# Supplementary material for: De novo species identification using 16S rRNA gene nanopore sequencing
Source: PeerJ. 2020 Oct 21;8:e10029. doi: 10.7717/peerj.10029 (PMC7585375; doi:10.7717/peerj.10029)
Supplement: Supplemental Information 3 [file peerj-08-10029-s003.zip › pass_fastq_runid_2c9cf7bc05858273f10e7d7ec552fc0bd742dc3e_393.fastq]

@4d616e85-93e6-4575-932a-8590d7bdd28b ch=100 read=213331 start_time=2019-12-13T14:28:31Z barcode=BC01 runid=2c9cf7bc05858273f10e7d7ec552fc0bd742dc3e
CTCCTACGGGAGGCAGTAGAAATTTTTTTCGGCAATGGGAAACCCTGACCGAGCAACGCCAGAAGGAAGAAGGTTTTCAGTTGTAAACTTCTGTTATAAAGGAAGAACGGCGGCTACAGGGAAATGGTAGCCGAGTGACAGTACTTTATTAAGCCACGGCTAACACTACGTGCCAGCAGCCGCGGTAATACGTAGGTGACAAAGCGTTATCCGGAATTATTGGGCGTAAAGAGGGCAGGCGGCAGCAAGGGTCTGTGGTAAGCCTGAAGCTTAACTTCGGTAAGCCATAGAAACCAGGCAGCTAGAGTGCAGGAGAGGATCATTGATTCCATGTGGCGGTGAAATGCGTAGATATGGAGAGGAACACACCATTGGCGAAGGCGACGATCTGGCCTGCAACTGACGCTCAGTCGAAAGCGTGGGGGGGGAGCAAATAGGATTAGATACCCTAGTAGTCCGCCGTAAACGATGAGTACTAAGTGTTGGATGTCAAAGTTCAGTGCTGCAGTTAACGCAGTACTCCGCCTGAGGTAAGTACGTTCGCAAGAATGAAATCCAAAGGAATTGACGGGGGCCCGCACAAGCGGTGGAGCATGTGGTTTTAATTCCGAAGCAACGCGAAGAACGCCTGGTCTTGACATACTCATAAAGGCTCCAGAGATGGAGAGATAGCTATATGAGATACAGGTGGTGCATGGTTGTCGTCGGGCTCGTGTCATGAGATGTTGGGTTAAGTCCCGCAACGAGCGCAACCCTTATCGTTAGATTACCATCATTAAGTTGGGGACTCTAGCGAGACTGCCAGTGACAAGCTGGAGGAAGGCGGGAATGACGTCAAATCATCATGCCCCTTGTGACCTGGGCTACACGTGCTGTGGATGGTGCAGGAGGGAAGCGAAGCCGCGGGTGAAGCAAAGCCCATAAAACCATTCTCAGTTCCGGATTGTAGTCTGCAACTCGACTACATGAGTTGGAATCGCTAGTAATCGCGGAATCAGCATGTCGCGGTGAATACGTTCTCGGGCTGTACACGCCGCCCGTCACACCACGAGTTGATAACACCCGAAGCCGGTGGCCTAACCGCAAGGAAAGGCGCTATCCTAAGGTGGGATTGATGATTGGGGTGAAGTCGTAACAAGGTAACCGG
+
,,.00/1-40))*),+.+)*--,2699/-.'0/2/,.0)+/)3;3-,-694413654.1+(&**.1/3,,..5084*,)/*5,,085,,.*0--.*)02*2.,6).-,)731:6447*.*)*00,.5.-+8,'&(+,35)..+**),)1,6-+/,,*2,--573./')*2848:5,/..2/+0),*1(+.947557455949()*06943/(/.1-8,+/0/810.159/)*-/**,1754932*..'173003:9272*+()+-223.)-)1'(-)*)0089168/0)+.8759877--**+-,*2/57253*+).4.33&,'&--3-6/-,))&(.8441790.478659544)**.%*.-1,,+).2%('3(2-(,-215767/56:59493762-,,,.5574824/-%)++)*.087950+60,,-/;93063-3.)&)*'*6*.)+2/0.12'+/456<98(&-*(,.-.87313037-8.7/.).2102;:468689::.3353,0'(+%/(),/.+/.)(')%%)'(+,756;52444'(4)*,+*).)21*),(/317,,'/7;4-12*+*21436/4/00'*+5633561<;/-5162*+1623431-0/-2-*2,$&%%%$&(,/*)(('%065/--75)31.7*)),--2920,*)-*)+,,//*+02130.3000-)%'%'$&(+-9*++))2(&++/344-,+%+,-/32/60*.//13.-0.5,*,153./)+022/12**,,.1.,/('*/603:87786:48-6--)8907854./0/+14243410/0//.7:34442/1./3071.4,+7249:889:<811/6779.686..50001+*-4757+,*)),./*&$&(77879977(5)%+,(*+-,..1,35,++++**..+-2:8&082-022.3+/28;58/(*+18(.+'0((*/468897170-,')).00020)*,3)1*+*(()-*035766396+.2/5,-033456*-***(+.&')(0663435*)('*.0-,%-142:1005565693411303-,+-1/-,/*),1&+0+2/1513,,543*.02-)(*%*'''*0).4'(/.0-+5<<416-..0-9/3473/..1),/0239632(+,+$&(40
@f136c2b8-4959-45cc-81d7-45e23f1f42ce ch=181 read=202041 start_time=2019-12-13T14:28:30Z barcode=BC01 runid=2c9cf7bc05858273f10e7d7ec552fc0bd742dc3e
CCGGTTACCTTGTTACGACTTCACCCCAGTCATGAATCACAAAGTGGTAGCGCCCTCCCACGAAGGTTAAGCTACCTACTTCTTTGCAACCCACTCCCATGGTGTGACGGGCGGTGTGTACAAGGCCGGGAACGTATTCACCGTGGCATTCTGATCCACGATTACTAGCGATTCCGACTTCATGGAGTCGAGTTGCAGACTCAATCCGGACTACGACGCACTTTATGAGGAATCGCTTGCTCTCGCGGGTCGCTTCTCTTTGTATGCGCCATTTGGCACGTGGTAGCCTTCGTAAGGGCCATGATGATGACGTCATCCCACCTTCCTCTCAGTTTATCACTGGCAGTCTCCTTTGAGTTCCAGCCGGACCGCTGGCAACAAAGGATAAGGGTTACGCTCGTTGCGGGACCAACTTAACATTTCAACACGAGCTGACGACAGCCGTAGCACCTGTCTCACAGTTCCCAGGCACATTCTCATCTCTGAAAACTTCCGTGGATGTCAAGACCAAGGTAAAGGTTCTTCGCGTTGCATCGAATTAAACCACATGCTCCACCCCCGCTTGTGCAGGCCCCGTCAATTCATTTGAGTTTTAACGCGGCCACCGTACCTCCCCCAGGCGGTCGACTTAACGCGTTAGCTCGATACGCCTCCGGGCTGGCTTCAAGTCGACATCGTTTACGGCGTGGATACCAGGGGTTATCTAATCACCATTTGCTCCCCACGCTTTCGCACCTGAGCGTCGATCTTCGTCAGGGCCGCCTCCGCACCGGTATTCCTCCAGATCTCTACGCATTTCACGCTGCGGTGCCTACCTCTACGAGACTCAAACTGCCATTATCAGATGCAGTTCCAGGTTGAAGGGATTTCCTGTCTGACTTAACAAACCGCCTGCGTGCGCTTTACGCCAATTCCGATTAACGCTTGCACCACTCAGCTATTACCGCGGCTGCTGGCACAGGTTAGCCGGTGCTTCTTCTGCGGGTAACGCGTCAATGAGCAAAGACGCTTTACTCCTTCCTCCCCGCTGAAAGTACTTCCACCAGGCCTTCTTCATACACGCGGCATGGCATCAGGCTTGCACGCCCATTGTTACCAATATTTACACCTCCCGTAGGAG
+
25)0-:*,53714:-4649:;7.78:/)-1215656/.*-035.//61**,%+-/,0-*$'*/5583:44%+(),2.36:;099/.20*.0)&))0/*'.-,,,/1784::8782.-*-(,/3../*,67687699;:101829792037/)***0/-1.+0.+-2577888<493439;9572.%&'))$)2;12&&3-++,354'6,69865725,2,.15+%%%&(($%'-*+.328540405-++*,34665772:91063445/8++/$$%&$))*)&'&$$&%(*350).78:;,.,((,)'(./.*,9/6..(.70;44..(,0126-1-/++,.6012.-'.4-9;327949($*0--429:573440.,12:/327.6*--((7.-(*-060:00-94/(%''((&2,84085-)&*+/257874/,-%'+-2+(&'-..19578850..'+.16,-(*10'..097023111//41677-.7/:--6-,1//-01/0++,(,*,-6)1+7;:8<;:;607++,/14124155/&'')*978356,-42/+**+)*+*.&.//:31,,.348;:74:.*)),;</4,+'))0.2&,-16-0-+/:86**0575:3/*,.33411*'&)(%*12/+))).18:980*1)'$$#')/,(/(++*,0464-/21%,.-++)+42--67&,+&&*)))7)+532(*'$06-,34272/,1.+/84+-107831/36775&(///:2..2$.54/803901&'))05*834280+*+())3642-))++..0480/0-(&'((&&"%(''*+&**,,1245445,3*()*/1%'()*9%(0323(55;24))+)2+%,.4/)36,0(('-/*)*(&%.*918759/2:-,++,554519:11.:---7783-.05.20/003//-00%()+&$%&',401;0/5.,+-.12/-()%))(7,*-8+80.,/-.074434&27/099.,*+)1+++47569+)$&$%*690002:+88*--::,)031,52),(**()&$(%&(+)-/0.429+-++%*+--73,)*)))./(0-+0,))%+'05++37+1*(,//4/,0.%$&#()(.71.0+.*/'
@2424078b-a7ef-4c4d-9ebd-2b1915f80fb6 ch=43 read=130121 start_time=2019-12-13T14:28:38Z barcode=BC01 runid=2c9cf7bc05858273f10e7d7ec552fc0bd742dc3e
CTCCACAGGGAGGCATGATGCGGGCACTAAAGCAATGGGGAAACTGTCTTCGAGCAGCACCGCGTGAAGGAGAGGTTTCAGTTGTAAACTTCTGTTATAAGGAAGAACGGCGGCTACAGAGTGTTGTGGTGACGTACTTTATTAAGCCACGGCTAACTACGACAGCAACCGCGTGCTACGATAGGTGCTTAGTATCCTTATTGAATGCTAAGAGGGAGCAGGCGGCAGCAAGGGTCTGTGGTGAAAGCCTGAAGCAACTTCAGTAAATAACCATAGAAACCAGGCAACTGGAGTGCAGGAAGGGATCGATGTAATTCCATGTGTGTAGCGGTGAAATGCGTAGATATATGGGAGAGGAACACACACACACCAGTGGCAGAGAGCGATCTGGCCAACTGACACTCAGTCCCAGCGTGGGGAGCAAATAGGATTAAGACCACCTAGTAGTCCACGCCGTAAACGTGATTACTAAGTGTTGGATGTCAAGTTCAGTGCTGCAGTGTACAGTACTCCGCCTGAGTGAGCCACGTTCCTGGGCCAGCTCAAAGAGGAATTGTGGGGGGCCCGCACGAAGCGGTGGAGCATGTGGTTTAATTCGAAGCAACGAAGAACGCCTGAGTCTTGACTACTCGCCAAAAGGCTCAAGAAATGGAGAGATAGCTATAATTTTGGGTGCATGGTTGTCGTCAGCTCTGGTGTCGTGAGATGTTGAGTTCAGTCCTGTGAGTACAACCTTATCGTTGGATTACCATCATTAAGTTGGGGACTCTACTTGAGAGACTGCCAGTGACAAGCTGGAGGAAGGCGAGGATGACGTCAAATCATCGTACCCCTTATGACCTAGGCTACACACGTGCTGCTACAATGGATGCTGGTGCAGAGGGAAGCAGAAGCCGCGGGGTGAAAGCAAAACCCATAAAACCATTCTCGGTTCGGATTGTAGTCTGCAACTCTCGACTACATGAAGTTGGAATCGCTAGTAATCGCCGAATCAGCATGTCGCAGTGAATACGTTCCTCGGAGCCTTGTACACACCGCCGTCCACCACGAAGTTGATAACACACCGAAGCCGTTAGCTAGCCGCAAAGGAAGTAATAAGGTGGGATTGATGATTGGAGACTCGCCAACAAAGGTAACCGG
+
,-0()+%-3+&()'&#%$&$%&(&%$%%%&%()),,-32,'-/,,,%#$%+,-,*%&'%++''''&&**.*((*/+:./)+0-)&)1+*0/773340.2,-105+.1..1+),-,,-)'()**&+)))*,*&&%'(*/96,3-4+*,///.2///3/,'(&%(')./168,,*('$%$&%$+'-()'#$')'-.+1*'('-+%&&%$%%&)''*,(((++/1*'&(&&')&.811.+*,,,.*,3/+183))&#$().242(,.-+&%,*17152..6..300683,2-'%%')()&,+,(,3+761,%*)'&)-4(-+*)-,..,,-.4885/47,(.0//08766255:)((&+--5.*-*,+,,.+/2,0/041))*')%*./+*&'#$')+0'),3/1443659(%'&''+,22()&,1;<8356+0('%%'%&/5:)*)5.1//5*--155698(+'%$&(&./6630113;8/10008/+)*::7620/.'+$$&%$$&(/01307++00.*)(*(--.+&((045)(('(&&'#&()-*'&(&''%,(%&'*/1**.6*%(&($**)+)-)*3../040/186;706191&('$&+++')(&(+($'*')&&)&)''(''&'1/%&%+05,(-85.1&&/*&-010-+*/+/..'%%&&'()&)/)))30236581/0()--./+)(&)/,04642321554/-'*//%($'%&'*'&%$$'(0)*'(,,.--+.'+&2).19245.5.5/.,9)371-011-*%&%(%&&&$''%))')('+*,6+../,(+**..43/%1536414437-/+,-522$-&0.)).,***+.8-(/0,&$'&')++-,(&&*+-1/911:53.%(&(*&(,-+,1-+/--)'-*(,.&'%,.-+**,+%+.9:/47-()02.'(-./:100*+89.++,04.-/99998.8-+)+'*-0120114/5-.09/6/724'.).0.1.*+'*()18560*21112,'0%,-+--+**+-31-,-/-'*25.62311+-+08+37-.+,)*.()*)''(-+,+01/,-'.*%(1(+2$)(%&(((&*(%,)4)(&('$%%()%'+,33:1-0(('%)'1,1*%%'%(&#&&$%',5,,-+2,3,0.
@a5c975aa-7dd9-4c92-8324-b9d659fde06f ch=86 read=162611 start_time=2019-12-13T14:28:36Z barcode=BC01 runid=2c9cf7bc05858273f10e7d7ec552fc0bd742dc3e
CCGGTTACCTTATTTTATTTTAGTCATGAATCCGCAAGTGGTAAGCGCCCTCCCGAAGGTTAAGCTACCTACTTCTTTTTTGCACCAGCCACTCCATGGTGTGACCCGGGCCCGAGGTGTGTACAAGGCCCGAGGGCAATATTCACCGCGACATGCTGATTCACTTGATTACTAAGCGATTCCAACTTCATGTAGTCGAGTTGCAGACTACAGTCAGACTGAGAATGGTTTATGGGTTTTGCTTCACCTCGCGGCTTCCTTCCCTCTGCCATCCATTGTAGCACGTGTGTAGCCCAGGTCATAAGGGGCATGATGATTTGACGTCATCCCCGCTAACACCCTCCAGCTTGTCACTGGCAGTCTCGCTAGAGTCCCCAACTTAATGATGGTAATAACGATAGGGTTGCGCTCGTTGGGATAACCCAGCATCTCGGCACGAGCTGGCGACAGCCATCACCACCTGTATCGCTATAGCTATCTCTCCATCTCTGGAGCCTTTATGAGTATATGTCAAGACCTGAGTAAGGTTCTTCGCGTTGCTTCGAATTAAACCACATGCTCCACCCGCTTGTGCAGGCCCCGTCAATTCCTTTGGAGTTTCATTTCTTGCAGACGTACTACTCAGGCGGAGTACTTATTGCGTGCTTCGCAGCACTGAACTTTGACATCAACACTTAGGTACTCATCGTTTACGGCGTGGACTACTGAATTATCCCTAATCCTATTTGCTCCCACGCTTTCGGGACTAGGCGTCAGTTGCAGGCCAGGTCGTCGCCTTCGCCGCTGGTGTTCCTCCATATATCTTTTCACCGCTACGTAGATTCCACGATCCTCCTGCACTCCTGGCTGCCTGGTTTCTGTAGCTTACTGAAGTTAAGCTGGGCTTTCACCACAGACCCTTGCTGCCCGCCTGCTCCTCTTTGCCAGTAAGAATTCCGGATAAGCAGCTTGCCACCTACGTATTACCGCCGGCTGCTGGCACGTAGTTAGCCGTGGCTTTCTAATAAAGTACCGTCCACTCGGCTACCATTTCCTTTCGTAGCCGCCGTTCTTCCTTTATAATGAAGTTTACAATCCGAAACCTTCTTCGCCTTCCGCGGCGTTGCTCGGTCAGGTTCCCCATTGCCGAAAATTCCCTACTGCTGCCCCATCAGGAG
+
25(,/-+13/1%((&'*1571,*/68974459-),+/(*,436.,..29'(('&(/,3+0+/+)---22+&%*(&/4882+$&$+',(++$')/2&(*0&)*1/6,-,349)'(%,,,-311005424602+&/41256424:5228*/./4*40331,33/'()('(/,//./++-.17,7+*%*-,0--(,))+2+(.01$1%'-675/+&(*%&20.*'&*.-3-+63+0/7-2:80'+,9527746/..3.193+-2/85++,-/43:;9436+**+-,35333/11+37++-300/-5-+2;-0')&&'+)063.1468333-261)+&(%&#'-1,0/-&.4..2:03../-'//.'-*///,,,+11.(.*+*-,1++,-/6648024,+*)&/143;1312432763842())(2*(%2475-.)')'(+*1,),&-/,12&/6)/-)+,)0.2-2-..&)'++,*++-50//-1866432203&*2519;--,(++,+*'$&(,5367:5.&&),1-3/<;8<955535+.080&%-*..;927.,-,*+*/+)//)&%&.(0.1%*&/53+(+*)10:5,+3/&)$%2;73.35*)3,,--2/52812/-+*,+.18**)$+''))'0)*).-''(,$%'&//.0889:205.-.:054/+.+,-,%'&)*/033:,+36*&)%+,,45:6644521.+1+++5/*'/1815.'&+*'*+091(,,*33*,/;81++''-:9:8'/:0,1&-+)0+*1153-,%)'('&'1*&2124)-172+,29*,35/4')'(),*,.(,/01)(&**)7-2*++,230,,/+//+,,./,-32237;8992:20*$%%$$%%'*72,,*(1/2'+,).813:0-,-,+++178;525/0/-)4-13734/3.5),//&$&$#%$%($*&5*-(0-841('+'(()(+-'(295,55746504:,/'0*122988/-&**20019...704350/:91..8//63*./17544'%%()*/5738/%(0-.,),+)$('*1-679-4;6953*%)('))&(%&()14+*13959)',/'+1.217;.'('(1)'&&(/13350001.212)310-0::3.0950*+1::64;39*)('&$))*6680-.0.1*)(
@04175fed-0d86-4aea-8d7f-61a3e7fd96f6 ch=204 read=101914 start_time=2019-12-13T14:28:39Z barcode=BC01 runid=2c9cf7bc05858273f10e7d7ec552fc0bd742dc3e
CCGGTTACCTTGTTACGGCTACTGATCGCCAGATCACAAAGTGGTAGCGCCCCTCCAGAAGGTTAAGCTACCTGCGCTTCTTTTTGCCACTCCATGGTGTGACCCGGTGTGTACAAGGCCCGGGCAATATTCACCGTGGCATTCTGATCGATTACTAGCGATTCGACTTCATGGAGTCGAGTTGCAGACTCAATCCGGACTACGACGCACTTTATGAGGTCTTGCTCTCGCGGTCGCTTCTCTTTGTATCGCCATTGTAGCACGTGTTAGCCCTGGTCGTAGGGCCATGATGACTTGACGTCATCCCACGCTGCACTCAGTTTATCACTGGCGGTCTCCTTTGAGTTCCCGGCCGGACCGCTGGCAACAAGGATAAGGGTTGCGCTCGTTGTTGCGGGACTTAACTTAACATTTCACAACACGAGCTGACGACAGCCATGCAGCACCTGTCTCACGGTTCCCGAAATTCTCATCTCTGAAAACCGTGGATGTCAAGACCAGGTAAGGTTCTTCGCGTTGCATCGGGTCAAATACATGCTCCACCGCTTGTGCGGGCCCCATCAATTCATTTGAGTTTTAACCTTGCGGCCATTACTCCCCAGGCGGTGAGCTTAACGCGTTAGCTCCGGAAGCCACGCCTCAAGGGCACAACCTCCAAGTCGACATCGTTTACGGCGTGGACTACCAGAATTATCTAATCCTGGTACAACCACGCTTTCGCACCTGGTGATCAGTCTTCGTCCAGGGGCGCCTTCGCCACCGGTATTCTCAGATCTCTACGCATTTCACCGCTACACCTGAATTCTACCCCTCTACGAGACTCGAGCATTATCAGATGCAGTTCCCAGGTTGAGCCCGGGGACACATCTGACTTAACAAACCGCCTGCGTGCGCTTTGCCAGTAATTCCGATTAACGCTTGCACCCTCCGTATTACCGCGGCTGCTGGCGCAGGTTAGCGGTACGCTGCCTATGCGGAGGTAACGTCAATGAGCAAAGGTATTAACTTTACTCCTTCCTCCCCGCTGAAAGTGCACAACCAAGGCCTTCTTCGCCACACGCGGCATGGCTGCATCAGGCTTAGCCCATTGTGCAATATTCCCCACTGCTGCCTCCCGTAGGAG
+
33*&/5)*67<07/'+(''*),+-1796/7.,/1/../7,(*&)&(')+,61''+)%'-.-2040+**&+/2+'($$+$)+32/($-4)+13('()'+(())35(*&*(,,22677138)',(%(&%%#(*'(+/+3+/(%-0/'(..3&)*5,-,)*%%(6+9645253/03-'))*1--38,/(&44241:310+3.6/..//0+-&+,460/,,),*(%'')./-0+-)*&&'-/5021.89,,'--17;249-,*-*&*'+'**('+.*+8;;:68-26998451121,-*.-/477;:.;7/(.%#(%,*-.2/,39.,/2576292(798882.00-.23400,,6141:688*(4*50.2119(4+20)/+**9*-.0-306-)*,*1*3-*.3320%%$.*-+49-+$$%$&'0'&2/*+*-,+/358<7999332107/2123426508,3**)&%$('&(*.412/00.47(-2/36<:;797+',*#&)1)-/0-26;99<43201:12244)&&&#$'$$&()42566/%&'%&((*+'+*0))-/+)-/-,,1.-088//+,;<6-31&%%%'.*92&-)*++499-./2/--(*($&&'.3...)/.0*-./+*+')'+1,/13976/-)0*)-0,5.9.8,1,,.//4466894;1-,2./-553753,6+)0(-+/,.111940*),&&$%)((,*-)00751/3/382-)&(),...01/522/4)*004,.*-/10.5:946-*('),81*,+,/-,+).2635,+6..+0:14502,2-)('.,0,-,)5/-(-,$&()3//+/**)+%&',-9*+,311+22<5:1///5..-/8,(*-1*)))*+,087611222127648&$%''++,100.7/**--+)-(3,6-/))/*;/1/,4*)))110/07*..50/9:5305/,)*,.0+$,&-,,.*(,++($'%)3*0*'%)(-*4&))+03.),/0410)'*22**.),,514))(&$+,18.624)27-+./0.,4---'*%&*%1)+'-+286<77<9)(&')&(').011,0-,,4:98:/39642+%'*+').'+&',,..9-64:-/243450.4)//+*/,0)((
@39861c0e-0c8d-4f10-955c-ea2806b7e330 ch=229 read=226515 start_time=2019-12-13T14:28:37Z barcode=BC01 runid=2c9cf7bc05858273f10e7d7ec552fc0bd742dc3e
CGGTTACCTTGTTACGACTTCACCCCAATCATCTATCCCACCTTAGGCGGCTGGCTCCTAAAAGGTTACCTCACCGACTTCGGGTGTTACAAACTCTCGTGTGACGGGCGGTGTGTACAAGGCCGGGAACGTATTCACCGCGGCGTGCTGATCCGCGATTACTAGCGATTCCACACGACTTCATGTAGGCGGTTGCAGCCTACGTCGAACTGTAGAGACTGGCTTTAGAGATTGGCTTGCCGTCACCGGCACGACTCGTTGTACCAGCCATTGTAGCACGTGTGTAGCAGGTCATAAGGGCATGATGATTTGACGTCATCCCCGCCTTCCTCCGGTTTATTACCGGCAGTCTCGCTAGAGTGCCCAACTGAATGATGGCAACTAACAATAGGGGGGTTGCGCTCGTTGCGGACTTAACCCAACATCTCACGACACGAGCTGACGACAACCATGCACCACCTGTCACCTCTGTCGAGGAAAACTCTATCTCTAGAGCGGTCAGAGGGATGTCAGGCCTGGTAAAGGTTCTTCGCGTTGCTTCGAATTAAACCACATGCTCCACCGCTTGTGCGGGCCCCGTCAATTCCTTTGAGTTTCAACCTTGCGGTCGTACTCTCTCCCCAGGCGGAGTGCTTAATGCGTTAGCTGCGGCACTAAACCCCGGAAAGGGTCTAACACCTAGCACTCATCGTTTACGGCGTGGACTACCAGGGTAATAATCCTGTTTGCTCCCCACGCTTTCGAGCCTCCATCAGTTACAAGCCAGAGGGCCGCTTTTCACCTGTTCCTCCATATATCTACGCATTTCACCGCTACCTGGAATTCCACTCTCCCCTCTTGCACTCCAAGTTAAACAGTTTCCAAAGCGTACTATGGTTAAGCCACAGCCTTTAACTTCAGACTTATCTGCCGCCTGCGCTCGCTTTACGCCCAATAAATCCGGACAACATCGGGGACTGTACCGCGGCTGCTGTGGATTAACTTCCGTCCTTTCTGGTAAGATACCGTCACAGTGTGAACTTTCACTCTCACACTCGTTCTTCTCTTACAACGACTTTACGATCAAAACCTTCTTCACTCACGCGGCGTTGCTCGGTCAGACTTCCGTCCATTGCCGAAGAAGATTCCCTACTGCTGCCTCCGTAGGAG
+
1.-5.,27090/8%)./03;4.866,2539893.0/2++)0++,(.;0600/340/.))093(5(9+*8;98679401362374.-,-(*-8811---,.101153::7684344347675-5.*0-.+,-1'1;689;386:65468867783300031102/222,3/3*((%())/163998847:7'/,8/+),3.%#%('*-2741*))(+-.6647.196)**+,/5(/,2/.8:6620322,($(*02333/5'*(*.0158,4-+)&))'-.024,++-0(,1/..235/86.09//-,,19/,,157881;87.&+/3650233345<9/4857;7;7+57579789800110.91,)/1.,621/-3.**&)*+')&.)-02:35-8;89655554;5*3+.'%%4(6((*&/37555',01/21-*/+.2145687:7<6631/190361376469666603&%)(+//,-/117766440+)2/5:8811*.0808653%-%$)*)*,-7)0829::<9,*,,+**1,8213/4/<745000----66-.3,..0-016,11171('*,/9594&&0+.048<:91800.0,0.801/20+*+))()+/*)-0641--..+/-/-514-201*4457+933233:73662,.12'.15+//230//72--.,-445:987<:22.7../35-'.%'%'('%&%%''+)486309+-/+896.+.(-/<<//457711*)+0*418/006/474-*.4715.-187+1&+**)-655/49*,./.12-.06857<8347:787/0'%'),*-/-3***-,63**)(5/(.,,./))(*/-:;:;519<.4(76612158555673/:.()1+/0/06807/.0+-1.**.6484--%%*738;.--,.38./05501106./0445,/-(2.273/1).0)06.,*+()&+22114..--*+%)2,4..()*/)*+35.39.(%()'(,./24:;893)**0527558306.0())-,,*-*-/338;89<8612-%%%%$%%-/88331130&*1-*/10,184+.//,/)++3-..866661634276797853668-00,.3+/+')+)-.012+(,.//01-+**,313/0%'(
@24053e87-cdf4-4251-b587-bc9b6c81c156 ch=360 read=152299 start_time=2019-12-13T14:28:37Z barcode=BC01 runid=2c9cf7bc05858273f10e7d7ec552fc0bd742dc3e
CCCCTACGGGGAGGCGGCAGTGGGGAATATTGCACAATGGGCTTGGCTGATGGCAGCCATGCCGCGTGTATGAAGAAGGCCTTCGGGTTATGAAGTACTTTCAGCGGGGAGAGTAAAGTTAATACGCTCGTGACGTTACCCGCAGAAGAAGCACCGGCTAACTCCGTGCCAGCAGCCGCGGTAATACGGAGGTGCAAGCGTTAATCGGAATTACTGGGCGTAAAGCGCACACCGGAAGGCAGTTTGTTAAGTCAGATCATGAAATCCCCGGGCTCAACCTGGGAACTGCATCGATACTGGCAACGAGTCTCGTAGAGGGTAGAATTCCGGTGTAGCGGTGGAAAATGCGTAGAGATCTGGAAGTACCGGTGGCGAAGCTGGACGAAGACTGACGCTCAGGTGCGAAAGCGTGGGGAGCAAACGGGATTAGATACCCTGGTAGTCCACGCCGTAAACGATGTCGACTTGGAGGTTGCCCTTGAGGCGTGGCTTCCGGAGCTAACGCGTTAAGTCGACCGCCTGGGAAATACGGCCGCAAGGTTAAAACTCAAATGAATTGACGGGGGCCCGCACAAGCGGTGGAGCATGGTTTAATTCGATGCAACGCGAAGAACCTGAATGCTTGACATCCCGGAAGTTTTCAGAGATGAGAATGTGCCTTCGGGAACCGTGAGACAGGTGCTGCATGGCTGTCGTCAACTCGTGTTGGCGAAATGTTGGGTTAAGTCCCGCAACGAGCGCAACCGCACTTATCGCTGTTGCCAGCGGTCCGGCCGGGAACTCAAAGGAGACTGCCAGTGAATAAACTGGAGGAAGGTGGGGATGACGTCAAGTCATCATGGCCCACTTACGACCAGGGCTACACGTGCTACAATGGCGCATACAAAGAAGCGACCTCGCGAGCAAGCGGACCTCATAAAGTGCGTCGTAGTCGGATTGGAGTCTGCAACTCGACTCCATGAAGTCGGAATGCGCTTAGTAATCGTGGATCAGAATGCCGGTGAATACGTTCCGGGCGCTAACACCGCCCGTCACACCATGGGAGTGGGTTGCAAAAGAAGTAGGTAGCTTAACCTTCGGGAGGCGCTTACCACTTTGTGATTCATGACTGGGGTGAAGTCGTAACAAGGTAACCGG
+
7--(*+6.)41*+-,%1/*255;0(-30'3)&&'(-410,(/0('')&)),('&((,51437656763434670,-/,5/98;7/0317/1+)&&(()/36-+,,05:*)(%'(0911.:-8)&%'')3&1(),*+*(+/)%(%%)(&,+)+466.3()-..00(,1779341-/1.,,,0+1()(*,,*1*(2)/+()71:-6-//7/2.3-02//)),2363+.11,.'/+,/-,,0,%215733;57049(()+%$'&/0)(/772*4/3656/3(*1763546111111111032613/53.//049620''./.*3&.*.4.%-&2)),...731..'3/..///1../002,-10+%%)+407022)(+&%(&+-8:.7-,+-+,-54888,3/0**,/31,,036:8***-/<.7/60+0-0.220-8,15580432,)-19978::9,+*+*5551)&%.).0.15./9+/0--/0.6768.+.)*+.)((+,9/21-104028878:;9:;;::1+*+,0-10802270-,4.2;;457:2<:71507188804:92,;-*++-/301/752-,--37713<:7989523335:7957-.2),0./,,,2/)%,)),4334((-0*3,+7<83--,-.75+*/**01-2:6<85<652.1)+12435,..--./.30*.--.8997742211478*/'(%%&')2+.0;5765:762519)+/.*.%%(*,64-26&($&&)-.276644;,),'*,5960*10173;8070,--2,+,*(+/6888-2.,+)%./4989.,-'+)*50-66/475672+0./0166:922-178-&&%$#$)*883-2748--'*'),54/,1,(0*++313/12-*&)(%+00286654100/2:+.062-*%'(*+110169899784414+6-1112-*-.39.5,,,961676756608000/6-60&+)'(&((*-.//677800/01287343)#*-.74596829)'11/'%&((+-/541:/.1400./51041-'',-504723486*&(,(+,03-,,+/-8.;;:;:7<6+07-524-+.1*.271-.256;87788946883.0240255468783*.37;:99.
@1135fb50-0138-4faa-8c25-ed22daad1dda ch=419 read=180667 start_time=2019-12-13T14:28:51Z barcode=BC01 runid=2c9cf7bc05858273f10e7d7ec552fc0bd742dc3e
CTCCACAGGAGGCAGCAGTGGGAATATTGCACAATGGAAACCCTGACCGAGCAACGCCGCGTGAAGAAGAAGGTTTTCCGGATTGTAAGCTTCTGTTATAAAGGAAGAACGGCAGCTACAGGAAATGGTAGCCGGTGACGAACGCGCAATAGAAAGCCACGGTAACTGCGTGCCAGCAGCCGCGGTAATACGTAGGTGGCAAGCGTTATCCGGAGGAAGGTGGGGATGACGTCAAATCATCGTACCCACTTATGATTTGGGCTACACGTGCTACAATGGCGTAAACAAGTGGAAGCAAAGCCGCGAGGCCAAGCAAATCCACAAAAATAACGTCTCGGTTGTAGTCTGCAACTCACGACTATATGAAGCTGGAATCGCTAGTAATCGCAGATCAAGTGCTGCGGTGAATACGTTCCCGAGGTCTTGTACACCGCCCGTCACACCATAAGTCATCAATGCCCGAAGTCGGTGACCCTATACACTGGTAAACATAAAGCATGCAGCTGGGATAAGAATGCGAGGGAATAAGCCGCCAGGCTTATGAGTGAGAAGTGACTGTACTATGATATAAGAATAGCAGTAGTTATGTTTTAGCAGTGTGGGAAGAAACTACCGAAGGCAGGGAGGATAACTGAAGTGAAGTCGTAACAAGGTAACCGG
+
,,)*''&0,'/-,889047,3-%(&)942.+0/863)+6*+;.-047;/////7315:24445,*)(,&*+)0.965-(3.308///6%01817/4/+)'+'**+2-062.30&23436..))-.,,4500/9&4356/,($'')&)').($)))(-1.-(&+1/-+%))+%%%('0/03.-+6,,-,-.2211162473677942611/401-4.11,2.2;;-164254589;800072*1-14.$(2+,-86/<2+)%%&$'#')1/+,+)/-+576889;52.((%'',****5.+.922,)()8,9-557;/*/.-119886039424716%()*''001.,*,''+,/'+,00655.0*0*')56:78/-,++-+.5:87,9**+,0**'*&(*-1-83+*:989//,/-+)%**///7&+)+*,/.2:1/33,,%(()++%((*-5222.)//*).,,+2&46/007))%'%((+**,,3832./08401..&0-.032976/20,142&2+)/-(()*-7,-5426*2881:12.../,,%(+$&&%%&$))),/2//./+/-+290/..'33456;670796)$)*&/2-00921-'++''.+15.,+*+-,.84+-+1/30/))&''&/,5.//58895/.+.,,401-(
@d99fbc6d-0815-4207-9650-1d9a05d9c95f ch=83 read=133054 start_time=2019-12-13T14:28:44Z barcode=BC01 runid=2c9cf7bc05858273f10e7d7ec552fc0bd742dc3e
CCGGTTACCTTGTTACGACTCACCCCAGTCATGAATCACAAAGTGGTAAGCGCCCTCTCCAGGTTAAATACCCTACTTCTTTTGCAACCCTCCCATGGTGTGACGGGCGGTACAAGGCCGGAACGTATTCACCGTGGCATTCTGATCCACGATTACTAGCGATTCCGACTTCATGGGTCGAGTTGCGAACTCCAATCCGGACTACGACGCACTTTATGAGTCGCTTGCTCTCGCGAGGTCGCTTCTTTCTTTAATGCGCCATTGTAGCGTGTGTAGCCCTGGTCGTAAGGGCCATGATGACTTGACGTCATCCCCACCTTCCTCAGTTTATCACTGGCAGTCTCCTTTGGGTTCAGCCCGGACCGCTGGCAACAAAGGATAAAGGAGTTGCGCTCGTTGCGGGACTTAACATTTCACAACACGGGCTGACGACAGCCATGCAGCACCTGTCTCACGGTTCCCGAGGCACGTTCTCATCTGAAAACTTCCGTGGATGTCAAGACCAGGTAAGGAGTTCTTCATCGAATTAAACCACATGCTCACGCAACGTACGGGACCCCAAATCAATTCATTTTGAGTTTTAACCTTGCGTGGCCGTACTCCCCAGGCGGTCGACTTAACCGTTAGCTCCGGAAACCACGCCTCAGGGCGCAACCTCCAAGTCGACATCGTTTGCTGGCGTGGACTACCAGGGTATCTAATCCTGTTTGCTCCCCACGCTTTCCGCACCTGAGCGTCAGTCAATAATATCTTCGTCAGGGGCCGCCTTCTGCGCCACCGGTATTCCTCCAGATCTCTACGCATTTCACGCTGCACCTGAATTCTGCCCCTCACCACGAGACTCAAGCTTTGCCAGTATCAGATGCAGTTCCAGGTTGGCCAGAGGTTTCACATCTGACTTAAACAAACCGCCTGCGTGCGCTTTACGCCCAGTAATTCCGATTAACGCTTGCCGCCCTCGTATTACCGCGGCTGCTGGCACGGGGTTAGCCGGTGCTTCTTCTGCGCGGGTAACGTCAATGAGCAAAGTGTGCTTTTACTCCTTCCTCCCCGCTGAAAGTACTTTACAACCCGAAGACCTTCTTCATGCGCGGCATGAAAGCTGCATCGAGCTGCGCCCATTGTGCAATATTCCACCACTGCTGCCTCGAGG
+
872033-071:/+5)))%++,+079/34786765:8707/9733060/(''(.6,*,).+%*-,357('()1)'%,1;70;;0,.-2-3*'*80,39:977779575.+,--33:.838()-/54814.,)/./01:566<:766898.///5:55555687:;5,)&(/95131,**-.,61;-4//%/-/(2)2/)3/3863322210,0089333&''+686;55/3*52-)'2,55./03-0/065;1)'((/(.''00/+,,-)23111111:2/1;:9/6./,669;7722410202023588::-583)+6+62402'),<:344487281019846/.62&,01-+$),0+/6/9/*,.0;544557),8,1:5+)*&-/8*/.315429/1+4+)'(')'/.4:400227413))3544&55566)8:8:9;8//.3-00101-,..4:;20('('/+01)&1,./1321+,*.++-0/0-.321;24+))*,28215501)0'*0;712,'+/1/1.0.;980.,-3-,2*&*$(((*(2'1/01$011+&'(*-8:9<8+-67*./,4:;+1312.2/0-'%)//20//,943*+/.4/928--+1*0,,().4/+0.7)8+/1&08144675/*,73.'.18/601*4+2344+54572-5('%%.30236:899726&01*,-433/1.17+-3;/+-1/780*/+*099)*+.-3933-43555%21()((*((%+(.0/768'+)*%$&)/7080-'-+.2-2/4.--9-4-,.(*+45432456/0-.21,$'%(+&,-.752'2.30+%-67+*3)**+-/234346)(&')2()//',*++2//6580),.00((103.0)-(%&')*39-.)//26220--(.)$)37777,-1')++-02-)))'&*.25(%,-653700*+./080-)+%$$'&,/++..11.4+-1,.,+)--423/)'-(/++,71027062--0:08;1,++*)--6,1::9:/6../*0229--+--)+,46/*//39(696,987,-/2213/,+&*45,*13,74*)/+,&*+-/.8<93,'*%'*)-)0-+)($%%'(*,5'&&*0+/.7;,+.4-..4.4-0/9/+'+0)-**,,+6/*2))+)
@9351c5fe-8eaf-4ff0-9600-b85c88d47a15 ch=25 read=31107 start_time=2019-12-13T14:28:45Z barcode=BC01 runid=2c9cf7bc05858273f10e7d7ec552fc0bd742dc3e
TCGTACTTCGTTCAGTTACATTGCTGGGTGCTGAAGAAAGTTGTCGGTGTCATTGGCACGGTGGTGCTGATATTACAGCTCCTACGGGAGGCAGCAGTAGAGAATTTTTCGGCAATGGGGAAACCCTGACCGGCAACGCCGCGTGTTGAAGAGGTTCGGATTGTGAAACTTCTGTTATAAAGGAAGAACGGCGGCTACACAGGAAATGGTAGCCGAGTGACGATACTGATAGAAAGCCACGGCTAACTACGTGCCTTGATATACGTAGGTGGCAAAGCGTTATCAGGTAGGCAGCAGGGTCTGTGGTGAAAGCCTGAAACGCCAGCCATAGAAACGAGCAGCTAGAGTTGCAGAAGGAGAGGATCGTGGAATTCCATGTGTAGCGATTGAAATGCGTAGATATATGGAGGAACACCAGTGGCGAAAGGCAGCGATCCTGCAACTGACGCTCGATCAGCGTGGGGAGCAAATAGGATTAGATACCCTAGTGGTCCACGCCGTAACGATGAGTACTAAGTGTTGGATGTCAAGTTCAGTGCTGCAGTTAACGCAACCGTATAGCACAGTAGCACGTTCGCGAAACAAACTTTCGAACGGTACTAAGCGATTGGAGCATATTGGTAATTCAGCGAAGCAACGCGAAAGAACCTTACCGAGTCTTGACTTATACTCATAAAGGCTCCAGAGATGGAAGATAGCTATATGAATACAGGTGGTGCATGGTTGTCGTCGCTCGTGTCTCGTGAAGATGTTGGGTTAAGTCCCGCAACGAAGCGCAACCCTTATCGTTAGTTACCATCATTAAGTTGGGACTCTAGCGAGAACTGCCAGTGACAAGCTGGAGGAAGGCGAGGATGACGTCAAATCGTCGTACTTATATGACTACGTGCTACAATGGATGGTGCAGAGGAAGCGAAGCCGCGAGGTGGTAAAACCCATAAAACCATTCTCAGTTCGGTTGTGCCTGTCAAACCGCCGGGGAGTTGGGTAACTGGTCGCAGCAGAATCAGCATGTCGCGGTGAATACGTTCTCTCGGGCGCCTTCACCGTCACACCACGAGGTTGAAACAACACCCAGAAGCCGTTGTAGCTAACCGCGGAAAGGAAGCTGTCTAGGTGGGATTGATGATTGGGGAATTGTCGTAACAAGGTAACCGGAG
+
%%++%)+//57;7)+.-&**-3/4460(+/00/,,),+%)%7*-.01.+-0/2'&$%#'&&'-1/48/--,+,,))'%'&0+)(0+82)+/-,2.-*+%%$(++,586-,1/3285551*'..-5--+..6**,-48269400++(&&&*%&+*27)-0/7/1,'+*%-02300...-86,-3.4/465-/,-1430.,**23(12)).('$*''''')70,*('+,'(+)%))'*.805/5...,*))+011.+'&%$(*.&2(('&$+)*'14''*./93**%(%$$%%$&+*)).2)-&'(++*(')*)0,'%'%$$#$#%#)&&&)*.2-.''+-.2110.+.,--2++0+.4,*)'.)./699/8,4-57-13-+)%),,')-)+-+)),--*)./-0+.12.4+--,078,6.5+)'%&&&+-((**--1/-.12+*'***..-.(&+*(()+3/56+'),:;73,*.%1,.+03'23*)&/0',+-*',**''(,)((')()),**.1/,1+,61811,)')()*3/()*-54(7+,.7362020)&'$%&()')'(%'&(*+))*.67+-)'*+&)*'%(+()'(*%'$$#%(-/05-).*(*&*/,(&)(%%,)1,7/&'&()*'*576.5+,2*+396724,/*%&)+.//+&%'&')(--/133:/+..,5)()*(-75)0++/367777750+),*-/10400541337899;654461''*.22220+.145*,)4//-&+5),1-//40/.,/267./*),/43628...-/7404('*,*8<::7-7-9-,2,365+-232.00%%)'/.4359&/002564+--/.+0+/0-2-,%*+12467666',0,05:9'2(-&&+-00/,.(%(')77325290.4./16452//&,+)-),(*.*-213,*,0,**)-6;218+',-67,0,23;66725796-1)*'%#&%#$$$$&$%$%)((2.*(.+/))%(&('%&$%%%&'(,''(**-*),3456714/0)%(.)0102:021/2&4(1&(,-//$/(%'(%%(*+$&''(('%'(&'+/'.*3.+)(0*)/60-)(%$')*+30,(*+,--()&&$%)*,,*((,11297.1-+,+/$3'675+(-*/*.01533201*,*,.01140&
@f76bdf94-aa0f-4911-9979-1046d3d959d2 ch=338 read=81661 start_time=2019-12-13T14:28:52Z barcode=BC01 runid=2c9cf7bc05858273f10e7d7ec552fc0bd742dc3e
CTCTACGGGAGGCAGCAGTGGGAATATTGCAATGGAAACCCTGATGCAGCAACGCCGCGTGGTGATGAAGGTTTCGGATCGTAAAGCTCTGTCTTTGGGAATAATGGCGGTACCCAAGGAGGAAGCCACGGCTAACTACGTGCCAGCAACCCGCGGTAATACGTAGGTGGCGAGCGTTATCGGATTACTGGGCGTAAAGGGCGTAGGCGGATGATTAAGTGGGATGTGAAATGCCCGGGCTCAACTTGGGTGCTGCATTCCAAACTGGTTATCTAGAGTGCAGGAGAGTGGAATTCCTGGTGTAGCGGTGAAATGCGTAGAGATTAGGAAGAACACCGGCGAAGGCGACTCTGGACTGTAACTGACGGGCTCGAAAGCGTGGGGAGCAAACAGGATTAGATACCCTGGTAGTCCACGCCGTAAACGATGAATACTATGTGGGGGTTTCAACACCTCCGTGCCGCCGCTAACGCATTAAGTATTCCTTACAAAATTACGGTCGCAAAGTTAAAAACTCAAAGGGAGGAATTGACGGGGACCCCGCACAAGTAGCGGAGACATGTGGTTTTAATTCGAAGCAACGCGAAGAAGAACCTTACCTACATGACATCCTTGCGTACTGTAATCAATCCTTCGGGGACAAGGTGACAGGTGGTGCATGGTTGTCGTCAGCTCGTGTCTGTTGAGATGTTGGGTTAAGTCCGCAACGAAGCGCAACCCTTGTCGTTACTACTGTTAAGTTGAGGACCCTGGCAGGACTGCCTGGGTTAACCAGGAGGAAGGTGGGGATGACGTCAAATCATCTTATGTGGCCAGGGCTACGTGCTACAATGGCTGGTACAGAGAGATGCAATACCGTGAGGTGGAGCCAAACTTTAAAATCAGTCTCAGTTCAGTTGAAGCGAAACTCGCCTACATGAAGCTGGAGTTACTAGTAATCGCGAATCAGAATGTCGCGGTGAATACGTTCCCGGGTCTTGTACACCGCCCGTCACACCATGAGAGTTGGCTAATACCCGAAGTCCGTGAGCTAACCGCAAGGAGAGCAGCGAGCCGAAAGGTAGGGTCAGCGGTTAGAGGTGAAGTCGTAACCATTAACCGG
+
1343444;9.-.**020*-..427607,&-'/++-'*,/2().6888734243469-536/3,*)++-6252;2+0;9:;881/)'*,4454-+-+.+''%'(%',%(*($(+-/,..*),()+'()))0,*)1-,11403,&$(%*,$70('5(1-//00853/6.+-'&($(-.58324.,(2+''''*)'*000*2,-..768:3392375484316299897555;95%25-/6-,,..,(2)/7998986667;/4+428:;:8:66562/...02+6,((()(12012-2,('665-,,-042//4-**,---,*))2,+--+,**2,+/+2,*(-*&'*+.+++,-66782/,.)&,(+%),./3%(())/14667,'++5833016,6.2(..669--.9656/8.,-/3::9:;3/-,.0096*,+',')+6::.2;9411015:88:3359:323/0.592.130;39,258:5'.')-/6/+*2(*-6292425&%.//6;74,///6.)((')(&,+/./-+-99-3./($%$$.*((*210.$&),,,*)+/,8900;63-*+/-001-++,,4),.+-1553401.++*,---/)/3()))*2/,(&#%(-+.,5.0)*)(+::0170-/626673.356:98:9;867:77966,****988632/+2/./769645-4,346,(+0/#$',-/1,,.573349-,)')0/-6')(%'%%('%&-/.-,1/32:1-'20&+1,253578741/919/1/0('..-.-.-269154202248.52-//+'*'&,3,,*+(*.:93())()120.33:33:9888115400-++/.664:434;99.-**),1%'.'7800274.795-34587/1225:1&**+)'+''(/2-.5:750$$&)*1)&')4/7&#*.,1306445334:70;471++11300/0/10+,6.,--360-+&366.2,*,1234068;145300.081**)&)*,*+(&$3)+,;8/*(-+--44550..-0,-)')).(,(*''),-/-.*+-),3(/-)+(((-1()*,*0&&*$(&(&)'%*++3260%+'+/01:48
@f43ab932-e80a-48a7-924e-07f4ec7c160f ch=405 read=90571 start_time=2019-12-13T14:28:57Z barcode=BC01 runid=2c9cf7bc05858273f10e7d7ec552fc0bd742dc3e
CCGGATTTACCTTGTTACGACTTCACCCCAGTCATAGATCACAAAGTGAAGTAAGCGCCACTCCCGGAAGAAAGTTAAGCTACCGCTTCTTGCAGCCTCCCATGGTGTGACGGGCGGTAATAGCCACAAGGCCCAGGAACGTATTCACCGTGGCATTCTGATCCACGATTACTATAGCGATTCCGACTTCATGGAGTCAGTTGCAGACTCAATCCGGACTACGGCGCACTTTATGAGGTCGCTTGCTCTCGAGGTCGCTTCTCTTTGTATGCGCCATTGTAGCACGTGTGTAGCCCCTGGTCGTAAAGGATATGATGATGACGTCATCACCTTCCTCAGTTTATCACTGGCAGTCTCCTTTGAGTTCCCGGCCGGACCGCTGGCAGCAAAGAGGATGGGAGTTGCATCGTTGCGGGACCAACCCAACATTTCACAACACGAGCTGACGGCAGCCATGCACCTGTCTCACGGTTCCCGAAGGCACATTCTCATCTCTGAAAACTTCGTGGATGTCAAGGCCAGTGGAGTTCTTCGCGTTACATCGAATTAAACCACTGCTCCACCGCTTGTACGCGGGCCCCGTCAATTCATTTGAGTTTTAACCTTGCGGCCGTACTCCCCAGGCAGTCGACTTAGCGCGTTAGCTCAGAGCCACGCCTCAAGGGCACAACCTCAAGTCGACATCGTTCACGGCGTGGACTGCAGAATTATCTAATCCTGTTTGCTCCCCGCTTTTCGCACCTGAGCGTCAGTCTTCGTCCAGGGGCCGCCTTCGCCACCAGTGATATCCCAGATCTCTACATTTCACACTTCACCTGGGATTCTACCCCCTCTACGAGACTCAAGCACTTATTATCAGATGCAGAGTTGGGCCAGGGTTCACATCTGACTTAACAAACCGCCTGCGTGCGCTTGCGCCCAGTAATTCCGATTAACCTTGCACCCTCCGTATTACCACCCGTGGCTGCTTTGGCACGGAGTTAGCCAGTTAGCCTTCTGCGGGTAAATCAATGAGCAAAGGTATTAACTGCTCCCTTCCTCCCCGCTTCTGAAAGTACTTCTAGCCAGAAGGCCTTCTTCATACACGCGGCATGGCTGCATCAGGCTTGCGCCCGTTGTACAATATTCCCCACTGCTGCTTGCTCCGTAGGG
+
8)'(&-30-1.6.)+-),,*2483*314*++42'/%%-/.-./12,,**'(('&&(,77+.-0)'((*-%((+(.,1.-//**'$&0).-()--)24(/6-+667667445197/*.)(**%%'&$(-)21,3('38777.0106.+-40-1,,,7;79678,*()(338122**'..118<78-,,8+5$+(,(*,*%,-5254785794:-8*3,::831/)-')%(-.,%&%%*(*-/1.:..-.*)&%)'..+/05-0//84/0366879:+0,(&&'(&++3.0+$%&*,.,+,4//'(*1())$&&'()-)(**+298::++(/*7;7:672.6:0-1278819/-.2248.33/-0142+1+),0..84::57/7+(+$,-/('&(+1/+/-%'2,*+%'*..445*63*/)+%0)**(-'-1-))+02302.,//32224&3..11(*%)'./++22+,)*)98;171,-..1/'0119+(+,/2644,01/),,(,+.5:94.111..+27(100+**7;-3-,+01.6*.-23+%))(+0/--('$&*,/6-.0*+3*+-,/--*2/-83-',.896:6.2651(),9;+/+.+-1,-0,(&$)&*+28:0-/40-.,,,%*,*+%+)*),++*--7$''%,0-/36;971..7-,,+-1-1-5)0,..05525963:2*)'--02.3244)4)%*'++),2+,266633/:,)+,250.'-)73-,-,%.,-/&12,4313/0)0-(*+/)/43/,8*,4,.1/03127+0,++*'*+.(*,643.)&'*(-5/+,-'-.53/0/-++'(5.32205682).21.,*.03/4)3'/%'$$'(1./0/11732.-&(+/).+7,%)),,7+**+-17.+,+215257617+,-%&()*84.(+&#&(*0-*+/332/7'$'8)3*-(+.*,-185/18(2,01,/+$)-(&',1/1.+*,(.+-(-%.%(/.,,18),/&%$%$&(++-.--%'')%&++/,+)./0;-.5..4-2+*.)*&,0,04820/82,&+**)((,.*(+'(&&&#&&,'&%'%,()%%(%*,(+,**')&)-2,--0541/../415:3-3$)+/8-)2,+-(63866629792)121/,)))((,-21)%%')'
@3061e9d8-dbb7-40e6-ab45-841198354e11 ch=220 read=98519 start_time=2019-12-13T14:28:57Z barcode=BC01 runid=2c9cf7bc05858273f10e7d7ec552fc0bd742dc3e
CCGGTTACCTTGTTACGACTTCACCCAGTCATGAATCACAAAGTGGTAAAGCGCCCTCCAGAGTTAAGCTACCTACTTCTTTTGCAGCCTCCATGGTGTGACGGGCGGTGTGTACAGGCCGGGAACGTATTCACCGTGGCATTCTGATGATCCGATTACTAAGCGATTCGACTTCGTCGAGTTACCCGAACTCAATCGGACTACGACGCTATGAGGTCCGCTTGCTCTCGCGAGGAGTCGCTTCTCTTTGTATGCGCCATTGCTTAGCGCATTAGTAGCCCTGGTCATGGGGCCATGATGACTTGACGTCATCCCACCTTCCTCCAGTTTATCACTGGCAGTCTCCTTTGAGTTCCCGGCGGGACCGCTGGCAACAAGGATAAGGGTTGCGCTCGTTGGGACTTAACCCAACATTTCACAACACGAGCTGACGACAGCCATGCAGCACCTGTCTCACGGTTCCGGGCACATTCTCATCTCTGAAAACTTCCGTGGATGTCAAGACCAGGTAAGGTTCTTCGCGTTGCATCGAATTAAACCACATGCTCCACCGCTTGTGGGCCCCGTCCAGCGTTCATTTGAGTTTTAACCTTGCGGCCATTACTCCCCAGGCGGTCAGGCTTAACGCCGTTAGCTCCGGAAGCCCGCCTCGGGCTGTACTCCAAGTCGACATCGTTTACGGCGTGGACTACCAGGGTATCTAATCCTGTTTGCTCCCCACGCTTTCGCACCTGAGCGTCAGTCTTCGTCAGGGGCCGCCTTCGCCACCGGTATTCCTCCAGATCTCTACTTGCGCATTTCACCTTTACGCGATTCTACCCCCTCTACGAGACTCAAGCTTGCCAGTATCAGATGCAGTTCCCGAGTTGAGCCCGGGGATTTCGCATCTGATAACAAACCGCCTGCGTGCGCGCAATTCCGATTAACGCTTGCACCCTCCATTATTACCGCGGCTGCTGGCTGGAGTTAGCCGGTGCTTCTTCTGCGGGTAACGTCAATGAGCAAAGGTATTAACTTTACTCCTTCCTCCCCGCTGAAAGTGCTACAACCCAGGCCTTCGCGCCACGCGGCGCTGGCTGCATCAGGCTTGCGCCATTGTGCAATATTCCCACTGCTGCCTCCCGTACGAGGAG
+
0226/9-.12:45;3530249345:3+0597986;66,.09--.27575)()/*+4.4'&&%'/913+/0355755873030)%$#)+)),.(),-87658:6;95.1./10+&&&'*/,+653767995;334:67171-1940.,('*,.)&#)'&(+*'(*+-4-1(,100)((*31-2-&&*(&(83671;/:)8,4,%%'$%%&'/11.20,1.+-.,'**+6622.+-+&*,013595551;9214778659348*')&'()&)%&'#-*)(-/+'+042)0(+124;79-,+*+..20046888-/''%3,3/42,,*+.3;3003::735/&2999:829;0039595/*,((2*+)*&$')4-+-,*(/1154,+0.*9362355,6,+&1)4151017/305.59,+.,2,.,2024555545,60.170779.2100701230+%'(,-00.&,410001:44638587622675//5/4027<;:59898788777;923*3,;9:<856.5/,,-/0-0.121<8:<211./.0480351.3.*+(*+.;6*(/3&&')(1.+$%&&(*21:93-61.7---3336)4*),+299-0241.0++%&%*++/,/*'''+4146:0.21-/**,'&*-(''-*('#$$%*,(/**+./',+..-1:1%)**)+13:9863/2&//(*%1116538:474;/,,+21-*%())+.2..628;7801267922667;8589*288.48.1;7<8'''*4:,86687:0-5()*44435-*(#$'*-.,2:30.2,(-&%(&(002:48514542+-(%))(03447(+).-4,-)'$*),.025766,8-)+(''$2/6.%-6.(07-+%33,,',-,1))&+)5+-3/49698710/0.-++&%&''<541017062./.5+---84/38+2--3:--8.42;666:35.*%',(*+610151/)%'/,67;9511-6+'$%((+,.94446788-&&,+-9.1*+2-%&'32+71+,,83)(54/32,'.&$'&(+'4,''(-163:)$%$%%%')0/30&+-1334/0./0)9969:&77::((,,.236:76657/-&,-.0556:70:6./3%(&+**,
@d3416139-1bc7-4bcd-882d-b8d76c4e001e ch=149 read=88994 start_time=2019-12-13T14:29:04Z barcode=BC01 runid=2c9cf7bc05858273f10e7d7ec552fc0bd742dc3e
CTCCTAGGGAGGACAGCAGTGGGAATATTGTGCACAATGGGCGCAAGCCTGATGCAGCCATGCCGCGTGTATGAAAGGCCTTCGAGGTTATAAAAGTACTTTCAGCGGGGAGGAAGGGAGTAAAGTTAATACCTTTGCTCATTGACGTTACCCGCAGAAAAAATACCAGCTAACTCCGTGCCAGCAGCCGCGGTAATACGGAGGTCTGGCGTTAATCAGATTACTGGAATAAAGCGCACGCAGGCAGTTGTTAAGTCCAGATGTAGAAATCCCGAGTAGCACGAACTGCATCTGATACTGGCAAGCGAAGGTCTCGTAGAGGGTAGAATTCAAGGTGTAGCGGTGAAATGCGTAGAAGTCTGAGATACCGGTGGCGAGGCGGCCCCTGGACGAAGACTGACGCTCAGGTGCGAAAGCGTGGGGAGCAAGCAGGTTAGATACCCTGGTAGTCCGCCGTAAACGATGTCGACTTGGAGGTTGTGCCCCTTGAGGCGTGGCTTCCGGAGCTAACGTTAAGTCGACCGCCTGGGAATACAGCCGCAAGGTTAAAACTCTAATGAATTGACGGGGGCCCGCACGAAGCGGTGGAGCATGGTTTAATTCGATGCAACGCGAAAGAACCTTACCTGGTGCTTGACATCCACGGGAAGTTTTCAGAGATGAGAATGTGCCTTCGGGAACCGTGAGACGGGATGCTGCATGGCTGTCGTCAGCTCGTGTTGTGAAATGTTGGGTTAAGTCCGCAACAGGCGCAACCCTTATCCTTTGTTGCCAGCGGTCGGCCGGGAACTCAAAGGAGACTGCCAGTGATAAACTGGAGGAAGGTGGGGATGACGTCAAGTCATCATGGCCCTTACGACCCAGGGCTACACACGTGCTACAATGGCGCATACAAGAGAAGCGACCTCGCGAGGCAAGCGGACCTCGCAAAAGTGCGTCGTAGTCCCAGGTCTGCAACTCGACTCCATGAAGTCGGAGATCGCTAGTAATCGTGGATCAGAATGCACGGTGAATACATTCCCGGGCCTTTAGCCCGTCACACCAGCAGGAGTGGAGTTGCAAAAGAAGTGGTAAGCTTAACCTTCGGGAGGGCGCTTACTTTGTGATTCATGACTGGGGTGAAGTCGTAACAAAGGTAACCGG
+
*,1'$%(--*.-(/+./-18174)2/.0-&)(*566<;:<....770180./0.05'363635214465743,-+&&)-5425)%.%5'%+152((.,)19)(&*&(/50&+.))+0+%''-7/,1./,(+.1083/157'1()-3+7++5<5-,-(,0-,.&#%)*,..,5.-.10+,,.8222-/01'+))*+/--0./+-*+&&(**-/6,:-.-//170400()%&)+.++-.)-,-&'/-%*20+,43/,-2(+,::471-/22),''&&$%%'%(*'(027344247//.///;..2,%((*++/,-+.5842&+)-*.-,2.4-*(/):8.---38771<910998+*'%%%&$&%%&&&1...-.6.+*'*3&,-;6-',138708-++')*-',*3&)27810./+--16659++/01:-1+'+)8-/02229612999881)',.0226,./*)(,,15/0-5.3*)-*(2/400(*,--13..+*1//.1.+**+,,-460134212.+*10*/20,1*)(()6-236.32-4314288/,+)$%#&&'',,104/495*48-),)-%+()+-566,*,+,.-,-;;177:4../,.1)0%%-./+).114-3-/8+/)*')('+&.364**++0/$&&*17-7()'*-643/.3..1234181,8,24486983456*31'+-544420,857799474/0113,-,1;660199.439,0-*513//4,*+458,58767556<101..13+77-/11:<4'2+/+6*767/910./36+5'.*&),/59::/23/135<58772/2..6/61)2962999:879,-*//255+,.-0:/(/(()+3;**44310/-++&(/77883847103/././1/33'(')()-/23732),('&)115345:67846117:7-)539162333441,-)*./.)&,-*-.42&-),4346240.2./*'*01+-(+$*(-+.0884647--084)-'&'/,**3/,/.17.2,*2*/+(.&$%(''')*58583-'''0*(((+1&+.8..-76+%()(((.'+(&&))5+51//.*12)*44.6)*'&(-/**664732-++-.444/)+-.5/0/345776<*/-02:3:4,
@efc3330c-1391-476b-952b-cf01638d9ffe ch=271 read=103964 start_time=2019-12-13T14:29:11Z barcode=BC01 runid=2c9cf7bc05858273f10e7d7ec552fc0bd742dc3e
CCGGTTACGCATTGCAGCTTCACCCCAATCATCAATCCCACCATAGACAGCTCCTTCGCGGTTAGGCCACCGGCTTCGGGTGTTATCAACTCTCGTGGTGTGACGGGCGGTGTGTACCAGGCCGAACATTCACCGCGACATGCTGGTTGCGATTACTGATTCCAACTTCATGTAGTCGGTTGCGGAGCTACAATCCGAACTGAGAATGGTTTATGGGTTTTGCTTCACCTCGCGGCTTCCTTCCTCTGCCATCCATTGTAGCGCGGAGTCATAAGGGGCATGATGATTTGACATCTCCCCGCCTTCCTCAACTTTGTCTGCTTAGCAGTCTCGCTAGGGTCCCCAACTTAATGATGGTAACTAACGATAAGGGTTGCCGCTCGTTGGGACTTAACAACATCTCACGACACGAGCTGACGACAACCGGCTTGCACCACCTGTATCTCATATAGCTATCTCCATCTCTGTATGAGTATGTCAAGACCTGGTAAGGTTCTTCGCGTTGCTTCCAGATTAAACCATGCTCCACCGCTTGTGCAGGCCCCGTCAATTCCTTTGAGTTTCATTCTGCGAACGTACTGCTGAGCGGGTACTGTGCGTTAACCAGCACTGAACTTTGACATCAACACTTAGGTACTCATCGTTTTACGGCGTGGACTACTGGGGTATCTAATCCTATTGCTCCTTTCGGGATCAGTTGGGCAGGCCAGATCGTCATAACGCCACTGGTGTTCCTCCATATATCTACCTTTCACCGCTACACATGGAATTCCCGATCTCTCCTGCACTCTATGCTGCCCTGGTTTCTATGGCTTACCGAAGTTAAGCTTCAGGCTTTCACCACAGACCCTTGCTGCCGCCTGTCCCTCTTTACGCCCAATAATTCCGGATAACGCTTGCCACCTACGTATTACCACCGCGGCTGCTGTGGCACGTAGTTAACCGTGGCTTTCAATAAATTACCGTCACTCGGCTACCATTTCCTGTAGCCGCCGTTCTTCCTTTATAACAGAAGTTTACAATCGAAAACCTTCTTCCTTCGCGGCCTTTGCTCGGTCAGGGTTTCCCCATTGCCGAAAATTCCCTACTGCTTGCCTCCCGGCGGG
+
65/303*,*/$&(%'&',1,,(+(*&+,./.882:/64*%($%&#'&%&-,./,.2+')++)++5;8:/23-*+,2/18./.16565-'..//1+2/300.-,.,536,6/0/.0)-&'(/-4()*-,..'*2/..('%*.,3.++(&((*)7)((%()*.8,,&+112(1'&'(,5-107)(')&$*20+3+(..**/01+,)-/.0221-'*2<15;:/+.1<6136-2/.24.+*%#$$++-/,*+'&)-(+,,&'%%$%%%)$%'/.-+'.7;3,37122/-80'(&)(/02169-+/.2-)))-)+)+1(,+-%%$&$%',',,535//2)*33(*670+('%#5%((/0*-.&&((,3/12.2)-/4-4((&&)/12.*%)-//.++())306541+())()*.,,2102166453300')'('&')+3/9;655,+((*&'+-0299.1101;88633($(%)(,&.+,)/0,**,/;969742)3+8:934'''(*)/15))#)()..;9/0.('///6218))*++-,,%+)-43**551-2--%&)'*,54;;2205)('-)*-2+..2465-,+*+*+&)),0,0+.))+/'($&&+'/(),.-403./0677,)/)*--*(&''-00187,35/&(*-410/46.0+))'',3+-.85236446*,.6''%('%7+*)0%%%').71*')'$(+,-/-112166&'&,,+-101135-/2<76024,+--,54+%)&%&&(/7656714&/,0)./(1.-)'')-0*./10.//+-..)&%%%''(***14093..-.10+2,&-&(*,)/,6+-.094'.0--6-+(,**,,.248141/0300,(,*'&()-*(2/3,)+-.0*1**()(4(+3<47/7/.,2/,31-2.&$($)((/*-,'--)+09331363&())&+)+'*+*,(6-0201-040+%)&%,'.).,4,,,%')/+6/318;.5:3,-.0/0(1/,36::;9(((('1-(*,4,**-*).76)+,50/(-//(265;66;63493'-'%&#%&',.17-;/2(45,2:1-<;:,9.-3301;9919/2)**,&()*&*10-63'*$$)('
@390afe25-befa-4828-bc86-0b8fc5e81b52 ch=204 read=101940 start_time=2019-12-13T14:29:16Z barcode=BC01 runid=2c9cf7bc05858273f10e7d7ec552fc0bd742dc3e
CTCCTACGGGAGGCAGCAGTGGGAATATTGCACAATGGGCGCAAGCCTGATGCAACCATGCGCATTAATGAAGAAGGCCTTCGGGTTGTAAGAGTACTTAGCGGGGAGGAAGGGAGTAAAGTTAATACCTTTGCTCATTGACGTTACCCGCAGAAGCACCGGCTAACTCCGTGCCAGCAGCCGCGGTAATACGGAGGGTGCAAGCGTTAATCGGAATTACTGGGCGTAAAAGCGCGCACGCAGGCGGTTTGTTAAGTCGGATGTAAATCCCCGGGCTCAACCTGGGGCCGTCTGATACTGGCGAAGCGAGGTCTCGTAGAGGGTAAATTCCAGGTGTAGCGATGCGTGAAGTCTGGAGGAGGAATACCGGTGGCGAGAGCGGCCCCTGGACGAAGACTGACGCTCAGGTGCGAAAGCGTGGGGAGCAAGCAAGTTAGATACCCTGGTAGTCCACGCCGTAAATGATGTCGACTTGGAGGTTGTGCCCTTGAGGCGGCTTCCGGAGCTAACGTTAAGTCGACCGCCTGGGAGTACGGCGCAAGGTTAAACTCAAATGAATTGACGGGGGGCCCGCACAAGCGGTGGAGCATAATGGTTTAATTCGATGCAACGCGAAGAACCTTACACGAATCTTGACATCCACGGAAGTTTTCAGAGATGAGAATGTGCCTTCAGGAACCGTGAGACAGGTGCTGCATGGCTGTCATCAGCTCGTGTTGTGAAATGTTGGGTTAAGTCCACAACGAAACTTTCGTGCCTGCTGTTGCCAGCGGTCCGGCCAAGAACTCAAAGGGAGACTGCCAGTGATAAACTGGAGGAAGGTGGGGATGACGTCAAGTCATCATGGCCCTTGACCAGGGAGCTACACGTGCTACAATATGGCGCATACAAAGAGAAGCGACCTCGCGAGAGCAAGCGGACCTCATAAGGGTGATGGCAGTCCGGATTGAGTCTACAGCTCGACTCCATGAAGTCGGAATCGCCTTTAGTAATCGTGGATCAGAATACTTACGGTGAAGACCGTTCCAGGCGCTTGTACACACACCGCCGTCACACCATGGGAGTGGGTTGCAAAAGTAGGTAGCTTAACCTTCAGGAGGGCGCTTACCACTTTGTGATTCATGACTGGGGTGAAGTCGTAACAAGGTAACCGG
+
*+.**-1)72,.2.428:6;8:4.3-.1521232;44431+025+6444351+,&*+2../')&/&&%''-.'')'**12230;66;0201'+&*)%%%'*,+05(',(+)(./'+,..*)*3/9/11298-,557.8)*$()-3-,6/+.,%')$&026).0,/'*(*&&-)-010-&&--%&'&#(.*07/0-*/(+'/./*,+./4.26/7*532256:311/02:1(&&&)','0/31487-177802:48188%344/((','+09-26564/(*,*&*/)%(%%')(+-4(4/0--'-+&*-+*,02.4663,',2*+.(0)8-'(48-,*$)%''%%-.0)+-()-4:6//,&..)75458271/.,(((%*)3+512/.685/.-()1/12213313-/9871+*,*+,06499)(-/86%-((''.1/5456;,-3672373.+,+0917/-'%*-.,-762.3-)((*--7.0.4:./-,&'&$(')/.4,0,-&,03.-,-;/8/643/41/23211+(%((0+*,)),%-*/3,66,0(.-+)5193:3794.+44-.0/'*&&(&&),6454-0/11&&)236<;589:6124,524001+,+()-)0-/*)(((()+%+,-.13442-3*-*)(05982.---.91,*-,,273697;6(6405199;97768.774/0--0011855,***+/'+,,163+,/)*1/820-6.395514-))2*&'*&,%'&%($%'#%%%&&%$%%$(&%(*()+2913%,&-(%&,'3-/15:-,0*()*76/5/0331123;;777.,3+-2.7125:52436766636/68796./1227.++),.8.0/(&&&'&('('0165571:1))+/-*,/77689.**(*+)+555975331**()+//+,/<666556866+)&+&%%$$$$&&-,*,'%#%$++*)).-(0-.&(*799683*(-*+*7/:22/0*((+)-.1502288;:993/(/+&(%$),051,,)),&''(04+*262'(/&)+31//*+*.0-5;./7231271520*(''2613734683*',-,4,-%*((,/.9287&2+(41-0,-0-,5:-75::43232423011113.4.,-.5//.0/04640-/.285441
@b72b4dea-ad73-4c0b-850a-956626f6adda ch=275 read=97131 start_time=2019-12-13T14:29:13Z barcode=BC01 runid=2c9cf7bc05858273f10e7d7ec552fc0bd742dc3e
CCGGTTACCTTGTTACGACTTCACCCCAGTCATGAATCACAGAAGTGGTAAGCGCCCTCCCGAAAAGTTAAGCTACCACTTCTTTGCAACCCACTCCCATGGTGCTTGACGGGCGAGTGTGTACAAAGGCCGGGAACAGCGTATTCACCGTGGCATTCTGATCCACGATTACTAGCGATTCCGACTTCATGGAGTCGAGGACTCAATCGGACTACGGCCTTGCGCGCTTTATGAGGGTCCGCTTGCTCTCACGAGGTCGCTTCTCTTTGTATGCGCCATTGTAGCGTGTGTAGCCCTGGTCGTAGGGCCATGATGACTTGACGTCATCCCCACCTTCCCTCCAGTTTATCACTGGCAGTCTCCTTTGAGTTCTGGCCGGACCGCTGGCAACAAAGGATAAGGGTTGCGCTCGTTGCGGGACTTAACCAACATTTCACAACACGAGCTGACGACAGCCGGCTTCTGTCTCCACGGTTCCCGAAGGCGCATTCTCATCTCGAAAACTTCCGTGGATGTCAAGACCAGGTAAGGTTCTTCGCGTTGCATCGAATTAAACCACATGCTCCACCGCTTGTGCGTTTAAATCAATTCATTTGAGTTTTAACCTTGCGGCCGTACTCCCCAGGCGGTCGACTTAACGCGTTGAAGGAAGCCACGCCTCAAGAACTGTATCAAGTCGACATCGTTGCAGCGTGAGACTGCCGGGTATCTAATCCTGTTTGCTCCCACGCTTTCGCACCTGAGCGTCAGTCTTCGTCAGGGGCCGCCTTCGCCACCGGTATTCCTCCAGATCTCTGCGTTTCACCGCTACACCTGGAATTCTACCCCTCTACGAGACTCAAACTTGCCAGTATCAGATGCGGTTACGGTTGGGCGAAGTTTCACATCTGACTTAACAAACCGCCTGCGTGCGCTTTACGCCAGTAATTCCGATTAACCTTGCACCCTCCGTATTACCGCGGCTGCTGGCACAGGTTAGCCAGTGCTTCTGCAGGTAACGTCAATGAGCGAAGTGTAACTTCTCCTTCCTCCCGCTGAAAGTACTTTACAAGCTGAAGGCCTTCTTCATACACGCGGCATGGCTGCGGCTTCGCCCATTGTGCAATATTCCCCACTGCTGCCTCCAGTAGGAG
+
57314/+0+)*)',',/*++***3::/1311---05-,%%*)/.')*.-.3,-.14(*,0((04.-,82-''()&)/$+*7&.2-&-,*.:4)++25+%))*,)%'(**1/8;8'%()23.*%**-/-/11+-+(%'%&'()-.:2005,+),+)/83,-/8:4,-+*-3*/-,+,.(5)0*1./-*+),-2,../*'/3.06010+1/9251-*+%*%$&()/-+-59:45.**+/*,3.--1)*.+,,&)'&&,,.022--1./96-..0367:<826/&')+(/1464455;6/1:;9-6%/2.2653112-,+-,./:8:::,:99-(+.0944++/-.12<0/08476583136:8865;-,+31./$*)5.493/.*,-3:87588:0.3,*8/(,.09/2/12200-)',37--4..'+'+,064;3//-2.//94321244573+)%&$)*-).(*(0/56(%(*13:573-.)'*,',-/7986453-+))',-)+30,0-0402989-1,/2<535225*3-,(('.)1211+++-/.,1-0-;085))/0*0110/3.*,/.,./0/.1%%&)-*(-+-0/3631141<<50:36271.,*+)*.13/869--/+3*+,..535669954**%%&&'()-'06&(+37473..&'**&%(-0,*(()5.2/,++3/./(454..-+&(($+10/-+-.534;896819:**846:6+/.25:446658:013058:3/...29785:')6:067478:<:9;<527+4136;64/4())9642%%'(&171-',+,-5-/+..-0,6,5,++*,6,-'*,*-,)/1165,-(,-3-11*+/-21*,-.*+-,0+$#)(%&&)&)&$$()3,)(*113---,*0/7*566,97:;9::8735,).8*(+-'%$$)+1533.--/3.,.$%+),,098236)-,/5--'(+.1.-))(-((&+'65493319'444.4/-/57'.3/200083841.-/-''&((+)+)((.(*-70:83,79.*44234,++'./1+'&(&(*11251139+489<933,.'**11:645474521*,''*')*81).-).+-+.,/2619;6(+*+05325-3*&'+,/,,,
@2a46ddc1-1946-4c90-9b87-940b495a8da1 ch=2 read=44700 start_time=2019-12-13T14:29:24Z barcode=BC01 runid=2c9cf7bc05858273f10e7d7ec552fc0bd742dc3e
CGGTTACCTTGTTACGGCTTCACTGATCATGAATCACAAAGTGGTAAGCGCCCTCCCGAAGGTTAAGCTACCTGCGCTTCTTTTGCAACCCACTCCCCGCTTGGTGTGACGGGCGGTGTGTACAAGGCCCGGGAACGTATTCACCGTGGCATTCTGATCCACGATTACTAGCGATTCCGACTTCATGGGTCGAGTTGCAGACTCGGACTACGACGCACTTTATGAGATCCGCTTGCTCTCGCGGATCGCTTCTCTTTGTATGCGCCATTGTAGCGTGTGTAGCCCCTGGTCGTAAGGGCCATGATGACTTGACGTCATCACCTTCCTCCAGTTTATCACTGGCAGTCTCCTTTGAGTTCCGGCCGGACCGCTGGCAACAAAGGATAGGGTTGCGCTCGTTGGGACTTAACCCAACATTTCACAACACGAGCTGACGACAGCCATGCAGCACCTGTCTCACGGTTCCCGAGGCGCACATTCTCATCTCTGAAAACTTCCGTGGATGTCAAGACCAGGTAAGGTTCTTCGCGTTGCATCAGATTAAAACCACATGCTCCACCGGCAGGCCCCATCAATTCATTTGAGTTTTAGCCTTGCGGCGTACTCTGAGCGGTCGACTTAACGTTAGCTCCGGAAGCCACGCCTCAAGGGGCACAACCTCAAGTCGACATCGTTTACGGCGTGGACTACCAAGGGTATCTAATCCTGTTTGCTCCCACGCTTTCGCACCTGAGCGTCAGTCTTCGTCAGGGGGCCGCCTTCGCCACCGGTATTCCTCCAGATCTCTACGCATTTCACCGCTACACCTGGAATTCTACCCCCCCTCTACGAGACTCAAGCTTGCCAGTATCGAGATGCAGTTCCCAGGTTGAGCCAGGGATTTCACATCTGACTTAACAAACCGCCTGCGTGCGCTTTACGCCCAGTAATTCCGATTAACGCTTTGCACCCTCCGTATTACGCGGCTGCTGGCGGTTAGCCGGTGCTTCTTCTGCGGGTAACGTCAATGAGCAAAGGTAACAACTGCTCCCTTCACTCCCCGCTGAAAGTGCTTTACAACCCGAAGGCCTTCTTCGCCTACGGCGTAAAACATCAGGCTTGCGCCCGGTACCAATGTTCCCCACTGCTTTTGCACTCCCGTAGGAG
+
&*+28+,.6-*/2&.0,-..*&'++-/2++().-21:622./0.)**%%*-3()+77-3725.:09*10156+)*&(30,..,'&*-+2/,&)*.93+'&$#%%'*,./5-071/0+./0368::381:%)).*)+7679;9/50**01.,2:1156991())*.5-./33598:<:74,119.$)(,**-'%&+2+.8:88//(0,51'021503+/.6+%')),%*1-**0+))+-,./93611')*1105-67/-6675135:54;,+,(*)**1+&$),+,,-.8;9104().22-'())10+'%$'*30767..),,3748,2--.7<,++;579371%22558(*0(++.182,)/137:36756.9..82818+-6/6//0..7-,+,+65,)+/,5.3-4+4/**(,3598.223:865&%,-.336508758806,/+//.60&'-195./.65:050*,*0+'++*.386.128761)%'.10--.-)*66;:;9::79-09<2472+),7.979;845/--00888(',.,.7;/64,()..**3)(.)*%&#/.+69.1470:5<9452+*))4;;)+%,+-2/+.&&&&#)*/'()052988773633//..9100/3*-))1(-64666:7735)47*,.0194824..,..44713323<;13593456:8987:39)56200/21-+123252;60253:1/2353;940306:+-14:99734.-11,49:+/5::/27175/29707+/7,5-+-412-3(&%/--034%52427;:468956643./,*0,7,7/74.413891.123-11.24356'(%(&**.2)&.(),&))2449891</73/2/4.($200'16-)/9-+,./76,+)&',.10694794:<9;:7212..254)4-0.*)-.6588971.6.4-/...5-,-35<888:45.+)&)')*0-2/0/0.),).-,-08)3*().,3040-.3-821-/(+.+*,+,48857)0)''$%*)*-*--61.3:3&'&787,0343-0.(*&&'&%'),(00-*+3-2-1-3,.0/&'%#$'(60)+%''$''%'(34/-+'*(1/,(%-$&%0(0()+434/(*)('*..)%+%((07)*:3/'&&
@8584cf8d-1c02-43b6-96ed-7b83ba5a44f0 ch=23 read=112138 start_time=2019-12-13T14:29:30Z barcode=BC01 runid=2c9cf7bc05858273f10e7d7ec552fc0bd742dc3e
CCGGTTATCTTGTTGGAAGCTTCACCCCAGTCATGAATCACAAGTGGTAGCGCCCTCCCGAAGGTTAAGCTACCTATTCTTTTGCAACCCTCCCATGGTGCTGACGGGCGGGTGTGTACAAAGGCCGGAACGTATTCACCGTGGCATTCCTGATCCACGATTACTGGCGATTCCGACTTCATGGAGTCGAGTTGCGAACTCAATCGGACTACGACGCACTTTGCGAGGTCGCTTGCTCGCGAGGTCAGCTTCTCTTTGTACGCGCCATTGTAGCGTGTGTAGCCCTGGTACGTAAAGGGCCATGATGACCGGCGTCATCCCCACTTCTCCAGTTTATCACTGGCAGTCTCCTTTGAGTTCGAAGCCGGACCGCTGGCAGCAAAGGATAGAGGTTGCGCTCGTTGCGGGACTTAACTAACGTTTAGCTTACGAGTGACGCGGCTTAATACATGCAGCACCTGTCTCACGGTTCCCGAAAGGCACATTCTCATCTCTAGAAAACTTCCGTGGATGTCAAGATAGGTAAGGTTCGCGCGTTGCATCGAATTAAACCACATGCTCCACCGCTTGTGCGGGCGTCAATTCATTTGGTTTAACCTTGCAGCCAGCCACTCCCCAGGCGGTCGACTTAACGCGTTAGCTCCGGAAACCACGCCTCAAGGGCACAACCTCCAAGTCGACATCGTTTACGGCGTGGACTACCAGAATTATCTAATCTGTTTGCTCCCCCACGCTTTGCACCTGGGCAGTCTTCGTCCAGGGGCCGCCTTCGCCACCGGTATTTCTCAGATCTCTACGCATTTCACCGCTACACCTGAATTCTACCCCCCTCTACGAGACTCAAGCTTGCCAGTATCAGATGCAGTTCCCAGGTTGAGCCCGGGGAGTTTCACATCGACTTAACAAACCGCTTCGCGTGCGCTACGCCCAGTAATTCCGATTAACGCTTGCACCCTCCGATATTACCGCGGCTGCTGGCTGGGGTTAGCCGAGTGCTTCTTCTGCGGTAACGTCAATGAGCAAAGGTGTGCTTTACTCCTTCCTCCCCGCTGAAGAGTACTTTACAACCCGAAGGCCTCAGCCATACACGCGGCGCTTAAGCCAGGCTTGCGCCCATTGTGCAATATTCCCCACTGCTGCCCTCCGGCGGAG
+
05-10613+8+'3.)&%%$%033(+040-.-/-,,'*))%%'''((/+,25438+.-))((*(*,/11+-,),(&$,,3073+.,1)3*''),-+/142,)**)/*2/)+*'*++&'().51,,0/+'(/1033131003'*()**(.20./1143*-0024+,+&((*,47593368;90342*+*+--,2,*'&&.--//;./+7/63...**((#((('%$(+.353,)-)''**')+*,-14**+.1)+)-7502897:4:;/4/++.+.)+*,'')*-4-,-+)$&'+/.,)/378,+,,('&'$''2/-/9::-2($')--+-'&'072.++++*.+&&(&'/50042-).694%$$)497;511,,()+0.%3.5,+.40+*)-'/'%((*354/7--*9554260()&,-($&&$(#'&&)+*))%),+(&)*()'1'&&&'*.1./.,00005635,..655550,-0(*)&')*,2.37673300&'.26/3476878:<:724441.-&+)3-35-44;'#$&(0.601165)'0-11<9;;111....*,+./(*/))0(/1333.-1595630071-,/:2/2.0./-,&-2-(*),%*(/,+)-.40386452233532//,.//*,,3')**/+,2/645935/3.7,+(+1824-5)3---422235552:7-.,6/,.58222'274/0-201///21/2020:8-,.0797,1.-+/1,),+06.-&-*&++*5<9882.,09:15667749536;003)-++.:,,*/)*,+*&$($&%'$&))*+4.--..1%10/,'/00/--03:98*,-1-31123278++'(.+*00*+,,15)./0/4013<18+*/3281,.71*,*+*$'+3-)+./1+,*/03362+,12+'((&)&',.//+**'+-2.))-.253417+-434310-4-+,11;7551-&,-30.3722.6112:21.+(+10+.7/,.2'&')./23358310%1-(-633981/0/&*0,4/***&0&')1+(*+01+0/5-294+*11--*'&))*/)-&%'''0)''*+-31978+(*.,/-2).-*,(&&$&%%&$&(%.--+2(..5;0,:.+/'.&6-001297.&**+/0.5/((,-*''-+*$
@19bd8704-c961-4eb7-9c8f-c2e12bcb8bd8 ch=34 read=120856 start_time=2019-12-13T14:29:28Z barcode=BC01 runid=2c9cf7bc05858273f10e7d7ec552fc0bd742dc3e
CCGGTTACCTTGTTACGACTTCACCCAATCATCAATCCCACCTTAGACAGCTCCTTCCTTGCGGTTAGGCCACCGGCTTCGGGTGTTATCAACTCTCGTGGTGTGACGGGCGGTGTGTACCAAGGCCGAGAACGTATTCACCGCGACATGCTGATTCGCGATTACTGGCATTCCAACTTCATGTAGTCGAGTTGCAGACTACAATCCGAACTGGGGAATGGTTTATGGGTTTTGCTTCACCTCGCGGCTTCGCTTCCTCACCATCCATTGCTAGCGTATTAGCCCAGGTCCTGCAAGGGCATGATGATTTGGCTTGTCATCCCCGCCTTCCTCAGCTTGTCACCAGCAGTCTCGCTAAGAGTCCCCAACTTAATGATGGTAACTAACGATAAGGTTGCGCTCGTTGCGGGACTTAACCCAACATCTCACGACCCGAGCTGACGACAACCATGCACCACCTGTATCTCATATAGCTATCTCCATCTCTGGAGCCTTTATGGAAGTATGTCAAGACCTGGCAAGGTTCTTCGCGTTGCTTCAATTAAACCACATGCTCCACCGCTGTGCGGGCCCCGTCAATTCCTTTTGAGTTTCATTCTTGCGAACGTGCCCTACTCGAGCGAATTACTTATTGCGTTAACTGCAACACTGAACTTTGACATCCAACACTTAGTACTCATCGTTTGGCGTGGACTACTAGGGTATCTAATCTATTTGCTCCCACGGGACTGGGCGTCAGTTGCAGGCCAGATCGTCGCCTTCGCCACTGGTGTTCCTCCATATATCTACGCATTTCACCGCTACACGCCCGGAATTCCACGATCCTCTCCTGCACTCTAGCTGCCCGCCGGTTTCTATATTTACTGAAGTTAGCTTCAGGCTTTTTCACCACAGACCTTGCTGCCGCCTGCTCCTCTTTTACGCCAATAATTCCGGATAACGCTTGCCACCTACGTATTACCGCGGCTGCTGGCGCAGTAGTTAGCCGTGGCTTTCAATAAAGTACCGTCATGGCTACCATTTCCTGTAGCCGCCGTTCTTCTCCTTTATAACAGAAGTTTACAATCCGAAAACCTTCTTCCTTGCGCGGCGTTGCTCGGTCAGGTTTCCCCCATTGCCGAAAATTCCCTACTGCTGCCTCCGTAG
+
*.**-++837;+5/%(./39:9784//6.1097.5-18/-2*,,%+'/*+,,+%(+,.5.,.1007/2870,/-02/598+3401/901.40../').34:8:87300893480220336/80567/+)(-..1757<2%/3//11238545466;9461&)/('&%%&()0-(-'+-4036232526%%(1.13,.4634569810-0530.*.(,+//89;8345;51991'),6004:78613,,31...:,6/*,/19.//2-44+''%()'($(%$&)-(*+0/.%'%&-)00005/.-++.252*+&%&%'(*-/94)*52536937))+42,+/(*%#&&%)),(+%&.$%&'(,/78./2.2111111010/231,,/.0055-11--)**,33324)++46213330.5+-+2.-,()*42(/6)+13562233298*8:3802*-++161/0.002313454776642332232.--1-)(+&&'(*,/(&%)(,.57741//..*$%&*.+01;79;976*/)((5+/&0*1+:2;;32223445/.90,,)%)'(+30194**00(3+825187-1258<;:8:;71810.,6503//0)**012)(13+&&)&$'/(%.-*+*7-8.6678999111.14,088.2279010.0.//2*/02159788+-*',+--32803.'.01-,+//0445:7810/:1+/-450)../3/63/&+,,8817595-/)1+,+,298421,*,+/-04;852632176230286768778//.--%&.-,,0;09954(/()%%(+1+7-8.&&'(-7011:::667-//0..011.2,+%($)))+)*(%&$%)$$'+405/-4('()/.'-0,+14..)),**,,652-),),05784890-+*-310356,'-,0+),078:352325;7;8544903.-:/0*0)2),/-6:680<1108848/),&((),.41(.03/5-(%'*&+0.49.-,,053+*(&%&&(&091287,()*()*0-375&-1*10+*,').---3.3)&(').51((-*,0''/14.254957;4042'+((',+../,-/1-2..%300;)39;63,/767823:976-92-%$))+,0-/0)19,2-6
@90df9765-4bb5-40bc-ac10-221b4701355b ch=400 read=96335 start_time=2019-12-13T14:29:34Z barcode=BC01 runid=2c9cf7bc05858273f10e7d7ec552fc0bd742dc3e
CGGTTACCTTGTTACGACTTCACTAATAGCAGATCACAAAGTGGTAAGCGCCCTCCCGAAGGTTAAGCTACCTACTTCTTTGCAACCCACTCCCATGGTGTGACGGGCGGTGTGTACAAGGCCCGGGAACGTATTCACCGTGGCATTCTGATCCACGATTACTGGCGATTCCGGCTTCATGGAGTCGAGTTGCGAGCTCCAATCCGGACTACGACGCACTTTATGAGTCCGCTTGCTCTCGCGAGTCGCTTCTCTTTGTATGCGCCATTTGTAGCACGTGTCCAGCCCTGGTCGTAGGGCCATGATGACTGACGTCATCACCTTCCTCCAGTTTATCACTGGCAGTCTCCTTTATGAGTTCAGCCGGACCGCGTAACAAAGGATAAGGTTGCGCTCGTTGCGGGACTTAACCCAACATTTCACAACACGAGCTGACGGCAGCCATGCAGCACCTGTCTCACGGTTCCGAGGCACATTCTCATCTCTGAAAACTTCCGTGGATGTCAAGACCAGGTAAGGTTCTTCGCGTTGCATCGAATTAAACCACATGCTCCACCCGCTTGTGCGGGCCCAATCAATTCGGTGAGTTTTTAACCTTGCAGCCCGTACTCCCCCCAGGCAGTCGACTTAACGTTAGCTCCGGAAAACCACGCCTCAGGGCACAACCTCAAGTCGGCGTTTGGCGGCGTGGACTACCAGGGTATCTAATCCTGTATTTGCTCCCCACGCTTTCGCACCTGAGCGTCAGTCTTCGTCAGGGGTGCCCTTTCGCCACCGGTATTCACTCCAGATCTCTACGCATTTCACCGCTACACCTGGAATTCTACCCCCTCTACGAGACTCAAGCTTGCCAGTATCAGATGCAGTTCCCGGGTTTAGGCCGGGATTTCACATCTGACTTAACAAACCGCCTGCGTGCTTTACGCCCAGTAATTCCGATTAACGCTTGCACCCTCCGTATTACCGCGGCTGCTGTACGGGTTAGCCGGTGCTTCTTCTGCGGGTAACGTCAATGAGCAAAGGTATTAACTTCTCCTTCCTCCCGCTGAAAGTACTTTACAACCCGAAGGCCTTCTTCGCCCACACGCGGCATGACATCCAGGCTTGCGCCCATTGTGCAATATTCCCCCACTGCTGCCTCCCGTGGGAAC
+
:2-9,,6:/:.,6./08:;<:740,''&%%&&0..))/./*,/112*,./9://-1.,/6..//21-613541568;+8;8.,1*362)*+,9-./799741146::7531+-+.(157-8.8*)12)2//766;324:2859757;51//-/.+--..8,+($+*()-:.5-3,--+$&(,'')*.+,,8.0%%*++.':',1-33398656)63501/87$%&&*.20-./4/223.4)*/(/.0+-.6440391.334/..06268/+''''',---+(&'*.-((+85-+'''.2-94-+,-+-*,+.2677847*/21812,1'),287..0785954378976.23/&**)1345)++0/417.*'$#(&&37-40::634,4)'($#')/-4/0-;:2.-.*'-,',/.*37***+621-2&&1022122(//+3.5416/00/0:455667477;8+7+&'//12445;7333400.,*,5::.7:68567<:9588676726+-..,.*20:69<96706///767,,-.-0:700/,,/,+..5031*(/-6-1,4)/,-/+%).2-6/91/,/-..1:<3.34-'&&%&#'2/),**.03+778-)3:8(55530.2,3(0'(*-+,+/)7+04,(/70425;:2*,2-.23575843'*&)+3'6530+(,*,)',05;8997:;58)(.,03408.1,,*3'145,.119;/')++,20.')+08/0/3878654878<1+-1'*22**&*)&%)*,,1-+0+&'/&()(%+*0)))101,-3*2/0-181**16&%'&)*,4022212215317964-2133.)*(*-336.,6,'17&++-0:4135557:2;.84(12+2'%(-,1)++$1-'(00550+*&&&$/))06-9;35923102**(,((*4751'-.074:30/+2/2/00.5//045;36;9231-3-/;3223002321''-(-*,0/-01/-3135<79<72//'44(*:97804/.-/(*22)/+,)***&)+,0/58*691/76+)41103.*+(*+,-))+%10*)+--/0:71/11/()'%$&(-+//6/$'&'*,.-+)17-3,+,45;:141//)'1+++690:58-&'&)-0./6+78()3%21*,,
@fbb98f9b-76a9-4150-a8f8-57ad06988621 ch=92 read=141465 start_time=2019-12-13T14:29:42Z barcode=BC01 runid=2c9cf7bc05858273f10e7d7ec552fc0bd742dc3e
CCGGTTACCTTGTTGCGGCTTCACCCAATCAACTGGCCCTACTATTCAGTGCCACTCGCGCGGTTAGCTCACGGACTTCGGGTATTGCCAGCTCATGGTGTGACCCGGGCGGTGTGTACAAGACCAGGAACGTATTCACCGCGACATTGATTCCGCGATTACTAATGCTCCAGCTTCATGTAGGCGAGTTTCCGGCCCTACTGATCCGAACTGAGACTGGTTTTGAAGTTTGGCTCCACCTCGCGGTATTGCATCTCTGTACCAGCCATTTGTGGCACGTGTAGCCCTGCACATAAGGGGCATGATGATTTGACGTCATCCCACCTTCCTCCTAGTTGTGGGCAGTCTGCTTCAGTCCCTCAACAATGAGTAGTGACTAACGACAAGGAGTTTGCGCTCGTTGCGGGGACTTAATAGCATCTCGACTTTGAGCTGACGGTAACCATGCACCACCTGTCACGCTGTCACGAAGGTTCCTCGATTAAGAGTAATGCAAGGGATGTAAGTGGAGTTCTTCGCGTTGCTTCCGAATTAAACCACATGCTCCGCTACTTGTGTGCGGGTCCCCGTCAATTCCTTTGGAGTTTTAATCTTGCGGCCATGCTCCCCAGGCGGAATGCTTAATGCGTTAGCGGCAGCGCGAGTGTTGAAACCCCACCTAGTATTCATCGTTTTGCAGCGTGGACTACCAGAATTATCTAATCCTGTTTGCTCCCCACGCTTTCGAGCCTCAGCGTCAGTTACAGTCAGAGAGTCGCCTTCGCCGCAGGTGTTCTTCCTAATCTCTACGCATTTCCCACCGCTACACAAATTCCTCTCCTCTCCTGCACTCCTAGATGTAGTTTAGATGCAGCACCCAGGATTCAGGCCGAATTTCACATCCCATAATCATCGCCTACGCTCCTTTACGCCCAGTAAATCCGGATGGCAACTCGCCACCTACGTATTACCGCGGCTGCTGGCACGTAGTTAGCCGTGGCTTCCTCCTTGGGTGCCCGTCATTATCTTCAAGACAGGCTTTTACAGTCAAAACCTTCATCACTCACGCGGCGTTGCCATCAGGGTTCCCCATTGTGCAGTATTCCCGCTGCTTTTAACACTCCCGTAGGAG
+
,/).2.),,.1+0-(++'./4.-12-2/50''(+-4.6)))()&-+)$%##&&#&)*%%)+',*)((*+0026:4458424++%),*-40+++*%),/*./104/.+120*3*+,$(()&(&+89-4/-/019:8<3./3.12.-$')//6:4,+0///7-320**)+-3'&((7<967762401)*,0:-2-&-6/%&#%%%)+1,+.24465563441476($(((/7/,.,.4523835*)''''1++-10/.,,*,+,++,1:3+9($#&'*),+.-,++,220-,+(+,-0))23.33/.0/,3;+*,23487.70+',/.741004.(,0)%'&(-,)0030*)(/''*+/3-,5.02)7+,'()(+('%(*,-*,*4,((+%)0<2/28997,67/2014-1.3+-(&(&+/.-+)(%%$%&+*,-+.(2-(()'.1,0),%+/56:74.-*0$&0-,-$(%))((+0*7770/.4,3*(+*+&)'+.--71+*(&%%&)'*(,07229/**,./+)'%*')'*.+189780//010147013+//4+0,'()*(-+29:0+-33:88704:20))*09:4,80607.**&1+(/%,,/29/+.32.4250&-)*-7045+5,+++--*$++&(&$(*-36-)/',-'($+(+,-0/5:62581923'$*+//+728210.02+*(,,0/4422:2289.:8,&/0127.%())294,('+//-,-+--03-,2.,.1018)(('%%*,,32162269%'&)(+,.976,7)*497765525465+:-.4'&,($&)'(%&$$)(/-2)+--5111433471001(((,44&'*-3;7'(.-'.--...91+&,&2-1/.+3+'$'+-2,*)++:2+(01756..4-096.1,.-5.,50+.+.*)(*,02++1*1..+)')&&),855/&)')),-1405%.-,--1/012+8*)&,,-//7-,,472-5,+0402/1,3+.20+&*0**/41371111.,+--.3+0,*542*'.(,/),.*%.317334.+,,*$&((155,7'&&+)24*,-1+7*890$%-*-05%&'(+.-:4+0301066,-))%'&03()*')&)$
@81ce77d3-293f-4172-88b7-add91420bb1f ch=101 read=204449 start_time=2019-12-13T14:29:50Z barcode=BC01 runid=2c9cf7bc05858273f10e7d7ec552fc0bd742dc3e
CCGCCCTACGGGGAGGCAGCTTGATAAGGGTCGGCAATGGGGAAACCCTGACCGAGCAACGCCGCGTGAAAGGAAGAAGGTTTTCAGTTGTAAACTTCTGTTATATAAAGGAAGAACGGCGGCTACAGGAAATGGTAGCCGGTGACGGTACTTTATTAGAAGCCACGGCTAACTACGTGCCAGCAGCCGCGGTAATACGTAGGTGGCAAGCGTTATCCGGAATTATTGGGCGTAAAGAGGGGCAGGCGGCGGGTCTGTGGTGAAAGCCTGAAGCCTTCAGTAAGCCATGAAACCAGGCAGCTAGAGTGCAGGAGGATCGTGGAATTCCATGTGTGGCGGTGAAATGCGTAGATATATGGAGAGGGAACTTGCCACCAGTGAAGCGGCGACGATCACCAGCCTGCAACTGACGCTCAGTCCAGCGTGGGGAGCAAATAGGATTAGATACCCTAGTAGTCCACGCCGTAAACGTGAGTACTAAGTGTTGGATGTCAGAAGTTCAGTGCTGCAGTTAACGCAATAGAAGTACTCCGCCTGAGTAGTACGTTCGCAAAAAAGGGGAATGAAACTCAAAGGGAATTGACGGGGGGCCCGCACCAAAGCGGTGGGTAATGGTTTTGAAAATTCCGAGCAGCGAAGAACCTTACCAGGTCTTGACATACTCATAAAGGCTCAGAGATGGAGAGATAGCTATATGAGATACAGGTGGTCATGGTTGTCGTCAGCTCGTGTCGTGAGATGTTGAGTTAGAATCCCGCAACGAGCGCAACCCTTATCGTTAGTTACCATCATTAAGTTGGGGACTCTGGCAGAGACTGCCAGTGACAAAGCTGGAAGGCGGGAATGACGTCAAATCATCATGCCCTTATGACCTGGGCTACGTGCTACAATGGATGGTTGAGAGGGAAGCGAAGCCGCGAGGTGAAACAAAACCCATAAAACCATTCTCTCAGTTCGGATTCCAGTCTGCAACTCGACTGCACATGAAGTCGAATCGCTAGTAATCGCGAATCAGCATGTCGCGGTGAATACGTTCTCGGGCCTTGTACACACCGCCCGTCACACCACGAGTTGACTAACGCAGACCTGGCCTAACCGCAAGGAAGGAGCTGTAAGGTGGGACGGTGATTGGGATTGAAAGTGTAACAAGGTAACCGG
+
-,'((()-0167)(,0/--(%$'#).((+.*/2<070/461*',,.<-./3861/+&-1-.6923473/.**--0*.-.,4;7.9-2-:024:1/413/1'+*+,&05+0/3522653:5385421).-,2-*/66-'''')./17875(-*')*,3,&*&&45233811/-*)).1568632.,-5/4:2:04110:89815/+/'19/4038630.+0'&+(&+*496752850*(,21.-)2;83)'''%,&)),.80..0,),21,*)&%$%,+&*)*5.7;+,%&13*6./610/00.)*++/-*90,0*)343874,1,6062/--,*%1-2010+-0)*/103/./*,&)*+))&*..),($#%*(&,+(**).+)(,,*.1++')('+&'&*,,,-3,-.-.34545//-9+&(,.046:1,,/0<<53/4-1/-(0357:,+&.0.0/1+()(,-+70:2,&)&((,./16:/35293518.45*',,+37;7770.+,.257861/**//-0(-+'*0/0.0&,*+)%''**(*+*2/-'+,5762*)23-(0-++/-*13/4+*-*-+/2331,'.03*0.'#&%*),1-,017/+*%&)402-982&$,-,--34&%'&*,&-*)+)-20724.//(+&)(15123::8887536;21755:(()**:90.+)*0/8998784630,.12344846.+(()+4-4,-.669.0134898896/--,-1&67*&,3*-(/,.1:(+/153--01.01538.13145426../73176//').230242;;.12342+64-,,--66489*.,**,(0,+,/.*-.,/..3-,/.646-039<86769978*::+++,+/)3($&)),))'&*/0358:;:99573)+((&&%+,),+))(1)(,*((*)-,+--7,-.:<4086,.-579-077;44321+2231.0(6'&)235544+2,++/..,-(()*,-+4++,7&&*))&&''*,,3020766;67.)/02135173;889<;6767;93/%*+11.5/1./,-)/453;756866563/0.01/2.-*$%$%''%&)'+&'./+-2946--12,--,)(&%'(((-,,.213)&'&&%)),..,+'(1*/+-(2268888:*617;9561
@f31d91e7-c216-41d7-a536-4df913630a1c ch=197 read=84615 start_time=2019-12-13T14:29:50Z barcode=BC01 runid=2c9cf7bc05858273f10e7d7ec552fc0bd742dc3e
CCGGTTACCTTGTTACGACTTCACTGATCTCGCCAGATCACATAGTATTTGGCGCCTCCCGAAGGTTAAGCTACCTGCTTCTTTGCAACCCACTCCCATGGTGTGACGGGCGGTGTGTACAAGGCAGGAACGGCGTATTCACCGTGGCATTCTGATCACGATTACTAGCGATTCCGACTTCATGGAGTCAGGTTGCAGACTCAATCCGGACTGACGCGCACTTTATGAGGTCCGCTTGCTCTCGCGAGGTCGCTACTCTTTGTATGCGCCATTGGCACGTGTGTAGCCAGCCCTGGTCATAGGCCATGATGGCTGACGTCATCCCCACCTTCCTCCAGTTTATCACTGGCAGTCTCCTTTGAGTTCCCAGCCGGACCGCTGGCAACAAAGGATAAGTTGCGCTCGTTGCGGGACTCCAACCCAACATTCCACAACTCGGCAGCCATGCAGCACCTGTCTCACGGTTCCCGAAGGCACATTCTCATCTCTGAAAACTTCCGGCGGATGTCAAGACCAGGTAGGGATGCGCCTAGCATTGCATCAAATTAAACCACAGCATGTCACCGCTTCGCGGGACCTCAATTCATTTGAGTTTAACTTGTGCGGCCGTACTCCCAGGCGGTCGACTTGCGCGTTAGCTCCGGGAAGCCACGCCTCGGGGCTCTTCAAGTCGGCGTTTACAGCGTGGACTACAGGTATCTAATCCTGTTTGCTCCCCGCTTTCGCACCTGGGCGTCAGTCGTCAGGGGCCGCCTTCATGCAGTATTCCTCCAGATCTCTACGCATTTCACCGCACCTGGAATTCTACCCCTCTACGAGACTCAGAAGCTTGCCGGTATCAGATGCAGGTTGGGGTTAGTTTCACATCTGACTTAACAAACCGCCTGCGTGCGCTTTACGCCCAATGAATTCCGATTAACGCTTGCACCCTCGTATTACCGGCTGCTGGCACGGGTTAGCCGGTGCTTCTTCTGCGGGTAACGTCAATGAGCAAAGGTAACTGCTCGCTCCTCTGCTGAAAGTACTTTGCAACCCGAAGGCCTTCTTCATACGCGGCATGAAGCTGCATCGGGCTTGCGCCCATTGTGCGTATTCCCCCCTGCTGCCTCCCGTAAG
+
22236<23221-/5,*,+-175/.(&(.,()$&%%%5.-(,%'&%*%(,&%&'&25'+)((+.+2,:59,-('++'%'(,(175-.6.983-//-:,-24+,+,/253::465324--&/,,+'-''/)(('*((,/-6..06*5*-,/087833-/')*/262///-.1(2+13/)+('&&&**%&(*)(/,4*1+/0541(2+.-131.+')(,*%'%(-07//,*-((-)%&(%"%')2340,','*+++/&)*,/36,*),-546;035)1...001.*(&''&((/0)%+11.$%+,/,60-,,,$%&(()*2126726<2*.78889,03.00:6/0199:291/18551)+.,,/19/94(%*/+848:7333/6-0,2.<,/0:85,-.2,/,-10,6+**(75-*++')%)&',1/0180/$$$$$#&(&'&(+601,,*+,-358354,/./+::2;3/+&)$'')+-.92+,/4321..075/.1/-.*&$384859942232;40311/0(%'&)'))'&)+',*))(./'*+.-1;41+(*()*+-*-0(*2./,/$&#')(%(&#&.-4:80:<5,/26;63*-*-$,',+70+(+'(/46/(/*))0/5/./*+))))*,/-*,*3+0+'),(,22557989(43,+&$&&'./0164-2/4:/('%),-;9:0.*$$%&%)(0-&-./2++-/:3.0,727*')5;2/*+-46,.'464-2/2))&)+)+68-/6337253+-/1,3567<87/8(*)22.-*++65748;:5.2.$&-0778-3,1---).230144340-0///2(&)'&(+3//6((3*-.&-.//0%*$*''-1)/4&/'65,'(),73)'$')01288.350191788666-./:920-+&%)%-)-/010/...1-;09:1;-,+.6.,,''(,.)+,*,+47:542/,0+,,,0.-0/&/-+-597:;9849+7-+.65366-2.-,2659+)&+(&'*%*-3&'+),,*($''/-0'**+*04.&(&**21+-528678<89<9''%&&)312/1-(&&(-.1107'(''(%%(4284%.+)*&.)/01:81964+*')')16-67+%-)**
@e2a7149e-cd95-4bb9-9aff-a6408404a16c ch=461 read=85886 start_time=2019-12-13T14:29:52Z barcode=BC01 runid=2c9cf7bc05858273f10e7d7ec552fc0bd742dc3e
CCGGTTACCTTGTTACGACTTCACCCCAATCATCAATCCCACAGCAGACAGCTCCTTCCCTTGCGGTTTAGGCCACCGGCTTCGGGTGTTATCAACTCTCGTGGTGTGACGGGCGGTGTGTACAAGGCCTGAGAACGTATTCACCGCGACATAGCACGATTCGCGATTATAGCGATTCCAGCTTCATGTAGTCAGTTGCAGACTACAATCCGAACTTCGAGAATGGTTTTATGGGTTTTGCTTCACCTCGCGGCTTCGCTTCCCTCTGCACCATCCATTGTAGCACGTGTGTAGCCCAGGTCATAAGGGTGGTTGACGTCATCCGCCTTCCTCCAGCTTGTCACTGGCAGTCTCGCTAGAGTCCCAACTTAATGATGGTAACTAACGATAAGGGTTGCGCTCGTTTGGGACTTAACAACATCTCACGACACGAGCTGACGACAACCATGCACCACCTGTATCTCCTTATGGCTATCTCTCCATCTCTGGAGCCGCTGTAAATTATGTCAAGACCTGGTAAAGGTTCTTCGCGTTGCTTCGAATTAAACCACATGCTCCACCGCTTGTGCGGGCCCCGTCGAATTCCTTTGGGTTTCCATTCTTGCGAACGTACTACTCAGGCGGAGTACTTATTGCGTTAACTGCAGCGCGGGCACGACATCCAACGCCAGTACTCATCGTTTACGGCGTTCACTAGGTATCTAATCCTATTGCTCCCCACGCTTTCGGGACTGAAGCGTCAGTTGCAGGCCAGATCGTCGCCTTCGCCACCAGGTGTTCCTCAACTATATCGCATTTCACCGCTACACGTAAATTCCACGATCCTCTCCTGCACTCCTAGCTGCCCGCGGTTTCCTGTAATTTACTGAAGTTAAGCTTCAGGCTTTCACCACCAGACCCTTGCCGCCTGCTCCCTCTTTACGCCCAATAATTCCGGTGCTTGCTTGCTTTTCGCTATTACCGCGGCTGCTGGCACGTAGTTAGCCGTGGCTTTCAATAAAGTACCGTCACTCGGCTGCCATTTCCCATAGCCGCCGTTGCTCCTTTATAACAGAAGTTTACAATCCGAAAACCTTCTTCCTTCACGGCGTTGCTCGGTCAGGGTTTCCATTGCGAAAATTCCCTACTGCTGCCTCCCGTAGAG
+
72,/50,383;070+-3/8:<:/997.10-.../26117'((''(*(+1/1111/1/41),**.5043'%)4680226.,-/+-22.,1/./:0(,,,-04::<;::99:8<;888668321-1(.*71)%&)*///978<9456...'''()$'%()(/72/2)$*3'('(***,35//%+-0-44566525'+/60226788788920-*'%,1-/(*),103682:0*-6;55;.*&'(12249375/7--043013-45-)0./12387;51139**-**(**/167/0.9-/(*//-,/1-(+'#&(/,+,9678777**/51647,.832/9///4(/--0.*+-/0:8983.-,*094,)*+*/00228764...0050.-*&#).83401--,/.05&*+2+($%++,(**-8781+-0/2)0123432+12072*2:2500/3--7/87553324&+&'(&1.33856515656865570..65.155.70&/--/33*,)&(6:5394/:(,+;<99::7:534,,.:/134272<:<<55344645712824180318&421:92+23+1-3/3.898-11-1,%()*829101+*32*%$&*,-/1/266)))',*().12.)+*.--)*(01.02'*(*(-((**.363-3-,(,(&'))-/4394//5-')((%%,3&&(*)&+,-3712930+)'-0(,.435+*+*+395/-:;887.1'(*66:492;0-()'+0-0187567257.8.-.:+)%&'&'&(/-/11*-'&+/988.1.9<:024800*((')(('))'.'''*,03/--/04/'),-./3./-4330/50&*)--7*0))&+&%%%''-/232-8-8,-.+1--0;75::3242-+'+,97;1+*'+-08<621,-1+*00-&#'%&&$&%'176;41,*%%'-)'(*((*###$(%%(*/8-095171/033,6*(#*(+022611343849..76*1.-7;4250896991224.243%32+16,7+($+*)3713821*$%'+++2/++.36.(*)*192+-,6+**)-86.1:8;117/.4:+$)'*34.;///;/04:/5.1.6/+)*)0'&')079,:/74*+/457676:.393.1/.)'
@57a2843b-ce4f-42f1-883a-0ec025157e74 ch=198 read=140563 start_time=2019-12-13T14:29:51Z barcode=BC01 runid=2c9cf7bc05858273f10e7d7ec552fc0bd742dc3e
CTCTACGGGAGGCAGCAGTGGGAATATTGCAATGGAAAACCCTGATGCAGCAACGCCGCGTGGTGAAGGTTTTCGGATCGTAAAGCTCTGTCTTTGGGAAGATAATGACAGGTACCCAGGAGGAAGCCACGGCTAACTACGTGCCAGCGGCCGCGGTAATACGTAGGTGGCGAGGCGTTATCCGGATTTACTGGGCGTAAAGGGAGCGTGACGAGGATGATTAAGTAAGGATGTAGAAATACCGGGCTCAACTTGGGTGCTGCATTCCAAACTGGTTATCTAGAGTGCAGGAGAGGAGAGTGGAATTCCTAGTGTAGCGGTGAAATGCGTAGAGATTAAGGAAGAACACCAGTGGCGAAAGGCGACTCTGGACTGTAACTGACGCTGAGGCTCAAGCGTGGGAGCAGAAACAGGATTAGATACCCTGGTAGTCCACGCCGTAAACAGTAGATACTAGGTGTGGGGGGTTCAACACTGCCGATGATGCCGCCGCTAACGCATTAAGTATTCCGCCTGGGGAGTACGGTCGCAAGATTAAAACTCAAAGGTTGACGGGGACCCGCACAGAAGTAGCCGGAGCATGGTTTAATTCGAGCAGCGCGAAGAACCTTACCTACACTTGACATCCCTTGCATTACTCTTAATCGAGAAATCCCTTCGGGGACAAGGTGACAGGTGGTGCATGGTTGTCGTCAGCTCGTGTCGTGGGATGTTGGGTTAAGTCACAACAGGCGCAACCCTTGTCGTTAGTTACTACCATTAAGTTGAGGGACTCTGGCAGAGACTGCCTGGGTTAACCAGGAGGAAGAGAAGATTGGGGATGACGTCAAATCATCATGCCCTTATGTGTAGGGCTACACACGTGCTACAATGGTGAGGAAGTGCGTACATGAGGTGGGCCAAACTTTAAAACCAGTCTCAGTTCGGATTGTAAGAGCTGAAACTCGCCACATGAAGCTGGAGTTACTAGTAATCGCGAATCAGAATGTCGCGGTGAATACGTTCGGGTCTTGTACACACCGCCCGTCACACCATGAGAGTTGGCAATACCCGAAGTCCGTAAGCTAACCGCAAGGAGGCAGCGGCCGAAGGTAGGGTCAGCGATTGGGGTGAAGTCGTAACAAGGTAACCGG
+
,/0+%,)78--5---3*2311**)*%.'(,+/0.*)-/(*2-(016798,800.-/8--./-((&'$)-1:8822.,,,'*+5*'+,+,'0.05/,43+/*/,,*(*$)&*''',+,'-5*-3*42392,1+.$',*/354553;155*113+-.-,4++(,++2210041,**,35-0&&*)'+.07($(&',4558382(11$().)((-%$',+30*2*/)&((+2/7760($0-+-,10-(%*2/-+(+(0-,,0/+*)$35/(9::9::1800/33-(()(00481.+%)('%%',-.0,5,-/+,-0+(),+000*/1.),/003/+*(1(*%)**.,)2./09-110/,+--)*.0/0+*+,,4,((),-20//-/-/-.-,.,,.(,),089;5.-0*%+-((%1..-6--/645:-,4::89568,.36;99;<63$%+()/./-5376400(,65,)-2)))(&'$$)'%%)&')-/54691123310301512*,()0+83483470(%&*+30;9936.,++2+4<<835467(,'*,,0,-)5/55;6++)+-&'*))-,2&1,),.*--**;;/:6;7+0(+,(+,41/3+).21.2.07/.,++-.//07715),(&'%2*().,/.4.6)+)&(*+*12*195039-/01(.)*+89'()),96058878593-,,,,+./0:8:98755.40126481551112+00,/167$))++./16:114225527/.02-.2/5;737/&++,($,89/453.&+*&(),/0888<87<8191:0/+,*(,.0+((&''''(-+9;27647988:2;4114::/0&0-)*.,.131.&)*(&&&''(+,.23-))(+,+2/.+%')(''+%*))'&$+((*(&*.-*41;843963;<968877445/23:604-30.-2**',,4-8;,+0/(+')+330)$)(/181-10/.332/4**-&(*.536,-./-444-2*/+*&)'*84585&-15305/000./+0754:/.0.00030-+))))*8,3-40:0,/9*))-,,.85466,,,-610*.,0..,,,,,-++)4-0/0)0-/+-0.,,)+*).,/23--.(2()(()),*.+)'+-509-9
@f1c26707-a1d5-45bd-a332-cc46447f6999 ch=320 read=97826 start_time=2019-12-13T14:29:50Z barcode=BC01 runid=2c9cf7bc05858273f10e7d7ec552fc0bd742dc3e
CTCCTACAGGAGGCAGCGGTGAGAGTGCCTGCAATGGGGAACGCTGATTACGCTTAACTTGCCGTGAGTGATGAAGGTTTCGGATCGTAAAGCTCTGTCTTTGGGGAAGATAGCCAGTACCCAGGAGGAAGCCACGGCTAACTGCGTGCAGCAGCCGCGGTAATACCGTAGTGGCGAGCGTTATCCGGATTTACTGGGCGTAAAGGGGCGTAGGCGGATGATTAAGTGAAGGATGTAAATACGCGGGCGTCAGCAGGTGCTGCGTTCAAACTGGTTATCACAGAGTGCAGGAGGAAGGAGGTGGAATTCCTGAATGGTGAAATGCGTAGAGTTAGGAAGAACACCAGTGGCGAGGCGACTCTGGACTGCATGACGCCAGAACCGAAGGCCCCATTGAGAGAACAAACAGGATTGAATGCCTGGATGATGCATAAATGAAACGATGAATACTGGGTGTGGGGGTTTCAACTACCCCTCCGTGCCGCCGCTAACGCATTAAATTATTCCGCCTGCGGTACTGGTCATAAGATTAAACTCAAAGGAGATTGACGGGGACCGCACAGTAGCGGAGCATGTGGTTTTAATTCAGAGAAGGGCGCGCCCGGCATGCCCGTTACTCTTAATCCAGGGGATCCTTCGGGGACAAGGTGACGGAGTGGTGCATGGTTGTCGTCAGCTCGTGTCGTGAGATGTTGGGTTAAGTCCTGTAGGCTGTATAATCATTAGTTACTACCATTAAAGTTTAGGGACTCTGGCGGTGCCGCAGGTTAACCAGGAGGAAGGTGGGGATGGCGTCAAATCGAAAATATGCCCCTTAATAACGTACAATGGCTGGTACGGGGGGGTCTGAAATGCTGCGCGAAGTGCAGGTAGGCACAAAACCAGTCTCAGTTCGGTTGTGGCTGGAAAGCTCGCTTCCTGCATAAAGCTGGAGTTACTAGTAATCGCGAATCAGAATATAGCGGTGAATACGTTCCAGGTCTTGTACACACCGCCCATCCACCATGAGAGTTAGCAATGCCGAAGTCCGTGAACTAACCCTGTAAAGGCAACTGAAAGCCGAAGGATGGAGTCAGCATGATTAGGGTAGAGTACCAAGGTAGCCGG
+
*(*&&&&&+-(.3.-13,-**'(%())*%%',/..+,+)'1.+,-.,26./))((&(%%%&%&&((%''(***-*+'/793-7)**'((2-*-*+,,++&()&),*((),-&$&)%),-,2(&)+'*'(*(.1*''%$#-)+($''&&'%%'%(*.+0&-+2*+(*&''&(')*))*,2*+632//(1(-4.(+())('&(&'()7/,6670-1+-4120+1-2.02-('//74-')*(%$%#%(*)(&-++%,+67578:65.50-11,,--,06.00'(((%)*-,''&%(((()*%(''(&.)10.+(%%#$%'$%$(,&(*)++%'')-(-0,''*(*(-('%)+3,,+--146,++()6,-'&&$&%&&%'&$(%'%$$''''($%&'+(%%%&)+*-,436)/-(2(%&2-$)&$&(%$%#%#&%(+-('%%&)++*+/)6*&&$%&%)(0.775+284+*'&##)*+,*21*+./+(*$%')*')%)'-231&-''0311*.633()'%$%$*,(*%$()((.+193122,1*+')'%*((()&.1+(+4*,*,%&&&%%)+)(,*+)*06775()(0./%$%$%)($#&#%$(&%'%$%%%)'(&)+)**+.5.0),'$())'%&'&&)'&+1***,0+2-223'(%')/46-,*,-5/2)-+&,)%'((5+3..-+*))+,/,3--+.-6-,)*.+$''$((((''&'(&('&-/,)+(&'(+04/1530()-2&$,1*+,*)&('%(%%$(&#(&+/1502/4-./)'**-*)+*-2/+,*&354546//0'-),'%$%$&&''(**'%$#$$'&((11-2,*(&)%&&*&'))'*)$%+/+)&+'')('*(&)%%%#'&$&'&(&&*.*$.*/-4303+-0;7'1)+$(',(),+-1)$&&,)(%'''%#'%&%((%./+.&&)/+../*+-)+,((%&..,++'+*()%&'(**&&&&%*((,0,&,24111*--+''',,'*-(&'(($&'--./*&+..)**+,,%-+%&%''/-(&(%))+1,3-)%'&/0()($%#)#&(')&)-&))&%''')%'(()*+$&'&'(%012-&&'%(%**+,,,')%*4/-
@95fe4214-4901-47fe-b5df-dd4ecbc7aac7 ch=22 read=146122 start_time=2019-12-13T14:29:58Z barcode=BC01 runid=2c9cf7bc05858273f10e7d7ec552fc0bd742dc3e
CAGTTGCCTTGTTACGACTTCACCCCAATCGCTGACCCTACCTTCGGCCGCTATCATGCGGATTGGCTCACGGACTTCGGGTGTGCCAACTCTCATGGTGTGACCCGGGCGGTGTGTACAAGACCAGGAACGTATTCACCCGGCATTTCTGATTCGCGATTACTAAGTAACTCAGCTTCATGTAGGCGGGTTTCAGCCACAATCCGAACTGAGACTGGTTTTAAAGTTTGGCTCCCACCTCACGGTATTGCATCTCTCTGTACCAGCCATTTGTTGGCTTTTATTATTGTAGCCCTACATGGGGGGCATGATGATTTGACGTCATCCCACCTTCCTCCTGGTTAGCAGGCAGTCTCGCTAAGAGTCCTCCAACTTAATGGTAGTAACTAACGACAAGGAGGTTGCGCTCGTTAACTGTCTCACGACACGAGCTGACGACAATGTACCACCTGTCACTTGTCCACGAGGATTTCCTCGATTAGAGTAATGCAAGGGATGTCAAGTGTAGGTAAGGTTCTTCGCGTTGCTTCAGATTAAACCACATGCTCCGCTACTTGTGCAGGTCCCCGTCAATTCCTTTGGTTTAATCTTGCGACCATTGCTCCCCAGGCGGAATACTTAATGCGTTAGCGGCGGCACGAGGTGTTGAAACCCCCACACCCACAAGTATTCATCGTTTTACGGCGTGGACCTACCAGGGTATCAATCCTGTTGCTCCCCACGCTTTCCAGGCCTCAGCGTCAGTTACAGTCCAGAGTCTGCCCGTCACTGGTGTTCTTCCCTATCTACGCATTTCACCGCTACACTGGAATTCCCTCTCCTCTCCTGCACTCTAGATAACCAGTTTGGAATGCAGCGCAAGGATTGAGCCCGGGTATTTCACATCCCGCCAATCATCCGCCTACGCTCCCTTTACGCCCAGTAAATCCGGATAGCGCCCGCCACCTACGTATTACCGCGGCTGCTGGCACATTAGTTAGCCGTGGCTTCCTCTTAGGTACCGTCATTATCTTCCCAAAAGACAAAGAGCTTTACGATCCGAAAACCTTCATCACTCACGCGGCGTTGCTGCATCAGGGTTTCCCCATTGTGCAATATTCCCCACTGCTGCCTCCCGTAAG
+
8()-.%.+&,.17+.1669..(02-(/105&(,*+.5,*)))*342317(*+,-4-1/2,,'/.*...0/04;776:4'451*1,-820,,+*+),.20.()*,&'379869+-0652155,-53.37.31.334:5*1*'+)*+09*+,--4.7852/30,,%)%'(,--+0()+2-5051046793,+293,(1,*()-<:6,+-3)',/055774.:;.2;736<;1;0.55+)/5)+%)-:3207112:8753-223271%0413993*+*,+)*--'#,&%+**&)+,0/()+**%'.47/7.7,,,+(36+*--,,13,482,076:40.2')8,*+&(*&,//-4650611/0*()/01.),'/,,--0*))*(**/.2.,--.0110-11--)04--,-.'%'&&),'$*/*.$&+*-*+*-,++,&1-//1'%$*'-/,.610++$''+..*+$)(%)&$+24/5/2)(-+.+--../)((.*,6/676667.,--,('%**.+13:451.)('-2-//40&'(.+6;;8/,++,.,-01&+.-+3,+,43%01-305)&)./7664-/46,*-86,6.-0-('))10(*(%+,42/.-*/0)).*++113.3/.0//.../3874954-,%(),-06./803:97,&))-/(').))++9:7398/637(&&(-+-/17)2()(2*)('%.*--'-'(..//3-0.41/+&+*/.954''*55446/*001933:3.1,--0()*-.,-/')*(%-/42204(+,;7524/*(&,.*,15757<:012705632-/.)+0*4,06)*-.1+-0067230'().,-085352601-82+-*61*3,..'/(&(+#(#&'-5.+,2300/;:.)-**23,$%%*.11.20*,5:43/-.+38(.4,*,//4/,*-245*0.4/3+%$'(/83/09/445/1)/)+,,8<32432398-//*%*&.+,)07/*)+),-73561)&'%'%,/.%.,+,+'-+(+046/*(.67+*.,30))&.-1:8-/1163.()0.*004///98-23.()+,-6..0.*,,+445525952:5.393,.<.1190:000428;2.35//0/05*55)'/)%&
@4a8a0d10-f00c-4d87-b96f-77db162a7a72 ch=83 read=133163 start_time=2019-12-13T14:30:07Z barcode=BC01 runid=2c9cf7bc05858273f10e7d7ec552fc0bd742dc3e
CGGGGAGGCAGCAGTGGGAATTTTGGACAATGGGCGAAAGCCTGATCCATGCCGCGTGCAGGATGAAGGCCTTCGGGTTGTAAGCTGCTTTTTTGTACCAGGTCCTTCTATCTGGGGCCCATGACGGTACCGTAAGAATAGCACCAGCTAACTTCATTGCCAGCAGCCGCGGTAATACGTAGGGTGCGAGCGTTAATCGGAATTACTGGGCGTAAAGCGTGCGCGGGCGGTTATATGAACAGATGTAGGAAATCCCAGGCTCAACCTGGGAACTGCATTTGTGACTGCATGGCCTGAAGTACGGTAGAGGGGATGGAATTCCGCGTGTGGCAGCAGTGAAATGCGTAGATATGCGGAGGAACACCGATGGCGAAGGCAATCCCTGGACCTGTACTGACGCTCATGCACTGGCGGTGGGAGCAAACGGGATTAAACGGAATACCCTGGTGGTCCACGCCTAAAACGATGTCAGCGCTGGTTGTTGGGAATTAGTTTTTCTCAGTAACAGAAGCTAACGCGTGAAGTTGACCGCCTGGGAGTACGGCGTTGAAACTCTTGACGAAGGGACCCTGCAAGCGGTGGATGATGTGGTTTAATTCGATGCAGCACTTGAAAAACCTTACCCACCTTTGACATGGCAGGAAGTTTCCAGAGATGGATTCGTGCTCGAAGAAGACCTGCACACAGGTGCTGCATATGGCTGTCGTCAGCTCATTGTCATTGAGATGTTGGGTTAAGTCCCGCAACGGGGCGCAACCCGCTTGTCATTAGTTGCTACATTCAGTTGAGCACTCTAATGAGACTGCCGGTGACAAACCGGAGGAAGAGGTGAAAGGAGTTGACGTCAGGTCCTCGCTATTGCCCTTATAGGTGGGGCTACACACGTCATACAATGGCTGGGTACAGAGGTTGCCAACCCGCGGTAATCCCATAAAACCAGTCACGTAGTCGGATCGCAGTCTGCAACTCGACTGCGTGAAGTCAGAATCGCTAGTAATCGCGGATCAGCATGCCGCGGTGAATACGTTCCCGGGTCTTTGTACACACCGCCCGTCACACACACCATGGGGCAGGTCGCCAGAAAGTAGGTAGCCTAACCGCAGGAGGGAAAAGCGCCACGGCAGGGTTCGTGACTGGAGAAGTCGTAACAAAGGTAACGGAAGATAGAGCGACAGGCAGAATGGGGTGCGGAGCACCGACAACTCTTCAGCACCAACAGCCCGTAACGGCA
+
2*492)-1*+.22,,/,)#$))2/-2-//6/1;66//22+,6:87/7+*'),6*(&()-*98+,-01-214.1.-6,5+*+58%362201939-/0'*)(,233-(1*1+0)'*,1.9:..33,5)-+*-0,.0'(0..)()(/9+211,,)***%)&%**(('((,.+-,.,6.//540,+/0-//,%)++2,6+-.+')())/018;673898606540//0'/40/55:./%))(20037;64',)+(0'161)+02287867326.+012:;88<61-++*-1134/4+(($%)&(*+21/)*%*,/0*/51111.12(*45-)))&''))))*)+4/1299879:9:::86/1..)(&,*-**..+--&')'-,+-'(*049:;756-7622212665/.,*)%),.,()&3+)*-48,4&72-7+.(())/-*+05;..5:96743-%*)/7,-69.--,-+25+$+%)44:9<67<78,.,-2+./9;;/036-/1116**/-,-116.--00-,3,-87787788-/*(()*+/3+)+*./3;1.-*()&%%'''*.,113*$&*,0,0/61296;64/+(,42:8273:8222.23*0)'$"%+599.28/74195+-)++('015-5--)4,0/+28-4,(')*,76-*/,.+2-.-/*..)--*119753+/-//748342/01*%')+.101/348,-/11%1&'(*$*-/107973:176-;-5+-5,++6535,*%%((,,)17.$&3',.:7291006-.-+0/2;2)-60)(%*(*)+,0++&,..20/0-))))**/2(4/(.',2+-)&(%-%'/***(--3//3341*+/,,0..%&(%)%$*)&+),-766728936411-+%&%'*')(,,6-1,,'//(''*),+03.2)+//6.;4-*'()(2.1*(*,2:9/4.*,1,&)**+,,--4/3:0.%,,/692410047587776741/+,.*+-++1-..)-4/6.,+/.9121./003879683:565:63/,+/-4.-150*(--*---+*(-5167138632(,(*'*+&'&*.38,323*$&)))*''&&(&+(*)/'&,4/619630*-+**..(%)'+))..57&685051.-./0-20*('(',-145957:(,'().*-624./4.**-/069--782,,,+)1/''&&&'&'*567435/.,,,04+%%&'/02&41$%'(',%%&$%%%
@9987bc11-1f31-44c1-9c89-e96c40a7ad3f ch=137 read=118506 start_time=2019-12-13T14:30:11Z barcode=BC01 runid=2c9cf7bc05858273f10e7d7ec552fc0bd742dc3e
CTCCTCGGGAGGCGGCGGTAGGAATTTTTCGGCGGAAACCCTGACCGAGCAACGCCGCGTGTGAAGGAAGAAGGTTTTCGGATTGTAAACTTCTGTTATAAAGGAAGAACGGCGGCTACAGGAAATGGTAGCCGAGTGACGGTACTTTATTAAGCCACGGCTAACCGTGCCAGCAGCCGCGGTAATACGTAGGTGGCGTTATCGGAATTATTGGGCGTAAAGAGGGCAGGCGGCAGCAGGGTCTGTGGTGAAAGCCTGAAGCCTTCAGTAAGCCATAAAACCAGAGCAGCTAGAGTGCAGGAGAGGATCGTGGAATTCCATGTGTAGCGGTGAAATGCGTAGATATGGAGGAACACCAGTGGCAGAGGCGACGATCTGGCCTGCTAACTGACGCTCAGTCGGGCAAATAGGATTGGAATGCCTAGTCCCGCATAAGCCAAACGATGGTACTAAGTGTTGGATGTCAAAGTTCAGTGCTGCAGTTAACGCAATAAGTACTCCGCCTGAGTAATTACGTTCGCAAGAATGAAACTCAAAGGAATTATTGGGGGCCCGCACAAGCGGTGGAGCATGTGGTTTTGGTCGAGCGGCAGATATCGGTCAGATGGCGTCGATGATGCGTTGGTCATCAGCAAAGACGTCGTCATTGACGAAGCCGCGGTGAAACAAAACCCATAAAACCATTTCTTTCCGGTTCCGGATTGTAGTCTGCAACTCGACTACGTAGAAGTTGGAATCGCTGGTAATCGCGAATCAGCATGTCGCGGTGAATAATACGTTCTCGAGCCTTGTACACCGCCCGTCACCACGAGAGTTGATAACACCCAGAAGCCGGTGGCTAACCGCAGGAAAGGAAGGCTGTCTGGGTAAGGATTGATGATTGGGGTGAGAGAAGTCGTAACAAAGGTAACCGG
+
+-57464;9/.5-(35+851+-'.-6;;0/2+/(+),*.7()*./.-&+,241/3;56+(('+).+,*,+/2..489.65:325.0172449587/://08)3,0)'+0.*.+4-..88',,.4./66--)+,'&')+997</,-.02'.*1++00-0/62-*&'&(+,/:/45/,0-+.05061119652.+()((,48.--'0&&**(3-8:986694,((,-1/.4554862.+*/721320*,2./**((--,.+2+,1188,/.0:.6:223(44)3/,%(*,,,.-,)((,2/2&%('*5++6566*7)5)7810/0-///,.0.,/50,.29:822+*(&'',++3-.277708//))*+2-8910/0020223-)&''%&'*+0./,.',-(&&%&'*&-,1-*9*.)-+,(5,''**+/)&(&))(&(%)*('),-.-.04673/111:898:88.50&+7:;4500///756391./%%,(('+(0+,-11+02.+,$)-*/.-10650)**+*.52*-1+*3109,'('&+($&)+.66,.0('*),*(')).,.0%+..5-415566.)%($%&%'$$$$#$##$%'&&%$$$#$%###$$##$##$$$%%(%%$$%'%$$$$$$$#%$$#$$#$#$##%,(',))+,,))(,',+.1,.3.&+.69503*37'&+)&(.'05/.)+)&4'()).0/234/0.,.-+././)-(&+'(4/1/-0.-.56/.(*,,,-00.527//10164443486446.-%,,5568*)%&&%''*)'((()161472-/03873-,,**,-.,--..-*/1,%&.*+07+.+*.,-.02-%,+/210)&'&)&((0044/%+/)%%/)-440/0-$-&,/2.&&&))'((&,1.,-30/3'&$*'1+718
@832d73ee-d4df-4ef1-9e09-5a066b808667 ch=301 read=164874 start_time=2019-12-13T14:30:16Z barcode=BC01 runid=2c9cf7bc05858273f10e7d7ec552fc0bd742dc3e
CTCTACAGGGGAGTGGCAGTGGGGAATACTGCACAATGGGAAACCCTGATGCAGCAACGCCGCGTGGTGAAGGTTTTCGGATCGTAAAGCTCTGTCTTTGGGAAGATGTGGCGAACTTGGGAAGGCCGGCTAACTACATTACCCAGCAGCCGCAGTAATACGTAGAGTGGCGAGCGTTATCAGCTACTAGATAAAGGGCATGTAGGCGGATGATTAAGTGGGATGTGAAATACCCAGGAGCTCCAACTGGGTGCTGCATTTCCCGACTGGTTGTATCTAGAGTGCAGGAGGAGAGTGGAATTCCTAGTGTAGCGGTGAAATGCGTAGAGATTAGGAAGAACACCAGTGGCGAAGGCGACTCTGAATGTAACTGGCTGAGGCCGAAAGCGTGGGAGCAAACAGGATTAGATACCCTGGTAGTCCACGCCGTAAACGATGAATGGGTGTGGGGTTTCAACTACCTCCGTGCCGCCGCTAACGCATTAAGTATTCCGCCTGGGAGATTACGGTCGCAAGATTAAAACTCAAAGATTGACGGGACCCGCACAAGTAGCGGGCATGTGGTTTTAATTCGAAGCAACGCGAAGAACCTTACTCTACTTGACATCCCTTGCATTACTCTTAATCGAGGAAATCCCTTCGGGGAGGACAAGGTGACAGGTGGTGCATGGTGTTTGTCGTCAGCTCGTGTCGTGAGATGTTACTTGGGTTAAGTCCCACAACGAGCGCAACCAGCAATCGTTAGTTACTACCATTAAGTTGGGGACTCTAGCGAGACTGCCTGGGTTAACCAGGAGGAAGGTGGGATGACGTCAAATCATCATGCCCTTATGTGTAGGGCTACACACACGTGCTACAATGGCTGGTACAGAGAGGATGCAATACCGCGAGGTGGAGCCAAACTTTAAAAAACCAGTGATCTCAGTTCGGATTGTGAAGTGAAACTCGCCTACATGTCAGGTTCTAGTAATCGCAGATGCAGAATATGCGGTGAATACGTTCAGGTCTTACACCGCCCGTCACACCATGAGAGTTGGCAATACCAGAAGTCCAGAGGCTAACCGCGAATGGCAGCGCGAAGGTGAGGGTCAGCGGTGCAGAGGTGAAGTCAGCAACAAGGTAACCCGG
+
+-.((*'*-.)#&%&.-)*,,85),-,(/2/..-.840+'(*,+4,+/264531349756;4445/)&((&(./41+3)0+,-./19.-/27636037016.+.))()+/*)++.'%$'04,+*,*+(,,-/+/0/6+6-&11+'*)(*.(#%$',0/.1.--6+*-,1*(')+152811.)$(**-/%')&'(%-,&$"*&(*+/0*32873332)(118777560-740)84)%*'$(*+0(0%(')/4/..221419.)-&%(.-)605&)%*+.(,&)(+*9/*),+**'*-+('*-*+((')(,,./)0**+%&+&+--../-+*-+*15.+'(+-/1.%(+,41.-0)-,/1*)('&#(&%'')+'*%()-'**%($&*+)./0/*-*).2;+75,3(0)**01/2:-+,.00.045,-016237<81/,/&%54&2235747:7.8911/-+)01-031205:357$$(&$)'-,1//'%')+404,-*(**0))&*'(*1988022/,/,4-<;.01/)+(%&-*--2.25*'.,*+10.**+--10,++'-+0/7.9:--1026&(-)+0%/))*).(',,*)(&&'%''%()-.12/13*.5..-43//1.2/7.5/*)*')*((,4(/23,,/*%+**10/-.,-12)*))*-')*3-&%$%%**&)*'*,.000158776)2,*--.-30&&%&(/.:;980,80)%')')()-02-2(3,$$%%)+--4:5/520.004345984,4.0(55/256.((((*,.1678:163+,+%$((00-'(*'-*/*+,+**,//,877;80116634(.3+)3.-+-),.3-&'*.+*)')+,.13433/20/01--.8)+230,*(**(*,,16/'++)*)&.('(+)117324..48558.'%&((&**.1569/0161)6+2*(&&&'%%')13./71422-/),%%'&*')+$'(,*/*)),.)**+&$)),7/%%%$%%-&&-()(*286&,0/(-($&),*)1;:1361.-.3.2)()'(0,&(&)7.,-4&'-+*+0*))''*./3974'&%&&%&)'$)(%&),/'0*)(,+'),///0&3&'*,,-,)'*)&**'%(0+-46160,1//+-2
@59249dd8-af41-4458-beb7-3197d5426d1d ch=173 read=203635 start_time=2019-12-13T14:30:22Z barcode=BC01 runid=2c9cf7bc05858273f10e7d7ec552fc0bd742dc3e
TGGTTACCGCTGTTGCAGACTTCACCCAGTCCATGAATCACAAAGTGGTAAGCGCCCTCCCGAGGTTAAGCTACCACCGCTTCTTTGCAACCCACTCCCATGGTGTGACGGGCGGTGTACAAGGCCCGGGAACGTGATCACCGTGGCATTCTGATCCACGATTACTAGCGATTCCGACTTCATGGAGTCAGTTGCAGACTCAATCCGGACTACGACGCACTTTATAGAGGTCCGCTTTTACCTTTCTCGCGAGTCGCTTCTCTTTGTATGCGCCATTGTAGCACGTGTGTAGCCCTGGTCGTAAGGGCCATGATGACTTGACGTCATCCCCACCTTCCTCAGTTTATCACTGAGTCTCCTTTGAGTTCCCAGCCGGACCGCTGGCAACAAAGGATAGGGTTGCGCTCGTTGCGGAAGGACTTAACCCAACATTTCACAACACGAGCTGACGACAGCCATGCAGCACCTGTCTCCACGGTTCCCGAGGCACATTCTCATCTCTGAAAACTTCCGTGGATGTCAAGACCAGGTAAGGTTCTTCGCGTTGCATCGAATTAAACCACATGCTCCACCGCTTGTGCGACCCCGTCGAATTCATTTGAGGTTTTAACCTTGCGGCCCGTACTCCCAGGCGGTCGACTTAACGCGTTAGCTCCGGAAGCCACGCCTCAAGGGCACAACCTCCAAGTCGACATCGTTTACGGCGTGGACTACCAGGGTATCTAATCTGTTTGCTCCCACGCTTTCGCACCTGAGCGTCGATCTTCGTCCAGGGGCCGCCTTCGCCACCGGTATTCCTTCCAGATCTCTACGCATTTCTGCTACACCTGGAATTCTACCCCTCTACGAGACTCAAGCTTGCCAGTATCAGATGCAGGTTGGGCCAGGAGTTTCCGCATCTGACTTAACAAACCGCCTGCGTGCGCTTTGCCTTAATGAATTCCGATTAACTTGCACCTCCGTATTACCGCGGCTGCTGGCACGAGGTTAGCCGGTGCTTCTTCTGCGGGTAACGTCAATGAGCAAAGGAATTGCTAACTTTACTCCTCCTCCCCGCTGAAAGTACTTTACAACCCGAAGGCCTTCTTCATACACGCGGCATGGCTGCATCAGGCTTGCGCCCATTGTACTATTCCCCCTGCTGCCTCCCGAG
+
&%'(+(,/''1-'-$%%&%*-32/41+'*01++//05/.-..2)*+.420))+-66,20-+()*.,1;201118/%+&&(4-6.;5*,2519-%(*2:--8783237896<;..)'+,2/:;0918*,:575413+,,&*/5142941492(*,785./--12-+.-./4489./+*+,515463,../%*3)%&%&/89:5;7323623*--+.502(,+..&''(*-2-4/-,+)&$#(((21,00%'&'*,,/2819526;614896;:;;449/.,/.,-000642111<314::8(-*(,/207.-++.,),+1-017899:0<8*)3/-36714((+;7236441-*'+/261+4))*31.,*'&(92+:0::8888:83.22:(4-:93(.0,937455640900.6&()**/4/0+0/(+'&&(0)+-.65614'&--/00:83830/3--+-,')),3/35612,,/0279)32*+)3*&(&.;7897772,/..:;42778:78:<7520520257<487521.33;87;85755://011001111<8;;000002228247-0.2.1/.+$*05,')+%'(.+50299*+)(03,&(''&$%((),77-,-,-*35.)578'451210022/212/.**)),-%*)'+&*/,.0195655+:40.00'1704*-+/10.+108535<8,/*100579521)+'%37/-../..-1(')06.,--27*),+*0;+.&'#'&$%%)/-.))()*9::118'(-+7.456696<69:;171-0445<9773:)*+1,+*+*+134/6:6,-./++/)27662202/1--20.0).3*1**02348(0-21712;3-4-/4'')'&%%)*+8--.6.',)%)*4+..-0454/./1/42814898;89;834+3/,*(,)%$('(0*,*$*(.6-3,,-,-)%%%%'%,++184662911:6130./27813,)*('-4-4-),1'00'())(+,+232)38//::788496778957.&(%&-(%%'&&(*.,%+,+'(,6*,7:/+03+(2*)))+44,%$'%(&%&)+*,-81;78<8673,).-0/4//.299855566,9721504-::,&5.(.$&')+-0871+--13347001-+*/
@5cbaf529-26f5-444c-9ae5-97b54dd20013 ch=34 read=120920 start_time=2019-12-13T14:30:24Z barcode=BC01 runid=2c9cf7bc05858273f10e7d7ec552fc0bd742dc3e
CTCCTACGGGGAGGCAGCAGTAAGGGTACACTTTTCGGCAATGGGGGGAAACCCTGACCGAGCAACGCCGCCGTGAAAGGAAGAAGGTTCAGTTGTAAACTTCTGTTATAAAGGAAGAACGGCGGCTACACGGGAAATGGTGGTAGCCGAGTGACGGTACTTTATTAGAAAGCCACGGCTAACTACGTGCCAGCAGCCGCGGTAACTCGTAGGTGGCAAGCGTTATCGGAATTATTGGGCGTAAAGAGGGAGCAGGCGGCAGCAAGGATCTGTGGTGAAAGCCTGAAGCTTAACTGGTAAGCCATAGAAACCAGGCAACTAGAGTGCAGGAGGATCGTGCGTATGTGTGTAGCGGTGAAATGCGTAGATATGGAGGAACACACCAGTGGCGAAGGCGACGATCTGGCCTGCAACTGACGCTCAGTCGAAAGCGTGGGGAGCAAATAGGATTAGATACCCTAGTAGTCACGCCGTAAACGATGAGTACTAAGTGTTGGGTGTCAAAGTTCAGTGCTGCAGTTAACGCAATAAATTACTCCGCCTGAGTAATGCGTTCGCAGAATGAAACTCAAAGGAATTGACGGGGGCCCGCACAAGCGGTGGAGCATGTGGTTTTAATTCGAAGCAACGCGAAAGAACCTTACCGGGTCTTGACATACTCATAAGGCTCCAGAGATGGAGAGACAGCTATATGAGATACAGGTGGTGCATGGTTGTCGTCAGCTCGTGTCGTGAGATGTTGGGTTAAGTCCGCAACGAGCGCAACCCTTATCGTTAGTTACCATCATTAAGTTGGGGACTCCTAGCGAGACTGCCAGTGACAAGCTGGAGAAGGCGGGGATGACGTCAAATCGTCATGCCCCTTATGACCACGTTTACACGATGCTGGATGGTGCAGGAAGCCCGAAGCCGCGAGGTGAAACAAAACCCCATAAAAACCATTCTCAGTTCGGATTGTGGTCTGCAACTCGGCTACATGAAGTTGGAATCGCTGGTAATCGCGAATCAGCATGTCGCGGTGAATACGTTCTCGGCCTTGTACACACCGCCCGTCACACCACGGAGTTGATAACACCCGAAGCCCGGTGGCCTAACCGCAGGAAGAACTGTCTAAGGTGGGATTGATGATTGGGGGTGAAGTCGTAACAAAGGTAACCGGAAGATAGAGCGACGAGCAGAAATGGGATTGCTTTAAAGACACCGACAACTTTCTTCAGCACCAACAATACGTAACCATA
+
))0(%()+16+%)3,,-0+301++'%(%)$'%)+*/098292/52,(&*++381/116;65379::7250+*,/148/+.05+,1-2182+/.9234;866:67,0-,)680)/,4/64.+-*4-.,*+))&1*/2+++0/*2.-/70'')*+54331')&%)&(+*%*)(-0/+,/.-./31436-4+.1.-2.,.2,1/3*.*(&1+0+8+,%$&''()/48334'--,1-+1-98860/27/()*2,&*,03843841-0*'2/13111347/.39/15::9,3+'&$,#$%%(,09/1;20-((.1--2.5//%*,(()++7642.(-+)28/7,%')*,*+,-0122116332;.,,8*+**,433.,+-(&.-/0)/6/10/2/-.4.6299:222200404-(/10////32335)627(,.**-3.4/4.*-/0980'.,'6+.-21022/&%+23263+,-3<746;..,')*%'')++/)*,(13/957333//+-)1()+339874&)0/2.,',+,+30)-**,-28120**')*('(&)(-<:63++/0+('.222617,.,/034435229,+-81(+)+/5144:787-00./++/,9<;-74659-8-,-7*5-,-/3)&'()(0107:,,*.111345964444524*)**,3*)(+,-2980(%%(+)'+((+),1+*')&(',--/8688998777514..2*+-.1788897851,-00/;04.3/3,-,/5&11/2//483222185.8233272112712;9991413-..3199..867&)*0001446778878963227.1*+--,')),-.:;5897886568<8..&+&&-#-+)'(+*00.3.$&&$&$%'',+&))---1.768875+,'*''())(.,-13/1,%'(*)-60+/<9/326-002:<;04;43<766.676:)6'8,-/-453-1--+-.86%/+(&(,/,8,.1506966-,,-0237453621327(+.23880000;77763,+-0:346.2)1-6../5-307760;2/./&,-2:385.*)./-.3145.270+,4/38*574///''.00))+,,(**,&'-/44-,(,*/--*)&3)'(005160576-*,+.,-2-/.-*.62)2.8::785472340,)+,9851/791,*(%+')-&+)%$$%$+--*.-/2*%))*+*07724</,-,.793(.-9/004/2,()#$$
@92c7d199-c49f-4375-a00d-e557d5c98073 ch=251 read=192580 start_time=2019-12-13T14:30:41Z barcode=BC01 runid=2c9cf7bc05858273f10e7d7ec552fc0bd742dc3e
CCGGTTACCTTGTTACGTGACTTCACCCCAGTCATGAATCACCAAAGTGGTAGAAAGCGCCCTCCCGAAGGTTAAATACCTGCTTCTTTTGCAACCCTCTCCCGCTGGTGTGACGGGCGGTGTGTACAAGGCCGGGAACGTATTCACCGTGGCATTCTGATCCACGATTACTGGATTCCGACTTCATGGAGTCAGTTGCGGGCGCTCAATCAGTTCACGACGCGCGCATGAGGTCCGCTTATCTCGCGGTCGCTTCTCTTTGTATGCGCCATTTGTAGCGCGTGTGAAAGCCCTGGTCGTAGGGCCATGGTAATGACGTCATCCCCACCTTCCTCAGTTTATCACTGGCAGTCTCCTTTGAGTTCCCAGCCGGACCGCTGGCAACGTTGGTTGCATCGGTGCGGAGGACAACCCAACAGCCTTACAGGCGGAAAAGAACCATGCAGCACCTGTCTCTGATTCCCGAAGGCGCAATCATCTCTGGAGAGTTCTGTGGATGTCAAGACCGAGTAGTTGCTGGCATCGAATTAAACCACATGCTCCACTGCCGCATTACTTTGGGCCCCGATCAATTCATTTGAGTTTTAACCTTGCGGCCGTACGCCTCCCCAGGTCGACTTAACGCGTGCTCAGGCTTCGCCTCAAGGGCACAACCTCAAAATTCGACATCGTTTACGGCGTGGACTACCAGGGTATCTAATCCTGTTTGCTCCCCGCTTTCCGCACCTGAGCGTCAGTCTTCGTCCAGGGGCTGCTTGCCACCGGTATTCCTCCAGATCTCTACGCATTTCACCGCTACGCAGATTCTACCCCCCCCTCTGCGAGACTCAAACGGTATCAGATGCCAGTTCCCAGGTTGAGCCGGTTTCGCCAGTAACAAACCGCCTGCGTGCGCTTTACGCCCAATGTATTCCGATTAACGCTTGCACCCTCCGTATTACCGCGGCTGGCTGGAGTTAATGATGCTGCTTCTGCGGGCAAACGTCAGCCCGTGAGCAGACGCGCCCTTCTCTGAAAGTGCTGGCCGAAGGCCTTCTTCATACGCGGCATAGCTGCATCGGGCTTTGCGCCCATTGTGCAATATTCCCCACTGCTGCCTCCGTAGGAG
+
+(..-6,.*+2,/1-,,%&),3:2,333**.96/5421//'1*2.+),,//+%*+(()*06)*12+)*'',-054)()+*'$*,423:71/,-)08.(+*01*&&*,.,2(-068;96'./12,1.1341-50)3,'&,$&')55*0500****,46678/3&%&*,.2)*('%&(:1333850.*+24,--+'*-3*/,856*)+./+)$%*/+'%(*136725-/.321362310-1+$'((1.,*0,0),/32643;5+--.*++,/,/6-*(&'(&''''&%$&%%(,513:88/1&-1351*,((('(&+3687787;49.'*&'*-8)0)*-9.,,-)($%*($)+01562::210/4-/-*/0609577++&-,-245/2-)+()$$"%&&*,)*&/',--(&()&$%$%$%%$%&'*+,-.%()))(#(&++())+*/.-/1*)/,.-))(6715.*+1*00&2)2,%%',,--.,,%')1..*(&&*()$)+)+)))$&$#$#&%(&'&'+'*/3-+-3,0+/15//,,+251-%'$%))''%*(&)&'$*.).74'&%)+78783)3840110<</.:0/2+)(**4.-0+*&)-)0-1)&*('('&))+.0+*&(%%&(*$)'((/424:6-*('(%*%&(+*,+/(3/'-&&*'+***+-6.$''+,+663221146*52,-..-*.3312+(&0-)./1:8)&'26*0++,&23++-26796**--.434-1('282,+*''(++,,).--612308.-.)*+386201+,),*4;:768;3681.%'%'/,7+)),/7595/,.,+&(%%'&&(2+-',&)-*,00-/00//(--014.++*)3++(4+)+22(*(*,(%%)--/994-'+('&)))++('&&$#&%))'-++*+%)()&',.3/62/.1/),+087-,/))+*/-02/.-**&')+%&+$&.))#%&&.(*,$&5*+()+'2,('0)./2+'')(&%&'*22*'))%'#')(+*'&'%&*,*'*%()')*/)*-.01,/-,572-+%,)++/-+,((*&.0,26'-&'&)+-00/9/+-2+-&0+7010442/.-1.-.-+0.--4,-))()#
@0a88cc2d-73ec-4d6d-a257-48477731b78a ch=455 read=96283 start_time=2019-12-13T14:30:49Z barcode=BC01 runid=2c9cf7bc05858273f10e7d7ec552fc0bd742dc3e
CCGGTTACCTTGTTACGACTTCACCCCAATCATCAATCCCACCTTAGGTAGCTCATACCTACGCTTGCGGTTTAGGCCACCGGCTTCGGGTGTTATCAACTCTCGTGGTGTGACGGGCGTGTACAAGGCCCGAGAACGTGATGCCGCGACACATGCTGATTCGCGATTACTAGCGATTCCAACTTCATGTAGTCGAGTTGCAGACTACAATCGAACTGAATGTTTATGGGTTTGCTTCACCACGCGGCTTCGCTTCCTCCTGCACCATCATTTGTAGCACGTGTGTAGCGGTCCATAAGGGGCATGATGATCATCCCGCCCTCCTCCAACGGCCACTGGCAGTCTCGCTAGAGTCCCCAACTTAATGATGGTAACTAACGATAAGGGTTGCGCTCGTTGCGGGACTTAACCCAACATCTCGACACGAGCTGACGACAACCATGCACCACCTGTATCTCCTTATAGCTATCTCTCCATCTCTGGGCCTTTACATGAGTGTCAAGACCTGGTAAGGTTCTTCGCGTTGCTTCGAATTAAACCCTGCTCCACTTGTGCGGGCCCCGTCAATTCCTTTGAGGTTTCATTCTTGCGAACGTGCTACTCCAGGCGGAGTACTTATTGCGTTAACTGCAGCACTGAACAGCATAGTACTCATCGTTTACGGCGTGGACTACTAGAATTATCTAAATCTATTGCTCCCCGCTTTCCGGGACTGAGCGTCAGTTGCAGGGGCCAGATCGTCGCCTTCGCCACTGGTGTTCCTCATATATCTACGCATTTCACCCGCTACGCTGGAATTCCACGATCCTCTCCTGCACTCTAGCTGCCTGGTTTCTATGGCTTGCTGAAGTTAAGCCTGAACTCACCACAGACCCTTGCTGCCGCCTGCTCCTCTTTACGCCCAATAATTCCGGATAACGCTTGCCACCTACGTATTACCGCGGCTGCTGGCACGTAGTTAGCCGTGGCTTTCTAATAAAGTGCATCACTCGGCCTGCTGCAGCCGCCGTTCTTCTTTATAACAAGTTTACAATCCGAAAACCTTCTTCTTCACGCGGCGTTGCTCGGTCAGGGGTTTCCCCATTGCCGAAAATTCCCTGCTGCTGCCTCCCGTAG
+
552+78*43/60/5+-/279<:-8,*&0,.1'*(-..88,*3,2.'/&()(+*(%&$'(%$'%''&*.)./1&&27951544712724;822/9122/0---)+669341//56577,+,+,2565*3-1)+,/18524,,-'.40550,'&&,/2131.3-*,.-/20//*-+--/27(.$'(-),/7768982223722.15/,.//;/5(+64)*(&&(-56.00760;6./0.+),'$()+.713;1//111425'(+/0161/++/2)**,)-+-//2.,&#%&$&'..)',).4:.65211-,*.,-*8:++69/.--+.+,%(&(,5(43042443715546/**.*1:;3./))).,/,++---6:976333344(.33/9.00569841..0963.,,0--1+.0205424/01375640/.-/2)55568++$(%,,'*-0053544:))**,+66564/-,*/63598755/+*+)*(''+-''(&$&'(7-1,,+&*())(*1:44;7333283697:.&%.&59536))*-.4/$)+--29867.-45/-14-52;5256/,()*9<<:6:;307,/+-*,&8*,/0212''5991,&&)%)++%/()*,///--1*0+23356670-+),%$$.00144231*-23),/0/046;7987681/*+./010/+2)..1&.+),4495+%'/70-+569-42,&1004;582;(0$.+,(040-.///9858345438<79:8:889;7856.3/11320)413-/5/*)-0((,-,.'&&)0(*.40)***788866388,.2'../.&/130420372:3-(*.27317%./-/.+-418*/-/50//3,&&))*,2899-,7,//248397/*((17+,37/34634-1-+45343//24/6+,&+/1046*+)((..01/9//+)*+/1334+7+)$(*-*44:645646/0,*01*,-4/2:3&*')).7/32,1((%#$&''''(0:3::8;762.,'-)(*3211.',4*).3<94)'098.6:6<58873962201'30-10--12/889/83-*29*9;;212:788029:10/45(*&')+,14561/;6.-.5
@a90ab4d6-af54-487e-a946-bd55bdc6a6f9 ch=159 read=141562 start_time=2019-12-13T14:30:51Z barcode=BC01 runid=2c9cf7bc05858273f10e7d7ec552fc0bd742dc3e
CCGGTTATCTTGTTACGACTTCACCCCAGTCATGAATCACAAAGTGGTAGCGCGCCCTCGAGTTAAGCTACCTACTTCTTTTGCAACCCACTCCCATGGTGTGACGGGCGGTGTGTGCAAGGCCGGGAACGTATTCACCGTGGCATTCTGATCCACGATTACCTAGCGATTCGACTTCATGGGTCAGGTTGCGAACTCAATCCGGACTACGACGCATATGAGGTCCGCTTGCTCTCGCGGTCTTCTCTTTATGCGCCATTGTAGCACGTGTGTAGCCCTGGTCGTAGAGGCCATGATGACTTGACGTCATCCCCACCTTCCTCCAGTTTATCACTGGCAGTCTCGCTGAGTTCCGGCCGGACCGCTGGCAACAAGGATAAGGGTTGCGCTCGTTGCGGGACTTAACCCAACATTTCACAGCAACACGAGCTGGCGACAGCCATGCAGCACCTGTCACGGTTCCAGGCATTCTCATCTCTGAAAACTTCCGTGAAGGATGTCAAGACCAGGTAAGGTTCTTCGCGTTGCATCGAATTAAATTTTATGCTCCACCGCTTGGTACGGGCCCCGTCAGGTCATTTGAGTTTTAACCTTGCGGCCGTACTCCCCAGGCGGTCGACTTAACGCGTTAGCTCCGGAAGCCACACTCAAAGGGCGCTTTTAACCTCCAAGTCGACATCGTTTGCAGCGTGGACTACCAAATTATCTAATCCTGTTTGCTCCCCACGCTTTCGCACCTGAGCGTCAGTCTTCGTCCGGGGGGCCGCCCTTCGCCTGGTATTCCTCCAGATCTCTGCGCATTTCACCGCTACACCTGGAATTCTGCCCTCTACGAGACTCAAGCTTGCCAGTATCAGATGCAGTTCCCAGGTTGAGCCAGGGATTTCATTTGACTTAACAAACCGCCTGCGTGCGCTTTTACGCCCAGTAATTCCGATTAACGCTTTACCCTCCGTATTACCGCGGCTGCTGGCTGGGTTAGCCGGTCTTCTGCGGGTAGTAATGAGCAAGGTATTAACTGCTCCTTCCTCCCCGCTGAAATTGCTTTACAGCGAAAGGCCTTCTTCGTACACGCGGCATGGCTGCATCAGGCTTGCGCCCATTGTGCGTATTCCCCTGCTGCCTCCGTAGGAG
+
86/,6,,,65;.1,%),569::/757-,-.007659311/073-138/'**).-52)**(*,.121(22461*(&$'$)377.70-1<0*431:4)//768734529;4/1--1/1%1471,6-,8/5..89669505100*,*+,65-./6.('(*..5-0,,*20,&4071+3575644.()+++10:'2**++,,3;.;,4-8865554,((#&%'.,1630*)+.2,-.1052/14+'.914.15+(+())4:347('(()'--/1/-,-.3<7.5:;874.'$.32:70/.-,..3/+*33763708;2,398:34,/+-16;:000113370.000./&&)*+05-9+&*-1598::58625+,+,.6+9055,5575;3848998-;,++:4-+)*.*/2)/3031;2/+,-'+-).6700677,0,,,32138.83-,)*).46)(+'(2,3-&%&&/,&,0,-247675/.233926562211&)).,323445-/4560:10.,//0,()*(/.2;12377**'-&$$#&%%%(**,)-*(,+'&%$*%*'1,-*+3/--,.*+$0)+18813-9;;-/2095:454:95::22*1;;/-19:03.+,--.2/6/)+),*-(.-4)6,15'1-*+&).035,-84/&&%%$#0-33,2*21,,-),/27:639/(**.-.::;78827:3%'(/,04/7//00..-92*.-1:9-&(&',/.-1637;1143514344879<21,.'().63+02./9.7;630*(+2,06:45-3*+*00-,*)&//1.6;8-58:23734/03--++,-7--&040'1/14668768935(/-502;)-,+-:.1/($'')8;15/,.4293,,.$#+0+*45..,+1,,/-1/4037::8<8::902--1700.40()*513)(((,-1+,.,55/1)+%%&)('.-512827133-54)++/,0/,/)'%%()1-,*),*.*-(*/2889720**%%&.*//4,6/-...323'&,%(--./44-/-8:4,093292-.+(*+*(,)'.**+**(-23646<6%0(,)--04:7561820/556<-4852501/3;2.19151-*)*/+5381/.2101616;01,90/0
@0f600c85-a70f-4781-8f07-a64d3f73a83b ch=216 read=107763 start_time=2019-12-13T14:30:48Z barcode=BC01 runid=2c9cf7bc05858273f10e7d7ec552fc0bd742dc3e
CTCCTACGGGAACTGGCAGTGGGAATATTGCACAATGGGCGCAAGCCTGATGCATGCCGCGATGATAATGAAGAAGGCCTTCCCGGGTTGTAAAATTACTTTCAGCGGGGAGAGGAATTAAAGTTAATACAGCACTCGTGGCGTTACGCAGAAGAAACACCAGCTAACCGTGCCAGCGTACTTGTTGATAATACGGAGGGTGCAAGCGTTAATCGGAATTACTGGGCATGCAAAGCGCACAGACGGTTTTATTAAGTCCGGATGTAAATCCCAGGCTCAATACGGAACTGCATCTGATACTGGCAAGCGAGTCTCGTAGAGGTGGGAATTCCAGGTGTAGCGGTGAAATGCGTAGAGATCTGGAGGAATACCACCGGTGGCGAAGGCGGCCCCCCTGGACGAGACTGACGCTCAGGTGCAGCGTGGGGAGCAAACGGGATTAGATACCCTGGTAGTCCCGCGCCGTAAACGATGTCGACAGGAGGTTGTGCCCATGAAGCGTAGCTGGAGCTAACGCGTTAAGTCGACCGCCTGGGAATACAGCCGCAGGTTAAGAGCCTCAAATGAATTGGCAGGGGCCCGCACAAGCGGTGGAGCATGGTGGTTTAATTCGATGCAGCGCGAAGAACCTTACCTGGTCTTGACATCCACGGAAGTTTTCAGAGATGAGAATGTGCCTTCGGAACCGTAGGAGACAGGTGCTGCATGGCTGTCGTCAGCTCGTGTTGTAAGAGAATGTTGGGTTAAGTCCCGCAACAGGCGCAACCCACTTATCGCTGTTGCCAGCGGTCGGCAGGAACTCAAAGGGAGACTGCCAGTAAACTGGAGGAAGGTGGGGATGACGTCAAGTCATCGCATGGCCCTTGACCAGGGCTACACACGTGCTACAATGGCGCATACAAGAGAAGCGACCTCGCGAGAGCAAGCGGACCTCGCCAAGGTGCATCGTAGTCCCGGATTAGGTCTGCAACTCGACTCCATGAAGTCGGAATCGCTAGTAATCGTGGATCAGAATGCCACGGTGAATACGTTCCGGGCCTTGTACACACCGCCCATCACACCATGGGAGTGGGTTGCAAAGAAGTAGGTAGCAACCTTCGGGAGGGCGCTTACCACTTTGTGATTCATGACTGGGGGTGAAGTCATAACAGGTAACCGGG
+
*.000.4),*&%+&-,.-,.,*,'02/830.*-*3.360-,./1&+.+*%+%$&&&4-'('%$&&'&&'*,4'(&''+3/.0+'-*4+8-2/3-(+(%)/86-+-,38;*(&'+,*/-/+1***///-%.+%,',,/,.0).'0+**+,*('-&))%%'+.&(*),()*',-/50**(()'''&$%&$(+1-.27,+***))*1/)+*-56;57061609/2183,*'**0-2)''$'$&%%&0+679:+%-,1-105&0(751//,&,.7-%06-05.3.%)&(,&)0,-.//**+./6619*+)%''(,/52665,(%)'((2)+,+3./,.751....0:58181,+-..6-*)*+/;;0,2.(7.&)*$(1,6-364),'-*.&.137:7,+5877-.)++00006788..9,,*-).)+-66-&./0814%3/&3+)+-..6;*+59776,:5+&-+03357;7-(*(')))((&**),,19*,*75*$&&%'&%.)&**)-+(%$&*%'')(/.3*+-/*,39593,*-()))*5.66900,)+.+1-(+'.$$&47/++'&,'0(/)),4-/4,(()+'').07441*.0,-*&(267<;48682-././2%2,1)+4)*)*),-.384.(-0372//.01(&'))&')*07513////185126229880/3%.*306;54+,)(*)4(.04774234/.+)%$+331/--./45665;2,-(%(&&%))8.0-/-:/5,/3.)(.-,/(-0))./-694%&/)++.&(**./-67/*,+2---**%50-/167.,()1*%)(--)1*)&*)/0.3-/,,'*+.74296,,.,33633(++121./#(&)*)21(&$%'9:4-/2/2.+*+),223875699411/0342,3-,()&()),446836.//,,)(,19*-2<97:43%%$,+-.,*+%,4*0-1.4((),).+%)'()*9121//0315188+/001.-/+4+0/1044.//07896<9;9:843463.5611.0+*'+*).)-07)*.(-,,-*++,./-071071).2),*-028385,--/873;0/04.&('%)%%&%%%'*2/74:72;6+,1..,-4.-4.(-.46./68490&'(+182242+,.06.-,(++3.,*3./34+*1,
@14e0a8ea-123f-4808-97cf-2927c40e6560 ch=142 read=155336 start_time=2019-12-13T14:30:47Z barcode=BC01 runid=2c9cf7bc05858273f10e7d7ec552fc0bd742dc3e
CTCCTGCAGGAGGCAGCAGTAGGAATTTTCGGCAATGGAAACCCTGACCGAGCAACGCCGCGTGAAGGAAGAGGTTTTCAGTTGTAAACTTCTGTTATAAAGGAAGAACGGCGGCTACGAAATGGTAGCCGGTGACGGTACTGTGCCACGGCTAACTACGTGCCAGCAGCCGCGGTAATACGTAGGTGGCAAGCGTTATCCGGAATTATTGGGCGTAAAGAGGCAGGCGGCAGCGAAAGGGGTCTGTGGTGAAAGCCCGAAGCTTAACTGATAAACCATAGAGCCAGGCAGCTAAGAGTGCGGGAGGGATCGCGGTGATTCCATGTGGCGGTGAAATGCGTAGATATATGGAGGGTACCAGTGCGAAGGCGACGATCTGGCCTGCAACTGACGCTCAGTCGAAAGCGTAGAGCAAATGGGATTAGATACCCTATAGTAGTCCACGCCGTAAACGATAATTACTAAGTGGATGTCCCAGAAAGTTCAGTGCTGCAGTTAACGCAATAGAAGTACTCCGCGCCTGTTAGTACGTTCACCAGGAAGAAATGAAACTCGAAAGAGTGACGGGGCCCGCACAAGCGGTGGAGCATGGTTTAATTCATGAAGCAGCGCGAGAACCTTACCAGATCGCCGACATACTCATAAAAGGCTCAGAGATGGAAGATAGCTATGAGACCACGGGTGGTGCATGATTTTGTCGTCGGCTCGTGTCGTGAATGTTGGGTTAAGTCCCCGCAGGCGTACGAAAGCCCTTATCATTAGTTACCATCATTAAAGTTAGGACTCAGCAGCCGAGACACCGCCGAAGTGACAAAGCCCTGGAGGCGGGGATGACGTCAAATCATCATGCCCTTATGACCTGGAGGCTACACGTGCTGCAATGGATGGTGCAGAGGGAAGCGAGCCGCGAAGGTGAAACAAACCCTGAACTCTCAGTTCGGATTGTAGTCTGCAACTCGACTACATGAAGTTGGAATCATAGTAATCACTTGAATCCAGCATGTCGCAGTGAATACGTTCTCGGGCCTTGTACACCGCCCGTCACACCGAGTTGATAACGCAGAAGCCGGTGGCCTAACCGCAAGGAAAGGCTATCTAGGGTGGGTGTGGTGGGAGTGAAGTCAGCCAACAAAAGGTAACCGG
+
(*+))%(%-+&&&''$$$$'&'-*-3780,05207//,'*,26').3::32-./0/022*4,-23204/1'&*+-981.',*5+02:94460*-+''*98-*3+4131+,++493/'&)*/-,)&)&'*)-**%#$'+0).,((#$&%'&&*+0-+++-16542-+--0776))())//0968332339667244271/2030+(,)$,((*,)-3/2''&+)..5:5/8.**.)*)'(+.')&$%'**)((*'(,-+'&'&%%$'%()**,0/',.(%&%($0++-5+))*+,**(,)-2&5.()+)0..&&'&%%*+.13,-+()*+060+)0,+-.1//.70441142/+*&)',,***)'()),.0496327,+'*$$%')/0./01236761662-/3.,.1'&'&%238;3)/)'1)0-23.2/)'*,,/2.030/'*&+5+-&.--*',''('%'*,-,-..0/&,(('(%,/,./*(%%&3/+,)&(--1-/)0+520(,('+,+)/&&)(**&$'&$%'&((/21&,)(++'*'***'''),*(*$*,(&%&'()('+4074*'*&)(*&(+,2.3)--*0(-09002182%$&,*).-+.),)'(-61).*&//''''%$'&*+*,+*---&',45*-4245)(&(-,60-3/011/3/++))*033/0.+(,,-++,&((%)-.,-/44/.&/-/3563241+))((*54)1/,/1(%**22(%'$%'('$#%%)+*),1'+,-16)0/)(.)'-3.0113152*+-,&(*)44)%$%#*''')'**#&(),0+*)%('*+3/)&&(-+,+))++/35.-3/00//38::021.0'/'')'''++,,5..0/'&$%%+,*,+.++('&*)*42,/15354/,+..()-()''%'%&('%%('***2+,,82-2%$#&'&&).*%((0448**&(**+110,1,/+,-556615)++..+7-3-3031'((**1,,,$'$$(,-*1*))00145411$+,-0:767/70/.8,).1.3---+,+,0)17/+24120/0)*),*%(),)*&*$%-+%*,(*0*--))22457840-,+1')*,-%446*-(&'+-'(&&'+)''*'((&,)&).$%&%-*(++)*),./519-5
@e2eed568-6550-4be6-bac1-39466c9d3524 ch=66 read=126303 start_time=2019-12-13T14:30:58Z barcode=BC01 runid=2c9cf7bc05858273f10e7d7ec552fc0bd742dc3e
CCAGTTACCTTGGTACGGCTTCACCCCAATCATCAATCCCACCTTAGACAGCTCCTTCCCTTGCGGTTAGGCCACCGGCTTCGGGTGTTATCAACTCTCGTGGTGTGACGGGCTTCGAGGGTGTGTACAAGGCCGAGAACGTATTCACCGCGACATGCTGATTCGCGATTACTAGCGTTCCAACTTCATGTAGTCGAGTTACAGACTACAATCGAACTGAGAATGGTTTTATGGGTTTTGCTTCACCTCGCGGCTAAGCCCTCTGCACCATCCATTTGTAGCACATTGTAGCCCAGGTCATGAGGGGCATGATGATTTGAAGCGTCATCCCCGCCTTCCTCCAGCTTGTCACTGAAGTCTCGCTAGAGTCCCCAACTTAATGATGATGGTAACTAACGATAGGGGTTGCGCTCGTTGCGGGACTTAACCAACATCTCACGACACGAGCTGGCGACAGCCATGCACCACCTGTATCTCATATACGGCTATCTCTCCATCTCCTGGAGCCTTTATGGGTAATGTCAAGACCTGGTAAGGTTCTTCGCGTTGCATCGAATTAAACCACATGCTCCACCGCTTGTACGGAGGCCCCAAATCGAATTCATTTGAGTTTAACCGGCCGTACTCTGGGCGGTCGACTTAACGCGGTGAAGCTCCGGAAGCCACGCCTCAAGGGCACAACCTCCAAGTCGACATCGTTTACAGCGTGGGCTACCAGAATTATCTATCCTGTGTTGCTCCCACGCTTTCGCACCCTGAGCGTCGGTCTTCGTCCAGGGGCCGCCTTCGCCGCAGTATTCCTCCAGATCTCTGCATTTCACCGCTACACCTGGATTCTACCCCCTCTACGAGGACTCAGGCTTGCCAGTATCAGATGCAGTTCCCAGGTTGGGCGGGATTTCGCATCTGACTTAACAAATGCCGCCTGCGCGTGCGCTTTTACGCCCAGTAATTCCGATTAACGCTTGCGCCCTCCCGTATTACCGCGGCTGCTGGCACGGGTTAGCCGGTGCTTCTTCTGCGGGTAACGTCAATGAGCAAAGGTATTAACTACTCCTTCTCCCCGCTGAAGTACTTTACAACCCGAGGCCTTCTTCGCGCAGCATGGCTGCATCGGGCTTGCGCCCATTGTACAATATTCCCCTGCTTGCCTCCGTAG
+
,-$+,,&+))'(&-*+-'-223.136,/-48411/4,16,(2&)-,-13%-.00../.3,-6-119.7*277-,7-,6/046'76522501.6-,*+')*215./..05))&.*(**&,2+*+420/),(+*2/,-018,+,,-<6214/004667779:989802674:31/1130-9221//08113489680,).+6*4,247666552*(+(+.,0./530/9;;/5638/58:/*,-7.(+*(')(2++,*'#**-)2110033.38:016,)*)+,''$*'%*())61)+1++**($'-3/7660011069+(('&&)/6990:7*(/4-45/-/.-)+,,',1*+))'('*-086783****..+'4)*1+0-('(&&***/--,*+04,..+*-1,'*,()-/16-7:,.(.()$&%0*14*(134650'*--235/,-..0/34581(18,-(,)-4/17.-.*+-/0,-')%+(/../34,..79)*322'(6-,,6:197--*,-)*+)+12(3*..3.-&&(&+,4976;8787/:/0/47'(..00<;78--.+,--59/00+.0/-/'1/5))-,330(-101-))'((%(./)-+8;925-,-*.-%1'+,-'(*26*86()&&'(.(&&('-*%((&***.,-,-+141335647,.%,+''*.36:.8()*,,/3/336708:1'*''('&(-))*')'%)'().,/-//+,112-)-1)--24/&.,..;60,-*04((*)265/2/:547<:6.8'&268.1-(+++3.,-'&'$)*,:;76-6***332301*-*+02..46*-6.003922+*)4+*+,370/,98683&(+3374&''(+-*36'.0//7/..0.4-32;12,')/-24;65*')'47+-$''+.)***((0-1-0*&#&+*,-++,-,323.''&&))),.39)'(*+05:+/+-/2,5.(+,*)*%/63.4.)*1-1/-561/.0+**%''&%$)'.,4*))/+*1+*,9-99<732522,*-.//:602.--,-/6*/+--.++'&)%()1/04%(0;8,'')&(''+&(+)'%''%+.('(-,1..-*.0/')(,&02+,-/+(*+(*3'43.1.)+)-,%&,2-.(,-3011*20-(&%''')/4048)2*2
@d36bb5ea-19b0-4c08-94f5-dc8c06fa8df7 ch=323 read=94441 start_time=2019-12-13T14:30:52Z barcode=BC01 runid=2c9cf7bc05858273f10e7d7ec552fc0bd742dc3e
CCGGTTACCTTGTTACGACTTCACTGATCACGAACCCGCCGTGGTAAGCGCCCTCGCTTCGGTTGGGCTACCTACTTCTGGCAGGACCCGCTCATGGTGTGACGGGCGGTGTGTACAAGACCAGGAACGTATTCACCGCGGGCGTGCGATCCGCGATTACTAGCGATTCCGACTTCCGCGCAGTCCAGTTGCAGACTTCCGGACTCTGACTGGTTTTATGGGATTGGCTCCCCTCGCGGGTTGGCAACCCTCTGTACCAGCCATTGTATGACGTGTAGCCCCACCTATAAGGCCATGAGGACTTGACGTCATCCCCACCCACTCCGGTTTGTCACCAGCAGTCTCGATGGAGTGCTCAACTGAATGCCAACAGCTAATGACAAGGGTTGCCGCTCGTTGCGGGACTTAACCAACATCTCACGACACAGGCGGTGACAGCCATGCCACCGTATTGAGTTCTCTTTCGAGCACGAATCCATCTCTGGAAACTTCCTGTTAGCATGTCAAAGGTGGGTAAAGGTTTTCGCGTTTGCATCAGATTAAACCACATCATCCACCGCTTGTGCGGGTCCCCGTCAATTCGAGGTTTCAACCTTGCGGCCGTACTCTGGGCGGTCAACTTCGCGTTAGCTTCGTTACTGAGAAAACTAATTCCCAACAACCAGTTGACATCGATTTAGGGCGTGGACTGCGGAATTATCTAATCCTGTTTGCTCCCCACGCTTTGTGCATGACGTCAGGTACGGTCAGGGGATTGCCGCTTCGCCATCGGTGTTCCTCCGCATATCTACGCATTTCACTGCTACACGCGGAATTCCATCCCCTCTACCGTGCTCTAGCCATGCAGTCATCACCAGTTCCCAGCAGGTGAGCCAGGGGTTCATCATCTTACATAACCGCCTGCGCACGCTTTACGCCCAGTAATTCCGATTAACGCTCGCACCTACGTATTACCGCGGCTGCTGGCGCGTAGTTAGCCGGTGCTTATTCTTACAGGCCTGCGTCATGGGCCCCCCCCTGTATTAAGAAGGGCTTTTTTCGTTCAAAGCAGTTTACTGGCCGAAGGCCTTCATCCTGCACGCGGCATTGCTGGATCCGGGCTTTCGCCCATTGTCCCAAAATTCCCCTTAACGCACTCCCGTAGGAG
+
97065:,38191/8,0.*0/931/&&(+2',-388<8+/9441.1-/+-,-1++-&('&#)(..&1112312.)03:4+5*)$*+,)/'-,+0(),653333.-16/31.++$'#%&,*)0*),/+133757;7237(-$'+0).)&+,131.1030,+,/0/.0,5;74-,-3/4&&('-)/,:*&*+6.0$0&//-1*3(&&'$$&)(*,,::9.'-)38./,')))/720,86957605+/++*.97422/3-040042*18))'(()+('&&$%((+*-08-.-.&*''+&&+%),/3060/1559:0921*(,-*%&&-+'./8,.2424;077457656222+*'()5612+6.55):74()-(*'#&(/,//+514',),*)*''+7,+,*(+-683((%,&((*./86660)+,-035033-)()-57324;26)20(,./3$*$$$*.;051/52/+&).,*')-(443310..0/-5.*524+&$$%$',-668727/*2,49/,/-).51<;60,(*&&'&)*.1%%/304;8//*(*,<9998127)))&$(*.1:-*227---5410+,+'/40<:3//..-2.2.507-1142/$&)+&)./0-0+,+'&&&'%%$'-72223//,,,%)./)'*4,47.31.3207-7+/-:22304..%1/,*2364//6:875'1+1**(.*,+()-01...2;6,1,888,(/-//4+&'&(%&)(3355&'')*5%0)-%-3-,)0.%/)$'0----0)33,618858..79,0+*+00/(--/06;8/%&+(,,1/'-+..&/(39285)73.)++''-/',&(.+)))2.&*')&(+++--*1'&)4004)($('/--(&(.*&*,(-/8120,*+*+/,-///56;69<960,+%*',//1,--/5-++4598<53121:08189::24/27-+...018118//,4097531/-',)0/,7,,+64504,,+-+09/8.,-%-&%&%%')*2,3044826691-.--/)-1**(-*-//-2.86<2,174+.-*)++733,&'%&+-.)),-0,05859.;-,,1(/-/1:868<379;;9:2*)885044..2<5.-4,,-,,-184--07.&(%'$%#'&+,.9/,+,0+)'
@3ef3a2fd-88a7-4c44-9307-9ac6259f2b69 ch=452 read=76561 start_time=2019-12-13T14:30:59Z barcode=BC01 runid=2c9cf7bc05858273f10e7d7ec552fc0bd742dc3e
CCGGTTACCTTGTTACGACTTCACCCCAATCATCAATCCCACCTTGGGTAGCTCCTTCCTTGCGGTTAGGCCACGGCTTCGGGTCTTATCAGCTCTCGTGGTGTGACGGGCGAGGGTGTGTACAAAGGCCCGAGAACGTATTCACCGCGACATGCTGATTCACGATTACTAAGTTCCAACTTCATGTAGTCAGTTGCAGACTACAATCCGGAGCCTGAGGGAATGGTTTTATGGGTTTTGCTTCACCTCACTTTGGCTTCGCTTCCTCCTGCACCATCCATTTGTAAGCACGTGTGTAGCCCAGGTCATAAGGGGGCATGATGATTTGACGTCATCCGCCTTCCTCCAGCTTGTCGCGGCGTCTCGCTAGAGTCCCCAACTTAATGATGGTAACTTAACGATAGGGAGGTTGCGCTCGTTGCGGGACTTAACCCAACATCTCACGACACGAGCTGACGACAACCATGCACCACCTGTATCTCATATGGCTATCCTCTCCATCTCTGGAGCCTTTTATGAGTATGTCAAGAGACCTGGTAAGGTTCTTCGCGTTGCTTCAGATTAAACCACATGCTCCACCGCTTGCAGATACGTCAATTCCTTTGAGGTTTCATTCTTGCAGACGTACTACTCAGGCGGAGTACTTATTGCGTTAACTGCAGCACTGAACTTTGACATCCAACACTTGGTACTCATCGTTTTACAGCGTGGACTACTAGGGTATCTAATCCTATTTACTCCCACGCTTTCCGGGGCTGAGCGTCAGTTGCAGGCCAGATCGTCGCCTTCGCCACTGGTGTTCCTCCATATATCTACGCATTTCACCGCTACCACGCTGATTCCACGATCCTCTCCTGCACTCTGGCACCTGGTTTCTGGCTTACTGGAGTTAAACTTCAGGCTTTCACCACAGACCCTTGCTGCCGCCTGCTCCCTCTTTACGCCCAATAATTCCGGATAACGCTTGCCACCTACGTATTATTACCGCGGCTGCTGGCACGTAGTTAGCCGTGGCTTTCTGGCAAATTACCGTCACTCGGCTACCATTTCCTGTAGCCGCCGTTCTTCCTTTATAACGAAGTTTACAATCGAAACCTTCTTCCTTCACTGCTCGGTCAGGTTTCCCCATTGCCGAAAATTCCCTACTGCTTGCCCTCCCGTAG
+
/,()2/),0.2,08/.2,34:86955-/326686383.8/-/232&/((,/23578091+1-./62802996()',,035'60,%&')1.1(-.0.-*0,3.4335818:2/&*1))-210207:+7/95))'+*,22758;3/0;5:822222::2228//20.52**&&$&)-,*(')-08253252/0'(*/,.%.')-+-15-2.0--.0,(()))*(+..,7;;/389<4479.**)4-1183.$)((&,4/3:412293;0/61003597<;:83<50//(*0./,/.31-.-2:+)-80/**(%+/:60.4+*)*),/8*)*.,)+*622*.49<8102(-$&%%'*6).%,),,-/70261--.+476(++*+-//,+-/.:521+,)6.51/0*(2.,.2/82325663/.,-2<963041.-0+.519:752')+/3576455576783;787<6,(++2:23616662567,,04$,+*&))*).38:79:48457*-01679+(0))..09668++'(*+:;:;;765,52:8/.**,212-/225$%)6-8;715...025679148-**((&$&,)'*,.42000./-79.++/.8.3/09-2.--&(02.,**-(*.302:962*++**6*&3'')*+.201227-4413679106::001681(1*-*,.,+-,./4427719:;*+.'122444,-1..1-021/0/7+-98763-61*%**36/)0-+/:1/&,+,)*+.54749:4424./,4(38566:97645855848;<7689:569:32-/4224651-'&**.22<953891..&+%%(%%'(,-7-('()-,1//0,.:024')(),/,)%&'&+/17+)%''((+(+49.((&)08),+4-(59-5:**240.//689<-4-,,-(/2/4:312-18-)8.:2++*-.*+4,/::</1030914/.+4,,3*$+)&&(&'*-/+30/450/122131)*-,#+(-*78;43483471,282,),)'))'+,(28789/011(+'((,218<070//2../6,0707:76983,8-*+665('-)+41'+,2/0)*+()(+-+2::65;*((-)13.2//.'12.:/29;-+4;782,102-3,''&'(*++)%%&''&(28*+945
@cbe445c0-d381-44fb-9671-8871b8131481 ch=95 read=419103 start_time=2019-12-13T14:31:08Z barcode=BC01 runid=2c9cf7bc05858273f10e7d7ec552fc0bd742dc3e
TTGTGCCGTTTCGGTTTCGCATTGCTGGTGCTGAAGAGGAAGTTGTCGGTGTCTTTGTGTTAACCTGCGCGCAATGCTCTATCTTCGGTTACCTTGTTACGACTTGCCCCAATCATCAGCCCACCTTAGACGGCTCCTTTGCCGCGGTTAGGCCACCGGCTTCGGGTGTTATCAGCTCTCCAGTAGTGTGACAGGCGTTGTGCAAGGCCGAGAACGTATTCACCGCGACATGCGGTTCGCGATTACTGCTTGATTCCAACTTCGCCTTAGTCAGGTGCAGACACAATCGAACTGAATGGTTTTACCGTTTTAGCTTCACCTCGCGGCTTCGCTTCCCTCCGCCATCCATTGCTGGCGTGTGGCCAGGTCATAGGGGCATGATGAGTTTGATCATCCCCGCCTTCCTCAACTGGCTGGCAGTCTCGCTAGAGTCCCCAGCAATGATGGTGCTAACGATAGGGTTGCGCTCGTTGGGACTTAACCGTATCTACGGCCACGGTGACGACAGCCATGCACACCACCTGTATCTCATGCCAGCTATCTCTCCATCTCTGGGCCTTTATGAGTATGTCAAGACCTATTGGGTTCTTCGCGTTCTTCGAATTAAACCATGCTCCACCGCTTGTGCGGGCCCCGTCAATTCCTTTGAGTTTCATTCTTGCAGACATTGCTTCTCAGGCAGATTACTTATTGCGTTAACGTGGCACTGAACTTTGACATCCAACACTTGGCCTCATCGTTTACGGCGTGGACTACTAAATTATCTAATCCTGTTATCCCGCTTTCGGACTGAGCGTCAGTTGCAGGCCAGATCGTCGCCAGCCGCTGGTGAACCCTCCCGCTATATCTACGTTCCACCGCTACGCGGGAATTCCGGTCTCCTGCGCTCTGGCTGCCTGGACTTCTGGCTTACTGGAAGTTAAACTGGGCTTTCACCACAGACCCTTGCCGCCTGTCCTCTTTACGCCCAATGAATTCCGGATAACGCTTGCCACCTACGTATTACCGGCTGCTGGCGTATGTAGTTAGCCGTGGCTTTCTAATAAAGTACCGTCACTCGGCTACCATTTCCTGTAGCCGCCGTTCTTCGCTATAACAGTTTACAGTCCGAAGACCTTCTTCTTCACGCGGCGTTGCTCGGTCAGGGTTCCCCATTGCGAAATTCCCTACCACCACTCCGTGGAG
+
##'&%&&&+7/3)5.*%$#$#*%'*7441-)&,-4+'()&'),:../+2,-/,35.-7304-/.:23310&'+()((*02353640,)28')206).4(.*()/)$&(,&-*34555*$'-*&*',(*+0.(,*03*,.)''&''+.-/))4/3(,,,-+..2(/,/+14-///*+-/(,'$'-(+3*,-59&,65./,&*&+04,54,,%'+,-56670..3.*,,.+%%%$('('*+232,9,,,&*-)+,0211,'-.72))'*('*32%+20..(*)*(*/,,.%&(,'*,.,.-9:9,'&')'01,&%&*+&$'&&)%$)%+-)('*/-.6-()&#+).))-(0*&$%&',))./.20513773--((061*%')*($&'5;+))()-,286,-354;142/11-0143-+:-+.52.0(,*')-/0/982+(,*8*)*+/)&')+/7...,**31.833022301/.00-/4,.$.'&%'))&%(-(*&%''&'&$)436,#'+',',*+,,--040-//148:23-'%$*+30255427:3798/*.-)''*,+*3/,.//7552+''(+)-%5(*+-*1031/06320()30+),-,66.(**)*///.,1/**,+'-*,+&$#$%$$'),7384.16//)00;:3*/7*,-+,3598-2.%(*.),0-438&%)-'''0+(13/0.021-+&&'-,--3336137:22305/.-.,)))&%''*&*,+.&'-7*,0.+)-+6+33(355+,*4*01.7--0,)%*($(.,+(.,64/'2&&$&%)//02--7-,,+2*6+**233153...)&)''),(&#$%'14*(/1)%%**,035*%)'(/.)'++'*-$-%%&)('&/&.('&'$%**())&**5+***)-..,05*),:--++))2,/.0&/))1-85.727721/90-+1,,-,),,5+1*(--()%*%*,''*-80*,*,*&.)+(.)4.555768555/,2-+61,12144+,''(*+-,-,153,*#%%&%'$'$))3.//7/8551253-+,4./6/,,-/+.34)+-.-300.2614;91.14322475;<9;<6974('/-/++&(')3,')*%-,,*.-%*021733663;3+/(*%%#'+-+/66.4..*00-2,+89.,-8**&'*-+-./)((*+'+*(-*/'%*(*''
@c4780cab-9395-41ca-84b7-c2119fe8c5b8 ch=248 read=124467 start_time=2019-12-13T14:31:08Z barcode=BC01 runid=2c9cf7bc05858273f10e7d7ec552fc0bd742dc3e
CCGGTGCCACCTTGTTGACTTCCACTGATCATGAATCACCAAAGTGGTAAGCGCCACTCCCGAAGGATTAAGCTACCTGCTTCTTTGCAACCCCTCCCCATGGTGTGACGGGCGGTGTGTACAAGGCCAGGAACGTATTCACCGTGGCATTCTGATCCACGATTACTAGCGATTCCGGCTTCATGGAGTCAGGTTGCAGACTCAATCGGACTGCGGCGCGCTTTATGAGGTCCGGCATATAAGGAGTCCTTCTCTTTATGCGCCATTGTAGCGTGTGTAGCCCTGGTCGTAGGGCCAGTATTGACATCTCCCACCTTCCTCAGTTTATCATGGCAGTCTCGCTGAGTTCAGCGGACCGCTGGCAACAAAGGGATAAAGAGGTTGCGCTCGTTGCGGGACAACCCAACATTTCACAACACAGGCTGACGGCAGCCTTGCAGCACCTGTCTCACAGTTCCCGAAGGCACCAATCCATCTCTGGAAAGTTCTGTGGATGTCAAGACCAGGTAAGGTTCTTCGCGTTGCATGGAATTAAACCGCATGCTCCACCAGCATTGCGGGCCCCAAATCAATTCATTTGAGTTTTAACGCGGCCGTACTCCCCAGGCAGTCTGGAAAGCAGCGTTAGCTCCGGAAGCCACGCCTCAGGCGCAACCTCAGTCGACATCGTTTGGCGTGGACTACCAGATTATCTAATCCTGTTTGCTCCCACGCTTTCGCGCCTGGAGCGTCAGTCTTCGTCAGGGGCCGCCTTCGCCTGGTATTCGATCTCTACGCATTTCCGCCTGCACCTGGAATTCTACCCCTCTACGAGACTCAAGCTTGCCAGTACCAGATGCAGTTCCCAGAGTTGAGCCAGGGGATTTCACATCTGACTTAACAAACCGCCGTGCGCTTTTACGCTGATAATTCCGATTAACGGCTTGCACCCCTCAGTAATTACCGCGGCTGCTGGCGCAGGTTAGCCGGTGCTTCTTCTGCGGGTAACGTCAATGAGCAAAGGTATTAACTTTCTCCCTTCCTCCCGCTGAGGCACTTTTAGCCAGAAGGCCTTCTTCATACACGCGGCATGTGGCTGCATCAGGCCTTGCGCCCGTTATTCAATATTCCCCTGCTGCCTCCCCGTAGAAG
+
**-4.'*)$)+-,'/*'%(+0/($(%&%/024428/-*,&.2-+*1--.''),31+,-24/-,.(+$3'3-#&&*03.%$+/()--)21,131-+075+,7560./..4,152')*.0-/*).1)558'2...-.-2140017,-2;333:3.-.140-/,--8+/-015768<79232397*),,)*+.&)-3.(.&'.0.3,;/9(5**(%%&%()0),+)-$*$',105++**,750./++)++2+,9/5+4,+',),179*0+&).0231..)(&-03,*5:8:313-/*-)%%1,,010.%(*)17/*78876;,1,+.0))211-+40/06216*&1)',6:,(*+,;354/1100(*%*-4,,2.0758*)%+*/;471466.3/--(8..+.1.6..-522;,,))*%*),&'.113463742$'$$$()+++',+'&,0+,()*86;/+*++,+,.(0+3088626887779/2-,.5673//62638321-/59+-*(2/*-38945645418./+1*-,-2/73*2*$(((&**1*%*$$%(%/()*+.-,-,'%(&',(8-:5/49800*9:9(7)+$$)*..'.+,,59:0137.+-,*))*',&$$%$'&*,%+02-1()&(',0),.1944(,10(/1.2+)*((331)55774-/()(+++1,+*1),2(---,-.5314138862:/)-1.5.*,+,.92.,/$'&'&(%(22267899887678/-(3/14136587/.*&+0/.330&'(()64*/,-'0920'&'''&*-.,()','5-22-0/./+99795265557)+%*+,+6-%)/-/0467:99899<75*-)&)1.&$315$+,**'.51+))*,2/,$(&+-8049699)++)(37/)*,.,,/2452100'2467*+/2.-2()&%(')*/51*-*$&'**1,+7:563:777993,*%(%'/,:,,+4()0023;45;2.--'/216;:78((%''-5549*./+*'(('&(,('*+1*(544.5),)1..-+,**,,44)&'6--*-(,+798<760/(+*,%,+-/31**''(0,+,/-/4*3*+%++-.+86)'/4%)&%*)./27385/,...+*+)-/1,-..)**(
@41e6acbc-71cc-410c-96be-c14215775d66 ch=156 read=106850 start_time=2019-12-13T14:31:08Z barcode=BC01 runid=2c9cf7bc05858273f10e7d7ec552fc0bd742dc3e
CTCCTACGGGAGGCAGCAGTGGGGAATATTGCACAATGGGCAAGCCTGATGCAACCATGCCGCGTGTATGAAGAAGGCCTTCCGGGTTGTAGTACTTTCAGCGGGGAGGAAGGGAGTAAAAGTTAATACCTTTGCTCGGTGACGTTACCCGCAGAAGAAGCGCCACAACTCCGTGCCAGCAGCCGCGATAATACGGAGAAGTGCAAGCGTTAATCAGATTACTGGGCGTAAAGCGCGCAGGCGGTTTGTTAAGTCAGATCTTAAAGGAAATCCCCGGGCTCAACCTGGGAACTGCATCTGATACTGGCAAGTTTGAGGTCTCTCGTAGGGGTAGAATTCCAGGTGTAGCGGTGAAATGCGTAGAATCTGGAGGAATACCGGTGGCGAAGGCGGCCTGGTTGAACTGACGCTCAGGTGCGAAAGCGTGGGGAGCAAACAGAGTTAGATACCCTGGTAGTCCACGCCGTAAACGATGTCGACTTGGAGGTTGTGCCCTTGAGGCGTGGCTTCCGGAGCTAACGCGTTAAGTCGACCGCCTGGGAGAATACGGCCGCAAGGTTAAAACAAAATGGTGACGGGCCGCACAAGCGGTGGAGCATGTGAAAGGGTTTAATTCGATGCAACGCGAAGAACCTTACCTGGTCTCGACATCCACGGGAAGTTTTTTCGAGATGAGAATGTGCCTTCGGGAACCGTGAGACAGGTGCTGCATGGCTGTCGTCGCTCGTGTTGTGAAATGTTGCGGTTAAGTCCCGCAACGAGCGCAACCCTTATCCTTTGTTGCCAGCGGTCCGGCCGGGAACTCAAAGGAGACTGCCAGTGATAAACTGGGAGGAAGGTGGGGATGACGTCAAGTCATCATGTACCGACCAGGGCTACACGTGCTACAATGGCGCATACAAGAGAAGCGACCTCGCGAGAGCAAGCGGACCTCATAAAGTGCACCAGTCGGGTTAGGTCTGCAACTCGACTCCATGAAGTCCGGAATCGCTGGTAATCGTGGATCAGAATGCCGCAGTGAATACGTTCAGGCCTTGTACACACCGCCCGTCACACCATGGAGTGGGTTGCAAAAAAAAGTAGGTAGCAACCTTCGGGAGGGCGCTTACCACTTGTGATTCATGACTGGGTGAAGTCGTAACAGGTAACCGG
+
*.1((+60;5,15-246559551(+.,.355121253+,'*)1-9;8734./.&2/37694142-+//45-/'*).-4;94:*6:769.,*'**+/5/.-231:;*'.000+7-'**,47).1211./61285-043&%--.0-2-,08,,,%'+/),-'(%-)*-06113:-/9:/***).9/01,$+/,./424)&&%),-154680403++/&,-.9/667;76679<42566050.30)-/6,-181/),.,0//%-')-)%&()*)/44,/6778:273:2332,30100-..((+--.87967.4/9/.)/&1,-.*.28+4+2)0/,1-2-2..266/,,,,4::1003,.2710,,..5028//1-2/279062183)(2)+*,037++32+*-.(0.+*%,+5,321/1&).*(+779::'(*16;+7,*))/81065689*+2::98894.4248133+'***1040,*)-)2+,-./8-100:-,0-*-,,.00+)-0/---*&)0261/2*)..3,767577477766*('$&&+,0250..0-/10176+%'%((),&'&&$%'.-64+,02*-+,4/.--'*+)*(&(((%)(+5<:799<1/01032*0,2.28,./4,5-+3:67022446996493*-+5-*-)/08:9+$'**0.,+*.-3+6-3323.,7.6/6;992,,-/+.77892000./4003:9570))*-0.1/:111793/,1.*%,'3/69,/38+-561810*,.8081;81911231860/7./911:89,-)//853:2,114..2+*+%')779::3531115<19999*)/-04//-07876877:9864+-01/0.)*(*-,*)*.946120/++(*)04::7060.,2/**()+583(*')'''.-07117//)&%'):7365:540///056+,-+,),&,.14%,)+*$2530,-/-100//.-/00.3-7-++-(/,2522)%$%,)5112:;:9969,+/6300+'/%22)'/.005527&+052272321..*++(+17/152645877(/&%(+1()4154;9750-+)*+421,%(&*+31;1.8+(,4522,5,+6:.-,4+/.23;3787889882312--./09791,'+*2;9;89
@5cf67ef3-e893-41d0-a3ca-51865087250c ch=75 read=124928 start_time=2019-12-13T14:31:15Z barcode=BC01 runid=2c9cf7bc05858273f10e7d7ec552fc0bd742dc3e
CTCCTGCAGGAGGCAGCAGTGGGAATATTGCACAATGGAAGGCGTAAAGCCTGATGCAGCCATGCATTATGAAGAAGGCCTTCCAGTTATGTAAAATTACTTTCAGCAGGAGGAAGGGAGTAAAGTTAATGCAACCTTTGCTCATTGGCGTTACCCGCAGAAGAAGCACCGGCTAACTCCGTGCCAGCAGCCGCGGCAATACGGAGGAGTGCAAGCGTTAATCAGGAATTACTGGGCGTAAAGCGCAGGCAGTTTGTTAAGTCAGATGTGAAATCCCGGAGGCTCAGCCTGGGAACTGCATCTGATACTGGCAAGCTTGAGTCTCTCGTAGTAGAGGGGGGTAGAATTCCAGGTGTAGCGGTGAAATGCGTAGAATCTGGAGGAATACCGGTGGCGAAGGCAGCCCCTGGACAGACTGACGCTCAGGTGCGAAAGCGTAGGAGCAAGTTAAGATACCCTGGTAGTCCACGCCGTAACGATATCGACTTGGAGGTTGTGCCCCGCCCGGGGCGTAGCTTCCGGAGCTAACGCGTTAAGTCGACCGCCTGGGGAGTACAGCCGCAAGGTTAAAACTCAAATGAATTGACGGAGGCCCGCACAAGCAGTGGAGCATGGTTTAATTCGATGCAACGCGAAGAACCTTACCTGGTCTTGACATCACGGGAAGTTTTCAGAGATGGGAATGTGCCTTCGGGAACCGTGAGGACAGAGTGCTGCATGGCTGTCGTCAGCTCGTGTTGTGAAATGTTGGGTTAAGTCCGCAGCAGGCGCAACCCTTATCCTTTGTTGCCAGCTTCGGCCGGGAACTCAAAGGGAGACTGCCGGTAAACTGGAGGAAGGTGGGGATGACGTCAAGTCATCATAGCCCGCCTGACCCAGGGCTACACACGTGCTACAATGGCGCATACAAGAGAGCGACCTCGCGAGCAAGCGGACCTCATAAAGTGCGTCGTAGTCGGATTGGAGTCTGCAACTCGACTCCATGAAGTCGGAATCGCTAGTAATCGTGGATCAGAATGCCGGTGAATACGTTCCGGGCCTTGTACACACCGCCCGTCACACCGTAGGAGTGGGTTGCAAAGAAGTAGGTGAAGCAATAACCTTCGGGAGGGGCGCTTACCACTTTGTGATTCATGACTGGGGTAAGGAAATCGTAACAAGGTAACCGG
+
&'.1.,1,4/,1--213&/-)+%.()&*-()*,+301/((',*0+18**59-,--+81(/30*()$&''*224(*-(-*+)),)'+-2..,0/6-()*)+282,(*+'31(+/***1+''(,40,-02//')())'(/--778+0+0,1-.5005.),,+5-**3**,9.7.-*6,,,:838+1*('(%)+0-.*,(-0,-.*/-++$((./3/.0,6-2,11%***.-1130+01+0111-'(%&')3/&))04/0826,.6789:65113/,.-*(.&(+,.6+%02./,+&*,93--+-)*+211.5.-.,&&((()../12-20.-&,,-+-,110(*,*3+6,9*,.++0....3744*00*+346/,)*,56;60-.(&%#'&('),+*'*-(+-+--950(.24,*(.+**+-.488124///*00+(126)1''*-1/)*-,-+.2338++0786356,+--7965785/10./602,,*-++*,*6-0,44/++,.)')2/+,)&**011,2+(.*0/)+*)(1,3..122*684664-*+&'#'(0,073./27*3.63487--/17910&&*+.-0.2)-+0/(&(&*,*,--.131-/((+**096183;511213:57*,((''(,*+&(),4,.(*)).--.697)**4*(*)16;;0.+)*+7+9668879699675-895:7:76((+*21-.'()447/...2:87.00--5%(*+1564+/'&')&-()12*1719/+(*-5(+.&0%&//16304;6+50000670-03/10*'(&'()')'(,+/:11:49-,4+&*(64.36&0/.32,450,+-*7071079222111/5524.367::/0,022*&))$')/:1)18752.-)*'+./34625.8-,333536565,('&&''.,/978/0.-).0:161654761''*/3+,43000362314&+%8)$)&(),+)0))*+-156788240.1--0*4/53712.*'/*--/2779758-*)*,+-((+-5385*6234,)&/+1)*&%(')(*+69,27-,21//*,1&)&),())06/33./19,&)*%&$'()+,,$''&%('(&&)')6/*041:146/4/08/015/*/-.095632022./0'(&&''&(*()4049778.5/4:5924
