# Supplementary material for: De novo species identification using 16S rRNA gene nanopore sequencing
Source: PeerJ. 2020 Oct 21;8:e10029. doi: 10.7717/peerj.10029 (PMC7585375; doi:10.7717/peerj.10029)
Supplement: Supplemental Information 3 [file peerj-08-10029-s003.zip › pass_fastq_runid_2c9cf7bc05858273f10e7d7ec552fc0bd742dc3e_394.fastq]

@62d6e4f1-3fa1-4ac0-98fb-5d28908dde3b ch=310 read=134185 start_time=2019-12-13T14:31:27Z barcode=BC01 runid=2c9cf7bc05858273f10e7d7ec552fc0bd742dc3e
CCGGTTACCTTATTGCGACTTCACCCCAATCAACTGACCCTACAGCCGCTGCCTCCTTGCGGTTAGCTCACGGACTTCGGGTATTTGCCCAACTCTCATGAATTACCAGCTGACGGGCGGTGTGTACAAGACCGGGAACGTATTCACCGCGACATTCTGATTCGCGATTACTGGCTATTCCAGCTTCGTAGCAGGCGAGTTTCAGCCTACAATCCGAACTGAGACTGGTTTTAAGTTTGGCTCCCTCGCTGACATTGCATCTCTCTGTACCAGCCATTGCTTAGCGTGTGTGGCCCTACACATAAAGAGGCATGATGATTTGACGTCATCCCACCTTCCTCCTGGTTAGCAGGCAGTCTCGCTAAGGTCTCGCTTAATGGTAGTAACTAACGACAGGTTGCGCTCGTTGCGGGACCAGCATCTCACGACACGAGCTGACGGTAACCATGCACCACCTGTCACCTTGTCCCCGAAGGGATTTCCTCGATTAAGAGTAATGCAAAGGGGATGTCAAGTGTAGGTAAGGAGTTCTTCGCGTTGCTTCGAATTAAACCACATGCTCCGCTACTTGTGCGGGTCCCCGTCAATTCCTTTGAGTTTAATCTTGCGACCGTACTTGCTCCCCAGGCGGAATGCTTAATGCGTTAGCGGCGGCACGGAGGTGTTGAAACCCCCACACCTAGTATTCATCGTTTACGGCGTGGACTACCAGGGTATCTAATCCTGTTTGCTCCCCACGCTTCCGAGCCTCAGCGTCAGTTACAGTCAGAGAGAGTCGCCTTCGCCACTGGTGTTCTTCTCTGCATTTCACCGCTACACTAGAATTCCTCTCTCTCCTGCACTCTAGATAACCAGTTTGGAATGCAGCACCCAAGTCCAGGCCGGGTATTTCATCACTTAATCATCCGCCTACGCTCCCTTTACGCCCAGTAAATCCGGATAACGCTCGCCACCTACGTATTACCCGCGGCTGTAACGTAGTTAGCCGTGGCTTCCTCAGCAGGTACCGTCATTTATCTTCCCCAAAGACAGGCTTTACGATCCGAAAACCTTCATCACTCACGCGGCGTTGCAGGGTTTCCCCATTGTGCAATATTCCCCTGCTGCCTCCCGTAGGG
+
3-0*4/-0.4.'7/).0(01944/57.-02,&$%&''75*)$&&'*1.11,.+*/,.3**(&*3-..-,+-3:7::<7,')+*/5((.2,-'++../)/.%$(&#&&(%%&)+76;:868022+2/359,-27+/+1./898:<3/12-155818:5577;;:031-00**,(&%$$%&**),3366*0)+**.501/.8;(*./090787<71)')41+)*24568':<<26:64:3033857(+/+-(**(&-*(*/0443102456872146,7.(()'%)/)*'''&(*+,*&)-+/1144.'&)2-051232/9<83145577,:3,*053<:7869440.0,,//32469985600(,0',,-.1()**3+,/*+*+0/7002..**()*0)4.44636./2.+*13/,$)#&),,-0/1356.1*)-/460--'&231:34,2-0559;8220.,++,)-.))&'(/,.+(482.+,/273918()+--711175(.*1,775851+//106/4*,+&*&)4736<0-,,-5%1481*..2.-5*/,++.10-,/))*,'%&%*,4421.+.(+,-.4-6184+.10,+/6;:.91037464588-/*''&(+.266+.2693907)%&)'9.11935*)*)*00,3-//00,/51228/.7//566(')*--*,..47<;9:98/40&'(5--.::75325926-*,,.256:73332/:3/001:90,0-+14.(**56846(-1,,-$'.7010657)*+.())./0629.7/45<88872+,.;460-%%%$)'(582/5904832&/-&'&.+3..'+*,+-05356622/./-.542526273;818-./,,,//&.((,(&&&&'*+7'('%*(+710110((.*9-89768</-,$%(')-44)060+-,,'')+/5971/*2/3874/++*+.2:6781.1,3+//-5-*'*/----''*,-.2/8/..583:4402.3++)((+(0+.(36599716,.--.+078/060*-,-+./-58,,.023+(-13,586;79::4896341,.,,*'&###'*+/90059/.150103-8./--37/*''))(.-*38*+5+*&%
@bff36332-d1f3-418e-9da8-a135eab4a05d ch=301 read=165048 start_time=2019-12-13T14:31:35Z barcode=BC01 runid=2c9cf7bc05858273f10e7d7ec552fc0bd742dc3e
TGCCCATCGGTATTACTTCGATTCAGTTACATGTGCTGGTGCTGAAGAAAGTTGTCGGTGTCTTTGTGGCCTGTTGGTGCTGACCCAACCACCAAGGCAGCGTGAGATACTGCACAATGGAGAAGCAAAACCTGATGCAGCCATGCGCGTGTATGAAGAGAGCCTTCGGGTTGTAAAATTACTTTCAGCAGGGAGGAAGGGGTAAAGTTAATACGCGCTCGTGTGTTACCCGCAGAAGAAACACCAGCTAATAGGCGGCAGCCGCGGTAGCCACGGAGAGGGTGCAAACGTTAATCGGAATTACTGGGCGTAAAAGCGCGCAGGCAGTTTGTTGAAGTCAGATGTAAAGAATCCCCGGAACTCAACCTGGGGAACTGCATCTGATACTGGCAACTTGGAGTCTCGTAGAGGGTAGAATTCGGGACGGTGAAATGCGTAGAGATCTGGAGGAATGGGGTGGCGGCGACTGGACGAACTGACGCTCCAGGTGCGGCGTGAGGCCGACGAAGTTAGATACCCTGGTAGTCCCACGCCGTCATGATATCGACTTGGAGGTTGTGCCCTTGAGGCGTGGCTTCCGGAACTAACGCGTTAAGTCGACCGCACCGGGAGTAATACAGCCGCAAGGTTAAAACCAAATGAATTGACAGGGCCCGCACAAGCGGTGGAGCATGGTTTAATTCGATGCCGCGAAGAACCTTACCTGGTCTTGACATCCACGGAAGTTTTCAGAGATGAGGAGAATATTGCCTTCGGGAACCGTAGAGACAGGTGCTGCATGGCTGTCGTCAGCTCGATGCTGTAGCGAAATGTTAGGTTAAGTCCGCAACGAGCGCAACCCTTATCCTTTGTTGCCAGCGGTCCGGCCGGGAACTCCAAGGGAGACTGCCAGTGATAAACTGGAGGAAGGTGGGGATGACGTCAAAGTCATCATGGCCCTTACGACCAGGGCTACGTGCTACAATGGCGCATACAAAGAAGCGCGACCTCGCGAGAGCAAGCGGACCTCATAAAGTGCGATACGTAGTCCGGATTAGGTCTGCAGCTCGACTCCACGAAGTCGGAATCGCTAGTAATCGTGGATCAGAATGCCACGGTGAATACGTTCCCGGGCCTTGTACACACCGCCCGTCACACCATGGAATTAAGGTTGCAAAAGAAGTAGGTAACAATAACCTTCGGGGCTTTGTGATTCATGACTGAGGTGGAGAGTCGTAAAAGGTAACCGG
+
)$(('%&&%'(&+(%'')$%$.'+$++6+-,3/.+01174-++)01(*-,**6.//*5-25647/(&'%)(/.//1*,+,,.(+*''&&$%(&&&*++*.*+(('%)(%$'&'$&()'(*'&'&&()33&.35332/+)&'(+,--++,+-1,/456*,&'*05352)8762+&(&&%%$)+1:7.&./'17)&)--2*/0.,0:3,1,/*'')%&'+*2&*%#%%&%).-)-))++%,*))+-5,0.+-&$$$%%'$(%(+)-.1:0/()*(+-2-+&*-,1-2/.&,+.01314*1.1./+--5;8:78493(()'*)2'(33$-.5-(,*&-)),3/.168225,'-,+0;;-*$(((*2,83:468:*/81188710-,,013524--,)*&*'$&)),23632+,-+)+0-3../&1&.16:2,./))'4360/.-.87660,-**('&*)')(/)*.)(%&''*37/,5+-.--.2.3'(02/0)'(')+'&%%''*,.&'%'*5+059748.,-1620364)(.,/)#&&$$'+,(6733-0+%+'()-4&+&086185233..+*3//1/,(-(%((.*()+,46852563&57/0&,%*/*&&%%)*&--2695/9.),/934+$&*06*+&))--,&-,,77.7,(+('()..1:33,***.40+0<:.:7;8.+)(''&&'(.+-5785944;75343-,*++/24/(+(*'+(16:-43.*(...,+)(')/.'2**0/..2.5,.0/421($%*-0((+.24:862.+1000433782143//&*)))**))*,/9:4.4-&*429+)(,2.(+1671-./&0*/,2*,/-*-'(/+)4:),42225;26'/).2-:4030/7&,*(/''++779:4./++,.35,001-'**+2001.796267688854/&'+,&54)('),8+&*')*-;87366+''(&(//63-8,,/8//*&'''*2+&)(&(-+..2927())(%(#)/,(+),--531%%+,*&''''&*%('()++0+.,+3,%)(()1,**%+),)+,,0*((''-)+0).)/26/0,''*///18:9520.)(-,6465.0/5731:77:8:9..)(0,/$(((*0/-.+193-3.&+-),.0;44.1(),)+%.+3753700*$(*'(225-/))(0*,1/2287)5-$&$$&*4334:3233...+'/,*-()'%'*,1*850*+-03665.+
@34d4c5fa-24af-4325-9b01-88e4771593a5 ch=267 read=100980 start_time=2019-12-13T14:31:39Z barcode=BC01 runid=2c9cf7bc05858273f10e7d7ec552fc0bd742dc3e
CAGGCGGCAGTGGGGAGAATATTGCACAATGGGGGAAACTCCCTGATGCAGCAACGCCGCGTGATGAAGGTTTTCGGATCGTAAAGCTCTGTCTTTGGGAAGATAATGACGGTGCAAGGAGGAAGCCACGGCCCCCAACCCGATGCCGGCAGCCGCGGTAATACGTAGGTGGCGAGCGTTATACCGGATTTACTGTAGATAAAGGAGGATGATTAAGTGGGATGTGAAATACCGGGCTCAACTTGGTGCTGCATTCCAAACTGGTTATCTAGAGTGCAGGAGGAGGTGAATTCCTATGTAGCGGTGAAATGCGTGAGATTAGGAAGAACGCAGTGGCGAAGGCGACTGGACTGTAATGACGCTGAGGCTCGAAAGCGTAGAACAGAAACAGAGTTAGATACCCTGGTAGCGTCCACGCCGTAAACGATGTCGACTTGGAGGTTGTGCCCTTGAGGCGGCTTTTGAATAACGCGATCGATGCCTGGGAATTACGGCCGCAAGGGTTAAACTCAAATGGTGGCGGGGCCCGCACGGCGGTGGAGCATGTGGTTTTAATTCGATGCAACACGAAGAATTGCCTGTGACATCACGGAAGTTTCAGGGTGAGAATGTGCCTTTGGGAACCGTGGAGACAGGTGCTGCATGGCTGTCATCCAGCTCGTGTTGTGAAATGTTGGGTTAAGTGCAACGAAGCGCAACCGCATCCTTTGTTGCCAGCGGTCCGGCCGGGAACTCTCAAAGGGAGGTCAGTGATAAAGCCGGAAGGTGGGATGACGTCAGGTTCATCATGGCCCGCTTACGACCAGGGCTACACGCGATAACAATGGCGCATACAAGAAAGCGACCTCGCGAAGGCAAGCGGACCTCATAAAGTGCGTGTCGTAGTCGGATTGGAGTCTGCAACTCGACTCCCGCTGAAGTCGGAATCGCTAGTAATCGTGGATCAGAATGCCACGATGAATACGTTCCAGGCCTTGTACACACCGTACCGCCAGAATTAGGTTGCAAAAGAAGTAGGTAAACTTAACCTTCGGGAGGGCGCTTACCACTTTGTGGTGATTCATGACTGGGTGAAGTGTAACAAGGTAACCGG
+
-*050(,,316041')%%&'%(/-.--,.*+2.,(&+*(+*.*(-/798../--+**-(&'%''+)+,,,299//*4,2*(((4)+,.15551081+.0-/.1++())&)()-&2(*).)/-,2--2,.,/.*+($*&'&&$$+)(%&&(((,+*..3-*-.2:641,0.+0..)*+++8/))'&&*%7-+)-,&%&'+00)+%(%(,-774151-*+.8865150-95.,11,45.--2-..,))*&()'3,.1-.76/3.3-7--,23-')++-.,06+++'''%',-/1.)('((&&--32/,*2-)*.,(((''2(&23.1,-3.*2,&1',%&'*)0/-*'*(,+553,/+))*,++2--/22.0**23,.35/1*).+&-('+,(&'+.**027::&(,33,-%(-1'(+13:67:<;0/**&()87884(,&,*28+3+.7,.,+'))&*)(**)$(*1*,/*'%%%++(%'$(('())%'&'*+7:965273&+'%%(,-)+.'*,,))(&''(,)((*&&(&()-,+103-,*(&($'+.)-,')2-:1111/25/0-/..3%,(+($)&&%(+/35.1&((4*5**6)-.,.+*+0-/7/0136-88./7+8-9;972*&'43469999;31/--+*-057-80+(./243/005/11+49,+2:2857981+-(),)+&&''*,/4+,+$%&(*,+51...(+./150204'3*31,'.+').-)+0-)+)(&&%%&%%*),-29/%'#)&-+/5/+25-/3200/2((&)(--66331-:7,$'.((*,-0834'&+)(,))$('(+'%&%')(-+*+()*-..&(-+%),020/,%%&))&%)*-&*-1,+.-//23:.-//10.'*-/61.+0*2.0.0)'*+./*)*)),--*++//)$%&(.-,,7,3/;980/,+++/7..,,.11//0.,7/./*%&%'*+*815967.61&,676180115))%+'&*&'&$&*)(.(1)&/344-+,02+%),()-/2./+&%%&5+472:2+9.*-803--'($(**..20.+/)+*),2,05334455/+/18232-0166.%'0184:7:
@5e3ebe8c-d161-4d46-9f87-3f37859025e1 ch=261 read=84650 start_time=2019-12-13T14:31:36Z barcode=BC01 runid=2c9cf7bc05858273f10e7d7ec552fc0bd742dc3e
CCAGTTGCTGTTGCGACTACCCCAATCATCAATCCCACCCAGACAGCTCCTTCCTTTGCGGTTGTTACCGGCTTCGGGTGTTATCAACTCTCGTGGTGTGACGGGCGGTGGTGTGTACAGGCCGAGAACGTGTTCACCGCGACATGCTGATTCGCGATTACTAGCGATTCCAACTTCATGTAGTCGGGTTACGGGCCTAGTCGAACTGAGAATGGTTTTATGGGTTTTGCTTCACCTCGCGGCCTTCGCTTCCCTCTGCACCATCCATTTGTAGCACGTGTGTAGCCCAGGTCATAGGGCATGATGGTTGACGTCATCCGCCTTCCTCCAGCTTGTCACTGGCAGTCTCGCTAGAGTCCCCAACTTAATGATGGTAACTAACGATAAGGTTGCGCGCTCGTTGGGACTTAACCAACATCTCGACACAGTGACGACAACCATGCACCACCTTAATCTCCTTAGCTATCTCTCCATCACCTCTGGAGCCTTTATGAGTATCAAGACCTGGTAAGGTTCTTCGCGTTGCCTTCCAGGTAAACCACATGCTCCACCGCTTGTGCGGGCCCCAATCCAATTCCCTTTGAGTTCGGTCTTGCGAACGTACTTCTCAGGCGAATTACTTATTGCGTTAACTGCAGCACTGAACTTTTGACATCCAACGCCGTATATCGTTTGGCGTGGGGCCTACTGGGAGTATCTAATCTATTTGCTCCCCACGCTTTCGGACTGAGCGTCAGTTGCAGGCTGGATCGTCGCCTTCGCGCCACTGGTGTTCCTCCATATATCTACGCATTTCACCGCTACGCTAATTCGATCCTCTCCTGCACTCTGGCTGCCTGGATTATATGGCTTACTGAAGTTAAGCTGGAGCTTTCACCACAGACCTTGCTGCCGCCACTCCTCTTTGCGCCCAATTCCGGATAACGCTTGCCACCACGTATTACCGCGGCTGCTGTGGCACGTAAGTTAGCCGTGGCTCTAATAAGTATGCCGTCGCGGCTGCCATTTCCTGTAGCCGCCGTTCTTCCTTTATAACAGAAGTTTACAATCCGAAAACCTTCTTCCTTCACGCGGCGTTGCTCGGTCAGGGTTTCCCCATTGCCGAAAATTCCCTGCTGCTGCTTGCCGTAG
+
/-')1(%#+(/,&)+,22-2+,(*/+,/;:9:284+(1--),--&//27.1//--3,(*),*.&&%$%$+)-013/95/-0000924100.22661,))((*-74)*3,0-,+/&*''))-34,&&%%%%)&144359676781545765450(/.-00--/,-*/.780/.-+/42999:8987--(3+*-)-%))*'&/1**16621+,5-.*6,)().1:07:;3)+-:2125250/5.-(-)(%(/457--7610-/54219/19.-+**)$,-0/1'+.,2/*)068856)-03(()'&**)/6/.05496,6-'*529310+)**+4/01946321*)),,063451001,277-+''$$1*,,/1*676855660.-.-3070:4/-.),-2*,'',6/./,2)2+4*223322*))*)&'++133/2//178;54345+,)''&&()54'(&&-.430/0/069782&,4./261/,2/4930340.0)11+*+)*543/+33+11;00:0.4425+-+,-7'%)%*+6-6./0003444/,10*.16-//0+.+++-*(-+.(*(+,/0).61.-(4''-)/*,1./+)**&*''&)%),)+39,2,/*(+,7/2-*(*-/+.)(''&&*)-.004*(('$*,9891/0-//..**),,-15472*,(*+,**(,*-.05%0(%&*%'()/6,2((-2))+*886-++*)21)&(%&)),(,+/31/2-8-(%2+**03231.,,)-)*,,*,)01,35:;:96:10/151-04024568786/;9..8962,+,%%$(),+*&()0**-.69766./0/)&.-0165010'&$$))2250-0-./0+*+*/&%$%&'+%%&'1-**+/+,,-)0,----768.+)&%((-+)'/4(&('-.,/2129+6.2321/(()1-06*-)(+23051-03/12;77441.'),*(-+,,-+-3.0440*)#'+/..0,*'&'&&%*104/%$&'))'+,&'()'%('''+0-56;592/+3/-+2+),145&(+**0;9131722100243388:89;:89;836..)100,9)(+.4;::05805<,86;6,-;355/19921/17))%,,--,+*%%&)*()-2
@dc4726e5-543b-4b7a-ad95-a8ed8b2e3588 ch=364 read=196793 start_time=2019-12-13T14:31:33Z barcode=BC01 runid=2c9cf7bc05858273f10e7d7ec552fc0bd742dc3e
CTCCTGAGGAGGCAGCAGTGGGAATATTGCACAATGGGCGCAAACTGATGCAGCCATGCCGCGTGTATGAAGGCCTTCAGGTTGTAAAAGAGTACTTTCAGCGGGAGGAAGGGAGTAAAGTTAATACCTTTGCTCATTGACGTTACCCGCAGAGAAACACCAGCTAACTCCATTACTTAATAGCAGCCCGCGGTAATACGGAGGTGCAGCGGTAATCGGAATTACTGGGCGTAAAGCGCGCGAACCGGTTTTGTTAAGTCAGATGTAGAAATCCCCGGGCTCAACCTGGGAACTGCATCCTGATACTGGCAAACTTGAGTCTCTCGTATGGGGGGGTAAATTCCAGATGTAGCGGTGAAATGCGTAGAGATCTGGAGGAATACGGTGGCGAGCTGACCCTGGACGAACTGACGCTCAGGTGCAGCGTAGGAGCAAATAAGTTAGATACCCTGGTAGTCCCTTGTAAACGATATGAAACTTAGGTTGGCCGTTGCCCTTGAGGCGTAGCTTTGGAGCTAACGCGTTAAGTCGACCGCCTGGGAGTACGGCCGCAAGGTTAAAACTCAAATGTCGGTGGCGGGGCCCGCACAAGCGGTGGGCATAATGGTTTAATTCGATGCAACGCGAAGAACCTTACCTGGTCTTGACATCCACGGGAAGTTTTCAGAGATGAGAGCTGCCTTCAGGAACCGTAGAGACAGGTGCTGCATAGCTGTCGTCAGCTCGGTATTTGTGAAATGTTGGGTTAAGTCCACCCAACGAGCGCAACCCTTATCCTTTGTTGCCAGCGGTCGGCCGGGAACTCAAAGGAGACTGCCAGTGATAAACTGGAGGAAGGTGGGGATGACGTCAAGTCATCATGGCCCTTACGACCAGGGCTACTACACGTGCCTGGTAGCATACAAAGGAAAGCGACCTCGCGAGAGCAAGCGGACCTCATAAAAGTGCGTCGTAGTTGGAGTCACAACTCGGCTCCATGAAGTCGGAATCGCTGGTAATCGTGGATCAGAATGCCGCAGTGAATACACGTTCCCGGGCCTTGTACACACCGCCCGTCACACCGCAGGAGTGGGTTGCAAAAGAAGTAGGTAAGCAACCTTCGGGAGAACGCTTACCACTTTGTGATTGCTGACTGGGGTGAAGTCGTAACAAGGTAACCGG
+
-.1/,,%0/+-1.068577.1-+/6162-..//932972//10&*'()0(0*#%&'(..**+..01.01/4,.-0/1/'/426$'(0.)&&#'$&,4.-&(('0.'+(''(-'%()1871.8,9,235176/060(%--463663160+-,)*%+*)+561.////7/0/1)2*%&$$&&%%())+,7-(.(*)+')*0/.*)%&&))%'(%'*''*#)'%+++-,2:6434681..,,*-'&&&%-*08:0/2:2,*/245662**%(,-+.570&24-.8264:49<1400;8851-&()-003..-.40'%$$'(,,.,,*,.1.(').61+()..7025-*,881//-)/***,4,+-972510012769:/.,.,,(1'00+1+'&%&&(&0/-&0458)&3/4460.//0,.4/.'%'&&-&-*'*,8:1'%$%/31*.188;--28378834&%'**07--.,+'&%'*()*)()+-1,0,1)',)/5++++--1,,)%.+)*)-*,,-/0(+&&&,.++)+,5399464--.*'&*)-).08(*08496;6<:30148:,))'%)&*%'#&,,**,((,.001564633)''&)1,,.1690-0:<.----;:8805.04/007:6;66:12*./14+++.+6(#&'+.*2+-63,.**')+821&*%#()-1477(1+0+:;88$(%+./,0012//..,-&.-/0871120012**%(%*3.,,)-1,)-/0,2,1-4.337/%)&)+)1&')+,-/&22*,/,12+*4,+-2&1/,-,15-..85'('''2/18/7--1./02:99.-*)$(*,'7(+81.,&&**'(&)0/.44440366748.,(-(1/656+(&#$)+330)/22/%)$&(*,*-1.,&&'%)),.00652-&(&(')*759;984,,+''(+27,0.953422(&/;:(,878065,3'.20&)%'**')*%-/+*%))7+',(/*)*1'.,415&&'')-0++(/06875633394/37-1&44--9605+-,'127+'(00.0,')*+,-+0873:*.1.-.'*'$#%))&((+2++/12477,%))(*,3--.*%')+03186&74**'%*'((&',0(-.-+)))'-'%&++,63-/1*),.5/01.069887,623:47).
@9036fbf5-b83e-4910-abd4-d91e238bcf3f ch=241 read=168975 start_time=2019-12-13T14:31:42Z barcode=BC01 runid=2c9cf7bc05858273f10e7d7ec552fc0bd742dc3e
CGAGTTTACCTTGTTACGACTTCACTGATCCTTGAATCACCAAAGTGTTAAGCGCCGAAGGGATAGCTACCTACTTCTTTACCAGCCCACTCCCCATGGTGTGACGGGCGGTGTGTACAAAGGCCAGGAACGTATTCACCGTGGCATTCTGATCCACGATTAGCGATTCCGACTTCATGGAGTCGAGTTGCGGAGCTCAATCCGGACTACGACGCACTTTATGAGGGTCCGCTGCTCTCGCGAGGTCGCTTCTCTTTGTATGCGCGCCATTGTAGCACGTGTGTAGCCCTGGTCGTAAAAGACCGCGGTGACTGACGTCATCCCACCTTCCTCCAGTTTATCACTGGCAGTCTCCTTTGAGTTCCAGCCGGACCGCTGGCAACAAAGGATAAGGGTTGCGCTCGTTGCGGGACTTAACCCAACATTTCACAACACCTGGCGAGCTGACGACAGCCATGCGGCACCTGTCTCACGGTTCCCGAAGGCACATTCTCATCTCTGAAAACTTCCGTGGATGTCAAGAGACCAAGGTTCTTCGCGTTTGCATCGAGTTAAACCACATGCTCCCCACCGCTTATTGCGGGCCCAAATCGAATTCCTTTGAGTTTCATTCTTGCAGACGTACTACTCGAGCAGGTACTTATTGCGTTAACTGCAGCGCGAACTTTGACATCCAACGCCCAATACTCATCGTTTACGGCGTGGACTACTAGGGTATCTAATCCTATTTGCTCCCCACGCTTTCCGGGACTGAGGCGTCAGTTGCAGGCCAGATCGTCGCCTTCGCCACTGGTGTTCCTCCATATATCATACGCATTTCACCGCTACGCATGAATTCCCTCTCCTGCACTCTGGCTGCCTGGTTCTATGGCTTACTGAAGTTAAGCTTCCGGGCTCACCAGACCCTTGCTGCCGCCTGCTCCCTCTTTACGCCCAATAATTCCGGATAACGCTGCCACCTACGTATTACACCGCGGCCGCTGGCGCGTAGTTAGCCGTGGCTTTCAATAAAGTACCGTCACTCGGCTACCATTTCCTGTAGCCGCCGTTCTTCCTTTATAACGAAGTTTACAATCCGAAACCTTCTTCCTTCACGCAGCGTTGCTCGGTCAGGGTTTCCCCATTGCCGAAATTCCCTACTGCTGCCTCCCGTAG
+
/(%)5:4/187:056+04568;966,+045%&$(*326*/../'&''(&*'%%'33,,5*6551''()*/5+$('+&1-(%-)+'.8-&))837-,/53654124-796231.-,.3379)6.52)270844984:22341+0)))/3+'+-.26-..+0.,)1227;271026;74652()+.)(*0-*-(1&%*4339/5.5/4740.3374-+,.:5.//-1,(,-3+*+'(-.667.,%*$((001:/651;:/0684400(-5325+)*+--.0-.2/(((.14//7:9/-/0)',&./-0)+&%%$&*)31028:086+-35131+-+)*12.+/.3809/..79756..32/-/2+8*$*042:479/0019000,6;+0/886,)-(**(/'**31230-,71-0/1/+/3-/+.//93.,-.+*()&%%)*('+*674,)(.*)+0+-,0,3../6266750.0.7::5:/+*'*/0+//2;889665.,++043/2313../9822011-+(,./205).-7989:8-0./6+,74871&)'7+;9:4-,,.,+/1,1+%,0(%%%&,**-57494,05815*0+9-963::0,-28/+/0;-9,,,%'+2+7*.,++,,)')/%()*(-.-)0,,-.5.7/4568223(,%(1.387/)(&')(3'0&*%%*'&'+,/5;92800$%(,-227;787665+44///3665;4332-42-*,+487/++**0:/..0;9/.&%%-*6141(-7.+.()*+80005313215.2---5<:6.-*&)+646225,0/1102%*$21307;0035:001--%.$-$&-,)/**'2/20243*+*+4*42224746214)*,1285391332620,4+.)-//5+'+)(*)*12%(*084/5/00559&%&'&&-2*(&&)-*+2+51*1*),,-91-31607/.))+)+//251%4),'()((&,)''*1.5./1)/'&'*/066:43464778.44.)+5*19/+,(07684&/0129-,+/,+19141-31..0516;8:4+'(+*+-*'(.51*+1*,7-('-*,/%%2///20827:95/8+&&#&&'8/7-*+-2/;5:243*09.*;;2./;12,)1011-53*'$&&&*+,35031)).--
@96634cbd-3b3d-4208-b9fe-9f16bc682186 ch=35 read=136643 start_time=2019-12-13T14:31:58Z barcode=BC01 runid=2c9cf7bc05858273f10e7d7ec552fc0bd742dc3e
CCGGTACCTTGTTGCGACTTCACCCCAATCATCAATCCCACCTTAGACAGCTCCTTCCTTGCAGTTGACCACCGGCTTCGGGTGTTATCAACTCTCGTGGTGTGACGGGCGGTGTACGGGAAAGCCCGGGAGACGTATTCACCGCGACAGCATGCTGATTCGCGATTACTAGCGATTCCAACTTCATGTAGTCGAGTTGCAGACTACAATCCGGAGCGAATGGTTTTATGGGTTTGCTTCACCTCGCGGCGGCTTCCTTCCTCTGCACCATCCATTGTAGCACATTATTGCTTAGCCAGGTCATAAAGCATGATGATTTGACGTCATCCCCGCCTTCCTCAGCTTCCAATCACTGGCGTTTCATGCAGTCCCTAACTTAATGATGGTAACTAACGATAAGGCTGCGCTTTCTTCGTTGCGGGACTTAACCCAACATCTCACGACACGAGCTGACGACAACCATGCACCACCTGTATCTCATATAGCTATCTCTCCATCTCTGGAGCCTTTATGAGTATGTCAGAAGACCTGGTAAGGTTCTTCGCGTTGCTTCCGAATTAAACCACATGCTCCACCGCTTGTTGCGGGCCCCGTCAATTCGCTGAGTTTCATTCTTGCAGACGTACTACTCAGGCGGAGTACTTATTGCGTTAACTGCAGCACTGAACTTTGACATCAACACTTAGTACTCATCGTTTACGGCGTGGACTACTAGGGTATCTAATCCTATCTGCTCCCCACGCTTTCGGGACTGAGCGTCAGTTGCAGGCCAGATCGTCGCCCTCGCCACTGGTGTTCCTCCATATATCTACGCATTTCACCGCTACGCGGAATTCCACGATCCTCTCCTGCACTCTAGCTGCCTGCTATGGCTTACTGAAGTTAAGCTTCGACTCTACAGACCCTTGCTGCCGCCTGCTCCCTCTTTACGCTTAATAATTCCGGATAGCAGCTTGCCACCTACGTATTACCGCTGCTGGCACGTAGTTAGCCGTGGCTTTCTAATAAAGTACCGTCGCTCGGCTACCATTTTCATAGCCGCCGTTCTTCCTTTATAACAGGGGATCCCGCAATCCGAAACCTTCTTCCTTCGCGCGGCGTTGCTCGGTCGGGTTCCCCCATTGCCGAAATTCCCCTGCTGCCTCCCGTAG
+
9469942,1,(3.'-337:;1+153*1/1379809-45)(.(*+(+1632554799:/,0-.(61-,)-4/2.,)),30159/,00//01)*(++30787775112/6:8&3111.2).'))'&.2*.1+$'(2/645<968;69630-%&(-.3882742//0/5143344698:09,1),2.6/1.222542362:33277822367824*-(&&('((0-6:;.465:5091,06;713845.+)+*%&(+72105.4--/--,--258:79:3--++)*).,.)/+%)&''30(*5122/30+#%&((./098<82245789-:23*(*()(+..1*&+-/)')(+,43,/'&'/9-,&'&%'&+(/)%(1(*)/-1,+3185686031//2-6*--,-31*&+*)%(%'&-3-43230./.1,33+/./+2100'.0+0/2.(.-./,21102.4:5;6434;5:<138875330378445203125268+088771-''-,+//+,)(+,.8304((*1,./9677832-61;98;93521*)(-).)+21122<86;22145774,(/,..2.*(,(*,65044,)/))('(+&(++%+'55.6:;04/+0&'075742.-+,-2166&,&%(&)1+,421-&.(-','.*(*+)2/2191582./3489/)2../3./.(-,)&*,-4<:-2197999:787755,3/3.././29.5-(*329443278/+.-2.87-+87-')**47435(./;68572;0//984,)%#%&,'1,/523846+.1<-+*.88:997462)10248<:4057-.5)+$&(,/)6*7.&(0027+-/97863+&)*+0,.//,85'&(''/-,(**'*-+&%)-:00+.66)))').+,/.03;<231-.037:128-./-+:/+,2:,+,/+-'0,.0490:)3,7+'%''&)2-+6;79;4342722613**(''-9190)/.2537+-&6+504/,27-**-,-46/+,.0::97&114342--02%-8:/.%%'%&'+/625/(&&&%'),,2234)++,)$$'(&&*,522)(/.*053:33:413:4*111374.6-)',-2:64(65-8/6892,.9//4/0.7,-422*)*14048-:;(*:68
@4fc51e6e-38eb-4641-b480-1d5f916f10c3 ch=203 read=100099 start_time=2019-12-13T14:31:57Z barcode=BC01 runid=2c9cf7bc05858273f10e7d7ec552fc0bd742dc3e
CCGGTTACCTTGTTACGACTTCACCCCAGTCATGAATCACAAAGTGGTAAGCGCCCTCCCGAAGGTTAAGCTACCTCGCTTCTTTTAGCCCACTCCCGTAGTGTGACGGGCGGTGTGTACAAGGCCCGGGAACGTATTCACCGTGGCATTCTGATCACGATTACTGGCGATTCCGACTTCGTAGGTCAGGTTGCAGACTCAATCCGGTTCGGCGCGCGCGAGGTCCGCTTGCTCGCGGGAGTCGCTTCTCTTTGCTTTATGCGTGTAGCCCTGGTCGTAAGGGCCATGACTGACGTCATCCACGCTCCTCCAGTTTATCACTGGCAGTCTCGCTGGAGTTCCCGGCCGGACCGCTGGCAGCAAAGGATAAAGGGTTGCGTCGTTGCAGGACTTAACCCAGCATTTCACAACACGAGCTGACGACAGCCATGCGGCACCTGTCTCACGGTTCCCGAAGGCACATTCTCATCTCTGAAAACTTCCGTGGATGTCAAGACCAGGTAAGGTTCTTCGCGTTGCATCAGATTAAACCACATGCTCCACCACGACGTGGGCCCCGTCAATTCATTTTGAGTTTTAACCTTGCGGCCGTATACGGAGCGGTCGACTTAACGCGTTGGAAGCCACGCCTCAAGACACAACCTCCAAGTCGGTATCGTTTGCAGCGTGGACTACCAGGGTATCTAATCCTGTTTGCTCCCGCGCTTTCGCACCTGATCAGTCTTCGTCAGGGGTGCCTTCGCCACCGGTATTCTCCAGATCTGCATTTCACGCTACACCGTTGCCTCTACGAGACTCAAGCTTTTGCCAGTATCAGATGCAGGTTTAGGTTGGGCCAGGGTTTCATCCTGAAGCTTAACAAACCGCCTGCGTGCGCCTTTACGCCCAGTAATTCCGATTAACGCCCGCCCTCCGTATTACCGCGGCTGCTGGCACGGAGTTAGCGGTGCTTCTTCTGCGGGTAACGTCAATGAGCAAAGGTAATGCGCTGCTCCTTCCTCCCGCTGAAATTACTTTACAACCCGAAGGCCTTCGCCATACCGGCATGGCTGCATCGGGCTTGCGCCCATTGGTAATGATATTCACTGCTGCCCCGTAGG
+
9))*46,1232.18&*,&-/74.788.,-296987<88467:2/./-'+'(+348((**&&(0(1,835-/0*/-*'*+1+-,+)$%$-,+%()681')%//,'')24;:447/0///02754622)0880821222;344;5140..4;8-,,,+&())-0,/1''&+0817+**,.*0001-4/1*-3/8/0-07758-;364**-+&'$'())(&%%&,.-160,2*((+,-+++)%(*),-1-..+/6('$$&'#$&&++.,()-9,,::::5855)-*+'$%'))'*,/2798,7+$(),+4+)-)+,.9,));44516-&-.,/1()30((+5-83)/.5.5799:56,+'(&())'&.0631,*)+1+5,,&)*03;11%8834021*1/))+105:..12163/1,(./0231/),,.4125/,'')*02335-*/.2166;-73**0,+-(*+2:87988300'').7133458016;771222438:;123//4*7.;88;9899370/.55/+).*.:77<56.(&((/901.'''#'%%%(+755.,-6566:7,299,)%&144*.,-,,0-./1/.&+)'&(()%)+.91-/2032/1++-1++(('*(/32446:7:.+.%*&+/618,4)5+462.'(),++).-%/%**-.2950032;20-+,.365324698/:7.&+)14,%,++38/.))#'$"$)()1100/83427))-,'$(+,-28790./*&0/12;661/.,,+)&%''&13-(+*.3.-',%(''#'*)1,%,))-0568+,$&$%&(),1%%-')-3121.,$-&,/,%',+7,0201(15+24*)(,,,+*'%%(.-8334883;545--3653.&+*,10,.*2/*),-)(*6,/+*/003.''$'$,,--2739419238505000:915,*'*&)%*1+%)-'-*/031-//,-,.+5,+67/0761811%,,-/)&$*&(*$&$$,$'*8:+:721,2/,.2,++&'%$)/66++,)-5-(())1-,/)&$',/,(/%*))*5587////-0&24*3*%'.181%**'&&%''#%,.250(+*,/20176*)*+/0
@57e3fa41-07c7-461b-81ef-96f4769737e5 ch=452 read=76611 start_time=2019-12-13T14:31:57Z barcode=BC01 runid=2c9cf7bc05858273f10e7d7ec552fc0bd742dc3e
CTCCTACGGGAGGCAGCAGTGGGAATATTGCACGGCCGGAAGCAAGCCTGATGCAGCCATGCCGCGTGCTATGAAAGGCCTTCCAGGTTTGTAAAGTACTTTCAGCGGGGAGAAGGGTAAAGTTAATACCTTTGCTCATTGACGTTACCCGCAGAGAAACACCGGCTAACTCCACAGCAGCAGCCGCGCGGTAATACGGAAGTGCAAGCGTTAATCAGGTTACTGGGCGTAAAGCGCACGCAGGCAGTTTGTTAAGTCAGGTGTACGTCCCGGAACAACCTGGGAACTGCATGCGGTACTGGCAAAGCGAGGTCTCGTAGAGGGTAGAATTCAGGTGTAGCGGTGAAATGCGTAAGTCTGGAGGAATACCGGTGGCGAGCGGCCCCTGGACGAAGACGACTCAGGTGCAGCGTGGAGCAAACAGGATTAAGATACCTGGTAGTCCACGCCGTAAACGATGTCGACTTGGAGGTTGTGCCCTTGAGGCGTGGCTTCCGGAGCTAACGCGTTAAGTCGACCGCCGCAAGGGGAATACGGCCGCAAGGTTAAAACTCAAATGAATTGACGAGGGGCCCGCACCGCGGG
+
*..4)),'270254011/.4/6/+/-,20),%%'&'%(*''%'+3*4:5223)--*1,2/)4.**&(*(+,./-0'(*14372*%5,501186:100/119:3,/.*,/-()((-+&')/+(,+2.110.03,,67762:11245631:0,-0)+$'*('-2:47-,.-**1-&&$$'&,+(-/0+-)&+*,,,-+1-0*%+)-.70..0.201,1'++/-./:78.+*))-+((()%)'41070'208.0386-,-*&(((,0-,*)0*(&*&%$(),6569/0/--..,,((&'&'()-.*11+'+''-'+,33658)&+2+*++3.0*-'+2.,++,,1812098.-.0060.//6:1.1,(0--0455--+*(',)$+.8;4)5656%'&&(-(')/3--40/,+,,,',*&'-./')'(,&./,/)..,16*-,,,2676-/.189:;;:/....8/..+,-4-,)),.').85(*,)+341.//5/0-7*.*-.,23:231-3/7.12111/+-4)+,0*++*''(,-0/805/3.+.2-;1;:23454872-$&))-,1'#.1-,-1((*%('$*%$&
@af9d6a51-80f4-4539-8bd3-9a8d837365da ch=38 read=151195 start_time=2019-12-13T14:32:06Z barcode=BC01 runid=2c9cf7bc05858273f10e7d7ec552fc0bd742dc3e
CTCACACCACAGGAGGCAGCAGTGGGGAATGTGCACAATGGGCAAACCTGATGCAACCATGCCGCGTGTATGAAGAAGGCCTTCCGGGTTGTAAAGTACTTTCCAGCCCCTTGGGGAGGAAGGGTAAGTTAATACCTTTGCTCATTGACGTTGCAGCTCAGCTAACTCCGTGCCAGCGAAGCCGCGAGTATTACCACGGAGAGGTGCAAAGGCGTTAATCAGATTACTGGACGTAAAGCGCACGCAGGCAGTTTTGTTAAGTCAGATGTGAAATCCCAGGCTCAACCTGGGAACTGCATCTGATACTGGTGGCACCAGAGTCTCTCGTAAGAGGGTGGGTGGGTGTAGCGGTGAAATGCGTAGAGATCTGGAGGAATACCGGCGGTGGCGAAGGCAGCCCCCTGGACGAAGACTGACGCTCAGGTGCGAAAGCGTAGAGGAGCAAACAGGATTAAGATACCTGGTAGTCCACGCCGTAAACGATATCGACTTGAGGAGGTTGTGCCCCTTGAGGCGTGAAGCTGGAGCTAACGCGTTAAGTCGACCGCCTGGGAAAGATGCAGCCTGCCCAAAACTCAAATGAATTATTGAGGGGCCCGCACAAGCGGTGGAGCATGGTTTAATTCGATGCAACGCGAAGAACCTTACCTGGTCTTGACATCCACGGAGTTTTCAGGATGAGAATGTGCCTTCGGGAACCGTGAGACAGGTGCTGCATGGCTGTCGTCAGCTCGTGTTGTGAAATGTTGGGTTAAGTCCCGCAGCAGGCGCAACCCACTTATCCTTTGTTATAGCGGTCGGCCGGGAACTCAAAAGGAGGCTGCCAGTAATAAACTGGAGGAAGGTGGGATGACGTCAAGTCATCATGGCCCTTACGATGACTACACGTGCTACAATGGCGCGAAGCGACCTCGCGAGAGCAAGCGGACCCCTCATAAAGTGCGTCCGTAGACCGGATTGAGTCTGCAACTCTCGACTCCATGAAGTCGGAATCGCTAGTAATCGTGAATCAGAATGCCACGGTGAATACGTTCCCAGGCCTTGTACACCGCCCGTCACACCATAGAATTGGGTTGCAAAGAAGTAGGTAAGCTTGAACCTTCCGGAGGCGCTTGCCCCGCTTTGTGATTCATGACTGGGGTGAAGTCGTAACAAGGTAACCGG
+
+,.%&'((&*&*.+./,+.)&$*(/-'*))((%('(3763.(&&'&+/2-,1/.0%10*2'04.0.../+,,.-(++,006322&+/.,3-'05-)-,,*62,*((,*($$$(+2-,/,)&+/,&-3(,+4*.-91780.880,.,,/7416()&%''*')/003/.15/2,1(%%('0++1,+,'&''),1')(&)&*&)%''()186).//-8*5**)%)'))%(-.3++'(,1,*)*,'+%0)-21)0775*+.535.06)*-1.0-141-/3,%.8519)9-50/57+60-///.7,,.22223,$$$$$.)'+)*,-02,3691,)),/&%&/((*)(013344/5/*'03')/231,+*+,222/-3-/8/./--1,.3/-20+-**,*)'(285+(/22-&)()+0/.--(103+-+,-.%'/2)(%&(().)+*/8;//,),'4*.,*10259*)40//424,-,/:26120))('(()*+($$)#*('(,.8+,*/.*%&&((..+)*+.,'++,''.021:2210/401,.1-,31',*)+5/21-),,---,0*&%&%$/2,&0134;:70'&*($'&('/02,27)$+%&-3/1/41(+'(*,,&*)99.131+++)(),)++1&''&+(/3/3--3..-//.500/2.1''(')'(*47.0**''*/.0)301537:7:8+25179;6;53546),5655424344:53477584)//04483/:..,-.1*-:4)5246791094,+,'$&%&,+&.)&-3&%'-,)*01,46*/-('''(,/'))-./&+*'*/28296(,-*-20-.,/,),,0-8;:678:1-,,.+01-60(*899787520/1.)+*+)))1)*##$%&&&)****'*,-16978,;,,:71('%'&*,12-,*%$'&'&(*996.0.,-52/-/*(,2,'1*,('%&'(*)-//'(%.&(%&)/613.(-**(*+.22-()0+0-,,8376865&'(('(+./.*/-)201-..52+.,'(-*)'''$&**005.()26:727'.')'*/2152---**(-+')(''%(&(.,.:./18.(,-)-(',)),''&%$%((*,2/')-&-+*.//&%''()$,,13+,*,1176765875,0&()4-,,4/10441302/26/10,
@ec692d9d-36e1-48e4-8d3e-319b3882b533 ch=163 read=189453 start_time=2019-12-13T14:32:03Z barcode=BC01 runid=2c9cf7bc05858273f10e7d7ec552fc0bd742dc3e
CCGGTTACCTTGTTTACGACTTCACCCAGTCATGAATCACAAAGTGGTAAGCGCCCTCGAAGGTTAAGCTACCTACTTCTTTTTGCAACCCCTCCCATGGTGTGACAGGCGGTGTGTACAAAGGCCCGGGAACATTCACCGTGGCATTCTGATCCACGATTACTAGCGATTCCGACTTCATGGGTCGAGTTGCAGACTCGGACTACGGCCGCGCTATGAGGTCCGCTTGCTCTCGCGGGAGTCGCTTCTCTTTATGCGCCATTGCCCAGCACGTGTGTAGCCCTGGTCGTAGGGCCATGATGACTTGACGTCATCCCACCTTCCTCAGTTTATCACTGGCAGTCTCCTTTGGTTTGGCCGGACCGCTGGCAGCAAAGGATAAAGGGTTGCGCTCGTTGCGGGACTTAACCCAACATTTCACAACACGAGCTGACGACAGCCATGCAGCACCTGTCTCACGGTTCCCGAGCACATTCTCATCTCTAGAAAACTTCCGTGGATGTCAAAGGCCGGTAGTTCTTCGCGTTGCATCGAATTAAACCACTCCACCGCTTGTGCGGGCCCCGTCAATTCATTTTGAGTTTTAACCTTGCGGCCGTACTCCCCAGGCGGTCGACTTAACGCGTTAGCTCCGGAAGCCACGCCTCAAGACAACCTCCAAGTCGACATCGTTTACGGCGTGGACTACCAGGGTATCTAATCACGTTTGCTCCCAGCTTTCGCACCTGAGCGTCAGTCTTCGTCAGGGCCGCCTTCGCCACCGGTATTCCTCCAGATCTCTACGCATTTCACCGCTACACCTGGAATTCTACCCCCCTCTACGAGACTCAAGCTTGCCAGTATCAGATGCAGTTCCCGGTTGAGCCCGGAGAGTTTCACATCTGACTTAACAAACCGCCTGCGTGCGCTTTTACGCCCAGTAATTCCGATTAACGCTTGCACCCTCCGTATTACCGCGGCTGCTGGCACGGAGTTAGCCGGTGCTTCTTCTGCAGGTAACGTCAATGAGCAAAGGTATTAACTTTACTCCTTCCTCCCCGCTGAAAGTACTTTACAACCCGAAGGCCTTCTTCATACGCGGCATGGCTGCATCAGGCTTGCGCCCGGTAATTCTGTCTTCACTGCTGCTCCCGTAGGG
+
0(2/0<1173:..6-(*,-18652483,.1--...7,+++7:3/15:47,+--88,,1'),),-+4*//006:8456:3086-.//0/683-./96+05::99545%15*./+././1279++0-/*294572+./).39263:6/7<01658.&'**.04./12//336552,*-,%%$&**&'(..//3230/65,-*2,995+.'*))+/0/&''%,-/2/.-1..///+104'-0&(*,346745246-''')::<856,)(%$())-0334,/334<1267:84810577;84///,,.-312479::6398*/639/7.1(*.<;22234070//78767.+200/42'(-,.27;:89:90:/-*22:.+2,136*,0/+510-0/21/8001;6/&'(0)40+.02329.../38313+-0./1243&-,,8-:::94.--7.11338100/7/5./))(**)+-08569783101&&0/0,,/81<9:9;44/345/*((&$&$$%'(;47<88:9796636;-0.1/2<9:.%,+/&%,,*++-,.26.5/1))+)*0-7.;2,299,7133<<30;3-2---4482-001,389*,189782110+0,3,237132-+./.0.1+3*/53656;880+'((.88:48&*%((*+11257.9:/*24322776///,27388222267565.$&&-71*-*49+&('$()1.1/4:731655996833172758+399.:53:3<5897,/5-2424<9540++,031002457929<:,.06/465545;76-4+4)3-(32766-*-,*-1(1.479741-4.-741232,0&++2:9799;330$+/../,95*+)%($'/9(*'))*+52/)'&3+79<;6<9;<:::9::311/11.+.+4-)()),168753060516/0.3*+*/570/0),+1/.2;991;22.0+0*)$&-0'+1.-+/..182.5:04:3447-.5/.642380:2204369)1,+,,5-3)+))'//3:19:33.;7,+:;:65-,,&+41'$*1/37.,,2.6084;37<888--+--623.4/.//0.--(0/-.0-//96*&&($$/%(%$&&)40-.)+-))-**9++;57-*
@66f60001-ed11-4a2d-80e8-0838a0f56543 ch=369 read=116120 start_time=2019-12-13T14:32:05Z barcode=BC01 runid=2c9cf7bc05858273f10e7d7ec552fc0bd742dc3e
CCGGTTACCTTGTTACGACTTCACCCAGTCATGAATCTGGGAGCCAGCGCCCTCCCGAAGGTTCAGCTACCTACTTCTTTTGCAACCACTCCCATGGTGTGACGGGCGGTGTGTACCAAGGCCGGGAACGTATTCACCGTGGCATTCTGATCACGATTGCTAGCGATTCCGACTTCATGGGTCGAGTTGCCGAACTCAATCCGGACTACGACGCACTTTATGAGTCCGCTTGCTCTCGCGAGTCGCTTCTCTTTGTATGCGCGCAGCACGTGTTAGCCCAGCCCTGGTCGTAGGGCCATGATGACTTGACGTCATCCCCACCTTCCTCCAGTTTATCACTGGCGATCTCCTTTGAGTTCCCGGCCGGTTTGGCAACAAAAGGATAAGGGTTGCGCTCGATGACAGCCTGTCACCACC
+
:86515,.3.;//1)+.668:51191)+27,,0/.1.,)%&$$&(..0339-.252/0/./.2%('+,/2:33379-5;7,234065'),04,*/0*.76223389647200,..-)/*.+0,+1,1-.,2$&'-+-6/539446;7651-+%)+-31'*3,./10:;675-46<7352-)+/65538/.&&'*)+1.7.4+5/65533667,0*,0983/,&++.6,..:.....6141,/.43659.51427.025,+%#$$$&'(**'%**(*,-**.0:0/29;942.+27-:860//.,+/++-:88665/6;1,02-+3+*-)*)7;**.4.3,,540/432:50::0/2452:2/33.0*$&()+520456/(++:83,00*+5..)()$#$$#%%'%''%#%$#(&#&"
@30cbbfc8-60ed-47f7-8a08-c43e10cdd90d ch=25 read=31216 start_time=2019-12-13T14:32:15Z barcode=BC01 runid=2c9cf7bc05858273f10e7d7ec552fc0bd742dc3e
CTCTACGGGAGGCGCAGTGGGGAATATTGCACAATGGGCGCAAGCCTGATGCAGCCATGCCGCGTGTATGAAGGCCTTCGGGTTGTAAAGTACTTTCAGCGGGGAGGAAGGGAGTTAATACCGCACCATTGACGTTACCCGCAGAAAGCACCGGCTAACTCCGTGCCAGCAGCCGCGGTAATACGGAAAGTGCAAGCGTTAATCAGAATTACTGGGCGTAAAGCGCACGCAGGCGGTTTGTTAAGTCCGAATGTGAAATCCCCGGGCTCAACCTGGGAACTGCATCTGATACTGGCAACTTGAGTCTCGTAGAGGGGTAGAATTCCAGGTGTAGCGGTGAAATGCGTAGAGATCTGGAGGAATTACCGGTGGCGGCGGCCCCTGGACGAACTGACGCTCAGGTGCAGCGTGGGGAGCAAACAGGATGCCAGAATGCCTGGTAGTCCACGCCGTAACGGTGTCGGCGGAGGTTGTGCCCTTGAGGGCGTGGCTTCCGGAGCTAACGCGTTAAGTCGACCTGGGAAGTACGGCCGCAGGTTAAAACTCAAATGAATTGACGGGGGCACAAGCGGTGGAGCATGTGGTTTATTCGATGCAACGCGAAACCTTACCTGGTCTTGACATCCACGGAAGTTTTCAGAGACGAGAATATTGCCTTCGGGAACCGTGAACAGGTGCTGCATGGCTGTCGTCGCTCGTGTTTAATGTTGGGTTAAGTCCGCAACAGGCGCAACACTTATCGCTGTTGCCAGCGGTCGGCCGGGAACTCAAAGGAGACTGCCAGTATTGATAAACTGGAGGAAGGTGGGGATGACGTCAAGTCATCATGGCCTTGACAGGGCTACACGTGCTACAATGGCGCATACAAGAAGCGACCTCGCGAGCAAGCGGACCTCGCAAAGTGCGTCGTGGTCAGTTGGAGTCTGCAACTCGACTCCATGAAGTCGCTGGTAATCGTCAGAATGCCACGGTGACCATTCAGGCCTGGCACACCGCCCGTCACACCATGAAGATTGGGTTGCAAAAAATGGTAGCAACCTTCCGGAGGCGCTTACACTTTGTGATTCATGACTGGGGTGAAGTCATGCTGGTAACCGG
+
')*))))0*'0./:8234365*/2/213*+*-0:010142224+1621250/*&-02524546854433+1*+(00002,67/5,)24**-+,0285/12187*)2*2),'&&%&6,0))'&$%$'*),1-./12:42:*,,'%(('')24/7.,,/1-017252::53,*(0')*///2/0.5-4,,(-).+3.'+235.5././)-0-/167;96220.'&)(-$-(0''352719,-0131-20+'(**)501;4..61*(13229473+-+3+0,4433333-+*+*0+,*&*(&%$*'./3569:33&302+,)*---,/))67751/../41-02.+/3;60)*&(./-7-+.(+*/&*2161)/)'((&+(-*/()186765622100,33810743)*()*5699+*/129*//34./(,'$$&*1(54.18877815*--1853/0.((-+222(0&1&(*/811269%&&(%,-816,)((+00()))),046..+,/3,3,22756.*)02*/*1153787143*2-2572),*+491/.**-&*+81/3*%$#%$'&&)',*.),.-1*(*0196.(-+()*$+/,0*.)),*0./0/161385/6*)))+033,.0///+.5<96.-'&)'.1.152'6()9;8;8-5+.+3757.*(),479544530100/0-127:1///256.80%%'*,4507517-++//2,--41&'0138804%'')-+7%&.,6:50;0-05:38(2,40511/035+5,-0()*3478830/&&*)*01904448./2+0'.(+58/1323..00--+-08;974.013+2./.-0/02/()%''/.+),/0846<979979:3-(.+*,3256785711++-1),1845044*++(%*('*((((+)646$)(++'')-,+'+,,+*,*,251-).*.-,,7/0/(,-,6//.00/0,:4483*,)1++)08/302'*345*()&$%%-'51;0..0)2,30,,.)%&%,'.(*+0/06382*&*()&('*-././-0*,+$))0//4'')$&+,,+1146:77634644781-+/,)-3*+'(#&)'(78889
@4db6736f-aca3-4f7f-8fd1-2f1a55451e47 ch=101 read=204813 start_time=2019-12-13T14:32:22Z barcode=BC01 runid=2c9cf7bc05858273f10e7d7ec552fc0bd742dc3e
CCAGACTACCTTGTTAGACTTCACCCCAATCATCAATCCACGGGCAAGCTTCGCTTGCGGTTAGGCCACCGGCTTCGGGTGTTATCAACTCTCGTGGTGTGACGGGCGGTGTGGCCTGCTGCGCCCGAATATTCACCGCGACATGCTGATTCGCGGTGCGATTCCAACTTCATGTAGTCGAGTTGCAGACTACAATCCCCGAACTGAAGATGGTTTTATGGGTTTTGCTTCACCTCGGCACCAACTTCCCTCTGCACCATCCATTGTAGCACGTGTTAGCCAGACAAGGGGCATGATGATTTGACGTCATCCCGCCTTCCCTCCCAGCTTGTCACTGGCAGTCTCGCTGTCCCCAGCAATGATGGTAACTAACGATAAAGGTTGCGCTCGTTGCGGGACTTAACCACGACACAGGCTGACGACAACCATACCACCTGTATCTCGCATAGCTATCTCTCCATCTGGGCCTTTATGAATATGTCAAGACCTGGTAAGGTTCTTCGTTGCTTCGAATTAAACCACATGTGCTCCTGCCGCTTGTGCAGGCCCCGTCAATTCCTTTGGAGTTTCATTCTTGCGAACGTACTACTCAGGCGGAGTACTTATTGCCTTAACTGCAGCACTGAACTTTGACATCAACGCCGCTCATCGTTTACGGCGTGTGGACTACTAGGGTGTATCTAATCTATTGCTCCCCACGCTTTCCGGGATTTGAGCGCGTCAGTTGCAGGCCAGATCATCGCCTTCGCCACTGGTCCTCCATATCACCGCATTTCACCGCTGCAGCGATTCCACGATCCTGCACTCTGGCTGCCTGGCTCTATGGCTTTACTGAAGTTAAGCTTCAGGCTTTCACCACAGACCCATTGCTGCCGCCTGCTCCTCTTTACGCCCAATAATTCCGGATGCTTGCCACCTACATTATTACCGCGGCTGCTGGCGTAGTTAGCCGTGGCTTTCTAATAAAATTACCGTCACTCGGCTACCATTTCCTGTAGCCGCCGTTCTTCCTTTATAACAAGTTTACAATCGAAAACCTTCTTCCTTCACGCAGCATTGCTCGGTGGGGTTTCCCGTGCCCGAAAATTCCCGTAGAACAATATCAGCACCAACAGATAGGTGCTGAACACCGACAACTCTTCAGCACCAGCAATAAGTAACCG
+
(&%*,-%$-++4(*-&(',083+0/2*-2/4586&'$,+),.-)*)'&'++,$)**-./1+4++54+(.*)2./22):71//4113/8,+*)+&,)2-,**)353/*')%$().18.+-%%((+0/+(-&*)5+*,1-2.-.-.48750/1)*+&,(((((4.6+*%&&(+(**..048)+.-:-..;910/,-0**..&&)52/(+('&''1.79+,1694675)&(/25/16''&$%$%#+$&4-2:4-04-,*/+5;884593++++).&/%%'$%'(''(&(/,59.-)*)***%/:201254679174-08:187,(3+&'(+'*-.27999:9577/+4/)''&(68*+$&(3,0287920-++**()(435)03+91206796590/-7:23444162***'(&''&/331.-127775841(1)(2.2355663,&(((*&(+-224558;7540-,*,75;;124(922//10,.('/+,16671/77<835/**)().44)+)1):9/::5621,*',)0)%$**%),,+-36)451740+1229/3.,,4,-'%((,9/37/(%&)'('+).513-,')-,**,*)*&)**,+',)$'%%%,',.9-+,,(2*+**(156-*+'(-(2,*.(%)+**-+).2)'*-+)*)(&)2.24)/-(()-)*,.21/,0+&(%,0*-(4:5-1-,-4770,.44''*$&%&&'*,/27:3;22&0.0320/10)*))+007558;20)0(()%(*($%$%)#&&(+**/+0/35*'$#%$$%&(051*+*+,,/,+*4)+,213998764,.&&%$&&))'&(-*.6513..0723*0030'17+09++%&(&(+.15:+%,**,2/10,1;3///181,77,+5-82,.1,/1245433+,&(*,-5;46:536+7-.18028304000:986,.*'''50.+,.//.,*,411,,900:2)/,'387:3%&(*/2-'&)&%*0502.-.-',+'(+.-5).()'&*('+*+,,*'',))+-622*.6:5541401899-6-**%&&,0'/(''+,,*,)10./9+/)$#(').')/75%%%'('(-&/$)()2.)*/(&)%)'9.9++63$3-+((&&'))+2412/'/'*&*,%'&'(67/0-/,-%'%&&&%$$
@af3ed42b-0448-4a35-8607-26bb99af8d37 ch=95 read=419343 start_time=2019-12-13T14:32:19Z barcode=BC01 runid=2c9cf7bc05858273f10e7d7ec552fc0bd742dc3e
CTCCTGCGGGAGGCAGTAGAATATTATTGCACAATGGGGCGCAAGCCTGATGCAACCATGCCGCGTATTATGAAGAAGGCCTTCCGGGTTCTTAAAAGTACTTTCAGCGGGAGAGAATTAAAGTTAATACCTTTGCTCATTGACACGTTACCCGCAGAAGAAACGCCGGCCAGCTTTCATGCAAGCGCAGTAATACCGGAGGGTACAAGCGTTAATCGGAATTACTGGGCGGCGCACGCAGGCAGTTTGTTAAGTCAGATCGCCAGAATCCCAGGCCAGCCTGGGGCTGCATCGATACTGGCAAGCAGGTCTCGTGGGGGGGTAGAATTCCAGGTGTGGCGGTGGTACGTAGAGATCTGGAGAAGGTACCGGTGGCAGGCGAAGCTGGACGGGCTGACGCTCAGGTGCGAAAGCGTGAGAACAGACAAGTTAGATACCCTGGTAGTCCACGCGCCGTAAACGATATCCGACTTGAGTTGTGCCCTTGAGGCGTGGCTTCCGGGCTAACGCGTTAAGTCGACCGCCTGGGGAGTACGGCCGCAAAGTTCAAAGACTCAGAAATGAATTGACGGGGCCCGCACGGCAGTGGAGCATGTGGACGAATTCGATGCAACGCGAGAACCTTACCTGGTCTTAAGCATGGAGACAAAGTAGAGAATGTGCGGCCGGGAACCCATTGGACGGGTTTTGCATGGCTGTCGTCAGCTCGTGTTGTGAAATGTTGGGTTAAGTCCCGCAACAGGCGCAACCCTTATCGCTGTTGCCAGCAGTCCGTGGGAACTCAAGGAGACTGCCAGTGATAAACTGGGAGGAAGGTGGGGATAATCCAAGTCATCATGGCCCTTACGACCAGGGCTACACACGTGCTACAATGGCGCATACAAAGAGAAGCGACCTCGCGAGCAAGCGGACTCTGCGTCGTAGTCGGATTGGAGTCTGCAGCTCCTGACTCCGCGAAGTCAGAATCGCCTTTGTCATCGCGTGGATCAGAATGCCACGGTGAATACGTTCCCAGACGCTGCTACACCGCCCATCACACCATGGGGTAGGTTGCAAAAAAAAGTGGTAGCTTAACCGCTGGAGGGCGCTTACCGCTTTGTGATTCATGACTGGGGTGAAGTCGTAACAAGGTAACCGGAGAATGGGAGCGACAGGCAAGTGGGTTAACACAAGGCACCGACAACTAACTGGCACCAGCAATACATGAAAAAAGA
+
,,22()-&0/+()*.0441182.15'/*''/0-/+.4.-,-05:68;7445414%507403627//)-'*-850++))..110-'/334.,&)-77)(,&*/91+'((+4)&&'&*)0+3873-3-3,*6-01)(12/)/-,.,%'(/7/0;3/2/,0+&*+%((21',19/'*((&(()),(*%&''$%*+,++,&-*)00*-(.+.0142:3:,/),)./7123:34-+$$%&',+...7610881,4878*,8))+.'%%#($,-*.4+%($(%'%/222-2*)%%'(+./00/527*%+)##$)),.3401&)+--1-*-&)+22.-*1653/,0/0/0,)'&('(()-+,-..:42,)&'&'$'(&+216.&&*&&''$(''()&(-)0/11.-..0--.1.+&*.)')+1(%''&)(&)/-%)'6--01019')5985445*'*),(*223699,,,,-1.'),-2.*%*,-&*(0,&',)+./-&')*)+,-%))'&%*+*),*1,6..05458:26;9578,()**5.,-,)+.1*,.4#(+*'&1--%&&(*'1/73.,+-.;;.58**/...1/)0258/..*,**-'''&$$&(&)*./20*3,1()&*0165957956/.))'%$%$%&)+'%&(*-%&'''&''-,','(%%)(&(1-*3.'%+&+(,-&2++('*&*%&(1,2021312/0--.,-,6,'()(14++.6&04521*%)%+*),+)*&(,-,.,--;527332&%5&*2,-,'*+,4438/..6/*//9-4,+,++.00130//.-347:;8533)&'().(*)(-3,,+''*+')'$)*.03)*(*0/&)(*,/138'(/21311'.+..0111/33;559300-/1.46*'(&(*)+,(3778586/(2463301'&'%#%$&()186669.:.7/6/0112632&(++*)#&(0/1(%%$&&()5(*%%''())+)'%)$%))#%&)-31,0,+.66675-1,)'(&,)+/./848/-/2-(''&&%')/190.1((())+*-209744+(%+006'6(295:43+)+'',**)-(.',*))+*.&(+0+//20-20',/-.-0336834/.-+*2882-*--+*-+-2375//-+5:03/.,&(0/06.')+/23/042('$(.100520.-.10/&0,1*&(&&%&'%&'('()*541&)))((-)&%&))**'$$
@9c447a30-3403-4925-9a02-acb825418bbf ch=504 read=150520 start_time=2019-12-13T14:32:27Z barcode=BC01 runid=2c9cf7bc05858273f10e7d7ec552fc0bd742dc3e
CACACAGGAGGGCGGCAGTGGGGAATATTGCTGTGGGCGCAGAAGCCGCAGTGCAACCATGCCGCGTGTATGAAAGGCCTTCGGGTTGTAAAGTACTTTCGGCAGGAGGAAGGGAGTAAAGTTATGCACAACCATTGGCATTACCCGCAGAACACCAGCTAACTCCGTGCCAGCAGGCGCAGTATTGCGGTACAAGCGTTAATCAGGTACTGGGCAAAGCGCGCACTGCCGGAACAGTTTGTTAAGTCAGATGTAAATCCCCGGGCTCAACCTGGGAACTGCATCTGATATTTGCTTAAGCCCGAAAGGTCTCGTAGAGGTAGAATTCCAGGTATGGTGAAATGCGTAGAGATCCTGGAGGAGGAATACCGGTGGCGAAGAGCGGCCCCTGGACGAAGACTGACGCTCAGGTGCGAAAGCGTGGGAATCAAACGGGATTAGATGCCCTGGTAGTCGCGCATGAAACGATATCGAACTTGGGGATTTATTGCCCGTAGGCGGCGCAGACTAACACTTGTTAAGTCGACCGCCACCAGGAGAATACGGCCGCAGGGGTTAAAACTCAAATGAATTGACGAGGGGCCGCGAAGCGGTGGAGCGTGGTTTGTTCGTGCAACGCGAAGAACCTGGATGTTGACACATCCACGGAAGTTTTCAGAGATGAGAATATTGCCTTCAGGAACCGTGAGACAGGTGCTGCATGGCTGTGTCGAGCTCGTGTTGGCGAAATGTTGGGTTAAGTCCCACCTTGACTGGCCTTATCCTTTGTTGCCAGCGGTCCGTCCGGGAACTCCGGGGAGACTCCGCTTAAAGTGATAAACTGGAAGGTGGGGATGACGTCAAGTCTGTCATGGCCCATGACCGGGGCTACTACCGCTGATAGCGCATACAAGAAACGACCTCGCGAGCAAGCGGACCTCACCAAAGTGCGTCATTAGTCAGATTGGAATGCAACTCGACTCCATGAAGTCGGAATCGCTAGTAATCGTGGATCAGAATGCCACGGTGAATACCGGGCCTTGTACACCGCCCGTCACACCATGGGAGTAGGTTGCAAAAGAAGTAGGTAACTTAACCTTCAGGAGGGCGCTTACCGCTGTGATTCGCGGTAGGGTGAAGTCGTAACAAGGTAACCGGAAGATGGAAGCGAGCAGAGCCAGAAATGCAGTTAACCTAAAGACACCGACAACTTTCTTCAGCACCAGCAATACGTAGCACCCGCA
+
,'(&'$('%)**(%+)&-3-06+,/)(,))('')(-+('(%$(&&*('+,3.--+%4-87.76332303+-+)/&'*01114(0/-83/,/'''((*+.((*)$*-'*.,4)0,%''.44).*.)&(%')%*%'-(+$)%)*)161.0(())%$&+*&+*/31044**)+**)1%'%&$&#%&&+%%'&''$$%&&+))-.6(,&(&''11/*'%+93+**+),'+''*'%'%$'*).12+211(,-4-/0*''+-0(/.+(&,+--103120.-***0+,*)*+&(()%&&'%%'#+(&*.,'+/''&((,,+/,+&(&')(4)1*1((/+(%%&&0+,54,%('**))&)/-.+.0,+)())(.*,/.*1+'+*,.0*(*)'(0//))0778../+,,,*,,,022+,0/.*&+)'*225&'&&%%%,,/.%.1*2/((52+15+*19512.2'(&('+&(&%%%%)%)''%*-.,,)*'$.,0&/('6-'$$%+*,-('#&$))'(+-($'$$$'-00-.3+-+4)00%+&'.-(('$%$'&*/-*+(*.*'(%),()(*-&&%&&)-3.10,+'*+'('&$'$%&)+.599+***-0///8,%'1,1/121%0%&*23(&&))&++&)%0.,.,,**-8)*../,/-/9:40**)())&().53+7,*6621/&.)0,67430(*(0((1.+.2-0.--72//+&*+$&&*)2176270**(+/*(,.34891:12//60)%+)-()%%$$'+2-5772'&43+/0-1--&,17+5+%%&*&(''+-*+&((-)'&+.,*,%(&%(((&*+.26;:676,1*,)(&01*+1457521(&')('')1.23668-%&'*+2(,.+*)('%$'%%&&$--,.202/0+-()$(*((&)+11305-+%)-.(-1622212%0(/+/+,-6566%4%$')+%*&.(3++'&#(&(,-****(0*&(**(().,61635**)$()('+,,2244/0**,74/-,%)'+))),+505-0+.%&%"'%)&*+-..+*+-./.076762+'&)$('.+%.&*/,$''')&(%'&%&%#&$'(.40'3+((*''%$#$&-1(*'%**-.77,+'+*)231.*)*((/)()***,)+,/,0+)/(($(&)+))(**($)(()+1%($*)&'$'$%1'%#%%$*51+*,,040*7/,+,5))&)%$%'(.,-%)'''%((%(#%#'$%$%%
@b8420b9b-383f-4fbd-9d91-73a7a1860e3b ch=360 read=152635 start_time=2019-12-13T14:32:26Z barcode=BC01 runid=2c9cf7bc05858273f10e7d7ec552fc0bd742dc3e
CTCCTACGGGAGGCAGCAGTGGGGAATATTACGTGGGCGCAAGCCTGATGCAATACATGCCGCGTGTATGAAGAAGGCCTTCGGGTTTGTAAAAGTACTTTCAGCAGGAGGAAGGAGTAAAGTTAATACCTTTGCTCATTGACGTTACCGCAGAAGAAGCACCGGCTAACTCCGTGCCAGCAGCCACTTGTTGGTAATACGGAGGGTGCAAGCGTTAATCGGAATTACTGGGCGTAAAGCGCGCAGGCGGTTTGTTAAGTCAGATGTAATCCCCGGGCTCAACCTGGGAACTGCATCTGATACTGGCAAGCGAGTCTCGTAGAGGGTAGAATTCCAGATTAGCCCAGCGGTGAAATGCGTAGAGATCTGGAGGGAATACCGGTGGCGAGCAGCCCCCTGGACGAACTGACGCTCAGGTGCGTGAGGGAGCAAACGGGATTAGATACCTGGTAGCCCACGCCGTAAGCGATGTCGACGGAGGTTGTGCCCATGAGGCGTGGCTTCGGAGCTAACGCGTTAAGTCGACCGCCTGGGAAGTACGGCCGCAGGTTAAACTCAAAGTGATTGACGGTACTGGTGAGGCATGTGGTTTAATTCGATGCAACGCGAACACCTGACATCACAGGAAGTTTCAGAGATGAGAATGTGCCTTCCGGGAACCGTGGAGACGGAGTGCTGCATGGCTGTCGTCAGCTCGTGTTGTGAAATGTTGGGTTAAGTCCGCAACGAGCGCAACCCTTATCCGCTGTTGCCAGCGGTCCGGCCGGGAACTCAAAGGGAGACTGCCAGTGATAAACTGGAGGAAGGTGGGGATGACGTCAAGTCATCATGGCCCACTTACGACCAGGGCTACCACACATGCTACAATGGCGCATACAAGAGAAGGCGACCTCGCGAGGAAGAAAGCGGACCTCATAAAAGTGCGTCGTAGTCCGGATTGGAGTCTGCAACTCGACTCCATGAAGTCAGGAATCGCTAGTAATCGTGGATCAGAATGCCACGGTGAATACGTTCCCGGAGCCTTGTACACCGCCCGTCACACCATGGGAGTGGGTTGCAAAAGTAGGTAAGCTTAACCTTCGGGAGGGCGCTTACCACTTTGTGATTCATGACTGGGGTGAAGTCGTAACGTAACCGG
+
++14./0/:5-0.-.....2)'&',-/.-'''%&+23/,,07249-,,/%'*(''(+,6.+.3-1,*().25').*1.5382+61'/+&')47,*,0++(0/245'52,-,+*,+')*.3+./9/;/353781((((+01001,2-)21(/-,-,'))'(67:13.*+&((23,/89;71.,,4+&))'&')'%&**)*,*-*++')*55724043/3/0+.3*4+2/..//16347,())1+0/374(64<82/;19.67...0*((&()*-,-1777921.7.1:8+400877882003237784/*%''*,..,/342+(,,--**(+(-4++**-,%*2-*(.,-4,,)-()'3.+*%'(*,)$'*&(,-+6.5788:829/*(+*&(1385+)0648740/...,*+*,,231)()'('./,',.1;881;4,4-*)31/67-08711.:4-.46<:976&0--,+/2.,)++*,)22)/+07-%(&()//8/7/.255'1(+-038322,4-8,+,'%*48348429/++(,+2/86-$(+*2,45<400.**'$$&)+&)$'('&$$&('''&&'(%+''(.24:778:32..**-'*%$&%$$#&&$')-0--'($-),/-0:534(*-/,-(*')()/(((+/(+,9827102/,++.,.**'*,+--,,..+9,,-93*,()+-/268-6-,,46;954572:7685/*+4.)*/62--01351.07)'.*0/'&(0+,711.--.29/4*0+2./726017.6:+*,0%*(2257:-3300.0800230-2-,5.60289,/////()+5.-/0821017837*&*./%&')9;7234,+),''((+*,.000-6,,17112567775)*+)(%')11898878/)+&*+&*)*),-3(*24/-,,/5..49:994687604,6/-2.2-+--.+././/01674326-.07..,0&/)'%(+423%,,174522258882-/.0),*)+4:99::88856705+.-(+63/8/006501-04/034,,+.01248/))+-602:282/*)&)(.,+.(&%%&5)7:7;9*53),350624-*+)(*495000/18/(+$%$/&,3+**-.,,--31/2137;666+
@a25cc754-7b87-4c5b-bc10-5a084bfa2f05 ch=156 read=106959 start_time=2019-12-13T14:32:26Z barcode=BC01 runid=2c9cf7bc05858273f10e7d7ec552fc0bd742dc3e
CCGTTGCCTTGTTACGACTTCACTGATCATGAATCACAAGTGAAGAGTAGCGCCACTCCCGAGGTTAAGCTACCTGCTTCTTTTAGCCCACTCCCATGGTGTGACGGGCGGTGTGTACAAGGCCGGGAACGTATTCACCGTGGCATTCTGATCCACGATTACTAGCGATTCCGACTTCATGTGGGTCGAGTTGCAGACTCAATCGGACTACGACGCACTTTATGAGGTCCGCTCTCGCGAGGTCGCTTCTCTTTGTATGCGCCATTGTAGCACGTGTGTAGCCCTGGTCGTAAAATTGCATGATGACTTGACGTCATCCCCACCTTCCTCAGTTTATCTGGCAGTCTCCTTTGAGTTCCCGGCCCGGACCGCTGGCAACAAGGATAAGGGTTGCGCTCGTTGCGGGACTTAACCAACATTTCACAACACGAGCTGACGGCAGCCATGCGGCACCTGTCTCACGGTTCCCGAGGCACATTCTCATCTCTGAAAACTTCCGTGGATGTCAAGACCAGGTAGGTTCTTCGCGTTGCATCGAATTAAACCACATGCTCCACCCGCTTGTGCGGAGGCCCGTCGAATTCATTTGAGTTTTAACCTTGCGTACGTACTCCCAGGCGGTCGACTTAACGCGTTAGCTCCGGAAGCCACGCCTCAAAGAACCTCCAAGTCGACATCGTTTACGGCGTTACCAGGGTATCTAATCCTGTTTGCTCCCCACGCTTTCGCACCTGAGCGCAGTCTTCGTCAGGGGCCGCCTTCGCCACCGGTATTCCTCCAGATCTCTACGCATTCACCGCTACACCTGGAATTCTACCCCCCCTCTACCGGACTCAAACGCCGGTATCAGATGCAGTTTGGGTTGAGCCCGGGGATCATTTCGCATCTGACTTAACAAACCGCCTGCGTGCGCTTGCGCCCAGTAATTCGATTAACGCTTGCACCCTCCGTATTACCGCGGCTGCTGGCACGAGTTAGCCGGTGCTTCTTCGCGGGTAACGTCAATGAGCAAAGGTATTAACTTTACCCCCCTTCCTCCCCGCTGGTACTTCCTGGCCAGGCCTTCTTCATACGCGGCATGGCTGCATCAGGCTTTGCGCCCATTGTGCAATATTCCCTGCTGCCTCCCGTAG
+
2/*)*$)*.3'2:(+.(0174-/#$%239:82976450,**),+%&)**.0018(,3-3,)')/-81((*+4470)47:'0.+&&%24/*--6<9,29:.-...44<;9698674447853856*911559632:213<8;5:525;845497-)-,.30//22233/916150116/--))(/2/0.2.7.+1*+-259/;17+91:5645*5.2-/1:;22/+.*+.-*)'+/5673//2351238271498..-.,1*09908+)(+*)-.-150/1,35,)1:;8,1-+,%$$$%'**+.-,0/635589;:2926-,/:9967,3124<9345')+0/34428'&.(+34977:.--5-0*2+12,+'.**+&)+-(*(+,*,5+6;67476765:10270-/20//,(2,7/.42,,02-0+.,,1.22112010%*/1279*3..08165445378;:962-**(+/*,-.62246::970)+77.+5,3/1:888877:96868;05--.0931/3077660;/0065&'-2-<<:80+(*//2175165)(,.++/+-+-&)'23+'./'4(5,4-175212/:<1-223.3-,,+&&'*$-/294,0/,(+++86/8.8-)('%+0+,/2.//.-1-061346:75(1(',31749)5+,-.3**)+)228-(*+'$%&*+.4/753/.,.,**.61--;80((+/260)+,//83.-312;32.0.&&$&(-.-,,,7)*5:/27,.96;541603017668;75.4+,,888687678958<967<89:7968;99.3,3.885934431--/&'+*(-)+-2)3*,&-1'2578:(.','*)1/4*)+**4/-03/-+/1/)(%&,-)(.00162--+*)4/46<;9<789,/858720*3)$),/1/,/048263--142250.10+-/29.+0-(/,/925:51/0.17785.-''&$//4.-19,6.)+.,-2,/%&),5,/99/1.1///2858;,--*(*,,/-076.43876-.73(),5;5*-5/',%'('%'$%).4-055/5/.5:22+)+'),4-++(//511233*76.76((0-3;/-1801061911.12,*'**,+.0-.4**-(,
@6efab90a-6360-4365-b25f-5a0e8a95a2a0 ch=421 read=199686 start_time=2019-12-13T14:32:23Z barcode=BC01 runid=2c9cf7bc05858273f10e7d7ec552fc0bd742dc3e
CTCCTACGGGGAGGCGAGTGGGAATATTGCACAATGGGCGCAAACACAGTGCAGCCATGCCGCGTGTATGAAAGAGAGCCTTCGGGACGCAGGTACTTTCCGGCGGGGGGAGGAAGGGAGTAAGGTTAATACCTTTGCTCATTGACGTTACCCACAGAAAAGCACCGGCTAACTCCGTGCCAGCAGCCGCGGTAATACGGAGGTGCTGGCGTTAATCGGAATTACTGGGCGTAAAGCGCACGCAGGCAGTTTTGTTAAGTCAGATGTAGGAAATCCCCAGGCTCCAACCTGGGAACTGCATCTGATACTGGCAAGCGGAGTCTCTCGTAGGGGTAGAATTCAGATTAGCCAGCGGTGAAATGCGTAGAAGTCTGGAGGAATACCGGTGGCGAAGAGCGACCCCCCCTGGACGAACTTACGACGCTCAGGTGCAGCGTGGGGAACCAAACAGGATTAGATACCTGGTAGTCCACGCCGTAAACGATGTCGGCTTGGAGGTTGTGCCCGCTTGAGGCGTGGCTTCCGGAGCTAACGCGTTAAGTCGACCGCCTGGGAAATTACGGCCGCAAAGGTTAAAACTCAAATGAATTGACGGGGGCCCGCACAAGCGGTGGAGCATGGTTTAATTCGATGCAACGCGAAGGGCCTTACCTGGTCTTGACATCCACTGCAGAGTTTTCAGAGATGAGAATGTGCCTTCGGGAACCGTGAGACAGGTGCTGCATGGCTGTCGTCAGCTCGTAACGTGAAATGTTGGGTTAGTCCGCAACGGCGCAACCCTTATCCCTTTGTTGCCAGCGAGGGTCCGGCCCGGGAACTCAAAAGGAGACTGCCAGTGATAAACTGGAGGAAGGTGGGGATGACGTCAAGTCATCGCTGGCCCTTGACCAGAATACGTGCTACAATGGCGCATACAAAGAAGCGAACCTCCCCACTTGAGGAGCCATGGACCTCATAAAAAAGTGCGTCGTAGTCCAGTTGGAATGCAACTCGACTCCATGAAGTCGGAATCGCTAGTAATCGTGGATCAAAGTGCCACGGTGAATACGTTCCCGGGCCTTGTACACACCGCCCGTCACACCATGGGAGTGGGTTGCAAAAGAAGTAGGTAGCTTAACCTTCGGGAGGGCGCTTACCACTTTGTGATTGTTCATGACTGGGGTGAAGTCGTAACAAAGGTAACCGGAAGATAGAGGCGACAGGCAAGAGTAGGTTAACACAAAGACACCGACAACTTTCTTCCTTTCCAGCAACATGGCGGC
+
//14115-36-'*./0+-+-3.1/3*)*''))-:/.820),0400$%%)2262&181632512364423229((&'%(+3095)8,,+$$%&%+)+-12+++-.--325,'*,)**0,'))//).2-2,+&-((-+)011'3((*5*4.,.-)%.,+..'.'(*20+-+*),-/050128902-,-4*,-'),)$%$'*-+01*'%#'**.-7+6,0,/1-../0082'**))()&+78673758<:519:9+%3-5-669/008572+(,-*'321('2963)-.+.40/1//%.4444443000015*(%*)%)&(%)**.1+146.1.7-.0/111/1+.-2,*)0*%',372,20+*2/210%&('',/81-.+-3//574:4-6.,,,*%*+0/-+385,+,.698)&1)'&&&,-03555)*&)&(&+,-&$',*'&*(46/1&580,6,+.3+31-/9:9918/+-0274666'.-))'()/.+)+.0,12/9)3(+93())'++5647,0+*-1.0--()*/.02.00-627078899;9:;:8/+(-.)0.2287**,49-,,/-655,/249<;30113143545:9/060,.-4114040/54.1++-.(06..31951011389765*((+,00,*+*1927244/://08:97+-+-0**)*5<;85/,,,-/11.0844769<:::4985222.))&405/35771--..28<:::::674.0023()&%%&(*.1.),4;4731-+)*5.),464.&'%-/53;5/8/./0(*(+(47./'(')+&--()-),*.,+&0-(,*83-21'*,',+,0,130-*&')/:2//2112.,+.,*.07-,19:7122,&*-0999'%(-+48*&''),5.--%$$&%./8:891:0,41-0+/.//2'%''$%&))09)0+)'%'+(''''&$*%&%*-.3911+*./8/7,//02.1602//-.)%+)2&+%$'$)+,-+5(*,55834113../276979742.0-4./09:::8730-(&'#&,',)32-,75/3,*.+,*(0004-8--,1-/-4;70:5,-2130190327-*+*/2339/3275*%)&%)%',*%,-608/0-.220:8+*0/03-:-,89(/.75/011/6(+,+,--488255***%$&'326,,-,1+*5,3;98+819.04*(((,1.01-./.0''(,-****8191543;31356:<9820--/84/34.##%&)*(&&$$%%%&&%%""
@71ab664b-3637-499e-964a-5c83d7a0fcbe ch=116 read=197762 start_time=2019-12-13T14:32:47Z barcode=BC01 runid=2c9cf7bc05858273f10e7d7ec552fc0bd742dc3e
CAGCAGTGGGAATATTGCACAATGGAAACCTGATGCAGCAACGCCGCGTGAGTGATGAAGGTTTCGGATCGTAAAGCTCTGTCTTTGGGGAAGATAATGACCCGGTGCGCAGGAGGGAAGCCACGGCTAACTACGTGCCACAACAGCCGCAGTAATACGTAGGTGGCGAGCGTTATCGGATTTACTGTGGGCGTAAAGGGGCGTAGGCGGATGATTAAGTGGGATGTGAAAATGCAGAATAACTTGGGTGCTGCATTCCAAACTGGTTATCTAGAGTGCAGGAGAGGAGAGTGGAATTCCTAGTGTAGCGGTGAAATGCGTAGAGATTAGGAAGAACACCAGTGGCGAAGAGCGACTCTCTGGACTGTAACTGACGCTGAGGCTCAGCGTGGGGAGCAAACAGGATTAGATACCCTGGTAGTCCACGCCGTAAGCGATGAATACTAGGTGTGGGGTTTCCACCTCCCGTGCCGCCGCTAACGCGTGAAGTATTCCGCACAGAATTACGGTCGCAAGATTAAAACTCAAAGGAATTGACGGGGACCCGCACAAGTAGCGGAGCATGTGGTTTTAATTCGAAGCAACGCGAAGAACCTTACCTACACTTGACATCCCGCCCATTACTCTTAATCGAAATCAGCTTCGGGGACAAGGTGACAGGTGGGTGCATGGTTGTCGTCAGCTCGTGTCGTGAGATGTTGGGTTAAGTCCGCAACGAGCGCAACCCTTGTCGTTAGTTACTACCACCATTAAGTTGAGGACTCTAGCGAGACTGCCTGGGTTAACCAGGAGGAAGGTGGGATGACGTCAAATCATCATACCCCTTATGTGTAGGGGTACACACACGTGCAATGGCTGGTACAGAGAGATGCAATACCGCGAGTGGAGCCAAACTTTAAAACCAGTCTCAGTTCCAGTTGTAGGCTGAAACTCGCCTACATGAAGCTGGGATTACTAGTAATCGCGAATCAGAATGTCGCGGTGAATACGTTCCCCGGGTCTTGTACACACCGCCCGTCACCATGAGAGTTGGCAATACCCGAAGTCCGTGAGAGCTAACCGCAAGGAAGGCAGCGGCCGAAGGTAGAGGTCAGCGGTGGGGTGAAGTCGTAACAAGGTAACCGG
+
)4773587:3,511(0&++1/;1/-*,(/-*,66445-41+1+.5.,02,('''*++-0/43;4/29399640.)).09987419:/64**+,.-(%&''*-,-43'2),(,/*/-)*-*,-'),.,,,2,00650/1,'(*'3--13*,%/11&&(018180//8/,,/./;2208$''04.,..+*-0586441,,60215978:;563/.,0-616640.//38()-04)(.%'$$$(*(''-6777:::98:;06095113:3943321*+-/16407+,+./+('),/+5+6+02**/:912111510+3/)):86))*(,0835:8:78:986:44-6-,'/)&')+3310.-*11:8:::77-,-+.:9910./,*+,,----449*)./0;1708/,2,+*0323;1039543786+-+,:-1,($&+*--/04,0.).2425+8954:,-&&/,/36)+9796366+-*.*)&)'-&&%%)*6962()'&,$*&/,%0*6,-+022-+2,2212--348+.,*,/188934:2.141**'*+-+-,.20-+--7744434<;,9:9;64-0,-.74.0,+)&)*).-()1,0//*%((+,3747/+$*))',4''(-.43846&+-&&*$$%(10)-45/870-/-/89-.-.-,'))),45879567666.../00-'*,-50003680:/23372-0.44-/238**4558112;///,.34763328///,,%*/;/7/8//7/.-53140-,+,.11457:757247.5.6.5645.*.-++.,+8:4,/9996558<1019:923&-96/,:556773-.,,&(())+)*&(*+-*'1,1;:005//80.+*)&%''(.7./0;23-,-.49,.-30:1.171/9:30;88973:/0558'&),/..48;89909910974733269720,,-22/+1/+-.--,-60+)-),858013:978323128-0)*%1127615+(1,-,25-+,,+.04;708+,-212+7720...2-5,+080-,-+'%%+'+846.-)(+--,++))//513('(+-///,31/.--)1,/.%+)--$%%%,)&,/),+-32363611-,..10698757
@2cf59196-0e74-4dcc-b899-604493cd2f6a ch=334 read=156019 start_time=2019-12-13T14:32:46Z barcode=BC01 runid=2c9cf7bc05858273f10e7d7ec552fc0bd742dc3e
TCGTGCACTTCGTTCAGTTACGTATTGCTGGTACTGAAGAAAGTTGTGGTGTCTTTGTGTTAGCACTGTGAACGATATTGCTTGCTCCTACGGGAGGCGTGATGGGGAATATTAGCAATGGGCGCAAGCGCAGCCATGCCGCGTCATAAGGCCTTCAGGTTGTAAAGGATACTTTCAGCGGGGAGGGAAGAATTAAAGTTAATACCTTGCTCATTGACGTTACCGGAAAATTTCAACTAACTCCGTACCCAGCAGCGCGTAATACGGAGGTGCAGCGTTAATCAGGATACTGGGCGTAAAGCGCGCAGGCGGTTTTGTTAAGTGGATGAAATCCCCATCAACCTGAACTGCATCGTCTGGCAGAAACGAAAGGTCTCGTAGGGGGGTAGAATTCCAGGTGCTTAGTGAATGCGTAGGATCTGGGAGAGGAATACCTACCGGGCGAAGCGGCCCCTGGACCGAAGACCCCGGCGCTCGGAGTGCAGCATGGGGAGCAAACAGGATTAGATACCCTGGTAGTCACGCCGTAGGCGATGAGCAGGGTTGTGCCGAGGCGTGGCTTCCGGAGCTAACGCGTTAAGTCTGACCGCCTGGGAGTAGCCGCAAGGTTCCAGAGCTCAAATGGGTCGGCGGGGGCCCGCACAAGCGGTAGACGTAATAGTTCTTCAGATGTGACATCCACAGAACTTGAGATGGGTTGTTGCTTCGGGAACTGTGAGACAGGTGCATGGCTGTCGTCAGCTCATGTTGTGCAGAAGTATTGGGTTAAGTCCGCAACGAGCATAACCACCTGCTACGTGCCTTGGTCGGCCCAGGAACTCAAAGGGCTGCCGAAGTGATAAGCTTTGGAAGGTGGGATGACGTCAAGTCATCATGGCCCTTACGACCAAGGCCTACGATATACGGCGCGCTACAAGAGAAGCGTACTCTCGCGAGAACAAGCGGACCTCGCCAAAAGTGCGTCGTAGTCCGGATGGAGTCTGCAACTCGGCTTCGCGGTCGGAATCGCTGTGTCGGATGAGATACTGCGGTGAATACGTTCCCGGGCCTTATACGCAATCACACCGCTTAATTGGGTTGCAAAGAGTGGTAACCAACCTTCGGGAGGGCGCTTACTTACCGCTTTGTGATTCACTGACTGGGGTGATCGCCAACAAGATGGCTTG
+
#%)'&)%,-544610&,.&%(*,,3)'((,00(12.**%*.++..*,*&./1,56,*0&-)(%*&+('%%%%%%$%%'%$&&&'&*00.%-&.3,+2/'-+,/+(/'%&&%')$$'-8.*431/0.+''$&&$&-+,.04+/,-'$&)++./3454+146:///.'(&%'&(+2-(%)'&,1-'*1.)*(&$-',/.*.-4-411/26+169*2))%-/03','%%*)*$%&(((&)(1+,,2/&$#'&&'+-')('&'''+((*&))+)($((*,..:.:)/&+),0(*+42,)&)+3)'((+())-10)6188/)043.*/.'2,*$%'),++($%&&$,'%'%%%(''&*+&'+*(/,('-0'),/-&,(,-0000'.'+,1+0-)0+2./3.044/,.(%&$'&)+,.89-)*(+007;.++%++'30,-,%&*+(-/(''&&%**.96*+.462(+.()(3,'%'%--334++))+5*+)''+.58+)*,0917,67/0+*'-3%-+(()-&)**.,.1260,&)''(''%')(%-)*+2-'')((*16//33/.30/0+0''(.-3--.128.-*)(#%'-5,/8977+%%$('+3*+/(1-++$%('*&**/)17/*'%+),(1*4:;.-5-),(+'(),,*)&&'.(1%%*-%(%$$$$$#&(''')-++.($'&*+*((&'(,-/-/*/.*&(%)-3/*3101006,&$,-1''%-*--63735476-//,,00117646.)'%'$'%$'',+-267<973155)+005-*)*'(//40'*($#')%)($$&$$%5*74-1.6,*01021/0.6.)--*/24*&)%&&&*,+-%((,&2+14/2359:33+*()+226256444*,-*50*((&'*+171*,%*%#$&&$)'('(,-,--&%'&'.-()'(*&)-&&)%(02//,*)'$'21)+-5/0612*,+274)*/06788688808',+(0(1'*++27,/(++52**)++''+/+(',-/.1'()$&&%&),*,)'',-'2/',*1159;41.-/8/60*-)(&(%#&%&$)$&&-*+$*'&&$#&&+'+).-4-1.0)%&'%%(&%&'&**15063*6+%)0*+,+,*$&%%&*(&(-,+'&%$)))('('&,-)/-)$'(&(.,*,&''+'-,'&'$#(
@8e6952c3-c18b-4eb0-b3d6-e5d46819a661 ch=197 read=84789 start_time=2019-12-13T14:32:49Z barcode=BC01 runid=2c9cf7bc05858273f10e7d7ec552fc0bd742dc3e
CTCCTACAGGGAGGCAGCAGTGGGGAATATTGCACAATGGGCGCAAACTGATGCAACCATGCCGCGCGTGTATGAAAGGCCTTCCGGGTTGTAAAGTACTTTCAGCGGGGAGGAAGGGTAAAGTTAATACCTTTGCTCGTGACGTTACCCGCAGAAAAAGCACAGCTAACTCCGTGCTGTCGCAGTAATACGGAGGGTGCAAGCGTTAATCAGATTACTGGGCGTAAGCGCACGCAGGCAGTTTTGTTAAGTCGAATGTGAAATCCCCGAACAACCTGGGAACTGCGTGATACTGGCAGAAAACGAGGAGTCGTAGAGGTAGAATTCCAGGTGTAGCGGTGAAATGCGTAGAGATCTGGAGGAGGGAATACCGGTGGCGAAGGCGGCCCGGACCAGACTGACGCTCAGGTGCGAAAGCGTGGGAGCAAACGGGATGCAGATGCCCTGGTAGTCCACGCCGTAAGTGATGTCGACTTGGAGGTTGTGCCCTTGAGGCGTGGCTTCGGAGGCTAACGTTAAGTCGACCGCCTGCGTACCGAGGTTAAAACTCAAATGAATTGACGGGGCCCGCACAAGCGGTGGAGCATGTGGTTTAATTCGATGCTTGCGAAAAGAGAACCACCTGAATCACTTGGCATCCACGGAAGTTTTTTCAGAGATGAGAATGTGCCTTCCGGAACCGTAGAGACAGGTGCTGCATAACGTAGTAAACAATGTTGTGAAATGTTGGAGTTAAAGTCCCGCAACGAGCGCAACCCTTATCCTTTGTTGCCAGCGGTCCGGCCAGAACTCAAAGGGAGACTGCCAGTGATAAACTGGAGGAAGGTGGGGATGACGTCAAGTCATCATGGCCCTTACGACCAGGGCTACGATGCTACAATGGCGCATACAAGAGAAGCGCCTCGCGAGAGCAAGCGGACCTCATAAAGTGCGTCGTAGTCCGGATTGGAGTCTGCAACTCGACTCCATGAAGTCGGAATCGCGCTAGTAATCGTGGATCAGAATGCCACGGTGAATACGTTCCGGAGCCTTGTACACACCACCCCGTCACACCAGCCAGAAGTGGGTTGCAAAGAAATGGTAGCAACCTTCGGGAGGGCGCTTACCGCTTTGTGATTCATGACTGGGGGTGAAGTCATGGCTAAGGTAACCGGAAGATAGAGCGACAGGCAGAGTAGAGTTAACACAAACACCGTCTCTTCAGCACCAGCAATACGTGAAAAAAAAAAGA
+
+-,0,-/+),*(022476124298*-5/&10.,-/.94.-,)%'+.+'')*3,+*'('.,.38560+1//2-/-0,((1/8591*29877+)/5+$)$)+4.,-..37:4),3-3-/)(*84,3-3-324.59-,678052/3152.6;.*,*)0,(*.&(*+().+3.--3/...()$$%$'&)*+-,(-(.)*1,.,001/23-:-:-0(&(*2.21:99:86::0402-/,2/157/0/<;-+1922*,*%)./-1+,74+.87-(&$%*)01,*()*()1.-,/,/333515010177+,,+*)%'(,,.++&0*+,.0-2/5()4:553-,,*3.-/7-*-153-+-+,/201-*++(+0.+2//01+/408+*.-(-)&//5/).-2))+43224589:9689654*,4,(*0.2:4(*.0<2-&8-(*$%%%((%38.,.-//4650/0.2622**$&'***/0/.+()1,23/32.//79,+1,,.1(.5290//1')&)+//382+4,9,321+--6/3520()'&+++'/1+6-/11)-98<:55('.))).*14.*0/()(+(&)+,899-&)*+.++-14<;496;6/**'(%%***.3,)%'&%$('&1324),-,%&$#'&&%/12+.0*('),1;8;+1/,,,//3430:0.034:607&2,.09;57'(&/.4.254557210+&%(*+,0/04)/-*'('(+%(',*&%(+1*((1)&*((3/5,*-038--153+4*-0/24225/37/-,8++43242:32)1'5)'-&*++/*6)-)('*+44453(40///38..-1/.05,0+2,.6;4378560..2/389231$%'&(*))(')+,1953...))'%$'(886,9,+5960////01,))&)+&''*-02056-/,+/2;576<455.24,7:1-368787446706'-/3/8/,(()+)(,0,0//.0877846+7+**6.42-,+)*&'+,-,5-,++1.-./0+,-/,36912.)+*,:8794445**/'(+&&-+-122223710:7))7543/12'')+'&%$*&,)*,9*.6:,(+20)*'&'%'(.+.356+8,*-/,)%%&%(+3)+&++,23458533639:9:5*)-++,,-/*,+&&'+2*836;1:13.0/54-+*/-169'-575&'(((*$)-63734423')23,)%))13:8100012/2,/,,'51*$%&(1215.,)#&
@c6faf70e-9a16-48fd-91de-475ca790e947 ch=83 read=133409 start_time=2019-12-13T14:32:49Z barcode=BC01 runid=2c9cf7bc05858273f10e7d7ec552fc0bd742dc3e
CTGATAATAATGCTTCGTTCAGTTACGTATTGCCGCGTTAGCTGAAATGTCTTTGTGTTAACCTGCTGTCACTCTATCTTCCGGTTACCTTGTTACGACTTCACCCCAGTCATGAATCACAAGTGACTCCAATAGCTTCTACCTACTTCTTTGCAACCCTCCCATGGTGTGACGGGCGGTGTGTACAAGGCCGAAGGAACGTACCGTGGCATTCTGATCCGATTACTAGCATTCCGACTTCATGGGTGATTTGCAGACTCAATCGGACACGACGCGCTATGAGGTCGCTTGCTCTCGCGAGTCTTCTCTTTAGTATGCGCCACTGTAGCACGTGTGCAGCCCGGTCGTAAGGGCCATGATGACGACGTCATCCCACATTCCTCCAGTTTATCCTGGCAGTCTCGCTGAGTTCCCGGCCGGACCGCTGGCAACAAGGATAAGGGTTGCGCTCATTGCGGGACAACCCAACATTTCACAACACGAGCTGACGACAGCCATGCGGCACCTGGCACATTCTCATCTCCTGAAAACTTCCGTGGATGTCAAGACCAGGTGGAACGTTGCATCGGTCATCACATGCTCACCGCTTGTGTGGGCCCCGTCAATTCATTTGAGTTTTAACGGCCGTACTCCTGGGCGGTCGGCAACGTTAGCTCGACCGCCTCAGGGCACAACTTAAGTCGACGTCGTTACGGCGTGGACTACCAGGTATCTATTCCTGTTGCTCCCCGCTTTCGCACCTGGGCATTGATCTTCGTTGGGGCCGCCCGCCACCGGTATTCCTCAGATCTCTACGCATTTCACCGCTACCTGAATTCTACCCCCCTCTACGGGGCTAAACGCGTATCCAGATGCAGTTCCCAGGTTGAGCCCGGGGATTTCACATCTGACAACAAACCGCCTGCCAGCACGCCCAGTAATTCCGTTAACGCCCTCCACCGCGTACTGTACAGGTGTGATTGCTTCTTCTGCGGGTAACGTCAATGAGCAAAGGTTAACTGCTCCCTTCCTCCCCGCTGAAAGTGCCTGACCCGAATTCTTCATACACGCGGCATGGCTGCATCAGGCTTGCGCCGTGATATTCCCCTGCTGCCTCCCGTAGGGTG
+
$')&+')'&'**01941/2.',1/,,'&&*('*)&(-,2&%%%'+*'#$+'*/++/,07.5--%&)+,..%**(+*--8076((.7*,++(&&,#%(*-0..-17;5-02626/0+*,')+4,((&'&+)/&-(&&$)%#%*/)*,..)-3.)--(1.+'46*',.-55,.(%(/.117122239:941.0&'(&(---(&&*)8/51/./4981-./..*,+;,,.656-2-.*()+1)($%)/+%()*3(&(,-189810-/+3--$&'0-,,%''%()).-./1/8/,,..(-.00&,*-(,-00/93''--428478()'&)+,.)./174,0./02-%*)04*/(,//64-/,,-,+(),243444097)+%*2-1-1(+,6<---1((*..-3621-&'+*+028/.'),-&.,%3520018374867+1-/(&+-*/*'&&(**%.*.+49/.,+-,(',/7329---/-*.*,'((+-/04549304700,+%(&#%%$'+-,546;8764552-())-352/2369778<;;897.(+-/5%2)*&',-3*(*(*/03&&(''.%$(()0/./'+&'&&&((-(-,(,79.-380/364,13-)-0/86-'$%%)(-).-1,1+%&')2+/0+,&*-*,+*0-(+--)+./&*,,/'1980*-.,'&&)*()-230&14357343:887:;898888,5+,-/.0()'&&(+0:+16/6/+&*/060)++01+0+)($&%%$(,560,,+')-,.2).))'04/01&*-&,85615%&,/.1/*%//016<7001703/-.')(+)0)66,7.744-,/1&-%1*')(-/))'*(0./2)*+0212899<39,(/.,//-,93++160*09:.)))-1,,''',)06141.230/-'&%%#)'))&)&)+21456/06452,34,,.+).00()&#%*+(',&-++*)$%-)(+..+77/25721-,+2+,-5++--.136:**&&(('&1)*0)2.*5510/::+%&((2.+(-*+.()(,,)&'$(+)0/-%%'(&,--20//66:9844223,1:788.340))''.-.1)774-1-.+*,-*19*-73/+&&'
@5c21bf99-b6f5-433b-8cda-d2bd41742f92 ch=134 read=113524 start_time=2019-12-13T14:32:57Z barcode=BC01 runid=2c9cf7bc05858273f10e7d7ec552fc0bd742dc3e
CTCCTACGAAGGAGGCAGCAGTGGGGAATATTGCACAATGGGCGCAAGCCTGATGCAGCCATGCCGCGTGTATGAAGAAGGCCTTCGGGTTGCTAAAGTACTGTAGGGGAGAGGAGTAAAGTTAATACCTTTGCTCATTGACGTTACCACAGAAAAACTTACCAGCTAACTCCGTGCCAGCCATGCCCGGTAATGGAGGGTGCAAGCGTTAATCGGAATTACTGGGCGTAAAGCGCACATGAGCGGTTTGTTAAGTCAGATGTGAAATCCCGGCTCAACCTGGGAACTGCATCTGATACTGGCAAACTTAGTCTCGTAGAGGGGTAGAATTCCAGGTGTGGCGGTGAAATGCGTAGAGGTCTGGAGGAATACCGGCGGCCCCTGGACAGACCGACGCTCAGGTGCAGCGTGGGGAGCAAGCGGGTTAGATGCCTGGTAGTCCACGCCGTAAACGATGTCGACTTGGAGGTTGTGCCCGCTTGGTGGCTTCCGGGCTAACGCGTTAAGTCGACCGCCTGGGAGTACGGCCGCAAGGTTAAAACTCAAGTGAATTGACGGGGCCCGCACAAGCGGTGGAGCATGTGGTTTAATTCGATGCAACGCGAAGAACCTTACCTGGTCTTACATCAGGTTTCAGGATGAGAATGTGCCTTCAGAACCGTGAGACAGGTGCTGCATGGCTGTCGTCAGCTCGTGTTGTGAAATGTTGGTTAGAGATCCGCAACAGGCACGCCCTTATCCTTTGTTGCCAGCGGTCGGCCGGGGGCATCCAAAGGGGCTGATGATAAACTGGAGGAAGGTGGGGATGACGTCAAGTCATCATGGCCCTTTCCCGACCAGGGCTACACACGTGCTGGCGGCATACAAGAGAAGCGACCTCGCGAGAGCAAACGGCGGACCCTCATAAAGTGCGTGAGTCCGGATTGGAGTCTGCAACTCGACTCCATGAAGTCGGAATCGCCTTCGTAATCGTGGATCCAGAATGCGGTAGACCACGTTCCCGGGCCTTGTACACACGCCCGTCACACCATGGGAGTGGAGTTTGCAAAAAGTGGTAGCTTAACCTTCGGGAGGGCGCTTACCACTTTGTGATTGCGGCTGGGAAGTCGTAACAGGTAACCGG
+
&(**'&(&&+).)-2--24107.,5++2-%1'(*/02:755.,'),1,0:3777/.-(,+0//2713662424459.*/(,(0162)85072'*,7,+--../'&)//,()%*)&)+,.)(.,)&')*,/0((./0)3*+*2*30)--&)*)--.0*&&((,('&))-4-*+(%)*++-%+&$$#&%%&)+2)*()**+)*+.37.0/.51311&)''.)-.7985310270)*-0',%&)(-+',18)&*&'&&*+).45,.'-0+)-0*,/3370-653251262112133-,,--81261/-,*,.''(((++/((&)))-,.-.0-1(,).300+(((*2/)*10)./96/-**+2258/-.,11/,/&'$%'.751+(*/+5(+.39946243/&-)*+*+)*,62.0)'%*)+$&&*%-*-)/.(/2..5401361&+.187999.64//)*,//+-+/,++(-4%,')7,%('$)%$%%$'&'(*++*++*,/031511+-0/241.17048,*)**2.612.,52*2.7114-,-/.2(**-,7.734.37015.)*'))(((*))-*$+-2834175;73:4<8324246,5043591164*0*(69-2,+(&$$$$##$())22,(())*/-,0//2856..-*%*',*1342.515(//267;::66/98648879:556/.---27123487221;0,+*)'(%&*.)(,.-4%')(&-,-7./,,-5.-30..:0/3,+,*2/0-/2..61.()(-/)2.(+2-,+*++++*+*,((('(./3--.++&,17-334459964147975))&&(&%'(('(&')0:-.5670-,**(../12++'%%*-/1/624+,'**%%)*+),0561,*)&*67(/*0(+,),,().+./0('+-,2.(&'(/)4-.-/+('*+.27728201/25679781140//173863/-+*.-2435--(.-+,,.'-()*+()$)(**.&%'+,326)&(+**)))&$&%*+*0-198+0/.0/0757+-)%)(+.%(86'(1161-((('(+((),)8,53347/3.(*.-12123.3:+2.72,.3)/'$&)''%(+(&&%&(')-/,+(-*+.-)2-
@937e93dc-b364-4a69-8c51-925cbbf40605 ch=84 read=129424 start_time=2019-12-13T14:33:15Z barcode=BC01 runid=2c9cf7bc05858273f10e7d7ec552fc0bd742dc3e
CCTACGGGAGGCAGCGAGTAGGGAATTTTCGTAATGGAAGCCTGGTAAACGGCGCCGCGTGAAGGAAAGTTTTCCGGTTGTAAACTTCTGTTATAAAGGAAGAACGGCGGCTACGGTAGTACAGCCGGTGGTACTTTATTAGAAGCCACGGCTAACTACACGTGCCAGCAGCCGCGGTAATACGTAGGTGGCAAGCGTTATCCAGCGGAATTATTGGGCGTAAAGAGAGGGCAGGCGGCAGCAGGTTGGTGAAAGCCTGGTAACTTCCGGTAAGCCATAGAAACCAGGCAGCTAAGAGTGCAGGAGAGGATCGTGGAATTCCATGTGTGGCGGGTGAAATGCGTAGATATGGAGAGACACCAGTGGCGAGGCGACGATCTGGCGGCAGGCGCTCCAGTCGAAAGCGTGGGGGCAAATGGATTGATGCCTGTTAATTGCGTAAAACGGTGGTGCAAGTGTTACGGATCGCCAAAGTTCAGTGCTGCGGTTAACGCAATAAGTACTCCGCCTGAGAGTAGTACGTTCGCAGAATGAAACTCAAAGAAAGGAATTGACGAAATTTTCAGCGTGACATGTGGTTTTAATTCGAAGCAACGCGAAGAACCTTACTAGTCTTGACGCCACTCGCAAAGGCTCCAGAGATGGAGAGATAGCTACCGCTAGAGATGATGGTGCATGGTTGTCAGTAGCTCGTGTCGTGGTCGTGGGTTAAGTCCACCTTGAAGCACAACCCATATCGTTACCATCATTAAGTTGGGGACTCTGCTTGGAACTGCCAGTGACAAGCTGGAAGGCGGGGATGACGATAATCATCGGCCTTGGGCCACAGGCTACACACGTGCTACAATGGATGGTACAGAGGAAGCGAAGCCACAGGGTTGAGAAGCAAACCCATAAACCATTCTCAGTTCGGATTGTAGTCTGCGGCTCGATACATGAAGTTGGAATCGCTAGTAATCGCGTCAGCATGTCGCGGTGAATACGTTCTCGGGCCTTGTACACGCGTCACACCGGGAGACGTGCTGCAAGCCGGTGGCCTAACCTGCAAGGAAGAGGCGTAAGGTGGGATTGATGATTGGGGTGAAGTCGTAGGTAACCCGG
+
&&&+.-:1.30/266'%&')&,,',,88,*-&)1**'&&()%$'%$%()*')*)//+,,&''0)++'&))41*&%))-3/34;/--4/34573359.05/3/245*.)(&%$$'%))*,+)('*0+*((($'#%022-.7.),-&-11,)()()'%'**&&+-0::4,.+)-)''%+,*4.,.2223833;88:9;99;992*((((,&(+*+,21862125:.&''%----+59560.&''')&)&(&/-*2,)-982//2,-5+/)(*'''$%&''*+.5-.-43441)*+-(*)/0---12*-,281.-'/))-'/)974420/)/(&('&/*,94.-///3781/00.()&'$++/0/4-7++(&.+33541131).&(%+)(/-+)*)/+()(*&&),)*+-*)/,*,.9:5)2))&%$''--+))+)(-&$&'()08-/-$('''&&(*1141/%',/1/%&)'1/+*1:;6820.+,0',.1/4444595,'+)(+,.635852-+*()%&())2792-..*(311.9/-.5,3,'*.0(.)/-1/0,*+&%,0/-'(*-,),-0,0*)/.24;+88543+-1*.03514027./7/**(('((',*(*,/0/1.%$%%%&))(++--0+**-*,-0,+''&((&'('%'/$%%$&%'*),(,,/51234+113())%''&),-313467571++&&,%,1172,,113&)%#'(+,))'(+'-+(#&%%%&'(..32,+7495912809;6/1555%**).(1,-1+/30444-)00(8460.0,11,06127515310,,**(+*'%'%('$&'&'&($-0.*)(()*,,.597898<999::3.-*/,,*-++/+,-6.-62&,)/0()&()%(*),-4+)4/'((./-.68<98:,57:2,5(+&'*)0550***)++4.*(+,.4214.047589783222/1/1.0*-''#'&-+,,/0/224355;89:539433-2,-516-*)*&+&((+,+,,03/+)$&$&&)$#%#-%+'*35841612/.6/0()+--.--,'&()'$%%&/0+-*,(3*+*,-004278/,-21004.-&)&*/448*08
@27d89696-f550-481a-b00d-c04c9ac46264 ch=209 read=101955 start_time=2019-12-13T14:33:16Z barcode=BC01 runid=2c9cf7bc05858273f10e7d7ec552fc0bd742dc3e
CTCCTACGGGAGCGCTGGTGGGAATATTGCACAATGGGCGCAAACCTGATGCGAAACGCCGCGTGAGTATTGAAGCTTTCGGATCGTAAAGCTCTGTCTTTGAAGATAATGACGGTACGCAGGAGGAAGCCGGCTAACTTCCATTATGCCAGCCGCGGTAATACGTAGGTGGCGAGCGTTATCGGATTTACTGGGCGTAAAGGAGCGTAGGCGGATGATTAAGTGGGATGTAGAAATGCCGAACCAGCAGGTGCTGCATTCCATTAGTTTATCTAGAGTGCAGGAGAGGAGGGTGGAATTCCTATGGTGTAGCGGTGAAATGCGTAGAGATTAGGAAGAACACCAGTGGCGAAGGCGACTCTCTGGACTGTAACGGCGCTGAGGCTCGAAAGCGTAGGAGCAAACAAGGATTAAGATACCTGGTAGTCCGCCGTAAACGATGTCGACTTGGAGGTTGTGCCCTTGAGCGTGGCTTCCGGAGCTAACGCGTTAAAGTCGACCGCCATAAATTACGGCCGCAAGGTTAAAACTCAAATGAATTGACAGGGTACTGGGCGGTGGAGCATGTGGTTTAATTCGATGCAACGCGAGAACCTTACCTGGTCTTGACGTCCACGGAAGTTTCGGGGTGAGAATGTGCCTTCAGGAACCGTAAGGACAGGTGCTGCATAATGTCGTCAGCTCGCGTTGTGAAATGTTGGGTTAAGTCCCACAACAGGCGCCCTTATCAACTGACTGCCGGGTCGGCCGGGGCACAAAGGAGACTGCCAGTGATAAACTGGAGGTGGGGATGACGTCAAGTCATCATGGCCCCGCCACGACCAGGGCTACCGTACAATGGCGCATACAAAGAGAAGCGACCTCGCGAACAAGCCGGATACTCACAAAGTGCGTCGTAGTCCGGATTCAGGTCTGCAACTCGACTCCCGTAAGTCGGAATCGCTATAGTAATGTGGATCAGAATGCCACGGTAGAATGATTCAGGCAGCCTTATACACACCGCATGCACTGGATGAGTTGCCAAAAGAAAGTAGGTAAGCAACCTTCGGGAGGGCAGCACGCTGTAACGATTCGCAGCTTCCGGGGTGATGCGTATTTCATTA
+
+*+'$$&&*'$)('#$*+((*'),,324&'&'/:1/4.*'(*-,*/*.),''$*++-,596868+)+*(*'&+*%%%(&(*/,,,261:**..0++-,37/),3/0-3+++%,&01++&*%(,/.1)1&&)&+'))((+-*-(*)('&''&(+'+)(&&%)&(.-./,***++)+,3./300317.-96/048;42/-28-)+%()9563112:5//.+2+(',-6542/+'$*/0*(1*(%*+'*'-%),/..0.-+-*+&$*&%'.7)*,431('&)(+&0,**(-*'*%%,)+*+0,51)$('),-/.//-320.0--,.+-*+*)),-).-.+')21382211//*''/)++/42,/*,006-,-+,,*''()'+1-.05388',+((12//.(&&,/977,)/6+4++*(,6/22/187445-+(,--,194+++)':6753201,)**.3%-(*:..5.*)$&((13762+(*%'+++2*''))507,-8/-,0.+,,$'&%%#&&((0,1+/00+.,61;;94562585/,(0''&'(..*)))&),+)',6.6+11+1+-.-49./.5;3025410%2.1..(+2665636;9740.'('''%,-(%').'(&'*(%&)+&&%%)(-)+1457471*1-*.3433/+,.*,$+&)'-,((%'%$'(,.--/)(,/06817.%.)*33,.1906-1:26.4.6+').11(),*%))-.5011)%+%&&&''/5*620//112)2/*+'()*',)'*,4589;-.,+*-*+'+/,'()(0,584152121/5,0-5313.#%$((.41&('&()--+-/-30+(''$%$''3/-53235.+--,)''%()&'++,3./)*)*&+/5(-).,0*(%'&%%)/1+*121.8073550-,.+7,%%'&()33,4,,+.-',*.+'#&$+&).(-,-,455-*%%%*'()$($)+.0---6101)*-(,-&''')$%,65*++)$(,*,)+-)*()%+&$%$&&(%')),*--%(/7*-*561($,('&'*+1-/.)*'-(-*27$12*+11-$,,+,''&%''&%(/267-2-()&'(')0.)%&%&#'%(%*/-*&+).
@962b8155-34a1-470d-a612-f37e37c0041a ch=188 read=203096 start_time=2019-12-13T14:33:15Z barcode=BC01 runid=2c9cf7bc05858273f10e7d7ec552fc0bd742dc3e
TCGTGTACTTCGTTCAGTTACGTATTGCTGGTGGTGCTGAAGAAAGTTGTCGGTGTCTTTGTGTTAACCCTACTTGCCTGTCGCTCACAGCCGGTTACCTTGTTACGACTTCATCCCAATCATCAATCCCACCTTAGCGGCTCCTTCCTTGCGGTTGGGCTGGCTTCGGGTGATCGTGGTGTGACGGGCGGGGTGTGTACAAGGCCGAGAACGTATTCACCGCGACATGCTGATTCGCGATTACTAGCGATTCCAGCTTCATGTAGTCGAGTTGCAGACTACAATCCGAGAATGGTTTTATGGGTTTTAGCACCTCGCGGCTTCGCTTCCCTCTGCACCATCCATTGTAGCACGTGTGTAGCCCAGGTCATAAGGGGCATGATGATTTGACGATCATCCCGCCTTCCTCCAACTTGTCACTGGCAGTCCCGCTAGAGTCCCCAACTTAATGATGGTAACTAACGATAAGGTGCGCTCGTTGCGGGACTTAACCCAACATCTCACGACACGAGCTGACGACAACCATGCACCACCTGTATCTCATAGCTATCTCTCCATCTCTGGGTATGGTATGTCAAGACCTGGTAAGGTTCTTCGCGTTGCTTCGAATTAAACCATCACCGCTTGTGCGGGCCCCGTCAGGTGGGTTTCTTTTCTTGCGAACGTACTACTCAGGCAATTACTTATTGCGTTAACTGCAGCACTTGAACTTTGACATCCAACATAGTACTCATCGTTTACGGCGTGGACTACTAGAATTAATCCTATTTGCTCCCCACGCTTTCGGGACTGAGCGTCAGTTGCAGGCCAGATCGTCGCCTTCGCCACTGGTGTTCACTCCATATCTACGCATTTCACCGCTACACATGGAATTCCACGATCCTCTCCTGCACTCCTAGCTGCTGGGACTTTATGGCTTACTGAAGTTAAGCTTCAGGCTTTCACCGAATTGCTGCCGCCTGCTCCCCGCGTAATAATTCCGGATGCTTGCCACCTACGTATTACCGCGGCAACTGTGCGTGGTTAGCCATCCTAATAAATTACCGTCACTCGGCTGCATTTCCTGTAGCCGCCATTCTTCCTTTATAACAGAGTTTACAATCCGAAAACCTTCTTCCTTCACGCGGCGTTGCTCGGTCAGGGGTTCCCCATTGCCGAAAATTCCCTACTGCTGCCTCCCGTAGGAG
+
$*(-*,.026-+,13(.4,,,352821199)(.2/--8./9--4-*3...;-90/146;;376494735))$*-1-/878978981&(&#(-..50.8518(.(%',,./;27,91+0..1;:979618--2526+%%**)*3.0142.3+02;)7%(-+(*,'(.+-2('$%'(-/39878442*/0-.**+,,4156:882/71)*/065+.03<667;,+*,0347:9556;67321410.+**++%6*/+,%*+7-::8;:9:8)'*1.)/..449798;95))+*.0-3928<4/4480594(##$&,2-077170188/00109.,2123359455:86:/-+-.%,./,,*)*-/.))+6232303(270.-),,./.;4.,213&(*:4;:1/9::9;82/)-),+//01344140.0485--36-,(**400(3)+-0,,)()-/786754689...,-).*''*--.03.)+&,+--2.3-4/+,1,25410)+.243678631122306769;9800.0/45864554212**)*+/242//,98::976,-5,-$('()...0-14,-5;67781+.2/821)(&'(-0)++2+&.)2+2;688*(').14406..,.-0,.680(,1((+&$-0095-(%(0,72.1)*44)--00527;--28%-&0)-/2-0,**)+3,*,14,*(*$'%&(+;7584../780/13-((%(,,.3239:72;1-.0511/2;99960//&0*--.5,51.+57+*45:17-'*),0870(481535(13459+715++&--/5//388577/0*'))*89/0-/5(+-:-$)+16567:9:9:9:17<1/279434/0+-(,,0/2/70-&(+0.400055:7770101()*./..10,*+)(%%*+-25128/14513*0+3*,.294+,3/0,.**-1%$%*((*51293561/1.2)-*%&%&(,*6493/133.2&&+**21,.-'(,*.,05159330,'$$&)*%$(&%%)/(&(2)(-**-09123'.&'6546;7776*56404*0692)&%$%(.,456&2'%0522-4/.-564+&'(/71--3434,+.8:5/34548;;75;61322*43/.30/153747&,63.55+1..*...34./+004/2/((-00-'+'((),7)+937/)*
@4ec94a02-2c9b-4dd6-bb04-5dc32e385765 ch=349 read=87839 start_time=2019-12-13T14:33:20Z barcode=BC01 runid=2c9cf7bc05858273f10e7d7ec552fc0bd742dc3e
CCGTTTACCTTGTTACGACTTCACCCCAATCTGAAATCCCACCTTAGGCAGCTCCTTCCCTTGCGGTTGGTACCGGCTTCAGATTGTTATCAACTCGTGAGGTGTGACGGGCGAGGGTGTGTACAAGGCCCGGGGCAATATTCCACCGCGACATGCTGATTCGCGATTACTAGCGATTCCAGCTTCATGTAGTCGAGTTGCAGACTACAATCCGGAGCCCTGAGGAGAATGGTTTATGGGTTTTGCTTCACCTGCTTGGCTTCGCTTCCCTCTGCGCCATCCGGTAGCAGCACGTGTGTAGCCCAGGGTCATAAGGGCATGATGATTTGACGTCATCCCGCCTTCCTCCAACATGCACTGGCAGTCTCTGAGTCCCCAACTTAATGATGGTAACTAACATTAAGGGTTGCGCTCGTTGCGGGACTTAACCCAACATCACGACACGAGCTGACGACAACCATGCACCACCTGTATCTCATATATGCTATCTCTCTCCATGCTGCGGAGCCTTTACTTAATTGCTTATGTCAAGACCTGAAATTAATACCGCGTTGCTTCGAATTAAACCACATGCTCCACCGCTTGTGCGGGCCCGTCAATTTCCTTTAGGTTTCATTCGCGAACGTACTACTCAGGCAATTTATTGCGTTAACTTTGCAGCGCTGAACTTTGACATCAACGCCCAGGTACTTTCCATCGTTTGCGGCGTATGGACTGAATTATCTAATCCTGGCTAACCACGCTTTCCGGGACTGAGCGTCAGTTGCAGGCCAGATCGTCGCCTTCGCCATAGGTGTTCCTCCATATATCACCACGCATTTCACCGCTACATTGGAATTCCACGATCCTCTCCCTGCACTCCTAGCTGCCTGGTTTCTTGAAGCACTGAAGTTAAACTGGGCTTTCACCACAGACCCTTGCTGCCGCCTGCTCCCTCTTTACGCCCAATAATTCCGAATAACGCTTGCCACCTGCGTATTACCGCGGCTGCTGGCGCGTAAGTTAGCCGTGGCTTTCTAATAAAGTACCGTCTTTCGGCTGCCATTTCCTGTAGCCGCCGTTCTTCCCTTTACTTATAACAGAAGTTTACAATCGAAGCACTTCCTTCCTTCACGCGATTTGCTCAGTCAGGGTTTCCCCCCATTGCCGAAAATTCCCTACCCTTGCCTCCCG
+
*%&'*1),041+3/-.6465-2-209,6160-&,),*-0/+3.0/,.114445469722(++++++&*&&)*46..-1/5(*(-/(0/./42-,*10++((+--35695:;20(-0(*,4-,,.'*).5-*/-**)-+,-160(&/5/457858:;;;3680)***,4--))()*5521.'&(+03+0'-()-63113212;:9774234-6-&)%&0)($&&)*))+.967492+04:039:0,-643.//)(+,+205582015229/,-/+,'*,323(,(-'('$(')3-2/-**+,*9/*)/,,,**/*278-3.--..8/97,*.()+8-:9/)648;7.*+(0*.*(%&$%&&..1292*'$$%''055.0/+-.,/***,5004554241+-+--(,,//13244662:220://%%$/(2.*/-*%*)&(((*+62.2033345586)47-,*-,08113/.2,.-/1*,-00+,*-)3..,+)&())*%&%#)(,'+10,3+%$$$'')(&%*'(+57710)&).-'%&%*&%$'%+0.02.;---1+'&()*17:;;11'/+.13++40,,2.-./025)..'&'),036)4-,.()-71;:834)($%&'((&(&*(('')-(0,&0&52*,()(+-8/0),*+),),/&+***03/39*)+1285++&'$$&)))('(&)*-,137060())-*.3,,-1'(''&(.-./1035/3*&%%%$))),**(+560/+2;8411-+22456/2-7//+48272//3316536/20//690*&(&-)18.757:7736632*)%(*-,-15.1.2+&(.,0)0()+)..9.6,,*)-+()+607/-..%'(,(**/00047234271))&%))$'&.,252151.&%)$%(+(*43--10.0095/.(-+..,))(&).,+(,/9-)/1:1./7281,2,-5224-,.110721108*02/34-',(-,3--8600,41217701,+()21$***),.4/639+39,+30911.)(()+6.+)%'()'((+*,-'/8;.*+-''&**23969<98/61)*1)&(%%)+182-)+)(01+&0-4+0-1*(*%'0+4006395<7/0,,'$++')*.-%,-*)796-;93.8::+)7918:--220+;+/'''+*(+/,18(*%$'
@6ec06fc4-6994-441b-bb84-4a0b22ab2de8 ch=280 read=108401 start_time=2019-12-13T14:33:31Z barcode=BC01 runid=2c9cf7bc05858273f10e7d7ec552fc0bd742dc3e
CTCCTACAGGAGGCAGCAATTAGAATATTGCACAATGGGCGCAAGCCTGGTCGCCATGCCGCGTGTATGAAAAGGCCTTCAGGTTTGTAAAGTACTTTCAGGGAGGAAGGGAGTAAAGTTAACCTTTGCTCATTGACGTTACCGCAGAAAACACCGGCTAACTCCGTGCCAGCAGCCGCCCGGTAATACGGAGGTGCAAGCGTTAATCAGATTACTGGGCGTAAAAGCGCACGCAGGCAGTTTGTTAAGTCGGGTCTTGAAATCCCCGGGCTCAACCTGGGAACTGCATCTGATACTGGCAACAGGTCTCGTAGGGGTAGAATTCCAGGTGTAGCGGTGAAATGCGTAAGAAGTCTGGAGGAATACCGGTGGCGAGAGAGAGCGGCCCTGGTGAGCGACGCTCCAGGTGCGAAAAGCGTAGAGGAGCAAACAGGATTAGATACCCTGGTAGTCACGCCGTAAACGATGTCGACTTGGAAGTTTGGCCAGCAGGCGTGGCTTCCGGAGCTAACGCGTTAGATCGACCGCCTGGGAAATACGGCCGCAAGTTAAAACTCAAATATGAATTGACGAGGGCCCGCAGGCAGTGGAACATGTGGTTTAATTCGATGCAACGCGCGAACCTTACCTGGTCTTGGCTTTATCCACGGAAGTTTTCAGAGATGAGAATGTGCCAGCCGGGAACCGTGAGACAGGTGCTGCATGGCTGTCGTCAGCTCGTGTTGTGAAATGTTGGGTTAAGAGATCCCGCAACAGAGCGCAACCCTTATCGCTTTGTTGCCAGCGGTCGAAAAAGAAGAACTCAAAGGGCTGCCAGTGATAAACTGGAGGAAGGTAGGGATGACGTCAAGTCATCATGGCCCACCCACGACCAGGGCTACGATGCTACAATGGCGCATACAAAGAGAAGCGACTCGCGAAACCGGCGTTACTCATAAAGTGCGTCGTAGTCCGGATTGGAGTCTGCAACTCGACTCCATGAAGTCGGAATCGCTAGTAATCGTGGATCAGAATGCCACGGTGAATACGTTCCCGGGCGCTTATACACACCGCCGTACACCATCAGGAGTGGGTTGCAAAAAGTAGGTAACAACCTTCGGAGAACTTGCTGCGCGATTCATGACTGGGGTGAAGTCGTAACAAGGTAACCAGAG
+
*+-0*+1&2-(-/+1.65+5*)(.0*.&*)))-1633963-337*/,.1*+&#%%()58:34555889756**(-,2180,49-3&&''1-*+,*18*'',)+(-,+.*/,(((-6*(1,+$*),3.,356*4,+,571;11:14.'-+)(()*-(+++/.-./646895.0,,'4))*))()).*)$)(/*--+146307,-6.7./*(+,-/00897762256+++.1(0-03792(12<9-/705.59'/12,.-+253,147,++)'(,--0.-.26/3230000/-,-,-75,'$+'(%.,))..175/,7/,1-////,+*28884----:70221-2342.)'*))+.(*((&+*1+(3+/..261,+)('''(**5.63)&,&$&#(**%',.16.++42121.48.+/4622,,'(),9;93'-)&/1*'))$58,,5;9984/+-+..94;<:12222;:4.,.-1*0()3/)*%((##&%-.135382..0+..*)-./5/+/'(+/,.34569:02;5742)/()*4,228396*,14,435..31;9/&')-/918470&.1)77)#&'&22*44543+.11-&(,/775658/.--&621+++,,()2)527+.*),+,-4/5.,-+((00523320/-.8:+*+)*(+6-,)+*,%2&%%$&((*4634421261-,0'*.;964423658668:9882-///5552-3),*18:../;4907/1'&(**0-4*),-(3&'&(*143'33*)8254)+.76/0:553110451+()),0*&,.*'/+,2.1')'&&'&12.///226<;:99.()*,0+(&$++,.0)0//00*)&+-/8853.,2,(&+,)$'(*%(*.0/)'()'*-0396132/141///03.35&%)&*(*,,,(%(#$#')+'%$&$%%&%%()01180./21327547.00.0.+:+,(&%()96241.04503./8,.736122/7/7687000..11,,-0<;:88),*1,471-1+5200;86744:0/++.-,%%)%'+,-(**/1./*%'&))-2533/,.'%)+)-,7,2098,*%**-30-,)*0455:5(-()&''&)(*++,''+-236550-.0-22)+.04//0-..-/16)6.49462,,%
@434d8a88-23a7-42e3-aa1b-c0e520efab6d ch=117 read=188250 start_time=2019-12-13T14:33:36Z barcode=BC01 runid=2c9cf7bc05858273f10e7d7ec552fc0bd742dc3e
CCGGTTACGCTGTTGCGACTTCACCCCAGTCATGAATCCTAGAAGTGGTAAGCGCCACTCCGGAGTTAAGCTACCTACTTCTTTGCAACCCACTCCCATGGTGTGACGGGCGGTGTGTACAAGGCCCGGGGCGTACCTTCACCGTGGCATTCCTGATCGATTACTAGCGATTTCCAGAGCCATGGAGTCAGTTGCAGACTCAATCCGGACTACGACGCGCACTTTATGAGGTCGCTTTCGCGAGGTCGCTTCCTGCTTTGTATGCGCCATTGTAGCACGTGTAGCCCTGTTCGTAAAGGGCCATGACTGACGTCATCCCCACCTTCCTCAGTTTATCGCACAGCCAGTCTGCTGAGTTCCCGGCCGGACCGTAACAAAGGATAAGGGTTGCGCTCGTTGCGGGACTTAACCCAACATTTCACAACACAGGCTGACGACAGCCATGCAGCACCCTGTCTCACGGTTCCCGAAGGCATTCTCATCTCTGAAAACTTCCGTGGATGTCAAGACCAGGTAAGATTCTTCGCGTTGCATCGAATTAAACCACATGCTCCACCGCTTGCGGGCCCAAATCAATTCATTTGAGTTTTAACCTTGCGGCCATCCCCAGGCGGTCGACTTAACGCGTTAGCTCGGAAACCGCCTCAAGGGCACAACCTCCAGAGTCGACATCGTTTACGGCGTGGACTACCAGGGTATCTAATCCTGTTTGCTCCCCGCTTTCGCACCTGAGCGTCAGTCTTCGTCAGGGGCCAGTATTCCTCAGATCTCTACGCATTTCACCGCTACACCTGAATTCTACCCCCCTCTACGGGGTCAAACACCCGGTATCAGATGCGGTTCCCAGAGTTGAGCCAGGGGATTTCACATCTGACTTAACAAATGCGTGCGCTTTACGCCCAGTAATTCCGATTAACGCTGCACCCTCCGTATTACCGCGGCTGCTGGCTGGAAGGTTAGCCGGTGCTTCTTCTGCGGGTAACGTCAATGAGCAAAGGTATTAACTTTACTCCCTTCCTCGAAATTGCTTTAGCCCGAAGGCCTTCTTCATACACGCGGCATGGCTGCATCGGGCTTTGCGCCCGGTATTATAATATTCCCCTGCTGCCTCCGGAG
+
52+*)/(/%%3,.3(*,+0528.888-/13927449/.&'*)/+**27/1,,-166'((1)&'#).536-324483038583;8&1))*/'(--/.()/0:565001-2..05550,('0483910+)33/,&$#%%(..+15572433581.,.075/0/7,,*+)--').+'''''&('%()''((+*)0/*-''3313,:-;,6-973.-+,,,-+,%+-+)%'((,-*/&''')-+/+),)*(((%%(()%*05,,6572334:/3/%%%&(%')+'$')/8/('&&()/-5+)05/75)('$%*+-,+-/:16:,,01495867344;5116&2$$&()/,01-'%%+'(..7.1))+.*8/760+&*+-25'.*)(61*,+/11/++2-12423,81,2/30/.22+/-426/+''*-)('&)*),-.3:592229/...+.1.09,175566489;::33,++,/00437867687220.-02-*19354,/3..-11/+*,-:396620*&.7/4<:7834411235/*-/,4:6:9.../1665901/+-/,1,130.0+(***,5:9<999<---+9;</5:3222/0035-%(+06+/19:2712/1.5/2+)')()1-./24,1,/'(('+45342+9-,')+5,5.8('%%&+,0.225686:.*+/5333:8677668*.*'*1**'/)-55/07<//8.5.+((*288757/49,,,*-499761013/-02)-66&'&$$3,.;7818++.5558:897816;:3.06.0/&++0322)204),151:97045/.0+(0&*0/3+.%1.*,4144:633323+86;25*+*%'6,)(+7-%,87702;50,002231.,1,6-312)&'/0232.)-+(%)*-.))'+-317+,+-.6241((/++,/1,,2306/30+4:7.6---::09.,*43.)*'*('+4/(62./3337;7655-(1+49:79809///438;.-6.//50-+-23./.3:+-<98--%','&*%''(%($012-.6474:6;57;866/0(/.22:4993;33.00..'67329,'1,57+*&,&)))'-4.44+873+-)-(,/0+,%)*)*
@89d7e14f-c03e-479a-bced-a3c18a3fc281 ch=283 read=98228 start_time=2019-12-13T14:33:43Z barcode=BC01 runid=2c9cf7bc05858273f10e7d7ec552fc0bd742dc3e
TTGTTATTGCTTCGTTTAGAAGTTACGTATTGCTGTCGCTTCTCTTTGTATGCGCCATTTAGCCTTGCGATGTGTAGCCCTGGTCGTAAAAGGGCCATGACAGCGTCATCCCACCTTCCTCCAGTTTATCACTGGCAGTCTCCTTTGAGTTCCCGGCCGGACCGCTGGCAACAAAGGATAAGGGTTGCGCTCGTTGCGGGACTTAACCCAACATTTCACAACACGAGCTGACGACAGCCATGCAGCACCTGTCTCACGGTTCCCGAAGGCACATTCTCATCTCTGAAAACTTCCGTGGATGTCAAGACCAGGTAGGTTCTTCGCGTTGCATCGGGCCGACCTGTGCTCCACCAGCGTGCGGGCCCCGTCAATTCATTTGAGTTTTAACCTTGCGGCCGTACTCCCCAGGCGGTCGACTTAACGCGTTAGCTCGGAAGCCACGCCTCAAGGCACAACCTCCAGAAGTCGACATCGTTTACGGCGTGGACTACCAGGGTATCTAATCCTGTTTGCTCCCCACGCTTTCGCACCTGAGCGTCAGTCTTCGTCCAGGGGCCGCCTTCGCCCGCCAGTATTCCTCCAGATCTCTACGCATTTCACCGCTACACCTGGAATTCTACCCCCCTCTGCAGAGACTCAAGCTTTGCCAGTATCAGATGCAGTTCCCCAGGTTGAGCCCGGGGATTTCACATCTGGCTTAACAAACCGCCTGCGTGCGCTTTACGTAGTAATTCCGATTAACATGCACCCTCCCGTATTACCGCGGCTGCTGTGGCGCAGGTTAGCCGGTGCTTCTTCTGCGAGGTAACGTCAATGAGCAAAGGTATTAACTTTACTCCTTCCTCCCGCTGAAAGTGGCAGCCAGAAGGCCTTCTTCATACACGCGGCATGGCTGCATGAGCTTGCGCCCATTGCAATATTCCCCTGCTGCCTCCCGTAGGAG
+
&0.5-*/)'+2930265*%''(09.315/7111:999.049343/88.*,102243')+''&(&&&%'*%'(--0.//83.09;85-5:2(,235:,+(('(,3236772;1*.08325+,202/67,./445/6.'-/./8049.,,560;0').10:96994785<6411/2*+4,106+0.-8141220.02//2:72/8.3*)&%-'&%)2))-./46%345--,,,23184110--)/-+--/5045333135:64,+.)+5250**.1;7897:67566*.51./70;777<7746//5./:<-+//0-63<:8<:7884/-,-.:((&)'&(/-))11341/'))&%,(0./68417-(%**.217478<62003;<*/3/3-8/0/64702)-)186-&0268;:777-5,6,2./((-*+,.0'.(.(/3...29532-1*,)-//02-1(*&(,)+55674655..)&((2,//::699599/7*'0+0443523423/86,/,820(%**,-832-027<788589::67432957,4+',,)'),+.51;961:)&/6(5557;90.4*+,66679:885736<6//1315623/2*'/01031056846320,0/,-%&'*-.8963/,2-()3/,*.*./),,...0780725+)/2//+,-8/,)342*.64-()**-718)''8+85646318311102610,2-'%'&&')--22:-,,-/831/'%$&%,61/1:(*:16*&-.+3/6/0/433)-'%)-&225.--8/&87889<87;66510)2++-00368/3,+*,,0:0-30*/*%%(,21*+*-2.675.84+*16/-3-*'(%%%%.*%&,++1050:99<8773/,20408.,*'--.**)'&%++/5./+37(%&'&,*/+37213.))*,-,06+66**.)-/,)
@05a20fb4-5bed-4030-b549-45b693dacfef ch=274 read=95357 start_time=2019-12-13T14:34:03Z barcode=BC01 runid=2c9cf7bc05858273f10e7d7ec552fc0bd742dc3e
CTCCTACGGGAGGCAGCAGTAGGGAATTTTTTCGGCAATGGGGAAACCCTGACCGAGCAACGCCGCGTGAAGGAAGAAGGTTTTCGGTTATGCTTCTGTATAAAGGAAATTACGGCGGCTACGGAAATGGTAGCCAGTGACGGCTGCTATTGAAAACCACGGCTAACTTCGTGCCAGCAGCCGCGGTATTATTAATACGTAGGTGGCAAGCGTTATCAGGTATTGTGGGCGTAAAGAGGCAGGCGGCAGCAGGGTCTGTGGTGAAAACCTGAAACGCTTCGGTAAGCCATAGAAACCAGGCAGCTAGAGTGCAGGGAGAAGGATCGTGGAATTCCATGTGGCGGTGAAATGCGTGGAATATGGAGGAACACCAGTGGCGAAGGCGACGATCTGGCCTGCAACGACGCTCAGTCGAAAGCGTGGGGAACAATGGGGATTAGATACCTAGTAGTCCACGCCAAAGTAAACGATGGTACTAAGTGTTGGATGTCAAAAGTTCAGTGCTGCAGTTAACGCAATAAGTACTCCGCCTGATGATACGCTCGCAAGAATGAAACTCGAAAGGAATTGACGGGGGCCCGCACAGCGGTGGAGCATGTCGGTTTAATTCGAAGCAACGCGAAGAACAACACCGGAATGTGACATACTCATAAAGGCTCAGAGATGGAGAGATAGCTATATGAGACTGGGTGGTGCATGGTTGTCGTCAGCTCGTGTCGTGAGATGTTGAGTTAAGAGATCCGCAACGAGCGCAACCCTTATCGTAGTTACCATCATTAAGTTGGGGACTCTAGCGAGACTGCCGGTAAGCTGGAGGAAGGCGGGGATGACGTCAAATCATCATGCCTTATGACCTGGGCTACACACGTGCTACAATGGATGGTGCAGAGGAAGCGAAACCGCGGGTGAAACAAAACCCATAAAACCATTCTCGGTTCGGTGTAGTCGCAACTCGACTACATGAAGTTGGAATCGCTAGTAATCGCGAATCAGCATGTCGCGGCGGTGAATACGTTCTCGGGCCTTGTACACACCGCCCGTCACACCACGAGTTGATAACACCCAAACCGGTGGCTAACCGCAGGAAGGCTGTCTAAGGTGGGATTGATGATTGGGAGTGA
+
**)'&','/2,./-,/*)**&&+))*-1665,6451/5.,.*'(-1*-*()78:.,),//.-2976543'*-/--*1,160;;0-'(&($%$$%)&&(+-56;2.***%'%(*,6.+/.--1'+(7+**0*)+0/',//0412-*')&%(*(,/0+22)(*)*+./*,()*-+/20.0/*5316.3/,+0'+*)+,,/4,/+.-14//-++.07///(.,(&(-(2+7975426*&&((+*29975,+&+)+962-'(*((.((/1'.0((+1(*$'/+706495.21**(%+5*99.-561110-(*+/35*56*(***/6145486.5+2)+-+--*'++380.170*,.-,,%'%%(+./.5,0,++.2.12284,+)()/146100/-2(1*(()-742*1*,-0&/,4+*-0(**((')+*'**'$(-1+)+/.-13558(&++,461+*,+/.*%$&*181/../.+,./45:2668066./.088<9++:;9+4212227577:682'%+($$'&++.020-..*-()&&,.03325-++)$,+,1/;41,*'-+(%'))1-./40*:9075*+2..*-.'2337//0.0)($*,19949498072)-/$/(0.15()-.'&&)*4/5(+.).*--+,)((%'&)+(,.--7)*-..133+)'')(*+)+++)'''(%(+',+/043343342811273360023149777780/*+-045.+.4070*++).6.-.779,,14254437,,..00)*%+*-+.4277,3-/+((--8:666630&0.+..04468;2-+'%%,-01..+,307423930'+.0455671-055745044+001167944+),-0/*)$&''')))+1.-:727-32/7+((1,*4+/128.,*)-.%/(',1/+5;<55<6468;953.35895,'-'+6.,))+,,.'&(,-/022/''(*./-52,4,3-8861.-.&0,4/./46417231/355670%(%+'+/)-,/.+-(',**,&483809///...-19,47++94/0.00--*+,+2+**+,,)/+)&))-4/:33:9+4*-+*+,*+(.''*12520.(/+2066335/000/-2//-'''+,
@1faafb3c-a8c7-4d95-829d-7f87d44a47df ch=124 read=188636 start_time=2019-12-13T14:34:09Z barcode=BC01 runid=2c9cf7bc05858273f10e7d7ec552fc0bd742dc3e
CGGGGAGGCAGCAGTGGGAATTTACTGGACAATGGGCGAAAGCCTGATCCAGCAATGCCGCGTGCAGGATGAAGGCCTTCGGGTTGTAAAGCTGCTGTACGGAACGAAAAAGCTCCTTCGCCGAGGGGCCTTGACGGTACCGCAGAATAAGCACCGGCTAACTACGTGCCAACAGCGCGGTAATACCGTAGGGTACGGCGGTAATCAAGTACCGGGCGTGCAGGCGTTTATGGTGATGTGAAATCCCGACCAACCTGGGAACTGCATTTGTGACTGCATGGCTAGAGTACGGTGAGGGTGGGTTACGCGTGTAGCAGTGAAATGCGTAGATATGCGGAGGAACACCGATGGCGAAGGCAATCCCTGGACCTGTAACGACGCTCATGCACAGCGTCAGGGGAGCAAACGGATTAGATACCCTGGTGATCCACGCCTAAACGATGTCAACTGGTTATTTGGGGAATTAGTTTTCTCAGTAACAAGCTAACGCGTGGTGGTACTTAGAGTACGGCCGCAGGTTGAAACTCGGGTGGGCAGGGTTACTGGCGGTGGATGATGTGGTTTAATTCGATGCAACGCGAAAACGCACCTTTGATGACATGGCAGGAAGTTTCCAGAGATGGATTCGTGCTCGAGAGAACCTGCACGCAGGTGCTGCATAGCTGTCGTCAGCTCGTGTCGTGAGATGTTGGGTAAAGTCCGCAACGAAGCGCAGCCTTGTCATTGGTTGCTGCATTCAGTTTGACACTCTAATGAGACTGCCGGTGACAAGCCGGAGGAAGGTGGGGATGACGTCAAGTCCTCATGGCCCTTATAGGTGGGGCTACACGTCATACAATGGCTGGTACAGAGGGTTGCCAACCCGCGAGGGGGGTAATCCCATAAACCAGTCGTAGTCCGGATCGCAGTCTGCAACTCGACTGCGTGAAGTCAGAATCGCTAGTAATCGCGGATCAGCATGCCGCGGTGAATACGTTCAGGTCTTGGCAACACCGCCCGTCACCATGGTAGGTCGCCGCCAGAAGTAGGTAGCCTGGCCAACCTGGGCGCTTACCACGGCGGGGTTCGTGACTGGGGTGAAGTCGTATGGTAACCGG
+
0+),)&*+/256033,+/*--7+))+169:4;55;62)+*)$,3+-.040-(-/63,5549895./2866*,/*,+01630;323//.62&-+--/0558/701.&)268+*-./*-))%(++%166++(*((%()(()1*(*+*,8984.1,/.)-,-.52436592926*6(32,-+-,01.-+((*+-0+)&,.-+)'(('''/(&'$'%)'&%'%+-$++))()%#'%%#%%'%$$&1,*/0)))*,--0038;6452331+,1,)(+-447:245634/())(%)('&'%*0(%()%(&$(.02953110(142+'*&'3767688889:7;34616../1-65+740.0+.-0:6395/093562.,+,,-%/13589:10')&)))'#',05,+-.6;12,,',*/0:999<--051%%/51.135:-.;230-/.-/'-*.253:+38.456,*/-2/00;<:37:-//.06'+'+.374+*)'**'''$$%%&%)$%&$.-23,*,0)3+721:2013'))'%)'&$*,,,(&*+,+,(0/-.///13210-28:6:8;:3342442.&)'(-*')$(&**+4+)'%',-6/5/.,40,1-1:.-.,,-.1990/806352120,.%)./,,''('')&)*--/46:9863'101++,*+3333346678:9:7766783;1500-8---93,.281/,()00,.(+('/+//.602045000,,'*-/'+--%(',,110-3../6676;6:373835057/600-(,-2.2..3::3343476896*+-.877697095-220001.318969863-/&(*0335271296330.113.-03+3:3292,-3/,/+*,-**&%'(2-05/,+5<;6;969.,-&&)+-./335(2,57734554124.49:69980700.9'(*339510,','$%+)+168::4(2'3(-6//&'7,.;823,-39*176/1)%%&%()+-064;013/'))&&&(&#)%%%'06-,0,)**(**,2--)2*&$'%%*((%#%(&'',.0,0+)-/6/'4782<9896077886)'*-%,'((-($&0+-75646
@617339e7-5561-4846-92e5-1dbcbce4d0b1 ch=341 read=90164 start_time=2019-12-13T14:34:18Z barcode=BC01 runid=2c9cf7bc05858273f10e7d7ec552fc0bd742dc3e
CCGATTTACCTTATTTACGACTTCACCCCAATCGCTGACCCTACCTTCGGCCGCTGCTTGCCTCCTTTGCGAGTTAGCTCACGGACTTCGGGTGTTGCCAGCTCTCGGGTGTGACGGGCGGTGTGTACAAGACCAGGAACGTATTCACCGCGACATTCTGATTCGCGATTACTGGTAACTCCAGCTTCTTCATGTAGGCGAGTTTCAGCCTACAATCCAGACAGAGACTGGTTCCAGGATTTGGCTCCACCTCGCGGTATTGCATCTCTGTACCAGCCATTTAGCACGTGTAGCCCACTACATAAGGGGCATGATGGTTGACGTCATCCCCGCAGCCTTCCTCCTGGTTAACCCAGGCAGTCTCGCTAAGTCCTCAACAATGGTAGTAACTAACGACAAGGGTTGCGCTCGTTGCGGGACTTAACCCAACATCTCACGACACAGGCTGACGACAACCATGCACCACCTGTCACCTTGTCCCCGAAGGTTTCCTCGATTAAGAGTAATGCAAGGGATGTCAAGAGTGTAGGTAAAGGTTCTCCACTTGCTTCGAATTAAACCACATGCTCCGCGCTTGTACGGGTCCCCGTCAATTCCTTTGAGTTTAATCTTGACCATGCTCCCAGGCGGAATGCTTAATGCGTTAATTGTAGCGGCGGCACGGAGGTGTTAAGAGCCCCCACACCTAGTATTCATCGTTTACGGCGTGGACTACCAGGGTATCTAATCCTGTTTGCTCCCGCTTTCCAGGCCTCAGCGTCAGTTACAATCCAGAGTCGCCTTCGCCACTGGGTGTTCTTCCTAATCTCTACGCATTTCGCCGCTACACTAGGAATTCCACTCTCCTCCTCCTGCACTCCTAGATGATAACCCAGTTTTGGAATGCAGCACCAAAGTTGAGCCAGAATTATTTCACATCCCTTAATCATCCGCCGCTCCTTTACGCCCAGTAAATCCGGATAACGCTCGCCACCTACGTATTACCGCGGCTGCTGTGGCGGCGCAGCGTAGTTAGCCGTGGCTTCCTCCTTGGAATTGCCGTCATTATCTTCCCCAAAGACAGGCTTTACGATCCGAAACCTTCATCACTCACGCAGCGTTGCTGCATCAGGGTTTCCCCATTTGTGCAATATTCCCCACTGCTGCCTCCCGTAAG
+
.)(,.9/-/444(/8))+334664(.(+(1-30')*))071,-/89:80704055/+&&)1:78,1.''1+%&0*)*12././923262&/0-(),*,4-*/,+**%&-(..6774:7106.34056787::9:.:95:42777;9389+0358-8:.284733').,5,+4,,74552/2/+,,,+*+/,'(%(',,,*,.0:8.&.4.0,30:,2+('/+%&')-.:2330'&)'0%84118166824:40*)'(/-2.,,1/--+*(+*$&(*1/75;)$'''--,0('(.3/&*&'*&&,1'.1*,08112172;210-2431089)'/'$(*+20363*+)-),0+./,+-1.2342+/%$+,(()-614(.*(1-,)(((002./30131441+)2*5246779/:...0:41%&%)%1.+/31640/.*,.$'+/'(6..///545465:4880/07,/:/8..$,')1.//.2*)*+*'+,,6531-.,*,-(*++*51119./9/:969801''+/04-6.)4-&(-+6...4(+/.,-020&&0122;7..+(),76663++%%'&&($,*03/1:7,,996;7;7/1420337;9284//2--18*,&)(26.'.+-.4174&.+0+3,-.2-7&&,)'%*-..2+,-**/0,(/),+0/'(%-%.40-*'))--.&06559978872;8.04986:2824//49/60,1-,,+0.5685629.+-*4.(&)*90,(''38:990/01196659310&04,+''''+36,5,,,89',**-+,04:87.7,+)6*-.0//15647<8/%'++/5-1112(.'/(1)8*'(*,'***-()1202.-.-3-0100/$'&,'1*()+1:;-(,%.0#+#%%%'&*10-/4.(--.,)$%.*-0960/00,8.()(0-00+276+-*$&,4)+/%%.,02.)038983375:480)1/352-.-*//,,.+1/1:-5:4749./--./(''%))'%&#''++--7.*-13064922/1++,(*)%'%%*,*/7989,.3.01557681-65*/1/+&(*29//3530&%,+',/-1/38/....&)*/-13251+-,,02241.0*+83,5:7(-.,'8-/.70*/2153+&*+*/0038.94(*00%&
@fabfdfba-5d2d-4544-bb37-7cb4248decc0 ch=109 read=221659 start_time=2019-12-13T14:34:18Z barcode=BC01 runid=2c9cf7bc05858273f10e7d7ec552fc0bd742dc3e
CCCGGTTACCTTGTGACTTCACCCCAATCGCTGACCCTGCCTTCAACCGCTGCCTCATGCGGTTAGCTCCACGGACTTCAGGTATTGCCAACTCTCATGGTGTGACGGGCGGTGTGTACCAAGAGACCGAGACGTATTCACCACAACATTCTGATTCGCGATTACTAAAGCTCCAGCTTCGTATGGGCGAGTTTCAGCCTACAATCCGAACTGAGACTGGTTTTAAAGTTTGGCTCCACCTCACGGTATTGCATCTCTCTGTACCAGCCATTTATGGCACGTGGTAGCAGCCCTACACATAAGGGGGCATGATGATTTGACGTCATCCCACCTTCCTCCTGATTGCTTAGGCCCAGTCTCGCTAGAGTCCTCAACAATGGTAGTAACTAACGACAAGGGAGGTTTGCGCTCGTTGCGGGACTTAACCCAACATCACGACACAGGCTGGCGACAATATTGCACCACCTGTCACCTTTGTCCCCAGAAGGTTCCTCGATTAAAATGTGCCAGGGGTGTCAAATTGAATAAGGTAAAGGTTCTTCGTTAGCTGAATTCGACCACATGCTCCGCTACTTGTGCGGGTCCCGTCAATTCCTTTGAGTTTTAATCTTGCGACCGTACTCCCCAGGCCGGAATGTAATGCGTTAGCGGCGGCACGAGTGTTGAAGCGCACCTGATATTCATCGTTTACGGCGTGGACTACCAGGAATCTAATCTGTTTATACCCCACGCTTTCGAGCCTCAGCGTGGTTACAGTCAGGAGAGTCGCCTTCGCCACTGAATTATTTCTTCCTAATCTCTACGCATTTCACCGCTACACCAGGAGATTCCACTCCTCTCCTGCACTCCTAGATAACCAGTTTGGAATGCGGCACCCAAGTTCAGGCCGGGTATTTCCGCATCCCTTAATCACGCCTACGCTCCTTTACGCCCAGTAAATCGGATAACGCTCGCCACCTACATTGCCGCGGCTGCTGGCGTAGTTAACCGTGGCTTCCTCCTTTAGGTACCCGTCATTTATCTTCCCCAAGACAAGGGCTTTACGATCCGAAAACCTTCATCACTCCGCGGCGTTGCTGCATCAGGGTTTCCCCGATTGTGCAATATTCCCCACTGCTGCCTCCGTAGAG
+
5/**-*3%*/-+&'&'(+-+'.01*.0/0&&')*7<,+(%$%%'+(33./.*,0,,(1(+(-..+-306'')0604585&2,-)-..070),,-+,(0,-.-,,-.277.16(*+0.-.'.*')*,8*(().91558<812-#$&)-/1:66852)'&&)22*'*&'-*&)-/)&'+.5/*-0349702.12;91(/.1+-02;43.+.'4'(+/53.,+(.;:+74-2:4-5.00902623*.,/2+01--04511*+24514+)*:,407)$%'(**101..'')'((32+)+,+)+,+)+499-76/../.,63((',./59056/*-55:8745%(+&/,&&%$&)/6-,*/1506356-&'(*16+./)+,7-.5*')*43432/.,,.-)(./'*.,2,*++/1:67;68,;:708/3+,)&-3/33/+,/+/'2,,7544,1,.-17-(%%$'%))(072230)..,323.423)'(.)-,..)*+-1,5+-)%'%#($%$%,32-,,///,*)+'*-,3+.-/21+',*5*+(%&)($$%(&%%.%'%%',)')/-.155..2*))*,.0/..)*/7/%.761561(',(),**:;01140/-+***5105//-127,*.33..02*)$$):669.3.+))*+(1,*$)'')/+*%'&&&&$(&*2-'(**+40*,0..26--%..-109/44)3+''')'().*/(+,02:5+,%1-2)$),-.70.'&359-//--/-(/(6).,/03')(()*+,-*+,).-)*)&'(&.,0-02:411800(+4311.1264645;61-12,02+,''$&,*($&0-.)()+3-*-+(+,..)**0+,.356122<-38;:4846501&0/,.0,+')*/)(,'.*)31221;.2,*,.418--/422.$''5<:9:33211/5.%)(+*)(--20&*+-6/0*-/,48;8:;/.8..1*/,*251,1,++24-6)('*(-3+/(2,696:77677-.1-6(%')*/04*-75,/0*'))42379'(*)*722+3++05-$&*-..*(,05-146:2001,.1/)(++8222:33133201*/5239/337*)&,(&,'+,10,310261'*))+,*//.35,/1/*(
@f96ca12e-f9b8-4a07-9ffa-40ef28d02cea ch=91 read=133341 start_time=2019-12-13T14:34:16Z barcode=BC01 runid=2c9cf7bc05858273f10e7d7ec552fc0bd742dc3e
CTCCTACGGGAGGCAGCAGTGGGAATTTTGGACAATGGGCAGAAAGCCTGATCCAGCAATGCCGCGTGCAGGATGAAGGCCTTCGGGTTATGAAAAGAAACTGCTTTTGTACGGAACGAAAAGCTCCTTCTAATACAGGGGCCCATGACGGTACCGTAGAATAAGCGCAACTACGTGCCAGCAGCCGCGGTAATACGTAGGGTGCGAGCGTTAATCGGAATTACTGGGCGTAAAAGCGTTAACGCAGGCGGTTATGTAAGACAGATGTGAAATCCCAGGCTCAACCTGGGAACTGCATTTGTGACTGCATGGCTAGAGTACGGTAGGGGATGGAATTCCGCGTGTAGCAGTGAAATGCGTATAGATATGCGGAGAACACCGATGGCGAGAGCAATCCCCTGGACCTGTACTGACGCTCATGCACACAGCGTGGGGAGCAAACAGGATTGGAATGCCCTGGTAGTCCACGCCCTAAACGATGTCAACTGGTTGTTGAGGTGGATTTTCTCAGTAACGAAGCTAACGCGTAGTGACCGCTAGAGTACGGCCGCAGGTTGAAACTCAAAGGAATTGACGGGGACCCGCACAAGCGGTGGATGATGTGGTTTAATTCGGAAACGCGCGAAGAACCTTACCTACACTTGACATCCCTTGCATTACTCTTAATCGAGGAAATCCCTTCAGGACAAGGTGACAGAGTGGTGCATGGTTGTCGTCAGCTCGTGTCGTGAGATGTTGGGTTAAGTCCCACAACGAGCGCAACCCTTGTCGTTAGTTACTACCATTAAGTTGAGGACTCTGGCAGAGACTGCTGGGTTAGCCAGGAGGGAAGGTGGGGATGACGTCAAATCATCATGCCCCTTATGTGTAGGGCTACACGTGCTACAATGGCTGGTACAGAGAGATGCAATACCGCGAGTGGAATGACTTTAAAACCAGTCTCAGTTCGGATTGTAGGCTGAAACTCGCCTACATGAAGCTGGGTGCAGTAATCGCGAATCAGAATGTCGCGGTGAATACGTTCCCGGGTCTTGTACACACCGCCCGTCACACCATGAGAGGTTGTAATACCGAGAGTCAGGCTAACCGCAAAGGAGGCAGCGGCCGAAGGTAGGGTCAGCGATTGGGGTGAGAAGTCGTAACAAGGTAACCCGGAAGGTGGGCGACGGAACAGAGTAAGGTTAACACAAAGACACCGACAGCTTTCTTCAGCACCAGCAATGCGTATTAACTACCACC
+
)/.,*&-,4.(.+,+000383.*#$')02495;7:7,&$%'%+.*),5611/1%&&*15201,**+0.,,.-,.'')&)+,.5309447-0**/.*$+-*,.--.;;0187839886')00+'*+3638/-.30021019.4:+*/---.3.01832-(&'(-3,0%&'')--136690...-/5427-4..4314300)/*.)-)&'-.303/00*1/002/2:;;;:87383'+)**%%$%#+*27:770;-/-448145*+34/0,37+)10-$/-069+7/81+3),--/8992;6/06977443549672-,,./13<3*,)5-88-+.*0*5,*+-,3-,+,*.00088015241,%*/22442*('(*256:;000(46-.)&,+1/+654*-.967:9998842+.(,*/-/3.,,*&(&').%)+(%$'.;48082,:+('&+)$*:7248756615*,+/7)%+5/2.)++16/756595:)3+'$'%.%,%/79205.*+,3.3')-'+54855465332469:0/,-&'())10060,../6/:0-3++-1/5**)0.25100&(12/6;9/.*3-10/3105;88/////476;648330%('.*(.1,11261287613/..'()--.0,.//3295.7-/,01.001042514*'(&**+*+93/:8-.0,.21-/,.16*-'((06:2221,545189788,./1577/00/078277203.,-.:58.2--+&+/*62145471328303...14;5-1.,,157;4170,+.,**4/36550&21,.-,*.-(+'$(+'0+(-+,,/*+0*---0..9:/375672006;4,4:::8:5:231*100072,.,10.131+,(),5728/0,/106694333-*)())+$$&&((.010*&('+.+.*,--15/+359-66599,,%((0.-9,/6/0--2,,,070/977070.0355/0,,-.0'(&'')*++*.(,,0:3600175657680:100:6162357,(,130,0.--/----2:847/13433126-*+)&&&(,,'&*0,-/2-%)$)(&&%&'40/0)()-0'-(&)(''*,+/4/11.1100545,,,465+9+4+-&'&(%()%.05699:860512/3/''-')0%'%(),-/-).'(,*(())*(6-273222417)*,-,/-+171)009:5554)*-339..--5/*.--)'&&#$*%&&$'#
@620959f5-dad7-4035-9df2-1a0245d0bf67 ch=33 read=112383 start_time=2019-12-13T14:34:29Z barcode=BC01 runid=2c9cf7bc05858273f10e7d7ec552fc0bd742dc3e
CCACAGGGCAGTAGGGAATTTTCGGCAATGGAAACCCTGACCGAGCAACGCCGCGTGAAGGAAGAAGGTTTTCGGATTGTAAGCTTCTGTTATAAAGGCGACTGCGAGTGACGGCGGGCGGGCGACTAAAGCTTGAAAGCCACGGCTAACTACGTGCCAGCAGCCGCGGTATTACGTAGGTGGCAAGCGTTATCCGGAATTATTGGGCGTAAAGAGGAGCGGAAGGCGGCGGCAAAGGGTCTGTGGTGAAAACCTGAGCTTAACTTCAGTAAGCCATAGAAACCAGGCAGCTAGAGTGCAGGAGAGGATCATTGGAATTCCATATTAGTAGCGGTGAAATGCGTATTAGATATATGGAACACCAGTGGCGAAGGCGACGATCTGGCCACAACTGACGCTCAGTCAGCGTGAGGCAAATAGGATTAGATACCCTGAAGTAGTCCACGCCGTAAGCGATGAGGTACTAAGTCGGATGTCAAAGTTCAGTGCTGCACAGTTAACGCAATAAGTACTCTCCGCCACCAATTCAAAATTACGTTCGCAGAATGAAACTCAAAGGAATTGACGGGGACCCGCACAAGCGGTGGGCATGGTTAATTCGATAACGCGAACCTGGAGTCTTGACATATGCCGAGAGCTCCAGAGATGGAGAGATGGCTATATGAGATACAGGTGGTGCATGTGGTTATTGATCAGCTCGTGTCGTGAGATGTTGGGTTAAGTCCCGCAACAGGCGCAACCCTTATCGTTAGTTACCATCATTAAGTTGGGGACTCTGGCGAGACTGCCGGTGGCTTAAGCTGGAGGAAGGCGGGATGACGTCAAATCATCATGCCTTATGACCTGGGCTACACGTGCCACAATGGATGGTGCCAGAGGAAGCGAAGCCGCGAGGTGAAACGAAACCCATAAAACCATTCTCAGTTCAGTTGTATTGCAACTCGACTACATGAAGTTGGAATCGCTAGTAATCGCGAATCAGCATGTCGCGGTGAATACGTTCTCGGGCCTTGTACACACCGCCCGTCACACCACGAGTTGATAACGCGAAGCCGGTGGCTAACCGCAAGGAAAGGGAGCTGTCTAAGGTGGGATTGATGATTGGGGTGAAGTCGTAACAAGGTAACCGG
+
2'%''+-*+66-.)4)0-4542-2721821,,0,-4()*015/4225985481-034/..-+)(.-,4,984.0,+0-.//7%12889-:-,,48+*'$&$%%%&&%%$&%''-)&,,*%..,&$%&)0,&''&(*,+&*+*,,1--/2/249672..,-*--1.37/***-+/013/0,.4840.)+/.:/++%(,'%*'%**,0411+93,(',*%'(20))*,)60)&''(+(+292111/./+'*01&,-*..(*,'0((.6./+/.0&.2,.+%55.09-/-++/00)'')*88626.,'+4039'1*.*/-2/3745&1($$'(/04:3,29+*.-,+('))*7655./-+)+)/58638/5,()('..79.-,,*'&&)(%(+*&$&(&#&')..01-&')*+'+01050/-,7-//+,0537;-,)(&')/1.7,(*-3:9537$/-&')%&'+,020*''$&(,-5553<824;977;---**$((,,2130&+()).+*.'-.-*/6+--%%$)&)&&+/-()&&,&)/+&''''+&'-5:24:4-*'%.)4,836464+&*(,%**,/3(-+-+2-*())(+/;7;8;+'%&*)*)(+,-).*)+)%)).3-----+)%(%%%&$(),2,*)+,,;;1/+'&20'44258679768648.1601999843*'&(.+(-+*)03*,./071-.0163223398<6:66:884.9.)(0/'8(,31)+/.27','(-542:.,-1,38//.,-703-5148<634540+0//25676781.+*#%%$$/*.//21/2-+-+30+44-5555167:<7457:;79-5/()-.177:64,)-.,*))(+,)$&'4-.9;783/4,,)))(*,(/*/.00,/433,')())-0)-)*')))'$%*:;33;:;<:99+78:8(*,)$)'+)).-*/00645533133.4-,827288998915210///7,*5/0&'*8877745*2...53055381/11855+.311043426:51:70/401.1.)**-+))((+0)+%'%&*,287470-,$&$1*-,.,),.9(,-(&)*0013+,4,3-0;2/2-,....<-997.-+5-,-7577/74,/3/299:84
@59c869eb-40d6-4503-a017-92fbbb246390 ch=455 read=96503 start_time=2019-12-13T14:34:26Z barcode=BC01 runid=2c9cf7bc05858273f10e7d7ec552fc0bd742dc3e
CCGGATTACCTTGTTACGACTTCACCCCAGTCATGAATCACAAAGTGGTAAGCGCCACTCCCGAAGGTTAAGCTACCTATCAGCTGCAGCCACTCCCATGGTGTGACGGGCGGTGTGTACAAGGCCGGAACATGGCCACCGTGGCATTCTGATCCACGATTACTAGCGATTCCGACTTCATGGAGTCGAGTTGCGAACTCCAATCCGGACTACGACGCACTTTATGAGGTCACTTTGCTCTCGCGAGGTCGCTTCTCTTTGTATGCGCCATTGTAGCACGTGTGTAGCCGGTCGTAAGGGCCATGATGACTGACGTATTACCTTCCTCAGTTTATCACTGGCAGTCTCCTTTGAGTTCCCGGCCAGCTGGCAACAAAGGATAAGGGTTGCGCTGCGGGACTTAACCCAGCATTTCTGGCTTACGAGCTGACGACAGCCATGCAGCACCTGTCTCACGGTTCCCGAAAGGCACATTCTCATCTCATGAAAACTTCCGTGGATGTCAAGACCAGGTAAAGGTTCTTCGCGTTGCATCGAATTAAACCACATGCTCCACCGCTTGTGCGGGCCCCGTCAATTCATTTGAGTTTTAACCTTGCGGCCGTACTCCCCAGGCGGTCGACTTAACGCGTTAGCTCCGGAAGCCACGCCTCAAGGGCACAACCTCAAGTCGACATCGTTTGCAGCGTGGACTACCAGAATTATCTAATCCTGTTTGCTCCCCACGCTTTCGCACCTGAGCGTCAGTCTTCGTCCAGGGGGCCGCCTTCATATTCCTCAGATCTCTACACTTTCACCGCTTTACACCTGGAATTCTACCCCTCTACAGCGAGACTCCAAGCTTGCCAGTATCAGATGCAGTTCCCAGGTTGAGCCCGGGGGTTGCCACATCTGACTTAACAAACCGCCTGCGTGCGCTTTTTGCCCAGTAATTCCGATTAACGCTTGCACCCTCCGTATTACCGCGGCTGCTGGCACGGAGTTGGCGGTGCTTCTTCTGCGGTTGGCATCAATGAGCAAAGGTATTAACTGCCCTTCCTCCCCGCTAGCAGTACTTTACAACCCAGAGAGCCTTCTTCATACACGCGGCATGGCTGCATCAGGCTTTACGCCCATTGGTCGCAATGCTTCCCCTGCTGCCCGTAGGAG
+
/(,-)22+292;1.2''+'.,2,,/::4-01;::98:----24.,.175%%%&(-0*--/.*(*3.43758043371+'%#%%'))*)%-/&)+3<:.38,++').2.7866775724-3553156*/&'&')*&&'*/53684/(.1'')+020+++027101144768;60.,,-:.576,(*+,++)0+)*'&62/5(8+86/35581.-//0+-)*/35+,+.-02/&(.-.+/.2)+$%'&()),/020.-/-6502499:9:;165))(,++/+1,.,++,1,,3246833+688944-,+(&$()*223-/*,084;7745--030-4277744,/0246832:3-),27.))+141+'()+.-*.+17+-0/,9.-1408/1+('**05513050+0.'($*-.990.'()(*)-/25335552.,,/1:15-20+-//9/0/322(*,6969-)*+0).165556;2/114411$)(/33*/0419500<112523055:;0351/6*//199:<:87305/0189412021<6:1.-/40322+*3+2002/047-5.,45,'*-/53<8,47811-3<<-894516//)-.4+/011048,&/02'0342243223//1/21,+./-(3-,2'(-*0)+..5,)7;/-),/1/-03*.(/664711..,34()'2245:;987747,/%&)-,2411:55:94294*,0/79+*/,-12/-))&+.-,.-.-4656769;:8:7//38;7-56/07/760313:3/./)+1110/502++)*/*,03+)4+))225;991404030,595+)++*,)(*++.1348*92&,4/'+;.3358;016425.06<59--4:.4*(,72)+23/*'*$'&%(/02*+.24463+*+/),46:779::96.*+))*'%&(&(+.0-0--())*-+.,.2920125;7558.3.-,)/-,+5+**66140-+/..(*)/'2-*1**,5..302843-(0(.(+%-307111356;,101+2,3**0)-3/1:92+555*+*-$&&+&-%),+.,,.0./-$%)%%)171577)(&'(-,2/41999:33//+-,/9*368.6*(-./76,1./&('((*)-%)2*362)'$%$$()(+3/1+''
@ebebb50b-d111-4b43-bff1-c61bb55ef030 ch=76 read=116884 start_time=2019-12-13T14:34:24Z barcode=BC01 runid=2c9cf7bc05858273f10e7d7ec552fc0bd742dc3e
CCGGTTACCTTGTTACGACTTCACTGATCACTTGAATCACAAAGTGGTAAGCGCCACTCGAAGGTTAAGCTACCTGGCTAATTTTAGCCCTCCATGGTGTGACGGGCGGTGTGTACAGGCCCGGACGCCGTGGCATTCTGATCCACGATTACTGGCGATTCCGACGCTGGGTGGGTTACCGGAGACTCAATCCAGTTCTGACGCACTTTGGGGTCCGCTTGCTCTCGCGAGGGTCGCTTCTCTTTGTATGCGCCATTGTAGCACGCATTAGCCCGGGTCGTAAGGAGGATTATTATGATGGCTCGACGTCATCCCACCTTCCTCCAGTTTATCACTGGCGTCTCCTTTAGGTTCCCAGCCGGACCGTTGGCAACAAAGGATAAGGGTTGCTGTCGTTGCGGGACTTAACCCAACCTTCACAGCGAGCTGACGACGTATGCAGCACCTGTCTCACCACGGTTCCCGAAGGCACATTCTCATCTCTGAAAACTTCCGTGGATGTCAAAGACCAGGTAAGGTTCTTCGCGTTGCATCGAATTAAACCACATGCGCTCCACCCAGCGTAGGGCCCCGTCAATTCATTTCAGGTTTTAACCTTGCGGCCATTATTACTCCCCAGGCGGTCGACTTAACGCGTTAGCTCCAGAGCGCCTCGGGCAACCTCAAGTCGACATCGTTTACGGCGTGGACTGCCAGAATTATCTAATCCTGTTTTGCCCCACGCTTTCGCACCTGGAGCGTCAGTCTTTAGATCCGGTGCCTTTATGCACCGGTATTCATCGAATCTCCACGCATTTCACCCGCTACACCACGGAATTCTACCTCTACGGGATAAGCTTGCCAGTATCAGATGCAGTTCCAGGTTGGGCCCCGGGGATTTCGCATCTGACCAACAACCTGCGTGCGCTTTTACGCCCAGTAATTCCGATTAACGCTTATCCGTATTACCACTTTGGCTGCTGGCTGGAGTTAGCCGGTGCTTCTTCTGCGGGTGGCGTCGGCAAAGATTATTAACTTTACTCCTTCCTCCCGTAGAAGTACCTTTAGCGAAGGCCTTCTTCATACGCGGCATGGCTGCATCAGGCTTGCGCCCATTTACGACCATTTACGCCTCCCGTACGGGTG
+
+'--1./0/10%.-(*-'.+-.(*%&'+-(+++.1:55142:5+.+,*)%*,341(()2&)-&2)7-,)-.--0)%%&+,).1/('&5-*'0.*,05--/3/0,64-*.--.*0.,1(,'*')$#%#&+).273/34/-./20*'((.03-+-%11766904,)*#$%$--//,*,3*.1+'%&2+-5,7/0'#&%'''+.400'./68112&-1)*-30-...1/-,%'&'&&*+,/52/*)*(*34567378404'%(*./0..&(**(13,%)*(+)1*&*+(''#-')-3+)),)*$(%$'),/578/7.-)477<7631.(,22&'//354-/(())**&&)%&*60/+('&)0+442210-4/3/3*24;,0/,,.)(0-1-&'%&///5/--089/()'*'-,*,')%'0*)*+%(''&,11,,++++)),'++.--062221)+$&(*+.2881,,)*1++,%)+.79--*++1/..*-/),064;77:<;;77634*,,07-.*+%))*07.2:96893;22188,-)3'6837<//./..(..6-,7*($&&%)$&(&-01+,667958)$%&&$%)/0::1-,+'((**.'&%'*1,/0),-2:;1-.790:1//13/606/4410//-/.6('*&%)%''),&&$''-/536,7-6677969:059($('---337234&1),(-*0.511&)/--.-+/33*%(),+(+),113-+/&1513+()*364./0./1&'%))4,.**''%$)''($('4:3:736<1&13%&''$&'&&,-259<;/,//)(/2)+%*&&((*,'1+1-)+-'*)*+,+.('+*''-)'+7+01238--.289//5,0))1615/515)(&+5:.)/770',/02-+*&#3+,',*,,.114,/'(*))'&*+/0-)),-7.91.,*+,,-,$$#$#(()$('*,,03*,06)++,(((*),,*+/%(-7/-08244+-07+1..33512*&&&%&)**''+4)&%,)-..0,)-0/$')16*72+,20'#&$&*)()$1)'&$$%'''30725370020()')''*(($(%'&(*,,-.-55334.466;7(4/(*+('&#()($#&#&-,53&&.%/*&#$$
@47902dc1-5bc4-4a74-9833-216b01f614a3 ch=467 read=88785 start_time=2019-12-13T14:34:41Z barcode=BC01 runid=2c9cf7bc05858273f10e7d7ec552fc0bd742dc3e
CTCTACAGAGGCAGCGGTAGAGCTATTTACTGTGGGCGCAAGCCTGATGCCAACCATGCTGCGTGTATGAAAGCCTTCAGGTTGTAAAATTATAAGCGGGGAGGAAGGGAGGTAAAGTTAATACCTTTGCTCATTGACGTTACCGTAGAAAAAACACCAACTAACTCCGTGCCGGCAGCCGCGGTAATACGGAGGTGCAAAGCGTTAATCGGAATTACTGGGCGTAAGCGCACGCAGGCAGTTTGTTAAGTCAGATGTGAAATCCCCAGGCTCAACCTGGGAACTGCATCTGATACTGGCGCGGAGTCTCGTAGAGGGGGTAAATTCCAGGTGTGGCGGTGAAATGCGTAGAGATCTGGAGGAATACCGGTGGCGAAGGCGGCCCCCTGGACGAGGCTGACGCTCAGGTGCAGCGTGGGGAGCAAACAGGATTAAGATACCCTGAAAGTGAGTCCACGCCGTAAACGATGTCGACGGAGGTTGTGCCGCTTGAGGCGTGGCTTCCCGGAGCTAACGCGTTAAGTCGACCGCCTGGGGATACGGCCGTAAGGTTAAAAAACTCAAATGAATTGACGGGGGCCCGCACAAGCGGTGGAGCATGTGGTTTAATTCGATGCAACGCGAAGAACCTTACCTGAATGCTTGACATCCACAGAACTTTCAGAGATGGATTAATTCGGGAACTGTGAAGGACAGGTGCTACATGGCTGTCGTCAGCTCGTGTTGTGAAATGTTGGGTTAGAGATCCCGCAACGAAGCACAACCCTTATCTTTGTTGCCAGCGGTCCGGGAACTCAAAGGAGACTGCCAGTGATAAACTGGAGGAAGGTGGGGATGACGTCAGTCATCATGGCCCCGCCGACCAGGGCTACGTTATACAATGGCGCATACAAAGAAGCTGACCTCGCGAGCAACGGACCTCATAAAGTGCGTCGTAGTCGGATTGGAGTCACCGCTCAAACTCCATGAAGTCCGGAATCGCTAGTAATCGTGGATCAGAATGCCACAGTGAATACGTTCAGGCCTTGTACGCACCGCCCGTCACACCATGGGAGTGGGTTGCAAAGAAGTAGGTAAGCTTAACCTTCGGGAGGGCGCTTACCACTTTGTGATTCATGACTGGGTGAAGTCGTAACAAGGTATTAACCGGAAGATAGAGCGACGAACGGTAGGGTTAACACAAAGACACCGACAACATAACTTTCAGCAATACGTGGCGGCA
+
(,.())%(''%(&%%$(*%&'$%())/'))**'$).,,138(3:5564'2()%../,'11./*($(*,',,&&,0.81&0029-.10)(('&%&'()-79*),)*+*,'$(''*8+)/,0'&).0,98-.68'3(*,8715*/+')--331,(('(./'&++//.-5),-,1+'()'(+1((,(+4---9/2++*)-18:-+..1:0705)0,,/-/,++,+,'&%$%'%('-+/.13/,13;9,-7///5;)*-.,,()23*126.%//3580/3722-/+-.1./.)**))+)0,4+*&'(('(-.-,.--+(-346,33*7,8/.,1873,')(.-+-27/.13661-())*.02/-7-18.-1-'**02,+,,-51/6/997-)-2,,'$+&(),,2277917975*&'').()-'&(+23-.'4.*:)6))-332:++*,,*'*(')(++'+../-/3:4++*+(2++%''2)+,/7.0273&(4*.-33123'1224/3/.4,..05:5566-;-6-5432774733071-(,-/0-83,-0+0/19479)))**10::2.3-7-12327:3,.42-/132-.11923:..-+3,-.34<:6957.*+-.;26201566--+*(),,0411*-.)'*),-06681,./.2.*-701(()+,:8:+4,'&*,*(63/*-0762)-',-/26:56563423/0-,.224576776755435/0.386/,0/0*40:,*)&)105.+./43,-*)+%00233&+)*+.-54512,-/+.02;')$%&))0/178:3-*'**6653.*+,-455:/,,+0*/*&((&()/31-430666822/0)**)+32700(&)-**-,'31.)&&(%*'&'(*-('&'&'+,...,.(&)'%&%'*,.3852,,'*-(+19334332363*&'*3*0.057728-4+2,1+**++%&%$%(+(*10.5/*,.3//,7(-)5356422.-+'-(((4.4656--)0,97602&.,))1+'&'1.3$+16215.0287658;56;*/840102:8998.()('15392419.'+,+.+3,,-'&&&(6*;:9<:+73+,0.11061/65.43:80-018;9830000/4))**.,++*.,+/21,1,*,2-109+90;023.,,//190*%#$&$#&')+-5.4.1-.5/*.139634+1''$'%%&&'%*/-*2*)%&%)'$%##$&
