# Supplementary material for: De novo species identification using 16S rRNA gene nanopore sequencing
Source: PeerJ. 2020 Oct 21;8:e10029. doi: 10.7717/peerj.10029 (PMC7585375; doi:10.7717/peerj.10029)
Supplement: Supplemental Information 3 [file peerj-08-10029-s003.zip › pass_fastq_runid_2c9cf7bc05858273f10e7d7ec552fc0bd742dc3e_395.fastq]

@aa3195f0-2f78-4750-b671-4f87ad33692a ch=339 read=111440 start_time=2019-12-13T14:34:42Z barcode=BC01 runid=2c9cf7bc05858273f10e7d7ec552fc0bd742dc3e
TTGGTATATGGATTTCAGTTGTATTGCTTAGGGGGGTAGAATTCCAGGTGGCGGTGATGCGTAGAGATCTGGAGGAATACCGGTGGCGAGCGGCTAAGTTTGAATGACATCAGATTTTGAAAGCGATGAGGAGCAAACAGGATTAAGATACCCTGTTAGTCCACGCCGTAAACGATATCGACTTGGAGGTTGTGCCTTGGGGCGTGGCTTCCCGGAGCTAACGCGTTAAGTCGACCGCCTGGGAATTACGGCCGCAAGGTTAAAACTCAAATGGGCTGACGGGGCCCACTGGCAGTGGAGCATGTGGTTTAATTCGATGCAACGCGAAAACCTTACCTGGTATCCCGCGGAAGTTTTCGAAGATGAGAATGTGCCTTCGGGAACCGTGGTGATGCTGCATGGCTGTCGTCAGCTCGTGTTGTGAAATGTTGAGTTAAGTCCGCAACGGCACCAGCCCTTATCGCTGTTGCCAGCGGTCAGCCGGGAACTCAAAGGAGACTGCCAGTGATAAACTGGAGGAAGGTGGGGATGACGTCAAGTCATCATGGCCCGCCGGAAGCCAGGAGCTACACGTGCTACAATGGCGCATACAAAGAAGCGACCTCGCGAGAGCAAGCGGACCTCATAAAGTGCGTCGTAGTCCGGATTGGAGTCTGCAACTCGACTCCATGAAGTCGGAATCGCTAATGTCGTGGGCCAAATGCCACGGCGTTCCCGGGCCTTGTACACTGCCGTCACACACCATGGGAGTGGGTTGCAAAAGAAGTAGGTAGCTTGACTTCGGGAGGGCGCTTACCACTTTGTGATTCATGACTGGGGTGAAGTCGTAACAAAGGTAACCGG
+
%%0'&&'%)&($8+(*6-.((((+'&'4',,&(*,*//0-1.++*&/,,+%$*/,+-.',-.*+,,-3878-+4,07200+*(++.+*-,./00,'%%(+()-+(*+*$(++-*,%$#''****+$&)&,.&%$*-.6,6.+9*.*)+.(-30+.,))+-6/%'+.3055;7/-...553,+-*2,65818.,(+'%',)0*/2136.--+&%')''1'(/20/+1,9,4655474169343/('(&%('-/*)+,(2.0:0:96,14694+,)(%(+&2*48034))2+)(+(235/'*,1421120431368////..3&+((&(()&(''&&*/)-'(#&'-)(2.2-4.,8;5-%'')'3/+-&+&(*56:1//-7687:;2--+)(&$#&()2231522134./0,+///77356)(%'*')%,'($+07493.80*,2)((%&#'%'$24609220)*+)17--4/.21966+*..'-1.51/9*;+0+*+/1122-,42,-,/41468.-1+-..2..360634675894+-/0.11./.-160%,,*&$'%*900.&'*/-+&'%*''**-11188604/13456*')()+2/1602*/'&')#(.--./:67877688<73445359572*/*'+)$4'%&''+,1::1810/22354534104/01(2',),-1.,&%#)(+/,+&&(,070123+,,-+(,1.))*4222+/%((,)+)'/1)+20,**),9797:/+++/0./935486+&)+))*0,++$&$#%'%&++(8.).4.630//+/42-4;6,/02385442112134*)*3../5+-+2132*''*.92937
@cbabca58-a7f7-4411-a35c-a44c07116e41 ch=37 read=132857 start_time=2019-12-13T14:34:50Z barcode=BC01 runid=2c9cf7bc05858273f10e7d7ec552fc0bd742dc3e
CTCTACAGGGAGGCAGCAGTGAATATTGCACAATGGGCGCAAGCCTGATCGCCATGCCGCGTGTATGAAGAAGGCCTTCCGGGTTGTAAATTACTTTCAGCGGGGAGGAAGGGGTAAAGTTAATACCTTTGCTCGTACCGCAGAAAAGCACCGGCTAACTCCGTGCCAGCAGCCGCGCGGTAATACGGAGGTGCAAGCGTTAATCGGAATTACTGAATACAAAGCGCACGCAGGCGGTTTTGGTAGTCAGATGTGAAATCCCGGGCTCAACCTGGGAACTGCATCTGATACTGGCAAGCAGGTCTCGTAGAGGGGTAAATTCCAGGTGTAGCGGTGAAATGCGTAGAGATCTGGAGGAATATGCACCGGTGGCGAAGGCGGCCCCTGGACAGACTGACGCTCCAGGTGCGAAAGCGTGGGGAGCAAACGAGTTAGATACCCTGTTAGTCCACGCCGTAAACGATGTCGACTTGGAAATTGCCCTTGAGGCGTGGCTTCGGAGCTAACGCGTTAAGTCGACCGCCTGGGGAGTACGGCCGCAAAGGTTAAAACTCAAATGAATTGACGGGGGCCCGCACAAGCGGTGGAGCATGGTTTAATTCGATGCAACGCGAAGAACCTGGTCTTGACATCCACAGAACTCCAGAGATGGATTGGTGCCTTCGGGAACTTCCGTAGAGACAGGTGCTGCATGGCTGTCGTCGCTCGTGTTGTGAAATGTTGGGTTAAAGTCCGCAGCGAGCGCAACCCTTATCGCTGTTTGCCAGCGGTCCGGCCGGGAACTCAGGAGACTGCCAGTGATAAACTGGAGGAAGGTGGGGATGACGTCAAGTCATGGCCCTTTGACCAGGGCTACCACACGTGCAATGGCGCATACAAGAGAAGCGACCTCGCGAGAGCAAGCGGACCTCATAAAGAGTGCGTCGTAGTCAGTTGGAGTCTGCAACTCGACTCCGAAGTCCGGAAATCGCCAGTAATCGTGGATCAGAATGCCACGGTGAATACGTTCGGGCCTTTGCTTGTACACCGCCATGCACACATGGGAAGTGGGTTGCAAAAGAAGTAGGTAGCTTAACCTTCGGGAGAACACCACTTTGTGATTCATGACTGGGGTGAAGTCGTAACAAAGGTAACCGG
+
/,1'))&.4+)/64/541121)),+.)'*+,/536:7849:;.6:72&)%$#$1.,.)+,566662**,'*+,/06737/02/1;1.821/3//194++++.-7,).,+.+2/*//:7--6-3,+*'&'&(016'7(*0&(('/.++''&*,2,++274721/*&*0())()4,*)%'(2*-.+,02+,,))*25958/4-4,-.+0/1/8/1191840'-4-+,.-),*/25:812976))%&&%'0-/'(%'%.1-+.2/),4/.6)73;66:5-3-0-//.10+*)(').--6.&*$&&''*,,12.*,041.1&6)9-0&260'.),-2;8/4/.,2398&&()+.02931/**)).-(*'2-405+2+)*-+0../.1.,/1865330/00084536(*64513'**'((/927:,*-/1:+,%&'*/+.8655:1-/&))*452)+)/-37:;:/2..).04420/1+,*$*)').(-510,4054265434/3,*,-/830*,3589-188142-.82265*+$(*858965878+1.102:;;/657;9,*,+1,646(59:5.:.,,.//*'(/9349-.,-7667<92679+**+&862969226/0*-+*),4340.&2332/+,..210,,+)(+,-;99'1((%)(,24;8&62+0.14/1.,,)%)%.*+5476776433232987144.0/28972;1/+-.-+-00-7.5:08,-+7,')'-+'$.,'2)1-9'0(**7/./.1:(*394.,.30,-03.-)0*-++.12*3,--/6783131.-,/5+0///,--+0--0,+05/777867/,-),//3.3--)%&#'(,9)880*+**(%)(+&(%')0,)343410)+(.'*&(((+-2.3.00220*)(.2:385;78743,-3:-''**34778884850%*.*+)'(+86.82-4477441..*%*)+,&*()).,.%&$$&++1/019989/8()+94.57/2.43.01.+2/235*1-.%()%%(++((++)+.&(%%(+*,,')(),2))$'',''))()396(&+)'))4/-,+*+'4))&*./1:-*'$$%%,0&)-.*(./1691,,,-,('.1&&'.++-11875/54*%$&))/006
@ea338a76-2cff-41a7-83e4-7db044658690 ch=457 read=51641 start_time=2019-12-13T14:34:49Z barcode=BC01 runid=2c9cf7bc05858273f10e7d7ec552fc0bd742dc3e
CCTCTACGGGGAGGCAGCAGTGGGGAATAATGCACAATGGGCGCAAACTGGTGGCATGCCGTATGAAGAGGCCTTCGGGTTGCCCTGACACTCAGCGGGGAGGAAGGGAGTTAATGGCTGACACGTTACCCGCAGAAAACTCAGCTAACTCCGTGTAGCCGCAGTATCTGGAGGGTGCGAAAGATTAATCAGAACTGGGCATGCCTTGCAGGCGGTTGTTAAGTCAGATGTGAAATCCCCGGGCTCAACCTGGGAACTGCATGAATACTGGCGGCGATCTCGTAGAAATTAGAATTCAGGCGTAGCGGGCGTACGTAGAGATCTGGAGGAATACCGGTGAAGGCGGCCCTGGACGGAACTGACGCTCAGGTGGGCGACAGAGCAAACAGGATTAAGATACCCTGGTAGTCCACGCCGTAAACGATGTCGACTTGGAGGTTGTGCCGCCAGGCGTGGCTTCCGGAGCTGCGCGTGCAAGTCGACCGCCTGGTACGCAAGGTTAAAACTCCGAAGCCATAATTGACGGTACCCACAAGCGGGTATGGTTTTGAATTCGATACAACGCAGAAGAACCTTACGGTGCGGCATGCGGAAGTTTCCAGGATGAGAATGTGCCTTCGAACCGTGAGACAGATGCTGCATGGCTGTCGTCAGCTCGTGTTGTGAGAAAATGTTGGGTTGCGTCCGCAACAGCGACAGCCATATCCTTTGTTGCCAGCGGTCCGGCCAGAACTCAAGAGCTACAGTGATAAACTGGAGGAAGGTGGGGATGACGTCAAGATCATCGCGTACCGGCCAGGGCTACGATGCTACAATGGCGCATAAAGAGGCGACCTCGCGAACAAGCGGACCTGCCAAAGTGCGTCATGGTCAGTTGAGTCTGCAATTCATGACTGGGGTGAAGTCGTAACAAATTAACCCGGAAGG
+
'*(-(+.)55'&+-*)-./-5/14,+0,)&*&*&)*&),/02,-23))-./+*$$##$##%'*,-,-*(*216272,10/0++''$'%&%&&&%'')04)(+,(+(''%&'**$#$$$(+)-%&&-,+.62)-**1,&%%'1'&))()*,54*+(&()/2$(#%)'('$(/,,-,&&&&(+*&%.+.83-&+%%,')+1/(%%%$#$$&%+.(*)',$(2/,)+0-6,,)'%++('-*)*+.)/13417652:2163564-+)()('/,./')(''''(&.,.)'&%%'(')'-).-()650,)()&+')++).212*+),.23:;12-.-,6800+(/%&)+((+/82+-60/+)-()),-0788903'''&%%&##$&&(*-3,4/46+3,,(*-555:++4::7897//134;99::06.+-/.0**+.*0-+,.+6/.-./%'(%*3-243944,5*/+&&$(%'&(-.)(*-+((%$*5177(*'$$$%,+0+4/83::813/*$&'&-/.-+'*))*$)&%$*,+&&((%'*1&)(.-*+89*',*0++''*%/12112*)1,-220()($'*'*&%'((+)$+*-)+(/5--'(+-.1-/*)...31577;0-+638/2//1/4'*&-,-312222:666885693355620-4-(,.-).*0--.5;06./+#$().'&),(&$,)+()(&0,#%'(*+-3/),+%&%&$+*1./5.7/6'-%**/3*''$))0-2*,+,+*-25.059.-/*-((',+4-,-3467770,)-16210*%'((++)---%.0/+%%'''.-41024:8+8657210-*&'')()++1/5)''&&,/-+-2:267*'.*.78--6867+$(%&&)'*+*'%&'))%*$$-)3*+-//0492&)*././533/++'%$&*/6/9004-1')
@177947bf-8efb-495f-9e6b-30a3667d365f ch=261 read=84840 start_time=2019-12-13T14:34:57Z barcode=BC01 runid=2c9cf7bc05858273f10e7d7ec552fc0bd742dc3e
CCAGTTGCAGCGGGCACGGCTTCACCCCAGTCGCCGCACAAAGTGGTAAGCGCCCTCCCGAGGTTAAGCTACCTACTTCTTTGCAACCCACTCCCATGGTGGCGAACGGATGTGCAGGCGGGAACGTATTCACCGTGGCATTCTGATCCCGCGTTACTAGCATTCCGACTTCATGGAGTCGGAGTTGCAGACTCCAATCGGACTACGACCGCGCCTTTGTGGTCGCTTGCTCTCGCGAGGTCGCTTCTCTTTGTAATAGCCATTGTAGCACGTGTGTAGCCCACCGTGTAGGGGCCATGATGACTGACGTCATCCCCACCTTCCTCAGTTTATCTGGCAGTCTCCTTTTGAGTTCACGGCCAGGATGCTGCAGCGTAAAGGATAAGGGTTGCGCTCGTTGCGGGGCTTAACCCATTCACAACGAGCTGACGATAGCCATGCAGCACCTGTCTCACGGTTCCCGAGGCATTCTCATCTCCTGAAAACTTCCGTGGATGTCAAGACCAGTAAGGTTCTTGCGTTTCATCAGAATTAAACCACGGCGCTCCACCGCTGTGCGGGCCGTCGAATTCATTTGAGTTTTAGCCTTGCAGCCGTACTCCCCAGGCGGTCGACTTAACGCGCGGAAAGCACGCCTCAGTTTAATACCAGTCGACATCGTTTGACGTGGACTACCAGGGGTATCTAATCCTGTTTGCTCCCCACGCTTTCGCACCTGAGCGTCAGTCTTCGTCCAGGGGCGCGCGCCGGTATTTCTCCAGATCTCTGCGCATTTCACCGCTACCTGGAATTCTACCCCCCTCTACGAGATCAAGCTTGCCAGTATCAGATGCAGTTCCCAGGTTGGGCCCGAGTTTCACATCGACAACAAACCGCCTGCGTGCGCTTGCGCAGTAATTCCGATTAACGCTTGCACCCTCCGTATTACCGCGGCTGCTGGCACAGGTTAGCCGGTCTTCTTCTGCGGGTAACGTCAATGAGCAAAGGTATTAACTTTACTCCCTTCCTCCCCGCTGAAGTACTTTACAGCAGTACGTATTTCATACGCGGCATGGCTGCATCAGGCTTACGCTTATTGTGCGTATTCCCGCTGCGCCGCCTCCATGGGAG
+
6*%)*5.+%('''&%#')()-2--01/*'(+**,)*)+--5,+,.(*,-'(*351/1+'(&+)2946(,-.7931337-5.+&)))/4,%'(,(()//*&*(&+$#%))&())%)$,)'&22-6336.4-+)/1)*+2146:7433351-(*+*.,-/**,)(8.*+-0065)*()%'*,,,)*+636'(2103)5-340:59810---'()'*&&*(($)+()'*(0'')-,2343.-12.'''&&&(487,,-()%$&)/,5/--00.2434656324:2$&%)+,+,,.3.25*,,+-))&'*+;778;<-4;6+///35.*+')*;6013././%/238871;;,0,158+%'*.-2((+$()**+)'*-/097+0.605)/2/,/+,+,.375:462<3.))'-%*'()27**/0-1)(-.476,,%&(,-6*-./+--,-2++/4--)--:6/57+(*'+*34743311/++)(+39:1/8269779<:;777+**'(.&+*)-,02;4/2/.+-.*%',*%&'()(9;961()&+,(-067.14,+-)&&&)*)+'$&&&(&%,,5381/.+586(&%&(&,,.&2371710+189-+028):68,%+/.60--,,,301-)*+&.+056,')',)(%$$&%'(..)*-7875/2)'%///642564572311+-.15.0866:30*1*'---776-0/11::.*-+25/0-5753414(*'+*330+,0671(&%$$%,*'.)(+80.**-,,020/0+&**,,4;82258/-2)*2,+-/,10265768;3,.-*%('(,*)*)2%.3.-6<446546),/3/1.-/,/-((-2095;705)*(2+:1/+.--.//,3877:89<9<<999775.,')&$%'&&)-/541.,*-.5252,+2+((&.531293688969:782;3449514.,.%/+/+))0/-70+*4.6<9937/951120(*/.4//.4649(0+/(%0*.'(,*',*15,+;68.525,,.5+.,)&(*/2*###$&%)&&%%''(,+++./0*./:3016:9531023)8641,$)&&$#%&'%'%$(*,/6081,*$&'$&&%+),06(,$*(&%
@55bc4636-e294-4db7-ab1e-1f8d52a0d205 ch=172 read=198472 start_time=2019-12-13T14:34:57Z barcode=BC01 runid=2c9cf7bc05858273f10e7d7ec552fc0bd742dc3e
CCGGTTACCTTGGTAGAGCTTCACCCCAGTCGAATCACAAAATTAGTAGTAAGCGCCCTCCCGAAGGTTAAGCTACCTACTTCTTTTTGCAGCCACTCCCATGGTGTGACGGGCGGTGTGTACAAGGCCGGGAACGTATTCACCGTGGCATTCTGATCCACGATTACTAGCGATTCCGACCTCATGGAGTCGAGTTGCAGACTCAATCCGGACTACGACGCCTTTATGAGGTCCACTTGCTCTCGCAAGGTCGCTTCTCTTTGTATGCGCCATTGTAGCACGATGTGTAGCCCTGGTCGTAAGGGCCATGATGACTTGACGTCATCCCTCACCTTCCTCGGTTATCGCAGCAGTCTCCTTTGAGTTCCCGGCCGGACCGCTGGCAACAAAGGATAAGGAGTTTGCCTTTCGTTGCGGGACTTAACCCAACATTTCACAACGCGAGCTGACGACAGCCATGCAGCACCTGTCTCACGGTTCCCGAAGGCACATTCTCATCTCTGAAAACTTCCGTGGATGTCAAGACCAGGTAAGGTTCTTCGTTGCATCCGAATTAAACCACATGCTCCACCGCTTGTGCGGGCCCCGTCAATTCATTTGAGTTTTAACCTTGCGGCCGTACTCCCCAGGCGGTCGACTTAACGCGTTAGCTCCGGAAGCCACGCCTCAAGGGCACAACCACCAAGTCGACATCGTTTGCGGCGTAGACCTGCCAGGGTATCTAATCCTGTTTGCTCCCCACGCTTTCGCACCTGAGCGTCAGTCTTCGTCCAGGGGCCACCTTCGCCACCGGTATTCCTCCAGATCTCTACGCATTTCACCGCTACGCAGATTCTACCCCCTCTACGAGACTCAAGCTTGCCAGTATCGTGCAGTTCCCAGGTTGAGCCCGGGGATTTCACATCTGACTTAACAAACCGCCTGCGTGCGCTTTACGCCAGTAATTCCAGTGCTGCTGCACCCTCCGTATTACCGCGGCTGCTGGCACGGAGTTAGCCACAGTGCTTCTTCTGCGGGTAACGTCAATGAGCAAAGGTATTAACTTTACTCCCTTCCTCCCGCTGAAAGTACTTTACAACCCGAAGGCCTTCTTCATACCGCGGCATGGCTGCATCAGGCTTTACGCCCATTTGTGCAATATTCCCCGCTGCGCCTCCCGTAGG
+
25--5-'+''%($%%%($()9+.542*-+/-))--1***(4.*/,*/&-01.+++05,).2**01.3/36-())(+6257;971:91+/2-',.)+*097,48;99878608:510.022158731+45(2*,.-(+*,.-,3616.9//1:6.//5/4*+*,33003223/014/(&/8;98+2+.%+,206.:.,))'()*1,:18)7-:;767744,.'+363550+,./+&).,456755,-,*,-0.-.,,62/-3,)**)+36;6/30**))***++,,3110,1+((4992)(('-&(+9/,,,*)((*)*-:7::;094,+31474744/1'628,/+''%&**0468921630028/58,-.4-797:9666090/4347&61521/+*(+08.+0))2-.1420/2;74/604-*+',*201:6./1262&.*,4531.0-$02).1254/+),,14336522/3289255*)*')/-)137;89:67423+,-39404939668;;9076688::;,9++.+/0295852-)+--.//-,(*)*19855-/(((+,.,&,..-0.,0&/)(%*21.'.03:8<848<9,0,2;<,08.,+,'$%(*,,2,/+298**144+50116-4,7-9676/6---2/(2)/,&/3*,,198969+:3/./381/$&(''+-/2254677.9,%),500/$*.0.&$.+++)',)+.528238553<3..1,9:2*/-*/8-.$%$(*,./03012.2466:84621-16:187&(5*;779;207%5278;8)++*)*1675977877.7;;14553454,%*''+2.12.29965(.++-4/52558'(()+.-29(**'&&#(*20779-0)'*,0+)'2.-),0/,)467*'*+,2123.6.0///5245+,6,.034560.1601:929+,/494;32%+1(+32343465;7325+**-0+.3/-6.,,222/0+$)&,%'0.,+/.')),+-.6.7:<856401++2353571:112245:(0)0-6/2**11,)&*/3+)21,)8:-)932280.0+,-0,*/.-4:*),*-4021703:0--&,)(*+.-%)*.-/0011238;91;6-1/373)-0.*.,009223<1::7'*'()%(+*19,,8683
@fc1a1247-0ecb-4cc3-9905-b02ffb6bbd52 ch=6 read=72979 start_time=2019-12-13T14:35:09Z barcode=BC01 runid=2c9cf7bc05858273f10e7d7ec552fc0bd742dc3e
CTCCTACGAGGCAGCGAAGTGGGAATTTTGGACAATGGGCGAAATACTGATCCAGCAATGCCGGCAGTGCAGGATGAAGGCCTTCCGGGTTTATAGGGCTGGCGGAACAGAAAAGCTCCTTCTAATACAGAGGGGCGTGGTACCGTAAGAATAAGCACCGGCTAACTACGTGCCAGCAGCCGCGGTAATGGTGCGAACGTTAATCAGATGCACTGGGCGTAAAGCGTGCGCAGGCGGTTATATAGACAGATGCTTAACAGAAATCCCGTCCAACCTAGGAACTGCATTTGTGACTGCGTAAACAGAGTACGGTAGAGGGGATGGAATTCCGCGTGTAGCAGTGAAATGCGTAGATATGCGGAGGAACACCGATGAAAGGCAATCCTGGACCTCATGCTGACGCTCATGCACAGCGTAGGAGCAAACAGGATTAAGATACCCTGGTAGTCCACGCCTAGAAGCGATGTCCAGCTGGTTGTTTGAATTTAGTTTTCTCAGTAGCAGAAGCTAACGCGTGAAGTTGACTACGCCTGGGAATTGCAGCCGCAAAGGTTGAAACTCAAAGGTGTGAGGACCCGCACAAGCGGTGGATGATAGTTTAATTCGATGCAACGAAACCCTTACCCACCTTTGACATGGCAGGAAGTTTCCGAAGATGAGTTCGTGCTCGAAAGAACTGCACAGGTGCTGCATGGCTGTCGTCAGCTCGTGTCGTGAGATGTTAGGTTAAGTCCACGCTTGAGCGCAACCCTTGTCATTATAGTTGCTACGTTAGTTGAGGCACTCTAATGAGACTGCCAGTGATACTGACCGATGCGGGGGATGACGTCAAGTCCTCTTGGCCCCATATAAATTAGGGCTACACGTCATACAATGGCTGGGCTGAGAGGTTGCCAACCCGCGAGGGAGCTAATCCCACATAAGGCAGTCGTAGTCGGATATGATCTGCAACTCGGCTGCATGAAGTCAGAATCGCTAGTAATCAGCGGATCAGCATGCCGCGTGAGCCGTTCCCGGAGTCTTATACACACCGCCCATCCACACCATGGGCAGGTCTCGCCAGAAATGACCCTAACCGCAAGGGCGCTTACCACGGCAGGGTTCGGCCCGACTGGGGTGAGAGTCGTAACAAAGTAACGGAAGATAGAGCGACAGGCCGTAGAAGTTAACACAAAAGGCGCGGTAGCTTTCTTCAGCACCAGCAATACGTAACTGG
+
+)/+)'*)%(*)%**&))(*).),)/7:8*00,-4101/-$()*#%%%&),3,,+339212+%##&&,-/12757220,/*%$$((,1--/+(**'(%(&'%'(3,1.'(.1*&),.5025/,/0.*-+))*&%$&%%&-++0+)/3')24156./+1336324545%.&0*/0,,-,-03-,4,')&'&+*,31/-442:22.0)($($&'(*-+'')7773+-,+*,*,.6:5(3-8,-'&$$%(,,./,*0,-)(*((.,))0++,5)2*574-0*'./2453394,0(((*'($$%'(*+))+-(7+)*)*&-,2+,.*(**/307,.50*&$$&($.((24**,--8577055660,2*--0,/0.'+%)+&(003;7673*/.)+'(),(2,*%)&')-*)(+'&)(),015+'*.770'),3./**)',2288*-23326971+-,.70.)0+),)(.--.(&)-..037,,.'('%+/+*-156,(($*%)''++%')(+./&./22/%(/+,8*'%&&(.06002+(&(&%,'*,7/759*2).5**7-+87/83*/+++)&1726;8./-524200007:99123109;;487<5111/10'*&&*++2(-((16-+1./4.-/0&&,(%$*,'(,+2+0('))*+81&(+0,+,255,*0-)*-&-(%&%'(-/2224+*(('(&'$)*01-&**+3(''((+./.33625.(+-/9,3..2,&((%(*)*---..3/;6,2-00'++(%%&&1'++0/(&($(7-$&+,/'200-,'+'&+.--*,'%*+***)**+(&$$%)$&-4:62(,,,,+///5-012*(+'%''--)+21336/7.&120.0.*')(+7455-9+%'&%%061+)('%%**35'($)&,/-*,)(+,+(*,-05+82*'((*$'&*314661:4516,8/6*,,-231+0(-+--0'1144%4,/1-,,'.,224*,),,,2,)+#%'+2403*','1035.***'&%'&&*-*+)'*$'(/3-+--...-2;-2,)')++$)+-433(-(%'*-,--2---(')&$#&%,-)'+(.././)-+&%((,--29-1/62'(,..94+'))&)&12184*(''%%%(*646470.***-32)--+*/-.,+.*)$&(%'*,),&'+'**++))'..5/(((%%'%%,)(+/51/410(*-172...+&0,31./&(%$#
@f93c6b75-9b89-4c10-aa91-145a28d73ed1 ch=485 read=143987 start_time=2019-12-13T14:35:19Z barcode=BC01 runid=2c9cf7bc05858273f10e7d7ec552fc0bd742dc3e
CTGGTAACGTTCCGTTTCAGTTACGTATTGCTTTGGTGCCAGAGAAGTCTTGTGTTAACCTTTCTGTTGGTGCTGATATTGCTCCTACAGGAGCGGCAGTGGGAATATTGCACAATGGGCGCAAGCCTGATGCATGCAGCCATGCCGCGTGTATGAAGAAGGCCTTCGGGTTGCCAAAGTACTTTCAGCGCTTCAGGGAGGAAGGGGTAAAGTTAATACTGCTCGTGACGTTACCCGCAGAAAAGCTCAGCTAACTCCGTGCCAGCAGCCGCGGTAATACGGAGGGTGCAAGCGTTAATCGGAATTACTGGGCGTAAAGCGCACGCCAGGCAGTTTGTTAAGTCAGATGTGAAATCCCCGGGCCAACCTGGGAACTGCATCTACGATACTGTGACTTGAGTCTCATGGGGGGGGGTAGAATTCCAGGTGTAGGTGAAATGCGTAAGTCTGGAGAATACCGGTGGCGAAACTGGACTGAAGACGTGACGCTCCGGAATTAAGCGTGGGGAGCAAACAGGATTAGATACCCTGTTAGTCCACGCCGTAAACGATGTCGGCTTGGAGGTTGTGCCCTTGAGCGTGGCTTCCGGAGCTAACGCGTTAAGTCGACCGCCTGGGAGGCGGCCTGGGTTAAAACTCAAATGATGTGAAGCGGTGGGCATGTGGTTTATTCGATGCAACGCGAAGAGAACCTTACCTGGTCTTGACATCCACGGAAGTTTTCAGAGATGAGAATGCCTTCCGGAACCGTAGAACGGAGTGCTGCATGGCTGTCATCAGCTCGTGTTGTGAAATGTTGGGTTAAGTCCGCAACTTGAGCACCAGCCCTTATCCTTTGTTGCCAGCGGTCCCGTGGGAACTCAAAGGAGACTGCCAGTGATATAACGCGGAGGTGGGATGACGTCAAGTCATCTTGTGCACCGACCAGGGCTACACACGTGCTACAATGGCGCATACAAAGAAGCGACCTCGCGAGCAAACGGACCTCATAAAGTGCGTCGGCATGTAGTCCGGATTGGAGTCTGCAGCTCGACTCCGCATGAAGTCGGAATCGCTAATCGTGGATCAGAATGCCACGGTGAATACGTTCCCCGGGCCTTGTACGCACCGCCCGTCACACCATGGGAGTGGGTTGCAAAGAAGTAGAGTAGCAACCTTCAGGGAGGGCGCTTACCGCTGTGATTCATGACTACAGGGTGAAGTCAGCGTAACAAGGTAACCGG
+
#&)')%%&%%%&%'/:*.2/8/-.56020+****+''%'$&&.&%$&'&*.,/2(5+2205;1/2+3414399,+++%02,-,13)&*'.+%)*%4213769/*..'--)*(++/.284000.1),56536('%((/./1747547,-1430./71/'*,*./76:510,/5((&13/+,'*+33++++%&**(%(**&+*,*-31,--60++5.4('&%'313()*-301+*,+),.,+2/'+%))0&,-+*)**0-+/,075343255*-),(-*+*0,/.*+&*+888897482627$-*'3*,-994.1317:7-1//+,*,2',-.,4683)//44,,3+./73*&&(''())&))%)(((0('&./257677563-+,+-/--,+()&()'((,,*&'&&'))*+-11),(+),*/,*,350.(%'('**66.*+,--(&()+:6,,+1().-)21+2'&(%$$%.-2)(''(&*))%'(,---,-&*(%,&(&$&)6204*)*.6521(,1(6()&.+*))&(+)*&&.-(),/484.39.31110401,**'+-*-/).+&'(*(&&&%)*-957.+.)(.4,--,*'&()+07//-14452/&/.213)'&&')-.0*(*+*31::8../*5+)*$&$$#$$'*./-./'')643577<:2546+-/1196844'()&(().,/,/+.63.0+(*%%&(*164-../+,*,;74,)))*-./03310.+++))%+-,56:23$**.-+/''),1:99520;666:9(87/01114502611//30+,-;15305/3')./'(+)&&%'&,-%0)/&(2'(2,10((/,*-2*)*(()-*)+''(&%&(*),4447+.,.//08987%('(*+*%&&$%%((&&%('*)(+12//0/.636761-(*&%'**-0*+,73+467630-,&(+,025670:0/74/-%$%(*5'&('&)+).4687:444549,5171,.+))*.,)).,./68&&&('())).2'2)*7&*)%&)'&%&&(+,.127-7)')')+.7124+9092515,1.*/,-1;999++(+++3.,,0.-*,8102.52842)).01+2--.10(*)0-267724+((',+$%$)***,-7629-/.7/(*/&,()%'(*(+'+&)'41&'2)(,44../7..:-%(-&+123/+#&%$%($%%*.-)'((&'($%'(-.,1+0,2.5954(5
@f7f5551e-87f3-464d-95a1-e0b398f65558 ch=157 read=95964 start_time=2019-12-13T14:35:17Z barcode=BC01 runid=2c9cf7bc05858273f10e7d7ec552fc0bd742dc3e
CTCCTACGGGGAGGCAGCAGAGGGAATATTGCACAATGGGAAACCACTGATGCAGCAACGCCGCGTGAGTGATGAAGGTTTTCGGATCGTAAATGCTGTCTTTGGGGAAGATGGCGAACGGGAGGAAGCCACGGCTAACTACGTGCCAGCAGCCGCGGTAATACGGCGTAGGTGGCGAGCGTTATCCCGGATTTACTGGGCGTAAAGGGAGCGTAGGCGGATGATTAAGTGGGATGTGAAATACCCGAATGGCAGTGCATTCAAACTGGTTATCTAGAGAGTGCAGGAGAGGAGAGTGGAATTCCTAGTGTAGCGGTGAAATGCGTAGGAATTGGAGGAAGAACACCAGTGGCGAAAACGACTCTGGACTGTAACGACGCTGAGGCTCAGCGGTAAGGGGAGCAAACGGGATTCGGTACCTGGTAGTCCACGCCGTAAACGATGAATACTAGGTGTGGGGGTTTCAACACCTCCGACGCCGCTAACGCATTAAGTATTCCGCCTGGGGAGTACGGTCGCAAGATTAAACTCAAAGGAATTGACGGGGACCCGCGCAAGTAGCGGGTATGTGGTTTTATTCGAGTAACGCGAAGAACCTTACCTACATGACATCCTTGCGGTATATGATGGGAAATCCCTTCGGGGACAGGTGACAGGTGGTGCATGGTTGTCGTCAGCTCGTGTCGTGAGATGTTGGGTTAAGTCCACGAAGCGCAACCCTTGTCGTTAGTTACTACCATTAAGTTGAGGACTCTGGCAGACTGCCTGGGTTAACCAGGAGGAAGGTGGGGATGACGTCAAATCATCATGCCTTATGTGTAGGGCTACACGTACTAATGGCTGGAGTACAGAGAGAGATGCAATGCCGCGAGGTGGAGCCAAACTTAAAACCAGTCTCGTTCGGATTGTAGGCTGAAACTCGCCTACATGAAGCTGGAGTTACTAGTAATCGCGAATCAGAATGTCGCGGTGAATGCACGTTCGGGTCTTGTACCGCACCGCCCGTCACACCATGAGAGTTGGCAATACCCGAAGTCCGTGAGCTAACCGCAGAGCAGCGGCCGAAGGTAGGGTCAGCGATTGGGGGTGAAGTCATGTCAAGGTAACCG
+
0:71-15.9;)(.6//356/+-//)3-.20())(3<84/)*./00$&&(&+*..*88999:;1120**(++.-&.(-+5;854,;1876253+(&')*+.5:9179++-./'(*/),49,2.+*&+)(0.-..90//50101)3+--+,-+)/1-1331.:/...$%(.((./295/0573150.1'(*-)/87-.398543253**-*%)*/0.1/56;8.-+0,32183::51+)(,16/.:4-'%'&$$%%(((+,0,,+02./21040025.-)(%**338:20.*.-))%&,+0./1,2-((11-'(,,/44.04/+.573,+''$+%-*)+*',)+')()('),01..-77022454+,+3+3.(,01./),-.*)*+**,(#(',+*)()12+'*,12&)'0+()(%%$%%,-,/45-0,(%#&)/85859/,(&+0099//0//88::8:55,-667/'/-0524.($&(-0+0016013-4-4,-/-1,42+-235660&'()-1525),+))*-)27+++,27,*,--2041505;6.580))%)++))&*)'-'$&**//40;;31+:+*&'%0333520.,/601.1.,+%&'$$&'(%02+)+'*%%,,0,-%$&&))'(,(+/71982)3(&#%))),58*05349934343;/*))))53+,./;9:8861031..1,.525306,'&*.+%&((,,-56676;-.,-.6-8-,)-,(*,-97+-.()(/)'',,4454-&%%&*+76279403.)0-0.1150-1/.5+5.5:;132134753/2++,::95910*(((+1761.0467510&*))%*%+*,26542-&')+0+*(%(%'%$'%*+/367361-,*)235').*9::4263<;+8:8798530280.:,6---97:76.09.-:9789200114/7/0/4,+)/.),.-.0/1-..6.-856(*)+/6184825/+*1.$3)+,135%.39/8-'-(/(&*-19197+-41--,-1-4/.,++4+6**140-4;*),-+/256545020/1-+,3-+,--+*)*.8.22,,//2*-/-16581,..+452()).+&+.-3,&$&(&(+-8888
@36ef4ae8-a4df-45bd-be0a-e808321b1718 ch=61 read=183384 start_time=2019-12-13T14:35:21Z barcode=BC01 runid=2c9cf7bc05858273f10e7d7ec552fc0bd742dc3e
CTCCTGGGCAGTAAGGGAATATTGCACAATGGGCTCAAACCTGATGCAACCATGCCGCGTGTATGAAGAAGGCCTTCAGGTTATGCAAAAGTACTTTCGGCAGGAGGAAGGGAGTAAAGTTAATACCTTTGCTCATTGACGTTACCCGCAGAAAAGCACCAGCTAACTCCATTAGCTTGTACTTGTGGCCACCGGAAGGTACTAGCGTTAATCGGAATTACTGGGCGTAAAGCGCACGCAGGCAGTTTGTTAAGTCAGATATGTAGAATCCCCGGGCTCAACCTGGAACTGCCTCTGATACTGGCAAGCGGAGTCTCGTAGAGGGGTAGGAATTCCAGGTGTAGCGGTGAAATGCATGCAGAATCTGGAGGAATACCGGTGGCGAAGGCGGCCCCTGGACGAAGACTGACGCTCAGAGTGCAGAAAGCGTAGGAGCAAACAGGATTGAATGCCTGGTAGTCCACGCCGTAAACGATATCGACTTGGAGGTTGGCCTTGAGGCGTGGCTGGAGCTAACGTTAAGTCGACCGCCTGGGAGTACGGCCGCAAGGTTAAAGAGCTCAAATGCGTTGACGGGGGCCCGCACCAAGCGGTGGAGCGTAATGAACGAATTCGATGCAACGCGAAGAACCTTACCTGGTCTTGACATCCACAGAACTTTCCAGAGATGGATTGGTGCGCTTCGAGACACAGCAGGACCCAGGTGCTGCATGGCTGTCATCCAGCTCGTGTTGTGGAATGTTGGGTTAAGTCCGCAACAGGCGCAACCCTTATCCTTTGTTGCCAGCGGTCGGCCACAGAACTCAAAGGGGGCGTATGATAAACTGGAGAGGAGTGGGGATGACGTCAAGTCATCATATTTACCACGACCAGGGCTACACGTGCTACAGCGCATACAAGAAAGCGACCTCGCGAGCAAGCGGACCTCATAAAGTGGAAATCGTAGTCCGGATCTAGGTCTGCAACTCGACTCCATGAAGTCAGAATCGCTAGTAATCGTGGATCAGAATGCCACGGTAGATACGTTCCCGGGCCTTGTACACACCGCCCGTCACACCGCTTCAAATTAGGGCTGCAAAAGTAGAGTAGCTTAACCTTCAGGAGGGCGCTTACCACTTTGTGATTCATGGCTAGGGTGAAGTCGTAACAAGGTAACCGGAAGATAGAGCGACGAGCCGTGGAAGTTAACACAAAGACACCGACAACTTTCTTCCCTTTCCAGCAATACGTAGCGGCA
+
*,/)&%'''&')&&--)/52/60-+'*/--/+*+'*-0'39-,++)+1)/65968512//.2-841/(()'+*-+**$/537,0%#.1*&$%&(*170&20(30)+1,2)2,'&,-98,-5.3-+.&&'**567&6(+)2(15029)+51--')($%#%&'%+$)*-./1%)%$%'(&%$%'&&&$##&(),-04-1(*(%$',-2//305-.'1-004.13550205670-,+-'-+/0.2/(/8<3-4:84058/551&+'&''-1+047+***208/53:36:3466-,',.3/00019/7.-.%&(*&**-097/.*&)/10--1'-+/5-.-08321+,+-/2(&',())+++*/%%%'+34-)/+(2/3:4030-6-)).).*,*.86/,3858),,+,111/.-,,.+*&****(&)+*%&)-&40-/006.6)*-%4%')('(1:/08856/5)&)/18368;3.**+(042.+)+//110-,)'**.//,/1**-/4/()''$&(&$+$('5+4543178443+(&'%#&&0-239.26508/5.6.)('+*-/98,+%%*-,+308;8014-++*0)/**5'/229,..&0(&(+'')(+,202./2222/20,&$'(&'*+/,(-/+.1*(+0.1377.&%'(0+6+17-,''(&*+67://8/521/&%')'&(**($$%&&'+)*3,')1297890/..-;55586-06)()//0,1*04-/296877/</:91:,0-.2-))-',--0//04-4<6/822332:4*2+&*&(**.5+*'&(&%%&/'2+,51:/-2.-&+%%'()-/255389/-)%'(%'))0552873211238*-9554)*#%$%&./'),....2564421(*-.0-+%%'%'$')+-/1.')((%''&&'(+%&(*+/5:.12/.0-,3124:4(0'(**(()897505(+-2++&&'(**+(/+&+,++')*,'*+35400-,&(+-**(,+&*).+..3&-/00/)*89886/+*'(%%20350245,)'.//-+.&()*++(3813/--2833116%&,').+,--&16&*-//0:/*&.'((()+''+*1*//+/,'15--430/150/39,.-84./257;83/3(*()))'))1,++2,+-/426-5/288:540/.04&(&')405,+-3+,/+,&((+10-../+0)+,+%/'(+60-)+.,,356($$$$)'(&,(1,10+%'$%#$%%
@45b0752a-49d8-4a69-914e-f1805d295c6f ch=29 read=75107 start_time=2019-12-13T14:35:45Z barcode=BC01 runid=2c9cf7bc05858273f10e7d7ec552fc0bd742dc3e
CCGGTTACCTTGGTACGACTTCACCCAGTCGCGGTCTAAAGTGGTAAGCGCCCTCCGAAGGTTAAGCTGCCTGCTTCTTTTTTTGCAACCCACTCCCATGGTGTGACGGGCGAGGGGTGTGTACAAGGCCCAGGAACGTATTCACCGTGGCATTCTGATCCCGATTACTAGCGATTCCGACCTCATGGAGTCGGTTGCGGGCCTCAATCCGGACTGCGGCCTTTATGAGGTCGCTTGCTCGCGAGTCGCTTCTCTTTGTAATGCGCCATTTAGCCCAGCGCGATGTGGCCAGCCGGTCGCCAGAGGCCATGATGACTTGACATCGTCCCCACCTTCCTCCAGTTTATCACTGGCGATCTCGCTGAGTTCCCAGCCGGACCGCTGGCAACAAAGGATAAAGGGTTGCGCTCGTTGGGACTTAATAACATTTCACAACACAGGCTGACGACAATGCAGCACCATCTCCACGGTTCCCGAAGGCATTCTCATCTGAAAACTTCCGTGGATGCTCAAGACCAGGTAAAGGTTCTTCGCGTTGCATCGAATTAAACCACATGCTCCACCGCTTATTGCAGACCCAAATCATTCATTTAGTTTAACCTTGCGGCCGTACTCCCCAGGCGAGTCGACTTAACGTTAGCTCCGGAAGCCAAGGGGCGCAGCCTCAAGTCGACATCGTTTACGGCGTGGACTACCAGAATTATCTAATCCTGTTTGCTCCCACGCTTTCCGCACCTGAGCGTCAGTCTTCGTCCAGGGGCCGCCTTCGCCACCGGTATTCCTCCAGATCTCTACGCATTTCACCGCTGCAGATTTCACCCCCTCTACGAGACTCAAGCTTGCCGGTAATCGGAGTCACCCGGTTCAGGTTGAGCGGGGATTTCACATCCTGACCAACAAACCATGCGTGCGCTTTACGCCCAATGAGAATTCCGACTAACGCTTGCGCCCTCCGTATTACCGCGCGGCTGCTGGCACAGGTTAGCCGGTCTTCTTCTGCGAGTAACGTCAATGAGCAAAGGTATTAACTTCTCCCCTTCCTCCCGCTGAAAGTGCTTCTGGCGAAGGCCTTCAGCCACACGCGGCATGAAACGCATCAGGCTGCGCCCACATTGTGCAATATTCCCCACTGCTGCCTCCCGTAG
+
693532,,'*('&,)+-35772*,)%$&*)))'*))&-/,+-4647826448-/20-,003+:-6*0/%1*-)45:57896<6.231-1;-)+)75-'+)*1((*+1()+-+&'&('*&()005541,/*&&/3-30)+''-.125+))4001;8655..)('*0/)*'(+0763903++46552991+-..)419-4(%$(%'*39736,6-4)%$&#%%'*.,63+,*./&+0,-/55('*+..2,/05-/+-/+''(-+.19:;739/,,,1*%(**/--.')&**-.,11(114'%$%'$)*.1'))*)(&%'()*0(.035:36++/32;88/5))+7:1+++11.3/-(%)',/*),&&,.011(&,-/.56980102112477<-1/7739))*,*7120666602.1243250,%(/-31:2,-.//1.2$(.000/14///&%%$%&',**$%&+5+&(,058393***&&($&)+.4384-+.4751391723;<:5-(,/16698843745:'.,9<:8;744/22-.002,+,/-1<;:9221110214-/1,,2-%1'(*%'(&$%$'$$$)&.*./99/1391--)&)+*11957,5022157-+,./&$&',1-+.+.+.))))''(6.3.(2%2+(&-0,'(%(''/)*+66/69746057849:++*60/-68.//,.2'&&$,'**,%,,.34-14<823203(%***/8+1)()*0-)+18:8996543.341-0**363-23.0-*+-,1845:4:2&&-+-*1'*+610/-0584621:30.00*+$$&$%&,*(()085-/022)1015678833(,(),0+()+,'(&()'(()*/,)//://),/19/).6%+--)-13,*/--1))((&$/./267+*#%&(227-,)-''%/,1)&''(&,&(-45453255496231*'*'.94/04%'&(&(,5+2-+-2-/1;;08,'+&-)++*+-7-'-)*30383223(&')-32035575562948-*--*2,,%(&&+',0,*0.5((240*5--.0*++*'''&&),-*,)***&&-$$#%$&'',,139522.,*''&'')+&-'(%&(,.4(')%((&+#/'8.55;1:8-).**,--060-75,-25
@ff918fac-b58b-4ef5-a446-d49d0389cef7 ch=372 read=167158 start_time=2019-12-13T14:35:48Z barcode=BC01 runid=2c9cf7bc05858273f10e7d7ec552fc0bd742dc3e
CGGTTACCTTGTTACGACTTCACCCCAATCATCAATCCACAGCAGACAGCTCCTTCCTTGCGGGTTAGGCCACCGGCTTCGGGTGTTATCAACTCGTGGTGTGACGGGCAGTTATTGGCCTGGAAAGCCCGGAACGTATTCACCGCGACATGCTGATTCGCGATGCTGATTCCAACTTCATGTAGTCAGTTGCAGACTACAATCCGAACTTCGAGAATGGTTTTATGGGTTTTGCTTCACCTCGGCTTCGCTTCCCTCTGCACCATCCATTGTAGCGTGTGTAGCCCAGGTCATAAGGGGCGTGATTTGACGTCATCCCCGCCTTCCTCCAGCTTGTCACTGGCGGTCGCTTCAGAGTCCCCAACTTAATGATGGTAATAACGATAGGTTGCGCTCGTTGCGGGACTTAACCAACATCTCACGGCGACTGACGGCAACCATGCACCACCTGTATCTCATATAGCTATCTCTCCATCTCTGGAGCCTTTATGAGTATGTCAAGCGCAAGGTAAGGTTCTTCGCGTTGCTTCGATTAAACCATGCTCCACCCATGTGCGGGCCCGTCAATTCTTTGAGTTCATTCTCTTGCGGGCACTACTCAGGCGGGTACTTATTGCGTTAACTGCAGCACTGAACTTTGACATTAACACTTAGTACTCATCGTTTACGGCGTGGACTACTAGGGTATCTAATCTATTTGCTCCCCACGCTTTTCGGGACTGAGCGTCAGTTGCAGGCCAGATCGTCGCCTTCGCCACTGGTGTTCCTCCATATATCTACGCATTTCACCGCTACACATGGAATTCCACGATCCTCTCCTGCACTCCTAGCTGCCTGGTTTCTATGGCTTACTGGAAGTTAAGCTTCAGGCTTTCACCACAGACCCTTGCTGCCGCCTGCTCCTCTTTACGCCCAATAATTCCGGACAACGCTTGCCACCTACGTATTACCGCGGCTGCTGGCACGTGGTTAGCCGTGGCTTTCTAATAAGTGCCGTCACTCGGCTACCATTTCCTGTAGCCGCCGTTCTTCCTTTATAACAGAAGTTTACCAATCCGAAAACCTTCTTCGCTTCGGCGTTGCTCGGTCAGGGTTTCCCCCATTGCCGAAAATTCCCCTACTGCTGCCTCCCGTAG
+
8+2620984:-13,-.+12;45946*/0288:98;585,+**++,02++./7324+&(()(*4,39458:6122/.,1/;4;:0,1...:...//,16976/-)./87*%())(*'&%&'*+1/*&',50,(+/1085462/02+)()*$(*-3679<8//---**&),803),&)/74798:9212,-+8,-&,*,'*,0884--14/+*')*-20.53::;,464<36;;0-.0:-+/804.),295//05.8,00-)+*/63;:858:3---.'1896654/2-'.+--...4176)&&&'(160/2457691;22*/3678/4-.1/'.01//00..,1/'/1/*,0/.0))*+27;*,))%%..0005273)('(2/555&*'-:*/222257<46(2,())+1,-*(((',.66+,.&(()*./-20%4436:5723012/0,3+)''(54*.+-/::9:875432,/9854462117-74,)/,$)*-/667,(&($&%%&&)0-+/6<88<;89513),-4/.++,.455:6218988.43(#(%**1,.,72,',-1/3)($'&*,67<857:36/4714-*&))-/-024-679-,(-)),/*1511.9-/&-112412124689324.../'-'0).().)),-&-1/08773;.**5012663.455864+1-1024-/0002-28-),,5;<5),--3:;+8)::354/1+-1:;1758)3(2325*.144065445374489.%)*1536762269/4135798798:93<9329;866,+(*&-+-1,6,4-'(),***,/53634/..,0&'%.//00,,160:9.013+*&')#%&('*')-33.-/510,./-58()%'))+-4669-0/.-425905:500-.3)+47-*2-44--4-/69130/))&/--,.2-*5747:778332070494-4,--88392-,.--23:++*4,.422/143*+-3/08*0%1668/*+-.071/057/99-50/.,..22177443-(,-1-77334880.0--.83-,+/0/13/07:617594492&)-.+('',31..00*7*+'055.87,6;;/./;015349::430:2*+-22121236/7:),;88
@f5e8ddce-0476-453d-9672-156ef4589307 ch=348 read=104110 start_time=2019-12-13T14:35:55Z barcode=BC01 runid=2c9cf7bc05858273f10e7d7ec552fc0bd742dc3e
CTCCACGGGAGGCAGTGGGAATATTGCACAATGAAACCCTGATGCAGCAACGCCGCGTGAGTGGGGAGTTTTCGGATCGTAAAGAAGCTCTGTCTTTGGGGAAGATAATGACGGTACTTAAGGAGGAAGCCACGGCTAACTACGTGCCAGCAGCCGCAGTAATACGTAGGTGGCAGAGCGTTATCCAGTTTACTGGGCGTAAAGGGAGCGTAGGCGGATGATTAAGTGGGATGTGATGCCGGGCTCAACTTGGGTGCTGCATTTCCAAACTGGTTATCTGGGAGTGCAGGAGGAGAGTGGAATTCCCTGGTGGTGGGAATGCGTAATGAGAGATTAGGAAGAACACCAGTGGCGAAGGCGACTCTCTGGACTGTAACTGACGCTGGGCTCGAAAGCGTGGGAGCAAACAGGATTAGATACCCTGGTAGTCCACGCCGTAAAACGATGAATACTAGGTGTAGGGGTTTCAGCACCTCCGTGCCGCCGCTAACGCATTAAGTATTCCGCCTGGGAGTACGGTCGCAAGATTAAAACTCAAAGGAATTGACGGGGACCCGCACAAGTAGCGGAGCATGTGGTTTAATAATTCGAAGCAACGCGAGAGACCTTACCTACGCCGGCATCCCTTGCATTACTCTTAATCAGGGAAATCCTTCGGGGACAAGGCGACAGGTGGTGCGTGGTTGTCGTCAGCTCGTGTCGTGAGATGTTGGAGTTAAATTCCGCAACGGAAGCGCAACCCTTGTCGTTACTACCATTAAGTTGAGGACTCTGGCAGAGACTGCCTGGGTTAGTAAGGAGGGAAGGTGGGGATGATCAAATCATCATGCCCCTTATGTGTAGGGCTACGTGCTACAATATAGCTGGCACAGAGAGATTCTGGCAATACCGTGGGGTGGAGCCAAACTTTAAAACCAGTCTCAGTTCGGATTGTAGAGCTGAAACTCGCCACCACATGAAGCTGGGACACTAGTAATCGCAGATCAGAATGTTGCGGTGAATACGTTCCCGGGCCTTGTACACACCGCCCGTCCGCACCATGAGAGTTGGCAATACCCGAAGTCCGTGAGCTAACCGCAAGGAGGCAGCGGCCAGAAGGTAGGGTCAACGATTGGGGATGTGAAGTCGTAACAAGGTAACCGG
+
/.0)+,(6-+++-022/86*54+/-*+0+2+++%05)34,,'*$*)+/0,++-6&(),&$&&(.-'%)+773,,5594'&*1(&)'%'(6344014+&/4+')),+1/..0338*+('$&(4**-('0'*/,-*2---.-/,-)+&,-()-..42+,*++,3../455,(')''&(&,.2185/5,',-6.+-.(10.054:1*3.')**5103+-.-,8037,3)/&,,*,..'*(%-,-68899/0()'-.20/1123-2:*0.395986118)*+.*2((*+.5(91/.'%'&)-/1306/11('&+)),(-0/*0**-*+%)'&%&()(1.-4734)(,./512405+)('*'+-/83211-269675145-,+++42331-*)*,()+((+32.1,(),:<88-))$0+/-1759;)+3230111,$(',5/./26+,,-./6;+*'''*1.32(4.3,4<34'&*.17258//-20,.0),.00.),&(*5,'-)/804..*'&$$&$,',.889.35/++2)29;737646++)&,+01/1+(34'+51.--0/+$*$)&,+()+(0)**.*21/*'(/,4(&)&%+/.313)'&&')+*+)+29*(*(*2-,12//9,-,+,+0-+,,+/,-+++(()%+))(-6063&4:/134767787:0.2/087/,'&&*)-&+)'),&'(*//315545//0/1*-0'+&'.415)0'*&#((*,&'&$((/2/40;1/6012064224268(..,,*--,'4738830)*'&'&(20788730-')*(&$)*)+*/2***)&++673,(&%(-&(),427.0**,86/-/(,*,)+.04614,.(*.6/,0/6/'&%),+00,+.-+**%*%*#%#%$('-,-5-*-%'(**.8./-0(.-)*4/-.,/*2202646.3485)7),9--.,%)+034<94.5(*(%*+,--0./,,,537*,,%'*/0/2,...0%'())2*%,-$3,%((*+..:656.75+/.*-,.5,2%++0..+/8,61*)+-&%),/82644*(,09/9.+:.)/3,**,+,--,,&&00(),*..0(2*0('()&*),+-+$&'()0,+))/)+,/54-8-677))+-('**)((',+*'-*'(*1;6;4;
@536c4652-1bfd-4190-a960-a3380c8fe0b5 ch=509 read=184141 start_time=2019-12-13T14:35:55Z barcode=BC01 runid=2c9cf7bc05858273f10e7d7ec552fc0bd742dc3e
CTCCTGCAGGAGCATGATGGGGAGTCACAATGGGGGAAACCCTGATGCAGCAACGCCGTGAGTGATAGAAGGTTTCCGGATCAGCAAGCTCTGTCTTTGGGAGAGGAATAGTGGCCAGTACCCAGGAGAGGAAGCCCACGGCTAACTGCAGTACCAGCAGCCATATGATAATACGTAGGTGGCAGCAGGCGTTATCAGGTTCACTGGGCATGCAAAGGGAGGCGTAAGGCGGATGATTAAGTGGGATCATGAAATACCCAGAGCTCAACTTAGGTGCACTGCATTCCAAACTGGTTATCTAGAGTGCAGGAGAGGAGGAGTGCGATTCCTAGTGTAGCGGTGGGGAAATGCGTAGAGATTAGGAAGAACACCAGTGGCAGAGGCGACTCTCTGGACTGTAACTGACACTTCTAGGGCTCAGCAGAAGCGTAGAGACAAACAAGTTAGATACCCTGGTAGTCACGCCATGAAACAGTCACCCCAGGTGTGGGGGGTTTCCAGCACCTCCCCGTGCCGCCAACTAGCATTAAGTATTCCGCCACAAGGCACAGTGCTGGGAGGAGACTCCAGGGGTGGGCTGGGGCCTGGTGGGACAGGAGGACAGTTCTGAGCAGCAGGGCCTTTCATGTCAGGGATGGGGATGGTGGTGGTGCCAGCCAGACTCGTGTCGTGAGATGTTGGAGTTAAGTCCCACAACGGCCTGTATATCATTAAGATTGCACTACCCATTAAGTTAGGGACTCTAAGCAGGACTGCCTGGAGAGTTAGCCAGGAAGGTAGGGATGACATCAAATCATCATACATATATGGGCCTACACACGTGCTACAATGGCTAGTACAGAGATGCAATGCCGCGAGGTGGAGCCAAACAAACCAGTCAGTTCCAGTTGTAAAACAGAAACTCGCCTACATGAAGCTAAGGTGCTAATCCCTTGAATCTGGGAATATCGCAGTGAATGCAGGTCTTATACCACTTGTCCACCATGAGAGTTAGCAATGCAGAAGTCCGTAGGAGCTAACCTGGGAAGACAGCCAAGAAGGTAAGATAAGCGATTGGGGAGTGAGAAGTCCTTAATAAAAGGTACTGG
+
-00/-..*0.)+,&''),--2*&%)%&(.3.-35-)&''(7++,-3-,+***'+%%$$&%&))(**''0,0159+)'*.+-1,%%&%%')72,,+.4/,31&'&))*((&&''(('$*+)+(%',.))(**)-).7,*-)-+-.0+(#%&'.,041145586-)(('&+-2/+0'/&)+)+)('%%%'(+-4;444**1/-&$)*/543(,##*,',,+&%)(/06'7+:6;62-*,.2-//07902'()%)0--&**&'*$(*3++''%$(/02,/'(%(++)-0'66777.'+2(+421'&)-++*22)*).-**&&$($$$*.+9()*+*'$#&''.-.**&'(+(+,&2****+./%/1))'*-,/./-/0251(('%&&()010.,-/5/,%%,*,,&&$'#&'*&&%(.(')-.*,*&('$#%*++)'*65896/())2/,-.46:1*-+**.+1(**.2-0'%&$#%#&%%'''$',+/+)%)2480+-)+(**/144/161'(1.23,+0%%&&&&)(,101'*$+,)*%&&$%)&'&$$$$&($$$&(&$''(')0*,&'(,,(%&('&$),)%&#$$)$%('%&$)'')''*').-##%&$(&%%$'*''%$%$$#$$'$$$%%,'&'*(&&'&%(*%&'%%&$&$$#$&%(+,(,*-,)+(*-./).),)$(07//,,4/'%&+(&'.*/--%%'&)+.8-/()'1)%+.0232:.,2/3'*-0+-3,+557,+&&'%'0033-243./(%$'+*(%*%(/-*')(+&04*...,)*-2/90./**+.-+-'),,$)*)',&&(,))&(&*,/-.//710856&'(*-401112/,3+*$+)%&('*%'*-()--8801/00*5.+.1)*173('(,-**3'&&%%%(0)+.5(-.---('$')&).)%*(*)12.2,.-())).3++''*)'+-)20)1,-/0)2--*%,+,-4/%')-+#%$%%)0-*,1*00.-**.0)-.344.4-'*)*+33%.&(,$'))-(*'%&*&&'%&%%'(*((')())),%%()'()*,'5))24$)&,**&,'$(+&-')&%*1/'(&)&($(.
@4db88070-204e-42d5-8205-3ff23345fc69 ch=14 read=76942 start_time=2019-12-13T14:36:13Z barcode=BC01 runid=2c9cf7bc05858273f10e7d7ec552fc0bd742dc3e
CTCCTGGAGGCAGCAGTGGGGAATATTGCACAATGGACAAGCCTGATGTAGCCATGCCGCGTGTATGAAGAAGGCCTTCGGGTTGTAAAGGTACTCAGCGGGAGGAAGGGAGTAAAGTTCAATACAACTGTGACGTTACCCGCAGAAGAAGCACCGGCTAACTCCGTGCCAGCGTGCGGGTAATACGGAAGTGCAAGCGTTAATCGGAATTGATACTGGGCGTAAAAGCGCACGCAGGCGGTTTCATTAAGTCAGATGTAAATCCCCGGGCTCAACCTGGGAACTGCATCTGATACTGGTAACTTAGTCTCGTAGAGGGGTAGAATTCCAGGTGTAGCGGTGAAATGCGTAGAGATCTGGAGATACCGGTGGCGGCCCCTGGACGAAGACTGACGCTCGGGTGCGGCGTGAGGAGCAAAACAGGATTAGATACCCTGGTAGTCCACGCCGTAAACGATGTCGACTTGGAGGTTGTGCCCATGAGGCGGCTTCCGGAGCTAACGCGTTAAGTCGACCGCCACCAGGGAGAATACGACCGCAGGTTAAAACTCAAATGTCGTTGACCCGGGGGCCCACTGAAGCGGTGGAGCGTGGTTTAATTCGATGCAACGCGAAGAACCTGGTCTTGACATCCACGGAAGTTTCAGAGATGAAAGTATTGCCTTCGGGAACCGTGAGACAGGTGCTGCATGGCTGTCGTGGCTCGTGTTGTGAAATGTTGGGTTAGAAGTTCGCAGCAGGCGCAGCCCTTATCCTTTGTTGCCAGCGGTCCGGCCGGGAGAACTCGGGGCGCAGTGATAAACTGGAGGAAGGTGGGGATGACGTCGAAGTCATCATGGCCCTTACGACCAGGGCACACACGTACTACAATGGCGCATACAAAGAGAAGCGACCTCGCGAGAGCAAAGCGGACCTCATAAAAGTGCGTTTAGGTCTGCAACTCGACTCCATGGAGTCAGGAATCGCTAGTAATCGTGGATCAGAATGCCACGGTGAATACGTTCCCGGGCCTTGTACACACCGCCCGTCACACCATGGGAGTGGGTTGCAAAAGAAGTAGGTAGCTAACCTTTGGAGCACCGCTGTGATTCATGACTGGGTGAAGTCGTAACAGGTAACCGG
+
100*%')%')',,/,-/.27++3.-1,&)')/40-'&&)(.49-.(*&((&*--.2650)(((,00'+3%)(''.7263)6,43(029--)+*+0(()*/9/(,+-*+-(%'*/8.&1.&)*('*,+*,2234411601:/.0//1/',,(..8.1*'$,)...3.0/.-*&&%'%&&(+'*.//96/3)++6540./0/6/6//(.+(1&$%*)*-6(''%*2;8+(,-4/2.21-52,3340&$+)3+11+%'('++&-1(+33+-3588+'(-)12:1111622220.-./*42./&,.(+,,-63146491*-36.-0&/(0..))06410+--03+***/))233-,/&$00(.*'(('++)'(%')''3.;//).2371-7+,,01/+((),''1.3+(***0+),(()-898-7*30+9.1.23'7:2,-24125::231270029.11--,0/11,0,5-6355:575:0%"$(&-)''$$-)3(3*/.0048424+2,2+.10...+)/*%&')04(''%$)'(('+)(++)4+;14./,/7561--)(+,%,#,.,&.27,--*$*'&*((*5:700++00/18:<:8:8;711222::968258),2-+''&+,38266:::.-.75.4.-94,,)*+-,.)''$((1++56769/804-/5*1++,..-6:;52/,*%(,41212336,1-,(&,-58,,,++*((403:718,'(()/46/1.,0'&-0,,*%43%%&&+5,,1'(2:336/,.,0,2+2/30.74-((-)(*(*3*+)1+-00045;0//03-'')/,312453/7348463%('')*1::2+2)35'%%%&)*39010((&&(()*%%$(*.-61/330.1126588)&($'((*665746/4/-+)*+.2()+3:0/70/++08:,/4+-,+*/+(-*.16.2-,-3635,1''(4*))),$+**,*./1,'+-0102:;:<::953062134)*'&&&*+84503--(&&/3146..051//,0973/,(',00-/72435,''(-634:26478,%*)''#&(((*.')(($$%&)&$'*)//((+&(116:89987888:21/20./869:;30/205:::::
@decf3a48-5e8b-404b-bdc0-ef9662e437a7 ch=275 read=97553 start_time=2019-12-13T14:36:16Z barcode=BC01 runid=2c9cf7bc05858273f10e7d7ec552fc0bd742dc3e
TTGCATGCCTTCGTTCAGTTACGTATTGCTCGTGAGGTGTTGGGTTAAGTCCCGCAACGAGCGCAACCCTTGTCGTTAGTTACTACCATTAAGTTGAGGACTCTGGCGAGACTGCCTGGGTTAACCAGGAGGGAAGGTGGGGATGACGTCAAATCATCATGCCCCTTATGTGTAGGGCTACACACGTGCTGTGGCTGGTACAGAGAGATGCAATACCGTGAGGTGGGTACAAAACCAGTCTCAGTTCCGGATTGTAGGCTGAAACTCGCCTACATGAAGCTGGAGAGTTACTATTAATCATGAATCAGAATGTCGCGGTGAATACGTTCAGGTGCTTGTACACACCGCCATCACACCATGGGAGGTTGGCAATACCCGAAGTCCGTGAAGCTAACCGCAAAGGAGCAGCGGCCGAGGTAGAAGTCAGCGGTGGGGTGAAGTCGTAACAAGGTAACCGG
+
'''&(+),-..4/287,.1:132660:///4389:69661;14328-)*./8,*-025&&23/62926++5011-9--,5.&,245;5590.+*.-)58/,-)*$***+2122324469525.0.,-/,(/-'/1+8/6;:0,188:955,/')*99933*741)/245987,.)+())+-./'(*+&'&$&.679962173/)((((+*)*.-02<8*+(*)++*(&$&+99523.35736/12<--.5*,**')+/12-('%&4,.1.,+,./132//3:9/,&(4---0+&).502*&(+*+0../93./0/1.8655:624,-/4$%.-*+,*+,-/.0019,52%*0,../6)(('.*&,--0-+.5.(,.-(+*+*85,.0)'&(,+5471-22''(&(())('*-*)+),00/(%,''$((-021476//,.))*278:999/80199:7/
@1dcd6c84-6b00-49ab-8db9-9cfa9d4f8c1c ch=81 read=115248 start_time=2019-12-13T14:36:21Z barcode=BC01 runid=2c9cf7bc05858273f10e7d7ec552fc0bd742dc3e
CTCCTACGGGGAGGCGGCAGTGAGAATATTGCACAATGGGCGCAAAGCCTGATGCAGCCATGCCGCGTGTATGAAGAAGGCCTTCGGGTTGCAGTACTTTCAGCGAGGAGGAAGGGGTAAAGTTAATACCTTTGCTCATTGACGTTACCCGCAGAAAAACACCGGCTAACTTCGTGCCAGCAGCCGCGGTAACTCACGGAAGTGTAAGCGTTAATCGGAATTACTGGGCATGCAAGAAGCGCACGCAGGCAGTTTGTTAAGTCCAGATCTTAGAAATCCCGGGCTCAACCCATAGGAACTGCATCTGATACTGGCAAACGAGTCTCGTAGGGGGGTAAATTCAGCCAGCGGTGAAATGCGTAGAGATCTGGAGGAATGCCGGTGGCGAAGGCGGCCCCTGGACGAACTGACGCTCAGGTGCGAAAGCGTGGGGAGCAAACGGGATTAGATACCTGTTGATCCACGCCGTAAACGATGTCGACTTGGAGGTTGTGCCCTTGAGGCGTGGCTTCCGGAGCTAACGCGTTAAGTCGACCGCCTGGGAGTACGACGCAAGGTTAAACTCAAATGAATTGACGGGGGCCCGCACAAGCGGTGGAGCATGTGGTTTAATTCGATGCAACGCGAAGAACCTTACCTGGTCTTGACATCCACGGAAGTTTTCAGAGATGAGAATGTGCCTTCGGGAACCGTGAGACAGGCTGCATGGCTGTCGTCAGCTCGTGTTGTGAAATGTTGGGTTAAGTCCGCAACGAGCGCAACCCTTATCCCTTCGTTGCCAGCGGTCCGGCCAGAACTCAAGGAGACTGCCAGTGATAACTGGAGGAAGGTGGGGATGACGTCAGTCATCATGGCCCTTACGACCAGGGCTACACGATGCTACAATGGCGCATACAAAGAAGCGACCTCGCGAAACAAGCGGACCTCATAAAGTGCGTCGTAGTCCGGATTGGAGTCTGCAACTCGACTCCGAAGTCGGAATCGCTAGTAATCGTGGATCAGAATGCCGGTGAATACGTTCCAGGCCTTGTACACACCGCCCGTCACACTGCATGGGAGTGGGTTGAAAAGTAGGTAACTTAACGGCCCCTGGGAGGCTTACCACTTTGTGATTCATGACTGAGGGTGAAGTCGTAACAAGGTAACCGG
+
(,22/,1.26)'+80'200*3-,+*(*'(,(&&*/:4472204280-2:/.//.23&+,,,.7;888866331/,'*(*/04596'*1/.)+%('&+18:,---+(/-()-)*+56.-/64*-5070/0,.2+)013+.///9041.190022%0'*,,+-34/*//,-('$))33994861(0-(+.+''$%%%%*0/,%))'(*(')+026211%0'&,+/119;81*/),'-%''**./+.,11596461:802<8:3/8(*+44'3,*',++*34)(%(%)*+(.*+(*+,,)($&&(,.7101115/6.,573.0-.01160.)+.54-),(+3)01.$$$'(-011/293..285.++''++-6,+/,*,-&,359-:+,)++)-.'-/:2.*1/)))(/+3120/133-71842-*.-*,-,,24*%(+5:/4)69,/0-*4457:44+6**+/0&-,44347;47,&,-/620/1.*)$*)03,./27*+***..+.,/-,-+,*&*%&+12;876404+.+./274/.32*-,)%')+,.)1$''1)3-72;9+664;/-,*.24380,*75./7,()(./5792;33.-,+03/01203*0529*)))*43953-(,1)/58917016456962711/3.42*+/**++/5;431--///10)'(*(0*-13;9382619<6432334&)'%')+4526...57479..//07676<521496340:./118393767/22080+.50,4+10&,'(+;2(29*-.8,+.%&&*%/0+/,0+%,%)(,+/**)%)+-5051./1/.+++*,7.+3--/0/,.580/*)*))1-,)+03:7*++*.0'$%$&*+19)5+(*(+-)*+'++04254:142116764323(%''&-044742)0*+-*(/9/68;989999057,*-,1598278728'-+)2*,)(,-/39:,8+(**+,0/-)++*+2(/***3010..-5...4/17.-0))-+)-2,%''()1-045629.$586605--,.//027208-.)*%&#&&'*,028-+((+650.)--**&'03715,'''3+3%(+03*&(0-+,)'%&'*3,0.53,//13:5562232/(30,+*('((-.,--339)317:9990
@3a602dbd-8396-4ac3-8b9d-b459f04d1dea ch=32 read=97335 start_time=2019-12-13T14:36:31Z barcode=BC01 runid=2c9cf7bc05858273f10e7d7ec552fc0bd742dc3e
CTCCTACAGGGAGGCAGCAATGAAATTTTCAGCAATGGGGAAACCCTGACCGAACAACGCCGCGTATGAAGGAAGAAGGTTTTCAGTTCCTTAAACCTGTTATAAAGGAAGAACAGACGAGCTACAGGAAATGGTAGCGAGTGACGATACTTTATTAAAGCCACGGCTAACTACGTGCCAGCAGCCGCGATAATACGTAGGTAGCAAACGTTATCAGAATTATTGGGCGTAAAGAGGCAGGCGGCAGCGAGGGTCGCTTATGGTGAAAGCCTGGGCTTAACTTCGGTAAACCATAGAAACCAGGCGGCTAGAGTGCAGGAGAGGATCGTGAATTCCATGTGTAGCGGTGAAATGCGGCATGAATATGGAGGAACACCAGTGGCCAGCGACGATCCTGGCCTGCAACTGACTATCAGTCGAAAGCGTGGGAGCAAATAAGTTAGATACCCTGGTAGTCACGCCGTAAACGACGAGTACTTAAGTGTTGGATATCAAAGTTCAGTGCTGCAGTTAACGCAATGAAGTACTCCGCCACAGTAGTACGTTCGCAGAATGAAACTCAAAGGAATTGACGGGGCCACTGAAGCGGTGGAGCATGGTTTTAATTCGGGAAGCAGCAGGGAGGCCTTACCAGGTCTTGACATACTCATAAAGGCTCCAGAGATGGAGAGATAAGCTATATAAAGAGATACAGGTGGTGCATGGTTGTCGTCAGCTCGTGTCGTGAGATGTTGGAACAGGCCCTGTGAGCGCAACATATCGTTAGTTACCATCATTAAGTTGGGACTCTGTAGAGACTATGACAAGCTGGAGGCGGGGATGACGTCAAATCATCATGCCTTATGACCTGGAAGCTACACATTGTTTCCACAATGGATATGGTGCAGAGGAAGCGAAGCGAAGCCGCGAGGTGAAGCAAAACCCGCAAACCATTCTCAGTTCGGATTGTAGTCTGCAGCTCGACTACATAGAAGTTGGAATCGCTTCGTAATCGCGAATCAGCATGTCGCGAAGTGAATACGTTCTCGGGCCTTGTACACACCGCCCGTCACACCACGAGTTGATAGCAGAAGCCGGTGGCTAACCGCAAGGAAGGAGCTGTCTAAATTGCAGGATTGATGATTAGGGAAGGTGAAGTCGTAACAAGGCGTTAACCGG
+
*),('%'&.5*'-+'+'))+,('',)3:0*+/0511/-5,)30070**.10)(%'(+('((%%%$#'(*..427+,+(,-658-$)$'&$&%2,&(%*(,+)*.7),),-+.41%(&+'&%$$$'*&(((&(-,*))-&'(*++.(&-,)+,'%,%+,)&.-)(***+0603142;86:1.,++4-+,+&&)-+*-*.*0)'$'&/5'1458436+-%&.()0,36500069+('-+1+8:96:4,01)&.55*)&&%%(*)-/*.'*&,('--'''%))-,)*&*/07(58340,/30,0--1,'+*++&'()*-'00+)&.++*('&%$**+/-&*%'%%%&(+,*(,8..1/0&%$('&)*&)*-,/,.42569)2--+.%$&&&*(++*/)%&''%%#%%$'%&%&$$).+3/7),,*(+-/(1-*-+99*(-(+*4&%/0/06))%,0/167(-+007779550&+''%((**.()%-%/,..95)+,,30/1:3-.,,,*,1'-101//.,4-,&'%$'&)),'',-&&'&(*-/5:58;711*((320/7923943,''+'/),-7.04**'#%$$+*)--6550+-/')'*)57,+0-10'0-+0%'(&)$')&%%&'%&%'+/(+-01/:/008,++*/+-07.*0,,0())+*+93,))'&+2-)*,-763+*.((*,00142/01%,0-012(2+.%*)*,1.012/*-*-0174252535-*'&$$$%$')&&(&'('''*-(+$(&)*'/.(%)0*,4-36,5,7-+-0389243/*(%&%'+001-+-,+21(/03,*)*&)/7510//2((&')**+421)'#(''+/23777.//-,&&'''((%,'$'*()(#%,+,2731.0.7787++','+))*(')&&&)''0512.%((++23$'37:;9;,&((*,)+,29467.12:6)7*2-)+0141*,,,).,0+,.4//))%%*((*,516761('(''&((++.,0+())*&-/(.,.10/($$''+,207867;3/2(,20)),%()-,,*/5-42/-1,---.4,,)&(%'$'&&#($')-(,1,1&&%&(13.-'(-0,,--02+-.1-31+-'('(&$%)5/30,,0/,4/%41(&)&*('&'(*./158613-1&'%+)1,21,
@2a65dc59-659d-4024-985f-bd4ec2e82288 ch=4 read=55409 start_time=2019-12-13T14:36:27Z barcode=BC01 runid=2c9cf7bc05858273f10e7d7ec552fc0bd742dc3e
CTCCTACAGAGGGAGGCAGTGGGAATGTGCACAGTAGGGGGGGGGGCAGTGCAGCAGCGCGCCGCGTGAGTGATGAGGTTTCCCGGATCAGCCAGAAGCTCTATCTTTGGGAGAATGTGGCCGGTACCCAAGGGAGAGCCACGGCTAACTACGTGCCAGTAGCGCAATGCACGTAGGTGGCCGAGGCGTTATCCGGATTTACTGGGCGTAAAGGGGCCTTAGGCGGATGAATTAAGTGGGATGTGAATACCCAGAACCAACTTAGGTGCTGCATTCCAAACTGGTTATCTAAGAGTGCAGGAGGAGGAGTGCGATTCCCAGTGCTTGGTGGGAGTGCGTAAGTTAGGAAGAACACGGTGGCGAGAGGGGCGACTCTGGACTATGTACAGCGCTGAGGCTCAGAAAATGGGAATAAACAGAGTTAGATACCCTGGTAGTCCGCCGTAAACGATGAATACCACTAGGTGCGGGAGTTTCAGCACCTCCGTGCCGCCATAATTAAAGTATTCCCCGCCTGATGCAGTCGCAAGATTAAAACTCAAAGGAATTGGCCAGGGGACCCGCACAGAAGCTGGGCATGTGGACAACAATTCAGAGCAGCATGAAGGAGACATTATACCTACATGACATCCTTGCATTACCTCTCCAATCAGGGGAGAATCCCTTCCAGGGACAAGGTGACCCAGGTGGTACTTGGACAATAAATCAGCTCGTGTCGTAGAGATGTTGGGTTAAGTCCGCAACAGGCGCAACCCACTTATCATTGAATTACTACCATTAAGTTGGGGACTCTACTTGAGACTGCCTGGAGTTATGCGGGAAGGTGGGGATGACGTCACCGTCATCATGCCCCTTATGTAGCAGGAGGACTGCACGTGCTACAATGAAAGCTTTGATACCGAGATGCAATACCGTGAGGTGGAATGACAAAACCAGAGTCTCAATGATTCGGTTGTAGAAACGACTCATACATGGGGACTGGAGTTACCAAGTAATCGCGAATCAGAATGTCACGCGGTGAATGCATTCAGGTCTTGCTTACACCGCCCGTCACCACTTGGGAGTTAGCAATGCAAAGTCCGTGTGAGTAACCACCAGGGAGGCAGCCAGAAAGGTAGGAGTCAGCGATTAGAGATTGAAATCGTAACAAGGTAACCCGG
+
*(/)%$&&)%*1-')+++.786-2-102-*+,-))&.-303-//&$%$%21,,'*&)(&(&+/,///'%&%(/---2+9;-4.(.4/11&%&%)&'%'(*00%++-.,(2-**(-.())('%&(.'/,(*'..'((%(/-++**((+()++,*1,-()*-+''$#%'*'-&(+6,3,+.52))(+)440;1-0-)-&62+(()'&&$$',51(-2,1./-+-12,34760../0/*-1;:8-))%'+-(-,)&''&('*&,+.)/01.011105:.5*,+/.,/(3/2301++*,,-./10*,,'()%&'$'((1*-+(*./.$&%)*',&)%$%&)%*(-),1,-1.+*'',)1$.+0(%&#(%)/1.+.+**-(*1,-)$+$$$$$,+'(+-*,1+./$%**(%&%+&)%%''%&')$')-*,65235*+..-$$%'*(+-'((31*)(+**1(%&%$().04442-84'*/35($$&&+,/0,'/+16121&'&**.--++,,011.+))-.++%&(*(332+.+))(*'*0+'*-.-4+*+)*0)0&-&%+00-))11&('))(*(%$#&((&).-'$'$$''$)-+/.('&$(,(*'%&(-'+'$&(%&''(',+)))&&&(,.14001/0,7,&('''(&&3,55))'+('(+)'*2(+.()(+24--3--*')*0+(*10032.%($$((&#$%(+3,),&+,+3+4/11-1&')+0037./01/0,/+.2/(,0,2&).+)+/,79,$'++'--',,%(%-*&(((,,(0,2&/(-&/4-+-..))**)(%/.044-.,,.()0/*'&&')(*&'((.66*)+30/()(&)'&')+,%%+-,43)+++,0+'$%%,-,)+%)*&(&'')$'&%&'*)%&()$$())')+(-'(''$&$(175/3/))'(),+/6-**%+))06-,.'&%'&)'(+.+-+-/-*+-+')%&**&(&)*36%%%'&'.*2-%+01,)*+'$&&'''(3,+,*+..955+(&/,*,*%'&(%&++.9.$-%2(-))-./.0&%$#$%&&**+.-$%'%)2%%%$&)'&(/,&((/52)-%&''*+/))%%&%#&&&'+*0-))-('((('')(''-)(&&(&&(%&(*3321.01&&''%1()),1+/+3/851/2223749)47
@d68e5a81-95da-4f67-93ce-670054973ce3 ch=173 read=204621 start_time=2019-12-13T14:36:32Z barcode=BC01 runid=2c9cf7bc05858273f10e7d7ec552fc0bd742dc3e
CTCCTACGGGAGGCAGCAGTGGGGAATGTGTACACAATGGGCGCAAGCCTGGTACAGCCATGCCGCGTGTATGAAGAAGGCCTTCCGGGTTGTAAGTACTTTCAGCGGGAGGAAGGGAGTAAAGTTAATACCTTTGCTCATTGACGTTACCGCAGAAGAAGCTTCCGGCTAACTCCGGTGCCGTAGCCGCGGGCAATACAGGTACAAGCGTTAATCGAATTACTGGAATAAAAGCGCACGCAGGCAGTTTTGTTAAGTCAACGAAATCCCGAAACCAACCTGGGAACTGCATCCTGATACTGGCAACGAGTCTCGTAGGGGTAGAATTCCAGGTGTAGCGGTGAAATGCGTAGAATCTGGAGGAATACCGGTGGCGAAGGCGACCCCTGGACGAAGACTGACGGCGCTCAGGTGCGCGGCGTGGGGGGCAAACGGGATTAGATACCCTGGTAGTCACGCCGTAAACGATGTCGACTTGGGAGTTTGTGCCCATGAGGCGTGGCTTCCGGAGCTAACGTTAAGTCGACCGCGCCTGGGGAATTACGGCCGCAAGGTTAAAACTCAAATGAATTGGCGAGGGGCCCGCACGGCGGTGGAGCATGTGGTTTAATTCGGTGCCGCGAAGAACTACCTGGTCTTGACATCACGGGAAGTTTCAGAGATGAATGTGCCTTGGGAACCGTGAGACAGGTGCCGCATGGCTGTCGTCAGCTCGTGTTTGTAAGGGAAATGTTGGGTTAAGTCCCGCAACGAGGCGCAACCCTTATCCTTGTTGCCAGCGGTCGGCCGGGAACTCAAAGGAGACTGCCAGTGATAAGAAGCTGGAGGAAGAGGTGGGGATGACGTCAAGTCATCATGGCCCTTACGACCAGGGCTACACGATGCTACAATGGCATACAAGAGGAAGCGACCTCGCGAGAGCAAGCCGGACCTCATAAAGTGCGATAGTCGGATTCCAGGTCTGCAACTCGACTCCATGAAGTCAGAATCGCTAGTAATCGTGGATCAAGTGCCACAGTGAATACGTTCCGGGCCTTGTACACACCGCCGTCACACCATAGAAGTGGTTGCAAAAGTAGGTAGCTTAACCTTCGGGAGGGCGCTTACCACTTTGTGATTCATGACTGGGGTGAAGTCGTAACAAAGGTAACCGG
+
%++-%&*.2/)37,-22),2/76**2((1++*,,,1;5393.*,-3&/2/+*+&(&%((,,&43/1/0-1(1/20*-+*+.662/'0885;32-*&((44;:-,,,/:4')1*/*3+')(,234486854732:2.042(-+)*,,.1/7:,0-+2,&*)%%))+(()*(-(&%,%)%%%)%()--1/'*$))&+4.//&+'%$(''&*(3+*%'%'**/+*,.,(&$%*54))--.+/-11595,12;:0.411/.1-+$$$)-3+02/+**',*.(/3/2832302112/3&&',.%*,'%%+++*),*.2365-*(/--/'/*6**)*.5/3.,-,+/..0:336732/.,00229700.)3./;668244.)''*1+*&-43+,.549103--,)+'*')'%)*-$',/-/,&()(*.,+,...-0:&5'-1'0,+-66-.1-+07.(*,'+-.199766++-..'.244/,-/1(&)30)(0+47.&')&.4+*.,2/1,9+.+(&(-,+,*+)(&'))++,+,/)56-/1/)%'&&(*6.3*'++'.'3*,9;6446.:2//0./,0-,,'062/48+)*++-+*'*+,-+-.3555798<;7:7;0,$%%((*((/**'('&'-956777/6/.06-.)*(4+*)(6;,2''()*5.)*(*010+++(*+..3965*'205*55557;57618000740-()&(*,7568,4+),***))&&*%&)0'00/4274295(&)/-6(&(**%'&%(+)'--32')/*/4+/-)(0/5+-),4,46/)-23827'0,(*-0566/++*--/0*$('''''+'((()%('*.-7:0/./04487/&*+-29:210-44+.-*)**2,*3;823,*')&)-./0.15;*.+*)43562.--'(.))-4879:.0/.**+-.:&40/223634)(/45-342.,+-..:*1+2/1''-)*+2,1,*-,.(*+46913021..2&,,/77..+,',-202299:99)/'''/2(',*.500:88:3343((334,-+%+)/,//3;6880173435956%''&('(,)7,0/4-&$&&+0+2))*0323;9<8.7.(*-+2042713,*(72,+4478;8778889865-*+40*+-+'-743:.*7-6/01)-
@6e430e66-f95f-4677-83e9-a1299cebd3fd ch=376 read=157357 start_time=2019-12-13T14:36:31Z barcode=BC01 runid=2c9cf7bc05858273f10e7d7ec552fc0bd742dc3e
CTCCTACGGGAGGCAGCAGTGGGGAATATTGCACAATGGGGAAACCCTGATGCAGCAACGCCGCGTAGTGATGAAGGTTTTCCGGATCAGCTCTGTCTTTGGGAAGATAATGACGGTACCCAAGGAGAAGCCGGCTAACTACGTGCCCAGCAGCCGCAGTAATACGTAGGTGGCGAGCGTTATCCGGATTACTGGGCGTAAAGGGAGCGTAGGCGGATGATTAAGTGGGATGTGAAATACCCGGGCTCCAGCAGGTGCTGCATTCCAAACTGGTTATCTGGGAAGTGCAGGAGAGGAGGTGGAATTCTAAAAGTGTAGCGGTAGAAATGCGTAGAGATTGGGAGGAACACCAGTGGCGAAGGCGACTCTGGACTGTAACTGACGCTGTGAGGCTCAGCGTGGGGAGCAACGGGATTAGATACCTGGTAGTCCCACGCCGTAAACGATGAATACAGGTGTGGGGTTTCAACACCTCCGTGCCGCCGCTAACGCATTAATGTTCCGCCTGGGAGATACGGTCGCAAGATTAAACTCACGGAATTGACGGGGACCCGCACAAATGTGGAGCATGTGGTTTAATTCGAAGCAACGCGAAGAACCTTACCTGCCATCCTTGCATTACCTCTTAATCGAGGAAATCGCTTCCGGGGACAAGGTGGCAAGGTGGTGCATGGTTGTCGTCAGCTCGTGTCGTGAGATGTTAGGTTAAGTCCACGCCTGGCGGACTTTTAGCCATGTCGTTAGTTTACTACCAAAATGAAGTTGAGGGCTCTAGCGAGGACTGCAGTTAACCAGGAGGAAGGTGGGATGACGTCAAATCATCATGCCTTATGTGTAGGGCTACACACGTGCTACAATGGCTGGTACAGAGATGCAATGCGCGAGGTGGAGCCAAACTTAAAACCAGTGATCTCAGTTCGAGTTATGATGAAACTCGCGCCTACATGGAAGCTGGAGTTACTAGTAATCGCGAATCAGAATGTCGCGGTGATACGTTCCCAGGTCTTACACACCGCGCACCATGAGAGTTGGCAATACCCGAAGTCCGTGAGCTAACCTGCAAGGAGGCAGCCGAAAGGTAGGTCAGCGGTGGGAGTGAAGTCGTAACAAGGTAACCGG
+
+.1/(*0299+*.)(,,..0176(,-++5/*)++/122('&%(0)+/.-220122/.&*(,)('*'&'*)(%&)*(0+78.**+--%&&%&++*'+)*66,62).+-//0*(&*,6.123+-+1-))'*,/2104+.622/7'2()-()/--'1*'*(')'&(+.-.,*-+.80.+153182,0*.,+,+))+,454357;-+31'+-13-/8:6;5/,*--0.-1082432)''/.1326.-56516&+%*&)&(,2334152)&-+%'%*-0;11/.&22&)(*,3.2/.)%)(''((+)3)5)4+)0($(,,--.*1-+&&113,+,/.+)+&$2)*7/+1.-87469265361//--.+0.15446;0.,+*.,*)+-4./10*,)+./0*$&%(*%&3.(**31-'57.4/.*1179;.+3-)*+1/,)106;699;,)'')+.30())+,./**-/(1;5+*+*+07332*/*-*+3958565113348-)&#*(+:7783252++*,#')226/1,)&+0,184--*(++(-+4-4+3*29041:6*+*,'&%'&(')'$'/114583<957351''1').27553580041./,*-)&%'&%(-''&$().,+(*,,2./.00*+--(./,.(*,')&--5.-1--,-*'%$&(,0/6769997-1/,&-049/+.//:59668/..'((('-+&+2-702,+7-#&&'$%&&&()$%&(*%&%4,&*().3-8((,7()*.)-+&'&$%%+*)/++%*(%')*,%))(&(*-.-/)&',.)0,2/40,.,.4.7-285,21188789;101:::6+)/)(%%),...,+)-+1/-,,+--/30..06<151000)*,060.,'++68:943*.)%+-.14-.167;:10/235,/++$(&+-238022<742/6-%'&&*''*,(22--,.62/0.//'-**./45-(.+**430/3866.1)%,*,,(*897843439000+,.*24.2+*/:8/5,',..+-*%%$(+0764/,*'(3).'*/)1..41+,3/334.-,.1/1350,$$&++*)&)***-56504(./))+-(-16-4*1&+'&%)'*&%()'-)((+,'(//;1;31
@a8b0af3c-36a4-4f2c-bf7d-2dacdaa339ae ch=73 read=119011 start_time=2019-12-13T14:36:44Z barcode=BC01 runid=2c9cf7bc05858273f10e7d7ec552fc0bd742dc3e
CCGGTATTGCTTCGTTTCAGTTACGTATTGCTGGTGCTGAAGAAAGTTGTCGGTGTCTTTCTCGCTCTATCTTCCAGTTGCAGTATTTACGACTTCACCCCAGTCATGAATCACAAAGTGGTAAAGCGCCCTCCGAAAAGGTTAAGCTACCTACTTCTTTGCAACCCACTCCCCATGGTGTGACGGGCGGTGTGTACAAGGCCGGGAACGTATTCACCGTGGCATTCTGATCCACGATTACTAGCGATTCCGACTTCATGGGTCGAGTTGCAGACTCAATCCGGACTACGACGCACTTTATGAGGTCGCTTGCTCTCGCGGGTCGCTTCTCTTTGTATGCGCCATTGTAGCACGTGTGTAGCCCTGGTCGTAAGGGCCATGATGACTTGACGTCATCCCACCTTCCTCCAGTTTATCACTGGCAGTCTCCTTTGAGTTCCAGCCGGACCGCTGGCGAAACAAAGGATAAAGGACGCTCGTTGGGACTTGGCAGCATTTCACAACACGGGCTGACGACAGCCATGCAGCACCTGTCTCACGGTTCCCGAAAGGCACATTCTCATCTCTGAAAACTTCCGTGGATGTCAAGACCAGGTAAGGTTCTTCTACGCATCGAATTAAACCACATGCTCCACCGCTTGTGCAGGCCGTCAATTCATTTGAGTTTTAACCTTGCGGCCGTACTCCCCAGGCAGTCGACTTAACGCGTTAGCTCCGGAAGCCACGCCTCAAGGGCACAACCTCAAGTCGACATCGTTTACGGCGTGGACTACCAGGGTATCTAATCTGTTTATCCCCACGCTTTCGCACCTGAGCGTCAGTCTTCAGGGCCGCCTTCGCCACCAGTATTCCTCCAGATCTCTACGCATTTCACCGCTACCGTTCTACCCCCACTCTACGAGACTCAAGCTTGCCAGTATCAGATGCAGTTCCCAGAGTTGAGCCGGGATTTCACATCTGACTTAACAAACCGCCTGCGTGCGCTTTACGCCAGTAATTCCGATTAACGCACCCTCCATTACCGCGGCTGCTGGCACAGGTTAGCCGGTGCTTCTTCTTCTGCGGGTAACGTCAATGAGCAAAGGTATTAACTGCTCCTTCCTCCCGCTGAAGTACAACCCGAGCCTTCTTCGCGCCACGCGCATGGCTGCATCAGGCTTGCGCCCATTGTGCAATATTCCCCACTGCTGCCTCCCG
+
#%.')*++*,.33/3:)1)./3/003+0.+*&*+-)*+01-*,1,,-51252:50%%#%%%&&*23423486620*+3-$*%(('.3+)++,.696*755*+137132-7754568700/:004('*,..-..+'+41)+40:65+..-774,557.070&,*&42,&')769,138:987451+/*)-0//./248840752,9162296232.,.6-4284349.++,.-/*+*/.8,+.233543:16+++3-7440++,/45.6...-.665:0;67/74698668/4--%+,26)+,(+)-.0304((())0/90,0-.)*(5'0/356)*),,/022*1,'#)*,'('/&-)(*,29119;:21.0)/592;66/00,+*)-./378544..3*.7343()-4-.1<.--8452722188858126++$'//-&%(0+/15:;54617+&-).'38*./8875-),&'*-04+.((*6,())(*.+&*)+7.,*,-/024.31../2354654776:99./.-.7.111,*(*-20,17*)//(,,--//3;268896533++110/475:238<;;9::1300/5104.1)2-7;77;3-%().,46++*3)<;:820-.0.0037-13+..//4-705,71*,1173:867;/.-+5;<.8:88281--.8/,--/*.1.)'(*+%541//,008140/++')(+-.315/902/),,199.6)02+(),5632/2&/*-,.//.3728<1.2/;100:<9732472/'%,+54-.813,-2;1%()6:.()')1550+.*0-+,,*0.44584414*%.0,2+*2,573+*)',+&/112;7603,++265567468988<96478+-4++*'(00213::90(*+/3665135536+2%()%%,)&*-,24014744033667.+*$'.://*7*&+1)-:7++-.-4212/011203887;37720223310+82+,88790(1*-183,+,2/-1)$%$)41014%/().4/.1/,,1122+)'(%',))((6*+.,'(6,++()+50123/5.+-46425):-//4103,)/('()1*++&++69+570.39+-:9,)&$%%&2+5,*('-/44:47:544,14',*)%(#%&(*,-/016':9153-0.7:/+/1*+,/.700045-+*#%''./..61.70.
@4fee8513-b6d4-40a9-b313-5e11dd880fb3 ch=74 read=223526 start_time=2019-12-13T14:36:46Z barcode=BC01 runid=2c9cf7bc05858273f10e7d7ec552fc0bd742dc3e
CCGGATTACCTTGTTGACTTCACACAGTCATGAATCACAAAGTGGTAGCGCCACTCGAAGTTAAGCTTCTGCCTTTTGCAACCCACTCCCCATGGTGTGACGGGCGGTGTGTACAAGGCCCGGGAACGTATTCACCGTGGCATTTCTGATCCACGATTGCGCGATTCCGACTTCATGGAGCCGAGGTTGCAGATCAATCCGGATACGACGCACTTTATGAGGAGTCCGCTGCTCTCGCGAGGTCGCTTCTCTTTGTATGCGCCATTGTAGCACGTGTGTAGCCCTGGTCGTAAGGGCCATGATGACTTGACGTCATCCCCACCTTCCTCAGTTTATCACTGGCGGTCCTTTGAGTTCCCAGCCGGACCGCTGGCAACAAAGGATAAGGGTTGCGCTCGTTGCGGGACTTAGCCCAACATTTCACAACACGAGCTGACGGCAGCCATGCAGCACCTGTCTCACGGTTCCCGAAGGCACACATTCTCATCTCTGAAACTTCCGTGGTCTTCAAAGATAAGGTAAAGAGTTCTTCGCGTTGCATCGAATTAAACCACATGCTCCACCGCTTGTGCGGGCCCCAAATCAATTCATTTGAGTTTAACCTTGCGGCCGTACTCCCCAGGCAGTCGACTTAACGCGTTAGCTCGGAAGCCACGCCTCAAGGGCTGTACCTCAAGTCGACATCGTTTACGGCGTGGACTACCAGGGTATCTAATCCTGTTTGCTCCCCACGCTTTCCGCTGAGCGTCAGTCTTCGTGGGGCCGCCTTCGCCGCGTATTCCTCAGATCTCTACGCATTTCACCGCTTCACCTGGAATTCCACCCCTCTACGAGACTCAAGCTTGCCAGTATCAGATGCAGTTCCCAAGGTTGAGCCAGGGATTTCATCTGGCAACAAACCGCCTGCGTGCGCTTTACGCTTAATGTAATTCCCGATTAACGCTTACACCCTCCGTATTACCGCGGCTGCTGGCACGGAGTTAGCCAGTGCTTCTTCTGGGTAACGTCAATGAGCAAAGGTATTAACTTCTCCTTCCTCCCCGCTGAAAGTAGCACACAGCCAGAAGGCCTTCTTCATACACGCGGCATGGCTGCATCGGAGCACGCCCATTGTTTCAATATTCCCCACTGCTGCCTCCGTAGGAG
+
21),%*')++0.'/)'(3630'.&)(0196977:-,)-,2.,,/3'%(&&/3')*(&++&*-0.)..7.+(''(.:7,6000<0-..6-())**5//,/35.98/-+'+/456-52-2.9/*76380,-++6...41/321.15,.13464+(+,-14*)***.1933238-9-,-53..082.,/-8+/&*%+-48730.1,&&(*,//0)+/3-&'''+)&++,0)),+,-.01/./()(*,)+1066099/.6572:9;;727.((*..02203/-./094//244360.+1154./+,/-*+(,+.2465072:93-373567,11/363.43431-*)((+340;9/+15923*$)7/133202302610.437'2.601,*/-,*)**+34037+,'69/))'+%././4470::,*-.431323722100/&20+25-002/4535835532,*-)1/716,,-2-50131),46:9:88523/++0.*.51:236+-(*,0,+%('**+1-,44+(')5968,-+++-+)))+9&&04159.65/01100/05//4''+(*)+*&-,/23*%&&(+294:626;0-/03;</75/.0/,00510201/1:;00578&4321/..1/30424-6-..8;,/).'*-.143:563/.55+&(()2525,2/85414457184.$()-,.35;763/.,(.(%(*-,-),+26674:/+,,:470*-+)+.(*'$')((-/..377878<5,,))0-18866484,,)%))./2:98/4)),222776745/6:0..6-*,--/-13/,-*.++(%%+0/,+./*,')+.1790/%,-.-3-,(.),.()),+0-01936)2(*'('&$19310)-'.:8/-0/&+(++)016968&1215745/++&)(&%+))%%)'+'''1*-.-'*40;1;2405/-,)/33/33+/50;008+/,/..02,1)'#&)*')10-.00*22,..8-475342/-32222/-.-.85989(7++.+2//,0,1163-0/%$*.-.+44.*3-()%%&&')*+)/*&&+(+&/9.966:8*++-*/'')*(%('%%'+//12)*&%%%((26-&)(%)-)+.501/2325/+/.-*&&&%'*3*,26+/&
@2c31c2f1-51f8-4449-bd3d-76f01aca2550 ch=100 read=214889 start_time=2019-12-13T14:37:04Z barcode=BC01 runid=2c9cf7bc05858273f10e7d7ec552fc0bd742dc3e
CGGTTACCTTGTTACGACTTCACCCCAATCGCTGACCCTACAGCCGGCCGCTGCCTCGGGTTAGCTCACGGACTTCGGGTATTGCCAACTCTCATGGTGTGACGGGCGGTGTGTACAAGACCAGGAACGTATTCACCGCGACATTCTGATTCGCGATTACTAGTAACTCCAGCTTCGTAGGCGGTTCAGCCTACAATCGAACTGAGACTGGTTTAAAAGTTTGGCTCCACCTCGCGGTATTGCATCTCTCTGTACCAGCCATTTGGCAGCACGTGTGTAGCCCTACACATAAGGGGCATGATGATTTGACGTCATCCCCACCTTCCTCCTGGTTAGCAGGCAGTCTCGCTTCAGTCCTCCAACTTAATGGTAGTAACTAACGACAAGGGAGTTGCGCTCGTTGCGGGACTTAACAACATCTCACGACACGACTGACGACAACCATGCCACCTGTCACCTTGTCCCCGAAGGGATTTCCTCGATTAAGAGTAATGCAGGGATGTCAAGTGTAGGTAAAGGTTCTTCGCGTTGCTTCGAATTAAACCATGTCGCTACTTGTGCGGGTCCCCGTCAATTCCTCTGAGTTTAATCTTGCGACCGTACTCCCCGGAGCGGAATACTTAATGCGTTAGCGGCAGCTGGAGGTGTTGAAACCCCACCTAGGTATTCATCGTTTACGGCGTGGACTACCGAGGTATCTAATCCTGTTTGCTCCCCGCTTTCGAGCCTCAACGTCAGTTACAGTCCAGAGAGTCGCCTTCGCCACTGGTGTTCTTCCCTAATCTCTACGCATTTCACCCTTTACACTAGGAATTCCCTCTCTCTCCTGCCTCCTAGATAACCGGATTTGGAATGCAGCACCATAAGTTGAGCCGGGTATTTCACATCCCACTTAATCATCGCCTACGCTCCTTTACGCCTAGTAAATCCGGATAACTCGCCACCTACACGTATTACCGCGGCTGCTGGCACGGCGTAGTTAGCCGTGGCTTCATCCTTAAGGTTACCGTCATTATCTTCCCCAAAGAGACAGAGCTTTACGATCAACCTTCATCACTCACGCAGCGTTGCTGCATCAGGGTTCCCCCATTGATACGTATTCCCCTGCCTCCGTAG
+
/(6-;235150-2,-/+34;5*035(1+04-/-1116+(&*''*('+09+50../,.-.'0*))/0.0.,2,.485,63.'-&(6945111,,-018857..-)470.7-//6888771224,3-+--4997.-&)*(,11649:74423421220/4,-,-*,/71-3,**-300''',(-2025)(./9/541401.2975552624474<;*9:/*1:0.0.0;8.27478:881+.-*,885521/346366458<475/,0,-./,./.2822,247.(')++-,-1*3941770000+59,*/27799/6;9,'022340+/+,*),+*&1,/520111550./(*.-33736'.+'((1+.,+*'+-/73266676871-4+).76*1111246<775<84/1/2--(0+,**)*%&*110112-///081::::<99298..6-6698809/.-;98,+,2+**'176,*.232;)-+&%()+'/&.-+77-98:97/,./,0+8.2/'+--426;5/00.-++/)*./1031<864,&&+/*--//40052403+*434,+-9768:353335/17<8,81569544-2-&(')+98:1(+('+36190,*$$,.889474113081()*),//+-,+3--7:6542+'*0+'&(*-/:64675296(./22++.'$'))**)%,)0-.155414423282+,-.86,),1;1075-70',/%00264081--2016'+(+*)+-.2;:8;5456/::;;;:;;98-9/'',3,-299895789<;3//3&'0)*2150('&.'1+23-,./1,-(*2/,-&'.))*4883/0)(+#30/5415,'+*)*)0+%$(*),/-+52--50000863.21,6:,))1*:,99214/4942566977/84,-34:4125744/.-2.3-0)*+:8<00:/6--'*&&')-+,1,-1/./::725.'-(,+)++/24//185:893231&./),))%)$,'%/:698.4500.//.47-03+)'(+')&'//1::23//00),+67<78884568/1,0(000-9.-,---02./3)342;:8-&,)(%%$&%+-.2283-*.0-,84,/74
@8159579f-b37b-46eb-a9ce-7cafed246a2c ch=73 read=119023 start_time=2019-12-13T14:36:57Z barcode=BC01 runid=2c9cf7bc05858273f10e7d7ec552fc0bd742dc3e
CTCTACGGGAGGCAGCAGTGGGAATATTGCACAATGGGCGCAAACCTGATGCAGTCATGCCGCGTGTATGAAAGGCCTTCAGGTTGTAAAGTACTTTTCAGCGGGAGGAAGGGGTAAAGTTAATACCTTTGCTCATTGACGTTACCGCAGAAGAAGCACCGGCTAACTCCGTTGCCAGCAGCCATGATAATACGGAGGAGTGCAAGCGTTAATCGAATTACTGGGCGTAAAGCGCAGGCGGTTTGTTAAGTCAGATGGCAGAAATCGGGCTAATAGAACTGCATCTGATACTACTTGAAAGCGAGTCTCGTAGAGGTGAAATTCCAGGCGTAGCGGTGAAATGCGTAGAGATCTGGAGGAATACCGGTGGCGAAGGCGGCCCCTGGACGAAGACTGACCAGGTGCGAAAGCGTGGGAGCAAGCAGAGTTGGAATGCCCTGGTAGTCCACGCCGTAAGCGATATCGGCGGAGGTTGTGCCCTTGAGGCGTGGCTTCCGGAGCTAACGCGTTAAGTCGACCCGCCTGGGGAAATACGGCCGCAAGGTTAAAACTCAAATGAATTGGCTTAGAGGGACACAAGCGGTGGAGCATGTGAGACTTTAATTCGATGCAACGCGAAGAACCTTACCTGGTCTTGACATCCACGGAAGTTTCAGAGATGAGAATATTGCCTTCGGGAACCGTGAGACGGGTACTGCATGGCTGTCGTCGCTCGTGTTGTGAAATATTGGGTTAAGTCGCAACGAGCGCAACCCTTATCGCTGTTGCCAGCGGTCGGCCGGGAACTCAAAGGGAGACTGCCGGTAAACTGGAGGAAGGTGGGATGACGTCAAAGTCATCATGGCCCGCCACGACCAGGGCTACACGTGCTACAATGGCGCGCCACGAGAGAAAGCGACCTCGCGAAACAAACGGACCCAACCTCATAAAAGGTACGTCGTAGTCCGGATGAGTCTGCAACTCCGACTCCATGAAGTCGGAATCGCTAGTAATCGTGGATCAGAATGCCACGGTAGACCGTTCCCCGGGCCTTGTACACACCGCCCGTCACACCATGGGAGTGGGTTGCAAAATTAGTGAAACAATAACCTTCGGGGAGGGCGCTTACCACTTTGTGATTCATGACTGGGGTGAAGTGTTAACAAAGGTAACCGGAAGATAGAGCGACAGGCAAGTAGGTTAACACAAAGGAACACGGAAACGGCACTGGCACCAGCAATGCATGGCGCGCGGG
+
-..%&'(24+-5,.,0)&.%))(-*,6-'+'(()-.630/56:&7:61,.*)&',.5604433*(&().-03)*0,.///&0649725;4+,,(-01+313-1+*&/'*&(('%*)32-+000-0;4960+135.22/.0//:236,/,)./%*)&(*0010.-/6/.+)'-*-74322/1*($&%01.1-/070..+&**3/5/*,,7.8-.2(*'1)+,6873-,+183(*),%)&''1251.1:56-01.02/+&&(&*))*/$()-%(%"$'&-02///0/20001./&)$#%(01)-0,,,/0634,-&.)('///*1,(*6956.-.-311-3:0/4687/,,*+02041,4*+-,:;140/.1-(*,++/,-,65,)/713)+*'&&$$#$''46778300/++1345*'),78&2%*&(-+&&(++(-6'),(+-/044./14:88::*1-,,))(*(**0+122:23/68(+*+*27441620260.*/'*.-234331-3'-+./45281*/96864+(./*0-6/7.560*2;192;6,,.17;72///0/-'('(''$+0+$'#&(0,./0*,/,-.+3,)**(%%&+(+34;1//0/3:998879:.07270:03;5:5553;3449:1)()-/--)+;41)))**10-*))+-.4/095;0-0/,+.,(*41//.'+&&#''&),-/84438854+'),..7'-8,..6;73&/9.5.4/4.-.0'+)35++..-4362:4.5567''3*0//9;89:9;/10140.562624616),//-/-,-,40'+,/867894/+)+,-00-40/5478742''$%)*9:8+/,(//&%(($&(213%(,1)(*)%++./424315-.()'**-0''''%'%))))-.+11-,.,,+'(+-8&/*5,5,)%&*623331:4',))%-/1:68766001301*%'()33523//./,'-.1..-+(-*+7215226412$*''))+6789:880/17323.,-.22$'&('*,15.,'(-),()'(++.'**.734:+.+*))(/506(-*&'*+,'*8)-+0+%*%&)**-*(,-,%*.-0051*00+'*0,.6/7.-9920793///&-++,34167794.,-0.-,%)0.936:),-,-662230)*/4(*)+,1/'%%,-./)-)+6/9/6-'-/7-('*+,+,&)&%$%(%&##%$&.*/9113/80+-(((%%%&$&%#%
@cf14e63f-7d52-44ea-ad21-7081c5deace4 ch=404 read=102049 start_time=2019-12-13T14:37:04Z barcode=BC01 runid=2c9cf7bc05858273f10e7d7ec552fc0bd742dc3e
CTCCTACGGGGGGGGAGGCAGCGTGAGAATATTGCACAATGGGCGCAAGCCTGATGCAACCATACCGCGTGTATGAAGAAGGCCTTCGGGTTGTAAAGTACTCCCGGCGGGGAGGAAGGGTAAAGTTAATACCTTTGCTCATTGACGTTACCCTGGAAAAAACACCGGCGTAACTCCATTGTAGCCGCGGTAATACGAAGTGCAAGCGTTAATCGAATTACTGGGCGTAAGCGCGCAGGCGGTTTTGTTAAGTCGATGTGAAATCCCCGGGCTCAACCTGGGAACTGCATCTGATACTGGCAAACTTGAGTCTCTCGTAGAGGGTAGAATTCCAGGTGTAGCGGTGAAATGCGTATTAGAGATCTGGAGAATAATACCACCACGGTGAAAGGCGGCCCCCTGGACGAAGACTGACGCTCGGAATGCAGCGTGGGGAACGAAGCAAGTTAGATACCCTGGTAGTCCACGCCGTAAACGATGTCGCTTGGAGTTGTGCCCAGCAGGCGTGGCACCAGCGACTAACGCGTTAAGAATCCGCCTGGAGTACGGCACAGGTTAAAACTCAAATGAATTGACGGGGGCCCGCGCACAAGCGGTGGAGCATGTGGTTTAATTCGATGCAGCGCGAGAACTTACCTGTCTTGACATCCACGGAAGTTTTCAGAGAGATGAGGATGTGCCTTCGGGAACCGTGAGACAGGTGCTGCATGGCTGTCGTCGGCTCGTGTGAAAATGTTGGGTTAAGTCCATAACGAGCGCAACCCTTATCCTTTGTTGCCAGCGGTCGGCCAGAACTCAAGGAGACTGCCAGTGATAAACTGGAGAAGGTGGGGATGACGTCAAGTCATCATGGCCCGCGACCAGGGCTACGTGCTACAATGGCGCATACAAGAGAAGCGACCTCGCGGACGGAAGGACCTCATAAAAGTGCGTCGTAGTCCGGATTGGAGTCTGCAACTCGACTCCATGAAGTCGAATCGCTAGTAATCGTGGATAGAATGCCACGGTGTCCCCGTTCAGGCCTTACACCGCCCGTCACACCATGGATTGCAAAAGAAGTGGTAGCAACCTTCGGGAGGGCGCTTACCACTTTGTGATTCTGACTGGGGCTGAAGTCGTAACAAAGGTAACCGGAAGATAGAGAGCGACAGGCAAATGGGATTGGCGCTTTCGCACCGACAACTTTCTTCAGCACCAGCAATACGTAATA
+
)*-.++))12,..-&%((&(%,+*)*%&'-,.0,,)0/61-1.,'(070696779674'242/).0/2363123206()-)-124:0/8-3,,.08-))((**.)')))/4-+.*)+-40..77++4,1)+-,,5.-277427113234,3.'#$%*021-+()/7/-)&&(,+/05,0.+))+5+,4/2.21-++,*/0006581662100,1-&.*/+/4;<99)'.*'*)*'(&&*7(*+83'0366557)&('''%12+*3//*/499893:79778.4+-1123451//+**)/+020'%&%)'*,-..,.124&%).+*+.*1+3(1,-640.--.3:80652+,.-,*-/*(*,.0,'),*-,-+0*))+)'..(*/5+-())(('%((220/*./0-+*,)-+'),02212,5(0++('$&&.,&-)(&,%)+%)**+0.-,12046($,,,.--15()-28/68:5-,()$(&$$$'))%(/.)0*.1+$%%%)212-1+*&,.+./.+*0.5366-6+3(),**-**0310+''(+,/)(%&%&,.74760..-26-.-$#)(*+3*279/07310,.*/277;89:99/+.,/*+*0-:9/7677,%-,-5'60,*)''**'+-/51-*'(*,.2771,/44213/2:<<244*)*)*.--24154543%&3'&)*+-247986137-546./2/1675.,,*+.372+001'',)'()'*--..7//-1520,../)+66721588;190;118134+--*(1733++'''((*-'**&''*,3935+3(',-6.75121/0024)++/*)%(',*119:858677(33+().049923+)*/*$+%&):5811,***'*,/322663150.1444.60(***.*,-52*-12(/(%%)-()(%$&'+.*,083))'(*((53/,++/*2-.-0++&*+24881+33524444946325002.'5,28331%-)++,,1/7,-,*--.//526271&&&*-)',**',(+'*'')-.7-37.-5541..1./1-%-1),*16,&((&'&$$&&(--+&)/41;8007721004+/71-23+*---2.-++--/-560/1/5///6344756:(/.12778,4-1)+)****(+*-/.'*8566,-*-''+)*'&%&')*)*.,27134--'*,+'/2-('*,//-)+/0*')(%('"&
@9b75cedc-a5ed-469d-bea3-61cc3c0b61b4 ch=419 read=181859 start_time=2019-12-13T14:37:08Z barcode=BC01 runid=2c9cf7bc05858273f10e7d7ec552fc0bd742dc3e
CTCCTACGGGAGGCAGCAGTGGGGAATATTACTGTGGGAACCTGATACAGCAGCATGATAAGGGTTTCGGATCATCAGCTCTGTCTTTGGAAGATAATGACGGTACGCGCAGGGAGGAAGCCACGGCTACTTCGTGCCAGCAGCCGCGGTAATACGTAAGGTGGCGAGCGTTATCAGTTTACTGGGCGTACTGCAAGGGGCGTAGGCGGATGATTAAGTGGGATGTGAAATACCCGGGCTCCAACTTGGGTGCTGCATTTCAAACTGGTTATCTAGAGTGCAGGAGGAGAGGAGGGTGGAATTCCTAGTGTAGCGGTGAAATGCGTAGAGATTGGAAGAACACACCAGTGGCAGAAAGGCGACTCTCTGGACTGTAACGCTGAGGCTCAGCGTGGGGAGCAAACAGGATTAGATACCCTGGTGGTCACGCCGTAAACGATGAATACTAGGTGTGGGGTTTCCAACACCTCCGTGCCGCCACTTAACGCGTGAAGTATTCCGCCTGGGAGTACAGTCGCAAAGATTAAAACTCAAAGGGTGACGGGATGACCCACTTTAGTAGCCCGGAGCATAATGGTTTTAATTCGAAGCAACGAAGAACCTTACCTCGCTGACATCCCTTGCGACACTCTTAATCGAGGAAATCCCTTCGGGGACAAAGGTGACAGGTGGTGCATAGTTTGTCGTCAGCTCGTCATTGAGATGTTGGGTTAAGTCCCGCAACAGGCGCAACCCGCTTGTCGTTAGTTACTACCATTAAGTTGAGGACTCTAGCGGGGCTGCCTGCGTTAACCAGGAGGAAGGTGGGGATGATGACGTCAAATCATCATGCCCCTTATGTGTAGGGCTACACACGTGCTACAATGGCTGGTACAGAGATGCAATACCGCGGGTGGAGCCAAACTTTAAAACCAGTCTCGAGTTCGGATTGGCAGGCTGAAACTCGCCTACATGAAGCTGGAGTTGATAATCGCGAATCAGAATGTCGCGGTGAATACGTTCCCGGGTCTTGTACACCGCCCGTCACACCATGAGAGTTGGCAATACCCGAAGTCCGTGACTCTAACCGCAAGGGAGGCAGCGGCCGAGGGTAAGTCAGCGATTGGGGTGAAGTCGTAACAAAGGTAACCGGAAGATAGAGCGACAGGCAAGTAGAGTTGAAGACACCGACAACTTTCTTCCTTTTCCAGCAATACGTAAAAAGA
+
-0*+++.(94.-1..-201226:3)2,.02$,&&'*1-).67004.-.,*+)%)&&&%'*'**,-<5.0948/&*#&&'(.12560:;/3)0-386.**'*'-+()&())()/++++*-+/5,,+(('&%&'+),-0/023/125-,6-,./..3715**'*(*-*)+)*+/-/2(/-82/059921()%%$&(+*)25,7665795461--(*+30145<9897741:5130:3+25425(/*)***35200/-000;,0(9-3897886541&*(()11+83(*(&&'+-)*&&-+-/-4,0,,/.,)%#'(,101*,-+,68:3/*&%/'-,*---../.+-5.12230''+/,))*+-,***./37220110+)&%$()031/*('((5449*)*+5;959)8*-5,-.2/05*0367-&%)+/04:43/4.-,'+-071,+,&+,+*'+**'3,,4'5)2-05388&2'(&%-2)%)'-(+)*&)%*(%((+176-3,+*--*++*.'/34+8,8,**-00<<977816)*)&(.)(,2'/-,+/8,$'''$&&+**1*,)+((*-1'&+-2-:;,./+,1*0-*-1-3,-1,/5/'&%&((&%%&*+-/329*(-*(*-&*&'()301003--,-*00*+4./81+,6.146;(,+0017387881401*)&',4.,1134:4+,,++3+*71//12263:*664;3//118+)/.33.,13474*18.)*2,010,04,0/3-,+/19631/0)/,+,4837763)'&&-.-42220-&%'(,+)./1460/0+1-424::5..)(&%$,-88::64545545+63-&&&%*(-*(&,,)),30**''&/.21376<87:9:98628.-,,--,//3.,1/*-0++).2-,/-793/.:5/;<606126844'&).5.*1$3(+(+-/523-4;.-398986232318222852+*,*'$'-,,.+-0)..2,/3:7))(&(/40103.)--0+83+*38440922+,+,200:9014-.-/4/0..++-+8)1+,6/,/6&&*'$)*.+*,%&%$$-,4*+,.)+/(&&*+,/21674,)/0./13./1,-,+'/+-2:30-//,,12137705,+.+1&483:35*+-+*&,)/-,$))5--*,(*&&0+))&&)128988733/07515:9-+))',--)02;2-0%$))()'#%
@0a932870-abc7-464d-b214-98ce707da5a7 ch=338 read=82041 start_time=2019-12-13T14:37:05Z barcode=BC01 runid=2c9cf7bc05858273f10e7d7ec552fc0bd742dc3e
CTATTCCATTCAATTGTTAATTGGTGTCATATTAATTTCAGTCAGTAAGCTCTGTCTTTGGGGAAGACGGCGGTACCCAAGGAGGAAGCCACGTAACTACGTGCCAGCAGCCGCGGTAATACGTAGGTGGCGGCGTTATCGGATTTACTGGGCGTAAAGGGAGCGTAGGCGGATGATTAATTAGGATGTGAAATACCCGGGCTCAGCGGGTGCTGCATTCCAAACTGGTTATCTAGAGTGCAGGAGAGGAAGTGGAATTCCTAGTGTAGCGGTGAAATGCGTAGAGATTAGGAAGAACACCAGTGGCGAAGAGCGACTCTGGACTGTAACTGACGCTGAGGCTCGAAAGCGTGGGGAGCAAACAGGATTAGATACCCTGGTAGTCCACGCCGTAAACGATGGATACTAGGTGTGGGGTTTCAACACCTCCGTGCCGCCGCTAACGCATTAAGTATTCCGCCTGGGGAGTACGGTCGCAAGATTAAAACTCAAAGGAATTGACGGGGACCCGCACAGAAGTGACAGGCATGGTTTGAATTGGCTTAACGCGAAGAACCTTACCTACACTTGACATCCCTTGCATTACTCTTAATCGAGGAAATCCCTTCGGGGACAAGGTGACAGGTGGTGCATGGTTGTCGTCAGCTCGTGTCGTGAGATGTTGGGTTAAGTCCCGCAACGAAGGCGCAACCCTTGTCGTTAGTTACTACCATTAGTTGAGGACTCTGCTTGAGACTGCCTGGAACAACCAGGAGGAAGGTGGGGATGACGTCAAATCATCATACCCCTTATGTGTAGGGCTACACACGTGCTACGATGGCTGGTACAGAGATGATACCAATACCGTGAGGTGGAGCCAAACTTTAAAACCAGTCTTCAGGTTCGGATTGGCCAGGCTGGCCCGCCTACATGAAGCTGGAGTTACTAGTAATCGCGAATCAGAATGTCACCCGGTGAATGATTCCAGGTCTTGTACACACCGCCCGTCACACCACGCAGAGTTGGCACCCGAAGTCCGTGAGCTAACCGCAGGAGGCAGCGGCGAAGGTAGGGTCAGCTTGATTGGGGTGAAGTCGTAACAGGTAACCGG
+
#&#%$$&')*%%$%$#$$$$)%##$#$$$$$$$$$((&%%%(&$%**.'*-041430:;.58+.0/.+,)%(,(%'%$+'+)*)()-*./,+')'--315364682562,381243-4*--627,3+-360-(%()1++,(''+:4033373/-526.)5,&))77427628454.4.0%4%$11/1.--,20*+-0),58642&)(&64657600/1/3-8;:89:-6/+,03.,+-*22)5/**'+'&&*,33162//0()066.--,253-3:.-258634%($,&'5:2.,+,/279242/4-)((&)*,030---,0010.24-,---4,-.*(0(''+'*),%%+/::9**--7;)6'99123,,-/.;;..66443722',)46578<:8.---9640//,../145:930981,/+.49489-/-+-)/1..')''#((+:13,/169:;45;633.))$'&22.3.34/1)*,/.:;854514,-**)0,21/,08117:1-./4*')&%%'$)%-.,-.8-6;3&'%+()%'(%3+74/.2.-366/1+)+(%%)(''-+**--,92.5000/5*)))*/+1,/&*'%++(-05)6;9/7;50345+3//01+,*(//-/4981/4--.6/33,/23667688,7..+,--.;6243*/*&&2-('1283(&&&*++3/62;151).*(',')*0++*(*/)1*+*-4,+-3/55,*''(+,.0444227200&&&()++*-.',-./0.4/8:266686535*73349999:/847.+3321401',0-*-,,+-)-/-0487867.3++,9:988.,,++.-$+$*'+.-/0:72.+-0*12+(/+17-*+0*0:7*,*),7*+,%#.-*+,-2,+*&(&(&(,*(+(*-*)/3)*,140-,++02/.,3622151,3,,,8840201/0397644%.**+.54/.+)&/+2**4:907/..234558<74<:/0.++),+&*'('*'++(%&&$4/((),0/0746//0*,2-1/+.,''&()&'*-./0')*()*)**+)**+()'*)132;<-*,*(&),/68:26)5/5;9;8/
@b60dbd18-71f4-4193-a746-11f688d688f0 ch=250 read=181491 start_time=2019-12-13T14:37:11Z barcode=BC01 runid=2c9cf7bc05858273f10e7d7ec552fc0bd742dc3e
CTCCTACAGGAGGCAGCAGTGGGAATATTGCACAATGGAAACAAGCCTGGTCGCAGCCATGCCGCGTGTATGAAGGCCTTCGGGATTTATAAAAGTACTTTCAGCGAAGGGATGAAGTTAATACCTTTGCTCATTGACGGTACCCGCGGAAAAGAAGCACCAGCTAACTCCGTGCCAGCAGCCGCGGTATTACGGAGGGTACAGCGTTAATCAGATTACCTGAGGCGTAAAGCGCACGCAGGCAGTTTTGTTAAGTCAGATCTTGAAATCCCAGGCTCAACCCTGGGGCTGCATCTGATACTGGCAAAAACGAGTCTCGTAGAGGGTAGAATTCCAGGTGTAGCGGTGGGAAATGCGTAGAGATCTGGAGGAATACCGGTGGCAGAAGGCAGCCCCCTGGACGGGACGAAGCGCTCAGGTGCAGCATTAGGAGCAAACAGGATTAGATACCCTGGTAGTCCACGCCGTAAACGATGTCGGCGGAGGTTTGTGCCTTGAGGGGCGTAGCTTCCGGAGCTAACGCGTTAAGTCGACCGCGGTACAGCCGCAGGTTAAAACTCCGATGAATTGGCGAAATTGCACCTGGCAGTGGGTATGGTTTTAATTCGATGCAACGCAGAAGAACCTTACCTGGTCTTGACATCCACAGAGTTTTCAGAGATGAGAATGTACCTTCCGGGGACCAGCCGTAAGGACAGGTGCTGCATGGCTGTCGTCCGGCTCGTGTTGTGAAATGTTAAGGTTAAGTCCGCAGCAGGCGCAACCCACTTATCCTTTGTTGCCAGCGGTCCGGCCGGGAACTCAAAGGAGCTGCCAGTGATAAACTGGAGGAAGGTGGGGATGACGTCAAAGTCATCATGGCTGACCAGGGCTACGCACGTGCTACAATGGCGCATGCAAAGAGAAGCGACCTCGCGAGAGCAAGCGGACCTCATAAAGAGTGCGTCGTAGTCCGGGATTGGAGTCTGCAGCTCGACTCCATGAAGTCGGAATCCGCCGTAATCGTGGATCAGAATACCCACGGTGAATGCGTTCCAGGCCTTGTACACACCGCCCGTCACACCATGGGAGTAGGTTGCAAAGTGGAGGTAGTAGCTTAACCTTCGGGAGGCGCTTACACTTTGTGATTCATGACTGGGGTGAAGTCGTAACAAGGTAACCGGAAGGAGAGCTGACAGGCAAGTAGGTTAACACAAGGAGCACCGACAACTTTCTTCAGCACCAGCAATACGCTTCCGCA
+
,//0+-1,/1)-0-/2.-,/'53+32.94-+)*.-.4,.1,+10-16/-%(%&)(-.410/8821/0-..)*')'0-5./5&,-%-+%$'*48-(.)),90,'*)*&&*,((*&)()+2.+&&+)46,+760((/-&-+*0/.2,)*(2+5/)$'+(*+3/(+0$''++66/1+/&&(-+-/8.11/.-*+&')('20(*)0-*+*.,2,+,(',.4(*'&'&/*,,*-5,'(&&#&&++0582.;<<+'6/0-/041/10+,0&).+(*13,-696-0*2,(),/,*,+,.//3622,*+**(&'/**'/*&((*.0142-*02/11-5-6-31/07443.//.61-&$)&'(--),**+,.08851-*.,62326%,+,)(++,(')(%+,28:0+/557/+&)***+))*..1*+653),%&$-&(0./.18<;9274-10/+3373;0,,0.//94.*+*,0+-/825001,30,*()1),0,6-$')-6,61/+1*/-13',+/+2',+*())($%&&&-+7-+,.'(+451/(2')&+4+(,(+-+349:7432((((%%')))((%(-(-*''*-((.0/)*)+*'&*41++84)3437.,)/&,,,/./)')*)+2/5051384.1.)&$%$&1165+-%)(&)083.,,+++.-*%,,-7848939**&08.2)&&)*..2)*,025/+.+/666654/740.442/1&,*/0233/16,-))/30.5.,%++.5+0/275+1.&3,-01252%/8*%(1*..3,&.,%0,,783/3,313-1415'1/-//995.'/*%&&*&+43/*)))0<;9994,*+(++,,099,1799:76133*%./988/0--.%')7;2404//(+#'(..048971:005.-*...%/5/)(%&(*)-/45875.+.,,,&-/+&*)2-2:77,.,+'&))+33421'(%()+'(0-'7,/)'()+'()*&'(+,'+-13--*(+))*',*2.2((--,11521055---.1.-5/,0,('*+:44/1-%*-143((6978/7/-.2.0/1936;756.,,+0702.6/'(+$&--+&))/*&&(*'&&))%)(((,*4,44378+9*(.3.0/7/,.**.8/.0136;58753433&3--+,,+,4/30/2.1*(-,60:)5*'))%'%%'')+.0276-'(++01*4,2,/*,**'''-.29269/*,,65/595,-,+/-+,6,0.&*)%%%$&#&%
@54690dec-ee8a-4178-9e00-08f3e9616db5 ch=349 read=88102 start_time=2019-12-13T14:37:18Z barcode=BC01 runid=2c9cf7bc05858273f10e7d7ec552fc0bd742dc3e
CTCCTACGGGAGGGCAGCAGTGGGAATATTGCACAATGGGCACAAGCCTGATGCAGCAAATACCCGCGTGTGAAGAAGGCCTTCCGGGTTGTAAAAAATTACTCAGCGGGGAGGAAGGGAGTAAAGTTAATACCTTTGCTCATTGACGTTACCCGCAGAAAAGCACCGGCTAACTCCGTGCCAGCAGCCGCGGTAATACGGAGGTGCAAGCGTTAATCGGAATTACTGGGCGTAAAGCGCACGCAGGCGTTTATTGTTAAGTCAGTGTGAAATCCCGGAGGCTCAACCTGGGAACTGCATCTGATACTGTGAAAACGGAGTCTCGTAGAGGGGTAAATTCCAGGTGTAGCGGTGAAATGCGTAGAGATCTGGAGATACCGGTGAGCAGCCCCCCCTGGACGAACTGACGCTCAGGTGCGAAAGCGTGGGGAGCAAACAGGATTAGATACCCTGGTAGTCCACGCCGTAAGTGATGTCTTGGAGGTTGTGCCCCTTGAGCGTGGCTTCCGGAGCTAGCGTTAAGTCGACCGCCTGGGGAAGTACGGCCGCAAGGTTAAACTCAAATGAATTGACGGGGGGGCCCACTGGCAGTGGAGCATGGTTTTAATTCGATGCAACGCGAGGCACTTACCTGGTCTTGACATCCACGGAAGTTTTCAGAATGAGAATGTGCCTTCGGGAACCGTGAGACTTAGATTGCTGCATGGCTGTCGTCAGCTCGTGTGTGAAATGTTGGGTTAAGTCCCGCAACAGGCGCAACCCTTATCGCTGTTGCCAGCGGTCGGCCGGGAGCGCTCAAGGAGACTGCCAGTGATAAACTGGAGGAAGGTGGGGATGACGTCAAGTCATCATGGCCCTTACTGACCAGGGCTACTACGATATACAATGGCGCATGCAAAGAGAAGCGACCTCGCGAGCAAAGCCGGACCTCATAAAAAAAAGTGCGTCGTAGTCCGGATTGGAGTCTGCAGCTCGACTCCATGAAGTCGCTAGTAATCGTGGATCAGAATGCCACGGTGAATACGTTCCCGGGCCTTGTACACACCGCCCGTCACACCATGGGATGGGTTTGCAAAGAAGTAGGTAGCTTAACCTTCGGGAGGCGCTTACCACTTTGTGATTCATGACGCTGGGGTGAAGTCGTAACAAATTAACCGG
+
0275,,-(56/,1'-*.1+,.050//0-//,*+.-:752+)&)09.7;65565,.%*(2/+03.)'*+-4)%''%*(+4172/2*0753;)-732*+&')$'&*&0/.7:-)//,1-4-$%&1;7210//+,11690*788146202.4/,071-0,..2+,$%&1+575338467:68796..-'),1/5.1,-),)-+3--/)('*++3-4-4-560637382448856557:6),...303/230..64%/-).013/46*'))-,080,53+...-.*,0*5-3*-1++'149::8/*,.05553&(,//+,+((*.1-0415(&-301,0+6,9/',*4,0***(4-,-4:9447991.)&$,-070-+0+6:;3*&&$&&')-13772)*/7.-*(.--+,++224-/76-+*&')))22617-()-5765.94//1*+19369))/13561:5&*019371/$&)++()',,2,.1-26-1+47/)+*+%&%**.,*+.,-1/+.,'((((-312035/13:46955/0)*)'*,--2-++203.31;5:0++0,8.***0,9038*,19:8)7.-&,*,.10299:/0-)22.7<<-997910132/4),(,&&(%0++.-+6:8/6221:5568887466302..9:.12/*00341183544470-1'.7788;1520--($#%)%(*(-./166/72326877854761.,*)''-.68-2/;-898<8825446+,-/;0077-00217,)/-.4*+.+15,1.-,12946*7/3*92*&*',,2+2,7,.**+*-7,***+/198556401/+/-/--6:42478:7543.+-/286,+/+33***%&&(//:444753//%'))*/,,.*/-,47302*,$*')(%(&*'**/(,-....+*0+37(&(()+-7/.0.//0)-0,(&)(*,..34728/7'()#/)-+)*+,..1*%+,0.+.11;78/2,+))),-+,+-3//2:996550,,633591429854675;48,3.+1603/.313562404::9;9135,++--4644,&()0,*/-&*+30)))()+-2-0)+0+8-:;9<93<1*34.16371380.1;0.2457:9::867&(+1362,)/*((/--,.-,-'*'--294/
@240cdbc2-5748-4ff8-8027-efeabab32c93 ch=227 read=215883 start_time=2019-12-13T14:37:33Z barcode=BC01 runid=2c9cf7bc05858273f10e7d7ec552fc0bd742dc3e
TTGGTTACCTTGTTACGACTTCACCCCAGTCATGAATCACAAAGTGGTAAGCGCCCTCGAAGGTTAAAGCTACCTGCTTCTTTTGCAACCCTTTACATGGTGCTGACGGGCGGTGTGTACAAGGCCGGAACGTATTCACCGTGGCATTCTGATCGATTACTAGCGATTCCGACTTCATGGAGTCGAGTTGCAGACTCAATCCGGACTGACGCGCTTTATGAGGTCCGCTTACTTGCTCTCGCGAGGTCGCTTCTCTTTGTATGCGCCATTTGCTTAGCACGTGTGTAGCCCTGGTCGTAAGGGCCATGATGACTTGACGTCATCCCCACACTTTATCAGTTTATCACTGGCAGTCTCCTTTTGAGTTCCCGGCGGACCGCTGGCAACAAAGGGATAAGGGTTGCGCTCGTTGCGGGACTCCAGCAACATTTCACAGCACGAGCTGACGGCAATACATGCAGCACCTGTCTCACGGTTTCCGAAGGCATTCTCATCTCTGAAAACTTCCGTGGATGTCAAGACCAGGTAAGGTTCTTCGCGTTGCATCGAATTAAAACCGCATGCTCCACCCGTATTGCGGGCCCCGTCAATTCATTTGGTTTAACCTTGCGGCCGTACTCCCCAGGCGGTCGACTTAACGCGTTAGCTCGACCACGCCTCGGGCTGCTTCTCCAAGTCGACATCGTTTTACGGCGTGGACTGCCAGGGTATCTAATCCTGCTTGCTCCCCGCGCTCGCACCTGAACGTCAGTCTTCGTCAGGGGCCGCCTTCGCCACCGGTATTCCTCAGATCTCTACGCATTTCACCGCTACACAGATTCTACCCCTCTGCAGGACTCAAACTTGCCAGTATCAGATGCAGTTCCCAGGTTAGGCCAGGGGACACATCTGACAACAAACCGCCTGCGTGCGCTTGCACGCCCGAAATAGTTCGATTTAACGCTTGCACCTCCATTATTACCGCGGCTGCTGGCTGGAGTTAGCCAGTGCTTCTTCTGCAGGTAACGATAATGAGCAAGGTGTGCTTCTCCCTTCCTCCCCGCTTCAAGTACTTTAGCCAGAAGACCTTCTTCATACACGCGGCATGGCTGCATCAGGCTGCGCCATTGTACGTATTCCTGCGCGCGCTCCCGTAGGG
+
.$%*6:1490;00:-10'45;4,234.,./2*/,+510.2//')+-7686*//1:...(*-0426,*'$''*.4.).3113:71.+-$6,&%-*'((0/.-*'))*95;:7+,/''(-&/.2.,7/(-/1/*-/2<778821(..,267,/244)+,:12(*,42+3.2**.99;9232/'(*,+*-/92329799:4;754/70.,),-+-&))-/+/0226341.-,)%'*()*++34122,-+--(+718715:/((')++/58,7:)+(,(')-+.+.+,+(++/1-+1;;624*0*343720/*)))).1013676406.5(&+&),2&%.1**,:-,,<8;0:..'9560,%%&')/.28.24,(-.,50732106,))),15,+4-11,'+00/6/01221015,,(23+*&(.++.-0245:93''($(&,&'4433/2-/-,'&%&&-,//1//-/+,.222032939,1(&*2154//5634599:87/644*+6,0)+-4;;5.35+-.13<../,%$)')968:7232/500057.0+7*1:9.4-%))*5667,+7-&$%$)*+.-%&*.0-,/3::9<907::+/-8.-,9*9,,+'073..00-388*(699--,,*,.6/6./+,(*&%()*.,.03365687.'($($%&('()-(6+2332)0-/12868-',.--'0*/,51%.-(,'$.'**)*3/592,*')'*-065,%*)'++.3119'(%%+,./03776:7789.158/2437341/*,/&./15415;/722((1-,,-,.01226;92569.1*)+'*1035626+4870,/.'.)+-)--654'+**-6:0442)(&(*2++'*20-5,(,.,6-/61;,0.+(%%%()21++)((1,%%225+.0.022332/--($%%,+/1)',+,,&&034-+41'/41-,*((**47+,2%(''7+,381/.0.1,,4+2./2-()/,+&')*,1016:68<9434%-)++.-.%&)('&',41-**+&3)+-6012;4098606751*)('$+*'))'*&&'./7+)0)(&/037015+'))*&-*,)3000.7...5245'.**)&*-98)-0)+//'*&*,+*'')&('+&&)26.++&()(
@40a44e41-4081-4ffe-9aa4-af0e66bdac4d ch=347 read=95663 start_time=2019-12-13T14:37:34Z barcode=BC01 runid=2c9cf7bc05858273f10e7d7ec552fc0bd742dc3e
CTCCTACAGGAGGCGAAGTAGGAATTTTCGGCAATGGGGAAACCCGGCCGGCAACGCCGCGTGAAGGAAGAAGGTTTTCGGATTATGAAGCTGTTATAAAAGAGGAAGAACAGCTACGATGGTAGCCGGTGACGATACTATTAAAGCCACGGCTAACTACGTGCCAGCAGCCGCGTAATGCGGTGGCAAAGCGTTATCCGGAATTATTGGGCGTAAAGAGGAGCAGGCGGCGTAAAGGTTGCAATGGTGAAAGCCTGAAACTGCTCCAGTAAGCCAGAAACCAGGCAGCTAGAGTGCAGGAGAGGATCGTGGAATTCATGTGTAGCGTGAGAATGCGTAGATATATGGAGAGGAACACCAGTGGCGAAGGCGACGATCTGGCCTGCAACTGACATCAGTCGAAAGCGTGGGGAGCAAATAGGATTAGATACCTAGTAGTCCACGCCGTAAACGATGGGTACTAAGTGTTGGATGTCAAAGTTGATGCTGCAGTTAACGCAATGAAACGCCGCCTGAGTAGTACGTTCGCAGGAATGAAGCTCAAAGGGTGGGGTACTGAAGCGGTGGAGCATATGGAACTGAATTCGAAGCAACGCGAAGAACCTTACCAGGTCTTGACATACTCATAAAGGCTCCAGAGATGGAGAGTTGGCCTGTGAGAGATACAGGTGGTGCATGGTTGTAGCGTCAGCTCGTGTCTCGTGAGATGTTGGGTTAAGTCCCGCAGCGAGAGCGCAACCTTATCGTTAGATTACCATCATTTAAGTTGGGGACTCTAGCGGGCTTTACCAGTGACAAGCTGGAGGAAGGCGGGATGACGTCAAATCATGCCCCTTATGACCTGGGCTACACGTGCTACGTGGATGGTGCAGAGGAGAATGACCGCGAGAATTGAAGCAAAACCCGCAAAAACCATTCTCAGTTCGGATTGTAGTAAGCTCTCCATTACGTAGAGTTTGGTCAGCTATCGCGAATCCATGTCGCGTGGGTACGTTCTGGGCCTTGTACACACCGCCCATCACACGAGTTGTGCTTTGAAGCCGGTGGCCTAACCGCAAGGAAGGGCTGTCTAAGGTGGGATTGATGATTAAGGAGTGAAGTCGTAACAAGGTAACCGGG
+
*)1)(*4'550151.,-&&''('-*16501830:0.31*'-+/6/((+-'&)&'*+37,,-'&'+*,,-&)(+1085/+*3*1-*-&''$')&)/+.:92*)'&*+1-.*&$&&%%&%'')-/.129,0*('&&%'%*+'.+3.)(0613/..&*&%*$'+-169647/00*&%&(**++5-+2.41/8/*+&**.,:+/+2.0.)-,09810/2;+)(-.',---2-/+()%(*&+('$&&(-,')3,-67,-61413,('$$&&&'$*'&%&$(&.0+231000.///.-/*+17264,-,/95670-('2+/60*1+0,('(&(%%''-2.499974//00&/38))(*./876;9143./.,+/*--33010/,++22834646323/0%*.$%&.%'),*,/4/13('(/8;2-023102..1778;(*,557624(+),*))1;9-+(*&)-,-.74.*+,3;4949576392()*%$-014553.9-5,/(%.**&((%..5847;++%*-.-/4:47<813&/-+/,*1/%+651,',,))''*.+.1-,1,*+12324)**+)'%&(*,)&%.(3;2,1/-/:8800'(/)+2.)*-.09%.)+)+++,925+1/.-.19014216&&&)*-;:.,)&')&)*0.+)&&''()+4&4228442,(((*1815'&$%&)*0%,*,/(*+..,-3456+,.*/-26:8;97..7-+)2-0/.)('+,505+5---//7635*)$-(&(++++)***),+-(),811552,%'&(.))-/+'.3,/01--2*)+,;-,/'(1-4-*0((**'0004+/(((/1-72*(')-10599-1+'&&&'$''(,-.-+('+,,988247-1),)()()$&%)+23/.*%&-'&0,')266-193&(/7:934<8;;85713589.8-5-))&%($&$'&%$&&&)'$&&&$*#&(0&'#%$$%')'(*-10/1,46686880+-*+*%$$+)*,)(*-()'&)&+',(++/,)1.*0//))$&&(('*')((&%%'(1)+3/786:+)+/2050241..),(/()76764//1229:0-3,---./40%&1/%(*/03025421&),-)1/1627*6-
