# Supplementary material for: De novo species identification using 16S rRNA gene nanopore sequencing
Source: PeerJ. 2020 Oct 21;8:e10029. doi: 10.7717/peerj.10029 (PMC7585375; doi:10.7717/peerj.10029)
Supplement: Supplemental Information 3 [file peerj-08-10029-s003.zip › pass_fastq_runid_2c9cf7bc05858273f10e7d7ec552fc0bd742dc3e_396.fastq]

@0c2b4eed-a07b-4730-8bf6-e281f6d077f9 ch=495 read=158128 start_time=2019-12-13T14:37:50Z barcode=BC01 runid=2c9cf7bc05858273f10e7d7ec552fc0bd742dc3e
CCAGTTACCTTATTGCGACTTCACCCCAGTCATAGATCACAAAGTGGTAGCTACGCCTCGAAGGTTAAGCTACCTACTTCTTTTTGCGACCCACTCCATGGTGCTTGTGACGGGCGGTGTGTACAAGACCGGAACGTATTCACCGTGGCATTCCTGATCCACGATTATAGCGATTCCGACTTCGCTGGAGTCGAGTTGCAGACTCAATCGGACTACGACGCACTTTATGAGTCGCTTGCTCTCGCGAGTCACTTCTCTTTGTATGCGCCATTGTAGCACGTGTGCTTAGCCCTGGTCATGGGGCCATGATGACTTGACGTCATCCCCACCTTCCTCCAGTTTATCGCTGGCAGTCTCCTTTGAGTTCAGCCGGATGCTTCAGCGGCAAAGGATAAAGGGGTTGCACTCGTTGCGGGACTTAACCCAACGGCCATTTCACAGCACAGGCGGCAATGCATGCAGCACCTGTCGAGGTTTCCGAGTACATTCTCATCTCTGAAAACTTCCGTGGATGTAAGATAGGTAAGGTTCTTCGCGTGCATCAGATTAAACCACATGCTCCACCGCTTGTGCAGGGCTAAATCAATTCATTTGAGTTTAACCTTGCGGCCCGTACTCCCCAGGCCCAGTCGACTTAACGCGTTAGCTCCGGAAGCCACGCCTCAAGGGCACAACCTCCAAGTCGACATCGTTTACAGCGTGGACTACCAGAATTATCTAATCCTGTTTGCTCCCCACGCTTTCGCACCTGAGCGTCAGTCTTCGTCCAGGGGCCGCCTTCGCCACCGGTATTCCTCGAATCTGCGCATTTCACCGCTACACCTGGAATTCTACCCCTCTACGGGACTCAAACGCGGTATCAGATGCAGTTCCAGGTTGAGCCAGAGTTTCATCCTGACTTAACTCGACCGCCTGCGTGCGCTTTACGCTGAAAGTGAATTCCGTTAGCGCTGCACCCTCCATTACGCGGCTGCTGGCGCAGGTTAGCCGGTGCTTCTTCTGCGGGTAACGTCAATGAGCAAAGGTATTAACCTGCTCCCTTCCTCCCCGCTGAAATTGCTTTGGCCAGAGGCCTTCTTCGCCCGCGGCGTGAAATTGCATCCAGGCTTGCGCCATTGTACGAAATATTCCCCGCTGCTGCCTCCGTAG
+
-)#)(*&*),*&.0(,,(+*/+),494*/21*)$&*)))-,2+&,%*+***%$%$&'(,*,./7120-*+/565*&,+4./3120&()(,:3),//-%''(((&*''&('*&/3-()(,/.15746//.0*1,0//5//92,01(*/301523++,1.0'&(014:4,,/0--/;../.13:2+%&'&')*0/131701)*54/13<88/8252/1435..')+.,*++++,0)).**+363744&%()+%-308870:4//474../.*69*)+++)-.0/+)%($%&,-*),,22.5+),'+331/.(((''+)+./555807;4).41:66.2**/170024),''*,-235263.51)(20,+&*,2*.''$')(('(-,1./5(,0/586+.23(1(%($)-/28933/922.2.4+/+',//.)$''.5)*'()'*%'%*,-,.*+'%#'%,'**11/240()(%$&)-5,3+&&&%'(*1.-*./++*((,+,($((+--4556/511-,+.&')12/*/.:::8;9/1-/)+.77/--3-2;938)0011112/,2-&-++)-*-%0/&'%$%&()-3-5/'050-,,6;9-42.0.,+2,4,,,,+,(+;<6)/.80,*/0..,+2,1'+).+,0--/0/.-2)8**5-.,0744..+5-*(,427;28)/*-.--)11575080$((*,//13/'/(-+*/%'-)+.85090092,68)'/)142+,//01822/102410,479:7.4000903-:**19:/2712.---,25-/5/+'),94822)+10/,)**,22;;2/-)%&+$%$**'*,,+,3,-'130//3627-4:+-26*/00.-%((.;-$()*-00159/((06.9-,/81-+%*$9-+(**,*+,+-,.)&&''%'*%*,,,/-)((%(*/1+,*)%&(+(%)&)*5.-%$'%#$%%%%#&&-41,3+&*&%'')+3/003.5,))/(/-1+*)2,%0*)+1,369663,&,,)234.1060118358:)(%+)+3-3,-.,*)-6),11,-2/-..37.+2&+''(+.*,(1($%&)//3143494'(&'&)&0/&'&)*'&&()+*.($8:68:45235-/3*,(3'.'-+324084,&*.,2.+.3-/2)+&,
@f3ed4f6e-0b78-40ef-9cb6-e276b73231b6 ch=227 read=215907 start_time=2019-12-13T14:37:51Z barcode=BC01 runid=2c9cf7bc05858273f10e7d7ec552fc0bd742dc3e
CCCGATTTACCTTGTTGCGACTTCACCCCGGTCATGAATCACAAGAGTGGTAAAGGCTCGAAGGTTAAGCTACCTGCGCTTCAGCACGCAGCCCACTCCCGCGTTGTGACGGGCGTGTGCAGGCCAGGAACGTATTCACCGTGGCATTCTGATCCACGATTACTGGCGATTCCGACTTCGCGTAGGTCGAGTTGCAGACTCCAATCCGGTTGAGCTTTGCGGTCCGCTTGCTCTCATGAGGTCGCTTCTCTTTGTATGCGCCATTTATGGCACGTGTAGCTGGTCGTAAGGGCCATGATGATGACATTTTTTATTCCTCAGTTTATCACTGGCAGTCTCCTTTGAGTTCCGGCCGGACCGCTGGCAACAGGATAAGGTTGCGCTCGTTGCGGGACAGCAACATTTCACAATACAGGCTGACGACAGCCAATGCAGCACCTGTCACGGTTCGAAGGCACATTCTCATCTCTGAAAACTTCCGTGGATTATCAAGACCAGGTAAGGTTCTTCGCGTTACATCAGATTAAACCCACATGCTCCACCGCTTGTACGGGCCAAATCAATTCATTTGAGTTTTAACCTTGCGGCCGTACTCCCCAGACTGATCGACTTAACGCGTTAACTCCGGAAGCCACGCCTCAAGGGCACAACCTCAAGTCGGCATCGTTTGGCGTGGACTACCAGAATTATCCTAATCCTGTTTGCTCCCACGCTTTCCTTTTACCACAGGCGTCAGTCTTCGTCAGGGGCCGCCTTCGCCACCGGTATTCCTCAGATCTCTACGCATTTCACCGCTACACCTGGAATTCTACCTCTACAGGACTCAAACTTGCCAATTATCAGATGCAGTTCCAGGTTAGGTAGGAGTTCACATCGGCTTAACAAACCGCCTGCGTGCATGCCGCCCAATGTGAATTCCGATTAACGCTTGCACCCTCCGTATTACCCGCGGCTGCTGGCACGGAGTTAGCCGGTGCCTTCTTCTGCGGGTAGCGTCAATGAGCAAAGTATGCTTCTCCCTTCCTCCCCGCTGAAGAGTGCACCTGGCCAGGCCTTCTTCATGCACTGGCGCTGGCTGCATCGAACTGCGCCCATTGTGAAAATATTCCCCTGCTGCCTCCCCGTAGG
+
4940*6/*%0216+2+&&&%#,(+.168*+423',)*552(+*.*&(*+-.+(%&&(&)%).16.8/0),,+05-()''*+%&#$%(&%'(75.'''0-(%%'$1/,-,1+,&%(&%)')&..2-(51021-2&'+**08++080/193-../.+$'*..8,0,'$%)-3578--0-1+'&((009552315*(**+5847(-,/0+)'($(%$$&&&%&)))')'*,+)**+-.))+*+)(.')2195065/+4256878;523&#&'+)+/))&&&)+*-198/20&2640/***)+*+)-,0)0,(&(&&&&+,-1'(,8..0047648-$)+,;:2298/(-008+'*/,::5/.-//.8((&%'+.-.3(0*(-*/++.///7+'-16/**+//12119601050./6$(.320-,+&,+&+)(%&'*)*5333,'**%'0669/*-,--/()(39-/012674,&*/3-.10-.+(*+&)*,.//0/24;.45616)0.:75;967.6/*...10,,/1/<88;.()*+/11/1/1+--.),.+110/3/$&)*,&6*.6.270./.,8:1,3-..-,),('&#+'/+29:/./.0(*'--6436-6),,0+0*+',,./.-,*(/3),(+,/01*/8-,,,004831,4+0.-&-+/'&-1)).+--07367-2*&)'%)'+*3')2:136/1/8.&++62+%)')+./,'''&%$''')+/.1+,044699<:668(*4:3/9333454./0)),(-,-./.&*,((/00..1463649<<5043+0642028277252710/05..-*+%(-*-*-))&*+6/212/.3012322312+56,9+).120%.)(&/.',342+0.--&(%$$5,446727*./*)++)(+$$$&%'(0-+/--*+'))/'+%')-1/64518///3:51290441:,16,*+/.-.1/**&$$(*1**.7---6*21'&%(*1465112/1..-$&(./.8-+&*,-4(*+...)((&',/+,9453/98.*25,-'&%)*)+%))*+*3)&'.,80577;9(&$'#&$&&*%%',*1202011)((()(*/.98-.5./,*013,/0:/7-.,/17477*288+,2+,(
@db987e6c-5292-449c-9876-31607390f54f ch=116 read=198577 start_time=2019-12-13T14:38:01Z barcode=BC01 runid=2c9cf7bc05858273f10e7d7ec552fc0bd742dc3e
CTGGTTACCTTGTTACGAGCTTCACCCCAAATGCTGAGCCTACCTTCGGCCGCTGCCTCCTTGCGGTTAGCTCACGGACTTCGGGTATTGCCTTTCTCATGGTGTGACGGGCGGTGTGTACAAGACCGGGAACGTATTCACCGCGACACTCTGATTCGCGATTACTAGTAACTCCAGCTTCATGTAGGCGAGTTTCAGCCTACAATCCGAACTGAGACTGGTTTTAAGTTTGGCTCCACCTCGCGGCGTTGCATCTCTGTACCAGCCATTGTAGCACGTGTGTAGCCCACATAAGGGGCATGATGATTTGACGTCATCCCCACCTTCCTCCTGGATTAGCCCAGGCAGTCTCGCTAAAGTCCTCGACTTAATGGTAGTAACTAACGACAAGGGTTGCGCTCGTTGCGGGACTTAACCCAACATCTCACGACACGGGAGCTGACGGCAATACATGCACCACCTGTCACCTTGTCCCGAAGAGTTTTGATTAAGAGTAATGCAAGGGATGTCAAGTGTAGGTAAAGGTTCTTCGCGTTTGCTTCGAATTAAACCACATGCTCCGCTACTTGTGCGGTCCCCGTCAATTCCTTTGAGTTTAATCTTGCGACCATTACTCCCCAGGCGGAATACTTAATGCGTTAGCGGCGGCACGGAGGTGTTGAAACCCCACACCTAGTATTCATCGTTTTACGGCGTGGACTACCAGAATCTAATCCTGTTTGCTCCCCACGCTGAGCCTCAGCGTCAGTTACAGTCAGAGAGTCGCCTTCGCCGCAATTGTTCTTCTTCTAATCTCTACGCATTTCACCGCTACACTAGGAATTGCCTCTCCTCTCCTGCACTCTAGATAACCAGTTTGGAATGCAGCACCCAAGTTGAGCCGGGTATTTCACATCCCTTAATCATCCGCCTACCGCTCCTTTACGCCCAAATCCGGATAACGCCCGCCACCACCTACGTATTACCCGCGGCTGCTGGCACGTAGTTAGCCGTGGCTTCCTCAGCAGGTACCGTCATTATCTTCCCCATAGAGCTTTACGATCAACCTTCATCACTCACGCGGCGTTTACTGCGTAGGGTTTCCCCATTGTGCAATATTCCCCACTGCTGCCTCCCGTAGGAG
+
+*-*,922525017,.0-&)/00*088,$%#'%%$(''16*-4<7<7'2/7*//*.**,%.*+-/.7-,+0//--28/0183--*0(,+,2-*)(',,4579878:89306364:12.00213(+-30;66:8699980*.7/26783431--+6:8586548221,))//0,;,+),0427899/6;85442;84-.071578:63+*3../,),.19914;:1-3,.8:4:567:20/,*')*642/9,,-001,11511,*):,427+)*./+00/230,103.,$((+0/+57.+/4////05;81158;::906:4+.,-82965735/$1&'%0,+*2496486(0,0-,-)*-28678671111-160.05572226244641(340916888765:00096+*,+0+/1+..+*,+..,./03.2-,(%)*32235745.&%%'*34/3-+214821-10-/0002*)/*+$((0/+(--1/1()*),67688.(6-6756262*,03203038(+-/489<5/0,44'$*/,1+*--00<:;:111101237100.-/5+,))*&(,32+/05596:72-4+((-7<4,4//.9//,,22,//))+463++0454648-,*9*:,12;615///1;30:11020//1/3470/63.74/'/-091*,+,.;8579-677**+*4112997776493*))('./525:764;/''(937+')''%(*449893143396191007618+))('(+,2:;9<:9:;02&+*0+2;-00.479()3.-/19784652<82067,.1--012).(+&+)#'+*//220104640/(+,,00068515:4.9;0+778/-*))))+3,,)'(+...60,.*.,0<0/-))126-..1/1226;6+083/*,-5.;,1.)%1,2,&-6634878*++*-)-.+(31-/*'-,214254695/;/,/-:...530-*)*,6548500181<5:55:/-,,$%''+,$%*1146509..-1.399111))&),371/+++,+*(0.7;88886892/1/10910.7+()'()*++.,1*7,687/+.9.-,0.8/005389:),.++,,,721;8,/202)+
@fd9585ce-4397-49bd-9915-f5755f8068b7 ch=452 read=76881 start_time=2019-12-13T14:38:01Z barcode=BC01 runid=2c9cf7bc05858273f10e7d7ec552fc0bd742dc3e
CCAGTTTACCTTGTTACGACTTCACCCCAATCATCAATCCCACCTTAGACAGCTCCTTCCCTTGCGGTTAGGCCACCGGCTTCGGGTGTTATCAGCTCTCGTGGTGTGACGGGCGGTGTGTACAAGGCGAGAACGTGATACCGCGACATGCTGATTCGCGATTACTAGCGATTCCAATAATGTAGTCGAGTTGCAGACTACAATCCGAACCTTCAAGAATGGTTTTATGGGTTTTGCTTCACCTCGCGGCTTCGCTTCCCTCCTGCACCATCCATTGTAGCACGTGTGTAGCCCAGGTCATAAGAGGCATGATGATTTGACGTCATCCCCGCCTTCCTCCAACTTGTCACTGGCGAGTCTCGCTAGAGTCCCCAACTTAATGATGGTAACCCAACGATGAGGTTGCGCTCGTTGCGGGACTTAACCAACATCTCACGACACGAGCGGCGACAGCCATGCACCACCTGTATCTCATATAGCTATCTCTCCATCTCGACCTTTATGAGTATGTCAAGACCTGGTAAAGGAGTTCTTCGCGTTACTTCGAATTAAACCCACATGCTCCACCGCTTGTGCGGGCCCCGTCAATTCCTTTGAGTTTCATTCTTGCGAACGTACTACTCAGGCGGAGTACTTATTGCGTTAACTGCAGCACTGAACTTTGACATCAACGCAGGTACTCATCGTTTTACGGCGTGGACTACTAGGGTATCTAATCCTATTTGCTCCCCACGCTTTCCGGGACTGAGCGTGATTTGCAGGCCAGATCGTCGCCTTCGCCACTGGCGTTCACTCCATATATCTACGCATTTCACCGCTACACATGGAATTCCACGATCCTCTCTCCTGCGCCTCTGGCTGCCTGGTTTCTATGGCTTGCAGTTGGCTTCAGGCTTTTCACCACCGAACCCTTGCTGCCCGCCTGCTCCCTCTTTACGCCCAATAATTCCAGGATAGCAACGCCGCCTACGTATTACCGCGGCTGCTGGCACGTAGTTAGCCGTGGCTTTCTAATAAGTACCGTCACTCGGCTACCATTTCCGTAGCCGCCGTTCTTCCATGGCGAAGTTTACCAATCCGACCTTCTTTCTTCGCGGCGTTGCTCGGTCAGGGGTTTCCCCGGTGAAAATTCCCTGCTGCTGCTTCCCGTAGGAG
+
:-,*96++5,8+%32'&--02:8098:--1.118738+3/('.+0...78.////87471)+0,/0-5-,5897/1/1-*,2-)621*5++*-&%)).+-03493438698;;865202..-458,03)*,07336+,.,135910111:;::86;0.,,*1&**100/1)/+11-/***&%*&(+,**119/0+3311033;73+('+,&(,,&(+-6253:8;)-04833.3,+,08.,/71676.0).+++3671:-.1)--+*/30;:56571,*/.-.+/--*+...:---93+'(.,*(.*+,3001005<,+*11279:0:9/*316:87+/4-/..4+0+#($&*'&'(+1.53777-/1.977'2**-0-8-0/1%)')/0&%4,..-,((+++3/02757248,.&66/,.,4+-(+'2-,++**+-.445'%)()+),&(&$&&$&&)(-/1/,''()5554*+.*,,,,6/-*)'/012,***&+(,1*'*&$+//0/45/2024:75554/)(/%*492-6002+-)%(4,;+.-1/4<968.()+./2252/1+'(*++,(029+670**-0585951263/'-0:(*0:<032///199/6/...-4538;;55+,-,035/70//437463665)..(++-35/189...216*,,&)%(+-.14548783;<7035433:99.44389244,++*0127+8*&#$%%%,+4:;2+..-/54.+5;;662/0/-,2,)0/(%'%&(08200332::3441630163366:766;8&')36-.+.-137274755;9,,,+''(()**-0.1-,5.6)&),,43++*+,,06755+-(*-22:878573449<9.66434,/,%)$)(%)*-/65&89,7;:+//1,*-)'$+.8,3,,,962:--4<811+/7+*63:7024.20+2./8:32/%1./+%))-+1%13)-61010265;27/&)*0-008.:,+&0*0315.,+302448+*),((-0,-1+--4:766,-010932/45028+)'#$(),014606:4.-(%#$&((-+2-.99-2(/++.%%%'(05-3;1.:,-(--8436*)))*/10(%+221*3149:*&&)&),10/200,)%('&+,+/412;)+4,*&*#
@cd85b2af-6303-4fcf-9c73-0d08b13ddf76 ch=15 read=151435 start_time=2019-12-13T14:38:05Z barcode=BC01 runid=2c9cf7bc05858273f10e7d7ec552fc0bd742dc3e
CCGGTTACCTTGTTACGACTTCACCCAGTCATGGAATCACAAAGTGGTAAGCGCCCTCGAAGGTTAAGCTACCTACTTCTTTTGCAACCCACTCCCATGGTGTGACGGGCGAGATTGTACAAGGCCAGAGACGTATTCGCCATTGAATTCCTGATCCCACGATTACTAGCGATTCCGACTTCATGGAGGTCAGGTTGCAGACTCAATCCGGACTACGACGCACTTTATGAGGTCCGCTTGCTCTCGCGAACTTCTCTTTGGCATGCGCCATTTTAGCGTGTGTAGCCCTGGTCGTAGGGCCATGATGACTTGACGTCATCCCCACCTTCCTCAGTTTATCACTGGCAGTCTCAGCTGAGTTCAGCCGGACCGCTGGCAGCAAAGGATGGGGTTGCGCTCGTTGCGGGACTTAACCAACGATTTCACAACACGAGCTGACGACATGCATGCGCTTCCTGTCTCGCGGTTCCCAGGCACATTCTCATCTCTGAAAACTTCCGTGGATGTCAAGACCAGGTAAGGTTCTTCGCGTTGCATCGAATTAAACCATGCTCCCACCCGCTTGTGCAGGCCCAAATCAATTCATTTGAGTTTTAACCCTTGCAGCCGTACTCCCAGGCGGTCGACTTAACGCGTTAGCTCAGGAAGCCACGCCTCAAAGGGCTGAAAACCTCCAAGTCGACATCGTTTACAGCGTGGACTACCAGGGGTATGTCATATTTTGCTCTGCTTTCGCACCCACAGGCATCAGTCTTCGTCCAGGGGCCGCCTTCGCCACCGGTATTCCTCCAGATCTCTACGCATTTCACCGCTACACCTGGAATTCTACCCCTCTACAGCAGGACTCAAGCTTGCCGGTATCAGATGCAGTTCCCAGGTTGAGCCCGGGATTTCCGCATCTGACTTAACAAACCGCCTGCGTGCGCTTTTACGCCCAATTCCGATTAACGCTTGCCCTCCATTATTACCGCGGCTGCTGGCTGGAGTTAGCCGGTGCTTCTTCTGCCGGAGTAACGATCAATGAGCAGGGTATTAACTTTCTCCCTTCCTCCCCGCTGAAAGTACTTTGGCCAGAGGCCTTCTTCTACACGCGGCATGGCTGCATCAGGCTTGCGCCCATTGTGCAATATTCCCCACTGCTGCCTCCCGTAGGAG
+
5(+(*-)('(+$3-()-.5683-23/)236*)&'+233/45:624010,)'*+39*,-*)-+/,869+42021.355:74:9.)3.4/;/*,+86,,122//0457+.1*(%($0'')24677,8/$)$(1++.,1.,%()$)%&&$*0,)(+//08**1//03.//2-3,+3-+.**+,+-+*+6(*))*++317+1(-)./85;17,1.886431&)%&$&+-)*74.54270'(/'(*32.1*(**(',1,-./65*+**++6&%'')*)&(+21365623216**/678.232488;8810-+)&(()(,+,-1928:4'*2-+2+'))*8<7233340151)/1135(%(**,.423(*+/0:9;755/..-.(656).3+0%*00+305/48767:6:1;9606/1,&%/)-%&+,-*,./6635/*2143211*1,''+*+12%%(+)**014..&,/41586/%(0-*/1372,/151/.)(+32*,4.14224;66346/)*.0:/+--/1/64975.*(*+.1-/101-(,*-994+00*+-,81((/4,*-02-0,1%44093.7/...54;949<:76/7;<,8;67--5,*(+/*.3--+052%./0&///20,2,4+/.-,/.3(+,2',*,-'/1$('-12858+-31**-+.4(-0./)6020/./0/1.,062/-,///:9:760*)&&),('-*,$''$+)/99-(**+%%&'&%+*-)46((**-1-&-.,0256;8518*$-8:8-1.2117346;168/;0/0<8707*)(,+0/44.32518<5029.,,5&+(/-)&*+&07/6*971,,04/7%)'%--6649(-),,6.194:788;033768244;09.+027//%-.1(.04*4:*/''*545610-0/5/56758/,4/////033-*-/+''+/1/.'+,2/72*/6/71100,*-.-*-4-//./912;57/8122600)($*,(+05.,/.'/1/17/.13/03.)+)'&&,010.23/3/0032/0(&''**++'*.+*,27-3;81.4;8++886.40+)*,23.&&'($&,+1-:6;4483%'&&('(+2,+---.-,///4&.,--91320;6+*3.0/05/00865:82*--566322,27-+,(0)*%
@58a8aeb7-0f43-45e7-835f-2aa79fef67a0 ch=191 read=234923 start_time=2019-12-13T14:38:11Z barcode=BC01 runid=2c9cf7bc05858273f10e7d7ec552fc0bd742dc3e
CTCCTACGGGAGGCAGCAGTGGGAATATTGTGCACAATAGAAACCCTGATGCAGCAACACCGCGTGAGTGAGTTTTCGGATCGTAAGCTCTGTCTTTGGGGAAGATAATGACGGTACAGGAGGAAGCCACGGCTAACACGTGCCAGCAGCCCTTGGTAATACGTAGGTGGCGAGCGTTATCGGATTTACTGGGCGTAAAGGGGCGTAGGCGGATGATTAGTGGGATGTGAAGCCCGGGCTCCTTGGGTGCTGCATTCCAAACTGGTTATCTCTAGAGTGCAGGAGAGGAGGTGGAATTCCTAGTGTAGCGGTGAAATGCGTAGAGATTGAGGAAGAACACCAGTGGCGAAGGCGCTCTCTGGTTATGGCTTGACGCTGAGGCTCGAAAGCGTGGGAGCAAACAGAGTTAGATACCCTGGTAGTCCACGCCGTAAACGATGAATACCGTTGTGGGGGTTTCCAGCACCTCCGTGCCGCCGCTAACGCATTAAGTATTTCCGCCTGGGAATTGCGGTCGCAGATTAAAACTCAAAGGAATTGACGGGGACCCGCACAAGTAGCCCGGAGCATGTGGTTTAATTCGAAGCAACGCGAAAGAACCTTACCTACGCATGCATTACTCTTAATCGAGGAAATCCCCTCGGGGACAAGGTGACAGGTGGTGCATGGTTGTCGTCAGCTCGTGTCGTGAGGATGTTGGGTTAGAATCCCGCAACAGAGCAGCCCGGCCTTGTCGTTAGTTACTACCATTAAGTTGAGGACGGACTCTGCTTGAGACTGCCTGGGTTAACCAGGAGGAAGGTGGGGATGACGTCAAATGTAAATACCCATAGCGGGCTACACGTGCTACAATATTGGTACAGAGAGATGCATGCCGTGAGGTGGAGCCAAACTTTAAAACCAGTCTCAGTTCGGTTAGCCGAAACGAAACTCATACCATGAAGCTGGGTTACTAGTAATCGCGAATCAATAAGGTGAATACGTTCGGGTCCTTGTACACACCGCCCGTCACACCATGAGAGTTGGCAATACCGAAGTCCGTCGACTAACCGCAAGGAGGCCGAAGGTAGGGTCAGCGGTGGGAGTGAGAATCATGGCACAAAGGTAACGGG
+
'*,**+-&/+'-.,1010/4/..**+(.-%.)+,,5)'&''()'11+,1686,0002/,39+.,-'&%$&$'.8;4,.:59.,*+***,-544-44.057)-/,///2..(4175360/4,.*(1)+-),2.-*+*(&((-2384)3('(&'$$'*2040///0.,.--**)-&*/080.1&-*03.,001+)+046;0,5.*,141.533:7--*,*,&#(4*-..2*,+'+6)04840,&'.*7631233369/7./886<7716)&&')'%(&)'03%7,,,),)(&%+*1*2-.*()*7650..,/1.+))+(*7473.,'&1')%+'()*.*)(,+1232:3&&.')1-.---*21.3-++%%&$%()2454.+140+-),,'))00/95*,01:.21+)*)4((,/./8()4;:6897-,--36547::10/001*(%&$**-./0785,1<08+,(..18285,/83.-1211//3*'+(.+4,23.4:(55,/7268,*&+&$*1658.-*)1.90;97+4679/*-*/3/3+-+.672490+,-6654+++.(..3(-/076564.:;2;8<6,3-*-4*41256;(),42---+.2/0*$%$')+//3.-./502033*'(&**,(/33+-1+-6301/.)-+.67+.,-.897888-799225133%%&(-4577+)++%*),.15:442182,.1044--32+-))))'%(-/-'%&()+*-1003/.1200448;64;34/+6((-4)*%',3222',.-+))32455;66;-4,/(//.2.*/)(/(6-49;65500))/41884*+&(()&.2,%*%&$&**,,,.')'')-.0,0,'$&',+)*,,**('(')%)+,.344632-/,40),/61:,+3430204.5879321.160/%).*)'-,%&%$%((((++035569(*+,8../4/*+5112*352112.40085,-*)''%'$$,()/23447$+01-*,/,.12..).3.//+-135636;770/*)),.**(,+.(;8-.41164/+&&&''+&+)'*(''&$%'%5*/2*2+/,.0--,//2&3(12&)*,/$%&--).(&)'*/3'.*')3/-2*
@ccb380aa-0814-49cf-9f4c-abd2a09d578b ch=253 read=207929 start_time=2019-12-13T14:38:18Z barcode=BC01 runid=2c9cf7bc05858273f10e7d7ec552fc0bd742dc3e
CCAGTTACCTTGTTACGACTTCACCCCAGTCATGAATCACAAAGTGGTAAGCGCCCTCCGAGTTCGGCTACCTACTTCTTTGCAACCCACTCCCATGGTGTGACGGGCGGTGTGTACAAGGCCAGGAACGTATTCACCGTGGCATTCTGATCCACGATTATAGCGATTCCGACTGTAGGTCGAGTTGCGACTCCAATCCGGACTACGACGCACTATGAGGTCGCTTGCTCTCGCAGGAGTCGCTTCTCTTTGTATGCGCCATTTGCGCACGTGTGTAGCCCTGGTCATGCAGGCCATGATGACTTAGCGTCGTCCCACCTTCCTCCAGTTTATCACTGGCAGTCTCCTTTGAGTTCCCAGCCGGACCGCTGGCAACAAAGGATAGAGGTTGCGCTCGTTGCGGGACTTAACCCAACATTCACAACACGGTGACGACAGCCATGCAGCACCTGTCTCACGGTTCCCGAGCACATTCTCATCTCGAAAACTTCCGTGGATGTCAAGACCAGGTAAGGTTCTTCGCGTTGCACCGAATTCAACCATGCTCCACCGCTTGTGCGGGCCCCGTCAATTCATTTGAGTTTTAACCTTGCGGCCGTACTCTCCCAGGCGGTCGACTTAACACTTGTTAAGCTCCGGAAACCACGCCTCGGGGCACAACCTCCAAGTCGACATCGTTTGGCGTGGACTACCAGGGTATCTAATCCTGTTTGCTCCCCTTTCAGGGACTGAAGCGTCCAGTTGCAGGCCAGATCGTCGCCTTCGCCACTGGTGTTCCTCCATATATCTACGCATTTCACCGCCACACATGGAATTCCACGATCCTCTCTCCTGCACTCTAGCTGCCTGGTTTCTATGGCTACTGAAGTTAAGCTTCAGGCTTTCACCACAGACCCTTGCTGCCGCCTGCTCCCTCTTTACGCCCAATAATTCCGGATGGCAGCTTGCCACCTGCATTATTACCGCGGCTGCTGGCGTAGTTAGCCGTGGCTTTCTAATAAGTACCGTCACTCGGCTACCATTTCCCGCAAGCGCGTTTCTTCCTTTATAACAGGAGTTTACAATCGAAACCTTCTTCCTTCACGCGGCGTTGCTGGTGGGGAGTTTCCCCCATTGCCGAAAATTCCCTACCTGCTGCCTCCCGTAGAAG
+
33),08++,8+(04*,.(0397339:1-/1;8:98:8311290-./55/,)-,45/,3+'%,)3''((*/13-)33;48<:167.4<2,-+8:/*764545789/:;63600-+)+,66.)04)288:96899<8365/7-9./085,./33,')*006-''),,,/<0831..&)%)+)-124160,*,*)1'8+:3-24/,)$%')2+,%',),/1//18)*.)&'()3547',/,+//*,5.877284'*+/.2493%&5/,,,-)0-,,.))*+2:92486/)+'('&%)-&&)*-,-,+(''&(22..076*.:7<:619()+:<43975884;5.355472/73..27:25,&+04-:1341268;75-677*8286+)'2,1/-.00/4153111863.3-0(0,+**,-21)$%)&($$'&*(),3*5/00:0934581007*,042/&)*38</82*(732324:+-401*)&)+6740567:68975849975569:+200/2)2+58:<856./5.214/&$$'(&,,-53-*677:67804091328-70955,-/16:9;839:3...,<<009580912.9763932.-'051,578-88544.2,4+)$*++*.-)'*+/.0/.+,'/3233477.'4.*)-03867-6)8+787788377532.*1,*//7010)*&&20-0-.1)+4427+..92+1.51.*,0..%-9*43525'(*:82,*+3-**,0.31/0489876.1/03217:33333326:,545:8378878640/0.0;0.,-2-0))*,+(,*)+*/4/*(*,-3184101,0555747777531*,16158.95+&(*)),'(-.-,/*,463*35;7%.***95115:-.-.:3;4..+**,36.6;989162+,55;;466.:.--465948-9/76$+,'**0+(,.-5//'0'+()/2/4;606/0099,:**'''.0/..6.353-))+++01841-')+0;780...-252.,.5,4;3,4)&('&%'-.*&*%%%'+(*.)),792.13+-0;92+3-,)$*2/061716:510680103.90,0-+&%'0*/0/+$'-53/688/)4:.24018762-54+(+*-+-.23396/:6-,&&*&%
@d2bddda5-d510-472a-9673-23fa77ba6207 ch=17 read=50669 start_time=2019-12-13T14:38:31Z barcode=BC01 runid=2c9cf7bc05858273f10e7d7ec552fc0bd742dc3e
CCGGTTACCTTGTTGCAACTTCACCCCAGTCATGAATCACAAAGTGGTAAGCGCCACTCGAAGGTTAAGCTACCTACTTCTTTTTGCAACCCGCATGGTGACGGGCGGTGTGTACAAGGCCGAGACGTATTCACCGTGGCATTCTGATCCACGATTACTAGCGATTTCCGACTTCATGGAGTCGAGTTGCAGACTCAATCCGGACTACGACACTTTATGAGGTCCGCTTGCTCTCGCGAGTCGCTTCTCTTTGTATGTCGCCGTTGTAGCACATTATTGTAGCCCTGGTCATCTGGGGCCATGATGACTTGACGACTCATCCCACCTTCCTCCAGTTTATCGCTGGCGGTCTCCTTTGAGGTTCGGCCGGACCGCTGGCAACAAAGGATAAGGGTTTAACGCTCGTTGCAGGACAACCCAACATTCCGCAACGAGCGACAGCCGTACAGCACCCTGTCTCACGGTTTCCCAAGGCACCAATCCATCTCTGGAAAGTTCTGTGGATGTCAAGACCAGGTAAGGTTCTTCGCGTTGCATCAGATTAAACCATGCTCCACCGCGTGCGGGCCCGTCAATTCATTTGGTTTAACCTTGCGGCCGTACTCCCCAGGCGGTCGACTTAACGCGTTAGCTCCGGAAGCCACCTCAAAGGCACAACCTCAAGTCGACATCGTTTACGGCGTGGACTACCGGGTATCTAATCCTGTTTGCTCCCCACGCTTTCGCACCTGAGCGTCAGTCTTCGTCCAGGGGCCGCCTTCGCCGGTATTCCTCCAGATCTCTACGCATTTCACCGCTACACCTGGAATTCTACCCCCCTCTACAGGAGACTCAAAACTTTGCCAGTATCAGATGCAGGTTGAGCCAGGGATTTCCACATCTGGCAACCGGCAAATTGCGCTTTTACGCCCAGTAATTCCGATTAACGCTTACCCTCCGTATTACCGCGGCTGCTGGCTTTGAGGTTAGCGGATGCTTCTTCTGCGGGTAACGTCAATGACAAAGGTATTAACTTTACTCCTTCCTCCCCGCTGAAAGTACTTTACAACCGAAGGCCTTCTTCATACGCGGCATGGCTGCATCAGGCTTGCGCCCGGTGGCAATATTCCCCACTGCTGCCTCCGTAGGAG
+
1:0-0,+4,8,*7-'($&+061.32/*((*,1537:9534393+,-80-((+.20'().004160837,11011-++,,(,122(&))'0,'$'$*(()&$(,20.*/.,-/02//80.9,()03/.0*.---21-51;669:40./,/,*+.,10--)*#'$$(,&(((./7:76622')*/()..704-.1568.;-0)6-671--*)+$)-2.-.2.110472//-(,.111'%''(+/.052471183.0121-324-%.-+1+.-++$)'%*)('++-;1*,90.+&$%.614380-,,-,+)-'(*1./04:9,;9,(0027-1-..,*52+*669/.3/-*4//,2/*54)&(,64.&--*6/7412222:-.+-4;4*1/07,..*--&&&&'+*/)2*%$(+++'*,,+-,/-/2.)(#%+'(&%(&()*0-16&3'0/01118'*-6768598498(0.)(*%&'%'&2.2-()4471254//*(+91/.),824568760128140.)()11:7764/0026/0045&).'4)<8462-001.-*.+)((+.786/74)&./2:9<837;7554::.4.5.601049;1:112/7:2.38:29333506051655652)/01/110+0),1,,)*,,9+/+,./2979604-+,/0596:9094.#').)-$,0/0867/'7/,,,,.0213000055)*+074,&)''+61/+1+2:77155677.,+**.2.210-29921.')(),1185/53227,-+-,,,254/,''),/24<9439;)*+,,/3:3800)-()*051762.345.2&)'&&).5707.((,/((0.&+2--42/0+)()+6+6($),'$))($1.*+)()(/..-'('**(+).-,',(*-,)%&&%(*,03,-00589;472235735,(&%&+98576'-)(,,090,+()048:58+%$$(&**.1---(/&*&).*)))(../25,,,6100528/,-(*1)-*-)&.&'',4(%')9;.46-16030.2::5:1/+')),+(+.'58++'2+798<79<:67,-(,(51348850//0/8&366592554;/+(,)%&'++-.95-0+%)--133250:;*--3-''
@1b68c6b3-8170-4e8a-aefd-bf250bc59660 ch=97 read=166169 start_time=2019-12-13T14:38:29Z barcode=BC01 runid=2c9cf7bc05858273f10e7d7ec552fc0bd742dc3e
CCTACAGGAGGCAGCAGTGGGGAATATTGCACAATGGGCGCAAACCTGATGCAGCCATGCCGCGTGTATGAAGAAGACGCTTCAGGTTATAAAGTACTTTCAGCGGGGAAGGGAGTAAAGTTAATACCTTTGCTCATTACGGCGTTACCACCCGCAGAAGAAGCACCATTAACTCCGTGCCAGCAGCCGCGGTAATACGGAGGTGCAAGCGTTATCCGGAATTATTGGGCGTAAAGAGGGAGCAGGCGGCAGCAAAGGGTCTGTGGTGAAAGCCTGAAGCTTAACTTCGGTAAGCCATAGAAACCAGGCAGCTAGAGTGCAGGGAGAGGTGGAATTCCATGTGTAGCGGTGAAGTGAATATATGGAGGAACACACCAGTGGCAGAAGAGCGACGATCTGGCCTGCAACTGGCTCGATCCAGCGTAGAGGGAGCAAATAGGATTAGATACCCTAGTAGTCCACGCCGTAAAACGTGAGTACTAAGTGTTGGATGTCAAGTTCAGTGCTGCAGTTAGCGCAATAGGTACTCCGCCTGAGTAGTACGTTCATAAAGAATGAAACTCAAAGGAATTGACGGGGGGACCTGCGGCAGTGGAGCATATGGTTTTAATTCGAAGCAGCGCGAAGAGCCTTGCAGATCGCCGACGCCCATATAAAGGCTCCAGAGATGGAGAGATAGCTATATGAGACCTACAGGTGGGTATGGTTGTCGTCAGCTCGTGTCGTGAGATGTTGGAGTTAAAGTCCCGCAACGAGGCACAACCCTTATCGCTATTGCCAGCGGTCGGCCGGGAACTCAAAGGACTGCCAGTGATAAACTGGAGGAAGGTGGGGATGACGTCAAAGTCATCATGGCCCCGCCCGACCAGGGCTACACGATGCTACAATGGCGCGTACAAAGAAGCGCTGACCTCGCGAGAGCAAGCGGACCCCCGCAGGTGCGTCCCGTAGTCCGGTTTGTTCGCGCAGCTCCGACTCCATGAAGTCGGAATCGCTAGTAATCGTGGATCAGAATGCCACGGTGAATACGTTCGGGCATGCCCGTACACCATGGGGAGTGAGTTTGCAAAGAAGTAGGTAGCAACATTCCCAGGAGGGCGCTTACCACTTTGTGATTCATGACTGGGGTAAGTCGCTTAACAAGGTAACCCGGAAGATAGAGCGGCGAGCGGTAGGGTTAACACAAAGAGACACCGACAAAG
+
76*-,'-+(0*+(43.37593',()02522034<76740/112*/50,---,.+4/3657:.*,-./4+&(+&)))$&%()')$.'.(**/5-))(*.,6-*('')*(((-0'()*260.12/2-,/077/+667'+*%(*-1.2.+-,&*/(&))',*%+)(-/01%%%+',,6523-3(&'+(.18**0-,14//15/,*+)*.153523310/02.2*7*)3*0-*(--04+'%+.)&),+,1-'0.,/310(,5//0/12-01,+/-)+1/0*.)*+)*$&),*'1035*65780,,23,6//3*'))+&-())**%())&'&''*(+0)5+1900/.+(%((+.,-)(&$&%%)*-(*,1*/0)0001-08/3.6..,,-,,&(+780//.-//1110332)1#'%&&/%&+/&%%%&*')$*/)(+.:;;4%52.01/-1567;+,&-.0282(*,025%-%&'')'()')++0343/3326472+(%%&'()83/03.,((*),1./',,6/60-&)),/2772170+)*+'('(+/322&')0())3,1.11..:45,0+,,3-778,,960)&)&%$$,.3+244-+,-(-&''.09;,897;6$).$'$&&&&'))&$$'#%%$*&'%''$&$(&*&'),&'&'+,)''&')'((++/;8.)*(*200/0//945/..&+&''1*,0322(%)-**.-(*3011&../116578740,2-11391+)+1469+,513))/.*5+(*,*&++%250-4112*+-%.3/281112:45,615,7413269*1))/*0799+*(*(-.1::8883//),),+**/40,.12326/66*,7766401+,,,,)%)('&*+32)-0+)*)&))%)*7651800*'&(')65648*&('$'&&(./2847/--%(''(8903/900550&%&#*(&)(&)--*,-.-,.+&+),&%%*(*+*+%),-3)*+669:46.1,,+4'+)0.12541125,*+')0964.-*./.174+.,40**61586664'122)'%'''$%%%$((&&')3)(&+,)--71+.16,&((''*-&%%&))(*&*+7.'&/2+,1.10-2.,46&++/((0048;8776466644))&+&')($&%5)7580531113)--).+.(+)&+,.),*+..*.-**/,)(%$''(*2()$'-04860.,)'$#
@2b6bfa3a-17b3-4a46-bdea-82c1c8f620f2 ch=301 read=166085 start_time=2019-12-13T14:38:30Z barcode=BC01 runid=2c9cf7bc05858273f10e7d7ec552fc0bd742dc3e
CCGAGTTACCTTGTTACGACTTCACCCCAGTCATGAATCACAAAGTGGTAAGCGCCCTCCCGAAGGTTAAGCTACCTACTTCTTTTTTAGCCCACTCCCCATGGTGTGACGGGCGGTGTGTACAAGGCCCGGGAACATTCACCGTGGCATTCTGATCCACGATTACTAGCGATTCCGACTTCATGGAGTCGAGTTGCGAACTCAATCGGACTACGACGCACTTTATGAGTCCGCTTGCTCTCGCGGGTCGCTTCTCTTTTGTATGCGCCATTGTGGCGTGTGTAGCCCTGGTCGTAAGGGCCATTGACTTGACGTCATCCCCACCTTCCTTCCAGTTTATCACTGGCGGTCTCCTTTGAGTTCCGGCCGGATACGCTGGCAGCAAAGGATAAGGAGTTGCCGCGCTCGTCGCGGGACTTAACCAACATTTCACAACACGAGCTGGCGAGCAGCCATGCAGCACCTGTCTCACAGTTCCCGAGGCACATTCCATCTCCTGAAAACTTCCGTGGATGTCAAGACCAGGGTAGAGTTCTTCGCGTTACGCATCGAATTAAACCACATGCTCCACCCGCTTGTGCGGGCCCCGTCAATTCATTTGAGTTTTGGCTTAGCGGCCCGTACACCCCAGGCGGTCGACTTAACGCGTTAGCTCGGAAGCCACGCCTCAAAGGGCGTACAACCTCCAGAGTCGACATCGTTTTGGCGTGGACTGCCAGGGGTATCTAATCCTGTTTATCTACGCGCAGCGCACAGGCGTCAGTCTTCGTCAGAGTGCCTTCGCCACCGGTATTCCTCCAGATCTCTACGCATTTCACCGCTACACCTGGAATTCTACCCCCCCTCTACGAGACTCAAGCTTGCCAGTATCAGATGCAGTTCCCAGGTTGAGCCCGGGGATTTCACATCTAACAACAAACCACCTGCGTGCGCTTGCATGAAGTAATTCCGATTAACGCTTGCACCCTCCGGTATTACCGCGGCTGTGGCACGGAGGTTAGCCGGTGCTTCTTCTGCCAGCGGGTAACGTCAATGAGCAAAGGTATTAACTTTACTCCTTCCTCCCGCCAGAGAAGTGCTTTACAGCCCGAAGGCCTTCTTCTGCCACGCGGCATGGCTGCATCGGGCTCGCGCCCATTGTGCAATATTCCCCTGCTGCCTCCGTAGGGAGCAATATCAGCGCACCAACAGAAGGTTGTACAAAGACACCGACAACAACCAGCACCAGCAATGCGTAGCGCGGG
+
54+&(-6(-,)-+,2,00&44<5.944+'&+-(,(*145+6/91*)1-+47)-24<:033-+..033<6/+.-235,(25947293+%&#-*)&*+815-()+)+.877:3<;98950/+.,.792/6(&069.5-*+2/128'6*/+/8<978889/&(+,/0*,.0./012:20-.5752/018,--,+,/-6/0032..1*:/5/90.,++,-4,/(*,/210,)+*/.')3+*+.,,,++-+0)-,//92907:8*,..13769<3;2/+),+))(,)*+,.71-/8891231)23-,%*&')*+,-/5357-12-1,)--(+(%'(+3,..82,.1)...+*),0454&'2-/158/92'/)()'('$'').-6/,+34:,829,7,-,%(12+.)(++-.86::82/53*-,1/++(+,0*.8-,+,0-.+,)&),2453,(%(*).*,21222/'.3+///..-0-28;3;+(*+,4,2./4.,36403+-*-54227827117<9968924145;242..)(%%1+5530'&'''&)(*-1:.'0+10;:4:1001)32.-'.+(&''(&.*-.750:5/,12367:6/69.-&*+43+%&''&&%$((/2((9-,-+10+,699.866.'&*(8,65623522559+---+19110187862++560&$&)//,/*++''#$(*867656)3.+'--+.57;76323/',20.+-*+,38377775;5((($&)++$%$))&+%&&,124876654587377/.%%$%**-02-5.&/',(+,;<8:8/'&%*,-6+*)++117<;289;5120005<896-,,3),,1/1773./1223-03567933+.1305:,)0*+//.259;787048,),.-10&3/3)()('$2*)&*+,+.&&(((3-29578+280231110.*/+%)#$$&''(05484625.:.</4132,-.084,8*%&,,18002/000.--&)+)&+*/&((.,-,,4)6389:;66;--))&%'%&+*.*1.2356544&,-09...)'&'*').3-*+.8;/:271-70+/5('($)(%%%%$$%()((12*()(+53:9<77;6/(&'%'&-..)&$&&(*+,/02'''&'&'((.95'/,+-.2+4.22436/*'(($&.+-39*/306)*+..;101:.-+&)*0-2-.+)*.(+(+&%&&&)+(,.3630,('%&$'&*(*+)04+21.5//04,(%($&$#$
@57c64f58-8f31-41eb-9323-08bb53ee566b ch=81 read=115402 start_time=2019-12-13T14:38:36Z barcode=BC01 runid=2c9cf7bc05858273f10e7d7ec552fc0bd742dc3e
CCGGTTACCTTGTTACGACTTCACTAATCGCTGATACCTTCGGCCGCTGCCTCCTTGCGGTTAGCTCACGGACTTCGGGTATTGCCAGCTCTCATGGTGTGACGGGCGGTGTGTACCAAGACCAGGAACGTATTCACCGCGACATTCTGATTCGCGATTGCCTGGTATCCAGCTTCATGTAGGCAGTTTCGGCCTACAATCGAACTTTGAAGACTGGTTTTAAGTTTGGCTCCACCTCACGGTATTGCATCTCTCTGTACCAGCCATTGCCCGGCACGTGGTGGCTGGCCTTTCACCGCATAAAGGGGGCATGATGGTTTGGCGTCATCCCCCGCCTTCCGCCTGGATTCCAGCAGGCAGTCTCGCTAAAGTCCTCAGCCAATAGTGGTAACTATTAATAACGGTTGCGCTCGTTGCGGGACAACTAACATCTCACGACACGGCGTGTATGCGCCACCTGTCACCTTGTCCCCGAGTTTCCTCGATTAAAGAGTAATGCAAGGGATGTCAAGTGTAGGTAAGGTTCGCGTTGCTTCGGGTAAACCACATGCTCCGCGCGTGCGGGTCCCCGTCAATTCGCTGAGTTTAATCTTGCGACTATGCGTACTCCCCAGGCGGAATGCCAATGCGTTGGCAGCAGCGCGGAGGTGTGAAAACCCACCACCTAAGGCCATTTATGAACACGGCGTGGACTACCAGGGTATCTAATCCTGTTTGCTCCCCACGCTTTCGACCTCAACGTCAGTTACAGTCAGAGAAGTCGCCTTCGCCGCGGGTGTTCTTCCTAATCTCTACGCATTTCACCCGCTACACTAGGTACTCTCTCTCCTGCACTCTAGATAACCAGTTTGGAATGCAGCACCCAAGTTGAGCCGGGTATTTCACATCCCACTTAATCATCCGCCTACGCTCCTTTACGCCCAGTAAATCCGGATAACGCTCGCCACCTACGTATTTATTACCGCGGCTGCTGGCACGTAGTTAGCCGTGGCTTCTACATCATGGGTACCGTCATTATCTTCCCCAAGGCAAGGCTTTACGATCCGAAAAGCCTTCATCACTCACGCGGCGTTGCTGCATCAGGGTTTCCCCATTGTGCAATATTCCCCACTGCTGCCTCCCGTAG
+
,-).*70211:+./%'*,226,&)),/--'(*(%,',/4<5+457.2--/206132./+1.531143,1+4,0267,-(((./*/2/%,//.02332013446-783002+*')('0)&%)/)$-*(&**./5<:9:<795567795550420.(-),)%.,***+-)/.111166446:::61%./:/1&/,-()*+617+-,+/(-()()-889199<,36*-;1206688/-5-.+1165,2-+,010633045839.+,4-+2(%&)*+.-),)+)'''%$%*')(%'()+,0(.'*'*')/0,')+.+-/,*1+%(%%&'(24/6;8++.3060-*.5+,-*+%&%)&-*0344686463..-.))+*1./)'*,./.'23%1,2/--*.+)%'(,+,0/0*)'*-1747--%1-/,,(+$-)/+/05,&()''$$&(()&&&%&$'%-405601//.13.4.-/54)&%%+1+37141.0/.7)&('',1-*+.,.63,/,-23-04+/./31+,,6/;699244+.042+55.,3*13-+&/..0-2-*%'()+11881314-/1:53451%#&('+2;8*6-/,/-./+(%%%$+%0&*-./2-%///)(),.$*')0./1.2*&,*&**%**%,*-))('*/))*30.6,*45*.1)).'*-//,5+$$%&1//2,72229;973339061'*-0512:694571:/-035;;7/3340;8-++.6540/10393232./199:--,()*)*.206.70469)+)/-*/0<;:2:()4:55446/4,-,1;:4225.)*--.-0.*%&'%'*+03)+.88732/0/132/13--.6,84<20/8347:556224-*%&.)+*,//(,&').36//11,72)$',)2-97182+-3:6494164.02,&///75+-16:32603463-1--1678:;776.+.*))*-**/3146-.+/.21..,3*)+,-+10-)).'-/9;437,)$&((+*++*()')-166359/14834:;../+-,3-+-.39/,.*).-*-045)%+%().5660342)0*-'013-:*++.((,/&/0-1<0637,)*8,..73:554-1,1,&)**01114/4-()4+/
@c08ecdc8-537d-4d1d-b762-2614d8a46199 ch=251 read=193927 start_time=2019-12-13T14:38:39Z barcode=BC01 runid=2c9cf7bc05858273f10e7d7ec552fc0bd742dc3e
CCGGAGTTGTTGCGGCTTCACCCCAGTCGCCAGATCACAAAGTGGTAAGCGCCCTCCCGGAGTTAAGCTACCTACTTCTTTACCCAACCCACTCCCATGGTGTGACGGGCGGTGTGTACAAGGCCGGGAACGTGATACCGTGGCATTCTGATCCACGATTACTAGCGATTCCAGAGCTTCATGGAGTCGAGTTGCAGACTCAATCCGGACTACGACGCACTTTATGAGGTCACTTGCTCTCGCGAGGTCGCTTCTCTGTATGCGCCATTAGCCAGCACGTGGTAGCCCTGGTCGTAAGGGCCATGATGACCTTGACGTCGTACCTTCCTCCAGTTTATCACTGGCAGTCTCGCTGAGTTCCCGGCCCGGACCGCTGGCCTTAAGGGATAAAGGGTTGCGCTCGTTGCGGGACCCAACCCAACATTTCACAACACGGAGCTGACGACAGCCATGCGGCACCTGTCTCCCACGGTTCCAGAGGGCACCAATCCATCTCTGGAAGTTCTGTGGATGTCAAGAGACCAGGTAAAGGTTCTTCGCGTTGCATCAGGTGAAATACATGCTCCACCGCTTGTGCGGGCCCCGTCAATTCATTTGAGTTTTAACCTGCGGCCCGGCCTCCCCAGGCGGTCGAGCTTAACGCTGATTAGCTCCGGAAGCCACGCCTCAGGGGCACAACCTCCAAGTCGACATCGTTTACGGCGTGGACTACCGGGGAATTATCTAATCCTGTTTGCTCCCTCGCACCTGAGCGTCAGTCTTCGTCCAGGGGCCGCCTTCGCCACCGGTATTCCTCGAATCTCTACGCATTTCACCGCTACACCTGGAATTCTACCCCCCCTCTACGAGACTCAAACTTGCCAGTATCAGATGCAGTTCCAGAGTTGGGCCAGGATTTCATCTGACTTAACAAACCGCCTGCGTGCGCTTTACGCCCAGTAATTCCGATTAACGCTTGCACCCTCGGCTGCCGCGGCTGCTGGCTGGAGTTAGCCAGTGCTTCTTCTGCAGGTAACGTCAATGAGCAAAGGTATTAACTTTACTCCCTTCACTCCCCGCTGAAATTACTTTACAACCCGAAGGCCTTCTTCATACGCGGCATGGCGCCATCAGGGCTTGCGCCCACATTATTTTATTCCCCGCCGCCTGCCTCCGTAG
+
.2+-$&-3&+-%(+**/0').:9//.//&''%&3//,0//()*/744,'()680,02)')%'.3)/,//01/./77:25;9&0%%'',.-(+)29,$/'1555547.14,)(('+(+(,.72648)70310-1,*+&(4*3622+,402/011-)*,1/8-)'$%&+2318.&'((450.%))+)*+,+*/0.,,+-88663905*+*))0-/02424*/,6:--,+)+*.$*,-./0523++*'.--.*01330-&%#%')3149*5*'&''*,.,/,0/5,**,00/7:9:/5./+35::67,,+*)(',*+-22//%&%)0+<;:42*(*2<:787//,/,,*33546%&/-+1590.*)*//*,-++934++&&$(%)('1-2,,-)*,(-,*.-.0:53821.9*()%&'%00,.,.%+68,,0...&*&,$(./5554*.*-8.--*+&,'#%%%,/95/,(&(&26,8*%''./+,/21262;;587643,++((-663/*,2/4*2.)+')..1;+6.,0:1.44;:9<95621912314$(%+'+1(##%%%(((+-&./*)'()+),,5,56/+,1636575.7:-)))298(.,+)**((,*0+('&&'*9;///677;9*(&('+)-(('(#&&*)((./1,1.,-&'))-.18562.280+'./83804)1*/03136611-//)&*-//087;866/-)&+1-$%*'*,9.0976//.-9-34062(%)(*+/5+,(77698-//.0//-,7+%,0151979;9;:35-%0,(,,+*417+2&&-33645/312-3:3/%)0+/3),)-10710/32///4011310-25585,40435-/%.16139+.1))-*,1736518+2.)*%'4+(24/1)0,)39652.00/,++.032631.1+/4357,3,.,+-*,)0,71+'()*/1;2/--2124;505/./,0/((-&)'))190)-'&'.0.7%%%).')494449&66577<79<6634&57249534/1.+**)1'8-+0+-05//+-2-)**290.81()*9/5-,/6403&,)')06.+000182,+0,..:4945;86514.2,4/0000+%%('(*'.6+.1;47-82*&(%--+0884/5.866.$)(%'&&'-1-69,/32
@90a1692d-447e-4586-8a39-c946b1afd82b ch=253 read=208021 start_time=2019-12-13T14:38:54Z barcode=BC01 runid=2c9cf7bc05858273f10e7d7ec552fc0bd742dc3e
CTCCTACGGGAGGCAGCAGTGGGAATGTGCACAATGGAAACCACGATGCAGCAACGCCGCGTGAGTGATGAAGGTTTCGAATCGTAAGCTCTGTGCTTTAAGGGGAAGATAGCTATTGGTACCCAAGGAGGAAGCCACGGTATACGATGCCAGCGCCGCGGTAATACGTAGGTGGCGAGCGTTATCGGATTTACTGGGCGTAAAGGGAGCGTAGGCGGATGATTAAGTGGGATGTGAAGCCAAATAACTTGGGTGCTGCATTCCAAACTGGTTATCTAGAGTGCAGGAGGAGGAGAGTGGAATTCCTAGTCTTGGCGGTGAAATGCGTAGAGATTAGGAAGAACACCGGTGGCGAAGGCGACTCTGGACTGTAACGACGCTGAGGCTCGAAAGCGTAAGGGGAGCAAACAGGATTAGATACCCTGGTAGTCCACGCCGTAAACGATAAGGCCACTAAGGTGTGGGGGTTTCAACACCTCCGTGCCGCCGCTAACGCATTAAGTGTTCGCCTGGGGAGTACGGTCGCAAGATTAAAACTCAAAGGAATTGACGGGACCCGCACAAGTAGCGGGCATGTGGTTTTAATTCGAAGCAACGCGAAAGAACCTTACCTACACTTTGACATCCTTGCGTACTCTTAATCCAATCCTTCGGGGGGACAAGGTGACAGGTGAATTTTTTTGTCGTCAGCTCGTGTCGTGAGATGTTGAGTTAAGTCCGCAACGAGCGCAACCCTTATCGTTAGTTACTACCATTGGTTGGGGACTCTAGCGAGACTGCCTGGGTTAACAGGAGAAGGTGAGAATACACGACGTCAAATCATCATACCCCTTATGGCCAAGACTACACGTGCTACAATATGGCGCATACAAAGAGAAGCGACCTCGCGAGGCAAGCGGACCTCATAGGGCAAAATGCGTAGTCCGGACCAGGTCACCCGCAACTCGACTCCATGAAGTCGGAATCGCTAGTAATCGGATCAGAATGCCACGGAATACGTTCCCGGGCCTTGTACACACACGCCCGTCACACCATGGGAGCGGGTTGCAAAGAAGTAGGTAGCTTAACTTCGGGAGGGCGCTTACCACTGTGATTCATGACTGGGAGGGTGAAGTCATGCAAGGTAACCGG
+
0042013,94*+1-,.0-,2+3+)+/'8)(*./95-,&((,1'()+-/:4,1622236-0/4.)()+-**/,(,-52+()0010/56,.103,,&'.0*)'-59.-4453)&'+'0'-%*).3,/2*,)0)+0*060.(&((+*-,),+0,**+')+&*(-)/,,,978.4.-6850034336112-/(93,+12;;7:85:73,0/%('212/501/0378260**))/5,,*0'*-#$$%'+$.0)-+16+,.5988,56/*189:9:180//433/-1125&71--)%*,',&')01-0./-.'%/1%*(+-./5010:30/5671--+'.114.7/+/12+8)((,9;:331023540000074446723/.&//001456659)*.,)+-2((.22*)++/2+*'07.3.&%5332;4-0883617)'((+3-:9:2/*&(&'%%'%%&',&((%'*/4990.8*0+,.006-/*&+(*.-14-..9/74566;9:2813,-*138993+''(*-7:981/48*+.7,64.&$',-(0.-103/12-5+*5:2**),/.,--/1-./143-&,0.;;./7,1,***(,.+2./117)(&).((').7212++(-))*9454-/,+++/,1663,3+)+'(((.2.95/383:,7521,2)**,*+*1-&%,.*051,78:779../1101+,.*+,138:39+-&*561.+0140156910.85/1+29507/.22533,6-*+++/812+((-*-)5020213.22100/2443745<.0,3.4271..),.2-('+&+))*&(+,.79::<90008756&932-.5540&)(0+4./-())+*///*+)*5*''&-266210*05+')&**)+657:781--**(*/8+.2826745-/-%&%$)-3+('(*+33-5))*)'(&+''(),-**.04123732/2412/22..0(.-0035620&-,4,,./+240)*315:91(+(&+112458/2/'.-.3,6,,%),//.,/+/9/0583323:77'+)%'%)30-1+.-8,&))(**0**))((&0')5,72:.*.2+62.2.(.*%'+()+-0;7-/./21.20+))'()+.*-.17130/(((+//.50
@2393219b-74bb-46f3-8347-c45d53fd9d68 ch=153 read=123952 start_time=2019-12-13T14:38:51Z barcode=BC01 runid=2c9cf7bc05858273f10e7d7ec552fc0bd742dc3e
CTCCTGCAGGGAGGCAGCAGTGAATATTGGACAATGGGCGAGCCTGATCCAGCAATGCCGCGTGGTGATGAAGGCCTTAGGGTTGTAAAGCTCTTTTACCCAGGATGATAATGACAGTACCAGGAGAATAAGCTCCACGGCTAACTCCGTGCCAGCAGCCGCGGTAATACGGAGGAATAGCGTTATTCCGAATTACTGGGCGTAAAGCGCGTAGGCAGCTTTATGAGTCAGAGGTGAAAGCTGGGGCTCAACTCCCAGAACTGCCTTTGAGAGACTGCATCGCTTGAATCCAGGAGAGGTGATGGAATTCCGAAGTGTAGAGGTGAAATTCGTAGATATTCGGAAGAACACCAGTGAGCGGCTCACTGGACTGAGTGACACAACTGAGTGCGAAAGCGTGGGAGCAAACAGGATTAGATACCCTGGTAGTCCGCCGTAAACGATGATAACCCCAGCTGTCCGGGCGCGGGTGTGCTTGGGTGGCGCAGCTAACGCATTAAGTTATCCGCCTGGGAGTACGGTCGCAGATTAAAACTCAAAGGAATTGACGGGGGCCTGCACAAGCAGTGGAGCATGTGGTTTAATTCGAACAACGCGCAGAACCTTACCAACGTTTGACATGTCGGACGATTTCCAGAGATGGATCTCTTCCCTTCAGGGACTGGGAACACAGGTGCTGCGCATGGCTGTCGTCAGCTCGTGTCGTGAGATGTTGGGTTAAGTCCGCAACGAGGCGCAATATAACCAGATTACCATCATTTGGTTGGGGACTCGAGGTGCCGCCATTGACCGGAGGAAGGTGAGGATGACGTCAAGTCCTCATGGCCTGCGCTGGGCTACACGTGCTACAATGGCGGTGACAGTGGGCAGCAAAACTCGCGGGGGGTAGCTAATCTCAAAACCGCTCCGGGTTCGGATTGTTCTCTGCAACTCCGAGCATGAAAGCGGAATCGCTAGTAATCGCGGATCAGCATGCCGCGGTAGATACGTTCCAGGCCTTGCGCACCGCCCGTCACACCATGGGAGTTAGGTTCTTCACCCGAAGGCGTTGCGCTAACTCGCAAGAGAGGCAGGCGACCACGGTGGGCTTTAGCGACTGGGGTGAAGTCGTAACAAGGTAACCGG
+
,,/1+%0&)+,'*)%'*.,..'(4*439494;192'00+%'%&$#&),3**))2++*47001136/..-(+*(),*/,)364195.89,)..,196*+0.,$/,.-,-./4-/%,/)6,-3$1('*1-62'')*/.'(')-)1)))26./07:74,++5,-/+0-082238:0-+%%''-..(6$&)'&&'/,0***47885.45-)*,.'()/72(--,-,&-%('*//12-5,++/*&+++0(,-7954525-)(,.457887/.&$&%&*,5599888/..1.6952,+15/-*-,))(+))0,1+4-+)&*,./.**(**,,361854400111817,7/:(*62,1.++(+()/175,.$()28075+&$&'.,'%%&)).,1../*(+,++21)*-)+/39,-),4)1+++6587<,+600+.3/+,.69589(5..+*++/)*&'&'(-.0:010861'(%&&%(%&&,&(3*(()))*,+,)/)(%&'*103/373246/0,(*1(''*+-,7/4(,(%,0/4<;60*+)0+*)'&-)-,3),46.18-++**02*-%,,./+,-3-')+//;85242+'(((*'-*,,,0+,.0*(&(/62(3,.5,**201108)8.752/9./.''))+993118456/91)*.(&(03,0634((*,+0-/2822()*()(-/431,122780035/1/&*435+,,0488;.96032-'',(')371+,++22.3'$$%##%%%&$(0*27144229/---,(-42-..*'&)&'&)2-/0')++,36*.*).+/,-+'&,0,010,(-0.*+,.-+/,0**+'&%)%).(/3/)))'((+*+((*+/-2/,)-*)*,*,344774,3.79.025*3)0/-+&%$&&(02363.+0,'+,&'(0*&*&''+*4,,6-295776)2*(,,.)''*+,/.21+,/.,*&''&'+&$()')+566;320++,,/56837../))0//31210*'*-,))(&$#'(.7+9/+'))&)&+/-02;7//0402962-*&&#'(+*,2.518/5..,.--++,0(2+-*+)*+00(3311271.4,6502-*)*&')./052.25/--+2,-/45312))+1)-66878
@d7e77533-3be0-4c7b-8dec-eae66c457b6f ch=449 read=46806 start_time=2019-12-13T14:38:50Z barcode=BC01 runid=2c9cf7bc05858273f10e7d7ec552fc0bd742dc3e
CCGGTTACCTTGTTACGGCTTCTTGCTGAAATCATCAATCCTGTAGACAATCCTTCCTTGCGGTTGGGCCACCGGCTTCGGGTGTTATCAACTCGTGTGGTGTGACGGGCGGTGTGTACAGGCCCGGAGAACATGTCCTGCGACATGCTGATTCGCGATTATAGCGATTCCAACTTCATGTAATCGAGTTACCAGACCACAATCCGAACTGAGAATGGTTTATGGGTTTTGCTTCACCTCGCGGCTTCGCTTCCCTCCTGCACCATCCATTCAGCCAGCGCATTGTAGCCCAGGTCATAAGGGGCATGATGGTTGACAGTATCCCGCCTTCCTCCAACTTGTCACGCTGGCAGTCTCCTTCAGTCCCAACTTAATGATGAGTAACTAACGATAGGGATTTGCGCTCGTTGCGGGATATCGTTAATATATCGATATGGCTATCTCTCCATCTGGGGAGCCTTTATGGTATGTCAAGACCTGGTAAGGTTCTTCGCGTTGCTTCGAATTAAACCACATGCTCCACCGCTTGTGCAGGCCCCGTCGAATTCCTTTGAGTTTCATTCTTGCGAACGTGCTACTCAGGCAGATACTTATTGCGTTAACTGCAGCACTGAACTGACATCCAACACTTAGTACTCATCGTTTTGGCGTGGACTACTAGGGTATCTAATTGCTCCCCACGCACCGGGACTGAGCGTCAGTTGCAGAGCCGGATAAATTCGCCTTCGCCACTGGTGTTCCTCCATATATCTGCGCATTTCACCCTTTACGTAGATTCCACGATCCTCTGCCTGCACTCTAGCTGCCTGGTTTCTGCCGGCTTTACTGAAGTTTAAACTGGGCTTTCTTCCTGAACCCTTGCCCGCCTGCTCCCTCTTACGCTTAATTCCGGATAACGCTTGCCACCTACGTATTACCGCGGCTGCTGGCTGCGTAGTTAGCCGTGGCTCTAACAAAGTACGTCGCTTTCGGCTACCATTTCCTGTAGCCGCCATTCTTCCGCTTATAACAGAGTTTACAATCCGAAACCTTCTTCCTTCACGCAGCGTTGCTCGGTCAGGGTTTTATTGCCGAAAATTCCCTGCTACTGCCTCCCGTG
+
0')'+0&*//4+//*-.../5*%%$(*')+,(129852.0*().114*(%&+4,34--,+,15)6(1(-,'-1.++0)*(1/-***'*,,2*++)*')'**('(,10774+)(&('+)-$)'')*+,)(*)-,1-1.734*)&%(107::354-$)((0.,$%')-27/7+/*-.5/452.5,+.((.08&.-+-01(%&,5.4-+29870)*)/.189;;2538+4;9/)+3-+'-4+01318//91244:090,-/,,,-461611../%%&/''&'%)$(&%$&'2/.%'(**%)+,,7:041-,--3*5,-&0%,./),7,*004450'*,*)*/+(+5(0.01-0*++10))$'*'&''*+'())++1-1+'%$&&(,11012-..-0*1.%4-((,+,-/04:,.+76-%%$##(*%)&%&$&(%$,*,-6644.,-,)55**)%(,-,')0--5602/'')+.35*,-3122--.*/+312120(++)+($%,*3-0.02,5+28//+-*'+0()/,*+..+)%%'*,1:99*.4%1)//4/470,+-/:6723:513-0*))($&#(+(*,//323&)''%(-((0)')*,3-5+.-2)1001767*)2)*1/32.0,.&)))(*&%)+,18/,130(+*0+005386555..)%))22((%*%&(*866-'+%'$%0,893-1122527743/5)&&&&&.*'+)/'+')*+'+.)4459;36758-.4:71.1+)+01222'&).056<63//1'+6-))&)&-,)1,-(*-151--,($''&,-)--0(%*,/0585697:5/&#&&'&&+0)(++)*))090**'%+&'-+.5))%%**'&'.(.)/+*..*-3:423/33))&*('*/*%$)(%&0)3,3/5-)'*.,)3/+/,(),,,1/+*-+)..633130/,($%'./-1/6*(-+(0**((%)*+$./(%'&.(()%%'+*+)/,,(+2)4;/58676.45.,5-%-.,291/'(0-*+-1.)$'(276++097/()/608:8;98;:66<4./++&12,1,'%)+&246132+,88---5,030-123-4081,%.,$+*)/3*27*).'
@30374039-f0b2-4cc1-8319-f33b1e939888 ch=339 read=111670 start_time=2019-12-13T14:38:59Z barcode=BC01 runid=2c9cf7bc05858273f10e7d7ec552fc0bd742dc3e
CTCTACGGGGAGGCAGCAGTGGGGAATATTGCACAATGGGCGCAAGCTGATGCTATGCCGCGTGTATGAAGGCCTTCGGGTCGTAAAAGTACTTTCAGCGGGGAAGGGAGTAAAGTTAATACCTTTGCTCATTGACGTTACCCGCAGAAGAAGCTACCAGCTAACCCCGTGCCAGCAGCCGCGGTAATACGGAAGGTGCAAGCGTTAATCCGGAATTACTGGGCGTAAAAGCGCAGGCGGTTTGTTAAGTCAGATGTGAAATCCCCGGGTCAACCTGGGAACTGCATCTGATACTGGCAACGAGTCTCGTAGAGGGTAGAATTCCAGGTGTAGCGGTGAAATCCTGCGTAGAAGTCTGGAGGAATACCATTGGCGAAGGCGGCCCTGGACGAAAGACTGACTCAGGTGCGAAAGCGTGGGAGCAAACAGGATTAGATACCTGGTAGTCCACGCCGTAAACGATGTCGACTTGGAGGTTGTGCCCGCTTGGGGCGTGGCTTCCGGAGCTAGCGCGTTAAGTCGACCGCCTGGGGAGTACGGCCGCAAGGTTAAAACTCAAATGGATTGACGGGGGCCCGCACAGAGGCGGTGGAATGGTTTTAATTCGGTTTGGCGAAAGAACCTTACCTGGTCTTGACATCCACAGAACTTTCAGAGGTGGATTGGTGCCTTCGGGAACTGTGAGACAGGTGCTACATGGCTGTCGTCAGCTCATTTGTGAAATGTTGGGTTAAGTCCCGCAACGGCGCAACCCTTATCTTTGTTGCCAGCGGTCGGCCGGGAACTCAAAGGCTGCCAGTGATAAACTGGAGGAAGGTGAGATGACGTCAAGTCATCATGGCCCCACTTGACCAGGGCTACACGTGCTACAATGGCGCATACAAGAGAAGCGACCTCGCGAGAGCAAAGCGGACCTCATAAGTGCGTCATGTGGTCGGATTAGGTCTGCAGCTCGGTATGAAGTCGGAATCGCCTTCGTAATCGTGGATCAGAATGCCACGGTGAATACGTTCGGGCCTTGTACACACCGCCCGTCACACCATGGGAAGTGGGTTTACCCAAAAGTAGGTAAGCTTAACCTTCGGGAGGGCGCTTACCACTTTGTGATTCATGACTGGGGCAGAAGTCGTAACAAGG
+
111001,75)&+-,-33216/.2*+**&/(')+--80'220-406'-''&,(''$'%'&'&''&'(''+*(-,+,.0,9611193:.'())*.77,+00,-++).*3-%'(0<2-1/010-25095.0980-4..079<9/;3,-1-/1*+.&'%&-++)*+34399++378;8572036.++,*,7/))'*0*/526797994/6.6,3+)(-(,4.11;;11///20+%'')(/,*(-,02+5.:2,-:*+*+)*&,-))/--())+(-)(-4./1,.&,711011-,,-,9524//01)%'(()*)+(+%)*),+.*.+./'(58655011.821,5+'%)*/0683,,*),-./.*/,+2.,14%'(.+.))0'0*)--/(',-,.-17,*/10/++*+)266886063-.2823-+&+/871450-8+-+10)3))3863333.&-*0212444----,765/0/4.3'/+1,,,0:3+().(+'**(*,,2-*+,)-+*'(**(,.-./929-37858858;:42,%&%*))*/4,-.15181:3;91313-,,(&')-8./0.6:8*..(&,*-+($+0+06665.1//319<.286:3)$('%*&)))+-*/54191./&%+-&&))*+5340*)**23832;44))(++0.7.6.3/;:;:9:9.16/312642-348.33325603444;;;;::786)..,+'.-++067;0.(125:030400-4,('+-)2'0)+/8.91''5+*+(0-(*0,.64*2-3+,(+)0/66*4.06/-%+&('+0**+...//(')*350/0,.).++'&&-+,299963356797,*%-.21-%(%'**0811'%&$')+.--4653514,&+,,5456856()'*,')1-4740(''&$'#%('(&(*576966*+07068978702/.&/.3*7+00%)))+.)+($&(1)&%'((..,+2(3-97862/-2&*++5443;8:000),)-,042,.+4,+--,45./38'.8906.+/--24.554065,,/.0.19798;00&)+/*+,8(&,)*0-*'$'$/+,0*++4,2,.1318):7.-1000,.+(./,-4:303679:857879861/($'&+)(*758:;:7--*
@6a8fb305-8b2a-44da-8b15-c84243b05428 ch=23 read=112711 start_time=2019-12-13T14:39:11Z barcode=BC01 runid=2c9cf7bc05858273f10e7d7ec552fc0bd742dc3e
CCGGTTACCTTGTTACGACTTCACCCCGGATCGCGCGCGTCCACCAAGTGGTAAGCGCCCTCCCGAAAGTTAAGCTACAACGCAACCCACTCCACCATGGTGTGACGGGCGGGTGTGTACGGGCGGTCATTACCATTAACATTCTGATCCGATTACTTGATTCAGCTTCGTAGGTCAGGTTGCAGACTCAATCCGGACTACGACGCACTTTATGAGAGGTCCGCTTGCTCTCGCGAGTCGCTTCTCTTTGTATGCGCCATTTGTAGCGTGTAGCCCTGGTCGTAGGGCCATGACAACGTCATCCCACCTTCCTCCAGTTTATCGGTTCTTAGTCTCAACTGAGTTCCAGCCCGGACCGCTGGCAACAAAGGATAAGGAGTTGCGCTCGTTGCAGGACAACCCAACATTTCACAACACGGAAGCTGAGAGCGGCAGCCATGCAGCACCTGTCTCTCCCACGGTTCCCGAAGCACATTCATCTCTGAAAACTTCCGTGGATGTCAAGACCAGGTAAAGGTTCTTCGCGTTATCGCGAACCGACCACATGCTCCACCGCTTGTGCAGGCCCCGTCAATTCATTTGAGTTTTAACCTTGCGGCCGTACTCCCCAGGCGGTCGACTTAACGCGTTAGCTCCGGAAGCACGCCTCAGGGGGCACAACCTCCAAGTCGACATCGTTTGCAGCGTGGACTACCAGGGTATCTAATCCTGTTTGCTCCCACGCTTTCGCACCTGAGCGTCAGTCTTCGTCCAGGGGCCGCCCAACCCCAAAACCACCAGTATTCCTCAGGATTCCAGTATCAGATGCAGTTCCCAGAGTTGAGCCAGGGATTTCACATCTGACCAACAAACCGCCTGCGTGCGCTTTTACGCCCAGTAATTCCGATTAACTTGCACCCTCCCACGTATTACGGCTGCTGGCGCAGGTTAGCCAGTGCTTCTTCCTGCGGAAGTAACGTCAATGAGCAAAGGTATTAACTTTACTCCTTCCTCCCCGCTGAAAGTGCTACAACCCGAAGGCCTTCTTCATACACGCGGCATGGCTGCATCAGGCTTGCGCCCATTGTGCAATATTCCCCTGCTGCCTCCCGTAGG
+
2.24.6./-3-+12))++-080*0('$(+()/**))(++-.(&*&+)*+*20/*(),.:402''(+/(+,805)-,*(%%'%-(&39/&)*0+%(**00*/--.12..)%&,)++0-.*,+(%#*)*(')&'/+)/('&++*2)*1250-**2'$&$&*,36**$&$%&%)-/621&'037/2,2-..0-;,0)41163+02/+))#&&(*&'%%$$,&*.+&%(,,-..+,*'*&*+,+.4/2200:3..10/1/.,+/4)*,+)+(%%&'&330/39:814)/++/3(*''%'&%%*21,79.'0+'(+''-((*1</,,305/5,,)%*0122/-,,..140:*)*.6*2236-('+(--.(038,+-2-8-()%(27-1023.,2-+*%2-653/44,//0549-++,3)*&'%+%%(,+)*%')**(()+4134)2,)*'((*).0.,'-,($&'00*41(&&$%'%)*2:00533031-/0/*-56:,.8;:.)1217.06<7,6,,6**.:9,,*&'-+-/*&&#'%&&%(&-01..-.--+6,+21.,0-+-,2&1+175,,,489:<918:611-497-673414/0.-/*%,%))699+,5;:7;9,+*&&)1..,)(.--+0.2-(,)-%*)+*+.*)%-467-+,/6633.2*6,-.0/+0//1392.$(&+,,61./2657;11/)+.7/)0-,3((%+,.+1/461)//21710,.-73++,1559:2133064406)).21.,&$'(&'&+-)%,/(%*2,/.(&)*377884*,)#/&,&(%2*+,&&2/(.+*/)+,('(((4***+6.(--/).;3.-00.0'&'(%-1/699.://1%')-,25/-.++'')*23+(,-25693//,//).)&*++),30/1*+$*)+11+%'&&%(*0154.,/)(*)4.&')&''$%&0*48++-5650)'&'+36111/6.-'**.5)00240//+*../&-/29-6873.61+)31,10*)/'(1&')$,'(')-*//85;55;8031/(.-/18322071/./0/4)*2+,,),.3:1-21./1638433120+'&&(**47076(*8//0
@f31c72aa-0f6b-4136-a7f4-0e361ed604d1 ch=132 read=102190 start_time=2019-12-13T14:39:10Z barcode=BC01 runid=2c9cf7bc05858273f10e7d7ec552fc0bd742dc3e
CCGGTTGCAGCATTACGACTTCACCCCAGTCATGAATCACAAAGTGGTAAAGCGCCTCCCGAAGGTTAAACTACCTACTTCTTTTGCAACCCTCCCCATGGCGTGACGGGCGGTGTGTACAAGGCCAGGAACGTATTCACCGTGGCGTTCGGTCGCGATTATAGCGATTCCGACTTCATGGGTCAGGTTTGAACTCAATCGGACTGACGCTTCGCCAAGGGTCCTTGCTCGCGAGATCGCTTCTCTTTAATATGCGCTCATTAGCACGTGTACCAGCCCTGGTCGTAGGGCGCTGATGACTCCGGCATCATCCCACCTTCCTCCGTTTATCGCTGGCGTCTCCTTTGAGTTCCCGGCCGGACCCACGCTTTAACTGGCAAGGATAAGGAGTTGCGCCGTTGGGAACTTAACGCTGTTTCGCTGAGCTGACGGCAACGGTACGGCACCTGTCTCACGGTTCCGGCTGTTCTCATCTCTGAAAACTTCCGTGGATGTCAAGACCAGGTGGAGTTCTTCACTTGTTGAATTAAACCATGCTCCACCGCTGGTGCGGGCCCAAATCGAATTCATTTGAGTTTAACCTTGCGGCCGTACTCCCCAGGCGGTCGACTTAACGCGTAGCTCCGGAAGCCACGCCTCAAAGGGCACAACCTCCAAGTCGACATCGTTTACGGCGTGGACTACCAGGGTATCTAATCCTGTTTGCTCCCCACGCTTTCACTGAGCGTCAGTCTTCGTCAGAGTGCCCATGCATAGGCCTTCCTCCAGATACCGCATTTCACCCGCTGCGCACCGGTTCTGCCTCTACCGGACTCCGACGCCGGTATGGTCGGTTCCCCAGGTTGAGTCGAGTTTCACATCGGCTTAAACCGGCCCGCCTGCCGTGCGCGCCGCCCAATGTTGATTAACGCTTGCCTCCGTGATTACGCGGCTGCTGGCACGGTCAGTGCTTCTTCTGCGGGTAACGTCAATGAGCAAGAGTATTAACTTTACTCCTTCACTCCCGCTGAAGTACTTTACAACCCGAAGGCCTTCTTCATACACGCGGCATGGCTGCATCGGAGAGCGCCCATTTGGCGTATTCCCCACTGCTTTTCCCCGTAAAG
+
4,%+,2(*((((1+***',-65,965+%--&#%((003+1/6-,./3///('-&(++,-))%&'.*3.6'10(.0)&('++0;9,$/'(*5.*,69+12.6432449-87435()*('&**+02.3)1//.--..2;878415((%&),*&'))%)*,4,+()(*--074&'),1-2')&&*,1*4)(%$%&&'(+-6-2*5/+*'()&&&)*%('0'(**(-,*.+-0*%'%$&%**&,/316-46+)&%$$%'%%%)+,(&&&%&&%$##(&&&131/1574%'#/10/&&%&'(()'**('--&//*)-.+*22485,*-)'286',+)('%&%(*+2521:6/,-.41:4+47357/65)%,%'&)%''+('&&'&-.4-6-1-))17-*((/+.0*)(&(&&%,'+$$)$*0-*$$%&)/102176.-.&)&&$#&%(((*)((-01,+,,:;08,0+)%$+20134800+1//895/476:89:;97267266:886,.(&)'+10.)++'+/2*..*,+/*232'*+,,0117246..+($%%)'/2264',*)+%-).8/268-+-5892//.)**'++018/5//.,462+.-0+53222/26/3+)())('+,3.2-*3(*.$&'3:6748+-53.,..32911*0/07634425554:/,+../04957662/9(+20*053339334221<8..0.65/-2/1198,%)'&(+.-..))002<:648'(''&$%&%$(&/##$*'*),/+**-'*+30'*-+-).23.(*-+%%)$)(,+.,*&/-(&$))(.('-*,)((,,)**,)/+)./)(&(')%,-.304)(,.51/-02.'(+(9+-)*,//*&'&((&')')'0/*',,((*,*0)+-/,+-%&'&-,*'(&%$0*323.*-)$*(),,*+)%+%$%&((**.0.-.2)&)&(&&%((&(2227<6657'/*+2::86604/+%''()(*)+-+0./,-0)%%'69*96+,-.70'(&'+-((,/0+'&*,3370)+/,.5;6;77:866/-'.-1.90/0150026469)0(''&+%*&$$'((&&&%)*,*++0*'),(&'%%&(/12.---4&
@cbca7838-8e6e-496b-9dcf-8136aa1fac02 ch=35 read=137474 start_time=2019-12-13T14:39:19Z barcode=BC01 runid=2c9cf7bc05858273f10e7d7ec552fc0bd742dc3e
CTCCTGGGAGGCAGCAGTAGGAATTTTCGGCAATGGAAACCCTGACCGAGCAACGCCGCGTGAAGGAAGAAGGTTTTCGGATTGTAAACTTCTGTTATAAAGGAAGAACGGGCGGCTACAGGGAAATGGTGGCCGGTGACGGTACTTACTTTATTAAAGCCACGGCTTACGTGCCAGCAGCCGCGACCACGTAGGTGGCAAGCGTTATCCGGGATTATTAGATAAAAGAGGAAGCGGGGCGGCAGCAGGGTCTGTGGTGAAAGCCTGAAGCTTAACTTCAGTAAATATGCCGAGAAACCAGGCAGCTAGAGTGCGGAAGGATCAGTAGAATTCGTAGCGGTGAAGAATGCGTAGATATATGGAGGAACACCAGTGGCGAAAGGCGACGATCTGGCCTGCAACTGACGCTTCCAGTCGAAGCGTGGGGGGAGCAAATGGGATTAGATACCCTAGTAATAGTCCACGCCGTAAGCGATGATGCTAAGTGTTGGATGTCAAAGTTCAGTGCTGCAGTAACGCAATAAGTACTCGCAGGTAATTACGTTCGCAAAAGATGAAACTCAAAGAAAATTGACGGGGGCCCGCACAAGCGGTGGAGCATGTGGTTTAATTCGAAACAGCGCGAAGAACCTGGAGTCTTGACATACTCATAAAGGCTCCAGAGATGGAGATAGCTATATGAGATACAGGTGGTGCATGGTTGTGTCGTCAGCTCGTGTCGTGAGATGTTGGGTTAAGTCCGCAACGAGCGCAACCCTTATCGTTAGTTACCATCATTAAGTTGGGGACTCTGGCAGAGACTGCCAGTGACAAGCTGGAGGAAGGCGAGGATGACGTCAAATCATCATGCCTTATGACCTGGGCTACACGTGCTACAATGGATGGTGCAGAGGAAGCGAAGCCGCGAGGGTGAAGCAAAACCCATAAAACCATTCTCAGTTCGGATTGTAGTCTGCAACTCAAACTACATGAAGTTGGAATCGCTGGTAATCGCGAATCAGCATGTGCGGTGAATATCGAACTGTACACACACCGCCCGTCACACCACGAGTTGATAACACCCGAAGCGGTGGCCTAACCGCAAGGAAGGAGCGCTGTCTAAAAGGTGGGATTGATGATTGGGGTGAAGTCGTAACAAGGTAACCGG
+
))*.,+40+./-**,*/33+/',,111/0.401..+,1*,:2,*+-0,.17787'3/+**&(&)*//6,-/.219811*8+02.0298248352+'&(.:,-,351-3.+,%%&('(')%(+(&&)'.**&+/-))')())%((++))+155+1,3++',2+)*%&%+)+*-&-+'&'%$$'%&&&%%(-/132412665:37104//,(.:;2:1.32,+')(+0)''-(')).&62)-+)&*)-&*54268876773311.2:8.3($%$$&%'*30/-/06(*&('),(&'+0*5.(791...0+)'*,+$()-2'.%)%&&&%($$)%&$%#'''432./(*,+/245645200,03:,,*)/966://,2,/**(*(0-6:0////,-071983/),*1/,'')))('*57$+*(+.361559/',.8;77'53.6/1)/0,3:+*,/1-'++,-3+&)+/7243'&(,+/.,0-/1554660;0:/3,23563128:4469753/'&().+14566/*%)#%$&#%$*()*'+**2*,19../10))11))66-0858,&*/,*.-12503:83*94%('*,5456977/)/.210./336:1:/9+('*()+&-,3237*,303-.)'('',+*/1,($%(*)&+7..5/.3.*))+-33*)**816664432+(,+-*3%&%/*93989:--49)+).6578000017878820.-+-1,9./4035530466,.199,*/116687;5-423471;0-0//15477,9,2++2-&5:414433(30+*),-0.,/,-333363-*+,52.*.).+400+04-,,--2787;713256.)%*')()+111:-+//1251(++(+/5246978:9:6/11/4(''+&+'((,-).2/1/*0-/+--5,./7.--3*(.,7;01777:.-,)-,4:0:,0.*-+,440-./'--3&+1)*../10:2/4133982-')(()&+,+,).2/812-12120-))&,323*+%()($%&&%%)*)++,/07/46//4540./-+-*-/*6,--174-42*%(*')((*3/6'&/+.-)/,/*/+.*+'+,124376/5;3(/,:8;4121,--.,70347-.,+*('*000/73-(.)7::<.9
@e579efad-bf37-473f-bced-218bc5b45781 ch=173 read=205063 start_time=2019-12-13T14:39:20Z barcode=BC01 runid=2c9cf7bc05858273f10e7d7ec552fc0bd742dc3e
CTCCTACGGGGAGGCAGCAGTGGGAGAATATTGCACAATGAACAAGCCTGTCACAACCATGCCGCGTGTATGAAGAAGGCCTTCGGGTCGTAAAATTGCTTTCAGCGGGGAGGAAGGGAGTAAAGTTAATACCTTTGCTCATTGACGTTACCGCAGAAGAAGCACCGGCTAACTCACAGCAGCCCGCGGTAATACGGAGGGTGCAAGCGTTAATCGGAATTACTGGCGTAAAGCGCGCAGGCGGTTTGTTAAAGTCGGATGTGAAATCCCCGGGCTCAACCTGGGAACTGCATCTGATACTGTAAGCTTGAGTCTCGTAGAGGGGTAGAATTCCAGGTGTAGTGGTGAAATGCGTAGAGATCTGGAGGAGGAATACCACGTTGGCGAAGGCGGCCCCTGGACGAAGACGGCGCTCAGGTGCGAAAGCGTGGGGAGCAAACGGGATTAAGTACCCTGGTAGTCCACGCCGTAAACGATGTCGACTTGGAGGTTGTGCCCTTGAGGCGTGGCTTCCCGAAAGACTAACGCGTTAAGTCGACCGCCTGAAATACGGCCGCAAGGTTAAAACTCAAATGAATTGACGGGGCCCGCACAAGCGGTGGAGCATGTGGTTTAATTCGATGCAACGCGAAGAACCTTACCTGGTCTTGACATCCACGGAAGTTTTCAGAAATGAGAATGTGCCTTCGGGAACCGTGAGACAGGTGCGCTGCATGGCTGTCGTCAGCTCGTGTTGTGAAATGTTGGGTTAGAGATCCCGCAACAGGCGCAACCCTTATCCTTTGTTGCCAGCGGTCCGGCCGGGAACTCAAAGGGAGACTGCAGTGATAAACTGGAGGAAGGTGGGGATGACGTCAAAGGTCATCATGGCCCCTTACGACCAGAGGGGCTACGTGCTACAATGGCGCATACAAAGAGAAGCGACCTCGCGAGCAAGCGGACCTCGCCAAAGTGCGTCGTAGTCGGATTGGAGTCTGCAACTCGACTCCATGAAGTCGGAATCGCTAGTAATCGTGGATCAAGAATGCCACGGTGAATACGTTCCGGAGCCTTGTACCGCCCGTCACACCATAAGGAGTGGGTGCAAAGAAGTAGGTAAGCTTAACCTTCGGGAGGGCGCTTACCCTTTGTGATTCATGACTGGGGTGAAGTCGTAACAAAGGTAACCGG
+
+.20-),&-5+)-0++--(4520(*$)*/.31.,*).*+,%%**6+45,(,,(,-'0706588--,++204792-/./239808,11,/1:4;81.5),+461+.,+/5/(.5,,,2+%&(1<301:1;10271:4.1:8-2--),(*,,10(*.)*2&)+&'../0)-&,-../#%&*+0124/$'(+,3-*+,-.-.)()')+.+1//0.0++'.+)/+./61/*,-67,--*,&*&)**+46<:019.:-347(43.+'%),+'147+&384444.7:67;2152344303'(*64463//&%'+.-.025017:/.'./7-52.*.+-9,*3+/&%%+438897:9233:84/-*+,,.91.2-)33)81.00&((,,*((++3-0.%//;3+'-515/,1,-0*+*',,1/38555//0*+*45-163)+01;77,:9/0,($%.$)6++997.0222./04:545:,1/..'-/2/-1-/-,--.2+,'27*()-%1+*757;7617'''(*'),4438410+,',)../.0386974(%(('-,)-,'(,,3+4.;4:943755;62/2/8.51/,/3-/9/,,122805,0/52,,*-2-.)1)35697;80010-2+.,+(.+*032363277-.'+'%%&'3323+%().(-*-160,''+,'-+,*+2-,01544:5'89191:8:0//13*0033/&(+19578;:::88623(..08683674333860,0.&0/,,'$'&%,75,*/.-6039879787;1*0.-2))4-*4-,884244944475735;7,4,--/8+)+*'*0/224--,*+-/0'-.22/0--3-03-397)+88:800))%')-./54/1*0670$%&#$'&7*)*'+,,,''*+*/350+1.3/.52574-'(.-+('&((*+65687751,*)),4(.0697875'&$3:5249:8:8'/$//2*6)4+-(()+-.705000022347866.4-,,7/6.536///..64744386-,,,02./6305.),2:76(9,//+:+5)'-%*/+/,)**-303:856531..2$)*,,((&*)*'++12:,&((')+-3-.(%&('1.777;7,/-)+-,.**,'$&'$%+,/0/0283877364103/-*.*))0/37:71;*.*+898385
@640efa83-3f7e-498d-83a4-0d57fc0f0843 ch=283 read=98566 start_time=2019-12-13T14:39:26Z barcode=BC01 runid=2c9cf7bc05858273f10e7d7ec552fc0bd742dc3e
CTCTACGGGGAGGCAGCAGTGGGGAATATTGCACACAATGGGCGCAAGCCTGATGCAGCCATGCCGCGTGTATGAGCCTTCGGGTTGAAGTACTTTCAGCGGGGAGGAAGGGTAAAGTTAATACCTTTGCTCATTGACGTTACCGCAAGAAGAAGCTACCGGCTAACTCCGTGCCAGCAGCCGCGGTAATACGTAGGTGGCAGCGTTATCGGATTTACTGGGCGTAAAGGGGAGCGTAGGCGGATGATTAAGTGGGATGTAGAAAATGCCGGGCTCCAGCAGGTGCTGCATTCCAAACTGGTTATCTAGAGTGCAGGAGAGTGGAATTCCCTGGTGTAGCGGTGAAATGCGTAGAGATTAGGAAGGAACACACCAGTGGCGAGGCGACTCTGGACTGTAACTGACGCTGGCTCGAAAGCGTGGGGGGAGCAAACGGGATTAGATACCTGGTAGTCCACGCCGTAAACGATGAATACTAGGTGTGGGGGTTTCAACACCTCCGTGCCCGCCGCTTGTACGTGAAGTATTCCGCCGCAAGAGTACGGTCGCAAGATTAAACTCAAAGGTGGCGGGGACCCGCACAAGTAGCGGAGCATGTGGTTTAATTCGAAGCAACGCGAAGAACCTTACCACACTTGACATCCCTTGCATTACTCTTAATCAATCCCTTCGGGGACAAGGCTGACGAGTGGTGCATGGTTGTCGTCAGCTCGTGTCGTGAGATGTTGGGTTAAGTCCGCAACGAGCGCAACCCTTCAATCGTTAGTTACTACCATTAAGTTGAGGGACTCTAGCGAGACTGCCTGGGGTTAACCAGGAGGAAGGTGGGGATGACGTCAAATCATCATGCCCCTTATGTGTAGGAGCTACACACGTGCTGCTACAATGGCTGGTACAGAGATGCAATACCGCGAGGTGGAGCCAAACTTTAAAACCAGTCTCAGTTCGGATTGTGGGCTGGAAACTCGCCTACATGAAGCTGGAGTTACTAGTAATCGCCCGAATCAGAATGTCGCGGTGAGTACGTTCGGGTCTTGTACACACCGCCCGTCACACATGAGAGTTGGCAATACCAGGATCCGTATGAGCTAACCGCAAGGAGCAGCGGCCGAAGGTAGGGTCAGCGATTGGGGTGAAGTCGTAAACAAAGGTAACCGG
+
-24+-.0+3)'+2..5,--.,07(2,,%/-()(**--:/-9//'.4:68;75452/-,/,../65+//12987/+*-448918.04))*$)'*-99-*,,29:)'2.0+0-))*0()*..9.23273,*2375/7//0345,30++-**,,&*'$%$#&(+,+-/2-/07-3).0*-/-.171:.3(+)*+967+2+,552%45267/28+1&2.+*-07706754:++/2+%.15914411;81/+3*2-005;93330)&,4:-0'44*35269&''+&1/-,,2238:07,99644599:610++,/0114+4+()%&(*-,,1.4/**'087512/11/)47+*1282.+,((3(&+-,51*.**,-+/833.3/**+(*+,5,,+*,74:8221+,)*,0.0024666--02+-29;;;50()+,::02-82&-'+*-847:019835/71%*-649;;8/,)'('*2052222:888/28;+08-+*&&%)-/7937099()84%&'&#'$*()(*)')-0;60-3*&-(*')%+'--6-,)+,*))1,::1/0118*+'**.,&/5508:5.-+./-,*),-10),-2353476;;5;6;7.0.-.:6:49)))%%*.,.++-+')$'*/-1381;7-0/00626---,.-4,/(')&(;+6;906:2/131-/&'*+1%%*+/84247894651267891+4558865530,+(*,15;398592/,.51)+0-/,,)**0).,013.,+/-01/9/,//..338;50906+5,''(-4+4853)**&(*-11/.))(*)'''((+0-60-20+4-4029;608454347383002::++&-/5,,1//297546+(*,0/-))&(*,*()(,-01331/92228235,*,)(/*+,-+/;;673105145.-.21;../45.8<879758567523:31.-2(('(*-+-0'12,,5975855278-4,+,88.,*4611.,*)+((),/'**-2651,.///77577:2*,+..3.//1&*/0+2/,-654314;0-;5-.1))())/-+)()-0,/+160+/-%&($(47-/),/.3/14844/+1('&#(001/107-312,1.1*6521+,--+8.68;7/22)%/3,-+,((20(+214275.,
@f712e35a-9b64-48dc-b36c-67617b312c10 ch=196 read=102187 start_time=2019-12-13T14:39:27Z barcode=BC01 runid=2c9cf7bc05858273f10e7d7ec552fc0bd742dc3e
CCGGTTACCTTGTTACGACTTCGCCCCAGTCGCAGATCCACCAAAGTGGTAAGCGCCCTCCCGAAGGTTAAGCTACCTACTTCTTTTGCAGCCTCCCCGTGGTGTGACGGGCGGTGTGTACAAGGCCCGGAACGTATTCACCGTGGCATTCCTGATCCACGATTACTAGCGATTCCGACTTCATGGGTCGAGTTGCAGACTCCAATCCGGACTACGACGCACTATGAAGTCCGCTTGCTCTCGCGAGGTCGCTTCTCTTTGTATGCGCCATTGTAGCGCGTGTGTAGCCCTGGTCGTAAGGCCATGATGACTTGACGTCATCCCACCTTCCTCAGTTTATCACTGGCAGTCTCCTTTGAGTTCGGCGGACCGCTGGCAACCAAAGGATAAGGGTTGCGCTTCGTTGCCGGGACTTAACCCAACATTTCACAACTTGCAGGCTGACGACAGCCATACAGCACCTGTCTCACGGTTTCCCGGCACATTCTCATCTCAGAAAACTTCCGTGGATGTCAAGAGACCAGGTAAGGTTCTTCGCGTTGCATCGAATTAAACCACATGCTCCACCGCTTGTGCGGGCCCCGTCAATTCATTTGAGTTTTAACCTTGCAGCCGTACTCCTGGGCAGTTGACTTAACGTTAGCTCCGGAAGCCACGCCTCAAGGGCACAACCTCAAGTCGACATCGTTTACGGCGTGGACTACCAGAATTATCTAATCCTGTTTGCTCCCCACGCTTTCGCACCGTCAGTCTTCGTCAGGGGCCGCCTTCGCCACCAGTATTCCTCCAGATCTCTACGCGACTCACCCGCTACACCTGGAATTCTACCTCCTACAGGACTCAAACTTGCCGGTATCAGATGCAGTTCCAGGTTAGGCCCGAGGGGATTTCACATCTGACTTAACAAACCATGCGTGCGCTTCGCCCAGTAATTCCGATTAACGCTTGCACCCTCCCGTATTACCGCGGCTGCTGGCGCGGAGTTAGCGGTGCTTCTTCTGCAGGTAACGTCAATGAGCAAAGGTGGTGGCACTCCTTCTCCCCGCTGAAAGTACTTTTACAACCCGAAGGCCTTCTTCATACACGCTGACATGGCTGCATCGGGCTTGCGCCATTTGTGCAATATTCCCCACTGCTGCCTCCCGTAGGGG
+
7.+.1:*+08/+0'&(++,542(328+-0:9-+((6+1*&)'///(3-736+-./79,,,/+('1/51:42-//.794389;81:7-).-%06/377+*4%/4,-244%221+/1-1)-'-342423+./+0214519...9.60;101;.)(+1871'())07011,3585881/..27;824,*%//))02--.(&0%&,).-4706255245502/0,02&-%.&(+,('*,.))+-.2,+-**,++(.3164,7/-&'(*,079;878+**+,)-'1).-+.0161,/79.'%))'%&&$&'')+(&(+,/51553.37,)/02:6756**-;1662,.-+,+%)*(+1,+620'350+%)*-95:768816.,'0&3/'5-8773*34+,)*)).-20395+(,6*+'&%,&-+),+-+49'**)-('(&#+%'443434512&,28.,&+*'('.*335841//)-5;(38.*,'&((.7-/0,-+&*((+.2.1203-)/1:67567.4'))+-,-*034.0-5/77:636-1/,,023'%(*(:9582(+*./885/%1-/./../28480-57,(+/292;74177,-(5;<-191/1,+)')+'$+&*,1&%*003)..0--,,,/,*&*))*121,')&&&++.113:3315)5,+&%.3/735,5.5655737845:1)*+)*,23:654/36/.%%+')*5/3-,0')*8<.-,,.++.,/./.87*+-),(&,44887693126(+52.4602316446:267&/117<9660,--/3211/,/-.-)&)+*-7++04-2%1(((%')2..**01(/,(')$)1.387+'(&&&)45)-0-.0,/1503*4423''0,.-%)6.7'($)-+(&.86/)/-.3()**-,3.4:<:10%)*0/5210.0/.*23)$(')+-5521.7.5.53.4,**,270.48(*8485/19270:00.1.0+)%'+2(*./&,*)&'$$%+%1822(.$0((/:5578275407848*.((&))%%(&)(28056./9.),98503*++,)4:9++*,,16-)+*1+97490154++((%(''&(&($)'&$$%&'*,&75//1+-+07*.1)(1,038700/0/42),//./&(1/.0--.+,.8(
@f53ec057-c939-4829-95d5-c6d4d39b59e0 ch=140 read=96321 start_time=2019-12-13T14:39:47Z barcode=BC01 runid=2c9cf7bc05858273f10e7d7ec552fc0bd742dc3e
CTCTACGGGGACAGCAGTAGAAATTTTTTCGGCAATGGGGAAACCCTGACCGAGCAACGCCGCGTGAAGGAAGAAGGTTTCGGATTGTAAACTTCTGTTATAAAGGAAGAACGGCGGCTACAGGAAATGAGTAGCCAGTGACGGTACTTTAGTAAGCCACGGCCAACTACGTGCCAGCAGCCGCGGTAATACGTAGGTGGCAAGCGTTATCCGGGTATTGGGCGTAAAGAGGCAGGGGCGGCGGCAAGGGTCTGCAATGGTGGCCTGAAGCCTTCAAGCCATAGAAACCAGGCAGCTAGAGTGCAGGAGAGGATCACGGTGGAATTCCATGTGTGGCGGTGAAATGCGTAGATATATGGAGGAACACCAGTGGCGAAGGCGACGATCTGGCGCAACTGACAAATTACGAAAGCGTGGGGAGCAAATAGGATTAGATACCTAGTAGTCCACGCCGTAAACGATGATGCAGAAGTGTTGGATGTCAAAGTTCAGTGCTGCAGTTAGCGCAATAAGTACTCCGCCTGAGTAGTACGTTCGCAGAATGAAACTCAAAGGAATTGACGGGGGCCCGCACAAGCGGTGGAGCATGTGGTTTTAATTCGAAGCAACGCGAAGAACCTTACGTCTTGACATACTCATAAGGCTCCAGAGATGGAGAGATAGCTATATATGAGATACAGGTGGTGCATGGTTGTCGTCAGCTCGTGTCGTGAGATGTTGGGTTAAGTCCCGCAACGAGCGCAACCCTTATCGTTAGTTACCATCATTAAGTTGGGGACTCTGTGAGACTGCGCCAGTGACAAGCTGGAGGAAGACTGGCAGGGATGACGTCAAATCATCATGCCCCTTATGACCTGGGGCTACACGTGCTACAATGGATGGTGCAGAGAGCGAAGCCGCGAGGTGAAGCAAAACCAAACCATTCTCAGTTCGGATTGTAGTCTGCAACTCGACTACATGAAGTTGGAATCTGGTAATCGCGAATCAGCATGTCGCAGCGAATACGTTCTCGGGCCTTGTACACACCGCCCGTCACACCACGAGTTGACTTGCAAGCCGGTGGCCTAGCACAGGAAGGAGCTGTCTAAGGTGGGATTGATGATGATTGGGGTGAAGTCGCTAACAAGGCCGG
+
+,0-./(*/(&'+,-+**(%+*)*033:+98;708/(0-(++'*0)&''.+321339313;698:83601/1+./,3.;5153-:,-.6/(,3-34104//04/,6+3..+2-3-.5/336+0+-3.+0(((,6790112774**&(''&%'*+,')*+,,/1-($'+'+'1+.4000)*+0+/+,*-+()**+,6++4:17:+-343000/*2'(%)(/8:77478*('-),*-032,*-*'*(,0.8-,,.+&&''.1(+&''-/-/*)'(+)04/6:24+*47+86+-/*$)*+/+*,-43,6)'*'/7*/4(*+.3)+*)1*;92/.,+'&**,+-'(-+*23:9.-*,)+).20.7.*1,-10/,7/81.-2)20690/,.-/.1+&'*-)''%%%'%*%#%&,+'()43918)()+7;;2068/.6--04418-,+23351-*,-02244:6,&$)%&*)+*()((',+60919871/2),7:8+/0/00+1)136/(+')+1./102-..075686/)*+,35442677+1-+-2155;821619,0+/.418797;:4)16**../.0-,*,+,4*-..0/+02:;:+36394,),&.16960.60-37/0.,'*')-15413553665&%).*3./1(+)*+.07-+*+*./1344221/')..04121.*-,8:776572471-/7557..0122368:9;::5::87;39837.*%(21+(..3434464-2+42,,1,/1-2/++1935912214<44-5.36<81541-)&&)+040/-),4(1+*)(,,%&)--,+++*(&,+%)'%'11378:96987;0../-/-/*..+*+)'$'&)-,%12,-*')&'*,,+,#%$&*-52627111',))'()')--14,,-,)0-/42-/371*01,2/*34.492:-/39426,-2++*.179780+.+,,./0..../31/.:/707562)('*.10*,+.4/00././26838'561/./2758:648)778708-,**-.23:0-0/,/0..*-2*-+,-.-,)(-,&*(*)-9)75425-,*)*)+*+3--)(&)*55441/0,1.20,(,.+*(((+.'0*/)2--.3-*+*(')+8.3*(%*'38
@5ddcd7c1-0be2-4df4-a82a-2ec5c4b90755 ch=273 read=90456 start_time=2019-12-13T14:40:09Z barcode=BC01 runid=2c9cf7bc05858273f10e7d7ec552fc0bd742dc3e
CCAGTTACCTTGGTACGGCTTCACTAATCATCTATCCCTGGCATTTGGCTCCTAAAGGTCACCTCACCGACTTCGGGTGTTACAAACTCTCTCGTGGTGTGACGGGCGGATGTACAAGGCCAGGAACGTATTCACCCGCGGCGTGCTGATCCGCGATTACTAGCGATTCCGACTTCATGTAGGCGAGTTGCAGCCTACAATCGAACTTGAGACTGGCACAAGAGATTAGCTTGCCGTCACCGGCTTGCGACTCGTTATTTTCCAGCCATTGTAGCACGTGTAGCCCAGGTCATAAGGGGCATGATGATTTTGACGTCATCCCCACCTTCCTCAGTTTATTACCGGCAGTCTCGCTAGAGTGCCCAACTGAATATTGTAACTAACAATGGGGTTGCGCTCGTTGCAGGACAACCAACATCTCACGACGAGCTGGCGACAACCATGCACCACCTGTCCTCTGTCCCGAAGGAAACTCTATCTCTAAGAGCGGTCAGAGGATGTCAGAACCTGGTAAGGTTCTTCGCGTTACTTCGAATTAAACCACATGCTCCACCGCTTGCGGGAGAAATTTGATCAATTCCTTTGAGTTTCAACCTTGCGGTCGTACTTGGGCGGGTGCTTGATGCGTTAGCTGCGGCACTAAACCCGGAAAGGGTCTAACACCTAGCACTCATCGTTTACGGCGTGGACTACCAAGAATTATCTAATCCTGTTTGCTTCCCACGCTTTCGAGGCTACTCAGCGTCAGTTACAAGCCAGAGTACATAGCCTTCGCCGCTGGTGTTCCTCCATATATCTACGCATTCACCGCTACACGTGAATTCTCACTCTTCTGCACTCAAAGTCTCCGGTTTCCAATGACCCTCCCGGATTTGAGCCGGGGGGCTTTCCCCATCAGACTTAAAGCCGCCTGCGGCTCGCTTTACGCCCAATAAATCCGGACAACTTGCCGCCTACGTATTACCGCGGCTGCTGGCGCGTAGTTAGCCGTGGCTTTCTGGTTAGCAGATACCGTCAGGGGGACGTTCAGTTACTAACGTCCTTGTTCTTCTCTAACAACAGGTTTTACGATCCGAAACCTTCATCACTCGCGCGGCGTTGCTGCATCCAGGGTTCCCCATTGTGCAATATTCCCCATACTTGCCTCCCGTAGG
+
-3(+6.'-(&%-(0.0.&.-55./'*.07784/.13)&#%%)%((&*1,..0,17..7-/-19256;;0.++)((344104/125./.,,-,0144:898886+653/,()($$'(0+6.6%04/30+.,,3/019*&+(.2420////450*..*1.-//*.3466224,.46;66753,4680023704.69;7222:19.-831412241312)&&)(()(),-*)+.5.0:/673417,,4**+**344.4/-1405.*.+5910701,....0.,+'(+/*(//..03-++584/57/....97:-12204569.772(,/2555-4(//;845;699(21//43./&$()&($)''6/-0782()*)-/,+.4444/2.11241--0++(+-1-81--&12.**)-(+,6422//-)(''&*5332.//-(.64:2840/09/84,.71.-.143:*,+-0*'''&*+5678656//)*+/.03112/)+0+1*,.+,,1/4/06./(0)0,)+6-57614('*51,+.-.3;92.)(&/-2246/16+,)-++,0*&%&(%$%$$')-*20+,&).**.06<:8465-4,+,5940)'%$%$(,76'/$)''*&%'*)0-,./(*,02310/6567)0/',.)2++0-,,,,(')*41/++(./26::35<8(*),+014:886'3,/&*(*,/102+-2/.022095,.15/3+'+*+17/,*'&$%(&(,-/01..1//41/3-2'-2,&&&$%'%&()4,7;89;8)/3,0//1;46568251332*()//2/7,)'..236,,$)%'%&0,/*)('*+-9;7652*--0+8..25.4(&*+0*)&'(*(%.3)),7,-,+.5/&(054/65+)((),',('&()63/116/2+*&/8026364*%&./02/89./7/53,30799,-45864(('+()13'-.-)01113:1392/-.,041)***%)*21817-,-7+2,/,,44-./+,*'%(*+3648;7:;02486-286686&*4,+(3456669,0++:<75810/-1731920&+*7;6-.0010)*/62187:642.(**-).*,-0041;45432103'&)*2,/:660,-6-1)4.0000-231)$$#&'&)/6,46)*223/
@325fe123-ddf1-488c-b34e-9e9d00adcbcf ch=426 read=153035 start_time=2019-12-13T14:40:19Z barcode=BC01 runid=2c9cf7bc05858273f10e7d7ec552fc0bd742dc3e
CCGGTTACCTTATTACGGCTTCACCCAGTTATTGATTCCAGCCCGACTGACTTTAAAGGTTAGATAGTCGGCTGGGCGTCTCCAACTCCATTATTATTGGTGTGACCCGGGCGAATTGTGTACAAGACCAGCCAGGAACGCATTCACCACAACATTCTGATCTGCGATTACTAAGTAACTCCAGCTTCATGTAGGCGAGTTTCAGCCACCACAATCCGGAACTGAGTAGCTTTAAAGGGATTGGCTGCCCGGCAGCGGCCCTCACAAA
+
20&,05-.-1/&)/%''()+2-)-(*),1-)()*(2-0,&$((((*,$'&(&&$&)*-,2/,)*+().-,')$),/+(-0.0'3*-,33)+.+1,(,.).30-,/.&),355..-//+-*+*.140/,'(%/0)67/7.+/1395'*,%&(&)*36,(,,..0)-,,,1()+)+(*.--+5*'%,-7.(*))+-61//03:23'**.%&&()+*)%()--.-0-++++/,/1,++).11,2+))'%%(&''+)(-'&&)+5+.$'%%&
@e5a186de-94fe-49f9-a5cd-213b0c54914f ch=30 read=86800 start_time=2019-12-13T14:40:23Z barcode=BC01 runid=2c9cf7bc05858273f10e7d7ec552fc0bd742dc3e
TTGGTATGCTTCGTTCCAGTTACGTATTGCTGTGGTGCTGGAAAGAAAGTTGTCAGGTCTTTAATATTTAGCCGCGCCTGTCGCTCTATCTTCCGGTTACCTTGTTACGACTTCCACCCCAGTCATGAATCACCAAAGTGGTAAGCGCCGCCAGAAGGTTAAGCTACCTACTTCTTTACAGCGCTCCCATGGTGTGACGGGCGGTGTACAAGGCCAGGAGCTTGTATTCACCGTGGCATTCTGATCCACGATTACTAGCGATTCCCGACTTCATGGAGGTGGAAGTTGCGAACTCAATCCGGACTACGACCTTTATGAGGTCACTTGCTCTCGCGGGGTGCTTCTCTTTGTATGCGCCATTGTAGCACGTGTTAGCCCTGGTCGTAAGGGCCATGACTTGACGTCATCCCCACCTTCCTCCAGTTTATCACTGGCAGTCTCCTTTGAGTTCAGCCGGACCGCTTAACCAAAGGATAGGGAACGCTCGTTGCGGGAACAACCCAACATTTCACAACACAGGCTGACGACAGCATGCAGCACCTGTCTCACGGTTCCCGGGCACATTCTCATCTCTGAAAACTTCCGTGGATGTCAAGACCAGGTAAAGGTTCTTCGCGTTGCATCGAATTAAACCACATGCTCCACCGCTTGTGCGGGGCTGTCAATTCATTTGAGTTTTAACCTTTGCGGTAGCCGTACTCCCCAGGCAGTCGACTTAACGCGTTAGCTCCGAGCCACTCAAAGGGCACAACCTCAAGTCGACATCGTTTTACGGCGTGGACTACCAGGGTATCTAATCCTGTTTGCTCCCGCTTTCGCACCTGAGCGTCAGTCGTCCAGGGGCCACTTCGCCACCGGTATTCCTCCAGATCTCTGCGCATTTCACCGCTACGCGTTCTACCCCTCTACGGACTCAAACTTGCCGGTATCAGATGCAGTTTGCGGACAGGCCAGGGGATTTCACATCTGACTTAACAAACCGCCTGCGTGCGCGCCCAGTAATTCGATTAACGCTTGCACCCTCCGTATTACCGCGGCTGCTGGCGCAGGTTAGCCGATTAAACTTCTTCTGCGGGTAGACGTCAATGAGCAGGTATTAACTTTACTCCTTCCTCGCGGGCGCTGCTGTAATTGCGCCCATTGTCCTGCAATATTCCCCACTGCTGCCTCCCGTAGGAG
+
'*.//-.%.-3/+,-2((*0712-3.121152**24-0(+$0*'%)**)*40./(0-,,16-1++(16.,'03(('),.0+)(*+21,358522,31;58,;+(82*./*('&%&%.48.02570300463&2%4:5-02220))*+4/$'%%&*(-*,002,/019:8-67:-7;9*20-1',*38)$(*,/.-0374;9952..,)0.02447'550))**''$''')19176:727:762233.)++017222120.*2)--++(0062553-'&$,'(&$(--*.--61-/(1-0,-0/60,/.,+((002211.0,-$(-()*231600(-*'(%'*.273256-//54415;135/+++*(,***--,,.6**.;9927,(-5706)**('&%(*758::/:7://265/4/)/,-.4;4/0001.10009:939)&-)(%.2.1(+,61:667)&.&+*.'2/(4,12-*,)%#%%'&14/8//-3,(0-0*3.+/21.294.,,.*-+2%'343402-040022434-00018010.***,2;:28('),,*))*,(*(),,.331-*/1.-1310026<97-414/./:;0121./),./:9::8223/7)//56('&1&:<:7<333..//59325,,-1-012),*%#('(-,-.2025;83212<<6176.44**.-+&'(-/(.*013;:6-/78&3,**)+-4.7---/1/1)//0**&'+*(((-12*,63,,01/(''*(+)+0496477388;-/0-4/,-,+,/879;48652116/.;-07135<-*,+73)(-/:54./+271456988/&(&%(,0.-147-2/$)*1-/53.241:5/5/2,.3&((32,,*)&+++(/66-79<20/**((*.235,5620,./+*+,.27811*&&)*16061/.0-,,++,+--7+&%((##%-213(132+%.-*)'(**,100.4.4.44993:37434:7532+,''&&%**-*5-1+.3;3:4.-.-&+),30.01$,**1,.,+*.103--,1'&%(&)+,8/./8+&0*+)&(2*2/2*(&*'%%*$&%(*8824.++.0,''**//0,(+2*&,-35/5/+%$$$%))('&$%#"$&%(&-,./17.&-*%'$''')&&)+7.268*$(),-1)+*(*7,-1/6,,-
@60263234-4670-4bd6-9d8c-8327926ef2c3 ch=480 read=109558 start_time=2019-12-13T14:40:28Z barcode=BC01 runid=2c9cf7bc05858273f10e7d7ec552fc0bd742dc3e
CCCGGTTACCTTGTTGCGACTTCACCCCAGTCTTGAATGCAAAGTGGTAAGCGCCCTCCCGAAGGTTAAGCTTCACCCCACTTCTTTTGCAGCCCACTCCCATGGTGTGACGGGCGAGTGTGTACAAGGCCGGGCATTCACCGTGGCATTCTGATCCACGATTACTAGCGATTCCGACTTCAGCCGGAGTCAGGTTACCGGGGCTTCCAATCCGGACTACGACGCACTTTGCGAAGTCCGCTTGCTCCTCGCGGGTCAGCCTATAACAGCCGCCATTGTAGCATTAGTGTAGCCCTGGTCGTAAAGGGCGCAGTGACTTGACGTCATCCCCACCTTCCTCCAGTTTATCACTGGCGATCTCCTTTGAGTTCCGGCCGGACCGCTGGCAGCAAAGGACAGGGGTTGCGCTCGTTGCGGGACTTAGCAACATTTTGCAACACGAGCTGACGGCAATATGCAGCACCTGTCTGCAGTTCCCGAAGGCACATTCTCATCTCTGAAAGCTTCCGTGGATGTCAAGACCAGGTAAGGTTCTTCGCGTTGCATCGATTGAAGCCGTACTCCACCGCTTGTTGCGCGGGCCCATCGAATTGTTTGAGTTTTAACCTTGCGGTATTACTCCCCGGAGCGGTCGACCAACGCTACGTTAGCTCCGGAAGCCACGCCTCAGACACAACCTCCAAAGTCGACATCGTTTGCAGCTGAACTACCAGGGTATCTAATCCTGTTTGCTCCCCACGCTTTCGCACCTGAGGCGTCAGTCTTCGTCAGGGCCGCCTTCGCCCGCCGGTATTCCTCAGATCTCTACGCATTTCACCGCTACGCACCGCAGATTCTACCTCTACGAGACTCAAACTTGCCAGTATCAGATGCAGTTCCCAGGTTGGAGCCCGAGTTTCACATCTGACTTAACAAACCGCCTGCGTGCGCTTTACGCCCAGTAATTTCGATTAACGCTTGCACCCTCCGGCGTATTACCGCGGCTGCTGGCACGGGTTAGCCGGTCGCCCTGGCCTTCTGCTAACGTCAATGAGCAAAGTGTGCTTTACTCCCTTCCTCCCCGCTGAAGTACTTCCACAACCCGAGGCCTTCTTCCTTACACGCGGCATGAAAACGCCAGGCTTGCGCCCATTTGTTACAGCTATTTACGCTGCGCCACTTTCCCGTGG
+
/6*-023/3628117/01136;80960)*)-+'+*.,-)247**(0-*+''*235*)1/)'%(*/.421&'%2&&+/.+%+2,*/1+&)))(/20+,,/51.6176355+*1,&&&%'%++)2.7884220))%%#&))*4:3525112<844480/(++-40(,-+./258;160/1.+(%$)&-,)*,-()305+--+3'*(+.3'3,2/*2/.-))+,-*))#&)(&'))*)-,2'%'0+*+,/'(),+-+))+#&(%((-,/)''('*-1-/8+*)-.&0($'+(()*235.09863.04)+,,)(*%)++(+,/.001954-505/.2:6958/4--/7;8232-13.4/*))(+93396//076-+&(+.7:451/1,4++(%01:,-.+.*,.+%/)'''+-/605/0*973-2*&&(+.,)0/)('*+0634&'1-../156./'&%((0**-+,0-02.(&)$*40-2,*),(+*+3208/*,,.)&&'&()'#(/,31/03923016+)),.8%*'*'&(-/8359.())/-+,30/)%-'''.%**'&&+,4..5/&'((''('''*+7608/*.1%,'.-),40+./4990151.,,-/.*)&%%#'+106,')$')1:21.++%)&)),,040912,0,5+,+,,&)-+..1624())-++/44616*/0**-2/243..)-1,$(&&$%''',-316,,10.-//-0/0:931950+/-01.+'*+,.56.,0.5:53+-')9999998575+-0.489-7,*+&)+--*+'.,'+++:;/506(),34466/10117<1/+/-((/&'$*+./$$%.-*601%/)&*,.0,'-,0232/(')$&/3,5459:()(++53:9:6;3).002+'&(/9+('&*;3+)+**0&()+-+1,0245-1,/61222-.,,+-//)..22)&*,/.*9+1*,//218509/,+-/6611./((*./0924:0000/38837/-')'.,..,-5+2,+%%&)((%%&(+11434/)+3/35/5000343:-*-)+*,,4,)*,-:*293/1.98,)+2')($&&'**&&(+1./3*))*,889;8:<:,4,*+,-*--5/,--,673,+-)%/*--5.111:6-16.('*&,,')()).(%%%)-+)%&%%'23)06-,.%+
@f9800cc9-40ea-4292-827a-068821a58c09 ch=198 read=141079 start_time=2019-12-13T14:40:27Z barcode=BC01 runid=2c9cf7bc05858273f10e7d7ec552fc0bd742dc3e
CCGGTTACCTTGTTACGACTTCTACTTTAATCGCTGACCCTACCTTCAGCCGCCTCCTTGCGGTTAGCTCACTGACTTCAGGTATTGCCAGCTCTCATGGTGTGACGGGCGGTGTGTACAAGACCAGGAACGTATTCACCGCGACATTCTGATTCGCGATTACCTGGTAACTCCAGCTTCATGTAGGCGAGTTTCAGCCTACAATCCGAACTGAGACCTGGTTTTAAGGATTTGGCTCCACACCTGCACGGTATTGCATCTCTCTGTACCAGCCATTGCTTAGCGTGTGTAGCCTACACATAAAGGGGCATGATGATTTGACGTCATCCCCACCTTCCTCCCTGGTTAACCCAGGCAGTCTCGCTAGAGTCCTCAACTTAATGGTAAACTAACGACAAGGGATTTGCGCTCGTTGCCCGACAACAACATCTCACGACACGAGCTGACGACAACCGCTGCACCACCTGTCACCTTGTCCCCGAGGATTTCCTCGATTAAGAGTAATGGGGATGTCAAGTGTAGGTAAGGTTCTTCGCGTTGCTTCGAATTAAATACACATGCTCCGCTACTTGTGCGGGTCCCCGTCAATTCCTTTGAGTTTAATCTTGCGACCATTGCTCCCCGGAACGGAATACTTAATGCGTTAGCGGCGGCGCAGTGTTGAGCCCCCCCACCTAGTATTCATCGTTTACGGCGTGGACTACAGGGTATCTAATCCCTGCTTGCTCCCCACGCTTTCGAGGCCTCAGCGTCAGTTACAGAAGTCCAGAGAGTCGCCTTCGCCACTGGTGTTCTTCCTAATCTCTACGCATTCACCGCTTCACTAGAATTCCACTCTCCTCTCCTGCACTCCTAGATAACCAGTTTGAATGCAGCACCCAAGTTAATTGGGTATTTCACATCACTTAATCATCCGCCTACGCTCCTTGCATGATAAATCCGGATAACGCTCGCCACCACCATTATTACCGCACGGCTGCTGGCACGTAATAGTCAGCCGTAGCTTCCTCAACAGGTACCGTCATTATCTTCCCCAAAGACAGAGCTTTACGATCCGAAAACCTTTATCACTCACGCGGCGTTGCTTTTGCATCGGGGTTTCCCATTGTGCAATATTCCCCACTGCTGCCTCAGTAG
+
-+/10;12636*2.**,*00,)%%*+2/0301&'(')0:2*(*%%''&(,2+.')+*)-(,.9393.152&(%('(*+.%0--%-(%*%%%)'.),')),,,0137/34/3,43633.5/94771/410710667<:78----6613;7577:<:7/-+3**,&'&1/342.6.-,//510212/155)$)2;,.--.-%(+0:80,+0:5422*-0.-39,;<:)+),'0/0.41124&)*/1'&#(*/132/7,..2120/,,'+*-,+'0+-.,)$)%%$'')((%$$%.)'(-,)/-22)+/52/+1,*()&-6+,058444/3::*+14084)*-3&%'+/-1*3&')/53*,.-.3%%&''*+)47503,)'&6+0-($&'&"*(-,/04++.--$4,((1-//0,1.*)(&('//*0,0.01148221-/24545445568.40207%&*-.*3214437:.,-5-5/2+54+)).,+-93,4....2,.)%*#($+&%)0-347884(.144281+65(.-936:716608&*)3*'))0+.0+%$%')422346:769+-.,/)--)2.+5;9//036:795&(/)),-*74.61,0+'&+,47.8+%+-1<91'1)),798:3/)+)*,-,,./+***3:701-*,'1-,,0+/(35477./*,.2')(%&1/38807:3*-)53349933/%)(-0+,.9868;1:8').+0+&&,107.*,./5;;****(689-))+(+-5838/1,&(&(*.'')**),,+-//,5.449-3448766:626/0+.5241/*()$&#'*--/6/*()%$%&)'/*2218'*+3/00.02564353222(,//1274846*95)((/+%,**,(+*)..31.(%(%+0201099601230..-//7/73,/811,()**189,4,(*(+)(-2::--22729682,//018:43/'((#'*+.8..711-+0../90/.,(%+,-*'.+/511,/-&($$&+(*))/$$&%+--.696::435012819;;..7*)-/,./72793)*,0420./51-043774674555-/032744/:'&'+)'(*135(/:43;9.0+'/-,-660:1006/96+(--/00000.0$+(-,
@d159d4be-43a6-4e86-804a-2cf64ff09267 ch=149 read=89728 start_time=2019-12-13T14:40:36Z barcode=BC01 runid=2c9cf7bc05858273f10e7d7ec552fc0bd742dc3e
CCGGTTACCTTATTTGCGACTTCACCCCAGTCATGAATCACAAAGTGGTAAGCGCCACTCCCGAAGGTTAAGCTACCTACTTCTTTTGCAACCCACTCCCATGGTGTGACGGTGTGTACAAGGCCCGGGAACGTATTGTTCACCGTGGCATTCTGATCCACGATTACTAGCGATTCCAGGCTTCATGGAGTCAGTTGCGAATCAATCGGACTGAGCACTTTATGAGGTCCGCGCTTTATCTCGCGAGGTCGCTTCTCTTTGTATGCGCCATTGTAGCGTGTGTAGCCCTGGTCGTAAGGGCCATGATGACTTGACGTCATCACCTTCCTCAGTTTATCCGCAGCAGTCTCCGCTGAGTTCCGGCCGGACCGCTGGCAACAAGGATAAGGAGTTGCCGCTCGTTGCGGGACTTAACCCAGCATTTCACAGCACGAGCTGACGACGGCGCACCTTCCTATCTCCACGGTTCGAGCACATTTCACCATCTCATGAAAACTTCCGTGGATGATGTCAAGACCAGGTAAGGTTCTTCGCGTTGCATCAGATTAAACCACATGCTCCACCGCTTGTGCCCAAATCGAATTCATTTGAGTTTTAACCTTGCGGCCGTACTCCCCAGGCGGTCGACTTAACGCGTTAGCTCGGAAGCCACGCCTCAGGGGCACAACCTCCAGAAGTCGACATCGTTTGGCGTGGACTACCGGAATTATCTAATCCCTGTTTGCTCCCCGCGGCGCACCTGGCGTCAGTCTTCGTCCAGGGGCCGCCTTCGCCACCGGTATTCCTCAGATCTCTACGCATTTCACCGCTACGCAGGTTTCACCCCCCTCTACGAGACTCAAGCTTGCCGGTATCAGATGCAGTTCCCAGGTTGAGCCAGTTTCCACATCTGAAGCAACAAACCGCCACCGTGCGCTTTACGCCCAGTAGTCGATTAACGCTTGCACCCTCCGTATTACCGCGGCTGCGCTGGCACAGGTTAGCCAGTGCTTCTTCTGCGGGTAACGTCAATGAGCAAAGGTAATGCTACTCCCGCACCGCCCGCTGAAGTGCTTTACAATGAAGGCCTTCTTCATACACGCGGCATGGCTGCATCAGGCTTGCGCCCATTGTACAATATTCCCCTGCCTCCCGTAGAAG
+
631/21-2413+,1-*./.34;60389/-/498988<41/02;:579;965'338:/1.80,%*-*2.40.*)))-0-).06-075+121+350*-,0;7-18953.+*(+,//203548:4586)(//)1-,2/.7%+5../1--.))-379,+++,''*/27:43/)'',-.-4*'()*/621651,.-1)//:14%$%(*)2.6(1,)+%$%,',*-753//-/.6,+(%&),(&*//4+/+*0024*,1305/5;/-2112589;126*(*+-,4561/122:1.1:983/2(-598;7.,,,+.-./-.44599/2)/14:5403--2<2+10+&)%,,,01144.)*2/,/3/5)*+3/3:031+/.01,0&,-.)1*0.,+*%(14(,)(*2447:5508/3/.0.-/+**%.0.990-.)'+(+./2763020+0)&*()%*)..*1*,02273,,.78.2$%+.((**.)($&'((5//+-,-567/4547149;-,*'-24540/27:+1-)-'2*::::8536/31*+-01%%*+-.<53;0000/1108349243-/'$*)+$%%((%.'6-6,.7601.8;<-3:305/.-&2833810*197+34:685525+,/,0,0032240/0/2'/*/-482335:87&/587.-.14-0+/**%+&)+:857572(-*&(&**/)-+*)$/&$*$$+(,*,-.,.37)*61;/+././/)$%&#$$'$-.(*'&')++23-1..,213//9;50:2390;9789*123443765+03*)/00357675865:.5.1:+.50+&*%'$,+*((/.115.+1-+.*(.1369-+),,4.07*)/*+/---.-9498;260-2946)$*,,'(1:+/**+0033)((#%'5+6;;8;782&&()*+10*,*()2/62),+.)*-&**2/.+//.51+,-.8445903/0/-39135431.,(**1.*).(/510-,0//88456;48;798810-+0:.--,,0-.1.7393(1+1(*-8822113(&&$'*)/3)*-++)&%*%'(+*)*.(%%&&+./92:56<9*(**&),++1,0548500011;(587691331;5/0:21/&0,+*2..1-+'*,2)55()70-()(
@87af749d-8ca6-44b3-a7d3-10ed8d69114f ch=248 read=125208 start_time=2019-12-13T14:40:36Z barcode=BC01 runid=2c9cf7bc05858273f10e7d7ec552fc0bd742dc3e
CCGGTTACCTTGTTGGCTTCACCCCAGTCATGAATCGCAAAGTGGTAAAGCGCCCTCGAAGGTTCGCTTCCTACTTCTTTGCGGCCTCCCGTAGTGTGACGGGCGGTGTGTACAAGACCAGGAACAATATTCTACGTGGCATTCTGATCCACGATTACTGTGATTCCGACTTCGTAGGTCGAGTTGCAGACTCAATCCGGACTACGAACTGCACTTTATGAGGTCCGCTTGCTCTCGCGAGGTCGCTTCTCTTTGTATGCGCCATTTGTAGCACGTGTGCTTAGCCCTGGTCATGGGGCCATGATGACTTGACGTCATCCCCACCTTCCTCCAGTTTATCACTGGCAGTCTCAGCTGGTTTCCCGGCCGGACCGCTGGCAACGAGGATAAAGGGGTTGCGCGCTCGTTGCGGACCAGCCCAACTTGTTCCTGGCACGAGCTGACGACAGCCATGCAGCACCTGTCTCACGGTTCCCGAAGGCACACATTCTCATCTCTATAGAAAACTTCCGTGGTCTCAAGACCAGGTAAGGTTCTTCGCGTTGCATCAGATTAAACCACATGCTCCACCCGCTTGTGCGGGCCCCATCAATTCATTTGAGTTTTTTTAACCTTGCGGCCGTACTCCCCAGGCGGTCGACTTAACGCGTTAGCTCCGGAAGCCACGCCTCAAGGGCGCAACCTCCAGGATCGACATCGTTTGCGGCGTGGACTACCAGGGTATCTAATCCTGTTGCTCCCGCTTTCGCGCCTGAGCGTCAGTCTTTGTCCAGGGGCCGCCTTCATACCGGTATTTCCTCCAGATCTCTGCGCATTTCACCGCTACCTGGAATTCTACCCCTCTGCAGAGACTCAAGCTTTGCCAGTATCAGATGCAGTTCCCCGTTGGGCCAGGGATTTCATCTGACTTAACCGACCGCCTGCGTGCGCTTACGCCCGATGAAGATTTCCGATTAACGCTTGCACCCTCCGTATTACGCGGCTGCTGGCGCAGGTTAGCCGGTGCTTCTTATGCCGGAGGTAACGTCAATGAGCAAAGGTATTAACTTCTCCCTTCCTCCCGCTTCAGAAGTACTTTTAACCCAGAAGGCCTTCTTCATTACACGCAGCATGGCTGCATCAGGCTTGCGCCCATTGTGCAATATTCCCCACTGCTGCCTCCCGTAGGAG
+
32+/.5,--5,()'()+.45/330-''17//.30..%*(20,-*3+04+)-4382,3)+0/*/)('(''')&-032+-/*'('*0-*28,)2(1622134.57223202*,)+06-+20*/.0/.&&))1**'&)*,1621474(*,45/)*-*4-*))%'**3-4+,$33:/**%''()*(.)5+0.2688-//+/)6-86-'))'$&($%%(-5/,..*+&*.+,-/1,,-.++'&('*'-+-.9/88189/-12559::<728,(+-0.*--,32/)*'*+7;129::927003423./++--*-.1../-.37927;.+.('1),*2,-.6:;.//035/0/,1465.&$%%'(+5/03+&(,.082740/,,00+(++&21..64.,,.*/4))()*21626521/4(+&(%*)&'&'&&&2+1'%&()(,+)11222-+%**-/85714./0077443/-61848551/-+,/-6031-),0999:778810*(&%*/2.3496:678-+'''(+/12:557765)31948<844-0,++.08-,.1.14/-9,//,,..77-/3)%$$%$,+,*42/898-464:5;6/1:83124028<2-3,+'*(()1746+0,-*799-2497(653/+'&&0-201/30-'*+/.,-,0*/-*+*0736'/&-,)%(--.303&)('%(1146574*63+&*),**-.9574/15//('-&()*098653146**)-1,'*-8-.-.&06/0.2568*)('%$'*&),()170.-6/.7-42(*+18,/*&$'&'*(+'(*8-,*()(12415;71+-.**.(*'&%--&4,76*760--)%$)%$$)&+230)()+1)*-/)+-.67&65:9:.675764%,&+)-,-'%**()17301/1,,++)+-4/&*)07,,&$$&%-'*('+'#&&('&$&*%()')-:+31..2927-,+0(&'%+22018.0015*,**.,,+-(('%&#'&+((),-,2,-.++,,$(&#&(+//0(*&*'*()//1.-0+,01:,-/-.)0,/)*/)(+0++-/-(-0)%)++)*%'*%(*),,*%&%00+&(+++-1:3;44:5-2%&'(-+-,/.+1085657678+88121).10;3./3-/&2/;22181584+03**-*+-,-6+,/'00*)
@e5e8a4ba-be08-486a-ad27-b7dfb37484ce ch=138 read=116444 start_time=2019-12-13T14:40:47Z barcode=BC01 runid=2c9cf7bc05858273f10e7d7ec552fc0bd742dc3e
CTCCACCACGGGGAGGCAGCGGTGGGAGGAGGAGAATATTGCACAATGGGGGAAACCTGATGCAGCAACGCCGCGTGAGTGATGAAGGTTTTCGGATCGTAAAGCTCTGTCTTTGGGAAGATAATGACGGTACCCAAGGAGAAGCCACGGCTAACTACGTGCCAGCGGCGCGGTAATACGTAGGTGGCAGGCGTTATCGGATTTACTGGGCGTGAAGGGCGTAGGATGATTAAGTGGGATGTGAAATACCCGGAGGCTCAACTTGGGTGCTGCATTCCAAACTGGTTATCTAGAGTGCGGGAGAGGAGGTGGAATTCTAGTGTAGCGGTGAAATGCGTAGAGATTAGGAAGAACACCAGTGGCGAAACTTCTCTGGACTGTAACTGACGCTGAGGCTCGAAGCGTGGGAGCAAACAGGATTAAGATACCCTGGTAGTCCGCCGTAAACGATGAATGCCACTAGGTGTGGGGTTCAACACCTCCGTGCCGCCGCTAACACTACATTAAGTATTCCGCCTGGGGAGTACGGTCGCAAGGTCGCTCAAAGGAATTGACGGGGACCCGCACAAGTAGCGGAGCATGTGAACTAATTCGAAGCAACGCGAAGAACCGCCACCTACACTTGACATCCCTTGCATTACTCTTAATCGAGGAAATCCCCTCAGGGACAAAGGTGACAGGTGGTGCATGGTTGGCTGTCGTCAGCTCGTGTCGTGAGATGTTGGGTTAAGTCCCGCAACAGGCGCAACCCTTGTCGTTAGTTACTACCATTGATTGAGGACTCTGGCGAAGCTGCCTGGGTTAACCAGGAGGAAGGTGGGGATGACGTCAAATCATCATGCCTGCCCCTTATGTGAGGGCTACACGTGCTACAATGGCTGTGGTACAGAGGGATGCAATACCGTGAGGTGGAGCCAAACTTTAAAACCAGTCTCAGTTCGGATTACGAAACTCGCTACATGGAAGCTGGAGTTACTAGTAATCGCGAGATCAGAATGTCGCGGTGAATACGTTCGGGTCTTGTACACACCGCCCGTCACACCATGAGAGTTGGCAATGCCAGAAGTCCGTGAGCTAACCGCAAAGAAGGGCGGCGGCCAGTAGGGTCAGCGATTGGGGGGTGAGAATCATGACAAGGTAACCGG
+
..56../,/(+0.*,3+*''%$$)1*)++))))&&(%#&&$(&),31+2-+)*3209*)+0/423306424932461***+/2104+0/;6/-7;678498;10126764/280(4-.-+..,1+*(-)11)/.*)+/,)*()+/0(),*)+536522,**,1(')(((&&&%&)-,-0332/++121+-43,5,,*6,.+260,//32*+-2:63-35-4(&(((:-+*0*(+-3<:720-((-2/1140/5,/5/0:+2+/05;897868789527)3/112-4.--56/.%'(66):6.,'++&()(-.6/5.:)*,7.4,-,/+0+-3/+)-.0//,++.0-/*1)+*-,155346593-)++*,*)**+061220/-0*'.)+**+*,3-+-6*-,)*--8<1,-.3723,,/(8+3'(*:87;00597*,/,,(,3650-(&%'*,782&,()*,&0)+*-*.3*09)-'(&-3388,089967:&*+7)+''$%%%,(/(())-.1/,1*('(,,'(,*/.:55+,0*0(''#$&)-,(-).41627:44:324;5*,'))/)**,/37.01.10**%$%&0-3762-2-..,4--,.1+'+**&''%'&&(++/.6/0156091/5-1%/))+//116398.+-*+1,+013+-0)499586:)0+--/533536:822220129*((+,0168/+---:87776486522652;3:83;24/62:)*/026(*12487:7:307/1071;.,0...537;-.)%$(9**,838994+2.,,1+,.1:;642,-6191948/-3.--,*)4;;77987988968,,-:;956*-/,)28/*3//.10/,0.01340+,-/283453;2.:000--523593..63/76/50/.39470/./+/.-)244;985<;5;<:99979678348:968/04-/,36/.7602),-.09,/-+,28:...9-1--162722/40.&(00-+).1478688;988895624.4%+01//30,++*.-0977<1)+.+//184531/-+3-1.2220%1.$&))*+.8792,4.44:554442+&'**+)(),.,013&'&&&,)*-5562(0+04411*,,+&-0-4(,&%)+/+3-2:8:8,
