# Supplementary material for: De novo species identification using 16S rRNA gene nanopore sequencing
Source: PeerJ. 2020 Oct 21;8:e10029. doi: 10.7717/peerj.10029 (PMC7585375; doi:10.7717/peerj.10029)
Supplement: Supplemental Information 3 [file peerj-08-10029-s003.zip › pass_fastq_runid_2c9cf7bc05858273f10e7d7ec552fc0bd742dc3e_397.fastq]

@9a7c79c1-64e5-47c2-b727-5776e34c550b ch=85 read=131245 start_time=2019-12-13T14:40:56Z barcode=BC01 runid=2c9cf7bc05858273f10e7d7ec552fc0bd742dc3e
CTCCTACGGGAGACAGCAGTGGGAATGTGCACAATGGGCGCAAGCTGTTATCATGCCGCGTGTATGAAGAAGGCCTTCCGGGTTGTAAAAGTACTTAGCGGGAGGAAGGGTAAAGTTAATACCTTTGCTCATTGACGTTACCCGCAGAAGAAGCACCGACTAACTCGTGCCAGCGGCCGCGGTAATACGGAGGAGTGCAAGCGTTAATCAGGAATTACTGGGCGTAAAGCGCACGCAGGCAGTTTGTTAGAATCAGATGTGAAATCCCGGGCTCAACCTGGGAACTGCATTCTGATACTGTAAGCTTGAGTCGTAGAGGGGTAGAATTCAGGTGTAGCGGTGGTGGGAAATGGGCGAGATCTGGAGGAATACCGGTGGCAGAAGCGGCCCCTGGACGAACTGACGCTCAGGTGCAGCGTGGGAGCAAACAGGATTAAGATACCCTGGTAGTCCCGCGCCGTAAACGATGTCGGCTTGAGTTATTGCCCTTGAGGCGTGGCTTCGGAGCTAACGCGTTAAGTCGACCGCCTGGGAAGTACCTTGTACAAGGTTAAAACTCAAATGAATTGACAGGGGGCCCGCACAAGCGGTGGGCATGTGGTTTTAATTCGATGCAACGCGAAGAACCTTACCTGATCTTGACATCCGCAGGGAAGTTTTTTCAGAGATTAAGTGTGCCTTCGGGAACGTGAGACAGGTGCTGCATGGCTGTCGTCAGCTCGTGTTGTGAAATGTTACGGGTTAAAGTCCCGCAACAGGCGCAACCCGCTATCCTTTGTTGCCAGCGGTCCGGCCGGGAACTCAAAGGGAGACTGCCAGTGATAAACTGGAGGAAGGTGGAGCGTCCAGTGTCGCGGCCCCACCCGACCAGGGCTACCGTTGCTGCAGCATACAAAGAAGCGACCTCGCGAGAGCAACGGACCTCATAAAGTGCGTCGTAGTCGGATTGGAGTCTGCAACTCTGACCGGTCGGAATCGCTAGTAATCATTAGTCAAGAATGCCGGTGAATACGTTCAGGCCTTGTACACCGCCCGTCACACCATGGGAGTGGGTTGCAAAAGTAGGTAACTTAACCTTCGGGAGGCGCTTACCACTTTGTGATTCATGACTGGGGTGAAGTCGTAAAGGCGCCGG
+
2322--,)/-'*%.(10..2-93,1.%2'(*/17315.,)*-''++,)&$&+*/286521213566660,/-),6202.+753;012;7+)/-++'$''',-()/+(*'#(&)1'*0403577-88-.44.5/.-401/--2**-++0,'-*()-2+'%//4.(')$-$%%%&&+*0/35.3-,8,*+),.'(#*)32:88975:6947()*%%*')*99;8968790,,,+&)),04:96.96.),41)+++,06::53.061*/3)).)),61:5:8:;8566,,+)(&'(&)*++---.&().,,$((),,0-'254)+-*6*7*9*,+2)&'))/7,,0+201*/+)((''*,-.2./26/15.50++2&,,0/,%%**%)//751--.7::/,4.0001665863968714557*9,***02(-(,/&/+-)''('-.*(+.0./304*)+$%&)+,7-10&'*771),,+)%(+3),..3:---,1)6.69-2-,*0,.-./2375540809/024234605;589/*(#(%)(%%)'&'&()1+44;:7-346<:0.(()++&-).085/.71,,,0,.*,-21*..-//,*()&'&#1+4;5535565*511125-.'4170.663.&..,2.01671)%'#3.&((-,2854+/(*%)&(&')'))2'-5558/::2++')&&/,1-+0,23:9994230/06765502235210.9//-0.+*.20'&'/2.32;2-23:,-12*5))13447242,$&,*-02,5+).:3396998;84-3212)2229558.9+),.',/185::5//*)(-63/03/,..+4.6/..'))170'%()&('((()&).,#')(),*.),.-2)'+'&)+,'%&$$&**53437'%()'),57456121*,(%'+(*1;62711054;5124578879876807-201-*+,-177140-/$%$(%&%%&(+,534...*++1,,,%6&('**',*.53366141'&81365567$)12-6-++1111814610430/-/7.2322('*+.'*8,16<1(')*-0,-()''//26676(7+'-+'//22.453,88,,95461/.0/450/-/.+,..,,,&+'++**'%+1.8
@1cb17f41-bb32-4f77-ae45-4ebecb9cb37d ch=317 read=192311 start_time=2019-12-13T14:41:08Z barcode=BC01 runid=2c9cf7bc05858273f10e7d7ec552fc0bd742dc3e
CCCGGTTACCTTGTTACGGCTCACCCCCCAGTCACTGAATCACAAAGTGGTAAGCGCCCTCCCGAAGGTTAAGCTACCTACTTCTTTTGCCTCCCATGGTGTGACGGGCGGGTGTGTACAAGGCCGGGAACGTATTCACCGTGGCATTCTGATCCCACGATTACTAGCGGTTGACTGTGAGTCGAGTTGCAGACTCAATCGGACTACGACGCACTTTGCTTAAAGGGTCCGCTTTGCTCTCGCGAGGTCGCTTCTCTTTGTATGCGCCATTGTAGCACGTGTGTAGCCCTGGTCGTAAAGGGCCATGATGACTGACGTCATCACCTTCCTCAGTTTATCACTGGCAGTCTCCTTTTAGGTTCAGCCGGACCGCTGGCAACAAAGGATAGGAGTTGCGCACGCTCGTTTGGGACTTAACCCAGCATTTTCACAGCACGAGCTGACGACAGCCATGCAGCACCTGTCTCACGGTTCCACGAGCTTCTCATCTCTAAGCTTCCGTGGATGTCAAGACCAGGTAAGGTTCTTCGTTGCATCAGATTAAACCACATGCTCCACCGCTTGTGCGGGCCCGTCAATTCATTTTGAGTTTTTAACCTTGCGGCCCGTACTCCCCAGGCAGTCGACTTAACGCGTTAGCTCCGACCACGCCTCAAGGGCCTGGCCTCCAGAGTCGACATCGTTTACGGCGTGGACTACCGGGGTATCCTAATCCTGTTTGCTCCCCACGCTTTCGCACCTGAGCGTCAGTCTTCGTCAGGGCCGCCTTCGCCACCGGTATTCCTCAGATCTCTACGCATTTCACCGCTACACCTGGAATTCTACCCCCCTCACAGGACTCCGGCTTGCCAATCAGATGCAGTTCCCAGGTTGAGCCAGGGATTTCACATCTGACTTAACAAATACCGTGCGCGCCCAGTAATTCCGATTAAGCAACGCCCTCCGTATTACCGCGGCTGCTGGCACGGGTTAGCCAGTGCTTCTTCTGGAGTAACGTCAATGAGCAAAGGTATTAACTTTACTCCTTCCTCCCGCTAAAGAAAGTACTTTACAACCCGAAGGCCTTCTTCGCACACGCGGCATGGCTGCATCAGGCTTGCGCCATTGTGCAATATTCCCCTGCTGCCTCCCGTAGG
+
072,3,:*.749*25&/-.+,&)/0496+.-44*%'&&$&&&),3--,.120*)*)/,-+-1,+.5293<49044.373589;,8:6(01/+16.$4(1311113.63,*.(')+)/-/84714/+76/-'(,*4;5256+///-+05+.-*.0-(&*+00-')))-,.*/++)+'*&%%,-/&$.4936-/0//64:26(1,/.,.0,.+-$))+)'$%#+)&(*&&)(&')2,)*43.+()''++*.()+7,/.171,/-.**-4:439)('*)%*)(('%%(+/:,,56886/:0)-2432+*)*)((&&(*22::9920160604.12148.,,111.)''%-0321+,12)%'+-14',05/6250(,207423339..3.81,+%(3.),)*&*(,.2.1/%'-.,))*0-/-,,&1010,+/-2/)0.0-,5433*2307/235')&'#%%#)(--.0.-),1329./%')()).-+,/056532&'$&)+4:009:8801667669<020.)')-.93///-*-(,+.8'',+/.946;63/1.,113.18./1/,.1.03*.4(&,-.93<583<<4/324894./61322-,'.46,-9451636*'1--+5643662717/00,-/-,.02&&(...1/0624/2.4/0.0+/-3(,)'$%%+,4684777394,,*6/11::643(/'(0/),((/*(1<9:::.;1+)//-6;4(+,./430/2*482335666:43557<9106'*9744356563359/1:,62.1.-&*...134499896826;8.14859934-21140/00,))(,499:.)**-,077578--+)+*%0.*%(-++-10+$(+3-3*+-,11.++5)&+*+'88+-)*+-,-----0232/+*%$%'(*/)('&)1)(+-375330-+1*.'#'+$'%()**.4,/01;1285:/9...0-0*(&)+*+.-,,25'55675<45;1/2.%)*.03148493/-)+)+(+*,*2-1+./65-/03:+883,7/+$&'(-)&)*)(*(*./)&)*'.-''++*3086-(*)))*())/,,-0,)*(&&'''(,/&2/--((+(((&(2(+&%&*%().42.-+*,+*,)*,8004&6/
@31beaefb-ec10-422a-ba27-42b620d9cb10 ch=281 read=94090 start_time=2019-12-13T14:41:06Z barcode=BC01 runid=2c9cf7bc05858273f10e7d7ec552fc0bd742dc3e
TTGGTATTGCTTCGTTCGGTTACGTATTGCTGGTGCTGAAGAGTTGTCGGTGTCTTTGTGTTAGCAACCTATGTCGCTCTATCTTCCGGTTACCTTGTTGCGACTTCACCCCAGTCATGAATCTGAAATTAGTGGCGGCAGCGCCCTCCCGAAGGGATTAAGCTACCCTGCTTCTTTTTTGCAGCCCACTCCCATGGTGTGACGGGCGGTGTGTACAAGGCCGGGGCGGTAATTCACCACCATGGCATTCGATCCACGATTATGATTCCGACATGGAGTCAGGTTGCAGACTCAATCGGACTACGACGCGCTATGAGGTCCGCTTGCTCTCGAGGTCGCTTCTCTTTGTATGCGCCATTGTGGCGTGTGTAGCCCTGGTCGTAGACCCGCTGATGATGACGTCATCCCCTCCAGTTTATCACTGGCAGTCTCCTTTGAGTTCCCCGGCCGGACCGCTGGCAACAAAGGATAAGGGAGTTGCGCTCGTTGCGGGACTTAACCAACATTTCTAGCACGAGCTGACGTGACAGCCATGCAGCACCTGTCTCCACAGTTCCCGAGGCACGCAATCCATCTCCTGGAAAGTTCTGTGGATGTCAAGACCAGGTAAAGGTTCTTCGCGCATCCCGAATTAGTACATGCTCCACCGCGTGCGGGCCCCGTTAATTCATTTTGAGTTTTAACCTTGCGGCCGTACTCCCCAGGCGGTCGACTTAACGCGATTAGCTCGGAAGCCACGCCTCAAAGGGCGCAACCTCCGTCGACATCGTGCACGGCGTGGACTACCAGGTATCTATCCTGTTTTGCTCCCCACGCTTTCGCACCTGAGCGTCAGTCTTCGTCAGGGCCGCCTTCACCTGTTATTCCTCCAGATCTACGCATTTCACCGCTACCTGGAATTCTACCCTACGAGGACGCTCGGCACTTCGGTATCAGATGCCGGTTCCCAGGTTGGGCCAGGGGATTTCATCTGACTTAACAAACCCGCCTGATGCGCTTTACGCTTAGTAATTCCGATTAACGCTTGCGCCCTCCGTATTGCCGGCTGCTGGCGCAGGTTAGCCGGTGCTTCTTCTGCAGGTAACGTCAATGAGCAAAGGTGGTAACTTCTCCCTTCCTCCCGGTACTTTTACCTGGCAGAAGGCCTTCTTCATACGCGGCATGGCTGCATCAGGCTTGCGCCCATTGTGCAATGTTATTCCCCGCTTGCCTCCCGTG
+
)),&)%(&%&')+-/63'2,5+,)2,,7244701/./1*.&'),70000445662;9102.0%+(*&)(''.+0001232-324124(2+;+.429-23&*,-15500.873*.20()+,,++'',*(+)%-,0,+(*(%'*))+&'.0+**+)')$.)/5+///26))%+-3),/53;.221)47+&+,-+*%*+34542143980,)0,/--*/)3/*7**/*'+&($%),2.+*,',)00241.3,(*,.41+../3)'$&%2634/(.'))-%')/&)*-+)*2245564;27-92846541/,-),+*-+&+--0((*10+))))'(&0,/0/23615526:+-*--.0163481+/-+'(,,)(*+06127;::4-,)%)4*(,++**')')--0233-2-/))*,**49,+.0$(+)-.)-0.-/.,313/038842*(+23.7441*++.,,-(//3&3,773/*.)%(2*((((+2-251+3.7,-2./(,(++5-.01,%$$''*/1878762/')'+%%&+*.+0012299431218''),.880)''*,/-',%*-/-574741.)(1-..,*).,,*+-624*34,4-168/.3/.0(*+-3+,5)'&&%+--,((+*/)(%+,122-..2/+.-**'*)-/1)/75.-03232<951<;*++-/.*',(,-,40-/-6/./-//187/-/-1./..**,*+/3/.+,$,%&+213))&*%+*%&&,41223*/3*($(/210./'%--0(3/20/*%&&*.10/1/3./240.)31*+//),,2712200*$$*+7;3.1.)()()%(&.+++*,,243/....53308*,,/*)+26182,/'$%$&'693+*0*+)//-,,.-1-69..&(*&)*%)%##((&0,3/+25)'+,)%*++.&0,+''&$&%'&.+3469579:.5'.+/,%%$'),)4-),,*$).-,)06*+*))'(*12464565166**//++&+)+((,**'))'%$''-*,1++*-.0/0+,,.1-)-,/8.,01*/,0(%)&%'&*,/-1+)%*(-/.10046260//90:9;6+)+')00283121-41444269(0))&$''*%'(''.4+.0/--**%&%*(,032%#$$#%$,%&+*1302/536;5''&'&*.-,'++42424335,05,/-*,+07.)6,++)+(4)$+0)-20/0)#%%%%'))/8+-0'
@3416152a-b585-4a7a-a642-ad4b5e896bc8 ch=200 read=87610 start_time=2019-12-13T14:41:16Z barcode=BC01 runid=2c9cf7bc05858273f10e7d7ec552fc0bd742dc3e
CAGGCTTTACCCCAGTCATGAATCACCAGTGGTAAGCGCCCTCCCGAAAGGTTAAGCTACTGCTGCTGCAACCCATCCCATGGTGTGACGGGCGGTGTGTACAAAGGCCGGAACGCGTATTCACCGTGGCATTCTGATCGTTACTGGCGATTCCGACTTCATGGAGTCGAGTTGCCGACTGTCCGGAAAAAATGACGCACTTTATGAGTCCGCTTGCTCTCACCGAAGGTCGCTTCTCTTTGTATCGCCATTGTAGCACGTGTAGCCAGCCCTGGTGGTAGGGCGCGACGGCGTCTCCCCACCTTCCTCCAGTTTATCACCTGAATAGCAGTCTCCTTTGAGTTCGGCCGGACCGCTGGCAACAAAGGATAAAGGTTGCGCTCGTTGCGGGACAACCCAACATTTCTCCTGCTGAGCTGACGACAGCCGTGACACCTATACGGTTCCCGAAGGCATTCTCATCTCTGAAAACTTCCGTGGATGTCCGCAGGCGGTTCTTTGCCCGTTGCGTCGTTGTACGCTCACGCGTGGGCTGTCATTCGTGAGTTTGGCGCGCGACCCGTACTCTCCCCAGGCGGTCGACTTAACGCGTTAACTCCAGGCCACGCCTCAAGGGCACAACCTCCAAGTCGACATCGTTGCGGCGAGACGCCAGGAGTATCTAATCCTGTTGCTCCCCACGCTTTCGCACCTGAGCGTCAGTCTTCGTCCAGGGGCCGCCCAGCTTCGCCCGCGTTCTCCGAATCTCTACGCATTTCACCGCTGCACCTGGAATTCTACCTCTACGAAGACTCAAGCTTGCGGTATCAGGTACGTTCCCGTTAGGCCGGGGATTTCACATCTGACAACAAACGCGCGCCGCCAATGTAATTCGGTGCTGCCTCATGTGGCTGCTGGCACGGAAAGGTTAGCCGGTACTTCTTCTGCCGGGTAACGTCAATGAGCAAAGGTATTAACTGCCTTCCTCCCCGCTGAAAGTACTTTACAACCCGAGCCTTCGCGCGGCATGGCTGCCTCGGGCTTGCGCCCATTGTGCAATATTTACGCTCCACGTAGAG
+
$$%%(,,,%''($$$,*.987;82()&+(0-3,1*()+63++//((+40/3.:+0(,-)*')'*)*(/00)3/)'*+40-05753+%&&*347(1+--..6/89-2134)2130$'#(&..-%%$&'%%)&**/---(&%&%$((-0,'%07-.-,/191*0*-*+,-13,6,%(&%#$%$',(((%*/1+$#%#%&+%*./70/*&%&,*%'.),,/-')'12/,')))+)/10332-56-,,.(,5:536/((**'/.*''$$(&*+397./730&'$,.'''$%%%(.-,1.+169-*0/4857)05/239/(+)')%&&'(%',-*-/022-+.)&',-11'+**.20541011211602:*0,,*(+'+.,,*+)*.4.42//-7,*)(*,/-,-3.45-(++*$&'*()010//.-,00082'(('.//.%$$(*,31,*(&&+0*,011;2(*.65554.-450,0102/./122-000&,$*%*'*/+--61(,)%&)(&'$)'*)'$#$%$&'($&$%%&%&$$&%(4'&+'%&'#&++*'&()*''**27-*+&*)+(/68/1388/754/.+*+2/40.).+.*+,04$(%&%(*)**-/1-.1-,'*,/*3.2+2(--..+--**(%'%%(%%$%%%$#%''..&')+43(-&)25-/10,,,2:9/.301.86-),*-0.+)55694*),+*,,)+4''787*84),3*&$&%'*,02(&&'&')(,%'''&&'(,)0/2005;5278202#*$(&&%%,'2)74115-,*')'+**-531''&)+.''&.*/07)-'*(-+&,.,&%)&%(&-(*,2,(40))*-,03-+))(.*,**'%%%$$''&(),-,)'(,-0/%),''*$&$%&&&$$%'&-1550,*'+*1.3+))+,)*,-'+)%*/)++-,5/5'364,08658-4,+*,-.4:--///26,3+*+,((4,/-+56,+87603/,/.-36-*.2,42(&%&))'+$"$$'2664002//-.,,/%25/.4+/009*&')%.'+.40..1%#%#%*.-'*++,+('
@0ffd7260-924c-488e-99ff-af875887c1df ch=365 read=179596 start_time=2019-12-13T14:41:13Z barcode=BC01 runid=2c9cf7bc05858273f10e7d7ec552fc0bd742dc3e
CTCCTAGGAGCTGGCAGTGGGGAATATTGCACAATGGGCGCAAAGCCTGATGCAGCCATGCGCGTGTGAAGAAGGCCTTCCGGGTTGTAAAAGTACTTTCAGCGGGAGGAAGGGCAAAGTTAATACCTTTATCATTGACGTTACCCGCAGAAGAAACACCGGCTAACTCCGTGCCAGCAGCCGCGGTAATACGGAGGTGCAAGCGTTGGAATTACTGGGCGTAAAGAAGCGCGCAGGCGGTTTGTTAAGTCAGATGTGAAATCCCGGGCTCAACACAGGAACTGCATCTGATACTGGCAAGCGAGTCTCGTAAGGTGGGGCCAGGGTGTGGCGGTGAAATGTGTAGAGATCTGGAGGAATACCGGTGGCGAAGGCGGCCCCTGGACGAAGACTGACGCTCAGGTGCGAAAGCGTGGGGAGCAAACAGGATTAGATACCCTGGTAAGTCCCACGCCGTAAAGCGATGTCGGCGGAGTTGTGCCCTTGAGGCGTGGCTTCCCGGAGCTAACGCGTTAAAGTCGACCGCCTGAAATACGGCTGCAAGGTTGAAACTCAAATGAATTGACGGGGCCCGCACAAGCGGTGGAGCATGTGGTTTAATTCGATGCAACGCGAAGAACCTGGTCTTGACATCCACAGAACTTTCCAGAGATGGTTAGGTGCCTTCGGGAACACAATGAGACAGGTGCTGGCTGTCGTCATCGTGTTGTGAAATGTTGGGTTAAGTCCGCAACAGGCGCAACCCTTATCCTTGTTGCCAGCGGTCCGACCCGGGAACTCAAAGGAGACTGCCAGTGATAAACTGGAGGAAAGTGGGGATGACGTCAGGAGTCATCATGGCCCTTGACCAGGGCTACACACACGTGCTACAATGGCGCATACAAAGAGAAGCGACCTCGCGAGACAAGCGGACCTCATAAAGTGCGTCGTAGTCGGATTGGAGTCTGCAACCTCAAACTCCATGAAGTCGGAATCGCTAGTAATCGTGGATCAGAATGCCACGGTGAATACGTTCCAGACGCTGTACACCGCCCGTCACACCATGGGAGTGGGTTGCAAAAGAAGTGGATGGCTTAACCTTCGGAGGGCGCTTACTGTGATTCATGACTGGGGTGAAGTCGTAACGGGTAACCGG
+
/51()(),&()%(&'()3227+,0/739,++,6867:88452:/+,,,,-0006(40/0*+17--''&)*&*+.3..270*2;98:366:4)(,,0091*'))*81(,,/-*)%(*63,+6.6-+0*,)&$()3071.1401*-.+,1)(1*&+.+(.07)2-*).()+2-24972-3.1171121-4--*1.6+/,'+714,-+1,*)+.-1-25:;6:7571/&&)+.,/).%&--/-130&-/60108**+.+((,/,*,4++48775,)&$%%,-.501764432/01120://3/)-*,.,/*/31/%(%%)0.'*&#)/*-*/'2026-,++*)&&%$&&)(+/01;202(0()/9:5:3733--1,1/51353+)/460*-'&*.'*,88778,+2333,,0/*,''$')*'*-99'1-,2)9-/)/,.03'(25-'*'(6)+(327;7,5:1'.225/5-0(,')%)//,.432.-4/0.12406-+,/,*''*'&*339432+4*90++/0++1:/3622',0)+0493/001*.'($$&-1)*:7;61.1/7/4.4/22,-/*)+/0.(0105224+,-)1/1246;9383:0++//9233/0*++&'&()'+.8568542843+,--2040/53-*,+,..//2&6%'*30398<7&3*'%))+-5./.1+-2)2..),,169::91,+%(,032080/..37./270276;62-..+&(.+6(,-,&0+5.<8,5432&')%-3*-:86:6:71*,&1/*)*,+/006'/)-3'+,12455(110246;:7660-3-++',+4::5241.,,.01,(&&+-065,-+&*(%%&%'*&$+,)+,+,))&(&))13875122/0120210/35/('%)%&%$%%&)(5'**(&&/03*,.83/733236;:089:889899867/2)2+-+)(**97)*&&&++,1++-143/1+0-.0&0&&'+.11+--.7.0067::863,+013541.31//4;8893759)(2$2&&'$'(**,-4792010,-+1,,4.40++)'*),0,/1:5((.2+.'*'(%))+,7/47526(5)--)-+*(&%')+,3.0-*'-1'43-2522235225-0/*2',(&+2/447
@20a58b93-8376-4ced-9f49-c62c3d6b90e0 ch=253 read=208407 start_time=2019-12-13T14:41:27Z barcode=BC01 runid=2c9cf7bc05858273f10e7d7ec552fc0bd742dc3e
CCGGTTACCTTTGCGACTTCACCCCAGTCATGAATCCCTGAAGTGGTAAGCGCCCACTCGAAAGGTTAAGCTACCTACTTCTTTTGCAGCCCACTCCCGTAGTTGTGACGGGCGGTGTGTACAAGGCCCGGGAACGTATTCACCGTGGCATTCTGATCCACGATTACTAGCGATTCCGACTTCATGGGTCGAGTTGCAGACTCAATCCGGACTGCTGACGCACTTTATGAGGTCCGCTTGCTCGAGTCGCTTCTCTTTGTATGCGCCATTGTAGCACGTGTGTAGCCCTGGTCGTAAGGGCCATGATGATGACGTCATCCCACCTTCCTCAGTTTATCGCACTGGCAGTCTCGCTGAGTTCCCGGCCGGACCGCTGGCAACAAAGGATAAGGGTTGCGCTCGTTGCGGGACTTAACCCAGCATTTCACAACACGAGCTGACGACAGCCATGCAGCACCTGTCTCACGGTTCCCGAGGCACATTCTCATCTCTAGAAAACTTCCGTGGATGTCAAGACCAGGTAAGGTTCTTCGCGTTGCATCGAATTAAACCACATGCTCCACCGCTTGCGGGCCCGTCAATTCATTTGAGTTTTAACCTTGCGGCCGTACTCCCCAGGCGGTCGCGCGTTAGCTCCGGAAGCCACGCCTCAAAGGGCACAACCTCAAGTCGACATCGTTTGCGGCGTGGACTACCAGGGTATCTGTCCTGTTTGCTCCCCACGCTTTCGCACCTGAGCGTCAGTCTTCGTCCAGGGGTACCTTCGCCACCGGTATTCCTCCAGATCTCTGCGCATTTCACCGCTACACCTGGAATTACCCCCCTCTACGAGACTCAAGCTTGCCGGTATCAGATGCAGTTCCAGGTTGAGCCCAGGGGATTTTCACATCTGAACTTAACAAACCGCCTGCGTGCGCTTACGCCAGTAATTCCGATTAACGCTTGCACCCTCCGTATTACCGCGGCTGCTGGCACGAGTTAGCCGGTGCTTCTTCTGCGGGTGATCAATGAGCAAAGATTAGCACTCCCTTCCTCCCCGCTGAAAGTACTTTTACAACCCGAAGGCCTTCTTCCATACGCGGCATGGCTGCATCGGGCTTGCGCCCATTGTGCTAATATTCCCCTGCTGCCTCCCGTAG
+
56(409*+*.+*),0/12<36/241*//1..++2/74((-/3./0745.(*+95(%,+2%()'+)..--)+,-573259<90:8/---,7:2-/1/5+'(()---/3254876-5+)**+%257,182-+372776877/-(-*.41:348:8800102./.126-.--15899;37119:;:70/63-00164<591077684:86034311'(',,,))#%+0'(,985664/.-2/-,,,(',-/+0160531:3)++-28:;;368()'())-*,))*+../;501::92-4--*.5/..+..)***+879::/57.(007925/1./1;0--/%.$)//811173.43+,+(,8130,(-.55;7::9874402)6,0.*.1834*0,/0/2/22437;464:7/'%%*).,(($)(+32,+,-))'*++/,02.,+*+--4.37+/'*+)377787,,(*061;06-*+)(((++1<88979897/()/595.094:78:<;;49942../5.7+*'&(-0447;:89719/1158,*---0<119../289992/3-,.0,01.30,5*&)+-122..185/003;<6/86,8++*.071'*'*(344('.,-,76.()(),/.,(00-5--)/*.3&)),33604)2971&1.)+-)**)()*,022377099'-.2./05:998790027....1*&%'32219:-/,174,*.00192003/4;3,,'5348,.059;978/0)+41'%%+(+-*.30,30'2125;68.4*'&)+,02-%.4647<:168:058232396746*+*(,0830.10-(.(*114664/&(&')1+'))+76723768687-6++)6-920.:2,%)1.1+388--+--13+,'%'''0.29973;/496677:420)-(%)234*+.038;23134;4:30-2.-.56;712546/30.3:45-.-435/;-+(.)$--92225,/)()2,77<7789.1((*,/2/011260;6*(&)&$#%%&(,5*86:9/3;9,/78533,*/,+/33*,*/,/.**,0-.+02:3911()7-/,.-:56642.*-0/4:&996693771;:-.1./1.+*4*--.51.*,-36768.9;,,978
@edadb522-a676-483d-b80d-b9f861d548f2 ch=3 read=54078 start_time=2019-12-13T14:41:33Z barcode=BC01 runid=2c9cf7bc05858273f10e7d7ec552fc0bd742dc3e
CCAGTTACCTTGTTACGACTTCACTAATCATCTATCCCACCTTAGGCGGCTGGCTCCTTACGGTTACTCCACCGACTTCGGGTGTTACAAACTCGTGGTGTGACGGGCCGGTGTGTACAAGGCCCGGGAGCGTATTCACCGCGGCGTGCTGATCACGATTACTAGCGATTCCGACTTCATGTAGGCGGTTGCAGCCTACAATCGAACTGAGACTGGCTTTAAAGAGATTGGCTTGCCGTCACCGGCTTGCGACTCGTTGTACCAACCATTGTAGCACGTGTGTAGCCCAGGTCATAAGGGGGCATGATGATTTGACGTCATCCCACCTTCCTCCGGTTTATTACCGGCGGTCTCGCTAGAGTGCCCAACTGAATGATGGCAACTAACAATAGAGGTTGCGCTCGTTGCGGGACAACATCTCACGACACGAGCTGAGCGGCAACCATGCACCACCTGTCACCTCTGTCCCGAAGGAAATATCTCTAGAGGCGAGGTCAGGAGGGATCAGGCCTGGTAAGGTTCTTCGCGTTGCTTCGAATTAAACCATGCTCCACCGCTTGTTGCGGGCCCGTCAATTCCTTTGAGTTTTCAACCTTGCGGTCGGCCTCCCCCAGGCGGAGTGCTTAATGCGTTGCTTCGGCACTAAACCCGGAAAGGGTCAACACCTAGCACTCATCGTTTTACGGCGTGGACACCAGGGTATACAATCCTGTTTGCTCCCCACGCTTTCGAGCCTCAGCGTCGGTTACAAACCAGAGAGCCGCTTTCGCCACCGGTGTTCTATATCTACGCATTTCACCGCTACATGGAATTCCTCTCCTCTTGCACTCCAAGGTTAAACGGTTTCCGAAGCGTACTATGGTTAAGCCACAGCCTTTAACTTCAGACTTATCTAACCGCCTGCGCTCGCTTTACGCCCAATAAATCCGACAACGCTCGGGACCTACATTACCGCGGCTGCTGGCGTAGTTAGCCGTCCCTTTCTGGTAAAGATACCGTCACGAATTGAACTTTCCACTCTCACACTCGTTCTTCTCTTACAACAGAGCTTTACGATCCGAAAACCTTCTTCACTCACGCGGCGTTGCTCGGTCAGACTTCCGTCCATTGCGGAATTCCCTACTGCTGCCTCCCCGTAGAACAATATCAGCACCAACAGAAGGTCAGCACAAGACGCTTTCTTCAGCACCAGCAATACGTAACCGTA
+
-0*-,;-/95;314-./277;2-/$'+-///445.67+'.2-6.1770:11.:2233.8/0-*6*'(,.++14/-.5.7/;.-,17234:.))**+696543694:64.02///.014525*5,()2,'*+5.(/...37.0&354686843+,&)((/-.00112125;47003:<9-1-.2388.*);15+/,+%()*938*,+2101241-4-))*(*-(&))'0+'*+1+-5;8;:58724,.+(*+)/125/9/+*3-/*9;271+(')+(..101))**7.,+/573/0(&0665+34.-.///96.,//4//)+'-/,.44:3..07.85;7.2.-7-.,*,865/5/.00--///-50,-.12;<;544/70003-18603-))%))+.+/036677;6823.*%),+&//--+-/24230142-.('+)1*-(6*690/./72795462013/2886440+'+***,*'-,++++),(+)+++3,2313/+..*+'&''$&)'&+)1+-.85//4/397-*&'-*4+%'-):;8/75+,55422652.4-+2-+&.,..6+*28(4+;-15:3/-,371-4+2-.&'&(+2,-+'%%&(<;7,079:4.)*,32.3-2-49/4*$&)..)3.6455;46:.-*3/(/33/.)0,515+++008877::2:9<)+*/---5663-(*0.(/'&(().36465332<4-.,244,)-.,4:,**($)+(+/36666',..+,/7./8.+,,+-280..92019.-4.4:5686.,+*'(*,%12428<87288+/203*..*.*/./+(+-8:3/00,..111(-)',284<62+0,6,0,)&&*+978,+*,-12603'+)&(',./,0.,+)-*0,,.71921/&+00:8:<:9;89:0/-36.)55/63+5-/86123'&*,'2/145)770/30/-).,.5:66/8/.-+*+,++((307.'(/-01:0,83/279895*,2/(-2.1/01*+(/)*650,7:,5/01103.0+--/03;32;81*/*&&+.,')(-+68.*/.././-.9;33;48002-),,.-0010944.3--.01:670/01.3575895336+0-,.-1,1/((,/021413:8/9:-*5+-+,+03101:*+,-.998;4./0).-.0$*%'$&)'.(*+7:440-&'),5:/)++-,,5.,/.($$"$
@97623793-7073-4b09-8e20-29db835a476e ch=10 read=51505 start_time=2019-12-13T14:41:28Z barcode=BC01 runid=2c9cf7bc05858273f10e7d7ec552fc0bd742dc3e
CTCCTGCAGGGCAGCGGTGGGAATATTGCACAATGGGCGCAAGCCTGATGCAGCCATGCCGCGTGTATGAAGAAGGCCTTCCGGGTTGTAAAGTACTTTCAGCGGGGAGGGAAGGGAGTAAAGTTAATACCTTGCTCGTGACGTTACCCACAGAGAAGAAACACCAGCTAACTCCGTGCCAGCAGCCGCGGTAATACGGAGGTGCAAGCGTTAATCGGAATTACTGGGCGTAAAGCGCACGCAGGCGGTTTGTTAAGTCAATGTGAAATCCCGGGCTCAACCTGGGAACTGCATCTGATACTGGCAAACGAGTCTCGTAGGGGTAGAATTCCAGGTGTGATTGAAATGCGTAGAGATCACGGAGGAATACCGGTGGCGAGCGGCCCCTGGACGAACTGACGCTCAGGTGCAGCGGTAAGGGGAGCAAGCAGGATTAGATACCTGGTAGTCCACGCCGTAAACGATGTCGACGGAGGTTGTGCCTTGACGTGGCACGGAGCTAACGCGTTAAGTCGACCGCCACCAAGAATTACGGCCGCAAGGTTACTCAAATGAATTGACGGGGGCCCGCACAGCGGTGGAGCATGTGGTTTAATTCGATGCAGCGCGAAACCTTACCTGTGGTCTTGACATCACGGAAGTTTTCAGAGATGAAATGTGCCTTCGGGAACCGTGAGACAGGTGCTGCATGGCTGTCGTCAGCTCGTGAAATGTTGGGTTAAGTCCGCAACGAGCGCAACCCGCGCCCATCGCTGTTGCCAACCCGGTCCGGCCGGGAACTCAAGGAGACTGCCAGTGATAAACTGGAAGGAAGGTGGGGATGATCGAAGTCATCATGGCCCGCCACGACCAGGAGCTACGTGCTACAATGGCGCATACAAGAGAAGCGACCTCGCGAGAACAAGCGGACCTCATAAAGTGCGTCGTGAGTCGGATTGGAGTCTGCAACTCGGCTCCATGAAGTCGGGATCCTTGTGTCGTGAATCAGAATGCCACGGTGAATACGTTCCCGGGCCTTGTACACACCGCCCGTCACACCATGGGAGTGGGTTGCAAAAGTAGGTAGCAACCTTCGGGAGGGCGCTTACCACTTTGTGATTCATGACTGGGGTGAAGTCGTAACAAGGTAACCGG
+
*)3.&%/$2..+)))'1..10+1.%5'((./44526.,*+/6-/:5447763/445849768765445561(*.-407516'2886;587<304++.3-/&4/*,3,',/*+,+4/&''-37-22//+('((5).01.842612-(---&+*+.&),%),+'...))*)3)+,0,(*,9<75710,.-+1,*8,-,4-)')(,.941/010/1.,.,5-/1414243471,00,'',10104.0611/7</-1:25,22*&&$&&(..(+4,,0,,,2,4/-''(*.-33343447///).535--.%*'''),0952-.'/(-(,,4/14''462300,3..3:7++,++4.,*++*)*28106+6**2,,4431(&&(()0+7./*4848+%**&*,**.-0*58541-.,(+-)'001*(*/03)0'47,3/,,0..3:24:62452.%('(-+,08.10.22:9400).')(17/+&%$+%'$./070/&+,*(*+//0-+')1/6/./22686150(+(.(()'+%&**4162875-4.,*(./4<;765//1./728;;4,8,-01,+)*/117/(-...*)+/0;7--223-..-,/*.(.,.//-658465,+)--1/061003-/,-53.3-.7<:65/((.21--6++6-0//41+::.95:121----&.),-;;:9990;10045431)+,--).))66.,004042;471543)+--+'(()07656:+(()-20...((1-.:44.0(0/3+4-90.078*())/,-;20(,'*..88:;88500/1;:878/'&&++/06449:.3.,,(+'+,+/0596351*6.&#'&%%(45:084'+,'&(&'102+3.6002/./.1450+()%))*.065742/3/.-*&/2:565<341/0-039/13-.-3,&,($&'/(0&2&+&%'(*,)*,++.2/+2312..*-+,-7+6.-/3$%'$*),0.3.1,+---,2.374/0(56034700..8-/,+632406/13533238%&%'')),.,/624461((*,543933072-),+-(**(()3-6675&31+*4-/.303/22'***(&),14879865645650++..,-11163852/7/298557
@47ab32ca-38c3-4bbc-95dd-65a018d9f636 ch=197 read=85334 start_time=2019-12-13T14:41:51Z barcode=BC01 runid=2c9cf7bc05858273f10e7d7ec552fc0bd742dc3e
CCGGTTACCTTGTTACGACTTCACCCCAGTCATGAATCACAAAGTGGTAAAGCGCCCTCGAAAGGTTAAGCTACCTACTTCTTTTTGCAACCCCTCCCATGGTGTGACGGGCGGTGTGTACAGGCCCGGGAACAGTATTCACCGTGGCATTCTGATCCACGATTACTAGCGATTCCGACTTCATGGGTGAGTTGCAGACTCAATCCGGACTACGACGCACTTTATGAGGTCGCTTGCTCTCGCGAGTCGCTTCTCTTTGTATGCGCCATTGTAGCGCATTATTATTAGCCCTGGTCGTAAGGGCCATGATGACTTGACGTCATCCCCACCTTCCTCAGTTTATCACTGGCAGTCTCCTTTGAGTTCCCGGCCAGCGGACCACCGCTGGCAACAAAGGATGAGGTTGCGCTCGTTGCGGGACTTAACCCAACATTTCTGGCACGAGCTGACGACAGCCATGCAGCACCTGTCTCACAGTTCCCGAGGCACATTCTCATCTCTGAAAACTTCCGTGGATGTCAAGACCAGGTAAGGTTCTTCGCGTTACATCGAATTAAACCTGTGCTCCACCGCTTGTACGGGCCCGATCAATTCGAGTTTTAACCTTGCGGCCGTACCCCCCCAGGCGGTCGACTTAACGCGTTAGCTCCGGAAGCCACGCCTCAAAGGGCACAACCTCCAAGTCGACATCACGTTTACGGCGTGGACTACCAGAATTATCTAATCCTGTTTGCTCCCCACGCTTTCGCACCTGAGCGTCAGTCTTCGTCCAGGGGCCGCCTTCGCCACCGGTATTCCTCCAGATCTCTACGCATTTCACCCTTACACCTGGGTTGTTCCTACCCCCCCTCTACGAGACTCAAGCTTGCCAGTATCAGATGCAGTTCCCAGGTTGAGCCCGGGGATTTCACATCTGATGACTTAACAAACCGCCTGCGTGCGCTTTTACGCCCAGTAATTCCGATTAACGCTTACTCCGTATTACCGCGGCTGCTGGCGCAGGTTAGCCAGTCTGCTTCTTCTGCGGGTAACGTCAATGAGCAAGGTATTAACTTTACTCCTTCCTCCCGCTGAAATGCTTTACAACCCGAAGGCCTTCTTCATCTTTTACCTTGGCATGGCTGCATCAGGCTTGCGCCCGGTGGCCTGTATTCCCCACTGCTGCCTCCGTAG
+
505/0:./0.2+//--3228;506:5/33;97988;632329/,-.40.3-(+-3;2-3&(.0,,.313-0/.2810209717;82/99%88.'),8+*62430,.176<:77:2220./,--949&,87-2)%'(+,70028+-5:778;:00101.()+,/1+-0,-/55724-,.728/,,*/,,.,.,4'-)--466.;23318297667462.*-148,-,(.(),'(++./06,3060)*)*+-0/4504:0/43300.00,13*,-/.(*%.%#)*(+*((*03,*)+-1.7-,+./878222//0/4+++,-872969,13:7:63.2-/4<93579:9441+0222364<:666:768,,,/*%'%'.-3-$*-+167840(118+6/;:*&0/.6--*-+,+.-,+'22,204+0&)&--955;52(*''$&'(2368887)60-./+)()''(#%(''*--/-..27;28/'%)'((*,2<7476840/.-/475.085:5579.-),,/./.33/57.9-1/<;:8<:876+0$%),.&&-8,63-(%$#(00778031+//3.0(6/5,45,((+,04450,,0.;<./5-+*,--////.32555--+)%,5:6;:89:343422..)*/0,-,2,/,+,(0,*+/2;8:4:.*/,*+.4936/3(7,345536561,-+.4.&1/955561687689)1(+-0/17*,:259*,.:501/2000+,++/7.-*,-.-')*/31.0/1226;8781)(109-893282:37::477+1/),2+1.0**+532/'&)-/534<5348;+-.*-/1/)))'+'%()*&&'+.4331104446/01137843))-4+--++,,45431.((+-6-8,)'.-1--%35.(.31,'..,+)&*///-+/-,***4+866-606796554451/+11-'+-0,71**22789.))+28/3,)''%#%''))-***'/80152117:29))%*%-+)+)*.*+1('&#&+0,542769/1/../0/09170.&(),5)7000632027/---9;*8;9/:7/*770/0,(''(''%*(0*,*),/.//01848;6*($$$$##&$&&,,//0887912110'*,*+,)-/35/0(2-./,&%(),0334/$)*-.012:371,0,/
@e502b014-7cce-47ee-8c69-56c518475d51 ch=251 read=194468 start_time=2019-12-13T14:41:58Z barcode=BC01 runid=2c9cf7bc05858273f10e7d7ec552fc0bd742dc3e
CTCCTACGAGGGGCAGCAGTAGAGAATTTTCGGCAATGAAACCCTGACCGAGCAACGCCGCGTGAAGGAAGAAGGTTCCAGTTGTAAGCTTCTGTTATAAAGGAAGAACGGCGTACACGAAATGGTAGCCAGTGGCAATACTTTATTAAGCCGGCTAACTACGTGCCAGCAGCCGCGGTAATACGTAAGGTGGCAAGGCGTTATCCGGAATTATTGGGCGTAAAGAGGAGCGGAGGCGGCAGCAAGGGTCTGTGGTGAGAGGCCACAGGCTTAACTTCAGTAAAGCCATAGAAACCAGGCAGCTAAGAGTGCAGGAGAGGATCGTGGAATTCCATGTGTGGCAGTGAAATGCGTAGATATATGGAGGAACACCAGTGGCAGAGAGCGACGATCTGGCCTGCATCGACGCTCAGTCAGCGGTAGAGGGAGCAAATAGGATTGATACCTAGTAGTCCACGCCGTAATAAACGATGAGTGCTAAGTGTTGGATGTCAAAGTTCGAATGCTGCAGTTAACGCAATAAGTACTCCGCCTGAGTGAGCGTTCGCAGGGAGAAATGAAACTCAAAGGAATTGACGGGGGGCCACAGAAGCGGTGGGGCATGGTTTTAATTCGAAGCAACGCGAAGAACCTTACCAGGTCTTGACATACTCATAAAGGCTCCAGAGATGGAGATGGCTATATGAGATACAGGTAGTGCATGGTTGTCGTCAGCTCGTGTCATTGAGGATGTTGGGTTAAGTCCCGCAACGAGCACTAACCCTTATCGTTAGTTACCATCACCCAAGTTGGGACTCTGGCAGAGACTGCCGGTGACAAAGCTGGAGGAGAGCGATGACGTCAAATCATCATGCCCTTATGGCCTGGGCTACACACGTGCTACAATGGATGGTGCAGAGGAAGCGGCCGGAGTGAAAGCAAAACCCAGCAAACCATTCTCAGTTCGGATTAGCAGTCTGCAACTCACGAGCACTACATGAAGTTGGAATCGCTAGTAATCGCGAATCAGCATGTCGCGGTGAATACGTTCTCGAGGCCTTGTACACCGCCCGTCACCACGAGTTATTTGATAACACCCGAAGCCGATTGGCCTAACCCGCAGGAAGGGGCTGTCTAAGGTGGGTTGATGATTGGGGTGAAGTCGTAACAAAGGTAACCG
+
--/($$&''+382/.1+)*++)&'&*)5;7.,77090+&($*3+)+,14)).22.2035200.-.,,.*.)+.-438/.+.-8-1//%('3+0/05/01:0-2/5.06/-..)4-,%&'$','*'+-/28%*++(+)&*&)*.))/100(*-))(*1-44254636/./0.-41483:/30..4681,,-*)+-,%'$((/2650)0+0+1-003+*232269+)&.)*,+'+%).*)/.+10/--4700/10/.3''%%''*(&''&&&$$)%',3.,/-.7**4632,-.22/301//++,*-,((-.2665/,+(-5*+636-./(4)04..21.),--'6953:5228645/01225781.60-5238996:2.+''(('*,:9900/.),0541..//+*,,,-,/)+++'''((),'&+/*'*-8;;9,47//.'$)%(-*.,/**125-0-0+(*'),)/-+(%(&)+'#(-24'.)+6-5071/-*+-,,61%(&))1222**/1.30-0.8/.)&))+./605820.')**,-,.,*').-/()')+)(++0,+,1,4-1-+,3/75957863((&&'+(,)(,-10+,565'-()+;;/14250**/$+40531//4'+206.4*+7),(--57344987998/1//(....8*,+')*994-,.)0::988552334359241,%/),-35(749355499.////25046*7****'(215:.865:572408.-12-5)&)*(*&*&-/+)--14349543;568/..$&%%-3-4/87666655/-+))%''(,*..1/.-3)00)&)$%%((,()&+*))*1396788;:-3*,021/43)-/-/+--0&(+))/+-**')+006/142;78;9971242-&%('),,+/)+&)'#&(&/*($+-;;385/$##%(+)/56<77813598/-',($&&(343*.00001-&&'$&)'))*/-/+/*)2/,+-3/0--.0/10822.0&&''''+,,3248.2)//-,:./967;54/(%-)38.8..+---3.87.,-./0,./-/1,8),*'&,)/(+%2'*).**48-$6)2./)*2949)''(++/0,1++/.,1401311311((2-124307/83,./.0../0/263/5),.448490
@0888ee36-eedb-44f8-83a1-6fc91b3e48cd ch=188 read=204715 start_time=2019-12-13T14:41:56Z barcode=BC01 runid=2c9cf7bc05858273f10e7d7ec552fc0bd742dc3e
CGGGAGGCAGCAGTAGGGAATTTTTTTTCGGCAAACCCTGACCGAGCAACGCCGCGTGAAGGAAGAAGGTTTCGGATTGTAAACTTCTGTTATAAGGAAGAACGGCGGCTACGATGGTAGCCGAGGCAGTTACTGATAGAAAACCACGGCTAACTTCGTGCCAGCAACCGCGGTAATACCGTAGGTGTAAGCGTTATCCGGAATTATTGGGCGGAGGGAGCAGGCGGCAGCGTAAGGGTCTGTGGTGAAAGCCTGAAGCAACTTCAGTAAGCAAAGCCAGGCAGCTAGAGTGCAGGGAGGAGAGGTCGTGGAATTCCATGTGTAGCGGTGAAGTGCGTAGATATATGGAGGGTTTCAGTGGCGAAGGCGACGATCTGGCGCCACAGCGACGCTCGGTCACGAAAGCGTGGGAGCAAATAGGATTAGATACCTAGTAGTCCACGCCAGTAAACGATGAGTACTAAGTGTTGGATGTCAAAGAGTTCAGTGCTGCAGTTAACGCAATATAAGTACTCCGCCTGGTGAGCACGTTCGCAAGAATGAAACTCAAAAGGTGTTGAGGGCCCGCACAAGCGGTGGAGCATGTGGTTTAATTCGAAGCAACGCGAAAACACCAGATAATGACATACTCATAAAAGGCTCAGAGATGGAGAGAGATAGCTATATGAGATACAGGTGGTGCATAGTTTGTCGTCAGCTCGTGTCGTGAGATGTTAAGGTTAGAATCCTGTGAAGCGCAACCCTTATCGTTAGTTACCATCATTAAGTTGGGGACTCTACTTGAGACTGCCAGTGATAAAGCTGGAGAAGGCGGGGATGACGTCAAATCATCGCCTTGCCATGACCTGGGCTACGTGCTACAATGGATGGTGCAGAGGAAGCGAAGCCGCGAGTGAAGGCAAAACCCATAACCATTCTCAGTTCGGATTGTAGTCTGCAACTCGACTACATGAAGTTGGAATCGCTAGTAATCGCGAATCAGCATGTCGCGGTGAATACGTTCTCGGGCCTTGTTCCGCCCGTCACACCACGAGTTGATAACACCCGAAGCCGGTGGCTAACCGCAAGGAAGGAGCTGTCTAGGTGGGATTGATGATTGGGGTGAAGTCGTAACAAGGTAACCGG
+
&&.+')(..-2..10+'($%(,+,+**&%$#%$%(%(()./180/.488769;5223115110+(,*-1/;5-(-$.*/-063./1*,,,/.+0-(*,0(.15.30-4.//0//..,0.137-&(%%$''%$(,)(-,)--*%***,.53103+).()+-3.--1/&392526/421-+(),.710/122,/,/...2,*/'%&$%'&,/1),)&*+)'*+87;535,%&&)),+38:,336445502..+571*0*''(1--7.+',)*)**//(*6(**&&$%*,001478.45)')+&'%*'+-5:7.3-2.4;4210-****)/&'(*(,.788988854.131/0-%%&'./149<+)-,*018;92021-9*+##$&),)*),.24.0)7/5%(&(**(-.13-/)&,487/%*-'/,,-.2)6-)+*.-++/.(+&(&%',.8/32./+*)*+202((+13<216-)*()6.&'*.32/3645022-/13020-,230*&,1031232.-2.442)&&$'&))0,.)+,)(070%15(,14750+')*&%$&%445/2.$&(+-6468;:::12213/0256;322040'*1)-/5-*)'*+*&$)-.++11/,'+-/48786675714/+/444,+,-..44++)'('.--44446++(%%0**-%,-23878814*34;4011665$*+-2676897842(-64340'258:1&((*31..-,---079877;100.01-7-.+1755::/.+6*5)2,7/:;52421+'$)&)(2057412%.++(%'**++,8)*(*'&)(+.7522//,+-//97/1/21'(%%%$))),.,/8./)02(((&%*+---6--79::99::;30,+-+2--,2.-2532)(''&*(&'),1,'142,,,,,048;8/0-//96+5*02.//.3644411.--,-132213/00.-804-4,/345+440+***-3+/././4455573707576:67858;7340261-*,%-0,''-99//765333(+*+**.,,,47,(.-')+/-1+7**'%$%(,+.---),(,+&'&&'&&*,-./204/,(,0*,-0.82257--,/),+--2212/''(+,78:59
@ef3b5220-2970-4a77-9dab-f94e43aa0ce0 ch=326 read=176964 start_time=2019-12-13T14:41:54Z barcode=BC01 runid=2c9cf7bc05858273f10e7d7ec552fc0bd742dc3e
TTGCATGCTTCGTTCAGTTACGTATTGCTAATATTGCACAATGGAAACCTGATGCAGCAACGCCGCGTGGTGATGAAGGTTTCGGATCATCAAAGCTCTGTCTTTGGGAAGGGTAATGACTGGTATAGGAGGAAGCCACGGCTAACTACGTGCCAGCAGCCGCGGTAATACGTAGGTGGCGAGCGTTATCGGATTTACTGTAAAGGGGCTATTAGGCGGATGATTAAGTGGGATGTGAAATGCCGGGCTCAACTTGGGTGCTGCATTCCAAACTGGTTATCTAGAGTGCAGGAGGAGAGGAGAGTGGAATTCTAGTGTAGCGGTGAAATGCGTAAGAGATTAGGAAGGAGCACCAGTGGCAGAAGGCGACTCTCTGGACGCCAACTGACGCTGAGGCTCGAAGCGTGGGGAGCAAACAGGATTAGATACCTGGTAGTCCACGCCGTAAACGATGATACTAGGTGTGGGGTTTCAACACCTCCGTGCCGCCATAACGCGGTATTCCGCCTGGGAGTACAGTCGCAAGATTAAAACTCAAAATTGACGGGGACCCGCACAGAAGTAGCGGAGCATGTGGTTTAATTCGAGCAACGCGAAGAACCTTACCCTACATGACATCCCTTGCATTACTCTTAATCGAAATCCCTTCGGGGACAAGGTGACAGGTGGTGCATAGTTGTCGTCAGCTCGTGTCGTGAGATGTTGGGTTAAGTCCGCGGGCGCAACCCTTGTCGTTAATTACTACCATTAAGTTGAGGACTCTAGCGAGACTGCCTGGGGCAGCCAGGAAGGTGGGGATGACGTCAAATCATCATGCCCCTTATGTGTAGGGCTACACGTGCTACAATGGCTGGTACAGAGAGATGCAATACCGTGAGTGGAGCCAAACTTTAAAACCAGTCTCAGTTCGGATTGTAGGCTGGCTTCCTTACCATGGCTGGAGTTACTAGTAATCGCGAGATCTGTCGCGGTGAATACGTTCGGGTCTTGTACACACCGCCCATCACCATGAGAGTTGGCAATACCCGAGGTCCGTGAGCTAACCGCAAGGCAGCGGCCGAAGGTAGGGTCAGCGATTGGGGTAGTCGTAACAAGGTAACCGG
+
*#"##$()+1-+)4-(./7/008426121/:0.0.*)'*0955*')&)9.--1---..189772,+)+-((()+**)-3.:/,.6361'+'--&%&&(&&'42:807/('('$'%&&&'(%-(++('(-(..*0-/3,-,50003./,.-0266..+'+-,)*'&)&()264565:634/./665:9879./)353/))(%(***,+*()')%'+31,001823232283;:70,+(*0.-%0+'1400:.4''(,0/,-.68889;18/:9776+30./467201323)41))+(+'+*''(**2-3,7.76-.,+'$)(-11107-+,64,6)'()%/*-0.*-(+&'()-3-11093''.((*).)3321+347/2*/*0,((//03445,/.-.*('%$,&*')/,&*-9:5415-+3+-.25/13+-3745784,/01:778960-,.&))++--73/./*585/;6*()(+42352-1389244(%&%'$%&$%$'*)725:6570*%))-'567588/..0//:;654734,*--+,/.7:222;6,,*-*&(&')123.2&,.1776782;718595-1&--,.($'*+)13510.,37))+../..47801*(''((.*)),-.9.8.71+//+,20-610095477/*0+,01,,*,2777656'22923446713434380..),)'*+387<3976;871459*,'522164.6;7.:///09/0(2502246<98:8602/,*203.0/)'&')+0157832/.0*'))&,6/4,**16239;-38899887,-),+.0006.631*-202353-3/111211*,&'*.41/:/.,)(()'&'+.-+%'*+8891:122;73,**),2+-20:;:96991;<70823376724594-.)2.--,-*(()&&'-,&*%')-+))&&)17/-/4224/-..44448*)'.,**%+*,-/.0*),,+1*,54(.+.,2-)+-,+)&**(-2/&-.+-0&'./)&*,03..292+34++-,+**.*,)&'**/;7/+*0(*()(/0.713147-8./,)*)('))**3+30.*)-*--%)%'()40646;:;34
@7db0cc8f-dc8d-46df-85e4-6bfc517df55f ch=10 read=51529 start_time=2019-12-13T14:42:18Z barcode=BC01 runid=2c9cf7bc05858273f10e7d7ec552fc0bd742dc3e
CCGGTTACCTTGTTACGACTTCACCCCAGTCATGAATCACAAAGTGGTAAGCGCCACTCGAAGGTTAAGCTACCTGCGCTAACAGCCACTCCATGACGGGCGGTGTGTACAAGGCCCGGGAACGTATTCACCGTGGCATTCTGATCCACGATTACTAGCGATTCCGACTTCATGGAGTCGAGTTGCAGACTCCAATCCGGACTGACGCGCTTTATGAGGTCCTTGCTCTCAGGAGTCGCTTCTTTAATATGCGCCATTGTGGCGTGTAGCCCTGGTCATGGGGCCATGATGACTCCGACGTATCCCCACCTTCCTCCAGTTTATCACTGGCAGTCTCCTTTGAGTTCCCGGCCGGACCGCTGGCAACAAAGGATAAGGGTTGCGCTCGTTGCGGGACATTTCATAACTTTGAGCTGACGACAGCCATGCAACACCTGTCTCACAGTTCCCGAAGGCACCAATCCATCTCCTGGAAAGTTCACCGCAGCGGATGTCAAGTTGAGTAAGGTTCTTCGCGTTGCATCAGATTAAACCACATGCTCCACCGCTTGTGCGGGCCCCGTCAATTCATTTGATTTTAACCTTGCGGCCATTACTCCCCAGGCGGTCGACAACGCGTTAGCTCCAGGCTGCCTCAAGGGCACAACCTCCAAGTCGACATCGTTTACGTGGTTCAGAATTATCTAATCTGTTTTATACGCTTTCGCACCTGAGCGTCGGTCACCGTCCAGGGGCCGCTAGCGCCACCGGTATTCCCCAGATCTCTACGCATTTCACCGCTACCTGGAATTCTACCCCTCTACGAGACTCAAACGCCCATTATCCGAGTGCGAGTTCCAGGTTGAGCCAGGGGATTCCACATCTGACTTAACAAACCGCCTGCGTGCGCTTTACGCCCAGTAATTCCGATTAACGCTTACGCCCTCCATTATTACCGCGGCTGCTGGCACGGAGTTAGCCAGTGCTTCTTCTGCAGGCGATCAATGGGCAAAGGTATTAGCACTCCCTTCCTCCCGCTGAAAGTGCACCTGGCGAGGCCTTCTTCATACGCGGCATGGCTGCATCGGGCTTGCGCCCGATGTGCAATATTCCCCTGCCTTGCCTCCGTAGGAG
+
0*/1430596<225.02578:8-4*,(++355655;86354:6312')''())+++.0*')'+0,3%&*00120,(,)+2(**)$+*&()1&"$'&-19765:///.189862641*.7.1444775<655:333:76899--.54*)*)+/.+,***+,,301')+54+)%),-'**/-./1/)*(*.-,1(8*:41441-***,./&*/1911,&1+)0))*&(.-('&&(&*...0,1*0,,(#&()*,00/+-3)*%*(&+')-..:5.0:73+/*3539501./20,.-*'(%)&*&(*12-(,12:::03(*.7<9343%22/81)/,+*.&&0'-')/3-3()(3*37-)()*,//0//44;*719730(*.-8//,,1+,4/*(+%$%$&2:93/10/)$$$')866666.-0++090:863.//06.(''(),-.09-:0(&()'(*,/..-+0/47736&&++*+*(*64+-,'(&%$*1././120&(*'$((.)3+8;89<4100.9,--./&&+3+:92/-+,,6,.1262381121/--+'1,651,'/56747.$&(%&$29:-653/00-*0+0-*-*)+-0./+*-530'4/44726.*)&'*/+/,4)%*%$#%*0-201)-)*((.02131+22/465662555/</&(+*+/)+&%'&%-)+,0036-/&'),,'#%%''-.;2.)*+06774..**+'))&$),//5(*,57.55)(&('-&+)$.-,5/1355;:/+,/2,+*.&++/25<;7473-+0(+-+-*/.143847/*.+,*''&&++/77,)%&'+))&(++,2-,',*)+),),+5)&+/*310/7,)(-)0'3/1-**+/2,,-/133546898<8::68:89441.,,+*,.3-)'(+067;51/,5-1+-&&)'&(/15/014,8,,541355060--10+6,+*6-4&'3-,-0:-7-,,6-::<54//(,*(('),.4/0&253:*111(2)'%(#')65+0:66,79-)1135:6.0%)#&'('-.*(,,/86<9:<:66**&''+*-,30//3422)'*%&,+&,,38,*'.(0*.+70220494)%%'&'&(,1+0))+13-+)
@23722068-a237-4375-b97e-f7d7b72a0424 ch=74 read=223989 start_time=2019-12-13T14:42:27Z barcode=BC01 runid=2c9cf7bc05858273f10e7d7ec552fc0bd742dc3e
CTCCTACAGGGAGGCAGCAGTAGGGAATTTTTTTTTTCGGCAATGGAAGCCCTGGCCGAGCAACTGCAATGAAGGAAGAAGGTTTTCGGATTGTAAACTTCTGTTATAAAAGAGGAAGAACGGCTACAGGAAATGGTAGCCGAGTGGTGAATGCCCTGATAGAAAGCCACGTACTACGTGCCAGCAGCCGCGGTAATACGTAGTGGCAAGCGTTATCCGGAATTATTAGGCGTAAAGAGGAGCAGGCGGCAGCAAGGTCTGTGGTGAAAGCCTGAAGCCTTCAGTAAGCCATAGAAACCAGGCAGCTGGGGTGAGGAGGATCGTGAATTCCATGTGTAGCGGTGAAATGCGTAGATATATGGAGAACACCAGTGGCGAAGGCGGCGATCTGGCCTACAACTGACACTCAGTCCCGAAAGCGTGGGGGCAAATGGGATTAGATACCTAGTAGTCCCGCCGTAAACGATGAGTACTAAGTGTTGGATGTCAAGTTGGTGCTGCAGTTAACGCAATGATGCCTCCGCCTGAGTATGAGTACGTTCCTTAAAGAATGAAACTCAAAGGAATTGACTGAGGGGCCACACAAGCGGTGGAGCGTAATGGTTTAATTCGAAGCAACGCGAAGGAACCTTACCAGGTGTGGCTTGTATCATAAAGGCTCAGGAGATGGAGAGATAATATGAGATACAGGTGGTGCATGGTTGTCGTCAGCTCGTGTCTCGTGAGATGTTGGGTTAAGTCCCGCAACGGAAAGCAATGCCTCGTTAGTTACCATCATTAAAGTTGGGGATAGCGAGACTGCCAGTGAAGCTGGAGGGAAGGCAGCGTCGAATCATCATGCCCCATATGACCTGGGCTACACACGTGCTACACAATGGATGGTGCAGAGGGAAGCCAGAAGCCGCGAGGTGAAGCAAAACCCATAAAACCATTCTCAGTTCGGATTGTAGTCTGCAACTCGACTACATGAAGTTGGAATCGCTAGTAATCGCGAATCCAGCATGTCGCGGTGAATACGTTCTGCGGGTGTACACACCGCCCGTCACACCACGAGGAGTTGATAACACCGAAGCCGGTGGCCTAACCGCAAGGAAGGAGCTGTCTAAGGTGGGATTGATGATTGGGGGGTGAAGTCGTAACAAAGGTACCGG
+
)-0/,-.&,0**46502,(),,+/),..8:::18:9.74996:44&++%,5(')((%'*$*,%('((%/--.5.104+,1)10831/*4)2()%-4)./-*&$(-')073(''(*,..192.0/,35440,50+885/126,+,+)''++0./.5*()+0.*,2/+/-,.,%%)+03455///-.+.-,))+++.0-%+'&$('/-,14,-//81,2*/),)0*+01'1723.77,'&+*&+,6773/63-000'1...++/..-,,*)(,045.4**))--*.04615658,+20,362/-)%''+%&*,''$+)(.*./0033)*3<49(+'()))**/50-.22+,-24721201/21,+-'0*,57001-5.,,5/6-/)*%*,,.,,.2+(.06.--+($()))717)(*+.*((-1113-*+.9:1+37+-2--00+66/'.3--/64,,78120&'+++--)-.-1/1+-.2567:6:3-+*-*/5+))%&'*,-226363381.''()&(**,//172,%&''*'%%(+,/0,-%&%,+)&+.11(53,/44;1/,-,4-1-/--,-31,0-')*,*+)**634.++,).(')26561.9/;4)-)'*/(.+-+-3-+*(+&%),09//(,&(''$$$$('*,,-065+5323)*(&&*+3-,,**/-/51./0-.20./-16238476673-:,,,:479.00006754/)*%2(+,8:0:/466791-),.4*)-652/,)//),.&$$)+'*./70//1.119::/<-9.+-/9.96))'%''()-.45015*+*&'&%()42+,0())*++,./552*++*+/0238/803*%*((((/-*(-/2721.,'()+++)'(*(268:<::772432,(+/()*))*(',**-2651,+,,--2)-*04-094-.,144-88:8840**,4548.15045774.&+%%+226773/.*+,)3**18/621244-.').--.**+.522()*-+4220*--0002;1-0016-)%'&(+()+43-,'(+*/5/.60.-+,0+-+,,*((-*'(+142+3*'&5*/62:76,6,')'2-6737.4.8.0',-3,+*).6*436:4102,-.1.512)')-(*'(&&''(,++/.7)0-.-385:
@e54ac761-8255-4788-b86c-bd5bf0556cc2 ch=443 read=113966 start_time=2019-12-13T14:42:25Z barcode=BC01 runid=2c9cf7bc05858273f10e7d7ec552fc0bd742dc3e
CTCTACGGGGAGGCAGCAGTGAGGAATGCAATGGGCTGCTTCCCTGATGCAGCCATGCGTGTATGAAAGGCCTTCCAGGTTAATAAAGTACTCAGCGGGAGGAGGAGATGAAGTTAATACCTTTGCTCTCGTGGCACCCGCAGAGAAAGCCTCGAGCTAACTCAAGTACCCAGCAGCCATGAGTAATGGAAGGTGCAAGCGTTAATCAGATTACTGGGCGTAAAGCGCACGCAGGCAGGCAGTTTATTAAGTCAGTCTTAGAATCCCAGGCTCAACCTGAGACTGCATCTGATACTGTGGCTCTCGTAGGGGTAGAATTCCAGGTGTAGCGGTGAAATGCGTAGAGATCTGGAGGAATACCGGTGGCGAAGGAAAGCCCCCTGGACAGACGGCCTCAGGGTGCGAAAGCGTAGGAGCAAACAGGATTAAGATACCCTGGTAGTCCGCCGTAAACGATGTCGACTTGGAGGTTGTACCCCTTGAGGCCTTCCGGAGCTAACGCGTTAAGATCGACCGCCGCAGAATTACGGCCGCAAAGGTTAAAACTCAAATGGATGACGGGTATTGCACGGCAGTGGAGCATGGTTTAATTCGATGCAACGCAGAAGAACCTTACCTGGTCTTGACATCCACGGAAGTTTCAGAGATAAGAATGTACCTTCGGGAACCGTGAGACAGGTACACGCCCAGCTGTCATCCAGCTCGTGTTGTAAATGTTGGATTTAAAGTCCACCAGCAGGCGCAACCCTTATCCTTTATTGCCGAAGACTCAAAGAGAGGACTGCCAGTGATAAACTGGAGGAAGGTGGGGATGACATCCAAGTCATCATGGCCCTTGACAGGAGCTACACGTGCTACAATGGCGCATACAAAGAGAAGCTGACCTCGCCCGAGACAAGCGGACTGGCCCTCATAAAGTGCGTCATGGTCAGTTGGAGTCTGCAACTCGACTCCATGAAGTCCGGAATCGCTAGCAAGCCAATCGTGGATCAGAATGCCACGAGCGATACGTTCCAGGCCTTATACACACCGCCCGTCACACCATGGGAGGTAGGTTGCAAAAGTAGGTAAGCTTAACAACTGGGGAGGCGCGCTTACCACTTTGTGATTCATGACTGGGGAATTGAAGTCATGGTAACCCCGG
+
,,-(%-&291,07+)*)%.,(&,&*%&$%$',/6/+'$$##+2'**011232492*)*&&)(%(**()*+1(%%(((0,7+%%&0+('&$('&%%$'+)%+(&,*&'%&$%()(3*6+14.69/*1.0-3).-**&(),&+--*&+,*%)()%%(&(/-1.-/%&&&$('%$#&(*-7/1-)&&,('''(&&**)*,,(+,,1,3,.**(+3,,))39747773,//012/1&+**$'+--56:6)/2.--1*&+*+3.+%)+)-1-(/52457,2)''$)(**)+,-21.,**+)*&%%$$%&0,/'002.//-.0.0/')69851%/.+303176542332.----0,,,).-*41064/4-5--&&.)+'&&'+256+-4948(+,)'''%&)'&.2.2/*+*,)+2220)(,-8911(53,1(&(+-5'07+*/53--,02(,/444620222(542248413,-1-804/31/+.3+(-*(&'(,)++.-/,0((&&%(,+*'&-,003:687--.+&'&%&'(')*+,07*,4,90-*-()47;;52-*2(&%))'$$%&')*')*(&)*.,*+**+*),55,-+.-++-,-563*,&&+.**/-.'&(*5+21-*,))%3447.,-*/)+'-460.,+-./12249646(*$%$&(2.//18231$)''$+*)&**+)++%&#$%*01./5(%$').52*.)'*)+0'(4-*/&*..-6--..-$)$%%'%).)(+/,.51.6,,3-060(./%04%%%&&.//35(&'(%)**,43490/,+))+1++,3,.12,2/2.,44,)//04.08(,(,,09:6/,**+*'%&*+0&6/&'((''')*./0*&-086476588305-6+*()(+')%'+8.-.&*'&''&&(-7*03:-.$(%+,,,2)(29:.389698(1(,--%.(7+2))+,04221//3767889562/1-*0),*3634.0+'*)+*)%$1*4402/3-.//,0/005-,/,%&%%'*+/+.,.,+.34*0))+0/..,/6)*()%*++-,-1.228.,+%*%,1-:00-50)'-+-,*)'$%%&)'%'((,(*1.*-2-,0'),.),.',06/-167381$%)%**%.1,&%(+)0.--(%%$&(*806/+/:
@888d84fd-1169-4dfc-b842-a2d17bc3445e ch=271 read=104758 start_time=2019-12-13T14:42:31Z barcode=BC01 runid=2c9cf7bc05858273f10e7d7ec552fc0bd742dc3e
CCGGGTTACCTTGTTACGACTTCACCCCAATCATCAATCCCACCTTAGACAGCTCCTTCCTTGCGGTTAGGCCACCGGCTTCGGGTGTTATCAACTCGGTGTGACGGGCGGTGTGTACAAGGCCGGAACGTATTCACCGCGACATGCTGATTCGCGATTACTTGTTCCAACTTCGTAGTCGAGTTGCGAACACAATCCGAACTGAGAATGGTTTTATGGGTTTTGCTTCACCTCAGCTTCTTCCTCTGCACCATCCATTGTAGCACGTGTGTAGCCAGGTCATAAGGGGCATGATGATTTGACGTCATCCGCCTTCCTCCAGCTTATCACTGGCAGTCTCCTTCAGAGTCCCAACTTAATGATGGTAACTAACGATAAGGGGTTGCGCTCGTTGCGGGACTTGACCCAACTTCTCACGGCGAGCGGCAACCATGCACCACCTGTATCTCATATAGCTATCTCTCCATCTCTGGGCCTTTATGAAATTATCATCAAGACCAGTAAGGTTCTTCGCGTTGCTTCGGGTAAACCACATGCTCCACCCGCTTGGCGGGCCCAAATCAATTCCTTTGAGTTTCATTCTTGCGAACGTACTACTCAGGCGAATTACTTATTGCGTTAACTGCAGCGCTGAACTTTGACATCCAGCACTTAGTACTCATCGTTTACGACGTGGACTACTAAATTATCTAATCCTATTTGCTCCCCACGCTTTCGGGACTGAGCGTCAGTTGCAGGCCAGATCATCGCCTTCGCCACTGGTGTTCCTCCATATATCTACGCATTTCACCGCTACACGTAGATTCCACGATCCTCTCCTGCGCCAAGCTGCCTGGTTTCTATGGCTTACTGAAGTTAACCAGGCTTTCACCACAGACCATGCTGCCGCCTGCTCCCTCTTTACGCCAATAATTCCGGATAACGCACCACCTACGTATTACCGCGGCTGCTGGCGTAGTTAGCCGTGGCTTTCTAATAAAATGCCGCCACTCGGCTACCGTTTCCTGTAGCCGCCACTATTTCCTTATAACCAGAGTTTACAATCGAAAACCTTCTTCCTTCACGCGGCGTTGCTCGGTGGGGTTTCCCCATTGCCGAAAATTCCCTACTGCTGCCTCCCGTAGGAG
+
1)*+*+.),5/5+*-+.546595+456*.20438749/56,,925-**-.+-//168;1//5///2-1'0525.07.3/045,:.--0812-+&*+.-+-0444.&.'+0422523-1+7)607-,-,/(,+.7535935522223:::9737,.0-5)'%#$$//4.1+118-&-')77-,,1.'-'%'%&(.7542-00/-..,194462;;-,/0<+3;;+/1191259**%%&&)&',7814////174982/44-(&'('201.1.**),*%')*,%''2(44+,/+.03325<701525334.0*-3:;:9/8+*)(-'%)-)*,-..//8752%&.(%%'))64((&',).+%'&%+:34666773/./..+20+.82657686380-/7305/9.-.3)-'))'()+*-0)4*),+***-7162.,+%,-.02100/10./$)(++0237977310/-,+*(&&)%$&&&%$&#(()(-+,+,-0*)')*4,323'4+:<:7;827/4.(()0+(&$,&684:0//1111160/2'(),+,&$(*(30.%&'/519572*+++)++0:./99;-8,')&%(*'''*0+/01/256'+(0('(.)*5/./.3011033:0/-)+267:5147++-562+-&)')+,,./-2341321/78'')+/%6(9+84,565*3*5+0/-07205//0:4.//0)+'&()*/8/1+;820,./.2321*+..+,,01/722287'7414627227<5::;<97838)+3535366850,-/345;:2.05'')&)'('/)*-0.22,+*,.4..0210-./&&%*&)*6347-/83;8/-01+*((,(+**0,*7(1)+.%/421;8/./,*,+-*.&$&%&**-52390.,*5/.*22;7*...,1++4771-/-005/(,&(',.+,1**-.000,'-,)147555515..+,)+10.-210/3-*055,10-)/2,*(&.8362//0+1,+,'0*%)1.-,)(),/2802-&((&,.((&)(&('''&)'+),4.$&)0,/%)76-7:8;66;8649/(+()%,*,0-('('%()*02/6<0)399),6..4,,)+.--10)&%()*111/3+18++9)8.,)
@921ec25f-2533-4e35-bc1c-0a0f9d81bc7c ch=70 read=125888 start_time=2019-12-13T14:42:27Z barcode=BC01 runid=2c9cf7bc05858273f10e7d7ec552fc0bd742dc3e
CCGGTTTACCTTGTTACGGCTTCACCCCAGTCATGAATCACAAAGTGGTAAGCGCCCTCCCGAAGGTTAAGCTACCTACTTCTTTGCAACCCACTCCCATGAGGGTGTGACCCGAGGCGGTGTGTGCAAGGCGGGAACGTATTCACGGCTGGCATTCTGATCCACGATTACTAGCGATTCCGACTTCATGGAGTCGAGTTGCCGAACTCAATCCAGGCTACGACGCTTGCTATAGGAGTCCGCTTGCTCTCTCGCAGGAGTCCTTCTTTGTATGCGCCATTGTAGCACGTGTGTGTAGCCCTGGTCGTAAGGGCCATGATGACTTGACGTCATCCCACCTTCCTCAGTTTACCACTGGCAGTCTCCTTTGAGTTCCCGGCCGGACCGCGGCAACAAAGGATAAGGGTTGCGCTTCGTTGGGACAACCCAACATTTCTGGCAGGCGACAGCCATGCAGCACCCTGTCTCTGGTTCCCGAGGCATTCTCATCTCTGAAACTTCCGTGGATGTCAAGACCAGGTAGAGTTCTTCGCGTTGCATCGAATTAAACGCGCCGCTCACCGCTTGTGCGGGCCCCGATCGAGATTCATTTGAGGTTTTAACGCGCCGTACTCCCCGGGCGGTCGAGCTTAACGCGTTAGCTCCGGAAGCCACGCCCTCAAAGACTTAACCTCAAGTCGACATCGTTTACGGCGTGGACCTACCAGAATTATCTAATCTGTTTACTCCCGCTTTCACCTTTCCTGAGCAGTCGGTCTTCGTCGGGGCCGCCTTCATACCCGGTATTCCTCGAATCTCTACGCATTTCACCGCTACACCTGGAATTCTGCCCCCCCTCTGCAGACTCAGAAGCGCCGGTATCGAGATGCGGTTCCAGGTTGAGCCGGGGTTCACATCTGTTAACAAACCGCCTGCGTGCGCTTTTGCGCCAGTAATTCCGATTAACGCTCGCACCCATATTACCGCGGCTGCCGACACAGGTTAGCCAGTGCTTCTTCTGCAGGTAACGTCAATGAGCAAAGGTATTAACTTTACTCCCTTCACTCCCGCTGAAAGTACTTTACAACCCAGGCCTTCTTCGCCTTACGCGGCATGGCTGCATCGGGCTTGCCGCCCATTTGGTAATATTCCCCGCGCGCTCCCGTAGGG
+
27+,08('/*1*))2)+---./-(.,/)--01.0-,-++)&)+*(+01/3-)*+;;210.,),5)2-<72,./1381136:+44.+/3,76/*,,32++2.+)2(.,+*+,(('(.1/261/1(.'**,)/&',),810739-,)((*')+0012920..//.()(-3030+++--01:-/)*,4.4%%&)%'(/&&)-,&),&&.111/:01-$+')')+,'0%(%&)*..0((+',*1,*)/3-./-../0-0)'($&(2/+7/.02&((+-:9:;093+**-,+.//02&/)*--/8.*0;::324*+477;93...,+**'&')*6660480+146:7:77(1*5**.8&0,7+--797660153.,.39464+4.-220-'&%)5/2(97:+.-131-/221834-**-0/++'+*0,,./1+14-,,42-('&'%(,23/00*809808345455+,.++)(#(+0,*-)(*/)+&',-0948350))*'%/1-51,,1214/5666787;36.//)%(7:66;:8:7/:**)./-..*,*713&)((&%&,.%)/+.-6.0/3.4..0/)++03(-%&/**%/80/'*),79/''+%%%$$')',+-63-)348+942'%#$&)4+..//4,&**+0*.,-.+25&.+-,+*3/4++)))+002;67341531'.*.176;7./)552220)1)()594'+)+4,//1/710.(06+%,-47,&,17/.&)%%&%*'%()+*%#'(-4326<656*'+)&'&&-+-,)&&(.4.((/'-95323**733/.-)..2.390-+0-((5()'+%&&*,&3-664854710+,-2(3$(%*+2,'+(%'*,2(3../8''(+1258;9:1)',113/,023,3/-&/+*,,,,/,(+.0.-142;8:;94/-.-./*02-*%01..&(*(1+6.3-%*1*;-6562/0$./,&)((,)/7+2'31///(+-224&+'(*((1*.24-1282495414'.,/298.-,3.3304838(0.1/0220+/1+(*+181.93..*09.(,/'*')),+()'&&(*'0*((+13-5-,496('%%%$%$&(5//2240/.-+01.0+*,0)+''-;9/.:'-()-/+,86620'%'()($(.4.,0/1'2
@c272878e-01de-46e3-abdd-b02b908bc006 ch=421 read=201149 start_time=2019-12-13T14:42:32Z barcode=BC01 runid=2c9cf7bc05858273f10e7d7ec552fc0bd742dc3e
CGGTTACAGCCGTACGACTTCACCCCAATCATCAATCCACCTTAGACGGCTCCTTCCTTGCGGTTAGGCCACGGCTTCAGGTATCAACTCTCGTGGTGCGACGGGCGGTGTACAAGGCCCGGGAACGTATTCACCGCGACATGCTGATTAAAGCGATGCAGCGATTCAAACTTCATGTAGTCGAGGTTGCAGACTACAATCCGAACTGAGAATGGTTTATGGGTTTTGCTTCACCTCGCGGGCTTCGCTTCCTCACCATCCATTGCTTAGCACGTGTAGTAGCCCAGGTCAGAAGGGGCATGATGATTTGACGTCATCCGCCTTCCTCCAGCTTGTCACTGGCAGTCGCTAAGTCCCCAACTTAATGATGGTAACTAACGATAAGGGTTGCGCTCGTTGGGACTTAACCCAACATCTCACGACACGAATGACGGTAACCATGCACCACCTGTATCTCATATGGCTATCTCCATCTCTGGAGCCTTTATGAGTATGTCAAGAGACCTGGTAAGGTTCTTCGCGTTGCTTCGAATTAAACCACATGCTCCACCGGCGTACGGGCCCCGTCAATTCCTTTGGTTTCATTCTTGCAGACGTACTACTCAGGCGAATTACTTATTGCGTTAACTGCAGCACTGAACTTTGACATCCAACGCAGGTACTCATCGTTTACGGCGTGGATACTAGAATTATCTAATCCTATTTGCTCCCCGCTTTCCGGGACTGAGCGTCAGTTGCAGAGCCAGATCGTCGCCTTCGCCACTGGTGTTCCTCCATATATCTACGCATTTCACCGCTACACATGGAATTCCACGATCCTCCTGCACTCTAGCTGCCTGGTTTCTATGAAAACTACTGAAGTTAAGCCAGGCTTTTCCGGAGCCCTTGCTGCCGCCTGCTCCTCTTTACGCCCAATGATTCCGGATAACGCTTTTCTACGTATTACCGCGGCTGCTGGCGTAGTTAGCCGTGGCTCTAATAAAGTACCGTCACTCGGCTATCATTTCCTGTAGCCGCCGTTCTTCCTTTATAACAGAAGTTTACAATCCGAAAACCTTCTTCCTTCACGCAGCGTTGCTCGGTCAGAGGTTCCCCATTGCCGAAAATTCCCTACTGTTGCCTCCCGTAGGAG
+
++*,,*+)%'$&&(+,*-192,-04,-..04;;69653-.()(,,73'4220$$&(%%&(*5:2:22846%+-+*1-4&/*+(,,*.+,-(*.3773234452774,/./1*+4.,&.,(*-&(+649647.,.9076510/./24-,1+2+()*).')%()++384*6*+2/////1678/*),*57/535676567;913,+20,+*(.63569::+--;276:0-.6:767:57244.(*.11(+*-,/'('+)00;9576))-*))+'*,,//**'(3-9/),:794//4,581331*,///785012689839-+-87;98630---27551.//08610/.%&-'*(*-78-,++.0.2.239988532218222336/4,-/554666144+)1)$%%-..60.3277670(*-/48912&&(+0,))186<898//.,%++*/.././1/0/-&)((**-/2:345/0588*.02.9:003//002556))&*)*6:5.&&*-*6,<66;667600-.217.2-2-5;:-,'&'/-0/.,*,*(''))%-20//74/)+03:8;3+,56056;8278;27222.,76*6*(,%').&5/,+&*))&'/(%0()+19282888.'--*0005:0/8/+,37,6)-',%&$%),,02229895;;.1143422/&&',+0(*%,'(*.348/51.-/;/+.54;72(+/70.+3;8146.)++,.2-726,(%'&*3;511444980-*(,+36:13439123847008//--*30,(320-/8,,*,1*+(*(&''+60303-3+)*-144421+-00+*,,.'./0/62//3/911++/**/0.())2804..1<35(-0'0671890+-)-'(.81,4./.247148///,01*+18-)*+07,12/25;;1/14263*0('&&')*./1-31.5-07-,*2)++.-2*,*-.80;...406-'(,'*-6/486033888;7112*/++*25:,8;.36320.-0/-394::84//-*-3./143,*+*)+67.04:76''-214198;99<9558.+,&%$....;//01-:85/.%-*39)8;5*0:568./6983-8/*')*-*2/+-2.8:./884,-(
@b8d12f91-6bd0-4d1f-a5cf-a7fadba13b68 ch=443 read=114000 start_time=2019-12-13T14:42:46Z barcode=BC01 runid=2c9cf7bc05858273f10e7d7ec552fc0bd742dc3e
TTGGTAGCAGCTTTATTGGTGCGGTGCTGAAGAGTTGTCGTTAATCTTTGTTAACTGCATTGGTGCTGATAGTATCCTACAGGAGGCACAGTGGGAATTTTTCAGCGTGGGGGAAACCTGACTGACGGCGCATCGAAAGAAGAAGGTTTTTTTTAGTTGTAAACTTCTGTATAGGAAAAGACTGCAGGAAGTGGCCAGTGGCAATGCTATTAGAAATACAGCTAACTTCATTGTGGCCGTGTCACATGGAGTGGCAAGCGTTATCCAAATTCTTGGGGCGTAAAGAGGGCCGGGCAGCAAGGGTCTGTGGTAGAAAGCCTGAAGCTTAACTGATAAGCCATAGAAACCAGGCAGCTAGGGTGCAGGGATCAGTGGGTCCATGTGGTGGTCTGTGGGAGGGCACAGTGGCAGGGGCGTGATCTGGCCTGCAACTGACACTCAGTCCCCAGCGTAGAACAAATGGGATTAAATGCCTAAGTAGTCCCACTTAATGAAGCGATGAGTACTAAGTGTTGGATGCTCAAGTTTTGGTGGCAGTTAGCAATAAGTATATACAGGTACGTTCACCAGGAGAATGAAACTCGAAAGATTGACAGGGCCCACCTGGCAGTAGACATGTGGTTTCAAGTTCAAACAGCATGAAAGAGACTTACCAGATCTGACACATATAGCTGAGGCTCTCCAAGTGGAAGATAGTATATAAGGATACAGGTGGTGCATAGTTTGTCATCCAGCTCGTGTCATTGGATGGTTTAAGTCCACCAGCAGGCCTGGCCCTTATCGTTAGTTACAATGATTGGGGACTCTAGGCAGACTGCCAGTGACAAGCTGGAGAGAGGCAGGATGGCGTCAAATCATCCCTTGCCTTACATGGCTGAGGCTACACACGTGCTACAATGGATGGTGAGAGGAAGCGTGAGGTGAAGCAAAACCCATAAAACCATTCTCAGTTCAGTTGTAGTCTGCAACTCGACTGCTGGTGAGATGCTGGTGTCGCCCGAATCGGCATCGCGTGAATACGTCTCAGGCCTTGTACACCGCCATTCACGAGTTGATAACACTGAAGCCGGTGGCTAACGCGGGAAGGAGGCTATCTAAAGGTGGGATTGATGATTAGGGTGAAGTCTGTAAAGGTGTGG
+
$$$,'%$$%$&%'%$+&($###$''%'*,++&&'+0%..))*)'++294+,**%(((*(.+*)*'/+(('&#%%,+(((''+)%'%($%&&*'*))+-367.+(+(')),'(&')).1*'&%$&'**)*#$#%%'*,+$'+&)+*/)0658/1*')).%,+31,+3++''()',-,1(%%$$&$*&('&%$&%&'$%(++)+(,+'*+).-.%+((%%&&(0+00*))%$%$%%((*'(('(''(&,%*#'+'*),.&+)*1(),(&'**0'*%(.-,)),37''),0+'#('&%'%')))0--/,()**+('/2*-032'%%%%%$+&'(%%),1%'()()'(,,)4,)000//-),()&)(%+,)&-%&'(()$(%((&&$&%%&))+((('1)'+($%')(+0383%'*,+(*&(*)*()',)&#''&),'%&$&)+,--665&&$%&+%-$)%)060(.,)2''$%%$-)''(&*++3/.+%(%')))$(($-,-/,*&'$$%+)**,/0/*()%%&'-*)(''&&$%##%$(+./%++/,,.'+%%$$###(%%#%&*/*%)')-3)**1-,*70++)%(''$&0)+(*%+0,+3.(,'(-.0'++%*&+(+)**1.5/)()'*0)('&')&)'''(1+'%'''$%&+**'+*)(&%%%'%&$$$$$&''**(**((&&&%((*(((.1+,)+++((+-1/0/.-1113532533'264(&*(%0.++*-1.''&-0%+&))&&'&&*'(*)-..%%#$%+)./.'%%$-*&+,+-/(*-.*/0.+.%$$$)0*38/.264*&%%$%***,%*(&')(((-*,-/3-+(&*&((&$/00)%%%$)*0:/.,,,-+$*%&)%&&'(*(),++,%*&)))+*)%'&+%&$%'+11420110.(%'&+))(&%%()))(-+(*$%',,)./))*0870004353,,*,-5.(.+1#)$'*0./1/0//0/-+0$%%''&&%%('&$$&%%$((()(&''1)*&&%$&'#$&+))2,+++,'((%-0602.)%&'&*1(*+(*''&'%()')''(+,+)'$&(*'*/*/*)())*((%&'*)+++.&'&&(%)++-1-*004;:414.-00+12)-*)'%(*)+*'%%&-*'')%))0
@512ba7c7-dc4b-4874-9f23-2d0df7ef1668 ch=197 read=85394 start_time=2019-12-13T14:42:55Z barcode=BC01 runid=2c9cf7bc05858273f10e7d7ec552fc0bd742dc3e
CGGTTACCTTGTTACGACTTCACCCCAGTCATGAATCACAAAGTGGTAAGCGCCTCCCAGAAGGTTAAGCTACCCTGCTTCTTTTGCAACCCACTCCCCGTGGTGTGACGGGCGGTGTGTACAAGGCCCGGGAACGTATTCACCGTGGCATTCTGATCGATTACTAGCGATTCTGACTTCATGGAGTCAGTTGCAGACTCAATCCAGTTCGACGCACTTTATGAGGTCGCTTGCTCGCGGAGTCGCTTCTCTTTGTATGCGCCATTTGTAGCCCAGCACATGTAGCCAGCCCCTGGTCGTAAGGGCCATGATGACGATCATCCCCACCTTCCTCAGTTTATCACTGGCAGTCTCCTTTGAGTTCCCGGCCGGACCGCTGGCAACAAAGGATAAGGTTGCGCTCGTTGCGGGACTTAACCCAACATTTCACAGCACGAGCTGACGACAGCCATGCAGCACCTGTCTCACAGTTCCCGAAGGCACCAATCCATCTCTGGAAAATTTCTGGATGAAATAAAGACCAGGTGAGTTCTTCGCGTTGCATCGAATTAAACCACATGCTCCACCGCTTGTGCGGGCCCCCGTCAATTCATTTTGAGTTTTAACCTTGCGGCCGTACTCCCCAGGCGGTCGACTTAACGCGTTAGCTCCGGAAGCCACGCCTCAAGGGCACAACCTCCCAAGTCGACATCGTTTGCGGCATTACCGGGTATCTAATCCTGTTGCTCCCCACGCTTTCGCACCTGACGTCAGTCTTCTACCGTCCAGGGGGCCGCCTTCGCCACCGGTATTCCTCCAGATCTCTACGCATTTCACCGCTACACCTGGAATTCCTACCCCCCTCTACGAGACTCAAGCTTGCCAGTATCAGATGCAGTTCCCCAGGTTGAGCCCAGGAGTTTCACATCTGACTTAACAAACCGCCTGCGTGCGCTTTACGCCCAGTAATTCCGATTAACGCTTGCACCCTCCACGTATTATTACCGCGGCTGCTGGCACAGGTTAGCCGGTGCTTCTTCTGCGGGTAACGTCAATGAGCAAAGGTATTAACTTTACTCCCCTTCCTCCCCGCTGAAAGTGCGCTGCAACCCAGGCCCGCTTCTTCATACGCGGCATGGCTGCATCGGGCTTGCGCCCGGTAGTACCCAATATTCCCCACTGCTGCCTCCGTAGG
+
4'-,/*--8-*0((*657986&*&&$+'*+4987;60-.+2)+(3**0-)*')'&**'&)&&&)*+/+*+,+02(*%(./,/::.+515.;8')+.;9.'/&3,)'&(*)59//8611*.078:41/0+-893944::9<8458*,062239811232*--410.-++-.1,'&'&./615795*,,-+,*,'++,24533410,()+..,)/22-/,75,,((00*-,10/)**+35-)&&'*),01421*02(((),.303+,1*)''(*.,(+0..-,,+$'(%*%+0/(08;98-/,+/69.;45//,++('+./0-:75,1379<03,/)+.;1/0443-4-,*23240&'*/10113-('*+12,71:;8:.;.-3)678)70702.-36:564667/30-,.7)/.3.//+1.+,+-26.-+,,&,(*(*015665226112;1:5966101/++-.//25-48999/+-++02&0+121::94..+,08186+04)(*,,).)'(()'3*-828*)'*''+.:65:611-2...456.&+*,5;765./-14787--8/00/2.4,5+(&')-5/*675:7;2%')+(,+1/<<3-33.,.+-4:54/4,0/257/.3992;4325/4050444/-6-+..3',())(-41668<:91(26-(*,2258105'/,3---*,446627/+-'.+%*&'27*)&++44158/65.0/:*./2-11%,+-18:,.1/37,.-2693/032485)%(()/0,(,662,143596<889:255.596918-*0'()3333553413-09+..27-06.../9678383805.,/16570+,%&(*(3-38842%'%%&,3&+.--1*.169:8:957:7,-,/,5*)+44)$)*$)*6)'&'$(///0/02310%'+4-404')-,10-&$&%''1.40**+,**-3,313591/.,+(%%&%/5+*-+&())).2*,4,05--+0-./3+.)(%*&*-,6...6471*,3089<75.-,.,,,01466/8//-468;(3*,+/4/0*-3+)-.8-6-,2512.:52,92//1++*(*'&'&''%+&&&(-41+$*,:-5;/./+-*,+,)()*50501.02*76020+-..:..)'&%)(()*)1-/.3705,*-,***(.35:84526,
@e586984f-8547-47c3-a128-550b63c1999c ch=274 read=95874 start_time=2019-12-13T14:42:53Z barcode=BC01 runid=2c9cf7bc05858273f10e7d7ec552fc0bd742dc3e
CGGTTACCTTGTTACGACTTCACCCCAGTCGCTAAGCCCACCGTGGTCGCCTGCCTCTCTTGCGAGGATTAGCGCAACGCCTTCGGGTGAACCCAACTCCCATGGTGTGACGGGCGGTGTGTACAAGGCCTGGGAACGTATTCACCGCAGCATGCTGATCCGCGATTACTAGCGATTCCGCCTTCATGCTCTCGGTGCGAGAACAATCCGAACTGAGGCGACTTTTTTGGAGATTAGCGCACTTTCTCGCCCGGTTTGCTGCCCACTGTCACCGCCATTGTAGCACGATATTGTAGCGCGTAAGGGCCATGGACTGACGTCATCCCACCTTCCTCCGGCTTATCACCGGCGGTTCCTTTAAGTCCCCAACTAAATGATGGTAACTGCGAGGTTGCGCTCGTTGCGGGACTTAACCCAACATCTCACGACACGAGCTGACGACAGCCATGCAGCACCGTGTTCCAGTCCCCGAAGGGGAAGAGATCCATCTCTGGAAATCGTCCGGACATGTCAAACGCTGGTAGGTTCTGCGCGTTGCTTCGAATTAAACCATGCTCCACCAGCATTGCAGGCTATCAATTCGCTGAGTTTAATCTTGACCGTACTCCCACAGGCGGATAACTTAATGCGTTAGCTGCGCCAACACCAAGTGCCGGACAGCTAGTTATCATCGTTTACGGCGTGGACTACCAGGGTATCTAATCCTGTTTGCTCCCCACGCTTTCGCACCTCAGCATTCACCAGTCCAGTGAGCCGCCTTCGCCGCGGTGTTCTTCGAATATCTGCAATTTCACCTCTACACTCCAGGGTACTCACCTCTCCTGGATTCAAGCGATGCGGTCTCAAAGGCAGTTCTGGGTTGGGCTCCAGGCTTTCACCTCTGACTTACAAAGCCGCCTACGGTAAAACACCGCGCCCATCAATTCCAGAACAAACGCTTCGCTCCCTCCGCGTAATTACCGCAGCTGCTGGCTGGGAGTTAGCCGAACTTATTCTCCCGACGCTGTCATTATCATCCCGGGTAAAGAGGCTTTACAACCCCTAAGGCCTTCATCACTCACGCGGCATTGCTGGATCAGGCTTTCGCCCATTGTCCAATATTCCCCACTGCTGCCTCCGTGAG
+
0)001-2,///38-2267794/5560(/46,*7%('*01+-3-1898;78;87641233.://+)*.%6))/10/614/9;9;:(.(()5+2)&)3+,-70-27-,,,,276;:9818.3..*132/0-&'-542752667:625923)./0,,,++120/*/.-3)))//.141855526:5<:99342104/23.3(&(,++-3--.,.0-'(*11//%02.67/(802//03/,.00-,*0/-..'+''(-29),982:9))...0425839955600,,+)(*&*$)'%&&%)216,5)*13/6/./*'*0,-.53796/*.(-.-6/5137+7/0988766:47468983')&$)*')-43,,)%'.454/./.523,*2&(*),-)./15755-0'((175//,..-.1(-',-6622&*+./25032101148+4-)/7465.-,-*,+&*((*)'$''*36.**0(./*)*&(+,-./14132233,2.(+692(1-1,//04939772++0,+0)61;765521.0())411(**+2.:0/33+-9:82)(*&')%+&(*4843$%'+13320&$%-+.37/2/2*(&&'561000/1/+&,(+.71563--($%1+3344730/0024(,((%++.12/22432+408,,-.-45;863021206*+-.8/..3<:::869//().*,-32931.-00;1*++267/),,./980-2/2950,--%%'#%/)9::03../000/44565969;:*+),+2596//.*+578875(3)/*6521460,+%+),*/+$)*(&&),//26/021613.,7/500.1.,-.1,8997:18.064578=;::5,.-/+1248('9:837:227;00-,--3.+-41*()+(-.753/')),0*+(,(%)&*)((%%**.+7,&)+*).,+*'''&&&,+08-*5-%&)*0/2+),*'+(--.166/2+**/*((6)**0,+&&-5-13:2,16)'$#&+-5793441134/8+(063027(&'(*)/+)(,,+22,&(.6576:9<:899/13-),**,3+*-/,.;;<211)-823;;0388+,/8/--(1+056648;5.14331/.1-38+*'%'
@b19c0372-aea2-45ce-b2eb-77f486004506 ch=345 read=82427 start_time=2019-12-13T14:42:54Z barcode=BC01 runid=2c9cf7bc05858273f10e7d7ec552fc0bd742dc3e
CTCCTACGGGGGGAGGCAGCAGTGGGAATATTATGCACAATGGGGAAACCTGATGCAGCAACACCGCGTGAAGTGATGAAGGTTTTCGGATCGTAAGCTCTGTCTTTGGGGAAGATGACATTGAGGAGGAAGCCACGGCTAACTACGTGCCAGCAGCCGCGGTAATACGTAGACGGCGTTATCGGTTTACTACTGGGCGTAAAAAGGAGCGTAGGCGGATGATTAGTGGGATGTGAAATACCCGGGCTCAACTTGGGTGCTGCATTCCAAACTGGTTATCTAGAGTGCAGGAGGAGAGTGGAATTCCTAGTGTAGCGGTGAAATGCGTAGAGATTAGGAAGAACACCAGTGGCGAAGGCGACTCTCTGGACTGTAACTGACGCTGAGGCTCAGCGTGGGGGAGCAAACAGGATTAGATACCCTGGTGGTCCACGCCGTAAACGATGAATGCAGGTGTGGGGTTTCAAGCACCTCCGTGCCGCCGCTTAACGCATTAAGTATTCCGCCTGGGGAGGTACGGTCGCAAGATTAGAACTCAAAGGGTGACGGGGACCCGCAGAAGTGGCGGAGCATGTGGTTTTAATTCGAAGCAACGCGAAAGACACCACTTGGCATCCCTTACTTCTCTTAATCGAGGAAATCCCTTCGGGGACAAGGTGACAGGTGGTGCATGGTTGTCATCAGCTCGTGTCGTGAGATGTTGGGTTAAGTCCCGCAACGGAGGCGCAACCCTTGTCGTTAGTTACTACCATTAAAGTTGGGGACTCTGAGAGACTGCCTGGGTTAACCAGGAGGAAGATTGGGGATGACGTCCATATGCCCCATATGTGTAGGGCTACACGTGCTGTGGCTGGTACAGAGATGCAATACCGTGAGGTGGAGCCAAACTTTAAAAAAACCAGTCTCAGTTCGGATTGTAGGCTGAAACTCGCCTACATGAAGCTGGAGTTACTAGTAATCGCGAATCAGAATGTCGCGGTGAATACGTTCTCGGGCCTTGTACACACCGCCCGTCACCGCGAGTTGATAACACCCGAAGCCGGTGGCCTACAACCGCAAAGGAAGGAGCTGTCTAAGGTGGGATTGATGATTGGGGTGAAGTCGTAACAAAAGGTAACCGG
+
./11/252691.,(+0+&1/,,/-''&'*+1/$,''),049957+%*+);)*-736/.//20+06*+++),(('*((&)*,/.;9./24/232-54),/0888-8:-.6:.((&'&&&%$&&&&,((-).))24*+-,++8-.-..+..8;5441033/2*.*.//-724*1%))'()*1/..()$&'%+&&').1+3441;/*(,-))((--148462333:-2,55;9773112:3/*24*)07425+,(-)36,**(%%)+210.1;;;;<-;,,*,**(++02617-,((%%%))3-7-6(6+'(20-)(&%)--./9.++1112,(%)-.+14363580010*,,.1/,-/+1.377620.029343434912210+,-.)24/-)''((+6864)'),9:)8*37,4/+*--.;<845:9.5+7,&(-1/+13:,+''*)*)/,1/4/2,//763.886.+),/38113(+,9:/09,00214-++%+0-1+/05656*.61479((+-,-13;01'***()4)/-67523*8).2()+.-+3:6438*&'&$&(('(()$,&'017413127;.47365),,)+.-131025,&&($''%',')(*+472)/.$)(+(+)++021.(()(*-,),8.198.19.477608122,'-*)58:2223/96:221&30()-/:665-/-113246/8/;;9572*(),*+*1451%.%')*)2-35:3-3..//610003..,)6:513/6))1/.(532676,+'('**//347656)*&)&-/*.+),5-/+'/&(8;6474672,,%)$,,+-+*&&-,-121301,.,01/)*(),//.--635697-7,+*))01106/-/4352.1.+04,006.6.01301-08712,--+21/0..0;7/1,00/.'(87752820235770.-./2/7//0://*9,--3,7714/0/9567552''&&)3323,53345268355205699:62811./..+./*/0-3./'(%$&'*,*0..-,)((-.0*,/.461:3/-1&&)).,3-*3.7)+-)/*)'()6466+7./.56:;205,,-/-713*7.+)-)(,65793779,)0/()40267
@8fab2d37-9a0d-4dd4-b1e0-894b51d98f2b ch=271 read=104784 start_time=2019-12-13T14:43:06Z barcode=BC01 runid=2c9cf7bc05858273f10e7d7ec552fc0bd742dc3e
TCACCCAATCGCTGACCCTACCTTCGGCCGCTGCCTCCTTGCGGTTAGCTCACGGACTTCGAGGTGCTATCTCATGGTGTGACAGACGGTGTGTACAAGACCGGGAACGTATTCTGCGACAATTCTGATTCATGATACTAGTGCTCCAGCTTCGTAGGCGAGTTTCAGCCTACAATCCGAACTGAATGGTTTTAAAGTTGCTCACCTCACATTGTGCATCTCTCTGTACCAGCCATTGTATGCGATGTGTGGCCTACACATAAGGGGCGTGATGATTTGACGATAAATACACCTTCCTCCTGGTTAACCCAGGCAGTCTCATGAAGTCCTCAGCAATGGTAGTAACTAACGACAAGGGTTGCGCTCGTTGCGGGGACTTGCTTAACATCTCGACACGAGCTGACGACAACCATGCACCAATGCCTTGATACGAGAAGGGATTTCCCTCGATTAAGAGTAATGCAAGGGATGTCAGAATTTGTAAGAGTGAGTTCTTCGCGTTGCTTCGAATTAAACCACATGCTCCGCTACTTGTGCGGGTCCCGTCAATTCGCGCGAGTTTAATCTTGCGACCGTACTCCCCGGCGGAATGTAATGCGTTAGCGGCACGGAGGTGTTGAAATTGCACCTGGTTCATCGTTGGCGTGGACTACCAGGATTATCTAATCCTGTTGCTCCCCACGCTTTCGAACCTCGCGTCAGTTACAGTCGGAGAGTCACCTTCGCCACTGGTGTACTTCCTAATCTCTACGCATTTCACCGCTACACTAGGAATTCCACTCTCTCCTCTCCTGCACTCTAGATAACAGTTTGGAATGCACGGCACCCAAAGTTCAGGCCGGGTATTCACGCCCCTTAATCATCGCCTACATCCCTTGCAGTAAAATCCGGATAACGCTCGCCACCTACGTATTACCGCGGCTGCTGGCGCGTAGTTAGCCGTGGCTTCCTCTTAAGGTACCGTCATTATCTTCCCAAAGACAGAGCTTTACGATCAACCTTCATCACTCACGCGGCGTTGCTGCATCCAGGGTTTCCCCATTTGTGCAATATTCCCCACTGCTGCCTCCGTG
+
31&,*(,-/01/00//9)+*39492.&%&')+42722*0,+,)/,-*+,-./0-62029-'$)%&$%%#&(()'+-4...*)*#($.,1---,.030+(,,2'42-1,)64::0*+--*1/.01,)*)393(',*%&+*(%*%%'+*((,6:4'+*-/2-'2+:*,*&)2*+3-4.8()5:841,-(&(+7;-45(-)5%')1&(,01,+(.+(-,-/651.+).069770.05.68++(%'*,*..44,()6,((,**-.21*.5+,/2-,00/+6,00/.)*)*(&%'%)'**(**00,+.*/*'(%&&'56+671+0*+'')',/64,(').71.2-+,.,(*)*/,,243,-3,-1010327-/,'#).3**&%%$%+(/*,-./24455.1////./(4*'%)%--+-)-+*,'%&%'&(((*,*-**&'&)'&$,0330)(-*+.//1+,,/,-.(0)+090488:66'*'./*)**)&%''&'168/00+(,,,15657/'+(0+5;23/*')*%&+4;/33.-.1,/-3(22,2:1-0557573))''%%(*;518.*&'%&((&%'*''(*(&%'(,-00((%''6.-+-,5&-++32/0)'$&.0256%+1'$$#(+,3*'&')-.76324',+--46333046-11'-&((+*.61361./0',..64-&+*.1:6-*.(10.1/1228-080006+,8*.+.')*,(88/7-%.5.%)-3,.,*-7-+)&(**+177164515:6258<12112./1.0'0*2..-)**+,,)+1/1387211-../01.7/712032<<-6487/.*)')**-1,-,)'&.(%&*2()///*050,-*01+&*'3+88'56%14--/%+-8).-%()(*)042+-00,,+,,,(*.)&*1+.8.313013;44:67.8../7632.),-/2-..,,/*.1/5214.,(&$%'&)+*&,5643'5)(*78,9:).+*-01)),'*,20&&&(*-())--9:499.010*,)'('*,.5,+++,-.0(()**.7/-5:2)+/*+4156964.20:90()(&&$'($$+)&(*
@383716c9-e69f-407f-be99-d729c5f13311 ch=412 read=105248 start_time=2019-12-13T14:43:10Z barcode=BC01 runid=2c9cf7bc05858273f10e7d7ec552fc0bd742dc3e
CCGGATTTACCTTGTTACGACTTCACCCCAGTCATAAGATCACAAAGTAGTGGCCTCCGAGTTAAGCACACTTCTTTTGCAGCCCGCTCCATGGTGTGACGGGCGGATTATTAATACAAGGCCAGGAACGTATTCACCGTGGCATTCTGATCCACGATTGATTCCGGCTTTCGCTGGAGTCGAAGGATTGCAGACTCAATCGGACTACGACGCACTTTATGAGGTCCGCTTGCTCTCTTGAGGTCTTCTCTTTGTATGTCGCCATTGTAGCGTGTGTAGCCCTGGTCGTAAGTGCATGATGACTTGACGTCATCCCCACCTTCCTCCAGTTTATCACTGGCAGTCTCCTGAGTTCCCGGCCGGGCCGCTGGCAGCAAAGTAAGGGTTGCGCTCGTTGCGGGATAACTGGCATTTCACAACACAGGCGTGACAGCCGCCCAACACCTGTCTCACGGTTCCCGAAGGCACATTCTCATCTCTGAAAACTTCCGTGGATGTCAGACAGGTAAGGTTCTTCGCGTTGCATCAGATTAAACCACATGCTCACCGCTTGTGCGGGCCCCAGCGGCTCAGCCACGCCTCACAACCTCCAAGTCGACATCGTTTTACGGCGTGGACTACCAGGGTATCTAATCCTGTTTGCTCCCCGCGCTTTCCTTTGAGCGTCAGTCTTCGTCAGGGGCCGCCTTAGCCGCCACCGGTATTCACTCGTCTCTACGCATTTCACCGCTACACCTGGAATTCTACCCCCCTCTGCGAGACTCCGGCTTGCCGGTATCAGATGCAGTTCCCAGGTTGAGCCAGGGATTTCACATCTGACTTAACCAAACCGCCTGCGTGCGCACGCCCAGTAATTCCGATTAACGCTTGCGCCATTACCGCGGCTGCTGGCGCAGGTTAGCCGGTGCTTCTTCTGCGGGTAACGTCAATGAGCCCAAAGGTAACTTTACTCCCCTTCCTCCCCGCTGAAAGTGCTTTACAACCCGAGGCCTTCAATAGCCTTCATACACGGCATGAAAATCGGGCTTGCGCCCATTTGTTGCCAATATTCCCCACTGCTGCTTGCCCGTAGGAG
+
4,*2&23++175:.7..*)&))/.-.2:7*.1933'(%*--),')'&)%)+%'&*(6*&%+-/5.*+#&%-/353:;1+/1&23)'*+19+.8;:88445075.%.%1+-.,-'+(232/2.2,17382.1225/,-.*,,50-3;6666392---%+%('450'('(+/+*./037....++((,),-,/$&2425*,)*(-00236874.,$((,-*-.42521,*+,.+,-54-0(((0,653;441043,-/.+*()+872/*''(-0133/,/02;,-6;;94+*$&'')(+)&+$*%#$*0268879.8:.+7;1;674/)*-/<.-*++,,161--..+/$#(*/9;5950633*-'.-02/12/-,205*))),).'1*(''&%(*0-*(-5(,''#'$#"(')01)**0-)(*').+)%+/50/04&'')()*128135777598:9:4'&'+*,.,)+,2;4356::89854:9247/8.++36554621)**%1..46)50;97;97851611196&%/+11;9992.+*(%)*(*2./-/-0/63:2515*#$%*1,/3-)1313366,,#&(*.4.4(2,,--,/-.8:0:8<*01180//54574/0-)75/2//10+)38012/7,+/1925+)*))8;5)%$&#&'4674423)+)+)--($)057463/,)'&%()%&&'1/.9617861311$$&++/185889</-,82((')*0.7.1/8.5.,+,01857///0'1&$)'/58%%%%%&*0-(+-+13%./779.6294;7/.0/1+))/*'.-+'698/.)*+4*-1,6,3+/(*(439135%'()'&'))+-,.0*((..323:/+-202697-9,(($,%%()',*+,020220,+*&#&$++-604685:-,,9,98987698.(()6:7:835310+0*)-5)(&%'.)3:9/11,:1--74,),-1/*43546*(+&*,-)()-%18,+),+1.*-'(%%%$&$&'),.*+))*,+%,)%%+)&''421380351;8*-6.(/,%+-)(02382<;.).//300,'&'-5443+1.,*
@86933310-ba00-4da5-9f79-aef3c775ef90 ch=177 read=214403 start_time=2019-12-13T14:43:30Z barcode=BC01 runid=2c9cf7bc05858273f10e7d7ec552fc0bd742dc3e
CCCGAGTTACCTTGTTTACGAGCTTACCCCCCAATCCATAATCCCGCATGGAACCGAACTCCTTCGCGGTTAGGCCACCGGCTTCGGGTGTTATCAACTCGTGGTGTGACGGGCGGTGTGTACAAGGCCGAGAACGTATTCACCGCGACATGCTGATTCGCGATTACTAGCGATTCAACTTCATGTAGTCGAGTTACC
+
8/('&./4*,*')(.97+.)$&',)$)(+/2(.+--(&((0+./)%'$&%,&$+%$(''+,,-4.,-075:.596.,4,61/154086/-/0//05+,,.*0053/-++-/8953/0,..00355/523.+/.512889<968:230,,))+:;:760.-.5434./02122-74.-*,273441/4*,/,%($%##"
@87598d32-d80e-4e2f-819c-f288b2ddb2a4 ch=179 read=190500 start_time=2019-12-13T14:43:42Z barcode=BC01 runid=2c9cf7bc05858273f10e7d7ec552fc0bd742dc3e
CTCCTACGGGAGGCAGCAGTGGGGAATTTTTCGGCAATGGAAACCCTGACCGAGCAACGCCGCGTGAAGGAAGAAGGTTTTCGGATTGTAAACTTCTGTTATAAAGGAAGAACGGCGGCTACGGAAATGGTAGCCGGTGACGGTACTTTATTAAGCCACGGCTAACTACGTGCCAGCAGCCCGCAGTAATACGTAGGTGGCGTTATCGGAATTGTGGGCGTAAAGAGGGGCAGGCGGCAGCGGGTCTGTGGTGAAAGCCTGAAGCTTAACTTCAGTAAGCCATAGAAACCAGGCAGCTAGAGTGCAGGAGAGAGGATCGGTAGATTCCATGTGTAGCGGTGAAGTACGTAGATATATGGAGAACACACCAGTGGCGAAGGCGACGATCTGGCCTGCAACTGACCTTAGTCCAGGGAGCAGGCCAAAGTTCAGATATCCCTGGCTAGTCCACACCGTAAACGTGAAGTACTAAGTGTTGCTTGGATGTCAAGTTCCAGTGCTGCAGTTAAGCACAATAGGTACTCCGCCTGAGTGAGTACGTTCCGCAGAATGAAACTCAAAGGAATTGACGGGGGCCCGCACAAGCGGTGGAGCATGTGGACAATTGAAACAGCGCGAAGAACCTGATCTTGACATACTCACTTAAAGGCTCAGAGATGGAGAGATGGCTATATGAGATACAGGTGGTGCATGGTTATTCGTCAGCTCGTGTCGTGAGATGTTGGGTTAAGTCCGCAACGGGCGCAACCCATATCGTTAGTTACCATCATTAAGTTGGGACTCTGGCAGAGACTACCAGTGACAAGCTGGAGGAAGGCAGGGATGACGTCAAATCATCATGCCCACTATGACCTGGGCTACACACGTGATGCTACAATGGATGGTGCAGAGGGAAGCGGCCGGGTGAAGCAAAACCCATGGCTTAAATTCTCAGTTCCGGATTGTAGTCTGCAACTCGACTACATGAGTTGCGGAATCGCTTCAGTAATCGCGAATCAGCATGTCGCGGTGAATACGTTCTCAGGCCTTGTACACCGCCCGTCACGCGGAAGTTGATAACACCCGAAGCCGGTGGCCTAACCGCAAGGAAGGAGCTGTCTAAAGTGGGATTGATGATTTGGTGAAGTCGTAACAAGG
+
,0.*),2)4*''(('-/233&.3+,-19;;.28<:7201-*01,2-+,015001017878;453-,-,,1/5*,2+3/9,+/$+&1+*,797/-6/4*5501561-4.6.1984:0+00/00()%*3)+30/.42(((+.34<:0*/4,'/+5-$'()-.6/0.//204/42563*1--04*$$$%-+/,2731-.,*,('%'())1&1&%((()064**+/7.((*2-**(88-+2,++.+1)-,,-+-.,+.0')677/4-+(&&%#')0-*,-1836;24)*+.-,+.79.*+,--(*+-1..06)-*+)0746/.,-,+)+006147755333073++*'*+/33468:79377.*.&)1/1.1:37.8--)*4)0.8:910--,1/594225400)&%')()*07%&&&&&'*,'*)%'')(-0+)*086766,-0/.245655,.%//379;.2*))&((()*12266441,')&5*772624+,'/5()+;654-.&+(*((*-&.-52'-,,*-/1,++0(%%**('(*+91895)&')('-.+,7++28/,*)),)2-7790582,08.++*-/1-/.557.(*+++*)-0,-()*+)-1+.-'2*1*)((+)+-+))(*,0./48:8886*&'(01-03366&&(+.3;740.)406:7768353/3.)*1.3844876779925/%,+*,0.%0/03,,5898894417646/2/01232274*2135(-''$'&&&&'%,*,051:2-20/7;796(/*%$+.*&1/*152/*-,&'')+650791333467/-,,00)0/+1/75&6706322339:9;:23/3425-77-((**-.-654(/-,%&'))'*&-()-345454;::;65,)+..31+/5++)*'&(*)(+()(+-%,19;52;-),)%&'(%&(+.,/1)3690*3*):)+&229886-3,,+6-----.-113(+,,%-/5560.,)(%('++///')(*3/4../-0-//+,)0201:8685/6000%053/00&%%('+/*+)(')*))&('&'''+*(((*00+-,('(+$,21646906/.10,*.,3'(,//0**.1-,,*10&'"(3*.1-+,,-*-($+)--.-,,-),-*1/0'-
@fc2d0e9f-52fd-4057-a47d-a61de9e0c510 ch=149 read=89919 start_time=2019-12-13T14:43:41Z barcode=BC01 runid=2c9cf7bc05858273f10e7d7ec552fc0bd742dc3e
TTGTTATTACTTCGTTCCAGTTGTATTGCTGGTGCGAGAAGAAAGTTGTCGAGGTGTCTTTATTAATTGTAACGCTGTGCGTGTGCTCTACAGGGAGGCAGCAGTGGGGAATATTGCACAATGGGCGCAAGCCTGATGCAGCCATGCCGCGTGTATGAAGAAGGCTTAGCGGATTTGTAAAGTACTTTCAGCGGGAGGAAGGGAGTAAAGTTAATACCTTTGCTCGTGACGTTACCCGCAGAAGAACACCGGCTAACTCGTGCCAGCAGCGGTAATACGGAGGTGCAAAGCGTTGTCGGAATTGCTGGGCGTAAAGCGCGCAGGCGGTTTGTTAAGTCAGATGTGTGAAATCCCCGGGCTCAACCTACGGAACTGCATCTGATACTGGCAGCAGGTCTCGTAGAGGGGTAGAATTCCAGGTGTAGCGGTGAAATGAGATCTGGAGGAATACCGGTGGCGAAGGCGGCCCCCTGGACGAACTGACGCTCAGGTGCAGCGTGGGGAGCAAACGGGATTAGATACCTGGTAGTCCACGCCGTAAACGATGTCGACTTGGAGGTTTACGCCCGGGCGTGGCTTCCGGAGCTAACGCGTTAAAGTGAGCCGCAAATTACAGCCCGCCAAGAACTCAAATGAATTGACAGGGGTACACCTGAAAGAATTGGGCATGTGGTTTAATTTGATGCAACGCGAAAGAACCTTACCTGGTCTTGACATCCACGGAAGTTTTCAGGAGATGAGAATGTGCCTTCAGGAACCGTGAGACGGAGTGCTGCATGGCTGTCGTCAGCTCGTGTTATTAATGTTGGGTTAAGTCCGCAACGGGCGCAACCCTTATCCTTTGTTGCCAGCGGTCCGGCCGGGGAACTCAGGGCTACCGGTAAACTGGAGGAAGGTGGGGATGACGTCAAGGCATCATGGCCCACTTGACCAGGGCTACACATTGCCTGTGGCATACAAAGAGAAGCGACCTCGCGAGCAAGCGGACCTCATAAAGTGCGTCGTAGTCGGATTTGAGTCTGCAACTCGACTCCATGAAGTCGGAATCGCTAGTAATCGTGGATCCAGAATGCCACGGTGAATACGTTCCCGGACCTTGTACACACCGCCCGTCACACCATGGGGAGTGGGTTACGCAAAGAAGTAGGTAGCTTAACCTTCCGGGAGGGCGCTTACACTTTGTGAGTCATGACTGGGGTGGGGAATCGTACTAAGGTAACCGG
+
%)*))',**-7872250,*-1,'*(+-)+,-)(&%&&&*+*,1-,,:..-+&++*.1+45($+)+*,,(&).+)&'(&&&'-++*+),&&('*5,*-1)1-5+,,+2/&-((',,*-.22:3+4423599/393111003&44553896989566633,&))),)&'')'-.'.7+*219,,,,,108/-//180*,+.*.5.'((2;--6616/01/57,+889-1,,.03510:*+-,,0+&%$&&(+%+-&+-+-6),+1:708++-*.,,0-.2/0,+++/038)+.+2*(*'(*%%)&%'%&**'%&''&'))**1-.6:018<:-2725..6%&2/'*)+.18724(((,050..'.+/)(((&,,1-++,--)'()&('(..)'*%*'((,+**)+'-32,**+(/)2,..06453+/+.----1+*)&*+-33:/*1*'.-/39372/20-,.*.,.30657.+.6::982////2.225).**&()+,17:79.)**:<87&9:036/./-,/6''6/./963,0029748;74222015/*)))1+/2)()&#&),/),+6+/,+,+--2)3,,-.028.--,2-82+')''%)'#$%&&''(+1*11)&)&+'$)''+,8;*++--/-.-0&035.()*&&($').+&'&*(2311231,.52;8658/%(*,018:2/0/14*&'/,.1,+06156707/--9879+)*-+,-+-;9/0**1-.1543,-5.+914;947'66-37;698.---+.)*+9741233574559:666--+*,/0637,).)**-10*1-.16,+,,0,23,,)+*()+031:-3100432;/-2<33;3323:44)1-10,,-)).,,'&''%-)'*'&$)*952356--1(0,2-19<3.03287832(''(*-.,+,,.6/$&(&()13*+,((&&'()+(.&)&&''$%*/027:9.''%+(%')*336710.-+.25/3/97360/,-174--',,.36977-5/1,/1**)-.0277,'--.-*...62320800.+2-113))(**129342988637'(*,1325406.2.++200805425.,.*,&'.-///-.-0858;8786330.6..081'))(/4009%,(.-60&''(*+-322..-.303:526*)6-),))+*(&%&)+*.6-+-)&&**535565556*'+(&(%&((%&$&$+)+-,1305+6
@53275345-293a-4fd9-8f65-4df84ffc3d44 ch=193 read=2091580 start_time=2019-12-13T14:43:48Z barcode=BC01 runid=2c9cf7bc05858273f10e7d7ec552fc0bd742dc3e
CCGGTTACCTTGTTGCGACTTCGCCCCCAGTCATGAATCACAAGTGGTAGCGCCCTCCCGAAGGTTAAAGCTACCTGCTTCTTTGCCAGCCCACTCCCCGTAGTTGTGACGGGCGGTGTCAACAAGGCCAGGAACGTGATGTCACCGTGGCATTCTGATCCACGATTACTGGCGATTCCACGGCTTCGCTGGAGTCGAGTTGCGGGCACCAATCCGGACTACGACGCACTTTTATGAGGTCCGCTTGCTCTCGCGAGGTCGGCTTCTCTTTGTAGCCGCCATTGTAGCACGGTAGTAGCCCTGGTCGTAGGGCCATGATATTGACGTCATCCCACCTTCCTCAATTTATCACTGGCCCAGTCTCAGCCTGAGTTCCCAGCGGACCGCTGTAGCAAAAAAAAAAAGGATAGGTTGCCGCTCGTTTGCAGGACTTAACCCAACATTCCTGGCGGCTGACGACAACCATGCAGCACCTGTCTCACGGTTTGAAGGCATTCTCATCTCTGAAACTTCCGTGGATGTCAGAGACCAGGTAAGGTTCTTCGCGTTGCATCGAATTAAACTGCTCCACCGCTGTGCGGGCCCCAAATCAGTCATTGAGTTTAACCTTGCGGCCCGTACTCCCCAGGCGATTCGGCTTAACGGGCCAGCTCCGGAAGCCCGCCTCAAGGGCGCAACCTCCAAGTCGACATCGTTTGCGGCGTGTGGATTGCCAGAATTATCTAATCTGTTGCTCCACGCTTTCGCCACCTGAGCGTCAGTCTTCGTCCAGGCCGCCTTCGCCACCATTCCTCGAATCTCGCAGCTTTCACCGCTACTGGAGATTCTACCCCCCCTCTGGGAATAAACTTGTTATCAGATGCAGTTCCCAGGTTGAGCCGGACTTCCATCTGTTTAACGGCTTCCTGCGTGCGCTTACTGCGCCCAGTAATTCCGATTAACGCTTGCCCTCCGTATTACCGCGGCTGCTGGCTGGAGTTAACCGGTGCTTCTTCTGGGTAACGTCAATGGGCAAAGGTGATAACTTTGCTCCTTCCTCCCGCTGAAGTGCTTTACAACCCGAAGGCCTTCTTCGCCACACGCGGCATAGCCATCAGGCTTGCTTGCATTTATTGCAATATTCCCCACTGCTGCCTCCCGTAGG
+
5,-13,+4123(-*&)*26761)-23,()&11+-/,7530202,-2930)*+-75./('),.*.+1+0)%)0+04.&/39.8;4*,'')3/*%)*:/6+%+&*/*((.**&+32100)+#%#%$&)/.5%0/,1++,(&($)(),1+//'-4585434717+,,+9.,-/00++,9/6.%$'-*-9300//*(*+,)%)+-,--&&+%(&/-84204//)%%*-521%(-56($(((+.,2(((0+()--,-+-'(//35'3001.+(01,'(&&)**/7.1,('%%&'*)&&$#%%(2674//115/5+5789,,/00)*'&&****,-*('(073:7637*).:/.++((()&'%)&((),.%#&$%&&,/1-.)%'+-:410*).%%&&(/25+.(,130)-,00''++1&))(.26)..+*0&430,-,/+--*/1/14712,3,*(%()/167&76-7;63//-*126911688414474-*()'+.014954625677*)+($)0..0+,3904+,-)'&&05;*553-.-8-;760.(&*/434336,,/1.12())%'*'*(07017/0/231+3,.*%*(''(-/,%&,-,+281,./(1&%'-)14)&+')*0')('-+,)%($%'$''),%&'(&%%)*.,5*2*-5)+,'%',+/*&/,''%).21832+/)*-058937861:0%',500/+))-')&%+5-+&(&0*//31610+*,0'*-.,$(&',+++-.((./()*88501-,,+&(21.2'%+,,1-252;:867*,),-2*))*(*75/-.)*))(*1-,+3-&&'$'%(21+,-8.6472103-(('$%&'(((&'&')&'%++3+)*+,18.86931+,)0+0/*//.)2(()((**-/**$'&'')(''&%%'%(**+9/.*+&#&('10/72./3699:0/--0/.--&%%%%)41135,,*)))-/+-,227665652-+0'(+*,%7,+1+(*8.706)%'(*149953--*,,'3019),)(%&*(,)-44*,.2326.(+06/,433-4*+)+.++'0/069,-/5-1090;77<8))((*&,,01:86-*()*)*0*03/02&&%%$$'+.+%/'&').-112:22,'(0&(*,283/8.-.*/&
@e3adffac-d215-45b3-8958-73047928bee6 ch=360 read=153589 start_time=2019-12-13T14:43:50Z barcode=BC01 runid=2c9cf7bc05858273f10e7d7ec552fc0bd742dc3e
CCGGTTGTTACGACTTCACCCCAATCATCAATCCCACGTAGACAGCTCCTTCCTTGCGGTTAGGCCACCGGCTCGGGTGTTATCAACTCTCGTGGTGTGACGGGCGGTGTGTACAGGCCGAGAACGTATTCACCACTGACATGCTGATTCGCGATTATAGCGATTCCAACTTCATGTAGTCAGTTGCAGACTACAATCGAACTGAGAATGGTTTATGGGTTTGGCCACCTCGCGGCTTCGCTTCCCTCACTGCACCATCCATTGTAGCACGTGTGGCCCAGGTCATAAGGGGCATGATGATTTGACGTCATCCCCGCCTTCCTCCAACTTGTCACTGGCAGTCTCGCTGAGAGTCTGGCTTAATGATGGTAAGCGATAAGGGTTGCGCTCGTTGCGGGACTTAACCCAACATCTCGACACGAGCTGACGACAACCATTACACCACCTGTATCTCATATAGCTATCTCTCCATCTCTGGAGCCTTTATGAGTATGTCCAGACCATAGTAGGTTCTTCGCGTTGCTTCGAATTAAACCACATGCTCCACCGCTTGTGCGGAGCCCCGTCGAATTCCTTTGAGTTTCATTCTTTGCGGGCAACACTACTCAGGCGGAGTACTTATTGCGTTAACTGCAGCACTGAACTTTGACATCCAACGCTTAGTACTCATCGTTTACGGCGTGGACTACTGGGAATTATCTAATCCCTATTTGCTCCCCACGCTTTCGGGACTGAGCGTCGGTTGCAGGCCAGATCGTCGCCTTCGCCACTGGTGTCCATATATCTGCGCATTTCACCGCTACACATGGAATTCCACGATCCTCTCCTGCACTCTAGCTGCCTGGTTTCTATGGCTTACTGAAGTTAAGCTTCGGGCTTTTTTCTACAGACCCTTGCTGCCGCCTGCTCCCTCTTTACGCCCAATAATTCCGGATAACGCTTGCCACCTACGTATTACCGCGGCTGCTGGCGTAGTTAGCCGTGGCTTTCTAATAAAATTACCGTCGCTCGGCTACCATTCCTGTAGCCGCCGTTCTTCCTTTATAGCAAAGTTTACAATCCGAAAACCTTCTTCCTTCACGCGGCGTTGCTCGGTCGGGTTTCCCCATTGCCGAAAATTCCTACTTGCTCCGTAGGAG
+
33,+12-06/0+%+//;-973.03398:;5;303,&&'*-/11&323323952/1-01936+/240/8/22-+-.87222954,'%()1/114699751122:6/02-,11048/688,+*+193293530039'0)+-/3552322485570-/0,%%&%*2313.-%.0759:997899&''2-1-/864356;77/,1(%'**/31341:;.4.9229,''(&%,4284**&'+8212460;+++&**-,-/029:;607-++//)/++/+)&((+),232+-)&/492/2/-...06;/--12.04.:68.-,/.0-3//-3/-30./406616..(/,57645+*))*--#$%&&%0+.+-2*-*()#%*+.13.3,-+)*,-25.05,,1:2,.1./)*'&,..02822,,+(,016875(01)44'31*+&$&(1:4573554.1+,(3,.06551.-//.593582634;45645;9.34'))+/*.1*&*,,0**,0.)+-.:89<;9::8-++8,7/6.3/3</;/11+*)++08458)),-*/1437(+.53-)),&-+.9.//950/57<;446918;)):6972./*')../0118::/3*,,,.4/004..-13131557455.1024;1492,*-5/9&+&2+,-.+10032,&++,6:+)*.7588:;762+'(&*)$%-)+/154.-.0'((95-+0.49;-*,+-.7/4,8;3633402+-1*112.003:0910098776+.-,.218:*///+($'+412242220,/-./5<91/29.00/-+**,.,2,3.35,,,,1/5---04421,..0.147420/0469;*-33000-/3%/--+1+*5./+0558&08781:1:./,-/.399;375445/5:,1:701-/2,,65;1--,-'&2--899:1/2239655/016244+/2.-323/01-/21,6-,,7415,*(().6.-*0,+.-,('*((.030/5/'-&(7<646&)-21:67299.*-*&&).-.6/4685974.842182./..,*+()064/02:560+168-58:<:;<;:5;2'..01:0.0/+-012;91)71.:/15;1-.;570/3;;97-84**)*%#&'*7.289(.$
