# Supplementary material for: De novo species identification using 16S rRNA gene nanopore sequencing
Source: PeerJ. 2020 Oct 21;8:e10029. doi: 10.7717/peerj.10029 (PMC7585375; doi:10.7717/peerj.10029)
Supplement: Supplemental Information 3 [file peerj-08-10029-s003.zip › pass_fastq_runid_2c9cf7bc05858273f10e7d7ec552fc0bd742dc3e_398.fastq]

@e84979bc-0d9b-47ff-b292-0a9f83a6c63f ch=193 read=2092646 start_time=2019-12-13T14:44:06Z barcode=BC01 runid=2c9cf7bc05858273f10e7d7ec552fc0bd742dc3e
CCTTGTTGACTTCACCCCAATCGCGGCCTACCTTCGGCCTGCTGCCTCCTTGCGGTTAGCTCCTGCGGAACGAATTATTGCCAACTCTCATGGTGTGACGGGCGGTGTGTACCGAACCCGGGAACGTATTCTGCGACATTCTGATTCGCGGTGATTACTAGTAACTCCAGCTTCATGGCAGGCGAGTTTCAGCCTACAATCCGAACTGAACTGGTTTTGTGGCTCCACCTCACGGTATTGCATCTCTCACCAGTACCAGCCATTGTATGTGTAGCCCCACTACACGCAAGGGCATCGGTTGACGTCATCCCACCTTCCTCACCAGCCAGGCGGTCGCTAAGTCCTCGACAATGGTAGTAACTATGCGACAAGGTTTGCGCTCGTTGCGGGACTTAACCCAGCATCTCGACACGAGCTGACGGCAAGCGCCGCCTTGTCTGAAAGTTTCCTCGATGCAGAGTAATGCAAAGGGATGTCAAGTGTAGGTAGGTTCTTCGCGTTGCTTCGAATTAAACACATGCTCTTTCGCTGTGCGGGTCCCCGTCAATTCTTTGAGTTTTTTCTTGAACGTACTACTCAGGCGGGTACTTGTGCGTTAACTGCTGAACTTCAACGCCAGTACTCATCGTTTGCGGCGTGGACTACTAGGGTATCTAATCCTATTTGCTCCCCACGCTTTCGGGACTGAGCGTCGCAGCAGGCCAGATCGTCGCCTTCGCCACTGGTGTTCCTCCATATATCTACGCATTTCACCGCATGAATTCCACGATCTCTCCTGCACTCTAGCTGCCTGGTTTCTGGCTTACTGAAGTTAAACTGGGCTTTCACCACAGACCCTTGCTGCCGCCTGCTCCTCTTTACGCCCAATAATTCCGGATAACGCTTGCCACCGCCACCATTATTACCGCGGCTGCTGGCGCGGCGGTTAGCCGTGGCTCAATAAAGTACCGTCACTCGGCTACCATTTCCTGCCAGCCGTTCTTCCTTTATAACGAAAGTTTACAGTCAACCTTCTTCGCTACGCGGCGTTGCTCGGTCAGGTTTCCCCGTGCCCGAAATTCTACTGCTGCCCCTCCCGGCCAAG
+
382:1/+++-170%'.--.101'%''--../5632.+2.'&&($&('+&(''+*3+8))*-/%%)*(')%%'&$*&$*)(-6+6++**'%*,1/1331,'**+)3,04.-('$&(+...+68/754:884.+)+*'/03864,&+4,-1.////.90'+,**,,/..,(+,.,)$%%'%$,++*(..8,*'*/-*))*5*++*-430((*(*47282+$))/,06833621)+.2/-3/..34,+*('&(')%'$/2-/4:/02./-/-,*)(&,,,(%(,,.,.')*++)')'))')50..657894660'*%*3/200%'&%&3+*-:9*622)&*01)+02.0210&(,+/,'%')((*(%%%(.-4.*/+3,,--142149166:72))(1(7-)((+-/-+..+,*-*+.003365+62/%''&%#'&*+&')$'(6/,.9).0--,'2%(*-,/008.+)))%,3*00,,*,'*(-1)-(*%&&*846;:185/2,./23.*+.-1.'*&),/,+-*'+.,%''&'(&*+-'-55--02'(&+%%,')0132;..&$&$$%$'%&%'(,033+.75/.((''-&$-(*).+*%&%&$$')9.12&)/+%%$'/+**+)%),.035&../+.*/7220./,&&+&+*.33375661*32*(-+0341+01-2::+,97/.----4./0,**)()),-,,-88-,*)(2-033.25-+*-.)+.:8-,,/)-123360&0//+2:(+--/'*&))+4/5.++*)-*.-/.39567)++--//5870*,2239:/-+,++41231-4-.742'(%$*2+-2.,((**-0068<04/,.124:57+)'((/2/0461*+**..*4,+/.6/-424-2**&(/**3,&-&#**''-),,+4'&,*)4-;-++/*5((%'*)(*-(2--/6/,/(*(*(-)-4.*0)2,,//%+-3-1,+%+*)-56,*()'**&((),:404.*/1,,.-,2',*+'+0(')*&*+%+'-275275(&,&+)*+0++/.-.1/+2,2*12*6,067,&-'-1'$((++.1*,152,,**+*.//5*(()%)&*
@81dbf851-227c-4d04-b7da-bfba311c087c ch=20 read=70037 start_time=2019-12-13T14:44:07Z barcode=BC01 runid=2c9cf7bc05858273f10e7d7ec552fc0bd742dc3e
TTAACAGTATGCGTTCGGTTTGTATTGCTGGTGCTGAAAGTTGTCGGGGTGTCTTTGTGTTAACCTGCCCCTTTATTCGCTCTATCTTCCGGGTACCTTGTTACGACTTCACCCCAGTCATGAATGCAAGTGGTAAGCGCCCTCCCGAGGATTAAGCTACTGCTGCTTTAGCCCACTCCCATGGTGTGACGGGCGGTGTGTACAAGGCTTTGAATTATTCACCGTGGCATTCTGATCCATTACTAGCGATTCCGACTTCATGGAGTCGAGTTGCAGACTCAATCGGACTACGACGCACTTTATGAGGTCCGCTTGCTCTCGCGAGTCGCTTCTCTTTGTATGCGCCATTGTAGCCCTGGTCGTAAGGGCCATGATGACGGCATCATCCCACCTTCCTCCAGTTTATCACTGGCAGTCTCCTTTGAGTTCCCGGCCGGACCGCTGGCAACAAAGGATAAGGGTTGCGCGTTGCGGGACCAACCCAACATTCACAGCTTACAGGCTGACGACAGCCATACGGCACCTGTCTCACGGTTCCCGAAGGCACATTCTCATCTCTGAAAGCTTCCGTGGATGTCAAGACCAGGTAGGTTCAACGTTGCATCAGATTAAACCACATGCTCCACCGCTTGTGCGGGCCCGTCAATTCATTTGAGTTTTAACCTTGCGGCGTACTCCCCAGGCGGTCGACTTAACGCGTTAGCTCCGGAAGCCACAACCACCTCAGAACTCAGAGTGACACATCGTTTACGGCGTGGACTACCAAGGTGCTCTAATCCCTGTTTATGCGCTTTCGCACCTGACGTCAGTCGCTTCGTCCAGGCGCCTTCGCCACCGGTATTCATAGATCTCTACGCATTTTCACCGCTTTACCGCAGATTCCCTCTACGAAGTTCAAAGCTTTGCCGGTATCAGATGCAGTTCCCAGGTTGGGCCAGAGTTTCACATCTGACTTAACAAACCGCCTGCGTGCGCTTTACGCCCAGTAATTCCGATTAACGCTTGCACCCTCCGTATTACCGCGGCTGCTGGCACGGAGTTAGCCGGTCTCTTCTGCAGGCGCGTCAATGAGCAAGAATTCATTAACTTTACTCCCTTCGCCACTGAAAGTGCTACAACCCGAAGGCCTTCTTCATACGCGGCATGGCTGCGCTTGCGCCCATTGATACCCAATATTCCCCACTGCTGCCTCCCGTGAAG
+
#"$$$%%'%)&'%'*.&&+*&&,%0'(*969:9:94+-&();-.**/*--/-+-1,+.,1+2+01-+---'$%'%(('),,342547:.'*1)(&.229.5.%+0.12:4-5/,)&*33,//.42/0())((&'&%%'*+2.0-,))&((&2*3.,//+,%&&,%%*+'&$()*),.0,(*23787989:8:941.,-/027895451,+)*$%%&+2;889<576932485()*./+'(.,--,(+/03:45.+25:8796,('),56.9.--))36575;4:1:59886745/.,,5;0081/.4-/./127346758//.'/,.-13425/4<0/4770000:-6'%$%%-16/2798//1)0487;8943+*(((((&0143465-168:9806'%)63*)1+&23191+,-/08('/()-/6,41+((/71;476.11:2258,67*+/++3)-/,,/,.-+-.5.,,70311/)0)(-4013.'&*+%*+&%'%'/(%(&,*%$(.05/3+.),-+55234330/02;:533,,,++.+,/017.),01642/'+,+$*+817368;72+,&0-/07;747-.,026('$%')-',.0:&%*-/.;67:0000//0/7//3+++**,44750482(.14:9<62440..,7:;-/6.,(($%(''&''**0./,$)'+,62777.6.6.4234.:...41254.3),..-.1-/'*(-0+.19567-&((('%&%(*+.+,1:/1*2,,-52+-.,113(+&'&+,.028406**-0;/+*%,)),+('%'(*/.,+,135&71+(+/+53/8+((%'(-)/)(.33/.2+601592%%$%&)).(('+-/,:9;-3293/-+,(&)3(*)()8(++('0.).'$#)%()2,*'*.7*)60(//.33*,-78869949-+(-1221&,3+%''*,85,*0/034010155:3163/3469889671.')240)..382./2468<1433641/.++.,(,-5:658814/7.,493233338634-++,-*(+,5101416.'/-163476&()'')*.33944344/+$'%)'&%+&*)+/4/+-.3;6193&(3)014.54*,01-,()$0)))04143/02/19:54)+'+(20,'(&&'&'&'*2(,/680(%*$$($&)',,221246:.-/62/.-+((04+,2&&&%
@ce2c4176-8cd5-4885-8622-db1313450510 ch=274 read=95963 start_time=2019-12-13T14:44:18Z barcode=BC01 runid=2c9cf7bc05858273f10e7d7ec552fc0bd742dc3e
CGGTTACCTTTGTTACGACTTCACCCCAATCGCTGATACACCTTCGGCCGCTGCCTCATTGCGGTTAGCTCACGGACTTCGGGTATTTTACCAACTCTCATGGTGTGACGGGCGGTGTGTACAAGACCCAGGAACGTATTCACCGCGACATTCTGATTCGCGATTACTGGTAACTCCAGCTTCGTAGTAGGCGAGTTTCGGCCTACAATCGAACTGAACTGGTTTTAAAGTTTGGCTCCACCTCGCGGTATTGCATCTCTCTGTACCAGCCATTGTAGCGTGTGTAGCCCTACACATAAGGGGCATGATAGTTTGACGTCATCCCCACCTTCCTCCTGATTAACCCAGGCAGTCTCGCTAGAGTCCTCCAGCAATGGTAGTAACTAACGACAAGGGTTGCGCTCGTTGGGACAATAACATCTCACGACACGAGCTGACGACAACCATGCACCACCTGTCGCCTTGTCCCCGAAGGAATTTCTCGATTAAGAGTAATGCAAGGGATGTCAGCAGGTGTAGGTAAGGTTCTTCGCGTTGCTTCAGATTAAACCACATCTTCTTGTGCGGGTCCGTCAATTCCTTTGAGTTTTAATCTTGCGACCGTACTCCCCAGGCGGAATACTTAATGCGTTAGCGGCGGCACGGAGTGTTGAAACCCCCCCACCTGGTATTCATCGTTTACGGCGTGGACTACCAGGGTATCTAATCTGTTTGCTCCCCACGCTTTCGATAGCGTCGGTTACGGTCAGAGTCGCCTTCGCCACTGGTGTTCTTCTAATCTCCTGCATTCCACCGCTACACTAGAATTCCACTCTCCTCTCCTGCACTCTAGATAACCAGTTTGGAATGCAGCACCCAAGTTGAGCCGGGCACCATCCCATAATCATCGCCTACGCTCCCTTTACGCCCAGTAAATCCGGATAACGCTCGTCACCTACGTATTACCGCGGCTGCTGGCGCGTAGTTAGCCGTGGCTTCCTCCTTGGGTACCGTCTCTTCCCCAAAGACAGAGGCTTTGCGATCCGAAAACCTTCATCACTCACGCGGCGTTGCTGCATCAGGGTTCCCCATTGTGCAATATTCCCCACTGCCTCCCATTAGGAAC
+
4.3.8./277)*18-.-+(.9.3065,)7,5(((*+**,.0899:1943/.7-0361**()-/070,+--*#%/356473.0+-.0.,%%*-0+*)***-*,'-)+,584;:8683324/45454/69+%66432/237<;:;<8:87888;50202512/003/**&)-),0,,.-+*)+3/+/)(%*2711/./;2-).1,&&''-+0,/7884*21::14;;1.6)-*:3152::72383101,,2)/**+1224./'-/79:21-5.044+))*,)3775210/4+&()++--,&+*6+56.-,+$,09*00467889-363,.90;141021/&/+-(.)*).4989:761,,--*+,,1--/&+#''2*/.-,*.,,).+5/45863-7//8/0('*+/3+..*16,1'+.034121.040/&*+.2411020/22,3:3951,36169101.&),.-++605,../)*%$(*'*0,-,/*,''&)'),+/083)2.)--.6($(%),((++../-*-/2<88<735015.0141&&*8+9:68;./$'$''&'&&,*-.00./'&(**4-567,84--23:;0.70.0/**..28)2)**-04-)*--.2532/+-)%$''00.*)**47..-,(.*($)(-12.1:32435.,'%)1*(''$&(-.788498*),,,,88:888402%*12/128258360109*)-+/24/,./1289*&$'&-.1..('././/-,(&'(+*153.4.-674/0/39768;83+,&&+),,0%'$,),02''1,.././*1,+,165587*--.0.+,..76-/62235)*-52-2-7/71<</726222/10/-6*,,+-/+,)9*))$$$()+*,))%-(/*)('.+1:4365407.$&++*,,-4-(.03833-)57,,,652558876235-*+&,)*0.1844081227/6-,*,-0*3/7-'-80742.37+401.1.(5*,)76/0/-*/,-99)6,%(-(,-&(*2293&++,00'&//-52:8<8:996786453/31/+4-,,10.+/4.05-5;+30*)/4(-+,01//3-457+%''%)../84(-%$%(+--
@522d2ef2-10a6-4148-9a6b-8aac7b4b193d ch=59 read=162277 start_time=2019-12-13T14:44:15Z barcode=BC01 runid=2c9cf7bc05858273f10e7d7ec552fc0bd742dc3e
CTCCTACACGGGGAGGCAGCAGTGGGAATATTGCACAATGGAAACCTTGATGCAGCAACGCCGCGTGGTGATGAAAGTTTTCGGATCGTAAGCTCTGTCTTTGGGAAGATAATGACGGTACCCAAGGAGGAAGCCACGGCTAACTACGTGCCAGCAGCCGCGGTAATACGTAGGTGGCGAGCGTTATCGGATTTACTGGGCGTAAAGGGGAGCGTAGGCGGATGATTAAGTGGGATATATGAAATACCCGGGCTCAACTGGGTGCTGCATTCCAAACTGGTTATCTAGAGTGCAGGAGAGGAGGTGGAATTCCTAGTGTGGCGGTGAAATGCGTAGAGATTAGGAAGAACACCAGTGGCGAAGGCGACTCTGGACTGTAACTGACGCTGAGGCTCGAAAGCGTGGGGAGCAAACAGGATTAGATACCCTGGTAGTCCACGCCGTAAACGATGAATACTAGGTGTGGGGGTTTCAACACCTCCGTGCCGCCATAACGCCCATTAAGTATTCCGCCTGGGGAGTACGGTCGCAAGATTAAAACTCAAAGGTGTTGGGGACCCGCACCGTGGCGGAGCATGTGGTTTTAATTCGAAGCAACGCGAAGAACCTTACCTACACTTGACATCCCGCTTGCGTACTCTTAATCCCGGTCCCTTCGGGGACAAAGGTGACAGGTGGTGCATGGTTGTCGTCAGCTCGTGTCGTGAGATGTTGGGTTAAGTCCCGCAACGAGCGCAACCCTTGTCGTTAGTTTTACCATTAAGTTGAGGACTCTGCTTGAGACTGCCTGGGTTAACTCCAGGAGGAAGGTGGGGATGACGTCAAATCATCATGCCCCTTATGTGTAGGGCTACACACGTGCTACAATGGCTGGTAGAGAGATGCAATACCGTGAGGTGGGACCGCTTAAAACCAGTCTCAGTTCGGATTGTAGGCTGAAACTCGCCTACATGAAGCTGGAAGTTACTAGTAATCGCGAATCCAGAATGTCGCGGTGAATACGTTCGGGTCTTGTACACCGCCCGTCACACCATGAGAGTTGGCAATACCCGAAGTCCGTGAGCTAACCGCAAGGAGGCAGCGGCCGAAGGTAGGAGTCAGCGATTGGGGTGTCGTAACAAAGGTAACCGG
+
&,31**+&(,26*),,**,//36.1,(+',./*-..1,*.*(0-..-.)'./0203351042+/.-.%+*,-.06,-/33*0.:38:737.)*../,/-6:93//,-)-'))(,+0&//--7,./*.*3-+/()++,0.,*)*+*+14663-+(+*-21'*%)*3///604,..,13.,-++32:102,,(211/157478778<-*18)',,8::61.00.6505161786;;5,&)&)./95//1:,16766.*&'%*-//0657:79,3-.2,669042-.276,,.34:8:900./.+,,*..*-.+1*,-731-&-,3531)/0,/385/-++)0-*/4/2.094398023296,/.).5465,,+*/5875113/023413/--10-//,/2/++-/29:,&&'352.&6+*9+/-2...8,*.'&'*/080269;:;;;76.,..19:8982889997::91,:(..1.+.0/67,.582/42/--,)(+*'%+)''$&&/02''0:6897-'),,.1/..15820.4)-08/1666:-.+*)%'()-5-17+**+-&,,(/+*,(+++6.3210;;0115773/2-/0060/..1*),-*+/-0820/.')+--.01,2+&(/,)*(*)*++-9/9/..,)(,*1+.91.6922211',(')..(,)*1;98989652800177/(*+,821-011933/37685*+1/5*,)-.1.+-3092-//)/,2/;3-5.01325//+./2(+0./60.,/.,)2805840%(++-.655987:6(52)4+-&',)*0.,1,,.1-*)(4/531358995:7133:976*1-(%)()+0332058889751-&),,./.*./9/4;7,-*&''(((*+3371:1008553*/,)-2''+&$%'(.64213566769-12751900801%,2*+/-51,0931.))++,3.0../23%&&+5-00./0.3/-.1,1--0'),597667587<:7766185615'0544071.-//083253,-+-+(,6/90.-++-557466543:.*(.-.0856**564341'(+03+5,.1,'/1.717/0--0+++-%()+,---,7.072+('')/054/09+-.049966.
@3ace8f00-c5d8-4169-a699-34bf1ec4557d ch=138 read=116688 start_time=2019-12-13T14:44:20Z barcode=BC01 runid=2c9cf7bc05858273f10e7d7ec552fc0bd742dc3e
CTCCTACAGGAGGCAGCAGTAGAATATTGCACAATGGGGGAAACCCTGATGCAGCAACGCCACGTAGTGATGAAGGTTTCCGGATCGTAAGCTCTGTCTTTGGGGAAGATAATGACGGTACCCAAGGAGAAGCCACGGCTAACTACGTGCCAGCAGCCGCGGTAATACGTAGGTGGCAGGCATTTATCGGATTTACGGCGTAAAGGGGCGTAGGCGGATGATTAGAGTGGGATGTAGAAATGCCGGGCTCAGCAGGTGCTGCATTCCAAACTGGTTATCTAGAGTGCTGCAGGAGAGGAGAGTGGAATTCCTAGTGTAGCGGTGAAATGCGTAGAGATTAGGAAGAACACCAGTGGCGAAGAGCGACTCTGGACTGTAACGACGCTGAGGCTCGAAAGCGTGGGAGGCAAACAGGATTAGATACCCTGGTAATCCACGCCGTAAACTGATGAATACTAGGTGTGGGGTTTCAACACCTCCGTGCCGCCGCTAACATTAAGTATTCCGCCTGGAATTTACGGTCGCAGATTAAAACTCAAAGGAATTGACGGGGACCCGCACAAGTAGCGGAGCATGGTTAATTCGAGCAACGCGAAGGACTTTACCTACATGACATCCCTTGCATTACTCTTAATCGAAATCCCTTCGGGGACAAGGTGACAGGTGGTGCGCTGGTTGTCGTCAGCTCGTGTCGTGAGATGTTGGGTTAAGTCCCGCAACAGGCGCAACCCTTCAATCGTTAGTTACTACCATTAAGTTGGGGACTCTAGCGAGACTGCCTGGGTTAACCAGGAGGAAGAGGTGGGGATGACGCCAAATCATCATGCCCCTTATGTGGACTACACGTGCTACAATGGCTGGTACAGAGATGCAATACCGTGAGGTGGAGCCAAACTTTAAAACCAGTCTCAGTTCGGATTGTAGGCTTCTCGCCACCATGAAGCTGGAGTTACTAGTAATCGCGAATCAGTGTCGCGGTGAATGCGTTCCCGGGTCTTGTACACACCGCCCGTCACACCATGAGAGTTGGCAATACCCAGAAGTCCGTGAGCTAACCGCAAAGAGCAGCGGCCGAGAAGGTAGGGTCAGCGATTGGGGTGAAGTCGTAACAGGTAACCGG
+
**),+/124*'+),&.)%)('+*./*6,**,-3;65894))0,35%%%#11,,*-135464$+),%(+*+)+--*--9-.(/,.53042'((,-998/7:0089,,1-.+&$$%%-&(),-12,-//*+),*,5131823395542.53497665493,/%)0.:/..220/3.//)$(1,)/7+./5'-$6.(%-)*'++.5*-2/,/0455996<991,1,*&%&(1875.,&'$./3/&4,-0//38*&-(052/01346829-:976679/9//,0.,&)*'&$('&4/*)&+.++)+).,0,1-2()%24468998:853730/167/.))(2*%3)0+'*..378/9424/**+%%,027++++077856064-0.36765+02+(*&*0*(./02*)'/,11;74&9,+9*+)++336).08228050(*,25.,196-&))*+21/++)(+3275)8922;-1'.)(*0-18,403979:6-/-)+'*-592554:693685/,&'&+))-)8672/*&*,-2<;26777:,1,,/60607-/92.13-(*()-.+-,..--'+*-.0,(.(+*+*'))--,-*)),*'%%%$%('+(#$%#$%$*+612-**)+,22++++-.0,-.+*+-(-9-,13*160++-,),())-',.56;+)'$$*165:126687-//1678888584,.350:0571332026365134+8((31-30,17.*-&%%%').,-,3623479;708.0,00/+60493//--//.22479:;874,-9.8-.,0,*'+*-''()*)06/*)*,-02926/0,,--,/).10*+*)*,(,.12742+-)*-0..0/821:998:989,++++;:93:3129676203/190/219:0(++',586/8779646367:9/64957732/+&)'&**,-$%&&'()1),+,/*,-85641355767495.900+*').02747/0/9910,+/11/)-02/420136.2.3;79<93/.)((.-(()))'(.*,('6)+*13-%&),*+.467.,+-*397;4648)()++*+0/763.-&'(+.+---102*(*(&3*+0-&(&,)&*4',&%&')/,4:::48
@2cd40d7e-0b02-4685-9907-8b8281f9cc2d ch=78 read=154446 start_time=2019-12-13T14:44:30Z barcode=BC01 runid=2c9cf7bc05858273f10e7d7ec552fc0bd742dc3e
CGGTTACCTTATTTACGGCTTTGATCGCAGATCACAAAGTGGCATTGGCGCCGCCAGAGGTTAAGCTACCTACTTCTTTTGCAGCCCACTCCCAGCTTGGTGTGACGGGCGGTGTGTACAAGGCCGGGAACGTATTATTCACCCGTGGCATTCCTGATCCACGATTACTAGCGATTCCGACTTCATGGAGTCGAGTTGCAGACTCAATCCGGACTACGACGCGCTGCCAGGGTCGCTTGCTCTCGCGAGGAGTCGCTTCTCTTTGTATGCGCCATTTGTAGCGCATGTAGCCCTGGTCGTAAAGGGCCATGATGACTTGACGTCATCCCCACGCTTCCTCCAGTTTATACAGTCTCCTTTGGAGTTCCCGGCCGGACCGCTGGCAGCAAGGATAAAGGGTTGCTAACGCTCGTTGCGGGACTTAACCCAACATTTCACAACACAGGCTGACTGACAGCCATGCGCTTCCTGTCTCACGGTTCCCGAAGGCGCATTCATCTCTAGAAAACTGCCGTGGATGCTCAAGACCAGGTAAGGTTCTTCGCGTTGCATCAGATTAAATACATGCTCCACCGCTTGTGCAGGCCCGTCAATTCATTTGAGTTTTAACCTTGCGGCCCGTACTCCCCGGGCCAGTCGACAACGCGTTAATCCGGAAAACCACGCCTCAGGGCACAACCTCCAAGTCGACATCTCGTTTACGGCGTGGACTACCAGGGGGTATCTGAAATCCTGTTTGCTCCCACGCTTTCCGCACCTGAACGTCAGTCGCTCTTCGTCAGGGGCCGCCTTCGCCACCGGTATTCCTCCAGATCTCTGCATTTCACCGCTACGCACCGTTCTACCCCCCTCTACAGGACTCAGAAGCTTGCCAGTATCAGATGCAGTTCCCAGGTTTGGGCCCAGGGATTTCACATCTGACTTCGACCGCTGCGTGCGCTACGCCCAGTAATTCCGATTAACGCTTGCGCATCCGTATTACCTGGCTGCTGGCGCAGGTTAGCCGGAATGGCTTCTTCTGCGGGTAACGTCAATGAGCAAAGATTAACTTCTCCTTCACTCCCCGCCAGAGAGTGCTTTTGGCCAGAAGGCCTTTAATACATACACTTGGCGGCTGCATCAGGCCTTGCGCGCCATTGTACAATATTCCCCACTGCTGCCTCCCTTAG
+
/'+)/'00,5+,9,**.&*)*&%(22,/()/..&-.1+()*'&%(''+/00/'*.((()*,1,*(,*/06.%*+0,.//*),+&-93*++0)'#$###()0,-.196;76/8-/1,547:75.3-(5.7:741/4.%)*(+.;0/.7000:552/.0237..,%3**,.',-0048410*3494%''-'((-'%**848-/-.-0*5.,(3-395/2201/1'%+$$#%)/2,3)*,,++..(++,*(+)())()./6250780-..2578:;829/+))*1,)&*&().46**-367547-+*/--,&&'&-(%%&'()3(0234719.),$&2)7600..1.<.+((.++23/0*/760+(*-.76,,6123:8966/),)(+%0/2*4-585+,,,-4'&%''**-.0)+.*)'77.)(((((&%+''$(++//12/969+/222/++*+-92012'%$%%&'','(&2672./,419./+)*(-*-(-(*2/),-/.%&&,25/-+(**)+/<::6555.--119569-71+13;87560260;00/89.,-2-19*&'++,./120/7.*((&)&'&%*,-60),1(,(4,$'322110;;5.60.-4/.+-254/3/33325,&0*+)*1/0'%&)0,12-0''&'++(2*61*-*)+3486,,+8/.&)++-..4*/*-/**'+*.-(+,490)*)-,-548677*3)%)//)&-*+,('-+()-2.-.9,&+)25+&-**.9.,*&'&,,'&%(4161+/0-)((%,()'(+)*.5,53-,.,51887(22-8355;5/.0%(&8100/)),)*8;345:057(+#,#%%)*5+..0/544..10+0&(+00-/%%((()+4--1-,,,01523334589:57-,/,).'')319/+-+)%3/+*&()*50))%$%&')-2.2*-43600%&&#')+2***3386;27,,-:/:06,0*%)'('+-5.13.9.++$**/03675.-,'&,(,.,+-5(4(1&'%&(615:73+1*56,4701230:13104)1(+$&''+'*'))-3)1,%((43+%$%%(&)%%').*24.()+--'$('*(,')(%-)((,,,++%&%%0()+-**-0/0;+/,.(.0,-12(.2(*,,+)33632484-.-'+*)+,*,-,01+&*+.
@1cb03d82-3c7b-4996-a618-f378c833f6ec ch=373 read=169603 start_time=2019-12-13T14:44:30Z barcode=BC01 runid=2c9cf7bc05858273f10e7d7ec552fc0bd742dc3e
TTATTGTACTTCGTTCCACATTGCTGGTGCTGAAGAAAGTTGTGTTCTTTGGTGGGTAACCTTGCCTGTCCTCTATCTTCCGGTTACCTTGTTACGACTTCACCCCAGTCATGAGTCACCAAAGTGGTAAGCGCCCTCGAAGGTTAAGCTACCTACTTCTTTTGCAACCCCTCCCATGGTGTGACGGGCGGTGTGTACAAGGCCAGGAACGTATTCTGTGGTCTGATCCACGATTACTAGCGATTCCGACTTCATGGAGTCGAGTTACGCGAACTCCAATCCGGACTACGACGCACTTGCTATGAGGTCCGCTTGCTCTCGCGAGGTCGCTTCTCTTTGTATGCGCCATTGTAGCACGTGTGTAGCCCCTGGTCGTAGGGCCATGATGATGACGTCATCCCACCTTCCTCCAGTTTATCACTGGCAGTCTCCTTTGGGTTCCCGGCCGGACCGCTGGCAGCAAAGGATAAGGGTTGCGCTCGTTGCGGGACCTTAACATTTCACAACACGAGTGACGACAGCCATGCAGCACCTGTCTCACGGTTCCCGAGGCATTCTCATCTCTGAAAACTTCCGTGGATGTCAAGACCAGGTAAGGTTCTTCGCGTTGCATCGAATTAAACCATGCTCCACCGCTTGTGCAGGCCCCGTCAATTCATTTGAGTTTTAACCTTGCGGCCGTACTCCCCAGGCGGTCGACTTAACGCGTTAGCTCGGAAGCCACGCCTCAAGGGCACAACCTCCAAAGTCGACATCGTTTACGGCGTGGACTACCAGGGTATCTAATCATTTGCTCCCCACGCTTTCGCACCTGAGCGTCAGTCTTCGTCCAGCCCGCCTTCGCCACCGGTATTCCTCAGATCTCTACGCATTTCACCGCTACACCTGGAATTCTACCCTCTACGAGACTCAAACGCAGTATCAGATGCAGTTCCCAGGTTGGGCCGGATTTCACATCTGACTTAACAAACCGCCTGCGTGCGCTTACGCCCAGTAATTCCGATTAACGCTTGCACCCTCCGTATTACCGCGGCTGCTGGCACGGGTTAGCCGGTGCTTCTTCTGCGGGTAACGTCAATGAGCAAAGGTATTAACTTCTCCTTCCTCCCGCTGAAAGTACTTTACAACCCGAAGGCCTTCTTCATACGCGGCATGGCTGCATCGGAGCACGCCATTGTGCAATATTCCCCTGCTGCCTCCCGTG
+
%(%4,(-'--4//479.''%+,(-188:8:50//*,11-25(+')2*.;:/-+''',-*/)('+1;675-&&'+5989-2,..03.1/3/-20&'))+-73/:92-3398,.-,'('$&%..+*-1673*++,17/./*14083;6.+--,3+'%,,743;;4,122768/+.9/.9670/0/.2,59,,+()**.357<,:7938120.&.(,,+$&&'%'*')(*)2-,/(1+,-)((+-.87720--++--67-++*+.+129(-,//-53/3'8*91+001:765644)-'()(**112/,4+(/,*)0,+,7654,+-)1+.0/2361312;9.////0-6962;0.-0/'++++.,3/0121,,-2337955598::91100/43675557/582*135;7613**+.96/077::7960785366086&)26810*(+4.383665551721'569(7/985/,003916465736725,5+'&$$#4+:52;5//23/0+/*)'',1778712591544444137+078:7675:7.4,)(()+*)-;88976564586;;6-.:/:679-+,-4974788<879688-74<;:=:7777;01112-1,7+;;5431+-7761)+0,.-5,0+6'51537/**/596<879<85415:;+282.6.--1536'/&)+*-1(,0785::9775250600/01.,+./4)4+4/26*.(*),014-74.--.68:,8++-,.-036625663<4+-,,,/.4862211:01)'+-440,*/-)292,/.9;:++//,5;/-.105:564-5345/201.45604(&#%%''-45:.**)'1./:44776136,-0333982212/2<:207:*+-*+-17451808021(56-(5)*+//25668+)*)*4+/00/20057.0/12,67,-*2,:3&233(,(0::20324630-(&%4*75960:/99789'8+-,+0,*-/61*)$''&('''').+:1;72:1..//80/.0*-+,0/255.50..47-7)(&**1.-3++.3+76023;3:<-1++****3876792743,(.-1)0.202/+&'*/+/29,43)+0:0+056381/./1693-11026.,-4.41;5;43;6+&&(&()//4:8:6656687&1(*),4248(,+&+$(*1./1)49.,,-2577:199*,3)
@06654e5f-ece1-47c4-b895-3bb58d371b91 ch=227 read=217236 start_time=2019-12-13T14:44:29Z barcode=BC01 runid=2c9cf7bc05858273f10e7d7ec552fc0bd742dc3e
CAGGAGGCAGCAGTGGGGATGTGCACAATGGGCGCAAACCTGATGCAGCCATGCCGCGTGTATGAAAGGCCTTAGTTGTAAAGTACTTTCAGCAGGGGAGGAGAGGAGTAAAGTTAATACCTTTGCTCATTGACGCCTGCAGAAAACACCAGCTAACTCCGTGCCAGCAACCGCGGTAATACGGAGAAGTGCGTTAATCAGATTACTGGGCGTAAAAGCGCACGCAGGCAGTTTGTTAAGTCAGATGTAGAAATCCCCGGGCTCAACCTGGGAACTGCATCTGTCTGGCAAGCAGGTCTCGTAGAGGGGCCGGAATTCCAGGTGTAGCGGTGAAATGCGTAGAGATCTGGAGGAGGGCCGGTAGCGAAGGGCGGCCCCTGGACGAAGACTGACGCTCAGGTGCGAAAGCGTAGAGGGAATAAACAGGATTAAGATACCCTGGTAGTCACGCCGTAAACGTCGACTTGGAGGTTGTGCCCTTGAGGCGTGGCTTCCGGAGCTAACGCGCGTTAAGTCGACCGCCTGGGGAGTACGGCCGCAAAGGTTAAAACAAATGACGGGGGCCCGCACAAGCGGTGGAGCGTAATGGTTTAATTCGATGCAACGCGAAGAACCTTACCTGGTCTTGGCATCACGGGAAGTTTTCAGAGATGAGAATGTGCCTTCGGGAACCGTGGGCAAAGGTGCTGCATGGCTGTCGTCAGCTCGTGTCGTGAAGTGTTGGGTTAAGTCCGCAGCAGGCACAGCCACTTATCGCTTTGTTGCCAGCGGTCCGGCCAGGAACTCAAAGGAGACTACCGGTGATAAGCTGGAGGGTGGGATGACGTCAAGTCATCATGGCCCACTTACGACCAGGGCTACACGTGCTACGTGGCGCATACAAAGAGAAGCTGACGCGAGAACGAAGCGGACCTCATAAAGTACGTGCGTAGTCCGGATTAGAGTCTGCAACTCGACTCCACTTCGGAATCGCTAGTAATCGTGGGATCAGGAATGCCACAGTGAATACGTTCCAGGCCTTATACACACCGCCCGTCACACCATGGAGTGGAGTTGCAAAAGAAGTAGGTAAGCAACCTTCAGGAGGCGCACCTTTGTGATTCATGACTGGGTGAAGTCGTAACAAGGTAACCGGAAGATAGAGCGACAGGCGATGAGTTGCCCTACGAACACAAAACAACTCTTCAGCACCAGCAATACGTAAGC
+
,).2-*++(*(('+'.03*.'7()+/12112+($&*(&(,.+*+,-/(0502,2)&%&('-00%),+'-+325&228'+.7(')((-9.*'&%$-27,'+*'(',('%&-34/,00/,.;:/;8..54&2')$'%%''(+%%.-.)((+/*-/+.3./0506*-'+$($%-'$'$))3*+&,*-+*'&''%()0:1:+4+)-/827603,)'+*0-(((101213.365518;1.283403533440-*$+,,)477-(3676644685271+..,---*0*%%%'(+)'($($''(()+5/1'&(++-(&''*,-/4+*6.1-+),,/53//7*()++41++++-321.+*)%'&$((,/.%//+('*((/*/1;8.*0432+.,*,0/0/05631&+%.')&&'-)*.-)'%(+(%(%.656*/+%-,,()+6059)*3,3)+,*&('+50135*''('(&)'',+))),,+'%'(&%(()-5,/75932312)-*(-02721.('&'&4-/.0/-0831.)&)('%&*&*))-,0325*0113480)+(+()()9.7:3*,/++1.22157-13)-%')-.*)+/7196*5.54+,/.25142,*/,*(0++)''+--0/0))(*%*,*/),)3'1)+3;:/12.+,.15+-'+)/7+676-6&02153937+'%)())*&1)+,33353921-024.+&(+-0+-.5788/0+%,)0/*382835+.69),*$,),--&()(.3,/12346/,,-*+6:0364567;80-.*,)%/.+-..2)0&1+&)).0-5:)50,-/07&../*))(%)(*+),2588860,*,-194+0..5:-&+-,''),07/48842/-)+,0184..-+)-..462-1-/(&'&',((),**''''(+(+$'+')-:43311*++*(%&%()+)*)+,.28((,%5('))),.01-+',+2+,.240%&-(/-5+322))'%%'+2.42566&(*+/+/)1.08+,-),)*0++6701.5*'1/6043+2*1)-)+0/0830/0+,+/.+&(&%&(*'$'.5,,,65,&++)*--0/,0(*-+)%')*%13,+,($&$('&*,$*),,286..'--/2,)'+))),&&(--$&((0/807-819247/,++./76&*&'(-.(&)(*%')&%&&%%.-14)'-)+%%'0-1:72235591-1/80..+&&$#$
@c03fa030-0869-4f8b-91ff-c36923ac47c4 ch=89 read=118031 start_time=2019-12-13T14:44:40Z barcode=BC01 runid=2c9cf7bc05858273f10e7d7ec552fc0bd742dc3e
CTCCTACAGGAGAGCAGCAGTAGAGAATGTGCGTGGGCGCAAACCTGATGCAACCATACCGCGTGTATGAAGAGCCTTCGGGTTGTAAAGAGTACTTTTCAGCGGGGAGGAAGGGGGTAAAGTTAATACCTTTGCTCATTGACGTGCAGAAGAAACACCGGCTAACTCCGTGCCAGCAGCCGCGTGTACGGGGTGCAAGCGTTGGCTAATCGGAATTACTGGGCGTAAAGCGCACGCAGGTTTGTTAAGTCAGATGTAGAAATCCCCAGGCTCCAACTGGGAACTGCATCTGATACTGGCAAGCTTGAGTCTCGTAGAGGGTAGAATTCCAGGTGTAGCGGTGAAATGCGTGAGATCTGGAGGAATACCGGTGGCGAAGGCGGCCCCCCCTGGACGGGCTGACGCTCAGGTGCGAAAGCATTAAGGGAGCAAACGGGATTAAGATACCCTGTTGAGATTCGCCGTAAACGATGTCGACTTAGGTTGTGCCCTTGAGGGCGTGGCTTCCGGAGCGCGTTAAGTCGACCGCCTGGGAAACCACGGCCGCAAGGTTAAAAGCTCAGAAAATAATTGACGGGGCTACACAAGCGATGGTTTAATTCGATGCAACGCGAAGAACCTTACCTGGTCTTGACATCCCACGGAAGTTTTCAGAGAGATGAGAATGTGCCTTCGGAACCGTGAGACAGGTGCTGCATGGCTGTCGTCAGCTCGTGTTGTGAAATGTTGGGTTAAGTCCCGCAACGAGCGCAACCCTTATCGCTTTATTTGCCAGCGGTCCGGCCGGGAACTCAAAGGGAGACTGCCGGTGATAGAAGCTGGAGGAAGGTGGGGATGGCGTCGAAGTCTGTCATGGCCCCTTACGACCAGGGCTACGTGCTACAATGGCGCATACAAGAAGCGACCTCGCGAGAGCAAGCGGACCTCGCAAAGTGCGTCGTAGTCAGTTGGAGTCTTACCTTTCGGCCCGTAGAAGTCCGGAATCGCTGGTAATCGTGGATCCAGAATGCCACGGTGAATACGTTCCCGGGCCTTGTACACACCGCCATCACACCATGGGGAGTGGGTTGCAAAAGTGAGCAACTTAACATGGGGAGGGCGCACCGCGTGATTCGCGAAGCCGAGGTGAGACGTCGTAACAAGGTAACCGGAAGATAGAGCGACAGGCGTGGGGTTAACGCACAAAGAAGACACCGACAACTTTCTTCAGCACCAGCAATACGTGAAAAAAAAAAAA
+
++1,(%,&21**%'(31)('(('))+3,&($%$%&010/029/05----$+&%)+..&5:332./134323,.,,2273%6,3-&,/2-&('***/8;.)*,1*38*)/).*)00,),-8/..:-7-,,'(1**567./0'%'&*$(&&.,$*(%%%')(''(4+-.0-)*-0:651005.,.)+&&&+&(-)*,43336537%*%%+(*+'0--6,.011;8988872++.0*/-0+-.(.8-4482229454520&&36-.425+(-4419(5)-%(0+,&.255547544678/6/.2.#$$&*'*,-468820'617-32(,*+,(+-330,+,,2;91351,.09600/155+06--2'10/132//20-(,(&&%'-).0885,,.74921+0//001324.321./-)0/()$/&)%)./',/0;27%92+3+,'(-1058+,0/+*)'$(%((/1688<40/)*(///'+++)3.5.-.427.-6/-.7+/201.+,1.++.(%%%'(+011/743369533--()&*&33.1.715/448(4,7276-%')-(&++,+)%'&*+3)*,/(&+''')-0-+*&((34<;349:1...+19:978116(,1-*(%%-4049:8282228395)*73(()*15;84.,,***,*,+)---.445:738-7-8,/(+*//45%42337900/./3168886591233312-/0-.-481/43839.8.5+2031(*/0.2'(--074056-*0,//&&23(%/-,*.41/1/:70,/,.,.897941/+:,*-1(),1369;867/1/0**'&&)/2.1-+*+'*+694121&++*('.'(-,(&((*,/+76-'),+-,-43*6730+,-*+465-2294097689:0-5)&(((.085644/61--+*,68376;76;96(((50**6856535)2+3(**+-))*,,.()0,37,++'%.3&),')()*-)3--4.,,43.*%(+,-0:77234')-)7,-:...09756;6351115.)&265,.+%'&*'*+08-0*&&&$'')-,/132)''(-/).0,/591)((%%)'+&))&0(($''25+)).-1/4467')%')23:5*,+*))/62*01)))'%&&(,)*+,--0'**/937-4.1.17.,+,.971''%'))%+.%4+6,6&3)..2*&****,-..-0430-2:63868.//./4.()+/+-0*)%*)*/////1-++
@cf66d874-ad3b-4d19-a6bf-edc47dd2508f ch=116 read=199746 start_time=2019-12-13T14:44:52Z barcode=BC01 runid=2c9cf7bc05858273f10e7d7ec552fc0bd742dc3e
CTCCTACGGGGGAGGGCAGCAGTGGGAATATTGCGCAATGGGCGCAAGCCTGATGCAGCCATGCCGCGTGTATGAAGGCCTTCGGGTTGTAAAGAAAAGTACTTTCAGCGGGGAGGAAGGGGAGTAAAGTTAATACCTTTGCTCATTGACGTTACCCGCAGAAGAAACACCGGCTAACTCCGTGCCAGCAGCCGCGGTAATACGGAGGGTGCAAGCGTTAATCGGAATTACTGGGCGTAAAGCGCAGGGCGGTTTGTTAAGTCAGATGTAGAAATCGGGCTCAACCTGGGAACTGCATCTGATACTGGCAAGCAGTCTCGTAGGGGTAGGAGAATTCCAGTTAGCAGCGGTGAAATGCGTAGAGATCTGGAGGAATACCGGTGGCGAAGGCGGCCCCTGGACGAAGACGACGCTCAGCGTGGGGAGCAAACAGGATTAGATACCCTGGTAGTCCACGCCGTAAACGATGTCGACTTGGGGTCGTTTTGCTTGAGGCGGTAACGGAGCCTAACGCGTTAAGTCGACCGCCTGGGGAGAATACGGCCGCAAGGTTAAACTCAAATGAATTGACGGGGCCCACTGAAGCGGTGGAGCATGTGGTTTAATTCGATGCAACGCGAAGAAGAACCTTACCTGGTCTTGACATCCACGGAAGTTTTCAGAGATGAGAATGTGCCTTCGGGAACCGTGGACCCAGGTGCTGCATGGCTGTCGTCAGCTCGTGTTGTGAAATGTTGGGTTAAGTCCCGCAACGAGCGCAACCCTTATCCTTTGTTGCCAGCGGTCCGGCCGGGAACTCAAAGGAGACTGCCAGTGATAAACTGGAGGAAGGTGGGGATGACGTCAAGTCATCATGGCCCCGCCACGACCAGGGCTACACGTGCTACAATGGCGCATGAAGCGACCTGCGCGAGAGCAAGGCCGGACCTCATAAAGTGCGTCTGTAGTCGGATTAAGGTCTGCAACTCGACTCCATGAAGTTGGAATCGCTAAGTAATCGTGGATCCAGAATGCCGGGCGAATACGTTCCAGGCCTTGTACACCGCCCGTCACACACCGTAAGGGTAGATTTGCAAAAGAAGTAGGTAGCTTAACCTTCGGGAGGGCGCTTACCACTTTGTGATTCATGACGGTGAAGTCGTAACAAGGTAACGG
+
,-.((+0198-+(**'%&+-+.0,+(*('*32--$+,317;76255;.29666937*'+6,76:95667685+*-,)-+126427725+32:-$*++*(.-/299/./029:*)+*+-*/4*&(+.:0-.4-4,/0/8:/-555,36112-5/.284./-.20'**&'.-//.,-.5//0767892000/5892/30,7--'80.+'))/05:95830-.*)*,0/0+3,,.::94./,)'$$$%$'+)))-16../738/4://2411&%*.+(0)/55692-21.086/50000012*****:717(+*$%%(((+1,,-/481+//+,()).)+'$(0(%%%&(*4.,)()/)***'''(''*-47.+6-.:4282,'-1711/0*-,/0063+(.4)-''**+/+,+*1,.)(*/.2,3,),/3;,6&+)'4)/)3123:,.9;9768976889<:;7;51.///02.().)1*-1/0'...'%&*)*(/+(&*++.3,-*+-*+6)+)(%*',*+-/4.8:58;77:9*)**.)**)%39-07.51647:6.,-/2//.22727786;;020-',**&(*./1641,//2722388<:6;7<2111(+-(**1..7,,1,/62*0))5:6665152117788+')+-+0,.9:43+**,,70,))/*,53384:5,;8189:8:1(&'&)),2234855666:69899661*-/0960,0)%))-/-*..2/6/9<882-76++40(+&'')-2160:1/40123156.-944:2444;75-3/0+160//0::78,,.(.++.-79*...058;:9::5./+,3-4/.9;55876+***',*/2121-*+*400'#'''))54955442,++&'(*49875160192,0%%&',)*-354/-/-///)),--+&')&**)+822236:6.0221++$%*/139(9)/0-).,,*'&&'',+/14567:793721/:.7.71:,,**&'*,)*-283(1.5'))02133.&&&&(*41364568)'77706/..-...661;4006..+,)13-2,&+*')%/&*60%2)55+%'*'((-,,,-,.,4/798<94:1)*1./+*1,-4;/1-91./679;764--&&%-)*3/01,2-6234.3/146(7
@a8eee75e-6e6a-424c-a74d-ae67e26065ef ch=59 read=162339 start_time=2019-12-13T14:44:57Z barcode=BC01 runid=2c9cf7bc05858273f10e7d7ec552fc0bd742dc3e
CTCCTACGGGAGGCAGCAGTAGAAATTTTCGGCAATGGGGAAACCCTGACCGAGCAACGCCGCGTGAAGGAAGAAGGTTTTGGTTAGCCAAGCTTCTGTTATAAAAGGAAGAACGGCGGCTACAGGAAATGGTAGCCAGTGACGGTACTTTATTAAGCCGACTAACTACGTGCCAGCAGCCGCGGTATTATGCGTAGGTGGCGTTATCGGAATTATTGGGCGTAAAGAGGGCAGGCGGCGAAAGGGTCTGTGGTGAAAGCCTGAAGCTTAACTTCAGTAAGCCATAGAAACCAGGCAGCTAGAGTGCAGAAGGAGAGGATCGTGGAATTCCATGTGTAGCGGTGAAATGCGTAGATATGGAGGAACACCAGTGGCGAAGGCGACGATCTGGCCTGCAACTGACGCTCAGTCCCGAAAGCGTGGGGAGCAAATAGAGTTGAATACCCTAGTAGTCCACGCCGTAAACGATGAGTACTAAGTGTTGGATGTCAAAGAGTTCAGTGCTGCAGTTAACGCAATAAGTACTCCCGCCTGAGTAGTACGTTCGCAAGAATGAAACTCAAAGGGAATTGACGGAGGCCCGCACAAGCGGTGGAGCATGTGGTTTAATTCGAAGCAACGCGAAGGAACCTTACCAGATTCTTGACGCTACTCATAAAGGCTCCCAGAGATGGAGAGATAGCTATATGAGATACAGGTGGTGCATGAAGTTTGTCGTCAGCTCATTGATAGGTAGATGTTGGGTTAAGTCCGCAACGAGGCGCAACCCTTATCGTTAGTTACCATCCCATTAAGTTGGGACTCTGCTTGGAAGTGACAAAGCTGGAGGAAGGCGGGGATGACGTCAAATCATCATGCCCCTTATGACCCTGGGCTACACACGTGCTACAATGGATGGTGCAGAGGAAGCGAAGCCGCGAGGGTGAAAGCAAAACCCGCTAAAACCATTCTCAGTTCGGATTGTAGTCTGCAACTCGACTACATGAAGTTGGGATCGCTTCAGTAATCACTTGGGCTCCAGCATGTCGCAGTGAATACGTTCTCCGGAGTCTTGTACACACCGCCCGTCACACCATGAGGTTGATAACACCTGCCAGAAGCCGGTGGCCTAACGCAAGGAAGGCTGTCTAAGGTGGGATGGTTGGGGTGAAGTCGCGTAACAAGGCAACCG
+
014,'+-,87.16.---+*,++'&*)197,485/2,.3/(()))/(+-010-/.34:9749-+*-..215/3-/31-..*(,0-,((,&4,&/-5..-00,.714*(+.3--,4.6*,+*)*+$('*-.+01/-+1,,-544664.*-88,+8.1+()+)(-..536354657:057///60;15.)(*)*&.230.0)&%&'0,+*:),--3-//718:88292*((.-*+(-51374/--(,2301356/-0,,)1*29851-+),+,(*./-,,-60%'%$#&&+0-/740*,0211-),,/98&&-'-0**+-/*02589,5+2+2803.1,'(**+16,01+*.2865./.)()))+))1.049.0//3-+**()).981022/052<16/7.,-1247889789.3*&+0*'--/+..*(+.1:9.,+$&*,&$10,79+,(1/00+30-.35:99:<:/...-,*()+97*,*.1264;;6986/,%'(2520278878747460(.%/'+)-.)'%)(17(*9;:-+*++999966963747*)40+/:+*7536+-,()).--.2/0%-*+20//+/-3,00653.,*-/.,,,2.7+.31:6)+&%)213-((),-/117,9,,6:*-%(&$)()*.+,,,/24,+073.6.+0*'&'(*,9921++*33%3332544-.45405/3//3:87777.1,-25,*..435-4444&5&%')'%''&'/41/5+*.-946/158,.344**,+4.52,1:5(3/001820*7,+6:31-**&.748/14./,,*+*/(&'&%(&%))10-)*+(./19/.3-3065077-/766989::<400//,'.(*+))+/212,96*)+65232.**%(*-:976/7..9:0/-,(/.4.,0++-*&&(((37570)-3/,,,+-'+-;7&47+%%'1:;:8:6:;888*0/..(/)/0-/11137875.35645311568/7..18/1,011(((,&$%'+()*$($#'%&')02./1338:99;-0131:312+4..-7&5-'+,0/8222622/2;70:6--54557:750+*)((%&*.4/,,+(&+(%$)*(+726/3/2,*.)*%)'&),()%(),-2506-7/+)).*2+)-()--(,,03./00132224/0-*(-,**+
@2f7988ab-0318-468e-aa02-f82b16667de4 ch=196 read=102544 start_time=2019-12-13T14:45:02Z barcode=BC01 runid=2c9cf7bc05858273f10e7d7ec552fc0bd742dc3e
CTCCTGCAGGAGGCAGCGAGTGGGGAATTTACTGGACCAGTAGGCAGAAGGCTGATCCAGCAATGCCGCGTGGGATGAAGGCCTTCGGGTTTATAAACTGCTTTGTACCTTGAAAAGCTCCTTCTAATACGGGGCCCGCTTGGTACCGTAGAATAAGCACCGGCTAACTACGTACCAGCAGCCGCGGTAATGGAGTGCAGGCGTTAATCAGGCAAGATTACTGGAGGCGTAAAAGCCGCGCAGGCAGTTATATAAGACAGATGTAAAATCCCCGGGCTCAACCTGGGAACTGCCTGCATTTAATGACGCATGGCTAGAGTACGGTAGAGGATGCAAATTCCGCGTGTAATGAAATGCGTAGATATGCGGAGGAACACCGATGGCGAAGGCAATCCCCTGGACCTGTACTGACGCTCATACACACGAAAGCGTGGGGAGCAAACCCAAGTTAGATACCTGGTGATCCACGCCCTAAACTGATATCCAGCTGGTTGTTGGAATTAGTTTCTATTATTAGCAAGCTAACGCGTGAAGTTGACCGCCTGGGGGTACGGCCGAGTTGGAAACTCAAAGAGATTGACAGGGGACCCGCAAGCCGGTGGATGATGTATGGTTTTAATTCGGTGATGCAACGCAAGAAAACCTTACCACCTTTGACGCGGGAAGTTTCCGAGATGGATTCGTGCTCGAAGAGAACCTGCACAGGTGCACATGTGGCTGTCGTCAGCTCGTGTCAGTAGAGATGTTAGGTTAAGAAGTCCTGGCAAGGCACCAGCCGCTAATCGTGTGGATTGCTACATTCAGTTGAGCACTCTAATAGCCAAGAGACTGCCAGTACGACAAAACCGGAGGAAGGTGAGGATGACATCAAGTCCTCGCAGCCCCTTAGGTAGAATACACATCATACAATGAAAGCAGTACAGAGGGTCGCCCGCCCGAGGAGGCTAATCCGCAAAATGATCGTAGTCCGGATCGCAGTCACGCTCGACTGCGTGAAGTCGGAATCGCTAGTAATCACGGATCAGCATGCCACTTGGTAGGCCACGTTCCCGGGTCATGCACACCACCCGTCACACACCATGGGGCAGGTCTCGCCAGAAGTAGGTAGACCTAACCGCAGGAGGGCGCTTACCACGGCAGGGTTCGTGACTGAAGTGGGAAATCTCATAGCTAAAGATGCAACCGGAAGATAGAGCGTGATAGGTTAACACGAAGACACCGACAACTTTCTTGCTTTCCAGCAATACGTGGCGGG
+
-,.41',).1*,2-)//''(*/86'++,/1&&)/-,1,('*$--*%&+*'-+++,1.-*&'+2.%21/334077683,1-.-6455,.),9)()2637760673,635000+.2+*&)*3.,-,,.2214&7:246%$#$%-,&'+4.11()4363-/.00(+&(-1165868376./11)6+)*+/-+.,))$)(*+&'/011:3:37-+*))(',0413126.162.,+/+)%'($%'))*36(.*1%(''-2/48.-/0-('474,08:0*0637.,'5-738-0-,0*&&())&'(&$$&''(%&&(+110.&*'-(1(00/-+/3'20+//-,/;6*-1,',*-10189355476)+.::876203//966::666+3300//1+-0*+65-)-0++0)'*+/01.,),-5/,*+&((*'(('')+1.36,*+-7413('+*)/.--76536-'((&&+1.)+015*),532*++,,10*%%'+,2.;1441/--2-.-88,++')+)240'2'.(+,46/--+//---*6,+/7.261-0.+''(.'+)&%%*/60&,1*(0255,*%()*-/.-)0/1+005+%)*-),(++2532.10/-1--/3/8;01869/+)))'*,66,-,+&(%+122,.2+'))')%%&%')(&%)+,/-,0;01,&&**,:.-8/2)))*35+))&)'/40*%$''+-)))))&)*2/&(..)(*,,/5/2333,,+-0,23,,--/3.2*%/427/+')+,)1+&&()/(.*8%4&)(.5%%)&%)+-5-*-.%))./0/545:613.9...44943/'&&'%$#(&%&)+5/)0-#&*)*&&%-9;448.0)(,.-0,-+%///0//.'.1+1/243*)$%$$(-/)+2(-&$$%%*(**+++..*-.//:.%'('$$%')*.&)%-+0+.-.3-(**'(%)($)*/03:13*(*,*-1**)**'+0251(0+-.-&(%%+)%'%()*,.034743514../&**.-2*)2'(,-4-)#&'-.06/.0/003+%'(',(&&&%'&&((.-340(-('&%'#(&)*,/%/76)+.**(+)0+)*.01//,230-.1*--+%(''(,0--,$'*(')'*++..*.),(,1118+*3+'.'..)*,/080063.,'$%)&(./.))3),(*$)'%(&-0()%'$(*','-+02.012/00-)$%%&%)(*1.,+'&%)**,5/5'&,+1*+084//-%&(,(*''%'(0)&*%)('%&$$
@fc61ee65-3e2f-4302-a3f2-0e6583509f4f ch=211 read=109243 start_time=2019-12-13T14:45:02Z barcode=BC01 runid=2c9cf7bc05858273f10e7d7ec552fc0bd742dc3e
CTCCTACAGGGGAGGCAGCAGTGAAGTGTACACAATGGGCGCAAGCCTGATGCAGCATGCCGCTTGTGTGAAGAAGGCCAGCTGGGACGTAAAGTACTTTCAGCGGAGAGGGAAGGGAGTAAAGTTATGCTGCTGCTCGTGGCGTTTACCCGCAGAAGAAGCACCAGCTAACTCGTGCCAGCGGCCGCGGTAATACCGGAGGGTGCAGCGTTAATCAGGGAATTGCGGGCGTAAAGCACTTGCAGAAGCGGTTTGTTAAGTCAGTCGTAGAAATCACGGGCTCAACCTGGGGCGCTGCATCTGATACTGGCAACGAAAGTCTCGTAGAGGGTAAATTCCAGGTGGCGGTAAATGGCCGTGGAGAGGAATACCGGTGGCGAAGAGCGGCCCCTGGACGAAGACTACGACGCTCAGGTGCGTGGGAGCGACAGGATTAAATGCCTGGTAGTCCACGCCGTAAAGCGATGTCGACTTGGAGGTTGTGTGCCCCGCTTGAGGCGTGGCTCCGGAAGCTAACGGGTCGAAATTGAGCCGCCTGGGGAGATGCGGCCGCAAGGTTAAACTCAAATGGGTGGCGGGGGGCGCACTGAGCAGTGCATGTGGTTTAATTCGATGCAACGCGAAGAACTGGTCTTGACATCCACGGGAAGTTTTCGAGATGAAATGTGCCTTCGGGAACCGTGAACAGGTACTGCATAGCTGTCGTCAGCTCGTGTTGTGAAAGTATTGGGTTAAGTCCTGGCAGGCGCAACCCTTATCCTTTATTTGCCAGCGGCCGGGAACTCGGGGGCTGCCAGTGATAAACTGGAGGAAGGTGGGGATGACGTCGAGTCATCATGGCCCTTCACGACCAGAGGCTACCACGTGCCACAATGGCGCATACAAGAAAACGCGACCTCGCCGAAACAAGCGGACCTCATAAAGTGCGTCGTAGTCAGTTAGGTCTGCAACTCGACTCGCGAAGTCAGAATCATGGTAATCACGTGGATCAGAATGTCACCACGGTGAATACGTTCGGGCCTTACCGCCCAAAATACACCATAGAGGGTGGGTTGCAAAAGAGTGGTAGCTTAACCTTCGGGAGGGCACTTACCACTTTGTGATTCATGACTGGGAGTGAGGGAATCGCTTAACAAGGTAACCGG
+
003/)(+&140,*+/'%**),-)(&%**+'+++285696.+-,(&'),./002/&-+,/11+((&%$%&'),&)+-++&#%')*)-%%$'*+%%&&-.88-,--36)'%*-+./,0,'(+1;2(+**'&&$&)))(-+()+43/,;--1;5,.((+.%*,()*0,'(*('%'$*',07.-**%)-*(,**)-5,&+'&'))*,*()'(*.,.1325-,-($%*%&'*39189784)'%(-)*+(%,*)-,/(+,%--3-/03-+,*$)%&+4+*($&(1621/+)1,.-.2.202.-///7201223657-.+((+/('),+1144/-0/1,169,5,-)045)'%&&$%''&')()',-5-)&(()'($'(1-,-2)')+%%,.--395.-079:7290/.%$%($0)-/3)1'&%$&%%+)&%%**,)2.*5)'(2+)17-286.52/,$'(4:70*82'*(%*&11346060.)+-.0*+)++022)&)/')'3-0147.*-.+00'&&().**%($'()*&$)##)&1.+-1,679.++-.+**+4-*).,+-37275,1119822.%''%$((./-'&%&$(')()1-)-'&%',22435++0,5././.44341335:/072)*46786222/683.1+3+.2-/:913()+.,(+)&((0,1+.)&'1/)307..*'22*,/'',0./21*12103320*'&'(746+++)**,-'&)&+,*351;14-(-'#$#(%&+)%++*/43076682,62(*41+,3)(&(+*-'-/(1+,-*-3-,+/8:9,21..0180018.,1+/4-21/46,,)--/065)(-...86++',-2)&)&$&(0.8++%+&/)*-+&*(*%-.,.6:5/31/1--.+0*%)+.()(&('+,)*$&%%'-')0*),/9-.4..0++74-.44376332759,.+:))())**(+'*(,)*+.1&&').*++%.*1,(%$&$&-0,,&()-/8757/0132+)'#(()*,//(*/-.41316&'++$%$',0+./)+,-+*'**+/-*0.,-.*--/,-9577:1)%&&$*)'(%&%&2+86726&-0*+(()$))*()0)-*86/0377:84-,,,-77.&')%%&(&''(*+&*%3*215,80869463
@ae3792e8-b07a-4803-9220-607aa80ebd82 ch=203 read=100859 start_time=2019-12-13T14:44:59Z barcode=BC01 runid=2c9cf7bc05858273f10e7d7ec552fc0bd742dc3e
CCCGGTTACTTGTGCGACTTCACCCCAGTGCTACGGCTGGCCGCCTCATGCGGATTAGCTCACGAACTGGTATTGCCAAACTCTCTTTGTAGTGTGACGGCGGTGTGTACAGACCGGGAACGTATTCACCGCACGACTTGTCTGATTCGCGCCGATTACTAGTAACGGCTTCATGTAGGCGAGTTCCGGCTACAATGAACTGAGACTGGTTTTAAGTTTGGCTCCCACCTCGCGGCATTGCATCTCTGTACCAGCCATTGCGGCGTGTGCAGCCCTACATAAGGGGCATGATGATTTGACGTCATCCCCACCTTCCTCCTAGTTAACCCAGGCAGTCTCGCTAAGTCCTCAATAGCAATGGTAGTAACTAACGACAAAGGAGTTTGCGCTCGTTGCGGACAACCCAACATCTCACGACACGAGCTGACGACAACCATGCACCACCTGTCACCTTGTCTGAAGGTTCCTCGATTAAAGAGTAATGCGGGGTCTCAAATTGTAGGTAAAGGTTCTTCGCGTTGCTTCGAAGATTAAACCACATGCTCCGCTACTTGTGCGGGTCCCGTCAATTCCTTTGAGTTTTAATCTTGCGACCGTACTCCCCAGGCGGAATACTTAATGCGTTAAGCGGCGGCGGCGCGGAGGTGTTAGAGCCGCACCTAGTATTCATCGTTTACGGCGTGGACTACCAGGGGTATCTAATCCTGTTTGCTCTACGCGCAGGCCTCAGCGTCAGTTACAGTCAGAGAGTCGCCTTCGCCCGCGAGGTGATTTCTTCCTGAAATCTCTGCACGCTACACTGCGTTCACTCTCCTCTCCTGCCTCCTAGATAGCCAGTTTGGAATGCAGCACCCAAGTTGAGCCCGGGTATTTCACATCCCGCCAATCATCCGCCCTGCTGCTCCTTTGCGCCCGATAAATCCGGACGCGCTCATGCCTACGTATTACCGCGGCTGCTGGCGCGTAGTTAGCCGTGGCTTCCTCCTTAGATTTTGCGTCTTATCTTCCCCAAAGAGACAGGGCTTTACGATCCGAACAGCTAATCACTCACGTTGCTGCATCAGGGTTTCCCCATTGTGCAATATTCCCCACCTTGCCTCCCGTAGGAG
+
04-,-.-))3-&0*+,'/084.4((%&#%&$%&&%'*--303()+,0,2.1'0$9(,-5-,&'%$*)*)-)&-+)5*,()(**(').*(,%1/223/+,1,08-/1))')$*-+6&31533::95;3101,)&(((+*,)--$+$/(&$%$(),-0<00/(0*.'('/,186353464;42),-3,-&)%&$$'%%(,3664015711+18:,02018,/),0/-,$)*)-**,62-,.,.--+,,.,,)+7./18&*)&(*)++-.*%$''/.*%#'*+6/,5:3.22//0/+:2+*.-/022/:43-/274986,0-.&31934/8.,0:4+,035832447/598::-)$)$%'-(/&'')-351026556614'++%*.9++15566043+-.(%%%',''*5372..,())*+221-0102%-,*.064;-0,.,.704:235421*-,+,/'+)*(('1+0/21-5,2++'&%&(&'&),15++-//76)3**+326/29)--1822:746/8.&+//2('((,(/+;:/6///--004:0//+-.4*0.3**2.381*.34;985./51/013;;3/3.,,,(,/56<29//-098-,312.72:,*&'&0-...,1..$&&)(%*,()-(%/..*,0,-12*',*26*.--10',/25<88::706:'))'%)).4.,0%)&%-+&$+*34326440326<9-020'(&#%$%))-0869///*.34435*0-034&'''(+-3065586205&$%%%(&'(&,.+)0.2,+%/,&((.-+%'&'$%(%*$'%$%&+2,,++*((,+.+.51/.%&**)%%*&$%+3.31<<.3/743-%%%"&&$/-+/-**07/*/*&/&(22.*,-1.60*+)+-+-.-68/49*)%)%'+678097&/.10-((,'*2))0560,)+.065$&%+.,+32543<3356090/.0/7,1-&**1172;///61:39111/'*-(*)&*&*-0.%))+.17*/275:295).*().04*,0./590./.-+/'&'%*)'*+(()*+-10*--,0-*'''*+/).7//8,047+(*4)..33844438376'))),*.1-.3,-1360.*
@31d8d6c7-60bc-4d63-8b10-5009f4f4875b ch=260 read=110184 start_time=2019-12-13T14:45:10Z barcode=BC01 runid=2c9cf7bc05858273f10e7d7ec552fc0bd742dc3e
CAGTTTACCTTGTTACGACTTCACCCCAATCGCCCCTACAGCTGACCGCTGCCTCATGCGGTTAGCTCACGGACTTCGGGTATTGCCAACTCTCATGGTGTGACGGGCGGTGTGTACAAGACCAGGAACGTATTCACCGCGACATTCTGATTCGCGATTACTAGTAACTCCAGCTTCGTAGGCGGTTTCAGCCTACAATCGAACTGGGGCGGTTTAAAGTTTGGCTCCACCTCACGGTATTGCATCTCTCTGTACACCAGCCATTTGTAGCACGTGTGTAGCCCTACATAAGGGGCATGATGATTTGACGTCATCCCACCTTCCTCTCGGTTAACCCAGGCAGTCTCATAGAGTCCTCCAGCAATGGTAGTAACTAACGACAAGGGTTGCGCTCGTTGCCTTAACTTAACTATCTCACGACACGAGCTGACGACAACCATGCACCACCTGTCACCTTGATATTTTGAAGGGAATTTCCTCGATTAAGAGTAATGCAAAGGGATGTCAAGTGTAGGTAAGGTTCTTCGCGTTGCTTCGAATTAAACCACATGCTCCGCTACTTGTGCGGGTCCCCGTCAATTCCTTTGAGTTTTTTAATCTTGCGACCGTACTCCCCAGGCGGAATACTTAATGCGTTAGCGGCGGCACGGAGGTGTTGAAACCCCACACCTAGTATTCATCGTTTACGGCGTGGACTACCAGGGTATCTAATCCTGTTTGCTCCCCACGCTTTCGAGCCTCAGCGTGATTTACAGTCAGAGTCGCCTTCGCCACTGGTGTTCTTCTAATCTCTACCGCATTCACCGCTACACTAGGAATTCCACTCTCCTCTCCTGCACTCTAGATAACCAGTTTGGAATGCGCAGCACCAAGTTGAGCCAGGTATTTCACATCCCACTTAATCATCCGCCTACCACGCTCCCTTTACGCCCAGTACTCCGGATAACGCTCGCCGCCTACGTATTACCGCGGCTGCTGGCGCGTAGTTAGCCGTGGCTTCCTCCCTTGGGTACCGTCATTATCTTCCCCAAAGACAGAGCTTTACGATCAAAACCTTCATCACTCACGCGGCGTTGCTGCGTAGGGTTTCCCCATTGTGCCAATATTCCCCACTGCTGCCTTGCCTCCCGTAGGAG
+
3%+,5**6689318-12423/-)+58,/,-,*+-1+((+*))(*&6926335742)*,0'.6..-443012847698,4..-3314-5+*)/-.05787777792774,9334422/,3-150&1-0630979<3/-($&*0349<98858/8*,.,7,++5.0,2+++2.)*,021%*(*..-*,3*,+016/00+5*,'(4/1*/*(/)0,7003+..70,))+/-).52/+../7+3+**/05310-135/.$..-+15/:8+--+,+%),0/2--.//7/**.../)08:/353012239<92579788,863,141;682/')+,//1-0('(2790565-)%&''*+-*.+.&+$&'+(*,(%&*'(*-.1,,,-10,.0+:/10659636'(%%%&%(+'3&$)+,10103671010,//23,+)'*2457483303:77;57310/++)&%'$+*(&(++')'''+3-811300.,,*'(()+.+*07<)/5;5:8632&))/3201..0-32968<:&((1+'*2-2'-+-,-4*')))+.-//384472.1/,.244;80-:;6+,4)7/9530:0+),10<5<)703,5,*+224:)6,-0187.-/663*-,-,4.7/807803+))*295250/3171143216./4)-22.'/.05/),,26<:79985:6*,,52348:544132368,..:766948.,+7./+/019;1,0-3/:9-,759444'))+)%$-3()++(*+)**+,,4:;9<:9:;4542,0-/1,*'..3:..-,+*((&)&.63-0:300///2202+0.3225///004&()-/5202(%'*325985769456:61/-02('&)'21*/+&')),()-4/'.-/*(4+))//-34-%',,071748:;5772,*))+*3076)/82-1+1,)''+*)*122712/4-,.//8:9)-*''*).0.;01:6.5---86840/*-*0.449234956420486423+%&'&)&''8:333)6))+1736:8,65/-024+*))+24/32232.99.27575567000/(+./06332;22143'&'*244<86494'++(*.,-0--0868490*+1125100.1-08+6;-,957.((
@8d10fd13-0c3f-4246-b8a1-92c0567e2315 ch=203 read=100865 start_time=2019-12-13T14:45:07Z barcode=BC01 runid=2c9cf7bc05858273f10e7d7ec552fc0bd742dc3e
CTCCTACAGGAGGCAGCGGTAGGGAATATTGCACAATGGGCACCAAAGCCTGATGCAGCCATGCCGCGTGTATGAAGGCCCTTCGGGTTGTAAAATTACTTTCAGCCCGGGAGGAAGAGATAAAGTTAATACGCTGCTCGTGACGTTACCCGCAAAATACCAATAACTCCGTGCCAGCAACCCGCGGTAATACGGAGAGTGCAAGCGTTAATCAGGAATTACTTTGGGCGTAAGGCGCACGCTGAAGCAGTTTTGTTAAGTCAGATGTGAAATCCCAGGCTCAACCTGGGAGCTGCATCTGATACTGGCAGAAACTTAGCGGAGTCTCGTAGAGGGGTAGAATTCAGGTGTAGCGGTGAAATGCGTAGAGATCTGGAGGGTCTCACCGTGGCAGAGCGGCCCCTGGACGAGGACTGACGCTCAGGTGCGAAGCGTGGGGAGCAAACAGGATTAGATACCCTGGTAGTCCACGCCGTAAACGGTATGACTTGGAGGTTGTGCCCGCCCAGGCGTAGACTGGAGCTAACGCGTTAAGTCGACCGCCTGGGGAGTACGGCCGCAAGGTTAAAACTCAAATGGGTGGCAGGGGCCCGCACAAGCAGTGGGCATGTGGTTTTAATTCGATGCAACGCGAAGGAACCTTTACCTGGTCTTGACATCACGGGAAGTTTCAGAGAGATGAATGTGCCTTCGGGAACCCGTAGGACAGGTGCTGCATGGCTGAAATCAGCTCGTGGTATGTTGGGTTAAATTCACCAACGAAGCGCAACCCTTATCCTTTGTTGCCAGCGGTCCGGCCGGGAACTCAAAGGTGCCAGTGATGAACGTTGGGACGATAAAGTGTCTTGGCCACCCGACCAGGGCTACACGTACTACAATGCGCATACAAAGAGAAGCGACCTCGCGAGAGGAGCAAGCGGACCTCATAAAGTGCGTCGTAGTCGGGTTAGGTCTGCAACTCGACTCCATGAAGTCCCGGAATCGCTAGTAATCGTGGATCAAGAATGCCACGTGGAATACGTTCCGGGCCTTATACACCGCCCATCACACCATGGGAAGTGGAGTTGCAAAAGTGATAGCTTAACCTTCGGGGAGGCGCTTGCTGTGATTCATGACTGAGGTGAAGTCGTAACAAAGG
+
&),&&'-*371241.1)&()%.0*+2.,8.*)+,5;54987,2.1920393000/2/&/+*6554.--//7456+***(5+/1/&+139+),1.&3)*,0:70.1,,+-72)+)''(#'&')--()*3,-%)%'*)-./(3+),,,2*,.'$'&('%"%*,,%''()*-(+3059,-/.,-6.(.)2++54234.-+%(,-052-/-/72:14-)+(++,+)).*16../34/*(,-*()&'$(,0,+%*574)+100''*/+-/1/0')0.+/5-),0---..++)&),&%,202344.-/10316.-,$*-*)0((&++,()*10477-+&027++1',++6-)-22-&(*+//.+*,+)+;991/-+,0-,-*'*)%%%'(.+*(')'$''))+*+3780-0:9..&3**)%'(,),+0)+7056.,/*,065/5*'),7917&46.0/+)-.(78'(-43,../0/134:678;2,.,,*+))'&%1),+,,0,))1/+(*''(+.+..(*(((),*/1++-+*+*0,9-1021226111/556()()+*0+7,23-).4-:3<;846552-+-(#'%%&%*-2,/6+)*,.*&&'$0,-.-*-1'*,5/;;/1:890.///97.524.,)*(')++(+(',5.1/,..1+/.///,--6*/+*2771****)(.-747/.+-//-*.)5405-:..131237-+,+2::774-()'$$'&'&()%&'23/.$(#%$.1-1/2947-/,+(-+,'.((&((416/39.-//01,.4.,/854/%+,&223++,4-&97/612940*)+*-1.,*)'(&%&$$&%$'*&'%$%$%++&.%'$$%%%&&#&&&)-/;45772*)($&%&'(()),1''(()446:29+('%()&)2/-(+/-2,+(&)%&&)57/166,,-*+.//-**/15566588761.)((4')./12..-/.3/.(./23(**0,,,/(((/,2135440.-10/046/011/1(*7:765.()&,'(-+*&$&++-(%,%-&&&%&'()+/+/1,+-445455.4,1-+%'&0)&)5;-15;5,(')$'(')('0+-,,--'*,)%+-,2*+&%*--44.1.,-132553(./*,+.-.500.//18*-%
@3ed4163b-0fac-491e-b8ab-6ba0850c8ed0 ch=139 read=105692 start_time=2019-12-13T14:45:21Z barcode=BC01 runid=2c9cf7bc05858273f10e7d7ec552fc0bd742dc3e
CGGGAGGCAGCAGTAAGGTGCCAGCAATGGGGAAACCTGACCGAGCAACGCCGTGGAAGGAAGAAGGTTTTCGGATTGTAAACTTCTGTTATAAAGGAAGAACAGCTGGGAAATGGTAGCCGAGTGACGATGCTATTAAGCCACGGCTAACTACGTGCCGCGGCGCGGTAATACCGTAGGTGTAAGCGTTATCAGGTATTGGGCGTAAAGAGGGAGCAGGCGGCAGCAGGGTCTGTGGTGAAAGCTTGAAGCAGCACCATACGAAACCAGCTAGAGTGCAGGAGGATATTGAATTCCGGCGTGGCCAGCCCAGCGGTGAAATGCGTATCAGATGGAGGAACACCAGTGGCGAAGAGCGACGATCTGGCCTGCAACTGACGCTCCAGTCCAGCGTGGGGAGCAGAAATAGGATTGAATGCCCTAGTAGTCCACGCCGTAAACGATGAGTACTAAGTATTTGGATGTCAAAGTTAGTGCTGCCGTTAACGCAATAAATGCGCACAGGTAATTACGTTCACAAGGGTAGAAATAGAAAGGGAATTGACGGGGGCCCGCACCTGGCGGTGGAGCATGTGGTTTAATTCGAAGCAACGCGAAAAGACATACCGGGTCTTGACATACTCATAAAGACTCAGGAGATGGAGAGGCCAGCTATGAATACAGGTAGGTGCATGGGTGTCGTCGGCTCGTGTCGTGAGGGTGTTGGAGTTAAAGTCACAACGAGCTTGAAAGCCTTATCGTTGAGTTACCATCATTAAGTTGGGGATACGGAACTGTAGTGACAGGCTGGAAGGCGGAAGGATGACGTCAAATCATCATGCCTTATGACCTGGGCTACACGTGCTACAATGGATGGTGCAGAGGGAGAAGCCGAAGAAGCCGCGAGGTGAAACAAAACCGCTAAAATTGTTCTCAGTTCGGATGTAGTCTGCAACTCGACTACATGAAGTTGGAATCGCTAGTAATCGCGAATCAAGCATGTCGCGGTGAATACGTTATACTCGGGCCTTGTACACACCGCCCGTCACACCACAGTGATAACACCCGAAGCCGGTGGCCTAACCGCAAGGAAGGAGCTGTCTAAGGTGGGATTGATGGTGGGGTGAAAGTCATGTTCAGGTAGCGG
+
1'10,+,)(%&(%&&$'&$$''%*-,80021*'-1/6.--0-020,/,''-,***')*&().'+.*.,98:21814844593127153/7//0;4*,(*()-))&(&&((+-+,-))''''&&(*,-3-',$('%%''+&+,,*('++34//..(+$(&$%(+++/).-,5.+&(()*5.,('&&'))*2...(,).)+++25/0/184&%&.,*/2/99842-)&&&-31./032385321-**,,*,*%&&#$$$%()$)%+,'07/$%)%''+)0/.2/)*-((&%&$(.+9-/('&&(%%&&()-,)'((,/,.*)0'(20/+'(+..0-,))*'%&(-+(+,1..)-+)$)*878.-..--6-7-220*,$*$,,///+-.,1&%')*3/35-'**%%*+*.)26/40$%1.'27+,+4444646+-*,5549<;1.-/**)(*.666(/*1:.4.41&*-)2/*,,$)-++*&,)+/,.,,,.3,&.0-*()&&#%%).-0.+1,-,1,+)'.)+)%%%$**)('$+)(',.'0)5*04%-584.6.&&#),*,(,)1327-23142123162.2616,0+*,2&.+'),34.(*-&&&)+'/3230600.*0(*,7,+-3+%*.47-.+''(+/8+*&,(,++,/005/-/**,)//+(,.+**&&&'%'()-.21)0-,+,.-.+-/..+9*./1;14)-/328*+62(..,.)('''&%)''$+))1/11,-6'%&12)/6+/*&+2++)0+59:0*)&&&'%$$($%%%'.)(&$$(),)+&(+-,*)*&+,+/./+(&(,1-./8857)3-'(,,123:3630.-,-),)-120/2299:;9;78773/.)-.((%'&(+(((,'()(,1(+))*))'%%(),69--+$$%&*+&%%$,6-.0.5:;:4813++-14-,&)&%*-0*%'(%'(*.0.-3;764334564425,5++*.0.52/,.(+/0777/2)230.80./-+.%(&))+*)11,,.&(%''+-063095()5'.,2,**%(().//.+,-6/)*.).--,,347(*7;9867790602+-%''**130372848<32520001(3(.51.+-/)&*/)1%&$$&'&(&$*'+
@0ac2506d-fc70-44b2-935d-bbe3b13319c9 ch=195 read=94730 start_time=2019-12-13T14:45:29Z barcode=BC01 runid=2c9cf7bc05858273f10e7d7ec552fc0bd742dc3e
CCAGTTACCTTGTTGCGACTTTACCCCAGTCATGAATCACAAAGTGGTAGCGCCCTCCCGAAGGTTAAGCTACCTACTTCTTTTGCAACCCACTCCCCATGGTGTGACGGGCGGTGTGTACAAGGCCGGGAACGTATTCACCGTGGCGTTCTGATCCACGATTACTAGCGATTCCGACTTCATGGAGTCGAGTTGCAGACTCAATCCGGACTACGACGCACTTTATGAAGTCCGCTTTGCTCTCATGAGTCGCTTCTCTTTGTATGCACGCCATTGTAGCACGTGTGTAGCCTGGTCGTAGGGGCCGCCGGTGACTTGACGTCATCCCCACCTTCCTCAGTTTATCACTGGCAGTCTCCTTTGGTTCCCGGCCGGACCGCTGGCAGCAAAGGATAAGGGTTGCGCCGTTGGCGGGACTTAACCCAACATTTCACAACACGAGCTGACGGCAGCCATGCAGCACCTGCCTCACGGTTCCCAGAGGACACATTCTCATCTCTGAAAACTTCCGTGGATGTCAAAGACCAGGTAAGGTTCTTCGCGCTGCATCCGAATTAAACCACATGCTTACCCGCTTGTGCGGGCCCCGTCAATTCATTTGAGTTTTAACCTTGCGGCCGTACTCCCCAGGCGGTTGACTTAACGCGTTAGCTCGGAAGCCACGCCTCGGGCAACCTCCAAGTCGACATCGTTTACGGCGTGGACTGCCAGGGTATCTAATCTGTTTGCTCCCCACGCTTTCGCACCTGAGCGTCAGTCATCCAGGGGCCGCCTTCGCCGCCGGTATTCCTCCAGATCTCTACGCATTTCACCGCTACACCTGGAATTCTACCCCTCTACGAGACTCAAGCTTTGCCAGTATCAGATGCAGTTCCCAGGTTGAGGCCAGTTTCACATCTGACAACAAACCGCCTGCGTGCGCTTTACGCCCAGTAATTCCGATTAACGCTTGCACCCTCCGTATTACCGCGGCTGCTGGCGCAGGTTAGCCGGTGCTTCTTCTGCGGGTAACGTCAATGAGCAAGGTATTAACTTTACTCCCTTCCTCCCCGCTGAAGTGCTTTAACCCGAGGCCTTCTTCATACACGCGGCATGGCTGCATCAGGCTTGCGCCCATTGTGCAATATTCCCCATATGCTGCCGCACTCCCGTAGGAG
+
2*%-12(14)8('3'(*$,/84-166/..00())(,.7.7-86012-,)&(),54.3*&',0.3/+/)()0/37224:;:-:;/+/122<6./,154+.032312167)17-/5(*-02-3875-8-/-'0*-:870,*),+77332+28:0//13,,-,42:111*&&*+/;966899<95892,---/-/.:33/18717.;33,40480+,011/1-+.3-,1,.*++11*)))(%))+01&',+0/2(,+0-,++)*(*)+))&-'17330*('(+$,+*+.,--,,.').9806.,264-1&&&%$,**%('()027791;14-+/2693214(+0;73451791;20089490-3.',)12-*)0-21,+4/++.*)(+*.78(618835+4/1.,+)(&+/0/'(.672+('+*-.+)-+,,6.)).0630333677621,%%&02868.-,,,/4:817.--/12:9</6-%(,,-'--2+2-,,511-,)-,-777-.:.0669;:5/00&)''.-958881.031;98<42/+-..0*+.*)')((1<6:8/.++)&&#%*4)*/30./25/6450-.,,.679;857;741/2;:0-:1212./164:(4)-.-683-47:0+,&'(+++.(101,,.,&.+0)(*-$%%&()70/))($&)11806)4.,,004569772;9/.+,+,*+++21%0-'+'$.)--668.6),69.+./.021),+(78++&'&./*-1/4004122+().*,299..;6695<78:;36313003:0))-'(,6100/.&+''(/95./28.36563393447-.*''&,1,,/15245053635&)--45)*16,-.)+.3-./-/76781)))1:48-,++1/(+,61../0-0))')'-)0:73;17/+(*-/031,//.)3/74/)/01-64.&'(4*0()%(-&&(&,10//-).+.859<9:6;9988-3)($))-11,**1-2:622484:<999:7:634:7566,1+++//.-,./+/1./,-2/+,,3;.*53710;3*).+,/+''().+)(%)7,&(.,196;87<9&&&'&,+)*--++-$%&+,./1/7520/&.,7:0*6+*-'-////:792-+$*&'&%%%('')+-+36&)0,/.(*
@042e1e6b-8572-4a04-8ba5-d0c30870ea28 ch=73 read=119738 start_time=2019-12-13T14:45:35Z barcode=BC01 runid=2c9cf7bc05858273f10e7d7ec552fc0bd742dc3e
CTCTACGGGGAGGAGGCAGCAGTGGGAATGTGCACAATGAGCAAGCCTGATCATATGCATGCGATGTATGAAGAAGGCCTTCAGGTTGTAAAAGTACTTTCAGCGGGAGGAAGGGGTAAAGTTAATACCTTTGCTCATTGACGTTACCCGCAGAAGAAGCACCAGCTAACTCCGTGCCAGCAGCCGCGGTAATACGGAGGGTGCAAGCGTTAATCAGATTACTGGGCGTAAGGCGCGCAGGCAGTTTGTTAAAGTCAGATGTAAAGAAATCCGGGCTCAACCTGGGAACCATCTGATACTGGCAACTTGGTCTCGTAGAGGGTAGAATTCAGGTGTAGCGGGTGAAATGGTAGAATCTGGAGGCCTGCGGTGGCGAAGGCGGCCCCTGGACCAGACTGACTCCAGGTGCGAAAGCGTGGGAGCAAACAGGATTAGATACCCTGGCGTAGTCCCACGCCGTAAACGATGTCGACTTGGAGGTTGTGCCCATGAGGCGTGGCTTTGGAGCTAACGCGTTAGTCGACCGCCACCAGAGTACGGCCGCAAGGTTAAAACTCAAATGAATTGACGGGGGCCCGCACCGGCGTGAGCATGGTTTAATTCGACGCGAAAAAGACCTTACCAGTCTTGACATCCACGGAAGTTTTCAGAGATGAGAATGTGCCTTCGGAACCGTGAGACAGGTGCTGCATGGCTGTCGTCAGCTCGTGTTGGTAGTGGTTAAGTCCGCAACGAGGCGCAACCCTTATCGCTGTTGCCAGCGGTCCGGCAGAGACTCAAAAGGGGAGACTGCCAGTGATAAACTGGAGGAAGGTGAAGGGATGACGTCAAGTCATCATGGCCCCGCCGACCAGGGCTACGTGCTACAATGGCGCATACAAAGAGAAGCGACCTCGCGAGAACAAACGGACCTCATAAAGTGCGTCGTAGTCGGTTGAGTCGCGCAACTCGACTCCATGAAGTCGGAATCGCTAGTAATCGTCAGAATGCCACGGTGAATACGTTCCCGGGCCTTGTACACCGCCCGTCACACCATGGGAGTGGGTTTACGCAAAAGAAGTAGGTAACTTAACCTTCGGAGGCGCTTACTTACCACTTTGTGATTCATGACTGGGGTGAGGTCGAACAAAGGTAGCCGG
+
*,/,-/3::-(-1).4//3413:46-,,,%1)+,,0.-,-(-,1+-33303/)+,-$(*'&(%#(%/)/.61),,*..131-%2029)*,74,*--,-/8-,11/96*,,..,0-(*-87/11/1/114790,-./,6*&#%&++)+72/00,1.%*(&'),.*.-+0.-/43'1),8100+,-2%&(%+,2/&,).,+)'.(**./22090708*,*-,)+66:62./,*+02+-'(+074177;:217/70/290/00)&()*#'(*),('-)'(3,225125,)&*+&/2//11.%'(0+-*&&$'(00*-,10*'/2+-.+3+/+.(,-,)'&$%(/(%)%*,'()&'''))++-(&)&&')++,,*0(&'-+''+-&1/,&%+*,/-//5/,(''&(()15222&*3+(,-,.)+)&-2:73/98+,-(&,,,39,*+)$()*,.02)*557;89;<97/./.0998170500102:23+2+*$(),060430&$$$#,)*,,-3-,-5324-%,$()++-33*2,-,%''(/217---3,3-1629-''&'+2,*3636844625;:004-')')&'*))%%%%/032,-/2(2+111*+(+),5.-)(*-&'''(%&'/-.-,,.//14.1./0.,/:923,++,/110/09..+-08070(.(81716***,42.,-478000/-,-1/1767/()*+989631&*'*%'&4-9672363*-5191*,*-+01.15,.5055121/./+-31.6+203)0*.$,#''137082(*070*+,06787,/0,*)-4.--1+*(*),*,++(&)-2/686:99983.36//+')'*04.($'&&(.8,-25/'''%&30,&$)'*(--,0.///-/)&*%)*'+-)2833171.&0,-00)+040*+*.'*281,246556566741*,*,)'((($%$'%&+00/&//.3-*+3.-,3*-*1-./-'%%)192,*+()**+(+-'',+1734;313046/,)*/-0&'.(-,--.641<80.0./-574379.))*/2/.8-$(&'(13-'*+'*&).**)'$%.*5459*++&(4*7640+,**,/0'.096//2339325101..2-(***,)'+0*1./4)+/++&(*+/
@25bcf015-fd6b-402f-a1d4-029440f1bb58 ch=390 read=97304 start_time=2019-12-13T14:45:50Z barcode=BC01 runid=2c9cf7bc05858273f10e7d7ec552fc0bd742dc3e
CCAGTTACCTTGTTGACTTCACCCCAATCATCAATCCCACCTTGGGCGGCTTTCCTTCCCTTGCGGTTTAAGGCCACCGGCTAAGGTGTTATCAGCTCTCGTGGTGCTTGACGGGCGGTGTGTACAGGCCGAGAACGTATTCACCGCGACATGCTGATTCTTGATTACTAGCGGTCCAACTGTGCCAGTCAGTTGCAGACTACAATCCAGACTGGAATGGTTTATGGGTTTTGCTTCACCTCGCGGCTTCGCTTCCCTCTGCACCATCCATTTGTAGCGCGTGTGGCCAAGGTCGGGGCATGATGATTTGACATCATCCCGCGCTATCAGCCCATGCTGTAGTCTCGCGCTTCGGTCCACAGCTTAATGATGGTAACTAGCGATAAGGTTGCGCTCGTTGCGGGACTTAACCCAACATCTCATTTTGAGCTGACGACAGTGGCCTTGCACCACCTGTATCTCATATGGCTATCCTCTCCATCTCTGGGCCAACTATGAGTAATGTCAGAGACCTGTTAAAGGTTCTTCGCGTTGCTTCAGATTAAACCACATGCTCCACCGCTTGTGCGGGCCCCAAATCAATTCCTTTGAGTTTCATTCTTGCAGACATTACTACTCAGACGGAATTACTTATTGCGTTAACTGCAGCGCTGAACTTTGACATCAACACTTAGTACTCGTTTGGCGTGGACTACTAAATTGCTCAATCCTATTTGCTCCCCCACGCACCAGGACTAGACGTCAGTTGCAGGCCAGATCGTCGCCTTCGCCACTGGTGTTCCTCCATATATCTACGCATTTCACCGCTACACATGTAGATTCCGGTCCTCTCCTGCACTCCTAAGCTGCCTGGTTTCCTATGGCTTACTGAGTTAAACTTCGGGCTTTCACCACAGACCCTTGCTGCACTTGCTCCCTCTTTACGCCCAATAATGAATTCCGGATAGCAGCACCACCTACGTATTACCGCGGCTGCTGGCGTAGTTAGCCATTAACTCAATAAGTACCGTCACTCGGCTACCATTCCTGCTTAGCCGCCGTTCTTCCTTTATAACGAAGTTTACAGTCAGAAACCTTCTTCCTTCACGCGGCGTTGCTCGATTCGGGGTTTCCCCGAAAATTCCCTGCTGCTGCCTCCCGTAGGAG
+
11%1/<1209/*-(()+./*',28+0/39788343-7-+-//0654/1-+,**-2.376(0.*+),*3).--,''(2+./++%&.)+'-**+94144412/518/.(+(,-3'-6300)+.37456+*.0)(+,1/1776;4.00.1137585801+5,&&&++080/0.(*-640+0*)*%'$$%+,25+)(1/105764333:533('4654**+-7:8;;244:/4:;2),/4..3435*'+3/041+.017;,++4/.-1187.+%(+,).,**'(&.&,'-)+,1+1.+'(140462343-5:/,*,%.24+:8-*2+*,%(**')$##*%&((%),/5//-)%&)-%'&'''%''&(-,3-422459731.*,$(&)-+0)6,8,,*-,-86710)8856141./1+*(($)+//&&%%$''--,/$1.&.(%&$%'%&'&'%,.+1603667887,)-.%,355/6'),0174300,-260-2-)))$&&%*))))&,,*%'().+($(*.0),+2:55)&%&(07,3292&%-.0/:97;.+,/1337/.71+*0,),%+).**0/*'&'.438580.*/1/035;;9/8<11700'(14&-'&+)(&''&/&/&*'&*(&(7+*5.--*-05.,7/0/11+6566800971117531+/'*).*,,)-//+*4,'&$$(+96670+)0,&.&$%*+.6(+1)'-2($'+/789+)*()'(3,28.32*+*7465.0,)%)%),,8,,-75*0//766876:;55*-*'(7399246'1+01675375754;7.+/5),01024*+)'&+.+701)*-/1,,)*0/13()*/)*0+,-.89976:,8-,''$(((((*&('+-+1-91+))%'&.-,.1+.)*-)**,05;151/0233/,/+(*)81+*-,55+-32;)0((()&%+(1*3/2/2,,()&')*/4+0)%%'&++/*'&''*,../01+(&'&((*070015#3$%%',--0.31*/.9.-//&+.1/5,,$&%%)-,+/,*))&'*2,17366,,*/*.45,-2:70.,+,61''($%(&&).,.:6;6466+))+%('%)'+-11001**&.'#(--,+6.31/*')-4-2034+)%-*('))/8-75++952+&'
@09d7c49b-acf3-41c0-9c91-09e376284ae8 ch=374 read=124091 start_time=2019-12-13T14:45:51Z barcode=BC01 runid=2c9cf7bc05858273f10e7d7ec552fc0bd742dc3e
CTCCCTACGGGGAGGCAGCAGTGGGGAATATTGCACAATGGGCTGCCTGATCGCCATGCCGCGTGTATGAAGAAGCTTCGGGTTGAAATGCTTTCAGCGGGGAGGAAGGGAGTAAAGTTAATACCTTTGCTCGGTGGTACCCGCAGAAGAAACACCAACTCCGTGCCAGCAGCCGCGGTAATACGGAGGGTGCAAGCGTTAATCAGGTTACTGGGCGTAAAGCGCACGCAGGCATTTTGTTAAGTCCAGATGTAAGAAATCCCCGGAGGCTCAACCTGGGAACTGCATCTGATACTGGCAAGCTTGAGTCTCGTAGAGGGGTAGAGTCAGGTGTAGCGGTGAAATGCGTAGAGATCTGGAGGGGCCACCGGTGGCAGGCGGCCCCTGGTTGAAGACTGACGCTCGGTGCAGCGTGGGGAGCAAACAGGATTAACGATGCCTGGTAGTCCACGCCGTAAACGATGTCGACTTGGAGGCTGTGCCCGCTGAGGCGTGGCTTCCGGGCTAACGTTAAGTCGACCGCCTGGGGAAGTACGGCCGCAAGGTTAAAACTCAAATGAATTGACGGGGGGGCCCTGGAAGGTGGAGCATGTGGTTTAATTCGATGCAACGCGAAGAACCTACCCTGGTCTTGACATCCACGGAAGTTTTCAGAGATGAGAATGTGCCTTCGGGAACCCGTGAGACGGGTGCTGCATGGCTGTCGTCAGCTCGTGTTTGTGAAAATGTTGGGTTAAGATACGCAGCAGGCGCAACCCGCTTATCCTTTGTTGCCAGCGGTCGGCCGGGGACTCAAAGGAGACTGCCAGTGATAAGCTGGAAGGTGGGGATGACGTCCAGGTCATCATGGCCCACTTACGACCAGGGCTACGTGCTACAATGAAAGCATACAAGAAGCGACCTCGCGAGCGAGACCTCATAAAGTGCATCGTAGTCCCGGATTGGAGTCCTGCAGCTCGACTCGCGAAGTCGGAATCGCTAGTAATCGTGGATCAGAATGCCACGGTGAATACGTTCGGGCGCATACACACCGCCCGTCGTAAGTGGGTTGCAAAAGAAGTAGGTAACCAACCTTCGGAGGGCGCTTACCGCTTTGTGATTCATGACTGGGGTGGGGTAACAAGGTAACCGG
+
-/,80,/609:.+..+--./785+.,*10/28/..-1/-.203/**'&(&/3-+/.,/784422.0/1241(++(*..8):/+*$'(('%','--).*++.**-6.0/2*$()5960.6,4+),-/1*(%%&&,+-()(15+),*)1)&,+&*(,+/203461//091583'47)&+#"'0+/10.-0/+..1968972:1817&)*+.,-/.98975895//.+$+(*/,//%+02+/6:9932:,('*-.1*,%-1,)*23+/7')/+0505120051-)/111123522334/4/-.)&'((*)2231478:/.+468)/'%'))(+./023447:84593//2776..,--22851.,%&(++3/376774%(/1--4;4.(*-$$%('%+2/---.167(02.-,*..2418,+/12:.7)87,1)'%%&*,%59-2/..4980122360216(4,+,(*1/,+).)0'),+0052/;.+,1-+/305-/.-0.5(**)*+14103260557555.3688810')'%)'**531042,2829373-+*-..201.6/7.46**-6:8/590,+'$$*,-08*-..3,)+2:;;83890*,-.2800-,)*0,/2/4+,-3()4::.4,*),-.0//195-4--9<31+***);66338204286453/784419,,/41335(0-.28:2/.//512388510..01:8976;,,,2/885/+-'-.8122+()'%&'*.(/%%25596-5:2&).1/24/29/+./-17/-.,(,&(),-19;359::07-,,%,+,8589,11012.3%(')(/115459;61655635:'))&)+:;97607.80$)-)((-23925::*(((&')-556433/+-/'),41-4(&''(,-41(-6/..,'(&&,,1:9800397*,73&-.'-$('(,(+'(2*6,)**,$%%+&$(*2179:5(&)&&/05/221/5553&,,0,-.59700*0.))++()(&('2312:0-/&114)/43//.4040103;83:2/*+%&'')*)-138343:8,(,)))*6//5/3+-+0-359,9&)230481900.&,.//--/0699411134465//+),&&'.-08(3,0697:5
@ff22fbba-dd84-4896-91c7-44f16b9a051b ch=37 read=134229 start_time=2019-12-13T14:45:51Z barcode=BC01 runid=2c9cf7bc05858273f10e7d7ec552fc0bd742dc3e
CGATTTATTTGCGATACCCCAATCTTTATTACGGCCGCTGCCTCGCGCGGTTATCACGGACTTCGGGTAACTCATAGTTGACGGGCGGTGTACAAAGACCGGGAACGTATTCTGCGACGTTCTGATTCGCGATTCTCCAGCAGGCGGTTCAGCAATCCGAACTGAGACTGGTTTTGTTTTTTTTTGGCTCCACCTCACGGTATTGCATCTCTCATGCACCAGCCATTTGGCGCGTGTAGCCTACACGCAGGGAACGCGATGATTTGGCGTCATCCCACCTTCCTCCTGGTTAGCCAGACGGTCTCCTTCAGAGTCCTCAACAATGGTAGTAACCAGCGACAAGGTTGCGCGGACTTAACCCATCTCGACACGAGCTGTCGTCGGTCTGGTCAATCGTCATCGTCAGACGTGGTGTTCATCGTTGGTTCTGGGTAATCAAATGTTGTCGCTTTCCGAGCCTCAGCGTCGATTTCACGAGTCAGAGAGTCGCCTTCATACTGGTGTTCTTCCTAATCTCTACGCATTTCACCGCTACACTAGGAATTCCTCTCCTCTCCTGCCTCTGGGTAACCAGTTTGGATACGGCACCCAAGTTAGACGATTTTCACATCCCCTTAATCATCCGCCTACGCTCCCTTTGCCTTAAAATCCGGATAACGCTCGCCACCTACCGTATTACCGCGGCTGCTGGCACGGCCAGTTAGCCGTGGCTTTCATATGGTACCGTCACTATCTTCCCCAAAGGAATAGGCTTTACGTCCGAAACCTTCATCACTCTGGCGTTGCTGCATCAGAGTTTCCCCATTGCAATATTCCGCTGCCTCCCGTAGAG
+
+-'-0'$)(&#$%%%$**)%.++*$''%%%%'.2/207:87/03&%(*%*))**&&)10*-/13.0))&$$%%#'&()0,+-,(4,422,,)038)',53)3.1633::80.*,--,0(2:37---9.475315&+,1*('%).,,*)3)&)&1630))14733,).-,,+.21*),..,/,-*&('+,16(+,**%(*-,&-(*+341/0./+(&'$*+)+0/(,*&&&'((('''%'+0(),(0*)*%,*&&)%&)*),)211151///+*175+232:0.),&%$%&%&%((&('7%35441$'*(*,+/144333'*(0**/-((()&($%%((..)+'*++'('(-4+-02,)*('(+--3-..(,)&%&#####)$##$#%)((('(,,%&%$$%$$##$##$#$$'%%&%%(%&&%&%$%%%+/,))&&&)+'&#'&#%&$%55,6&(%./131-..,.+))+53,)*&$&-+/+-+)),,89:465%%$%&+1*)*1+.5,,,-00*+)+(--.-.7,)%,-++5)-.1/'*(+-,//-*+*0+*21/-.00''*,*1'-.518096;;3/31.3'.,+-3.12&*'&'*/'#)%%*()+-+230'*)/.0107:926:,*,,-/:9(19)&)$%%,.-(,02,64&&(-,/24043-0,)')+*,--2()&'(,4/229540.%'%'&&')/.(#')+,+-(+0''$($'&-'(+223+%$))/-41:;;014-.*,)*.,301884-+'''%,*').*2'')'$&(,#%))-.9--+---24+-&+/5+489-))/'&',+,/0,(&(*(+,*.4-,,)($*
@c2ad1472-1f45-4371-98eb-0dee55e93562 ch=305 read=178393 start_time=2019-12-13T14:45:50Z barcode=BC01 runid=2c9cf7bc05858273f10e7d7ec552fc0bd742dc3e
CCAGTTACCTTGTGCGACTTCACCCCAGTCATGAATCACAAAGTGGTAATACCCTCCCGAAGGTCGCTTCACCTGCTTCTTTTGCAACCCACTCCCGCTGGTGTGACGGGCGGTGTGTACAAGGCTTGAGACGTATTCACACCGTATTCTGATCCACGATTACTAGCGATTCCGACTTCATGGAGTCGAGTTGCAGACTCCAATCCGAGACGACGCACTTTAGGAGTCCGCTTGCTCTCGCGGAGTCTTCTCTTTGTATAGCCATTTGTAGCGTGTGTAGCCCTGGTCGTAAGGGCCATGATGACTTGACGTCATCCCACCTTCCTCCAGTTTATCACTGGCAGTCTCCTTTGAGTTCCCGGCCGGACCGCTGGCAACAAAGGATAAGAGGTTGCGCTCGTTGCGGGACAACCCAACATTTCACAACACAGGCTGACGACAGCCATGCAGCACCTGTCTCACAGTTCCCGAGAGGGCGCAATCCATCTCTGGAAAGTTCTGGATGTCAAGACCAGGTAAGGTTCTTCGCGTTGCATCAGATTAAACCACATGCTCCACCGCTTGTGCGGGCCAATCAATTCATTTTGAGTTTTAACCTTGCGGCCGTACTCCCCGAATCGACTTAACGCGTTAGCTCAGGCCACGCCTCAAGGGCACAACCTCCAAGTCGACATCGTTTACGGCGTGAGACTACCGGAATTATCTAATCCTGTTTGCTCCCCACGCTTTCGCGCCGCAGGCGTCAGTCTTCGTCAGGGGCCGCCTTCGCCACCAGTATTCCTCCAGATCTCCTGCGCATTTCGCCGCTTTACCTGGAATTCTACCCCCTCTACGAGACTCAAGCTTGCCAGTATCAGATGCAGTTTCCCAGGTAAGGCCAGAGTTTCACATCTGACTTAACAAACCGCCTGCGTGCGCTGCGCCCAGTAATTCCGATTAACGCTTGCACCTCCGTATTACCGCGGCTGCTGGCTGGAGGTTAGCCGGTGCTTCTTCTGGGTAACGTCAATGAGCAAGGTATTAACTTCTCCTTCCTCCCCGCTGAAGTACTTTACAGCCCGAAGGCCTTCTTCATACGCGGCATGGCTGCATCAGGCTTGCGCCCATTGTGCAATATTTATTCCCACTGCTGCCTCCGTAGG
+
.)%*/*%'&+))-(*.157:4..52**+/21534:53.1)70.0,-**%&%04./.0*+.71922---1+&*2.%//8+751((*//1:9)+,14)').+6,578896:9413++,*,,05817)$#%$,//17817/*+'02'*$&*133341+(*++/20045320,49381/1444%&'*'(*,31/41/-&),,.6'3*.2((%'&))+.03%0/94,#&%*+77371:/-,.(+((-*%)-(')')*,70.-//-.31/-2-+**),)+/204//09.,--./&'),).5.665/01.%-.1.04523909-.*05.3-2-/1034;701243408/+.0139,+1-)*07713+'**,031271651921&27:-31860)'&,2-6..,-.245:13'3,++*(-))+*70491.+**%--2&(62341488:223:03+0)+-.06,,+**--0/38</.)'$&%-+/1,56;8986654347041*02;811()*68;73699;0/7/45*6165/1/*.-+2,,(,,&%*5+::9:<143---,/((.,++,/,./4-.*&%),/03:7;3)189*0'))9;;496938/,).2/)4-./31/('))++22659350..*,/,+,-2&*'**0202957-(07.-)-2438/5,1+-../350477169**)/./4432388113)0&%.'(+8711-0.//27)()(645.(+*+-951)*&,(&())/20/4(*-:9<:558'+16.)3./75;867+)/(&-0044140,**+/9750(&#(*+/2:/-'.--))(#%1-236+5,7,,+/585/+4504+&2,329*3,1/5+1.'*,./;0//0.7527<)82/)/+*,)1*:,)/&+'6.)&((122010-3/6.+''.82540-,(.-0+*,&)*+/.+*-/58903-./7/42305/**$./33%%+)+4258/-+1,-+-/-1-*.0))).1/018.96567868;:99:6/0788972711..--+'')%+(&%'.1-/4:0:60-210--/2+-''()'))&&')*--)&(0.40841*-0-+(&'%&+0.23/4.,+../8)66323(*+23-$2'')66.9.(,-'$/)*,-'3132201822.,,()'
@2911364b-0e70-4430-bb26-bb332189de06 ch=374 read=124089 start_time=2019-12-13T14:45:48Z barcode=BC01 runid=2c9cf7bc05858273f10e7d7ec552fc0bd742dc3e
CCGGTTGCTGTATTTACGACTTCACCCCAGTCATGAATCACAAAGTGGTAGCGCCCTCCCGAAGGGACTACCTACTTCTTTTTGCAACCCACTCCCATGGTGTGACGGGCGGTGTGTACAGGCCCGGGAACGTATTCACCGTGGGCATTCTGATCACGATCATAGCGATTCCGACTTCATGGAGTCGAGTTGCAGACTCAATCCGGACTACGACGCACTTTATGAGGTCCGCTTGCTCTCGCAGGTCGCTTCTCTTTATGCGCCATTGGCCCAGCACGTGTGTAGCCCTGGTCGTAAGGGCCATGATGACTTGACGTCATCCCCACCTTCCTCAGTTTTATCACTGGCGGTCTCGCTGGAGTGCCGGCCGGACCGCTGGCAACAAAGGATAAGGGTTGCGCTCGTTGCGGGACTTAACCCAACATTTCACAACACGAGCTGACGACAGCCATGCAGCACCCTGTCTCACGGTTCCCGAAGGCACATTCTCATCTCTGAAAACTTCCGTGGATGTCAAGACCAGGTAAGGTTCTTCGCGCGTTGCATCGAATTAAACCACATGCTCCACCGCTTGTGCGGGCCCCGTCAATTCATTTGAGTTTTTTAACTTGCGGCCGTACTCCCCAGGTCGACTTAACGCGTTAGCTCCGGAAGCACGCCTCAAGGGCACAGCCTCCAAGTCGACATCGTTTACGGCGTGGACTACCAGGGTATCTAATCCTGTTTGCTCCCCACGCTTTCGCACCTGAGCGTCAGTCTTCGTCAGGGGCCACCTTCGCCACCGGTATTCCTCAGATCTCCTACGCATTTCGCCGCTACACCTGGAATTCTACCCCCCTCTACGAGATCCAAGCTTGCCAGTATCAGATGCAGTTCCCAGGTTGAGCCAGGGATTTCACATCTGACTTAACAAACCACTGCGTGCGCTTACGCCCAGTAATTCCGATTAACGCTTGCACCCTCCCGTATTACCGCGTGCTGGCACGGAGTTAGCCGGTGCTTCTTCTGCGGGCGCGTCAATGAGCAAAGGGTATTAACTTTACACCTCCCCGCTGAAAGTACTTTACAACCCGAAGGCCTTCTTCATACGCGGCATGGCTGCATCAGGCTTGCGCCCATTGTCCGCAATATTCCCCACTGCTGCCTCCCGTGGGAG
+
26*30.&'&'-'50)(/0/5896(-,0,'(,200-,.26,-,1**+*300*,-4;)*,'')--)2+)()).4,),,9716;:3(2239;4++,.76,.133365697<;222//23320/.506)15234337514./09210,((*-67*+,./$%)000**++.347;/6.-33;38994*,--1033925267867*8.1/644420/14568564;:333,*-/143326.24435//$*(&*)*4/4544;8.+*+,18-3.())&&'./(.//46764*/6,)16:7711'/16/5))&')))+/---446;::/7;--15639+/2(*,<<5045,883;3195558***+&%&'#*)(*5)6+63522529459:99+/20501+*..72526857793..8/1/./1-12*,(-+79(*1149875))1002033244,5;292824544:,.23--.(+,3:77:4,/1+-)-446<756544452349:76799;787.,.-386903:;042042157778;/.----//,-269-,*5+;;73.--.74666:015++,'*+450/,24/)%.1.:5;718<1.,2-.;67++'()*,,1/00))%)&*88.,-+1012/0/,2/11/3-+*+--//,.,**'+)),-.)2+5/.--+*./,4&2+--.00//0144:9.,/+()+3;81112:56.+--1602/,05-.5<712/6::/-..0/35.-2/78474/38897+++/,6478/-7;241%617<99;;00;/;997:72.3**0211-,,0316,55*)$3.*+.,,(*4140303034452925..01-1-%&&).'6-01/6.19&55568567:99198<56..--+7-&.22+320*3:--01214610.,,-/)*/2-2('%&(*./.+&'%$')*+)(*028673,().+,2,,-.5./-397.58+,5/31/4;42(+),.6'$$)(2'(00+*,)0,3*,0508<9970+))&%'')2-4.-.--37(-)(((*4352.7,''$'''124+/2684961/-0286/104/..**,/.,1.538<;6//0+--6/014:4135455%/(*-0+2276-)/53//(-/4:636387:-(*-.7893/-18)+9(8//&
@8553a268-a10b-49fb-ac84-86fe4cea6654 ch=202 read=99862 start_time=2019-12-13T14:45:47Z barcode=BC01 runid=2c9cf7bc05858273f10e7d7ec552fc0bd742dc3e
CTGTTACGACTTCACCCCAATCATCAATCCCACCTTAGACAGCTCCTTCCTTGCGGTTAGGCCACCGGCTTCGGGTGTTATCAACTCGTGGTGTGATTGGGCGGTGTGTACAAGGCCGGAACGTATTCACCGCGACATGCTGATTCGATTACTAGCGATTCCAACTTCATGTAGTCGAGTTGCAGACTACAATCCGAACTGAGAATGGTTTTATGGGTTTTGCTTCACCTCGCGGCTTCGCTTCCTCTGCACCATCCATTTGTAGCACGTGTGTAGCCAGGTCACTAAGGGGCATGATGATTTAACGTCATCCCGCCTTCCTCCAGCTTGTCGCTGGCGAGTCTCGCTAAGAGTCCACAACTTAATGATGGTAACTAACGATAAGGGTTGCGCTCGTTGCGGGATTTAACCAACATCTCACGACACGAGCTGACGACAACCATGCACCACCTGTATCTCATATAGCTATCTCTCCATCTCTGGGCCTTTATGAGTATGTCAAGACCTGGTAAAGGTTCTTCGCGTTACTTCGAATTAAGCCACATGCTCCACCGCTTGCGGGCCCAAATCATTCTTTGAGGTTTCATTCTTGCGAACGTACTACTCAGGCGAATTACTTATTCCCCGTTAACTGCAACTGAACTTTTGACATCAACACTTAGTACTCATCGTTTACGGCGTGGACTGCTAGAATTATCTAATCCTATTTGCTCCCCACGCTTTCCGGGACTGAGCGTCAGTTGCAGGCCAGATCGTCGCCTTCGCCACTGGTGTTCCTCCATATATCTACGCATTTCACCGCTACACATGGAATTCACGATCCTCTCCTGCACTCCTAGCTGCCTGAACGGCTTACTGAAGTTAAGCTTCAGGCTTTCACCACAGACCCTTGCTGCCGCCTGCTCCTCTTTACGCCCAGTAATTCCGGTTAACGCTTACCTACGTAACCGCGATAATCGCTCAAAATATCCTCAATCCATTTCCTGTAGCCGCCGTTCTTTACTTTATAACAGAAGTTTACAATCCGAAAACCTTCTTCCTTCACGCGGCGTTATGGTCAGGGTTTCCCCGTTGCCGAAAATTCCCTACTGCTGCCTCCCGTAGAACAATATCAGCACCAACAGAAGGTTAACACAAGGCACCGACTTAACCGT
+
)$%-0+-52649431570/3221220;3-5,.0,1,,-96//000/6.20+0...-,-(/:6--8./.,0/4182*-)*)00.1.//+.624-'&&)+,7:85741201,4*/-523,,-.34986;535-(+*)/223;:96291**-5124252207/8(,%*.30,-+,*.18-)./4-2/1254153:67/07:523(,%)(//9;<+785902;;0.122.061681316009/..2,85.03//,/758;:166,*,,---655660.*)(&%)5,,*%&3//584-1.----:6;6-.-//65,94/(-1197764+++*3+,,,%)(''&'&((+*,++-((')-.1+'(,+()&.(&&'*/.+-,,.19865320/623601389828401,4*%9+(-*(3((+///,,),-2553,$**-2+4616212935/3//,*0.334621/0+.++'34551..-.2889632./-(*11.($&&&(*+75683.../64,7843&**.879<7232+0()-/6.-41527*8;11//+',30,.)'%&%&#,,,.-(/3-,,-,*+(.)+(,*/8412:<:0900--2.,--11.-/2+07:/0030-+-.('($&'+)-3,5,..,($(),-:/8::*/.,118(1*)),'&())-2219668<;3/4///853144)211()$.&(*8)+916()(9:,)/14,/+%)&'19.,(-995212,777995768,00/32300498010.0,+**)261200335846215:57443546665665:0/-1735641,,%/+...0+,$'(.00400/58//0)++.+,+013377.,(('$&%%%(*2-(&(.60.,/507),8-3:.+)*-,--345;.6...655547:313036--07*%))15,)%')*,-0++*%)(&*&%$$#(.+,00+''*),.'#$$#$$#%%&),)'$&%'&'%%$%&(%/4+142*)(),616:895/-.+$('+)*-/56('(((+;;042864-*+,0--5193+8,5-;8..,+)3.+.($$&*),-66.4:+5;<5*064/6+-6616264*('(''()')-,19///(,+0/0+0024+(''),587.*-2)/.191621//,&,*/*')(%%,+'%$"
@27335822-081f-483b-af5d-d923af9f493b ch=241 read=170675 start_time=2019-12-13T14:45:45Z barcode=BC01 runid=2c9cf7bc05858273f10e7d7ec552fc0bd742dc3e
CCGGTTACCTCGTTACGGCTTCACCCCAGTCATGAATCACAAAGTGGTAAGCGCCCTCCTGAAGGTTAAGCTACCTACTTCTTTTGCCTTACTCCCATGGTGTGACGGCGGGCGGTGTGTACAGGCCGGGAACGTATTCACCGCATTCTGATCCACGATTACTAGCGATTCCGACGCTTCGTAAGGTCGAGTTGCGAACTCAATCGAGATATCGCTGGTCCGCTGATCCGTCGCCAGTGGTCAGTTATCGCCAGTTCAGTTATCGATCTGTCAATCACGGTTCCCGGGCACATTCTCATCTCTGAAAACTGGATGTCAAGACCAGGTAGGTTCTTCGCGTTGCATCGAATTAAACCACATGCTCCACCGCTTGTGCGGGCCCCGTCAATTCATTTGAGTTTTAACCTTGCGGCCGTGTGCTCCCCAGGCGGTCGACTTAACGCGTGCTCCGGAAGCCACGCCTCAAAGGGCACAACCTCCAAGTCGATCGTTTACGGCGTGGACTACCAGATTATCTAATCCTGTTTACTCCCCACGCTTTCGCACCTGAGCGTCAGTCTTCGTCCAGGGGCCGCCGCCCAGCCACCGGTATTCCTCAGATCTCTACGCATTTCACCGCTGCACCTGGAATTCTACCCCTCTGCGGACTCAAGCTTTGCCAGAGTATCGGATGCGAGTTTTCCCAGGTTGAGCCCGGTTTCATCTGACTTAAACCGACCGCCTGCGTGCGCTTTACGCCCAAGTAATTTCCGATTAACGCTTGCACCCTCCGTATTACCGCGGCTGCTGTGGCACGGGTTAGCCAGTGCTTCTTCTGCGAGGTAACGTCAATGAGCAAGGTATTAACTTTTGCTCCCTTCACTCCCGCTGAAAGTACTTTACAACCCAGGCCTTCTTCATACGCGGCATGGCTGCATCGGGCTTGCGCCCATTTGTGCAATATTCCCCGCACTTGCCTCCCGTGGGAACAATATCAGCACCAACAGAAGGTTAACACAAAGAACTTGCCGACAACAACCAGCGCCAGCGTACGTGGCTACAA
+
897756.132*.24./.+/316+351+*,45132.:11,3.4..028588+/099//,--.05-5-80-(*-.4:555:;1867)')&((&*-03)*009988751+-&*121+,+)**1-,2*6.9):34512558<843-++(,../1355'%(+,.90.-)132336/2,(*%(,+3../-+0,-)')/-+-&&01/4'/+/%$$"$#%&#$$$%'(&#$#$#$%$$$####$%$$#$##$+%#%%#$$%)&'&#$($#$###*)*$$$$$'&$&+11607*((+*),,598--,--,/*+,2-)&*'*)3646.3,/7;(8944-60;88;826/-3///9:,///1.9448/./11454/.91,,)**.)1,53+66-,47)8/<318<;.6,9;<.180.2.*-+/36(/'+*,-/)++'+2847221334:59+)''%#&),&0*+8,-7/0/2746/5(052*-/094:02'5+37.+(&&),:8,,+1-/04:656527')&**.1177:68815885(,,/9:1+.,+2</*,..89430+.0354730440157*,2:;31,'+'%'(($$%&'..-4-.0<2+*)&)657663)32316;91-/4/12+0.0+)''&(-30641:80)*)'&)---24-+%'*-*)20%$%$+'+,(($,$'%%(31,(./,(,+(0+,*50''),5*--,,430,,*+)..31*14*//23726,-*+06-+5/23*+)$&&0'51.3-.,:-4/.,.-+,,-70-04)/&//,050/20/.++5*%'*,,0+/,1,+,1;+54./3638<764-+'/*,/218:625/.,,)*,*..00311,/66*%/.27+3//'()8;3*;:3:30--%&%&$%&'$.)(%+0*34:6855(&%+*,1.+$&'&&%()+-5*45218*,.0:9,//+*.-//+/38*892)%%$&)(*+.,,:5-/*8)1'),)..50(*,+334/5-,,*)-,10/1'0+.''%(+)''-2/4*/'&&%(-,-.+.()%&#'%1-*)$&$#$"%
@0828f619-aa80-4797-9c8e-cf07bd9cfdc0 ch=47 read=109201 start_time=2019-12-13T14:45:59Z barcode=BC01 runid=2c9cf7bc05858273f10e7d7ec552fc0bd742dc3e
CCTCCTACAGGGAGGCAGTGGGGAATATTACTGCAATGGGCAGAAAGCCTGGTACAGCAACGCCGTAGTGATGAAGGCCTTCGGGTCGTAAAACTCTGTCCTCAGGAGAATGGTGGCGGTACTTGAGAGGGAAGCCCCGGCTAACTACGTGCCAGCAGTACTTGTGTATGCATGGGGGGGCTAGCGTTATCCCGGATTTACTGGGCGTAAAGGAGGTGCATGGGCAGTCTTTCAAGTCAGGAGTGAAAATTTTGGCTCAGCCGTAGTAGGCTCTTGAAGCTGGGAGACTTGAGATTGCCAGGAGGAGGGAGTGGAATTCCTAGTGTAGCGGTGAGAGTAAATGGATATTAGGAGGGAGACACCGGTTGCGAAGAGCAGCTCTCTGGACTGTAACTGACACTGAGGCACGAAAGCGTGGGGAGCAAACAGAAGTTAGATACCTGGTAGTCCACGCTGTAAACATTGATTACTAGGTGTCGGGGGGTTACCCCTTCAGTGCCTGTGCTGCATTAAGTACTCCGCCTGGGAAGTACGCTCACTTAAGAGTGAAACTCAAAGGAATTGACAGGGACCCGCACAAGTAGCAGACATGTGGATTCTCCGAAGCAACACTTGAGAACCCACTAAACGACATCAATGACATCTCCTTAATCGGAAGTTCCCTTCAGGGACGTGGTAGTGGTGCATGGTTAAATCGCTCGTGTCGTGAGATGTTGGAGTTAAGTCCCGCAACGAAGCGCAACCCTTGTCTTTAGTGCCATCATTAGAAGTTAAGGCACTCTAGAGAGATGCCAGGGATAACCTGGAAGGTGGGGATGACGTCAAATCCATCTGTACCCTTATGCTTAGGGCTACACGTGCTACAATGGAGTAGCAGTACAGAAGGGTTGCCAAGCCGTAGTGGAGCTAATCCCTTAGGCCTCTCAGTTCGGATTGTAGGCTGGAAACTCGCCTACATGAAGCTGGAGTTACCCTACAGATCAGAATGCTGCAGTGAATGCGTTCAGGTCTTATACACACCGCCCGTCACACCACCCAGGGAGTTGGAGACCTTGAAGCCGATTATCTAACCTTTTTTAGGAGAGTCGTCGAAGGTGGGATAATAGCTGGTGAAGTCGTAACAAAGGTAACCGGAAGGTGGGGCAGTGACAGGTAAGTAGGTTAACACAAAGACACAAACAACTCTTCAGCTGGCAATGCATGGCGGG
+
%&(*3,-0/270.1.,*(**++%+()&1(%*+'.)-*-571%&)-1*-6/.''&*1-205*(,)')'****+*,+*.-,*,*'010/)++--*0134351--/)'+(+*/,*'&%%%(+)+,2,.,+&'*''')+573'1*+-5576634029.*,')+('))%%$%&)(+%)$)),..,0+((&#),*+1++,,)14/+,/47320+/5-(,%((()/'/&*,,*66/487+(,),--/.),+&)-'&%(*(),((**')))*)(/)&*+.0/8,)*(')&+)((&*,))'%&/((,'%*+'**&(+)'('((+(3)6'(+32.*)*,075-+)&&))*(+354554:36.,/,''(11476'827110.,*&)*+./3486217(521147,,-++$()('13,//)*,+&(*0()3))*,9;360,*(',6-16568733976406*)+/00)&&+-.&0&)%(()-.+/**+/0'.21*%(*./83+,4.(/0/1,%%'((()*'+)1)+/*0/,*),1/'52.-*+,..473&'$$*)%&'(0-880/7/0**'%('''%((*-+--83&)(*,)%&#%%')(4352/)0$5*)**&%*+&+2*0&%'&')'+.-3+&&&*-'(&(*0/2')'''.210/,%(%.)00-+(&(,.1/'+('&(-++/&3)(&%('07777763*,&(,/.0+.0214121+4.,+-0*+//+(*-33..,40(#&'(*&(&(*(0+./7/0:442783%//,.235681:+')'),3-0*6+,201))*((&'%%$%'&,3.131708/3)0'(++*462)*235387851.1(**+&'))//**../+-+0&.43312+)*()0755,6++0.&((&(&'(**-5)'),2209+/+1+)-'$%&'(1-++*.13*10%'&'%((--0/7..1;609,1.*)**,*,1++1.*88**%)+134-*&+*20-'%,+./,'$%%'-/010/-1324333+-..-9325/060%+)((1,''$*())-(%&%'&)*45330(+('$,1**,/0-,'(&-''**(2)*4666<6767445901;;;+'4),'*'-//31*)0+5-34/*)&'%&%)(*.'*'))(,%)&&%,4*)).-(/6*-,&+%'&++*'$&'%*)+*-))*%'((++*.(**301**+604*-.,(.,..561$$&''%&-+++4/((&#%%%
@02018dac-e403-4782-b401-04e5a597d725 ch=454 read=92407 start_time=2019-12-13T14:45:58Z barcode=BC01 runid=2c9cf7bc05858273f10e7d7ec552fc0bd742dc3e
CCGGTACCTTGTTACACGACTTCACTGATCCATGAATCGAAGTGGTAGCGCCCTCCCGAAGGTTAAGCTACCTACTTCTTTTGCAACCCACTCCCATGTGGTGACGGGCGGTGTGTTACCGCAAGGCCAGGAACGTATTCTGCGGCATTCTGATCCACGATTACTAGCGATTCCGACTTCATGAGTCGAGTTGCAGACTCAATCGGACTGACGCACTTTGTAGGGTCGCTTGCTCTCGCGAGGTCGCTTCTCTTTGTATGCGCGCCATTGTAGCACGTGTGTAGCCCTGGTCGTAGGGGCCATGATGACTTGACGTCATCCCCACCTTCCTCAGTTTATCACTGGCGAGTCTCGCTGAGTTCCCGGCCGGACCGCTGGCAACAAAGGATAAGGAGTTGCGCCCGTTGCGGGATAACCCAACATTTCACCAACACAGCCATTTAGCCATGCAGCACCTGTCTCACGGTTCCCGAAGGCACATTCTCATCTCTGAAAACTTCCGTGGATGTCAAGACCAGGTGGAGTTCTTCGCGTTGCATCGGGTAAACCACATGCTCCACCGCGTGCGGGCCCCGATAATTCATTTTGAGTTTAACCATACGGCCATTACTCCCCAGGCGTTGACTTAACGTTAGCTCAAACCACGCCTCAGGCACAACCTCAAGTCGGCGTCGTTTACGGCGTGTGGACTACCGGAATATCTAATCCTGTGTTTGCTCCCCACGCTTTCCGCACCTGAACTCAGTCTCTTCGTCAGGGGCCGCCTTCGCCGGTATTCCTCAGATCTCTACGCATTTCACCACTTTACGCGATTCTACCCCCCCTCTTATACGAGACTCAAGCTTGCCGGTATCAGATGCAGTTCCCAGGTTGAGCCAGGGATTTCACGTCTGACTTAACAAACCGCCCTTCACCGTTGCGCTTGCCTTAGTAATTCCGATTAACGCTTGCACCCTCCGTATTACCGCGGCTGCTGGCGCAGGTTAGCCGGTGCTTCTTCTGCGGAGTAACGTCGATGAGCAAAGGTAGCGCCCACTTCCTCCCGCTGAAAGTGCTTTAACCCAGAAGGCGCTTCTTCATACACGCGGCATGGCTGCATCAGGCTTAGCCGCAATATTCCCCGCCTCCCGTAGGAG
+
42/11&*-+-(-+))'(*+-.7.',2026/((())/))&)'),476////095.240,-0-2+850-,),.4/.1363351,.62,38.*-.,.)&%$'%(')),,2.,+1-00$,*'**'',+,+-)+,.,0618210+'&'($%'/5477755.(+-31:000,5688::.4-*+,5.+,/%((**&./4-1.357661744/6(&&()4%+%'+2+&&&',0.,*+0,+(-)**+3-(,'**--0-0109:/.34..../458),-('%)('---01,*++.20.2+**)*&,0/469+-,//1/*-)(*-.799938<5*,6-42636(,+82./.$)%+/+*%$(%-.'&1((146361)22027422/00/4/.*1:;+4.9955-.(,1<1325;532:441952)20.3+./4.1:,-%*%/&0*'%%'#%%(%&'8+%/$$$+++/2))*0+,(*+,;,32/*+0/010012;76757-1+60*,1//336:87899:99448,/93()$(((&*,78:;55533712068.)$));:6<3322....6*/)&'(((++3-520'&-)(3+95.684*0/35:513.'$$$&)(0.&***,2132.(/3-/$%%)%((($'%'*)),,.'*'..'(&')))'0...0.4.-*+*3(*))%&%*+*)-,%',,,.2235:4/2+1,&.')*,11-3-,*((,.)-61+,.149,&(*'-.((('(,/6+,-$'+,./.-.,/.,)+..017.37))''(+)0.'(++222315*,.11-/.+0/112:.-,2/%..2,(($($'(0.0/133240+(''%$&&(,*-/118(0*)0,+/4'0/3,+*)'))*)362112-496:0.+/,%...'0660,.+-,.+-()(3-553-/5*-,''''%')+,'').*0*&)')+&*,+*/11.-.213120,+)&&%,.1,24),**)'*,(*,-,/8615()$+%5516//06&3+)*+(*.0,,+0)0&(),3/*+-245682348&(%%&*/-00*$*.;53/65,&(()-1)**$&)&&(((+&%%*)+,+%'1*,+0-)*&)&*+/-4655150,+-//0',4*2)&%''&&'41343472)$&&',2(,205*+*
@58f37ec8-ef22-4c9c-9b3a-dd3922db876e ch=91 read=134407 start_time=2019-12-13T14:46:07Z barcode=BC01 runid=2c9cf7bc05858273f10e7d7ec552fc0bd742dc3e
CTCCTACGGGAGGCAGCAGTGGGGAATATTGCACAATGGGCGCGAGCCTGATGCATGCCGCGTGTATGAAAGGCCTTCGGGTTGTAAGGTACCTTTCCTTGGCGGGGAGGAAGGGTAAAGTTAATACCTTTGCTCATTGACGTTGCCCGCAGAGAAGCAGCTAACTCCGTGCCAGCAGCGCATTATTACGGAGGTGCAAGCGTTAATCGGAATTACTGGGCGTAAAGCGCACGCAGGCGGTTTTGTTAAGTCAGATGTAGCCAAGAAATCCCCGGGCTCAACCCAGGAACTGCATCTGATACTGGCAAGCGAGTCTCGTAGGGGGGTAGAATTCCAGGTGTAGCGGTGAAATGCGTAGAGATCTGGAGGAATACCACCGGTGGCGAAAGGCGGCCCCTGGACAGTTGACATGGGGTGGCAAGCGAGTTGATGCGCAGTGGTCGCTAAACGATGATGTCAACTGGTTGTTGGGAATTAGTTTTTCTCAGTAACGAAGCTAACGCGTGAAGTTGATGACCGCCTGGGAGTACGGCCGCAAGGTTGAAACTCAAAGGAATTGACGGGGATTACGCACAAGCGGTGGATGATGGTTAATTCGATGCAACGCGAAAAACCTTACCCACCTTTGACATGGCAGGAGACTTTAGGGTGATTCGTGCTCGAAAGAGAACCTGCACACAGGTGCTGCACTTGGCTGTCGTCAGCTCGTGTCGTGAGATGTTGGAGTTAAGTCCACAGCAGAGGCGCAACCCTTGTCATTAGTTGCCAGTTGAGCACTCTAGTAGAGACGGTGACAAACCGGAGGAAGGTGGGGATGACGTCAGAGTTTATCATGGCCCTTACGGGTGGGGCTACACACGTCGCCACAATATGAAAAACGGTAAGAGGGTTGCCAACCCCGCGAGGAGCTATCCCATAAAACCAGTCGTAGTCCGGATCGCAGTCTGCAACCCGACTGCGTGAAGTCGGAATCGCTAGTAATCGCGGATCAACATGCCGCGGTGAATACGTTCAGGTCTTGTACACCGCCCGTCACACACCATGGGGAGCGGGTCTCGCCAGTAGGTAGCCCCTAACCGCAAGGAGGGGCGCTTACCACGGCGAAACCGTGACTGGGAGGTGAGATCGTAACAAAGGTAACCGGAAGATAGAGGCGGCAGAGCGGTAGGTTGGCTTACAAAGACACCGACAACTTTCCTTCGGCACCCAGCAGCTGCGTAACTGCGGG
+
(./,,.1(93)*/*'-.,01.7:-.73-40()**,:--:6766+.7867703,122)0/+.1231%((*)&('/66;82;:682*3(%#&&*(*.((%%$&&&*172+.4,,-,''*5..-3/2-.8+77+*677439213/4*(.5)',*((%&'%%#''(.***0../00''()&+)(&#'%&*)*-/-).+.-1998964937/0+2-).'(*::;778949////0'-*--08.0-19;/36;73335*2/+''%&+&(*$*0,+0.3)-395564533.'-0*../000/*$$*,'.374300)+*'(*.4667.0&/-.%.(&2)2+-)(1000/-..2:953810./.4.,-,-144;1./&-().)(%/*16--&&'*('((,))/10*,/,*)%').,,+&(&/0&$'$$&%'(&$)*'&%&%*(+)*''$&%#%&)-&'')())*+5506//072<127/52,+.+),/788('))&0019961601159544763,.*.,*$'(+-56:;404.)'+,0&556/316/0/1-,3/-9308*,**-.0750,'4/+,('*(,+017482932989433-'++'-3:2.--,-501090/620,-0+,$),,+1,-1++,.)(,-++57.,+('*'#''&%'&*,--0/../236*)*//63712,(**+/1/4,)+.-,*/,//.--00/82////37989977++)+/2935.'*39.7221*%&'')**))+4/.6+582*6*)((+)+'2*$''%)3/'())&**/.,&,())%')()*+.-/943+1+(*'''&%'%,673777878:2$)$30*$,.12,-55*+*'%(0212:;5352/-,&)*./+-*'',*)&&&,-,0-0($'(((%//,4:,/504///+)))',*&)*+++-5.-15:4601,+-+143531)+0.:98;89;98634246+,*/77907,*-,,7+.**(,+-)$')0712298<887*)%)-6645820-%%0),*1297(16664955+++-151;0-/2+.*,+,44,.4.($(*&554*))).5/./+,60//13,&%+,+3162/.4.,)(()++0.*-*&*+0/'%'%&)+-,.1668.)+,()(&'+,667836:,..-&'0,0928224*(&-0-,4,%&(%3)-+&*'++'))(-,/1;5.04498203,,),0,,%%'&)&&$&%$%&&%$$$%(+('%&##%%#$
@1e03af0b-5cc5-4075-b00e-da8758b69af6 ch=17 read=50996 start_time=2019-12-13T14:46:05Z barcode=BC01 runid=2c9cf7bc05858273f10e7d7ec552fc0bd742dc3e
GGTAGACGTTGTGGTAGCGCCACTCCCGAAAGGTTAAGCTACCTACTTCTTTTGCAACCCACTCCCACCATGGTGTGACGGGCGGTGTGTACCAAGGCCGGGAACGTATTCACCGTGGCATTCTGATCCACGATTACTAGCGATTCCGACTTCATGGAGTCGGGTTGCGAACTCCAATCCAGCTACGACGCACTTTATGAGGTCCGCTTGCTCTCGCGAGGTCGCTTCTCTTTGTATGCGCCATTGTAGCACGTGTAGCCTGGTCATGCTGGGGCCATGATGAGCTTGACGTCATCCCACCTTCCCCTCCAGTTTATCACTGGCAGTCTCCTTTGAGTTCCCGGCCGGACCGCTGGCAACAAAGGATAAGGGTTGCGCTCGTTGCGGGACTTAACCCAACATTTCACAACACGAGGCGACAGCCACCATGCAGCACCTGTCTCACGGTTCCCGAGCACATTCTCATCTCCTGAAAACTTCCGTGGATGTCAAGACCAGGTAAGGTTCTTCGCGTTGCATCAGGTAAACCACATGCTCCACCGCTGTGCGGGCCCCGTCAATTCATTTGAGTTTTAACCTTGCGGCCCGTACTCCCCGGGCGGTCGACTTAACGCTGATTAGCTCCGAAGCCACGCCTCAAGGGCACAACCTCAAGTCGACATCGTTTACGGCGTGGACTACCAGGGTATCTAATCTGTTTGCTCCCCACGCTTTCGCACCTGAGCGTCAATCAATATCTTCGTCCAGGGGCCGCCTTCGCCACCGGTATTCCTCAGATCTCTACGCATTTCACCGCTACACCTGGATTCCCCCCTCACGAGACTCAAGCTTTGCCAGTATCAGATGCAGTTCCCAGGTTGAGCCCGGGAGTTTCACATCTGACTTAACAAACCGCCTGCGTGCGCTTTTACGCCAGTAATTCAGTTAACGCTTGCACCCTCCATTACCGCGGCTGCTGGCTGAGTTAGCCGGTGCTTCTTCTGCGGGTGTAACGTCAATGAGCAAAAGGTATTAACTTTACTCCCTTCCTCCCGCTGAAAGTACTTTACAACCCGAATTGCTCACATACACGCGGCATGGCTGCATCAGGCTTGCGCCCATTGTGCCAATATTCCCCACTGCTGCCTCCCGTAGGAG
+
%*1$('$&+%&$&(60(*,0<15.80,*)+'+').01./.+1-+&*-7.2::/,4001;-*.,99-()')*+/+-2661087,10(*,,0,,*/4,///(5/,/01/13;4016/'*+-.3;945653/'*+2/8.+++*--+/.01-..8.8785/,--6)'204'(&(*214'8.50*(#&)*1233+2.129:121+.3+,4--/5.11/)/.1/,**/5)*020222<0--5679:;<809/.-,+*+,1./''+2,/9:9450)$$+.979+***,-))**)*-767890685,0/0012**)-)*-7:801289:8:857;:1:5181--/3.7+&&,&1*;6880,133.6('11*-09713*2208-/,3466672118613321,03)/3/3.;/++.89852('*)*+)*0'&%&.)/250*)*(*,(),18724599561,''+)*--092/236660)*-1995028367::<:7.32,.-/2;9781-&-.4:67<1-++1-)+/0:)+()(,388//0+,/,/+*/*&&'(*78,7.5:6))55291:1'1:0,-20<<1,25140.0334:/070/+1:;3%0.//:8720+1+5,/*,)()**)+/1.(&+,(39232453341-5.,,+365454+7+29878588679,))'1/019:45435:/:4..001,(&-/,,2<9.3316:-/1.,1:--/31352/000230)++%.)')++1722+.,(.1+(,467;7;977:.11(&5()/,+,1()+00154,43435;8325:24511.24+.(&((,/780,+,$&',-/141,+%*5/)*5.(,,-89-.0116/88<772-0232/-161*./2%)48+))()123010036659<;;<79;889/7/0))+//*/1)+('*545--*#&%3)3/++,))++-78-.+(,-*17(2)5/0089592,0)+*60-17-54/02:2::876//+'*+,,1212838333367:4*,,0.-+-%,.80+-+,5--588..90'),-,/))((+/47,,.(.1(('%&%(*/.&''++,+/.1-1003.8..,../.$()+.4),41;7**1)/,-./6.225367-),6469979-89'(8-:3--
@67ee5534-0546-4414-bd3f-798e13c846b9 ch=467 read=89543 start_time=2019-12-13T14:46:05Z barcode=BC01 runid=2c9cf7bc05858273f10e7d7ec552fc0bd742dc3e
CTCCACGGGGAGGCAGCAGTGGGGAATATTGCACAATGGGCGCAAGCCTGATGCGTATGCGCGTGTATGAAGAAGGCCTTCGGGTTGTAAAATTACTTTCAGCGGAGAGAATTAAAGTTAATACCTTTGCTCATTGGCGTTACCCGCAGAAGAAGCACCGGCTAACTCCGTGCCAGCAGCCGCGGTAATACGGAGGTGCAAGCGTTAATCGGAATTACTGGGCGTAAAGCGCGCAGGCGGTTTGTTAAGTCAGATGTAGAAATCCCCGGGCTCAACCTGGGAACTGCATCTGATACTGGCAAACGAGTCTCGTAGAGGGGTAGAATTCAGGTGTAGCGGTGAAATGCGTAGAGATCTGGAGGAATACCGGTGAAGGCGGCCCCTGGACGAAGACTGACGCTCAGGTGCGAAAGCGTGGGGAGCAAACAGGATTAGATACCCTGGTAGTCCACGCCGTAAACGATGTCGACTTAGAGTTGTGCCCATGAGGCGAGGCTTCCGGAGCCCAACGCGTTAAGTCGACCGCCCTGCAAATTACGGCGCAAGGTTAAAACTCAAATGAATTGACGAGGCCCGCACAAACGATGGAGCATGTGGTTTAATCCGATGCAACGCGAAGAACCTTACCTGGTCACTTGACATCACGGAAGTTTTCAGAGATGAGAATGTGCCTTCGGGAACCGTAGGACAGGTGCTGCATGGCTGTCGTCAACTCGTGTGAAATGTTGGGTTAAGTCCGCAACGAGCGCAACCCTTATCTTTGTTGCCAGCGGTCGGCCGGGAATAAAGGGAGACTGCCGGTGATAAACTGGAGGGAAGGTGGGGATGACGTCAAGTCATCATGGCCCTTGGAGGGCTACACGTGCTACAATGGCGCATACAAAGAAGAAGCGACCTCGCGAGGCAAGCGGACCTCGCAAAGTGCGTCGTAGTCCGGATTGGAGTCTGCAACTCGACTCCGCGAAGTGGAATCGCTAATCGTGGATCAGAATGCCACGGTAGACCGTTCCGGGCGCTGGCACCGCCCGTCACACCGTAGGTGGGTTGCAAAGTAGGTAAGCAACCTTCGGGGCGCTTACCACTTTGTGATTATGACTGGGGTAATAACAAGGTAACCGG
+
239-'(&-7/(+04476/35342(.*+0810/-41:65;31,/29'7843(.&***/1-0*+/010&)+-6++0,119576'2.1/(,*4('((%)/63,))())&&&()(-(2:6+-41401/+-2--556(0*+',,,2.0:-,-/.1((.,',.0241/01:2347.1,&**+.-.11243401521324,.,)+-/0/11141516'2*)/&),68:53(4*+*))),&,'*/:.62;111<47.57'86852+(2/*+,795073003+4/21490782022289---/,0+.--33'/,+..0.3-0)()--,*+,,7.7/9*-33.-,/23;1/05-+,38:/.+*,56681)),(.,-4847/-))).3.+870)*-1,)+/-')(+,--050:/6:;:.)(*))*)1$*0/&,.4:91+8:-2/,)../194-/9967363),-/2.248+301234:86/1,'.#++3)3+.;/$&')+73.*).,2/0-,+(%)&$)/+,--/814-277463-.2)%(+*)+((,,*)((,,8*80;1;:3/,-28,-../-30(--,-*15.*,,-.*&-,(-78,..*,*(--2:3,*.740353650.('))(((.)-.0*/86779/%'%%()667,$&++(-*+16//(('',-..-/73,602:8<6/9263::34$'1..*+,+**($))*-0,/(/00/01'...)+('*29/-..9)1245842846**('2%%-0.1114;011.+*-3-(-.'('($0/65,)+..297,2,,3-)-(&(+04546(1/--0/1.0248//5(/,-&,(,/+./0288996,--.5:9570+-*'$$)$&',&00,.*,+.18855595630-/),&.08(')''),*+,-.6771+,'((%+2*04:8662-&&*//+,/15655:350:&2)-+2,'&()+''(((-02/0061,&$')&*).1*111'&%'(121767738)**7,+1+*.060&'($'')6:(*/)2-,%$')'+/98;6562-0+00(-&)&').*,9365.*((%(((''%%*3086;9&0,-)+222.15+/.86,/-*.+*.0-211+)&$$(%)-*-)('(+/--22
@1604358c-34f3-46d6-92c8-2caca1f3c7a4 ch=39 read=129229 start_time=2019-12-13T14:46:13Z barcode=BC01 runid=2c9cf7bc05858273f10e7d7ec552fc0bd742dc3e
CTCCACGGGAGGCAGCAGTGGGAATAATGCACGGCGGAGAAACAAACCTGATACATATACGCGTGTATGAAGAAGACCTTCGGGCTGTAAAGTACTTTCAGCGGGGAGGAAGGGGTAAAGTTAATACGCGCTCATTGACGTTACCCGCAGAAGAAGCACCGCTAACTCCGTGCCAGCAGCCGCGGTAATACCCGGAGGGTGCAAGCGTTAATCCGGAATTACTGGGCATGTAAAGAAGCGCACGCAGGCGGTTTGTTAAAGTCAGATGTAAAGAAATCCCCGGGCTCAACCTGGGGAACTGCATCTGATACTGGCGCAAAATCTCGTAGAGGGGTAGAATTCCAGGTGTAGCGGCAAAATGCGTAGAGATCTGGAAGAGTACCGGTGGCGAAGGCGGCCCCTGGACGAAGACTGACGCTCAGGTGCAGCGTGGGGAGCAAACAGGATTAGATACCCTGGTGTAGTCCACGCCGTAAACGTCGACTTGGGTTGTGCCCTTAAGGCGTGGCTTCCAGGAGCTAACGCGTTAAGTCCACGACCGCCTGAAATTACGGCCGCAAAGGTTAAAACTCAAATGAATTGACGGGGGCCCGCGCAAGCGGTAAGGCATGTGGTTTAATTCGGTGCAACGCGAAGAACCTTACCTGATGTGACATCCCGCAGGAAGTTTTCAGAGATGAGAATGTGCCTTCAGGAACCGTGAGACAGGTGCTGTTTATGGCTGTCGTCGCTCGTGTTGTGAAATGTTGGGTTAAGTCCCGCAATGAGCGCAACCCTTATCCTTTGTTGCCAGCAGTCCGGCCGGGAACTCAAAGGGGAGCTGCCAGTGATAAGCCGGAGGAAGGTGGGATGACGTCAAGTCATCATGTAGCCCACCGACCAGAGGGCTACGTGCTACAATGGCGCATACAAGAGAAGCGACCTCGCAGCGGACCTCCTCATAGCGTCGTAGTCGGATTGGGTCTGCAACTCGACTCCATGAAGTCAGATCATAGTAATCGTGAATCAGAATGCCACGGTGAATACGTTCGGACGCTTGTACACACCGCCCGTCACACCATGGGGAGTGGGTTGCAAAAGTGGGTAACAACCTTCAGGAGGCGCTTACCACTTTGTGATTCATGACTGAGGGGTGAAGTCGTAACAAAGGTAACCGGAAGATAGAGCGACGAACCGTGGGGTTAACACAAAGACACCGACAACTTTCTTCCAGCACCAACAGAAGAGGTTAACACAAAGGCCACCGACAACTTCAGCGCAACAATACATGCTTACG
+
--0-'*)40*-..757/35/85,24.+.//(2*/.)0*$)*+,17(06***+*0'%%'&('))*44/1234&'+*))*.52/-,12125;0/-,,2330368499*).).*-32+),2+,-./.--00/-..1(3(($%%(&%)0--0/+,'%'&$&$('%&*)'))/5179:90+5-(/0+.,23.9/+/.).3/)+(+)230.1./1/1/.).,+../-/6;;86)/'%+4+'*,+,11-2-0&&&'+)477+1,50(()+//)../+(+%-/,*1*+%()',17.,362475*/*()%)*+6)(*.&-*'''%('(&%'(02/00,&,..(*+%0)7+:)',*,1/*-,,1-'*.0))0222,,*,-2-2-,&'&&%%''(,,-/,&(&**0*.0:3.*1455&&-'--(,(-*.//1+//2'+&&)//(,&''*7:35-2,*3+0.34458,,'$3))(-/5-*,+08566::8721611+-,0**.+3+01'&&*).-4467911*2)%++&&'()),-5+2,9-308*%&()/7/894.&%&&)(-.355696:(5*515;::64410.++.2/4024./860/8/),),06&.+1/-),*,-111066;:/+0*(*&,&),*502&(*',33/2/.3;22-/%(%(*7612+&,&40.3--9<606*,.0/**)/,20*%.32:9)9/4/:;4880/11-.0332-,&%$)+0&&'(*6566/1277966;432059..3;6683:./%*-,(%(&%%(+))*,3:68+.3/22+-0+'-,,8;556(/.1)2+81&+**,./804*2.*)+&,2157&11..0./,/3&.'((&(+*-+00+,/1::54/0),14,+%'&##')'&#'&&(04/+(+*'+)+-,,145/*/-,.8.,,+*',//&'%)'()31../0-(&))+9,4+**%&%%%%$&(5416,4/4)4*/3-61013000(()+)/1037342*())*%&*,,/1,/.1,--,0*'/./13,6/,4-',)6-/0:7364495&.()$%-)'())&((./.13--23./03:69998+&().,*+7*01/,(&/&,)&**(/*)'-20%72*-.,-/3/.58/22:2./347;97944430&-1//-*1,)*.,523/07.*+)+0,40.2.,23.'(*.-*(&%$)%'*'/1)//1/.*-08)-6617;475.(.,77/0:-,*+,+,/..-(,&&%%-*5,0()'(&(&&%%%)0847+0*(),&$%&#&&&(.('%%(('&'&%&$
@fff4e8df-29f1-4cc7-b0da-3f4b2a9da2c4 ch=74 read=224260 start_time=2019-12-13T14:46:26Z barcode=BC01 runid=2c9cf7bc05858273f10e7d7ec552fc0bd742dc3e
CTCCTACGGGAGGCAGCAGTGGGGAATATTGCACAATGGGCGCATAAGCCTGATGCGAATGCCGCGTGTATGAAGAGCCTTCGGAGTTGTAAAAGTACTTTCAGCGGGGAGGGAGTAAAGTTAATACCTTTATCGTGACGTTACCCGCAGAAGAAACACCAACTAACTCCGTGCCAGCAGCCGCGGTAGCCGGGAGGTGCAAGCGTTAATCAGATTACTGGGCGTAAAGCGCACGCAGGCGGTTTTGTTAAGTCGGACATTGAAATCCCCGGGCTCAACCTGGGAACCCATCTGATACTGGCAAGCTTGAGTCTCGTAGAGGGAGTGGGAATTCCAGGTGTAGCGGTGAAATAGAGATCTGGAGGAATACCGGTGGCGAAGGCGGCCCCTGGACGAAGACTGACGCTCAGGTGCGAAAGCGTGGGGACAAACAGGATTAGATACCCTGGTAGTCCACGCCGTAAACGATGTCGACGGGGTTGTGCCTTGGTGGCTGGAGCTAACGCGTTAAGTCGACCGCCCACCAAATTGCGGCCGCAGGTTAAAGAAACTCGGCCGGGTAGGCAGGGGCCCGCACAAGCGGTGGAGCATGGTTTATTCGATGCAACGCGAAAGAACCTTACCTGGTCTTGACATCCACGGAAGTTTTCAGAGATGAGAATGTGCCTTCGGGAACCGTAGACAGGTGCTGCATGGCTGTCGTCGAAAACAGTGTTTGTGAAATGTTGGGTTAAGTCCCTGCAACGAGCGCAACCCTTATCCTTTGTTGCCAGCGGTCCGGCCGGGAACTCAAGGGAGACTGCAGTGATAAACTGGAGGAAGATTGAGGACGACGTCAAAGTCATCGCTGGCCCTTACGACCAGGGCTACACGTGCTACAATGGCGCATACAAAGAGAAGCGACCTCGCGAGGCAAGCGGACCTCATAAAGTGCGTCGTAGTCCGGATTGGAGTCTGCAACTCGACTCCATGAAGTCGGAATCGCTAGTAATCGTGGATCAGAATGCCACGGTGGGAATACGTTCAGGCCTTGTACACACCGCCTGTCACCATGGGGTAAGGTTGCGCAAAGAAATTAGAGTAGCTTAACCTTCGGGGCGCTTACCACTTTGTGATTCATGACTGGGGTGAAGTCGTAACAAAGGTAACCGGAAGATAGGCGACAGGCAAGTAGGTTAACACAAAGGAGCACCGACAACTTTCTTCGCTGTAATACGTAACACGCGGG
+
')17-06'78+,31(.,)+-,15-+30*.0--.339:8:85.0('+2*49244755(()&$)2,,)(%'(***/*%)4:69716%'-)$)10/)(*,0.;90&'')*.(&'('%'(.<8+,9.6,,,)-0)%)('/,+-.6.%54+'+('+,&*-*&()(--.0*+(+.64568;5,-,,60)*)*&%%($++)))))+9986742716-.&+,),')*-5452344/-.12-1.3-/2.&7197+(1,3-/06&-*)$)&%,+,),27**37658/))(&$)0(*++')05()+7899694+)&&&',(**-16875+*)*)%*)'0(.*0.2,)+/./30101874041*(%'(*+/38/,.*(*(,/8.8,1--&''+/6001;7.-3843)(-)3000..+./0*27,,,*-1+**329:5-,,463821.'8...54359()166...3.&),34689;03///-/.-,-)2/-&*&.*0,*++'&(%&&*'+'+.-*)(***5/1-057889.3:'%+)('&(&$)(214-1%)3,929,&+11.0,(&&&'-,)%*(2$29+)-/($))**('(+*5.,'+*+-4,69.++---.012927031./)&(&+4.4.0820(*+.4//0575*+-,/+/+.::3.,,+,./5513:567678595)7.4.;<66%(..049666989575:68848645,/36-.,(*+)6/.02584//052;8593-&'-)%$&,,*2(',--446091-80//,03.)3/-1;4552604*.,31.9928221,2'.,&+&+*,-,--,,.1;;566:--/*-)$($'%7-0(-,233-,-**/0335).)0-37++0,,,*40.2888550*---131*-)/)(+-.655.-11-++)-,*,246867-+*,'*45<%749512211156//3287861543/4,-.+./1-)+,-.032+1240,2127+,/2//-8&0)7/6...,-4/800/9/-434+')4/19,)-064***/,,586393%-68/7.-.333326:11.$%)//010622)&)+(3+7.)(&)06+&*'&*),*'())1.3/9/5:556&++,).1.5)19306:903564:1%%&')55/0&)*/.+++989;64:'/,575745,.+)..%)/,.45%'4532+/')*)1/--,-.4+*,&(+5555.10(..88.043'(,)&*01%4+(,%(#&#%%#$
@0ca82296-ade2-4a24-a0a0-b341e4982075 ch=323 read=95206 start_time=2019-12-13T14:46:24Z barcode=BC01 runid=2c9cf7bc05858273f10e7d7ec552fc0bd742dc3e
CTCCCTACGGGAGGCAGCAGTGGGAATATTGCGCAATGGGGAAACCTGATGCAGCAACGCCGCGTGAGTGATGGCTTTCGGATCGTAAAGCTCTGTCTTTGGGGAGAGATAATGACGGTACCCAGGAGGTACGGCTAACACGTGCCAGCAGCCGCGGTAATGCGTAGGTGGCGACGTTATCAGTTACTAGGCGTAAAGGGGCGTAGGCGGATGATTAAGTGGGATGTGAAGCCCGGGCTCCAACTTGGGTGCTGCATTCAAACTGGTTATCTAGAGTGCAGGAGAGAGTGGAATTCCTAGTGTAGCGGTGAAATGCGTGATTGAGGAAGAACACCAGTGGCGAAGGCGACTCTCTGGACTGTAACTGACGCTGAGGAGGCTCGAAAGCGTAGAGACAAACAGGATTAGAATACCCTGGTAGTCCACGCCGTAAACGATGAATACTGGGTGTGGGGGTTTCAACACCTCCGTGCCATATGCTGCATTAAATATTCCGCCTGGGGAGTACGGTCGCAAGATTAAAACTCAAAGGAATTGACGGGGACCCGCACAAGTAGCGGAGCATGTGGTTTTAATTCGAAGCAACGCGAAGAACCTTACCACTTGACGTCCTTGCATTACTCTTAATCGAGGAAATCCCTTCGGGGACAAGGTGACAGGTGGTGCATAGTTGTCGTCAGCTCGTGTCGTGAGATGTTGGGTTAAGTCCTGGCAGGCGCAACCCGCTAATCGTTAGTTACTACCATTAAGTTGAGGACTCTAGCAGGACTGCCTGGGTTAACCAGGAGGAAGGTGGGGATGACGTCAAATCATCATGCCCCTTATGTGTACTGCACGTGCTACAATGGCTGGTACAGAGATGCAATACCGTGAGTGGAGCCAAACTTTAAAAAACCAGTCTCAGTTCGGATTGTAGGCTGGAAACTTCGCCTACATGAAGCTGGAGTTACTGGTAATCGCGAATCAGAATGTCGCGGTGAATACGTTCCCGGGTCTTGTACCGCCCGTCACACCATGAGAGTTGGCAATGCGAAGTCGTGAGCTAACCGCAAAGAGGAGGCAGCTGGCCGAAGGTAGAAGTCAGCGATTGGGAGTGAAATCGTAACTAAGGTAACCGGAAGATGGGCGACAGGCAAAGTAGGTTAACACAAGACACCGACAGCTTTCTTCCTTTCCAGCAATGCGTAGCCCGCA
+
./05)*.339+.374013-.02;.3.-(2(()$).22580()2,29+++62344424434:+,120,)*)+/02(((*'4-5:;6/8:3+,,088866;;-67+*''&+*&$&*$*'1-&*-*)()&&$'$%)'*-20-+-)0,/910-*+1--1,2.*8,',./0210/*'*(072;201(+,0*,0'144669:+,.0+302-0275<8876/:09.349/4535.0.%(/,,3:57+,.6)-,,2.1/00102551-8:89;91800054**,/12,4+))%''*+333343.1.-0773100084/-51-0688./00)'-*.4,,.-,02/5.5.+*-*,3257543///+5++,8340../05233/-/-%*-)+8)-*('/01'+#&+&,8233)/'1()()(-/0<201755492--.+26459<;10/.+*0.-.,%0+.,21:8-),69:6,200:30//,,1.&)**&&$*.//7..&,-594923-%$*0('&()6/745-/./,(/(5::3478/2)*)0.3173717;734:5-,-.21-.*--,1%*,..+*-2,:<<2;8;0)*'&+2.10--11/256/3.*0.(*)10,+'+2+',-./07,-,.-20319+)(((()(*11/:8.385398:-8/0/5,,.02::8899.725-1268-,(-)1/335758323-72333;84932054-''*00/58694,01+$$()/-0-7//.2700//06/1964+0.++03/254,(**&'+,.::1511;.6.7.19/0+)2-.-.,+,.33/37888768<:2835422/26/(*5-202.-()($'%++-/6346/7//9990*+-.1/,-+:7:5;423:76.,//5-++00895137356;;;/5;747434+0.<215+0,-.4231/0)+.-)(,2213201030510.0/4,,/1004063.0--(*(*)',*)*)+,63,4)-+10743458613,&210-2/))+-+-2.(%'$%*.0669210.+5,6*,292,2(),-.017886446;686786(*&*)&'%&%&&&,%70,--**0)$%&)'+'011,2+062$(''*&(*+,((%('(()))3<::95+-*,-21-/275.15722&&'%/-/,+&%'*,)&+2-4/..;,(,,7:67;,&%''-.+-1251'*'&($'$&%'%
@916fdeb3-7cea-4b1f-843f-c99da59fe00b ch=231 read=120262 start_time=2019-12-13T14:46:20Z barcode=BC01 runid=2c9cf7bc05858273f10e7d7ec552fc0bd742dc3e
CCAGTTGTTACGACTTCACCCCAATCATCAATCCCACAGCAGACAGCTCCTTCGCGCGGTTAGGCCACCGGCTTCGGGTGTTATCAACTCGTGGGTGTGACGGGCGGTGTGTACCAAGGCCGAGGGCAATATTCACCGCGACATGGATTCGCGATTACTAGCGGTTATTCAACTTCATGTAGTCGAGTTGCAGACTACAATCCGAACTGAGAATGGTTTTATAGGTTTGAAACTGCCTCGCGGCTTCGCTTCCCTCTGCGCCATCCATTTAGCACGTGTAGCCCAGGTCGCCAAAGGGGCGCGTGATTTGACGTCATCCCGCCTTCACTCCAGCTTGTCGCTGGCAGTCTCGCTTCAGTCAGCAATGATGTGCTAACGATAAGGGTTGCGCTCGTTGCGGGACCAGCAACATCTCGGCAGGCTGGCGGCAACCATGCACCACCTGTATCTCCTTATGGCTATCTCTCCATCTCTGGAGCCTTTATGGAGTAATGTGGACCTGTTGAGTTCTTCGCGTTGCTTCAGATTAAACCCGCCTCCGCTTGTGCGGGCCCCGTCAATTCCTTTGGAGTTTCATTCTTGCAGACGTACTACTCGGGACAGATTACTTATTGCCGTTAACTGCGGCACTGAACTTTGACATCAACTTGCTTAGTACTCATCGTTTGCGGCGTGGACTACTGGGAGTATCGAAATCTCTTGCTCCACGCTTTCAGGACTGAGCGTCAGTTGCAGGCCAGATCATCGCGCCATACTGGTGTTCCTCCATATATCTACGCATTTCCACCGCTACGCATGGAGATTCCACGATCCTCCTCCTGCCTCTGGCTGCCTGGTTTCTATGGCTTACTGAAGTTGGCTGGAAACTCACCACAGACCCTTGCTGCCATATCCCCTCTTTACGCCCAATAATTCCGGATAACCTTACCTGCATTATTACCGCGGCTGCTGGCGTGGTAGCCATTAACTCAATAAAGAGTACCGTCACTCGGCTGCCATTCCACTGCTTGGCCGCCGTTCTTCCTTTATAACCCAAAGTTTACAATCCGAAACGCTATTTTGCTTCCGCGGCGGGTATCGGTCAGGGTTTCCCCATCGCCGAAATTCCCTTCTGCTGCCTCCCGTGGGAACAGTATAGCACCAACGAAGGTTAACACGAAGACGCGACAGCTTTCTTGGCGCAATAATGCAGCGTAG
+
&)&'*($'*%)//37;6-0**'/+32*0004.44(&*''*')(,')+*7/1:2,,+(.-4.&1837,-8-,*-+,*2+)'*0.130)*)*(-&*'&$%(*//1,.+,+.3/.+0'1,4662*%-()+($),46/'),*-.8701-*$-(*'(.,/1)&'))11./3%)-+()(-.9786698:7+*/.8133;:86375:913,,320---/756088;,/1.7+41(%'(%%*%'+*0('&''()(')8.192...)-+/76:993,,%$%'&*,()'&(21-%.13/'('.1-*-,*-4824/&/8&*(2+113.;9.+585;2'(+.*)**-*(-,&''&&'(01223/*(%(&)))%%%*3+,,//(')*+*++*++'+.008255678,2,).)060*)&$))',34646172%&-0/0.,,(,0/37/0/.028-21-/222324%)'+,,...72/-,*/627898899,/02481-01(')./'(*.)-.032,3,%%+*9007+++*,)&'2+2*)+-(19:16'%')(**&'')',+/+4*,,)''/0.708744970.)(+7..(*8)-+)*&(%0+./13/121(0/*.'',2,,--5,2/'37470.3-.5/,//,7666+)//*(&$('+(*''&%$##&'+)/233050/6/()**,(),5,/1036)3.&&)--'%/-'(*&$')')003)+)*/73,&4942456483454-8-$'$&(+2011,+)&&$%#%()*,*)-(*%1.3,-6,)-,.99810/.001;./.*/3-00*+%&',.4,*+//0.&(,-.8.,,()-../0'()*(/,//220393;82//0,*(++(*30+,,-*''%$)++0+(,..11)+,-/8;)++%)('++$'(%'()&(--8501.56,2..)4*505465+4'(%&&'+,+,/&.'(3/(3512/9244;/9+*(%%,)$&'%#)&%$%$&,0.2:.('%*'),-,.%-+,.++)&'%&12+.''($%&&*(,)*374795152+,/+),3,/)&*((')/2,//5,2('.1))&&,''((('**)'(&+,,***'.*-,+4/.,/520;0/783+*'%($'0370151))*)+*+/.65*09)*0&,&,&(&$$%&'(**,1.4/+'1*/.,2')',)*'*+412/-1(()+.*),*+.-*.-.++,/)*%&$%#%#
@8fe2ac51-c342-4ac5-8b79-22e90752a077 ch=124 read=190393 start_time=2019-12-13T14:46:29Z barcode=BC01 runid=2c9cf7bc05858273f10e7d7ec552fc0bd742dc3e
CCGGTTACCTTGTTAGACTTCACTGTCGTCATCCCGCACCGGAACGGCCTTGCGGTTAAGTACGGCACGGTGTTATCAACTCGTGGTGTGACGGGCGGTGTGTACAAGGCCGAGAACGTATTCACCGCGACATGCTGATTCGCGATTACTAGCGATTCCAACTTCATGTAGTCGAGTTGCAGACTACAATCCGAACTGGGGTTTATGGGTTTTGCTTCTGCGCGGCTTCGCTTCCCTCTGCACCATCCATTGGCCCAGCACGTGTGTGGGTCATGGGGGCATGATGGGTTTGGTGTCGCAGCATCAACTTGTCACTGGCAGTCTCGCTAGAGTCCCCAACTTAATGATGGTAACTAACGATAAGGGTTGCGCTCGTTGCGGGACTTAACTTAACATCTCACGACACGAGCTGACGACAATATTACTTTTATTCTTGTGGCTATCTCCTCCATCTCTGGAGCCTTTATGAGTAATGTCAAGATTTCGGTAAGGTTCTTCGCGTTGCTTCGAATTAAACCACATGCTCCACCGCTTGTGCGAACCCCGTCAATTCCTTCGGTTTCATTCTTGCGAACGTATTACTCAGGCGAATTACTTATTGCGTTAACTGTACTGAACTTTGACATCAACACTTAGGTACTCATCGTTTACGGCGTGGACTGCTAGGGTATCTAATCCTATTTGCTCCCCACGCTTTCGGACTGAGCGTCAGTTGCAGGTAGATCGTCGCCCTTCATACTGAGGTGTTCCTCCATATATCTACGCATTTCACCGCTACATGGAGATTCACGATCCTCTCCTGCACTCCTGGCTGCGTTTCTATGTTACTGAGTTGGCTTCAGGCTTTCACCACAGACCTTTACTGCCGCCTGCTCCTCTTTACGCCAGCAATTTCCGGATAACGCTTGCCACCTACGTATTACCGCGGCTGGCGTAGTTAGCCATTAACTTTCTAATAAAGTACCGTCACTCGGCTACCATTTCCTGTAGCCATGAACAACGCTTTATAACAGAGTTTACAATCCGAAAACCTTCTTCCTTCACGCGGCGTTGCTCGGTCAGGGGTTTCCCCATTGCCGAAAATTCCCTACTGCTTTACTTGCTCCCATTGGGAG
+
76/150/6213*2,+,135;7.-+&)'&''&,*4,(*''+'.%'&$#'&%&+,-*2*%$&(&(&*($%)(*/.:332.3--.-01:667*(%',0-.2-+*&*'(-()(-,)*,2532677<876:67778675342+1,,+..+5+,,1,/011:/6,*%**+1)/*,-0285540:01.42-0//04313/1--++&)+-590..800:;2/1661)%&%'*0.086236648-//,,,,1859::,7*&&5,((,,(*-.0,+'&*-(*(,%*294346,#.'-*,.),'&%)('+%$%%))/-,13,..577383033400(.,.-..020.(.,,,1.3,-./3:8794426/3301(24/41/-++,,.1287489,+/+($''&0.767785,0414/2.-../23565,8*%'%$#%&'(&$($$&&%(&'&&$)-.230204598745833523;2/3,+**+'(*--,)%'%%,-(,(()(,2<98<99908)$(8*7&-(.+;;16:001045689017/1*6&,(+'$&/54*(+-*52:745:5,-(3.-+7;-2/...-23-2.1,)++0-/75(&()**+.2+2.-.413*+&%&%(+235..2.6/02:78.3/+*,*),*++,/01882:22&**0/0337252)...03,**+,2152/-,,.;4./-745-',-/.:01(9)+20)*,1/6&)4(&*'++*))/252773:6(,0+'+&.1/(-**',,0+,0966555777022229<<279;89:,.'(*4''&4'+')*2303//.39322./.0/(+**&&&'&.+)*).(&*(+,/.)*.&((*./*38105-*&)(%&$&)0/740.2478;9;<,++*48-.5:512+*%$%%%$)1+,(8-;7332/1.8./8449323'5*-;7786708/+-'''))210-*./+0,)''',)'(-304:1.248;7960122*)%&(+-+8;476..)'-11+.*)*&%$%$'+..,-987*)*'+;4-+.2,.**/8:/0.4/68;:98<7/3.1/9240;000.4,,,%/3/8.;-0:<9.3836:,)528,144+*-.42-..+$*+'%)(25+#(&(/-/&
@cc95924d-6456-4646-91f1-60d715052f32 ch=196 read=102640 start_time=2019-12-13T14:46:26Z barcode=BC01 runid=2c9cf7bc05858273f10e7d7ec552fc0bd742dc3e
CTCCTACGGGAGGCAGCAGTGGGGAATATTGCGCAATGGGGGGAAACCCTGATGCAGCAACGCCGCGTGAGTGATAGAAGGTTTTCGGATCGTAAAGCTCTGTCTTTGGGGAAGATAATGACGGTACCCAAGGAGGGAAGCCACGGCCCCTAACTACGATGCCAGCAGCCGCAGTAGCGTAGGTGGCAGGCGTTATCAGTTTACTGGGCGTAAAGGCGTAGGCGGATGATTAAGTGGGATCTTGAAATACCCAGGCTCAACTTGGGTGCGTGTTCCAAACTGGTTATCTAGAGTGCAGGAGAGAGTGGAATTCCTAGTGTAGCGGTGAAATGCGTAGAGATTAGGAAGAACACCAGTGGCGAAGGCGACTCTGGACTGTAACTGACGCTGAGGGCTCGAAAGCGTATAGAGCAAACAGAGTTAGATACCCTGGTAGTCCACGCCGTAAACGATGAATACTAGGTGTGGGGTTTCCAGCACCTCCCGTGCCGCCCGCTAACTTGCGGTAAGTATTCCGCCTGGAATTGCGGTCGCAAGATTAAAACTCAAGATTGGGCAGGGACCCCGCACAAGTAGCGGAGCATGTGGTTTTAATTCGAAGCAACGCGAAGACCTTACCTACCGCCGAGCATCCCTTGCATTGCGCTCTTAATCGAAATCCCATACCTAGGGACAAGGTGACAGGTGGGTGCATGGTTGTCGTCAGCTCGTGTCGTGAGATGTTGGGTTAAGTCCCGCAGCAGGCTGAAAGCCCTTGTCGTTAGTTACTACCATTAAGTTGGGACTCTAGCAGAGACTGCCTGGGTTAACCAGGAGGGAAGGTGGGGATGACGTCAAATCATCATGCCCCTTATGTGTAGGGCTACACACGTGCCTACAATGGCTGGTACAGAGAGATGCAATGCCGAGGTGGAACCAAACTTAAAACCAGTCTCAGTTCAGTTGTAGGCTGGAAACTCATACCACATGAAGCTAGGTTACTAATGTGTCCCTTGAATCAGAATGTCGCGGTAGATACGTTCCAGGTCAGCACACACCGCCCATGCACACCATGAGAGTTATGTGCAAGAGTCCGTGGCTAGCCGCAAGGGAGGCAGCGGCCGAAGGTAGGGTCAGCGATTGGGAGTGAAGTCGTAGCTCTAAAGGTAACCGG
+
**2/+-0)761383348333)+*%)()*2/,)&,)2..7940))0.6;++*-...1--)--+/82323)'&)+,,)&'**/835+00;8:711263+,-.989/41,&/41),**+%')+,.)/,,03(3,-,),2)(0)+.-+//3//(%*010+.-&)+7+.%'&,.00.*,,'++*+&,''.0.*+05346200)+*53./1/0***522(,++,862(,388884/001+029861%(&(2994074($478810')(*-53-,,((*.-3+0+.,-6-32--0.0/11..//04*+*)))*14,6,---*%+1,-+--.61+18))-241*)*()-7(17/8.1/-*/(&'))'%).30436.220.4;4520220//0/2,,)*(*''+78+/0*(*24-)(+)+)2663./)'+3-+-,.0:1/-,+'),/-(*+373/48:2323.0,++76/15201*2//,9,0&&#%'/1,/1()2-0-&))))22/4-*/*,''0(0'+./969,.1.+())),*,*111,.-)),/.2:873.037*+/**&')'076).5,()**--,)+(-.+,(&'%-%&&*(29/.5251'(()-2/210(+(&'.030.17+*(%%(&&'$&224:3.5+2111*)$())-*-/98)')/()3-)*(+&#%'+--/5*-(**12(.*//8)*-777.-/5,/3443222268:810//.10/0+294:7492.,/2.)'+*)0--2/)'&&&$+/,+435:73;3.31,+''),*/-:1/.2.58,163,%&&'()*+8987:852),)(%()00-)/0),*.//*06),767988.&&%(,14601*640),+$(('&%+/454500/*)*(+&(%#&(*0.18333333500-,,,.0(0+7/--%%'+'-*.%)4*6;<8384::3272257660/477%+,,))../--0+.3/..,%%&'&')***'%%')%'*,/-.--&('/+,0/%&%'7:89802/0077*+.7/''5412011/)&.62-)$$#)'*,.5.281*+$))//23+****%)11*)())-()$%)*/)))+)-%'$0-)2*,'+((&($$++1755204-402-.1,1&'(-,5075,(()+.(%),'+)$()+*/70,9.6:7;)4
@4fd06e55-3cb3-4b5a-b3f9-377fa1bc1a8b ch=45 read=153578 start_time=2019-12-13T14:46:35Z barcode=BC01 runid=2c9cf7bc05858273f10e7d7ec552fc0bd742dc3e
CCCGGTTACCTTATTTTGACTTGTCTCCTCTATATATAAATGCGTAGGGGTTTTAGTTAAATGTCCTTTGAAGTACTTGAGGAGGGTGACGAGCGGTGTGTACGCGCTTCAGGGCCCTGTTCAACTAAGCCTCTACTCTCAGTTGCTAAATCCACAACTGACCCTTAAGTTTCGCCAAAGACTCGTAGTTTTCTGGGGTAGAAAATGTAGCCATTTCTTGCCACCTCATGGGCTACCTTGACTAACGTCTTCGTAGGTACTTGCGCTTACTTCTTAGCCTTCATCAGGGTTTTGCTGAGTGGCGGTATATAGGCTAAAGGTAGGAGTTGATCGGGGTTTATCGATTACAGAACAGAGCTCCTCTATAGAGGGATATGAAGCACCGCCAGATCCTTTTGAGTTTTAAGCTGTGGCTCGTAGTGTTCTGGCAGGCAGTTTTGTTGATTTAACTGTTGGTTTAAGGGCTAAGCATAGTGGAATTATCTAATCCCAGTTTGGGTCTTAGCGCTGTGTGGTGTTCAGATATGTTAAAGCCACTTTCGTAGTCTATTTTCAACTGGAGTTTTTTACATCAGGTGAGTTTAACTTGGGAGGGGTGATCTAAAACACTCTTTACGCCGGCTTCTGTGTGGGTTAATCGATGAGCCGCGGTGGCTGGCACGAAGCCAGGTAACCCCTGGGGTTGAGTAACAGATTAAACTTTCGTTTGTGCTAAAATCACTGCTGCCTCCGTAGG
+
:/*+,/3,..3.&1)&%(*--*-.1/75-188511/,07,-.8773125-0;;.*4576;2001,)+15.//-++'(*-'.+&(1+-.67($33*-++-/11464,,)(*&-2,2;-,,2;/2+,-3./00/0//+***0'**+'+34:910,(*))*'%')20*106/3;90(*&/+'),.-.))&',///(+4780-+)+6:03.,(%&$&+1++30/8:579697856201..$&')*-//51/2/01(%'$*'(')0)),-/-6+**0'*))*+,*0/678'5:193:+,,-)'$(+2+-2.+++,*)('(*+'*&$$+))+06-/04,764,9:/01725/,+--347.-&(+53733--*-**+409972,0-*,%08.-3//+3.()54+&&',666+0-1281231159953848;95250,,771-1;;9.420//7)+'+,-4+--187.,+205364//+-+.4,.)--.00/31613.+*-7<93942003-))%'*(/(')(*-7:2&)-)'**14354/49,+16--73212269.85*)*+,/98&*3-79:-&&&'-'**,,637:6,+),-%,.')/2**,110(225,0/0/./81/2574/1./332,+'&%+1/0/1+.+)++*'-5994520:430+)'(&''$&&$(,),*+..,*132&()''(+)%(&)'-5/8-/3:5221;5&0((*554-,,6655799:0.50-112)
@cfca03ee-6752-485e-878f-887e4c15a8ff ch=250 read=182883 start_time=2019-12-13T14:46:36Z barcode=BC01 runid=2c9cf7bc05858273f10e7d7ec552fc0bd742dc3e
TGTTTTCGCCTTCCGTTCAGTTACGTATTGCTGAATTGCTGAAGAGAGGTTGTCGGTGTCTTTGTATTTATTTGCCTGTCCGCTCTATCGCGTTACATGACTTCACCCCAATCCTCGAAATCCACAGCAGGCAAGCTCCTTCTTGCGGATTAGGCCACCGGCTTCAGGGTGTTGTCGCTCATTGGTGCTTGACCGGAGCTGGTGGCGCAGGCCCGGAGCAATATTCACCGCGACGTGCTGATTCGCGATTACTAGCGGTTCAACTTCCCGTATAGTCAGGTTGCAGACTACAATCCGGGCGGAAATGGTTTTATGGTTTTGCTTCACCTCGCGGCTTCAGCTGCCCTCCTGCACCATCCATTTGTAGCACGTGTAGCCCAGGTCATAAGGGGCATGATGATTTGACGTCATCCCGCCTTCCCTCAGCTTGTAAACTTGGCGTCCCCTCTTCAGAGTCCCCAACAATGATGGTAACTGGCGTGCAAAGAGTTTATAATTGCAGGACTTAACCCAACATCTCACGGCGACTGGCGGCAACCATGCACCGCACCAACATCTCCTTACTTGGCTATCTCTCCATCTCGGGCTGCCATTATGTCAAGACCTGGTAAGGTTCTTTGTTGTGAATTAAACCCATGCTCCACGCTTGTACGTTAAATCAATTCCTTTGGGTTTCATTCTGCGAGACGTACTACTCAGGCAAATTACTTATTGCGTTAACTTTTCCAGCACTGGAACTTTTGACGTCCAACGCCAAAGTACTCATACGTTTGCGTAAAGGACTACTGGGGTATCTAATCCTATTTGCTCCCCGCGCACCGGACTGAGCGTCAGTTGCAGGCCAGATCGTCGCCTTCGCCACTGAATTGTTCCTCCATATCTACGCATTTCACCGCTACACATGCGATTCGATCCTCTCCTGCACTCTAGCTGCCTGGTTTTCTATGGCTTACTGAAGTTAAAAACCGAGCTTTCACCTGGACCCACTTGCTGCCGCCTGCTCCTCTTTACGCCCAATGAATTCCGGATAACGCTTGCCACCTACGTATTACCGCGGCTGGCACGTAGTTAGCCGTGAACTTTCAATAAAGTGCCGTCACTCGGCTCACCATTTCCTGCTTAGCCGCCGTTCTTCCTTTATAACAGAAGTTTACAATCCGAAAACCTTCTTCCTTCGCACTACGGCGTTGCTCGGTCAGGTTCCCCATTGCCGAAATTCCCTGCTGCTGCCTCCCGTAGGG
+
#(('(''$&()+-')5:5)4//)+*-+5+*+20/213.//0,)&&&'(+(-&(*'-)&-249901'-5'$(,,*-5../,)*,/5,03-%%%%''($%$$$*0--/54,+)-+'''%*+)*3.)+)%'%*(,*)&(*.0*/+,-*+.2&/-(/*,&'-+.,+/3-+++)&#*)$)30/*/*),&-.,()())60*3$&%#(&&%&$%)%%15.*22'+.,2.,*/..16-4331&.,1597871,')&)'&)*)(++&1)+'('&'&)'#'/2122/%+'1)',(*.40---6.2+)/+*','-,+0/649+.052+48-*.5:612610,*&)('+)&'('%)+*+.(('*(+0,.28367,%''((',*-*('(,3*).4554623.582145135445<92264136.74/*115576))2%*((%%&$&&$$%**/.,+/--(&&-%%%$&)698+./-.3/+.512),(()'-/-)'(&'+)&)*50'&%%,1,-'783-+,3.08..--&)).-*.-5/103335+,&()/+40)'*(.5,/+)'-''),-/2$'%%%'%.)/03644436:/3,+%&+&'$$&$&'+*/*33100/2:831310*1.1)')%$'%(($%+1+0.1'*%&(%%'*%$))''%&%&(&''*/6,217592&&('()*-3-((1+'($%&),(*',')+$&(*-34/+()(*'(+,-01..((-0*(,,-*+))),)0/-'/))65:(()2*./)+&(%)',+')*()+('&#%'/-(&#&'+3(*-',/,..$,%$))/./1:/71($&&&'.*4:9*&)**&&3(6)++(&'()7737/9-,-+6,:000-1')*9995:7455+()(,(,-,-//,)-,'(5545-43613<3.,/603+%)')$&%#&%,1213677/.)+2010-,,,/%*+,-45/213::+/*''(+))**-2.+++,8-87/',()(+*.2*)*0*''.33.($%%'*+024.-3.-,-.-/++/4++5025,1-,%+'4,5-9.;8865.+0-*6;45-&'+),+2/.6:25(*)((2/*-.026541/1/.2/&'&')+(+2,2;405(4101-&%(+),,+$%,+01;50+++$)%'(/7/2512;3,+*((1/+-.-1(),+*/85*.-333-*/13*78/933:54681(+&'%#&*(.)*+../4(:,6021*61::,%2))4;0)*.+1-5/)%()*,..49*20)(1+,+*
@862b1d24-3378-4404-8494-7bff3cca8583 ch=421 read=201703 start_time=2019-12-13T14:46:57Z barcode=BC01 runid=2c9cf7bc05858273f10e7d7ec552fc0bd742dc3e
CCGGTTACCTTGTTACGACTTCGCCCCAGTCATGAATCACAAAGTGTTGGCAGCGCCCACTCGAAGAGTTAAGCTACCTACTTCTTTTGCAACCCCTCCCATGGTGTGACGGGCGGTGTGTACAGGGCCCGGGAACGTATTCACCGTGGCATTCTGATCCACGATTACTAGCGATTCCGACTTCATGGAGTCGAGTTGCGAACTCAATCCGGACTACGACGCACTTTAGCGAGGTCCGCTTGCTCTCGCGAGTCGCTTCTCTTATGCGCCATTTGGCACGTGTAGCCCTGGTCGTAGGGCCGCATGATGACTTGACATCATGCCTTCCTCAGTTTATCACTGGCAGTCTCCTTTGAGTTCCCGGCCGGACCGCTGGCAACAAAGGTGGGGCATCGTTGCGGGACTTAACCCAACATTTCATGAGCTGACAGCAGCCATGCAGCACCTGTCTCACGGTTCCCGAAGGCACATTCTCATCTCCGAAACTTCCGTGGATGTCAAGACCAGGTGAGTTCTTCGCGTTGCATCGAATTAAACCACATGCTCCACCGCCTGTGCAGGCCCCGTCAATTCATTTGAGTTTTTAACCTTGCGGCCGTACTCCCCAGGCGGTCGAGCTTAACGCGATTAGCTCCAGGAAGCCACGCCTCAAAGGGCACAACCTCCAAGTCGACATCGTTTGGCGTGGACTACCAGAATTATCTAATCCTGTTGCTCCCACGCTGCACCTGAGCGTCGATCTTCGTCAGGGGCCGCCTTCGCCACCCATTATTCCTCCAAGATCTACGCGGCATTTCACCGCTACACCTGGAATTCTACCCCTCTACGAGACTCAAACGCCGAGGTATCAGATGCAGTTCCCAGGTTGAGCCCGGGGATTTCACATCTGACTTAACAAACCGCCTGCGTGCGCTTTTACGCCCAGTAATTCCGATTAACGCTTGCGCCCTCCGTATTACCGCGGCTGCTGGCTGCTGAGTAGCCAGTGCTTCTTCTGCAGGTGGCTGCGTCAATGAGCAAAGGTATTGCTTTACTCCTTCCTCCCCGCTGAAAGTACTTTACAACCCGAAGGCCTTCTTCATACGCGGCATGGCTGCATCAGGCTTGCGCCCACATTGTGCAATATTCCCCGCTGCTCCCGTAGAG
+
61'1.9+-,6-*/4+..&24:63839/-/26/300932002;2-.)***))$(*/06,%))-'(*(&*-.12)*,3393339:949:3,24/957/+-:1/18::885563:84-51/1*.-04:8.5/,(463841651;112:66261/3<500021+%')*;.-,2)/)*'5+22/.2372)*)*'**,''.0211+)46570;,6*6+;94326364301091(*,,(,++..*.02./..,0&)(')(*-.7.5.())(*27:;;492('%&'/../+&')-239:;:354*1467''%,))**),+0.01&33*+&.33:7926-/093./4766/:///8767&&1')+999361(//*,-5498986;87.659*.)(+0'$$%&-.26231:10*)),*)*(+*+,-6-+'%'$'(,,,*+&.-045362///1(756431,++-3799,31)+2//,)(*/874566232('10*,/5/977672625721246:23-0,')+86:<9697,1**+/3-,*2)4:7.8')*+1333935:05-.-400)-+.65.,385879641:-++7.:;;+2/0+3,++3/62430/,279*,242'-,/,)&..5240*1')*2+,-39'(5.01&(*',-595618+-3+*)*372:25(3+/1260504536.(%''-.39.-*%,(+'*'.,12456:897637<*-,3/)%-*,.(+)/3))&-069-&%++585346*,78018.196;735-(/+'$+((8<60.1'2*-.10*))%)*,+*05/.+..,,0-0/03//-//412-*471+.+%%'+/112874.'&(,,)%'%)*6633497869957.))+,/.*&,03&/03.(.,'++-.1455526192968-:;8:;9:;79-+*)-($%*-,56-+01176;4/,,.0+-*)+.,-/'/88018,1'()+5:5/6.--0..-,+&(&&(#('&*1,)88454:69<9776&4/-(&'$'())*,8....-4:-)+.'(($''-0*,/4//0256/893*-0+(/.(+(..20)),+02,)*(*)1-.23:*((&'+),294345975,++++.5:53:12,27*'((/7,/.,4-,-8/2,,)%(&%%&&.)*5&'&&
@8ed29402-2ba4-4b1a-b8a4-ee07e832fcbc ch=329 read=72876 start_time=2019-12-13T14:46:53Z barcode=BC01 runid=2c9cf7bc05858273f10e7d7ec552fc0bd742dc3e
CTCCTAGGGTAGCAGTAGAGTCGGCAATGGGAAACCCTGACCGAGCAACGCCGCGTGAAGGAAGAACGGATTGTAAACTTCGTATAAAGGAAGAACGGCGGCTACAGAGCGGTAGCCAGTGACGTACTATTAAGCTGGCATACGTGCAGCAGCCGCGGTATTAATACGTAGGTGGCAGCGTTATCAGGTGCCGGGCGTAAAGAGGAGCAGGCGGCCGGGTCTGTGGTGAAAGCCACAGGCTTAACTAAAATGCAAAACCAGAGCTAACTAGAAGTGGGAAAGGATCGTGGAATTCCATGTGGCGGTGTGTAGATATGGAGGAACACCAGCGGCAGCGATCTGGCCTGCAACTGACGCTCGATCCATTTGGCGTGAGGTAAGCGCAGTTAGATACCTGAAGTAGTCCACGCCGTAAACGATGAGTACTAAGTGTTGGATGTCAAAGTTCAGTGCGCGTTAGCGCAATGGTATCCGCCTATGTAGGTAATTCGCAGAATGAAACTCAAAAGGAATTGGCGGGGCCCGCACGGCGAACGGGCATATAATGGTTTAATTCGAAACGCGAAGAACTACCAGGTCTTGACATACTCTCATAAAGGCTCCAGAGATGGAGAGATAGCTATATGAGATACAGGTGGTGCACTGGTTGTCGTCAGCTCGATGTATAGTAGCCGGATATTTGGGTTAAGTCCCACCCGGCAGCAACCCTTATCGTTGGTACCATCATTAAGTTGGGACTCTATACTTGGGCTACTGTAAGCGGAAGGCGAGGGATGACGTCGATCATCATGCCTGTTTGGGCTACGTGCTACAATGGATGGTGCAGGAAGCGGCAAGAGGTGAAGCAGAACCCATAAAACCGTCCTCAGTTCGGATTGTAGTCTTACGCTCGACTACGCTGAAGTTGGAATCGCTGGCAATCGCGGAATCAGCATGTCGCGGTGAACCGTTCTCAGACCTTGTATTACACACCGCCCATCACACCACGAGTTGACGAAGCCGGTGGCCTAACGGGAAAGGAGCTGTCAGGTGGGATTGATAGGTTGAAGTCATGGCAACCGG
+
'+4)'(*)%$$%(*.//*()++14011-(-((-,.:0)+-23332233314;6778//-,-(.&%%&&('3+--4-'*/+-(()+5;+/+21,-31'3.2...**%&%&((+*),7-%,,,+%&)().%+*+(%&#&$&&)'+,.+-'*-.)0-*,)+,),+-)(%(%)(*+,.*)(')'/6+++(%'*(((+231.027*&&/-'))+40.5-.&%+((2676555.0+*$)&$%)'(,/,3--,(($##$%&*+',*),&'()+'--*&('(((()(1,/122517601-0,...1)&%&&*%&&&&&&(-.222-,.(),,1/2)(&'&%#''((,,-/(103645733444345+'%),%#&&&('')'(&'%('&&('(,+,8/,/2,34*&*)''.//2/(*-07-0-/-0)((&&$'#'$$()+),-/(./*01)40)*..&,,)(&$&((,&+(*,4/&-(%)+)*18/&*'%%''&&#'&-+,.'((&$(,)(23674****(0'*$#)-/*07/),')(/0'$))&(')&''('%$'+,7506562,+'$&%&--/+*((()150/31.110-222/0/-+*'')21)3.+0(&&)*+985-)'()'+'(*-,*--/-(('()/10415&*)%'+34:,/*)**%'((0,+*()+,%)*%$$$-*/0+11+)*.070-*,13)$,&%&$'%&).*28+,--.2407&'($+003683;31.3/(/324761-*%(+*()'(($&&%%%$'')&((&/-.)29.874+2,,%'',01:(%#%(-,'-1-()'&'%(&'(.)%(&%%,--.06295)-&((*,/*)&(&')',*.2)),0)-*,()..02*(*&&(''(%(,0-)/)9*+-332*$$$$'*11(%$#$'().--0,0/6/6750)++'&&%%)*%(&&+((2+,012,-.+/.21.'%%(./8.-,$&$$&%%$$$%%$('*+.4/-6.),+((%)(%('*+)('%'$'-&.305502/-''&%%*'/**&)%)(*)*)&&*)*25-2,*)($%%(&%()),1*,)'(.638*.
@d824e545-5d3a-4053-8e98-421a61145ae2 ch=390 read=97366 start_time=2019-12-13T14:47:06Z barcode=BC01 runid=2c9cf7bc05858273f10e7d7ec552fc0bd742dc3e
CTCCTACGGGAGGCAGCTTGATGGGAATTTTGGACAATGGGCAGCCTGATCAACAATGCCAGTGGGATGAAGGCCTTCAGGTTATAAACTGCTTTGGCACAGACGAAAAGCTCAGCCCTAATGACCCATGACGGTACCGTAAGAATAAGCACCGGCTAACTGCACATTACCAGCGCGGTATGCAGCCGAGGTGCAGGCGTTAATCGGAATTACTGGGCGTAAAGCGTACGCAGGCGGTTATGTAAGACAGATGTAGAATCCCAGGCTCAACCTGGGAACTGCATTTGTGACTGCATGGCTGAGTACGGTAGGGGATGGAATTCCGCGTGTAGCAGTGGGGAAGTAAAGTGTACGGAGGAACACCGATGGCAGAAGGCGATACCCCTGGACCTGTACGGCGCTCATGCACGAAAGCGTGGGGAGCAAGCAGAGTTGGATACCCTGGTAGTCCGCTAAACGATGTCAACTGGTTGTTGGGAATTAGTTTCTCAGTAGCAGAAGCTAGCACGCGTAAGGATTGACCGCCTGCATTACCGGCCGCAAGGTTGAAACTCAAAGGAATTGACGGGACCCGCACAAGCGGTATGGATGATTAATGGTTTAATTCGATGCAACGCGAAAACCTTACCCACCTTTGACGCTGGCAGGAAGTTTCCAGAGATGGACTCGTGCTCGAGAGAACCTGCACAGGTGCGCCTGCATGGCTGTCGTCAGCTCGTGTCGTGAGATGTTGAGTTAAAGATCCCGCAACGAGCACAGCCATCATTAGTTGCCCACATTCCAGTTGGGCACTCTATTAGGGCTGCATGGTGACAAACCGGAGAGTGGGGATGACGTCAAGTCCTCACTGTAGCCCTTATAAGTGGGGCTACGTCATACAATGGCTGGTACAGAGGTTGCCAATACGCGAGAGGAGCTAATCCCATAAAACCAGTCGTAGTCGGATCGCAGTCTGCAGCTCGACTGCGTGAAGTCGGAATCGCTAATGTCCCGGATCCAGCGTACCCGCCAGTAGGTACGTTGGGTCTTATACACACCGCCCGTCCACACCATGGGAGCGGAGTCTCGCCAAGTAGGTAGCCTAACCGCAGGAGGCGCTTACCGCGGCAGGGAATTTCGTGACTGGGAGTAGAATCGTAACAAGGTAACCGG
+
)+,4((/*20,/,+&($#$(',170+-36402985130,,+*)*.16563.,().)(''%%$*'0411)(('%05343%'(-($'+77564.10+%%%&.'.('%*/.((+,-*%)'&&/.')&%'*$*%$+(1/-0-,,)+,*6.01/.(-.++)$'$(*&'')'-)'/*()+(*+--/---,%%#&&-0/23*+6730607//)2-/.-*--03.-.)50((,,-'0-0.-420329/1-.06/27)*)(%%&%*)(-,1&-1561*,./66<:5:7854-4:5),-02631%&'&##$%%((60:8(*-4/./51-0-3+-,024,&&)*.02.,.-',&'&%&$&')*-+/(-+),.4620-/396%&-,)')(-.)201+./9268301(-++((+*72*(($)(),)(*++(-/.'(-140522.-20(,+,38:*-786.011*$&&%*.//,//2/,(,-/.*8),0+1.*.-2.+,2.*84-./0(40*..++..&+',&'(*&%*+)2/0135*,/(''',&%+-+'*)&'+-.-3-,194/1618-(*&))..+0,77-47.*('+,12060/&%+./-,,*&(&'/408.35390//20:992....77423210.9:+-0-4+)),(++3...20-((24(+%''*,.:68.//0,3001,+,&(.-43:7,-))%,)*,/-./+-./05967144453%(*+3)/()*/731347126.)109--*''*62&%*-(*&%((%,,%(%'(3158(%)*#''(*..062.--40+*22--.-+,,,+%*%**--%$'-,.031735830+'%&'&-04),10+(*--0+04:53-%($%%&)2-12/./**-)*4740/0,/1554253+/**)2-+-/..)0-15+-00*%%'&'*))%)(('*239-5-+*02::9:;7656,.1316*0-/0%+$%0511,*&)(+(),65:88/1-,,.(4*405221/(-((('''+()0)(*.'+%-+(%&+$/0++&('-(+&&'*+,.-))&('()-,*/-+&0/.*--/6/2.10%')&)')*117577/''))-/))'-+,+0.9-1+-,((+,.,1/-991-***#&'%'&,230/00)13374'+&(%%',-/47;662./06;8;31
@2ec0bb27-c8bb-4609-b3e3-67bbbc487252 ch=32 read=97934 start_time=2019-12-13T14:47:15Z barcode=BC01 runid=2c9cf7bc05858273f10e7d7ec552fc0bd742dc3e
TTGATTTACCTTGTGCGGCTTCACCCAGTCATGAATCACAGAAGTGGTAAGCGCCCTCCCGAAGAGTTAAAGCTACCTACTTCTTTTCGCAACCCACTCCCATGGTGTGACAGGCGGTATGTACAGGCCCGGCAACCGCCGTGGCATTCTGATCCACGATTGCGGCAATTCCGACTTCATGGAGTCGAGTTGCAGACTCCAATCCGGACTACGACGCTTTATGAAGTCCGCTTGCTTCATAGTCGCTTCTCTTTGTATGCGCCATTGCTGGCACGTGTAACCCTGGTCGTAAAGGGCCATGATGACTGACATCATCACCTTCCTCAGTTTATCACTGGCAGTCTCCTTTGAGTTCCAGCCGGACCGCGCTGGCAGCAAAGGATAAGGGTTGCGCTCGTTGCGGGACTTAACCTTAACATTTCACAGCACGAGCTGACGACAGCCATGCGGCACCTGTCTCACGGTTCCCCGGCACGTCTCATCTGAAAACTTCCGTGGATGTCGAGACCAGTGGAGTTCTTCGGTACATGGAATTAAACCACATGCTCCACCGCTTGTGCGGGCCCAAATCAATTCATTTGAGTTTAACCTTGCGGCCATTACTCCAGATCGACTTAACGATTAGCTCGGAAGCCACGCCTCAAGAGCTGTAACCTCCAGAGTCGACATCGTTTACAGCGTGGACTGCAGGGTATCTAATCCTGTTTGCTCTTGCCTTTCGCACCTGAGCGTCAGTCTTCGTCAGGGGCGCTTCACCACCGGTATTCCTCCAGATCTCTGCATTTTTTCACCCGCTACGCCTGAATTCTGCCCTCTGCGGACTCCGGCTTGCCGGTATCCAGATGCAGTTCCCAGGTTAGGCCAGGGGATTTCACATCTGACTTAACAAACCGCCTGCGTGCGCTTGCCGCCAATGAAAATTCCGGTGCTTGCGCCCTCCACATTATTACCGCGGCTGCTGGCGCGGAGTTAGCCAGTGCTTCTTCACGGGTAACGTCAATGAGCAAAATTATTAACTTTGCTCCCTTCCTCCCCACTGCTTTACAACCCGAAGGCCTTCTTCATTACACGCGCGGCATGGCTGCATCAGGCTTGCGCCATTGTGCAATATTCCCACTGCTGCCTCCCGTAGGGAACGTATCCAGCGCGCACCAACAGAAGGTTAGCACAAAGGAGCCTGCGACAGCTTTTCTTTAGCCAAACAATGCGCATGAAAAA
+
5,,&.0((//0.*0(,('&(&%$+,,*+00&&)+95/&&&$+')+.433)***448.2'%'&&&%(06/0)%***15*'--2'132*&&()$2/+%'(67-+////.+.--%*,)+-,./&'#%&)/++%'&'(%(%$'++-.63*.64---.5,*,--4/%+)+-+35741103302&,*,()*.&%,0001042204&5,3/5,6,41).00-**)-,&+()(,-,*)*,-%''-+&''(')')')**+.7/,222/0018,14+)'%)&$&&'''&&)-,)-533.206.*,41;8822,.('&+,.)15924'./4888,/&)*70*--/01154114203*+/**&/4-6(&(121:451,,')(+**(&+)0),--.0.+,+-/,,*0/0178444793514/-)'&$*)5/2:.-.,,)+((&&2215+33.3/./0--(*)))%))*(-,&))//7458)'&)('&(&)+*/320*')24,.0002078;97(,&)&**01&'0-,&*/8358.('&$&&)+(*'++09439././10/0/-03-+,)&))-,333.*(,/34.208314;40//1742541.2-)+)3,(0((**,&%%$*,-*+&(.,*'%*',+/.5&,*+&+/-./20/)+''(*,,)'*//604(,%&'+33691442074%++,--9590/,+,(++)-.00)''**40,42)$$(&$%$'((553+,*./))%*,45721437:9434),40)($%')'$&&%/1)4+,-855*/,&',,,53-+.-3-;89/7/88**15,0%/-*'$+-004(56/(.*&'&+*+55.8/.45-10)/3223,',,0-0*1.9/7,+/0)0(0,9,))*'/&1:4/---/2/.,(%%/.326354040%%((*11*(&$%()(-*)'-,.2.-+41.0*+')+)(*&+1-//*&(&)++0403923.8//,*'*+)%&*'')2*-$)'&(/*-07365.%.)+/-/1224/30.,+-.-3.,)0-020+().(#)+38*4:0.,136*#'+#$)+**/08/6.)*3/1068<97;8&7''()-*++*,..,10654-,**+),-,*-,.056&(/*+'-+.*-10/.+%(*$%1&(.(.7,+.**.*($&$'%(*-))'&&&*'+23(31+,+(/-..(+*102&,,%'.''(*+/-,)'497,/-.$&&)(()'0.7/&+()$&$+*)%'
