# Supplementary material for: De novo species identification using 16S rRNA gene nanopore sequencing
Source: PeerJ. 2020 Oct 21;8:e10029. doi: 10.7717/peerj.10029 (PMC7585375; doi:10.7717/peerj.10029)
Supplement: Supplemental Information 3 [file peerj-08-10029-s003.zip › pass_fastq_runid_2c9cf7bc05858273f10e7d7ec552fc0bd742dc3e_399.fastq]

@d52dfebd-ce6a-40c3-9795-a5fa184c9796 ch=140 read=96769 start_time=2019-12-13T14:47:24Z barcode=BC01 runid=2c9cf7bc05858273f10e7d7ec552fc0bd742dc3e
CCGGTTACCTTGTTACGACTTCACCCCAGTCATGAATCACAAAGTGGTAAGCGCCACTCCCGAAGGTTAAGCTACCGCTTCTTTTTGCAACCCACTCCCATGGTGTGACGGGCGGTGTGTACAAGGCCCGGGAACGTATTCACCGTGGCATTCTGATTTGATTACTAGCGATTCCGACTTCATGGAGTCGAGTTGCAGACTCAATCCGGACTACGACGCACTTTATGAGGTCCGCTTGCTCTCGCGGTCAGCTTCTCTTTGTATGCGCCATTGTAGCACGTGTGTAGCCCTGGTCGTAAGGGCCATGATGACTTGACGTCATCCCACCTTCCTCCAGTTTATCACTGGCAGTCTCCTTTGAGTTCCCAGCCGGACCGCTGGCAACAAAGGATAAGGGTTGCGCTCGTTGGGACTTAACCCAACATTTCACAACACGAGCTGACGGCAGCCATGCAGCACCTGTCTCACGGTTCCCGAAGGCACATTCTCATCTCTGAAAACTTCCGTGGATGTCAAGACCAGGTAAGGTTCTTCGCGTTGCATCGAATTAAACCCATGCTCCACCGCTTGTGCGGGTTACGTCAATTCATTTGAGTTTTAACCTTGCGGCCGTACTCCCCGGGCGGTCGACTTAACGCGTTAGCGGAAACCACGCCTCAGGGCACAACCTCAAGTCGACATCGTTTACGGCGTGGACTACCAGGAATTATCTAATCCTGTTTGCTCCCCGCTTTCGCACCTGAGCGTCAGTCTTCGTCCAGGGGCCGCCTTCGCCACCGGTATTCCTCCGAATCTCTACGCATTTCACCGCTACACCTGGAATTCCTACCCCCCCTCTACGAGACTCAAGCTTGCAGAGTATCAGATGCAGTTCCCAGGTTGAGCCGGGGATTTCGCATCTGACAACAAACCGCCTGCGTGTGCTTTACGCCCAGTAATTCCGATTAACGCTTACACCCTCCGTATTACCGCGGCTGCTGGCGCAGGTTAGCCGGTGCTTCTTCTGCGGGTAACGTCAATGAGAGCAAAGGTATTAACTGCTCCCTTCCTCCCCGCTGATGCCTGGCAGAGGCCTTCTTCATACACGCGGCATGGCTCTCAGGCTTTACGCCCATTATTCAATATTCCCCACTGCTGCTTGCTCCCGTAGGAG
+
9'2-/;./03,*-))+226774*.()(*)1632--71/./0:72449686-/015&*//0,)+/,.,51-+-,.1+'*7+61981+%1.)07-(),1;8/38210378:9<;7493345569950/5/).43//*-105<84573111/0333-/)2.,).-7.2,,+-,,/;510/1532(-.,)))*%&,-746*(-//3,:13+21296/.111-.&('))*.5416002.//9/11206630+)*%'(-0.4//12-/0458:;;.61**./..111730+,-52*+7:;:0./)1576:76/.,***-,,,105999156,/87,8-'+1//2:2./14633;1///)(,),5/))+,/7('(,04)759720--1-/'/76*,7-6/)++,06,1'+,1209/15///00.27.-&121;2114113/2688788/--),*04:41-30-5567455.(/.10::;79.++,+/-&**(-77745667542:8-,4-25/0699979931.14;779,8++'63877:4792;.005211/8/:;99:+%-*047:599,.-.,.&2/0'''%)-/;:;7;3%(3/-..0;<6-:484925/427+/6645&$%*043344384417*)&(*,,-+))-++-%19.22385+%(.))*+84/0..+/-.489:69987;:.++,+,467346158-*)))).,../51/-)-/2:5+/-468,(*18:21/.-,)''*/-003421675680.*09:-4613536312.*2.,0.,/96716'%&4111583525+18/-),0.2611,-+*(*0'4,4(*,;46585/*+)%('*.3456,+)*2+**%(&'+-04347;:9-26;11(*/325,))0''&%)%.02/'+/370/.11234762738;7675865322:4/1/59+(*,648:68241:0//%$%%%)*05..76-0113/1:7535456608*&$,*/315.,/7)7401362::864/-).).4535-9,+**)(*,6<*.,-+,-/,-314266,6<97-873,00/+)+%'&()+0*&(*1076;87<7550/$-*,*-)(),,)&&')*6584:0'+-,76+0-$+,+-2-332667,+10../.)'&#**40)())/,(,
@59d62426-c9fb-4eec-b837-0b1ab9f9e208 ch=14 read=77623 start_time=2019-12-13T14:47:29Z barcode=BC01 runid=2c9cf7bc05858273f10e7d7ec552fc0bd742dc3e
CGATTTACCTTATTGCGACTTCACCCCAGTCATGAATCACAAAGGTAATTGCGCGCCCTCGAAGGTTAAGCTACCTACTTCTTTTGCAACCCACTCCCATGGTGTGACAGGCGGTGTGTACAAGGCCAGGAACGTATTCACCGTGGCATTCTGATCGATTACTGATTTGATTCCGACTTCATGGAGTCGAGTTACCGAACTCAATCCGGACTACGACGCACTTTATGGTCCGCTTTGCTCTCGCCGAAGGTCGCTTCTCTTTGTATGCGCCATTGTAGCACGTGTGTAGCCCTGGTCGTAGGGCCATGATGACTTGACGTCATCCCACCTTCCTCCAGTTTATCACTGGCAGTCTCCTTTGGTTCGGCCGGACCGCTGGCAACAAAGGATAAGGGTTGCGCTCGTTGCGGGACTTAACCCAACATTTCACAACACGAGCTGACGGCAGCCATGCAGCACCTGTCTCACAGTTCCCGAAGGCACCAATCCATCTCTGGAAAGTTCTGTGGATGTCAAGACCAGGTAGGTTCTTCGTTGCATCCGAATTAAACCATGCTCCACACCGCTTGTGCGGGCCCATCGAATTCATTTGAGTTTTCAACAGCGTACTCCCCAGGCGGTCGACTTAACGCGATTAACTCCGGAAGCCACGCCTCAAAGGAACTTAATACTCCAAGTCGACGCCGTTTACGGCGTGGACTACCAGGGTATCTAATCCTGTTTGCTCCCCACGCTTTCGCACCTGAAGCGTCAGTCTTCGTCCAGGGGCCGCCTTCGCCACCGGTATTCCTCGAATCTCTACGCATTTCACCGCTTTACACCTGATTCTACCCCTCTACGAGACTCCGGCTTGCCGGTATCGGGTCACAGTTCCCAGAGTTGAGCCGGATTTCACATCTGATAACAAACCACGCCTGCGTGCGCTTACGCCCAGTAATTCCGATTAACGCTTGCACCCTCCATATTACCGCGGCTGCTGGCGGAGTTAGCCGGTCTTCTTCTGCGGGTAACGTCAATGAGCAAAGGTATTAACTGCTCCCTTCACTCCCCGCTGAAAGTGCTACAGCGAAGGCCTTCTTCATACACGCGGCATGGCTGCATCGGAGGCTTGCGCCCATTGTGCAATATTCCCCACTGCTGCTGCTCCCGTAGG
+
.'),:8./0.3-.8-/,..4130565,03898983:851428+*(,+(/&&''('+21++%)),2*6+4/222670,/54.864)%$/*-76'*(6-*'33;988223&5:53501277778:/92:032*4,,0.)6//0704/--0139))*-3)*,7('((&/.%%$)*+)/.57;7667+)***,*.-7%,1''1/07*7/21.4032--0120.%,+/3&'*'')&%'+*,***+,0,,(+./,035-.060523;/-/5//.,17/970/../+./021-'(+-:-,7:96/,-(/25500-,+**,-0//35697.94.+999<87,5)*+4;6025243231(687591/7426771(/0.29/630040701(77;*3,88/(.10,2--144542:45295-%'%($)%'),++/9,++*/&+&+,+.043340*))'...50220226:444230.102:</*'')-*10+42566977500//0759102;56668<;;87:+1-547.27-1+4/<7754/,0...10').3042<:71-)*+.3/,-)1,++-+&/&++63194-05(4)9,;7:<-+*++0+)&*)*$$&*()*,/7:,'49121/.2131404/0.0'3(-&-,3+.-,.&-/,,).1.0/3*&)'*()(.'&'**.)7./..*),()412;1+-'400185445346-234,/07/08/6+++2;3-/0129/)+,-/90.)+'+*(**(()--/3***.-5437'(110)$',28-;../958:.9989,.)*1%'+--8671668/4::/383/,*+()*322-.++935-64.()-/-23276663'',-.702.',,,4+'+()*(1.0---1**++/060,+2+)-)-5***,,33.,*),./153)&%()*-*,/5012-%(%$(*12-*12466:541-4.8.:3-4-++.19713,+,-0:/10++.11276724.-5()0)(&*&'(+&)3*8<7656686339655)3'')76624'1)010811+3,-/-8/0;7,-,)36-(891/63)+'')&'/*2/15086:8<56;656-1'.,.1:767899722123+.%(++1-),0092'*('*%')/-.330773+.1/.+)*%#')4;+,933-
@70fff099-8003-4f31-a36b-58627a72cc83 ch=193 read=2110686 start_time=2019-12-13T14:47:29Z barcode=BC01 runid=2c9cf7bc05858273f10e7d7ec552fc0bd742dc3e
CTCTACGGGAGCAGTAGAATATTGCACAATGGGCGCAAGCCTGATGCAGCCATGCGCGTGAAGGCCTTCGGGTTGTAAAGTACTCAGCGGGAGGAAGGGGTAAAGTTAATACCTTTGCTCATTGACGTTACCCGCAGAAAATACCGGCGCTAACTCCGTGCCAGCAGCCGCGGTAATACCGGAGGTGCAAAGCGTTAATCCAGATTACTGGGCGTAAAAGCGCGCAGGCGGTTTTGTTAAGTCAGATGTGAAATCAGGCTCAACCTGGAACTGCATCTGATACTGGCAAGCGGAAGGTCTCGGCAGAGGGTAGAATTCCAGGTGTAGCGGTGAAATGCGTAGAGATCTCGGAGGAATTACCGGTGGCGAAGGCGGCCCTGGACGAAGACTGACGCTCCAGGAACAGCGTGAGAGAACAAACAGGATTAGACTGCGGTAGTCCCGCGCGCCGTAAACGATGTCGACTTGGAGGTTATTGCCCTTGAGGCGTGGCTTCCGGAGCTAACGCGTTCGATCGACCGCCGCAAGAGTACGGCCGCAGGTTAAAACTCAAATAGATTGACGGGGCCCGCACAAGCCCGGTGGAGCGTAATGGTTTAATTCGATGCAGCGAAGAACCTTACCTGGTCTTGACATCCACGGAAGTTTTTCAGGATGAGAATATTGCCTTCGGAACCGTGAGACAGGTGCTGCATGGCTGTCGTCAACTCGTGTTTGTGAAAATGTTGGGTTAAGTCCCGCAACGAGCGCAGCACTTATCGCTGTTGCCAGCGGTCCGGCCGGGAACTCAAGGGAGCTGCCAGTAACTGGAGGAAGGTGGGGATGACGTCAGAACCATGCATGGCCTTGACCAGGGCTACCACCGCGATGCTACAATAGCGCATACAAGGAGAAGCGACCTCGCGAGAGCAAGCGGACCTCATAAAAGTGCGTCGTAGTCCGGATTGGAGTCTGCAACTCGACTCCATGAAGTCGGAATCGCTAGTAATCGTGGATCAGAATGCCACGGCGATACGTTCGGGCCTTGTACACACCGCCCGTCATCACACCATGGGAGTGGGTTGCAAAGAAAGTGAGTAGCTTAACCTTCGGGAGGGCGCTTACCACTTTGTGATTCATGACTGGGAATTGAAGTCGTAACAAGGTAACCGGAAGATAGAGCGACGGTAAAGTAGAGTTAACACAAGACACCGACAGCTTTCTTCAACTTCCAACAATACGTAACTGACGTCGGGT
+
('0)**-('%$%%&'&+)1*+-/.*)+)7.0://..,'$&'('&+),.-6:53()*+-(*$%%((*,0.0891;14593).*+./'+)+1+&*,.-(+*'+0<9,+;-;-3452<.+)-+(1)*+231;43;'*-,)/0*%#%'((((&'+*0,12**,,3831-+)-+-0/+,-1,./7(-+&*)0+41(&+*1---14&')%(-*.6;<9864634*)*(+(,$($''&./2..0:48-13-..-+(')/.*,%&*/,4*3./,/551/0,--+,(()./0758/45)++/,()-,,*+(%'),%--)./(2)2*:')586/----080,/2*'+.,//-,*,--+)(+&)*'++(+2818*2++*/4)3++)49+(19740-*&3-.//07748'%,*+.+))+,3)&&%)(*+/0()$+-*3-'(%$$&').-,++.5'%'),*.5133960/.//4:74-1-2+)/)-,%/((54,*/,')')+6,)*)*.+0-,'-032201,/*$%'))1141157'*&)'&&&'-./511/.(+/1,782338(*%(&%'+6-00440*)-+),++-*',-+,1156//0*3*-+*37;74252.///-21',&'(&(+*0-2.298793-)(&%)**,634/-,,*.9;;/2145-/-,+/22&8''5.5/,(-'./678/-/.4*14789:7657150-(+-367('-./45033),4366:+-.071986;310.54+(-,+4..*+27*+(&%(&(*2)'1+-41451/23:81++.*.*5,5026733(,*&$(,,0&$&%$&'136//*+*)-*.5:0.++,0179)(%%%(**')*/.+,&&&%(0()4741.,,)'**&,++../2.-+2)%))'*,,/126*+)%()'()-.403++*%((&)+3',00/3..742498.*,.//.:4421/.1/3,3/++%().+,.&,+/'+$%)25().00-,/(,*00,()&&&(,1-.+,--+5644588977/0**(&(431+-**&,14,0+(*-/*-+-5--8-.--)*--.-00*-&)%$%(-10.8'+'**$++'%%%(*,./.0-5-778;9,91,./,-*,-0-27%++,**/03793'%(())12,(%*'(.,,+,%0%$$#$'(*0;2:+4-//2-&&('--5,(-&+762452-/174100238'&%*,4235+'+,20,000%''**+-.,.60/+62/1(*%$##$$#&)'$
@860b3b04-1659-41f2-9d6c-b56d10249470 ch=35 read=138305 start_time=2019-12-13T14:47:43Z barcode=BC01 runid=2c9cf7bc05858273f10e7d7ec552fc0bd742dc3e
CCGGTTACCTTGTTACGACTTCACCCCAATCACTGACCTACAGCTAGGCCGCTGCCTCCTTGCAGTTAGCTCACGGACTTCGGGTATTGCCAACTCTCATGGTGTGACGGGCGGTGTGTACAAGACCGGGAACGTATTCACCGCGGCATTCTGATTCGCGATTACTAGTAACTCCAGCTTCATGTAGGCGAGTTTCAGCCTACGTCAATGAGACTGGTTTAAAGTTTGGCTCCACCTCGCGGTATTGCATCTCTCTGTACGCCAGCCATTTGTAGCACGTGTGTAGCCCTGGGCATGATGATTTGACGTCATCCCCACCTTCCTCCTGGTTAACCCAGGCAGTCTCGCTAAGAGTCCTCAACTTAATATGGTAGTAACCCAACGACAAGGAGTTTGCGCTCGTTGCGGGACCCTAACCCAACATCTCACGACGCAGGCTGACGACAACCATGCACCTGTCTGCTTGTCCACGAAGGATTTCCTCGATTAAGAGTAATGCAAGGGATGTCAGAGTGTAGGTAGGTTCTTCGCGTTGCTTCGAATTAAACCACATGCTCCGCTACTTATTGCGGGTCCCGTCAATTCCTTTGAGTTTAAATCTTGCGACCGTACTCCCAGGCGGAATACTTAATGCGTTAGCGGCGGCACGGGGTGTTGAAACCCCCACACCTAGTATTCGTTTTACGGCGTGGACTACCAGGGTATCTAATCCTGTTGCTCCCCACGCTTTCGAGCCTCAGCGTCAGTTACAGTCAGAGAGTCGCCTTCGCCACTGGTGTACTTCTAATCTCTACGCATTTCACCGCTACACTGAATTCCACTCTCTCCTCTCCTGCACTCTAGATAACCAGTTTGGAATGCAGCACCCAAGTTGAGCCTGGGTATTTCACATCTGACCAACAAACCGCCTGCCGCGTGCGCTTTACGCCCAGTAATTCCGTTAACGCTTGCACCCTCCGTATTACCGCGGCTGCTGGCGCAGGTTAGCCGGTGCTTCTTCTGCGGGTAACGTCAATGAGCAAAGGTAACTTTACTCCCTTCCTCCCCGCTGAAAGTACTTTACAACCCGAAGGCCTTCTTCGCGCGGCATGGCTGCATCGGGCTTGCGCCCATTGTGCAATATTCCCACTGCTGCCTCCCGTAGGAG
+
-1--./((-(4/-:+//0--,)#&'(',5.1%'+-.29+--)('($)*-3-/+-33386.6..*54:355:7564201275.200.1229:06+++---3276400065<;:9;7361041/((/22.430110778;101:007.,*0478899;931//2215510/073111+,138679955594,**2<.+&.5**'(&*++*'*-+-/::4:<;/9)**3),3--/600//-*.)+.'.)*-345431/012.-%-30453))0+)+*,--..2,+))*.()'%$+,+-)()),&-2(*+42464+1::,'53697754732-.-6.39.+.52+284/53323)&$((5:89.5-,-1-+)--4-,,-030(&*(*+,774+-&)49()/,,+..42.0.8840:.+-,-1,.,1130/'&),+,$-&(/*(--14354*6;28()$),-./,(%)-0./7(%',(*''$)441:89:92914()*-,5/-/3/,32/5734.%&(*663102/(2,96250.0.5/..485(',4+;;;85-)+/.2/11..,,)6(%)/+))0.,.9/,-058685**4./,-/0,(+&'(23/.1/(*&*-/,13,*.560.1.-&***--,-//50-,,*0+-62232-550/))*(05,396*(+(0-,./246<:71;</11420168532358;-3*(.,.4,-/,1./48<+185;82/3121931().46770)00174.:-,,65952)))'))++1.195))&%*22296424525))8,+,./3769.4;.+,0,014-0152.,)/127012/.0-15446888783334011982:2;183:923220)/./4)-*),/3.7..-0-),6///-;9,+--.1**('%,/35;3:;446('(('-,124--.31-/,73*'(+,9/:02.*./.-./60,+*///+37)3..:3482+--,,5636,*$+%106-,+0*,0++./;/9<999:4/()+0:23//+,-(+-.:,*+,0++26934158*2:83-577.-/10-+)(*)()**),..38/.1929526769<7440.121383:3202234&585682664;3/02.01618110806.&*0129888295+-821)*$
@04a25723-76a4-4038-8591-8115fd1f8853 ch=34 read=122429 start_time=2019-12-13T14:47:55Z barcode=BC01 runid=2c9cf7bc05858273f10e7d7ec552fc0bd742dc3e
CTCCTACGGGAGGCAGCAGTGAGAATATTGCACAATGGGCGCAAACTGATGCAACCATGCCGCGTGAAGAAGGCCTTCGGGTTGTAAAGTACTTTCAGCGGCGGGAGGAAGGGAGTAAAGTTAATACCTTTTGCTCATTGACGTTACCCGCGAAGAAACACCGGCTAACTCCGTGCCAGCAGCCACTGACAATACCGGAGGTGCAAGCGTTAATCGGAGGTACTGGGCGTACCAAAGCCGCACGCAGGCGGTTTTGTTAAGTCAGGTGTAATCGGCTCAACCTGGGAGCTGCATCTGATACTGGCAAGCAGTCTCGTAAGGGGTAAATTCCAGGTGTAGCGGTGAAATGCGTAGAATCTGGAGGAATACCGGTGGCGAAGGCGGCCCCCCTGGACGAACTTGACGCTCGAGTGCGCGAAAGCGTGGGAGCAAACAGGATTAGATACCCTGAGCGATGCGCGCGCCGTAAACGATGTCGACGGAGGTTGCCCGCTTGAGGCGTGGCTTCCGGGCTAACACGCGTTAAAGTCGACCGCCTGGGGAATGCGGCCGCAAGGTTAAAACTCAAATGAATTGACGGGGGCCCGCACAAGCATTGGAGCATGTGGTTAATTCGATGCGACGCGAAGACCTTACCTGAATGTGACATCCACGGAAGTTTCAGAATGAGAATGTGCCTTCGGGAACGTGAGACAGGTGCTGCATGGCTGTCGTCGCTCGTGTTGTGAAATGTTGGGTTAAGTCCGCAACGAGCGCAACCCTTATATTCGCCGGTCCGGCCGGGAACTCAAAGGAGACTGCCAGTGATAAACTGGAGGAAGGTGGGGATGACGTCAAAGTCATCGCCAGTACCACGACCAGGGCTACACGATGCCTACAATAGCTAATACAAAGAAAGCGACACCTCGCAGTAAGCGCCGGACTTCATAAAGTGCGTCGTAGTCCGGATTGAGTCTGCAGCTCGACTTCCATGGTCCGGAATCGCTGGTATCGTGGATCAGCACGGTGAATACGTTCCGGGCCTTGTACACACCGCCCGTCACACCAGTGGGTTGCAAAAAAAAAGTAGTAACAACCTTCGGGAGGGCGCTTACCACTTTGTGATTCCTTGTGACTGGGGTGAAGTGTATGGTAACCGG
+
(0,*)*,-6('.734-2/.0,)'%'*)7/..352;56:64/246,/,+,././'),./.748835.-0())++061:7*1(-,*,+-'%''(,743+-*,-+.11)+-+3+2/')(/.*.2354215-776*')*/./,*)++/3/07%$&'(1'*.''%'('(((-+*+45+,583./0+,14%,))+*.200,)3;-4-,-6/0*,/081708+6+)(,+,,97/.),()'060+-'(+(/(0$&-3)2360('((')&$&&-),',&+'+#%$*-.256450)'$(--,+-30/000484621-&(')--.222/(.150)-28216))1414**)+-/-*+..(+14/4.-.178;0-.)((+*.2/0*,+&&((*2..38.20.''+42,**))//01:9::8+'*,-0/..-2-%%'&'(&(%+8;77)01)/-+,71,14'&(%%$(()$%&'+.,3110/0-./,,',+001//+-*&-*+32&(*()*-/.0.000/-7(+(%(,24/*.-././*3+,273464+5402-*'&((%,*(./+..+001:6<;815/3;:62+(/(*+907;1,33)%'%%'%,.%(+1+%')66442158,100+*)/0855666+/+%*.'&$&*.++$$%%,***--2./1/+%%'*9*.)*),*((')*-(0+0:6:97<9.41165545/-33./0005676:9687+*+)%&(,.1).(&&'++*,+222:88963*+/%$(/60)$''$,**+1&+&%($(*,$&#%&*,.0(35/54101/8*:0)/-/1-,.17000,,,.71.,.4+*,*/-012(41-1136/.,-)&&*+1::63-,%#"&%$&*005/14441-*'(&%+,0)'*/70,)&&$&&+,.28-')-'$&//316:-7'1$)).2)*).4151((&&))492*2134655521/7+*.$4((''(*/#.$%'+,1',*).1()&%(*'),-004$'*(,-1+,072,*'&&&&&)(*.32:655.-4-/(2//.,0......,.0-/5.144))')'$$+*-,.3056798822+*)'&'(),**--&(/0+9-*,-)./,5-+0,&(-,,*422794'(''%)/..3871/'))(*()(')((,56846
@8afb9859-a1ea-4848-bd77-9f082d4a0619 ch=202 read=99961 start_time=2019-12-13T14:47:57Z barcode=BC01 runid=2c9cf7bc05858273f10e7d7ec552fc0bd742dc3e
TTGGTGGCACTTCCCGTTCCGGTTACGTATTGCTCCTACGGAGGCAGTGAGGAATGTGGTCAATGGGCGAGAGCTTCGGGCAGCCAAGTAGCGTGAAGGATGACTGCCCTATGGGTTGTAAACTTCTTTTATAAAGGAATAAAGTCGGGTATGCATGCGTCTACTTTATGAATGAGGATCAACTAACTCCGTGCCAGCAGCCGCGGTAGTACGGAGGATCGAGCAGCGTTATCGGATTTATTGGAACAAAGGGCGTAGTGGATGTTTAAGTCAGTTGTAAGTTTGCGGCTCAACCGTAAAATTACGGGTGTGACTACTGGATATCTTGAGTGCAGTTGAGGCAGGCGGAATTCGTGGTGTAGCGGTGAAGCCGCCCAGATATCACGAAGAACTCTCGGTGCGAAGGCGGCCTGCTGCAACTGACATTGAGGCTCGAAAGTGTGGGGTATCAAACGGGATTGAATGCCCTGGTAGTCACACGGTAAACGATGAATACTCGCTGTTTGCGATATACGGCGAGCCAGCAGCGTTAAATATTCCACACCTGGGGATACGCCAAAGCAACGTGAAACTCAAAGGAATTGACGAATTTACACAAGCGGAGAACATGTGGTTTAATAATTCGATGATACGCGAGGAACCTTACGGGCTTAGAATTGCAGATGAATTACGGTGAAAGCCGTAAGCCGCAAGAGCATCTGTGAAGGTGCTGCATGGTTGTCGTCAGCTCCGGTGCCGTGAGGTGTCGGCAAGTGCCATAACGAGCGCAACCCTTGTTGTCAGTTACCCCTGACAGGTTCCGCTGAGGACTCTGACCGGGCTGCCATCTCATGCCAAAAAAAAGATGTGAGGAAGGTGGGGATAACGTCCAAATCAGCGCGGCCCTTACGTCCAGGGGCACGATGATGTTACATTAGGGGTACAGGGCCGCTACCGCGCAGTGGATGCCAATCCCAAAACCTCTCTCAGTTCGGACTGGAGTCTGCAACCCGGAAACTCCACGAAGCTGGATTCGCTAGTAATAGCGCATCAGCCACGGCGCGGTGGGAGTACGTTCGGGCCTTGTACACCGCCCGTCAAGCCATAGGGAGCCGGGGGGGTACCTGAAGTGCGTAACCGCGAGGAACGCCTAAGGGTAAAACGTGACTGGGGCTAAGTCTCAGCTGGAGTAACCGG
+
##)&((+,)+,3)+*+,2*)&217,/.*+-1---0(%%(*.%&&%%&)).-()')$.(/,,*)*04410-,(+-$'%')&)'$+,//--,+.-.2473978333477920147:447++.4202820:;3.1161*1+6.3.%#%%'*+,.121)*()%,$('-,55.068;5&(+*+94%&//.4/--4*//23../.-12-1-9412/./)/')*%,,+&(+'&%%%,)+,&-'.0+(+/0..2.-7,+13042.&+(3/:67;:*(()+.18,0&(+()/,+-)-023831&()17-(-(&)+0'(&&(('(()/2522244350--../.,2.-+592')2101/1.3*(&&(*)'&()185,2,%%'%&&%(+//./2-..,('..**++0*++/1151/81'1.&%&%&+-,(-+))*)2++**+,-.()1+&*)-*,)'$'*--:58+6/,8)')++(//++,10++-,+-+..768<96.--+,6634455::199(+...-+&$&(')&%%3.)%(&%&)4/--'%%''(*')(+/-1.-&$&$*%'%-33(*&#&%&%&&$))/*0*&&,)0.5)''%%&'%%'&&)&&)(.(+(1)*656889;/1*((-*1,,,.--..1/.+&*+/43939.2*3626/3'1(5)+-**47.4-4,/0095),/+(-228/**/.460))&,.894432007/53.34-.,-,(.-,18577+-/1-.))+//++022022.0..,,,3,0201..298++01./767;3,1*/5-.6+,/2/,)()%&%('236:/2,-+,,6-97770/413-,''#$(-*,-'(+//605.2/4.0*)+3-()(+//5-5/19:5-('$$%(,(798/0'(),0%10<716./--1'%/2'%'$&#$&(','-)'&')&%*('%%%-+046.2..2(.4(1*/&('+10870;1:.854*6:95;0..-,,(,0::-:)*)(%%&)+/.41,10+)+*0-+-3.),*-+))+.42441&$%%%+,..***-143521571426412+20.*''%&'-.142&.25/-4-/),).0358-(,--4(/946&+3*)+0+)*.240*,+/-))*)'''''+038945-*))'(+)2-'(')(,+-51-'&$&&()*4968170))*('''(%''%$%'(*5.5
@31fbf9f2-0648-4296-a9fa-4cd3473ca9b8 ch=374 read=124449 start_time=2019-12-13T14:47:56Z barcode=BC01 runid=2c9cf7bc05858273f10e7d7ec552fc0bd742dc3e
CCGGTTACCTTGTTACGACTTCACTGGTCGCTGAATCACCAAAGTGGTAAGCGCCTCCGAGGTTAAGCTACCTACTTCTTTGCAACCCACTCCCCATGGTGTGACTGGCGGTGTGTACAAGGCCCGGGAACGTATTCACCGTGGCATTCTGATCCACGATTACTGGCGATTCCGACTTCATGGAGTCGAGTTGCGAACTCAATCCGGACTACGACGCACTTTATGAGGTCCGCTTGCTCTCGCGAGGTCGCTTCTCTTTGTATGCGCGTGCCTTTGATGTGTAGCCCTGGTCGTAGGGCCATGATGACTTGACGTCATCCCACCTTCCTCAGTTTGTCACTGGCAGTCTCCCTTTAGCGAGTTCCCGGCCGGACCGCTGGCAACAAAGAGTAAAGGGGTTGCCGCGTTGCGGGACTTAACCCAACTTCACAGCACGAGCTGACGACAGCAATACATGCACCTGTCTCACGGTTCCCGAAGGCACATTCTCATCTCTGAAACTTCCGTGGATGTCAAGACGGGCAGGTTCTTCGCGTTGCATCGGAATTAAACCACATGCTCCACCGCTTGTGCGGGCCCCGTCAATTCATTTGGTTTTAACCTTGCGGTAGCCGTATTGTACTCCCCAGGCGGTCGACTTAACGCGTTAGCTCGGAAGCCACGCCTCCAAGGGCACAACCTCCAAGTCGACATCGTTTGGCGTGGACTACAGGGTATCTAATCCTGTTTGCTCCCCACGCTTTCGCACCTGAGCGTCAGTCTTCGTCCAGGGGCGCCATGCGCCACCGATATTCCTCAGTCTCCGCATTTCACCGCTACCCATAGGTTCTACCCCCCCTCTACGAGACTCAAACTTGCCGGTATCAGATGCAGTTCCCAGGTTAGGGCCGGTTTCCACATCGACTTAACAAACCGCCTGCGTGCGCTTGCGATAATTCCGATTAGCAGCGCCCTCCGTATTGCTGGCGCAGGTTAGCCGGTGCTTCTTCTGCGGGTAGCGATCAATGAGCAAAAGGTATTAACTTTACTCCTTCCTCCCGTAATTGCTTTACAAGCCGAAGGCCTTCTTCATACACGCGGCATGGCTGCATCAGGCTTGCGCCCATTGTGCAATATTCCCCACTGCTTGCCTCCCGTAGG
+
1+)+1-&)/30.25(*+*-064*+&&&,&%&&''$$''+(.00./4650,**('(%*)''',0715,654780&-.8.8:3-63(/8-$&(948*01927.,*+(&-+,0/-.,*//3894/:1,/59//-&,(,.,+/6-63100765./184,)+++3,+,,)+++28<563234<4566-&)*--15/1(*)*8019+:46445//$&'))0/1--0:1/20+/+)/7//-.)++,140,,).(*+12929874:8-//1-/..+,%&%$%%&%+((%(-,2:.+4;;:48076993'&'(+*,,+-/0499:90:1-,67982/02&0)5))++)-..40&1231:8(/:+%)-'%0282:6,6122968843225220*&+*%$'*,(),+1,/7//'&&'(-+.2;94/4/2-1.)+)*06112&3212.'.477653,-,*-.((')&&%&'/6+.443/..-3085:0+,1*1-*.,/80056:8750//,&*/.87019;:1/.,()))(&*(%%)),-,.,+6753712.260(1'../<898./1,,//:00:,+,6-4547-5,3871**.,7/:2'*)',*.88-,1-11;)0,+$%'6/00-.0*/+0,4:;0,.5.-$.-)*+4141**()//*()+*'0'/(,.,--3827-600:70///558/7'6+640-(/0573.-&(&(%*&6.77,1%1/)(*./204-0()*1:0+,0/0.*(*-..:4/%%%*,15768761('-()105.8*&,00*+*-/')(,05877:2*-((-.'%&%(,-''((,,4<9../3*,-+-/)$&%)%/+,),-03*--1-0100-(++4485/',,/.17'+,,08567877154:/30(-007%-3,.%0)&&$(((00232,*)&4+,-1.*/)/50255532/),(%$&),/065./-+4,+%)&'('./-+/5&0$%%&&*-))(+&/--0..01073.05;59;9732-2*)*&-,*.3)6-1'*.0</&,,($*(/,-/5-'**431840/45/&'&&)%&(*+)'(*)%(((.)2)9:1://6)&)()).-,,/-*5.90--...4(/.,1.-/-59.*7,,+%.2.,,///88+&''%('(&+120:3.00,%
@c8430505-a553-475d-a11a-2a3c1d826aa3 ch=181 read=205085 start_time=2019-12-13T14:47:56Z barcode=BC01 runid=2c9cf7bc05858273f10e7d7ec552fc0bd742dc3e
CCGGTTACCTTATTTGCAGCTTCACCCACAATCATCAATCCTGTAGACAGCTCCTTCCTTGCGGTTGAGCCACCGGCTTCGGGTGTTATCAACTCTCGTGGTGTGACGGGCGGTGTGTGCAGACCCGAACGCTGTTCACCCGCGACATGCTGATTCGCGATTACTGTGATTCGACTTCATATGATCAGGTTGCGAACCGAACTGAAGAATGGTTTATGGGTTTTGCTCCACCTCGCGGCGCTTCCTCTGCCGTGTAGCACGGTATTGGCCAGGTCTGTAAGGGCATGATGGATTTGACGTCATCCCCACTTCCTCCAGCGTACTGGCAGTCGCTAGAGTCCCCAATGATGGTAACTAACGCGACCTGAGGTTGCGCTCGTTGCGGGACTTAACCCAGCATCTCACGACACGGAGCTGGCGACAACCATGCACCTGTATCTCATATGGCTATCTCTCCATCTCTGGAATGGCCTTTTATGAGTATCAAGACCATAGGTTAACGCCAGCATTCACTTCAATTAAACCACATGCTCCACCGCGGTAGACCCCCGTCAATTCAACTGGGTTTCCATTCTTGCAGACGCCTCAGGCGAATTACTTATTGCGTTAGCTTTGCAGCGCGGGCACGACATCGCGCCAGTACTCATCGTTTGGCGTGGACTGCGGGATCTCTAATCATTTGTCACGCTTTCCGGGACTGAGCGTCACGGGCCAGATCGTCTTCGCCGCGTGTTCCTCCATATATCTACGCATTTCACCGCTACACGTAAGGTCACGATCCTCTCTCCTGCGCTCTGGCTGCCTGGTTCTGAAACACTGAGTTAAGCTTCAGGCTTCCACCCGGGCTTGCCGCCTGCTCCTGCTACGCCCAGCAATTTCGGATAACGCTTGCCACCTACATTACCGCGGCTGCTGGCGCATGGTTAGCCGTGGCTCTGTCGGAACGTCACTCCGGCTGCCATTTCCTGTAGCCGCCGTTCTTCCTTTATAACGAAGTTTACAATCCGAAAACCTTCTTCCTTCACGCTGACGTTGTTCAGTCAGGGGTTTCCCCATTGCCCATTCCCTGCTGCCTCCGTAAG
+
6*,+32(*0*9)-7+%&%%'**3*+)&%&,1-75664+)/&$$,%(030/1273231''&$',2.6&&)('(4*-/*+2.+7,.,13327/7./.*)')+34101-2'**('('')'+$&&(%10'+*-/)('%((%$*('&***135469867:7477627.'&&#&',&%%))+2+00&+*)-2&'0/3,,*(&)'%'41/-,*('*).48<1-.192089-))(*((37/342$$$##2*67-/%$'$#'&'(,/,,)),((&&%+'$*(()%#&))046343012/(%.0.,)*'%&,,833+',--1*+,*)))*&$(0/740+,+&$((***).57)4,+(,./696651187.*)%%%#$%(*,4-0(---+4-,,284.(%&-+,(')#%&*)-.+,,66680,%&'&+'+.,/246831,0*..))/*1024,,/*'*,+444/-,--()*''++*('()',*-68*&(%%+*+0/'++.-*$%&*2-4)(*&(+$')%-1-&,,4.&3(1*8+40.-5502,.*)+1()'/*('))673--036684-%#%()(//:336510*/+',%&)+$%$&)&///&&--()*-0)0,,.729-&**.)$$$%'$%'%%*$%')1&.)$))+++()&/1229:)0)&))+,65920)&&&)($$'&('.2-*$(-0)(+&)$+-3*0&(,-,-+./666.1&(%((0300393***(*,,.((('(%*),)+,52,00,..-+00220:30058*,-*,&*'(&$+&**&')-01+*+*,'*1/10*0//0+21002.---)-&$$*-)*&(*,+*-330&((,)*+..*-/,%)(&%('&&%$&1,-3)+.144('(,%2.0,''%)(+,9*//;485/.&&,)(-,*+('&)$)'%)/.017223613.+),(((%'%&'/,-++'**..&((**''(('(&)*-&)(+**/633;83,*)))&(+&'()-91694')..,/.,*%+()28/***/'(%$*10-2429258545:2..*+*-+/*,(%(&*%--5),2/1/;//694-.:+.7)',(.0-(%(((,))-+(''%,
@076dc180-491d-4a8d-91f4-0da4caa5ce37 ch=101 read=207178 start_time=2019-12-13T14:48:00Z barcode=BC01 runid=2c9cf7bc05858273f10e7d7ec552fc0bd742dc3e
CTCCTACGGGAGGCAGCAGTAAGGAATTTTCGGCAATGGGGAAACCCTGACCGAGCAACGCCGCGTGAAGGAAGAAAGGTTTTCGGATTGTAAACTTCTGTTATAAAGGAAGAACGGCGGCTACGGAAATGAAGGTAGCCGAGTGACGTACTTTATTAAGCCACGGCTAATACGTGCCAGCAGCCGCGGTAATACGTAGGTGGCAAAGCGTTATCAGGGGTATTGGGCGTAAAGAGGGAGCAGGCGGCAGCAAGGGTCTGGTGAAAGCTGGAAGCGCTGGTAAAGCCATAGAAACCAGGCAGCTAGAGTGCAGGAGGATCGTGGAATTCCGTAGTAGCAGCGGTGAAATGCGTAGATATGGAGGAACACCAGTGGCGAAGGCGACGATCTGTGGCTTCACAGCGACGCTCAGTCCCAGCGTGGGGAGCAAATAGGATTAGATACCCTAGTAGTCCACGCCGTAAACGATGAGTACTAGTGTTGGATGTCAAAGTTCAGTGCAGTTAACGCCAATAAGTGCTCCGCCTGAGTAGTACGTTCGCAAGAATGAAAACAAAGGAATTGACGGGGGCCCGCACAAGCGGGCATGTGGTTTAATTCGAAGCAACGCGAAGAACCTTACCGGAGTCTTGACATACTCATAAAAGGCTCCAGAGATGGAGAGATAGCTATATGAGACACAGGTGGTGCATGGTTGTCGTCAGCTCGTGTGTCGTGAGATGTTGGGTTAAGTCCGCAACGAAGCGCAACCTTGCCTCGTTAGTTACCATCATTAAGTTGGGGACTCTGCTTGAGACTGCCAGTGACAAGCTGGAGGAAGGCGGGGATGACGTCAAATCATCATACCCCATGACCTGGGCTACACGTGCACAATGGATGGTGCAGAGGAGAAAGCGAAGCCGCGAGGTGAAGCAAAGCCCATAAAACCATTCTCAGTTCAGTTATGGTCTGCAACTCGACTACATGAAGTTGGAATCGCTAGTAATCGCGAATCCAGCATGTCGCGGTGAATACGTTCTCGACCTTGTACACACCGCCCGTCACACCACGAGTTGATAACACCCGAAGTGGCTAACCGCAAAAGGAAGGAGCTGTCTAAGGTGGGATTGATGATTGGGGTGAAGTCGTAACAAGGTAACCGG
+
$&*'(*5199./8.-1.,.,/*,(-)069:625.30.20*&(+*2<3...5300-.11.+.01+-.-,6101.&,-(),-467)',%8)+,9;411918/9...9:+,6,9-167(,))++,**+,/4*(*''(+(',/-)(*))))%'&()((&1.4,'))$%(*+.1(+-0.1458761/0905.-&'-/0066668973921;,,375:425%*.((.)-,8943204;-'((5+$')&4.*-;6131/+*160..2--1151-../*-+&*((-(/-/-'(),66/-24.3559;+****2../015202*+*)/1261,2+0,86%.''*%'')-017448;6234:9413422+++//,61577,-./6/(++*.4223.)40-')%(''+$%'&%--)01453,417,)',-..802*'(+66+-*).%5())-,%69)*.)4//04++.47<8999563230-+/.-.+,/36;9;9:78606--0:756//.+-574*)&*'/++.,++,--542.:,,)),-.64764:31376-0763+-(&&++*)+*(.,3-/(/0/*+.*'*)*(/(*-71.021++03:7/7053(**'(5-62440/')+0/0*)5,,)%#''3---0001462111:1++30.6***-./;:3-+*))),+-224674-'235716667::88884519+,-886/11135854,23---+)+8438/*0081,+,,./11.5./**+231+-+''$%%*/-3.-,.7/08344+;+:,4,9-675/310.((*)*+-.0983:22378788.145;-.,'-)0-'164-02457;:8<911196'2)0(,(&)*).7/2:7430-(,*,+,$&.424946498;;71(-)'&,+-(*,./.211711,3.1-3)*,:7.06/./.98/++34<989077<9(2(6%)'028666030/0-/1735./,4-+8.7/7:57*,.+/2.-,.,5--20/*'(,,,04737072-+:249272&*'*%)(()(+,-'/04;75;735,*++-8,.--1,7+*),&&#*'($%%$$(%)')-020234,(,'.,+(')*7666,5000536.//0+,-0/25003.,,-0,022+-4662-3/308963
@e70a3d0c-060b-4f9d-94db-a9511203be5c ch=251 read=195376 start_time=2019-12-13T14:48:06Z barcode=BC01 runid=2c9cf7bc05858273f10e7d7ec552fc0bd742dc3e
CTCTACGGGGAGGCAGCAGTGGGAATGTGCACAATGGAGCTCAAACCACAGTACATCATGCAGCATTATTATGAAGAAGGCCTTCGGGTTATGAAATTACTTTCGGCGGGGAGGAAGGGGTAAGTTAATGCAACTGCTCATTGACGTTACCCGCAAGAAGAAGCACCGGCTAACTCCGTGCCCAGCAGCGCGGTAGCCACGGGAAGTGCAGAATTAATCAGGTGGGCGTACAAAGAGCGCACGCAGGCGGTTTGTTAAAGTCAGATGTAGAAATCCCGGGCTCCAACCTGGGAACTGCATCTGATACTGGCAACGAGTCTCGTAGAGGGGTAGAATTCCAGGTGTAGCGGTGAAATGCGCTGAGATCTGGAGGTACCGGTGGCGAAGAGCGGCCCCTGGACGAAGACTGACGCTCAGGTGCAGCGTGGGGAGCAAACAGGATTAGAAGGCCACTGGTAGTCCCGCCGTAAAGCGTCATCGACTTGGAGGTTGTGCCCGCTTGAGGGCGTGGCTTCCGGAGCTAACGCGTTAGTCGACCGCCTGGGAGAGTACGGCCGCAAGGTTAAAACTCGATGAATTGACGGGGCCCGCACAAGCGGTGGAGCATGTAATTCGATGCAACGCAGAAGACGCTACCTGGTCTTGACATCCACGGGAGTTTTTTTTCAGAGATGAGAATGTGCCTTCGGGAACCGTGAGACCAGGTGCTGCACAGCTGTCGTCAGCTCAGTAATTTGCGAAATCATTGGAGTTAGAGTCCCGCAACAGGCGCAAACCCTTATCCTTTGTTGCCAGCGGTCCGGCCGGGAACTCAAAGGGAGACTGCCAGTGATAAACTGGAGGAAGATTAGGGATGACGTCAAGTCATCATGGCCCGCCACGACCAGGGCTACGTGCTACAATGGCGCATACAAAGAGAAGCGACCTCGCGAGAACAAGCAGCGGACCTCATAAAGTGCGTCGTAGTCCGGATTGGAGTCTGCAACTCAGCTCCATGAAGTCAGAATCGCTGTGTCGTGGATCAGAATGCCGGTGAATACGTTCCCGGGCCTTGTACACACCGCCCGTCACACCATGAATTAGGTTGCCAAAAGAAGTAGGTGGCTTAACCTTCGGGAGGGCGCTGCCCCACCACTTTGTGATTCATGGCTAGAGGTGAAGTCGCTTAACAAGGTAACCAG
+
--0*%-'*,)',--+44,.0/96+/-'0,+-+/-.:++++)*'(&&&%%&%(&&'&'))&+#%(%1)(..(-/1.*,+-)/83:4.9434/.-*+(+'%(.4+*+*-)05)(--/-,1/,)*1,.9.7(&&)&$+*+30%)'))7032,44,),)%%+)%++%-/3.,-,,/7/1.600+73*&,,'.//+,,,,#&&(*.4/+-+,,*)%$$*'/.33,.*+)020,//039,&%**(/'-*.03:7)568732;1:323;-/2764.).2,,280'4669*),(,-.*-.-36500/--&&)-+/-/'%(%&()+25474761(/-.+.-,1,1+2)*4720*)-.1:72'''(')''&'(,*+/'++&($('-3/7.3-,&'&)%())52:95+-700,+,())'(&)&++0%52/-(&&&(/),.)&+,:<7:5,,&2,+''%'%)'#&*+4111511*'/,345;.)('')*4540/,,/103429-0+51)'+-,+%*+&&'&'&'((++**(+,334200,3,&&121469798523*(%%$'(-*040(.-''-/9492*++&(++(--6.744*2+,*7---/3/---)2..6+*0',&&)/.4/(),/<9:843&&,(),,&'%'+4.4644384448980+.2:5'((0::<35.7.-,,*-+,**,--/137566(87162632-++,+()222242/0&$#.,..79931+-.-*%'')'03*()--.1-+(''((%)4:2%()*/6)).0-93553.1,5(2:.*01/6.*,%%,*+5:34439/8,+.24-;:6:77.,1*(*)%&(115620//-.,,+&*%),+1.-5/&.*%/1/*+3597:9822448;8)**./2(%)(%&,005/)1)+)++((-05457;4.+*+--//188*(''')(.041212'*(',(%+.6(.%*&*1-76,2/-/97/622232)1)/0/*/-,03./)++../01+007$'+)-(',+6---5..-,,-$()$&$&$%(.1001)*.960.+'(('(2,*,+-0/--+766-2-,-5432/292260.26-.),)''('',()/6/2)'*.:6*%*+(()'*((+))'4+424:7%87.+4,01330/310'+,&)054//02383('+(-/%'#.*.,/.,--&%'%).+*+),)-534--
@dc82ef74-73f0-45f3-9e23-1f594b8d6945 ch=271 read=105152 start_time=2019-12-13T14:48:14Z barcode=BC01 runid=2c9cf7bc05858273f10e7d7ec552fc0bd742dc3e
CTCCTCAAAAGGAGGCAGGTGGGAATATTGCACAATGGGCGCAAAAGCCTGATGCAACCATGCCGCGTGTATGAAGGCCTTCCGGGTTGTAAAGTACTTTCAGCGGGAGGAAGGGTAAAGTTAATACCTTTGCTCGTGACGTTACCCGCAGAAGAAGCACCGGCTAACTCCGTGCCAGCAGCCGCGGTAATACCAGAGGTGCAAGCGTTAATCAGATTACTGGGCGTAAAGGCGCACGCAGGCGGTTTGTTAAGTCAGATGTGAAATCCCCGGGCTCAACCTGGGAACTGCATCTGATACTGGCAACTGAGTCTCGTAGAGGGGTAGAATTCAGGTGTAGCGGTGAAATGCGTATCTGGAGGAATACCGGTGGCGAAGGCGGCCCCTGGACGAACTGACGCTCAGATGCGTGGGGAGCAAGCAGAAGTTAGATACCCTGGTAGTCCACGCCGTAAACGATGTCGACTTAAGGTTGTGCCCTTGAGGCGTGGCTCCCGGAGCTAACGCGTTAAGTCGACCGCCTGCAGAGTACGGCCTGGGTTAAGAGCTCAAATGAATTGACGGGGCCCGCACGAGCGGTGGGGCATGTGGTTTAATTCGATGCAACACGAAGAACCTTACCTGGTCTTGACATCCACAGAACTTTCCAGAGATGGATTGGTGCCTTCGGGAACTGTGAGATGAGTGCTGCATGGCTGTCGTCAGCTCGTATTTGTGAAATGTTGGGTTAAGTCCCGCAACGAGCGCAACCCCTTATCCTTTGTTGCCAGCGGTCGGCCGGGAACTCAAGGAGACTGCCGGTATTGATAAACTGGAGGAAGGTGGGGATGACGTCAAGTCGCAGGCCCTTACGACCAGGGCTACGTGCTATTGGCGCACAAAGAAAGCGACCTCGCGAAACAAAGCGGACCTCATAAAAGTGCGTCGTAGTCCCGGATTGGAGTCTGCAACTCGACTCCACTGAAGTCGGAATCGCTAGTAATCGTGGATCAGAATGCCACGGTGAATACGTTCCGGGCCTTGTACACACCGCCCGTCACACCATGGAGTGGAGTTGCAAAAGAAGTAGGTAGCTCCCCTTCGGGAGGGCGCTTGCCACTTTGTGATTCATGACTGGGGTGAAGTCGTAACATTAACG
+
&*.,+,-2,(+*)*)'$'++-2+--,-4/,*(*(3--72-'+-00++,33/&)#')%+*,,.793647777))-+*3/5303)399190/182/13.66)*%'$+,*(-()%*,*)-4(+.7.7./0053.+2384520313302:.-01./.%*(()666+6/0.-**0/-1041.//,.1-+,/2.7//)7(&)+...-./)&(+0-7-/1(+-1713387100450+&()*+'-)5-048/6461*.1/0.04..2931&+/))114,-22224251815<;-821111//../5/604/,,((%'(**11558+*%208+/0/00111,-0///..--711%',')<87635470-4.+715:;2;0.3.**)('&&'.46+*,659)%++-//-&)*/'(%%'')&(&0*&),82%,*''((,1.,53/68-()/0(000/),-0687:;742.00365.*)(%&***/12/7-$$&))66111/51,2''+,+,-237/-0--421/344687576.+'&%&%'(-'051133(3'00&+%*/3-)()()51716744:5.5)''$'&*+-14589(+,-500227;9486;8.-.,.8)710.00-1830.0,/71/.2117001998.++*+-0,4:*2,*)&'*443-00,*,+/64;80;8-71176/-&,.($+-*),'(&*+6656::8/8)*-4412'06+&+(().)*/901/1;5403*-*'(/,0().0.222293)31213,,1,,/4./85443645+3/-,5+20098/3(2*-04862,,+.',.+,.8;33227,++,,.36/86-123697::7,(+)$%$)'-*()''()0130,55.(()%()),,+,$&&%%$+)*(&')($$')+/01(+'')((')+')+33+9,-,+-57)+,554333477.8.+/4-00-.+*+/246292225/3233+**+,/-+.'1))+0++&)%*+0-/-945465,)*+(07.*--0-./945:4546'-255232/02411.2;,;:+*01(,,230.-,)*+1/%(2903179+%(*&)&)'&&%&%))*((*,(80,30+,+/,4*.4&*-9314456<6872.22166,)'(&'&0/0+&&#+(2*92
@34673489-9349-4b2f-a3b9-e17b5200b124 ch=80 read=222877 start_time=2019-12-13T14:48:14Z barcode=BC01 runid=2c9cf7bc05858273f10e7d7ec552fc0bd742dc3e
CCGGTTACCTTGTTTACGACTTCACCCCAGTCATGAATCACAAAGTGGTAAGCGCCCTCCCAGAGTTGGCTACCCTGCTTCTTTTGCCAGCCCACTCCCATGGTGTGACGGGCGGGTGTGTACAAGGCGGGAACGTATTCACCGTGGCATTCCTGATCACGTTGCTATGATTCCGACTTCGCTGGAGTCAGGTTGCAGACTCCGTCGGACTACGGCACTTTATGGGGTCGCTTACCGCGGTGCTTCTCCGCTTTGTATGCGCCATTGTAGCACGTGTATAGCCCTGGTCGTAAGGGCCATGATGACTTGGCAATCATCCCCACCTTCCTCAGTTTATCACTGCTTGATCTCCTTTGAGTTCCCAGCCGGACCGCTGGCAACAAAGGGATAAGGGTTGCGCTCGTTGCAGGACTTAACCCAACATTTCACAACACGGAGCTGGCGACAGCCATGCAGCTTTTTCCTGTCACAGTTCCAAGAAGGCACCAATCCACCTCTGGAAGTTCTGTGGATGTCGAGATGAGTAAAGGGTTCTTCGCGTTGCATCAGATTAAACCACATGCTCCACCAGCAGCCGCGGGCCCGTCAGATTCATCCTGAGTTTAACCTTGGCCGTACTCTGGGCGGTCGACTTAACGCATTAGCTCCGGAATACGCCTCAAGGGCTGTACTCAAGTCGACATCGTTTGCAGCGTGGACTGCAAGGGTGAATCTAATCCTGTGTTGCTCCCCACGCTTTCGCGCCCTGGGCGTCAGTCTTCGATCAGGGGGCCATGCTTCGCCATAGTATTCCATCAGATCTCTACCGCATTCACCGCTTTGCCTGGAATTCTACCCCCTCTACAGGACTCAAACGCCGGCGGTATCAGATGAGTTCCCAGGTTAGGCCAGAGTTTCACATCTGACTTAACAAACCATACCGTGCAGCGCCACGCCCAGTAATTCGGTGGCACGCACGGTTGACGGTAGCTACCGTGTCGATAGGCAAAGGTATTAACACTCCTTCCTCCCAGCGAACAACGCTGGCTGGTATGCCTAACGCGGCGCGGCGCTCGTGCCCGTTTGTGTTACGCTTTCCAGAACGACATCGCGCAAAGCGGTAGCCCGCG
+
+4(*3,'-)&%$)3-)+-+0171,2-0,+,054951752*/)*)()+/.02/0//841,)'$'$(*+'()()..,,&,,4-3640&-)%*.0-+0/45,)--.+14468653300++.-*$&&')0/2'/-)..-..0://6702,411351+,.28-#%',4&)'$(,11718.15898%%%+)'())'*-7/./'(3312(%*-*1/:95,.''&-.20(%%)2-++%&''&-)%$(('$&*4*))*$&-.1.0411.+.3-11+&%'(&*/22+&%%'41**16:9/1./)020.**)-,+*))%*'((%')90811*'+*)6/.*.()+;,+-7*--))0)**43-14075%(,5<*3++,151:59;45220+/&,38+,19001,-/)*/-.*00445:45'76/)''*&-/)..//598445422.0-,&'**-&-/,2/24712*1%''''((&)%&$''%+'12.6*('%'*,2-+2-2528.+1,+-2/.-+*0664,*,316,/)())*)%&$()6,+/+1:77:2*--01/06671-*,2,7345/-/01334+(-&&)/,*-&(),00281,02(&(2,88821/0/00/)).*%#$()),*./00.)+3333953-+(()/.2++(-**-/51,)((%%'*+0868,0*41/**-**,.+5-30.,/(+/*41*&/),-./7:875(.(&*)&+%.)(//22/2,)(%&(&$(*846-+.--19.3+,',0+*,-),089893/-0%'(,1'(218-98&(&''(($&)&'%%-)+9)+&.0'+,31+*+(+%%&#*)**0+%',(+).4052'&)+,/+-.+/,+(''*$,02677,9:8/7),*'*20679%,$(&#(/*5-)(0.4.+/634,,(,,2,*&)(-.//,0.618.14+1,$%'*512-/$$%%'%$'(.1**$'&2)+'%&%%#$"##$#%&)'()#&),'%%%%#$$%%%+,+-.('&+270,2,+-*+&)%)(0.)./-*.,'$$%'&&%%$%#$%&(%$'+&$$#%$&$$%%%)%%$$%&&%$&%&$$')&%(.'&%$&($%#%&(&'%$%,**'$%%++''&(&('&&%$$$$&$%$&%
@1f6c3922-3c17-4db3-9206-c1557fb10103 ch=330 read=81593 start_time=2019-12-13T14:48:12Z barcode=BC01 runid=2c9cf7bc05858273f10e7d7ec552fc0bd742dc3e
CTCCTACGGGAGGCAGCAGTGGGGAATATTGCACAATGGGCGCAAGCCTGATGCAACCATGCCGCGTGTATGAAGAGGCCCAGCCGGGTTGTAAGAATTGCTTTCAGCGGGGAGGAAGGGTAAAGTTAATACCTTTGCTCATTGACGTTACCCGCAGAAGAAGCACCGTAACTCCGTGCCAGCAGCCGCGGTAATACATACCGCGAAGCGTTAATCGGAATTACTGGGCGTAAAGCGCACGCAGGCAGTTTGTTAAGTCCAGATGTAAAATCCGGGCTCAACCTGGGAACTGCATCTGATACTGGCAAACTTGAGTCGTAGAGGGGGGGGTAAATTCCAGGTGTAGCGGTGTCGCGTAGAGATCTGGAGGAATACCGGTGGCGAGAGCGGCCCCTGGACGAGAACTGACGCTCAGGTGCAGCGTGAAGAACAAGCAAGTTAGATACCCTGGTGATCCCACGCCGTAAACGATGTCGGCAGGTTGTGCCCTTGAGGCGTGGCTTCCGGAGCTAACGCGTTAAGTCGACCGCCTGGGAATACGGCCTGGGGTTAAAACTCAAATGGTGTTGGCCCGCACAAGCGGTGGAGCATGGTTTAATTCGATGCAACGCGAAGAACCTTACCTGGTCTGACATCCACGGAAGTTTTCAGAGATGAAATGTGCCTTCGGGAACCGTGAGACGGGTGCTGCATGGCTGTCGTCAGCCCGTGTTGTGAAATGTTTGGTTAGTCCGCAACGAAGGCGCAACCCTTATCGCTGTTGCCAACGGTCGGCCGGGAACTCAAGGGGGACTGCCAGTGATAAACTGGAAGGTGGGGATGACGTCAAGTCATCATGGCCCTTACGACCAGGGGCTACACACGTGCTACAATGGCGCATACAAAGAGAAGCGACCTCGCGAGCAAGCGGACCTCATAAAAGGGTCGCGTCGTAGTCCGGATTGAGTCTGCAACTCGACTCCATGAAGTCGGAATCGCTGAAAGTAATCGTGGATCAGAATGCCACGGTGAATACGTTCCAGGCCTTGTACACCGCCCGTCACACCATGGGAAGTGGGTTGCAAAAAGAAGTAGGTAGCTTAACCTTCGGGAGGGCGCTTACCACTTTGTGATTCATGACTGGGGTGAAGTCGTAAAGGTAACCG
+
..*,%$%*3,),*./0.)(+*/2**/,*00'-%%&%(04.,+/.7*6:53/,$()*,,22067..../23563/')(.,+%$%&-/820/%+,-)%'(($*-591-11059,*-')&.3,/1;81/7&-),,42;3+.00+020.452832:./0-*/*%*)$(&)*((/61,-&&+34;55620481609-1..+0*'&-,+.+-3*.0584759+.1-0.2327:64208:5//)*$)(0*0.2)+3:723;86/.7(),840,-67.+2-+17637.20403::498:32220.-.012.6.-46'**)*+11,$'#%$**--0/1,,+*0)4+/--5+'()+),*+'('')(+*+)&+78:;202+/2/09848306**,'',1*//76*).21--$),**,,-22348(+655)%&%%.&*/)-1645487//1./,6568;+,52-,*'$%%&++35278922211)3,/')&+**2,,+03('2,4655887:5540..-+,-1173432254717.--7-8:;9843(,('+*.0.&')00,6//+.(*729,,.&)&&+*1,;4..*//3+4.-0&''%(,,,)(3'*&'+.-.01258545218.0240.1,-..02334/./113,+,05-6.,997.1+)*+,01.7.689:;9;84<9.7377872437,+*,.2888674745599784..28..44/6.../42---9001.-#')+,,03+92.+*.1130)**&*())3&(+)2.,3:1'1/814)5/04<424138640//*,)//36:344231002.0.3-/.041:9/0134/01-/4,287:9-/-0,2))'$%'(33,.08+/0--'((,++-/:6:3<.10..4455182+()')(()2258997:72)327*1.947866343/+*),00'%$&0199:964/,1-5+'&+,.6:857434445565.2121-.1(/&-01/1%$()+)*,0-./:94435.//:67:5.00:6,-52672108''342,+2-+*,*,313:2358(4063798:,1+*+28328-1*242+%()')*0--,'%%$-(41598+8++35664727022(//6811445:7.//0276593+/+4*++%((**---2:79.
@7fe9bf74-90fb-414d-8d47-5287f3c890f1 ch=157 read=96908 start_time=2019-12-13T14:48:12Z barcode=BC01 runid=2c9cf7bc05858273f10e7d7ec552fc0bd742dc3e
CTCGGGAGGCAGCAGTGGGAATATTGCACAATGGAAACCTTGATGCAGCAACGCCGCGTGAGTGATGAGTTTCGGGTCGTAAGCTCTGTCTTTGGGAAGATGACAGTACCCAGGAGGAAGCCACGGCTAACTACGTGCCAGCAGCCGCGGTAATACGTAGGTGGCGAGCGTTATCCAGTTACTGGGCGTAAAGGGCGTAGGCGGATGATTAAGTGGGATGTGAAATACCGGGCTCAACTTGGGTGCTGCATTCCCAACTGGTTATCTAGAGTGCAGGAGGAGAGTGGAATTCCGTTAGCGGTGAAATGCGTAGAGATTAGGAAGAACACACCAGGCGAAGAGCGACTCTCTGGACTGTAACGACGCTGAGGCTCAGCGTGGGGAGCAAACGGGATTAGATACCCTGGTAGCCGCAATGAAGCGGTAGATATTAGGTGTGGGGTTTCCAACACCTCCCGTGCCGCCGCTTGCGGTAAATATTCCGCCTGGGGGAGTACGGTCTGAATTAAAACTCAAAGGAATTGACGGGGACCCGCACAAATGGCAGACATGTGGTTTTAATTCGAAGCAACGCGGAGGCCTTACCTACATGACATCCCTTGCATTACTCTTAATCGAGGAAATCCCTTCGGGGACAAGGTGACAGGTGGTGCATGGTTGTCGTCAGCTCGTCGTGAGATGTTGGGTTAAGTCCCGCAACTTGAGCGCAACCCTTGTCGTTAGTTACTACCATTAAGTTGAGGACTCTAGCGAGACTGCCTGGGTTAACCAGGAGGAAGGTGGGATGACGTCAATCATCATGCCCCTTATGTGTAGGAGGGCTACACACGATGCTAATGGCTGGTACAGAGATGCAATACCGTGAGGGGTGGAGCCAAACTTAAAAACCAGTCTCAGTTCGGATTGTAGGCTGAAACTCGCCTACATGAAGCTGGAGTTAGTAATCGCGAATCAGAATGTCGCGGTGAATACGTTCGGGTCTTGTACACACCGCCCGTCACACCATGAGAGTTGGCAATACCCGAAGTCCGTGAGCTAACCGCAAGGAGCAGCGGCCGAAGGTAGGGTCAGCGATTGGGGTGAAGTCGTAACAAAAGTAACCGG
+
+-*&./+.1./340270++,+,/710/202300,(++,/04028::44436758;37771&')*-*)&+-;4/0:344487(*+*-.-.06;9.75.*)/,-+1%+*&()''-+).'++$&'')/3.%%('''))*011//.-0201///.0*+/;664263/:0-...00:1/0*%&',(,/28300323*,45+//.2:66;8982420)+**79:911-)-*%'3..8458602/07493/-)&&'),.)-(*+.125051*))((&)+3342,)*-)**+)+).)/()&%(('))+13-).(((+*)')+*+2/052-'(,3/2/)-*$%'(,+0*(*,03.11414597677+7+*)+,55631/3154-/01269;1*.02;65+;.+9*&&4/008+,163//14))'&+*1-%*).+**1.,,1,,42665;;-02..)0''%),,34)(1068/11,0-+,-').'*('(-/15/086684-(%(),.4.,,')+3040;934768;--+,,1./,0+1:658;5..-220',)++/025+1,-.7/;;2/9710),*')521++2/**%()+,(-+&&&),336//6.*(/-/5/9+++))+,623)+'%+(&)//*&1(**,*223312/038/55568:/33//:8;678885+%'')+-*'-('')--18*2357/704050*,+0'%%&&*)001%1.,+2/0205.-(/+,-758;3/6/*(*)+)/6/6443*'')*,689::;888507150501.,6+11-'/)24-1326553,,+,-1//1&04-,,3-./976711)(,*./0/--)++%())),++/,,,75237,+-))22.10--1;:9/.,0+&'-4)*,.2;:07/69761/5899541&,).3)2(/-,+%04500,2)',(&*'%&'&+**()*24--)10-+25023,,+-/3501+933667:8;;6263)11178.6--)*4-343/.(**'.0++,,*-+57875-,++44-4+4+++:;)(.0*01201255443543,*-*+)'**/**&&(3-/3+2-/064./,133':(8990,+/*%-3277:/472('(-(*:92
@e910ef26-b61f-4c0f-b95c-143ca86fec3c ch=14 read=77681 start_time=2019-12-13T14:48:19Z barcode=BC01 runid=2c9cf7bc05858273f10e7d7ec552fc0bd742dc3e
CCTTATTTGCGGCTTCACCCCAGTCATGAATCACCAAAGAGTGGTAAAGCGCCCTCTTACGAAGGTTAAACACCTACTTCTTTGCAACCCACTCCATGGTGTGACGGGCGGTGTGTACGAGGCCGGGAACAGTATTCACCGTGGCATTCTGATCACGATTACTAGCGATTCCGACTTCATGGAGTCGAGTTGCAGATAATCCGGACTACGACGCACTTTATGAGAGTCCGCTTTATCTCATGAGTCGCTTCTCCTTGTATGCGCCATTGTAGCATTATTAGCCCTGGTCGTAAGGGCCATGATGACTTGACGTCATCCCCACCTTCCTCCAGTTTATCACTGGCGAGTCTCCTTTGAGTTCAGCCGGACCGCTGGCAACAAGGATAAGGGTTGCGCTCGTTGCGGGACTTAATAACATTTCACAACACAGGCTGACGACAGCCATGCAGCACCTGTCTCACGGTTCCCGAGGCACATTCTCATCTCTGAAAACTTCCGTGGATGTCAAGACCAGGTAGGTTCTTCGCGTTGCATCAGATTAAACCACATGCTCCACCGCTTGTGCAGGCCCCGTCAATTCATTTGAGTTTAACGCGTGCCGTACTCCCCAGGCAGTCGACTTAACGCGTTAGCTCCGGAAGCCACGCCTCAAGGGCACAACCTCAAGTCGACATCGTTTGCAGCGTGGACTACCAGAATTAATCCTGTTTGCTCCCCACGCTTTCGCACCTGGGCGTCAGTCTTCGTCCGGGGCCGCCTTCGCCGCAGTATTCCTCCAGATCTCTGCGCATTTCACCGCTACACAAATTCTACCCCCCCTCTACGAGACTCAAGCACGTGTCAGATGCAGTTCCCAGGTTGAGCCCGGGGGTTTCACATCTGTTAACAAACCGCCTGCGTGCGCTTTGCGCCCAGTAATTCCGATTAACGCGCACCCTCCGTATTACCGCGGCTGCTGGCACGAGTTAGCCGGTGCTTCTTCTGCGGAGGTATTAACGTCAATGAGCAAAGGTATTAACTTCTCCCCTTCCTCGCTGAAGTGCTTTACAATGGGCCCTTCTTCGCGGCATGGCTGCATCAGGCTTGCTTATTGTGCCAATATTCCCCACTGCTGCACTCCGTAGGAG
+
&$%&&,3*'()'()1-32786-010,-,&554+3'40/&$())(((-,'(*093/(%&%$%)*+2/9.+''%(-*&/29,2::-52136,)+)6,$&%+-)'(+04897,640/*'')(%.)07%2,-&+&',17:555:5;8;777<8,++)*'(+//9.-+%)',/594&(+7889/24-*))(((,.,&)$,+0/4-.305586556653/(-38;451*&$)1/))**2&$%&'.&'/....(,.1,..*,,*+-/6879;116,+-*,&&'*.-++11+,7;884-8.)-,&'&&%'**()&&'*2249:817;5+076:0/,,.-.2</..0))4(4+(%'')/1,*.-*+.42/)--*0/49966516*.(+-0/41322*--.9+/+01666;665;:3/1-1+&'&(',4*,-/3-//0&*./04231-/.-212962/.,,01365552*-,798/4+''0*)(((.8777843/,)(*./.+/338,/6<;;97845399<527./(5-989<9540/)$%**1&',/,<<:9:/00054654.0,*+5*-.43%.)276-)+/)2-7437<:2558;9./)$&#*$&,++-/.725-+/79(54232-4)0'()3020/*01//0.0.+14/326;9933/7-,**,1,0,2-5255.1145872:4'(#*++88:12-&*-+)(&-'0*-685064,&()/0/,*-,//96214056973998//...88;:520((-/02-)1.47421702%))-1582001*+.1012,+0./05<95//5//0)*#$$(/-40().020654+/0)2.*1/368..%($&%&$(,*047794711'(%(,225123/6-*-33*-;9.+,-/13)'&%$''(56:.1:68:98973)))%$('(+,)).+.0642*+,4.,**))*-095236,)+14026185;777:917.--)&)*+)'+&(-+')0406<99944,'*(('*+,-,+,+4,,,0+*15,,0//-1*&'(,''+.6,*/3.*++03*..)*(),+)&*+*'&))42)1857*,((*3-/16:6/----1'52+/'%%&%%*0+/,**01.387.*)+*10/(%%'&++55.264-'*
@4ef1bf88-5770-4ea2-80b1-218b27c5684b ch=373 read=170132 start_time=2019-12-13T14:48:18Z barcode=BC01 runid=2c9cf7bc05858273f10e7d7ec552fc0bd742dc3e
CCGGTTATCTTGTTACGACTTCACCCCAATCATCAATCCACAGCAGACAGCTCCTTCCTTGCGGTTAGGCCACCGGCTTCGGGTGTTATCAACTCGTGGTGTGACGGGCGAGGTGTGTACAAGGCCGAGAACGTATTCACCGCGACATGCTGATTCGCGATTACTAGCGGTTAACTTCATCGAGTTGCAGACTACAATCCCGAACTGAGAATGGTTTATGGGTTTTGCTTCACCTCGCGGCTTCGCTTCCTCTGCACCATCCATTGTAGCAGCACGTGTGTAGCCCAGGTCATAAGGGGGGGCATGATGATTTGACGTATCCCGCCGCCTTCATCCAGCTTGTCACTGGCAGTCTCGCTGAGAGTCCCCAACAATGATGGTAACTAACGATAAGGAGTTGCGCTCGTTTGCGGGACTTAACCCAGCATCTCACGGCTTTTGAGCTGACGACAACCATGCGCTTTCCACCTGTATCTCATATAGCTATCTCTCCATCTCCTGGAGCCTTTATGGAAGTATGTCAAGACCTGGTAAGGTTCTTCGCGTTGCTTCGAATTAAACCACATGCTCCGCAACGTGCGGAGCCCCATTAATTCCTTTGAGTTTCATTCTTGAACGTATCTGGGCGGTGCGCATTTGCGTTAACTGCGGCACTGAACTTTTGACGTCAACGCTTGGTACTCATCGTTTGCGGCGTGGACTACTAGGGTATCTAATCTATTTGCTCTACGCTTTTCCGGGACGCTGAGCGTCAGTTGCAGGCCAGATCGTCGCCTTCGCCACTGTTCCTCATATATCTACGCATTTCCACCGCTACACATGGAATTCCACGATCCTCTCCTGCTCAGCTGCCCTGGTTTCTATAAACACTTCAAGAGGTTAAAGCTTCGGAAAACTTTCCTGAACCCTTGCTGCCGCCTGCTCCCTCTTTACGCCCAATAATTCGGATAACGCTTGCCACCGTATTACCGCGGCTGCTGGCGTAGTTAGCCGTGGCTTTCTAATAAAGTACCGTCACTCGGCTACCATTTCCTGTGACCGCCGTTCTTCCTTTATAACCAAGTTTACAATCGAAACCTTCTTCCTTCACGCGGCGTTGCTCGGTCAGGGTTTCCCCATTGCCGAAAATTTCCCTACTGCCTCCCGTAGGAG
+
7935373116;.22-*/154:3,5:8*/020,0//935/(**-,,(--+...18969-**,-:;3:118:3,.-,..175+5,--*1.//.5--.'*+610()+-,552-(*0*/0.10055-8472*%/1/0557;5*.0)+----019996747--.-4.31..*'/'+(*1).2*(-*,7-8-++&'654466;6/*'(0++*(*)*-*-2/4<-26920:8)(*4,:55:6624,60185.-+-)+*011456681/-,260)(''&)))/0045.*+*+-,)0155761'/,413./56://///7<20/5+)#(,4+(,,$)+.23*52--)+(0,-.033/+)%'-658667+)'*,+787)2,2-7-*+..2.--*,.72321-&+,%)25-..11108:)*5-9662321-12+*%-+15650011(&'('+,733223618969<986,''//*0.+.2086542/0*-.013434645424633551+,3:.-..07-+/1((&%(,.,22546553,,+/---1/;99<;9:61,$'*-;.(---261-3+--,+..4,'('#((,*5'-(%/586)+1).+10/2:8..01;9779<,-)()*)(&$&%%*./*'(((()(%.2')..-2.1/389.721/220/,-33/**.,25863%&&&&)(%*+,6876095&-+7/008;595454-,**,.27/:/./..-:0+,5.$&**-+59),(479/,'(+,-+-29:/521,-/-.3/0*(('')3-21,0./3;4333.8.3./((())+116879.::,/'(46/33.+*+%$%(+'-+;2,-+,/.3...01,*)''&%)('++*+260:-)&&('+)'$'(*+&(&%,'4--0+&)+0-'(%%)(),,'('%)+::;350,-..370491.,++2+**283&(()42-4/17;-0*97522+&()*-23%(%'()/-+6:4224111390+.**+330,)*,*..80/67+)+1-39/,/-.6347001111.1.27/6<1/*,(('&)/)*15864075-.5,+.+&)(+(()5:121;--&++%)*,306;796/-*,,1.71-....78095:39976<55975,,76840162./6'42+($)))--+)90/08:/.-
@04e24f87-55e7-47ab-b455-22f09a65403e ch=147 read=113811 start_time=2019-12-13T14:48:23Z barcode=BC01 runid=2c9cf7bc05858273f10e7d7ec552fc0bd742dc3e
CTCCTACGGGAGGCAGCAGTGGGGAATATTGCACAGTGGGCGCAAGCCTGATGCAGCCATGCCGCGTGTATGAAGAAGGCCTTCGGGTTGTAAAAGTACTTTCAGCCCGGGAGGGAAGGGTAAATACCTTTGCTCATTGACGTTACCCGCAGAAGAAGCACCGGCTATCCGTGCCAGCAGCCGCGGTAATACGGAGGTGCAAGCGTTAATCGGAATTACTGGGCGTAAAGCGCACGCAGGCGGTTTGTTAAGTCAGATCGCCAAGAATCCCGGGCTCAACCTGGGAACTGCATCTGATACTGTAGCGGAAAACGAGTCTCGTAGGGGTAGAATTCCAGGTGTAGCGGTGAAATGCGTAGAGATCTGGGGAATACCGGTGGCGAAGGCGGCCCCCTGGACGAAGACTGACTCTCCAGGTGCGAAAGCTGATGGGGAACCAAACAGGATTAGATACCCAGGTAGTCCACGCCGTAAACGATGTCGACTTGGAGGTTAACCGCCAGAGGCGTGGCTTCCGGGAGCTAACAGCGTTAAGTCGACCGCCTGGGGAGTACGGCCGCAAAGGTTAAAACTCAAATGAATTGACGAGGGGCCCGCACAGAAGCGGTGGAGCATGTGGTTTAATTCGATGCAACGCGAAGACCTTACAGTCTTGACATCCACAGAACTTTCCAGAGATGGATTGAATTGCCTTCGGGAACTGTGGACAGGTGCTGCATGGCTGTCGTCAGCTCGTGTTTGTGAAATGTTAGGTTAAAGTCCGCAGCAGGCGCAACCCTTATCCTTTGTTGCCAGCGGTCCGGCCAAAAGGAACTCAAAGGAGACTGCCATTGATAAACTGGAGGAAGGTGGGGATGACGTCAAGTCATCATGGCCCCGCCAGCCAGGGGCTACACACGTGCTACAATGGCGCATACAAAGAGGGCGACCTCGCGAGAGCAGGCGGGACCTCATAAAGTGCGTCGTAGTCCGGATTAGATCTGCAACTCGACTCCATGAAGTCGGAATCGCTAGTAATCGTGGATCAGAATGCCACGGTAGATACGTTCCAGGCCTTGTACACCGCCATGCACCATGGGAGTGGGTTGCAAAGAAGTAGAGTAGCTTAACCTTCAGGGCGCTTACCGCTGGCGATTCGGCCCCGAGGTGAAGTCGTAACAAAGGTAACCGGAAATGGGGGGCGACAGGCAAGTAGGTTAACACAAGTGCCGACAACTCTTCCAGCACCAGCAATGCGTAGCGCACC
+
+,2.-.5)42),/.+110/6485*,/-.5/10,./-4084((,+4#'&'')-+*-'0-422331632*)%&%**%))(+,8629'66/6,,/95+)-+*.:2+,%2*%,60),5++*0/+,,2'%(+,59-+45527966720:2/9/'+/-..&*)()97.2,+'')/,,-38500-,-7//0+30/9---.1-..(+-17354.6.6-0&.0'2,345::777856,+,+.)-+/.,..&--;5-/839+0:()25-))'+.&+/,-62)/1122/,230372121300000--/5652.&'))&',,-(-%'+012464,)+.)+)*-./0.-.163-&)+-1::439853--)*),+.133437,,1-,/0+312300.,.6/210675/)+308,*&(*($)&.++++)$100,.&()(()%($*,/1)-(,*2;4909/.4.0.24).(+&.*+*/+1*$(+-/,02;92-()(++-/,-.')%)'0+')/(&)+%'$-3,13754605*+1.,.//34.%(-*,/30566-+,1.17.157-&%'',),.+)*,0'/,263:8,59::;0/-9080957-&.623/8-,./1,).*+-2335+)**(*&+.346-5/799//0.-0%,+0).*')3311+/*/21153/24++(&'*'*+'-0*,3/-,..,-9*.-,+'.((/,/,*+2,*9+.944654356756777677764357671.-..266305*&%&*/..//6&+.*0+4+,24.,/1$.').,,2115;./0.028.61),2//5,&//872)02-+/3/',)1103:9:*/+-.049820&'''(,2:08988**0*.-.-/,4/6779:9951-+('%(*&,()**-*%'(*+/2,)280051/*)'((-17:4819102103431552*''*00/3669664..(+%))'*-+(-/*/2471+5.*())+((*&7'46+*+5(,-))'+-1.,1++,7-1354:7909/..71:2:8:/00)/31913-/2;422,),986841./6-0-24893445*$467/2.&'%(%')'*)$&$&',1/3-+/'(*1,(*3*,-1-&)*()**'*)+&%%$.(+*1:7//.+)&*+)*,/&'*%&%))1-+((*)($(%'.*,,1//,++-235:(1-,7:840.00+*-0++**.01267:63*)*++.+211//0.-&%$.-66-/&(/---0)()-,01.//080+,*''#%#%#%"
@1f2d084c-0b25-42cc-b912-0cfc59a79d38 ch=80 read=222981 start_time=2019-12-13T14:48:41Z barcode=BC01 runid=2c9cf7bc05858273f10e7d7ec552fc0bd742dc3e
TCATGGTCAATCATCAATCCCGCAGGCGAAGCTCCTTCCTTGCGGTTAGGCCACCGGCTTCAGGTGTTATCAACTCTCGTGAATTGCGAGGCGGGCGAGGTGTGGCAATGCAAGGCCGGAACGTATTCACCGCGACATGCTGATTCGCGATTACCTGGCGATTCCAGCTTCGTATAGTCGAGTTGCAGACTACAATCCAGACTGGGGAATGTGGTTTTATGGTTTTGCTTCCGCCTCGGCTTCGCTTCCCTCTGCACCATCCATTGTAGCACGTGTAGCCCAGGTCATAAAGGGGCATGATGATTTGACGTCATCCCGCCTTCCTCCGGCTTATCGCACCGGAGTCTCGCTAGAGTCCCCAGCTTAATGATGGTAACTAACGATAGAGGTTGCGCTCGTTGCGGGAACCAGCAACATCTCCGACACGAGCTGACGACAACCATACCACCTGTATCATATAGCTATCTCTCCATCTCTGGGTACATAGGTATGTCCAAGACCTGTAGTAAAAGGTTCTTCGCGTACTTCGGAATTAAACCACATGCTCCACCGCTGTACGGGCCCCGTCAATTCCTTTGAGTTTCATTCGCGGGCAATGCTACTCAGGCGGAGTACTTATTTACGTTAACTGCAGCACTGAACTTTGACATCAACACCTTAGTACTCATCGTTGTGGACTACCGAGGGTATCTAATCCTGTTGCTCCCCGCTTTCGGGACTGGAAGGCGTCAGTTGCAGGCCAGATCGTCGCCTTCGCCGCTTTCAATTGTTCCTCCATATCTACGCATTTCGCCGCTGCAGATTCCACGATCCTCTCCTGCACTCTGGCTGCTGGGTTTCTGTGAAAGCACTGAGTTAAGCTTCGGGCTTTCACCACCAGACCCGCGCCCTTGCCGCCTGCTCCTCTTTACGCCCAATGGTTCCGGATAACGCTCGCCGCCTACGTGCAACGGCTGCGGCACGTAGTTGGCCGTGGCTTTCTCAATAAAGAGTACCGTCGCTCAGCACCGTTTCATAGCCGCCGGTCCTTGCCTTAACGAAGTTTACAATCCGAAACCTTCTTCGCCACTTGGCGTTGCTCGGTCAGGGTTTCCCCATTGCCGAAAATTCCCTACTGCCTCCCGTAG
+
$##%##%###,--12).+.-'#'$'&/')*))+.))3--*,--+/,7&)14++2+-4.054*0/.+00/101++*+'*/1/&$)$$%(&+(,(1-.-')-**(+(&&$$$+,+-.02+.(,-.7,42207834545555680,-7../4/70+.(('/-007-1))')(.()+(/&'-/.,/5;4848211./-0-7(''+,'',,)(+-+'+0,6:9*+35,893&,-,*'#,,0*)()+1(&'-+02(+65421371489.//)('()'*..0+&'),3+-/10,-,4+/8;3,461122/8<3/15-123/56.*.58;84-6-*+*+-,-0*.$''(('%((*-.24'('+(,)&$)#)*.,./12776/0,./5565550-$'+19*0/55:7670/,.(%&',+'32*4/+*&('*+/.0'%-.(+(,.892115+*%).*493422+)%&$%&'*,.0255027..4*&'('#$#%%)'*./))$(,)1*-./,,*$&)+-00),41:410)'&$%$(*+.&*'$(&().690/()&)*+1,-4('&(*,,&,,,43-).4456:523:82244;-3+-.)#&(534473-1/++--'.**(((%)&&&%(,/'%)*0+0+././/+.*/,+-92488-,--.2+-+'+&'(&('(-11354,+(&'-9--*%&#'%+)*-.112153-.,'/:/1/220+&(&&%-*:853.1)%%&'&,,/,/.802'2'/733357489320020)**%'()'&(&,''760**2+&&(*2)%+*,47;:+%),).*((%'.-3/+'(*/22++--23000&(*,'&%'#$%,)1(56,)%$#$&(&$'&.,/*'+,.)&),./%1712:50/16-1..11:7/&'&'$$$$'/3-32/,./13**/4/'--1,,,0-)&,,..5.45'%&+,03399/03((&%$&'&'+-52.-'('&%,-44724&,,)),+0'(*(%)$..45:,((&-)-7++3%/1,$&&#&)%+163%'((+)+4+'%&%%$%"(&)'+'*&$'*.6.(*+/0.)(,/3-45:65-+'(($'&%+,-0//,,,--3/.+.213;,243-&0+'1*'*22-3/61*(%*+(-1,5/(&)'&
@3e193390-edea-4d49-b173-e2d62773a9fb ch=220 read=99775 start_time=2019-12-13T14:48:40Z barcode=BC01 runid=2c9cf7bc05858273f10e7d7ec552fc0bd742dc3e
CCGGTTACCTTGTTACGACTTCACCCAGTCATGAATCACAAAGTGGTAAGCGCCCTCCCGAAAGGTTAAGCTACCTACTTCTTTTACCTTCCCCTCCCGTGGTGTGACGGGCGGTGTGTACAAGGCCGGGAACGTATTCACCGTGGCATTCTGATCACGATTACTAGCGATTCCGACTTCATGGAGTCGAGTTGCAGACTCAATCGGACTACGACGCTTTATGAGGGTCCGCTTGCTCTCGCGAAGGTCGCTGCTCTTTGTAATGCGCCATTGTAGCACGTGTGTAGCCCTGGTCGTAAGGGCCATGATGACGTCCACCTTCCTCAGTTTATCACTGGCAGTCTCCTTTGAGTTCCAGCCCGGACCGCTGGCAACAAAGGATAAAGAGGTTGCGCTCGTTGCGGGACTTAACCCAACGTTTCACAACACGAGCTGACGACAGCCATGCAGCACCTGTCTCACGGTTTGGCACATTCTCATCTCTGAAAACTTCCGTGGATGTCAAGACCAGGTAAGGTTCTTCGCGTTATAAATTGGCCGTATCACCGCGTGCGGAGCCCCGATCAATTCATTTGAGTTTTAACCTTGCGGCCGTACTCCCCGAGCCCGGTCGACTTAACGCCGATTAGCTCCGGAAGCCACGCCTCAGGGCGCAACCTCAAGTCGACATCGTTTACGGCGTGGACTACTGTATGTCCCTATGTTTGCTCCACGCTTTCGCACCTGAGCGTCAGTCTTCGTCAGGGCCGCGCCGCCACCGGTATTCCTCAGATCTCTACGCATTTCACCGCTACACCTGGAATTCTACCCCTCTACGAGACCGAAACGCAGTATCAGATGCAGTTCCCAGGTTGAGCCAGGGGATTTCACATCTGATAACAAACCGCCTGCGTGCGCTTTACGCCCAATTCCGATTAACGCTTGCACCCTCCGTATTACACCGCGGCTGCTGGCACAGGTTAGCCAGTGCTTCTTCTGCGGGTAACGTCAATGAGCAAAGGTATTAACTTTACTCCCTTCACTTCCCCGCTGAAAGTGCTGGCCAGGCCTTCTTCATACACGCGGCATGGCTGCATCGGAACGCCCATTGTGCAATATTCCCCACTGCTGCCTCCCGTAGAACCC
+
4327.;./:1<//5-02089<9111-*-14%)'(276.50:23889780+21882.3(')/2*,3-779-///9;7/326+450*'('%'+12-*19-&4/563/./+,167170..,0159:02/-+75.7/+2-4.--456622.-/803332-')+,392/1++,2239674354;4.11($&(*('01958669858*;-00:8875572-&--1*)))+,3+5850103.0/0*,),,+,-2./*)0%')*.0($&$'++-38;39;,-0/--./011///44;8./9:9/3,%+*&*8))+()()-5-53(+7.:7936-13:---;41/3//,556371*,1/(.305.**06*5911.,0014110439+,8.726()'++/1(/.21972;23/;:5504/)*'&/-754:7&(+.6202106556/4766/02:07:;/8767;46545538597<),&&%)(3-++..0002.,-13//243:767;430..05215))270.(1,4;99<4)'&+(''%*-1+,&)&$$%(''+-'()++.,/%'5:5*(').,91;939:4+&(477,483.2-,)/+6*&)&*,.65.(''4,&)206--0/0.92-0&&%(&)*.-5'2*+(*.0-04484.+/8.+$(*&2.20).)/7579698450(%,*50/06:421()&()*.$*')'$$'*.72./*.'&')*+12.)*&.00/)6448956768<3110*4595:36*(''*6/18%11/+24425++/787767889/6;-++/.)*+-334856*1)2*96+63.+*-611(%%%'&$''%*),(*+01:'2)&$&()9:7;3*.-**0.,9,*(32)+97+,*,-00,+*'/:67;;:<-7+),7674/-(+'''0.60/./*1,0*.496;93011,,,2:434756.3.+-(+3391;222::3-*&+%*.-20113%-,,-4;59<9210.6425:8676,-++)0,2-'+-.,/+-)(),)%0-59,.:7%&&$)+3/)*50/3/,.)+&('6'*)*)78:32:34853,//004312./*,00/14))%$'%+0.(1,+,-+*-+-132::3,/4034335.64(*(*)').,(
@d4e38dad-ca7e-46f6-9a28-10b957705706 ch=99 read=195329 start_time=2019-12-13T14:48:49Z barcode=BC01 runid=2c9cf7bc05858273f10e7d7ec552fc0bd742dc3e
CCGGTTGCCTTGTTACGGCCGCAATCGCTATTTTGCCCCGACGCCTCCTTGCGTTAGCTCAGGACTTCGGGTAACCAACTCTCATAGTTAATGACGGGCGGTGTGTACAGACCGGGAATATTCACCGCGACATGCGATTACTAGTAACTCCAGCTTCGTGGCAGGCGAGTTTCAGCACCACAATCCGAACTGAATACGGTTTTAAAGTTTGGCTCCACCTCACGGTATTGCATATAACAGCCATTGTAGCGTGTGCGTAGCCTACGCGGGGCATGATGATTTGTGTCATCCCCACCTTCCTCCTGGTTGCCCAGGCAGTCTCGCTGGAATATATCAGCAATGGTAGTAACTAACGACAAGGGTTGCGCTCGTTGCGGGACAGCAACATCTCACGACGCGAGCTGACGACAGCCATGCACCACCTGTCACCTTTGTCGAGGATTTCCTCGATTAAGAGCCAATGCAAAGGGATGTCAAATTGTGGAGAGCAGGTTCTTCGCGTTGCTTCGAATTAAACCATATACGCTACTTGTGCGGGTCCCCGTCAATTCGCTTTGAGTTTTAATCTTGCGACCGTACTCTGAGCGGAATAATGCGTTAGCGGCGGCTTCCGGTGCTGAAACTACCTATTATTCATCGTTTACGGCGGACTACCAGGAGTATCTGGCGTCTGTAACCCCGCTTTCGATAACGTCGATTTAAGTCCAGAGAGTCGCCTTCGCCACTGGTGTTCTTCCTAATCTCTACGCATTTCACCGCTACACTGGAATTCCACTCTCTCTCACCACTCTAGATAACCAGTTTGAATGCAGCGCCCAGAAGTTGAGCCCGGGTATTTCATCACTTAATCATCCGCCTACGCTCCCTTTGCATGGTAAATCCCGGATAGCGCTCGCCACCTACGGCTGCTGGCAGGCGCTAGTTAGCCGTGGCTTCCTCCTTGGGTACCGTCATTATCTTCCCCAAAGACAGAGCACTGCGATCCGAAAGAAACGCTTCATCGCCACGCGGCGTTGCTGCATCAGGAGTTTCCCCATTGTTAAAATATTCCTGCCTCGGCGAG
+
-2/30'$04/7/-6(&'%%$$''((3+*,%-1*'%('(&%'(&+()*$&%$&(&*'*,.-&,..26:601+()()+,*,-0/.,0#*(&$()-.2/8961.4&-&&%&'&,+,''&'$#$&('%'&%&(')$($)))+,+,2&3367460*&+,480&(&'$#()3.'.0;510'*%&&&(/717%&%"''+&%&#%%,)691,:++19)())*88/284,&(()1'/)''&)$%%$)++2941)&&#$''(*.+'*+)003()+'*)8:64540121-7.)%%%()10'(+*'/-7:55-3))++&)(-)(()0+&$&$&&#%'','))++&%(''+0..30//.3281219665547+6/1:..)(%((+3./08)10/&,)(&'*,-.(+,1267467880...,00)34+1,..295882....35/7.,.1*&.2'(:7/74530601,((''(-//.+/-(+14-999:4,+,,++-/+('(&*(1-<99<923(.,++154)+)*+53''($$#%#'&(*'&&%&,*+-1),-,,&$%'*1-41&(146.(..:<4+8../5-/1469+3+,.0)'&(-+),&'+,*)*))+',,),)'+'&''(+3,*%'$')&($&('%$)0,1:3233165*%.,1,/4/-,-06/11&''(**)%$'%+*(&#%#)-/+())25/))(+')+1,((.782.**2))).*&)-2/6225357<99:9:8762+.-/*+8<::724/21444;9569;98613&--(*(/+2.4/0./--,)')#+.,.141*+0./4172,8:.*)40151321/6-,*,3,-311*:/(/3,-.2:96563))++3/9938836:<878561:1*01)&+(*(.,6:7.//(-/.//)-(,3459;5695&%%$#$$&&&$%$**+%%(&/.82126131-,.0.)-.'(&..*+,099980700---)*((--40..3)*,''#$'&-,-.0,,1/)&,*&(%')0,1..&%$%'(3/612.4//+*)*,9&.1'*/<7/122/100+&'),*(+%&(($$&&()')('&*
@b0045b96-2870-4b17-9254-a5fb95249720 ch=450 read=65359 start_time=2019-12-13T14:49:00Z barcode=BC01 runid=2c9cf7bc05858273f10e7d7ec552fc0bd742dc3e
TTGTTGTGCTTCGTTCAGTTTGTGTTGCTGGTGCTGAAGAAGCTGTCGGTGTCTTTGTGTTAACCTGCGCGCAATGGCTCTATCTTCCGGTTACCTTGTTACGCTTCCTGATCATGAATCACAAAGTGTTAGCGCCCTCGAAGTTCGCTACCTACTTCTTTTGCAACCCACTCATGGTCAGCGTGACGGGCGGTGTGTACAAGGCCGGGAACATCGATACCGTGGCGTTGATCCATTACTAGCGATTCCGACTTCGAGTCAGTTGCAGACTCAATCCGGTTACGACGCTTTATGAGGTCCGCTTGCTCTCGCGAGGTCGCTTCTCTTGTATGCGCCATTGTAGCACGTGTGGCCCTGGTCGTAAGGGCCATGATGGCATGACGTCATCCCCACCTTCCTCAGTTTATCACTGGCGAATTATGCTTTGATTTGAAAGCGGACGCTGTATAGGATAAGAGTTGCGCTCGTTGCGGGACTTAAGCCCAGCATTTCACAACCTGACGGCGGCAGCCATGCCTTTGTCTCACGGTTTGAAGGCACATTATATCTCCTGAAAACTTCCGTGGATGGTAAGACCAGGTAAAGGTTCTTCGCGTTGCATCGAATTAAACCATACTCCACCGCTTGTGCGGGCCCAATCAGTGCATTTTGAGTTTAACCTTGCGTGCCTCCCCAGGTGATCGACAACGCGATTAAGCTCGGAAGCCACGCCTCAGGCACAACCTCAAGTCGTCAGGCATCGACTTTACGGCGTGACTACGGAGTATCTAATCCCTGTTTTGCTCCCACGCTTTCCTTTGCCTGATGGTCTTCGTCCAGGGGCCGCCTTACGCCACCGGTATTCTCCAGATCTCACGCATTTCACGCCACACCGTTCTACCCCCTCTGCAGGCTCAAACGCGGTATCAGATGCAGTTCCCAGGTTGGGCGAGGATTTCACATCTGACTTAACAATGCCTGCGGCTTTTTTTACGCCCAGTAATTCCGATTAACGCACCCTCAATGGCTGCGGCTGCTGCTGGCACGGAGTTAATAGGGTGCTTCCTTCTGCGGGTAGCAATCAATGAAGCAAGGTATTAACTGCTCCTTCTCCCCGCTGAAAGTGCACAGCTATTTCACATACGCGGCATGGCTGCATCGGGCTTGCCATTTGCTCTTTTTCTGCCTCCCGTAGGAG
+
%(.&&%**0.364792,+.54()%-(+,99985345*6(+-&''*.-)3-/2167.+..12*-(0).0*0.202+**+,2/1557:47-3.6),+',$)*&('*))+'%%+-0(*)+//2(**32*(*&')&')6831,'(%'*(&#$&*,0*)%++./775.00-19/,/.3**)&&&%%''&(,/,08717/00(.(*++2420-+')')(&$$$)'++*--,+%)(()02/+(.-,+**0..362((,.0+*'#(*-+-.4/3-///.0'/(/)/*,+%&(')%(+08133-3++),)*,.)*3325,2**)/.2/16241/,3*-.24766:536-+',)&*&)&&%%,--'089701-++57598811.1--'+,/524./,033**-1+.26.0%))3--//%0()-+'&$+&%%$%''$&&2,(&'((&*)0*+()(*''$&)/632.)'*./*+)--.047+++14/++*+&)-)&)$+)*5.+()(*+(',++*)')20./-0,+%'%&'+(.153)++5.:)),0())&'&$'$(%'((&(((*364.1.39*,5;3-'%%*((312-+.,27(.+871.+''((,.+-046,.,3,75+56/(%-+23037-3/2*)&%'+0160%(.1)))%%$)577/10141*2,+,4-,($%%&(*15-(()'('/+*%)*4-,((%'&)%')+/(4*8++/+-.15-,),/--0184804'1+2,%$$#'%'&&)%%$)*'$(+101)/'./-/),%&(.25,2.,17++/0;;,,/-43-%(&(21))&())),-))'%'.,/&*.,,-,).25,26,-*-*$&()($%%)+21544/2(*+11/++%*+0-180,%($'%%'%)+(-:4312665.**(%&&'%'/1++')'2(.+-.8113323.46;140,..-,((%$%&&('0:6.-+)()**++1+:*+()$$&%#%$&((*,003/*(*)*//))-2478/-+,0-,''$&#)0.-*%&'*-'&%%$.+*)**-995+)(*)(',.7++(%'(&$$&),('-4/--1,0%$'(-(+.0/1.,/)%*)-).+*,./+)5&*+/,*,&'+,//'+'').(&$&'&'(%')'(*%'&%(((,(,/642/&&$&)+&(,,7807,+%&$'*('%&%**((-()(,5*10*(+*-**$
@0929cee6-d9e3-4e55-bfb4-3da8e4636a00 ch=80 read=223051 start_time=2019-12-13T14:49:12Z barcode=BC01 runid=2c9cf7bc05858273f10e7d7ec552fc0bd742dc3e
CCGGTTACCTTGTTACGACTTCACTGATCATGAATCACCAAAGTGGTAAGCGCCATCCCGAAGGTTAGGCTACCTGCTTCTTTTTGCAACCCACTCCTTGATTGGCGGTGGGCGAGGAGGTGTGTACCAAGGCCCAGGAACGTGATACACCGTGGCATTCTGATCCACGTTACTAGCGATTCCGACTTCATGGAGTCAGGTTGCAGACTCAATCGGACTACGACGCGCTGTAGGGTCAACGCTCAGGGTCTTCTCTTTGTAGCCTGCGCCATTGTAGCGTGTAGCCCTGGTCGTAAGGGCCATGATGATGACATCATCCCCACCTTCCACTCAGTTTATCATGGCAGTCTCCTTTGGAAGGTTCCAGCCGGACCGCTGGCAATAGGGATAAAGTTTGCGCTCGTTGCGGGACTTAACTGACATTTCACACGAGCTGACGGCAATATGCAGCACCTGTCTCGCGGTTCCCGAAGGCACGATCTCATCTCTAGAAACTTCGTGGATGTCAAGTTAGTGGGTTCTTCGCGTTGCATCCAGATTGACCACATGCTCCACCCGCTTGTGCAGGCCCGATCAATTCATTTGAGTTTAACCTTGCGGCCCGTACTCCCCAGACGGTCGACTTAACGCGTTAGCTCGAATACGCCTCAAGGGCACAACCTCAAAGTCGACACATCCCGTTTGGCATCTGGACTGCAGAATTATCTAATCCCTGTTTTGCTCCCCACGCTTAGCACCTGAGCGTCAGTCTTCGTCAGGGCCGCCTTCATACCGGTATTCCTCAGATCTCACCGCATTTCACCGCTACTGCCTGGAGATTTCTACCTGCAGGACTCAATGCCAATTATCAGATGCAGTTCCCAGGTTAGGCCAGGGATTTCACATCTGACTTAACAAACTGCGCGCCGTACGCTTACCGCCCAGTAATTCCGATTAACGCTTGCACCCTCCGTATTACCGCGGCTGCTGGCGGAGTTAGCCGGTGGATGCTTCTTCTGCAGGTAACGTCAATAAGCAAAAGGTATTAGCTTTACTCCTTCCTCCCCGCTGAAATTAGCACAGCCCGAGGCCTTCTTCATACGCGGCATGGCTGCATCAGGCTTGCGCCCATTATTGCAATATTCCCCACTGCTGCCTCCCGTAGGG
+
'%(&'.'*.4.+-4(++)..32/--*,.305/5+***,(0-'()053-)')*31&(38.*)*).)1'&+//0463*,*0%04670).2(2-($&&2%&$*#)(/,(,&$)651.&,.*.-,-/+-,1.51/9/3.(-2,34/2&(,())00-/,2..191034555/.,)5,//+('))/779,-55:4*,)+$%'*%+*0,&2').756*9+0)7-4,'%-0141$)-$&%&-0*,,+)&+))&()*(+'+-/.05/,30/2/.-.)'%#('&%&(,--+%&(*1.,5::8+1)%*/1,8*)*+,(('()/&2336116*+21877*(+-0)*-<6001%'&(&(*02351/95+))%+-225(&+561;52-*,*//,.3(/%.3,46/*+).''/.2471/7*&-80.''(,*&$%'0--7&%$#$)(+,576365-.0&%$%%('-/044,&2.&,).)77:984+)+/1-.0)%(&(++0/.-(&%(*+-/.1.05<54./-/0,.3,,++025;0/400563:331.8+,+010,45944.54564-.15-)(-*)*-0%&&&(&$'(*79880')-*'$'162+,+*)++*/,4/..6450647+'.%2*31/0.0/537356-1/.',+.'()')+*296644(3,,%+*(+4))&./(),&'++(+*2+*'-/)**,&''%-0201..+&-)2/7670-:.+8..,441*),-605(%((''%#&),/3-/0./-)*0799889302(*17.7323--.*,/0+-**+'/./+0,*,-*(+*-0,.*/7+-&)+++.&(#$)&)++%$%33/,,&,'%#/%01037)($%&+*)%(+-/1-013+/)21<35,-/040%7-6.).&-%12,***+22+-*---221.0*)(#&&(#'%&').--)($'''*/+)+0.21;022/7*5()).//*+,075.0()+13526:31.8023827-*(*#*+,+''%(*%'&&),//9/193,-.*18779954.1*,+.'-/:9*-/.2070%()/+),+68-14.+431-')*&(,''-'&&%'&#)0)%()+.//))')(*,',',+9332184442011*/4114+0/56+)),$*&&'+2//06433/+/0*-*+-7,47-,3-/'(
@13c67520-ab84-47e6-b226-d2a0082b1a58 ch=23 read=113294 start_time=2019-12-13T14:49:12Z barcode=BC01 runid=2c9cf7bc05858273f10e7d7ec552fc0bd742dc3e
CCAGTTACCTTGACTTCACCCCAGTCATGAATCACAAAGTGTGTAGCGCCACTCGAAGGTTAAAGCTACCTACTTCTTTGCAACCCCCACTCCACCATCAGATTGTGACGGGCGGTGTGTACAAGGCCCGGGAACGTATTCACCGTGGCATTCATTGATCCACGATTACTAGCGATTCCGACTTCATGGAGTCAGTTGCGGAACTCAATCCGGACTACGACGCACTTTATGAGATCCGCTTGCTCCTTGAGGAGTCATTTCTCTTTGGCGGGTTCGCCATTTGTAGCATTAGTAGCCCTGGTCCGTAAGGGCCATGATGACTTGACGTCATCCTTCCTCAGTTTATCACTGGCAGTCTCCTTTGAGTTCCAGCCGGATACCGCTGGCAACAAAGGATAAGGAGTTTGCGCTCGTTGCGGACTTAACCCAACATTTCACAGCACGAGCTGGCGAGCAACCATGCAACACCTATCTCACGGTTTCCCGAAAGGCACATTCATCTCTGAAAACTACGTGGATGTCAAGACCAGGTGAGGCTCTTCGCGTTATCAGATTAAACCATGCTCCACCGCTTGTGCGGGCCCCGTCGAATTCATTTGAGTTTTGCAACCTTGCGGCCGTATACTGGCGGTCGACTTAACGCGTTAGCTCCGGAAGCCACGCGCCTCAGGGCACAACCTCCGTCGACATCGTTTGCGGACTGCCGGAATTATCTAATCCTGTTGCTCCCCACGCTTTCGGACACCTGAGCGTCAGTCTTCGTCCGGGTGCCTTCGCCGTTGAGTATTCCTCCCAGATCTCTACGCATTTCGTTTCCGCTACACCTGGAATTCCTACCCCCCCCCCTCTACGAGACTCAAGCACAGTATCAGATGCAGTTCCCAGGTTGGGCCAGAGTTTCACATCTGACTTAACAAACCGCCTGCGTGCGCTTTGCGCCCAGTAATTCGATTAACGCTTGCACCCTCCGTATTACCGCAATGGCTGCTGGCACGGGGTTAGCCAGTGCTTCTTCTGCGGGTAACGTCAATGAGCAAAGGTAATTAACTTTACTCCCTTCCTCCCCGCTAGTGCTTAGCAATGCGTAACGCA
+
5+++3303251/.3010&*()&%')+*1/1:10-//-,'*&($%%,,+,.$&)/,-0+1+9.7*)+-,.0(&(+8+46.(*+)+122,&**6.&*'$(&%)&-(**333,/1,/001421.6352/60,-3/7/089333*(+1-10755642$%(*+62+*,+-.8-00-//)*,7-))*+-:..00/&)+-(/073/-*-(),)/++-'1/763-/,%(%*#&+1534&'*&(/-++--))*,'*(((*($&&'$&(*,*+02+'('(/*&.,-/4/98(((%))$%%%&+')*9)(2761'),0(,-/.61/.,-,)*),+--*(+)*'&&,*+,-+*-;,*--+0,2,)(*+-59719:215807.&+2/39.$$')+.22943&65:(1--./.*(%(/7.,0),.4377/*03,(,)+'3(()-..*/0-*,-%.+.////-1++'''(+'1-54/)'%(',-'$*,*+()*2-80,-)'**&.-21112:10/.,))),1/)(.$(&'*.*))+02113%%%.++--16776563-0,,),,/'&),(,-/27-+-//3:320*)'(,,-.02*650+)*.*(+'9(*17-+',1.4,)(.22,6,++0301)/,*+))*,()10..+01669554.321),.21'-(,&04)*(++2325((4/+-.164835.,.2566279438,%)-40001/)'+$&.*.0277;732000/-.,723+),+)+)&%'(%',/523053341'+-02<:77*$)*&$&,*+00565%%$)#'(-7:77,2*'('--0078//,.,1471,*(&*)*450/*.2/43/3*1*)*,803761597.133121053348/-&'$'&*+03820.1/2/54;,4)+-.,8.-21)()+.-;8/(/.06510./14257878;49<9899980-,.+/&//461/0235793+010/01-+.-(+,447569/6125*3*(*+(.295989777,+,)01*,5---7,+0(/3:58<9/./+2.-.6756322-*&,,/3+'&)&*,'+&'*2-%'()6..75/-2:6/*.0('-&'&$(*0.;/&-/*)$&$%#
@b2aa690d-32f8-49d8-86c9-b2eeadbb15a4 ch=35 read=138539 start_time=2019-12-13T14:49:32Z barcode=BC01 runid=2c9cf7bc05858273f10e7d7ec552fc0bd742dc3e
TCACCCCAGTCACGAATCACAAGTGGTGAAAGCGCCCTCCCAGAAAGTTCGGCTTCACCTACTTCTTTTGCAACCCACTCCCATGTGACGGGCGGTAATATTACAAGGCCGGAACGGCGTATTCACCGTGGCAAATTTCACCAGTCGATTTTGGTTCCGACTTCCATGGAATTGGGGTGCAGACTCAATCGGACTACGACGCGCTTTATGAGGTCGCTCTCGCGAGTCGCTTCTCTTTGGTATTGCGCCATTGTAGCACGATGTGTAGCTAGTCGTAAAGGGCCATGATGACTTGACGTCATCCCCACCTTCCTCAGTTTATCACTGGCGGTCTCCTTTGAGTTCCCGGCGGACCGCTGGCAACAAAGGATGGGTTGCGCTCGTTGCGGGACTTAACCAACATTTCACAACACGAGCTGACTGACAGCCGTACGGCATCTCCACAGTTGAAGGCACCAATCCATCTCTGGAAAGTTCTGTGGATGTCAAAGGATAGGTAAGGTTCTTCGCGTTGCATAAATTAAACCACATGCTCCACCGCTTGTGCGAATTTAAATCGAATTCATTTGAGTTTAAACCTTGCGGCCGTACTCCCCAGGCAGTCGACGCGCGTTAGCTCCGGAAACCGCCTCAAGGGCACAACCTCAAGTCGACATCGTTTTACGGCGTGTGGACTACCAGGGTATCTAATCCTGTTTGCTCCCCAGCTTTCGCACCTGAGCGTCAGTCTTCGTCAGGGGCCGCCTTCGCCGCAGAGTATTCTCCAGATCTCTACGCGTTTCACCGCTACACCTGGAATTCTACCCCTCTACCACGGACTCAAGCTTGCCAGAGGTATCAGATGCAGTTCCCAGGTTGAGCCAGGGGATTTCACATCCTGACTTAACAAACCGCCTGCGTGCGCTTTACGCCCAACAATTCGATTAACCTTTGCACCCTCCGTACGTACTTGCGCGGCTGTAACGGGAATAGCCGGTGCTTCTTCTGCAATTGCGTCAATGAGCAAAAGGTGATGCTTCCTTCCTCCCCGCTGAAGTACTTTACCACAGCCGAAGGCCTTCTTCATACGCGGCATGGCTGCATCGGGCTTGCGCCCATTGTGCAATATTCCCCACTGCCTTTCCGTAGG
+
951275.-/1324*+:953012'.)+'',/+)./5:2+0+)'(/.',-5)(''+2/1380)119+9<;.234.18.*+,394,01)+-2+0..,*'++,%+1)./72838,4-3/-+//1*3('&3.10/(&&(*,2,-**))-*/('./+(&(&'&((0181/*%()0(&)$(+('/)+,29606):271:350)(-.10.*-,02,))(2('&%&(,22)'0-1220236153582)&)&,,))**0+3-))%--+,,(,--*&&$%(&':84/60(3997944.,,+*+*1-./6787331.++277920.//44;/**+*,5897*0)(*3+064/049:6:-2/0):0485671:-/'.6;*6-97+4--1+-(+/24,4),*672+-+.'1(()0+09,*'&+&-+.((+-**'&$'&5/012,,+,,'&#&/,1(&(()*)(*-,11,5-40:8801125687165,,623258965'0016*))*&'($&(*(30;669858464&&(*.2013+676/(),/.2276-/.*,+/+...,&'*('%%%(+%,'/<1.40),),/88-6+0*+)**/827/40/,2680+027&,-*)(*)104,,1**010.3-.4+(*&*/03,1-15..//96968452677999781/5;3)--6420)()303535:4962//021.3,/3..0:/+./265/%'&&*)/.3/26-./+07895011087117'+7:0232548<;.,*$&%'%('*69107'),77-0,+%,++*0642.32235,-'*+)+,4)0+./*8671-0+)+&'+/54779+7+1.8//6++''&+*00(,06672788891--5-8--07/,.(,*(796.+.--4)*,42234657;785-1-((**//334058.//70.*'*//619+,//+.,.(3,&)*123242**&%%&$&*(%()),.++*(()-'+)%&%((*2290/.1.;:<7322&,),(*)*-3,--30-*93(,-,*()&')((*,-1'))77/)20,(*())-153))-(**&/.&'&*+02592042,1+-+.,8565.6-.,/012,87666))*24*(.6/.,.-3345;1792(+))**(-)16+.02,
@06c3db3b-9e1d-4e3f-8f48-e69bc1a9ef1a ch=1 read=46743 start_time=2019-12-13T14:49:30Z barcode=BC01 runid=2c9cf7bc05858273f10e7d7ec552fc0bd742dc3e
CTCCTACGGGAGGCAGCGATGGGGAATATTGCACAATGGGGAAACCCTGATGCAGCAACGCCGCGTGAAGTGATGAGGTTTTCCGGATCGTAAGCTCTGTGCTGGGGAAGATAATGACGAGTACCCAAGGAGGAAGCCACGGCTAACTACGTGCCAGCAGCGCCTGCGGTAATACCATGGAGTGGCAGGCGTTATCGATTTACTGGGCGTAAAGGGGCGGATGATTAAGTGGGATGTGAAATACCCGGGCTCAACTTGGGTGCTGCATTCCAGAGCTGTACATCTAGAGTGCAGGAGAGGGAGAGTGGAATTCCTAGTGTAGCGGTGAAATGCGTAGGAATTTAGGAAGAACACCAGTGGCAGAAAGGCGACCTGGACTGTAACTGACGCTGGGGGCTCGAAAGCGTGGGGAGCAAACAGGATTAGATACCTGGTAGTCGCCGTAAACGATGGTCACTAGGTGTGGGGTTTCAGCACCTCCGTGCCATAGCACGTAAGTATTCCGCCTGGGAATTACGGTCGCAAGATTAAAACTCAAAGGGAGATTGACGGGGACCTTTTAAGTAGCGGGCATGTGGTTTAATTCGAAGCAACGCGAAGAACCTTACCTACACTTGACATCCTTGCATTACTCTTAATCGAGGCCTTCGGGGACAAGGTGACAGGTGGTGCATGGTTGTCGTCGGCTCGTGTCGTGAGATGTTGGGTTAAGTCCCGCAACGAGCGCAACCCTTGTCGGTGGATTACCATTAAGTTGAGGGACTCTAGCGAGACTGCCTGGGTTAACCAGGAGGAAGATTGGGGATGACGTCAAATCATCATGCCTTATGTGTGAGGAGCTACACACGTGCTACAATAGCTGGTACAGAGATGCAATACCGTGAGGTGGAGCCAAACTTTAAAACCAGTCTCGGATTCGGATTGTAGGCTGAAACTCGCCTACATGAAGCTGGAGTTACTAGTAATCGCGAATCAGGATGTCGCGGTGGGCCGTTCGGAGTCTTGTACACCGCCCGTCACCTTGAGAGTTGGCAATACCCGAAGTCCGTGAGCTAACCACCAGGAGGCAGCGGCCGAAGGTAGGAGTCAGCGATTGGGGTGAAATCATGGCAAAGGTAGCCGG
+
('++()+'4.+/..-()%$'/01,'*,)1-))'*5;73/-(&*-+0))*,000325560..3-..1-(&&(*+*')*/4;:7,))-.;96589).0//.-'$(%'.-('(+2182215.$'()12+.1-.,1)0*(/-*,.601-+)+*-40(03,-*(&*&)'%&(*,*2)'$&&%.**&'(285'--681:000*$+8+,/29<:867::-)))(&(88960152,*,(3:75+)&+101304/*1107:-4+-+/-)++11/./7*4+'$+&)-''&%('*'**+(((*&..**(+.(+&%'+203031/0-..641,...74,.30),,,)',(''253.++.+(*310/-+,*1++%%-+*&%/+*,')/51533498530/0**++'03.--5'+.))112479-)-./8*0)54/03/.36439))51+./4(+0457;7/.*,-'&%&*())**%%+0/0,9../%101522/(&'*(++*$'(+(/&)&(),778/29+))&&$*&%)4;8:5775.+3/5;8././/4-)(,(%(/3/13./8('(%#$$$%$%$$*(*+,-,+*'-.4977947-(),%)(%)'%'++'0/1(,)*.8/1/-.015668/8/-2,-.07,,*+-,*%)''%&$#%(+/,6:3..02+5.235.-//1977615((+7022463-322937+++)*('-,086404112/,-6/9)+02&+()**49/3/;0..)0,,'+'++1*(+)(./(%+(-&$,00,.63.$'&)*,-.**1221.)+50/12/5/,/-.-,$-&+496010/+*064:44000002/1/(-./0674+&()'')2-.(-+.//010+0080-/5557786/---,6533.,,-270.-+(0-0(*/09;.)34)4;;549559966%.&3-42-,/-),+.80.--/+./1254/-.13/10-,/1.,,.4//0/13/2//.1.+814)27696661403*')$.''+20'*$&(,9831/0.2:41:5//3*.),()(((+.:+8+,84//6)')*),.978'(.0.02.5$%$%).*-/1141337056707210,&()*+...'4*3/2/)('.'&'%)''+09)-*+++4.-8
@217d3313-c35e-45cd-9dfb-7dfa5db4cbb1 ch=213 read=204460 start_time=2019-12-13T14:49:29Z barcode=BC01 runid=2c9cf7bc05858273f10e7d7ec552fc0bd742dc3e
TTCGGTATGCTTCGTTCAGTTACGTATTGCTGGTGAAGAAGTTGTCAGTGTCTTTGTGTTAACCTGCGCACTGTCGCTCTATCTTCCGGTTACCTTGTTGACTTCACCCCAGTCGCGGATCACAAGAGTGGTAAGCGCCCTCCCGAAGGTTAAGCTACCTACTTCTTTTGTAGCCGCCCATGGTGTGACGGGCGGTGTGTACAAGGCCGGGAACGTATTCACACCGTGGCATTCTGATCCACGATTACTAGCGATTCCGACCATGGGTCGGAGTTGCAGACTCAATCGGACTACGACGCACTTTATGAGTCCGCTTGCTCTCGCGAGGAGTCGCTTCTCTTTATATGCGCCATTGTAGCACGTGTGTAGCTGGTCGTAAGGGCCATGATGACTTGACGTCATCCCACCTTCTGATTTATCACTGGCAGTCTCGCTGGAAGGTTCCGGCCGGACCGCTGGCAACAAAGGATAAGGGTTGCGCTCGTTGCGGGACTTAACCCAACATTTCACAGCTTACGAGCTGAGCGGCAGCCATGCAGCACCTGTCTCCACCGGTTCCCGAAGGCACATTCTCATCTCTGAAAACTTCCGTGGATGTCAAGACCAGGTGGGTTCTTCGCGTTGCATCGAATTAAACCACATGCTCCACCGCTTGTGTGCGGGCCCCGTCAATTCATTTGAGTTTAACCTTGCGGCCGTACTCCCAGGCGGTCGACTTAACGCGTTAATCCGGAAGCCACGCCTCAGGGCACAACCTCCAAGTCGACATCGTTTGCAGCGTGGACTACCAGGGTATCTAATCTGTTTGCTCCCCACGCTTTTCGCACCCTGAGCGTCGATCTTCGTCAGGGGCCACCTTCGCCACCGGTATTCCTCAGATCTCTACGCATTTTCACCGCTACACCTGGAATTCTACCCCCCCTCTACGAGACTCAAACGCCGGTATCAGATGCAGTTCCCAGAGTTGGGCCAGGGGATTTCACATCTGACTTAACCGACCGCCTGCGTGCGCTTCGCCCAGTAATTCCGATTAACGCTTACCCTCCGTATTACCGCGGCTGCTGGCTGGAGTTAGCCGGTGCTTCTTCTGCGGGTAACGTCAATGAGCAAAGATTATTAACTTTACTCCCTTCCTCCCCGCTGAAAGTACTTTACAACCCGAAGGCCTTCTTCATACACTGGCATGGCTGCATCGGGCTTGCGCCCTGCAATATTCCCCTGCTGCCTCCCGTAGG
+
%$&+(+'&&(0-41669+/0622253.9.//80+)+)%+-(40114$++/-,46,345.5.7-9,+1--%%()3489910022:935/5/9./509*1*)*.5;6,6./())22%&*(0//%$'&%%&'/2568(004:3.3,**/-2802.(()*/13-*1/58.472)%''**%(1,%-+664568:8::+,.'))*,,,5:1,5,'994:/.0/.:2*,(-1,.-044565+-/4/*&)*,.2-/0236758;.2.**()-,+*,-+(((--,,142103(:+/*4/82101/3/-+)59*+01)+)-/)+2-.///23.31&+*(-/4.119,/-/7:11/1496:5,0.**,,,%&.2242,&)+'*2::3.6,+16598810)'&),1.022445-/1+'0//61*++,61,-279/4.++-//04*++-&+).7519)(+/2083973583;.2,,/7,/.8.6*,*1)7122424/4.,+0991-/,.(-(')(*).:1../+%)**,.2778510,.,(11&6;7734*-,,1/335685-&-'1+95,)('.,16/%)'(1,/047882/0.57-,5-45678(.0/25/-.,.+*)*+'*1/:::<:78817+++-01).+.0<::+'+)0./116.10,*++')-,43/4.163,026&.)0+(272,,.2:9.93-2,++29572:5421*,*/26'*.74540607,**))*)$(*,30*3$&')135;24),770/1379708,6/-.7665246063*$'$&(')+;59988:380*-/2612:.4012:1./09.5)(+0,2<:01&&%)-*'((*,.4)&%+,2:7456*/86-32*/0(/007:,333.2,.933..)+.2201)%+$*%).7+98:<7431-(+536-+0224668883:7.+,'%'**++.4653*)&*.%&**+,679:8967821(''+%'//+*1/5%+-,(%,--**-0164223..--))146;01:./0/./.+++')(,0+)/1659<24.-04224/-.,'./8545*2,.2.35.-*,(()*-2,)$+0%'-,,,28/98.//9/;;:768+/++/55776.6/008879))'-,,2+*'(/4/+-02;/0/:.-2:83,15-+*+'+'+,-+''**.-+&(),.3:6<2466341,()')+)&+()(*,0/34+8875802/-,'$$)(,*/.4077.,044455+51&&%%))
@0eaa2c2a-030b-4f05-a515-c15088f8615b ch=70 read=126579 start_time=2019-12-13T14:49:27Z barcode=BC01 runid=2c9cf7bc05858273f10e7d7ec552fc0bd742dc3e
CTCCTACGGGAGGCAGCAGTAAAGGGAATTTTCGGCAATGAAACCCTGACCGAAACAGCATACGTGAAAGAAAGGTTTTCGGATTGTAAACTTCTGTGCATAAAGGAAGGGCGGCTGCAGGTGGCCAGTGACCGTACTGTACGGCTAACTGCGTGCTAGCAACCCACTTGAGTAATACGTAGGTGGCAAAGCGTTATCAGGAATTATTGGGCGTAAAAAAAAGGAGGGGCAGGCGGCAGCAAGGGTCTGTGGTGAAAGCCTGAAGCAACTTCAGTAAAGCCATAGAGAGCCAAAGGCAGCTAGAGGTGCGGGAGGATCGTGGAATTCCATATTAGCGAAGGGTGAAATGCGTAGATATATAGGAGAGGGAACCCGCCCGAGTGGCGAGGCGACGATCTGGCCTGCAACTGACGCTCCAGTCCGAAAGCATTAGGAGCAAATAAGGATTAGATGCCCTAGTAGTCCGCATAAATGAAAGCGATGAGAATTACTAAAGTGTTGGATGTCCAAAGTTCAGTGCTGCAGTTAACGCGTGGTATCCGCGGTAGTACGTTCGCAAGAATGACTCAAAGGGAATTGACGGGGCCGCACAAGCGGTGGAGCGTAATGGTTTAATTCGAGAAGCAGCGCGAAGAACCTTACAGGTCTTGACATACTCCTTAAGGCTCCGGATGGAGAGATGGCTATATGAGATACAGGTGGTGCATGGTTGTCGTCGCTCGTGTGAGATGTTGGGTTAAGTCCGCAGCTTGAGCGCAAAGCCCTTATCGTTAGTACCATCATTAGAAGTTGAGACTCCTGGCAAGACTGCCAGTGAAGCTGGAGGAAGGCGGGGATGACGTCAAATCATCATGCCCCTTATGACCTGGGCTACACGTGCTACAATGGATGGTGCAGAGGAAGCAGAAGCCGCGAGGTGAAATAAAACCCATAGAAACCATTCTCAGTTCAGTTGTAGTCTGCAACTCGACTACATGAAGTTGGAATCGCTAGTAATCTGGAATCAGCCAGTGAATACGTTCTCGGGCCTTGTACACACCGCCCGTCACACCCTTTGAGAGTTGAGAATGCTTACCCAGAAGCCGGTGGCCCCTAACATGAGGGAAGGGGCTGTCTAGGTGGGATTGATGATTGGGGTGGGGTCGTAACAAGGTAACCGG
+
*01,((-&-++%0,,+''()+(&)+)'),593++2..4/&'+*)8,((,,/,/,()%$(%%&%&%('('%,/)-*-562225/4/./383//5,.,.%&%&()&*)))()''(('(),)(($%&+(()+&%&'&($&$%$#%&&)*/+**%(')%&$%&*,*-.($'(&(&&'%%&$((*+''(*1..9++.)*-,-/)*-%%-)-11%(,*,1205*1/4*)'$)++)).'+))/.+**0-+0/-0211141-/**(,+)))(')(+'%'%'')*+&&)*+*('&&&',1*)%-+*)...,'((**)(',-&+-,-.072,/++,.7.2&*&$&*((%-/-())(+)*1024)*,),-.%2**-*//-//3(&#&%&%&&(''&#$&,+.+2///-'(+-402/2.*)()+-/,4''++6'%+,(%($*')*&'&+-,4*+(,++/.*)++&68((.,--/553)../,)*()/23,-01-,+((&*'',-0901041;2:24,,,'002*+3-)()**'(*')*4520*)('&&(%&,+&('&%%').247;85,1)(&,*,.,--)('&(,,36498:8:8/+*$%&('*),./060+--/-0+,426:9+2570/,&+($*.',*0104/.20**)'+,(3/(,)(+96/&/-.%)(08*6,3.**+/553)('&)8)83202/42++**+;233/10/)*,0-63:22367-)*-647/%()+0357<3:50902-/2*(**&(&%))+,*/+-**-3,-3/23.9-'*.*/0.232471(&(',*)&$&&%*&&)'&(&&202264''&%%&'*+.-).('(-94/6:0058875675;601177794/:.,-110/.28161++*(/,.-..)*&++613;7104./3,,%+((('('(-))+.12/(/,))*+&#0:<94:/,/,%(*&%&&(/,,-(),72)*,-+,.248780://.2+()*&'*.+,)'(4-3.1/400-+(*,*)%%&'+++*(%'$&*2/+1.',.3<:69/+0471810130+&&&%/2702773*-('$$#$%&%)(*-+'*/,+*'%'(.+&&'&')40-+.4.1.)%&$'%%$%,-++2-/-,,-/3220(7,553+/'+%)++5/,5:3..'+)'+5569886140**.*.-
@dd8f1670-3828-4f24-b7e1-11ad56a9eb68 ch=134 read=114394 start_time=2019-12-13T14:49:29Z barcode=BC01 runid=2c9cf7bc05858273f10e7d7ec552fc0bd742dc3e
TCACCCCAGTGTGGATCTCAAAGTGGTAAGCGCCCTCCCGAAGGTTAAGCTACCTACTTCTTTTGCAACCCCTCCCCATGGTGGCGGGCGGTGTACAAGGCCGGGAACGTATTCACCGACGCTCTGATCCACGATTACCATGATTCCAGCTTCATGGGGTGGTGCAGGCTCAATCGGACTACGGCGCTATGAGGTCCGCTTGCTCTCGCGAGTCGCTTCTCTTTGCTTAATGCGCCATTGTAGCACGTGTGTAGCCCTGGTCGTAAGGGCCATGATGACTTGTCATCACCTTCCTCAGTTTATCACTGGCAGTCTCCTTTGAGTTCTCGGCCGGACCGCTGGCAACAAAGGATAAGGGTTGCGCTCGTTGCGGAAACCCAGCAGCATTTCACAACACAGGCGGCGACCATGCAGCACCTGTCACGGTTCCCGAGCTTTATTCTCATCTGAAAACTTCCGTGGATGTCCAAGACCAGGTAAGGTTCTTCGCGTTGCATCGAATTAAACCACATGCTCACCGCTTGTGCGGGCAAATCAATTCATTTGAGTTTAACCTTGCGGCCGTACTCCCAGGCGGTCGAGCTTAACGCTGATTAGCTCCGGAAAGCCACGCCTCCAAGGGCACAACCTCCAAGTCGACATCGTTTGCGGCGTGGACTACCAGAACATCTAATCCTGTTTGCTCCCCACGCTCTCGCACCTGAGCGTCAGTCTTCGTCCAGGGGCCGCCTTCGCCACCGGTATTCCTCCAGATCTCTACGCATTTCACCCCGCTACACCTGGAATTCTGCCCCTCTAGGACTCAAGCTTGCCGGTATCAGATGCAGTTCCCAGGTTTGAGCCAGGGATTTCACATCTGACTTAACAAACCGCCTGCGTGCAGCATACGCCCAGTAATTCCGATTAGCAGCTTGCCCTCCGTATTACCGCGGCTGCTGGCACAGGTTAGCCGGTGCTTCTTCTGCGGGTAACGTCAATGAGCAAAAGGTATTAACTGCTCCCTTCTCCCGCTGAAAGTACTTTACAACCCGAAGGCCTTCTTCATACGCGGCATGGCTGCATCGGGCTTGCGCCCATTGTGCAATATTCCCCTGCTGCCTCCGTAGGAG
+
:64/980*-261&(+'&$',52(-)+.)+(1,003/72,,03181:76.1117:657::44;:1)*,+24/+*(2++'+(%+&(&%./,,'&&&&(.5564/,8613/)*,-;9662.&)).03--/.6%$%'%3)$&$$$(*/4.'%(+1861..(*&')++&(',--+.-0-1-92:-,'($$#%&'*))+,).3.-1/,.00-1+*.+1/5377960.+/*&$'%)%))-./0.7-)'(''')+,2271339:911988*6'$,/11:5-+,,)*)')+(*+2,%'()3.324054;/-/0,0+/$%%.//14+).&++01671.)--*0/7:://.1134067;))-304&+,.+:,.,032338220-13(/*('+,&&(,+66-())&*),*/1)*&&)/30'($$$(++265884.0459;1:*(%*(&'),3;757.00/)/21*-/./--57;57$,1'2+556;-0-,15(/(:..:98861:00/23%%'*):;:52211+*,+*-.2,)+'+,020-''&,2.0+82:548;6-))/0(),,)()*)*-/7),)))/..+.17080**)&')-.7.+*$&%/(-./22/2/-2.%,4,./2937&6,.8.,.01878/9,/(*+.326257,52*%))'&&*+2665.674-%$$#)+*.+,.('(&%%&),.03-*..111-11303:35444658--...<:86:)'102+(((-.194455-0(.+0123:1-4'()310011./,-(09-,++,(,-56*0//0-051400*-(04/**+,&(./6::3.(-,4+/7+75677088:8:3935-.)(.1,.(%%547'1+,&34,,*)+.---../625).563:,26300./''$%%#&$+*22.)++/2051.*).,%&('**0-),*+,/50363;11-,-0200401+,*+-+0/30./29*53/11815:200'235237/07;-...-4.97-)+,,++/./,0&-,/1./45/53,*109+6--.-01::223507*()()3,4.956;756+,),)0/456;54/0//1(3956;5767;911900*01615465/,('(+3115/6:*,78/--
@d8f80d69-c9d5-4b41-9321-984e1e5f328b ch=445 read=184192 start_time=2019-12-13T14:49:38Z barcode=BC01 runid=2c9cf7bc05858273f10e7d7ec552fc0bd742dc3e
CTCCTACGGGAGGCAGCAGTGGGGATATTGTGCACAATGGGAAACCCTGATGCAGCAACGCCGCGTGATGATGAAAGGTTTTCGGATCGTAAAGCTCTGTCTTTGGGGAAGATAATGACGGTACACCCAAGGAGGAAGCCACGGCTAACTACGTGCCAGCAGCCGCGGTAATACGTAGGTGGCGAGGCGTTATCGGATTTACTGGGCGTAAAGGCGTAGGCGGATGGTCAGTAGGATCATGAAATACCCGGGCTCAACTTGGGTGCTGCATTCCAAACTGGTTATCTAGAGTGCAGGAGAGAAGTGGAATTCGGTGCAGCGGTGAAATGCGTAGGAATTAGGAAGAACACCCAGTGGCGAAGGCGACTCTGGACTGTAACTGACGCTGAGGCTCGAAAGCGTGGGGAGCAAACAGGATTAGATACCCTGGTAGTCCACGCCGTAAACGATGAATACTAGGTGTGGGGTTTCAACGCCTCCGTGCCGCCCTTCTTGCATTAAGTATTCCGCCTGGGAATTACCCGGTGCGGGTTAAAACTCAAAGGAATTGACGGGGACCCGCACAAGTAGCGGGACATGTGGTTTTGAATTAGAAGCAACTTGCAGAACCCTTGACATCCCTTGCATTACTCTTAATCAGAGGAGAAATCCCTCGGGGAGGTGACAGGTGGTGCATGGTTGCATAATCGGCTGTAGAGATGTTGGGTTAAGAATCCCGCAACGAGCGCAACCCTTGTCGTTAAGTTACTACCATTAAGTTGAGGACTCTGGCAAGAGACTGCACAAGTTTTAACCAGAAGGAGGAAGGTGGGGATGACGTCAAATCATCATGCCCTTATGTGTGAGGGCTACACGTGCTACAATGGCTGGTACAGAGAGATGCAATACTGTGAGGTGGGCCAAACTTTAAAACCAGTATCAGGTTGGATTGTAGGCTGAAACTCGCCTACATCGAAGCTGGAGTTACTAGTAATCTTAGTCAAGTGTCGCGGTGAATACGTTGGGTCTTGTACACACCGCCCGTCACACCATGAGAGTTGGCTGCAGTCCGTGAGCTAACCCGCGAGGAGCAGCGGCCGAAGGTGAGGGATAAGCGATTGGGGTGAAGTGTAACAAAGGTAACCGG
+
,/01378292*+/..661266;9-+1.7-*+'*(*-00&0)-2,/8,*,22111.759757;663))($&()+-3)1+74,+2-,+,,2-5:5,021..376<;5:5(.+,,)-**)-..8733'0+(0+/,,0.,8--7031410.-*%&++//461)/+117,//+.).+,-03547/4*)'$&-+/.7.,.'0)63-,346::97892)*&-.1/.++,6,+(%(#$))',3,,'%++,960126',00112.0)))%-'3)*,9989811/7:45::7;77661-,((,1/2-*+((&(&**1.-,*)&/*))%()495,75,+56661+(%%-($-(.**+)'&+(,'+*7-+'(-*127:5-,,+4141-0/-+&(''%%(-20755,&'))*+/.2.6,(-/45&.*'+%.)--04-7/)*/4635404(+,29689:.04662194)110073444886.<821,*+.432.,1)8+,6-%'(%$$#&%&',,*,/4;60***)'(''$+((.('*1./,,''*)+593115+1*-).225434-(57-094'((,,**+)++(2&(+2--,6/7:8*''$%+%&/)),14('&&%')-&)*&$+*04686:4/9/0048221/-00403+*''+*&+,+)07+)4-(*($%%*+/4315326446660567**)++,,,'/+($$$%(+.,0.:-40.3,,(&&)+01'-+.3**.//12,23,*-*/0/8,4))3.))&),:1272*..3,-170533-+((,*)),-9882),--0,62-+*+(*()(*-)---.-.008;422//138:8;6-..*,5723;1)0.0,0+('&+1,/1/.,.,1312225920401410024//+)(*,323632477+))*+00/+,20:86585(17:/4&&'&'%%(+)6+6(,'&#%)+/0,,8+*;78352///+&',*),*+(&*1:0/-&&'(*''&+'),./,-.123.2+54,..--7-4,1,,-.5/.,+)'('-942:/--/-002312++'%+.)(&$$%()(05707476554928..2/..**+,15/+/7/--3&+&%%-,.*,+,),0,8,+213,5.3*.&#)()6:*,9-2:4134
@c3aa43ad-2441-49fe-a69a-31b346edd7df ch=468 read=87418 start_time=2019-12-13T14:49:55Z barcode=BC01 runid=2c9cf7bc05858273f10e7d7ec552fc0bd742dc3e
TTGTTGTGCTTCGTTCAGTTACGTATTGCTGTGAGGTGCTGAAGAAGTTGTCGGTGTCTTTGTATTGCCGTTGCTGTCGCTTATCTTCCGGTTACCTTATTTACGACTTCACTGATGGATCACAAAGAGTGGTGGCGCCCTCCCGGTTAAGCTACCTACTTCTTTTTTGCAACCGCTCCATGTGGTGTGACGGGCGGTGTGTGCAGGCCGGGAACGTATTCACCGTGGCATTCTGATCCACGATTTACTAGCGATTCCGACTTCATGGAGTCGGGGACGCAGACTCAATCCGAACGACGCGCTTTGCTGAGGTCCTTGCTCTCGCGAGTCCTTCTCTTTGTAGCGCGGCCGCCAGTGCACGTGTGTAGCCCACGGTCGTAGGATAGCAGTGACTTGACGTCATCCCCACCTTCCTCCAGTTTTATCACTGTGGCGAGTCTCCTTTGGTTCTGGCGGACCGCTGGCGGCAGGATAAGGTTGCGCTCGTTGCGGACTTAGCAACATTTCACAGCCTGAGCTGACGGCAGCCACATACGGCACCTGCTCACGGTTCCGGCGTTTCATGCGAAGCTTCCGTGGATGTCAAAGACCAGGTAAAGGTTCTTCGCGTTGCATCAGATTAAGCCATGCTCCACCCAGCGTACGGGCCCCGTCAATTCATTTGAGTTTTAACCTTGCGTATTGCCGTACTCCCCAGGATCGACAACGTTAGCTCCGGGCACTTTCGAAGGCACAACCTCCAAGTCGGCATCGTTTGCAGCGTGGACTGCCAGAATTATCTAATCCTGTTTGCTCCCCACGCTTTCGCACCTGAGCGTCAGTCTTCGTCCAGGGCCGCAACCCCATACCGGTATTCTCAAGATCTCTACGTTTCACCGCGCTACGTCCTGGAATTCTACCCCCCTCTACGGGGACTCAAACTTTACCGGTATCAGATGCAGTTCCCAGGTTGGGCCAGGGAGTTTTACATCTGACTTAAGCAGGCCTTTCTGCATACGCCCAGTAATTCGAACACCCTCCGTATTACCGCGGCTGCTGGCTGGAGTTAGCCGGTGCTTCTTCTGCGGGTAACGTCAATGAGCAAAGGTATTAACTTTACTCCCTTCCTCCCCGCTGAGCACCTACAGCCCAGGAAGGCCTTCTTCGCCGCGGCATGGCTTGCATCAGACTTCGCCATTGTGCAATATTCCCTGCTGCCTCCACGTAG
+
%22+2(+&)())'+00-.7.).53+25-0/-()%+(+,8892/)+''/6+12/5234634,%*#+'$'$$&)*+%%++&'&$$'&-*-),+37'+*,.&,1.(.114570(-$$'()%''+).))+%&')(++(*--/56-2-*),*44-)+-)354,/09.5.:3:,0.0(&(')).($&%&%,,42336492.,5332..&*&*++/%05.50075894(,.+.498.0/,,,/.2+(((&1.)&*)())+.330.**1-./,-1/*++,'+.&%&%'%/0113/:09)'$#&&%(')$&),,&$&%&).'0&&+,-,,-.-0*))),/081322<:..-////+0&+*.-$&%&'&/.-.1-*(+2.*)--4+,%*%))*%%%&&%,(''***-83584/321,*/029451/+)*061:-00--.+%&((&&&++.///5.(.3,.$')-0:05/,,,+'(&$$%')5)-')+2+''%')0.04,(-1+**))',))--05)*%%&+/**.'**-0134(1/,0,((%((*-41/01-'&(.)*/.119(+.'&--&%**')%%%$%*.19(+4:73+,-(0)'&'0--4+-3),43;87;:8:97955/47..-3-2.%/+.))--01(-/(%,,(%%'&&+*55(&*+1-3-+$*-'+$+19:/.7/2-733-&&&%#'&$*')+788/'.('*+,'+.63.,,-+/.1&))%%$&&(&%'%%')(),-).+*2*-)*./))...02.72&,&+**,1310.,073-,)/*)+..0952232180+/206:/+///176)&')*.-)),21443344465-.0(*043*($&#$&(,.)0(15-0-+-3)).)++04663*'*&(77.013,,'+,*+(%&(+)./+04/2140360-.1,*3)/32%.*.)*%%*)&&.3+01111*/54675614,1.**(),**3,,&*/+(*./,'%&'010...002-$*&'%&%$%'$$$%#$%*+.6/-*.07/++&$$$&(-.+11&+*).+-0,./8233856.*&++&)*,)()+'-,-/8.5595535))*')(,'),+,)&&$.,5((%.'*-+'&')'%*+5:*0-/-+/:3('333*(*''%%(**+0.(&*&)&(')$(,)3:7$&%$%)0,43-$$%$$&')6$(%%&&%%)'%*3*+(),,+,512+(%')**++*.2%')*&)
@06a886b0-45fc-47ae-9a12-a7242b4832bd ch=303 read=202489 start_time=2019-12-13T14:49:58Z barcode=BC01 runid=2c9cf7bc05858273f10e7d7ec552fc0bd742dc3e
CCGGTTACCTTGTTACGACTTCACTGATCATGAATCACAAAGTGGTAAGCGCCCTCCCGAAGGTTAAGCTACCTATTCTTTGCAGCCACTCCCATGGTGTGACGGGCGGTGTACAAGGCAGGAACGTACCGTGGCATTCTGATCCACGATTGCTAGCGATTCGACACGCGGTCGGGGTTGCAGACTCAATCCGGACTACGACGCACTTTATGAGGTCGCTTACCACATACTCCGCGAGGTCGCTTCTCTTTGGTATGCGCCATTTGTAGCACGTGTGTAGCCCTGGTCGTAAGGGCCATGATGAAGTGACGTCATCCCACCTTCCTCAGTTTATCACTGGCGGTCTCACGCTGAGTTCCCGGCCGGACCGCTGGCAACGGATAAGGGTTGCGCTCGTTGCGGGACTTAACCAACATTTCACAACACGAGCTGACGTAGCCATGCAGCACCTATATGCAGGTTCCCGAAGGCACCAATCCATCTCTGGAAAGTTCGTGGATGTCAAGACCAGGTAAAGGTTCTTCGCGTTGCATCGAATTAAACCACATGCTCCACCGCTTGTGCGGGCCCCGTCAATTCATTTGAGTTTTAACCTTGCGGCCGTACTCCCCAGGCCCGGTCGACTTAACGCGTTAGCTCCGGAAACCACGCCTCAAGGCACAACCTCAAGTCGACATCGTTTTGGCGTGGACTACCAGGGTATCTAATCCTGTTTGCTCCCCACGCGCAGCACCTGAGCGTCAGTCTTCGTCCAGGGGCCGCCTTCGCCACCGGTATTCCTCAGATCTCTACGCATTTCACCGCTACACCTGGAATTCTACCCCGAGACTCAAGCTTGCCAGTATCAGATGCAGTTCCCAGAGTTGGGCCAGGATTTTATCTGACAACAAACCCGCCTGCGTGCGCTTACGCCCAGTAATTCCGATTAACGCTTGCACCCTCCGTATTACCGCGGCTGCCGGCAGGAGTTGGCCAGTCTTCTTCTGCGGGTAACGTCAATGAGCAAGGTAACTTTACTCCTTCACTCCCGCTGAAAGTACTTTACAACCCGAAGGCCTTCTTCCTTATTACACGCGGCATGGCTGCATCAGGCTTGCGCCCATTGTGCAATGTTATTCCCACTGCTGCCTCGGGAG
+
52305..6535,06+*)+*)00./%&)17575220.,036*),16466*.1290.20-*-.+-,/70/11050+%+.*1:7,,.%7,$&'29-&3*02.02561::8124*-(*)),*&$+2-4($'%).,44:6785-(*+.2*)+,071*,%&')*)1-,)))&(&')+++&-,)*%%'%'3/150:/22577960-.-023,,.86+.,)0*)+()(('('&(*,((*,))*,+,/..(-40555495+)--..0'&$'-7,(.,-,)*+,).(')*-5+-4::73710(-1-5-,++/+-)()//78542-8//'+*'++-,-),.98-/11442631884/-'.)'2**,3748+(')+7:89:63010-0,0*2.002.411912**3/16932/44+''&0)36-&++(1001760,')*3522111*#(/3:120-++*(,-&*-/.$*$'*.91/,+)',3//1.0.)*/0167247;6:4-180+)201/,..-//36:028128-*5-<99<:99538.//20.'*)-2;551-+,2/2104,-/(+++-.3041.-:7,,-/+609516;947-:::'9(3+02./-64.(*''(243,++36+(&+)4221435430')()&)++1410-3//6+-.0536-/*1)-219.3.1,4/43.%(&((',53//3027790/,(4;31+/.24763933792:7/*,+175/-.,,$'%),,34+,1,6-47.11,./--.;,(68:3.1,036;7)(&%1'6,,-9;9/.1'(+//1351434/5<3,038..4./0462./)(*.,-*-+)(**-01271)&)+114:010//4233544',/52-*(+&'02,'335-).&.4+(&'(**)&)4-79:47,,59/---,/20/05(+)'%$'%&*49<411111/1.-+1,))*-55136-/31:23<7111//,+%('*()+$))/)%%'%0-,,468<86780.**-22.-././1-7544(+*)&&-22%..35+46++*48,,881-24'+(+035./03/41(+(-+4314,*'+%&'('&'))/-006+76.9./,0///*99458)354<:329/+%(&'+$,0&,..17*.02350-*)(%*($-
@9f24c58a-8ee4-4772-862d-9d14be988a85 ch=211 read=109620 start_time=2019-12-13T14:49:56Z barcode=BC01 runid=2c9cf7bc05858273f10e7d7ec552fc0bd742dc3e
CTCCTACGGGAGGCAGCAGCGGGGAATATTGCACAATGGGCGCAAGCCTGATGCAGCCATGCCGCGTGTATGAAAGAAGGCCTTCGGGTTGTAAAAGTACTTTCAGCGGGGAGGAAGGGAGTAAAGGTCCCTTGCTCATTGGCGTTTGCAGAAAAGCACCGGCTAACTCCGTGCCAGCAGCCGCGGTAATACCACCGGAGGGTGCTGGCGGTATTCAGTTACTGGGCGTAAAAGCGCACGCAGGCAGTTTTGTTAAGTCAGATGTGAAATCCCCAGGCTCAACACGGAACTGCATCTGATACTGGCAAGCGAGTGCTCGTAGAGGTAGAATTCAGGTGTAGCGGTGAGGAAGTACGTAGAGATCTGGAGGAGGAATACCGGTGGCGAGCGGCCTGGACGAAGACTGACGCTCAGGTGCAGCGTGGGGAGCAAACGGGATTAGATACCCTGGTAGTCCACGCCGTAAACGATGTCTTGGGTTGTGCCCGCTTGAGGCGTGGCTTCCGGAAGACTAACGCGTTAAGTCGACCGCCTGCCAGGGTACGACGCCGCAAGGTTAAACTCAAATGGATTGACAGGGGGCCTGGGCAGTGGAGCATGTGGTTTTAATTCGATGCAACGCGAAGAACCTTACCTGGTCTTGACATCACGGAAGTTTTCAGAGATGAGAATGTTGCTTCGGGAACCGTGAGACAGGTGCTGCATGGCTGTCGTCAGCTCGTGTTGTGAAATGTTGGGTTAAGTCCGCAGGGCGCAACCGCGCCTTATCACTGTTGCCAGCATTTGGTCGGCCGGGAACTCAAAGGAGACTGCCAGTGATACCGGCGGAGGAGGGTGGGGATGACGTCAAAGTCATCATGGCCCTTACACGACCAGGGCTACACACGTGCTACAATGGCGCATACAAAGAGCGACCTCGCGAGAGCAAGCGGACCTCATAAAGGTGCGTCGTAGTCCCGGATTGAGTCTGCAACTCGGCTCATGAAGTCGGAATCGCTAGTAATCGTGGATCAGAATGCCACAGTGAATACGTTCCCGGGCCTTGTACACACCGCCCGTCACACCATGGAGTGGGTTGCAAAAAGAGTAGGTAGCAACCTTCGGGAGGGCGCTTACCGCCTTTGTGATTCATGACTGGGGTGAAGTCGTAACAAAGGTAACCGAG
+
)+/0.*((1+-1210//&/-'*((*-..)('',.486+-***/596896222120'0:0:4:746112557658+'-,,,36151.;556+2098*+7341;:-,-((,.((/-/6/82(**-5*))'&)'))+,78(8(1(**+,&$))*-/).%*,02.1.,4,,,2)+.(,'&(')+2)'-)0,-9/.-0),+0./,+&''(%'&%'(,)*2+%+(+',+-,((*.360*(+)+'*(138;8*70;<-15:57047255976/-0/)-69-%47887/)0&&*+*,.1,..--2.-///23220*')%%''$&)/.1*'%)'*(*'.).-(*-,00.11070,+'&('%*&/54-,+(+21/53-0+(0,.76889111/41+()-.*4-(.745.-0+,-2102.2/8)4/+/()((*;422)&'+4:17096..1-)--,/8'&%''*/-59+-1644-330*0-,'*',*-+)'1-/-74-%&'%()331/,,/)%'+)/4)&$'',-0--/-0554.4654965693+*&&((%+&)))1&-**,.,+-,02;;.9:6:3039237145)/55/'('$%(((%(*2.*,,261137*894/98</./*&&/)201*-6*,.,'%&(,823::6360027..*+--))))-2+2))(++1//-,2/)1&%(,*:-<72370047101.&++2,/11101.84427778/',+,316031--+))(,0270-.61.'((*-$&$/-)/-0.*26*+')+&**,.%&1('4-..-,,$),'-345*)465<61613753+,3,1201153)-('()'$$'*--3+.,&-1),033(*80+*%'(,-)+33022,.0147(('((&(+.4714034..-,,(,./010.,4,,5:756436447)%'''435544./.,&,%-,0+0/;558551,57*,%'&./4355868/0(0//7-)'*+/11725211-0../03+/***7*8/:0.'')'(,0()*675/+))+,460,1)'(%00*++'$')275'')/33+.*)*//10-11+43..30++*,/182-***&2-/2*,+5,.+$'&'$(%%%#%()('132&46-/0432/5.-57+.%)/,).364:5&())/3249.-+5-*,0-17856:).9/7;9:-,&
@a7f13d46-4434-4514-94a7-c3c39f42affb ch=73 read=120069 start_time=2019-12-13T14:50:09Z barcode=BC01 runid=2c9cf7bc05858273f10e7d7ec552fc0bd742dc3e
CGGTTACCTTGTTGACCACCCCAGTCGCGGATCCACAAAGTGGTAAGCGCCCTCCCGAGTTAAGCTACCTACTTCTTTTGCAACCCACTCCCATGGTGTGACGGGCGGTGTGTACAAAGGCCCGGGAACTGTCATTCACCATGGCATTCTGATCCACGATTACTAGCGATTCCGACTTCATGGAGTTGCAGACTCAATCCGGACTACGACGCGCTATGAGGTCCGCTTGCTCTCGCGGGTCTTCTCTTTAGCATGCGCCATTGTAGCACGTGTGTAGCCCTGGTCGTAAAGGGCCATGATGACTTAACGTCATCGCCTTCCTCCAGTTTATCACTGGCAGTCTCGCTTTGAGTTCCGGTGCGCTGGCGACAAAGGATAAGGGTTGCGCTCGTTGCGGGACTTAACCCAACATTTCACAACACAGGCTGACGGTAGCCATGCAGCACCTGTCTCACGGTTCCCGAAGGGCACATTCTCATCTCTGAAAACTTCCGTGGATGTCAAGACCAGGTGAGTTCTTCGCGTTGCATCAATTAAACCACATGCTCCACCGCTTGTGCGAGCAATACGTGAAAAAAAAAAA
+
9*.01-/*,-(/,***&-+//)%%-/)*'**-0+)+26,+),.-/.,-.2;/,0.)'('(-80+///69/./,1),1+(%&(,-94-,+21,-.33010---,0565766866789:,59/9(*./-/((#-+#$+()1.*+,2/377912498-,,-*6-(,3++,234;433456;8671+)*)3121//.*.(4.1*),(),/+,,,*,''/)+,,*.154/010--,/01-0*-+*,),-75382(%$&(&'(-527:6000.+/.,.0+..-/7/+03654613*.22/.()()-,,,.*($&+23865%*)+.7635&)',.*+/268679-),,*,+%',04,+39/6'(%,#&',+2////.5:,01637*35062.1,/-43560-.77/.3./(/+',2481:0-+/2,,()%)+23322''#$$4-545.,,-,50.-.223.0/88;573+-+(.3/1647<921//./22,-450.1868669;44-121411,''+---147;88::45-2*)*-.2'/*0+:7.:787411128//9-//1-02.1-010<0000.#*%+0//02/,+
@e0308de0-7d2b-46bc-937c-d86a029aa113 ch=39 read=129628 start_time=2019-12-13T14:50:13Z barcode=BC01 runid=2c9cf7bc05858273f10e7d7ec552fc0bd742dc3e
CCACCACGGGAGGCAGCAGTAAGAATATTACTGCAATAGGCGCAAGACCTGATGCAGCCATGCCGCGTGTATGAAGAAGGCCTTCGGGTTGTAAAGTACTTTCAGCGGGGAGGAAGGGTAAGTTAATACCTTTTGCTCATTGACGTTACCCGCGAAGAAGCACCGGCTAACTCGTGCCAGCAGCCGCGGTAATACCGGAGGGTGCAAGCGTTAATCAGAATTACTGAAAAGCGCACGCAGGCAGTTTGTTAAGTCAGATGTGAAATCCCGGGCTCAACCTGGGAACTGCATCGATACTGGCAAACTTGAGTCTCTCGTAGAGGGTAGAATTCCAGGTGTAGCGGTGAAATGCGTAGAATCTGGAGGAATACACCGGTGGCGAAGAGCGGCCCCCCCTGGACGAACTGACGCTCCAGGTGCGAAAGCGTGGGGAGCAAACAGGATTAGATACCCTGGTAGTCCACGCCGTAAACGATGTCGGCAGGTTGTGCCTTGAGGCGGCTTCCGGAGCTAACGCGTTAAGTCCGACCGCAAGTACGGCCGCAAAGTTAAAACTCAAATGAATTGACGGGGCCGCACAAGCGGTGGAGCATGGTTCGATGCAACGCGAAGAACCTTACCTGGTCTTGACGACATCCCACGGAAGTTTCAGAGATGAGTGTGCCTTCGGGAACCGTGAGACGGAGTGCTGCATGGCTGTCGTCAGCTCGTGTTGTGAAATGTTGGGTTAAGTCGCAACGAGCGCAGCCCTTATCCTTTGTTGCCAGCGGTCCGGCCAGAGACTCAAAGGAGACGCTGCCAGTGATAAACTGGAGGAAGGTGGGGATGACGTCAAGTCATCATGGCCCTTACGACCAGGGCTACACGTGCTACAATGGCGCATACAAAGAAGCGACCTCGCGAGCAAAGCGGACCTCATAAAGTGCGTCGTAGTTGGTTGGAGTCTGCAACTCACGACTCCATGAAGTCGATCGCTAGTAATCGTGGATCCGAATGCCACGGTGAATACGTTCCAGGCCTTATGCACCGCCGTACGCATGGGGAATTAGGTTGCGAAAGTAGGTAACCAGCTTGCTCGGGAGGGCGCTTACCGCTTTGTGATTCATGACTGGGGGTGAAGTCATAACAGAGTAACCGGAGATAGAGCGACGAGGCGTGGGTGCACGAAGACACCGACAACTTTCTTCCAGCACCAGCAATACGTAGAAAAAAGA
+
-,,-3*-.76*,3,.32..-/,,3:5)3*%,/.-1()'.44*+,)%%01002:982&,//-.852-)*&'+,,-3&))*,.5197251090007+(**//69/*,+.46-+-2.).+*(/3*3+8)-.77149-,/36)3*+,+)+0)-+'%'()/(),(),591://.9144./3971130.230*-(&())+/)/--,+'+,36-(+,16.-*+()'(.*+)(%+2-3,024/203/.3/'.06/,.838139-/29793282,29-)-&%&)113958:863220/131/+*),,.52+/&())+*,..0535841*)*+)-,1+4-22*+4755-,-,574,/2/,,**&)*&,*17:3,,/*4/'+'*51:1621+-'%&()16134882--.6670(+(*,-87828')59986-*20'(//,*5.+-/2;/4-+0'1-.-11536++17722,8/')&*-*-04+,++*'.)/))-*0,7,..6,+-,,1*'*(&37//--+-./50./425694530(**4/%+%(&.-2/304(0)2*)),),+/)*894*'&%'--440.*%%++''*./7564<64,*))),&,04-+./03:7977059/171,&%'-2,)1,-.42***+-2048()1102+*.92,(('-...-,--525;449.:;395:7:8*-/3'0&'(335443.4/-/26:680,-./38850;,--5:8527279611/0,.2'1++1+)62/.-'+0),**)2%&0),2613;7/8)52/(-)+.&'&&3/2925'-'&''+%*+-11-%/)*+199323.+2/-62971895599998::645899*)%%''&*(()$$()7:-301,1,,&((+-/9780:0*0/.134679</(*)&)..,,,,)&))++/:..37:001../0261*/-.//036('(&(*4-2/,-../241*-34/00127774761900,'))--./.-.14440668501%%*4/075/,,,,()('$()1-3*%168523%&#&#&)'('$'$&%'$)$&''$$&&'172:/*(-,+'))-/.1+1.((''$'(45,81,0.*-1.40/6-%*451.2678;755332///42),,20-/112.1*''&(*165:34-())++%)-261+**&0+/*0)&'(&)))+(/.47;98712+))///06*)+.,/6,&(*,++/*,'$(*-)*'#%
@dd0032cf-5329-4561-8ba1-d5cfb4dfc99d ch=26 read=55398 start_time=2019-12-13T14:50:13Z barcode=BC01 runid=2c9cf7bc05858273f10e7d7ec552fc0bd742dc3e
CTCCTACGGGAGGCGGCAGTGGGAATGTGCACAATGGGCACAGCTGATGCAATAATACCGCGTGTGTGAAAAGCCTTCGGGTTGTAAAGTACTTTCAGCGGGGAGGAAGGGTAAAGTTAATACCTTTGCTCATTGACGTTACCCGCAGAAAAGCACCAGCTGACTCCGTGCCAGCAGCCGCAGTAATACGGAGAGTGCAAGCGTTAATCAAGGGTACTGGGCGTAAGCGCACGCAGGCAGTTTTATTAAAGTCGGATATATGAAATCCCAGGCTCAACACAGAGACTGCATCCTGATACTGGCAAGCTTGAGTCTCGTAGAGGGGTAGAATTCCAGGTGCTTGGTGAAATGCGTAGAGATCTGGAGGAATACCACCGGTGGCGAAGGCGGCCCCTGGACGAGGCGGCTCCAGGTGCGAAAGCGTGGGGAGCAAACGGGATTAGATACCCTGGTAGTCCGCGCCATCCCGATGTCGACTTGGAGGGTTGTGCCCCCCGCTTGAGGCGTGGCTTTCAGACTAACGCGTTAAGTCGACCGCCGCGCCTGGGGAGTACGGCCGCAGGTTAAAAACTCAAATGAATTGACGGGGGCCCGCACAAGCGGTGGAGCATGGTTTAATTCAAATTCACAGCGCGAAAGAACCTTACCTGGTCTTGACATCCACGGAAGTTTTCAGAGATGAGAATGTGCCTTCGGAACCGTGAGACGGGTGCTGCATGGCTGTCGTCAGCTCGTGTTGTGAAATGTTGGGTTAAGTCCCGCAACGAGCGCAACCCTTATCCTTTGTTGCCAGCGGTCGACGGGAACTCAAAGGAGACTGCCATTAACTGGAGGAAGGTGGGGATGACGATCTGTCCATGGCCCTTGACCAAGAGCCGTATACAGTAGCGCATACAAAGAGAAGCGACCTCGCGAGCAAACGGACCTCATAAAATTGCGTCGTAGTCCGGATTGGAGTCTGCAACTCGACTCCATGAAGTCGGAATCGCTAGTAATCGTGGATCAGAATGCCGCGGTGAATACGTTCCCGGGCCTTTATGCACCGCCCGTCACACCATGAGAATTAGGTTGCAAAAGAAGTAAGAGTAGCAACCTTCGGGAGGGCGTTTACCACTTTGTGATTCGTGACTGGGGTGAAGTCGTAACAAGGTAACCGG
+
++.1('**47/16/+342480/-'+(+0,,++/-++21*%%%'().-.,..*'*0.,1-+,&1'),.-06*)&('),),67-7%,'-*''*,7:/.)/.*38,)+/-2-2,,2;7/2:.8...+-0*(112&5')*8.28315''*(*-.',&''-,-,,,.02/1()*23;7520*412.+-./:0/017++(++-/+6+,-8;08/++'+*&($'(0799520*&().(-),/17761::7((09-5*'(&'%+***&()-,0)275)18888420&&'&()+-%&'$'.-,,/22**)*)/5-***)&()+,0352-%034/,/*2,20.2/.4-%%*).2---5+(&%(*)(-$%-.98/),.*40.2-',0-7-4..+-*..2-//;7/+0.(&%%%%'***'0''46445,//*)+/3/13*'%*8:57&26*1..)1268:'(1,--2.80(+137(*,'&'*-.5831+,*.),+.+13&-),3-&,)')-(-.14235383188/%,**-1/0010823'--//556+.+**).8158.)'''23460(',,784:2:;83/429;:1/10704)1,273),10*-+,+,--),++0,)/-.)//861903,,)(,-(%((%-**,,4*(*00:/://:4187.,/()-3.3.(,.+(&'*3:65-+,.0075/,3+*--28686*0*08;733,407+-1../876787954.67789-).-,,-&-9)+,(,-)0/817112312707/-/)(.**/004,'26-*/-,2*)-*$.5(*34452-/+'$)'470856601(0--/1253.)&((+../7/(-+(4,405:9+0666,)()+30-5,(,&20.)%%'(3,+*%)#%%%%'&')()''))'*$&')+3)&'%'(*/16778953//++-4&-.6979875/61)%&'$).0959:990-,1(-''((**+$$&)%**7358816/.+3,++/&1.226755.5514011;9;8765''(+,35/0+*)'(,.-/,,51-)-341--1++,)+'*'&-70/000/.12$%'&'*)/,,+10324179*&(+()-)($'()%*(3,0084/8,*/67/15;8+/42138.)'*+680'//057746/*'.++,62335754+4,2:78.6
