# Supplementary material for: De novo species identification using 16S rRNA gene nanopore sequencing
Source: PeerJ. 2020 Oct 21;8:e10029. doi: 10.7717/peerj.10029 (PMC7585375; doi:10.7717/peerj.10029)
Supplement: Supplemental Information 3 [file peerj-08-10029-s003.zip › pass_fastq_runid_2c9cf7bc05858273f10e7d7ec552fc0bd742dc3e_400.fastq]

@e178be76-dce8-4b54-932d-d8bcd58772b9 ch=467 read=89816 start_time=2019-12-13T14:50:26Z barcode=BC01 runid=2c9cf7bc05858273f10e7d7ec552fc0bd742dc3e
CTCCTACGGGAGGCAGCAGTGGGAATATTGCACAATGGGGAAACCCTGATGCAGCAACGCCGCGTGAGTGATGAAGGTTTTCGGATCGTAAAGCTCTGTCTTTTGGGAAGATAATGACGGTACCCAGGAGGAAGCCACGGCTAACTACGTGCCAGCAGCGGTAATACGTAGGTGGCGAGAGCGTTATCCAGTTTACTGGGCGTAAAGGAGCGTAGGCGGATGATTAAGTGGGATGTGAAATACCCGGGCTCAACTTGGGTGCTGCATTCCAAACTGGTTATCTAGAAGTGCAGGAGAGGAGAGTGGAATTCCTAGCCAACAGCGGTGAAATACGTAGAGATTAGGGAAGAACACCAGTGGCGAAGAACGACTCTCTGGACTGTAACTGACTGAACAGCGTGGGAGCAAACAGGATTAGATACCTGGTAGTCACGCCGTAAACGATGAATACTAGGTGTGGGGTTTCAACACCTCCGTGCCGCCGCTAACGCGTGGTATTCCGCCTGGGGAGTACGGTCGCAAGGTCCTCAAAGGAATTGACGAGGGACCCGCACAGAAGTAGCCCGGAGCATGTGGTTTAATTCGAAACGCGAAGAACCTTACCTACACTTGACATCCCTTGCATTGCACCAATCGAGGAAATCCTTCGGGGACAAGGTGACAGGTGGTGCATGGTTGTCGTCAGCTCGTGTCGTGAGATGTTGGGTTAGAGTCCACCTTGAGCGCAACCCTTGTCGTTAGTTACTACCATTAAGTTGAGGACTCTAGCGAGACTGCCTGGGTTAACCAGGAGGAAGGTGGGGATGACGTCAAATCATGTACTTATATGTGTAGGGCTACACACGTGCTACAATGGCTGGTACAGAGATGCAATACCGTGAGTGGAGCCAAACTTTAAACCAGTCAGTTCGGATTGTAGGCTGAAACTCGCCTACATGAAGCTGGAGTTACTAGTAATCGCGAATCAGAATGTCGCGGTGAATACGTTCCCGGAGTCTTGTACACCATACGTCACCATGAGAGTTGGCAATACCCGAAGTCCGTGAGCTAACCGCAAGGAGGCAATACGTAACTGG
+
*+6656--90*1:3.00//83;:,982920....1...-'(,+/3/-,01131)+*,))-/+...(%%%&&+-.1)1+::322--,.-/181,,/.2256,39:'-0&**/+&&$&'(&0)*,0)++/*1--3/1923020,-20,+0.2/*+*-.)&(%+)+,,.614&'++-50)&&%-,/25/--'%(*72.037:997145*+,(*+65759:8:988.9-:.3/,).-822(,00+-03-(57689,3*).*43468876262./35366616/002..+,+++78682--,/5)()-.2,8,9,24))'.'*%&%))-58364+-%035,*(((5*%&..*)*-9466;./.,0--,3+&%(((+10*%'/-9899:::632-/(++-((((+1/4.'&).')(,33.01./3867:558977/80157;76;;5.,)..3:97774753//'24+4;87-+0-,*)/1/3-0.,/408989.,+&)(+*./9061298693*%&((61876%(%%*%''''.*4,/+--1.//+'$+.-,68../25+'*(('**4)+)/()..33454-0*0838,'+/&)&&&*/++04-0/-0/&'*(*,0006418.(/+,,.1-**'.0-455&(&&*)(*/6/:6./832663-1-.17$,./097:;69587:787312124569:210/157252,0++.+-,-)&'(++'+**+,+3548687<6.2001628100922-02732;5:,4/,*433666-$(('+-03988;87:-0-7,3122.,,,)-)0+120.87558110678..-/+.+'$#%),,-0)&+//.1140..(,.0/0-,.450/0/.0.)*)++++,979361/064.*()(.4--,70;84+.),67084344(++65.8/.7-/.33230,86+5:879651020&&&+-,/'(3--.334,0-,,//11321755851/.../4/./61-101/0-*'*%'*203-++,-/4&))*'*-)*)*1.0.&),-+**373.38*(,.--12-20224.4-1,%,.3*)&%&%*3445562()$$$
@3326e42d-8cee-475e-833d-86dcc834ced6 ch=139 read=106063 start_time=2019-12-13T14:50:37Z barcode=BC01 runid=2c9cf7bc05858273f10e7d7ec552fc0bd742dc3e
CCGATTTACCTTGTTACGACTACACCCCAGTCATGAATCACAAAGTGGTAAGCGCCGCACTCCCGAAGGTTAAGCTGCCTACTTCTTTTGCAACCTCCCCATGGTGTGACCGGGCGGTGTGTACAAGGCCGGGCAATATTCACCGTGGCATTCTGATCCCGCGATTACTAACCCGACTTCATGAGTCAGTTGCAGACTCAATCGGACTACGACGCACTTTATGAGGTCCGCTTGCTCTCGCGAGGTCGCTTCTCTTTGTATGCGCCATTGTAGCGCGATGTGTAGCCCTGGTCGTAAGGGCCATGATGACTTGACGTCATCCCACCTTCCTCCGTTTATCACTGGCAGTCTCGCTGAGTTCCCGGCCGGACCGCTGGCAACAAAGAGTTAAAGGGTTGCGCTCGTTGCGGGACTTAACCCAACATTTCACAGCACGAGAGCTGACGGCCAGCCATGCAACACCTGTCTCACGGTTCCCGAAGGCGCATTCTCATCTCTGGCTTCCGTGGATGTCAAGACCAGGTAAGGTTCTTCACGTTGCATCGAATTAAACCACATGCTCCGCCGCTTGTGCGGGCCAAATCGAATTCATTTGAGTTTTAACCTTGACCGTACTCCCCAGGCGGTCGACTTAACGCGATTAACGGAAGCCGCCCCAAGGGCCACAACCTCCAAGTCGACATCGTTTACGGCGTGGACTACCAGGAATTATCTAATCCTGTTTTGCTCCCCACGCTTTCGCACCTGAGCGTCAGTCTTCGTCAGGGCCGCCTTCGCCACCGGTATTCCTCCGAATCTCTACGCATTTCACCGCTACACCTGGAATTCTACCCTCTACGAGACTCAAGCTTGCCAGATGCAGTTCCCAGGTTGAGCCCGAGGGATTTCATCTGACTTAACAAACCGCCACCGTGCATGCGCCAGTAATTCCGATTAACGCTTGCACCCTCCGTATTATTACGGCTGCTGGCACGGAGTTAGCGGTGCTTCTGGCTTCTTGCGGGTAACGTCAATGAGCAAGGTGTTAACTGCTCCTTCCTCCGCTGGTACTTTTACAACCCGAGGCCTTCTTCATACTACGCGGCATGGCTGCATCGAGGCTTGCGCCCATTGTGCAATATTTACACTGCTGCTGCTCCGTAG
+
5/-(34++2345//4---(+'$&&,14./1662411:65/407702/;0.*+-058*+%('3-*(+/.23465-0.*163230:0.87,*.0&.-+.67)&2,1-+++,3*,18659301,.&1-52191-/((+),-75449:65.1/1497--.596-%-,-23+*(*$-,+,-0382')(%)*($%-*+-067685-3+-,4--'&).03++%(+/-+41,+*(**(00,)*)*//))'%)'*+1128/0/198-0*,0445:65:/0-.-)+,+-,,(-,.0;,.798835/,.113814//,,)*-,,.54578-89/+6<6;:841,*-8:277666762/1,,+-%&)()53+/-).02+.02774563;/0&.16((%&.(30,+,,-2597:9:/8.+&-401.6-4*2-(+&&%+5-('()$'%(*(**+-/1-*-$,'')044964/&,)-40320.,%'+30<640)(&,,(/5039.&(*.152431.-3.8888<76/2434264:464./)2,798:;,)(%+.*,14/-'**,0;759-),-/+*/)$.0+-1:2642-4.3./3213.3-4.1*067/330:<6,2((&&'%,7&5*,*1,,)-/69,:777422/1+)&(('-)/)*,)),$&)&*/3(%%*+(*(&(284422'8../32787::64;3-..50-.36353.41,2*(&))(*966:-5,,,18;,)*+542-(-+*/7--2225;5879722+$'--9;879917794899617118:/-,%+,.<:7640)&(+,,83212/335:80%(+*35352695/.,&.*1(&/4.'.--..+4/67:5/,--5(/+,+,-/0478805,*,1-:.//4:+)$140,53+)'()-))&&$4/224-67+..$*+,+-2%)&+(*&%(-164:1411-8-7,,)2*%(+416/15+..-0-.*(*(+677:.9,*&,'.&%,+)+()%((./-*)$$#+*)*,),-50./4113.5-.-/+400*2,01623/4+--01-/.(*./),)*&%$)*.0,&*+&,/***.205291355+-%)$%(,/+//3337773334.,(,),-4+.1,93)--+(%'%&&#)($#'&)+*+)''&$')3,)'*)
@ea7b2f8a-89e4-4c25-9bc3-ab22556c025d ch=303 read=202554 start_time=2019-12-13T14:50:36Z barcode=BC01 runid=2c9cf7bc05858273f10e7d7ec552fc0bd742dc3e
CTCCTACGGGAGGCAGCAGTGGGAATATTACGTGACTTAAGCCTGATGCAACCATGCCGCGTGAAGGCCTTCCGGGTTGTAAGTACTTTCAGCGGGGAGGAAGGGGAGTAAAGTTAATACGCACGCTCGGTGGCGTTACCCGCAGAAGAAGCTTACCGGCTATCTCCGTGCCAGCAGCCATGACAATACGGTACGCAGCGTGTCGGGAATTGCGGGCGTAGGCGCAGGCAGTTTGTTAAGTCAGATGTGAAATCCCAGGCTCAACCTGGGGAACTGCATCTGACGCGGCAGCAGAATACTGCAGAGGTGTTCCGGGGTGAATGCGGAGAATACCGTGAGCGACACAGGGCGAGAACTGACGCTCGGTGCGGCGTGGGGAGCAAACAGGATTAAGATACCCTGGTAGTCCACGCCGTGCTGATATCGACTTGGAGTTTATTACCCTTGAGGGGCGTGGCTGGAGCTGGCGTTAAGTCGACATACCGGGGTACCGACGCAAGGGTTAAAACTCCAGCCGAATTGACGGGGAGCCCGCACAAGCGGTGAGGCATATGGTTTGGTACGGCGCGAAGAACCCACCTGGTCTTGACATCCAGAACGAGGTGATTTGGTACTTCGGGAACTTTGTGAGACGGAGTGCTGCATGGCTGCATCGTCAGCTCGATGAATTTGTGAAATGTTAGGTTAGAGATACCGGGCAGCATATAGCACGGTGCCAGCGCTTGGTCGGTAGAACAAAGGGAGACTGCCAGTGATAAGCTGGAGGAAGGTGGGATGACGTCAAGTCATCATGGCCCTTACGACCAGAATTTCCACGTGCTACAATGGCGCATACAAAGAGAAGCGACCTCGCGGAAACAAGCGGACCTCATAAAGTGCGTCGTAGTCCGGATTAGTCTGCAACTCGACTCCATGAAGTCGGAATCGCTAGTAACTCGTGGATGGTAGATACGTTCCCAGACCTTGTACACGCTAAAATACCTTAAATTAGGTTACAAAAAGAAGTGGTAACAACCTTCGGGAGGGCGCTTACGCGGTTACATGACTGGGGTGAAGTCGTAACAAGGTAACCGGAAGATAGAGCGACAGAGCAGAAGTAGGTTAGCTTTAGACACCGTGCTTTCGCTGGCTTTTAACAATACGTAACCCCGCA
+
..1)(*1(5/+,1/00444812/*,+-2.(*('(((*-16'4:-,-,,-+'*'.,'23010&&)('317818(08*63$*'*%*)).4.+,-.282)&/(/),23)())-44./06/.)/((#&&()'&''/++*20.3:4232101&,($$%$%)*%&((,()*.1+./240351)4+##$%$),(&'(&)$'%&%''(*)*+%((%'('(+&0.(**&('(()%&')%,/8-+14640482//.')',4/+0,+)08957+4.4.1).,-.,,&'%()%'(($&)(+('(&++--%&%$%(((+'*(,,/()'%$#$%.(%(,*.+'&(%*&&%&&(0.'+''''(&'''&&$%#$#)%$$&&&/'(*,+,*.11((..2;79079141-('*3*39))**)+,603'+),.&+%$%''('+%'))*''(&'',+(.)&59---'&)24+)*'*'',&(*)*))%%%%%'&$%$$%'$&%(%'')%&%'&&#%+)%%'*))//:83++/('',*,0163102,060%'59,*//21635150,&),))+)((-+1*$''&'&&(),(-&($$('('/40*45204/027+/(%&'&(%$)%$%$*.()''#&(*.'0504,.',)..0246'1%&(//77530++.+)+'-.586/-./.-)&%&&'+)'-,0;62-8,'.449.''&')&(&'&%'($'#$#$&&**++))'-0+,+'&&'/-/,&(#%'++-)*&,0+%%'./7:802-,,.4/',.3,+/(/.*6.2::1387::9:20/34865%%%))2,,+''+,::51'&$&%&'$((,-254.7..&00/1-+-,02)')&++(--1../1*1+*+.+*65+,,-(*444313://0572312488/9'7*,3(%$++2/.,-+-362330/&&%*-*-.*--)-2--,-,,/($'.*2++##$$##&+,(-),302,%*'/')($'%&$(%*+-63()#*%$$,*0+0)*2/9.207.-)$'$'')(),,,+10.284/;0--0*4-+3*'%#$%%+($(,-10/.54/')*.10070/35.07+//27667:5:344+,),)387*)')+3'((&)%,*.,&%%&'$%&',.1/('&&'()$%'*-1)**)%*&+)3,./3*3*'%%%$%$
@ef6a2853-af44-4ae4-87e7-39f8903612b3 ch=331 read=94994 start_time=2019-12-13T14:50:46Z barcode=BC01 runid=2c9cf7bc05858273f10e7d7ec552fc0bd742dc3e
CCGGTTACATTGTTACGACTTCACCCCAATCGCTGACCCTACCTTCGGCCGCTCCTTGCGGTTAGCTCACGGACTTCGGGTATTGCCAACTCATGTGGTGTGACGGGCGGTGTGTACAAGACCAGGAACATTATTCACCGCGACATTCTGATTCGCGATTACTAGTATCCAACTTCATGTAGGGCGAGTTTCAGCCTACAATCCGAACTGAGACTGGTTTTTTAAAGGATTTGGCTCCACCTCCGCAGTATTGCATCTCTGTACCAGCCATTGTAGCACGTGTGTAGCCCTACGCAAGGGGCATGATGATTTGACGTCATCCCACCTTCCTCCTGGTTAACGGGACAGTCTCGCTAGAGTCCTCAACAATAGTGTAACTAACGACAGGGGTTGCGCTGCGGGACTTAACAACATCTCACGACACGAGCTGACGACAACCATGCACCACCTGTCACCTTGTCCCCGAAGGGATTTCGCGATTAAGAGTAATGCAAAGGATGTCAAGTGTAGGTAAGGTTCTTCGCGTTGCTTCGAATTAAACCACATGCTCCGCTACTTGTGCGGGTCCCCGTCAATTCCTTTGAGTTTTAATCTTGCGACCATTGCTCCCCAGGCGGAATACTTAATGCGTTAGCGGCGGCACGGAAGTGTTGAAACCCCACACCTAGTATTCATCGTTTTACGGCGTGGACTACCAGGGTATCTAATCCTGTTTGCTCCCCCCACGCTTTCCGAGCCTCAGCGTCAGTTACAGTCAGTCGCCTTCGCCACTGGTGTTCTTCCTAATCTCTACGCATTTCACCGCTACACTAAATTCCACTCTCCTCTCCTGCACTCCTAGATAACCAGTTTGGAATGCAGCACCCAAGTTGAGCGGGTATTTCATCCACTTAATCATCCGCCTACGCTCCTTTACGCCCAGTAAATCCGGATAACGCTCGCCACCTACGTATTACCGCGGCTGCTGGCACGTAGTTAACCGTGGCTTCCTCCTTGGGTACCGTCATTATCTTCCCCAAAGACAGAGCTTTACGATCCGAAAACCTTCATCACTCACGCGGCGTTGCTGCATCGGGGTTTCCCCATTGTGCAATATTCCCCACTGCTGCCTCCCGTAG
+
32/3.:,-/49*1-&(*12:13.356-)5*0)),,./:++.3<:<8.454.2,.,-++),**3-.077125932488/+*,+-238/8,,,/)0/00//**)*,)17.02*+()(+-683118(53-4/&5)*90/.413979:7970,++2223400-:-//-''$,1'1(-2/3223/,*+')*003<7.*.4/2346<40++073312+.0;;:;1:7<10/&'+%74+/80457/0:28/()$),,03../00.+.011483446*.+(%(**--0/3*+,33193+'1&0)3*0500/+,,./79<92345863/82-+/21;98574.0/+,,0)%-*&-(24517('')).0124/2,4,6,,())'''().276434-'+*+5859209682;862022/'(.*,,+-,+-//3340/1.134686;4+.,,13102:0341255566080-08:+*./)%(&,.***,/(6()%%(&&*-,+024%7-776995,,.386142.(./152251.1347145:9,2,4-6<172/0//55469240/.3./1387860199.049698:80162.++5;<-2:3237/1./05%3&%)/8::0/175498930./00245652.,--4;52:31333.--)*,930:/+53+'+,.8210216535683615)&&(2-009:865000,194245603)+:97/:9,,121.888)(+306:05)*-57:871%11286150..0375()*-2:;:<:78:1456:98::98;2++29321*-352737<;546:4684514.-)3,3-1&(),63-./-056450001&(-.51413223:<<-)++./0,.-,/1,3.(-+-%33-20122;82237-$''(+2.10/5+%((&'),-253+71--.-3-*+0386,-0.24/)),+/265:;66<579696694/.,--3//1608/.,1136/9*0(8,9:81/712,.00/0*0)*(0,377042//3919;9-453/14--,//.66++,14421058519:<:7996677586543502:+-,-,,-.)0/0,6/49:2(+-,-380;00068787$(../1113+93**543
@3671737d-4b8a-4150-83f8-c80ef3968dbc ch=348 read=105110 start_time=2019-12-13T14:50:54Z barcode=BC01 runid=2c9cf7bc05858273f10e7d7ec552fc0bd742dc3e
CTCCTACAGGGAGGCAGCAATGGGAATATTGCACAATGGGCGCAAGCCTGATGCAACCATGCCGCGTGTTATGAAGAAGGCCTTCGGGTTGTAAAGTACTTTCAGCGGGGAGGAAGGTAAAGTTAAGCCTTTGCTCATTGACGTTTACCCGCAGAAGAAACACCAGCTAACTCCGTGCCAGCAGCCGCCTTGGTAATACGGAGGAGTGCAAGCGTTAATCGGAATTACTGGGCGTAAAGCGCACGCAGGCAGTTTAAAGTCAGATCTTAAGTCCCCAGGCTCAACTGAGACTGCATCTGATACTGTAACGGAGTCTCGTAGAGGGTAGAATTCCAGGTGTAGCGGTGAAATGCGTAGAGATCTGGAGGAATACCGGTGGCGAAGGCGGCCCCTGGACGAAGACGGCGCTCAGGTGCGAAAGCGTGGGAGCAAACCAAAGAGTTAAGATGCACCTATAGTGATCCACGCCGTAAACGATGTCGACTTGGAGGTTGTGCCCTTGGTAATGGCTTCAGGGCTAACGCGTTAAGTCGACCGCCTGCAAATTACGGCCGCAAGGTTAAAAAAACTCAAATGGATTGACGGGGCCCGCACAGAAGCGAGGTGGAGCATGTGGTTTAATTCGATGCAACGCGAAGAGCCTTACCTGGTCTTGACATCCCACGGAAGTTTTCAAGATGAGAATGTGCCTTCCGGGAACCAATGAGACCAGGTGCTGCATGGCTGTCGTCAATCGTGTTGTGGAAGTAGGTTAAGTCCCGCAGCAGGCGCAATACCCATCGCTGTTGCCAGCGGTCGGCCGGGAACTCAAAGGGAGACTGCCAGTGATAAACTGGAGGAAGGTGGGGACGTCAAGTCATGGCCCCTTGACCAGGGGACTACTGCGATGCTACAATGGCGCATACAAAGAGAAGCGACCTCGCGAGCAAAGCGGACCTCATAAAGTGCGTCATGTAGTCCAGTTGGAGTCTGCAGCTCGGCTGCATGAAGTCAGGAATCGCTAGTAATCGTGGATCCAGAATGCCACGGTGAATACGTTCCCGGGCCTTGTACACACCGCCCGTCACCGCGTGAGTGGGTTGCAAAAGAAATGGAAGTAACAACCTTCGGGAGGGCGCTTACCCTTTGTGATTCGCGGCTGGGGTGAAGTCGTAACAAGGTAACCGGAAGATAGAGCGACAGGCAAGTTGCTTACGAAGGCCACCGACAACTTTCTTCAGCACCAGCAATACGTAGCACCGCA
+
*10/0,3&-,*'.2)((')%**53*1.*4-++-.26662+*$'*.%+1+,,--75(1/-.(14,/-/++),.23.),,-414031.843811/6/(.+*.:,+)-,.8:+*-++),-*/:6124+(%(%&')')*.%*&'&((-0++06,+-*+1-(*.(),0/)++'.+./4615,4.+,00140$%$%&++-/31*.+.,*'%'**-/+,/+2-.('(&+,+3/8847.+**021-))&-).-1-111*,+0,(0,-01+*/7+.,*'%''*/)$.866:1/0,*+,-./.-./7*),((751..4*%*%'*,23363,),.'')/.2/,0))7;90+**)-3,'-2&++871,))(+8746.+.,,4-*/0+0/+4/)+',,+(*.+1+'/646+,-,-6*0213581041.+&(+)(+5575.**,39-6),)*)'*(..,+.1(,&,//,-'(*'%,2-&'&)-)-&01),02,3967424240674:25*7+&%')'$&$(-0-*'&#*+)-./8112/306/-02-./7446-+).*0*5,0-826+.,'/*2))02492177880-+(&*+-+)*+25)2.'%*),+&(%**-'',),1(*))*)%&*,100719/,'*+93/3++-,1'&-2/,,%+-,.,-/174468276*%/+3/601:;44)+''&('*(+*((%,,0,/',+-,(,('(/.+1010/,2/66:82-.,33768853-+&))463.7*,+*')$(#*(-0-.006'*)1/&8.130&'(%$$()'+0/'(.'+661,*'%)3,++%,(&+.*),+,23)/+-%.,552791-+**+41,.112..-++,')*83,((,65.(&()&**-050((('*/22(37*-/600,(+'').1,)*+(&('%&&%&').0-'&&)(**5+796769004+8-+(-0954840''(11.07:031&-%&'*+.(&,)7)-)+-/*(+)(,-81,+(#%%(++..--%/++402,./0.40++*(+3,-,-)*,3:87:--***+*-9725140463,4-64*-,,..++)0/96::140/0+$$'&)%&)/401903025+'(*-)*+.*'++'),3/)*.,&1/*//,-,,..*1:4/76)**+17,-,5,,,%.-(+))))(,&*&*)/4(3-6:886*0(()6/'$*-,'/33967-,1)%&%#%%$'&'%&&*2824515..52/2.-(),,60,+-*61103*-$'#%%$&%
@6053b546-aae0-4d68-84c1-e0565e16ab60 ch=253 read=210027 start_time=2019-12-13T14:51:07Z barcode=BC01 runid=2c9cf7bc05858273f10e7d7ec552fc0bd742dc3e
CCAGTTTACCTTGTTACGACTTCACCCCAATCATCAATCCACCTTAGACAGCTCCTTCCCTTGCGGATTCACCGGCTTCGGGTGTTATCAACTCTCGTGGTGTGACGGGCGGTGTACAAGGCCGAGAACGTATTCACCGCGACATGCTGATTCGCGATTACTAGCGATTCCAACTTCATGTAGTCGAGTTGCAGACTACAATCCGAACTGAGAATGGTTTGGGTTTTGCTTCACCTCACTTGGCTTCACTTCCCTCTGCATCCATTGTAGCATTAGTAGCAGCGGAGTCATAAGGGGGCATGATGATTTGACGTCATCCCGCCTTCACTCCAACACTGTCACTGGCAGTCTCGCTTCGATCCCCAATAATGATGGTAACTAACGATAAGGTTGCGCTCGTTGCGGGACTTAACCCAACTCACGACACGAGCTGACGACAACCATGCACCACCTGTATCTCATATAGCTACCTCTCCATCTCTGGAGCCTTTATGAGTATGTCAAGACCTGGTAAAGGTTCTTCGCGTTGCTTCGAATTAAACCACATGCTCCACCGCTTGGCGGGCCCCGTCAATTCCTTTGAGTTTCATTCTTGCGAACGTACTACTCAGGCGGAGTACTTATTGCGTTAACTGCAGCACTGAACTTTGACATCCAACGCCCAGTACTCATCGTTTACGGCGTGGACTACTGGGGTATCTAATCCTATTTGCTCCCCACGCTTTCGGGACTGAGCACGTCAGTTGCAGGCCAGATCGTCGCCTTCGCCACTGGTGTTCCTCCATATATCTACGCATTTCACTTACCGCTACACATGGAATTCCGATCCTCTCCTGCACTCTGGCTGCCTGGTTTCTATGGCTTACTGAAGTTAAGCTTCGGGCTTTCACCACAGACCCTTGCTGCCGCCTGCTCCCTCTTTACGCTTAATAATTCCGGATAACGCTTGCCACCTACGTATTATTACCGCGGCTGCTGGCGCGTAGTTAGCCGTGGCTTTCTAATAAAATTACCGTCACTCTGTACCATTTCCTGCTTAACCGCCGTTCATCCTTTATAACAGAAGTTTACAATCCGAAAACCTTCTTCCTTCACGCGGCGTTGCTCGGTCAGGGTTTCCCCATTGCCGAAAATTCCCCTTCTGCTGCCTCCCGTAGGAG
+
1,&2,8)*1538-34*+/+./90*831)1/377::.;-09,..2,++261//0478397-+6.0-2%,&**02-700.9*97.--6223.3./.--.1263550..()()))1*.*.9;6471*%+*-+&++021.301366:8::999180-,/-)0+)*0214957/7*.'-/8157752,.&(*+.,)+%(,/4321820/***))(,+-55166::/84/:;3-1582.2834'(&$-'().'%)-5.;513/**+*198;9,'()*'((,+.),*(-0)+&'(,,.21+67;.338212119<6///4676-9.)$'',/0&%&*,-+*$#()+6133450//0040%'0*,*),0;:.-,'*,,-6151///0246++**)')))/.1/17065;543;83.5.0',*&+)*,1'*.03141*.-12.471304/000+,&-3506/-+-*')+,1/.*')-)055667789987779--/75;7230&(*,958763512'(+0127)0-9;846866400*,/52,)+5+9:22:....-,//2*1(''*&*%$('%&')&$),087;8767:-(-4;95252-14-//14312/23.///(8890))(*.,3-,/3./-:03+1-11.00,1/3+*+,0)),::81).-.')&$(*),0558::/55.$%'0*2399112267'9641234.0:300,-,81).*270*-00-2;0-)8-+($('-+%()-8491;01/60.2//3998865:708659;53240/27571022+-.33988/63406;01&'''$.73575201+02/++-+*+',-6555199./3/1124*0242331/52<9767859424/005/7//83/-0,/-&26.44.,+,0/1199:;006,.-+./,19...+53*'0,9:/.0)%#)+.-0.4(2',*9947/0-3,/2.0402522,/,)-.,39462:333,')(&'')+'2.5--.6*2.70/:8..18/4:3).+%2311-&**++).(+4+/501530*.)*%/-,/8437($()+.43232&2+(+--3;.-+9/-5,,/352223656:74/;-,-,.%-.,.+*)*/+9.9(67004.+032-.612:04;:03;.9,')))--15439/64,,979..-
@c181d29a-2da4-4268-b576-aa4c5486ae8c ch=188 read=206443 start_time=2019-12-13T14:51:03Z barcode=BC01 runid=2c9cf7bc05858273f10e7d7ec552fc0bd742dc3e
CTCCGGGCAGCAGTGGGAATAAACAATGGGGAAACCCGATGCAGCAACGCCGCGTGGTGATGAAGGTTTTCAGATCGTAAGCTCTGTCTTTGGGAGATAATGACGGTACCCAAGGGAGGAAGCCACGGCTAGCTACGTGCCAGCAGCCGCGGTAACGTAGGTGGCGAGCGTTATCCTTTACTGGGCGTAAAGGGAGCGTAGGCGGATGATTAAGTGGGATGTGAAATACCCGGGCTCAGCTTGGGTGCTGCATTCCAAACTGGTTATCTAGAGTGCAGGAGAGGAGAGTGGAATTCCTAGTGTAGCGGTGAAATGCGTAGAGATTAGGAAGAACACCAGTGGCGAAGGCGACTCTCTGGCTGTAACTGACGCTGAGGCTCGGAAGCGTGGGGAGCAAGCAGGATTAGAACCCTGGTAGTCACGCCGTAAACGATGAATACTAGGTGTGGGGGTTTCAACACCTCCGTGCCGCCGCGCTAACGCATTAAGTATTCCGCCTGGGGGAGTACGGTCGCAGATTAAACTCAAAGGTGACGGGGACCCGCACAATGGCGGGCATGTGGTTTTAATTCGAAGCAACGCGAAGAACCTACTTGACATCCCTTGCATTACTCTTAATCGAAATCCCTTCGGGGACAAGGTGACAGGTGGTGCATGGTTGTCGTCAGCTCGTGTCGTGAATGTTGGGTTAAGTCCCGCAACGACGCAACCCTTGTCGTTAGTTACTACCATTAAAGTTGAGGACTCTAGCAGAGACTGCCTGGGTTAACCAGGAGGAAGGTGGGGATGACGTCAAATCATCATGCCCTTATGTGTAGGGCTACACACGTGCTACAATGGCTACGCAGAGATGCAATACCGTGAGGTGGAGCCAAACTTTAAAACCAGTCTCAGTTCCGGATTGTAGGCTGAAGCTCGCCTACTACATGAAGCTGGAGTTACTAGTAATCACTTAGTCAGAATGTCGCGGTGAATACGTTCCGGGTCTTGTACACACCGCCCGTCACACCATGAGAGTTGGCAATACCCGGGGGGTCCGTGAGCTAACCGCAAAGGAGGCAGCGGCCGAAGGGTAGGGTCAGCGGTGGGGAGTGAAGTCGTAACACAAGGTAACCGG
+
-(,((*)')+.-59875,60(*)./3766.')+%+5((),-7002345/4946781,.+++*,)'1/9941&*233469.---132543;9.7/()0//41226366-57*.*04'&+))*&293032/+--133647798445113,,,,264--,-43523:824/72931.5'%(&%(((98;8,27-(13*-/1:97:;9<:;:5322/.28<9,.,,*-8744:52+34112+,)-)03447:95556;5'51,225.4/..1-(*(+*0.,06*-*-3-.-.010-.0---')5657--+-0.-/26++-381.,+)0*%56/31113/43377897-/4,305410..*,3.,,(&)*)%)*7324-&+)),/,2)2,./8759+')*56$-)35//+'&$%)+/-397*3-2%)*38682:)-/+,1497340.1684319;:/-:*,864014357,(+23+,+)+-,-/0*)&#)'&&')+153;77<78:6.)()+,44;8953.,-//0;877808--*-)&*/-86358721250*,&&%),*3.0+-)-1<<,85787322//004*+*50),-,*'%++31248649////0/50--//0020.-+,).''-,5:6/2923655.31346*/*)2/10623.222+01335-.../556896878;99:<62+-+8.5254*+01632+/&4(1-:0*../804/,*,3-/079;91509++,0*)-0./40.&&'&'(-23677:7697090700460-,',')+-/31)-03,+**,1940/066580892*:67532-+,.-,)))++*-./4977223/1565&(%*))+*)23,;,,+:<996050/860/4197,*68+5;;;-5735100,1473%,)(6))'$&'&&'--%*2/244,*'$%').*2.,.9::/./500134+5++*%(''(&+,-0.1/0364:2:544;8890253(1951,2---31.,+.706;74492115332.-**+/,)*,),*+/4)+*'(*&-13357761004144347'-)($')(+-0747-5,*.1.+//,(**,.146588-'*+&+)'*,%+&$'&'28*835;9971
@a01b8d25-48a5-4842-ab2c-10bb0d17cca5 ch=91 read=134894 start_time=2019-12-13T14:51:10Z barcode=BC01 runid=2c9cf7bc05858273f10e7d7ec552fc0bd742dc3e
CCGGTTACCTTGTTACACGACTTCACTGATCATGAATCACAGAGTGGTAAGCGCCCTCCGAAGGTTAAGCTACCTACTTCTTTTTGCAGCCCTCCCATGGTGTGACGGGCGGTGTGTACAGGCCCAGGAACGTATTCACCGTGGCATTCTGATCCACGATTACTGGCGATTCCGACTTCATGAGTCGAGTTGCGAACTCAATCCGGACTACGACGCACTTTATGAGGTCCGCTTCTCGCGAAGTCGCTTCTCTTTGTATATGCGCCATTGTAGCGCGTGTGTAGCCCTGGTCATGGGGCCAAAAGCGATGACGACGTCATCCCACCTTCCTCCAGTTTATCACTGGCAGTCTCCTTTGAGTTCCCCGGCGGACCGCTGGCAACAAGGATAAGGGTTGCGCTCGTTGCGGGACTTAACCCAACATTTCACAGCAGGCTGACGACAGCCATGCGGCACCTGTCTCACGGTTCCCGAAGCACATTCATCTCTGAAAACTTCGTGGATGTCAGACCAGGTAAGTTCTTCATTGCATCGAATTATTACGTATTGCTCCACCGCTTGTGCGGGCCCGTCGAATTCATTTGAGTTTTAACCTTGCGGCCGTGGCAATGCGTAGCCCCATA
+
05.2/:/0-6+(-+%(%'(/15:5'0#%$-.6762.*(%(.&&((./00*()+-3*+..(+3-41;26*--/25+++0622::6,%,&#%(,&,1/-3995220-..7894:54334244/*22*%34293-.++-,.1866.1)%&'&&(+*/)(*1.+2%+(%++,-9;654/55:,&*'&(+-+'-03.0)'01/5%.''+/.-,'&(-/2+,$'-4,*//.0002..01500216/.',*++2453527;31*(''(35;<<043*++0.'--.11-'+/3:,+6998%4&'/10,134/((-,/+)&)+178881/,((.81;9/,,''*/82/02*/2/70,.32)+((.../288733+)0+/87866825201*/17.3484/*+--.+,*,-015913,7/3.2/1-.++-0-(27++%&*&/((-../00204+.100331'**',/.22250'),271-,('(%&)*./0:9867444//15302-2-/20//45/%$).5'1.,)'((074-.)+0035.-'-)2&)%%%'*+(,'(+670),,(*-/.31647075&$,-*3*1+*-2:8,2(21/&(%&%&''(0-5.0*')*,.0+2/*,%+(+'%%&
@7e0231c3-345b-4a60-af16-95584e7e9c62 ch=163 read=192521 start_time=2019-12-13T14:51:17Z barcode=BC01 runid=2c9cf7bc05858273f10e7d7ec552fc0bd742dc3e
CCGGTTACCTTGTTACGACTTCACCCATCATCAATCCCACCTTAGACAGCTCCTTCCCTTGCGGTTAGGCCACCGGCTGGTGTTATCAGCTCTCGTGGTGTGACGGGCGGGTGGCAGGCCGAGAACGTATTCACGCGACATGCTGATTCGCGATTACTAGCGATTCCAGCTTCATGTAGTCAGGTTGCAGACTACAATCGAACTGAGAATGGTTTATGGGTTTTGCTTCCTCGCGGCTTCGCTTCCCTCTGCACCATCCATTTAGCACGTGTGTAGCCCAGGTCATAAGGGGCATGATGATTTGACGAAATCACATCCCGCAACTTCCTCAGCTTGTCACTGGCGTCAGTCCCCAACTTAATGATGGTAGCAGCAGTAAAGGTTGCGCTCGTTGCGGGACCCAGCAACATCTCACGACACGAGCTGACGACAACCATGCCGCCTGTATCTCTATATGGCTATCTCTCCATCTCTGGAGCCTTTGTAGGTATGTCAGAGACCTGTTGGAGTTCTTCGCGTTGCTTCGAATTAAACCACATGTCCACAGCATGCGGGCCCCGTCAATTCCTTTGGGTTTCATTCTTGCAGGCATGCTACCCAGGCGAATTACTTATTGCGTTAAGCAGCACTGAACTTTGACATCAACACTTGGTACTCATCGTTTACGGCGTGGACTACTAGGGTATCTAATCCTATTTGCTCCCACGCTTTCGGGTTGACGTCAGTTGCAGGCCAGATCGTCGCCTTCGCCACTGGTGTTCCTCCATATATCTACGCATTTCACGCATGGAGTCCACGATCCTCTCCTGCTCTAGCTGCTGCCTGGTTTCTATGGCTTACTGAAGTTAAGCTTCCGGGCTTTCACCACAGACCCTTGCTGCCGCCTGCTCCCTCTTTACGCCCAATAATTCCGGATAACGCTTGCCACCTACGTATTACGCGGCTGCTGGCGTAGTTAGCCGTGGCTTTCTAATAAAGTACCGTCATAAACACGTTTTCCTGTAGCGCGTTCTTCACAACAGAGTTTACAATCCGAAAACCTTCTTCCTTCACGTTGCTCGGTCAGGGTTTCCCCATTGCCGAAAATTCCCTACTGCTGCCTCCCGTG
+
674507//239,09-23399;6-14,),01/068/66++64.2-./51344687096'1+++30+-()526,-3'22258300/--.'(,,,..,//(4),./0++,-,4)(&$%'))-++&++224;:9;3.0.-*(+,/1278:9;1+,-*1-+,--,,-/4-8-($)).*-0,12355/,52;13&)..-,-.8--(&%)$&&')--27397-.&4-6960*+,0-+*/&*'./4:4)-.5-80.11///03689:1-8&%&('+,,-0.-00168(-511171',472/230000-12((&)$'('%&&$'.11)&*(*),10524)+/.70000.+(%#&$#$%'.8;+.*(1.//../4).0)*,&(+%('--)-0.3/-'+*.148///84,)'%((.+),-,.-,+.-/7691&,.00025*/6.6.61..'$''%$%'*001$(+,-/:433:86520*,9512335346/6:/,,)(&*+3315*(+*-99,)()*,'+8;78:4/../3///1**,/.2/;67/,'(,()+(&''()$,(0/,*,653.2854794.-631455<;64:;260((&(+-$/&-,%1*))059,1+0*'&,,*4+%*/15'%$'$%'&*/.0:53<300699904/,,.-&-,.2887:955;9,--3./07;7111//0.+,01244492/((*/<5.1/3/,$+)+.;20(0('''$+023074<45/10/000376565,145:957:3457;88859826655141579886738<9+%%$&%*(*&$(&'%''(-,1.-,46501---.,-,(*(+4768-3;--4564635:5844,&'*.6/-0039**84+,65../5-222899+,-$+3/4;*-80---/3-+.260*2,/,(.)('%/6.4262:9863.4/-8:.05//1/0(,&$(,-8:999-*-&%$$$*,31/,//2/0()(*&*+3.07/(.+/859911.-+'&&$(..-/3240-,...-+4*/,+%%&+)()(()<:357;91.+-6921:6;76;6127)%&&(2.134398:-6:-74.4:;2+1/.5:+/-*.*0,1(*/34346157.82,+01
@8c28e145-8a57-4914-93d8-ea3441cbf9ef ch=147 read=114006 start_time=2019-12-13T14:51:16Z barcode=BC01 runid=2c9cf7bc05858273f10e7d7ec552fc0bd742dc3e
CCGGTTACCTTGTTGCGGCTTCACCCCAGTCATGAATCACAGAAATTGTTAAGCGCCCTCGAAGGAGTTAAGCTACCTACTTCTTTGCAACCCACTCCCATGTGGTGTGACGGGCGAGGGGTGTGGCCACCGCCTGGGCCAGGAACGTATTCACCGTGGCATTCTATTTACGATTCCGACTTCATGGAGTCGAGTTGCCAGACTCAATCCGGACTACGACGCACTTTATGAGTCCGCTTACATCTCGCGAAGTCGCTTCTCTTTGTATGCGCCATTATGGCGTGTGTAGCCCTGGTCGTAAGGGCCATGATGACTTGATCATCCCCTTCCTCCAGTTTATCACTGCTTGATCTCCTTTAGGTTCCCCGGCCGGACCGCTGGCAGCAAAGGATAAAGGGTTGCGCTCGTTGCAGGACTTAACAACATTTCACAACACAGCGGGCTGACGACAGCCATGCACGGCACCTATCTCCACGGTTCCCGAGGCTTTTCTCATCTCTGAAACTTCCGTGGATAATAAAGACGGGTATTAAAGGTTCTTCGCGTTATCAGATTCACCATGCTCCGCCAGCGTGCAGGCCCCAAATCAATTCATTTGAGTTTAACCTTGCGTGACCCGTACTCCCCAGGCCAGTCGATAACGCGTTAGCTCCGGAAGCCACGCCTCAAGGGCACAACCTCCCAGTCGACATCGTTTACGGCGTGGACTACCAGGGTATCTAATCCTGTTTGCTCCCGCTTTCACCACTTTTCAGGCGTCAGTCTTCGTCAGGGGGGCCGCGTACCGGTATTCCTCCAGATCTCTGCGCATTTCACCGCTACACCTGGAATTCTACCCCTCTACCGAGACTCAAGGCTTGCCAGTATCGAGATGCAACAGTTCCCAGGTTGAGCCCAGAGTTTCATCTGACCAACAAACCGCCTGCGTGCGCTTACGCCCAATTCAGTGCTTGCACCTCGTATTACCGCGGCTGCTGGCTGGGTGTAGCCAGTGCTAGCAGCTTCTTAAGGGTAACGTCAATGAGCAAAGTATTAACTTTACTCCCTTCCTCCCCGCTGAAGTACTTTGTGAAGGCCTTCTCTCCGCGCCACGCGGCGCTTGAAACCATCGAACATTTACGCCCATTTTGCAATATTCCCCTGCTGTGCCTCCCGTAGAACAATATCAGCACCAACAGAAGGTTAACACAAAGACGTGCTCTTTAGCACCAACCGTACGTAGCGTAGCGCGGG
+
571.3--6.4.'17$++-./6/,0681,05)%'))722.0-()(%)''-),%)++36*'*&'((($'/+-&)*,,16++,+2.6;8-21%44,%&'-3+)2,-3..-',-22:96.*(*'%%$%&+/+'+($&$$$,/48/7712,''$''(*32(1+1-/25++$(&&##%)-,.1/36896&0((&'(*21-3.,32(,0/.-'/*./3344-,,,-2++')-/.),()-+,/((,*)',-./523,(&()*)11:17.75-).*,+,*2,)1,$%$%'(*&%&$#&),1(,***%,&)(-,286744/.))(%'%():8+65+*658)/+&,2:0.02//,+&%$$#)+480,3-&%.07277),++'0,38957/9/.,)+.3*02*)/.&),,.3)-''*/.00-.%45401-.&+)/.*29+*-..11(+&,)''.')*0,-)*++22./*+),.2.+,,)&-./,*())77.76/+,-.)$$&()+--1214+*..---1-41145/-%%&%)%)**&,++&-+02+/.1;68:6/1/-.$&'&(%,$&&-.-+*00/,).+)+,*++,%(*-.,)(*()+-205,),31.//7:50//.*-+.*)$&'&&&-+.,2-+'%-/-')+550.%*2....2-+'*+/+1./3)*,+,/4:6737*4-+(*/709/-)(&,//,,,+-0((,:.0196062;26/,10,-,%$&'')*/1411018**.-07-(''&$&$'*%(-+*''(/35332-2.))+)+04../:79+:8(&#'#*.+5177;8801-'(,..132.1--+1890-.-+,/+-,023511111/0&/2/-'''%*&*%2+..,*+)+//50..&),+/3%((,+'(%&)+-5<170,*1-94456;1//,-/;+,,)*$%$'$'$)'-501())%&'&,&$#$###'**+*..20,%'*%&'')*&+(''%*+22//,,3070103+3)'$&*((%&%'*))/1+')&&'&%&%&&'%$$')/,06533,)$''''-05*'&))++*(/0'#''25-+52,.-41++32-0.&'&'&(%%#)),+129520..)11''$'&$&&(*2+&$#"$*(%(&&)+''.-%((*%.+).($)*'%#&+4/01/484.+11,((%+0*34,,20)%),/6/-/4-.-,+9-)/1)/*,+.5.+(&+,,'*$)$%"$%&&)'&//12/4/1&$)'+)/%&&($%%&$(&"$
@d82f3f34-2ec0-426c-ae04-0502e5765c68 ch=223 read=278652 start_time=2019-12-13T14:51:12Z barcode=BC01 runid=2c9cf7bc05858273f10e7d7ec552fc0bd742dc3e
CCGGTTACCTTGATTTTGACTTCACCCCAATCGCTGACCCTACCTTCGGCCGCTGCCTCCTTGCGGATTAGCTCACGGACTTCGGGTATAACTCATGGTGTGACGGGCGGTGTGTACAAGACCAGGAGCGTATTCACCGCGACATTCTGATTCGCGATTACTGCTAGTAACTCCAGCTTCATGTAGGCGAGTTCAGCCTACAATCAAAACTGAGACTAAAGTTTGGCTCCACCTCACGGTATTGCATCTCTCTGTACCAGCCATTTGTAGCACGTGTGTAGCCTACATAAGGGGCATGTGATGATTTGACATCATCCCACCTTCCTCCTGGATTAGCAGGCAGTCTCGCTAGAGTCCTCAACAATAGTATTATTGTAACTAACGACAAAGGGGTTTGCGCTCGTTGCGGGACTTAACCAACATCTCGACACGAGCTGACGACAACCATGCACCACCTGTCACCTTGTCCCCGGGGATTTCCTCGATTAAGAGTAATGCAAGGGATGTCAGAATAGCCGTGTGGGATTCTTCGCGTTACTTCGAATTAAACCACACGCTCCGCTACTTGTGCGGGTCCCCGTCAATTCCTTTGAGTTTTAATCTTGCGACCGTACTCCCCCAGGCGGAATACTTAATGCGTTGGCAGCGGCACGGAGTGTTGAAACCCCCCACACCTAGTGATAGCCGTTTACGGCGTGGACTACTGGGAATTATCTAATCCTGTTTGCCTTCCCACGCTTTCGAGCCTCGGCGATTACAGTCAGAGTCGCCTTCGCCGCAATTCTTCCTAATTTCTACGCATTTCACCACTTCCTAGAACCACTTCCTCCTCTCCTGCACTCTAGATAACCAGTTTGGAATAAAGCGCAAGTTGGGCCAATTATTTCACATCCCACTTAATCATCCGCCTACGCTCCCTTTACGCCCAGTAAATCCGGATAACGCTCGCCACCTACGTATTACCAAAAGCACTTTGGCACGTAGTTAGCCGTGGCTTCCTCCTTGGGTACCGTGTTATCTTCCCAAAGACAGGCTACGATCCGAGCCTTCATCACTCACGCGGCGTTGCTGCATCAGGGTTTCCCCATTGTGCAATATTCTGCTGCTGCCTCCCGTAGGAG
+
46(,11&((*%&%**/+*,2238+400(*1,/.130,1/'&')((+,-.-2/34/+**,010/039)7++,/0/$+.///1;8+,(*(('*+++'.1963301110.,/3334534.3*'+5,(*+$&(&)%')*+01+/.03*/10/377:5./6244/)($)+.04163.4,+)-6:71*(%''.+12036-'++/)*/150,)%&$,*$%&&%%'),,04+-.011745;63+0/03(0--.0555531668687//58383))&&'**1113720114:*,/.-.(*)310.,*)+,/036;8..,-/01-:8.-:8;:975341-+%-')&*'(351664373675)*%+.51,.)*-0-(120-4*3+*%'+-+2.,,.245,+/*(),*+.+/./16:031;91/100,)'+)6253)*)()47756654133377/4837.///912:.4//&2+0---4580-*3+)/71++*316/:.0()((--,-545/<866,+,+')./,%,,)(('&)&$)5-/1/+-,1/+-0:1+)..,3;7/;11*0--034//0&)7),.-.'540864+349-5,8-31:73343;<6*7+)/)(*13/1(,+.309;7)%.,0-73:4104000/00215(,'$),-4....'#)(,38.072/2987+%*,.6/+)+'$,$#%+(+2/+-,5.+,.-+,-,(%%+)%%+()+.+.416511.8($&$(+1.+'-*/2:61/023735%&$&$--//.0/2*')'(41995<98::+3-)/-*4:4//3-7:,*))-,/+25-.&*,'.0//'$%&&%'($()-)+*.2/224-)).-/.0.0199877:466<7020/+%&('))1,1.52-'+-,)+(3+.97-+)*,0*,'&)*1239448959;76766918-/79/1+5,('./045++/6265201.28649-),)''-.12.7&*'0--&&'%()),-)'$((-%((/$&',)../--3052/&&%).(+*83,*(**)+-1165+-5+(,((+*)+'(+'+5&(+)*),.1157465503.2+/.-4...000009.313-:0*06102935(7-/001)+##&('(**06-/*)).+1()%
@4684e15b-1015-45d7-b66e-0a476f03e2b1 ch=229 read=229908 start_time=2019-12-13T14:51:26Z barcode=BC01 runid=2c9cf7bc05858273f10e7d7ec552fc0bd742dc3e
CTCCTGAGGAGGCAGCAGTGGGGGGCCAACAATGGGCGCAAAGCCTGATACAGCCATGCCGCGTGTATGAAAGAAGGCCTTCGGGTTGTAAAGAGTACTTTCAGCGGGGAGGAAGGGAGTAAAGTTAATACCTTTGCTCATTGACGTTACGCAAGAAACACCAGCTAACTCCGTGCCAGCAGCCGCGGTAATACGGAGGAGTGCAAGCGTTAATCAGATTACTGGGCGTAAAGCGCACGCAGGCGGTTTGTTAAGTCAGATGTAAATCCCCGGGCTCCAACCTGGAACTGCATCGATACTGGCAAACTTGAGTCTCTCTCGGCGTAGAGGGTAGAATTCCAGGTGTAGCGGTGAAATGCGTAAGTCCTGGAGGAGGAATACCGGTGGCGAAAGGCGGCCCCTGGACGAAGACTGACGCTCAGGTGCGAAAGCGTGGGGAGCAAGCAAGTTAGATACCTGGTAGTCCACGCCGTAAACGATGTCGACGGAGAGTTTGTGCCCACTTGAGGCGTGGCTTCCAGACTAACGCGTTAAGTCGACCGCCTGGGGAGTACGGCCGCAAGGTTAAAACTCAAATGATTGACGGGGCCCGCACAAGCGGTGGAGCGCGTAATGGTTTTAATTCGATGCAACGCGAAGAATTACCTGGTCTTGACATCCACGAAAGTTTTCAGAGATGAGAATATTGCCTTCCGGGAACCGTGAGACAGGTGCTGCATGGCTGTCGTCAGCTCGTGTTGTGAAATGTTGGGTTAAGTCCCGCAACGAGCGCAACCCTTATCTGCTGTTTGCTTGGTCCGGCCGGGAACTCAAAGGTACGAGTGATAAACTGGAGGAAGGTGGGGATGACGTCAAGTCATCATGGCCCTTGACCAAGCTACACGTGCTACAATGGCGCATACAAAGAGAAGCGACCTCGCGAGAGCAAGCGGACCCTCATAAAGTGCGTCGTAGTCGGATTGGAGTCTGCAACTCGACTCCATGAAGTCGGAGATCGCTAGTAATCGTGGATCAGAATGCCACGGTGAATACGTTCGGGCCTTGTACACCGCCCGTCACACCATGGGAATTGGGTTGCAAAAAGAAGTAGGTAGCTTAACCTTCGGGAGGGCGCTTACCACTTTGTGATTCATGACTGGGAAGAAGTCGTAAGGTAACCGG
+
,+/+(&&-/&-,1,../088)((+(+(&%).514:420+4:))670.&0(.+,./02295-0666762225,&**,+467<75410:+,.63&'')&&'-&(').*-6-(-'+*'1*%')-5/-*..,('&&&,--887.00..153:23(,.'$*(&&')-&()*..-/865610/-%*&)0.5)-()((+)-,2/(,$+)0.(-)-209./+,$+1(4-2258279986/))+0'/)201764498;/.5/6-3:67,,)*&,.&)57*/-./-8'0&3-115..2620/0)((*+8*7)'4.(%%#'&%(+-4..05/''+---)20-+1%++-./**0.-*'()*2997055/.342((((,((4200-&-++4/-42(.++7+)+,'..6*+/92,+27594/8*)))*),',+5359///*()(')+5)/2.),-.9'46/-2-,+64+44*--)*)(.3,.-1:7;;<520/0065.)-*.++&).52/0,88-#%$$,'20,($%+)*01&%&$)33978882;260886*450551-22,)(+)-,.41264:/3193;:/1442--))+,6('$%(-+1:*)++,-3132955.+,,+')./51125<<22879.,,.*/0,2/1*+5%)&.'&,,((''%)&'$'(45-+,++.2),::.5.-,)+--,,&0*-5439:8.8&8;;28.2./-&,02(2026:;8/*-).499867..)+,039:92;10148://.:/998<33,0-7/./244//68230+04(-)*.0-'&*)*0'$&%$&*)/0.012*31,0066)/'*(%$+((((+,33807793.3--.*'1'15/.4325414)')-0477/,+)-*&$$&*473-(&$%&%&'-/24.,2-,(3314566383.)*').'+,01/02-..+*'*+75(*-<062+*1/4591)*,5666798709(/(,1*+&)+.-.-)0)))&(*44861+3**)-&5**038755//0,(')./330.2)-,,-12:/2/62+*6006-2.2',78424/((*)+832;7.-56745:45491*%,'.344:352;61,$(*()374..%(&'1*778;8/;((.61./,0,,8:--/3-,22657313403,+-/*(%*))+2&+(*',)02//14
@066efb71-29d6-41e9-9778-38ece66ab7e9 ch=45 read=154239 start_time=2019-12-13T14:51:23Z barcode=BC01 runid=2c9cf7bc05858273f10e7d7ec552fc0bd742dc3e
CCGGTTACCTTGTTACGACTTCGCCCCAGTCATATGAGATCACAAAGTGGTAAGCGCGCCCTCCCGAGTTAAGCTACCTACTTCTTTTGGCCTCCCATGGTGTGACGGGCGGTGTGTACAAAGGCCCGGGAACGTATTCACCGTGGCATTCTGATCCGATTACTAGCGATTCGACTTCATGGAGTCGAGTTGCAGACTCAATCGGACTACGACGCACTTCGAGTCGCTTGCTCTCGCGAGTCGCTTCTCTTTAGTAGCCGCGTGTGTAGCCCTGGTCGTAAGGGCCATGATGACTTGACGTCATCCCCACTTCCTCAGTTTATCACTGGCAGTCTCCTTTTGAGTTACAGCCGGACGCTGGCAACAAAGGATAAGGGTTGCGCTCGTTTGGGACTTAACCCAACATTTTCACAACACGAGGCTGGCGACAGCCATGCAGCACCTGTCACGGTTCCCGTACATTTCTCATCTCTGAAAACTTCCGTGGATGTCGAGACCAGGTAAAGGTTCTTCGTTGCATCGAATTAAACCACATGCTCCACCGCTTGTGCGGGCCCGTCAATTCGTTTGAGTTTTAACGCGCGGCCGTATTACTCCCCAGGCGGTCGACTTAACGCGTTAACTCCGGAAACCACGCCTCAAAGGGCGCAACCTCCAAGTCGACATCGTTTACGGCGTGGACTACCAGAATATCAATCCTGTTTGCTCCCCGCTTTCGCCCTGACGTCAGTCTTCGTCAGGGGCCGCCTTCGCCACCGGTATTCCTCAGATCTCTACGCATTTCCACCGCTACACCTGGAATTCTACCCCTCTACGAGACTCAAACTTGCCAGTATCAGATGCAGTTCCCAGGTTGAGCCCGGGGATTTCACATCTGGCTTAACCAGCCGCCTGCGTGCGCGCACGCCCAGTAATTCCGATTAACAGCACCCTCCGTATTACCGCGGCTGCTGGCACGGAGGTTAGCCGGTGCCTCTTCTGCGGGTAACGTCAATGAGCAAAGGTATTAACTTCTCCCTTCCTCCCCGCTGAAATTGCTTTACAACCGAAGGCCTTCTTCATGCAGCATGGCTGCATCAGGCTTGCGCCCATTGTACAATATTCCCCACTGCTGCCTCCCGTAGGAG
+
8311/7.//7/.06)+*)+-1,%+-47)05412&%%(&*/0/079*+0124*&%&(*,1,*++2)(&+)815.2247845789*783)')--+/73-:::87.1472;:568*,-12-5.0(11/5()+,&1,+2+1,+&'('(*,+,08722371+)'03*0(%*,.068//./586134,)***-.-10..076857*2,/*3198764%/'(%''($$$(+0$%%&%',*+.,+,())+123713/19)&%&%&'%%%&&30.,-&')*'08*(*).)27958//,-11/314135799:.80.'%'&,/1).()(.')+6/82:22,9:748,(+,()$*2.%&'&,')))..124643.66:*3-99/,.4.4/-/%&0*+66'--3,,-)-*51+/-0/453*..03384-*)*(543)/+,.0136)8277886896//,),-7:09)$%#$%$&(**)++..-+&$*-*(.2166246:78130$*-+*4*+0029*..3;8876**055576())3(<;9;:////1553.,1,))((,'(),3,58))45486;6-4;31130<<3.51%%$&&*+1+,'(''*,378+)0/,)...,*'$#(')()+.+,%++1,0.+.'*,,105:7222(16--'-.5/:/8*3+0126.61134068'-*-**)13563/250/'()((&*/006541;/-0/5.1'((/54+%('&%)):858/0152:9617,.780/412405688:35;32544<8-+,'(*+,044)2/1-7:(0'&161/0//.23/,&'%,0/*)-:3/+6426155656716,.-5.18'))*.31235.5268055*),*-+)'571(*03.*1:..*++)*-+%())2)%$&$%%')(()+*++/)'$&&+,,,*(+-09504,()2-511)+,(.,5358//)''(,.--100080/1))$%)*%&(/3/./4.50&(1-36;81//02726766790830+()*.)*'-*+7,/(,0((,5*599861:8+*6))**%-'&'*))&')'/-*+0.0/46:78;6)(')$),,61911.//00)//2250339:*-.133/-:,,,/51572+.+*+,+160.63,.46/-)
@86f788fb-d5e5-40d0-a44a-45c890b19cd7 ch=116 read=200770 start_time=2019-12-13T14:51:42Z barcode=BC01 runid=2c9cf7bc05858273f10e7d7ec552fc0bd742dc3e
CCGGTTACCTTGTTACGACTTCACCCACAATCATCAATCCCGCAGCAGACGGCTCCTTCCTTTGCGGTTAGGCCGGCTGGGTGTTATCAACTCTCGTGGTGTGACGGGCGGTGTGGCCTGGGCCCGGGGCAATATTCACCGCGACATTAACTGATTCGCGATTATAGCGATTCCAACTTCATGTAGTCGAGTTGCAGACTACAATCCGAGCTGAGAATGGTTTATGGGTTTTGCTTCACCTCGCGGCTTCGCTTCCCCTCTGCACCATCCATTGTAGCACGTGTGTAGCAGGTCATAGGGGCATGATGATTTGACGTCATCCCCGCCTTCCCCTAACGTCACTGGCAGTCTCGCTAAGAGTCCCCAACTTAATGATGGTAACTAACGATAAGGGTTGCGCTCGTTGCGGGACTTAACCCAACATCTCACGACGCGAGCTGACGACAACCATGCACCACCTGTATCTCCTTATAGCTATCTCTCCATCTCTGGAGCCTTTGTAGGTATGTCAGAGACCTGGTAAGGTTCTTCGCGTTGCTTCGAATTAAACCACATGCTCCACCGCTTGTGCGGGCCCCGTCAATTCCTTTGAGAGTTTCATTCTTGCGAACGTACTACTCAGGCGAATTATTGCGTTAACTGCAGCACTGAACTTTGACATCCAACACTTAGTACTCATCGTTTACGGCGTGGACTACTAGGGTATCTAATCCTATTTGCTCCCCACGCTTTCGGGACTGAGCGTCAGTTGCAGGCAGATCGTCGCCTTCGCCACTGGTGTTCCTCCATATATCTACGCATTTCACGCACATGGAATTCCACGATCCTCACTCTAGCTGCCTGGTTTCTGTGGCTTACTGAAGTTAAGCTTCAGGCTTTCACCACAGACCCTTGCTGCCGCCTGCTCCTCTTTACGCTAATTCCGGATAGCAACACCACCTACGTATTACCGCGGCTGCTGGCGTGGTTAGCCGTGGCTTTCTAATAAAGTACCGTCACTCGGCTACCATTTCCTGTAGCCGCCGTTCTTCCCTTTATAACAGTTTACAATCCGAAAACCTTCTTCCTTCACGCGGCGTTGCTCGGTCAGGGTTTCCCCATTGCCGAAAATTCCCCTACTCCGTAGGAG
+
50,/06--0-/,31+-0147;3-1,)&(+/,126659043),++'1.222*/,--16;8+02)(0.31308;9/+%*+3740/-:///3,24577788;984.)+)-.+++.'($&(0,.0+*/)1++//.+--0:2/2927633+0*0'))*,2:85/.-2-00034349932,'*-/73402023544316-0,3,1/-0+5-2,,.)0+**)+414-:6-(*.4+9::.125;7..6--))/0.4;3213.551+,.1344479;::3/4)'(*+*/0/02.)**+%,.210..(57522/./.*'56*,332+'(++481+/78;7++)&)0+)(+.08/6.--1/042365(,,21379*/,(+).+-.255733512596435/.+0**.,-,/0793<-3)7514/9.1*/*.166545/(*--3(,13433210.,17374,2%&&.805:45645678.8-++.()*0426526858888880'*,)(()#.%*')*6389-*)&&04//,(,.*.6<78;91302-+,70:042/30<68:/..0254,-+,0+--2.200(5+164-+-455231-,2.*)('+1;;54:<131//1.23/2102-012((14-0(-+(,0115151003363154675::3493217506)8--,*3))+//1582866.:-'((*)+,2:7::867668/239887:632./-9/))+*5;4+..,3;,0-;;7877/34557.58<37021336411120.00-51038-,,5--,/520/1:7:9:8;11/21844;8.(+&((*,/21122031*,,..1.&*&'/.))+///9//40158-)&%%$$$%&)-))('/,4+/0396470.:8-.&'*,./187:3)1./1-80.4:....38+,,61+,*)',*:7112322&//.'.'+)'-.003,3,/748:-112237608,-++,70;.-.6*1,*&%%&%%**-082&0)+848835661;332;:+175,*($$&&.1,.91:;56/98,,:--.533'1/65-/09440)*,6/6:8;79<;79<7033021...5,+,/1:62'/1/.9)6:9-,17*05..7830.61.'%%%%)+*022-,+
@042687ad-49a8-48fc-a04e-8a867329ff30 ch=319 read=153180 start_time=2019-12-13T14:51:47Z barcode=BC01 runid=2c9cf7bc05858273f10e7d7ec552fc0bd742dc3e
TTGTTCGTTCAGTTACGTATTGCCTGGAGTGCTAGAGAAGTTGTCGAGGTATCTTTGTATTGCTTTCTGTTGAGTGCTGATGTGCTCCTACAGGAGGCAGCAGTGGGGAATGTGCACAATGGTACAAACCTGATGCAACCATACCCGCGTGTATAAGAAGAAATTCCAGGTTGCCAAAGAATTACTTTCAGCGGGAGGAAGGAGTAAAAGTTAATGCCTTTGCTCATTGGCGTTACCCGCAAGAGAAGAAACACCAGCTATCGTACCCAGCAGCGCAGTAATGCAGGTGCAAGCGTTAATCGGAATTGTGGGCGTAAAGCGCAGGCAGCAGTAAGTCAGATGCCAAATCCCCGGGCTCAACACAGGAACTGCATCTGATACTGTAAGCAAGGTCTCGTAGAGGTAGAATTCCAGGTGCTGGTGAAATGCGTAGAGATCTGGAGGGAATACCGGTGGCGAAGGCGAAGCCCCTGGACGAAGACAGCGCTCAGGTGCGAAAGCGTAGGGCAAACAGGATTAGATACCCTGGTAGTCCACGCGTAAACGTGTCGACTTGGAGTTGTGCCCTTGAGGCGTGGCTGGAGCTAACGCGTTAAGTCAGCCGCCTGGGAAGGTACGGCGCAAGGTTAAAACTCAAATGAATTGACGAGGGCCCGCACAAATGGTGGAGCGTAGTTTGAATTCGATGCAGCGCGAGAACCTTACCTAGTCTTGACATCCACCAGAACTTTCAGAGATGGATTGAATTTGCCTTCCAGGAACTGGTGCAGGTGCTGCATGGCTGTCAAATCGAGGCTCGTCATTTGTGAGAATGTTGGGTTAAGTCCGCAACGCAACCCTTATCCTTTGTTGCCAGCAGTCCGGCCGAGAACTCAAAGAGGAGACTGCCAGTGATAAACTGGAGGAGGAAGGTAGGATGACATCCAAGTCATCATGGCCCCTTGACAAGGCTACGATACTACAATGGCGCATACAAAGAAGAAGCGACCTCGCGAGAACAAGCCGAGACCTCATAAAGTGCGTCGTAGTCCGGATTAGATCTGCAACTCTCAGCTCCATGATCCAGAATCGCTAGTAATCGTAGATCAGAATGCCACGGTAGATACGTTCCCCGGAGCCTTATACACACCGCCCATCACACCATGGGAGTAGGATTTGCAAAAGAAGTAGGTAGCTTAACCTTCAGAGGCGCTTACCGCCTATGGTGCTGACTGGGAGTGAAGTCATAACAAGGTAACCGG
+
%##'%&'-:/-141++$,(3+%))(*)&')%1/)')$((*,400.)''$)+3/84+'-*+1*&(+-*6,5--$*+-4--')&)$&&++*-2&11+.4/+00+-1'26)-+,,,'(').,(-&%#%'-'+1.,-('(+%-(-+%+1)*3345766/,*,-&)('%***','7+%%%02)%'')'')44.*'((*4,(++''-)%))335*&&8*8*(,*+65-.54+,*.*,,/5/19-*,.&&&&(/&&)%(%&%'%%&*&+$,%'&$&(**,-*+&*+/91'.'+'%%//+()+0:/0**&+-(1**')-/+')*-1)*'(%)+/%()+/33/.263130..'(,++-7:.+/''(1.)0'%()))&*-+./000././4.1'()%((&)&()7846/-&)+--*2-4-/-,050,%%(*/+)1.*)-02//.,-45563/,-,04411+(**.50'(+(*.)**'+11(*295.,-*+1/-,+&()-2,)'$$$))**./20/)-)/933*47+.((%110473-+12/052*(++-*,0643-./2120216/2&(40*,'1,(*,,(6/+&'+%&))+&+-**-.++,-3.,-14./07.397782&''**,-'(-$&&$+((2+:;6657/5--.)..,*)+***/.+/.)+,/.(&$%$.'2'+'%)'(29.*6.5/,+*,%(((*(.+-'*/0/0*()('+,34472.3346,(-&()0.*.4/,((()(5,*%2)*11/9/+-(&%*&%-(/+(')%%$%&+.01241/'',+),/1+%&&'&&'$$*+.$($',43,,&%&))(,-6,0207(%%&(*%(,(*$%(*49818322()52'(0&'.+(.&024/'&&%&&'*2.29):1*(*+**104246,+-+,-4747883./,)(*,0,32,-++)**+%*4(11029884(*)*04/('**,2)+&'(''(%%*+754408./1/04441*2,)(*(&)))'114024/3,-((-+.6&,))(++2;75*)2:0+)&&$)4)**-,8**+*0.*&&-.+*,).+-0.4(&+).1))),,/&&)')'(%'*(%).,+*%'&(-,.+*+3/+5.-/+++*)0)(****,-+(,,),4+1*'()+)**,0%)%%)++*,*-4.4()''&)&+*%44*$4'-4,&*)&''&$&$#%&&),1/./.))'-+3'*+*)-,&(&&%***,(&&'%$,&+)()*,+/*++(/+--13+,-/-.-)1
@66a69b16-8a08-4d53-b07b-5decbcb82eac ch=10 read=51839 start_time=2019-12-13T14:51:45Z barcode=BC01 runid=2c9cf7bc05858273f10e7d7ec552fc0bd742dc3e
CTGTTATGCGTTCAGTTACGTATTGCTACTTGCCTGTCGCTCTATCTTCCGTTTACCTTGTTACGACTTCACCCCAGTCATGAATCACAAAGTGGTAAGCGCCCTCCCGGTTAAGCTACTTCTTTGCAACCCACTCCCACGGTGTGACGGGCGGTGTGTACAAGGCCCGGGAACGTATTCACCGTGGCATTCTGATCCACGATTACTAGCGATTCCGACTTCATGGGTCGAGTTGCAGACTCAATCCGGACTACGACGCACTTTATGAGGTCGCTTGCTCTCGTCGCTTCTGCTGTATGCGCCATTGTAGCACGTGTGTAGCCCTGGTCGTAAGGGCCATGATGACTTGACGTCATCCCACCTTCCTCCAGTTTATCACTGGCAGTCTCCTTTGGTTGACCGGACCACTGGCAACAAGGATAGGGTTGCGCTCGTTGCGGGACTTAATAACATTTCACAGCGGCTGACGGCAACCATGCAGCACCTGTCTCCACGGTTCCCGAGGCACATTCTCATCTCCTGAAAACTTCCGTGGATGTCAAGACCAGGTAAGGTTCTTCGCGTTGCATCGAATTAAACCACATGCTCCACCGCTGTGCGGGCCCCGTCAATTCATTGAGTTTTAACCTTGCGGCCGTACTCCCCAGGCGGTCGATAACGCCGATGGCTCCAGAGCCACACAGGGGCACAACCTCCAGAAGTCGACATCGTTTACGGCGTGGTTCACCAGGGTATCTAATCCTGTTTGCTCCCACGCTTTCGCACCTGAGCGTCAGTCTTCGTCCAGGGGCCGCCTTCGCCACCGGTATTCCTCCAGATCTCTACGCATTTCACCGCTACACCGCGGAATTCTGCCCCTCTACGAGACTCCAGCTTGCCAGTATCAGATGCAGTTCCCAGGTTGAGCCCAGGGGATTTCCCATCTGACTTAACAAACCGCCTGCGTGCGCTTGCGAAGTAATTCCGATTAACGCTTGCACCCTCCGTATTACCGCGGCTGCTGGCGCGGGTTAACCAGTCTTCTTCTGCGGGTAACGTCAATGAGCAAGGTATTAACACTCCTTCCTCCCGCTGAAAGTACTTTACAACCCGAGGCCTTCTTCGCGCGGCGGCTGCATCAGGCTTGCCGCCCATTGTGCAATATTCCCCTGCTGCCTCGTAGAG
+
$*%0)$'&&)4;7/27.(-,,*.411-,*5)+14//2:762+.),.::3+')54/21/3-/3,))*)4;5207:-+-9742.,4//..1:6.-2:225+,+-5***0.*/*4,)$%&$&'(%*+)*,-42;+%')990*.-6.,'(+/3::5799/.--,38:-927,.311644798<7564++.7436<126665-*,-247556245202210,+.7.6*,-0//1.-/.2-3'(.13-0,,0)4.10+%%)+5,2(*,5945424405))-*((,-1.1/2+/19.2$$+$'+,-/02:1..'%&((&)*-565440-6-)+2.2407+/194;8966710-0-..82678,:5.)2646925/))-0;2/0:665352&..+/5,.2.)(*)&$133:35-(*)/--0-:89-:00/(3.2:131123309,+)28872.1+%,30049-+&&'&)&(*++..0(42-3;0867334441+,,*/1*,,098-58+'(((()/.6:200.///4./+*,*')1+55346;9978756239:..4337'0*829<989.8---778434130:-96-),104444/15'&&(,&247+980**-/0:7;6147,./5;<+0403.6/1.917+6+00.;<6,08-1-+,/-*,**()%%&/%++3/*%'(&*0++$%%(24,,%+11*+*+0'$''(./3*4.1/00<0++*4,..2621.'*++1)(,-/32251/.-*1;.,3181.$,(,,890-3.38576798:9.887;;:749'(2691-72284<7--,)/4/5113<4803((',-.999563513<20/451/5--,/+(+',-+2.,)),38,*75242476639$*$'(++0*&&('+,5344+++++920,+.080///72,(-00+-/92,%&'*10.,+++0239973917998841463002'(&%&#(.79<6.-,4-4234508./.3;9,48-.5/;./95.3/..67977558/3/143039251'*9085335/42''.1../21711,3641+--./,/))$)*1237/').1))76/10'',).-54+-1/37*(')(//4;45:6%'&'+*'(.)./1-27-56.42%(&(0:.&'*(+'**8100*(.+**)-//0:75/0,-%&
@7497e799-558c-4755-8388-1435bf4cfea6 ch=473 read=55099 start_time=2019-12-13T14:51:58Z barcode=BC01 runid=2c9cf7bc05858273f10e7d7ec552fc0bd742dc3e
CCGGTTACCTTGTTACGACTTCACCCCCCAGTCATGAATCACCAAAGTGGTAAGCGCCCTCCCGAAGAGTTCAGCTTCACCTGCTTCTTTGCAACCCTCCCATGGTGTGACGGGCGGTGTGTACAAGGCCCGGGAACGTATTCACCGTGGCATTCTGATCCACGATTACTGATTCCGACTTCATGGAGTCGAGTTGCAGACTCCAATCCGGACTACGACGCGCACTTTATGAGGTCGCTTGCTCTCGCGAGGTCGCTTCTCTTTGTATGCGCCATTGTAGCACGTGTGTAGCCCTGGTCGTAGGGCCATGATGACTTGACGTCATCCCACCACCTTCCTCCAGTTTATCACTGGCAGTCTCCTTTGAGTTCCCGGCCGGACCGCTGGCAACAAAGGATAAGGGTTGCGCTCGTTGCGGGACTTAACCAACATTTCACAACACGAGCTGACGACAGCCATGCAGCACCTGTCTCACGGTTCCCGAGCACATTCTCATCTCTGAAAAGCTTCCGTGGATGTCAAGACCAGGTAAGGTTCTTCGCGTTGCATCGAATTAAACCACATGCTCCACCGCTTGTGCGGGCCCCGTCAATTCATTTGAGGTTTTAACCTTTGCGGCCAGCCCTCCCCAGGCGGTCGACTTAACGCGTTAGCTCGGAAGCCACGCCTCAAAGGGCACAACCTCCAGAAGTCGGCATCGTTTGCGGCGTGGACTACCAGAATTGTATCTAATCTATCTACGCATCATTGATCGATCTTCATCAGATATCCTC
+
76../:*,738-15+/0000:555/:79,/.410000963/2)3650366,0+&(*04-1-/.))-+(*0/,+))(+)'+1)%*15/5:6),25261*.83)..3/41//12:96/0,./246665606**.441636:98<74562300--024/0137/./.44722,-068/4-+02-,+,/0)+,-,,1..,.048737*.,1/-233877786-,,()(+/8;34.*1/+/2617.,/..3)),)),.0../.-0/230),,./16:<9/://,//,-0///()-.290,1::865201738,1-.--,./2./1789:/94-(,*&,3084,,+0/0389-./797694-366544285---1-)*,))-.175987998:72,449+/+.,.(.+)*6/32566213.-,71/(&%3&0.+1/3/:**('/')$'+-03688:99865997956331024.00544.11:8:59*(')&%%'(,*/64::58)**+0,%*3,:9359-**'()2,236;7272.,-/0668:98:8483439:04.0.0;36:111235263/26/20602/5-3./-.++,4(5,8.%((''&(*5;;,191320''')*/.)&)(()*274),*6+2/..0.2/7/1'&'()*+.12%(&'%,/(++-,,+44'/-,*),1367.3-,&'(')///0-/0.3:7,,).-*2/5187369)/$%+&'&()+&(*(*'&&%%$'$&#%%#$)))+'''''%&#$%%$&$%$%&#$$
@fdf9ae2a-7dc9-4bf1-b84e-c18597e279cf ch=246 read=148345 start_time=2019-12-13T14:51:56Z barcode=BC01 runid=2c9cf7bc05858273f10e7d7ec552fc0bd742dc3e
CCGGTTACCTTATTTACGAGCTTCACTAATCAGCTGACCCTACCCAGCCCCATTACTGCCTCGCTTGCGGTTAGCTCACGGACTTCGGGTATTGTAACTCTCATGGTGTGACGGGCGTTATTATTGCAAGACCGAACGTATTCCGACATTCTGATTTACTAGTAACTCCAGCTCATGTAGGCGAGTTTCGGCTACAATCCGAACTGAGACTGGTTTTAGTTTGTCCACCTCACGGTATTGCATCTCTGGCGCAGCCATTGTAGCGATGTAGCCCTACAGGGGCATGATGATTTGACGATGTCCCACCTTCCTCCTGGTTAGCAGGCAGTCTCGCTTAGAGTCCTCAGCAATGGCGGTAACTAACGACAGGGTTTGCGCTCGTTGCGGGACAACAACATCGACACGGTGAGCGAGCCAAACCGTACCACCGCCAATGAACGCGCCCGGTCCCCGAAGGGATTTCCATCGGTCAAGAGTGAAATTACCAAGATGTCAGGGTGTAGGTAAGGTTCTTCGCGTTTACTTCGAATTAAACCACATGCTCCGCTACTTGTGCGGGTCCCCGTCAATTCCTTTGAGTTTTAATCTTGCGACAAAGTACTCCCCGGGCGGAATACTTAATGCGTTAGCGGCGGCACGGAGGTGTTGAAACCCCCCCCCACACCTAGTATTCATCGTTTACGGCGTGGACTACCAAGAATTATCCCTGGCCTGTTTGCTCCCCGCTTTCGAGCCTCAGCGTCAGTTACCGAGTCAGAGAGTCGCCTTCGCCACTGGGTGATTTCTTCCTAATCTCCTACGCATTTCACCGCTTTACACTAGGAATTCCCTCTCCTCTCCTGCCTCCAGATAACCAGTTTGAATGCAACGCAGGATGAGCCAGGTTATTTCACATCCCGCACTTAAATCATCCGCCACCACCACGCTCCCTTTACGCCCAGTAAAATCCGGATAACGCGCATTACCGCGGCTGCTGGCGCGTAGTTAGCCGTGGCTTCCTCAGCAGATTTGTGTTATCTTCCCAAAGGCTTTACGATCCGAAAACCTTCATCACTCACGCGGCGTTGCTGCGTAAGGTTTCCCCATTTGTGCAATATTCCCCACTGCTGCCTCCCGTAGAG
+
:7,639,1+4,&60*'**(%',41(.%***0%'(+*'*/-()+0)&''(,*('(%&'--302372840-3.5&*././/3:78864+-$(&1*(&)+*+,+*+(/)+)+,.1531/.(3$('$'%&)/3*-10'%(*'*#-+&$$%&56:3%&#&%)(13+1223201+**(*+',)+*.2-*)-,:,*0+-*./6;/8)'.33/.*(019;,;<<.+-+81./40%&*).*.30/,3---110.-.*+%)+(),6)--,)*)+(%&(&$')**&&(%*31..24..//-5<4/0/1++%(-5,)139;212.202263/)0./6:658787-*)(-*01,4.'+.34/7-&,,(-./4/.+()'''&*+*+2+*-/04452900.8.-**,/)-,452/+.+/04+*&&(41/3*,1&-)%&%)*'/*$'%+')%(&'&()++(%$'))'&'(1+/.(,++*'&(1*(,%*&%%$%&)0++('./*)**-388/+'((*/*22031)/,495:703/40%$,.;6,,+,--<;9;22+205345021+)(%%.()+7-12::2)+-)/)8/*+54+(+-8:/*/0./1/0330+.)(*)/-14:-&1122,-1.-1///---015;433293251,.+2-2701/6.-9514744064,)+*19+,)115:878953;;,0.4/&,'6*58/8+3*('&-+.-/6+')'%%*(,-))2,907*&(.8-+/256936..//,0(1241.)'),..)')*),,-//2+)'&)+&++*+&*('(47/0043*+50112,,%-,+''22.(-+(),)*(*,.2&+(+)3,/1)'**02),1475//)*.--.:-1+0+(65:7'&56$-'#,%/&'+-0('&2+&,&2(+0<.,*,,.44.),%'$%15))-)-/1+.0*+)(('&+/032;2+3.*+/201'.,04.(--,5/6:75.)%#$%(;34;670;221861+)&)'0).1-,+7/+,,-+3:7771,'-).$*$$%%$)--.:0/.)%&&$%%()(+(,++1-0+,384088<9:;.**+*(00156642:*,.//./20,418+069,&(.*(*)++0+-.63-1.%))(+,+/5.4;--1&('(
@34647d55-8827-4269-9d15-cc6808b69645 ch=216 read=109533 start_time=2019-12-13T14:52:03Z barcode=BC01 runid=2c9cf7bc05858273f10e7d7ec552fc0bd742dc3e
CCGGTTACCTTGTTACGACTTCACCCCAGTCATGAATCACAAAGTGGTAAAGCCTCCAGTTAAGCTGCCTACTTCTTTGCTAGCCACTCCCATGGGCGGTGTGTACAAGGCCCGGGAACGTATTCACCGTGGCATTTCCTGATCGATTACTATGATTCAAGACTTCAGCAGGTCAGGTTGCAGACTCAATCGGACTACGACGCGCTTTGCCAGGTCCGCTTGCTCTCAACGGGTCGCTTCTCTTTATGCATGTTGCTTAGCGCGATGTGCTTAGCCCTGGTCGTAAGGGCCGCGGTATTGATATCCCACCTTCCTCAGTTTATCGCTGGCAGTCTCCTTTGAGTTCCCGGCTTCGGACCGCTGGCAACCAAAGGGATAAAGGGGTTGCGTAATTGCGGGACTTAACTTAACATTTCACAGCACAGGCTGACGACAGCCATGCAGCGCCTGTCTCACGCGGTTGAGCGCATTTCATCTCTGAGAAGAGCTTCCGTGGATGTCAAGACCAGGTAAGGTTCTTCGCGTTTGCATCGAATTAAACCACATGCTCCACCGCTTGTGCGGGCCCAAATCAATTCATTTTGGGTTAACCTTGCGGCCGTACTCCCCAGGCGAGTCGACTTAACGCCGTTAGCTCGGAAGCCACGCCTCAAGGGCACAACCTCCAAGTCGACATCGTTTTACGGCGTGGACTACCAGAATTGCTTCAATCCTGTTTTCCCTTTCCGCACCTGGGCGTCAGTCTTCGTCAGGGCCGCTTCGCCACGCCGAGGTATTCCATCAGATCTCTACGCATTTCACCACTTTACACCTGGAATTTCCCCCCTCTACGAGACTCAAAACACCCAGTATCAGATTACAGTTTCCCCATAGGTTGGGCCAGAGGTTTGCATCTGACTTAACAAACCGCCTGCGTTGCGCTTTGCGCCCGTGAATTCCGATTAACGCTTGCACCCTCGTATTACCGCGGCTGCTGGCACGGAGGTTAGCCAGTGCTGCTTCTTCTGCGGGTAACGTCAATGAGCAAAGATTAACTTTACTCCCTTCCTCCCGCTGAAGAAGTGCTTTGCAACCCGAAGACCTTCTTCATACGCGGCATGGCTGCATCGGGCTTGCGCCCGATGCAGTACTGATATTCCTGCTGCCTCCCGTAGAG
+
*+(.-:--,5,%28&,.46694-1,,*,.3,''')6395977..0290.2*%)&'-&%''(7*+,+))''(+,4,45.$$&'+-0')'-5%##%&,2,1.*+&%$$%%,-*/**/+*)*01214/.0.'+*723/;-0)()*+.%'(.+*+&$')07,(&%$'-3//,+&+(**%()4+$($'322./.-.4;46/,+-/300*+03/$$$',--.0'(.,*+.-)*%#'%-,,.-/16050--('(/-$'&-,&&)&'(****(*(('%&%)*-53-.465*+)&((&*)&',)+&&%&$&$(,0(%*1-.6,',((59-+/2&-*1*((+-,+,'%(')'+49-+'')'%&',.35:7:.:-,2-/,05*-0:1455,,,*(-7*.&&%',1-2-851//./(('%+.1.-9*)%'(')''&*-*&*'.,(+(++3+1&1$,,++.+%*+.*)*%(*(('('&&$)&))''-.28743,&**%(',--/,+22:6705864444;/1,+&))./.0%&-./-/2/,0102))*0)12+-.)*++,../*'(')),'$('('02-6+/7310.-,1.)188*,3)-3/5/271/0'.1-)*'-*/,)&%,+.$&**+))+3+./,))*('+&+/04+3,2+,1&*,0664.)/3--,-2.4617)2+-.//%3136/27:+)*)-(').16--,,0-+,)2*(%*&'+*/05/),+&$('%$**+''').40-(.1,466677620(),).,1+,%)/()*4*&+(+.,)-(/,/16+&(/()+,+,)%&,,3./4+))3+')&&$&&(/0.151226..+387/+12)3+%,-369/41)+)01,*.2224'**,&(*+/56(/2/(#$$())3*3-8-,+))...*$&*+...-)'(-.10344:---((&$'((,*)*()$1034+'+%,+090/)%-'4,31-+&)++.60**(+(*,)***/,//2285350.004%)(-,-,*4).*+*)(,.5/6;87883642351-/,,'+'(0/08(*$)(+++.30++,08.1965+55+(--(&)&')))((+)''./)+6.&&.''05.812760+'*&(,4455/3-.-1,11)0,--4+/-45+('*&(%&'&''$(*+1-.+&&'&(/2/56),1+-'&
@743a1403-16e4-4c75-9633-66f589aea5fc ch=366 read=158259 start_time=2019-12-13T14:52:03Z barcode=BC01 runid=2c9cf7bc05858273f10e7d7ec552fc0bd742dc3e
CTGATGCTTCGTTCAGTTACGTGTGCTGGTGCTGAAGAGTTCCTTCGATCGGCAACCTGCTTGCCTGTCGCTCTGTATCTTCCGGATGCCTTGTTACGACTTCACTAATCATCAATCCACCTTAGACAGCTCCTTCCTTGCGGTTAGGCCACCCGGCTTCGGGTGTTATCAGCTCTCGTGGTGTGACGGGCGGTGTGTACCAGGGCCGGGAACGTATTCACCGCGACATGCGGTTGGAATTACTGGGTCAGCTTCATGTAGTCGAGGTTGGACTACCAATCCGAATGAGAATCGTTTATGGGTTTGCTTCACCTCGCGGCCCAGCACCCTCTGCACCCTCCATTGTAGCGCGTGTGTAGCCCAGGTCATAAGGGCATGATAGTTTGACGTCATCCCGCCTTCCTCCTTGTCACTGGCAGGTCGCTGAAATTACCAACCAATGACTATTGTTAACGGTAGTTTGCGCTCGTTGCGGGACTTCTTAAACATCTGCGGCGGGCTGACGACAACCATGCACCGCCACTGTATCTCATGGCATCTCATCTGGTGTAGTGTCAAAGTTTCGTGGATTAACGCGTTGCTTCCGGATTCAGCCTCCACCGCCAGCCAGGCCCAAATCAATTCCTTTGGGTTTTGTTTATGCTGGGCAATACTACTCAAGGCCAGGTACTTATTGCGTTAACTGCAGCGCACTGAACTGACATCAACACTTAGTACTCTACATCGTTTGCAGCGTGGACCTACTAGGAATTATCAATCCTATTTACTCCCCACGCTTTCCAGGACTGAGCGTCGGTTGCAGGCCAGATCGTCGCCTTCGCCGCTGGTGTTCCACTCCACGCTATATCTGCATTTCCACCGCTGCTTGGATTTGATCTCCTGCACCTCCTGGCTGCCTGGTTTCTATGGCTTACTGGAGTTCAGCTTCCAGGCTCACCACAGACCCTTGCTGCCGCCTGCTCCCTCTTTTACGTAATTCCGGATAACGCTTGCCGCCTACCACGTATTGCCGCGGCTGCTGGCGTGGTTAGCCGTGGCTTTCTAATAAAGTACCGTCGCTCGGCTACCATTTTCTCTGTAACGATTCTTCCTTATAACAAGTTTACAATCCGAAACCTTCCTTCGCGGCGTTGCTCGGTCAGAGTTCCATTTGAAAATTCCCTACCGCTGCCTCCCGTAAG
+
$$%$)%&%&'(04,-135--)0&3),167357730)(%(&*%%'%&%%'&$$$)*,*%$%$$',5//1,,,++-$,,.-65/)..''$%$(%%*,(+.-++.+&(%)*,.('*0/-1/'*')((,.-&+*+.&,'*&&$#$*+.5.*(&%%.3'*-('+)+30.1563341-221-/,0+(.-/204)2+4),.)*())&$&*13,1.*)(10/4-/8.(.+(*-*($'$&'%+((*0--(&'%$')%&%&(+3-.-'%(*/2-&.*1-&'&&$%())*,1+)*+'')(()'$(.31)/.23121((,9.),1+/.+0)*&'&&'$*)%'-,))'.*'+.,+19.-,,+)+(/+-')%(,5+)2444((-*298-/0/.-%'.72./1.027/68-(2:7;66-/)&()..+/..-,%'%('&&($'&$'%%)&+%'$.'((&%&$,)$'&&)-)$$$')1-'**+,0)/1.1&3-&$$&$%%(,+***+'(10-,%''(*)&))%(.(07.+$)%(*$+,&(%'-.0325$&$%%&,,-1,-,#&$##%$'&$'&&(&'*/*&&$&'$,%%%%%&-,.)+/,4&)))-''$%%&&*(%*)&(%(#'&#+)*/+14/-.27284.,43,*,.22&'*/*&(#$%%)&.')&%'&%+,-/1),/''((('(**-/1-.)-.30166800/--..0-+.+&'&)*,,---+..0+.+*,)(&$'(+.-'2+&*-0.--1:442++++&/+('-)**)(...3/(.-'$++733+%(&&**(-'&57,-%'$))/,.+(01))(..050.124461*+**0,*+4&235:3224(+&)+36()$%$&)0210'&$&++3-*/1,+)*'%%')$(%#%*--&'($$&#&+*1/.,--(+-0,-.,21+,(++,+1-'*/1*'&&'$$$%%&*(%+'(--,/.*/-2477')()),/18/13*)*,-3+*--5/'$*'++-,8-3*/,.1'&'(*,(15,10,$'%%(,.1-7%+3**+-.,.-.,4)*&%),0++.6-1//(-4,+,,7238/+-'1746-(+)(&%&&(+1+/8:/,-''&&%$%''))'%($%'(')-'++,((75,-.71/&%0/),/,//.+2,$)'+,()&&&'&&'%&&)%)'**(&-,&$&)-(/)//-)''&%&&&(&(12+,-1*(
@db9e7f46-69ce-4ea1-b378-511edf97a294 ch=401 read=62718 start_time=2019-12-13T14:52:13Z barcode=BC01 runid=2c9cf7bc05858273f10e7d7ec552fc0bd742dc3e
CCGGATTACCTTGTTACGACTTCACCCAGTCATGAATCACAAAGTGGTAGCGCCCTCCCGAAGGTTAAGCTACCTACTTCTTTACCTTCTCCATGGTGCGGCGGGCGGTGTACAAGGCCCGGGAACGTATTCACCGTGGCATTCTGATCCACGATTACTAGCGATTCCGACTTCGTAGGTCGAGTTACGAACTCAATCCGGACTACGACGCACTCTATGGGGTCGCTTGCTCTCGCGAGTCGCTTCTCTTTGTATGCGCCATTTAGCGCGTGTAGCCCTGGTCGTAAGGAGGGCCATGATGACTTGACATCCCCACCTTCCTCAGTTTATCACTGGCAGTCTCGCTGAGTTCCCGGCGGACCGCTGGCAACAAAGGATAAGGAGTTGCGCTCGTTGCGGGACAACCCAACATTTCGCTTACGAGCTGACGGCAATACAGCACCTGTCTCACGGTTCCCGAGCGCATTCTCATCTCTGAAAGCTTCCGTGGATGTCAAGACCAGGTAAGGTTCTTCGCGTTGCATCGAATTAAACCACATGCTCCACCGCTTGTGCAGGCCCCGATCAACTCATTTGGGTTTTAACCTGCGGCCATTGCTCCCCAGGCGGTCGACTTAACGCGTTAGCTCCGGAAGCCACGCCTCAGGGCACAACCTCCGTCGACATCGTTTACGGCGTGGTTCACCAGGGTATCTAATCCTGTTTGCTCCCCACGCTTTCCGCACCTGAGCGTCAGTCTTCGTCAGGGCCGCCTTCGCCACCGGTATCCTCCAGATCTCTACGCATTTCACCGCTACACCTGGAATTCCCCCCCTCTACGGGCGCTCAAGCTTGCCAGTATCAGATGCAGTTCCCAGGTTGAGCGGGGTTCACATCTGACTTAACAAAGCCGCCTGCGTGCGCTTGCGCTTAGTAATTCCGATTAACGCTTGCACCCTCCATTATTACCGCGGCTGCTGTGGCACGGAGTTAGCCGGTGCTTCTGCGGTGGCGTCAATGAGCAAAGGTATTAACCTTACTCCCCTTCCTCCGCTAAGTACTTTACAACCCGAAGGCCTTCTTCATACACGCGGCAGCGGCTGCATCGGGCTTACGCCCATTGTGCAATATTCCCCTGCTGCCTCCGTAGGG
+
2*,-%/)*0-.3(.7*,-466<73482.157663554/(**.,%+(+*)&')06++60*)(*&*+7.8*..-161-/08149;,.030.-9:576:50),(/.5325:75613::6:03.+53,+**(85<545;252611260(*-704+++,1/./14352220-0()28:6-'*(9.721517&1'':54:-<16.325843233534*-,+,,..&/,+.)-/7,-,,*114+(**+./8/88629,'&&)1259:--1*&&%'(&&'&&(,0/,0566022'51.-3211/,+)*)(&,)**35.612,)-22:4424%.);+*+;9989974888-,$%1)*06:-2,(+/(135:788781)())/,*6-07-0/%'3'&+''+-14;672:3+()*,-+.0263;0-''(&')/04454457978.'%'$&,-593656++)*/8824*(*&,*%0/0976978632/-,**&')53;789;:;9926)+-64-3-+'%.(8;88;7/1,5---420*+)5):;;:9*.(./6771.2-'(.+,.28%0*-/0))+-1,8/001370'+/+483+2,(%%(%*)6-/-),,758),48/-2)..0001/5...++1,0161*0,//,131667;83/%1/./1284831*(*+-376888194,+0))*)*32:)$&,).11/331,+*-/,,,3:-.5529;3+,+.5704'*,/1:38978::922878;95.8)064.:423-4./::%,+,,+-385*2-)*010////1-/./9877;<711/.'/737302./.1266/,-/0--&-*')/1441*/30175+--./:$&0112)55;4:2,185:4138),0)-7-)(-/2800./2441.6.&05104))+,-22+++/)+*'&$&',-,28-.,-0.2(0(,-/++(-36007,).*/.,270006245484+)+'&(/2*-.8---5-)3,-/6055541,$().191911.6369+,+-./7270*+)%')73,*275++,'&)*'*%'(('(&%&*)1.0))4+5578<78;7+-*+)..228+(%&'++-01012)/+,,0)-.-8;+.-,*+**++.1-53-+**-++,%%.//0/32'
@48a447ed-c182-43f4-8de4-66861b6b45e9 ch=193 read=2134828 start_time=2019-12-13T14:52:08Z barcode=BC01 runid=2c9cf7bc05858273f10e7d7ec552fc0bd742dc3e
CTCCTACGGGAGGCAGCAGTGGGAATATTGCACAATGGGCGCAGAAAGCCTGATGCAGCCATGCGCGTGTATGAAAGAGCCTTCGGGTTGTAAAGTATGCTTTTTCAGCGGGGAGGAAGGGTAAAGTTAATACCTTTGCTCATTGACGTTACCCGCAGAAAGCACCGGCTAACTCCGTGCCAGCAGCTGCGGTAATACGGAGGTGCAAGCGTTAATCAGATGCCTGGGCGTAAAGCGCACGCAGGCGGTTTAATTACGTCGATCTTGAAATCCCGGACCAGCAGAACTGCATCTGATACTGGCGAAACAGCGAGGAGTCTCTGTAGGGGTATTCCAGGTGTAGCGGTGAAATGCGAATCTGGAGAGGAATACCGGTGGCAGAGCGTACCCTGGACAGACTGACGCTCGGAGTGCGAAAGCGTGGGAGCAACAGCAGAAGTTAAGATGCCCTGTTAGTCCACGCCGTAAACGATGTCGACTTGGAGGTTGTGCCCTTGAGGCGTGGCTTCCCGGAGCTAACGCGTTAAGTCGACCGCCTGGGGAAATTACAGCCGCAAGGTTAAAACTCAAATATGAATTGACAGGGGCCCGCACGAAGCGGTGGAGCATGTGGTTTAATTCGATGCAACGCGAAGAACCTTACCTGAGTGCCGGCATCACGGTTTTCAGAGTGAGAATGTGCCTTCGGGAACAATGAGACAGGTGCTGCATGGCTGTGCCGTCAGCTCGTGTTGTGAAATGTTGGGTTGATCCCGCAACGAGCGCAACCCGCCATCAGCCTGGTACCCAGCGGTCCGGCCGGGAACAAAGGGAGACTGCCGGTGGTAAAGCTGGAAGATTGAGGGATGACGTCAAAGTCATCGCGGCCCTTACGACCAGGGCTACACACGTGTCACAATGGCGCCGAAGCGACACTCGCGAGCAAGCGGACCTCAAAGTGCGTCGTAGTCAGTTTGGAGTCTGCAACTCTGACCCATGAAGTCGGAATCGCTAATGTCGTGAATCCAGAATGCCACGGTGAATACGTTCCCGGAGCCTTGTACACACCGCCGTCACACCATGGGGTAGGTTGCAAAAGTGACGCTTAACCTTCGGGAGGGCGCTTACCACTTTGTGATTCGCGGCTGGGGTGAAGTCGCTTGGTAGCTTAGG
+
+/30-)0/61*-/*+11108495//+(--,,**+.,/87435,),-''(%')1255.(/0.0&((*,-,0*-/++(&&*37597-34-/%('**''')',*489,)&*-09:0*.0-.,2(./8--/400--0+*-1+.42%+(-%760;//8*)*(%*&%$&'(+),**/3.206.0-07/1,+),'()%++)++%+//**(&+155/0.-3-/,0(,11(.4),573/33983642-.&))+1+)*1,&$&/'%%()*(%+*'('.4/-00--/,,*,%('(&..64....,-./-/.361$''%)+++.'+&&(),,,'&('+,.&'('*3''.-.*(%+).32.-3*()%(&,+-,-*(&%&*&,)-/+2',)6*'((*+.%#/.1*.766$'*,,,,-+-.1&,$%&%&$)&%)02679.+$(''(,'+*)*-+-8-+%,258;0/2&0,/-40&*.20*)-;884/3'1.+)2.6090683:0304:+*-('(.*/,.4/023)((%$'*1/810152925-1258897::61-.)(-***(*'+/*,//0(+**260(32//-''&'$,+06454%31)%&'&#&%&&*)))6865-++,.-))+-7:;2:7;32222985+**&(-')-*/-0./,'&%'-).(&%$%%'&&)&,-,)0)((%&()),.,*'&+,.1,'-,).-*,+01445*,*,-64563347331/($(+.,,+,-878485312147120;27*./&$%'(+),2/7++.11/3)).'&-.'*+#%'%$%'($*')$,+/7.4',(&)%*('%((+*+00)+,/21,+.++)*)((%%(*04-.*(.**&.17.2158//.0.)),.899-,*+/5'$%$%*,9747863+*'%&&'(.)('&(*-1+++*-'&(&%)*'*$(',(''%$'*+%-,336550).&('#(+-7676///',.50//***($$+,*..-+,+.81.14251.3*2-225.-))$+'-.1<82919))+130175-,&*,-69878.6-1-,&,#&30/30//000024.36'-5--,.04402-(*)+229/003+'%'''('+)0.5.527409+),2.53.4+&,(%',-+*22629/%&(-**')).*+0-,+.+**')+(&%'**)/3
@3789371a-4c91-4ab7-a10c-6a11acb2f4ff ch=433 read=168459 start_time=2019-12-13T14:52:18Z barcode=BC01 runid=2c9cf7bc05858273f10e7d7ec552fc0bd742dc3e
CCGGTGCTGCTTATTTGCGACTTCACCCCAGTCGCCGGATCACCAAAGTGGTAGAAACGCCCTCCCGAAGGTTAAGCTACCTGCGCCTTTGCAGCCTTCCCGGCGGTGACCGGGCGTATTGCAAGGCCCGGGAACGTATTCACCGGCGGCGGTCGATTACTGGCGATTCCGGCTTCATGGAGTCGAATTTGGCGGACTCAATCCAGTTCTGACGCGCTTCGGATTAAGCGCTTCGCGGGAGTCGCTTCTCTTTGTATGCGCCATTGTAGCGTGGCCCTGGTCGTACTAAGGGGCCGCGGTAACGGCAATCATCCCCCACGCTACTCCGGTTTATCACTGGCGGTCTCAGCTGAGTTCCCAGCAGCCCGGTTGTGGCAACAGGATAAGGAGTTGCGCTCGTTGGGACAACCATCATTTCACAACACAGGTGACGGCGGCATGCAGCACCTGTCTCACGGTTCCAGGCACGTTCTCATCTCAAAAACTTCCGTGGATGCTCAAGGCCAGGTAAAGGTTCTTCGTTGCATCGAATTAAACCAGCGCCACCCAGCATGCGAGGCCCGTCAATTCGTTTGAGTTTTAACCTTGCGGCCGGTATTCTCCCCAGGCGGTCGAAGCTTAACGCCCGATTAAGCTCGGAAGCCATAGGGGCGCAGCGCAGTCGGCATGTTTGTAGGACTGCCAGGGTATCTAACCCTGTTTGCTCTACGCTTTCGCACCTGAGCGTCAGTCATCTTCGTCCAGGGGCGCCTTCGCCACCGACCATTCCTCCAGATCTACGCATTTCACCGCTTCACGCACCAGTTCTACCCTCTACGAGACTCAAAGCGCAGTATCAGATGCAGTTTCCCAGGTTGAAGGCCCGAGTTTCACATCTGACTTAGCAAACCGCCTGCGTCGCCTTGAATTCCGATTAACGCTTACCCTCCGTATTACCGCGGCTGCTGGCACGGAGTTAACCAGTGCTTCTTCTGCCAGGTAACGTCAATGAGCAAAGGTAACTTTACTCCCTTCCTCCCGCTGAAGTGCTTCCTGGCCCGAGGCCTTCATACGCGGCATGGCTTGCATCCAGGCTTGCGCCCGGTGATGCCAATATTCCCCACTGCTGCCTCCCGTAGGAGCAATATCAGCACCAACAGAAGGTTAACACAAGGCACCGACCGCCCAGCTTTCTTCGGCTGTAATGCGTGAAAAGA
+
0/'.($%$#&*(*17.%+-.3431-,-.*&&+-*,()*324.2)12./.400&$.(&--370.0')*).*00532&..256/+-''$$%%'()$'%$&+,($'&,+()&)+,11-+-%,$#'+++-48),6,2*,,.,,2-).-*&$%#%%*)+'))6'1,*2/')5788+%)('-,.2,)()*$&#%'&(+()*,++3*82441225-'-.3.*%&+(%)*&*$+)+,'(*((&(((*%')-%'3,331,51*)(*%'+6:428.,',+*'(%*,+*18./(/(%$&('-.+.4-)/,,56/)%&(%()7538;9-')%%%#%(*%)'+-((12.2303,-)-*0.&%%%&$*5-7-($&'%(*0)-0-+*),1/.-0&(3,8/--)&)29*0-162-.,-.))((*33,-004;2/020+(&(%'*'*$())))*+&(&*+.0,2.,,431101.8:+9)$(+(&'%/5113742,,',-5,/192;78;:63.(,.61.'-/,(,+14+,4-60/.,()1(-,00&*)2*;:30-'$%%)('/))%')%+*1)%'$$$&'-.,60:2',+((%0-7<3,501*2+./545'%(%%)'-,783,512(1))''&$$$%.).+-,(($,&(''),.11-.)*(%$'+34()())*,%+%%(#*%*+3)'&$&&%),*./%1)$-,'.+,.),3.8,,+6:-&'+,'&)%&&'*0()$)$$%%,.374(.,)$+)+0*.-8((.15.--02+0,$$%%*--(&%%+2,&+*(*+3.-,$+.117<;5474+++,&$&%&$,'%&-30-(14.(42'*'$)*312(,($&'*$((*67,4564669.;-48/)0.8-(*)-,3/()%)*5,,((+-0./)(&$%$'+2725*/70564/'$%$$#&''*.+-+,/..+*((()%-//.18/134303746081116502-,-/6&)2+.(**$),*+/1-384520+$,..)+002524-,)/4/7*.(,)*'((%%()49)4:75/85+*43../)*')'($%#$%,+'&&+*/2..,('')%&)2-%&'$$#$&'%+1&&06).,')419/)%-))+&+/.5014/5;7+$'&%&**24320)(((1)*(*7--,5521..110.5*(.(-4/9431,3250&1'/))*,'#%%%%%)+40,033*0,,**'(/&(')#)'&%$%
@59e8569f-a544-4ef4-bce3-79df532419ca ch=154 read=118321 start_time=2019-12-13T14:52:16Z barcode=BC01 runid=2c9cf7bc05858273f10e7d7ec552fc0bd742dc3e
CTCCTGCAGGGGAGGCAGCAGTGGGGAATGTGCACAATGGGCGCAAGCCTGATGCAGCCATGCCGCGTGTATGAAGAAGAGGCCTTCGGGTTGTAAAAGTACTGCCTTCAGCAGGAGGAAGAGTAGGATTAATACCTTTGCTCGTGGCGTTACCCGCAGAAAAACACCGGCTAACTCCGGTACCTGTACTTGGTAATACGGAGAACAAGCGTTAATCGGAATTACTGGGCATGCGCAGGCGGTTCGGTAAGTCAGATGTAATCCCCGGGGCTCAACCTGGGAACTGCATCTGATACTGGCAAGCGGAGGAGTCTCGTAGAGGGGTAGAATTCCAGGTGTGGTGAAATGCGTACGAATCCTGGAGATACCACCGGTGGCGAAAGGCAGCCCCTGGACGAACTGACGCTCAGGTGCGAGGAAAGCGTGGAACAAACAGGATTAGATACCCTGGTAGTCCACGCCGTAAACGATGTCGACTTGGAGGTTGTGCCCTTGAGGCGTAGCTTCCGGAGGCTAGCAGCGTTAAGTCGACCGCCTGGGGAGAATACGGCCGCAAGGTTAAAGCTCGGCTGGTTGAGCAGGGGCTACCTGAAGCGAGTGCAGAATAATGGTTTAATTCGATGCAACGCGAAGAACCTTACCTGGTCTTGACATCCACGGAAGTTTTCAGAGATTGAGAATGTGCCTTCGGGAACCGTGAGACAGGTGCTGCGTACAATAAATCAGCTCGATATTTAGTAGAAATGTTAGGTTTAAAGTCCCTGCCAGGGCGCTAACCCTTATCCTTTGTTGCCAGCGGTCCGGCCGGGAACTCAAAAGAGACTGCCGGTAAACTGGAGGAAAGGTGAGAGCGTCAAAGTCATCATGGCCCTTACGATAGGGTTACGTACTACAATGGCTTTTAAAGCGACCTCGCGAGAGCAACGGACCTATAAAGTGCGTCGTAGTCCGGATTGGAGTCTGCAACTCTCTGACTCAAGTCCAGAATCTTGGCAATCGTGGATCGCAGAATGCCACGGTAGACCGTTCCCGGACCTTGTATACACACCGCCCGTCACACCGCGGTGGGCTGCAAAGTAAAATTGAGAAAGCTTAACCTTCCGGGAGGGCCTTACACCGCGCGTTCATGACTGGGGTGAGAAGTCGTAACAAAGGTGGCCAGG
+
)(1-*$/%+5.+'+/)&.,,186:9+*((%-()*34:6*461+-2.+,0.../**+'/447797,----554000,.*(*),626/4+6160/0284,)-))$%,,15.*)&#,-)*,')&&%&(')%.&,.-*/.28-,122)4,01-4.(/6-)+/.3.**(&(**'&'&'&)'*%%%$$)$%%&%(%%(&(,+)%*&)('$%$(,',0305/--&.)/,1/1/++-(%%$&$'%'-2--4/$'(*,/),1&(*+))'4)+32+-61,.2:3+371475/5350.)*+''(*---5-,1+&(()))(%%&''+,-,(%,2.,**,+.-/,)(-3+*((-(+(26,,0*.),'%$&*''/20,-,),,'.+0,+3.-+.(()-,*(893-./653-*+*(((('*041530,))%('*('(+,-)-&'$+3.0'*)(5*)+75298),06.%,)2,$(.16223:44201&6641/203151+.-)+49;-+22/28211&222606--)()//2(/$%'(/717/*('',5010.576+)'&&,)0'/,,$'))+/053/*%&&+)+&%'&(()&*+*3./(-$%)%$%&('))&')%)'.&'(+),.36;5366:410/+0.,.+-+,4./620-4-.70.13448344-.5.,/262600;;3/4&(('*%''%&))$/$)3769(93+1553:96678,2++&%$##$&$'*1+074-.*+,1/)'+,7:4./0*(,.**%+'#&&+0-//)().-(%&&%%)&))()'(',60)...2,08-+/3.03/..0327.-104-:84833303/()$(%+(',.&0//..*-3.+/((.),)+(%$&&025-**&%(*9:7'(-(.+'&(')('&'&*#$$$&+,&//))(%&('$%'(%-,((()(((((('''&''(2)2.7.0&$&'+96655633.2410*%'0-)6(,(')*0388,/+*+)'&'(.+-,)(+1(&(&%'&%$(%&)')*9:;;980'*)..6549/,//81)(0')')1/0(,*)-+*'$%$&.0/3247..95123--*,+($*+(),+-/4&6,($'&2.&(&&)%,.)&)*+0)-+717*)87-.10+'++')-/3)+&%&&&*)53453277.*)(%&&&,-1545//0)('(&$'%&(*
@7a983fd1-7adc-4ce1-938a-bd510b50ec6e ch=66 read=128152 start_time=2019-12-13T14:52:24Z barcode=BC01 runid=2c9cf7bc05858273f10e7d7ec552fc0bd742dc3e
CTCCTACAGGAGGCAGCAGTAGAAATTTTCGGCAATGGGGAAACCCTGACCGAGCAACGCCGCGTGAAGAAGAGAAAGGTTTTCAGTTGTAAACTTCTGTTATAAAGAAGAACAGCGGCTACACAGGAAATGGTAGCCAGTGACAGTACTTTATTAGAAGCCACGGCTAACTACGTGCCAGCAGCCGCAGTAATACGTAGGTGGCAAGCGTTATCAGAATTATTGGGCGTAAAGAGGGCAGGCGGCAGCAGGGGTCTGTAAGGTGAAAGCCTGGGCTGCTTCAGTAAGCCATATAGAAACCAGGCAGCTAGAGTGCAGGGAGAGGATCGTGGAATTCCATGTGTAGCGGTGAAATGCGTAGATATATGGAGGAACACCAGTGGCAGGCGACGATCTGGCCTGCAACTGACGCTCCAGTCCCGAAAGCGTAGGGGAGCAAATGGGGATTCGTCTGCCTAGTGGTCCCACGCCGTAAACGATGAGTACTAAGTGTTGGATGTCAAAGAGTTCAGTGCTGCAGTTAACGCAATAGAATTACTCCGCCTGAGTAGATACGTTCGCAAAGAATGAAACTCAAAGGGAATTGACGGGGGGTACGCACAAGCGGTGGGACATGTGGTTTTAATTCGGAAGCAACGCAGAAGAACCTTACCAGTCTTGACGCATACTCCTTAAAGGGCTCCAGGGGATGGAGATGGCTATATGAGATACACAGGTGGTGCATGGTTGTCGTCCAGCTCGTGTCGTGAGATGTTGGGTTAAGTCCCGCAACGAGCAACCCTTATCGTTAGTTACCATCATTAAGTTGGGGACTCTAGCGGACTGCCAGTGACAAGCTGGAGGGAAGCGAGGGATGACGATAAATCATGTCCATTGCCCCTTATGACTGGAGCTACACACGTGCTTCCCACAATGGATGGTGCAGAGGAAGCGAAGCCGCGAGGTGAAGCAAAACCATAAAACCATTCTCAGTTCGGATTGTAGTCTGCAACTCGACTACATGAAGTTGGAGATCGCTAATGTCCGCGAATCAGCATGTCGCGGTAGATACGTTCTCAGGCCCTGTACCTACGCCCGTCACACCACGAGGAGTTGATAACGCGAAACCGGTGGCCTAACCGCAAGGAAGAGGCTGTCTAAGGTGGGATTGATGATTGGGGTGAAGCGTAACAAGGTAACCGG
+
./-.%'(%/,',-.*2)(&'('),*.6;80-41352/0/((.+.<30..36113010/*15')$''((&+*')&++,(,0.*('$,)4%*,41/3348(4.*,66-(+-+/2+'*)+,-..,,,,/-+22++0'(')%$))(&'&#()&(*)*.41%))',,(+,.-0351333,601<6).--1-''$&'/-.-2,.'*(((($/8,567;600*('%,)'++*551/-/71(),))+'0)(%0.+','&//726544+*,/+(,1.-/3+)*))%$&)(.)+/08*./,,&)**.713;87690,./++++**,*'--&'&19260&0*3*2+6,8$)%(&$%*,.765690./47899:94.'),22)()()/00+5-5-*&%+,7:63230,,.-3.0166323345632)***1)'&,0/,,/6-4.0)(**/9;-525+-,)%&%$$#+*)&',&+*52+%+)/4356:90///**$&%&)1105356597:17646,'')370)*+,+,.3363:2613-5--1&.(.(''(/3,4:-*)-+,+(+,735;8/01.(((*,+*67,-5,0,&)(*+-2516-.21.%$#'&(),-200333840.+..)+,20;:206664,((+()-2502&)18/04/-//*5,*+*+/6020,/3403//&)&45&+.-+)6)%)*-.2352-(((%&*)+-%&*)+-1&*(),+0-.0,.*+.,(+0'*2(,2&&%'(7%5(+18988456437/.+)4+80526)(,,,*'$%''(02.-5245-7-,+/))2+890%&-/4,/939:5203/+'(''+)00&01-..003682345:--6),-+))'*.504671/()*/1+//.%,..*2*$32.(0,-///--%+$(/,.110)+-,,+'')/((+2:57:98+25798-+/+,,)*),/-4:610$)(,,10)/8;9231*)-+,&%),29659043:607/440555897771711/0-23041-*,+(,08.'%(*+'(()%.-..,(),-847.013446837)2/*+/-).-//,++&/3,5*+.3,/('%)',;7024+.*.2011+*''(-5111742)0%%+-*.0/.020+)/78,+,232410)%&'**)42249(0/.9:./3++,%$5/)12/+,+8.--33*0.1,4-/44949
@f0f5a7fa-2fc6-434a-bd7c-0860a65e466e ch=445 read=184704 start_time=2019-12-13T14:52:32Z barcode=BC01 runid=2c9cf7bc05858273f10e7d7ec552fc0bd742dc3e
CCAGTTACCTTATTTACGACTTCACCCCAATCGCTGGCCCTACCTTCGGCCCCATGCCTCCTTGCAGTTAGCTCACGGACTTCAGGTGGCTGCCAACTCTCATGGTGTGACGGGCGGTGTGTACAAGACCGGGAACGTATTCACCGCGACATTCTGATTCGCGATTACTGAAGTAACTCCAGCTTCATGTAGGCAAGTTTCAGCCTACAATCCGAACTGAGACTGGTTTTAAGTTTGGCTCCACCTCACGGTATTGCATCTCTCTGTACCAGCCATTGCAGACGCGTGTGTAGCCCATAGGGGCATGATGATTTGACGTCATCCCCACCTTCCACCTGGTTAGCAAGGCAGTCTCGCTAGAGTCCTCAACTTAATGGTAGTAACTAACGACAAGGGTTGCGCTCGTTGCGGGACTTAATAACATCTCACGACACGAGCTGACGACAACCACCACCTGTCACCTTGTCCCCAGAGGATTTCCTCGATTAAAATTAATGCAAAGGGATGTCAAAATTAATAGGTAAGGTTCAACGCGTTGCTTCAGATTGAAATACATGCTCACTTCTTGTGCGGGTCCCCGTCAATTCCTTTGAGTTTTAATCTTGCGACCGGTATTGCTCCCCAGGCGGAATGCTTAATTACGTTAGCGGCGGCACGGAGGTGTTACTTACCTAAGGTATTCATCGTTTACGGCGTGGACTACCAGGAATTATCCTAATCCTGTTTGCTCCCCACGCTTTCGAGCCTCAGCGTCAGTTACAGTCCAGAGAGTCGCCTTCGCCACTGGTGTTCTTCCTAATCTACGCATTTCACCGCTACACTAGAATTCCACTCTCTCCCTGCACTCCTAGATAACCAGTTTTAGATGCAGCACCCAGAAGTTGAGTTGGGTATTTCACATCCCATAATCATCCGCCACCACGCTCCCTTTACGCTGATAGATCCGGATAACGCTCGCCACCACCATTATTACCGCGGCTGCTGGCGCATGGTTAACCGTGGCTTCCTCCTTGGGTACCGTCATTATCTTCCCCAAAGAGACAGAGCTTTACGATCCGAAAACCTTCATCCCTCACGCGGCGTTGCATCAAAGGTTTCCCCATTGTGCAATATTCCCCTGCTGCCTCCGTAG
+
+*((3,)1242+/3-,-,),)++(---(1/45//0+'*(&&')''))(/+572(+*.410%'&&('+-/*-/022267033;0%.*)+'%$',/.*,-,*()-00(*+03229:437-..-02741--1.&34530./--6.-.9/676648:31526:676638442/*.,)+,2++--.')+1,49:9560-*'')-83221/-)&,0.00*(0**-'()0,''038327.31..-,-11+.322.0/21,,-&&**))*,,**)++8,--;05-''&($&&(&,',)(()*)((').26.231000058<5003689:3:03-,/65<64.04/1829.&/'(+21/46400+-.+)),-6833)0%('4*/651-0125+.-2.,*))(,.+)*))+,/231:111;70*,*/(',+),++-+),--0-.,,.+//--0.40*0.+-*,.1++**+.)3)():32(&&('(%'-1/3+/,*0*))(()(2+..598*(3176.5050,,-../%&'*(,/)-/7+$$%%(),,++104%)&.*)11($&'))))(-$(+.*,,+-23)5.-0+,+,-/086;4*,/++(3.8;..7355;131.26+''*0.,,//47,+12014.3/'(%$))+&#$&4(((+/7,0/-,/05*.(*'0*&$*%%+-)*%()-.3;768872;-%(.13-21:367566.(&'$-+-+2*'/;530*+.7/+/*451-,-+.6625)+005-+*+,-48-+5-+,32.3&&(('%,-50352:3/1324699658</3/-'(+3-.062.0/0::425624411(,()%+(4-;:---++-+02)()*(*,.,,/5615173+-329-+.33',**+*,-,,&),*.0,'(%%)+(,$05*,)+,,52,)('+&'58:90/0'''%(')+-5).;4-0'&&%'()%'),-00185:72310,++()(%(%&((*4/,02*-,6/20111,-*,&+*/-71;196*,))+95532*.+%+,**0;699,9,++77479:1,80()+,)++&*,.4/)*+,/4.+/-/-)(.163-3)(&)&)*.-7././,,+,1,/*,0.9.2:7-%++%)/-./-.:*842.0153213,22(,/*
@101908ed-dfbf-4fd4-896d-2707b64cd8af ch=330 read=81839 start_time=2019-12-13T14:52:35Z barcode=BC01 runid=2c9cf7bc05858273f10e7d7ec552fc0bd742dc3e
CGTTTACCTTGTTACGACTTCACCCCAATCGCTGACCCTACCTTCGGCCGCTGCCTCATGCGGTTACTCACGGACTTCGGGTATTGCCAACCCTCATGGTGTGACGGGCGGTGTGTACAAGGCCGGGAACGTATTCACCGCGACATTCTGATTCGCGATTACTAGTAACTCCAGTTTCGTAGTAGGCGAGTTCAGCCTACAATCGAACTGAGACTGGTTTAAGTTTGGCTCCACCTCGCGGTGCATCTCTCTGTACCAGCCATTTGTAGCACGTGATGGCAGCCCATAAGGGGCATGATGATTTGACGTCATCCCCTTCCTCCTGGTTAACCCAGGCAGTCTCGCTAGAGTCCTCAATGGTAGTAACTAACGACAGGGTTGCGCGCTCGTTTGGGACCCAGCCAACATCTCACGAGCTGACGACAGCCATGCACCACCTGTCCTTGTCCCCGAAGAGTTTCCTCGATTAAGGTAATGCAAAGGGATGTCAGTGTAGGTGATGGGTTCTTCGCGTTGCTTCGAATTAGGCTCCACATGCTCCGCTACTTGTGCGGGTCCCCGTCAATTCCTTTGAGTTTTAATCTTGCGACCGTACTCCCCAGGCGGAATACTTAATGCCGTTAGCGGCGGCACGGAGGTGTTGAAACCCCACCTAGTATTCATCGTTTACAGCGTGGACTATAGGGTATCTAATCCTGTTTGCTTACGCTTTCGAGCCTCAGCGTCAGTTACAGTCCAGAAGAGTCGCCTTCGCCACTGGTGTTCTTCCTAATCTCTACGCATTTCACCGCTACACTAGAATTCCGCTCTCCTCTCCTGCACTCTAGATAACCAGTTTGGGTCAGCACCCAAGTTGAGCCAGGTATTTCACATCACTTAATCGTATCCGCCTACGCTCCCCTTTACGCCCGAAATCCGGATAACGCTCGCCACCTACGTATTACCGCGGCTGCTGGCGCGTAGTTAGCCGTGGCTTCCTCAGCAGGTACCGTCATTATCTTCCCCAAAGACAGAGCTTTACGATCCGAAGCCTTCATCACTCACGCGGCGTTGCTGCATCAGGAGTTCCCCATTGTGCAATATTCCCTCTGCTTGCCTCCCGTAGAG
+
%'*1,).123-13./1179-,(,,0*0155223...9,,-9::;9.:/609912),/+../(-/+'%)).028399:61,*/*0--362,3<811(-.2335578/387353/.-1-.02(*/.,75085/337;657946777343.,+*0-++/1/24001-24445513012;:5*0'&$&/33'&(8:20)10'(*+305+-1342225352335+*1+/:817416-).,-0/40).&*,,+--+00/336<848:070)''')*'/-.-&+(&%&&+*)(-.'372002.,,,-%,0(')./08948'.,-/4-/020/8-9,0+-*(+4737887-&%%&()',-,,-'7)/54)211533567665(*12*7+,&((**2-280065,-(%%#('&$')).-,+-,-1-.-*0453/$)-+0.0/1958;31'(%%%**347-&%,('&,2.44464-7+2+)))-:87833))..4536/0..00)1*)%#''*0064/4-,-04+)*3*1$%$*%'(**+.2)*.244/45-001-3.,/24/4/,,887-35587973295-,/3;<107.-./*./25</2.0,:96*)1842*//1+)&%*&&%,(-.*()(-42.7+')++*,,//.6/0;71:8,,25//*,01;51575.5,'.'21129;651)%&,/+1,-.643/30161/,$$$#&*0+59,,33389620%1299791<110619++,-(+),025190819:;35879569;23,2+)/400156265765<:236;523/1))))'**+'-,*/6430*+,.50*.,',,.++,7.5-8-984:;+2&'&'(*&-*)+)&)(')(4,&&&.'*04+,--.3+)-)0+32'()-/5778/+,'++3-**/42,-,1.,'&&$'(*.-/3264.343398359---,-.8/.:<737110553;.-+,%)(-10,+++),((*.-3223'')%/-,),5.09739212:49::/33-),--,(+-/;:..0002,*-+)498<8880&)++&,./04--*-(*,-/.-.&(*&*5.4490+,0+++'''%'/7(*(&())*+')+*)08++7./&-
@1898c7bb-7346-4819-b06b-89c9bfd685e8 ch=509 read=185811 start_time=2019-12-13T14:52:35Z barcode=BC01 runid=2c9cf7bc05858273f10e7d7ec552fc0bd742dc3e
CCAGTTACCTTGGCCGACTACTTTAATCATCAATCCCACAGCCAGACGGCTCCTTTCCCGCCTTGGGCCACCCGGCTTCGGTGTTATCAGCTCTCGTGGTGTGACGGGCCGGGTATTAGCCACCAAGGCCGGAACGTATTCCTGCCGCGACATTGCTGATTCGCGATTACTGGCGGATTCCAACTACATGTAGTCTGAGTTTACGGACTACAGTCAGACTGGGAATGGTTTTATGGGACAG
+
%%%-,7)-51.2).*'&'+%%**')-,.+,-/7*.6'&*$$&$)-++*&&(.,.,((('$'%%&',)()*-20+3/01,'*)',.+-,0$*).)+*8,0)(%(%)$0/1),)&($(%%%(&%)&*'//02,-/./)0129.&$%+((*+14*4()**+,/;4.+,*//21+-('(($/10(-%()%%'*/..)*(%'%-15'%1(4+532,(&)*&(2210(('**&2.780+.32+)&%(
@c650eff7-b3be-460e-b216-429be5a83517 ch=349 read=88940 start_time=2019-12-13T14:52:42Z barcode=BC01 runid=2c9cf7bc05858273f10e7d7ec552fc0bd742dc3e
CCGGTTACCTTGTTACGACTTCACCCAATCATCAATCCACCTTAGACAATCGCTTCCTTGCGGATTTAGGCTACCGGCTTCGGAGTGTGTGTTATCAACTCTCGTGGTGTGACGGGCGGTGTGTACAGGCCGAGAACGTATTCACCGCGACATGCTGATTCGCGATTACTGAACCTTCATGTAGTCGGGTTGCAGACTACAATCCGAACTAGGGAGAAATGGTTTATGGGTTTGCTTCACCTCGCGGCTTCGCTTCCCTGCGCATCCATTTGTAGCACGTGTGTAGCCCAGGTCATAAGGGGCATGATGGTTGACGTCATCCCCGCCTTCACTCCAGCTTGTCACTGGCAGTCTCGCTAAGTCCCCAACAATGATGGTAACTAACGATAAGGGTTGCGCTCGTTGCCGGGACTTAACAACATCTCGACACGAGCTGACGACAACCATGCACCACCTGTATCTCATATGGCCTATCTCTCCATCTCTGGAGCCTTTATGAGTATGTCAAGACCTGGTAAGGTTCTTCGCGTTGCTTCGAATTAAACCACATGCTCCACCGCTTGTGCGGGCCCCGTCAATTCCTTTGAGTTTCATTCTTGCAGACGTACTACTCAGGCGAATTACTTATTGCGTTAACTGCAGCACTGAACTTTGACATCAACATAGGTACTCGTTTGCAGCGTGGACTACTAGAATTATCTAATCCCATTTGCTCCCCACGCTTTTCGGGACTGGAGAGCGTCCAGTTGCAGGCCAGATCACGTCGCCTTCACGCCACTGAGTGTTTCCTCCATATATCTACGCATTTCACCGCTGCATGGAATTCCACGATCCTCTCCTGCACTCTGGCTGCCTGGTTTCTATGGCTTACTGAAGTTAAGCTTCCAGGCTTTCACCACAGACCCTTGCCGCCTGCTCCCTCTTTACGCCCAATAATTCCGGATAACGCGCTTGCCACCTACGTATTACCGCGGCTGCTGGCGCGTAGTTAGCCGTGGCTTTCTAATAAAGTACCGTCACTCGGCTGCATTTCCGCCTTATTGCGCCGTTCTTCCTTTATAACAGAGTTTACAATCCGAAAACCTCCTTCCTTCACGCGGCGTTTGCTCGGTCAGGGTTCCCCATTGCCGAATTCCTACTGCTGCCTCCGTAGG
+
36*-20++*+3,-7---01231+0,)--5-,*)*5-0-(*#%$&)(.)**,)/23/.(,-.40*711.++*%+4*.**06206%(*++%'(+0./-7.--501372,/0126:0:93421.../,..,4+2+,*-133357;868<8:988788;::3563049648+*'&%&'+.4767999898*++./-10425106:;903./,'-$((''$)&'(378<;479<577,+,5/957;7857*2++5/-.4/13-)()'().59/32)'+'(('*+./111..-;-*-300/52..743/591220&20,-2/5674.53.*/1390')*//,,+/0./335527/..00197655''(+46+0)'(5*($++4.1321567976-,'-/9:643659393/5(3-)(&')*''&0*0/-*-*+.,01*---0%0+&/388:6.')'*+*+.+)+*-.49(3)*%23()*8553+6768887654).30173*-+$()+9411.1.33;54971/+3-:5634(--2.),201-/,2.3;986/.*,+++30.31,--3-237-,304/'%+,/83:6-26--457<:65:<39323((76,*(,&&'('',+2+,1.1*+,4-50,--*3.5.469668577769.51.+/08::7.3$#$'&.,01875<:*/',++*.5332-0**,&&-*-.277:*86)'(5)),10:;0,1/2/69+,+8.,0.1-*)$(*0/.**.-8-,+-+(*,-6/0'+*-.//)''*)0/3:..+*%*.-1;(30./03454556517576:<;3469055(-,-.09/4,20'),-45943--((')%'(++&--.;695586:7241534037.08:.3.-.('')*-2(*59341.-'+,.//488<04*)3++:;1110,;0+.33+)-0183.'*)-/9,-5;68470./-+1,+9<819./063/11.6;676;--,,,03.)-)-/525.)*.-628,,,.(),*+58502'4:6991233.543.+,+74/6&+%%'&%$&'%,1./80-10,)/.035030+,-.73,.0:434..*5//776568968<7*.'))-*3.3*$$%(&7-9+24/-.19;3-/;,0)('+(.-1()./.-5-/4,31-.%.)
@5560462e-c529-4ab7-be29-64d0d8ed4fa0 ch=345 read=82856 start_time=2019-12-13T14:52:46Z barcode=BC01 runid=2c9cf7bc05858273f10e7d7ec552fc0bd742dc3e
CTCCACCGGGAGGCAGCAGTAGAATGTGCACAATGGGCGCAAGCCTGATGCAACCATGCCGCGTGTATGAAGAAGGCCTTCGGATTTTGTAAAGCACTTTCCGGCGGGGAGGAAGGGAGTAAAGTTAATACCTTTAACGTGACGTTACCCGCAGAAGGAGCACCGGCTAACTCCGTGCCAGCAGCCGCGGTAATACGGAGGTGCAAGCGTTAATCAGATTACTGGGCGTAAAGCGCACGCAGGCGGTTTGTTAAGTCCAGATGTGAAATCCCCGGGCTCCAACCTGGGAACTGTCTGATACTGGCAAGCTTGAGTCTCGTAGAGGGGTAGAATTCCAGGTGTAGCGGTGAAATGCGTAGAGATCTGGAGAATACCGGTGGCGAGCGGCCCCTGGACGAACTGACGCTCAGGTGCGCGTGGGAGCAAGCAGGATTAGATACCTGGTAGTCCCACGCCGTAAACTGATATCGACGGAGGTTGTGCCCTTGGCGTGGCTTCCGGAGCTAACGCGTTAGAGATCGACCGCCTGGGGAGTACGGCCGCAAGGTTAAAACTCAAATGAATTGACGGGGCGCACAAGCGGTGGGCATAATGGTTTAATTCGATGCAACGCGAAGAACCTTACCTGGTCTTGACATCCACGGAAGTTTTCAGAGATGAGAATGTGCCTTCGGAACCGTGAGACAGGTGCTGCATGGCTGTCGTCGCTCGTGTTGTGAAATGTTGGGTTAAGTCCGCAACGAGCGCAACCCTTATCCTTTGTTGCCAGCGGTCCGTGGGAACTCCGAGGACTGCCAGTGATAAACTGGAGGAAGGTGGGGATGACGTCAAGTCATCATGACCCTTACGACCAGGCTACACGTGCTACAATGGCGCATACAAGAGAAGCGACCTCGCGAGAGCAAGCGGACCTCGCCAAGATGCGTCGTAGTCCCGGATTGGAGTCTGCAACTCGACTCCATAGTCGGAATCGCTAGTAATCGTGGATCAGAATGCCACGGTGAATACCGGGCCTTGTACACCGCCCGTCACACCATGGGAGTGGGTTGCAAAGTGGTAGCTTAACCTTCGGGGAGGGCGCTTACCGCTTTGTGATTCATGATGACTGGGGTGAAGTCGTAACAAGGTAACCGG
+
'(+-$()'+'',)31'2%),%'',+)4+,+..612:74145:(41)*)(%2,%/012..3-/2323.003-),+)1/72/1'5)30--/2287+/.0/:30'))(067+'*-+.(2-&))+20--7-:-01179+$$&$*)',01622:1,---2).&'()042120//40/-**.-3&*%*))/*+*-*,*5+,-)--,,+,//**+/.0./+/'''0*-.37,+)(*,0.))*-,0164554+,27,)195710:&()1.+--.894/781)41417)5,5:67<310)'(&'''),&./-,,-3/+.+-*/0017675,(.345*(&))-+6+,022220112950-+3+/0*&'(*(,0119;1-(2*,3419706,(())*6,;,.*0635'%/,..//4723*040.()()*8;/)+-33'2),.%6+.*-,+,1&)5876:19,),16;899;/1*+++&+,**-0-./,..+,897&''*()-/.-+)*3)()$%2/0),+,,.3,)*++-14454./0,.55(&'()1/91,*,45084;7<<9.58+:930218271-+*)&&%))-361-0.-0*++%.++++.3;<0:5;/.&'(-/03/,+-3-/73.1,%*/,,*,-5722223640132*2-0:<:.3.,,-0//--722888:553+2,/1:741,003///156554664644465355++/145207..-186//123;:2;15//54)-368***((*)1.95*50000/91..6--30334:6231%&,4*30-4(''*,-16667))(%'*3:77871,--+4/646;:3433775120..455785.-(0*'&&$%()4:214.--,'(()(-,(./9-0..-4---*.)&)%)*))00212*')''')((2.+-1833:54)**//+(.+/4877:9879))+/*3206,--+'%%(&*,5233551)**,,0(5-735--,(,9383439:444460.51/51*,--,*,62--/+/150/2+&&((,845<6114./-554757,)'*-650:/+0/'&%((((+*+-9.5942+,65-)+/.+'&&$'-,%)*,--6578;2,*,'())*+/65/.-3.--8798:858*605;:;62
@3c076ba1-a6fb-4746-a7ad-6c701b7932f0 ch=106 read=178586 start_time=2019-12-13T14:52:51Z barcode=BC01 runid=2c9cf7bc05858273f10e7d7ec552fc0bd742dc3e
CCGGTTACCTTATTTTGACTTCACCCGATGTGAATACAAAGTGGTAGCTTCCTCCCGAAAGGTTAAGCTACCTACTTCTTTTGCAACCCACTCCCATGGTGTGACCCGGGTGTGTACAAGGCCCGGGAACGTATTCACCGTGGCATTCACGGAAGTCGATTACTAGCGATTCCGACTTCATGGAGTCGAGTTGCGAACTCAATCGGACTACGACGCACTTTATGAGGTCCGCTTGCTCCTCGCGGGTCGCTTCTCTTTGTATGCGCCATTGTGGCACGATATTGTAGCCCTGGTCGTAAGTGCATGACTTGACGTCATCCCCACGCTTCCTCAGTTTATCACTGGCAGTCTCGCTGAGTTTGGCCGGACCGCTGGCAACAAAGGATAAGGGTTGCTTCGTTGGGACTTAACCCAACATTTCACAACACGAGTTGACGACAGCCATGCAGCACCTGTCTCACGGTTCCGAAGGCATTCTCATCTCTGAAAACTTCCGTGGATAATAAGACCGATGAGTTCTTCGCGTTGCATCGAATTAAACCACATGCTCCACCGCTTGTGCGGGCCCCGTCAATTCATTTGGTTTAACCTTGCGGCCGTACTCCCAGGCGGTCGACTTAACGCGTTAGCTCCGGAAACCACGCCTCAAGGGCACAACCTCCAAGTCGGCATCGTTTACGGCGTGGACTACCAGAGTTATCTAATCCTGTTTGCTCCCCACGCTTTCGCACCTGAGCGTCAGTCTTTATTCCGGGGCGCCTTCGCCACCACCATCTCCAGATCAAACACCGCTACACCTGGAATTCTACCCCCCCTCTACGAGACTCAAGCTTGCCAGTATCCAGATGCAGTTCCCAGGTTGAGCCAGAGTTTCATCTGACTTAACAAGCCGCCTGCGTGCGGCAGCAGTAATTCCGATTAACGCTTGCACCCCCTCCGTATTACCCGCGGCTGCTGGCACAGGAGTTAGCCGGTACTTCTTCTGCGGGTAACGTCAATGAGCAAAGGTATTAACTTACTCCCTTCCTCCCACGCTGAAGAGTACTTTACAACCCGAGGGCCTTCTTCATGCACGGCATGAAACGCATCGGGCTTGCGCCATTGCAATATTCCCCACTGCTGCCTCCCGTAGG
+
9,7.6;34444'3*#$+&+./-',(%%#('$')-**+264+3+,,%%'.,/1*/2.*)-**1,4/*)*-477,,./8048:/,.367;+*-+8<1.9801-++,3*&+(&%#)$'+-687804+'/.597.0+08//1:36562246/))-.)&'(+()*7/013..002972/.238379:.++++1221812&%72587;5706365325542,$',**+402.008($&/'%'()+,206*-+++-./3/304<:-11412247.15*+&,+&)**/+3+)'**-6)*2:983,-'$&%)-30-/06557899743$(&%'$./;4001.56<:***%(&('+(-./,-.1544300&(&,)101444572;201547'6+823)11/+/(()0+*+(+364.9.9-10*,%3.1:2/022/2*,+'*)5/+,**-+204144800000;6323-,,-(:966,*//)0+-9;946697640+/.5/,-835476:5-)&)(1)-110/.)&0/96867032/7---121/0111<686*()/39989-41'(,)+-141412785,081859979;6/')78,8/7294503./0611/3::-19:026810/-/-8,--,0..-560,-*--&-2+.,/700-*0532,0295960,22-141*434881;/**.8889::697/59+,%&(*(+52476:96/8;/(/24*.)(+-.1842,,)-.45((')*+.874,2(#&&(&)68.+%2.5:502-*/.(*)*)*+-.((060&&(')/40592424;99.4.3/3537358:3.440).'*,.283/1-.19547&20111'(+2979989<7;2,101/-+*5-)+)-)9+.--.6530/123//+&/2/49747/5/+'')&%'$%',49:..-.0715/*+.+-..141)*+46/258842<12318566672.+%&$1((-/..%,,*50007777:7643442168644605///378<-0//,,)-)(-0*++/.'))*+*-7*&,+-+,40&$*+,,092+./'*&$&%,,1,.-5+-0-,0(+&)+--()$$(%(&&%/3&*&)))&),14'-))(,.-.012)+(&(./477785.;3++(/&
@b9c83798-e7c7-4dc5-90e5-44cc7a38f330 ch=326 read=177502 start_time=2019-12-13T14:53:14Z barcode=BC01 runid=2c9cf7bc05858273f10e7d7ec552fc0bd742dc3e
TTAATACTTCGTTCAGTTACGTATTGCTTTGAGTTGTCGGTGTCTTTGTAATTGCTGCTTCTGTTGGTGCTGATATTGCTCCTGGGAGGCGGCAGTGGGAATATTGCACAATGGGGAAACCTGATGCAGCGACGCTGCGTGATGATGAGGTTTTCGGATCCGTAAGCTCTGTCTTTAGGGGAAGATAATGGCCACGGCTAGCTACGTGCCAGCAGCCGCGGTAATACGTAGGTGGCAGGCGTTATCGGATTTACTGGGCGTAAAGGGGCGTAGGCGGATGGTCAGTGGGATGTGAAATACCCGGGCTCCAGCTTGGTGCTGCATTCCCGACTATCTAGAGTGCAGGAGGAAATTGGAATTCCTAGTGTAGCGGTGAAATGCATGTAGGAGATTAGGAAGAACACCAGTGGCGAAGGCGACTCTCTGGACTGTAACTAACGCTGAGGAGGCTCAGCAGAACAAACAGGATTAGATACCTGGTAGTCCACGCCGTAAACGATGAATACTAGGTGTGGGGGTTTCAGCACCTCCGTGCCGCACTAACGTGAAATATTCCGCCGCAAAATTACGGTCGCAAGATTAAAACTCAAAGGATTGACGGGGACCCGCACAAGTAGCGGGCATGGATTTAATTCAAACAGCGCGAAGAATACCTACATGACATCACTTGCATTACTCTTAATCGAGGAAATCCCTTCAGGGGACAAGGTGACAGGTGGTGCATGAAAGTTTGTCGTCAGCTCGTGTCGTGAGATGTTGGGTTAAGTCCGCAACGAGCGCAACCCTTGTCGTTAGTTACTACCATTAAGTTGAGGACTTTAGCGAGACTGCCTGGGTTAACCAGGAGGAAGGTGCAGGGATGACGTCAAATCATCATGCCTTATGTGTAGGGCTACACACGTGCTACAATAGCAAAAAGCAGTACAGAGAGATGCAACTACTTACCGCGAGGTGGAGCCAAACTTAAAAACCAGTCTCAGTTCGGATTGAAACGACTCGCCTGTAGGCTGGAGTTACTAGTAATCGCGAGATCAGAATGTCGCGGTGAATGCGTTCGGGTCTTGTACACACCGCCCGTGTCACACCATGAGAGTTAGCAGCCGAAGTCCGTATGTAGGCAGCTAACCGCAAAGGGAGGCAGCAGCCGAGAAGAGGTAGGGTCAGCGGTGGGGTGAGAGAATCATGGCTAAAGGTAACCGG
+
%###'+-/-/,(5'**8...34//-&)+)$&%%%4-01,/+*24192*,*+.+*+-%'+3),)7+.,2034//0$++''-/5,.41)+)))10/7877/)-*)1-./1-0&-,,+''),*-...722**+,+-./,061-)%(),-&)(3*;84/)1-21()*2*+,.46578798&20/*),,.,2.$&%$$()+---+,/0150534;674..25*.(&()&&&)&)$+'&*.)''()7292.3)1+/98//243.02459(04.)*-561733:1,+*'(')+*496811./41--16+*04*()&%()&(1///24,+'*)'(%*)12./2411'()3248.-.)&'%)&*)/+4,6()*6655.000;8627,*)3()%#'*.*)'*+(15030385105-./-7-*)*+,,..-+*)*+/5(,22255332312233++/&'(-1.-&%&+(**-310(33+01,+-/+57)*897768324668211/('')+//42/01'0---778:80/:66-&**/.3982687.)*'('/)-*/++++*+7767014)+*+''((&*)-32+10-)*-*1:<:87721(+&&)-)).()57,4;3*,),00.+*,-).,-,00+',21..6-+%*.'*&**-,00'+'%%))%%&),-+00,-%&$%%''.*()*)0+/+0-))1,240.0:.088&,75.1244*2.0251/1-.*)-.42/-2/(+;//666775231233488760/-.0'-0,64183.+/13),12-&%**&*+&,*))/+-.,34.+,/,.,,8:65:653.9---2/55:.'++**0/468885262*805.,-/)'.(('''++0/.454557879:6;4002:815100*./000/((+307655-,()+13675/7--%%$*,04+&($0+.40.+***-70--&(&$(-+,/+),,'.**11))-,::9.1//;<;88:88:88810181,7,-1)((&'(,0/598+)('*/500.)'(*)'(--/4,0-.+.+)%(/0--094121-1,20**0+%,)576&/5/.+3//1533/4;60;3,+&(+-//0746510+-,8)+)$+)(')1+-07,2%)&(-,/1*',--527,218*-+(')./'22)018.*))*%(*-,-&)**-.562-3.6830-,+***.,-&+(,*''*-(5-088915
@ace59c56-55a2-4dda-b48c-f315781b83ef ch=196 read=103024 start_time=2019-12-13T14:53:13Z barcode=BC01 runid=2c9cf7bc05858273f10e7d7ec552fc0bd742dc3e
CCGGATTACCTTATTTACGACTTCACTTGTCATCAATCCCACCTTAGACAGCTCCTTCCGGTTAGGCCACCGGCTTCGGGTGTTAGCAACTCTCGTGGTGACGGGCGGTGTGTACAAGGCCGGGGCAATATTCACCGCGACATGCTGATTCCGCGATTACTAGCGATTCCAGCTTCATGTAGTCAGGTTGCAGACTACAATCCGAACTGAGAATGGTTTTATGGGTTTTGCTTCACCTCGCGGCTTCGCTTCCCTCTGCACCATCCATTGTAGTAGCCCAGGTCATAAGGGCATGATGATTTGACGTCATCCCCGCCTTCCTCCGCTTGTCACTGGCAGTCTCGCTAGAGTCCCCAGCAATGATGGTAACTAACGATAAGGGTTGCGCTCGTTGCGGGTGTAACATCCTCGGCTTACGAGCTGACGACAACCATGCACCGCCTGTATCTCATATAGCTATCCTCTCCATCTCTGGAGCCTTTATAGGTAATGTCAGAGACCTGGTAAGGTTCTTCGCGTTACTTCAGATTAAACCACATGCTCCACCGCTTGTGCAGGCCCCGTCAATTCAGCACGGAACACCATTCTTGCGAACGTACTGCTCAGGCGAATTACTTATTGCGTTAACTGCAGCACTGAACTTTGACATCCAACACTTAGTACTCATCGTTTACAGCGTGGACTATAGAATTATCTAATCCTGTACTCCCCACGCTTTCGGGACTGGGCGTCGGATTGCAGGCCAGATCGTCGCCTTCGCCACTGGTGTTCCTCCATATATCCTACGCATTCACCGCTACACATGGAATTCCCGATCCTCTCCCGCCACTCTGGCTGCCTGGTTTCGCAAACACTGAAGCTAAGCTTCAGGCTTTCTACAGACCCTTGCTGCCGCCTGCTCCCCTCTTTACGCCCAATAATTCCGGATAACGCTTACTACCTACGTATTACCGCAGCTGCTGGCATGGAACAGCCGTGGCTTTCAATTACCGTCCCAGCATCGGCTGCCATTTCCCCTTAGCAGCCGCCGTTCTTCCTTTATAAACGAAGTTTACAATCCGAAACCTTCTTCCTTCACGCGGCGTTGCTCGGTCCAGGGTTTCCCCATTGCCGAAGATTCCTACTGCTGCCTCCCGTAG
+
4,(,$2,/1244*44,*0.%//7/-(%%&'(%().0-55)).0.43343,12232021'+*+4./8;<35./,*+.'*21/--*)'*-0+./,-/0/)'%%'/55346./11236771/31).//*-4..,6/&,5353/,()',0258-0'%(++/2/1/.(*+)243''%)..8566999:9%'22712276774459431+*3//.-,-2,-518:()--30-8:,'+3.757:87.*--,)()%'0+.6-*,4...50;::94)'&''*)*(.2,*./0/253/)*,*.0---**5:3-//499:,;79-,/7453,&*(%$''%++(()'''*341(1110))*+,/36((#(*5.104//+/'('*.,-2/1**00/8,3).22-7...,4()(.+2/.++&,,.3,++'(,-/444446493239/7,+,6/'5440)&,*/231/,)')'*-01//169127..&(+%(3..03)(').+'),-.4)&))-655.2,,)-+6:6795)-2/4/0194*),4+/;550000-...7-,9,./,3*.+324*2,''(),59832&%%#$'-')'%)+/0:201.//0976624-%++++-34*+//-,+0-,//-.+.8/8/7870-.&.2015,20,+11751'.*/),,-.--,/-,)*,/4:8,-&/..228562/**,%&(),33..72/-,&,%+,42.($)()04,,/<:10)+///+(%(&$8)./&,$'+**,3409746404/+,2+,.,0*)29+0/16,/,,,//*++.//*573-2502400,1./-+$%+&,**(-.4411/5/&$&'%(-..*01365934:68,+'((/(((,-/')%&$('%*/4203960:30++--,289%&&%'''++%*1,,-.-521))14*&*)20+.,+&2)2,031588661-,*')(),3-,/-//15.34('%--..1,-''&&&)$%$$%(),+..)(*&%&''++67+,2(&%$&&-.&.,)%+)'.910.+(-,+('%(2(13:56:55810,55,+)/(+&&)(/5-)12542,*-++898:774:2*9303/)0,,+5/,*01/512*(25-07-.120+/2027'*-$)-0,-**-('(%&,...:3,-&/
@2b64e50a-199c-41dc-9de4-e00314fca87c ch=219 read=110182 start_time=2019-12-13T14:53:13Z barcode=BC01 runid=2c9cf7bc05858273f10e7d7ec552fc0bd742dc3e
CCGGTTACCTTGATTACATTCACCCCAGTCATGAATCACAAGGTGGTAAGCGCCACTCCCGAAGGTTAAACACCTACTTCTTTTGCAACCCACTCCCATGGTGCTGACCCGGGCAGCGTAGTACAAGGCCGAGACGTATTCACCGTGGCATTCTGATCCACGATTACTAGCGATTCCGACTTCATGGAGTCCAGTTGCGGGCCAATCGGACTACGACGCACTTTATGAGGTCCGCTTGCTCATGAGTCGCTTCTGCTTTGTAGCCGCCATTGCTTAGCACGTGTGTAGCCCTGGTCGTAAGGGCCATGAGTGATGACGTCATCCACACCTTCCTCAGTTTATCACTGGCAGTCTCCTTTGAGTTCCCGGCCGGACCGCTGTATGGATAAGGTTGCGCTCGCTGCCGGGACTTAACCCAGCGTACAACACGAGCGGCGACAGCCATTGCAGCACCACCTGTCACCACGGTTCCCGAAGGCGTTCTCATCTCTGAAAACTTCCGGATGTCAAGACCAGGTAGGTTCTTCGCGTTGCATCGAATTAAACCACATGCTCCACCGCTTGTGCGGGCCCGTCGAATTCATTTGAGTTTTAACCTTGCGGCCGTACTCCCCAGGCGGTCGACTTAACGCGCGTTAGCTCGGAAGCCACGCCTCAAGGGCACAACCTCAGTCGACATCGTTTACGGCGTGGACTACCAGGGTATCTAATCCTGTTTGCTCCCCACGCTTTCGCACCTGAGCGTCGGTCTTCGTCCAGGGGCCGCCTTCGCCACCGGTATTCCTCAGATCTCTACGCATTTCACCGCTACACGGAATTCTGCCCCTCTACGAGACTCAAGCTTGCCAGTATCAGATGCGGTTCGGTTTGAGCCGGGGTTTATCTGACTTAACAAACCGCCTGCGTGCGCTTTACGCCCAGTAATTCCGATTAACGCTTGCACCCTCCGTATTACCGCGGCTGCTGGCACAGGTTAGCCAGTGCTTCTTCTGCGAATTGTTAACGTCAATGAATAAAGGTATTAACTTACCCCCTTCCTCCCCGCTGAAAGTACTTTGGCCGGTATGGCTATTACACGCGGCATGGCTGCATCAGGCTTGCGCCATTGGTACAATATTCCCCACTGCTGCCTCCCGTAG
+
25'348/1.4)+%)&'(%&(('+')(**06,0..766.415'1'((*+)*+-50&()64+(*),42:5-%''-42356:25<;1+.-*.60*,/2<:+/655/&''+3()+/)+$+(,,%(++728-637*%,4.29586224:486:66656))+,-2+.1.5.,-2..///8830/17:;:5653''(($&%5,'***)('*-)1(4-3/'&./124-..9;78852641../.4/++,(&)),..--8-11%()/-'$$$%&),5./8-'(&%&)$(/102,,0-56&#%).8240.-6,3+$$%$&*(*(,.3788:;1)*+,567<,++/+/2;9/0157+3()%((/-+&',+&'10224-+1,2/;464(('&$+*%'))3+0(--+-+,5..322**(5033574+71(%'%$$$'*)-(*+&--/212,78%57$3'&*+-.)+,&)*--**%&&((*2648/+(,')(/'*11357:988870883-04-(.00:5675/468;9681.)3.9367945538.//11'((0(0:720..-901118+-2,/3223(606,63&%))%('2-7.6;;-2,998+1+3031//3741(+*.+2::/0.7,.-..84/2010/./*+*0.))-./,&'&&(*(**.433,,*81/+.48:8/7%&)110434530:-$)(,*,-56-..+2708:85678606002111:/*,.266+&*,,2975.-,33/3,++*))'))&*/.219+*4994*7465254250(4.+100593734.--000986756/5;4+/54..,*+(00.0-4+++&078/33-*-110.+,.01--1//34().++2678977+:687(//9)*(424*0/)('%&)*2/-,,103+'&/4:63,)),-03-&$%&('.+,+&)-.1/82*.*'/),*.,.1.+++335765,0-/4169483:6734.4+)%)%,,0-++0;)89.//;/9<97784%),,*-1041568-/.-+%(1:/-2,,-1-.('&(27:5/.64.0-52+-887396/-&+*,&'&*&(&$%&&(&&)-&'(+,,0193*--,+646348(87,6,%+263'+,*'/+0'5+109/79/.384443312/;/,,*)
@866ce5f5-d9f5-4508-9902-f4e6b7d98918 ch=169 read=166270 start_time=2019-12-13T14:53:10Z barcode=BC01 runid=2c9cf7bc05858273f10e7d7ec552fc0bd742dc3e
TAGAAGTTACCTTGTTGCGACTTCGCAATCATCAATCCCACATAGACAGCTCCTTCCTTGCGAGGTTAGGCCACCGGCTGGTGTTATCAGCTCTCGTGGTGTGACGGGCGGGTGTGTACAAGGCCCGAACGTATTCACCGCATGCTGATTCGCGATTACTGGCGATTCCAACTATGTAGTCAGGTTGCAGACTTCAATCCGAACTGAGAATGAACGCTGGGGTTTTGCTTCACCTCGCTGGCTTCCTTCCCTCTGCCATCCATTTGGCAAGCGTGTGTAGCCCAGGTCATAAGGGGCATGATGATTTGGCGTCATCCCCGCCTTCCTCCAGCTTGTCACTGGCAGTCTCGCTAAAGTCCCAGCAATGATGGTAACTAACGATAAAGGGTTGCGCTCGTTGCGGGACCAGCAACATCGACACGAGCTGACGACAACCATGTACACCACCTGTATCTCATATAGCTATCTCTCCATCTCTGGTGCTTTATGAGTATGTCAAGACCTGAAGTAAGGTTCTTCGCGTTGCTTGCTTCAGATTAAACCACATGCTCCACCGCTTTGGCGCGGGCCCGATCAATTCCTTTGAGTTTCATTCTTGCAGACGTACTACTCAGGCAGGTACTTATTGCGTTAACTGCAGCACTGAACTTTGACATCAACGCCAGTACTCATCGTTTACGGCGTGGATTCACTAGGGTATCTAATCCTATTTACTCCCCACACGCTTTCGGGACTAGGCGTCAGTTGCAAGGCCAGATCGTCGCCTTCGCCACTGGTGTTCCTCCATATATCTACGCATTTCACCCGCTGCATGGAATTCCGATCCTCTCCTGCACCCTGGCTGCTGGTTTCTATGGCTTACTGAAGTTAAGCTTCCAGGCTTTCACCACGAAGACCCTTACTGCCGCCTGCTCCCTCTTACGCCCAATAATTCGGATAACGCTTGCCACCTGCACGTATTACTGCGGCTGCTGGCGTAGTTAGCCGTGGCTTTAATAAAGAGATACCGTCACTCGGCTGCACCATTTCCTGTAGCCGCCGTTCTTCCTTATAATGAGTTTACAATCAGAAACCTTCTTCCTTCACGCGGCGTTGCTCCGGTCAGGGTTTCCCCATTGCCGAAAATTCCCTACTGCTGCCTCCAGTAGAAGAACATATCGAGCACCAACAGAAGGTTAACGCACAAAGACACCGGCAACAGCACCAGCAATGCGTAATA
+
))&'$%/+(0../'3,$)*%,-)*#%'++-42.0-+4/(%(#/),,+(*),44797,),(,-(&**-%-60:..+,'')%)*(+211/+(('('(/349222111,::542*++0./-.08/392-*'+)(2+3:645603/1047;:9;0(*'&'6)((%&'+08-/(,&(,()*.4556+--3.&/&+&)$%$,-**)),630,+')1./344)('../,+37-%&'*)&-1,-'&$,(,04+'(,+9+'''&'((.09484)%'%*')+02//&(&',.++0573103+'(,*/*++,..'44('%'&,-5*:8-*-/1372/,/''(+,,&13+*4((''')-20**-$'&$)-5,)$((4-/2988727..-,/..--0**(,+41737.3++.45.3/1-(*$+012-/+(')(,+51,--,.3*44'3+()&(&*+.5(/602/13422,0-../003420.,-3.,.)'$$*+&(.1/)*)*+./61677622./))-,%(&$'')/.5:812(,,)(&$#%/)30-+2+2965;-1+,+./14.0-)%%%%)/*)*'.,,0)%%'(792:93.34,+.4;:65:;72:11&*1/.1-10(+,--322'.'(&%'')00/011.1,+-78353(../19.28('(++34-3.%('(**+/13575/6:5'*(2354**&)-%%&(++(&*+/3-.8002++/1,&+),00*&)++)+36-/(9;443&-56'46674:2/1.*1182---,*--++),++*--',-..101433...,,-//,++%+*-*1871-10)'()#&&)(**(-6)-)+.31-2287..-,1**&$)/,++&()),2))(+)'%%&&*1,-+)0-7,,.17.*)39018+**3*$(%)*')9<.5-%+,,..*/.2/../2/++,0'+*1/)/,,7.5-2)7052./---3,26,0-'%(%(12/2+&*$(*')&(*/20/.))&)--++01,10/($%%*)-0+))'%))%(*),..-.+&*(($%$3)'3;.5788/..5+.60;:;856-&)&$&'&%(*''14*++(,.%$*)'(),116:984;/*,+,.41//1,+-*,/219*0+0)7,2:9-&45234.+31.0142*(&...36,1*(0*$(,,''+')1))',--%$&*.-..-,++,.,/,/8/5/32*31((++*20-')'%'#(,'0*,%&&*+'.1,+'&%
@af559b85-0b57-4b7c-a4f9-e8e1307ab720 ch=22 read=147522 start_time=2019-12-13T14:53:24Z barcode=BC01 runid=2c9cf7bc05858273f10e7d7ec552fc0bd742dc3e
CTCCTACGGGGAGGCAGCAGTGGGAATATTGCACAGACGCAAGCCTGATGCAACCATGCCGCGTGTATGAAGAGGCCTTCCGGGTTAATAAAATTGCTTTCAGCGGGAGGAAGGGTAAAGTTAATACCTTTGCTCATTGACGTTACCCGCAGAAGAAGCACCGAAAGCTAACTCCGTGCCAGCCCGCGGTAATACGGAGGTGCAAGCGTTAATCAGGATTACTGGGCGTAAAGCGCGCAGGCAGTTGTTAAGTCAGATGTGAAATCCCCGGGCTCAACACCAGAACTGCATCTGATACTGGCAAGCAGGGAGTCTCGTAGGGGGGTAGAATTCCAGGTGTAGCGGTGAAATGCGTAGAGATCTGGAGGAGGAATATACCAGCGAAGGCAGCCCCTGGACGAACTGACGCTCCAGGTGCAGCGTGGGAGCAAACAGGATTAGATACCCTGGTAGTCCACGCCGTAAACGATGTCGACTTGGAGGTTGTGCCCGCTTGAGGCGTGGCTTCCGGAGCTAACGCGTTAGGGTGACCGCCGCAGAATGCAGCCGCAAGGTTAAAACTCAAATGAATTGACGGGGGGCCCGCACAAGCGGTGGAGCATGTGGTTAATTCGATGCAACGCGAAAAGTGCCACCTGGTCTTGGCATCCACGGAAGTTTTCAGAGATGAAGTGTGCCTTCGGGAACCGTAGGACAGGTGCTGCATGGCTGTCGTCAGCTCGTGTTGTAATGTTGGGTTAAGTCCCGCAACGAGCGCAACCCTTATCGCTGTTGTAGCGGTCCGGCCAGGAACTCAAAGGAGACTGCCAGTGATAAACTGGAGGAAGGTGGGGGGATGACGTCAAGTCATCACTTGGCCCCGCCCCGACCAGGGCTACACGTGCTACAATGGCGCATACAAAGAGAAGCGACCTCGCGAAACAAGCGGACCTCATAAAGTGCGTCATGGTCGGATTGGAGTCTGCGAAAGCTCGACTCCATGAAGTCGGAATCACTGGTAATCGTGGATCAGAATGCCCATTGAATACGTTCCCGGGCCTTGTACACCGCCCGTCACACCATGGGGTAGGTTGCAAAGTAGGTAAGCAACGCTTCGGGAGGCGCTTACCACTTTGTGATTCCTTGACTGGGGTGAAGTCGTAACAAGGTAACCGG
+
&'++,56,*0+%,.*.//+454;9382%*)'**,++.&$)*3*1:9879893*392854-/51.//+-23,())+17591-(7,5+%%(37,',($%&%''()*,7/'*-**,-+++1))(//6//10::/,02/-20..231921;810.)--$*&#$&(.&%&&((**%))203:68.+**'))..3./1..164.0++,5884662504/1'+)''0,23:765*1-..()&)%)$*()&006&*32.,0312470*&)00+241*'0.*.4161()$(-'.,/22111///.'113733:21%')(#&()3568450:75-..+0,2,/3.095532223:70250,-432/-+)+,,*7.+--(51'51/--10&***(*)0-%.27.(*25/3)#&)$()/.001(*66550))'()'/.-./7:27,68*,,**5554;/-1;998275&).17839:8/.-+*.//0+&'2,2454:352094()%$*&1737869767-.-3,.015:411-3/.*(('))00/24+.0/)0*)..&4,)+-.(,-9+787348789/)',0*)&+()*56(45*'+(,-101-1-10)-+&++-.-5++23:2004317./-3009-'*+()'&+4*/--++()%**31+())*%'&*23))))*+()&''*,22)3,.)1*83232421%)222-.-//::89886<78741000,./0261./-()(+-.,5,573915/4371/33,4)'&&&+--/4/-7123-/1)2))$((**31/,00.4-1)),-,0(,(*(&),9806..//,-.0983881-20*.,++')23-)017787771))*++/0*'((0--;7+&.+(%&/130170((''&,,-5865214009424888996)&($'&')+(,803130+')*+0+..52/657))181)+'(*+4%2&013&/&2(&(&&)2359)++)'+,541534301,+***+)30216***&')*8/31:72002-.-00,5.(%&(*1652722-44.+210,1*'(.//1532:2.02*1.1035101)**377<01172)**(,*62--.//$&/-3,9+)02.&)**+/8211:2-/45773$%%''23328.,'*+)*64252567+10275816
@64c793ac-9ac2-4341-b757-fe54295ab658 ch=189 read=227240 start_time=2019-12-13T14:53:23Z barcode=BC01 runid=2c9cf7bc05858273f10e7d7ec552fc0bd742dc3e
TGATTTACCTTGTTACGACTTCACCCCAGTCATGAATCACCAGTGTGAAGCGCCCTCGAAGGGAACAGGCTGCCTTTTGCAGCCCACTCCCGTAGTGTGACGGGCGGTGTAATGCAAGGCCCGGGAACGTATTCACCGTAGCATTCGTCCACGATTACTAGCGATTCCGACTTCATGGAGTCGAGTTGCAGACTCAATCCGGACTACGACGCACTTTATGAGGTCCGCTTGCTCTCATGAAGGTCGCTTCTCTTTGTATGCGCCATTTGCCAGCACGTGTGTAGCCCTGGTCATGCCAAGAGATACCGCGGTGATGACGTCATCCCCACGCTTCCTCCAGTTTATCACTGGCAGTCTCCTTTGAGTTCAGCCGGACCGCTGGCAACAAAGGATAAGAGTTGCGCTCGTTGCAGGACTTAACCCAACATTTCACAGCGACTGGCAGCCAGCCCAGCACCTGTCTCACGGTTTCGAAGGCACATTCTCATCTCTGAAAACTTCCGTGGATGTCAAGACCAGGTAAAGGTTCGCGTTGCATCAGATTAAACCACATACTCCACCGCTTGTGCGGGCCCCGTCAATTCATTTTGAGTTTTAACCTTGCGGCCCGTACTCCCAGGCAGTCGACTTAACGCGGTCGCTCGGAAGCCACGCCTCAAGGCACAACCTCCAAGTCGGCATCGTTTTACGGCGTGGACTACCGATTATCATCCTGTTTGCTCCCACGCTTTCGCGCACCTGAGCGTCAGTCTTCGTCAGGGCCGCCTTCGCCACCGGTATTCCTCCAGATCTCTACGCATTCACCGCTTCACACCGCAGGTTCTACCCCTCTACTCCGGCTTGCGGTATCAGATGCAGTTCCCAGGTTGAGCCAGAGGATTTCACATCTAACCAGCAACCGCCGCAAATTGCATTTTACGCCCAGTAATTCCGATTAACGCTTGCACCCTCCGTATTACGCGGCTGCTGGCGCAGGTTAACCGGTGCTTCTTCTGCGGGTAACGTCAGTAGGCAAAGGTATTAGCTTTACTCCCTTCCTCCCCGCTGAAGTACTTTGGCCGAAGGCCTTCTTCATACACGCGGCATGGCTGCATCGAATTGCGCCCATTGTACTAATATTACCTGCTTTCCCGTAGAACAATATCAACTTTCGCTGGAAGGGTGCTTACAAAGACACCGACAGCTTTCTTCAGCACCAGCAATACGTAATACG
+
/))+1.'+&&&(-/&*,.2885./.-)(*,2*,,-./1')&)'+-))'('**,/(+,(%)),*&,'%(&(&$&&&153,0.,/67'))**%%'%)-0522-)-++*)('('%)$..14729&*,+-)*%()27433725)-/,//+%(+-)+-4/<///111313.0))+6794*036/012&'(2,),%2%0(0*;0//,100.'&*-,(+')*//&''(-0.0/0/420./.+,(+++,*.,.%'30676/:7-.2323358045)*-(&,-.243320+-',3,.52343302((((('('&'$&&(&)')(*,0689::16;2)-%(0.0610,-02;40042/*+%&&*,5..))1*,216:++,5.:;::7032/70/).39003260()$*)2+))..,.-8+0%761*)%($*((,-722:-,*))'*'&'''%'&(-*%&%&&&--..6*-/432-1'347'/)*.,/.+)*.6/()+03421...0-./4495756,-%&''(+-/;4.4./7+*-(&&$&)/0+,/03,),/,5;888121-%..33*,1,--.(-+,(12.56.,/4054:4(054&&$&//+'*5***-+-2366'&/%--/.+)-56)1111-*(*.+*(+'%($&++/),)-%),*-.489.7)-/-.+/+3,/2+/(*+,*..055-45/*((&+**2,45.///&'%)')(%''-03/66)*0/173+0-..:13**%&$**&&&(+(/1/0112;975'$*4,8989:6;656:25.)-,-9;6.-/+++.-,+()&(()&),*,./',/.'&'&))&($)%*+**).1,--10-+++)-+,-0,,&)),57*-/88:5787/1(,+,,,)$'1+$%&()(098/-.///('++)*&)*&+.,/-$&#$'(&$&$'((%%')-,+*+.07262,*).0-1+++)',-/.6,,04).--0+,*,.5/018,9+*%'#*)+*+%)'()%$)-/144,&&&)'&+*9102+*'*$%1648-.0-(-)(&)-2,(*,-:2-5/('.56*)*.'('&,+(/.&$%(%&*1+3097:64973422'/,//7/0/,*&*+//01''%)),./594**1&((+)-'&%%%$''%$%'**09(*3.1'$/102*.0&&'(()+/.,****)1(+++/,+)()*(00161-4/.&+17/.96-()+'.-,)**).,42*-%$$%%
@332db916-214c-43be-bd70-c6b7a52cc49d ch=251 read=196147 start_time=2019-12-13T14:53:22Z barcode=BC01 runid=2c9cf7bc05858273f10e7d7ec552fc0bd742dc3e
CAGTTACCTTATTTGCGGCTTCACCCCAGTCGCGGAATCACAAAGTGGTAAGCGCCCTCCCGAAGGTTAAGCTACCAGCCACTCCCATGGTGTGACGGGCGGTGTGTACAAGGCAGGAACGTGATGGCATTCACAGTCCACGATTACTATGGCAGTCCGACTTCATAGAGGGGTCGAGTTGCGGACTCAATCCGGTTCTGACGCGCTTTGCCAGGGCCGCTTGCTCTCGCGAGGTCGCTTCTCTTTGTATGCGCCATTGTAGCACGTGTAGCCCTGGTCATGAATTTCATGATGGCTGACATCATCCCCACCGCTATCGGTTTATCACTGGCGATTCTCCTTTGAGTTTAGCCGGACCGCTGGCAACAAAGGATAAGAGGTTGCCGCTCGTTGCGGGACAACCAACATTTCACAACACAGGCTGACAGCCATGCAGCACCTGTCTGCGGTTCCCGAAGGCGCATTCTCATCTCTGAAAACTTCCGTGGATGTCACGAGACCAGGTAAGGTTTTCGCGTTGCATCGAATTAAATACATGCTCCACACCGCTTGTGCGGAGCCCCGTCAATTCATTTGGGTTTAACCTTGGCCAGTACTCCCAGGCAGTCGGCAACGGTCGCTCAGGAAACCCACGCCTCAAGGGCGGCACAACCTCAAAGTCGGCATCGATTTGCAGCGTGGATACCAAGGGTATCTAATCCTGTTTGCTCCCCACGCTTTGCACCTGAAGCGTCAGTCTTCGTCAGGGCCGCCTTCGCCACCGGTATTCCTCCGGATCTCATTTCACCGCTTCCACCTGGAATTCTACCCCTCACCAGGACTCCGGCTTTTGTGCGCCGGTATCAGATGCAGTTCCAGGTTGAGCCCAGGGATTTCACATCTGACTTAACAAACCGCCGCCGTGCGCTTACATGATAATTCCGGTCTTGCTTGCATATCCGTATTACCGCGGCTGCTGGCTGGAGTTAGCCAGTCTTCTTCTGCAGGTAACGTCAATGCGACAAAGGGTATTAACTTTACTCCCTTCCTCCCCTTTAAGTACTTGCAGAGGCCTTCTTCATACACGCAGCATGGCTGCATCAGGCTTGCGCCCGGTGTGCAATATTCCTGCTGCCTCCAGCTAAG
+
+&(-:)+./,)-0(%)+.-/7/0-**'&%65+.%)(,++&%&(*'(,6-/'')/,4,*+-++*(+*,,(($%##%-,*25,/008.+/(+)*'(-2288041002/,,-.-023,62+),&&&()*-,.00.+.0372'))),7-0//,)(**%)/)&&)))-0))%+#-3..-0/.,5,%+%*'-.2/630/++'+&%+.225.++''%%$',2-01)).*'))*+-'('&'((,')2.7722;3/1677888914+((%'))+*+)''&+0601765%&%'&%)&'&'''++)('&((/5564564+'/-&&+%&&''4*''2102106/+*.2./1..61,+20.%&'3-2:4-325//:/-/53:(2-342/+%,+06,.&%'/06592007/,&%$(%2*/..7,,-..*--.+,.+'((('))'&($*)-/.6/*%'&&$)+31.8/++/0-61+0012/--/0-,**+,2/+*(',,,78;76+(&%&%&'(+5+.22-.*)/;9-523201*-)*,*./-0-70)(+,*(+*/-',(21//60/01207)*--+'%(,-535+%*1,(*.793+1*)((()..&&''00-(&'0,+%)+&&&&&'''&)#&(+6.21,/++4+$+)-2-/&&+44-&%&&'-+-,*+*84+,0*+(*.0.(221$-)0//0-/&'#'%,())*'((*$,*+05471:023292/))*''/-&'*'*.*+&%$**+,22//+//415,/55194691:4236136.7556<-/,.,))')*&($')*)$&'%(,3))*,/-1./,1,54*561,-,%%&&&,()1-(&)%()*$$#$#%'2+3./49256878*8714-)-334-+/60-%,/2+34+-')+*+))*,000./)+032*('%-*0-()%%/'$'$%'%&(/,5.)*'*%$%&$(&%'&&'+-,'+'/)(,+(())')+-/683/22'))*'()%#'((*0.410445'3546:8676-/,,+,+4,9+,+3--.3,-(*,'$)*58)7;83+54,&%,'((%(%$$####$%'*14/2++2.+,*+',,/'1100/60017743%/-//1,2228/,%,+/.44:5/5--*%%''(./,0/)''$&%&
