# Supplementary material for: De novo species identification using 16S rRNA gene nanopore sequencing
Source: PeerJ. 2020 Oct 21;8:e10029. doi: 10.7717/peerj.10029 (PMC7585375; doi:10.7717/peerj.10029)
Supplement: Supplemental Information 3 [file peerj-08-10029-s003.zip › pass_fastq_runid_2c9cf7bc05858273f10e7d7ec552fc0bd742dc3e_401.fastq]

@5d56042a-9d55-46a2-84aa-23c2989d4371 ch=218 read=135552 start_time=2019-12-13T14:53:33Z barcode=BC01 runid=2c9cf7bc05858273f10e7d7ec552fc0bd742dc3e
CCGGTTCTTGTTACGGCTGCCCCAGTCATGAATCACAAAGTGGTAAGCGCCACTCGAAGGGTTAAGCTACCTACCTTTTGCAACCCACTCCCAGCAGGTGTGACGGGCGGATATGGCACAAGGCCGGGAACACGTATTCACCGTGGCATTCTGATCCTACGATTACACTAGCGATTCCATTTGCGACTTCATGGAGTCGAGTTGCCAGACTCAATCGAACTACGACGCGCACTTTATGGCGCTTGCTCTCGCGAGGTCGCTTCTCTTTGTAATGTGCGCCATTGTAGCACGTGTAGCCCTGGTCGTAAGGGCCATGATGACGGCGTAATACACGCTACTCCAGTTTACATGCTGGCGGTCTCTTTGAGTTCCCCGGCCGGACCGCTGGCAACAAGGATAAGGGTTGCGCTCGTTGCGGGACTTAACCCAACATTTCACAACACGAGCTGACGACAGCCATGCAGCACCACATCTCACAGTTCCGAAGGCACCAATCCATCTCTGGAAGAAGTTCTGTGGATGTCAAGACCAGGTAAGGTTCTTCGCGTTGCATCAATTAAACCACATGCTCCACCGCGTGCGAACCCCATCAATTCATTTGAGTTTTAACCTTGCGGCTGGCCGTACCTCCCAGGCGGTCGACAACGCGTTAGCTCCGAAGCCGCGCCTCGGGCACAACCTCCCAAGTCGACATCGTTTACGGCTGTGAACTGCCGGTATGTCTGTTTGCTCCCCGCTTTCGCACCTGGGCGTCAGTCAACTGGGCAGGGGCCGCCTTCGCCACCGGTATTCCTCCAGTCTCTGCCGCTACACCTGAATTCTACCACCCCTCTACCGGACTCAGAAACGCCGGTATCAGATGCAGTTCCCGGGCCCGGGATTTCACATCTGACTTAACAAACCGCCTGCGTGCGCTTTACGCCCAGTAGTTCGATTAACGCACCTCGTATTGCGGCTGCTGTTTTAGCCGGTGCGCTTCTTCTGCGGGTAGCGTCAATGAGCAAAGGTATTAACTGCTCCCTTCCTCCCAGAAATTGCCTGGCAAAGGCCTTCTTCATACACGCGGCATGGCTGCATCAGGCTTGCGCCCATTGTGCAATATTCCCCACTGCTGCTCCG
+
0*(0,.$((%-0&-/))'$+77++.26././443'+*1/++-+,*)((),.*,.,(+++0+3772.002*)'$%$(0/5/,/(/41)+)2/)%(((-)/*++063953/0$%$)$%%&*01/523)3-2((%''-.88324947271/16:,,-2-+$$')'/*)*%&%&'*+,4125)-0+'()%)+/,---/&'&''#2160/1&'0254.8/2%&)-76676.,,%)&(+-%'')0)).-4)*-..2)(+))%)+*+/5/76,76,(.((%'(..35/07/.-20'++,''&'+44026995810,020,$%''.11/,.*(('()&)%&%$%#&)/1%31:0('*+,,-/,*,4/31)&+/(.1121.0***1,1/5;:9808/-21.1/*5,01(//),6-0&+*9667141994-2-/),-(,)+),.9224100-/1041/10236860465726121+,,%%&,-443513804,(+013457978598440/*--,-)%(((05612-29::6:985787;40,+2.2+7*(%%)')'(,*+.//**(0-95.4-.)*''*,-(,'&(+/)-*&&),-*&'))//:975;7/.*.71)/4.,,)((,)+())('%)(27+4-+(/13,:54/+/152/.224*-...'$*(&,3&,-0724,4-+%)(-,6-7,%+-+/01/1.//,32-%-)+*()&++,**&'$+('&)%(&('*0+(*/+,-*&,.6630.-/6--(.-+-'$$%#$$%)(+*+)262-40071698459+.-*-)*,41:-6''',+'(()+4//1,-+-3.-+*2+*%&*+%)-.,(,($&$'(''+--',*&-24,'))+99*//212178,93/*/-51'*'(%+82.,,,,-'((-1*1)%),*,5.15--//000+&&%$&,)16+,243*0-&&(+**(&$'&*,00/3+-'',-6/01:4.%&%$$&+/&*+''&(-/-.+,-01/.''''**007855.'468*.))%/&&$%-%(+49.6933*/3-%%'(&-%$('%+(/'3+..066<7756.+++*+01.0,+,17+(&'(,50084/+(*(.2*+68(2)-,6,./3214,')('-)'*)-72
@d8d13dc5-2935-4a6a-8c0c-d02443dd3420 ch=182 read=219847 start_time=2019-12-13T14:53:52Z barcode=BC01 runid=2c9cf7bc05858273f10e7d7ec552fc0bd742dc3e
CTCCTACAGGAGGCAGCAGTGGGAATATTGCACAATGGGGCACCAAGCCTGATGCAGCCATGCCGCGTGTATGAAGGCCTTCAGGTTGTAAAATTACTTTCAGCGGGGAGGAAGGGAGTAAAGTTAATACCTTTGCTCGTGACGTTACCCGCAGGAAGAAGCACCGGCTAACTCCGTGCAGCAGCCATGATGTATGCGGAGGGTGCAGCGTTGTCGGAATTACTGGGCGTAAAGCGCGCAGGCAGTTTTGTTAAGTCAGATGTAGAAATCCCGGAGCTCAACCTGGGAACTGCATCTGAATGCTGGCAGAAGCTTGAGTCGTAGAGGGGTAGAATTCCAGGTGTAGCGGTGAAATGCGTAGAGATCTGGAGGAGGAATACCGGTGGCAGCGGCCCCCTGGACGAACTGACGCTCAGGTGCGCGAAAGCGTGGGAGCAAACAGGTTAGATACCTGGTAGTCCACGCCGTAAACGATGTCGACTTAGGTTGTGCCCGCTTGAGGCGTGGCTTCCGGGCTAACGCGTTAAGTCGACCGCCTGGGAGTACGGCCCGCAAGGTTAAAACTCAAATGATGAATTGACGAGGGGGCCCGCACAAGCGGTGGAGCATGGTTTAATTCGATGCAACGCGAAGAACCTTACCTGGTCTTGACATCCACGGAAGTTTCAGAGATGAATGTGCCTTCGGGAACCGTGAGACAGGTACTGCATGGCTGTCGTCAGCTCGTGTTGTGAAATGTTGGGTTAAGTCCGCAGGCACTAGCCCATATCGCTTCTGTTGCCAGCGGTCCGGCCGGGGCTCGAGACTGCCAGTGATAAACTGGAAGGTGGGGATGACGTCAAGTCATCATGGCCCCACTTGACCAGGACTACCCGTGCTACAATGGCGCATGCAAGAGAAGCGACCTCGCGAGAACGGCGGACCTCATAAAGTGCGTCATGGTCCGGATTGGGTCTGCAACTCGACTCCATGAAGTCGGAATCGCTAGTAATCGTGGATCAGAATGCCACGGTAAGATACGTTCCCGGAGCCTTGTACACCGTCACACCATGGGAGTGGGTTGCAAAGAAAGTAGAGTAGCTTAACCTTCCGGAGGCCGCTGCACCACTTTGCTTGATTCATGACTGGGAATTGATCGTAACAAGGTAACCGG
+
,-13)*/(51/.-/..-+,.29./--%7'(++--2/1-+,,&.+00,3)+,02320.1512-3+,8678700-.-++-1*-+$+16:/,550'/)*+87/,,--*,/+)/-+*+0,%&+074-/5252)3/054,/3,+)**++4+(-.,+,),&*+&**$(.1-)++)+%+*10()05%(*(--8*++&'%$%+&...+1,'''(%(%*$+&()&*()--+.+,51/,3292//*+%)$*.3%-,::1.8/6,017//14+&'%*-/+,3,*,)()/45+-&$$,0/0--%+,-.++(*'$*(+'*(%((''&&*&'()+*0(&,/3+-,,0/1///,04*&%()-+.,+-6-.20+'&&)))123;.-/('/*+0-.54.9633/,)(((,4;6-*/3-+'&+,*++0,005.,**++*)&+)(**32421(,.:;4+)+))4.,01064)(+)*+897.///3./4:67/.../966.0,%.*+//.+/1,%),),.(5-30)/,-3-)/011128/.,,-8682/6.19<5697870+)+,04267++2/(+*+7,99:767694+*)()-042546,$/259*24+'**,-',+&-/16(-'')/)/67596;0.(.',-.0..-01,/)0./)'-.+1,52.1../538+,/,2,1.+9,1,,&)+0/11/1746:6:3(822156-.)(()('-,+(444679+8**+99885,/02942+21+-),2/,'''/645676/06*%&$%)($'&%&)++&/+.0&&%'%')41*020,1+2,3-).3+).-''$%&%,'098:;01.--065+021+,)+854;;520/258996,+,.5:8884+68.($'&&(*.1.&.).-&.&))+,34.,/(*%&&$&'))'1''('+(&'..9:8+*+**&'&&%'(.1112/0+--3,,,/0/03%0'..6,(-)2+1)%'%&(++(//0./2111+-/11,,-&0,.-1*/-**,.8110:3'1032/08328.+*)*'')(6./00423/)))&(7+,*(&%%$(*)010//20,-/1)(%)*334:36390')-+)),)()+,),,./2.4109'1.-.)+%&(+')')-%).0*)','+,63.').(/0272'(+'(+*+**..-44-5.3*525/
@b8864263-bd19-4d10-b9b3-3222ec435a9e ch=213 read=204707 start_time=2019-12-13T14:53:59Z barcode=BC01 runid=2c9cf7bc05858273f10e7d7ec552fc0bd742dc3e
CTCCTACGGGGAGGGGCAGCAGTAGAGAATGTGGGCAATGTGGGCGAAAGCCTGATCCAGCAATGCCGCGTGAGTGATAGGAAGGCCTTAGGGTTATTAAAGCTCTTTTGCAGAGTTGATAATGACAGTACCGGGAGAATAAGCTCCAGCTAACTCCGTGCGGCGATACGGAGGAGCTAGCGTTATTCAGATTACTGGGCGTAAAGCGCACGTAGGCGGCTTTGTAAGTCAGAGGTGAAAGCCTGGGCTCAACTCCAGAACTGCCTTTGAGACTGCATCGCTTGAATCAGGAGAGGTGAGTGGAATTCCGAGTGTAGAGGTGAAATTCGTAGATATTCGGAAGAACACCAGTGGCGAAAGGCGGCTCACTGGACTGGTATTGACGCTGAAGAGGTGCAGCGTGGGAGCAAACGGGATTAGATACCCTGGTAGTCCACGCCGTAAACGATGATAACCTGTCCGGGCACTTGAATTGCTTGGGTGGCGCAACTAACACGATAAGTTATCCGCCTGGGAGTACGGTCGCAAGATTAAAACTCAAAGGAATTGACGGGGGCCTGCACAAGCGGTGGAGCATGTGGTTTAATTCGAAGCAACGCGCAGAACCTTACCAGCGTTTGACATGCCGGGCGTTTCCAGAGATGGTCTCGCGCGGGACTGGAACACGGTAGCATTCGTCAGCTCGACCGTGATGTGGGTTAGAATCCACCAGCAGGTACAACCCTCGCGCTAGTTACCATCATTTAGTTAGGGGACTCTAAAGGAACCGCCGGTGATAAGCCGGAGGAAGGTGGGGATGACGATCAAGTCCTCCATGTTGCCGCTGGGCTGCCGTGCTGGTGACAGTGGGCAGCAAACTCGCGGAAGTGCGCTAATCTCAAAAACCTCCAGTTCAGTTGTTCTGCGTAAAGCATGAAGGCCGGAATCGCGCCTTTAGTAATGGTCGCGCGCGACCGATTTCCCAGGCGCCTTTTGCCGTCACCATAGGAGTTAGGTTCACCAGAAAGGCGTTGCGCTAACTTTCGCAAGAGGCAGGCGACCACAGTGGGCTTAGCGACTAGAGGTGAAGTCGTAAAAAGAGTAACGG
+
/32/**-%03+'+/01.131,./+*,)(-*(%).((,*'')1763-/83/2;412-3,.%1/:011:3456.,,+)),(%(*/+2,,*+*.4+3*()%07,(,-.-540+0**&&2***.382209*,225707*,',../))*.01'.-.-3//16+1*('&$%$%&',,*-(&%&*%(++-+%,&&$%(*+-/5::721-/62(**+(..321/.,.++1/(+,10-4()(2.''0/,'.768.*,.7112-7*,*/2,'&)'(-,,1054624466//.7.3:,0))+*'&*++-*+,-23252/-*(+/0/.())*0-(41061112.467677/..)*.41458(-0,:.-.4*229-:9.7(+*/359:85551:--,++-,-1%%*,,1--)(+,(1*)*-7863'(,'/+)(31*4:11750()+-0+.-151120&))(*$%'$$&&*+53/7;:8.0-5-%%'')(%$&,)**/-+..&.&&('%'&(.*7+5:899415976/)'(',.-3270132///3/99445648.*)++.355415940.60/---08586865+))(&/+(+34<<18886--3%,,&,),,.1,,-,.+/--)($)*-+&%%+')&.+//%'((00')')*++-6,.20&$$$%&-1,210+-*/%/',%$$$#'&&(/0(*/12)&%#%#(()./'36593')*,05%'%$%&$')&$-012:7-.23*+*'()0,176897898-.-:*)+-2+00+&&-2(.*3078;;88801/05,.45953.-..-+225(-09841&)+/*'+,5/4'%%%%$$()&&&&%''+')%%'%%&''&)*--177:770+1.*&('+0//&&'((363//.7/225.881'))%)()-8;6).+70//&%$&%#''%&)*3626,1-)-+131700--'&+'(,,*(*(,''(*)*))*$'++%26*67.%)'&%'%(('%&''%'(*..16(3,,+0:0,40,+%*'%&0-))0072822001-2((+))%'*+()*+2((),,-0)(*&4511'&&%((,+((')'*&'+),(*(,,6169.,''()082/3
@ddf6e8fa-5ba4-4c48-a2e5-5e3ed29eb10b ch=1 read=46897 start_time=2019-12-13T14:53:59Z barcode=BC01 runid=2c9cf7bc05858273f10e7d7ec552fc0bd742dc3e
CCGGTTACTGTCGACTTCCCACTAATCAGCGGCCCTACCTTCGGCCGCTGCCTCCTTGCGGATTAGCTCCACGGACTTCAGTGTGCCAACTCATGGTGGTGTGACGGGCGGTGTGTACAGACCAGGAACAGTATTCACCGCGACATTCTGATTCGCGATTACTGGTAACTCCAGCTTCTAGGCGGTTCCAGCCTACAATCAGGCAGACTGGTTTTAAGTTCCACCTCGCGGTATTGCATCTCTCTGTACCAGCCATTTAGCCCAGCGCGTGTGGCCCCTACACATAAGGGGCATGATGTTGACGTAATCCCCACCTTCCTCCTAATTTAACCAGGCAGTCTCATGATCCTCAACAATAGTAGTAACTAACGACAAAGGGTTGCGCTCGTTGCGGGACTTAACCAACATCGGCACGAGCTGACGACAACCATGCACCACCTGTCACCTTGTGCGAAGGATTTCCTCGATTAAAATTAATGCAAAGGGATGTCAGTAGGTAAAAGGTTCTTCGCGTTGCTTCGAATTAAAACCACATGCTCCGCTACTTGTGCGGGTCCCCGTCGAATTCCTTTGAGTTTTAATCTTGCGACCGTACTCCCAATTGCCGGAATACCCAATGCGTTAGCGGCGGCACGGAAGTGTTGAAACCCCACACCTGGTATTCATCGTTTACGGCGTGGACTACCAGGGTATCCTAATCCTGTTTGCTCCCCACGCTTTCGGCCTCAGCGTCAGTTACAGTCAGAGGTCGCCTTCATACTGGTGTTCTTCTAATCTCTACGCATTTCACCGCTACACTAAATTCCACTCTCCTCTCCTGCACTCTAGATAACCAGTTTGGAATGCAGCACCCAAGTTGAGCCTGGGTGTTTCACATCACTTAATCATCCTTACACGCTCCCTTTACGCCCAGTAAATCCGGATAGCAGCGCTCGCCACCTACGTATTACCGCGGCTGCTGGCGTAGTTAGCCGTGGCCTCGTAGGTACCGTCATTATCTTCCCCAAAGACAGAGCTTTACGATCCAAAGCCTTCATCACTCACGCAGCGTTGCTGCATCAGGAGTTTCCCCATTGTGCAATATTCCCCACTGCTCCGTAGAG
+
*'+4.71,.*,,++.7:)))&'$(+0/%%%'&&%'%)+2187.905199643134-7,/(+&1*&*11-)(+/61367.%*&(,0437,..0,11+'+.(**//5&8:/5///6*)*))+288.514-/&-036<656;57778-.:33459/.('*%&&$*'%,,45563/+-.2+*'&)20-10:*(*+214576:67'22.&**/78,762*.1+,5.0-22..+/182//-*+,...,*),&)&)*1556/14(&&)(&('***)+)&&&,-/+)',-,0011'-24233/00'+/'(+),*)&%-0*).44726,.&&%((,..*+)+/45+****0$%%$')+,++,)+0/'10-.0176479897124*,4/19587;::63700*84-(((,(*(-+//13.))((),,,01-/2265-3746-,*0.-16-1433533/'*#%&&')+(16/-2/0/-//-:43(2)7+//98,+460931.(*)',),.:.(,3-5.05./3/2/%.664((&'(+8:.3:/10-..-430/1/.07-1-/)232412&%*)&-(/*/+,24./02;<2-81-2/--4369'7*,,36('#&%&()'(/))(-&&-/-///48011/721-,)*--*+,-*/+,4;3113,$'(.5-'&&)*2068:95<8000855699655,,''..(*,3(*).4.65.20:,,2-6:9,(,()*74.)/-83.---.68.,4622))35/++)*-03:89:8&&%*(+(**,9841.(++*+;987756(,.+++15-,0&)&)*0&5)7-9*023210001:99881100-/.2/5*80310950501121.00'-*)-/+,/+*,50+((&'&,3))0100.%'-*34393,7()''')-225-5)*//'+,-41)*,//(,/45657'***&)%*+,*04,.))+.-652800-)),0-0365/5.-,2050..3415+'&%',%$$*&)'51./)%2*)*5737;;00;3247/.+,.152()+,+6*')((+0384348011/),),(/0105-+'&((*4-3+((+;/369.,07234:291&+)/12/(,&&'''+'''')%
@466df060-c610-4d76-b0c9-7198bbadba8e ch=46 read=149632 start_time=2019-12-13T14:53:57Z barcode=BC01 runid=2c9cf7bc05858273f10e7d7ec552fc0bd742dc3e
CCAGTTACCTTGTTACGGCTACCCAATCATCAATCCCACCTTAGACATCCTTCCCTTGCGAGACGGGCCACCGGCTTCGGGGTATCAGCTCTCGTGGTGTGACGGGCGGCGGTGTACAAGGCCGAGAACGTATTCACCGCATTTATGCTGATTCGCGATTACTAGCGATTCCAGCTTCGTAATAGTCGAGTTGCAGACTACAATCCGAACTGAGAATGGTTTTATGGGTTTTGCTTCACCTCAAAAGCCTTCCCTCCTGCACCATCCATTTGTATGCGTATTGTAGTAGGTCATAAGGGCATGATGATTTTGACGTCATCCCGCCTTCCTCAACTTGTATCATAGCGGGTCTCGCTAGAGTCCCCAACAATGATGGTAACTAACGATAAGGGTTGCGCTCGTTGGGACCAGCAACATCTCACGACACGAGCGGTGACAACCATGCACCACCTGTATCTCATATAGCTATCTCTCTCCATCTCTGGAGCCTTTATAGGTATGTCAAGAGACCTGGTAAGGTTCTTCGCGTTACTTCGAATTAAACCACATGCTCCACCGCTTGTACCGGGCCCCAAATCGAATTCCTTTGAGTTTCATTCTTGCAGACGTACTACTCAGGCCCGGAGTACTTGGCTGCGTTAACTGCAGCGCAGACTTTGACATCCAGCACTTGGTACTCATCGTTTGCAGCGTGGACTGCTAGGGTATCTAATCCCTGTTGCTCCCCACGCTTTCAGGACTGAGCGTCAGTTGCAAGGCCAGATCAATGCTTCATACGGTGTTCCTCCATATATCACCACCCGCTACATGGATTCGATCCTCTCCTGCACTCTGGCTGCCTGGTTTCACCGCCAAGCACTGAAGTTAAACTGGGCTTTCACCACAGACCCTTGCTGCCGCCTGCGCCCTCTTTACGCCCAATAATTCCGGATAACGCTGCCCACCCTACGTATTGCGGCTGCTGGCGCAGCGTTGGCCGTGGCTTTCAATAAGTACCGTCACTCGTTCTACCATTTCCGCCATGGCATGTTCTTCCCTTTATAACAGAAGTTTACGCAATCGAAACTAACTACCATTGCGCGGCGTTGTCGGTCAGGTTTCCCCATTGCCGAAAATTCCCTACTGCTGCCTCCCGTAGG
+
60%,*1)+/.3***&&($&&$'(('3-0//+/,'8,+&.&&%')3-&&+&(/*,('))&)$'$&%2--3027.1/2.5*/3(-'-*.)-,-/1+:/2300/37267))(%+40-,(*1+5-3.)(')(**./2;4/36.-*,/+&*(+.2-7;50142390221/245607/+$+1-0(-&$)--21('1.2%1&431.113;821./52/,,*-./1-246+),,;0422($&)*'&**,'%&)&%&'(/'6,-2),)*&*/344.-37)+/,,+-))%*)(.))%%'(/0/0/.1580+/(+1-,-4/+,..&,,*)40'#%&&(*',,*()*($&$(*%&#''*,'''*0//00,+,)0./)-('(.+./634530013657640'++))-*,688:437-+,,*)/#*%('*))&''*,.//0+'('&&%(-/5,4715-0.16/.1+))(,127(,*-*/2/046543322///13/265..0,)*,*.*/,*-(%&&&'%')*8610.-,&*+8:8794/0.,,%).-2+/-3-2703../+./2327./6-/5/(('-'022532)+./-/+0/7095.87.-.7;;-58;-.))*()33,0',,)-./07090+*,)&-(((*&-+--/.-4/9/44+**)','&2,30/-*1,+0(,#)$)++',--/475786074(,*113303(&(')+(),'+-00226256*&)%&$+0369,'*+,.6.1%473012*''&%,*419.+,)''-+)+210/0+))'+-$$#%%*,()3.&&)*+,/01..%&&$'***3101'('($)1+(&0,0-+*0*(-,()+-1/97622/+,21;0.)-(%&%),%**.0++))--64),%&.1,+0*)$'&&'+,-2/')(&)+,.8888/0.*043330:7/0127-0/1379085,56/8//+-.(((&&/,(%(,-100,'**,./,/./)'$&%(*'))&%%#%%%(&)+'$.*259,1430-/1220/&%**&'-2*4;11+%)(++.32,+%+/-+0,0)+6-,.010(()('+2.%(&&''*(%()%&$%%(,'''$'&%())%*+((,&)4++,/(/1/;+56:3-/3/1.*065.4-63+(*-.-/5444-3:++4,21
@b67cb688-411f-4159-a264-6334889170b6 ch=301 read=168184 start_time=2019-12-13T14:54:01Z barcode=BC01 runid=2c9cf7bc05858273f10e7d7ec552fc0bd742dc3e
CTCCTACGGGGAGGCAGCAGTGAGAATATTGCACAATGGGGAACCCTGATGCAGCAACGCCGCGGCAGGTAGAAGGTTTTCGGATCGTAGGCACTCTGTCTTTGGGAGAATAATGAAGCCGGTACCCAGGAGGAAGCCACGGCCGCTACGTGCCAGCAGCCGCCGCGGTAATACGTAGGTGGCAGGCGTTATCGGATTTACTGGGCGTAAAGGGCGTAGGCGGATGATTAAGTGGGATGTGAATACCCGGGCTCAGCAGGTGCTGCATTCAAACTGGTTATCTAGAGTGCAGGAGAGGAGAGTGGAATTCCTAGTGTAGCGGTGAAATGCGTAGAGATTAGGAAGAACACCAGTGGCGAAGCGACTCTGGACTGTAACTGACGCTGAGGCTCGAAAGCGTGGGGAGCAAACGGATTAGATACCCTGGTCCGCCGTAAACAGTAGATACTAGGTGTGGGGGGGTTTCAACACCTCCGTGCCGCCGCTAACGCATTAAGTATTCCCTTACCAGAATTGGTCGCAAGATTAAAACTCAAAGGGAATTGGCGGGATGCCTGAAGTAGCGGAGCATGTGGTTTTAATTCGAAGCAACGCAGAACCTTACCTACATGACATCCCTTGCATTACTCTTAATCGAGGAAATCCCAGCCTTCGGGACAAAGGTGACGGAGTGGTGCATGGTTGTCGTCAGCTCGTGTCGTGAGATGTTGGGTTAAGTCCACAACGAGCGCAACCCTTGTCGTTAGTTACTACCATTAAGTTGAGGACTCTAGCGAGACTGCCTGGAGTTAACCAGGAGGAAGGTGGGGATGACGTCAAATCATCATACCCCTTATGTAGGGCTACACGTGCTACAATGGCTGAGTACAGAGATACCGCGAGAGTGGAATAGGGCTTTTAAAAAACCAGTCTCAGTTCGGACTGTAGGCTGAAACTCGCCTATGAAGCTGGAGTTACTAGTAATCGCGAATCAGAATGTCGCCCGGTGAATACGTTCCCGGAGTCTTTATGCCCGCACCGCCCGTCACACCATGAGAGTTGGCAATACCCGAAGTCCGTGAGCTAACCGCAAGGGAGGCAGCGGCCGAAGGTAGGGTCAGCGATTGGGGTAAGTCGTAACAAGGTAACCGGAG
+
,1/1+.0133-+.7438500.,('-3/-./+*./1:6683(+,2;...5756447698680,*,))'*&'&&-*+2+;:-+)()*765+'%%%+)/252024-%)*''&-213.())()--)&'*-+&,1+*('(*02,..-+$$%)(,.009;302/.14)+&&)**-900/84594742:4+*575393/4*4-382-/14864441:-*/2/66;7;44302665857257<:892,)(,)0.9,.69763/(.*39167::949:)&**(*+(/.)*/+(**+)-)&--))*-0(*&))-00222/3.-.731(1/171--4,)*;:7-,+**3/+32.'*/96427--..70+.)'&'&++0235687879:2222011/-*,/344+*,+((21678,)+.:;/8*1.210/35147(*)(*,+()(+-;:)/&*-++//.1/&/++))$'2;;6+6;55////0:4:91307-/8/)*,/+/,2,0+7,0233813&(%%&+())&&%*-/3'&.0,--1,:;357758---,$%.&2)++.+#%%(%#$(&(')*,00'+-760/.//;<,66683,-)%(0,0+*%))-,.3,(/0))*)(((,/-.20+,-./2,&)(&,*.**./..,*,0*.-,'**.-1,()/)./0'-,,-+5%($&(15543+*,.,0&*+,3)'&&'4892/.+./2388668'110:1/.01-,-666&&(4*3/81;/2...;6180..3///29;060604190..,+155-(%%%&)+-4644125)*,5(((.(02+01-3*+0,08259999:7877200076-4&.-,*+123050/,./21('('(795/55850801-+++%))(**+*,-+)(+))$&)*.''%%''&')*/.*4<:8,.-13987:24759*:26554488542)51+,4320)&''',*-/2-+)11//1&412734*6((868801851*)(,(''.2.)*)$'(/506-*($%*)/1('0)35*)334822;923611.195510)&+/..,,---)/2*(*+*,,.114456649594865+7,))((')'''3+/14,50.&&+),,384-00-42*,+'&(+/+-56991945;7;,3)%
@3967a80d-3a61-41e0-88f9-b3dfa0b19083 ch=297 read=167096 start_time=2019-12-13T14:54:02Z barcode=BC01 runid=2c9cf7bc05858273f10e7d7ec552fc0bd742dc3e
CCACCTGCAGGAGGCAGCAGTGGGGAATATTACTGTGGGGCACCAAGCCTGATGCAGCCATACCCCGCGTGTATGAAGAAGGCCTTCCAGGTTATGGAAGTACTTTCAGCGGGAGGAAGGGAGTAAAGTTAATACCTTTGCTCATTGGCGTTACCGCAGAAGAGCGCAGCTATCCCGTGCAGCAGCCCGCGCTGATATTAATACGGAGAGGTGCAAGCGGCGTTAATCAAGTTACTGGGCGTAAAACGCAGGCAGTTTGTTAAGTCGGATGTAAAGAATCCCCGGGCTCCAGCCTGGGAACTGCATCTGATACTGGCAAGCGGAGTCTCGTAGAGGGTAGAATTCCAGGTGTGAGGTGAAATGCATGCCAGAGATCTGGAGGAGGAGGGATAGAGTGGCGAAGGCAGCCCCTGGACGAAGACTGACGCTCAGGTGCGAAAGCGTGGGAGCAAAACAGGATTAGATACCTGAAGTAGTCCACGCCGTAAACGTGATATCGACTTGGAGGTTGTGCCCTTGAGGCGTGTGGCTGGAAGGCTAACGCGTTAAGTCGACCGCCTGGGAGAGTACGGCCGCAAGGGTTAAAACTCAAATAGATTGACAGGGGCCCGCACTGGCCAGTGGAGCATGGTTTTAATTCGATGCACCTGCAGCGCAGAAGAACCTTACCTGAGTCTTGACATCCACGGAAGTTTCCAGAGATGAGAATGTGCCTTCAGGAACCGTGAGACAGGTGCTGCATGGCTGTCGTCATCATTATTTGTGAATGTTGGGTTAAGTCCCGCAACAGAGCGCAACCCTTATCCAGCGCTGTTGCCAGCGGTCGGCCCGGGAACTCAAGGAGACTGCCAGTGATAAACTGGAGGAAGGTGCAGGATGACGTCAAGTCATCGCGAAGCCCCTTGACCAAGACTGCTACACGACCACAATGGCGCATGCAAAGAGAAGCCTTGGCGGCCTCGCGAAACAAGCGGACCTCGCAAAGTGCGTCGTAGTCCGGATTGGAGTCTCTGGCGCTCTCGACAGAAGTCGGAATCGCGCTAAGTAATCGTGGATCAAGATACCACGGTAAGATACGTTCCAGACGCCTTACACCGCCCATCACACCATGGGAGTAGGTTACCGTAGCTTAACCTTGGGAGGCGCTTACCACTTTGTGATTCATGACTAGAATTGAAGCCGTAACAATAACTGG
+
.+%(,*'./14+/3,'/.*,.,46*/82104+,+*'$(*))(.*/,$)**-.0+/0.06-/+)+0/-4464744/+*(-*//49616''2536'+)(%(&'+)-3/)''&(0*(--,-.1*(*+-35,1+8*,)9/58+),,,*3-/(.,-*).3$'**-)&(%&%-)+-..-42++2/,'()(./4+'(%%'(&(&('+'+&,*,,*&(,++.0&..*.,,-03/-,(%&,/--..2-,+../+$%%*&-22'0.76+1/4-115&61,+*')(&(.,,84,-6/-20,**1-,-6+1,.-,--,2/.02/0/.0,-*&&&'%$()0*')%&$)1+*-$-)3*6-+0520%&$(()&%--032&*$)&''*+,2228:)*+%+*&+,&)'&&$''*)'((+*,*+*/80*)--)/%$(%&('((/.024/.60/+(*(')(,-$.%)&'1.-(3//3/,)'&*1%14*('%'&')')/.0/05.3.4.1&)&'*%//0.+)(&+&()+6+//29.+,'&))&&%&(+(*%))'&()+++(*(&(-3-.+++&'(-23976;4*(&&((''/0-*-.*(+)0.66,%+)1-8/-%$(/*+%)$)00)*)'$&%*'*)+%%'(*-+.//1*--;:3+/14./,0,*''&%))-&,).**1.%%-0708,0/*'%&(*-++&*212**+,2(,&)4,,'()*,-2/.,,0-+,-3-.*+&35)2.3)4+*.02++*-03)**()/0.+%(+-5)($%$'+)-6+*''(')&2-'.100/,+,91,(,+'5+,**)&).1373/411*)%&&$&''-1).(((,-426*2/4+)0.(+,2.1+)'%)*4422.,,)()).3,11/0(')'*)((&&%-.+998:79812-22355**'''&,/+%$%'%,-0&.'./530,,'&&'''*+1-+)**(**)%.46-))')+'(%$%$(*)&*-)*,/,&'''(0(-.,*1+).'&+3+'*)))14250,1.+,*'3(&(&')(('(*-,-/,*''(%$%%%&('+'2.654..())+*&(-4///7597661((/(%++&,.831.+--06328.)'-)/('&('&'&,+$%%($*+&+)22-*+/)&))%+0(3$)'&$%&(((1()%%$*,-*+.././0+-,&&())&((*282$+'()+*&((+&'''%)*(/03)-(**.)&).
@c41f48c1-9de8-4eb1-8cf9-5f47eec8dbd7 ch=445 read=184929 start_time=2019-12-13T14:54:00Z barcode=BC01 runid=2c9cf7bc05858273f10e7d7ec552fc0bd742dc3e
CCGGTTGTATTACGACTTCGCACAATCGCTGACCCTACCTTCGGCCGCTGCTGCTCTTTGAGTTGGCTCACGGACTTCGGAGTATTGCCAACTCTCATGTGGTGTGACGGGCGGTGTGTACAAGACCAGGAACGTATTCACGCGACATTCTGATTCGCGATTACTAGTAACTCCAGCTTCGCATGACGAGTTTCAGCCACAATCCGAACCTGAGACTGGTTTTAAAGAGTTTGGCTCCACCTCGGTATTGCATCTCTCTGTACCGGCCGTGTAGCGTGTGTAGCCCTACGCCGGGGCATGATGATTTGACGTCATCCCCACCTTCCTCCTGGGTTGGCAGGCAGTCTCAGCAGGTCTCAACAATGGTAGTAACTAACGGTTGCGCTCGTTTGGGACTTAACTAACATCATCACGGCACGAGCTGACGACAACCATACCACACCATGCGCTTGTCGAAGAATTTCCTCGATTAAGAGTAATGCAAAGGGATGTAAAGCGGGCCGGGTTCTTCCGCGTTCTTCGGTAAAACCCACATAACCGCTTCTTGCGGGGTCCCAAATCCGCTGAGTTTTGTCTTTGCGACCGTACTCCCCAGGCCCGGAATACTTAATGCGTTAGCAGCTGGCACGGGAAGTGTTGAAGCTACACCTAGTATTCATCGTTTACGGCGTGGACTACCAAATTATCTAATCCTGTTTGCTCCCCACAGCACCATTCAGCGTCGGTTACAGTCCAGAGAGTCGCCTTCGCCACTGGTGTTCTTCCTAATCTCTACGCATTTCACCGCTACATAAGATTCCACTCTCCTCTCACTCCTAGATAACCAGTTTGGAATGCAGCGCAAGTTGAGCCCGAATTCATTTTACATCCCTTAATCATCCGCCTACGCTCCCTTTACGCTGGCCGTCCGGATAACGCTCGCCACCTACGTATTACCGCGGCTGCTGGCACGTAGTTAGCCGTGGCTTCCCTCCTTAGATTGCCGTCAAATTATCTTCCCCCCCAAAGACAGAGCTTTACGATCCAGCCTTCACGCTCACGCGGCGCGTAAGGTTTCACATTGTGCAATACCCTTGCGCCTCCGTGAGGAG
+
*,(&'&&%%)1,./02396),'*/636$%&((.5+&'(&&++2236**/((+&()%&'&&%).0)4-..&)-6.87:844)*,,22/358(/1534464-1331*+246::97%8&'(//261-571&7/7//99:9<702*+,113896./,674,/0,4-))*-&'(--//-,()',$&%#&'$*)&+/9:.(.-,(*+5-5*)/44(()**-/45-5<=,49,('*7;-////081282-)*+%+,$')02777553./0.*,/''+&'&*,',')(*),30*&)+'*))(0))),+.)+-491./65000+2*-+*-40;7451.+'-(-'(&'%,//,,,.76*+.)'&()'),)%(&&(/+%''*0./15')('(+))(),*/5/+---(+'/'(***(*--'*,/1,4/-.//-.+*))(*+968:,*&+(&)$&$').,)),*,-*%%%$+'154020//220-2)*+--8)'-(0),,,+.&(#&%&&'+()%%&+,82432)%'&,(%'(&&&'&**%.,+&)%%'&+,'))'$$%'*+'3+.-&&,12+/+(*1/021:90&+(*0+*-2149+,-1.679,+,*,3*+),)++-0-1.335060,*($&&$+,))')+')'*+111('%&((+,',2-,+/04757::.83(#&(--017/.--&'%$'**,...+,989887070((,//2($%$$%#-((*,+)*,+./)+()%%')+-())()'*+/4:4575443&,'-,,-350581.-.60/0234869-8<--.23(*8+/''+))/--/-&'*-+..01+-%('+&()125489;579<;.3)10&-,,-,80'')+**',-('&&,&&)046*&(,-6)**0*3..%&20.24*)+)+309*-6*%*&'%$$#%'(*'3,952+0+,**%&&$*/-,1(-*-.+4:8;1<11--/,1+&)(-%,4,++35,5.3/3648*+9.5-$($'&$.3264).&-/+-09;;029;1,27/-/4++)**04,%%+-03%+&)+(+*0+&'**%()*11,'&%%%&.10:--+((0/-.48.--'(.(*+%'$&'(-4.'&%+,(*
@62a36275-bb55-4f5c-8853-8cbb7c128042 ch=474 read=71353 start_time=2019-12-13T14:54:00Z barcode=BC01 runid=2c9cf7bc05858273f10e7d7ec552fc0bd742dc3e
CTACGGGAGGCAGCAGTGGGGAATATGCACAATGGGCGCAAATACAGTGCATGCATACCGCGTGTGAAGAGAGCCTTCGGAGTTGTAAAAGTACTTTCAGCGGGAGGAAGGGAATAAAGTTAATACCTTTGCTCATTGACGTTACCCGCAGAAGAAGCACCAGCTAACTCCTATGGCCGCGGTAATCTGGAGGTGCAAGCGTTAATCAGGTCTACTGGGCATGCAAAGCGCACGCAGGCGGTTTGTTAAGTCAGATGTAAATCCCCGGGCTCAACCTGGGAACTGCATCTGATACTGGCAAGCTTGAGTCTCGTAGAGGGGGTAGGTTAGGTGCTGGCGGTGAAATGCGTAGAGATCTGGAGGAATACCGGTAGCGAAGGCGGCCCCCCCTGGACGGGCCTGACTCAGGTGCAGCGTGGGGAGCAAACAGGTTAGATACCCTGTTAGTCACGCCGTAAACGATGTCGACTTGGAGGTTGTGCCCTTGAGGGCGTGGCTTCCCGGGGCGTTAAGTCGACCGCCTGGGGAAGTACGGACCGCAAGGTTAAAACTCAAATGAATTGACGGGGGCCCGCACAAGCAGTGGAGCATGGTTAATTCGATCTGCGCGAACCACCAGATGCTTGACATCACAGAACTTTCCAGAGATGGATTGGGTGCCTTCGAGAACTGTAGAGACAGGTGCTGCATGGCTGTCGTCAGCTCGTGTTGTGAAATGTTGGGTTAAGTCCCGCAACAGGCGCAACCCTTATCCTTTGTTGCCTTGGTCCGGCCAGAGACTCAAAGGAGACTGCCAGTGATAAACTGGAGGAAGGTGGGATGATGACGTCAAGTCATCATGGCCCACTTACGACCAGGGCTACACGTGCTACAATGGCGCATACAAAGCGACCTCGCGAGTAAAGCGGACCTCATAAAAGTGCGTCGTAGTCCGGATTAGGTCTGCAACTCAAACTCCATGAAGTCGGAATCGCTAGTAATCATGGATCAAATGCCACGGTGAATACGTTCCCGGGCAGCAGCCGCACACCGCCCGTCACCATGGGAGTGGGTTTATAAAAGAAGTAGGTAGCTTAACTTCGGGAGGCGCTTACACTTTGTGATTCGCGGCTGAGGGTGAAGTCGTAACAAAGGTAACCGG
+
%%%((.0&'')*,0*13-*,(+*'()**-.18410)&&)01'&'*(**'%'''),-27912--)(())&'&%(04.4.-1,-/3-01;9()0+0197.%+).60,-./,-+&%'&)22-.000..4.68.+459-6/.*..,5+.2('.,,4.'(+&(04,&*)(-1+.0&$$%$+.4,-*+,.&',)+20.-(//613442:/+)*&)&''&)+4..&%#'$&)*+).-,(,(-.&*1&05;6)4*0*./70482*$'*-+.41*'0,*,.*&.,0)5/2427222223/0-++,/3,2.$%$#&$))-77/42**+233+*))(&%%./0'%%%&&)/,,,00+*-.00-')+-.22/(+,/50357+42*+++*-(.,05101597/.0622)*'*$%%%''**+/.,)+)*-34.7((,-8:,6,..'1),07826-*--40025)*+/50/06/..//0877771425.241;23188%$%%&-69012495516-*',+'%&(--.,-/0.-($+0-372)(('*+//,),)')+..6.85:;:5556840-/+3),$/&057.,9/**&1),,-+378---,'./*/.(--5/)),%$%%)())+&'#$#&&&*$'.+//0781'&+**5,/9.0)'(')+1*5,00.1(((37448.../4120-)**-./*+3-0099999291117740-%./2534--.*($')+,,4.,2.0)+5,6151(*+(20177687277,)0.44**50+26--+&)-/21,.++('&+),88969*/-+,./52,7),-))(+,-..83020,4..2175./)((+,13664//4:798341/38)#&#$$&)*67/0777(')%(./598785:3('(+16+)+**+#&**/866'%%%$()*/)+.;659762.546+-.687660/+,*'*06024&*&))*)-.)..0%(-,-5646-2,%'%+)/2/2.-''&(,4...25;856+963/3,%+)41/073(415700,,0+*&()().&')(+.1:.6;/,,.,0+1547/))+0743:-'&+27('))')%++*)*))+5+)*))*00'*0-,*'%$&'(.71-.1/7/.$$&.).($)-,,,**&)+,15:78<-.*-1:49/2
@be3c5f8b-71b4-4d7e-8513-7d30945839ce ch=231 read=120952 start_time=2019-12-13T14:54:12Z barcode=BC01 runid=2c9cf7bc05858273f10e7d7ec552fc0bd742dc3e
TCGTGGTGTGACCCGGGCGGTGTGTGCGGGCCGGAGCAGTATTCACCGCGACATGCGATTCACGGGTACTAGCGATTCCAACTTCATGTAGTCGAGTTGCAGACTACAATCCGGGCTGGAATGGTTTTGGTTTGCTTCACCTCGCGAGCTAGCTTCCCTCTGCACCATCATTTGCTGGCACATGTAGCCCAGGTCATAAGGGCGCGATGATTTGACGTCATCCCGCCTTTATCAACTTGTCTGGCTGTGATCTCGCTAGAGTCCCCAATAATGATGGTAACTAACGATAGAGGTTGCGCTCCGTTGCGGGACTTAGCCCAACATCTCGGCTTTGAGCTGGCGGCAATATGCACCGCCTGTATCTCCATAGCTATCTCCATCTCTGGAGCCTTTGCTTAGGTATAGACCTAATTAAGTTCTTCGCGTTGCTTCGAATTAAACCATATCACCCAGCGTACGGGCCCCATCAATTTCGCGCAGAGTTTCATTCTGCTGCGGGCAGTACCTCTCAGGCGAATTACTTATTGCGTTAACTTCCAGCACTGGGCTTTGACATCCAGCATACAGTATATCGTTTGGCGTGGACTACTAGAATTATCTAATCCTATTTATCCCCCACGCTTTCCGGGACTGAGCGTCAGTTGCAGGCAGATCGTCGCCTTCGCCGCTGTTCCTCCAGCATATCTACGCATTTTCACCCACTTCCTTGGAATTCCACGATCCTCTCCCTGCACTCCTGGCTGCCTGGTTTCTGGCTTACTGAGAGTTAAACTTCAGGCTTTCACCACAGACCCTTGCTGCCACTATCCCTCTTTACGCCCAATAGTTCCGGATAACGCGCTTGCCGCCTACGTATTACCGCGGCTGCTGGCGTAGTTAGCCGTGGCTCAAAGTACCGTCACTCAGCTACCATTTCTGCGGCGCCGTTCTTCCTTTATAACAGAGTTTACAATCCGAAAACCTTCTTCCTTCACGCGTTGCTCGGTCAGGGTTTCCCCATTGCAGATTTCCCTACTGCTTGCCTCCCGTAGG
+
#-382620//03-0,06645/01/,&&*)',7)0%'(*%*,28537956523.,+1106;.'(',.+++--.0/*2/0.-*,/15,0186576''+02*/.4-+(*+69.:-*)&/-''))/07088-+-474./07-+.+(*'&,&%(,%&'*/+4.-65.-+0067;5395(&''&'%+,1/,)*,12(-341++)(+461'%*())).83123+668,;8,*1,+/'',-+.)))&*($%''((%%&01(/)220'()*.44)-)(*+*,/22863822141000))$'),6+.,.-*,,09101:8.,,,+&-2*/36553.-((%&(')-4533//,(%-+,,*(('.-'+,,+''+,,2+&(%+0/**)')+(*/4./3-(*41/9,%)'&-())%%$%%'&%%$*%&%),622.-*.122')3,7'&,./2;973-)*,-'(.($%'&(&)'.2403-(+/*-47(,$&$&%-$,+444-8-+(%%&&)&*'*%$%$)&'$++&-+((&())*+.6.05/0024-*)(*&'')*'-)+'%)*31//1631)+&+%%$%&(00/1.200,)(-/00351585885-,.20/183565/*++21+%+*677+')'&&&%-&21:450)(&''-.1190-,'025344-+&)$#&&)++.28'#$'*+-,-/,(%%&+,64-+-+-.5::-5-(4,$(1*.%%%&*,'3,2-&)*/14601,13)*.2*-.11/2993+-/,-411*'))3.18/111%($(&%(*''((&%)+*-4,/-01+,+*88;.1,()&)/2).))(+/.,-37-+65066,0,+%25574813752.,'(++%06+10.,0,4/.901:6,0--.:98272//1-05.-/3*()$$%$(2*'.)+2050./0+&)))&,+),311'()+)+2385795412+(..+-125*,+,-54,..5101,//2/,08:99:964:-&'&'*)4(+),+6/8245/3;/4:;4)3+&%&%'%,,.7*&#&&%(+&*36./7.(+,,)
@19bdcf2c-0170-4738-be7c-385b92499133 ch=38 read=153523 start_time=2019-12-13T14:54:06Z barcode=BC01 runid=2c9cf7bc05858273f10e7d7ec552fc0bd742dc3e
CCGGTTACCTTATTTACACCACTGATCATGAATCACTAAGTGAGTAGCGCCCTCTCGAAGGATGCAAGCTACCTACTTCTTTTGCAGCCACTCCATGGTGTGACGGAAGGCGGTGTGTACAAGGCCAGGAACGTATTCACCGTGGCATTCTGATCCACGATTACTAGCGATTCCGACTTCGCCCAGGTCAGGTTGCAGACTCAATCCGGACTTCTGACGCACTTTGCCAGAGGTCCGCTTGCTCTCGCGAGAGGTCGCTTCTCTTTGTAGCATGCGCCATTTGCTTAGCGTGTGTAGCCCTGCCCGTAAAGGGCCGCGAGAACGACGTCATCCCACCTTCCTCGCGGTATCGCAGCAGTCTCCTTAGAGTGCTCAACTAAATGGTAGCAACTAACGATAAAAGGGTTGCGCGCTCGCTGCGGGACTTAACCTTTACATCTCACGACTTACGAGGCTGACGACGCAACCATGCACCACCTGTATCTCATATGGCTATCCTCTCCATCTCTGGAGCCTTTATGAGTATGTCAGAGACCTGGTAAGGTTCTTCGCGTTGCTTCAGATTAAACCACATGCTCCACCCTTGTGCAGGCCCGTCAATTCCTTTGAGTTTCATTCTTGCAGACGTACTACTCAGGCGAATTACTTATTGCGTTAACTGCAGCACTGAACTTTGACATCCAACGCGGTACTCATCGTTTTACGGCGTGGACTACTAGAATTATCTAATCTATTTGCTCTACGCTTTCAGGACTGAGCGTCAGTTGCAGGAGCCAGATCGTCGCCTTCGCCACTGGTGTTCCTCCATATATCTACGCATTTCACCGCTACGCATGGAATTTCCCGATCCTCTCCTGCACTCTGGCTGCCTGGTTTCACATGGCTTGCTGAAGTTAAACTTCAGGCTTTCACCACGAGACCCTTGCTGCCGCCTGCTCCCTCTTTACGCCCAATGAATTTCAGACAGCGCTTGCCTACGTATTACCGCTGGCTGCTGGCACGTAGTTAGCCGTGGCTTTTCCTAATAAAGAATTACCGTCACTCGGCTACCATTTCCTGTAGCCGCCGTTCTTCGCTTTATAACAGAGAGTTTACAATCCGAAACCTTCTTCCTTCACGCGGCGTTGCTCGGTCAGGGTTTCCCCATTTGCCGAAAATTCCCTACTGCTGCCTCCGTAGGG
+
3,../;./869)42*(*)-(%-#%&5(%&%&+,)'-.27361)&(,()*0:-,+).').+-%-#.,***+)1)($+,6,3/+''*+'/0%(,28**/844124864-)/-110)))%&(*352355,4-3*-,-+/81/17*3-401691,--.77./.+6,+,.+,/107:64113374..*(()*+-,295;35++0.-2-:-1-7,,,/-1-.03,,)(.4*%$%'*)+,/.,+)+)(*(('(%&'&&%,*1/./1/./*13-)''(,,/44589288..%+&'(.'(063/0))47*,/95/-93/+.',(&&)(+.-*')*.3132.32(,:5;6712*)&$%&)*%*$(()66561++..()*+,-:840,-04//486/%)-')*8.7..,/5+'+,/-2+,*+*.0956.0,+4*+%*'1(-)$%$%(-.2--%()'(&&&)*'*))(*%()()$**'/;196435,(2*000212/3&3*,*-+**,4')-99;811,*-/.(*244;5/0.--+.7143,%'(+82***+(%)(59331'%$%'+&*0/3&&-./*53,4++,-5776,+6/%(&'%*,$-)*.)$*+/56;4*-0/-),.921059+.(%%%&)/*/-0...//1599*,)-+(*2-,340214471-,.0+221334493/46..436.+.))&$'',-54/+.--247)'(*,./759550,/.,.%'.*,01,,5.0''-.'$&)+#&)**45,0*.:7842/678888060..1.)$(-)*+875054,-.,0.-00&''((*%/5/2+-50113550+',(+-1920-21**+**&-)--1--./*+&((+,.3./,/()-61213'%015448/3:7:01%%(+&&%&'&)--(++/24-&+.5/.1521930.21+,&&(00:.3/-.4816019//../81./091,.101+-(+'4(54))$'($'(.()*'%)(&(-+..37249-.'2.5676/8-+',++-/07//05//*)),27*.&'2857:+''&+&'4:58-)(*+)+)+*-5--97-/.--0.-2.05.7;*0))$&*+.,3225)''''(/47$%'/)+)).-*35474766-5<5//,-.82-4+)),-,6-2&0//0:+61:1+,8++02216121033/&%&'(*,04:630./**('
@4d741a10-174d-4aa4-8b48-49d4339ac2f7 ch=89 read=119036 start_time=2019-12-13T14:54:15Z barcode=BC01 runid=2c9cf7bc05858273f10e7d7ec552fc0bd742dc3e
CCGGTTCCTTGTTGCGACTTCACCCCAGTCGCAGATCACAAGTGGTAGCGCCACTCCCGAAGGTTGGCTACGCTGCGCAGCCCACTCCCCATGGTGTGACGGGCGGTGTGCAAGGCCGGGAACGTACCGTGGCATTCTGATCGATTACTAGCGATTCGACTTCGCTGGAGTCGAGTTGCAGACTCAATCCCGGACTACGACGTACTTTATGAGTCCGCTTGCTCTCGCGAGGTCGCTTCTCTTTGTGCGCCATTGTAGCGCGTGTGTAGCCCTGGTCGTAGGGCCATGATGACTTGACGTCATCCCACCTTCCTCCGATTTATCACTGGCAGTCTCCTTTGAGTTCCCGGCCGGACCGCTGGCAACAAAGGATAAGGGTTGCGCTCGTTGCGGGACTTAACCCAACATTTCACAACTGAGCTGACGGCAATACATTACAGCACCTGTCTCACAGTTCTGAGAGCGCAATCCATCTCTGGAAAGTTCTGTGGATGTCAGAGACCGGGTAAGGTTCTTCGCGTTGCATCGAATTAAACCACATGCTCCACCGCTTGTGCGGGCCCCGATCAATTCATTTGAGTTTTAACCTTGCGTGGCGTACTCCCAGGCAGGTCGACTTAACGCGTTAGCTCCGGAAGCCGCCTCCAAGGGCACAACCTCCAAGTCGACATCGTTTACGGCGGTGGACTACCAGGGTATCTAATCCTGTTTGCTCCCCTTTCGCACCTGAGCGTCAGTCTTCTTCGTCCAGGGGGGGCCGCCTTCGCCACCGGTATTCCTCAGATCTCTGCGCATTTCACCGCTACACCTGATTCTACCCTCTACGAGACTGCGGCTTGCCAATCATGCAGTTCCCAGGTTGAGCCCGGATTTCATCTGACTTAACAAACCGCCGTGCTTTACGCCCAGTAATTCCGATTAACACCCTCCGTATTACCGCGGCTGCTGTTTGAGTTAGCCGGTCTGCTTCTTCTGCGGGTAACGTCAATGAGCAAAGGTATTAACTTTACTCCTTCCTCCCCGCTGAAAGTACTTTACAACCCGAAGGCCTTCTTCATACACGCGGCGGCTGCATCAGGCTTGCGCCCGGTAGTACCAATATTCCCCCTGCTGCCTCCCGTAGG
+
8646825(,(**5%*-027:4-9::*++//'(%&.74-..++158,+)+*/3%(*2.+,373,/(%(()'*%&'&&'',%43-&)*-13-.0881/.-..+-&&-)*%*$*,64+7,)45.71+2++/2343.,0:886624*,,7./,....1919*,/682(,*.'''(*'(+4-),&'344-/.+1'',84:5422153311695,,,,./893.13*-.,*-*+,*)).++,3,--*/98'.(+.2:.:.-*(*+&*/223&&)-/:346889,6')..05,1++,.++*-*-27898/551,386/3'')())270-336:,;+*',00/7%$)%(.+1-/.+(,0.584423422600,&-0(1-7611-.(((((./354/;///:73//.5,30).+02190,$$(((((($$&()631262+))*0)'*'%&%&()*,-,,*,-69/-'()&'),.71;4977:99-,,*,(+'168988:<::574.&().:;)--.+(4.;<;:<97765;36373(%.*2-<:86.++-,-./-,6-/0/5/327*+&--0+-(+-(+(9166;.+(*,9:+393/1/--+%#&&(,+-0387.,-.&,-0124020212(+&(.*'+)-10+,+&,/(+1,0(.*.1+-().''&(*'6-45544747823:1)-/8.-(,,4.75223--(&0+.063712-,.4:5+./+*-'%1+..02699/...-55'71,,0*.96843*)1-0382+::34629458:46:%21/208.46-,.1/-'(%*+--5<;-799,+/*)*,301-+5/10/60).1/2*$,*+*%$&%(-8*/*('-,/036889;09-&./,/+)//5'(+%01*')*-5433114:52:77<(**'&()(05-.,20)+.1507;-..-3,-*,+.11.-0//.30.8;2./.-,*))-$%$)%+*/*+.-++*%&%(,.::<;:9:36546:8668/811...18,--,.//0**06,)*+51+4172/9:**78103)(,)*//,'(.-34-**1/311//+.6:7733&-()*(&$&%)*--0;-87227,023:*0(+%%$$'$.+0119/567(''('&*1)33++-+.)
@e9befac9-52c8-432a-bc9b-168891afdf00 ch=246 read=148675 start_time=2019-12-13T14:54:21Z barcode=BC01 runid=2c9cf7bc05858273f10e7d7ec552fc0bd742dc3e
CGGGTTACCTTGTTACGACTTCACAGTCATGAATCACAAGTGGTGAAAGCGCCCTCCCGAAGGTTAAGCTACCTACTTCTTTTGCAACCCACTCCCATGGTGTGACGGGCGGTGTGTACAAGGCCGGAACGTATTCACCGTGGCATTCGGTGATCCACGATTATAGCGATTCCGACTTCATGGAGTCGAGTTGCAGACTCAATCCGGACTACGACGCACTTTGTGGTCCGCTTGCTCTCGCGGTCTTCTCTTTGGCATGCGCCATTTGGCAGCACGTGTGTAGCCCTGGTCGTAAGGGCCATGATGACTTGACGTCATCCCCACCTTCCTCAATTATCACTGGCAGTCTCCTTTGAGTTCCAGCCGGACCGCTGGCAACAAGGATAAAGGGTTGCGCTCGTTGCGGGACAACAACATTTTAACACGAGCTGACGACCCAGCCATGCAGCACCTGTCTCACGGTTCCCGAAGCTGTTCTCATCTCCTGAAAACTTCCGTGGATGTCAAGACCAGGTAAGGTTCTTCGCGTTGCATCAGATTAAACCACATGCTCCACCGCTTGTGCGGGCCCCGTCAATTCATTTGAGTTTTAACCTTGCGGCCGTACTCCCCAGGCGGTCGACTTAACGCGCGTTAGCTCCGGAAGCCACGCCTCAGGGCACAACCTCCAAGTCGACATCGTTTACGGCGTGGACTGCCAAAATTTATCTAATCCTGTTTGCTCCCACGCTTTCGCACCCTGAGCGTCAGTCTTCGTCCAGGGGCCGCCTTCGCCGCCATTCCTCCAACTCTACGCATTTCACCGCTACACCGCAGATTCTACCCCCCCCTCTACGGGGCTCAGCTTGCCAGTATCAGATGCAGTTCCCAGGTTGAGCCCGAGTTTCATCTGACAACAAACCGCCTGCGTGCGCTTGCCGCCCAGTAATTCCGATTAACGCTTGCACCCTCCGTATTACCGCGGCTGCTGGCGCAGGTTAGCCAGTGCTTCTTCTGCGGGTAACGTCAATGAGCAAAGGTATTAACTTTACTCCTTCACTCCCCGCTGAAAGTACTTTACAACCCAAGGCCTTCTTCATACACGCGGCATGGCTGCATCGGGCTTGCGCCCATTGTGCAATATTCACTGCTGCCCCGTAGAACAATATGCAGCGCACCAACAGAAGGTGCTTCGCACCGACAACTTTCTTCGGCACCAGCAATGCGTAACGT
+
&&-'//).526.00++-,*&&%%(%+/916778852./(&'(&-$+()*-24630/0++,5/:6<87%0014:3014:32;;0)--(/68+++.5**5699755562::8473/1//))0-/24---3,.0724;434;31510,45,'%)*.,2+**)+1.1///0239<95,./717375-**-0+*5,:273378996;33.12293112/3.-&*0/5%-(01573138/204+6/3(,'((1,/,78,*%#'*+657:/63'(+&),-%)2467500*44*'2:9:672.-466:650121/11303416779286+,/07:57455/61++.-.-41.0/.-,0+(+./%-6.8+'+383:49802./*(,1114.71926)---.5/3*,-644735)-'&%)%'(1+(-*)%(%&')*03440.,+'.1)+%&$%-+-07888;666663/2/6,2,4/-,(((0+/74241;:49()+1870-3049*+7:995797579:;1;0/67*51;8542+-,,/-.2-5$(++/2;979./../225:469.-,,,/25(1*3:5*%.-/426437:926*7;;-,5+-,,,-.9-7+0.333'&$&)45,20//11.319.,,*(''/).0560-0-.+052455<87116.++-09.5.6*2,,/&(((-558598/0.:444::50655.-'%*%2/-.54563/'()12(',,93,%+**/;3.4415:)*,0/335947665:7236)&.41112,.1/+,(-40/1**4*2-4&3&)+3-&,+,35;;135:122../04%)$$(,,622406/754035678.66+.&*)'((.078./../9+-,0&%$+,9461.1/3*.%),2((%*&6*+.))*))&-708;82:1943245878/,..*05,-+(%,-1347971126-5/--+9+,,5964760-.3;87:0/-1.4748583(3#*&(***6/%20..3;37;8866/)+,/731-0&9,-.799:,,0+..916.18,*++2-)--&''67-)(*+)-0/-/'+++++00-,-,&,*0.:5:47<823//,/,30;,*+(.4014344(753)3%((26+%(0(.*++:/+0+2'.-336047:3(+%.$$$*,*)+%''**'+*/7515.,+))('%%'$&$',/858-7+)0984571%,))03*22/31)0-&*&$#"
@d92c99e6-9550-4501-b3e4-8bc29ba9fcd1 ch=26 read=55570 start_time=2019-12-13T14:54:21Z barcode=BC01 runid=2c9cf7bc05858273f10e7d7ec552fc0bd742dc3e
CCGGTTACCTTGTTACGACTTCCCCAATCATCAATCCCACATAGACAGCTCCTTCCTTGCGGTTAGGCCACCGGCTTCGGGTGTTATCAACTCGTGGTGTGACGGGCGGTGTGTACAGGCCGAACGTATTCACCGCGACATGCCGATTCGCGATTACTAGCGATTCCAACCTTCATGTAGTCAGGTTGCCGGACTACAATCCGAACTGAGAGTGGTTTTATGGGTCTTGCTTCACCTCGCGGCTTCGCTTCCCTCTGCACCATCCATTTGTAGCACGTGTGTAGCCCCGGAGTCATAAGAGGGGCGATGATTTGACGTCATCCCGCCTTCCTCCAGCTTAATCACTGGCAGTCTCGCTGAAGTCCCCAGCAATGATGGTAACTAACGATAGGGTTGCGCTCGTTGGGGCTTAACCCAACATCTCGACACGAGCTGAGCGGCAACCATGCACCACCTGTATCTCCTTATGGCTATCTCCATCTCTGGAGCCTTTATGAGTATGTCGAGAGACCATAGTAAGGTTCTTCGCGTTATCGAATTAACCACATGCTCCACCAGCATTGCGGGCCCATCAATTCCTTTGAGTTTCATTCTTGCGGAACATTGCCTACTCAAGCGAATTACTATTGCGTTAACTGCAGCACTGAACTTTGACATCCAACACTTAGTACTCATCGTTTACGGCGTGGACTACTAGGGTATCTAATCCTATTTGCTCCCCACGCTTTCGGGACTGAGCGTCAGTTGCAGGCCAGATCGTCGCCTTCGCCACTGGTGTTCCTCCATATATCTACGCATTTCCACCGCTACACGTAGATTCCACGATCCTCCTGCCACTCTGGCTGCCTGGTTTCTATGGCTTACTGAAGTTAAGCTTCAGGCTTTCCACCACCAGACCCTTGCTGCCGCCTGCTCCCTCTTTACGCCCAATAATTCCGGATAACGCTTGCCACCTACGTATTACGCGGCTGCTGGCACGTAGTTAGCCGTGGCTTTCAATAAAGTACCGTCACTCGGCTGCACCATTTCCTGTAGCCGCCGTTCTTCCTTTATAACAGAAGTTTACAATCCGAAAACCTTCTTCCTTCACGCGGCGTTGCTCGGTCAGGGTTTCCCCCATTGCCGAAAATTCCCTACTGCCTCCCGTGGGG
+
67363:34527,/4&,-/025*08,.-..+--48408,*,('%+*0*)*+//661()',.696<-0179*+7160286'95405100418110).096875*)&3,.-*(+-././-)/*3,.56),+111*.3./0/+&+$2/.,40/,0348-+++(&'*,307*3)--.60/0023577/.139+26(0(25-,3-*-.+-,4)))%'&(+/848*&)&/23116-..8059736503624;-,,7,2;,*+..+&+*+11.-4:00/-.,),./56./--,464)-%'(00346)%+0..*+*00/2:2-/34573.99,+:88;831450./.0%%*)%/-,3/+-010633/&-((,//+()&)+1,/2121-../007.--)*,-+1758222226;3*-&.014/41+,******,*,.56,*0.%)(,,0&)(4*2%'',*/837651413258/3002'664,,.,/500--,2/6(+014;,++0,,/+,*('&)'&&'-(&%(%*')*.-;9:;:69/6-%$%%%---,(''(&'/*./1.*,*%%(&+'(+(2,28.$,/.71:7128411-5;--8:;/5.(,'*,&($,&$+//+/12+($%'))2(&',*/533469292327010*/045:72;9--00.8)6+.'(,,+0/.1673984598-0/94337:254144),,)/+,.00222..,-6.'+-.8:1)++-0<50)884752-455891/5/*-))+)-+.177587898070/0;77778737;59887588851.+$***)/5*.+%-4.6650),&*%*,)40.&*,,)+((**'&(.).-/)))**6352395<74445.2123/17-1,)2+8*+,-0)%0+*484-((.,+.'./96;132/.(+-5079--'((3/)+2;7*+)*)'./028;9/5.7/13/,++76*-4*-.++,+/,-1(+)(/2278::09*%),--536,,-:/855+*,,',.228/-/+-)*+3-./0)1,,&'&),*/9.15551/-00-1917;98;2.)2+**2(-.)*-*.<<171:2..().30258;898::-93'.,-'-)(*---9838794640.:./7;;5/24''%'/67019163)()&%((&44*''&*)(
@6dc47908-4c45-46f7-9646-be1a8720dbcd ch=410 read=78051 start_time=2019-12-13T14:54:16Z barcode=BC01 runid=2c9cf7bc05858273f10e7d7ec552fc0bd742dc3e
TTGGTTACCTTGTTACGACTTTACCTGATCATGAATCACAAAGTGGTGGCGCCTCGAAGGTTAAGCTGTTACCTACTTCTTTGCAACCCACTCCTTGGTGTGACGGGCGGGGTGTGTACAAGGCCGGAACGTATTCACCGTGGCATTCCTGATCCACGATTACTAGCGATTCCGACTTCATGGAGTCAGGTTGCAGACTCAATCCGGACTACGACGCGCTTTATGAGGTCGCTTGCTCTCGCGAAGGTCGCTTCTTTGTATGCGCCATTGTAGCGTGTGTAGCCCCTGGTCGTAAGGGCCATGATGACTTGACGTCATCCCACCTCAGTTTATCACTGGCAGTCTCAGCGCTGAGTTCCCGGACCGCTGGCAGCAAAGGATAAGGTTGCCGCTCGTTGCGGGACTTAACCCAACATTTCACAACACACGGGCTGACGACAGCCATGCAGCACCTGTCTCACAGTTCCCGAGGCACCAATCGATCTCTGGAAAGTTCTGTGGATGTCAAGACCAGGTAAGGTTCTTCGCGTTGCATCGAATTAAACCATGCTCCACCGCTTGGCCAAGGCCCCAAATCAATTCATTTGAGTTTTAACCTTGCAGCCCGTACTCTGAGCGGTCGACTTAACGCGATTAGCTCGGAAGCCACGCCTCAAGGGCACAACCTCCAAGTCGACATCGTTTACGGCGTGGACTACCAGGGTATCTAATCCTGTTTGCTCCCCACGCTTTCGCACCTGAGCGTCAGTCTTCGTCAGGGGCCGCCTTCGCCACCGGTATTCCTCCAGATCTCTACGCATTTCACCGCTACACCTGGAATTCTGCCCCTCTGAGATCAAGCTTGCCAGTATCCAGATGCAGTTCCCAGGTTGGGCAGAGTTTACCACATCTGACAACAAACCGCCTGCGTGCGCGCACCCAGTAATTTCCGATTAACGCTTGCCCTCAATATTACCGACACTGGCAGGTTAGCCGGTGCCTTCTTCTGCAGGTAACGTCAATGAGCAAAGGTATTAGCACGCTTCCTCCCCGCTGAAATTAGCACAGCCCGAAGGCCTTCTTCATACACGCGGCATGGCTGCATCAGGCTTGCGCCATTATTACAATATTCCCCTGCTGCCTCCGGCCAAG
+
3'((-6+.0:/*/0&(,-0272)+)')23867/-43534612-,)'%&'%&,1*7&'*-1-9//&))%'%(/50)57;24;/+12/48/&)*8''&0/*++136(.-(('(&'&'$&(236231+,.-8300-&.',2937.8/,.24&(*011+()(10:.-/(/0337;440.0383976.))*,+,242)+&'-+166</4)1,3..-,**-(*$)()'&&))+1)/)(,)()1/,,)(+,&'&,,)+6/-5/*'**+..9::667-)*./**(+%%&)-.,&+,544.2.'-240322...+)+*/-./,++---*($'&(4--09-+-;8;1<0/.2321/%&&$'(+,148/1(++()+%&,*++-(-29-0/982.*+,.*11/445372+-%+44.-+/*,2,/0962:60/45-,*)(,,1.-&*$12233194641,*,--7900.,*+.419934,*(*+-.)/0.1.4-'++5782-0,(-/821.*.643*/0/3356;.1-,55+13:98<95,1+''*8890,0.01<:371)'')/+*0,&%%#''('('0/411(',0.0-81;909;5&'*7;;)021,-*))+-13.+++45.%%%/-)5411(,,.4234)*%*'**/,-%-%+%)+)*1243604*6-+)*+/.1+5+6,-/../107961:1)*//..115126-88-.&$,(-.34:5971287+).)484.-.,-.6841546:456876797573352059-363//5-097<978.-8.*-..,8/4.4*-,205589875734;4116:345-/'/0013)'+''*',.,.)(&**.-/,(%'(*,.58-'0&'*('+56/7-.8.18.*)*,,/+&(&((+(4,*+-)((+6.-)($%%(())334:59929110/()$)''')+208;).(),31312.--+),,+1-+'**-2%-&&$&%$$(&*'*+/.,--7&2.--&.*+6;8997.11/47931.-+-0/244:*-()*..,(/&.%(3+765289/+/3+/4+/9.,,,+,+.(+*-3135:9<88<:9972)0/00:1115:6.-.-.5/77439.1369-17)0))*07000127/,(**))+&'(()&*%1,-
@999f68ef-34b5-43e2-a48d-4093083bf230 ch=34 read=123063 start_time=2019-12-13T14:54:29Z barcode=BC01 runid=2c9cf7bc05858273f10e7d7ec552fc0bd742dc3e
CCCGGTTACCTTATTTACGGCTTCACCCCAGTCATGAATCACAAAGTGGTAAGCGCCACTCCGAAAGAGTTAAGCTACCTACTTCTTTTGCAACCCACTCCCATGGTGTGACGGGCGGTGTAGGGGCCGGGAACGTATTCACCGTGGCATTCTGATCCACGGTTACTAGCGATTCCGACTTCATGGAGTCGGTTGCGGGCGCTCAATCCGGGACTACGACGCACTTGCCAGAGGTCCGCTTGCTCTCGTCGCTTCTCTTTGTATGCGCCATTGTAGCACGTGTGTAGCCCTGGTCGTAAGGGCCGTGATGACGACGTCATCCCCACCTTCTCCAGTTTATCACTGGCGGTCTCCTTTGAGTTCCCGGCCGGACCGCTAGCAACAAAGGTTGCGCTCGTTGCGAGAGACTTAACCCAACATTTCACCTTACAGGCGCAACCCACTTATCCTTTGTTGCTGGCAGCCAGGAACTCAAGGGGCTGCTACCAGTGATAACAGAGAAGTCAACGATCAATCATCATGGCCTTTCAGGGCTTCCTTTAATAACTTTGCGCTTTATTCACCGTCGTCATAGTCAGTGTAACTCGGCTCAAAGTCGCCAGCATAACAAATGGATCTGGCCCCGAGCGCTGCCAATCACCATGAAGATAATTGCTTTCGCTTTCACG
+
4,,*+,.-4+4,%30))/-'.3185/410(,-97865976-103-,+-636.+-.;90000,')-*'%(/61,)+,6795.//71186*++1+53/+.,03-)137765443*66//0-,*&).*&.1(6526349432-,110-0+)(-1-,22480-/539301---24378643.57<:9:9/,-./+/4)',(1)0$'(.-:022,3%$%&%'+(,%'$&%%$%$*&)+0)))(*/*+,..2+-*-*/818.-18--+--.218:94;2/+,,+,//37601177.+/200(1'&-3642),,-.-1.--/1594729;,.3./0/43101/5:,-.89:191%388786/982207406,./805:2-*)*/+-00-./.((-*5.0056784:10,****../30/+/(,(/.07*.''&&(),*)24)3,%.8+'./4011.5;-)0*)*5)'$$#.(%0.,/,-/()*01+.+)))'*+&'($(()'&%%&%%$&$#$%''&)++/-./6625((%%&(&&&+-(*(%(&$(%''&'%&),*('&$&%%%(&'$&%$$)*43(.&',/'*)*)*+/12,.,,+'**$&'#$#)#%'(+-),37,/1+)(')(-,,&'%%)%'(&+)/-0+'))&(''(&&))*+,)(,0.$$&*-'%$&#
@d9548b30-41c0-4c6b-9b60-2187c4202c1f ch=15 read=152383 start_time=2019-12-13T14:54:22Z barcode=BC01 runid=2c9cf7bc05858273f10e7d7ec552fc0bd742dc3e
CTCCTGCGGAGGCGAGGTGGGGAATGTAATTGCTGATAAAGAGCCCTGATGCAGCAACGCCGCGTGAGTGATAGAAGGTTTTCGGATCGTAAAGCTCTGTCTTTGGGGAAGATAATGGCGGTACTGAGGAAGCCACGGCTAACTACGATGCCAGCAGCCGCGGTATTACGTAGGTGGCAGGCGTTATCCCGGATTTACTGGGCGTAAAGGGGAGCGTAGGCGGATGATTAAGTGGGATGTAGAAATGCAGGCTCAGCGGGTGCTGCATTTCAAACTGGTTATCTAGAGTGCAGAGGAGAGGAATTGGAATTCCGATGGCGGTGAAATGCGTAAGTGGGAAGAACACCGGTGGCGAGGCGACTCTGGACTGTAACGACGCTGGCAAAGAACAAGTGGGGAACAAACGGTTAGATACCCTGGTAGTCCACGCCGTAAACGATGAATACTAGGTGTGGGGTTTTCAACACCTCCGTGCCGCCATAACGCGTGCGTATTCCGCCTGGGGAGTACGCGGTCGCAAGATTAAAACTCGAAAGGGATTGACGGGGACGCACAAGTAGCGGAGCATGTGGTTTTAATTCGAAACGGCGCGAAGAACCTTACCTACGCCGACGTCATGCGTGCTCTTGATCGAGGAAATCCTTCGGGGACAGGTGACGGGTGGTGCATGGTTGTCGTCGGCTCGTCGTAGAGATGGTTCAGTCCGCAACAGGCACAGCCATGTCGTTGAATTACTACCATTAAGTTGGGGACTCTGGCAGAATTTTAAGGTTAACAGGAGAAGGTGGGATGACGTCAAATCATCGTACTTATTGTGGGGAATACACATTACAATGGCTGGGTACAGAGAGATGCAATACCGCGAGGTGGAACCAAACTTAAAGGCAGTCTCGAATTCGAGTTGTGGGCTGAAACCATACATGAAGCTGGGTTACTGGTAATCGCAGATCGGAATGTCGCGGTGAATACGTTCGGTGCTTGTACACCGCCCGTCGCACCGCGGACAGAGAAGTAGAGAGGTACG
+
)**'&$&,(&),*+*&$*(12)0+*$(%#&$$$$##()-'('%(1)()'/.-*))/50/05-///,)(((+*%&*,,1-991028035)(+,*'**,/.002:2')-*'()-0,)&'%(+&)$$&'%-)*'%%&%'+,,-.3./.2-&*,2/,,*)(0)()&&'&'%$&)+%-.-.4.*-7482:1.1))(/&/0((+45001+.15-/-4.',.4894:589456/1+&'((-49643+(%--.,//-)3+/**%(%,'.%&$$(&02(%$%&')-4-9/**%($()+.04.').&*%)')(-).,./.--)%%*,++-0.,*),('))*)%%&&0/-3(&$$%(%(&*,(&(&&**.,,*))+.,-+.),*()&+.01*'&$'*(,/-(%$#'+,*'&'+/0*)0+6,,.4,13*(),+),./,)+-06625411/-00.5-)('%.11./+-41497+0,2+*+-(+*).-03..3$)*.*)'(+%$'()+-+.(,5024-*%%&%)&(3764)*(+)+..192,)&(%&++'*((-'().+083-0+,**%$$&$'(**(&))+)')..;;-/324-))+((&$**1/0+(&,*&'%%(*&&(')(++,'1/%'%'%,&(%&&&%&)(&%('%'')*))*-*03()((+-,/26'/../2000-2191:-,,222)-02202,(($'*+))+(*.#''&'1()+./$'('#()&*-$''-.071%&%2''(-*.1)0,5-2/6()38,),)&&%'$''&&&%#$%*,0,)%*%.0(*'*(**)/.(%+)-../11,,,000%,%$$&$'(*),22'(&''&$&%)('()---22120')&)&,,+')&(&2/4-)-'),,),(+.+'&&'+)%%($,*%&&/'+.1//%&*3//*'*(+'$'')(,+)0+$%#$$&(*,+&((+-8-30,,.*,(&%))*-&&+++'.,-01210.03023:/).*4).%)'++*+('((%&(()0,+*,%,'0)%&()'%%%&%%&%*$$$%$$$###&
@2c6b1e55-5c4b-411e-858d-47bc157d8357 ch=153 read=125187 start_time=2019-12-13T14:54:32Z barcode=BC01 runid=2c9cf7bc05858273f10e7d7ec552fc0bd742dc3e
CCGGTTACCTTGTTACGAGCTTCACTGATCATGAATCCACAAAGTGGTAAGCGCCCTCGAAGGTTAAGCTACCTACTTCTTTTTGCAACCCACTCCCCGTAGTGTGACGGGCGAGGGTGGGGCCAGAGACGTATTCGCCGTGGCATTCTGATCACGATTAGCGATTCCGACTTCATGGAGTCAGGTTGCAGACTCCAATCCGGACTACGACGCACTTTATGGTCGCTTGCTCGCGAGGTCGCTTCTCTTTGTATGCGCCATTGTAGCACGTGTGTAGCCCTGGTCGTAAGGGCCATGATGATGACGTCATCCCGCATTCCTCAATTTATCACTGGCAGTCTCCTTTGGTTCAGCCGGTTTGCTGGCAACAAGGATAAGGGTTGCGCTCGTTGCGGGACTTAACCCAGCATTTCACAACACGAAACGGCAATACGTGGCGCCTGTCACGGTTCCCGAAGGCGTTATCATCTCGAAAACTTCTGCGTGGATGTCAAGACCAGGTAAGGTTATTCACGTTGCATCAGATTAAACCACATGCTCACCGCTTGTACGGGTATCAATTCATTTGAGTTTAACCTTGCGGCCGTACTCCCCAGGCAGTCCTGGAAACAACGCGATTAGCTCAAAACCACGCCTCAAGAGGGCACAACCTCCAAGTCGACATCGTTTGCAGCGTGGACTGCCGGAATTATCTAATCCTGTTTTGCTCCCCGCGCTTTCGCACCTGAGCGTCAGTCTTCGTCCAGGGGCCGCCTTCGCCACCGGTATTCCTCCAGATCTCTGCGCATTTCACCGCTACACCTGGAATTCTACCCCTCTACGAGGACTCAAACGCAGTATCAGATGCAGTTCCCAGGTTGAGCCCGAAGTTCCGCATCTGACTTAACAAACCGCCTGCGTGCGCTTGCATGTAGTAATTCCGATTAGCACCCTCCGTATTACCGCCTTTGGCTGAAGGTTAGCCGGTGCTTCTTCTGCGGGTAACGTCAATGGGGTAAAGGTAGTAACTTCCTCCTTCCTCCCCGCTGAAGTACTTTATTGAGCCTTCTTCGCTACACGCGCTTGGCTGCATCGAATTGCGCCGGTATTACCCAATATTCCCCTGCTGCCTCCCGTAG
+
42'0.9)+-6,+..$%''%&./2$(&%&12+3-.:55++/32/--04458-12575+/''(*/.535*2.122)',-554835+1./&0+('**235.'($/.22567/78/-&,,()&&,)0*&&&'1-+0)',)%)**,+.'*.971115.&'()+,*(*/27:0.+,.405/1/0%(,,&(+18.0044778'8,77/557953253423&+/3.+,()*/%(//)***'+()+-,-*-408508:0,.//-./28041.(**+++*.,/)*%&())(&067+*0*,2:691*))))*&',-8//..(+*$%&.2.411(&-52-/3677181-.1226-+.&(*86/))+(+1.0(+-0384/10/2.71.5))/*/8-44679142002:8211/2/-5**%*(066-+,.)+%((''$%(&*,)&%$#&&('(,/))**)0+729//)))'-+-),'#$''/-**&'(-*(+,'$$')+8:9986/--,.8;.2/.02/4(2#(,(&)*.5.0-/3%(-*.1;929.//-.---'(4).,1-/,002,*'.,++-/004;:/**2:./9..2.,,1/51+-***0/0-.086/2,4+))((,*+/.0)%')*5+--1-).-(/-*+/3520,**%-.-,)-+2/9/6,(+.//+&(*-.118-(+./007745/2%-.)1,1/504476:6514.621()*-3.7+%),+33,/,-)26,/68::9701233;9609)&776+85/.3,40./1*01.733,8.5,2,*+/-+,,($)'(/1:6//.1*,,++',0.1.1.4.22%473/247-2(%*+0177**4((-$()+235734.1/34800-(,+.,)'501*))(),8)+&((*+(*,/01131585*+*.866787710'(%$%&''***.165;521-.)&#$$))-,0,+.//1+.,&*%&))*+)%(&&),+2-',..22+,0807;8889.(''-/21583820')$''9,-*+*(.-/*)'*,+.5096.+066-+--)-,'+)*14)%%$%%-,524,+-&##&$&)+*)%%&)01-/,+,12&&&&((.140&%+(*+(+,+*-+'.,73-(&&'%'))(+6+-30(
@af37dcc1-795b-4d2f-b8fa-7d5bd55e2978 ch=294 read=161138 start_time=2019-12-13T14:54:32Z barcode=BC01 runid=2c9cf7bc05858273f10e7d7ec552fc0bd742dc3e
CTCCTACAGGGGCGGTGGGAATATTGCACAATGGGCGCAAGCCTGGTGCTGTATACCATGATGTGCTGCAGAAGAGGCCCAGCCTTCCAGGTTAACAAAAAGGCCTGCTCCAGCCAGGAAGGGAGTAAAAGTTAATACAACGCTGCTCATTGACGTTACTGCGGAAAGCAGCTAACTCCATTGTAGCCCTTAGTAATGCCACGGAGGGTACAAGCGTTAATCAGATTAAAACAAAGAAACAGGCGGCAGTTTGTTAAGTCAGATCTTAGAAATCCCAGGCTCAACCCAGGAACTGCATCCCAATGCTGGCAGCCAAGGAGTCTCGTGGCCAGGAGTGGGAATTCCAGGTGTGGCCGGGTGAGAGATCTGGAGGAATACCAGTGGCAGAGGCAGCCCCCTGGACGAAGACTGACGCTGGGTGCAGAAGCGTAGAATGACAAGTTAAGATACCCTGGTAAATTACGCCGTAAACGATGTCGGCAGGTTGTACCCCTTGAGGAGGCGTGTGGCTTCCAGGAGACTAGCAGCGTTAAGTCCGACCGCCTAGAGGAGTGCAGCCGCAAAGGTTAAAACTCAAATATTGGGTGTGGGGGGCCCACTTGCAGCCCGGCGGAGTGGAGCATAGTTTAATTCGATGCAACATGAAAGAACCTGGTCTTGACATCCGTTTTCCAAGGAGGTAAGTGTAGCCCCAGGAGGTGGACGGTGCTGCATGGCTGTCATTAAGCCGTGTTGTGGGAATGTTAGGAGTTCTGAAGTCCCTGTAGGCGCAGCCTTATCCTTCATTGCCAGCGGTGGCCAGGAACTCAAAGGGAGACTGCCAGTGATAAACTGGAGGAAAGGTGGGGATGGCATCCAGAGTCATGCATACGACCAGGGCTGCATCTTTCTGTGGCGCAGCCACAAGAGAAGCGACCTCGAGAGCAAGCGGATATCATAAAGTCGTAGTCCAGTTAGAGTCTGCAGCTCCCAAACCATGAAGTCGGAATCCTTTAGTAATGGATCGAGAATGCCACGAAGTAGAATACGTTCCAGGCCTTATACCTTGTCCTTTTCATAGATGGGATTTACGAAATGGGTAACAACGCTGGAGGCGCTTACTTGTGATTCATGACTGGGAATTGAAGTCATAACAAAGGTAACCGGAAGGTCCATTGACGATAAATGATTTAACGCTAAAGACGCACGACAATGCCAGCACCAGCAATACATGAAAAAAAAAGA
+
,./1+%-(+0+&&&)))-+-,-&5(&'&(+--.(&$$&,-(+1.*)01574220%+(&%'&(&0'(&$$&%-(&'((-1(%$%((.+,).215%$$&+1+(&&()'%&'%%%'+(',1*--4/(%&)06.(*1)0&$&'$'$$)**+2)-+,'-&%(%(')+%)('%$%%'((('()12'*&%#%%)'%&%&')*212-&'(&,'()'(%1/,)+--8/8.0'-+)*&%%'&*,*&**'()-0*(++*406-%++.0,-0,+((%'''$&,-*-51(/2-*-*&+)''+2).)'$%$&)+*(()$''+1)*'(%**()%'(*()+.'*(,(,)$'((-&*&-+/+*,00.(+)*&()+*&$%$&+*113/+*))-))/0%+,*-,**')&+&*,698+,6723,,0.++%*$'$%%&*((&&&%')')+,'*$%$%&)((-*4+,+/1568-++)&&&%&$&(),,(+,56,*--&),*(*&))'*&%)---&&$%$-($('$%%$))-,-0,*$*)'('0*,%&$&'),2-(&'(&#&&*%*+*',$)'(')%*&/05(*(0(+'..*45'---%%,)).-+/**-'%&),1*06.%(%%$%%'*)'''&&&#')-1)'''($*/21/618-,.2126(1&%))2.('&)(&'&()*(((*,*0''&12,-()&/+*(&%&-()&%##(,/,'),$(*).0+-(+(&)(*-03--,-'16)6)('%&*)-+2)%%&'(&*'&//%*)%(11.'&&+'++2)'((%&)*((&&/')'(*.)(($$+'(27-,&'$$$%%&%-0+3-4957,-+*&)'+%&%))+-,-,.-,)//.*.+*0*&(-)*)))/.-.*(,'+&))('$%###%%'*.070)+*0'&&#$&&*'&$&(&''%'&(*($&*)&'%)&&(*,.,)(%%%'%*,)%&)+**,+,'))'%$&&,.-/-/)%*,-&&&'*,+%.)%,+-(%&)((%%$&*.*))',*735%$(%%%'%&&(.,2,&$(&,),4++.(%%')(((/4/3),-4(&*&2+1*%%#&%#$&(*'+,*(.(+)*+-0-(&*3*$(&+,*(.-+*+(%%%%#$)+-**1004.7**+/(+-/0350-,*-+&''($+%(,.*,,%/06315'+(/0203'2('(%&(&%$&('))%%&)'(&%(+%'%%$%%.43)%)$($&(*(.'&$%$%#%$&%*%./84*2--+$%',,2.-*$%
@88e27ba0-db1d-420e-9c97-99e152875e4a ch=23 read=113608 start_time=2019-12-13T14:54:40Z barcode=BC01 runid=2c9cf7bc05858273f10e7d7ec552fc0bd742dc3e
CTCCTGCAGGGAGGCAGCGGTGAGAATATTGCACAATGGGCGCAAAGCCTGATGGCAGCCATGCCGCGTGTGTGAAGAGGCCTTCGGGTTGAAGTACTTTCAGCGGGAGAGGGTAAAGTTAATACCTTTGCTCATTGGCGTTACCCGCAGAAGAAGCACCGGACCTAACTCCGTGCCAGCAGCCGCGGTAATACGGAGGAGTGCAAGCGTTAATCAAGAGATTACTGGGCGTAAAGCGCACGCAGGCAGTTTATTAAGTCAGATGTAGAAATCCCCAGGCTCAACCCATGGGAACTGCATCTGATACTGGCAAGCGCAGGTCTCGTAGAGGGGTACAGAATTGGGTGTAGCGGTAGAAATGCGTAGAGATCTGGAGGAGGAGGAGTGCACCGGTGGCGAAGCGGCCCTGGATAAGACTGACGCTCAGGTGCGAAAGCGTGACGCAAGGATTGATACCACCCTGGTGAAGTCACGCCGTAAACGATATCGGCTTGGAGGTTGGTTAACGCGAAGGCGTAGCTTCCAGAGCTAACGCGTTAAGTCGGCCGCCTGGGGAATTACAGCCGCAAAGTTAAACTCAATTAGATTGACAGGAGCTGCAATTGGAGCATGTAAGTTTAGTCGATGCAACGCGAAGAACCTTACCTGAATGCCAACATCCACGGGATTTTCAAGAGATAGAGAATAATGCTTCCGGGAACCGTGAGACAGGTGCGCATGGCTGTCGTCAGCTCGTGTTGTGAAATGTTGTTAAGTCCGCAACAGAGCGCAACCCTTATCGCTGTTGCCAGCGGTCCGGCCAGGAACTCCAAAGGAGACTGCCGGTGATAAACTGGAGGAAGGTGGGGATGACGTCAAGTCATCATGGCCCGCCGACCAGGGCTACACACGATGCTACAATGGCGCATGCACAAAGAGAAGCGACCTCGCGAGAACAAGCGGACCTCGCAAAGTGCGTCGTAGTCCGGATTGGAGTCCTGCAACTCGACTCCATGAAGTCGGAATCGCTAGTAATCGTGGATGAATGCCACGGCGAATACGTTCCCGGGCCTTGTACACCGCCGTCACACCATGGGAGTGGTTGCAAAGTAGGTGCTTAACCTTCGGGAGGGCGCTTACCGCTTTGATTCATGACTGGGGTGAAGTCAACAAGGTAACCAGGAAGATAGGCGACGGGCAAGGCAAGTAGGTTAACACGGGCTGGAACTTAACTTTCTTCCAGCACCAATACGTGAACCCATA
+
+017))-./90*06,&+*)10,&')-0./8,,*.1125/,++*01'+4:22-0)#%&*,01926)+.3201,*+%'&'&')-.11.;812-+,(.-.5900&2.*62''&--**.6/..7/:/)/0/7.,055)3).(/,00-//*(*+-1.(,*()2660-(,'&+,,-61.43682'.(--3&+')&)))(20/-,($'(00793450:07/7&)%%&$+'+-65;::9879/**)+*/-0-,11015;3&/504.46'&8533(&33*-147))/44583,2-'&+%32-22.---.3+*+/(+**--*,'''*&((()05436,(,,)&(')(**).'$%)((+.0/.41)(+4.)+8330/-*+./070,/)(.+((*&)*,,+20153*31++,((/*2,)'.+%$+*),,(+&//025)*/-1.'&('()+&)*($&),+-)4))*)(),'31--*-)')(()+%)'/10.484--./+770(,,,&-&(*,/+),*'%(&*&'&)((&+()(('('$''')2040/0'/,0)&&&&(.32584++,(&%''',1142-.20+(-2)/0/0*'*%')%)2+112*.,'$%#$%%%&%'&&))641/,)*/:7.&+$%$&%*-100.))+&-*0-,0-.1--(*.')&%'+.00/,.+*('(8;500+'((+:)()(+,+%&&#'0*3(&*+,+1757.-/,+''(*.+)+*+/642244-,.&(+/978214,)(+73//.0&(-.2+-14+.5/7/-,-.)*+$0)&(),(*&')(%2*,.**,'1/2+1,01).1,30/7(32)/,),,17995(4400028-/-01,./-7,2-'.5411134264+''*+,64&(%'())$*%%'+-//.3031/*+&()&*,89595;52:84550+.(*05,)(&'('&325741)-,*(,+)/+()/72,855(*(71+.053676766,/(-)(5)5+()))&&()-,+,/*--238451/1+*+*,,/-0++&*#,+2-0&*(.)-)*.+(0*&('/,)(1-0662.3.)*+(,%'&#)&(&,.269*,5332254659/**)-//2.118.())))*&)*//319365(40()+(++01214/&+.*.-*,:4+-022(+()),)')(((%%(*/*0*1*5*'*&'))/.(&**.0.&)%(((&('(&&(''**///,*.)-0/.**''%)%($&,331759)()*%8)2-514'(%*&+*$##$
@5f80c3ef-8f17-4271-b375-17ec97c245e2 ch=400 read=98301 start_time=2019-12-13T14:54:40Z barcode=BC01 runid=2c9cf7bc05858273f10e7d7ec552fc0bd742dc3e
CTGATTGCTTCGTTCAGTTACGTATTGCTGGTGCTGTGAAGAGTTGTCAGTGTCTGTGATTTGAGCCTGCTTACCCTATATCGCTCTATCTTCCCGGTTACCTTGTTACGACTTTACCCCAATCGCTGGCCCCTGCAGCTGACCGCTGCTACTCATGCAGTTAGCTCACGGACTGCGGGTATTTGCCAACTCATGGTGGCGGTGTGTAAGACCTCAGGAACGTATTCACCGCGACATTCTGATTCGCGTTACTAAGTAACTCCAGAAAGCACTTCATGTAGGCGGTTTCAGCCTGCAATCGAACTGAACTGGTTTTAAAGTTTGGCTCCACCTCGCGGTGTGCATCTCTGGTACCAGCCATTTGTAGCGTGTAGCCCTACGCCAAGGGGCATGATGATTTGACGTCATCCCCACCTTCACTCCTGGTTAGCAGGCAGTCTCGCTAAAGTCCTCCAGCAATGGTAGTAACTAACGACAGGAGTTTGCGCTCGTTGGGACTTGTTATATCTCACGACGGCTGACGACAACCACCTGTCTGCCTTGTCCCCAGAGGATTTCCCTCGATTAAAGAGTAATGCAAAGGGATGTCAGAGTGTAGAGTAGTTTCTTCGCTGCTTCGAATTAAAACCACATGCTCCGCTACTTGCGCGGGTCCCCGTCAATTCCTTTGAGTTTTGTCTTGCGACCGTACTCACAGGCGGGATGCCAATGCGTTAGCGGCGGCAGTGTTGAAACCCCACACCTGAAATTCATCGTTTACAGCGTGGACTACCAGGGTATCTAATCCTGTTTGCTCCCCGCTTTCGAGCCTCAGCGTCGGTTACAGTCCAGAGAGTCGCCTTCGCCACTGGTGTTCTTCCTAATCTCTGCGCATTTCACCGCTTTACACTAGGAATTCCACTCTCCTCTCCTGCACTCTAGATAACCAGTTTGAATGCAGCACCCAAAGTTGAGCCCGGTTAACCACATCCTTAATCATCCGCCTACGCTCCACTTTGCCAATGAAATCCGGATAACGCTCGCCACCTACGTATTACCGCGGCTGCTGGCGTAGTTAGCGTGGCTTCCTCCTTAGGTACCGTCATTATCTTCCCCAAAGACCAGAGCTACGATCCGAAGCCTTCATCACTCACGCGGCGTTGCTGCATCAAGGGTTTTCCCCATTTATTGCAATATTCCCCACCACTTGCCTCGGAG
+
")+$)%%(5-63462*-8---65023/14:9965/*.*))&&'--/07%+)%%$&$''$('''*'*,+)')'&,/('*2&-//1310/3+4193'(*47)-738*06(,.)2+23'**)&0+01,/,+$,1.(&(-*'*)*&00125%%&$&++&/'('211---0/-///,+)%&+,**+.3,*-.3)++,'(,/)-''.878)'''(/02*(&#+&0+,5658<7789356680481/23:,+)++12..0-)'))30.0,)()(%&&$)+0.68998895+-1;02-1390'/50,4)*/741(.-038/9;/-1--.1/4/56694491-),&%-%)',,./2-11,(.-10019588,,*),.,**)'(,0+&%''+(4.'-:117.-,**)27**,6678:,;84+/0+5+,(+,/.,)+*)&$)&+..+--/2966376)**+.-.(+'-/60341--(%$(%+*0115350+,1:/-03445517/*0*)-'$*(%%(),.-*))&&$%&0000/147;8:11:182*%$&%(/-/.9;/*(*))'.2,91*)2-,2.0/1(()+064-204)++5*98991%''*./,((%'(')70,/5*&&))23:6...1/-:;-5.---822221((1&(+))'&(*20*357..073-8,*%'(*-(.379+112*3,-.*88%3),+.(,)...&9776+1*0-:8977;754181.-,&+-/06/-3-.682')*,42.%+*(-8,--+2::,/),+/.373../3:43-(,+3333705,,-2;3*./351+(.*;8..10/648.+*%&%()+9,--81:*+*-,*+/2403/4.4:7/1233327:4607))42644/)$*+2.8<;5143))-))*2367/8.5.6/2-+,---6-,-479++,%%%%%%%*4182:288;:/.652.,---46)/50+-/+()++'((*''$(*-./++*%(*4,,.**/.39/03/..-/$'(/+'*)(*/',3(//+2/2324225:989;4292145767956602.811167140.,053;2223+***2;::75&*(%/.-)+98;:538+-.:0::;0-6,+,30/,,((%$)1223(%-)(-./1++.0)*,/-2241;2/10*'%&'&/0,'061.5:.,273--:,(1+-0.6011227:4))($')''-2(,))'&
@42a85015-35b7-4cf1-9293-8dd24c3ac3b3 ch=29 read=76087 start_time=2019-12-13T14:54:48Z barcode=BC01 runid=2c9cf7bc05858273f10e7d7ec552fc0bd742dc3e
CCGGTTACCTTGTTGACTTCCACTAATCATCAATCCACCTTAGACAGCTCCCTTCCCTTGCGGTTGAGCCACCGGCTTCAGATTATCAACTCTGGTGCTGACGGGCGGTGTACAAGGCGGAGCAGTATTCACCGCGACATGCTGATTCCGCGATTATAGCGATTCAACTTCAGCCAGTCGAGTTGCAGACTACAATCCGAACTGAGAATGGTTTTATGGGTTTTGCTTCACCCCTCGCGGCTTCGCTTCCCTCTGCACCATCCATTGTAGCGTGTGTAGCCCAGGTCATAAAGGGGCATGATGGTTGACGTCATCCCCGCCTTCCTCCAACTTGTCACTGGCAGTCTCGCTAGAGTCCCCAACTTAATGATGGTAACTAACGATAAGGGTTGCGCTCGTTGCGGGACTTAACCAACATCTCACGACACGAGCTGACGACAACCATGCACCACCTGTATCTCATATGGCTATCTCTCCATCTCGGGCCTTTATGGGTATGTCAAGACCTGGTATTGAGTTCTTCGCGTTGCTTCGAATTAAACCACATGCTCCACCGCTTGTGCAGGCCCCGTCAATTCCTTTGGGTTTCATTCTTGCGAACGTATACTCAGGCGAATTACTTATTGCCATTGCTGCAGCACTGAACTTTGACATCCAACACTTAGTACTCATCGTTTACGGCGTGGACTACTAGAATTATCTAATCCCTGTTATTGCTCCCCGCGCTTTCCGGGACTGAGCGTCAGTTGCAGGCCAGATCGTCGCCTTCGCCACTGGGTGTTCCTCCATATATCTACGCATTTCACCGCTACATGGAACTCCACGATCCTCTCCTGCACTCTAGCTGCCTGGTTTCGCATGGCTTACTGAAGTTAAGCTTCAGGCTTTCACCACAGACCCTTGCTGCCGCCTGCTCCTCTTTACGCCCAATAATTCCGGATAACGCTTGCCACCTACGTATTACCGCGGCTGCTGGCGTAGTTAGCCGTGGCTTTCTAATAAGTACCGTCTCGGCTGCATTTCCTGTAGCCGCCGTTCTTTGCTATAACAGAAGTTTACAATCCGAAACCTTCTTCCTTCACGCGGCGTTGCTCGGTCAGGGTTTCCCCATTGCCGAAAATTCCCCACTGCTGCCTCCGTAGGAG
+
8,--1:22:5;00.)%*,+,(&('(3-246517152+.1.50/.3123169)3375)//,02913('-06/32,.-.42+,(0+025/9-++'(&&'&(-.25;:7640/-++)'''%)(%&))&-,/3/())*--.278::;;4604()+/-3-,+./7434;130.12++%$$')//,),/:/0.3578698;;4**298732.073580;;1-12;279:)()8'+)-343*94242/380-/6.16/,-++.-/7278:0;//.-**%*&('%'*/00(.30/-1,0*(2770661100)21+,248882:).+&&'(,.22.,*-*,-,.:56406/0067563/00*+.0.98+-('&%3+212338423/1452331+&*(+,7+0254443:23,;74.8//)''(1120-(,*/34521.+.+.2123.+,(4,9;9959;34;3888979:+.,.%345686774995851,+1-17277--.))+,04770,,.1;7/10*,,*%,,:78;87964/--0.1%&&/'9;83:1/12022271/5,/-/****%+'/1.(%-608080-08.3)-0;5669;180/05462'-(')*,+444/&%))*()-0+1/**'(*)&*-+10',+0.03988;6212641-2,.&)-*++2/22445527:7*,)+.3646/,.,--)($(--123406/24**%+)$++)+,,3:4*)&(-880.4;95../+/6889.20;11((+././886134399/80.03*&'*(&++67600176868799:786745<1/*-112601,,-85;8296..-./0933278)),&)+,,,+/277966005-'$%$&(../8221.3-+6..'*+386*5/,2:1/.2,+-+,47:,/-,-334826.,*+-07,+47,+5208--/),0+//012196440/5//61.323030212;45<8:/;///99151,*(-/1/.1:,8*8,+870+.6322%-'+5205+-030/-3,.8935111536735:48;86:/$&,*-.84)(-*(20)'++254//48146698:::94;,+)(%*,,+3.++/,-/,+/-312</2:<6.1505536;9341348--.0%/0/3-+3+((*,.+,
@f279a3b6-7f38-4949-9580-29348675954f ch=305 read=179321 start_time=2019-12-13T14:54:47Z barcode=BC01 runid=2c9cf7bc05858273f10e7d7ec552fc0bd742dc3e
TGAAATTTATTGCTGATTTCAGTTCGTATTGCTGAAGAGAGTTGTCGGTGTCTTTGTGTTAACCTGCGCCATGGCTCTATCTTCCGGTTACCTTGTTATGGCTTCACTGATCCTTAGATGCAAGTGGTAGCGCGCCCTCCCGAAAGGATTGGCTACCTACTTCTTTTTGCAGCCCCACTCCCATGGTGCTGACCCGGTGGTGTGTACCAAGGCCCGGAACGTATTCACTGTGGCATTCTGATCGTTGCCAGCGATTCGAGCTTCATGAGTCAGGTTGCAGACTCAATCCGGACTACGGCGCTATAAGTCCGCTTGCTCTCGCGAGGTCGCTTCTGCTGTATGCGCCATTGGCACGTGTGTAGCCCTGTCGTAATGAGACCGCTGACGTCATCCACCTTCCTCCAGTTTATCACTGGCGTCTCGCTGAGTTCCAGCCCGGACCGCTTCAGCAGCAAAGAGGTAAAGGGGTTGCGCTCGTTGCGGGACTTAACCCAACATTTCACAGCACGAGCTGACGACAGCCATGCAACCTGTCTCACTTAGTTCCCGAAGGCTCAATCCATCTGGAGTTTACGCCGTTGTCGGGGCCGGTGGGTTCTTCGCGTTGCATCAGATTAAACCACATGCTCCACCCGCTTGTGCGGGCCCCGTCAGATTCATTTTAGAGTTTTAACCTTGCGGCGTATACGGGCGGTCGACTTAACGTTAATCCGGAAGCCACGCCTCAAGGGCACAACCTCCAAAGTCGGTCGTTTGGCGTGGCTACCAGGTATCCTGTTGCTCCCCACGCTTTCGCACCTGGTAATCAGTCTTCGTCCAGGACCGCCTTCGCCACCAGTATTCCTCCAGATCCCTGCGCATTTCACCCGCTACACCTGGATTCTACCCCTCTACGGACTCCGGCTTGCCAGTATCAGATGCAGTTCCCAGGTTGAGGCCCGGGATTTCATCTGAAGCAACAGGCGCGCGTGGCGCCAGTAATTCCGATTAACGCTTGCACCTCCGTAACCAGTACACCGCGGCTGCTGGCACAGGTTAGCCGAGTGCTTCTTCTGCGGTAACGTCAATGAAACCAAAGGTGTAAAACTGCCCTTCCTCCCCGCTGAAAGTACTTTAGCCGAGCCTTCTTCGCCACGCGGCGCTGCATCGGGCTTTGCGCCCATTGTGCAATATTCCCCATGCTGCCTCCGTGAAG
+
#&&*)(.*%.'%%&%%&0))*&1*'$&%,)('2*.)''&&))5(*)+-,,450:7&,*,*5*-'$#$#(/,0'.-/1760/,,++')*1),.8.&1/%$&')+2-*,())*)'()&'))*,),'*('(()+-//6-*(,('''/*(*%1$$&)*,050135952960(*,/*.93,*1-38.$+(3.,*+),.(&++$''&$)%%$*%*'2/3-)&+)()35/3,)'(%'%&+)&+5252202++.')%%$%(..--%&)+.60..+%&',$&14405,-2448,9-401023-)''%%#$,%&)+()'-().+%,01-1,+)%)(11.-+)(&#%)'/.1,557:56*'$$%-+,'+&&'(-,)')*2,,-,.%%.%37$#%%&9.47448)%,30433,-2-0/:5--+$&$'(%'&(,/$$%)'*-+('$'/.*0601/%&&'$$$''&,07,+&*''+1)-/3,,3/0/887120..1:7.(('*'+*)*+-)-3'&#$#$%$**-3688554,10033*3)-(%)(**-.&-&(*&('01/6/&(''%&%&+*,163431-+$%'*+&(')'-&-(*,&/43.1+-)&*-.8201,+-.-5455563-,/1/8737'-)0.00,+(,,1,+0-+-27485044.(+--'+3/7,012'$'&)+..&&$)(()++-%%'/*&%%()((42544232310-,*(+&%(')))'#%&')00633)'2:30,0275:07)2,)'3))''$*.1*+*((%''(+,,/&.*)),,)+)..%)*00/*$&%'.540*,&.0*++)&%*---166//))()*+1&+1.28162,11&+))*/34;61.2++,+--/*++./1/6:85*,.)''+&('+-+*&-7.61*1/.--12).+)'(00''$(**+/6'%1()-('')%,(+,,4,('.)**)&.(71*+,-'/4,+-*+(**)%'('*$'),')%'%.''&$'&$%.,*/41++'1*2140.3.---16-26(-((&)'(,)(%(('*-6/106.6+)%'%2/*,,&0,'%)+,039014/,.0(&&'%'&)*.1.*'*&*'1/+,*($($((&&(%'*+)227629:5+.5202+'.)-+,%&$+(&&124.6/096/.+(*(-*.,'&&(+,24*32,*45./244**47,-%**,++85602*&)%'+&*1*33+)'%('
@f8c8af67-4f12-4dda-85b9-5a936331ef68 ch=116 read=201281 start_time=2019-12-13T14:55:00Z barcode=BC01 runid=2c9cf7bc05858273f10e7d7ec552fc0bd742dc3e
CTACGGGAGGCAGCAGTGGGAATATTGCACAATGGGCGCAAAGCCTGATGCAGCCATGCCGCGTGTATGAAGGCCTTCGGGTTGTAAAGTACTTTCAGCGGGAGGAAGGGTAAAGTTAATACCTTTGCTCATTGACGTTACCCGCAGAAACACCAGCTAACTCCATGCCAGCAGCCGCGGTAATATACGGAGGTGCAAGCGTTATCCCGGGAATTATTGGGCGGCGTAAAGAGGGAGCAGGCGGCAGCAGATTCGTGGTGAAAGCCTGAAGCTTAACTTCAATAAGCCATAGAAACCAGGCCTTTAGGTGCAGGAGATCGTGGAATTCCATGTGTAGCGGTGAAATGCGTAGATATATGGAGGAACACCAGTGGCGAAGGCGACGATCTGTGCAACTGACCTCAGTCAGCGAAAGCGTGGGGAGCAAACAGAGTTAGATACCCTGGTGGTCACACGCCGTAAACGATGTCGACTTGGAGGTTGTGCCCGCTTGAGGCGTGGCTTCCGGAGCTAACGCGTTAAGTCGACCGCCTGGGAAATTACGGCCGCAAGGTTAAAAACTCAAATGAATTGACGGGGCCCGCACAGAAGCGGTGGAGCATGGTTTAATTCGATGCAACGCGAAGAACCTTACCTGGTCTTGACATCCACGGAAGTTTTCAGAGATGAGAATGTGCCTTCGGGAACCGTGAGACAGGTGCTGCATAACAGTCGTCAGCTCGCTGGTACGTGAAATGTTGGGTTAAGTCCGCAACGAGCGCAACCCTTATCCTTTGTTGCCAGCGGTCCGGCCGGGAACTCAAAGGAGACTGCCAGTGATATAAACTGGAGGAAGGTGGGGATGACGTCAAGTCATCATATGGCCCGACCAGGGCTACACGTGCTACAATGGCGCATACAAAGAGAAGCGACCTCGCGAGCAAGCGGACCTCATAAAGTGCGTCGTAGTCCGGATTGGAGTCTGCAACTCGACTCCATGAAGTCGGAATCGCTAGTAATCGTGGATCAGAATGCCACGGTGAATACGTCCCCGGGCCTTGTACACACCGCCCGTCACACCGTAAGTGGGTTGCAAAAGAAAGTAGGTAGCTTAATAACCTTCCGGGAGGGCGCTTACCGCGTGATTTCATGACGCTGGGAGTGAAGTCGTAACAAAGTAACCGG
+
+**4/64+/83..//+7,26)5/0921.00/<77:4779,8-,29//--,-)&+,-/,/6,.-000-72.0*+,54:.)',4*&*)82/-,*03<1022.6.*,(*(+.'');0*7/7-./74..4./78(1*-(251:/1:.,.,+2+%&%(.%0/0811087/07;<233218;16-5,/,+%#%*+1,-,''&,0,4.6/%+0)%&,'&&)(&0(8:97-''-,/7,%'.1-&++../,)..+0,($%'%$%*+15209732833.2,('&(#&(),+0,/5/22)&)'*-*-214:6,./'*'',)*(,'&&$)*-.-,-,1/492/..,-1246;:9397228:0:/0200,./1+/1-9339:3666</-(%',,8986%**'',/2290/))($(+(+-0&((+,55,/2;996.,-//;,5&*$))6)-/3&5;0-2&/&,+/%&'.-00.+2;.0.()(-,33-3,,,((+0:04*74*%)-)-,252787:5442)1---.314...01<48/12,./2081127+,*(&(*+(.7.67662/4/4;84,0,.3;1.,&(+///,(')(*3+)212(%*)()45550//++///3;817584/.0017,5,0()))'/)51833943057291228180)+..(((2<<:.0/.//94211667:8:;8382:-7-31./)(,+5+048:;976,2&(-(,-.4402%..2'#%&%+%(+.)-+(&',6,887;93256413325++22241338,0,--7/*2201<32/-+,/713,8,2.(())(1-.%%$-.&))+3669,1/,.0+%./-5643.)*)+,002:9,45341/1/.2.168:8/.()(&)&&&**:.0450*)(%(*+2476407//7868774240)'*%((*,3667642/+***-7256:44634*(/87.09:9:91000.8'./'0+2)*,,/,,,*,.//10011779181005/02/./544(1039444;:;7770-.-++351121//3:6562226;-,.*--))++.-'))085/:*-0-++*-4&0+()(***1*&*&*7+&*))()1,/**&'('0*&+0.5551+.90+,,(,&),*+49-/020408--,210+%&&$)&%%)++.-.0.34744:0*,.6:889
@d68c45c7-4fcc-4aa3-8e6d-dfb8d8332df1 ch=1 read=46925 start_time=2019-12-13T14:55:03Z barcode=BC01 runid=2c9cf7bc05858273f10e7d7ec552fc0bd742dc3e
CCGGTTACCTTATTTTGACTTCACTGATCATGAATCACAAATTAGTAGCGCCCTCCCGAAGGGATTAAGCTACCCTACTTCTTTTGCAACCCTCCCATGTGGTGTGACGGGCGGTGTGTACAAGGCCGAGACGTATTCACCGTGGCATTCTGATCCACGATTACTAGCGACTCCGACTTCATCGGAGTCGAGTTGCGAATCCAATCGGACTACGACGCTTTATGAGGTCCGCTTGCTCTCGCGAGTCGCTTCTCTTTGTATGCGCCATTGTAGCGTGTGTAGCCCACTGGTCGTAAGGGCCGTGATGACGACGTCATCACCTTCCTCCAGTTTATCACTGGCAGTCTGAGTTCCCGGCCGGACCGCTGGCATAAAGGATAAAGGTTGCGCGCTCGTTGCGGGACAGCAACATTTCTGGCGAGCTGACGGCAATACATGCAGCACCTGTCTCACCGGTTCCCGAAGGCCGCAATCCATCTGGAAAGTTCTGTGGATGTCAAGACCAGGTAAGGTTCTTCGCGTTGCATCCGGAATTAAACCACATGCTCACCGCTTGTACGGCCCCGTCAATTCATTTGAGTTTTAACCTTGCGGCCGTACTCCCCAGGCAGTCGACTTAACGCGTTAGCTCCGGAAGCCACGCCTCAGGGCACAACCTCCAAGTCGACATCGTTTACGGCGTGGACTACCAAGGTATAATCCTGTTTGCTCCCCACGCTTTCGCCAGGCGTCAGTCTTCGTCGAGGGCCGCCTTCGCCACCGAGTATTCTTCAGATCTCTACGCATTTCACCACTACACCTGGGAATTCTACCCCCCTCCTACAGAGATCCGGCTGCCAGTATCAGATGCAGTTCAACAGAGTTAGGCCAAGTTCTATCTATTAAACAACAAACCGCCTGCGTGCGCTTTTACGCCCAGTAATTCCGATTAGCAACGCACCCTCCGTATTACCGCGGCTGCTGGCGCAGGTTAGCGGTCAGCTTCTTCTGCGGGTAACGTCAATGAGCAAAGGCCAGTAACTTTACTCCTCACTCCCCGCTGAAAGTACTTTTATCACCCGAGGCCTTCTTCATACACGCGGCGTGGCTGCATCGGGCTTGCGCCATTGGTACAATATTACTACTTTGCCTCCCGTAGGAG
+
001-40/8555)4*'$&'*58543)()041788;98.022*-(%''&)++-631.4)')&'.*&1*..)--/51)%#'-.00672,/451;1'-5,*2.'-01235894870(1+((&+&*.43*7*&#.))+/..610273/7.,+463022-5)&(0-,4)(*',++**)1/)(/+)2/0*.-)++1..0/801+-0.0)+,12.8674,24-.(,*/5../,0/20++-06-,,--40/,%(&&$%'.66307/)*-,.9:;;439-,,./*/01(*,-/35.06:::7762++576.'%&%'(/.-048999,4'/.5005-.*)+.;713444/0('$&-,'(*229.0(',6.8589:.-0-1,.-63*3-2238),-(0+,-/.01908/.0-4-,*(%+)0/5/:70+4+)&%.0455875434/,-%-&.&02*/101/,++).').5:131+--,+))).,6/+/,//3/:094,/400132889687.-.13;-00-10,/1;58;978586445601'&)',*5:46;01/2)()))33.+0**,),-')**(%)0*80<:607)**,075,.60759-,+('''(*12/0/*&*22&11/032151636773:.0126'/+)3'*--0249883275.,.099:,8,0,-../'1115539,'((..005:67767:5.+3((,,0./2..1;+)*+3:9-+,+)+,)+#$$'*16476+*++*1/25.('.42-546:6:6468128+*))'--+.0,+*620-+)+,*+*37),(*5&+/02'+&%((&)),,++'-.417014+-,3++&%())(+,-../0/%0('(-)+,+--./3/$(&**%)48.+17*-$**5)%'+40+0'%'#$&1'8:98;25876731'0-../0.+.,-,('%&(+5-2---31/%.%$$$%(047028,.44;449252;4559-5)'#)%.*,,001-.,(%$'+308<9989.2.*-6546401/*%),-6++%%$%&*-*,-..')*17).*,-,12-%&,&(,,*.',.//(&&%$''%&,*2/97;76:8+)*+$-''*('&'())+10-.1''')++))*1*$%,'%(&*)//*1)%('$&,.-'))'(66*-02./$
@ed8286d3-c922-44f2-9f96-9bf1008fd8f7 ch=283 read=99448 start_time=2019-12-13T14:55:11Z barcode=BC01 runid=2c9cf7bc05858273f10e7d7ec552fc0bd742dc3e
CCGGTTACCTTGTTACGACTTCACCCCAGTCATGAGATCACAAAGTGGTAGCGCCCTCCCGAAGGTTAAGCTACCTACTTCTTTTTTTGCAACCCACTCCATGGTGTGACCCGGGCGGTGAAATTAATGCAAAGGCGGGAACGGCGTATTCACCGTGGCATTCTGATCACGATTACTAGCGATTCCGACTTCATGGGTCGAGTTGCAGACTCAATCCGGACTACGACGCACTTTATGAGGTCCGCTTGCTCTCGCGAGGTCAGCTTCTCTTTGTATGCGCCATTGTAGCGTGTGTAGCCCTGGTCATGGGGCCATGATGACTTGACATCATCCCACCTTCCTCCAGTTTATCACTGGCAGTCTCCTTTGAGTTCCCGGCCCGGACCGCTGGCAACAAAGGATAAGGGTTGCGCTCGTTGCGGGACTTAACCCAACATTTCACAACTTACGAGCTGACGACAGCCAGCACCTGTCTCACGAGGCACATTCTCATCTCTGAAACTTCCGTGGATGTCAAGACCAGGTAAAGGTTCTTCGCGTTGCATCGAATTAAACCACATATACACCGCTTGTGCGGGCCCCGTCAATTCATTTGAGTTTTAACCTTGCGGCCGTACTCCCCAGGCAGTCGACTTAACGCGTTGTTAGCTCGGAAGCCACGCCTCAAGGCACAACCTCAAGTCGACATCGTTTACGGCGTGGACTACCAGGGTATCTAATCCTGTTTTGCTCCCCACGCTTTCGCCTGAGCGTCAGTCTTCGTCAGGGCCGCCTTCGCCACCATTATTCCTCCAGATCTCTGCGCATTTCACCGCTACACCTGGAATTTACCCTCTGGACTCAAGCTTGCCAGTATCAGATGCAGTTCAGGTTGAGCCCGGAGTTTCATCTGACTTAACAAACCGCCTGCGTGCAGCGCCCAATTCCGATTAACGCTTGCACCCTCCGTATTACCGCGGCTGCTGGCACGGAGTTAGCCGGTGCTTCTTCTGCGGGTAACGTCAATGAGCAAAGGTAACTTTACTCCCGCTGAAAGTGCTACAACCCGAAGGCCTTCTTCATACACGCGGCATGAAACGCATCGGGCTTGCGCCCGTGCAATATTCCCCACTGCTGCCTCCCGGG
+
84-3-7./,3,+77+,+,484405381,-.401,-(-04-3/93/.-240*++/51.6:5*-,+*3*:*375488,158923134;6.151&,44()*06))+''%&'*/,,-46).)+'&&%+&-(.*-+2,/83-3/14/0))*//3;7557*7.7,//98,,*(*()),/0-+,+,.--2024/-1373995-..--0,8,,,)+(-.7-8-5+/.*))&()*623'--74+//)1,)./,-/4--/0.3--+'--1,$%'+516-26+&%%'(*'-409;++.+,+./510//.86+*483&.(.236801//.-,.17454'128-592+145:0503/..3<.-.724,.42.2343744:/--37828+.,11,/743613080/-'008+5/:/9.-,,*3,0055879967057,+,231.3.,1/,3;,,1.2*))(+-7660++*.0).(-..(+.-26/22441++()**.('+-6,(**+-)$$&,2-,,.%(**+969...3,317:*78797,*4,<89;878/800078:3001/1:588.2)-%''*(,-+)))-.20+52/96'&+,,85;5+25../35<<8-85**)((.)28-0..-/62-)4:8'640./,5-9.931,()'-)(&1.0&-&0(-6323575812+**(,453513*80788775767998+-)*(,+-(&$($%'','$*'.-..7186.0:6;+%))681,./,..:5.'+*+5488789+6656=912*%))(/0-083<99:7026-50/;<9:53/*)1.-,,*)+)+45<<657:2/0-.,2544--'0,%(,:6+0607/-0834.1-6,,/)&1)-.123644%--20+-0/5/.170.+-%(*4,.314344.8.9/888228.6:532223-%%''**/&*'.+62.40304204,((#)2-,14-).2715524/:1118525-,.,(%'..*),0)75678:56:66665970.632371600*3238),(,./)/3*%,-1,))226273-.''/(*0014,().-011531;<:11-+&+,/175../0510/0104%-13.7/01482&*%'(--,717451,/3013/.6-23-,**
@3dcff727-5e2d-4579-b9ac-dbdd0ec4ba00 ch=218 read=135682 start_time=2019-12-13T14:55:19Z barcode=BC01 runid=2c9cf7bc05858273f10e7d7ec552fc0bd742dc3e
CAGGGAGGCAGCAGTAGGAATTTTTTCGGCAATGGGGAAACCCTGATGAGCAACGCCGCGTGAAGGAAGAAGGTTTTCCGGATTGTAAACCGGTATAAAGGAAGAACGGCTACAGGAAATGGTAGCCGGTGACGTGCTATTAGAAGCCACGGCTAACGTGCCAGCAGCCGCGGTAATGCGAGGTGGCAGAAGCGTTATCCGGAGATTGTGGGCGTAAAGGGGCAGGCGGCGGCAAGGGTCTGTGGTGAAGCCTGAAGCAACTTCAGTAAGCCACGGCAGGCAGTTAGAGTGCAGAGGAGAGGATCGTGGAATTCCATGTAGCGTGGTATTGTGGAGAGATATGGAGGAACACCAGTGGCGAGGCGACGATCTGGCCTGCAACTGACGCTCAGTCCGAAAGCGTGGGAGCAAATGAGGATTAGATACCCTAGTAGTCCACGCCATGAAACGATGAGTACTAAGTGTTGTCAGAGTTCAGTGCTGCAGTTAACGCAATAAGTACTCCGCCACAGGTAGTACGTTCGCAGAATGAAACTCAAAGGAATTGACGGGGGGCCCGCACAAGCGTGGGCATGTGGTTTTAATTCCGGAAGCAGCGCGAAGAACCTTACCAGGTCTTGACATACTCACCAAGGCTCCAGAGATGGAGAGAGAGATAGCTATGAGATACAGGTGGTGCATGGTTGTCGTCAGCTCGTGTCGTGAGATGTTGGGTTAAGTCCTGTAGGCGCAACCCTTATCGTTAGTTTACCATCATTAAGTTGGGGACTCTAGCGAGACTGCCAGTGACCAAGCTGGAGAAGGCGGGGATGACGTCAAATCATCATGCCCCTTACTGGCCCTGGGCTACTGCAATGGATGAGTGCGCAGAGGAAGCAAGCCGCGAGTGAAACCCATAAAACCATTCTCAGTTCGGTTGTGAGTCTGCAACTCGACTACATGAAGTTGGAATCCTTCAGTAATCGCGAATCAGCATGTCGCAGTGAATACGTTCTCGGGCCTTGTACACACCGCCCGTCACACCACGAGTTGATAACACCGAGCCGGTATGGCCTAACCTGCAAAGGGAAGGAGCTGTCTAAGGTGGACGATGATTGGGGTGAAGTCAGCCAACAAGTAACGG
+
(&01,'),*))*+).-(,'+(29<;.001/-8-'-*(*6/49+'(&%('),/0//1;01136+50724&)'.-4<8-3'/).10.0/1+.'&*2336;.*,,,++),,0+//6(51+13,-883326'))+')((+452912&,*&++++*&%$&$)&)+051122-47/7',*,-(&'($(,',-./%((*,,5,,,5.*,''$+&$)(-('+.04**(-,./-605:7(...*-583.((''*3/21,060-**'('(*3-41355+*-,&%'%&&('($'-,+&()-/30+(,,),))2,-5(6*,.,6,6-,-*'(+**&%$%$%&$(),,+('0***),*-+*921990.)4*''**)*-,2///028:8;5673).-/18.78<3650,&)-***1**-*&&++273*'**'0**)(($*-)(,6787784.11/,%&$)2+++*,,***'++,137)5*&)0.)+,18:559997785.8-7,:46-9..2+/',+15+.+)*--++*)*05249601/--5.,)50/8848/01/326333-+277..93()%*+((''%)+*.-1/+,,.3<+35446*2*.0&('&((*,04)&*/%%$###%%')).,+.6567885%((.0,752/)&&')*777-+*)(*)(1/.-,('&%&./*/1/22233.,/013:-8+*+..0'101277532,..3489032-2..879+/5/(*)(*+,*./,36.+0013559//06()07688/131-,0*049-32782&//-,1102450+-)%&'&'(*1789/+(&((*(.421347966449-,0,,/*/-/7,,+3,+*2325('&).2&%'$$00956;65.(*((+&&&)'*'&'$&%+).1++*$()).2*0;4-//592/3033003',+2+()-*&%'%)*-,01/,33788985979524+/,./986602,,,'*/,+2,0.2:4.**,+0(((&').2.3,,-4-6-+))%)/0+0+*...)+&+0.480.23,3,37,00/154)*))%&#'%%((*0*1+%&)*141480/**,.4&*)(+.-1(%&''0./,*,+-,/)('(././3(.330.3/..-'(*%1)455../7647
@2deef72c-1864-44f5-8b2b-2322974e7523 ch=30 read=87757 start_time=2019-12-13T14:55:27Z barcode=BC01 runid=2c9cf7bc05858273f10e7d7ec552fc0bd742dc3e
CCGGTTACCTTGTTACGGCTTCACCCCAATCATCAATCCCACCTTAGACAGCTCCTTCCTTGCGGTTAGGCCACCGGCTTCGGGTGTTATCAACTCTCGTGGTGCTTGATGGTGTGTACAAGGCCGGGGCAGCTATTCACCGCGACATGCTGATTCGCGATTACTAGCGATTCCAACTTCATGAGGTCGAGTTGCAGACTACAATCCGAACTGAGATGGTTTGTGGGTTTGCTTCACCTCGCGGCTTCGCTTCCTCTGCACCATCCATTGTAGCACATTATTGTAGCCCAGGTCATAAGGAATATGATGATTTGACGTCATCCCACTTCCTCCAGCTTGTCACTGGCAGTCTCGCTAAGAGTCCCCAACTTAATGATGGTGACTAACGATAGGGTTGCGCTCGTTGCGGGATAACCCAACATCTCACGACACGAGCTGACGGCAACCATGCCACCTGTATCTCCTTCAGCTATCTCTCTGGGCCTTTATGGGTATGTCAAGACCTGGTAGGTTCTTCGCGTTGCTTCAATTAAACCACATGCTCCACCGCTTGTGCGGGCCCGTCAATTCCTTTGAGTTTCATTCTTGCAGACATTACTACTCAGGCGAATTATATTGCGTTAACTTTCTGGCACTGAACTTTGACATCAGCGCCAATTGCTCATCGTTTGCAGCGTGGACTGCTAGGGTATCTAATCCTGTGTTGCTCCCCACGCTTTCGGGACTGAGCGTCGGTTGCAGAGCCAGATCATCGCCTTCGCCACTGAAATTGTTCCTCCATATATCTACGCATTTCACCCGCTACACATGGAATTCCACGATCCTCTCCTGCACTCTGGCGCACTTACAGGTTTCTATGGCTTACTGAAGTTAAGCTTCAGGCTTTCACCACAGACCCTTGCTGCCGCCTGCTCCTCTTTACGCTAATAATTTCCGGATAACGCTTGCCACCTACGTATTACCCGCGGCTGCTGGCGTAGTAGTTAGCCGTGGCTCAATAAAAGTGCCGTCCACTCGGCTACCTGCCATTTCCTTGGCGCCGTTCTTCCTTATAGAGTTTACAATCCGAAACCTTCTTCCTTCATGGCGTTGCTCGGTCAGGGTTTCCCCATTGCCAGGCTACTCTGCTGCTGTCCCTGGGGCAATATCAGCGCCAACAGAAGGGATTACTTTGGACGCAAATAACTTTCTTCCCAGCACCAGCAATACCAATACGCA
+
86-3.1'4-3-'39%))'),+1,2,-(.-,/:::9;095'',&,*,.51%-++040;:01.,,177905:80070/6/003,7,+*/5012180,,,,(+&'((%&%*$'+3.3521119;2;77.)+&)''&)*5/4)+74769:3832//+.-*(,,.3:223756665.6,+&*1-4*/*(*'*,5465;45)(1/54649732,)/0/.'&%&'02/-$,-:38<3-/331(1413-,.4127.**/*,)'),)-,.52459454,**,+)((.2+/.*+.+0.**-,01+,'&+***+..+,../:<5124258/.)-*#'&')*'-')&+/-,.501/1221542/33638,)(++/44).*())-00/.*-)(&$),/3/024./5152470+0250;11,91+')'/0-,+,/-.''&,-.023,*2203,332367;<3,&+-(-3-.**/452('&&&,,/0866110-+,%&%&'&(*-')*,+'')-114473..,+)31:79<:2401.'.6374-3-2;781-,+21314)&,-('(')$&&(+'*(&$(*'.*710142/,/0:9747;/12//)1.3)5*)(-,,/2269:+1+6)(('*.*),,2--(+.))(**+)333:2.-+&'(*)--%$%#'%'$+&&+447:9097/)1)//./9542-&//.2877756-.6010*'+&*4*-,4::-*+)+/7-/(7:6630/00+.00*4,'&'&')/601284122+.436438:230-((*+,,:89714-+-/028:7564625;72'*0(*77.1*/''*++)/,3.),+.002..,-.//3,//0-&-(%'#&)(),$/(-9+-210/2-0:35503,+224.*..7/&+.+*2.-046/0/.557.+6-0088948:8666485-74-,3,.%*+,6-6:),)5.56($'))-,+78.0825689232./5*),,5/24908++()(&%'+*7.''+%(%$&'&-+/3:0'&)%0555/('--0/8/-+/3+++,%&(&(&'(./0*-55;<88;8-/+&&)&)(/:4,12714+).))332636;:56:7&$+2/.2/,,/,/0//-26,4<,,:8**16273(+(('''(&&&&)('+*-(3('&')'++90019///*,./,/--01+5-+/1+++*,,'*.%'%')'-*&%&'&/11,(*,-/0:0)-/.-+0(+%##%#%$
@00a1ae7d-2e90-48e9-a108-5da5966c6df0 ch=271 read=105586 start_time=2019-12-13T14:55:27Z barcode=BC01 runid=2c9cf7bc05858273f10e7d7ec552fc0bd742dc3e
CTGCTCTACAGGCAGCAGTAAGAATTTTTTCAGCAATGAAACCCTGACCGAGCAACCGCGTGAAGAAAGGTTTTCGGATTGTAAGCTTCTGTTATAAAGAGCGGCGGCTACAGGAAATGGTGGCAGTACTTTATTAGAAAGCCGGCTAACTACGTGCCAGCAGCCGCCTTGTTGTACGTAGAGTGGCAAGCCTATCCCGGAGTATTGGGCGTAAAAGAGAGGGAGCAGGCGGCAGCAAGGTCTGTGGTGAAAGCCTGAAGCCTTCCAGTAAGCCATAGAAACCAGGCAGCTAGAGTGCAGGAGGGTCGTGGAATTTCCATGTGTGGCGTGAAATGCGTAGATGGAGGAACACCAGTGGCGAAGGCGACGATCTGGCCTGCAACTGACGCTCAGTCCCAGCGTAGAGGCAAATAGGATTAGATACCTAGTAGTCCCACGCCGTAAACGATGAGTACTAAGTGTTGGATAATGTCAAAAGTTCCAGTGCTGCAGTTAACGCAATGATACTCCGCCTGAGTAGTACGCAAGAATGAAACTCAAAAGGTGACGGGGGCCCACACAAGCGGTGGAGCATGGTTTAATTCGAAGCAACGCGAAGAACCTTACCGGAGTCTTGACATACTCATAAAGGCTCAGGGATGGAGAGATAGCTATATGGGATACAGGTGGTGCATGGTTGTCGTCAGCTCGTGTCGTGAGATGTTGGGTTAAGTCCCGCAACGAGCGCAGCCCATATCGTTACCATCGTAAGTTGGGGACTCTGGCAAGGACGCTGCCAGTGACAAGCTGGAGGAAGGCGGGGACGTCAAATCATCATGCCTTATGACTGGGCTACACGTGCTACAATGGATGGTGCAGAGGAAGCGAAGCCACGGAGTGAAGCAAACCCATAAAACCATTCTCAGTTCCGGATGTAGTCTGCAACTCGACCCCATGAAGTTGGAATCGCTAGTAATCGCGAATCAGCATGTCGCGGTGGAATACGTTCTCGGGCCTTGTACACCGCCCGTCACACCGAGAGTTGTGCTGCAAGCCGGTGGCTAACCCGCAGGAAGGCTGTCTAAGGTGGGATTGATGATTGTGGGGTGAAGTCGTAACAAGGTAACCGG
+
()&,,.+,+***,+%'%'),&'')).866-,'++110-&,-(-.+,/33/1,-18350425)+)&(+((),3:-0'-(0,,,-1'/0205247../7)')&(%(('*++-1,00)10+-4-(**%'''(+2.),+,$()*',/'(+340-')+,1-340.0,)-*&(%'&%',(*,00/7,&*+./-/+$*(%)+;.)-0&'*)/-48---7846,'(*'-2*)+-0161/11,,-*)+.*+-/10-*()+*),85/4-''((-+**-288.46../.35050)*0./0/00-.///643-*'''(#%%$'*',2,,-0/.,+&)(&(%&+1/+-+('#&()(-)-,-,+(.-/77798*+,*(.0456786207091543.((*(*$&)302.1-'&'))2(*%($%,962(-.*10/16211.)+,4430:2,)1/684459840.1((()+1334+-426+&'(%-'()-.65+-1:00-.16-,*)*+0/4/5,,,4*$&.(--3903:87.122.2.0)).+)/876194/05.:2'-&+(&('+36,*1*'+,/-0+207988-/.,21.15956564(*,((.(1-1.29,/4.('('+))'%&'*.0-.87857654536(.-306+.90/29-,++)0/1421/112,/6794707897765678/2-9,/2325,--./:98321213244436'.11:2/+)--'&,255+((').+&+0,%()./54;315/1(%&&').,.7:62564+&**&%,.-/,.12474152302/+,1793**),)/*,56(**+/70:622-.-*+-65-32/.-1**/*(')*(**/263121813;::88899/.'),(/+,-4.+/&#',*%''),+%'-/1/:5/049972:79;99:3893;)2*',%'%)*)*,21(+++)).12.-3/9/+6-6.9:9:522)'*(++-0554;78//.-/23859,656(4),2935;96:+121*+-%**++-0039+,0-+,(*-(()((6+))+,101/1',''(6/44--905+((&($*&'(032221/3).,+/,)-*'*,.204(,*).0,-2,-*+,.,7002*2.2-00)*
@bde20789-deb7-4b11-9f0b-e1677db2d469 ch=408 read=49699 start_time=2019-12-13T14:55:28Z barcode=BC01 runid=2c9cf7bc05858273f10e7d7ec552fc0bd742dc3e
TTGGTATGCATAGAACAGTTACGTATTTACTGAGTATAGAAGAGAAGTTGTCAATTATCTTTGTAGCCTTTCTTTGAATTGCTGAATGTATCCTGCAGGAAGCAGAGTAGGAATGTGCAATGGGCGCAAACCTGGTATCATGCCGCGTAATACCAGAAGGCCAGGTTTTATAAAGTGCACCAGGGAGGAAGATGCAGTTAAATGCTTTGCTCATTGGCCTTTCACCGCAGAAGAAGCGCAGCTAACTCCACGTACCAGCAGCCGCGGTAATGCAGAGGAGTGCAAGCGTTAATCAGGATTACTGGGCATAAAAGCTACTTTGAGCAGTTTATTAAAGTCAGATCATAGAATCCCAGGTTCAGCCTGGGGAACATCTGATGCTGCTTAGGAGTCGTAGGGGTAGAGATTCCAGGTGTAGCGGGGCAGAATGCAAGCCTGGAGATCTGGAGGAATTACCGGTGGCGAGGCCCCTGGTGAACCCAGCGCTCAGGTGCAGAAAGCGTAGGAGCAAACAGGGTTAAATTCACCTGAAGTAGCTGAGTCCCACGCCATCAAACAGTCTCGACTTGGAGGGTTGTGCCCGCCAGGGCGTAGCTGGGGCCTAACTTAGCGCGATCAAAGTCGACCGCCTGGGAATACGGCCCATAAGTTAAACTCAAATGAATTGACAGGGGGCCCGCACAGGCAGTGGAGCATGTAGTTTCTTATCGATGCAACGCAGAAAGGACCTTACCTATAGTCTCGGCATCCACAGAACTTTTCCAGGATGGATTGGTGCGGCCAGGAACTACCTTGAGATGGAAGTGCATGGCTGTCATCCAGCTCGTATTGTGGGAATGTTGATTAAGTCGCTGCAGCAGGCGCAACCCATATCCTTTGTTGCCAGCGGTCCGGCCCGGGGCGCTCGAAACAGTGAAATGAAGCTGGGAAAGGTGGGATGACGTAGATCATCATGGCCCGCCACGACCAGGCTACCACGATGCTGTATTAAAGCGCATACAAGAGAGGAAAAGCCACCTCGCGAGGAGCAAACTGGACCTCATAGTGCGTCATAGTCCGGATTGCGATCTGCAACTCAAGCTCCATGAAGTCAGATCGCTAGTAATCGTGGATCAAATTGCACGGTGAATGCACGTTCGGGCCTTACATACCGCCCATCACACCATGGGAATTAGTTACCAAAGAAAGTAGGTAAACAACTAGCCAGGAGGCGCTTACCGCCTGTGATTCATGGCTAGGGTGGAAGTCATGCAAAGGTAACCCGG
+
%+(+.'(%'%&&**')()..'+&0)*4(%'*('))%$%%.('&'&('.---3&'0**+-/+'$'($))*0(%+.'(*&,''(,)%+(%($&('&#&%,/&(#$%%&&')/.-//&($%'-)*-'&%'+.)#$&&&'''&'((2,%%$'&)$%'')&*,')($$)')+,(''01+&&%$%+'&()'('&)'&'&%$#%)'')&&#&&2--664(-)1+/()1,,-00%)%,++&*)&)%+**+()#('.*$&)+(-*&),+*-,*+*0.,51*.'/+*'%%()),,+,((0+9+.*+)&--+-,-4.,+,*-.'%%$#%(&&$%+0134;2-5./2.,/3),)*&$$%()4+.0-&(.0/.*'.-,+./)%$()*+.,*-'(&$%%%$%&%$'*+-),+*'((,(&(+)7+).0-,)&)''''%%%)&()**.-$&'&&)$'0-0865.++'&&$%')'+(('$&$)(*+**)-2%'%')'&$''%%#$$,)-),*&))'%$+,'0.(().21/'/3(1-))'(1)*12+*'&&'&&%((('((+'$&%((),$()&&%$*)')).+0(**'*,(..+,/06+$&)'**+)*'&&&#&+('+)$('&%$$$%%&('-&()(&(*((67/46325*-*((.,.03'%'*)(+++*''(.,*('$&()1.*+&-241,-1,%('(')&'',-20*.*)*(($*,2)%%'(*+),.1-0&,%'%%*,,(+.44-1+**'&,,./-%'()+.,.-)),)(,,/1.)*&'(-,114(2,-.1.)&&&&',4..+,(,,-.,+02500+''&$&%$$((+*//0530.0353*-%,-*)'&%&+.(/))(,2%+)*'##(&+)&,*)++)-1./.*$('()''.*'1(%/''%('/03+,-/1*'/121-2''&)''%%&$%'(()%')$&&**&.(&'$+)56,0/,*%&$$$((++*%'&*&*%#'(%&)//:-25()&)'#&'$)'.+$'()+,+&&''+*,'//-&(''*()(&'$%&#.,/.'(&%,)'&(()$#$0)11/*+%&$()*.,//&&$(((*-1%/(''((--+,/,'-0/(&$''01&&&((').&(,53-.*,&((,-/*3///-+*($'%#%%&*,(('''$)%%$*'*%)'/+(($$#$$'),.42&*,%)&,-%%$&&)'/*'*+.(.-*10%')'$'%***-0,)-(*$$$(*',*%&)*+/01)3)$&$''*',060'%*..-/-)$'((())+.%%$$&+''()+)15+/,
@036aa330-4c1a-4da8-b17b-dfed25b37a80 ch=85 read=132527 start_time=2019-12-13T14:55:25Z barcode=BC01 runid=2c9cf7bc05858273f10e7d7ec552fc0bd742dc3e
CCGGTTACCTTGTTACGGCTTCACCCCAATCGCCAGATCACAAAGTGGTAAAGCGCCCTCCCGAAGGTTAAGCTACCGCAACCCACTCCCCGCTGTGGTGCGACGGGCGGTGTGTACAAGGCCCGGGAACGTATTCACCGTGGCATTCTGATCCGTTACTAGCGATTCCGACTTCGCCAGGTCGAGTTGCAGACTCAATCGGACTACGACGCGCTTTATGAGGTCACTTGCTCTCGCGGAGTCGCTTCTCTTTGTATGCGCCATTGTAGCACGTGTGTAGCCCTGGTCGTAAGAGACCATGATGATGACGTCATCCCCACCTTCCTCAGTTTATCACTGGCAGTCTCCTTTGAGTTCCAGCCGGACCGCTGGCAACAAAGGATAAGGGTTGCATCGTTGCGGGACTTAGCTTAACATTTCACAACACGAGCTGACGACAGCCATGCAACACCTGTCTCACGGTTCTGACATTCTCATCTCTAGAAACTTCCGTGGATGTCAAGACCAGGTAAAGGTTCTTCGCGTTGCATCGAATTAAAACCACATGCTCCACCGCTTGTGCGGGCCCCGTCAATTCATTTTGAGTTTTAACCTTGCAGCCCGTACTCCCCAGGCGGTCGACTTAACTTACTTATTCCAGCTCGGAAGCCACGCCTCAAGGGCTGAAACCTCAAGTCATCGTTTACGGCGTGGACTGCCAGAATTATCTAATCCTGTTTGCTTACGCTTTCGCACCTGAGCGTCAGTCTTCGTCAGGGGCCGCCTTCGCCACCGGTATTCCTCCAGATCTCTACGCATTCCTGCCGCTACACCTGGATTCTACCCCTCTACGAGACTCGGCGCGGTATCCAGATGCGGTTCCCAGGTTGAGCCCGAGTTTCACATCTGACAACAAACCGCGTGCGCTTGTACGCCAGTAATTCCGATTAACGCCCTCCGTATTACCGCGGCTGCTGGCACGGGAGTTAGCCGGTCTTCTTCTGCGGGTAACGTCAATGAGCAAAGGTATTAACTGCTCCCTTCCTCCCGCTGAAAGTACTTTACAACCCGAAGGCCTTCTTCATACACGCGGCATGGCTGCATCCGGGCTTGCGCCATTGTACCAATATTCCCCACTGCTGCCTCCGTAGAAC
+
23*..+*1-/7-/.'+-&,/-/)0//)+*,.),**)00.&'&)(((*34,0+))*06,-4.+(-(,+/125'+,(+('*'(-5*)--122-+(*)(+2136318.887661)-*,,-))*2/5*'54.66-81180&''%')))(35+(*+,.((%%$&)))+*%,).,0+,./,%$%%*()+,4.4-+-%(.267/628.6.+*$%(11++&)-3;24-'26/1(+2+,-++%%%&*''*-..11602.48/.+++)+38;.:-*'&'''./-..-.02/;+.37:90522&$.'2:,3....--,-2&223/83/*.0:4<8:76/25:6+,,.080:000:723)&)&)*/-03(&'+.08222/2/0:63/528+-1-56.*+)*6*,&),44824091.--*'')+)3-505:0/341)-+,*+3332123-40145.8)**),-.4+*+550-0/5470%'',+)/.'(*.152*%#),,.037;01:;;:.2323499;63656</.223/05/033//+**-7-/,0,,:;321//,1/2241-3///0/)-)/)7,55/'&*--94;540:92/4.5<</296/4.-,%-0/.-314609;,+373+53142313/*(*)$%&$%*,,+++.05*3+5,/53665907+..06--(.,(0968.6.24*+/518+),+,++-,)(01*/())*'/(**8-1:89:14.;--+-**+.)&(&(*+)02**++1-..5533474699-7:7074397298582/432;879923.2'&(//**)-,111,7;.(*.39-,,%*(+-,')*+8-0+2//-),1/1/'+&)%$$&%$')+)-83+,038-4%((811(+/14211*83()%'&//0)//15/00-1869;2*,*,004/,))'$+%((,/)++.17;0.,,3.21+(+,-13536.70,0.--775667.9*)$*'-,%%(.*.0-)-+():+9:::99,1/,-6/.205.018919/(+'))*---.0,/0.:11;92/4(+)769.6/++*,-*.,23150(+0.3.4736.,*)$'&**-.2286%(&,+,**))0)3-*,+*(*(40%%))*((,2:233.679.')('*(),6/32+-10020
@667584a5-6e4b-4244-9147-d8f11d576792 ch=124 read=191710 start_time=2019-12-13T14:55:25Z barcode=BC01 runid=2c9cf7bc05858273f10e7d7ec552fc0bd742dc3e
CTCCACGGGAGGCAGCAGTGGGGAATACTGCACAATGGAAAACATGATGCAGCAACTTGCCATCGGTATGATGAAGGTTTTCGGATCGTAAAGCTCTGTCTTTGGGAAGATAATGACGGTACCCAAGGAGGAAGCCACGGCTAACTACGTGCCAGCGGCCGCGGTATTATGCGTAGGTGGCGAGTTATCCGGATTTACTGGGCGTAAAGGGGCGTAGGCGGATGATTAAGTGGGATGTAGAAATACCGGGCTCAACGGGTGCTGCATTCCAAACTGGTTATCTAGAGTGCAGAGGAGAATTAAAATTCCTAGTGTAGCGGTGAAATGAGGGATTAGGAAGAACACACCAGTGGCGAAGAGCGACTCTCTGGACTGTAACTGACGCTGAGGCTCAGCGTGGGGAGCAAACAGGATTAGATACCCTGGTAGTCCACGCCGTAAGCGATGAATACTAGGTGTGGGGGGTTTCAACACCTCCGTGCCGCCATAGCGCATTAAGTATTCCGCCTGGGAGTACGGTCGCAAGATTAAAACTCAAAGGAATTGACGGGGACCCGCACAAATTGTGGGCATGTGGTTTAATTCCGAAGCAGCGCGAAGAACCTTACCTACACTTGACATCCCTCGCATTACTCTTAATCGAAATCCCTTCGGGGACAAGGTGACAGGTGGTGCATGGTTGTCGTCAGCTCGTGTCTCGTGAGATGTTGGGTTAAGTCCGCAACGAAGGCGCAACTAATCGTTAGTTACTACCATTAAGTTGAGGACTCTGCTTGAGACTGCCTGGGTTAACCAGGAGGAAAGGTGGGGATGACGTCAAATCATCATGCCCCTTATGTGTGGGCTACACGTGCTACAATGGCTGGTACAGAGAGATGCAATACCGTGGTGGAGCCAAACTTAAAACCAGTCTCAGTTCGGATTGTAGGCTGAAACTCGCCTACATGAAGCTGGAGTTACTAGTAATCGCGAATCAGAATGTCGCGGTGAATACGTTCAGGTCTTGTACACCGCCGTCACACCATGAGAGTTGGCAATACCCGAAGTCCGTGAGCTAACCGCAAGGAGGCAGCGGCCGAAGGCCAGGGTCGCTTGATTGGGGTGAAGAATCGTAACAAGGTAACCGG
+
'*-''))68*.6/,-/*,-*--()-**/,)+,-5:5-('))+)$+'+,4..)-.3)'&)-(%'$%'&%%)*'+)**1+8::0+*0576-::/+453655016+/73,//1+0,+,31331.48*10'+)1.--,-5'/-40,,2.0-111/3..*1,611/.2-,+-2-/+.,-*./,0.*+%$(,('-,(+.3:613795335856)-4-,-26:8::696766/://,/1<;93.-'(.57/(1,)8:7291.0)3/2259863503-9952,/+*+*,7761.10251/-/-+'&#&&'((1,6/0*(-35/../196-/*%&$%(*.).1*3.5/1231//.0.-/-1/.,-3(&(0033110(+172300226245555554/0,***&))(56:;1**-.4','56013--/203;-.49746466',/363337)0+)-./:422205987887;:7-491333435816,,1045244'$)+..350516,034998/2;15:4*('))4:662851,-/-3;;612,:3).3,60718948;268;6,,(*(('(()$'.,+.854406<;.7790(().*(*%)'+..4,-7026206:50.)(,*01989-:-4589425---/-//-,..+&)'):0,4/*2:7*(),).++*+-.325;8.,,,-51;001870&())767560)(,-//),803149647411446./066*&((('&()$(''%)+1444/42//+++,*.94/*/+)',,-56772+4,,,76698:<::;-/,2,56221-/))-+,/-3:9367567578:<323:::8;6:12,-105660-+33-530*-+,/83/.11.11/02765821.++-.284340/1)(''(),2,-326;6//.1;<:8:99:77723565/5,1.,/3542+-/4/.32434/,.15.4.,-237+./0,,+),-.1...000957.,/44469494954.84,-**08**64314..*)'.1(,.+,,+-,.5/0./)(&+)3*23:5)2-)(.3147950+,*)-364:4753)1*,.+)...62331/).'+1(1()*''**+*8.780+*))-'(**./69<89:084868654
@f04b8d17-9ea7-4506-b2ba-ad6a658203cf ch=92 read=144056 start_time=2019-12-13T14:55:35Z barcode=BC01 runid=2c9cf7bc05858273f10e7d7ec552fc0bd742dc3e
CTCCTGCGGGAGGCAGCAGTGGGAATATTGCACAATGGGGAAACCCACGGTACAGCGTAATTGATGAGGTTTCCGGATCGTAAAATACAATGTGGGAAGATAGGCATTGGGAGGAAGCCACGGCGCTTGTGCCAGCAGCGCGGGCATGTACATGGTGGCGAGCGTTATCAGTTTACTGGGTAAAGGGGCGTAGGCGGATGATTGATGGGATGTGTAGAGTACCAGGCTCAACTTAGGTGCTGCATTCCCAAAACTGGTTATCTAGAGTGCAGGAGGAGGTGATTCCCTAGTGTAGCGGTGAAGTACGTAGAGATTAGGAAGGCACCAGTGGCGGAAAAGGCGACTCTCTGGACTCAACTGACGCTGTGGGAAGCAAAAGTAGAGGAGCAAACAGGATTCTTGAATGCCACGGCAGTCCACGCCGTAAACGATGAATACTAGATTGTAGGTTCCATACACCATGCCGCCGCTAGCATTGAAGTATTCCGCCTGGGAATGCGGTCATGAATTCAAAACTCAAAGGAATTGACGGGATACCCTTTGCAAATGCGGAACTGGTTTAATTCAAAACGCGCGAAAAGAACCGGCAATCACTTGCATTGCCGCCATCGAAATCCTTCGGGGACAGGGTGACAAGGTGAATTTTATGTGGTTGTCAAATCCGGCTCTGATATGTTGAAGATGTTGGAGTTCGATCCCTGTGGGCGCAGCATACTTATCGTTAGTTACTACCATTAAGTTGGGGACTCTAGCGAGACTGCCTGGAGTTAACCAGGAGGGAAGATTAGGGATGACATCAAATTAAATACTTTATATGTGGGCCACCACACACGTGCACTACAATGGCGCAGTACAGGAGATGCAATGCAATTGGAAGACCAGGCAAAAACCAGTCTCAGTTCGGATTGTGAGGCTGAAACTCGCCTACATGGACTGGAGTTACCTAGTAATCGCGAATCAGAATGTCGCAGTGAATGCACGTTCCCGGGTCTTAGCCCACCACCCGTCACACCATGAGAGTTGGCAATGCCCGAGTCCCGTGGGCTAGCCATAGGAGGCAGCGGCCGAAGGTAAGATCAGCGATTGGGGGTGAAGTCATGTAAAGGTAACCGG
+
*(0)('*)0,).,,)/00%/'((+,3-9-+**--752..(+.).2'%&)$$$%%$$'&&&*'+,/0)./*/-+'+***++-296))(()&'#)%*401,-&'')+&+())/)('('(21&((('$$%$$&'(&&%(&''#$'*),$('$$&#$&)('/.+).+)''%&(&)-1''((&&$&%&)'4.,.,/**+(*1+')&.(%&(%*3,-+1).+&'#(%2&&-./,6&-()-'02,+*%(--3503*''*%./67/80/0(++/133561+**,))0+--1-2/)(''-)()+-+/-*)'&()/11----./4-13-+)&)*.0+.0.62+(..*'%''((+,3+*,/0,&%%,0-//11333+*')()(%%(0,'&&'&$(%%&,/697-,*$.$$%'()85%3+$&)&%'+-10'**/679::6+***))42/0.'+#)&((&,,,3+-'%%&$&)%()*0.04./*+$)&*'%*)$-'(80.)*)&&*(&%'%''&+$&&'*)0-)065-,)(01'**(,01/0/'14*&$%&%%&%$/-4(')$)(%##%&1+3-()()&'*1*($$%%()/0(#%$%$(%)+*).%(%$$&$.+%)&#$%$'-'&(+&)&%%'(052-/+&((&'''&+'+*-(&(%$$%&%((+0*($%)3,*)&%%%%&%$%&&&%&*(()+3380:,0&)0,'&&&/-'#&')-('&'($'%&$%&&%'#$$,%'*&&))'-**+12+())((/')*++*%&'(&/--*)''(*.%(2.-(,'*//+2-(+-&%+)'-2,/3('$&(003(/'04*(&%'),(,,112.&&)&%'&%(+++-,-*+%),21430++)$*(-1/431+)*+,+*,*'$($''+'()%&*//&%$&$*.1/,+*+/54857912(2&,'%%%$&%%%)%**(./.272'1**,*&*+-2-,.6./(***/-.-.(*,-214..0./675/4,24.(.-%+$&'.+4.*&.322*-%%((('++&+65.22)-)+.++,--').2+,'*,-,,)&%&))+7-/,'(,,+)&++$%'+*')'%'+-%/.6004-7,1.'%+-)*,-&1(29:6+4,/)((,&)$&%++*1+*0/2-7
@fc32c709-3b27-4fd0-936c-24df22357d18 ch=107 read=180284 start_time=2019-12-13T14:55:43Z barcode=BC01 runid=2c9cf7bc05858273f10e7d7ec552fc0bd742dc3e
CCGGTTACCTTGTTACGGCTACCCCAGTCATGAATCACAAAGTGGTAGCGCCACTCGAAGGTTAAGCTACCTACTTCTTTGCAACCCCACTCCCACATGGTGTGACGGGCGGTGTGTACAAGGCCCGGAACGTGATTCACCATGGCGCATTCGTCCACGATTACGCTTGATTCCGACTTCATGGAGTCGAGTTGCAGACTCAATCGGACTACGACGCACTTTATGAGGAGTCCGCTTGCTCTCGCGAGTCGCTTCTCTTTGTATGCGCCATTTAGCACGTATTAGTAGCCCTGGTCTTAAGGGCCATGATGACTTGACGTCATCACCTTCCTCCAGTTTATCACTGGCAGTCTCCTTTGAGTTCCCGGCGGACCGCTGGCAGCAAGGATAAAGGGTTGCGCTCGTTGCGGGACTTAACCCAACATTTCTGGCGACGACGGCAGCCATGCAGCACCTGTCTCACGGTTCCCCGAAGGCACATTCTCATCTCCGGCTTCCGTGGATCAAGACCAGTGGGTTTTCGCGTTGCATCGAATTAAACCACGTCTCCACCAGGCCCCATCATTGTTTGGGTTTTAACCTTGCGGCCGTACTCCCCAGGCGGTCGACTTAACGCGTCCAGCTCGGAAGCCACGCCTCAAGGGCACAACCTCCGTCGACATCGTTTACGGCGTGGACACCAGGGTATCTAATCTGTTTTGCTCCCCACGCTTTCGCGCCTGAGCGTCAGTCATCTTCACGATCCAGGGGCCGCGCGCCGCCACCGGTATTCCTCCAGATCTCTACGCATTTCACCGCTACGCAGTTCTGCCCCCCTCTCCTACGAGAGACTCCAAACGCAGTATCAGATGCGCAGTTCCCAGGTTGGGCCAGAGTTTCATCTGGCTTAACAAACCGCCTGCGTGCGCTTTACGCCCAGTAATTCCGATTAACGCTTGCGCCTCCGTATTACCGCGGCTGCTGGCGGAAGGTTAGCCGGTGCTTCTTCTGCCGCGGGTAACGTCAATGAGCAAAGGTATTAACTTCCTCCCTTCCTCCCCGCTGTGCTACAACCCGGGGCCTTCTTCATACACGCGGCATGGCTGCATCAGGCTTGCGCCCATTATTACCCAATATTCCCCCCCCTGCTGCCTCCCGTAGGAG
+
64+5/9-16-5*,+*)1)*$&-44,02385675:7.,.,2*()+51/,,+,.$&(+-,)(./15,),+*..,/37:-16/*./*2,(.&))0.*&)*.145444671799/8533/1325:,45.+**+,-.4+&/(((-/*,/+*')*/5+&()*),-.6.+(&&%%+,0:65--56:5*+*($''$%&)27/0*,13361;2:'0,02,,+*,),*++)%$$'+,,&*+-'(+/2,-/599561-////27100,080.4556:::;54:''(**/*4%+('&((/05-+-26.1)6*('6*:..-/00**)*),/34:977+-39;95521-03<:55657422.$)-//8348511248.1(,(%(-,1,*)+.*),%+.6)4-794*/6337362363308/./:43/6.+%(%%,,5-49))&%(('$%)'--211'/,%'#&%++*-5*+07,,()+489376-113221,,,/82-..02++%(()*1'')-.71-''))-,2&*)&++,48-8/7735*(&',&&,0,:9863'(&+)-.1)*%$'&&*,-',1/42''-*)++-7;1/:74070/.237,**-,8580(-2426955351515***)/'()*,-/(---,49-1//502*)0851.0238577,+.0436/3685;4.-,..-115*'$())/31,/1/)4816)*-56*+-.3::-(*'(23---0)22022277:922*(%().1*'(('*2()429,78+-)(()()362663;543715,,&&&410.-(&**,+3731151644+,&($#-,'$#).8795,,'&)*,.&%'',+306).-46.-*&,+-/./11/-'+*18:10((/+7++(//8+/%**9-/4654.,--5/8/57586%++**++-06/+/3,)1/,-))#('2*8341358574/+,()+%-0-265987<50.-./1001/.,+,+,('.//0..22597.+,))/411-,%(*,260087588180.,.//8*-/-.,/)+&(*'))*52-6762,:4.+2/,'''(%'/406*.2841619124/,*))$'(*+1-++3:6634333&13337&43092+0.,03,*&%--/00;7/33;3/-,,////5./8/-136)+,
@6ce080d8-d88e-4894-a223-f74ec329a6fe ch=340 read=103630 start_time=2019-12-13T14:55:49Z barcode=BC01 runid=2c9cf7bc05858273f10e7d7ec552fc0bd742dc3e
CCGGATTACCTTGTTTACGACTGCCCCAGTCACGGACCCCGCCGTGGTAAAGCGCCCTCCTTGCGGTTAGGCTACCTACTTCTGGCGGGGCCCGCTTCCCATGGTGTGACGGGCGGTGTGTGCAGACCGAGACATTCACGCGGCATGCTGATCCGTGCTATGAGTTCGACTTCACGCAGTCGAGTTGCAGACTGCGATCCGGACTGACTGGTTTTTAATAGGTTGGCTCCCTCATACGGGTTGGCAGCCCTCTGTACCAACCATTGTATGACGTGTAGCCCGCTGGGGCGGGGCTTGGGCATTAATGCACGGACATGCGGCGGTCTGTCGGTGCTCCGGCTGGATGGCAACTGGTGGTTGCGCTCATTTTAGGAACGGCGCTGACTGACGACAGCCATGCAGCACCTGTGTGCAGGTTCTCTTTCAGAGCACGAATCCATCTGAAACTTCCTGCCATGTCAAAGGTGGGTAGAGTTTTTCGCGTTGCATCAATTCGCCGCATATACCCGCTTGTGCGGTCCCCGTCAATTCCTTTGGTTTCAACCTTGCGGCCGTACTCCCCAGGCGGTCAACCGCGCGTTAGCTTCGTTACTGAAAACTAATTCCCAACAACCAGTTGACATCGTTTTAGGGCGTGGACTACCAGAATTATCTATTGTTGCTCCCCACGCTTTCGTGCATCGACGTCAGTACAGGTCAGGGATTGCCTTCGCCAATCGGTGATTTCCTCCGCATATCTACGCATTTCACTGCTACGCAGATTCCATCCCCCTCTACCGTACTCACAGCTACGTACGGTCACGATGCAGTTCCCCGGTTGGGCGGTTTCCGCATCTGTCTTACATAACCGCCTGCGCACGCTTTACGCCCAGTAATTCCGATTAACGCTCGCACCCTACGTATTACCGCGGCGCTGCTGGCACGTAGTTAGCCAGTGCTTATTCTTACGGTACCGTCATGGGCCCCTGTATTAGAAGGGCTTTTTTCGTTCCGTACAAAGCAGTTTACAACCCGAGGCGCTGCATCACGCGGCATTGCTGGATCAGGCGCTGCCCATTGTCAGAATTCCCCACTTGCTGCGCCCGTAGG
+
5501)1++/308,//&%/2225,385++,55350:7285*+97700'*/4+%)+.:523,.-),&16/,-.+)(14*&*(/./-2,+)0),-($&&**62),.0.33445)8:805.-.)+$('&(0)'$(-(-2;3(2010834589988,/)('#$(&&%$%'%')).18412/53554,,1/6&.'0&4-//+)-02,500--..17.49;52&4)-(2+.-))&*14).&&#',331++**()+93+,1046782(35-08*,*,.24+*(('(*+&#$#%.0)*'(+,'&%%''')-///&$&##'%#$$$$&''%&''%%$'$('&$%(.+.-,(&)&%$'*('+))*&(,*2*+*+-.(-*(&%()&'%$$$$$$('+,,/0.281117.5/5222/-+('*,-,/%14393.*)1*&%(((*//((..45'+%%$%(0'(418227:7;99;.9.+.10.))-(&)08:6/101,.-'+012,,(*&$%&$%'))'&++*(..1,-***.*,88/*+,/13:1&&(&+0'480-40,)+(*0102.0.313580*.12+//5,(,(()+,,//-'*-01-5-,+0/..-+,.224849.3.01(,3,,*500+0.0$&*,&%--((+67;532+45/...04/22-(&)&(,&(+28:5%*(+-7:0.//.*%$&$'*,.%(+*+)5803&*-+'1023:784&'%*'))1(,'%.7(1634845669899862435<84/01/,)*+*/%'+0--/.016844*,&(.5-6/1,-&&'#$(&(*+(,%+,)'('%'$'&(*.-.(%')'('(,&(*'-5/,*,-47634*.)%''&,2188:;833-/*.+*+*&$''+-()++-..0863241400.877-/'+.,,,0/2212029406/+(,-/560**(+,11070/069.78440:/1;.4*&(()+*2731/&+(3/3973+-1,.2,,.2-))*+4;8<5/69;:5'1'(/9-+-.40-'%%'$-))(&,,*%&)%'')'&'')(++55:776:8799543/%))*-+**.0&-,.),*0.-14/(*,)'(-()$*0+,660+
@aef13500-5f6d-4b4e-9f88-c713cdd299e6 ch=160 read=185434 start_time=2019-12-13T14:55:56Z barcode=BC01 runid=2c9cf7bc05858273f10e7d7ec552fc0bd742dc3e
CCCGGTTACCTTGTGCGACTTCACACAATCGCTGACCCTACAGCCCCATTACGCTGCCTCGCGCGGATTAGCTCACGGAGACTTCAGGTATTGCCAGCTCGGGTGTGACGGGCGAGGGTGTGTACAAGACCAGGAACGTATTCACCGTTTCTGATTCGCGATTACTGTGCTCAGCTTCATGTAGGGCGAGTTTCAGCCTACAATCCAGACTGAGACTGGTTTTAAAGTTTGGCTCCACCTCACGGTATTGCATCTCTGCTTACCAGCCGATTTGTAGCACGTGTAGCCCCTGCACATAAGGGGCATGATGATTTGACGTCATCCCCACCTTCCTCCTGGATTAACCCAGGCAGTCTCCTTCCTCAACTTAATGGTAGTAACTAACTTTGACAAGAGGGTTGCGCTCGTTGCAGGACTTAACATCTCGACACGAGCTGGCGAGCAACCATGCACCACCTGTCACCTTGTCCCCGAAGAACCATCGATTAAAGAGTAATGCAAGGGATGTCAGAGTGCTTAAGGTAAGGTTCTTCGCGTTCTTCCAGATTAAACCACATGCTCCGCTTCGCGTGCAGGTCCCCGTCCGTTCCTTTGAGTTTAATCTTGCGACCATCTCCCCAGGCGGAATACTTAGTAGTTAGCGGCAGCACGGAGGTGTTGAAACCCCGCCTAGTATTCATCGTTTACGGCGTGGACTACCAGAATTATCTAATCCTGTTTGCTCCCCAGCGAGCCTCAGCGTCAGTTACAGTCAGAGAGTCGCCTTCGCCACTGGTGTTCTTCCTAATCTCTGCGCATTTCACCGCTGGGAATTCACTCTCCTCCTCCTGCACTCCTAGATAACCAGTTTGGAATGCAGCACCAGTTGAGCCGGGTATTTCATCCCGCCAATCATCCCGCCTACGCTCCCTTTACGCTGATAAATCCGGATAACGCTCGCCACCTACGTATTACCGCGGCTGCTGGCGCATGTTAGCCATGGCTTCCTCCTTAGGTACCGTCATTATCTTCCCCAAGACAGGCTTTGATCAAAACCTTCATCACTCACGCGGCGTTGCTGCATCAGGGTTTCCCCATTGCAATATTCCCCACTGCTGCCCCGTAGGAG
+
2-()%-.'+,5,(*%,,$/.,*&(%)+,,.+(*(()1+'%-**.-/**.102/21/2521'&)*0:-3-*+./0023/)*)(,63-341)++(/2/'))($&-(//136'88.-),+.+,,*+'2.4+13-+,*.*1*+-9;3-,*&&((*.//:;7103123,+)&)$%'*'&()2''+)**(/-,0)1,:*++,,.+.23:59'(')*(().--07-19;4+5300:+'$'*33-.6.0//2//,6-*+01..--*).*'&''$(+&&2.-%'&(((//-/*)+*32)&&)(&()+('063/55++,,,6<2..1'2220966,*-./8/1/-))+.%/,.)-6**1::6783..//,.')*+++,0.6-,+((*-,))((*(%()*+95(&$'.5.8144678179..$5-('&%)-11/-()()*/2+(,+*/'.+&&)1-3-.1,.)/612,)%*.*..,4..2/.''*&)$$$&&,01&4('()#*#'')+./+(*3.677681&'&(+'-()'.,)2-+-39228712-0.(*1.&%),,2.;99:.3.3/0002.-/+)(()'&)%*++/.0(')*.*,5.)'**++.1:7.84-5-++3.1,&)'),231+.--)3-5.(*-()%&%&*5/-/05/%//.3/2--6/0.7))4.074-$121&-.12<69::49<;-5.5///.5--&$%&(+,1,5,/,/,5-.33209/,-/30-'#$#&%')626,,-.-3*--823189-++)()+,/0280:6445+.**(/%,655/1))*+)((($#)+-33982../%&'#$'%((0)(*+.126622-27,.0/001())*0/107:466;7+,*/.*,)++(2)''1/.--6()+('$'.)-21.3,$$$,.985482()/4-),++.26(45-'1&&%&%,-/0++..05:996.16.2931838663653912822-5,,+--22/,,')('/),++&+*+*.21311'&%&,1/.16-0326:///2.3:;-1..0/-//+,+%%&-.(+,(*,36588:,0-2)**,'))31:010//.01.1733;.58-)$*&%'('(*3.437.')(&(+)089.01.3.,+
@e8cf368f-aae8-4588-bb28-4ae43e6bc70b ch=126 read=233331 start_time=2019-12-13T14:55:55Z barcode=BC01 runid=2c9cf7bc05858273f10e7d7ec552fc0bd742dc3e
TTGTTGTGCGCTTCGTTCAGTTACGTATTGCTGTTGGTGCTGATATTGCTCCTACGGGAGGCAGCAGTGGGAATATTGCACAATGGGCGCAAGCCTGATGCAACCATGCCGTGTGTATGAAGAAAGGCCTTCGAGGTTGTAAAAAGTACTTTCAGCGGGAGGAAGGGTAAAAGTTAATACCTTTGCTCATTGACGTTACCGCAAACACCGGCAACTCCGTGCCAGCAGCCATGATAATACGGAGGTGCAAGCGTTAATCAGATTACTGGGCGCAGGCGGTTTGTTAAGTCAGATGTGAAATCCCGGGCTCAACTGAACTGCATCTGATACTGGCAAGCGAGCCTCGTAGAGGGGTAGAATTCCAGGTGTAGCGGTGAAATGCGTAGAGATCTGGAGGGAATACCGGTGAGCAGCCCCTGGACGAACTGACGCTCAGGTGCGAAAGCGTGGGAGCAAACAGGATTAGATACCCTGGTAGTCCACGCCGTAAGCTTGATGTCGGCGGTTGTGCCCTTGAGGCGTGGCTTCCGGAGCTAACACTTTAAGTCGACCGCCTGGGAAATTACGGCCGCAAAGGTTAAAACTCGTGAATTGACGGGGGCCCGCACAAGCAATTGGAGCATGTGGTTTAATTCGATGCAACGCGAAGAACCTTACCTGATGTGACATCCACGGAAGTTTTCAGAAATGAGAATGTGCCTTCGGGAACCGTGAGACAGGTGCTGCGTAACATACGTCAGCTCGTGTTATTAAATGTTGGGTTAGAGGTCCACGGCAGGCGCAACCCTTATCCTTTGTTGCCAGCGGTCGGCCGGGAACTCAAAGGAGACTGCCAGTGATAAACTGGAGGAAGGTGGGGATGACGTCAAGTCATCATGGCCCCTTACGACCAGGCTACGTGCTACAATGGCGCATACAAAGAGAAGCGACCTCGCGAGCAGCTTGGACCTCATAAAAGTGCGTCTCAGTCCCGGATTGGAGTCTGCAACTCGACTCCATGAAGTCGGAATCGCTAGTAATCGTGTGGATCAGAATGCCACGGTGAATACGTTCCGGGCCTTGTACACACCGCCCGTCACACCATGGTGGGTTGCAAAAAGAAGTGCGTGTGCTTTAACCTTCGGGAGGGCGCTTACCACTTTGTGATTCATGACTGGGTGAAGTCGTAACAAGGTAACCGG
+
%4+2.)+++$(-5.17;9532511043.5,.-+('-+4/35434%.*'),00/054:/*-/,8683330'-'0.,11,,-.9;:852/)./7.3:8-+,+-1)2733399/3+-',)*-35&(++(.+76;2+(-,4.***/9/))-)*+/5-(-./42)+1,20-)(+56-)+-/,,,-,/2,(234.400'1/40/8911/+/(*3++'('(*.25,/560.+)'),/%%-*-,,)*.+/.10165+.-.-6.0-/0+0//3.1441(+')(.0'+53;410;14.484345120.8-(.*%-4489:1,-))%%&'')015.--..9701.-)%'&))/+++283,),/2)*-(.,-3-'&8../,,+,4:5-)-,)*<::5000028698,-/.+:57:;8:-+'),*/.:2.)3686(',**+,.4556016554-56,+8895:1../7:(7+7/-1.//0656;.-37777-9-()-087792*)'%()/055-*('*/6%-(,6)(/-./7310/1*(*+)-0,,-/310&-,,2.''(*-10+&((&(-)'*)'(+-+/01&-)1*.7-:.6,'))**+-,4,6-012883++6+(*./48*/(&+'**')+04113649/193<81-/0-/%-,1038/166224.386/(-+..122230-/2-0,+0;<;27*)+*(,/114//2155081*;817187981416.26750-+(&&)'**+./12/.)-,448-8,%,(,.+,+/4/374:0*%+',-)$')020+2410+'/1,+*+,/&'0(,6<542+,*.3-20751-.+-),875://2-0-+..47..-,,04<;434/-0,0---,(/55-*--11632'&,--82)-)..1.(('&()*1;557*'()'2.//./090.541465766:.((&),&,.,/+.10200+++*),*+()*32534399..48++)(''%*+0/*0-.2/+(%)-.5703/..4664012),.10,+..31688710-,--7--*+('.2288533;9691),/91('53,5)0,2)3/12.4,(++(+-*36627,()+0113401+%(&)-/,'+(*61+%))$'$%'()''%&'%(&/01872<2,/3..),)',05.0.95+**+-8644245444&'**3000.468112'/*3535,0
@05665ce7-1cb6-45d1-8602-a439f6c105a1 ch=219 read=110384 start_time=2019-12-13T14:56:03Z barcode=BC01 runid=2c9cf7bc05858273f10e7d7ec552fc0bd742dc3e
CTCCTACGGGAGGCGGCAGTAGGGAATTTTCGGCAATGGGGGGAAACCCTGACCGAGCAACGCCGCGTGAAGGAAGAAGGTTTTTCCGGATTGAAACTGTTATAAAGAGGAAGAACAGCTACGGGAAATGGTAGCCGAGTGACGTACTATTAGAAGCCACGGCTAACTACGTTATAGCAACCCGCAGTATGTACGCGGTGGCAAGCGTTATCAGGTATTGGGCGTAAAAGGGGCAGGCGGCAGCAAGGGTCTGTGGTGAAGCCTGAAACAACTTCAGTAAGCCATAGAAACCAGGCAGCTAGAGTGCAGGAGAGGATCGTGGAATTCCATGTGTACAGCGGTGAAATGCGTAGATATATGGAGGAACACCAATTGGCGAAGGCGACGATCTGGCCTGCAACTGACGCTCAATCCAGCGGTAAGGAGCAAAATAGGATTAGATACCCTAGTAGTCCACGCCGTAAACGATGAGTACTAAGTGTTGGATATCCAAAGTTCCAGTGCTGCAGTTAACGCAATAGAATTACTCCGCGCCTGAGTAAGTACGTTCGCAAAGAATGAAACTCAAAGGAATTGACGGGGGCCCGCACGAAGCGGTGGAGCATGTGGTTTAATTCGAAGCAACGCGAAGAACCTTACCGAGTCTTGACATACTCGCAAAGGCTCCAGAGATGGAGAGATAGCTATATGAGGATACAGGTGGTGCATGGTTGTCGTCAGCTCGTGTCGTGAGATGTTGGGTTAAGTCCTGAAATTAGCCCTTATCGTTAGTTACCATCATTAAGTTGGGATAGCGAGACTGCCAGTGACAAGCGGAGGAAGGCGGGATGACGTCAAATCATCATGCCCCTTATGACCTGGGCTACACGTGCTACAATGGATGGTGCAGAGGAAGCGAAGCCGCGAGGTGAAACAAAACCCATAAAACCATTCTCAGTTCAGTTATGATCTGCAACTCGACTACATGAAGTTGGAATCGCTAATCGCGAATCAGCATGTCGCGGTGAATACGTTCTCGGAGCCTTGTACACGCCCGTCACCACGAGTTGATAACGAAGCCGGTGGCCTAACCGCAAGGAAGGAGCTGTCTAAGGTGGGATTGATGATTGGGGTGAAGTCATGGCTCACAAAGGTAACCGG
+
**-)(*-)1/(,/,-7.,-.-)(&*(2794+28256575861&*0*27+-.3462.145--*2)'()***5/0/2(+1(/*87831&**$4'$*.*,.+6-,-69,$((**-*-1,(+,,/0&1.*4/.79/-.6-'%')+42*&&()%.*)&-+(/2/,/,+*,/+,-0/05.+&/01.56((*&)+*,+-,(&&**/01,-4.0-5,,,3(-')*.+23,*/.262*))/),,1:629.-,**(06/*.10//60+/,(-322,-&*,(*.4*%(+.5.46-*/,+.2-1'-.../0/(&%&'00114-)*2736915341416/720+*(&$$%'*/,2-,49-,055221//00470.5..400171'2'-*,,...54899665.*)$$$(%.04.+-..1-,+'&*,'(&&&&('%*('(,09;5//2.-0.**+,,6;-,0'3*+,63+..05447960/%'()*+*00/&''*/14,-.'-/&5*%*,6.,)/2678787.9.9-423071,'-((+),-0/*,&.2)'&'&'+'++/2693,2-1)(/61-').()2.,+)(()+,-(0%)-2+)/-*.-0%'/(),6//.),-(2*+-6+7-15461-,0,.302//.-7-1-,)(%%''&%)*+150014416./)(./''(&'.)++*,,;:0,+++-./.,045480.'))./1%0*+33("%%'-.-8345557%(*-12241+*,+)'-.217/4//4-,++-)#$'&%*''#&(&&)(.0.8...39,0/--4)*21/),,-11+((%''$,+'--184454644.&&(/+-'),-735:7131011/15:00/9888930;8.+../547974964+*(&'%%%%#%&-305:452/,044/*.*(*+-/12.17500*+())*)2*-8+(()&&&+1;45:98;76867800,-2/+-.&1243222---+-454567171.7081996840+-')(),,.311-,..023110+//%'6401+,/0-21*%)6707./.2*-+,5-0-.,)**,+/214((.)**)%(%(.7..858()151)''+,))-.-4+-/0687,5/+,737../+))*,+10159-+-+(,)*%,&&&%%&$)/++.,192:,1
@67d65907-2319-4902-9dca-a72a7f635bce ch=84 read=131665 start_time=2019-12-13T14:56:15Z barcode=BC01 runid=2c9cf7bc05858273f10e7d7ec552fc0bd742dc3e
CCGGTTACCTTGTTACGACTTCACCCCAATCATCAATCCACATGGGTAGCTCCTTCCTTGCAGGCCACCGGCTTCGTTTATCAACTCTCGTGGTGTGACGGGCGGTGTGGCACAAGGCCGGAACGTATTCACCGCGACGTAGCGTTCGCGATTACTAGCGATTCCAACTTCATGTAGTTCGAGTTGCAGACTACAATCCAGACTGAGAATGGTTTTATGGGTTTTGTTGCTTCACCTCGCGGCTTCGCTTCCCTCTACCATCCATTGCTTAGCGGCACGTGTGTAGGTCATAGGGGCATGATGATTTGACGTCATCCCGCCTTCCTCCAACTTGTCACTGGCAGTCTCGCTATAGAGTCCCCAGCAATGATGGTAACTAACGATGAGGTTGCGCTCGTTGCGGGACTTAACCCAACATCTCACGACACGAGCTGACGACAACCATGCACCACCTGTATCTCATATAGCTATCTCTCTCCATCTCTGGGTAGCCTTTATGAGTATGTCAAGACCTGGTAAGGTTCTTCGCGTTACTTCGAATTAAATACATGCTCCACCGCTTGTGCGGGCCCCGTCAATTCCTTCGAGTTTCATTCTTGCGAACGTACTACTCGAGCGGAGTACTTGTGCGTTAACTGCAGCGCACAGACTTTGACATCCAACGCGAACTCATCGTTTACGGCGTGTGGACTACTAGGGTATCTAATCCTAACCACGCTTTCGGGACTGAGCGTCAGTTGCAGGCCAGATCGTCGCCCTTCGCCGCATTGTTCCTCCGCTTATATCTACGCATTTCACCGCTACACATGGAATTCCACGATCCTCTCCTGCACTCTGGCTGCCTGGTTTCTATGGCTTGCGAAGTTAAGCTGGGCTTTTCAGACCTTGCTGCCGCCTGCTCCCTCTTTACGCCCAATAATTCCGGATAACGCTTGCCACCTACGTATTACACCGCGGCTGCTGGCACGTAGTTAGCCGGTAATGCAATAAAGTGCGTCCTCGGCTGCATTTCCTGTAGCCGCCGTTCATCCTTTATAACAGAAGTTTACAATCCGAAAACCTTCTTCCTTCACAGCGTTGCTCGGTCAGGTTTCCCCATTGCCGAAAATTCCCTACTGCTGCGCCAGGGCAATATCAGCACCAACCAGAAGGTTAGACACCGACAACTTTCTTCAACTCCAACGTACGTGAAAAGAAAGAAGCG
+
670438027.9/-911257696)3'*%*.,-07.---1-*-%,'.)(%.021104.+2,+,%'111...-/+1.0*,.'&*),,+-235455127989:5:;8170.,+(''+./343*2)/&(&(*160.03,1++,%($((**11.15226./110122624./-,/7-/432'*+('+,43:57--211232;03'(%3--,,+.3157918/+/3:80;7)$')'(,2168;897:2:55;:5663781-.-)0116::9590,/-***&()*334421.-2960'%()*11/56/0001:<71147667.:6.,575;53//*1*+8.//:6709/-(+---6,+*(%((*.+046**&*',)(*0++*'%&&/-...-'%2529133457048)*-542/514.31+/-013553/12466712./%+$44368)79-,)+&.,,0/.01140+11245)577780/-+*+,,.4687886'%'&))-/,),(')*,967973323+$()(2*.,531732455*.%''9+*,).*296,*,,**,+2.-.1./03/004'0.082)(,-4889/*+9-0/01<;468<617+.%&0.*12343477(+05(+((+++/.*156354520626/01////)(245::./.680+2)*%''(,./65886393,+()(&%&++5.4644622*'-++.1274,+'&#',$*+(2:)/(30+**&&%'*00+2-;.+*''*/*+15757827-&'-+*-1),&).,2:98864$%)(+-56:960+,+-6-,.380,3**)--0601.18*)$'(-0/-++'+.006.-..+-///480),0*50..)+,5121+)&)**.-4.22+(**)/6('(%&.0,+0.044596:;423/48*+347-,,4/82+3-01841,62:78473112/31-4042546-7*(,'*600030..)*+*)'+,458/2-,.**)*1//&&-+,65+&-&)+),(*.1+.*%(%(/*8620.-),.*-3.5;*&*(+3:/.4342'%&%),<;-10:50/*-17/476<6383,./*%'%&''()))+-'535+.1*8,.42*&',$*,(*02..137+&&('',.,)&&$&)'%*,*,+67)-0+,/)%(('*-')'&%+%))36:5871-/0;;18;.-%'((,$%&%)(*+-&-/.*%*-)$&$'&$
@786a2417-ac56-48c4-94e7-fbf2e36f8197 ch=70 read=127326 start_time=2019-12-13T14:56:14Z barcode=BC01 runid=2c9cf7bc05858273f10e7d7ec552fc0bd742dc3e
CCGGTTACCTTGCGACTTCACCCCAGTCATGAATCACAAAGAGTGGTAAGCGCCACTCCCGAAAAGGTTAAGTACCCTCGCCTGGCTGCAGCCCACTCCCCATGAATTGGTGACGGGCGGTGGCAGGCCAGGGGCATGTTCCTGTGGCATTCTGATCCACGATTACTAGCGATTCGACTTCATGGAGTCAGTTGCGAACTCAATCGTTGACACTTTATGAAAGGTCCGCTTTGCTCGGGTCGGCTGCTCTTTGTATGCGCCATTTGCAGCGTGTTAGCCCTGGTCGTAAGGGCCATGATGACTTGACGTCATCCCCACCTTCCTCCACATCACTGGCGGTCTCGCTGAGTTCAGCCCGGACCTTTGGCAGCAGAGGATAGGGTTGCGCTCGTTGCTAGGACTTAACTTGGCATTTCACAGCTGAGCTGACGACAGCCATGCGGCACCTGTCTCACGGTTCCCGAGGCGCATTCTCATCGCCAGCTTCGTGGATGTCAAGACCGTTGGGTTCTTCGCGTTGCATCGAATTAAACCGCATACACCGCTTGTGCAGGCCCCGATCAATTCATTTAGGTTTTAACCTTGCAGCCCGTACTCCCCAGGCGGTCGGTAACCGTGCTCGGAAGCCACGCCTCCCAAGGCACAACCTCCAAGTCGACATCGTTTGCGGCGTGGACTACCAGGGTATCTAATCCTGTTTATCACGCTTTTGCCTGGGCGTCGGTCATGCGTCAGGGGCCGCCTTCGCCGGTATTCCTCCAGATCTCTGCGCGTTTCACCGCTTTACACCTGGAATTCTACCCCTCTGCGGACTCCAGAGCACGCGGTATCAGATGCAGTTCCCAGGTTGAGGCCAGAAGTTTCGCATCTGACTTAACAAACCGCCTGCGTGCGCTTTACGCCCAGTAATTCCGATTAACATGCACCCTCCGTATTACCGCGGCTGCTGGCACAGGTTAGCCGAGTCTTCTTCTGCGGGTAACGTCAATGAGCAAAGGTATTAACTTTACTCTCCCCGCTGAAAGTACTTTGCAAGCCCGAAGGCCTTCTTCATACGCGGCATGGCTGCATCGAACTGCGCCCGTTGTGCAATATTTACTGCTGCCTCCGTAGG
+
32%.13+/140&-'&-/.,),/8++*41**)*64400-4-)'*)-20/1*./62)+--/*&)3,)+,0-2+&&&*(''-)++*)&%'&(.&67-$&'-+*''()&&+&'%%(./,15402)%$'%0.1-$,,(&*%-%*4,((+*,4-')+-/.223,)++,0,(&%%((+20.'&%',93+++.))+,&,1,('((./0,/'&#&$&',/()+2+,..-,,'.*,'%'4//$&')'&%,))'(*''*)+6/,(--/689;/:2.,,&,,)((*('&+-**38;941/&.15083200,-))%$*.17799:1990)021:/4./*&')+,,1,1++.71116*+--%*16.),3.+381.+(*0+7+-&5-,(-+**((--490-%%*+.6.)*$%+-+&%#&$')(+,111;70+('&&%)%,-02556,-++5+'0*/%.-&)*%&(+-2.31921/4*()+(*')$/6+,+'+'$(&%%%(*%&-.523)+-,/.,$$''(%(.+42.013461810.58...6.9;92*$%%&&(%,7*--4-1-1%'+.:4*''()406/.(,2-'()075*/&($&%##%%'))$,*,*1,+)-/79576+'$&'%$&&(&'*,,.,.*/63546:08*')%/***+*'+,)./-..0/,)-*0634;5+/091&2)7,55/7:187--.90,,'*765478,)*((+(*-/*%$&$%()43458.8/.&)%+*-3(+88.04$'**,.)/-*)/,273630))(,--485241/-15<444/'*,.8,+(*,,-0-(*))+&141.,-+)*+))-07(+$+%(+.+-**())))*,.*+)+&,-4++,**-*'.0-8,))'&,8*-&**2)&&'(0-8065;878'*,,/176671223+(('),'*+,+2180-+,0402)$%%(+.7-,./(*,*0-13-/,61/.0.--*&)(+.-++*5-*&&&)'-,5.,((,*-))1:704.0-,)'&//9.*)'(**)+().*%%&'(-4;1*.51,2.*,+-..*%,*+%.0)()++/.659/-5/(&&)&(*...0-&(&')*34)&%%(&').3.-20,,-*2+-'-6(&(+',/138,54.0673
@4630286a-aefe-4b9a-b2a8-e9ed58f435b0 ch=99 read=196526 start_time=2019-12-13T14:56:13Z barcode=BC01 runid=2c9cf7bc05858273f10e7d7ec552fc0bd742dc3e
CTCCTACGGGAGGCAGCAGTGGGGAATATTGCACAATGGGCGCAAGCCTGATGCAACCATGCCGCGTGTATGAAGAGCCTTCGGGTTGTAAAATTACTTTCAGCGGGAGGAAAGGGAGTAAGGATGTACCTTTGCTCATTGGCGTTACCCGCAGAAGAAGCACCGGCTAACTCCGTGCCAGCAGCCGCGGTAATACGGAGAGTGCAAGCGTTAATCGGAATTACTGGGCGTAAAGCGCACGCAGGCGGTTTGTTAAGTCAGATGTGAAATCCCCGAGGCTCAACCTGGGGCTACTGCATCTGATACTGGCAAGCGAGGAGTCTCGTAGAGGGGTAGGAATTCAGGTGGCGGTGAAATGCGTAGAGATCTGGAGGAATACCGGTGGCGAAAAGGCGGCCCCTGGACAGCGACGCTCGGGTGCGAAAGCGTGGGGAGCAAACAGTTAGATACCCTGGTAGTCCACGCCGTAAACGTGTCGACTTGGGTTGTGCCCCTTGAGGCGTGGCTTCGAAAGCTAACGCGTTAAGTCGACCGCCTGGGGGTACGGCCGCAAAGTTTAAAACTCAAATGAATTGACGGGGGGCCCGCACAAGCGGTGGGCATGGTTTAATTCGATGCAACGCGAAGAACCTTACCTGGTCTTGACATCCACGGAAGTTTTCAGAATGAGAATGTGCCTTCGGGAACCGTGAGACAGGTGCTGCATGGCTGTCGTCATCGTGTTGTGAAATGTTGGGTTAAGTCCCGCAGGCGCAACCTTATCTTTGTTCCAGCGGTCCGGCCCGGGAACTCAAAGGAGACTGCCAGTGATAAACTGGAGGAAGGTGGGATGACGTCGAAGTCATCATGGCCCTTACGACCAGGGCTACACGTGCTACAATGGCGCATACAAAGAGAAACGCCTCGCGAGAGCAAGCGGACCTCATAAGTGCGTCGTAGTCAGTTGGAGTCGCAACTCGACTCATGAAGTCAGAATGTAGTAATCGTGGATCAGAATGCCACGGTAGATACGTTCCCGGGCCTTGTACACACCGCCCGTCACACCATGGGAGTGGGTTGCAAAAAAAAAAGTGAGTAGCTTAACCTTCGGGAGGCGCTTACCACTTTGTGATTCATGACTGGGGTGAAGCCGTAAAAGGTAACCGG
+
335/01315*&),./01249656-,1/*4-,.'41830-+*&)-0'-.../4445'59478::45553523400(''03183/2609/0/970,1,,-47/-//)1/),+.3'+*'%&'+,,--0,,-../5**676(1(1&6238+-60&.'%*)$+(&/0929000.2,,,2.0257.04343301.0,-*()../-+%(+-/2/----6.7.2/-0,1-133:86852393+,22-0.0,40/(-6<3,6-9-439-/4:87569/.0771,(-))*-+&,&%&1/*))&)#%))--,,,2246;5571-.*'()%((-*.1/5/(336-./1'1+/61(*1+)%(+5020:5/04585.+)-/33:/.-&+&&*+5372/3/./.6.*03.*/85,)/72,&%%&''+(&'&*3457.02,*+-5890*'+,.4&0-.41//::507,+1220015/*,14;9:9+&,+-557852//(3//5-2,21/''),.0963457/.2.$'-,),-05//3217371991.3/.5:5692*&&(53365,..:.+)5.+43'./4.962,$$(-225525:8328*(*&&(')2-9742''&,-52<:789<1/00012+*'&&+*'-23-0-+/,+.+2))(%&12.7-'),.,0--87.22.*-,03..70000/)-7-.:070866998320'*&(*3001125:69996342*+./21481126:843586<96:544502&%)'(.4352'1,-,,+/,5.+,)&%%%&'--3..0,9*,65,41286;-/,**-./37912,+,,-&)(*6/.3+.-*,/398+-239664%+'&'5122.++*-.*(-)**+/4/3334,,.')-0588486:648301//3259+(+&))$%%'+,7120,((%-33'0371/504/015269;9::3.,+,1$1%8((&)*+$&'-,00-'*)+,,+1//04-/+20-&%$&(-)+,45;:9632.944:806160+).,.04668)(-/-./1300172313:30;;./-,,*.:8;8:.)'*-,(.9*-45888461*,()%&,+-/013332:8;8/;6/30-3435034../11,.-11719888712*23-++.&).0-5:2*(--/44.25
@199c715c-6906-47cb-b0d9-bb23baaa3a74 ch=258 read=88667 start_time=2019-12-13T14:56:19Z barcode=BC01 runid=2c9cf7bc05858273f10e7d7ec552fc0bd742dc3e
CCGGTTACCTGTTACGGCTTCACCCCAGTCATGAATCACAAAGTGGTAAGCGCCCTCCCGAAGGTTAAGCTACCACCTGCTTCTTTGCAACCCACTCCCATGGTGTGACGGGCGGTGTGTACAAGGCCCGGGAACGTATTCACCGTGGCATTCTGATCCACGATTACTAGCGATTCCGACTTCATGAACAGAGTTGCAGACTCAATCCGGACTACGACGCACTTTATGAGGTCCGCTTGGTCAGCTTCTCTTGTAGCATGCGCCATTGTAGCGCGTGTTAGCCCTGGTCGTAAGGGCCATGATGACTTGACGTCATCCCTCCAGTTTGGCAGTCTCCTTTGAGTTCCCGGCCGGACCGCTGGCAACAAGGATAAGGGTTGCGCTCGTTGCGGGACTTAACCCAACATTTCACAACACAGGCTGACGACAGCCATGCGCAGCACCTGTCTCACGAAGGCACATTCTGCATCTCTGAAAACTTCCGTGGATGTCAAGACCAGGTAAGTTCTTCGTTTGCATCGAATTAAACCACATACTCCACCGCTTATTGCGGGCCCGTCAATTCATTTGGTTTTAACCTTGCGGCCCGTACTCCCCAGGCGGTCGACTTAACGCGTTAGCTCCGGAAGCCGCGCCTCAAGGGCACAACCTCCAAGTCGACATCGTTTGGCGTGGACTACCAGGGGTATCTAATCTGTTTGCTCCCCACGCTTTCAGCACCTGAGCGTCAAGTCTTCGTCCAGGGCCGCCTTCTTCGCCACCGGTATCCAGATCTCACCGCATTTCACCGCTACACCTGGAATTCTACCCCCTCTACGAGACTCCAAGCTTGCCGGTATCAGATGCAGTTCCCAGGTTGAGCCCGGGGATTTCATCTGACTTAACAAACCGCCTGCGTGCGCTTTACGCCCGGCGTAATTCCGATTAACGCTTGCCCTCTCCGTATTACCGCGGCTGCTGGCGCAGGTTAGCCAGTCTTCTTCTGCGGGTAACGTCAATGGTGGTATTAACTTTACTCCTTCCTCCCCGCTGAAAGTACTTTAACCCAGGCCTTCTTCATACGCGGCTGGCTGCATCGAGCTTGCGCCCGGTGCAATAGTATTCCCCACTGCTGCCTCCCGTAGAGACAATATCAGCACCAACAGAAAGGGTTAACACAAGACGCGACAACTTCAGCCAGCAATGGCGGG
+
2++/$+%(&)$/+(+/)//5---1.**.:914002,+*,+40'/,602*++-18(+,/1+*0).*7-'),-10.%).+',*1-572&*'%+./&*)7;-,75050.,)')///5;753/0(.45.80:)-.,9:96988<6238(8)7-22;::5554(),/2-;-+)**()%390-*+,1/2555(/*,/*-04&%$%)2.3*922(30250/.//33-$)&*))*+,,1+24-*.+&')*$%',1+0*,/)('%+./2;;<<8:83,.)*&+,.+-()(28,/4342/5/-*.+-/),)++*)**,--.07:9/,-,'*-*.-0/%&&+/5565++5/.039927-&,1,.51421219;989997*50750)5+29364796121-.,4,)&%%)#'&&0424197-/675+)*''43220/./312350-,+&'&++)330465/.&)'*1.1-01224,'$'(+:67-./873027/6/18<;:/6156/08;55820'1/<963/*+/+*//46-6,4-6<:::66-0(./28-/1-/33%3'(+210180*/8495:2,,-*&(.4:,4727.8--*.33**1.405::+-/6206412,,+.13/,-.,60./4-(+*'-&'+'+,3;982.,4,+,-5-4//6+5112//-++-,+01'*(+,77:530148*868+12542.4...3/1'(*-541*+.-1/:6+$$&)01//0,/,,.31...+..0-6**798/5/1703-+117:;670),+$*,(((./0-/$%(*,)07:.689-04/114:88,3+2*.-/18984,--+)'(++1.3'1)-+1,,5.'**(8834577515890:2,-406./317.*(-0&1,-+2685221243538:24:18<+**))20/*,))$,+19.)(%'&*22.3.-427260.++'&+.,-./-.&'&0**7;75050128;58.-0*0-3+++0-))2',576;0..,00($(()/:8//,((-,0220./-+18801238.95-+1:9,+.01180..&-**%)&.4(((,*//1/5;402,,),),,')01034-56($'(,6-2445*(%(')*+*+$*-1,334-%))+1668:393)+6/1(&,.1/..41...-/./,,,+/1))-3.2,4.*+/*&,/'3'*,1-)*+%%$)(.1705%&$&$%&
@e5e627ae-5db8-4f9f-bb90-9cc69d92a449 ch=409 read=69040 start_time=2019-12-13T14:56:17Z barcode=BC01 runid=2c9cf7bc05858273f10e7d7ec552fc0bd742dc3e
TTGCTGTGCTTCCGTTCGGTTACGTATTGCTTGTCGGTGTCTTTGTGTTAACCACCCTTGTCATCTATCTTCCGGTTACCTTGTTACGACTTCACCCCAATCATCAGCCCTTAGACAGCTCCTTCCTTGCGGTTGGGCACCGGCTTCGGGTGTTGTTATCAATACTCGTGTGGTGTGACGGCGGTGTGTACCAGGCCGAGAACGTATTCACCGCGACATGCTGATTCGCGATTACGCGATTCAACTTCATCAGCCAGTCGAGGTTGCGGGCTACAATCCGAACTGAATGGTTTATGGGTTTGTACCCCTCGCGGCTTCGCTTCCCTCTGCACCATCCATTGTGGCATTGTAGCAGGTCGCCAGGGGCATGATGATTTGACGTCATCCCGCCTTCCTCCAGCTTGTCACTGGCAGTCTCGCTAGAGTCCCCAACAATGATGGTAACTAACGATAAGGGGTTGCGCTCGTTTGCGGGACTTAACCCAACATCTCGCGACACACGAGCTGACGACAACCGGCACCCACCTGTATCCCATATAACTATCTCCCCATCTCTGGAGCTATGGTATGTGGGAACCTGGTAGGTTCTTCGCGTTGCTTCGAATTAAACCACATGCTCCACCGCTTGTGCGGGCCCCGTCAGCACGGGTTTCATTCTTGCGAACGTGCTACTCAGGCGGAGTACTTATTGCGTTAACTGCAGCGCGAACTTTGACATCCAACACTTGGTACTCATCGTTTACGGCGTGGACTACTGGAATTATCTAATCTATTTGCTCCCCCACGCTTTCGGGACTGAGCGTCAGTTGCAGGCCAGATCGTCGCCTTGCCACTGGTGTTCCTCCATATATCTGCATTTCACCGCTTCATGGAATTCCACGATCCTCTCCACCGCTCTAGCCTTGCCTGGTTTCTATGGCTTACTGAAGTTAAGCTTCAGGCTCCTAGACCCTTGCCGCCTGCTCCCTTTACGCTTAATAATTCCGGATAACGCTTGCCACCTACATATTACGCGGCTGCTGGCGCGTTAGCCGTGGCTTTCTAATAAAGTACCGTCACTCGGCTACCATTTCCTGTAGCTTCTTCCTTTATAACAGAAGTTTACAATCGAAAACCTTTCTTCCTTCACGCGGCGTTGCTCGGTCAGGGTTTCCCCATTGCCGAAAATTCCCTACTGCTGCCCGTG
+
&$$$%)+'-12)%*/51&/,4+.&1'+)))0..0.+**',-0:9-+,,2,3))$')&')(*406564,,5-38584;1384:-3-*,4123:3/2*($5)2399-,'-'#%%&%/0(,,+/+0,+%'%')3865*1/,(),,1+.30*,*&&*''1513/3**%%'--0/0+%++,-//*,)-.0&'&''*(/*4,((-*451%*)/414686:98986&01.(0,)%,,*0)&%%&+*/2*&&(-,5(,%&$&*,0112*/),/,4*1*0-0*4.-20.((+&(()'213:9+0.-,)(&##&+2.-+1')'(-4;523382:4243011279;:,),)&'%')$'%'(*))&*()&#%%),120/37110(%1-''.3.---+6/,)1359598570,,,3-13576292/28654.-00+-0118;*3(-.1,,.2030-/0/./--/-.2*366,1..,.29509.,03980,--.)/,'-2,41./.%,./121+,*%((-./46335/45$&(,.5+(*-,+*+,+12.1720../,-,(036*--/2239;/,*++02,(),61./'&')+6363)+,.389;:34.3&&(*+8.7,0*/8-;;//.-*../7-.:2415000-++)/101++/*'+%(%,05;;868:002./((')).$+(%(+0*+4,*'%&(*(*)&+'&(+,5060551$))'(%&%%.9/,-7563-4//-,.**.-(+--+545284)(++**406/440)*$*%%(**/0/1:15**1:/,0227:80-10,6:**&11(021/*-442&***'(%%.23..25979710+*,*16'+/3442473+*-5--./333&$((*3:4689/,)&&$%*)/)2+6-+++.00.-.00.)/0-111/,,+)('',2/3/3:/.325/90/9010-/,+.42**,484/2100/'%&'48;636113/4:......-*2/+,+)'$-.65:672+1-.3-3.1.1/-361272.-*--28,/(+.42//,-0.-*,'+.)*-50030,,01*%+/+.3,+1/7:7:9*.10-9.-+2/345+1*3*'$#'..1333,(2.)(%$&'$)&)65.,.03.5)*561-*+32341.+391,/+/+6472801242<:;-591/;+29:/&(*,10-03520227+(')(),1-59-,,&
@4c28544c-db26-41d0-8ee0-42564a70e9cb ch=85 read=132649 start_time=2019-12-13T14:56:28Z barcode=BC01 runid=2c9cf7bc05858273f10e7d7ec552fc0bd742dc3e
CCGGTTACTTGTTACGACTTCTTGCCCCAATCATCAATCCACAGCCAGACGAAGCTCCTTCCCTTGCGGTTAGGCCACCGAAGATTGTTATCAACTCTCGTGGTGTGACGGGCGAGGGTGTGTACAAGGCCGAGAACGTATTCACCGCGACATGCTGATTCGCGATTACTAGCGATTCCAACTCATGTAGTCAGGTTGCAGACTGGTGAACCTGAGAATGGTTTTATGGGTTTGCTTCACCTCGGCTACTTCCCTCTACCATCCATTGTAGCACGTGTGTAGCCCAGGTCATAAGGGGCATGATGATTTGACGTCATCCCGCCTTCTCCAACTTGTCACTGGCGGTCTGCCGCTAAGTCCCCAGCAATGATGGTAACTAACGATAAGGTTGCGCTCGTTGCAGGACAACAACATCTCACGACACGGGCTGACGACAACCATGCACCACCTGTATCTCATATGGCTACCTCTCCATCTCTGGGCCTTTGTAGGTATGTCAAGACTATAGTGAGTTCTTCGCGTTGCTTCGAATTAAACCACATGCTCCACCGCTTGTGCGGGCCCGTCAATTCGCTGAGTTTTTTTCTTGCAGACGTACTACTCAGGCGGAGTACTTGTGCGTAACTGCGCGGCACTGAAAACCGACATCCAACGCCCAATGCTCATCGTTTGCAGTGGACTACTAGGGTATCTAATCCCTATTTGCTCCCCACGCTTTCGGGACTGAGCGTCCGAGTTGCAGGTAGCAGATCGTCGCCTTCGCCACTGGTGTTCCTCCATATATCTACGCATTTCACCGCTACACATGAATTCTACGATCCTCTCCTGCACTCTAATGCCTGGTTTCTATATGAAGCCACTGAGTTAAGCTTCGGGCTTTCACCACAGACCCTTGCCGCCTGCTCCTCTTTACGTAATAATAATTCCGGATAACGCTTGCCACCTACGTATTACCGCGCGGCTGCTGGCGTAGTTAGCCGTGGCTTTCTATCAAGTACCGTCACTCGGCTACCATTTCCTGCTTAGCCGCCGTTCTTCTCCTTTATAACAGAGTTTACAATCCGAAACCTTCTTCCTTCACGCGGCGTTGCTCGGGGTTTCCCCATTGCCGAAAATTCCCTACTGCTGCCTCCCGTAG
+
64&304,,,.'+*')//339--+&,25+-1-/214*3')4,+'%'%*+*0()(&(*3,4.60((/,-.658+.*()&*1&'%&#)(',5.0021.*--.,0192116585::7-''()---//*2610,2-(*+.51.138<8899683573888897774111136.,)')-00657*/*'(),-020-06$(,,/+.(*+++&'*),23(&&,-.64609:;.121:479;,28<86682*&$$&$&(.-6,-/-(--,97/-3/()%&'$(**)*(&&')&%%-011242.-66./120121+/91/166778,8.*(018<5*.+(*+/:011176586,1*&%#'(&%(--+-167*+%)&-'*).2314:+,,1,0133,*+)113249976<56'522++))+4--/,./+-00-(,++*'%&&()357.76+4*,)---2-0.2-2245*-*,&./1(2514060.0.-*'*.+,2.74',$(&&(,,35,*++(&'++(5+*14;8:<957434-0152((*'-*9097,-+,-0346012-*,),-,4/2*,+**15746:,$#&&%20.1285*'('(+%',4-.++,,,14&&'---))))(+'%,,-*/()+/,,%$*%,,42,*,-*,11566:512&/&(%$'$%%')-/01216*',%)&1833/(12.,,-,/05308112()%-7*(/,267,&*((,1**3:;+.%'$31/*/&&%+*5.3),(''*+',../156046/02()42438:99:;785.4022999852211/3;:/799677/1','')*(0+&$&)*236967456334-./030.,,/60297:90+*-'(()(%($#&%()')001&./41',4-153+(((*-//58://1-02069,,23394/89/*0+*)2,/0**0.6.1/5/-/*+(**//19.0,(&+&)'+*-17431-/411356341-..0241-0/4776427.+)((%&%(%*,2025./0.0///)1))/95/,-)''&&$&(''1//42/2+(-3-98/.312&*&,);9688;83*(13*::8;87;63373)0013:7-2.,*.,'..*+6,298/'+,*04/,1231185,)+--,12005.28*.4.5
@b1a61c84-eb20-432f-a279-923efa1c3be0 ch=334 read=157179 start_time=2019-12-13T14:56:24Z barcode=BC01 runid=2c9cf7bc05858273f10e7d7ec552fc0bd742dc3e
CGGCTACCTTATTTACGACTTCGCCCAATCATCAATCCCGCATAGACATGGCTCCTTCCCTTGCGGTTAGGCCACCGGCTTCGGGTGTTATCAACTCTCGTGGTGTGACGGCGGTGTGTACAGGCCGAGAACGCGTATTTCACCGCGACATGCTGATTCGCGATTACTGGCGATTCAACTTCATGCCATTCAGTTGCAGACTACAATCCGAACCTGAATGGTTTTATGGGTTTTGCTTCACCTCGCGGCTTCGCTTCCCTCTGCACCATCCATTGTAGCACGTGTGTAGCCCAGGTCATAAAGAGGGGCATGATGATTTGACGTCATCCCGCCTTCCTTGGCTTGTCACTGCCCAGTCTCGCTAAGTCCTAGCAATGATGGTAACTAACGATAAGGTTGCGCTCGTTGGACTTAAGCAACATCTCACGACACGAGCTGGCGGCCATTGCGCACCTGTATCTCATATAGCTATCTCTCCATCTCTGGAGCCTTTATGAGTATGTCAAGACCTGGAATGGAGTTCTTCGCGCGTTACTTCGAATTAAACCACATGCTCCTGCTTGTGCGGGGCCCCGTCAATTCCTTTGAGTTTCATTCTTGCAGACGTACTTTCTCAGGCGAATTACTTATTGCGTTAACTGCATACTGAACTGACGTAACCTTAGTACTCATCGTTTGCAGCGTGGACTACTGGGGTATCTAATCCTATTTGCTCCCCGCTTTCGGGACTGAGCGTCAGTTGAGCCAGATCACGTCATCGCCACGCCACTGAGTGTTCCTCATATATCCTACTTTTCACCCGCTACACATGGAATTCACGATCCTCTCCTGCGCTCTGGCTGCCTGGTTTCTATGGCTTGCTGAAGTTAGAAGCTTCGGGCTTTCACCACCAGACCCTTGCTGCCCGCCTGCTCCCTCTTGCGCCCAATAATTCCCGGATGGCGCTTGCCACCTGCGTATTACCGCGGCTGCGTAGTTAGCCGTGGCTCTAATAAAGTACCGTGCGTAAAGCACATTTCCTGTAGCCGCCGTTCATCGCTATAACAGAGTTTACAATCCGAAAACCTTCTTCCCTTCACGCGGCGTTGCTCAGTCCGGGTTCCCCATTGCCGAAATTTCTGCTGCCTCCCGTAGAAC
+
%&')+,/3.8*.0(%+*+-2*)%(&'//233:626,/,*%,&-$)+)%)&/0/47*305)0/))**-*)1252074*4--5.(6./-.6223/0*))')13/54324/-,/+-0-+(&*('(**+(')-.620+-/1/:7459;33210/../21.343.1.*//,.0'2//.23,(*+/3035666(-(#&*01.0,/-/.*,).),.((4.0)+'*(44:4:0.017218:++1464*/6471-0/,/31-//20:0,75300163:33/.:,*++*(,---.'()*,'&&+')*6577*+&.,2-005233216;2./101113;7,.998++%%$&%(++++1-//,(**'//3(+/766++*-)$&&&(1*,-..512866797311.(,*+/,/7777/3:.30,1()$#&(+,//531-00(+%&**+*)*)&('))(*'&)&*%')))..2487+1.-,.//2643300()*131+4*))...9201-,/10/*++*//0.1.(&(')+0..2;9952..-)-40'04:5&)+.*,7/30--/++,+1+'''(($/)*)01(173**455:9;9-31.-'+-8700;;182.0'+,/,-'('&((()$&-2'*./+(*0,.2/+,)2-5-3403.-+1131,*(((2/1/2*%$%&++*-221/3)+/5)-%3133:<653245)6/)+-2634:402/+/1+(-,567,&'%%%+,99.1+,+--,..)-2+&%*01//232-//32('#$&&%()01,(%%$)+)6;8224/215040)-*'$%&'/+21*(,2+*&'$((+')2++$&(*026330354-,(**+-&)+8847213/9+)()*%%$%%#(1020-4..%(&&)-20'3622:50,,,),(//:8</50--00.9)+21....26&+-17)2/53.2..1-2-2,(-62+)()%&'('.-)211+1)--.3+/3-,3-*&&%%$(*..,,031*-''''%+3/-,(&)**1.,'$$'',+#'%,*,77/+,((()//67:88;,*+,$&.*,/,1)(,))3:(,.103*(,67-22//36488+8;2++%#(''&++('+.()+0((42,5-8/)&((*0+%))&')&(&&''%).+06)*4+*&&&
