# Supplementary material for: De novo species identification using 16S rRNA gene nanopore sequencing
Source: PeerJ. 2020 Oct 21;8:e10029. doi: 10.7717/peerj.10029 (PMC7585375; doi:10.7717/peerj.10029)
Supplement: Supplemental Information 3 [file peerj-08-10029-s003.zip › pass_fastq_runid_2c9cf7bc05858273f10e7d7ec552fc0bd742dc3e_402.fastq]

@89996aa4-6de9-471b-9c84-648e5fd34c11 ch=107 read=180410 start_time=2019-12-13T14:56:54Z barcode=BC01 runid=2c9cf7bc05858273f10e7d7ec552fc0bd742dc3e
CTCCTGCAGGCAGAGTAGGGAATTTTCGGCAATGGAAACCCTGACCGAGCAACGCGTGAAGAAGGTTTTCGGATTAATAAACTGGCGCATAAAGGAAGAACGGCGGCTACAGAAATGGTAGCGGTGACGGCACTTTATTAAGCCACGGCTATACGTGCCAGCAGCCGCGGTAATACGTAGGTGGCAAGCGTTATCGGAGTTATTGGGCGTAAAAGAGGGGCAGGCGGCAGCAAGGGTCTGTGGTGAAAGCCTGAAGCAACTTCAGTAAACCATAGAAACCAGGCAGCTAGAGTGCAGGAGGAGGATCGTGTTAGATTCCATGTGTAGCGGTGAAATGCGTAGGTATGGAGGAACACACCAGTGGCGAAAACTGACGATCTGGCCTGCAACTGACGCTCAGTCCAGCGTGGGGGGTAACGGATTAGATACCCTAGTAATTTTTGCCGTAAACGATGAGTACTAAGTGTTGGATGTCAAAGTTCAGTGCTGCAGTTAACGCAATAAGTACTCCGCCACAGGTAATTACGTTCGCAGAATGAAACTCAAAGGAATTGAGCGGTACACAAGCGGTGGGCATGGTTTGGTCGAAGCAACGCGAAGGACGCCTGGAATGTGACATACTCACCAAAGGCTCCAGAGATGGAGGGAATAGCTATATGAGACCACGGTGGTGCATGGTTGTCGTCAGCTCGTGTCGTGAGATGTTGGGTTAAGTCCCGCAACGAGCGCAACCCTTATCGTTGGTACCATCGATAAGTTGGGGACTCTAGCGAGACTGCCAGTGACAAGCTGGAGGCGGGGATGACGTCAAATCATCATGCCTTAACAGTCTGGGCTACACACGTGCTACCACAATGGATGGTGGTGCAGGAAAAGCCGCGAGGAATTGAAAGCAAAACCCGCGGAAACCATTCTCAGTTCGGATTGTAGTCTGCAACTCGACTACATGAAGTTGGAATCGCTAGTAATCCTTATCAGCATGTCGCGGTGAATACGTTCTCGGGCCTTGTACACCGCCCGTCACACCACGAGTTGATAACACCCGAAGCCGGTGTGGCCTAACCGCAAAGAGCAGCGGCGAAGGTAGGGTCAGCGATTGGGGTGAAGTCGTAACAGGTAACCGG
+
-44.*&%$()&),,-../0+*)./35/*%($'***,+),0-,//2214366)-'-*00)-',,+,/65./&5&5++($$%#%&$%&%()+04+0,02039716.+2-0/8),&--.32-'('%(),22((%$'),0*..33&12-..301)&%()22583/3,-/10120,:,-,75650434:67734021/.2%-')3.,8099<;9.;50(((.1**,,8;8.81.-00)04-.-.--221'+,,).744*2()+0*.*($',.4'2868.)..)$$$()+(((()'(,-20*+,(++&'*))+***)'%%,'5*7***)($$(),.,+.5-,.-2'')/,-/+00/'2,+*-(2216916/))431-),,../..146684333,/001147786805*))+,35160)&##'()0'+-+-9884;**-(0*(/---)+153:;:47112../0/575*.,,,3254:989/7*-8:913473323.53302//01-,/1(4-/043,/,%'(&''%(&&'*0275-/./3750290.3:.62((($($'#'&(((()+-(2*.0/1)+)*-01/045&'*&))1(,,).--+/+*&(*&+'%'+'(+$.'()*,,.1*%'',.+-4-*0&%&))+,2/--((+.--)))*-1-.**+(%&&).()1./.,,*-0/*+,58:4465678667237848:73<3;8895*)+,1/+.0,3((.001215:+-)+,530:,.-%/888*(''(1+25+660.4531)()++-+*6,07,/,,.024,-/1.+'&$')4114330-35690..399.3,2/)-*0&&&,..2/--..-*-'+-0/,,(+)*,28458232'&*././&*&('%'%(2,0*&*')'-)(1.)'/1:8419*&$$$0((3:89;555178<9'2'3)&)%&24/-++%**5***)))*-./-,-2/3443501+'&('&).'/)*-:-13543243808,,/-,87899844(-024.2*+*+*255171//1))'.,(*+&')-554373+3/++-4/087240'%)+,+7:62//18(),,1244-(%'+2*4-1.1/-..0.*%.%,.30+((((-/')))(&)+&366353
@46eab9b7-f57d-452e-9035-8bf11888a45b ch=347 read=96825 start_time=2019-12-13T14:56:52Z barcode=BC01 runid=2c9cf7bc05858273f10e7d7ec552fc0bd742dc3e
CTCCTACGGGAGGCAGCAGTAGGAATTTTCGGCAATGGGGAAATCCTGACGAGCAACGCCGCGTGAGGAAGAAGGTTTTCCAGTTAACTTCTGTTATAAAGGAAGAACGGCGGCTACGGTAGTGGCCAGTGACGGCTGCTATTAAGAAAGCCACGGCTAACTACGTGCCAGCAGCGCGGTAATACGTAGGTGGCAAGCGTTATCCGGAATTATTGGGCGTAAAGAGGGGCAGGCGGCAGCGGGTCTGTGGTGAAAGCCTGAAGCAACTTCAGTAAGCCATGAAACCAGGCAGCTAAGTGCAGGAGAGGATCGTGGAATTCCATGTGTAGCGGTGAAATGCGTAGATATATGGAGGAACACCAGTGGCGAAGGCGACGATCTGGCCTGCAGCTGACGCTCAGTCCAGCGTGAGGAGCAAATAGGATTGAATACCCTAGTGGTCCACGCCGTAAACGATGAGTACTAAGTGTTGGATGTCAAAGTTCAGTGCTGCAGTTAACGCAGTAAGTACTCCATTAGTACGTTGCAAGATGAAACTCAAAGAGGAATTGACGGGGCCCACTGGCGGTGGGCATGTCGGTTTAATTCGAAACAGCGCGAAGAACCTTGCCAGATCTTGACATACTCGCCAGGCTCCAGAGATGGAGAGATAGCTATATGAGATGGGTGGTGCATGGTTGTCGTCAGCTCGTGTCGTGAGATGTTGGGTTAAGTCCCGCAACGGTACCAACCCTTATCGTTAGTTACCATCATTAAGTTGGGGACTCTGGCGAGACTGCTGATGACAAGCTGGAGGAAGGCGGGGATGACGTCAATCATCATGCCCTTATGACCTGGGCTACACGTGCTACAATGGAGTGGTGCAGAGGAAGCGAAGCCGCGGTGAAACAAAACCCGCCCGAGCATTCTCAGTTCGGATTGTAGTCTGCAACTCGACTACATGTGAAGTTGGAATCGCTAGTAATCGCGAATCAGCATGTCGCAGTGAATACGTTCTCGGGCCTTGTACACACCGCCCGTCACGAGTTGATGCTGCAAGCCGGTGGCCTAACCTGGGAAAGGGCTGTCTAAGGTGGGATTGATGATTGGGGTGAAGTCGTAACAAGGTAACCGG
+
//42-&).50)-1//2+**,),%*(18;547760;541*''((+.4-,+*(,%)-'20395213-----5((*-2.:78-***/)(&(+/55/80//:3**-+-,163252-8.+()*'%''++006'/01,,-&**%*,&.,-')051-.5%'+(/1.1++'+*-0967:0/./.-3.,4954534))&*.41241233:673./*(&+++0.662//27;1+*,-*-,/9;97;7415'04,220.,)*%,'&'/1/1,,*),,)')*++,4:*./***+62.2.151--,++((*.6886*+(+-277+3.*-*0,66,-,--54555;81092,.+++)(4..-&)31-+),/,.2704-5+++.0+//5:20./..334:88+**))233+/02*2.8%(&(,0-+*+*(,09;56+1)-)()42,49)*'/0*/..+&*-0.-,1/*)&&/(((*-498757516385;9;88;/.8<966979777153:49353-./25+3-/+0'#'&%'+,.0./,/))&*+'07,-6749+'(%%1*4/44546:1-7)',')'(,*8/742,1+-(.-08:0:3:0..,(()%/)-))*)+.1,./).2+(&))+2,,-/,*...-+(&')++2)'(())87,+**)30/01025-.-.-+)('*,/::9:8:8989662112+.12578545777957:518-)(++,*)-//'&*036()%%,&/*3<647/65,5,++,9-.87:9.6/6/021/66-4466.1-,&'*,,,'&%%&(-889;48::63.(,/+3-&67.0367:7952601046/2%-)&'(&&(',0075552//,-,06:2122982,)**/1,-.&+'-)*-*0&(**.0/0)-.,3/%,6;;,56'&'*'&&#%&(1-47*459751,0/./04654560.10/*)&),--../,,0).+6,31.0---,+-.2/02520744//01277858#+*)*400468;982-(1,--+'(('(*+14154/,*+(**-,,,)')$%%(+%,()4::8/8-6-0/1-**/0,1&)+/-.)/12/.1118:2-0/--/2108/.0)',&,))/257876.3076839+6
@8489f10a-76c4-43b2-9829-1cd1d998585b ch=61 read=186414 start_time=2019-12-13T14:56:48Z barcode=BC01 runid=2c9cf7bc05858273f10e7d7ec552fc0bd742dc3e
TTGGTATTACTTCGTTCGTTGCGTGATTGCTGGTGCTTGAAGTTGTCGGTGTCTTTGTATTTTCGCGCGCAATAAATATATCTTTGGTTACCTTATTTACGGCTTCGCACAATCATCAATTACCTTAGACGAAACCGGCCTGCAGCGCGGTTGGGCCGCGGCTTCAGGTGTTATCAGCTCTCGTGGTGTGACGGGCGGTGTGTACAAGGCCGAGAACGTATTCACCGCGACATGCTGATTCGCGATTACCTAGCGGTTTCAGCTTCGTAACCAGTCGGAGTTACAGACTACATTCCGAACTGAGAATGGTTTTATGGGTTTTTTGCTTCACCTCATGGCTTCGCTTCCCTCTGCACCATCCATTGTAGCACGTGTGGCCCAGGTCATGGGGCATGATGGTTGACATCATCCGCCTTCTCAACTTGTCAGCAGTCTCGCTTCGATCCCCAATAATGATGGTAGCTTCAACGATAAGGTTGCGCTCGTTGCGGGACTTAACCCAACGCATCTCACGGCACGGACTGGCGACAACCATACCACCTGCTTATCATATGGCTATCTCTCCATCTCGCCAGGTGGCCTTCGCCAGGTATGTCAAGAGACAGTAAGGTTCTTCGCGTTAACTTCGAATTAAAACCACATGCTCCACCGCTTGTGCGGGCCCCAAATCGAATTCCTTTGAGTTTTCATTCTTGCAGACGTACTACTCAGGCGGAGTACTTATTGCATTAACTGCAGCACTGAACTTTGACATCCAACGCCGTACTCATCGTTTTGCAGCGTATGGACTACTAGGGTTATCTAATCCTATTGCTCCCGCTTTTCAGGACGCAGGCGTCAGTTGCAGGCCAGATCGTCGCCGCCACTGGTGTCCCTCCATATGTCTACGCATTTCACCGCTACATGGATTCCACGATCCTCTCCTGCACTCTGGCTGCCTGGTTTCTATGGCTTGCTGAAGTTAAGCTTCGAACTTTCACCACAGACCCTTGCTGCCGCCCGCCGCTCCCTCTTTACGCTTAAATGATTCCGGATAACGCTTGCCACCTACGTATTGCCGCGGCTGCTGGCTGTAGTTGGCCGTGAAACTCTAATAAGTACCGTCACTCGGCTACCATTTTACCTTAGCCCGCCGTTCTTCCTTTATAACCAGGGTTTGATCAAACCTTCTTCCTTCACGCGGCGTTGCTCGGTCAGGGTTTCCCCCATTGCCGAAATTCCCTACCTGCTGCCTCCGTAG
+
&$+*,'+'()712*(.,),4.//.'$,&'(*33()&%#&(''/31351630255;923*/1,*'(*+0-.4-,)*&'#'&),151+.,9/,*.)&17*+,/*/1/3#&%)+60-+,*+(&%&)'***+311-2.*)$%(''')&%&'+'*1/&)%'%$(&+')+/'223-12./23(10.(*.1/431./162564141--+*(-0,0+3*'&&'&+)*),2,'*(*-05889:9:7310-+**+4-/2,.,21,)(&%$('/07+%%'%(&-.750)&(+3%41531,,**'(+)'*,*))*-,1**.+1:+00+-23/:87/&(*1-.1213-1,3127.)*-//7++,1*//196911)1*'&'))'*+-+(((**((-6000619830(*-/0/%4+(*1&11111(&*0-3/()*/+0,$))%%%%%1225(()(&$$(,49),'').)+*,%--'()(/(/201252+'+*+*+*+13*06++*53*%'&*$*-*./72311-()()+'&#'(-(*$0(++*04)66$%$'%),2//%*)(*0)***'-,*+-+.,+///43..%%%$+%$'(*-+/%(*,*))+,-*/1,(&&%%$%$)($++.26:86+/*1*)%&*2.(*+,-176*01,+*,,/12.,/*''((%-)*'--/41))*)+,'1*1:1(,/,+&*1772008<.9---%&46+/,.-*,-.1/22(+(&(%&)')2+++%)+%%')$)*+/+03.+1.020-/2452+3//()&)*(-499;:1735($($+,+7*,/0153(.-'(*%'',*7(+8421+'*,'*+22(&*,32*2&-9.3'(&*(('.//,0---*--,4/./00/10%%(),923338434/92124.324-320'0.3.1:2/-19333/0((*')2.0+)++-006//-.5320)+*-.&111+.3//539-,%#'&&$%'%'.,0..2;2/)**+&&$"%%%%'(.)+,,573:.,,))(*+2,/4*#&&%'*/2/(+1/&$))(('-0+)&/,4015460/),(((()-.'.($#'&++-2)./-.132..,-,('$()+-3*&(2+3''((&)),(--.56.236:897321.(0.1.22(+.,*%'((+(,.6,/::9:;466,&(12---/.*'46*+*&$,/+)..(0/70164429-++(('+-.-1--,1.0--).),)93.48:3+.9.3'(%'*()+-('&++)+--*0,*+)(+.2
@ed524842-5394-465a-b06a-8b6671b80d5c ch=458 read=62926 start_time=2019-12-13T14:56:56Z barcode=BC01 runid=2c9cf7bc05858273f10e7d7ec552fc0bd742dc3e
CTCCTACGGGAGGCAGCAGTGGGAATAGCGCAATGGGGAAACCCTGATGCAGCAACGCGTGAGTGATGAAGGTTTTTTCGGATCGTAAAGCTCTGTCTTTAGGGGAGGATGTGAAAGCCGGTACCCAGGAGGAAGCCACGGCTAACTACGTGCACCAGCAGCCGCGGTAATACGTAGGTGGCGAGCGTTATCAGTTTACTGGGCGTAAAGGGAGCGTAGGCGGATGATTAAGTGGGATGTAGAAATGCCGGGCTCGAGTGGGTGCTGCATTCCAGAGCTGGTTATCTAGAGTGCAGGAGAGGAGAGTGGAATTCCCTAGTGTAGCGGTGAAATGCGTAGAGATTAGGAAGAACACCAGTGGCGAAGGCGACTCTCTGGACTGTAACTGACGCGCTGGGAAAGCGTGGGGAGCAAACAGGGATTAGATACCCTGGTAGTCCACGCCGTAAACGATGAATACTAGGTGTGGGGGGGTTCAACACCTCGTGCCGCCATAACGCATTGAGTATTCCGCCTGGGGAATTGCGGTCGCAAGATTAAAACTCAAAGGAATTGACGGGGACCCGCACAAGAGTAGCCCGGAGCATGTGGTTTAATTCGAAGCAACGCGAAGAACCTACGCCGGCGGCATCCCTTGCATTACTCTTAATCGGAGGAAATCCCTTCGGGGACAAGGTGACAGGTGGTGCATGGTTGTCGTCAGCTCGTGTCGTGAGATGTTGGGTTAAGTCCCGCAACAGGCGCAACCCATGAATTAGTTACTACCATTAAGTTGGGGACTCTAGCGAGACTGCCTGGGTTAACCAGGAGGAAGGTGGGATGACGTCGAATCATCATGCCCCTTATGTGTAGGGCTACACGTGCTACAATGGCTGGTACAGAGAGATGCAATACCGCGAGGTGGAGACCAGGGCACTTTAAAACCAGTCTCAGTTCGGATTGGCAGGCTGAAACTCGCCTACATGAAGCTGGGTGCACTAGTAATCATGAATCAGAATGTCGCGGTGAATTTCCCGGAGTCTTATACACACCGCCCGTCACACCATGAGGTTGGCAATACCCGGGAGTCCGTGGAGAGCTAACCGCAAAGGAGGCAGCGGCCGAAGGTAGGAGTCAGCCCGGTTGGGAGTAGATCGTAACAGGGTAACCGG
+
-711/020:7013.-//.1439/+-**()%+,21374+(.1*25()-1567604)*((*+*((%'&../4+50.626-.,93985535-,.**+*,./7,$06.(&+&(*,,+++)%&&,+2/./+*,7(*-*/+.6'**,,,-4./-2085/%-%%'**+1-')'+/090%0'1$,)*+6.++2/235101&/*7,/03:/,/../,,'33(+,26121/38))*()/7-016;9951+)')07,+40*78233*&''&+-.)-,,//3,8**&+(+98:-;..-23../005771,+%)*''(*+3/2/2..1((,25.'(**/7/-(),'),553,,'&6+'37/1-,4689;466.7**,++.0381.--+.08/421/15000//-,&(+0')*+')*/0+75('*/99,(')4*%(&&&++*39/-.2/75344'((-,,/073,,(*(*)()+)/57887),176.)/6-/144595610145*,/')-1+*+),(%''(+5,50+/525:6(&%(''+.7**$&%&%*1+3;<967.44'-**(3+66708;10491*,,..*&%&'000/*-.+&..235843::/:5:1$**%*0,/*))-/+-+)($%'#%$*&()),0/46)1-..558./.-116010-)&)&%&'')9,00/&35-++.-+50106$+()384.2+2/307)1324)%&''7-4../+.-(,05&24,5627.0,114-*.-,4&*,+)*,)58,(*)&',,*+.0-/0/6:2190&+--,(541552)&)(()203123814852:22,2+-/))(((.1.-05,--01410%)0-1286-/0-:30+;11//)',08522./&(+-,0)%/0,34:788820750/.(,..080:/-06./../3/46)'%+**.+(**)+)+/./5/0566779)4488+8)0)&&+(.2454*-,.18242/-0%('),*+630&)$(*--%),-41,'&'&'&,21+124471-4+,*(&'))(-+)0%'))()%)+.,-,./+-54,.1/0,/41320,10,/)(262'.)*&-+$$)+97991/+&)..5:784757*,5*+****)'/,1)),*-//-(&&')(*-.*(+7.175(+,%'*.0,()30+0-&')+/./.
@5c4c2617-d0ee-4ef8-a53d-135ef4cc66fa ch=325 read=93719 start_time=2019-12-13T14:57:05Z barcode=BC01 runid=2c9cf7bc05858273f10e7d7ec552fc0bd742dc3e
CTCCCTACGGGCATGATGGGAATATGTGCTGTGGAAGCAAGCCTGATGCAGCCATGCCGCGTGTATGAAAGAAGGCCTTCGGGTTATAAAGTACTTTCAGCGGGAGGAAGGGAGTAAAGTTAATACCTTTGCTCATTGACGTTACCGCAGAAGAAGCTTTCAGCTAACTCGTGCCAGCAGCCGCGGTAATACGGAGGGTGCAAGCGTTAATCGGAATTACTGGGCGTAAAAGCGCACGCAGGCGTTTATTAAGTCAGATGTGAAATCCCCGGGCTCAAGCTGAGACTGCATCTGATACTGGCAACGGAGTCTGTGGGGGGTAGAATTCCAGGTGTAGCGGTGAAATGCGTAGAGATCTGGAGGAATACGGTGGCGAAGGCGGCCCCTGGACGAACTGACGCTCAGGTGCAGAAAGCGTGGGAGCAAACAGAAGTTAGACCCTGTTAGTCCACGCCGTAAACGATATCGACTTGGAGTTTGTGCCCAGCAGGGCTTCCGGAGCTAACGCGTTGATCGACCGCCTGGGAAGATACGGCCGCAAGGTTAAAACTCGGCCGGTGGGCGGGGAGCCCGCACAAGCGGTGGAGCGCCTGGGTTTTAATTCGATGCAACGCAGAAGAACCTTACCTGGTCTTGACATGTCCACGGAAGTTTTCAGAGATGAGAATGTGCCTTCGAGACCGTGGGTGCTGGCTGTCGTCAGCTCGTGACATGAAATGTTGGGTTAAGTCCCGCGGCGGCTGGCCTTATCGCTGTTGCCGGAACCGGCCGGGAACTCAAAGGAGACTGCAGTGATAAACTGGAGGAAGGTGGGGATGACGTCAAAAAAGTCATCGCATGGCCCCCTTGATAGGGCTACCACGTGCTACAGTAAGCGCATACAAAGAGCGGCCTCGAAATAAAGCGGATATAAAGTGCGTCGTAGTCCGGATTGGAGTCACCGCAGCTCAAAATGCAGTGGGAATCGCTGTGATGTGGATCAGAATGCCACGAGTGAATACGTTCCCAGGCGCTACTTCCATGCAGCGGGTAGGATTTGCAAGAAATGCGTGAAAAGCAACCTTCGGGAGGCAGCACACTTTGTGATTCATGACTGAGGGTGAAATGGCACCGGGCGG
+
,-32)&%'*-&#%('&+*6.,-))'%*%)))'))**$,06,0;2559852&2435455020.-1264/5(&)),,56,54)7,4*'*/3+&('(*47,(//-80*/.*/,4(&)+399/1313123.07-)),-'2('%()50.4:+-+//1*,+()+23,)+.*063/5,/34-,')&*,/'-)1/-7--.131+-')*87745/408006,.2-6-322385//0374(()+51223,+/-)*+&%-()&&(+*2352+%,./*321)*,)**,'&&%%&()007553331.//)-*+)'*%'&+&()*(%'&*+.5,/0,/-0-0*+1621.,+**1,.2:0/24.3.,*,/0004-*,(%(+%+&)(39-,/..4-',.10-*0301,)*),-.14667/120..&%+..,055251)&&1747-*&'(53.-*%)1,-1.,-33,%+.0768:;86-&/./41,1'*)*'():*&*+,.'%%&%+)'%'&(()0*-022820+,(%$%--2232-2151,)('*,/./3060674607195;9.3+*%&'&'&+'('&*-/*$(.;2.-./../3+5125)),)*'%)23,8:-.516./13+9621/0&&./,/1:29106:5/(*((++'+&&$&,&%'*0*2*+6;1/***++95301710114/4..*%*,,1+,()&&%%&%*+/5445670123430'$$$&(1692.4/)562;42//73+*-'0-+((&(&'$&'(+60/1+--'&%'('))11633+833035:09*0*$')-+''&(('&'+.,359/-1(*++51(.01-(*-28986/749/,---./&()+)01753)+%&(((,-++,**&(*,/26-+(*$+(*&(+/,,&'++'%$(',$*&'(&%%&$(+''(+0*'$&%&($,$)*-15732110+1,9-/+'))*(()$%#%$&&(-+%%$$$&'(1)('%'#(*)%&%%')*2213./19727-,*+%('**4.0103:0:1%/1/#$$$&+.*()*%'$&&)0,+&/1*.64.110(*+'&#$()*-2.)()+1012:50:/+0.*,*)))%%&('$((+.974543444.-3-+*(.%&$&'$'$))*(*'
@b52441fb-6084-4db7-9b0d-e800cdba1c5c ch=281 read=94862 start_time=2019-12-13T14:57:17Z barcode=BC01 runid=2c9cf7bc05858273f10e7d7ec552fc0bd742dc3e
CCAGTTACCTTATTTTGACTTCACCCCAGTCATGAATCACAAAGTGGTAAGCGCCCTCCGAAGGTTAAGCTACCTACTTCTTTTGCAACCCACTCCCATGGTGTGACGGGCGGCGGTGTACAAGGCCCAGGAACGTATTCACCGTGGCATTCTGATCCACGATTACTAGCGATTCCGACTTCATGGAGTCGAGTTGCAGACTCAATCGGACTACGACGCACTTTATGAGTCCGCTTGCTCTCGCGAGTCGCTTCTGTATGTGCGCCATTTGGTAGCACGTGTGTAGCCCTGGTCATGGGGCCATGATGACGAGCGTCATCCCGCTTCCTCCAGTTTATCACTGGCAGTCTCGCTGAGTTCCCGGCCGGACCGCTGGCAACAAAGGATAAGGGTTGCGCTCGTTGCGGGACTTAACCAACATTTCACAACCACGGGCTGACGACAGCCATGCAGCACCGCATCTCCACGGTTCCCGAAGGCCATTCTCATCTCTGAAAACTTCCGTGGATAATCAAGACCAGGTAAAGTTCTTCGCGTTGCATCCAGATTAAACCACATGCTCCACCGCTTGTGCGGGCCCCGTCAATTCATTTTGAGTTTTAACCTTGCGGCCATTACTCCCCAGGCGGTCTGACATAACGCGTTAGCTCCGGAAGCCGCCTCAGGGCACAACCTCAAGTCGACATCGTTTACAGCGTGGATACCAGAATTATCTAATCCCTGTTTGCTCACGCTTATACAGGCGTCAGTCTTCGTCCAGGGGCCGCCTTCATACCGGTATTCCTCAGATCTCTACGCATTTCACCGCTACACCTGGAATTCTACCCCCCCCTCTACGAGACTCCGTACCCGGTATCAGATGCAGTTCCCAGGTTGAGCCCGGGGATTTCACATCTGACTTAACCGACCGCCTGCGTGCGCTTGCATAGTAATTCCGATTAACGCTTGCACCCTCCGTATTACCGCGGCTGCTGGCGCAGGTTAGCCGGTGCTTCTTCTGCGGTAACGTCAATGAGAGCAAAGGTATTAACTTTACTCCCTTCCTCCCATGAGAAATTACTTTACAACCCGAGGCCTTCTTTGCTTTACATGGCATGGCTGCATCAGGCTTGCCCATTGTTACCAATATTCCCCACTTTTGCCTCCCGTAGGAG
+
860447-23,7+-77.+,-5-,*0,/,+,1435*+721022;5/32513/,--2;5.61*.6/-3,60(-.0573348:.672+0.7.52/())7:/-98740++.120.-2.'()')*+78:6:94,(.47:859304.-/943150-.3)&')+00,.,-,1,,+,(,.36:2/-035965784,--,,./+4+)%&,.161;02,7/61,,.*+)*%+*/.,,.%)*531217/11515+)((+,-.505+$''(++)+.119377)''((,-+.234530120<3(+::7(1+*121843-.///2--'22446+54*&+.-.*),*+-6<.--8.440;0&/9979%&.*,67,9;,-/3.5:4996984;5/../8.20:08,0.+2.,.-/13257333;83,0,2*,,,.0/68.+(&*$+),.-456/025639011;0928445356(*()0*8+%'-19;5:70./,)+&'*512368533(()576*/60;348:83(&'%,(+02;2:2159/)+0/.5006184,-./0')'+,2,;9:<222332330)2-//12/114-660770((-/.-934/8:0-/.48:(0+4.5322'44:'8''+,377.*,3-(')(%''(%))0)-..04.03900/1.3./4%%&*/&(.(*-./84744/''(*39967923;/+*),-+//+)%&(,+)%%*&&(3128089)+/:9*'%()$'%'(&$%$%%%6998847888;9580,)-48107457355/0149+:77963103,,/66668897968<-,+4,-/51267:631+,+3-%&*26595/())&'*'%((-55'%&$)-'.62666/263130287-74,./9/.((/.(*%'+'/87,*'+21/0/236693.-24959<6753./-.()&$&%*(*,288<2.,*-.,/4)+1/./0296-26)/+//-34.2-2-005;--($))+2/60128%1)((0',*+*23.5,//621/0,2./*)'),09,+2,206/2'./)'++17*9<96-76)$%&&%(*%+&%&31-,01+45**'0-2525-.-($')-&%&$%',-'-++*,0536735740.*+/+(2*''(&+,//-.394:,'$&*1.*'('&+8,(811&)%
@ace663b4-2412-488e-9c3c-a4528e064c07 ch=390 read=97942 start_time=2019-12-13T14:57:13Z barcode=BC01 runid=2c9cf7bc05858273f10e7d7ec552fc0bd742dc3e
CTCCTACAGGAGGAGGGCAGTGGGGAATATTGCACAATGGGGAAACCCTGATGCAGCAACGCCGCGTGAGTGATGAAGGTTTTCGGATCGTAAGAAGCTCTGTCTTTAGGGAGAGATAATGGCAGTGCAAGGGAGGAGCCACGGCTAACTACGTGCCAGCAGCCGCGGTAATGTGGAGTGGCGAGCGTTATCCAGTTTACTGGAGTAAAGGGCGTAAGGCGGATGATTAAGTGGGATGTGAAATACCCAGGCTCAGCAGGTGCTGCATTCCAAACTGGTTATCTAGAGTGCAGGAGGAGGTGGAATTCCTAGTGTAGCGGTGAAATGCGTAGTTGGGAAGACACACACACCAGTGGCGAGCGACTCTCTGGACTATGGCTTGACGCTGAGGCATAAAGAAGCGTGGGGGCAAACAGAGTTAAGATACCCTGGTGAGTCCCGCACTTACGTAAAACGATAGATACTAGGTAATGGAGGTTTCAACACCTCCGTGCCGCCGCTAACAGAGTATTCCGCCTAGAAATTGCAGTCGCAAGATTAAAACTCAAAGGTGTTGGGGACACACAAGTAGCGGAGCATGTGGTTTTAATTCAAACAGCAGAAGAGACCTTACCTACACTTGACATCCCTTGCATTACTCTTAATCGAAATCCCTTCAGGGGACAAGGTGACAGGTGGTGCATGGATTTGTCATCAGCTCGTGTCGTGAGATGTTAGGTTAAGAATCCTGGGCAACCCTTGTCGTTGAATTACTACCATTAGAGTTGAGGACTCTGTAGAGACTGCCTGGGTTAACCAGGAGGGAAGGTGGGGATGACGTCAAATCATCATGCCCCTTATGTGTAGGGCTACACACGTGCTGGCTGGTACAGAGATGCAATACCGTGAGGTGGAGGCCAAACTTTAAAACCAGTCAGTTGGATTGTAGAAACAGAAACTCTCGCCTACATGAAGCTGGAGTTACTAGTAATCACTTGAATCAAGTGTCTTGAGTGAATACGTTGGGTCTTGCTTTTACACCGCCAAATCACACCATGAGAGTTGGCAATACCCAGAAGTCCGTAGGCTAATAACCGCAAGGAGGCAGCCGAAGGTAGGAGTCAGCGATTAGGGAGTGAGAAGTCAATAACAAGGTAACCCGG
+
*./-)%)'02/4.*4-())./.49,,.,*.+&'(+655511(+.-+0-+,686720001.)+)%%'(*(*,+,.---(+.1--0)64990-2-&('&'(+.14247-&360+),+/,)').+/.,2%.&'(1+'*)&()((*.,,,-1+--//625+./-*,3/'%(&&&$'&*&*&'(-0*(',+++1/-.()+,92-.0-($$&+*&,-4..00(4/,0.))./-:2-*.-5876.-&&)+'*/,.)-./04&%%$--,.3733021+,+'2236*-6),/54)()+((*)*(.+*())02/30./,*,02.**,-.6,))*('%(((&)*/&.1.,+)().*+)*(,,+..3&%$&(-./10.,(,/4.0--*+)),++(,').+'*&$&#-4-%')'()+(***'*-92710-+1...-./67;,-0.5%&'()2*'**+,($''*1460-$&*+)*+,*-*(*)''&$'$+-);1,)*++-)%(*+,.5-(*&$'()%)($'$+*,:8;6791)(&(&)'#+&,-3/845.-001;;1..13.&,'.')(+(36,/$))*3/))+,,.5'+,0/-.',)3:-01321(''(((*%%,'(&&()(''()&%&'$&+(.-,,-,.'*,+,,2.+*)(&$+,//+*(-')1218/%-20,+,3-1144470//./76678914%1-,*/0.66/45652956867-*21363:&0,,/-)&(&'/0%$%%%*,+9.4-(+*(-*''&-),//.34//7+%'(5**)1+4320*.'('&*),1949445.2-0*04/3.,12*,++*,'/3,.24333458<:566:923--50*-:21/1+*..,+,/6753+-,0&/--.-/06755,-))',23/:///753.++)+16%)*..8;62496,9;;1:8//.%-0;08+/-*%)%%&$&&')/0+-3&-+023////)+*()115-..60-.(%&(+,.$(&(*-87/0.),())%'(''&'(/+)&%$$%*21-1*&$$$$$$&(*-(,+%%$&)9434339101-+5-*,01+1//8+$(&+*+/8//('&&%&$$&&,+%',*+.*()'&((-*-/-110,,%&&,,12/)5,(*/+%&'*)'('#)*&%'-3./3*006777++6
@4692ed4c-d038-455d-a0ae-aa9a76551bad ch=116 read=201650 start_time=2019-12-13T14:57:22Z barcode=BC01 runid=2c9cf7bc05858273f10e7d7ec552fc0bd742dc3e
CCGGTTACCTTGTTACGACTTCACCCCAATCATCAATCCCACATGCCAGACAGCTCCTTCCTTGCGGTTAGGCCACCGGCTTCGGGTGTTATCAACTCTCGTGGTGTGACGGGCGGTGTGTACAAGGCCGAGAACGTATTCACCGCGACATGCTGGTCGCGATTACTAGCGATTCCAACTTCATGCAGGTGAGTTGCAGACTACAATCCGAACTGAGAATGCTATGGGTTTTGCTTCACCTCGCGGCTTCGCTCTGCCATCCATTTGCGCGATAGTAGCCAGCCCCGGGTCTGGGGGCATGATGATTTGACGTCATCCGCCGCTTCCTCCAGCTTGTCACTGGCAGTCTCGCTAGAGTCCCCAACTTAATGATGGCTTAACGATAAAGGGTTGCGCTCGTTGGGACTTAACCCAACATCTCACGACACGAGCTGACGACAACCATGCACCACCTGTATCTCATATAGCTATCTCTCCATCTCTGGAGCCTTTATGAGTATGTCAAGACCTGTGGAGTTCTTCGCGTTGCTTCAGTAAACCACATGTCCACACCGCTTGTGCGGGCCCAAATCAATTCCTTTGAGTTTCATTCTTGCAGACGTACTACTCAGGCGGAGTACTTATTGCGTTAACTGCAGCACTGAACTTTGACATCAACTTGCCAGTACTCATCGTTTACGGCGTGGACTGCTAGGGTATCAATCCTATTTACCTTACGCTTTCGGGACTGAGCGTCAGATTTTTGAGCCAGATCGTCGCCCTTCGCCACTGGGTGTTCCTCCATATCTACGCATTTCACCGCTACACATGGAATTCTGATCCTCTCCTGCACTCCTGGCTGCCTGGTTTCTATGGCTTACTGAAGTTAAAGGCACAGGCTTTCTGAACCCTTTACTTACGCCTGCTCCCTCTTTACGCCCAATAATTCCGGATAACGCTTGCCACCTACGTATTACCGCGGCTGCTGGCGGCTGGTTAGCCGTGGCTTTTCTAATAAAGTACCGTCGCTCGGCTGCACCATTTCCTGCTTAGCCGCCGTTCTTCCGCTACCAGCAAAGTTTACAATCCGAAAACCTTCTTCCTTCACGTTGCTCAGTCAGGGTTTCCCATTGCCGAAAATTCCCTGCTGCCTCCGTAGGAG
+
585-46./6090.9..++.374.969)-,/00:88:085)'*'(%%&$$+0-+///10579/:/0/86:128;;//5+0,-12,996/50//568100,-167:873127398032//0,0138:0331-,-2643989<:68;343022229:9*71-0...6*++,-146847(7+3463&-$-$*'$%&(+4,.)-1022137411.042/,.*-*+&&),-2;-79:./035366;65/,3--6:1*&&%$$&)()-1)./''('''()&%,'&&(+-1*0))/0/.-.4832.19223339<9557788754+(*($'.+34017324/9./.*-2,1../34456121.-../8:0,///3+4**).,)+-,2-210036)'0+101669::6/7)11)%''/(..*.31576640255869*(2110455/26/0276-,+-..0422454323+400020.,+)*+-227786545-*+3328916/....356663401-*('%'(+2;-6--,4-7+&*201.'()0.7901'*'-2&$'',.-.050+++/0.03-'&'.4-627//-41.-11<656:<65713%'/2-0/4/.---1498,+(((.+-(+21/01000/,.187477899;;86;:457:;12.)*().1+.)-05436579<;351;3438:111&./*1-/00//.50/2(&)5*%%$$##%%$)..*,;82211*46434,.(/962*'&+/3++/7111224<018534:300/7+./4896479343/.,,-01.3:2344:56431-,.142222/,(,./2-..155///$((.'''//137:7837;9.7783:85:2232/3+0-7+,*/)'*&.421:5-$%&337--8(%%)'*-*-2//.,47**-56.-503*',,*)&1-.,22270-/&$&$$/-*/3+(+&(*,1-69/0.0002302,,'+*0(,)0++/1,3040/29.,..:.063&/'-660/#$'%&&&)%)(/7/3;6466.((%%'7,68;9952,2.*$%''.-)$-(,.*+79346:93,+.64//66967:526:)%&'&''&%&$*)3+255-0+//..*/1251067311640'$)1)196863638,,)
@c9b7e6f1-5728-4474-998d-b293c094122d ch=231 read=121236 start_time=2019-12-13T14:57:19Z barcode=BC01 runid=2c9cf7bc05858273f10e7d7ec552fc0bd742dc3e
CTCCTACAGGGAAGTAGCAGTAGGGAATTTTCGGCAATGGAAACCCTGACCGGGCAACGCCATGAAGGAAGAAGGTTTTCGGATTATGAAGCTTCTGTTATAAAGGAAGAACAGCGGCTGGGAAATGGTAGCCAGTGACGAATGCTATTAGAAAGCCACGGCTAACTTCGTGCCAGCAGCCGCGGTGTCTACGTAGGTGGCAAGGCGTTATCCGGAATTATTGGGCGTAAAGGGGAGGCAGGCGGCAGCGGGTCTGTGGTGAAAGCCTGAAGCAACTTCAGTAAACCATAGAAACCAGGCAGCTAGAGTGCAGGGAGGATCGTGATTCCATGTGTAGCGGTGAAATGCGTAGATATATGGAGACACCAGTGGCGAAGGCGACGATCTGGCCTGCAACTGACGCTCAGTCAGAAAGCGTAGAAAGAGGGCAAATGGGATTAGATACTGGTAGTCCACGCTGTAAACGTGAGTACTAAGTGTTGGATGTCAAAGTTCAGTGCAGTTAACATAATGAAGTACTCCGCCTGAGTAAGTACGTTCGCAAGAATGAAACTCAAAGGGAATTGACGGGGCCCGCACAAGCGGTGGGGCATATAGTTTAATTCAAACCAACGCGAGAACCACCAGGTCTTGGCATACTCATAAAGGAGGCTCCAGGAGGATGGAGAATGGCCTATATATGAGATACAAGGTGGTGCATAGTTGTCGTCAGCTCGTGTCGTGAGATGTTAGGTTAAGTCCCGCAGCGGGCTGGCCTTATCGTTAGTTACCATCATTAGGATTGGGAGACTCTGGCAGGACTGCCAGTGATATGGCTGGAGGGAAGGCGGGGATGACGTCAAATCATCCCATGCCCTTATGACCCTGGGCTACACGTGCTACAATGGGTTGTGGTGCAGAAGAGGCCAGAAGCCGCGAGGTGAAACAAAACCCATACATCATTCTCAGTTCGGATTGTAGTCTGCAACTCGACTGCATGAAGTTGGAATCGCTGGTAATCTTGAGAATCAGCATGTCGCAGTGAATACGTTCTCGGGCCTTGTACACACCGCCCGTCACACCACGAGGTTGACTAACACAGAAGCCAGTGGCTAACCACTGGAAGGAGCTGTAAGGTGGGATTGATGATTGGGGAATTGAAGTCGTAACAAAGGGTAACCGG
+
+,03+,0+/2()&(&'&&&))(*)',*/7:5+-53+&-#$&)1(.3,**11,&-033601,%)))436*.*.,(+*2--%00/-6+-%-+$*272.+1-,-6+(--.4+.68-45-4-+')(+,0,-25/117%**,-2)%%*%-.&(-+(,*(+.7,.()----'&,((--/7.////03)*.+*$*)*%,*,*+**&&%%(*./2/71,-**,.6-7,.400320/19,+*++$*,-47:85:602,*16+0)()+/..0.-,155,,(&&&)&'((&)17:)8:,0+*+2,---32+)(**+++.///$),*&./,773/+-(6*.*+*))('*+*533083/0687989850'),+)++1--,***--,)*(&*326/..--')11:8885:33301).-0-021(%*-)*+050+,2*&%+**++37..8;./2,*///5'&),*/,-/**-26769;;2/*'((&'*()+2575<6;47354450/176*,.0/(.0/-'+*0061*()&'(*1361/7..(-.0*'+0103<5/-1)).6.,&+,)9953-,3-'(-,-+))(-(--+#))*,&')%,.,,*()(,+,'(3904849835.4'.)4.-)(&((*((+4-,10+*')%*+.%.-/2559)'+&(*.-5((-'''+,99,+++)-/1/../13.&'+,558791)/,/,0+***++408/00435&--.65857771--/.2233&03,+*/+002,*,,+.'(-*()&%%&(,.20/9//.2-/3++,'-+*'*(/*,+,#&&121/,+'$(,66622.$(*)*&'%$&$$+/),.+(++0.(4984778:89/487/3+)41*(/,25(+'$&(&28,*,+)*+-0-/*+00*'+-/./')'('+'215620.((('')'''**'(+(&'',)-)+0)')3954;3-,'%%&'(1877:-3217(/)8**())-00.0.(,/25256&//00160/:292967578&6/5-,*+**+()/56.1335332/2(+/3.80----/*+/+174634+.,.)))0+307.-13.//3,)*'&)'*)('%(*(&$&%$-)).4&/+.++()+32'*'-+1,*)%'(3++&))+)2:-,4-.-0,-/3360+%%)&'1+('('&,*/05**.*(/+7.-8
@983d3917-d439-44f4-9e04-0d6925e4f823 ch=128 read=256631 start_time=2019-12-13T14:57:26Z barcode=BC01 runid=2c9cf7bc05858273f10e7d7ec552fc0bd742dc3e
CTCCTACAGGAGGCAGCAGTGGGAATGTGCACAATGGGGAAACCCTGATGCAGCAACGCCGCGTGAGTGATGAGTTTCCGGATCGTAAAGCTCTTATCTTTGGGAAGATAATTGGCAGTACCCAGGAGGAAGCCACGGCTAACTGCGTGCCAGCCGCAGTAATACGTAGAGTGGCAGGCGTTATCGGATTTACTGGGCGTAAAGGGCGTAGGCGGATGATTAAGTGGGATGTGAAATACCCAGGCTCAACTTGGGTGCTGCATTCCAGAGCTGGTTATCTAGAGTGCAGGAGGAGGTGGAATTCCTAGTGTAGCGGTGAAATGCGTAGAGATTAGGAAGAACACCAGTGGCGAAGGCGACTCTCTGGACTGTAGCTTGACGCTGAGGCTCGAAGGCGGTAGAGGGCAAACAGGATTAGATACCTGGTAGTCCACGCCGTAAACGATAGATACGTGGGGTTTCCAACACCTCCGTGCCGCCGCTAGCACATTAGAGTATTCCGCCTGGGAGTACAGTCGCAAGATTCAGCTCAAAGGAATTGACAGGGACCCGCACAGTGGCGGGCATGTGGTTTAATTCAAAGAAACGAAAAGCAGAAAGAACCTTACCTACACTTGACATCGCATTACTCTTAATCGAAATCATGAGAGGACAAGGTGACAGGTGGTGCATGGATTCAATAAATCAGCTCGTGTCGTGAGATGTTGGGTTAAGTCCGCAGCAGAGCGCAACCCTTATCGTTAGTTGTACAGTTGAGACTCTGGCAAGGACTGCTGGGTTAACCAGGAGGAAGATTAGGGGATGACGTCAAATCATCATGCCTTATGTAGCAGGGCTACACGTGCTACAATATGGCTGAGTACAGAGATGCAATACCGTGAGTGGGCCAAACTTTAAAACCAGTCAGTTCAGTTGTAGGCTAAAACTCGCCTACATGAAGCTGGAGTTACTAGTAATCACTTGAATCAGGAGATGTCACAGTGAATACATTCAGGTCTTGTACACGCCCGTCACACCATGGGAGTTAGCAATGCCAGTCCGTGAGCTAACCGCAAGGAGGCGGCCGAAGGTAGAGTCCAGCGATTGGGGTGAAGTCGTAACAAGGTAACCCGG
+
,11.-02-35)+2,+22228671/.-'.)+/13;7269+*.+-;1++,.00/.-1/.-17+*+-+))))0-,+)):+.*8.:98+-./+),,,5+),42:7(41-2.0/-&,&(&)'+,/.4,)-,'*'+2,/0.-020-.-,0(.*($+*(02416+/0*(&')'2('%')432-,)*-'*()-$''5+''/)*//2.1480,0-./08357/857752544),)13.../,-451(5++&22--2*&)*)),-++2000'.//('$*$.,0239.0)(%%&'()**3*)-)&''&&%&'.*.+'%(+**),,-2../22..49:.,,)&5++32.-&'1046804403/(&2+2)++**./-336/-/)%&%')++')((*+/63001++,)0,+&&''&+'(./:'831,)0+0(.-'27-.86*++/+&**.3/.+1,*'),('*'&&')).*+.<4203+34687891305,,1)((()$)&(%/(&(''+,/8//04)'''(%&+)0&778,+4+)%)$&('(+.47,++*./1002'.4/*72-%&&'%%*-.+,1/211.,--(66-9281*1*%*/*,'(,)'#&#%,+&%%))'(&&*+%%'%%)&()-,-,')*+,((((,/,1.2.-&&%%$%$$)%0,331/***-23*,*,,22457613$/($)**,,)*+-/34627236578753883:.,119354641)/*--((%)),,,&00((,',/329-*0'%%$%&&*++'**-466)*)*(-.40-,)%$++,,+&.,/1/,3,+-+$,%&*/68-113567699501298*.%42)/(-,***+%.4+1-.*'()*'0.(,7-,#').2/-$'()-)'(%%%$*'4656:52*()*21-3168101720;:9/;5'4*(*/:0'/'8,.-0.++,6;7.44%%&(,..30*/)),0.,*410022555954''*(*5:562,(+%)**'&%*&5556;834%115'*1433+''&'*,*/8/035//+.4-4(4.,-5+(++145+6'(&*,812-,++-49793533*2**+(())*,.517..'$'(+(')01%9'440'&(./,-16887.-(()+/,3,(..
@da56bd16-345d-4918-9a20-ed28dcbddab3 ch=381 read=172898 start_time=2019-12-13T14:57:34Z barcode=BC01 runid=2c9cf7bc05858273f10e7d7ec552fc0bd742dc3e
CCAGTTACGCGTACGACTTCACCCCAATCGCTGACCCTACCTTCGGCCGCTACTTGCCTCCTTGCGGTTAGCTCACGGACTTCGGGTATTGCCGCTCATGGTGTGACGGGCGGTGTGTAGCCGCAAGACCAGGAACGTATTCACCGCGACATTCTGATTCGCGATTACTAGTAACTCCAGCTTCATGTAGGCGAGTTTCGGCTACAATCGAACTGAGACTGGTTTTAGTTTGGCTCCACCTCACGGTATTGCATCTCTGCGCATGCCATTGTAGCGTGTGTAGCCCTACGCATAAAGGGGCATGATTTGATCATCCCACCTTCCTCTAGTTAACCCAGGCAGTCTCGCTAGAGTCCTCAACTTAATGGTAGTAACTAACGACAAAGGGTTGCGCTCGTTGCGGGACTTAATAACCCAACATCTCACGACACGAGCTGACTGACGACAACCATGCACCACCCGTCACCTTGTCCCCGAAGGAATTTCCCTCGATTAAGAGTAATGCAAGGGATGTCAAGTGTAGGTAAGGTTCTTCGCGCGTTGCTTCGAGTTAGACCACATGCTCCGCTACTTGTGCGGGTCCCGTCAATTCCTTTGAGTTTAATCTTGCGACCATTACTCCCCAGGCGGGTAAATGCGTTAGCGGCGGCACGGAGGTGTTGAAACCCCACCTGGTATTCATCGTTTGGCGTGGACTGCTGGGGTATCTAATCCTGTTTGCTCCCCACGCTTTCGAGCCTCAGCGTCAGTTACAGTCAGAGAGTCGCCTTCGCCACTTTGGTGTTCTTCTAATCTCTACGCATTTCACCGCTACGCTAGAATTCCCTCTCCTCTCCTGCACTCTAGATAACCAGTTTGGAATGCAGCACCCAAGTTGAGCCGGGTATTTCACATCCCTTAATCATCCGCCTACGCTCCTTTACGCCCAGTAAATCCGGATAACGCTCGCCACCTACGTATTACTGCGGCTGCTGGCACGTAGTTAGCCGTGGCTTCCTCCTTGGGTACCGTCATTTATCTTCCCCAAGACAGGCTTTACGATCCGAAAACCAGCCCATGCTCACGCGGCGTTGCTGCATCAAGGTTTCCCCATTGTGCAATATTCCCCACTGCTGCCTCCCCGAGGAG
+
4+&)9/(-))).*-.-060611:;/.252))%'(174./268:3&*+,,120,-)%(+,020602(122126.-+-/84544/&'&+$*/+-'''()(*17213222.698192234/%-/*##&***33).-+.27767<737934449695311037436::7;543-201823260011341./246::.(*0:))&**)+,-924-07:95,-(%*/*6;;0./-89,7-689.-6/0/1511(6)+-56,)'&&$'+&($'%)06+,1),**+-,&'+04*&$&$(+,/7,/4801243335))(&(9/9;5-15.778./-%*,+3*06+*-0/+,,.6:4111-,/23200//+*+/.-080,,////-+&&,.0/8/,6-27234678639221:20+))/-(+()&')'-0034.(*-/2/1023844+,.-,.549777;694324:+68))11$%&%'&+514))'(&(&'+5./1('3-*/,+-((')*.11:31,65158885'(*0/0372/,,31;69:5/--++1.(*5.6*+%-,*,78:33340000855400/7-314(56/7;4-578:9;961::4237;6-52,4,+,758;(8((,,38:0/005()')%')(-.+//++--8109445830241123-.61./0*&,4/'--032/*//*)(#,)/006:8820,%'02,,-4875955666198.0-::7.+.,+.7-.+)).)&**/1003(-4---4546+++($((*4382968:;(*))))/+/4:98/9,*;,,-:78:8:07<7*-.-+8757'0.0((,,.38('*,5844223300//.0-./501*4-157<74(/.759536004/.3*+8...14&2./-2;0.+*,,15+*5-8-0)35.*36558784:5*4-*.-77+)+,48-+0-347::<;9988789138112/2.70++%)+178867120+(+-./.8.,,17.302-.30244+,-,0'&$*&*..,24-+.1:4:18,--,--+(,.072+522320+)*)','%#'()&,,24302/0.8220800+///031,*1/;*369.$%+'*),,7.//25370*./245558/720%)&0/&'
@2abb240f-6093-48cf-a817-1662bfe8a6fd ch=310 read=136854 start_time=2019-12-13T14:57:33Z barcode=BC01 runid=2c9cf7bc05858273f10e7d7ec552fc0bd742dc3e
GTATACCGGGCGGCAGTGGGAATATTGCACAATGGGCGCAAGCCTGATGCAGCCATGCCGCGTGTATGAAAGGCCTTCGGGTTGTAAAAGAGTACTTTCTTCAGCGGGAGGAAGGGAGTAAAGAGATTAATACCTTTGCTCATTGACGTTACAGAAGAAACACCGGCTAACTCCGTGCCAGCAGCCGCGATACGGAGAAGTGCAACGTTAATCAATCGGAATTACTGGAAGGCGTAAAAGCGCACGCAGGCAGTTTAATTAGAATCAGATGTGAAATCCCGATAACGCAGAGCCATCTGATACTGGCGAAACAGTCATGAAGGTGGTGTAATTCCAGGTGTAGCGGTGAAATGCTGTAGAGATCAGAGGAATACCGGTGAAGAGCGGCCCCCTGGACGAAGACGACGCTCAGGTGCGAAAGCGTAGGGGAGCAAACCTGCCTGGTAGTCCACGCCGTAAATGTCGACTTGGAGGTTGGCTGCTGGTGGCACGGAGCTAACGCGTTAAGTCGACCGCCACAGAAGTGGCCGCAAGGTTAAAACTCAAATGAATTGACGGTACACAGAAAGGTGGGCGTAATGGTTTAATTCGATACAGCGCGAAAGAACCTTACCTGATGCTGACATCCGGAAGTTTCGAGATGAAAGTGTGCCTTCGGGAACCGTGAGACAGGTGCTGCATGGCGTATCGTCGCTCGTGTTGTTGCATGGAAATGTTGGGTTAAGTCCCTGCAGGCGCAACCTTATCGCTATTTAACGGTCCGGCCGGGAACTCGAAAGGAGACTGCCAGTAAGCTGGAGGAAGGTGCGAGGATGACGTCAAGTCATCGCCCAGCCACAGGGCTACACGTGCTACAATGGCGCATACAAAGAGAAGCGACCTCTGCCGAATAGCGGACCCTTAAATTCGTCGTAGTCGGATTGAGTCTGCAACTCGACTCCATGAAGTCAGGGTAATCGTGGATGATACCACGGTGGAGCCGTTCCCGGGCCTTGTACACACCTTACCGTCACATGGGAGTGGTTGCAAAAGAGTAGGTATGGCCGGGAGGGGCGCTTACCACTTTGTGATTCGCTGGGAGTGGGGAAGTCGTAACAAAGGTGG
+
&(&&$&$%%'&*.-,%.&+/,3.,1/,+-.5:5+*&''-05+4:45,,(&'*-.4023736/,**&)*--(+/2((-$)-/-852486-%&%&$&'*)&,'&#''.4.''*,4-5/&*+*-)&&(&+,.3.-1&&+'''++)1,+*0+,*%+,*/*&)+((+15*++**+**/135.6/)-/.%'()*('()*)-.&&&()%&(%'./1010/+),-&+*)-+*))*-&&%'&))((,)'&*.',+/0576'008.+(/*/&&&(+'320,+)-1,,.-(&&()(+*,%'&'),-,04//.)(%%&)%+(&'&&&'$'$&&(&(,1//)).161')-+/,.,---1,+*/+)($%$'$%'(.0.')),,-4.(.-*4/.+*'%*1.40783((*,*5+2*()*))*+.-.&.+.,,&*+((.//)/-2.,.03;5,()%,3*,7777784+-/02078:3/-,-+,-/6/-*-(-'(%#$#%&'%$$$$#$.,../.20-,,+0.1(*+,)+.0()&%'+))&%%&&+-)--*+++4.9:8400-1+*))*21,+,)'*%'&'&&.-)+,--*),(*',,*45;81617-.-.&,,%-,2+-4*''-+''('2.+))*)&'((),.,+&(%*).7*)&&'(+(*1.).+-&.--,('*),,2512.,.02)1214.-*+('')(%%$*+00/''),,))+,$))%%$$&%&*+'+,3'244:50.*/,&$&(''/4,+*(&%),+(($%'#'&$%#))402,3/53,27+40+-$''&)'((,*-06:,*2,,&&'*(&-),1+0,00.(.7.5.//+.0*++02576,0.($#'&&')--.''&&%'(*)*''*1325;957754776)'(&++)+/,2330,(-'')+%*(*,8325))'/,'+'''*+39/.,1(,).1)&)**,4420102.&0+,'',*(&(*/(,*%&''*+04./((())*5.*+('-(()$&(')46''*+)+%')$+(.+.*.)%&%)))++((%''--))).319/3/0,*$'&*()()(%%#$%&-)'*/,+,./-2),(&)+/1,,&'/,(&'))3-(((*$&+)3+++&$')*/6.+,/,/
@157d3405-00db-4776-9f68-b06f6060dc52 ch=220 read=100376 start_time=2019-12-13T14:57:33Z barcode=BC01 runid=2c9cf7bc05858273f10e7d7ec552fc0bd742dc3e
CTCCTACGGGGAGGCAGCAGTAGGGAATATTGCACAATGGAAACCCGGTGCAGCAACGCCGCGTGAGTGATGAAGGTTTCGGATCGTAAAACCGTGGGAAGATAATACCCGGTACGCAAGGAGGAAGCCACGGCTACTACGTGCCAGCAGCGCGGTAATACCGTAGGTGGCGAGCGTTATCAGTTTACTGGGCGTAAAGGGCGTAGGCGGATGATTAAGTGGGATGTGAAATGCCGGGCTCAGCGATTGCTGCATTCCAAACTGGTTATCTAGGTGCAGGAGAGGAGGTGGAATTCCTAGTGTAGCGGTGAAATGCGTAGAGATTGAGGAAGAACACCGGTGGCGAAGGCGACTCTCTGGACTGTAACTGACGCTGAGGCTCCGGCGTGGGGAGCAAACGGATTAGATACCCTGAGTCCACGCCGTAAACTTGATGAATACTAGGTGTGGGGTTTCAACACCTCCGTGCCGCCGCTAACGCATTAAGTATTCAGCGGCCTGGAATTGCGGTCGCAAGATTAAAACTCAAAGGAATTGACGGGGACCCGCAGTAGACATGTGGTTTTAATTCGAAGCAACATGAAGAACCTTACTATGACATCCCTTGCCGTACTCTTAATCGAGAAATCCCCTCGGGGACAAGGTGACAGGTGGTGCAGTTTGTCGTCAGCTCGTGTCGTGAGATGTTGGGTTAAGTCCCGCAACAGGCGCAACCTTGTCGTTAGTTACTACCATTAAGTTGAGGACTCTAGCTTGAGACTGCCTGGGTTAACCAGGAGGAAGGTGGGGATGACGTCAAATCATCACCTTATGTGTAGGAGCTACACACGTGCTACAATGGCTGGCTGAGAGAGATGCAATACCGTGAGTGGAGCCAAACTTTAAAACCAGTCTCAGTTCGGATTGTAGGCTGAAACTCGCCTACATGAGCTGGGATTACTAGTAATCGCGAATCAGAATGTCGCGGTGAATGCATTCCCGGGTCTTGTACACACCGCCCGTCACACCATGAGAGTTGGCATACCCGGAAGTCCGTGAGCTAACCGCAAAGGTGGCCGAGTAGGTCAGCGATTGGGGTGAAGTCATGCTAAAAGGTAACCGG
+
**000461164+-610/2+,,*/-*(+*)3,))*+6<76..3.--''%)'($&'),-,09,/45*)'((..-16133:2-(4+122,66.&+**,+,/)//311'&%%$''+/'*$.%''1,./,,(,,*10720(./,.-.06;25.--,+-0..-1-*+*)-++/+0.,-/102:2117&/,8)().37/23352,-2--./99::8;8542/4*,'-),.+72,'(11.%/5-3.13++)))(0)$(,--).2-149300110.,*)(&.3)*/+12,-(++&'((0-2,6-12)*)0+%%'%'&('+3.-1684.-(').,&&-*05(+567::&5.2/-+/6,2.-,*,.//3686654460.//067653+352/6'**-/16471(,.0;81/-).+0+32//2+))%%&1*).25:5555'**'&'*+5;975404578,,.731<:5221///067++'-5.16&&(/.510(0(5+-.0182()')',))*.%',&$(*%*),.+4+,-3-477,-.4.(-)0+4-878,(56.0/,&'%)*)+)/)2-3170;:/.:2;5',)(-725%%//71034-+*%'''()**,.66.,6/03+4-/,+4,9-:.,)')+'(/140/5*19/746..-,,21.*,-12+&'%,/:2248786011139:989755434<87<4954:3-()-1+'+*(5)*-/1.6*+%''')7/900/280//1393350*-,7-*.524653)(&$$'(+*+--5*&'-,51497:661-)**+*.,1085366787897<8555*(%'(((*-4654/0+%')&%'*+/1118-+++-5-2:443**-,*%%&(+..7.;.--:;93.,,.39.-2/;;930:8.;;618555551&++2159206///4:553.0.-00,0*$$'(,)+(+/3.&%1))*++/323231533;36..*-+.3669485)%('$&'-46++*/7:9471301.-)+.+12.14300017695--''1)(''%++46))'(+),.0)4.-2415:8;616.&)%$'2,))'''+(,(,*.//*1*06;61/-1+,-,/,%&(3.'.)2)5(8*9
@9ac81c12-8376-4a77-8e44-456db1519ffc ch=17 read=51380 start_time=2019-12-13T14:57:41Z barcode=BC01 runid=2c9cf7bc05858273f10e7d7ec552fc0bd742dc3e
CTCCTACGGGGAGGCAGCAGTAGGGAATTTTCGGCAATGGGGAAACCCTGACCGAGCAACGCCGCGTGAAGGAAGAAGGTTTTCAGTTGTAAACTTCTGTTATAAAGGAAGAACGGCTGGCTACAGGAAATGGTAGCCGGTGACATTGCTGATAAGCCACGGCTAACTACGTGCCAGCAGCGCGGTAATACGTAGGTGGCAAGCGTTATCAGATTATTGGGCGAAGAGGGCAGGCGGCAGCAGGGTCTGTGGTGAAAGCCTGAAGCTTCGGTAACCACCATAGAAACCAGGCAGCTGGGGATGCAGGAGGATCGTGGAATTCCATGTGAAATTGAAATGCGTAGATATGGAGAACACCAGTGGCGAAGGCGACGATCTGGCCTGCAACTGACGCTCAGTCAGCGTGGGGGCAAATGAAGTTAGATACCCTAGTAGTCCACGCCGTAAACGATGAGTACTAAGTGTTGGATGTCAAAGTTCAGTGCTGCAGTTAACGCAATAAGTACTCCGCCTGGTAGTACGTTCGCGAAAATGAAACTCAAAAGGAATTGACGGGGGCCCACAAGCGGTGGAGCATGTGGTTTAATTCGAAGCAACGCGAAAAGAACCTTACCGGAGCGAGCATACTCATAAAGGCTCCAGAGATGGAGAGATAGCTATACGGG
+
&.02,/3/97*'0.+),-(*+')-*&(,,/0+2823;766-)'**3;./046500,.2431/7///64/01//0(,0),+7/)8(0*4.136&12:26/5//*77*()'+'.'1+,+'-0,++,(+/(0))-20*(()'++*'(&*)%')$%')-'+2+/*-+0061213240111*0.,1*+*7-,/,-076-01235+22,.73:111%&'/()3,576+*&*(*+12036;87:43.0&*1-./98446743::22:4-2,&'')((,)0+(0+')++'')1+-4(.+*'(''%*+-*02323+)*,,-//:6+4*2+86*+)(&&'$*'')0.),:::61*+'*)-((*+3.85'505/.()*,-046/....0.-.3.267/----55779'4.)&''*1-170,/0:53(.)+16/-/424:()(0132554*,.185656-)+(*()(*),/9:-177;87/.%,2083.190)0161....092/*.()('(252357625++*(((,)'.*,,361+,%',,6.1*1/+-9297**,,.426560.64*)*(%(&,).095581112730173:4.3/32+)3+/0&4)+,.33*(,83+2,*6+)*&'(+(%()*)102.3492.3216,++-..390.++).,3543.,')$$$
@7bbfca2c-2390-4244-be56-b956dc218440 ch=271 read=105695 start_time=2019-12-13T14:57:47Z barcode=BC01 runid=2c9cf7bc05858273f10e7d7ec552fc0bd742dc3e
CTCCTACGGGCAGCAGTGGGGAATATTGCAATGGGAAACCCTGATGCAGCAACGCCGCGTGATGTCGAAGGTTTTCCAGTCGTAAAGCTCTGTGCTTTAAGAATATTGACGGTACCCAATTTGGCTAACTACGTGCCAGCAGCGCAGTAATACCTGCGTAGGTGGCGAGCGTTATCTGAATTTACTGGGCGATATAAAGGGCGTAGGCGATGATTAAATTGGGATGTAGAAATACGGAGGCAACTTTGGAGTGCTGCATTCCAAACTGGTTATCTAGAGAGTGGAGAGTGCGATTCCTGAGTGTAGCAGGGTGAAATGCGTAAGTGGAAGAAGAACGGCACACACACCAGTGGCGAAAGCGTCTCTGGATAACTGACGCTGAAGCTCGAAAGCGTAGAACAAGCAGGATTAAGGCCCTGGTGGTCACACCGTAAACGATGAATGCCGTTGTGGGGTTTTCTTACCTCCGTGCCGCCGCTAACGCCTTCATATGGGAGTACGGTCGCAGATTAAAATAAAGGTGACGGAGTTATTATTGCGTGGGCATGGTTTTAATTTCCCGGAAACAACGCGAAAAGAACACCACCTACACTTGACATCATTACTCTTAAATCAATCCCTTCGGGGACAAGGTGACCCAGGTGGTTACATGTTCATCGTCAGCTCGGTAATCTCGTGGTCTTGGGTTAAGTCCCGCAACGAAACTTTAACCCTTGTCAGTTACTACCATTAAGTTGCTTGAAGGACTCTAGCGCGGAACTGCTGGAGTTGGCAGCCAGGAGGAAGATTAGGATGACGTAAATCATCATACCCCTTATGTGTGAATTTTACGTGATATACAATGGCTGGTACAGAGATGCAATACTGTGAGTGGAGCAAACTTAAAATGTAATTCGGATTTCAGTTGACCCAGGCTGAAACTCGCCTACAAGCTGGAACTATCGCAGATGTCGCGGTGAATACGTTCCGGGTGCCTTACCGCCCGTCACAGAAGTTGGCAATACCCAGAAGTCCGTGAGCTAACCGCAAGCGGCCGAAGGTCAGCCGGTAGGGGTAGTCGTAACAAAGGTAACCCGG
+
)+3)((,&/01,2/',.//1*(-,())$&&&,-.&..%)+(')'+&%%&%-1/113*)(*'&&%(&)*+,0.98-/*''))(*+11*+/060'%'-/.0*(),*(+(%#%)0/2.0.('*,*+++(-*(+%('+-./)&)((,((&'+-3*')%$#&().0/-1,--033233,,*$%&'),**34;3*&%+))'.-)(-.0262411)'+2.4/7/%0',38/1'&'%(3,+.-+(&%&&('&)'$*+&(*10.-./-2*+'(/'(976:3,+++)+(%)*2*((%&&%'(*.4/4*%&%'''%&'%(&&/((*''(&&'&')&*)+(&),*')/()*((%('*)+-+/1/60)*+(%$$%'(,,-/',(0*/.1102/*)(&)/-)13*)/02,+'&'+.&)-&,'7*.*1.37')02,'&($(**16367989788506($(%&('&'%))/,59,2+2+,.-0-*-1/++11/3/0)(%'%*''%%$''-)&&)*./5+*')))*0*/64&$'**,-..--'.%%'&%,*&-'$(&''.)-.0,,-892143:2-,'*'+*%(,++*2*)2/.&*(')./+,0,*,')+,*+,&''$%'%(''1.(-*)&&($&:7),3%+021534'1()((-('//.(,/($'&&%%&$#%&*++%))$(&%&()((,-)/-.+'*)&,214*++/03/,/202,'(&%&''+),4+.,)**%'.3,,)(*0+-3,'(('%%#"%&+,4/15.*&&'&)**'$'0+./0.('0((&$&&+(+,)(*'''&&')(./,,6++)&&.--++.*')&-/1+/543,,'$%&&..0(++&*((,),*-00/+20//5334.,-))*))*4*&+((0,**+2/,,.).2---'*+(*$'$%($'(-)51+,&+*6%%%%%&)-11/1:0.,/*,)(((*'&'(,-&%$&%+/-0..6/)-006572&&0)&'(1.6+&()*)*('%$()*,4/,'(&&%#())/3(1./86)5+&$#(&&,-43633./*/*.(%%)&#$%'**.)''&&+%)*''&)#'(.)((%*+00..,-3(+),/500*0*
@b70dc8d8-5167-4f6d-acd1-5f5636768d1c ch=459 read=83931 start_time=2019-12-13T14:57:56Z barcode=BC01 runid=2c9cf7bc05858273f10e7d7ec552fc0bd742dc3e
CCCGTTTGTATTTACACTTCACCCCAGTCATGAATCACAAAGTGGTAGCGCCCTCCCGAAGGGATTAAGCTACCTACTTCTTTACGCAACCCACTCCCATGGTGTGACGGGCGGTGTGTACAGGCCCGGGTGTATTCACCGTGGCATTCTGATCACGATTACTAGCGATTCTTCATGAGTCGGGTTACCCGAACTCAATCCGGACTACGACGCACTATGAGGTCGCTTTATCTCGCGGGTCGCTTCTCTTTGTATGCGCCATTGTAGCACGATGTGTAGCCCTGGTCGTAAGGGCCATGATGACTTGACATCCCACCTTCCCTCAGTTTATCACTGGCAGTCTCCTTTGAGTTCCGGCGGACCGCTGGCAGCAAAGGATAAGGGTTGCGCTCGTTGCGGGACTTAACCAACATTTCACAACACGAGCTGACGACAGCCATCACAACACCCTGTCTCCGGTTCCCGAGGCACATTCTCATCTCTGAAAACTTCCGTGGATGTCAAGACCAGGTAAGGTTCTTCGCGTGCGCATCGGAATTAAACCACATGCTCCACCGCTTGTGCGGGCCCCGATCAATTCATTTTGAGTTTTAACCTTGCGGCCGTACTCCCCAGACGGTCGACTTAACGCGTTAGCTCCGGAAACCACGCCTCAAGACTGTAACAAAGTCGACATCGTTTTACGGCGTGGACTACCAGGGTATCTAATTTTGCTCCCCACGCTTTCGCACCTGAGCGTCAGTCTTCGTCCAGGGGCCGCCTTCGCCACCGGTATTCCTCCAGATCTCTACGCATTTCACCATACACCTGGAATTCTACCCCCCCCCTCTACGGGGCTCGGCTTGCCAGTATCCGGGTAGTTCCCAGGTTAGGCCAGGGGATTTACCACATCTGACTTAACAAACCGCCTGCGTGCGCTTTACGCCCAGTAATTCCGATTAACGCTTGCCTCCGTATTACCGCGGCTGCTGGCGAGGTTAGCCAGTCGCTTCTTCTGCGGGTAACGTCAATGAGCAAAGGCATTAACTGCTCCCTTCACTCCCGCTGAAAGTGCTTTACAACCCGAAGGCCTTCTTCATACACGCGGCATGAAAGCTGCATCGAAACTGCCTTGATGTGCAATATTCCCCCTGCTGCCTCCCGTAG
+
60)(*.(&-'*6**,2332.+036/00694402100.2/7/..04,.)*,5:3,4-'(+0'.,)2/34)---481/36;84;6%)&(+'082)*+284.356452468/7:8140//156764919).*%&$&()7-..80242/-199/////())*-/'//.243/76-.;;234)*,-)')+*&-)&((36794:7/4.8.71,/331)+%'*&+)()**/-1/5*'(().(()'++/-126255297/../-:9::93;)*'*)&()%)*1/*++.1.*.6:84852,3070'**+,-)(,,*,3,0395,.40867*+5&30;;2239:819/.-5621(+12./2:/9/),3)9/.000-2&&(.06:+2/::60+6,0*&'(*/1104000;64./*,&)%-,5-7;.+23100+.+*11240.--,,-5...$%'*),.08+-.04.2)./:;2:4,*'''%(()3/0357320/-068/.3/*+*+/786.3/...04;316.3*-*37692.)'*)%')/057****0,3<;9;0,/00110/)-,*+*)+-,8'/2134-+(((,5/:473<<..181;<2/72011,-/.21%*%+*5;:-'+(+*.+1,(''(/,.03/4.-,/161.)-*'/4)++/611.0+,*('&%&()77470.-+-38097:--/2/,/(,7745437054.0144-'%11.'),0634--002395/0123822225532*'*+*.84-9-)6::,6635738325:213-)*+-.6-,.3..078879797738<9.49-%&%&)-8682100224.74643.2710375/*%($$$&'(-.735:&(),.9.&4+0***035.*.002()347&731*(+42--.*()01*.260717011422*,1,/04:6:1/2:3.332:-+..0,-)0+/0/6.4-*(*()03,/0)-12:45;45/9//.11,+''%()/,)*3.-63.$''3%23-,478:5469557:06000-558(1*,'-101-/+-+6:-496%)+44*+888090'.&*,/.**-,50'(/)2*721;16.,,--0(.,-/50)()'&'$%$%'+/.-,*&++,.'',+%-(*+21822291875*(**(()*)-5*+3%*
@28670483-08d6-4d9d-a517-68706cc0875d ch=10 read=52066 start_time=2019-12-13T14:57:55Z barcode=BC01 runid=2c9cf7bc05858273f10e7d7ec552fc0bd742dc3e
CTCCTGCGGGGAGGCAGCAGTGGGAATGTGCACAATGGGCGCAAGCCTGCAACTTCATGCCGCGTGTATGAAGGCCTTCGGGTTGTAAAGTACTTTCAGCGGGGAGGAGGAATTAAAGTTAATACCTTTGCTCATTGACGTTTACCCGCAGAAACACCAGCTAACTCCGTGCCAGCAACCGCGGTAATACGCGGAGGTGCAAGCGTTAATCAGATTACTGGGCGTAAAGCGCACGCAGGCGGTTTGTTAAGTCAGGTCGTAGAAATCCCCGGGCTCAACCTGGAACTGCATCTGATACTGGCAAGCGAGTCTCGTAGAGGGGTAGAATTCAGGTGTAGCGGTGAAATGCGTAGAGATCTGGAGGAGGAATACCGGTGGCGAGCTGGCCCCTGGACGAAGACTGACGCTCCAGGTGCAGCAGAACAAACGGATTAGATGCCTGGTGAGGCCACGCCGTAAACGATATCGACTTGGTTGTGCCCTTGAGGCGTGGCTTCCGGAGCTTCGCGCGTTAAGTCGACCGCCTGGGAAGTACGGCCGCAAGGTTAAAACTCAAATGAATTGGCGGGGGCCCGCACAGAGAAGCGGTGGAGCATGTGGTTTAATTCGATGCAGCGCGAAGAACCTTACCTGGTCTTGACATCCACGAAGGAAGTTTTCAGAGATGAGAATGTGCCTTCGGGAACCGTGAGACCAGGTGCTGCATGGCTGTCGTCGCTCGTGTTGTGAAATGTTGGGTTAGAAGTCCCGCAACGAGCGCAACCCTTATCCTTTGTTGCCAGCGGTCGGCCGGGAACTCAAAGGAGACTGCCAGTGATAAACTGGAGGAAGGTGGGGATGACGATCAAGTCATCATGGCCCGCCACGACCAGGGCTACACGTGCTACAATGGCGCATACAAAGAGAAGCGACCTCGCGAGCAAGCGGACCTTAAAGTGCGTAGTCGGATTGGAGTCACCAACTCGGCTCCATGAAGTCGGAATCGCTGGTAATCGTGGATCAAGATACCCACGGTGAATACGTTCCGGGCCTTGTACCACACCGCCCGTCACACCATGGGAGTGGGTTGCAAAAGAAGTAGGTAACAGCTTAGCCGGGAGGGCGCTTACCGCACAGCGGATTTCATGACTGGGGAAGTCGTAACAAAGGTAACCGG
+
(/11*%0125.-.70+11/0624.))('.*,-2/900:888:::2784(.&$%'%)*.-5757502../+0,+,9;8;93<:8;753:/).+,.84/(65(7:,*-**&*&'-(6:7..8/0+-3.194*$(+-/0.,151;+*21++.++/+(&(-/---,/2./25.4/290011)5838-1+/+)'*')/.-)*+5194/0/5/5/46'0,'2*,.7;7;883:,+/.001/656::/74/1.0946286&($(%-.((,,,*/5;0-0--//)*.1.02+,),*+,//,+,013/8.,.-'*)'*(+258:6.**-//+))'.+5.,,.-(+*+,142*-+*(3375.+*)*+5571.-(')*(*))+,/.-05((+%''0+063+,6977*&)')+'*-1666/*(1++$$&$%%*+2204...4*+,((16&//*+0,&'&$%'*--1756883/)).,+-25,,**-)4++).,&(+++01,--*/+)++&/)())+)'%**/*,')&(*548:94261175*/,-.21876+0-',-051;;70//48<44/4-3-10+&26,/70'+&&&%'$)**+.72/1%*--10()-89:-3.7,,,,-53)3(,)-/*/97414./30*(.+-..+33497,,*+,,+))*.1;4./.,,....+/7118799777*99.7/312121/8()6:;8887.'))2.//8841.)(,499.8--,-+2*)+2;28..-+%'''+0+*)003:&'//&'-1,8.,/./543;40161/1234-2/-(,1+085.3..799-/-*,-289.9,-.1122;;988/-/)*2-30/7932345/,&('+,*+0396+.&,+-.$((*,-.2;,776.)'*$'()/2.-*1+,2:6*)(**122)')&)+(,.5568972++*),0%)0.))%%%00-++*(()/2/7'-&/-.((*--$%&,)211,&-02761/01,.0(.0245130'&,+,+&&(1,)+-,&'32'51&(//6556<7377748'.898/8/--62&%*+6863:1002/2/25*,,1-)&(,.339345;7+&,*((,12+3*))'(&%&$(.+8.+34.86-9-,88+.&*+-++)$,1&*)*,.00/)*''(*+.257968<*++1198828
@9e75d191-bbe7-423e-ad69-04e4cbd75d86 ch=17 read=51392 start_time=2019-12-13T14:58:05Z barcode=BC01 runid=2c9cf7bc05858273f10e7d7ec552fc0bd742dc3e
CTCCTACGGGGAGCGTGGAATATTGCACAATGGGCGCAAGCCTGATGCAGCCATGCCGCGTGTGAAGAAGGCCTTCGGGTTGTAAAGTACTTTCAGCGGGAGGAAGGGGTAAAGTTAATACCTTTGCTCGTGACGTTACCAGAAAAACACCGGCTAACTCCGTTGCCAGCCGCGGTAATACGGAGGTGCAAGCGTTAATCGGAATTACTGGGCGTAAAGCGCACGCAGGCGGTTTGTTAAGTCAGATGTGAAATCCCGGGCTCAACCTGGGAGCTGCATCTGATACTGTAAGCTTGAGTCTCGTAGAGGGGTAGAATTCCAGGTGTAGCGGTGAAATGCGTAGAGATCTGGAATACCGACGAAGAGCGGCCCCCCCTGGACGAACTGACGCTCAGGTGCGAAAGCGTGGGGAGCAAACAGGATTAGATACCCTGGTAGTCCACGCCGTAAACGATGTCGACGGAGGTTGTGCCCCGCTTGAGGCGTGGCTTCCGGAGCTAACGTTAAGTCGACCGCCTGGGGGTACGGCCGCAAGGTTAAAACTCAAATGAATTGACGGGGGGCCCGCACAAGCGGTGGAGCGTAATGGTTTAATTCGATGCAGCGCGAAGAACCTGGTCTTGGCATCCGGAAGTTTTTCAGAGATGAGAATGTGCCTTCGGGAACGGCGGACAGGTGCTGCATGGCTGTCGTCAGCTCGTGTGAAATGTTGGGTTAAAGTCCCGCAACAGGCGCAACCCTTATCCTTTGTTGCCAACGGTCCGGCCGGGAACTCAAAGGCGCCGTGGTAAACTGGAGGAAGGTGGGGATGACGTCAAGTCATCATGGCCCTTACGACCAGGGCTACACGTGCTACAATGGCGCATACGAAAGCGACCTCGCGAAACAAGCGGACCTCGCAAAGTGCGTCGTAGTCCAGATTAGGTCTGCAACTCGACTCCATGAAGTCCGGAATCATAGTAATCGTGGGTCAGAATGCCACGGTGAATACGTTCCGGGCCTTGTACGCGTCACACCATGGGGTGGGTTGCAAAGAAATAGGTAGCTTAACCTTCGGGGAGGGCGCTTACCGCTTTGTGATTCATGACTGGGGTGAAGTCGTAACACAAAGGTAACCGG
+
.-/-,,22,0('#((&)'''*+:4301.4..2+)+)*14+.4()((+--+1/165995630-'$,+')*(%)(+30-04/2).080(,,,/87/+//274+'+,--1/(--42-.:/83345263-059,801303,%+&((/.,0+-.3+*'))/0--/5-1&(8,++1*2.5.-2921252/0))/311)-1/:-9-0'+1'1,233:<9:8093-)),1-.-/00/-',*./,4-2.101&'*.(,$.''(5,**()().-33212700%-002223.,-(&((,%'*%&&'*)//205826-*-35,,-,/,2*1(+9::8600//04.,/*)'%((+),+,,-()''*3'5.-&++0))$().*512794--06150.0//0055515),5886-+0,((*91/7+(*+8:/5-1.)4-'(5.44:/-/,(''(*7.002:7979&41342.,*)()5/0114-./30.*%''%((2-9609-+*,-,50/,+-,1)*(+0-123./1:793++/0-'+*/.02//35709/26:724364;80/.41639;51475,.7+*-,/.*&.137580+2&.%'(+30:7295<.---,10/004518.+),)(-20-+,%%$$&**-)2+*/;93.3,,,--310-09667786756086/2/)+$(,*1./4677966670;011;92.1+,.//&,&(+3;83.6.37-2+60*+37(*)-.&.('+.,/3-22/.8111/-7/./91084&33:28-505435/'''222/&(%$%+*30*)(,3422390-,+*+,++'234789;845)/-129:8&+&,.82-511143;53/./**)&'*-98964553-430410--%(-.+126660100/,)-+.9276;65521'(09301465581422.*)''&5)&+**(($)'.*+,223766)0%,*-10,/02866//')*0,--+*&+/-55.-9859-,,(2213:7243318/*223,0+''(*%)'').--.63763.(()014;0327+')33++.5./,-2-:-4:68716..*,3+82110,0.',,/2-/0008,,-,,04304/-.,/,-065(&&$$)/,+5.2:3/4-
@be205528-ecbe-4236-abfe-aeddcb380a27 ch=66 read=128583 start_time=2019-12-13T14:58:04Z barcode=BC01 runid=2c9cf7bc05858273f10e7d7ec552fc0bd742dc3e
CTCCTACGGGGAGGCAGCAGTGGGAATGCACAATGGGCGCAAATACAGTGCAAAGCCATGCCGCGTGTATATGAAGAAGGCCTTGAGTTATGAAATTACTTTCAGCGGGAGGAAGGGAGTAAAAGTTAATACCTTTGCTCGTGGCTTGTTACCCGCAGAAGAAGCTTGCAGCTAACTCTGTACCCAGCAGCCGCGGAAATGCTGGAGGGTGCAAGCGTTAATCCAGGAATTACTGGGCGTAAAGAAGCGCACGCAGGCAGTTTGTTAAGTCGGATGTAAATCCCAGGCTCAGCCTGGGAACTGCATCTGATGCACTGGCAAGCGGAGTCGTAGAGGGGGGTAGAATTCCAGGTGTAGCGAAATGCGTAGAGATCTGGAGGAATACCGGTGAAGGCGGCCCCTGGACGGAGACTGACGCTCAGGTGCAGCGTGGGGAACCATGACGGGATTAAGATGCCTGGTAGTCCACGCCGTAAACGATATCGACGGAGGTTGTGCCCTTGAGGCGTGGCCTTCCGGAGCTAACGCGTTAAGTCGACCGCCTGGAGTACGGCCGCAAGGTTAAAACTCAAATGAATTGACGGGGGCCCGCACAGCGGTGGAGCATGTGGTTTTAATTCGATGCAGCGCGAAGAACCTTACCTGGTCGCCGAGCATCCACAGGATTTTCAGAGGTTGGGAATGTGCCTTCCGGGAACCGTGAGACCCAGGTGCGCATGGCTGTCGTCAGCTCGTGTTGTGAAGAATGTTGGGTTAAGTCCCGCAGCAGGCGCCCTTATCGCTGTTGCCAGCGGTCCGGCCGGGAACTCAAAGGGAGACTGCCAGTGATAAACTGGAGGAAGGTGGGGATGACGTCAAGTCATCATGGCCCCGCCCACGACCAGGGCTACATTACAATGGCGCATACAAAGAGAAGCGACCTCACGAGCAAGCGGACCTCATAAAGTGCGTCATGTAGTCCGGATTGGAGTCGCAACTCGGCTCCATGAAGTCGGAATCGCTAGTAATCGTGGGTCAATGCCACGGTGAATACGTTCCCGGGCTGTATACGCACCGCCCGTCACACACCATGATGGGTTGCAAAGAAGTAGGTAGCTTAACCTTCGGGAGGGCGCTTACCACTTTGTGATTCATGACTGGGGTGAAGTCGTAACAAAGGTAACCGGAAGATAGAGCGACAGGCAAATGGGGTTAACACAAAAGACACCGACAACGCACC
+
(*.1,+/'/60*.31.00/.75;8/0.'('+.;0096-,./6,(+--+40,)-+(/33338;67795531-*),/'**-+.&%%'%/11./,0*&+&%(4720+1/151'),/-.2-%')3<0)+48380/1236--667,2-.'%%&+2)-6,*+)(.)%)*%%$%&*'+,+.1121325/97,)./.,2*'(&&$%%&&(+1//-0(,,611*+,,5/4/0.+/-/*3*,-::933256:,&)((*+-*.-04566+/26*$//32//5&4251*'..+.71&,5//2)(/63794132//./.0+*)*'+(,+11/10&-,-++-/+/7/+.,242*++--.1.-((0--/'&(*'&&''++-.,,,,/02:;.,0,',)+--2.,,,.+2*-(:66,.07/0(('&+,,-.2582:)+888+*)*-5304*((('&'+-/%13)-.,(*/8-8;,/443282,&,)56428;68666-23.+,'.*+',-'.*/7*,2--05002353)*+/,*+&&(0184./)*-70./42574-25,,&&%))6185-+-02*0++)017039*,)((.707/13**41,/7+&+%%%,,&1511)*.,-*(+-3<;+/)01+,/0-30'-+--/61267:19115(,+*+$*(('(*658((*&)+%.:<59))&(&%%'*))(-+8,/1131)*1**,6755'')(.)**2680/')%(+/()))*+*'&%'(65614510..&&((**3,0833531/40:'),/%3&*.-'+,/+...6.1)*.;89:41517773275117621/.0+4)-0+)32486888761222;;;;;.,5.,.2/,-3531777:9872--147:9,++,630*'+0(%'+,7:-+(2'&'($'%%*,/0.)((-,41564('')),+,.53842+3.+//20%+,-*+110/05;81545/01)3++,205,*+'3('('%()(,(1*.*,(,,7-,/-./++.&3)0/1+11(31263329/8503)3)+2.).+0.,-)(%)(.65**)-*///122-0&.-0924;4/11,*())/9.0.../5001)),3/'**'')**+,****4,.((+)(.0,-.+4495934:/32:833477:60+*,.0/11+*,./..5-2,+,.2&)&'*1604/34/15512,-*+-.**0*+$*&/2(1/383335:3)*234::66,1&&$%"$"
@58f513b2-1c36-4e65-aaec-cbf88bfb08f2 ch=409 read=69117 start_time=2019-12-13T14:58:03Z barcode=BC01 runid=2c9cf7bc05858273f10e7d7ec552fc0bd742dc3e
ATCAAAGTGCTTCGTTCGGTTACGCACGTATTGCTGGTGCTGAACGGAGGGTGATTGGATGATCTTAACCTGCGCGCAATGGCTCTATCTTCCGGTTACCTTGTTACGGCTTAGCCCAATTACCAGTTTTACCCTAGGACGGCGCTCCTTGCGGTTACGTACTTCAGGTACCCCGGCTTTCATGGCTTGACGGGCGGTGTGTGCAAGGCCGGGAACGTATTCACCGCGCCATGGCTGATGCGCGATTACTGGCGAATCCAGCTACACGAAGTCGGGTTGCGAACTTCGATCCGAACGCAGAGAGAGAGGTTTTGGGATTGTCCTGTCACCAGGTAGCAGCCTTCTGTTCCCCATTGTAACGACTGGCAGCCCCGGTTGTGGGGCGTGCTGTTGGCGTCCCCACCACTCATCTTGACGGCAGTCTCTCAAGTCCTCAGCATGACCTGTTGAAAACTGAAGATAAGGGTTGCGCTCGTTATGGCAGCCGACACCTCACGGCACGAGCTGACGACAACCATGCAGCACCTTCCACAAACGCTTGCGGCGCATGGTTCCCCATGGTCATTTTAATTTAAGCCAGTGCCAGGTTCCTCGCGTATCATCGAATTAAACCACATGTTCCTCCACATTGCGGGCCCGTCAATTCCTTTGGAGTTTCACCGTTGCCGGCGTACTCCCCAGGTGGAATAGCAATCTTTCGCTTGGCCGCTTGTATATCGCAAGCAGCGAGTATTCATCTGTGTGGACTACCGGGTATCGTTTGATACCCACACTTTCGGCATCAGCGTCCAGTTACGCTCAGTGAGCTGCCTTCGCAATCGGAGTTCTTCGTGATATCTAAGCATTTCACCGCTACACCGATTCGCCCACCTCTCTACTGCACTCAAGACTGCCAGTATCAACTGCAATTTTACGGTTGAGCCGCAAACTTCTGTGACTTAACAATCCGCCTACGCTCCTTTAAGCCCAATAAATCCGGATAACGCTCGGATCCTCCATTATTACCGCGGCTGCTGGCACGGGTGGCCGATCCTTATTCATATGGTACATGCAAAAAATCACACGTGGACAACTTTATTCCCATATAAAGAAGTTTACAACCCATAGGGCAGTCATTCACGCTACTTGGCTGGTTCAGACTTTCGTCCATTGACCAATATTCCTCACCGCGCGCCTCCCGTGACGAATATCGCGCATAGAAGGTTAAGATCATCCAACTAACTCCTCCGTTCAGCACCAATAATGAAAAAAAAAAATCGGTACTTCGTTCAGTTACGTATTGCTGGTGCTGAAGAAAGTTGTCGGTGATATTGTGTTAACCTACTTGCCTGTCGCTCTATCTTCCGGTTACCTTGTTACGACTTCACCCAGTCGCCAGATCACAAAGTGGTAAAGCGCCCTCCCGAAAGGTTAAACTACCTACTTCTTTGCAACCACTCCATGGTGTGACGGGCAGTGTACAAGGCCGGGAACGTATTCACCGTGGCATTCGATCCACGATTGCTAGCGATTCCGACTTCATGGAGTCGAGTTGCGAACTCAATCCGGACTACGACGCACTTTGTAGTCACTTTGCTCTCGCGAGGTCGCTTCTTTGTATGCGCCATCGTAGCGTGTTAACCAGCCCTGGTCGTAAGGGCCATGATGACGACGTCATCCCCACCTTCCCTCAGTTTATCACTGGCGTCTCCTTTGAGTTCCCGGCCGGACCCGTAACCGAGGATAAAGGGTTGCCTTTCGTTGCGGGACTTAATAACATTTCACAACACGAGCTGACGACAGCCATGCAACACCTGTCTCACGGTTCCCGAAGGCATTCTCATCTCTGGCTTCGTGGATGTCAAGACCAGGTAAGGTTCTTCGCGTTACATCGATTAAACCACATGCTCCACCGCTTTGTGCGGGCCCCGTCAATTCATTTGAGTTTTAACCTTGCGGCAAACCACTCCCCCAGGTCGACTTAACACGCGTTAACTCCGGAAACCACGCCTCAGAACAACCTCAAGTCGACATCGTTTGCGGCGTATTACCAGGGGTATCTAATCCCTGTTTGCTCCCCACGCTTTCGCACCTGACGTCAGTCTTCGTCCAGGGGCCGCAACCTTCGCCACCGGTATTCCTCGAATCTCTACGCATTTCTTTCGCCGCACGAATTCTACCCCCCCTCTACGAGACTCAAGCTTGCCGAATATCGAATGCAGTTCCCAGGTTGAAGGGATTTCACATCTGACTTAACAAACCGCCTGCGTGCGCTTACGTAGTAATTCCGATTAACGCTTGCACCCTCCCGTATTACCCATTGCGGCTGCTGTACGAAGGTTAGCCGGTGCTTCTTCTGCGGGTAACGTCAATGAGCAAAAGGTATTAACTTACTCCTTCCTCCCCCGCTGAAAGAAGTACTTTACAACCCGAAGGCCTTCTTCGCCCACGCGGCATGGCTGCATCGAACTTTGCGCCAGAGCGTGCAATATTCCCCTGCTTGCCTCCCCGTAGG
+
#$)1-)#%%),/046:91121*)'(&*)/.1912346411245494/**(%)'%))-&),,-///73838/%(&&$%&'($))1387955;4-6/02.0618,1/,-.3,-**),+*+*9,&1,)*4<;+/9:*))/70,()(&+,//+./07.4-+,/0-59;825/-+589,-/-,53-,159.3---65;978:70/.-'-.-00/''0102.(+'+0/05;57056:514/.-00/.)***-+'&'&-+),.,,3-+,-%'&)(*&&'8-7603,,-'1*,8+,,,2'&'%'%'%(#'&((()--5:9301.)2,$*+1555/)/3&,+*&,+)).**.(*%'&'(&+)1...2.-('*.,1)%)/..)+''%&'&020)'%&'),&/(.&'(315+/181./1-.-0*'(0041.//*+***/-,-/8250110//*+-$&0''.)(*+/408/0.5-369,:,+*..0+6+*,/+(&)+105233910,-0.,./)'*-..00117484;598700112:883&'(01//((&(*-3:6441041+7+67/,0%&0*,022.*5-8/0+')##%)&*/.1618/).73513)569:://,3+;;589/20388-,%)*))-'+)()./,,21*/7583732/83.&&(6<21081-:--9<060-)(+-/53+.2:769884111140%*433102/0.00.,+1*,07467))36%8344,+,+,5;6799860---//7778:(,&%.31.144(++-/5.(*'+14/+)')*-1/88654)'+.2-..115))-31&022389<:6.7-,..3*./;33;:80....441.)&&%*-212:;87833'0+,'3+2*+2,*,+)**,-,//.,$'++,301/234:244579.//3/1,3.52+/37:7876288-//0&+/,/+,--..005050;1066890.424464*.234-14.-4,7:6-0//7,96852/-21624/))*5&.)+:1076-02:454)+)('&'*-(''&(*./14*.,,:76254659/+,,,)/6/9:<3/.-,)*,,9;9826008;//3424*-/451,%((),5-+,1+24.'.',,+'%).-.0*/57433++,/-4/12;989%0&,-,),**+.(*312252522480+-./370)&%',311;/./12+&&).665*('('(+)-2-5-8-3,147*17&.(////,..222644680231231&%*)'&&(.13-/1'''$#%&)&.2311751')-,*,*.*/,,-:926587423%*)-*/5330*+)%)*))1+-,+8,9.5..,/-+19,-/.-..156769;4304-8-.352-1/&''(,-52,38.*14816100331-2-51%,)/).-'&*,0/**./*(+/,(-03-0&&%&(1-23/5--5/,/1445%(+45*-4452/0/3,8:9-24222677-743(-)((,/8365/.03)/.1/0,*)&'032))+$,'&&.+(,/09:933+1151--*,$(+40.216/1$$$+,+-:38376630./--1'-(**2502-0/1$&'-*-./-+0-*'*-+//067937:.'++-,43,8../5,+++')&%)%$&%+$63,-4756+7&%,/31821.-+*)''*+/122,0,0.*-41401)*/+0081/1634+*'(#)*//4287,+)2-1..,30**1+.8++,087/)*+,10-80+2,,8-2,+0/-,8,,,0:64/00/1.252.3:(+..1632300001779878002915561'4,182255++))/66713,(&&'./33:2234543-)&$$%&*+/2968320/-)+56+10+)%,)/72:<:79,4*%(+,,'%(&0841+)())+-.0979.))3.+,6440')+1/+'+-.337777;72+-3:;-564+,3//-&/$'$))*,0.8:9**.1/1/1-1.0,-'+*++/+/%-,2&+&%&&*0+,+,0/.-+&))*,1756+5+571-/./12076%,**'&($('&()%-02,,,//343,;/')*,40,,./790*--02;:601.5:/,(.0.1%'..048218)%/6330+(*&&).+4105557:34345;7833()42354655032,/7+((&*.0,&+$%(,./105,41324-+*+*+/005746:51).-2,16++*&,15*.++,202257:5,/,,)))((*+'04,++)*5544421253248016046-03344/.*0+'+)(+*.08784.+,2046-&%&%$('-45343(%/')6-7.)%*++,2-678823%(-+,(1,/4/./4*1+()1+46;76.+60621,,++7(:26534462)&&+((.01('$%'+48+775629:9.)+4481-%+(**',-1,,0/9/:)),.*/398<7:<8(((&&)&'.83465974/,%/1((&&+1+*1135''%%%%(+1363347/1/*%'(%%()&()15,/010'
@40c2efe2-71cd-488a-9ded-cb735c2077af ch=329 read=73233 start_time=2019-12-13T14:58:04Z barcode=BC01 runid=2c9cf7bc05858273f10e7d7ec552fc0bd742dc3e
TTGGTAGCCGCGTTCAGTTACATGCCAGCAGCCGCGTGGCCACGGAGGTGCAGGCAATCCGGAATTACTGGGCGTAAAAGCGCAGGCGGTTTTGTTAAGTGGATGTAAATCGGGCTCAGCACAGGGCTGCATCTCTGATACTGGCAACGAGTCTCGTAGAGAGGTTCAGGTGTAGCGGTGAAATGCGTAGAATCTGGAAGGAATACCGGTGGCGAGCGGCCCCTGGACGAGACTGACATAGGTGCGAAAGCGTGGGAGCAAGGGTTGATACCTGGTAGTCCACGCGTAAGCAATCGACATGGAGGTTGTGCCCTTGAGGCGTGGCTTCCGGAGCTAACGCGTTAGAGTGATCAAACCGCCTGGGGGGTAACCGCAAGGTTAAGAAACTCAAATGGGTGGCAGGGGCCCCTTTGAAGCGGTATGTCTTCATTCGATGCAGCGCGAAGAACCTTACCTGGTGTGACATCCACGGGTTTTCAGAGATGAGTATGCCTTCCAGGAACGTGAGACCGGTGCTGCATGGCTGTCGTCCAGCTCGTGTTGTGGAAATGTTGGGTTAAGTCCGCTGAGCAACGCCACTCTTTGTTGCCAGCGGTCCATTTGCAGAACTTCGGGGCTGGTACAGCTGGAGGAAAGGTGGGGATGACGTCAAGTCAATAAGCTACCCACTTACGACCAGGGCTACACACGTGCTACAATAGCGCGCCACAAAGAAGCGACCTCGACAAGCGGACCTCATAAAGTGCGTCGTAGTCCGGAGTCTGCAACTCGACTCCCGCCAGTCGGAATCGTAGTAATCGTGGATCAGAATGCGGTAGACTACGTTCCCGGAGCCTTGTACACCGCCCATCTGTAAGGTGCAGGTTGCAAAAGTAGGTAGCAACCTTCAGGAGGGGCGCTTTACCGCACATGATTCATGACTGGGAGTCGTAACAGTAACCG
+
$&*//--,++-1295'1+2)($%#%%&'+''*)()($$%&&(+(*(*(()-%)&#')(**10,6.6.55;8574431/)('%&$(*)++07;*-001,(,((.-(#'))*/&*.-/1,,.**$-/-+)()(++)()/01&7//0,,)'&'*/0-//1+,(($&$'%&%)..-++,+25/,-60,(-(-,./205/.''(,*05249.5--.1''&&'/106-+(134*(*&)+++()&''/.-.0++,,*,/537-)&)*'%('.((),,38-'0/)((&&$(')(*+3+7,())(,.%%&/(()06*,&21*(,*('*,))*-),3-1).&()*+7777629.*()'+*+)'++11-/9.500,)'&(')&&)(((,*.--'*,-+08/),(&,&',1/'*,2.,*'&$%&&'&&&'(#&)$&#&%#('&$&%&)--'.&+(+4'*0.+&%"$$'',(&$%%'$),*(*&/,.39/30.-&(()'%')++.)+,'&%&+)',,-/./23%(%)%''#%)*.0,-+/,%&,'(123485.5/)''&),+*.1:2986;590).'$%%'*%'')('+)%$'%+*'&27/391010742-%%&&&)&)&'('),(23++(+&$$#%'),-.).(-+&+(,,073/3537522+%(&(.)(''#%%%,2-%&&&'''*+7-70./+++,,)++*+,0+*1--&+**-$'%()38*&('%&..//+($&'+*'&'(&(-.///1:2.0881.,,.24.3+(,)++,---%((,,*-.-3*'$%%'*0/%'&&)(%'%-,0833181.*)('/&2**+&**0/.&%'*,--31+).%&+)*+)*+,+1.+98*$-''(,-',)($&$+)27)+*/.''($)'(*%''1+4565'/.,,023.03)-(%)*'(&&$&'./0/%))(,.**((%'**+-.)%$$%%).*
@67900248-6ce7-4e06-9d69-da4fc1486ff1 ch=74 read=225156 start_time=2019-12-13T14:58:12Z barcode=BC01 runid=2c9cf7bc05858273f10e7d7ec552fc0bd742dc3e
CTCCTACGGGGAGGCAGCAGTGGGGAATGTGCACAATGGGCGCAAGCCTGATGCAGCCATGCCGCGTGTATGAAGAAGGCCTTTGGGTTTGTAAAAGTACTTTCAGCGGGGAGGAAGGGTAAAGTTAATACCTTTGCTCATTGACGTTACCCGCAGAAAACACCAGCTAACTCCGTGCCAGCAGCCGCGGTAATACGGAGGGTGAAGCGTTAATCAGGTGCACTGGGCGTAAAGCGCACGCAGGCGGTTTGTTAAGTCAGATGCTTGAAATCCCGGAATCAACCTGGGAACTGCATCCTGATACTGGCAGCAGGTCTCGTAGAGGGGTAGAATTCCAGGTAGCGGTGAAATGCGTAGAGGTCTGGAGGAATACCGGTGGCGAAGGCAGCCCCTGGACGAAGACGGCGCTCAGGTGCGAAAGCGTGGGGCAGGCAGGGGATTAGATACCCTGGTAGTCCACGCCGTAAACGATGTCGGCAGGTTGTGCCCCTTGAGGCGTGGCTTCCAGGAGCTAACGCGTTAAGTCGACCATGGAGAATACAGCCGCAAGGTTAAAACTCAAATGAATTGACGGGGCCCGCACAAGCGGTGGAGCATGTGGTTTAATTCGATGCAACGCGAAGAACCTTACCTGGTCTTGACATCCACGGGAAGTTTTCAGAGATGAGAATGTGCCTTCAGGAACCGTGAGACCCAGGTGCTGCATGGCTGTGATAGTCAGCTCGTGTTGTGAAATGTTGGGTTAAGTCCCGCAACGAAGCGCAGCCTTATCCTTTGTTGCCAGCGGTCGGCCGGGAGCTCAAAGGGAGACTGCCAGTGATAAACTGGAGGGAAGGTGGGGATGACGTCAAGTCATCATGGCCACCCGACCAGGGCTACACGTGCTACAATGGCGCATACAAAGAGAAGCGACCTCGCGAGAGCAAGCGGACCTCATAAAGTGCGTCGTAGTCCGGATTGGAGTCTGCAACTCGACTCCATGAAGTCCCGGAATCGCTAGTAATCGTGGATCAGGAATGCCACGGTGGATACGTTCCGGGCCTTGTACACACCGCCCGTCACACCATGGGAGTGGGTTGCAAAAGAAGTAGAGCAGCTTAACCTTTGGGAGGCGCTTACCACTTTGTGACTCATGACTGGGAATTGGGGAATCGTAACAAGTAACCGG
+
./23124-250%,.++65&**))0+)+*(-('%)1:78<41015946;54+5//.*,.////3)*012677622).(,+25/:'+2206,.32:2('-*--;;,),+-+70'*))&/-((*/**.086549-8:.,5550811.5./2*,5+*-4-/.()'+15/',,*8+/-1--(66'(..-58112.-/4/*.(0*+--,+&&-2-4-4)*.%,'*'(%('.210.-02,+,.1,2130286)81700.809+03)*,+,(+&%(-.'4.()/%%%*,*2**+-,*).44443/0++-//4-4(%,&)'',+.16254,)*-+0,--12304+&)'&%,,/80()+&(&$'&(((0.357:7/+'*(*+177:82:2--()((&)6:0)+.211,1-+*--'-)-/1%-.///%'(().-(*+)&'%&''$*+/3(,-(*,-33;.),'&'+-3642124..274.--2+561,0*(*'/0,&+*)%##'&+1*.4*655732'-((*,237***)--9,33**&2+'(*/)()')+/+/706544-4020892/..(1.,./4451,*(-4+/,(%('+(3+.1:9:.+.-&.)(+2/:5175;/-+.,6.2.-,--+).0/84924;966767876898:1-.-80,0,-7;2.**(,-61/.-2013457350(+)+*/1065,0-4'(*.359::88,./716550/-..44023353844<31./71-/-6*/50912060:/.04-5.,')+/--%.)%&'+1),0*)/3205/-25:9:,2/2*02-)0988;+0,+%))30/03,33+**))(((++,02'-)-2.)3753455637985589997,*%'&&$*-')-.0.6:26/,,&'$./444-6--296564512671()&()(*535746532&)(&*88/4.764843&'/95028:9:9578725.00,303.***+-4//)*)**+7769-/-.1-,1*(+2-40335744061019::;997**+'-*/83-/.876.//.3+3,.*(222/-,&+)-.3+0.(/1+),,-0-.4)/.93-..(2.21./38:,&)*'(-'(+4/+--.5345-/+,34)*/+0345/1.'+..-,.23/00(*,')'(-*%%&(+(&'&'+,037;79.,,6;7;5:
@361151c6-1a86-4b53-8aaa-a3e2cf6eb92e ch=244 read=233757 start_time=2019-12-13T14:58:16Z barcode=BC01 runid=2c9cf7bc05858273f10e7d7ec552fc0bd742dc3e
CTCCTACGGGAGGCAGCAGTAGGAATTTGGCAATGGGGAAACCCTGACCGACACCATGTGAAGAAGGTTCGTTGTAAACTTTATAAAGGAAGAACGGCGGCTACAGGAAATGGTAGCCGAGTGACGGCTACTTTATTAAGCCACGGCTAACTACGTGCGGCAGCGCGGTAATACCACGTAAGTGGCAGCGTTATCCGGAATTATTGGGCGTAAAGGGCAGGCGGCAGCAGGGTCTGTGGTGAAAGCCTGAAGCAACTTCAGTAAGCCATAGAAACCAGGCAGCTAGGTGCAGGAGAGGATCGTGGAATTCCAAAAGCCAATGTAGCGAGGAGGTGAAATGCGTACTTAGATATATGGAGAGGAGACACCAGTGGCAGAAAGGCGACGATCTGGCCTGCAACTGACGCTCAGTCAGCGTGGGGAGCAAATAGGATTAGATACCTAGTAGTCTACGCCGTAAACGATGAGTACTAAGTGTTGGATGTCAAAGTTCAGTGCTGCAGTTAACACCAATAAGTACTCCGCCTGAGTAGTACGTTCGCAGAATGAAACTCAAAGGAATTGGCGAGGGCCCGCACAGGCGGTGGGCATGTGGTTTTAATTCGAAGCAACGCGAAGAACCTTACCAGGTCTTGACATACTCATAAAGGCTCAGAGATGGAGAAGTGCTATATGAGATACAGGTGGTGCATGGTTGTCGTCAGCTCGTGTCGTGAGATGTTGGGTTAAGTCCGCAACGAGCGCAACCCTTATCGTTAGTTACCATCATTAAGTTGGGGACTCTAGCCAGAGACTGCCAGTGACAAGCTGGAGGAAGGCGGGGATGACGTCAAATCATCATGCCCCTTATGACCTGGGCTACACGTGCTGTGGATGGTGCAGAGGGAAGCGAAGCCGCGAGGAGGTGAAGCAAAACCCATAAAACCATTCTCAGTTCGGATTGTAGTCTGCAGCTCGACTACATGAAGTTGGAATCGCTAGTAATCGCGAATCAGCATGTCGCCGGTGAATACGTTCTCGGGCCTTGTACACGCCGCCCGTCACACCACGAGTTGATAACACGAAGCCGGTGGCCTAACCGCAAGGAAGGAGCTGTAAAGGTGGGATTGATGATTGGGGTGAAGTCGTAACAAAAGGTAACCGG
+
(15644809/*/.-33411432-+*.0&$))*/.//,''*(.(%')*./,,)*/,('(%'+-'.3+-/-&((,%+./&'%%%%)68)1,34.176'6.1//-2300*01/42,--.23+++,-10/(%'&(,.)&/)/+03..//-**.,.-'./1)1')&&*+()'+/-*)%*&'*)1*&),-1*+)*,/:5-6+).&%*(&+*77:54+1.+)..*'/.1187001./671/-(,-10+,,2+3;872.(*&%&+,/,-.39/7903.++2,.523:7+)*-,**+,//33+.%+2.22/3-.+()*4(+-,($&%(%*&&%)+,*..+..+,)//*+0-2-(+*,-7677/0,.+)(.+'&*.,-.)*+/41((*)&))(+5/0///4.'.1+/:69545788:;<676*'%&(.,**)$(,-:;9/730510/52/6/.+*+./8-)&*)0869;<86101-+---499547182:1;4.00-52*,-0,.4788985678262*/,21263&2),/481373)$&'&330445;:6560/9647:54639:,.+..2,0%'+#1/(-11-//1&%(+/9896//03+*+.5<;++4-6040601/)50.,21-5524.6,1.()'))57342'.-./1544:1-3//2((&(*5620)(%('((+*/.2357888:-2--/,)0149465;)+.778667666857867665589/9/777734/152.0121-),-45778<7-754+*(-)00734;988-0365-,7(.7;14852)*)&'),.55:999(54112/6/3337114/73:1+35-40.-./2769112764++)174,40+***2:11764//-),,,2-(&&'57998787*/'*+*'+(+&(),3834,*,+&*,*-17/336726;6025;<89:55;467,66<869)2)(*3770))++,*)*)),-,,26-6,,2601/227-*1))(,++,(+*,:7942343222-2*.+,+/--,.1254153677*3)%)).))&/,33:/-./+---,*,+-.,0+,*020'1((,--6&5/436/,-)3.0325/4.6-('*((''(,1,4/6;530+())+/7027;6,&''&*+-99:286/()()*77464
@f2db65c8-6d35-4035-ac37-3110684a66ec ch=276 read=105207 start_time=2019-12-13T14:58:10Z barcode=BC01 runid=2c9cf7bc05858273f10e7d7ec552fc0bd742dc3e
TGGTTACCTTATTTACGACTTCACGAAATCATCAATCCCACAGCCAGACGAAACTCCTTCCCTTGCGGTTAGGCCACCGGCTTCGGGTGCTATCAACTCATTGGTGTAGCCAGGCCGTGTGTACAAGGCCCGAGCGTATTCACCGCGACGTAATGCTGGTCCGCGATTACTTAGCGATTCCAGCTATGTAGTCGGAGTTGCAGACTACAATCCGAACCGAGAATGGTTTTATGGGTTTGTACCTCGCGCTTCAGCGCCCTCTGCACCATCCATTTGTAGCGTGTGGCAGCCCAGCGGAGTCAGGGGCATGATGATTTGGTCATCCCCGCCTTCCTCAGCTTGTCACTGGCAGTCTCGCTTCGAGAGTCCCACAACTTAATGATGGTAACTAACGATAAGGGTTGCGCTCCGTTGCGGGACTTAATATCTCGACACGGCTGGCGACAGCCATGCACCACCTGTATCTCATATGGCTATCTCTCCATCTCTGGAGCCTTTGCCAGGTATGTCAAGACCTGGTAGGTTCTTCGCGTTGCTTCGGAATTAAACCGCATGCTCCACCGCTTGTACGGGCCCCGTCGAGATTCGCGAGTTTCCTCTTGCGGGCCCCGTACCCTACTCCAGACGGAGTACCTTATTGCGTGCTGCAGCGCAGACTTTGACATCCAACACTTAGTACTCCATCGTTTACGGCGTGGACTACTAGAATTATCTAATCCTATTTGCTCCCCGCTTTCCGGGACTGAGCGTCAGTTGCAGGCCAGATCGTCGCCTTCACGCCACTGGGTGTTCCTCCATATATCTACGCATTTCACCGCTACATGGGATTCCACGATCCTCTCCCTGCACTCTAGCTGCCTGGTTTCTATGGCTTTACTGAAGTTAAGCTTCAGGCTTTCACCACAGACCCTTGCTGCCGCCTGCTCCCTCTTTACGCCCAATAATTCCGGATAACGCTTGCCACCTACGTATTACCACGGCTGCTGGCGTAGTTAGCCGTGGCTTTCAATAAAGTGCCGTCACTCGGCTGCCGTTTCCTGTAGCCGCCGTTCTTCCCCTTTATAGCAGAAGTTTACAGTCGAAGCCTTCTTCCTTCGCGCGGCGTTGCTCGGTCAGGGTTTCCCCATTGCCCGAAATTCCCTACTGCTTTTAACCTCCGTAGAG
+
*(+-7..417-,76(.2588/-'(#'()',-1152419.*,($&$%)(+&''%&(57*+77)-.*.-+0,+2313+.+/*)174.8/.+(/,013%**+'0+2..-&%&)%$414*-,))+-/05//.53+(%)-1679<5344.0139&/&()'),**)+3147*3)&%'%&')+*8./+-%&'#%%,*..-*-)*/923(2*11**',)01))&(&%%+',1290;9*%*(1,-+&%'+-20602&%)0-**,**4/*+20,*,0+0490170,-,+-(+,,&&$&',.*$'&),%'''$%(1,..2.//-'27(+%'$+',03--176:40-114526)..%**)/--*+*(+--+/&'&('(,/,.%*&('((1-0.01+3**2/01....,1)+*/.9--(&'$())++)*,-+*+()$#%&'11,(-&,)('(.)220-,&05+0*,(.2-29240.../3(,(+-401/20-/.3722348247&+0-0/-)))+*-,02670--),2/('%&('0-;5251+,)**)+02/('(&*1,4-.2%**+*-,14/2,**8(-.(-+,+26/(./2(+%&1,-((*(/1;5/(,&0-)+).&%*(&$&%()'&%'(+(&/)*&,$%'((')))2,,-13,-,..*/-'+((.)&&&(+-(02&6).%')')*1.11-*.96063)(.-*'('.5*.-./311-1.2.13--:1-2/)05**3-596/+..3,1'+7;1.)'&0///6693:&&'%$-6.//7722112/..+%,*.0//368/./0;7.*1.(.,-142/+.+.-15--+.--.0,/(((0%)3-.*%&)-/2220+//'%&(%')+0'./*)+*(.43;8/026,4*0-(&'.')*(+1/-)+),*'*0*+/((*/+'(*,00:....0366:004*+-.+4)*70:8/0727,-+*7872.&-*/140-**,*)'&&.+-',),,,4.23$(-//33630-.+*-0/1-,//42.-'()('(0*35(+'&)2132,-21+3-,'-,&2;320/,('(...1437:566095.-9-,,*).+)*''+2/*,.&--&)'&)()*+.1-.*1*&(%&&0'(+,,+34//11+3712;21792+24),0''+))-,43,'%)(%&&$&$'$)&*-3,-(+''
@6def51d1-0c2a-40b1-b965-c8182132a6f4 ch=323 read=95786 start_time=2019-12-13T14:58:24Z barcode=BC01 runid=2c9cf7bc05858273f10e7d7ec552fc0bd742dc3e
CCGGTTACCTTGTTGACTTCACTAATCGCTGACCCTACCTTCCGGCCGCTGCCTCCTTGCGGTTAGCTCACGGACTTCGGGTGGTATATCTCATGGTGTGGGCGGTGTGTACAAGACCCGAGACGTATTGCGGTTCGCGATTACTAGTAACTCCAGCCTTCGTAGGCGAGTTTCCAGCCTACAATCCGAACTGGAGACTGGTTTTAAAGTTTGGCTCCACCTCACGTGTGCATCTCTCTGTACCAGCCATTGTAGCGCGTGTGTAGCCCTGCACATAGGGGCATGATGATTTGACGTCATCCCACCTTCCTCCTGGTTAACCCAGGCGGATCTCGCTAGAGTCCTCAACTTAATGGTAGTAATATGACAAAGGGTTGCGCTCGTTGGGCTCGCCCAACATCTCGCGACACGAGCTGGCAGCCATGCACCACCTGTCACGCTTGTCCCCGAGGGTTCCTCGATTAAAGGTAATGCAGGGATCAGGTATAGGTAAGGTTCTTCGTTGCTTCAGATTAAACCATGCTCCGCTGCTTGTGCGGGTCCCGTCAATTCTTTGGTTTTGAGTCTTGCGACCGTACTCCCCAGGCGGAATACTTAATGCGTTAGCGGCGGCGCGGAGGTGTTGAAACCCACACCTAGTATTCCATCGTTTTACGGCGGCGTGGACTACCAGGGTATCTAGTCCTGTTGCTCCCCGCTTTCGAGCCTCAGCGTCAGTTACAGTCCAGAGAGTCGCGCTTCATGGTGTTCTTCCCTAATCTCTACGCATTTCACCGCTACACTAGGGAGTTCCACTCTCCTCTCCTGCACTCCACGGATAACCGGTTTTGGAATGCAGCGCAGGGTCCAGGCCAGGTATTTCACATCTTACTTAATCATCCGCCTACTACGCTCCCTTGCGCCCAGTAAATCGGATAACGCTCGCCGCCTACATTATTACCTGCGGCTGCCTTTGGCGTGGTGTGGCTTCCTCCTTAGGTACCGTCGAACATAACAAGACAAGGCTTTGATCCGAAACCTTCATCACTCCACGCGGCGTTGCTGCATCAGGGTTTCCCCCATTGTGCAATATTCCCCACTGCTGCGCTCCGTGAGGAACAATATCAGCGCCTAGAGGTTAAACACAAAGAGCCGCAAACAACTCGCTGGCACCGGCAATACGTAGCG
+
21+,'1&+2,5*,,**-.2+&((*2.2,(++,09,)'*'&&&%'&/.-/4**'+*#$$'(13621,.*.$&)615697-1+*,((&**1///&*,*((%*1,7,20++)*)./0/453''%,0*/6&'&%&)&*+703/./4-12(23.8.-./*((&'-'&&')502'))5-,))+0-3346<:2)()4//5+(+5,+/+0;9,273-/:,.,./5:516-*'))*'-*+.028564435*+1+,02*6-()*,+%++442.%(+,65+(-++,)+*24.*49111105:4.04/01514:0,/.**+-/27()+++0-14+*,3615/1125*,,*&*)++,&().***.1/$&%()+,,&&%&(037)/40.1,./0398.8-4-++'$%'%+%$&'''((,,03,.)*13-8,,)$+,*2.214;269.05+()%%'%%()&)''&'(%(-'...,/11/-((&()&/%&(*31,.(%,+*&('++*+(2-::79,+))+++/*))(*.,.76242()-.41)(/$&1*-/+3.91/282,24(-))**/(,,-9:2**%))-0++0343-/*-,288*,1.2)5290)*'%/+-,-+1,)*)('&**('*-2-282458,&.%,1+#&%*)*)','(*'()+051:<-.024..*(--56550&(*)-*0,2/5)*(-6---/4(.,3;1+&*,49/156886-+++,991374.2,-.9)**-*')+--0%%+++*.-3437:44823(*/6-.)&*&)*-.4:.,,1/)*+*,120-*('%%+3+1)+-.+13)+23332/+))(($'&**,)%(%'(/26,/2/5222011'3*+/0)*,*,569'*$*'.98.*'(+'%$%'($*&''1598157-))(*...304*2.((%$%%%+.1532.(1+0041+/12.26'((%'(%)''4+(''%&')*'&'*&')(*('%''(('&%%#'()''-)'('-0++-70.+(&'*&&$##$)'//*&)((),*'(+3'&*)'1/,20223.000(&)''(2/.0201611202(++++;:/8;;/*/9***..6335.779-&(,''%%&#&*00((($-&2+(*0(*,,(&)&-'%$$%.+.)')()),),(*(-/+$*$%(*+'./,&&'#'*'*''&*)9,/21'%&'$
@083d36b6-dabf-4b63-8d7a-352427cc5f36 ch=401 read=62969 start_time=2019-12-13T14:58:22Z barcode=BC01 runid=2c9cf7bc05858273f10e7d7ec552fc0bd742dc3e
CCGGTTACCTTATTTTTGACTTCACCCACAATCATCAATCCCACCTTAGACAGCTCCTTCCTTGCGGTTAGGCACCGGCTTCGGGTGTTATCAACTCTCGTGGTGTGACGGTGTGTACAAGGCCGAGAACGTATTCACCGCGACATGCTGATTCGCGATTACTAGCGATTCCAGCTTCATGTAGTCAGTACGGGCTACAATCGAACTGAGAATGGTTTTATGGGTTTGCTTCACCTCGCGGCTTCGCTTCCCTCTGCACCATCCATTTAGCACGTGTGTAGGTCATAAGGGGGGCATGATGATTTGACGTCATCTACGCCTTCCTCCCAGCTTGTCGCTGGCGGTCTCGTAGAGTCCCAACTTAATGATGGTAACTAACGATAAGGGTTGCGCTCGTTGCGGGACTAACCAACATCTCACGACGAGCTGACGACAACCATCACCACCTGTATCTCATATAGCTATCTCTCCATCTCTGGAGCCTTTATGAGTATGTCAAGACCTGGTAGGTTCTTCGCGTTGCTTCGAACCACATGCTCCACCGCTTGTGCGGGCCCATTAATTCCTTTGAGTTCATTCTTTGCGAGCGTACTACTCAGACGGGTACTTATTGCGTTAACTGCAGCACTGGAACGT
+
55.224/1607'+,,-*+++.9.+.)(&),6/98:88:/76,*/+-/./27')-/096;:.3--.8-3,'+&%$%()/+/43,7-+).--..7.-,2(.6578443346,3/21,.04772-7.)%/)/+%0),;656;1551/0007788:;;699717-+*(&(,+68.)(),.79798928/.*,-+1(-)%$$%)-.3(+7/.,+)/526,498)1+:7)67/(.4164797867.5++3,+,/-25(*556668;9::8-8/*&''(/01542,-+70611/..3979,3131441..7/**.002860$$))178<89503,,.239345)551910741,''*()(++-0)+,,+-,1,./9893/2023-+''(0(,,0.4/35667-9,)&(.01,$)%)(/-/24503(+-)3211453131/3428:/,''/105632123248.4135689:94431,+,3275024-/112860,,+%(,./221,0,372001&-02;78<;7882-++2-5)))()-**00012/.3.-.-6/22422,03,%&+&4*71((/+.-.49,19;/20'(0)$)+)3'+-,+-.%,(5*,&'$&(((.6,./1-1('%%'&(**30.--))%"
@4a0ed5e4-7a42-4466-91b7-15a3a39304ee ch=35 read=139497 start_time=2019-12-13T14:58:17Z barcode=BC01 runid=2c9cf7bc05858273f10e7d7ec552fc0bd742dc3e
CTCCTACGGGGTAGCAGTATAGGGGTACTAAACGTAGAAGCCCTGACCGAGCAACGCCGCGTGAAGGAAGAAGGTTTTCGGATTGTAAACTTCTGTTATAAAGGAAGAACGGCGGCTACAGGAAATGGTAGCCAGTGACGATACTTTATTAGAAAGCCACGGCTAACTACATTGCCAGCAGCCGCGGTAATGCAATGGAAGTGGCAAGCGTTATCAGGGTATTGGGCGTAAAAGAGGGCAGGCGGCAGCAAAGGGTCTGTGGTGAAAGCCTGAAGCAACTTCGATAAAGCCATAGAAACCAGGCAGCTAGAGTGCAGGAAGGATCGTGGAATTCCATGTGTAGCGGTGAAATGCGTAGATATATGGAGGAACACCAGCGAGAGCGACGATCTGGCCTGCAACTGACGCTCCAGTCCCGAAAGCGTAAGGGCAAATAGGATTAGATACCTAGTAGTCCACGCCGTAAACGATGAGTACTAAGTGTTGGATGTATCCAAAGTTCAATGCTGCAGTTAACGCAATAAGTACTCCGCCTATGAGTAGTACGTTCGCAAGAATGAAACTCAAAGGAGACGCACAAGCGGTGGAGCGTAATGGTTTAATTCGAAGCAACGCGAAAAGAACCTTACAGGTCTTGACATACTCATAATAAAGGCTCCAGAGATGGAGAGATAGCTATATGAGATACAGGTGGTGCATGGTTGTCGTCAGCTCGTGTCGTGAGATGTTGGGTTAAAGTCCCGCAACGAGCGCAACCCTTATCGTTAGTTACCATCATTAAGTTGGGGACTCTAGCAGGACTGCCAGTGACAAGCTGGAGGAAGGCGGGGATTGACGTCAAATCATCATGCCTTATGACCTGGGCTACACGTGCTACAATGGATGGTGCAGAAGAGGGAAGCGAAGCCGCGGGGGTGAAACAAAACCCATAAAACCATTCTCAGTTCGGATTGTAGTCTGCAACTCGACTACATGAAGTTGGAATCGCTAGTAATCGCGAATCAGCATGTCGCGGTGAATACGTTCATCCGGAGCGCTTGTACACACCGCCCGTCACACCACGAGTTGATAACACCCGAGGCCGGTGGCCTAACAAGGAAGGAGCTGTCTAAGGTGGGATTGATGATTGGGGTGAGATCGTAACAAAGGTAACCGG
+
,,420'2&..*&(,,*%+'#%&*,(()+*+;80*0(&+)',/)*,67821,14974571/&.++.-)**&,-(3,;605,:/5202;93..5,1..4//10)**46./31-4-/0./27+/+.0,..*+,-50./2220+%*+*/4)((3-&*+)&**-*+)*+372201(1(+8<6/4/+13+,.+++(+).&$&+)(''',2.15-/,0---904/+-)+,188423776+))--+),,9-(1/.0725'4560/-.+-41009701:5/3-**/+')*&'$+,6++0.-.//2975923612533.,,..7725.+-)-00:8;8.+2,9,6,+)('&%'))313278//198889865.35/,3-)6.-.*')'()&&,.298111//1826477:4000/+**+,,,.2/+(&),*((+++'.***-34-&09/40/-54.10-(+//--/+),,-3-,57/4)(*((+--8::7243394:47/1,/2.322/3:;*,*)*2335,8+0+/../1.02*0)*-/5-/6/#%'$)*(053876;6.1.3,34570:8-,/16+&)$&#&%*(+)'++,'1(4&+3,1,..037;9395;8/0-*.7+7*-.16/)(.40()&%%)%-..30//871/..//0'&(,23+256:'&&(*+-42++**+:8.---.664..)*,4)1**8:98767%,20+,/012667897:8891811.-26/;.:9752:+)*//)#('%'')-/-3-2.90/30443340//:21877857;77.8./8<7/998-)++'-1/05709///30.16-122/,0/)/,27(25+'+4.-.-+.12(02395,/$//&-12177867;67863.0.049210/4/2:9:83434*+,%&%).)*+*.,+4-.5.1*..,%&&12,02;<8:<7271:;8/:45;557-/0:2).&.,//-454589..+--/133*0..,4.-08060811+)'*,3/5/0-3013121232377918076/-5/,40272%./-/0%&*)',&()*-(*+.5.2;//45/2133).*.*+1'(.083.23.*+)-17-68806()0--.5+/+/-,)+*)+,*(/**(*7<<220,-.-337315.+++**+/7474456++6,0023-+
@d2d2063d-f72d-4a4d-9e05-52b052491368 ch=196 read=103341 start_time=2019-12-13T14:58:25Z barcode=BC01 runid=2c9cf7bc05858273f10e7d7ec552fc0bd742dc3e
TCACCCCAGTCATGAATCCGCAAAGAGTGGTAGCGCCCTCCCGAAGAGTTATTAAGCTACCTACTTCTTTGCAACCCCACTCCCATGGTGTGACGGGCGGGGTGTGTACAAGGCCCGTATTCACCGTGGCATTCTGATCCGTTAAGCGATTGATTCCGGCTTCATGGAGTCGGGTTTGCAGACTCAATCGGACTACGACGCACTTCATGAGTCCGCTTGCTCTCATGAGTCGCTTCTCTTTGTATGCGCCATTGCCCAGCGTGTGTAGCCCTGGTCATGGGGCCATGATGACTTGACGCATCATCCCGCCTTCATCAGTTTATCACTGGCAGTCTCCTTTGAGTTCCCGGCCGGACGCTGGCAACAAAGGATATAAGGAGTTGCGCTCGTTGCGGGACCAACCCAACATCTCACAACACGAGCTGGCGACAGCCATGCAGCACCTGTCTCACGGTTCCCGAAGGCACGTCATCTCCTAGAAACTTCCGTGGATGTCAAGACCAGGTAAGGTTCTTCGCGTTGCATCCGATTTAAAACCCATGCTCCACCGCTTGCAGGCCCCGTCAATTCGTTTGAGTTTAACCTTGCGGCCCGTACTCTCCCCAGGCGGTCGACTTAACGCGTTAAGCTCCGGAAGCCACGCCTCAAAGGGCTACTCAAGTCGACATCGTTTACGGCGTAATGGACTACCGGTGTTATCTAATCCCTTTCTGTTTGCTCCCCGCTTTCCGCACCTGAGCGTCAGTCTTCGTCAGGGGCCGCCTTCATACCGGTATTCCTCAGATCTCTGCGCATTTCCGCCGCTACACTGGAATTCTACCTCTACGGACTCAAGAAGCTTGCCGGTATCAGATGCAGTTCCCAGGTTGGGCCCGGGGATTTCATCTGACTTAAACAAACCGCCTGCGTGCGTACGCGCCCGAAGTAATTCCGATTAACGCTTGCACCCTCCGTATTACCGCGGCTGCTGGCGCGGGGTTAGCCGGTGCTTCTTCTGTGGAGTAACGTCAATGAGCAAAGGTATTAACTGCTCCTTCCTCCCGCTGAAATTAGCACACAGCCCGAAGGCCTTCTTCATACACGCGGCATGAAACATCAGGCTTACTTGTTGTGCCAATATTCCCCACTGCTGCCTCCGTAG
+
7--649/*+0557779/6*$-(++&&'),22-(*'+2.-0-)+/0,$'+,%+(.)*,-677.'-,8/4:+(*6-503.+-+3/*)--%)'**485:73,(++*,2245751,*/)$&))7,,+671-1,,*3-,((0*-%$&'$%#$*))*%(+.+'(&*/60456+)'))(/3-7-+,&(-0/32;/2(4-2*%%'*0,1/...%%'((**/.'+,**++-/.$&+(*+,(*7/94053/+22323039556-(%$$)*+3/0)'(),21.29:7&0*.-/07/-,,++,--1-0/(,(-03036-%+)460+/0157<7223664/3..099685.4833565-'''/22073722-2+*-*(.6-/3/6-%)+(+$)191+*+(+3690+.660./.*//+/-4,0,'++-1.3+//-1115',--2123704+*+,-(95006653.119:403,(*'-*,'*),-5:972++&%+,-+,213,/3<991354/242<013/5(/,4956:7241/5222+.%&&&10*9;982****21.-'.'&$'$&&&*,/43-()//329/&175/2.8:6,103.0-*'.042)*&)(*&.28/',.4&36364...**''('-*+%(*2.1))(&$(+*-038027;+0/+,&%),.*5,265--'(*&(+)$(,*'&)$$%*70-,'*(('&$(,)-,+-2/1/()(,,2,49*(0-152*(+,:.+(%'(--+*%025:74444689678/08917:23,*''%%)/0-4013980*,+-477/.-+./1/2;81$%,+336-/%*%'--&2+--$,*&)&%)(/+/1+0*&')%$##%'&&%.*+,'*01/3(1.8.73*,1.7+.-6/$-32-*60+-2./2110417-(((%.2957:6886761'$$&%'(*-,)(('),03;-2/+18490/,9*,,)31,,75+-/32.1;22621198962/--)(((-+**03(2023-2+,5345422%&'0:5551/1--/232:2+4--.,-'')#+-20*21,+.2*$'$')-(*+)&'%%$&&(1)%$''((/./4++2//3,/*,+,,5/-.*(&$&)):,04325+)*'%'.&*&)(-.///-397-)(*&'(-.103422/+
@08f46022-3955-47cc-8e47-1ee0b873af00 ch=321 read=71985 start_time=2019-12-13T14:58:22Z barcode=BC01 runid=2c9cf7bc05858273f10e7d7ec552fc0bd742dc3e
CCGGTTACCTTGTTACGACTTCACCCAATCATCAATCCCACCTTAGACAGCTCCTTCCTTTTGTTGAGTACCGGCTTCGGGTGTTATCGCTCTCGTGGTGTGACGGGCGGTGTGTGGAGCCCGAGAACGTATTCACCGCGGCATGCTGATTCGCGATTACCTAGCGATTCCAACTTCATGTAGTCAGTTGCAGACTACAATCCGAACGAGAATGGTTTATGGGTTTTGCTTCACCTCGCGGCTTCGCTTCCCTCTGCACCATCCGGTAGCCCAGCGTGTGTAGCCCAGGTCGCCAAAGGCATGATGATTTGACGTCGGCCCGCCTTCCTCAGCTTGTCACTGGCAGTCATGGAGTCCCCAACAATGATGGTAACTAACGATAAGGGTTGCGCTCGTTGGGAACAAACAACATCTCGGCACGAGCTGACGGCAACCATGCACCACCTGTATCTCATATAGCTATCTCTCCATCTCTGGGCCTTTATGAGTATGTCAAGACCTGGTAGGTTCTTCGCGTTGCTTCGAATTAAACCATGCTCCACCGCTTGTGCGGGCCCCGTCAATTCCCTTTGAGTTTGGTGCTTGCGGGCAGTATACTCAGGCAGGTACTTATTGCGTTAACTGCAGCGCGCTGAACTTTGACATCAACACTTAGTACTCATCGTTTACGGCGGACTACTAGGGTATCTAATCCTGTTGCTCCCCACGCTTTCCGGACTGAGCGTCGGTGCAGGCCAGATCGTCGCCTTCGCCACTGGTGTTCCTCCATATATCTACGCATTTCCACCGCTTTACGCGGAATTCCCACGATCCTCTCCTGCACTCTGGCTGCTGGTTTCTATATTTACTGAAGTTAAGCTTCAGGCTTTCACCACAGACCCTTGCCGCCTGCTCCTGCTACGCCCAATAATTCCGGATAGCGCTTGCCACCTACGTATTACCGGCTGCTGGCACGTAGTTAGCGTGGCTAATAAAGTACCGTCACTCGGCTACCATTTCCTGTAGCCGCCGTTCTTCCTTTATAACAGAAGTTTACAATCAAAACCTTCTTCCTTCACGCGGCGTTGCTCGGTCAGGGTTCCCCATTGCCGAAAATTCCTACTGCTGCCTCCCGAGGAG
+
31+-0.-4,5,+4/--/%,+.*%)))(4+1/2269*.5(',%.*+.75303342667)('%$&)'(&$$&+)5**05200+++311'&')+635184:6995575;:6356551.*-&)--%%()/---/9:<937937673-21.///031.40/07-1*(+0232300(-&*-,3/2010131)*-/./14432232714('(+-''**0-096:6'&/7+7;;))-7/5-4...&&+513:734500:**..,,(,3/.8)*%)#&+)((*-)-253-+.-*.&.,,,)*)((%5.33-,,,.(*5/..1220%(*./'048<7506((*--,025682:+(***$(%-()(*-.'0*21;4124300/-,.062///.4-,),6*./217-1+(+)&&%+,'/0,.,/1,-*,()++01240000.03937774424:5664.-+..23))((&&&(),55557:72.-(*/0(+54:8332)(*,.-,2)))-.760)*,)6,:21<6233,4&-/65''/-00:5142*,3027/16///0-016-2,596*+15687375)0941-,35-))*&(*)+-)+$/$%'*)*/263897)*-/-.-9-.701.21/0./1,+,+*/%-1469/,..,.878;5260+1+'+61443-3481<8'(()'(+)21157(460/018687-:,,&57,/14::0,0/-16/.015/522/23356(28'(*6:7;887998999:668546;+142,/-/813069.,--+745465844;01($)+')+).-0&-&,..3/39)*6/.,-6/0477./2*+,02&21-()().69402'0,+1-%.00+2+,,.(%*080*58/1:.+-5/*++*46;,0)'+-*5<200-0,(%'%#()31+,*+.5454+4/5,-''$%$#$'(%*,+,104429..')*(+*+*-*)&**++,6-*$%%))('&)/.2;3/2/1.344+,00,4/+*.--:<:752/*+,-4-0469<57;6.01++3216((+()075)),878,;91361735;851,+$'(*+1/+/.,,01/;78*5.()6%374%(*,4-,060*(**('#)*-3:98;18/'))./+-
@63194dc0-3cc5-4eb1-af48-864e16e5121a ch=241 read=172218 start_time=2019-12-13T14:58:44Z barcode=BC01 runid=2c9cf7bc05858273f10e7d7ec552fc0bd742dc3e
CCGGTTACCTTATTTACGACTTCACCCCAGTCACGGAGCGCCGTGGTAAGCGCCACTCCCCTTGCGAGGTTAGGCTACCTACCGCTTCTGGCGAGACCCGCTCCCATGGTGTGACGGGCGGTGTGTACAAGACCAGGAACGTATTCACCGCGGCATGCTGATCCGCGATTACTAGCGATTCCGACTTCACGCACGCAGTCGAGTTGCGGGCCTGCGATCCGGACTACGACTGGTTTTATGGGATTAGCTCCCCTCGCGGGTTGGCAACCCTCTGTACCAGCCATTGTATGACGTGGCACACTATGGTGCATGAGGACTTGACGTCATCCTTCCTCCGGTCTGTCACCCGGCAGTCTCATTAGAGTGCTCAACTGAATGCTTGGCAACTAATGACCAGTTTAGCTCGTTGCGGGACTTAACCCAACATCTCACGACACGCAGCGAGCTGACGACAGCCATGCAGCACCTGTGCAGGTTCTCTTTCAGCACGAATCCATCTCTGGAAACTTCCTGCCATGTCAAGGTGGGTAAGGTTTTCGCGTTGCATCGGGTAAACCACATCATCCACCGCTTGTGCGGGTCCCCGTCAATTCGGCAGGTTTCAACCTTGCGGCCGTACTCCCCAGGCAGTCAACTTCACGCGATTAGCTTCGTTACTGAAAACTAATTCCCAACAACCAGTTGACATCGTTTTGGGGCGTGGACTACCAGAATTGTATCTAATCTGTTTGCTCCCCACGCTTTCGTGCAGGCGATCAGTACCTGGTCAGGGGATTGCGCTATCCGGTGTTCCTCCGCATATCTACGCATTTCACTGCTACACGCGGAATTCCATCCCCCTCTACCGTACTCCTAGCCATGCAGTCACAAGTAGTTCCAGGTTAGCGGGCCAGAGTTTCACATCTGTCTTACATAACCGCCTGCGCGCTTTACGCCCAGTAATTCCGATTAACGCTCACCCACCGTGTTACCGCGGCTGCTGGCGTAGTTAGCCGGTGCTTATTCTTACGGTACCGTCATGGGCCCCCTGTATTAGAAGGAGCTTTTTTCGTTCCGTACAAAAGCGGTTTACAACCCGAAGGCCTTCATCCTGCACGCAGCATTGCTGGATCAGGCTTTCGCCCGGTAAAATTCCCCACTGCTGCCTCCCGTAGGAG
+
22/62<40412'25+(+**,-;./887/*,,-,-)*&$)(3425.302/-..4<22/2/++/./00%)**0()26467:6*-'$&5*991:101676922327-()/')-((*-3+273543**'(',+&'.28(8729557978547852/0./558:9883+-//.4+')%&(+,/.5-3-/-/30,+%)#(',)**+((*20)))*&)++*//0-6+--+')#&')+:;/::;+.4+762-)%'((667-.0182:83802.1%47)+,65779:/&/:,/.*-,23./+((%$#$$'(&&%%&#$$(-.051,-1/010888:1'(-/0-/071751003-07-.,(&'.298%5'*(*./761,,%+-6*50+$%$&&.)-+*+*''(+((),6+,&**732,&%(,5.,-+/*1.(.2023560(+.))''%)'((('),-3---',,-/9.20,*+,*/,''&'))1004*+1382.&(*,454;66515410,-+.//12661+/15486:,3+),1'5,**,).,;9<054649/.,//+*(++2421+)*3450-*'+/&&('').4+5+*9;:.203,'287%$$#&.+99///:5/71/0,..,+)-+687+,/62)33/1.,.0-$*'/,'/+*$*,3.125001-465-')273/60*/3.9.6.**,++(/,02.996*%*('(+309...*2,-(('/*%)+.2239352,68,*0-2561+-,-28/.3/''%')..%&&)'/('&#%'),(*8:3*1.,,&$&&(.*)00589:7438/11/351--15647<:5-/2-12.*$)')&)*,,:-:672576,*200/0+-+,,,(*+-44,403010.())*&%'+.07'(.1-5'(&)05/5(-&)*4-/&**04645.31+++++,,007;75*''$%,.'$''5/+(.//,36-((*.3-6.0151)./+(,*%'$-++0/*)/))+52,3**)+-26:1109.9---3-24;,6,(*+1.35:9;:556773754*&'++/.+'))(*&()02:9;,657:16255929:0*1&4292-.//47,()+*+06+0778,-,012303)8/.,5*//9;68905424;;-+04/)%,*238/:/83.',+,-.)*((+8,/,*,&&*
@b1b30677-9114-44a8-852a-daeea7adfa25 ch=385 read=60178 start_time=2019-12-13T14:58:43Z barcode=BC01 runid=2c9cf7bc05858273f10e7d7ec552fc0bd742dc3e
CTAAAAGCTGCTTCGTTCAGTTACGTATTGCTAGTACGTTCGCAAGGAGAAATGAAACTCAAAGGAGATTGACGGGGGGCACAAGCGGTGGAGCATGTGGTTAATTCGAAGCAACGCGAAGAACCTTCAGTCTTGACATCATAAAGGCTCCAGAGATGGGGAATGGCTATATGAGATACAGGTGGTGCATGGTTGTCGTCAGCTCGTGTCGTGAGATGTTGGGTTAAGTCCGCAACAGGCGCAACCCTTATCGTTAGTTACCATCATTAGTTAGGGGACTCATATGGACTACCCGGTGACAAGCTGGAGGAAGGCGAGGAGGGATGACGTCAAATCATCATGCCCCTTATGACCTGGGCTACACACGTGCTACAATGGATGGTGCAGAGGAAGCAGAAGCCGCGGAGTGAAGCAAAATTATGGAAACCATTCTCGAGGTTTCAGTTGTAGTCTGCAACTCGACGCTACATGAAGTTGAGACCGCTAGTAATCGCGAATCAATAATGCTTGGTGAATACGTTCTCGGGCCTTGTACACCGCCCGTCGCACCACGAGTTGATAACACCCGAAGCGGTGGCCTAACCGCAAGGAAGGGGCTACTGTCTAAGGTGGGATTGATGATTGGAGTGAAGTCGTAACAAGGAAGTAACCGG
+
%)003)$%'%-0355705(--6,++/+4-,)))&*,-+470')+.((+'*+-*.,63-0,0/)((*').3/04*-1-*%&%&+4$+$+,3-)**.-(+*,28*76:5*/.(,51413+,3(*,)'&'&$')'.,+-1+--)*/7*--,+6+,*-.0053'&'-8/78653--,,.33/514558:9655++0*233676.%--,3(7./48:88478668412-7-0-+50(*06:-177&.*%/4..1,-01430.12/39788567'**,$+547/321%%%%'-(+5255'(+*(,+-0'-.2,*1*+027.+$.'&(12+'-.0//38:0./28611-/,0-,400/14:36/-/1131-)+*,/0///1835;998/4//,-,.+)*)*()-+),,,.-)%'()5.),0:5-$%'*%$+/)-:/7.--5)$''0651'*+-*-7799732+-,-.655%'*,-16-0*)3)+%$$&%$&**(.-0/0$&%',-+2,))&($$%$.(348::89,./,+1-+-30/1+.(('**%*-*(12$()./-1--.*4,,,0--+-0-(*+'&)%,.6/--133-*--'0*34'++&&($%(&,--50*,-,7621.-./01915+&&('')()0))*(+*''('&&'01636/
@e127bec6-0714-49db-8846-ab15d2ae827c ch=14 read=78302 start_time=2019-12-13T14:58:47Z barcode=BC01 runid=2c9cf7bc05858273f10e7d7ec552fc0bd742dc3e
CTCCAGGAGGCAGCGAGTGGGAATATTGCACAATGGGAGGCGCAAACTGGTACGCCATGCCGCGTGTATGAAGAAGGCCTTCCCGGGTTGTAAGTACTGGAGGGAGTAAAGTTATGCCGTTGACGTTACCCGCGGAGAAAACACCGGCTAACTCCGTGCCAGCAGCCGCGGTATACGGAGAGGTGCAAGCGTTAATCAGATTACTGGGCGTAAAGCGCACATGACGGTTTGTTAAGTCAGATGTGAAATCCCGGGCTCAACCTGGGAACTGCCTCTGATACTGGCGGAGTCTCGTAAGAGGGTAGAATTCCAGGTGTAGCGGTGAAATGCGTAAGAATCTGGAGGAATACCGGTGGCGAGCAGCCCCCCTGGACGAAGACGACGCTCAGGTGCGAAAGCGTGGGAGCAAACAGGATTAGATACCTGGTAGTCCACGCTGTAAACGATATCGGCGGAGGTTGTGCCCTTGAGGCGTGGCTTCCGGGCTAACGCGTTAAGTCGACCGCCTGAAGTACGGCCACAAGGTTAAAAAACTCAAATGAATTATTGAGGGGCCCGCACAAGCGGTGGAGCATGTGGTTTAATTCGATGCAACGCGAAGAACCTTACCTGAATGTGGCATCCACGGAAGTTTCAGAGATGAGGAGATGTGCCTTCCGGGAACCGTGAGACAAGGTGCTGCATGGCTGTCGTCAGCTCGTGTTGTGAAATGTTGGGTTAAGTCCCGCAACGAGCGCAATATATCCTTTGCTGCCAGCGGTCCGGCCGGGAACTCAAAGGAGCTGCCGGTGATAAACGCTGGAGGAAGGTGGGGATGACGTCAAAGTCATCATGGCCCCTTACGACCAGGGCTACGTGCTACAATGGCGCATACAAGAAGAAGCGACCTCGCGAGAACAACGGACCTCATAAAAGTGCGTCGTAGTCCGGAGTCACCCGCTCGACTCCATGGTCGGAGATCGCTAGTAATCGTGGATCAGAATGCCGGTGAATACGTTCCGGGCCTTGTACACACCGCCCGTCACACACCATGGGAGTGGGTTGCAAAGAAGTAGGTAGCTTAACGCCTTCGGAGGGCCTTACCGCTTTGTGATTCTGACTGGGGTGAAGTCGTAACAAAGGGTAACCGG
+
+*-+%++'.,+,.)(('(&+.%,*,,/++,./9.%'*$-*,,/27720..,***/43870.+-,/362311,)-+.5073:3''*164:000*&'$&&''&'(&$'(054/3(&$#$#((,+%/1/7106()-)4)(+-*(*..9/71.4...61%-(-/,-..57700((,.+*/10.-'(--/2850153;3;07''(6)-.:8889736:5+./...*+**+/-498'/804/46003722'*01)14,+3628836360394,+(%#(+*..,-(&(%%$&')'),-29738))'/4,-,0+4,32/+2-*($#&'4742060+*.0,0'&'&)-33.+/-195599392.1*)&%*%461466-)-3492-.,*(())1111/0:5.-,,..++13885(**46)*3*+%/+./093892532+,12/+,.04-+,/1/0++&+,,&)))(,+-6'0),:3081/0864-/*')-/'''%')+,-.-/.8260775698*+&%$%%'&'()01+%,./.21:62;9:2/03-;73/001/'()+*/795,4-////)0+/46585./..4364839:2:180.-11:9871/+/.-26307/.5:44/-.)(''+-042-/*-&,(,;1,.)*,.22//)'%'))9/179:2)09595:;67,+.,02'2+8885000,2-,,66743/**--125224--+.40,/3;6:83921+/-1)(*1+6*)10+,)($$()43%%.)+./,13,/43905'5-9302,08014+9(-,(',457:&31,//27)+'./8/-2+-/.21-12*022521/105/--/1:6))')02/&$$%(*/08)244)''(&(223+4173.120123-4+-&(*%*('(7586688:.-&**34074832612*&/5.(*,%''*75812/6),*(*)*&+('%)*-0/003836+*,.)7*()-*02222/0/./3:99987-,*81/51&),01;/,/-276*'415/20//43***./217&%())1.0/394432.&)).2,5:/338+&*)$&&(+*,''&%0*+&+018844(*1,0,.1-31),)(,*//127.---16545,+*.1-/01022339/,7013:::7;
@0af6131f-2fd2-4892-8487-1c6c52750a8e ch=203 read=101672 start_time=2019-12-13T14:58:54Z barcode=BC01 runid=2c9cf7bc05858273f10e7d7ec552fc0bd742dc3e
CTCCTGCAGGAGGCAGCAGTGGGAATATTGTGCACAATGGGCGCAAGCCTGATTAATATGCCGCGTGTATGAAGAAGGCCTTCGGGTTATGAAGTACTTTCAGCGGGGAGGAAGGGAGTAAAGTTATTACCTTTGCTCGTGGCGTTACCCGCAGAAGAAACACCGGCTAACTCCGTGCCAGCAGCCGCGGTAATACGGAGGTGCAAGCGTTAATCAGATTACCTGGGCGTAAAGAAGCGCACGCAGGCAGTTTGTTAAATTGATCTTGAAATCACGAGTCAACCTGGGAACTGCGTAATGCTAACGAGTCTCTCGTAGAGGGTAAATTCCAGGTGTAGCGGTGAAATGCGTAGAGATCTGGAGATACCGGTGGCGAAGAGCTGGCCCCTGGACAGACTGACGCTCCAGGTGCGAAAGCGTAGAGGAGCAAACGGATTAGATACCCTGGTAGTCCACGCCGTAAACGATGTCGAGCTTGGGGTTGTGCCCTTGAGGCGTGGCTTCCGGAGCTGACGCGTCAAGTCGACCGCCTGATACGGCCGCAAGGTTAAAACTCAAATGAATTGACGGGGTGCGGCGGTGGAGCATGTGGTTTTAATTCACGATGCAGCGCGAAGAACCTTACCTGGTCGCCGACATCCACGGAAGTTTTTTCAGAGATGAGAATGTGCCTTCAGGGGAACCGTGGGACAGGTGCGCCATGGCTGTCGTCAGCTCGTGTTGTGAAATGTTGGGTTAAATCCCGCAACAAGCATATCGCGCTGTTGCCAGCGAAGTCCGGCCGGGAACTCAAAGGGAGGACTGCCAGTGATAAACTGGAGGAAGGTGGGGATGACGTCGATGCATCGGCCCGCCGACCAGAGATTACCACGATGCTACAATGGCGCATACAAGAGAAACGCTGATATGCGGAGGCAAGCGGACCTCATAAAAGTGCGTCGTAGTCGAAAGTTAGATCTGCAGCTCGACTCCATGGGGAGTCCGGAATCGCTAGTAATCGTGGATCAGAATGCCACGGTAGATACGTTCCGGGCCTTGTACACACCGCCCGTCACACCATGGGAGTGGGTTGCAAAGAAGTAGAGTAACCTTCGGGAGGCGCTTACCACTTTGTGATTCATGACTGGGGTGAAGTCGTAACAAGGTAACCGG
+
*,3/+&+'6,)+1)*/0*0627*,0+,5+)-2++,+723;521246%/443*,$)&#*0)33))'&$*),,-1'(&))46679(7,8**)%*+&*)+-/+.)*-)35-%)-''*,('''-2**-+',)*7:2;2+-4-+++71.1/+,2--31./'$)+)'/28)4.*.,+*6)(+*''')0/-4405+/+*4,)*,1-++(,,683711:4:17'(%+)(()',263((,+)&)('*00)2-547;:/86;5'+))'%'$&%)%(%'')((+'*($%'**'-)/+3+-*-665(+%%$$&&%',(%'()+*,--33)&.+('((0(0--+1,*&)%++,5,+'+)*+-1/4*+,.-/,40((*,36.7,(&&'(+)'(&)),+-94**,/--%'++&*(/,.-1((568-,&))&()0/10*-*)+-399**0&(-**1206:40/7532530)+)-4242/+--00',.')(+-/+&('*;-..39*)4*./.+'(,0,,---+*)())%((),-1450-.02/68568)*(&%()*.1,0-)/*061992//3(''&%)+3,-,)(,-%&%&')&('(,6(,,-/-',30;;/2822,#&())**+&.+(%(+&,.'%$$').+,,,,(*&'%+-/3/*-/6-5..2:;;+7/0,..760032/3331--+&#)*/+-9697943701',+,*($&*&'')'*-44445%&%,/45.7/++&(*(('0,(-54+''%&)))&&%$%&'$'$&(..'*&(+)+,**)())(%%*+306766189*1/0657**+.(+-((%(+-(((''(*,2,383-,,(0.2.-23+('*%+3-*(*)&)((&&')3.()-'(*;1/')&%&%('%')%(*65/40:-00/.443)20,((''*%(('$(()''&)()%&%*)+(,.973653,)393),/2::7738786-&()&)-+()%+-**+)&-,0/*.018---/1,&(+-''*)%'4345(2114/-+0/648:32197974,//77%&7527164/))1-0++,(,.0//.07*7,&&--*../66873-**+%//11../6.'),(),*&%'))*95;7&52&(.)3328118*+.2'')&'191...16010/*(+).**-.-15632+4,-69973
@d99ec8f3-b5d5-4443-a72a-aad488bb9f0d ch=469 read=82130 start_time=2019-12-13T14:58:53Z barcode=BC01 runid=2c9cf7bc05858273f10e7d7ec552fc0bd742dc3e
CTCCTACGGGAGGCAGCAGTGGGAATATTGCACAATGGGCGCAAGCCTGATGCAGCCATGCCATGTATGAAGAAGGCCTTCGGGTTGCTCAAAGTACTTTCAGCGGGGAGGAAGGTAAAGTTAATACCTTTGCTCATTGACGTTACCGCAGAAGAAACACCAGCTAACTCCGTGCCAGCAGCCGCGGTAATACGGAGGTGCAAGCGTTAATCAGAATTGGGCGTAAAGCGCACGCAGGCGGTTTTGTTAAGTCAGATGTAATCAGGCTCAACACCAGGAACTGCATCCTGATACTGGCAAACTTGAGTCTCGTAGGGGTAGAATCCCAGGTGTAGCGGTGAAATGCGTAGGGAATCTGGAGGAATACCGGTGGCGAAGGCGGCCCTGGACTGACGCTCAGGTGCAGCGTGGGAGCAAAACAGGATTAGATACCCTGGTAGTCCACGTCGTAAACGATGTCGACTTGGAGGTTGTGCCCTTGAGGCGTGGCTTCCGGAACTAACGCGTTAAGTCGACCGCCTGGGAGTACGGCCGCAAGGTTAAACTCAAATGAATTGACGGGGGGCCCGCACAAGCGGTGGAGCATGTGGTTTTAGTTCGATGCAACGCGAAGAACCTTACCTGGTCTTGACATCCACAGGATTTTTTTCAGGAGATGAGAATGTGCCTTCAGGAGGAACGGCAGGACAGGTGCTGCATGGCTGTCGTCCCTCGTGTTGTGAAATGTTGGGTTAAAGTCCCGCAACGAGCGCAACCCCTTATCCTTTGTTGCCAGCGGTCCGGCCGGGAACTCAAAGGAGACTGCCAGTGATAAACTGGAGGAAGGTGGGGATGACGTCAAGTCATCATGGCCCACGACCAGGGCTACACGTGCTACAATGGCGCATACAAAGAGAAGCGACCTCGCGAGAGCAAGCGGACCTCATAAAGTGCGTCGTAGTCCCGGATTGGAGTCTGCAACTCTGACTCCATGAAGTCGGAATCGCTAGTAATCGTGGATCAAGAATGCCACGGTGAATACACGTTCGGAGCCTTGTACACACCGCCCGTCACACCATGGGAGTGGGTTGCAAAGTAGGTAGCAACCTTCGGGAGGGCGCTTACCGCTTTGTGATTCATGACTGGGGTGAAGTCGTAACAAGGTAACCGGAAGATAGAGCGACAAACAAGTAGGTTAACACAAGGAACACCGACAACTTTCTTCAGCACCAGCAATACGTAACTACCA
+
*0/''+-,62)-0,.+764745++5,,2.-,/./1/4<2100440352214*,/)*++*)1)$*'$$%(+,&)*+*.51931;85;*((*-<627666971-1239;0)+*)&&$+)98/1221/,-*,/+)2496573/3115/2701*).)&.,)*32,&**).1,-/3135351***+5-132;/60//5040/2-.-,2.1.4.0+,,,+0)*((-2889894///103264254+72:;,-297906:,-++((-+*/$'*2373,.%&$#.(1,.21100.+*,/11361512:+012/+-/117661*07+,-58;6.*').56522344;8,21,'*+31*4,&,*-246-*--(61.//00/0-++*2-603.48*'+*%$&,-64623/07:8*+((,2396,,--:3**&0-+7-,**)'23/-16553523+.024315:7./.1249+*)')+*),+/-()'*3('*,+5614534126.0.0-).10444403040298799:454163,*&'**+,)*),3/21282:71779;-+*(,64757'*.36-47)+0.11113(/.10-.,-+*(/1.;:-++(+(((./:8697922+)*,*/+.*-7+0)+)2+,,3414+'($+('-9;;=1,91+)'')+3,+/++73*37455%23)'(*/+'&%$(*47/-2022;99653442237024+'(--7251.*..27166:.8204.80/1283/02&,)('*890..21,,:///.,66//8131.*,-0//).1.7/;66778778*-+*+,07453/0.,.,+***-54.)+*2,600662.2467343/0)+8677'*&+*4+%'%&(:+88/.''(&(-.2887788769.()'(/.73*))(**(.067868110-*',-03*-+314742.005,--39899596690..+-(2,0,))*+:8965551.-+++.6,-.3/..31757573452421711/-0.,.-2*)384591-0+6744;85-')-/65**&)0*+*((,-,.-3:439+.023424567-7.*)+'21452+/*'$&&))()%('0+,197*:1/.1,559/:./1',+-++,556:652/.../62,/)''((*+45/.-6,75899:75/0025.)',*-371)&//,+,-.314/2.'')*++/-03976.2-(,/73/397,..-./-+0*3-47626,+'%$%$
@791626e8-b107-4b67-a404-31328260353b ch=390 read=98049 start_time=2019-12-13T14:58:53Z barcode=BC01 runid=2c9cf7bc05858273f10e7d7ec552fc0bd742dc3e
CAGGGAGGCAGTAGAATGTGCACAATGGGCGCAAGCCACAGTACAGCCATGCCGCGTGTGTATAAGAGAAGGCCTTCCAGGTTATAAGGTAACTTTCAGCGGGAGGAAGGGGTAAAGTTAATGCTCATTGGCGTTACCCACAGGAAAGCACCGAAACTGCTCCGTGCAGCCTTGAGGAAATGATAATGCAGGTGCAAGCGTTAATCAAAGATTACTGGGCGTAAAAGCGCACACAGGCAGTTTGTTAAGCCAGATGCAAATCCCCAGGCTCAACCTGGGAACTGCATCTGATACTGGCAGAGCAGGTCTCGTAGAGGTGGAATTCCAGGTGCTGGCGGTGGGAATGCAGTAGAGATCTGGAGGAGAATACCGAGTGGCGAGCTGGCCCCTGGACGAAGACGGCCCTCCAAGGTGCAGTAGAATGAAGCGGGATTAGATACCCTGGTGACCACGCCATCAAACGTGTCGGCAGGAGGTTGTGCCCCTTAGAGGCTGGCTTCCCGGAGCTAGCATTAAGTCGATAGAATACAGCCGCAAGGTTACAAAACTCAAAATGTCGGTGGCAGGGGCGCACAGAGCGGTGGAGCATGTGGTTTAATTCTGATGCAACGCGAAGAACCTTACAGTCTTGACATCCACGGAAGTTTTCCAGAGATGAGATGTGCCTTCAGGGACAAGGACCAGGTGCTGCATGGCTGTCATCCAGCTCTGATACATTTGTGAAATGTTAGGTTAAGTCCCGCAACGGCGCAACCCTTATCCCTTCTGTTGCCTTGGTCCGGCCCGGGAACTCAAAGGGACTGCCAGTGATAAACTGGAGGAAGGTGGGGATGACGTCAGTCATCGCCCGCCGACCAGGGCTACGTGCTACAATGACAAGCGCATGCAAAGAGAGGCGGCCCTCGCGAGAACAAAGCGGATGACCTCGCATAAAAGTGCGTCGTAGTCCGGACGGAGTCTGCAACTCTGACTCCTTGGAAGTCGGAATCGCTAGTAATCGTGGATCAAGATGCCACGGTAGATACGTTCCCAGGCCTTGTACACCGCCCGTCACACCATAGGAATTAGGTTGCAAGTAGGTAGCTTAACCTTCGGAGGGGCGCTTCCACTTTGTGATTCAAAGCTGAGGTGAAGTCGCTTAACAAGGTAACCGG
+
(%,3)')&'*,/%-'-)&5(+.01:::8531320'*($%*'.&,,'(,*,'20*),,-,&*+-)&&('*')*-96/5+*4452(*-+&&*%$&*-,.((''-*&))))061,12:6.3/6&&%&$0%7&0(,&.+%(*()--+&*+(%'',(%&'%(('*,04*4&'%$%%$%&')(),&''&)+6-(*()%((411/00364635-()(.+6.22683,(+-/0''+.3-,*('.*)$0,/,(,.03*,0/./2/.*1/):60*,.30/;',*5.-:111....+*.*)*-+,,/)('$'',%'&'))++-(,$+'%%&('/*3((04-*&&$(&*)'(&$*(..1%)+++,,,.0+-3//+'*%),,41+%)),+&%%&%$%)-73()/536'$'*&(((,)'(+*4-06'''%')+*%%')*)'(&-3*00/,/0..6'&,'&%%%)*++-3(0#(-2++/*.31+2+1*),0.8-/(43,&)'%'#'(%%'*41*3/),.')))-%**.110.1&%$#%'&''',)*4.-/0.)2*3('-2+)+*0-99/1214.0/---,.-.($$**++*+&&&((++%,.453//66;:4907-%')101645.*'*0*-201++('%')''-,*1457+(('*)))+256-+*+'**96&($&$&%(,,/,(-2'-,((,),*%%001,-/,,5610&(),/'20)*,121-)')$&&*0/,-+*-0++.1&-40826056&+%-,&+'+')3.30;82:6473*12.+*+-%*&$&,313(+'..)/9715512).&0--+-,,2*-5100/8:;9:92,(')')$+&-5,)76.4*0/,(-70/&&,.+(11/05742,0+)&*&*(,+)/.0,(&&&&'(*53-),-/)'&'''/+4,7-*(.,4.+)('&/21)24.,')*+-25'(-'150)..164670137.9'1)''$'%**-..2.%.-+$'$))3+++.''''',%0*,,2.11&/++++,-/1556521(-/'76),,420.-*&'%(1261+-24222-.../0.,273*/3,,+1,&&&+)'%+&'357;1,7.()++*)'%'%&***()*&*,++-1+,,)%&'))+2:.-32+7,'''%()+((&))+,1+-/&&/'1-3,/.40275416
@afe636f2-6dde-4e53-a77e-0dfc0bd178af ch=421 read=203448 start_time=2019-12-13T14:59:11Z barcode=BC01 runid=2c9cf7bc05858273f10e7d7ec552fc0bd742dc3e
CTCCTACGGGAGGCAGCAGTGGGGAATATTGCACAATGGGCGCAAGCCTGATGCAGCCATGCGCGTGTATGAAAAGCCCAGCTGGGTTGTAAAGTACTTTCCAGCGGGAGGAAGGGAGTAAAGTTAATACGCGCGTGCATTTACCCGCAGAAGAAAGCACCGGCACTCCGTGCCAGCAGCCGCGGTAATGCGGAGGTGCGGCGTTAATCAGATTACTGGGCGTAAAGCGCACGCAGGCGGTTTGTTAAGTCAGATGCTGAAATCCCGGAAACTCCAGCCTGAGACTGCATCTGATGCTGGCAAACTTGAGTCGTAGAGGGGTGAATTCCAGGTGCTGCTTGGTGAAGTGCGTAGAACCAGGAGGAATACCGGTGGCGAAGGCGGCCCCTGGACGAGACTGACGCTCAGGTGCAGCGTAGGAGCAAGCAGGATTAGATACCCTGGTAGTCCGCGTAAGCAGTGATATCGACGGAGGTTGTGCCCTTGAGGCGTGGCTTCGGGAGCTAACGCGTTAAGTCGACCGCCTGGGAAGTACGGCCGCAAGGTTAAAACTCAAATGAATTGAGCAGGCCCGCACAGCGGTGGAGCATGGTTTAATTCCCGATGCGCGAAGAACCTTACCTGGTCTTGACATCCCGCGGAAGTTTCAGAATGAGAATGTGCCTTCCGGGAACCGTGGCAGGTGCTGCATGGCTGTCGTCAGCTCGTGTTGTGAAATGTTGGGTTCAGGATCCGCAACAGGCGCAACCCTTATCGCTGTTGCCAGCGGTCCGGCCGGGAACTCAAAGGGGCTGTGAGCAACTGGAGGAAGGTGGGGATGACGTCAAGTCATCATGGCCGCCACGACCAGGGCTGCCTGTGGCGCGCTGCAAAGAAGCGACCTCGCGAGGAGCAAGCGGACCTCATAAAGTGCGTCGCGTAGTCGGATTGGAGTCGCAGCTCGACTCCATGAAGTCGGAATCGCTGAATCGTGGATCAGAATGCCGCGGTGAATACGTTCCCGGGCCTTGTACACGCCCGTCACACCGTAGAGGTGGGTTGCAAAAAGTAGGTAGCAACCTTCGGGAGGGGCGCTACCACTTTGTGATTCTGACTGGGGTGAAGTCGTAACAAGGTAACCGG
+
,+3/..4490',.,1121011*-)'+*+12113.4..872/+-.-%-+++,0227,8;6-,,'())).*((')''&&')(()&'.34/*(,6/(+*--97.)&+,+/-'+(&&*,+')(-;2)1-/-+*)$%%(%&$%$)0*,/83/1-.5)'*()&(,/7-30'+-22144640131036,.+1.5+,*0/4/17444,332330,-0**,5++--69586978.))((&+*.--0/)01890724--.6&.&.&%&(.4**741*)()&&%*)*-/2-)&*'+().011+*(*&0+,+)-/)///)'')*54/-'0,+''(-2013..573,)(%&*+00*)(&%((105-(%%',)0&&-+,/-..+03002*),,.4.-/2;7-(0553.$))+,/0056/6/.336/*+,..(,)(*-1:&/&54/13/.01348*+1773244/*/.479+-$)(%%''+,,..+-)+,2.,,+,90.64127./1,50/0-%//)+,,,1*)*,0/7/3564.5412/)'-**&&'121,07/5.---/604.&)(,/69-+*+.++($$$+*/5-)-(''%&%+),+'(('*().5936442*+(((%'',&(2(,41+*((/74+)/..50126355))2**&''-:*,,+()+,,,032/805:8;,*/35.00/,.('%'*-.37981&),-/734998:5689:753260+,*+.,).*'&&'*-+&)&)4-*,-+1&&36+5,017&&+*-1)'/&(4/1;6576;99(2-765;;/:0.1+23'67++$&&(&&&(%+,31-2,-.-0-38;/.(*)1//02/..3474%%%()($('$&)&9,-**&''&&%%%'&)*++&(*'-/7*&&(&())*)(+/3+),'((*08.75:67989557;535871*'&')800*1*2'/+*)()*+*.-'00414457:00,0-+,2*2+,,///.'&'(/+(+/.24(**4235-'()3/-+30*22436('24751*2*+((')(3::3451.,-6()%(%')//946911+3.+'&')1/-,$(',)..67.91,-3/))&%%$''&-/38125557440.01075,*,+4////068456+2/1:9:41
@b7aa7737-c965-416f-a214-cf61e2fd5cfe ch=77 read=112638 start_time=2019-12-13T14:59:23Z barcode=BC01 runid=2c9cf7bc05858273f10e7d7ec552fc0bd742dc3e
TACGTGGCGGCGGTACGTTCGTTTCAGTTACGTATTGCTAGTGCTGAAGAAAGTTGTCGGACGATGCTATGATAGGCCTGCCTGTTCTCTATCTTCCGGTTGTGATCCGGCTTCACCCGTGTTGAATCAACAAAGTGGTAGGCCTCCAGCAGGTTAAGACCGCATTCTTTACGATTCCCATGGTGTGACGGGCGGTGCGGACGTGGCGTGGCATTCAGTTCTTTGATTACCGAGCGGTCGAACCATGGAGTCAGGTTGCAGACTCAATCCGGACTCTGACGCGCGTAGAGGTCGCCCTTGTCGCGGTGCTTATCTTCGTGACGCCATTGTGGCGATATTAGCCCTGGTCAGCGGGCGTGAAGCTGACGTCATCCACCTTCCTCCAGTTTATCACTGGCAGTCTCAACTGGTTCCGGCCGGACCGCTGGCAACAAAGGATAGGTTGCGCTCGGGTGCAGGACTGTTTAACATTTCACAACACGAGCTGACGGCAACCATGCAGCCACCTGTCTCACGGTTTGAAGGGCTTTATTCTCATCTCAGAGACTTTATCAAGATGGAACGGTTCGCGTTGCATCGAGATTAAGCCACATGCTCACCGCTTGTGCGGGCCCCGTCGAATTCATTTGAGTTTTAACCTTGCGGCCATTACTCCCCAGGCGGTCGACGCGCGTTAGCTCCGGAAGCCAGCTCAGGGCACAACCTCCGGTCGACATCGTTACGGGCGGACTACCGGGAATTATCCTAATCCTCGTTTGCGACACTTTCACTGGTGTCGATATCATCTTCGTCCAGGGGGCCCACGCGCCCTTACGCGGGATATTCCTCTGGTTCAATGCGTTCACCGCTGGCGCAAATTCTGCGCCCTGTCCGGTCGGCGCGGTATCAGATGCAGTTCCCGGAGTTGAGCCCGGGGATTTCGCATCTGGCACCAAACCGCCTGCGTGCGCGCTGCGCCCGATCTTCCGATGCCTTTTCCCTCGTGCCGCGGCTGCTGGCACGGGATAGCCAGTGCTTCTTGCAAATTAACGTCAATAAACGGAAGTGTGCCTTCTCCCCGCTGAGTGCTTTACAGCCGAAGGCCTTCTTCGCCGCATCAGGCTTACGCCGGATGCCAATATTCCCTGCTGCCTCCCGTAGAG
+
$##$$(%$%$$$$$##&$%')+6-/3-8-(,(/)*.-*,)%()**))*%)-),,/./7',&%&$$&'0,-(&*$'%&$%%''&&&&%))-,025.8.1,0-*($$&&$(%+../+0,%$$$'&''-,.%&'')+&)&)+%&$)'/-()&($*'(%&&$%(%"%%'**16.&%$$%%*+,%%'(&&),/1/88')%$%$&,&%%'%%%%%%)'%'*)$&*/(%&((//1*-,('(()%'$%%%$(&&*)%')+&*+-625348889.60../5))&%%-/+*)'&('%&$.4,1$&%&$))*)'&+-%&%&%$(%'%#$&')('/3.1/&%%($&#(&(((')*2,-..*$$#)(%$%'&&(#%%'(7355&(0+'/4)/-+&,*)12:3002'2/.2,())**)&#$'),535-+/.0.77;86765704./27,./1*&'&'&$$#%%%''$&$#$-+**&&%%#'%'',2(**,+*,)+*,.5222-2-,-&3930./'./)(2+%%')+1,0161,($%%'*.(')+&*(&&+,/2,(&$&%'((($$%$%%')%%('**')+)(&'&(0(++.2(''&)(1,%03,./.*//.)+2)+,+-.&,+,+)23*'+-&)).7003:,*)-/88**'-**,)(,(),-03.//-432.,./'')+(*(&**,,1./+0-4,/***%-*)$'$%%+00+*/287;55'%,..105/33),)%(*,,+060//)0/)2+)'(+./--*.7551,%'+/*'$$$$#&(**%#&%)-(%%$%$%%-&%()*53552/%-130).-($%#%(+1)(($''%(,'%-,/-5+))&,*&)&'%%%$$$&%$)&''%(&'%'(/3/)(%$)'),+)%'&%%''$%&''0$,+448101214)3/-42()'&(*70'&,0)'.//(-17/%/-0/'/(+&*&/25291456674.,))(''%$&&*($%%(&+++)&&*'*'&&%$(--,''%#$)'00411-,4*0*&)(0)'''%-,'3-'()(&+)$'%&)'&($'#('+('),.-**'&$#$$#')'*))*0.++,*&%$&)+.0*&'(),*&(1*1076;7594*&$$$#)))-0/17+-//.''%&%((*/,..+-/,'////151/:0-.0((,
@afeb1de8-fe3d-435b-9f3a-67bc4644462b ch=485 read=146892 start_time=2019-12-13T14:59:19Z barcode=BC01 runid=2c9cf7bc05858273f10e7d7ec552fc0bd742dc3e
CTCTACGGGGAGGCAGCAGTGGGGAATATTGCACAATGGGCGCAAGCCTGATGCAGCCATGCCGCGCGTATGAAGAAGGCCTTCGGGTTGTAAAGTACTTCCGGCGGGAGGAAGGGAGTGCCAATACCTTTGCTCCGGTGACGTTACCGCAGAAGAAGCTTTTCCGGCTAACTCCGTGCCAGCAGCCGCGGTAATACGGAGGTGCAAGCGTTAATCAGAATTACTGGGCGTAAAGCGCACGCAGGCGGTTTGTTAAGTCAGATGTAAATCCCGGGCTCAACCTGGGAACCCATCTGATACTGGCAAACGAGTCGTAGAGGGGTAGAATTCCAGGTGTAGCGGTGAAATGCGGCGTAGAGATCTGGAGGAATACCGGTGAGCGGCCCCTGGACGAAGACTGACGCTCAGGTGCGAAGCGTAAGAACAAACAAGTTGGATACCCTGGTAGTCCACGCCGTAAACGTCGACTTGGAGGTTGTGCCCGCTTGAGGCGTGGCTGGGCTTAACGCGTTAAGTCGGTACGCCACAGAATTACGGCCGCAAGAGTTAAAACTCAAATGAATTGACAGGGGCCCGCACAAGCGGTGGAGCATGTGGTTTAATTCGATGCAACGCGAAGAACCTTACCTGGTCTTACGACATCCACAGAACTTCAGAGATGGATTGGTGCCTTCGGGAACTGTGAGACAGGTGCTGCATGGCTGTCGTCAGCTCGTGTTGTGAAATGTTGGTTAAGTCCCGCAACTGAGCGCAACCCTTATCGCTGTTGCCAGCGGTCCGGCCGGGAACTCAAGGAGACTGCCAGTGATAAACTGGAGGAAGGTGGGGATGACGTCAGGGTATCGCTGGCCCCCCACTTACGACCAGGGCTACACGTGGCTACAATGGCGCATACAAAGAGAAGCGACCTCGCGAGGAGCAAGCGCGGACCTCATAAAGTGCGTCGTAGTCGGATTGGAGTCTACGCTCGACTCCATGAAGTCGGAATCGCTAGTAATCGTGGATCAGAATGCCACGGTAGATACGTTCAGACGCGCACCGCCCGTCACACCATGGAAGTGGGTTGCCTGCAAAAGAGTGGGTAAGCAACAGCCTTCGGGAGGGCGCTTACCGCTGTGATTCATGACTGGGGTGAAGTCGTAGCAAGGTAACG
+
,,1/..-12,(+.-'3201443**-/.035.-),2//58343556-292./..,.*5-9/+.-+0344623343,-/,,,-//12;240/.34*&(%'((.&-(+(53,,-*(-*&%&()))+0-120360,33.*'&//13-8-%3.,-.,0+'*)&%%%$%2'.)--))++01)1)/50-1..03/4,2.01./1/1+)*)+),-&)1/819290/'-'/').2::85475-*+-*()))--0/(55;955726,/5./14)&'((+-*((/7118.21-)'2*-&+*'$/01.00-003)'/2,+)&'()*+1-,.*.))''+*,-15-100/+**-)0)('/*(0,,((,2/.--.278:;2/.,.,05453+,*'+004;8,(/885+-+(+0./13./01(-/-)%$()(-.67(),)*+64:2&,+3.'-,-.7+-.*+*,.03/135;678:9/+%&)-,0,0.*('**$4(+8-%*-)/+07354-.(%(*(&&(-+,-,*2-3+-.2))#"$&,/$&',&)))),1613+/0''(+,4-;:64341;..-(/.1/47(599.32)+.)/+.02,737-+-,3/,+,049:15494&&0/1120,,.,3.,1/+0+*20/-*/006)(.065894+,-.36+1/-''&),-69*4,2,847;/;8--.,/3475,(*)*.&2)--86601.1/0/4668:223448/-1-,2/174.21<20/1421506)(*.%-$')/03:985;3/600/./5203/2,+)+,33/+/-02,671:9::3/)+$)(4316.*.-,...(&&%(/+/+*002266:679:93,-,*,,&%&)+%'%(&9.:53-%&*(++-.6:52.234,+&(&)')),-3/;0-51/01/+//6+)'&))',.01*)''*0--+*+-/6'--*/603988%&2:6.4-0022447557,2)2,,*()+0.&1%'**0/00/1+,*-1..0/94847//,(((,-,,.1.57782019.-1)(0/96,)+*,550*)$'$)()&*).411;0025231343:8-1+&++0359&.)*+0+98+()&%')('/+&)**((//5076&61,4724314,**')+-,/245;7782222184(()-,**--/-%+0.(),*0+)
@5c252a09-3b11-4563-a98a-304e977d1d09 ch=478 read=90135 start_time=2019-12-13T14:59:18Z barcode=BC01 runid=2c9cf7bc05858273f10e7d7ec552fc0bd742dc3e
TATATACAGGGTAACAGTGCAGTCATGTGCACAATGGGGAGAAACCTGATGCAGCAACGCCATGATAGTGATGAAAGGTTTTTCGGATCGCTCTGTCTTTGGGAAATAATGACGGTACCCAAGGAGGAAGCCACGGCTACTTCGTGCCAGCGCGGTAATGCGTAGGTGGCGAGCGTTATCCCGGTTACTGGGCGTAAAGGGAGCGTAGGCGGATGGTCGTGGGATGTAAAGAATGCACCGGGCTCAACTTAGGTGCTGCATTCCAAACTGGTTATCTAGAGTGCAGGAGGAGAGGAGAGTGGAATTCTAGTGTAGCGGTGAAATGTGCGTAGAGATTAGGAGAACACCAGTGGCGAAGAGCACGACTCCTGGACATAACTGACGCTGAGCTCCGAAAGCATTAAGGGGAGCAAACAGAGGATTAAGATACCCTGGTAGTCCACGCCGTAAACGATGAATGCAGGTGTGGGGGTTTCCAGCACCTCCCGTGCCGCCGCTAACGCATTAAGTATTCCGCCTGGGGAGTACGGTGAATTAAAACTCAAAGGAATTGACGGGACCCGCACAAGTAGCCCGGGCATGTGGTTTAATTCGAAGCAACGCGAAGGAACTACCTACACTTGACGTCCCGCTTGCATTACTCTTAATCGAGGAAATCCTTCTGGAGACAAGGTGACAGGTGGTGCATGGTTGTGTCGTCAGCTCGTGTCGTGAGATGTTACTTGGTTAAAGTCCCGCAACGAGCGCAACCCTTGTCGTTAGTTACTACCATTAAGTTGAGGACTCTGAGACTGCCTGGGTTAACCAGGAGGAAGGTGGGGATGACGTCAAATCGTATTACCCATATGTGTAGGGCTACGTGCTACAATGGCTGTGGTACAGAGAGATGCAATACCGTGAGGTGGAGCCAAACTTTAAAACCACGATCTCAGTTCGGATTGTAGGCTGGAAACTCGCGTAAGGCTGGAGTTACTAGTAATCGCCCGAATCAGAATGTTGCGTGAATACGTTCCCGGGTCTTGTACACACCGCCCGTCACACCATGAGAGTTGGCAATACCCAGAGATCCGTGAAGCTAACCGCAAGGAGCAGCGGCCGAAAGGTAAAGTCAGCGGTGCAGGGTGAAGTCATAACAAAGGTAACCG
+
)(*,+-(&2-'''%(%$+%+')-+(*%)(**..6.')))%(*)&,/+.285..'-4;8779&'(#+%)++.2218)*2,777,,.1/1.**,.799309(**'%&%$)3+102,/.+-*,,*,*'()),+29+,/)*'%%&''(+11)(%'',,+--4-,-).),**///,-/0+0,,-//-'',++,76,/64+,+*&-,&*+:8;0:410115)2()*',421-**.+&*-*&*$)6+:88:-3)'(&'1779:99:84-.+*+')(+,4+++61.,'*+14-1)'+,)'%/)')'(--.0.2020/4890,,(+10.18-)(*+.314.,,*,,(+)(',6/23906601.-(((%''%'(/0264+-4.,$$'()+0146754*--,.'&'*,'(#)%*).,.-),.0:5-4-(&)%2)*(*,656;2-4*/.7540-//27+,03271,-/19750*2435748:7-1<8,(-&.-23.67)+9484263*,,-0,.,(*&7.(),0:985794301-'')+63,+%&'7)6;;658973,/,+/.-+'&(,,20;+++-,2,**+21.3,301.2//185:7,%)'+((++-.01/,,1/)+)3,-2/1'''''4),+6&47-0%--4./.21,**())+1/1*(**')*(,8-:,(')&)+455.42105.21/589/10-.94/**&./26311219752111136669522&'%$--+319213/,)(+.7/+,-,04234</3/,.4617-*.511378<32436)*5../35564)(&*+4578:-53(4*8+583/.),,/5,7265:111./12479:,+*%)('(&--+&*(,-423556652,)$''**,*-0.(-,..+&+),062-,,,-79.;.-.856755.6,-98292;;3.18.-0,(%%()+)-.3368:;;3/.2.,/$(&&&''-0+)./(+++,(,)-.40(,.;...%5-5----/,+)-;78+.,4127:2.&/*,::9:97/6++*200/12/02401.1950:7+-66545:6,,,'((2+2)-*(&&-)*')(,-.8946)(((*1292.%&)(&'%&()-+*//-526(0*,51'*+-*-,(&-+&&-./-/4/./2//1,*49)0,56492-
@14e64dc3-0254-472e-a68b-ff5596c7b0dd ch=28 read=74448 start_time=2019-12-13T14:59:24Z barcode=BC01 runid=2c9cf7bc05858273f10e7d7ec552fc0bd742dc3e
CTCCTACGGGAGGCAGCAGTGAGGGAATATTGCTGTGGGCGCAAGCCTGATGCAGCCATGCCGCGTGTAGAAGAGCCTTCCGGGTTAATAAAATTACTTTCAGCGGGGAGGGAGAATTAAAGTTAATACCTTTGCTCATTGACGTTACCCGCAGAAAAGCTCGGCAACTCCGTGCCAGCGGCCGCGGTAATACGGAGGGTGCAAGCGTTAATCGATTACTGGGCGTAAAGCGCACGCAGGCGGTTTGTTAAGTCCAGATGTGAAATCCCCGGACTCAACCTGGGAACTGCATCTCTGATGTAACGAGTCTCGTAGGGGTAGAGTTCCAGGTGTAGCGGTGAAATGCGTAGAGACTGGAGGAGGAATACCGGTGGCGAAGGCGGCCCCCCCCTGGACAGACTGACGCGCTCAGATTGCGGCGTGGGGAGCAAACAGGATTACTTAGATACCCTGGTGAGTCCACGCCGTAAACGATGTCGACTTGGAGGTTGTGCCGGGGCGTGGCTTCGAACTAACGCGTTAAGTCGACCGCCTGGGAAATACGGCCGCAAAGGTTAAAACTCAAATGAATTGACGGGGGGGCCCACCCACAAGCGGTGGAGCATGGTTTAATTCGATGCAACGCAGAAGAACCTTACGAGATAGCATCCGGGAACTTTCCAGAAGAGGTGGATTGGTGCCTTCGGGAACTGTGAGACAGGTGCTGCATGGCTGTCGTCAGCTCGTGTTGTGAAATGTTGGGTTAAATCCCGCAACAGGCGCAACCCTTGCTCCTTTGTTGCCAGCGGTCGACCGGGAACTCAAAAGGAGACTGCCGGTGATAAACTGGAGGGAAGGTGGGGATGACGTCAAAGTCATCATGACCAGGGCTACCACACGTGCTACAATGGCGCATACAAAGGAAGCGACCTCGCGAGAGCAAGCGGACTATCATAAAAGTGCGTCGTAGTCCGGATTGGAGTCTGCAACTCGACTCCATGAGTCGGAATCGCTATTAATCGTGGATCAGAGATGCCACGGTGAATACGTTCAGACCTTGTACACACCGCCGATCACACCATGGGAGTGGGTTGCAAAAGAAGTGGAAGTAGCTTAACCTTCGGGAGGGCGCTTACCGCTTTGTGATTCATGACTGGGGTGAAGTCGTAACAAGGTAACCGGAAGATAGGCGACGGCAAGTAGGTTAACAAAGACACCACCATGGCATGCGTGAAATAGCGTTCAGTTACATTGTGCTGCTGAAGAAGTTGTTGGTGTCTTTGTGGTAACCTACTTGCCTGTCGCTCTATCTTCCCGGTTACCTTGTTACGTGACTTACTAGTCATGAATCCGCAAAGTGGTGGCGCCCTCTCCCAGCTACCTACTTCTTTTGCAACCCTCCCATGACGGGCGGTGTGTACAAGGCCGGAACATTCACCGTGGCATTCTGATCCGTTACTAGCGGTTCGGCATAGGTCAGGTTGCGAACTCCAGTTCTGACGCACTTTATGAGGTCCGCTTGCTCTCGCGAGGTCGCTCTTTGTATGCGCCATTTGTAGCACGTGTGTATGTCATCAGGGCCATGATGACTTGATCATCACGCTTCCTCAGTTTATCACTGGCAGTCTCCTTTGAGTTCCCCGGCGGACCGCTGGCAACAAAGGATAAAGAGTTGCCTTTCGTTGCGGGACTTAACCAACATTTCACAACACGAGCTGACGACAGCCATGCAGCACCTGTCACGGTTTGAAAGGCATTCTCATCTCTGAAAGGCTTCCGTGGATGAACCAGGTAGTTCTTCGCGTTGCATCGAATTAAACCATGCTCCACCCGCTGTGCGGGCCCCGTCAATTCATTTTGAGTTTTAACCTTGCGGCCCGTACTCCCCAGGCGGTCTAACGCGTTAGCTCGGAGCCCACGCCTCAAGAACAACCTCAAGTCGACGTTTACGGCGTGGACTACCGGAATTATCTAATCCTGTTTGCTCCCACGCTTTCGCACCTGAACGTCAGTCTTCGTCAGGGGGCCGCAGCACCGCCTCAGATCTCTACGCATTTCACCGCTGCACCTGGAATTCTACTTTATCTACGGACTCAAACGCCAATTATCCAGATACAGGTTGAGCCAGAGTTTCACATCTGACAAACACCTGCTACGCCCAGTAATTCCGATTAACGCTTGCACCCTCCAGCGCTACCGCGGCTGACGGCACGAGTTAGCCGGTGCTTCTTCTGCGAAAGGTAACGACAAGGTATTAGCTTTACCCTTCCTCCCCGCTGAAAGTACTTTACAACCCGGGCCTTCTTCATACACGCGGCATGGCTGCATCAGGCGCCCATTGTGCATATTCCCCACCTGCCTCCAG
+
+1/,,021:8/.4.+32+,//%-2+.01173.,*)*-630/068/7;64/3*-,(,516588.--+&+)).)'%'+6782-09,1*'$),97(3*+-5:76034/9:,(+-&(&&&$))0,)+/4/3/21*/.*+.1,41009633.-/'%('&-.+*'*.-'&$)()/38.579/,,,-5,+)),*+','*-30//4)++.)*(*..903.))&/-0029885'&'(('(',),)-','.(-3;921:16//8)+,3.*,*,8,+/:;6)1+-.,)*0++)1'1,/0-.+,-%%'&%&$$(*0+&'')./34-1(,*)*2545;-,*,4/'+,,+..-,28..89722,''&*+41/4/*2/*0/032(-,)))*,)*+-&01353820(*034*&&-***&('**./7+0&3'('+(&+'),0,+,/2<51&3**/5-%%%,,15456(')()'%'(-++,)4+))5<7))))(22574537/.0.-:///86..6104:893343'&(+,,-0564/9/8-47775446<:992')%'),05550215-,7-54920/0438-,,-2.-*+,')-5842--)$')'&,1847'555924-+..*8:94:4;6.+0//6/-++%%)+*/10103,/*%).)$&'(/3,+5.--*0:-1())0*&()(,/7-30308638393.260,*0+,34667+50546846564<888;9.*-++-/7,5-.74.-460433;29-5+,+%)/2,&&+23*+44)43717.+("$*/.+80+3/.674174861/,4-556.36993:3'-)%'-1868:4950./0;<:::1./1)/--%0().6,9787)1/2,&*11'*&#$&'(8-0312/,+'&(&)*4599661:-'+**033436;)'%'('+556136/-.&'%'(68.3494'&%+*,,/71)*228:;911)(&(-+1,.)''$(*,99180//2-0262-.(('%(2.-4-,-562.-.2/430226466/.*&-/.12-009821;6463344(*)/,.-).+,%))-:33.++,.14026771/,''*.512:11276*%((%)&+&''&&$&&&4-597<8%5-(00+3412/,0-%-36710489<8886555347/.,.+-+./56544205/29.59516//1&(&&(//0%-)*'*''+,/--,-05*-2568)%%&$$&&&&%')$$''%##$&'..3'-,0--'*'%)')+06::9-),)%('')'*.1344+4.%$$())/29//+-,*-536786777456005.2*.///*+&(*%18)),$%%&)'&)(&',2.+,**+0))*/6-+-+*(%),)),)*+))/('$&&'*1,056;-9;:*-,+%1+()092+''&%)8758721/,21467.234.3.,'*-5156<2---,-1;866713('*.**(&''*$(%$%#(%%$),+-&,(5:,0'&2110(',34*',/40.+,.4712/&./-233436//00/434/*-1-2*-03/97,,.0-//2;739-**+*,+41-,+')')%*+'))',.1+93/...,,))&&%*)783/0$(**+)*-(,-7*))5799/;/+/650/$$&#(%*33056,,20/:12/,,-.-,5-17;2*0,25:*'$'2/-/,+5))/31/0-1++'(*-(+(-*550:2-&%(&&).,,31/0*,))+,&'''+'-,+**8.-)**'(,22;8330*+2,./11.13610-)),,*$%+,5-.-.083,)''(&'3++-'(4973101462./.-0&,&,,0952303,3067+08,&(**,03,0,266,(,1/8194228<324,7:7+.1-*.,+),&5,*%/(-,247--/32/64-)*//10+2*(*111++')/7,*-.4946)5%&*(*.01221/+.1+(*()44/0.8001:;897769,1/*-2.22759/-././:2,/+0/'&,+,/5/))+(/.*)'')')((+116<6/*-*,142/21,0)#+%(.,-3,/(*-4531+&*),03;;+)+0*+('(&*1++)-)06..%'$%&'*5307.//8792/%+&()(&/()$%&*+.*$('*---/,115%(%*(5+*(**00*''%',2)&*..133266193--126562+*+.1.2,*''%$%(*4/+,*(%%#$$%(('(/*)&%$$&('(+,-//,+*,&**2,/0712065553/0)'%&%&&&(),.*0,/.1-%,-53,4.+)53///::.,66505/--+)-0((+0+23(''&&''((,.3+/..+0026<78..,,*0-*-/*4.-+-50*-4()')+'*6-523+%'(%')+*.,$(
@8a56cba1-342b-4e03-ac35-7b1237de623c ch=81 read=117332 start_time=2019-12-13T14:59:31Z barcode=BC01 runid=2c9cf7bc05858273f10e7d7ec552fc0bd742dc3e
CCGGTTGCTGTTACGACTTCACCCCAATCCATCAATCCCACCTTAGACAGCTCCTTCCCCTTGCGGTTAGGCCACCGGCTTCGGGTGTTATCAGCTCTCGTGGTGTGACGGGCAGTGTGTACAAGGCCGAAACGACATGCTGATTCGCGATTACTAGCGATTCCAACTTCATGTAGTCGGTTGCAGACTACGAAATCCGAACTGAGAATGGTTTTATGGGTTTTGCTTCACCTCGCGGCTTCGCTTCCCTCTGCACCATCCATTTGTAACGTGTGTAGCCCAGGTCATAAGGGGCATGATGGTTGACATCGGCTTCCTCAACTTGTCACTGGCAGTCTCCTTCGGTCAGCAATGATGGCTTGTGATAAGGGGTTGCGCTCGTTGCCGGGACTTAACCCAGCATCTCACGACACGAGCTGACGACAACCATGCACCACCTGTATCTCATAGCTATCTCTCCTGGAGCTATGAGTATGTCGAACCTGGTAAGTTCAGCGCGTTGCTTCGAATTAAAACCACATGCTCCACCGCTTGTGCGGGCCCCGTCAATTCCTTTGGTTTCATTCTTTGCGAACGTACTACTCAGGCGGTACTTATTGCGTTAACTGCAGCACTGAACTTTGACATCCAACACTTAGTACTCATCGTTTACGGCGTGGACTACTAGGGTATCTAATCTATTTGCTCACGCTTTCGGGACTGAGCGTCAGTTGCAGGCAGATCGTCGCCTTCGCCACTGGTGTTCCCTCCCATATATCTACGCATTTCACCGCTACACATGGAATTCCACGATCCTACTCTGCTTTGCCTGGTTCTATGGCTTACTGAGTTAAGCTTCAGGCTTCCTGACCCTTGCTGCCGCCTGCTCCTCTTTACGCCCAATAATTCCGGATAACGCTTTATACCAGCAATACGTAGCTTCCATA
+
3506-+('%&+.)++*+*,,%+*,',,./-+.+/1*/,*&*(/*)(*'*.113025/62)*0,..97:345:0),*(**/20*0+,+-512-.&,,212/45:7988780///%,3./,,...4/+2-),1...12,4.5575794*'&&+&,,00,03076-2,')//55566/43+&*.*03*-,/-*,%1**(**)-+.'(-%*,0.:1;<<398<17;72./5;4114(&)(*,,6;611./,0++334../6/5:2-52()10&0)(08420..;-(0,--972:(04./2311.*.24,,,(,-&'(+0/%))*'*.1-/0-/,,0-,.0023&'1&'**,()).-,*)+&%%'('(+,132-(,).2,,+/18808')'*-72/4-2)'%%%(*+/02/*-/01/30*,--.02111339;7:8877634822337768+0)%&-+-222/.,,3-+)+((.*+)+,9644()59;7/.00'128)#$&',,/712255,*+,,199-9:-+)+,01184684529243:84.7840/09,90:422:9016;:,-79-,9,+.&&46.6*40/000,443',)(+05.36,.,1.1*1034-.-+-/.66/08,,+4110,2/0%&%%)+)*.66588/94/()*.,/568421$+/-*421238/8/..1.07+#$()*+(')(+*(733455646686+717-,%0./(/2464;767:0:101:44.386571:8)*27.+.35721&(+/0'-60'(,2/0,++()$&&(,&1,85,.,-0/)($)'(&&%&(,+-756476)*+...+,1(&&'&(./,.'),83&)1)*,**+,.44,,1./135636;7111/6,-07-)+)31+162535/2(2,7;341&&'&%#$&)/+/308444962'())'%#%%
@f88d99ec-3e7b-4ec5-a8b9-7d586a27f92a ch=473 read=55297 start_time=2019-12-13T14:59:28Z barcode=BC01 runid=2c9cf7bc05858273f10e7d7ec552fc0bd742dc3e
CTCCTACGGGAGGCAGCAGTGGGAATATTACAATGGGCGCAAGCCTGATGCAGCCATACCGCGTATGAAGAAGCCTTCGGGTTTGTAAAGTACTCAGCGAGGAAGAGATAAAGTTAATACCTTTGCTCATTGACGTTACCCGCGAAGAAGCACCGGCTAACTCCGTGCCAGCAGCCGCAGTAATACGGAGGGTGCAAGCGTTAATCGGAATTACACTGGGCGTACGCAAAGCGCACGCAGGCAGTTTGTTAAGTCAGATGTGAATCCCAGGCTCAACCTGGGAACTGCATCTGATACTGGCGAAGCGGAGTCTCGCCAGAGGGTAAATTCCAGGTGTAGCGGTGAAATGCGTACGGAATCTGGAATACCGGTGGCGAGCGGCCTGGACGAACTGACGCTCAGGTGCAGCGTGGGGAGCAAACAGAGTTAGATACCCTGTCCACGCCGTAAACGATGTCGACTTGGAGGTTTATTGCCCTTAGGCGGCGTGGCTTCCGGAGCTAACGCGTTCAGGTAAAGCCGCCTGGGGGAAGTACGGCCGCAAGGTTAAACTCAAATGAATTGACGGGGGCCCGCACAAGCGGTGGAGCGTAATGGTTTAAATTTCGATGCAACGCGAAGAACCTTACCTGGTCTTGACATCCACAGAACTTTCCAGAGAGATGGATTGGTGCCTTCGGGAACTGTGAGACAGGTGCTGCATGGCTGTCGTCAGCTCGTGTTGTGAAATGTTGGGTTAAGTCCGCAACAGGCGCAACCCTTATATAACTGTTGCCAGCAGTCCGGCCAGACCATTGGAGACTGCCAGTAAAGCTGGGAAGGTGGGGATGACGTCAAGTCATCATGGCTGCCCGACCAGGGCTACGTGCTACAATGGCATACAAGAGAAGCGACCTCGCGAGAGCAAGCGGACCTCATAAAGTGCGTCGTAGTCGGATTGAGTCTGCAACTCGACTCCGAAGTCGGAATCGCTAGTAATCGTGGATCAGAATGCCACGGTGAATACGTTCCAGGCTGTACACACCGCCCGTCACACCATGGGAAGTGGGTTGCAAAAGAAGTAGGTAGCTTAACCTTCGGGAGGGCGCTTACCACTTTGTGATTCATGACTGGGGTGAAGTCATGGCTAAAGGTAACCGGAAGATAGAGCGACAGGCAAGTAGGATTGGCGAACACCGACAACTTTCGCTGCTGTAGCAATACGTAACCACC
+
*-.)%)-.780.40/22.3812+,,(-0*%+,24444/*..83697760%,)'(&)(+22++)*$)).-'*(&.1637*870942-37-+/**,%#'(*%-,-/)&)('%&,(+0,1.1141:0,-0012301374;44:4))&'0%(((007100/-02//28(6(,8110-.04.+*&'*0-02/)),/,00567484303/-/(2+*..-.%'(1552'-$'%%.,)'*,2)0--**-+*24<5157:81574011-((*/*,*(%15450020205;9.8-,,-*13//05231-0'&&('+,,(),,-+%$#%''.3-+5584/3++8:876222396-28/-662*'%'*),,)#(+(0,53:1;002-))102*54')688'&/0,.1223/5)*822+,,,,6859+*+.4:&3,&&'5...888:;'&&')6-001;6542%(((*&*+,,.4/1,**+09-)/,).2,+1%(*()++.2-5//03,6*,-.-1),*.---)%&$(%'&$'%&-,11893****,-/6284-/1&4*535;:0677:7///636302+23,*)-)&)#$##*,,4236/.-(+.++588:93802:.0-/126602.2/24+)2+1,2,.740,/-200/6665(*,/.43/03-3+,)'')*+77,*2,02157:426.35./.020/*--6(566/+**+,4.'$%&*0-/2+.//17877;0/)+12+00;2:76:77327.%*,2.'&*.10/',/(*))*)'''*//160/5--.%,.1((('$%%%'*&'%+'()*45890.+*'&$$%#*,*+.14102610189984343*,2265')*%%%(-++(*+;79541,)++,047**)'&(&&'0,(00&(&)(*+44416738/.'()*+8+//412646+(3:31545442,1'205*6,0+,)./21..6...7//051)'(+,/1)),')421,,,,4///8994312.),86361()'+.+.564712.:)&0/,'(*02//./6--6.15522026674/3(+)*.*),9*-3:6)%++(-+(.+-)*,(-*,,..-/7+&+2-5313/+./*-/1-)*,0599/10012/33-,+1+*+2)2*)+(+3(-+02394:7-7()*5**.--24--6222-.*&.&3(*%$$'(0063/././(*.''+)'%%%%#()*.,+'4,+-&,(&&#
@655b5db0-e524-4e6e-8380-f2bba9e28915 ch=460 read=83324 start_time=2019-12-13T14:59:41Z barcode=BC01 runid=2c9cf7bc05858273f10e7d7ec552fc0bd742dc3e
CTCCTACGGGAGGCAGCAGTAAGAATTTTTTCGGCAATGGAAACCCTGACCGAGCAACGCCGCGCGTGAAGGAAGAAAGGTTTTCAGTTGTAAACTTCTGGTATAAAGGAAGAACAGCGGCTACAGGAAATGGTAGCCGAGTGACGGTACTATTAAGAAGCCACGGCTAACTACGTGCCAGCAGCCGCGGTAATACGTAGGTGGCAAGCGTTATCCAGGTATTGGGCGTAAAGAGGACGAGGCGGCAGCGAGGGTCTGTGGTGAAAGCCTGAAGCTTAACTTCAGTAAGCCATAGAAACCAGGCAGCTAGAGTGCAGGAAGGGATCGTGGAATTCCATGTGTAGCGGTGAAATGCGTAGATATATGGAGGAACACCAGTGGCGAAGGCGACGATCTGGCCTGCAACTGACGCTCAGTCCCGAAAGCGTGAGGAGCAAATAGGATTAAGATACCCTAGTAGTCCACGCCGTAAACGATGAGTACTGGTGTTGGATGTCAAAGTTCAGTGCTGCAGTTAACGCAATAAGTACTCCGCCTGAGTAGTACGTTCGCAAGAATGAAACTCAAAGAAAGGAATCGACGAGGGGCCCGCACAAGCGGTGGAGCATGTGGTTTAATTCGAAGCAACGCGAAGAACCAGGTCTTGACGCATACTCATAAAAGGCTCAGAGATGGAGATGGCTATATGAGATACAGGTGGTGCATGGAAGTTTGTCGTCAGCTCGTGTCGTGAGATGTTGGGTTAAGTCCCGCAACGAGCACCCAGCCCTTATCGTTAGTTACCATCATTAAGTTGGGGACTCTGGCGGGACTGCCGAGTGACGAAGCTGGAGGAAGGCGGGGATGACGTCAAATCATCATGCCCCTTATGACCTGGGGCTACGTGCTACAATGGATGGTGCAGAGGAAGCGAAGCCGCGAGGTGAAACAAAACCCGCAAAACCATTCTCAGTTCCGGATTGTAGTCTGCAACTCGACTACATGAAGTTGGAATCGCTAAACAATCGCGAGTCAGCGTAAAATTGAACCGTTCTCGGGCCTTGTACACACCGCCCGTCACACCACGAGTTATTAACACCCGAAGCCGGTGGCCTAACCGCAAGGGAAGGGCTGTCTAAAAGGTGGGATTAGTGATGATTGGGGGGTGAATGTAACAAGGTAACCGG
+
.552//1(59/35216734611'(*'.:67-.2103:43+(.*4:,+*.04171.7/,,0:.41/.01162442(*0,+1.71.4$+'**,893/08/04-0256:5,1-1,.51+431622/1.1.47.,211*..2+*+,./01/0+--'.2.,'*,)463233/..1--034979:8(83136.2.3,4-++10252201:46:/130:0./''/(-&*+0:;9994;6((,*&,'&-)96;734.%(+041/3//&*+--54/0112&-%%%%(%&*5-*,-28.2.,+*,13/26/061%/0//*+..0:752))'0188:685)+(--,13331/-*,-0871-67-0164854211+/60.3++8101934409+)+*)2-9;/.,,,204161:94--+--.5676*601'%%0.(%+323(.)')+;::4,,,&3(1''*0-29..0553505(&)46:9988+2/).-,,0,-.(+/-/219596893922387.2/./.-0**-0404552620/.1/124;12341/-0'*+-.88<7132.))//23;933258,&*))-006667871&-368-5*)+',/42422106,//.51-/544714188.1++.6(8/4046.++,*&''*,28221.02/*///-,*11).3/,5)()(+/4.,*-2*5547830-1.-*+.0161.-3*+,6*)((()64015766%()*059612477566:89<391.61/)*/)&&',,0**41'4)(*%48/+/,.6.6.')..(18697+4*-&*,-)103,244/-//(:8255222+'(*,21%')%&,//)0))+,+2&796/799:999:<74547768(10+*,90112757451--/)0,,000012;;99233:::993,0.+.**-*3'*534/*/0,+,0),39;43:4$$)1412386;651*./4+&-++,0,/--///3423//232.,+,,/2,-*..'(&%'334445(..50102,*))-(*)$*+.2'-**('*,/398782:76/0/,*./0,)/707:334414144/0//,/+'*'+'&(,8(*-5./7:;;914-&(+++.10/-,'*/'('(2234134*(++62;922)%'$%%)*-3.40441))()&$#%(+/.1)0*0;9:56
@e0d510db-30e9-49c3-adc7-4e876e4add80 ch=159 read=144516 start_time=2019-12-13T14:59:39Z barcode=BC01 runid=2c9cf7bc05858273f10e7d7ec552fc0bd742dc3e
CTCTACAGGGGAGGCAGCAGTGGGAATATTGCACAATGGGAAACCCTGATGCAACAACGCCGCGTGAGCGATGAAGGTTTTCGGATCGTAAAGCTCTGTCTTTTGGGAAGATAGCCAATGACGGTACCCAGGAGGGAAAGCCACGGCTAACTACGTGCCAGCCGCGTGTACGGTGGCGAGCGTTATCGGATTTACTGGGCGTAAAGGGGCGTAGGCGGATGATTAAGTGGGATGTGAAATACCGGGCTCAACTTGGGTGCATTCCAAACTGGTTATCTAAGAGTGCAGAGGAGAATTGGAATTCCTAGTGTAGCGGTGAAATGCGTAGAGATTGAGGAAGAACACCAGTGAAGGCATCTCTGGACTGTAACTGACGCTGAGGCTCGAAAGCGTGGGAGCAAACAGGATTAGACACCCTGGTAGTCCACGCCGTAAACGATGGTGTACTAGGTGTGGGGTTTCAACACCTCGTGCCGCCGCTAACGCATTAAGTATTCCGCCTGGGGAGTACGGTCGCAAGATTAAAACTCAAAAGTGACGGGGACCCGCACAAGTAGCGGAGCATGGTTTTAATTCGAAGCAACGCGAAGAACCTTACCTACACTTGACATCCCTTGCATTATAATCGAGGAAATCCCTTCGGGGACAAAGGTGACGAGTGGTGCATGGTTGTCGTCAGCTCGTGTCGTGAGATGTTGGGTTAAGTCCCGCAACAGGCGCAACCCCTTGTCGTTAATTTACTACCGTGGTTGAGGACTCTGAGACTGCCTGGGTTAACCAGGAGGAAGGTGGGGATGACGTCAAATCATCATGCCCTTATGTGTAGGGCTACACACGTGCTACAATGGCTGGTACAGAGAGATGCAATACCGTGAGGTGGAGGCCAAACCAGTCTCAGTTCGGATTGTAGGCTGAAACTCATACATGAAGCTGGGTTACTGGTAATCGCGAATCAGAATGTTGCGGTGAATACGTTCCCGGGTCTTGTACACACCGCCCGTCACACCATGAGAGTTGGCAATACCCGAAGTCCGTGAGCTAACCTGAGGCGGCCGAAGGTAGAGGGTCAGCGATTGGGGAGTGAAGATCGTAACAAGGTAACCGG
+
-*,)*,'+70,(.1-1221/2366.23)8+)+,.39875)*0.08,)(-.1+-(+59767;.0442232.*,-,1*'-1-*01;89:695;3--.-228.9:;*276+3,-'(%'&&%'(').56504,+*3,/0,)0--3:22253,)*(+34377970-01/3(0(*,-*--/80.-231350/0(-&79724432/+++.7,*2,+-0356997<965..607/66;94/-,')/-+)/.)0201.'*&*&05-.+-+34*)-1++36-26+,0100)*/12863*.+(('%,',+./1.0((+.0020103<++3/*/0988.*+('7+&$1+05012--.5.700)(+0*%''(.039..-.,11.-0033466388677'*-((0054:8-.02<66*36.00--3777:/-199146*(%*)024679+/.-.1*'%'((/.14744391,,712)(,029142556:56;5111914567::800./2.:56:7745)''(*85<::37.*(+,.0747-22485*)'+7813;7/27/+..30)(('--,2**-,65+-::207/9/-+5,/.+-*)..6//34/3.,,7,/..++.*+-0061*0724*6'%$*'--*'*'(+*+/5*5:61496-0--',+/016*',-3:999::+318./049711100333344987342,/.+41282-*,,4,+-1*7((23./()04,))0.///9.5&05)),-+.-*.).(/+,082766--*--043/1..732:584446.+/+,30689;;335568/0/32.,-.4566*.-((()*/0.0376335410/+/0324+,10;./.--14303,,+)*,,/2227035:8861+-,11)'%%#'')(9289736*,087).&8)+*/5;79.9;,,76&&()).107../16**:--,/-'.7242824200/*,551/9./+9111996;9:9884-91216232--,-,68,97,*5/././700//*)+,0,/*.-,+-50++4//0758765443:34)*&%$$&+.1104*3-/+'+../00/3/%+)0:9.%')&)('&*,)(%%%)2*1-59:;63
