# Supplementary material for: De novo species identification using 16S rRNA gene nanopore sequencing
Source: PeerJ. 2020 Oct 21;8:e10029. doi: 10.7717/peerj.10029 (PMC7585375; doi:10.7717/peerj.10029)
Supplement: Supplemental Information 3 [file peerj-08-10029-s003.zip › pass_fastq_runid_2c9cf7bc05858273f10e7d7ec552fc0bd742dc3e_403.fastq]

@9b61c817-f793-4e9a-8cda-1fc9be4283c8 ch=267 read=102798 start_time=2019-12-13T14:59:50Z barcode=BC01 runid=2c9cf7bc05858273f10e7d7ec552fc0bd742dc3e
CTCCTACAGGGCAGCAAATTAGAGAGGAATATTGCAATGGGAAACCTGATGCAGCAATGGTGATGAAGGTTTCAGTCGTAAAGCTCTATAGAAGATAATGACTGGTACCAAGGAGGAAGCGGCTAACGTGCCCGGCAGCCTTATTTGTGTAAGGTGGCGAGCGTTATCCAGTTACTGGGCGTAAAGCGTAGGCGGATGATTAAAGTGGGATATTGAAATGCAGGCCAACGGGTGCTGCATTCGAATCTGGTTATCTGATTACTTGCTGGGAATTGGAATTCTAGTGCTAACAGCGGTGAAATGCGTAGAGATTAAGGAGGAAGAACACAGTGTGGCGAAACGCGACTCTCTGGACTCGCTTGACGCTGAGGGCTCAGCGTGGGGAACTAGCGCAGGATTAGATTACCCTGGTAGTCCACGCGCCGTAAACTGATGAATGCAGATTATTGGGGTTTTCCAACACCTCCGTGCGCCACTAACATTCGAGTATTCCGCCTGCAAAGGGAATTACGGTCGCAAGATTAAAACTCAAAAATTGACGAGGACCCGGGCATGTGGTTTTAATTCGAACAGCAGAACCTTACCTACATGACATCAAATTACTCTTAATCGTGTCCTTCGGGGACAAGGTGACAAGGTGGTGCATGGTTGTGTCGTCAGCTCATTGTCATTGTGAGAGATGTTGGGTTAAAGTCCCGCAACGAGCGCAACCCTTGTCTTAGTTACCATTAAAGTTGAGGACTCTATGCTTGAGACTGCCTGGGTTAACAGGAGGAAGGTGGGGATGACATTAAAATCGAAATAGTACTTGCCTGTAGGGCTACGTGCTACAATGTAAACGGTACAGAGATGCAATACCGTGGTGGGTAAACTTTAAAACCAGTCTCAGTTGGTTGGCAGGCTGAAAACTCGCCATGGGAGTTACTGGTAATCGAGATAAGTCGCGGTGAATACGTTCGAATTAACGTACACCGCCCGTCACCATGAGTTAGCAATGCGAAGTCCGTGGGAGCTAACAAGGGAGGCAATGACCGAAGAGGTAAAGGATCGGCAAGATTCGAGTGAAGTCGTAACTAAGGTAACCGGAGATGGCAAGGCAAAGAGTAAGGTTAACAAAGACATGAAACCAACTTTCTTCAGCTTCAGCAATACGTAATGACTATAG
+
+++.(())--,('''%')*,,)*&%++,30,))$&*-123*(-0+)&+,/,5(%%'((,.,++.(*'('-65(%'('+*2.+'+))%$%%%*)'+*-+(())(+(('*%+),*'*(&&%(&&%'(')*--3.*)+)*','$%%.*'#%#%$*-))).*+)-,.40/,-)&%,(''*,)'&#%&''%#%%&-,1.2343/4/1+&),2:96/$&$$'&&&&,&*%$&,(*).()**)&()/3-#('(+(((/+&'+&'(,+((%$$$$%''&&&&2*5-3.2))(2(%'.+/%**,')%())(&%'&)(($)/+,&,+()&&)&++*(+%('&&(-''+*')((*,--,,++0-)(&$$%&''#(&&%&&).2)*''%%(,*..+''&()%%$'*)/(2+.,+-%#))')--,+,-/-'+*,)*+)(+*$$'$#*)++*&)%'%.)&-0,38-/::*8'0%+*/41584434/.*'%&.',)+0/()')+-05-,1''$$)2(+-*((*((,'**,'),2,.,2+3+)%&((,&*)*-((+'%.*$$$$$,),,-/0325:;,681/&&)'%(%%%%&&%&'(*-0**).0-))))*%%$1&#%*),*.*%%$#%)+&$$('+20.*2+*),,32,,'(,110--.0.)-)%&()1,22-),'&$%%$&)&),'+&'%&)*,+20'.,,+,11+,/*%$(+)(''&&"(%&(2-),,0,,&&&&'$&&%)'%'('**(&')((-)($&%'(&(*,,,,(-200/((-*'()))%'&&&''&')10)/,,'%&%-32).)'*('%'#%%(('#&$%$(%+-,()**&,*++%%')(&&'((&'()&'&&'(')(%,.-023-1*((&&%&&')(+0/-670,/++-+-+&')),*/-*(&$'('$%,--1+,-(*+*%'&&$(-,*(*%,,-('&%$%')&&%)'%%($+''0--.//7/&%(((*%$&)()&)0*-+)'***)(-,**((+''&*+,(+')('()(&($(('&&&(*&**(.*)-0-,'&&%')&')%&**,,.(**'-1)/.('$$+-%&%%(&)/''(()+(+(+'%%&'1+,*(+&'&($$&'),-./+&)(++'.*,6,3,-/+(*)%#%',(+',+)*12*1:-&$&%'))'),*-&2/-1-,&$'%$###
@faacf0e5-b541-42fc-bbf4-bccbb0a15b21 ch=250 read=184672 start_time=2019-12-13T15:00:10Z barcode=BC01 runid=2c9cf7bc05858273f10e7d7ec552fc0bd742dc3e
CCTTGTTGCGGCTTCACTGATCATGGATCCACAAAGTGGTAAGCGCCCTCGAAAGGATTAAGCTACACCTACTTCTTTGTAGCCCACTCCATGGTGTGACCCGGGCGAGATTGTGTACAAGGCCAGGAACCGCCATTCACCGTGGCATTCCTGGTCCACAGTGCTAGCGATTCCGACTTCATGGAGTCAGGTTGCAGACTCAATCCAGACCGACGCACTTTATAGAGGTCGCTTGCTCTCGCGAGGTCGCTTCTCTTTGCTTATGCGCCATTGCTTAGCACGTGTACAGCCCTGGTCGTAAGGGCCATA
+
7444/28%')')2+,'+#$%.1*1*(246)'---**+,,,...0/7;/-0*+1,(($5'7,,-/00,.61.1/4/72*&&&*+7.+,-65(+04*-,0,83(/9,9/''&+)+.335779/220&+'*(33&$'(+'%#'**,--+*-20,,250++()$''$'('%$,12:781/1083*)+*&)+,/880;(/)/456949/5)$(*(())+)+&),40)(&%#.('*(,+4.00427+.*''*-.(+/604-58-+%(**,1868:.3,*)0)'*,'+-.++'''+,9,,1771''&',,+))$#$
@dd12d05f-db82-405f-8344-f4ec3c075ed0 ch=364 read=200917 start_time=2019-12-13T15:00:16Z barcode=BC01 runid=2c9cf7bc05858273f10e7d7ec552fc0bd742dc3e
CTCCTACAGGAGGCAGCAATGAGAAATTGCAGCAATAGAAACCCTGACCGAAGCAATAACGCCGTGAAGGAAGAAGGTTTTCGGATTGTAAACTTCTGTTATAAAAGGAAGAACAGCGGCTACAGGAAATGGTAGCCAGTGACAGTACTTTATTAAAGCCACGGCTAACTACGTACCAGCAGCCGCGGTAATGCATGGAAGTGGCAAAGCGTTATCAGGTGTGGGCGTAAAGGGGCAGGCGGCGGCAAGGGTCTGTGGTGAAAGCCTGAAGCAACTGGTAAGCCATAGAAACCAGGCAGCTAAGTGCAGGAGAGGGGATCGTGGGGTATGTAGCGGTGAAATGCGTAGATATATGGAGAGGAACACCAGTGGCGAAGGCGACGATCTGGCCTGCAACTGACAGCTCCAGTCGAAAGCGTGGGGAGCAAATAGGATTAAGATGCCCTAAAAAGTAGTCCACGCCGTAAACGTGGAGTACTAAGTGTTGGATGTCAAAGAGTTCAGTGCTGCAGTTAGCGCAATAAGTACTCCGCCTGAGTAAGTACGTTCGCAAGAATGAAACTCAAAGATTGACGGGGGCCCGCACAAGCGGTGGAGCATGGTTTAATTCAAGCAACGCGAAGAACCTTACCGGAGTCTTGACATGCCTCGCAAAAGGCTCAGAGATGGAGAGATAGCTATATAAGGAATACAGGTGGTGCATGGTTGTCGTCCGGCTCGTGTCGTGAGATGTTGGAGTTAAGTCCGCAGCAGGGCGCAAGCCCTTATCGTTAGTTACCATCATTAAGTTGGGGACTCTATGAGACTGCCAGGTAACCAACCGACTGGGAGGAAGGCGGATGAAAGTCAAATCATCCTTGCCCACTTGAAGCCTGGAGCTACACGTGCTACAATGGATGGGTGCAGGAAGCGAAGCCGCGAGGTGAAACAAAACCCATAAAAACCATTCTCGGATTCAGTTGTAGTCTGCAACTCCGACTACATGAAGTTGGAATCGCTAGTAATCGCGAATCAGCATGTCGCGAGTGGAGAATACGTTCTCAGGCCTTGTACACCGCCCGTCACACCACGAGTTGATAACACCCAGAAGCCGGTGGCCTAACCGCAGGAAGGGCTATCTAAGGTGGGATTGATGACAGGGTGTGAAGTCGTAACACAAAAGGTAACCCGG
+
'().,+-*-/)+**-/0-9/&#(%''))#$#&*/81'*''(*+/.-/22+&($'&*%'$%&.)'+,1-.,.,)+**/03,+.+5)*1%,+,&*.5-11-7.-.24)-,2/+/04+,-,//1651..)/0/-/,-*7)%&'(&*&*+++*0/),61,-)1.*,'.'()65534.2%.&('++,1/'((++-)*',,')'((%*(.-5:))*,13,+-)-84/.22.1266:*('--,-54-(.++/-/2(1321/.,+/5./--,6971/0'+&$&)*)-41*,+(*(*/632;6572+/./*%'))529/++(*/..+2:2:4:90(#'%%%(('+*))./*-.//.37644.15.,+(+3,41223'),-62/+-*++133**/,-/7/94621(**+)+'()*+*,-08(*-.',,,(+**&+.6:40+0+*-0.4-12.55+')2:5/),,1144),24924486.*)&-&%(-/4835551:1+)**8650/&''115)*,343450/5/,%***,2*,,+++,,.1*-/,'%%&&*$&(-*0531334,,10-+3/+29.*('(*-..235;7006-**(),,++*025.--,(/-0/9618/91&,$),1656-,.')+-))'')-()'()608//,33%0((-+..95)+3.-1*()%(-80/,,(32099--+*'*)+,(),,5*5**4935413,7470//301''),-5695794811037-27+1'*1-.+0+/'$&*&,(**/-,//-%+1/+3123,6+)*-3,-2400/-404+0--(570343*'$&&,,/+'+&$)+'*0+'&&*)(%(&(.+'/+&)(*&*-)$')'&%')4..,-//2&)(%(''$((&%&+%.6432&)*1-/+-'),73471:11:8720+)&*+32-1''%%)&).*,-).,,*/0'+7;6)5;91/07;:23;95:203&/$3+4+.0-'),-4545-2.*,0'&(**,./1,0,+.421.43710/&+.,4//-1/087.---,862300)&%()'''*0/06349125'22313/*(,,/06/3:3-3412138/2/-./4/0.-,,(/,(%&*)),0+0,.01+)0)/+(('*.*,(+,.1024648+6-7:824-,,,&$$$()'')**+*)*++./-*&$,40'5*.8759)0.
@2b3029a8-72dc-4f87-bc6a-2e5065176f19 ch=181 read=207069 start_time=2019-12-13T15:00:26Z barcode=BC01 runid=2c9cf7bc05858273f10e7d7ec552fc0bd742dc3e
CCAAAACCACCACGGGGGGGAGGCAGCGATGGGAATTTTCGGCAATGGGAAACCCTGACCGAGAGCAACGCCGCGTGGAAGAAGGTTCAGTTGTAAACTTCTGTTATAAAGGAAGAACAGCGGCTACAGAAATGGTAATGGTGACAGTACTGCTTATTAGAAAGCCACGGCTAACTACGTGCCAGCCGCGGTATCGCATTAGGTGGCAAGCGTTATCCAGGTATTGGTAAAGAGGGGCAGGCGGCAGCAGGGTCTGTGGTGAAAGCCTGAAGCTTAACTTCAATGACGCGAAACCAGGCAGCCAGGTGCAGGAAGGATCGTGGAATTCCATGTGTAGCGGTGAAATGCGTAGATATATGGAGGAACACCAGTGGCGAAGAAGGCGACGATCTGGCCTGCAACTGACGCTCCAGTCCAGCGTAGGCAAATAGGATTAGATACCCTAGTAGTCCACGCCGTAAACTGATGAGTACTAAATTGTTGGATGTATCAAAGTTCAGTGCTGCAGTTAACGCAATACATTACTCCGCCTGGAGTAGTACGTTCCGCAGAATGAAACTCAAAGAATTGACGGTTACAAGCGGTGGAGCATGGTTTAATTCGAAACAACGCGAAGAACCTGAGTCGCGGCATACTCGCAAAGGCTCCAGGATGGAGAGATAGCTATATGAGATACAGGTGGTGCATGGTTGTCGTCAGCTCGTGTCGTGAGATGTTGAGTTAAGTCCCATAGCAGGCGCAACCCTTATCGTTAGTTACCATCATTAAGTTGGGGACTCTGGCGAGACTGCCAGTGACAAGCTGGAGGAAGGCCGAGCGTCAAATCATCATGCCCCTTATGACCTGGAGCTACACACGTGCTACAATGGATGGTGCAGAGGGAAGCGAAGCCGCGAGGTGAAAACCGACCCATAAAACCATTCTCGGTTCAGTTGTAGTCTGCAGCTCGACTACATGAAGTTGGAATCGCTGGTAATCGCGAATCCAGCATGTCGCGGTGAATACGTTCTCGGGCTTGCTTGTACACACCGCCCGTCACACCACGAGTTATTAACACGAAGCCGGTGGCCTAACCGCAAGGAAGGAGCTGTCTAAGGTGGGATTGATGATTGGGGTGAAGTCGTAACAAGGTAACCGG
+
$$'+)(%,&(+./,1611-/,/102*('(('&%,(/4751599:;911*).+18-,,35,,*'&*+39656;46475,2,),*.++,$&'*.-/784+).'+$02(,99(,+01)/,+%1+,-++21*)*.5,-..(#&%*)***&+,*'%%%+'+2,-*,01(,.+-,0-434,&&''+57.--4-'&)%,#&%#&$)'(,20074463450<0,0)&0**&+*''&*2)'&+1/++-5:0/5.)25,2:10,-..'/201992397/,,(&%$'$'(*''%$&&'%&%(/(,546:8..,:,+,.47297.-)1+79677+7)9*<:--+((%$)23:834;9245;:87:986*-35-/(/)*45;467091..*%+,()/3694342+-+1/06875443330100**,13)')+)(%',07:;2,-/'3*,,2445:+,'.2/04/.(++0728,4,+'(),('&''+/.3*2+)),-55853%-'(2226;931658887+//31..'(*(&$&'-*%(+06-.530)&$&&+-..4755((*5)*8874982590/)(&%''*+,1&%$$&*,.-/+033+*)*-+1097/)/')(*')),*5-4**.*-010,+''))%&)+)+/..44&'162/6336((,)./30.+*).-42333422/101444%6.-388-/01/239/26877.011277566-70109:918,&./:3.*-/-+&')(.+*02/83+4:3363461320/0:1168::/607/,6,.694.537*+20'(,/264773666697.-..;20+'(*(1,()'&'+-0&(%%'*016840:81,;321.96264&)*--/*)')+7697.2.//0989634165/,./*)-+,),,+46591./1,+-)+&,'&0.-(%%,4;95;::<988(45;9-..1,+3,,-23+)$)*8/*./-0/305/-8293995823200*5--.510,**1('),-95:9.:,9110;98;46:5462/,)-(&%+%'),-*..4<88;:23702261-.,.,)-'%.07003+-1*.4100*./)).0481643,*/)++(*,./632././24;90/6,-,,)-0.49000/3---18563)(,1.2:1,1-
@cd2c4727-66a6-4a6b-9459-bb4853f0d418 ch=43 read=133457 start_time=2019-12-13T15:00:37Z barcode=BC01 runid=2c9cf7bc05858273f10e7d7ec552fc0bd742dc3e
CCGGTTACCTTGTTGCGACCACCCCAATCACCAATCCCACCTTAGACAGCTCCTTCTTGCGATTTAGGCCACCGGCTTCGGGTGTTATCAGCTCTCGTGGTGTGACGGGCGGTGTGTTACCAAGGCCGAACGTATTCACCGCGACATGCTGATTCGCGATTACTAGCGTTGCTTCATGTAGTCGAGTTGCAGACCACAATCCGAACCTGAGAATGGTTTTATGGTTTTCACCTCGCGGCTTCGCTTCCTCTCTGCACCATCCATTTGTAGCACGTGTAGCCAGGTCATAAGGGCATGATGATTTGACGTCATCCCGCCTTCCTCCAACTTGTCACTGGCAGTCCGCTAGAGTCCCCAATAATGATGAACAACGATGATAAAGGGTTGCGCTCGTTGCGGGACTTAACCCAACATCTGCACGACACGAGCTGACGACAACCATGCCGCACCACCTGTATCTCATATAGCTATCTCTCCATCTCTGGAGCCTTTGCCAGGTAATATTAAGAGACCTGGTAAGGTTCTTCGCGTTACTTCGAATTAAACCGCTCACCCGCTTGTGCGGGCCCCGTCGAATTCCTTTGGTTTCATTCTTGCGAAGACGTACTATACTGGAGCAGGAATTGCCATTGCGTTAACTGCAGCACTGAACTTTGACATCCAACGCTTAAAAAATTACTCATCGTTTTACAGCGTGGACTACTAGAGATTATCTAATCCTATTTGCTCCCACGCTTTCGGACTGGGCGTCAGTTGGGCCAGATCGTCGCCTTCGCCACTGGTGTTCCTCCATATATCTACGCATTTCACGCTACACATGGAATTCCACGATCCTCTCCTGCACTCTAGCTGCCTGGTTTCTATGGCTTACTGAAGTTAAAGCTTCGAGCACCACCACAGACCCTTGCTGCCGCCTGCTCCCTCTTTACGCCCAATAATTCCGGATAACGCTTGCCACCTACCACATTATTACCGCGGCTGCTGGCGCGTAGTTAGCCGTGGCTTTCAAAGTACCGTCACTCGGCTACCATTTCCTGTAGCCGCCGTTCTTCCTTTATATGAAAGTTTACAATCCGAAACCTTCTTCGCTTCACGCGGCGTTGCTCGGTCAGGGGTTTCCCCATTGCCGAAAATTCCCTACTGCTGCCTCCCGTAGGAG
+
:'4)5-+8517/0;.0,--1,225*0138)2)9.+92**3.0,/+11/555688;606'%'$)6+)0246026/3,,3.)*&+(,,*.41)0120105795510374:8440*'($(.--3+2+7.(('&('+*,6223;353768:9:::7572&,'+/4./.+(('+'')2-978774020323482502-+'()8;913)%&'%$$((+1.10:;;,...,+2.(,)0/.,*(+0-1:6++-./6(*-+,$)&,,9950037,,.-.-*,-,/-++*))1,,-01.+0587:-,,**-09-,-14599:118*.99;95513/&.2101622.2+*****'$&+,0,../+'#*%&)0+,.0.$$$&*.4//%''+.*-33-1**(*-0159556:85/1./,()(.0777.,))%*+--./)*01-,&),.053*-.-+-*&,&1429:100/55584574,-*1(1/5434*-/314-//+-5-42-$%%'130.%&%,'**%(+-8:84-/.0,33;68<870.0.&*.01-4+7*4/'.&$#$'')+*)--50547/0,251))+-%2(2;434942&(1;.8:<130//0-+),+(--.//-''$*/'*+'+(%('('/+,/,*,+0.4.3439356./.11948;;.0--,,+040(-,(0-/,,%-))+21033088:/11-22226:2553343%%&#'2,0088:8512/060',--7.'+,,.8/.+8*-//)00--/'*21('+-***1221:3*(,++-)/.,)*-323707.)*/'+*,,:963200'2:6/-/)+$&&%&%%-()(2+93/1/010++-+2.,,5133/.)*-/1130296<93224/7/.6*,/.6.+6-5-,',/85+(*)$%(&-)*+,-19;227,/-/01*,1)*/063*-.44/-1.1.(+&'&&-5-,0029796/.5./98../&'))((%.**0:22973544474808.-.//)/4,++303:8:+0+&$&(&'-+14123)122,7/0,7:30:223453211,*3-598,(1.*).))0043/-(()66,.5//4,+0.'342745:1%&6,6-0//-622/7-/134021)-2401;30563-/..//+278-5.62))+-)()*)-++,82,.-2-,(
@d79525c0-3a0d-4a16-9aaa-c17c01b3d222 ch=22 read=147916 start_time=2019-12-13T15:00:35Z barcode=BC01 runid=2c9cf7bc05858273f10e7d7ec552fc0bd742dc3e
CCGGTTACCTTGTTGCGACTTCACCCCAGTCGCCGAATCACAAAATTGGTAAGCACGCGCCCTCCCGAAGGTTAAGCTACCTACTTCTTTTTGCAACCCACTCCCGTGGTGTGACGGGCGGTGTACAAGGCCAGGAACGTATTCACCGTGGCATTCTGATCCACGATTACTAGCGATTCCGACTTCATGGAGTCAGGTTGCAGACTCAATCCGGACTGGCGCGCGCGGGGTCGCTTGCTCTCGCAGGTCGCTTCTCTTTTAGCATGCGCCATTTGTAGCACGTGTGTAGCCCTGGGTCGTAAGGGCCATGATGACTTGACGTCATCCCCAGCTTCCTCAGTTTATCACTGGCAGTCTCCTTTGAGTTCCCAGCCCGGACCGCTGGCAACAAAGGATAAAGGAGGTTGCGCTCGTTGCGGGACTTAACCCAACATTTCACAACACGAGCTGACGGCAGCCATGCAGCACCTGTCTCACGGTTCCCGAGGCACATTCACTCATCACAGAAACTTCCGTGGATGTCAAGACCAGGTAAGGTTCTTCGCGTTGCATCGAGATTAAACCACATGCTCCACCATGTGCGGGGCCCCGTCAATTCATTTGAGTTTTAGCAGGCCGTATTACTCCCAGGCGGTCGACTTAACACTTGTTAGCTCAAACCACGCCTCAAGGGCACAACCTCCGTCGACATCGTTTGCAGCGTGGACTACCAGGGTATCATCTAATCCTGTTTGCTCCCCACGCTTTCGCACCTGAGCGTCAGTCTTCGTCCAGGGCCGCCTTCGCCACCGGTGATATCCAGATCTCTACGCGCATTTCACCGCTACACCTGGAATTCTACCCCTCTACGGACTCAAGCTTGCCAGTATCAGATGCAGTTCCCAGGTTGGGCCCGGGGATTCCGCATCTGGCTCGCTCGACCGCCTGCGTGCGCTTGCGCCCAGTAGTTCCGATTAACGCTTGCACCCTCCATTATTACCGCGGCTGCTGGCACGGGTTAGCCGGTGCTTCTTCACCGCGGGTAACGTCGAGCAAAGGTATTAACTTCTCCCTTCCTCCCGCTAGAAGTGCGCAACCCGAAGGCCTTCTTCATACGCGCGGCATGAAACGCATCAGGCTTGCGCCCATTGTGCAATATTCCCCTGCGCCAGCACTCCGTGGG
+
3(&)27&)'-*%/2$*.0121-+,362'*,,*+*%'4/.*+.2*&*&%$+(*((&+*,029,,+1,''+,13;67%*().4))49<0361.,)*,(150*,,/5/(0'14--/43.3.)*+,01040(4449-61+4-+246<776:154:6/8<--001/2()*,79443--../5:35/-.-((%')*&()*''31;02)*66784:610/-,)$$#&&+&)&'&)4*45)+-/+.3656*,(-431-.-,'+%'(($'%)%*)-26;81;1.,--,'012467...175023)(+4/2+.7:::54--+*)(&*-0979/.+/58-$%(2,46-.+,,6/,-3788473335334*)*/**.7:5.)')11*3*+7,+1365753559)4-8888+/4)2503).,02767;04.793*.)+',,(-.752:/-)).(,&(,./110-..'/.(,()*')(()(,0((*246-/1370.*'%'(1-.01193&+*5161(,-)-04//--)*0299:6998422<;17,%($,(.724;22332955571+'&(.-1:633((*++0202%+-&((+*4+.-)*-0+*+1*8-:140:3..,8:9*)',(**/,+.+,1/04173*,25()0/03507/5-%)&',-3/++-0%'',13556<995-+8/./0857962,,++,*0/.38/8,%)+$')-0777863;./103/.*(+.-.5/38*-395./228;4),-./81..1.0.'(*36567+0//+4034:((8:867..3-54-.//48*0*%&&$)-(((/002,*(+)-(*/48:547:+,.*((,4030,',%"%&043,-144./0./58*)%(+++48&'().923460213392:2+-,/-,'&,6/,5:2.2224.05561/(&''$%%)&+(2,.5247.60-,')%$(*/5-*+--'0754++/1-*+&%%$&()/85459/32./713;7123/03853,)%*(,+.-./3/),,/27;67/-$%'(*-+&(-10001)'-2/5)*&+*+.0,+0.5-:6///-,'-4-)/1)%)$&+&(#$&&).)(*--2,47;89;924++&)&**1/*)-*+)'&()-1*-,'-($&'(0/'*4,,,21823346/+-*)*$)'$%()//47,/%5+
@944a41d6-1c60-4f57-99e8-fb62049c7c45 ch=337 read=132824 start_time=2019-12-13T15:00:34Z barcode=BC01 runid=2c9cf7bc05858273f10e7d7ec552fc0bd742dc3e
CCGGTTACCTTGTTACGACTTCACCCCAGTCATCACAAAGTGAGTAGCGCCCTCGAAAGGTTAAGCTACCTACACTTCTTTTTGCAGCCACTCCCATGGTGTGACGAGGCGGTGTGTACCGCAAGGCCGGGAACGTATTCACCGTGGCATTCTGATCCACGGTGCGATTCCGACTTCGTAAGGTCGAGTTGCAGACTCAATCCAGTTTACGACGCCGCTTTATGAGGTCCGCTTGCTCTCGCGAGGTCGCTTCTCTTTGTATGCGCCATTGTAGCACGTGTGTAGCCCTGGTCGTAAGGGCCATGATGACTTGACGTCATCCCCACCTTCTCAGTTTATCACTGGCAGCAGTCTCCTTTGAGTTCCCGGCCGGACCGCCGGCAACAAAGTTAGGGTTGCGCGTTGGGACTTAATAGCATTTCACAACACGAGCTGACGACAGCCATGCAGCACCTGTCTCACGGTTCCCGAAGGCTATTCTCATCTCTGAAAACTTCCGTGGATGTCAGACCGGAGTAAGGTTCTTCGCGTTGCATCCGGAATTAAACCACATGCTCCACCGCTTGTGCGGGCCCCGTCGAATTCATTTGAGTTTAACCTTGCAGCCGTACTCCCCAGGCGGTCGACAACGCGTTAGCTCGACCACGCCTCAAGGGCACAACCTCAAGTCGACATCGTTTACGGCGTGGTTCTGGGGTATCTAATCCTGTTTGCTCCCCGCGCTTTCGCACCTGAGCGTCAGTCTTCGTCGAGGGGGCCGCCTTCGCCACCGGTATTCCTCTCCAGATCTACGCATTTCACCACCCGCAGAATTCTACCCCCCCCCCCTCTGCAGAGACTCAAACGCGGTATCAGATGCAGTTCCCAGGTTGAGCCCGAGGTTCACATCTGAAAGCTTAACAAACCATATACGTGCGCTTTACGCCCAGTAATTCCGATTAACGCTTGCCTCCGTATTACCGCGGCTGCTGGCTGGAGGTTAGCCAGTGCTTCTTCTGCGGGTAACGTCAATGAGCAAGGTAGTAACTACTCCTTCATCCCCGCTGAAAGTGCTTTACAGCGAAGGCCTTCTTCATACACGCGGCATGGCTGCATCAGGCTTTACGCCCATTGTACAATATTCCCCTGCGCCTCCCGTAGG
+
35*..:(+55:233--,)34;43173+(121./.-1/)-)+/*)&''('*1/,1+--**,3846)-,(./)')'+7751875-/20%/1*+,.42*0/34/..22*%/+5655+2&,&'&$%*&/0*+'5-5++))$***-6:(7,7/0195234/4-%'+&*%%%)17200044:3//.&,&,,0-/.3+-&).3352:3410//.%&(/0704)%))).*,-./1,6+%&5'()/0.7532&,)--)+30330171*,,.0269:58:3401/(/1030+(**-61-/6::6033)3898,.+,--*'))*,445546365++/7108+./00:;...++/152+*)+,1537-(-.,-/4735+-,8189::7./1,1302126/0('&%(+-400((&+*.+/*&$$+%$&$')-6'(&('(('*+(,./10--,3044<49621./-443241.-*-,5:;9:6-/..,,&(1:.-00/10/),+./,*(**-.44;7767.3)(**+($%')**.693/.()+.2///3/7&/&*-+22<78;*)+.05679228.3/:.//83707:7)%()&)-+;-66:72006;538413/.,&.2/())+*77:0/07,3+++50.)-,'&%+)*(+*')')*-0.5113.4'4-+%(-30845(.*.01&434673;*,.+60/*-$%'&&&*'$,)/.,++1762406)(,..:4,&-,+1<.,0101:32-12445*,-13<52-2'(*383.24)**(++,5935;/:111;5+,,(0''%++-,,/03/2;6//1.$'(&#&%&.'2+1+./254202860./0-/0++*,+213-2+0-3-812+7'(1345077;14+*.24300402-*&)*)5),3348//*(&%(+.36253203%&&*(1152.,+120*+&()'+-/659;31/-1:27,*((%%.--.129372.2-,,-4/467.6+'#)/()/./,,2.&32+0293:<9968(5648;100137+,'(*5/+-+&$''%'.&*-19*67%2.86-(0.,,0())%)./0,1/&1&(-*.122:3220)*,3-.,+'(((,,55545788(*,,*/-)-*/5-&).'+',.3..09,7.+')*(+'(*92-147)
@00e5856c-8323-448c-b3b3-685708c7212a ch=74 read=225341 start_time=2019-12-13T15:00:53Z barcode=BC01 runid=2c9cf7bc05858273f10e7d7ec552fc0bd742dc3e
CTCCTACGGGAGGCAGCAGTGGGGAGAATATTGCACAGTGAAGCAAGCCTGATGCATACATGCGTGTATGAAGAAGGCCTTCGGGTTGTAAAATTACTTTCAGCGGGAAGAATTAAAGTTAATACCTTGCTCGTGGTGATTACCGCAGAAAACACCAGCTAACTCCGTGCCAGCAGCCGCGGTAATACGGAGGGTGCAAGCGTTAATCGCGGAATTACTGGGCGTAAAGCGCACGCAGGCAGTTTGTTAAGTCAGATGCTTGAAATCCCAGGCTCAACCTGGGAACTGCATCTGATACTGGCAAACTTGAGTCTCGTAGAGGGGGTAGAATTCCAGGTGTAGCGGTGAAATGCGTAGAGATCTGGAGGAATACCGGTGGCGAAGGCGGCCCCTGGACAGACTGACGCTCAGGTGCGAAAGCGTGGGGAGCAAACAGGATTAGATACCCTGGTAGTCCACGCCGTAAACGATGTCGACTTGGAGGTTGTGCCCATGAGGCGTGGCTTCCGGAGCTAACGCGTTAAAGTCGACCGCCTGGGAATACGGCCGCAAAGGTTAAAACTCAAATGGACGGGGGCCCGCACAAGCGGTGGAGCGTATGGTTTAATTCGATGCAACGCGAAGAACCTTACCTGGTCTTGACATCCACAGGAAGTTTTCCAGAGATGAGAATGTGCAGCCTTCGGAACCAGTAGAGACAGGTGCTGCATGGCTGTCGTCAGCTCGTGTTGTGAAATGTTGGGTTAAGTCCGCAACGAGCAGCCCTTATCCCTTTGTTGCCAGCGGTCCGGCCGGGAACTCAAAGGACTGCAGTGATAAACTGGAGGAAGGTGGGGATGACGTCAAGTCATCATGGCCCTTGACCAGGGCTACTACGTACTACAATGGCGCATGCAAAGAGAAGCGCGACCTCGCGAGAGCAAGCGGACCTCGCATAAAGTGCGTCGTAGTCCGGATTGGAGTCTGCAACTCGGCTCATGAAGTCGGAATCGCTAGTAATCGTGGATCAGAATGCCGCAGTGAATGTCCCGGGCCTTGTACACACCGCCCGTCACACCATGGGAGTGGGTTGCAAAAGAAGTAGGTAAGCCAACCTTCGGGAGGGCGCTTACCACTTTGTGATTCATGACTGAAATTGAAGTGTAACAAAGGTAGTTGG
+
*/.-,-0'63),*'*-/)-0185'(&)*,-130/02.13/&%%(*8134333.,,,($&&(*,+)&,+.348)*.*/17486.7,2)&(*05'1(+.0;:/-0,.0+(&)%%)',/+*/1/1.,-')'%%(*-..*%(&+.+03&*)*.,-*),0,'+++/3*))+)-.3*+',%((.//100+9)*++.-,/*0/3/**,.272603*+-,2+4-55798545665-)*(/+.*-(),%&+02;.18//&(('**+*$(%%,1.)**&#'*(*-+/185578.57712212101334767563*'('*+455//355-,*0/3+/,-,/-1+-+03331-323941&(2)+.-/+**)+.2155322/4-%.+)3,4,,,020400+-:3-(.211,--,'('(+-.1.05,,,&)'&**00/74(-&-5826)7/*:*+,86/4:+,1665575202347447<:4...).5665292834117..,/63&,)*.8355,622-7*-,-//.38-,-+/35:*+54445:468560(*().31:42,-02+-61,620,-.34:/.67/5&257*44))).-0*-.)1/03+*,&)%'+.291+0252)+/,52%.'&'**(0/.+)**,2,/(,-/6001735+'($-)))),2;9.'*+--.1221.710,$'$$(*)+,-*2+79%'+*()/02(63679322224941+6648.+,--715,6/,-62870/3:5971<24,-1.),1+/,&$'%$+,,,1.,38+0:6*0*$''(&++301+/-://3++*+:99;*(-/.12*(('),-5<9:::1--,)2)0(&+63/./1413477/5:9;9-00018)(')*.72*25,+')#$%'(%0'++80000.-/+)%%/-+')%'&&),,'&(6,848,.)%(.39(0*43::50,---.1(*(+,868/01010.,.--0*(&'((('&(%+,30+.-389/.0)'(&.(++1,,(+)0/9453878777.+/--20)%,%//,.6,+'*.++436603+,,//0/5;,9:,+530.,.5.5+++()+/0(*93/664+'*)&*'/--,)',(**+-235&5-((*&/./21.06-028833467;7630131.')(*,+**&$&(+,,-3**+)''+&.)
@990edb7e-f8c6-411a-8bb0-f5ecfc4f842e ch=286 read=184343 start_time=2019-12-13T15:00:54Z barcode=BC01 runid=2c9cf7bc05858273f10e7d7ec552fc0bd742dc3e
CTCCAGAGGAGAGCAGCGGTAGAAATATTTAATAGACTTAACCTGATACGCCATGCCGCGTGTATAAGAAAAGGCCTTCCGGGTTTATGCAAAAAGTACGCCAGCGGGAGGAAGGGAGTAAAGTTAATACAACTGCTCCAGCTGGCGATTTTACCGCAGAAAAAGCTTCGGCTAACTCCGGTGCCAGCAGCCGCGGTATACGGAGGTTTTTAAGCGTTAATCAAATTACGGGCGTAAGCGCGCAGGCGGTTGTTCAGTCAGATATTGCATCAGACTCCAACCTGGGAACTGCATCGCAATACTGACAACAAGGTCTCGATAGGGGTAAATTCCAGGTGTACTTGGTGAAAATGCGTATTTAAAGGAAATCTGGAGGAATAGGTTGGCGAAGGCGGCCTGGACGGGCGGCTCAGGTTAGCAGCGTTGAGGAGCAAACAGGATTAAATACCTGGTAGATCCCGCCATTAAGCAATGTCGGCACAGAGTTTGTTGCTTATGAGGCATTGACTTCCAGGCTAACGCGTTCGAGATCCGGCCGCCCTGGGAGATTACGACGCCGAGTTCGCTCAATAAGGCTGAGCGGGGCCCTGCGGCGGTTGGGCATGATGGGTTTATTCGATTACGCGCGAAGAACCACCTGGTCGGCTTATCGAAGTTTCAAAGTAAAGTGACGCCTTCAGAACCATTGGAACAGGTGCTGCATGGCTGTCGATGCTCATTGTTTGGTAAAATGTTGAGTTAAGTCCGCAACGAAGCACCCTTATATCACTTGTTTGCCCAGCGGTCCGGCCGGAACTCAAGAGAACTTGCCGAAGGCAATAACTGGAAGTTGAGGATGACGTCGTCATCCCTTGGCCCACCAACCAAGACTGCGTTCTAATGGCGCATACAAAAGAAGCGACCTCGCGAAACCAAAGCGGACCTCATAAAGTTGCGTCAATAGTCCAGTTGGAGTCCCCTGCTCAACTCCATAGAGGAGTCAGAATCCTTCGTAATCATTGGATCAAAGGAATACCCACGGTGGAGGCCGTTCCAGACGCCTTTACCGCCCGTCCTATAGAGGTAGGTTTTGCAAAAGAGAGTAGCTTAACCTTCGGAGGGCGCTTACCACTTTGTGATTCAAGCTGGGTTGAAGGTCTTTCGGAGTAACCGGAAAGATAGAGCGACAGGCGGTGGGTTCTTACAAAACACCGACAACTTTCGCTAACAACTTAATACGTGCTT
+
*),&%$$))&)&()%'&(--'(*.-*(*)''()'.'((%**.2)*+412002,.'/6*-,2.12/('%,.+*$)(2-31+18)-'&(+),.173*(*.)%)(&((+2(&*)&'()($&).2,)-/+&%&&&&'%%')*-*+,,/(*%$..,*$*+*+)'*/14,&))*'%%&&($'(1(-(.&+)'&'''1+1-+$*)+,6.2+,(+'%'(4014,3,'')*3//)2(')1/+&%)(')(*''%)0.-33/-(*$''&'$$--&,*')/09&*%))+'-*-2.07.)-....,--$+).+-6--%%)('+.).++()**.&*+*$%$')'),*+((.-.(&##4)/'*2+('&(&'%),--0**'*++-.26+**(+,.,+,3-3,--+-+0+*(+0*,1-)**((&+0/,),/,1)$%&)*,+2)$.()().0)---4)0('&&&%,+--21/&%*.-)&&&(&,/4+1./.-/10*)((*++-/9:+-,)(,)*'&%*&($+'%*,.40/*)%#&$$'(1-/2//21.21(&&07029')*,&&$'-,010.0%+)*++2-*()**$%%/)'&$%(),-1494-,&(&+,0,.(/-///-14'%+)/*31++)1+)*.&'*''%%&)*&)1,-&+/&)++)&'&%$%%*%&,():5+'*()('++%&%%%%'(,10,+.,,7'0*+)(*+(+*,-13,+%%)1-2,.*2-,&()02.7,,7.*)+)+.+'(,0)&.-+%&&).5%),./-/,-.(01&(&&**,--..0,.0-(()'&'&)-()'0+./*.)+*---,'''%&'(().)&()%$&%&''.(,*)(&%'&($'*//2,2-&&$%'*+-(%$$&'+*+$((*,4/2-.'))#'%(&%$&(&''%%'&+,/1:/(&+**,-/.00,(&'(*,,*,-)%&++(,*+0,).1+'),)-,--'$&$%+-0')*.)'%)*)''&#$(*/02+*.0,./(%+%$'(/'&())*)).*+/3-./'+*&))(216()$$'''*31(*()/(+'%#&&&)/1-,.+.-2,--&#&++/.,+'*(%%(&&%**('/1403*$'(/3-&+'&%(&&'%%.)')+-2+/'(+),()%''*.&'(,'''%,-,())%,,-,./))(&'-)(*-*.)'&$*(*,+,3-5*&&)'('++503)0-)(+&(/2.4-*)(%01+*))..89+0*(())&$%,%')()('%/,)'(&%##""
@5ff7b584-2f38-44a4-94fc-c1f88f799c2f ch=269 read=94405 start_time=2019-12-13T15:01:03Z barcode=BC01 runid=2c9cf7bc05858273f10e7d7ec552fc0bd742dc3e
TTCATGCTTCCGTTCAGTTACACGTATTTAGCTGGTCAGCACGAAGAAGTTGTCGGTGTGTTAACCGCGCCTGTCGCTCTATCTTCGGTTATCTTGTTTGACTTCACCCCAATCCCATCAATCCCACCTTAGACCAGCTCCTTCCTTGCGGTTAGGCCACCGGCTTCAGATTATCGCTCGTGATGTGACGGGCGGTACAAGGCCAGGCAGTATTCACCGCGACATTGCTGATTCGCGATTACTAGCGATTCCAACTTCGTATGGTCAGTTTGCAGACTACAATCCGAACTGAAATGGTTTTATGGGTTTTGCTTCACCTCGCGGCTTCGCTTCCCTCTGCACCATCCATTGTAGCACGTGTGTAGGTCATAGGGGCATGATGATTTGACGTCATCCCCGCCATATCCAGCTTGTCGCTGGCAGTCTCGCTCCCAACCAATGATGAAGTAACCTAACGATAAGGGTTGCGCTCGTTGCGGACAACCAACATCTCGACACGAGCTGACGACAACCATGCGCCACCTGTATCTCATATGGCATCTCTCCATCTCTGGGGCTTTATGAGTATGTCAAGACCCACTGGTAAGGTTCTTCGCGTTACTTCGAATTAAACCATGCTCCACCGCTTATGAGCCCGTCAATTCCTTTGAGTTTCATTCTTGCGAACGTACTATCAGGCGGGTACTTATTGCGTTAACTGCAGCACTGAACTTTGACATCCAACACTTAGGTACTCATCGTTTGCAGCGTGGACTACCTAGGGTATCATCCTATTTGCTCCCACGCTTTCGGACTGAGCGTCCGATTGCAGGCCAGATCGACCTTCGCCTGGTGTTCCTCCATATATCTACGCATTTCACCCGCTACCGTGGAATTCCACGATCTCTCCTGCACTCTAGCTGCCTGGTTTCTATGGCTTACTGAAGTTAAGCTTCAGGCTTTCACCACAGGCCACTTGCGCATATCTCTTTACGCTTAATAATTCCCGGATAACGCTTGCCACCTACGTATTACCGCGGCTGCTGGCACGTAGTTAGCCGTGAAACCTAATAAAGTACCGTCACTCGGCTACCATTTCCTGTAGCCGCCGTTCTTCCTTTATAACAGAAGTTTACAATCCGAAACCTTCTTCACGCGGCGTTGCTCGGTCAGGGTTTTCCCCATTGCCGAAAATTCCCTACTACTGCCTCCCGTAGGAG
+
('%%'$'%'))*849%+0,()'+*++/5(%&'%',((%&''+&'+&*,*050/1.6....-6-),)')%''+*/55899880+00*(),/(*/,/&)1-+099<:,8/*%/*,6/(*233:207**-&&$),130-*./97996''))+5837,364//7,6.-251$,$*()+(())**+-.././/1/32'*')&016.031**+*'%')5:302614352(4%'(.,,0:145433;31,,+*&&/2-'/).183$/'**))&%*(3-0125//()+.311--3841*'-++:0;<;.782./*/47*/4:455;55*/%$&/+2'*110<6135+**.-324++24$%&(*(-..*))%'/455-0+-(23115//0/.6;4..01.11/0::-')&#$&'4((+.21**(#%)+5/+04211'').2++&+',+-./6-+&'(.+/*)2/-/../)/371:.1121999:6-12,++,.)))3022/-')*+00153.0',++-525926((',2)+3,0225589)5+($&'%()356:;7410-..3($%&(812..../;889555/63+&&'%)*.,,,787:987:-7+$)6/9-0-2-3<9784/,000822.*&,'"#&$(,3+(/)(/+8/1088.-04:103:;.1-()+*3103,+)''((+35(*''%%)'*/6./.17433,/0,(/,.038;050.,01630,1/1$+(('(%%$&&&-/2-73+),*//079;::7321-.,24332.0.,+)*/4,&**((&'*+*48+,)6)-5+&&*+12''&6---43.9...95+($))-,,+,1,/5457<55/1/*+010287/634.6;20,-3+$%,')(%(.,3,1-54+,,..,,-+*++)*+-+,(&)..'($$&,)40-.,--2.07/57.3-,/3/+),060'/4,44++$&)&&('**+%&/&'(&(%%%%%%&,0+%(''(&.+*5/:,7.+/62:6;63/5*'330494674221514902/9001;.<-+%*+-/811-+-.,&&&'$&%&(-*/5*'%(.953/--/)+)((&)+%+01-3//)%&(.+091686384/-5+)&(%%&%(*(*24--.685-+.-(30/73090-0321522/:--.2.:23)125+:;./680--4*,'(/7841,9.+%&('%(&',3.78*,321/-)
@c0825c09-f040-449c-8fd5-5a716b9ce5cd ch=138 read=117913 start_time=2019-12-13T15:01:02Z barcode=BC01 runid=2c9cf7bc05858273f10e7d7ec552fc0bd742dc3e
CTCTACGGGAGGCAGCAGTGGGAATAATATTGCACAATGGGCGCAAACCTGATGCAGCCATGCCATGTATGAAGAGGCCTTCGGGTTGTAAAGAGTACTTTCAGCGGGAGGAAGGGAGTAAAGTTAATACCTTTGCTCATTGGCCGTTACCCGCAGAAGAAGCACCGGCTAACTCCGTGCCAGCTTAGCCGCGGTAATACGGAGGTGCAAGCGTTAATCAGGAATTACTGGGCGTAAAGCGCACGCAGGCAGTTTGTTAAGTCAGATGTAGAAATCCCCAGGCTCAACCTGGGAACTGCATCTGATACTGGCAAGCGGGTCTCGTAGAGGGGTAGAATTCCAGGTGTAGCGGTGAAATGCGTAGAGATCTGGAGGAATACCGGTAGCGAGCGGCCCCTGGACGAAGACGTGACGCTCAGGTGCGAAAAGCGTGATGAGATAGAGTTAGATACCTGGTAGTCCACGCCGTAAACGATACCGACTTGGAGGTTGTGCCCTTGAGGCGTGGCTTCCGGAGCTAACGCGATTAAGTCTGACCGCCTGGGGTACGGCCGCAAGTTAAAACTCAAATGAATTGACGGGGGGGCCCGCACAAGCGGTGGGCATGTGGTTTAATTCGATGCAACGCGAAAAGAACCTTACCTGGTCTTGACATCCACGGAAGTTTCAGAGATGAGTGTGCCTTCAGGGAACCGTGAGACAAGGTGCTGCATGGCTGTCGTCAGCTCGTGTTGTGAAATGTTGGGTTAAGTCCCGCAACAGGCGCAACCCTTATCGCTTTGTTGCCAGCGGCCCGGCCGGGAACTCAAAGGAGACTGCCAGTGATAAACTGGAGGAAGATTGGGGATGACGTCAAGTCATCATGGCCCGCCGACCAGGGCTACCACACGTGCTACAATGGCGCGCTACAAAGGCGACCTCGCGAGAGCAAGCCGGACCTCATAAAAAGTGCGTCGTAGTCCGGATTGGAGTCTGCAACTCGGCTCCATGAAGTCGGAATCGCTAGTAATCGTGGATCAGAATGCCACGGTGAATACGTTCCAGGCCTTTATGCACACCGCCCGTCACACCATGGGAGTGGGTTGCAAAAGAAGTAGGTAAGCTTAACCTTCGGGAGGGCGCTTACCACTTTGTGATTCATGACTGGGGGTGAAGTCGTAACAAAGGTAACCGG
+
+*1%(+(16*+0,++0.,1,20+.*+*'$()(*++.-,491/)+05+5;674614-,-0/5677+.),+-00-''(*...43.8525145<0''%,)*-583.111:-*.3++-2*%%(-93,00100122081.045*2+2(3(&*6118.+.**4-'+-*,.50(,()*,..66'5*,.*('&$#&8,---)+4,*(,---0.)((+*025-:,9-2**'-*1.345:;77248;7-.,..1033800(/9<7-0:0,-152//00-*')/3&(+*(%-,1782529*+8445595545530000398;62/-/*)*)')+250*%,*+*+,0,2,/.))3732+++''(*'+-+)*424/-,--26102***'+,18.9-+%-**,,*-,/66,-6879'$%+'.'$'*--00-'(/,,,+,0-,''-**'))+++($'#*(1*-14.2:,-8:79800+-07:999:),)**$-40++()/+,-*.1+-158/-2.-*/.551955.2.+-+)-1270/.+(/+)'%&%&)*060774.((&)'**0462.6),,84<;688867:1.//202337:::;3-4:..,-/,.(.-270+')(,(*,748/303:4*(./157545112-'(2512/405.-*.+,)+-'0231,,/,*%%&-;2.((&*&.++'+&**-3/6/(*9+-41701&&*,.3(-)1138441,.***234666(()+.79232//25;-,*2//902150-,1,%$&(&+''365:0*09002/59**+2///8+031),**/+*')/3(55-767961(*-',).582-)-.-/12;53355/-.)*'(,)-9;56898:9817+')6586**-.074&-)&'99465751+-.$&%((*+/211483.2*),&')++-+('&)/1.1/0*)((+&*,3;/6/3231445().58-((,%%&)../66+7(0(+3(*&&'*215300/000*/-1'(*522013*9.533,,((+-16234::7977/..977:8//(42'(,++1.-02*%/,6,+-*),$,(*,/766;/-.-+11868988.'%()+),6**+..)%'+)*,..+,*&&&'1*564:7.:5),3315-6-*31',23..2588<81463533855*..31114/./,&.9(2+0298496
@b161dc50-1a62-407d-8a26-2cfe73da85f0 ch=165 read=212715 start_time=2019-12-13T15:01:14Z barcode=BC01 runid=2c9cf7bc05858273f10e7d7ec552fc0bd742dc3e
CTGTTGTACTTCGTTCAGTTACGTATTGCTGGTGCTGAAAGTTGTCGGTGTCTTTGTGTTAACCTACTTGCCGCTCTATCTTCGGTTACCTTGTTACGACTTCACCCCAATCGCTGACCCTACCTTCGGCGCTGCCTCCCAGCGGTTAGCTCACGGACTTCGGGTATTGCCAACTCATGGTGTGACGGGCGGTGTGTACAAGACCGGGAACGTATTCACTGCGACATTCATGATTCGCGATTACTGGCCAACTCCAGCTTCATGTAGGCGGTTTCAGCCTACAATCCGAACTGAGACTGTGGTTTTAAAGTTTGGCTCCACCTCACGGTATTGCATCTCTCTGTACCAGCCATTTGTAGCACGTGTGTAGCCCTACATAAAGGCATGATGATTTGACGTCATCCCCACCTTCCTCCTGGGATTGTAGGCAGTCTCGCTAAGTCCTCAACAATGGTAGCAGTAACTAACGACAAGGGTTGCGCTCGTTGCGGGACTTAACATCTCACGACACGAGCTGACGACAGCCATGCCACCTGTCACCTTGTCCCCGAGGATTTCCTCGATTAAGAGTAATACAGGGATGTCAAGTGTAGGTAAGGTTCTTCGCGTTGCTTCGAATTAAACCACATGCTCCGCTACTTGTGGGTCCCCGTCAATTCCTTTGAGTTTTAATCTTGCGACCGTACTCCCCAGGCGAATACTTAATGCGTTAGCGGCGGCACGGAGGTGTTGAAACCCCCACACCTAGTATTCATCGTTTACGGCGTGGACTACCAGGGAGTATCTAATCTGTTTGCTCCCCACGCTTTCGAGTCTCAGCGTCAGTTACAGTCCAGAGAGTCGCGCCGCCACTGGTGTTCTTCTAATCTCTACGCACTTCACCGCTACACTAGAATTCCACTCTCTCTCCTGCACTCTAGATAACCAGTTTGGGTGCTTAAAGTTGAGCCCAGGTATTTCATCGCCCGTAATCCCGCCTACACGCTCCTTTTACGCCCAGTAAATCGGATAACGCTCGCCACCTACGTATTACCGCGGCTGCTGGCGCAGTAGTTAGCCGTGGCTTCCTCCTTGGGTACCGTCATTATCTTCCCCCCCAAAGACAGAGCTTTACGATCGAAAACCTTCATCCGCTCTGGTTGCTGCATCAGGGTTTCCCCATTGTGCAATATTCCCCGTACTGCTGCCTCCCGTAGAG
+
#&(&+'-+02510184,,4,(*&*).3/14979/,,)+0*(+3.-//62020872.1/23434;72//5..1/014505672:*-1/*/6/901912227784+,%&&/+02235565:,,/5<9<:5;5359190/0''"$$%*-,++0/.0.,4+-9;:/621*2+)7/4.++,'+487443466::94:442/-'*+,+/4.3962741668:2&&%)./360531+./57997831/5.0/1,%&,//10-+)+04+&+((+.71+))31-+/5/5468;821,,2.-,,+/067),308;3,*3*,61.3001/,/.02.3%/,'+(%+236521/1122686&261/;--/44666/(+,01445<-++--,/6'22)+5((+)(48---1-005,976+/198:5-001,'(''0)*)'*2279:96:7///('(*333+3./:,0-,%,&(+)3-,,3820374-.*,,6),165637:-32;94314+('(*+54,.1/023369866455683/4:30,..*37399621..,+,668+*&*'(.70--/05-5+1(((+,,6/.+**1)*760//$+*+,),/022/52;997202/27/01:1,4,02.9703,+)-/222:1010//4('((*.08;1,0:37687/6;2.//2:<*/6.,-'%&%'3333550:22-$,*+-/70((&%,,002*+,))/372,622463/-**--;1/:82:;8.*--17//1988<:46864:9+.-9000:;8751-,)+/(%&)./0//4.5+/1<30277:8/(+&('*+*.,+-///-,.-2;12;2229909(((*+)*+212++&'005898441:;8736+*1..0664,(*&'+,226<,2955/..-)/.3.5,&(**/0,.420.052656512885759477;9*3%&$'(+,3/0081011;*&./.-.4/+'+'&*-)'+'&(44*,9:3)-')+,465,64,-1-20,')*+).)**:7:6:.*+*,3;;/.8/34.1,+6,,4-+/.-.55-4*'%(&'+,70:+++6.81435:8444,.,*0+++.9334024113:;;138<4/,;5,/4*+')*39:2,*&+*&-.,+/''(-550'%*)*#&'*'&'&&)((,-48/38+-763,,2+./22401164;:+)%'-,*),*04068*,92/%%
@d2e62c89-e47b-4ad7-a094-10b5ad2105f3 ch=387 read=175796 start_time=2019-12-13T15:01:27Z barcode=BC01 runid=2c9cf7bc05858273f10e7d7ec552fc0bd742dc3e
CTCCTACGGGAGGCAGCAGTAGAGAATTTTCGGCAATGAAACCCTGACCGAGCAACGCCGCGTGAAGGAAGAAGGTTTTTCGGATTGTAACTACGGTATAAAGGAAGAACAGCGGCTACGGAAATGGTAGCCGAGTGACAGTGCTGATAGAAAACACGGCTAACACTACGTGCCAGCAGCGGTAATACGTAGGTGGCAAGCGTTATCAGATTATTGGGCGTAAAAGAGGAGCAGGCGGCAGCAAAGGGTCACATGGTAAAGCCTGAAGCAGCAGTAAACCATAGAAACCAGGCAGCCTTCCAGAGTGCAGGGAAGGATCGTGGAATTCCATGTGTAGCGGTGAAATGCGTAGATATGGAGGAACACCAGTAGCAGAGGCGACGATCTGGCCTGCAACTGACGCTCAGTCCGAAAGCGTGTAAGAGGGAACAAATAGGGATTAGATACCCTAGTAGTCACGCACTTAAGTAAAGCGATGAGTACTAAGTGTTGGACCATCAAAGTTCAGTGCTGCAGTTAACGCAATAAATTACTCCCGCGCCCACAAGTGGTGATTCGCAGAATGAAACTCAAAGGAATTGACGAGGGGCCCGCACAGAGCGGTGGAGCGTAATGGTTTTGAAAGTTCGGAAACAGCGAAGGACCTTACCAGTCTTGACAGCATACTCATAAAGGCTCCAGAGATGGAGAGAATGGCTATATGAGATGCAGGTGGTGCATGGTTGTCGTCGAAACCATTGTCGTGAGATGTTGGGTTAAGTCCCGCAGCAGAGGCGCAACCCTTATCGTTAGTTACCATCATTAAGTTGGGGACTCTGGCAAGGACTGCAGTGACAGAAGCTGGAGAGGAAGGCGGGGATGACGTCAATCATCATGCCTTATGACCTGGAGGCTGCACACGTGCTGATGGATGGTGCAGAGGAAGCCGAAGCCGCGAGGTGAAACCAGCGCAAAACCATTCTCTCCAGTTCGGTTGTAGTCTGCAACTCGACTACATGAAGTTGGAATCGCTAGTAATCGCGAATCAGCATGTCGCGAGTAGACCACGTTCTCAGGCCTTTATACACACCGCCCGTCACACCACGAGTTGTGCTGCAAGAAGCCGGTGGCCTAACCGCAAGGAAGGGCTGTCTAAGGTGGGATTGATGATTGGGATGAAGTCGTAACAAGTAACCGG
+
$&))&&+'1-)+++++*,*+&%&%)*,6:8-/:11:5-&'(&9)))'-,+,./05314:6:97-0*)&,(&**&+*/,+((+4*.+))/0.-))')*(%(,+1+0.,291+,+*2)'((%-(--*((()*06,+,,-,4*+.&1,*++''-,*$'%&)&-#''3&++,,17390/.,*+,)-*.-.)52.4/6278467.136:875%').0,1078521/173'&&1+&-+3-62+0,(..-2*+3543%$&)/7+((*&(+12/.**(#(&'(17-53663-172186790/-0*.1**((')(*/183(()/42598:9.8-9-66./,,***,..860/34/2757878766/0*/-*9779;796255/.*)*,,40.,.05586;4222.-./.0,2,3()*-&&*0-*--1(,.0'%*+)(-*.9<8*55(*0-,+,0'+6(*+/1012.$)&+&&'&)'&(*+)&+*(+()&'(&)**'(*-,())&*(+0),*+&1+++,)*(*3353926/+)/*)%)&*'***(31),*/0%$()'%'%(&'%0+5/2*/'.)'&())6//5*+*,,1.212*%/416/81&(%%%$&(*6697+*+*&*$%*.,497*//13,-780+-0-+.01--*(*,0+10/18%&),+1,-+*'(*+*%'#**1<118547'((((-.4.))&&%+2&777672434+*+((%,(.20/11186171.0866*'+*'&0%,(&*35:66579121.6424*,)+,(,'-+'/%*')+,/20%-0()/-2;6/6+)-'%*+*02(2-4.417'382-123)4(()(,.-.')-).2146.(,)(*+784+')&')),)+/872546985,.,).*),%'(,)'*./0+/0**.&%)*,&*'('*'*.-,)((+//741.,(*((*)(*()($)*).3./+'&%+)-4'04'%(&'-8920722.+,,...-03;6-+--*),-442.,*()*97,,)&'$&*,.-7/&,')),,,-,,..61100,+3+1-.//16776/+%'&)+&**%**,31/1'583+')%%'&*&,,7855:1012/1,2/*,*-,-0(/,,/..,%&(((16465'222)+323./16)6)6'.+/1-33+-+.,.'5/-10..,*).4(47.0-4---6175512-,-48480:
@bcd87b13-9795-4d4a-9de8-998634561941 ch=106 read=179815 start_time=2019-12-13T15:01:37Z barcode=BC01 runid=2c9cf7bc05858273f10e7d7ec552fc0bd742dc3e
CCGGTTACCTTGTTACGACTTCACCCCAGTCTGAATCACAAAGTGGTAAGCGCCCTCCCGAAGGTTAAGCTACCTACTTCTTTTGCAGCCCCACTCCATGGTGTGACGGGCGGTGTGTACAAGGCCCGGGAACGTACTCACCGTGGCGACTGCAGTCCACGATTACTAGCGATTCCCGACTTCATGGAGTCAGGTTGCAGACTCAATCGGACTACGACGCACTGAGGTCGCTTGCTCTCGCGAGGTCGCTTCTCTTTGTATGCGCCATTGTAGCGTGTTAGCCCTGGTCGTAGGGCCATGATGACTTGACGTCATCTTACCTTCCTCAGTTTATCACTGGCAGTCTCCTTTGAGTTCCCGGCCGGACCGCTGGCAGCAAAGGATAAGGGTTGCGCTCGTTGGGACTTAACCCAACATTTCACAACACGAGCTGACGTGACAGCCATGCGCAGCACCTGTCACGGTTTCGAGCTGTTCTCATCTCTGAAAACTTCCGTGGATGTCAAGACCAGGTAAAGGTTCTTCGCGTTATCCGGAATTAAAGCCACATGCTCCACCGCTGTGCGGGCCCCCGTCAATTCATTTGAGTTTAACCTTGCGGCCCGTACTCCCCAGGCGGTCGACTTAACGCGTTAGCTCCGGAAGCCACGCCTATTTTTAACCTCCCAAGTCGACATCGTTTACGGCGTGGACTACCAGGGTATCTAATCCTGTTTGCTCCCCACGCTTTCGCACCTGAGCGTCAGTCTTCGTCAGGGGGCCGCCTTCGCCACCGGTATTCCTCCAGATCTCTACGCATTTCACCGCTACACCTGGAATTCCTACCCCCCCCTCTACGGGCTCAATGCCGGTATCAGATGCAGTTCCCAGGTTGGCCCGGGGATTTCCACATCTGACTTAACAAGCCGCCTGCGTGCGCTTTGCGCCCAATGGTCGATTAACGCTTGCACCTCCGTATTACGCGGCTGCTGGCACGGAGTTAGCCAGTGCTTCTTCTGCGGAGGCGTCAATGAGCAAAGGTATTAACTTTACTCCCTTCCTCCCCGCTGAAGGTAGCACAACCCGAAGGCCTTCTTCATACGCGGCATGGCTGCATCGGGCTTGCGCCCATTGTGCAATATTCTACTGCTGCCTCCGTAGGAACAATATCAGCACCAACAGAAGGTTAACACAAAGGAACACCGACAACAGCAGTACGTAGAAAAAGA
+
4//,4.,3505)+1,-./1131-387../11*,+76623+/(()043:9/112:0-02.+,-(-*539,2678;8586;13:;2',%(+.0+***,)')249887796<;9864/0*/%+171.73).7/8//3824210835969611,.+///31.+--./6/00(34889;20.0.35;5./1-%&'*$'3281204655-3,+/-704,(*/23'/('(&'))),'+./+,*,*-),-'.+./,/131505:0++++*)-05/*,'$$)**-+))''-:/.7:65&&$-195<8:111,*''%)*8899910%$&,+3/56(,./2;8124266351&68-*+(,533-*/6-/*,3/54::;:0/***(*'*59+/.:24&(.2.6./+,...563/310-..-,,).1/319..,./,-()/1/////61*+.0.01:175-'.(/111;6..,'*/.4:',%%'(##.:324355532*)01,/1739867633'2337.08:768299*4:8:::;:69/30**.&,((%)&/58&5:,(+-.314,).,%#(%('1,,)+575))2232,6.-/801/06:;-752.1,-+-23/.4454711-,/835442/)1.50:1676.1.)+..212+0-/755/''%$)-++**4/95+2,*-.061-334877<:3-3---:8:+,)(*-(,&&-*,2612215563<;1245(-)$(*+/52/06039.0(,-.1636768;8639'*7:72374594;98;<24-0+*&&).3-1)'%41,123.0/0.08+/)+:2554335:453/301/*,-9472500-)--*0'+4.54/-$&*-'+--15*,.633556;8:3-2:3)-()+),1.1%0**+))+007/-+&((0.4561584::72233310,20*$'(-3)-)2((.*%(,81:6507/..'45/6-(1+*7*-+..4398;43/+&((.'(290+.4&230220*/0+368/,&$'%+*--6.22687:0'&/()9/3)+4+).03;1097103:<.-56--)(&(%&&%&(&)*'&)/+0196967:99,--(+//-./3989777780,,))'$&'+3-*0.//54/7/00-+%%*11+'&(&(/712+7(0)-/500070.00.62:21/5//5.:2:/1123()*')+(0.,()).)*(+(&*)1.-&%()((&#&
@2c664ea2-6f2d-4cb6-a567-bfd4a77d8af2 ch=349 read=89507 start_time=2019-12-13T15:01:36Z barcode=BC01 runid=2c9cf7bc05858273f10e7d7ec552fc0bd742dc3e
CTCCTACGGGGAGGCAGCAGTGGGGAATATTGCAATGGGCGCAAGCCTGATGCAACCATGCCGCGTGTATGAAAGGCCTTCCGGGTTCATAAAATTACTTTCAGCCCGGGGAGGAAGGGGTAAGAAGTTAATACGCTTTGCTCCACATTGACGTTACCCGCAGAAGAAGCACCGTGCTCCGTGCCAGCAGCACTTGTTAATACGGAGGGTGCAAGCGTTAATCGGAATTACTGGGCGTAAAGGCGCACGCAGTGGCAGTTTGTTCTGATGGTCTTAGAAATCCGGGCTCAACAGGAACCATCTGATACTGGCAAGCGGAGTCTCGTAAGGGGTAGAATTCCAGGTGTAGCGGTGAAATGCGTAGAGATCTGGAGGAATACCAGTGGCGAAGGCGGCCCCTGGACGAAGACTGACGCTCTCAGGTGCAGCGTGGGGAGCAAACAGGATTAGATGCCTGGTAGTCCACGCCATCAAACGATGTCGACTTGGGTTGTGCCCGCGCCAGAGGCGTGGCGGGGCTAACGCGTTAGATCGACCGCCTGGGGAATTGCAGCCGCAAGGTTAAAACTCAAATGAATTGGCGGGGCGCACAGGCGGGTGGAGCATGTGGTTTAATTCATTTAGCGCGAAAATTGCCGCCTGGTCTTGGCATCCACGGAGTTTCAGAGATGAGTGCTGGGAACCGTGGGGAACTGCTGCATGGCTGTCGTCAGCTCGTGTTGTGAAATGTTGGGTTAAGTCCTGGCAGGCGCAGCCTTATCGCTGTTGCCAGCGGTCCGGCCGGGAACTCAAAGGAGACTGCCAGTGATATGAACTGGAGGAAGGTGGGGATGACGTCAGTCATCGCTGGCCCGCCCACGACCAGGGCTACACGTGTTTCTGGCATACAAAGAGCCTCGCGAAACAAGCGGACCTCGCAAGTGCGTCGTAGTCCGGATTGGAGTCTGCAACTCGACTCCGCCAGTCAGGAATCGCTGAAGCAATCGTGGATCAGAATGCCACGGTGAATACGTTCCCGGGCCTTATACACCGCCCGTCACACCATGGGGATGGGTTGCAAAAGAAGTAGAGTATAGCTTAACCTTCAGGAGGGCGCTTACCACTTTGTGATGACTGAGGGTGAAGTCGTAACAAGGTAACCGG
+
),/,))0'36((.4/.00.-1079*07208-((&'++-'&#&*/*.573/.253'595986822+2(-'**./''(++,*,(,42-2&),06/&+)(*.814+*.-*-792),/-0+30*),('++**--.+-63+(+,)-.0,%'%%%'&.()*--3-*-+).+(-,)*-..'%%)+1514,0)*)+')&(),))*)2*+(210.-+(++.3**+).4051619/8/9/87:<:94959).(-/0-1-0.+&*(().7:.'/6-()%(&&&&'&&&/3**-(2996843',)*,&')*(,.0/002355523-)+(*&''--.,03&++1)+,,1)3'5'$-+,.*)**.310/0.+/+++*(,-//1)33./*,,+&-**-.11/-.1*+-++2<6.,/659*+,'(+,.00.-/-*,--810('&&'..49'(*,9;19)79-5,,(./(5*+,*)(&'+&&)13:%/)161/.--,0320./-)-+*223/05,'),.0()'+)'(%('(&*+*,20(/--&)-.'%)+..26/434420*%&*'#(%$'(')*.,..24;;88898;:75&'(%('%*.,%&%)(0./41.,'(0)()*$/'))/5<;0945.&((#&%,*.)*5(('%%,-&///*)()),'%((+-+#%''$&)*)'''()*.*((&''(*5668:<1/0.'+&%&$%()/0$$)(&'$),.02/////5645<3301480-2+,365:41/2/5//63.--.,,($*&,,-()%&(01613430258/.,1221146*+048,2)-*'+.,5:;1,/.-221/**74789,/.-.,3-.68-)+638433.+03387,+%''%)(&*,)'*,.5://.,*'**''+,,&-((((+)&*(.*('%&$/,12,0--*.//3//21,-)+0&((()*(++.22:8962002)1/-*()+05966.101(%*)-+$$$''22&,**305*,('+)'(////*,'/(+3(-)8,.95.3072**5005.282.,,0+-+,)#$$%()/,-73,.21535867)0.')-16540-.2:6'&+,*+1-*)*&%%#%&%1),),)+$,1-28765333-/,&+)03+')&&&%+-)&',,..-2-./34415/3/5/5;:;85
@e8de06b8-1d1e-4b70-b246-a087a343cbcc ch=266 read=94933 start_time=2019-12-13T15:01:44Z barcode=BC01 runid=2c9cf7bc05858273f10e7d7ec552fc0bd742dc3e
CCAGTTACCTTGTTACGACTTCACCCCAATCGCTGACCCTACCTTCCGGCCGCTTTGCCTCCTTGCGAGTTAGCTCACGGACTTCGGGTATTGCCAACTCTCATGGTGTGTGACGGGCGGTGTGTACAAGACCAGGAACGTATTCACCGCGACATTCACTGATTCGCGATTACTGGTAACTCCAGCTTCATGTAGGCGAGTTTCATTACCACAATCCGAACTGGACTGGTTTAAAGTTTGGCTCCACCTCGCGGTATTGCATCTCTCTGTACCAGCCATTGTAGCACGTGTGGCCCTGCATAAGGGGGGGCATGATGATTTGACGTCATCCCACCTTCCTCCTAGTTAACCCAGTCTCGCTAGAGTCCTCAACTTAATGAGTAGTAACTAACGACAAGGGGTTGCGCTCGTTGCGGGACTTAATAACTTTATCTCACGACACGAGCTGACGACAATACATGCACCACCTGTCACCTTGTCCCCGAAGGATTTCACTCGATTAAGAGTAATGCAAGGGATGTCAAGTGTAGTAGGTAAGGTTCTTCGCGTTGCTTCCGGAATTAAACCACATTCCACGCTACTTGTGCGGGTCCCGTCAATTCGCTGAGTTTAATCTTGCGACCGTACTCCCCAGGCGGAATATGGCAATGCGTTAGCGGCGGCACGGAGGCGTTGAAACCACACCTAGTATTCATCGTTTACGGCGTGGACTACCAGGTATCTAATCCTGTTTTGCTCCCCACGCGCCAGGCCTCAGCGTCAGTTACGGTCAGAGAGTCGCCTTCGCCACTGGTGTTCTTCCCTAGTCGCTTTGCGCTACGCTAGAGATTCCGCTCTCCTCTCCTGCACTCTGGACTGGCTTCAGTTTGGAATGCGTACCCAAGTTGAGCCCGTTATTTCACATCCCGCCAATCATCCGCCTACGCTCCCTTTACGCCCAGTAAATCCGGATAACGCTCGCCACCTACCATTATTACCGCGGCTGCTGGCGCAGTAGTTAGCCGGCACCTCCTTGGTGCCGTCATTATCTTCCCCAAGAGACAGAGCTTTACGATCCGAAAACCTTCATCACTCACGCGGCGTTTGCTGCATCAGGGTTCCCCCCCATTTGTGCAATATTCCCTACTGCTGCACTCCCGTAGGG
+
+*&+2-%1,/----&&(*46<9679:.0.1/%&+*.4;-,,75,.+-*402,)*)()2766.30*./'*2...454221826685*80/+-/-190&-**)*%/'+/,-+)+-1.56116441.-,-68/264%741458:99<767<7887838:/&&)*(.---57579100'-,-0/,/')$.162364032610305;6,))('(')+7/.,)*20000*2./877;:/;8-37.01266924755/1273/30//6//,**-025756&(*1+3-,,..,)+,-/+/*1.'&$*,*9.21524-0347/....6<81+++,-:0:6-+210436++/*),400./1''(*/39/0-/&)*-1878/8,.,7,/0&')+0005456:999;94,44.2.++013568;660;:1,1+,&&&'%%&'(*201-1359551/0,-.++-,-170/043./)/515932021583832447))/(&''*.02,-,-//8142))+-/211743+79/53663*+,-0&%'(.2.-/,3.<559646644%152/(/)2,5-6;730,)'-,,,%)(+110,5(.+0&66136/(+..6/95%%+'()7<6.6000610//1912.0,4:90/46:0040.1,/(+.323983:01116427100*,$'-1,8-&(++,2(++,+123458;9265548,((-50346:57568:)*%2),1679765*+*89.*0.91.(%)++$')'*,0,,--/000;374823%417+-.,*,-.13:3;777.+---2-+(+&,+.5*(&#&$#$))+*0,,3&*$(*,)('),-.+&+-/(,.-034532.+--.,))&&%&%%&*-*+-;;/977523+/,31,03.6/--*2+'&*,,/;8-++,-54*')**208578535,%&*'451<.+2-,4,53+')*+26+.01238.&'%%#((.3313+))-(+*)13*-65-3---6642-*',&&()041/.1,0('$'%,.,--*-+)0949/-03+//7-464+(*&*()8(*&&',04'+*../.*,11+,,)-+/054786/.-.+600)70+,011)/.-220/6203;;7--0;/+.$,(+),/3+*''%&%&)&),',..</--*3.'
@6f2f759b-c79c-4c79-9f5b-aec6cb323dce ch=109 read=225916 start_time=2019-12-13T15:01:45Z barcode=BC01 runid=2c9cf7bc05858273f10e7d7ec552fc0bd742dc3e
CGGTTACCTTGTTTACCCCAGTCATGAATCACAAAGTGTAAGCGCCCTCCGAAGGTTAAAGCTATCTACGCCGCAACCCTCCCATGGTGTAGCGGGCGGTGTGTACAAGGCCGGGAACGTATTCACCGTGGCATTCTGATCCACGATTACTGGCAGTTGCGGCTTCATGGAGTCAGTTGCAGACTCAATCCGGACTACGACGCACTTTGTAAGGAGTCCGCTTGCTCTCGCGAGGTCAGCTATCTTTAGCGCGCCATTGTAGCACGTGTGCTTGGCCCTGGTCGTAGGGCCATGATGATGACGTCATCCACCTTCCTCAGTTTATCACTGGCAGTCTCCTTTGAGTTCCCAGCCCGGACCGCTGGCAACAAAGGATAAGGTTGCGCTCGTTGCGGACCAACCCAGCATTTCACAACACGAATGACGTAGCCATGCAGCACCTGTCTCACGGTTCCCGAAGGCACATTCTCATCTCTAGAAAACTGCGTGGATGTCAAGAGACCAGGTAAGGTTCTTCGCGTGCGTAAGATTAAACCACATGCTCCACCCGCTTGTGCGGGCACATCAGGGGTGCTTGAGGTTTCGCCTTGCAGCCCGTACTCCCAGTCGATAGCATTGTCGACCACGCCTCAAGGCACAACCTCCCAAGTCGGCATCGTTTACGAAGTGGACTACTGGGAGTATCTTCAATCCTGTTGCTCCCCACGCTTTCGCGCCTGAGCGTCAGTCTTCGCCCGGGGGCCGCCTTCGCCACCGGTATTCCTCAGATCTCGCATTTCACCGCTACACCAGATTCACACTCTACGAGGACTCAAAGGCGCGGTATCGGATGCAGTTTCCCGGTTGGGGCGAGTTTTCGCATCGACGACGAAACCGCGCCGTGCGCTTACGCCCGATAATTCCGATTAAGCAGCTTGCACCCTCAAAGTATTACCGCGGCTGCTGGCTGGAGTTAGCCAGTGCTTCCTGCGGGTAACGTCAATGAGCAAAGGTGTGCTTTACTCCTTCCTCCCTTTGAAAGTACTTTTACAACCCGAAGGCCTTCTTCATACGCGCGGCATGGCTGCATCAGGCTTGCGCCCGGTATGCAATATTCCCCTGCCCAGCACTCCGTAGGAG
+
)''30(+''%%#$$#'13/*.21-.--554024:40/--*1+//16%&(%$''&+/-72.%334,*($%$&%$')'.2,(.90*,-.(($$$*'+0/+3**,*/,.473960/6-4;869/7-,+70)3),*(*/%'*/00.&((0061/*')*',0'$%*',3;8777.,--6./16/0-/777011.-0/3/2,+,,)20.)-/-3(*&%*'$(*.()--0+))(%&%%&%+.+-%$%-%-)./)())-./2:/80-''*+'*-.+/)#'%,'-'*&,+++%*%),01800/.,*)%)10,)%(0.-)-0-189*,+,-<-*),(+'*20)+-/051384.-17:-1*')92)5;88:/3,1,+-0236(829-,'+*15*)),,0136/033/(&,--4-(&0-.9-*++1'*&)*%%&'*-')%&'++-,-*+.+35202/,,),.74140***)..-.112783685/.,)&&+0523646798--,*11*+)*+,42-+*-&&'-,:89<9/*+(&)&.'(%(.407.33/43////27//2)+2-6*-(4*2-+$)).,)))'%%$$%$(#**-1.%%''())+&.02)*74433''&')*-&)+&&#$$#$(''./1468;60+)00,,/.13:.7-+()(++/(1101106)%'&%$&,29453()$&/*&'*122-/-/01884.20*-/334-(*))67)/**%0632459875'31..823131'13.)./+,0.92005/0/)*()+76.14,,/20-+'(*/83-+27*.))*%'&(),1+,'($%%'('/*&-0.156*2(&()%&%$('(&(((223219;(/1&)*('%*+(*)&*)21++''#$%&&&%%$#),'+-'*&&(,.//.*,&#'')-'&&((.*+)*&&.)3)$)%&).5.-,/52-*(0+'-.07,-6,/,701045.3)(*.%(((''+''05/122.&)(213)*.92-..,50/./115-+2*,,&*./,),-.7.95516-&*0(*+/('*%'442'(*/')'%'**-/091858*+$&',+-**,4.'*,---*-./3'03-4.)*,/5.-(+'+(+).,+.,((+++),*%#')&++27+/.5-+'
@989f4565-84fa-44af-9455-fbb353c52d14 ch=312 read=181065 start_time=2019-12-13T15:01:43Z barcode=BC01 runid=2c9cf7bc05858273f10e7d7ec552fc0bd742dc3e
CCCTGCAGGGAGGCAGCGAGTAGAATGTGCACAATGGAGGCGCAAATACAGTGCAACCATACCCGCGTGTGAAGAAGGCCTTCAGGTTGTAAAGAATTACTTTCAGCCGGGGAGGAAGGGTAAAGTTAATACCTTTCATTGACGTTACCCGCAGAAGAAACTTCCAGCTAACTCCGTGCCAGCAGCCGCGGTAATGCAGAGGGAGTGCAAGCGTTAATCAGGTTACTGGGCGTAAAGCGCGCGCAGGCGGTTTGTTAAAGTCAGATGTAGAATCCCGGGCTCAGCCACCAGGAGACTGCATCCTTGATACTGGCAAGCTTGAGTCTCGTAGAGGGTAGAATTCGTTAGCTGGCGGTGGAAATGCGTAGAGATCTGGAGGAATACCGAGTGGCAGAAGGCAGCCCCTGGACGAAGACTGACGCTCCAGGTGCGAAAGCGTAGGAGCAAACAGGATTAAGATACCCTGGTAGTCCCACGCCGTAAACGATATCGACTTGGAGGTTGCCTTGAAGCGTAGCTGGGCAACGCGTTAAGTCGACCGCCTGGGAATTACGGCCGCAAGGTTAAAACTCAAATGAATTGACGGGGGCTGCACAAGCAGTGGGCATGTGGTTTTAATTCACAACGCGAAAGAACCTTACCTGGTCTTGACATCCACAGAACTTTCCAGAGATGGATTGGGTACCTTCCAGGAACTGTAAATAGGTGGCACCATGGCTGTCGTCAGCTCGTGTTGTGAAATGTTAGGTTAAGTCCCGCAACAGGCACAACCCTTATCGCTGTTGTAGCGGTCCGGCGGAGACTCAAAGGGAGACTGCCAGTGATAAACTGGAGGAAGGTAGAGGGATGACGTCAAGTCATCCATGGCCCACTTGACCAGGGCTACACACATTTCTATTGGCGCATACAAGAGAAGCGACCTCGCGAGCAAGCGGACCTCATAAAGTGCGTCGTAGTCCCGGATTGGGAGTCTGCAACTCCACGACTCCATGAAGTCGGAATCATTAAGTAATCGTGGATCAGAATGCCACGGTAGGAGAAATACGTTCCAGACCCTTGTACACACCGCCCGTCACACCATGGGAGTGGGTTGCAAAGAAAAGTGGTAAAGCTTAACCTTCCGGGAGGCGCTTACCCTTTGGTCCTTGACTGGGGTGAAGTCGTAACAAGGTAACGG
+
(1**&1*12+%*-((**%&%*')((&'/')&(,./2/'&&''*10-)',(),3+,%,(-*'/4)+33421(((%(*+2/1*-+&,,.,&(.0+%)%+%$%,-*($&'%).1+%,)&&,))*+59**9-6,--&$%&))3++*3(2-*3,&%**+/*()*('')+,*+./+7,(*%$'%(+,-.,000&('**5/0/0,.)(()%))+-/-,-+.4-4,-(0$)0)/313+)$%%(**+,-(+'0+,1627372)/-2.-,2402..((''.,+394*457770%/)$())*(&&*.041./0'*$$%()55070/,&'&''&))()*/20,%.-,**-*-,-('')%$$&2.74:52(+-(),9843--.003//.++))0.08)*$'&-4.'&(&,+*&)077+)284802-...////02+1+*-7//.')-*)/-/*-)('.38530.*$&$%&*,9/7<0,12223477)&-,.4*1.351112&200)-)/&'&))*,''&&&'$#&')(&(()+0/-*3.0/+/,7/2320,+,(,,(%)%'%*(*+-604,1,-*1+-16/(./0-06.--.10/.-,25/)(($)$%'&(*'/010**+3,&'',8;:-330.''(%.*-+.5'(*..08/.7:32371400-4566'%(+,.3029.5)'&&)-.58+-*)&%0&,3405''8:9:78620/,$()(,&%').1081-*)%/0022,.0341540:0/,-06/206(,1+4,6.305.*-/,/%(&&&*/0/83+4232&&+&-*'''&&(++0(,**')$&%*0357,22-+.244231/./,-./24/331++*(&))/')((.4-4000//0*('+0)),'#((+-/-%&&%)+985-*')*0/+**)'+,+('('&'&)&,,-'013-)'*)'+,++77321../.06*37;5:9-.-30940256*55.22/4.-('.',,)+''%).-.+2(*+32%',/4200+)+.2++,+6/5*)%%%(($*0701+.1899,&',+3291.12;832,+'**(,&.*-22+%.%20'-*',()*0,22.447244,+).+/3172**+-554/(*'')$-0.*'+'-(),,%$%&/909./9)13,(30+6647324*,6,)%)))*+*+-.1.1-+,0,--/./38711+5,5-2,3
@f83d8a6f-84f7-4b55-9701-00b7209b9b01 ch=339 read=113060 start_time=2019-12-13T15:01:42Z barcode=BC01 runid=2c9cf7bc05858273f10e7d7ec552fc0bd742dc3e
CTCCTATGAGGAGGCAGCAGTGGGAATATTGCACAATGGGCGCAAGCCTGATACAGCCATGCCGCGTGTATGAAGAAGGCCTTCAGGTTATGAAATTACTTCGGCGGGAGGAAGGGAGTAAAGTTAATACCTTTGCTCATTGACGTGCCCGCAGAAGAAACACCGGCTAACTCCATGCCAGCAGCCGCGGTAATACGGAGGTGCAAGCGTTAATCAGGTGCACGGGGCTTCTGCAAAGCGCGCAGGCAGTTTCGTGCAGTCAGATGTGGAAAATCCCGGGCTCAACCTGGGAACTGCATCTGATACTGTGGCACCGGAGTCTCGTAGAGGGGTAGAATTCAGGTGTAGCGGTGAAATGCGTAGAGATCTGGAGATACCGGTGGCGAAGGCGGCCCCCCCCTGGACGAACTGACGCTCAGGTGCCGCGGCGTGGGGAGCAAACAGGATTAGATACCTGGTAGTCCGCCGTAAATTATCGACTTGGAGGTTGTGCCCGCTTAGGCGTGGCTTCCGGAGCTAACGCGTTAAGTCGACCGCCTGGGAATACGGCCGCAAGGTTAAAACTCAAATGAATTGACGGGGGCCCGCACAAGTGGGACATGGTTTAATTCGATGCAGCGAAGAACCTTACCTGGTCTTGACATCCACGGAGTTTTCCAGGATGAGAATGTGCCTTCGAGACGTGAGACAGGTGCTGCATGGCTGTCGTCAGCTCGTGTTGTGAAGAATGTTGGGTTGAGTCCTGTGAAGGCGCAACCCTTATCCTTTGTTGCCAGCGGTCGGCCGGGAACTCCAAAGGGAGACTGCCGGTGATAAACTGGAGGAAGGTGGGGATGACGTCAAAGTCATCATAGCCCCTTGACCGGGGCTACACGTGCTACAATGGCGCATACAAAGAGAAGCGCTGACCTCGCGAGCAAGCGGACCTCATAAAGTGCGTCGTAGTCCAGTTGGAGTCTGCAACTCGACTCATGAAAGTCGGAATCGCCTAGTAATCGTGGATCAGAATGCCGCGGTGAATACGTTCGGGCCTTGTACACCGCCCGTCACACCATGGGAGTGGGTTGCAAAAGTAGGTAACCCAACCTTCCGGGAGGCGCTTACCACTTTGTGATTCATGACGCTGGGAGTGAAGTCGTAACAAAGGTAACCGG
+
,+.*(&)+%1+(00./10+0+.7.,1.+*1#&(),41/2-,+,66%0+)*(,&.005559139./-3-++.-1/(+&*'+7767(/424+.*,1,,+'')*&'+/+2/,0*+-*0+'%*,63)/*5*-.::3;4,)-..-0118*2$,1*).*+1*&),*&(,,*+.*2/..9/%.+00,.2.236/,-)'+5+**+/,0/*.01**+)6,5-47--020.+,(2,(&&(%$%%(+)++*++*(+-+*.+66&&-&'-)13--/6,)(')+0,-12.&25444244554954112001341./0/155&$')%.(-+(()*-43/6)**--1*1.120-1)*50.../1085./7-+-//.0+,,-.2480)&)*(24/67/9,**/'-..5626.326,*3755''-+*++-+--0.47-,)$%&)*(-4386'&((6806,/*&0/0-22+98/263/+),%%)938*,&%$'(,+-**+/.12109//.480')(&&)0+,12;5522.1.*/0,4,+*.+,526-07688:89;:84-+-,56171-&''&1,17.85/2367;1--1.5/636-+37-.8+)+/1('%&+67,*),2,7:6193:-+),+5.%*('*+,01414./410123/4102560''(+*&(,08./()+**,6552974665-/*+)&)&.$&()5-4,.112171110/945554(((&(./2+.2.8./,.'&'(+22822.--.-..3-&($&)2-4/'**%-,..5325-*000593886453921/3112<-9--47)-+),,)%'%3105.4.--0124-+/3812-//+,/,69-+..-0006&(')+-798-,&.///&'%&)34'.00.)((%''(444232%1'**+/+*,-/7*('&(('((*&*,17793-,+,*380/182/4365565&)&,2-..,.02/5'#+)1**'(),.00.5/-,((-02'1(*,+)-.03.801,-()%..36344:7:9968/0987961,****0/,.*(4+/+17400,')'(+0412:2-**&++464803.+*+*211804292)&)(0**2-2,((+(/),0)12*((&$&',-,18*/.5811611:019513)--,)1$%&&)+()205653-6-)2,188867
@26f27f86-622a-4747-9816-891dcc94175d ch=197 read=86856 start_time=2019-12-13T15:01:49Z barcode=BC01 runid=2c9cf7bc05858273f10e7d7ec552fc0bd742dc3e
CCGGTTACCTTGTTACGACTTCCACATCAGCTGACCCTACCTTCGGCCGCTGCCTCCTTGCGGTTAGCTCACGGACTTCAGGTATTGCCAACTCTCATGTGGTGTGACGGGCGGTGTGTACCAAGACCAGGAACGTGTTACCCGCGACATTCTGATTCGCGATTACTAGTAACTCCAGCTTCATGTAGGCGAGTTTCAGCCTACAATCGAACTGAGACTGGTTTAAAGTTTGGCTCCACCTCACGGTATTGCATCTCTCTGTACCAGCCATTTGTAGCGTGTGTAGCCCTACGCAGGGGGGGGCATGATATTTGACGTCATCCCACCTTCCGCCTGGTTAACCCGGAAGAAGTCTCGCTAGAGTCCTCAACTTAATGAAGGTAGTAACTAACGACAAGGGTTGCGCTCGTTGCGGGACTTAATAACATCTCGACACGAGCTGACGACAACCATGCACCACCTGTCACCTTGTCCCCGAAGAGTTTCCTCGATTAAAGAGTAATGCAAGGGATGTCAAGTGTAGGTAAGGTTCTTCGCGTTGCTTCAGATTAAACCACATGTCCGCTACTTACGTGCGGGTCCCGTCAATTCCTTTGAGTTTTAATCTTGCGACCAACCGTACTCCCCAGGCGGAATGCTTAATGCGTTAGCGGCGGCACGGAAGTGTTGAAACCCCCCCACACCTAGGTATTCTCATCGTTACGGCGTGGACTACCAGGGTATCTAATCCTGTTTGCTCCTTTTCGAGCCTCAGCGTCAGTTACAGTCCAGAGAGTCGCCTTCGCCACTGGTGTTCTTCCCTGAAATCTCTACGCGTTTCACCGCTACACTAGAGATTCCACTCTCCTCTCCTGCCTCCTAGATAGCCAGTTTGGAATGCAGCACCCAAGTTGAGCCCGGGTATTTCACATCATAATCATCCGCCTACGCTCCTTTACGCCCAGTAAATCCGGTTAACGCTCGCCACCTACGTATTACCGCGGCTGCTGTGCATTACCAGTTAGCCGTGGCTTCCTCATGGGTACCGTCATTATCTTCCCCAGACAGGCTTTGCGATCCGAAAGCCTTCATCACTCACGCGGCGTTTGCTGCGCAGGGTTTCCCCGATTTGTACCAATATTCCCCACTGCTGCCTCCCGTAGGAACAATATCAGCATAACAGAAGGGATTCTTACAAAGACAGCTTTCTTCTGGCACCAGCAATACGTGGCTTCCATA
+
.-)/07)/425.10*+,*,.1-)$'$(*$$&**)12,)-.;9943120'(()0428336)-*,,511267567955262&,,.+.0-650.,**),+.+)-22787893<;343'*+33/5+1+-353,0-,,-*3)-/'.6.,12366:;83542:0./3-4/--1-'(,*.-8.,,/082'/(()20-/*-):2-+/710140;22167756634469/9<;-6..+7308577:7590-+.-82-2.--46353101/++-2./42168)*)(',)+-452*)))'%')%&)+/203051129/.+*+62/020589/693,25663+"&)+(-/91//(*'.('&)*)-445-.10.002366.5,*0+3.2,'%&)*+./35002738+-),'.2-:-22779737+**1--/,/./')+)*-.21341//'&,/022..+3654;46300192::710+&+0*5./.6:2,+*&$%1:,232341;/:3/)*+.000///+-69/99::823564626/11,1376+0/.1/02/0398)),.-4;6574520*,++*,.*++*')'+.1.4600.,'+.68586--494/.7<;-/8,-'),00/.3())-)-'&*/12-,056(6*--%*'',10448662./.7//9502/,,(**///$'(()3624./),,12-**()(-+'&((12148+0/83339:68646824.+1.343282454189/*//0)(*--/++0.41.++--4:2485011208)**++'-./075.5127/+,,18:8989:237/**-1,,,4/-,-.0(.54-+/2+--'+,1/*,$$)-./0%((*/0646,65)+0,-/'((+320,07267<;68---&,+.10.:1/+,*5,.027,152-+,1++*+,15%''1,0),.98;<84734360-67,-,42,%&')77423-6&++4,,./.47:37:4(0+.+///6;80.,+*)*4+'),'*##$)*.490.06'4+&'-+*%),&+'010/37447-7/,.557167*(*,-*(*+.7/&+,,+1'$(,*'0.04449:,02,')&'+23008)(,00.+1//560;4/79,'$/(+*3'/)-,,//34,+*&)*)-..25)08)'0-66.8),*))48...*)1850020+3(%2&%&&)+11%%$%&)*-71125*$')**/4++/(,+%+-2&()*+(%#$$
@e2663ca9-da85-440a-a5b3-79de05a8f77c ch=177 read=216809 start_time=2019-12-13T15:01:54Z barcode=BC01 runid=2c9cf7bc05858273f10e7d7ec552fc0bd742dc3e
CTCCTGGGCGAGTGAGAATATTGCTGTGGGCGCAAGCCTGATGCAACCATGCCGCGTGTATGAAGGCCTTCGGGTTGTAAAGTACTTTCAGCGGGAGGAAGGGGTAAAGTTAATACCTTTGCTCATTGACGTTACCGCAGAAGAAGCACCGGCTAACCCCGTGCCAGCAGCCCGCCGCGGTAATACGGAGGGTGCAAGCGTTAATCGGAATACTGGGCGTAAAGCGCACGCAGGCGGTTTGTTAAGTCAGATGTGAAATCCCCGGGCTCAACTACCAGAACTGCATCTGATGCGGCAACGGATACCGTAGAGGGTAGAATTCCAGGTGTAGCGGTGAAATGCGTAGAGATCTGGAGGGAATACCGGTGGCGAAGGCGGCCCCCTGGACGAAGAACTGACGCTCAGGTGCGAAAGCGGGGAGCAAACAGGATTAGATACCCTGGTAGTCCGCCGTAAACGATGTCGACTTGGAGGTTGTGCCCTTGAGGCGTGGCTTCGGAGCTAACGCGTTAAGTCGACCGCCTGGGGAATTACGGCCGCAAGGTTAAAAACTCAAATGAATTGACGGGGGCCCGCACAGAAGCGGTGGGCATGTGGTTTAATTCGATGCAACGCGAAGAACCTTACCTGGTCTTGACATCCACAGAACTTTCCAGAGATGGATTAGTTGCCTTCGGGAACTGTGAGACAGGTGCTGCATGGCTGTCGTCAGCTCGTGTTGTGAAATGTTGGGTTAAGTCCGCAGCAGGCGCAACCCTTATCCTTTGTTGCCAGCGGTCCGGCCGGGAACTCAAAGGAGACTGCCAGTGATAAACTGGGAAGGTGGGGATGACGTCAGAATCATCATGACCCCTTGACCAGGGCTACACACGTGCTACAATGGCGCATACAAAGAGAAGCGACCTCGCGAGAGCAAAGCGGACCTCATAAAAGTGCGTCGTAGTCGGATTGGAGTCTGCAACTCGACTCGCAGTCGGAATCGCCTTTAGTAATCGTGGATCAGAATGCCACGGTGAATACTACGTTCCCCGGGCCTTATACACCGCCCGTCACACACCATGAAATTGGGTTACCAAAGTAGGTAATGACAACCTTCGGGGAGGGCGCTTACCACTTTGTGATTCGCGGCTGGGGTGAAGTCGTAACAAAGGTAACCGGAAGATAAGGCATTAGGCAATTAGGATTCTCCACAAAAGAACAACTTTCTTCAGCACCAGCAATACGTAACTACCACC
+
*00+)*('&($&&(%)'.+.08/,)))+1,+0/57+1966663-.&((*),:5.,()(),.716.-..,+)&,145024<7/-+*,+.+''')/.-.6/8,5/)*/;7+0+0*/,4-36,+884,2.+00.32+1,()0-/-'**(*67343003/62/*/136754312140*,(%%'$+/5/14632/.+.05:87842-1-+-+/-+.),,5867'*)*++,.402/-+.51&.28.$+)&,*+-00132)%(//,.6:5,78748'.),,//(/(5*,00//7/.,.&)(0*+(''($&$$&(,,/&1.7,0+3-2..-,1751.-//3661(44,23110*+(),-,7..//*.40+21/2/.2/,+-)---23998,)4//0--%&-''&()76878878/..-&,,)(,*/(')+:;590*,'-+,*,117;3028875,5*'*69;;;7.-+*)./16413/.')*24)./31'$&),24021593/02)/+./44:534,5+8.5545577596..1/'%%&&&(+237166+40/9-:942226.;;700.0.2256775,-0,+0/2+'+'*-6*6+132073/..3710./+70,./183644137/189525/167799:5;544855/.-/,('&'+/01+*+,.089+/-&(/**8;9.:*;:4734774-102'../2366634375/279789.////88677///+56+,082465769,-70*+,(1-/1-++308;446426'&/+),60584344:71-.-.1/:5+11275:.+-*,/687:9,2---.6;276/,**.08209:506633+22)&%$(,4:8.-+&-)-'&')+.9/8;94531,+()*/367468:739756668648)(()-**,4132-1&+,-0++.09,-15;62865''050**+,0366,0**-+,9/5..*(*+/59:272225)**&##'()4183851+*%%%)&./27333::;:99457985/-&)%0------+'),+.-++*(+276,3+$%%'&,6239822-,*()',*'%$&)')('0629+5,&)'&')/+*,5-,)+-301140)19.(,12+-/17*-7-3283./21240/00(-.(0.&''.,,,1)+(2/67)2-+%((,4429.0/0&)*,)/*'%%&&%'(*'.%7()%)($'(*)%%%%&*)*15805-&#$&'*3+-0/9525634+)-$&%$$"
@f26ea4e9-c890-4381-8bd2-c2294c529aef ch=400 read=98855 start_time=2019-12-13T15:01:53Z barcode=BC01 runid=2c9cf7bc05858273f10e7d7ec552fc0bd742dc3e
CACCTTATTTACGACTTCACCCCAATCATCAGTATGAATAGCTCCTTCCTTGCGGTTAGGCCGCCGGCTTCGGGTGTTATCAACTCTCGTGGTGTGACGGGCGGTGTGCTGCAGGCCGAACGTATTCACCACGACATGCTGATTCGCGATTGCGCGTTTCCAACTTCTATTAGTCAGTTGCGGGCTACAATCCGAACTGAGAATGGTTTTATGGGTTTTGCTTCACCTCGCGGCTTCGCTTCCCTCTGCCATCCATTGTAGCAGCGTGTGTAGCCCGGAGTCATAAAGGGGCATGATGATTTGGCGTAATACGCTACTCCAGCTTGTCATAGCGGTCTCGCTGGGATCCCCAACAATGATGGTAACTAACATTAAAGGGTTGTAAGTTGCAGGACTTAACCCAACATCTCACGACACGACCATGCACCACCTGTATATGGCTATCTCTCCATCTCTGGGCCTTTATGAGTATGTCAAGACCTGGTAAAGGTTCTTCGCGTTGCTTCGAATTCATGCCTCCACCGCTTGGCATTTACGTCAATTCCTTTGGGTTTCATTCTTGCGAACATTACTACTCAGGCGAATTACTTATTGCGTTAACTGCGGCACTGAACTTTGACATCCAACGCATAGCAGTACTCATCGTTTACGGCGTAGTTTCACTAGGGGTATAATCCTATTGCTCCCCGCTTTTCCGGGACTGAGCGTCCAGTTGCAGCAGGCCAGATCGATCGCTTCGCCACTGGTGTTCCTCCATATATCTACGCATTTTCACCGCTTCACGCTGGAATTTCCCACGATCCTCTCCTGCACTCTAGCTGCCTGGTTCTATGGCTTACTGAAGTTAAACTGAGCTTTCACCACAGACCCTTGCTGCCGCCTGCTCCCTCTTGCATGGCAATAATTCGGATAGCAGCACTTACCTACGTATTACCGCGGCTGCTGGCGTGATTTAGCCGTGGCTTTCTAATAAAGTACCGTCACTCGGCTACCATTTCCTGTAGCCGCGTTCCTTCAGCACAACAGAAGTTTACAATCGAAACAGCCTGGCACCTTCACGCTGGCGTTGCTCGGTGGGGTTTCCCCCATTGCCGAAAATTCCCCTACTTTGCCTCCCGTAGGAG
+
$$)++2*.7.+-00432.,.10)*/+/0,,'%)%&&',$+.000,/.0/)3*/3145*0886&-,/.-++.'-'.(+8555/4,+*()+2364576687:3,3,+&)%&((*)+1-3++//+21573264,---1689;::89<7.--$*'%&%&+*4+.,.+*.+)%$'%')6-&/,,))(+)(,)'-.40,+1953..),346/99;--,,</09:0*+0:/129453318239.+,5-182(,/(524970*/1--1+)%(*,/10)(*(70*(0&''(')/6**16706/---+)/7-/(1+,+('%*'**#&(.,+-228331)'%**(0-**5--3&('$(267*2/1,:-,-1-*((%)),++%*)2/++/+.-)%%%'(,(*%01-//64,3,))(-2211.$%'#$#$%*''),//%''*.0)%&#%$%$))-)+/-,+/5065522/.,+./74(('(--/240104,./7-.806:'/*9;99<98984*%(4)6''%'%&&)')((+3),4)*-*)'%$%'&%'&*3096;6/.43/)),69.79;07/..+)11'2)*,++)+,5576(&&+%#$,)*/3./.8/9/8877&10-,/.0966840/2*/4,3+.&-&''%'%$$$'*+988309-%'&'&%)%,*4)'$%'*(,,'*(-)*)9,)$-(%&*1./($&.7;.,32<;/,.-+*,,-.))+11+++*%%++.40338,''**#(/,769<789:;98956701:7978698:7968.:86*0+.4+.0-+')%$(**,*00)')(%')*24*+,*12**+**,0*+.0168:9917:,,.21971;010435,3,84*+-.,0.4:--'(*)*),-69,3,)+'(*-*25'&+-26)*20,'())02+./,055/3+4191*0&%&#&'')+2)')*+,/2-3:450:2202.0),).-.-80++.20.9,)++,+(*1/,4-*/)/7678,.02-6/.(2512;727452/.-0,..29*&'',(&(%#,/1''*&&*0,&),,*'%)&$'%&*-,,+)$%&&1+01-.*001.3.,,.-$&+%*04,:+0897,+/6/42-354/08)+,,'()(%--7961;3/135+**
@4f701c4a-535a-48bb-b36b-4cc424b0ed18 ch=259 read=106085 start_time=2019-12-13T15:02:07Z barcode=BC01 runid=2c9cf7bc05858273f10e7d7ec552fc0bd742dc3e
CCAGTTTACCTTGTTACGACTTCACCCCAGTCATGAATCACAAAGTGGTAAGCGCCACTCCCGAGGTTAAGCTACCTACTTCTTTGCAACCCACTCCCATGGTGTGACGGGCGGTGTGTACAAAGGCGGGAACGTATTCACCGTGGCATTCTGATCCACGATTACTAGCGATTCCACGACTTCATGGGTCGAGTTGCAGACTCAATCCGGACTACGACGCACTTTATGAGGTCCGCTACTCGCGAGGTCGCTTCTCTTTGTATGCGCCATTGTGGCACGTATGTAGCCCTGGTCGTAGGGCCATGATGACTGACGTCATCCCACCTTCCTCCAGTTTATCACTGGCAGTCTCCTTTGAGTTCCCGGCCGGACCGCTGGCAACAAGGATAGGGTTGCGCTCGTTGCGGGACTTAACCCAACATTTCACAACACGAGCTGACGACAGCCATGCCCAACACCTGTCTCACGGTTTGAAGGCACATTCTCGCTCTGAAAACTTCCGTGGATGTCAAGACCAGGTAAGGTTCTTCGCGTTGCATCGAATTAAACCACATGCTCCACCGCTTGTGCGGGCCCCGTCAATTCATTTTGAGTTTTAACCTTGCGGCCGTACTCCCCAGGCGGTCGACTTAACGCGTTAGCTCCGGGAAAACTTCCCGCCTCAAGGGCACAACCTCCAAGTCGGCATCGTTTACGGCGTGGACTACCAGGGTATCTAATCCTGTTGCTCCCACGCTTTCGCACACCTGAGCGTCAGTCTTCGTCAGGGGCCGCCTTCGCCACCGGTATTGCCTCCAGATTCTCTGCGCATTTCACCGCTACACCTGGAATTCTACCCCCCTCTACGAGACTCAAGCTTGCCGGTATCAGGTCACCTGCAGGTTGAGCCGGGGTTTCATCTGACTTAACAAACCGCCTGCGTGCGCTTCACGCCCAGTAATTCCGATTAACGCTTGCACCCTCCCGTATTACCGCGGCTGCTGGCGTGGTTAACCGTGGCTTTTAATAAAGTACCGTCGCTCGGCTACCATTCCTGTAGCCGCCGTTCTTCCTTTATAACAGAGAGTTTACAATCGAAAACCTTCTTCCTTCACGCGGCGTTGCTCGGTCAGGGTTTCCCCATTGCCGAAAATTCCCTACCGCACTTTCCGTGGAACAG
+
4.(-0;624828.0+&(*&35;78099:*0242300633224:/-,./2+&&&$*-%'(2-(''))--.,,-//4733222*(,*-2241<1+,+95.(,,878746:7::57:11101//28/+-7(*0/,01833<65594242//368*+,87.,,+*/1.//.,-044;40')*+19:94331++.1253;.1/,+,+-/;42'3-34-''**,&,$),25/007655/.&&%$*./690+,0'&$',,776094**,/0447<0;0.)&,**4224643../<7+.744220-799;8833432(&,348999/:2.*/50;79323004</-.468.9-,+002..2-7612353.4-)//*/5/698982:20'32209227,983:1/.21481;/0/<9505/7/-5+.17/8;*)-.88736425478785,80,0:041.()+'3228/0.+&)&''++650/4)0/354.9/00//+++().562848:*+4/.2,+%-.,/65,312/7)2/<88<:9;7584547:421111<:9;1..0034581280/0.+-05231377.(,/,:7<909;:+54,8;<-9501+1+,.927,312039:.01:;8;851,-0.6/745-/**,546*25,18620./.*+&.,.112/;.,--5;2814'6-673/7/-254281-..;22174*(/01932,*..2678:5842.99,/14:5+..019:/.1'/*/6-067;:::/6869=:45:+-9110749<:<;:;<9:1300./1$'(+.&&+%+%(*75*21210;;2291((*)+12:78252524869/422.*/757..-.--0)0-,3--82)00187%(#*&&('%#()-4,4)(.47+,,)-4)+.)*9656598:7:;;9;::;86857682*',$%(3-8/)+5+3/;152012.2.*,11-/13:9278),916/*,5.1600030/1**)'%.7*-'3,56)3%%%%%*(),4.*001:812'+,.4/..197/67-845.++.0089793.(---*/(&*.02&')&&*-73,+3000,-8;54;8<855130:+%*(),3010<-++0-:5;37:15;)6;;7./8129437934-8/))))%$'#&')*.5-.*+*,-+'
@7d62d226-3d21-482e-85c4-46bd72536c92 ch=29 read=76460 start_time=2019-12-13T15:02:05Z barcode=BC01 runid=2c9cf7bc05858273f10e7d7ec552fc0bd742dc3e
CCGGTTACCTTACATTGCGACTTCACCCCAGTGGTCGCCGTGGTAAGCCTTAAAAGGTTAAGCTATCTACCTTCTGGTACAACCCTCCATGGTGTGACGGGCGGTGTGTACAAGGCCCGGAACGTATTCACCGCAACATTCTGATTTGCGATTACTAGCGGTCCGACTTCATGGAGTCGAGTTGCAGACTCAATCCGGACTTAGACGTACTTTAGCGAGATTCGCTCCGGCTCGCACTATCAGCACCCTCTGGCGCGCGCCATTAGCCAGCACGTGTGTAGCCTACTCGTGAGGGCCATGATGGCTGACGTCATCCCCACCTACGAACATCACCGGCAGTCTCACCCCAGGTTCGGCCTAATCGCTGGCAACCAAAGGATAAAGGGTTGCGCCGTTGCGGGACAACAACATTTCACAGCACAGGCTGACGACAGCCATGCAGCACCTGTCTCAGGCTCCAGAGGGCGCAATCCATCTGGAAGAGAGTTCTCTGGATGTCAAAGGTAGGTAAGGTTGCGTTGCATCAGGTAAACCACATGCTCCACCGCTTGTGCGGGCTATCAATTCATTTTGAAGTTTTACAACCTTGCGGCCGTACTCTGGGCGGTCGATTTATCGTGCTTGGGCGCCGGCAAACTCAGCCCCAAATCGACATCGTTTACAGCGTGGACTACCAGGGGTATCTAATCCTGTTTTCGCTTACGCTTTCGCACATGAGCGTCAGTACATTCCCAGGGGCTGCCTTCGCCTTCAGTATTCCTCCACACATCTCTGCGCATTTCACCGCTACGTGGAGTTCTACCCACTCCTAAAGAGTACTCTAGCGACCCAGTATGAAATGCAATTCCCAGGGTTAAGCCCGGGGCTTTCACACCTCGCCAAGTCACCGCCTGCATGCCCTTTACGCCCAGTTATTCGATTAACGCTCGCACCCTCTCCGTATTACCGCGGCTGCTGGCGCGGAGTTGACAGTTGCTTCTTCTGTAGTTAACGTCGATACCTAGTCTATTAAACTAAAATGCCTTCCCTCGCTACCGAAGAACTTTACAACCGAAGGCCTTCTTCATTCACGCTGGCATGGCTGCGTCAGGGGTTCTGCGCAATATTCCCCACTGCGCACTCCCGTAG
+
;9//4/.3-5*('&.*&),-5/1+(,--((*)'%&&#$%&(+-.+)'(&$$067(.,0536*-,-442)..073654*042528)'+*'(+*2/01686;34.21330445960816/.,0,-9987;6414%$,21/33322/:24'*++3,+,50010523++(+062*+**%''+)$-)..87888786;741433.2+/)-.&/%'(''$('))&')*&++*7*&+343&/&*+,1.'))%'31).+.'(%(&)(/8,4-$'(')*21321572/)&*'&%''*0--*/013;44112/)(*')//089836;.,.1&&()&&'&(*06131/+11552()'%$$*323*(%-,,08675-,,''.(/%253(2,96:(-/*+0,.058.51++/600+)&3133+6:+*+*+',*,'',.--*)*,11./2(.*./5212:.325**&%%#&,*)*&.,/.-52:/../,-)&%(((*&(-/967689;:;18231)(*(%,+(+/.-)*')-//13366&/(*.;<76-(,--11.,+,1*)*)(,/0*2+*%').*6/71.16-%'*'(052)(&,(*)0-,+(($&'*,0+,%'*,()*''*$/+,(22-/.*+1)3++*-'&'&&'%.01/&/,0*1983/0165891:91+1'3..//2+*)$&%%,8760446+*.))+,-./2+%%&&&$)%'-30.(,+-+,'(%2-55./2/223862)0)1)&'+259380)-3098*5545;76346-,*)+,/3.,%('*34<;4670./-*/)).1+,0985/84-(,)4,&)+)'()+-4/-))+1.*00*'./035.42+*,-/2219*+,,+0249,69-.68466;92-/+1912--./0+/669:15834768-86(&1/.108:*)*4,)3,.+*/0343899:68/6:4.,(-857408.084223003663.,$&.,)*00())$%(&#%,.01:4221/-.342+*'(&+,219)*+8872232:682897)//534097+)968888.'(-',/.054(*,*0.(,),-247<87:5446-%&%&'+-,+.1/..+,,+*+*+*'/6**()(-.62441716-'+,,+'/.1-7;--:4/
@a29d76dd-c0f0-4030-bf8b-4fe0ab30d428 ch=469 read=82314 start_time=2019-12-13T15:02:03Z barcode=BC01 runid=2c9cf7bc05858273f10e7d7ec552fc0bd742dc3e
CCGGGTTACCTTGTTACGACTTCACCCCAATCGCTGTCCCCTACCTTCAGCCCGCTGCCTCCTTGCGGTTAGCTCACGGACTTCGGGTATTGCCAACTCTCATGGTGTGACGGGCGGTGTGTACAAGACAACACGTATTCACCCGCGACATTCTGATTCGCGATTACTTCTTATTAGCTCAGCTTCATGTAGGCGAGTTTCAGCCTACCAATCCGAACTGAGACTGGTTTTAAGTTTGGCTCCACCTCACGTGCATCCCTGTACCAGCCATTTGCTTAGCACGTGTAGCCCTACGCCAAGGGGCATGATGATTTGACATCATCCCACCTTCCTCCTGGTTAACCCAGGCAGTCTCATGGTCCTCCAACTTAATGAGTATTAACTAACGACAGGGTTGCGCTCGTTGCGGGACTTAACCCAACATCTCACGACACGAGCTGACGACAACCATGCACCACCTGTCTGCTTGTCCCCGAGGGGTCCTCGATTAGAGTAATGCAAGGGATGTCAAGTGTAGGTAAGAGTTCAGCACGTTGCCTTCGAATTAGACCACATGCTCCGCTACTTGGTAGGTCCCCGTCGAATTCCTTTGGTTTTGAAATCTTTGCGACCGTACTCTCTGACGGAATACTTAATGCGTTGCTTGGCCCGGCACGGAGGTGTTGAAACCCCGCCTAGTATTCATCGTTTACGGCGTGGACTACCAGGGTATCTAATCCTGTTTGCTCCCCACGCTTTCGAACCTCAGCGTCAGTTACAGTCAGAGTCGCCTTCGCCACTGGGTGTTCTTCCTAATCTCTACGCATTTCACCGCTGCACTGAGATTCCGCTCTCCTCTCCTGCCTCTAGATAACCAGTTTGGAATGCAGCACCCAGGATTGAGCCCGGGTATTTCACATCCCACTTAATCATCCGCCTACGCTCCTTTACGCCAGTAAATCCGGATATCGCCACTTTCCATTACCGCGGCTGCTGGCGTATTAGTTAGCCGTGGCTTCTACCATCCTTGGGTACCGTCATTTATCTTCCCCAAAGACAAGGGCTTTACGATCCGAAAACCTTCATCACTCCGCGGCGTTGCTGCATCAGGGTTTTCCCCATTGTGCAATATTCCCTGCTGCCTCCCGTAGG
+
12(0,-/-1,06-.7-.--2293-1''%/(()&%$$&&(,)&&-,+/)$(11+,29011+,%&*)++--,)*.-/0003+-..///.0)1,+1/3)-,-()%.*/5.+*)(,2,1,826432226644.)((''%.05;/)-2*)//*.-/4/./.696+0//00-(&($'''-**)-/8++-.6178)))()(.+.,:7-*-20/*-&5+-8,+46583337534*6<;20527<08/./99+-631+/,))+///.)((&%(+'.15088)*&)&$(.+/003-')(,+&')$&%/*.47((*+*110.3:0++.'2379/7+)-62;73246**-*,0+61+(.45./...0*+)++1/-/)0'(-,-/..+-+(*(0+012625/,)&1-6;67798983;230853-0,,'('&+)*'**'*)11+1)-0-1.00/05683)14.,,+(-.38;88,.$$'0')*8./)+$/2/(.0-)+,+2),((**.,0-230(61,03993*+,47537402'%)+4+&&*%'',+-11127'(*6**+99;111155471****(*((&&&**-096,/48'-*--(#$&%*()/3))*./*(/2))(/047(5*,-00/')'-,4174264636431)&)'%'',,+')+**')'*%&*-,.0)+5+14.'$)'('()57<9344-182,..7133971//.15076.,.8713:684324::.1.964.)+(*,;1+'&$(..0(+,/.8+-/;563602*((+)-.0.286796-.-/6()-4:85-3&'+-,)079174626;:0789355'41354((,-9.9$)+-.2413049761400&&*0.245:)'/90274;744-/0*1-%)((%1''(308&-/,/07<:423327..)++1094:7::9/40,*..,2//,22-,+,)%&(*+-)+,05*)&'*/:;*(&'%''%-)*23..+5.//4(**'))&',)+260/1845-50/6/,*,.&+.%+'*3-..84/.-*21**312.1./)29403721,21(--(%*,-11-*,23'-,,/.9::12./'&(*74071..322566'29.3:;)78;0+1.*,/6-8,,-808)*-*0*-42170-/+--
@6016d82c-7238-4a41-b623-d3bf6aa05494 ch=129 read=112128 start_time=2019-12-13T15:02:17Z barcode=BC01 runid=2c9cf7bc05858273f10e7d7ec552fc0bd742dc3e
CTCCTACAGGGGAGGCAGCAGTGGGAATATTGCACAATGGGCGCAAGCGATACGAAAATGCCGCGTGTATGAAGAAGGCCTTCGGGTTCAAAGTATGGCGGGGAGGAAGGGGTAAAGTTAATACCTTTGCTCATTGACGTTACCCGCAGAAAGCGCCGGCTAACTCCGTGCCAGCAGCCGCGCGGTAATACAGAGATTACTGGCGTTAATCGGAATTACTGGGCGTAAAGCGCACGCAGGCAGTTTGTTAAGTCAGGTCTTAGAAATCCCCGGAATCAGCCTGGGAACTGCATCTGATACTGGCAAGCTTGAGTCTCGTAGAGGGTGGGATCCAGATCGTAGCGGTGAAATAGAGAGATCTGGAGGAATACCGGTGGCGAAAGGCGGCCCCTGGACGAAGACGGCGCTCAGGTGCGAAAGCGTGGGGAGCAAACGGGATTACCTGGTAGTCACGCCGTAAACGATGTCGGCGGAGGTTGTGCCCTTAGGCGTGGCTTCCCGGGACTAACGCGTTAAAGTCGACCGCCTGGGAATACGGCGCAAGGTTAGAAACTCAAATGAATTGACAGGGGCCCGCAAGCGGTGGGCATGTGGTTTAATTCCGTGCAGCGCGAAGAACCTTACCTGGTCTTGACATCCACGGAAGTTTTCAGAGATGAGAATGTGCCGGGAACCGTGAGACAGGTGCTGCATGGCTGTCGTCAGCTCGTGTTGTGAAAGTGTTGGGTTAAGTCCGCAACGAGCGCAGCCCTTATCGCTTTGTTGCCAGCGGTCGGCCGGGAACTCAAGGAGACTGCCAGTGATAAACTGGAGGAAGGTGGGGATGACGTCAAGTCATCATGGCCCCTTACGACCAGGGCTACCGTACCACAATGGCGCATACAAAGAGAAGCGACCTCGCGGAAACGGACCTCATAAAGTGCGTCGTAGTCCCGGATGGAGTCTGCAACTCGACTCCATGAAGTCGGAATCTTCAGTAATCGTGGATGCCACGGTGAATACGTTGGGCGCTAACACACCGCCCGTACACCATCAGGAGTGGGTTACGCAAAAGAAGTAGGTAGCTTAATAACCTTCGGGAGGGCGCTTACCGCGTGATTCATGACTGGGGTGAAGTCGTAACAAGGTAACCGGAAGATAGAGCGCTTGACGAGCAGAAGTAGAGAGGTTAACACAAAGAGCCTGGAAACAGCTTTTCTTCAGCAAGCAATACGTAAAAAAAAAGA
+
()/-+&0,3-+))08438833*.,%,()/510,..,:1-2.-*047*//'*%+&*()&))5922/0/535-/)&*+)5/99:9.50%%$0*&%'&&''&(,,*',+.1.,,&&*9,*),1,++1/-23-/33.130*11/4./90./-+-.((*)000:/0/5/.11,,.18/14)343)+('%()+113:/-.(%0(%%&(/..0)4(''%,$%)('+'.7;996581,030./-/)*53%3.4),/1.)-12&+(*%**&&-30.-71*'($$())&./,.123120/0+**+(/01288845/('&%()23201*+-)%+.)))/)()0*)(%$##$&+,14.,*'%($&'%)(%12;:-++&('%%)'&)-+0,-+0()&&*).5.+)2646*(&'&%*%($&')%+'((-%&&'')%1)*0*'&+-0*/(92-4,,.3.298/615+-/452342/..-//93+'''+()*,-,(),(&('&(0,../62213+)*+)((..0.-,),6.62-1/1,69586331*&'').--++--)(-.1&%+23/1-%%/,$&'+(+(/&-/,)1.&$%%()*.8863(*/300074;91*2()#&')),')%))-2(*,-.-0--801:998:6686980-./5/6,/8;/2/+()*-,,()')%&'()*,0.+-(*-0-5455898:8/..-.3::;;:8343(*,-569-4-)**),)%+*-/0:.8088.301&)+22.+-/131/28-0/./2%&'-++.7003/,0/4.4*/./-47-1.-2-**,('/2899:-/...425(,.20+*,,1,6208;8686787552+,13597+,.3312))(((*-.635872,(*&&(()&&&00-*3,))*+,578+%'')*(+866113(3.''+(%*-+1898)(4;8*,12785.*-./.5*.++''*(+--,-/,..//.-3741/0/02..0&1*500(-+((*29565:9965131)*)(++.546:40+$'&0('(&(*,.-1:465.,-'0/2+&&%(,-()*/1..8'*$)(22*&,,(.-1//././.5+&(-.5-5/-6.&(/+,3/5//66''(+,364/.../21001))+11..2426::88.5//752(5)9124421/,+&%#&'+(',-,'(()**'(&%&,+2*-*.007((((*'(*))*()1&0/9;.2784--/-3,/296140*),+,580.+%%
@483e9b64-6ccc-4921-95f7-be0c5c9a2318 ch=394 read=67439 start_time=2019-12-13T15:02:25Z barcode=BC01 runid=2c9cf7bc05858273f10e7d7ec552fc0bd742dc3e
CCGGTTACCTTGTTGACTTCACCCCAATCGCTGACCCTACCTTCGGCCGCTGCCTCGCGGTTAGCTCACGGACTTCGGTGCCAACTCTCATGGTGTGACGGGCGGTGTGTACAAGACCGGGAACGTATTCACCGCATTCTGATTCGCGATTACTAGTAACTCCAGCTTCATGTGGGCGAACAGCCTACAATCGAACTGAGACTGGTTTGGCTCCACCTCACGGTATTGCATCTCTGTACCAGCCATTGTAGCACGTGTGTAGCCCTACATAAGGGGGGGCATGATGATTTGACGTCATCCCCTTATACCGGGCGCTTAGGCGGTCTCATCAGAGTCCTCAATAATGGTGGTAACTAACGACAAGGGGTTGCGCTCGTTGCGGGACTTAACCAACATCTCACGACACGAGCTGACGACAACCATGCACCACCTGTCACCTTGTCCCCGAAGGAATTTCCTCGATTAAAGAGTAATGCAAGGGATCGCGAAGTGTAGGTAGGTTCTTCGCGTTGCTTCGGGTAAACCACATGCTCCGCTACTTGTGCGGGTCCCCGTCAATTCCTTTGAGTTTAATCTTGCGACCGTACTCCCCAGGCGGAATACTTAATGCGTTAGCGGCGGTACGGAGGTGTTGAAACCCCCACACCTAGTATTCATCGTTTACGTGGACTACCAGAATTATCTAATCCTGTTTGCTCCCCACGCTTTCGAGCCTCAGCGTCAGTTACAGTCCAGAGAGTCGCCTTCGCCACTGGTGTTCTTCCTAAATCTCTACGCATTTCACCGCTACACTAGAATTCCGCTCTCTCTCCTGCACTCTAGATAACCGGTTTGGAATGCAGCACCCAGTTGAGCCCGGGTATTTCACATCCCGCCAATCATCCGCCTACGCTCCTTTACGCCCAGTGAAATCCGGATAACGCTCGCCACCTACGTATTACCGCGCGGCTGCTGTGGCACGTGGTTAGCCGTGTCCTCCTTGGGTGCCGTCATTATCTTCCCCAAAGACAGAGCTTTACGATCGAAAACCTTCATCACTCACGCGGCATTTGCTGCATCAGGGTTTCCCATTGTGCAATATTCCCCGCTGCCTCCGTGAGGAG
+
87122924:69(/,'(08::91:;,/.45211112:-&*,9-;8/227122178,,***'))')334557:6779+.$+')/18/..-0068640*)(--7877833332/5/6,.14,/4-2.,014;8.294*'+,*5657976732260230()*,662,(+)150220)'-/()$&'*(,00456</6+./-,)+),/*')+,6-30.1+(-5/.-,/)*$'%%''*,./025388304737;2++,+*01102*)*+.8.&'*)(/1.14770.437.---+4:901245,-,+0*'&(&''(&(,&+'*--,/8))*+)--)+,++,.33:76-.'((+,*/&2+3:677942(1.+*42,2700/24551;120;75.7-5+,)*+,-.164,.124670+3214037575&59681/.2304:256786160/08870-,..-*+.6369:84(1(21*()../+.)),),6,**(&''(/,-13,12-1*8.;5652/8/6.',9/:/-')*448:00137719,&',()/3/3351840.773.4;8:9:956;1.,02.),*0.6;+37779*.-/01;;5,079640.+***'/4178-7,)),1-2(10)*'((+-//2426;:6:98+(,,,71/0:66<:698816.((+),98865582--,2234588;886.)'..).//46-'*&'-5.121+-.*,+.0..1'++2563629,+*+%()*./:;5<656<7::9:556;97-8,&&)''(75-+,1467;;3234+,6+.1532,%'+),'$'-+-,)))*)*-3/104)+,4/.*-/&51;94.2--30',+&-.+.*-4136030,2,+&(()))*,/16,$%#((,.289602/..98959.,74.0305*'$''24-,/688798;9889:9;<326**.//.-;//6230.162434/0(+-*%(-.03,4,-.3*+2(-3-.'&)(-)*%&)+.//18110406:9-84,-76-,)200:8.-//.1008:0.//1:9:;556.'))+/46%22&&,,)+,-.,18409,23,&*(')$(0,-.9.9:8*%''(*2,1+($%$3()+
@20bef633-514e-42a1-a1b5-77513c9dc0f9 ch=409 read=69395 start_time=2019-12-13T15:02:24Z barcode=BC01 runid=2c9cf7bc05858273f10e7d7ec552fc0bd742dc3e
TTGTTGCTAAGTTCAGTTACGTATTGCTGGTGCTGAAAGTTGTCGGTGTCTTTGTGTTAACCTGCGCCTGTCGCTCTATCTACGGTTACCTTGTTACGACTTCACCCCAATCATGACCTACCTTCGGCCGCTGCCTCCTTGCGGTTAGCTCACGGACTTCGAGGTATTGCCAACTCTCATGGTGTGACGGGCGGTGTGTACAGAACCGGGAACGTATTCACCGCGACATTCTGATTCGCGATTACTGGTAACTCCAGCTTCTGTAGGCGAGTTTCAGCCTACAATCGAACTGAACTGGTTTTAAAGTTTGGCTCCACCTCACGGTATTGCATCTCTCTGTACCAGCCATTGTAGCACGTGTGTAGCCTATACATAAGGGGCATGATGATTTGACGTCATCCCACCTTCCTCCTGGTTAACAGGCAGTCTCATAGAGTCCAACAATGGTAGTAACTAACGATAGGTTGCGCTCGTTGCGGGACTTAACGGCATCTCACGACACGAGCTGACGACAACCATGCACCACCTGTCACCTTGTCCCCGAAGGATTTCCTCGATTAGAGTAATGCAAAGGGATGTCAAAGTGTGGTAAGGTTCTTCGCGTTGCTTCGGGTAAACCACATGCTCCGCTACTTGTGCGGGTCCCGTCAATTCCTTTGAGTTTAATCTTACGACCGTACTCCCAGGCGGAATACCCAATGCGTTAGCGGCGGCACGGAGGTGTTGAAACCCCACCTAGTATTCATCGTTTGCGGCGTGGACTACCAGGGTATCTAATCCTGTTTGCTCCCGCGCTTGAGCCTCAGCGTCAGTTACAGTCCAGAGAACCTTCGCCACTGGTGTTCTTCTAATCTCTACGCATTTCACCGTTACACTAGAATTCCACTCTCCTCTCCTGCACTCTAGATAACCAGTTTGGAATGCAGCACCAGAAGTTGAGCCGGGTAATTTCACATCCCATAATCATCCGCCTACGCTCCCTTTACGCCCAGTAAAATCCGGATAACGCTCGCCACCTACGTATTACCGCGGCTGCTGGCGTAGTTAGCCGTGGCTTCCCCTCAGCAGATTTGCCGTCATTATCTTCCTGAACAGAGCTTTTGATCCAGCCTTCATCACTCACGCGGCGTTGCTGCATCAGGGTTTCCCCATTGTGCCAATATTCCCCACGCCTCCCGGTAGGAG
+
-11-1*+,'%*,+4+-5---76-6,,-<<:;668,/5,+.60/-3--,530::).).+/)/,((*++)*+,-4551*.0-($',(3:,.3/6//3(*+-79</.-89,1,-.3,++3.,-078980.0,'))((*(,.3944218100464++282235,,&*(+&&%(26/5-,,..(1168888942510620,+((,10(+(/,)16/4-)//8:50/-*()-4532-,,,51/00/-5-,,4..%'-0/1/,,/18623)+-0,((+1;:-(,0+&(-.8442698/*(/-68*9<<.09*-/;2)12556//31--/.40-))*+311310.2367:31033081,+(&((+,23655225:,0342660(2.1+568222.+09+1.54446+68,'1159762361*4251)0,+36667646'()+,./0(6,,31/,,)&()1)()60/.'$$(*-5-/--602382229/2413/(+%'()**0/.0124572*****(''$)2/6;5964246037260/%'*+,*+.-.(&'%)''*77-.,)&$*$'&&%$(.*/170)-5726453-,)(*,/-0.///4087496112/2-.139-3./0;097---.0/017//.(((&(,13/340073+,/77352)'00,,,3;806/-(-$,-163,/).+151,38945140)/+(,**))).2.//094-8//.(2$')))+('*1+,85(&++)%1799<9681/05.)**8*++2*47302427:935354270/**./<5,,)07+%/+2/524368,5&')0/:',+:1206/6**).'').35<:8:;46779555:7522**6111655858515:556;-9-',+-/0)'-)1,-%*+.01634399//1'(,),4354/'56/617:/01579:642).('$(()0./0,2/(2/*&).3/.-.+,02,&+(3-70121-2745957.8.'((%$+*+0*&(-*054*--6/85578/546382,/+'(++'(%/'-/+,-6.11:-:))')(/6.+*00-6/41469-,*)+'&*(+,*12),669964943387.-&&&--/)''(,*(&'(-2',(.34;3676+152.0,.07444;45511224/6:4/;.285.(..&)(.'+)12:-:57+%(%(((,3+-(',/,)'
@965ab3d7-85fc-44d7-ad29-0a6e5bad1196 ch=66 read=128901 start_time=2019-12-13T15:02:34Z barcode=BC01 runid=2c9cf7bc05858273f10e7d7ec552fc0bd742dc3e
CCTTGTTGACTTCACCCCAATCATCAATCCCGCATGGAATGGCTCCTTCCCCAGCGCGGTTAGGCCACCGGCTTCGGGTGTTATCAGCTCTCGTGACGGGCGGTGTGTACAAGGCCGGGAACGTATTCGCCGCGACATGCTGATTCGCGATTACTAGCGATTCCAACATGTAGTCGAGTTGCAGACCTGATCCAGACTGAAGAATGGTTTTGTAGGTTTTTTGCTTCACCTCGCGGCTTCCTTCCCCTGCACCATCCATTTAGCACGTGTAGCCAGGTCATAAGGGCATGATGATTTGACAATCATCCCCGCCTTCCTCCAGCTTGTCACTGGCAGTCTCGCTAAGTCTAACTTAATGATGGTAACTAACGATAAGGGTTGCGCTCGTTGCAGGACAACAACATCTCACGACACGGAGGCGGCGACAACCATGCACCACCTATCTCATATAGCTATCTCTCCATCTCTGGAGCCTTTATGAGTATGTCAAGACCTGGTAAGGTTCTTCGCGTTGCATCGAATTAAACCACATGCTCCACCGCTTGTATTGCGGCCCCATCAATTCATTTGAGTTTTAACCTTGCGGCCGTACTCCCCAGGCGGTCGACTTAACGCGTTAGCTCCGGAAGCCACGCCTCAGGGCGCAACCTCAAGTCGACATCGTTTACGGCGTGGACTACCAGGGCATCTAATCCTGTTTGCTCCCCACGCTTTCCGCACCTGAGCGTCAGTCTTCGTCGGGGCCGCCTTCGCCACCGGTATTCCTCCAGATCTCTGCGCATTTCACCGCTACACCTGGAGATTCTACCCCCCCCTCTGCAGGACTCAAGCTTGCCGGTATCGGATGCAGTTCCCAGGTTGGGCCGAGGTTCCGCATCGGCTTAACAAACCGCCTGCGTGCGCTACACGCCCAGTAATTCCGATTAACGCTTGCACCCTCCGTATTACCGCGGCTGCTGGCACGAGTTAGCCAGTGCTTCTTCTGGGTAACGTCAATGAGCAAAGGTGTTAACTTTACTCCCTTCCTCCCCGCTGAAGTGCACAGCCAGAAGGCCTTCTTCATACACGCGGCATGGCTGCATCAGGCTGCGCCCATTTGTGCAATATTCCCCACTGCTGCCTCCCGTAGG
+
%'++$.)$$&*/*+-77,.-01353550+:0%*+0-0+*&+322376,82/&$$%%+*.//,298,+3,-3-/30+6*((1*-.0-,/-1/0)3,.*'38659421.0.357,755+3(**34967:3%.0+/.1.33368879:9-111/9000)25759/-()%&'*0//.11.+44;17673.(&&--1(((+&$%+&&)++1/888&$%%+1.07:;0-//9/36:02'+*0-.5*&(*).*,**)(+,+299435)%&&)))*('$%('(+)//.20++-)(%('(+000:4-+-&'(*6-;3.((/:679821-,,-.2*,,%+21811043./+-..1*.2,-()()/../1879857545:775-3)+10/6.124-/.,0(($102&-'.+1/34660)+-&/-/*/&',,+//3/4335;0-%,)18246/*0,***.*))022599/..3/153,.),1-/4/0:.+-,)&*+9675-,,/3:,(/01/*.+579<:5810311142&&.2/6;84;,0.0466540.-*+-/,.'2(&%&'(13,+++.2074+-34)'**454*80,4,+*5.8.*6,1,4:9-.157/002//)(%##&(+),//,.1/(0+-)'+2+-.0654-07+*&+13066700.246-2/0163:2-,.-,/15;554,0/.+//+,.1.-1-10.//9,*/0300*',,).5/,'%'#)(+,.13052)*,15;:687&.*)-30383:868:48353116,.*)/)**0-,+*,(-'().7:5036-22(1,47256)'(--42/5273846/,/0(0())*.10-.$&&(&.*''+())(+)+((&((5(3*')1235.*/*%$()-.*&&)3-)(%()(7,73556;/8941111/.(')&)+/0094**,--7;53/.2,+2*(**(#&',2005:,032;447/2110-,,..4,+-'$0/6000,&+*+/3<37;0,,(++1:535600/..25/1'-'-%-+++()-($)*/92/99..-782*/2-'&**))#%&%)-((-++1.:4:55.,$&&*%+)./73344644/+)*+)2-(()*/82.%)1.*,)*(-,.83838++.0./0*),+-8/-2(4-
@ca30e86f-7653-4c85-9d6f-4ead65a47813 ch=275 read=99230 start_time=2019-12-13T15:02:44Z barcode=BC01 runid=2c9cf7bc05858273f10e7d7ec552fc0bd742dc3e
CTCCTACGGGAGGCAGCAGTGGGAATATTGCACAATGGGCGCAAGCCTGATGCAGCCATGCGCGTGTATGAAGAAAGGCCTTCCGGGTTATCAAAAGTACTTTCAGCGGGGAGGAAGGGGAGTAAGTTAATACCTTTGCTCATTGACGTTACCCGCAGAAAAACTTACCAGCTAACTCCGTGCCAGCAGCCCGCGTACAGAGGTGCAAGCGTTAATCGGAATTACTGGGCGTAAAGCGCGCAGCGGTTTAAGTCAGTGTGAAATCGGGCTCAACAGAACTGCATCGATACTGGCAGCTTGAGTCTCGTAAGAGGGTAGAATTCCAGGTGTAGCGGTGAAATAGCATGCGAGATCTGGAGGAATACCGGTGGCGAAGGCGGCCCCTGGACGAACTGACGCTCAGGTGCAGCGGTAAGCAGAACAAACAGGATTAAGATGCCTGGTAGTCACGCCGTAAACGATATCGACGGAGGTTGTGCGCCGGGCGTGGCTTCCGGAGCTAACGCGTTAAAGTCGACCGCCTGAAATTACAGCCGCAGGTTAAAACTCAAATGAATTGACGAGGGGGTACACAAGCGGTGTAATGGTTTAATTCGATGCAACGCGAAGAATTGCCTGGTCTTGACATCCACGGAAGTTTTTTCAGAATGAGAGTAATGCCTTCGGAACCGTGAGACAGGTGCTGCATGGCTGTCGTCAGCTCGTGTTGTGAAATGTTGGGTTAAGTCCGCAACGAGCGCAACCCTTATCCTTTGTTGCCAGCGGTCCGGCCGGGAACTCAAGGGGACTGCCAGTGATAAACTGGAGGAAGGTGGGGATGACGTCAAGTCATCATGGCCCTTGACCAGGGGCTACGTGCTACAATGAAATACAAAACGCGACCTCGCGAACAAGCGGACCTCATAAGGATGCGTCGTAGTCGGATTGGAGTCTGCAACTCGACTCCATGAAGTCAAAGTCGCTATTAATCGTGGATCAGAATGCCACGGTGAATACGTTCCGGGCCTTCCGCACCGCCCGTCACACCATGGAATTAGTTGCAAAAGAAGTAGGTAAGCTTAACCTTCGGGGCGCTTACCACTTTGTGATTCATGACTGGGGGGTGAGATCGTAACAAGGTAACCGG
+
./30-.214**,.,-34-16/++'-+(/+,,/34;877-+((+0%211/23335-3541-0),074444433&)++*00839/)/8+6+&)#*13*(+,,.:60+/,*/5,(,/353.0)&*+.2++.1.,,10+22/282,3.,,51140193+.,-.446,'&&%'*&''&.-.//1,.4753*/+.5.,'(&%$('.)),*/25925/001002&',&1-./59;77454<7,-*,&)&'((,08/0//23%%&'$',3**-'0477,0&)$'*63966550.,..2,:+((((,)+,-+448709)(&++(..)*&+&%$*033---/02:63070-#()*.,-+',.-68;1/5/263699391/('(,),+43,754+'/947.-244455288;/1686,*)(()**-(+*)&*--4'-/-1,-1-)')2%4825955346,.089829<62/.-+*.+0338/43056657+.('0+,+*1,*/+1,0*))*/06/12*0*2.)*883394021.*)/++-./)..,(+,).-/1;:.165326,+0-3/4330&..,,(&%,+-.+.2-((&%%$'07082365;54343;;9:33*+0')&$#$,0.045417///678,+,0/,.,06::;*/%*&/(*-%&%'''(+48679,404:;8:6,+31/55788/-++,.696601*)-./0357883;222//7--7<597-9.7014/(*-,0&%342444271,3122')4++8.-450/1/9762925-4;2,1/430,(47+567390*.0/320-&-/03001-4-//*/57.0236777,&),-67724,,-0(%%'(/,%,55+)')*(015873922*%&%#&')0)'&&$+,45582+++)&.0*005326786-6/'(%)&)+,;8:9658&1%4*.**)*/.00//334-/3-4((*205,+(&)'$&&)*-+(+.--.*,-1/01&&+0+*/&&*+111/--&*)+03+(.*2(')(%%(*/**3,,,64010126759,/-/(-.6073:1(%(%&)%+++/*((,2343:::829;7.3.4--6/&,,--),0308/.01443334.($'(&,')5363+228+20497-1/
@5479c44a-e34c-4696-9b47-283526da923a ch=297 read=167985 start_time=2019-12-13T15:02:42Z barcode=BC01 runid=2c9cf7bc05858273f10e7d7ec552fc0bd742dc3e
CCAGTTTACCTTGTTGCGACTTCACCCAATCATCAGTCCCACGTAGATAATCCTTCGCGCGGTTAGGCCACCGGCTTCGGGTGTTATCAGCTCTCGTGGTGTGACGGGCGGTGTGTAAAGGCCGGGGCAATGATCACCGCGACATGCTGATTCGCGATTACTGGCCGATTCCAGCTTCATGTAGTCGAGTTGCAGACTACAATCCAGACTGAGAATGGTTTTATAGGTTTTGCTTCACCTCTGGCTTCCTTCCCTCTGCACCATCCATTGTAGCACGTGTGTAGCCCCGGAGTCGCCAAGGGGGGGCATGATGGTTGACGTCATCCCCGCCACTCCAGCTTATCGCAGCAGTCTCGCTGAGTCCCCAGCCAATGATGGTAACTAACGATAGGGTTGCGCTCGTTGCGGGACAACAACATCTCGACACAGGCTGGCGGCAACCATACCACCTGCTTATCTCCTTATGGCTATCTCTCCATCTCTGGGCCTTTATGAGTATGTCAAGAGATTATAGTAAGGTTCTTCGCGTTACTTCGAAGATTAAACCACATGCTCCCACCGCTTGTGCGACCCCGTCAATTCCTTTGAGTTTCATTTCTGCGGGCAATGCTACTCAGGCAGGTACTTATTGCGTTAACTGCAGCACTGGAACTTTGACATCCAGCTTAGGTACTCATCGTTTTACGGCGTGGACTGCACAGAATTATCCTAATCCTGTTGCTCCCCGCGCTTTCCGGGATGAGCGTCAGTTGCAGGCCAGATCGTCGCCTTCGCCACTGAATTGTTCCTCCGTATATCTACGCATTTCACCGCTACGCATGGGATTCCACGATCCTCCTGCTCTAAAAGCTGCCTGGTTTCACATGGCTTGCTGGAAGTTAAACTGGGCTTTCCCCACAGACCCTTGCTGCCGCCTGCTCCCTCTTTACGCCCAATGAATTCCGGATAGCACTTGCCGCCTACGTATTACGCGGCTGCTGGCGCAGTTGGCGTGGCTTTCAATAAATTGCAAATCGCGGCTACCATTTCCTGTAGCCGCCGTTCTTCCAGCATAACGGAGTTTTACGATCCGAAACCTTCTCCCTTCGCGACGTTGCTCGGTCAGGGTTTCCCCATTGCCGAAAGATTCCCTACTGCTGCCTCTTACCGTAGAACCAATGCATCAGCACCAAACAGTACATGGCGTT
+
2-%-,5/*,01/,2.',-+.3++$%%''/-52/0')(+7((*%)%(,&)%*+'),,'(*+-7/8'),2+%**2-))**.5..-/:0/0/,.,,,,-:396221,3'+0-.5((($%(+***.,'*)&*&&(''/..23-/133357::;65/.).1208-/*)-))))-4/1,)+1-4/1154460*',/5*1).+3435/6-.0**044.++-//4-389.+-'2,452(%)042226,+%((')'&%(,+82--*))%*30687/71('&,,'*--/.+*+*2/0'-)*,,/*+).,+2656,/019431.*46*(*(,-0/62+**+.((+-('())('.,%)%*)%**)(+((')++*532*+%)&+.-,+0/62/+('+&0./)+&&%71./277714612.75553*,,+.-/1,,'(),.'(,-09005987-46()&+)&)/)))3,-.355&+&'*,433877,-,10',-.&'.0*&%#%&#&)),./1-.0'+'%%%%%')'&0+5)64;88;7121/4-/242'%+&,/.5;8:<22(0$&*/6.)0.*+-+,,+*+$)+/)')*''(./%%'$%%1,:7/+05+*'&(+1/7445/3.-.02,.42++'))+1,+07-.,2140377.*--*64.,)*--69215+07-,)*++&((+,3487;93538.))++)&'&,+14--(%)(-+01404()04/27/*0+(+,916.%(&(&',-'198-&%$.2337,1/;.0+-2/7/23::688788.:757:'())))/++9:,4/23)..-.566453605:8-)+.-1+('$&#%%&&'+7+(&)*..0''-*'''&'+*++*$&'*+'&',*5,-%$&-'('*)'+10+%$*)8/9242/*52/9)*',+(*,-.04'))&(*),--.*)''&-,(&*,82,-,11,*1,)'&.,4-0.2.)#%$'++)40).&'%)())1-*,/0-7.-,./23+*)%')*(,10317+,2/)*3,*+)'&&)+/1++$%'*(-.23',7301+)&'*-7,0:1091*/,(&&((*+).%''(,1,'&(%'0-&&-+*2,1()*35+2)+&)*35/8///99/2./,3313;*182+&*-)'((,-,'**2-0))$'(')'(,-*))(&('(*/-(,**302,(&(+**+$.(2254''0+,$)&%($##
@bd0658c5-d0d2-442d-8a93-8e67b6b19e23 ch=468 read=88049 start_time=2019-12-13T15:02:54Z barcode=BC01 runid=2c9cf7bc05858273f10e7d7ec552fc0bd742dc3e
CTCCTGCAGGAGGCAGCAGTAGAGATTTTCGGCAATGGGGAAACCCTGACCGAGCAGCATACCGCGTGAAGAAGGTTTTCCGGATTGTAAACTTCTGTTATAAAGGAAGAACAGCGGCTACAGGAAATGAGTAGCCGGTGACTGATGCTATTAAGAAAGCCACGGCTAACTTCACGTGCCTAGCCGCTGATGTTAATGCGTAGGTGTAAGCGTTATCGGAATTATTGGGCGTAAAGAGGGGCAGGCGGCAGCGGGGTCTGTGGTGAAAGCCTGAAGCTGGTAGGCATAGAAACCAGGCAGCTGGAGTGCAGGAGAGGGATCGTGGAATTCCATGGCGGTGAGAATGCGTAGATATGGAGAAGATTTACACCAGTGGCGAAGGCGACGATCTGGCCTGCAATATCAGTCGAAAGCGTGGGGACAAATAGGATTAGATACCCTAGTAGTCCACGCCGTAAACGATGAGTACTAAGTGTTGGATAATGAAGTTCAGTGCCGCAGTTAACGCAATAGGTACTCCGCCTGAGTGAGTACGTTCGCAAAGAATGAAACTCAAAGGATTGACGGGGGCCCGCACAAGCGTGGGCGTATGGTTAATTCCCAAATGCTTGCAAGGAACCTTACCGAGTCTTGACATACTCATAAAGGCTCTCCAGGATGGAGATGGCTATATGAGATACAGGTGGTGCATGGTTGTCGTCAGCTCGTGTCGTGGGATGTTGGGTTAAGTCCTGGGCGCAGCCCTTATCGTTAGTTACCATCATTAAGTTGGGACTCTGGCAGGACTGCCGGTGACAAGGCTACAGGAGGGCGAAGGGATGACGTCAAATCATCATACACTTATGACCTGGGCTACACACGTGCTACAATGGATGGTGCAGAGGAAGCGAAGCCCAATTGAAGCAAAGGCCCATAAAACCATTCTCAGTTCGGATTGTAGTCTTTCCAGCTCGACTTCTGTGAAGTTGGAATCGCGTAATCACTTGAATCTTGGCATGTCGCGGTGAATGATACGTTTCTCGGGCCTTGTACACCGCCATCCACCACGAGAGTTAATGCTTGCAGAAGCCAGTGGCTAACCGCAAGGAAGGGCTATCTAAGTGGGATTGATGATTGGGGGGTGAAGTCGTAACAAGGTAACCGGAAGATAGAGCGACGAGCCGTGGAGTTAACACAAAGACACCGACAACTTTCTTCCAGCACCAGCAATACCGTAGCCGCA
+
-/20.%-&,-'*.+&,,',,+(%&*(8;73/9-./-031)(-+06,,+01331476#7%'(),(((&%&-'),*.,70)-'1)/4023393104//,00--2.()()//175*.,*0--+-)1-,1+((&%%%(,,'+,($%#%$'#&(&.02)(.*&,08.-.+*)0)'(/'*.01,1+%%%(),,')((%&%*&)'1+,+,.+.&)+(*+1-)(,),30.2'+'((&$%&'()'%--()*$0-,,94-35)48/.--./+3/-+0)*550'%'$%&$%('(*.)+)*).-+-.770)**('*&(()-)/1-.++2/,,9681++*2-99-0-&&),+*'%%*'+,720.30/.*(()'%)$%(&&')/,+,/+2,),+)),-120111066674110'#$')0156$''''*(.)+.)&-167+,1.+8*.(0038:**)$*),,./+.-06013<:1/*,,,-.-44794899;9:7-$%%%(*'*-*)/2,.)##%&.0.,--2363-&((*+033/1+*(&(,%&*+-/53;4../0))(,*/*73004'0+''&+..//.2:9,41('('*(&'&(')+/0/0.)+129+0-7++'-13,+,1,+-)')('%'**2)4*))'(,,-*+,120221(*'-,/4/**%+*%&++,/0-,-+/220/2133330/)0)/(.+6-3325+-48.13622+**.22:4260-'*/--0384530327)+4)&((%%#%$%(,&&)'**'*-/019003./433837118096..37603-(&-/44,,)'&**+)**%''&%'$('(&+/0/*(*+0,99864225;722051&&$+$$.*00045:7552231,)'%&&)$%((*.,-7;77/))*,42.10*/*+)+1%*)%%&,,+20)002+'%-,*)*&%-))049;33.**+*95.-0-)(),/'(-)&%&$('0*-,/,-,'-'.**0626294-'(')055-))+(((43,)((,,-..77%&+++,18.**,'(&&)'(,-%3464+1''&()-5)/.%+.**/*(*),+(*0+&%*$$$$$,)(/*(.,$-/.,.'(&*((,,2)1+/(*+-,.21.+%)+,7.,3**+*+*-.)-289.,),*'*.5676733+3-2;3:73+.+,*/,--*,&&%$.10.0(+#')-,**))/3*+),,08/932-)/5*+,.,'')..2,+)*../(,,*&(&)$%%%
@9d4a5aab-ffca-40cc-a100-bf80d1772fbb ch=269 read=94539 start_time=2019-12-13T15:02:55Z barcode=BC01 runid=2c9cf7bc05858273f10e7d7ec552fc0bd742dc3e
CCGGTTACCTTGTTTTACGGCTTTACTTTGTGCAATCGCTGACCCTACCTTCGGCCGCTGCCTCCTTGCAGTTAGCTCACGGACTTCGGGTATTGCCAACTCTCACGCTGGTGTGACGGGCGGGGTGTGTACAAGACCGGAACGTAATTCACCGCGACATTCTGATTCATGATTACTAGTAACTCCAGCTTCATGTAGGCGAAGTTCAGCCTACAATCCGAACTGGAACTGGTTTTAAGTTTGGCTCCACCTCACGGTATTTTGCATCTCTCTGTACCAGCCATTTAGCCAGCACGTGTGTATTACACATAAGGGGCATGATGATTTGCGACGTCATCCCCACCTTCCTCCCTAGTTAACCCAGGCAGTCTCGCTTCGTCCCTCAACTTAATGGTAGTAACTAACGACAGGGGTTGCGCTCGTTGCGGGACTTAATGACATCTCACGACACGAGCTGACGACAACCGGCTGCACCTGTCTGCTTCCCCGAAGGAATTTCATAAGTGGAAGTAATGCAAAGGGATGTCAAAGTGTAGGTAAGGTTCTTCGCGTTGCTTCGAATTAAACCACGTGCTCCGCTACTTGGTAGGGTCCCCGTCAATTCCTTTGAGTTTTAATCTTGCGACCGTACTCCCCAGGCGGAATACTTAATGCGTTAGCGGCAGCGGCACGGAAGTGTTGAAACCCCGCACCTAGTATTCATCGTTTACGGCGTACCAGAATTATCAATCCTGTTGCTCCCCACGCTTTCGAGCCTCAGCGTCAGTTACAGTCCAGAGTCGCCTTCGCGCCACTGGTGTTCTTCCTAATCTCTACGCATTTCACCGCACTAGAGATTCCTCTCCTCTCCTGCACTCCTGAATGGCTTCAGTTTGGAATGCCTTTGCCGGAATTTGAGCCCGGAGTATTTCACATCCCACTTAATCATCCGCCTACGCTCACTTTACGCCCAGTAAATCGGATAACCTTTCGCCACCTACGTATTACCGCGGCTGCTGTACGTAGTTAGCCGTGGCTTCCTCCTTGGGTACCGTCATTATCTTCCCCAAAGAACCAGGCTACGCGATCCGGCAACCTTCATCACTCACGCGGCGTTGCTGCATCCAAGGTTTCCCATTTTGTGCGGCTTCTTCCCCACTGCTGCCTCCCGTAG
+
3*+*)3-.4450/,)'%()%**+.,+18-%-$&)-44222001;.-/9;::;364918948942$$'&*&002,/03439/://080'0,/$0,,4.4)**,*-%,&),/.-,-+))+1-/(/5/--021000'(+1,-.-70030+1-14594557:57:1+--133323.5-)(**,201/-/.++.0756884/153**()-:**,0,1216;80)).5666'/+4-3,4:;,9:,59-/91228//6+/.6383.10.&$%&*,-0/.1495563058249)'&&$&',+/210/,*(%$&&(&,,11+25,5651132.71)%%**4//1175553+-58:/4+,9+)&//6/'/&'(0698633*+%(0.0-0/6+*1,80.:+9+-/(+()15334952//'+25*-,&%)*,/64:,//:.0/2-3)$$%%)*,./),/0234433---./519:576'*+.-0,,+((+-&&%$%&),)+,.+(%%--+,),''),('''&&)/.-.3+'-029979;23*,,-0204/0*3.:;9796.1,-0./186(&,--2::2<,-&/+5687013-,*(.*).&,(,6::4..559493/19:5-,386,(&()*/./0127*7.0-322+,145+-,(($%%$,*--3143//1.1,&**+2-',+)$%')02313:0520%$()320%*+.3;6--,-/:,()-1/(,*..1,.)/-/0++(*.0/).(%&*-22+(**()&'-.-35845-01)*./31701&6+,&%&')./1695<412+0803576/37757/8,+3//.-,/'00430;61050'('**.**')000.,,*.435477676/0.1,-.3;01,-/73,31;811,--,2)%'&$(&)*(((&$%++30,(/%(*-.83,*+,-/6+$)+.+5-007;:35<7610001$'.-,)//0/.+,-.+)**094:783,+,0.((-')*%()(,.-1),)'*.21-,&&%''--/.3..)',.*-45/12/4/2)-*)200-15555.70-/78389;026,)'+,+,+0-.*/*)**,1')*))01712/..;224/)1016:67/8-+),,*-2,-+1040'+*&'*,-,*..,.*'(&&.,/8:-%,,-.0/39,96-*756
@7a7a2f7f-902a-43ae-bc35-34c7e36aceb8 ch=22 read=148061 start_time=2019-12-13T15:02:53Z barcode=BC01 runid=2c9cf7bc05858273f10e7d7ec552fc0bd742dc3e
CTCCTACGGGAGGCAGCAGTAGGGAATTTTCGGCAATGGAAACCCTGACCGAGCAACGCCGCGTGAAGGAAGAAGGTTTTCAGTTGTAAACTTACTTCTGTTATAAGGAAGAACGGCGGCTACAGGAAATGGTAGCCAGTGACGGTGCCTGATAGAAAGCCACGGCTAACTACGTACTTAACAGCCGCGATATGCAGGTGGCAAGCGTTATCGGAATTATTGGGCGTAAAGGAGGGCAGGCGGCAGCAAGGGTTGAGAAAGCCTGAAGCAACTTCAGTAAGCCATAGAAACCAGGCCCAGCTAGAGTGCAGGAGAGGATCATTGGAATTCCATGTGTAGCGGTGAAATGCGTAGATATATGGAGGAACACCAGTGGCGAGAGCGACGATCTGGCCATGCAACTGACGCTTTCAGTCCCAGCGTAGGGAGCAAATAGGATTAAGATACCTAGTAGTCCACGCCAGCAAACGATAGGTACTAAGTGTTGGATGTGTCAAAGTTCAGTGCTGCAGTTAGCGCAATAAATACTCCGCCTGGGGTAGTACGTTCGCAAGGAGAAATGAAACTCAAAGGTGTTGGGGGGCCCCGCACAAGCGGTGGAGCATGTGGTTTAATTCGAGCAACGCGAAACCTGAGTCTTGAGCATATATAAAGGCTCAGAGATGGAGAGATGGCTATATGAGATACAGGTGGTGCATGGTTGTCGTCAGCTCGTGTCGTGAGATGTTGGGTTAAGTCCGCAACAGGCGCAACCCATATCGTTAGTTACCATCATTAAGTTGGGGACTCTAGCGAGACTGCCAGTGACAAGCTGGAGAGCCGAGGGATGACGTCGATCATCATGCCCTGCGTGACCTGGGCTACACACGTGCTACAATGGATGGTGCAGAGGAAGCCGAAGCCGCGAGGTGAAACAAAACCCATAAAACCATTCTCAGTTCGGATTGTAGTCTGCAACTCGACTACATGAAGTTGGAATCGCTAGTAATCGCGAATCAGCATGTCGCGGTGAATACGTTCTCGGGCCTTGTACACACCGCCAAATCGCACCACGAGAGTTGATAACACCGAAGCCGGTGGCTAACCTGGGAAGGAGCTGTCTAAGGTGCAGGATTGATGGTTAGGGTGAAGTCAACGGGGTAACCGG
+
)+0-(%*&363452.././7-..**.1797+/;65<87/)/,(1,,-.5641,..,.578/.111171313-..*/,0/*-&1(3'*',*'&&$&*3,3.5/./73-1/0)+.,--+)100.,&)(*((*-44.-.9,//0.6&31,,%$(,0-'+-*,05/-00..140213440*+&'$''-01..-*,(*$%$&)*-,-,7/643844526207/-503.((**3:-(*'.2//03840%*&)*//05*+%(*%-(-+1432/'''(-+0.0+'0*6(6835/,/7.1927.0(*),,..*-.//86::21.16234&7&+'/(2)/-+-..,*)*,+1/+'..(-1//../44415740240987:;45646-,+&%*+12--.//26583$(*-/9634*/%%+))**+-8+&'&&).)(,(')-278557:.7.2*-/9,:0,0./02441+-)*('&(-960-)+$+)*+469:260909151)-(.12955592.,..2-/.,./,-&)*1234789,*++141283/,.',,154677<5'**+*(-'()*,./98353/1+*%+%%%'),03*+3+'$%&()*,,-2-1/'+,.2./1-49.)4-7+)($)/(/))&+(&&%$$%')'''$$(.('()))(*'-.0.5(&%&()/5+*(',2(77777466478958*05008.--*+*.36.07677346574857720'((+1325&2--+/)+,14*,3(1*)+/.13737-%0*,-4-7---413:69987:75-4.,7;30200-)+,+%)0359680113,..+&-+4,)(&(+(+$)28377,+**+%*+/1,007(5.,')*).-*..,2-,+-0/..')*.+.2366;79;41/*+/563,..)(()%&),)-6241*0++).-)+*673-95(&'1;84:,8++*8.267:2924311388564//',+.*,24.0/1103-02426778322+/040..)+**75/.--)/*/4496;9/0844824:669&876.2,&''''('(&'-.%%''+,1072/.-,+++1,++*-(,'0*&))),114362-++(-*&&,*.*,1)+*//24201,./-)*++).+,*.+&1(%-7.83.2-,*+&($'('&)0+:)7
@9e182b5b-a58e-4192-a226-9d82b3c95bff ch=303 read=203810 start_time=2019-12-13T15:02:51Z barcode=BC01 runid=2c9cf7bc05858273f10e7d7ec552fc0bd742dc3e
CCGGTTACCTTGTTACGACTTCACCCCAGTGTGAATCACAAAGTGGTAAAGCGCCCTCCCGAGGGTTAAGCTACCGCTTCTTTTGCAACCCTCCCATGGTGTGACGGGCGGTGTACAAGGCCGGGAACGCGTATTCACCGTGGCATTCTGATCACGATTACCAGCGATTCCGACTTCATGGAGTCGAGTTGCGCCGAACTCAATCCGGACTACGGCGCACTTTGCCAAGGGTCCACTTTACGCTCGCAGGAGTCGCTTCTCTTTGCCAGTAATGCGCCATTTGCGTAAGCACGTGTGTAGCCCTGGTCGTAAGGGCCGCTGATGGCTGTGCCCGTCCTTCCTCCAGTTTCATCACTTTGGCGGTCTCCCTTTGAGTTCCCGGCCGGACCCGCTGGCAGCAAAGGGATAAGGGTTACGCTCGTTGGGACTTAACCCAACATTTCACAACACGAGCTGACGACAGCCATGCAGCACCTGTCTCACGGTTCCCGAAGGCACATTCTCATCTCTGAAAACTTCCGTGGATGTCAAGACCAGGTGGTTCTTCGCGTTGCATCGAATTCGCCACATGCTCCACCGCTTGTGCGGTTACGATCAATTCATTTTGAGTTTAACCCTTTGCAGCCCGGCGTACTCCCCAGGCGGTCGACGCGCGTTAGCTCCGGAAGCCACGCCTCGAGGCACAACCTCCAGTCGACATCGTTTACGGCGTGGGCTACCAGGGTATCTAATCCTGTTTGCTCCCCACGCTTTCGCACCTGAGCGTCAGTCTTCGTCCAGGGCCGCCTTCGCCACCGGTATTCCTCAGATCTCTACGTTTCACCGCTACGCCTGGAATTCTACCCCCTCTACGAGACTCAAAGCTTGCCGGTATCGGGTAGTTCCCAGGTTGGGCCCGGGAGTTCACATCTGGCAACAAACCGCCTGCGCGCTACACGCCAGTAATTCCGATTACTTTTACCCTCCATTATTACCGCGGCTGCTGGCGCGAAGATTAGCCGGTGCTTCTTCTGCGGGTAACGTCAATGAGCAAAGGTATTAACTGCTCCTTCCTCCCCGCTGAAAGTGCTTTACAACCCGAAGGCCTTCTTCATACACGCAGCATGGCTGCATCAGGCTTGCGCCCATTGTTACCAATATTCCCCACTGCTGCCTCCATAGAG
+
94263<01797/8.,-1%0081/70/),./*&(+656575;83/8.-:9*(./2:1,3/*+&+30114:'34.0-&*3/1796*/10'-.)',0(+118875537.088.0/-.2372*,1--:9684/,/236<4346-0-+)/081,,,.-(*,-0802;3233075440.0090,-1/,--2//+/*)((''')887:1;3.,121:744)(.-/++1/'%)'))'-1,2/%)*-*')*,,0&''(-&&(.)*.30311:,%)'$&*+0,+,12:-:4.)*-//2.-&**-,*&&(*,3,'(697',+*'*%'&&&)(&+%%#%%$$%%#"%')(2524/0-,.5)&&*,&()**())-2..0/7*.7+)*10417),)0+49+3+%%&(%&'*'--7,+/91/6*+,-+/*.0588130,4632535-53+/)25382--.47524.)+/1256768102725)4*////91212,-+-4:89;/''*--60)/.27.087:766-,,57*/5:8;9::;77217*.-338/,+(%*,2/7<767/8///897*)+&/&'+70//0.//+*).+%(&+&,()('+&$'('./3:8;8,453)..19<<.927+(11..*.-2*+%$%()0-388..078-2-%&(&%))1--/'(*1/*1/.6028232242/&%,(+%')++/,5'.)4423445897;9/0.:7887800.02;27630129107238645<4-4.013,*,,,2:70)+)20,,0-25770/8:972.+.&'012.1(+-+21139,/.&./.-6'-.4&'200104,2.,330)*3/4524/141/*))+20..05951+10%&)(+,88825.,-*+)+-.6466:.60%)0394/-+-0/019.6(&*+'$'4:,,**,012'./969;5:;9;;;:960))*&'')''&%(/.+26+---.2)'*02+),0,++6*7)*22/3:4/30//4816,+%(((*)%-'#$&''-7--.8.8<71(''.'*-2.-.1362111/59+.,+*+5.+)6&-10-15374/78/,063370*.)),,()+67.7-+*.01057<68;94/-)$'%&$)*+/.646799::78:734+120:9/.9-0--49/;/0/.99<3*,-****+++..$%(('(
