# Supplementary material for: De novo species identification using 16S rRNA gene nanopore sequencing
Source: PeerJ. 2020 Oct 21;8:e10029. doi: 10.7717/peerj.10029 (PMC7585375; doi:10.7717/peerj.10029)
Supplement: Supplemental Information 3 [file peerj-08-10029-s003.zip › pass_fastq_runid_2c9cf7bc05858273f10e7d7ec552fc0bd742dc3e_404.fastq]

@7dc571e3-f85c-41c0-a3b9-ab68140a99f5 ch=258 read=89029 start_time=2019-12-13T15:03:06Z barcode=BC01 runid=2c9cf7bc05858273f10e7d7ec552fc0bd742dc3e
CCGGTTACCTTGTTACGACTTACCCCAATCATCAATCCACCTTGGGCAGCTCCTTCCTTTGCGGTTAGGCCACCGGCTTCCGGGTGTTATCAACTCTCGTGGTGTGACGGGCGGTGTGTACAAGGCCGAGAACGTATTCACCGCGACATGCTGATTCGCGATTACTAGCGATTCAACTTCATGTAGTCGAGTTGCGGGCTACAATCCGAACTGAATGGTTTATGGGTTTTGCTTCACCTCGCGGCTTCCGCTTCCCTCACCATCCATTGCTAGCACGTGTAGGTCATAAGGGGCATGATGATTTGACGTCATCCCGCCTTCATCAACTACTGTCACTGGCAGTCTCGCTAAGTCCCCCAACTTAATGATGGTAACTAACGATAAGGGTTGCGCTCGTTGCGGGACTTAACCCAGCATCTCGACACGAGCTGACGACAACCATGCACCACCTGTATCTCATATAGCTATCTCTCATCTCTGGAGCCTTTATGAGTATGTCAAGACCTGGTAAAAGGTTCTTCGCGTTGCTTCGAATTAAACCACATGCTCCACCGCTTGTGCGGGCTTTAAATCAATTCAGCTTTGAGTTTCATTCTTGCGAACGCGTACTACTCAGGCGAATTACTTATTGCGTTAACTGCAGCACTGAACTTTGACATCAACACTTAGTACTCATCGTTTACGGCGTGGACTACTAGAATTATCTAATCTATTTGCTCCCCACGCTTTCAGGACTGAGCGTCAGTTGCAGGCCAGATCGTCGCCTTCGCCACTGGTGTTCACTCCATATATCTACGCATTTTACCGCTACACATGGATTCGATCACTCTCCTGCACTCTAGCTGCCTGGTTTCTATGGCTTGCGGAAGTTAAGCTTCAGGCTTTCCTCGTTCTTGCTGCCGCCTGCTCCCTCTTTACGCCCAATAATTCCGGATAACGCTTGCCACCTACGTATTACCGCGGCTGCTGGCGTAGTTAGCCGTGGCTTTCTAATAAAGTACCGTCCGCTCGGCTACCATTTCCTGTAGCCGCCGTTCTTCCTTTATAACAGAAGTTTACAATCCGAAAACCTTCTTCCTTCGCGGCGTTGCTCGGTCAGGAGTTTCCCCATTGCCGAAAATTCCCTACTGCTGCCTCCCGTAGG
+
1,//4:56646014-.12314.013)2/123961801/+0/5/*-&,-+-.//193371.)-0966,299://-.,),2,*6:90/.5224//+**+//79:762..03;;878310/1,3/(0*3,(&)+-./443<111<27533456964253/44224522/-...159,+1-022%-%')-386532-*)&)&(%')0720)(.0.*+.,)148;3-02;22891+.191039562/5/,/3..'+09/9*)*)++799:142'$%$&)&1,/2/(,+,,,-0,0493256///./5;501379:::2;7+/7986(/,('($$&0,,,-1.--,&12227658-''((399-./)*(0.2//.0206953451//0-),354957687967<034<:406-3*,(')&/1134/+,-/4550/.-')'*.136:786621/)*.+.03321.&1./17555655422.,15346411757:812/-,,-9788987656607118.++2/;9:;;9:809...94))/-/.<:981-/22344005-,)*'(*34-*,)&&#%''*,03681&%)-36..19<;124:--0/002/-*'(0**'%&*.*+48&&(*'))+-$,$'#%**0,//./*+-+.0681./5+*+9983,'-'*-.,.223334766279*,&002246,/0/01/,(*+-./32.2-,*+13-&(,+,,())*+863/(585340,,,,-.88/;//')))-,0166498688495265*-(.+--334)-04-&1125:86,525.6:;,/35..0/-*,,.*'*/*(&(*,%((+237777,1222578878:99:2;1,1.-(%%%')**($&(.-3+----,*893,9+-))'%$%&***-545;8:;7322/7/-+33*)10.0+.0//80:/4475;8:75617)0822:../)/./:327/*-*)+221;-,'(%+2/..777/9.,462)'++*/23+/+56767)&+-/270'&+*'2:64841+++2.58:880-'*,++04,-143*)(0'*3*(-.336-+499.223209<86673)..61020,-/30;54054%(2<+08<6)*:/1985;:;..6-((-./026/3814:+-;88.
@ebe8e6c3-7e40-4b80-8ab0-9698af0fabf2 ch=89 read=119862 start_time=2019-12-13T15:03:07Z barcode=BC01 runid=2c9cf7bc05858273f10e7d7ec552fc0bd742dc3e
TTGGTATTGCGTTCAGTTACGTATTGCTGGTTTGAAGTTGTCAGATACTGTGTTAACCTTTCTGTTGGTGCTGATATTGCCTCCTACGGGAGGCAGCAGTGAGGAGAAAATATTGTGCACAATGGGCGCAAGCCTGATGCAGCCATGCCGCGATATTATGAAGAAGGCAACTGGTTTAATAAAGGTACTTTCAGCGGGGAGGAAGAGGAGTAAAGTTAATACCTTTAACTCATCGACGTTACCTGAAAAAGAAGCCACCAATAACTCCGTGCCAGCAACCCGCATTGGCTGGAGGTGCAAGCGTTAATCGGAATTACTGGGCGTGCTGCAAAAGCGCACGCAGGCAGCTTGTTAAGTCAGATGTGAAATCCCCAGGCTGGAACATCTGATACTGGCAGCTTGAGTCTGTAGGGGTAAATTCCGGGTGTAGCGGTGAAATGCGTAGAGATCTGGAGGAATACCGGTGGCGAAACCCCTGGACGAAGAACTGACGCTCAGGTGCAGCGTGAGGGAACAAACAGGATTAAGATGCCTGGTAGTCCACGCCGTAAACGATGTCGACGGAGGTTGTGCCTTGAGGGGCGTGGCACGCGGAGCTAACGTTAAGTCGACCGCCTGGGAGTACGGCCGCAAGGTTAAAACTCAAATGAATGACGGGGCCCGCACAAGCGGTGGAGCATGGTTTAATTCGATGCAACGCGAAGAAGAACCTTACCTGGTCTTGACATCCACGGAAGTTTTAGAGATGAGAATGTGCCTTTGAGGGCAAACGGGTACTGCATGGCTGTCGTCAGCTCGTGTTTAATGAGAAATGTTGGGTTAAGTCCCGCAACAGGCGCAAACGCATCCTTTGTTATACCAGCGGTCCCGACCCAAGAACTCAAGGAGACTGCCAGTGATAAACTGGAGGAAGGTGGGATGACGTCAATCATCGCGTACCCGACCAGGGCTACGTGCTACAATGGCGCATACAAAGAGAAGCGACCTCGCGAAATTAGCGGACCTCATAAAGTGCGTCGTAGGGTCGGATTTGATCTGCTCGACTCCATGAAGTCGGAATCGCTAATCGTGGATCAGAATGCCACGGTGAATACATTCCCGGGCCTTGTACACACCGCCCGTCACACCATGAGGCGGGTTGCAAAAAAGAAACAAGTAAGCAACGCTTCGGGAGGCAACACCGCACAATGATTCATGACTGGGGGTGATCGTAACAAGGTAACCGG
+
&,)(-')''(&).2&0*812./.051115&(%$%)&('4,-+$)&+&-//7,3.4/48.88.//7/6.769,,,,,12*)((-4**-041*,,,))-'42-)5-)%.23-+'.(&*+,-00:2/641-207),)+.88876(.+--(-3+))&(%'-*))2,',),+,)&,.-/19++))38+()-*-0463(,)-37*)/.1/+(+-'((.:/../1-''*''-)(%&&42.-,+,-.4-+-()*.1/(%)&&**#%%**.-7/./'*)+-;7484'62'$)%,(,+)%+1+.,(($+/(*+/021--%,(*../11;986)2%'&'(+31*')'(),*,+).//2306/0432.32014620&(1.)-12''-+))%%##$%'.%&',-4-.(''&(*+,(...+''%+-3,0.*/*/-+(1.+)'&()2757-5.*+176+*)%+/.-.+(-,*83395;4253*)/'%*),3)38692,+)(,,%)*/+/.023634)+())4-&+(%&%%'/,0'-*(2()&&(+$+*)/52*-...,.04859::3/-+*&***((./++,-7-00,(%%$$-36.,003**''%)*.%&($%$*+0727053147858;659,'''(:1907+/0*(,363::8566816-.*+**+++(,,/2.,01304/1(889.---.0.0+($')&.*(*.,0/(1+.--4&)-),20102016/++'))2-013793.10-..+-77-*++-/130,+1-,1-3*,,$&%)-)0./'(&/('$*'&'%'+/--('*/0,*++,752/02$'%')'(,--3,6,&14391605*3($&*'*%&)(%,&'(.#&&(+,*/-(,,))))/%'(,2280),+,*&'&''-,-70*.,(,%-1).2/2423369(-&.*,*()+')%&(-*12,435701)+.7720-*(+&%(,,3*-4+(+%)(++--)58:8-1,(+('(++5('*'++&).,-/354,+)&)#$&$%)))*-/1.,185+-12059(*'%''*1',',-(((,(%%%%'*+....+2---+,,-5/6650,0*.+/.55:..-)'.,,'(&%%'$$'++4/*%%')((&+$3&'))**+),*1830:6--+)*&))('$$*'%(5-11.07795/)%(((&),&))($$'6*)*1,2'7+(%%$%%'(*0()%())),45945-,+,,3987*++&-03787743*1,563077
@59964a1b-6846-4352-8de1-a1ad1fc6a527 ch=179 read=193649 start_time=2019-12-13T15:03:13Z barcode=BC01 runid=2c9cf7bc05858273f10e7d7ec552fc0bd742dc3e
CTCCTGGGAGGCAGCAGTAGGGAATTTTCGGCAATGGAAACCCTGACCGAGCAACGCACCGCGTGAAAGGAAGAGAAGGGTTTTCGGATTATAAGCTCTGTTGCAAAGGGAAGGCGGCACAGAATGCAACCGGTGACGTACTATTAGAAAACTACGAGCTAACACATTAACCAGCAGCCGCGGTAACAGCCAGAGCAAGCGTTTATCGGAATTATTGGGCGTAAAGAGAGATGAGGCAGCAAGGTCTGTGGTGGCTTCCTGAAGCTTAACTTCAGTAAGCCATAGAAACCAGGCAGCTAGAGTGCAGGATCATTAGGAACCATGTAGCGGTGAAATGCGCCATAGATATATGGAGGAACACCGGTGAAAAGCGACGATCTGGCACAACTGACACTCAGTCCAGAAGCGTGAGGGAATGAAATGGGATTAAGAACACCCTAGTAGTCCACGCCGTAAACGATGAGTACCAGTGTTTGGATCATCAAGTTCCAGAGTACTGCAGTTAACGCAGTACTCCGCCTGAGTAAACCGTTCACCGAGGCCGAAACTCGAAAGGAGATTGACGGAGACACACGAGCAGTGGAACGGACGTTTAATTCAAACAACGCGCGAACTTGCCAGTGCCGACGCCACCGCAAAAGGCTCAGAGATGGAGAGATAGCTATATGGGGTCTGGGTGGTGCATGGATTCAGCTCATGTCGTGAGATGTGGAGTTAAGGCCCGCAACGGGGAGGCGCAAGCCTATCAGGTGGGGTACCATCGTGGGGTTGGGACTCTGGCAGGGGCTGCCAGTGACAAACTGGAGGCGAGACGGCATGTTGCGCCGGCCTGGGAGGCCACACGTGCTGCAATGGATGGTGCGAGAGGAAGCGAAGCCGCGAGGTGGCTCAAACCATAAAACCATTCTCAGTTCCAGTTATGGCAGTGCTGCGAACTCGACTACGGCGAGTTGGAATCGCCAGTAATCGCAGGAATCGGCGCCAGTGGGCAGGCCTTGTACCGCCAAATCACCCACGAGTTGACAACACCGAAGCCGGTGGCCTAACCTGCAGGAAGGAGCTGTCAGGGTAGGGATGGTGATTAGGGTGAAGTGTAACAAGATGGCTTAGG
+
()/(#&0)*.+,3-5)/20,1,(++480,118333-).)'/2+'(')*+,&-)%'#(',/03271,2)+,++))%)')0*0875/-7*2,%(*'#%'()'/)%*'-.(.+)+)*((%%$((+,/,'.+%//*'#$%(--'*(&)+-',12()''()''*/*&$%'&-),&(&*+..'.803(('&$%()+*&'$&%,4+01.3&)(-)..133205/455+,.3+(')%&$%$#(''$01(()+&''(&&&%&%%$$&%#$),#%%%+'+'&('(,36'-(&%%&-3+-))054,---.,,.,++)-,((/%-'$)&&#$''&%$%',(,,,-71,,,&&$%&*)+-%.*.10*/)*-,,3+***'*+()(187.,,+*(&%$$'*,-/145(234035*&&$(*()(&$%(,)&%%)',.)386*2+-)%&#%&)1((*./,-0/)*-02-+**../,,-&'')''#&&%'*,)((+-').3*&%$%%#'$'&($'&(*(+/-/,*(,(%)'+-05)/50+)%''*'&'%(.,$+$&%&%&%(,64/3.%++(('%&#'%'&++/%%&%&)')(,,0()++*%$$&''&()40,0163)01/.,,)+)(&''%$$$()#(&#))')7(((%)'%&+33+-30.4)*')*43.,+*(54/544**&(&+,(((&'*())..'**-*.$,'%$%%%'$'%)-((),07/,.)1')+0-('$%''$)-.1(+3*)(+)+-,.)+&%$(%%%%)''''&'*2//.)&%))&-+*.-*,//-)&%%&(+&)$%'#%$$&../)())-.')*''')(%&%%$&%$%$&$)'&&-111()$'&)($&#&+232+$+-5/27,)),(%*)%)%-*,/+(%'+$'%$%%$'#*&)&()%&%&)$$&%%$&'*-,**/(.242&),14/,-$$#'$&&#%&&)+.11,,40,-%&$'$''')(.0/1&&$&$+$$&($&#&(&%(&%&'$%$$%*'&#%#%%,+''$%$'('+3')('))+,((-+)(-&'#%',)&+)%''(-0*0(/)-')-.+'##&&),)+)'%&**'(&$(/+&&+4)'$%'(*(**%1/)))%%%'&'(+-+('')*-*(,,05
@ccc4388c-c9e9-47fe-a897-65103e94ebf0 ch=11 read=62416 start_time=2019-12-13T15:03:26Z barcode=BC01 runid=2c9cf7bc05858273f10e7d7ec552fc0bd742dc3e
CCGGTTGCAGCGTACGACTTCACCCCGGATCGCGAATCACAAAGTGGTAAGCGCCTCCCGAAGGTTAAGCTACCTACTTCTTTTGCAGCCCTCCCGCATGTGGTGTGACGGGCGGTATGTACCGGGCCAGAGACGTATTCACCGTAATTCTGATCCACGATTACTGTGTTCCGACTTCATGGAGTCAGTTGCAGAACTCAATCGGACTACGACGCTATGAGGTCCGCTTGCTCTCGCCGAGGTCCTTCTCTTTGTAATGTGCATAACGGTAGTAGCCCTGGTCGGGGCCATGATGAGCTTGACGTCATCCCCACCTTCCCTCCAGTTTATCACTGGCAGTCTCCTTTGAGTTCCAGCCGGACCGCTGGCAACAAAAGGATAAGGAGGTTGCCGCTTTCGTTGGGGACAACAACACGAGCTGACGACAGCCATGCAGCACCCTGTCTCCACGGTTCCCGAAGGCACATTCTCACATCTCCACCAAAGAAACTTCCGTGGATGTCAAGACCAGGTGGAAGGTTCTTCGCGTTGCATCAGATTAAACCACATGCTCCACCGCTTGTGCAGGCCCCATCAATTCATTTGAGTTTTAACGCCTTGCGGCCATTGCCCAAGACGGTCGACTTAACGCGTTCAAGCTCCGACCCGCCTCCAGGGCACAACCTCAGTCGACATCGTTTGCAGCGTGGACTACCAGAATTATCTATCCTGTTTGCTCCCCACGCTTTCGCACCTGAGCAATCAGTCTTCGTCAGGGGGCCGCCTTCGCCGCAGTATTCGCCAGATCTCTACGCATTTCACCGCTACACCTGGAATTCTACCCCCCTCTTACGAGACTCAAGCTTACCAGTATCAGATGCACAGTTCCCAGGTTGGAAGGCCCAGGAGTTTCACATCTGACTTAACAAACCCGCCTGCGTGCGCTTTGCGCCCAATCAATTCCGTTAACGCTTGCACCCTCCATATTACCGCGGCTGCTGGCACGGGTTAGCCAGTGCTTCTTCTGCCGGAGGTAACGTCAATGACAAAGGTATTAACTTTACTCCTCCCCACGCTGAAAGTGCACAGCCCGAAGGCCTTCTTCGCCACGCGGCGCTGGCTGCATCAGGCTTCGCCATTGTACCAATATTCCCCACTGCTGCCTCCCGTAGGAG
+
1.*328.1-)'''%+,-36;74268-)-**+(*'(-42*0.71,1..,+,)+')%)*))*.3351423+/128:6256:3844'('(&7+))05)#)%)()*120/../030+,'$#(%*)*''-1(+&)&(',(,',-+)+,'(#'*042.///1,--*1.*)'&%$*/31.(,)0(&&)*)++3)+.-),%+)-,,7+8,0(-'+,%(-.0,,'&'*'.)).*+-4811230211((%*&(*+,0,.,27-+,)(&$)**%%&%%%$)&*(&'+0-.//./,,1-/0,,++,('$'+,,/4230/-2-3,'-/0857-*.2.03<.,*++2.50/,485..).2/+-*))+(%)00164:6')(+-+0+/597&/286-(/,./,20,.+'&'())*1+(*0+,+.)/0+-+.**13210...//,4/-,*-)*)')1*&(*165/,./84:00+**)*+)*/(-7,,,*++0.15)(*'0/.%(')))/00.000,/**)&'%(01(,%(%&*-+20<:9<;5883:---,/'(-2,3:67,),*1/43260.0&'&&,)''&,),**%-,4,9.;//:<:4321;<--1-(+),,-.,414&))%/5,+*(%-+/./2/-.,)'('''',(()*+).(%$&%(&,--,(&).*)+.185:22'&(,.4478945:9$,'--/1472/43685/1+1+-.434(+:7152+))*2*,+*+(*/47/,..0751++-%'*-(*)*.0/357/-7<8154*0107546:+5)0202;+%(0,/2321/0/111,7;:0.0/)(,$',/642&6'6*21000363.-(''&(('/-,/8*4*-2/'1*((*-,,$&%*&)**237014)(/.00+%%%(.-4))--&'(-73,++-,.-/-115667:624,-489676545.+--'%.)1-'%%&*+&/2,()&.$(%%'+-),,/65/0+%(*-405;,06754443/4,',)&3,2)-.4-27.12736;0/.,(//&)&&)./-.1,1*)(++4(/+0,*+(&(**)&&&+)(/21+',+.2433)+)%($&&%)3-*,4-.4.7/6485'&%&'&('*(%$'(0/102013266344'*-.#%)$,%).-.+.-1/***%(**+&'*-)06+*804/)'
@8b16e3f2-4c97-4430-8bd0-b5c6c0bd79b5 ch=177 read=217050 start_time=2019-12-13T15:03:56Z barcode=BC01 runid=2c9cf7bc05858273f10e7d7ec552fc0bd742dc3e
CATACACCACGGGAGGCAGCAGTGGGAATATTGCTGGTAAACCTGATGCAACCACATGCCGCGATATTATGAAGAAGGCCTTCGGGTCGTAAAGGAAGTACTTTCAGCGGGAGGAGGAAGGAGTAAGGTTAATACTTTGCTCATTGACGTTACCGCAGAAGCGCAGCTAACTCCGACATCGCCCGCGGTAGCCGGTGCTGGCGTTAATCGGAATTACTGGGCGCACGCAGGCAGTTTGTTAAATTCGATGTAGAAATCCCGGAGCTCAACAGGGGCTGCATCTGATACTGGCAAGCAGACCTGAAGGGGTAGAATTCAGGTGTAGCGGTGAAATGCTCGTAGAGATCTGGAGGAATACCGGTAGCGAGGCGGCCCCTGGACGAAGACTGACGCTCAGGTGCTGCGAAAGCGTGGGGAACAAACAGAGTTGAATGCTGGTAGTCCACGCCGTAAACGATGTCAGGCGGTTGTGCCCGCGGTTGGCTGGAGCTAGCGCGCGTTAGAATCGACCGCCTGGGGTACGGCCGCAAAGGTTAAAACTCAAATGTCGTTGACGGGGCCCACTGAGCGGTGGGCAATGTGGTTTAATTCGATGCAACGCGAAAAACCTTACCTGGTCTTGGGCATCCACGGGAGTTTCAGAGATGAAGAATGTGCCTTCGAAAGGTCGTAGAGGACAGAGTGCTGCATGGCTATGTCGCTCGCGTTGTGAAATGTTGGGTTAGAAGTCCGCAACGAGCGCAACCCGCTTATCCTTTGTTGCCAACGGTCGGCCGGGAACTCAAAGGAGACTGCCAGTGATAAACTGGAGGAAGGTGGATGGTAATGCAGCGCCGACCAGGGCTACACGTGCTACAATGGCGCATACAAAGAGAAGCTGACCTCGCGAGCAAGCGGACCTCGCAAAGTGCGTCGTAGTCGGATTGATCTGCTCGGGCTTCCGCCGTCGAATCGCTAATGGCATCAAAACGGATCAGAATGCCACGGTGAATACGTTCCAGGCCTTGTACCGCCGTCACCATGGGAGTAGGTTGCAAAAGAGTAGGTAGCAACCTTCGGAGGGCAGCACCACTTTGTGATTCGCTGGGGTAGAATCGTAGCTCTAAGGTAACCGG
+
#&'&(''()+*.*%++)*,+(+.)0+-*+'2+'-&&$#%*%.///06510&0+**+10660-+&+&((*,,,4&(-,,16675*52/.&.*2*-('%%'&&&%'(&'('.+(**(,,,.-.(*-,-.1/10/(&+(.,+456/8///6138-62--,)+,*+-,()*(((+-5/*$%$&'//5'$$%%''''&('&&&%#&')*82816467447664'&&%&/*,%&$))+$&*51-2:01,')'(')%*&'*33)-73-4%(+554+-'-3/..---+,-))*''&$&'$(*$%%&&(*(&$'-06//,)/-0/23/5211110,3)*+7.+)''*121/))/058:90,0+3.69:694-10''+,(*(-56,,0875*(-(2.1000.//1,/55,*&))(),-'(,*231),&//7+6,-%&,&&'*)%)%%'+)*1..%('-3-/-5,*)**&)&&-2.-'/.*--32(''(&(%)%'$(''%'*('')-.10403%&%(+.+1/,-,&('&$)(2(1/)&()+)'.-7,45-,/169,,+0//153./*783/5**0*,&&')0..2*$+**,3277<133/7/../.464545,,266,-*)'%)+)+-/('&(*(((*.(')%(('+.380..))(1.0+&*)'$%#(&'*'$'*&%$$)++,(''*-2,,')+123121*,,('%)&+*)+,1361:111/142-.-8,6+0+*$('*1/)(+2.7))-1332119/&)--/-0,016/35/1-)'+)517(:-13:3456788:+/-+,,/4352)....0*(%(('**13002/*2''&%%%%+*(,$**',-(*+7-02+*+*)$&()-,/*)'&*,2237883977*&(%)(%'*&&'+,..+***+/8488<99:99.+5:/*--.-377:89-9*0*-((*,...-.,'(&&%)%&#$%&()+..,-.-)**.&&%&'0,0*&&.4888,/292*4,*+,,+')0..52436*%0224/2)'%'&%)*(')',**/,50(&%%0-2;111;6(&'&'*/+&'#%&&-+.60/1(,-.+#$%',-.1482*,+/.0)$%')073()&&'+-2,,$)%''*+(1,2888*1
@a5c5c095-09b1-4d99-bef9-4250ec036042 ch=276 read=105573 start_time=2019-12-13T15:03:54Z barcode=BC01 runid=2c9cf7bc05858273f10e7d7ec552fc0bd742dc3e
TCTTTTCGGTATGCTTCGTTCCGGTTACGTATTGCTGGTGCTGAAAGTTGTCGAGGTATCTTTAATGTTAACCCTGCTGCCTGTCGCTCTATCTTCCAGTTACCTTGTTACGACTTCACCCCAGTCACGAACCCGCCGTGGTAGAAAGCGCCCTCTCCTTGCGGATTAGGCTACCTACTTCTGGCGAGACCCGCTCCCATGGTGTGACGGGCGGGTGTGTACAAGACCGGGAACGTATTCACCGCGGCATGCTGATCCGCGATTACTAGCGATTCCGACTTCACGCAGTCGAGTTGCGGGCTGATCCGGACTGACTGGTTTTATGAGTTAGCTCCCCTCGCGGGTTGGCAACCCTCTGTACCAACCATTGTATGACGTGTGTAGCCCCCCCCCACCTACCAAGGCCATGAGGACTTAGGCGATATCCCACCTTCCTCCAGTTTATGCCGGCAGTCATTGAGTGCTCAACTGAATGTAGCAACTAATGACAAAGGGGTTGCGCTCGTTGGGACTTGTATCTCACGACACGAGCTGGCGGCAATATGCAGCACCTGTGGTGGAAGGTTCTCTTTCGAGCACAGATCCATCTCGCCAAACTTCCTGCCATGTCAAGGTGGGTAAGGTTTTCCGCGTTGCATCGAATTAAACCACATCATCCACCGCTTGTGCGGAATCCCCGTCAATTCCTTTGAGTTTCAACCTTTGCGGCCGTACTCCCCAGGCAGTCGACAGCAGCGTTACTCCGGAAGCCACGCCTCAAAGGGCGCAACCTCCAAGTCGACATCGTTTACGGCGTGGACTGCAGGGTATCTAATCCTGTTTATCCCCACGCTTTCGCACCTGAGCGTCGATCTTCGTCAGGGGCCGCCTTCGCCACCGGTATTCCTCAGATCTGCGCATTTCACCGCTACACCTGGAATTCTACCCCCCTCTACAGAGACTCCAAGCTTGCCAATTATCAGATGCAGTTCAGGGATTGGGCCAGGGGATTTCACATCTGGCTTAACAAACCACCGCCTGCGTGCGCTTACGCCCAGTAATTCCGATTAACGCTTGCCTCCGTATTACCGCGGCTGCTTTGAGCGCGGAGTTGGCCAGTGCTTCTTCTGCGGGGTAACGTCAATGAGCAAAGGTAATGCTTACTCCTTCCTCCCCGCTGAAAGTACTTTACAGCCAGAAGGCCTTCTTCATACACGCGGCATGGCTGCATCGGGCTTTGCGCCCGGTATTAATATTCCCCACTCTGCTCGTAG
+
%#%$$$()1,-*&-/7/02;0/*3.8.//661:/11388787*,2+)7/.-6(%&'-%000:20-/,222219*+))+)/52376/01101234774&33:25.6.&46%0//0210+654,+,-0)*--*4/+'/-*+'(/*(+)(()-/8-+.).-0/,-05),/(*3551360./6140&0**+*+69++,068-+6./0/-/26/775351//0/+,.,73873%5-7765488<8583-00022399311136663.4-))&%%%*./381/+33:3.4366997&)%-0(,&-,%',/-3,2,&'$&'338,9<:*01,&),0&-./5856+,*,*-0.4,7/5)36,-.-()'',&&&/,20)*,/0)/+*+./1//026:1189/,15-%((-*//1930)*/2..1,$))('%,,.,2.&.:5;:;651&2//))(,17+80/-.,)*)((()++00.-10/%52*'(()-+,+2.0.0238&)'+(/.--+-34265-+'&$&%&$*)*-,+-0110/.//0--%,-2/0*)*,%.(1012400.0'&')(*.14450-1843/00./5*)-,10+.-,,)-.49816576546:554345.0-.//1114*0+9:0-&()53913444/%'(,.9,78)+,-158:8575.*6))+88/1'&(,26.+67284:-$()''*,3;:3134323*)+*-6../..+.6:,+695,3443-62%1'(*+,1)$(.-0/,-%&&%)/3;47*1),4-+)-012919).(-.03,30465178+,/0/024751,%'$063323434958864/82(*-.2.&++..981.0*10+*%23467./20085381).02,-21937;8878/12,2/13<74.4)*0550,.(*/1:<3456367/.)-1.210./1.11337484,04+2&''*,,37((%'*),)+)*&,,-01*0/2..-/1-.%'(*%1,&.507/6/**-/93-)*')+-+$&&&9.6785,,'0.248,-...55,(-('*.24+*-0.1.;06/..3.31//-.%&%%'++/,+4++1,,2.../-.5+%$+*,.+.')6*&'**+01577:67<999:2*)%$&%(+0129453246:/*3,0*+$$$%')-19-543*550*-*++,03*++-24,(+/'51()...5198;78;7/103+/0107459997543245*973/80,..59+,',().&/+-.63881)+(%&$&&(',%&
@85da25f1-fe3f-4921-90e7-275d49b38b1f ch=26 read=55935 start_time=2019-12-13T15:03:54Z barcode=BC01 runid=2c9cf7bc05858273f10e7d7ec552fc0bd742dc3e
ATCCGTACTTCGTTCCAGTTACGTATTGCTGGTTTGCTGAAGAAGTTGTCGGTGTCTTTGTGTTAACCTACTTGCGCATCGCTCCTGCTTCCCGGTTACCTTGTTACGACTTCACCCCAATCATCAATCCCACCTTAGACAGCTCCTTCCTTGCGGTTAGGCCACCGGCTTCGGGTGCTATCAACTCTCGTGGTGTGACGGGCGAGATTTGTGTACCAAGGCCGGGGCAATATTCACCGCGACATGCTGATTCGCGTTCGCGATTCTTCACGTAGTCAGTTGCAGACTACAATCCGAACTGAGAATGGTTTTATGGGTTTTGCTTCACCTCGCGGCTGCTTCCCTCTGCACCATCCATTGTAGCACGTGTGTAGCCAGGTCATAAGGGCATGATGATTTTGACGTCATCCCCGCCTTCCTCCAGCTTGTCACTGTAGTCTCAGCTAGAGTCCCCAACTTAATGATGGTAACTAACGATAAGGGTTGCGCTCGTTGCGGGACTTAACCAACATCTCACGACACAGGCTGACGACAACCATGCACCACCTGTATGCCATATAGCTATCTCTCCATCTCTGGAGCCTTTATGAGTATGTCAAGAGACCTGTTAAGGTTCTTCGCGTTGCTTCGAATTAAACCACATGCTCCACCGCTTGTGCGGGTGGCCCAAATCCGATTCCTTTGGGTTCAATTTGCTGCAGGCGGGCAATGCTACTCAGGCGAATTACTTATTGCGTTAACTGCAGCACTGAACTTTGACATCCAACACTTAGTACTCATCGTTTACGGCGTGGACTACTAGAGGTATCTAATCCTATTTGCTCCCCACGCTTTCGGACTGAGCGTCAGTTGCAGGCCAGATCGTCGCCTTCGCCACTGGGTGTTCCTCCATATATCTACGCATTTCACCGCTACGCTAAGATTCCGATCCTCTCCTGCACTCTGGCTGCCTGGTTTCTACTTATGGCTTACTGAAGTTAAACTGGGCTTTCACCACAGACCCTTGCTGCCGCCTGCTCCTCTTTACGCCCAATAGTTCCGGATAACGCTTGCCACCTACGTATTACCGCGGCTGCTGGCACGTGGTTAGCCGTGGCTTTCAATAAAGTGCCGTCACTCGGCTACCATTTCCTGTAGCCGCCGTTCTTCCTTTATAACAGAAGTTTACAATCCGAAAACCTTCTTCCTTCACGCGGCGTTGCTCGGTCGGTTTCCCCCATTGCCGAAAATTCCCTACTGCTGCCTCCCGTGGG
+
#(%,$,$(*.103.1*%*9*)))*040.-)-&.-,,;88.,&+('./.-71:564+,/*',),-3.770,-+,+,$'&--'()('%$%&&(''''/4'*1.5--0&*)'*,,6,769*-+./.886;53:0.2001.()+,0234*,/18,710/767+3:91/3.2-)*1*28620226871*1//,-%)&(***-552;90)'').0/(**-(+&3*5,7/'.(&*%%)*7;000;0734240-,1+-163*.,/&%$$(/01,%))'*&*())7'+*9*4%.'..,---/2*((3./.)*),)+.::<(*+28419:-'*,8024921..15453559/7/**../.364655*0*)(...*+++-/.*+()()**//01.//17,02-,.001:8+.,1))*,*2;9)%&')*)(-/302447232'-+)&%'))*/,(*-+)+-,51,'3)(')-0....2./11///650010/0411:7310/.&17,,'530*('0+..+)'&'',-/0/+.(+$(*.//-44484*-+''%'(-3159577*)#(&&'-++.00490765203665258;,-.75<5124/-/00,+.'(')*+31))/)1-,21:8540**%-1$+0<4/5,8+<<:6:/0/0100/1,03+''$'$%&(,*%''-0,15-+.$%&/*64/59+,.18*-.*11))*+*)-1.'-31367*,***./1897/*.+-,+2,+47,001333113,+)*(2/.,5/1::-1546/(3)40-1-*+-*,011996398++-/./459854/68.,()%*(-.25;7411-/8-(+(483,*-,,3:--+4+13*'02,.1.14300&'%'&&)888084460.1008;67878++/1;7957:34121458676864;21'*1&('%(%&&&%&**5-,'),/43313631/'(*,/'0113371293;;110%')+-45.*,$(((%&)+:0:3540/5/28,-/22#$%&**44.5,+))+.023)'*+.834.7,#''%'%(+*))(/+(2,35354.-00-65+04)(+)*/4<67:560:0//2222/$)-0'-4.-,48/314)*-($)*.395,3271682+*0+2-,-,54%.9518+,++&&$'+926<9685(),*&%)/.2**(('70%+1744-+.255/--/-:;;83;1+.+-/925.:---2/643151<209;8-.79437((,//-629*)*2225530//181.0)*&
@9467e9ec-b66e-4b42-b517-2598e53089dd ch=477 read=87776 start_time=2019-12-13T15:04:05Z barcode=BC01 runid=2c9cf7bc05858273f10e7d7ec552fc0bd742dc3e
CCGGGTACCTTGTTACGACTTCACCCCAGTCATGAATCACAAAATTGGTAGCGCCTCCCGAAGGTTAAGCACCTGCGCTTCTTTTGCAACCCACTCCCCATGGTGTGACGGGCGGTGTACAGACCTGAGACATATTCACCGTGGCATTCTGATCCACGATGCGATTCAGACTTCATGGAGTCAGGTTGCGGATAATCGGACTACGACGCACTTTGTAAGGAGTCGCTTGCTCGCGAGGTCGCTTCTCTTTGTATGCGCCATTGTAGCACGTGTTAGCCCTGGTCGTAGGGCGCGTGGCTGACACGTCATCCCACCTTCCTCCAGTTTATCACTGGCAGTCTCCTTTGAGTTCCAGCCGGACCATGGCAACAAAGGATAAGGGTTGCGCTCGTTGCGGGACTTAACCCAACATTTCACAACACGAGCTGACGACAGCCATGCAACACCACTGTCTCACGGTTCCCGGCACATTCTCATCTGAAAACTTCCGTGGATGTATTAAGACCAGGTAGGTTCGCGCGTTGCATCAGATTAAACCACATGCTCCACCGCTTGTGCGGGCCCCGTCGAATTCATTTGGTTTTAACCTTGCGGCCGTACTCCCAGGCGGTCGACTTAACGCGTTAGCTCCGGAAGCCACGCCTCAAGGCACAACCTCAAGTCGACATCGTTTGGCGTGGACTACCAGGGTATCTAATCCTGTTTACTCCCCCCCGCGCTTTCGCACCCTGAGCGTCAGTCTTCGTCAGGGGCCGCCTTCGCCACCGGTATTCCTCAGATCTCGCATTTCACCCGCTGCACCTGAATTCTACCCCCTCTACGAGACTCAAGCTTGCCAGTATCAGATGCAGTTCCAGGTTGGGCCAGGGATTTCACATCTGACAACGGAAACCGCCTGCGTGCGCTTTACGCCCAGTAATTCGATTAACGCTTGCGCCCTCTCCGGTATTACCGCTGGCTGCTGGCACGGGTTAGCCGGTCGCTTCTTCTGCGGAGTAACGTCAATGAGCAAAGGTATTAACTTTGCTCCTTCCTCCCCGCTGAAGTGCTACAACCCGAAGGCCTTCTTCATACACGCGGCATGGCTGCATCGGGCTGCGCCCATTGTGCAATATTCCCCTGCTGCCTCCCGAGGG
+
2/+(&)'+.22,/,)+0/56:3-4:;.024448778944137-%2(.)4233..,.6*)'*+,).302+,)+0*&)%'1040;;.,602175,-,15,(&(+-:986797;4/+3,/1++)*&+2/.)%**%,+.72014162732474112/24,./12--))1,+&&(.0676782+,,,,'-..*)(++*.4-8*8/61.1/-0/.)+-34,..*,+&),.)./702.0&+*,/13/%&()))+*7-(%+-047:;/89/./.-*))((*((),/0-0597-*%&.+,('&+%$#%&'(%*+/1--59/+,2.955-6++*21,(/.89608/,/787:707.)*/162.+-02-5065&&))(+0.29,05024*,,*)7340233402)(,882/6.4*,*'.1/.261-../.,*,.01/13*38721/:2::872.//01+,--876101079613+*()(()1.22315+)$%+22.274:789:8.-+*'(,**,/951602-64:+$$&(.11//4560.,9+::654*-/13606++4.,*'()+3+*,0,31)(//.5/90:09;61(+8:/8:7.8-,*''((%(-002;9,392610-0/.4.5-1244/9/-/15+6-/2,182546:31.+//,(/025102())*/4587:8*-,'+(++9296861180252/12740601800/5*$&()*1794+*0/0094006*18,/55-.+***))*.;9893-.45+4:/192;78::24:584589:948,-.-*)+*./7<;.047,-760645531)033-.30;63/+.0./--..076.+*-.5/24*'0**.,,./.2.22-50*./6/02717,/+.$/13+)***-))'(&**)+',&+,+/73566401,'%%&(/,/.+,./04472022415.+,5,*+$,12,-*,0,'')32125--&2(128:8873.4-/(*.--35-0*'')0/./.*+*,0)$$'*4001005//0)1,9-,0,138450),1$%-340:.,.104,/29-4+'(&'/),1612.-.7/625-768<:2443-1012:52-'*+*24147&2/02'+.39--15-/+1093121-4.-)/268693+.)&'-.0
@b7cdc862-a853-4694-a4de-55b5833e5a52 ch=32 read=98940 start_time=2019-12-13T15:04:07Z barcode=BC01 runid=2c9cf7bc05858273f10e7d7ec552fc0bd742dc3e
CTCTACGGGGGTACAGCAGTAGGGAATTTTTTTTCGGCAATGGGGAAACCCTGACCGAGCAACGCGCCGCGTGAAAGAAGAAGGTTTTCCGGATTGCCGGCTTCTGTTATAAAGGAAGAACGGCGGCTACGGGAAATGATAGTGGCCGAGTGACCAGTACTTTGTAGAAAGCCACGGCTAACTACGTGCCAGCAGCCGCGATGTAATATACATGGAGTGAAGCGTTATCGGAATTAATGGGCGTAAAGGGGAGCAGGCGGCAGCAGGGTCTATGGTGAAAGCCTGGAAGCAACTTCAGTAAACCATAGAAACCAGGCAGCTAAGAGTGCAGGGAGAGGATCGTGGAATTCCATGTGTAGCGGTGGAATACGTAGATATGGAGAGGAACACACCAGTGGCGAAGGCGACGATCGTCTGGCCTGCAGCTGACGCTCCAGTCCCGAAAGCGTAGAGGACAAATAGGATTGAATGCCCTGAAGTAACGATTCACGCCGTAAACGATGAGTGCTAAGTGTTGGATGTCAAGTTCAGTGCTGCAGTTAACGCAATAAATTACTCCGCCTGGGTAGTACGTTCGCAGAATGAAACTCAAAGAAATTGACGGGGTACTGCAAGTGGTGGAGCATGTGGTTTAATTCGGAAACAGCGCGAGAACCTTACCAGGTCTTGACATACTCATAAAGGCTCAGAGATGGAGAGATGGCTATATATGAGATACGGAGTGAATTGCATGGTTGTCGTCAGCTCGTGTCGTGAGATGTTGGGTTAAGTCCGCAACGAGGCACCAGCCCTTATCGTTAGTTACCATCATTAAGTTGGGGACTCTGGCAGGACTGCCGACAAGCTGGAGGAAGGCGGGATGACGTCAAATCATCATGCCCCTTATGACCTGGGCTACACACGTACTACAATGGATGGTGCAGAGCGAAGCCGCGAGGAATTGAGAAAGCAAAACCATAAAACCATTCTCAGTTGTAGTCTGCAGCTCGACTACATGAAGTTGGAATCGCTAGTAATCATGAATCAGCATGTCGCGGTGAATACGTTCGGGCCTTGTACACCATCGTCACACCACGAGTTGATAACGCACGAAACCGGTGGCCTAGCCGCAGAGGAAGGAGCTTATCTAAGGTGGGATTGATGATTGGGGTGAAGTCTAACAAGGTAACCGGAAGATAGGCGACGAGCCGTGGAAGTTAACACAAGGCCGACAACTCTTCAGCACCAGCAATGCATGGG
+
.-,$&((/-'%$$''*+((**('&&%)('&%''&*,254:5555,(.1.4')*3311.3..(*(,*1.*''(*++&$**')++1/72.++3,+0---,*'+07/2.21/02**+1,6-.92*/(((,*-/&3.04.+++,))(&'*)'$')*'(&%$-'++.*%'$#()))+,)+,--(*1,.-/..++2,,++&0($&&$'$'+.,,)',&,'(#%(&$%'-.29556&0%'+&,+./44679:;)))2)()+.46/,5+*+,,+4..-0&-/20&'-+),856))*%('''-(.*,160'&'***+/4,18226,))))-)(')++.-./)(**08--+'(%(/'6)5501/222,//.73+&*'''534410/++.)'('+1,0-*-).20351;.**--4+,-3&$,''*322212+,-,(.....),/0,,018)'),1.))/2/+**&*.&***,-6-++&'45+14/((''&''&'&#)$(',++)((-5-*)$)'&%'%+)('-'),84869-3304),87++0,.-22)/08/2*$').,+0&,'(*-27236.-)*.,)+,/-7;9((,'(...,64./2,0*%(&,*2,35032+)''##(*)(*,6775+-.+1/1267;959691('()'%&%*%0-,(,22122/18+.210/.+--..+---/03:228+*+''&*0182.,**+('*,-2331)*,*,/1.2()(&*,((*+)+-**0+/*-+,-1(--16,--1248514.54462+)*8/7,471-.456(''%)&-*+'11'()+/12744/;0/2526602435)0+/6:41525)(23%(1021*-(,-+.0+,04-++((+++'+0+448972-./933568789*441).,,,1+10..0110-+((''%,%*+*5182178978665++((&'*/,05(('%(&($,'%'%*)(#$*,-&)1,,29<:5864:210$(+)'*-036421,'..604/.'/+-++')091729:2,,-(%(((+)#%(+840,-,*0015100+(&'*''*+5:2&+$+$%&$%%'(/1%(+.64..,.0++**,(-&'-+'*$'%)&)-%('*/1010+(('1003-+')*+,+(&$$'(*,5,+,,../86/0-*+++$-)-(-+)(*(')./3/0/-2548541.1,'&(**--155,*()+())++('(-6&)*))+,+((('&/21-2,172-,/*///)+.3,'*$$%%'
@bb9162b1-f5f4-4e41-875d-c028d7366283 ch=221 read=78722 start_time=2019-12-13T15:04:13Z barcode=BC01 runid=2c9cf7bc05858273f10e7d7ec552fc0bd742dc3e
CTCCTACGGGGAGGCAGCAGTGGAATCTTCCTGTGGACGAAAGTCTGACGGAGCAACGCCACCGCGTGGTGACGACGCTGGGTTGTAGCTCTGTTAATCGGGACGAAAGGCCTTCTTGCAAATAGTTAGAAGGATTGACGGTACCGGAATAAACCACGGCTAACTACGTGCCAGACCGCGGTAACACGTAGGTGGCTGAAAGCGTTGTCGGAATTATTGGGCGTAAAGCGCGCGCAGGCGGATTGGTCAGTCTGTCTTGAGTTCGGAGAAAACAGCCCCGTGATGGGATGGAAACTGCCTAGGTATCCGGAAGGAAAGTGGAATTCCTGGTGGCGGTGAAATGCGCGTAGATATTAGGAAGAACACCAGTGGCGAAGGCGACTTTCTGAGACGAAGCGACGCTGAGGCACGAAAGCCGGGAGCGAACGGGATTGGAATACCCCGGTAGTCCTGACCGTAAACGATGGGTACTAGATGGCAGGAGGTATCGACCCCTTCTGTGCCGGAGTTAACGCAATAAAGTACCTGGGGAGTACGACCTGGGTTGAAACTCAAAGGAATTGACGAAGGGCCCGCATGGCGGTGGAGTATGTGGTTTAATTCGACGCAACGCGAAGGAACCTGGTCTTGACATTGATGGACAGAACTAGAGATAGTTCCTCTTCTTCGGAAGCCAGAAAGCAGGTGGTGCACGGTTGTCGTCAGCTCGTGTGTGAGATGTTAGGTTAAGTCCGCAACGAGCTGGCCTATCTTATGTTGCCAACACTTTGGGTGGGGCATGAGGCTGCCGCGAACAATGCGGAGGAGGGAGAGGCAGGGATGACGTCAAATCATCATGCCCCTTATGACCTGGGCTACACACGTACTACAATGGGGAGTTAATAGACGGAAGCAATACCGCGAGGTGGGTAAACCGAGAAACACTCTCAGTTCGGATCGTAGGCTGCAATACGTGAAGTCAGAATCGCTAGTAATCACCCAGGTCAGCATACTGCGGTGAATACGTTCACGGGCCTTGTACACACCGCCCGTCACACCACGAAAGTCGGAAGTGCCCAAAGCCGGTGGGGTAACCTTCGGGAGCCAGCCGTCTAAGGTAAAGTCGATGATTGGGGTGAGAAGTCGTACCAGGTAACCGG
+
)011236/9:*),))527*/**(&(+.1:2)%%'*529323/*/2998:3'-&)932///)/31767.)*))*,-/%&),557;257)).22-+*--23-37990/4()+276<535113;8/-025-),+'-&0+5463-.02-49296-3(+.-3/5///7557:79/4*'%&)1/30.('&'$()3-5/*($()',((,0/,4-+*%(('/**546;982/163),***++2,067).,-*-/.3,/03576-/-(,+,7956**-0-((%$.39*,124359740%&+,+**)&%&))**-02(.-/(0*20'*)-0171-0**)*('&'383+18,+../)056451+)-$22654742234+46080.-5-3/1.(%(*'*+%),.*2-%(--.+---020.#%'()/+.4%10(+038694:90.1'))*.,07:1-5434180)+%0+0/3742//00+(*,/2)+$&&'',,/+&'**333-4:83.54332)17)/$&-(1(++*0,+32+#%%**((--*&'(*--+.+'''*,.,(*)*+-14,'-$)'.+355-*05-1/'$,$$$&'+-.1*&&)*35.-.42-.408323:79:85,/((/+',&*((*'')+1--.-03+,-/153.1.2/2/-..026/8542349;87:741',&(+%'+00&10532877,6/24*3/*+,590%&'*20.,+'%')),2*:)(06/8.'()+6/2675.0(**(&&%$#+,/32314;.3/2'+%''&&,2.,,*/265++)%&()+/0+.&)*-.7526.3)*/)+2(*'%(,*%,1-66664411287/00:746+43-)'+'*)+6/4432413,*)&().-0377.<.-14+'+-.,,-../0/.0/'2394/-.***),,*)&($-::4:2-(/1.1342320,148579889482731.///0)+,+,24:332%(*+*632,**..610',&%&).++*&+''&,/35-90//:5/1.020&+-147270//45330444093*.111*/)'($%,)*,.&-('()*/62+68236765)15801874363,4.-*-91&28444+,.0,128--110111/:/989-+)+%)'()'%'$##&)-*-53470
@650cd525-eff0-46a2-9d27-8d9df4815b9a ch=157 read=98134 start_time=2019-12-13T15:04:25Z barcode=BC01 runid=2c9cf7bc05858273f10e7d7ec552fc0bd742dc3e
CCGGTTACCTTGTTACGACTTCACCCCAATCGCTGGCCCTACCTTCCTTCGCCTCCTTGCGGTTAGCTCACGGACTTCGAATTTGCCAACTCTCATGGTGTGACGGGCGGTGTGTACAAACCAGGAACGTATTCACCGCAACATTCTGATTCGCGATTACTAGTAACTCCAGCTTCGTAGGCGAGTTTCAGCCACAATCGAACTGAGACTGGTTTTAAAGTTCAGCTCCACCTCACGGTATTGCATCTCTGTACCAGCCATTGTACATTAGCCCACATAGAAGGGGCATGATGATTTGACGTCATCCCACCTTCCTCCTCAGGTTAACAGGCAGTCCTTCAGAGTCCTCCCAACTTAATGGTAGTAACTAACGACAAGGGTTGCGCTCGTTGCGGGACAACAACATCTCACGACACGAGCTGACGACAACCATGCACCACCTGTCACCTTGTCCCCGAGAGGATTTCCTCGATTAAAGAGTAATGCAAAGGGATGTCAAGTGTAGGTAAGGTTCTTCGCGATTGCTTCAATTAAACCACATGCTCCGCTACTTGTGCGGGTCCCCGTCAATTCCTTTGAGTTTTAATCTTGCGACCGTACTCCCCAGGCCGGAACAATGCGTTAGCGGCACGGAGGTGTTGAAACCCACCTGAAGTATTCATCGTTTACGGCGTGGACTACCAGGGTATCTAATCCTGTTTGCTCCCCACGCTTTCGAACCTCAGCGTCAGTTACAGTCAGAGAGTCGCCTTCGCCACTGGTGTTCTTCTAATCTCTACGCATTTCACCGCCACACAGGAATTCCACTCCTCTCCTGCACTCTGAATAACCAGTTTGGAATCAGCACCCAAGTTGAGCCCGGGTATTTCACATCCCTTAATCATCCGCCTACGCTCCTTTACGCCCAGTAAAATCCGGATAACGCTCGCCACCTACATTATTACCGCGGCTGCTGGCACGTAGTTGGCAATGGCTTCCTCCTTGAATTTGCCGTCATTTATCTTCCCAAAGACTAGGCTTTACGATCCGAAAACCTTCATCACTCACGCGGCGTTGCTGCATCAGGGTTTCCCCATTGTGCAATATTCCCCACTGCTGCACTCCAGGAG
+
6316.-)/-19*0/(*//67;81866(3-0101-0&1/,(*+78<6'**--41,6,)/.,/.1-..876556:677;7)2*/4-+/-6++*5060666,-0665-572/2(())'&(+++-7'4*2..,/,+-((2,./0:89:<94552;100423710/0)).00/2,))*+*,)-..075537;+-3340'(1++2))7---0/647708:9*+5/)+-,*./.00),234-1-311,9//09...-+89786589-73)+2,&+*'%*(%$)'&)$*)&*+0-46//0-+08.,.3789:,:9.,8:8;20.0.(%%&+,4.-.)+/553221/30'*&&',,.--(-+,,-..,0..-34484217243962-3./8.35976529/11;3/(&'+))-1..-+'-.+-)&''$'+-+53245.47403434;68:5698578393338;++*$%,,%%%%%)*/.-5,1*.*,,..411075--88062001,0245*21/26+70<:9:93-.%1&+,;07'(-*,827:+,01.,,,/*-.0003//03,*-*.89,.5808162,,1+((&2:;,400/49-22437'/).2.;4,'.05).+&%&'+*,0031)+,,4334/1&0-,,,++0:014.*/4//.&'(.094578918:,..:554::688737+.62003766/+91-/:<;011278/(+0/1;61./,46430*1039353;2.-.//,)+,-0221273;45;<5851*''&*)//334988778776842;40*-4,0/,,''%*(-*.*.($'(0501/-((),())*+&'1-..4/'62<831,)+'(+/)00,-0-/8331:2-.-*.*-9/-/00*9-*'-2/48667--59534/034:2:6/-,,&&'+.,63+/12454;8;96888570-.,$%(%*')0:12:8232//26/8-,+110/0/6*1*(')/30293945,1*('+*5-+47.---150,./85895,942//%&*61499),,./13/./40088;99::6786,0.018440;/.-,-.02,683/9124:0*+/--404200110:9.*34434.+%++/('.0+*
@e9a3c4dc-8d02-4369-b5eb-b105f9b5c40f ch=182 read=221448 start_time=2019-12-13T15:04:23Z barcode=BC01 runid=2c9cf7bc05858273f10e7d7ec552fc0bd742dc3e
CTCCTGCAGGAGGCAGCAGTGGGAATGTGTACCAATGGGCGCAAGCCACAGGTACAGCCATGCCGCGTGTATGAAGAGACCTTCGGGTTGTAAAGTACTTTCAGCGGGGAGGAAGGGAGTAAAGTTAATACCTTTGCTCATTGACGTTACCCGCAGAAGAAGCGCAGCTAACTCCCATTACCCAGCAGCCCATGATGGCCACGGAGGGTGCAAGCGTTGAATTACTGGGCGTAAAAGCGCACGCGAGCCCAGTTTGTTAAGTCAGATGGCCGTCCCCGGGCTCAGCCTGGGAACTGCATCTGATACTGGCAAGCAAGGAGTCTCTCGTAGGGGTAGAATTCCAGGTGTAGCGGTGAGATGCGTAGAGATCTGGAGGAATACCGGTGGCGAAGGCGGCCTGGACGGAACTGACGCTCAGGTGCAAGCGTGGGGAGCAAACAGGATTAGAATACCTAATGGTGATCCACGCCGTAAACGATGTCGACTTGGAGGTTGTACTTGCCAGAGGCGGTGGCTTCGGGACTAGCGTTGATCGACCGCCCACCTGGGAAGTACGGCCGCAAGGTTAAAACTCAAATGAATTGACAGGGGGCCCGCACGAGCAGTGGAGCATGTGGTTTTAATTCGATGCAACGCAGAACCTTGCCTAGTCTTGACATCACGGGAAGTTTTCAGAGATGAGAATGTGCCTTCAGGAACCGTAGAGACAGGTGCTGCATGGCTGTCGTCAGCTCGTGTTGTGAAATGTTGGGTTAAGTCCCGCAACGAAGCGCAACCCATATCGCTGTTACCAGCGGTCCGGCCGGGAACTCAAAGGGAGACTGCCAGTGATAAACTGGAGGAAGATGGGGATGACGTCAAGTCATCATGGCCCTTGACCAGGGCTGCACACGTGCTACAATGGCATACAAAAGAGAGGCGGCCTCGCGAGAACCAAGAAACGGACCTCCCGCCAAAGTGCCGTCATGAAGTCCGGATTGGAGTCTGCAGCTCGACTCCATGAAGTCGGAATCGCGGCAATGTGGATCAAGTACCACGAGTGAATACGTTCAGGCCTTGTACACACCGCCAAAATCACACCGGGAGTGGGTTGCAAAAGAAGTAGAGTAGCTTAACCTTCGGGAGGGCGCTTACCACTTTGTGATTCATGACTGGGAGGTGAAGTCGTAACAAAGGTAACCGG
+
+052+$%''0'-0+(++)+,&+,,.+')'+&0&*(,0/*)&*+**./%&&))%&'),/20,,854502-00226/''(%153340:4241*50)%*')*00/)-,+29,'-).+*5.))*,+*(1937313((---./2,8,-$,)2.).72,/++.(%*)')&2(*+*/++*8+(&/**33-(*))*11)%'&&)%%%%)-00/,.(,,757.0-5.**%+')*98;676668.'')1,+,())),+/(%*/43*308.4573578+/1'*)*,2-*46470,'1/67</1/-800-.-,*+--..-**,.(*%(&.'+,,24+833+1)1-+).)1-01*,(+))&%(+.6/-)//07977/-()*-0.4.+/*-/-17:29621/))0*1+&,.2)*568/,4**..007878.,/1)(,(&+-8/27)*+.3:694).%6)-%$$%'*0+%%%'%''-.20'**23-/17-20/0,2.-++-.0+(*(010-&)#"$)&%'(0*))*,,41.+,%*),,)($('/))'))+38,).)&&/,33:4)-()(2&557.337/3276;;1523'(())/042514%-40))).0'))))$&)$-32/(+*/0,(%.-;:.3;26.&&*.83(1)+$%-(/+'+((/0'/4)+'($./7723032'**+34.02-,+*+,'&,(*5621.038%-/4.9:7:)&&+//$4((&,0/2502.)*,56564*,./115)2,,,3.34.-5(()+*4/5+-84((,037)(&()%/(-+9+%&'(2'&4*(-%,6333-641//4/2.;889879+1(+--'*-87413-../1,2::79:5*,+)(+-0/8:3697797765..-..740.-)2/'&%&(9;15.-**%'&(%'(978988693/+(&(%--11'%%'&')((,//0.'((%)'%*&+($))%..8-74(04)&('275.2-1/043*3/+,,(,,+++2*.'&'(.)**+%(')()225:5711/--0*80746*)')&)()(.-/(')+*%)$(((.((+,(*40+1'(,6')-7.5,')+,-,-03.2-./0*-.//-.+*+,&'((30-4/0/57,$(&%+-/')+./2.6.8.719-*64'+/,+&**'&,2**,5,,0069;7,+-(//%-&''%-(()((./66867:*-4.06//-0
@5d3f86e4-11a3-4dc7-9640-b64440753d81 ch=200 read=88965 start_time=2019-12-13T15:04:21Z barcode=BC01 runid=2c9cf7bc05858273f10e7d7ec552fc0bd742dc3e
CCGGTTACCTTGTTGCGACTTCACCCCAATCATGTCCCCACGCGTAGACAGCTCCTTCCCTTGCGGTTAGGCCACCGGCTTCAGGTGTTATTATCAACTCATTAGTGTGACGGGCGGTGTGTACAAGGCCAGGCAATATTCACCGCGACATGCTGATTCGCGTTACTAGCGATTCCAGCTTCATGTAGTCGAGTTGCAGACTACAATCCGAACTGAGAATGGTTTATGGGTTTTGCTTCACCTCGCGGCTTCCTTCCCTCTGCACCATCCATTTGTAGCACGTGTGTAGCCCGGGTCTGGGGCATGATGATTTGATCATCCCCGCCTTCCTCAGCTGTCACTGGCAGTCTCGCTAAGAGTCCCCAACCAGTGGTAACTAACGATAAAGGGTTGCGCTTTCGTTGCGGGATAACCCAACATCTCGACTTTGAGCTGACGACAGCCATGCACCACCTGTATCTCATATGGCTATCTCTCCATCTCTGGAGCCTTTGTAAGTATGTAGAGACCTGGTAGGTTCTTCGCGTTGCTTCGAATTAAACCATGCTCCACCGCTTGTGCATTTAAATCAGCTTCGCTGGGTTTCATTCTTGCGAACGTACTACTCAGACGGAGTACTTATTGCGTTAACTGCAGCACTGAACTTTGACATCCAACACTTAGTACTCATCGTTTACGGCGTGGACTACTAGGGTATCCTATTTGCTCCCCACGCTCGGGACTGAGCGTCAGTTGCAGACCAGATCGTCGCCTTCGCCACTGGTGTTCCTCCATATATCTACGCATTTCACCGCTTCACCTTAGATTCCACGATCTCTCCTGCACTCTAGCTGCCTGGTTTCTATGGCTTACTGGAAGTTAAGCTGGAAGCTTTCTACAGACCCTTGCTGCCGCCTGCTCCCTCTTTACGCCCAATAATTCCGGATAACGCCTACGTATTACCGCGGCTGCTGGCGCGTAGTTAGCCGTGGCTTTCTAATAAAGTACCGTCACTCGTACCATTTCCTGTAGCCGCCGTTCTTCCCGCTTTATAACGGAAGTTTACAATCCGAAACCTTCTTCCTTCACGTTGCTCGGTCAGGGTTTCCCATTGCCAGACTACTACTGCTGCCTCCGTGAG
+
97372:0162:.6)%&*+430+')'*&-,0/&.*+*02)&*')'*//1.&101+&$%''%*)*,)0(//1893172.3-/50'4,,+01$%/.44-8,,-(-+)%4+,.275935&/0.-++)+11,3/5'(13,&12272129.,,%#-967877807)++&7*,-545437:13,%*2,8(3'))0442/12:33&4245(6.7+.)),44-,-&,4171:<;-779-69:.,.65455824&*%)*1.0&'3)4-+/020015378;628+)++--*,/021//2/41.++()+)(*6/88900/.-5:2,(++84;04,)..1031/0''')),3)1.2/.*132+,*++-**+0/357'-&+%%#*(+,.2//..)-.2371,4/.6--+())**32810+65/(--0.+)&-58654,('%&&+./0/0.7224//7:7:7656;026120,../.)+)+)48887665488+476679.+,670:-&&%&'*-.*)%%&&1.74-530***:69<:8985:/4596'&)/)5;8030--3444.13.2/1&'$'#%)*-47/0.&'&*'$%('(,3:/,78;,7,++012656*-2(),-&,$/&)'&)'',+)8)*)*04/6032:266-.1/7,)00'(+<:63,2+1''''&+,(.009::48<;.64;666970/-&-/,,--0021,+(/8)(-/-672*.,)/,-895324436133.2.8((()(5854588587+*('++./667;:;99990**,))*./-767441336<94259*)+*&#%%&%)%(*+.*'(((),-422/-,-')*+-'.1./5956./:0*13329628333,.)&')1+*$'(.1+-'')++)#$'*/30:0+-(+./2:58:../.23+++07,*.415/.2.5::;8186814')%(''%124-9-)--*+,0-0//00+)(**/.05-,*3.5642,27*''*,-0:3.4134565-01+&,&*1/7;863432-,(/-178:6,((+*'#&-.1-.074.1*'),0*%).120($)-+-75:45742232).),-,,-/283621/1.:2/75,23-)$$$'%'%,%$&()*++0/+68**)''
@d18a1f26-d600-4ddf-82c8-830f33863577 ch=2 read=45718 start_time=2019-12-13T15:04:29Z barcode=BC01 runid=2c9cf7bc05858273f10e7d7ec552fc0bd742dc3e
CCGGATTTTGTGATACGACTTCACCCCAGTCATGAATCGCAAAGTGGTAGCCTCGAAAGGTTAAGCTGCACCTACTTCTTTTGCAACCCTCCCATGGTGCGACGGGCGGTGTGTACCAGGCCGAACATTCACCGTGGCGTTCTGATCCACGATTACTGGCGATTCCGACTTCGCTGAGTCGGTTGCAAGACTCAATCCGGACTACGACCTTGCTTACTTTATAGAGGTCCGCTTGCTCCTCGCGAGTCGCTTCTCTTTGTCTTCGCCATTGTAGCACGGTGTGCTGGCCCTGGTCCATGCGCTGATGATGACGTCATCCCCACCTTCCCCTCAGTTTATCCGCTGCTTGATCTCCTTTGAGTTCCGGCCGGGCCGCTGGCAGCAAAGGATAGGGTTGCGCTCGTTCCCAGGACTTAACCCAGCAATTTCACAACACGGGCTGACGGCAATAGCAGCACCTGTCTCCACGGTTCCAGAGGCACATTCTCATCACAAGCTTCCGTGGATGTCAAGACCAGGTAAGGTTCTTCGCGTTCGTCGAATTAAGCCCGCATGCTCCACACCGCTTGTACAGGCCCAATCAATTCATTTGTGAGTTTTAACCTTGCGGCCATACTTCCCCAGGCAGTCGACTTAACGCGTTAAGCTCCGGAAACCACGCCTCAGAAGGGGCACCGCTTACTCAAGTGAACATCGTTTACGGCGTGGACTGCGGGTATCATCCTGTTTGCTCCCCGCACCAGCACCTGGGCGTCGTCTTCGGTGGGGCCGCCGCCACCGGTATTCCTCCGATCTCATACGCATTCACCACCGCTACACCTGCGATTCTACCCCTTCCGGGCTCAAACTGCCGGTATCGGATGCAGTTCCCAGGTTGAGCCGGGGATTTCACATCTGACCAACAAACCGCCTGCGTGCGCTTTTACGCCCAGTAATTCGATTAACGCTTGCGCCTCCATTGCGGCTGCTGGCTGGGTTAGCCAGTGCTTCTTCTGCGGGTAACGTCGTGGCCGGGTATTAACTTTGCTCCCTTCCTCCCGCTGAAAGTGCTTTACAACCCGAAGGCCTTCTTCGCCACGCGGCATGGCTGCGGGCTTGCGCCCATTGTTAATATTCCCCACTGCTGCCTCCCGTGGCCAGAG
+
0))(%+'&)*/((*',/10-0'&*16)')-.+)*)-*70-.2,*)**'&&'**.%%+,'*.5/.&*)$'&+*(#&+*/.-+1)+,'00(%/,%#$(2-..1+,)21-/--+(%('*','*+),',((+20'+)&()2.)061/01.5+')+*2*&'((++,67:50+'('&&$$%&%))+&.)0),&'(+,,+,0*.)(+%.**-1'/&&&%&%$%',1-%(&%&',,..))-)()**+''%&&&))/(*/+,'&*,&$%$%)(+3-+/4*)&('$%&$**/+&&(&-+)'/3--'(+340.,-.+**%&*+,443804:0*/,254/)0/4*,.:2-,+*%+-,%&&()2312-,1-++)-),&,)2-11//0()(.()*%),2'-(-.'('(.*%()+./.37))%%*0**)&+(.)&&$&''022,()*)-*.(&+,/1-1254.&$$$&$&'$(**+./0/-&.')3))%'+&+'++/-37/,/08-%&)+%'+/5434-422220))+0150,1.38/99;.2..++/1-)%(%('++/.-%..($&$)).0/,),+15+/.100-2%-+./*%()+.53<916:*(%+(+1;;+10/4/4/++('$$%%'&*.*''%/13%2373.**(/*,*+*..1+%(000-,-*%,*)-+.0/,(&'%()'''#&(%%%%%''*)'%'&*-*/00/.9)$'*0-.-46650+,*/)*+3301220*/6/)-+484(&)&*0+&-)./,,*&&'+('+**,'%'%(''&&%&+0)-6&,((-1.052)((&'*/.,,%)(,%')13-(*($*&#%&%&%()&&(&&**'%%.43)'(*+('%')'%%$&$'-*)-,&+.'22011/14.5*(&.1-8--.13&/10(*((&(((+-(**+,*-///-0+&'&%&')5/-+)('&%$)+-1-*+-,4080(++5)6**+.+)+$+)(+$#%$#(*.+--/11,(%'.205*++-%-..1.8./:9989-.0.29724/'*&)''(,,+,)1+2**0+*2304,/73//67.*546*1*)***++&&'*).1/.++./1:8<9696((&$))..3/-0150'*&(**(*4-02085,,1)+0)4---5.87,'+++-//.3+43**,)''%*'%&
@7c6667f5-8dcc-4053-84ee-c760333b10c6 ch=2 read=45724 start_time=2019-12-13T15:04:42Z barcode=BC01 runid=2c9cf7bc05858273f10e7d7ec552fc0bd742dc3e
CATAAAAGCATCAGAGTATGCTTCGTTCAGTTGCACGTATTGCGCTGCTGAAGAGGTTGGCTCGGTGGTGTCTTTGTGTCTTCTTGCGCTGTCGCTCTATCTTCCGGTTACCTTGTTACGACTTCACTTTAATCATCAATCCCACCTTGAACAGCTCCTTCCTTGCGGTTGGGCCACCGGCTTCGGGTGTTACTCAACTCATTGGTATGACGGGCCGGTGTACGGGCCCGAGAACGTATTCTGCACCGACATGCTGATTCGCGATTACTGGCGATTCCCAGCACCGTAGTCAGTTGCAGACTATTCCGAACTGAGTGGTTTTATGGGTTTTGCTTTACCTCATGGCATTTGGCACCCTCTGCTTTTATCCATTGCTTAGCACGTGTAGCCCAGGTCATAAGGGGCATGATGAGCGTCATCCCGCCTTCTCCCAACTGTCACTGGCAGTCTTTCAAGTCCCAGCTTAATGATGGTAATAACGGTAAGGTTGCGCTCGTTGCGGGACTTAACTTAACATCTCACGGCTTACGAGCTGGCAACAACCATGCACCACCTGTATCTCATACGTAGCTATCTCTCATCTCTGGAACCTTTATGGAGTATGTCAAGACCTGGTAAAAGGTTCTTAGCGTTGCTTCAGGTAAACCACATGCTCCGCACCGCTTGTCGCAGGCCCCAAATCAATTTACGAGTTTTCATTCTTGCGAACGTACTTCTCAGGCGAATTACTTATTGCGTTAACTGCTGGCACTGAACTTTGACATCCAGCGCTTGGTACTCATCGTTTACGTGGACTACTAGATTATCAATCTATTGCTCCCCGCTTTCGGGACTGAGCGTCAGTTGCAGGCCAGATCGTCGCGCTGCCCTTGCTTTCCAGGTGTTCCTCCATATATCTGCATTTCACCGCTACACGCTAAGATTCCACGATCCTCTCGCGCACTCTGGCTGCCTGGTTTCTATGAAGCGCGAGTTAAGCTTCGGGCTTTCACCACGCAGACCCTTGCTGCCGCCTGCTGCTTCCTCTTTACGCCCAATAATTCCGGATAACGCTTTTTTGCCACCTACGTATTACCGCGGCTGCTGGCGTAGTTAGCCGTGAAATAATAAAGTACTGCAAATCGCTCGGCTACCATTTCCTGTAGCCGCCCGTTTCTTCAGCACTTATAACAGAGTTTACACAGTCGAGAGCCTTCTTCTTCACGCGGCGTTTAGCGCCGGTCAGGGGTTTCCCCATTTTGCCGAAATTTCCCTGCTGCGCCTCCCGTAGAG
+
""$*++)%)$&'&$$%((0)/113/255*,*8**)/01,4+%(''('')(&(&)&),/*/0..*/-+',+-+51,'+%%%'('%%$%%*,/24*.01'),00141--5-+1(*'%(('*.+.-.*%&('%(.*0-,.*4-87+(-%%%%%,3,-.--.141+,,)(-125.4797135..,1.7'2*/*4)&#')*+**-(0)'(+,4224,-,+%))''$$''21-*&'$-'/*,1050*$%)%*(()3457:6768:6-.1,/0,,+)+*,/61-)((%'$'%'(''*+$((+%,)*)))&(&*''+74/('$%&'(<<+45365-9;/+,5+&%,-*-'&')***,&%''&.2+)1/(+(*-,*,.2025)%('''(&)'''%%)*0*%+0+.,108-6941-,,--&$%$&(//400&&')*3*24/)+&'((+.34.1---70/&++*/0.,-)%'#$%&0*1**(&&(%$')7+-2.+)/43:31/11277610-0.-'%$.''%$..0-.1()(,*+'%(),0351.2,--011,,-,..100/-/+('((,-.0+0*/*+*/0//0.+,*-,+--,04.)%&''.+%&''%'(33,+-*-.//6635256.)*+3-))''+,+,*$+-2/(2(-'/*-*''))%,,/3&(',*)*,*+)'#$#)*3//()-2--(%'%&$'+.154:,1+,7151./+,65/1,)&&%&&%100%%-1'((/*'4**,0,3(''&%&$**+'31577.1/0,+.*./*)'*&&%%/*)))+-13532:8/13459:661/0%&+/.-1)'*(.+)--()*25.+)+,993'992.//17:7887-5-,,.0*1+))/05274)*$$%$*,))(&&%%)(%&-0//0/2').+*)+614/(%*(+16224787620)-'()*))*2813,.-/384/254+-(.+.//&&&(()-)&)3.83+)'++,/%.+.+,+.-8-%-.6//9809;2-'./+,&,*.349*4*&),).7332+)&)%./.0(),1:5//0+,(,-34568.(2,2-*)+'+/-++2-*,5,.:413.300:.28,01;222757%%%&'*+0(')0)-+*,/)/,-4-*%&$&%&-*+.+/%+,,.()$&).'/99401/*,).,)2-&(+2+'((('$)'),--./51,+''/:6)+(((*,-('(&(-)-//5984-*&'(+&+**/2((&*&)-*2,10-46*/71/,***,0//,.*)*(''+)/.)'%'%$%$(*./80-.*,.,
@f2943313-6da8-49b7-b3d5-078facc7b49d ch=187 read=201804 start_time=2019-12-13T15:04:42Z barcode=BC01 runid=2c9cf7bc05858273f10e7d7ec552fc0bd742dc3e
CCGGTTACCTTTTACGACTTCACCCCAATCATCAATCCCACCTTAGACAGCTCCTTCCTTGCGGTTAGGCCACTGGCTTCGGGTGTTATCAGCTCTCATTGACGGGCGGTGTGTACAAGGCCCGAGAACGTATTCACCGCGACATGCTGATTCGCGATTACTAGCGGTCCAACTTCATGTAGTCGAGTTGCAGATACAATCCGAACTGAGAATGGTTTTATGGGTTTGCTTCACCTGGCTTCCTTCCCTCTGCACCATCCATTGTAGCACGTGTGTAGCCCAGGTCATAAAGGGGCATGATGGCTTTGACGCGTCATCCCGCCTTCCTCAACTGTCACTGGCAGTCTCGCTAGAGTCCCCAGCAATGATGGTAGCTTGCTAACGGTAAAGGGTTGCGCTCGTTGCGGGACTTAACCCAACATCTCGCGACACGACTGACGACAACCATGCATACCTGTATCTCATAAGCTATCTCTCATCTCTGGAGCCTTTATGGTATGTCCAAGACCTGGTAAAGGTTCTTCGCGTGCCTTCGAGATTAAACCACATGCTCCACTTGTGCGGAGCCCCGTCAATTCAGCAGGTTTCATTCTTGAACGTACTCAGGCAGGTACTTATTGCGTTAACTGCAGCACTGAACTTTGACGTAACACTTAGTACTCATCGTTTTACGGCGTGGACTACTAGGGTATCTGTCAGCTTTGCTCCCCACGCTTTCGGGACTGAGCGTCGGTGCAGGCCAGATCGTCGCCAACCGCCACTGGTGTTCCTCCATATATCGCATTTCACCGCTACACATGGAATTCCACGATCCTCTCCTGCACTCTTCAGCTGCCTGGTTTCCTGCCATGGCTTACTGAAGTTAAGCTTCAGGCTTTCTGAACCCTTGCTGCCGCCTGCTCCCTCTTTACGCCCAATAATTCCGGATAACGCTTGCCACCTACTACCGCGGCTGCTGGCGTAGTTAGCCGTGGCTCTAATAAAGTACCGTCGCTCGGCTACCATTTCCACCAGCCGCCGTTCTTCGCTTTATAACGAAGTTTACAGTGAAAACCTTCTTCCTTCACGCCCGGCGTTGCTCGGTCGGGGTTTTACATTGCCGAAAATTCCTACTGCTGCCGCACTCCCG
+
0006.923,4;;-.0-.57;8608:,.+129:86:/33,-0(('*,/3156689999//../7:5:35633(($-)0368-;942150..($+.0-,(,&'#&'043-1*,-..,3451-90'(),,5.1::9<8677'+*+.37::::8484..0.3001,+++34/6*(%+283)/'&',/11-126131+)%&'*7,-1069610)%*+,71:9;.13482,98.269434:6864475'%/*:3/17:0.060775/.0&&(+,(*+-++*)+,-6.)+200104.)-)6525/...1&%&,(',,))(,/4-81*(,.,52603+**/-./324192.//.-22453&''(38:+-'*+2./1*+%%&'*%'#&(,**+',5:+-276;/467553+2(*,;74-+,/)()&,*00---.)(-..,**'./100--14/14&1%*$$%)-01567633%/((),-27..-*/*+-40...((,'(,)&%(')*2/,*&&&'.097-*(.0-+02<98:733()$&)+-6/-(++/1<830//.955631(**+-/)/+(%%243+(+-*/,1,&$&%(0/::7689)+&'$%0&.)++*1465)$%*'(($%'$&(,/8161656&21/19991//---/72779.*(*)+./2367586277:.+/,40228;654+33,20/0++,*(--%&%+20+/3.6:1*+,+1;.0*994-'&&--555,.+$&'*(%%-+1/00.-+.''%%+*+1'254989::220173235422),+364/+,-#$'$''+)0&-2&6+6/()**/364576755635,***&%(*,6454671;4.%&&&'$&%%%$%'*)**)+.:./*-/53.71-7*&'$$),(*)**%)')/2,--**,,4:-.+7/++43.6.+-+//8/1*1,6414//-7/.78(1320.-)+,'),./121003/-**/60..5947,((*%%08257/,-.3;843',/51722-58,4:..*%+,+,0+/18298..2-%''(%$$'-+*)1**56*,,).(-3/,/0/219;9770/'+),/-+1/-9--,86363,'1/,..-%$&)051373/301,20*&&+),-,)+&&**-+2+((
@7abb09d7-6a42-45da-9c1c-317713d98148 ch=385 read=60345 start_time=2019-12-13T15:04:43Z barcode=BC01 runid=2c9cf7bc05858273f10e7d7ec552fc0bd742dc3e
TTGGTTACCTTGTTACGACTACTATCATCAATCCCTTAGACAGCTCGCTTCCTTGCGGATTCCGGGTGCGAACGGATAAATATATGGTGTGACCGGGCGTTATTAACCGGGCGTATTCCGCACGCTTGTTCTGGGTACTGGCGATTCCAACTTCATGTAGTCGAGTTACAGACTACAATCAGGCGAGAATGGTTTATGGGTTTTTCTGCTTCACCCTCGCGGCCCTTCCCTCTGCACCATCAGCCCAGCAGCACGTGTAGCCAGCCCGGGTCATAGGGCATGATGATTTGACGTCATCCCCGCCTTCCTCCAGCTTGTCGCAGCAGTCTGGCTTCCGGTCTGGCCGGTGGCTAACATTGAGTTACGCGCTCGTTGCGGGACCAGCAACATCTCACGACACGGAAGAGCTGACGACAACCATACCTGTATCGCCTGCTTCATCTATATAAGACGCTTTTGCGATAGGGCCGCAGGATTTCGCGCGTTGCCTTCGAATTGAACCACATGCTCCACGCGGCATGCAGGCCCAAATCCGCTGAGTTTCATTCAGGGCATGCTCGAGGCAGACGCTTTGGCGTGTACGGCGCTGGGCACGACGTCAACGCAGTACTCATCGTTTTGGCGTGGATACTGGGGTATCTAATCCTATTTGCTCCCCACGCTTTCGGGTTTGCAGGCGTCGTTTGCGGGGCAGATCGTCGCCCTTCGCCACTGGTGTTCCTCCGCCGTCTTCCTACATTCACCGCTTGCGTTGCGATCCTCTCTGCACTCTGGCGCTGGAACCATGGCTTTGCGGATTCAGCTTCAGGCTTTCACCACAGACCCTTGCTGCCGCCTGCTCCCTCTTTGCGCCCAATAATTCCGGATAACGCTTGCCACCTACCACGTATTGTACGCAGCTGCCTGGCACGTAGTTAGCCGTGGCTTTCTAATAAAGTACCGTCCACTCATTTCGCGGTTTATGGCGGCGCGTTTTAACGCTATAACAGGATTTGATCCGAAACCTTCTTCCCAACCCGCGCGGCGTTGCTCGGTCGGGGTTTCCCCCCATTGCCGAAAATTCCTCACCGTAAAAAGGGCCGTAAACACCAGCAGAAGGGTTGCCCACAAAGACACCG
+
+'%))6,/1.4(/+&'-'))$%&',,-,,+/'+)%%&&',2(&'*)%%&$(')+-.04-+,+((+($#(($&&%%$%&0**$$$%',*'&+(/1'2+(*'('/))&)%%(*2-+(*)/*&%#$%%%$&/*&%&)(.)**&,.003.*'%&')&-&(&'&&+-'$*.5(/'0(+(%%'+*0#''4++),0042:<7,4**,/892*%((/0:3677)),&&%%()&)/(0*,/-021221--$'')&%&'')*')()''%&)%&&7.)(/,*+*-(/1.*/,,,,/(3:))*0+412,1-,*%'%'+/202.++*.-((+&(&,.,+**$$#$%(().0./$%%%$''%%&$$(''$)&&$(*)$'+,-1351)'%&'5,++'(*/,0/13454')+-4&0+*''''*//1/22-.-)-'%%$&)##&&()'*+++/.1+&(*)%'#$$$(%&$&*..)&$$$$$)*(*'###'-)/0($%'(-+0-+02.62)+','&*3-0,**(%$'+.$)'')&&%('*).4,7-&())+%%%*)(+.1*++-.$$*)(&#%#%&&'%+&%%%&)&'''%%%&%*&$#$''&&''*'&%##'$%%((('*%)%**-/0/0.,(,)'&(0)**00-'%'%'+*'3.00/141/('%)+(&&*/55/(,++,3..(-(%(&$$#(')(*)')*&%$'*+))),387(./$&%(*60.0:88677,/78-()**%%&$''-*))((+'',*(,,(),%&'&%'$')*,-*+,(()+-))('$%''&&%&)%%&%$%&(&&*(%$&&$*%%$&')*&'''%()&*++3()&'(-0((())0-1.),0+00/55,+3*3-$)(('$.,+22349(.,./6;83236147./+%%(&%'),&((%%#'%($**,-33*.'''-*+,**11(12-+'&*+02-+0*%',((+-33(03(')()$$%%()()&%$$$&%&&+)))(,*25*''&%()*,/31**+&.+'%+*,&'().*17;5524.(*%-('%-**(-(,-61223157-'.-)-9-1/:;:.013*12-+/--,,+'&&$(&&%*-/+)%%%%%$(),(.),1/%0((0(,0(,(%&''$&)0&(*((052
@6e17a103-e88e-405a-b089-7774ea7f2cfb ch=15 read=153017 start_time=2019-12-13T15:04:49Z barcode=BC01 runid=2c9cf7bc05858273f10e7d7ec552fc0bd742dc3e
CTCCTACGGGAGGCAGCAGTGGGGAATATTGCACAATGGGAAACCTTGATGCAGCAACGCCGCTGATGATGAGGAGTTTCGGATCGTAAGGCTCTGTCTTTGGGAAGATAGCTGTGGTACCCAAAGGGAGGAAGCCGGCTAACTACGTGCCAGCAGCCGCGGTAATACGTAGGTGGCGAGCGTTATCAGATTTACTGGGCGTAAAGGGCGTAGGCGGATGATTAAGTGGGATGTAGAAATACCCGGGCTCAACTTGGGTGCTGCATTCCAAAACTGGTTATCTAGAGTGCAGGAGAGGGTGGAATTTCTAGTGTAGCGGTGAAATGCGTAGAGATTAGGAGAGCACCAGTGGCGAAGGCAACTCTCTGGACTGTAACTGACATGAGGAGGGCTCGAAAGCGTGGGAGCAAACGGGATTAGATACCCTGGTAGTCCACGCCGTAAACGACGATGAATACTGGGTGTGGGGTTTCCAACACCTCCACCGTGCCGCCACGCTAACGCATTAAGTATTCCGCCTGGGAGGTACGGTCGCAAGATTAAAACTCAAAGGAATTGGCAGGGACCCGCACAGAAGTAGCGGAGCATGTGGTTTAATTCGAAACAACGCGAAGGAACTGCCACCTACACTTGACATCCCGCCCGTTACTCTTAATCGAGGAAATCCTTCGGGGACAAGGTGGGTGGTGCATGGTTGTCGTCGCTCGTGTCGTGAGATGTTGGGTTAAGAAGTCCCGCAACGAGCGCAACCCGCTTAATCGTTAGTTACTACCATTAAGTTGAGGACTCTAGCAGGACTGCCTGGGTTAACCAGGAGGAAGGTGGGGATGACGTCAAATCATACCTTACTATGTGTAGGGCTACACACGTGCTACAATGGCTGGTACAGAGATGCAATACCGTGAGGTGGGCCAAACTTAAAACCAGTCTCAGTTCGGATTGTAGGCTGAAACTCGCCTACATGGAAGCTGGGATTACTAGTAATCGCGAATCAAGAATGTCGCGGTGAATACGTTCGGGTCTTGTACACACCGCCCGTCGCACCATGAGAGTTGGCAATGCAGTCCGTGAGCTAACCGCAAAGGGAGGCAGCCGAAGGTAGGGTCAGCTGATTGGGGTGAAGTCGTAAAGGTAACCGG
+
,..-,0,(/-',2//66/57669/,65,8-*.)+/4442++/+0515,,1567+81)1//.('$&%&'-.*(1,$)78,(*/+765712-4.30657.492-5.'(,-156),,%(/0//23,5'1/+(,,*+*,+''(+4700.,)+,-:2.2-.0928/70-2./058:896.0+&*-1+3...3-&(*85//6:<9:766/).*+,-8634524-,,,.560./4;50249.++.-,.533-30444./()*/97233302/71,+94,(-.--8,-.975.--,*('.+(('++*,.+*&'%&$*&-/6701107/,'()&135:60.--13-5-*(&$'(*/*-,1--+.4+0,+./..20258122222))%($,('*%*(&*+(*+/&(-+*,/2-6++++881/%40(:,0/42*58*)*4-,-,7*&)03856584.+&$&')*27/)+&&/.0276898*5-4)-'0//534.%(&&&&1-213),*+,/--,.*0+:,/.,1,19*.:88:1('&)(*,,,,$,(+')0+4::865815*,+&'+*-+.'577,/.)%''()&(''(,-.*1'',455558//&.,025('*'-.5513')-+-.1+,(,-'*1+-/(',,4468.:5,%&$$%)2344-5*0()0((++*,.).0,85+167,950+.)+2.,-+.-,0428:<86841/(()..4023%7()*./409198533,((((*-3)(//6*('**/57919.%',(,*,.024,(+-+.247<9480-*,-+&0177850,/.&&0-238:<9:<:6:430300-+0/)+%,()196.+)***456:302/2-./-+(&&())/0/)1461210//+-*)+/66465/./.-..+,-.-...331;110:882/,-.-352/92<;15.8;;;367899::57756-2)6*+,,-.,*-(55-17-.00/.00&*(())/--((1+((*+.//2/0/6549772((%')+55682:0)'42/1-/04$-52/210185&0,1942:9..2&*)-6441/,')2,&*,002052464712()..)+**/+/,9(,0,),.,,-/20/,-4.0.0-.-'('%((0/,''%&&)+(,)%)(+,--0185869
@c4696e91-bb13-4ad5-afe1-7a5954d73e28 ch=381 read=174107 start_time=2019-12-13T15:04:54Z barcode=BC01 runid=2c9cf7bc05858273f10e7d7ec552fc0bd742dc3e
CTCCACAGGGAGGCAGCAGTAGGGAATTTTCGGCAATGGGAAACCCTGACCGAGCAACGCCGTGAAGGAAAGAAAGGTTCAGTTGTAAGCTTCTGGCCTCAAAAGGAAGAACGGCTGAGGAAATAGTGGCCCATTGTGCTATTAAGCCACGGCTAACTACGTGCCAGCAGCCACTTATGATAATACGTAATTGATGGCGTTCCAGAATTATTAGCGAATGAGGGCAGGCGGCAGCAAGGGTCTGTATGGTGAAAGCCTGAAGCTTAACTTCAGTAAGCCATAGAAACCAGGCAGCTAAGAGTGCAGGAGAGGATCGTGGAATTCCATGTGTAGCGGTGAAATGCGTAGATATATGGAGGGGAACACCAGTGGCGAGAGCGACGATCGGCCCCTGCAACTGACGCTCAGTCCCGAAAGCGTGGGGAGCCGGTAGGATTAGATACCTAGTAGTCCACGCCGTAAACGGTAGGCTAAGTGTTGGATGTCGGATTCCAGTGCTGCAGTTAACATAATAAGTGCCACTCCCGCCTGAGTAGTACGTTCAGAATGAAACTCAAAGGGTAGGCCCGCAGCGGAATGGTTTAATTGAAGCAACGCGAAAGAACCTTACCAGATGTGACGCCGCTCGCAAAAGGCTCCAGAGGTGGAGATAAAGCTATATGAGATACGGTGGTGCATGGTTGTATGGCTGTGTCGTGAGATATTTAGGTTAAGTCCCGCAACGAGCGCAGCACTCGTTGATTACCATCATTAGATTGAGGGACTCTGGCAGGACTGCCAGTGACAACGGCTGGAGGAGGCGACGTCGAATGTCGCACCTATGACTGGGCTACACACGTGCTACAATGGATGGTGCAGAGGGAAGCCAAGAAGCCGCGAGGTGAAGCAAAACCCATAAAACCATTCTCGGATTCGGTTGTAGTATGCAATAAGACTACATGAAGTTGGAATCGCTAGTAATCGCGAATCGAAAATGTCGCGGTGAATACGTTCTGCTCGGGCCTTATACACACCGCCGTACCACGAGTTGATAACACGAAGCCGGGTGGCCTAACCGCAAAGGAAAGGCTGTCTAAGGTGGGATTGGTTGGGGTGAAGTCGTAACAAGGTAACCGGAAGATAAACAGGCAAGTGAGTTAACATAAAGACACCGACAGCACCAGCAGCGTAACTGCA
+
+.-)))&*0.),400/4237612)-*07730.452;323(%'-())**67925-3310*)+'(*,4.,*,(&++')(,/)$*'-$%*-(+,,()&&&&(*.73*)++.+,4+,+(%(%)&*-1.&00%,,))$(&$&$%+'++8/$'%'-+-*+-0013513.4;1.-,),+*'+++(,%',/.+503-(*-+-1+/+$'&((&,...3-1/-)(&&*)$'()'**/42/7-(+,-0+5,--76414435201.,.510/4+-,*01+-9.34587&'&&'''/6..2)+/,(**+*($&),30.42*+(590692;6,4+2+:6330.+)&,,)/0/059-0044,,(*-/2470*/****1143:111./*()'%)*::544/,'**,)(('),/-00,.&&'((240+*(,/(''54/*2*'(0,0+-.&,%2)/+56/94(,560///2*/-29576/&('%%%&%#'...21/70:.21-'+&&2.2))*;7778845431).*.132/0'+%&)#)+02))-,'%&%'&%--0589-/'(.*),7-,9463**.%$$&$&&&$)%&$('&*)(*2982-/)'*'&())+-**.,)+/2283:309,-).$0&()&&(&*.1%(+53)****8()&*'(+*)'((0-/'(+.56**+(+32-0.+),436677&16/-0&(*&'&)++156941(,5&29-*,/05542,8-)(3.+0--.-/0*&*$&%&%(((*-9/2:776/41-)'()'&-7*8572+)))%%--0222,(,--0,+'&&+-.830,)')*.,&,**&&'%%#&$%&+-.(*//,4(+.0.11.'(&(+--/6/6/:.-8/0-//127/,,.)&'(,((*%(**151.+(&))'0,(*2;;80;7./4;:52334;767'3(7+0&*'*&$$*'&&&',(&&(&%-////0495376869:87--0&,,4../34113..')-0+''()+00845482//-04.*$&%+):99584(0,1)0)02*.5(''*+'(()*)5-.,)%%%*%()&15//+&+*.,+0629.414+*/(,''(.0.03339/93774*1,-%,/*04-,-01.-,-/32/.+*((**--0.59//1*%&'*24530(+&$*(/)*)&%(0&(,48;;24/1$-)-,*()*&(+,1*)&#(&
@8b66b3da-9c09-4ed1-81ff-b7b068bbeab0 ch=20 read=70920 start_time=2019-12-13T15:04:58Z barcode=BC01 runid=2c9cf7bc05858273f10e7d7ec552fc0bd742dc3e
CTCTACGGGGAGGCAGCAGTGAAGTGTGCACAATGGGCGCAAGCCTGATACGGCAAATACCGCGTGTATGAAGGCCTTCCGGGTTGTAAAGAATGCTTTCAGCGGGGAGGAAGGGAGTAAAGTTAATACGCTGCTCATTGGTTACCGCAGAAGAAGCACCGGCTAACTCCGTGCCAGCAGGCCTGCCTGTGGTAATACGGAGAAGTGCAAGCGTTGTGGAATTACTGGGCGTAAAAGCGCACGCAGGCGGTTTGTTAAATCGAGATGTAGAAATCCCCGGGCTCAACAGAACTGCATCTGATGATACTGGCAAACGAGTCTCGTAGAGGGGTAGAATTCCGGTGTAGCGGTGAAATGCGCGGGTGGAGAATACCGGTGGCGAGCGGCCCCCTGGACGAACTGACGCTCAGATTGCAGCGTGGGGAGCAAACGGGATTAGATGCCCTGGTAGTCCACGCCAGCGGTGTCGACACGGAGTTTGTGCCCGCTTAGGCGTGGCTTCCGGAGCTAACGCGTTAAGTCGACCGCCGCAGGAATTACGGCCGCAAGGTTAAAACTCAAATGAATTGACGGGGGCCCGCACAGAAGCGGTGGGCATGTGGTTTAATTCGATGCAACGCGAAGAACCTTACCTGGTCTTGTGACATCCACGGAAGTTTTCGAGATGAGATATTGCTTCAGGAACCGTGAGACAGGTGCTGCATGGCTGTCGTCAGCTCGTGTTGTGATATTTGGGTTAAGTCCCGCAACAGGCGCAACCCATATCGCTGGTGACGCTGATCAGGCCGGGAACTCAAAGGGAGACTGCCAGAGTGATAAACTGGAGGAGGTGGGGACGTCAAGTCATCATGGCCCCGCCACGACCAGGGCTACACACGACACAATGGCGCATACAAAGAGAAGCGACCTCGCGAGAGCAAAGCGGACCTCATAAAGTGCGTCGTAGTCCCGGATTGGAGTCGCTCGACTCCATGAAGTCAGATCGCTAATCGTGGATAGAATGCCACGGTGAATACGTTCCGGGCGCTTACCGCATGGGTGGGTTGCAAAAAAGAAGTGAGTAGCTTAACCTTCCGGGGCGCTTACCACTTTGTGATTCATGACTGGGGTGAAGTCGTAGCAAAGGTAACCGGAAGATAGAGCGGCAAACCGTGGGTTAACACAAAGACACCGACAACTTTCTTCAGCACCAGCAATACGTAAAAAAAAAGA
+
&+,+%*'-0(',*+/68201,&%(($)&)).1535942/169-/5*+%'%'&&&((('&-,./.--/+.+3+.,369;-(1:9-6+/09+('+(%.-/3+')*,10*'**+-,3/(,,16--53635261/.(&(($,')&),)/0(*..01)++%&#(&)(,-093544143380*.&(&((#$'%%%'(+),,((+.+-)'&)*/0.0,..2-#$&()(1*012;;52(*(*2)'(+)&)(*$'),,4(-/(.-0/,+,'&'*52/,(,1++-66-*577991+-()(20279994+++'%'))724603.'(//0-0+++/-,(+.3,'&',+,+.(+))*(')*8;906;0./+'$(,(&%(&'&,,2573:2,)'****+/+056-+/972.((&%)*.5779'-&,'&&'')-469;(()*7:'4%98/3-'$0,01;8/0984666412325&'&(&)&+,,11-..1%&()*%*'.3)&),&%'+)-22941/1+05++-,.1)'*-.16//2/-)*)%)%$&&0,+)+'(,5578-37642321856/01.2-*$'(,,..008:2,,0*'*(+)&+(+,660/+*+/0(()0/6:567:0-/1195554..50*38:160/34..)1+0*'&''16871/1--&)(.4;/++(,,')(%'*%)*&*,-*&3-1.8:3732344/0400075731-+(*+0258/**)*/57,8-'&%()$060-/34;75*,+0+,3619,,11/-0)2/,&'(*+)*')--+'($%#'&)&%*,100:707355,/,)./*,/1652.)'&&(*155;+677-+2,(*-'*)3***)-10,)+-6:8**,12-2)&)-*./244/17672/*'(')%%&'(.0.+7656001169-'*&++)*//0..1)+*)''&2291&22;78521+,+43/0::9994-,,,,.,.5/04.)()*.'()44546896/+,-)*2((+,.%&&&')+8:9911%')*+*..,1/:767;502/18/&+.''%%$##%'#&&'&)*)%+127,,-2441+%***+&&--,()*0140633.(+.+*-//0*'+(&*062.15789654345569831205-.-&*%%*39(0+.2(184932&&'%()'))#0*'&0)(,&/+-*-(,,./6*++-)0,,/+1*('())25/*++,1924202/./$$)+*0/+)(&##
@405f4ad9-4456-4265-89fb-34d182eddd8c ch=385 read=60357 start_time=2019-12-13T15:05:04Z barcode=BC01 runid=2c9cf7bc05858273f10e7d7ec552fc0bd742dc3e
CTCCTACGGGGAGGCAGCAGTGAGGAATGTGCACAATGGGGAAACCTTGATGCAGCAACGCCGCGTGAGTGATGAAGGTTTCGGATCGTAAAAGTATCTTTGGGGAAGATAATGACGGTACCCAAGGAAGCCACGGCTAACTACGTGCCAGCAGCGGTAATACGTAGGTGGCGAGAGCGTTATCGGAACTACTGGGCGGCAAAGGCGTAGGCGGATGATTAAGTGGGATGTGAAATACCCGGGCTCAACTTGGGTGCTGCATTCCAAACTGGTTATCTGGAGTGCAGGAGAGGGAGGTGGAATTCCTAGTGTAGCGGTGAAATGCGTAGAGATTACAGGAAGAACACCAGTGGCGAAGAGCGACTCTCTGGACTATGGCGGCGCGAGAACAAAGGCGTGGGGAGCAAGCAGGTTAGATACCCTGGTAGTCCGCCGTAAACGATGAATACTAGGTGGGGGTTTCAACACCTCCATTACCGCCATAGCACAGTAAAGTATTCCGCCACCAGAGTACGGTCGCAAGATTAAAACTCGAAAAGGAATTGACGGGGACCCGCACAAGTAGCGGAGCATGTGGTTTAATTCGAGCAACGCGAAGAACCTACCACTTGACGTCGCTTACATTACTCTTAATCGAGAAATCCTTCGGGGACAAGGTGACAGGTGGTGCGTAGTTTGTCGTCAGCTCGTGTCTCGTGAGATGTTGGGTTGATCCGCAAGCAGGCGCAACCCTTGTCGTTAGTTACTACCGTGGGATTGAGGACTCTGGCAGGACTGCCTGGGTTAACCAGGAGGAAGGTGGGGATGACGTCAATCATCATGCCTTATGTGTAGGGCTACACATTCAACACAATGGCTGGTACAGAGATGCAATACCGTGAGGTGGAGCCAAACTTAAAACCAGTCTCAGTTCGGATTGCCGAACGACGCCTCGCCTACATGAAGCTGGAGTTACTAGTAATCGCGAATCAGAGATGTCGCGGTGAATACGTTCAGGTCTTGTACCATACGTCACACCATGAGAGTTGGCAATACCGAAGTCCGTGAGCTAACCGCAAGGAGGCAGCGGCCGAAGGGTAGGAGTCAGCGGTGGGAGTGAAGTCGTAACAAGGTAACCGG
+
*)+))+2+78.),14.11,.5,&,*(+)',+-+133133+&(+*-317112552,0..,',3/3561'(),/,)*-).-:30+:19:679;7)(+,9.9:./*2*.,/13..+*)-(54215/.(.+*())5./-3.---*''**-/420&('%&'+,-8...1341,*-*(,+)))*,/9134(*&'&'&)++741/*((,&'*./-+*+..17::81719,267,0-&('+722.5/(-63+,8,7+,.'.,-39;3213161-78664,.-+*,,2.***)./28+)'*.*'''%&%,'8+1.+*(/),&+,/656366./176*)))%2*)),-1/7121-,.1-1/&*(')*&%'+1012//)+17,22.1+,0.-,'''&'&)(+-)&)(&1&')*&)-29/7(.0)4,*,0,65,-6663231/'+/52/-))(*++164'/-+)-,,364.05/)()))**&(&#$''.3/17.-,()''$'-)+)')+.9/)*0-$)$'+%*))*3;78153)')5*977,/05)1/.*'*'$+%''6)7;8769-+,-.+-+))),*/(+-1877495;80101,(('+500'*)*.&'&)'&%('&%)')*/%1.((%%#%&/,))1*/-3,,2**%&'&%'&.20-/4'0/*'/+,-15'-01398,+)*&226,,01672(...26/*-))+-/25477211-2-,(&%),-*-.-*-*+412:6137),+*-666<6509/00-87'4&),$-'(%,/28875/*)&'*/3+-49971*+7*5*8,/1,.***+...481/1.+,&'$(((*+)).0%00&*-.+'&$$()((%%&%'%)&$'''&))0.152246),-,(++,62-3-..1..0,',+(/8-..65;;/403::)37356977001;/1/(.-(%&)'()&$%#&%)+,-1/,,/0-3/./5+/(&)'%(%&&**/01'-++4/1/,+&*.*--+,'++,-97273213),23307/,,-+&(*-02/,-*.2.,--&'--0..+*--'51))-'),336218662222206/+-&)(')*,063-++++-**,+-%'),7474)6,51**(&,*%,0+0&%((1'*+,5..05
@2c67ec74-5a6b-40a6-af73-25488c11b239 ch=101 read=209960 start_time=2019-12-13T15:05:07Z barcode=BC01 runid=2c9cf7bc05858273f10e7d7ec552fc0bd742dc3e
CTCACAGCAGGGGCAGCAGAGAATATTGCACAATGGGCGCAAGCCTGATGCAGCCATGCCGCGTGTACGAAGAAGGCCTTCGGGTTGTAAAGTACTTTCAGCGGGAGGAAGGGAGTAAAGTTAATACCTTTGCTCGTTGGCGTTACCCGCAGAAGAAAGCACCGGCTAACTCCGTGCAGCAGCCGCGGTAATACGGAGGGTGCAAGCGTTAATCGAATTACTGGGCGTAAAGCGCACGCAGGCGGTTTGTTAAGTCAGATGTAGATCCCGGGCTCCAGCCTGGGAACTGCATCTGATACTGGCAAGCTTGAGTCTCGTAGAGGGGTAGAATTCCAGGTGTAGCGGTGAAATGCGTGTAATAGAGATCTGAATACCGGTGGCGAGCGGCCCCTGGACGTGACGCTCAGGTGCAGCGTGGGGAGCAAACAGGGGATTAGATACCCTGGTAGTCCACGCCGTAAACGATGTCGACTTGGGTTATTGCCCGCTTGAGGCGTGGCTTCCGGAGCTAACGCGTTAAGTCGACCGCGCCTGGAATGCAGCCGCAGTTAAAACTCAAATGAATTGACGGGGCCCGCACAAGCGGTGGAGCATGGTTTAATTCGATGCAACGCGAAGAACCTTACCTGGTCTTGACATCACGGAAGTTTTCAGAGATGAGAATGTGCCTTCGGAACCGTGGGGCAGGTGCTGCATGGCTGTCGTCAGCTCGTGTTGTGAAATGTTGGGTAAGTCCCGCAACGAGCACTAACCTTATCCTTTGTTGCCAGCGGTCCGGCCGGGAACTCAAGGAGACTGCCAGTGATAAACTGGAGGTGGGGATGACGTCAAGTCATCATGACCCTACGACCAGGGCTACACGTGCTACAATGGCGCATACAAAGAGAAAGCGACCTCGCGGTAAGCGGACAAAGTGCGTCGTAGTCCGGATTGGAGTCTGCAACTCGACTCCATGAAGTCGGAATCGCCTTTAGTAATCGTGGATCAGAATGCCACGGTGAATACGTTCAGGCCTTGTGGCACCGCCGTCACACCATGGGAGTGGGACTATAAAAGAAGCGACTAGCTTAACCTTCGGGAGAGGCTTGCTACCACTTTGTATGATTTTGACTGGGGTGAAATCGTAACAAAGGTAACCGG
+
000'(()*+-)/.+,,-/---./0')'%(()--,7:79457.+0,2/*.(*+&-*/.-43.,,-.0.1108--2-402-2.'485:677;6-21137:0-../72),(.))60)+,-78.6.0../02981+234*-(,'112621:/+-+)/+)+.,(*-1,3--.-301342302+-+-%6-0.0../9/,/520*+(,-77:362530//0&&+1*/0;;<::8939++/10%/*/.13*+20;530:12.28*105-&%$')3('-577..()&0$%+62/33721212**+//48,+&+0%''%''.,101/12.+125,23/8/:0..,098+'%''.0.,01,,235+%%($&%%'+-/1')&*'*./)0-4'&((--++-95/()+)&%$&(1/336-.-//*)***2++/*')-:;76(*)+*%9,0-00-/82-09856-81*+127125<82110-2-**'&%&1-5/%0'(0.*&*,/--.4146296762(/)+$(.18-,()/242,151472)*')-()(*'*),,566''&,*92<:7./047-,(*-/215-/*3)31)'***/4&2//3)-'(('*,+2;75763/,-0.-21/-.)**'/1--+*&,-+2//6/9...3.)'*)7-7--5:.5))*-.:50/.3/,/,-47:8,/,0:;9:4-.&+/,001.*(')-3779589884)+,.744.4-'%()04.+3-*+$)+5*-37)+7608/'11&(%./..$,--/'&''(+**-.+161+2.2-3.0&('',-/21-+/()+.2588-1+()*.9,+*('&')+,3:5136799992)*+-/,-,,(')--''()*:;/00'(**+*,./441123887;-+,)),-/6('((+*)')41313544)(&%()+1:6&+/)).0145:57*430+/1+815,*+-6476.*+,,*25988653./,/0/93825*1))(%%&'*3,/.2474662*.65778./'4344;96614:6-/2.+-+((%%%&+2/2.(.1*+*.-/+)(&%)(0-+*((#'+72(&,))()&%%((+/,9-3225.'73/,)+,())'''%(*),+85++*,,&)&&%&'/04;6//-+,&(*((+,+25'.+/-41*1-
@1007d8ac-05d2-4409-af20-de40cece553b ch=85 read=133552 start_time=2019-12-13T15:05:24Z barcode=BC01 runid=2c9cf7bc05858273f10e7d7ec552fc0bd742dc3e
CTCCTACGGAGGCAGCTGATAGGAAATTTTTCGGCAATGGGGGAAACCCTGACCGAGCAACGCCGCGTGAAGGGAAGAAGGTTTCAGTTGTAAACTTCTGTGTTATAAAGGAGAACGGCGGCTACAGGAAAGTGGTAGCCGGTGACAGTGCTTTATTAAGCCACGGCTAACTACGTGCCAGCAGCCGCGCGGTAATACGTAGGTGGCAAGCGTTATCAGGTGTGGGCGTAAAGAGGGCAGGCGGCAGCGAGGGTCTGTGGTGAAGCCTGGAAGCAGCTTCCGGTAAGCCAAAACCAGGCAGCTAGAGTGCAGGGAGAGGATCGTGGAATTCCATGTAGCGGTGAATGCGTAGATTATATGGAGGAACACCAGTGGCAGAAAGGGCGACGATCTGGCCTGCAACTGGCCGCTCAGTCCCAGCGTAGAGGGAGCAAATAGGATTGGATACCCTAGTAGTCCACGCCGTAAACGATGAGTACTAAGTGTTGGATGTCAAAGTTCAGTGCTGCAGTTAGCACTAATAAGTACTCCGCCTGAGTAGTACGTTCGCAGAATGAAACTCAAAGGAATTGACGAGGAGGCCCGGCACAAGCGGTGGAGCATATGGTTTTGGTGAAACCAGCGCGAAGAACCTTACAGGTCTTGACATACTCATAAAGGCTCAGAGATGGAGATAGCTATATGAGATACAGGTGGTGCATGGTTGTCGTCGAAGCTCAATCGTGAGATGTTAGGTTAGAATCCCGCAACGAGCGCAACCCTTATCGTTAGTTACCATCATTAAGTTGGGGACTCTAGCAGGACTGCCAGTGACAAGCTGGAGGAAGGCGGGGATGACGTCAAATCATCATACTTATATGACCTGGAGCTACACGTACTACAATGGATAGTGCAGAGGAAGCAATTGAAATAAAACCCCATAAAACCATTCTCAGTTCGGATTGTAGTCTGCAACTCGACTGCATGAAGTTTGAATCGCTAATCGCGAATCAGCATGTCGCAGTGAATACGTTCTCGGGCCTTGTACACCGCCCGTCACCACGAGAGTTATTAACACGAAGCCGGTGGCCTAACCGCAAGGAAGGGCTGTCTAAGGTGGGATTGATGATTGGGGTGAAGTCGTAACAAGGTAACCGG
+
),20,00-.'+/((()&((0)0.+++*699+74:86;746*(&(,,.;*++578326508211:7769-+)*+-*2(,1-/3;/+&-)0-.9:2---)**&&(-,+46+0('()(+*6/,4/.,--/--,'&)-/0.006'**-/8*0/).*)5-.433.14/1/6011800+..2004-.1/-05(,,*/11/8,,-//9-7/13/,+*,.41//3%1)+*2.:96648;)'%2/4,0344292)0/(',/6045534540+*)+0,.'*'#'&#)*++(+*.36%6,''*&/6/8:,*))*1--/./6475)'*&/70459;;6.6..*,()-&%++483+..*+1555445(+,245303-+-,-06*3-4+*''/)&.-)**+-/./.,-3.;.5+(&'(.)-''*23,-233(&$%)2'*%+/)&)*8::3'-.'**0-/0239+)%((/1185.0249577;:20/0-*(++.2884897;6:53+..,20/.80*(*')(*.+-0.-&+()*''),/&0())+3*,-.*(+-+)0,-.7:8135*-766/69+++13)+*)/2288//*.)%**-/(&'&)*2:5845552&+,26(,+*1/*$+,''&'&***,..7566-/7/)*'&*/0222/710125,0/1%$,0-+5/440)().//)(*+2//...00/.,,($%''.-./65.0010039/13565())'((''$'(346768:74:'+,,7/*-32.36*+-(3%%.+)/.%24((0+131.8---811;798-.122+0-02962474,%+*),/'.4,30,-+,+13645565+).)-,3,.58//56456349:9362220/$+''$&&')0553-/'(*,()')')$.+,0/5-,+('&**./-&),)'&#$%&',,,/+%,0+**54++71:;2297;<77:357<910(0((&-.54013,*..08832)22711(+28/%).-.15+,&))7653546-++*-.22(0$'),-/,-.,8<989.531/0/,.+,+-,02773-.+,*(+).+*-11.)/-0-)0$&,')(5+.:+6'(1633/1/-12,*-'),,+**)-4)5-3::520,&+*'/,/04--*/,((13653633)/'*65568
@f1f14e44-c097-4258-aa67-a8105255c4e7 ch=421 read=204337 start_time=2019-12-13T15:05:21Z barcode=BC01 runid=2c9cf7bc05858273f10e7d7ec552fc0bd742dc3e
CTCCTACGGGGAGGCAGCAGTGGGGAATATTGCACAATGGGCATAAGCCTGATGCAGCCAGCATTGAAGGCCTTTGAATAAAAATTACTTTCAGCGGGAGGAAGGGAGTAAAGTTAATACCTTTGCTCGGTGACGTTACCCGCAGAAGCACCGGCTAACTCCGTGCCAGCAGCCGCGGTAATACGGAGGGTGCAAGCGTTAATGGAATTACTGGGCGTAAAGCGCAGGCAGTTTGTTAAGTCAGATGTGAAATCCCCGGGCTCAACCTGGGAACTGCATCCTGATACTGGCAAGCGAGTCTCGTAGAGGTAGAATTCCAGGTGTAGCGGTGAAATGCGTAGAGATCTGGAGGAATACCGGTGGCGAGCGGCCCCTGGACGAACTGACGCTCGGAGTGCGAAAGGGCAAACAGGATTAGATACCCTGGTAGTCCCACGCCGTAAACGATATCGACTTGGGGGGTTGTACTTGCCAAGAGGCGTGGCTTCCGGAATACTTGCGTTAAGTCCGGCCGCCACCAGGAGATGCAGCCCGCAAAGTTTAAAAACTCAAATGTCGTTGGTAGAGGGCCCGCACAAGCAGGTGGGCAATGTGGTTTAATTCAGTGCAACGCGAAGACCTTACCTGGTCTTGGCATCCACGGAAGTTTTCCAGAGATGAGAATGTGCCTTCGGGAACCGTGAGACAGGTGCTGCATGGCTCGGCTCGTGTTGTGAAATGTTGGGTTAAGTCCTGCAACGGAGAACAGCCCCTTATCGCTGTTGCCCCAGCGGTCCGGCCGGGAACTCAAAGGGACTGCCAGTAAACTGGAGGAAGGTGGGGATGACGTCAAGTCATCATGGCCCTTACGACCAGGGCTACACGATGCTACAATGGCGCATACAAAGCGACCTCGCGAGCAAAGCGGACCTCATAAAATGCGTCGTAGTCCCGGATTGGAGTCTGCAACTCGACTCCATGAAGTCGGAATCGCTAGTAATCGTGGATCAAGAATGCCACGGTGAATACGTTCCCGGGCCTTGTACACACCGCCCGTCACACCGTAGAATTGGGTTGCAAAGAAGTAGAGTAACAACCTTCGGGAGGGCGCTTACCTTTGTGATTCGGCTGGGGAGTGAGGGGAATCGTAACAAGGTAACCGGAAGATAGAGGCGACAGGCAGTAGAGTTAACACGGAGCACCGACGCTTTCTTCCTTTCCAACAATGATACATGAAAAAAAAAAAAAACA
+
*223/(1-86+&*/,077322/45**,)09,)))*5863.,)$#*+'1:6565.53(13&&'%'%&+)(2--,*%$$/0/64,&+'&(,4..1332;3.-,,+)))&&');3/-6.4-00.*-4-.55%,01(3-6.-6:*&,%'(*((.2/7,+*7-//983498;40-,,/00,-++-%$#(+.-**&((7660237:0:01946540245;997574.'')+(+.*$-.8733947.28()&,$/')80,433+)27818(6-4/12.01/21,++,&)*./-*+,-,-'$%%$--.,052,*(0)*'&-)2*1(&+'*'%$,+1731153-/1:9300--.0.46*+*+/24743961;,('/,2+4:7-,24791(*+,-.24556-0**.65.),**((*-7/4'(.$2**+9823:-,26856-95''--795098),,.0(1234405-1)),(,.'(')&%(/,*('(2/6555878-7-(-$$##%(&()'(())+*-(&).105.*2),..-*--&21,07-+./8.-*6(/85)&,+-,,*&%$#%#/'++,)&+.)0.)&)'*16+-(.1,-(-,)''%*+05:8'.*8,-(.*,/%*&'&,-)-,,4+))&$%,.+,-$')*,0.$*'0'/+06;/1())--.321,/8689834/40)01-,8;8;:0656,-.***,+626-7526'4334/2/.2,./6;,+)6,35:5<69471,-024+2)/+')(+(&//.()**,7&&0',2),43,(-,)230-,3.4,:-7-/87/7(*),().09/-*-17:9870***)0)-*(09413367678663799:9-11048)&&##(*:95667--*)%(((-.::5805/%---0111540*&'),/)*.-0.,+,.9,,/1;62.*&)./881+-.677/+/-.2)(/.*4-/*&()447502++,''*/085:6.8//.-3-2//,-''(*.0007449449.-,1:9996*.+632/8011326/00'0655/6,(''&*-13./14/1321/14&,('(&-'*-**7,.,5.&(,))3((),-(*'.-4563/8,(17.61+6('-('/,+.-120,+)**'*,*$()%%)**)#$%&//0+/),-2-025234/3-.220+//-*,-,-252022+&)-3.+*%$%'$%&&(('%'#$),36650'$'&*+.'116,')&(.'+(&&*.32456461/+&&
@63bdf8c7-9f24-419d-8e06-de20a0923ac5 ch=337 read=133013 start_time=2019-12-13T15:05:42Z barcode=BC01 runid=2c9cf7bc05858273f10e7d7ec552fc0bd742dc3e
CCGGTTACCTTGTTACGACTTCACCCCAATCATCAATCCACATAGACAGCTCCTTCCTTGCGGTTAGGCCCACCGGCTTCGGGTGTTATCAACTCTCGTGTGGTGTGACGGGCGAGGTGTGTACAAGGCCGAGAACGTATTCACCGCGACATGCTGATTCGCGATTACTGGCGATTCCAGCCATGTAGTCGAGTTGCAGACTACAATCCGAACTGAGAATGGTTTTATGGGTTTGCTTCACCTCGCGGCTTCGCTTCCCTCTGCACCATCCATTTGTGGCACGTGTGTAGCCCAGGTCATAAGGGGCATGATGAGTTGACGTCATCCCGCCTTCCTCCAGCTCGTCACTGGCAGTCTCGCTAGAGTCCCCAACAATGATGGTAACTAACGATAAGGGTTGCGCTCGTTGCGGGACTTAACTTAACATCTCGACACGAGCTGACGATAACCATGCACCACTGTATCTCATATAGCTATCTCTCCATCTCTGGAGCCTTTATGAGTAATGTCAAGACCTGGTAAGGTTCTTCGCGTTGCTTCGAATTAAACCACATGCTCCACCGGGCCCAAATCAATGAATTCCTTTGAGTTTTCATTCTCTTGCGAACGTACTACTCAGGCGGAGTACTTATTGTAACTGCAGCATTGAACTTTGACATCAACACCAGTATATCGTTTGGCGTGGACTACTAGGGTATCTAATCCTGTTGCTCCCCACGCTTTCCGGGACTGAGCGTCAGTTGCAGGCCAGATCGTCGCCTTCGCCACTGGTGTTCGCCATATATCTACGCATTTCACCGCTACGCATGGAATTCCACGATCCTCTCCTGCACTCTAGCTGCCTGGTTTCTATGGCTTACTGAAGTTAAGCTTCAGGCTTTCACCACAGACCCTTGCTGCCGCCTGCTCCTCTTTACGCCCAATAATTCCGGATAGCAGCTTGCCACCTACGTATTACCGCGGCTGCTTGTTTTGTAGTTAGCCGTGGCTTTCTAATAAAATTACCGTCACTCGGCTACCATTTCCTGTAGCCGCCGTTCTTCCTTTATAACAGAGTTTACAATCCGAAAACCTTCTTCCTTCACGCGGCGTTGCTCGGTCAGGGTTTCCCCATTGCCGAAAAAAATTCCCTGCTGCTGCCTCCGTAGGAG
+
4.+,/6*/425'0-&&'(+695-433+/02988649-1-+,+212064133463150)0,1,4/:76819*+.1/.,013/981/13113*&-*-.0',$*&-*,+,/%+32-,%*--/402375.-(1(&%'))-0628;646;7632//10146571,*,.26953/''%*-0444*'(+*..2/++**+039*3+22443.,.+++*$(,)'('&-)-/:9<,255848;;,12:3.28450/+5)(3,*+.7-91-.4423486;3///5(&&&'('--/24.*,*72++0420((*.+152,&%$$*+(1194334569090**478;862310,++4280*0,0.,+-//285464)+-./86*+%&'3,+,-/1/32//35433314+.)+0017767476344980))(+(('%./777501102/23566443.*&'134;6:50/07-*$#%(,248.3345467884-,+-1066-*$%&%'.5.7-')-+*-.2.+0821./18535458*12;89<61552401456%'*1+2<979+*+--555.+/(),,130$')++&&#&()0,8.77.-%,087,7669-.,-0..*,/0)++-3*,/0.2/6+(*',*(-&(+/(*+10.14356*/++29817;//27.1+5-,.(&(4221/3(*/1021339:6972221,(&.+/307/-4*+&6)%)(887-)---0://(,41-155728538)/1/..-442&')676:997;+,-,-6;2678944580$&,+13220*('*-4,.60*(.4-16,*%'')/.3,4-,+#&(/041/1019676-/./*'03437:6657;7-1/0*(()/(,1+/+*/935&/.60&14.16,-/11,.+-.5:+2,+****(%,-0,,,.7+*2/(%,,-11,4-13724/605./&+((*//.5:47:3586772:24:4141/.0'+&$((&%)*..53/)))&&'')-00((+2--92'-)(02044-/00+(&,%/+01;3/3-04433515;66;6121*1:2/1534&%((.7-'*,50.((058.9914/166..//*-+--*00410,)+-+02+.806;-6::.(1+*15./14750-27+30'&('(.//140292440&-$
@7a15541d-d218-4dea-b807-14f9eb48863c ch=43 read=133969 start_time=2019-12-13T15:05:38Z barcode=BC01 runid=2c9cf7bc05858273f10e7d7ec552fc0bd742dc3e
CTCTACAGGGGCAGCAGTAGGGGAATTTTCGGCAATGGGGAAACCCTGACCGAAACAACGCCGCGTGAAGGAAAAGGTTTCGGATTGTAAACTTCTGATAAAAGGAAAAGAACAGCGGCTACAGGAAATGGTAGCCAGTGACGGTACTGTAAAGCCACGGCTAACTACGTGCCAGCAGCCGCGCGGTAATACGTAGGTGGCAAGCGTTATCCGGAATTATTGGGCGTAAAGGGGAGCAGGCAGCAGCAAGGGTCTGTGGTGAAAGCCTGAAGCTTAACTTCAGTAAGCCATAGAAACCAGGCAGCTAAGAGGTGCGGGAGAGGATCGTGGAATTCCATGTAGCGGTGAAATGCGTGAATATATGGAGGAACACCAGTGGCGAAGGCGACGATCTGGCCTGCAACTTGTCAGTCAGAAAGCGTGGGGAGCAAATAGGATTAGATACCCTAGTAGTCCACGCCGTAAACGATAGGTACTAAGTGTTGGATGTCAAAGTTCAGTGCTGCAGTTAACGCGATAAGTACTCCGCCTGATGAGTACGTTCGCAAAGAATGAAACTCAAAGGAATTGACGGGGGCCCGCACAAGAAGCGGTGGAGCATGTGGTTTAATTCAAACAACGCGAAGAACCTTACAGATCTGACATACTCATAAAGGCTCAGAGATGGAGAGATAGCTATATGAGACCACAGGTGGTGCATGGTTGTCGTCAGCTCGTGTCGTGAGATGTTGGGTTAAGTCCACAACGAAGCGCAACCCTTATCGTTAGATTACCATCATTAAGTTGGGGACTCTAGCGAGAGACTGCCAGTGACAAGCTGGAGGAAGAGGCGAGGACCGATCAAATCATCATGCCTTATGACCTGGGCTACACGTGCTACAATGGATGGTGCAGAGGAAGCGAAGCCGCGAGGTGAAGCAAAACCATAAAACCATTCTCAGTTCGGATTGTAGTCTGCAACTCGACACATGAAGTTGGAATCGCTAGTAATCGCGAATCAGCATGTCGCGGTGAATGCGTTCTCGGGCCTTGTACACACCGCCACGTCACACACGAGTTGTGCTTACCCGAAGCCGGTGGCCTAACCACCGCAAGAGAGGAGCTGTCTAAGGTGGGATTGATGATTGGGGTGAAGTCGTAACAAAGGTAACCCGG
+
.133/2+879-644,,')%'')))+1784-2;83:2(-++'..,5.+,76.-,).-*,.)+-(,.321510-2**'-*:)+/:-07-/-3'(*(())+-630**-17/*&,(/)26.33.('&,-020.421.0/8(10236/*+''(&%*)-'+.,-1,0'+.-/01/31370,-,)3/10,(,(.-0(++*+201/-625:.33594..,&-)'-+*..3)-./*87)+)/-(/-4511)66*3-0*-4.*++,2..,+*11,/64502*))+0,++(+%+237(47,.-,085/9.45,',,+4('%(()*.'2/')'2-(*.&5)1/15221)-+-.11141./64.1784')0/782681/812:554:52/20.-,1+/,88510.0&)23:34454**%%%,,52/%$()+*+15-++-%0.3;:6%*/(0&((1212<+++4564562-//1977:<39111*-.--46895894<4:43//-+52344:.16698:7--2+.(-*****((,++/36;15/**+*+(&$(*.4:83425+,/948.89014--(-)')+/.-3.583*23)*0&.,(()+*+01/50)../521275;8465:9'))+-50..,,+&%()*)(')))')'*)+500,213/118,/7579-+,..189+-((+*%+++43*++,++)))+1073288889:164923365/-...97988987330244391*()5,6094-#&'%*$%(),-7.401''((-6271+,)0405:9::.9.8+//3.9:20110.-((%&'),/677:<4554.027,4770-.))(&(+,)'$,.,)'&&+.*811248612',)&'+.326;59:5/.+,())-167668:9:;9:999965.+.-+/++))2-07./&')0).-6)+((+0*1),-67*2;46;11637:<:&-%/,...13888859530.*+)+-+)1*)250302386786443744/352922,01016568313/++-($)*+3556(898736-0,.*+)1,(+'&),.01,+*))))+(2'*%&((%-&&'+**5:7:74917..11/$()(*-*'&+).1-.017.1(((1,345/,3-013340:.44/+./1//-')'()*.0,3./2/2*0.
@682135d9-70a0-4183-b5b8-204c8b21b68f ch=86 read=167874 start_time=2019-12-13T15:05:50Z barcode=BC01 runid=2c9cf7bc05858273f10e7d7ec552fc0bd742dc3e
CTCCTGCAGGAGGCAGCAGTGGGAAGATAACAATGGGGAAACCTTGATGCAGCAACGCCGCGTGAGTGATGAAGGTTTTTTTCGGATCATGCAAAGCTCTGTCTTTGGGAGAGATGTGGCCAGTGCAAGGGAAGCCACGGCTAACTACGTGCCAGCAGCCGCGGTAATACGTAGGTGGTGGCAGGCGTTATCGGATTTACTGGGCGTAAAGGGAGCGTAGGCGGATGATTAAGTGGGATGTAGAAATGCAGGCTCAACTTAGGTGCTGCATTTCCAAACTGGTTATCTAGAGTGCAGGAGAGGAGGTGGAATTCTAGTGTAGCGGTGGGAGATGCGTAGGATTAGGAAGAACGCCAGTGGCGAGGCGACTCTCTGGACCGTAACTGGCCTTTGAGGCTCCAGAAGCGTAGAGGCAAACAGGATTAGATACCTGGTAGTCCGCCGTAAACGATAGATACTAGGTGTAGGGTTTCAACACCTCCGTGCCGCCGCTAGCACTGTTAAGTATTCCGCCCATAGAGTACGGTCGCAAGATTAAAACTCAAAGGTGTGGGGACCCGCACAAGTAGCGGAGCGTAATGGTTTTAATTCAGAGCAGCAGAAGAACCTTACCTACCGCCGGCATCCTTGCATTGCTCTTAATCAAGGAAATCCCTTCAGGGGACAAAGGTGACGGAGTGGTGCATGGTTGTCGTCAGCTCGTCGTGAGATGTTAGGTTAAGTCCGCAGCAGAGCACAGCCCATATCGTTAGTTCTACCATTAAGTTGGGGACTCTGTGAGACCTGGGTTAACCAGGAGGAAGGTGGGGATGACGTCAAATCCATCATACCCCTTATGTGTAGGGCTACGTGCTACAATGGCTGGGTACAGAGATGCAATACCGTGAGGTGGAGCCAAACTTAAAACCAGTCTCGGATTCGGATTGTAGGCTGAAACTCGCCTACATCAAGCTGGAGTTACTGGTAATCGCGAAGATCAGAATGTCACTTGGTGAATACGTTCCCAGGTCTTGTACACACCGCCCGTCACACCATGAGAGTTGGCAATACCCGAAGTCCGTAAGGCTAACCGCAAAGGAGGCAGCGGCCGAAGGTAGGGTCAGCGGTGGGGTGAAGTCATGCTCAAGGTAACCGG
+
&(-6-/5686,25,-.,,,.*)&*&(1,'))/961+*(&()+3-1-.3./0/1334137%%(&&&)(*+3)*2*0,.3::9++0122913.,-5.('-1412+-0/2:,)%*)/0,(*)(&$')'+*)'..,..10-+2,-&(*%$()/1,/*%'+(++.()(+(*%&'614-+,(0.,2:30/24218101%,$28(%+80;74447:4'2/'++53353.00,-//709113-57*)(')%)((,+2/3:33-0((+)'47-,,++00,8,5+532336-5-***&%'&)+/0175--(/-**(&)(&',(.,.+-+&%-+/75413)'*))-(//))%.&(-1.2.(/0%37.31150*&,*1'''(+/-26;:9:7998712'+%%'')(27206'+%(''',,,-'*&/.986-31+2./+1148<5854155/,(-+687820./2..876521-2/1.$()3)7/0-'--/1-11,-,-+*/7.0,)&*'*,,-604*/,/./($+-*#&%(%'&'-,634'++/,-0(042*55:52*.(('&%)./*15+&(&(%$$'%'&-1,-/(.''*.1)89-1*15/&%(&)+&*$%)(*,13/2-*-/)*+'&0)(%+&()$#$%'+/-&())00.+)*%%'&(+*(.3*40-%+64+++15*00./12/.)(*0:99:886946'00/202.//334445301.1,4+$).18-1,+6,')4'6-,(+(%'(&,0,*.,44)3-*%3/-./091/123+,8*17434,+(&#%'0(,')-+)*/1.&'(--+2..4'(-+28-,17774538<425*,/4)-%250).0/,,.++/13526-.'(+-*'**/2-+)(*3**,3,,+,,8796:4148571-/0-0-(*.5-22)(&3::8297530.0%.%9,7+2*/.,,&%$%(,).3++846631/-*&&*&')131,2.--7(--+,-/./)*.'10.1)*3355.&*(&5-778;4%1+*.34/&,,,*),&)++,/,071/77&)/%)'*,**,*+*.,6&+'.))$24+)')*)+)++,*/+83353:1648-)2(-+)(((*/21336/71/-(+*./+1,'2(.'$'*03.24,*'$&$(*&*+,517+8
@e7982d76-4b25-43c6-b623-1bd1d55f40e9 ch=187 read=201966 start_time=2019-12-13T15:06:02Z barcode=BC01 runid=2c9cf7bc05858273f10e7d7ec552fc0bd742dc3e
CTCCTACAGGAGGCAGCAGTAAGAATTTTTCGGCAATGGGGAAACCCTGACCGAGCAACGCCGCGTGAAGGAAGAAGGTTTTCAGTTGTAAGCTTCTGTTATAAAGAACGGCGGCTACACGGAAATGGTAGCCGAGTGACCCAGTACTGATAAATACGGCTAACTACGTGCCAGCAGCCGCGGTATGCGTAGGTGGCAAGCGTTATCGGTGTGGGCGTAAAAGGGGAGCAGGCGGCAGCAGGGTCTGGTGAGAAGCCTGAGCTTAACTTCCATTAACCATAGAAACCAGGCAGCTAGAGTGCAGAGGAGGATCGTAGATTCCATGTGTAGCCCGGTGAAATGCGTAGATATATGGAGGAACACACCAGTGGCGAAGGCGACGATCTGGCCTGCAACTGACCTTTCAGTCCAGCGTGGGGAGCAAATAGGATTAGATACCCTGGTAGTCCACGCCGTAAACGATGAGTACTAAGTGTTGGATAAAGTTCAGTGCTGCAGTTAACGCAATAAATTACTCCGCCTGAGTAATACGTTCGCAAGAATGAAACTCAAAGAGATTGACGGGGGCCCGCACAAGCGGTGGGCATGTGGTTTTAATTCGAAGCAACGCGAAGAACCTTACCAGATCTTGACATACTCATAAGGCTCCAGAGATGGGAATGGCTATGAGATACAGGTGGTGCATGGTTGTCGTCAGCTCGTGTGAGATGTTGGGTTAAAGTCCGCAACGAGCGCAGCCCTTATCGTTAGTTACCATCATTAAGTTGGGGACTCTAGCGAGACTGCCAGTGACAAGCCGGAGGAAGGCGGGGATGACGTCAAATCATCATGCCTTATGACCTGGGCTACACAATGGATGGTGCGGAAGAGGAAGGCGGAAGCCGCGAAGGTGAAACAAAACCCATAAAACCATTCTCCCAGTTGGTTGTAGTCTGCAACTCGACTATATAAAGTTGGAATCGCTAACCAATCACGCCGAGATCAGCATGTCGCGGTAGATACGTTCTCAGACGCTTGTACACCGCCCGTCACACCACGAGGATGATAACACCCAAGCCGGTGGCTAACCGCAAGAGAAGGAGCTGTCTAAAGGTGGGATTGATGATTGGGGTGAAGTCGCTAACCGAGGTAACCGG
+
,453+-/%-+'*0--00&),-1%-,.542,*+85795+24+'.,07)+6-7'&&%(383349,)++-,3,-+.&),**)44+2%*(-(+4/$+/.::/8...37**,--'/++,+)%'%('(')''+**&222*')()+,%')&'%%&$((,+.+-1,,+*+-*.,1467:2/0,+*3-4/1.--+)1/252820823644/5//-7-21122745583;5('(1*)**5:<94;6/00+-85,0.0/-,)%()',-.0+,).'*$'&,&$&(+-'-2/2('(.2,6))..,*+,+++,-75*/&((&*,-3347)*5+:0:6732/---,0--407,8/()544//3455166.+-'(0++/..802136100516497921,,+0+3824336333,0&%(/0/413)&(+('*,/(')(3750023-1/,-2627;-+'357533/'**19689:4)+'*''&)&.-/9/285<6.,,)+/+,69015799999847310-2-5//*,++*-5683-,*((%'''++11484131.*-0//09/.6609-+'(,-41450'142.5*&'),--*-3:655./.1,+,/.8<.296/5'''(*65668444./68:7;60:)+%,(.**,533*/,,((('(-*,3*((*++:5*'&+4)/0./2+--146832621899:;;6989,47//0./3335611-*(*-2151:-7+:2--175)-253'&01+-+(.-++7.1142:3.3/.8;6986/;/8.25'6:400/12,(*-.45201(*%(**++''&'%,),+&++-730/20174671138<...845,..51100/4+9:89954+&&%&%0.4:862-0-0(+*)(&-()(')(*&%&&))'*&((**-*)--$366+10*&)*5938:89<75*)%#&.-'(,+*,2447/00-./0)%&&('%$&''(%&((,2111**((&$%/)1-&+',*(*&+/0-1212020$&'+*(%,),/0292/+%)%%$&((%'&&&*,(.0((0026568./+&()(*'(*0,3(-*(),*,1.+++-+422110443('((',(+%(0074006*-1.32-)1-,(&'')2-2.)$&(**+1-'(+,*&&%++.0719.5
@19c80a40-ed32-4a0d-b537-5722eb3eb270 ch=171 read=168612 start_time=2019-12-13T15:05:59Z barcode=BC01 runid=2c9cf7bc05858273f10e7d7ec552fc0bd742dc3e
CTCCTACAGGAGGCAGCAGTAGGAATTTTGTGTCTGGGGGAAACCCTGACCGAAACAACGCCCGCGTAGAAGGAGAAGAGGTTTTCCAGTTGTAAACTTCTGTTATAAAAGGAAAGAACGGCTACAGGAAATGGTATGGTGGCAATACTATTAAAGCCACAGCTAACTACGTGCAGCCAGCCATAATACGTAGGTGGCAAGCGATTATCCAGATTATTGGGCGTAAAAAAAGAGGCAGGCCTTGTAAGTCTATGGTAGAAAGCCTGGAGAAACGCTTCAGTAAGCCATAGAAACCAGGCAGCTAGGTGCAGGAGAGGATCGTAAAATTCCATGTGGTGAAATGCAGCGTAATAGATATGGAACTGAGTGGCGAAGGCGACGACTGGCCTGCAACTGACGCTCAGTCCCAGCGTGGGGAGCAAATGGGATTAGATACCTATAAATAGTCCACGCCGTAAACGATGGAAGTACTAGAGTGTTGGATGCTCAAAGTTCAGTGCTGCAGTTAGCAATAAGTACTCCGCCTATGAGTGATACGTTCGCAAGAATGAAACTCAAAGGAATTGACGAGGGGCCCGCGCACAAGCGGTGGAGCATGGTTTTAATTCCGAAACAGCGCGAAGAACACCAGAATCTTCCCGGCATACTGTAAAGGCTCAGAGATGGAGAGATTAAGCTATATGAGACTGGAGTGGTGCATGAAGTTTGTCGTCAGCTCACGTGTCGTGAGATGTTGGGATTCTCCCGCAGCGGAAACAGCCCTTATCGTTAGTTACCATCATTAGGTTGGGGACTCTAGCGGACTGCCAGTGACAAGCTGGAGGCGGGGATGACAATCAAATCCATCATGCCCCTTATGACCTGGGCTACACACGTGCACCACAATGGATGGGTGCAGAGGGAAAAGAAGCCGCGAAATTGAAAACAAAACCCATAAAACCATTCTCAGTTCGGATTGTAGTCTGCAGCTCGACTTCATGAGTTGGAATCGCTAGTAATCGCAGATCAGCATGTGTCGCGGTGAATACGTTCTCGGGCCTTGTATACACCGCCCGTCCACCACGAGTTGATAACGCGAAGCCGGTGGCTAACCGCAAGAGGCTATCACAAGGTGGGATTGATGATTGCGGGGTGAAGTCTAACAAGGTAACCGG
+
-/1($$(&-,'+-*,10)/1(&*,(3/,%%%$'&'&.))&'((*1/)',,.'*+',+(($))($&&(&(/2+3-..+%()+2912--&,)6*,,642480.)),+/255'0,.2*'%,(&*)(*)(*'.,&(-'-'((()+%0+/,)+,,12,'(#%'()'&'(**))%('-(.'&&')'00%&)-+11$1&/.,)+-37)+)%/*303()*.4.+3,'46542953),+*)%*%&%&+,&'&'&)*((*)&,*64-)+//&--,&(*%*-1-&'&+&&)..6%16..**/510'+$&,'**-),+.,-024//.07485)**-,0,60:7()&((4/10-+''$()&+&%)*/3.-,(*,''$&&''+/-****,/2541--%'&,)&$&'$))+,.0544,)/.2/+)+,-2&.()%/)9:4147-/4'(&%%-1)))2+'(',01/+-/061322,0,),*('&'%#$%+%&(*,0976470122,40--34..000/00--2((%)-7342/1).-./--+*(&%%))'(**,0076,.47*,432+64.,+&*)%&()/.101)%+26*38/',&((*+.,0-1226/+/*.*'(99;-8381'')-*.-(/--.082)*)&'5+,,1./+.)*'('32+%($%*-5//7/,0'(',-17.-)($%(-()(**55.03+3&,-,/&((25+--/*)'%(+,((*-))*%')+3'*,+'''&(10003-2*,/''2)%'*.+)0+%,'(,**1.-04.,0*./105)*+)(1/-/0,4-('/+7'166/3322)/,-.-43423).,%'$&&$%%&('')%%*/+3/-)*&%')26201(),2.0'641)+0,,,,/+&$&'(.-.**()),++%(*)*/3//234*5)+*/2-+-1),,+)$)(&..35.,)&)&'++*(*399*.5.-.05887:88;877-12:317.24.-*,31/)*,(+*,&'&&*&&))-*+6/8/8334322-.2.//(,%(33//---2*-&)*)+'*++*0-1328;43/)(,+6.6*+*/,/*-+(,+(&.,(&,.&))*,*3..-,(($'&(+)/6/70-02(*-0.+-,('%)&%&&,.$$'**.+28++24-+*)&.,)('115//&)$)*32*2.2,6/.716./
@e5a85170-ef83-4fd6-8986-55ed7cb5cc35 ch=209 read=103646 start_time=2019-12-13T15:05:57Z barcode=BC01 runid=2c9cf7bc05858273f10e7d7ec552fc0bd742dc3e
CTCCTACAGGGAGGCAGTGGGAATATTGCACAATGGGGAAACCCTGATGCAGCAACGCCGCGTGAGTGATGAAGGTTTTCGGATCGTAAAGCTCTGTCTTCCAAGGGGAAGATGTGGTACCCAAGGAGGAAGCCACGGCTAACTACGTGCCAGCTTGGCCGCGGTAATGCGTAGTGGCGAGAGCGTTATCCAGTTGCTAGGCGTAAAGGGAGCGTAGGCCCGGATGATTAAGTGGGATGAAATACCCGGGCTCAACTTGGGTGCTGCATTTCCAAACTGGTTATCTAGAGTGCAGGAGGAGGAGTGGAATTCCTAGTGTAGCGGTAGAGAATGCGTAAGGAGAAGAACACCGGTGGCGAAGGCGGCTCTCCTGGACTGTAACTGACGCTGAGGCTTTCCGAAAGCGTGGGGAGCAAACAGGATTAAGATACCTGGTAGTCCACGCCGTAAACGATGATGAATACTAGGTGTGGGGTTTCAACACCTCCGTGCCGCCGCTAACATGATATTCCGCCTGAAATTACGGTCGCAGATTAAAACTCAAAGGAATTGACAGGGGACCCGCACAAGTAGCCGGAGCGTAATGGTTTTAATTCGAAGCAGCGCGAAGAACCATGACATCCTTGCATTACTCTTAATCGAAATCCCTTCGAGGACAAAGGTGACAGGTGAGTGCATGGTTGTCGTCAGCTCGTATCGTGAGGTGGGTTGAGTCCCGCAACGAAGCACCTTACTGTCGTTAGTTACTGCAGTGGTTGAGGGAGGACTCTAGCGAGACTGGGTTAACCAGGAGGAGGAAGGTAGAGGATGACATCAAATCATCATGCCCCTTAATATTAGGGCTACACGTGCTTCTAACGGTACAGAAGATGCAATACCGTGAGGTGGAGCCAAACTTTAAAACCAGTCTCAGTTCAGTTTATGGCTGAAACTCGCCTACATGAAGCTGGAGATTACTAGTATCGCAGATCAGAATGTTGCAGTGAATACGTTCAGGTCTTATGCACACCGCCGTCACACCATGAGAGTTAGCAATGCCGAAGTCCGTGAGCTAACCGCAAAGGCAGCCGAAGGTAGGGTCAGCGATTGGGGTGAAGTGTAACGAAGGCGAAAACCGG
+
1.1(%%'$/,'%(+*-.+1+&-)*&3(&)25799500+*03/8+,/13231173+2&$$%&%-&'')()/./505/7-),*0/81(-*2.)*+-2,/,/0((-)041+'((*+(')())01).*/-)*+))(*-(*(*(**,,+,225/4.,)'$$)*24(-())+''$)&+&*(*31)(('*,.395/4+%,,.'**',*''*/2,+-+%+*422)**.).,49:,9,8--/*7742,(,,+)-)''.828813//41:544862.')4+-**('**/-24--/-,+),+++)0,&,(%('%''()-)3+05'&)/,,)--281,)*%'&((+,,-%+*'''),176344&43192++/*+*+&--+**(%(0'-*.004,/,,,&$$)$1*((&)/.')+('(+8489*(--.-.+(18-7++'),-1.7,.8976-7/)+.07438851)(&%')')74241+2--.+&-.0)60*+&'&*++15-0*21.0:-..3930/(()*,823+,1,*&(()),+-,)(%('')/(.7/)+.0-.)+*'(/)*)+''.48048+()')-1'''&*)&,*%-/3)))+.1;:0)').,,,*(+0+1*++,+('%'&#'&)+0-0)((*,-12-...-./4/*'+&()*7-180($.5-38;(0,2113--)*,$&'(++-%/13*..%,.'),16(2%/326,('*'$')-,,('(+3*&,+/3))'(*&+&''%'*+32&/+%&(-)*+%(&*(*+*,*'+4*(*3-.50/,'(&#-'''%'/-610-'+-0))*%)**,%%)&%$).+-3155899;3-.,./12*/2,*-3'(&$&&%.73642/,.')%))''$$#$&&'%&(),*)22/66:5559551*+&(.1-)-/56''*(%+482270.0-+.,-223&+,7($$')).-*62,-4**)''(*+(*-)*,,2&%)-.0434/-0')+2&&,+,*+.51+,2)(%0/)*6313023+%*(.*.,+,**$&&'*)*0((*))&).+.,)'&&//+%(',-+3-&(.**+6*++%))(%&('%)-,((&'%))**+)'+-,/+()1-/0/'0'(+,'')++%'&%%$&%''(+)%(+*'*.,1
@d8e526d4-265b-49be-8cc2-0e0f5469cdad ch=14 read=78731 start_time=2019-12-13T15:06:14Z barcode=BC01 runid=2c9cf7bc05858273f10e7d7ec552fc0bd742dc3e
CCGGTTACCTTGTTACGACTTCACCCCAGTCATGAATCACAAAGTGGTAGCGCCCTCCCGAAGGTTAAGCTACCTACTTCTTTTTGCAACCCACTCCCCATGGTGTGACGGGCGGTGTGTACAAGGCCCGGAACGTATTCACCGTGGCATTCTGATCCCACGATTACTAGCGATTCCGACTTCATGGAGTCGAGTTGCGGAACTCAATCCGGACTACGACGCACTGCCAGGTCCGCTTGCTCTCGCCAGGTCAGCCTACTCTTTGTATGCGCCATTTGTAGCACGTGTGTAGCCCTGGTCGTAAGGGCCATGATGACTTGACGTCATCCCCTTCCAGTTTATCACTGGCAGTCTCGCTGAGTTCCAGCCAGGACGCTGGCAACCAAAGGATAAAGGAGTTGCGCTCGTTGTGGGACTTAACCCAACATTTCACAACACGAGCCTGACGGCAATATGCAGCACCTGTCTCCGGGTTCCCGAAAGGCACATTCTCATCTCTGAAAACTTCCGTGGATGTCAAGACCAGGTAGGTTCTTCGCGTTGCATCGGATTAAACCATGCTCACCAGCGTAGGGCCCATCATTCATTTGATCGCCCAAACGCTGCAGCCGTACTCCCCAGGCAGCGGTCAGGCTAACGCGTTAGCTCCAGAGCCACGCCTCAAGGCACAACCTCCAAGTCGTATCGTTTACGGCGTGGACTAAATTGTATCTAATCATTTTGCTCCCCACGCTGCGCACAAGGCGTCAGTCGATCAGGGGCCGCCTTCATCACCGGTATTCCTCCAGATCTCTACGCATTTCACCGCTACCTGGAATTCTACCCCCCCCTCTACGAATCCAAGCTTGTATCAGATGCGGATTTTAGGTTGAGCCCAGGGGATTTCACATCCTGAAGCTTAACAGCCGCCTGCGTACGCTTTACGCCCAGTAATTCCGATTAACGCTTGCACCCTCCGTATTACCGCGGCTGCTGGCGCAGGTTAGCCAGTGCTTCTTCCGCGGGTAACGTCAATGAGCAAAATTAACTTTACTCCTTTCACTCCCCGCTGAAAGTACTTTACAGCCGAGGCCTTCTCCATACGCGGCATGGCTGCATCAGGCTTGCGCCCATTGTGCAATATTCCCCTGCCTCCGTAGG
+
35141514028)/.,,1045:7-2-+()'0401))5/0'*)31*+-)'((++::200,-*,305.7**(*)+.3-,24920992-%+'(*.,&)*859,0364.+)()01:975861.)+.199/270+++))/-/++4.-/:483523532111084/)32/13.)+++.0098932-/.1.0157*+*)++,/--,(),((,0*9,4*7-72,,,-.534))2&&)))23460105./01/3')'&&(')'%&$&&./61:8004313025-31(',)()%,(*)+%&')-43//69858.0+1359130/-,**,0-/13662(85+'(,/)*(4-+(652.0),+,0210.%&&&*,.*+&$%,%$+,(,*-.0765,4)87+0/02:3(-+$*34-,'*+1207...910'%%'())')).20:0.),*&(%%&(),(*+042*.2+*'('/-2325770/-+-&*-,2835.(+0),*/(*,-6012-9810/+,2..*-.,.024<::79722,--1,98/4(4-;55,**,,392335635.;.:94.0,)'%&&$'('(*+)%+)%'$#$''(*/,(+-)()-,()-)*+'*&&&'&$%(*+1,/0334*)/0,*))&*)4#*&,,,/2//(,**&./0)'(*$&)),.19880*00,*-*+),(++2-+,/*-.245075(*(,*,-66.)(&&/(2)/+//..812*159,23/730''(()((.,,))(,)/.,,&$$'$%&,.).69,97+--+.1&&-+3218334<78/7%%&')//+'&,-1//5800683430.-*..,'*&%%(,164847,,...0/-,+2)1.)*&&&%&&%,,,-,-'*#-*)'&+*&'&%*)4)%)/00'.:.*+,--,2-+*.&''&0('&%+-&+)(*,'+#&$&(00.0607/,,/069<7.-.7.7;6/./,)++.66011*+,01/45)*'1.00605,'&-,/2341078'31.14).+-,003'3,,074.-+/-,,3382;3.+0-.+*/+#')++,73/')*:16-,.52.25+.&*.-'#%%%0+&'*-./)-++*1*+)+)+/53+/.5/00777967;607-/,78+*7/-.**,30325.(&&%&(+-49,-5.'
@d191d6f7-2d42-4dec-b5e3-9429b550a7b2 ch=266 read=95183 start_time=2019-12-13T15:06:11Z barcode=BC01 runid=2c9cf7bc05858273f10e7d7ec552fc0bd742dc3e
CTCCTGGAGGCAGCAGTAGAAATTTTTTCGGCAATGGAAACTGACGCTTACCGCATGAAGGAAGAAGGTTTTCAGTTCGCTAAGCTTCTGTTATAAAGGAAAAGAACGGCGGCTACACGGAAATGGTAGCCGAGTGACGGTACTTTATTAAGAAAGCCACGGCTAACTACGTGCCAGCAGCGCGGTAATACGTAGGTGGCAAGCGTTATCCGGGTGTGGGCGTAAAGAGGGAGCAGGCGGCAGCAAGGGTCTGTGGTGGCCACGAGCGCACTTCCAGTAAACCATGAAACCGGGCAACTGGTGCAGAGGAGAGGATCATTGAATTCCATGTGTAGCGGTGAAATGCGTAGTCATGGAGGAACACCAGTGGCAGAAGCGACGATCTGGCACAACTGACGCTCGATCCGAAAGCGTGGGGAGCAAATAGGATTAGATACGGCGTCACGCCGTAAACGATAGGTACTAAGTGTTGGAGATGTCAGTTCAGTACCGTTAACGCAATACTCCGCGCAGTGAAATACGTTCGCAAAGAATGAAACTCAAGAAAGGTGACGGGCGCACACAAGCGGGCATGGTTTAATTCCGAAGCAACACGAAAAAGGAGAATGCCTGCGTGCGGAACATACTCATAAAGAGCTCCAGAGATGGAGGGATGGCTATATGAGATACAGGTGGTGCATGGTTGTCGTCAGCTCGTGTCGTGAGATGTTGGGTTAAGATCCCGCAACGAGCGCAATAGCTATCGTTAGTTACCATCGTGTAGTTGGGGACTCTGGCAGAGACTATGACAAGCTGGAAGGCGGACCGACGTCCAAATCATAATGCCCTTATGACTGAATACACATGCTACAATGGATGAGTGCAAGAAGAAGCGAAGCCCGCGAGGTGAAATAAAACCGCCGTCTCTGTGGCGTTCGGATTGTGAATGCAACTCATTACATGAAGTTGGGATGTAATGGCTCGCGAATCAATACTCGCGGTGAATACCTCGGGCGCTGCCTGTACACCGCGAGTTATTAACACCCGAAGCCGGTGGCCTAATAGCGAAGGAGCTGCAGGTGGGATTGATGATTGGGGTGAAGTGTAACGCAAAGGTAACCGGAAGATAGAGCGACAGGCGTGATGATTCGCTTACGAGAACACCGACAACTTTCTTCCAGCACCAGCAATACATGAAAAAAAAAAAAAAGA
+
+*-(')'%)(--,3.-0*%&**(0992+)+31585.'',*(()))%(''),0&&'*+-5121-'+)(.)1/1(&*+,+()&)*)*.:43040019;).).,,((2;:-9.3.-+*+%&+,+3-*/6.-,1('&&'-)4'*)&'')'(2+*(%),*+-535/9///523231526820.)..%6',+2-+(-&''&)+).).6-0..*&)+&,/*++//-*'('+.)&&)1(*'+'*'&+3/,-/..+-00)))//5)-'-(%'%%'($+$(,--.*.36/%7-2,((+**''('''$%#&&%%.*-'-')''','),%)&%*+/-38,,**),(+**,+/-43*+,.*'$#%%'/2/12.5/*1-,.0/1-('+(()84-,%)((+'(%(*/-+../)*'(&%'+(',0.'()9171(($'*+(''-/*6+'&,'&%&%%&&'(.+17029/,-+((%%$,'*+4-55/7.0)%%$''.1277:6&*,&('')2.0.$$%%&&,)+($'&($('''&&)1478(('(*0)+(-.1,0))*.)(%+*(**,*&$(,+,'+&)(*())+,,())*'1061250/(%',1*/020)-,-410)*,-+%'$$&&%%&(.--$%#$$%'&((*-0.8/(&+-*3+))*&'-/3,)*+&)$--./1/001+.320-/2//3++++,..6/..;87,'+,*2+*())(+-./66648,/)1,/'&%)/4,+.0'3%%/0,//,&&#%&'(435:/1/6/04/01()$$$'*,(43())1/,(++'($(''()(()*)($%')'+)*+(+,((&*+84,3)(&*,($''%(&1/))/,**((&&%$$%&&/-0130/23:7892/*'%(%&&'%''&(&$%$&(%*2*+,-()'*'''(&.85+-.'(&%'%''&&$%(&*+53+-'-'$%&$'+-0-%*)$&*&%&%%$'''/+*/'&&#$%&'%$$'*,.02:40*%$#%)+&)'('%$$%#(()+'+('%&%%0..,,-,(+)%'''**-()&&$$%+(,%(*'+(+)())-&&)$#%$$%&)*/,++**%'*-,-40,4,,,12055-20*+.-4-.-13.,$'06(0,-./0.-0/3+-1+*+,),,+$($))*')+(&,6++)'$%'*)(.('#&'&0.20-1:62566&,$(%&1'&5/:0/.%*(*+.2556799:41-%%
