# Supplementary material for: De novo species identification using 16S rRNA gene nanopore sequencing
Source: PeerJ. 2020 Oct 21;8:e10029. doi: 10.7717/peerj.10029 (PMC7585375; doi:10.7717/peerj.10029)
Supplement: Supplemental Information 3 [file peerj-08-10029-s003.zip › pass_fastq_runid_2c9cf7bc05858273f10e7d7ec552fc0bd742dc3e_405.fastq]

@d5a54c41-b319-4211-aec7-3305ffcab39d ch=469 read=82604 start_time=2019-12-13T15:06:31Z barcode=BC01 runid=2c9cf7bc05858273f10e7d7ec552fc0bd742dc3e
CTCCTACGGGAGGCAGCAGTGGGGAATATTGCACAATGGGGAAACCCTGATGCGCCGTAGTGATGAAGGTTTTCGGATCGTAAAGCTCTGTCTTTGGGAAGATAATGGCGGTACTGCCAAGGAGGAAGCCACATTGCTACGTGCCAGCAGCCATATGCGTAGGTGGCGGTATCAGATTACTGGGCGTAAAGGGGCGTAGGCGGATGATTAAGTGGGATGTGAAATACCCGGGCTCCAACTTGGGTGCTGCATTCCAAACTGGTTATCTAGAGTGCAGGAGAGGAGGTGGAATTCCTAGTGGTACGTAGAGATTAGGAAGAACACCAGTGAGCGACTCTCTGGACTGTAACTGACGCTGAGGCTCGAAAGCGTGGGGAGCAAACAGGATTAGATACCCTGGTAGTCCACGCCGTAAACGATGAATACGATTGTGGGGTTTCCAACACCCCGTGCCGCCGCTAACGCATTAGAGGTATTCCCGCCTGGGGGTGGTCGCAAGATTAAAACTCAAAGATTGACGGGGAGGGACCCGCACGAAGTAGCGGAGCATGTGGTTTTAATTCGAAGCAAAGCGCGAAAGGAACCTTACCTACATGACGTCCCTTGCATTACTCTTAATCGAGGAAATCCCCAGCATACAGGGACCGGGTGACAGGTGGTTATGGTTGTCGTCGAAGCTCGTGTCGTGAGATGTTGGGTTAAGAGATCCCGCAACGAGCGCGCAACCCTTGTCGTTAGTTACTACCATTAAGTTGAGGACTCTATGGCAGCTGCCTGGGGTTAACCAGGAGGAAGGTGCAGGGATGACGTCAGATCATCATACCCCTTATGTGTAGGGCTACACACGTGCTACAATGCTGGTACAGTGCAATACCGTGAGGTGGGGCCAAACTTTAAAACCAGTCTCAGTTCGGATTGTAGGCTGAAACTCTTCCATGAAGCTGGAGTTACTAGTAATCGCGAATCAGAATGTCGCGGTGAATACGTTCCCGGGTCTTGTACACACCGCCCGTCACACCATGAGAGTTATGCAGAAGTCCGTGAGCTAACCGCAAGGAGGCAGCAGCCGAAGGTAGGGTCTTGTTAAGAATTGAGAATCTTAACA
+
/231/14'72+-2-.33&-2,4/',(()/,++./1;52,(&(-+0;,,,%%$%#)%$%%%&'**,-3.-3::04*80:905.1*)*,/8764277-6/*-+//**+.(-(('$&$%'(,,2-+0)*1,.71/()'$%+$'&),381.0)'5+$%&%&().(-((03/)((+/6'*&*('))5433+2.7,,/.-21562731956:35341266<66621--57.*-6+143/,0'.&)2*496547522..,'(&(%+)++6..*-(**0122+*31.+(.)%)&'((,*/,-0),+&(%$$(&&%%'&$1()01*/-07532.*,(($(&/87733+.4;600+/08112214564(/0()4**.,))+++/8,),-0;16'64-+0()+,,7<112235698-)*(+0/,0/*(++//0:0)'&$+(%'&)(*(94)-,0-(396-+.*-/*25$)')$'$(%(()'('$&'2052))1567970)(,*47120/*)-,.723+6924''&,-112..0*$(.6.3:-+)&''(-()()-(*&*,3665637:;.695;6//'(-./)%'''**/)%)&)*$%%',3---'*'(*%.04)%%$')/-,-2/+..4/0'('%+-+)*0.)$+,))'(&,.(',()+,-./80240'**,)--04:578896)&%%%%)*+3530255466-8-4875:..&&%%*40((5/01)(,+&&&/+++2++,+-7090/,09.,),/876;1***/1/285652.+(%),+&2446:803/)),+,,/,/-+1+,-/+('%%+3/1686788910133298/1&/74+,6/-+.,/12878760-.-./1652*/4//))).6./5.--*+/6001:-*)')*,,/,&)%-3/,1601;;77;874323./29249/-4+,'*,+,+-0%+/)(444$(%'))*/50/+8.-*44773832)*&&//13+/-++12186<9.-1..30.5.-)&1523180125/203865:313/-.+1:7:5,+((+&%%%.&&0))/0522%%$'&%$'&$'-1*0)+1--*($(+,,,-+,*+(*'((+)'+''&,&'+()))-))%%$.(14
@f53839d6-7f1a-4ca4-8720-2d1426a263f0 ch=17 read=51667 start_time=2019-12-13T15:06:31Z barcode=BC01 runid=2c9cf7bc05858273f10e7d7ec552fc0bd742dc3e
CCGGTTACCTTGTTACGACTTCACCCCGATTATGAATCACAAAGTGGTAAGCGCCTCCCGGGTTAAGCTACCTGCTTCTTTTGCAACCCACTCCCATGGTGTGACGGGCGGTGTGCAAGGCCCGGGAACGTATTCACCGTGGCATTCTGATCCACGATTACTAGCGATTCCGACTTCATGGAGTCGAGTTGCGAACTCAATCCGGACTACGACGCACTTTATGAGGTCACTTTACTCTCGCGAGGTCGCTTCTCTTTGTATGCGCCATTGTAGCAGCACGTGGTAGCCCTGGTCATTAAGGGCCATGATGACTTGACACGTCATCCCACCTTCCCTCCAGTTTATCACTGGCAGTCTCCTTTGAGTTCCGGCCGGACCGCTGGCAACAAGGATAAGGGTTGCGCGCTCGTTGCGGGACTTAACCCAACATTTCACAACACGAGCTGACGACAGCCATGCGGCACCTGTCTCACGGTTCCGAAGGCACATTCTCATCTCTGAAAACTTCCGTGGATGTCACGAGAGACCAGGTAAGGTTCTTCGCGCATCCCGAATTAAACCACATGCTCCACCGCCTGTGCGGGCCCCAAATCAGGTCATTTTGAGTTTTAACCTTGCGGCCGTACTCCCCCAGGCGGTCGACTTAACGTTAACCGGAAATACACGCCTCAAGGGCACAACCTCAAGTCAGCATCGTTTACGGCGTGGACTACCGTTATCAATCCTGTTTGTACGCTTTCGCACCTGAGCGTCAGTCTTCGTCAGGGGCCGCCTTCGCCACCGGTATTCCTCCAGATCTCTACGCATTTCACCGCTACACCTGTTCTACCCCCCTCTACGGGGCGCTCAGGCTTGCCAGTATCGAATGCAGTTCCCAGGTTGAGCCCGGGATTTCATCTGACTTAACAAACCGCCTGCGTGCGCTTTACGCCCAGTAATTCCGATTAACGCTTGCCTCCATGTTACGCGGCTGCTGGCGCAGGTTAGCCAGTGCTTCTTCTGCGGGTAACGTCAATGGGCAAAGGTATTAGCGCACCCTTCCTCTGAAGTACTTTACAACCAGGCCTTCTTCATACACGCGGCATGGCTGCATCCGGGCTTGCGCCCGGTGATACCTACACTGCTGCCTCCCGTAG
+
430.4/-67382.9'')')/73-1(*&'&1'&),-70///08+,2.30.''()+/+1+''(**;14*-,+01+$'2-40660*+..56*&')9;0/<:6200/-0/884*/..-'/02/+14)-8331.-/016235:5:5;6450-2--140*-/0420.00/022795..-.666/002*,-2-,+20$&,-78984:27-409986598967045;<572)/***'*''&&(015634-&.(,-(14244/36*),,37:9:;538/+')&&&'%))))''%',1**3;97&0$$$66:8;99///-,(+')*/'()-19.:73)/3,5,4)*,-+-1;,-0;7994:3239989+.,*(**5,/&++7.8;89:67536015654081/8/,/3.-+))*,15779;44.5*0%$$0'',',-226;6//008645565333336/1/-174,)+(,+*)**0122/+./776*,$%%)(//214;1145833.**..74/153:577-,++2*%'%'&(*+46/55323,40:88;6*)&('+9*'(*.105<87:001-+..9:6894*)&%('*,(1413.,/222&)%,*0399+&'/,::1-*.()***,.10,5*01,851)&.(/-53254/00/))&&(0+1.*,,1)''*'.-25//.+*/,*$(%%&'*,,,'))(+..34669:)))226790/-,,.0-*71,'.5/2)+0276(+(*(,-.10*,$,1--1382//'&''.,3419'+880340284:5248//9-4423/7-+/(((-..:854544.59.0,,:--*&+,/.'('*+2143966-(/,'))'0(*$(*/'.81-7&,0+//18.(&)()6//..-+%'*.2821335+)&)%...++/12..+/.3/2)*,35/06,,'.*+,54375/3//+)$&+*00771.042394417+)+)(492/&),&*)&)+,.29914,$(&,++2./1;38601555:<:8881:858;9732)1,**((-9(0'-)''&')%*$+10/88710'')&#$$*,4/.+-'*&'(2455879<:630*&))+.-+++10**())+..)2021-%'&,.+'')&%&%(&%%+,/75762-,*,4)+20.
@363af485-5407-4802-b6e9-de3891e7366f ch=157 read=98271 start_time=2019-12-13T15:06:27Z barcode=BC01 runid=2c9cf7bc05858273f10e7d7ec552fc0bd742dc3e
CTCCTACGGGAGGCAGCAGTGGGGGCATTGCACAATGGGCGCAAGCCCTGATGCTGGCCATGCCGCGTGTATGAAAGAAGGCCTTCGGGTTGTAAAGTACTTTCAGCAGGAGGAAGGAGTAAAGTTACCTTTGCTCATTGACGTTACCCGCAGAAGAAAGCACCAGCTAACTCCGATGCCAGCAGCCACTTACCCGGTAATACGGAGGTGCAAGCGTTAATCGGAATTACTGAATAAAAGCGCACGCAGGCGGTTTGTTAAAGTCAGATGTAAAGGAAATCCGGGCTCAACCTGGGAACTGCATCTGATACTGGCAAACGAAGGAGTCTCGTAGAGGGTAGAATTCCAGGTGTAGCGGTGAAATGCGTAGAGATCTGGAGGAATACCGGTGGCGAAAGGCAGCCCCCTGGACGAAGACGACGCTCGAAGTGCGAAAGCGTGGGGAGCAAACAGGTTAGATACCTGGTAGTCCACGCCGTAAACGATGTCGACTTGGGTTGTGCCCATGAGGCGTGGCTTCCGGAGCTAACGCGTGCAAGTCGACCGCCTGGGAATTACGGCCGCAAGGTTAAAACTCAAATGAATTGACGGGGGCCCGCACAAGCGGTGGAGCGTAATGGTTTAATTCGATGCAACGCGAAGAACCTTACCTGGTCTTGACATCCACACGGAAGTTTTCAGAGATGAGAATGTGCCTTCGGGGCGGAACGGAGTGCTGCATGGCTGTCGTCAGCTCGTGTTGTGAAATGTTGGGTTAAGTCACGAGCGCAACCTTATCCTTTGTTGCCAGCGGTCCGGCCGGGAACTCAAAGGGAGACTGCCAGAGTAAACTGGAGGAAGGTGGGATGACGTCAAGTCATCATAGCCCCTTGACCAGGGCTACTACGTGCTACAATGGCGCATACAAGAGAAGCGACCTCACTTGAGAACAAACGGACCTCATAAAGTGCGTCGTAGTCCGGATGGAGTCTGCAACTCGACTCCATGAAGTCGGAATCGCTGGCAATCGTGGATCAGAGTGCCACGGTGAATACGTTCCCGGGCGCACCGCCCGTCACACCATGGGAGTGGTTGCAAAAAGAAGTAGGTAGCAATGGCCCAACCTTCGGGAGGGCGCTTACCACTTTGTATGATTCATGACTGGGGGTGAAGTCGTAACGGTAACCGG
+
'(.40-0*60+/.,-//,-3./3.'%$''()&)*.01:0/-.4:*.:(*-551,%&%*)41299677200/0387,%*(,).+2+.+766;344;+*((*06:*(()%45*-,.-,-&)*595.5-,,,08,,784+2+++32281/5/02(',+%)*(&(),-*++)1+(*.+*,./3:5353(63',,'$'&&'&'+,*3256.+0+/07979503.1)+.+1../-///*:4297,)***%+)-+,65(3.2,'*,-0)+,-277:52','&%**.*0(,4:68:123../41010/0/*)($%)')9756(.+'%&,)&()+.-/02386)1,6-0(-,.6-/.06424221,7+'+/)),7)3,,-..0516,*.'---47;8<141/-/,+*/+%6.966*&+2.2(-,()-*,06674(+*++64/064./1463:3,,-/:(53..%1)),/*9,*3983124+&()087.73,*,,-+54:53/5*3./,+./49.%'&(+7163.213-4),*../124-+*++5483231.1223450/,('&))&,+100-03/',*-8::75442;:401.1133418;9-/71+,/3245372268-./,5.2/018<;/92:0-,/0.5/..-(*.)-1370:01:::7773:344::6+**'+-5+7-.:;00,++,-9221288384395;5-8:5-*)'&%'0(+-55863343889888661/./.247/,,*(*/53,.-:.964525)))$('')**../15-53336095-/1.18.-..03507262*:717998890.3.+,-.444,((#$&.8-7591.2),0/44596166785324**-./77('%,070'(+'*0-21+4/5&(%%'++)),0+6++*5112874530,,(,*'''&'),-&*))**'+()21&104/344/)*&,,,-587996988,9*.)'+*,(--/6:1:000864677857425012/937470/)&(&(5./0:9:876+*+--17,*,574-,11,64276,).+%&$%%08219/,11*+(*++-.0-'&*+3+9173860)&+)',+.2.,')(*'&'('%++142;5-8*',63-7.6.-5812393.11236695(*),.28:72(+*2---856-*($$))1,/13
@cbe4eaf7-df1b-4734-83ca-9c0338887c06 ch=372 read=172626 start_time=2019-12-13T15:06:39Z barcode=BC01 runid=2c9cf7bc05858273f10e7d7ec552fc0bd742dc3e
CCGGTATCTTATTTACGACTTCACCAGTCATGAATCACAAAGTGGTAGCGCTTCCTCAGTTCAGCTACCTACTTCTTTTGCAACCCACTCCCATGGTGTGACGGGCGGTGTGTACAAGGCCCGGGGTATTCACCGTGGCATTCTGATCCACGATTACTAGCGATTCCGACTTCATGGAGTCGAGTTACAGACTCAATCCGGACTACGACGCACTTTATGAGGTCCGCTTGCTCTCGCGAGGTCGCTTCCTTGCGCCGCCATTTGTAGCGTGGCTGGTCGTAGGGCCATGATGACTTGACGTCATCCCCACCTTCCTCCAGTTTATCACTACAGCGGTCTCCTTTGAGTTCCCGGCCGGACGCTGGCAACAAAGGATAAGGGTTTGCTCGGTGCGGGACTTATTAACATTTCTGTACGAGCTGACGACAGCCATGCAGCACCTGTCTCACGGTTCCCGAAGGCACATTCTCATCTCTGAAAGCTTGCATTGATGGATGTCAAGACCAGGTAAGGTTCTTCGCGTTGCATCGGGTAAACCACATTTCCACCAGCTTGCGTTTGTCAATTCGTTTGGGTTTTAAACGCGTATGCTCTGAGCAGTCGACTTAACGCTGATTAGCTCGGAAGCCACGCCTCGAAGAGGCACAACCTCCAAAGTCGGCGTCGTTTGCGGCGTGGACTACCAGGGTATCTAATCCTGTTTGCTCACGCTGCTGGGCGTCAGTCAATTATTTCCGTCCAGAGGCCGCCCACGCCACCGGTATTCCTCCGAGATATACATTTCACCGCTACACCTACCCCCCCCTCTGGGGACTCCGAGCGCCCGGTATCAGATGCAGTTCCCCGGGTTGAGCCCGGGGTTTCATCTGACTTAACAAACCGCCTGCGCCCGTCAATTCCGATTAGCAGCTTGCACCCTCCGTATTACCGCGGCTGCTTTGGGTTAACCGGTGCTTCTTCTGCGGGTAACGTCAATGAGCAAGGTATTAACTTTACTCCTTCCTCCCCGCTGAAAGTACTTTACAACCCGAGGCCTTCGCTGCTACGCGGCATGGCTGCATCGGGCTTGCGCCCATTGTTAATATTCCCCGCTGCTGCCTCCCGTAGGAG
+
4/$)+,./25/195*.048:<8-/*&)07694551013495234.+*).('($))*-$()8/+*.008:61228-5:6/+50%/.($))89+*-0,+167865852+413764+6*4+-63+,%')**8;7673&2)5.1116346/4-&(,,3.+*.-.574:<986///;/854.$(++/+*4*&*%/(.,/0:29,819851*.,/-3111:9/21132-7(().+(*-/37622%-()*++-/.%$$%&'&)(*1/-0))%&)&&$&&&&/6.0*+',258:88000.-/,.-.2556516:;5-0*))&)./3022<5127656&(&,,/98877258.))+/50:2.21,04*.(*-/42/6//:--.9961)*(+,'&$$&+(.,016(+'))*(*,2+&)-+(%&%&'(*1333341+1/.1:098846636:77332,+-.2:<273-+--/+,/.08358764332-*()$%&&&'&(.+,.09561/..0069;+90.*)/-2568<:59351+,.0;-5,+&.0.-+'%)**0-*,''(**))'&*/+((&&%**$&&&&)0..52')(%'%$%&'.&/0,+*&/5-34434-6,9,5-,#'%.'*%)*0'*(&%')%((3501+,,&),5,.///(''+,170//,&&$$((,.0-%%),-,',3.24.43,673/-,)'(*-31//3<71323%%$$&+,+*,+)++2-./'&&.&&&)(((((:*(*$+-+/')'&$('/3-1:.:99:;;7.7)'%&*/(%$$$'/+*+5.337/1()''%-.6+1/31.+('*-+&0-.(('+-&35*131138.78966-779954'&3203.+0/5/-/1,)865433221/001324417810%$%$&+**(),+40730,)0)&#&$'(+-..*088.48-113908.,+3--+-)'%$&&(-,(%*-(4/11:29:<99953..*2;979:-9.-+4.1.)*.-3/2-,050,/12:+:://1:6/,787487./..24-')*',)'&&.)5,-0'$$')*.)-+--75%0(7,119887**+-.5-5099)%(&%(&'0+/0718:0-12..((+/+084./(4*,&
@a66a9e30-3991-4270-b0a8-4e3d229cbcb1 ch=459 read=84462 start_time=2019-12-13T15:06:38Z barcode=BC01 runid=2c9cf7bc05858273f10e7d7ec552fc0bd742dc3e
CTCCTACGGGAGGCAGCAGTAGTACAAGCAATGGGGAAACCCTGACCGAGAGCAACGCAAATGAAGGTTTTCGGATTGTAAACTTCTGTTACTTATAAAGGAAGAACAGCGGCTACGAAATGGTATGGTGACGAAACCACTTTATTAAGAAGCCACGGCTAACTACGTGCCAGCAGCCGCGGTAATACGTAGGTGGCAAGCGTTATCAGATTATTGAGCGTAAAGAGGGCAGGCGGCAGTAAGGGTCTGTGGTGAAAGCCTGAAGCTTAACTTCAGTAAGCCATAGAAACCAGGCAGCTAGAGTGCAGAGAGGATCGTGGAATTCCATGTGTAGCGGTGAAATGCGTAGGCCTGTAAAGGAACACCAGTGGCGAGGCGACATTGGCCTGCAACTGACGCTGGGGCTCGAAAGCGTGGGAGCAAACAGAGTTAGATACCCTGGTAGTCCACGCGCCGTAAACGATGAATACTAGGTGTGGGGTTTCAACACCTCCGTGCCGCCATGCTTGCCATTAAGTATTCCGCCTGGGAGTACGGTCGCAAGATTAAAACTCAAAGGGAATTGACGGGGACCCGCACGAAGTAGCGGAGCATGTGGTTTAATTCGAAGCAACGCGAAGGAACCTTACCTACATGACATCCCTTGCATTACTCTTAATCGAGGAAATCCCTTCGGGACAAGGTGACAGGTGGTGCATAGTTTGTCGTCGAAAGCTCGTGTCGTGAGATGTTAAGTCCCGCAGCAGAGCGCAACCCTTGTCGCTAGTTACTACCATTAAGTTGAGGACTCTAGCGAGGCTTTGCCTGGGTTAACCAGGAGGAAGGTGGGGATGACGTCAAGTCATCATGCCTGTAATGTGTGGGGCTACACACGTACTACAATGGCTGGTACAGAGAGAGATGCAATACCGTGAGGTGGAGCCAAACTTAAAAAACCAGTCTCAGTTCGGATTGTAGGCTGAAACTCGCCTACATGAAGCTGGAGTTACTAATCATGAATCAGAATGTCGCGGTGAATACGTTCCCGGGTCTTGTACACACCGCCCGTCACACCATGAGAGTTGGCAATACCCGAAGTCCGTGAGCTAACCGCAAGGAGGCAGCGGCCGAAGGTAGGGTCAGCGATTGGGGTGAGGAGTCGTAACAAGGTAACCGG
+
..1.,.009,)/++)/0--/)%'$%$(&-.80/.,'),.-;5./4:0/*)'(+941()$%$&&((%(.39320917212;:833838.7.$'$%'(/3+,**'&,(*&11072/))++53-,2+*'(+33/0+'')'%'')00//30*',*'3-,),'%%6*11/0/.*-/-,.-,03*+(++1,--86735.+7-.74/01,:--.&-+(1-11)'0-678:*('-051.1671:,&)))-0841003-'&))*.0*,246592/1/2*).)-,..3;'55-++(,4206)'+.,()+,)+++-0('&%)+745518404030.3*.,...-..,51-,42--551+($)((2375-&*)+(15;2501/*(*,*4381%)(/(7-40121...//.1/.(0-,-6'((((+-.-03().0;-/,($'-1+-6678<50-0./-/11--++'+2356550.+-04;8610/16423488.-90/('++165380227/'-+''$%''((,&+*1-+.,/774/18136,&''(7290/)-,1+.,9,<;268924,,+**-/2-0)+26+-.0)%&$(%+()*-..0+&&'$)'*+45<<.;7;3/)1'-.)0.)*/0''**5726215+,+**(*.10740/9//-0/-/0/11.1..+*'%)(,*.41-72299/44/*-+.77(0*+220*++/'339*&*.589*+**'*+241.*./7511/3-30))'(,5**-)')'')*+-1.'/5('(&.6//1112:46788<08/2+-,5../524320&((*(.0+)02',4427/+0..,(**''./(0,.1.65*/2667655700256.-,-+//-)**&&$'$(%-,*-,-1/-)*''%))'-0823:5437314.-,+),.23659695559783..3(+-(+,53;8/,)047(+-)3433300.0224-8/,6,-,322-+-6,,01)-,+-...1/0+-/5,,(/9/-+-(+()+.1824111633685536447;;56,-//+(*37764733464415:,99+'-..,,03,/-**)*+3,/,172*43)()-+-.-/0462445731)3+5+2*+*+(.--504041.1,(-5+,-+332.60017401..,(&*-3446142)0.7;9875
@518f4814-6714-4095-8fb8-87e0d5803b7f ch=372 read=172642 start_time=2019-12-13T15:06:48Z barcode=BC01 runid=2c9cf7bc05858273f10e7d7ec552fc0bd742dc3e
CTCCTACGGGGAGGCAGCAGTGGGAATGTACAATGGGCGCAAAGCCTGATGCATGCCGCGAGTGTATAGAAGAAGGCCTTCGGGTTGTAAAAGTACTTTCCGGGGAGGAAGGGAGTAAAGTTAATACCGCACGCTCATTGACTACCCGCAGAAGAAACACCGGCTAACTCGCAGCAGCCGCGGTAATACGAAGTGCAAAGCGTTAATCAGGAATTACTGGGCGTAAAAGCGCGCAGGCGGTTTTGTTAAGTCGAATGTAGAAATCCCCGAATCAACCTGGGAACTGCATCTGATACTGGCAAGCAGGTCTCGTAGAGGGTAGAATTCAGGTGTAGCGGTGAAATGCGTAGAGATCTGGAGGAATACCGGTGGCGAGCGGCCCCCGGACGGGCGGCGCCAGGTGCGAAAGCGTGGGAGCAAATGGGATTAGATACCCTGGTAGTCCACGCCGTAAACGATGTCGACTTGGAGGTTGTGCCCTTGAGGCGTGGCGGAGCTAACGCGTTAAGTCGACCGCCTGGGAGTACTGACCGCAAGGTTAAAACTCAAATGAATTGACGGGGGGCCCGCACAGAGCGGTGGAGCATGGTTTAATTCGATGCAACGCGAAGAACCTTACCTGGTCTTGACATCCACGGAAGTTTTCAGAGATGAATGTGCCTTCAGGGAACCGTGAGACAGGTGCTGCATGGCTGTCGTCAGCTCGTGTTGTGAAATGTTGGGTTAAGTCCGCAACGAGCGCAACCCTTATCCTTTGTTGCCAGCGGTCCGGCCGGGAACTCAAAGGGAACTGCCAGTGATAGAAACTGGAGGAAGGTGAAGGGATGACGTCAAGTCATCATGGCCCGCCACGTAGGGCTACCACGTGCTACAATGTAACATACAAAGAGAAGCGACCTCACTTGAGCAAGCGGACCTCATAAAGTGCGTCGTAGTCCGGATTGAGTCACCGCAACTCGACTCCATGAAGTCGGAATCGCGCTAGTAATCGTGAATCAGAATGCCACGGTGAATACGTTCGGGCCTTGTACACACCGCCCGTCACACCATGGGAGTGGGTTGCAAAGAAGTAGGTAGCTTAACCTTCGGGAGGCGCTTACCACTTTGTGGTTCATGACTGGGGAATTGAAGTCGTAACAAGGTAACCGG
+
*+1/,.01/5+(,..465.15+1(,&'$+%+,745;78)6491/.:.-.2,+++)/&'$'%&&'*)+'*11)+,),02485*845:1303-(',*)))('$)+**).,03)1)&)*165/1/6/.-,(''$(&'))%.%'#$&(-94/1302/+--(()--)--.**'%%%&+-10,16+,(-,2///1.-2+.-548--0208/7.2$+)-8-8.448879884::+.0,4.8.69:5+:<8*6/904-45)(2245'(3:3/+584%&%*-,+-)'(3,0,/3222223..//07550.-&(')20/)+364,&317/52,4.50-/.-,&%()1:8936:../98/-,,-166:/-5/+336;9:97470++--).1633+'*'+()))*(($%*+/6678---/)+-,,-')$)''%'**-(0+0.27889-(,543005/+--186--,&(+,../889639301/31:34/37(,0.//844.5,+*)'**018-,,*,-3*++2/05:49;:895)$)()(*(2.-01518295138.-7):70/+/23136,.6:9,070-/02+()*,59769332277,3<:7:7<72.01384978/.2*+0/'(**1967:8709---1136235/4.-2874)&''*+/./)*0717:8:9(/)'*-3:780/01.3)4/89852./097::::889)),-/981730./251223;4;8/:/5-+41,.1/5%%,0.1433:5.4315,)/.*+400;8296;535/4204;.7.-:866)*-)$&.-%23.,-+,./,-).+,78.'.*1.34+*)*..,133557943256:;9&'(+-/,%('%%%&%)144-+,''--2435141/0*(.)')-,235)')&))&&20062,'*(&()'(+7+0*4536342/56),989986464306(+,*2,*&)))%''(+13536/36779134171/1161+.0,-')**,2/611.40'../41+3.143035:998;89:68;8,08508+')((-.*1972;3010.///7371*))$*%+1261131+&)(')'+-,*&($%.,37453-;4036.0-8--4-*+010/55969999110/.),($$*%(2/..2/**6--3/906;9:69
@376c8800-021d-41bd-b61f-bc18244918fd ch=377 read=163845 start_time=2019-12-13T15:06:48Z barcode=BC01 runid=2c9cf7bc05858273f10e7d7ec552fc0bd742dc3e
CCCGGTTACCTTGTTACGACTTCACCCCAATCATCAATCCCACCTTAGACGGCTCCTTCCTTGCGAGGTTGTTACCGGCTTCGGGTCATTATCAACTCTCGTGGTGTGACCGGGCGGTGTACAAGGCCGGGGAGCAGTATTCACCGCGACATGCTGATTCACTACTTGCTTGATTCCAACTCATGTAGTCGAGTTGCAGACTACAATCGAACTGAGAATGGTTTATGGGTTTTTTGCTTCACCTCGCGGCTTCGCTTCCCTCTGCACCATCCATTGTAGCACGTGTGTAGCCCAGGTCATAGGGGCATGATGATTTGACGTCATCCCAGCTTGTCACTGTAGTCTCGCTGAGTCCCCAACTTAACCAGTGGTAACTAACGATAAAGGGGTTTGCGCTCGTTGGAACAACAGCATCTCGTGACTGACGATGGCCGTACACCACCTGTATCTCATATAGCTATCTCTCCATCTCTGGAGCCTTTATGAGTATGTCAAGACCTGATGGAGTTCTTCGCGTTGCGTCGAATTAAACCACATACTCCACCGCTTGTGCGGGCCCCAAATCAATTCCGCTGAGTTTCATTCTTGCGAACGTACTACTCAGGCGGAGTACTTATTGCGTTAACTGCAGCGCACTGGCTTTGAACATCCAACGCCCAGTACTCATCGTTTGGCGTGGACTACTGAATTATCTAATCCCTATTTGCTCCCCACGCTTTCGGGACCTGAGCGTCAGTTGCAGGCCAGATCGTCGCCTTCGCCACTGTGGTGAACCTCCATATATCACGCATTTCACCGCTACACATGGAATTCCACGATCCTCTCCTGCACTCCTGGCTGCCTGGTTTCTATGGCTTTACTGAAGTTAAGCTTCAGGCTTTCACCACCAGACCCTTGCTGCCGCCTGCTCCTCTTTACGCCCAATAATTCCGGATAACGCTTGCCACCTGCGTATTACCGCGGCTGCTGGCGTAGTTAGCCGTGGCTTTCTAATAAAGTACCGTCACTCGGCTACCATTTCCTGCCAGCGCCGTTCTTCGCTATAACGAAGTTTACAATCCGAAAACCTTCTTCCTTCACGCGGCGTTGCTCGGTCGGGTTTTCCCCATTGCCGAAAATTCCTGCGCTGCCTCGCAGGAG
+
40+,0/3.1,+/(*.%*/-.-0-.389302..*,-33297-+03/7//34(((*.,.2//-0./+&)'(&%%&&,--,('+&,-()$%*1*//25122344-7+++2314'-340,1-,/018;5:85261*(*+((,,2:3.16./0/1898;:98692'+''),,'-,/0-///+-)./7456532110+.-:562343412-:46.1987-,(-324;:<<6879/81;:<.-/070,2//101+,,.2.,-1/30((//+-,*4,-.6.38*-01.--./24.--00-7$*/73/,/(391489/.,,&25,*+-4553,68)'*-,1-02-+0+(+///+-'')&(+,079(+$)(&0)-,000-3-*--.,60-),.5(/32)*,.,1566++4-.,'-./'2($%*(*+,%$'((0-'&'((&+,,&(&*+.6+-/)*4566590534.,++,29886-3123988:8313649702.*,-.1/45332'2(&'$(&'&*373797576,1)**/7./+2,:8-.7110//226879;3407.-.2,/*,,-)&(+,.35635'%&'''01;<--20+3/.0+%')(*/23-//0-521/*')+-.13-11//116241678+)+%*$'-%&&,24+'++,6221**$(%&)()%'()676743)+*4463-522011&&/)3*01.28/90&'(/2**0/4;;1-1///954,;:04)))*,./56%37)++0-,-,+,674355++,.2337:6/1--+('&$$''*096725..(%)*-46</-,5----+++-*.3.1-2.34))*+-20/125913701.,*&'')*983+0+/:4)$$%%%&&(()1003-*5-9.,,-31,2446953//4,/*+/98;)+2/.367:13;334/00**22,+3-85,).%+3391,101855/-(&&)07(.62/1,2-10(38,3.6.../..6..-3445&*.023370.21)*,402:1*1$/))+,*/0-20.0/6;87<:0+*'*)*%)'.-28;700-%&1)%*0-&&/)*4,&'+.-5.,.155198;89;:82;812012:9-/,+*135:97(2+387+049526;3930-15127973*)%'&')(*-%&&/.*+
@7b508464-fcdc-498b-aace-f61043ed8c8d ch=213 read=205385 start_time=2019-12-13T15:06:56Z barcode=BC01 runid=2c9cf7bc05858273f10e7d7ec552fc0bd742dc3e
CGTTGCCTTTGTTACGACTTGCCCACAGTCATGGATCACAAAGTGGTGTACCCTCCAGGGTTAAGCTACCTACTTCTTTTGCAACCCACTCCCATGATTGTGACGGGCGGTGTGTACAAGGCGGGAACGTATTCACCGTGGCATTCTGATCCACGATTACTAGCGATTCCGACTTCATGAGTCGAGTTGCGGCTCAATCCGGATTCTGACGCTATGAGGTCCGCTTGCTCTCGCGAGGTCGCTTCTCTTTGTCGCCATTTTAGCACGTGTGTAGCCCTGGTCGTAAGGGGCCATGATGGCTTGACGTCATCCCCACCTTCCTCCAGTTTATCACTGGCAGTCTCCTTTGGTTTCCCAGCCGGACCGCTGGCATAAGGATAAAGGGTTATGGTGCGGGACTTAACCCAACATTTCACAACACACGAGCTGACGACAGCCATGCAGCACCTGTCTCACGGTTCCCGAAGGCACATTCACGAAACTGCCGTGGATGTCAGAAGACCAGGTAAAGGTTCTTCGCGTTGCATCAGATTTAAACCACATGCTCCACCGGCGGCGGGCCCCAAATCAATTCATTTGAGTTTTAACCTTGCATTACGTACTCCCCAGGCGGTCGACTTAACGCGTTGAGCTCCGGAAGCCACGCCTCAGGGCCTCCAAGTCGACATCGTTTACGGCGTGGACTACCAGGGTATCTAATCTGTTATCCCCACGCTTTTGCCTGAGCGTCAGTCTTCGTCCAGGAACGCCTTCATACCGGTATTCCTCCCGAATCTCTGCATTCTGCGCTGCACCTGGAATTCCTGCCCCCCTCTACGAGACCGGCTTGCCGGTATCAGATGCAGTTCCCGGTTGGTTGAAGTTCACATCTGACTTAACAAACCGCCGCGCCGCCCAGTAATTCCGATTAACGCGCACCCTCCGTATTACCGCGGCTGCTGGCAGGTTAGCCGGTGCTTCTGCGGGTAACGTCAATGAGCAGGCCATTAACTACTCCCTTCCTCCCGCTGAAATTGCTACAGCGAAGGCCTTCTTCATACACGCGGCATGGCTGCATCAGGCTTATTGTTCTGAATATTCACGCACTCCCCGTAGGAG
+
*'++&+1'31.-6$*+*,)*&01.&,*-./)+-'03,+0171)))'&%#")/*),*#*-*2400&'((,-'),*//.570'.,//3-&''-.))/-(/)''+)0,69759541,-+-57026(3/-3.*$&+//.1--.')*(-33,-/43.,-*-2*(.)),01,,/,2,-/090-/*(/14*(-+/''(%&,,%&'-')*&5.)%*'($%&#&)',-+33,0-7,*,204/4-),,*)&)2-8760:,').+35*-+&%$''%,+430/),,-82.0612'-'%.28-77*)))*)'())./26678925;2+/42-1.+21-0052+-.)/,+..&-3442%&(%***/,((&%(6,8:883*-''%$&+./*4-85,)(,1+1&('()%((8742262-24+)(+.-9-.+-.431.-/,-111111100-.19+4(1*20-/2,-246/+-,53622/((-),+,-./83&%$'&%%*&*(-345**)+,&&)((00:346/21*+30;99;7/11-4...2,(*(+(%&(&','(+,-.-+-+/+,'&&)''-,-21-$%(-2)*'7,$+1)*+-1:<//-.*(''''(''*(0(,..34,%23502122554636234+.'%%&)*0,3-15*13(,-0631)+%$%&'.)7/44844768:4168'*,+),-08661249,1+&(*621.-/4**&.%)*22)%)(&/30*')(%&'+-*),/344265/04'%(*(*((*-+-+'')1,,.,-.<7616(&&(**+,,(()&01.**+'($#'(-1/81213+30)&4/6560+.,'-*&-,+$%%(*-.28(1/.15-05837-88;14(+*&&(%%$%%&&(1,--.--&()+-.3/412*)'$'%#$$&'(.7.,,/.41;1*(*/-680+'&().30054&+)*()21,3,5/0/3),'((12340/28&2,+,(*985706423:989/9+*.%).,20'$$/$1))0).-1:,2<7415++*23+15*1..**'()'1**+-,184.,.,****(%'&''.,,0-,(&#$$'/(23++('/)%)-&%%&&&''-*%'$&#&(,1,++,/1**%
@b84e8f2d-9c54-4596-9b2e-66eb3ff90feb ch=426 read=155618 start_time=2019-12-13T15:06:58Z barcode=BC01 runid=2c9cf7bc05858273f10e7d7ec552fc0bd742dc3e
CCGGTTACCCAGCGGTACGGCTTCACCCCAATCAGCGGCCCTACAGCTGACCGCTGCTTGCGGTTAGCTCACGGACTTCAGTGTGCCAGCTCGGCGGGTGTGACGGGCGGGGTTGTGTACAAGACCAGGAACGTATTCACCGCGACGCGCATTTCTGATTCGCGATTACTGAAAGTAACTCCAGCTTCATGTAGGCGGTTTTCAGCCTACAATCGAACTGAGACTGGTTTTAAGTTTGGCTCCACCCCACTCGCGGCATTTGCATCTCTGCTTGTGTTGTAGCACGTGGTAGCCAGCCCTACATAAGGGCATGATGAGTTTGACGTCATCCCACCTTCCTCCTAGTTAACCCAGGCAGTCTCATGGAGTCCTCAATAATGGTATTGATGACTAGCGACAAAGGGTTGCGCTCGTTGCAGGACTTAACCAACATCTCGACACAGGCCCGAGCTGACAGCCATGCCACCTGTCGCCTTGTCCCGAGAGGATTTCCTCGATTAAAGAGTAATGCAGGGGATGTCAAGTGTAGGTAAGGTTCTTCGCGTTGCTTCCGAATTAAACCATGCTCCGCTGCTTGTGCGGGTCAAATAATTCCTTTGGTTTTGAAATCTTGCGACCATTACTCTGGAATGCTTAATGCGTTAGCGGCGGCACGGAGTGTTGAGAGCCCCCACACCTAAGTATTCATCGTTTTACGGCGTGGACTGCAAATTATCTAATCTGTTGCTCCCCCACGCTTTTTTTCAGGCCTCAGCGTCAGTTACAATTGAAGAGTCGCCGCCGCGGTGTTCTTCCTAATCTACGCATTTCACCGCTACACTGGGAATTCCTCTCCTCTCCCTGCACTCCTAGATATAGCCAGTTTGGGATACAGCGCAAATTCAGGCCGGGTATTTCACATCCCGCCAATCATCCCGCCTACCACGCTCCCTTTACGCCCAGTAAATCCGGATAACGCTCGCCACCTACGTATTACCGCGGCTGCTGGCGTAGTTAGCCGTGGCTTCCTCCTTGGTGCCGTCATTGCATCTTCCCCAAGACAGGCTTACGGTCGAAAACCCTTTTCATCACTCCGCGGCGTTTGTATCAGGGTTTCCCCCGTTGTACGTATTCCCCGCGCTTGCTTGCTCCGTGGGAG
+
3.).-4&(+%$%((+,**.'+1822858*/)+,*+))&*2+))-(,.%%%-/11,++,)*,-2(4,*--/--490..3*%.%','00/')))%&'-3,)+-1255;;..'.&+&&)./68244806++0-50-13695+.7-/5--*)&&&,1/0*+,998*,026;43/,,(+&)++//1,,02293&('$'*0+,,.65*++))+,-*).)-&$1.01,10355+7;;,/**,/130//1-,.+/+$(*.''*.-*22'%$')))))&$%$&%$&*')+,,)112/1.+,%%%&5.*%%'))03*,5/44123+),/7()+0/0/0,15*(.97852/03'(/3:8217-,-31022/*,%'#(&'*/78+2*&/8/-)''%(&'(%&(&(',,2435*-5,./+-.55620:..&780-,..--',).,.//0/0117)/70/,&')*&)(++%1614*3-*.611.-(*%&+*,/.)'%'&+'$05505*-.,1-0-.*(*-/,1---)-6,887552)),*1/011.--/2:5395..--3+,2,,)(%-*/0::9;50.+-3,*++&))),-%)*.*))$%(%&*26-+,.+-//32'&-.)**,(')(%/5+*($.-,',.,4/'+*--2104-/-*+/)42381,1*-(*((.,((%)&-677,*/)/,)%$&)+8;93881636-&+.69665955/$-''*(0*--(*2+-/+4/+--/5)-(%*'+.0208/.1&'&3535/+00086435/00*2*(*'''-.*',($%%$%&'+(.+(()**')..,-',,117;:3346*-1-.+/1()&(',+6--//34/1.44*(40...2-*))2..+)$''(+-;916'10+3-./%0%&'-0).0+7+'1/3.1950.//,8.('/*+271)*+6++40.*+)+/..116(-53,-2/5-%'+++,*-2343.0710/1/034+,0/02+.&&$$),*,1.--51.2*)(()01,**1,5:7901/-'(*'(%(,,$-(')-+3*$&)+13,6::/..--.(*.+,/()('16)+-.)-50-02..,..))(+(%')203/9'%#%&*)+3239(29:7)&1+&&%(())+..//*%(%&&%')(''()01)+%-)%%
@8a3e9060-7e73-4cc1-92fa-acb281f5a461 ch=6 read=74377 start_time=2019-12-13T15:07:09Z barcode=BC01 runid=2c9cf7bc05858273f10e7d7ec552fc0bd742dc3e
TCAGTATACTTCATTCAGTTACATGTACTGGGTAGATATGAGAAAGAAAGTTGTCTGGTATCTTTGTGTGCTTCTGTGGGTACTGATATTGCTCCACCAAGGAGGCAGCAGTAGAGGTACAGCAATGGGAAACCCTGACCAGGCAACGCAATGAAGGAAGAGTTTCGGATTAAACTTCCTGTTATAAAGGAAGAACAGCTACAAAATGAAGTAGTAGTGGCAGATGCCTATTAAATACGGCTAACGCTACGTGCCAGCAGCCATTAATACGTAAGGTGGCAAGTATCCAGGTGTGGGCGTAAAGAGAGGGCAGGCGGCATGAGGTCCTGTGTTGAAAGCCGCAAACAACTTCAGTAGCCATAGAATATAGGCAGCAGAGTGCAGGAGAGGATCATTGGGAGATTCCATATGGCAGTGAAATACGTAGATATATGGAGGAACACAGTGGCGAAACGCTTGATCTGGCCTGCAACTGACGCTCTGATCCCGAAAGCATGGGAGCAAATAAGTTGAATACCCACAAGTAGTCCCGCCATGAAGCATTGGAAGTACTAGAAAGTATTGGATGCTCAAAGTTCAATTAACACGGTTACCAATAATTACTCCGCGCCTGAGTAGTACGTTCGCAAGGAGAAATGGAAACTCAAAGGGAATTATTTGAGGGCCCACAAGCGTGGAGCATGTAGTTTAATTCGGAAACCGCGCGAAGAACCTTACCAGATCCAGCCTTATCATAAAAGGCTCCAGAGATGGAGAGAATGGCTATATAGGATACAGGTGGTGCATGAGTTGTCGTCAGCTCCATTGTCGTGGGAATGTTAGGTTAAGTCCCGCAGCAGGCACAAGCCCTTATCGTTAGTTACCATCATTAAGTTGGGGACTCTAAGGTAGGACGCTATGATGACAAGCTGGAGAGAGAACTGGCAGGGGATGGCGTCAATCATCATGCCCCTTATGACCTAGGCTACACGTGCTACAATGGATGGGTACAGAAGCCAAGCCGCGAGGTGAAGCAAAGCCCATAAAACCATTCTCAGTTCGGATTGCCGGTCTACAGCTCCTGACTACATGAGTTGGAATCGCTAGTAATGCGAATCCAGCATGTCGCGGTAGATACGTTCTGGACTGCTTTTACACGCCCGTACGAGGTTAATGCTTACCTGACCGGTGGCCTAACCGCAGGAAGGAGGCTATCTAAAGAGTGGGATTGAAGTGAGTTGAGAATTAAGAGGAAATCAGCAGCAAAAGGTAACCGG
+
$$$&()2+/-.,%+43/%1,$%$)%/)+-01()(),*..*+')-,%*0.)..&-00&('+-./8(%&%'$%%&&((*)-'((/+)*((-)'''+*&'%(&+-)*1+*,*'$#&%%)%&$'$"%)-,&(%''',.&%'&,+&%&(*)*$'$%++++())-%&(/5',-6(-(&'''+*/&(&-(()8;2+0,1+14/+*+*('((+(()''%'%'$$%&)3/'&%+')'&),'.,,(-/(20*.)'&,./3,3*/+'('(*3,'.'0%'%+))2,&(+-+'&$%'*,3(&.)-'-)687646:,))+((/.+(4,)))('$%(+2+0&'&*'+)%)('%('$(+/0)&''(,'$%)&$&%'&)'((&'$%)'''%&()),,17434()),/.03(4')(*'%'3+88//&&&++-,1,*-'&#''/..5521),0-*.)(7213--*+%&&)'%*&(**-.041355:6667,+)(),+1+-"$%(2*('%&)(),0*,)'%%38;5:.*-,'&,-&)0*&')&$&)0,2/(&()))++7)-*(-*(%&&&*,,,)+((+*&,0-1-*)(*+*/)*/2*''''0-+&,%''&%$%*&&''-)'')13*-+.0-*&('&&&%%'*1+,,/(.),*+,+)*(*32+,1&+(++)*,/,(/1+**0)%&&&%)//,.+++0'((&3,,&15<656252)*,0))%%))*(*+(*.+*'&()())'*++()-&)''**%(*12++..*:)(()*+:87.))&%)2%()+-4445376610'+(-*0)*+,+%&*+/+-1/01-/-,.&'/+&('(''+*(*+'11%,((5(/+0-5)'(((,%-.-$(++%*31-4133-7//-0901:6772180-(-+&.52/251,+')($)+3()'&(((%$,-0203.000,((&''&('(%'-,*/17.+*-*)(('&(**13449)665.-1003/640))&(()(()+(&+&'+.,+.0000*)))+(()&$('*($()++)+'),&,/(.+1,%+42-/1995-88891//(*+22$/&3-,0&(%''&$&))+,+&$(+6,(+%((%'&,-10853)),)*,.&,')(,525&(''$'%(+*.(-,%%0'$'(04()*)%&$$'),2*&*(+,-5.+('(%$''**&%'$(.*')(%%$*,,3.&((-(,%*+(-*'--/).%()*1(,)',5+'%(+'22/4(&(*'()''.,%&%''*)*'&('&(((()$#%((*-0-)%%+)(..)(
@a51156f4-a862-458a-a75c-93793c2036e0 ch=28 read=74804 start_time=2019-12-13T15:07:02Z barcode=BC01 runid=2c9cf7bc05858273f10e7d7ec552fc0bd742dc3e
CTCCTACGGGAGGCAGCAGTGGGGAATATTGCACAATGGGCGCAAGCCTGATGTAGCCATGCGATGTATGAAGAGGCCTTCGGGTTGTAAAGAGTACTTTCAGCGGGGAGGAAGGGAGTAAAGTTAATACCTTTACATTGACGTTACCCGCAGAAGAAACACCAGCTATCCGTGCCAGCCGCGGTAATACGAGAGGTGCAAGCGTTAATCGGAATTACTGGAAGGCGTAAAGCGCACGCACGCAGGCAGTTTGTTAAGTCAGATGTGAAATCCCCGGGCTCAACCTGGGAACTGCATCTGAATGCAACGAGTCTCGTAGAGGGGTAGAATTCCAGGTGTAGCGGTGGGGGCGTAGAGATCTGGAGGAATACCGGTGGCGAAGGCGGCCCCTGGACGGGCTTGACGCTCCAGCAAACAAGTTAGATACTACATTTAGTCCACGCCGTAAACGATGTCGACTTGGAGGTTGTGCCTTTGAGGCGTGGCTTCCGGAGCTAACGCGTTAAGTCGACCGCCTGGGAGGTACGGCCGCAAGGTTAAAACTCAAATGAATTGACGGGGGGGCCCGCACAAGCGGTGGAGCGTAATGGTTTTAATTCGATGCAACGCAGAAGAACCACCTGGTCTTGGCCATCCACGGAAGTTTTCAGAGATGAGAATGTGCCTTCCGGGAACCGTGAGACAGGTGCTGCATGGCTGTCGTCAGCTCGTGTTGTGAAATGTTGGTTGAACCGCAACGAGCGCAACCCTTATCCTTTGTTGCCAGCGGTCCGGCCGGGAACTCAAAGGGAACTGCCAGTGATGTAAACTGGAAGGTGGGAGGATGACGTCAAGTCATCATGGCCCTTACGACCAGGGCTACACGTGCTACAATGGCGCATACAAAGAGAAGCGACCTCGCGGTAAGCCGGACCTCGCCAAAGTGCGTCGTAGTCAGTTGGAGTCTGCAACTCTGAGCTCCGTGAAGTCAGGATCGCTAGTAATCGTGGATCCAGAATGCCACGGTGAATACGTTCCCGGGCCTTTAGCCACACCGCCCGTCACACCATGGGAGTGGGTTGCAAAGAAGTAGGTAGCAACGCCTTCGGGGAGGGCGCTTACCACTTTGTGATTCATGACGCTGGGGTGAAGTCGTAACAAGGTAACCGGAAGATGGGGGCGACAGGCAAGTAGGTTAGCTACAAAGACACCGACAACTTTCTTCAGCACCAATAAGCTTCCGCA
+
021*%'*)42(,0024505911/&*(*)0+*),-4633;85057;35;484/*%'',5185)($((001311&'%&%%'.9-958975.7+%%&((+77*,$&%+//*'.,*0+4-&()276-2.0...-)*)%#&&2111655;368**..,02())(&*..+(**+*.,/257,+)+&$$%$'(1*(+%$%%-+)+21'(*10707-3(.--7-87566**,3.387;7..34'2(,)-,/,-21+05:6(1-/,347..-,)%%'-,)345*-1.,+0+436137615124542.&&('$%&'$'&&(&')*--0*).014/1205040+,02043/000;860/*'&)'))(),//,02,30,92102-/0052,/.),*),,66-+.442/)%##$')65737)'()1.&)*&*(4,.02.($#$$'*+*++6.&(,/74575+-,/10653+)(+-./221602244294/,1602427434/1),))+/4/.-3,3-6,236./2:5977795,++&%%)$/&)---/00:3425/197650+&(+/,373479;5.1:5--.0/52218*,6--/+1-.-1,,:7+02166//)('%#&(*((2,+3.-*',-7203,/))%*'+,6)&)+))++067-2/&'*.64/.3//6888:6:2+1210.6:68912/.*,4155::77959988876783456567132./1335,,-2+($%'%''%%%)/5)'0*)//28:2.5//0''500-9,-53+32662014257;:8:787+,'*+-%%$''1.&((*(+''.76431(&&(.*()-&)3..0,,+-.-)(+.::63./(2.(&(&'')*0*.,*()*))*-.,()))9/.66414568:/5'&'')*)*85313:58)&%)+)*.(1-1943'(&272/045.01/02417&)*-,+'(*.0123733/'(+%+01(%').1..0*.'+-2),$&(22656143242:))'',203/)*'),+,7:88582:,*',%+%$-%%%(((*+/7.8:1,3400/055:8:-)))07,.8356:/&+)()+/0./&.*-*&*+.55088,&*/-.051601942180,.26593.22..&(,155/--,/(''*,:::781825;8;7455136%.+/-*,-++3886-*,)+-1,(%(#(*,5,*,*+-709-2++193039/,,..4(+('%&$$&&&%#%%
@c160bad7-9841-4aa3-93d8-784d31451174 ch=271 read=106213 start_time=2019-12-13T15:07:10Z barcode=BC01 runid=2c9cf7bc05858273f10e7d7ec552fc0bd742dc3e
CTCCTACGGGAGCATGGGAATATTGCACAATGGGCGCAAGCCTGATGCAACCATGCCGCGTGTATGAAGAAGGCCTTCGGGTTGTAAAGTACTTTCAGCGGGAGGAAGATGCAAAGTTAATACGCTGCTCATTACCGCAGGAAAAACACCAGCTAACTCCGTGCCAGCAGCCGCGGTAATACGGAGAGGTGCAAGCGTTAATCAGATTACTGGAGAAACAAAGCGCGCAGGCAGTTTGTTAAGTCGAATCTTAATCCCGGGCTCAACCTGGGAACTGCATCTGATACTGGCAACGAGAGTCTCGTGGGGTAAATTCCAGGTGTAGCGGTGGAAATGCGTAGAGATCTGGAGGGTATTACCGGTGGCGAAGGCGGCCCCTGGACGAAGACTGACTCAGGTGCAGCGTGGGGAGCAAGTTAGATACCTGGTGAATTACGCCGTAAACGATGTCGACGGTTGTGCCCACATGAGGCGGCACCGGAGCTAACGCCCGTTAAGTCGACCGCCTGGGAATTACAGCCGCAGGTTAAACTCAAATGAATTGACGGGGGCCCTTGCAAGCGGTGGAGCATGTGGTTTAATTCGATACAGCACGAAGAACCTTACACAGATGTGAGCATCACGGAAGTTTTCAGTAGAATGTGCCTTCGGAACCGTGAGACAGAGTGCTGCATGGCTGTCGTCAGCTCGTGTTGTTGTGAAATGTTGGGTTAAGTCCGCAACGAAGCGCAACCCTTATCCTTTGTTGCCTTGGTCCGGCCAGAACTCAAAGGAGACTGCCAGTGATGATAAACTGGAGTGGGGATGACGTCAAGTCATCATGGCCCTTGACCAGGGCTACACGTGCTACAATGGCGCATACAAAGAGAGAAGCGACCTCGCGAGAGCAAGCGGACCTCATAAAAGTGCGTCGTAGTCCGGATTGGAGTCATCGACTCCCATGAAGTCGGAATCGCTAGTAATCGTGGATCAGAATGCCACGGTGAATACGTTCCGGGCCTTGTACACCGCCGTCACACCATGGAGTGGGTTGCAAAAGAAGTAGAGTAGCTTAACCTTCGGGAAACGCTTACCACTTTAGCGTATTGATTCGCGGCTAGAAGGAGTAGAGATCGTAACAAGGTAACCGG
+
-/0.,-0,20)+*(&&'))-,)4,+)((+/.)..,)*-2+.80../..,*(-,148;478898771/-%'((0.508/'5,6/)'00*%1((,6+,-//*6,*/*((*(('&)'--.90:+')%$,)861++/(./')(-..6///,--'((+*.*))*'*,345.+*'),1.4&(.(.-%'(1/)&*-,0257,3+5+3+-1'')/+012:/+&)*%*140())+(+(.38(00;:*/:46276%*()()',)*/62%16220/.252/*+-++/0+).13111'-#&%(-+,,+*'+,/27-.%+,0).'2(0/++6550-(.,/210&0+),-242)))*.078:/.1,&)))%$((&7.5.+*,+(/+,-43.+(.459-01(*,+++*-1+.876+****5522&)(*((+-1-,54/68'(+-%&$)')+,075457/0/.002+*'%&()-*,+30,%)%%&$+*&)%$%,---*+,/.2-,)*(&+,7.4763085670&%*)'%'&'()+1&&'+(,.++06/294;6;66744758++89,4.&%$#%(++-,502.-.+,**(++:;;/:853,-.%-.&.%///6/07,)%$&'(***//&%$$%-.//....++*+3:./(,,)*)-,+,**)%%'+,*--.-.)*+,.+%%,0/3533343;99:::774,&),01/+--(.+&+++450-24.765.3+(*/1).022-.,+-*+..12*-5./03/82).,+3-((*2.1/14/+'*)0+22-2+)+%&%*,&02-12))*')-.52570/'(**4941536766/))'(-,11((+(-*$%$&(29+06610))%'')+10/1084065-2..-216-)*))&+,%+--555710/**&'(1.*-*0.6865+/4:7-,/3883//2-180./2*+-)-',--(,-+02.14.)+++,*+2,9/,,,'))&%)',//4;:697542.723;;32320+*4,-346:9)(5257/.*)')'(,.0502000/0902)*&%&,566;44187*$)(',-,&'(*&'&$/(.,245+2+)(&($)*))*-+/075))(**%(')*684%(%/.4+(*))*&(&&&'%'-(,-265.*..-3:9979
@b7f6bc5c-aad5-4aea-b88d-f25358890822 ch=123 read=174605 start_time=2019-12-13T15:07:06Z barcode=BC01 runid=2c9cf7bc05858273f10e7d7ec552fc0bd742dc3e
CTCCTACGGGAGGCAGCAGTGGGAATATTACACAATAGGCGCAGAAAGCCTGATGCATGCCGCGTGTACGAAGAAGGCCTTCGGGTTGTAAAGTATGGCGGGAAGGAAGAGGGAGTAAAGTTAATACCTTTGCTCATTGACGTTACCTGCAGAAAGCACCGGCTAACTCACGTGCCAGCAGCCGCGCGGTAATACGAAGTGCAAGCGTTAATCAGGGTACTGGGCGTAAAGCGCACGCAGCGGGCAGTTTGTTAAGTCAGATGTCCCGGTCAACCTGGAACTGCATCTGATACTGGCAGCGAGTCTCGTAGAGAATTCCAGGTCTTAGCGGTGAAATGCGTAGAGATCTGGAAAGATACCGGTGGCGAGCGGCCCCTGGACGAAGACTGACGCTCAGGTGCAGCAGCGTAGAACAAACGGATTAGATACCCTGGTAGTCCACGCCGTAAACGTCGACTTGGAGGTTGTGCCCTTGAGGCGCGGCTTCAGGAACTAACGTTAAGTCGACACCTGGGAAGCCACGGCCGCAAGGTTAAAAAAACTCAAATGAATTGACGGGGGCCCGCACAAGCGGTGGAGTGTGGTTTAATTCGATGCAACGCGAAGAATACCTGAATGTGACATCCACGGAAGTTTTCAGAGATGAGAATGTGCCTTCGGGAACCGTGAGACAGGTGCTGCATAATGTCGTCAGCTCGTGTTGTGAAAATGTTAGGTTAAGTCCTGCCAGAGCGCAACCCTTATCGCTGTTGCCAGCGGTCCGGCCAGAACTCAAAGGAGACTGCCAGTGATAAGCGCTGGAGGAAGGTGGGATGACGTCAAAGTCATCATGGCCCTTACGACCAGGGCTACGTGCTACAATGGCGCATACAAAGAAGAAGCGACCTCGCGAGCAAGCGGACCTCGCAAAGTGCGTAGTCCCGGATTGGAGTCTGCAACTCGACTCCCATGAAGTCGGAATCGCTAGTAATCGTGGATCAGTGCCACGGTGAATACGTTCCCGGAGCCTTGCTTTTTTACCGCCCGTCACCATGGGAGTGGGTTGCAAAAGAAGTAGGTAAGCAACCTTCGGGAGGGCGCTTACCACTTTGTGATTCATGACTGGGGTGAAGTCGTAACAAGTAACCGG
+
./1('),'10+-+*,17-+*.3,)-**-,&)+(**)&/51(,+(..(+,1642/(((&$/--/344501135&*(*)5:747,9538.//7**-)&$),+23-1,/,,(%+-+&''.5:41:281*625;2+11713633342813;889/.321+,)6*'-11-5-.-'(*+15;5892338)+**.-.2++(.)0*)*8074),/2311.1%2)&**,/75017/63+)--.&+)*)*(&-+-(13<51,8.3-14-.++%(%)&&%(,.,/2*03.35200100+)''&.(('&)$')),+02253((%&&-./1'(0/,*0+++.0986184-),--+.,+-565:&,*,&0-14624+,'%''')'.1:4,).202+-+',.+,,,-23311/--,*,&'&')0(-')(+311,7)1--*2276:0+-14,010,,./1:9::<85,)'*,+**2*,./.801369-**)',,/07.1-/16&-'+)+).()')*$%&.//-)*3//,*&'&&&&&),+62)+.:182:44834/'&(-.:622609/01:/4:4-18+(**.,3123450-'()++-23:;.;9;5111013/202'&+&%&%$+**,%&))+*-0361,-//,%(((;:6.,*)(-6,,+/-0&3(05745,:392981200246&**-07442-+&&&'*0454*,./6453390///88...06'262:692531*)+-''&)*7.8-66-*,,.1&&0.18107//02992,2211&)*.04949)1/-..36791.//,00.)$'',,1.,*,.32244:63541557155*+98776341208./-&%(*9;471-,%&&&'//0103512;555562354(&.('-+)+399:77-1*+&)*3(,,7123-/''07.-.++**/4.4+'.0*6*-'()-.575/6/-+&%,-(3.$%%,,--/*+)*+411(&*,3+,/014:0-'&%)'/*(+172.03/07345101),%'2+(,$#))))*(04626921-.(*)$'(.1**+-1--3++-77-')-**+,-++'%%-51549.'32**1-++*,)*,2,.-:921689;90++,//-*-,*.0/,/6568684.--172/26
@cbc531ac-199b-4b8b-86e0-0cfc065afd3e ch=12 read=69507 start_time=2019-12-13T15:07:19Z barcode=BC01 runid=2c9cf7bc05858273f10e7d7ec552fc0bd742dc3e
CCTACGGGAGGCAGCAGTAGGGAATTTTCGAAAACAGTGACCTGGCGACAACGCCACTTGTGAAGGAAGAAAGGTTTTCAGTTGTAAACTTCTGTTATAAAGGAAGAACAGCGGCTTCAGGAAATGGTAGCCAGTGACGTACTTTATAGAAAGCCACGGCTAACTACGTGCCAGCAGCCACTTGGTAATACGTAGGTGGCAAGCGTATCCAGGTGTGGGCGTAAAGGGGCAGGCGGCAAAGGGTCTGTGGTGAAAGCCTGAAGCAACTAGCTTCCAATTAAGCCAGCGAAACCAGGCAGCTAGAGTACAGGGAGAGGATCATTAGATTCCATGGCGGTGAAATGCGTATTAGATATATGGAACACCAGTGGCGAAGCGATCTGGCCTGCAGCGGCGCTCCAGTCGAAAGCGTAGAGGGAGCAAATAGGATTAGATACCTATTGGTCACATATGTAAACATTGAGTACTGGTGTTGGATGCTCAAAAGTTCAGTGCTGCAGTTAACGCAGCCGGTATACGCCTGAGTAATTACGTTCGCAAGAATGAAACTCAAAGGAATTGACGGGGCCGCACAAGCGGGGGGGTGGAGCATGTATGGTTTTAATTCAGAGTACTTGCAGAAAAATATACCGTCTTGACATACTCGCTAAAGGCTCCAGAGATGGAGATAGCTATATGAGATACAGGTGAGGGTGCATGGTTGTCGTCAGCTCGTGTCGTGAATGTTGAGTTAAGTCCACTGCAACCCTTATCGTTAGTTACCATCATTAAGTTAGGGGATATTTGAGACTGCCAGTGACAAGCTGGAGGAAGGCGGGGATGACGTAAAATCATGCGCACTTATGGCTGTTTCACACGCACAATGGATGGTGCAGAGGAAGCAGAAGCCGCGAGGTGAAGCAAAACCGCAAAACCATTCTCAGTTCGGATTGTGGTCTGCAACTCGACTGCATGAAGTTGGGAATCGCTGGTAATGCGGAATCGAAAGCATGTCGCGGTGGGAGAAGCGTTCTGGACATTGTACACCGCCCGTCTGCACCACGAGTTGTCTTACGAAGCCGGTGACAACGCAGGGAAAGGAGCTGTCTAAGGGTGGGATTGATGATTGGGGGGGTGACAGAAGTCGTAACAAGG
+
+/0/5(4*(.+*1&2#(&&&&&)(.69,)(&'+,+'%&&$#$#%%$%'0/40+,1'(%$$%&'.)++*$**)--3763/)).,+,:9-.7<885/6-,.92).(-)+3/.0-./+++*&-,//.11565553')./12+,*'(/()-))040+02,,(*++-.+.-1'/$('('//.3.*)-%%%*0,+).)*&%(&.))20+-./5-5+(+(++0.0-*(+*+').)),-69)-)),7).552440,+))()*.(+23-4/%''$%%%#'*/)',(4,63+/+%%%'(2/.63-520000/)%&$$&'+2''''-5035(/)$'%&(%%%'&*)&)(*+6/,.0,-)**)*:865()//))(542''*&%%&'+$&&&//+)*.-//-*'()('&(%/++,//%(''**.1+*&)-*&),:<,+&,.)--,*/2*71*+.2)''%&('%$%%'-27,)*'(('(01.%*-(-)+)56201/297,--85607))(+,/123/*)$$$&*'&((('#&&-/+,*(+)&0()*00;6441-,.73('.,(7936+0,0002300+42+.-&(,--3453(*-,+)+2-'*'+,&&&)/,4;;-79697.)')''),.,.*,3877,,-++.%())-0..043-0'&#%*(4-+,+,-*)*'*+8981.34,3556720-+,+*)+)),,-&(+%)'./749)*&+,5771132531,,-*-,*0.+0/+'*.30,)053+)$&'%&,5,+,*.876810280/3./1387/*().&,17,-)'%&&&'(.5640+,+++/+.4+.*,,..*)*)-.)383+,2,,+)$(3,..+*()$'$%%)*+,,03-34)'%$$$$''+-768:8962256,+&(*)2..''-,*-112,/(/),+0()-:9+98-01::617289314)++85-,)9(&&''*+0*0-'/13.)*(%(%&&++)02-0&0()+437'3,6++))%(,'),&)*,)*)+(1557481/.)()'-),,1433.3**#&&%(*+))(%'($$''%$&%*+)*(**)3&)$$$%*'**)-8/5(%$%&&*+42/3'.1)0-*,...++..+(&&(*/.-4**(*+&.(,**)+)&(&&(&&-&'))&'))+.-%%
@aced2e7b-4868-40a0-820b-ccf470d2dbc9 ch=374 read=126763 start_time=2019-12-13T15:07:18Z barcode=BC01 runid=2c9cf7bc05858273f10e7d7ec552fc0bd742dc3e
CCGGTTACCTTGTTACGACTTCACCCCAATCGCTGACCCTACGCCCGGCTCACTGCCTCCTTGCGGTGGCTCACGGACCGGGTATTGCCAACTCTCATGGTGTGACGGGCGGTGTGTACAGAACCAGGAACGTATTCTGCGACATTCTGATTCGCGATTACTAGTAACTCCAGCTTCATGTAGGCGAGTTTCAGCCTACAATCGAACTGAACTGGTTTTAAAGTTTGGCTCCACCTCACGGTATTGCATCTCTCTGTATAGCCATTGTAGCACGTGTGTAGCCCTACACATAAGGGGCATGATTTGACGTCATCCCCACCTTCCTCCTGGTTAACCAAGAACCCCGGTCTCGCTAGAGTCCTCAACTTAATGGTGGTAACTAACGACAAGGGTTGCGCTCGTTGCGGGACTTAACTTAACATCTCACGACACGAGCTGACGACAACCATTACCACCTGTCACCTTGTCCCCGAAGAGTTTCCTCGATTAAGAGTAATGCAAAGGGATGTCAAGTGTAGGTAAAGGTTCTTCGTTGCTTCGAATTAAACCACATGCTTACTTGTGCAGGTCCCCGTCAATTCCTTTGAGTTTAATCTTGCGACCGTACTCCCCAGGCGGAATACTTAATGCGTTAGCGGCGGCACGAGTGTTGAAACCCACACCTAGTATTCATCGTTTTACGGCGTGGACTACCAGGGTATCTAATCCTGTTTGCTCCCCACGCTTTCGAGCCTCAGCGTCGAGTTACAGTCCAAGTCGCCTTCGCCACTGGTGTTCTTCCTAATAATCTCTACGCATTTCACCGCTACACACTAGAATTCCACTCTCCTCTCCTGCACTCTATAGATAACCAGTTTGGAATGCAGCACCCAAGTTGAGCCGGGTATTTCACATCCCACTTAATCATCCGCCTACGCTCCTTTACGCCCAGTAAATCCGGATGCGCTCGCCACCTACGTATTACCGCGGCTGCTGGTACGTAGTTAGCCGTGGCTTCAGCAGGTACCGTCATTATCTTCCCCAAAGACAGAGCTTTACGATCCGAAAACCTTCATCACTCACGCGGCGTTTGCTGCATCAGGGTTTCCCCATTGTGCAATATTCCCCGCCCTTGCCTCCCGTAGGAG
+
/.+.1924748029//1178<97133.,4/.&()((1/++-1,,'$&'&*,%.-*)(*-+-0,*((-%*)262532-*%$(%-*-3/..0-*+/,++13563///.1.6+,..*-,0')''(+36*4-/-/6880<10/10.04597/0098926790;///**)-422./,&*0608941)**(,/1/;50,..1$'*,889/--.%%'-09804;;32:303;;4:5861/30.,)+-56040//455421/403+(1277526(((-,)--.3.*'%$)()'(*,,0/2)279324..-.0.,,458881677+*.92:9:43,,/***)&2(*&&)&+'('*/21/53541/(+-)-./-5+++0.018))&%'*(*130./10,02138058322/1:,0394/+-.*')'*0--..14/+++*+*---./44/31&4596801+*0-,3.*+16679361..&%$(+0+''+4,9:882-3*2+)*-/09456:8-*48+0/,0/)-+01134159(.*2733/2*)+(,.5-.,,1-2:78:42+.+*(+))/,-/68,33.69:101429494429:/+-1-((/878:65616612.2/:89.-,1,35273(+''1+633/31.-0/81-*)'')&*+,1'*08417-%(,.620151184671//17+,.-966799367267'26.---.-053327919.-062:;4)+*+26-.+*)0&'%'&()60)&'.9,//6/6*+))*,8::8<858945774016;47<24+-4006412--,414,.823(*,--+,+&(&).++,,-//--146514012:7376--,-*(&*)-/5/6/287<;772642/-*)%('&..+-/+/6660)('*07-1,-02011)*,/-4-2,23;88;84888889-82,,4262&*+0733325453%0*,403;328+&(**-66<67855082215.5(##'(+*125225556/(($)*(()(153268/--)+2+./85699/28,)*++//2/582-0/010+*-5:3/98;9899'/,-&..0.7/-/8+*45111/2(+7-4</18;3*-8'3'('+'),+775*$*,)*,*382/8.-0+1-+&
@deca0c15-ed65-4a15-9cfb-d90c4db664b2 ch=200 read=89177 start_time=2019-12-13T15:07:31Z barcode=BC01 runid=2c9cf7bc05858273f10e7d7ec552fc0bd742dc3e
CTCCTACGGGAGGCAGCAGTAGAAATTTTTTCGGCAATGGAAACCCTGACCGAGCAACGCCGCGTGAAGGAAGGTTTTCCAGTTTAGCAAACTTCCGTTGCAAGGAAGAACAGCGGCTACAGAAATGGTAGCCGAGTGACAATACTTTATTAAAGCCGGCTAACTACGTGCCAGCAGCGCGGTAATACGTAGGTGTAAGCGTTATCGGAATTATTGGGCGTAAAGAGGAGCAGGCGGCAGCAGGGTCTGTGGTGAAAGCCTGAGGAAGCGCCTTCAGTAAATACATAGAAACCAGGCAGCTAAGAGTGCGAGAGAGGATCGTGAATTCCATGTGAAATGCGTAGATATATGGAGGAACACCAGTGGCGAAGGCGACGATCTGGCCTGCAACTGACGCTCGAACGTGGGAGCAAATAGGATTAGATACCCCTGGTAGTCACGCCGTAAACGATGAGTACTAAGTGTTGGATGTCAAAGTTTGAGTACTGCAGTTAACGCAATAAATTACTCCCGCCTGAGTAGTACGTTCGCAGAATGAAACTCAAAGGAATTGACGGGGCCCGCACAGCGGTGGAGCATGTGGTTTAATTCGAAGCAACGCGAAGAACCCTACCGGTCTACTCATAAAGGCTCCAGAGATGGAGGAGAGATAGCTATGAGATACAGGTGGTGCATGGTTGTCGTCAGCTCGTGTCGTGAGATGTTAAGTCCCGCAACAGGCACAGCCAGCTGTCGTTAGTTACTACCGATGGATTGAGGACTCTGGCAGAGACTGCCTGGGTTAACGGGAGGGAAGGTGGGAATGACGTCAAATCATCATGCCCCTTATGTGTGGGGCTACACGTGCTACAATGGCTGGTACGAGAGAGATTATTACCGTGGTGGAGCCAAACTTTGAAACCAGTCTCAGTTCGGATTGTAGGCTGACTCGCCACCATGAAGCTGGAGTTACTAGTAATCGCGAATCAGAATGTAGTGGAATACATTCCCGGAGGTCTTGTACACACCGCCCGTCACACCATGAGGGTTGGCAATACCCGAAGTCCGTAGGCAGCGCAAGGCAGCGGCCGAAGGTAGAGGTCAGCGGTGGGGTAGAGTCGTAACAAGGTAACCGG
+
**3)%&,+2.(,00,21&0/.-&'))0;:8+2297/;..-*3-,:1./156473-4)+*,-+-/45/-*())*)663*0+%+(4)&&',553603-,2+'+02/4082491+0/04.-+.+/&)+))''()40'%()+'1)&,-14<:.30--+%&'(,*+.324131526.---*23*),-+3+,'4333911,++-(,-.6012141060*1.497658:;.)'/,(,*(.21386203239844,,.-.2137600607'(&&&$$$)*27.)..4:/)*-%'((*0.,22377,,.0-*)(.*./(%*'),0617604-,-4../+++,,-77128995232334683,,/*488:;/0.,.+''&(+,0964242-4.6/888371101*%((*,)2789342*,/2;6.'*.(/,./1872<4((%+--+./*,*-0/3540-(&**,(,+/.074776<6:00+//11+,-,'&$%(%+-251125453,.,/,/-&,'(+,31'(/3340.113:8999;8,02-/34459:5546:-),'')--./+32,-3+)+$&%&+/734-+,,./*')00::4:675*(,'+'+.02/0811439.)')&)&#$#$%-/+).8/)122.++(()./8-+0*&(''/+)-+())'',002:)20/36/,,(,(/25017877./0017879:8633237*8,,('*.1)(-1-5(++(%3)(,-$%%((,,2572+3-,,014:*'/-/(8*''46400.+&&&$''+/-/01844643:243173'+/)+0*0/398'434752,,,4502166.203/,**2021875(66---++(*,.142,-*+,/40..,.14($%%'()'-(''*&,,)0,,+-+'&.0.21.08.*-/-,.-/1569589<4+-*+4/.-/71++%&0-)**'-,286-1,,.03(('.)./,+.06***,+3237'+))'#%%&22.7-./.+-(1*()3)*-.0/6.-.1///3:459413401+.,4510-520-/+*08//-6*(*)()*0./()%%#'')/22,,)(*.*20/*-)(())-()'/./.0(/6.42)'&&&''12649329&1*-6684.
@d888c366-76b4-4c48-b0dc-96b28f8f92f4 ch=100 read=220080 start_time=2019-12-13T15:07:40Z barcode=BC01 runid=2c9cf7bc05858273f10e7d7ec552fc0bd742dc3e
CCGGTTACCTTGTTACGACTTCACCCAATCATCAATCCACAGCCAGGCAGCTCCTTCCTTGCAGTTGGAGCCACCGGCTTCGGGATTGTTATCAACTCTCGTGGTGTGACGGGCGGTGTGTACAAGGCCGAGAACGTATTCACCGCGACATGCTGATTCGCGATTACTAGCGATTCAACTTCATGTAGTCGAGTTGCGAATACAATCCGAACTGAGAATGGTTTTATGGGTTTTGCTTCACCTCGCGGCTTCGCTTCCCTCTGCACCATCCATTTGTAGCGTGTTAGCCCGGGTCATAAGGGGCACGATGATTTGACGTCATCCCACTTCCTCCAGCTTGTCACTGGCAGTCTCGCTTCAAAGTCCCAACTTAATGATGGTAACTAACGATAAGGGGTTGCGCTCGTTGCGGGACTTAACAACATCTCACGACGCGAGCTGAGCGGTAACCATGTCACACCACCTGTATCTCATATGGCTATCTCCATCTCACGGGTATGAGTATGTCAAGACCTGGTAAGGTTCTTCGCGTTACTTCGAATTAAACCACATGCTCCACCGCTGTGCGGGCCCAAATCCAATTCCTTTGAGTTTCATTCTTGCGAACGTACTATAGGCGGGTACTTATTGCGTTGGCACTGAACTTTGACATCCAACGCAGGTACTCATCGTTTTACGGCGTGGACTACTAGGGTATCTAATCCTATTTGCTCCCCACGCTTTCGGGACTGAGCGTCAGTTGCAGGCCAGATCGTCGCCTTCGCCACTGGTGTTCCTCCATATATCTACGCGTCTTCACCGCTACATGGAATTCCTCCTGCGTCTGGCTGCCTGGTTTCTATGGCTTACTGAAGTTAAGCTTCAGGCTTTCACCACAGACCCTTGCTGCCGCCTGCTCCTCTTTACGCCCAGCAATTCCGGATAACGCACTTACCTACGTATTACCGCGGCTGCTGGCGCACGTAGTTAGCCGTGGCTTTTCTAATAAAGTACCGTCACTCGGCTACCATTTCCTGTAGCAGCCGCCGTTCTTCCTTTATAACAGAAGTTTACAATCCGAAAACCTTCTTCCCTTCACGCGGCGTTGCTCGGTCAGGGTTTCCCCATTGCCGAAAATTCCCTACTGCTGCCTCCCACGTAGGAG
+
5/440;11555139232044;5165.12665899;290(*%%&%%,'.+/23389:951302',14*/$&'*+.6-8569:,2+&+(+0401.8---42357997755576<:98:77913/469.52('%-+1..//+8-,-93504157788986:62/.)3,0330/00095,,()/7278788688.*419+-*)2-.8::/;,+*/11-,+-20151;<,+-46-4::.,/)12/2458&&.957;2+,.51:5*.)))-03088:578,+)*-1&,'&'&()+.&1,--1352*47/,+,((++,2;8/0057772:8.(.70;773/.,..2/12/4649555:::/-,/)+30***1)',*++.,1/12121015344:673856.350.6/-+//.14:277;91'(&.'-)1-0/,)(&'+1268-,,+**$'(*/-*)'())%()***//,80//336757+3-0,1101.///036721%&*(%-&+&',,-8,5423,.4<6010.0)/-;67:2)*&+($):/:/8,:-;<:;:1000-,-07./7*),,,.469327-(*,+/'8)271,0993359;;579;718///39:577751***++&*&&&*.-'*..210-&,,(-00196675-33882012.'(%&*+,6689;:2:47,,.,82229;8874414*86111745:821//097./.299/3-,+7801+:5-%(**,--266:1;10,++,711255/44366/7/*/:3594&()0;:445967897;65./..)%$((',//--))-%%,-5,6)-)'+6,.2'),1/661139655.:84667+2*3.)*.,.-,236+'*(3*+0911:;2.-,)*'+,88/40./054648;7121.9+,0;825/82-&..066;180;1:896./%&&&(.,,*,$/))8./942/10399:7/.)*%%(1-518/./6((,,&(*+)+)-5-062.2169577+-//+7--,4748::6521)*(+'(+1389033+&+,*)4421123''.((077./05750./8864:9<87918+*20*-.0.84/5/--121:99--56/;63:;7-08322-1/504916/&&)'&()(33.21,'**--4)*'
@35a1e6a9-8057-4ed1-9f2d-9b3fe32c91e6 ch=268 read=106764 start_time=2019-12-13T15:07:40Z barcode=BC01 runid=2c9cf7bc05858273f10e7d7ec552fc0bd742dc3e
CCAGTTTACCTTGTTACGACTTCACCCCAGTCATGAATCACAAAGTGGTAAACCACTCGAGTTAAGCTACTACTTCTTTTCGCCCTCCCATGGTGTGACGGGCGGTGTGTACAAGGCCGAACGTATTCACCGTGGCATTCTGATCCACGATTACTAGCGATTCCGACTTCATGGAGTCGAGTTTGCAGACTCAATCCGGACTACGACGCACTTCCATGAGGTCGCTTGCTCTCGCCGAGGAGTCGCTTCTCTTTATGCCCATTGTAGCACGTGTGTAGCCCTGGTCGTAAGGGCCAGCAGTGACTGACGTCATCCCCGCAGCTATCCAGTTTATCACTGGCAGTCTCCTTTGAGTTCCCAGCCGGACCGCTGGCAACAAAGGATAAGGGTTACGCGCTCGTTGCGGGACTTAACCCAACATTTCACAACCACGAGCTGACAGCCATGCAACACCTGTCTCACGGTTCCCGAAGGCACATTCTCATCAGAAAACTTCCGTGGATGTCAGACCAGGTAAAAGGTTCTTCGCGTTGCATCGAATTAAACCATGCTCCACCGCTTGTGCGGGCCCCCGTCGAATTCATTTTGAGTTTAACCTTGCGGCCATTACTCCCCAGGCAGTCGACTTAACGCGTTAAGCTCGGAAGCCACCTCAAAGGACAACCTCCAAGTCGACATCGTTTACGGCGTGGACTACCAGGAATTATCTAATCTGTTTGCTCCCCACGCTTTCGCACCTGAGCGTCAGTCTTCGTCCAGGGGGGGCCGCCTTCGCCACCGGTATTCTCAGATCTCTACGCGACCGCTACGCACCGTTCCCCTCTGCGAGACTCAAGCTTGCCATTATCGAATGCAGTTCCAGGTTGGGCCAGGGATTTCACATCTGATAACAAACCGCCTGCGTGCGCTTACGCCCAGTAATTCCGATTAACCTTGCACCTCCGTATTACCGCGGCTGCTGGCGCAGGTTAGCCGGTGCTTCTTCTGCGGGTAACGTCAATGAGCAAAGGTAATGCTTTACTCCTTCCTCCCCGCTTCAGTACTTTACAGCCGAAGGCCTTCTTCATACGCGGCATGGCTGCATCGGGCTTGCGCCCGTTGGTAATGTTCCCCACTGCTGCCTCCCGTAGAG
+
,+%),9,+--0.,35-..-2265+024*&'10/0//47201.1+(*&+,,3(-1%&$%%&('316,2/,&'(-/8,9:7.((,11(067.0:9:87445,37538441/--%)%1.+*)'1-*-,*7112605/664881)++-01)*+,3811/-+)146:620/0111,3++)()-+%1-/'&,)+566610/.*1922232510(+(*-2-0()(*+'+0&'..-//0-,+-')%/''(+3(*4050.39*'%&'/)&&(&'&&**,/0220/11280/5977,-.)0555+/$(&(,+*,,,-14787)86-%#)$#$(%*+-,/0<433;5976:5.0/0*-&&'&()-1.86*&),+//3;95774952155:).-8836,0()6%*())0-/-.3+,'14500..-+-')&()49,,+(+%*&'()(/,0225557(#&$%+')(,50010,+*/06:5++)&*(,+/-.,0,*)*,.-((+443-/806356;:5'*''(+*7549/6:4++//:88;7241.1*--.0,+0.11;71/)*+1227(-.,+--+/06.4,.8780,/2%,*.:/44<<22..59:.97233/10536'3'(,-545-(/'4)/1201..41/.(-),/2,+./9&+()#*(%'&).-/(*'%'')*.)-(,(*+-4663672390(*++,.33931766904***,.+.1-.3362/4;2,.)320*%)')189--2'240121670*)((*174./1(&*'()+*(+,-484;778<00<)77165102,+-1015422+*%$$'$%-&'$&$&'+,./100-/+&-*(/+037/,*+.7/06''-,-2''/5382776.-*)+,3*++4,*...(550.*/.02**'%(0*,,0.1*+-'(*),--,'(&#%%'&%%)*-30;*4/-/0/01,-2./-16)+226/30.353409121::931)/%))+.,+-2(*-+,1:28;8889181.1302560900199,2-)+)''+%%'.)(./3719773.:6-)/08+*)*)+17/*,++2)()''--55<65;565-/+/0:5574,+,)*+.1--')+2,/0236)/,/,.2--)2/&-.3(+--/6549/88+*-&&(*
@ae8e96bd-1985-48af-ac2a-00c6d6f98af9 ch=305 read=180821 start_time=2019-12-13T15:07:39Z barcode=BC01 runid=2c9cf7bc05858273f10e7d7ec552fc0bd742dc3e
GAAGTATTACTTCGTTCAGTTGCATTATTGCTGGTGCTGAAGAAGCCTTTTCTGTTGGTGCTGATATTGCTCCTGGGGAGGCAGCAGTGGGAATGTGCACAATGGGGCGCAAGCCTGAGTCGCACAGCCATGCCGCGTGTATGAAGAAGGCCTTCGGGTTGTAAAGTACTTTCAGCGGGGAGGAAGGGAGTAAAGTTAATACCTTGCTCGGTGACATTACCCGCAGAAGAAGCCGCCTCCGTGCCAGCAGCCGCCCGGTAATACGGGAGGTGCAGCGGTTAATCGGAATTACTGGGCGTAAAGACGCACGCAGGCGGTTTGTTAAGTCAGATGTAATCCCCGGGCTCAACCTGGGAACTGCATCTGATACTGGCAAGCTTGAGTCTCGTAGAGGAGTGAATTCCAGGTGTAGCGGTGAAATGCGTAGAGATCTGGAGGAATACCGGTGGCGAAGGCGGCCCCCTGGACGAAGACGGCGCTCAGGTGCGGCGTGGGGAGCAAACGGGATTAAGATACCCTGGTAGTCCACGCCCGTAAACAGTGTCGGCGGAGGTTGTGCCCCTTGAGGCGTGGCTTCCGGAGCTAACGATCCCGACCGCCTGCAGAATTACGGCCGCAAGGTTAAAACTCAAATGGGTGTGGGGGCCCACTGGGCAGTGGAGCATAATGGTTTAATTCGATGCAGCGAAGAACCTGGTCTTGACATCCACGGGAAGTTTCAGAGATGGGAATGTGCCTTCGGAACCGTGAGACAGGTGCTGCATAGCTGTCGTCAGCTCGTGTTGTGAAGATGTTGGGTTGAAGTCCCGCAACAGGCGCAAGCCCTTATCCAGCTGTTGCCAGCGGTCCGGCCAGGAACTCAAAGGAGACTGCCAGTGATAGAACCGGAGGAGGAAGGTGGGGATGACGTCAAGTCATCATGGCCCCACCACGACCAGTTCGCTACAATGGCGCATACAAAGAGAAGCGACCTCGCGAGAGCAAGCGGACCTCATAAAGTGCGTCGTAGTCGGATTGAGTCTGCAACTCGGCTCCATGAAGTCGGAATCGCTGTAATCGTGGATCAAGGAATGCCGTAGGAATACGTTCCCGGGCCTTGTACACACCGCCCGTCACACCGTAGAATTGGGTTGCAAGAAGTAGGTAGCTTGGCCTTCGGGAGGGGCGCTTACCGCACATGATTCATGACTGGGTGAAGTCGTAGCAAGGTAACCGG
+
&%%$(+/-(,/3111.7'-.,)+,1)+.8.//2752010-*&$$#$%67:.14-/,-,2033222/2-+,-360/68*)-2005.*-.59//..071./004324-'&$',2.2943(('%$%#%&&,,7405.)*)*+422215),,,-496;7-956;346:1'+().6/.**)&-2)(..*0*71%((48/)-;/8.&+'(.*,55/220-.&.2-.2&%+(*.,&))&()&+'(/*(,,-;43410.)$(&)*6-10..2'4,)-)'&*)'*()&/):-0-+2(2)23:8;..+422&)%(*/).-//495'7248*,.3.198453+%'&'((38/'4854320010.,-('*111/.0(),3754/3+/-()&%*&))*+-020-(1-&)*''.+.4,./2.,+**%**),11-,-6986311236682/2/'/.23-,*')2+((.+-(+4/::6+*,5-.(),)*83644566//675+&('(.%*3*(**4544,87,-4*,*-243;30282-,,-.)+*.1**,30&)%&)(,++''%)%)*-.*(**,/+.364495400//120/-))**6,(&&%*,)().0:545.+')'(&&%#%&*20161+2/1/2;:8679/:/,,*%*%'(.3/*+22')%&&'&),,.5'---/,++.,03)051:7*+.,+-'*(),*&&)(()/1124111303+'*(3(0')/:1.(+$)&0-'()*.-1/39.5.*/,31:78**+,0*.,,..843,/&.-+,1347.----820*,1--+''%&)*/2(/4+-%(+*-,6()-0'+)-.2/-/+(64'&)*+8)#$&*1/9..,,,,06.-,1306(4.-($%)*1).,(*+16241+.2/0/*''%&2-0-.,),,,0-2208:513444/0-0.)),-0/''(&%))(%,+%')01-))(+(&**%.,3.-1//2243476)'('))()20263/+,''+'+-13,0+2298+-44291+*+-,+-)./416(1(1-($%(*-(4(&-/*'%()6655.0,,,/&2)/++&''(''.*006-/222,'('*)*-*&&%%,')'(0202.52.+3121,/**+,,.,.0--++')+*.)15134,%%)(33.+2***)%(*&*),7/-+,+,)&'%+./)63).66,6334/'&&&&%&)*664:6-/..1-.+)'(*++,2330)/-305//*4607
@1971519d-93bd-419e-bbfa-c249d6803824 ch=236 read=177417 start_time=2019-12-13T15:07:38Z barcode=BC01 runid=2c9cf7bc05858273f10e7d7ec552fc0bd742dc3e
CCGGTTACCTTGTTACGACTTCACCCCAATCATCAATCCCACGTAGACGAAGAAATAGCCTTCGCGCGGTTGGGCCACCGGCTTCGGGTGTTATCAACTCATTGGTGTGACGGGCGGTATTGCAAGGCCCGAGAACGTATTCACCGCGACATGCTGATTCGCGATTACTAGCGATTCCGACTTCATGTAGTCGGATTGCAGACTTTACAATCGAACTGGAGATGGTTTTATGGGTTTTGCTTCACCTCGCGGCCTTCGCTTCCCTCACCATCCATTTGCCAGCGTGTGGCAGGTCGCAAGGGCATGATGATTTGACGTCATCCCGCCTTCCTCAACTTGTCACTGTAGCAGTCTCGCTAGAGTCCCCAACTTAATGATGGTGGCAACGATAAGGTTGCGCTCGTTGCGGGACTTAACATCTCACGACACGGGCTGACGACAACCATGCACCACCTGCTTATCTCATATGGCTATCTCTCCATCTCTGGGCCTTTATGGTATGTCAGACCTGGTAGGTTCTTCGCGTTGCTTCAGATTAAACCACATGCTCCACCGCTTGTGCGGGTATCTGGGTTTCATTCTTGCGAACGTACTTTCTCAGGCGGAGTACTTATTGCGTTAGCTGCGCTGAACTTTGACATCCAACGTACTCATCGTTTACAGCGTGGACTGCGTAGGGTATCTAATCTATTTTATCCCCACGCTTTCGGGACTGGGCGTCAGTTGCAGGCCAGATCGTCGCCTTCGCCACTGGTGTTCCTCCATATATCTACGCATTTCACCGCTACATGCGATTCCACGATCCTCTGCACTCTAGCTGCCTGGTTTCTATGGCTTACTGAAGTTAAGCTTCGGGCTTTCACCACAGACCCTTTGCCGCCGCCTGCTCCCTCTTTACGCCCAATAATTCCGGATAACGCTTGCCACCTACGTGGCCACCGCGGCTGCTGGCACGTAGTTTAGCCGTGGCTTTCAATAAAGTACCGTCATCGGCTCACCTGCCATTTCCTGTAGCCGCCATTTCTTCCCCTTTATAGCAGAAGTTTGTCCGAAAGCCTTCCTTCTGCGCGGCGTTGCTCGGTCAGGGTTTCCCCCATTGCCGAAAATTCCCTACTGCCTCCCGTAGAGACAATATCAGCACCAACAGAAAGGTTAACACTAAGACGCATACAACAACAGCACCAGCCAGTACGTAGCCCCGCA
+
711/22.0292-:../445473-/*&#4+3301-%((+1(%)&'&),4/-0$(')&'%'#&+*&'&)+337&5793.13,,*,,/)5312584411-//1*//1126212640-''((&)-',,+,+32)),-+./)++,6.-1/-.878888:;;/;/--443381121110+283//)-282%+%#'*-/*.'5,-*')+&))-')+.00*)2211&&'.17*:;;+676:.677+,/01/.8/88)+-0+))+(((+(.4/,+%(/069:0:7(&'%%'--.1))&'$-)12(,*%05-(,--4882:<4115+367,;7.)67795*),'3,1/--3554,((''-.1445)'((+,.-201(.*++1.83323,.-,*)')%(+0(&./.8010687559362;/.*(%%$(--1/.,./2406)411,-+,-&33'+++*(++29114,,&()+,443)/,.)666750*+,16125553/-&$&(.0')',,.3113.-0271,+,-+32937<100/-5'''/&'#,3/4::5;////.-+-*(/1)*/-),//'-*%')%%&%&19963:<63522'&6616((&'+)*,,169*-*+,-,7,+:...031--/0*0((+*)4-288,110403.1.)*$+*/1644595'($)*,86:775(/&&%(,*,/1457;27-+03,'$*+041(+),.:83.:731.,',,,*-(,)0*-*)..57../0/;88:768659<99::9879<34/31./...//)+.3327;:457;578-.*)())&-))&%&(*+1()*'$'$'-..'3455484432982.,01:64;1335-5//9//())+,'4213;90/0.,.,/0840,50%('(06/690//,42+,1*6-'-2.63.01456805161523*'%%$&+-).1($)%)),-.'-/*/,701177,9,')+.,/.2*)*231566,//-'*3,14''(+17441$)(+-,*%#&%$%*300;80,(,---12)*&%).//45-13.*63-,.%0+'(''(*%%%&%#'%$#''(4-2/8/,+.+/.4/,/-*,32-623/7811:.6:;8++.7)+1,-/38745;+('+++472+91+.**'(*+'&,-42-,,)).(+)**/1+*0*200.-///3+++(*(&(*--'(*)%./047/-0(+#+'**++$(%&%$$$
@a94f8378-64dd-4828-862f-8686ed91deba ch=30 read=88487 start_time=2019-12-13T15:07:48Z barcode=BC01 runid=2c9cf7bc05858273f10e7d7ec552fc0bd742dc3e
CATTGCCCCAGTCATGAATCACAAAGTGGTAGCGCCACTCCCGAGTTCATACCTACTTCTTTTGCAACCCGCTCCATGGTGTGACGGGTGTGTATTACCAAGGCCGGGGCATGTTCACCAAATGGCATTCGTTCCGATTACTAGCGTTGGCTTCATGGAGTCAGTTGCAGACTCAATCGGACTACGACGCGCACTTTGAGGTCCGCTTGCTCTCGCGAGTCGCTTCTGCCTTGTGCGCCGTTGTAGCACGTGTGTAGCCCTGGTCGTAAAGGACCGTGATGACTTGACGTCACCTTCCTCCAGTTTATCACTGGCGGTCTCCTTTGAGTTCCAGCCGGACCGCTGGCAGCAAAGGATGAGGTTGCGCTCGTTGCGGAGACAACCCAACGCATTTCACAGCACGAAGGCTGAGCGACAGCCATGCAGCACCTGTCTCACCAGTTCCCGAAGGCGCAATCCATCTCTGGAAAGTTCTGTGGATGTCAAGACCAGGTAAGGTTCTTCGCGTTGCATCAGGTCGCCACATGCTCCACCGCTTGTGCGGGCCCCGTCAATTCATTTTGAGTTTTAACCTTGCGGCCGTACTCCCCAGGCGATCGACTTAACGCGTTGGCTCCGACCACGCCTCAGGGCACAACCTCAAGTCGACATCGTTTGGCGTGGACTACCAGGTATCTGTCCTGTTGCTCCCCGTTTTGCTTTTTGGGCGATGAACATCCGGGGCCATAGCGCCACCAGTGCCAGATCTCCATTTCGCACTTCACACTACCCTCTGCAAGGACTCAAGCTTGCCGGTATCAGATGCAGTTCCCAGAGTTGGGCCAGGGGATTTCATCACAACCAACCATTGCCTGCGTGTACGCCCGGTATTGATGGCATATATTACCGCGGCTGCAACGAGGTGCCCGTTCTGCGGTGTAGTCGTGAGCAAAGGTATTAACTTCTCCTTCCTCCCCGCTGAAAGTGCTTTACAACCGAAGGCCTTCTTCATACGGCATGGCTGCATCAGGCTTGCGCCCATTGTGCAATATTCCTGCTGCCTCGTAG
+
%$$%&,56.-/290000942,1+2/++,.(,&')57)//53-+&().(-.&/20+37;719;:.-/&3+'#&%(*%(,/11/-,1*)&($'$&%&-).,.*5531'/2+3.2&10/+1/(*)*-&.-,,+%-,,')&+*//1-,),,0),*-60(.-,)+**)0.;35/22660-0-.-42955343401(,#(&)'%'-.//+*)/0,,./03-++$())$&)+++&&$&%%),-*1+)(.+*,00,/.-0*,(+,.8,(+3112746*/3+1-'%&%))),*/+--2-*%((*1042/4,--3*+'(%++,1/.81235+')''(34-0&%&1-.707966493+.&,0;+3,4-$&,)*,+-(*,...1)&+0(%(/+(/-**,,*+'*5,*#$%)**,++*)10110'-1'4.267273-%))&)))-1131(,)'+1/;2++,0-/.'+)(&%')*06767300',2;55,5-819544(')+-7,/))-)...8/4::79.6-,,347%.,*'%&)&',-56514&''$$'&')),'1+-2.()+524350.278-)),-::/-4.1+/)+()(*&(&('*()('-1/,&((('.-147/,*'&('*8.5%%'+-1427:49*,82,(/184766-*)+,/,223572.)+.215/(&$,)+.'1+*+3/.&+,7448<-0/-(*(',66,$&*-.)'%*)&'#%%$$%&./2,*460,%&%%'&)++/(%%&%((-,01--/.)0861&'$((*)&(&)%$*.*+..$,%'(+(*13//)++0+-4&*,**1355516.37;4;+)*'+/4,&./3'+592+39,+')&$&,--./)+'''&$++),/-/)%&)(--'(&&$$$)%)&#$#$#'&*.'07*--/(&&&%&'$%'#&#$$&%(.)*,(,$%%$#&(*%('(*306+'$+()5/.*.,'(*1*50)).36.)*'*(--)+'(&&$%'*)/2(*/)0.85;76;8+)&&&&''+,10)()(*:,*(%'()+,39,'4-*0120:111:615343213.0&$$(
@4c5b12c8-d758-407f-a989-8c110d81b22b ch=196 read=103905 start_time=2019-12-13T15:08:08Z barcode=BC01 runid=2c9cf7bc05858273f10e7d7ec552fc0bd742dc3e
CTCTTACAGGAGGAGGCAGCAGTAAAATTTTCGGCAATGGGAAACCCTGACCGAGCAACGCCGCGTGAAGGAAGAAGGTTTTCAGTTAAACTTCTGTTATAAAGGAAAAGAACAGCGGCACAGGAAATGAAGTAGCCAGTGGTAGTACTATTAGAAAGCCACGGCTAACTACGTGCCAGCAGCCGCGGTAATACGTAAGGTGGCAAGCGTTAATCGGAATTGTGGGCGTAAAGAGGGCGGAAGGCGGCGAAAAGCAGGGTCTGTGGTGAGAAAGCCCTGAAGGCTTAACTTCGGTAACCATAGAAGCCGACACAGCTAGGGTGCAGGAGGGATCGTGCTGGAATTCCATGTGCTTAGCGGTGAAATGCGTATAGATATATGGAGGAACACCAGTGTGAAGGCGACAGTCTGGCCTGCAACTGACTCGATCCCAAAGAAGTAGAGGAGCAAATAGAGTTAGATGCCTGAAAGTAGTCACGCGTAAGGCGGTATTGAGTGCTAAGTGTTGGATGTCAAAGTTCAGTGCTGCAGTTAACGCAATAGAGTACTCCGCCTGAGTGGTACGTTCGCAGAATGAAACTCAAAGGGTGAGCAGGGTACACAAACGGTGGAGCATGTGGTTTTAATTCGAAGCAGCGCGAAGAACCTTACCAGATGTGACATACTCATAAAGGCTCCAGGATGGAGATGGCCTATATGAGATACAGGTGGTGCATGGTTGTCGTCAGCTCATTGTCGTGGATGTTGGGTTAAGTCCCGCAACGAGCGCAGCCCGCGCCTCGTTAGTTACCATCATTAAGTTGGGGACTCTGTGAGACTGCTGACAAGCTGGAGGAAGGCCCGGGGGGTGACGTCAAAATCATCATACCCCTTATGACCTGGGAACACACGTACTGCAATGGATGGTGCAGAGAGGAAGCGAAGCGAGGTGAAGCAAAACCCTTAAAACCATTCTCGAGTTCAGTTATGATCTGCAAGCTCGACGCTGAAGTTGGAATCGCTAGCAATCGCGAATCAGCATGTCGCGAGTAGATACGTTCTCGGGCCTGTACACACCGCCCGTCACACCACGAGTTGATAACGCAGAAGCCGGTGGCCTAACCGCAAGGAAGGAGCTGCTCCAGAGTGGGATTGATGATTAGGAGGGTGAAGTCGTAACAAAAGGTAACCGG
+
.0/3/-/,81/-*%,)--././,4+'%-))-++3.2;,()&'--+80((*320+),-')&(*(')))*70306+-1)*,653.%-+6.630183/'+-*/37)/+0.**)032,-+())&)(-),/+*0))+)*+4.%)'(%$$%)$))+.5.(/,)(13.0+8..,7./,-*,*15/).*+-7(.-5--0--/550'-/).+)8:-12030&(**/''**(-*-)(,/18+(%--/-(3**-1.47/-+-42(-**32-.-.+-41&'%)*0*+5*+-+-('$$$,*/14+(**,'$&)))).,$)((''&')./1-+++)&(%*($+6+4+0*.&%%(-+'4*:9245,,*,'&)).1./-2/,-26-*'')13-1-457121/3010,,-1.%')0*1)+++((31+1-3.3430)*')*-'+&(+28/,*(%'&$*),'**&'(.8:4&'),+.*'-,)1/)'+0*''&&$'(../'.)(***)%)$('&('(&*(+,111.807,-)),,962489.1355344)+.,2+303/11-'''(*/014-/30+(()'-./3/064&''((/--/*(++.1.+/-,,+'+0(--+%'+,.,)$'*/-8.*--,0.)**3;;*77695.-3')+&+(./041+/+)+-+0--)$(&))+-64-211+-1.()(')7)&/1.23*'()+/78)+)(())/13678469666344364146'(*'&,++//0%)(*.-,((''()34/7.2.11,/054+,-/*)&'()'((,,*%&%'%'((+,+,194494,.'(*3-.,4.58+1350-(('',/10'#&&%-.,(+,-1,*0+1/5*0)&*--/+.//61.0)--//0284(1'+*)&+)*,00..*))*$%%&(&)(,(,)$,+512:::64100./()%),*+(*&&&&')*-..*0,)*4:8/57&)&0:86/8-59-37++'*--%-)5*/03/-%$&**%)('&'&%(),,.).-:.8:/.%%&&')69784864846-,.*.*.1.0,%**'&3,13369104*412*&&+,52313963;201512/4823/./,0-/.331)-%%)((04.504/1,.1165+.2+*+-+,)&(')''$(%''(+-,7910/+-**%00*1-*.-',+%()*.)&)'/,10))1.0504,5
@f426783f-56a3-4eb6-ad44-cc2aa8d90808 ch=12 read=69555 start_time=2019-12-13T15:08:18Z barcode=BC01 runid=2c9cf7bc05858273f10e7d7ec552fc0bd742dc3e
TTGTTCGTTGCCGTTCGGTTGTCAGTGTTGATAACTATGGGATATTATCAGTGCAACCATGCCGCGTGTATGAAGGCCTTCCGGGTTTATCAAAGTACTTTCAGCGGGGAGGAAGGGTAAAGTTAATACCTTTGCTCATTGGCGTTACCCGCAGAGAAGCACCGGTAACTCCGTGCCAGCAGCCGCGCGGTAATACGGAGGAGTGCAAGCGTTAATCCGGAATTACTGGGCGTAAAAGCGCGCATGACGGTTTGTTAAGTCAGATGGCGAAATCCCCGGGCTCAACTAGGGGCATCTGATACTGGCAAACTTGAGTCTCGTAGAGGGTAGAATTCCAGGTGTAGCGGTGAAATGCGTAGAGATCTGGAGAATACCGGTGGCGAAGGGCGGCCCCCTGGACGAACTGACGCTCAGGTGCGAAAGCGTGGGGAGCAAACAGGGGATTAGATAGCCCTGGTAGTCCACGCCGTAAACGATGTCGACTTGGAGGTTGTGCCCTTGAGGGCGTGGCGGAGCTAACGCGTTAAGTCGACCGCCTGGGAGTACGGCCGCAAGGTTAAAACTCAAATGGTGACGGGGGCCCGCACAAGCGGTGGAGCGTAATGGTTTAATTCGATGCAGCGCGAAGAACCTTACCTGAATGTAACATCCGGGGATTTTCAGAGATGAAATGTGCCTTCCGGGAACCGTGGACAGGTGCTGCATGGCTGTCGTCAGCTCGTGTTGAAATGTTGTTAAGTCCCGAAGCAGGCGCAACCTTATCCTTTATTTAGCAGCGGTCCGGCCGGGAACTCAAAGGAGACTGCCAGTGATAAACTGGAGGAAGGTGGGGATGACGATCATCATGGCCCATACGACCAGGGCTACACGTGCTACAATGGCGCATAGAAGCGACCTCGCGAGTAAGCGGACCTCATAAAGTGCGTCGTAGTCCGGATTAGGTCTGCTCGACTCCATGAAGTCGGAATCGCTAGTAATCGTGGATCAGAATGCCACAGTGAATACGTTCGGGCCTTATACACCGCCCGTCACACCATGGGAGTGGGTTGCAAAGAAGTAGGTAGCTTAACCTTCGGGAGGCGCTTACCACTTTGTGATTCATGGCTGGGGTGAAGTCGTAACAAGGTAACCGG
+
###$$%%($$$#%('$%%&'%%$#$%#%%$$%'%%#$#$$%$($'%$%$$%'%$)',22403,,.-/+.--)-('',/070*-.',-&#(%8:7,40-3;/'%)(()2+)+,)'/+**,:62/8,:-0/1730+./0$+)0'0-13/0:,,1/,,&))'./78.(',4./.0,(+0/*/-,(1.12/()6..40,100.,)&')+,4/*+,-60803)/,7-30135:830024;6(+//3(.+))*/508;/-2:6:-380,+)&$#%)*0(+06,.59:983...+-)0),(&()*,,-3467456))*(((3445:7851&2.3+.(+.42,/+,20,(&))-0/13:0.-'++**,+-1::;.++&(,-4:8:934/,,+,,'+)02666,+7840%%,,+++43314-1777++0-*./141*3-'-.2<4:+*0,-'0..*0-)$031/264'(064-0236268904222,022/.//0/00.15)-.090-2/+,10*.-/80/-*)(//50331628.235749522.$'+&&$'(5.635/403+7+/.40902224:24%')-30/:6*67)'.(*','&))'+.,,-&0'&(2+49+.,575//0./,*,,-126/27544638<8:7:720*$&()3/'*()$,:<03*)')+84.((*(3-.96-6'/8;494:3,,+),+127563322369667887760121252+.+'(,*)*.(-)0*+'&.)'%))&,%%2-)++'.*+-),.()2-)/3(&'((-.-8756.707-<84:66:40*+*&*+22480-,.+/...'-396002/8/9439;73-+*'&%)-68813/139.$&#$(+6;26233(((().036734775.810010'$)''(978:88/4/%'%)3(--:1.)+.//0:4+,598996,++++(,,)91&)'('()*'/,+-55843/)&')*,50534,,,*&-,2-00:68545+,.95041),%.1-*12+,,198,856-4+%'&(&)2.19901211/19162/.''),957:.46;,'+*(,,.63/))*+1.041;608(&+4,+,-.+/7+-161/2499;6&&''+3,182/.110/1'-.5533+5)0+.--0
@7f4a2222-58cb-4525-ba54-50e0437eabb5 ch=101 read=210526 start_time=2019-12-13T15:08:22Z barcode=BC01 runid=2c9cf7bc05858273f10e7d7ec552fc0bd742dc3e
CTGTTGTACTTCGTTCAGTTACATGTGCTGGAGTGCTGAAAGTTGTCAGTGTCTTTAATTGCTGTTGGTGCTGATATTGCTCCTACGGGAGGCAGCAGTAAAGGGTACCGGCAATGGGGAAACCCTGACCGAGCAACGCCGCGTGAAGAAGAAGGTTTTCCGGATTGTAAACTTCTGGTATAAAAGGAACGGCAGCTACAGGAAATGGTAGCCGAGTGGCAATACTGATAAGCCACGGCTAACTACGTGCCAGCAGCCGCGGTAATACGTAGGTGGCAAGCGTTATCAGGGTATTAAGGCGTAAAAGAGGAGCAGGGCGGCAGCAAAGGGTCTGTGGTGAGAAAGCCTGAAAGCAACTTCAGTAAGCCATAGAAACCAGGCAGCTAGAGTGCAGGAGAGGATCGTGGAATTCCATGTGTAGCGGTGAAATGCGTAGATATATGGAGGAACAGTGGCGAAGGCGACGATCTGGCCTGCAACTGACGCTCAGTCAGCGTGGGGGGGGCAAATAGAGTTAGATACCTAGTAGTCCACGCCGTAAACGATGAGTACTAAGTGTTGGATGTCAAAGTTCAGTGCTGCAGTTAACGCAATAAGTACTCCGCCTGAGTAGTACGTTCGCAGAATGACTCAAAGGAATTGACGGGGAGACCCGCACAAGCGGTGGAGCATGTGGTTTAATTCGAAGCAACGCGAAGAACCTTACCGAATATTGACATACTCATAAAGGCTCCAGAGATGGAGAATGGCTATATGAGGTAGGTGGTGCATGGTTGTCGTCATCGTGTCGTGAATGTTGAGTTAAGTCCCGCAACGAGCTGTATATCGTTAGTTACACCATCATTAAGTTGGGGACTCTGAGACTGCCAGTGACAAGCTGGAGGAAGGCGGGGATGACGTCAAATCATCATGCCTTATGACCTGGGCTACACATTAGCGCCACAATGGATGGTGCAGAGGAAGCGAAGCCGCGAGGTGAAGACAAAACCCATAAAACCATTCTCAGTTCGGATTGTAGTCTGCAACTCGACTACATGAAGTTGGAATCGCTGGTAATCGCGAATCCAGCATGTCGCGGTGAATACGTTCTCGGGCGCACCGCCGTCACACCACGAGTTGATAACACCCGAAGCCGGTGGCTAACCGCAAGGAAGGAACTGTCTAAGGTGGGATTGATGATTGGGGTGAAGTCGTAGCAAGGTAACCGG
+
$3(1*$&&'-.70179*--:22+0+,))('($*1.344/-*'(*..3,+-&-*47+*'+('))'70.2235,++++.9./.50/1++-.*.03356.'.*(&&&$+%%-,3/1301+'$*)*.0+))+%$&-$(2,426;3524569-*+%+)++.:97,*2/,2.+,78).--)++&.,//:9)'',+7(4.%./055073.76./**./41'''(,*+('+(/0((.,6+674021..2656674647:36--%8,26,41.7/-/459.9/-601847618111,3.)'$%)'((,))*/41(&&-+&)%*+-.,,4.&.---*&,.002/0/252/)-2/-1951-,'%'()(2-5-2152),-(*))/62.70*110-/0.//2339468,-./8566488041514:210/.---.07365:721587('5423123212)&'((237;7402032498433.+-8/:/8:2.+++,13324,./**&)(104734.)()*9:6*)+'.**'//*09,--553530(.-585::;4-,)*)*++,89986874:4938677/31/1:;779*(#&(,.1737341/+$(+)./2348-0962)*+-46363151.-1**,*)*',/4<.-,50608790'1+$(%-2,)*+43679:;;:7)./151*+1.7)'(-*./-4-/..+*'',,(+51353159)&0,&-0+.1983332,.,70.0.-1)&&'(,::-.''&*)-,)+0321**')&)1..02-/++-2/3//0661-&').*+,,23*/12190%**7)*((&'$%'2-+)(%()*+//1460181/11,+)+-,--+32402/8-7:645765563676.25./034698-...0.0/+4-86.-40.+&&(/156;95658971),*',021277-/7754-,*(&,*,&)&)((*4859822277998.+0),)((+,2-.524/+)())*)&.-46;54;9462;;40.44:875)0085&3&,.,-.685623.8////,.*),.0.13-12827989321'2,5--.1.3./.1((+.0:8890.*+,,2997:59:7698:-,&'#&*35847713,13*,,-//70//23/+.2++-5018580200-0.+'%%.),'+((&(%),*/1/.+/-,.01(.+*++-40;0:92//3/-.1)/'%*0/1/.8;9:79
@3f5c113c-545a-4388-903f-8e716029d31d ch=347 read=97524 start_time=2019-12-13T15:08:27Z barcode=BC01 runid=2c9cf7bc05858273f10e7d7ec552fc0bd742dc3e
CCGGTTACCTTGTTACGACTTCACCCAATCATCAATCCACCTTAGACAGCTCCTTCCTTGCGGTTAGCAGGCCACCGGCTGGTGTATCGCTCTAAGTAGTTAGCTGACGGGCGGTGTGTACAAAGGCCCGAGAACGTATTCACCGCGACATGCTGATTCGCGATTACTAGCGATTCCAGCTTCATGTAGTCGAGTTGCAGACTACAATCCGGACTGGGGAATGTATGGGTTTTGCTTCACCTCGCGGCTTCGCTTCCCTCTGCACCATCCATTGTAGCACGTGTGTGGCCCAGGTCATAAGAGGGCATGATGATTTGACGTCATCCCGCCTTCCTCCAACTTGTCACTGGCAGTCTCGCTAGAGTCCCCAACTTAATGATGGTAACTAACGATAAAGGGTTGCGCTCGTTGCGGGACTTAGCAACATCTCACGACACGAGCTGACGGCAACCATGCACCACCTGTATCTCATATAGCTATCTCTCTCCATCTCTGGAGCCTTTATGAGTATGTCAAGACCTGGTAGGGTTCTTCGCGTTGCTTCAAGATTAAACCCACATGTCCGCCCAAAGCGTGCGTTTAATCAATTCCTTTGAGTTTCATTCTTGCAGACGTACTTCTCGGGCGAGCGTACTTATTGCGTGCTTTAACAGCACTGAACTTTGACATCAACACTTAGTACTCATCACGTTTGCAGCGTGGGCTACTGGGGTATCTAATCCTATTTGCTCCCCACGCTTTTTTCCGGGACTGAGCGTCAGTTGCAGGCCAGATCGTCGCCTTCGCCACTGGTGTTCCTCCATATATCTACGCATTTCACCGCCGCGATTCCACGATCCTGCCTGCACTCCTGGCTGCGCGGTTTCTGCTGTGAAGCTACTGAGTTGGCAGAGCTTTCACCTGAACCCTTGCTGCCGCCTGCTCCTTTTACGCCCAATAATTCCGGATAACGCTTGCCACCTACGTATTACCGCGGCTGCTGGCGCGTAAGTTAGCCGTGGCTTTCAATAAAGTACCGTCACTCGGCTACCATTTCCTGTAGCCGCCGTTCATCCTTTATAACAAGTTTACAATCCGAAAACCTTCTTCCTTCACGCGGCGTTGCTCGGTCAGGGTTTCCCCATTGCCGAAATTCCTCCTG
+
...3/900+4*+.4,-.145;9-2,*))))/6.7--12),/182220,,./878:9113111/,+)'&(+,//-00-0*+,3*',),/.,*)%'&()$&3(%%#%()4'-4579234468888+-.,,)+%-,5--9508/./9143/556;;::593216685;322,448%-).+&$'*/:454849990./11/0,315312-5./*0.00))(-,(..+0/1-:-8;<*+-28347:40+)(0(+.+&)3,19,.131-(.5/:;9438'&'''$,-4454+,(,/,+/:995475,%212-'**+-096:9//189:;;389*-98;380-1-*+0-+.712/51017963421720/.-266*,'-0*2++,0539323124757684.),+2+5+,+,-223554146,&&%'%,+.-/2230'*//526586666666'795:;9:54240*,))(.,0/43++,./13-.000///35<5687643,)*646:1-01,&))**5344469983/+',-(4.56<523326)())*&($+,-0;958('(+-&+,432/))((%''*''((,+(*(*/.14,(),,,.01:,0,/:/9/./*,23-5/+.'')*(793.+0.%1''',,-6...-,+)(%''*+14/05670/078//78::334+*())+1159:::-'()-:,'(),,-502'//013%/-(*+23/.80/.-./9.)++855.++*+00:4<7,0,46,35446947924090106619111::8;:9;232//1;67848344.6.-7868573320%.,..2::44491-*'&'.595.+++1110,,.3035.1**&&(4/+,,''(,098,*('&%'%('$(2-222/-/6&%%$''$'+.)&$(&'(,45:,4,+,225:9<<977758078/(..-0,-1./86664656::<:909//9:143+&00211:22;880;1120.00,(1(-/0148/2342050+254)&/.095-3.486:0(*-.373329;46<47899.--9.367256'&(*+,-*)-+++')'(/7.00312.,.5:42:6:67<956<3-/.+1//-91//43062327671;/38:0,/2-4,*-1,,+-''0+((
@5b40c6fd-5dd0-4c37-abea-3a06e2883dad ch=331 read=95904 start_time=2019-12-13T15:08:40Z barcode=BC01 runid=2c9cf7bc05858273f10e7d7ec552fc0bd742dc3e
CCGGTTACCTTGTTGCGGCTTCACCCCAGTCATGAATCACAAGTGGTAAGCGCCTCGAAGGTTAAGCTACCTACTTCTTTTGCAGCCCACTCCGTGTGACGGGCGGTGTACAGGCCGAGACGTATTCGGCATTCGATCCACGTTACTAGCGATTCCGACCTTCATGGGTCGAGTTGCAGACTCAATCCGGACTACGCTTTATGAGGTCCGCTTGCTCTCGCGAGGTCGCTTCTCTTTATGCGCCATTGTAGCGTGTAGCCCTGGTCGTAAGGGCCATGATGATGACGTCCCCACCTTCCCTCAGTTTATCGCGGTCTCCTTTGGAGTTCCCGGCCCGGACGCTGGCAGCAGCAAAGGATAAGGGTTGCGCGTTGCGGGACTTAAGCAACATTTCACAACAGCGAGCTGACGACAGCCATGCAGCACCTCCCTTGCGGTTCCCGAGGCACATTCTCATCTCTGAAAACTTCCGTGGATGTCAGAGACCAGGTAAAGGTTCTTCGCGTTGCATCGAATTAAACCACATGCTCCACCGCTTGTGCGGGCCCCGATCAATTCATTTGAGTTTTAACCTTGCGGCCCGTACTCCCCAGGCGGTCGACTTAACGCGTTAGCTCCGAATACGCCTCAAGGGCACAACCTCCCAAGTCGACATCGTTTACGGCGTGGACTACCAGGGTATCTGAAAATCCTGTTTGCTCCCCACGCTTTCGCACCTGAGCGTCAGTCTTCCGTCCAGGGCCGCCTTCGCCACCGGTATTCCTCCGATCTCTACGCATTTCACCGCTACGCAACAGATTCTACCCCTCACGAGACTCAAGCTTTGCCAGTATCGGATGCAGTTCCAGGCGAAGGATTTCACATCTGACTTAACAAACCGCCTGCGTGCGCTTTGCGCCCAGTAATTCCGATTAACGCTTGCACCCTCCGTATTACCGCGGCTGCTGGCAGGTTAGCCGGTGCTTCTTCTGCGGGATAACGTCAATGAGCAAAGGTATTAACTTTACTCCCTTCACTCCGCTGAAAGTGCTGGCCAGGCCTTCTTCGCGCGCCACGGCATGGCTGCATCGAAACGCGCGCCCATTGTCCGCAATATCCCCCCTGCTTGCCTCCCGTGGG
+
47/60801636005%-.,,030.,,-*()22%'''/.-,,.+'&+1/1/+*,..16//2//303/344336./28;64:<3+05)2<2,.031*/*-.5868.,-+(**-.6604,'$))/&+%&%)-2267:500*/('(,..--('*+.078,*+-+&'1.')%(())(&*13./1796764940'/,.**%)%((,9342,-++2'&(/2,.00/871)%+),-03372643:5*/.28:+*/+$%%'),2-,(()4/,.571)0+0)1/27.1/-/(*''(.,,*&)+(.301:9,,7'107++'())(/.+')+*/*&&%*-425.%'..)-81.%)+,6-)+++../5'/,0..)034/922-.(,*++,996-.*)&%'((+.295/,*+%&($)+,066776759/34;20.-)*,)+,)*,&&%'(375711,+,*.+'*+/420/+225533-35/0543-,,29880+*(&',-0;60;/.5++5-:99<:899.9.//77*0+021<9:<67571100302/./6.33/0*4.475.-,031:8<9/263+&.0:<.,,0+-523012;/.7121427)).64/40115525271541,0'%),/*&&)&$'%-325-'+))*(),2.0-)6*3057557869997;:+//73569;962/.0*12./0/2+,08:/-6;:0:;+,505;:-+1//3;774647953243122*-,-2/+01/8**75-/605918748..;.-7988;67421*(+---*%))+-.<;747-++*(/,.+)+)(+5-4-&.1/+-/.3-)0.367-)(),5*)1.+,11262+),+3,76+4('/(('))(*#.8++///14643,/,2-/1:69<699544449900-4+'.--20),1434423-0183:74/4.,-03:7222/422846<84730/.)))&*(,408*')0*1/,-1:1:<:886/+,&1197122/4112478<)1+01/3-.)+0(%),0:21:-&''.+(,11/7.,++,*))-+&&.,/.4/39/+*()%&%$&)(.)+*/,/01/0.&)*'*')&*.-56./4-/-($&*.+,,.-340'&%&%%'*-'06)(,%-*
@fe1562e1-7503-4045-b062-38ebc3d39dec ch=218 read=136544 start_time=2019-12-13T15:08:35Z barcode=BC01 runid=2c9cf7bc05858273f10e7d7ec552fc0bd742dc3e
CTCCTACGGGGAGGCGGCAGTGGGGAATATTGCACAATGGGCGCAAAGCCTGATGCAGCCATGCCGCGTGTATGAAAAGAAGGCGGGTTGTAAAGTACTTTCAGCGGGGAGGAAGGGTAAAAGTTAATACCTTTGCTCATTGACGTTACCCGCGAAGAAACACCGGCTAACTCCGTGCCAGCAGCCGCGGTAATACGGAGGAGTGCAAGCGTTAATCAGATTACTGGGCGTAAAGCGCAGGCAGTTTGTTAAGTCAGATGTAATGAAATCCCCGGGCTCCAACCTGGGAACTGCATCTCTGATACTGGCAAACTTGAGTCTCGTAGAGGTAGAATTCCAGGTGTAGCGGTGAAATGCGTATTAGAGATCTGGAGGTCACCGGTGGCGAGAAGGCAGCCCCTGGACGAAGACGACGCTCAGGTGCAGCGTGGGGAGCAAACGGGATTAGATACCCTGTTAGTCCACGCCGTAAACGATGTCGACTTGGAGGTTGTGCCCTTGGTGGCTGGCTTCCGGAGCTAACGCGTTAAGTCGACCGCCTGGGGAGAGTACGGCCGCAAAGGTTAAAACTCAAATGAATTGACGGGGGCCCACTGAAGCGGTGGAGCGTAGTTTAATTCGATGCAACGCGAAGAAGAACCTTACCTGGTCTTCATCCACGGAAGTTTTCAGAGATGAGAATGTGCCTTCGGGAACCGTAGAGACAGGTGCTGCATGGCTGTCGTCAGCTCGTGTTGTGAAATGTTGGGTTAAGTCCGCAGCAGAGCGCAACCCTTATCGCTGTTGCCAGCGGTCCGGCCACGGGAACTCAAAGGGCCTGCCAGTGATAAACTGGAGGAAGGTGGGGATGACGTCAAGTCATCATGGCCCCACTTACGACCAGGGCTACACGTGCTACAATGGCGCATACAAAGAGAAGCGACCTCGCGTAAAGCGGACCTCATAAAGTGCGTCGTAGTCAGTTGGAGTCTGCAACTCGACTCCATGAAGTCAGATCGCTAGTAATCGTGGATCGAATGCCGCAGTGAATACGTTCCGGGCCTTGTACACACCGCCCGTCACACCGTAAGGTGGGTTGCAAAGAAGTAGGTAACCCAACCTTCGGGAGGCGCTTACCGCTGGAGATTCATGACTGGGGAATTGAAGTCGTAACAAGGTAACCGG
+
),31(+0-8;**/6*'(*++5',0+,/0,9-(*--486373203.1+,194334/.('*1/6699267878774332*')-+03-:87;650:/%+*+.9<,*+,/58,(,*-',*(+-7;-018060,4+36.*898527112-49++4-*+((0$,-,+-3+&**,+2./061309/,,.,-03.-2,,4410200,,+%'),889571122215.+,/,+,15;67514<8*,,.)+0((./7704656,/8()/0(&%$&%%),)+57.*46635+5(21.15-/,-000/1..*,+-../82+)))$'&%)&*+,.265,)$-',,-)/*1-*(,,),*),/.61/.2/)()()'(*('()+,01:6*,''#%(%+(&&*+*.(+,(,+./3:5.+/422,,+&(('(*898;-.0--)+))+1.(/-&--7:-.&37,.1,.1779;+-+.(%&().%+)142679,.//00;;;4/1010../17+4*00'%(-+),-,.13.-+.(-)('*0.50/0(+/5../055696793266)'(&))*619380652&3,923:86--/.7:6/-2/3858/,64,()($*'&)+$&())0.-)(%)$+-10.1-2-**,.<98746*.1'*-**--.-1/3:4552+)''(+-.+,..*,*+3952-,'*-625/1911629:--*%*+5;7932((&--0)*00//)+2457;9779852-'((*9,8--7-)(2.+--.42773936/130**+(*%%'()),'&*.*(4,00//1(/-*194444603)9-72%'(/---/7/02+*,+.(*'00$((()*/::3332-0..1/236:;438889634240688;:/42.851,&)%%%&*+10(-/3-3**&'',,-,',2,(*'((223./33)&(()+(*,(**)+&)'(*13,-/;51:452-480,489688686516()+..(')+0/1,*-)*/1-127613338223'&()+5-,&%&(.-./99:894%&--.:8)/)./.056161495%(-&,(),+.5612/395/:6,-4341491,-((%(&(,/966.7.),+**.+0,0)*(&.-44395.:8+/5.6-7-,96(*,+('''3.3-,,(-0298-&%-&&/+++746786870717;;;::
@021cf638-6ca3-4509-bbfd-1aecddeba5aa ch=156 read=109797 start_time=2019-12-13T15:08:51Z barcode=BC01 runid=2c9cf7bc05858273f10e7d7ec552fc0bd742dc3e
CCGGTGCACCTTGTTACGACTTCACCTGATCATGAATCGCAAAGTGGTAAGCGCCCTCCCGAAGGTTAAGCTACCTACTTCTCTTGCAACCCTCCCATGGTGTGACGGGCGGGTTATTATTACAAGGCCAGGAACGTATTCACCGTGGCATTCTGATCCGATTACTAGCGATTCCGACTTCATGGAGTCGAGTTGCAGACTCAATCGGACTACGACACTTTATGAGGTCGCTTGCTCTCGCGAGTCGCTTCTCTTTGTATGCGCCATTGTAGCGTGTAGCCCTGGTCGTAGGGCCATGATGACATGACATCCCACCTTCCTCCAGTTTATCACTGGCAGTCTCCTTTGAGTTCCCGGCCGGACCCGCTGGCAACAAAGGATAAGGGAGTTGCGCTCGTTGCGGGACTTAACCCAACATTTCACAACACGAGCTGACGACAGCCATGCAGCACCTGTCTCACGGTTCCCGAAGGCATTCTCATCTCTGAAAACTTCCGTGGATGTCAAGACCAGGTAAGGTTGCTTCGCGGTGCATCGAATTAAACCACATGCTCCACCGCTTGTGCGGGCCCCCGTCAATTCATTTGAGTTTTAACCTTGCGGCCGTACTCTGAGCAGTCGACTTAACGCGTTAGCTCCGGAAGCCACATCAAGGGCACAACCTCAAGTCGACATCGTTTACGGCGTGGACTACCAGGGTATCTAATCCCTGTTGCTCCCCACGCTTTCGAGCCTCAGCGTCAGTTACAGTCAGAGTCGCCGCCACTGGTGTTCTTCCTAATCTCTACGCATTTCACCGCTACACTAGGAATTCCTCTCCTCTCCTGCACTCTAGATAACCAGTTTGGAATGCAGCGCAAAGTTGAGCCCGAGATTTCACATCCCACTTAATCATCCACCTACGCTCCTTTACGCCCGGTAAATCCGGATAACGCGCCACCTACGGCGTATTACCGCGGCTGCTGGCACGTAGTTAGCCGTGGCTTCCTCCTTGGGTACCGTCATTATCTTCCCCAAAGACAGAGCTTTACGATCAAAACCTTCATCACTCGCGCAGCGTTGCTGCATCAAAGGTTTCCCCATTGTGCAATATTTACTTTGCTGCCTCCCGTAGG
+
7,/+-)-*,,.6.17')-03899-.+'&,/723//5./+-.8,+,386-+(+&(*,,+.)(.-*-,845-...54&%-/4245.;///199,'.;0+97/....23&-/-((&*0*20.+7/1295336%0+/--5757<7435231:32+:-*+//13+).,,,55566479,/,-.2;3988++*,532223/0+-6828(9.1,:1933/.,,#'&(&%*'('*(,.34:3/..-,-.-(+++-5:4:74,9*(*1../78:162++-,-*0+)()*2//28:820,*/.59/11130+,%))).)*67+%0*+/25++++-/4/+.,23217424::8:4/7+)(5688.(**/+:92-9/.178;75278;1.4/514+2+',/5..-010123.+-38261/0)01)1,1-8:.,1449756038877777+,+),5398861878:242122168;;:295,,0--.,+13266660201197.)&',,-47993-11-5*+,/+5430,/-*'$&9)3/*,'%&'(,2',(--/<7:703/3////745/,,311366-(()226--15&/*7-36:83421;;4-92120-..+26/311..(*%')$*)12111.3.,+---7/-.-2*5,/5'.2)*'+/2/).'*)*367837*5-6779939:88<7-.+.**(-7976557-1-+/-,1*-9529+,01:*+,0/0,'*()-2,-00025/4**,/00%&20131457*)())..*-*-3+346-*')++1.3-(-5..00..//114;/--31/21122671-&/'1),,(-3562-++(%%'')*-%),751905(20::545420+*)(%)).*)/,++407&(&$&.21-,--.280))+'2.5674//%*...0/0190185,2235,&*,/79-14454654.+')-3.120'0/(((0+00-16/./0/077511-&+-0++1,+.29375933:0700.,+',+)%+3,85.29134929:;*76,,/20.,1.470-21-42+38//0071669233,%*()'(($49*-455'3404*)3093130+),,+,11+7+**2,&'*,($*)+08,74)*7/3+
@51b31eb5-8e76-4aeb-a3ea-25d265ee0270 ch=400 read=99393 start_time=2019-12-13T15:08:45Z barcode=BC01 runid=2c9cf7bc05858273f10e7d7ec552fc0bd742dc3e
CCGGTTACCTTGTTGCAGCTTCACCCCAATCATCAATCCACCTTAGACAGCTCCTTCCTTGCGGTTTAGGCCACCATTTCGGGGTATCAACTCTCGTGGTGTGACGGGCGGTGTGTACAAGGCCCGAACGTATTCACCGCGACATGCTGATTCGCGATTACTAGCGATTCCAACTTCATGTAGTCGAGTTGCGGGCTACAATCCGAACTGAGAATGGTTTTATGGGTTTTGCTTCACCTCGCGGCTTCGCTTCCCTCTGCACCATCCATTGTAGCACGTGTAGCCCAGGTCATAAGGGCATGATGATTTGACGTCATCACCTTCCTCCAACTTGTCACTGGCGGTGCGCTAGAGTCCCAACAATGATGGTAACTAACGATAAGGGTTGCGCTCGTTGCGGGACTTAACCCATCTCACGACACGAGCTGACGACAACCATGCACCACCTGTATCTCCTTAAGCTATCTCTCCATCTCTGGAGCCTTTATGAGTATGTCAAGACCTGGTAAGGTTCTTCGCGTTGCTTCAGATTAAACCACATGCACCGCTTGGCGTAGGGCCCCCGTCAATTCCTTTGAGTTTGCATTCTTGCGAACGTACTACTCAGGCCAGGTACTTATTGCGTTAACTGCAGCACTGAACTTTGACATCCAGCACTTAGTACTCATCGTTTGGCGTGGACTACTAGGGTATCTAATCCTATTTGCTCCCACGCTTTCGGGACTGAGCGTCAGTTGCAGGCCAGATCGTCGCCTTCGCCACTGGTGTTCCTCCATATATCTACGCATTTCACCGCTACACATGGAATTCCACGATCCTCTCCTGCACTCTAGCTGCCCTGGTTTCTATATTTACTGAAGTTAAGCTTCAGGCTTTCACCACAGACCCTTGCTGCCGCCTGCTCCCTCTTTACGCCCAATAATTCAGCGCTTGCCACCTACGTATTACCGCGGCTGCTGGCGTAGTTAGCCGTGGCTTTCTAATAAAGTACGCCGTCACTCGGCTACCATTTCCTGTAGCCGCCGTTCTTCCTTTATAACGAAGTTTACAATCCGAAAACCTTCTTCCTTCACGCGGCGTTGCTCGGTCAGGGGTTTCCCCATTGCCGAAAATTCCCTGCTGCTGCCTCCGTAGG
+
430.5/+0507-/,$'%%*373.534*2/3.-../:-47*,,-..0632565385:9/4.-.5:196'177.-8,'&(*+(,+&&')+/),-4//-/0:9977794;:649---011606/637)&$)(',-231.0628778*3%+-013::79956732/.,,..2+-)*'/.5./0310111+,-3.(.'+%.-00/;/.0/06.,,+--1/10;:<,677:81:;//25;4/030/,-+2239/-.3//8.,..&+)-3.58:536'&)*-00),(&&)/4+'-*++/,00+36+(++,,.+1640016899/2&*-6998341.+.,2,/047757303)%&()20%')+/1).'')+)*'+*1).()&7-,...13)-,+12648::37801*8122436061+.-.771687414''26555757:7%7;46/0-193793576753+(()+-*+,.646227:670.),07.//82;7./0..,-01194,027;879987+52<99<:57635,--4'$&&*(-0':91101**(-0+,,++$%''&&)&.658,+241632,()11/+-01,#$'18080//,+7959471/0.1/.1/*)0/.,..4-08+-//.+0-23/-.-)/.128//7+*,;7.7'-$.(+-*+-84451022211())-.56:464')(()-//03646:66*+)89+*55-3-%()+,8/2(80),..245024-50;/-,0.0/-.3//000.,,+0.378&2231014,5*+8;25565886-/*.,6<8347966825-3+-.110210''),05461315978/---/,,/48729)+363:8,&%&%)1,*557/80.801+/1-.%,-)/8-,%',*/0268:1./+--.2:1440...-8-+/39735-40(/)*+'773*'.)*--+/5)+31/.-2*2--6:672955344/+,((%/1101243900(*/)*(*0+08.',%'&+5/12,-..,601.8:25:96677522464:;871-(+-0/35-,/0+'**(.49)),573&',6:6-5.5/5:986;70212/73-4---45399:0.+40-;0/9<.,1;799,842/402:--18966875742''),4)
@c9c13275-d2dd-4612-886c-7508f62aa1f4 ch=218 read=136562 start_time=2019-12-13T15:08:45Z barcode=BC01 runid=2c9cf7bc05858273f10e7d7ec552fc0bd742dc3e
CTCCTACGGGGAGGCAGCAGAATATTACAATGGGCGCAAGCCTGATGCAGCCATACCGCGTGTATGAAGAAGGCCTTCCGGGTTGTAAAATTACTTTCAGCGGGAGGAAGGTAAAGTTAATACCTTTGCTCGTTGACGTTACCGCAGAAGAAACACCAGCTAACTCCGTGCCAGCAGCCGCGGTAATACGGAGGGTACCAAGGCGTTAATCGGAATTACTGGGCGTAAAGCGCACGCGGGCAGTTTGTTAAAATTGGTCGGGCTCCACAGGAACTGCATCTGATACTTTGTAAGCTTGAGTCTCATGGGGTAGAATTCAGGTGTAGCGGTGAAATGCGTGAGATCTGGAGGAATACCGGTGGCGAGCGGCCCCCTGGACAGACCCCGAGCGCTCAGGTGCAGCGTAGGGAACAAACAGGATTAGATACCTGGTAGTCCACGCCCGTAAACGATATCGACGGAGGTTGTGCCCGCTTGAGGCGTGGCTTCCGGAGCTAACGCGTTAAGTCGACCGCCTGGGATGCAGCCGCAAGGTTAAAAACTCAAATGAATTGACGGGGGCCCGCACAAGCGGTGGAGCATGTGGTTTAATTCGATGCAACGCGAAAGGAACCACCTGAATGTATTACGGAAGTTTTCAGAGATGAAGATGTGCCTTCGGGAACCGTGAGACAGGTGCTGCATGGCTGTCGTCAGCTCGTGTTGTGAAATGTTGGGTTAAGCCCGCAACGAGCGCAACCCGCCCATCGCGCTTGTTGCCAGCGGTCCGGCCGGGAACTCAAAGGAGACTGCCGAGTGATAAACTGGAGGAAGGTGGGGATGACGTCAAGTCATCGCCGACCAGGGCTACACGTGCTACAATGGCGCATACAAAGAGAAGCGACCTCGCGAGCAAGCGGACTCACAAAAGTGCGTCGTAGTCGGATTTGGAGTCTGCAACTCGACTCCATGAAGTCGGAATCGCTAGTAATCGTGGATCAGAATGCCCGGTGAATACGTTCCGGGCCTTGTACACACCGCCCGTCACACCATGGGAGTGGGTTGCAAAGAAGTAGGTAGCAACCTTCGGGAGGGCGCTTACGCCACTTTGTGATTCATGACTGGGGGTGAAGTCGTAACAAGGTAACCG
+
)+51./3079)(,0,+-,**'(%-*0/08:86:60,017/5:3337676),,,*'46))())1/24.-'*+*1-9718(.9847*.06))(*),-::-+//*42'(,((),(1;82/:-5,/0169**734*632/0.04+32)+,(-(%**&'+28*++++%''./.147700-*,4-+.0/.0600161./($$$&%4.(4//4(4'%*(,)-.20564:91/01:72336242-'1,-)/1:*'0416.'.*'&%$%)&%%)'$%&3003/11000.++-,,))'+)+**$%%&((.013,&&'*,**+153324//84102345:9/45/-44.4'('))/48420.+/.488130-6.'&.,-.-373/,/720*,/0/0-(%&+.225)+621*-'*,1'43.(+*1956*72*-2/-13.91+.262468611344&((7;:0,)*$'),,+,2-/0,5--+44+&+-,/1486665944.1/,.-),-23156.;.:1-.62023152,3,&+-*1,1220126/2/919;8116638:--+(.-/02-)79124)+32448896:78/---&+%(+06<90;7<412224867550/6/*,0,-+'*302*(,&%#$$'(2-+)*.5:9/+++,,61/&',*(3-/7727,798697786*3151.75:;9;9055;9:8::888*,*'*,5214/.-*.1+'5+.743665+18+'-.%4('*,,73-1:3*,+(+//+,'().+3-,9<8774:71-1-00.684976907*,,(+.77781'&'')/06655568-+.(*,++/9;337878788610465')%'(-.1;346553**&((,-210-5---('&*+84887)(((+)'(+',4.8530..+20+.++&&&'$$+14+./6978758.,,.*5(,,(+.((*.,.13+442,,--0;79:/9///276878+,)((//7245:::626/006316,(+2/1-4203,3+5)&676))+'*)*'**085297/15-.,..(*',,')+,875;34/4)'(('**//,+%*(+,97;92;0,25,646/2%*)+-+-08202787:7433387771,%*(+'*')'%*3/1/02.**)+,
@19cdc419-1f17-42f4-ad25-338aa5c90003 ch=165 read=214137 start_time=2019-12-13T15:08:58Z barcode=BC01 runid=2c9cf7bc05858273f10e7d7ec552fc0bd742dc3e
CTCCTGGAGGCAGCAGAAAGGAGAATTTTTTTCGGCAATGGAAACCCTGACGAGCAACGCCGCGTGAAGAAGAAGGTTTCGGATTATGCTTCTGTTATAAGGAAGAACGGCGGCTACAGGAAATGGTATGACGGTACTTTATTAAGAAGCCACGGCTAACTACGTGCGGCAGCCGCGGTAATACGTAGGTGGCAAGCGTTATCAGGGGTATTGGGCGTAAAGAGGAGCAGGCGGCAGCAAGGGTCTGTGTTGAAAGCGCGAAGCAACTTCAGTAAACCATAGAAACCAGGCAGCTAGGGTGCAGGAGGATCGATGGAATTTCATGTGTAGCGGTGAAATGCGTAGATGGAGGAACACCAGTGGCGAAGGCGACGATACAAGCTACGGCGACGCTTTCAGTCGAAAGGCGTGGGGAACAAATAGGATTAGATACCCTAGTAGTCCACGCCGTAAACGATGAGTACTAAGTGTTGGATGTCAAAGGTTCAGTGCTGCGGTTAACGCAATAAGTACTCGCCACCAGATGAAGCACGTTCGCAAGAATGAAACTCAAAGATTGACGGGGGGCCCGCACAAGCGGTGGAGCATGTGGTTTTAATTCGAAGCAACGCGAAGAACCTTACCAGGTCTTGACATACTCATAAAGGCTCCAGAGATGGAGATAATGAGATACAGGTGGTGCATGGTTGTCGTCGAAACAATGGCGAGATGTTGAGTTAAGTCCACGGCGCAACCCTTATCGTTAGTTACCATCATTAAGTTGCGGGGACTCTAGCGAGACTGCCAGTGATGTAAGCTGGAGGAAGGGATGACGTCAAATCATCATGCCTTATGACCTGGGCTACACGTGCTACAATGGATGGTGCAGAGGGAAGCGAAGCCGCGAGGTGAAAGCAAAACCCATAAAACCATTCTCAGTTCCGGTTATGGTCTGCAACTCATTACATGAAGTTGGAATCGCTGGTAATCACTTAGCGAATCCCGGCATGTCGCGGTGAATACGTTCTCGGGGCCTTGTACACACCGCCCGTCACACCACGAGTTGATAACACCCGAAGCCGGTGGCCTAACCGCAAGGAAGAAGGCTGTCTAAGGTGGGATTGATGATGATTGGGGTGAAGTCGTAACAAGGTAACCGG
+
+663-00+-**1716..3&+)(&+(177881/25991;1.+)++050)*&+(((.06403:**)-.02,++)+5+42:3/.3*+0**$-.:2764:320-,61725682;131/..1/3-14.-'$*%*)+.5:41.-,1,/91+$*('.40212/0/8/1/0.2+-%'*.-4-*+)--0'($1.032302632324256445)*0+*.--408575.:0*)*.,(++)+564:6...-,/64-..0,)'.+02.)*%'&*)'*).,+1-),-89'68.-/-16-21.27/-,++)('&('&()&%)**.+)'(*,2,2-),*+,44*)**697568731232*)+),+().):678:'..-72--4-5465.+&($')*)**-,+,**$'$%$&$*2376+*+),.5*0+/+'*%(+..-110)3(''54/16'&+-.35986-/./6757:50./32---'+,,7/775<685948808.'62::-33::668(/294:30/-&+*0*,)--0(*.$&%(%&%')%%((*.356'+.2,/75431/,-.--*&)*2.152-/740092-01300.007561,./0522314:;.18502(+5///14+0+,,(+1/))**/4)(++--.221..&-,.,.28/+*+,0-*)(&)70(.++&*$#$&'),*-)4/-02-.0'*,/40///)+'&)%$$#$'&($))-1+).*'%/2869286/&*))&&,*-.:7-6344628222996-$('&++-(-,5''(.1.+-/51,..*+,-/6/20)-++*)&#(**+,*/')')'(*1++*,-/49660129:978063,/00/365/1,.))**',,.486572;33877*76711((*/)*+',**-')0+/-%'&(&1+''02:;8,0**+.6782839;459*--0/+-)()$)&)21.,,+**-0'*))*1231:015727487(%(&.,/853(%&$%%().2,5-*-62887999:)421280//.49718'86420/.0''+*-+..,056./1,/,03'+*+.*2+*+0+*%*()++5)/64:130/').0/2,/.3.4.5'&%(%()332*03*.)3:.-7-,(1.,/0-507;93,-'$*&**43-1+,.+(&&/95/
@049249e3-f255-4899-9615-113c4d95f4f7 ch=153 read=126322 start_time=2019-12-13T15:09:08Z barcode=BC01 runid=2c9cf7bc05858273f10e7d7ec552fc0bd742dc3e
ATCGTTGTGCTTCCACGTTCGGTGCGTATTGCTGGTGCTGAAGAGTTGTCGGTGTCTTTGTGTTAACCTGCGCATCGCTCTATGCCGGTTACCTTGTTGCGACTTCACCCCAGTCATGAATCACAAAGTGGTAAGCGCCCTCCCGAGGTTAAGCTTCCTGCTTCTTTTTAACCCTCCCATGGTGTGACGGGCGAATTATTATTACCCAAGGCCCGGAACGTATTCACCGTGGCATTCTGATCCACGATTACTAGCGATTCCGACTTCATGGAGTCAGGTTGCAGACTCAATCCTACGACGCGCTTTGCCAGGGTCCGCTTGCTCTCATGAGTCGCTTTCTCTTTGTATGCGCCATTTGCTTAGCGTGCTTAGCCCTGGTCGTAAGGGGCCATGATGACGTCATCCCCACCTTCCTCAGTTTATCACTGGCAGTCTCCTTTGAGTTCCCAGCCGGACGCTGGCGGCAAAGGATAAAGAGGTTGCGCTCGTTGGACAACCCAACATTTCATAGCGAGCTGAGCGGCAGCCATGCAGCACCTGTCTCACGGTTCCCGAAGGCATTCTCATCTCTGAAAACTTCCGTGGATGTCAAGACCAGGTAAGGTTCTTCCGCGTTGCATCGAATTAAAACCCATGCTCCACCGCTGTGCGGGCCCAAATCCATTCATTTGAGTTTAACCTTGCGGCCCGTACTCCCCAGGCGGTCGACTTAACGCGTTAAGCTTTCCGGAAGCCCGCCTCCAAGGGGCACAACCTCCAAGTCGGCATCGTTTACGGCGTGGACTACCAGAATTATCTAATCCTGTTTGCTCCCACGCTTTCGCGCGACGTCAGTCTTTATCCGGGGGCCGCCTTCGCCGCCGGTATTCCTCCAGATCTCTACGCATTTCCTGCTGCACCTGGAATTCACCCTCTGCAGGACTCAAACGCCAGTATCCGGTGCAGTTCAGGTTAGGCCAGAAGTTTCATCTGATAACAAACCGCCTGCGTGCGCCCTTTACGCTTAATTAATTCCGATTAACGCCCTCCATGCTTACTGCGGCTGCTGGCACGGGTTAGCCAGTGCTTCTTCTGCAGGTAACGTCAATGAGCAAAGGTATTAACTTCTCCCTTCTCCCGCTTCAAGTACTTTGAAGGCCTTCTTCATGCAGCAAAAACATCAGGCTTACGCCCGGTGGTCAATATTCCCCACTGCTGCTCCCGTAGGAG
+
#-+%)&)'%&%&**$**..5)'0'+&0+*9.--044,*()()%('07435&0-./++35-443:1---)%'$%#)*((*-31.($$'(12(-'*-/-2*-/468:4*112*++.2'&'&./0-./0)'&')*+)*+,26((.*&()',)4/3((%%&*&$).-639/+'+*20+*22-*,/0841/13145.+&$'((/+*)('/,)-1,76-'+(')..589;212909)0()*98/01982+,,,06001-''*'-,)(*.5205-/40+..0&)(0&#'#'**-42967+%',.*1,+%*-30&)&'','*,)'(/)&(*+,.&'.++,,%#'')+/.46/&&&()3369029,+--*'&'%(%$%%((,.-)-45703.(+'*&+*$$&&&&')),-4439;/-0644::/5')+0**0.(((/5002557:-46--./36/1)$'4.*5*+$$*'((%)*.5*.-/017)*$*),-),)-.6/6-,*%%'%*+(-1011:32)'*)*'(+.,,&(*1*..*2/++,))*++9:7876-/-.1:2,,(')+'/,0.47//33841121177/13249-09<88/55635611,-/-+,-00998;1)',*+*(*'(2(')-+()30,/(&'%*+,*(..)*/'(*,*0-.+('+*,1-,+4,.1663327;3-,+(+*)*0.58('4,..223-,/1.**,.05/1/41455.3--($$#$$&%'((&#(&*)/626'0)+,4((+-1,/0-0'/(+,/0'00120//'#)&)+(+*0/.3/3((-.20816677;75320-6+(+,/7,*2+*/;4+''%$**224567..-1+)-0-'/01+283393:6469'+*0+*)+4.10-*)(01/./**.+-(2972'$%&&))*.3/1+.(0*.'+.,())$)$),**+2)*&&&*.(*,-/.,(''#&%'120%*(-,&+,2,+*'$''61/**-$&&#%*()),,1./8/895500))%%&((%*(&'$%&)%4-786..2533''%&&,())&+&%''')()'*(()23011,',+12/6../8-42$',118<8777.421....2-)3+'(-447).,./.3-*)--&'-5)433-.6/#'+2',)(()/+*'&')*),.0:54:5.)#'$%(+52+%()),,43)-*$*+10+(%*&%()+2.-.1.-/(#%(%'*'()/6*+4+0()$
@ed064781-9960-4029-9d95-941b569a411b ch=504 read=154003 start_time=2019-12-13T15:09:06Z barcode=BC01 runid=2c9cf7bc05858273f10e7d7ec552fc0bd742dc3e
CTCCTACGGGGAGGCAGCAGTAGAGAATATTGCGCAATGGGCGCAAACCTGGAGTGCAATACATGCCGCGTGTATAGAAGAAGGTGCTTCGGGTTGTAAAAGTACTTTCAGCGGGGAGGAAGGGAGTAAAGTTAATACCTTGCTCATTGACGTTACCCGCAGAAGAAGCACCAGCTAACTCCGTGCCAGCAGCCGCGGTAATACGGAGGTGCAAGCGTTAATCGGAATTACTGGGCGTAAAGCGCACGCAGGCGGTTCTGTTAAGTCAGATCAAATCCCCGGAGGCTCCAGCCTGGGAACTGCATCTGATACTGTAGCTTGAGTCTCGTAGAGGGTAGAATTCCAGGTGGCGGTGAGAAGTACGTATTATTAGAGATCTGGAGGAACCACCGGTGAAAGGCAGCCCCTGGACGAAGACTGACGCTCAGGTGCGAAGGCGTGGGAACAAACAGGATTAGATACCTGGTAGTCCCGCGCCGTAAACGATATCGACTTGGAGGTTGTGCCAGCAGGCGTGGCTTCCGGAGCTAACGCGTTAAGTCGGCCGCCTGGGAGTACAGCCGCAAGGTTAAAACTCAAATGGGTGTGAGGGAGCCCGCACAGCGGTGGAGCATGGTTTAATTCGATGCAACGCGAACCTTACCTGAGTCTTGGCATCACAGGCTTTCCAGAGATGGATTGGTGCCTTCGGGAACTGTAAGGACAGGTGCTGCATGGCTGTCGTCAGCTCGTGTTGTGAATGTTGGGTTAAGTCCCGCAACGAGCGCAACCCTTATCCTTTGTTGCCAACCCGGTCCGGTTAAGGAACTCAAAGGAGACTGCCAGTGATAAACTGGAGGAAGGTGGGGATGACGTCAAATCATCATAGCCCCTTGACCAAGGGCTACGTGCTACAATGGCGCATACAAAGAGAAGCGACCTCGCGAGAACAAGCGGACCTCATAAAGTGCGTCTAGTCCGGATTGGAGTCCGCAACTCGACTCCATGAAGTCAGGATCGCTAGTAATCGTGGATCAAATGCCACGGTGAATACGTTCCGGGCCTTGTACACACCGCCCGTCACACCGTAGGAGTGGGTTGCTGCAAAAGTAGGTAACTTAACCTTCGGGAGGGCGCTTACCACTTTGTGATTCACGAGCTGGGGTGAAGTCGTAACCAAGGTAACCGG
+
+,45114,49*)-5.-22.-1*+'))+)(0-,,(--769920.016.0++**%%&%'('&(/0768947885765))1,')((&%%(,/0'337:21/8:.*/)'%('),./,48,'--).(*,&(*/;7428/9/.,.*0+433(.)('--/53.7.,.2..+&+,%&-.6&0+(-)))244378:423.025$&)'../-/178///,,243/00.120((()*,3.013:653*+12,,-./.214327//-/*+**..1,,,,+,015)/1,,69.*.$('(/.*,(154496161233334**+..341*,$&%$(%((('*2322*.,4,*-)-+--)*.4.),--71,+%((')$+,,*))&('()+)+-.0;1./-(0()(.+*.*)%$%,-+*/1451,2689-4-,,133436778778798503/4*.)$*1&*/07***+2+/,*)54%67--/-,+.-62+/03925./,*+,/(133/-+,(-))'+*(*&-)&(,(,2+.0(74403'/+(%)*,56870401*/334.72-.4,0.-'())50,,(),25(..6-5861398::30,&(%)&&*-,&)58,*,))'&,-967*()(+0,).84*4-6/.'-.73%4.,*('++,--263.,(,++))',,(*)''(%%()',*(()+.5-1%/+//1/04590*9-3:313-&'(+6617678:95421,8+++/0898-45467:1810,(+*(*.2/9373724917,*+568./56161328,,4.45+*3.,3/.931$/))*0--(+$&#%%-(5989256((()+.-5405,,++,.1:;899/,1--.2/.2;:15979:99800'.0034'%%(1-2+,*&(.31+.12,+,,*,394,0-5.,4636631454*'(%'(+,6-7757*/-**(%+:;376;79865:292+,75624/.(023*010,/-3+--.0.-/'.-0(&)*+212+4,++/)-&('.,,+*(*.../7542../*01..2.(+&463(&%(--/07)+476707.-,+*+,.5+0//,////-/5)0'1+)(*(--+,(&&(.-,-'&,,/4/,+)%'-107195-3/)+23,.516/190.67-*1247-,%''$))5-23-.*+&)&(%'*/0&.-(--0:2:18
@1e1d82ff-fc79-41ca-86ac-9a23884755d1 ch=433 read=170126 start_time=2019-12-13T15:09:28Z barcode=BC01 runid=2c9cf7bc05858273f10e7d7ec552fc0bd742dc3e
TTGGTATACTTCGTTCAGTTACGTATTATCATCTCACGACACGAGCTGACGACGACATGCACCACCTGTATCTCGCCGCCAGCCTATCTCCATCTCTGGAGCCTTTATGGAAGTATGTCCAGAGGACCTTAGTGAGGTTCTTCCGGCGTTGCTTCAGATTAAAAGCCACGTAATACCGGCGTGCGGGCCAAATCAATTCAGCTGGTTTCATTCTTTGCAGACGTACTACTCAGGCGAATTACTTATTGCGTTGGCACGCGGCGCTGGACTTTTGACATCAGCATGGTACTCATCGTTTTGCGGCGTGGACTGCTGGGAATTATCCTAATCCTATTTGCTCCACGCTTCCAGGACTGAGCCCGTCAGTTGCAGGCCAGGTCAATGCCTTCGCCACTGGTGTTCCTCCATATATCACGCATTTCACCGCTACATGGAACTCCCGATCCTCTGCCTCTAGCTGCCTGGTTTTCTATGGCTTACTGAAGTTAAGCTTCAGGCTTTCGCCACAGACCCTTGCTGCCGCCTGCTCCTCTTTACGCCCAATGAAGATTCCGGATAACGCTTGCCACCTGGCTACCGCGGCTGCTGGCTGGCGTAGTTAGCCGTGGCTTTCTAATAAAGTGATGCCGTCCACTCGGCTTCACCATTTCCTGCCGCCGTTCTTCCATAACGAAGTTTACAATCAAAACCTTCTTCCTTCGCGGCGTTGCTCAGTCAGGGTTCCCCGGTACCGAAAAGGATTCCTGCCTCCCGTAGG
+
$#)*+))&.085158,%(4)%,66-5)#%(&)*+,+/1/4'-*),+,/(.3)++%*)-+0.0//06,02440.1***#$#%$'&''10,,1--0-*%,-&(*&&)%%''%*'&(*+0,6()-&'+)-(&%&()''+.,7054/-&-),,0,,/4/++/100;4()33%+)))%$#%$(&)((%$)*''%'((*,'+/8-'(&'**,/8.668435&',/055*0(*+$')+&./2'.)0+)*.*&3)()())&()$*(/*0-,-//**()*+'(',&0*'&(%&(*&%$&&%,+*256)%'*(**,1802101--,))*,,..3*(-9334/,25,,6*3($&%'1-,*&8;30)))()(')1.*+-33-0(&)%%'&()$$&#%(,11/4630237378<7855:6332.'&$)&//.80-+3505/.,%&.11/100('&),20/0+*+(&,--./3)24553041)%'')%&%&(),+,*,*/195'./74.351282/'(()**/15:,0,((++080684//.03./.5((+++*(--++.-'-/.4)1*<;815%(/1+-1(,%$%&%*$(((*29799;;3*)%&')+,-01/,+/.3504*/4.&'+/+,4,++)''(*2111*&()+)-'(*%$*,,.74)%&&)-(,42573''('$),*+%&)),;5244;84(+1/)+**)..053.-*+&..*.)%'*-(+,7*.*+.3)27-$$2$*,*2/.)$&'-4/+'&(((61,*003,
@e42a1af5-9ab7-46c9-b0d4-725c3f4c617f ch=374 read=127033 start_time=2019-12-13T15:09:27Z barcode=BC01 runid=2c9cf7bc05858273f10e7d7ec552fc0bd742dc3e
CTCCTACAGGCAGCAGTAGGAATTTTCGGCAATGGAAACCCTGACCGAGCAACGCCGCGTGAAGGAAGAAGAAGGTTCTCGGATTGTAAACTTCTGTTATAAAGGAAGAACGGCGGCTACAGGAAATGGTAGCCGAGTGACGGTACTTTATTAAAGCCACGGCTAACGTGCCAGCAGCCGCGGTAATACGTAGGTGGCAAGCGTTATCAGGAATTGTGGGCGTAAAGAGGGAGCAGGCGGCAGCAGGGTCTGTGGTGAAAGCCTGAAGCTTAACTGGTAGCCATAGAAACCGAAGGCAGCTAGAGTGCAGGAGGAGAATCGTGGAATTCCATGTGTAGCGAATGCGTACGAATATATGGAGGAACACCAGTGGCGAAGGCGACGATCTGGCCTGCAACGACGCTCAGTCCCGAAAGCGTGGGGGGCAAATAGGATTAGATACCCTAGTAGTCCACGCGTAAACGATGAGTATAAGTGTTGGATGTCAAAGTTCAGTGCTGCAGTTAACGCAATAAGTACTCCGCCTGAGTAGTACGTTCGCAAGGAGAATGAAACTCCAAAGGAATTGACGGGGGCCCGCACAAGCGGTGGGCATGGTTTAATTCGAAGCAACGCGAAGAACCTTACCAGGTCTTAACATACTCATAAAGGCTCAGAGATGGAGAATGGCTATATGAGATGCAGGTGGTGCATGGTTGCGTCAGCTCGTGTCGTGAGATGTTGGGTTAAGTCACAGCAGGCGCAACCCTTATCGTTAGTTACCATCATTAAGTTGGGACTCTAGCAGAGACTGCCGGTATTGACAAGCTGGAGGAAGGCGGGGATGACGTCAAATCATCATGCCCCTTATGACCTGGGCTACGATGCTACAATGGATGGTGCAGAGGGAAGCGAAGCCGCGAGGTGGCAAAACCCATAAACCATTCTCAGTTCGGATTGTAGTCTGCAACTCGACTACATGAAGTTGGAATCGCTAGTAATCGCGAATCAGCATGTCGCGGTGAATACGTTCTCGGGCCTTGTACACACCGCCCGTCACACCACGAGAGTTGTGCACGGCCGGTGGCCTAACCGCAAGGAAGAGCTGTCTAAGGTGGGATTGATGATTGGGGTGAAGTCGTAACAAAGGTAACCGG
+
+,2)(+/068.--*)*,,.1*21:;;/5:86+*1+&,.+1/+-.3966367:604;576:8151-21+-*')*-53;968%1&.--012'-3-7216301::+0--//,3.,331:52/1*,*+---/50/.7/))*+,-5-00.-142*3(,&&&,*)+*-,/3937787<640//5+46282040,1.1/,-,*2/296892;222'(+'')'&),5871265+((+0*+-.)-661:21,50587/-,1/471.061.296454()(*./-+.$$'%,8.-+*.7./,'+)),-)*+,+.%,*0.13/'+(')+.110531-2,6,9..))(&$*),)*,023+'&'''(*,),13)--,633160128:6++,'-13850*,*,).-7.2/8-)*+,0001+,.0-+*+1.**,11.20,'$-79-237+*3+./767:().60--.-30-+))+5880,+-()%')..12334;530*)+('-+*28:56988577*8/9/8/731,(((')&-/4714.'%&(+,346556:3+-,),,,+*+,,/80./8'97,-+/-2,./63754+&&&#&(*+3,14995/(((*.+-<:3:624(((&).-63-,11,070//.,-+*/72-1.6.6776564'&2;4.8567&&(+,1:.,+**.(*+,3413412255630414:9-,+,**-(%&*,-,...;688881425,.4/7/1131810-11%('*-)+-.&3&((9549666100'(-2-17334-03+&--0+58/1665044,)$%--0124(0-&&)),93512140.3+--0645-5425477877685//)-/,0+3:4+.711158:543--(()%%+,45447;88:7778723*+'+0,(,%/%&)&())(($)&)(%'+8:65:3*,-382::9<989)6830.0*$$((/056045494//&'):7887110,.3/46645210*.,0+)('(*/3121+2111254432./02101./3733'27563812110/+16,374,..23230/.,-+++0,*,,*#&(-.2*21(1.2*,02),10,,+*+*'&)*04603;)7.8;21510011/05-/-,+)-,++0/13657<3+4,0:7871
