# Supplementary material for: De novo species identification using 16S rRNA gene nanopore sequencing
Source: PeerJ. 2020 Oct 21;8:e10029. doi: 10.7717/peerj.10029 (PMC7585375; doi:10.7717/peerj.10029)
Supplement: Supplemental Information 3 [file peerj-08-10029-s003.zip › pass_fastq_runid_2c9cf7bc05858273f10e7d7ec552fc0bd742dc3e_406.fastq]

@34b22185-a20b-437e-8e7e-105f131ba392 ch=195 read=96215 start_time=2019-12-13T15:09:24Z barcode=BC01 runid=2c9cf7bc05858273f10e7d7ec552fc0bd742dc3e
CCGGTTTACGCCGGTACGACTTCACCCCAGTCATGAATCACAAAGTGGTAAAGCGCCCTCCCGAAGGTTAAGCTGCACTACTTCTTCTGCAACCCCTCCATGGTGTGACGGGCGGGGTATTATTACCAAGGCCCGGGAACGTATTCACCGTGGCATTCTGATCACGATTACTAGCGATTCGACGCTACATGGAGTCGAGTTGCAGACTCCAATCCGGACTACGACCGCACTTTATGAGGTCCGCTTTAGCCACCAGCGAGGTCGCTTCTCTTTGTATGTGCGCCGGTGGCACGTGTGGCCTGGTCGTAAGGGCCATGATGACTTGACACGTCATCCCCACCTTCCTCAGTTTATCAGCAGTCTCCTTTGAGTTCCAGCCGGACCGTAGCAACAAAGGATAAGGGTTACCTCGTTACTTGGGACTTAACCCAACATTTCTGCCCACAGGCAGCTGACGACAGCCATGCAGCACCCTGTCTCACGGTTCCCGAAGGCACATTCTCATCTCCTGAAAACTTCCGTGGATGTCAAGAGACCAGGTAAGGTTCTTCGCGTTGCATCGAATTAAACCACATGCTCCACCGCTTGGTGGGCCCGTCAATTCATTTGAGTTTAACCTTGCGGCCGTACTCCCCAGGCGGTCGACTTAGCGACGTTAGCTCCGGAAGCACGCCTCAGCACAACCTCCAAGTCGACATCACGTTTACAGCGTGGACCACCAGAATTATCTAATCCTGTTTGCTCCCCACGCTTTCGCACCTGAGCGTCAGTCTTCGTCCAGGGGCCGCCTTCGCCACCGGTATTCCTCCAGATCTCTACGCATTCCACCGCTACACCTGGAATTCCTACCCCTCTACTTGAGACTCAAACTTGCCAGTATCAGATGCAGTTCCCAGGTTGAGCCCGGGGATTTCACATCTGACTTAACAAACCGCGCCCGCGTGCGCTTGCGCCCAGTAATTCCGATTAACGCTTGCACCCTCCATTATTACCGCGGCTGCTGGCTGGGTTAGCCGGTGCTTCTTCTGCGGGTAACGTCAGTGAACCAAGGTATTAACTTTGTCCGCTTCACTCCCGCTGAAAGTACTTTACAACCGAGGCCTTCTTCATACGCGGCATGGCTGCATCGGGCTTGCGCCCATTGTGCAATATTCCCCACTGCTGCTGCCTCCCGTGGGAGCAATATCAGCACCAACAGAAGGTTAACACCAAAGACACCGACAAACAGTACGTAACGTAG
+
-&('-/*(*&&&(*)'**+-8/9,864,(,/3''&&(*)'*+21--3:75:1*+*.2)**6,(('(*--60-0.%,&),-29;9::988883948*)+611893/.../178.,01+2-/.+1,'.(60.322+/23++(*-215//0;38/7.-.9.,0142,.0-3/-.1000/0782421*-.+-%.,,+--3.-/13004:9726(0++2+-,4330/.+1*%&$&)+1,.0/5750.&)-/*()/+#')$$'(&/+-+&&'-165069+,+-,,++-4904...,*./523,()+,2999271*-1358(+*-//-/+,***%'(016;28:7(*3.546.3(),<7200---*347762196/-/1,.')(,/2;8:7'(#(&)&(/;-./6+9-,1/.6*,--))01)*))-172.1-0,1/)--/0.6))$#%&&'--11/(*++,+**,,,)-*,,+-,-.//9*+33233/1)*1./57--5-4+(,+/887875300%$$&+1)(5*4:234;997881+')+,1:).-)*3.53:98<97976;//.//))*/*58569+,+-00250/7.1,6+2)*%+&02)&*+-86<937:92217;:.2/*-+*)'&()(*&'*237.'/-1,21564.5+,&('#%$&($.51:%)*(('*')).40-(%&&)/504+++,/2453+0.+,&)(.:*(+'0.-.2851**1+/*&&&-*100/4-.+/11:4)//18:+(.)+/9//&'+/5-.213444/-0+,,,,/-,*./*),5//0-2-,1-,7.*71-24221--)(.0--+-/256159+,(12,-411./5/1-6,5,6''&.12-&'$#%%%)*03235.6)14206:+03..1./1526407<,82++*'.,,//53'-**%4441''),552/0.4-8-/880;11(,,(%,-343+&&%%&&)-+*,-/47961+,03.-0)))%&)%.3,.37,4//5:311-..723/,,,,(&',.//-+2-495///<09,1,+,277126767,+&*''&1%70*4,/*4.4,21,&---$'3+3%&(2<7-39/+..*,-0190+-0*3+&*+-/02038::7831*+,2./5595210029'06528+00/97).--/2.0.,%.3.-/+&))%&''(+++-,.6,+/+22**,0:100*')++324/1++/.070231/)6+10'+&(+0726./0'+)$+)20*.,&#"#$
@315d20cd-bce5-480b-9f90-f2ba42ad5ada ch=106 read=181113 start_time=2019-12-13T15:09:35Z barcode=BC01 runid=2c9cf7bc05858273f10e7d7ec552fc0bd742dc3e
CCAGTTACCTTGTTGACCACCCCGGTCATGAATCACAGAAGTGGTAGCGCCCTCGAAGGTTAAGCTACCTACTTCTTTGCACGGCCTCCCATGGTGTGACGAGGCGGTGTGTACAAGGCGGGAACGTATTCACCGTGGCATTCTGATCCACGATTACTACTTCCGACTTCATGGAGTCGAGTTGCAGACTCAATCCGGACTACGGCACTTTATAGTCCGCTTGCTTTCTCGCGGGAGTCGCTTCTCTTTGTATGCGCCATTTGTAGCACGGTAGCCCTGGTCGTAAGGGCCATGATGACTTGACGTCATCCCCACCTTCCTCCAGTTTATCACTGGCGGTCTCCTTTGAGTTCCCGGCCGGACCGCTGGCAACAAAGGATAAGGGTTGCGCTCGTTGCCGGGACTTAACCAACATTTCACAACACGAGCTGACGACAGCCATGCAGCACCTGTCGGTTCCCGAAGGCGTTCTCATCTCCTGAAAACTTCGTGGATGTCAAGACCAGGTAAGGTTCTTCGCGTTGCATCGGAGTGAAGCCACATGCTCCACCGCTTGTGCGGGCCCCGTCAATTCATTTGAGTTTTAACCTTGCGGCCCGTACTCCCCAGGCGGTCGACTTAACGCGTTAGCTCGGAAGCCACGCCTCAGGGCACAACCTCCAAGTCGACATCGTTTACGGCGTGGACTACCAGGGTATCTAATCCCTGTTTGCTCCACTTTCGCACCTGAGCGTCAGTCTTCGTCAGGGGCCGCCTTCGCCACCGGTATTCCTCCAGATCTCTCTACGCATTTCACCGCTACACCGGAATTCTACCCCCCTCTGCGAGACTCAAGCTTGCCGGTATCAGATGCAGTTCCCGAGTTGAGCCCGAGGGATTTCACATCAACTTAACAAACGCCTGCGTGCGCTTTGCGCTTGAAGTAATTCCGATTAACGCGCCCTCCGTATTACCACCGCGGCTGCTGGCACAGGTTAGCCGATTGCTTCTTCTGCGGTGGCGTCAATGAGCAAGGTATTGGCTTTGCTCCTTCCTCCCCGCTGAAAGTGCTGGCGAAGGCCTTCTTCATACGCGGCATGGCTGCATCAGGCTTGCGCCCGTTGTGCAATATTCCCCACTGCGCCTCCCGTAGGAGCAATATCAGCACCAACAGAAGGTGTACAAAGACACCGACAACTTTCTTCAGCGCGGTGCTGCTTACAGTGTCAACTAGAGCCTCTTGGCGGGTTGCGATATTACTCTACGAACAGCGCAGTGAACTGGCTGCACAACAGCTGTGCCATAGCATAAAGCCCTTTCGAATTGAATAACTACCTTTACTCGTTGACGTTGCCAACCGGCTTGCTCCGGAGAGTCTGGCGTCAATCCATGCGGGCGTAAGCAACGATGACAAGGGTCAGATATTAATCAACCGGAACTACATCGATACTGGCAACTCGAAGAGGTAAATCCAGGTGTGTGATACGTGGCGAATCGATACCGGTGACGGGCTGGCGGACGAGCGGCGCTTCAAATGCGTCGCTGAAACCAGACTCCTGATAATCCGCCATGCTGTCAATCGACGAACAATGCTGAGCGTGGCTTCAATGCCGCAGGTTCAAACTCAAATATTCGATGATGGCGACGGCACTGGGCACCAACGACATCCACGGGGTTTTTCGAAGATGACGCTCGGCTAACATTGACGTCGGAACGGCTCGTGTTTGTCAATCGACGGTTAAGTCACGGCTTCGCGCCCGATCCGAAGGCGCGGAGAAACGCCGGTAAACTGGAGGAAGGTGAGGATGACATCGTAATACCACGACCGGGGCTTCACGTAACGCATACAAACTTTGACTTCTCACCGAAGCTAAGCGGATAATTGCGTCAGTCGAATTGATCGACTTCCGGTCGAATCGCCGATAAATGGATCGAAATGCTACGTCGTTCCCGGGCGCCTTACGCCGTCACCGTGAGTGAACAGGCCGTGATTCATGACGAGATAATCGTAACAAACGGCACCGAAATGGCGACGAACAGAAACTCTAGTTGACGCTGTGGCGGCGCGGCGGTGCGTGTTTTTACG
+
:,),32.2204),)((+(&*(,*&,-12431676+.$%(*'((--,()+.4)+.%()*2,:.8+20-//*$%%.%$$$$%$('*4.+,6)-779001983-(2*+,3'))+./43/-.1(1-40/-2,092/380.7---6984//012-11023---+'*1.)+/49:8788+(*),..,4,(+((2237+;.,+1-+)-%'(,*&*),/+/(*,-,(*+-+)*)6.4533++-+.--,/3249508,'((+3455:392(%((**))'%($&&,*'+3081-4,+-43724112..,-/..33678/:37-*-68:8531**,1;++,;67939/**/.2830:9328::2;.0.-&2,0811225:555357*-8.16((22----.466-7-+.(,6:41/3/1*'0*4-36()('/2.)-''+/000385,$&*+-.(3-1668:3)()++9725+)0,1--&).&(*.3604)*,289,+5)4*+3:1/./.+)*,-;08//*(.-3;:8;0//,-/..345/,(%+',-'-*))+1/11394782.4,,.2317/542'%(*-:7<7.7;72)+3;;+875/01**+)/0.-10101793'*(*(*/00./.,.+)+7314/-/58,/,1,.824/031,*+1-%*,7863-4+7,133456/567195'--32378:566445442'(*650-+,,3*.-09,23*2+#'367,+,.166559;:9:77969<:224/23617:/0003239:015-5113<8607*+,01,+,,**&(%&(.2*//06//(%'$((++..021838/356.,42.2+*..028(1,..502:'43308/02544267228++$)(,23213&'&&*+&798*)'(*.'(('%.'((((&'.3/154331+))''(.%%%$$(&$&036:43/22815/)'$*/2-03000-0,*+%)++,.//1:84940%1-./2-)*.-)%-('(1438:/,())-)++---.(*+,+21+*+.-+/,'%().2+-//85<:7.963,0486363&-&(&'(+''.,/1**61:<724-.-.-60./.211/0---$&('+1*+0-98(+1.,+.,613/5-87.(..--..3-3;2+0*0*+(,,7.//3-011685.5+).0(,)('(+.:1./30532//-2*-78020,*+,%6'6.//,)()&(*&)))--..,++*/.160,'$&%%')(*&$&)),-)'$%%($$*'%$'$%'&(&(&'&&$#')+*&+)'*&&&$%$%(#,/$'$#$%',2)&'&').,%($$#*&((%,))&&&$%+)$*()%.-,,+*.*#+'))+1.,*,'#$$&&%%+($%&(&))*)-%.**+$$$$&&(-.+')(%'&$)&$'&(%*)%*%)-%&11+.+-&&&$$%$'&)')$%&(*,)**%&%%#)'%&%$%))&&&&)&'&%**$,$%$%&#%)%%(&(%(%'$&&$%%$&(0)03*'-'()++)((%'%')+%+(()'&(&&%')&%%%&$%%')&,.)))('(''%#$%%%(,,/',/(/''(&&%)%)*..5+%''&%*%'&(&$''((%%&+(&$$#)'%'$'$&(+*/,&(*&)'(),1,*%('&(%$&$%$$$%%)'+*)(%'#*&)$%%'(+,'1*)'(+364/*'(*'('$$#$&.++%'%$$&%&$'%'&''%*&$&(%%($&)),1)''%'')'-,,,1*82504,#%&%$'%'&+&)&&%#&('*)).-,'(*+'%*/+-*,)*(((+&*)1++,())(%%%%)-(/'$%%%%$&$$#"&%&''+-&)*'%((&'%&()&%'$%$&$%'&&&&'%'&$&%$)'%'&%+*%%%'%$&*('$)(&'),0..*-04+++***)+))++/**&$)()'$&(+(*%&(*,0)*,0+20'+,)(%&&%('(')+-.-+,'()&'$%$#&&*.()+&*(%('&%')''$%&%$#%&*+.5.-..)&)%((',**+&,$&&&()%&$&#'(%)*%$&%,+,/,**-+&'&$$(,*-1/4..-&&'')&,,00*(().,)&*'/-,&%&%%$#%$
@df02427a-9ca4-4043-94c4-a0e223abfaca ch=305 read=181067 start_time=2019-12-13T15:09:48Z barcode=BC01 runid=2c9cf7bc05858273f10e7d7ec552fc0bd742dc3e
CTCCTGCAGGAGGCAGCAGTGGGAATATTGCACAATGGGCGCAAGCCTGATGCAACCATGCCGCGTGAAGGCCTTTGGGTTGTAAAGTACTTTCCTTTGGGGAGGAAGGGAGTAAAGTTAATACCTTTGCTCATTGACGTTACCGCAGAAGAAGCACCGGCTAACTCCGTACCCAGCAGCCGCGGTAATACGGAGGTGCAAGCGTTAATCGGAATTACTGGGCGTGGCGCACGCAGGCGAGTTTGTTAAGTCAGATGTAAATCCCGGGCTCAGCCTGGGGAACTGCATCTGATACTGGCAACGGAGTCTCGTAGAGGGTAAATTCAGGTGCTTAGCGGTGGGAAATGCGTAGAGATCTGGAGGAATACCGGTGGCGAAAGGCAGCCCCTGGACGAAGACTGACGCTCAGGTGCGAAAGCGTGGGAGCAAACAGGATTAGATACCCTGGTAGTCCACGCCAAAATAGCGATGTCGACTTGGAGGTTGTGCCCTTGAGGCGTGGCTTCGGAGCTAGCAGCGTTAAGTCGACCGCCTGGGAAATACGGCCGCAGGGTTAAAACTCAAATGAATTGACGGGGGCCCGCACAGAAGCGGTGGGCATGGTTTAATTCGATGCAACGCGAAGAACCTTCTGGTCTTGGCTGACATCCACGGGAAGTTTTCAGAGATGAGAATGTGCCTTCGGGAACCGTGGGACAAGGTGCTGCCTTGGCATCGTCAGCTCGTGTTGTGAAATGTTGGGTTAAGTCCGCAGCAGGCGCAACCCCTTATCCTTTGTTGCCAGCGGTCGGCCGGGAACTCAAAGGGACTGCCAGTGATAAACTGGAGGAAGGTAGAGATGACGTCAAGTCATCATGGCCCTTACGACCAGGGCTACACGTGCTACAATGGCGCATACAAAGAGAAGCCTCGCGAGAGCAAGCAGACCTCATAAAGTGCATCTCGTAGTCGGATTGGAGTCTGCAACTCGACTCCATGAAGTCGGAATCGCTAGTAATCGTGGATCAGAATGCCACGGTGAATACGTTCAGGCCTTGTACACACCGCCCGTCACATAGGAGTGGGTTGCAAAGTAGGTAGCTTAACCTTCGGGAGGGCTTGCTTTGTGATTCATGACTGGGGTAAGAGTCGTAACAAGGTAACCAG
+
+,4**%)$*0&)+++,,+:9591)0-&30,++..68882/,../',54.,-**-%2-7776601/.((&'(-(&*'14426*.).,&.''(+/-'%&%*,2*'/+*.+2-&)*,95,1222167:3;81.,.+.4011)6+)19'('(-)&+)&&,.++&&'*2+,-4)4%).+(*)')/($&'*)5+,+95,*/)*+.-,*+,260600,0,016288:40.+*'()'*'*)./445&&(8::)-,8.007,0+-)').5+.7,(0./:72'4/,25,(&3234444220133423($'(%'-*(*.-2449.)+,0,-)7*14(***)%)'(),.52))'*)(((,,,2/0.0066:0.-(.)*89.-+,02/'(2*.12+(7:1--.654,,+*+-)+,4477:///./3,,-,(*,5,1/(+.0;48,/.)4-.+22317*+022../0.)+(+)')''(&&'*,.-984+0501/$-+,4.1)4-'%%&&0+..-2+'%$&)*)),-,)0%++**4-+)+-0/5.-6.52.(**(),-*1.1,-(),'-409;5478/:.-+,224244..591,11./240%())*120//,++0//395,32:32/0.406322,.))',)+()*)+/.('%)&'&**0135/*+'3.,.,.9;7.++*,-:10)+02//1397-8-93212755,&1*+')(,489510*()('$%-.16.+,,-48:/8.-,-/01./-8(0..3**+/8/)+/'0((+/.664867*+../40*1-$),'''''*,-,.4855.883642/-4*-.0-/128,2%'&)*07:9::60240-/'.$'&'',./0(*,*,),/2:5(+(--8)%''(*+792287/+**')+),25331502864652'2-/'&'%''$)615111()''*15+.189:;99875:2.13/-0.,0235524,2*-3+1)&++*&+'%)-*,%..1114001--0.1/..4001//31:554:9;87601.8438,*,&.--.;8795768(.553./+&&+)))..84<5.03,0%*'-+))*/75343+82*(++,--,(((&'%%))).,8/)+)%%%$#',,*'((,0:3..-,--/50,)++&'&)1.,...1/-.-5875)0
@04d70899-356b-48e1-b967-a5c24108abf4 ch=12 read=69623 start_time=2019-12-13T15:09:58Z barcode=BC01 runid=2c9cf7bc05858273f10e7d7ec552fc0bd742dc3e
CCGGTTACCTTGTTACGACTTCACCCCAGTCGCCAGATCACAAAGAGTGGTAGCGCCCTCCCGAGTTAAGCTACCTACGCCTGTACAGCAACCCACTCCCCATGGTGTGACGGGCGGTGTGTGCAAGGCCCGGGAACGTATCACCGGCGGCATTCTGATCCACGATTACTAGCGATTCCGACTTCATGGAGTCAGGTGCGGAGCTCCGGACTACGGCTTGCTTTATGAGGTCCGCTTGCTCTCGCGAGGTCGCTTCTCTTTAATGCGCCATTTGGCACGTCAATTGTAGCCCTGGTCGTAAAGGGCCATGATGACTTGACGTCATCCCACCTTCCTCAGTTTATCGCTGGCAGTCTCCTTTGAGTTCCAGCCGGACCGCTGGCAACAAAGGATAGGTTGCGCTCGTTGGGACTTGTAACATTTCGGCACAGGCTGACGGCAGCCATTGCAGCACCTGTCTCCACGGTTCCGAAGGCACATTTCTCATCTCTGAAAACTTCCGTGGATGTCAAGACCAGGTAGGTTCTTCGCGTTGCATCAGATTAAACCACATGCTCCACCGCTTGTGCGGGCCCCGTCAAGGTCATTTGAGTTTTAACCTTGCGGCCACGTACTCCCCAGACGGTCGACTTAACGCGTTAGCTCCGGAAGCCACGCCTCAAAATTTTAACCTCCAGATCGACATCGTTTACGGCGTGGACTATAGGGTATCTAATCCTGTTTGCTCCCCACGCTTTCGCACAGGCGTCAGAGCAATACGTAGCCCGCA
+
22/-1/+1,,0*&1,001568:70892*.28,-..,031-//4+**+,-2.//20867/44,)))*204/674760',*...%&#%$&&,.07.())0;7,,8676400461::667551)&%'('/+./(*1+,/.%*$''%)*+-()3.-0;4*+--7.--/219./)*)*(2381/**+807.12,(()),23../06,'(**)-.49643.4+),%%&'+-20/-+*/0(+(-(()0.4(*-).//13991111272&%(+217:054)'&'(0..*-'/&('&'*-..7:99464-*-5788..-*()()(()())1170556+/47;3705)*,:2--*$%(*2/23777973991/07/7/,,47/96:;45-4**)'*06*40/-.')&-+1.458336,*+(+*.)***---3-,&))+,%&1336686,32&./&)&&&'*++01*+-.-*'&',028)*'&'(,)%0-*4,22569865..-62+)3,//-.3:5612321468:22610*2/;88;937060..124'%+256<9<<22121122847,**.*-/&6*47187))+,%&*.*./6;50122:</--/+&),,.+)&%(%((0-376-+-+4/40100-++/.,,.-21/*0-2,1*-.)/1././4-)&&&$'&&$1-05/4,-)(/098969954:8-,/--.24;560)($-)&,+/4669532-,-5/+/2243/(-,*,,*+&*$$%(7668:70/00.92)1-((#%#&$&$
@b1b18d70-361c-43f2-9656-1b4d7f48c951 ch=365 read=183983 start_time=2019-12-13T15:10:03Z barcode=BC01 runid=2c9cf7bc05858273f10e7d7ec552fc0bd742dc3e
CCCGGTTACCTTGTTACGACTTCCACCCCAATCGCTGACCCTACCTTCGGCCGCTGCTGCCTCCCTTGCAGTTAGCTCACGGACTTCAGGTGTTGCCAACTCCTCCCTTAGGTGGCCGAGGCGGGCGGTGTGTACAAGACCAGGAACGTATTCACCGCGACATTCCTGATTCGCGATTACTAAAGTAGCTCCAGCTCATGTAGGCGGTTTAAGCCTACAATCGAACTGAGACTGGTTTTAAAGTTTGGCTCCACCTCGCGGTATTGCATCTCTGCTTACCAGCCATTTGTAGCACGTGTAGCCCTACTACATAAGGGCATGATGGTTGTCGCCCACCTTCCTCCTGGTTAGCAGGCAGTCTCACTAGAGTCCTCCAACTTAATGGTAGTAACTAATAACGACAAGGGTTGCGCTTGTTGCGGGACTTAGCCAACATCTCACGACACGAGCTGACGACATGCACCACCTGTCACCTTGTCCCGAAGGTTTCCTCGATTAAAGAGTAATGCAGGGATGTCAAGTGTAGGTGGAGTTCTTCGCGTTCTTCGAATTAAACCACATGCTCCGCTACTTGTGCGGGCCCCGTCAATTCCTTTGGGTTTAATCTTGCGACCGTACTCCCCAGGCGGAATACTTAATGCGTTAGCGGCGGCACGGAGGTGTTGGAAACCCCCACACCTAAGTATTTCGTCGTTTACGGCGTGGACTACCAGAATTATCTAATCCTGTTTTACTCCCCACGCTTTCAGGCCTCAGCGTCAGTTACAGTCAGAGAGTCGCCTTCGCCACTGGTGTTCATCTCTACGCATTTCACGCTACACTAGAATTCCACTCTCCTCTCCTGCACTCTAGATAACCAGTTTGGAATACCTTTTAAGTTGAGCCAGGTATTTCCACATCCACTTAATCATCCGCCTACGCTCCTTTACGCCCAGTAAATCCGGATAGCAACTCGCCACTACGTATTACCGCGGCTGCTGGCACGTAGTTAGCCGTGGCTTCCTCCTTAGGTACCGTCATTATCTTCCCCAAAGACAGGCTTTACGATCGAAAACCTTCATCACGCACTCACGCGGTGTTGCTGCATCCGGGTTCCCCCCCATTGTGCAATATTCCCCACTGCTGCCTCCGTAAAGGG
+
7.(-4.;0080:/.7%/033705*&+,+(2.43%&*('/90--0.03-+0/--/-.,()0.+46,+/,0%)+,)')))#%*1-315,%&()&)0..7.6-/.2,0'%&%$+$)&&&&'(*)6.400055251104862894.16+6-+0/071/41/++*,*55.'(,69;801-*05/32/((&),+/,2-,-77802/,-2771111+*3+.70343606()-.,*,-*(*3,06;.-7212:3,3-238569661137550:...3021/.&-'&10.+.0,-74)))))$()+('*.1:-,%*$&(013.065-29221-231,%%#&)-)051;5702++,)/%$$&&+383551+,+---())'/++.(-&).)2-,5//004442,.,+.32327/.,622:30,-/2(3/*,/8601.,*(0,2/3.00,,&(,%,+-,-.*08564*33433/260382543355451/3,+),0,(-4,06673.4.320&&%%*+)$%%(15,5-,-*()*.10.-+((%(5858<97753/-.73+),,2/91301/1856579460.+2)+,13-1/1851.2729383.-2+*)/377(,,/0:30/05268653711,+.0//7290-/4/022201/-*+)))*,4005(/*,,-.39.'.,).678/(+(+*(&%%'$%&$$%('-,67,,-.--229765113+.&()((+822402)*(*-0($(,7983,.,/0:31%'178820.0/276333&..2381)))()+-.52,-457:-.-,',)),&')*112&31314<4,*++,7/2)-.))'-+4-6(--.--0./175557+../02..,1,9.073:6-+''(&+'')**//-1-($((0%,,1&*4/0)'()**+(')*0/120*,<35931311250491-24285..04986676950&*-()+.16:;.0(',.1.//)/*()*4.77:;/4,$*,22232)'&,(.+4./33-.1*,)&(+)+3,'*.04944360.89*40((+'(+4/2720-.---*,412/5-5.2781302/233*,,-.6/11</0000110&.5051-886:-+-07-0/,1*++67/402%))+04448079+,03-'-'
@c05411f1-9db6-4220-a084-7bebafd16887 ch=156 read=109946 start_time=2019-12-13T15:10:16Z barcode=BC01 runid=2c9cf7bc05858273f10e7d7ec552fc0bd742dc3e
CTCCACAGGAGGCAGCAGTAAGGAATTTTCGGCAATGGAAGCCTGACCGAGCAACGCCGCGTGAAGGAAGAAGGTTTCGGATTGTAAACTTCTGTTATAAAGGAAGAACAGCTGGAAATGGTAGCGGGCGATACCTATTAAGCCACGGCTAACGTACCAGCAGCCGCGGTAATACGTAGGTGGCAAAGCGTTATCAGGAATTATTGGGCGTAAAGAGGGGGGCAGGCGGCAGCAGGGTCATGGTGAAAGCCTGAAGCTTAACTTCAGTAAGCCATAGAAACCAGGCAGCTAGGGCAGGAGAGGATGGTAAGGTGTAGCGGTGAAATGCGTAGATGGAGGAACACCAGTGTGAAGAGCGACGATCTGGCCTGCAACTGACGCTCAGTCCCGAAAGCGTGGGGAGCAAATGGATTAGATACCTAGTAGTCCCACGCCGTAAACGATGAGTACTAAGTGTTGGATGTCCAAAGTTCAGTGCTGCGAAGTTAACGCATGCAGTATACAAAATCGACACGTTCACGCAGAATGGCTTTCGAAAATTGACGAGGGCCCGCACAAGCGGTGGAGCATGTGGTTTAATAATTCGAAGCAACGCGAAGAACCTTACCAGTCTTGACATACTCATAAAGGCTCCAGAGATGGAGAGAATGGCTATGAGATACAGGTGGTGCATGGTTGTCGTCGGCTCGTGTCGTGAGATGTTGAGTTAAGTCCGCAACAGGCGCAACCCATATCGTTAGTTACCATCGATAAGTTGGGGACTCTGGCAGACCTGCAGCTGGAGGAAGGCGGGGATGACGTCAAATCATCATGCCCCTTATGACCTGGGCACACGTGCGCCACAATGGATGGTGCAGAGAGGAAGCAGAAGCCGCGGTGAAAACAAAACCCATAAAACCATTCTCAGTTCAGTTAGCAGTCTGCAACTCGACTCCATGAAGTCGGAATCATAATCGTGGATGAAGAATGCCACGGTGAATGACCGTTCCAGGCCTTGTACACCGCCCGTCACACCATGGGGAGGTGGGTTGCAAAAGAATGAGTAGCTTAACCTTCCCGGGAGGGCGCTTACCACTTTGTGATTCATGACTGGGGGTGAAGTCGTAACAAATTAACCGG
+
./34)*(,+)-..-)33-0..*)+,0:;;04964723*+)$''')0584/)-373115/20242+-,(,',+--/:)+(.%(2&()4**2*64123,(-2,-*++&-/*%(*($$),/**+%&'&(('$%#$$*'(()*20()0)-'.0.2*)&'$08579+++5(')'*'''%-,--/*./4128.-/0.70.1%'+&&,*+.51:6758-41((*,133.01261150+/0,197,+%()*)''&%$(*(+0,+*-*0,+,1.',+/5.48.0,,02+0855::5621()*&$#*()%+(-''&('()+''$$$*,)250/80,*,11......*+(,0-37:36,1&(*+)+-//525541+*(+1-145/.-//1***.**,7)'(/3+*445537-)*.386+(-(.+*)2/$50)(,---508*'*/53*1+2/,,,-+,,--46715676<6:6:872+282.29955743,+%%&'(+2/50**(($&&&)&&%%$+,))('(')-,./-%'$%'((/*,&%$$$++,-,*,.,.8.%.+),:4**%+*2-)(+(*7-..,)),.43:4+&()..61+3.'*)&)&*-/8,-20+0*('%&)-+1.,,,1257884459,-9.5:+++,-/37**)('*-5.75-,*&+-0459+5676;999874466214575'0./27999800**+15/9-)%'+1//..41**1).&'.1-2-/+.($**+,070/-3635;7:2/*/&%(,(((70556/*($#$('/$#$$$(+,98.-,*1+.*%*/3+1.+/-,006,+-989642264+.//.//0/-*)%%&)'+)*-*$&%%)0:2/8775.2/0--+)(-,+0,-(%(+),,&'+1,/,.1,%+5:848-***(,()0139457,-191)*-)%$%#,14521*)++0.-0557.1//4//1,40444'++5.//99;21,+-+*2.033,,2-+())%$')213/9,&253/.3./.0,/0/397.03-1/4357663*((+)+0-5.,,/75(%)&&%$&*'((+*/-.))7-('/82(,43/4080.7+**500.4578<867452..39:+,(,,),022---&'%-)%',,38
@46dceeaf-751f-4e8c-9ff2-2a905e5d52e9 ch=394 read=67811 start_time=2019-12-13T15:10:16Z barcode=BC01 runid=2c9cf7bc05858273f10e7d7ec552fc0bd742dc3e
CCGGTTACCTTGTTACGACTTCTTAAATCGCTGACCCCACGCTGACCGCTGCCTCTTGCGGTTAACTCACGGATTCAGACATGCCAACTCTCAGCGGTACGACGGGCGGTGTACAAAGGGCAGGGCATGATACGCGGCATTCTGCGACTACTAAGCCAGCTCCAGCTTCGCGCGGGCGGTTTCGCTTGTCCGAGCTTGAGACACGGTTTTTAAGTTGGCTCCACCTACGTGTGCATCTACCAGCCGCCAGCCATTGGCAACACGTGTGTCAGCCCGCAAAAGGGCATGATGTTGCGACGTCATCCACCTTCCTCTGGTTAACCCAGGCAGTCGCTAGAGTCCTCAGCAATAGGTAATAACGACACGGGTTGCGCTCGTTGGAAGCAACAACCTCTCGACACGAACTGACGACAACCAAACACCACCTGAAATACGCTTGTACAGAGGAATTTCCTCGATAGGCAATACGGGAATGTCAGGGTATGAGTAGGTTCTTCGCGTTATAAGATTAAACCATTGCTCCGCGCGTGCGGGGTCCCGGTAATTCCTTGGTTTTAATCTTACGTCGCCGCTGCAGGCGGAATAACCCCATGCGTTAGCGGCGGCACGGAGGTCAGAAACCCTGTATTCGCCGTTTACGGCGTGGACTACCGTCTAATCTGTTGCTCTACGCGACCTCAACGTCGAGGATTACAGTCAGAGAGTGCTTGCCACTGGTGTTCTTCCTGTCTACGCATTTCACCGCTACCGGAACCCACTCTCCTCTCCTGCACTCTAGATAACGTTTGGAATGCGGCACCCAGGTGAGCCGTTTCATCCCCGCCGCCTCGCTGCCCGGTAACGTCGGATAACGCTCACTTACCATTACGCGGCTGCTGGCGTGGTGTGGCCCTCCTTGGGTGCGTCATTATCTTCCCCAAAGACAAAGACTTTACGATCGAAAACCTTCATCACTCGCGCGAGCGTTGCCCTCGGTTTCCCATTGTGCATGTTACCTGCTTTACTTTCCCGTAAAGAACAGCCTGTCAGCTCCAACGAAGGTTCGCACAAAGGGCACCGTGGCTTTTCTTCCAGCACCAAACGGCGCCGAAAAGA
+
/)*.+7)+1/6-5-,-53226.,+((**+))(*(-2.+%'%&&*&48376200,,*/.,.)(&+)////0%,$/(30-..%*'(+(&**.)(%&%(%%&*+-2.,/216-*(&(+/()'&+&(0/0/-+*-'*''**,((-+&%%&&%&&(--,$%#$%+-.2*(*+5,%$&&%*)$(&&'&%$#$$$%)**)&)&&(&)0($&01/4;3403,24)..-/('-.+',('%,'))('%$$#$$&&%*,**0+''+**+(*(&(((()$#$(&.*'#((.1(+.)(311)()('%%))+*(&'')'$*''++.()%)().++/))).58-445%&%'&%%).4,+($()3,%&%'+.(+'')()$)'...-((&))/+.+*())$*+.-.0('()(/*,,56226.+,+-296743*&&#(%++&.(%$')%%(+''($%&$'&'((('(,34.13,+('()/289600%*+%**+0)(*0-(&%&$%#%)'22-,/*')(,*%&$$%'*,-95+*('''((1+).)*--*&&,.++16*'&','1).('***067,*1-/.0),))($%%$%'"%&'.,/635/&$+01-))%'(-.-+*((+(1.,-+/')$&$%%()&,*'#$%&+0/+.+)44-*0.766372.-)&**%%&)..-,&&15+,2/(&*'%%*-//0.)3423.%*))+2.-+.00(&,&%')%%*&)-4-00,))((.)'+)*)(*(%'**/,58)+#)*$%)&**'+*&'''&**,/-+*,)(&&&-,0,-(%%4+.-)*(5/01100--))+&-&&%&('''*)''&)(((,--0,'*+&(.*,'*)*,/,+()'%(&*1'2**-)(%'((&())%)'$(''+*+-6132627*(&%&))'%&$&)((+&%&$'#(')*+4,31../1-799*15-,-4/4)'&+,52))')(.(+594188:89:9-21/)-,/+&*)).1+*)/,/%-(3/,1/%))''$&%&#*+&)*''()*&#((*,)4*-5/3((&'')$(%%#&&#$&$(()%,()&)'3*&%&'(-6*'(&''-*((-3(+--%).7)((%'$*)$%$$(()&(%$)))'$%
@2b2d7237-37c8-4838-b58e-fc4b8ad361c5 ch=37 read=137126 start_time=2019-12-13T15:10:14Z barcode=BC01 runid=2c9cf7bc05858273f10e7d7ec552fc0bd742dc3e
CCGGTTACCTTGTACGACTTCCCTTTAATCATCAATCCCACCTTAGACAGCTCCTTCCCTTGCGGTTAGGCCACCGGCTTCGGGTGTTAGCATCAACTCTCGTGATTGTGACGGGCGGTGTGTACTGCAAGGCGGGAACGTATTCACCGCGACATGCTGATTCGCGATTACTACTTCAACTTCATGTAGTCGAGTTGCAGACTACAATCCGAACTGAGAATGGTTTTATGGGTTTGCTTCACCTCGCGGCTTCGCTTCCCTCTGCACCATCCATTTGTAGCGTGTGTAGCCCAGGTCATAAGGGGCATGATGATTTGACGTCATCCCCCGCCTTCCTCCAGCTTGTCACTGGCAGTCTCGCTAGAGTCCCCAACTTAATGATGGTAACTAACGATAAGGGGTTGCGCTCGTTGCGGACTTAACCCAACATCTCACGACACGAGCTGACGACAACCATGCACCACCTGTATATCGCTATCTCTCTCCATCTCTGGAGCCTTTATGGAAATTATCAAGACCTGGTAAGGTTCTTCGCGTTGCTTCAATTAAACCACATGCTCCACCACCGCTTGTGCGGGCCCCGTCAATTTGGCGTTTCATTCTTGCGAACGTACTACTCAGGCGGAGTACTTATTGCGTTAACTGCGGCACTGAACTTTGACATCCAACACTTAGTACTCATCGTTTTGGCGTGGACTACTAGGGTATCTAATCCTGTTGCTCTTACGCTTTCGGGACTGAGCGTCAGTTGCAGGCCAGATCGTCGCCTTCATACTGGTGTTCCTCCATATATCTACGCATTTCACCGCTACACATGGAATTCCACGATCTCTCCTGCACTCCTAGCTGCCTGGTTTCTATGTGAAGCACTGAAGTTAAGCGGGCTTTCACCACAGACCCTTGCTGCCGCCTGCTCCTCTTTACGCCCAATAATTCCGGATAACGCTTGCCACCTACGTATTACCGCGGCTGCTGGCGTAGTTAGCCGTGGCTTTCAATAAAGTACCGTCGCTCGGCTACCATTTCCTGTAGCCGCCGTTGCTGCTATAACGAAGTTTACAATCCGAAAACCTTCTTCCTTCACGCGGCGTTGCTCGGTCAGGTTTCCCCATTGCCGAAAATTCCCTACTGCTGCCGTAGGAG
+
0.-4.9-/:09+,'./175830()313348856/;3/84+,'')+-26-3350*).,9*05,25;7;559:107.+1.034+8,-*3,*$&(-+/(,*+'(+./(2)*+11/370,/3+*-.*('$$$%$((*''&,((,//360007/346:8:9;93,.+++622/2((((+314'.)+7,,3./3527,-,41(')(''***)/++30384/.+(+1.%-8;<-789<73;:+-3:234902*,+756<4//5/48.*-0/01295;;:487*+--)+)((+(1/+32*).414-4*)-4711/2++,,+795-34-0,-..5;7+,376998,/4*,,.1//352/6..-5666823900/.-323)/')+,//+++,1865610/0,--.58(67-0755333335:0*.4.0524.0+'+308877/%&+/236%&551-*+&)/285955.3)--/6131,*-+,-*1)*,75545389605--59/.-4.28.'''''%'*('('%'(+/15*0/14*0.967;634/3.-.748&7(8,<8::/2//.346600.(.5*-.2.0/2..(574,--1,*.98)+%&)24..9<646121499246943334,0996-*)))+0-+00/-,/-/.1+,)%(-(,,-/0,&&&'(433/(3*,)(&'&*00388801**.4)0--.989788644*,)%,)2256;39//$87+.4+'''+()3;0-'::740/.&,4675-:,'&%&+.61//220/3*21/8-*)-.365/.,5.5-493478798632/102:52.05/222,(*)***',0234011366/0034+*(#').''),./3895772960,%,*++'&'*/01/5.+6,1-,,%1522;6314../058:<,4+(*+,0.-4.622038)-3:7./**'&0((,,.82+6/7:635./4218,-9,625/2/5++7,560:223824(('%%)(.---3-%)*+-49//:36:,/.(3;454$*/,1/..5::85;3999960019,0700/%&'#'),./71('2))8;-/1:83++.5:91:4965884-5+'('),31.1+(*+.+5.1-16/953331')-+29819690:08**+11,+4--)).26,-+
@8a1e9365-9445-4c41-8d58-1d4d6fedfed5 ch=91 read=136666 start_time=2019-12-13T15:10:17Z barcode=BC01 runid=2c9cf7bc05858273f10e7d7ec552fc0bd742dc3e
TCGGTATACTTCGTTCAGTTACGTATTTGCTGGTGCTGAAGAAAGTTGTCTGGTGTCTGCAATGTGTTAACCTTTCTGTGGTGCGTCTGGTAACCTACAGGAGGCGGCAGCAGGAATTTTCAGCCGGGAGCCTGACCCGAGCAACGCCGCGTGAAGGAAGAAGGTTCAGTTGTAAAGCTTCGGTATAAAGGAAGAACGGCTACGAAATGGACCCAGCCGAGTGACAACCTGCAATGGCTTGCGGCTAACCGTGCCAGCGAAGCACGCGTATGCGTAGGTAGCGGCGTTATCAGGAATTAGTGACGTATATAAGAGGAGCAGGCGGCAGCAAAGATTCCATGAAAAGCCTGAAGCTTAACTTCAGTAAACCATAGAAACCGAAAAGGCAGCTGAGAGTGCAGGGAGAGGATCGTGCGATTCCATGTGGCGGGGTGAAATGCGTAGATATATGGAGGAACACCATTGGCGGCGACGATCTGGCTACCCGCGACACAATAGACCGAAAAGCGTGGGAGCAAATGGTTAATTTACACAGTAGTCCGCCGTAAACGATGAGTACTAAGTGTTGGATGTCCAAAAGTTCAGTGCTACGGTGGCATAATAAGTACTCCGCCTGGAATAGTACGTTCGCAGAGATGAAACTCGAAGGGTGACCGGGGTACAAGCGTGGAGACATGGTTTAATTCGAAACAACGCGAAGGCACTTGCAGATCGCCGACATACTCGGCTCAGAGATGGAGATAGCTATATGAAGGATACGGTGGTGCAGTTTGTCGTCAGCTCGTGTGTGAGATGTTGGGTTAAGTCCTGTGAGCACAGCCCTTATCGTTGGTTACCCATCATTAAGTTTAGGGATCTAGCGAGACTGCCAGTGACAGAAGCTGGAGGAAGGCGGGGATGACGTCAAATCATCATGCCCTTGCCGACCTGGGCACGTGCTACAATGGATGGTGCAGAGGAAGAAAGCCGCGAGGTGAAGCAAAACCCGCTAAAACCATTCTCAGTTCAGTTGTAGTCTGCAACAAACTACATGAAGTTGGAGTCGCTAGTAATCCATGAATCAGCATGTCGCGGTGAATACGTTCGGGCCTTGTACACCGCCCGTCACGCATTGATAACGCGAAGCCGGTGGCCTAGCAAAGGAAGGAGCTGTCAAGGTGGGGATTGATGATTGGGTTGAGTATTAACAAGGTATGG
+
''-*--,%/-5415;21/01..07/3.($'**0*(%()-/&+0,-.8/0/2*(1,/+''(())')+/:2;229:1-.++(-)%&$&'')''%#&+((.(42)(,)'**'%(+,,+,.433'&$%%))'%%-2//.4)()-+)-))&/4++,.136.//.&)(*106.+,.,*)'*)%'),(%&2-/06(/-12-21-+))%'))%)-''&)12))+2.((()+-/('$&%$&&&($$%&%$%'&')++($$'#(*('/$&&#)&.--,*((%)&'$)'($+(((&&%&)+8&,))).*'%-))&%&'((&*+'%,+)+,.,10083,+((,(')-/(%%%&(130+/73-+)%'+(2'(,2-,//14)4111,*-/,,.*-32((&&&%''''&%(+%(*+0),//182/0)-)&(*-203,.*(*++&)*%'*/83--36773541.(-293.-/0.11+')'('')))++*()0/'*&'$'+-)$'&$(''(&%$&**-'(+-*)*20-**((.67)')&&$''$'(%%%&&%%$$'-(&,8578;80/./-+()')$*+*1),))*),$'&&+15++/37,.2:96..)-)())''*1,*)''&)(,0&)'$$%(''%&-(,.51/)(,%&%-,--61,,/%&%))%'&')****&(',.5))(',2)'+)(,,+461)/+-&&(1')*)..&&*((+,%&&)&.))$,*$%&*../0*''''*'-/*),-./-(''+1/2,-,,,/.+(*0/21115--%$$$$()7+,21233.++,,+/0/,+))'+.,0.(-4/914,/-*(*)&&)*&*)%,9754232.6(&%(%%-2''+,%&%-*)+8))./*)**++&'')+/02-3/....84/%((%'()1.''(,,51*59216448645)41122/023,/1/)/+.**+4-52,')#%$&#%&&,+800:/-,++36/-(.**)%&%&''224/,,0')+*',,76+.5)$&'-/0+6:467112).--+*)(1)(+571/-')''&($&(*+-/0/4,/-,''()+/12(*+/.+5+$%12:793,456645+)/'('(1/%.-(.(%+)+/,3-0/10115184/13,-&'#&%(%%%#$%)%(+)-1-/*/)3+''%(*1)+)01(-))*1510--,117:8+--0++++'10-0-++))%(&*)-*,.,)++(%'+
@604760d4-14d3-4c04-a741-24213fc613ac ch=155 read=119583 start_time=2019-12-13T15:10:23Z barcode=BC01 runid=2c9cf7bc05858273f10e7d7ec552fc0bd742dc3e
CTCTACGGGAGGCAGCGATTAAGGAATTTTGGACAATGGGCGAAAGCCTGATCCAGCAATGCCGCGTGCAGGATGAAGGCCTTCAGGTTGTAAAGCTGCTTTTGTACCGGAACGAAAAGCTCCTTCACAGGGGCCCATGACGGTACCGTAGAATAAGCACCGGCTAACTACGTGCCAGCCGCGGTAATACGTAAGTGCGAGCGTTAATCAGATTACTGGGCGTAAAGCGTGCGCGAGCGGTTATGTAAGACAGATGTAAAGCGGAAATCCCCGGGCTCAACCTGGGAACTGCATTTGGCGACTGCATGGCTGATACGGTAGAAGTGGAATTCCGCGTGTAGCAGTGAAATGCGTAGATATGCGGAGGAGGAACACCGATGGCGAAGGCAATCCCTGGACCTATTACTGGCTTGTATGCACAGCGTAGAGAACAAACAGGATTAGATACCCTGGTAGTGCACGCCTAAACGATATCAACTGGTTGTTAAGGAATTAGTTTTCTCAGTAACAAGAGCTAACGCGTGATTGACCGCCTGGGAGTACGGCCGCAAGGTTGAAACAAAAGGTGTGCACAAGCGGTGGATGATGTGGTTTGAATTCGATGCAACGCGAAAACCTTACCCACGCTGACGCGGCAGGAAGTTTCCAGAGATGGATTCGTGCTCGAAGAGAACACAGGTGCTGCATGGCTATCGTCGAAATCGTGTCGTGAGATGTTGGGTTAAGTCCAGCAACGGGGGCGCAATAATCATTAGTTGCTACACTCAGTTGAGCACTCTAGTAAAATTGCCGGTGACAAACCGGAGGAAGGTGGGGATGACGTCAAAAGTCCTCATGGCCCACTTATAGAGTGGGGCTACACACGTCATACAATGTGGCTGGTACGAGAGGTTGCCAACCGCGAGGGAGAACTAATCCCATACAAACCAGTCGTAGTCGGATCGCAGTCTGCCCAGCTCGACTGCGTGAAGTCAGAATCGCTAATAATCGCGGATCAGCATGCCGCCCAGTGAATACGTTCAGGTCGCGTACACACACCGCCCGTCACACACCATGGGGAGCGGGTCTCGCCAGAAATAGGTAGCCTAACCGCAAGGAGGAGGCGCTTACCACGGCAGGGTTCGTGATGACTGGGTGGGGAATCGTAACAAAGGTAACCGG
+
)))'&(%),'.2++*+''1''&-&.'1,'&,6/81;215,+))**'*40-**,(,%*6+*%//)('(*+/5:66+/,--124:4%8-5,*)-1+%,''(*,0*)*+.'3+375215/)%')6/,/(%'*-16.89008445064377423*,5541..-4130-/38360313/2,+)*'+'&%'(./.1/.1)*)1)+''')'*/,,.*)+-4/5211.+.21:201243221'')('++2,-)/.6-113212))+/+%$(',)'*401)&15347571(*.40.1.132,23/(++.(0346616(((&&.&7/4./'&($'&'+).-0***.310110--.-),/)*2111(+51,,/.1/0+)0--8//2.---4:/..+(2.4:2712+.140.+)()*-325//+&&'),,+'(&')-2*$&(')89:/,5/+8+/+1134<.-.3//+,%,)///6+,4*.-,0'2))%((462;-1.+%)()&*&&&+;:9345213455/''))&01/-()&,--6.--.++0,((+''&+++'-7+,..-+-.2-04/-.33(*)'%#$%%)+''(.21+56652-)*&,.7*(2)3,20,1,21'0-+(,.(',,1-,/51*+$%&'%+&%&'''.*+('+;44(*+/-.24++9+630-,-.,05+,,('(%'..5044310110223387581&(&)***0+-/01./+.2013,,)-2/1++1)$&'*2.'00/*,-''%$%))-4/8.-*6%'-(*.//-'(+2-)*)*---//()-0.&*(&23*-1%%%')..3*+,,)())'*$*170467721)672*-/55-020(.051&',-00.'&(*+27423/-**(**-2777190-+$&)./0.)$$&%&(*.27+)$,(//*)+'-+(&)&$#&4+,71)%('$/52322/3450/.../5279'7((*0*+.&'($'*.*+-11115,3*)*102/4.-*,,./+'$%&%(,358-+*+*7045&-((&)++,35+5)*32.+,)%$$%%(+*+*+/08+94+),-1,***.804-19+*-/*7732-670:+*(+''(*+()),.)*1-**+/,+-),($)'*),1,+2-)*+,,*1-/.:577/.,,,1//*(+')%&&'()--/;56:(/*/3:8;6.
@60625f20-d065-4ce1-b528-518156875dc1 ch=409 read=69744 start_time=2019-12-13T15:10:25Z barcode=BC01 runid=2c9cf7bc05858273f10e7d7ec552fc0bd742dc3e
CTCCTACGGAGGCAGCGGTGAATGTGCACAATGGAAACCCTGATGCAGCAACGCCGCGTGATGACTGAAGGTTTTCGGATCGTAAGCCACGGGAAGATAATGACGGTACCCGGGAGGAAGCCACGGCTAACTACGTGCCAGCAGCCGCGGTATACGTAGGTGGCGAGCGTTATCCGGATTTACTGAATATAAAGGAGCGTAGGCGGATAAGTGGGATGTGAAATGCCAGGCTCAACGGGTGCTGAAACTGGTTATCTGGTACAGGAGAGGTGGAATTCCTAGTGTGGCGGTGAAATGCGTGAAATTAGGAAAACACCAGTGGCGAAGGCGACTCTCTGGTTCTTAACTGACGCTGAGGCTCAGCGTGGGAGCAAACGGATTAGGTCCCTGGTAGTCCCACGCCGTAAGCTTGAATATGGTGTGGGGGTTTCAACACCTCTAAACGCCGCTAGCGCATTAAGTATTCCGCCTGGGAGTACGGTCGCAAGATTAAGCTTCAAAGGAATTGACGGGGACCCGCACAGGTAGCAGGCATGTGGTTTTAATTCGAAGCAACGCGAAAACCTTACCTACACTTGACATCCCTTGCATTATATCGAAATCACTTCGGGGACAAGGTGACGGGTGGTTACGCCAGTTGTCGTCAGCTCGTGTCGTGAATGTTGGGTTAAGTCCGCAACGAGCGCAACCCTTGTCGTTACGCAGTAAGTTGAGGACTCTAGCGAGACTGCCTGGGTTAGCCAGGAGGAAGGTGGGATGACGTCAAATCATCATGCCCTTATGTGTAGAGGCCACACGTGCTACAATGGCTGGTACAGAGATGCAATACCGCGAGGTGAATACAAAAACCAGTCTCAGTTCGGATTGTAGGCTGAAACTTTCGCCTACATGAAGCTGGAATTACTAATCGAATCAGAATGTCGCGGTGGGCCGTTCCAGGTCTTGTACACCGCCAGTACACCATGAGAGTTGGCAATACCCGAAGTCGACTAACAGGAGGCAACGGCCGAAGGTAGGGTCAGCGATTGGGGTGAAGTCGTAACAAGGTAACCGGAAGATATGTGAAGTAGGTTAACACAAAGACACCGACAACTTTCTTCAGCACCAGCAATACGTAAAAAAGA
+
,*10+-20/'*+,--.)*&(%%(&-)'%-484.+&(',-&#%#.//+(),.-366/)('&&%(&,,+,/--47;-0/4121/&)++,+$&)88*7,21()),-4598(6*&(,+(/**6,+/()++/'*,./.425.3*,%)(&,&((-**)*)003617071+)*('*,0.*-,&+%142.154360)()')')&)+5423:96/-/)&(',7885)3,.90+*,7+-/.-3.)0'0241.*&*-%%(/'7/*+*)&&&#%$&-'('*((-.2-6-/0*,/74/&.-.0311:72136,((&$'%&/*.*&(++-8+1/40/-03153683,++((,21(&&&'),')+04540,,.-/++*+--((.),+11)++2+0))'&(//++07663151))/-15255/'(*&('+)'&')+*).355+1853/0--/0.0&*.*+)/0++*)',-/1/417+14696746;-0,()$*&--;660510+%.%''%%&++,.&()(+1243+0+6,55:92213/16*('*$-+0.1'/+13;;+46564.-.+,/,++++0972,(+,,17+,,**)&((*,,/)*,2./+9-*&(),-)')&',..53'6:1580(0+/048,*)(&'+.)-,.,&+.1*-6477+%-/179755-.,)+-.29:;96:241/98-1856//775,.'.-0+3.01718..,-+',&++/7//.4.-,&(&&)++-448::91153-+)'.*322-0004./4233+4-,-3//,20.019935)++)*213374/1)&*&((%'&))(++5554:64855661030-.-.-4234112323,),'*&&&%')*4::0,///55492688:1.-7111'1/311.2-*((01,/321/34-&&&(1/-*&-'(*-4.)'%&+/20./84)+,,-+1/+*&))(+-.)&-31508.-.103:76:+,.+-,-62744-,,.72824940.1.*+*.-+)(*/,*,(&&%'-++&,+'))'&&)(*,033473*52/00/-45,,,0*,09::671--+)14969926+*+&(&*'*)$*)+1,44401-4:--8959656901-0344628+-/0/40,/,7-%-+-+*''(&$%
@00103353-8a44-4428-9461-4c43e2cebe0a ch=461 read=87988 start_time=2019-12-13T15:10:24Z barcode=BC01 runid=2c9cf7bc05858273f10e7d7ec552fc0bd742dc3e
CGGGAGGCAGCAGTGGGGAATATTGCACAATGGGCGCAAACCTGATGCAACCATGCCGCGTGTATGAAGAAGGCCTTCCGGGTTGTAAGTACTTTCGGGGAGGAAGGGAGTAAAGTTAATACGCTTTGCTCGTGGCGTTGCCATAAGCTCAGCTAACTCCGTGCCAGCAGCCGCGGTAATACGGAGGTGCAAGCGTTAATCGGAATTACTGGGCGTAAAGCGCGCAGGCGGTTTGTTAAGTCAGATGTGAAATCCCGGGCTCAACCTGGGAACTGCATCTGATACTGTGAAACTTGAGTCTCGTAGAGGTAGAATTCAGGTGTAGCGGTGAAATGCGTAGAGATCTGGAGGAATACCGGTGGCGAAGGCGGCCCCTGGACGAAGACTGACGCTCAGGTGCAGCGTGGGGAGCAAACAGGATTAGATACCCTGGTAGTCCACGCCGTAAACGATGTCGACTTGGGTTGTGCCCTTGAGGGGCGTGGCTTCCGGAGCTAACGCGTTAAGTCGACCGCCACAGGAGTACGGCCGCAGGTGCAAACTCAAATGAATTGACGGGGCCCGCACAAGCGGTGGAGCATGTGGTTTAATTCGATGCAACGCGAAGAACCTTACCTGGTCTTGACGTGTCCACGGGAAGTTTTTCCAGAGATGAGAATGTGCCTTTGGGAACCGTGAGACAGGTGCCGCATGGCTGTATTAAACGTGTTGTGAATATTGCCCAGGTTAAGTCGCAACGAGCGCAGCCTTATCCTTTGTTGCCAGCGGTCGGCCGGGAGCTCAAAGGAGACCGCCAGTGATAAACTGGAGGAAGGTGGGGATCAGAGTCATCATGGCCCCTTACCCGACCAGGGGCTACACGTGCTACAATGGCGCATACCGAGAAACGACCTCGCGAAACAAGCGGACCTCATAAGTGCGTCGTAGTCGGATTGGAGTCTGCAACTCGACTCCATGAAGTCGAATCGCTAGTAATCGTGGATCAGAATGCCACGGTGAATACGTTCCCGGGCCTTGTACACCGCCCGTCACACCATGGGAGTGGGTTGCAAAGAAGTAGGTATGAAAAGCAACCTTCGGGGAGGGCGCTTACCACTTTGTGGAGACGGCTGGGGTGAAGTCGTAACAAGGTAACCGGAAGATAGAGCGACAGGTAGGGTTAACACAAAGACACCGACGCTTTCAGCCTTCAGCACCAGCAATACGTAACTACCA
+
(*21+010022/160/4-*-.-6//-/11<997.-,/3/'(),./0.'&%)(,((.'%+)+(()*545&'1+2/9617)/996;2453),,*-/,*),,+'+,00)2*&)*287-.90900/&(,06.068.4+'&'(*&-)&$('$&&)''*+././0540//6-3/--4-***'%*'&(*)*''(++29846605-0-1&0.'/)+,4420+)-27400/.%.%(/3(6652,3/50-07/022+*(.-)(55,,023696867.46,..-032-(&)()/')&%$$))&'&&'%()+776770**,()+*,,-9.-543/./.388/43/-0/0-+'))+123:31*&)'(+*/+114842.0*.*'+.74.*-88:5281/.0/-*&'(+16201-../.3389,*+.;</5,94.+2)(+.37<401;998966-..0;989;4800001867.6-/-+*0-/+65)**)()/,--0/')(*+-)/+.,+-2,101+2-5,323233725,&)*,,)&(*-,/20+,-''(#%&'-,./3873*++/)-.6.673.70*+*+25134:77.(,-1/,(+,/90296;6111126.0-/'&'()/.0/1,.4-,.//651),'(%(,'').4+-,+,2<:/0'&&&'-.43,-/.(6*.(''&',/012:8986776%/'&&(')*.36;:,+'$+&/3*,')'0-*%&&'(%,/+-,**27924,&'+&),530/.-))+$,*,0-/4,+1+&+-(,3./45:320120/77,++..68/*.)-/46779313/0117(467/-0-1210/.33/-..+&&%+//6/*,--42-(*+)*)*)./7339;/7-..*+00361**+./152++'&&'%''&',&)*/2668721.*-,*0'*-10)$%)')02014665659-433.1+4-4+,,-44855323111238:792-5--/(),+,611/).02124:9;778455:7086214111:<7/1./201,*0//.10/++---60.:80264424;6:87/(().776;5756-(++&)(/,,())*,2,$(+'((.9517+*'2,*+,/9/.91//185-,,'&'+4/122)04*)(%&)',479:855/715721*)&(&((3-./0/00'&(++-'&/0(2,''-83-/432.$%&%&(,*&#$'(+++)+--6:5672<221544+)($%$%
@c85daf4d-ff9e-40aa-95ca-4e8cbec8d01e ch=163 read=195352 start_time=2019-12-13T15:10:22Z barcode=BC01 runid=2c9cf7bc05858273f10e7d7ec552fc0bd742dc3e
CCGGTTTTGTTACGACTTCACCCCAGTCATGGCGGATGCAAAGTGGTAAGCGCTTCCGGATTAAGCTACCTACTTCTTTGCAACCATACATGAGATTGGCGATGGTGTACAAGGCCGGGAACGCAGCCACCATTGGCATTCTGATCCACTGCTTGATTCCGACTTCATGGAGTCGAGTTGCAGACTCAATCCGGACTACGACGCACTTTATGGTCCGCTTGCTCTCGCGAGTCGCTTCTCTTTGTATGCGCCATTTAGCAGCACGTGTGGCTGGTCGTAAGACCATGATGACGACATCATCCCCACCCTTCTGGTTATCACTGGCTTGTCCTTTGAGTTCCAGCCGGACGCTGGCAACAAAGGATAAGGAGGTTGCCTTCGTTGCGGAACGCTTGTGGCTACAACTTACCCACGGCTGACGACAGCCAGCGCTTTCTTATCTCACGGTTCCCGAGCACATTCTCACCTCTGAAAACTTCTACGTGGTCATCAAGATAGTGGGTTGCCTTTAAAGTGCATCGAATTAAACCACTCCACGCTTGTACGGAGGCCCGATCGAATTCATTTGGTTTTAACCTTGCAGCCGTACTCCCGGTGTTAGCTCCGGAAGCTTCCCGCAAGGGCACAACCTCCCAAGTCGGTATGTCGTTTGGCGTGATTCCAGATTATCTAATCCTGTTGTTTGCTCCCCACGCTTTCGCACCTGAGCGTCAGTCTTCCTGCGTCCAGGGGCCGCCTTCGCCACCGGTATTCCTCCAGATCTCTACGTTTCACCGCTACGCAGATTCTACTGCCTCTGAGACTCAAACGCCAGTATGAATTACCAGGTTGGGCCAGAGTTCCTGACTTAACAAACCGCCTGCTGCGATGCGCCTTACGCCAGTAATTCCCGGGTCAACGCTTGCACCCTCCATATTACGCGGCTGCTGCGGCGCAGGAGTTAGCCGGTCGCTTCTTCTGCGGAGTAACGCGTCGTGACAAGGTATTGCTTTGCTCCATACTCCCGCTGAAATTACTTTGGCAGGGCGCTGCTACGCGGCATCCGGGCCTTGCCGGTAACAGCCGCTGCCGCCCTCCCG
+
43-2.8(-&'+,,--+,3/-502.,-151-&(&--,0%+).))*,1126.//,*','*+),1.6.555594'/08/2;6-.6-/,(&%''%(('%3')&&&$$%'%'-)*225966.;543,(($(+&'.3%.(4,1+07--./0.0*.)+-,/.11;340//-,,-,-1+,,00535643222.0-)1-/-,3/4-./1--++&,,42.02./2.*)+))).--1,)*(.,--,8*),/-55+,.1/00/5*+1)((,(*+'))0'*$(+*.535391)))0-5511110../-(1350:12)&,+)*.*$&(-7+-663-.''*/,.*$$%(,0/3*.+''/4,6-,(()-...)(/*'-*/-,,(0*,/,5+2/,0.-63.+.-*,+*,3,,*.1,(')),'.($-.&$%&&(+.1355)*$)''*+(().*&%$%'&'*$$)*+6./&&&*)(*)'-,*+*,4.0-'(-+'(+0*%#&%&*'&&%(((*+-)--6042-3&'')+')+&$%#$$(*&(*-(/2(.'#%%0'%)%&%%'))0)*%')21'&('&$,,-30/181/10;;0,5./30./.225&.)**5.%&%$$&%,*////+/('('-,..($'&'/0+))(/*++,,,',*)++*%&()%//224-&+*)')),)1)'(*..344408.,*)()/*12/-43301-&*)),6,-$$$)+-+&26787**-*,7/'%$&'*8)%/57-470+)*-,342*.,0.005;740-0-,-1/03513+.561*,/)*''($'$+-(-'%$&%#.,%(&%%,*/466;85).*%&.-1+&*($#%%&'001.('-(''()+30())-,..80-6:5/6.2-*))'*,,&((5*+%&&'*..-(&'&&&&)+(),''%+-+))2*(*,19843-**',0,117.9.*()()&****,+.,&(+//009/60(&(,*-67221&,)&&&'''&,*.+)()*+/.)(%$%$#%*/,)0/-(%'$'&--)%'%%%)&(''&++(&(('()%$#$&$$%&($%%%%('*%'&%'$$'$&$%#$%$$##'),-,*($$&&)(-66,
@e2c087fc-58e1-49fe-a765-ca2ded06e70f ch=97 read=169521 start_time=2019-12-13T15:10:31Z barcode=BC01 runid=2c9cf7bc05858273f10e7d7ec552fc0bd742dc3e
TGGTATGCTTCGTTCAGTTACATGTGCTGGTGCTGAAGAAAGTTGTAATTATCTTTGTGTGGTGCTGATATTGCTCCTACGGGAGGCAGCGGTGGGAATATTGCACCAATGAAACCCTGATGCAGCAACGCCGCGTGGATGATAGAAGGTTTTCGGATCGTAAAGCTCATCTTTAGGGGAAGATGTGGCAGTACCCAGGAGGAAGCCACGGCCCCCCAACCGTGCCAGCAGCCGCGGTAATACGTAGGTGGCAGGCGTTATCCAGTTACTGGAAGTAAGGGAGCTGTGGGCGGATGATTAGAGTGGGATGTGAAATGCACCGGGCTCAGCAGGTGCCATTGGAAACTGGTTATCTAGAGTGCAGGAGAGGAGAGTGGAATTCCTAGTGCTTAGCGGTGAGAGTATGCGTGAGATTAGGAAGAACACCAGTGGCGAGAGCGACCCTCTGGACCAAGCCTTTGGTGGCGTGGGAGCAGAAACTGGGACTAAGATACCCTGTGGTAGTCCCACGCCGTAAACATTGAATGCATACTAGGTGTGGGGTTTCCAGCACCTCCGTGCCGCCGCTAGCATTAAAGTATTCACGCCTGGGGAGTACGGTCGCAAGATTAAAACTCAAAGGAATTGACGGGGACCCACTTTGAAGTAGCCCGGGCATGTGGTTTAATTCAAACAACGCGAAGAACCTTACCTACACTTGACATCCTTGCATTACTCTTAATCAGGAAATCCCTTCGGGGACAAGGTGACAGGTGGTGCATGGTTATCAAATCAGCTCGTGTCGTAGAGATGTTGGGTTAAGTCCCGCAACAGAGGCGCAACCCTTGTCGTTAGTTACCACCATTAAGTTGAGGACTCTGGCGAGACTACCCACCAAGTTAGCAAGGGGAAGGTGGGGATGACGTCAAATCCTCCATGCACCCTTATGTGAGGCTACACGTGCTACAATGGCTGAGTACAGAGATGCAATGCCACCGTGAGTGGAGCTAAGACTAAAAACCAGTCTCAGTTCGGATTTATGAGGCTGAAACTCCCATACCATGCCAGAAGCTGGAGTTACTAGTAATCATGGCGAATCAGAATGTCACTTGGTGAATGCGTTCCCAGGTCTTGTACATACCGCCCGTCACACACCATGAGAGTTGGCCAGAGTCCAGTAGGGAGGCTAACCGCAAGGAGGCAGCGGCCGAGGTAGGAGTCTGGCTGATTGGGGAGTGAGGGGAATCGTAACAAGGTAACCGG
+
$(),*,&+'),'+4/*--1*,,.(($&%'1,(0/0.3(*).*/.*,)'+,*,,//(%'&&%(+324.-/%-0,-/53//1&1/+0,)&+(*.*(,*//1,8.)(%*&6)73%)2(,,-/2989303/60,/7,+--''&''+,&%*%,*5380.+8477..45+')(%$(,.2*(291),402+$%%&'(113.9.)++)()()(/1*,(*(.11-'-)(()*-5;8410.81+-/6/.1.+--,,,.-281%251()&&(-*$'(*%*(')&'$&'&-1-%,+&'*-2//&1(-,+/--('$(*38,6.(((/0/%'$*(*20144/**%,))++)%')')--(+3303/,..0,)())-1045//*/.)+'%)'+,'4+84/)*''&*&%()-3++&%'$%$''&&%')))+.&13.')+0,.26+.,0.-&'%%(.),*62-/279-/%&%&(''+)+(%&')&+.4-)',($*(%''+:95652'(&%#-,/--,0/.-.07*+(3155(**763&*'(1,+)'''(+-+/412132.*,7-0)))//21,3.-+'.3-39.1('%($,'++(%*',.+&)+0888:2+&'()+'3/3.4400.0//9:55/-00+*+*/20/(-)-5-019,&'/11$'&'(+-,,+%,*,220..311**-,/3.*&-//201./0,,*/.*0./51,*'&((,,1116+*,+,,4/-.//151524$'(&))'1*%%&('-3.0339(7*--1*,001876556.-+)%(*&&%()./243.,,-.-0)(((*./25&0*/7,1.2.6/),,'0''&,+-.01)7;1/6.//.183/10***').+06/-.,/,,.316551%((').254&2*%$(%.)-*-$$(%(),+)''+..0::4,/774.//0;71/4.03./(-%14)(*),..*$)))*33+0-+1786859548777'+,./,.(,(849:<9012+.3/32.002,'')'(&#%%*,399/35222/+**+655-0+13'$'$$,)+0-'+(*)))('*./33-*%%%))**,777/..;0112210820%.$*%)*5334)*4420/$&%$+&)+440).+*+/0*$+20+.($'$($)%*.-.40()*,-+,,..,.,+*'*+-(&&%%''+),&''(*11*'(&%$('0,*-5.5.)/+((+((&'%'%)+**0,''**)+)(%($,&77:-&())'251)+*,1.3.,(*1%1('-*+(1
@9e208184-c0e8-4b35-8767-f284b7097e6a ch=258 read=89410 start_time=2019-12-13T15:10:27Z barcode=BC01 runid=2c9cf7bc05858273f10e7d7ec552fc0bd742dc3e
TTGTTGTACTTCGTTCAGTTACGTATTGCTCCTTGTTACGGCTTGGCCCCAATTACCAGTTTTACCCTAGGACGCTCCTTGCGGTTGCGTACTTCAGGTACCCCGGCTTTCATGGCTTGACGGGCGGTGTGTACAAGGCCGAGACGCGTATTCACGCGCGCCATGGCTGATGCGCGATTACTAGCGAATCCAGCTTCACGGAGTCAGTTGCAGACTCCGATCCGAACTGAGACAGGTTTTGGGATTGGCTACGTATTGCTACGCCGCGACTCTCTGTACCTGCCATTTGTAACGTGTCGCCCCGGACGTAAGGGCCGTGCTGATTTGACACCACCTTCCTCACAGCTTGCGCTGGCGGTCAGTAGAGTCCTCAGCTTGGCCTGTTAGTAACTACCGGTAAGGGTTGCGCTCGTTATGGCATAAGCCGACACCTCACGGCACGAGCTGACGACAACCATGCAGCACCTCGACAGCGACCATTGCTGGCTAATCCTTTCGGGATTATTCCCCTGTCGTTTAGGCCCAGGTAAGGTTCCCCGCGTATCATCGAATTAAACCATTTCCCCCGCTTGTGCGGGCCGTCAATTCCTTTGGGTTTCACCGTTGCCGGCGTACTCCCCAGGTGAACAACGCTTTCAGCAGCCGCTTGCGTATATCGCAAACAGCGAGTATTCATCGTTTACCGTGTGGACTACCAGGGTATCTAATCCTGTTTGATACCCACACTTTCCGAAACCTCAATGTCAGTTGCAGCAGCAGGCTGCCTTCGCAATCAGGTTCTTCGTGATATCTAAGCGTTCACCGCTACACCACGAATTCCGCCTGCCTCAACTGCACTCAAGACATCAGTATCAACTGCAATTTTACGGTTGAGCCGCAAACTTTACAACTGACTTAAACATCCATCTACGCTCCTTTAAACCCAATAAATCCGGATAACGCTCGGATCTCCGTATTACCCACGGCTGCTGTGGCACGGAGTTAGCCGATCCTTGTTCATAAAGTACGTAGAAGCGGGTATGCATACCCGGCTTTATTCCTTTATAAAAAGTTTACAACCGAGGCAGTCATCCTTCACGCTACTTGGCTGGTTCAGGCCATCGCCATTATTAATATTTTCCCTCCTGCTGCCTCCGTAGGAGCAATATCAGCACCAACAGAAGGTTAATGATACTAAGCATCAATCGCAAGCCAGCGCAGGTGCTGAAGAAGTTGTCGGTGTCTTTGTGTTAACCTTTCTGTTGGTGCTATTTCGGCAATGGAAACCTGACCGAGCAACGCCGCGTGAAGGGGAAGAAGACTTTCGGTTATGGCTTCTGTTATAAAGGAAGAACGGCGGCTACAGGAAATGGTAGCCAGTGACGGTGCACTTTGATAGAAAGCCACGGCTAACTACGTGCCAGCAGCCGCGGTAATGCGTAGGTGGCAAGCGTTATCCGGAATTATTGGGCGTAAAGGAGCAGGCGGCAGCAAGGGTCTGTGGTGAAAGCCTGGAGCTTTAACTTCCAGTAAGCCATAGAAACCAGGCAGCTAGAGTGCAGGAGAGGATCAGTGGAATTCCATGTGTAGCGGTGAAATGCGTAGATATATGGAGGAACACCAGTGGCGAAGGCGACGATCTGGCTGCAACCGACGCTCCAGTCGAAAGCGTGGGGAGCAAATAGGATTAGATACCTAGTAGTCCACGCCGTAAACGATGAGTACTAAGTGTTGGGTGTCAAAGTTCAGTGCTGCAGTTAACGCAATAAGTACTCCGCCTGAGTGGTACGTTCGCAGAATGAAACTCAAAGGAATTGACGGGGGTTGCACAAGCGGTGGAGCATGTGGTTTAATTCGAGGCAACGCGAAGAACCTTACCAGGTCTTGACATATACTCATAAAGGCTCCAGAAGTGGAGAGATAGCTATATGAGATACGATTGGTGCATAGTTGTCGTCAGCTCGTGTCGTGAGATGTTGGGTTAAGTCCTGGCAGGCGCAACCCTTATCGTTAGTTACCATCATTAAGTTGGGGACTCTGGCAGGGCTGCCAGTGACAAGCTGGAGGAAGGCGGGATGACGTCAAATCATCATGCCCTTATGACCTGGGCTACACGTGCTACAATGGATGGTGCAGAGGGAAGCGAAGCCGCGAGGTGAAGCAAAACCCATAAAAACCATTCTCAGTTCGGATTGTAGTCTGCAACTCGATACATGAAGTTGGAATCGCTAGTAATCGCGAATCAGCATGTCGCGGTGAATACGTTCTCGGAGCCTTGTACACCGCCCGTCACACCACGAGTTGATAACACCCGAAGCCGGTGGCTAACCGCAGGAAGGAGCTGTCTAGATTGGGATTGATGATTGGGGTGAGGAGATCGTAACAAGGTAACCGG
+
&+)1,(,+-.2.,-23')(*'(.3+3,,-67344.11-./-++(**037+303:45970977-24;0-,04/0,..6/1...372/&++0235974020*/+-*(*)+-+)(+-,''((*1.37/05*,-*+/81/0-1-($..,.2*246<2./0001.3:542510.000/31/034/-/,-.-2/-5**+-59,,,--')*+(1.4)-+14563,**+1,+/*+'))).236/99;-595/9,;,/03778474./6,29:3/0//0/./..046:<:;:;192))1.31)*02//.87-,19:6813)254679::;545;-,,/,,++178<9751-,%+)/++-765-/.*555+,.,))1021/.***'))4,:8-8,)*./4375:565-5)),1.;/3312450:0*1*)$&-3381.-.+.0.1-225000126333-22358;7:/-&)'%'(-58881-&+,,89<9:<9:95:544<3815;:,'99-3.+2-23/,/.66/16('&*,.,$.//3)1+6-423,0331--/-;:+),/+<<766*,5).7:;2()-()+5622,,.''-275841/72,(0/<9222703304924401.-+:6-'(-%,()+*-..++/5-,)(+&-.)&'0)''+,,,,.4-1292.),.-,-/05<9757226823:79987;77456:33+)/)./),:777558<-,,//07-')+,3824((('&020318445;390:0-*()&*,11;8766;6<8460;10()--901:987689998753+*%//1.3449944244-/-0495:;258457978121100+.-.473465673%6'),+4,.-23;6<<3-01;7:5),.4247<71077'*--()((..74<899:9:7999873435535))0--5/,.420,).)4+;:695/35622011/07+5,+6///,%*,./373531..*(*3.-./2-+/,,--0./.$.2,)(-.,133/,+(%*)')05--.46746&7/,..1086/042-.63-/-69*)'+0+*+172*&%/7/-.0/163()7,11*./-+1-1-764::<;7757:320+1,)/3'('($%$))+(+,**564/.,--0,1,&'&)'()0051001,,../76:8-,4.(4-809---.%52265655:-85:5;:;59;//.-/149889:980*-('+2,+0*6-322/95./,6+3+03.:61297</-,('+&35)(2825201**2+-+&'-+),/156:662,))**+,+*.1-)+&)(''%$&%&(**2('&(**-.0,2)%&&'')((1*.4*,'&')*,*++-1)-.*+/.--5.$().28798+0%&%%&')-(&+*)(/.,,1*(+416767/1/-0032,-01,,1--9..+3/100/.27,2:3670:0/-(3,3/0/.03867601/+)(',+1%,,/.61)())((+325564593+/(*'-2887')).-+$&&*/.+)*+64*15/35./:8/;5475-,,,*'()+)'&))'*(-3/2,%-.(**)-,04.-+*'('(),3.,,2,*-877015236568213-02++..-/:3:4/-4)2-884334/,.1-)))0*3,6.,,,+:($,25(*/1(),-89:4',/:;;8,89317/02996;20/344243),-1-%-(89,+++),,..38:679292/0)/'*(+/*),1/66320--/*005/--+-4-06.,,,0/0925762000.898888<843,.%.*+.-.-.604.',(2448780'''#*'''(*39701*1/1',-110/268<;089;8++-0,67655459.054.+.--5/02102:475341))**,'()+0))(()-+'&&*)*0.))*-100//04475556+*)(&0)3-:5553/025013989/-//08767303112675190985:67/34.%%&1++)+.8111;213002.8---3:30;33394;31/+'&'(*87742&21,./%.,,-3+,++,+5712333++*'-,3*/4/*)+-199:::-..9:6-4)02**60--,68/1:45320'(,/1/.)-3749;:::9988.-(/0*,2--*+-*,35--)*&+'(1&-/:<72:7+,*389.85::;78:468;:.1(1'&)+-2613315//-)&('&$$''((/0717988656/121512271/5,71021267866+/004:70612564747(*1505.1--,...48--456645+**')*(/++),.)*34*(*.'+229-)++')551*++(*,-'+'+,0351..*(1)/97/34-.//.84869/,,&+'(&(*+)).0/4:*2)*-*.4/
@8a0476f1-de5c-4e88-8572-f3bf8b5ca596 ch=1 read=47585 start_time=2019-12-13T15:10:41Z barcode=BC01 runid=2c9cf7bc05858273f10e7d7ec552fc0bd742dc3e
CCGGTTACCTTGATACGACTTCACCCCAATCGCTGATGACCCTATCTTCGGCCGCTGCCTCCTTGCAGTTAGCTCACGGACTTCAGGTGTGCCAGCTCTCATGGTGTGACGGGCGGTGTGTACAAGACCCGGGAACGTATTCACCGCGACATTCTGATTCGCGATTACTAAGTAACTCCAGCTTCGTAGGCGAGTTTCAGCCACAATCCAGACTGAGACTGGTTTTAAGTTTATCACGGTGTGCATCTCTGTACCAGCCATTGTAGCACGTGTGCCCTGCACACATAGGGGCATGATGATTTGACGTCATCCCACCTTCTCTAGTTAACCCAGGCAGTCTCGCTAAGAGTCCTCAACAATGGTAGTAACTAACGACAAGGGTTGCGCTCGTTGCGGGACTTAACTTAACATCTCACGACACGAGCTGACGACAACCATGCACCACCTGTCACCTTGTCCCCGAAGGGATTTCCTCGATTAAAGAGTAATGCAAGGGATGTCAAGTGTAGGTAAGGTTCTTCGCGTTGCTTCAATTAAACCACATGCTCCGCTGCGGTGCGGGTCCCGTCCTTTGAGTTTTAATCTTGCGACCGTACTCCCCAGGCGGAATACTTGGCGTTAGCGGCAGCACGGAAGGTGTTGAAACCCCCCCGCCTAGTATTCATCGTTTACGGCGTGGACTACCAGGGTATCTAATCCTGTTGCTCCCCCACGCTTTCGAGCCTCAGCGTCAGTTACAGTCCAGAGAGCCGCCTTCGCCACTGGTGCTCTTCTAATCTACGCATTTCACCGCTACGCTAGAATTCCACTCTCTCTCCTGCACTCTAGATAACCAGTTTGGAATGCAGCACCCAAGTTGAGCCGAATTATTTCACATCCTTAATCATCCGCCTACGCTCCTTTACGCCCAATGCCGTCGGATAACGCTCATGCACCTACGTATTACCGCGGCTGCTGGCGTAGTTAGCCGTGGCTTCCTCCTTAGATTGCCGATGTTATCTTCCCCAGAGCCAGAGCTTTACGATCGAAAACCTTCATCACTCCGCGGCGTTGCTGCATCAGGTTCCCCATTGTGCCAATATTTACTGCTGCCTCCCGTAG
+
730,6/-2322,),).1*++/%&3:;+-3.1,+-'&&&'06-,.388;.0+-'(*+--2--',(*-%))10/4433++3'',4-)1++%0'-6,&-,+*+-37977733425.)-)),-*31357157.**376:74:89<2.16,02392:;128264204555931..'%&(',*+(((+050/1/,,42232;72.+.,$%*2/3,&&./47/01-.-//;;308-09965626,77-2,-/1211/.1334./34200&&&()*-//5+,')+(&)(*+./00+07.00.-.,,,475./16797:0:6,-7///&&&$*255427,),---//312/343*''..67++('&*6&,%&(13150..5154763/,-*7/1273930411/8630/1/,*,)2-,-,++,+0312/33220//.2569968<7:3434:4594789/8:(-00-582+-*,,)')140.364-4)0,/&(&'*/.1-6)+-/*-1785,1467.4/-32+0/4.5//.5-5+%',(,&)(/,;:36/0(/01243,-.%(''*$**/--082*,0)*23-(+,7;.6:4415/0.013)1&,.-73+&.,1....--%'%('.*01-..04+&**(++-(&*0-*1--.5-,+*+*)%#(4--,023<:78881:7),+.,-13:998342*--*.-12/50/8**)--&&&'243+(**,0:4.%%04764..0./6683/(+''.2,,+--*,-/.81/3:9:6*--)'.'')//..((1---,/3725;52148350--%(*&'+-+3(-*./0/1*+.440-.$()32''5-&'..*/2:(796-,*+*-.+220,,),*'),5()%&.*(/9/-,-,//*++4089768903:4.43528/,6/,/**'%&')$&%$(,*,*.464*123-/)/.194010106758<:/5/--5:+;*+**0635.-.415/-,4-7653*+*&*$*''03-')%,2+.1:-977*.+,$-+,*()+/3-)*.0.5%(,)'-,/.-790.-(,'%'05122:12233356(54406;:,(24,*&'%0-52/4.),/225133*4-(&-.0
@b9d12a49-a2b7-48c1-9370-5152200b727b ch=32 read=99365 start_time=2019-12-13T15:10:38Z barcode=BC01 runid=2c9cf7bc05858273f10e7d7ec552fc0bd742dc3e
CCAGTTACCTTGTGCAAAACTGCAGTCATGAATCCGCAAAGTAGTTAGCGCCCTCCCGAAGGTTAAATACCCTACTTCGCACAGCCTCATGGTGCTGACGGGCGGGTATGCAAGGCCGGGCATCGCTACCGTGGCATCACAGTCCACGATTACTGGCGATTCGACAGCGGTCGGTTGCGTCTCAATCCGGACTACGACGCGCTTTATGAAGTCCGCTTGCTCTCGCGAGTCAGCTTCTCTTTGTATGCGCCATTGCGCGTGTGGCCACAGTCGTAGGGCCATGATGACCGGCCTCATCCCACCACCTTCCTCCGGTTGCTCACTGGCAGTCTCCTTGCAGTTCAGCCGGACCGCTGGCAGCAAGGATAAGGGTTGCGCTCGTTGCGGGACTTAACCCAACATTTCTAACACGAGCTGACGTAGCCATGCAGCACTATCCTCACGGTCCCGAAGGCACATTCTCATCTCTATAGAGCTTCCGTGGATGTCAAGACCAGGTAAGGTTCTTCGCGTTGCATCAGATTAACCATGCTCACCGCTTGTGCAGGCCCCGTCAATTCATTTGAGTTTCGCCGCTGGCCGTACTCCCCGGGCAGTCGACTTAACGCGTTACGTTAGCTCCGGAAGCCACGCCTCAAAGGCACAACCTCCAAGTCGACATCGTTTACGGCGTGGACTACCAGGGCCTCTGATAAAACCACGCTTTCCTTTTGGGCGAAATCAGTCTTCGTCAGGGGACCGCTTCGCCACCGGTATTCCTCAGATCTCTACGCATTTCACCTTTACACCTGAATTCCTACCCCCCCCCTCTACGGAATCAAGCTTGCCAGTATCAGATGCAGTTCCCAGGTTGAGCCGGGGATTTCACATCTGACTTAACCGACCGCCTGCGTGCGCTGAGTAATTCGATTAACCTTGCACCCTCCGTATTACCGCTGGCTGCTGGCACGGAGTTAACGGTGCTTCTTCTGCGCGGAGTAACGTCAATGAGCAAAGGTATTAACTACTCCTTCTCCCATGAAAGTACTTTACAGCCGAAGGCCTTCTTCATACCGCGGCATGGCTGCATCAGGCTTGCACCCATTGGTAATATTCCCACTGCTGCCTCCGTAGGAG
+
-)'*4/,1+0+&*%&&))&($$(*+.70222732($*+.)''$(*'(),-/:61.-,*)+)0,5060)*,2&&$''($##$'(%-+),%'%(*'%&%&''043--('&'#)**-+*%**%(+*%$$%&)-)()(('*.&)*//.%&)+33,%()%/..0270(&(#$#)(*)&*/*'('%&(,+1.12-8+1.,--).++%(-/++2+,&,+,40012-/..-/*),(**,%%'-2/76393*&'+-002:-:+'%%'%&$)%)(+%&$301&-&%(%0/%',.((&)%''--*,-04-)#'''//077-)-('(1..-10',/***')1100,+.%*$'+,))*/+463460./,5-.'11,)/*-2--2+1,+../14/6-+%&.10/1.++)3*,((%+/($$&&')*))*+-/++'$'(+615,*&''$'$$')'%$&*-02-82+,,0//(*,29-0548741**((&'%',2-3236<77661,*-274-,///5*62<959,***--++/00*',-)/-)*)(($%&'+50202..**&+(-470*-510/1,$&*'*'./53$%&)&)'+&*')**00167,')/,$'*+,-&%%*))(('&$#%*,2/-.-1+6,10,/0')*/3/3-/)**)')3'0*)3+*/-/60'*)+2,480)+*,*)(-0.5/'.1&0+*(*))$$%$$&&(()%'&&()*.(')((%),(&'(&'+&(*-.95479(346,-./(*')0--,$)0'6//.*(%'(&&...10/**()&-31-*/0+21+-+00.'%/-/*)('+..,/11-*)-*)+%($&(*(*',/64/.&+,.99,,-.,8667140-+14/8-,*8*'+10,/96.(*+,0-,,)))+''((--0,07+*)'*.5((%$%&(.16461-5/1.4,.-(+.787431'/$(0)-3/0%/+.05421/*&,,/%&.(&&&**(&(.+15;:9+*(',,(((,/.-..3---'')-7/--+**(/&(+(+)37,64)//,*)'(+)'+&./20(**%.,'*1+23809..83)(%(&&*)*($&'%$%&)*-1*761.-&&$*.)#'-&(')*,127295)-.((&&(%'(*)+.1**(
@aac3b11c-d20d-4841-87d4-569625dc3890 ch=321 read=72460 start_time=2019-12-13T15:10:44Z barcode=BC01 runid=2c9cf7bc05858273f10e7d7ec552fc0bd742dc3e
CTCCTACGGGGAGGCAGCAGTAGGAATTTTCGGCAATAAGGAAACCCTGACCGAGCAACGCCGCGTGAAGAAGGTTTCCAGTTATGGCTTCTGTTATAAAGGAAGAACGGCAGCTGGGAAATGGTAGCCAGTGACGGCACTGATAGAAACCACGGCTAACTACGTGCCAGCAGCCGCGGTACGTAGGTGGCAAGCGTTATCCGGAATTATTGGGCGTAAAGAGGAGCAGGCGGCAGCAGGGTCTGTAGACCTGAAGCTTAACTTCAGTAAACCATAGAAACCAGGCAGCTAGAGTGCAGGAGAGGATCGTGGAATTCCATGTGTAGCGGTGAAATGCGTAGATATGGAGGAACACCGGTGGCAGAGGCGACGATCTGGCCTGCAACTGACAGCTCGATCCCGAAAGCGTGGGGAGCAAATGAGTTAGATACCTAGTAGTCACGCGCCGTAAACATTGAGTACTAAGTGTTGGATGTCAAAGTTCAGTGCTGCAGTTAACGCAATAAATTACTCCCGCCTGAAGTAGTACGTTCGCAGAATGAAACTCAAAGGAGATTGACGGGGGGCCCGCACAAGCGGTGGAGCATGTGGTTTAGTTCGAGACAACGCGAAGAACCTTACCAGGTCTTGACATATCATAAAAGGCTCCAGAGATGGAGAGATAGCTATGAGATACGTTGGTGCATGGTTGTCGTCAGCTCGTGTCGTGAGATGTTGGGTTAAGTCCGCAACGAGCGCAACCCTTATCGTTAGTTACCATCATTAGTTGGGGACTCTGGCAAGGACTGCCAGTGACAAGCTGGAGGAAGGCGGGGATGACGTCAAATCATCATGCCCCTTATGACCTGGGCTACACGTGCTGCAATGGATGGTGCAGAGGCAAGCCGCGAGGTGAAACAAAACCCAGCAAAACCATTCTCAGTTCAGATTAGCCAGTCTGCAACTCGACTACATGAAGTTGGAATCGCTAGTAATCTTGTGAATCAGCATGTCGCGGTGGTACGTTCTCGGGCCTTGTACACACCGCCCGTCACACCACGAGTTGATAACACCCGAAGCCGGTGGCTAACCGCAAGGAAGGCTGTCTAAGGTGGGATTGATGATTGGGGTAAGAAGTCGTAACAAAGGTAACCGG
+
*+.2,.2+.4+)155134',.,,)**-+02.20.+'*'(.*),,.4+-23.5,,$/35868;2121//-&)*'+-63.)*.04)/*(*-0244,/-/06,0*3.,3900,*$,,-21,-1--.53,+1+&*,--.($&%')&&/'&*,(-.*+/,**1123462830/*''&'+))*((--*(&(,,1/0//+&++/9333(*.+,-0%0'67:98668)(),*,/01899674-.//(6672./-))/152727/,++*'%%&((*./8*71%(&),4211.179333300+,+*''*)&().715:%7&'+(,2-+)*)*($$''-2-*,5-,15984220',..+4./8788;/23/63((),+01510/0/023231453,.*+*,'*061*)+0-*)*,)()-1*+)&'$)8:80&&((/+-70+00*-02/426)*(+'./045674%/&''$$(*1292695:6:6:78844//115(+-0212746/:/8/124602.&-)'*.16))-,&&*(&*()*-388;7.3,(&)%%*28-1111)((&'&.*./414886)/.)'.,.1535/:568-..)+*',519/+&042)+$&,3070,/410578334//1()'*)0++*./20'')*.67-*1..;(()+++345-**(,1+560/0-.00*'))2,40-----%)+9),/78.*---868778+9./067243+*++4.10+7,'*/.6&&,+%1*(-.+)/+-()+*+./9/.6+/0.*0,(*/-6:32585.,**+)()-,,,/2.2323962-..00/5.3:58*-1.)**,,'),,)/-,.4::9:218-,.8/.,-00,..&&$&'&'*.410%0.7129/3,-//1**)'&*&-)-866300.---2/-1;:/15.%%$,590979;<::8(1071(*&/-(%$#%'0.-(((((+1,/145668749208/21437666/'(&&&*')(#&(-*4'/08967878.5..&&'**-5313,&+.-/.,+,),-24:1/3/,/225043.013550++-295249+(*,((1/3254213551/021*))(().-+,-,*'-)53;9502---0*5+*))(*%*$*(*,-+0,1128(2-23:8735
@ea01e999-89bd-4d14-84ac-c382acedfe35 ch=443 read=116921 start_time=2019-12-13T15:10:54Z barcode=BC01 runid=2c9cf7bc05858273f10e7d7ec552fc0bd742dc3e
CCGGTTACCTTGTTGCGAACTTCACTGATCATGAATCTCACCAGTGGTAAGCCTCGAAGGTTAAAGCTACTTCTTTTAGCCCACTCCCATGGGTGTGAGGCAGGCGGGTGTGTACAAGGGCCCGACGTATTCCGCAGCGGCATTCTGATCCACAGTTACTGGCGATTCGACGCGGAGTCAGGTTGCAGACTCAATCCGGACTACGACGCGCTGAGTCCGCTTGCTCTCGCGAAGTCAGCCTACTCTTTGCCCTTAGCGCCATTTAGCGCATTAGCAAGCTGGCCCTGGTCGTAAGGGCCATGATGACCAGCGTCATCCCCACCTTCCTCAGTTTATCACTGGCGAGTCTCCTTTGCTGAGTTCCCGGCCCGGACCGCTGTAGCAAAGGATAAAGGGTTACGCGCTCGTTGCAGGACCAACTAGCCATTTCTGGCACAGGCTGAAGGCGGCAGCCCTTGCAGCACCTGTCTCCACGGTTCCGAAGGCGTTCTACATCTCTCCCTGAAAACTTCCGTGGATGTCAAGAGATAGGTAAGGTTCTTCGCGTTGCATCTGAATTAAACCACATGCTCCACCGGCAGTACGGGCCCAAATCAGATTCATTTGGTGCCTTGCGGCCCGTACTCCCCAGGCAGTCGGCTTAACGCCGATTAGCTCCGGAATACGCCTCAAAGGCTGTATCAAGTCGACATCGGTTTGGCGTGGACTACCAGAGTGTAATCCTGTTGCTCCCGCTTTCTTTTCAGGCGTCAGTCTTCGTCCAGGGCACTTAGCCCCATACCAGTATTCCTCAGATCTCTACGCATTTCCTGCCGCTGCACCTAGATTCTACCCCTCTGCAGGATCGGCTTGCCAGTATCAGATGCAGTTCCTGATTTAGGCCGAGTTTCACATCACTGACTTAACAAACCGCCTGCGTACTTTACGCTTGATATCGATTAACCTTGCACCCTCCGTATTACCGCGGCTGCTGGCGCAGGTTAATGCAGTGCTTCTTCTGCGGGTAACGTCGATGAGCAATTATTAACACCTCCTCCCCGCTGAAGTGCTTTTTTAGCCAGGGCCTTCTTATTACACGCGGCGCGGCGCCATCAGGCTTGCGCCCGTTGTGCAATATTCCCCTGCTGCCTCCCAACCTG
+
8,()48,.140%/*'*(&''&')%+$$%6732/+)**&(&($(%'(-''%#$&+3+)*+.,5-2)%'($%')&((&#%$.++$&&.0/'((*()+$'%('.%0440/)*).())+*,'/).)%&&'(3*.*-'#)%%%)20+.7./44,2+&($'1,')+'+*)),3/'&&$$%($'(**0654)4668847+:/5,540.-+.145.1%'&&$+,2.,--,*-++*,),(('*,.&%'&$#'((/0,')&#(%$%)(14---)'((%)$-%###($$($''20*(-'12*,+)+.)+'&).+*)$'%'&))+*&/3-1-',1+167*.),-97-41('&'&&&$&)),,&&('%#%&(-./4:.,*4*&+4278,/0.*(&((/0*2.424)+)',*#&&))/42.4,(&$-/+,)*'+''$)'&,4/-),)(&,'/*)%(%%',')%&)*0+%&$#$%&((301.00-/('(&))-)-&)(+(/')+)'#&')4,+(-''%$%',*/,..+)-+2/5*--%&&&%(+(,0.1.(0,865:3./'04../,,%'(%/&12110**)*+-,00*/)(&&$&%%'',+)*)&''((&&'1,-)03))(%),,-(%'%$$$%&$$)*2161)/35,24,/&('(,-,))')(*()+.61+,)+*')+*,2-.,/))'%'$&%&+(+-/11/0((&&$''&-'&&%*830/))&&'%%('+-2/340,,0$%&+.+(('&((&,..'$&%*+-11/4410/-+3*&00,+%%&$%%.,-+('&*/)../2;43/4,,/-,)('(*+,42:1.'$%*+)*'%'$'('%*..1.)()01,(-+$,'*(%$$%%',,+03'.+.2)$234145274()"'$.2')0+6,'&*075/)*-13$('(''**/-/%&*5,20**,-,'$%%&%#'$$$%'%*('+'(/()$(()+%'(,52135-0*')).6+//0.0/+&,,)),,/,4**%%$$%(($'*+006422.,.('')/+,,(((%%$'',*-'(&'#&%'&)),'+30+%&*%)'&*&'&&''('&+3)$+%$+()/),-%-&'''*((+.,&%+&&$&('(($&#%&(%((,/,&*.,+**-00204*+('%&'%&)()+(%$&&%#&
@fa6b99ff-4ec3-48c1-b15d-663593c19c12 ch=3 read=55135 start_time=2019-12-13T15:10:45Z barcode=BC01 runid=2c9cf7bc05858273f10e7d7ec552fc0bd742dc3e
CTCCTACGGGAGGCAGCAGTGGGAATGTGCACAATGGGCGCAAGCCTGATGCAATACATGCCGCGCGCGTGTGAAGAAGGCCTTCGGGTTGTAAAAGTACTTTCAGCGGGGAAGGGGTAAAGTTCAATACCTTTGCTCATTGACGTTTACCCGCAGAAACACCAGCTAACTCCGTGCAGCAGCCGCGGTAATACGGAGGGTGCAAGCGTTAATCAGATTACTGGGCGTAAAGCGCACGCAGGCAGTTTGTTAAGTCAGATGTGAAATCCCCGGGCTCAACCTGGGAACTGCATCTGATACTGGCAGGTCTCTCGTAGAGGGGGGGTAGAATTCAGGTGTAGCGGTGAAATGCGTAGAGATCTGGAGGAATACCACCGGTGGCGAGGCGGCCCCTGGACGAACTGACGCTCAGGTGCGAAAGCGTGGGGAGCAAACGGGATTAAGATACCCTGGTAGTCCACGCCGTAACGATGTCGACGCGGAGGTTGTGCCCGCTTGAGGCGTGGCTTCCGGGACTGGCGCGTTAAGTCGACCGCCACAAGGGAAAGGTACGGCCACCAAGGTTAAAAGAAAACTCAAATGAATTGACGGGGGGCCCGCACAAGCGGTGGAGCATGTGGTTTAATTCGATGCAACGCGAAGAACCTTACCTGGTCTTGGCATCCACAGAACTTTCCAGAGATGGATTGGTGCCTTCGGGAACTGTGGGACAGGTGCTGCATGGCTGTCGTCAGCTCGTGTTGTGAAATGTTGGAGTTAAGTCCCGCAACGAGCGCAAGCCGCGCCTTATCGCTGTTGCCAGCGGTCGGCCGGGAACTCAGAACTGCCAGTGATAAACTGGAGGGAAGGTGGGGATGACGTCAAGTCATCATGGCCCCTTACGACCAGAGCTACACGTGCTACAATGGCGCATGCAAAGGAGAAGCGACCTCGCGAGCAAGCGGACCTCGCATAAAAGTGCGTCGTAGTCCCGGTTGAGTCTGCAACTCGACTCCTGAAGTCAGGTCATGGTAATCGTGGATCAGAATGCCACAGTGAATACGTTCCCGGGCCTTGTACACACCGCCCGTCACGCCATGGGAATTGGGTTGCAAAATTGGTAGCTTAACCTTCCGGAGGGCGCTTACCACTTTGTGATTCATGACTGGGGTGAAGTCGTAACAAGGTAACCGGAAGATGGGGAGCATTGAGCAGAGTAGGTTAACAAAAGACACCGACAACTTTCTTCAGCACCAGCAATACGTAATA
+
...4)+1*0+&+1-/32005,9/*.-)6-+,--:6*1,($').'-2*,*)$''%$$%'+4590/-)+-,,)/*+/)*))..4383-:+1+'.-78+*.++05-.&()168'.'+1+((*2)')/*)1,01303-)./1)/+*+1,,.*+19.-/*%*$"$%'+&)*+1--.75022/()+)&+&%)-/-6*+&2)2(+,+-,4687973:2914'+++4-1266153.6;4+.01,--/+,/0&78;0-2929-2:234612&'12*262*.356851+241-8512112-01.+*+.22&&%$#(&'(),+0367-+//02920021.3/21/030*)*,,3/./.950.4344/.../4232..*(.))+($+,59649.,+)*+,,1:6/).534+(**)+).),,/*-9883,,/*(*453:80*-11'(%(76,2,+'').//53,-0524/51%)+184**&((-/+.('$%%%'+%&&+-$*((7+)..3-(++62116.-//(1,)//)'%**+',/01285/+2/-/.(),&-,,(.)'$**1/427%0'30/96;843('*./.,./61+*'*/1322351499,*1,&'&)).*0'**44+11.2,)+22;8186:8757,851433(*3*+66030.4;8569//1-1/236/,-.15.)16++(-())-470)0*.*424140,)0,,,+3622;904,4787879891./.-288758--.//56202+,,-71./6:3-&*0//-+*5/('*+&(&%)*36/.&03%(%&'()*,1,+*))1..82*0.2,7-852-98-4/-2+*&,/56893..,,-192-.+,(,+)*.,113::4697--*++.*()+1:6,/,3/;6**+%%(228/+*-)**)&(**-3532554.2+*+-.&344'+&&$(*$)5--/,-.6/+./1:+64;41201(*.--44*---/1343577051&.-.0%%./07982811175453+#%''**-)+'))'())()0./1:962220-)+++0,),%**()7337219,-*,.)),*,(&'((++.718;656----56&*$*&'&*)5886;3)11+'*&,-'(&%&)..120.2,&/$(*)+)(-('-8..28/.3233:26..---777/,*.,,,868887622217;;;98/7.-70..,#%$%-(*(21-('))+054:3.*--2+*,/170./0+/*+3905;0*'*(*0**+...,81''&#$
@7e5bbdb5-721c-4f97-963a-69b33fd67cc1 ch=171 read=169238 start_time=2019-12-13T15:10:50Z barcode=BC01 runid=2c9cf7bc05858273f10e7d7ec552fc0bd742dc3e
CCGGTTACCTTATTTGCGACTTCACCCCAATCATCAATCCCACATAGACAGCTCCTTCCTTGCGGTTAGGTACCCGGCTTCGGGTATTTATCAGCTCCTCGTGGGTGGCGGCCCAGGCGGGTGTAGTACAAAAGGCCCGAGACGTAATTCCACCGCGACATACTGATTCGATTAAGGTTGCTTCGTATGATCGAGTTGCAGACTACAATCCGAACTGAGAATGGTTTTGGGTTTTGCTTCACCTCGCCTTCCTTCCCTCTGCACCATCCATTGTAGCGTATGTAGCCCAGGTCATAAAGGGGCATGATGATTTGTCATCCCCGCCTTCCTCCAACTTATCGCTGGCAGTCTCGCTAAGTCTAACAATGATGGTAACTAACGATAAAGAGGTTGCGCTCGTTGCGGGATAACAACATCTCACGACACGAGCTGACGACAACCATTGCACCACCTGCTTGTATCTCATATAGCTATCTCTCCATCTCTGGAGCCTTTATGAGTATGTCAAGACCTGGTAAGGTTCTTCGCGTTGCTTCAATTAAACCATGCTCCACCGCTTGTGCGGGCATCAATTCCTTTGAGTTTCATTCTTGCAGGCAATACCACTCAGGCGGAATACTTATTGCGTTAACTGCAGCACTGAACTTTGACATCAACGCCAAAACACTCATCGTTTACAGCGTGGGCTACTAGAATTATCTAATCCCTATTTGCTCACACGCTTTCGGGACTGAGCGTCAGTTGCGGGCCAGATCGTCGCCTTCGCCACTGAATTGTTCCTCCTTATATCCACGCATTTCACCGCTACGCGATTCCCGATCCTCTCCATCTGGCTGCCTGGTTTCTATGGCTTACTGAAGTTAAACCAGGCTTTCACCACAGACCCTTGCTGCCGCCTGCTCCTCTTACATGGCTAGATTCCGGATAACGCTTGCCACGTATTACCGCGGCTGCTGGCACGTAGTTAGCCAGTAACAATAAAAGTACCGTCACTCGGCTACCATTTCCTGCTTAACCGCCGTTCTTCCTTTATAACGAGTTTACAATCCGAAACCTTCCTTCACGCGGCGTTGCTCCGGTCAGGGTTTCCCCATTGCCGAAAGTTCCCTGCTGCTGCCTCCGTAGGAG
+
2-'),,).3.5'.1(),0.3682+./1+/41530239.-8.%%$()+-2*00234373-,0'*(*+8&*$$$+++-.+,*-*/'&$+()(3/.*./4'*,%1(0,''%$%%(-,'*.*(,+)()(&+&)'.+&(&((+,%+)-))-/30.)',3(*'''*-.246733-''**($%&+(%%%'$$.*)(),-**,,00146340*24:51-,132,+''0++56.45+'291;<1.442,*-000,034576+4/70))&#(%)52674246(*&&)*--0&(%*+*()*++.2259*-17,44/,-./-84/'+,.05-+*&&')/,--/*/+*++*-/%$$)(/0/71**(+,2-)-.%('+,/,+*31545634462.))*0.(%+1,7/0/445-8.*,(5.-')&+,1264310%(,0001-&&-//+130490:3.6),-'/2045/.%('$'*-3.0./02(.0,,01-/.490150)*21*++'&&%%'&&*-/.++.'-*.1<856455,61980-*(*./4)./65(0)0-73,2/.0602*)2/,-/0./(.*,()&,-27586()2-,,-2;73015/24/0).',$%)-10(./0*1,/*-,%)(+1,,90.+./4/3-.-....*243+922:7346705+./'+&'*'$$%*+.07751</*)&--++)&.-.+12+*('*,+0134871:+)',82-.+/%($+(//:42'78.%().,,)()272901&1-/++-871.+)'-*+0/591++'-+1/3.3:6806*'**.22*&%&&-*18.+-.1+-4+,'&'('.*4,)*//632(-&$&0,)--/433204-95-)).-/.--()&'1**2<6;*1//4;6595/-..)*+/2-4+)*'))),3/8;/,-)-2)(.'$'%&%%$&)&'6*3+3.:664.,(1((33),,5,1('-)%)%-*+,8242-&(*.1.7++(*%'%%$#$&1-176+%0(*2'0-($(*0..,'-/.1;74,++(,(/($$%''(01&'+),,11,,.%.%%++60+/0;2/+))'&-1/41529,$)'(/2-231*,/*606.1'*5,0;-/8:2+0732-((.)&/-31+($''''%$&&&)3-//,('%
@3535c124-c86c-4cb5-aaf9-373cc0575e23 ch=338 read=83715 start_time=2019-12-13T15:11:01Z barcode=BC01 runid=2c9cf7bc05858273f10e7d7ec552fc0bd742dc3e
CTTCCTACGGGGAGGCAGCGGATAGAATATTGCACAATGGGGAAACCCTGATGCAGCAACGCCGCGTGAGTGATGAAGGTTTTCGGATCGTAAAGCTCTGTCTTTCAGGAAGATATTGACGGTGCCAGGAGGAAGCCACGGCTAACTACGTGCCAGCAGCCGCGGTAATACGTAGGTGGCGAGCGTTATCCGGATTTACTGGAGCGTAAAAGGGCGTAGATGATGATTAAGTGGGATGTAGAAATACCCGGGCTCGCTTGGGTGCTGCGTTGGAAACTGGTTATCTAGAGTGCAGGAGAGGAGAGTGGGGCCTAGTGTAGCGGTGAAATGCGTAGAGATTAGGAAGAACACCGGTGGCGAAGGCGACTCTCTGGACTGTGGCTGACGCTGAGGCTCAGCGTGGGGAGCAAACAGGATTAGATACCCTGGTAGTCCACGCCGTAAACGTGAATACAGGTGTGGGGTTTCAACACCTCCGTGCCGCCGCTTCTTGCATTAAGTATTCCGCCTGGGGGTACGGTCATAAGATTAAAACTCAAAGGAATTGACGGGGACCCGCTGAAGTAGCCAGACATGTGGTTTAATTCGAAACGCGCGAAGAACCTTACCTACATGACATCCCTTGCATTACTCTTAATCGAGGAAATCCCTCAGGGACAAGATGACAGGTGGTGCATGGTTGTCGTCAGCTCGTGTCATTGAGATGTTGGGTTTAGTCCACCAACGAGCATTTTAACCCTTGTCGTTAGTTACTACCATTAAGTTGAGGACTCTAGCGAGACTGCCTGGGTTAACCAGGAGGAAGGTGGGGATGACGTCAAATCATCATGCCCTTATGTGTAGGGCTACGCACGTGCTACAATGGCTGGTACAGAGAGATGCAATACCGCAGTGGAGCCAAACTTTAAAACCAGTCTCAGTTCAGTTGTGAAACTCGCCTACATGAAGCTGGGATTACTAGTAATCGCAGATCAAATGTCGCGGTGAATACGTTCGGGTCTTGTACACCGCCAATCACACCATGAGAGTTGGCAATACCCGGGGATGAGCTAATAACCGCAAGGAGGCAGCGGCCGAAGGTAGGATCAGCGATTGGGGTGAAGTCGTAACAAGGTAACCGGAAGATGGAGGCGACAGGCAAGTGAGTTAACACAGGAACACCGACAACTTTCTTCAGCACCAGCAATGCGTAAAAAAAAAGA
+
&)(+**-0-+-,'26++++&)*+&*&**,-/*+%(+2-,(&'&)+(8*''&-/96-76;888:,*&+)*,,,*++1.)3-;92.,91;:89582)*/01)('+0*.).2(,-//0(.,,2*+*&+'%)2+,1-4049///-,,.4065647599778/004-+/*)0001978+8++37/**+,1620.5,+-*164../2+%*+:94<1(+0-.,&%$%%%'--..4.3-37;86871'(.34+*13-.-4/85')*10;77.-**'&$%'$.+*01:805///78434444'42+(&.2++)+,/53/-/++/51+)++08///;8233;:3/-,*/-+16.51100.11'0*);/++1+..222213/57:661(*'%((++/&())*.1/1--...-:40*)*+16)..-,'-/*+-,,1:/+/9885160'*,0888::15*,./55/.).0314289/,</-//1.231882369;8962,+'()),.348,.),,0.0.,172353'''(9/8/0,,15--011<;:76968-',(51617825;337:2-,(()*'*))/'$)(+,113354;;612/+,-3,+(*(*)01'./0*/,,54+**')(),9817*/...*2,+,.+-.1275+()((**+381*/)49.567:677456(.,-79:9737674;3347790123378643$*&(&&&.,-6)-+23*,,.66'2&0(6,&'(%&%%$0*78010-16.5.+((3),1583'**50,./,-+./5864)&&()+32433.*%),+,8,5,154/-*,*,+83:;1310377798:00078743&-+(*,,..701)6472423--)++)--/-,00-.234893274.,+++,2224;43444-(,,56/*-(7880.5/'1976:878544(++4/%0(*)$%&-&*-2,/-*)*),*+)*,0+,-'402325664621&&&&-.1*&+&'/24999:75::6:4463*66442:2.-,+01/78'),/+.+/2240+*()1-/-*0-,,-6/*-2.+05433,4)(&$',$+'-*+*+-)**,)0-3+-*)/./-/&03,//-,,5-69000,4*+,2898:6:*8/596917-1*+.(.%-+45::88:7/-+.-*-+4*-+$$$)(*(-+/247.5,+3847734,-/.07+)(,++&3('()+4540.+$%
@25d1568a-a11f-4267-9fd3-94f28e6dcaf8 ch=173 read=210133 start_time=2019-12-13T15:11:03Z barcode=BC01 runid=2c9cf7bc05858273f10e7d7ec552fc0bd742dc3e
CTCCTACGAAGGAGGCAGCAGTGGGAATTTTGGACAATGGGCAGAAAGCCTGATCCAGCAATGCCGCGTGCAGGATGAAGGCCTTCGGGTTGTAAACTGCTTTTGTACGGAACGAAAAGCTCCTTCTAATACCAGGGCCCATGACGGTACCGTAAGAATAAGCACCGGCTAACTACGTACCAGCAGCAGCCGCGGTAATACGTAGAGGTGCAGGCGTTAATCAGATTACTGGGCGTAAAGCGTGCGCAGGCGGTTATGTAGACAGATGAAATCCCGGGCTCAACCTGGGAACTGCATTTGTGACTGCATGGCTAGAGTACGGTAGAGGGGATGGAATTCCGCGTGTAGCAGTGAAATGCGTAGATATGCGGAGGAACACACCGATGGCGAAAGGCAATCCCTGGACCTGTACTGACGCTCATGCACGAAAGCGTGGGAGCAAGCAGGATTAGATACCCTGGTAGTCCACATCTAAACGATGTCAACTGGTTTGTTGGGAATTTAGTTTTTTTCTCAGTAACGAAGCTAACGCGTGAAGTTGACCGCCTGGGAACGGCCGCAAGGTTGAAACTCAAAGGAATTTGACGGGGGGGGGCCCGCACAAGCGGTGGATGATGTGGTTTAATTCGGTGCAGCGCGAAAAAAACCTTACCCACCTTTGACATGGCAGGAAGTTTCCAGAGATGGATTCGTGCTCGAAGAGAACCTGCGCACAGGTGCTGCATGGCTGTCGTCAGCTCGTGTCGTGAGATGTTGGGTTAAGTCCGCAACGGGAGGCGCAACCCCGCCTAATCATTAGTTGCTGCATTCAGTTGGAGCACTCTAATGAGACTGCCGGTGACAAACCGGAGGAAAGGTGGGGATGACGTCAAAGTCCTCATGGCCCATATAGGTGGGGCTACGTCATACAATGAAAAACAGGTACAGAGGTTGCCAACCCGCGAGGGAACTAATCCCATAAAACCAGTCGTAGTCCGGATCACCAGTCTGCAACTCGACTGCGTGAAGTCCGGAATCGCTAGTAATCGCGGATCAACATGCCGCGGTGAATACGTTCCGGAGTCTTGTACACACCGCCCGTCCCGCACCATGGGAGCAGGTCTCGCCAAGTAGGTAGCCTAACCGCAAGGAGGGCGCTTACCACGGCAGGGTTCGGCTGGGGTAGAGAGATCGTAACAAAGGTAACCGG
+
(+(1.-/,+0-3,182/461/6.4,)+'/7:+6/7584/.-*&'/35/2721161*-',5--*7-,-.653+9:98.+0+1/68;94:376+//94112119;037481979+*0-*)&(*12/3.*)+*''$'(3//;./:755563./2-.1+(1442.*+,/521//71553858,43),+)*,,*.5/0-0.0)*.9870+(+'*+7)(671100001.)/)4,558843239;5/466889;::;:7015++'((',:7221($'*%))),2551708660*5204/1;:/6:.*1/10..01,3.--1)'''):2:84.'-016065424242302/+*),+,-3658;92116585888867,.*6-44302/460/0)10-*.+,146612:4*.8766302./-,*++,137:+,'*&)**')-,.68+-22;'8.33*8.-*+,,+14/1662/21-*)&)((-3310///1550344679*,2812/,,*25+,-889<1,+60),-&%0$&+&(115//.124140.3-.-/67;741'%&%*,.0/40,,1.5.'--(8.58,.,1,50('/0403874/7-56(''%'*-+0072275-,***--61:+-,/1.'(-,*,&,-4123//..)'$%'(/8/+-.+0+*-6455:851/,,+0</5)*)+,-.921:2/00//66323*-.397;5/0'+,3186:65422221;6539877/&)++:05-,--+-0-06697-:4769;3-55*,.29/,-'+631-.&001)'(''*2-3.:..+36//*&)$(-'%)+1+*'))&+))%(%&&*./18991().-347<;/9(,(*).0(*()(2;8/877656-3-&(/08350---43/-411/374682(*%'),..55,-2-,(,,0/+,(,3*)+'.%0,4:/196/2;8/0+*/-(('(/243066&&*333.1,//549879.--2,+*%))),272473733)-%()(3030.3.+0&4(4636--,*)--211-,1967.0)*&+%)&%)'))66:737+2*2+),%(+*4+$)',&*(.2)021/+3('$))27398:2.0(&00//18:82/&&(*.0-,*+1*/.**5682(.(03/72132/8713274(4:74910*-.1041-3*(''''/0//.1+-3*+,0/8/2/2
@2d2c4fb8-db7a-487b-af27-37bd78a43618 ch=324 read=107077 start_time=2019-12-13T15:10:55Z barcode=BC01 runid=2c9cf7bc05858273f10e7d7ec552fc0bd742dc3e
CTCCTACGGGGGAGGCAGCAGTGGGGAATATTACAATGGGGAAACCCTGATGCAGCAACGCCGCGTGAGTGATAGAAGGTTTTCGGATCGTGGCTCACTGCTTTGGGGAAGATAATGACGGTGCCCAAGGAGGAAGCCACGGCCCCCAACTACGTGCCAGCAGCCGCGTGTGCAATACGTAGGTGGCGAGGCGTTATCCAGTTTACTGGGCGTAGGAGCGTAGGCGGATGATTAAGTGGGATGAAATACCCGGGCTCAGCAGGTGCATTCCAAACTGGTTATCTAGAGTGCAGGAGAGGAGGTGGAATTCTGGTGTAGCGGTGAAATGCGTAGAGATTGGGAAGAACACCGGTGAAAACGACTCTGGACTGTAACTTGACGCTGAGGCTCGAAAGCGTAGAGGGAGCAAACAGGATTAGATACCTAGTAGTCCACGCCGTAAACGATAGGTACTAAGTGTTGGATGTCAAGTTCCAGTGCTGCAGTTAACCTGTGTGCCGCGCCACAAGTACGTTCGCAAGAATGAAACTCAAAGGAATTGACGAGGGCCCGCACAGGCGGCGGAGCATGTGGTTTAATTCGAAGCAACGCGAAGAACCTTACCAGGTCTTGACATACTCATACAAAGAACCAGAGATGGAGATAGCTATGAGACACAGGTGGTGCATGGTTGTCGTCAGCTCGTGTCGTGAGATGTTGGTTAAGTCCGCAACGAGCGCAACCCTTATCGTTAGTTACCATCATTAAGTTGGGGACTCTGCTTGAGACTACCAGTGACAAGCTGGAGGAAGGCAGGGGATGACGTCAAATCATCTGCCCCGCCCCATGACCTGGGCTACACACGTGCTACAATGGATGGTGCAGAGGGAAGCGAAGCCGCGAGTGAAGCAAAACCCATAAACCGACTCAGTTCGGATTGTAGTCTGCAGCTCGGAAGGCTACATGAAGTTGGAATCGCTAGTAATCGCGAATCAGCATGTCGCGGTAGATACGTTCTCTCGGGCCTTGTACACACCGCCCGTCACCGAGTTGATAACACCCGAAGCCGGTGGCCTAACCGCAAGGAAGGGCTGTCTAAAAGGTGGGATTGATGATTGGGGTGAAGTCGTAACAAGGTAACCGGAGAGATAGAGCGACGGAGCAAGTAGGTTAACACAAAGACACCGACAACTTTCAGCAATACGTAGCCCGCA
+
*,00*,1085*+&+1/+00.153:9(,+++6.&/797434,(.-+8.)+89981&(,().12/,-+()'*),,*'+..20:85/2,,+)'.,1,.+%%%%&(,+*01*((())/*(($''*6+.8*-&/++..)0**+)(-)3872**.150/,/.2;45/(,,(())&$%%)+3./044'(-*3-,(&**431:1./)'*,2+*+87966/1(.,%*+5515988;811--0/))+098220.852,7.+-46241/&*&,.*)*',50-460006-15+,2830,.-14)93/.*/-),+(--0/.,.'&(),*&++152*)/+)1297/*(((-**46,1-298587'--,).(')()).,+,7531/&&%'(())-'(+++,/015.,2/))31/+%.1/)+/19-,&''$4)1.3345;/.,4/2486575780/1970.')%)')*679.10.3080:968737-./0())-+-,-/234-1(($$$'&%#&'$'(1/&)'*()*,*-1/+..1++2/1,02*,4291+0%,20530.&+3/.:+*,-0/+/1/3--.&*,(/**.18<;-6691-4,+-2,,*),.2-)0+,/,,/+,/20140-//-+$)''##%'++)%**,+)*('(4450.**-))((+()./'$%)*,*+0/..-.'20:+-077/)+--;8:8884833120/-3()'1*1/23/.06560.,12789:;2+402471<0,1.-6;7:946:31.-5.::,46740(,-.-,0056(77/332441+&%%7),-''('**&,52+*98998667;602375,),0.+'..0++,.*23.-4324+*)(%''0*--/1092311154667820+,***)*(+.-1812*)**,09-///++*70,/199.7%%%*1)*-67%0%/++(*.121,0+'.14)(%+&&))*130+.,*/2736:66444-*/(+-/-344;3.**+-865835-/.%%4257704*,*00'3113/4,-,,*('+2)81*',+/.*&'*-.++...1%,((''*+/:094/0./(+42:2767,4-3*-+**(-6677))*,,286..))*+/-9-701(((1/,.4/./33-.(,*40734,-')+.272325295(2('+++,/-,0071/++.03+&+*187*+-/*/16:5.-0-23.3*,%**&'$&$
@369c30a0-59e7-4b75-ba84-a42e782383e4 ch=445 read=187716 start_time=2019-12-13T15:11:11Z barcode=BC01 runid=2c9cf7bc05858273f10e7d7ec552fc0bd742dc3e
CTCCACAGGAGGCAGCAGTGGGGAATATATTGCACAATGGGCGCAAGCCTGATGCAGCCATGCCACGTGTATGAAGAGGCCTTCCCGGGTTGTCAGGTACTTTCGGCGGGAGGAAGGGGTAAAGTTAATACCTTTGCTCATTGACATGCCGGTGCGTTAATCAGGGCTGATTCGTCAGATAAATCAGATATCAATTAATTGGTGTAGCGGTGAAATGCGTAGAGATCTGGAGAATACCGCCGGTAGCGAAGGCAGCCCCCCTGGACGAAGACTGACGCTCCAGGTGCGAAAGCGTGGGGAGCAAACAGGATTAGATACCCTGGTAGTCCACGCCGTAAACGATATCGACTTGGAGGTTGTGCCTTGAGGCGTGGCTTCCGGAGCTAACGTTAAGTCGACCGCCTGGGAGTACGGCCGCAAGGTTAAACTCGTGAATTGACGAGGCCCACGAAGCGGTGGAGCATGGTTTAATTCGATGCAACGCGAAGAACCTTGCCTGAATGCTTGGCATCCACGGAAGTTTTTTCAGAGATGAAAGTGTATTGCCTTCGGGAACCGTGAGACAGGTGCTGCATGGCTGTCGTCAGCTCGTGTTGTGAAATGTTGGGTTAGAGACCCGCAACGGAAGCGCAGCCGCCATCGCTGTTTGCCAGCGGTCCGGCCGGGAACTCAAGGGAGACTACCAGTGATAAACTGGAGGAAGGTGGGGATGACGTCAGTCATCATGGCCTGACCCGGGCTACACACGACACAATGGCATACAAAGAGAAGCGACCTCGCGAGCAAGCGGACCTCATAAAGTGCGTAGTCCCGGATTAGATCTGCAACTCGACTCCATGAAGTCCGGAGATCGCTAGTAATCGTGGATCAGAATGCCACAGTGGGCACGTTCGGGCCTTGTACACACCGCCCGTCACACCATGGGAGTGGGTTGCAAAGTAGGTAGCTTAACCTTCGGGAGGGCGCTTACCACTTTGTGATTCATGACACAAGGGTGAAGAGTCGTAACAAGGTAACCGG
+
))+&%(%51.420*22/032.8.())()(4/-+-+0//983/.02666;.--.-21/3437562*../2646770)*(,,85550,01440'(%*'*)*+2:9+',*/91(.11..4+((470,01200,0')4*)--.&/)),2$####(%#$$%(''%'#$$#$'%%$%$$&('%$$$&&%'%$&(''+#$$##$$'$$%((.+---31--',(+866.,*')-.38.+-*).-,+&.,21/%0/(('&+1%*3/287/),431-)(&/.+.-.,12..)02111$''&(/020*.*'),38.0*,/&0,..2765:,-1233444+)+38:766:+/-,-'12.,)%%(+%'((/+))/++600170//431110,11.,-/7341+''('+,1.5+-6972+*&$&&,/-8.02.+./1/.1-'(-(-+-709005.&54-:/#%#''%(*213-,,,,---.<</88:4102/46*5---03(+3--+*(--)('+//.-,)(**28401//)/+45;8/+1,-.+-5,1&(&*(*&)+(+*+)*)89.9387:4..-.*03245921/,,649998446-..*(%+,.:/.-3720/,2*-419-''(&)0*(-./31--,++0/.&+&'*.),2$$-'*+&(*.*,++21/,/304-69+677:35&1,'*)1.&.&$(/./34;0642/+./.*-))-8:047977220'(*,04436-).)%&''1'),1**)'&'%&'('(**2)*(()95777*(('**'()-066836/0&05;22+63373213381()36214949((*-&8*()%*+97665335626798./*)-+.,)/0*',/311.-,,/0/0989;323)++.-795/0'.1,/++%&(,02%+/31+0*-02//-05,.+&''()-*.,4850/'''.4*.)**51.()-2-(,%%&(3,694;4&33**4-00,--&+&$&*07,-02565-,,'''),+,+*))+.%'(+1+**,),-(0,4;9947
@3e52d81f-600f-4bb7-b0a1-86defca02de5 ch=47 read=111106 start_time=2019-12-13T15:11:06Z barcode=BC01 runid=2c9cf7bc05858273f10e7d7ec552fc0bd742dc3e
CTCCTACGGGAGGCAGCAATGCAAAATGTGCACAATGGAAACCCTGATGCAGCAACGCCGCGTGGTAGTGAAGGTTTTCGGATCAATAAAGCTCTGTCTTTGGGAAGATAATGGCAGTACTACCCAAGGAAGCCGGCTAACTACGTACCAGCAGCCGCGGTAATACGTAGGTAGCGGGGGCGTTATCAGTTTACTGGGCGTAAAGGGGCGTAGGCGGATGATTAGATGGGATGTAAGAATACCCGGGCTCCAACTTGGGTGCACCATTCCAAACTGGTTATCTAGAGTGCAGGAGAGGAGAGTGGGAATTTCCTAATTGGTGAAATGCGTAGAGATTAGGAGGAAGAACACCAGTGGCGAAAGGCGACTCTCTGGACTGTAACTGACGCTGAAGGCTCGAAGCGTAGAGGAGCAAACAGGATTAGATACCTGGTAGTCACGCCGTAAACGATGAATACTAGGTGTAGGGGTTTTCAACACCTCCGTGCCGCCGCTAACGCATTAAGTATTCCGCCACCAGAATTACCCGGTCGCAAGATTAAAACTCAAAAGGAATTGAGGGACCCGCACAAATGGCAAGACATGTGGTTTTAATTCAAACAGCGAAGAACCTACACTTGACATCCCTTGCATTACTCTTAATCAGAAATCCTTCAGGGAGGACAAGGTGACAGGTGGTGCATGGTTGTCGTCGAAGCTCGTGTCGTGAGATGTTAAGGTTAAGTCCACGCTTAGGCGCAACCCTTGTCGTTAGTTACTGCCATTAAGTTGAGGACTCTGGCAAGACTGCCTGGAGTTAACGGAGGAAGGTGGGGATGACGTCAAATCATCATGCCCCTTATGTGTAGGGCGCTGCACGTGCTACAATGGCTGGTACAGAGGATGCAATACCGTGAGGTGGGGCCAAACTTCACAAGAGCCAGTCTCAGTTCGGATTGTAGGCTGAAACTCATACCATGGAGGCTGGAGTTACTAGTAATCGCAGATCAGAATGTCGCGGTGAATGCGATTCCAGGTCTTATGCACACCGCCCGTCACACCATGAGTTAAGCAATGCAGAGTCCGTAGGACTAGCCACCGCAAGGAGAGCAGCGGCAGCCGAGAGTAAAGTCAGCCGGTGGGGAGTGAAGTCGTAGCTCGTAACCGG
+
')-+''(&,-*..+055)0(&&)/1-+')'((')6,()%*.(;*-,//..*&*-.12460/23*.)%$-(*&')034-.,5//,/-*0+(%&-/123-47-).*)-)64/2-*.0,,-*))&*)'/+*('&'(5-31+/,++12/2%.,+.0+-/1..0/,:/0/:36222+**+.-//+,051/-.&,&5),-81855125;-+-)&&()+.1)-626705-&%(),::60-(),(.01*4.+&.47/:(,((*)+0*,&)&'*(,/1-(*3126+0)'')')*+-.(/+4+))(,-((''().)%$)''&*(,%)%*(.,*04)(++,--+*(*+%,)&)**'+'1--68/25,2+*,.++10450/..,14823316731//-.,,,,-'/*411)*,&(+10,%+*)-.0:34135-.2,/1646:56:98663/0/17553;9../0)(6,&)%&-/-)+&00/*166))+%%#',+/++//+,,133132..)*+035/)+-09461./$&)+))','%+(&*,**)*))(*.)(()+((1/11(*).+/))$(08039.**-.32,,.'&%$(&*+/-)(,)48(),)-2*'(((&&&+,&&$%'&,,&%&%&*./300*(,+1002))'''$/)+-&%'+.&)+(,.',1)$,+*727*4.114(+)*-)-++.3,&+0%()%()(&$%+,:/7,+*)+*,10495:+++.+.*+')/+%(%(+&%,2.*.))+6-,0)+,(--((+.(('$*-)),-&)).'(.4.124406-,,-***,-0-,*%'4*.&(',+))))(,+)+,-*33576724:804333(-(30.*,,)(*')'*/531()+$+%*)-073.0./.18510,++40,)*)%*&&(&+'1..:5+3*-,0)%,1/61*)+&')-1*-&/511384-)+3-4'-$2()''%&%',.62/13&%&'&$%%'%'*)31,+)30..*(*+16.-'(%(1040*%,,+1658/8566:7/1-(4*5)'/:8.0)$%$(%(&+/*.0-,--+.-/6*)*())*&$(*+-.)**'()*0125-/)%(++)0,*01,/..--()%''****.*'..4--&%&(.*''+--&-%*'-%)(($((**')(/&+&%&%('('$-)'(
@e0f2626b-a525-422f-9467-5affd56d8698 ch=14 read=79053 start_time=2019-12-13T15:11:24Z barcode=BC01 runid=2c9cf7bc05858273f10e7d7ec552fc0bd742dc3e
CCCGGTTGCTAATTTTACGACTTCACTGATCATGAATCACAAAAATTGGTAGCGCCCTCCTGGGGTTAAGCTACCTACTTCTTTGCAACCCTCCCGGGTGTGACGGGCGGTGTACACAAGGCCGAGACGTATTCACACCGTGGCATTTCGATACGATTACTGGCAATTCCGACTTCGTGAGGTCGAGTTGCAGACTCAATCGGACTGACACTTTATGAGGTCCGCTTGCTCTCGCGAGGTCGCTTCTCTTTGTATGCGCCGTGTAGTAGCCCTGGTCGTAGGGCCATGATGACTTGACGTCATCCCCACCTTCACTCCGTTTTATCACTGGCGATCTCCTTTGAGTTCCCGGCCGGGCTGCTGGCAGCAAAGGATAAGGTTGCGCTCGTTGCGGGGACAACAACATTTCACAACACGGGCTGACGACAGCCATGCAGCACCTGTCTCACGGTTCCCGAAGGCACATTCTCATCTCTGAAAACTTCCGTGGATGTCAAGACCAGGTAAAGGTTCTTCGCGTTGCATCGAATTAAACCACATACTCCGCCGCTTGTGCAGGCCCCATCAATTCATTTGAGTTTAACGCGCGGCGCTCTCCCCAGGCGGTCGACTTAGCAGCGATTAGCTCGGGAAGCCGCGCCTCAGACTGTATGCCTCAAGTCGACATCGTTTACGGCGTGGTACCAGGGTATCTAATCCTGTTTGCTCCCCACGCTTTCGCACTGAACATCGATCTTCGTCAGGGGGGCCGCCTTCGCCGGTATTCCTCAGATCTCTGCGCATTTCACCGCTACCTGGAATTCTACTACGAGACTCAGCTTGCCAGTATCAGATGCGGTTGAGTTGAACCGAGTTTCACATCTGACTTAACTCGCCCGCCTGCGTGCGCTTTGCCTTAGTAATTCCGATTAACGCTTGCGCCCTCGTATTACCGCGGCTGCTGGCACGGGTTAGCCGGTGCCTTCTTCTGCGGGTAACGTCAGCGCGAGCAAGGTATTAACTTTACTCCCTTCCTCCCGCTGAAGTACTTTTACAACCAGGCCTTCTTCACTTTACGACGCTGGCTGCATCAGGCTTGCGCCCATTGTGCAATATTCTGCTGCTCCAGGAGCAATATCCAGCACCAACGAAGGTTACCACCGACAACAATACCAGCACCAGCGTACGTAACC
+
.*'*&37&&(%%/+-+')+-07:611&%(,787646753408.,%,&&&4%'''+-('+&#%)''*+.*+,.524-*%'-'.43-32121'&,)(%&('-.359.5/3,2/(*)+*(+(.,.'(&%'(',*+*(')(051914.+(.,&'()%)().4).''('%))3())*.+'%%#%%(,,,*)+1/-.,.//124;0:(7,0*-+*$((/1/006222./+''$$%*+43,))'-*//,---)1*25,(++,+-015'0*(((%&*03-,.,,313.03878..'),'(+03345*,+-)924,+00-0.%+*3-(/:;1/0046424,,+,+/.'(3,+*-5/04+,+/,)/++$&'+).-+'--5).4.,+'.-/5/,),+-,6++).58.,()%0,1.*07*)&&'-)()')--.6697673./.+-+,+%(&+,/./,&(()*-4/482+-*,./-+)*2*+,%&((+2/+/2/+*++)*,8;54,.-.1347:+/,/10&/-2-+*++,3*/,,.06.%+).-4<898./*+&)',+&.,((-)(.+/,41254-*.2245640475-,+28/0/-**('*((&'%'&,03*)-2+*.-*+,),*+%/$%%((0)%)*+,(2(*+')(&('*(+)''%*,&,$''(*),(0*,--*,*+.9592,,+6533(&*&'2,/+(-.1567;8,1-)/*&(..1')((*()*,,%#$#%'&&))*..*(,,-.+447))-312,7747:6;4.-,)++/7:5103&(/1022/&,(+*/613123+*)(,*),-./0531-1(')./133//&)+/306;488711&,.2/2+.2/-*203)&(+('&)(;52012353333112+&###&*)&,***2/0+)&''(%$''),-.0567:/,+,/6/74-*+)'*,-5+.1+-25;56;3-1,,.3311)(&*.6/2--)1102.*,&(.865*&%&.4-.341//2*%%''+*/166*32-03.1,,3/'..95+4:2+,.2,)/*'*(&)+.+/0*%&'&-'%(('&(.*.5*''/3,'()&'&&'(5.8231+*$(*-.4-.-0:**33*.&&'2+--**&%''&(&*&$),)%,-+/13,*())&'.+02+*0*.*.'15.0/(')*'(0(%%+*%&'%.(,(($)+-1'&%&"
@15d36717-fe93-4ab5-9b61-7a2bc5990a76 ch=124 read=193909 start_time=2019-12-13T15:11:27Z barcode=BC01 runid=2c9cf7bc05858273f10e7d7ec552fc0bd742dc3e
CTCGGGAGGCAGCAGTGAGGAATTTTTTCGGCAATGGGGGAAACCTGACCGAGCAACGCCGCGTGAAGAAGAAGGTTTTCCGGATTGTAAACTTCTGTTATAAAGAGGAAGAACAGCGGCTACAGGAAATGGTAGCCGAGTGACAGTATAGAAAGCCACGGCTAACTACGTGCCAGCAGCCGCGGTATGCGTAGGTGGCAAGCGTTATCGGAATTATTGGGCGTAAGAGGAGCGAGGCGGCAGCGGGTCTGTGGTGAGAAAGCCTGAAGCTTAACTTCGGTAAATACATAGAAACCAGGCAGCTAGAGTGCAGGAGAGGATCGTGAATTCCATGTGTATATGCGTATTGAATATATGGAGGAGAACACCAGTGGCGAAGGCGACGATCTGGCCTGCAACTGACGCTCCAGTCCCGAAAGCATTATGAGGAGCAAATAGGATTAGATACCTAGTAGTCCGCGCCGTAAACGATGAGTACTAAGTGTTGGATGTCAAAGTTCAGTGCTGCAGTTAACGCAATAAGTACTCCGCCTGAATATTACGTTCGCAAGATGACTCAAAGGAATTGACGGGGCCCGCACAAGCGGTGGAGCATGTGGTTTAATTCGAAGCAACGCGAAGAACCTGAATCTTGACATACTCATAAAAGGCTCCAGAGATGGAGAGATGGCTATATGAGATACGATTGGTGCATGGTTGTCGTCAGCTCGTGTCGTGAGATGTTGGGTTAAGTCCCGCAGCAGAGCGCAACCCTTATCGTTAGTTACCATCATTAAGGTTGGGGACTCTGGCAAGGGCTGCCAGTGACAAGCTGGAGGAAGGCGGGATGACGTCAAATCATCATGCCCCTTATGACCTGGGCTACGTGCTACAATGGATGGTGCAGAGGAAGCGAAGCCGCGAGGTGAAGCAAAACCGCTTAAAACCATTCTCAGTTCAGTTGTAGTCTGCAACTCGACTACATGGTCGCTAGTAATCGCGAATCAGCATGTCGCAGTGAATACGTTCTCCGGGCCTTGTACACACCGCCCGTCACACCACGAGTTATTAACGCAGAAGCGGTGTTATTTTAACCGCAAGGAAGGAACCGTCTAAGGTGGGATTGATGATTGGGGTGAAGTCGTAAGGTAACCGG
+
'&+)-6',3.,-/$-+&%-+,410814**+%4(''*01/'*--.3/1124/-))..,,5,+,++60//+2+.2+/,65+7*//'*,*-,4/,,8/7708...4.'%**-2,032%0/.53437%)&--//099222:(()+-/3&)..'($))+*44.0031..8121557663-,,+011,,,)./+)2++*,*)/4/,,*,--9431),)'-'&,&27,-&'()'%3,+-,&(1*53;8)+)'/3./10--0/-+&***)*+(+)*&(,00.)),*&0179,&%&$#)),3202+,..+**++,+-./1-22+'+-425708*(,-+-/(-*.++*,(003//'(&'&3/01*.61-/*(&%%$%(*(*-492+)(%'/098760/&4*8556:96/////34.3%%&)-((*.4-*+$)&&%'%)'''*7:90--.*41/-22126-,,//7783%-03889:<71+&*))*,+115547.9-8-;;999,3001:9380//-.5-11302/0+0**+'())+,32-/2/+'%*))**,:9<:6--%&+()-,-056+)(-*0-+,),594/5+')',.6172<323++,/41/1/7;8,6497-2*+,8:91-++*'''&&%&%())-010020.100--4:8+/7417,)((*+;9..''&22&22347460-'+30,-'/)6-9567..))*,.3768456678:98878760187983104565467/)(,*--''')))-,-03()0+29041/.1845;9;:52.1-&)+2-8:168::7372/.+,(44557),+&((.*(()+,)4-,3077276,,455321/3/.089::;093/).411/136.11/(&'''33988.;--:<995+-,.&%%(&)('(')/'/623/0140/12%,2<<076&%&&.3825589<969(11:2()+/++))110)103112..,%%&,&*%%%+++%4/7./0100-1//+./0187656(0135989:*/)((-'.255104//,.,..394.40-./..,/1.-*+*(1)*,+-,$/%'),$))$)%&))012(')-0&4(4*318+,-&043430,&2')+75,1,&&+),+303/*+,.3.-0)-,-(4/3;9;:,
@12f41000-0521-4118-9082-ebfa15832ab0 ch=44 read=154203 start_time=2019-12-13T15:11:52Z barcode=BC01 runid=2c9cf7bc05858273f10e7d7ec552fc0bd742dc3e
TTGTTACTTCGTTCAGTTACGTATTGCTGGTGCTGATATTGCTCCTACGGGAGGCAGCAGCGGGGAATATTGCACAGGGAAACCTGATGCAGCAACGCCGCGTGAGTGATGAAGGTTTTCCGGATCGTAAAGCTCTGTCTTTGGGGAAGATAATGACGGTACCCAAGGAGGAAGCCACGGCTAACTACGTCAGCAGCCGCGGTAATACGTAGGTGGCGAGCGTTATCGAGATTTACTGGGCGGGAGCATGAAGCGGAACGTTAAGTGGGATGTGAAATACCCGGGCTCAACTTGGGTGCTGCATTCCAAGCTGGTTATCTAGAGTGCAGGAGAGGAGAGTGGAATTCCTAGTGTAGCGGTGAAATGCGTAGAGATTAGGAGAAGAACACCAGTGGCGAAGGCGACTCTCTGGACTGTAACTGAAACGCTGAGGCTCAAAGCGTGGGGAGCAAACAGGATTAGATACCCTGGTAGTCCACGCCGTAAACGATGAATACTAGGTGTGGGGTTTCCAGCACCTCCCGTGCCGCCGCTAACGCATTAAGTGGCTGCCTGGGAGTACGGTGCCAAGATTGAAACTCGAAAGGAATTGACGGGGACCCGCGAAGTAGCGGAACATGGCGGACTGGTCGAAGCAACGCGAAGAACCTTACCTACACCAGCATCCGCATTACACTCTTAATCGAGGAAATCCCTTCGGGGACAAGGTGACAGGTGGTGCATGGACGTAGTAGCTCGTGTGAATGTTGGGTTAGAAGTCCGCAACGAGCGCAACCCTTGTCGTTAGTTACTACCATTAAAGTTGAGGACTCTAGCGAGACTGCCTGGGTTAACCAGGAGGAAGGTGGGGATGACGTCAATCATCATGCCCCTTATGTGTAGGGCTACGTGCTACAATGGCTGGTACAAGAGAGATGCAATACCGTGAGGTGGAGCAAACTTTAAACCAGTCTCCAGTTCGCTGGGCTGAAACTCGCCTACATGAAGAGCTGGAGTTACTAGTAATCGCGAATCCAGAATGTCGCGTGACCGTTCCCGGGTCTTGCACCGCCCGTCACGCACCATGAGAGTTGGCAATACCCGAAGTCCGTGAGCTAACCGCAGGCAGCAGCCGAAGGTAAGGGTCAACGATTGGTAGGAGTGAGAATCGTAACAAAGGTAACCGG
+
&-(/(%%))))-2:&.-3/0,5/.801181+*()*-./-:--,/1+,3-8.*/--0(433518:/,22*2,+-,*''((&-,+/-.06/1+)(+++&47.146//..,-.--2)4.;:0.(7*;995/78.%0.0(*-.75//29-+0-1015.-+1*2-48-'&/+-+.&*,)-645-3,(,+*('&#%%&+,.,16())(+,+,.758,-++06502.1/.1/-0'%'(477110-,('&,+')')+,+',11/**'$&&*(,/0:611,)(+44/4361-244/4)+))+*45523422.40.'2+-.,0/0111-+$'$)'*(&.4'*(,.*)))*--/-0+3++)540+()*545/.01-02--)%&&(2-'2.)'('-/31136&10.0-,,3,107832.-*-19623300-,%&(,&(&(+1-/-02/).-(+/0:75*(*,;<;82/-*1,+,-//29)*29811112,-+/-()576-,()''+201-'-1312.41+)3/.(*'))')+/0)+-.4/-2/'+%)&,'()2940,1,.,--00**)(%()003+6).'+*0-0+(/5+,/0*-,''&('/-31216;7,82*&)$$&%'&,.++'&)/0-+(())+,&&-((+((+871&)*,40499:240,/&),),&%/1507&#&$&-'%%)*+07/7/3**)&(*,&&40-39)08-255.4...12+.268;88787.,$%&'+%*++,.0%'%&&(+.29178,0*'$'(()14),0)-((,-3:3-10)'.,215,9,,-711-,.1//46:-*9,+(2.3500-%$%&(+26889:740+,2+*--06.,.',)/++(054/78::8..())-38855*-0-+,2,-+,,,+/00-***'(-534,7,,66556734-6)((**,31:-<,,,:9/.-,-2-/7()%+83-2/&-9;.8221630,*+/7.#$&(/66+*(.+/03727.,,./1/*&%()*67&*.7///-11.0//)*-+1*,(+)+.-))*(''$'%''')2.++&111&%%#%*07,05-)--++%*')*&&)')&),3140.:1)06*,*(*-382586842384911+')((*,'.07102*0))',-&%$'%)+,5..%#%.*&((%&%&&(*23/-*.11*106:::97
@7cd14c71-67c5-4882-8a1b-579deb00cf0f ch=161 read=173727 start_time=2019-12-13T15:11:49Z barcode=BC01 runid=2c9cf7bc05858273f10e7d7ec552fc0bd742dc3e
CCGTTACCTTGTGCGACTTCACCCCAGTCGCCAGATCACAAAGTGTGTACCTCCGAAGGTTATGCTACCTGCTTCTTTTGCAACCCCTCCCGTAGTGCTTGACGGGCGAGGGTGTGTACAAGGCCAGGGGCAGTATTCTTCACCCGTGGCATTCTGATCCACGATTACTGGCGATTCCGACTTCGTAGGTCAGTTGCAGACTCAATCCGGACTACGGCACTTTGTAAGGAGTCAGCATACTCATGAGGTCGCTTCTCTTTGTATGCGCCATTGTAGCGTATTGTAGCCCTGGTCGTAGACCGCTGATGGCTCTGACGTCAGCCACCTTCCTCCAGTTTATCACTGGCAGTCTCGCTGAGTTCAGCCGGACTGCGCTGGCAGCAAAGGATAAAGGTTGCGCTCGTTGCGGGACTTAACCCAACATTTCACAACACGGGCGGGCGGCAGCCATGCGGCGCCTGTCTCACGGTTCGAGGCGCATTCTCATCTCTGAAAAGCTTCCGTGGATGCTGTCAAGACCAGGTAAGGTTCTTCGCGTTGCATCGAATTAAACCACATGCTCCGCAGCATGCGGGGCCCGTCAATTCGTGAGTTTTAACCTTGCTGGCCGTACTCAGGACAGTCGGCTTAACGTTAGCCCAGGAAGCCACGCCTCAAGGGCACAACCTCAAGTCGACATCATTTTACGGCGTGGACTACCGGGAGTATCTAATCCTGTTGCTCCCCACGCTTTCCGCACCCTGGGCGTCAGTCTTCACCGTCCAGGGCCGCCTTCGCCACCAGTATTCCTCCAGATCTCTACGCATTTCTGCCGCTGCACCTGATTCTACCCCTCTACAGGACTCAAAACACCCAGTATCAGATGCGCCAGTTCCCAGAGTTGGGCCAGAGGTTCACATCTATTAACAAACCGCCGTGCGCTTGCGCCAGTAATTCCGATTAGCAACACCCTCCGGCCAATTTACCGCGGCTGCTGGCTGGTAGTGCTTCTGCAGGTAACGTCAATGAGCAAAGTGATAACCTCCCTTCCTCCCCGCTAAGAGAGTACTTTACAACCCGAAGGCCTTCATACGCGGCGTAAACTGCATCAGGCTTACGCCCATTGTGCAATATTCCCCTGCTGCCTCCGTAGG
+
&'$--(+534&'#%''+..2).&'%'&0.(*'((110-./*(())'&(%.,*+&%,'&(**.*+-0..0,$'+-'/542*,--+5,,)..('-%.-,%+'()1+13/'%(-)**-)-/13+.*/+&)(.&.'$+(.*)/30,40()+1+++896/.-352&'(,1:0-0-0-0(5*1..-(%%'&&(,513&)%0*1'2'/(0*;83316150*'($%#''+*&''%,*&)))%$&')%)*,'(+&*&)*+,4.556190+,/212128,3,'$%''&*(,+%$&)))&%(1/1,1*+()'$$%&'+)'''&)),+./,)$%&$)52:55.3+,-5;2,0432/-+++-33+1**/,),5.0$()-53--)&''(1.1-.%002'23/024++-*1./,//0,3,*+).40/5+.&-/(*&)&,1/,,..'-,/+42*+--,+(-.+*+*,*,+++%+-,*035616(65.4''+/-%()03**,-,,+**+*,.+%+0,/+*0/61,+()&./4577693251-,+10;88;52/0+0*,+03%(+4,6;805//.0-01/3)+(*+%+(,)()%*+)%(*/003(&&%$,078)0**'(&&&$%'.,*+/604$('%++,/')$&&&,&*)**)&)+-$1(/)%',*+,285474-9/--.1-16/6)'&')023477&/55*%(+**'.+7/75356)8-'$*,1003928:2065()+-*)(&))+2800*%%$))'&(043-43000003.&'*+)*)'/74,702060/*+)(,-%++-9;5,++&''3213565311(.56/++03,.,'+))'((*,7.*&,3.,(*%&)(.41356/53+.%)('#&(+68*++/&'&+'&*4</-*')**.095-8*%&'(().(&(*1/*&&$+&+()-).'*...070'*&$&(*-''(*1.723-./2-'*'$&&*-,)+''(-*/),0((-3./4///667/.($(,+(.0.//6.212&2//169585/2.-(+)(+(()+,))&*(*04-086338121*)+&'%(%&',&*++'&.+*/3*%&'*)*$&(&')(-),+4.)''&$$%%(),2*.9225+//55-%*,&,-,+,+-2.30+)++.0.,)*/30404.
@10c7f3ea-18bc-413d-805a-0dc9abd3ac60 ch=310 read=138191 start_time=2019-12-13T15:11:47Z barcode=BC01 runid=2c9cf7bc05858273f10e7d7ec552fc0bd742dc3e
CGGTTGCCTTGTTACGACTTCACCCCAATCGTCAATCCACATGGAGCAGCTCCTTCCTTGCGGTTAGGCCACCGGCTTCAGGTGTTATCAACTCTCGTGGTGTGACGGGCGGTGTGTACAAGGCCGGAGACGTATTCACCCGCGACATGCTGATTCGCGATTACTAGCGATTCAACTTCATGTAGTCAGTTTACCCGGGCCTTTACAATCGAACTGAGAATGGTTTTATGGGTTTTGCTTCACCTCGCGGCTTCCCTCTGCCACCATCCATTTGTAGCGTGTAGCCCAGGTCATAAGGGGCATGATGATTTGACGTCATCCCCACCTTCCTCCAGCTTGTCACTGTAGTCTCGCTAGAGTCACAACAACTTAATGATGGTAACTAACGATAAGGGTTGCGCTCGTTGCGGACTTAATAACATCTCGACACGAGCTGACGACAACCATGCACCACCTGTATCTCCTTAGCTATCTCTCCATCTCTGGAGCCTTTATGTGTATGTATGTCAAGACCTGGTAAGGTTCTTCGCGTTGCTTCAGATTAAACCACATGCTCCACCGCTTGTGCGAGCCCCAAATCAATTCCTTTGCTTTCATTCTTGCAGACGTACTGCTCAGGCGGAGTACTTATTGCGTTAACTGCAGCACTGAACTTTGACATCAACACTTAGTACTCATCGTTTACAGCGTGGACTACTGAATTATCTAATCTATTTATCCCCACGCTTTCCGGGACTGAGCGTCAGTTGCAGGCCAGATCGTCGCCTTCGCCACTGGTGTTCCTCCATATATCTACGCATTTTCACCGCTACACATGGAGTCCCGATCACTCTCCTGCACTCTGGCTGCCTGGTTTCTATGGCTTACTGAAGTTAAGCTTCAGGCTTTCACCACAGACCCTTGCTGCCGCCTGCTCCCTCTTTACGCCCAATAATTCCGGATAACGCTTGCCACCTACGTATTACCGCGGCTGCTGGCGTAGTTAGCCCGTGGCTTTCAATTACCGTCACTCGGCTACCATTTCCTGTAGCCGCCGTTCTTCCTTTATAACAGAGTTTACAATCCGAAAACCTTCTTCACGCGGCGTTGCTCCGGTCAGGGGTTTCCCCATTGCCGAAAATTCCCTGCTGCTGCTCCGTAGGAG
+
3),.)$'',('1&$%))1683(/(*'-,01.6102.2/)*(.+/'%&-./008180,*/--,418&/563043.1,.23'/.*',)*.9450.--,-478676667389424./*(*)(280984//&%.42768<961:+,26799;;;;;6462/23225-0//--+*0/,())16125554231&,.6('-././143292/,4-*2**1.4&'&()-(,5;;.554:/9;;.+.)1225922)'&**(-060.020./,065;:9198.-+,+,*+'&$'01++2764112/-7;2/1210-'')-,)*0109:9057-'*((),-,,0*+//3//012++&''126:214-&()*,+-1/))*)+1/4.24435235/13621120,(//4;898883-3:0,35,)&%(&&)8-347650-/)1224333122(33*.8431++-*&)(&(--/051*('$'(-/456534823310210),.417/(*'(',*)'(&''),,*+06989:564'2-;54<54413.--4/7&%-3.5;9:7--(0'*,30-2222330124&%+/00(*,/03'-(9.064+&).38204962823)*54.3214,-./.6894,*'*(+-.-.3,,++./.+.6733433557;45;822438931/-+5**+.)()-28864:8,/)001284661,.,'(,-2/3388940'$$%&%&)-+*&*),,5/0'.:;22//./2459+/0<45230.7*24676:6+)'$'(26;13558226746526-/*/042)'.-/),33)($++0162/)-&)''%%'**('+32&()/-0/,++'+*+&$'*,078022/93/2.36:10:-1223+*7./(''(+)$38/67/,-//-00999<,3*&(-,79)-7/...1:+,*57+*2,*&$0)03*8-3/404:3+1()))).1.172466663:33870600010.0,/,-.417/./6)-,7,*22/('&))+/5573./0*-+*('-,&375/&'%&((,125979934252,8,+,07*/()**7/)..800.,/02-353-,2-,'*'((.*-/.--,3'1+5+%/5483:106:.)3/,470.44439.5*(%,,,./-.+12-0483-,
@a2968392-5047-4a40-9eb9-e941ad9e71e1 ch=349 read=90061 start_time=2019-12-13T15:11:54Z barcode=BC01 runid=2c9cf7bc05858273f10e7d7ec552fc0bd742dc3e
CCGGGAGGCAGCAGTGGAATTTGGACAATGGGCAGCCTGATCAACAATACCGCGTGCAGGATGAAGGCCTTCAGGTTATGAAAACTGCTTTTGTACGGAACAGAAAAGCTCCTTCTAATACAGGGCCCATGACGGTACCGTAGGAATGGCACCGGCTAACTACGTGCCAGCAGCCGCCTTGATAATACGTAGGGTGCGAGCGTTAATCAGGTTACTGGGCGTAAAAGCATTGCGCAGGCGGTTATGTAAGACAGATGTGAAATCCCCGGGCTCAACCTGGGAACTGCATTTTGAGCTGCATGGCTGAAGTACGGTAGAGGGATGGAATTCCGCGTGTAAGCAGTGAAATGCGTAGATATGCGGAGGAACACCGATGGCGAAGGCAATCCCTGGACCTGTACACTGACGCTCATGCACGAAAGCGTCAAGGGGAGCAAACAGTTAAGATACCCTGGTAGTCCACGCCTAAACGATATCCAGCGGTTGTTGGGAATTAGTTTTCTTAGTAACAGAAGCTAACGCGTGAGTTGACCGCCTGGGAGTACGGCCGCAGTTTGAAACTCAAAGGAATTGACGAGGACCCGCGCAAGCGGTGGATGATGTGGTTTAATTCGATGCAACGCGAAAACCTTACCCACAGCGACGCGGCAGGAAGTTTCCAGAGATGGATTCGTGCTCGAAAGAGAACCTGCACACAGGTGCTGCATGGCTGTCGTCAGCTCGTGTCGGTAGAGATGTTGGGTTAAGTCACCGGCTTAGGCGCAACCCTTGTCATTAGTTGCTACATTCGGTTGACGCTCTAAGGACTGCCGGTGACAAACCGGAGGAAGGTGGGGATGACGTCAAGTCCTCCGTAAGCCCCATATAAATTGGGGCTACACACGTCATACAATGGCTGGTACAGAGGGTTGCCAACCCGCGAGGAGGCTAATCCCATGGAGACCAGTCGTAGTCGAGATCGCAGTCTGCAGCTCGACTGCGTGAAGTCGGAATCCGCTAGTAATCGCGGATCAGCATGCCGCGGTGAATACGTTCAGGTCTTGTACACACCGCCCGTCACACCATGGGAAGGGTCTCGCCAGAAGTAGGCCTAACCGCAAGGGCGCTTACCACGGCAGGGTTCGTGACTGGGGTGAGAGAAGAATCGTAGCTAAGGTAACCGG
+
,%%-0++,1-///-6*(()*50/7461711620)+-5.../-('(3+++/**2356549:981(3)&0/-0/'12/7(,(,33(.322077307662:777)(178-)*+38+8/---+%%$16/.0&$%&'40953230,*+&**+1800.5+10,0,-.6837685-.***3+'(&%$(%*0*)&))*+*-)1,.)+'(,525225**&+3/101851242;:-,0%0,,-*1&)-4,,5.,.2567/26.034.,)/./*-390+7503:186915;51511,,('57)&%%',+*-//51-&(-'(,0.411)&-408881515148/163423()+1230098146/5*)+,,73.*-)./1:5466545663',(,-426.291+7:554.**'(&+*.,+,.-3.1.-./)13*).-.&*'-24/,//3:14'+/1-(+.97.5-)*132/227*,.28/0;782121/8&)$)(,*6,-925-,).)'*0864-6.+$-''(&%+*)*74;-,,,,0,**6-128,+(&(-*&&'(7.5/9(+),,3))1:1-397;1*+'+,18761(225594')$',6132622::954544475;82739/--..65).%'%'-35/,),&+40&,(+,-*0&'&)%',*,+)-;52'(),-.0(*#(()**,,6-+4/''(,+1+1-1.,,-.1,5-35:9765+-,,,57696.0001-1/.-+..020134429,2,/.0*/+,#)&'**+*&),-/661482/6123)9**)7,%&%'*+.30&*,('%)$))/)')'/.27899-32.0*,3-,5-1(*+*+/,,1797-0778898731633,0+&('&'++0-$'%)**(-.*.663700+,)/-551+*+,61242258778,-(-2-9;438/*06+)..).+&*.+)./+6:1+/&**%&-315698:4707*,*3366:*401)+,*&+./+'))+:9:426223'*(1.,()+10-.2/--/07768;23567187.2-653497/61172&/795,5,,,.--*295/:8./51513:2369.*%%-/21/565;2+,-))(-(.''-232253))++)2/800:7032;6067738/0116643440-+,&&&*'&'&)*-+)%)(+/*316;797-
@45dd688d-f90e-40ee-a808-bf31eb0fd4ff ch=326 read=178549 start_time=2019-12-13T15:12:02Z barcode=BC01 runid=2c9cf7bc05858273f10e7d7ec552fc0bd742dc3e
CCGGTTACCTTGTTGCGACTTCACCCCAATCGCTGACCCACTACCTTCGGCCGCTGCCTCCTTGCGGTTAGCTCACGGACTGTTGTGCCAACTCATGGTGTGACGGGCGGCGGTGTGTACAAGACCCGGAACGTATTCACCGCGACGTTCTGATTCGCGATTACTAGTAACTCAGCTTCATGTAGGCGAGTTTCAGCCTACAATCCGAATGGACTGGTTTTAAGTTTGGCTCCACCTCACATTATTGCATCTCTCTGTACCAGCCATTGTAGCACGTGTGTAGCCCTACGCGAGGGGCGCTGATGATTTGACGTCATCCCACCTTCCTCTAGTTAACCCAGGCAGTCTCGCTAGAGTCCTCAACTTAATGACGTAACTAACGACCAAGGGTTGCGCTCGTTGCAGGACTTAACCCAACATCTCGACACAGGCGGCTGACAACCGGCCCGCCACCTGTCACCTTGTCCCCGAGGAATTTCCTCGATTAAAGAGTAATGCAAGGGATGTCAAGAGTGTAGGTAAGGTTCTTCGCGTTGCTTCGAATTAAACCATGCTCCGCTACTTGTGCGGGTCCCCGTCAGATTCCTTTGAGTTTTAATCTTGCGACCGTGTGCTCCCCAGGCGGAATACTTAATGCGTTAGCGGCGGCACGAGTGTTGAAACCCCCCACACCTAGTATTCATCGTTTACGGCGTGGACTACCAGAATTATCTAATCCTGTTTGCTCCCCACGCTTTCGAGCCTCAGCGTCAGTTACAGTCCAGAGAGTCGCCTTCGCCACTGGTGTTCTTCAATCTCCTACGCATTTCACCGCTGCACTAAGATTCCTCTCATATACCACTCCTAGATAACCAGTTTGGATGCAGCACCCGGGATTGAGCCCGGGTGTTCCCGCATCCCATAATCATCCGCCTACGCTCCTTTACGCCCAGTAAATCCGGATAACCTTTCATTTCGCCACCTACGTATTACCGCGGCTGCTGGCGTAGTTAGCCGTGGCTTCCTCCTTGAGTGCCGTCATTATCTTCCCCAAGACAGGCTTTGCGATCCGAAACCTTCATCACTCACGCGGCGTTGCTGCATCAAGGTTCCCCATTTGTGCAATATTCCCCACTGCTGCCTCCGTAGGAG
+
%&(,.6-/334/17-012/4.-&)()&/)45&'2+--;3())+0355-(*..+-5339-21(.+.*)-8-..43-.29-,+)*1(.*-18.++.)-58347556-+)'---.20/2..+.0.+013+./+:318.50/-6;36656*49678.9.,))*'4+*+50(),+,,0*+-195464554/0)$&)-/***1,--00753*+-1.-'),+.+8<<..-./81.3-24,*/302*/%()(1../66445436664631153,5,''*+.-/,0./))+,23/&')&'-'-00-+('((*+,27<40025/17-:2+&*)/32111*(-1..*-//,.8:217646('/&&(*.393.0(*)*,)&*$%(+*+,,/3/,,0'0.*0*/-)+(*/472;12'786,2+1)0+('*),*,*+()*25%&2.&.+./532*2.$&(+*%02-00''(('+))+),4('#&'(')'/9+26*,-,/-6.1('(++5//.3//98089918.%&'**(*,3048(/+3-.418885:33495.+0./2:7,0-)+0//4351000/+*(&),/.2451,-4.%'.).(*--/.10::..:2002///,52)*%*'),//0.*+210:4:,&'&%-*/034262130;1.-+)*,&(',,;-*0*.3853*&,*.1-*0878<98:982;:-./52259;7661460+-).1.3356:,5-,,/:4.01744+*.(*/7/.))05310-+33695191015317*+,/0./24.231752490468:::9;-++(.42320()+15743;.8389+*+&(%)*('&,--.)%')+'&')&)*)*)+,+++77050;/93::.+11%$%&(%2(&%(*%,%()2/5/,.')'206*&$)*-01.&,+4.60/2.-39,++$)+42*4.*,../+()).3:/02556-4+/')1--&+,0-.79./8.0/+,)+*+.;780;0007,5'&&().47///40806+((.*,,&''&%)(%,-78:.;---960786+54+-51/5-280%++-11''.1,248:9.,-)*-.&'')*4-20:33300/00-7-362,:;+*/8-+/.3/611137572%'''(%')'&*6,019+-.
@eea37eaa-8b0a-47c4-923d-883476369153 ch=409 read=69812 start_time=2019-12-13T15:11:57Z barcode=BC01 runid=2c9cf7bc05858273f10e7d7ec552fc0bd742dc3e
CTCACGGGGAGGCAGCAGTAAGGGAATTTTTCGTAATGGGAAACCTGACCGAGCAACGCCGCGTGAAGGAAGAGTTTTCAGTTGTAAACTTCTGTTATAAAGGAAGAACAGCGGCTACACAGAATGGTAGCCAGTGACGTACTTTATTAGAAAGCCACGGCTAACTACGTTATAACAACCACTTATACGTGGTGGCAAGCGTTATCGGGGTATTGGGCGTAAAAGGGGAGCAGGCGGCAGCAAGGGTCTGTGGTGAAAGCCTGAAGCTTAACTTCAGTAAGCCATAGAAACCAGGCAGCTAGAGTGCAGGAGAGGATCGTGGAATTCCATGTGTAGCGGTGAAATGCGTAGATATATGGAGGAACACCAGTGGCGAAAGGCGACGTCTGGCCTGCAGCTGTGCTCCAGTCCCAGCGTGGGGAGCAAATAGGATTAGATACCTAGTAGTCCGCCGTAAACGATGAGTACTAAGTGTTGGATGTCAAAGTTCAGTGCTGCAGTTAATAACGCAATAAGTACTCCATTTTGACGACTGCGTTCGCAAGAATGAAACTCAAAGAAATTGACGAGGGGGCCGCACCGGCGGTGGAGCATGTGTGGTTAATTCGAGAAACAACGCGAAGAACCTTACCAGGTCTTGACATACTCATAAAAGGCTCGATGGAGGAATAGCTATATGAGATACGGAGTGGTTACATGGTTGTCGTCATCGTGTCGTGAAGATGTTGGTTAAGTCCACAACGAGCGCAACCCACTTATCGTTAGTTACCATCATTAAGTTGGGGACTCTGGCAGAGACTGCCAGTGACAAGCTGGAGGAAGGCAGGGATGACGTCAAATCATCATACTGACCTGGGCTACACGTGCTACAATGGATGGTGCAGAGGAAGCGAAGCCGCGAGGTGGCGCAAACCCATAAACCATTCTCCAGTTCGGATTGGCAGTCTGCAACTCGACTACATGAAGTTGGAATCGCTGAAGTAATCGCGAATCAGCTGTCGCGGTGAATACGTTCTCGACTGTACACACCGCCGTCACACCACGAAGTTGATAACACCGAAGCCGGTGGCCTAACAGGAAGGAAGGCTGTCACAGGTGGGATTGATGATTGGGGTGAAGTCGTAACAAAGGTAACCGG
+
-/1$&)03.',3../94/-/*''&)*-474**+%*((25))1*11+,26621'/38546:,--/-*&)'0+''(*72)-*+2-,,97*44;6:95;4023,++),'/13,34.910..*('(&++-11,047&++)+(*.+++)((1+($+++),.$%)'+,/40.-.-3'$%(%(&$+,'()'&'*-23*,,.1.89*01:00**&/*'))3,56532/393('-30(++-09989814-4).5743871420//88,.814*-&&)(4')*(0&102857:646./784:5583-...'))+,85&10+)))3126-443-4,5/8..-,,,+-.317,/4,)-:869677652343,.'-*024756/9..--3(/,845662427/350).&,./,&%'),(*,/9/,)+-//8:6*(++797.()+&7-1097619*+,777-4-*.78::;60.-()$'(4443/-1//7564978717+,187,5877714$+)01*',.--.36.5+'-,-00)$($$"'#$$$&'',.3;94/4/(*84457316607+&(*+./332,%,21/(*(%(*-/(2211500,,-16142,//28*63:6-,')0/*)0../02.),-+(('(,2+*0/33931001-01011543,-0357*+.3/-/**0,-./.1423)'%-*.4./''**,0&%(/06427112358(,)*,,33&7)*))+6131-&...*.082()*10/0361--'26-(*4/565070/-;1068223+3-3...606833441+&))&&()-.6880,.+*,-..'*+-1--*)*+51$(14.1277323464+,,./.,',*+,8:6525-*++'*+,-26562:4.5/207443+,(,),+**)00(.*+-+'&')))&&(-5-5;8+.4;9.5//68.1)'(259(4(,0)0*/./-01.5+--1,-112346181-60215533''$'++))+*)()**+75+(%'%(*.)2).,4163354664,+&#$&')+..0.04.37*+-')&/,,,+-')/3-,-/21.30)+-+69/540/1,&)&&&''+*,))*'*)&%))&').1/66**3+*+00/917684./120/3)/(&)')%++.17:988
@ccc3d373-a5cf-44f8-a093-fe5494ad772e ch=277 read=105487 start_time=2019-12-13T15:12:12Z barcode=BC01 runid=2c9cf7bc05858273f10e7d7ec552fc0bd742dc3e
CCAGTTTACCTACGACTTCACCCCAATCATCAATCCACAGCCAGACAGCTCCTTCCTTGCGGTTAGGCCACCGGCTTCGGGTGTTATCAACTCGTGGTGTGACGGGCGGTGTGTACAAGGCCGGGAACGTATTCACCGCGACATGCTGATTCGCGATTACTAGCGATTCCAACTTCGTATGGTCGAGTTACCAGACTACAATCGAACTGAGAATGGTTTATGGGTTTTGCTTCACCTCGCGGCTTCGCTTCCCTCTGCACCATCCATTGTAGCAGCACGTGTAGCCCAGGTCATAAGGGGCATGATGATTTGACGTCATCCCGCCTTCCTCCGACATGCTGGCAGTCTCACTAGAGTCCCCTGGCATAATGATGGTAACTAACGATAAGGGTTGCGCTCGTTGCGGGACTTAACAACATCTCGACACGGGCTGACGACAGCCATGCAGCACCTGTGTGCGGGTTCGCTCTTTCGAGCACGAATCCATCTCTGGAAACTTCTGCCATGTCAAAGGTGGGTAAGGTTTTTTCGCGTTGCATCGGAATTAAAACCACATCATCCACCGCTTGTGCGGGTCCCGTCAATTCCTTTGAGTTTTTTCAACCTTGCAGCCCGTACTCCCAGGCGGTCAACTTCACGCGTTAGCTTCGTTACTGAAAACTAATAATTCCCAACAACCAGTTGACATCGTTTAGGGCGTGGACTACCAGGGTATCTAATCCTGTTGCTCCCCACGCTTTCGTGCACATGAGCGATGAGTACAGGTCAGGGGATTGCCTTCGCCATTGGGTGTTCCTCCGCATATCCACGCGCATTTCACTGCTGCACGCGATTCCATCCCTCTACCGTACTCTAGCCGGCCAGTCACAAATGCGTTCCCAGGTTGAGCCCGAGGTTCACATCTGTCTTACATAACCGCCTGCGTGCGCTTTACGCTGATAATTCCGATTAACGCTTGCACCCTCCGTATTACCGCGGCTGCTGGCGCGAGGTTAGCCAGTGCTTCTTCTGCGGGTAACGTCAATGAGCAAAGGAATTAACTTTACTCCCTTCTCCCCGCTGAAAGTGCTTTAGCCAGGCCTTCTTCATACGCGGCGTGGCTGCATCGGGCTTGCGCCCGGTACCAATATTCTTTACTGCTGCACCTCCCGTAG
+
7-(-2:..393/22049;<1343-,*.648,1/,0+&&%$$$''-,()*-16486-3.)-8709-/791.6//0.0.-+/4-,7++,++%((,(//5576//.)59.5/..55478994:580.&)*44:;:<1003-1/254669::5583)*335966/.--*,,2-/4-/252(1,/,'('($*-6'/+)--01/0*8.//47650-,0//+1284--*6/.980-02;589;98.*,+,3:500250:/-0:.----1751-21+)**)'))%),/*))(-6,),532/02/,68+:87000008<5/155557418/,157:3221))&'(-/3529100/-*,*(,,/.022-0(&&()%))1*04889101+-/72310-)*--,:2339:/-/-+-(:56/4,-$%&'')00//-/137+'300/-//,45+7;8422/./-,/--.-,+3))007)$%()370,,(0.010/96411357524.03*'*,)(*/---0;88;,--119/-+,,//.;9</7352/3/01991+*&/(0;:+1,'(*-.:::803/'*2.0127&87258,(+,)51;624;:41672;4<-..)2,3.*&#%(*+,7,,+-94+.+51:6.1++5096725.201+-.89428.2,(-*)(%%-')&1(-,2,-(56.69591;101/78379:/*')+*8/8241/05+-&$/'*+13;8890.-+%(+1:74*++,0:8..41/,()*)*.1)$'((-..1/,1,/+001*,/0.081;;8:;559.1*&)*5,5017+,1144++)+*-)+.0:/0&),*./%-(.,.0139264.70*',,(25+4-/0/*+&(-$'((')20+--38)'*&+:05(+,2,6+*-10(((-+-4*+,-/23.1206-**+,03;-05.,-+--0'%$#&'0.-+'&+.42;55003945.+,1,./.3:6.290264:46;31-53589807*'*)),..7)/.9&13-..409=.,,,'7.-1657901500-0353+*&%()*./,.3801.49)3:0.0/5,,.56*2+*+/++)&%&)'''*)98;66<7+*&+))0-+'/-4/118477)4754601118/,%/$*,50019-+15')*4435&(%.++61)*)+,
@78b5921e-a4e0-4a91-afab-40abc3c89dad ch=100 read=220813 start_time=2019-12-13T15:12:19Z barcode=BC01 runid=2c9cf7bc05858273f10e7d7ec552fc0bd742dc3e
CCGGTTACCTTGTTACGACTTCACTGATCATAGATCACAAAGTGTGAAAGCGCCCTCGGGATTAAGCTACCTACTTCTTTTGCAACCCACTCCCATGGTGTGACGGGCGGTGTGTACAAGGCCGGGAACATACATTGCCGTGGCATTCTGATCACGATTACTAGCGATTCCGACTTCATGGAGTCGAGTTGCGAACTCAATCCGGACTACGACGCACTTTATGAGGTCCGCTTGCTCTCGCGAGTCGCTTCTCTTTGCTTATGCGCCATTGTAGCGATGATGTTAGCCCTGGTCGTAAGGGCCATGATGACTTGACGTCATCCCCACCTTCCTCAGTTTATCACTGGCAGTCTCCTTTGAGTTCCCCGGCCGGACCGCTGGCAACAAAGGATAAAGAGGTTGCGCTCGTTGCGGGACTTAACAACATTTCACAACACGAGCGGCGGCAATGCAGCACCTGTCTCACGGTTCCCGAGGCACATTCTCATCTCCTGAAAACTTCCGTGGATGTCCAAGACCAGGTAAGGTTCTTCGCGTTGCATCAATTAAACCACATGCTCCACCCTTGTGCGGAGCCCCGATCAATTCATTTGAGTTTTAACTTGCGGCCGTACCCCCAGGCAGTCGACTTAACGCGTTAGCTCCGGAAATACGCCTCAAGGGCACAACCTCAAGTCGACATCGTTTACGGCGTGGACTACCAGGTATCTAATCCTGTTTGCTCCCCACGCCTTTCGCACCTGAGCGTCAGTCTTCGTCCGGGGCCGCCTTCGCCACCGGTATTCCTCCAGATCTCTGCGCATTTCACCGCTACGCCTGGAATTCTACCCCCCTCTACGAGACTCAAATTTGCCAGTATCAGGTGCAGTTCCCAAGGTTGGGCCAGGATTTCACATCTGACTTATGGAAACCGCCTGCGTGCGCTTTACGCCAGTAATTCCGATTAACGCTTGCACCCTCCGTATTACCGCGGCTGCTTTTGAGTTAGCCAGTGCTTCTTCTGCGGGTAACGTCAATGAGCAAAGGTATTAACTTTACTCCCTTCCTCCCATGAAATTACTTTAGCCCGAGGCCTTCTTCATACCGCGCGGCATGGCTGCATCGGGCTTGCGCCCGGTTGTGCAATATTCCCCTGCTGCCTCCCGTAGAG
+
64-.-'&+'-1'20+*-+,465-1()*2745&'6464728.,,&-%(/(%()3822,(+-)-0,/+1148;8357;.9<;.5662881*---;/-/596333343786,72+))-,3467638*7+(*,(&$%%%'&))),0:2.3;.-21-.&(+0/1..,0/0239986128:<96776--./))+.933%%5326-;0231629888956,-%(*02056040/01'(-//334.5--*)..2164441083*))+--/199:;-:,*)+*+(&(*('%&'(1082),---+-.,,153:66,,*)(**-,/14577,931*.065902.1(*,:7022*32-0,*+,.87-+4/*(*1,80/*+1.50:698./4+5305109/.5/99/(-%.,//00+/023662+,5**000,'((.,41;6117282+.%%('%&',)('%%&6-5678:7620-//2-5:145,)&*)-+//1:.-/06947'(+089-,:.:;249:83*..*3/,.2<6:;967+4/784.6+238713659)4,40:/7.0+-5.///9117)+/),%*+-'*.33+*()),4/9428<0*/19:;..0&%$&%0(70/094:9:+'.16/2445418100/..0-8'*-1--.-*,(%''*1::80(3:0-,-1)(*'+13.0004669709;4)71;2237:98768944/)+,//07367,-67/)0+463*%)&-++74/-1/5:---.7587/2356:75/7%**1,1368<9<:8:7378187.3.2,-2')*565584-2..)17--1/+***-.%.2,1131404+,-4;67/23434/.4366807('*'(00&%('*.++20//378;11(+*),,..5878,23*24,,3346950()-))&('0,)1<6::2//.004+)())&'(+'($++358230/5/5.4/-0'').098445)-.50.5:68182)*'%%&&'',0/..6;)6/-.2068<9878057047447030..2568:*3-44,2+0)15.+,,.7/,698-85-#&%(+&'&&()-(&&*.(%'*)697:3384&)&('&'%()1072731147567396249)+/79+,%/*(,(.)5.78072.*(&&1&+3--8+,160+)
@7c46ac71-a3a4-4e78-af75-9368cb7d905f ch=253 read=213641 start_time=2019-12-13T15:12:19Z barcode=BC01 runid=2c9cf7bc05858273f10e7d7ec552fc0bd742dc3e
CTCCTACGGGGAGGCAGCAGTAGGGAATTTTCGGCGTGGAAACCCTGACCGAGCAACGCCGCGTGAAGGAAGAAGGTTTTCGGATTGCCGCTGGTATAAAGGAAGAACGGCGGCTACAGGAAATGGTAGCCGAGTGACGATACTTTATTAAGAAAGCCGGCTAACTACGTGCCAGCAGCCGCGGTATGCGTAGGTAGCCAGCGTGTCCGGAATTGGGTGTAAAGAGGGCAGGCGGCAGCAGGGGTCTATGGTGAAAGCCTGAAGCTTAACTTCAGTAAGCCATAGAAACCAGGCAGCTAGAGTGCAGGAGAGGATCGTGGAATTCCATGTGTAGCGGTGAAATGCGTAGATATATGGAGGGGAACACACCAGTGGCGAAGGCGATCCTGGCCTGCAACTGACGCGCTCAGTCAAGCGTATGGGGAGCAAAATGGGATTAGATACCCTAGTAGTCCACGCCGTAAACGATGGTGCTAAGTGTTGGATGTCAAAGTTCCAGTGCTGCAGTTAACGCAATAGTACCTCCGCCTGAAGTAGTACGTTCGCAAGAATGAGACTCAAAGGAATTGACGGGGGCCCGCGCAAGCGGTGGAGCATGTGGTTAATTCGAAACAACGCGAAGAACCTTACCAGATCTTGACATAATACTCATAAAGGCTCAGAGATGGAGAGATAGCTATATGAGATACAGGTGGTCATGGTTGTCGTCAGCTCGTGTCGTGAGATGTTAAGGTTAAGAAGTCCGCAACAGGCGCAACCCTTATCGTTGAATTACCATCATTAAGTTGGGGACTCTAGCGAGACTGCCAGTGACAAGCTGGAAGGCGGGGATGACGTCAAATCATCATGCCTTATGACCTGGAGCTACACACGTGCTACAATGGATGGTGCAGAGGAAGCGAAGCCGCGAGGTGAAACAAAACCCATAAAACCATTCTCAGTTCAGTTGTAGTCTGCAGCTCGACTACATGAAGTTGGAATCGCTAGTAATCGCGAATCCAGCATGTCGCAGTGAATACGTTCTCGGGCCTTGTACACACCGCCGTCACACGAGTTGATAACACTGACCGGTGGCCTAACCGCAAGGAAAGGGCTAATCTAAGGTGGGATTGATGATTGGGGGTGAAGTCATGTAAGGTAACCGG
+
-/2,.01'01,(.30,1.--//(.+*-,6;61562*)(+(*))6,)*101)++13::7:;7:71.+*-0/-*,(,2/955310):)&%$&'),,02259(*(),+055%653;6434(2.+37/18-,-3-(((*,1*(%()0110+6,2+#)((++.(*,4594.--++0/81220,25231+*(&$%()0.1,'+.'&+-')$%('1*2*4))-/-4148)'',00+18;:8:4,)*''245.01171*++,41-4:88371-1*5))1/.%(*0.,11-1/-/7326-785/...-+,.148104,,+/7258293.,-,9-603001...-34223:832713%-/.1215781.(03)80//(-.,-,+0/)+)/*,***-*+578:78881//+))&'$'*,7783+*'*-2&')08+()/4<;65%77/7..+.///;)'('-%+10.%))05154/1..-.,44(43455772;152:577173.009(')0,&(+1252/0--+-/+)+'.)()*.0,/642))'*),34543;22202-/78987877260*()*-.1648.045,15,*/&1/301.5.4;132.7.-.5294849-+/320/-1,-1480297-7,,47**$)'*.+--2/4&-.446+(,5)/.756-,,-028:+*)'*4%2++,21786475453640/-'(,1277;551-).,0122263575633024,2+-(3.49/6%('')12(-+'3))23)6,+06))6+32113(*'1*1378;:.5/3+,+0,7903564.$,,&'*-1469:445341-2,-/3-,'*0**7:7476898:87:30/)0303*1.(*-/1058138,--10/)(&'(,./))6/;//;9984/137,*,+)-(**,0,1910.',**)+.1*/<<8370%&*002,<99<526-/456'**/+,266/0&'(..*,*+1.001--+/*+1839:97/0+,.1394548881/0*'-.*0-4457%00/14624259102+/,-4483411+0.4;542()*,-+,**+)8,--.63&)$%'/,4,,480/*-79:,6,2-*-,'(,-'&(-.1027*7.796..1,1..)--4983*,+-,)+.'*(&%)*3-2.72+/
