# Supplementary material for: De novo species identification using 16S rRNA gene nanopore sequencing
Source: PeerJ. 2020 Oct 21;8:e10029. doi: 10.7717/peerj.10029 (PMC7585375; doi:10.7717/peerj.10029)
Supplement: Supplemental Information 3 [file peerj-08-10029-s003.zip › pass_fastq_runid_2c9cf7bc05858273f10e7d7ec552fc0bd742dc3e_407.fastq]

@c6459c7d-a910-4306-9e98-2b41baa1f94b ch=61 read=188476 start_time=2019-12-13T15:12:46Z barcode=BC01 runid=2c9cf7bc05858273f10e7d7ec552fc0bd742dc3e
CTCCTGCAGGGGCAGCAGTGGGGAATATTACTCAATGGGCTGTTTGTAGCCATGCCGCATTATGAAGGCCTTCAGGTTAATAAAGATACTTTCAGCAGGAGGAAAATTAAAGAAAGTTAATACCTTTGCTCATTGACGTTACCCGCAGAAGAAACTTACCAGCTAACTCCGTGCCAGCAGCCGCGGTAATACAGGAGGGTGCAAGCGTTAATCGGAATTACTGGGCGTAAGCGCACGCAGGCAGTTTTATTAAGTCAGATGTGAAATCCCGGAACTCCAACCTGGGAACTGCATCTGTCACTGGCAAGCAGTCTCTCGTAGAGGGTAGAATTCCAGGTGTAGTGGTGAAATGCGTAGAGATCTGGAGGGAATACCGGTGGCAGAAGGCGGCCCTGGACTGAACTGACATCAGGTGCTGCGAAAGCGTAGGGAATGAGTTAAGATACCTGGTAGTCACGCCGTAAACGATGTCGACTTGGAGGTTGTGCCCTTGAGGCGTGGCTTCCGGAGCTAACGCGTTAAGTCGGCCGCTATAGGGAGAATACGGCCGCAAGGTTAAAACTCAGAGAATTGACGGGGGCCCGCACAAGCGGTGGGCATGTGGTTTAATTCGATGCAGCGAAAGAACCTTACCTGGTGCCGAGCACATCCACGGGATTTCAGAGATGAGATGTACCTTCCGGGAACCGTGAGACGGAGTGCTGCATGGCTGTCGTCAGCTCGTGTTGTGAAATGTTGGGTTAAATTCCCGCAGCAGTACAGCACTTATCCTTTGTTGCCAGCGGTCGGCCGGGAACTCACGAGACTGCTGATGATAAACTGGAGGAAGGTAGGGATGACGTCAAGTCATCATGGCCCTTGACCAGGGCTACGTGCTACAATGGCGCATACAAGAGAAGCGACCTCGCGAGAGCAAGCGGACCTCGTAAAAGTGCGTCGTAGTCCCGGTTAGAGTCTGCAACTCGGCTCCATGAAGTCGGAATCGCTAATGTCGTGGATCAGAATGCCACGGTAGATACCATTCCCGGGCCTTGTACACACCGCCCGTCACACCATGGGAGTAGGTTGCAAAGTAAGGTAAGCTTAACCTTCCGGGAGGGGCACCACTTTGTGATTCATGACTGGGGTGGGAATCGTAACAAAGGTAACCGG
+
(,.-+(.,+-++&&**',-/17.*1.)2/-1+*(1)/)&&''+-'%''#$%&(()&$&$&&&'%((%&-1192*2303.2/27+'&,'+.2.,)**'32+**)*%&&),5+')..+.122/,.*,5*+557100+*)(/*%.4,)+0,-1'(*&&&%%'.+',,/0110**.133-,+(+-/,*')*+)'$'&))())&'&(,&%-,)6,8.4'1,-/0,/034.**,++%$$(')%+'*,,,30;;0&...1*882.-.--%+)&'0-*)+&%%'*)/0152-0.'''+-.///+(%#%*025355()'((),-)0454,&+.***)(,+0/-.703(&$**%(/.+36//11.*+*+-65470,.-+-43687373441&&,***''%--(&+,'&%*+4-..-,%*+),10,&#'&&++''(--*,'))%$%%++4,)$&*(,0*%-2+,,-'(&-,(*.466000%062321530+,-+1,-+61(%''(,**'*,2-,*)'+-%')).)--.04789055.'.8))))*0..''%'&,,6+.+)*/23+3.60771.-,)%&$(&0,1-0*/23-/5/**)-,100*..)//+02.-,02:9498:.+,-+1/%'&&)(')*-336/3+**(&''%&)((+**--1(++*,$*9.,**))((&'%',,6'2,-**'*///.29460(+/2$'&&(01865-.),&)'.*'++*+-.2584370/-./1+*..)432733-*).,*(.,%-&&$&**/1',*1.256/87(09+.732/11,2*8.61;31+*()#$''-',*&$&(-,,,.:86022:.-2,*/)+&,/-3767877662047584./1-57+).014:-***('()*,1676030-,70,,((()0-'(&)&&&52776:434)('&)98)0,602313&*).2+&+''(+428212.,)*+/,*'&()1,)0..0113'2124341)(('('3-423..0(%)%*++4//6283/14234-*-,1.('41)*&&.01-)','2/.1*-./..*..'-02-/310.0703*51**+)-53;16//(&'(&+&(*''(,-504.//0(27*(,0-*)%*+&-,40+-147950--(////.'&)+%&&'0***7/9<,..,.527)2
@bedb924d-ce19-4b6a-8614-1f14f45b6bb4 ch=74 read=226206 start_time=2019-12-13T15:12:46Z barcode=BC01 runid=2c9cf7bc05858273f10e7d7ec552fc0bd742dc3e
CCGGTTACCCGTACGGCTTTTGATCATGAATCACAAAGTGGTAGCGCGCCGCCGAAGGTTAACCTCTTCTTTGCAACCCACTCCATGGTGTGACGGGCGAGGGTGTATTGCAAGGCCCGGGAACTGTCACCGTGGCATTCTGATCCACGATTACTGCTTGATTCCGACTTCGCCCGGTCAGGTTACCCGGAGCTCAATCGGACTACGACGCGCTTTATGAGGTCCGCTTGCTCTCGCGGGTCGCTTCTCCTTGTATGCGCCATTGTAGCACGTGTGTAGCCCTGGTCGTAAGGGCCATGATGACTTGACGTCATCCCACCTTCCTCCAGTTTATCACTGGCAGTCTCCTTTGAGTTCCCCGGACCGCTGGCAACAAAGGGATGAGAGGTTGCGCTCGTTGGGACTTAACCCAACATTTCACAACACGAGCTGACGTGACAGCCATGCAACCTATCTCACGGTTCCGAAGGCACATTCTCATCTCTGAAAACTGTGGATGTCAAGACCAGGTAAAGGTTCTTCGCGTTGCATCGAATTAAACCACATGCTCCACCGCTGCAGGCCCCGTCAATTCATTTGAGTTTTAACCTTGCGGCCCGTACTCCCCAGGCAGTCGGCTTAACGCGGTGATGGCTCGGAAACCACGCCTCAAAGTTTAACCTCCGTCGACATCGTTTGGCGTGGACTACCAGAATTATCTAATCCTGTTTGCTCCCCACGCTTTCGCGCGACGTCAGTCTTCGTCAGGGGCCGCCTTCGCCACCGGTATTCCTCGAATCTCTACGCATTTCACCGCTACACCTGGAATTCTACCCCCCCTCTACGAGACTCAAACGCGGTATCAGATGCAGTTCCCAGGTTAGGCCAGGGTTCGCATCTGACAACAAACCGCCTGCGTGCGCTTTACGCCCAGTAATTCCGATTAACGCTTGCACCCTCCGTATTACCGCGGCTGCTGGCTGGAGTTAGCCAGTGCTTCTTCTGCGGAGGTAACGTCAATGAGCAAAGGTATTAACTTTACTCCCTTCCTCCCCGCTGAAAGTACTTTACAACCCGAGGCCTTCTTCATACACGCGGCATGCTGCATCAGGCTTGCCGCCCATTGTGCAATATTCCCCACTGCTGCCTCCCGTAGGAG
+
2*'.1.*4**&((,0*),*'(*-.00984:66*1+-+)((')%)(%&&-+$'+))-,,*''%&&+*18,64.''((10+)../0%**3./((+,089/-'*-+())$)'(*560144*-8.0,,#%*)*0:*,3930395,,--/('*)+/8-)*$%&)*-3;:81/3462--)&+)*)'+++0).4/-.)(/+,,4-2)7/54,+...0-%+16934/+02/410108...107+&,&+(,)-/1.23+1,&)*,.248;17.)'&&((+(+%+,+,+.0--4::9-4-(08948*,,,,-**).+-055221+).(,6083610++-)50,-2747/:/..776.'*0-++-06*..,+2/742337:/5&/491&1163%(&$,)+*-.2349568,-5,,6-6+14-,-)).53.252+.,..1335543.&)--.-4.450/+%+*&'--**%(,8461/()/,40/334<7466950/,)+./(').02;::7./'()-((*2119</+-00/46557/4,,,*-1()'0)::48.,-+50111723,(&*(-$)004.'%,-197<:77<:32,7:9*,-+)+,+*'%((*'-)--9341'244(201-301/3/..*+)((*,&++.2*2,1'03374854846,*.50-//4262244626.35394,*%%+-07787567*2(,/0.174457:8877<8+0.233+$*))/6(,)*'/)+,2401-//09:889+21.)+./364<99::059/9-.).*,+-+,70011,%+*,/2;<//43,15,,(*)*+110-4+-)323560-020-1'%//023.0),++&)*-7861110//12739**-402$',7-),),/8-+11432/+%.2*3:26345934522..&&'(('0+54,(++/161-'&%,0.881/21+,(2.))50*,11604:573;40..0-1(%)'$',)(),+%1-.-//-4;962..7)++,0;:6714./05478;+.+0..1,&()(&#,,27-4:501195.+541.30,.'*++)%,+0+3*%&+*-3.833:9.)))()-0)4.,**$))++..(--),($')(15/+3/-.474732418482(+**)'&(,,.9/0//2+,(
@fdc0e651-1cbb-462e-a302-98ad2aa85f0c ch=421 read=205368 start_time=2019-12-13T15:13:11Z barcode=BC01 runid=2c9cf7bc05858273f10e7d7ec552fc0bd742dc3e
CTCCTACGGGAGGCAGCAGTGGGAATATTGCACAATGGGCGCAAGCCTGATGCAGCCATGCCGCGTGTATGAAGAAGGCCTTCTGGTTTAACAAAGTACTTTCAGCGGGGAGGAAGGGAGTAAAGTTAATACCTTTGCTCATTATTACCGCAGAAGAAGCGCCGGCTAACTCCGTGCAGCAGCCGCGGTAATACGGAAGTGCAAGCGTTGGTAAGGTGCGCACTGGGCGTAAAGCGCGGGCGGTTTGTTAAGTCCGAACAGCGAAATCCCCGGGCTCAACCTGGGGAACTGCATCTGATACTGGCAAGCGAGTCCTCGTAGAGGGGTAGAATTCCAGGTGTAGCGGTGAAATGCGTAGAGATCTGGAGGAATACCGGTGGCAGAGAGCGGCCCCCCTGGACGAAGACTGACGCTCAGGTGCAGCGTGGGGTAAACAGAGTTAGATGCCTGGTAGTCCACGCCGTAAACGATGTCGACTTAGCGGGGGACGCTTGAGGGGCGTGGCTTCCCGGAGCTAACGCGTTAAAATCGACCGCCTGGGAATGCACGGCCGCAAGGTTAAAACTCAAATGAATTGACGGGGGCCCGCGCAAGCGGTGGAGCGTATGTGGTTTAATTCGATGCCAGCGAAGAACCTTACCTGGTCTTGACATCACGGAAGTTTTCAGAGATGAGAATGTGCCTTCAGGAACCGTGAGACAGGTGCTGCATGGCTGTCGTCAGCTCTGTTGTGAAATGTTAGGTTAAGTCCGCAACGAGCGCAACCCTTATCCTTTGTTGCCAGCGGTCGGCCGGGAACTCAAAGAGACTGCCAGTGATAAACTGGAGGAAGGTGGGGATGACGTCAAGTCATCATGGCCCGCCACGACCAGGGCTACCACGATGCTACAATGGCGCATACAAGAGAAGCGACCTCGCGAGAGCAAGCGGACCTCATAAAAAAGTGCGTCGTAGTCCGGATTGAGTCTGCAACTCGACTCCATGAAGTCGGAATCTCGCTAGTAAATCGTGGATCAGAATGCCACGGCGGTAGGAATACGTTCCCGGGCCTTGTACGCACCGCCCGTCACACACACCATGAGATGCGTTGCAAAAAAAAAAAAAAAGTAGTAAGCAACCTTCAGGAGGAGCGCTTACCACTTTGTGATTCATGACTGGGGTGAAAGTCAGCCAACAAAGGCAACGG
+
3330-(0(60(,0/055126240,/.,/-.,-,/.-:;61.0-/*/2+++,%,+$))*+&+4,.104523571+/*/,763:+&)-&($$$*+2-*-+-2912$))'+2,),-06*51%'(.;0.:/0//,.+30+12,+(0&')0*15)-,-0*%+')*$((+)+*//,-90*1$.040/,81+..4-2..+3*-,%*)..--&(*-+'$&%&(&,%&#&$((.6906,97-(+',&.0/),6:1+16/1-+0)&&'*'%,+-44.734*)3767886;:9.57,/11//.,*+)*+4&1&(/-*.(+&%)*+%'(-/0,%+15-22//0/-3)(2:85,%++595-,,*)126811--.2012/,4./6-'+''**)/+%%(&)'))-6/933)$(-+2((*(,...//67873/1+,')((*444.%%+1401...241*./(.'*.55-&-))(+/2;657<843133543-//-%&$),-.'&'$&)%''+.++,277:99/9/'/.*,,1485-.)(.,0-')(*+0:5694442',+&.*//451/225+2/02586/334;61119483361798+16)(-$,'(&(.432/'*+(**,+),09;;0714.*+.-+)%%(%'+(-/4,2+)+''*463240/268,++,4/5./9;22()+./26-1).''()+0/11$)*+&-*')55508(+.8300./-/197877878:.,.--'(00.(%+2,*+:.'263;15,+/,).//6.*(((*145;82;3..+'+,(10+00+,-.1-),5/6/:713..0.5))(,+-415:/.-*)+/3.;::2/0.+,(+,+6932643415874/47798,0-.48/#(&(*+/06&-13,,')&#&'%**73352932:311/0+*+(&)'*($()&298:6/.+)'+,44-2/848982'&*-234,/..1/03343607)(&&)),&*+.588.6...4268840*),*'+,,534++&.()).$,',&%&'(7,+,-,-,/-04*)(1+)2,+&'',...7046.+*,57760900/4+0/29*7/)#++*)))),--0(*&&*-,*&(,,*,*,03422233454-*)*'-*(*%&)')&)//%22,,)%'+'(*)*2.%-/-2.0.1271&')&+..330*)+**%&'($%&-424:(+'$'$*&,
@8f942884-0568-4248-a89c-02f4029cbce7 ch=20 read=71277 start_time=2019-12-13T15:13:22Z barcode=BC01 runid=2c9cf7bc05858273f10e7d7ec552fc0bd742dc3e
CACGGGAAGGCATGAGAATTTCGGCAATGGGGGAAACCCTGATGACCGGTAACGCGTGAAGGAAGAAGGTTTTCGGTTGGCAAACTTCTGTTATAAAAGGAAGAAGAACGGCGGCTACAGGAGAATGTTAGCCGGTGACGGTACTACGTAAGCCACATTGTACGTGCCAGCAGCCGCGGTAATACGGCAGAAGCGTTATCGGAATTATTGAATAAAGAGGGCAGGCGGGCAACCGGTCTGTGGTGAAAGCCTGAAACCTTCAGTAAGCCATAGAAACCAGGCAGCTAGAGTGCAGGAGAAAGTCGATGGGTCATATGTAGCGGTGAAATGCGTATCCAGATATGGGAGGCACCGGTGGCGAAGGCGACGATCTGGCAACTGACGCTCGATCCCAGCGTGAGAACAAATGGACCGTGCACTATTAGTCACACTTAATGAAACATTAAGTGATGTTGGATGTAAGTTTAAGTGCCGCAGTTAACGCAATAAAATTACTCCGCCTGAGTGTAGCCGTTCGCAAGAATGAAGCGCTCAAAGGGTGACGGGGCCCGCAGGGCGTAATGGTTTGCTCGAACGCGAAGAACTAACTACCAGGTCTTGACATACTCATAAAGGCTCAGAGATGGAGGAATGGCTATATAGGGGCTGGGTGCATGGTTTGTAGTAAGCTCGTGGTGAGATGTTGATTAGAATCCCGCAACGAGCGCAACCCTTATGTTGGTTACCATCATTGGTTAGAGGACTCTCTGGCAGGACTGCAGTGACGCAAGCTGGAGGAAGGCGGGATGACGTCAAATCATCATGCCCCTTATGACCTGGGCTACACGTGCTACAATGGATTGGGTGAAGAGGGAAGCGAAGCCGCGAGGTGAAGCAAAACCATAAACCGTTCTCGTTCGGGATGCACAGCTCGTACATGAGTTGGAATCGCTAGTAATCGCGAAGATCAGCATGTCGCGGTGGGCGTTCTCGGGCGCTGTACACACCACGCCTCACCACGAGTTGATAACACCGGCGGTGGCCCCTACAACGAAGGCCTCTGGTGGATTATTGTTGGGGTGAAGTCGTAACAGAGTGGCCCGG
+
))+*651/.)'$'%&''&+13+285161-584))-+*6..-.---1-)'%(''&(+++,+.+/,),+)0.76-.'*10&+..-&*,+00//601/76&)&),(+0.183)0*(,-***)),)&&%%%')$')/+322-+'&'')($%&+(*'+))*$(%&'()+.:89.-.'+.62708.3.-(/*+*'$)()*()&%)1'.*-3/.3/)&&*/80(),--,*376-1/--,4).&)*.-/..1-.33+-0/+0-%&%&)'%'(31(0.%$((-51071./.-+**&*'*)''),-*&)*%++.-/1&,001**'&$$$')041/194-,,..+()((*7.-,*/++(/*/11'#)(.+/.1.21396-,5304-.&**..//-.//'&-+.+'(''%)&*)++/50('-(*/-.)+(+)(**(),(')#'##$&.%*1((&'+.+)*($**/2071*(&)-/38).*&*'*,&'%%*(*-.%'((&&)..(.-/,3,-480)&&'''((*,+/11+,.**076.,()*%&)174*/-+)*+0-.5,0'$$##,)'((-**))),1*$%'('(*-**(//*35.'&(&*)-1'*%('1'&'**-+302,+04()--/6)'(+.397/-'-))'2453+)(%'.0/14)+%'&0+.,)+)&#'&(+*.%*+14/3)'%%+.0+,(%%,0'')(*16)*--263323298::<708..*/4&'*''0258;/1.)+,-&-$**(+*++),)&%(+-,,-*+(),)'('')1'/477,-))(-,1*15-,.0//43/8*,.403)*)152)*,-1./09-,,*),50+-**.68+76;4-)$)%())+)',('-.')+&')(0-/877-)+-/415)/0;:+2,%&)0*)$%$&%'&+,2.((%$$$&$(%+-,&$$%(+,-*0,6*-0.-6)),+,./711((++.'1--+,,+102711+&)),-+,+2304*02,**(),11,,)-1'.+02)-(.,)+****)(&%&%%'*'*(,*0/22.1,+(&%'%&%'+*0*(()%(.&'+&*'&++'+,(33*)',*$%&$%&&*))('$'&.-)0+
@d8665530-45b8-4dc2-b4e1-1db7f3d9181d ch=116 read=204014 start_time=2019-12-13T15:13:15Z barcode=BC01 runid=2c9cf7bc05858273f10e7d7ec552fc0bd742dc3e
CCGGTTACTTGTTACGACTTCACCCCAGTCATGAATCACAAAATTAGTAGTGGCGCCCTCCCGAAGGTTAAATACCTACTTCTTTTGCAACCCACTCCCATGGTGTGACGGGCGGTGTGTACAAGGCCGGGAACGTATTCACCGTGGCATTCCTGATCCACGATTACTAGCGATTCCGGCTTCATGGAGTCGGTTGCAGACTCCAATCCGGACTTCTGACGCACTTTATGAGGTCCGCTTGCTCTCGCCGGGGTCAGCTTCTTTGTATGCGCCATTGTAGCACGTGTGCCAGCCCTGTGGTCTCGTAGGGGCCATGATGACTTGACGTCATCCCCACCTTCCTCAGTTTATCACTGGCAGTCTCCTTTGAGTTCCAGCCGGACCGCTGGCAACAAAGGATAAAGGGTTGCGCTCGTTGCGGGACTTAACCCAACATTTCACAGCACGAGCTGACGACAGCCATGCAGCACACCTGTCTCACAGTTCCAGGCACCAATCCCATCTCTGGAAAGTTCTGTGGATGTCAAGACCAGGTGAGTTCTTCGCGTTGCATCGAATTAAACCACATGCTCCACCGCTTGTGCGGGCCCGTCGAATTCATTTGAGTTTAACCTTGCGGCCGTACTCCCAGGCGACTTAACGCGTTAGCTCCGGAAGCCACGCCTCAAGGGCACAACCTCCAAGTCGACATCGTTTACGGCGTGGACTACCAGGGTATCTAATCCTGTTGCTCCCCCACGCTTTTCGCACCTGAGCGTCAGTCTTCGTGAGGGGCCGCCTTCGCCACCGGTATTCCTCAGATCTCTACGCATTTCGCCGCTACACCTGGAATTCTACCCTCTACGAGACTCAAGCTTGCGAGTATCGATGCAGTTCCCAGGTTGAGCCCGGGGATTTCCTCTGACTTAACAAACCGCCTGCGTGCGCTTTTACGCCCAGTAGTTCGATTAACGCTTGCGCCCTCCGTATTACCGCGGCTGCTGGCGCAGGTTAGCCGGTGCTTCTTCGCGAATCAATGAGCAAAGGTATTGCTTCTCCTTCCTCCCCGCTGAAAGTGCTTTACAACCCGAAGGCCTTCTTCATACACGCGGCATGGCTGCGTCAGGCTTGCGCCCATTGTGCAATATTCCCCACTGCTGCCTCCGTAGG
+
5//0-5$+*2--6,-//67;4.597-(346''*+3322339*')*)),'()%**13;313))*.1404167)%&*84547<107;3+0932;.&'(,:5+,88877778/8.+11),,000399.//.(5/5..))*)9024;88471/1.8)),6/7+))(+6,335675336630-&+2,63651+,,)(++/.1*-'/.0&2')1,..1/,-+*023,-'(),-+0.*,++-($&-,%%*,3411+)03+,,''(+,+,:9''(%(216<314/-+'-&,+/-0/*'()31+*+'*-50&(-/'+.466:30-,-,,*''-.56799-7::--1:939836114<+**1136553,,-,,23/57**-1710%-0016763331//--2//7+/2.28:(/0/.6/0+-/00492229963+-+,*.*-/723:/.*()&-/0/.9877/-*&).(//-1)/,--*,+2./+31-.%%%&(13&()/,37165/57)*422112,,).01978778:::759,31469()(,,%-2;89<;8:919..,23)'),)49939.+-+,..33-//++,+-/3457-43)$)%$()*4+.475//0795+4-0-0+059891/..+7:0)/-*,,--5,1++')-7//038'5*21-39/12499923-6.---483605'9+6863,446784:9,.+*(*(+*))012:5320-013*05012.)26/111980(%,*+074+515389457.09:666759<835-)/65,0.+.11;8676+152:667<:768++//.752013419<9.(-1-675301613-6+1+*+(+//())+,2+5+1253++,/1.0)&(*/0.*,-00588<26/),/07451;2-.2,''.5)*&&(6400-2.1*.0/0208943311130--..+-./+-'))./2816(+,4/6/)*.0.1'6:8578.522;1595-6.--8:;5;1*1((,-0..5/-:2/-.,*+-)&'&'.+.(&))*778<*1,,)/)#$(-$(.1*524515.0.872/3.),(((&(',)0*1.,-506498<8:<:553.&,+*+2.21452323*/2)..-14+/-36/-.6*-),/835403;;3),++++,.*+0/+.23*
@c66dfc16-40dc-4cbf-bdb3-1fc82c77b59d ch=165 read=214941 start_time=2019-12-13T15:13:19Z barcode=BC01 runid=2c9cf7bc05858273f10e7d7ec552fc0bd742dc3e
CTCCTACAGGGAGGCAGCAGTGAGAATATTGCACAATGGGCGCAAGCCTGGTGTACAACCATGCCGCGTGTATGAAGAAGGCCTTCGGGTTGTAAAAGTACTTTCAGCGGGAGGAAGGGGTAAAAGTTAATACCTTTGCTCGTGACGTTACCACCAGAAGAAACACCAGCTAACTCCGTGCCAGCAACCGCGGTAATACGGAGGGTGCAAGCGTTAATCCGGAATTACTGGGCGTAAAGCGCACATGAGCGGTTTGTTAAGTCCAGATGTGAAATCCCGGGCTCAACCTGGGAACTGCATCTGATACTGGCAACGAGTCTCGTAGAGGGTAGAATTCCAGGTGCTTAGCCCGGTGAAATGCGTAGAGATCTGGAGGAATACCGGTGGCGAGGACGGCCCCTGGACGAACTGACGCTCAGGTGCGGCGTGGGGAGCAAACGGGATTAGATACCCTGGTAGTCCACGCCGTAAACGATGTCGACAGGTTGTGTGCCCTTGAGCGTGGCTTCCGGAGCTAACGCGTTAAGTCGACCGCCGCAAAAGAATTACGGCCGCAAAGGTTAAAACTCAAATGAATTGACGGGGCCCGCACAAGCGGTGGAGCATGTGGTTTAATTCGATGCAACGCGAAAGAACCTTACGGTCTTGACCCCGACATCCACGGAAGTTTTCAGAGATGAGAATGTGCCTTCGGGAACCGTGAGACAGGTGCTGCATGGCTGTCGTCAGCTCGTGTTGTGAAATGTTGGGTTAAGTCCGCAACGAGCGCATTATATCCCTTTGTTGCCAGCGGTCCGGCCAGGAACTCAAGGAGACACCGGTGATAAACTGGAGGAAGGTGGGATGACGTCAAGTCATCATGGCCCGCCACGACCAGGGCTACACGTGCTACAATGGCGCATACAAAGAGAAGCGACCTCGCGAGAGCAAGCGGACCTCATAAAGTGCGTCGTAGTCCCGGATTGAGTCTGCAACTCGACTCCATGAAGTCGGAATCGCTGATAATCGTGGATCAGAATGCCACGGTGAATACGATTCCCGGGCCTTGTACACACCGCCCGTCACACCATGTAAATTGGGTTGCAAAGAAGTAGGTAGCTTAACCTTCGGGAGGGCGCTTACCGCTTTGTGATTCATGACTGGGGTGAAGTCGTAACAAGGTAACCGG
+
3/5*%&($,6.*,,,-.3429,+$)(0,//-,000810:650459)42),$*%##$%%*314'/)(,++(,-6-5/&&%&)*32:70:16/.-:76+,.,+,)/,*))36,',/-.-1.((0<;,,/9-;-015/9/++-/%*&'*,-1.24',(((3-$.***//-'*+(0)))37263761.0.'23,2/0*-'(+832-00./151-+-..1--,1&),-*2--.1697978:<8484,)))),,45116;.+3767//:')+66.-%'.,(-**,66//.2/3747<938,-...62+*('$,#'%%'&'++-.-,/0-7.*.32*+).,/)1))26/+%)$%%*&(+,*',2*)1252-+*)*.01;422)1+,88:3730/1(((+',+'5:7/)-12:74,+*-$-+/24299:9,)''-589;+*-.5:55.8-+3,-*42/58)*/98768/+)+/5:989<800,,,.*+&)$'-/+()((.19*,((&)(*.+-+),/0/,,,.-/544211;27,2.-.6.450$'+.,)&)'(-+*0*0*&.+/*(1192<;6753,2*,&++./2294996/:./--.+/'**-.16/00,-+'-04<4/2342*,/02861,/,.7+(-02/6.)-*,*)*0)'(%&%((-..:84649/8,/4;*0...//021018335.7:7;93;:7:9<8987687',+-28;46641622496132(*.0275407..+.34+./97;:9;700/12+.166++/*%$%(&$*'(*3,,;503:014*++,3.2*).25*202424:28).),*,$+-(01/012:38691/.).2.6..13))12346402,068:811&,68,%''''(2/21+01,**)%*)*+-3,,/./+3335788866&&'&()+,545866521)'''*,)&'*:6799:4439.-02543302347.1,*,%4*/')*,10,+(*+3015120/01230/2*6.956*+(%%*+/-.17691.1)+*4038936)695477)((&,+373*/-0'))*+11+1/4;-8;--530112-()'&'&()*.3-7.-.34.'&()+'(3*,-,/,6,55386171*/5052101-/5&-+59-.26786/10//0//221/0+'*,+.-0,*',**,96;79
@c8ce3663-9e22-46d8-9386-ddfa97106480 ch=173 read=210530 start_time=2019-12-13T15:13:18Z barcode=BC01 runid=2c9cf7bc05858273f10e7d7ec552fc0bd742dc3e
CTCCTGCAGGAGGCAGCAGTGGGAATATTGCACAATGGGCGCAAGCCTGATGCAACCATGCCGCGTGTATAGAAGAGAAGGCCTTCGGGTTGTAAAATTACTTTCAGCGGGAGGAAGGGTAAAGTTAATACCACTTTGCTCATTGACGTTACCCGCAGAAGCTGGCTAACTCCCATTACGCCCAGCAGCCACTTGATAATACGGAGGAGTGCAAGCGTTAATCGAATTTACTGGGCATGAAAGCGCACGCAAACGGTTTGTTGAAGTCAGATCTCTTGAAATCCCAGGCTCAACTAGAGACTGCATCTGATACTGGCAAGCTTGAGTCTCGTAGGGGTAAATTCCAGGTGTAGCGGTGAAATACGTAGATCTGGAGGAATACCGGTGGCGAAAGGCAGCCCCTGGACGAAGACTGACGCTCAGGTGCGAAAAAAGCGTAGAGACAAACAGGATTAGATACCTGGTAGTCCACGCCGTAAACGATGTCGACTTGGAGGTTGTGCCGCCAGGGCGTGGCTGGAGCTAACGTTAAGTCGACCGCCTGGGGAATACGGCCGCAAGGTTAAAAAACTCAAATGAATCCGGCAGAGGGGGGCCACTGAAGCGGTGGAGCATGTGGTTTAATTCGATTACCGCGCGAAGAACACACTGAGATGTGACATCCACAGAACTTTCCAGAGATGGATTGGTGCCTTCGGGAACTGTGAGACAGGTGCTGCATGGCTATCGTCAGCTCGTGTTGTGAAATGTCGGGTTAAAGTCCCGCAACGAGAAGCGCAGCACCATCTTTGTTGCCCAGCGGTCGGCCGGGAACTCAAAGGGAGACTGCCAGTGATAAACTGGAGGAAGGTGGGGATGACGTCAGAAGTCATCATAGCCCACTACGACCAGGGCTACCACGATGCTACAATGGCGCATACAGAAGCGACCTCGCGAGCAAGCGGACCTCATAAAGTGCGTCGTAGTCCCGGATTGGAGTCTGCAACTCGTTCCCATGAGTGGAGTCATGGGCAAATGGTCGGGGCTACCGTTCGAACCGCCGTCACCGGGACGGGACACGAAGCGGGCCGACAGCGCTGGAGGGCGCTGTTCCATGACGGGATCATGCCAGGCGGCCAGGAGGAATGGGCAAACAGGTGCTGAAGGGCGCAGGCTTTCACTGGCTGGCATGGCGCCGACAAACACGGG
+
**,++%1(45)+/.'10./5/85(2-,8/**+-.98/73//13-)/.+++,'.2(4836%31-1586764((-'(-)(%*'*./0/'31/4(++7,))+**-57,*----*&*'(&--))*1/,.8/7,+-(#('*+/00-%''($1+4,+594()&$&&$%&(-/0,/,(//)$-(%)%))'),-/164-+-)($((2),*))(,+%)+.-/.*-1/-2,*(''((2+*+/0973&+&)'(&(((%(#+(*+/*,.5++.1*-.).04663('%('&+52+,2/'/566400..,*%%)-+,-,+2)()+,8.7*),.%'&&)')*,142+.+22+(()../3,-.0.+''))/64.,67-$/'%&%',.;91//)-.+*--)/+.--*,4+&&,%02:4.*16741*,(+)'+-/+0022360/0'(3776*(*+-&*&+&+)768679000..48469-.5600113*,.13)0+53++,,+7765.5-0-0/32;25498'+'%,0'&%%)''%)**--,.(**-2./*-4::9;7783053-)+*,/1763*/-(-')('-457-121193,+%((&%'&%%'&),-,,%&$%(++$&)+,5544,../0,)-/2<0-0.-4)%1$&*('+00//4*(.('*$'$''&*6-4(*,998.-...-1*/:-2./+-.02:/(/(('-)*84:8.7.7--9536.---+/5/..948786640',04792222244327..,'..)+,.'607//0-*/.1*++3-((%&&((*&,*)-&('#&'(,.+.6+-0-*,-*667062,&,,.256.71)+0*')*54688554220/,((*14.-)**/00.055/411100-)$)&'%%')+)%%+/32#%%$&)+230100-,'-('))+-)---24:4(0-*++,*-.(+,(*4402/0+,)'(%*9)1,7455763,66.+959435366567*),0+.4-,)(),-//)1*,+%&)*,'&*)%$%'(%#'%$$&'$'&(%%''&&&('%$##$$$&%$$##%$',*&%&#($'''&%&//&&&$#))%%'(%)$&$('$&$$%).)+,%%$$$$((*'$$)$('*&%%&##$$#%)+''$'%$)&%('''&(+('#$$#$+&$$%'%%%()%$$&$%'%%(($#&(.&&$$%%##'&%&&&%$%%%&'$&$#$
@f9a649e4-0ef2-455e-8c7a-f1c86503e378 ch=138 read=118848 start_time=2019-12-13T15:13:18Z barcode=BC01 runid=2c9cf7bc05858273f10e7d7ec552fc0bd742dc3e
CTCCTACGGGAGGCAGCAGTGGGGAATATTGCACAATGGGCGCAAGCCTGATGTAGCCATGCCGCGTGTATGAAGAAGGCCTTCGGGTTGTAAAGTACTTTCAGCGGGGAGGAAGGGAGTAAAGTTAATACCTTTGCTCATTGACGTTACTGCCCGCAGAAGAAGCACCAATAACTCCGTGCCAGCAGCGCCGCGGTAATACGGAGGTGCAAGCGTTAATCGGAATTACTGGGCGTAAAAGCGCACGCAGGCGGTTTGTTAAGTCAGATGTAAATCCCCGGGCTCAACCTGGGAACTGCATCTGATACTGTAACGGAGTCTCGTAAGTAGAAGATTCCAGGTGTAGCGGTGAAATGCGTAGAGATCTGGAGATAGGAGTGACGAGCGGCCCCTGGACGCTTGGCCTTGAGTGCGAAAGCGTGGGGAGCAAACGGGATTAGATACCTGGTCCGCCGTAAACGATGTCGGCAGGAGGTCGTGCCCGCTTGAGGCGTGGCTTCCGGGCTAACGCGTTAAGTCGACCGCCTGGGGAGTACGGCCGCAAGGTTAAAACTCAAATGAATTGACGGGGGGCCCGCACAAGCGGTGGAGCATGTGGTTTAATTCGATGCAACGCGGGAACCTTCTACCTGGTCTTGACATCCACGGAAGTTTTCAGAGATGAGAATGCCTTCGGGAACCGTGAAAGGACGGGTGCTGCATGGCTGTCGTCAGCTCGTGTTGTGAAATGTTGGGTTAAGTCCGCAACAGGCGCAACCCTTATCCTTTGTTGCCAGCGGTCCGTGGCCGGGAACTCAAAGGAGACTGCCAGTGATAAACTGGAGGAAGGTGGGGATGACGTCAAGTCATCATGGCCCCGCCGACCAGGGCTACGTGCTACAATGGCGCATACCAAAGAGAAGCGACCTCGCGAGAGCAAGCGGACCTCATAAAGTGCGTCGTAGTCGGATTGGAGTCTGCAACTCGACTCCATGAAGTCGGAATCGCTAATCGTGGATCAGAATGCCACGGTGAATACGTTGGGCCTTGGCACACACCGCCCATCACACCATGGGAATTAGGTTGCAAAAAGAAGTAGGTAGCTTAACCTTCGGGAGGGCGCTTACCGCTTGTGATTCATGACTGGGAGTGAAGTCGTAACAAAGGTAACCGG
+
+22.*)*%72,.-*()('(3,/4*,730930./.097+762/34945830/20++)-2/645/*()*+2/1131(**++-21624:77;575;2242/-49*((&&-0)(..+.).+%().52/,2.1+-2,89-,777/33327/7+%)(&,0-/21,0-%*($%'*,,)+/...7226)4-*+*(+,(/.*)')++6/,0371/1/149911+&,/8/4+/1+7*-.::72435:78*',,203341465)34:6/0:39.49778962.03*+291*37559041:1793+,-4443015--,,,//-..2,&&)')+***-'')*.,-')--+)*4:6522204875*12,-201)&')+98581,+'&'))#(&('('&*((.-651+78*)%%$%*%/&&%%%00,,'*0+)*-8866,&(*8:58)98-/3-088378)(,(()&*9325;4.-+,,942/.())'*-))*.-:4,'+0,-.2659:99781;,),(((0;45466965056647868:88.-'(%-),+95506790:3:4<:47767;:1.,)/'():68;5.&(**)--116.,0204.),,+.(*+.5;;697:211228531-/,**')&'&)$$$&)+./2315*(++-8-,,/2,+*/;;52++,//..-++614746981(,)(,40,+++*)157)501238233..511377676))**,67.6.,,*+.*)).*07+3038-+81*+/,9((57666479.-5.2/*(,-*,50173314;6653(,(,**96/7124%))*+&()369:7011-.01<;;27/*,+/.2800...,/677//0211289;94504/85*$)%%'7734*%&$$&()886/,3-,./.,54503(151*)'('()3,/,*-27/.*),.18022:66867007;8159;8/.-.,2-3+2+000./.006:7.6//-/-./485912/..4-605365*-+))/1;35788854977:8/0-5733;559.3.3'/0*-)(#$$%(+-18-7;-%6566040-0*0)'%('$342801087-+&((%&%'%''((*-3.24///,67--6205-:,,72(*/),-45586/30147555&&%(*-+++/+5+,7;)1-65;334/
@9223579c-b872-442d-9868-6a348545e70e ch=145 read=117122 start_time=2019-12-13T15:13:16Z barcode=BC01 runid=2c9cf7bc05858273f10e7d7ec552fc0bd742dc3e
CCGATTTACCTTGTTGACTTCACCCCAGTCATGAATCACCAGTGGTAGCGCCCACTCCCGAAGAGTTAAGCTACCTACTTCTTTTGCAGCCCACTCCCCATGGTGTGACGGGCGGGGTGTGTGGGCCGGGAACGTATTCACCGTGGCATTCTGATCCACGATTATAGCGATTCCGACTCGGTCGAGTTGCGAACTCCAATCGGACTATGACGCACTTTATGAGGTCCCGCTTGCTCTCGCGAGTCGCTTCTCTTTGTATGCGCCATTGTAGCACATTATTAGCCCTGGTCGTAGGGGCCATGATGACTTGACGTCATCCCACCTTCCTCAGTTTATCATAGCAGTCTCGCTGAGTTCCCGGCCGGACCGCTGGCAAAGGATAAGGGTTGCGCTCGTTGCGGAGTTAACCCGACATTTCACAACTACGAGCTGACGACAGCCATGCAGCACCTGTCTCGGTTCCCCGAGCACATTCTCATCTCTGAAAACTTCCGTGGATGTCAAGACCAGGTAAGGTTCTTCGCGTTGCATCGAATTAAACCACATGCTCCACCGCTTGTGCAGGCCCCGTCAATTCATTTGAGTTTTAACCTTGCGGCCGGCTCCCCAGGCAGTCGACTTAACGCGTTAATTAAGCTCCGGAAACCACGCCTCAGGGCTTTAACCTCCAAGTCGACATCGTTTGCAGCGTGGACTACCAGGGTATCTAATCTGTTTGCTCCCCACCTTTCCGCACCCTGAGCGTCAGTCTTCGTCAGGGGCGCCTTCGCCACCGGTATTCCTCCAGATCTCTGCATTTCACCGCTACACCTGGAATTCTACCCCCCCTCTACGAGACTCAAAGCTTGCCAGTATCAGATGCAGTTCGGTTGAGCCCGGGGATTTCACATCTGACTTAACAGAGCCGCCTGCGTGCGCTTGCGCCCAGTAATTCCGATTAACGCTTGCACCCTCCGTATTACCGCGGCTGCTGGCACGAGTTAGCCGGTGCTTCTTCTGGGTAACGTCAATGAGCAAAGGTATTAACTTTGCCCTTCTCCCGCTGAAAGTACTTTACCAGCCCGAAGGCCTTCTTCATACACGCGGCGTAAAGCTGCATCAGGCTTTACGCCCATTGTGCAATATTCCCCACTTTCTGCTGCCTCCGTAGG
+
1/)*-68,,//0+-3.-/361(2-.+,-1535/2.-,+.'$',&/1(....7-%*+162*)-('(5+2++,,/35'%++*')()4.00*/0,(*,126,'(+62853470:9//.(+-)*%'$)+./*4.1//677781*+/,.-,+.19977776.(*,*//.))*,.7::6800(%%'()))(-29/2**50.3(.,44,4/5/78201.-*.398/0---/,72)()++)*0101,/,&*),%'4-131094('**01-03/70++.**&'%)-,-5.-0:..4-4)&)%)11332&/*,,,**(*+.489:91:40*3428,&'+(*09)),8-)(++(-3412)(1))+,4+51)/.5.:081-.)+&)09,7255/,(,2,6+,()-.04921&+%*-21309600511;,+*)-&(&'(()))-0,342,&+6.2465-1001;473*'*'):1621*()--*--1:8785642110079/,014:239<::48842/.02)),-/3+02303:622/./+,,)-&((2+9;8;1----67541).6*,4.-.03'233:7-*01,-2-,,7;92001<<1/3/2*.*,+423*'++*690,8<8*447610/01632/,+)%(,//(')**/+/+1&16(//1872**+&'''(,+/1,/)1,0454+40343291(*%)*',*8/,.017,12,,01874:-3..4<1+'+5870*.'(84/)+.058--.*%())/22217;8779.089.--36/80/791491912337.//,,,.2215+)-)+780*.0-/521(,322---.7.2)5113731*./.3003330++-*'-,8009))+*,8655200-022-(*.-('/4/.+/4.$0,---.-.1*+'&%'-4,)&(&,3/-3134542,*(+)')+//+'),(4*3+1./4250,+,6*+,+.81004.0,.737;8362224/**'&(*+')).+*-1*631266457)$%(,019:8:2-)-++1/3;0/.--&-0**043(+0.1:2-421&-/,0.))+*-55)(*$'&5.*')/+2277<78-/()*0+.,0(4/')'(&$$')+456465222(&32.96++2./05393332926,())*.)*-11+,*(-22567&
@3dd45126-0abd-44b6-816b-a6b99796e54d ch=15 read=153528 start_time=2019-12-13T15:13:26Z barcode=BC01 runid=2c9cf7bc05858273f10e7d7ec552fc0bd742dc3e
CACAGGGAGGCAGCCCAGTGGGAATATTGCAATGGAGCAGCGGTAAACCATACCGCGATATTATGAAGGCCTTCCGGGTTGTAAAAAGTACTTACTTTCAGCGGGAGGAGATGCGTTAATACCGCTTTATTGACGTTGAAAACACCAGCTAACTCCCGTGCAGCAGCGCTACCGGTAATACGGAGGAGGTGCAAAGCGTTAATCAGGATGCTGGGCGTAAACGCGACGGTTTGTTAAAGTCAGATATGTAGAAATCCCAGGCTCAACGGGGCGTAATGCTGGCAAACGAGTCTCATGGGGGTGAATTCCAGGTGTAGCGGTGAAATGCGTAGAGATGGAGGACTGGGCGAAGGCGGCCTGGTTGACCCGATGGTGCGTGGAGCGACAGGTTGAATGCACGGTCGCGGCGATATGTAAACGTTGTGCGCGGGCGTGGGCACGGGCTAACGCGCGTTAAGTCGACCGCCTGGAAATACAGCCGCAAAGGTTGAAACTCAAAGTAATGGAGTGGCGGGAGCCCGCACAAGCGGTGGAATATGGTTTAAGATACGACGCGAGAACCGCCGTGACATCCACGGAAGTTTTCAGAGATGAGAATGTGCCTTCGGAACCGTGAGACAGGTGCTGCATGGCTGTCATCCAGCTCATTATTCCGGCGAAGTATTGGGTTAAGTCCGCAACAGGCAGCCCTTATCGCTGTTGCCAGCGGTCCGGCCAGGAACTCAAAGGAGACTGCCGGTGATAAAACTGGAGGAAGGTGGGGATGACGTCAAGTCATCATGGCCCCTTGACCAGGGCTACCTGCGATGCTACAATGGCGCATAAAGAGAGAGCTGACCTCGCGAGACAGAAGCGGACCTCATAAAGAGTGCGTCGTAGTCCGGGTTGGAGTCACACAACTCGACTCCATGAAGTCAGGAATCGCCTAGTAATCGTGGATCAGAATGCCACGGTGAATACGTTCCCGGGCCTTGTACACACCGCCATCACACACCGCTAGGAGTGGGTTGCAAAGAAATTGCATTAGCCAACTTAGCGGAGCGCTTACCGCTTTGTGATTCATGACTGGGGTGAGAGAAGTCGTAACAAGGTAACCGGAAGATAGAGCGACAGGCAAGTACTTCGAACGCGACAACTTTCTTCCAGCAACACGTAGCGGG
+
'%&&-1)&+/++-.*))/032+.++11/+/,00.,&%%%&'&%'(*&+)1-(-+()%&*'.-(+*,-(-12-2))'3-1+&)+36*'&)'(*+))/6-/*++.50&'(%&&&%#'1-3.311)&%'&$$&(*$))-.-.//'+./5/013161.34('*$*)*-+++)&%#%$%%*-610021.,*$(**,+5,*&)+.3/2.3%/&()#'(..-+&&$$"&$*(&)%.141+/3,2*,38,./6,.'(%%+0+(,+('/933,)&*%.0*,&&%()$+,+11.+%($&''''*'('+/+%$%$$)&(%&+&+'((,.27-&(*%&$''%%''&%%%'$+*%&)()'#%(&(*()$&&$&)#$'&&%%$$&(%$$"%%')&#%$$%$)%+((&(%$$#$%$%*'&'&$'*,'+$%.4/,((*$$%&&%*1)('%'&%&#'-3,.$%%)&))*,/;0+*+*,-/1,.53.))(&)&(&*0*,..5'+'*(%+2)*-.-5)(*.*).+$((*)'')($'38.',),-1-337.*((+)()'03;1/(%'-(,--0*-(*'(+)&"&%#'((*)--($)(,++).02+-+*+++/.,(+++'-(.2.1(***.+.,*'&(,0*,(.,/++,*)3822.22.28'(*353'/(%2-&%++*)'%#(%'*(11412,-*22(..01%'()'(-7306567%%)(0;4691-//63453+5)(6.1/-4859**)')+-226/&+)))++7;.4872-&*(,(+(%./2/698:99972268866((*,33/'(')+39+456+0-*&#$(**--./-3/:101.*,'''+)&(')&'&(&+-065*$%&%%&-.)*,)*,961601,-/6,&%*)+-.-8,-+,++%+**)/&)&('(%('+)0---1322//*,+++,,,%'(&&&'*/')*+,/844-227644(),92,-()-'((%%***712-60,)316-.-(((**,+/-&##&''+)&'&*'$%(&)&&())21.72348,&,.),,*-.290./1,-'%%&(,+,%&(,-.1-0/%.380-.379;8101221135/)&'&(&()&,./4411,)((./124/7+,-.2,,+'.445&)2151(-'()'&&$'(''*).20.19833/-'%$%$$$%(&$'$$##%
@807f3e5b-b9d5-413d-8522-b33c03b0bd68 ch=183 read=241062 start_time=2019-12-13T15:13:29Z barcode=BC01 runid=2c9cf7bc05858273f10e7d7ec552fc0bd742dc3e
CCGGTTACCTTGTTACGACTACACCCAATCATCCAATCCCACCTTAGACAGCTCCTTCATGCGGTTAGGCCACCGGCTACCGGGTGTTATCAACTCGTGGTGCTGACAGGCGGTGTGTACAAGGCCGAGAACGTATTCACCGCGACATGCTGATTCGCGATTACTAGCGATTCTAACTTCATGTAGTCAGGTTCAGACTACAATCCGAACTGAGAATGGTTTTATGGGTTTTGCTTCACCTCGCGGCTTCCTTCCCTCTGCACCATCCATTTGTAGCGTGTGTAGCCCAGGTCATAAGGGCATGATACGACGTCATCCCGCCTTCCTCCGGCTTGTCACTGGGCAGTCTCGCTAGAGTCCCCAGCAATGATGGTAACTAACGATAAGGGTTGCGCTCGTTGCGGGACTTAACCCAACATCTCACGACACGGGCTGACGATAGCCATGCACCACCTGTATCTCCATGGCTATCTCTCCATCTCTGGAGCCTTTATAAAATGTCAAGACCTGGTAAGGTTCTTCGCGTTGCTTCAATTAAAACCATGCTCCACCGCTTGTGCGGGGCCAAATCGAATTCCTTTGAGTTTCATTCTTGCGAACGTACTACTCAGGCGAATTACTTATTGCGTTAACTGCGGCACTGAACTTTGACATCCAACATAGTACTCATCGTTTGCAGCGTGGACTACTTGTTATCTAATCCTATTTGCTCCCCACGCTTTCCGGGACTGAGCGTCAGTTGCGAGCCAGATCATCGCGATAGTGTTCCTCATATATCTACGCATTTCACCGCTACATGATTCAGGTCCTCTCTTGCCTATAGCTGCCTGGTTTCACCATGGCTTACTGAAGTTAGGCTTCGAACTCACCACAGACCCTTGCTGCCGACCATTCCTCTTTGCGCCGTCGGAACCCGGATAACGCTTACCATTACATTACCGCGGCTGTTTCTGGCGCATGGGATAGCCGTGAACTCTAATAAAGTACCGTCACTCGGCTGCCATTTCTGTAGCCGCCGTTCTTCCTTTATAACAGAGTTCAATCCGAAAAGCCTTCGCGGCGTTGCTCGGTCAACGCATTGCCGAAAATTCCCTACCGTACCTCCCGTAGGAG
+
365426.17390.0%&(*(-%('/3*.,/1+-.(4+0/:-(*.-/)-.0(///2224/#&*+3719%*/4++8)1((&%)2(522219-,+(,'')%0(*(&&'&'%&-/+*..01'''*,-,.1.)*-311123592106+.'(*59457999;7//0(1'#'$'(+,4690*+-*,)+)*021233%,($%%%*676689;912+,/.--.(0646+7;<2,./78045+(,5.85596601/401:2')6-;31352212:8;<:72:,**(,////.(&()/2.*.78100/0,53..1/1-)*--88:::8102,/57;68451&0+,2.03//2/010',-,-98794211)389+0%/-7../-3,+'+-0/5/)'/-(*+*+9043448657240852405/3+('+.989774-030443300423441.+)%+1,201128)17/23551/(&$&$*+76450229;540-)*4:/./339*%$&&'((&+.135673'),./4-409/-,*&+).,'-691(2*4-;:-/3**),-12-///-10.-00/+-''&)-2,.).()3.+'-1/-./8.)'(./7.--*'--),0./,+-/(,,.'+,0+)*.../400.801/11060;1017899.-4-()8663634.',&((-/676995294',&0013893500.1.((/,,,.281/-,-/;1,--1990+-.,37+.&3.+*,.-/3253803/:/1)'%+1/.242'**'''&##$#%%&(()-+.176966560541;*-288**+(*)()*.-+()&+/'%&&&,*$()(+.,/01138,4/+982+*&'*+,+.//060)/(-,*&%$$%.)/2243,/.()''65;.3-+++(*%%$(%$&()4+/.75&*&&$$%%))*+-1+/506/-+')-)'0,%)$$%&)-+6;/-8--**),)&'*)'%%%&&1*('''0-8644-,+(%((',03+1)58110+.1-1/...0*(/6.-+),+-.6,52-7--,2.2099251240-,),*')7//(&-,./#%$&%'%',3.,0+)$(*1716*''#('+//22.697/6075,)))'%*',0+24++;83%,%
@4e551905-50f5-4ca7-81ae-6490278ed432 ch=200 read=89494 start_time=2019-12-13T15:13:28Z barcode=BC01 runid=2c9cf7bc05858273f10e7d7ec552fc0bd742dc3e
CCGGTTACCTTGTTACTGACTTCACCCCAATCGCTGACCCTACCTTCGGCCGCTGCCTCCTTGCGGTTAGCTCACGGACCGGGTATTGCCAACTCTCATGGTGTGACGGGCGGTGTGTACAAGACCGGAACGTATTCACCCGCGACATTCTGATTCACAGCGATTACCTAGTAACTCCACCAGCTTCGTAGCAAGGCGAGTTTCAGCCTACAATCCGAACTGAGACTGGTTAAAGTTTGGCTCCACCTCACGGTATTGCATCTCTGTACCAGCCATTGTAGCACGTGTGTAGCCCTACGCATAAGGGCATGATGATTTGACGTCATCCCACCTTCCTCCTGGTTAACTTGAGCAGTCTCGCTAGAGTCCTCAACTTAATGAGTAGTAACTAACGACAAGGGTTGCGCTCGTTGCGGACTTAACCTTTATCTCACGACACGAGCTGACAACCATGCCACCTGTCACCTTAGCGAAGGAATTTCCTCGATTAAAGAGTAATGCCAGGGATGTCAAAAGTGTAGGTAAGGTTCTTCGCGTTGCTTCGAATTAAACCACATGCTCCGCTACTTGTGCGTTACCGTCAGTTCGCGGGGTTTTAATCTTGCGACCGTACTCCCAGGGCGAATGCTTAATGCGTTAGCGGCGGCACGGAGGTGTTGAAACCCCACCTAGTATTCATCGTTTACGGCGTGGACTACCAGGGTATCTGTCCTGTTTGCTCCCGCGCTTTCGAGCCTCAGCGTCAGTTACAGTCCAGAGAGTCGCCTTCGCCACTGGTGTTCTTCCCTGATCTCTGCGCATTTCACCGCCACGCTGGAATTCCACTCTCTCTCCGCCGCTCTAGATAACCAGTTTGGAATACGGCACCCAAGCCTGAGCCGGGTATTTCATCCCACTTAATCATCCGCCTACGCTCCTTTACGCCCAGTAAATCCGGATAACGCTCGCCACCTACGTATTACCGCGGCTGCTGGCACGTAGTTAGCAAAGTATCCTTAGGTACCGTCATTATCTTCCCCAAAGACAGAACTTTACGATCAAAACCTTCATCACTCACGCGGCGTTGCTGCATCGGGGTTTCCCCATTTGCAATATTCCCTGCTGCCTCCCGTAGGG
+
74*,5-&('&.'5-$'%)+,+9-,.:9+7+41,+.-.28,+/0:850-./0-1*+,401/30..28/6--.0.*,+.(+&()),).--7:0)*)())%)(32766676:9.6///8532,*1+0.2(3*511458<6-//)*0358788-&*)2:-('#')).11)2-)(,/-*)'/+&',)/0275(.%&$()*3+*'--512*110)),..+4)*71-1)+-/18;;7.49-+3;.&-3305..001*-,70.-/++,.+--.-45594.4:65;3-,))&)*+,-,,*--5.))+%+'(&&/68434/0/.07:4//169:4,:9,)254:68.2+**)(&'%'%$&%563798280124')*'*(*+38+/*5)-/&''*,-./--.443366,(0)./+,-289628,'(1+*+*.++-,/3111((%()00113252,,,-)039,3'.1+16.3.-'.)+'$#%$&''&%%).1.2510,4*720'('(*01&+*%(1.4657114-*(./3'(.,20,/2968.-'(*+/'+.+/&*-3-5:42.+)**'*/48./10-1-,,--++*%&%%'&$$1*3+*%%)((**'())(4,+,575/++*+'85*%,/*,+'1/(0...80118984454:5292(0+,(+**-79404+34.)(+-1.1566;96::9287,--4/0/67357&14./.*,+/--&((4./.:,+/191.+0,,/96+,(+11/70346687815-.,//9'('))&*))*-7.<9:;<67974606989<11)&%)()0+(''&'(*2*+%),'(%&($./+*.)2,1/(*)*-.*+-0&%,(&*)1,-/6/8.2-,11<:2/*(,%*&10*++&..248,-.-/)/7+++/9..-*,0*%&&(*4+-+-.4148103-/,33*5/%0+3.+%,,.2.+2-10+.5852.*)(5+457)+0.41-:009///5557884/-$)*0,./,)(*%''$'%&*,),&*)&%)2.57.:/..3204:;*,3)'*')((&(*(((*+-.))-/*-44;89:7%1-/.0/.10/028.--++-.9+::/4;4.4:/'&0.+2/1/0037/+')*.-.-.05.,/*-))
@1ab30986-951e-480a-b351-f12224ed9be5 ch=460 read=84002 start_time=2019-12-13T15:13:52Z barcode=BC01 runid=2c9cf7bc05858273f10e7d7ec552fc0bd742dc3e
CCGGTTACCTTGTTACGACTTCACCCCAATCGCTGACCCTGCAACCCCAAACCGCTGCCTCCCTTTGCGGTTAGCTCACGGACTTCGAATTGCCAACTCTCATGGTGTGACGGGCGGTGTGTACAAGACCGGGAACGTATTCACCGCGACGCATTCTGATTCGCGATTACTAGTAACTCCAGCTTCATGTAGGCGGTTCAGCCTACAATCCGAACTGAGACTGGTTTTAAGAGTTTGGCTCCACCTCGCTTGTTGTGCATCTCTCTGTACCAGCCATTTAGCCCAGCACGTGTGTAGCCCTACACATAAGGGGCATGATGATTTGACGCGTCATCCCCACCTTCCTCCTGGTTAACCCAGGCAGTCGCTAAGTCCTCAACCAATGGTAGTAGCTTAACGACAAGGGTTGCGCTCGTTGCGGGACTTAACCAACATCTCACGACACGAGCTGACGACAACCATGCACCACCTGTCACCTTGTCCCCGAAGGAATTTCCTCGATTAAGAGTAATGCAAAGGGATGTCAAGTGTAGGTAAGGTTCTTCGCGTTGCTTCGAATTAAACCACATGCTCTCCGCTACTTGTGCGGGTCCCCGTCCAATTCCTTTGAGTTTTAATCTTGCGATAGCCGTACTCCCCAGGCGAAATACTTAATGCCGTTAGCGGCGGCACGGAGGTGTTGGGCCCCCACACCCTAGTATTCATCGTTTACGGCGTGGACTACCAGGGTATCTGATCCCTGTTTGCTCCCCCACGCTTTCGAGCCTCGGATTACAGTCCAGAGAGTCGCCTTCGCCACTGGTGTTCTTCCTAATCTCTACGCGACACCGCGCGAATTCCACTCTCCTCTCCTGCACTCTAGATAGCCAGTTTGGAGGATACGCTTAAGTTTGAGCCTGGGTATTTCGTACTTAATCATCCGCCTACGCTCCTTTACGCCCAGTAAATCCGGATAACGCTCGCCACCTACGTATTACCGCGGCTGCTGGCGTAGTTAGCCGTGGCTTCCTCCTTGGGTACCGTCATTATCTTCCCCAAGACAGGCTTTACGATCCGAAAACCTTCATCACTCACGCGGCGTTGCTGCATCAGGGTTTCCCCCATTGCAATATTCCCCACTGCTTGCCTCCCGTAG
+
47291<2284:009+-..7:;70689,0/02.0//.0;7//63(1--()**.20363/4.28*0:3.04,++**,,000371,6**(%$+&+4,5***312+-/0-4444:8:18+825712*0*0*/72*:55:5265671.071434/*-.0::::8:43)(,.,;..01/0083406,++-01*1/-2+7/673:7.0.7.114916()-2,...+225680<;+0)'(-272+6-005+/71.'))&)**(,.0156421/231&.,*'(%*04-&,21)*.--0.021/)01393,-/32355/,(//+05122216:6..,---/4:939;-05;:<87244)%0282-,$%&(45&,11%&+&((,0:6,/)+%4,2%,(%')*&..2152547310624;15577877;555;53+.*0)*'*/1//,)0/465641+(1,0-...)/.01;2:3203948<798703,3,)+:8:0*)-(+%&*37../1443010'(**/798847)-.3.987:*&*+-/,,-0/(3,6<78:544/5/,.293--1.2/<;9;152341.+(/,)./*)*,+1/409,,5;;2/21'5+1125/42-,,7;;+27..05/221$$%(.,1./,3:;0&,*+*,12,,&'$*)&&('('1&+((+*+823357.,2++.(&)'+684+')*,6')(3554<879:98<9,--63348:6634660594230.*$)+*5/,.3;0))'(4:90*-.0/;72/35::85,,&):+/-2-3***++&'(+*-.,-0561*-.-*-+-754+6-).744,,**+-*'$$&+1')$$&%)+2.7/0.-+-1/3146/15.../,//513&4.245<;10+&&*//3+)/+4,--8++,01;57;51*49),%)'%'%1+,-/23;56:2231437/)-+&-+61-+12.2,*.,5-8;;;:/5546;1091757453.:./:462:4445111.++&2.5,-.51948//40./11/1081//3;677-50+.6:0;;;.:3/+4(/'-0;:34//0.**08862547599:7784,//0/734/;..-13347-433,7-2795.).,*'/1./125893,.--+(&%(((.9)+/%'
@e645febc-2d67-42fb-82a9-0891179a7f6a ch=276 read=106161 start_time=2019-12-13T15:13:52Z barcode=BC01 runid=2c9cf7bc05858273f10e7d7ec552fc0bd742dc3e
CTCCTGCAGGAGGCAGCAGTGGGAATGTGCACAATGGGCGCAAGCCTGATGCAGCCATGCCGCGTGTAGGCGCTGGGTTGTAAAGTACTTTCAGCGGGAGGAAGGGAGTAAAGTTAATACCTTTGCTCATTGGCGATTACCACGCAGAAAAACACCAGCTAACTCAGTACCCAGCAGCCGCGGTAATACAGGAGGTGCAAAGCGTTAATCGGAATTACTGGGCGTAAAGCGCACGCAGAGCAGTTTGTTAAAGTCAGATGTGAAATCTGGGCTCAGCCTGGGAACTGCATCTGATACTGGCAGCGAAAGCAGGAGTCTCGTAGAGGGGTAGAATTCCAGGTGTAGCGGTGAAATGCGTAGAGATCTGGAGGAGGAATACCGGTGGCGAAGGCAGCCCCTGGACGAAGACGACGCTCGGAGTGCGAAAGCGTAAACAGCAGGATTAGATACCTGGTAGTCCACGCCGTAAACGATGTCGACTTGGAGGTTGTGCCCTTGAGGCGTGGCTGGAGCTAACGCGTTAAGTCGACCGCCTGGGAGTACGACCGCAAGTTAAAACTCAAATGAATTGACGGGGGGGCCCGCACAAGCGGTGGAGCATGTGGTTTAATTGATGCAACGCGAAGAACCTTACTCTTGACATCCACGGGAAGTTTTCAGAGATGAGAATGTGCCTTCGGGAACCGTGAGACGGAGTGCTGCATGGCTGTCGTCAGCTCGTGTTGTGAAATGTTTGGTTGATCCGCAACGGCCTGGCCCTTATCGCTTTGTTGCCAGCGGTCCGGCGGAACTCAAAGGGGAGACTGCCGGTGATAAACTGGAAGTGGGGATGACGTCAAGTCATCATGGCAAGCGCCCGACCAGAGGCTACGTGCTACAATGGCGCATACAAAGAGAAGCGACCTCGCGAGAGCAAGCCCGGACCTCATAAAAGAAGTGCGTCACGTAGTCCCGGATTGGGGAGTCTGCAACTCGACTCCATGAAGTCAGGAGGCTAGCTAGTAATCTCGTGGATCGAGATGTACAGTGAATACGTTCCCGGGCCTTGTACGCACCGCCCGTCACACCATGGGAGTGGGTTGCAAAGAAGTAGGTAAGCAACTTCGGGAGGCGCTTACACCGCTTTGTGATTCATGGCTGGGGTGAAGTCGTAACAAGGTAACCGG
+
./28436184.111332--2-85-52,7+--005129-)&-/5/020**0/1/'-0/149556322.'*-+('&),.21,-052(*,-/340-1..70)./,0+/)%*-/72,1,1-0/0)&**+878%-&4(.-%.%'28&.(,,).+((&'))-&))(0'+,5$(-'-/&'--,-3.0/,*,3./+1(./---,+))++,./1-3,**%1*)/+(*('/5356793/-./%+(-((&)+'26;,)0308*+49+-/8/,',.-()%',8659)*,9536/+1./22/015*,'&'&&&''..++31%.&+&%*,/24)0&)&-05-/0'.*3+5))473200102:5/*,-)..32./,-,77794-.,),.+51.23.1,0,)'%%%*+&20;3/*6886,.()+2'$),-/7)-%&&'/)*,)''..'.+'%()('.&8,0/7627;-.843372*,,0685654&.../.;9/+,1)&-*,/.4)0,/7)-,.'-,),04+(&&)%-0336444-9,90..7617858;756/)*'&'&$)(*)/)++2/;::8895;1-*)-3095,*07550'',*&'*,0/))(&)&-$&,-30.&//66/).*)*..11)/+,%&('(,*-+&%())1//(223.,*++3+/,+0;<80+,,../4,,..,269::606+90808;77)&/*3%-%')5586657/900089893.0/0449-3-(%')//++/2%**)(%&*2/'*,2/*'($%&%+-++1/.2&'/63,.:..1//-250334,+)*(2.07,5-,/5.&+-15362'(''(*.<9:88**(''(+54.20000345/*+/3:.&'&+&-,%'%)&&)..:.($**)1**'(+8712+..(.-/431)..6/*)',*(+535844030.,*+.27)*((*317823+/.73*%('*+%')-+%()+4*,0,).-%2*)--)()*+*),.&,+*(',..-,0.'%(&(%,*&)'(%##%)*+13821()))0,+63%((*,&(')%.420;5791231))/0..517/100//.20-044/1722132-,,0+))*+332:13-90),*)*-+0,.4.+)'%&*)+82000,.*4))+/10((.*++314592&&*+,-+++,(*&,()/-330438&4+088939
@b402edff-e837-47da-ac20-42ba520571e6 ch=1 read=47705 start_time=2019-12-13T15:13:55Z barcode=BC01 runid=2c9cf7bc05858273f10e7d7ec552fc0bd742dc3e
CTCCTACAGGAGGCAGCGGTAGGAATTTTCGGCAATGGAAACCCTGACCGACGCGTGAAGGGAAGAAGGTTTTCGGATTGTGAACTTCTGTTATAAAAGGAAGAACGGCGGCTACAGGAAATGAGTGGCCGAGTGACGAATACTTTATTAAGCCACGGCTAACTACGTGCCAGCAGCCGCGGTAATACGTAGGTGGCAAGCGTTATCGGAATTATTGGGCGTAAAGAGGCAGGCGGCAGCAGGGTCTATGGTGAAAGCCTGAAGCTTAACTTCAGTAAGCCGCGAAACCAGGCAGCTGCAGAGTGCAGGAGGATCGTGGAATTCCATGGTGTAGCGGTGAAATGCGTAGATATATGGAGGAACACCAGTGGCGAAGGCGACGATGGCCTGCAACTGACGCTCAGTCCCGAAGCGTGGGAGCAAATAGGATTGAATACCTAGTAGTCCACGCCGTAAACGATGAGTACTAAGTGTTGGATGTCAAAGTTCAGTGCTGCAGTTAACGCAATAAGTACTCCGCCTGAGTAGTACGTTGCAGAATGGAACTCAAAGGGGTGTGACGGGGCCCGCGCAAGCGGTGGAGCATGTGGGGAACAATTCGAAGCAGCGCGAAGAACCTTACCAGGTCAACCCGGCATACTCATAAAGGCTCAGGATGGAGATAGCTATATGAGATACAGGTGGTGCATGGTTGTCGTCAGCTCGTGTCGTGAGATGTTGGGTTAAGCCCGCAGCAGGCGCAACCCTTATCGTTAGTTACCATCATTAAGTTGGGGACTCTGGCAGAGACTGCAAGTGACAAGCTGGAGGAAGGCGAGATGACGTCCAAATCATCTTCTTGCCAGCCTGGGCTACACGTGCTGCAATGGATGTGGTGGGGAAGCAGAAGCCGCGAAACAAAACCCATAAAACCATTCTCGAGTTCGGATTGTAGTCTGCAGCTCGACGCTACATGAAGTTGGAATCGCCTTTAGTAATCGCGGATCAGCATGTCGCGGTGAATACGTTCTCGGGCTGTACACACCATACGTCACACCACGAGTTGATAACGCGAAGCCGGTGGCCTAACCGCAAGGAAGGCTGTCGTGGGATTGATGATTGGGTGAAGTCGTAACAAGGTAACCGG
+
('1*((2(1-(01--//&35.++**4:;:-6;87;7-,%*+(;.,,+,%%%'&'+.-.+.,(*1+/3,0/5+-118.2.+(,+//6132004//.85),+02..2.&2/.83125'1+-0.'(%%$%')-''()+24,*'*)+,0.*-.2-))/01/.+(,)'&*++658;3&0&-0504080-6,+,))*/--/721656-5--,4)+'&)*,/215764239*($((+)+565;703/(%'-+00'/0421.23+2++,,/**),,,(+,)*,/29'24%%%*/,-4.-,($&'&&''('*+-/)1)&*5029(5--1-4-2:/0131370//,201*-3++6;9:999887888/0+,1139:01209+*-+)**,555/0*$%-+,*/-,-1..../75618&%%-,(.09355+,/0<970+/+/.)*:6+80),560100.02348435<;7,(+***.-343,+,-*;-1,2171.9008:8346./*((((+00/2.,2.-43.2/017924510&'((*/+-,+(%))*-7469.:./845+**'&)&%&%++34--9+)/%+*/0308551*./.4331,0,$$%),,.3*/,++-+-+/0.4'(.45/80/9&1%'%%%)//*,+.-02556559)/5668('+,+6-+*-))8977100/046544/0.-+','((.(35713111-+*,-888757&+)&++1)46+4/2134(*53+.)&+*450--0&1.'*)(,/7/8,(.--6<7::04732-,7)35/1210&%%%#($'-,+*)&(&&())3.()*2-.)&)++6.*$()),,14/4'479-..2,)(%%'&(&%&-/+,/*-..-')+-,.&$+/547;9.+(*0/+),'((%$%&/*)/321,/.),69:/48.)*/6:-;;78;44.-+))0//3/03,-,/631&3.,444689343+'-+))'%+5'.*3/,(+&&-(**+.977/33:630*+--7544../1.47:95977;6573,)('$'&)'))/6'('--2/0/-./*/.,-,*(()565(2+-/2498:9303**//23,--1*,*2/3/+)($#$&11+1/-/63/10.+'$&%&&(,-547128,736;:96:
@587042e8-fc20-461f-9b72-e3a6494219e9 ch=468 read=88612 start_time=2019-12-13T15:14:00Z barcode=BC01 runid=2c9cf7bc05858273f10e7d7ec552fc0bd742dc3e
CTCCTACAGGGAGGCAGCAGTGGGAATGTCTGCACGGAGAAGCAAGCCTGATGCAGCCATGCGCGTGTGAAGAGAGGCCTTCGGGGTTTGTAAAGTACTTTCAGCGGAGGGAAGGGAGTAAAGTTAATACCTTTGCTCATTGGCCGTTACCGCAGAAAGAAGCTTTCCAGCTAACTCCGTGCCAGCAGCCGCGGGCCATACGGAGGTGCACTGAAAGCGTTAATCGGAATTACTGGGCGTAAGCGCACGCAGGCAGTTTGTTAAGTCAGATGTAAAATCCCCGAGCCAACCTGGGAACTGCATCTGATACTGGCAAGCGAGTCTCAATAGAGAGTGCAAATTCCAGGTGTAGCGGTGAAATGCGTAGAGATCTGGAGGAATACCGGTGGCGAAGCGGCCCCCTGGACGAAGACTGACGCTCAGGTGCGAAAGCGTGAGGGAGCAAACAGGATTAAGATATACCTGGTAGTCCACGCCTTAAACGATATCGACTTGGAGGTTGTACCCTTGAGGCGTAGCTTCCAGGAGCTAACGCGTTAGAATCGACCGCCTGGGAATGCAGCCGCAAGGTTAAAAGCTCAAATGGTGAGGCCCGCACAAGCGGTGGAGCATAATAGTTTAATTCGATGCAACGCGAAGAACCTTACCTGGAGTCTTGACATCCGAGTTTTCAGAGATGAGAATGCTTACGGGAACCGTGAGACAGGTGCTGCATGGCTGTCGTCCAGCTCGTGTTGTGAAATGTTAGGTTAAGTCCGCAGCAGGCGCAATACATATCCTTTGTTACCAGCGGGTCCGGCCGGGAACTCAAAGAGGACTGCAGTGATAAACTGGAGGAAGGTGGGGATGACGTCAAAGTCATCATGGCCTCTGACCAGGGCTACACGTGCTACAAACGGCGCATGAAGAGAGGCGACCTCGACAAGCGGACCTCATAAAGTGCGTGTGATCCCGGATTGGAGTCTGCAACTCTCGACTCCATGGAAATTAAAGGTCGCTGTCGTGGATCAGGCCTGCACGGTGGAATACGTTCCCGGGCCTTGTACACCGCCCGTCACACCGTAGGGAGTGGGTTGCAAAAGAAGTAGGTAACTTAACCTTCAGGAGGGCGCTTTACTTTGTGATTCTTATTGACTGGTGAAGTGTAACAAGGTAACCGG
+
*+,-&'((.6)(.-*+--,24197.4.*'%'&'$%''%&))%*33+6:6/+)%,0(585714*+,111022++)()-+3/:6--,+*3.*,.8,,),.7750-.0+0'*2.-/-2-'%*,;6128.5--/84;83488+1+/''$'3*'+/'-+*2+(&)'''-,(1(%(*(/++,973603(.$*&*/-*-'*%($#%'*0--*,++*&%%(+11,-.02421/(0,-0/-/37;96)-'&&))/(.%2(*081158.%0,--,.//226,*)-1-.097*()%'+02195626/12311*)'%$'.+0//0)))(*1012344324,,(($'&&%+,3/55++/-..-,.0,,.+*1+++,'))%)'2145:/--**0((++'/,+.*')'(,*-15840+-637,,-+-....,-11/+)415,'/,(+.+(((,.'*),8532/-/'0*,+,/62&)17./10/1.6*&''(%$$&%%'%%,*,-/242836-*..5/1.47-1,*&'+*..&013,8+%*(&&+*.*('+&&+/),))*'&*6.50)*,)'),*/1.26141/,4/:078-%03049++63+,*0+16-(++-18365:751-//'2.1/%345/01247*,./24421.)'&(&&)'&&'*1,,)$%()/+***+5*&%%*+7:31,,++,63//-6/.$$$#%(.8179;892*1/3(,*.399998808330786/9'%%'(6*5)04%'')270,2-%36-:.2*.//%(()*,-...20)&%)'+/33.,,/)..'.+*+**1.,-105/4&75)478987+(&),(,321%*-.02110-/33./,-,/633782.26697503/&(,-288-0/02,(%#(014+/**'*()%&'')')+.--%%)1+))&*%'&%&%')),*&+/(('%*67174;87984&&.73,030)(&%).0/1.-1&..)(%'*-,%1.&+))())+--3/%%%&'&%(((*()#(%&&&%***:8:450+.*%%$#$$*(-.)((-+,-).*70+0/')1/1..,--/5/6:0(+-&((25-2)'(''%,$-14;41674*&(,(*)2,)*%)((2+46283'/3/1/&)(+,-*%-,,2+*)*/;724&*)''*+-+**'-')&&(*-/2(1,/-3-*.
@31140df4-23aa-4752-87cf-a2cd726fa796 ch=202 read=101533 start_time=2019-12-13T15:13:59Z barcode=BC01 runid=2c9cf7bc05858273f10e7d7ec552fc0bd742dc3e
CCGGTTACCTTGTTGCGACTTCACCCCAATCATCAATCCACCTTAGACAGCTCCTTCGCGCGGTTAGGCCGCGGCTTCAGGTGTTATCAACTCTGTGGTGTGACGGGCGGTGTGTACAAGGCGAGAACGTATTGCCGCGACATGCTGATTCGCGATTACTAGCGATTCCAACTTCATGTAGTCGAGTTGCAGACTACAATCCGAACTGAGAATGGTTTTATGGGTTTTGCTTCACCTCGCGGCTTCGCTTCCTCTGCACCATCCATTGTAGCAGCACGTGTGTAGCCCATCGCCAGGGCATGATGATTTGACGTCATCCCGCCTTCCTCCAGCTTGTCACTGGCAGTCTCGCTAGAGTCCCCAACAATGATGGTAACTAACGATAAGGGTTGCGCTCGTTGCGGGACTTAACAACATCTCACGACACGAGCTGACGACAATAACCATGCCCCTACCTGTATCTCATATAGCTATCTCTCCATCTCTGGAGCCTTTATGAGTATGTCAAGACCTGTTAAGGTTCTTCGCGTTGCTTCAGATTAAACCACATGCTCCACCGCTTGTGCGGGCCCAAATCAATTCCTTTGAGTTTTCATTCTTGCAGGCGATACTACTCGACGGAGTACTTATTGCGTTAACTGCAGCACTGAACTTTGACATCCAACACTTAGTACTCATCGTTTACGGCGTGGACTACTAAATTATCCTAATCCTATTTGCTCCCCACGCTTTCGGGACTGAGCGTCAGTTGCAGGCCAGATCGTCGCCTTCGCCACTGGTGTTCCTCCATATATCTACGCATTTCACCGCTACACATGGAATTCCACGATCCTCTCCTGCACTCTAGCTGCCTGGTTTCTATGAAGCACTGAAGTTAAGCTTCAGGCTTTCTACAGACCCTTGCTGCCGCCTGCTCCCTCTTTACGCTTAATAATTCCGGATAACGCTTGCCACCTACGTATTACGCGGCTGCTGGCGTAGTTAGCGTGGCTTTCTAATAAAGAATGCCGTCACTCGGCTGCAAATTTCCTGTAGCCGCCGTTCTTCTACGCTATAACAGAAGTTTACAATCCGAAAACCTTCTTCCTTCGCAGCGTTGCTCGGTCAGGGTTTCCCCATTGCCGAAAATTCCCTACTGCTGCCTCCCGTAGGG
+
33-4.://5,8(.3+.2344<54352,-4166991:110,./-734473344/,.20,-*),4-8&375/%+*0,.52%.,*(*3-0207/,+)()385643452;;85:4446573933.1'&&&-+'&&'+*06014678:9:;;9826(,-/131/-'++**/30'3,+0048:788896*)-..%.27667677<29)*643,'''$#%)(886-.13;.9:8,+,180*.//6(++1((,&%*150/+()(*%*129:6452+'&())*+,221450,+()&%$((%%%+)1//77223224;20066997-591+17:<6/.1()++2,,+,*,,,1/.066776574+,0.553,0.006100-1*,2822360-*-,-+/1/84779977/313/:93//1.--'+*42300(,,0023-(00233//)+%(#(+0489192-*%',+,(*--/./.377100/.45985898875413:..-62;4//2-(),0354201137--,',*-6.:10.*+1+-3,/0:6%%+1.4;.990//..000;,2*()2*-.1648/2+(*//./.23951251+%*07:098:;74;.1(42,'-,%64011-'&,(+&'*-,11.494422502.2.4256469741-000/-124/301/'+*-(--/3110117297+--,*--173441262%'%,,02(*183/2.,-<,()/21/,#(&&58**+8+('(()+--26262;12/10-7//09:773471210.7765*/)*+69/645956674475567938<7359;217.-,,,,,)+(,7/)(*+345/--),.003*++,,./2112:4698;313/2**(&%*..5,5*/+7,+-057&**)-4,*&&)''37;310+,/34:7:;/..*48,,,72*)/)(%$).,087;4-32376;:5.6.+49--7,*/'$%&+(,,//9000516))((*40;.0089480-25,-/3/3;*).-.-24/46/143+2*(&+%,'26864233223936;98;13.+'')&%,(*231&&+**,87-2/://,+1:942:8;95:934/0&+%)+0050215*:,/((,0.:,08:2'/,.56339673:07-+%())+.0095/85-.+3*&
@baf2bb34-ef04-4f5d-9ecc-2be1d9574e15 ch=26 read=56287 start_time=2019-12-13T15:13:56Z barcode=BC01 runid=2c9cf7bc05858273f10e7d7ec552fc0bd742dc3e
TTGTTATTGCTTCGTTCCAGTTGCGTATTGCTGGTGCTGAAAGTTGTCGTCGCGGTAGCGCTGTGAAAAGTCTATGTGGTTACCTTGTACGACTTCACCCCAGTCATGAATCACCAAAGTGGTAAGCGCCCTCCCGAAGGTTAAGCTACCTACTTCTTTTGCAGCCCCTCCCATGGTGTGACGGGCCGGTGTGTACAAGGGCCGGGAACCTTCACCGTGGCATTCTGATCCACGATTACTAGCGATTCCGACTTCGCTTAAGGTCGAGTTGCAGACTCCAATCCGGGCTACGACGCACTTTATGAGGTCGCTTGCTCTCGCGAGGGAGTCGCTTCTCTTTGTATGCGCCATTGTAGCACGTGTGTGGCCCTCGTTGGCGGGCGTGACGTCATCCCACCTTCCTCCAGTTTATCACTGGCAGTCTCCTTTAGCAGGTTCCCGGCCGGACCGTAAACGAGGATGGTTGCTGTCGTTGCTGGGACTTATTTGGCGGCTGCAGCAGGCTGACGGCAATACATGCAGCACCTGTCTCACAGTTCCCGAGGCACATTTCTCATCTCGGCCGTGGATGTCAAGACCAGGTGGGTTCTTCGCGTTGCGCATCAGGAGTTGACATGCACCGCTTACGTGGGGCCCCGTCAATTCATTTGAGTTTAACCTTGCGGCCGTACTCCCCAGGCGGTCGACTTAAACGCGATTAGCTCCGGAAGCCACGCCTCAAAGGGCACAACCTCCAAGTCGACATCGTTTACAGCGTGGACTACCAGGGTATCTAGTCCTGTTTGCTCCCCACGCTTTCGCACCTGAGCGTCAGTCTTCGTCAGGGGCCGCCTTCGCCACCGGTATTCGCCTCAGATCTCGCATTTCACCGCTACACCTGGAATTCTACCCCCCCCTCTGAGACTCAAGCTTGCCAGTATCAGATGCAGTTCAGGTTGGGCCAGGATTTCCGCATGCGATATGAGCCGCCGTGCGCTTTACGCCCAGTAATTCCGATTAACGCTTGCCCTCCGTATTACCGCGGCTGCTGGCGCAGGTTAGCCGGTGCTTCTTCTTGCGGGTAACGTCCAATGAGCAAAGGTATTAACTGCTCCTTCCTCTTGCTAAAGTACTTTGACCCGAAGGCCTTCTTCGCTGCTGGCATGGCTGCATCAGGCTTGCGCCCATTGTATAATATTCCCCACTGCTGCCTCCGG
+
(*',)%).+..44.62-)(+:,%%(,*+2*.067//05../.)0,*($'&$$#&''%$%#%##&$'')&$'($&'%%#&)7*0-5,+,(*.-1191-642*+,75*-,-633/.*.61.01213-')*1:-((%%(05/3/415,330461(/2942:83--,&,//))+8/)--3/10..+)*&%#..)**+*,).'+*112)2+/*,$'+,-3957-7,*,9//6789-+,,058-2/..0117<84.)..6/'#(%'%+)*+((0-6*&)-.2/2,2.67'**%)11576766/-/91/6434-,-''*)().025(*$%(,)'*,.+--,+,,/33,/-0/..24257-(').-22322.)*),'&(')*)+%#))'#%%%'+7798-88.&00+655040007;:/018:90<0-/9864))0&((*%%.7823(/)3-1864+&&$$$&$$()'('))0%%'%).+5)&%$-825-5,$-)%%%%*-...-*&*('0751132-1.-**(&)#'%(+&-*)+01'('*$*),.6.*-).).2126*,223421((%'&++1:9836630/128')'*&-11;:::914042-,'(+.*%(&%#&$#$$%%#&%++()+)%'%$&))'***)*,/4:9<962:-+).5;//-4-151,,+-+(,()*/581(0.2.53241,/,*..)('&%0'--104(+)/)&/5/21387775*.8.-(+/+/5,3,2,1221'310184<-+*%00/15:26656:-.($,'-.31154423/89(*,045-+.(.-;90,/+3823465443-./12<6679+.29,12-.//5225714:299385,%))*4,-/321-&('29;1.12,.*'()+433.5-7+5(*/1718791).''&1,0793/*,,1.1,'+,-;;51221266916*+/.6/8628(--%62+(&%&$'$%&$&'(%$%,(%&#%&(++/0874551/+*+./0805,2-6-1,0..4.,38441.&((-6,,4*.(+*.17/7*(%'$(00610-0),'&%'(125-0'&)+/++&')&('(0+441/449'2(/,0*1'&*&*+7:-:8++'$$%(,&-*(,(0.*%''.)%%),,+/83931.+&&%%&,,0//13731./.04.872.5,//161),4)+%&,2145257:,&+)))$&(*)-1*/
@dd8e5457-36fe-441e-9d8f-0e193c564981 ch=394 read=67971 start_time=2019-12-13T15:13:56Z barcode=BC01 runid=2c9cf7bc05858273f10e7d7ec552fc0bd742dc3e
CTCCTGCGGGGAGGCAGCAGTGGGGAATATTGCACAATGGAAACCCTGATGCAGCAACGCCGCGTGAGTGATGCGCACCGGATCGTAAAGCTCTGTCTTTGGGAAGATAATGACGGTACCCAAGGAGGAAGCCACGGCTAACTTCGTGCCAGCGGCCGCAGTGTACGTGGCGAGCGTTATCCCGGATTTACTGGGCGTAAAGGGGCGTAGGCGGATGATTAAGTGGGATGTGAAATACCCGGGCTCAACTTGGGTGCTGCATTCCAGCTGGTTTATCTAGAGTGCAGGAGGAGGTGGAATTCCCTAGTGTAGCGGTGAAATGCGTAGAATTAGGAAGAACACAGTGAAGGCATTCTGGACTGTAATGGCGGCCTTTGGGCTCAGCGTGGGAGCAAACGGGATTAGATACCCTGGTAGTCCACGCCGTAAACGATGAATACTAGGTGTGGGGTTTCCAACACCTCCGTGCCGCCGCTAACGCATTATATTCCGCCTGGGGAGTACGGTCGCAAAGGGTAAAACTCAAAGGAATTGACGGGGACCCGCACAAGTAGCGGAGCATGTGGTTTAATTCGAAGCAACGCGAAGAACCTACATGACATCCCTTGCATTACTCTTAATCGAGGAAATCCTTCGGGGACAAGGTGACAGGTGGTGCATAGTTTGTGATCAGCTCGTGTCGTGAAGATATTTGGTTAAGTCCCGCAACAGAGCGCAACTGTCGTTAGTTACTACCATTAAGTTGAGGACTCTAGCGAGAGACTGCCTGGGTTAACCAGGAGGAAGAAGATTAGGGATGACGTCAAATCATCATGCCTATGTGTAGGGCCCCGTGCTACAATGGCTGGTACAGAGATGCAATACCGTGAGGTGGAGCCAAACTTTAAAATAGTCTCCAGTTCGGATTGTGGCTGAAACTCGCCTACATGAAGCTGGGTTACTAGTAACCGCGAATCAGAATGTCGCGGTGAATACGTTCGGGTCTTGTACACCGCCCGTCACACCATGAGGTGGCAATACCCGAGGAAGTCCGTGAGCTAACCGCAAGGAGGCGGCCGAAGGTAGGGTCAGCGATTGGGGGGTGAAGTCGTAACAAGGTAACCGG
+
*2.(%$'(-2*(.-,+001386382+442642*(++420*+0+.5,*+,58954728000922.5.&((*..,*%&$',.21701*-5**./7877-.2,17,+.)0..2-,,/.87.9-*))/-).**.&'))*++)-.2'%%$'*,36+-*''*(()$))%&%&**.30./.31251/2,+)-)100*./::688278,,66316810503301300.0*))-33000522:50159)0./.0/0,*//08,+'112377.2(&$''+*+,'+,1/.*'+,/.,/)'***(')**3*5*62,))-3./,-..87-79-+'(,*/**)*/13656-,,)(/-20/,.*2+%&&'*,046553/*&*&')'-(&+)'*202,**++755/*,.4</9,;:/8.,,0105:+,17666485,++-2-8995/-/00091..-,28655467-/5,*((+0406127,0289148000/0.+,+1/..5436:/0<765**%'()65..'%$)++''%.'18.1494;2*+)*,*5/4/9;.,../1/0110./-00,.%)+4-+(+.7::494:*)*+&).(.*(*--&'&(&%%&&),,3341:.03//&1)))3)--2.33/-/,,/,*/3+42.::/-+)&,)+,98&&%0*;/8875)16/&'(''**''((3276/.+-++&%'1%15&0-*.,+**-3-,4327**%&'$''%&%(*0-4...19/.-04;77:3+++/**+9-7866'**%&),/0.3129;;<413121:55/+1,+*)++)(.*&285.55676888;6123:<78,/+*(0.+**(+)-*)())*,198:3<2/743472+3.-.)+23606/00<7:7643261/0334;1+54+49:8*..3407*+,;6:(4&3*)*.5353295129666.--+0.-)%(+(+--9./.-56758;3533;872+-/,*+*)-%011/43'/-*(*(-6,.-3-*)+*./36;5354.-,001,,++'()*)442-39)*$+*)'').8175656435440431-2)-.0%203/--./,*47/..0151&7(6589:*/0,....23221*)06018;:96
@6912af27-fb71-42c3-8378-c66517757e47 ch=3 read=55261 start_time=2019-12-13T15:14:13Z barcode=BC01 runid=2c9cf7bc05858273f10e7d7ec552fc0bd742dc3e
CCGGTTACCTTGTTGCAGCTTCACCCCAATCATCAATCCCACCTTAGACAGCTCCTTCCTTGCGGTTAGGCCACCGGCTTCAGATTGTTATCAACTCTCATTGGTGTGACGGGCGGTGTGTACAAGGCCGAGAACGTATTCACCGCGACATGCTGATTCGCGTTACTAGCGATTCCAACGCCATGTATCGAGTTGCAGACTACAATCCGAACTGAGAATGGTTTTATGGGTTTTGCTTCACCTCGCGGCCTTCGCTTCCCTCCTGCACCATCCATTGTAGCACGTGTGTAGCCCAGGTCATAGAGGGCATGATGATTTGACGTCATCCCCGCCTTCCTCAGCTTGTCACTGGCAGTCGCTAGAGTCCCCAACAATGATGGTAACTAACGATAAGGGTTGCGCTCGTTGCCGGGACTTAACAACATCTCACGACACGACGACAACCATACCACCTGTATCTCCTTATAGCTATCTCTCCATCTCTGGAGCCTTTATGAGTATGTCAAGACCGGTAAGGTTCTTCGCGTTGCTTCAGGTTAAACCATGCTCCACCGCGTAGGCCCCGTCAATTCCTTTGAGTTTCATTCTTGCAGACGTACTACTCAGGCGAATTACTTATTGCGTTAGCAGCACTGAACTTTGACATCCAACGCCAGGTACTCATCGTTTTACGGCGTGGACTACTAGGGTATCTAATCTATTTGCTCCCCGCTTTCCGGGACTGAGCGTCAGTTGCCAGGCCAGATCGTCGCCTTCTTCTGGTGTTCCTCCATATATCTACGCATTTCACCGCTGCACATGGAATTCCACGATCCTCTCCTGCCTCTAGCTGCCTGGTTTCTATGGCTTACTGAAGTTAAAAAAACTTCCAGGCTTTCACCACAGACCCTTGCTGCGCCTGCTCCTCTTTACGCCCAATAATTCCGGATAACGCTTGCCACCCACCATTATTGCGGCTGCTGGCACGTAGTTAGCCGTGGCTTTCTAATAAAGTACCGTCACTCGGCTACCATTTCGCCAGCCGCCGTTCTTCCTTTATAACAGAGTTTACAATCAAAACCTTCTTCCTTCACGCGGCGTTGCTCGGTCAGGTTTCCCATTGCCGAAAATTCCCTACTGCTGCCTCCCGTAGAACCC
+
0.+3-5,-204-/3(,&)45;8,988)//.148779.85++0'&%((531.2258671,*--66<5:2,70;7926/,.5/$,$+*.0777632/./.0%7'.(7-..591::0+(&**//335*3+73*)-1881867<856:467:9799::9050,(,,-9/30+*,*).37'4')$&&%&)0.36//307+0+0321/169872+)633-+'-1/2078;+.0/:169:/*,-0--4/885*'''&*+8./04/9,*,(*,224:7<;955;+,-0-)),,-*$&'),7.++310-441-357273/////2:/-.49999391,,*-54;9999//0-700/3564840-32*/50(')*:::+4.--6----,0**',/144/./---423:22033557;653374/(%$+%..81:874-*-//3,.+*-469:9:710..3),426778887'.()-*443487997744653...2*./136603-----4234.)+--*'((+.033;:83:*-1-.()(2.)2(-*:8/-64,.115/-2+'%'%%(./994*,6/5366++0++'-2;4.117/8.-.%%)*(20/0.-/23778(&)*''))3*-312/:,)'*%--/1468935;92040/5(6*3%&$'+)*.8887:9.98;+/04652759/53)43.+-(.0/.++-+,,).5*(113:;0'(/650'6;942352+-6550291//*'13.--,-111:3.-,',(*&))+0:9:9:846923&(',356633..:80077/0.))(*++47.6.5,)%)*),+3./276331()++,/10.32,053;:54.//512401305.-323/--.-)))+0**8807:4.00,.010799//3,*%'((.2...,/4(*2:9223.4*.*,4/7;06090878400/200/+-+&&/,+1.,,(%,082421002,*+,+)05.-+514:6:42;:0/14./6.+/04;899-.03070-()$$)+&'$$%'*01288,0-*67,&%-))+.7..,.,-70,..**)*1.(*/.1/5;941:0-/0116442,+**+6;77'-1.7*,))',5/00/07781,86+)%*(&()+34,67)*.(*++,&&
@7e89c71b-f5cd-4242-9c13-4216e50e970b ch=117 read=194718 start_time=2019-12-13T15:14:11Z barcode=BC01 runid=2c9cf7bc05858273f10e7d7ec552fc0bd742dc3e
CTCCACCACAGGAGGCAACGGTAGGAATTTTGCCGGCAATGGGGAAACCCTGACCGAGAGCAACGCCGCGTATTGAAGGGAAGAACAGTTAACAAACTTCTGTTGCCAAAGGAAGAACGGCGGCACAGAAATGGTAGCCAGTGGAAAATTTTTTATTAAGCCACGGCTAACTACGTGCCAGCAGCCGCCTGATAATACGTAGGTGGCAAGCGTTATCAGGTGTGGGCGTAAAGAGGGGCAGGCGGCAGCGGGGTCTGTGGTGAAAGCCTGAAGCAACTTCAGTAAGCCATAGAAACCAAGGCAGCTAGAGTGCAGGAGAGGATCGTGGAATTCCATGTGTAGCGGTGAAATGCGTAGATATATGGAGGAACACACCAGTGAAGGCAGAAGAGCGACGATCTAGCCTGCAACTGACAGCCTCAGTCCAGCGTAGGGGAGCAAATGGGATTAGATACCTAGTAGTCACGCCGTAAACGATGAGTACTAAATTGTTGAATGTCAAAGTTCTGCTGCGAGTTAACGCAATAAATTACTCCGCCTGGAGTAGTACGTTCGCAAGATGAAACTCAAAGGAATTGACGGGGGGGGGGCCCGCACAAGCGGTGGAGCATGTGGTTTTAATTCAGAAACAACGCGAAGAACCTTACCAGGTCTTGACATACTCATAAAGGCTCCAGAGATGGAGAATGGCTATATGAGACAATACAGGTGGTCATGGTTGTCGTCGGCTCGTGTCGTGAGATGTTGAGTTAAGTCCCGCAACGAGCGCAACCCTTATCGGTGGATTACCATCATTAAGTTGGGGACTCTGGCAGGACTGCCAGTGACAAGCTGGAGGAAGGCAGGGATGACGTCAAATCATCATACCCACTTATGGCCTGGGCTACACACGATGCTACAATGGATGGTGCAGAGGAAGCGAAGCCGCGAGGTGAAGCAAAACCATAAAACCATTCTCAGTTCGGATTGTAGTCTACAACTCGACTACATGAAGTTAGAATCGCTGGCGTAGCGTCCAGCATGTCGCGGTGGAATACGTTCTCGGGCCTTGTACACACCGCCCGTCACACCGAGGTGAAATGCTTACCCGAAGCCAGGTGGCTAACCGCAAGGAAGGAAGCTGTCTATGGTGAGGATTGATGGTGGGGTGAAGTCAACAAAGGTAACCGG
+
.0/0)*(&'$+)&(*+/%1(*((''$$)&'&%+22845<64-)&(+*,.'$')09/,,(*-646467()'%#'&'1*/,'1,)'''(*/+4)&05101814-2*)0*()(++0.+.3.(40(--')*'(&)(**'&&$#%&,)(),(+))*-**,07.,'),2510/$'%%'*+127282130009&&$%''-3,,+1.++2-,.1*.1)+,-8204'1,0,/-640124:+(&..***2492/:0%.,&-51..012-11*+(&&**),,1'+''($%''*579,3:44.)-4/3,2,094/.-../*+,/.-53,++05.88.80.,-/.22/-,/,,.//29:/+.-)1296439966045.+7--.-*,-/7/3-,(%(2.'',+&%')3420++,''(6.599831--,,*%,$(+(,-7%'$%'+')*0,&**.;<6367(/))(/++/.()*//146.004:98:;7/.-.+*+.,./8/(1**03*%./-113:6.41.'(*/13)'(,80;13+1))7;605---/2,/2-+'&&'()'/3..44/10-(-0&+-2-5:81+*))+)32230.355-65++,6-+,+-,3554:547+)*'*&)-,6<9,364:6-&+*%'/,1/2013-.-.0://8;,0++*:///657+110*,-4+.4317'()++,99.,++*2)012472421,-&).+(-/13423-%),*/1,()*69,(+++:466::7..-,.674:0),15553194*)--,6-*-.-.204:6)154/(%0&+'4+15935532:1.+0-88;31256-1,+'&+-,%),5,../.42/*++/,,+)(,)-+%69.3424776689.+.90+&'',,+$%$%%*((+:443,020/-+&()%()42142.+-,%-*.(-3-,),)+,*,()-+-542,)*(*'-,$)2;;6/5*%)5921828;203-/0:2.0)0+$'()230'1*.**-0-2.----.3.-/6%)+*(($$%(&''+&&%&%('')++7433-.(,*((-)(*4./3.-1.0355372110,,'.523;303201-/-'#(%)%)(''+)+%"')&&),)./$-''(..),434/00.,0+/')((')*110-'%&(%%$'(&.++),)(0&,--*),*))*''*.5)0,12746/6
@de40a8e8-8186-4782-affe-c0355ce8d8ed ch=346 read=88787 start_time=2019-12-13T15:14:10Z barcode=BC01 runid=2c9cf7bc05858273f10e7d7ec552fc0bd742dc3e
CCAGTTACCTTGTTACGGCTTCACCCGTCGTCACAAAGTGGTAGCGCCTCGAAGGTTCGCTACTTCTTTTGCAACCCACTCCCATGGTGTGACGGGCGGTGTGTACAAGGCCAGGAACGTATTCACCGTGGCATTCTGATCCACGATTGCTTGATTCCGACTTCGTAGGTGGTGCAGACTCAATCCGGACTACGGCACTTTATGAGGTCCTTGCTCTCGCGAGTCGCTTCTCTTTAACGCGCGCCATTGTAGCGCGATGTGTAGCCCTGGTCGTAGGGCCAGCGGTAGGCTTGACGTCATCACGCTTCCTCCGAACATCACTGGCGATCTCCTTCAGTTCAGCCGGACCGCTGGCAACAAAGGTTTTCGTTGGGACAACCCAACATTTTACTTACAGGCGACGACAGCCATGCGAGCACCTGCGGTTCCCGAGGCACATTCATCTCTGAAAACTTCCGGATGTCAAAGACCGGTGAGTTCTTGCGTGCATCAGATTAAAGCACATATGCACGCTTATTGCGGGCCCAAATCGAAATTATTTTGAGTTTTTAACCTTGCAGCCGTACTCCCCAGGCGGTCGACTTAACGCATTAGCTCGGAAGCCACGCCTCAAAGGGCACAACCTCCAGAATAGGCATCGTTTACGGCGTGGACTACCAGGGTATCTAATCTGGTACATCACCCACGCTTTCGCACCTGAGCGTCAGTCGCTTCGTCCAGGGCCACTTCTTCGCCGAACATGCTCCAGATCTCTACGCATTTACCCACCTGGAATTCTACCCCTCACGAGATCAAGCGCCGTTATCAGATGCAGTTCAGGTTGAGCCAGGGATTTCATCGGCAACAAACGCGCGTGCATGCGCCCGAAGTAATTCCGATTAGCAACACTCGTATTACCGCGGCTGGCGGCACAGGTTAGCCAGTGCTTCTTCTGCGGGTAACGTCAATGCCGAGGTATGCTTCTCGCTTCTCCCGCTGAAAGTGCTTTACAAGCCAGAAGGTCTTCTTCATACACGCGGCATGGCGCATCGGAAGCGCCCATTGTATATTCCCCACTGCTGCCTCCCGTAG
+
11&/+2-0/4/)1+('*%*,20.-2('(.**'$%,/0&.(.*,***,-,3+,-.6.-*$$$#&%4+886(%+-..3-$&'01(#%*/-.13852152+/2&'(,+..21628&324121125<656943')(%+--24456,+**(3'$$%$(*9:11.-/440('#)(%(&)(--3310318)+*2))).%')(,*..5958834745/.-++,-..&&(%(*+122927064+#"$$&&(&*6).-(&&%%%'(())''$%(*0*''-1353/(*-0)%'&*()%'%&(),-)%((')'#&$&))/-,-'&'&'+,..44.5)'(+,14)*(%$*..+%))/-8985//1-4/--1.6-'*,,-.*)(%'(&',++/2,.+1+/,)%#''&(+*-33)(,116001:.5/0('%&$&#&#&',1604,*(*3+,...5/*+,-(-.38;0.1*,(-+//.0-..++)-*))&%%+12,(('#'%'(+,.&&.1-01(''(''(((%*)-(,,3+5,,-*43631(+++*#-&%.(&,78//2239<90291405--%'%('**011/0,),0,.&-+2003-,%'(+&-0)*,06(3)1++3.0..113+0'06,+/01836./)*'*$)%)%/.798277&,)3..-47323.03-3.+-,.+',&'*+)**%$%'&%/.($)((19..%&$%$%&&(,.01-33/'&$%%$)*('+,+*2%+&)&'(,&()'',+$$$)*0'))745665/212&/31)+*''/2033/1/2/*'.1-''&$&((&())&$&'(,*'*&&(*+0896726695$/,.,*)+0($+/-%-2,($%%&((*3/5:23/.++('()%&%)(02)'+)&)-+2,/)&&+%'#&$#%#%*++2+.0.47/.+*)++%&-1.)1%-+010.28..-***/-592++.)1.-07434/8)(%(%&&*(./-+***''*$),(())1)'*)')-)(,*.,55**.0'2+%&/-+4189:65:66600*.,-'-+%%$%'&)*,0+/)(+,*20-&),)&$)*.5658.+,++*)()(&,6&':/2
@b442b062-4804-4dcd-9668-96665ba06024 ch=341 read=92151 start_time=2019-12-13T15:14:10Z barcode=BC01 runid=2c9cf7bc05858273f10e7d7ec552fc0bd742dc3e
CTCCTACGGGGAGGCAGCAGTGGGAATGTGCACAATGGAAACAAGCCTGATGCGAAAATACATGCCGCGTGTATGAAGAAGGCCTTCCAGGTTATAAAGTACTTTCAGCGGGAGGGAAGAAGTAAAGTTAATACCTTTGCTCATTGACGTTACCCGCAGAAAGAAGCTTCAGCTAACTCCGTGCCAGCAGCCGCTGTTAATGCAGAGGTGCAAGCGTTAAGTCGGGATTACTGGAGAATGCAAAGGCGCACGCAGGCAGTTTTATTAAGTCAGATGTAGAATCCCGGGCTCCAGCCTGGGAGACTGCATCTGATACTGGCATGAGTCTCGTAGAGAAGTGCAGAATTCAAGGTGTAGCGGTGAAATGCGTAGAGATCTGAGATACCGGTGGCGAAGGCTGGCGGCCCCTGGACGAAGACTGACGCTCAGGTGCGAAAGCGTAGGAGCAAACAGGATTAAGATACCCTGGTAGTCCACGCCGTAAGAAGCGATGTCGACTTGGAGGTTGTACGCGGGGCGTAGCTTCCGGGACTAACGCGTTAAGTCGACCGCCTGAAATTACAGCCGCAAGGTTAAACTCAAATGAATTGACGAGGGCCCGCGCAAGCCCAGTGGAGCATGTAGTTTAGTTGATGCAACGCGAAGAGACCTTACCGAGTCTTGACATCCACGGAAGTTTTTCAGAGGATGAAGATGGCAGCCAGGAACCGTAGGACAGGTGCTGCATGGCTGTCGTCAGCTCGTGTTGTGAAATGTTGGGTTAAGTCCGCAGCAGGCGCAACCCTTATCAGCGCTGTTACCCAGCGGTCAGCCCGGGAACTCAGAGGACTACCGGTAAACTGGAGAGTAGGGATGACGTCAAGTCATCATGGCCCTACGACCAGGGCTACACGATGCTACAATGGCGCATACAGAAGCGACTAAGGAGCAAACTGGACCCCCATAAAGTGCGTCGTAGTCCCGGATTGGAGTCTGCAACTCGAGCTCCATGAAGTCGGAATCGCTAGTAATCGTGGATCAGAATGCCACCGGTAGATACGTTCGGGCCTTGTACACACCGCCGTCCGCACCATAGGAATTAGGTTGCAAAGAAGTAGGTAAGCTTAACCTTCAGGAGGCGCTTACCACTTTGAGTTACTTGGCTGGGGTAAAGTCTTAACAAGGTAACCAGAAGATAGAATTTGGCAGGCCAGAGTAAGTTAACACAAAGGCCACCGACAACTTTCTTCCCAGCACCAATACGTAGCGTT
+
,-4-)&,&-.-'*+-.42%.0*7.1,,(*&'(+.2-2/16-+13+,7155513&+*+)**//0)1+'')*+1130,-&((*..86/8*%.0.5---1+&)&*.8.,(+)).+&*0)-/%'%%(+63),.2.103/69/,553*0+**/..:,+63,/++)+(&)'&'*-1+*+('$)&.,./0/-)))()-/&)(')'.'0.2)1)'.+.//+'&(+*'(&&)),(.1016:80.*$'($$+/-'(((('(&'#()+-11;:-)3/0+126/34644/+..+,***,**-7(*(202,5,)'+4,,,,*-&&(425*(%%$&'&(*+05.3-**&&''+)-.((,-..(*,(0)%$&&),/.&*-(/0370-*)**+&'%%(**+-&+*0'%)-,14.),0++,/52()-733+-.+,100-,-./:45:775,,++().-(3+)+-8:89279/412-,.1'072/.3/.,+51*,.07*.-(%+*)+2/0-00,-*0+,*(*)/1.,),%'((+(%)()+-*-(+(/*&+)++.-5.4.5-/31016;34,%#&'(&'(*+-5,,./3.60020*.01214./0374624+%,2*28/+-',-*+*''%*+-.'++.2+*&-3:4+'.%$%+,44/423'(,%%(&'%%%$'$%$$'(..)&,-46,*+21(1++460()((((+,2,,.*,+/*(#&(+&.0.(3423+,2./%.-./1:--(((-+*&+,/4803223,,)*&%()&*0(*-8*5204)((*+5)*3%,((*,.3262;5)121/(&*)/0*3+%0,(%&%+.)-%0..-+/3)2128))(//,,,%0''%(%##**1,(%&%,'+2*0-,(+(/06848+)*)(/').+&##%'.-6.,/.,+.-'(*(+,621012//20/00113)-''&&),.$$%&&+(003&(%180.872++)460(/-/.65-...,50*0.,//+/)+-.,)+&$)*/*%%*/25,*)'(&'()2,202523/0,4++++.4:5665249534*#+%++**+6666-6-/&+**-0+')+*))'()'('&&)%%&'.(&&$''&%,)&-/,3-259-%')%'&)-*).%&$$+%)&**-'*-(,*((*+.-/0-+-+$$#&&&$&((-)))%*,*+--('&%$((6-401.,0,.'%+(/(..-'.(*++,+-,-/.($&$'',(((2-))')),)()(-*.30*6654,79,-01+&&&&%+'1-213+((%'%""
@b474b26c-fce3-4096-88a5-eab4496343af ch=22 read=148678 start_time=2019-12-13T15:14:20Z barcode=BC01 runid=2c9cf7bc05858273f10e7d7ec552fc0bd742dc3e
CCAGTTACCTTGTTGACTTCACACAATCGCTGACCTACAACCCGGCCACTGCCTCGCTGCGGTTAGCTCACGGACTTCAGTGTGCCAGCTCTCATGGGGTGGCTGACCGGGCGGTGTGTACCAAGACCAGGAACGTATTCCCTTGCGACACTCTGATTCGCGATTACTAAGTAACTCCAGCTTCATGTGGGCGAGTTTCGGCCACAATCCGGAACTGAGACTGGTTTTAAAGTTTGGCTCCACCTCGCGTGTGCATCTCTCTGTACCAGCCATTGTAGCGTGTGTAGCCCTACACGCAAGGGGCATGATGATTTGACGTCATCTCACCTTCCTCCTGGATTAGCAGGCAGTCTCGCTAAATTACTCAACCAATGGTAGTAACTAACGACAAGGGTTGCGCTCGTTGCGGGACAACTTAACATCTCACGACACGAGCTGACGACAACCATACCACCTGCTTGTCCCCGAAGGGATTTCCTCGATTAAGAGTAATGCAAGGGATGTCAAGTGTAGGTAAGGTTCTTCGCATTTACTTCAGATTAAACCATGCTCCGCTACTTGTGCGGGTCCCCGCGTCAATTCCAGCAAAGGTTTTAATCTTGCGACCGTACTCCCCGGGCGGAATACTTAATGCGTTAGCGGCAGCACGGTGTTAAAATTACACCTAAGTATTCATCGTTTGCAGCGTGGACTCCCCAGGGTATCTAATCCTGTTTGCTCCCCACGCTTTCGAGGCCGCCAGCGCCAGTTACAGTCAGAGGTCGCCTTCGCCACTGGTGTTCTTCCCTGAAATCTCTACGCATTTCACGCCTACACTAGAGATTCCACTCTCCTCTCCTGCGCCTAGATAACCAGTTTGGAATTTAGCACCCAAAGTTGAGCCGTTATTTCACATCACTTAATCATCCCGCCTACGCTCCTTTACGCCCAGTAAATCCGGATAACGCTCGCCACCTACATTATTACCGCGGCTGCTGGCACGTAGTTAGCCGTGGCTACCACTCCTTAAGGTGCCGTCATTTATCTTCCCAGACAGAGCTTTGATCCGAAAACCTTCATCCACTCACGCGGCGTTGCTGCATCAGGGTTTCCCCATTTTGCAATATTCCCCACTGCTGCCTCGCTGGGAACAATATCGCTGGCACCAACGAAGGTTAACACAAAGACACCGACAACTGGCAAACTATTACGTAACT
+
'&$+,.*0--/*+*)%+/34,.('*.,.,++))-4)*.(&'&(+*)'&)333733&&)--14+6-+,.//13:66393*,,&(')/)&(+*,.%,)((&1()'()*1/*68+//+.273.4'2*//48,,,')+70+-1*-'(()+**04567-.067603/./4-14:2*,294/4+))/052'*'*+874-)+-://+-)&()-9.8)%')'(('-.24:;:0;</.93.37+(&)+22)-2-0/0*)(/,-/5-'*.355410.--32669))('*'+()()+.17.+(/(11404(-)'+)**.1127;/-,/.235,,'')176<;:5890..'2%'$+&,,-1665*-+.1-.++*'&''.''$7)+'0('%/*50//1./.438)5/185:99::71://&620-%)%$$+*)*)*()(+,+/,.'%-0+,&+)%*1+..3))--(.6-)%)(')227--,---+*0763443((-*,-)*+..2/(..-*69.:7.-00%1'((+,,.,/+57618-(+%-/'$/172%,-(/-<7:902/1203)*'$&&%*%&'(--.189-*11333:557(%"$%'))-.;;4.93406011689.4/0.032,&13327284()'%''.*-,01---.1,(++(-'-.-/.2,(,(,*-++1-.-)*,1;979863:-%+%2000043.-6.4,&-2./035/3.0.)'(,6+*,+288.+-,-.0-,$').+&#--/01201*0/5)/,578+)'''.//3+'',,46&0-14,//666:01(+'(()%&*.,)+*+*1:4+%*).(&%+(,)%*%$(/-37%$&'&,('*,,1..1$*(')).-.*-1-1274)+&&))'%*.,,2))))&)'%%$&%((+%,01+,./02&&''1199)067)+79554-,+.+&*,,32/5(&%&*8:..2545668/-54557732230/',&(..-3613/:000824/,,223375;0113/5+--.)-2%&&+(''%$/&,*00++,-/7'(+25-2++',142.-0-..+),//.**/532;4840/2((.4,()'(.51300***,-./2,.0)+8)663)(((')*,5--+2/245/))*))%'+--/%&')4/2.//,./00)(#%')(--.,5)+6.0-1.0-,0481013%1**+))&'(%++.80-%(.1-//)(&%"
@270180c0-9e5a-4a06-b119-7de434a42986 ch=349 read=90205 start_time=2019-12-13T15:14:24Z barcode=BC01 runid=2c9cf7bc05858273f10e7d7ec552fc0bd742dc3e
CGGTTACCTTATTTACGGCTGCCCCAATCATCAATCCCACCTTAGACGGCTCCTTCCCTTGCGGTTAGGCCCACCCGGCTTCCGGGTGTTATCAACTCGTGGTGTGACGGGCGAGGGTGTGTACAAGGCCGAGAACGTATTCACCGCGACATGCTGATTCGAATTTTCCTTGATTCCAGCCTGTAGTCGAGTTGCAGACTACAATCCAGACTTCGGGGAATGGTTTATGGGTTTTGCAAGCTGCCTCGCGGCTGGCATCTGCCATCCATTTGTAGCGTGTAGCCCAGGTCATAAGGGGCATGATGGTTGACGGTATCCCACTTCCTCAACTTGTCACTGCTTGAGTCTCGCTAGAGTCCCAACTAATGGTAACTAACGATAAGGGTTGCGCTCGTTGGGACTTAACCCAACATCTCACGGCACGAGGCTGACGGCAACCATGCACCACCTGCTTATCTCATATGGCTATCTCTCCATCTCTAAGGCCTTAATTATGTCAAGACCTGGTAAGGTTCTTCGCGTTGCTTCGAATTAAACCACATGCTCCCACCGCTTGTGCGGGCCCGTCAATTCCTTTGAGTTTCATTCTTGCAGACATTACTTTACTCAGGCAGATTACTTATTGCGTTAACTGCAGCACTGAACTTTGACATCAACGCCAGGTACTCGTTTTACGGCGTGGACTACTAGGGTATCTAATCCTAATACGCTTTCAGGACTGAGCGTCAGTTGCAGGCCAGATCGTCGCCTTCGCCACTGGTGTTCCACTCCATATATCTACGCATTTCCGCCGCTGCATGGAATTCCACGATCCTCTCCTGCTCTAGCTGCCTGGTTTCTATGAAACTACTGAAGTTAAACTTCGAACTCACCACGATTATTGCCGCCTGCTCCCTCTTTACGCCCAATAATTCGGATAACGCTTGCACCCACCTACGTATTACCGCGGCTGCTGGCGTAGTTAGCGTGGCTTTTAATAAAAATTACCGCCGTCGCTCGGTACATTTCCTGTAGCCGCCGTTCTTCAGCATAACGAAATTTTACAATCCGAAATAGCTACCTTCACGCGGCGTTGCTCGGTCAGGGTTTCCCCCATTGCCGAAATTCCTACTGCGCCTCCCGTAGAG
+
))')'*4.1.&2/*('(##($(-./+2.34:231.1,*(.)2-&-%*%.--054547*4,+..0-8,-+0.-*-*&('',6)).6-.&*.,-,3*,,/*2((*'').3.66-,$(/)*+632274516531'*('**,-0<3025-/0/3677862+/)((%&/,.-($$%')131)*$)%&#&%&-43330:-0(3'3324/4/.2'(0+('%&&('+*127676,..<,58:0'))'$%(%0103)***,')&($'('%&)),74120-)/*-.//,*')(,/++8..'-*8(64-).,-./1&4+'(,)('+/,7.%)'***-4*2+/0-.365..*,*($%'*(-%&)'(../11-.(&%2*,/-,-))*1,')**/.)//,8/..637)()'*40-+)0)&&&)+0//-+*'(+%($''&*(,,,,0/&168464*)+*-3.330/&*+,,/19&4')+5101203324;641/+,*&&#$#&$&'%+)-*-,),,/.32(%'(++2.;517.,-,./+-081((0003<;9:0//1//-/7,*05+--0'0(*+9+52'%()*,/-,$%%$&&)071++09-0.++-.11'-)&&&''%((,),(0$&)(''(4))5..//7/7/6772./0.550.0*,)-*+,.03+4.'*'&&+*.212*026)01587477:3+*()(,,'&*'*))*-'++&%$'#(%(-2/+&07+0-+)&'),.)-,6.0*&&*,***,-898473154135--..+.,-/6-$((+1)-+-,320*.+-*.47/(#))()'#(&'/0)*/,5/$&(),3+,,+14-,,'')('*,03722/.9+,//+,)'%&%')50'('0,31*,1+/(&+(),,1*((*$'$%&&&).)03.--+18,*)/2*()()'&/-,'(*1.'.,502/-+1,++*,0-,010+2+1,,3.1710033332,,''&**/0:1115439.279,-30.56*'*'(40'---+-%&*,)%$%($/6,*)%$%%&,-56;6;;.7,,)$&&().)%(,'(*+(*,.673-+/(&%&$''%)&%*)&+)),,+.7.,,-/2;/8(-/*,:3-797*)-3.3-,03*0*/.)(+,)*&()),3*(6//('
@511219ff-2e72-4fad-b452-bbf2aa14b76f ch=207 read=84908 start_time=2019-12-13T15:14:34Z barcode=BC01 runid=2c9cf7bc05858273f10e7d7ec552fc0bd742dc3e
CTTATTACGGCTTCACCCCAGTCATGAATCACCAGTGGTGGCGCCACTCCCGGGTCATGCATATTTTGCAGCCCTCCCCGCTGAGTGCGAGCGGGCGGTGTACAGGGCCCAGGGCAATATTCACCGTGGCATTCTGATCCACGATTACTGGCGATTCCGACTTCATGGAGTCAGTTGCAGATCAATCGGACCGGCCTTGCGCTTTGCCAGTCCGCTTGCTCTCGCGAGTCCTTCTCTTTGCCAGCGCATTGCCAGCATTAGTAGCAGCCCTGGTCGTAGGGCCGCGGTGGCTTGAAGCATCATCCCCACCTTCCTCAGTTTATCACTGTAGTCTCGCTGAGGTTCCCGGCAGACCGCTGGCAACCGAAGGATAAGGGTTGCACGCTCGTTTGGGACTTAACATTTCCACAACACGAGGGACTGGCCGTAGCCATGCAGCACCTGTCCTCCACGGTTTCCAGGCGCGCATTCCTCATCTCTGAAAACTTCCGTGGATGTCAGGATGGAAATTAAGGTTCTTCGCGTTGCATCAGATTAAACCATGCTCCGCCGCGTGCGGGCCCATCAATTCGGTGCAGGTTTAACCTTGCAGCCCGGCACTCCCCAGGCGGTCGACAACGCGTTGGCTCCAGGAAGCGCCTCAGGGGCTTTAACCTCCAGAGTCGACATCGTTTGCAGCGTGGACTACCAGGAATTATCTAATCCTCTTTGCTCCCCGCGCTTGCACCTGGGCAATCAGTGCTTACGTCAGGGACCGCCGCCACCGGTACTCCTCCAGATCACGCATTTCTGCGCTACGCGATTCTACCCTCTGCGGACTCAAACGCGAAGTATCAGATGCAGTTTCAGGTTGGGCCGGTTCACATCTGACAACAAACCGCATATGCGCTGCCGCCCAGTAGTTCGATTAACGCTTACCCTCCATTGCGGCTGCTGGCGCAGAGTTAGCCGAATTAATGCTGCGAGTGGCAATCAATGGGCAAAGGCTGCTTTGCTCCCTTCCTCCCGCTAAGAAGTACTTTTCCCTGGCAGGTATGTATACGCGGCGCTTGGCTGCATCAGGCTTCGCCCATTGGTACCAATGTAATATTCCCCTGCTGCCTCCCGTAAG
+
).+)+*$')0,,/)'*''&%%,1*,,+/.-&'&''()&$''&%'*&)(0.&&)%&#'$#&$&$)''&$$&%)-1),70*''$&$%$&%&&&&+45/)('&'%()&,'-3*&&*%*,)'%+&)%+*+/.52037/-,,15,$&'(42.1(%$$'/082-.13476221*)))&')3-*.'')((2/-2+8*,$(%*%''()'(-+.'+'%*((*)(.(%'*+00++*%&'*%&-)+*03)&&%$''(*%-)*/(+&'%+)'$($&&)*36,,24/3%&''+)&&&'(*,+&()'()&%(&,,2.502-)+-*0./'*(**7-*--,,*+$$'''')$%%#'()5802**('&,*./%((*-)-'/&$+&/0+,4-('(-+'(#&&**+&+,*',-)'(%'&()04)+*%))%)'*%%)..*.*(')(&%%&---+''%'++341133'*/'&)*-18*0)%()'&&$()310)-.4-,**'&'.-+23145*-1;2/.000/6240*.*&,)0.(+(1-/,()*,1201...+(,1..0+32,*+/-.(%+,(*'&%&&(%)(%&&('-+:-.%&$&%(.2:8.3.%%%$%#&+))&%%&++023*))'+%)*'($%''),-+,../306'&/)''&)'('('%'()'%')'+.4713&$()')433+&)()-3)&*(+-*(.('&)(+2','+*+-,+*,-2*5+)%)+&$'(-1-&$('')'$%#')*,221')*)(''%$$##&')(%,-)&*'$$&&'))..*.0-.12741*))))'%*.0*.,$&$%*(*,%'%'%'),(')*0)'**%**0)25655*/(*'&&&))*,.33-+,*)07*2'(,/5*1.4((+'+..0022'%$%$$&%&&+,&'$$&)(*)')),/),**+-.*%)-,)),5)-*%&'&',31-('%'$%'+,4578915.,-'.'(,.*)*)&*&+(&$($$'()%%'*'+/+1.-0.**()(-3*+,&%#$%+&%)+4,('+,**/)*'+)*)%),(+%).0/)(0,&())%%&$&'&((''(%(,*)(%%%&%&&$&&*-)11*)'%&+,)$)'(%&%)&/*,((&&)*0-42,))'&)%(-+-8,'&'%%
@e84d6358-cda8-4cf3-9429-d2716d78dc75 ch=357 read=193741 start_time=2019-12-13T15:14:32Z barcode=BC01 runid=2c9cf7bc05858273f10e7d7ec552fc0bd742dc3e
CTCCTACAGGAGGCAGCAGTGGGAATATTGCACAATGGAAACCCTGATGCAGCAACATACAGCGTAGGCGATGAAGGTTTTTCCGGATCGTAAAGCTCTGTCTTTAGGGGAAGATAATGGCAATTTACCCAAGGAGGAAGCCACGGCTAACGCTACGTGCCAGCAGCCGCGTATGCATGGAGTGGCAGAGCGTTATCGGATTTACTGGAAGAATGAGGCGTAGGCGGATGATTAAGTGGGATGCTGAAATGCCAGGCTCAACTTGGGTGCTGCATTCCAAACTGGTTATCTAAGAGTGCCCAGGAGGAGGAGAGTGCAGATTCCTAGTGCTTAGCGGTGGTAGATTAGGAAGAACACCAGTGGCGAAGGCGACTCTCTGGACTGTAACTGACGCTAGGGCTCAAGAAGCGTGGGAGCAAACAAGGATTAAGATACCCTGGTAGTCCACGCCGTAAACGGTAAGATACTAGAGTGTAGGGGTTTCAACGCCTCCGTGCCCGCCGCTAACGCATTAAAGTAATTCCCGCCTGGGGAGTACGAAGTCGCAAAGATTAAAGCACAAAGGAATTGACTGGGGGGTTACACAAGTAGCGGAGCATGTGGTTTAATTCGAAGCAACGCGAAGAACCTTACCTACACCGAGCATCCCTTACTCTTAATCGAGGAAATCCTTCGGGGACAAGGTGACAGGTGGTGCATGATTGTCATCAGCTCGTGTCGTGAGATGTTAGGTTAAGTCCGCAACAGGCGCAACGCTTGTCGTTAGTTACTACCATTAGGGTGGGACTCTAGCGAGACTGCCGGTTAGCCGGGAGGAAGAGTGGGGATGACGTCAAATCATCATGCCCTTATGTAGGGCTGCACATTATACAATGGCGCAATTTGCAGAGATGCAATGCCGTGGTGGAAGACCAAACTTTAAAACCAGTCTCGAGTTGGACATGAAGCTGAAACTCGCCTACATGAAGCTGGAGTTACTGTATCCTGTGAATCAAAGTGTCGCGGTGAATACGTTCAGGTCTTGTACACCGCTTACGTCACACCATGAGGAGTTGGCAATGCCCGAAGTCCGTGAGCTAACCGCAAAGGCTTGGCGGCCGAAGGTAGGGTCAGCGGTGGGAGTGAAGTCGTAACAAGGTAACCGGAAGATAGAACTGACAACCAAATGGAGTTAACACAAAGACACCGACAGCTTTCTTCAGCACAGCAATGCGTAGCG
+
'(+/./.%1-(+*'(/1066694,1.)5,,,/00974)/1)4;,,+,,+,/-.0(.)(()%%&(($&1-+,))-/)3-68;2/(8-:::273-0*,-3/.1-27*$)..)(*)-*+((*$()'(-&$*)',++,&,,*,,./*,+3.,-)*%*+.0.3'/,,))'(*,&%&'&))+).-+)+(+-*%&&+1.2/-,/%.%).1+-366.(&&-((&(&#$&%-133;:<;53221*,057223+-,0721*1)$00,,4&-%'&)27678:8867-6.-6)011,15-.22.)((+-,1('(25//''.+*&&%'%$$%(+(0*'&(+'&'($)&(*,)'$$&%**%/4/4-/55403---.))(+*0-4462.-,)-1944216640/.//*..&+3---/'(%(('),/&/)'$)26032)-+*21.-(++)*1-+,755556/%*(-))*161*&&*)1))()*)%-&**.3*/-1,.40*(%'$,*14,%*'(-&'0,*+++3-./'///,'$(&*,+2-(&++)%*-''&))0(%'&+)$',3*))++60+#%%',0+(),,1.,$++*//,.($&$&'--,*)('('+&),/2//-6/4**-(1*%(*'(7/2./*,/(',/(('(38320%+*(&)+4,89*3-+,30509067&%)(),-*-/.//'5836678,6,//5,,,--23334,*%1)'+)'*-/2431*1(.35/---.2,7,&.2.9-7-780145*7.220.60,,'),*,//16:/-1/--*&22-7.*/1+*-/.),..*''&)-0121.,%'*-'$#$$&))&-+**'%&'&*.1/-.--,1568522/.$#&#)*%+'().,%*,',,&)''%0(()-+56/3+(#$&(,*'&0,+*,-99/9/.&21/2')+.4('%&))&*,+*68.;:3/-++,,3,'$%+.%''))+*(*%&&(+6..1947940212217/00--*&+9/00.1&,-&(&$&*,2/**%'(&,-*1+61)(63374166+011)-,'&%)%)(#$%$$&$&/)*%'%&),,**)(-0&)',0,(+.))*3./0112,,24037690/.0&*%%&+,,'))+*-0/*2.1+-((*++2.(2*0.''*-())(*,148324&',-1/9-8-2000+&(%'&'&)+')))(,)*,'*,20102646//*0131342/',/67381.)()',++,&(+%+'$(###
@5538a6d5-64b8-4551-af3d-cafb3b1977c2 ch=473 read=55678 start_time=2019-12-13T15:14:54Z barcode=BC01 runid=2c9cf7bc05858273f10e7d7ec552fc0bd742dc3e
CTCCTACGGGGGCAGCAGTGAAACACCGGCAATGGGGGAAACCCTGACCGAGCAACGCCGCGTGAAGCGGAAGAAGGTTCGGATTGCTTGTAACTGTTATATAAAGGGAAGAACAGCGGCTACAGGAAATGGTAGCCGAGTGACGTGCCGCTATTAAGCCACGGTAACTACGTGCCAGCAGCCGCGGTAATACGTAGGTGTAGCGTTATCCGGAATTATTGGGCGTAAAAAAGGGGCAGGCGGCAGCAGGGTCTGTGAGCCTGAAGCTAACTGATGAAAGCCATAGAAACCAGGCAGCTAGAGTGCAGGAGAGGAAGGATCGTGGAATTCATGTGTAGCGGTGAAATGCGTAGATATGAAGGAACACCAGTGGCGAAGGCGGCGATCTGGCCTGCAACTGACGCTCAGTCCCGAAAGCGTGGGGAGCAAATAGGATTAGATACCCTAGTAGTCCACGCCGTAAGAAGCGATGAGTACTAAGTGTTGATGTCAAAGTTCAGTGCTGCGTTATAATAAGTACTCCGCCCACGAAATAGTACGTTCGCAAGAATGAAACTCAAGGTAGAAATTTGCAAACAGGTGAGCATGGCGGTTTAAAGCAACGCGAAGAACACCGCAGACGACGCTACTCTTAAAAACAGAGATGATGGAGAGATAAGCTATATGAGATACAGGTGGTGCATGGTTGTCGTCAGCTCGTGTCGTGAGATGTTGAGTTAAGTCAACGAGCGCAACCCTTATCGTTAGTTATACCATCATTAAGTTGGGGACTCTGGCGAGACTGCCGGTGACAAGCTGGAGAGAGCGGGATGACGTCAGAACATCATGCCCCTTACTGACCTGGGCTACACACGTGCTACAATGGATGGTGCAGAGGAAGCGAAACCGCGAGGTGAAGCAAAACCCATAAAACCATTCAAGTTCGGATTGTAGTCTGCAACTCTGTTACATGAAGTTGGAATCGCTGTGTCCGCGAATCAGCATGTCGCCGGTGAATATGCCCGTTCTCGGGCCTTTTACCGCCCGCCGTCACACCACGAGAGTTGATAACACCCAAGCCAGGTATTGGCTAACTGCAGGAAGGAGCTGTCTAAGGTGGAAGTTGATGATTGGGAGAAGTCACAATAACAAGGTAACCGG
+
+015336.*-2**./.(.*('%%%#%%,*0192387*'*-'.0(-.2584747779/12-.20,*(&&)*,,')(*,16))3%3'&$&$$$(&)*),,&(++45)3/+,5--42&23-1.,*,(00-23/01,+).+(')+//61(('$#)*&')0.-5--.(&*,.+*'*)+133/-,+,1-16090210/48-.+)(,%'(-.251102.1++--+.71:7621705/.'+,)&'&'*01:8/'),*..-/33/.*&,/-0%)%%#(%(')'*%*+,$')((+(*73180/2++++*.-..)((*)1*+'*')%,)023154,1+1*1*,011.000061./81-.243621..../4-0)1.15;6:5550,+0.43-/31021-2-5/4358--*++14717'+.)(%&)./,-/77*--(*-2;;2&81,1-++(('./()'./',5+2,.-17+5'*$+*(),0/.*+,-.1581/0&+(()+.0,.00198*511,+(%'*(%$,/.46)****.5.-,)(*&')&+*).-,03<.-.,+*1++*.1001--$%$%$''&$'+%$$%&%(%+'&(('*''&%%(&%%%&&*$(-0-*+)*.)--++.1*0)')(((,&(+%&&&&%(0460/'')*+-+(+01+*'&'(,+*04464877034+-'0.01/-*+,2-,7/****+3-1334671360//,,-.1-9-')+12&(((+%1'(,,.31&36'-')-4124/.21'$%&(-.1,0/''.+9*6:365531&*'+*.236624+&(&0()-/189/-')&%%&)-,/+/28796/.$$&((.),(-,+()('%'()7,++/-340-))&)++21/(,3..9:35.1334++'***,)*,/2(0213,(*+,+0.',3;<52:**.,57/-.)(+%+(*.,++,031,./165435,(-+*&#$$%'*,018-01618979765-.*+.42302228123.0/0,+*,1;2213,('&-&''+4556-,())-24*+-,*443)+'(*32202-,-,'(%*+3-.,-*,'++&'*&)/%)$$$'&%&'&''&%%)(-/*+**'**355200,*(/)('())4-..2/3118..*)+*+,%$%%&+.,,1'()')+020
@6ee573bb-aa80-4d8b-9f25-fd824297b28e ch=15 read=153635 start_time=2019-12-13T15:15:01Z barcode=BC01 runid=2c9cf7bc05858273f10e7d7ec552fc0bd742dc3e
CCGGTTACCTTGTTACGACTTCACCCAGTCATGAATCCCCTGCAAAGTGGTAGCGCCACTCCCGAAGGCTAAGCTACCTACCACTTCTTTTGCAACCCACTCCATGGTGTGACGGGCGGTAAAGGCCCGGGAACGTATTCACCGTGGCATTCCTGATCCACGATTACCAGTTCCGACTTCATGGGTCAGGTTGCAGACTCAATCCGGACTACGACGCGCACTTTATAGAGGTCCGCTTGCTCTCGCGAGGTCGCTTCTTTGTATGCGCCATTTGCTTAGCACGTGTGTAGCCCTGGTCGTAAGGGCCATGATGACTGACGTCATCCCCACCTTCCTCGGTTATCACTGGCAGTCTCCTTTGAGTTCCCGGCCGGACCGCTGGCAACAAAGGTTAGGTTGCGCTCGTTGCGGGACTTAACCCAACATTTCACAACACGGTGACGGCTGGCCATTACGGCACCTGTCTCACGGTTCCCGAAGGCATTCTCATCTCTGAAAACTTCCGTGGATGTCAAGAGATTAAGGTTCTTCGCGTTGCATCAGATTAAACCACATGCTCCACCGCTTGTGCGGGCCCCGATCAATTCATTTGAGTTTTTAACCTTGGCCGTACTCCCAGGCGGTCGACTTAACGCGTTAGCTCCGGAAGCCACGCCTCAAGGCACAACCACTCGAAGTCGACATCGTTTGGCGTGGGCTACCAGGGTATCTAATCCTGTTTGCTCGCCGCGCTTTCGCACCTGGGCGTCAGTCTTCGTCCAGGGGCCGCCTTCGCCACGGTATTCCTCCCAGATCTCTACGCATTTCACCGCTACACCTGAATTCTACCCCTCTAGGACTCAGCTTACCCAGTATCAGATGCAGTTCCCAGGTTGAGCCAGGGATTTCACATCGGCTTAACAAACCGCCTGCGTGCGCCACGCCCAGTAATTCCGATTAACCTTGCACCCTCAGTATTACCGCGGCTGCTGGCACGGAGGTGCCAGTGCTTCTTCTTCTGCAGGTAACCGTCAATGAGCAAAGGTGTGCTACTCCTTCCTCCCCGCTTCGAAGTGCTTTGAAAGCCAGCCCTTCTTCATACACGCGGCATGGCTGCATCGGGCTTGCGCCCGTTGTGCAATATTCCTGCTCCGGCGGGAGCAATATCAGCACCAACAGAAGGTTAACACCGTGCAGCAAACTTATTGGCACCAGCCAATGCAGCCAACTGGG
+
..-,05*+/-6009)/.,0372*0+*(,4623324/5+)*.*.)(&')/1.+*++.0&((4,')&.).*/00(./27:6220%,+3'247,**+0*61()*1-()07211346/03((%$,,'0/24).30(*05657<5047+..8535:2'),602%$'*+.0-)*%'&)**,'253812.40//,,0//+,(+3657+9-1'5-0///.1+.+*'*'+,59,-*+)20,1)$$$%&(,--/-1/))&)+,.5/.1*.,0055658</:7,+'%'%-*-0/1754/0026/,/:9:507,,,037////,,((+*+.630**//6,.094/9)(&)+**-***++22/'**'(.5-60&*++515-)1616;68:556+)$)),27+-)%%%')/3--))6*+4:-+.4320/1.+*+(+-.*090-0.2*,'+(+))%)(%$$(%'&&-)'*2.,,240250(3377;8.))*'')*/.)-/-&%&*,()*(+593.4.0-&''2+71551&(%(%)%)'(-,9514.''(+.,--/4+++1):87/6*+//+///4+/)'')()+)*&%$$#$#&-.3+4+:/-.7+,-53<<5*-8,*(''',1,-(,-185+-4-)+++/&+/+/++*'(*,+',,4'5*,0)-4),-/32-.'*&&&*,--)$)*,$*)((*)'*./5+-+'+())(*&$(*,1832-%.,4466:898550;,***,%)-',,+.9*+/0)2401242(.0058::;:230+*147.-332/0/-246$+%2325858-6.(*.02117646566/<7/-35++.(**.22+.+8-00,630/+-%$(*&+-,%&()+'/1)(*+++0-035.4+78948,)*))5-,/55**-+%141,()(--%$&%$8*0:;76:)-51010249+0(%),/0.+-//52:3+*+2.03//-2*++-7/-/&(*.)-+16,4).+546/4.+).*.&%$$$%$+-4+-.1++',-920,-'2/.325)*+727401377;+/*-$.()-*,/12+5/*)+25)%*4)*''&'**(%%$$'('&/+*)),./646;95510'-*+.7401/41.-../7&48203%-..73%/8-.*.+4.+.80+'&'()2))&'*'(&)4--,660&--.61440-0/+,0,1+.+*$%#$%$'&+3(+-(&'%&)%#'*(',%'&)%*$&'&)%'$$$%
@a5dfb129-8b5e-45a3-8fae-9bbacb762563 ch=266 read=95679 start_time=2019-12-13T15:15:04Z barcode=BC01 runid=2c9cf7bc05858273f10e7d7ec552fc0bd742dc3e
CTCACACGGGAGGCAGCAGTGAGAATATTGCACAATGGGCGCAAACCTGATGCGACATACCGCGTGTATGAAGAGGCCTTCGGGTTGTAAAAGTACTTTCGGCGGGGGAGAAATTACAAAGTTAATACCTTTGCTCATTGGCATTCCGCAGAAAAACACCAGCTAACTCCGTGCCAGCAGCCGCGGTAATACGGAGGTGCAAGCGTTAATCGGAATTACTGGGCGTAAAGCGCACGCAGGCGGTTTGTTAAGAACCGTCCTTGAAATCCCCGGGCTCAACCTGGGAACTGCATCTGATACTGGCAACAGGTCTCGTAGGGGTAGAATTCCAGGTGTGGTGAAATGCGTAGAGATCTGGAGAATACCGGTGGCGAAAACTGGCCCCTGGACGAAGACTGACGCTCAGGTGCGAAAGCGTGGGGAGCAAACGAGTTAGATACCCTGGTAGTCCACGCCGTAAACGATGTCGACAGGTTGTGCCCTTGAGGCGTGGCTTCCGGAGGCTAACGTTAAGTCGACCGCCTGGGAATTACGGCCGCAAGGTTAAAACTCAAATGAATTGACGGGGGGCCCGCACAAGCAGTGGAGCGTAATGGTTTTAATTCGATGCAACGCGAAAGAACCTTACCTGGTCTTGACATCCACGGAAGTTTTCAGAGATGAGAATGTGCCTTCGGGAACCGTGAGACAGGTGCTGCATGGCTGTCGATCAGCTCGTGTTGTGAAATGTTGGGTTAAGTCCGCAACGAGCACCAACCCTTATCCTTTGTTGCCAGCGGTCCAGGGGCCGGGAACTCAAAGGGGCTGCCAGTGATAAGCTGGGAAGGTGGGGATGACGTCAAGTCATCATGGCCCTTACGACCAGGGCTACACACGTGCTACAATGGCGCATACAAGAGAAGCGGCCTCGCGAGAGCAAGCGGACCTCATAAAAGTGCGTCGTAGTCGGATTGGAGTCACCGCAACTCGACTCCATGAAGTCGGAATCGCAAAAAGTAATCGTGGATCAAAGATACCCACGGTGAATACGTTCAGGCCTTGTACACACCGCCCGTCACCATGGGAGTGGGTTGCAAAAGAAGTAGGTAGCTTAACCTTCGGGAGGGGCGCTTACCACTTTGTGATTTATGACTGGGGTGAAGTCGTAACAAGATAACCGG
+
%()&''0/93',/*2.,$**)'((*&(())).,00/5<.-*-67-0**+,,('&$%(*%37234545677.-(+'1/8947,795:86753*&-(*-:9/$-*)362)''&'''(&(036/+7,;.46,+))')+,&4&1&-&-()*%/*+/2.2.,.41'*)/*2-/08)7/2.120.//3.0/75/:.,.92,+-()*,)01516.1+--405/8.0041.03,:3.+...%)(+',34+547()(,*)&$''%*'&#'$(26///25/+00/031/3001301/.3554+2)*+/3201'%,-0%(//0.001.*+5--/%.)/7/2169-,(&*'))/.,-999-,+(+//-60/,%&)+3617717-,..(&+%*)3;5,**0%$(*-*-/./025667*-'.'+((*&$%),+),+$),:;/7&%+&6*+,.-7<0//;2119951323::888'202224886905749-3.2<2/710/9457373233(3+)%+,03833/;03,03120,*05130++(1)++016./028--6-7997/./7;;853635218((0751.4.%(')).,.,778:.//+,-))7.8;<,98;<8.--&-62534*-7(''-+//0+080-8--,.,*,.68..-0-*-)-::20.,--.:311.2-+(+04705,74749:794,.-11,2/77665780<111:82,..-01249:81://-1:63/4019517694/98-/353+**+&*)+/1;5,42247,66*...:10003::,,$)20.28+97-7318)9*212'1+.1984434465(100:./4-5635711687:88632/45254'+)/.7)&('(+-1;31-7--+)''&'&'+,6787<81:655553754)*)*0*+-*572+&*(),-*/09455<.,*+).35;7.,114311374314%+%5+--&''*./.'-0&//8566879310.-)),,001,,$'(041''+39554:7:767+2((*,.1.(%'**''*3-7988:7*/25415./10..)0835;83(*$%'#)$'%%&+',22:/2099,'*-)($'*,+00.3353;5<6.;/,04//-152612/'*,00,/1**)%&))**('*'%.)+2/1825051/412.389979
@278d07d8-3d6c-47e0-8d67-8c338d5fdaf6 ch=101 read=211540 start_time=2019-12-13T15:15:08Z barcode=BC01 runid=2c9cf7bc05858273f10e7d7ec552fc0bd742dc3e
CCGGTTACCTTGTTACGACTTCACCCCAATGTCCGTCCCGCATGAACAGCTCCTTCCTTTGCGGTTGAGCCACCGGCTTCCGGGTGTTATCGAAACTCTCATTGGTGTGAGGCGGGCGGTGTACAAGGCCGAGAACGTATTCACCGCGACATGCTGATTTACTTGATTACTAGCGATTCCAACTTCATGTAGTCGAGTTGCAGACGCAATCCGAACTGAATGGTTTTATGGGTTTTGCTTCACCTCGCGGCTTCGCTTCCCCTCTGCACCATCCTGTAGCACGTGTGTAGCCCAGGTCATAGGGGCATGATGATTTGACGTCATCCGCCTTCCTCCAGCTTGTCACTGGCAGTCTCGCTGGAGTCCCCAACTTAATGATGGTAACTAACGATAAGGAGTTGCGCTCGTTGCGGGATGTAACATCTCTCGACACGAGCGGCGACCATGCACCACCTGTCACCTTGTCCCCGAGTTTCCTCGATTAAGAGTAATGCAAGGGATGTCAAGTGTAGGTAAGGTTCTTCGCGTTGCTTCGAATTAAACACCTTCTCCGCTACTTGTGCGGGTCCCCGTCAATTCCTTTGAGTTTTAATCTTGCGACCGTACTCCCCAGGCGGAATGCTAATGCGTTAGCGGCGGCACCGGAGGTGTTGAAACCCCCACGCCTAGTATTCATCGTTTACGGCGTGCGTTCTGCAGGGTATCTAATCCTGTTTGCTCCCCACGCTTTCGAGCCTCAGCGTCAGTTACAGTCCAGAGAGTCGCCTTCGCCACTGGTGTTAGCCTAATCTCTACGCATTTCACCCGCTAGGAATTCCACTCTCCTCTCCTGCCTCTAGATAACCAGTTTGGAATGCGGCACCCAAGTTGAGCCCGAATTTCACATCACTTAATCATCCGCCTACGCTCCTTTACGCCCAGTAAATCCGGATAACGCTCGCCACCTACGTATTACCGCGGCTGCTGGCGTAGTTAGCCGTGTGGACTTCATCAGCAGGTACCGTCATTATCTTCCCCAAGACAGAGCTTTACGATCGAAAACCTTCATCACTCGCGGCGTTGCTGCATCAAGGGTCTCCCCATTGTGCAATATTTCCCCACTGCTGCCTCCCGTAGGAG
+
01*&1:')204+,1)-/377<7,54/'(&,)-,***+0,%)%(%$---0212/6/64+30.24;.2'$*1*.22.4-.72,1611,9...2%)&%()432)0+/.22.,+))11834.7445577/261+*&%'&)%**1852390366737560/,.6+$&+')*040/03/287::4/-&).,3/3/1+/24&%+29'3#+%+$')4/0002/-))*.(.27:;,789</789/-.7/3.05/1581:66<;0003/:5)243*+*./*+3)%(())*),,,.40.-,-8*)-)0/''*.-3,,-.)*+*+1;1//51/22676)-305/441).%0/5//0,,1*+)),03-2052')'%)-69,,1-,6-7.34659412./0613434'3.&*4;23254847</04:40-$&(//57-,*(&*+-+0-)*)+*15559884212:5;:2353-/+/+*,67;+)''(4/6958545812')))0*+-911.852755332'/*+*1/1/1-2/:9:::0450/++0-3'.*5,492+%'%)''**27:;//.6-446+23/68;5./:7:6:3-,59/.20;<...,,20058776/012.4690,/7758696,.217444719+--.96,5/.-)61-1,,-/9//:46;9:-&'$.0*%-/02<85772396)-,2*,,,()&$()(-*+**)'(%'+319868074+,+377.%+*,0871.-/10/+**,,56//5.*/-1,9*')-,+,.057716103:/56571/-0%$&''0233488898:59<+4()5,')*%)).+-/,+*-./.1+,-363002),-10/0,,&*++1483,+-)*))'-,,/0..+-/1//11,&&-)39,,*()./'++-,..00:;;6-+)**,169-07,)2/-+,))-04-/-(,2++3)-().19:;65933637264/63025;553321.-+,,5,/)(*-'/)',*(,121%*('$)'.,,+:;89:608000:,:;;+50/143.-0-070,,,.-2,,78011:2;9::3451(,-///4<*,+**$*+/'-08+,*4;9,()2+(()(&(&'3,39;1/0---()-0-)82,-080/-
@f064d7b8-15af-4206-a684-b886e3441b21 ch=17 read=52002 start_time=2019-12-13T15:15:13Z barcode=BC01 runid=2c9cf7bc05858273f10e7d7ec552fc0bd742dc3e
CCGGTTTACCTTGTTACATTCACCCCAATCATCAATCCCACCTTAGACAGCTCCTTCCTTGCGGTTAGGCCGGCTTCGGGTGTTATCAACTCGTGGTGTGACGGGCGGTGTACAAGGCCGAGAACATTCACCGCGACATGCTGATTCGCGATTACTAGCGATTCCAACTTCATGTAGTCGGGTAATCCGAACTGAGAATGGTTTTATGGGTTTTGCTTCACTCGCGGCGCTTCCCTCTGCACCACCCATTGGCAGCACGTGTGGCCAGGTCATAAGGGCATGATGATTTGACGTCATCCGCCTTCCTCCAGCTTGTCACTGGCAGTCGCTAGAGTCCCCAACAATGATGGTAACTAACGATAAGGATTGCGCTCGTTGCGGGACTTAACCCAACATCTGCGGTGACACGAGGCGGCGACAACCATGCACCACCAGCCTCTCGCCATAGCTATCATCTCTGGAGCCTTTATGAGTATGTCAAGACCTGGTAAGGTTCTTCGCGTTGCTTCGAATTAAACCACATGCTCCACCGCTTGTGCGGGCCCGTCAATTCGAGGTTTTTAATCTTGCGACCGTACTCCCCAGGCGGAATACTTAATGCGTTAGCGGCGGCACAGGAGGTGTTGAAACCCACCTGGTATTCATCGTTTGGCGTGGACTACCAGGGTATCTAATCTGTTTGCTCCCACGCTTTTGAGCCTCAGCGTCAGTTACAGTCAGAGAGTCGCCTTCGCCACTGGTGTTCTTCCTAATCTCTGCATTTCACCTGCTACGCACTAGAATTCCACTCTCTCCTGCACTCTAGATAACCAGTTTGGGCCAGCACCCAAGTTGGGCAACGGGTATTTCACATCCCACTTAATCCTCATCCGCCTACCACGCTCCTTTACGCCCAGTAAATCCGGATAACGCTCTTCACCGTATTACCGCGGCTGCTGGCGTAGTTAGCCGTGGCTTCGCATCCTTGAATTTACCGTCATTATCTTCCCCAAGACAGAGCTTTACGATCCAGGCAATAGCTTCATCACTCACGCGGCGTTGCTGCATCAGGGTTCCCCCATTGTGCAATATTCCCCACTGCTGCCTCCCGTAGG
+
/60538*+011,(*(')&(**08::./8098877;395**.,.,**182343471:/0/3.//-9-&').-')+//0,0-,-0/,1;3/---+479866666./82730/.,499187.-,,411/350431-*),.114;;;636.()+&2'(&$$&((+.1-(0).177897866,3)++&,.+//.-/0..-*,2/223;<5/99<-8;<,022.,((&++/0/.%&...82,620,-/7,:8+&,(/)(%(''+,1.+(%&'++4111+3)+*,./3//0/.4;73356788545&*),//5++,-0+5---5334/&&%).3)/+3(+/-188+/,,-8.....3/...00/-*(017,3*2,,.377765<244;:1/0./,-,*/203241//*+)%))*,)&(&&')-737617:460003*%($%$+(-//3'&$%(*0/-,//1552*-2...4.06*&('%')01546.-.16:0031.&,+84/-30/999,++6+6'(.-0.;858-..1222/7.02)(',(.+..1,02)$+,366,''$'/-5<91-910.3-0025:/5--).54)/6;96575*)(.&6+.-/-05--.-651:*$&%+((+,,.34+)2*/2.)-1,''*+,9:2200282//0/44;7665797850345557:796,91,)3071+'*)'&&%#'&+(38401113:361:00+-,.,,,,*,.25;8:9---;.8:96+*-5+03/)(/613231-0-3894235.,(*%&&+01+*)(*.3594430..,.2//0//1302043103706694/.$%(')+(/.)23,-/--0.++/+0.-*/82/.0030;,'*.3/420//018::867,**,(..04:9.:913.-,(&)++47+-4,2-1043.12.%&/',(&'(*3/5;89.;--+0-0**)*(.5.+%'%&$(**++*$'$)-%)''-0.32(,6655'4))*620454(5/**/-,%),/37131.35(&&&(**&&#&)20676*+--'---07:619/0/56667+.83141797/(*3..-/.0-.61097-(,+,29948.46(0)++'
@af0b0b7c-6bc3-423c-b286-aabead82bad0 ch=324 read=107366 start_time=2019-12-13T15:15:13Z barcode=BC01 runid=2c9cf7bc05858273f10e7d7ec552fc0bd742dc3e
CCCGATTTACGCTGTTGCGACTTCGCACAATCGCTGACCCTACGGCCCCGGCCGCTGCCTCATGCGGTTAGCTCACCCGGACTTCAGTGTACCAGCTCTCATGGTGTGACGGGCGGTGTGTACAAAGACCGGGAACGTATTCACCACATTCTGATTCGCGATTACTAAAGTAACTCCAGCTTCATGTAGGCGAGTTTCAGCCCTACAATCCGAACTTCAAGAGACTGGTTTTAAAAGTTTGGCTCCACCTGCGGTATTGCATCTCTGTACCAGCCATTGTAGCACGTGTGTAGCCCTATACATAGGGGCATGATGATTTGACGTCATCCCACCTTCTCCTAGTTAACCCAGGCAGTCGCCTGATCCTCAACAGCCGGTAGTAACTAACGACCAAAGGAGTTGCGCTCGTTGCCGGGACAACATCTCACGACACGAGCTGACGACAACCATGCACCACCTGTCACCTTGTCCCCGAAGGGATTTCCTCGATTAAAGAGTAATGCAAAAGTGTCAAGTGTAGGTAAAAGGTTCTTCGCGTTGCTTCGAATTAAACCACATGCTCCGCTACTTGTGCGGGTCCCCGTCAATTCTTTGAGTTTTAATCTTGCGACCGTACTCCCGGGCGGAATACTTGTGCGTTAGCAGCGGCACGGAGGTGTTGAAACCCACCTAGTATTCATCGTTTACGGCGTGGACTACCAGGGTATCTAATAATCCTGTTTGCTCCCCACGCTTTCGAGCCTCAGCGTCAGTTACAGTCAGAGAGTCGCGCCGCCACTGCAGGTGTTCTTCATCTCTACGCATTTCACCGCTACTAGAATTCCACTCTCCTCTCCTGCACTCTAGATAGCAACCAGTTTGGAATTGCGGCGCCAGGCCAGGTATTTCACATCCCGCCAATCATCCGCCTGCGGCTCCTTTGCATGATAAATCCGGATAACGCTCATACCTACGTATTACCGCGGCTGCTGGCGTAGTTAGCCGTGGCTTCCTCATGGGTACCGTGTATCTTACCCAAAATTGAGGCTACGATCCGAGCGCACTTCATCGCTCCGCGGCGTTGCTGCATCAGGGGTTTCCCCATTGTGCAATATTCCCCACTGCTGCCTCCCGTAGG
+
75-,(,/(&&%$%&*(%&+,/673#'$)*2-21433158.+(-%()+1,,6593776886+#''(,.6-/(,-/)/)'*6--+.(%,..2-173(/.,&*')+6146778/75116354537487)*772*8404-,-+1,((.((),25//107/-,++,2)&'&%,(&',+,,/)()*2.0$)$&*-300221;:/+.10*%(**3.2()62//.++'%'*,341,4<<1226.+,:8.3-20.&'')(+(341040/121543176873257-53)+,..-,,),/1*./-6-',0,-,+*))10.470122,85,*-./02328,.(.,-0,(*()&-103//54-,3/.2220-)%%$+-31)+'&$%$%*)*+*++.'*0003//**-'*(%+0857688804110(-70('&%$')./0*-025240-2/25367798:8;46./,/705:2243-0,+/,.09;6+,-+*,)/4.46)-208114+'%&')*+.5494-,/165/*()/3*,''+9*()2/:58;925633).134++.//0;://+'%,,-/12/-1&(,+-/15(561767+0245:5,)#&%('+*3;3,95325//0)35.6-/.,(&(+()1:5:2*000//)*,-+)**)-0)52/-/1+),-*0)%&2),.)(.1.,)*-0<:8999174+*+...56:720,0((3/(*+92-*&*-3/355159-(+,352++-,-<:0-,-./76,+++-596.:-((&&*/***'(+,5,+')*(-9/**'%$)&+*+8./4(/,++--&+)()-773*-415/,-*%)%-'3+2&*,-*-(*-)*5(),)+/1)))20/(***()*,1<;-00+0*))*&&#'((*(-'#'()&-2++++,,26-(*)-507/142)+..'.+-,.1,.4+)/)*())/03//678696974566&&%-*)+,,--3/(5,*)),+,,/2250//+426++,9.85733524'-%*%)--,1/++'))/&+)%')(,1+*(+-+,.,-1.//02(&%))$(#%'*-124(**)((*.83409-%)())+-+1-++-8+/46.+,2///,2-+)--,59/,.0/01238227.,1.-)
@f1ee2073-fcb2-4ad9-9125-cac4f2af46dc ch=154 read=120199 start_time=2019-12-13T15:15:12Z barcode=BC01 runid=2c9cf7bc05858273f10e7d7ec552fc0bd742dc3e
CTCCTACAGGAGGCGGTGGGGTATTGCACAATGGGCGCAAGCCTGGTCGCTTGGCCCTTCACCATGATAATGAAGAGACACAGGTGTGGCCTTTCCATGGGAGAGTAAGTTAATACCTTTGCTCATTGGCGTTGCAAGCTTTCAGCTAACTCAAGTGCAGCAGCCGGTAATACGGAGGTGCAAGCGTTGATCGGGTGCGGGCGAAGCGCACGCAGGCGGTTCCTCAATTAAAGTCAGATGTGAAATCCCGGGCTTAAACTGCTTCGGGGCTACCGTCGATACTGGCAAGCGAGTCTCGTAGAGGTGGGAATTCAAGTGTAGCGGTGAAATGCGTAGAGATCCTGGAGGATACCGGTGGCGAAGGCAGCCCCTGGACGAAGACTGACGCTCGGAATGCGAAAGCGTGGGGAGCAAACGGGATTACCCTGGTGAGTCCACGCCGTAAACGATATCCCGGCACCCGGAGGTTGTGCCCCGCCCAGGGGCGTGGCTTCCAGGAGCCTAACGCGATTAAAGTCCGACCCGCCTGGGGAAATGCAGCCGCAAAGGATTTAAACTCAAATGAATTGAGCAGGGGCCCCACAAGCGAGTGGAGCATATGGTTTAATTCGATGCAACGCGAAGAACCTTACCTGGTCTTGAGCATCCACGGAAGTTTCAGAGATGAGAATGTACCTTCAGGAACCGTAGGTTGGGTGCTGCATGGCTGTCGTCGTATTTGTGAAATGTTGGGTTAAGTCCCGCAACGAGCGCAACCCTTATCCTTTGTTGCCAGCGGTCCGGCCGGGAACTCAAAGGGAGACTGCCAGTGATAAACTGGAGGAAGGTGGGGATGACGTCAAGTCGTCCGTATTGCTGACCAGGGCTACCGCACGTGCTACAATGGCGCATACAAGGAGAAGCGACCTCGCGAGAGCAAGCGGACCTCATAAAGTGCGTCGTAGTCCAGTTGGAGTCACCGCTCGACTCCATGAAGTCGGAATCGCGCTAGTAATCGTGGATCAGAATGCCACGGTGAATGCCCGTTCCCGGGCCTTGTACACACCGCCCGTCACACCATGGGGAGGTGGGTGCAAAAGAAGTAGGTAGCTTAACCTTCGGGAGGGGCGCTTACCACTTTGTGATTCATGACTGGGGGTGAAGTCATGGCGCAAAGGTAACCGG
+
(+/3+-/,1-'('%%(&&'*&%$(%&(,+2/-1775/247'34//(,&$$%#$$('#$%*-24'''))',)),+(''#'%&$,%#$#%&&**6513%&#).-*%$)'(%%)./.0.-+0,)./0.22.'(()&%')'%%'(*+*--(++'',&'$&&(%$')&,%&&')()'),3,22,/,.(*,14-&%)))+&(&(%--(&&(&(*,*314,1-+&),+'$%&&#.%(''''(*111+'&(-,*.7.).)'%#)'$'&&&')&),(%&&#'%%%%$%(%*,/0211-/((-*/2699.-'''(/6*0*1-5&'.*,,,-+.0-,&'-')9765,,-/00,+2/,/*&)'.//600'')'(+-(%)/34.*16571.1-++,+**()+-*5*+/03(,.)'*''%*,+(.02:58);90/7,23)*374&&(*+-*+*204324+)))-,04(',4/.11)(0(*(,)&(%01,*')'%&%---,34-)'')**&*+&%)(+--/(*'&*)0*%&)-**,36+)++)',1*((')%1&017&2(5,'+$0)$%%$**2/7943&%(&*)12)/.*)(&(($&%%)*)&)(--,-,44'/0549<188;/..//9750(/,,2+/50-)&(,3.4--)*)**'-12-,'(*/(.*,9/,+++**-**)-.10-+15.6.-29.410()&(%$$',3/01972--1...97641113%/6)*-,)++,/6;5;2232/,.28&(/366/02116697<5-8.00036.))6),0.*/397403735'80-&*,-03**.,$-%0,+--&,-,1025/2000+-)(),(+%+362676997524,,-%*)'&'%%%"%'(//*,,0512/01(-%'(*4751541503/.0./38402.*(*))*44784+(*''('$(-&%&*;6174446290-013234798829(%+'6+,)**0,*.'*)--*--0657/8...7.40---(*&(*%---200199<985)+(../5;1+1+*+344*.'&(0:-,).365305-//30304<7498-,/..&,1(+*+''&,++02)+(*)47+$((&(+)**+,,+.21286--.71+0368-//0/,/3)+,551021331&%-'1433:8+/..2./2'2''&#()4-/704:6:.4
@5a80494a-1176-4eb7-95ef-9df3c622360d ch=350 read=140031 start_time=2019-12-13T15:15:09Z barcode=BC01 runid=2c9cf7bc05858273f10e7d7ec552fc0bd742dc3e
CCTGCAGGAGTGAGGGAATATTTTTGAGCAGGCTGGTGACAGTGTGTGAAGGCGCTGGGGCAGGCCTTGGGAGGAGAATTTGAGGTGTACCTTGCTCATTGGCCATTACCAGAAAAGCACCAGCTAGCTCCGTGCCAGCAGCCACTTGATAATACAGCAGGAGAGTGCAAGCGTTAATCAGAACCCTGGGCGTAAAGCGCACCGCAGGCAGTTTATTAGAATCAGATCTTAGAATCCCAGGCTCAGCCTGGGAACTGCATCCCCGATACTATGGCTTAGATCTCGTAGAGGTAGAATTCAGGTGTAGCAGTGAAGTGCGTAGAGATCTGGAGGGAACCCGCAGGTGGCGGCTGGATGAGACTGGCTCAGGGTAAAAGCGTATTAGAACCAAACAGAGGATTAAGATACCCTGGTAGTCCACGCCGTAAACGATGTCGACTTGGAGGTTGTGCCCCGCCAGGGCCCGTGGCTTGGAGCTAACAGCGATTAAGTCGACCACCCATAGGGGAATTACGGCCGCAAGGTCCAAAACTCAAATGGATTGACGGGGGAGGCCCTTTGGCGGTGGGCGCTAATGAACTTGAATTCGATGCAGCACTTGAAAGAGACCTTACTATAGTCTTGACATCCACGATTTTAGAGATGAGAATGTGCAGCCCAGAGACCGTAGGACAGGTGCTGCATGGCTGTCGTCGAAGCTCGTGTTGTGAAATGTTAGAGTTAAGTCCCGCAACAGGCACAGCCCTTATCGCCCCTATTTGCCAGCGGTCCCGGCCAGGAACTCAAAGGGGCTACCAGTGATAAACTGGAGGAAGGTGGGGATGACGTCAGAATCATCATGGCCCTTACGACCAAGGGCCTACACGATGCTCTAATGGCGCATGCAAAGGAAACTGACCTCCCGCGAGAACAATGGACCCTCATAAAATTGTAGAGTGGGGTTGATGCGACTCAATCCATGCAGTCCGGTCAAGCTGTGTCAAAATGGTCAGGGCCGATGGGGCCGTTCCAGGCGCCCTTGCACCTTGTCACCATGGTGGGTGCAGAGTATTAGCGCTGGGAGACACCTTGCAGGTGGCACGGGGCGAGTGTCCTTCAAAGTGGCAGAGAGATGAGGCGGCAGGCGTGGGTGTGCCGAACATGACCAGCACCCAGCGTGGCGGCGGCACC
+
''&$+)'&$%#)'.*%&))&))&%$'$())*.*)-*')(*'$#%$%#&'&(,(&(&)))$%$&&%%%%)-,%)(('%$'&&&%'%)$%$&%$%$&'*'-'-%'$%)(%((%',,(*&()/+%++*-%+*31)1*+0/,-(-//(*+')%'*0*&(''&%-(((%(-+1723544846/+('&&%%')*02/+..1/*+%'%&%$$(*11++,/((.1-+,)*--,,/'&'*(-3--5-(286:65(.7/,2,&&1//0100760&&,&+-&+'&%%&%'*())/.2,+*+)-.0+4,4,(*&+(+&''&--*((&(&%%*'()+3320//*,)&($'('%&%*%#&%%+'((&)($%$)%'$'%'&(%)'&%$%)+&(1/)*,*,&)*):;;611(+*)+&*)*+0'.3(**3333262')'')%*,53*+/0'+,((''%&+%''/--..62/($%'&,1,')%&*)+(&&+**,-.+%$#%$$&&)*(&()'&+1)-,(&&(*01)%&(),-,3/1-2,).0+&),4:5344,)0*&')+1/.3'33/,$*)+*($&#*&)(++-0.)'+,1.-.%&$%%&%#'&'%%..53)0&(%%)02'%$)'1/1/))$$)*-14240+/341)(''%*.,''),-///..37211/.%)*-*()&)-.445''--6)(,/57877650631/1.&')%)&%))2)+$-,**'')0+,3,(*%)-0--)-12('0,,00382+/-'/5))')*/++,+*)'-3()1-,+(()+.()-106(71/*0'(''%*,/*+.-36+--,-+,-2.637,+,+/-11)48/1,(&&',--*+)+.*(*&&$((0)(##$&)/010&.'+'(&&$'''-+./.*+3.)1*)*,+''/2''%&'$(%(+04/1+'$$''((+)')(),+.-&(++..4+'&&$%%&%$&%**+//($'$%$%))-$$')'$%"##&+,%*(-,+(%(,'*'*.)2*%%&'%&$')$(&$#%')'&()&0+2)$+*)#&&$&&%'%)()))'*%(%#%*+(+1'+'$&%$&$%'&&%'$'((/*&&$%$''()'&#($$%&%#%(,-)(&(''+*+(+*/)-&('%&'%&'''*$*(&,)('&'&+-,($$*+,**%,(%%$*'''&($$$$#,(&$$&%%'&$&'%&'($&#
@8e4bd731-3bc1-4fcd-b0f0-8331bc1e1aab ch=129 read=113081 start_time=2019-12-13T15:15:24Z barcode=BC01 runid=2c9cf7bc05858273f10e7d7ec552fc0bd742dc3e
CTCCTCAGGAGGCAGCAGTGGGGAATGTGCACAATGGAAACCCTGATGCAGCAACGCCGCGTGAGTGACGAAGGTTTGGATCGTAAAGCTCTGTCTTTTGGGAAGATAATGACGGTACCCAAAGGAGGAAGCCGGCTAACTACGTGCCAGCAGCCGCGGTAATACGTAGGTGGCGAGCGTTATCGGATTTACTGGGCGTAAAGGGGGGCGTAGGCGGATGATTAAGTGGGATGTAAATGCCGGGCTCAACTTGGGTGCTGCATTCCAAACTGGTTATCTAGAGTGCAGGAGGAGGTGGAATTCCTAGTGTAGCGGTGAAATGCGTAGAAGTTAGGAAGAACACCAGTGGCGAAAGGCGACTCTCTGGACTGTAACTGACGCTGAGGCTCAGCGTGGGGGGGCAAACGGGATTAGATACCCTGGTAGTCCACGCCGTAAACGGTAGATACTGGGTGTGGGGTTTCAACACCTCCGTGCCGCCGCTAGCGTGCAAGTATTCCGCCTGCAGAGTGCGGTCGCAAGATTAAAACTCAAAGGAGATTGACCCAGGGACCCGCACAAGTGGGCATGTGGTTTAATTCGAAACGCGCGAAGAACCTTACCTACACTTGACATCCCTTGCGGTACTCTTAATCCGAGATCCTTCCGGGGACAAGGTGACAGGTGGTGCATGGTTGTCGTCAGCTCGTGTCATTGAGATGGTAGGGTTAAGTCCGCAACGAGCACCCAACCCTTGTCGTTAGTTACTACCATTAAGTTGAGGACTCTAGCAGAGGCTGCCTGGGTTAACCAGGAGGAAGGTGGGGATGACGTCAAATCATCATGCACTTATGTGGGGCTACACACGTGCTACAATGGCACGAACAGAGAGATGCAATACCGTGGGGGGTGGAGCCAAACCAAAACCAGTCTCCAGTTCGGATTGTGAAACGAAACTCATACCATGAAGCTGGAGTTACTAGTAATCGCGAATCAGAATATCGCGGTGAATACGTTCCCGGGTCTTGTACACACCACCCGTCACACACCATGAGTTGGCAATACCCGAAGTCCATTATGAGCTAACCGCAAAGGAGGCAGCGGCCCAGGTAGGAGTCAGCGATTGGGAGTAGTCATAACAAAGGTAACCGG
+
)+.3,)%(.'-1,-/2//3268*-41'1((),1;35,04,0<-(*3444312071/1:,++*$%%''+*&-+-*.,*,51470//1('&(/78:90;<.1;4+2,..3812242:8024(32+)1*)0(1+-1()))+'))*--646:653/.0/*()',.+)'**+6+6+1..,.-/254102),(26,++,20//1./4-(/1/-,,1655896;786,7,7--4*267784+(2'(18-8655/5-)1,3987222224527.98:998//2+,013(),236'3+))*'(((--5-1,41*'/31+++)4--/&','(8+*,())'.-,430,,*0-,30.21801+,2+).224211-(-695-,+*,547753123.*15,2))((*3933/5+++.7++$6/-1..-//-08()442*3466/012:779<:0(,..01,+-)'701/0-576,;3.+(*))*+/8158847:;60/.&,-(*&,((+*-846)-5,+&&&$(*%),110+--2//02/51*+,..2)**#*%,&(',+,*.6567;7//.00)(((*(*(0,-/70:90:6;5)*(%((,01,,0+'0,65723/*+-'&0).099/;9*3*+*''.+,+*/+4*+4))'%%%)9,64,+,51,,./,0./14(*.889614561291/03)/00332231021%-'+,5260-*((1+4..//257'/+//,+/.(/+(*&./*),+/1504-)+-*,**:6%&,.**,*()6-+42+)(%%&'(.4/668899;4/7/8/4050-.-*(--/-684/467958:;<4/1387('&*%).-./1/)'+.430-*)(*+--.-%306+*'&$''&(,+*****..66/;/./7343'(16,.28/217350*',.*,+5656310()+382*/'4.)&&',-.,)/0)*2-/./1&*)+2./261/*.0..2-5.6)))%&'(+470/,54'246:5:744;5.1-/57()-296-6---532.-/7'.32,.652-/,.702111/+)))071/17'+&&'*/7&4'%$+&,12293./468'4,-**+,-0.04,*('((,/+%()/+-/1+9-.0,'%%%&%&*349/6:)/)&+/'(+.
@2e55cbb0-e746-4d18-8088-5ef36827eb26 ch=310 read=138538 start_time=2019-12-13T15:15:23Z barcode=BC01 runid=2c9cf7bc05858273f10e7d7ec552fc0bd742dc3e
CCGGTTACCTTGATACGGCTTCACCCCAATCATCAATCCCACCTTAGACCCAATCGCTTCAGCGCGGTTAGGCCACCGGCTTCGGGTGTTATCAACTCTCGTGGTGTGACGGGCGGGTGTGTACAAGGCCGAGAACGTATTCACCGCGACATGCTGATTCGCGATACTAGCGATTCCAACTTCATGTAGTCGAGTTGCAGACTACAATCCGAACTGAGAATGGTTTTATGGGTTTTGCTTCTCATGGCTTCGCTTCCTCTGCACCATCATTGTAGCGTGTAGCCAGGTCATAAAGGGGCATGATGATTTGACGTCATCCCGCGCTTCCCTCAACTGTCTGCTTGATCTCATAGAGTCCACAACTTAATGATGGTAACTAATAACGATAAGGGTTGCGCTCGTTGCGGGACTTAACCAACATCTCACGACTGAGCTGACGACAACCATGCCACCTGTATCTCATATGGCTATCTCTCCATCTGGAGCCTTTATGAGTATGCCAAGACCTGTGGAGTTCTTCGCGTTGCTTCAGATTAAACCACATGCTCCACCGCTGTGCAGGCCCGTCAATTCAGCAGGTTTTTTTTTTTTTCATTCTTGCGAACGTACTGCTCGGGCAGATACTTATTGCGTTAACTGCAGCACTGAACTTTGACATCCAACCGCCAGTACTCATCGTTTACGGCGTGGACTACTGGGGGGTATCTAATCCTATTTGCTCCCCACGCTTTCCGGGACTGAGCGTCAGTTGCAGTGAGATCGTCGCCTTCGCCATGGTGTTCCTCCATATATCTGCATTTCACCGCTACATGGAATTCCACGATCCTCTCTGCATCCCTGGCTGCCTGGAACTTACCCGCATGGCTTACTGAAGTTAAGCTTCAGGCTTTCACCACAGACCCTTGCTGCCGCCTGCTCCTCTTTACGCTTAATAATTCGGATAACCTTGCCACCTACGTATTACCGCGGCTGCTGGCGTAGTTAGCCGTGGCTTTCAATAAAGGAATTACCGTCACTCGGCTGCCATTTCCTGTAGCGCCGTTTCAACTCCCTTGCAACAGAGTTTACAATCCGAAAACCTTCTTCCTTCACGCGGCGTTGCTCGGTCAGGGTTTCCCCATTGCCGAAAATTCCCTGCCTCCCGGCAGGG
+
81)./1.7423,(-+,/+,041/5*'$1*3447668/88,*/*+**+2/'(+*,,-.7/,)'&'**0/8*.6;;5671.,1.611,/)*3/12350--),*1.352326:7<;643+,/1-+(%+*0.8-+'),3433+240,.0--.039::;::98;4+*'&,&*+,-155906*,%)0**#6%(*.,3.0117/./5580//,:0---/711./+16573;;:+/.),/+15*'*5/774,.-5.061*+4.87),645552798((0,),+0.0*('',)*3411145;1-0.)++,*,...8:9../4/.,0.0,*,%)*--2.()*(&+$))+,()&)#'(23*-'(&&&')$'&+%%%1,1,+2..(+-&'/+'-.,..215)10-;477999458-)(285504..(%.(4-4420-,)%&%'',444/33+5536;4+(-*'2,//-..-*.).-117989501//2;44878/+)0+)+-*)('&(),030/./045/+*(0-01;66;77806/'.384%%0.15<979/211-011414:01+,.3-%/'02)'./.45:.-++'%+2584:899:899053;<28201-+8;26221,/24'316)+''$&,)*1+(*((.120129276/53330*15++26873)-&*%%'&&)))+,,26775<8-0721/23;7++**+07:70),,+*)+,.24*+/7+)+*487-)./01:2+*/<9743-**,*+6/-3.--()(''%)78592129/7.+-5,-(-/++4,/.19443667800/+.:-)(0+-,/(++)*++'3+8/(*+/03/,,+*)&'$&(0(((00*+.*'*')&&%$$,)'#$$%'//0:/21010.-9,+(,/5.%/()/45.,-.+-.359<122-/146;3412-.0-7-,/9/.02/-)0-,6985:-;1+-'('*-+10*-/--/)1-.712:5/4.-)*++,**'&%(*($',/344900--&).,4:+*&'%)))6;787*,/-&-**'/).09471*)%%$*+34202'%$#&'/0',*'(*)-0)+,/71+,.87/'&+55-,.+-,-//66;73534/911-9--,1(:/:&71./8,.47-)59224..442/(6,+(*+-(1.')'&$*.'
@2d2524b3-395a-4aad-9b02-ef695a2f0523 ch=365 read=184771 start_time=2019-12-13T15:15:22Z barcode=BC01 runid=2c9cf7bc05858273f10e7d7ec552fc0bd742dc3e
CTCCTACGGGGAGGCAGCAGTGGGGAATATTGCACAATGGGCGCAAACCTGATGCAGCCATGCCGCGTGTATGAAGAAGGCCTTCGGGTTGTAAAAAGTACTTTCAGCGGGGAGAAGGGAGTAAAGTTAATACCTTTGCTCGTACGTTACCCGCAGAAGAAGCACCGGCTAACTCCGTGCCAGCAGCCGCGGTAATACGGAGGAGTGCAAGCGTTAATGGAATTACTGGGCGTAAAGCGCGCAGGCAGTTTGTTAAGTCAGATGTGAAATCCCGAACCAACCTGGGGAACTGCATGATACTGGCAGTCTCGTAGGGTAGAATTCCAGGTGTAGCGGTGAAATACGTAGAGATCTGGAAGTACCGGTGGCGAGCGGCCCTGGACGAACTGACGCTCAGGTGCGAAAGCGTGGGGAGCAAACAGGATTAGACCCTGGTAGTCCACGCCGTAAACGATATCGACGGAGGTTGTGCCCTTGAGGCGTAGCTTCAGGCGCGTTAAGTCGACCGCCTGGGAATGCAGCCGCAGGTTAAAACTCAAATGAATTGACGGGGGGCCCGCACAGGCGGTGGAGCATGTGCTTTAATTCGATGCAACGCGAAAGAACCTTACCTGGTCTTGACATCCACAGAACTTTCCAGGGGATGGATTGGTGCCTTCGGGAACTGTGAGACCCAGGTGCTGCATGGCTGTCGTCGCTCGTGTTGTGAAATGTTGGGTTAAGTCCCGCAACGAAGCGCAACCCTTATCCTTTGTTGCCAGCGGTCCGGCAGGAACTCAAAGGGCCTGCCAGTGATAAACTGGAGGAAGGTGGGGATGACGTCAAGTCATCATGGCCCCTTACGACCAGAGTTTCACACACGTGCTACAATGGCGCATACAAAGAGAAGCGACCTCGCGAGAGCAAAGCGGACCTCGCAAAGTGCGTAGTCCCGGATTGGAGTCTGCAACTCGACTCCATGAAGTCGGAATCGCTGGTAATCGTGGATCCAGAATGCCACGGTGAATACGTTCCCAGGCCTTGTACACACCGCCCGTCACACCATGGGAATTGGGTTGCAAAAGTAGGTAAGCAACCTTCGGGGGGGGGGGGGGGGGGGGGGGGGGGGGGGGGCGCTTACCGCTGTGATTCATGACTGGGGGGTGAAGTCGTAACAAAGGTAACCGG
+
-01-&)*%)++',.*-00//61,,(*-/-7./-01198,650/45;+67565:8.-+5,481974555533//2.(,).,63374(//-4-2/<82,)*++.7.*(*))21+'+')&/4(+,.89-7.0-0.29/86./63%'$&'.413;,02+*-'&)0)+,:.5+)%$$)*1++./1*).0/044,-&))0++'.(0-(+%')1084+-.1+-$%&%(6/8/769<:8647<2-/*+*,*3:8329<9)2061348)*()$+(*2.)-3+*%%(++)/3160/.$$)'%''()+,.2'($%'*+.-455,)'*(+*--4/04-004.+*+,041*.0-*55888--,--4492,&$%&+*27355-+-)()-.80).651-))''().-../&23//22-1,))32,06),&.30+,+40,6+%)%+*0.4663467+)*+.0,/00()'(**263&/(0)-,,3./38;2-3///831-'(*--0*.)**-.0622.37562-+/.204.&+)&,%/35316+4-5/7:969:6;841113455-.)356*+6,1..+(())15862////+()&%01-0302,)*.-24..+))/,))+--),*--*'+0.209122:99-&-,*-/*73(0&&&&'*(/)+$-(00.//1.,2)56/64474.('()(%&'(+/-.--+//300327)*122367770;//.050+(/+(75/7/0,4013,..,2-,+-/55799;9,81123,34,.:..3,.1*65/).)-'0//,+-,+1)/20(&*//-*++,345<301.1,/4-/-,,,6:769699745,/,./6:4-/'/316)()*,-.61-()((-.'&&')'*+44.**+-7009...*+4667-)*()**,647779460*''(*2<),,0,+,314()2972*)*'(879//,.0(/0/-),,/*--0,-.375505/*,/-2-.1-82979253).+,3.///020/9'(),2-48801+42.0:339359.*(%166/2/,,/.-,+193/9/,,.151281-*2-)&-'&-60<784;0(&))/2//,&()/-6496&-4+*(++++*,,,*+-,*--++,++,--&..-56141/45)(4)+235;4770/0/-,)-/*+*/,+,6579:769)2,37:58/7
@4dcc41e0-de7e-4dfb-9f54-611f4b177e52 ch=236 read=178594 start_time=2019-12-13T15:15:45Z barcode=BC01 runid=2c9cf7bc05858273f10e7d7ec552fc0bd742dc3e
CTCCTACGGGAGGCAGCAGTAGGAATATTGCACAATGGGCGCAAGCCTGATGCATGCATGCCGCGTGTATGAAGAGCTGGGTTGTAAAATTGCTTTCAGCGGGGAGGAAGGGAGTAAAGTTAATACCTTTCATTGACGTTACCCGCAGAGAAACACCAGCTAACTCCGTGCCAGCAGCCGCGGTAATACGGAGGAGTGCAAGCGTTAATCAGATTACGGTAGCGCACGCAGGCAGTTCGTTAAGTCAGATGTAAGCAGAAATCCCGGGCTCAACCTGGGAACTGCATCTGATACTGGCAACTTGAGTCTCTCGTAGAGGTGGGAGCTCAGGTGTAGCGGTGAAATGCGTAGAGATCTGGAGGAATGCCGATTCCAGCGAAAACGGCCCTGGACAGACGACGCTCAGGTGCGTGGGGAGCAAACGGGATTGATACCCTGGTAGTCCACGCCGTAAACGATGATGTCGACTTGCGGAGGTTGTGCCCGCTTGAGGCGTGGCTTCCCGGAGCTAACGTTAAGTCGACCGCCTGGGGAGTACGGCCGCAAAGGTTAAAACTCAAATGAATTGACGGGGGCCCGCAAGCGGTGGAGCATGTGGTTTAATTCGATGCAACGCGAAGAACCTTACCTGGTCGCGGCATACGGAAGTTTCCAGGATGAGAATGTGCCTTCGGGAACCGTGAGACAGGTGCTGCATGGCTGTCGTCGTGTTGTGAAATGTTGGGTTAAGTCCGCGACGAAATCGCCCTTATCGCTTTGTTGCCAGCGGTCGGCCGGGAACTCAAAAGGGAGACTGCCAGTGATAAACTGGAGGTGGGGATGACGTCAAGTCATCATGGCCCTTACGACCAGGGCTACACGATGCTACAATGGCGCATACAAAGAGAAGCGACCTCGCGAGAACCGTGGACCTCATAAAGTGCGTCGTAGTCCCGGATTGGAGTCTGCAACTCGACTCCATGAAGTCGGAATCGCTAGTAATCGTGGATCAGAATGCAGTGAATACGTTCAGACGCCTTTTTACACCGCCCGTCACACCATGGGAGTGGGTTGCAAAAGAAGTGACTTAACCTTCGGGAGGCGCTTACCGCTTTGTGATTCATGACGCTGGGGTGAAGTCATGCTCAAGGTAACCGG
+
-11-+(1&6/(*-.121'.0'..,1/.12*))+1<208,*&-+:-89.-*)')'+#$---26*,.-+,,-,**'%&%&%*420(&+1+%)'%)14:2(.-/26)',*/)01)&&+)630,9,9,.0)))&',12106/8//2:1,--*+(()')*.-&-/,8///86'1$.4*-.**1()+&./..-(.*3.-)%)*,/.6023/;0:08)2&,'%$'&%'))-*%+),)/3/,23:4..718/8:1,.+)(&%&'))13+.06/*27739(7-302762146455541/01---++*+)%%&('()--.+/,*)'%)'''(&&$(-1),65-&$%&&*.,,8/--564-,,+*1225-,2+/0.'5(%&))'$&))(+.+&/(0-7/+.3/,''.))&+/448-0(%'%'8-10*'+.0.1/&,0%-%&+),.:0/2:766342./15948:;:0/+)((*,2720.,,)'+1++,2.-.+24*$&(%))2-)()()((*(''&''++-,&/-*5.7+18--,+,.*''(++%&''(&*-50,..(+3.95:<78890:90-*,,13-3*/40''&&#%%&)).4860&)(+,+5243::4;6:6/&)*.7...8()4(),13/6..100682+,)1//,*-/2.2+.8.+.+///-*,(&*.+3.28230+8:3:3777/'/-1.+2123:22220734466313/4)2*'$'*30-,01*.2.5/2/57/-0564/''%%&'.5*.+,-6'&/-+)9-,44/,//:10*001,6506003(45*)02+/0020-*&*+*0+.,'(()'(*',.2622335797641.357:6'2,236+))'()*4:64))-''(&'+,0035508./32135778496-)('+(')658:8954/.,/+.(((.345460.)08/,-7678625658/)'-/()-**(),34352500..-1520.0022..0(1,0-4013))++1..-1/944,.),28+0&('()95/1./72%-$/'(&(()(')+,/74688233.0,./*./4-)().654;1,140((+*)''(*,0///21:0+7-',(%**.--2,'*04/-02./9./34*,%,,/20,*'&,'(*(-('(%-..626;:;60
