# Supplementary material for: De novo species identification using 16S rRNA gene nanopore sequencing
Source: PeerJ. 2020 Oct 21;8:e10029. doi: 10.7717/peerj.10029 (PMC7585375; doi:10.7717/peerj.10029)
Supplement: Supplemental Information 3 [file peerj-08-10029-s003.zip › pass_fastq_runid_2c9cf7bc05858273f10e7d7ec552fc0bd742dc3e_408.fastq]

@21eaea3b-f5ba-4d7d-a758-2cc72f381891 ch=241 read=174140 start_time=2019-12-13T15:15:57Z barcode=BC01 runid=2c9cf7bc05858273f10e7d7ec552fc0bd742dc3e
CCGGTTACCTGCCTTGTTGCGACTTCACTGATCACATCAATCCCATGAACCAGCTCCTTCCTTGCGGTTAGGCCACCGGCTTCGGGTGTTATCAACTCGTGGTGTGACGGGCGGTGTGTACAAGGCCGGGGCAATATTCACCGCGACATGCTGATTCGCGATTACTAGCGATTCCAACTTCATGTAGTCGAGTTGCAGACTACAATCCGAACTGAATGGTTTATGGGTTTTGCTTCACCTCGCGGCTTCGCTTCCCTCCGCACCATCCGTTGTGGCACGTGTGTAGCCCAGGTCATAAGGGGCATGATGATTTGACGTCATCCGCTTCCTCCAGCTTGTCACTGGCAGTCTCGCTAAGTCCCCAACTTAATGATGGTAACTAACGATAAGAGGGTTGCTGCGCTCGTTGCGGGACTTAGCAACATCTCACGACGCGAGCTGACGACAACCATACACCACCTGCTTATCTCATATGGCTATCTCTCCATCTCTGGAGCCTTTATGAGTATGTCAAGACCTGGTAAGGTTCTTCGCGTTACTTCAGATTAAACCACGTGCTCCACCGCTTGTGCGGGCCCAAATCAATTCAGCGAGGTTTCATTCTTGCGAACGTACTACTCAGGCGGAGTACTTATTGCGTTAACTGCGGCACTGAACTTTGACATCCAACACTTGAGTACTCATCGTTTACGGCGTGGACTACTAGGGGTAATATTCTATTTGCTCCCCACGCGCTTTCGGGACGGCTGGGCGGTTGCAGGCCAGATCGTCGCCAGCCTTCGCCACTGAATTGTTCCTCCATATATCTGCATTTCACCGCGCTTCACATGGAATTCCACGATCCTCTCCTGCACTCTAGCTGCCTGGTTTCTATATGGCTTACTGAAGTTAAACTGGGCTTTCACCACAGACCCTTGCTGCCGCCTGCTCCCTCTTTGCGCCCAATAGTTCCGGATAACGCTTGCCACCTACGTATTACCGCGGCTGCTGGCGTAGTTAATGGCTCTAATAAAGTACCGTCACTCGGCTACCATTTCCTGTAGCCCGCCGTTCTTCCTTTATAGCAGAAGTTTACAATCCGAAAACCTTCTTCCTTCGCGCAGCGCTGCTCGGTCAGGAGTTTCCCCATTGCGAAAATTCCCTACTGCTGCTGCCTCCCGTAGG
+
,*)*3/+1.*'''/(%/)$%()74/.*/%&)/--,-..,,+/+&$'%%,)'#)&&(&&(**60/0/,)5(,663-0/,1/167,:00.:333/2+++-*-395612475;9015+-.322517)5-40701-,+-,.3325;3678778677778<:68543922//+,.+76/)0)-21379577:99.///:+.)//67084962--16430*5/109;1-17;527:.,.58325958771.*(*&&(*50<3058*--2//088%1.*)&)*+0---/+,12073,*3021+6-,0/((.--/0/8076,-3789845-)-2726,/&+$,.9/00*-.401-443042460())+0/-*+*0022022447727122;998980,'-,..0-)$%()116181011:8/(&%'*320534454,/4/0(-,-145531.-1/./5*-&*+.5,+())(+,,/:5:/223(7757889758:6799631/'(12.5400.,&*+6466111201)'))/)2+9732/+,..-5&,-;5)(,6,::519121----13(*4*0/7,1/4492/1+'1--1+:/;3*%'''))*:<:37;2.7/0,-36//060...-*.634*+'+()0*&6)**529251/02&.0(.//3:418:../:/6+0'1'&(&&%'()54541004:3,./;3339;6553372.+/+-+&((-((('+41.3-7791)***(*.410(7852&2-1,)''&++/452,-/32255422505-'$'(,+++2.$*(+((-)*9/+(*./-44535,&&)'27<668:11%)(/*+.0330+,-124//0268654-/)(''#))*1&12349000+*:9/,))%&*1.2-&-((0+)5+6.(1/+/652;70/31---0:56-,--02313)((('(+27+)/72'&/016///./'1612547:676.24536934;3441633:104,--3:;::93,-()*,5''$&&(+('&+.039403+17581-.//0111.46,5;-24*,3/024))0/27;257/+.3)(*0&3)(-')0;:/238850,/+5/777956;97981*.)+)//-/544553975/87*-.;.4::/(,++,1052-/,74*%%*/-+)&*+.28.89)*8.1(
@473848cf-4727-464a-804f-5b0ee6d2f254 ch=337 read=133389 start_time=2019-12-13T15:15:54Z barcode=BC01 runid=2c9cf7bc05858273f10e7d7ec552fc0bd742dc3e
CCCGGTTACCTTGTTACGACTTCACTGATCATGAATCACAAAGTGGTAGCGCCACTCTCCCGAAGGTTAAGCTACCCTACTTCTTTTTTAATACTCATGGTTGACGGGCGGTGTACAAGGCCGGAACGTATTCACCGTGGCATTCTGATCGATTACTAGCGATTTACGACCATGGAGTCGAGTTGCGGAACTCAATCCGGACTACGACGCGCTTTGCCAAAGTCCGCTTGCTCTCAACGAGGTCGCTTCTCTTTGTATGCGCCATTTGTAGCGCATTATTAGCAGCCCTGGTCGTAAGGGCCATGATGACGGCAATCATCCCACCTTCCCTCCAGTTTATCACTGGCAGTCTCGCTGAGTTCCGGCCGGACCGCTGGCAACAAAGGATAAGAGTTGCGCTCGTTGCGGAACAGCAACATTTCACAACACGAGCTGACAGCCATGCAGCGCCTGTCTCACGGTTCCGGGGCACATTCTCATCTGAAAACTTCCGTGGATGTCAAGACCGGGTAAAGGTTCTTCGCGTTGCATCGAATTAAACCACATGCTCCACCGCTTGTGCGGGCCCCGTCGAGATTCATTTGAGTTTAACCTTGCGGCCGTACTCTCCCCAGGCGGTCGACTTAACGCGTTAGCTCAGGCCACGCCTCAAAGGGCACAACCTCCAAGTCGACATCGTTTACGGCGTGGACTACCAGGGTATCTAATCCTGTTTGCTCCCCACGCTTTCGCACCTGAGCGTCAGTCTTCGTCCAGGGGGGCCGCCTTCGCCACCGGTACTCCTCAGATCTCTACGCATTTCACCCGCTACGCACCAGATTCCTCTGCGAGACTCAAGCTTTGCCGGTATCAGATGCAGTTCCCAGGTTGGGCCAGAGGATTTCACATCTGACAACAAACCGCCTGCGTGCGCTGCGCCCAGTAATTCCGATTAACGTACGCCCTCCGTATTACCGCGGCTGCTGGCGCAGGTTAGCCAGTGCTTCTTCTGCAGGTAACGTCAATGAGCAAAGGTATTAGCTTTGCTCCCTTCCTCCCGCTGAAAGTGCTTTACAACCAGAGGCCTTCTTCATGCACGCGGCATGGCTGCATCGGGCTTGCGCCCACATTGTGCAATATTCCCCACTGCGCCTCCCGTAG
+
0(&)&1,(+9-:--:.1127864*.&&(-1/101852235;601,33'-,)-1,.-....-(((++*..3)*.*/3)+245847081,)'*&$&%,%().**-3329554,**+):985857(-/+,0835;534801+3/02;652201')+..-5/*-0,/+&#%')23/443*+,,02/8/./2'2(,595<71-0314.-..,//,*)10*')&)(&*),)(*/1%$&('(,-/,**-/11.,,()),5,.'(,/012;101(%&&))&-+/../5.(/'),;++4:99481/-,..8,1*+((()'&('%)+9,;8,'.5/709,+.(),8<600124/0921267-/$%()*9991.'+,(5,:;:59*9)''((0;,2.9742(&,,1,..//1/81**(.('&&$&'1*./4.+)+,4101/(21',-63148460+***&3.//0000.13879,'&+.-+++,0887811.&$))&(')/.0.13726388353468.,)0+5+),4:88<6454/;-..22-2+4+363,7,0(0,232,,30.//7/313.)+,64+),)(+$&9+8.3:4/-14;9-5-,,,*+0.111-*+*/)215.$,-..9887411201**+--6//0.3%*'%&',,1747+2(+2*()+0:5:25'/(,./62748:98;4,-,30128;566368450/+003167076,.7=<66739;0(,+,3;8.)*%-201100)+.35430834.6,+4-606*7.+/0/21-./-06+971110-*-((-110773/,-*.7//&.-()4424&-%(')+0+')+&3-'.&%*)(,.*-%'&&%'+./.1--2)*,431.3265:/*190;,6807),&(($23/,-.003+)+()00,.679./8.245577*(&%')-.&&))(,+10-++2-.**&&$)$.98,/75704/,23,-.3//,-3)*&$+',03/--5.+33./16139765.)*,*679430-.,,.0/13+-,0//.-$)-1,*/0-/,.70++25/),)'**)'(&..46.//./.'&*+1.75:35:443%+%)&(-2/&**21225567,74/40,..36+(*&-1-/4939222+651+&)*(),-.1-7-(,%,
@c104aecd-ee02-4197-ba38-21a42d71de28 ch=94 read=194187 start_time=2019-12-13T15:15:54Z barcode=BC01 runid=2c9cf7bc05858273f10e7d7ec552fc0bd742dc3e
CCGGTTACCTTGTTACGACTTCACCCCAATCATATATCACAAAGTGGTAAAACGCCACTCGAAGGTTAAGCTACCTACTTCTTTTGCAGCCCTCCCATGGTGTGACGGGCGGTGTGTGTACAAGGCCAGAACGTATTCACCGTGGCATTCTGATCCGATTAGCGATTCCGACTTCGCGGAGTCGAGTTGCAGGCTCAATCCGGACTACGACGCGCACTTTATGAGGTCCGCTTGCTCTCGCAGGTCGCTTCTCGCTGTATGCGCCATTTGTAGCACGTGTGTAGCCCTGGTCGTAAGGGCCATGATGACTTGACGTCAATACACCTTCCTCAGTTTATCACTGGCGGTCTCCCTTTGGAGTTCCCGGCCGGACCGCTGGCGAAAACAAAGGATAAGAGGTTGCGCTCGTTTGAACCCAACCCAACATTTCACAACACGAGCTGACGACAGCCATGCAGCACCTGTCTCACGGTTCCCGAAGGCATTTCATCTCTGAAAACTTCCGTGGATGTCAAGACCAGGTAAAGGTTCTTCGCGTTGCATCGAATTAAACCACATGCTCCACCCGCTTGTGCGGGCCAAATCAATTCATTTGAGTTTTAACCTTGCGGCCGTACTCCCCAGGCGGTCGACTTAACGCGTTAACTCCGGAAGCCACGCCTCAAGGGCACAACCTCCAAGTCGACATCGTTTACGGCGTGGACTGCAGGGTATCTAATCCTGTTTGCTCCCCACGCTTTCGCGCACCTGACGTCAGTCTTCGTCCGGGGCCGCCTTCGCCACCGGTATTCCTCGAATCTCTACATTTCACCGCTACACCTGGAATTCTACCCCCTCTCTACGAGACTCAAGCTTGCCAGTATCAGATGCAGTTTGCGGTTGAGCCCGGGGATTTCATCTGACCGCAAACCGCCTGCGTGCGCTTTACGCCAGTAATTCCGATTAACATGCACCCTCCGTATTACGCGGCTGCTGTGGAGTTAGCCAGTTCTTCTTCTGCAGAGTAACGTCAATGAGCAGGTATGCTTTACTCCCTTCCTCCCCGCTGAAATTGCTTTACAACCCGAAGGCCTTACTGTACACGCGGCATGGCTGCATCGGGCTTGCGCCCATTGTACCAATATTCCCCACTGCTGCCTTGGGG
+
,)./19,-3,3..6+,-047:765:91/,160/+.*..,,193/-6.,98,&((10%''.*+//6.9/4'*('*+),16;65;;:+/-%11+(3/*+.-;:752356885233*1*,-0/501574-'')+.-123;6459052500248+++.4)*)3*&$&,03:36567893((,*(*,0.*++1./--5635);/0*2.3:86---+*-,+$'((*'+*++.+/+,.12-,-,+.*,%'))-+167442('(%$%%&879;517.,++,+*-,+-1/....:2/1;00*+*(14378))+),,**),*/15++(+)'+)076.5-,/*+/<:33499838/)000939*3:0.'%&44160/82/3858811//6.'++-'.,/'/-225,)%+)*501//34216,)%&(&$+,2,+,)012:.-'&/10-0)+4333447-835:8;756,0422234699/*,*23708/,.6*-*(.,++6653423183115766679<;;669/422/4'34243(00.299;85875834/24.,),*2:4:<675544459045+&%%$)+*,15-40)2701/-1.312:8212/:<5-340/-'+2/94./101/55+*1;7161,+,+..234552.)%#&&/'6)24-173748;810'310--2296914%((%'(.,547775;:/1150*1-8265&/(562/0-,(1+22555/70*,,0./+)++,58-,&)&*+0/&)$)*24,1389;5240*&2963:02:60..8-567555(,*.,+/(*022141,.,.6;6258++0,,68852-./141602562-)-+)'&)')*008870,+.++7:3567874689271/06))(()*,,-647/.73/)26111,/,+)&%"%)-3,5)+3,-+)+/67708:00131()0156/2-*-.3/20$'()+/8066917517+,(*')((*,()%&&&&,5,,.6'6.4-),/8;6322'*'&(.17567)7.//6/.),*'-((*(*(..;;-8979.2;9+).'(++),,(*--.-0.,13+')/--*($,).--1/.)../1:5886:45.0123(8883:/2,86*$-,$-&-*0,/02/657/%()*::97,-,(2.+
@2f2d6d3f-2ab9-4e84-8e63-f4dbaf6457a2 ch=229 read=233709 start_time=2019-12-13T15:16:07Z barcode=BC01 runid=2c9cf7bc05858273f10e7d7ec552fc0bd742dc3e
CTCTACGGAGGCAGCAGTGAGAATATTGCACAATGGGCGCAAGCCTGATGCCCAGCCATGCCGCGTGTATGAAGAAGGCCTTCGGGTTGTAAGTACTTTCAGCGGGAGGAAGGGGGTAAAATTATGCCTTTGCTCATCAACGTTACCGCAGAAGAAGCACCGGCTAACTCCGTGCCAGCAGCCGCGGTAGTAATACGGAGGTGCAAAGCGTTAATCGGAATTACTGGGCGTAAAGCGCACGCAGGCAGTTTGTTAGGCCAGATGTGAAATCCCCGGGCTCAACACAGAACTGCATCTGATACTGGCTTGAGTCTCGTAGAGGGTAGAATTCAGGTGTAGCGGTGAAATGCGTGAGATCTGGAGGAATACCGGTGGCAGAAGGCGGCCCCTGGACGAAGACTGACGCTCAGGTGCGAAAGCGTGGGAGCAAACAGGATTAGATACCCTGGTAGTCACGCCGTAAACGATGTCGACTTGGAGGTTGTGCCCTTAAAGAGGCGTGGCGGAGCTAACGCGTTAAGTCGACCGCCGATACGATCCGCAGGTTAAAACTCAAATGAATTGACGAAGGGGCCCGCACACAAGCGGTGGAGCATGTGGTTTAATTCGATGCAACGCGAAAAGAACCTGGTCTTGACATCCACGGAAGTTTTTTCAGAGATGAATGCTTCCGGGAACAGGACAGGTGCTGCATGGCTGTCGTCAGCTCGTGTTGTGAAATGTTGGGTTAAGTCCGCAACAGGCGCAACCCTTATCCTTTGTTGCCAACGGTCCGGCCGAAGAACTCAAAGGAGACTGCCAGTGATGATAAACTGGAGGAAGGTGGGGATGACGTCAAGTCATCATGGCCCTTACGACCAGGGCTACGCTACAATGGCGCATACAAAGAAGACGACCTCGCGGGGAGCAAAGCGGACCTCATAAGTGCGTCGTAGTCGGTTGGGAGTCTGCAACTCGGCTCCATGAAGTCAGAATCGCTAGTAATCGTGGATCCAGAATGCCACGGTGAATACGTTCCCGGGCCTTGTACACCGCCCGTCACACCATGGGAATTGGGTTGCAAAAGTGGTAGCTTAACCTTCGGGAGGGGCGCTTACCGCTTTGTGATTCATGACTGGGGTGAAAGTGCTTAACAAGGTAACCGG
+
0.1),-+4)+31245.565(('/+,20))%*.:129.*%&+0*.100-/+(&'(%&$(*(394524.0/((-)%))-./+--/(**.-**41*,/224:1/1146,')),),0,)'*+6.%,&)*'//15.-560..115403/*/1*,,,5,),1')%&++++*/.--0..1139422106110--('&(),+,1--.&))&&+2++744;3;1308/9.8,1299465666-*--7(2-10141(3361+)&&&%&',-14440.6,*,)**-48999/(1-21.,13455146/.///51)''&).,./0/755,,%2.)(,2.4025+*4/,()+.280..8,*+1-'&&$)31/30.4/6:0/7/-6,2+)''(&&,.'+493-*+534&(+)1,..//276;6586670/6/+,64353)),.9&3-49.5,-,5569;-*./0/444+.029677;.52/004732-3-.,()(0:+/)40&&',6*)*//32.))&((%'00362112-8-6-764783,/%'%'%-,,.1'&'')2284<;55780;98/6.6.00/106-./'(*+()&)(*.//30:111,//..,'(+798.6/6-+++*.1,411+,51)(+(.)(088232,*--/23,/----,32;9;.600*&,1(($%#',,2(-7,6-)(((+.$)&')/06741/634688653.-0058990:/.,/10,/27(111521,361-0,0,%&020-8-84*)6,00./*2).2/295/43:9605*6)(%(''-)*+%'&.()+,7898904,+(*(+,+7'435205.00/1--297464686531,)+/6;:75/4.5.()%%():;34/1-2//)/.465844/...-566380&',&&'++147846),-,(-./8)+.4;74464-+10+;9:9:9'8),-1()'.-0('.).-/0,+1300(-+32..-10//4'+*1332422440600086*517'),'/'(*7242:1%'2/02469/4+-9163)-,/10.163097/.4+++.,344:.)%+&1+))6-/-60)%)&*(+*,/-5-/4.70*:3*.3**//124027*,+(,+/1569346336667:400.+,++-*-*3-2231418;;::7
@9458c34a-c463-48d6-ae64-397e216337f4 ch=342 read=85942 start_time=2019-12-13T15:16:04Z barcode=BC01 runid=2c9cf7bc05858273f10e7d7ec552fc0bd742dc3e
CCGGTTACCTTGTTACGGCTTCCCCAGTCGCCGTCACAAGTGGTAGCGCCCTCCCGAAAGGTTAAGCTACCCTGCTTTAACATTACTCCCGCTTAATTGTGACGGGCGGTGTGGGCCGGAACGTATTCACCGTGGCGTTCTGATCGATTACTAGCGTTCCGACTTCATGAGTCCGGGTTGCAGACTCAATCAACGACGCGCTGTGAGGTCGCTTACATATAACGAGGTCACTTCTCTTTGTATGCGCCATTGTGGCACGTGTGTAGCCCTGGTCACGTAAGGTGCATGATGACTTGACGTCATCCCCACCTTCCTCAGTTTATCACTGGCAGTCTCTTTGAGTTCCCGGCCGGACCGCTGGCAACAAAGGATAAGGTTGCCCTTTCGTTGTGAACGCTAACATTTCGCTTACGGTAGCGACAGCCCGTACAGCACCTGTCTCACGGTTCCCGAGGCATTCTCATCTCTGAAACTTCCGTGGATGTCAAGACCAGGTAAAGGTTCTTCGCGTTGCATCGAATTAAACCGCATGCTCCACCGCTTGTGCGGGCCCCGTCAATTCATTTGAGTTTAACCTTGCGGCCGTATCTCTGGGCAGTCGACAGCGCGTTAGCTCCGGAAGCCACGCCTCAAGGGCCTCAGGTATCGTTTACGGCTGGACTACCAGAATTATCTAATCCTGTTTGCTCCCCACGCTTTCACTTTTCAGGCGTCAGTCGTCCAGGGGGGGCCGCCTTCACCAGTATTCCTGATCTACGCATTTCACCCGCTACACCGCAGATTCTACCCCCCTCTACGAGACTCAAAGCACCGGTATCAGATGCAGTTCCCAGGAGTTGGGCCAGTTCACATCTGACTTAACTCGCCTGCGTGCGCTTTGCGCCCAGTAATTCCGATTAACGCTTGCACCCTCCACCGTATTACCGCGGCTGCTGGCGCAGACCGGTACTTCTTCTGCGGGTAACGTCAACGAAGGTATTAACGCTCCTTCCTCCTTTGAAGTGCTTTTACAACCCGAAGGCCTTCTTCATACACGCGGCATGGCCATCAGGCTTGCGCCCATTGTGCAATATTCCCCACTTGCCTCCGTAG
+
1/).,6-/537+-7*-.//*0',*)'*/5..,,//&'',&()*(('*,.6-03'(+++&*),/.()+.058,)$&*(&%$%$&$#'(,''%&&'),.-()+-3.97007,+*%))),'.*1/-.$%-,-18241//+.68753//&'+,+**(**+.34*+)01:1%)&$'*,),)--3-102454./.-,)($).020())%%&'022522-/(&)+((%$$%&+%()677;340.34)*+1/6579.*.%**0--/101/+&)+/73.020.&**+1*(&%%)),-/..+++,,.:8864639:1)047;81-0)),75-//)3,0+))*0..-0953448:40+,/062988823,-/--'/39*5/;91/--0/.,0(&**()0)&#%$%'$&%&%)*.421%&'')'(&##&(.'1+(,2*)3*1)//,05123525*/-659/7-)+*0/35:87831-,,.,.31+-1-,-,0412/4./+*)--()208:2/82;9778.2435.-+.0')*,-0;79:(0,1+.02,)-/,(&$%&'**/-.34-*53+037634:0*'(7:2.,1/51010413%($'+.-$',15%*,/)-3+(+*-33:2223/+0+0,'16(+',4.,)&0.+-&'*&'%'%5660;0*+-40&.'%(.,./+))**.,..-)(0/)*+2:*+555:9/)0-/0991&)''))**-57361//*)'))1.0045:6108256/8/+.5*//015-%$&''&&$)*.00;6.+11))43,.*-+&(*,2040,+00765-*,,--)%-007869*&.(/1&%0(),.0290//00148-(00+---.,'/''),7*,+,./&*+*+)-%,,1%,20.00/)*$$%%%%))/0-%.-/58:532135/1-+)'%().14)()-%)$%'*-2)2:453;566:971/*+''587.0-'*4.55:41130575697262-+,%))((((').))'))06*875//'$''%()'(+,-12,*+,./7.*+.-/06/967:7.-')),.0183/*,&'%%,3-16223,/(-*%$,0,/,.2///2148:+$''%)+''--*,.2
@29f3fe2d-7b66-424f-84ea-c0c11cc98fab ch=372 read=174183 start_time=2019-12-13T15:16:03Z barcode=BC01 runid=2c9cf7bc05858273f10e7d7ec552fc0bd742dc3e
CCGGTTACTTGTTGCGACTTCACCCCAGTCATGAATCACAAAGTGGTAAGCGCCCTCGAAGGTTCGCTTCACACTACTTCTTTTGCAACCCACTCCCATGGTGTGACGGGCGGTGTGTACAAGGCCGGGAACGTATTCACCGTGGCATTCTGATCGATTGTGCTTATTCCGACTTCATGGGTCGAGTTGCAGACTCAATCCGGACTACGACGCACTTTATGGTCGCTTGCTCTCGCGGTCGCTGCTCTTTAATGCGCCATTGTAGCACGTGTGTAGCTGGTGGGGCCGCGATGACTTGACGTCATCCCACCTTCCTCCGGTTTATCGCCGGCGTCTCGCTGAGTTCACGGCCGGACCGCTGGCAGGATGGGGCGCTCGTTGCGGGACTTAACCCAACATTTCACAACACGAGCTGAGGCGACAGCCATGCAGCACCTGTCTCCACGGTTCCCGAAGGCACATTCTCATCTCTGAAAACTTCCGTGGATGTCAAGACCGGTAAGGTTCTTCGCGTTGCATCGGAATTAAACCACATGCTCCACCACCCGCTTGTAGACCCGATCAATTCATTTGGGTTTAACCTTGCCGTGGCCGTACTCCCCCCGGACGGTCGACTTAACGTTAGCTCCGGAAGCCACGCCTCCAAGGGCACAACCTCAAGTCGACATCGTTTTACGGCGTGGACTACCAGGGTATCTGTCCTGTTTGCTCCCCACGCTTTCGCACCTGGTACGTCGCCTTCGTCAGGGCCGCCTTCGCCATGGCGTGCATTTCTCAGATCTCTACGCATTTCACCGTACACCTGGAATTCTACCCCTCTACGAGACTCAAGCTGCCAATTATCCAGATGCGGGTTTCCCAGGTTGAGCCGGGGATTTCACATCTGACTTAACAAACCGCCTGCGTGCGCTTCGCCAGTAATTCCGATTAACGCTTGCACCACTCCGTATTACCGCGGCTGCTGGCTTTGAGTTAGCCAGTGCTTCTTCTGCGGGTAACGTCAATGAGCCGGTGTAACCTCCCTTCACTCCCCGCTGAAATTGCTTTACAACCCGAAGGCCTTCTTCCTTTTGGCATGAAGCATCAGGCTTGCCCATTGTGCAATATTCCCCACTGCTGCCTCCCGTAGG
+
58326.*)()*,5*.0/35;7+798,%(')(/012--,,13(*,-/-0+++*,1&%*%&(),)/&$&.**'(%(+)00703:80&-)+,1/$'(66-,65650/.046;94360//-*-028*...-9:3:300/,1..031815,%%-----.+('.($)&$$$)+3+2+)-418$&&,40-++32;360/21220;.///00320/414.0&((*+).0564-.00114645022))&%%*%*+-52-('(+-.1:/20)&'++)--,0/).,./'-'&'---29++0/0-.-+0,(),0651444*06260'')+*&,/+%*'%&&&-)*)),0%%*(*-/,&$%(',+5:/70,)%($&$,*),+'*%%$&&(%+*)+1:741112-24+1134074.-13.,&'()2*&+)+,,-).-*47/4,3/64113*&(,30*)--99.89-+,..30-3235-+--011/024:96/071;440))+05932452,()'$&-+9<:9<:8722-+,-.3+((*,./;93;00//,&*.)'-*$()'%'(&,*&&'-1+&)+1+6074+3-()+(&)),)*('&%&&(&$+-3.23556/951*(.03-00002325-+*++5-/1-4-0.,/(+/)+&*-+3'2+19-+,,785869,&(,018812211:;0,//;88998564476-13-.2,+)&&,0112;**121:;5+.01094,(*)13,,'$#%&(,&')(-465:(-96-5024075345(''*'('$').0-)*+++-0/+2--245.07-+&(%$&$+),.',&0)4143)13+,,/()+*'*-044+*%)+002,(.-/0.)*,/3*&(',.61.62-.714-'144,5+)%,1--.234620-,-104376472-11)))())*-+'&%$$%%',49282.().1/2+&%(*'(*..$&(67-,+,90093/6/.-323+(&%$%(&()-)&'+'&-).0997;7534(/,,+1/3/7(8../%0/)+*)&%&%%')80.94()(63/,/-/+,*&(%#&'('$&'),+,(*,0-786;50,,'(56.'.+--,+-(*+..(/3-2(&*,/*,30-+2+9010+599/*+,,-1,,+*,02-..6+
@afcb3830-f456-404e-a0c4-7c2b1d7ba09d ch=478 read=91219 start_time=2019-12-13T15:16:01Z barcode=BC01 runid=2c9cf7bc05858273f10e7d7ec552fc0bd742dc3e
CTCCTGAGGAGGCAGCAGTGGAATATTGCACAATGGGCGCAAACCTGATGCGCTGGCCATGCCGCGTGTATGAAGAAGGCCTTCGGGTTGTAAAGTACTTTAAGCGGGGAGGAAGGAATGCAGTTAATACAGCACAACGAACATTACCGCAGAAACACCAGCTAACTCCGTACCAGCAGCATATGGAGGGTCCGCAAGCGTTAATCGAATTACTGGGCGTAAAGCGCAGGCGGTTGTTAAGTCAGATGTAAATCCCCAGGCTCAACAGACGCATCTGTCTGTAAACGGAATCTCCGTAAGAGGTAGAATTCCAGGCGTAGCGGTGAAATGCGTATTAAGAGATCGTCTGGGAGAACACCGGTGGCCCGAAGAGCGGCCTGGACGAAGAGACGACGCTCGGAATTGCAGCGTGGGGAACAAACAAAGTTAAATCACTGGTAAGGTCACGCCGTAAACGATGTCGACTTTGGAGATTGTGCCCCTTGAGGCGTGAAGCGCAGAATTGCCGCGTTAAGTCGACCGCCTGGGAAATGCACGGCCGCAAGGGACAACTCAAATGAATTGACGGGGGAGGGCCCGCACAAGCGGTGGAGCATGTGGTTTAATTCATTACAACGCGAAGAACCTTACCGATCGCCGCGACATCCACGGAAGTTTTCAGAGATGAGAATGTGCCTTCGGGAACCGTGGGGACGAATTGCTGCATGGCTGTCGTCGGCTCGTGTTGTGAAATGTTGGGTTAAGTCCGCAACAGGCACCCTTATCGCTGTTGCCAGCGGTCCGGCCGGGAACTCAGGAGACGCCAGTGATAAACTGGAGGAAGAGGTGGGGATGACGTCGAAGTCATCATGGCCCCGCCGACCGGGGCTACACCGCGTGCTACAATGGCGCATACAAGAGAAGCGACCTCGCGAGCAAGCGGACCTCATAAAGTAAAATCGTAGTCGGATTGGAGTCTGCAACTCCGGCTCAGAAATCAGGTATCGCTAATGTCGTGGATCGAATACCACGGTGAATACGTTCAGACGCCACACACCGCCAAATCACACCATGGGAGTGGGTTACGAAAGAGTAGGTAACTAACCTTCGGGAGGGCACTTACTTGTAATTCATGAACTGGTGAAGTGTAACAAGGTAACCAGATAAGAGCGACGATGCGTCGGTTCTTTTCCCTAAAGACACCGGCTCTTTCTTCAGCACCAACAATACATGTCTTTTTACG
+
)1/,)*&),%(,+(*-%'&&'(),&/())/./30.4)'$%(4+570324))'')'$&(--*43//++*+,164/+-,**-1798,9-5,*)'.,'++.230.2/8.49.(+(/+''%)+)&%+)0.2-&,+%(%&'$'&&%'),(&,(&*)'+*'&&&)(&)),-,,/+'%#.&(),,''#$##(*/0.%'((%&'*)*,///.--())0+,.15:63$(()+)*()&((+).0/&*'*%'-1&',+')+.*).1.*%-'+.92)3$((*')++,+((%''&))%&%'%'&''(++*1'&%+)&(%)(*,/'+).(&''((,/-*()*&)**.,*+.(''*(,'(&&#%)(&)$$#%*&)&,),),&&-)(%&'(''%$&&-('+(%''**,+)$&')$.%$)&%)#%%)*)0.(+)+&)(')($(*+()$'$%(*)*&%'(%'*&))+*+,-540111./2+**)+,,)''$&$$*,-12',+*%0)*0-(*(%'#$$%'(('),1++)(4.1-3330''&)(((*'*&)&$&%''(260431(5*))&'$%&.271/1-8,-.6/4550%*,,,1-**,..4,4150.1-..,/+&')//)1-1,)%0('+/)-()*(+()/,*)&&(&'&)#$%''),+,,+('$((+)*'+9;:40.+-/1./--45/83566;7)8/415)'-+*()'*%&$.&*+0'.%'+2.-01169-*))(/-./*2--,/4)+,/3),'-/..)-.0+-/(/*()'#)'*+,,03--4./:0287573862)2,0-**+)1.((&)+,-,-'**$&.+,-.5.557-+1*,*&(,*40792355432--&('(+,-65(2+*,)*(&&%+-18)/3+,*''%'&%(,-02,)+*+,*4345**+..1'(').*+/27743*,++*.28+22:763454536-&('*-+.1))-605(0(./-('(*+,+,/((&-%$$&'2)'+)&(($+'((,,%%%%$&$%$#&*,++'++((%*(&)()(')1024124/&(*)%(%$')+/.3+2,(,+))'(',++-*2,))+&(./0(*$-.($(()(0+*/+*''&%&'+)&/-*.)',&'(%#'***)(-+3//./,%&$((0)('&'$&'+,)'&&''%&'%&,*.+'))*)((%',&)))&*()1(),,&$'%%).+%&+&()*'&('(+/*,0($$(#$#((',2,---.*($$$%$##$$
@b0f1a2e4-ab2d-4a32-8d90-0fd6baa74d07 ch=275 read=99989 start_time=2019-12-13T15:16:16Z barcode=BC01 runid=2c9cf7bc05858273f10e7d7ec552fc0bd742dc3e
CTCCTACAGGGAGGCAGCAATGGAATTTTTTTTCGGCAATGGAAACCCTGACCGAGAGCAACGCCGCGTGAAAGAAGGTTTTCAGTTATGGCTTCTGTTATAAAGGAAGAACGGCGGCCACAGGAAATGGTAGCCAGTGACGGTACTTTATTAAGCCACGGCTAACTACGTGCCAGCAGCCGCGGTATACGTAGGTGGCAAGCGTTATCGGAATTATTGGGCGTAAAGAGCAGGCGGCGGCAAGGGTCTGTGGTGAAAGCCTGAGCTTAACTTCAGTAAGCCATAGAAACCAGGCGAAAGCTAGAGTGCAGGAGAGGATCGTGGAATTCCATGTGTAGCGGTGAAATGCGTAGATATGGAGGAGGAACACCAGTGGCGAAAGGCGACGATCTGTACAACTGACGGCGCTCAGTCCGAAAGCGTGGGGCAAATAAGTTAGATACCCTGAAGTAGTCCCCACGCCGTAAACGATGAGTACTAAGTGTTGGATGTCAAAGAGTTCAGTGCTGCAGTTAGCAATAAGTACTCCGCCTGAGTAGTACGTTCGCAAGAAGTGAAACTCAAAGATTGACGGGCCCGCACAGAAGCGGTGGAGCATGGTTTAATTCGAAGCAACGCGAAGAACCTTACCAGGTCAGCATACTCATAAAGGCTCCAGAGATGGAGAATGGCTATATGAGATACGAATTGCATGGTTGTCGTCATCGTGTCGTGAGATGTTGGGTTAAGTCCCGCAACGAGGCGCAACCCTTATCGTTAGTTACCATCATTAAGTTGGGGACTCTGGCAGGACTGCCAGTGACAAGCTGGAGGAAGGCGGGATGACGTCAAATCATGCGCATATGACCTGGGCTACACGTGCTATAATGGATGGTGCAGAGGAAGCGAAGCCGCGAGGTGAAAGCAAAACCCATAAAACCATTCTCCAGTTCAGTTGTGATCTGCAACTCGACTACATGAAGTTAGGAATCGCTAGTAATCGCGAATCAGCATCGCGGTGAATGCGTTCTCGGGCCTTGTACACACCGCCCGTCACACCACGAAGGTTTGATAACACCCGAAGCCGGTGGCTAACCGCAAGGAAGGAAGGGGCTGTCTAAGGTGGGATTGATGATTGGGGAATTGAAGTCGTAACAAGTAACCGG
+
(*.-&(,&+6.*,422.3-(&'&)*-5:;;87,76952754(+-(.:1,+,2.-))'()/')%-,0112/,,&$()).07413$+)1)+''*-121-1+,-::+3.14028.'-+*/(/(+,/(),-323-,)*'''.+,2.6--,897,30/(#%%%'*,+-/505/5263560%1..26&'+%+))'43564856:,5.,-61:212.30323+..0762012:-&&$$%-2.1:4%,(,,+410.-,-/65547:114/-&($$#($','*$,56:,6812-,07,/-+-4,*++*''+...//18492./-1714717.-,0*:0:40./-/3557;8-8;)*,876546---)-2,((-0-63226/10.3.()2,).003.012/**(*/45,---0+)'*-/:'719'&,2,)-11---*.273,)&*'6,.165390)%'$%()94905+$++45678;:.,++%$(-+/232/0)35+6.1/.+(,*&'(17867:9::71(+*)*%''/+,1(3)**-1-054,&&'%(**.2491+0/.&'&%&))72.27,*('&'.,//()%%''&)--'%*((.0631*,&($(''8<<8:9;60(,'*,$)(*,-2+.+.'%$&*+'(%(+'%+0.*.-.176;4-51/6+-*)),/9/-.*+/.43348575/.1.02)&(*(--44)/3/(***+0',-.688:899869;85;4806162/2/7*,122/++-*5/4/*-2(*()-9628+,-*),0-781061503+.66+112/*%-,(/0,/'*.7.011161)'((0,).*+0).,',.-14550*-07+*%&%%%()%'(**11-)((%%&((+-*,)'''*,3,.:998788991-0*+&%'((.*+524-,-+,/-7)%+39;6/93(*+45*4-451.)*,,.3;:'1(3&+')/9755,-,--(-/623-+'*+(5,'(((**-./+.+)4))*()#(&(0,,.+,,.04:886:2(..0654725/.(+*()-..3/2966;845300/03,*))&(0,2(('(*((&,-('*,*0:687717(+-9.4454.6./)&%%'*+++*+24315,226851/.**,,126396+'&)&&,,,-63202--1*,2757+7
@075c610c-766c-47b0-82be-0fafadba3519 ch=198 read=142757 start_time=2019-12-13T15:16:17Z barcode=BC01 runid=2c9cf7bc05858273f10e7d7ec552fc0bd742dc3e
CCTTGTTACGACTTCACCCCAGTCATGAATCACAAGTGGTGGCGCCCTCCCGGGTTGCTTCACCTACTTCTTTTGCAACCCCTCCCATGGTGTGACGGGCGGTGGTAAGGCTTGGGGAACGTATTCACCGTGGCATTCCTGATCCACGATTACTAGCGATTCCGACTTCATGGAGTCGAGTTGCAGACTCAATCCGGACTACGACGCTTTATGAGGTCCGCTTGCTCTCGCGAGGTCGCTTCTCTTTGTATGCCGCCATTGTAGCACGTGTGTAGCCCTGAGTCGTAAGGGCCATGATGACTTGACGTCATCCCCACCTTCCCTCCAGTTATCACTGGCAGTCTCACTGAGTTCCAGCCGGACCGCTGGCAACAAGGACGGGGTTGCGCTTTCGTTGCGGGACTTAACCCAACATTTCACAACACGAGCTGACGACAGCCATGCAGCACCTGTCTCACGGTTCCCGAAGGCACATTCTCATCTCCTGAAAACTTCCGTGGATGTCAAGACCAGAGTGGAGGTTCTTCGCGATCAGATTAAACCACATGCTCCACCGCTTGTGCGGGCCCCGATCAATTCATTTGAGTTTTAACCTTGCGGCCGTACTCGGAGCGGTCGACTTAACGCGTTAGCTCCGGAAGCCACGCTTATAAGGGCACAACCTCCAAGTCGACATCGTTTACGGCGTGAACCACCAGGGTATCTAATCCTGTTGCTCCCCACGCTTTCGCACCTGACGTCAGTCTTCGTCAGGGCCGCCTTCGCGCAGTATTCCTCAGATCTCTACGCATTTCTGCTTTACTGGAATTCTACCCCCCCCCTCTGCAGAGACTCAAACGCCGGTATCAGATGCAGTTCCCAGGTTGGGCCAGAGTTTCACATCTGACTTAACAGGCCGCCTGCGTGCGCTTGCCACGCCCAGTAATTCCGATTAACGCTTGCACCCTCCGTATTACACCGCGGCTGCTGGCACAGGTTAGCCGGCTTCTTCTGCGGGTAACGTCAATGAGCAAAGGTATTAACTTTACTCCTTCCTCCCGCTGAAAGTACTTTACAACCCGAAGGCCTTCTTCATACGCGGCATGGCTGCATCAGGCTTGCGCCCATTGGTACCAATATTGTTATTCCCCACTGCTGCCTCCCGTAG
+
.*/+%,(%')'*.--+0--*)(.1,1/.4/.+./.'-'-)&(,(..))-.(.0/+'''&*3026-%,-4.3:;6-6/6/<3((820+015555788(94('+$(+'''**(&%(/3*+).)''*-,.99576--*)-610/012****01713/,-.,./:07323474011*(()+32103,.((8757*:2606522/..34/(.-2:565756731-+0-*,331757.*.+**&(///1-/91'-.6/3+,3:.7-+')*,*,.-05-+--08/,-%')+..+'/788967001102//.023889-9::+,584156))1---03-/29:5552257635$&*),170.)'(2+-/./6/1238.6-./.,2&+'(24/:00)&)*&'2.;+.*;9461611-2/-2155;61.1/12/2)(6278766(74.8;6599610080+,/42.*..916/70),(*',,//0;66779836)*+,57507775465;74,'&'+(1.6//')(%)$')36/041.+)&((('/.5.;;88000,.,+-*)02()(((*'++*',44-('*+12.6/,.730.2/9:1,500.2),0873./--35+.%)+59653605101/0006,-&,-0.1.,1),2'*%&(*,-31)730-0098960*(*/544/6366619.*+-41025+1-,,3/0/1)))***376;75.4-(*+520,*,...:50.126:1.-.358356913.-+3'150-4456411*,%(%(*+8;8927'',641.($+(,-3:,*%$'++($('*.//4/22.7158338,,++-&+')(,/0465830254245446&'(-.:268;294-/+5*+(4./(+'1/68-**,,01112-2-5-/&(.1+28+*-((381)+(&*+(,-073&,,-08441**1.4/94/4/*+-/:8-/625.4-,+&-1)-.7454212.,)+&+)-&'(++(&*-5/6;888:/2*(*,..9,:+***%+-0&-&.&'.,-)08401147.62+,/8/,25/,,')*.*//,*.0*80*(*1.34:8<89<:7+,,*,10/392;2218888%43..5-0/46.%&,+./3/+1-+')+$/+(/-19:0)(+(,--/5.09+,003
@e528fd7e-11a9-4478-b61f-e40103490d37 ch=156 read=110517 start_time=2019-12-13T15:16:13Z barcode=BC01 runid=2c9cf7bc05858273f10e7d7ec552fc0bd742dc3e
CTCCACAGGGGCAGCAGTAGGGAATCTTGTGTGGGGCAGCAGCCTGACCGAGCAACGCCGCGTGAGTGAAGGTTTTTCGGATCGTAGCTCCTGTTGTAAGTCAGAACGTTTGTGAAGTGGAAAGTTCACACTGTGACGGTAAGCGAAGGGACGGCTAACTACGTACTTACCCGGCGACCGCGGTAATACGTAAGGTCCCGAGCGTTGTCCGGATTTGATAGGGCTGTCACAAAAGCGGCGCGAGGCGGCTTGATAGATCTGAAGTTAAAGGCTGTGAAGCTTAAACCATAGTTCGCTTTGGAAACTGTATCCCGGCGCAGGTGCAGAAGGGGAGAGTGGAATTCCATGTGGCGGTGAAATGCGTATGGGAGAACACCGGTGGCGAAAAGCGGCAAACTCGGTCTGTAAGCGCTGGGGAAGCAGCGTGGGAGCGAACGGGATTAAGATACCCTGAGTCCACGCCGTAAACAGATGAGTGCTAGGTGTTTGGATCCTTTCCCAGCTAAGTGCCGCAGCTAACTTGCCTTACTCCGCCTGGGGAGTACGACCGCAAGGTTGAAACTCAAAGGAATTGACGGGGCCCGCCTGGCGGTGGAGCATGTGGCTTAATTCAGAAGCAACGCGAAGAACCTTACCAAAGTCTTGACCCGATGCTATTTCTAGAGATAAAGGTTACTTCGGTACATCGGTGACAGGTGGTGCATGGTTGTCGTCAGCTCGTGTATTGAGATGTTAGGTTAAATTCCCGCAACGCGACGCAACCCCTATTGTTGCGTAATTTCAGTTGGGCACTCTAAGCGAGACTGCCGGTATGCAAACCGAGGAAGATTGGGGACGTCAAATCATCATCATGCCCCTTATGACCTGAATACACGTGCAATGGTTACGTTACAACGAGTTGCGAGTCCGGTGACGGCAAGCTAATCTCACCAAGCCAATCTCAGTTCGGATTGCTTAGGCTGCAACTCGCCTACATGGGGAAGTCGGAATCGCTAAATGAAAATCGCGGATCCAGCGCCGCGGTGGTGATTTACGGGCCTTGTACCTGCCAATCTGCCCACCACGAGAGTTTAACACCCGAAGTCGGTGCGGTAACCTTTGGAGCCAGCCGCCTAAGGTGGGATAGATGATTAGGGTGAAGTCGTAACAAATTGAAAACCGGAAGATAGAGCGACGGACCGTGGAGTTGAAAACACAAAGACACCGACCTGCCAGCACCAGCAATACGTAGCGGCA
+
(+(*%'%*/-,2.22*,')),'+.0016..*+.6+,*('('&0-()*10,*'./10039-014+((*(/*++0577/.0210212)(')+%))69567.)*0)()2+*(.)(.++,')+4.0)*.:7,1,13322-2*/*''$%$&&*2+,-(*),/71200+/,,-+*-+(%,)+*0)$'%&+-.*(*(&'&.+*0++&&+-.1;**,)/--27-)''(.-*)'(+$&#-31*').6446&),.,-2*-*)*.-+..0/+('',..87*48.3&%)+$&'&*,*,.&''0+8463451((&&#$%&%))++(-))#)%)*+,+&(+(//**(('(*+),-22..+,('&&&*305265-,-'&&%%/.),,.,7;;9:7251)+52,,.('%$&$%%'$)*30/,)'&'',+-/0)&''))+,-1+-.'+,/476*,3(2+/(),2.5:/,-&$%'(%++33020-+(#$()*&,,/41+*6.-/:.48110/+5-1/)&'''%&'(24///./0-..)**)-*-)')*.++6:6967+%()*-.056*-/6)9*9*(+(%654;/.,4.7-550*3/)2.&%'%%).1*656:443.3+-,5115675:5&&('%$')*((&--,144.*+)-),,++3/(''$&(&'+-/8944;/*(((,,..3;0+2-8133/,)'))-.06,20127+'&''-,1224*48:.320/2+../..*&'%'*)(,.1+/,&)--3(*)(*,4*&'**+(#%%,+30,-80-)-1.(()(*&*%$4+',&**4/2.0+/0.+(%(+)(1033111*('&&%((0.41.&*))(+)1*+/+&'''-*0871+&'#%*+002/870+8321251-*)+*--*+*,/355505/2$++,4*-/20-&.04,-+*-/--16-.-.69973')(/.,,'&#(&),,-8041213&+.4916+./('-)&17121133236*+($'**-,(**((()6+6.7..))(//+*)*--++221270..+-*0)1/+5*1.+%%%#)*('-)78705.')**&$#)(%$'&%&&)*'-50/.*)'*++')')'+))*'++,,,(2))-53141,*)'(')$6:4.69539++/2137:97663675142*,+-)*.+)*0+-('+'%$'&&)+*,+-.2.+*/,&&',019-1+'*$$(#$%)+-')**('*,,4*))+(/,,-1)+)&$'&(&2-,-+9,++.,')&&$$%$
@4a3a22e1-3b9d-4c83-a2fb-99d918cd1574 ch=414 read=90615 start_time=2019-12-13T15:16:12Z barcode=BC01 runid=2c9cf7bc05858273f10e7d7ec552fc0bd742dc3e
TTTTTTTTTTTTTTTTTTTTTTTTTTTTTTTTTTTTTTTTTTTTTTTTTTTTTTTTTTTTTTTTTTTTTTTTTTTTTTTTTTTTTTTTTTTTTTTTTTTTTTTTTTTTTTTTTTTTTTTTTTTTTTTTTTTTTTTTTTTTTTTTTTTTTTTTTTTTTTTTTTTTTTTTTTTTTTTTTTTTTCAGGCCTTCGTTCAGTTACATTGCTGGTGCTGGAAGTTGTGGATATATTTGTGTTAACCTTCTGTTGGTGCTGATATTATCCCTACAGAGACGGTGAGAATATTGCGCAATGGGCGCAAAGCCTGATGCAACCGCGTGTATGAAGAAGGCCTTCCGGGTTGTAAAGTACTTTCAGCCAGGGAAGGGGTAAAAGTTAATACCTTTGCTCGTGGCGTTACCATGCGCAGAAAACTGCAAACTAACTCATTTGGGCTAAACCGGAAGGTTGACGTGGTCAGGTGTGGCGCAGGCGGGACTGGTGAATGGTCGTAGATCACGGACTCAACCTGGGAACTTCATCGATGCGGCAGGTTCGGGGCAGAATTCCAGGTGTAGCGGTGAAATGCGTAGGAATCTGGAGGAATACCGGTGTGAAAAGGCGGCCCCTGGACGAACCCGACGCTCAGGTGCGAAAGCGTGGGAACCGGCAGGATTCGATACCCTGGTAGTCCCGCACCGTAAAATCATCGGCAGGTTGTGCCCTTGAGGACGTGGCTGGGAGCTAACGTTAAAGTCGACCGCCTGCTGAAATACAGCCATTAAAACTCGATAGATTGACAAGGGGCCCGCACAAACGTTAGACATGTGGTTTAATTCGATGCAACGCAGAAGAACCTTACCTGGTCTTGACATCCACGGAAGTTCGGTGAAGACGCTGAGACAGCGGACAGGTGCTGCATGGCTGTCGTCAGCTCGTGTTAATGAAATGTTGGGTTAAGTCCGCAATGACGCAACCCTTATCCTTTGTTGCCAGCGGTCCGGCCGGGAACTCAAAGGGAGACTGCCAGTGTCGCTGGAGAGACGGGCATCGGTCATGGCCTGCCGACCGGGCTTGCGTACAATGGCGCGAAGAGCGACCTCGCGAAGAACAAACGGACCTCATAAAGTGCGTCATGTGAGTCGGATGGAGTCTGCGGCTCGACTCCATGAAGTCAGATCGCTAAGTAATCGTGGATCAGAGATACCACGGTGAATACGTTCAGACTATTACACACCGCCCGTCACACCATAAGGTGGAACAAAAGAAGTCGTTAAGCAACGCTGGAGGCGCTTACCGCGATTCATGACTGGGGAGGTGAAGTCAGCCTTTCAGGTAACCGG
+
%'$%&&'''&&''('''&''(((('&'())('&'(())(&'(()))))((((*))()()()))))*)))()))())))))))))))))*****++***+***+**+***+++*++**+++*+*+*+*++++++++*+++*++*+*++++++***(&())))('(*(()))))))()*,)+'$$'$$$((//.5,'))(%%&),)*',)%$$%%%'$&%%&),+&&#$#((%$')+/'(((*0)&'())(-*.++0+$%%#&11')*-*,%'$$%&**'-*.)%&(++%.-93576867:;:-3;65552'(%%%&)3.**')+).),+)0064:4'.7,45*,.3/),%(*-()((1(%,/*)'*/-+)*49-+*.00+-1/00+*0*+'((',,,1-0.$$$%%&$%+**'&##(&**)&%%%&%$'&$&'%%$&&%&$&(((((''&#%%%%$%%(.&%%$'''&&&24,.*&#$%(&*))(('-)+&&#&%&'$(&'''%).2.3,,3/31---+%((&$$%$&$%$)'''%('&%(%')),-//+/./'*()*.+4,&-3++/2451.&)*349,)0+.3-&).+0,-+/012+((/&-.85/'024720/3+*+-.-...+0212+',.+,-2428.1,.-.(,$*(%1,('$'%)..)*()*+371*'+$+*+*.)(%&#&'.+((%-*1,&*((+((')$,.$(/*'&%##))&((.0.,'$*&,)'--/208/22)&#'%$('%()()1)%&)(+/,*++)*)%(+'*+,*-(+*4*56*&+(*.3&((&%%'//%-&'+439-.,++.+,,,1221+.)+,,'-/,)+.,/411)*&&%$%-,21+)*+.+.-26),)%&''($%$$#%#()+$&$')&*&/,*(-.-/(&'%%%$*,.1.--.-0+*+/1)0...280-47*577:5*'*.1)-+.''%*%-*.-.%%%().(&'('/0+..-+1'..1-1628'51,1)')%%&*))%&)-,$+.*)-%%&$%%%&%'%(-)(+()(-0*/)(&&*)*()+-3///..,(%$%#$$%$$)+*+*)'(&&)''''**,%&.*.,,'&(')-0)/09874541/394(/'+++9)/$%%%'(,-3/2/+''((%$&%$&%&&)*).&$&('))*/((.-0*+(&%()/0+..21-*+++*'$*3&3/-.'3122:2120042&)'-''($#'%'&+4,2/$$'(%*(*,($%$,%()*(*+,74)&)&#%$%)'*)%*/.*&'))*&+()''&$'(.(,,&,-.001212143.()+)+,/.-,)#$##%$%')))-5030/
@53cbce1c-736d-4db2-9746-b8db88b5f973 ch=163 read=196315 start_time=2019-12-13T15:16:25Z barcode=BC01 runid=2c9cf7bc05858273f10e7d7ec552fc0bd742dc3e
CTCCTGGGAGCAGCAGTAGGAATTTTCAGCAATGGAAACCCTGACCGAGCAACGCCGCGTGAAGGAAGAAGGTTTTCGGATTGTCCCGAAGCTTCTGTTATAAAGGAAACGGCGGCACAGGAAATGGTAGCCAGTGACGGTACTGCATTAAGAAAGCCACGGCTAACTACGTGCCAGCAGCCGCGGTAATACGTAGGTGGCAAGCGTTATCCGGAATTGGGCAAAAGGGGGCAGGCGGCAGCAGGGTCTGTGGTGAAAGCCTGAAACAACTTCATTAAGCCGAAACCAGGCAGCTAGAGTGCAGGGAGAGGATCGGCCGAACTACATGTGCTGGCAATTGAAATGCGTAAGATATGGAGGAACACACCAGTGTTGAGCGACGATCTGGCCTGCAACTGACGCTCAGTCCCAAAGCGTGGGAGCAAATGGGGATGCGATATACCCTGGTGGTAGTCCACGCCGTAAACGGCCAGTACTAAGTGTTGGATGTCAAAGTTCGGTGCTGCAGTTAACGCAATAAGTACTCCGCCTGAGTAGTACGTTCGCAAAGAATGAAACTCAAAGGAATTGACGGGGGGCCCACACTGGCGGTGGAGCATGGTTTAATTCGAACAACGCGAGAACTACAAGGTCTTGACATACTCTTAACAAGGCTCCAGGAGACGGAGTAGCTATATGAGATAGGTGGTGCATGAAAGTTTGTCGTCAGCTCGTGTCGTGAGATGTTGGAGTTAAGTCGAAAGAGGCGCAACCTTATCGTTAGTTACCATCATTAAGTTAAGGACTCTGGCAAGGACTGCCAGTGACAAAGCTGGAGGAAGGCGGGATGACGTCAAATCATCCATGCCCCTTATGACCTGGGCTGCACACGTGCTACAATGGATGGTGCAGAGGAAGCGAAGCCGCGAGGGTGAAACAAAACCATTCTCAGTTCGGTTAACAGTCTGCAGCGGCTACATGAAGTTGGAATCGCTGGTAATCGCCGAATCAGCATGTCGCGGTGAATACGTTCTCGGGCCTTGTACACACCGCCCGTCACACCACGAGAGTTGATAACACCCGAAGCCGGTGGCTAACCGCAGGAAGGGCTGTCTAAAAGGTGGGATTGATGATTGGGGTGATCGTAACAAGGTAACCGG
+
*+0'&%,,),(3-43005))(-)+43+(/2282/*%*/)90''(27-/+-.8556:038862-.*-2,-0+21:77/&1$/*%('&&&))$&)7072.2//37+,',+))+++02($&(+--4-+.-*)+0)')+,-2+'($*'%&&*+0(&+-+)-,'),**+112344.1,385(42*47*,+.*7+,+634,/****(..,-15;736&2+2*1)%&$'',+'',46/0.255,10&12/-81-)&&'+(+*.01*/2'',-'(+(((,&(,538+3&''),)+,04.+)**)&(**+()-((&+)4835-)$%%%&&$&$&)*3.+%'+,3&%6'(35.22762.)'+/1206/03+8++.+.6014.)%(*--00()'&'--)**((+*1112453435213-((+1+()960.,'*+9;;6+'(('-&&(,/+'$*-*)****&$'()5.',)36',+-&%&'%%&%+).168-/86<573414224/,,80+-)')*-0--51311-/060/,**,/0.**0.'''&()(0.20331-12/+(+3232;711025.+.132822363983+23(%(&('&*,,611-+*($('(139-:4;,)(&%,&)&$&%&(%&&%*$%)$(&'')*121.//-.,(%),0(.-+1($''$%%,+)($%%%'),.25/-'&)$&+)),)*.00.))&)*6+/0:8996666789730(0+-,01+1,+)&(.4+5*-+&'(&&''&(')($+*++--6206,,.1,/0024158,+/14+*.2-/0/*'(('(*.-.2463/0/././0(*-/0/-/)*,,0-+/',,/24777''&&,:752+/+53/*/013217;8::65,$(%&&)),.31.0361--%).53660.*2+'&'($',&))))*.&)$($((&(--+'&826;423)16;3*((/-/1)+-0/-.+.0.'13/-()))().8111101-+2%,(0***(+&'(535,00,/-/202'0013;767//6/.11-03+-)#(*/&/',,,-54235**)1((**.+*++0**()*))+2('*++26197,/,&*111,/0/425(**.0141.27,'/+4,20(*,,---+7+3/2)&''(+.784/,*)).487669
@f605c370-3149-49ee-bf28-3a464aaf13a5 ch=140 read=98595 start_time=2019-12-13T15:16:24Z barcode=BC01 runid=2c9cf7bc05858273f10e7d7ec552fc0bd742dc3e
CCGGTTACTTGTTACGCTTCATCGCTGACCCTACAGCCCCGGCCGCTGCCTCATTGCGAGTTAGCTCACGGACTTCGGGTATTGCCAACTCATGGTGTGACGGGCGGTGTGTACAAGACCAGACGTATTCACCGCGACATTCTGATTCGCGATTACTGGTAACTCCAGCTTCATGTAGGCGAGTTTCAGCCACCTGGTGAACTGAGACTGGTTTTAAAGTTTGGCTCCACCTCACGGTATTGCATCTCTCTGTACCAGCCATTGCCAGCACGTGTGTAGCCCTACACATAAGGGGCATGATGATTTGACGTCATCCACCTTCCTCCTGGATTAGCAGGCAGTCGCTAGAGTCCTCAATAATGGTAATGCTTAACGACAAAGGGTTGCGCTCGTTGCGGGACAACCAGCATCTCACGACACGAGCTGACGACAACCATGCACCACCTGTCACGCCTTGTCTGAAGATTTCCTCGATTAAAGAGTAATGCAAAGGGGATGTCAAGTGTAGGTAAGGTTCTTCGCGTTGCTTCGAATTAAACCACATGCTCCGCTACTTGTGCGGGTCCCCGTCGAATTCCTTTGAGTTTTAATCTTGCGGCCCGTACTCCCAGGCGGAATACTTAATGCGTTAGCGGCGGCACGGAGGTGTTGAAACCCCCACGCCTAGTATTCATCGTTTTGCGGCGTGGACTGTTCAAATTTATCTAATCACGAACGCTCGCTTTCGAGCCTCAGCGTCAGTTACAGTCCAGAGAGTCGCCTTCGCCGCTGGTGTTCTTCCTAATCTCTACGCATTTCACCGCTACACTAGAATTCCACTCTTTCATCTCCTGCACTCCTAGATAACCAGTTTGGAATGCAGCACCCAAGTTGAGCCGGGTATTTCACATCCCACTTAATCATCCGCCTGCGCTCCCTTTACGCCCAGTAAATCCGGATAACGCTCGCCACCTACGTATTACCGCGGCTGCTGGCACGTGGTTAGCCGTGGCTTCTCCTGGAGTACCGTCATTATCCTCCCCAAAGAGACAGAGGCTTTACGATCCGAAAACCTTCATCACTCACGCGGCGTTGCTGCATCAGGGTTTTCCCCGATTGTGCAATGTCCCCACTGCTGCTCCGGCGGAG
+
23*528%,,1-/:0,+-7,+-+,'**+,3.-,+,'/.-.2*3/6)-+*))**%/**+*%))0*./332379022:2--)+%,))1:23---).463012272-332452/('#%+5-46-&'0./766:7).11355678852305:7.310171400/*062213+,-.63135654762134<872467'+0+/./.1/)+*+/5588,9<<,41/--05,6.11834545./.354/8///40//-,026842113;086)())+-+-/.2)&%&&-0/)*+**+.2-,57..35/00//5:6002366525.+.3::78135+-1).0,,-000,,)))'(,)()+,/21,-)&(5-175&(-'())/(&&&(55)0847/--,,02549/539562724+)'335453,.135150)**,4%1-,/3.6;691.)03.383:7301&&#%%&''%&(-*&(.-01024.8.6.+**+,.-43279*+*6/;:9::9/2214,33)1-*-:;89:4.32-9&,-:4-,0//0;997----/33372.2,-0/021738...88*+.1&/)7-:81;;10-589*2/13.''(%&(*+(4-+*-.-)133-/02103/8.:045214*,++0+*.)&,.5//2./2:44:959/,'%'$+5/,.23432119.97:-,-1/00461/--(()(+21280-.121,40+*($%%%&),%*'0.,/367826266657&+1++-470;)++..,.126:97<9110*0165126;68-8+).8-000.&/,.-/:765796682611-/&*&7+31&'((./--%,.3.*),,,--/'*(',*4.40066<<786:99;555228-+,+.754.8')+'+&,1,,+(*.1(/&*--0/433::;530'$'&'**0.0::467631-+-135.0/627837/,0477:<88975647458350/-4///65180-(-,.').6..-5'&&))+2,(*''*0())),/,59-53,/15/789//5+')+-8/-'0,12:6-.//13.+.060/54;58:946884724652+3.&%((+,0121:1188)668+&$3)%,*+-951/757/-//./0-,-23)'&*+('
@bdbe4679-d7b7-4132-a2fc-fd9e58ffe257 ch=257 read=80173 start_time=2019-12-13T15:16:23Z barcode=BC01 runid=2c9cf7bc05858273f10e7d7ec552fc0bd742dc3e
CCGGTTACCTTGTTACGACTTCACCCCAGTCATGAATCACAGAAGTGGTAAGCGCGCCCTCCCGAAAGGTTAGAAAGCTACCTGCTATTTTTGCAACCCACTCCCATGGTGTGACGGGCGGGGTGTGTACAGGCCCGGAACGTATTCACCGTGAAATTCTGATCCACGTTACTGGCAATTCCGACTTCATGGAGTCGAGTTGCAGACTCAATCCGGACTTCCCGACGCGCACTTTATGAGGTCCTTGCTCTCGCGAGGTCGCTTCTCTTTGTATGCGCCATTGTAGCGTAGCCCTGGTCGTAAGGGCCATGATGACTTGACGTCATCCCCACCTTCCTCCAGTTTATCACTGGCAGTCTCCCTTTGTTCCGGCCGGACCGCTGGCAACAAAGGATAGGGTTGCGCTTTCGTTGCGGGACCCAACAACATTTCACAACACGAGCTGACGACAGCCATGCAGCACCTGTCTCACACAGTTCCGAAGGCACATTTCTCATCTCTGAAACTTCCCGTGGATGTCAAGTTGGGTAAGGTTCGCGCGCGTTACATCGAATTAAACCACATGCTCCACCGCTTGTGCGGGCCCCGTCAATTCATTTGAGTTTTAACCTTGCGTACTCCCCAGGCGGTCGACTTAACGCGTTAGCTCCGGAAGCCACGCCCTCGGGCTGCAACCTCAAGTCGGCATCGTTTACGGCGTGGACTACCGAATTATCTAATCCTGTTTGCTCCCCGCTTTCGCACCTGAGCGTCAGTCTTCGTCAGGGCCGCCTTCGCCACCGGTATTCCTCAGGTCTGCATTTCACCGCTACACCTGGAATTCTACCCCTCTACGGGGACTCAAGCTTGCCAGTATCAGATGCAGTTCCCAGGTTGAGCCCGAGAGGATTTCACATCTGACTTAACAAACCGCCTGCGTGCGCTTTACGATAATTCCGATTAACGCTTGCACCTCCGTATTACCGCGGCTGCTGGCGCGGGTGCCGGTGCTTCTTCTGCGGGTAACGTCAATGAGCAAAGGTATTAACTTTACTCCTTCCTCCCGCTGAAAGTGCCTTTAGCCGAAGGCCTTCTTCATACGCGGCGCTGGCTGCATCGGGCTTGCGCCCATTGTTAATATTATTCCCCACTGCTGCCTCCGTAGGAG
+
76.3/0%-/061/5)0014697/824+-/16354*665.1,%**(*/5787.*)))/933240./8*/)*+)&*,+(+.-+)&%&(*6;;;,466+59.*-.09-,*4*++888:8;;336+((#,&+(,,)2.2+()&'(%()133347./)('')////338/+,+(1$%(%')*2/51/)*,3+54771../301.7../00332/,.+4*,-+''+(((+-/+2-1,01::/,.*0++0))0,/.3)31.)'/*66.00907517200231112;,9,(&&')&&'&(;9008;9,7,-+479:34//0+**)(*+//1491768**153<:80/5//180,.077819.)-442:3)-9(*.,-'%)2218899/323520211:5,5.8,/23.0(''')()+559434;340))+(-051+-5.+1216*))((022-,+,,1//262;:766658;56800-'(((027;42())+,/+0//9-66:89873(),,+./3.7)+89<98621,-'')))-+-1+5.9(#$&).)+*0&*+-4++/2.3;472-')005453-05-/0-*0(0-5+681,,3849641)014---5<<30:24/7'%%$$%)*6;0,/86436500-1/6/5420/4,..301+.**$*,*,,0.(((+&&(%#&)/+*+-*1-25.0111864:7-/132224721/-/1')&/+,,1429312220;0/1,644-*,/421.0,/.+*))--+6,7222;370:'+2,-/-521677:8.2708665:4-.2'1&))('((-042.35,,.,,'*/22-2.3058/4:/+-2-+0+&++,98:,/)--8,-6()0*,1).-,&)&'1715-,-/3/./37(''$''*2,/97.*(+/2340.,.-1.6868:+*+&(+-/260.-1)(**#'.82986,,16--,*+00,-,16,.;1943;55:55-;../:.:+)%,26)''&').,,.2067<936.,)3+38967606/.*1006)/+,+6--('()'&*+03/5,,,191./64253-.,0&',&%$**&'--/:;2911:58912(1-00(',-9./,.-/0')(+()+.35;5*4+(*'')/.040334+..&,1456776477.1/5,)(
@8d6f603f-73ad-4bef-a18b-ac45c5b57f07 ch=83 read=137630 start_time=2019-12-13T15:16:35Z barcode=BC01 runid=2c9cf7bc05858273f10e7d7ec552fc0bd742dc3e
CTCCTACGGAGCGGAATTTTCGACAATGGGGAAACCCTGACCGAGAGCAACATAGCGTGAAGGAAAAGAAGGTTTTCGGATTGTAAACTTCTGTTATAAAAGGAAGAACAGCGGCTACGGTAGTGGCCAGTGACGTACTTTATTAAGAAAGCCACGGCTAACTACGTGCCAGCAGCCGCGGTAATACGTAGGTGGCAGAAGGTATCCGGAATTATTAGCGTAAAGAGGGGAGCAGGCGGCGGCAAGGGGTCTGTGGTGAAAGCCTGAAGCTTAACTTCAGTAAGCCATAGAAACCAGGCAGCTAGAGTGCAGGGAGAGGATCGAGTGGAATTCCATGTAGCGGTGAAATGCGCGTAGATATATGGGAGGGGAACACCAGTGGCAGAAGGCGACGATCTGGCCTGCAACTGACGCTCAGTCCCGAAAGCGTGAGGAGCAAATAGGATTAGATACCCTAGTAGTCCACGCCGTAAACGATAGGTACTAAGTGTTGGATGTCAAAGTTCAGTGCTGCAGTTAACGCAATAAATTACTCCGCCTGGGTAGTACGTTCGCAGAATGAAACTCAAAGGAATTGACGGGGAGCCCGCGCAAGCGGTGGAGCATGGTTTAATTCGAAGCAACGCGAAGAAGAACCTTACCAGATGTGACATACTCGTAGGCTCAGGATGGAGAGATAGCTATATGAGATACAGGTGGTGCATGGTTGTGTCAGCTCGTGTCGTGAGATGTTAGGTTGATCCCGCAACGAGAGCGCAACCCTTATCGTTAGTTACCATCGGTATTAAAGTTGGGGACTCCTGAGACTGCCAGTGACAAGCTGGAGGAGAGGACGTCCGTCAGTAATACGCGCCTTATGACCTGGGCTACGTGCTACAATGGATGGTGCAGAGGAAGCCGAAGCCGCGAGGTGAAACAAAACCCATAAAACCATTCTCAGTTCGGATTGTAGTCTGCAACTCGACTACATGAAGTTGGAATCATGGTAATCGCGAATCAGCATGTCGCGGTGAATACGTTCTCGGGCCTTGTACACACCGCCGTCACACCACGAGTTGATAACGCGAAGCCGGTGGCCTAACCGCGGAAGGGCTATCTAAGGTGGGATTGATGATTGGGGTGAAGTCACAAGGTAACCGG
+
-.45+-)'*$%&())(,/0-/2674;4355,*213;../355--('*./71'&&(**71-+-1*52*&*3*2,9211.9/32/05922353860;0/094-)..3,/62(0/-1--.4,+,%*(&(3,(**,./)')).4/,-2+,%'()),1104,++6.2233121543550/26/,+*,*5.0189572,*'*)$)(%$/',+)9,6-1,,-1(,-.,-3-&').21&../496,73'5+3-(08/1573216275:3-.6/('*&(.-3,))3*&,-59-36)(('.3-1+)(*()(,,)+'++15-./)')+-5434'((+-,1-3/1,+++*-013;:.14,**-/)/1%(1223-149)'-+./-8258;785764++-')--/'553565-6-;.777933323.///-12/')'),+),+,+&-*)*-7:<02'/%.+.+,00.;')*-2.01362335;59892/./.&&.02698333/2/4017333471**5:543.,((,+*+3/,*%),.-02+..+-,28-09.*''*++2.//22-+-1+,0.&&2,*./.0++)+,/-/01'38-$'1:1*-%0*+'*/798/--+%'&),;<-041/..,+,2.///*-2'+/*-44-2,,45,+)+$-&&'%&(,*+%'(*4-/1++02597-,,*-8*56558652113724&)')*:/778742-*')%+,'()+2575673944356.8.(/*0((#&'2/)+0872.-%*+8/5)66011//2122/01;32.'*+$%*'(',0/).-8;<33626'(*+..48893',+))*/,(*+.0-/+&'&*5-3,+0)')&)$*'%&&)%)$'&(,-/0061/0/(''')&*,84.41:44;23210980,)))(*(*,*0.,1977/,.-(**,)*-;:629-+-.8:9.388<658+-03240//3/11898/-2+.-23:732122606/-6.)+))+7'-%/,/4102620549114400-+,.28632;3/1/2;236253.,./-.24//,08199*,523235-.*)*'/-.-254,*$)-'-25:6544**182-)+)0)-+5),1&42+'&'*+-43*+.---/&3+&++(+),,*)-'',1*0-17575:
@f3fbd5d4-bd11-42c7-86ef-5305a6511989 ch=495 read=162523 start_time=2019-12-13T15:16:30Z barcode=BC01 runid=2c9cf7bc05858273f10e7d7ec552fc0bd742dc3e
TTGATTTACCTTGTGAGGCTTACCCCAGTCACGCCAGATCACGGAAGTGGTAGCGCCCTCGAAGGTTAAACACCTCGCTTCTTTGCAACCTCCCATGAGCAACGACGGGCGAGATTAGTAGCCTGGGCCAGGAACGTATTCACCGTGGCATTCTGATCCACGATTACTAGCGATTCCGACTTCCTTGCGGTCAGGTTGCAGACTCAATCCGGATACACGGCGAAGCGCGCTGCCAGGGGTCCGCTTGCTCGAAGTCGCTTCTCTTTGTATGCGCCATTTATGGCGCGTGTAGCCTGGTCGTAAAGGCCATGATGATGACGTCATCCCCACCTTCCTCAGTTTATCACTGGCAGTCCTCCTTTGAGTTCCCGGCCCGGACCGCTGGCAGCAAAGGGATAACAGGAGTTGCGCGCTCGTTGCCAGGACTTAGCAACATTTCTGGCAGCACAGGCTGACGGCAATGCCTTGCAGCACCTATCCCACCCAGTTCCAGAAGGCACCAATCCATCTCTGGGAAAGTTCTGTGGATGCTCCAAGATAGGTAAAGAGTTCTTCGCGTTGCATCAGATTAAACCATGCCTCCACCCATGCAGGCCCCGTCAATTCGTTGGAGTTTAACCTTGCGGCCCGTACTCCCCAGGCCAGTCGGCTTAACGCGTTAAGCTCCGCGGAAGCCACGCCTCAGGGCACAACCTCAAGTCGGCATCGTTTACGGCGGCGTGGACTACCAGGGTATCTAATCCTGTTGCTCCCCACTGCGCTTTTCGCACCTGGGCGTCAGTCTTCGTCCAGGGGCCGCCATACCGGTATTCCTCAGATCTCTACGCATTTCACCGCTTCACCTGAATTCTACCTCTACGGACTCAAGCTTGCCAATTATCAGATGCAGTTCCAGGTTGACCCAGGGGATTTCCACATCGGGCTTTCGACGCCACTGCGTGCGCCACGCCCAGTAATTCCGATTAACGCACCCTCCGTATTACCGCGGCTGCTGGCTGGAAGGTTAGCCAGTGCTTCTTCTGCCGTGGCAATCAGTAAGGCAAAGGTATTAACTGCTCCCTTCCTCCGCTGAAGTACTTTTACAGCCCGGAAGGCCTTCTTCATACGCATGGCATGGCTGCATCGGAAGCGCCCGTTGTGCAATATTCCCCACTGCTGCCTCCGTAGGAG
+
2+&$*7+,360*(&&%%&*/-*+-*)(%1.$*(/92002,&)(&%&('+01++-./82//+)%&-+80+)(%*(')&())),/.%-+&/0)90*$('&'((&')'/-/*&)%($1(&&'''''%%'-+4+/4,1.%(*-,++7,6.8--*,..*+18:8///-21-.11/0438<65.),-12(')%$)*44*.13935473-+,-.11'1*,*)(%&*).)()%+)*%&'%%%%'*+.*,.+,.))*''$'%)+-&*1532154/&(')')&('&,,'$%&''&*)+&'$%)*(+545*//5&,)+-'&'$(&&&&))((+39/88.*556;54.3,.-94./7275/4.,-04)*1'(/(&&+-:+5+')0'(+828911+-%$&%*+6-*705//&%(,,((,)(**-),,3/21-.)$16/-++*$()*'(*4,('&('($%#$(''&')$',&*+&&#'$*&%*-)+,/326334.).)()11930()*&((,'0+5.741/,.22**3*+,/*-743/,)0*.')+5(5+-*%%)1145,*,-0..+,1+024:01477%&)-*4;758)*$)')/-+82+$$',-3/384-',.06693%+)&''),87-73/3.,+0/63-(+(),899/*...)*.2/,%(')/./01)'+,'+,03)&%'((($)+)++.530+'.*+(+-)/3-1'3'))(&-.2863:8')(/**&&-.17)))$&&%*.)-,*-)*2264+*+-%&'142-&('),**,/2)1'*'*)+)57789845//-..**/+(+14*22*,/*(.03'2147;13+0)*,0..,*,.-/06;++&))'()'&$((''&)/,22,36).413*4.,16.0$)'()0..*0./03335(&)')0/2&%&'&((),+,%'*(,'-74.1(+,-+&&&(-34+445352&'%&&$)),&(%#'+/0*+.-/4063/)).*&%%$&$),**03*-+*,','&)*-,/(,,./((*.()+*,+'&)/)02*,050.2//..%&'$&+*0.,*%)(%((1+.))-('))**),')(-7+3;43,30(+0+,+%'%&'&&%%$''0/*()),-1-/.0))()$%$&#&$$),*+112//*+'*,*4+,(+++.5(,4.1,/+4.025374+#('&(*(,**.++/-30*-
@2d8f8421-4817-4cd5-a150-c4c282497810 ch=12 read=69903 start_time=2019-12-13T15:16:37Z barcode=BC01 runid=2c9cf7bc05858273f10e7d7ec552fc0bd742dc3e
CTCCACGGAGGCAGCGGTAGAATGTGCACAATGGGCGCAAGCCTGATGGCAGCCATACCCGCGTGTATGAAGAATCGGGTTGTAAAAAGTACTTTCAGCGGGAGGAAGGGTAAAGTTAGCTGTTGCTCATCGACGTTGCCCGCAGAAGAAGCACCAGCTAACTCCGTGCCAGCAGCCGCGGTAATACGGAGGTGCAAGCGTTAATCGGAATTACTGGGCGTAAAGCGCGCAGGCAGTTTGTTAAGTCAGATGTAAAGAATCCCGGGCTCAACCTGGGAACTGCATCTGATACTGGCAAGCAGGTCTCGTAGGGGTAAATTCCAGGTGTAGCGGTGAAATGCGCGTGATCTGGAGGAATACCGGTGGCGAAGGCGGCCCCTGGACGAAGACTGACGCTCAGCGTGGGGAGCAAACAGGATTAAGATACCCTGGTAGTCCCGCCGTAAACGATGTCGACTTGGGGTTGTGCCCAGCAGAGGCGTGGCTTCCGGAGCTAACGCGTTAAGTCGACCGCCTGGGAATACGGCCGCAAGGTTAAAACTCAAATGAATTGACAGGGGCCCGCACAAGCGGTGGAGCGTAATGGTTTAATTCGATGCAACGCGAAGAACCTTACCTGAATCTTGACATCCCACGGAAGTTTCAGAGATGAGAATGTGCCTTCCGGGAACCGTGAGACAGGTGCTGCATGGCTGTCGTCAGCTCGTGTTGTATTGAAATGTTAGGTTAAGTCCGCAACGAAGCGCAACCCATCCTTTGTTGCCAGCGGTCAGCCGGGAACTCAAGGAGACTGCCAGTGATAAACTGGAAGGTGGGGATGACGTCAAGTCATCATGGCCCTTACGACCAGGGCTACACGTGCTGTGGCGCATACAAAGAGAAACGCGACCTCGCGAGGCAAGCGGACCTCATAAAAGTGCGTCGTAGTCGGATTGGAGTCTGCAACTCGACTCCATGAAGTCGGAATCGCTAGTAATCGTGGATCAGAATGCCACGGTGAATACGTTCAGACGCCTTACACCGCCCGTCACACCATGGGAGTGGGTTGCAAAGAAGTAGGTAGCTTAACCTTCGGGCGCTTACCACTTTGTGATTCATGACTGGGGTGAAGTCGTAACAAAGGTAACCGG
+
+*5*)+02').,/77*53*/'.()2.-/0/:42/)((,/6,5:./*+&'')(+())'/3-,70267566/)&'(-.*8449.2.85-)&,)*07-*'*,+22(*.)((&%/+70,)4/%''$&*'(,.01/1).+/-)41+(.++0*&*)$(459(521/5/0211345.-//)57:411.-)',&-,5.,2+-/00/133/4,*+&,.*1./249;79897:31123,3-596,5695./606.294233+*--($.,*/7,+1225:022**-1&/)*7110017000-0515*/,&)$'*+,2331,+46)14/4,:.+)/4110/2236,*&*,(*00*.-('('&/,*0+-5029:7:7382+0-*,//1129-&(:88/-0++,../345/-*')+++*3,((-1:4,)0.(0*-)&*7569*+044.-/7.('/.44;<;2...*.31*,*('')+6/*.'('&$'+)&%)-)+-+400301'.''*339311+,409.63627814959:/*+(+10504-30/03/3288,4578;93222655/4%1:93.:++-+,./6639787-//)0'',.24<;24562001014121,,4+)-..,,,)/723&&*''&'%/0/74,+./,*,)1;46*++./:751265)5,-3/.2,0994849698,3240/4/008767718566:2/1.,+..95844:12/.4/0::4-7-*3819260.4.++/)1))))(),,4,8.*+/)+30)*1+161)1173)%&)--763733:74,(&*.066;:233./01<<;;/-*((0+.8://216657873/44576,,+()/,*+,-123:/.6+*)(+)*(-11+%((1024555732*()'*+''%%(+89::3.-*'),.7,//6235231/287*,0/01253757.8'2(/,//+-../040)3340.0-4:33-3-,+6)7-:560.,,+,0,**.16)325*+,857:8./),.--96598364(*+/,/-0,$'%)).185363/0-06.0)('$')+3-42'/(-,)*,)*+-.---+.,9-79656&4/.1/9..83-159956567:521330/296-+*,-*+4).+3.28-**,,4167-
@510da5a3-21c3-4b11-9f17-7155227b7ec2 ch=268 read=107146 start_time=2019-12-13T15:16:33Z barcode=BC01 runid=2c9cf7bc05858273f10e7d7ec552fc0bd742dc3e
CCGGTTACCTTATTTACGGCTTCCACCCCAGTCATAGATCCTGAAGTGGTGGCGCCTCGAAGGTTAAGCTACCTGCTTCTTTTGCAGCCCACTCCCATGGTGTGACGGGCGGTGTGTACAAGGCCAGGAACGTATTCACCGTGGCATTCTGATCCTGATTACTAGCGATTCCGGCTGGGGTCGGGTTGCAGATCCAATCGGACTACGACGCGCTTTATGAGGTCCGCTTGCTCTCCGCTTGAGTGCTTCTCCTTTGTAATGCGCCATTTAGCAGCACGTGTGTAGCCCTGGTCGTAAGGGGCCATGATGACTTGACGTCATCCCACCTTCCTCCAGTTTATCACTGGCAGTCTCCTTTGAGTTCCCGGCCGGACCGCTGGCAACAAAGGATAAAGGAGGTTGCGCTCGTTGCGGGACTTAACCCAACACTTCACAACACGAGCTGACGTGACAGCCATGCAGCACCTGTCACGGTTCCAGGCGCATTTCATCTCTGAAAACTTCCGTGGTCAAGACGGTGAGTTCTTCGCGTTGCATCGAATTAAACCATGCTCCACCGCTTGTGCGGGCCCGTCAATTCGGTACGGGTTTTAGCAGGCCGTATTACTCCCCAGGCGGTCGACTTAACTCGCGTTAGCTCCGGAAAGCCACGCCTCAGGCACAACCTCCAAGTCGACATCGTTTACGGCGTGGACTACCAGGGTATCTAATCCTGTTTGCTCCACGCGCGCTTTTTTGAGCGTCAGTCATCTTTACGTCCGGGGACGCCTTCGCCACCGGTATTCCTCAGATCTCTACGCATTTCACCCCATACACCTGAAATTCTACCCCTCTACCCGAGACTCAAGCTTGCCAGTATCAGGTACAGTTTAGGTTGAGCCAGGGGATTTCACATCTGAAAGCAACCACCGCCTGCGTGCAGCATACGCCCAATTCCGGTGTGCCTCATTACCGCGGCTGCTGGCACGGGTTGTGGTATGCTGGAGTAACGTCGGCGAGCGAAGGTATTAACTGCTCCTTCACTCCCCGCTGAAGAGTGCTTTACAACCCGAAGGCCTTCTTCATACGCGGCATGGCTGCATCAGGCTTGCGCCCATTGTATTACCAATATTACACTGCCTCCGTAGAG
+
37,6370867:(29*)*,)--1+,'+.4++,.-,,,-11.&%&()%*%+,.+(%,*(/)*+//.131(--,/+)'*4751::.%+'(,*-&)(/3),0022/(*/387888;533-13014/538&1-4..9988;5124,1-3/.19-,1.5,($()24/*+)+,55818-*,+)+-01--*/,/))+%'%&*(+,-1+9197011102-&))+0+,)).--1.-/1/0/01/0'%&&$%%(,(+31753&+5,.%+((')).523:&%&)*--*-./1302./07-/:::6-.//,04-3:5/-*&)+$%&)*6899;/582,1306/4+,&(*0;401/*)/'&&&,..-/(*,*)-02701**+-)01/24255171/-211(),)0:<'0*)**-/)*(*,0-11223;8801-0*,.*+0.0139131100,//+-.087810013235;3523/011397677.15;927'&&&$#&$'))(&,01//*-30*+.-+(('(&++*-),1.6/+*/1;9:<:7946511245,--,0.:81;+,01*3**,*()/,./031100/&%()'.(:-*)*$%')-.65&$#$$%%..&)((-*,,289/&372*,./2212./)'&('*+,4/,./4*4,./')-3/1-0412*,,*(,/0.-+-,,+0101.5268429.**.51238;333'18.4.*.038254136535:/+0*.'$%$'&($&..3/.''&-.289-2*(%&%%%&#(&(/+&*.)%,)+(+.0,/1/14+10/0:5538..22//,,*.-1/4::1''-,-%&&)+083/08.6;63*4752*-+).+''&-)2230/()**%.0*---08%+(*),'.172,-+0**%234'354+//92/-,-,,&(('&$%(.(((,0/6:41/,+%%$$&#%%*)*+(*./9/*(,'''%)/()(*(.8<8031/+**6&*)'()+'*'%'&)(&&$$%$&#()1;8777+*&&%'($((&))',-+''0$')-4085*))0391/496.2(%'+'''&&&')'/2/-.2-30.3854;5)*,..0197440720-0003%(%,0/*+-,96&)'%%&(&$-./3/-.*&'(+''(&$-*()+*+*
@02a5e1a6-a64c-48a8-b522-0d8665a48601 ch=267 read=103866 start_time=2019-12-13T15:16:32Z barcode=BC01 runid=2c9cf7bc05858273f10e7d7ec552fc0bd742dc3e
TTGGTATGCGCCGTTCAGTTACGTATTGCTGGTGCTGCTGAAGAAGTTGTCGGTATGTTGTGTTAACCTGCGCGCACATCGCTCTATCTTCGGTTACCTTGTTACGACTTACACCCCAGTCATGAATCACAAAGTGGTAAGCGCCCTCCCGAAGGTGCATACCTACTTCTTTGCAACCCGCTGCATGGTGTGACGGGCGGTGTGTACAAGGCGAGACGTATTCACCGTGGCATTCGATCCACGATTACTTCGCGTTCAAAACTGGTCAGGGGTTGCGAGGCCTGATGACTACGACGCACTTTATGAGAGTCGCGTATAAAGATTAAGCTGCTTTGTATGCGCCATTGGCCCAGCACGTGTGTAGCCCTGGTCGTAAAGGGCCACGATGACTTGACGTCATCCCCACCTTCCTCCAGTTTATCACTGGCAGTCTCCGCTGAGTTCAGCCGGACCGCTGGCATGGGGGTCAGGGTTGCGCTCGTTGGGACTTCCAACCCAACATTTCACAACACGAGCTGACGACAGCCATGCAGCACCTGTCCCGCAGTTCCCGAAGGCGCAATCCATCTCTGGGAAAGTTCACCAGCGGATGTCAAGACCAGGTAAAGGTTCTTCGCGTTATGGTGTAAACCACCACCCGCTTGTGCGGGCCCAATCAATTTTGGGTTTTAACCTTGCGGTAAGAAAATTGCTCCCCAGGCGGTCGACTTAACGCGTTAGCTCAGGAAACCACGCCTCAAGGGCACAACCTCCAAGTCGACATCGTTTACGGCGTGGACTACCAGGAGTATCTAATGCCTTGTTTGCTCCCCACGCTTTCGCACCTGACGTCAGTCTTCGTCAGGGTGCCGCCTTCGCCACCGGTATTCCTCAGATCTGCGCATTTCACCGCTACGCAGGTCTACCCCCCTCTACGAGACTCAAGCTGCCAGTATCAGATGCAGTTCCCAGAGTTGGTGAGGTTTCACATCTGACTTAACAAACCGCCTGCGTGCGCTTTACGCCCAGTAATTCCGATTAACCTTGCGCCGTATTACCGCGGCTGCTGGCTGGGGTTAGCCGGTGCTTCTTCTGCGGGTAACGTCAATGAGCAAAGGTATTAACTTTACTCCTTCCTCCCCGCTGAAGGAAGTACTTTACAATCCGAAGGCCTTCTTCATACGCGGCGTGAAAGCGTCAGGCTTGCGCCATTGTGCAATATTCCCCTGCTGCCTCCCGTAGAAGGG
+
&(.-,('$'#&*)*36&2-;///6449334522212012340+..*29423)0**(%('&0)*'&$,**''%&%&#$#*(''*,33630+('*0205618*/)$%(&+-+))'478-/014)1+*520,/.81-,/2-/)()/15,.-32++1*+(#%'(*,771238)22,&''&,/,(()%()/0.0,++-5285-/,)+++-.17*0')%$'*/./-3.+'*%&(+,,-6/,),/4.,/2153-*)*%%&&)0-$'&$%)%&'%%++*&)&&%&&)',+*'&+'()42242.)*#&),()*.,'%'&$$%$&&'+-)'$+&)%$%&&(---)&''%&&+300-*()')')*+.//31'(,-16--3:9:4472)-11/*()*660.//6458888914*+**-81;4+)+''*.:2/04/.0(*)(+)'()&%'%'(45:2+.--,2/886755221/,,-/'%$%')),0.02898719051.-'&+&&&)$&+3110:1.,-00/+134,++++:9:;368:,7++(&''08.229,'%-'15:23.,-1**,./20,0320./,-27*),,+.5*'(-&'&-34934457469-0).*/;*+,6;9:<835.7.(())*'&+54*'%$$*05*)*2+,-48*8411,(/-1+**,*&%)0/:;3/83)/(&(&&)*)%+*+)')(*1131'%&)+2:8520,3-7-3..,0/+-012%(*'-+,53525:983//64/.12:7827,6/503+-06:784:4,+,.+129;8:979;693*,,.031/0/'%$'&$.51.00442/*-+,/:/0((%+/+-/059713215:7146*,-,),-,*.30;9687*-/1...9-1+(*/06-++*+1536<7.-.+),*&'#%#-')&'(,49:1,-.-(0-.25488-*((%',+$))*-1+.03-,*-263.(()),.6-,%'&*,*93201225+-/2446568:08:469547462-)%&$%%,)..))+./608/***1-82-))0+*(,.(++-3/1615,8,++66.0+'**6)6+,+300,($')%*)++5::50-+58868,3+++76188-*0+*1+*)()(*)/.39*3452.84,''(&&).),*)*++.1,&+-0.1.,+),,-70856;64412+-++.**,*)'$&%)*-1768875.)(&(*,-).(/*-1:.6.*(+,30/0-/,)*.)*'%(++
@8117d4ae-877e-4909-8e81-5cd5c3a3460d ch=377 read=164741 start_time=2019-12-13T15:16:31Z barcode=BC01 runid=2c9cf7bc05858273f10e7d7ec552fc0bd742dc3e
CTCCTACGGGAGCAGCAGTGGGAATATTGCACAATGGGGAAACCCTGATGCAACAACGCCGAGTGATGAAGGTTTTCGGATCGTAAAGAAGCTCTGTCTTTGGGGAAGATAATGACGGTACCCAAAGGAGGAAGCCACGGCTAACTACGTGCAGCAGCCGCAGTAATACGTAGGTGGCGAGCGTTATCCGGATTTACTAGGCGTAAAGGGGCGTAGGCGGATGATGATGATTAGTGGATGTAATGAAATACCGGGCTCAACGGGTGCTGCATTCCAAACTGGTTATCTAGAGTGCAGGAGAGGAGAGTGGAATTCCTATTGTAGCGGTGAAGTGCATAGATTAGGAAGAACACCAGTGGCGAAGGCGACTCTGGACTGTAACTGACGCTGTCGGCGTGGGGAGCAAACGGGATTGAATACCCTGGTAGTCCGCCGTAAACGATGTCGACGGAGGTTGTGCTTGCCGAGGCGTGGCTTCCGGAACTAACGCGTTAAGTCGACCGCCTGGGAGTACGGCCGCAAGGTTAAAACTCAAATGAATTGACGGGGGCCGCACGAGCGAGTGGGCATGTGGTTTAATTCGATGCAACGCGAAAGAGCACTACCTGGTCTTGACATCCACGGAAGTTTTCAGAGATGAGAATGTGCCTTCAGGAACCGTGAGACAGGTGCTGCATGGCTGTCGTCAGCTCGTGTTGTGAAATGTTGGGTTAAGTCCGCAACGAGCGCAACCAGCCTCGCTGTTGCCAGCGGTCCGGCCCGGGAACTCAAAGGGAGACTGCCGGTGATAGAAGCTGGAGGAAGGTGGGGATGACGTCAAGTCATCGTAAGCCCCACCGACCAGGGCTACACACGATACAATGGCGCATACAAGAAGAAGCGACCTCGCGAGCAAGCAGGACCTCATAAAGTGCGTCGTAGTCCGGATTGGAGTCTGCAACTCGACTCCATGAAGTCAGAATCGCTAGTAATCGTGGATCAGAATGCGCGGTGAATGCGTTCCCGGGCCTTGTACACCGCCCGTCACACCCATGGGAGTGGGTTACAAAGAAGTAGGTAAGCAACCTTCGGGCGCTTACCACTTTGTGGTGATTCGCTGACTGGGGGTGAGGGGAGTCGTAACAAGGTAACCGG
+
./43*,-,1+',-.78123,.)+**(+*+,../1.-+)&*,+37//239893.23-623)%$&&+,+*7.1,2:9,:2501///3,0')*+,223355187-56)(&(,*.40../+)'%+'(.4*--/-'(.),.-,1-,-161..21203')-.-00+0&/.3..0:12++,)2-,+05685:50/%'))-74---'/5570:;1-:73377:79:5;9:52.++...3,+&-.74)#',))),3-*)0.).00584)3%45669:8899512.781/,+++*,-12()+./3445+,*,.+,*(,+,/,1*5*%%*++,0223:.,2/+1/0%++*++1+.4242540/154567;9/.3,.-0*,,++2.,.-54340----./31-(('')4+21,(*,0502*29.5+++.+,.71*-1.-+-.,-18278<572120**)'''/()(-(&%#%%$$''&&2/,+(&-0/01(*)+%)1454546-6*/*//**+/(03//3)''(+,(531,+1.+.112<;.8995;721669698;-397.32**',%&**''(*01+,/6*+)07998857/))+*43./-.)+/)%%'.*+$&)7,-2,,,30*15175,.0.)-)-36,3-,*-..0+'',,*4.0:799%7777::8997665429355866455:78778327+,-/036+,)')1191/-33.-10;/50/67*-466*+-,++/'3)+)-%'*--2,0:36;88-8,,.-1.0)(/780:433*0)./)(++77899084112/&+'$)*65130/2/424:952457:98-7,((.599.1+')-/1'$''&)5805/1.'''$&&(%%)')*3106413*'%'''')('+((*0115+.(,,..178*.%21+-&(+/253/-,&(+,81.%/-1(1*+5+1,*(+,;::5:5-,,--56;34..'()2&2*0/00-)')-19331878994.)(/0*-%)(31539.'-+6*3)))/41+/,)-'+$(*,.;3.0654339+.0,7,)'(-;859)*17,'+,*,'*(()-$*/-.*1-*0+&%+-,3-.6')07-*+-%+(*--,&$&(+877;88.(&%(,,)&++4/2-,-.-(.,-02-4/
@e6c57602-a45d-4b04-9408-ece42823fcd7 ch=446 read=141839 start_time=2019-12-13T15:16:41Z barcode=BC01 runid=2c9cf7bc05858273f10e7d7ec552fc0bd742dc3e
CCAGTTACCTTATTTACGGCTTTACTGATCTTGAATCACCGTGGTAAGCGCCACTCAGTAAATACCTGCTTCTTTTGCAACCCTCCCATGGTATGACCCGGGCGAGGTGTGCTTCAGGCCCGGGACATATTCACCGTGGCATTCTGATCCACGAGTGCAGCGATTCCGACTTCATGGAGTCGAGTTGCAGATCAATCGGACTACGACGCACTTTGCCGCCAGAGTCCGCTTGCTCTCATGAGTCGCTTCTCTTTGCTTATGCGCCATTTAACCCAGCGCAGTGTAGCCCTGGTCATGGGAGCCGTGGGCTTGACGTCATCCCTTCCTCCAGTTTATCACTGGCTGATCTCTCCTTTGAGTTCCCGAGCCGGACAGTAGCTGGCAACAAAGGATAGGTTGCGCTCGTTACTTGGGGACTTAACCCAACATTTCGCAACACGGAGCTGACGACGGCCATTGCAGCACCTGTCTCACGGTTCCCGGGCACATTCTCATCTCTGAAACTTCCGTGGATGTCAAGACCAGGTAAAGGTTCTTCGCGTTACATCGGGTCAAACCACATGCTCCACCGCTTGTGCGGGCCCCGTCAATTCATTTGAGTTTTAACCTTGCGGCCGGCTGCTCCCCGGGCGGTCGACTTAGCAGCGTTAAGCTCCGGAAGCCCGCGCCTCAGGCACAACCTCAAGAGTCGACATCGTTTACGGCGTGGACTGCAAAATTATCTAATCCGTTTGCTCCCCACGCTTTCGCACCTGGGCGTCAGTCTTCGTCAGGGGCCGCCTTCGCCGCGGTATCCAGGTCTCGCATTTCCACCGCTGCACCTGGATTCTACCCCTCTACGAGGACTCAAACGCAGTATCAGGATGCAGTTCCCAGGTTAGGCCCAGGGATTCACATCTGAAACTTAACCGACCGCCTGCGTGCGCCTGCGCCCAATCAGTTCCGATTAACGGCTTGCACCCCTCCGTATTACCGCGGCTGCTGGCGCGGAGTTAGCCAGTGCTTCTTCTGCAGGTGGCTCAATGAGCAAAGGTAATGCTTCTCCTTCCTCCCCGCTTCAAAATTGCTTTACCTGGCAAGGCCTTCTTCATACCGCGGCGTAAAAACCGTCAGACACGCCCATTGTGCAATATTCCCCTGCCGCGCGTAGAACCGAAATCAGCACCAACAGAAGGTTAATACAAGACCTGAAACCGGCTCTTCCAGCACCAGCCAATGCAGCCCGCA
+
.,)+17(-,/-(.1**--3/086,,&'(.*.+&%534$%$&&%)++)%&%,,**,'%&&%*%'&*+'$'*-5512-').)48-)-7-+967.$%&&)%&-35.,)'&'&+'&((&$1.6/''*'&('*&++,&(+('(0-)/1/'()03(%&&%%(%&%&')*1.05+*/1,*$&')&$+,)'+,6,-('(&*+201-80+*&&(+-),#%(*('*((*.*'$(&)-*+0*+((*(*&&)(+***-2/75.52,(%('')/0234/-/''$&%%(/+++)*11..-/.&'*,/1)($&)%(.+)+()''())).',18*1+''/-++.1,-0:50255623&%#'&..--*0*)+*((26616,)$/0409/+%%'&'('(-.--559+1-*(&))0*'*)+/211/'%&%*+4,+()&)&0+(+-1-.6-/%&'%&%(+,&&+))*.3260.38&4%%()*)&-**'-/')(.&/0513*).+,+..076-//43/0*+02-00615356<43,1312/014)*()08/+(+.-,2%&'(*($')*6'-)+(')26:5624+,.03(*)'$#$'(),).--63,)42/6071&)+(*(-.9:,*&,*./+-1643.++('+*10/-'257128764/-1,*,%.0-2,.(()-,*,.*((+/'%(+-434(.,)$'.52620.&%(**)*(,.27)21+'))++-82-,+*-/-*)**-221*-&*/+'*82.0/425+%)())(&,..-37/0/32+.,.-03595342&,.-&./257222,.*&)&$%$'(,%)&''&&)+)08.4)%,+'(-$('-+)),..621*43.+*-.%,($(+.167012/&3%)(*+0'2-,.,/012;45-+3*7+'/-14/(27-*5/))/.131*(*$&%$-('$))1857;5.-&+*.)($'$''))&(''$%%+1-,-#+%&$'$%%&&&'%)))&,.1.24/9/02...0/03/&''&&()+$%*'%(4)&())-/303-*()*$+%&$$&')&$((&)/54.'-'%&&%&&%%$%''100*21.++*++&)(&%&%&''%%$)()*)*'''.03250/+(&'&**())&%&%&/+*'&%#+,&(%'$)(-0,'3+()67+3-02314+''$('&%((),--+,+/%)''(''')*69635-+)'&))2+)%&)('()(%$$$'%-'&&&+**+('#()&/*,&0++,1.)&%'$&$'$
@019cd072-cb59-4607-bebf-61c8f372b1a9 ch=101 read=211889 start_time=2019-12-13T15:17:08Z barcode=BC01 runid=2c9cf7bc05858273f10e7d7ec552fc0bd742dc3e
CTCTACGGGAGGCAGCAGTAGGAATTTTCGGCAATGGGGAAAACCCTGACGACAGCACCGCGTGAAGGAAGATTTTGGTTAGCAAACTTCTGTTATAAAGGAAGAACAGCTGGGAAATGGTAGCCAGTGACGTACTGATAGAAAGCCACGGCTAACTACGTGCCAGCCGCATTATGCAATGAGTGAAAGCAGAAGATTACATCGGGGAGATTATTGGGCGTAAAAAAAAGAGGGGCAGGCGGCAGCAGGGTCTGGTGAAAGCCTGAAGCTCAGTAGCCATAGAAACCAGGCAGCTTCAGAAGTGCAGGGAGAGGATCGTGAATTCCATGTGTAGCGGTGAAATGCGTAGATATATGGAGGAACACCAGTGGCGAAGGCGACGATCTGGCCTGCAACTGACGCTCAGTCGAAAGCGTGGGAGCAAATAGGATTAAGATACTAGTAGTCCACGCCGTAACGTGAGTACTAAGTGTTGGATGTCAAAAGTTCAGTGCTGCGGTTAACGCAATAAGTACTCCGCCTGAGTAGTACGTTTCGCAAATGAAACTCAAAGGTGTTGACGAGGGGCCCGCACACAAGCGGGCGGGCATGTGGTTTAATTCGAAGAGCAACGCGAAAACACCAGTCTTGACATACTCATAAAGGCTCCAGAGATGGAGAATAGCTATATGAGAGATACAGGTGGTGCATGGTTGTCGTCAGCTCGTGTCTCGTGAGATGTTGGGTTAAAGTCCGCAACGAGCGCAACCTTATCGTTTCCTCCCATTAAGTTGGGGACTCTGGCGAGACTGCCAGTGACAAGCTGGAGGAAGGCGGGGATGACGTCAAATCATCATGCCCCTTATGACCTGGGCTACGTGCTACATGGATGGTGCAGAGGGAAGCGAAGCCGCGAGGGTATTAAAACCCATAAAACCATTCTCAGTTCCAGTTGTAGTCTGCAACTCGACTACATGAAGTTGGAATCGCTAGTAATCGCGAATCAGCATGTCGCGGTGAATACGTTCTCGGGCCTTGTACACACCGCCCGACACCACGAGTTGATAACACCCGAAGCCGGTGGCCTAACCGCAAGGAAGGGGCGCTGTCTAAGGTGGGATTGATGATTGGGGGTGAAGTCGTAGCTAAAAGGTAACTTGGG
+
,77666/80*,.,556/130/'*(19;:-/97+;-+5.((+041:3/++*'$)(%&%*%%&%))+-+%+''&.0.+()&,''%+7/127280800/8;--)0-'0*'$&&&,(&-*++-(*++/3%&'()))*(,-,./.&(+,)+.,,(('(*)+*)+))+-,*)+-),$%)+.,0+)*&&++-&''(**(+)&%)%$%*+4&-,)%'&,))5+679768::6/2.0('',3/+)+5085961*,(/4-,(+/,9618;03643+*&&)&)(&*),3-,*).540:/3/.('*.6/*(++*+94)43),,&*3-././')-+/+%#%$)*-)**+99.34/-23320155445670.5-13-//528768,+.*)529;90.///181;15-,&++--.,/563858)++,,/383:-+%,/12.'-1).,-(*.420,&&(*+.9,%(('*-.0:5,)*&'+*0/2/,+00:5:6:787066.,.69*,/32001&4.6/60,02834241//.27,/6510*+/;:93211)-*0/.-+-79625661(,''&'(./5/'-75139/)+'+),.512*2,(+((+.10%'*7:;6:887/.-()$(9:978&'.43.,3.--()-2,,,00222212293-5629()(*),34/-**(*%''),.1.%'%',-//215765971567*.8-,,5226-.1461721.'*/37712575:-1,6,8.(),3.)+439*)+*(*/'40.744345;2/+%'*(%,)3+2.5+585./.,,%.--&*.1**(,,23357/(''(830,)+0-440:;2540587::9:3-026612'0/-%)()-17:;67-*(&)*)+./,&''(.96544026/-(+/1*0..().(*577./$'&($*&.67(17-*-09:63/56<74536839'$()2*.-//-(+,-523350/0,-'((*-.95958;8955603273325564860+,-.87795769998;8575652--/3.03/5122201/29.:4,($$(,..0/-+-/++22:5+70((00-488;:7:15-,304.6--..-,)2/-))*-.33.1-1**19,373.///.1507:<++,-2--.10.&+)+14+./356*''*,)
@85c4f442-8b51-428e-b5e3-71efefe5184b ch=385 read=60733 start_time=2019-12-13T15:17:04Z barcode=BC01 runid=2c9cf7bc05858273f10e7d7ec552fc0bd742dc3e
CTCCTACCGGGGAGGCAGCAGTGGGAATTTTGGACAATGGGCGAAAGCCTGATCAACGTACCGCGTGCAGGATGAAACCTTCGGGTTGTAAACTTCTTTGTACGGAACAGAAAAGCTCCTTCTAATACAGGGGGGCCATGACGGTACCATGGAGACAGCGCAGCTAACTGGCGCTGTAGCCGCGGCGAAATACGTAAGTGCGAGCGTTAATCAGGGATTACTGGGCGTAAGCGTGCGCAGGCGGTTATATAAGACAGATGTGAAATCCCCGGGCTCAACCTGGGAACTGCATTTGTATTGAGAACAGAGTACGGTAGAGGGGATGGAATTCCGCGTGTAGCAGTGAAATGCGTAGATATGCGGAGAACACCGTGGCGAAGGCAATCCCCTGGACCTGTACGGCGCTCATGCACAGCCCGATAAGGGGAGCAAACAGGATTAGATACCCTGGTAGTCCCACACGCCTAAACGATGTCAACTGGTTGTTGGGGAATTGAACTTTCTCAGTAGCAAACTGCGTGAAGAGTTGACATACAGAATTACGGCCGCAAAGGTTGAAACTCAAAGGAATTGACGAGGACCCGCACAAGCGGTGGATGATGTGGTTTTAATTCGGTAACGCGAAAAGGCACTTCACACCTTTGACATGGCAGGAAGTTTCAAGTGGTTCCGTGCTCGAAAGAGAACCTGCACTTTTAGGTGCTGCATGGCTGTCGTCAGCTCGTGTCGTGAGATGTTGGGTTAAGTCCCGCAACGGCACCAAACGCCTCGGTGGTTGCCACATTCAGTTGAGCACTCTAATGGAGACTGCCGGTGACGGAGGAAGGTGGGGATGACGTCGAGTCCTCACCGGCCCCTTATAGGTGGGGGCTACACGTCGCTTTACAATGGCTGGTACAGAGGGTTGCCAACCCGCGAGGGGAATAATCCCATAAAACCAGTCGTAGTCGGATCGCAGTCTGCTGCTCGACTGCGTGAAGTCGGAATCGCTAGTAATCGCGGATCAGCATGCCGCGGTGAATACGTTCAGGTCTTGTACACACCGCCCGTCACACCATGGGAGCGGGTCTCGCCAGAAGTAAGGTAGCCTAACCGCAAAGGCGCTTACCACGGCAGGGTTCCGTGACTGGGGTGGAGAGAATCGTAACAAGATTAACCGG
+
0/43..1.*590,04/../-/5/*)*(/751,9/608012,.)+11,-81129:/70(,'14.//00/(6:5.),*$./347-7&'##%+0)(',(+86(-,.1:999313882*,047090//7302-.(206.8:*-536.10/21)4,+&'&.%()+,%('(+''+%'%('(&$&)**%&&%#$(*()',*+0*,()*),463150500(,2+--6,--84523461-021/((+,/68409/--*.,6.41/120,'%)5,*368)01213549985&4210*)()(290,/('1+'%().1,+++*/4/-0+(+,2-./61//21+.,.241../2,.00454-00446364274)+&&'+)+%*&$+..,*)&+4/06/,55/+33026..0(.(--./486-,*()*'.)%%&-+/+/1'('*6:/6(60.0//,.38:<0/087850:5*(*&(),2,19;11111:9545558/7%(*)')&'%-)))(&+,--/2,))($('''&%&*)*&',('++,+('$$#%&((')%(*.'.3)-+4+-5-9.16,./2*,)'&++2---0-&2216962/-//5464;88;:311/-/+3.8:.0949,-&&'++131316,&**')*,(')(+((0))*544362/3-/0,.910)&'((/-1-/.//0///0-+&)).5390.-()())(+.5789:76.+(,,,-33/24,.123998981822156439,.(,+3/--*1))+4/3+/.&/'*(%)&'%''%&((*''&(*'--2;9(628,,,*'**,-,).&($+05688/8.)%&%&4--))('*,.8;7655757:831/123.0(,%').32*.332+600,*34001+/'*)*+'&)&&%*/515446895+4,+)-412775757-./,-+*.-+&+(*49382&&(09643:/224*1%$,0'+(**&1()+.'$'(+,0343'$$+)*+((*+,&0.0-/*-+*--7...::79212,.///,-.(*',,.-50,1&/7/%1.//.-+./3//-/6,19.-2412/2:14375+-0%47994899:3,*)(*('(+-//4,%(/253718),+)+-6.-88+.-83///219//,..36543.'')))(()(...(++,%--&%-'5.6;70
@a59be40c-9a78-49d8-8195-c2a43a25ab63 ch=303 read=205387 start_time=2019-12-13T15:17:17Z barcode=BC01 runid=2c9cf7bc05858273f10e7d7ec552fc0bd742dc3e
TTAAAATTGCTTCGTTGTTACGTATTGCTTGAAAGTTATGGAATTGTCTTTGGTGTTAACCTACTTGCCTGTCGCTCTATCTTGAATTTACCTTGTTACGACTTCACCCCAGTCATGAATCACAAAGTGGTAAGCGCCACTCCCGAAGGTTAAGCTACCTGCGCTTCTTTTGCAACCCACTCATGGTGTGACGGGCGGTGTGTACAAGGCCCGGGAACGTATTCACCGTGGCATTCACGATCACGATTACTAGCGATTCCGACTGTGGTCGAGTTGCCGAATCGAAATCCGGACTACGGCCCGCGCTGGCGAGTCCTTTATGCGAGGTCGCTTCTCTTTGTATGCGCCATTGTAGCGTGTGTAGCCCTGGTCGTATTAAGGGGCCATGATGACTTGACGTCATCCCCACCTTCCTCCAGTTTATCACTGGCAGTCTCCTTTGAGTTCGGCTATTACGCTGGCAACAAAGGATAAGGGTTGCCTTTTCGTTGCGGGACTTAACCCAACTTGTTCACAACACGAGCTGACGGCAGCCATGCAACACCTGTCTCACGGTTCCCGAAGGCACATTCTCATCTCTGAAAACTTCCGTGGATATTCAGACGGTAAGGTTCTTCGCGTTGCATCGATTAAACCATGCTCCACCAGCGTGCGGGCCCCGTCAATTCATTTGAGTTTAACCTTGCGGCCGTACTCCCCAGGCGGTCGACTTAACGCGTTAGCTCCGGAAAGCCACGCCTCAAAGGGCACAACCTCCGAGATCGAGCATCGTTTACAGCGTGGACTACCACCAGAATTATCTAATCCTGTTTGCTCCCACGCTTTCACTTTTGACGTCAGTCTTCGTCCAGGGGCCGCCTTCGCCACCGGTATTCCTCAGATCTCTACGCATTTCACCGCTACACCTGGAATTCTACCCCCCCTCTGCAGAGCTCAAACGCCAGTAATGGTGCAGTTCAGGTTGAGCCGGGGATTTCACATCTGACAACAAACCGCCTGCGTGCGCTTTACGCCCAGTAATTCCGATTAACGCTTACCCTCCGTATTACCGCATGCTGGCTGGAGTTAGCCGGTCTTCTTCTGCGGGTAACGTCAATGAGCAAGGTATTAACTTTACTCCTTCCTCCCGCTGAAAGTGCTTTACAACCCGAAGGCCTTCTTCATACACGCGGCATGGCTGCATCCGGGCTTGCGCCCATTGTGCAATATTCCTGCTGCCTCCGTAG
+
'&+(,&+'),1:1115..,&*%.')2/*-'&',+*,-%,*/%$(&$*&'0+,))*+).+57/(,5,-7;77996798442))&&$%-)&'31.4-/6.0005642+0.4,+./97997:30//190007:998.0/04$''293-,0/1.5-.*.--22,*+'(0011::./03,&*(%((/(),4+++,+82:82171/,,+-08632/0'(//,431313/--052204/)19,&&&%.+&(*-251/0+-/0225/0,0+*)&),))'&(420--.%&*'%-*'*/(6,::7643&(*(')-,0(+(*%%(&'(1)+(%%'&*+-/')5-442/::118744/3:-4,)&()-(((+**-.76.+/1//(*%)&'&,4/23-*++/0-,/-5./08:9:/;42**,-/13-,3*+*:0/+4135.5.-+68655*+6,*+456.()&&%(%#'()133/.'049,508758(20-/+-((0-&(*+,)(+9.53243/11+-+'&(%29.()--'/2(&.,,--20()(+0428310&//8:84.-+,+65;::38.,.31722224;:885300.///341,0227)+1,$'#&$$&&&%),,.4,50:32:97:606.-,1202.90<289-,2552-*2)$$$(..341+450+-.518870+.72//07<</63103,+/,7-7:45,567+.186(20004/0.1-/043+:-,-/8,4-15-%08/434948*5-,70///683934/($(&%%&'%(*,9548:.-(...5460-2-,+*//..%%+'')(++50263+37**)+1:.(+.-192,'+*.11+/258944546<:7910..6:5/837;8<989<322+0..2;...0-1365+*+*+8848<96478+(+)-.0639/5/5/463846996*++(')%(%%(*:0,%&&+($++,-+**((($,17.+*,'2'(/35'682-8:.-+0/1565320213985:2/*')*-74/-%&&&'2-40-+/0789<17-,/.1,2-((&&)450/5*/*/.,7,&(#''(*3(($,)()120012,01()4/7<898967502877991012257;:+/+*()-*(*.)%(*161950+53,(336492.,'*41.-51-061./3/4399;88<98822,1--3././1+*).//20(2:866:0540;1+././14586558/(*(*.,+++-9+/86
@a543592a-6998-4de7-b8f0-ba9f0b0955b2 ch=197 read=87705 start_time=2019-12-13T15:17:25Z barcode=BC01 runid=2c9cf7bc05858273f10e7d7ec552fc0bd742dc3e
CTCCTACGGGGAGGCAGCAGTGGGAATATTGCACAATGGGCACCAAGCCTGATGCAGCCATGCCGTATGAGGAAGGCCTTCGGGTTGTAAAGTACTTACTTTCAGCGGGGAGGAAGGGGAGTAAAGTTAGCCACCTTTCCATTGGCGATTTACCCGCAGAAGCAGCTTACCGGCTAACTCCGTGCCAGCAGCCGCGGTAATACGGAGAGGTGCAAGCGTTAATCGGAATTACTGGGCATGCAAAGCGCGCAGGCGGTTTGTTAAGTCAGTCTTAGAATCCCGGCTCAACCTGGGAACTGCATCTGATACTGTAGCGGAGTCTCTCGTAGGGGTAATTCCAGGTGTAGCGGTGAAATGCGTAGAGATCTGGAGGAATACCGGTGAAGAGCGGCCCCCTGGACGAACTGACGCTCAGGTGCAGCGTGGGGAGCAAACAGGATTAGATACCCTGGTGAGGAGTCCACGCCGTAAGCGGTCGACTTGGAGGTTGTGCCCTTGAGGCGTGGCTTCCGGAGCCTAACGCGTTAAGTCGACCGCCTGGGATACGGCCGCAAGGTTAAAGCTCAAATGAATTGACGAGGGGCCCGCACAAGCGGTGGAGCATGGTTTAATTCGATGCAGCACGAAGAACCTTACCTGGTCTTGACATCCACGGAAGTTTTCAGAGATGAGAATGTGCCTTCGGGAACCGTGAGACAGGTGCTGCCATGGCTGTCGTCAGCTCGTGTCGTGCGAGATGTTAGGTTCCACAACGAGCGCAGCCTTATCGTTAGTTACCATCATTAAGTTGGGGACTCTGGCGAGACTGCCAGTGACAAGCTGGAGGAAGGCGGGGATGACGTCAATCATCATGCCCCTTATGACCTGGGCGCTACACGTGCTACAATGGATGGTGCAGAGGAGGCGAAGCCGCCCGAGGTGAAAGCAAAACCCATAAAAACCATTCTCGGATTCCGGTTGCCAGTCTGCAACTCGGCTACCATGAAGTTGGAATCGCTAATCGCGAATCCAGCATCGCGGTGAATACGTTCTCAGGCCTTGTATGCCCACCGCCCGTCACACCACGAGTTGATAACACCCGAAGCCGGTGGTGGCCTAACCGCAAGGAAGCTGTCTAAGGTGGGATTGATGATTGGGGGGGGTGAAGTCGTAACAAAGGTAACCGG
+
)*./,'1-580)*2+)+*'*13;,2++$-*''+)0,+(/2/*/*0/-0/,,.0331+26282,.(()*)(+%(')*())-008-/,')/9().1--'%'+01)&*)+.5,)1.2.021,%((.61/-80('&$)'+.)*)%/'1)1/+.5))-;0(*'&*)%%'%$%%%*(&)))140/38-/4551/--,7.')&,)..,,--/.+%+(*%'')(*,1:1614..4,5-0148:30$,%'-2+())-),)+5/029<;204,.*,/-,&')*)%*)'*+()0+7:,6.:/04-,*4--,++,**,,-.++%&$'&)%&()./+1,4'007+*+4-.4++171,)'+*-:92088/0259400/02859:0.0+1-1675510/.'%+)2,15:70+.526(%))'')+-.00/39/0(('(+465:,(*+2;46&97000((-,-69/)-*('&)'%'*20*.,20-.0,,,*'-+.,,1,/)$()*0//53:.,0/-.41-1.0,1,/*/+--7.-4,+*,-.908-241.0-+14320*'()108571510+3+506.'*())++*),+0+**3/*+45028-,//30/59)866:..+*.1+7:969685,,/017(4&2,,0*,.3000,1:77664/..,0127-'+./)-,,296.20011342**7-.:9:<:79'7838674650416/4872++(%%'-,657799777/0101236665-,*,)/19293.*419.,)+,.5.,++--+'2,+0,/46/;0/-612:300+,502+,6/:;5,-67--0-%&-.46.02)/0458535111/,4-/008205833998981.'.+0166,//081*-6-*,*/7/261.%('',+,)+./-,-/31:<9766+-/81,31(-/.,.-+0723)&'%)',)+,.#%*5965<6(1)2:6/29139334+-'9+/+.0%3$##%&33307.10212(,&$'**,+*+),0615912*'%)*/0/67-7/-')+1),()-39355;60332:432&..+.0/*)(*%)&)(.124:7,-0//-3+(*()((+()0/5-'/0(&+1)/7594.((),).+-5/2'**,*+&%(+,*/3(*)1+,5;:,0/*,/0+8.*,.+,-504.5.**,*,3:99;)/),3669.9
@db037b20-fa10-4912-a782-00968b27a48a ch=267 read=103928 start_time=2019-12-13T15:17:30Z barcode=BC01 runid=2c9cf7bc05858273f10e7d7ec552fc0bd742dc3e
TTGTTATTGCTTCGTTCAGTTACGTATTGCTGGTGCTGAAAGTTTAACCGGTGTCTTTATTGTGCCCTACTTGCCTGTATTCTATCTTCCGGTTACCTTATTTACGACTTCACCCCAATCATCAATCCACCTTAGGCTAGCTCCTTCCCCTTGCGAGTTTAGGCCACCTTCGGGTGTTATCAACTCTCGTGGTGTGACGGGCGGTGCAAGGCCCGAGAACGTATTCACCGCGACATGCTGATTCATGATTACTAGCGATTCCAACTTCATGTAGTCGAGTTGCAGACTACAATCCGAACTGAAGAATGGTTTATGGGTTTGCTTCACCTCGCGGCTTCGCTTCCTCTGCACCATCCATTGTAGCACGTGTGTAGCCCAGGTCATAAGGGCATGATGATTTGACGTCATCGCCTTCCTCCAACTTGTCACTGGCAGTCTCGCTAGAGTCTAGCCTTAATGATGGTAACTAACGATAAGGGTTGCGCTCGTCGCGGGACTTAACCAACATCTCACGACACGAGCTGACGACAACCATGCACCACCTGTATCTCATATAGCTATCTCTCCATCTCTGGGCGCAGGTATGTCAAGACCTATAGTAAGGTTCTTCGCGTTGCTTCGAATTAAAACCACATGCTCCACCCAGCATTACTGGGCCCGTCAATTCCTTTGAGTTTCATTCTTGCGAACGTACTACTCGACGGAGTACTTATTGCGTTAACTGCAGCACTGAACTTTGACATCCAGCACTTAGTACTCATCGTTTACGGCGTGGACTACTAGGGTATCTAATCCTATTTGCTCCCCGCTTTCAGGACTGAGCGGTAGTTACGAGCCAGATCGTCTCGCCTTCGCCACTGGTGTTCCTCCATATATCTACGCATTTCACCGCTACGTAGATTCCGATCTCTCCTGCACTCTGTAGCTGCCTGGTTTCTATGGCTTATGAAGTTAAACTTCCGGGCTTCACCACAGACCCTTGCTGCCGCCTGCTCCTCTTTACGCCCAATAATTCCGGATAACGCTTGCCGCCTACGTATTACCGCGGCTGCTGTGGCGTAGTTAGCCATTGGCTTTCTAATAAAGTACCGGCTGCATTTTCACCAGCCGCCGTTCTTCCTTTATAACCAAATTTTACAATCCGAAAACCTTCTTCCTTCACGCGGCGTTTAACGGTCAGGGTTTCCCCATTGCCGAAAATTCCCTACTGCTGCCTCCGTAGGAG
+
%7+8-).)&)-2-,-34+0.:/007529--//64/**%&+''',&&%+(..*(110:6*(.*(().+**+3-,.&%&'%'++++09;<55370;1.+0-'/2-,.0178;2,076-03177:.5-+3/%*&&%++,'%'(/0.*05,71*/0)).$*+34/4:62''&&(5&2//-2...404/./.0,30442//137897,26,05:.083(,'),//57831-')+/45697:9::535:/''*,5.*),++-026/6*)(-.5167796666+*+3*$+$')&'(+0:/0,+2;::2+/(*..00594+00;04<6-4694-04,.021734:1&%.)3602/..,/,0/11058//-++))+0--.*+++(,*-7333762.98/5-,,--8591--3788961+,*.91,---10/3:.245857:8//55473370,,,,-$$$&&''1.1/,301//614496636-*,)*/1++'')*+05131/,*+*-.+.-1,-./031.0113+.*(../04789:2/.3.5,,,3/878531../26).-1)677962//)+./6543)'*&$$%$&()+5267*+)**&)*3010,&+)4:68;1/..11,0.38-1*3*1:;1;;0/..2235.)/*'$'(%(%').-('.2,)13.46;7.17.+-..76-.8:/17-.%')(%)(+((,,,+,+*''$'&),.,00..,4-4+./)/)--/07764131/009633)-&.+++-*-.4---,,:739;-/113,/2:88721/'--')24655641++)37,&2-575.'**9-1)+75431140.&%+,4,'-%&(*55448970,)**/6/8525944958324-30.49547:9:::9:9987;:656942410++*,/8:,((,,0)*,1565510/-.*))+,347;88:7;:5757271/6--,00/622-&/122,'90.0.,$%))*.2599-2---768;8:;600//6,/398./.-)*,3,-*531,2038553-.,0/02)005034546<5461/-10/0./,((/,,-115/.-81(2'(%'*.,)&+,+7<8,2)(%+'*+/1*/34+2$$&((-517:833,'*(&&(-,.247()'''(+''+/323,*262(798;9:<;78<50200-5./.4))*-'4-7*2421<./9;0449560/.597.9/5**+3-,*$'/.,49-134.()
@fd00bd8c-74e2-465f-9ced-1a0ff8e162df ch=196 read=104506 start_time=2019-12-13T15:17:26Z barcode=BC01 runid=2c9cf7bc05858273f10e7d7ec552fc0bd742dc3e
CTCCTGCAGGCAGCGGTGGGAATATTGCACAATGGGCGCAAACCTGATGCAGCCAATACCGCGTGTATGAAGAAGGCCTTCGGGTTGTAAAGGTACTTTCAGCGGGGAGGAAGGGGTAAGTTAATACCTTTGCTCATTGGCGTTACCCGCAGAAGAAACACCGGCTAACTCCGTGCCAGCAGCCGCGGTAATGGAGGGTGCAAGCGTTAATCGTCAGTTACTGGGCATGCAAAGCGCACGCAGGCAGTTTGTTAAGTCGGATGTGAAATCCCGGGCTCCAGCCTGGGAACTGCATCTGATACTGGCAAGCTTGAGTCTCGTAGAGGGTAGAATTCCAGGTGTAGCGGTGGGAATGCGTAGAGATCTGGAGGAATACCGGTGGCGAAGGGCGGCCCCCCCTGGACGAAGACTGACGCTCCAGGTGCAAGCGTGGGGCAAACGGGGATTAGGTCACCTGGTGAGTCACGCCGTAAACGATGTCGACTTGGAGGTTGTGCCCTTGGGGCGTGGCTTCCGGAGCTAACGCGTTAAGTCAAAGCCGCCTGGGAGTACAGCCGCAAGGTCAAATGAATTGACGGGGGGCCCACTGGCGGTGGAACGTATCAGGGCAATTCGATGCAACGCGAGAACCTTACCTGGTCTTGTCCACGGAGTTTTCCAGAGATGAGAATGTGCCTTCAGGGAACCGTGAGACAGGTGCTGCATGGCTGTCGTCAGCTCGTGTTGTGAAATGTTGGGTTAAGTCCCGCAACGGAGGCGCGAAGCCCTTATCGCTGTGCCAGCGGTCCGGCCAGAACTCAAAGACTGCCAGTGATAAACTGGAGGAAGGTGGGGATGACGTCAGTCATCATGGCCCGCCCACGACCAGGGCTACACGTGCTACAATGGCGCATACCGAGAGAAGCGACCTCGCGAGAGCAAGCGGACCTCATAAAAGTGCGTCGTAGTCCCGGATTTGGAGTCTGCAACTCGACTCCATGAAGTCCGGAATCGCTAGTAATCGTGGATCAGGAATGCCACGGTGAATACGTTCAGGCCTTGTACACCGCCCGTCACACCATCAGAATTAGGTTGCAAAAGTAGGTAGTAACCTTCAGGGAGGCGCTTACCACTTTGTGATTCATGTGACTAGAGGTGAAGTCGTAACAAGGTAACCGG
+
,)2)&$$$**/.3,.,+'-/*01.81/+*.-45./.+-247'7710(*&%%$*-+%'%46-03-,*')%&-%())115351.987:6-76*'&)()34*)***+.2*&,-,.15/*+,-()/-.-,24/:6-.76)3'.%(*)**23)(+*,00&+*&&*0+.+**/2..1978352+/-+,/4,4162/)+)+*,1-///1-14/60+.-)&)(%(-3.46:;75)-'&')(&*()&)',-/31+/07831:23,04&./.,-)-61,5..)/32.4'+$2937923004332//&').13040.,1*)(),(*,/25446+).+--.**+*.+',,6-43++(+-,.&&(*()3.,+&$)+55993/-*))*.0--1/191&'&),*)'(+00582+.5:7:-//--001/102.5('+)(&((*&()(()+*00996(83+&6+''&'%%,-*,40'&%&.&().4/38:96/)+-1773436+*%+(1--.(33'&'))73+)'(-*+./)*+'*,14756435:6/*-/.1)*4<99;99:0&&),4%423/3/0()''-;8.2*51913758:4.*,*'#'&())&+..0)(,%-$(%$)++/16171-*0.168712(&').-4/3),,+,/))-(&%'''+)*&'*0;3-'()*--42()$)%'(68;679'/8,-.//%/%%-/3*/,-0/0../21933277256/134545-3/++*''+'(071010:57.324-*+-)6*.&&*)(-%*(%.5/06/0+$$*'2/5;7(43++.*062.%)&.-.2+*%-&62261/..,./7<66545,(()-+/,)361/876857(-*./7;:.*/*34-&++*'(+/19-30*)&&&&',.5783.6--686/0-++1&&(%&&'&&',-/4461//**'*+:9),4:89986668<9*+876021112413&'--'10'-,,,./66414,,0*-.58:678/-,+.&3*6828*.0)0(1,+,'/)30854,*))&(+,%.-82009678264/(-35959340/*,&'.6''.0,0026+)#'$'&-+.1327-0'3.('))/,**)&)2/62;5.66)(.2+)*.*)191-25++7679:3*+&''*/3--+(&/))0,-,.54516/)+,255;+7
@a6a36d5e-5644-4c84-b78b-427174958955 ch=338 read=84041 start_time=2019-12-13T15:17:37Z barcode=BC01 runid=2c9cf7bc05858273f10e7d7ec552fc0bd742dc3e
CCGGTTACCTTGTTACGACTTCACCCCAATCGCTGACCCTACCTTCGGCCGCTGCCTCCTTGCGGTTAGCTCACGGACTTCGGGTATTGCCAGCTCATGGTGTGACGGGCGGTGTGTACAAAGACCCGAGACGTATTCACCGCGACATTCTGATTCGCGATTACTAGTAACTCAGCTTCATGTAGAGTGAGTTTCCAGCCTACAATCGAACTGAGACTGGTTTTAAAGTTGGCTCCACCTCACGGTATTGCATCTGTACCGAAAGCCGATTTGTAGCACGTGTGGCAGCCCTACCACATAAGGGGGGGCATGATGATTTGAAAAAAATTCATCCCCACCTTCCTCCTGGTTAACCCAGACGTCTCGCTAGAGTCCTCAACTTAATGGTAGTATCTAACGATAAGGGTTGCGCTCGTTGGGACTTAACCAACATCTCACGACACGAGCTGACGACAACCATGCGCACCACCTGTCACCTTGCCCCGAGGATTTCCTCGATTAAAGAGTAATGCAAAGGGATGTCAAGTGTAGGTAAGGTTCTTCGCGTTGTAGAATTAAAACCACATGCTCCGCGCTACTTGTGCAGGTCCCCGTCAATTTCATGCGGATCTTGCGGCCATTACTCCCCAGGCGGAATGCGAATGCGTAGCGGCAGCACGGAGGTGTTGAAACCCCACACCTAGTATTCATCGTTTACGGCGTGGACTACCAGTGTCATCCTGTTGCTCCGCTTTCGAGCCTCAATCGGTTGCCAGTCAGAGTCGCCGCACTGGTGTTCTTCCCGAAATCTCTACGCATTCCACCGCTACACTAGAATTCCACTCTCTCCTGCACTCTAGATAACCAGTTTGGAATGCAGCACCCAAGTTGAGCCCGGGCGTTTGCATCCACTTAATCATCCGCCGCTCCTTTACGCCCAGTAAATCCGGATAACGCTCGCCACCTACGTATTACCGCGGCTGCTGGCACGTAGTTAGCCGTGGCTTCCTCAGGTACCGTGACTATCCCCAAAGACAGAGCTTTACGATCCGAAACCTTCATCACTCACGCGGCGTTTGCATCAGGTTCCCATTGTGCAATATTCCCCACTGCTGCCTCCCGTAGAATTGGCCATCGCTTCCAATGAAGGTTATCCTGCAAAGACACCG
+
/,-00602/9/,5,*+2267:98-32/)-,+,16222:500398907/80011109466+7.-*+2,++4/.*..5.00:0230.,00/730&,),)*-22136673;6841/--,3-712+*--.(,%+.+-05710081568::69:754012//122271443--.622.(&+1735666.*'&%)*((3*3+**-($%('0,7-176522./.2-,3;<*49+.-5.53967,.,*&(+568050)-00(+%)'/6'+,*(/-*$+%('('*++-*)++-&&*/-8+''+'')*022)-1561*&,2.00/+/6&&(&+323+(/),)388,/32480.-.7546-8-/,,()())33210+-/0(),-/62.,+((,-.,034+565..,2/3-+'-0'/1/8110+.+1283:85-7,7*-.)/-3347735578670/+*+,,3977-2-6.50+&+)/5./1+/2+$&(&*).68,'%)((,:9.524.+8+9,/++,.2;87717+,46.21132,/.,.'&%'$%(*0413:6//--'%$&&,+)/)77(/4,--,/344/)*%),+-.2.2/5'+((184+//+*%.592*)%(+(&(+/2*&'$2*100+-*486*%-/106%&%&)&'*&((+*$)-+1.&++++.'&')*+8;/19.3;90&,(-3.)-/0161'-1149.))*/.1042-+-),(%&'&,*((*2//43-.,2-()28++,*-.452)&+,(-/-%+))+28'((**0.3(%('**58/47<668-('#)&')***)')&*&)5*((18057254553.//2.//)****)',2*,/''()/.-360-0802:84-+...+///00/;/0-+0,()*4/&,.&$$$&'#(((**'*,1-5-1)196'()&)/;*.-**64800*+,49334214697-5&&&%$-0.473-2'1()/-1966181214.4-*&-,12534+(+0-34966:7./'&$%$#*(%&%'&'%(+36-/:0-*.+,**'+,'%)*-.0''20(2.-4.004/110+//11-4.+*(&'/03+/7/9+51),-(+-0,7,$-(2/-.*.***))*)*+6-,0--&'&%&&*(',&%%&&+-+6+(*0+,1/--0&%%).60-...2.*
@0cfa015b-8592-4bdc-9fcb-839e02655e91 ch=74 read=226586 start_time=2019-12-13T15:17:31Z barcode=BC01 runid=2c9cf7bc05858273f10e7d7ec552fc0bd742dc3e
CCGTTACCTTAATTTACGGCTTCACCCCAGTCCTTGAATCCGCAAAGTGGTAAAAGCGCGCCCTCCCGAAGGTTAAGCTGCTACTTCTTTTGCTCCCTGTAGTTGTGACGGGCGGTGTGTACAAGGCCCGGGAACGTATTCACCGTGGCGTTCTGATCCACGATTACTGGCGATTCCGACTTCATGGAGTCGAGTTGCAGACTCAATCCGGACTACGACGCGCTTTATGAGGTCGCTTGCTCTCACTTGAGGTCGCTTCTCTTTGTATGCGCCATTGTAGCACGTGTGGCCCTGGTCGTAGGGCCATGATGACGACGTCATCCCCACCTTCCTCAGTTTATCACTGGCAGTCTCAGCACGAGGTTCCCAGCCGGACCGCTGGCAACAAAGGATAAGGGTTGCGCTCGTTGCGGGACTTAACCAACATTTCACAACACGGGCTGGCGGCAATACATGCTGTCTCACGGTTCCCGAGGCACATTCTCATCTCTGAAAACTTCCGTGGATGTCAAGACCAGGTGAGTTCTTCGTTGCATCGAATTAAACCACATGTCCACCGCTTGTGCGGGCCCAAATCAATTCATTTGAGTTTAACCTTGCGTACGTACTCTGGGCGAGTCGACTTAACGCGGTGGTAGCTCCGGAAACCACGCCTCAAGAACAACCTCAAGTCGACATCGTTTACGGCGTGGTGGGAATTATCTAATCCTGTTTGCTCCCCACGCTTTCGCACCTGACGTCAGTCTTCGTCAGGGGCCGCCTTCGCCACCGGTATTCCTCCAGATCTCTACGCATTTCTGCTAGATTCTACCCCTCTACGAGACTCAAAGAAGCTTGCCAATTATCAGGAGATGCAGTTCCAGGTTAGGCCCGGGGATTTCACATCTGGCTTAACAAGAGCCGCCTGCGCGTGCGCTTCGCCCAGTAATTCCGATTAACGCTTGCACCCTCCGTATTACCGCGGCTGCTTTGGCGCGGAGTTAGCCGGTGCTTCTTCGCCAGGGTAACGTCCAGTAGGCAAAGGTATTAGCCTTCCTCCCCGCTGAAGTGCTTTTACAGCCCGAAGGGCCTTCTTCATACGCGGCGTAAACGCATCGGGCTTGCGCCCGATTTAATTGCAATATTCCCCCACTGCTGCACTCCCGTGGG
+
+)'.,''&(&%%5/(&*%*-,*'$&'*&)%23.)4./831+$('**)*.86077,''%'%'-*+-+)')'*-4956-24*)(%$./32::6()),0*,)+&*.*('003+19325())+./57,7244-398/20,/25:755:88//*&'*,'(*04&'*.-22.--+3,-16/3,+.0261*-(($')+,*+1-),(+)(',(2-0-03/22//42401**+.-+..,.0+1(++6,--//1%*&')&*'+//23836438(%%%*12239308(((+*%'()*'($(*.,/976--/'135731-,-*+*%%'&*19/942,/2:5;9524+/0:2./468712/*+*,-.'%%%'&')(0/.1,(+545:5./0338;81/02:+527564*1.-1-0/427/8/./4:70('','/((%+)25,-+*,)*(/%/.,$*.*-+,-(&&(('$)(.0365464::70*&&'.*2-.-092/230/+'*-04700156;/29;::999+00060-1)+'(,2;9888/(/--.48%&-0-3:02+))**&--/+.3*),+)-/1.76443'('(.,95<9639511.786+**((('(+(&,'-'*+,-/445%&),-**))+00/-*-,)))*&')--(,*-+',))//36510+&''&*4/;08(0+113/0(*.2385'**1,(((%%#'(&&+)..2+,32241*-4/*,+21++)*))27.+00.16.-+,-41/00-/1..6*'(/23/-*--27678:0/5'3012;;514(&%.//8698969,:;)(%%')(+/2922.452--/')+,*0/16820+&)*)(-.*0,+*12233%,(&&&-)-(,+04&&)'+/'/3-1&'+3))69)*'()-.(($()(2+*++$%%/+////.,.*2/541-+*%',2**)*,1/01)()2,1,*)))+*+%*0-)13'*-,7.0((&)&&)+*+.'(%&$%()$'2))'*%+()%')3.593()'$*1,,.56221''*+,67655),(*(-0,()(+1/516*+,)*/*+'&(()+/0('&)(,.+'')*/*.1-/''0+1)'+()-)'%%')'&&(')+(1745:44.5/('%+*)'$.&$)&'',4:/859.+-,+'##$$,-.9*,2)4-
@83ce0adf-0feb-43c1-be82-b529046337e7 ch=193 read=2244907 start_time=2019-12-13T15:17:41Z barcode=BC01 runid=2c9cf7bc05858273f10e7d7ec552fc0bd742dc3e
CTCCTACGGGAGGCAGCAGTGGGGAATATTGCCTGACTGGGCGCAAACCTGATGCAGCCTGCCGCTGATGTATGAAGAAGGCCTTCGGGTTGTAAGTACTTTCAGCGGGGAGGAAGGGGTAAAGTTAATACTGCTGCTCAGTGGCGTTACCCGCCAGAAAAGCCGGCTAACTCCGTGCCAGCGGCCGCAGTAATACGGAGGGTGCAAGCGTTAATCAGGAATTACTGGGCATGCAAAAGCGCACGCCAGGCAGTTTGTTAAGTCAGATGTGAAATCCCGAAAACCTGGGAACTGCATCTGATACTGGCAACGGAGAGTCTCGAGGGTAAATTCCAGGTGTAGCGGTGAAATGCGTAGAGATCTGGAGGAATACCGGTGGCGAAGGCGGCCCCCTGGACGAACTGGCGCTCAGGTGCAGCGTGAGAGGGGCAAACAGGATTAGATACCCTGTTGGTCCGCCGTAAGCGATGTCGACTTGGAGTTTGTGCCCTTGAGGCGTAGCTTCGAGCTAACATCGACCGCCTGAAATTACGGCCGCAAAGGTTAAACTCAAATGAATTGACGGGGGCCCGCACAAGCGGTGGGCATGTGGTTTAATTCGATGCAACGAAGAACCTTACCTGGTCTTGACATCCACGGAGTTTTCAGAGATGAGAATGTGCCTTCGAGCCGTGAGACAGGTGCTGTGGCTGTCATCCCGGCTCGTGTTGCGATGTTGGTTAAGTCCGCAACGAGCGCAACCCATGTCTTTGTTGCCAGCGGTCCGGCCGGGAACTCAAAGGGAGACTGGTGATAAACTGGAGGAAGGTGGGGATGACGTCAAGTCATCGCAAGCCCCGCCCGACCAGGGCTACACGATGCTACAATGGCGCCATACAAGAGAAGCGACCTCACTTGGCGAGAACAAGCGGACCTCATAAGTGCGTCAATAGTCGGATTGGAGTCTGCAACTCTCGACTCCATGAAGTCGGAATCGCTAGTAATCGTGGACCAGAATGCCACGGTGAATACGTTCCCAGGCCTTGTACACACCGCCCGTCACACCATGGGAGTGGGTTACCATGAGCGGCAACCTTCGGGAGGCGCTTACCACTTTGTGATTCATGACTGGGGGGTGAAGTCGTAACAAAGGTAACCGGAAG
+
*+41++/)470/43144*462-4*.1-)2+&)$$'*+-.63-,239.08.000/,,&/')'-6--$&%-,111-0-),+)$,%&('+44293456),,,111.*,0*-2+*4+2)/0+'**530/8/4-)'%(),0122'-12121%5'*3+&-.,+.-(($&%'&&&(5+007--01-*++''''%&#&,,'((150-*0(+,07+*+,3,7,77/+)*(+.+.-0'%#&)&)/0,(&')/-/)*(&'/-+3397)--:-544,.1465--5.+051()*,(,+*+4.4014101132///.1.5-('%(('&'$+()('&#+0)()&&%+*-')(-**++*2---5;4//-(,,,..244/20,7.-944681/212-*''&)''+,273.+06641(0*/03-,,01/87+**&'+-.*&)$*113.2;38)92-/.-+-0/1:&)0),,//4%%)*+-36&/,-.0074/+)''+%'.;3/203;124-,,,,31&0/328)&)-,.30),./26:11-(&&'*)0),+,-**-.6*.7/44:53344;1-,-..4/%1(+46*0.,',*/)1)+.941-*()*''+12<:6:5;52243++&)'+0)/-3.6845:746872.,---58(),1.+*(4:20+*+,-.431041-/-//01,('%,10510/.3&)),1+'&(.64434-,*.2)(*+,878/6,*#%*&&12+((6340.34,..+4%&(*-75(13'#$$)&&,+'.0+.*++2/4/.(/-.+*63,3/34-1)*,,'*0*('$'*/05;5043,)1/)3-4.147)/14566243707989902('(*41,/./*')*5/0164.-*%(*(..121559810.''$'(-+4.'('')%(../301&(%$'&*))(+'*0/&),2-/++-'(/6,,22/11%%$&(/1+,(8+2-*,-2343-+**+-..01450.../0,./398:78,,+*%*)102140,&#**,.:56:9+0.8744:77864313.%3750220142-114;639-/42..-/512780**''/.04*1-&+(%)(((++///3:9.:+'.1,.,,)*04*+*50,,,05:941..00/544.*,..4-..0.0(.)-)(,*,2:97600'
@d9436359-2a75-4ac2-8a25-010a2a834fba ch=117 read=195189 start_time=2019-12-13T15:17:37Z barcode=BC01 runid=2c9cf7bc05858273f10e7d7ec552fc0bd742dc3e
CTCCTACAGGAGGCAGCAGTGGGAATATTGCACAATGGGCGCAAGCCTGATGCAACCATGCCGCGTGTATGAAGGCCTTCCGGGTTGTAAAGTACTTTCAGCGGGAGGAAGGGAGTAAAGTTAATACCTTTGCTCATTGACGTGCCCGCAGAAGAAGCACCGGCTAACTCCGTGCCAGCAGCCGCTGATATTACGGAGGGTGCAAGCGTTAATCGGAATTACTGGGCGTAAAGCGCACTTGAGCGGTTTGTTAAGTCAGATGTGAAATCCCCGGGCTCAGCAGGAATTTCTGCCTGATACTGGCAAGCTTGAGTCTCAGGGGTAGAATTCCAGGTGCTTGGCAGAAATGCGTAGAGATCTGGAGAATACCACCGGTGGCGAGCGGCCCCTGGACGAAGACTGACGCTCAGGTGCAAAGCGTGGGAGCAAACAGGATTAGATACCTGGTAGTCCACGCCGTAAACGATGTCGACTTTAGGTTGTGCCCTTGGGCGTGGCTTCCGGAACTAACGCGTTGATGGTGCGCAGAATTACGGCCCACGCAAGGTTAAAAACTCAAATGAATTGACGGGGGCCCGCACAAGCGGTGGGCATATGGTTTTAATTCGATGCAACGCGAAAAGAACCTTACCTGGTCTTGACATCACGGGATTTTCAGAGATGAGAATGTGCCTTCAGGGAACCGTGAGACAGGTGGCATGGCTGTCGTCAGCTCGTGTTGTGAAATGTTGGGTTAAGTCCCGCAACGAGCACCCACTTATCCTTTGTTGCCAGCGGTCCGGCGGGAACTCAAGGAGACTGCCAGTAAACTGGAGGAAGGTGGGGATGACGTCAAGTCATCATGGCCACCGACCAGGGCTACACGTGCTACAATGGCGCATACAAAGCGACCTCGCGAGCAAGCGGACCTCATAAAGTGCGTCGTAGTCCGGATTGATCTGCAACTCGACTCCATGAAGTCGGAATCGCTATTGTCGTGGATCAGAATGCCACAGTGAATACGTTCCAGACGCTTGTACACCGCCCGTCACACCATGGGAGTGGGTTGCAAAAGAAGTAGAGTAGCTTAACCTTCGGGAGGGCGCTTACCACTTTGTGATTCATGACTGGGGTGAAGTCGTAACAAAGGTAACCGGAAGATAGAGCGACGAACGATAGGTTAACACAAAGAAGACACCGACGGCACTGCTGGCACCAATACGTAACTGG
+
+.3-)(*'*1-05/37827.4*,'++'8*+,/11;7212///2/(/-+++,,65(4798586024410$&'**)206000(33.6233/1()*+,59:1-,.%*,,20/3.5-))(.20+7-3-223-76-,678739201-.$(-.*3/,-1(++)+30+')*+.4.--/,.36:2/-,,11--***+-,0.010,-+'(().+''+---/,.%)-)1.4547-*)',16/,.2-(*(&)(17218</-4353-/5-.66*(')--)-68(*),-24/(+&+--.(.)%$#'(*,-/00717,+,**.')&'&(%$$',2.//.31411/-1321','((,&&+-)&)+9970/.0168:0**')*'*)%*4192:1+'&*,,+5:91,.970,++',**-,0133424843/'-,),284*-'().420/94,:,((0,-/0+,0223:864779;97:8-/-,-%/01/.26,+/42823-25%%$'/6054(/-.2-0-2)(++0--('%%%()+%*'&&%&%'&'(,*.-2/81+,'**.+/1:,210*+56-9:855,7++,636<7,4*+&++-),*(,*)*,)*))'*+.//.'--142/-225403---.7,)%&),,**+.421.1(*,*.1724)+&./'+:;./*)'),70./,0//7373437*,6(0,29).%%)*.'0,('$&&,.55767/(+-'&*+21668:63/69-.24:4743;71,//1/-160/.)++'160&'-*./1,*33)23,-/-*+-,+5.5.3+:121/4:62(/&**54240)*//59389/-4.+0,+.-398289::9864+,12363%'('''$('%'/.0277+*((%))+,2:797;73::8955-/,-+''/00+/337/.(+/8+20431898./,./4477676498817*,,(7''%..3140/0100'./1805213++0$,)()0,++&)'%*..:9:998/.*4.28++,'2466<:9:3615($*',%%($&$&)*-123:40/1,,+//4:7:-*)*-6/24,1,25*&),()+(&())++/,7.3))80*91)+1,30.6.-8:.509900788:7730..0&',,-...+,-22,(&+4/,.0584347494462,,+*-37%%&)(+2'-*(./9.+/07,'*+)+2254.&)./,))*+-,+'&$&$('++-0-,&(##$
@50f80058-fe52-4db2-9d00-e5f5e1c25701 ch=15 read=153793 start_time=2019-12-13T15:17:52Z barcode=BC01 runid=2c9cf7bc05858273f10e7d7ec552fc0bd742dc3e
CCAGTTTACCTTATTTACGGCTTACCCCAATCATCAATCCACAGCCAGACAGCTCCTTCCTTGCGGTTAGGCCACCGGCTTCAGGTGTTATCAACTCTCGTGTGGTGTGACGGGCGGTAATGTACAGGCCGAGAACGTATTCACCGCGACATGCTGATTCGCGATTACCAGCGATTCCAATATGTGTAGTCGAGTTGCAGACTACAATCCGAACTTCAAGGGGAATGGTTTTATACTGCTTCACCTCGCGGCTTCGCTTCCCTCTGCACCACCCATTTGTAGCACGTGTGTAGCCAAGGTCATAAGGGGCGTGGTTTGACGTCACCCCCGCCTTCCTCAGCTTGTCGCTGGCGGTCTCGCTAGAGTCCCACAACAATGATGGTAACTAACGATAAAGGAGGTTGCGCTCGCTGCGGGATAGCTCTAACATCTCACGGCAGGCTGACGACAACCATGCGCCACCTGTATCTCTTAGCTATCTCTCCATCTCTGGAGCCTTTGTAGGTATGTCAAGGCCATAGTGGGTTCTTCGCGTTACTTCAGATTAAACCACATGCTCCACCCGCTTATTGCGGGCCCCGTCGAATTCCTTTGAGTTTCATTCTTGCAGACGTACTACTCCAGGCGAATTACTTATTGCGTTAACTGCAGCGCACTGAACTTTGACATCCAACGCCAGGTACTCATCGTTTACGGCGTGGACTACTAGGGTATCTAATCCTATTTGCTCCCCCCACGCTTTCCGGGACTGAGCGTCAGTTGCAGGCCAGATCGTCGCCTTCGCCACTGGGTGTTCCTCCATATATCTACGCATTTCACCGCTACACATGGAGATTCCGATCCTCTCCTGCACTCTGGCGCTGCCTGGTTTCTATGGCTTTACTGAAGTTAAAACAGGCTTTCTGCAGACCCTTGCTGCCGCCTGCTCCCTCTTTACGCCCAATAATTCCGGATAACGCTTGCCACCTACGTATTACCGCCGCGGCTGCTGGCGTAGTTAGCCGTGGCTTTCTGAAAAATTGCCGTCGCTCCGGCTACCATTTCCCTGTAGCCGCCGTTCTTCTGCTTATAACAAGTTTACAATCCGAAACCTTCTTCCTTCACGCAGCTGCTCGGTCAGGGTTTCCCCATTGCCGAAAATTCCCTACTGCTGCCTCCCGTAG
+
--)0/:4./5/8*.7-+,-'(+&).450/1---..,6,..+,'$%#-.1/%))*/70:71/4--.1)5*-3.40213/++2*%3300/911-8--,2.-.1.((-++/136181030-0+.-+'*',031&&)'203984:2005.224:8:::998826')+-0&%470/0(&//1'+%$%%%/((,-13./56;68555,*(*,7/1('+0+))%(')/.&))*270:;4*,&+2)/393/2530+&+,*29*')7+93*-3(')(*20397-22*(,)++&))*)(')'('%'**/-*''+,(06-*,*+*,3+,0369:7.585,)1:8181*)(**2-,,/%*%(%&/.--,/344).*,+.-,$()&).3.12443-01,,/4...//8*-/.043300016:3652/+5+*'**+,++-1024652-./()&%+443235&54+4946..%1927:6433544-+%''+-04200.288783+,12,,.,')*$%')),-4337/()/-1(((,+%(,/649<725,5*()<-9+*)7)8;692.,+1-0/-*&*),&%%%%/)*+43/273,*.0)1)5-,/*13+'//;7038;.5/.-$%--&4*,.././+)222*%&)%$%4((4*)*.011,.0/*))*&-%%%&'/,/67,010+.+.()%%#%)'('*.*,66-90-(-.2233596998673,'&1(--02;4311'54'%+,80:82,(,)+/7/220;8420,&))'()*-/95.,-*)9000882/4***-*(*6802532)*-261616911232897664554;--$(-235..,*,..0)%%(2*+(+./2,.-33233.4210&+--/025:6791:6/*--*)%%&('02140-4,3/'$'&.:-27**$#%').,4+/,)+1035/5:/..-/2*++50+)1115+1++1646/-304901+&(-++12,15.,-()(+*)/*$+*/0442477.8+**-)/61..371:46.-2*))*/785(12(28783*-,)'('%'&(1,4;.33'%#%'*00+,204:755+&#&**.0420)+)/73),.75--()11*..418::71;811/0,+,'$%)+5:6717402:+69:/+12.12//)(--4/7())..,-/0.3+38-(0+-
@6bb9f054-cd08-4709-b642-9db8a0f94bda ch=82 read=125126 start_time=2019-12-13T15:17:50Z barcode=BC01 runid=2c9cf7bc05858273f10e7d7ec552fc0bd742dc3e
CTCGGGGCATGGTGGGGAATATTACTACAATACGGCAAAACCCTAGGTAACATACCGCGTGTATGAAGAGGCCTTCCGGGTTGAAAAGTACTCGGGGAGGAAGGTAAAGTTAATACCTTTGCTCGTGACGTTACCGCAGAAGACCTGCAACTAACTCACGTGCCAGCAGCCGCGGTAATGGAAGTGCTGACGTTAATCAGATTGCTGGAGAATGCAAAACGCAGGCAGTTTGTTAAGTCAGATGTGAAATCCCCGGGCTCAACTACAGGAACTGCCATCTGATACTGGCAAACGGAGTCTCGTAGAGGGGGTAGAATTCCAGGTGTAGCGGTGAAATGCGTAGAAGTCTGGAGGAATACCGGTGGCGAAGGCGGACCCCTGGACGAAGACTGACGCTCAGGTGCAGCGTGAGGGCAACAGGATTAGATACCCTGGTAGTCCACGCCGTAAACGATAATCGACTTAGGTTGCATGCCCTTGGGGGCGTGGCTTTGGAGCTAACGCGTTAAGTCACGACCACCTGGGGGAGTACGGCCGCAAGGTTAAAACTCAAATGAATTGGCAGGGGCCCGCGGCGGTGGGACATGTGGTTTGGTGATACAGCGCGAAGAAGAACCTTACCTGGTCTTGGCAGCATCCACGGGATTTTCAGAGATGAGAATGTGCCTTCGGGAACCGTAGAGACCCAGAGTGCTGCATGGCTGTCGTCAGCTCGTGAAATGTTAGGTTAAGTCCCGCAGCAGGCACCAACCCCTTATCGCTGTTGCCAGCGGTCCGGCTGGGAACTCCAAAGAGAGGAACTACCAGTGATAAACTGGAGGAAGGTGGGGACGACGTCAAGTCATCGCACTTCGTACTGACTTGGGAGCTACACACGTGCTACAATGGCGCATACAAAGAGAAGCGGCCTCGCGGGACAAAGCGGACCTCATAAAGTGCGTCATTCCCGTTGGAGATGCAACTCTGTCCATGAAGTCAGAATCGCTAGTAATCGTAGATCAAGTACTACGGTAGATACGTTCTCCCGGGCCTTGCCTTCCATCCCACCATGGGAGTAGGTTACCGTAAGCAATAACCTTCGGGAGAACTTACCACTTTGTGATTTCGCGGCTAGGGTGAAGTCGTAACAAGGTAACCGGAAATGCAGGCGACAGGCCGTGCGTTACTTACGAAGACACCGACAACTTTCTTCAGCACCAGCGGCAGACACGGTG
+
$$%%'+)(&$&,-+16++*)'*-'((&.,)&#$&%&'+/-)/+)(,*(*%$'*(22+-03242()-+%(&&24-13.-8)2+'*,.(%'%$$$&*0('.,++)%*)*2*-101/+0013,+557.-,*,((($&(%()'*(&(+)&$&)%'',0.00$''))-4-2,++7*-1+00,&'()*&(($$$%&+,282.,/%''*)&)++*)*'&&$&(+'&&&)*+0/+/394,316+,+1+,--+*%&',')05(/1..1.+''$#%%),,)*)(+6422.,-0/;/:,+2704,+&'()('',(*(*//1**+,.-1-9/+5+,)$#(*,10,(1((*+*0,+(&&)*(*-+()+(*446'01-*(()&')004*483*(+0,0+--**,,+))()*-*06/-)'''%%'$''$%%$%/'/%*&&)/0229/*,54))/13,.35766870-,--/+,/77/8.%+'&+*%$)(,1+++*+3-)*332-*)($)*--,/08/1035;50'((%&,-29*&%%$,*,)'(*+02370-+/*,*,31;;5111090.,+22--%.'*.6//1)&&''%'*+/5(',*)%))2,2'%%$%&'&*').+-+,0'*+(*/,+,*(,2/+210/.(&%$*,.161.,(,0*-5:/.()))+--.--4+*),08405)58363333((((,,)))&)(**+)))*(*)*(*.666+$$%%,'()(.4,-17',./9440.4:.-85)4&&35','*)+1,++3343$&,()601*/$)'.-1.)200-53-5111,04+*'+'*(,0/+%6+*/1./41,)*+58..--/-50)02+(%&(..03/4-47675%($&''$%'')))++-1,-.&()+**()(+-./56142:3153+*(((*.3-''%(*)-*)0604.1/1.-007'(*3888-*+*(67-+968)((%('/)$)(&)''%&'%)+003.*((+445.0.++.++')*-144/+0/610(+%&%'''&$&%&')*'//)&/)))).,&'01)(--1'(&#$%%%*(',.+(%+*(*%-*)(*)/-11$-(&$''##$.%''*&(-**4+*+-2,-.+/1(--//,/145;7/',-4141.+/.//5/0/0.2)3(.)-*-0.))(*)%&%#%%''1.0%(',%'&%$'*)'%%%&%$((&,42730/0*((,.-,1-*$(&(3,.*))('$%&&&'()$$
@3bc01b06-229e-4908-ab11-95cd39bca275 ch=33 read=115868 start_time=2019-12-13T15:18:04Z barcode=BC01 runid=2c9cf7bc05858273f10e7d7ec552fc0bd742dc3e
CTCCTACGGAGGCAGCAATGAAATTTTCGGCAATGGGAAACCCTGACCGAGCAACGCCGCGTGAAGAAGTTTCGGACTGTAAACTTCTGTTATAAAGGAAGAACGGCGGCTGAAATGGTAGCCGAGGTGACGAGATACTTTATTAAAGCCACGGCTAACTACGTGCCAGCAGCCGCGCGGTAATACGTAGGTGGCAAAGCGTTATCCGGAGTGTGGGCGTAAAGAGGGGCAGGCGGCAGCAGGGTCACCAATGGTGAAAGCCACAAAGGAAGCTTAACTGGTAAGCCATAGAAACCAGGTAGCTAGAGTGCAGGAAAGGATCATTGGAATTCCATGTGTAGCGGTGAAATGCGTAATAGATATGGAGGAACACCAGTGGCGAAGCGACGATCTGGCCTGCAACTGACGCTCAGTCAGCGTGGGGAGCAAATAAGTTAGATACCTAGTAGTCCACGCCGTAAACGATGAGTACTAAAGTGTTGGATGTCAAAGTTCAATTGCTGCAGTTAACGCAATAAGTACTCAACAGGTAAAATTTTTTTTTTTGGTTTACCGAAATGAAACTCAAAGGAATTGACGGGGCGCAAGCGGTGGAGCATGTGGTTTTAATTCGAAACAACGCGAAGAACCTTACCAGGTCGTGACATGCGCCAAAGGCTCCAGAGATGGAGAGATAGCTATATGAGATACAGGTGGTGCATGGTTGTCGTCAGCTCGTGTCGTGAGATGTTGGGTTAAGTCCTGTGAGCGCAACCCTTATCGTTAGTTACTCGGTAAGTTGGGGACTCTGGCAGAGACTGCCAGTGACAAGCTGGAGGAAGGCGGGGATGACGTCAAATCATCATGCCCCTTATGACCTGGGCTACGATGCTACAATGGATGTGGTGCAGGAAGCAGAAGCCGCGAGGTGGAGCCAAACTTTAAAACCAGTCTCAGTTCGGATTGTAGGCTGAAACTCGCCTACATGAAGCTGGAGTTACTGGTAATCGCGTGAATCAGAATGTCGCGGTGAATACGTTCCCGGGTCTTGTACACACCGCCGTCACACCATGAGAGTGGCAATACCGAAGTCGTGAGCTAACCGCAAGGCAGCGGCCGAAGGTAGGGTCAGCGATTGAGGGTGAGAATCGTAACAGGTAACCGG
+
2,8,('*')''%.+-.*&+%&)*+279.07.9..72-'10-6+*,,7822+1476.587:9:43+&*((/81.-:06300/1',2/75307111:04247346-.-**1,--&(1(*:61110,(((,,2)*('&)*+39:-4140((1912173237454603036012.*1-())(%&/,1,,2114.0/342/7-,02:44.;'+*%()+//5/54/35,((-3++/(*86896)3.+(.,//%'&&&'+0---42./.$',5-'&&%$#%$)$$&$%&&*$+2,.+)04.3:/3*$'$')&%((***%,,+,'+*,*,+1,%(*)2,::7532-**+*(/,..770226/-'+*,23+++/-&)-*,)+.+03/5-&+(()**)*5-+*0+10,)+0+%&'%)(((8115)&%&&-'.*&(&+299,.'-)/(+//546)*+843243)/,22379<:/.--,..///127*,./59596:6917:1/::71*2)$*0/1/1052312519110',%'()&$'&(*+-/--)*0152450/+%(+01+'''&),+-29:3344:.-.,-3..,.,2,)%*(0/,-05/5:11116310,7;:+2828-+,+(++/1/1329*-68-7-,29'+)+%%&''*+*$($'(/6017718--*))..20.-+*54377679676366756%-%+):.898:358;/14)+0----.89999183239:0801775;55///(&&$$%---+.%+(&'1+3308*&$-%$&')/21/3./105:100./+7+(&%$'12589932524352,,.//,0+*)0(*,+86-0114.+*.2-.2703+,(-,('(),-027865.((($&&$))/./64;55:88-'&+/*-.-+(-$-%&)*(,1230/0-.++(%(21;86/410:80/..13303*,.29*:-08/1/3,*%%,6(,,7-,)&%))*,5((*.-1''/-,,1(&%+-,3+0)',.1/4()+(*$+#',*4/1297,4016241.5-,+04()+-(-$(''*,(+0.21266610)%(*(4-.('&())-0-/6,0)'%'*2830%'&$')((0-2-6,,-1,3.0(-+,*+)-3/11,&,1+++,&-+,11466.&(+)-37653
@b7546e9e-4a3c-4fbe-949d-6fcdb61a3ff0 ch=468 read=88814 start_time=2019-12-13T15:18:03Z barcode=BC01 runid=2c9cf7bc05858273f10e7d7ec552fc0bd742dc3e
CCGGTTACCTTGTTTGACTTCACCCCAGTATCAATCCACCTTAGACAGCTCCTTCCTTGCGGTTAGGCTGCCAGCTTCGAAAAGATTATTATCAGCTCTCTCATTGGTGTGACGGGGCGGTCATGTACAAGGCCGAGCAGTATTCACCGCGACATGCTGATTCGATTACTGATTCCAACTTCATGTAGTCCAGTTGCAGACCCTGATCAGACTGAGAATGGTTTTATGGAGTTTTGCTTCACCTCGCTTCGCTTCCCTCACCATCCATTGCTTGCGATGTAGCCCAGGTCACTGAGGGGCATGATGATTTGTCATCCCCGCCTTCCTCCAGCTTATCACTGTGCGTCTCGCTGGAATACAACTTAATGAATGGTAACTTAACGATAAAGGGTTGCGCTCGTTGCGGGACTTAACCCAACATCTCGACACAGGCTGACGACAGCCATTGCACCCACCTGTATCTCATATAGCTATCTCTCCGCATCTCTGGACCTTTGCTGGAGTAGCCATACCAGGGCCACCAGGTAAAGGTTCTTCGCGTTGCTTCAGATTAAACCATGCTCCACCGCGTACAGCAAATCAATTCACTTTGGAGTTTCATTTCTTGCGGGCGTACTGAGCGGGTACTTATTGCATTAACTGCAGCACTGAACTTTGACATCCAACTGCCGTACTCATCGTTTTGCAGCGTGGACTACTAGGGTATATTCTATTTGCGCTCCCCACGCTTTCAGGGACTGAGCGTCAGTTGCGTGGAATCATCTTCCATACTGGTATTCCTCCATATATCTGCATTTTCACCGCTACACGCCGATTCCCGATCCTCTCCTGCACTCACAAGCTGCCTGTGGTTTCACCATGGGCTTGCAGAGTAAACTGAGCTCTACAGACCCTTGCTGCCGCCTGCTCCTCTTTACGCCCAATGAAAAGATTCCGGATAACGCTTGCCACCTACGTATTACGGCTTTGCTGCCAGCGTAGTGCGTGGCTAATAAAGTACCGTCACTCGGCTGCATTTCCTGTAGCCCGCCGTTCTTCCGCTATAGCAGAGTTTACAATCCGAAGGCTTCTTCTTCCTTCCGCGGGCGTTGCTTCCGGTCAGGGTTTCCCCATTGCCGAAAATTCCCCTACTGCTG
+
71,/3/)-(*.&05/,.05;2,2.*'%#)'*+/4,03'+,/,--32(**,.-051+(,+--.0.)0/'$$%'&))(,*'*//+')0*&..-.4/%*))(''($-)2.24)*'&'-,)+-1.)),+,*-)5+856)(,/+'.03;6132*))(-055;9715.,'&(0)*)'*.5+&,)+//3-../,(),'''*)&'&,(30$$$(+2)(.1,*'('.+.1'.84*,)(%),8:1-15;3449.1'***(%).,270*($()-35527*(%$#$')%)&&%%'%%''-00$)$&&,3,+**,/100.6:)'%&)+.687*/7757./60//0.1.00./--,(((*-)-+-*+'%$%#&''('(-*)+'&(')''+''&/(+*/)-,'+*,*-)*)*/2/6+((,381))$)'/.+.017781/03/))%%'')++,-+3.*,,*4(%)'+/))0/245766462520*00/)-++,-0'#&$&+00/*)&*(*,*'*++'&$'%&'&$%&),&-0.01&+&')+)-7)*,/:38<1/0//2./2472.--(159:;6.//06-'.(&'')*)&%$%&'))*'353%&&''-*(*4<21/+3*)+,+-,*&&#%$&%'&'2)%#&#&+/,02,*'/0*0/0/1.///2630,)*,**,8881-+('%&(%%'&)+*&.0/52-&$'.232229337532-*&%&&'%%'.*+-:*&'(+(654.)+**,1+-..5*./5-*11174&10*&'&'(*,,)'$%$%&&'()%--(13-/925133025740,(&''/65,,*,.)+1)+%+&%%()*5.3)),-3811--..,*&(((#$&'(+/169.,(+-/71*(..'(%&%%''$%#&%&)--%)&*%%%%%#%()*698)*.)*&)+1..7/../,7+.5;5/1113++'%())*)$&7+2-3/47&$'$&)(-07.04*,..310,'(((&))*(,+'&%$'()+$+-$$'%%$%&.-,24-+,.3450,($&'032+&)&*5+/&&&&)*2/,-;857:/16.($%,().%*('').55+-,354)'*'&)(*/**2+-54317-&%$'*+/-/*'')+,)..28032-1:2++/)')1.2('-.00,1/3.+'$(($+-,
@51e87f18-9e89-4587-b789-aeb4630edd8b ch=273 read=92373 start_time=2019-12-13T15:18:00Z barcode=BC01 runid=2c9cf7bc05858273f10e7d7ec552fc0bd742dc3e
CCGGGGATTTACCTTGTGCGGCTTCACCCCAATCATCAATCCACATGGGCATCCTTCCTTGCGGTTAGGCCACCGGCTTCGGGTGTTATCAACTCTCGTGGTGTGGTGACCCGAGGTGTGCCACAAGGCCGAACAATATTCACCGCGACATGCTGATTCGCGATTCTTCGTTCAACTTCATGCCGTCAGGTTGACTTCGTCCGAACTGAGAATGGTTTTATGGGTTCTGCTTCACCCTCATATTCGCTTCCTCTGCACCATCTATTGTAGCACGTGTAGCCAGGTCATAAAGGGGGGCATGATGATTTGACGTCATCCCCGCCTTTATCAACTTGTCGCTGGCAGTCTCGTAAGTCCCAACAATGATGGTAACTAACGATAAGGGTTACGCTCGTTGCGGGACTTAACAACATCATGACACGAGCTGACGACAACCATCTTTCCACCTGTATCTCATGGCTATCTCTCCATCTCTGGAGCCTTAGGTATGTCAGAGACCTGGTAAGGTTCTTCGCGTTACTTCGAATTAAACCATGCTCCACCAGCGCTTGTGCGAATCAGATTCCTTTGAGTTTCATTCTTGCAGACGTACTACTCAGGCGATCGCTATTGCGTTAACCGCAGCGCCTGAACTTTGACATCAACACCTTAGTACTCATCGTTTACGGCAATGGACTACTAGGGTATCTAATCCTAATTGCTCCCCACGCTTTCCGGGACTGGGCATCAGTTGCGACCAGATCGTCGCAACCGCCGCGGTGTTCCTCCATATATCTACGCATTTCACCGCTACACATGGATTACGATCCTCTCCTGCACTCTGCTGCCTGGTTTCTACGCGAAACTTACTGAAGTTAAACCGGGCTTTCACCACAGACCCTTGCCGCCGCCTGCTCCCTCTTGCGCCCAATGAATTCCGGATAACGCTTATACCTACGTATTACTGCGGCTGCTGGCACATGGTTAGCCGTGGCTTTCAATAAAGTGCCGTCACTCGGCACCACCGTTTCCGCGTACCTTTATAACCAGAGTTCGCAATCCGAAAACCTTCATTTTATTCACGCCGGCGTTGCTCGGTCAGGGGTTTCCCCATTGCTTGATTCCCTGCCTCCCGTGAACAATATCAGCACCAACAGAAGGTTAAACTGGGGCGCGACAACTCTTTAAGCGCAACAATACGTAGCG
+
*'')+'&,0)%('')%-%**%)))+&*,,**1056555936.)()*)/-0/43()8.&-(()-0,5%1771/0/'0,.**)5/0/0701-2)++/-.16773+%'('*(.(&'$*(*((''($$$%.(5+((+(''+,3.+)-0*+*(+.,+3463352-+,(1'$'($(*)*((,/-,+*))'&%&%(&)&&%((((')+)%''''$%)%*(..:9<.0226268,,-23:3045)*,%%$(.'#'-//)))*'*),33532*2-*&)(('**)('%&*())-/.'((+**,432*+*+*--,.183/1457780933-,-*/3,*,+)((.*%*0((%'%''-44./&('&')+5,,&(),*)*2496423,/+**01..-34-6%../.5061/0-783-0.3,%'**),.%%,/-*.)'/111.202+/(+*10'&'&)'%+,,+/*+,/42,+-+*02,,+*,**-/(*.60(&(%'&&()(,,,/2)&(*.41125.6/00:;2620/21(5'(+85*+*/)*1.-1.0./0/4&)+%(*(*/+,/55,+023%(*5,80,2-''(+81-%,3,7-&2&'-4+*''($#%&'-.**('%$%/*-2///1+.)(%))(',()++---+2.,*.//282/0'+((''''(+-,**+.255)))/,%%())%)*))*%/0-./0+)(0/-*&&&.)*,./54-(*)+.748'.:;64..'*(),.),1))',%&),,122(43&).2/2&&)'*)-,.2536..61245240)'0.1-3:6+/28133//&+$'&*%)'$'()-/6--)+3345///0+.+-+375638;5*%&'('$./('%$&*+)()*-:09,.0&,((+.,)+-,())*975-0.'*&%')&)&%#$&.0)*,/1(+**(&.*,)+---2,8,44356/*/*('+-4/-.+.+1*((#$%%%&',+.0/-&/*.)0)2*&()+**(''(($*,007.'.%++-11-,.,)*+&*('.*(*-'(%$&%$#%$&)()2/00'&'))0-'#&&0-..+,4640.-1'%)**))-3,$*&))../.4/+,1-,-,+%-/-0,;,0790+/0+))(%(1'0,&$#&&&+0.()()0//0,),/(*+++6/00,*/*)++/-*%($&(-'(%$)+,)*'*''.-,,),(.*'-)7--.'%)###
@b09e5ddb-0c63-42fb-95bf-8e74d1be0d4d ch=34 read=124944 start_time=2019-12-13T15:18:06Z barcode=BC01 runid=2c9cf7bc05858273f10e7d7ec552fc0bd742dc3e
CTCTACGGAGGGGCAGCAGTGAGGAATTTTTTCGGCAATGGGGGAAACCCTGACCGAGCAACGCCACCGCGTGAAGAAAGGTTTTCCGGGTTAAACTTCTGTTATAAAGGAAGAACAGCGGCTACAGGAAATGGCCGGTGACATTTTTTTTTATTAGAAAGCCACACGGCTAACTACGTGCCAGCAGCCGCGGTAATACGTAGGTGGCAAGCGTTATCCGGAATTATTGGGCGTAAAGAGGAGCAGGCGGCAGCAGGGTCTGTGGTGAAAGCCTGAAAGCAACTTCAGTAAGCCATAGAAACCAGGCAGAGTGCAGAAGGAGGGATCGTGGAATTCCATGTGGCGGTGAAATGCGTAGATATGGAGGAACACCAGTGGCGAAGAGCGACGATCTGGCTGCAACTGACGCTCAGTCGAAAGCGTGGGGAGCAAATAAGTTAAGATACCCTAGTAGTCCGCGTAAACGATGAGTACTAAGTGTTGGATGTCAAAGTTCAGTGCTGCAGTTAACGCAGTAAGTACTCCGCCTGAGTAGTACGTTCGCAAGAATGAAACTCAAAGGAATTGACGGGGTACACGAGCGGTGGAGCATGAGGACATTCGGAAACAGCATAGAAGAACCTTACCAGGTCTTTGACGCATACTCATAAAGGCTCCAGAGATGGAGAGAGATAGCTATATGAGATACGAGATTGCATGGTTGTCGTCAGCTCGTGTCGTGAGATGTTGGGTTAAGTCCCGCAACGAGCGCAACCCACTTATCGTTAGTTACCATCATTAAGTTGGGGACTCTAGCGAGACTGCCAGTGACAAGCTGGAGGAAGGCGGGGATGACGTCAAATCATCATGCCCCTTATGACCTGGGCTACACGTGCTACAATGGATGGTGCAGAGGAAAGCGAAGCCGCGAGGTGAAACAAAACCCATAAAACCATTCTCAGTTCGGATTGTAGTCTGCAACTCGACTACATGAAGTTGGAATCGCTAGTAATCGCGAATCAGCATGTCGCGGTGAATACGTTCCCGGGCGCTGACACACACCGCCCGTCACACCACGAGTTGATAACACCTGCCGAAGCCGGTGGCCGCGCAGGAAGGAGCTGTCATAAGGTGGGATTGATGATTGGGGTGAAGTCGTAACAAGGTAACCGG
+
)--(*,.2()/,&,.14)'(%&('-)112/3.26:447314,)&'+)',*()0/4211-208669&+)+//62/1)*++%-*;910&+1(*&)+4./86834321983)1*.*,..%-.09+(((&.((*%%%''/,((*+.%)*-/(-1.-238/%*+.+/70/*+,('%3+455624459342*..4-2.*)'*()-45704//8359/343;442151-.030364:98634;,''--'./.6;87970./*)3---130.&/(,*)'-4+)+(&&)*+-/72224//&()*-/,19/3:3343%'%(),)+*1,,)'*-.147.2+/+***),'-,(&++(/++,+.-.4;::9:...*0++.'443::76513-+,,)&)),++435527*-)*,.5....,+.,//138),,')+-0638.),.14)('('(./((+524:+)*)*--6/2+-(')942*&,)*+00366,//-12423428:241/188-.14555575483,2((%%%(('))-05969;87103)265777;84544./8850;4/097:2+-+*3,,-<567)&%&&&%&&(,/.4.%(')-)&()'%''+.*)),.+.,2,+'&**)+,*(()*/6&,%*&')')+2)/0//0-+((.9/+1-/4***+,-;:76*)(()11)3445840-././02,',&,++.77314/./744814477899886++*))-127/(3+6(,('0/&&-.,)((()020)180()-00104/;/-/0,375:935454/7188;/2442/&++**,004121(-)$'&((()*3.+0-+3*41)298068999:::<:455;934/066,.:67427;6::7863.,-+,465242920:::670336,).,).*+0-3.-471.-))&-'(2*)8;<88;7122:94-;761,+.*/4;301+4,-.356576.5-+,15446444610...:182867112----601/743978100/00/4.,/-,**3,,86683/.(/'0&&&&&*')(*+.2/2;///1''&+)(,*'*(*)**,&/./3*&*&$)*(-;.,+,,0)$&%'(''(()+)-/1672%#)++.0392/0/*(+-./5433((+33236478898:/979:9862
@d6c87e30-adb4-4b24-8085-46b7f097356c ch=365 read=185159 start_time=2019-12-13T15:18:10Z barcode=BC01 runid=2c9cf7bc05858273f10e7d7ec552fc0bd742dc3e
CCGGTTACCTTGTGCGACTTCACCCCAATCATCAATCCCACAGCCAGACAGCTCCTTCCTTGCGGTTAGGCCACCGGCCTGGGTGTTATCAACTCTCGTGGTGTGACGGGCGGTGTGTACAAGGCCCGAGAACGTATTCACCGCGACATGCTGATTCGCGATTACTAGCGATTTCAACTTCAATGTAGTCGAGTTGCAGACTACAATCCGAACTGAGAATGGTTTTGTGGGTTTGCTTCACCTCGCGGCTGGCACCCTCTGCACCATCCATTTGTAGCGTGTGTAGCCCAGGGGTCATAAAGGGGCATGATGATTTGACGTCATCTCCCCGCCTTCCTCAACTGTCACTGGCAGTCTCGCTAAGTCCCCAACTTAATGATGGTAACTAACGATAAAGGGTTGCGCTCGTTGGGACTTAATAGCATCTCACGACACGGGCGAGGCAACAGCCATGCACCACCTGTATCTCATATAGCTATCTCCATCTCTGGAGCCTTTATGAGTATGTCAAGACCTGGTAAGGTTCTTCGCGTTGCTTCGATTAAACCATGCTCCACCGCGTACGGGCCCGTCAATTCAGCACGGGTTTCATTCTTGCGAACGTACTACTCAGGCGGAGTACTTATTGCGTTAACTGGCGCACAGACTTTGACATCAACACTTAGTACTCATCGTTTACGGCGTGGACCTACTGAATTAATCCTATTTGCTCCCCACGCTTTCGGGACTGAGCGTCCAGTTGCAGGCCAGATCGTCGCCTTCGCCACTGGTGTTCCTCCATATATCTACGCATTTCACGCTACGCATGGAATTCCACGATCCTCTCCTGCGCTCTAGCTGCCTGGTTCTATGAAGCACTGAAGTTAAACTGCCAGGCTTTCACCACAGACCCTTTGCTGCCGCCTGCTCCCTCTTTACGCCCAATAATTCCGGATAACGCTTGCCACCTACGTATTACCGCGGCTGCTGGCGTAGTTAGCCGTGGCTTTCTAATAAAGTACCGTCCGCTCGGCTACCATTTCCTGCCAGCCCGCCGTTCTTTGCTTTATAACAGAAGTTTACAATCCACCTTCTTCCTTCCGCGGCGTTGCTCGGTCAGGGGTTTCCCCATTGCCGAAAATTCCCTACTGCTGCCTCCCGTAGAG
+
15040;.0463).&)*(0192/-450(*+,8655:0:71*0*)+*..27100./627:.3.--/0(4,487625/4-4(*271.,,700/24//012131*.-..14)45220++/..443(),,51,,/2752768<:680-..28699:;;.4.-,-.)5(*+1--.1174'(*)+++(($'&+*-16/034:25/5145-4(3+4(,+8/0//)+,,-519;+%)*243:7.033/,02,,*(+''%%(*).6,+75//.061348176-,20/0,*,0,,..,2,()*+)(*')-5*/41-,$*&(*228;400/149981%+//6+/76-6*')-*+.345455,0*).//-4323/*(+/89+*.&''*()**/2877:656:83./,1++,,*4076779.9,-*.+.:+5)''$,0043,(*,'0)+'+1.$#%)*&%-.$()*,*315:34922454535)0+,(44431.-.20420-.2-(*5+02-+20++,,2,/.1265431045,*-./1505+*++0.'.59511/60<6993*+..6;223(('))/+,*)(&$*+)6,96***()'-0)7.3/8;/20//))3421-30*.01-098,')%+%).-+3---,3*.&&('')%-%$'&+()/*,-3126,.+&).**-))-55599/:8.'*/-/0537)7**+75.2+-,,1+1--+47*)//0::3+.-/0974'511122.56418()+4:4,-*))33/000-12582431054&.++.213:..,,0/212241-&/,0/0:60+-+.0,.$(')++**0*-&%'*+-0:532562464453-(+.1054001/7--(*'/*$**-//*)-/829/**#(&&)20*51+*0/,//599;/16*+4355513;000//74+.088122/52-5/029;.32611+).*)-**68,/4..0233590/,*+-70018/9,,**+4192237230.&)-*'%/*+21-%-*17534.&.043;88498,56+2-)*%%*#%'*(,-,/6456+%&(.+*,725((.++3:-)+/..,,)'(*-/8<:771.'%%',*,90//992954'-6662<30030+-9450+102-.3.8*'%)**10-/5*09,,631+,
@0bfafe85-206c-4308-97b4-0ff2b6e46458 ch=197 read=87755 start_time=2019-12-13T15:18:32Z barcode=BC01 runid=2c9cf7bc05858273f10e7d7ec552fc0bd742dc3e
CTCCACAGGAGGCAGCAGTGGGGAATATTGCACAGTGGGCGCAACCTGATGCAACCATACCGCGTGTATGAAGGCCTTCGGGTTTAATAAAGTACTTTCAGCGGGGAGGAAGGGAGTAAAGTTAATGCAACGCTGCTCATTGACGTTACCCGCAGAAGAAGCACCGGCTAACTCTCCGTGCCAGCGGCCGCGGTAATACGGAGTGCGAAGCGTTAATCGGAATTACTGGGCGTACAAAGCGCGCGCAGGCGGTTTGTTAGGTGAATGCAAATCCCAGGCTCAACCTGGGAACTGCATCTGATACTGGCAAACGAGTCTCTCGTAGGGGTAGAATTCCAGGTGTAGCGGTGAAATGCGTAGAGATCTGGAGGAATACCGGTGGCGGAAGGCGGCCCCCTGGACGAAGACTGACGGCGCTCAGGTGCGAAAGCGTGGGAACCGTAGGATTAAGATACCCTGGTAGTCCACGCCGTAAACGATCGACTTGGAGGTTGTGCCCTTGAGGCGGCTTCCGTTAACGTTAAGTCCGACCGCCTGGGAAATACGGCCTGGGTTAAAACTCAAATGAATTGACGAGGGGCCCGCACAAGCGGTGGAGCATAAATGGTTTAATTCGATGCAACGCGAAGAGAACCTTACCTGGTCTTGACATCCACGGGAAGTTTTCAGAGATGAGAATGTGCCTTCGGGAACCGTGAGACAGGTGCTGCATAGCTGTCGTCAGCTCGTGTTGTAGGGAAATGTTGGGTTAAGTCCCGCAACGAGCGCAACCCTTATCCTTTACATTGCCAGCGGTCCGGCCGGGAACTCAAAGGAGACTGCCAGTGATAAACTGGAGGAAGGTGGGGATGACGTCAAGTCATCATGGCCTGCGACCAGGGGCTACACGTGCTACAATGGCGCGCCACAAGAGAAGCGACCTCGCGAGCAAGCGGACCTCATAAAGGGTGCGTCATGGTCCGGATTGGAGTCCCGCAGCTCGACTCCATGAAGTCGGAATCGCTAGTAATCGTGGATCAGAATGCCACGGTGAATACGTTCCGGGCCTTGTACACACCGCCCGTCACACCATGGGGTGGGTTGCAAAAGAAGTAGGTAGCCGATAACCTTCGGGAGGGCGCTTGCCACTTTGTGATTCATGACTGGGGAGGTGAAGTCATGTTCAAGGTAACCGG
+
,--,$&()+',0+5684771.4*,.,*/../55124.+50.14),634((('%%'+,--6634124521-.0+1/85:5*/--60()'-1/-,/.099,(,+.)2/(.-1.*4,%)-/631207/-),*$*%)*'%)*(.,,,4/31/162-.,,1,'+*'(..1/2,+-,+*.*0/*-596111,4846918/12.*6+0'')&,%)')*.8.4.-4)3,+1+(,99:84-.0%/-*((*0-.*1-0670/8:6*0-)(&'&%''%%)34-1,,%-368746796-42)/./8875-(,.../.3-*,,+),,+*+,-5557,0,5+*,*1+7*5.,20/0600/.:31.33/09662+(((*+290.90+81167*+(***,(,*,-,2/1:;1/-/799..1-+,,++++)('++-/1-)('&*-1)*.-555*2.-/0-24-1.,'(*559;..385***+51212990992--&)(11181912/118,5-28)*.,0/6-/+*))*$%$&(%((2-8/-0.(),0;:;;754*/1*,01*1.5*,0-.:18/**.289,**/-5.5.6'%-21.*6,')&*+&+-(018****%('++*%.7;;49380-,./2:7:6/-/)&')*),/)--.4101013,-(+)460,0/4,$&'+2621,+,--8/.()3++0-16676.5.2+8;780-//5,-./27844,.%--//25.//++.0349.:.-+&&'('(*',/6.856;552405/*,-&4'&./221'47//3155++)&&)(..*0<889/953'4*3,2:815208+6+*,(/035.3.,--,---+(().1.3,*,**()*++*078979962467893+''*,,'++*1.8-,21+.1*+%&&,-17578:8/-++,())&'++&(()++,+,,744.21.(..(&)&++5730''.6*(*+*.39:8%,'*+,(,,*-0/.)++/0)(.,-21./,1464489270.0-83102102)/-2///488:/08,,/:665)*.)411-414;8:39-*697648//-.*--/7134250/+-+5776./+(%-.(,,*,079+%(*&'$&$(%&(.*+*-20*0((+94./73022,/%)((+-3)(*-.19520.///233+&---./-/-.%.&$'&*'1-4592)4/
@d059e7a9-27d1-4c0b-9e17-63d3775c1237 ch=268 read=107259 start_time=2019-12-13T15:18:32Z barcode=BC01 runid=2c9cf7bc05858273f10e7d7ec552fc0bd742dc3e
CTCCTACGCGGGAGGCGAGCTTGAAGTGAGTCGCTGCTGTAATGGGCGCAAGCCTGATGCAGCCATGCCGCGTGTATGAAGAAGGCCTTCAGGTTTCATGCTTTCAGCGGGGAGGAAGGGTAAAGTTAATACCTTTGCTCGTGGCGTTACCGCAGAAGAAGCGCAAGCTAACTCCGTGCCAGCGGCCGCGGTAATACGGAGGTGCAAGCGTTAATCAGTTACTGGGCGTAAAAGCATACGCAGGCAGTTTTGTTAAGTCAGATGTGAAATCCCCGGGCTCTAGCCTGGAACTGCATCCTGATACTGGCTTTCTGAGTCTCGTAGAGGGTAGAATTCAAATTGTAGCAGTGAGAATGCGTAGAGATCTGGAGGAATACCGGTGGCGAAGGCAGCCCCTGGACGAAGACAGCGCTCCGGGTGCAGCGTGGGAGCAAACAGGATTAGATACCCTGGTAGTCCACGCCGTAAGCAATGACTTAGAGTTGTGTCCCTGAGGCGTGGCTTCCGGAGCTAACGCGTTCCGTCGTACGCTTTCTGGGGTGGCCTGGAGTTAAAACTCAAATAAAATTGACGGGGGCCCGCACAAGCGGTGGAGCATATGGTTAATTCGATGCAGCGCGAGAACGCCTGGTCGCCCACGACATCGGTTTTTCAGAGAGATGAGAATGTGCCGGGAACCGTGAGACGGAACTGCATGGCTGTCGTCGCTCGTGTTAATGAAATGTTGGGTTAAGTCCCGCAACGAGCGCAACCCTTATCCTTTGTTGCCAGCGGTCGGCCGGGAACTCGGGGAACTGCCAGTGATAAACTGGAAGGTGGGAGGATGACGTCAGAGTCATCATGGCCCTGCGACCGGGGCTACACGTGCTGTGGCGCATACAAAGCTTGAAACCTCGCGAGCAAGCGGACCTCATAAAGTGCGTCGTGAACCGGATTGGAGTCTGCGCTCGACTCCATGAAGTCGGAATCGCTGGCCAATCGTGGATCAGAATGCCACGGTGAATACGTTCCCGGGCCTTGTACACACCGCCCGTCACACCGTAGAGTGGGTTGCAAAAGTGGTAAGCAACCTTCGGGAGGCGCTTACCACTTTGTGATTCATGACTACAGGGGTG
+
..0)(+.*'-/*&+,++,(''&%'&%&&'%&,$%(&(,)++-.182/+019)29*+)+'*+&/,,-26:5643251,+--&**(*.32*($)&))&'..+./-1-%,(,67((/00+00,,06**6+8*-,32.94/066*2,&-000%.3,.*,)+%*)(*%.'((*,-4//.,')#%$#$%*,--+/+0-.30.467,++**+(+$'*.73623')',,-88;985*./+&$(#$&)+)))**133;9../7.3-41&&,,&()-6/)-56--.02-.$'&,*(**)&*,*)())$&'./11-(&&&/+)+.-.00'''',()-/7+2'2)2'+%%$*(())1.*-.-+%*5,*,*+*,***00899..+-04+5**(&(.,+*/',*%,00/,*//*.%'*%+1,-.-./3(&0533++))'+%'&)'16:27&:9/04(*//-37019:87386'&*.979971&-&()&'')-&'()/8)-'.-3+())(.,/--.*,02,.0-,-+-'(&%%*()#%%$$&#&$'(,..-,,+%%%()*(((%(*4.<;136:6;:4)-/,03.-/-177*55+*/-0-,+(&'',/(--40&)))58/95;822.,..*1-,+*'+5-'***)..4,.,)$$''/02/&%)1::5,0-*)()-/341263&)"%%&)51663/.2+/374924*(()(./4,+$)*02.)*,/7862:-0/1..3+*303-23668470/+*.034+%)('+.44:),)*,2+*30//7/-5)+03:19'9*4)4+++..+'(*'()*+-/3)0//034-%(&-.))+0.*--*-,,-/78986+%&&)-.2332+-12)*%'*,/3&9341,-+'(,-*+($*/8.()$%&(,+&$##$&&&%+/-/0-,/(+/-'),*')'%,1*293-288786,1)$#''()%8)61-./..+1,1/2--/29556:/9..-).'-).342+/%%+)-//268988)*)/,,,'&).94439+'*).,30,+-02*,*(*(*)+.3;65:1246-.+-,/-+,%'%*,/19(1*4.'&)&0'(1(,./4,-.-&0-&*/./*+(%)+%(00-+4459;988332/*))*45/,+
@8a3756b2-bc1e-4913-86eb-2ea2c1aed41a ch=188 read=210657 start_time=2019-12-13T15:19:05Z barcode=BC01 runid=2c9cf7bc05858273f10e7d7ec552fc0bd742dc3e
CTCCCCAGGAGGAGGCAGCAGTAGAATTTTTTCGGCAATGAAACCCTGACCGAGCAACGCCGCGTGAAGGAAGAAGGTTTTCAGTTGTAAACTTCTGTTACATAAAGAGAACAGCAGCTACAGGAAACTGAAGTAGCCAGTGACACTATTAAAATACGGCTAACTACGTGCCAGCAGCCGCAGTAATACGTAAGAGTGGCAAGCGTTATCCAGGAATTATTGGGCGTAAAGAGGAGCAGGCGGCAGCAGGGTCTGTGGTGAAAGCCTGAAGCAACTTCAGTAAGCCATAGAAACCAGGCAGCTAGAGTGCAGGAGAGATCGTGGAATTCCATGTGGCGAGGAAGAAATGCGTAGATATGGAGGGAACACCGGTGAGCGACGATCTGGCCTGCAACTGACGCTCAGTCCCGAAGCGTGGGGAGCAAATAGGATTAGATACCCTGAAGTAGTCCACGCCGTAAACGATGAGTACCTAAGTGTTGGATGTCAAAGTTCAGTGCTGCAGTTAACGCAATAAGTACTCCGCCTGGTAATGCCGTTCGCAAGGGCTGGCTCAAAGATTGACAGGGACGCACAAGCGGTGGAGCATGTAGTTTAATTCAGAAGCAGCAGAAAGAACCTTACCAGAGTCTTGACGCCTCATAAAGGCTCAGAGATGGAGATAGCTATATGAATGCAGGTGGTGCATGGTTGTCGTCAGCTCGTGTCGTAGAGATGTTGGGTTAAGTCCCGCAACGAGCGCAACCTTATCGTTAGTTACCATTAGAAGTTGGGACTCTGGCAGGACGCTGCCAGTGACAGAAAGCTGGAGGCGGGGATGACGTCATCATGCCCCTTGACCTGGGCTACACACGTGCTGCAATGTGGATGTGGTGCAAGAGGGAGGCCCAGAAGCCGCGAGGTGAAACAAAACCCATAAAACCATTCTCAGTTCCGGATTGTAGTCTGCAGCTCGACTACATGAAGTTGGAATCGCTAGTAATCACTTGAATCAGCATGTCATGGTGAATACGTTCTCGGGCCTTTACACACCGCCCGTCGCACCACGAGTTGATAACACCCGAAGCCGGTGGCCCCTGGCAACCGCAGGAAGGGGCTGTCTAAGGTGGGATTGATGGTTAGGGTGAAGTCGTAACAAAAGGTGAAAAACCCGG
+
)(--*%%*.%*,(,//025*-/'((*)388902,8,,63(%'('60-,..1,***,.-,/3%$&%'-(*++/(*+&*-:892(,)8(00::3484706,*)%)*6-&%&'&',/*#(*+12..((**'*&'%&(,/27(,)&$$$$*,-3/,*)$'(&../143553,2,/.,'))+4*%&#%&/-)*+*+6,)&'(*-)+1'+++/,-0().-%%**(0+,&+&)+-.-&'),%*)-+5.-3.-21))68660.**/.-,,,*0./+&%%$%)%'),*+.2:28:35.+,,*),('*+*015.-,-,3255/&)'(--0,812,4-9.6)*(&&)''%(('(&,-/,779863++'),1+10,+1-,-.)011,,377..-..98::7111/(0/++)&),/-/.8(('*-(*-9/39+)**8:2:--)&,--&)**15*)'(''(*,+0.),-12/365,)'%*(**+*.,-48699794:35232*62/137--320,..)+,24233202/.,-+*,,092240/%#&)*)2.,122&)((*(%#&'%&&))+''(-/102)-*+&+()(+2887+)(,+)*'(*'(&*-155:251%&.*$.0-/(%**()/.1+,,'*'(''(*/.4--+%'&')&&.6-/32-3&&%(*01.,*+*/3544631'')*&11434050379:5327++,*/3,./1434.0.,-(')+-7-9-(-,--.0..22('-/+*&$++.1.000-1//3061/..3&)-'*-,'+))1.288,-55420.+,633/00147154/1.,$(&%&(+,+&'*''/88.410.('(((427518,')*((/502663442--)++--.,'+-4-+(,2/2-,+0/409'''-+)&&&(')**+)*.21))&*&('),'%(03--:7/0199615*4922814503)')%4*./,,21&%'((*)*)*+.-1,/-20029393:88/-/)+,./**'&(&)-0/312215413))*(+*+1-+,,/74/5,4857/3+&),.-29078,&11$.-2/,-+.**+*+,--.,-/*().)*/*22423+*(%#%%(+.7-2/*7//+-(,+/1/,+/3)1/586((+'%&&*31--/+*%*'((2032/0+45-(*+*-3+3.-2,2-
@263706c3-7f56-4472-bcb1-af41b1c4dc2c ch=185 read=174971 start_time=2019-12-13T15:19:00Z barcode=BC01 runid=2c9cf7bc05858273f10e7d7ec552fc0bd742dc3e
CTCCTACAGGAGCAGTGGGAATGTGCACAATGGAAGGCGCAAGCCTGATGCGCGTGTATGAAGAAGGCCTTCGGGTTATAAATTACTTTCAGCGGGAGGAAGGGTAGTTAATACCTCTGCTCGGTGACGTTACCCGCAAGAAGAGAAGCACCAGCCAACTCCATTACTTAGCAGCGCAGTAATACCGGAGGTGCAGAAAGCGTTAATCCAGGTTACTGGGCGTAAAGCGCGCAGGCAGTTTGTTAAGTCAGATGTGAAATCCCGGAGAAACTCAACCTGGGAACTGCATCTGATACTGTAAACGGAGTCTCGTAGAGGTGGAATTCCAGGTGTAGCTGGTAGAGAATGCGTAGGATCTGGAGGAGGAATACCGGTAGCGAAGGCAGCCCCTGAACGAAGGGCGGCGGCGTTAGGGAGCAAGGCAGGTTAAGATACCTGGTAGTCCACGCATCAAAACTGATATCGACTTAGGAGGTTGTGCCCCGCCAGAGGCGTGGCGGAGCTAACTTGCGTTAAAGTCGACCGCCTGGGGAATACGGCCGCAAGGTTAAAACTCAAATGGAATTGACAGGGGCCCGCACAAGCGGTGCAAGACGTAATGGTTTTAATTCGATGCAACGCGAAAGGGCCTTACCTGTAAGTCTTGACATCCACGAGTTTCAGGTAAGGGAATGTGCCTCCAGGAACCGTGGGACAGGTGCTGCATGGCTGTCGTCAACTCGATGAAATGTTGAGTTAAGTCCGCAGCAGGCGCAGCCCTTATCCGCTGTTGCCGAAGTCCGGCCAGAACTCAAAGGGCTACCAGTGATAAACTGGAGGAAGGTGGGGATGACATCAAGTCATCCCGTAGCTACGCCGACCAGAATACACACGTGCTACAATGGCGCATACAAAGAAGAAGCGACCTCGAGGAGCAAGCGGACCTCATAAGTGCGTCGTAGTCGGGTTAGTCTGCGGCAAACTCCCATGAAGTCGGAATCGCTAGTAATCGTGGATCAGAATGCCACGGTGAATACGTTCGGGCCTTGTACACACCGCCCGTCCACTGTAGGAGTGGGTTGCAAAAAGTAGGTAAGCAACCTTCGGAGGCGCTTACCACTTTATGATTCATGACTGGAAGAAGTCGTAACAAGGTAGCCGG
+
-./**+.''($%$%'),4+*)(%+&)*+0/./*(($%%&(-2-48&&%%$&'+,/1611*,,(+(+,78626)1579+,.3,0.)(-7+*(*(+2-+/),(,/'&)&((.,+(--,.33344(/6446.8323;/,+/''/(&(%(*(*121&(($0*+,23+0.+*+-'(&'(*')$)*-)0&(-+)('''&&&$**')*+21/1..()-)*3-/0::764329.))''$-').&(*070'1./*)-0&30*(%$,6)*/33+1)&(')(,.0,31-'/)-+,100001.-.0.0..%%&$%*+(**,+++4,*(-(')))'.&&$'*---*''&%.*-(**''**)''$%'*//5796/,,&')&,,157.,-&)+,,0,1.%/.--+('#&%&&')''((&'%%$%'&$)+((*-26*./)130815/23/28()465424*%($'$'$1:9++%'&+',3+%'(&&),).43934-/:3/(-)(()0//040-.*)$(-&)+))*,.*7+90-)53447327643-/'*&)(-)0+3)*.))-/4+-'/')6)8:01-,)07/'1(,550-4-))+,-&(**.,)&%'+*/'+*)).,5;<-787:.-,/*-1,-+4,*3+(&#(&*)(/0.//,(+,,07213677('('%++5)'%('())(+(*+223127-1.'455:7.,.-/+,++24567:6667&43.)03))*/+..('$&&)4113061-007#(&&,*%(,(0'*./.02&7:6/81,0)**0+05124/-1,.-/.3,-''(,-06--'02'))+1.%*,,/0:;78550()'((*'(&)/0-4-+'(*.-0).0,--)('&$&&$%(%''%%'/*-()*%*)*(,,----(+).,*.,+.02'56:)&)'&(,()*'()()&&((&)+()'(+<88855&&&$('++/350367982*)+-%'&'()*+'(%((()360/:514../*2.1-)&&(*..0222175:867.++,,*0''*'010163390514%)+,(*+&+,/*-(+/)/4-&./,'('((*+*&&''/-07-/-68/'&*&/+,0+$*/400322+-)0**%&)**05-.48.)/.,.21)+)+,003+-&'*(*0-/055/-**((,3.2/
