# Supplementary material for: De novo species identification using 16S rRNA gene nanopore sequencing
Source: PeerJ. 2020 Oct 21;8:e10029. doi: 10.7717/peerj.10029 (PMC7585375; doi:10.7717/peerj.10029)
Supplement: Supplemental Information 3 [file peerj-08-10029-s003.zip › pass_fastq_runid_2c9cf7bc05858273f10e7d7ec552fc0bd742dc3e_409.fastq]

@95701ff1-0da9-4bdf-98fe-cbdb55cfa98e ch=366 read=161547 start_time=2019-12-13T15:18:59Z barcode=BC01 runid=2c9cf7bc05858273f10e7d7ec552fc0bd742dc3e
CCGATTTACCTTATTTTGGCTTAATCAATCCCACCTTAGACAGCTCCTTCCTTGCGGTTGGGCCGCGGCTTCGGGTGTTATCAGCTCTCGTGGTGGTGTCGTACAGGGGCGGGCCCGTATTCACCGCGACATGCTGATTCGCGGAACGCCTGGCGTTCAGCTTCATGTAGTCAGGTTGCAGACTACAATCCGAACTGAAGATGGTTTATGGGTTTTGCTTCACCTCAGCAGCCGGCCCTCCGCACATCCATTGCTGTGCAGCCCAAGGAACAGGGGCATGATGATTTGACGTCATCCCCGCTTGGCCTTCCTCCAACTTGTCTGCTGCGATCTCGCTAAGTCCCAACAATGATGGTAACTAACGATAAGGAGTTGCGCTCGTTGCGGGGACTTAACTAATCTCATTGCGTACGGCGACAACCATGCACCATATCTATAGCTATCTCTATCTCTAAGACGCTGGTATGTCAAGAGATTTCGTGGAGTTCTTAGCGTTTGCTCAGGTCAAACCACATCTCCACCGCTTGTGCGAATTTTAAATCAGGTCCTTTGCAGGTTTTCATTCTTGCGAGATGCCACTCGATGGTACTTTCTGTACTGAACTGACATCCAACGCCAAGTACTCATCATTTACGGCGTGGACTACTAGGGTATCGAAATCTATTTTACTCCCCCGCACCGGGACTGAGCGTCAGTTGCAGGCCAGATCGTCGCCTTCGCCACTGGTGTTCCTCCATATATCACGCATTTCACCGCTTTGTGGAATTCACGATCCTCACCGCTCTGGCTGCCTGGTTTCTATGGCTTACTGAGGATTAAGCCAGGCTTCCCTGGTCCTTTACTGCCCGCCTGCTCCTCTTTACGCCCAATAATTCCGGATAACGCCCGCCACCTACACGTATTACGGCTGCTGGCGCAGTTAATATTGGCTTTCTCAATAAAGAATGCACCGTCACTCGACTGCCATTTATAGCCGCCGTTCTTCGCCTATAGCAGAAATTTACAATCGAAAACCTTCTTCCTTCGCGGCGTTGCTCGGCCAGGGTTTTATTGCCGAATTCCTATTTCACTCGCCAGGGCAAATATCAAACAACCAGAAGAAGGTTAACACCGGAACACCGGCAACACAGCAATGCAATAACTTCGTGCGGG
+
3/+%01((.++(%..,('$&$$%2((**'38+$,%(('%)*')*+-(+..$%%%'+/)1%*(.-**+%%%&&'10-)-7344-+,-++//31.%'&$$'&'('+)+20)*'*&(%&&),,31&0:32.,)*,/75628:8*()+&$&&+,).*',)0.'&)*)(%')))+25%/3/4*0&0131*,+'*2+&&2-+()('.,(0352,12:'68:,,.3:33492.&%%%%)(%&*-(&)%%&%'()///05$$#$%$%&(,-(*&'$$$%%-01*,$%'(,.,282.,-)2355035)&)('%%''&&'*,2'/)*.+(()&$%%$%&),/15(('&)&&(*(*%()514--1**.,,(-12233/0*+$(8.-,'%()-47*-/88.+)*'+%($')(((*$&&%&&%$&)+(*+/1+23+-)*++)$&$'%%$&$++.(+(('+',*(*1,))''&(,'/(*0',*)(&%*$('&$%,))()17.,-'*++,*%$%&&%'#'$'*)26,-&'%'.+)-,()0*,*++(&)+//+(0++,,('/+)&*-'(%),,8:,7478202-+(&$%%#,(%&&%%$$&($#$$$(&#$#$('&&,'$*34341/0-/%&%)&&&&(/089:417/&''*./4:;//-(''%,//22/*#*&%&(%#&')*&+,,8-3'&&$%)(66--+,/,423538/:&,%+(37//13/$01%((+/0/3534511/1361(.14.-,../1./,2/5:/+-5,++-0-(-*2+/3--(**.115-,$')%')./.20-,,/-,/+70-*+.''%%%,.+,*)(',..-$%#%/1*.4*-'&%%&)(),'$*+-52,%()'(**.(++.0*)-.0.+-2.224924/7,--,.%%%%$)&%++*'+'(+/,(%$'(--+,-1-00&&%))-'%&$'&,**).)()'(*),.)&%()'(&,*./-$'*(&$$'$)%%$%$$%&&)00/1.+//320#&&**0/%.)'-))')))+/3.2)-.0'4408.2655095*+,../.60128%(34%*+(/,'#$&*)/+(''%(')'#(*'%#%$'%%%%)*'((.*-+-,%$$$$')*(*0,),-+0,3//*&($')',*).*(%'##$#%*,.,8-+*,&$''%%%$$$$&%%&
@60bdf12d-803d-4654-b7cf-fb86579ed5c1 ch=165 read=215946 start_time=2019-12-13T15:19:13Z barcode=BC01 runid=2c9cf7bc05858273f10e7d7ec552fc0bd742dc3e
CCGGTTACCTTGTTACGACTGCTAATCATGTCCTTAGACGGCTCTTCCTTGCGGTTGACCCACCGGCTTCGAATTGTTATCAGCTCTCGTGTGTGACGGGCGATTATTGTGCAGGCCGAGAACGCGTATTCACCGCGACATGCTGATTCGCGATTACTAGCGATTCCAACTTCGTGTAAAGTCGAGTTGCAGGGCTACCAATCCGAACTGAGAATGGTTTATGGGTTTTGCTTCACCTCGCGGCTTCGCTTCCTCTGCACCATCCGGTAGCACGTGTGGCGGAGTCGGGCGATGATTTGACGTCATCCCGCCTTCCTCCAGCTTGTCACTGGCGATCTCGCTAGAGTCCCCAACTTAATGATGGTAACTAACGATAAGGGTTGCGTCGTTGCGGGACTTAACCCAACATCTCACGACTTGAGCTGACGACAACCATGCACCACCTGTATCTCTTATAGCTATCTCTCCATCTGGAGCCTTTATGAGTATGTCAAGACCTGGTAAGGGTTCTTCGCGTTGCTTCAGATTAAATACATGCTCCACCGCTTGTGCGACCCCGTCAATTCCTTTGAGTTTCATTCTTGCGGTACTACTCGAGCGAATTACTTATTGCGTTAACTGCAGCACTGAACTTTGGTAACATAGTACTCATCGTTTACAGCGTGGACTACTAGGGTATAATCCTGTTGCTCCCACGCTTTCGGGACTGAGCGCGTCGTCAGTTGCAGGCCAGATCGTCGCCTTCGCCACTGAATTGTTCCTCCATATATCTGCATTTCACCGCTACGCTGGAATTCCACGATCACTCTCTGCCTCTGGCTGCTGGTTTCTATGGCTTACTGAAGTTAAGCTTCAGGCTTTCACCACAGACCCTTGCTGCCATATGCTCCCTCTTGCGCTTAATAATTCCGGATAACGCTTGCCACCTACATTATTACCGCGGCTGCTGGCGCGATTAGCCGTGGCTTTCTAATAGTACACCGTCACTCGCTGCCATTTCCTGTAGCCGCCGTTTCTTCAACTTTATAATGAAGTTTACAATCCGAAAACCTTCTTCCTTCACGCGGCGTTGCTCGGTCGGGTTCCCCATTGCCGAAAATTCCCTACTGCTGCCTCCCGTAGGTGG
+
/246/://243'/)#$%$%&#&*+52*%'%'(%&%)+-''$$%&&(*,---.3,3*+&27++44251052,$%***/.--4-$**)*+).)('&'*)'-*).&,+#,*')%()++3+&'&*()')(,-1;468:98644456::;:;<8)2-*/*/1200120;-:+5+./6.**()*/+&()&&)+)$%%)'$$%&((/-.2'(5:52+*(++01.3;4-4;<61<;1067;679:980./2-09:344549*.:3111659//*')'-*''&*'(*,*&(%)//*(*&),-.-49-*'$#%'))290*577:9905+,-,1---913,2++++20),(*+-,,./,./%+,(),.123244534631180///-+)2,/-('$&)(+5/01;930001+.)'-3-+,,,/+..((%%()24431-)*,6;7<595323:4:;64312---%))+)&-0/4332.29*++,/1&)4-04.+/2...,,$+4(4/6792*--/+*-/4:35:731..,)/463'%,/-18'%'(*11875912811..*%''*%,66*)227196/$$$$)%,.:9855;*)*$%'%%&*&%&)+''*5&,(2)*+10(.)(),./10../00288887/.*'$#&&/)5+)*()*-24878-,25-&,,...844221001/0,2/.*&('*(&$'&%'*/*+$*))+,'%).2&')'$'&(*+,,-+.+0/<01..3.7/78:93981331742496788))*/,2:96688/2011643/437;:6/61++1(*'(%')*(/744/-,-./+,**)(*)))()('++*&+(+02:0045736617-,,.,4,/-''%)-.1&+2/.510,12,---4;;16.*,-.49%&$((,-081-.4-%*)'(&-+.98922*1+166453100-3:217*)*%*'*02/183636568708*(&%(&.10.26-..1.23/)'+,)(**))(02150'&('$$(%-.,5<458)())(/52:5,25('(&&$%%%'&'(,)&$%,&(25&,.6420--051,/-0,4;978;6/.+-*1560:111/7..,)747/0:;5-2;026,.7623661,*(+-.0426702;-+.02/%%$
@6c915ac4-feac-4a1a-a802-b406fb60a615 ch=277 read=105904 start_time=2019-12-13T15:19:10Z barcode=BC01 runid=2c9cf7bc05858273f10e7d7ec552fc0bd742dc3e
CGGTGTCTTTGTGGTAACCTGCGCGCATAATAAATATCTTCCGGTTACCTTGTTGCCCCAATCATCAATCCCACCTTAGACAGCTCAGCTTCCTTGCGGTTAGGCCATGACCGGGTGTTATCAACTCTCGTCGGTGTGACGGGCGGTGGCTGGGCGGGCATATTCACCGCGACATGCTGATTCGCGATTACTAGCGATTCCAGCTTCATGTAGTCGGTTGCAGACTACAATCCGAACTGAATGGTTTTATGGGTTTGCTTCACCTCGCGGCTTCGCTTCCCTCTGCACCATCCATTGTAGCGTGTGTAGCCCAGGTCATAGGGGGGGCGTGATAGTTTGACGTCAGCCCGCCTTCCTCAACTTGTCACTGTGCCAGTCCTTCTGTAATGATGGTAACTAACGATAAAGAGGGGTTGCGCTCGTTGCGGGACTTAACCAACATCTCACGACTGACTGACGACAACCATGCACCACCTGTCACCGCTGTCCCCGATTTCCTCGATTAAAGTAATGAAATGCAAGGGATGTCAAGTGTAGGTAAGGTTCTTCGCGTTGCTTCGAATTAAACCACATGCTCCGCTTCTGTGCGGGTCCCCGTGGGTACTTCGAGGTTTTTTTTAATCTTGCGACCGTATACAGGCAGAATGCAATGCGTGCTTGGCACAGAGGTGTTGGAAACCCCACCTAGTATTCATCGTTTGGCGTGGACTACTCCAGGGTATCTAATCCTGTTTGCTCCCCACGCCTTCGAGCCTCAGCATCGAGGTTACAGTCCAGAGTCGCCTTCGCCACTGAATTAACTTCCTAATCTCTACGCATTCACCGCTACACTGGGAATTCCCTCTCCTCTCCTGCTCTAGATAGCGGTTTGGAATGCAGCACCCAAAGTTGAGCCGGGTATTGTCCACTTAATCATCCGCCTACGCTCCTTTACGCCCAGTAAAGTCCGGATAACGCTCGCCACCTACGTATTACCGCGGCTTTTGGCTTTTGTGGTTAGCCGTGGCTTCCTTATCCTTGGGTACCGTCGTTATCTTTCCCAAAGACAGAGCTTTACAGTCGAAGCCTTCATCTCCACGCGGCGTTGCATCCAAGGTTTTCCCCGATATTCCCCTGCTGCCCGTG
+
9)3100'180,-+.--,05--01+((%%%&+"&%'*.39.7/..<2.-&()')+(.38*0.49986-6+49,(/,.,,,35)000)%&''/,*)+,-1;4:+.*(%&&'&--7812,7--,62)0./-.),()&('$)***.'**.((%&(&+0*-*2+*0-59657<25,+++,48/0042-,../39.-+*+,-.02/)(',-32..-0-2320'2))+16523344;3/**.7750*&%%)'.;4.89<89<:02370,032:5102//5/'(2/3:-,+%$(&--+,22'+()'&.0*,./..*1.81'-2/0')-,0100)(((,()/-19;/./7588/-2:.$%%(-20-.1-/.1-.00+')+)//.///+,5.000/4322,*+'&%&'+*-./35/('%*0,0-))+(/-11/,*+-474%%%0'.3),,,,+*)((*%'$&&)*/&'-.47-9<57-/(.10261352/0*%&&&'(&(%('*/2,()*+-,5-/''&')'&,,&&%*).,:1-1-./0*)-&%&(')+.+01;7874364/*)+-./&'*/-09:6<253410119//04-))/+,.3844;61+-')%'%&'-#&&(+.140928-2:/-,3)..-4;,14*(&$'*.#*&$$#%%.**),-('&%((&())**+1,1181(-4..74,(//+-(')029689635)&(,,/04-*(&'','(3722212002/:6143<5120175/,..07326&)-..-.,**&'&&&'*)**.1/00*,*)*+)(,3-748::-/,,**-*&$'+,8()181/066/0//,7:0*/-$&/'*+12'3)),*/+2*,.-040101%%$&')*)+040*0&/*5-1712/)-.12//6-*++)0-%&+5*/,'*#%$"%&)$&+(1/450668543&&(')58/-1(#((.-+)',+2*',/*1;9:7973578567/0:/01.0018-48,,)))''&'%*$#$$%++'*3---59,,+-*,/,%%$%-.-4-'310&.5//0%14.1.20'*+'05/*,,--+-,174-,*++-(.+(,5.,-*)**,&$'((*3,/-+()&(0(4/./194)234*()+*-0(+)*)))&&()(&&'
@10fe4080-50d3-4715-866a-6a20c1916b17 ch=198 read=142905 start_time=2019-12-13T15:19:19Z barcode=BC01 runid=2c9cf7bc05858273f10e7d7ec552fc0bd742dc3e
CTCCTACAGGGAGGCAGCAGTGGGAATATTGCACAATGGGCGCAGAAGCCTGATGCAACAATACCGCGTGTATGAAAGAAGGCCTTCGGGTTGTAAAAGTACTTTCAGCGGGGAGGAAGGGGTAAAGTTAATGCAGCACAGCTCATTGACGTTGCCGCAGAAGAAACACCGGCTAACTCCGTGCCAGCAGCCGCGGTAATACGGAGGAATTACGAAGCGTTAATCGGGATACTGGGCGGGTTGAAGATCAAGCGAGTCTCGTAGAGGTAGAATTCCAGGTAGCAGCGGTGAAATGCGTAGAGATCTGGAGGACCGCCGGTGGCGAAGGCGGCCCCTGGACGAAGACTGACGCTCGGTGCAGCGGTAGAGCAAAGCAGGATTGGAATACCCTGGTAGTTACGCCGTAAATGTCGCTTGGAGGTTGTGCCCGCGAGGCGTGGCTTCCGGAGCTAACGCGTTAAGTCGACCGCCTGGGGAAGTACGGCCGCAAGGTTAAAACTCAAATGAATTGACGGGGGCCCGCGCGAAGCTGCGGAGCATAATAGTTTAATTCGATACAACGCGAGAAACGTTACCTGGTCACCAGCGACATCCACGGAAGTTTTCAGAGATGAGAATGTGCCTTCGGGAACCGTGAGACAGGTGCTGCATGGCTGTCGTCAGCTCGTGTTGTGAGAGAATGTTGGGTTAAGTCCCGCAACGACACCAGCCCTTATCGCTGTTGCCAGCGGTCGGCCGGGAACTCAAAGGAGACTGCCAGTGATAAACTGGAGGAAGGTGGGGATGACGTCAAGTCATCATGGCCCTTACGACCAGGGCTACACGTGCTGGTAAGCGCATACAAAGGAGAAGCGACCTCGCGAAAGTGAAGCGGACCTCATAAAGGTGCGTCGTAGTCCGGATTGGAGTCTGCAACTCGACTCAAAGTCCGGAATCGCGCGCTAGTAATCGTGGATCAGGGAATGCCACGGTGAATACGTTCGGGCCTTGTACACACCGCCCGTCACACCGCCAGGAGTGGGTTGCAAAGAAGTGGGTAAGCTTAACCTTCCGGGAGGGCGCTTACCACTTTGTGATTCATGACTGGGAGGTGAAGTCGTAACAAGGTAACCGG
+
,,2)&'/&20,&-3-/02*35/2.+0+(,,))+.5;,15+*22,&)((,510/0/(&$&(*()16*-455645449)&*-*//4370,436613:98+)(-.3970.01548*)2*.)*)--+-0()*323/$+&')%)(&((-*1,*+7,6+%.*$'%&-'%)(%%'++-'('%%&(,/,.7870'2/026,015)30++.),+0+(()-(.(/.-523/'(')(.&,.)*')+)&)+'$%%#(%'(%))'&(&&%'(+*20/,/-.0*/+1+4-'3*)%*(+.007220::20466-,*)*.-).2)-()''%**8:.8,,+0*/,*,++/5*).479++)&+-*,,-1440-'/(($&%''')*)-,760'/.)+%7()*+&(01;003:91*.$&)-08350/1,-983.4.1-,+-,:./,64+')*,22101491/,0*0,-//139-,.,/.90,-6308469;9844'*(&*,..314.10.+0255:8(36:4;;0./252535.(892/:-+,15%)*&('&$%,'++).-/.-17;33+3.0001/63+1-*'&%%,)+$%%&(-),,.,$(*(&''(+//+(*--+++).6<3-3**,/--+)*,,%3'(1031-3/4-8;79*)+**%+&)*896688.5,.,/.23+&')*86758:6552)0$),1/423855;753.68++83,-,)($.(.'1:417516*-6439',2$'&/7/4(5-42;1601895:+0-%)&/.-26)11-*(*+.3661,0-+/-,,+13,3.102,004++,02:920)32:3-.(')24;55*.-)')$'+,26-+$&%%%'*410)001*'('&)(*+2,6689764,'(((),.(+2466756015:.(.557686'0)/06))-%:+82+-,-067998952'113)5/-/0-/1/50+(*++*+-+*-.4012:9;800*,1,-21272),/7,+)((+/2668(/76/-2.0/0.//1;53;4015-303+%%#%-0&('-175</5-51()-+,&,.+,)()''+)*4407(24/+.0*--004/29-,..,),++134.00)34256*/.-,2/.-27987831-1,428783
@71c13320-d0eb-40aa-acee-847bddb4641c ch=293 read=164918 start_time=2019-12-13T15:19:33Z barcode=BC01 runid=2c9cf7bc05858273f10e7d7ec552fc0bd742dc3e
CCGGTTACCTTGTTACGAGCTTCACACCCCAATCGCTGACCCTACGCCCCGGCCGCGCTGCTTACTCATTGCGGTTAGCTCACGGACTAATTGTTGCCAACTCTCATGGTGTGACGGGCGGTGTGTACAAGACGGAACGTATTCACCGCGACATTCCTGATTCGCGATTACTAAGTAACTCCAGCTTCATGTAGGCGAGTTTCAGCCACCACAATCCGAACTGAGACTGGTTTTAAGTTTGGCTCTACCTCGCGGTATTGCATCTCTGTACCAGCCATTGTAGCACGTGTGGCAGCCCCTACACATAAGGGGCATGATGATTTGACGTCATCCCCACCTTCCTCCTGGTTAACCCAGGCAGTCTCGCTAGAGTCCTCAACTTAATGGTAGTAACTAACGTGGGGGTTGCGCTCGTTGCGGGACTTAACCCAACATCTCACGACACGGTTGGCGACAACCATGCACCACCTGTCACCTCGTCCCGAAGGGATTTCCTCGATTAAGAGAGTAATGCAAGGGATGTCGTGTAGGTAAGGTTCTTCGCGTTGCTTCAGATTAAACCACATGCTCGCGCGTGCGGGTCCCCGTCAATTCAGGCTTTTAATCTTGCGACCGTACTCCCCAGGCGGAATACTTAATGCGTTAGCGAGCTGGAAGTGTTAAGAAACCCCCACCTAAGTATTCATCGTTTACGGCGTGGACTACCAGAATTATCTAATCCTGTTTGCTCCCCAGCACAGGCACCAGCGTCAGTTACAGTCAGAGAGTCGCCTTCGCCACTGGTGTTCTTCCTAATCTCACGCATTTCACCGCTACACTAGGAATTCCCTCTCTCATCCTCACTCTAGATAACCAGTTTGGAATACAGCACAAGTTGAGCGGGTATTTTACCCCACTTAATCATCCGCCACCATTCCTTTACGCCCAGTAAATCCGGATAACGCTCGCCACCTACGTATTACCGCGGCTGCTGGCACGTAGTTATCGTGGCTTCCTCATGGAGTACCGTCATTATCTTCCCCAAAGAAGACAGGCTTTGATCGAAAACCTTCATCACTCACGCGGCGTTGCTGCATCAGGAGTTCCCCATTGTGCAATATTCCCCACTGCTGCCTCCCGTAGG
+
+&*'01(+,3++07+/+%'),.)')'547*/001+-&'&.3.''*%&'-*))+%&'()((&%#$'++*,0/1(060-,//.,1(.,.*)'('$())164)/--*-(+,),+,,375881//**,(+.-04*+*''%.00898<0/08/46681652'),68;.(*,(,,+-..'),274510.--27322/,.622++-0;4/.-5/,+)),8;91*)+*/)*,03+,0*-8:/29+/51+3,('%%*20567283.20//7830.0/2--)**15229+((*+)..02-4,+*//:1*).,-+-,5(.6;5/56/00008<92347555.6::*(+))9862-,,+++,+&,(')+--135545('00//022812,0++*015480.04353331-&$%'+3+3901022665:5..7.*,+,/+1-),)/234750355632-&&%)'/1497,0/.,*+)4--:/::51-/4+/423(*(+)')&%-0*2-,22/6+/)%&&%((1/1092(,3.11,-)),.0+7,,61+11968<7443.8./098'',2-3<:0;1/1/001)&'(()('$(+,,335*)),-90++%(*1,37,1,--892-,,7-10/1.4;;/(-)(-8393231305101004*,)*')))--*&+)(/*)*%.-,057++')+--)(,01<::9:149.+*/-,+-/76544596(/%2')*989;868440:.+.+165($%%$%%+0/%&$(&,./90232--+-/1**''%)+..5152;9:8(0431./6:66;13./1/.,-+-,540<:0-54)((&)*/0),(+/,4-9/.254))%,2-**),01.0.660/-3-02<;)/(+,,4/,,(*.5),1...0&-0/+*+*'$&(**%()--/-/2.4.*0.$%'$$*,%&+)(-)50)')*+02.4496:;8:3)(-.9:;6451),&,(+50130,3,++-'(,)($*)./27.,$'(+&*+2-160.%(&*'),*.0*.2-24/1/6-56:027,),))/2,',*30'%&&*$+/0-9;8<8789677615050;65/<-.-11342)..%)8+:73+),/(,.42;31143792023112137-99-,0&(%
@c9781ea6-02c2-43ad-8eb4-231e12bca06b ch=89 read=121455 start_time=2019-12-13T15:19:41Z barcode=BC01 runid=2c9cf7bc05858273f10e7d7ec552fc0bd742dc3e
CCGGTTACCTTGTTACCCCAATCATCAATCCCACAGCCGGGCTGGCTCCTTCCTTGCGGTTAGGCCACCGGCTTCCGGGGTGTTATCAGCTCTCGTGGTGTGACGGGCGGTGTGTACAAGGCCCGAGAACGTATTCACCGCGACATGCTGATTCGCGATTACCGGCGATTCAACTTCATGTAGTCAGTTGCAGACTACAATCCGGAACTGAGAATGGTTTTATGGGTTTTGCTTCACCTCGCGGCTTCGCTTCCTCTGCACCATCCATTGTAGCACGTGTGTAGCCCAGGTCGCAGGGCATGATGATTTGACGTCATCCGCCTTCCTCCAGCTTGTCACTGGCAGTCTCGCTAAGTCCCAACTTAATGATGGTAACTATTTTGATAAGGGTTGCGCTCGTTGCGACAACTTAACATCTCACGACACGAGCTGACGACAACCATGCACCACCTGTATCTCTTAGCTATCTCTCCATCTGGAATAACTGTAGTATGTCAAGACCTGGTAAGGTTCTTCGCGTTGCTTCGAATTAAACCACATGCTCCACCGCTTGTGCGGGCCCAAATCAATTCCTTTGAGTTTCATTCTTGCGAACGTACTACTCGAGCGGAGTACTTGTGCGTTAACTGCAGCACTGAACTTTGACATCAACGCCAGGCTCATCGTTTACGGCGTGGACACTAGGGTATCTAATCCCTATTTGCTCCCCACGCTTTCGGGACTGAGCGTCAGTTGCAGGCCAGATCGTCGCCTTCGCCACTGTTCCTCCATATATCTACGCGCTGCCCTTTACCTTAGATTCGCGATCCTCTCCTGCACTCTGGCTGCCTGGTTTCACCATGGCTTACTGAAGTTGGCTTCAGGCTTTCTACAGACCTTGCTGCCGCCTGCTCCTCTTTACGCCCAATAATTCCGGATAACGCTTGCCACCTACGATATTACCGCGGCTGCTGGCACGTAGTTGGCGGTAACTCTAATAAAGTGCAATCACTCGGCTACCATTTCCTGTAGCCGCCGTTCTTTGCCTATAACAAGTTTACAATCCGAAAACTTCTTCCATCACGCGGCGTTGCTCGGTCAGGGTTTCCCCATTGCCGAAATTCCTGCTGCCTCCCGTAGGAG
+
.1.6-;--/4*&)$%-/3)3-673893:212.)()$*)(*+1,)2342.071+)-,+0/30'365/-4-7.'%()&)-5,/.3.,+**&+-435798:8.7312184031.-1+5.1/'))&%%&'**'-$(*.;6657011148:9::;:9<6213/76467(1/*.30,(,+.//13278778$,(8)...431,018432/+0,,1/*((,,0.3;;-894;27791,.0:3+46*/,-(*'(01-./5/700,),*/06:32*+.-*)+*%(.010)(+/.70+.+(+#$*,68..0001.5187+-15369687.16777413'*,668679888090-.10.0+*001*-0)%,(*-+1512232941*++''(('&-./5/566977454569:6+'$&'-&&&+/324351-/01346436432)24496159,,))',0(,,(()*,-,(&'&&(1*,-**)58.540..'#$+))+',))(+348:..,24913,+&$2)8:859641/7/*/445-,//2/;77:1002/0004./-'&%%*1.3,.1/6-,0../08494/091.,23:;:/9:229*.-077130770//.$%+/*.()+++1/%3,-/,5-6.216324)/*+(&*(*&*$0011,*(&'&&'',-0.67247-***41.23931))''/2-//96559492()&11')0/09:2+.121;93+95/0&((-.-.6,/.;1-1+5/:00097562./.,./27:5577396**+*')-/15-+&'&&%&+(-&'(*&$('+,*,-1-+%)*--,1,++-2/07/0/2*)20.**)(*00;5.*%&-313+2+)*1,/+*1+)$).4/-7;75;:/&(**)))%$$$&(*3637:511012',.87//-4.)/1-26556+''((/*+$&&&#07-/7,,+'*-))0.12,//7233647.)(/..033,)+*,*&())+)*+1,16-(&$&',*,-135%()((,9.9:,/++/110/5.23/8;33:5/,)*-3655*))*12+,.82/)%)**&'.,6671&#()$'')(10,1.**/3*;.8-2854<52:;9+.;23++10..7.,($(,(,/,57-+404(*&
@e607e059-0af3-4c66-af50-35e26640c348 ch=126 read=238030 start_time=2019-12-13T15:19:43Z barcode=BC01 runid=2c9cf7bc05858273f10e7d7ec552fc0bd742dc3e
CCGGTTACCTTGTTACGACTTCACCCCAATCGCTGACCCTACCTTCGGCCGCGCACTCGCGCTGCGGTTAGCTCACGGACTTCGAATTATTGCCAACTCGTAGTGTGACGGGCGGTGTGTATAAGACCGGGAACTATTCACCGCGACATTCTGATTCGCGATTACTAGTAACTCCAGCTTCATGTAGGCGAGTTTCAGCCTACAATCGAACTGAGACTGGTTTTAAGTTTGGCTCCACCTCACGGTATTGCATCTCTCTGTACCAGCCATTGTAGCACGTGTGTAGCCCTACATAAGGGGCATGATATTTGACGACGTCATCCCCACCTTCCTCCTGGATTAACCCGGGCAGTCTCGCTAGAGTCCTCCAACAATGGTAGTAACTAACGACAAGGGTTGCGCTCGTTGCGGGACTTAACTAACATCTCACGACACGAGCTGACGACAACCATGCACCACCTGTCACCTTGTCCCCGAAGGGCTCCTCGATTAAGAGTAATGCAAAGGGATGTAAAGTAGTAGGTAGGTTCTTCGCGTTTGCTTCAGCGAATTAAACATGCTCCGCTACTTGCGTTGATCAATTCCTTTGAGTTTTAATCTTGCGACCGTACTCCCAGGTGGAATAAGCAATGCGTTAGCGGCGGCACGGAGTAAACCCACCTGGTATTCATCGTTTGCAGCGTGGACTACCAGGGTATCTAATCTGTTGCTCCCCACGCTTTCGAGCCTCAGCGTCAGTTACAGTCAGAGAGTCGCCTTCGCCACTGGTGTTCTTCTAATCTCTACGCATTTCACCGCTACACTAGGAATTCCACTCTCCTCCCTGCACTCTAGATAACCGGTTTGAATGCAGCACCCAAGTTGAGCCGGTAACTGCATCCCACTTAATCATCCGCCTACGCTCCTTTACGCCCAGTAAATCGGATAACGCGCCACCTACGTATTACCGCGGCTGCTGGCGTAGTTAGCCGTGGTCACTCATGGGTACCGTCATTATCTTCCCCAAAGGCCGGGGCTTTACGATCGAAACCTTCATCCTCACGCGGCGTTTGCTGCATCGGGGTTTCCCCATTTGTGCAATATTCCCCCTGCTGCCTCCCGTAG
+
41-,/.*190;//600257:<;72870/158422114:0,-03/65.31/&'%'$&(,00'&&'(8:08///77797:50245+(&-*$1)*.&')/11*0%&6(),242;;:997./)'''-7/.311:9130()6;779;215/102;:784884125254101+452100.7-*,.72+,+++5:7/*/.92/18::7766;18*,7777,&/77919<<+88+-<6/5//1913:3224+51,/--.665443258989;957956853210,-..1:88643:2'*+*)..+.+((++-0305;3/.+-011998-8:9*).0255:857-+0&-+../**'/056474061130(),.12*,+/)1092/:7322230003255:14*1-0700)')0/.6..+9641.0.,(*+/*,-.26*)*)(41+)0+035793:788</934356'&&-.40034162259:1()(((&&'--+,.))%(*)*,/1574/:3(.60,/*(*46+-%&&&()*(*,,923:549728)(-/<2$$%')3-3'&&%#%%(,05-1/++.)(&&*(&$)0*90;93.8:,+,0:<7.96.*2)*,13:(6'/.284+1577635//'#'/54554480224+(+().21.(+*(/*.2+'/-//3145;778834:5-1.33239;71/-04-62)+-4888;47304;14-868.,.-1.68//786966--/*/7,367565629**,''),-/::9;98:;29775677<769.**$(,/67785748;..,10'(2(*26810&,*.0/-)*)+-.2+)--+,0./.-/)*7./&.+'.-76*)511/-..-6631201910(3&()+%#$(%++)06*(+*0+8-347;;24*()+).12,+2-,33185+-036*,/*5.8581,-&'''4,504-0-,/-/7,,.5146:8461/.(.41+,./.1-())$((/7871**+49-08627000507;;-27,.-.*'./0,+11%'''()(+3).76:8991'*,,0005211.;)),467576&6:.3<3)4;7*22(',)-.655647;9,)+,56508*10+)4/1
@2fb5224e-248f-43ae-9e18-6ee66bb47b5e ch=331 read=96419 start_time=2019-12-13T15:19:41Z barcode=BC01 runid=2c9cf7bc05858273f10e7d7ec552fc0bd742dc3e
CTCCTACGGGAGGCAGCAGTGGGAATATGTGCACAATGGGCGCAAACGTGCAATATGCCGCGTGTATGAAGAAGGCCTTCGGGTTAATAAAGTACTTTCGGTGGGAGGAAGGGGAGTAAAGTTAATACCTTTGCTCGTGGCCCCGTTACCCGCAGAAGAAGCACCGGCTAACTCCGTGCCAGCAGCCGCGGTAATACGGAGGTGCAGCGTTAATCGGAATTACTGGGCGTAAAGCGCGCAGGCAGTTTGTTAGATCAGATGTGAAATCCCGGGCTCAACCTGGGAGCACATCTGATACTGGCAACGAGTCTCGTAGGGGTAGAATTCCAGGTGTAGCGGTGAAATGCGTGAGATCTGGAGGAATACCGGTGGCGAAGCGGCCCCGGACGAACTGACGCTCGGAGTGCGAAAGCGTGGGGAGCAAACAGGATTAAGTACCCTGGTAGTCCACGCCGTAAACGATGTCGACTTGGAGGTTGTGCCCGCCGAGGCGTGGCTGGGCTAACGCGTTAAGTCGACCGCCTGGGAGTACGGCCGCAGGTTAAACTCAAATGTGAATTGACGGGGGCCCGCACAAGCGGTGGGCATGTCGGTTTGTGTAATTCGATACAGCGCGAAGAACCTGGATGTGACATCCACGGAAGTTTTCAGAGATGAGAATGTGCTTCGGGAACCGTGAGACAGGTGCTGCATGGCGTCAGCTCGTGTTGTGAAATGTTGGGTTAAGTCCGCAACGAGCGCAACCCTTATCCTTTGTTGCCAACGGTCCGGCCGGGAACTCAAAGGAGACTGCCAGTAAACTGGAGGAAGGTGGGGATGACGTCAGTCATCATGGCCTTACGACCAAGGCTACGTGCTACAATGGCGCATACAAGAAGCGACCTCGCGAGCAAGCGGACCTCATAAAGTGCGTCGTGGTCAGTTGAGTCTGCAACTCGACTCCCATGAAGTCGGAATCGCTAGTAATCGTGGATCAGAATGCCACGGTGAATACGTTCCGGGCCTTGTACACCGCCCGTCACACCATGGGAGTGGAGTTTACCATAGGTAAAGCAACCCAACCTTCGGGAGGGCGCTTACCGCTTTGTGATTCATGACTGGGGTGAAGTCGTAGCATAGG
+
--1++-12;8-10))(+'-0/.+)-/03/21..0/73,/..,025'/%%$%'%%'*(.5/33300'()*3'')-*.)()*',665,('-4.*2,*,/,,*23132'*,),),21'+-/:5004/2.031072.166%4')(,+'%)*(*21+.,,3)'+*'*+7.7,++/6/237.5,.4--,++/,.-20/*1-%+&&&'&*()+'(2.:03,/102.2../3::46:487004,0-/,021'06;8,/.,+023---.+//199*+.,.1/009/435-,12'%(())01/.-.-4))%%)))**+*-/010,,(4031++/+/++))$*'$%))/:0/+65*)+--')*--1-/-+4-210044-,/.3-))*)/13602)(.+5(%'()//098780.'*+540-0++,/4:::/*,-)00.'83-.0-(&&)*24,1::99948)*),9788;9**'*(//))*,0.0...1,**%(&%&*&&$/.,,,4*(&')*,-1;4..-*4-9.878760*2/777+*'()*0947../,92:9;7+1267*'%%&*60718:/998*5/+(,*.*.+./7531'()20,&*,-3*(&&&+32:+*((&1-(.-**3/&&%(-,-).0%/&%(..5..0-,),(*5;:6.,++,521+,5)%)%,/43*/),,675860220+/89::98632-21)-.2,..114-3+++00:81+4*+1,03,(-,/7,..6:()21/-4.183.53264-64*-0+-.4*+',-5/04573;91:11;3:/,+')+12358,,,'+:776.*2++,-&9+8:12524476,'(',.98412.30*,'%*,.1./-298./))-70++,(,18/,.01796-&(&'/25-**,*7/-'+/9,32:549864/59+/:8:9/0'+'6.9$,&0(&(()202((,-27653/8-,/3271/2-5.601-/-.%.+6-/0::;8880.'.)*69-0+555699:;8977()3143-3///0//1-/4/+-/.1/2:6:8:4,*)+-'(79+%1)+)',.-.5,&')&''%-.55698/;-,/6200336039,-.42/47::<802.,,)+/4-)*+.*-.540&($%&(&
@0c8422af-6772-44cc-b14e-df866d4cfcce ch=25 read=32980 start_time=2019-12-13T15:19:40Z barcode=BC01 runid=2c9cf7bc05858273f10e7d7ec552fc0bd742dc3e
CTCACGGGAGGGCAGCAGTAGGCACCGGCAATGGAAACCCTGACCGGTACGCCGCGATGAAGAAGGGTTGCGGATTGTAAGCTTCTGTTATAAAGGAGAAGAACAGCGGCTACAGGAAATGAGTAGCCGAGTGACGTACTTTATTAAAGCCACGGCTAACTACGTGCCAGCAGCCGCGGTAATACGTAGGTGGCAAGCGTTATCCGGAATTATTGGGCGTAAAAAAGGGGAGCAGGCGGCAGCAAAGGGGTCTGTGGTGAAAGCCTGAAGAAAGCAACTTCAGTAATGTAAGTAGGCGGCCAGTGCAGGAAGGATCGTGGAATTCATGTGTAGCGGTGAAATGCAGCCTGAATATATATGGGAGAACGCAGAAATTGGCGAAGGCGGCGATCTGGCCTGCAACTGACGCTTCAGTCCCGAAAGCGTGGGGAGCAAATAGGGGATTAAGATATAAATAGTCCCACGCCGTAAACGATGAGTACTAAGTGTTGGATGAAAAAAAGTTCCAGTGCTGCGATTGGCAATAAGTACTCCCGCACAAAGTAATTGCATTCGCAGAATGAAACTCAAAGAAAGAATTGAGGGGCCCGCGGTGGGGCATATGGACATTCCAGAAGCAACGCGAAGAACCTTACTCGGAATATTGACTTTATACTCATAAAAAGGCTCCAGAGATGGAGAATGGCTATATGAGATACAGGTGGTGCATGGTTGTCGTCAGCTCGTGTCGTGAGATGTTGGGTTAAGTCGCGACAGAGCGTATATCGTTACCAACTCGGCCGGGTGGGGATAAAGAGACTACCAGTGACAAGCCGGAGGAAGGCGGGGATGACGTCAAATCATCGCACCCGCCGCGACACGGGCTACGTGCTACAATGGATGGTGCAGAGGCTTGAAGAAGCCGCGAGATTGAAAGCAAACATAAAAAACCATTCTCAGTTCGGATTGCCAGTCTGCAACTCTGACGCCGAAGTTGGAATCGCGAAGTAATCGCGAGATCCAGCATGTCGCGGTGAATACGTTCTCGAGGCCTTTGTACACACCGCCGTCACACCACGAGTTGATAATAACACCCGAAGCCGGTGGCCTAACCGCAGGAAAGGAGCTGTCTAAGGTGGGATTGATGATTGGGGTGAAGTCGTAACAAAGGTAACCGG
+
00-)*,62)-3-/1(4&)&$(''(*--4./90/-,1+-90-./2-*&&%)',7.,+&()1+&()'+)()$%(-).5,---%*)-+0037.,07*-+*(+-(0.0&--*/,*'+,*--2,*/%((-.16)&*)1120&%&&(%)('0)(%''*-5854485522,0/07---.,/*,1))(*)00:65033.2-),3/312622/)0+/+0+%.(288868914-2*)-2,%),/59:86/*-,/3-)05+,,)),/33/16/-340-*)%)+*$('%'(('%'*'&%%#&&#$%(%%%%(&%(//5463/0.6,2/)*+///223++(*''&*+,4.-,60-,.&'()))(-*&%)+23/*)')$$'%*$$&&'*'-)*')*+,91(30030.12394593300122-*++-,/19-)&&&)(**.+-.('&)645/)0..*&/+,'%,*'$'()$())+(&$%%-.(4+8+6.,-+**,-1168)*/,7/:06/+37:;2*.*6.+(*,/0813-&0&&%&).-22'.)*+65)*/()+($&(&$(&&('3-.*),)*-,*/8,-4556-'+,*%&&+()%)+)*-(%%&')+)2/(()*'&(+$$$)+)/%$((&(*1/))'+0&04/++(&'&+&*+))).)(''&**+,,-//%%-185),70/2+.*,-/23.))&*)&40013167624705(-*.+504634255;023448/110167666/6110474684/2212('&'$&'#&%%'#%#&*,**$)$%%*&*'&((*()&(+($'+('%&%''&)*+31%+&&'--.349*36270/1,3+3/7;;42%&&+,*-),&)$%)($'#$$$#)%&('%%'(%'$$$#&&%-.74234023-2,315:70*,,((&)--&)''/5/0+*+%,&&,)''/08,0)'0/77:31644:38913648-1*3+**((+++*)(.)))/)))(&)&'/+*33515214.0.,/%'+40301-*%*52++,/./12111%$3*+82,215<873/$2'-3(3//.-../03:/99,.1+0.11,.-*++,**-,&%'*,)/,(&'-(*.-----.-(+452../+1.6*'*)(.14532...1/2;5101)**,,/.*,0(*)3***0.1*'((/(.,4364.51
@de2223ff-7f50-4451-b594-e817e0938d5a ch=116 read=205156 start_time=2019-12-13T15:19:53Z barcode=BC01 runid=2c9cf7bc05858273f10e7d7ec552fc0bd742dc3e
TTGTGTACTTCGTTCAGTTACGTATTGCTTGTCGGTGTCTTTGTGTTAACCTGCCTGTCGCTCTATCTTCCGGTTACCTTGTTACGACTTCACCCCAATCATCAATCCACCTTAGACGGCTTCGCGGTTAGGCCACCGGCTTCGGGTGTTATCAACTCTCGTGGTGTGACGGGCGGTGTGTACAAGGCCGGAACGTATTCACCGCGACATGCTGATTCGCGATTACTAGCGATTCCAGCTTCATGTAGTCAGTTGCAGACTACAATCCGAACTGAGAATGGTTTATGGGTTTTGCTTCACCTCGCCTTCCTTCCCTCTGCACCATCCATTGTAGCGTGTAGCCCAGGTCATAGGGGCATGATGATTTGACGTCATCCCCGCCTTCCTCCAACTTGTCACTGCTTGGTCTCATAGAGTCTAGCAATGAACTAACGATAGGGTTGCGCTCGTTTGCGGGACTTAACCAACATCTCACGGCACGAGCTGACGACAACCATGCACCACCTGTATCTCATATAGCTATCTCTCCATCTCTGGAGCCTTTATGAGTATGTCAAGACCTGGTAAGGTTCTTCGCGTTGCTTCGAATTAAACCATGCTCCACCGCTTGTGCGGGCCCAAATCAATTCCTTTGAGTTTCATTCTTGCGAACGTACTACTCAGGCAGGTACTTATTGCGTTAACTGCAGCACTTTGAACTTTGACATCAACACTTAGTACTCATCGTTTACGGCGTGGACTACTAGGGTATCTAATCCTATTTGCTCCCCGCTTTCGGGACTGAAGGCGTCAGTTGCGGAATCGTCGCTAACTTCGCCACTGGTGTTCCTCCATATATCTACGCATTTCACCGCTACGCATGGAATTCCACGATCCTCTCCTGCACTCTGGCTGCCTGGTTTCTATGGCTTACTGAAGTTAAGCTTCGAGCCACCACAGACCACTTGCCGCCTGCTCCTCTTTACGCCTGTAATTCCGGATAACGCTTGCCACCTACGTATTACCGGCTGCTGGCACGTAGTTAGCCAAACAATAAGTACCGTCACTCGGCTACCATTTCCTGTAGCCGCCGTTCTTCTTGCTTTATAACAAGTTTACAATCCGAAAACCTTCTTCCTTCGCGGCGTTGCTCGGTCAGGGTTTCCCCATTGCCGAAAATTCCCTACTGCTGCCTCCCGTAGGAG
+
%#+'$(),0:557;:&3.91220*/+))0-+-+%656764:8245,;,;.:1#)$'&+,1244677787620-23-214:,18.23356;60975-0317571.3-//+-*030026*50080(((--2(1774045/6//553;7-+,/014,&--,+-,,/354567:8<:87613644*467223/***/.2884<313;799::8:88888:;72344292-.++,//8925,%+.1726575798)2/:1203-,,,+10-..,0::0..-294435;;-00:51;9,&)*90/4955/.)-200/:/90./2,,,1-6;;:057(),,/-.+*'((4/,,30.*++-69,,05/00/+31**(.1,,+*+77++899<9641(0*.05125./++#$$,'+*('&()).0/.&(&,*-)')**/03---,(+02.9265623.25))&(/1)%$$+%)',.051212,..'++.06798556+*+3):;81//.59/492434566:-.././454:8;9;:;::801,,4+,-/-52(.+)(+-744447137:6*7/5*0,:9::=;:;07.+.833-1102.:9798701120.51.-/0,09925,6.-03712&&+(,/087/'22::79::15400(%&'%5*+++%(,/0/)&++,+*-6.04---,.,(('*-&2-+)+++*08.290,--57--('#%'%'+4358746742;:0.600099;799533/3731259+.&%-+())/**3-67:+()2;..4:9153-)&&+-/992-:,+,,+)'',788*+&&'*+/.17<89;;;:9:2::).:+.122511-/.449<;2348--3+)')%'2*3)4*92--.071'(**79,-5./.0,..-,322.055;93222+132:355582/4/1,--,-*)**4.+01+//178-#'$&**)+17653124,03;:3476:/&)*./82779709,,)+--.69558))*%)(,,+6/0),17603+*(++2.10,**.*&&%&)-+.1%)*.666/../,'---%/1-1;:8646302463756:4-)/((*%%(+***/(,(&%(35/22651-+,4:51:897:89732.+((/,.01/.231;8:)/,.+<34:;/,2:/04039;.3/260*-4612321-,17)+<870*(
@7adec724-55a9-4833-a283-716043aa89dc ch=461 read=88478 start_time=2019-12-13T15:19:51Z barcode=BC01 runid=2c9cf7bc05858273f10e7d7ec552fc0bd742dc3e
CCGGTTACCTTGTTACGACTTCACCCCAGTCATGAATCACAAAGTGGTGGCGCCACTCCCGAGTTAAGCTACCTGCTTCTTTTGCAACCCACTCCCATGGTGTGACGGGCGGTGTGTACAAGGCCCGGAACGTATTCTGGCATTCTGATCCACGATTACTAGCGTTCCGACTTCATGGAGTCGAGTTACGAACTCTCCAATCCGGACTACGACCCGCACTTTATGAGGTCCGCTTGCTCTCGCGAGGTCCTTCTCTTTGTATGCGCCATTGCTGGCACGATGTGGCAGCCCTGGTCGTAGGGCCATGATGACTTGACGTCATCCCCACCTTTATCCGTTTATCACTGGCGAATCTCCTTTGAACCACGGCCGGACCGCTGGCAACAAAGGATAAGGGTTGCGCTCGTTGCGGGACTTAACAGCATTTCACAACACGAGCTGACGTAGCCATGCAGCACCTGTCTCACGGTTCCCGAAGGCACATTCTCATCTCTGAAAACTTCCGTGGATGTCAAGAGACCAGGTAGGTTCGCGTTGCATCGAATTAAACCACATGCTCCACGCTTGTGCGGGCCCCGTCAATTCGTTTGAGTTTTAACCTTGCGGCCCGTACTCCCCAGGCGGTCGACTTAACGCGTTAGCTCCGGAAGCCACGCCTCAGGGCACAACCTCAAGTCGACATCGTTTGGCGTGGACTACCAGGGTATCTAATCCTGTTTTGCTCCCACGCTTTCGCACCTGAGCGTCAGTCTTCGTCCAGGGGGCCGCCTTCGCCACCGGTATTCCGCCAGATCTCTACGCATTCACCGCTTCACCTGGAATTCACCCTCTACGAGACTCCGGCTTGCCAGTAGATGCAGTTCCCAGGTTGGGCCAGGGGTTCACATCTGACTTAACAAACCTGCGCTTTACGCCCAGTAATTCGATTAACGCTTGCACCCCCTCCGTATTACCGCGGCTGCTGGCACGGAGTTAGCGGTGCTTCTTCTGCGGGTAACGTCAATGAGCAAAGGTATTAACTTTACTCCTTCCTCCCCGCTGAAAGTACTTTTACAACCCGAGGCCTTCTTCATACACGCGGCATGAAAACGGGCTTGCGCCCATTGTGCAATATTTACGCCTCCCGTAGGAG
+
1***-4,/729,02+/0-./;0*1-(%&$54.3/197767.7-/1//+((,',+(*,+,+*)-//5/065289205791/9;/--8,:3.,0.27/+10879966627'1042330-.,1-/5,5..2*7437/3/,,1647805()(-/)'*-,70//554423<88/)..63642(%(,-0012:*3+*2)*+),(2*2.(.)))*%&($*0+**'*33502//1521--+1,**-,-)&')),,-3-.92751;3,+,/-/04;87/+&&'''%((&-.*).*')1.(*6::9,2,/7:;;:/...-23363463798/703,+-/06,)),'')40+-8,'(.-1(%$'(0,*.5.01(13.0+305+5&(-+.74:448::<,4.9835/6439/1+.21106-/-5977.))&'$%(,-90../.60-0)%10//-+(#')+600+-),.,66//.-./,029:889+))**/++*,/72.01302//,.59714/9//89974,/0)-')**5,+.)**)81<1+**17,-/01))-,/.<9<<331-,++,-*,,,4+,.12/(/-;70124&)%6*(,1(($(9<<,87303/,,3*-,)(8023395.-2782:544852726..-)-+()0.1+7-55.13,111721+&,)+)*--/514,-*),*+-9:9*.+((,2359:5.-,.2-,(%1),+./7/0*(*+5;3/56183+--/074/+./5:,-.69883/1.-+3..-4(),,6612524:7;88::141,-,-2800&),))-0,,*+,314(2733820*+-'(+1,....1/)%(,*.10012/43455*&())4.1-,-*(*2356-10:,/)+-/4-+*0.7'+*+,,6*%')(0,-(,**0202,*&&$$%%&&)%%)329-++-043870/5060:553://.-5/+**/9+000:3-,'&)4,..541*''*)+%',3'&',-7011<19<9335,2&&+;9866-2///4147-,/*,*+.,+,63./46:/:;9-:78-0386/4,++.,/02+()+)34'&),,:;9<::<;4221,0//.5.-))11+)+(,.-/50350;7++5..-.:,-,)*)#&(+0*77+)2%+&'#
@bed546bf-be10-4544-8d98-aac6406b63a0 ch=330 read=83448 start_time=2019-12-13T15:20:00Z barcode=BC01 runid=2c9cf7bc05858273f10e7d7ec552fc0bd742dc3e
CCGGTTACCTTGTTACGACTTCACCCCAGTCATGAATCACAAAGTGGTAAGCGCCACTCCCGGATTAAGCTACCTACTTCTTTACCAGCCACTCCCATGAATTAGCTGACGGGCGGTGTGTACAAGGCCGGGGAGCAGTATTCACCATGGCATTCTGATCACGATTACTAGCGATTTCCGACTTCATGGGTCAGGTTGCAGACTCCGGACTACGACGCACTTTATGAGGTCGCTTGCTCTCGCGAGGTCGCTTCTCTTTGTATGCGCCATTGTAGCACGTGTGTAGCCCTGGTCGTAGGGCCATGATGACTTGACGTCATCCCACCTTCCTCAGTTTATCACCGGCAGTCTCCTTTGAGTTCCCTGACCGAATCGCTGGCAACAAGATAAGGTTGCGCTTCGTTGCGGGACTTAACCAACATTTCACAACACGAGCTGACGACAGCCATGCAGCACCTGTCTCAGGTTCCCGAGAGCACCAATCCATCTCTGGAAAGTTCTCTGGATGTCAAGAGTAGGTAAAGGTTCTTCGCGTTGCATCGAATTAAACCACATGCTCCACCCGCTTGTGCGGGCCCGATCAATTCATTGAGTTTAACCTTGCGGCCGTACTCGACGGTCGATTTATCACGTTAGCTACGAACCAAACTTAAAGCTCAACCCCCAAATCGACATCGTTTTACAGCGGACTACCAGGGTATCTAATCTGTTTGCTCCCACGCTTTCACTTTTATGAACGTCGAGTACATTCCCAAAGGGGCTGCCTTCGCCTTCGGTATTCCTCACATCTCTACGCATTTCACCGCTACACGTGGAATTCTACCCCTCCTAAAGTACTCTAGCGACCCGGTAGCGAATGCAATTCCCAAGGTTAAGCCAGGGCTTTCACACCTCCTTAAGTCACCGCCTGCGTGCCTTTACGCCAGTTATTCCGATTAACGCTCGCGCCCTCCGTATTACCGCGGCTGTGGCACGAGGTTAGCCGAAGTGCTTCTTCTGTAGTTAACGTCAATCACCTAGTTTATTAAACTAAGTGCCTTCCTCGCTACCGAAAGAACTTTACAACCCAGAGGCCTTCTTCATTCACGCGGCATGGCTGCGTCGTTTAACCCCCCGTTGCGCAATATTCCCCACTGCTGCCTCCCGTAGAG
+
30',/,*3-3-+22(-249;<:07750./28/1/.001/10:112/0.*)())40&()2/+,0(+5/3.0016;:3438118,')+/%,-(*.17*+2/&&',',),-//.6926311542.35:+31,'*3.&(+,+-.7<4339//+-*/476,,*+)%')*230-.,-.,$0/'+''*1252...--,.')(.++/(-+,,-'/628778643-*%*(.:560/.1,1..0,*****+&)))+*00,0182877;<22234888:,60'#'(+0113552,,,191-2:::311(589;:;77.-*%&(),2676322:8+/88<6935%/+84--1,88094248647--8--%-042)*%,/10.,350+)()+*/-235'&''+-2/821/*).527:782;84%&%-&,&,+62070-+,2-,*,.565430/+,/1)27+2*,-221162235892*/*1-,*++,*,+'/+0-56:7886668121/./786669<::879+.&'(*+9-,8:)0-20/50/3601732145*(/-3.;;8..--74667:138*)-.20225*1-/2,()+,-80;3''*)+-,;;5932+/+(,&0,&2*,.,*$-3:9934/:3.-0&))+30-0125)'%%%+')'$$452,./2/5/;92)2:0/.1,21580950&#%$)&-6037453-611//03+.0005/7;,,3304)).-*2:.(%((,.(+(%&()126&&'(*/(,,//'10()0-**'),65<97797;5462&29,('(&((.0533'2+1(/95/,33++-))',-057)2*2+/,42-..0/(+4.')*/35.,,+,-/4+,-1(&$&)/),-;88:,,*..-3-7/4,13+161044-.332250/&(,.+///24;49:88445345+8+'(+-))*292395734574723444-.*-66*-')(,):,-:7/4/.+,+,,,(+**.-1:1/.3%&'+,./1;3:<:975532626388:8;8877;1/35;4/126<;:::4355899;83458:9863++2()163170+-.029.(),-.-107/7;899<1-/.-2/1/108331542+*'2-+-..7;8-)41.,--.722254;;8/220221154/:5,.00+*
@598f542f-4e13-41f7-a6c1-eec914c5a483 ch=331 read=96444 start_time=2019-12-13T15:20:09Z barcode=BC01 runid=2c9cf7bc05858273f10e7d7ec552fc0bd742dc3e
CTCCTACGGGAGGCAGCAGTGGGGAATATTGCACAATGGGCGCAAGCCTGGTCGCAGCCATGCCGCGTGTATGAAGAAAGGCCTTCGGGTTGTAAAGTACTTTCAGCGGGGAGGAAGGAGTAAAGTTAATACCTTTGCTCGATGACACCCGCAGAAAAGCACCGGCTATGCTCCGTGCTAGCAGCCGCGGTAATACGGAGGTGCAAGCGTTAATCGGAATTACTGGGCGTAAAAGCGCACGCAGGCAGTTTGTTAAGTCAGATGTGAAATCCCGGGCTCAACACAGGACTGCATCTGATACTGGCAAGCAGGTCTCGTAGAGGGTAGAATTCCAGGTGTAGCGGTGAAATGCGTAGAGATCTGGAGTACCGGTGGCGAAGGCGGCCCCCCCTGGACGAACTGACGCTCAGGTGCAGCGTGGGGAGCAAACGGGATTAGATACCCTGGTAGTCCACGCCGTAAACGATGTCGACTTGGAGGTTGTGCCCTTGAGGCGTGGCCGGAGCTAACGCGTTAAGTCGACCGCCTGGGAATACGGCCGCAAGGTTAAAACTCAAATAATGAATTGACGGGGCCCACTGGCGGGCATGGTTTAATTCGATGCAACGCGAAGAACCTTACCTGGTCTTGACATCCACGGAAGTTTTCAGAGATGAGAATATTGCCTTCGGGAACCGTGAGACAGGTGCTGCATGGCTGTCGTCAGCTCGTGTTGTGAAATGTTGGGTTAAGTCCGCAACGGCGCAACCCTTATCGCTGTTGCCAGCGGTCGGCCGGGAACTCAAAGGAAATTGCCAGTGATAAACTGGAGGAAGGTGGGGATGACGTCAAGTCATCATAGCCCTTACGACCAGGGCTACTACACCACGATGCTACAATGGCGCATACAAAGAGAAGCGACCTCGCGAGCAAGCGGACCTCATAAAGTGCGTCGTAGTCGGATTGGAGTCTGCAACTCGACTCCATGAAGTCGGAATCATAGTAATCGTGGATCAGAATGCCACGGTGAATACGTTCCCGGGCCTTTGTACACACCACCCCGTCACACCATGGGAGTGGGTTGCAAAAAAAGTAGGTAACTTAACTGGGAGGGCGCTTACCACTTTGTGATTCATGACTGGGGTGAAGTCGTAACAAAGGTAACCGG
+
//3*(*.(2.+-,+-442472.3,,.*++-+++--854:87588949:62&-'&(&(+,-,+.))*,/.8665,+&+**-,778<8+9746.).3-+/.+-+1*+./&38/*.-*)+)#&'-37/-8-9.23,:<.+:::*'---*(,0-,*)(++.,(/07/3-,)'$%'/18--*(&$&((-/7-5&))040/125.,-,,-13.///03.-/,/2,6-788:920036<:,)./1+/.1**,*&,-2-(/*8+786),13,)),4/-.,/+36314,)-'()))%&,*,.13.-...96551//#%#*-65318911'0,0*.,6,8,/*).3.&'&))383.1,).26894200147751'%&((4-,./0/,.6/460:913;:3,./978*(2-//0248895342.)()*)5)21.'005<98-;;//9.15879;10354+3337.//49799:17.-00196-,.+3,4554;33-87('.,/1:770/..,(/'*.5520**+,6/8-86635/,/*%&--,,/.2.71.*-+++-,6.9;9477,++)&')*4263778/9:*/1'#(&))()(++*,*,+2,)90;00/0.58:977.08(+645/8/0;6732+(%&'')788350.***.68+7-+**--00.,4,&,)(178+2+7907084..,..5,02222225991:222996641233989445214:<;8539*51,;+6*..,',)(..2139968:./0-.3//10.92331033:903.40+58,844878,(&&&%(('18*-,*,/06///0-+1*-6.03.7932977978904/588:9(*(+/4,(+'((*7<16;865.-&&&%('&*,)..364/6/-)-,,1237952'&&&)((,226;::3420&-69,82:87:77454:...36::8/4*0,7*5-/6.3*+,,/5714,,+)))-+2$&#//,1107296-%'''517110679;79,-.978::01/9988862535380++1544-6'&*),)1)/3(-24+*4.,,-2:7858-*(*,.-/;2536860*(()3241.*--31*')&-,,,,,.1241049-,-8,,1/01.,'')(,.-/3/+).)((-,.281.4+-128;;:8-
@d7ff91cb-8997-48b3-bf2a-7b2457f53826 ch=303 read=205678 start_time=2019-12-13T15:20:09Z barcode=BC01 runid=2c9cf7bc05858273f10e7d7ec552fc0bd742dc3e
CTCCTACGGGAGGCAGCAGTAGGGGTACCTTTCGGCAATGAAACCCTGACCGAGCAACGCCGCGTGAAGGAAGAAGGTTTTCGGATTGGCAAACTTCTGTTATAAAGGAAAACGCGGCGGCTACGGGAAATGATGACGCTTTATTAAGCCACGGCTAATAACTACGTGCCAGCAGCCGCGATACGTAGGTGGCAAAGCGTTATCCAGGTGTGGGCGTAAAGAGGGGCAGGCGGCAGCAAAGTCTGTGGTGAAAGCCTGAAGCAACTTCCAGTAAGCCATAGAAACCAGGCAGCTAGAGTGCAGGAGAGGATCGTGGAATTCCATGTGTGGCGGTGAAATGCGTGATATATGGAGAACACCAGTGGCGAAAGGCGACGATCTGTACTGCAACTGACGCTCAGTCGAAAGCGTGGGGAGCAAATAGAGTTAGATACCCTAGTAGTCCACGCCGTAAACGATGATACTAAGTGTTGGATGTCAAGTTCCAGTGCTGCAGTTAACGCAATAAAGTACTCCGCCTGAGTACGTTGCAGGAAAATGAAACTCAAAGGAATTGACGGGGGCCCGCGCAAGCGGTGGAGCATGTGGTTTAATTCGAAGCAGCATGAAAAGAACCTTACCAGGTCTTGACATGCTCGCAAAGGCTCCAGAGATGGAGAGAGATAGCTATATGAGATACAGGTGGTGCATGGTTGTCGTCAGCTCGTGTCGTGAGATGTTGGGTTAAGTCCGCAACGAGCGCAACCCTTATCGTTAGTTACCATCATTAAGTTGGGGACTCCTGGCGAGAGACTGCCAGTGACAAGCTGGAGGAAGGCGAGGGATGACGTCAAATCATCATGCCTTACATGACCTGGGCTACACGTGCTACAATGGATGGTGCAGAGGAAGCCGAAGCCGCGAGGTGAAACAAAACCCATAAAACTCGCTACTCAGTTCGGATTAGCCAGTCTGCAACTCGACTACGAGTTGGAATCGCTAGTAATCGCGAATCCAGCATGTCGCGGTGAATACGTTCTCGGGCCTTGTACACACCGCCCGTCACACCGAGTTGATAACGCGAAGCCGGTGGCCTAACCGCAGGAAGGCTGTCTAAAGGTGGGATTGATGATTGGGGTGAAGTCGTAACAAGGTAACCGG
+
022.'),(3-+/+-/0,)*)*(1-'&%'$%'(+.5042/*%)+*8-++33.*.&+1/557;8877626)-+*'-+(+)96726:.+3'*%,5+*8-01/.1331;6*++++/,*+)31-6+*+0'-(&,,(+$%&###%(,-)/,4.-2-,,1--,1($-+,/04/5.27/&-*,120.((*+724515.0++19.,06393,4*%6/005650//-49,&$+2+*)).310:0'/.++(**+12-.41//23,./,,+-&'&$'/*/*).16609;7870085--,296.(..-'(,-18830+*)-6132+,-,,0,:.75501-('1+-60329.++*25%'022-1421.)/*+0/-.-7/+&(-*,/1-/.,-1.((&%'$%))&(',--,-,6,/18//31*,/147:4),12;9.,'$'17/,0245;'(,,-.9884-001966;<:41)*%%'')46935-6.8/52+*%.**-3,)*,49946,)*,.421.../+43++0..*4/*-:6-*(+(+*0/*-'1.-1*'(--58.*,+.+-+/235666/2980-4,(*%+)(-22250/)-,-0'-+31;5,23821.4-/0(3'&)+3-('17-*)((,4*334-3/+,./,'---''/6-'()*0.)()*+:94-,*()*+-*-014852.0.,21265:66:20001;97:656771.,.+922788760,+)*'+1*46:460+,/1+.088*(.-*-1%5/&+0,02639211946<:;:44633+5,47:3.*+-&&))*%'')-,.635:/11139+(%'&*+)-+-.,.0*&+-,*,-4:8:8642/0/25//+2+''&'+0013867623++)()+,376484;43:9:5214590-0,-+)-+()('-1-0*%%&)&,,)-2;;509+,0040)('/%&-%'*.,01;6(+$5&*#$#''2157705//0/,//+*')),616.333///*+-,-++-13091/+)-0,2-23.4285..50/1..2..2*-,+(*+(*+**,./433:134645101)&(()'()-44$-&').96465303+)-.0/.10300-/5*/31+',2)4,4370/3,*)+*)/.270+**1,,,4498:876.5.48:;92
@6333de51-2e04-438d-b581-0dc8e032572c ch=310 read=138977 start_time=2019-12-13T15:20:08Z barcode=BC01 runid=2c9cf7bc05858273f10e7d7ec552fc0bd742dc3e
CCAGTTACCTTGTTACGACTTCGCCCCAATCATCAATCCCACCTTAGACAGCTCCTTCCTTGCGGTTAGGCCACCGGCTTCAGGTGTTATCAACTCTCGTGGTGTGATGACGGGCGGTGTGTACAAGGCCGGGGCAATATTCACCGCGACATGCTGATTCGCGATTACTAGCGATTCAACTTCATGTAGTCGAGTTGCAGACTACAATCCGAACTGAGAATGGTTTTATGGGTCTTGCTTCACCTCGCGGCTTCGCTTCCTCTGCACCATCCATTTGTAGCACGTGTGTAGCCCAGGTCATAAGGGCATGATGGTTGACGTCATCCCGCCTTCCTCCAACTTGTCACTGGCAGTCGCTGGGAGTCCTCAACAATGATGGTAACTAACGATAAGGGTTGCGCTCGTTGCGGGACTTAACTAACATCTCACGACACGAGCTGACGACAACCATGCACCACCTGTATCTCATATAGCTATCTCTCCATCTCTGGAGCCTTTGTAGTATGTCAAGACCTGGTAAAGGTTCTTCGCGTTACTTCAGATTAAAACCACATGCTCCACCGCTTGTGCGGGCCCGTCGAATTCCTTTGAGTTTCATTCTTGCGGAGCAGTACTACTCAGGCGGAGTACTTATTGCGTTAACTGCAGCACTGAACCTTGACATCCAACATAGGTACTCATCGTTTGCAGCGTGGACTACTAGGGTATCTAATCCCTATTTGCTCCCCGCTTTCGGGACTGAGCGTCCTTGGGCCAGATCGTCCTTCGCCGGGTGTTCCTCCATATATCCCGCTTTCACCGCCGCATGGAATTCACGATCCTCTCATCATGCTGGGTTTCTATGGCTTTACTGAAGTTAAGCTTCCAGGCTTTCACCACAGACCTTGCTGCCGCCTGCTCCTCTTTGCGCCCAATAATTTCGGATAACGCTTGCCACCTACGTATTACCGCGGCTGTAACGTGGTTAGCCGTGGCTTTCTGGCAAATGCAATCACTCGGCTACCATTTCCTGGCCGCCGTTCTTCCTTTATAGCAGAAGTTTACAATCCGAAACCTTCTTCCTTCACGCGCGGCGTTGCTCGGTCAGGGTTCCCCATTTGCCGAAGTTCCCTACTGCTGCCTCCTAAGGG
+
52%+4,*68.:..9/0.&/0/-).04+/.377995:343))3.050027/1101:7887)5,./645(+/..+7/.81183.333-153343822211.)(.)+-0*+,/011.,,6/0134036:,:8747*(.)(+/71/&&%&()746899;;:8<7441/05,)./-.)(.--())-40132236942./380306122//)8-1--0-0-./02867099<-244<71.10..21/072994.2.'%)$%&((+**,**,*.852;9-/1'&'*+,+..001,+.1/68))25512.+,650,,+,,.'2,+&014:9084/(016:43/1)+%)/,,.:+3116.-,00-46++)&')*311--)'0)**-*2,))'*&$$$%'+'&+2-626999:629.+.8522342,*%-)+,5442,/1,2.))')*6635668.(-/%30224:68420637620*.*,&888.,+,,56:89::98:/+)-&$)-'('''*0476.,-.0;80.0/8(.02;:8963517+$&8+8,*.:,8:;,/7.01323315/04(((&())/07-77,&//*2.:-0'(+0./41;;11;<53501+&(%)&*)+33-135/168,(,%-)+-3,20..-2.4/2778010.040686706011682.2-/)**((),4172688277,-(11012:4:8667+4,/302287:-95()&//(*104.3+%)4916);974/,)-.+))$$#',13;65576265%&,,/1/(.)327:9++-5)+-04.5+&&)+132468+0(%$$*%(*&3'-&)*012621(*$%$$$#&&,421814./4582-2+-.1-.-*0060(//22*)7;50990,/714112-)'('*556:68</./-46+.08*&)('(&,-0-2/7,/+1,0/.4.-./-23.13014.50/71173425-&%$$$(&+)./.))-10214.067*(%'(&&$'&*'+,.(234130.,2529<93(&&(,,-0856:.228.*01.2-).*(,**1;:/1/632+*04+385:55;:6296(*(')(+0))/,(1557544(0-./54<9+)47)*83/)&%)+-2+*(*++-/129+7.'*'&&%
@a83b43bf-3e71-4381-9ad9-0de6021994e5 ch=35 read=142066 start_time=2019-12-13T15:20:26Z barcode=BC01 runid=2c9cf7bc05858273f10e7d7ec552fc0bd742dc3e
CTCCTACGGGAGGCAGCAGTGGGAATATTGCACAATGGGCGCAAGCCTGATGCAATATACATGCCGCGTGTATGAAGAAGGCCTTCGGGTTGTAAAAGTACTTTCAGCGGGGAGGAAGGAGTAAAGTTAATACCTTTTGCTTTCGTGACGTTACCCGCAGAAAAAACACCGGCTAACTCCGTGCCAGCAGCCGCGGTAATACGGAGGGTGCAAACGTTAATCAGGAATTACTGGGCGTAAAGCGCACGCAGGCGGTTGTTAAGTCAGATGTAAAATCCCCGGGCTCAACCTGGGGAACCTCTGATACGCTTAACGAGTCTCGTAGAGGGGTAAGAATTCAGGTGTAGCGGTGAAATGCGTAGAATCCTGTGGAGAATACCGGTGGCGAAGGCGGCCCCTGGACAGACGGCGGCTCAGGTGCAGCGTGGGAACAAACAGAGTTAGATACCCTGGTAGTCCACGCCGTAAGAAACGATGTCGACTTGGAGGTTGTACCCAGCAGGGCGTGGCTTCCGGGTAACGCGTTAAGTCGACCGCCGCAGAGTACGGCCCCGCAGGTTAAACTCAAAATGAATTGACGGGGCCCGCACAAGCGGTGGAGCATGGTTTAATTCGATGCAACGCGAAGAACCTTACCTGGTCTTGACATCCGCGGAAGTTTTCAGAGATGAGAATGTGCCTTCGGGAACCGTGAGACAGGTGCTGCATGGCTGTCGTCAGCTCGTGTTACGTAAAGAAATGTTGGGTTAAAGTCCGCAACGGCGCAACCCTTATCCTTTGTTGCCAGCGGTCCGGCCGGGAACTCAAAGGAGACTGCCAGTGATAAACTGGAGGAAGGTGGGGATGACGTCGATCATCATGGCCCTTGACCAGGGCTACTACACGTGCTACAATGGCGCATACAAGAGCGACCTCGCGAGAACAAGCGGACCTCATAAAGTGCGTGTAGTCGGATTGGAGTCTGCAACTCACGACCGCTGGGGTCAGGTCGCGTAATCGTGGATCAGAATGCCACGGTGAATACGTTCCCGGGCCTTGTACACCGCCCGTCACACCGTAAGGAGTGGGTTGCAAAAGTAGGTATTAACAATACCTTCGGGAGGGCGCTTACCGCTTTGTGATTCATGACCCTGGGGTGAAGTCGTAACAAGGTGGCCG
+
*/11++,,4-&(+,/78347,+)),,./3/,,/.:514452366,-0()+.-+.(&)))+,-351++*+*,+,+-0+,++,07+48-832:./0:/'(*++.59*+---/3,'/-*/,.%)*.45-09.:-..3728**(,'/,%,'(*+4.+52('($*027871213.&+,+2725422205:553002315-7.*2+++++)()&''(/-%(/,2/6.4)*')&00./1:<::98:;5,.-00218-5--&.26(+31..1535673.)+,*(.97/-778:;27282344,&&(('0**+.,.'%##,(/.,,,.)*2734'--2,+((%*)*-2+,2/.-/1348863:1.,++),&''*3('*$',''$,(+,0+66262205.803-4;9/,-30,)(,*'/+(())500:11+*((,,15*+&-2-3+/-&'.-*'-.137**+3.+-13.&,*58460+&-,)--'*-9961.-/,/,**-+++)-,*&*,&'01,*)(*),-.'+6-./0,+(*2734/466830//+#&&&)&'**/-61-+/12689:7;;3929:5,,,'+)-,-5*:61-7,(*(,3303.7439..,*1*/.73/74;8333.25.0-/.+0)-1-,,,*04+-$'%((('*++6624/2++*,:93-(('*+..+(.-,173488;8*9*++-*47-,..0*1434461020/9+-),+--1//001621.*#(),,'(%%'0'(0026.7/03.+.-)*,.+)**''.)+,5.//-./''-+*0114;1*1.471.00043730202773*),$,'01042+1/./045:4674.+(((+1.18:22778751/%&-00860-0,0)%$$&'0()39955)(''(')))+-/,/19.5.--653+-.+&)%$'*)124%+))((%+-/,.3;42533134:2,0264.,,).13(0%0*&&$')123./)+++%&('2*&(#(''$%$%(&.-)*),1000899<887234:676.++',,)*6400.02%('(*),+2,-.11./*')*(+2113.39)1)%)($')01*..++06+'#%$(&')%%)'%'%&&+*(+*.63-10--.,7,+60'*004+.046:787404'&$&),+(),*+,21569521.+&&(('*
@23246cb1-02ce-47aa-9c28-fe947f455c6c ch=324 read=107718 start_time=2019-12-13T15:20:31Z barcode=BC01 runid=2c9cf7bc05858273f10e7d7ec552fc0bd742dc3e
CTCCTACGGGAGGCAGCAGTGGGGAATATTGCACAATGGGCACAAGCCTGGTGTAACAACGCCATGGTGATGAAGGCCTTCGGAGTCAATAAAACTCTGTCCTCAGGAAGATAATGACGAGGTACTTGAGGAGGAAGCCCCGGCTAACTACGTGCCAGCAGCCGCGCGGTATTAATACGTAGGGGGCTAGCGTTATCCCGGATTTACTGGGCGTAAAGGGTGCGTAGAGCGGTCTTTCAAGTCCAGGAGTGAGCTACAGCTCAACCGTAGTAGCTCTTGAAACTGGGGGCTTGAGTGCAGGAAATTAGGAATTCCTAGTGTAGCGGTGAAATGCGTAGATGGAGAACACCAGTTGCGAAAGGCGGCTCTGGACTGTAACGGCGCTGAGGCACGAAAGCGTGGGGAACAAACAGGATTAGATACCCTGGTAGTCCACGCTGTAAACGATGAGTACTGGTGCCGGGGTTGCCTTCGGTGTCGCAGCTAACTTGCATTAAGTACTCCTGCAAATTACGCTCGCAAAATTGAAACTCAAAGGAATTGACGAGGACCCGCACAAGTAGCGGAGCATGTGGTTTTAATTCGAAGCAACGCGAAGAACCTTACCTAACTGACATCCCAATGACATCTCCTTAATCGGAAGTTCCTTCAGGGACATTGGTGACAGGTGGTGCATGGTTGTCGTCAGCTCGTGTCGTGAGATGTTGAGTTAAGTCCCGCAACAGGCGCAACCCTTGTCTTTAGTTGCCATCATTAAGTTGGGCACTCTAGAGAGACTGCCAGGGATAGCCTGGGAAGGTGGGGATGACGTCAAATCATCGCGCCCAGCTAGGGCTACACACGTGCTACAATGGTTTAGTACAGAGGTTGCCAAGCCGTAAAGTGGAGCTAATCCGCTTAAAGCTACTCTCAGTTCCAGTTGTAGGCTGAAACTCGCCTACATGAAGCTGGAGATTACTAGTAATCGCAGATCAGAATGTGCTGCCCGGTGAATGCGTTCCCGGAGTCTTGTACACCGCCCGTCCATAAGTTGATCAATCAGGTCGATCAAAATGG
+
./142265;60383///./7/)7++./(7+)())031430*$)-4'./)-()%%(*)374054%)*++)')'('('-4497.0*)*,&%&.8:1266987321,*++*,*,,.820(+*%-*+*)+&))21,,,'-**.-*)*.//601*-+++00,-11030**'')*+)-(*&-.554.,/77*5,,+,-1:2.0('&/$5,(),()/63++2:+-373233762-/0./0+,9.,*.%-3*,3-((()+./310-//04/023177//0)((),)-29330-44.**/,-'+,/225/**)()(*'/)3*4++*230.)--&/2,-35-./)()(*0+'(*)///07/-2/.+)-*'1-1)3/,+-.01886862.+/*++)+&0.++0*%&'()210'2,%%$&,**%./*00/+/178<712::76644(/*./--3:950-01..0./.05*)%'*01'(%&)$%((*'/)**'-)-..,2++,-/44130'*(+-1)%%('()**)+./394-60&%*'(7<:7874;,1,/0400.+-*3637:7/0.0.-+**+,0+)**/0-(+/.;<119750*++'+*&*')')1*(5,5594590-*))+,762/*(-.4013569::-1,1,/1+.(&)/9;;182&39522.-502/324'))+/79-000/158./567823333282456611013519.&,,905.518/)-,'-)).//86:7:2)10/0.3/,--9//:8:;83627,095/*,(-/1.,-+**+-7777:5492120'25137/00-./-47.3557987779/./68+''%((%%%$$'253111/)+')).,-()).+),&(&%&'-'.1-*/6,8+0,,)&&(1)52))+,,,+./281/*%')*075-22'/.//6*4581+*-010/*--/001:1..0*/1522(*''&%+454,*(0+&-.)021500+0''**+//+.+)'%')(4-()*+,69636+1.0*)+)%'(+14010/..2&14*(0*&$&$#$$##$##&&&&(&%%%%$$#$$&%$%1
@cb8e7b16-4f93-470b-8468-4133774f1238 ch=327 read=90488 start_time=2019-12-13T15:20:36Z barcode=BC01 runid=2c9cf7bc05858273f10e7d7ec552fc0bd742dc3e
TGGTATTACTTCGTTCAGTTACGTATTGCTAGATTACTGAAGAAAGTTGTCAGTATCTTTTATTGTAGCTTCCTGTTAGTGCTGATGGCAACTCCTACAGGAGGCAGCAGTGAGAATATTGCACAATGGGAGAGGCATGATGCAGCCATGCCGCGTGTGAAGAAGGCCCAGCTGGCGGGTTGTCAAAAGTACTTTCAGGGAGAAGGGATAAAGTTAATACCTTGCTTGCTCATTGACGTTACCCACCAGAGAAGCACCAGCTAACTCCGTGCAGCAGCCGCGTGTACGGAGGGTCTGCCAAGCGTTATCAGGAATTACTGGGCGTAAAAGAGCGCACGCAGGCAGTTTATTAGGATCAGATGTAGAAATAGGCTCTCAGCCTGGGAACTGCATCTGATACTGGCAACGGAGTCTCGTAGAGGGGATGAATTCAGGTGTAGCGGTGAAATGCGTAGAGATCTGGAGGAGGAATACCGAGTGAGGCAGCCCCTGGACGAACTGGCCGCTCAGGTACTGGCGTGAGGAGCAAACGGGATTAGATACCACAGTAGTCCACGCCATGTAAACGATATCGACTTGGAGTTGTACCCTTGAGGCGTGGCTTCCGGGCTAACGCGTTAAAGTCGACGCCGCCTGGGAATTACGGCCGCAAGGTTAAAACTCAAATATGAATTGACAGGGGTGCCTGAAGCGGTGGAGCATGTGGTTTAATTCCGATGCAACGCGAAAGACCTTACCTGGTCTTGACATCACGGGGGGGTTTGGATGAGAATGTCTGCCTTCCAGGAACAAATGAGACAGGTGCTGCATGGCTGTCGTCAGCTCGTGTTGTGAAATGTTGGGTTAAGTCCCGCAGCAGGCACAACCCACTTATCCCTTCGGTAGCAGCGGTCCGGCCGGGAACCCAAAGGGAGACTGCCGGTAAAACTGGAGAGGTGGGGATGACGTCGAAGAGTCATCATGGCCCTTACGACCAGAGGGCTACACGTGCTACAATGGCGCATACAAAGAAGCCTCGCGAAACAAACGGACCTCACTCAAAGGTGCATCATGGAGGTCCGGTGGAGTCTGCAACTCGACTCCATGAAGTCCGGAATCTCGCTAGTAATGGATCAGAATGCCACGGTGAATACATTCCCGGAGCCTTGTACACCATGTCACACCATGGAAGTGGGTTGCAAAAGAAGTAGGTAGCTTAACCTTCGGGAGGGGCGCTTACCGCTTTGTGATTCATGACTGAGGTGAAGTCGTAACAAGGTAACCGGAG
+
%',,.,'),702*,612,6...,3-.,&)($&%,&'*446,'*0')*4+/0%*(*-.673+%,&%%%$&(((+++/+%-11682//*(%$#&(3-))*%/*),0*))*'*%'&(%''',(&)-..://8,('$)%$#$$(+,,-',**)*-1*+)+(()*(&))*2,0)%%&)&&%(0-6:(,(/99-,2221:))%''*'*'*+/*%%+4)),1.6./10,2%(*0.2341/7.+**/+*,/,%).+**'*((/-3-%.2/.0-,,*%,$$%'**)(($%&'&&#&)3**,)(%%%*%3).-(*-)(*%()'+,+-0163))'(,14(&)((--*,*-/38601288)+7*24/-(''1.**%%),&$%'('())2)*-0--51+3+,.*++/21223011904,1%+%&(*+*'.-.)120+'&(*/./0+)/&$$#&&+///.52.054/0/.-/145:1/2-&,,'-(%*&&#'')'),/%.-79-(/4/1)(*-#'%'&'*,/(-.0(/+0*,+0-(,,&'(-205%21()+(*06396+-'.3((352.002-$(&*0746//-&))*'+0+0,#'(+11)4:2.42+..*+-,.+,0)*-.)))-,,))(.,6-2+..2,,(-//38426++%*&'*&.17*+2(*),0/96**,2,:6/++),+3,544*/(($)&()&'))),*+(+/%+,,1--(03;:4;284+)())//%)&&&*,(&).2+1&(++)+--+))()*02/1+.,)''#)(&%)1/0-)'0-),&'(-/21/*%,.+((+.--/-8/3.)-432322.64648778.02)///,&(*,0143217.,1+)53//-)''.2($+&&*+('('(-)/,)(*,-//1/'.+(***))(())+3-11/422+9+4-63--1*+,)')(**&.2&,*%+-,001-*(&(-,.68,)(+,3343%%(&%%)+)****-439.,0,--1/'()&0../*)(&'()*(&'*,5239:8986)105-%(&$%'.0,+,-.)('(&&&/+5976'$%&10)&&&$&%12&*'&%&%(/)()+(((&+00..1--/0..238750-.-+-/*1011.,%*)+('$&&&()21030.+20'.*$((,320:5/3&2/454*,&*24/.'+)-,-*$&$&&(-/375760()(*'*.06146:6)'(+'('.-+-%*+,0)33(,3'3.,078/0/2/,*/-&+,,-,02318/+/++)-*'/.,.++&'''++2,.1/.-1.08+2-'
@e44613d9-0bba-4219-a13b-516d5dfd97ab ch=330 read=83518 start_time=2019-12-13T15:21:09Z barcode=BC01 runid=2c9cf7bc05858273f10e7d7ec552fc0bd742dc3e
CTCTACGGGAGGCAGCAGTAGGGAATTTTCGGCAATGGAAATGACCGAGCAACGCCGCGTGAAAGAAGAAGGTTTTTCGGATTGTAAACTTCTGTTATAAAGGAAGAACGGCGGCTACGAAATGGTAGCCGAGTGACGGTACTAGAAAGCCACGGCTAACTACGTGCCAGCAACCGCGGTAATACGTAGGTGGCAAGCGTTATCAGGTGTGGGCGTAAAGGGGAGGCAGGCGGCAGCAAGGGTCTGTGGTGAAGGAAGCCTGAAGCAACTTCCAGTAGCCATAGAAACCAGGCAGCTAGAGTGCAGGAGGATCGTGGAATTCCATGTGTAGCGGTGAAATGCGTAGATATATGGAGGAGGAGCACCAGTGGCGAAGGCGACGATCTGGCCTGCAACTGACGCTCGGTCCCGAAAAGCGTGGGGAGCAAATAGGATTAGATACCCTAGTAGTCCACGCCGTAAACGATGAGTACTAAGTGTTGGATGTCAAAGTTCCAGTGCTGCAGTTAACGCAATAAATTGCGCCACAATCAGTACGTTCGCAAGAATGAAACTCAAAGGTGACGGGGAGACCCGCACAAGCGGTGGAGCATGGTTTAATTCGAAGCAACGCGAAGAACCTTACCAGGTCTTGACATACTCATAAAGGCTCAGAGATGGAGAGATAGCTATATATATGAGATACAGGTGGTGCATGGTTGTCGTCGGCTCGTGTCGTGAGATGTTGGGTTAAGTCCCACAACGAGCGCAACCCACTTATCGTTAGTTACCATCATTAAGTTGGGGACTCTAGCAGAGACTGCCAGTGACAAGCTGGAGGAAGGCGGGGATGACGTCAAATCATCATGCCCCTTATGACCTGGGCTACACACGTGCTACAATGGATGGTGCAGAGGAAAAGCCGCGAGGTGAAAACAAAACCCGCCATTCTCAGTTCAGTTGTAGTCGCTCGACTACATGAAGTTGGAATCGCTGGTAATCTCGCGATCAGCATGTCGCGGTGAATACGTTCTCGGGCCTTTGTACACCGCCCGTCACACCACGGAAGTTGATACCCGAAGCCGGTGGCTAACCGCAAGGAAGGAAGCTGTCTAAAGGTGGGATTGATGATTGGGGTGAAGTCGTAACAAGGTAACCGG
+
4960-.-6,+,+-6-644762-*&((()((.5/2<2//',&$%)*605+144778;4644,/0*&+.&(-(.,578-1(3'0..1896668681910-:5.)+)''/.64:161+)*+''+.)081.+-/)'(+,22&,-+,.&&-.+)1416596656222439898/+.,&03,0+,..30137,1*1.-,*.0+-019232)67.----01525:)*)2-&))**+1*,11,1,-*,46+1/0/2:451,)+'1)+200(&%''&&0)5'&(..-/4345,-8613)*/-,0153.')+./-5.*14,45085+7*:*21++*,)(*+)0-,-.86,,/994534230361/7-*-&($(/05+137;93/4.205:221-+$&*4+:9:911-002+,+.'636))(*/.+)+6:88:.,.02:821-2*/.,,1766;-*)01+070/,.148688;7.-+-,*))&+)(33887:09018975921550'&)0237982608080569;899-0/+*)0*&'(*)*('(*.57;9814'*,8//,:30467/((%(')*-.4,$'&(00),/1-0.25795.(*++,.,-5105/8/*/1$)161.4+,5/03,+,2//7//67,6,,-9662431*,,6/-1/.9+**,-::80.--../.,(()),21'),--.'(+/48556621.,+./2-/298:&5134(2+02273.,21*1***417452/95)%*-+++/25'3)--82''.*--3/3/./02,,+/3362;21,4-.3:62541,%(('*+,/188784576687734453/0.),)+)*,36064674373;5/019726/2/)*////46:;9934562210*-.-,*&(+,8-+,*+.52::6/,/)/,(&&)-11.**+../(/',.;;/58('+138:303).1:8()*+*+-122/2153+20/0//*2**5060-,,.-//&20/0--(,&&%(.0.046557626/4547:899458326(0-3'&)''.,.+/62390//0(.,48010'(().-*'%&(*))-+)0/,4-*2/,-10+)+))+.-1),')')//40.15'))*.:3/11--.0007/23.*&(.)).../4001',).12827
@2d3d124f-4023-48e8-bd5c-d2eb185e6dbe ch=95 read=428463 start_time=2019-12-13T15:21:07Z barcode=BC01 runid=2c9cf7bc05858273f10e7d7ec552fc0bd742dc3e
TTGGTACTTCGTTCAGTTACATATTTAATTATGAAGTTGTCAGTGTCTTTGTGTTAACCCCAACTTTCTGTTGGTGCTGATATTGCTCCTACAGGAGGCACTTGTTAGAGAATGTGCACAATGGGGCGCAAGCCTGGTCACCAGCCATACCGCGTGTGAAGAAGAAGACACCAAGGTTTAGTACTTTCAACGGGAGGAAGGGAGTAATACCTTTACTCATTGACGATTCCACAGAAAATACCAATATAACTCCATTATGGCAAGTAATGGAGAAGGTGCAAAGCGTTAATCGGAATTACTGGGCGTAAAGCGCGCAGACTGTTGTTAAGTCAGATGTAAAATCCCCGGGCTCAACCACAGGAACATCTGATACTGGCAGCGGCTTGAAAAAGGTCTCTCGTGGGGGGGGTGGGAATTCCAGGTGCTTGGTGAAATGCGTGAGAATCTGGAGAATACCAGTGGCGGCGGCCCCTGGACGAGAGACGGCGCTCAGGTGCGAAAGCGTGGGAGCAAACGGGATTAGACCCTGGTGATCCACGCCGTAAACGATGTCGACTTGGAGTTGCATGCGGGCGTGGCTGGAAGGCTAACGCTGCGTTAAGTCGGCCGCCTAGGGCTGGCGCAAGGTTAGCTCAAATGGTGTGGGGGCCCGCACAAGGTGGAGCATGGTTTAATTCGATGCAACGCGAAGAACCTTACCTGGTCTTGACATCCACGGAAGTTTTTCCAGAGATGAGAATGTGCCTTCGGGAACCGTGGGACAGGTGCTGCATGGCTGTCGTCAGCTCGTGTTGTGGGAAATGTTGGGTGAAGTCCCGCAACGGCACAACCTTATCCTTTGTTGCCAGCAGTCCAAGAGGCGGGAACTCGAGGGGCTGCCGTGATAAACTGGAGGAAGGTGGGGATGACGTCAAGTCATCCGCTGGCCCTTACGACCAGGGCTACACGATGCTACAATGGCGTACAAGAGAAGCGACCTCGCGAGGAGCAAGCGGACCTCATAAAGGAGGTGCGTCGTAGTCCGGGATTGGAGTCGCAACTCGGCTGCTGAAGTCGGAATCGCTGGCCAATCGTGGATCAGAATGCCACATTGGAATACGTTGGAGCCTTGTACATACCGCCCGTACACCATGGGAGTGGGTTGCAAAGAAGTAGGTAAGCTTAACCCCAGGAGGCGCTTACCACTTTGTGATTCCGCTGACTAGAGGTGAGAACCGTAACAAAGGTAACCGG
+
''&$%$%+/.24;41/1/)*)*%)'%&$.&%#%((&(+,-7(,*&'*/82',+203,0*)&*'&'()*-,-7)+,-.////)2)((,.,((*)-'&'&(&%'%)'*&($()--'-%'(+242,)&%$&*24259/*%.($%%'#+)//'57+,)'&''++&*)&(,(((%'((&/(*+(%'&'(/44*,$)(3+'0(,*-4,''(+,+/2/+.1'+,/0251.('$&%*('%((**//,/+))$%%'*-*-.$((&%$&$&%$%$)&%$&(()''&(%)++'')&*(/))+%+,('(,.18:78574:0*)')&++,&%%$'&$)0)('))0052-)(-0.)/55(*.--0,0'0)&&%),%%&$%$%$'(%**-+&%&&%$%$$'-230()+*++,+1/3)(+*-/+'('-'+',01/*2+)*%%$0,53*+'+%$$$&$+).+-0-)'))2,47504654)*)'*'/46+(0865+'%&*+,)--,758033346(.(')348584*+02956'35)/)%')/6++.&%%$)06*-/48468:762232263*+/+*)$&&&%&&)()%&')*+.')$*()%'(((*0/(%&%.,.6-0*/3,,01%'%,),)&%%'%(%)'01+5),')).57''$%&)'(.52-.7*#($$&&&&),-',,)*)**6271380.))%+5:6450.-+-63:09..63121/.3/./-142/111,0,+7<4.9'))**,02++*((%/,.:472.77,319664*,.5217011:98888;9920/,./&(.8517/310/*(&*+.*--:/4*'$'''(*2.+//()()('*&%1.-2//3.-0.-9642.+((#'(.')(%&&%'&-/39432+'+12/)(*+)'())*.684:;1,1,)+./,/388-07882/3,'()*0,1)%'')).3,))&''(0***'''&%)'))%'',*'-0550/,$$$'+.(*')(()517:78,---/.,+014*.-:56977121/'('$'&'(434434-.(,)*-,*0/&'&&((#''$()((%('&$$%&'&'*$0),*.(,)('%#'&,-183+--//0/20340*)'))0(2,+00()&'''*8243/+*+,,5;<87;5*,&()-236/2,((*,43/;066:,(,+)+,0012'()/*1(*'&&%+)&*)(')&'(*,&*)./-/46380-))++&,0)))1-0*'%%%'**+-.*.1+)+,1527/6
@c04387f2-7b61-4bd0-b24f-8ee0ad7d1c31 ch=179 read=196664 start_time=2019-12-13T15:21:29Z barcode=BC01 runid=2c9cf7bc05858273f10e7d7ec552fc0bd742dc3e
CTCCACAGGGAGGCAGCAGTAGGGAATTTTCGGCAATGGGGAAACCCTGACCAAAGGCAACGCCGCGGCGTGAAGGAAGAAGGTTTTCGGATTGTAAACTTCTGTTATAAAGGAAGAACAGCGGCTACGATGGTAGCCGGTGACGGTACTTTATTAGAAAATTACGGCTAACTACGTGCCAGCAGCCGCCAATACGTAGGTGGCAAGCGTTATCCGGAATTATTGGGCGTAAAGAGGGCAGGCGGCAGCAGGGTCTGTGGTGAAAGCCTGAAGCTTAACTTCAGTAAGCCATAGAAACCAGGCAGCTAGAGTGCGGAGGATCGTGGAATTCCATGTGTAGCGGTGAAATGCGTAGATATGGAGGAACACCAGTGGCGAAGGCGACGATCTGGCCTGCAACTGACGCTCGATCCCGAAAGCGTGGGGAGCAAATAGGATTAGATACCTAGTAGTCCACGCCGTAAACGATGAGTACTAAGTGTTGGATGTCAAAGTTCCAGTGCCGCAGTTAACGCAATAAGTACTCCACTTACAAGAGTAGTACGTTCACTTAAAGAATGGAAACTCCAAAGGGAGATTGACGGGGGCCACACAAGCGGTGGAGCATGTGGTTTGGTGACAACGCGAAGAGAACCTTACAGGTCTTGACATACTCGCCAAAGGCTCCAGAGATGGAGAGATAGCTATATATGAGATACAGGTGGTGCATGGTTGTCGTCAGCTCGTGTCGTGAGATGTTGGGTTAAGTCCGCAACGAGCGCAGCCCTTATCGTTAGTTACCATCATTAAGTTGGGGACTCTGAGACTGCCAGTGACAAGCTGGAGGAAGGCAGGGATGACGTCAAATCATCATGCCCGCATGACCTGGGCTACACGTGCTGCAATGGATGGTGCAGGAAGCGAAGCCGCGAGGTGAAGCAAACCCATAAAACCATTCTCGGTTCGGATTATGATCTGCAACTCGACCATGGAGTTGGAATCGCTAGTAATCGCGAATCAGCATGTCGCGGTGAATACGTTCTACTCAGGCCTTGTACACACCGCCGTCACACCGATTGAACACGAAGCCGGTGGCCTAACCGCAGGGAAGGAGCTGTCTAAGGTGGGATTGATGATTGAGGTGAAGTCGTAACAAGGTAACCGG
+
--00)*%+0+'+.,08:7794-'((*-.-++.81184&-(''+*)5-+**'&**('(4437*()&((0+-1128.2+3),)*+299:0,4.301369844842/2,./48)1//4/370&.-/**((&'&'',,%&')+0+-(('%'(/175-1-.',,+&'&(*,4011:65//./0::110++)($$#'&*).-0,/**+&&.3.1//:5/5-&,''2('3*7598788;-((,**)).4,-60000(.57.6322.2-,++1*/652(,''('($'2,2&.+14)/7.520-79.6649/.-...1+/.*&'+'./+28071-1-6-58-,,**'%((+314695//15344.-&*0/+1.)8568827-6,+()1'.*333--00/6,5.--1,)**+-01242++-3.*')))+/268;:())+8995%(.$.)--/31/5/.0567570',,/500-40,,+-().0+.0.-1-,3./700//4543.0.3%%'**%%%((,35999675833,&*%*+1)%$(&'(,+'%(*)+*+-*,16%)'&/5*)'2,.(,5/,07'5/,*1-&&),,205/7;:.77(,'.,.,//7793/+-,-,-124;4&%('',/12./.04(&(+1/,/*%(&$-.//4/226202+*&('/4*/+/22/++*-.;;.,+++656754440/&),-+/2./,-+-*55779;:54512431.&*)(*)814734000358:7,(-,40.,.05/111+)&,+,0-&393-51/0/11001702:8772,2.',&5%-6-.1..,++0078878-345573111167000+/)/,+-3+-3441)(-0:1.0/5114+51)'.+*,-470+,+((&(%'(,+1()+,002;:;7320&&((&+)+),.,1801*)+*/,/+$&*,.*1*(*,6:9-955:426%//:704134.0,-/066755505+*-+++,(%).7(/+*+.*+))*,+5/0,2..6240/(&*&(-,/-6/*-1099722,*$&'*'./0,.(%$$%#')-/)),')+)*(.+-&+)&&$#$'$%+'-/+3**-)**,35312'.6-,/.1+,-0466302-/.-8312/-.-.(5-'$.+,-/2//019730-.-2/47640-
@afc7ce24-e7f2-4d03-883c-c1f8eee756d6 ch=449 read=47946 start_time=2019-12-13T15:21:27Z barcode=BC01 runid=2c9cf7bc05858273f10e7d7ec552fc0bd742dc3e
CCGGTTACCTTATTTACGACTTCACCCCAATCGCTGACCCACCACAGCTGGCCGCTGCTTGCTCCTTGCGAGTTAGCTCACGGACTTCAGGTGCCAGCTCTCATGGTGTGACGGGCGGTGTGTAGGGCAGGAACGTATTCTGCCGCAACATTCAGTTCGCGATTACTAGTATCCAGCTTCATGTAGGCGAGTTCAATACAATCCGAACTAAGGACTGGTTTTAAGTTGGCTCCACCTCACAGTATTGCATCTCTCCGTACCAGCCATTTGTAGCACGTGTGTGTAGCCCTACACATAAAGAAGGGGCATGATGATTTGACGTCATCTCCACCTTCCTCCTGGTTAACCCAGGCAGTCTCGCTAGAGTCCTCAACAATGGTAGTAACTAACGCGACAAGGGTTGCGCTCGTTGGGACTTAACCAACATCTCACGACACGAGCTGACGACAACCGTACCACCCGCATCACCTTGTCCCCGAAGAGGGATTTCCTCGATTAAGAGTAATTACAGGGATGTCAAAGTGTAAGTGGAGTTCTTCGCGTTGCTTCGGAATTAAACCACATGCTCCGCTTCTTGTGCGGGTCCCCGTCAATTCCTTTGAGTTTTAATCTTGCGACTACGCACGTACTCCCCAGGCGGAATACTTAATGCGTTAGCGGCGGCACGGAGGTGTTAAAACCCCCACCTGGTATTCATCGTTTACAGCGTGGACTACCAGAATTATCTAATCCTGTTTGCTCCCTTTCGAGCCTCAGCGTCAGTTGATCCAGAGAGTCGCCTTCGCCACTGGTGTTCTTCCTAATCTCTACGTATTTCACCCGCTTCACACTGGGAATTCCACTCTCCCTCTCCTGCCTCCTAGATAGCCAGTTTGGAATGCAGCACCCAGAGTTGAGCCGAATTATTTCACATCCCACCTTAATCCCATCCGCCTACGCTCCTTTACGCCCAGTAAATCCGGATAACGCTCGCCACCTACGTATTACCGCGGCTGCTGGCACGTAGTTAGCCGTGGCTTCCTCGCCAGGTGCCGTCATTATCTTCCCCAAAGATAGGCTTTACGATCCAAAGCCTTCATCACTCACGCGGCGTTGCTGCATCAGGGTTTTCCCCCATTGTGCAATATTCCCCTGCTGCCTCCGGG
+
0--./7---0-)1:-&+/.12:31065,.-00))**,-7.%%$%&&$&%)%93)+-()&&$-22/20+++(*(+*+112,./7/3145)1'+'),0%,,*))%(+2(++0/3*5732711)'(&041+''('')48465,-)-3'+,))%-,*'(*60+,/438.,-+).-,2'%'+/44/+,.'1775347;*&%'&-1632-'(0/-,.*1//0091;:/(-)*6)7-5/-(**,.*,%(+,5.)+/1246347/0270355:371+&'&')%-,.)*')(*,018/,)*%'&'+3+(+//8:++32...-+66,+,//5778878-,7./299.1))'++6.--2+(0591233/3,.,,(')*.8685-002.//++-/.6/...,'$',/25.5,0+)),-/14,&(,)-,3,2''$)&'*++**(.-+,.0/02020//-+54,28()&*)&50($'$))'+,)-0.2++&'),(&('&&-641522--...((&)*.*-(''((,-981/+-3**4+*(&*-54./3:97;645244126..-*+..01;0.:25)-++*4+)*-,)*2+0-2&65/789,,.00947321::4-2/9:/-2-*)&'(0,+%%&&'&()+(,+19:/,+1./86:8.++.,3/0172;22239,'*)%*+1/04/+3,(-53.521*$'('&+),0;74877/:'$%$',-68<8864451.('-*,,2(+:5:70-6<,+0176.);85.,78988.%0,-4/+0)$'...+'(&()/0033,0/+/1376550'/72*,*(&)3-./51/11229;73/24*(/09--/*-*%)'-*2-.,)+.0.23)*202++++'(,((',5,,(3,376<;24-2/(0,/0*2/*)%)).30/,6,&%)/**.8/,(')-0(*%*%&'+,+0/*'/1711/++,/3490,2)%)')('&'.-55-/131271,+&),,3482743/1,.+.3.37+*(1,258731*(,,.025.-+51-/882362,''#%%&)%,%*5534-2000:2-.34*..*(***+0+//-(+--/2')..&0315//*5&+(,&(((%(()./*)***),.'17/396+0567.&'2+.-*+&()5/282)),.4-/*)+')(%
@d4c30a34-b6ef-4d7e-8b31-64b72fe80b5e ch=348 read=107104 start_time=2019-12-13T15:21:41Z barcode=BC01 runid=2c9cf7bc05858273f10e7d7ec552fc0bd742dc3e
TTGGTTACCTTGTGCGACTTCACTTTGATCATGAATCGCAGAGTGGTAAGCGCCCTCCCAGTTAGGCTACCTCGCCTTTTGCAGCCCTCCATGAATTGCTTGACGGGCGGTGTGTATGCAAGGCCCGGAGCGTATTCACCGTGGCGTTCCTGATCCACGATTACTGGCGATTCCTGACTTCATGGAGTCGGGTTGCGAATCAATCAGTTCTGACGCGCCTTTGCCAGGGTCGCGCCGCGGTCAGCTTCCTTTTAACATGCTGCATTGCTGGCACGTGTGCCAGCCCTGGTCAGTAAAGGGCCGCGGTAATGACGTCATTACGCTATCCAGTTTATCACTGTAGTCTCATACTGAGTTCCCAGGCTGGGACGCTGGCAACAAGGATAAAGAGGTTGCGTCGTTGCGGGACTTAGCCCAACATTTCCCTGTAACAGGCTGGCGGCAGCCATGCAGCGCCTGTCGTTCCGGCGCATTCTCATCAAAACTTCCGTGGTCTCCAAGACCAGGTAAAGGTTCTTCGCGTTGCATCAAGATTCGGCGCTCCACCGCTTGTACGTTGTCGAAAGATGGGCAGGTTTAACTGAGGCCGTACCGGGCAGTCGACTTAACGCGTTAAACAAAACCCGCTATCGAGGGGCTGAAAAACCTCCGAGTCGGCATCGTTTGCAGCGTGGTTTCGCCGATTATCTAATCCTGTTGCTCCTCCGCAGCACCTGGAGCGTCAGTCTTACATACCGTCAGAATTTTACCACCAGTATTCCTCGGAATCACGCGTTGCCACGCACCTGGAATTCTACCTGCAGGACTCAAACGCCAGTATCGGGTCGCGGTTCAGGTTAGGCCCAGGATTTCGCCAACAACAAACCGCCTGCGTGCGCTTGCCCGTCAAAATTCCGATTAACGCTTACGCCCTCCGTATTACCGCGTACTGGCACGGAGTTAAGCCGGTGCTTCTGCAGGTAACGTCAATGAGCAAAGGTAGTGGCTTTACTCCTTATCCCATAGAGCAACACCTGGCGAAGGCCTTCTTCATACACGCGGCATGGCTGCATCAGGCTTGCGCCCGTGTAAATATTCCCCACTGCGCTTGCCTCCCGTAG
+
/(),(.&*,,*)'%&')('+*&)((+)+/3$&&(+))$*$%&&)-20-'&'*,-1+21((()+%(&'*-03/)&%%*042(,,(/0*'12$(*'&))$#$$'&.+35268100-.**$,')25/7--0'&,*+(()('.1-*(((&2/+&')455-'*),-6/21)1/2269*&#(&)(+(),/.'&'('*(1-'&'&+..,4/4+004,*/./+-)*&&-*+-.**00-'$&$&&##(*)*)('&&&%&(*))&%(-*+&$%(45'%&')(')*,)+%%')+15+'-&('''*07).0012+)+&($%&'*+.22',$$&$&(')+.,-196,-,,,+,%-03444)*&*%*,6737/-%&*+'+,&%$'()),**-++,.1*,73/'&,1.3-.+,313722*84-)+()&,/0,./1.:1,-&###$%&%&*)*+.(*(''&($&(%&%))%+..)*(%'),'**'')(*-0+,*,,(*.(*.-/.&.*++*)*(,***.:,/0..3(+*+51062/.0.5/0055%('%)%#%$$$&'03.05,..0++$%%()$'*&).'&()'&$(&*--5**&'#%%&(,+&%$)(&)./)34..+)*'(%((+(+(-.+-+00(,,($%*(+-&&),//-///585.1:.5&%$%'')*,,/46485+*(()&')0+40.'-$*#''*+/.463484.33(*,3-()%$&#%(+3321,&(,-.30*,,0+$&$'%)/-03++%#%%%$$'&&,5'44541+$%&&*((((&*(+%%%$)*&)$*(+)*%*,&3-0'%)&$%&'+1367403.+)/(%%*%'&(*&*'%()1.50***)6$*('&&$(+%36+.&''&&+&*(*,666+,*'%,0000%&,($&&%&)&'))(*/*'*,2.2.-./3+(*&-44136'2*-1.1831.*%,231.#'(*%(**.'',)'.,*+,,2/12)11,/')'//03-(%.255/&%,%%*$&''*'%()/$&$$*55-$$$%($'&$&&)($&&+&'&,'-&--+172$(&'%)'((.---.1+*)+*.1-/3/15/-*/1*')%'%&)*,654,/+$+))+()&'&,,-14'),)/
@2e94df21-9281-450b-a17f-846c33a82028 ch=369 read=122740 start_time=2019-12-13T15:21:45Z barcode=BC01 runid=2c9cf7bc05858273f10e7d7ec552fc0bd742dc3e
TGGTTACTTATTTACGGCTTCACAATCATCAATCCCGCATGGGCAATCGCTTCGCGCGCAGTTTGACCACCGGCTTCGGGTGTTATCAGCTCTCGTGGTGCTGTGACGGGCGGGTGTACAAGGCCGGGCAATATTCACCGCGACATGCTGATTCGCGATTACTGGCGTTCCAACTTCATGCCAGATCAGGTTGCGGACTACGATCAGACTGAGATGGTTTTATGGGTTTTGCTTCACCTCAGCAGCCCCAGCCCCTCTGCCATCCATTTAGCGTGTAGCCAGGTCATAAAGAGGGCGCGGTAGTTTGACGTCATCGCCTTCCTCCCAGCTTGTCACTGGCGGTCTCGCTAAGTCCCCAACTTAATGATGGTAACTAACGATAGGAGTTGCGCTCGTTGCAGGACTTAACCCAGCATCTCACGGCGGAGCTGGCGACAACCATGCACCACCTGCTTATCTCATATGGCTATCTCTCCATCTCTGGAGCCCAGGTATATCAAGGACTTGGTAAGGTTCTTCGCGTTGCTTCAGATTAAAACCACATGCTCCACCGCTTGTACGCGTTTAAATCAATTCCTTTGAGTTTCATTCTTGCAGACATGCTACTCAGATAGTGCTTATTGCGTGCTTTGCAGCACTGAACTTTGACATCAACGCCAAATTACTCATCGTTTACGGCGTGGACTAGGAGTATCTAATCCTATTTGCTCCCCACGCGCTTTTTTTTTTTTCCAAGGACTGGAGGCATCAGTTGCAGGCCAGATCGTCGCCTTCGCCACTGGTATTCCTCCATATATCTACGCATTTCACCGCACATGGGATTCGCAGTCCTCTCTGCACTCCTGGCCGCCTGGTTTCTATGGCTTACTGAAGTTAAACAGGCTTTCACCACAGACCCGCCTGCCGCCTGCTCCTCTTTGTAATGAATTCCGGATAACGCTTGCCACCTGCGTATTACCGCGGCTGCTGGCGCATGGTTGTAAATGACTCCTGAAATAAAGTACCGTCCTCGGCTCTACCCATTTCCTGTAGCCGCCGTTCCTTCCTTTAAGCAGAGTTTACAATCAATTCTTCCTTCACGCGGCGTTGCTCGGTCAGGGTTTCTTTATTTGCCGAAAATTCACGCTGCTTGCCTCCGTAGAG
+
('&1,'%)((.4,(*,.-,'($'&2+/.1/11,28/-232/1%/,+),&(-*-''%&&'#-'+()*.5&*2)1)).*'.0.*.---2/&+*,*))'&),+'*)./072966)($($'&)-21787)+(*(5,.0;72280//.+.556:;21*&$%(,.1/00583423,,+))+)'#&#$$'(&*.,/75:/4.53621+*)(-)+.0--'+***.775,03*3,,435+**))%-0/.(**&-*'&'&&'-.,)++*14368:577,''(&'&%$')('*112(*(0)+(2/.1)'-&+#&/8)*%((10+.+%&&(-05)-74+)+-0,++*+*150&12274**0&'%*.53(/,,-,0-00140/-1.-+042.(,()-'+0+))(*,//58/0%2,.)+(,'10+,%-131**&&*&')-),.02,.-()-&5-12.-,2+%).*,+2,.1703**-//01./232324720/**+-6%('(&&&*+,1$+-+/+-((-)'+/.&4*;<:770+++/3.,++*&'(0(8984:;21.-)--1*)/,.0-6-/)2/0-,2('),,/'5+84++//.,/1<5.18;.5-,-*..-*/-3,*%()&'2.*'(%)+1+-0.//--*,+)%'%(($*+,,71683...-05)4,+-)&%#+&),34464,63-(-*5,*,,1../).*''(+-.'.4211.&.-'&)(444+#'%+$&5095;:<;99.(2')&/.0050(%&-)'35-01-+,-,.+333853)01/6.2.-+673-.*+-'0537649/1044300,//313;9-&)'%&&'',/4,*2./%+$&')'(*2301.&'(.*)(-/5259789.:810*/+*),,)+./(%(/,,((%$+/./1(,)*1&''-137*$%&'(,3+/:0/-+,*)*3,'$$%,****6.0-3238'%''(*))27'-*&$&%.*-*&*/')'3,,,.)2.,,0(0(+**%'%%$&&&%&.)'&))(&*-+*('+*(*($&('$$%%$%(-))*96.-+*+(.3:57;78;,'),,1+3-.+)+/**-/5-))*''$&%%&$&&(&(,*$*)+*.+*,-+,01'412,26,59+*+10)21((-0-.'&&('+#%$%$$$&')-2,34)++*&&
@c8cf4411-11cc-4ad7-bdb1-94bd8b855de2 ch=326 read=179080 start_time=2019-12-13T15:22:00Z barcode=BC01 runid=2c9cf7bc05858273f10e7d7ec552fc0bd742dc3e
CCGGTTACCTTGTGCGACTTCACCCCAGTCATGAATCACAAAGTGGTAAGCGCCCTCCCGAAGAGTTAAGCTGCCTGCTTCTTTTTTGCAGCCCGCCCATGGTGTGACCCGGGCCGGTATGTTACAAGGCCGGAACGTAATTCACCGTGGCATTCTGATCCACGATTACTGGCGATTCCGACTTCATGGAGTCGAGTTGCAGACTCAATCCGGACTACGACGCGCTTTATGAGGTCCGCTTGCTCTCGCGGAGTCGCTTCTCTTTATGCGCCATTGTAGCACGTGTGTAGCCCTGGTCGTAAGGGCCATGATGACGGCAATCATCCCACCTTCCTCAGTTTATCACTGGCAGTCTCCGCTGAGTTCCCAGCCCGGACCGCTGGCAACAAAGGATAAAGGTTGCGCTCGTTGCGGGACTTAATGGCCATTTCACAGCACGAGCTGACGGCAACCATGCAGCACCTGTCTCACACGGTTCCCGAAGGCACATTCTCATCTCTGAAAACTTCCGTGGATGTCAAGACCAGGTGATAAAGGTTCTTCGCGTTGCATCGAATTAAACCATGCTCCACCGCTTGTACGGGCCCCGTCAATTCATTTGAGTTTTAACGCGGCCGTACTCCCCAGGCGGTCGACTTAACGCGTTAGCTCCGGAAGCCACGCCTCCGGGCACAGCCTCCAAACGACATCGTTTTACGGCGTGGACTACCAGATTATCTAATCTGTTTTGCTCCTTACGCTTTCGCACCTGAGCGTCAGTCTTCGTCAGGGGCCGCCTTCGCCACCGGTATTCCTCCAGATCTCTACGCATTTCACCGCTACACCTGGAATTCTACCCCTCTACGGGACTCGGCTTGCCGGTATCAGATGCAGTTCCCAGGTTGAGCCGAGGTTCCGCATCTGAACCAACAAACCGCCTGCGTGCGCTTACGCCCAGTAATTCCGATTAACGCTTGCACCCTCCGGCCATTACCGCGGCTGCTGGCACAGGTTAGCGGTGCTTCTTCTGCAGGTAACGTCAATGAGCAAAGGTATTAACTTTACTCCCTTCCCGCTGATGCTTTACAACCCGAGGCCTTCTTCATACGCGGCGCTTGAAACGCATCAGGCTTGCGCGCCCGTTGTGCAATATTCCCCACTGCTGCCTCCCGTAGG
+
/+243;01,7+)+&'*(34;708990//2966-,5233888.,-05322+,,/5+,-.,(+.)%)1+5/%0/-31.)0/44763-2/&&'(.1,%((''0-60//34/)),838(*)&%&$+,,.470+,&''*-0043)8.535:,04832390*,-526,--/8:645&52767812+*57-,&(*.*+*..0539+4%+(137,8.2)5.5966000/-0+)('''++,,,.0-&*)0+-.0/400.+'*+/1449574071&.-026569900///+-15662334092*+122*-,0)145;5.--++*(&*&)&()95;8-.4:469805-./8.,.4*%'.)--88717(*-89/16:35.&.1'')94:98853634)858)4,55,0'))...1-/01-16'**463-3+1($$#%##*/)()(*(+*.-,2+01134.41)),,..1////0;3674-,()(/-43222)&-(/60-.,,40-/2775/'%&/7-7790:008;::2))++(15;24,,((+)-)).3;89<:69780....:'',4,9:9.-'''114//9.,.,5-.'1,34.65,'+21:8<979<874.5<:-*)'$%))6//3//.222*&-582:84530+2+3+,-+---).1/4(1)31486868881''33,*,,)6315'*'%%&(,,012534*&--0/179;775-50',((**-2,5,+,3+7<;*%&((%((),--/740,0)2+++514785/-55599518)+47-57-/96:7('&&-+,5022<68-4*+)./11798:6827;;6128266'324:64+/+1346&63-+-/(%-',/*)*'''+-3/15-40118)/1466*9879./$.020.),3(%%))332+'*./2--.**&5*:98/83/50-,,+.05/),*()093+(*+.46674..5101///190113;6,1*&&'%,2935:9483339894-+&(%)(***++)44385;45;7112).0/07642/-/./95786*-(,+2/-,'),('+,,1))((,-&(2++0)./22.13-3((('--388<99<:1++,)+)1+,(%$&'(%)')*-2+0865;1.,+)+.(&,+(*(,)&*+*11360$&&%'%$&,*07+-912-
@14e58736-55ed-4e5a-9cbc-9a8b6aeec24f ch=242 read=196258 start_time=2019-12-13T15:21:56Z barcode=BC01 runid=2c9cf7bc05858273f10e7d7ec552fc0bd742dc3e
TTTAGTTACCTTGTTACATTACCCCAGTCATGAATCACAAAGTGGTAAAGGCGCCCTCCCGGAAGGTTAAGCTACCTACTTCTTTTTTGCAACCCCACTCCCCGTAGTGTGACGGGCGGGTGTCTTACCACCAAGGCCAGGAACGTATTCACCGTGGCATTCTGATCCACACGATTACTAAGCGATTCCAGCCCCATTGGAGTCAGGTTGCAGACTCAATCGGACTACGACGCGCTGTAAGTCCGCTTGCTCTGAGTCGCTTCTCTTTGCTAATAGCCATTTGTAAAGTATTGCCAAGCCCTGGTCATGCAAGGGCCGCGGTGACTTGACGTCATCCTGGCCCCATCAGTTTATCACTGGCAGTCTCGCTGAGTTCCCCGGCCGGACCGCTGGCAGCAAAGGATGGGGTTGCGCTCGTTGCGGGACCAGCAACATTTCACAGCAGGCTGGCGGCGGCCATGCAGCACCTGTCTCACGGTTCCCGAAGGCGCATTCTCATCCTCTAGAAACTTCCGTGGATGTCAAGACCAGGTAAGGTTCTTCGCGTTGCATCAGATTAAACCACATTATCACCGCTTATGCGGGTATCGAGATTCATTTGAGTTTTAACCTTGCGGCCCGTACTCCCCAGGCAGTCGGCTTAACGCGTGGCTCCGGAAGGCCACGCGCCTCAAAGGGGCTGGCCTCAAGTCGACATCGTTTACGGCGTGGACTGCGATTATCTAATCCTGTTTTGCTCCCCACGCTTTTCGCACCCTGAGTAATCAGTCTTCGTCAGAGATTGCTTAGCCATACCGGTATTCCCTCCAGATCTCTGCGCATTTCCACCCGCTACACCTGGAATTCTACCCTCTACGGGACTCAAACTTGCCCATTATCAGATGCAGTTCCCAGGTTGGGCCAGAGTTTCACATCTGACTTAGCGACCGCCTGCGTGCGCTTACCGCCCAGTAGATTCCGATTAACGCTTGCACCCTCCGTATTACGCGGCTGCTGGCGCAGGTTAGCGGTGCTTCTTCGCAGGTAACGTCAATGAGCCAGGTATTAGCACCGCCCTTCCTCGCTGAAGTGCTTTACAGCCAGGCCTTCTTCATACGCGGCGCTTATTGCATCAGGCTTGCGCCCGTTATTGCTAATATTCCCCACTGCCTCCCGTAGG
+
,($'(,3*/-()),(&(%$)(033++,30$%$&**-(-(**)*)./*((%%'(145,2*)((,+'/,3//-./013/$)-2/3485:../22512.&%(0,-*%'&'.')+0//871/0*+,-&/''+'%-&&&//14&.+,+,.11+9,*,-)-*13/6:+-12452*)(((+/.+,,,&&(+*233('%,24,)**0/+../%*/0844+,/*+0,805+:07/&&+-2/0'(,()+*.,,)(,.3-//.+('()-%'0,75/8:0*()))(%')(,-2)%$%%&')(.-)'&&&(,1.,.565*.))*-*15572,(+)(%%&())*%003+-'#%$'')')*/,/.82,-/'-(*10&153..&'((*275723)%)+4,810723217*+(*-0)/-6+(')).5-/.33987;35,6,*(%'$)'-,019+,*))(,'(0.43/**&$+-,,***/(,+&+3125543/0,48.4,)*+,+.,-2249,+1024'(+-&%+*)-,-'(&*(2,/*()(.*,,7/+-.,/*03;97:.()&')-.234,,*1(*+,**')'(&'*,+-0(&&%%*)/*-&$$%'&($&:+;8287.,0/63,--+*(++)++000'.*-03/5-).50)+,)(%'*-0-.*'&)&&'(-&/(*'&%)($'')),2/339+*50,**%%'1*3(-*,-0242685495),).-0/070,.(+'),:3654595-,,')20(')*704,$('):14,-')'+,'(*$&$&'*,3685595236'&$'$%%%%&$&%))%%',+&/..0<-2()/***.../11152312<.0*(/*+)2/)-'+(+%++%.+)(&,1-'30/1(*3+.88500&&%%./'(/64551314151215*//+*,,93:.7-&'&((61/(.+,.$($&'%&&-+-/6&+/.--*/+/(%'&%(0..7.**/*&'41/6.-.3,.-+*'$%)$,3),3/.1+0,),&''-,522-0)'%'&/013.,0%)'&&(-,61/$'#*/2398578594/,&)()''-*.*)%&#)&&)+*)/.),-'*).,.&'%%$$$$%%(,&$&)(1.0**-,*-(/+,(-*(%%$$%&&(-/4*3--,5-2-76-'*.%0*%((+/-*-0-21+$$%$'(.33(*2.1/
