# Supplementary material for: De novo species identification using 16S rRNA gene nanopore sequencing
Source: PeerJ. 2020 Oct 21;8:e10029. doi: 10.7717/peerj.10029 (PMC7585375; doi:10.7717/peerj.10029)
Supplement: Supplemental Information 3 [file peerj-08-10029-s003.zip › pass_fastq_runid_2c9cf7bc05858273f10e7d7ec552fc0bd742dc3e_410.fastq]

@ad2d0453-69cc-4098-81a0-4761d098e2fc ch=450 read=66926 start_time=2019-12-13T15:22:18Z barcode=BC01 runid=2c9cf7bc05858273f10e7d7ec552fc0bd742dc3e
CCGGTTACCTTGTTCGACTTCGCACAATCGCTGACCCTGCCTTCGGCCGCTGCTATCCCTGCGGGTAGCTCACCGGGTATTACCAACTCTCTCATGGGTGTGACGGGCGGTGTGTACAGACCGGGAACGTATTCACCGCGACATTCTGATTCGCGATTACTAGTAGCTCCAGCTTCATGTAGGCGAGTTTCAGCCTACAATCCGAACTGAAGACTGGTTTTAAAGTTTGGCTCCACCTCGCGGTATTGCATCTCTCTGTACCAGCCATTGTAGCACGTGTAGCCCTACACATAAGGGGCATGATGATTTGACGTCATCACCTTCCTCTGGTTAACCCAGGTGTCTCGCTAGAGTCCTCAGCAATGGTGGTAGTAAACTAACGACAAGGTTGCGCTTTGGGACTTAATAACATCTCACGACACGAGCTGACGACAACCATGCACCACCTGTCACCTTGTCTGAAGGTTTCCTCGATTAGGTAATGCAAGGGATGTCAAGTGTAAGTATTAAGGTTCTTCGCGTTGCTTCGAATTAAACCACATGCTCCGCTACTTGCGGGTCCCCGATCAATTCCTTTGAGTTTTAATCTTGCGACCCATTACTCCCCAGGCGAATACTTAATGCGTTAGCGGCGGCACGGAGGTGTTGAAACCCCACACCTAAGTATTCATCGTTTACGGCGTGGACTACCAGGGTTATCTAATCCTGTTTGCTCCCCACGCTTTCCGGTATCAGCGTCAGTTACAGTCAGAGAGTCGCCTTCGCCACTGGTGTTCTTCCTAATCTCTACGCATTTCACCCGCCGCTACACTAAAATTCCACTCTCCTCCTCCTGCATCTATTAACCAGTTTGGAATGCAGCGCCCAGAAGTTGAGCCTGGGTATTTCACATCCCACTTAATCATCCGCCTACGCTCCTTTGCGCCCAGTAAATCCGGATAACGCTCGCCACCTACGTATTACCGCGGCTGCTGGCGCGGCGTAGTTAGCCGTGGCTTCCTCCTTGGGTACCGTCATTATCTTCCCCAAGACCAGCGACTTTACGATCCGAAAACCTTCATCACTCACGCGGCGTTGTTGCTGCATCAGGGTTTCCCCGGTATTGCAACATTCCCCACTGCTGCCTCCAGGAG
+
5918/7..+3,+03/,*.152$,%(+205442237;4/(1''')))/),.32,*%+-0)),,26*)+-.+-)*+'34/-*4%-04741.-+**%%*+)+*,.151;5/082*)&%$&$&'14%:2/23::,6*%%*,2334559:7686:<:79:849+01+-.00335(',/0887766(-864204;01/-090576;42-*-665-,)&(788-5;:.4;2-19//90631+-.,.,-022.4++++,45332442-14,.36136.**,-,.*++*)/68--/+)*%$.1,/3+/58100/.6;:)'')+50-/*0/310*')+&-1.-&/(*&)&''-+(,,-85(+..37,.-*)-)*-&#(*((,-(*''')(11237.3819//**-,,+-/--1)0'#&((-.14-%'*&,))**201-(,.,,.&8-5622/38/24023625(')('($%&*&$)+0)*,)))--+('(,5-,,-/*20.4%7613.1211&''$&&.-+03:742-')*3-')*,/)+-./3985;010-...5:79/-)2('&*1/,237-(%)*4415,*/6/0**245*041228(*/-0:*)8*&*-:79.1/64((22&*-),&)%)(13/.,1-*10..304/.301/6,*1+/56.()'++,.&&(.33/&(-)(-7&*%+)++/667216;23*'*/0--&*,-07555;0),+5880)+(*):30'+**+-.+./004//4/./1437****&()*/499;:170./38:869;-++*))+5///5756474)9-/&)'$%5+56855,,((&(+-/./$'()+-)*-''/*+(($%(&&(&0,1:-186.22/423:/0/,-+((&)'(/++,'5:589-.-2:3.+.-,12,&,1.41788:3)%%$%&,,./7-36+',(&'%&'*.4+,02647;.:...9957:3161035751;02820-6-//0/:30+0-5156524;35695:783262(&*'*((,(),;:567449333828::*4/*,.,%(%(%),45-/.230)(/21&468:9499+,,/%(*./6411,*+2-033343421333;/-..($$.$')+-7275779141+.../1001*-%%*'((
@fe16e03f-205f-4a57-b612-93991d31d246 ch=161 read=175006 start_time=2019-12-13T15:22:17Z barcode=BC01 runid=2c9cf7bc05858273f10e7d7ec552fc0bd742dc3e
CCAGTTACCTTATTGCGACTTCACCCCAATCATCAATCCCGCACCTGGGCGGCTCCTTCCCTTGCGGTTGGGCCGGCTCCGGGTGTTATCAACTCTCTCGTGGTGTGACGGGCGGTATTAGTACAAGGCCGAGACGTATTCACCACGACATGCGTTCGCGATTACTAGCGATTTCAACTTCATGTAGTCGAGTTGCGGACTACAATCCGAGACTAAGGGAGTAGTTTTATGGGTTTTGCTTCACCTCATGGCCGCTTCCTCCTGCCATCCATTTGTAGCACGATAGCCAGCCCAGGTCATAGGGGCATGATGATTTGACACATTCATCCCGCCTTCCTCAGCTTATCGCTGGCAGTCGCTAAGTCCCCAGCATAATAGTGGTAACTAACGATAAAGGGTTGCGCTCGTTGCGGGACTTAGCTAACATCTCGGCACGAGGCTGACGACAACCCATGCACCACCTGTATCTCATATGCATCTCCTGGGCCTTTATGGGTATGTCAGAGACCTGGTAAGGTTCTTCAGCGACTTCAGATTGACCATGCTCCACCCAGCATGCGGGCCCAATGTTCAGCGCAGGTTTCATTCTTGCGGGCAGTACTCTCAGGAGCGGAGTACTTATTGCGTTAACTGCAGCGCGCTGGGCACGACGTCAACACTTAGGTACTCATCGTTTGCGGGCGTGGACTACTGGGTATCTAATCCTATTTGCTCCCCGCAGCACCGGGACTGGAGCGTCAGTTGCGAGCCAGATCGTCGCCTTCGCCGCTGGTGTTCCTCCATATATCTACGCATTTCACCGCTGCACGCTTAGGATTCAGTCCTCTCCTGCACTCCTGGCTGCCTGGTTTTATGAAACTTTACTGGGGAACCAAGCCAGGCTTTCGCCACAGACCGCGCCCGCTGCTCCCTCTTTACGCCCAATGAATTCCGGATGGCGCTTTGCCACCTGCGTATTACCGCGGCTGCTGGCGTGGTTAGCCGTGGCTCAATAAAGTACCGTCACTCGGCTGCACCATTTCCTGCCAGCCGTTCTTCCTTTATAACGGAGTTTGCAATCGAATATTCTTCCTTCGCGGCGTTAACCGGTCAGTTCCCCATTGCCGAAGATTCCCTCTGCTGCTTGCTCCGTAGAG
+
0+%'4.)..3.(2,),/,-0-)%+.2++--.50//9,76'%'$'$%+0*(&()--,--07)+-*-+0-7)/&%%&(-.//+711,4,,-//&)****-.07523/-.25%897543,.,)((&()+,+0)''&)116132//31+---2,0'/0354031/22-%&()60&3.*,''''(%&'%')+-.&%+36'2(/+,+,/15.6-'$%%%&)(),)&'*(+583*,-2:/19:/)*,7..200/&%+&*&%&,).,)*('$&&')-:277)')'((')(%'%%(&%'..)'.4--*)*'(1-214..0019<423*((%'&(*-51)'---2641/'%&(**/,')'(*)++00,/615++2)*&(#'*(0.)%$*,5.1/0/63.-,329+,)++6+-/44643:++'4/-&&%$$$(-,73223.)'''+),(*(*.$0.+**(,,)(**,&)2,140-3.1045-%$$#%,-715(*20)))*.3-.)(+,-+&*+''(+-9:70444.01572+0&$))(&&&%)())1&&-2.*&&*+31),'&$%'$+(**(&'('$&'#(..0--),)010963+7;1/3/0,(&)%$(&).+-.%.)%&-%'%&(.-3.+2/-.108/8/443.0/+-%''(%$($$&&'$*-(-*%))')&&&$*.089:4075**,/))228:.310453.%'&+++-4/4.*&+-)'+,/.-'$'#%%%&1'51&&+/2--/18769)((&%%(-1,02664:97967<82/+&())+,(,7/13361/()*))&%*+/03<;//2/+*.%*&,&$&$$''%0'*%%'.,,-++.,.*&)(+3-.44544832+,,*&$'&)*'&'''',,/*&'$%&%2-&+%%/6//34/$&&&'&*133)+'*'%#%$%&,30*(//92./1-7*-*-&,&.),..50/)*(%(,/('*(%*,*(*'*'(+&,+(-+5/732-.&%%'%)+.,,//+%-')),(*',32,/-.),.,+-+*.*'(#''1,&/721((%$#&%(*-09/.11**,+*.05.,(''+09&)(&&&$&%(')**-41/1)+&((.,,0*(%+)',+)+)**',21%,&'.0+,*(*7-5-%%'()(&%%$$%(*/+&$&''*
@3d82db64-f307-413f-a206-39b499e90383 ch=39 read=133296 start_time=2019-12-13T15:22:22Z barcode=BC01 runid=2c9cf7bc05858273f10e7d7ec552fc0bd742dc3e
CCGGTTACCTTGTTACACTTCACCCCAATCATCAATCCCGCAGCAGACAGCTCCTTCCCTTTGCGGTTAGGCCACCGGCTTCGGGTGTTATCAACTCTCCGTGGTGTGACGGGCGGTGTGTACAAGGCCGAGAACGTATTCACCGCGACATGCTGATTCATGATTACTAGCGATTCCAACTTCATATTAGTCAGAGTTGCAGACTACAATCCAGATGAGAATGGTTTTATGGGTTTTGCTTCACCTCGCGGCTTCGCTTCCTCTGCACCATCCATTGTGGCACGTGTAGCCCAGGTCATAAGGGGCATGATGATTTGACGTCATCGCCTTCCTCAACTTGTCACTGGCAGTCTCGCTAGGTCCCCAGCTTGATGGTAACCTTAACGATAAGGGTTGCGCTCGTTGCGGGACTTAACTAACATCTCGACACGGAGACTGGCGGCAACCATCCACCACCTGTATCTCATAGCTATCTCTCCATCTCTGGAGCCTTTATGAGTATGTCAAGACCTGAGTTCTTCGCGTTGCTTCGAATTAAACCACATGCTCCACCGCTTGCGCGGGCCCCGTCAACCAGCACAGGTTTCATTTCTTGCGGGCAGTACTACTCCGGAGCGGAGTACTTATTGCGTTAACTGCAGCACTGAACTTTGACATCAGCATAGTACTCATCGTTTTGGCGTGGACTACTAGAATTATCTAATCCTATTGCTTCCCCACGCTTTCGGGACTGAGCGTCAGTTGCAGGCCAGATCGTCGCCTTCGCCACTGGGTGTTCCTCCATATATCTACGCATTTTACCGCTACCCCGATTCCACGATCCTCCTGCCTCTGGCTGCCTGGTTTCTATGGCTTTACTGATTATAAGCTTCAGGCTTTCACCACAGACCTTGCTGCCGCCTGCTCCTCTTTACATGGCATTCCGGATAACGCGCACTACGTATTACCGCGGCTGCTGGCGGCGTAGTTGGCCGTGGCTTTTAATAAGTACCGTCACTCGGCTGTTTTCCTGTAGCCGCCGTTTCGCTATAACAGAAGTTTGCAATCCGAAAACCTTCTTCCTTCACGCGGCGTTGCTCGGTCAGGGTTTCCCCATTGCCGAAAATTCCCTACTGCTGCCTCCGTAAG
+
87-103/2/5/./4*.).2-0+.-/.-30118629/194,11131042043346709:+22*(0094;042.-(*,,-,.10/:70,0,,-:/7/.-.,,*,+)-)-.153:7202/14468849-5/*('*042%.*142/4:4976755588889;6&%/.1*.0+++,-8919./(*0-4),'))*.33.(')5<0112226566503-,**++*)+/.3/7;8)&*-5157:,')432/48471125-/:.1)(('+(,11.*.51775*03.++-+')-.+()*,0/(//-,--1-,17-457578628<9235743,-6&,+/3)(*+,)+,/-227982711276*(%&.%-,(11,'($&&&&%(.'*&*)%$%(*+,./11(///0*,,001.02//.97/-,*0()%-,//10.,(%&'))0)(',,1,0(,/.(,.''%%&(*)+-**+'*.32%(&$$&(*.--)/613614395)+...78+11-///1111(,,001-)(+.:85:5-4949-32640/...+23.5-..134434-250/20-.26(6--74*)*(+'#&(')%$$)*376,.6:))8-,,&+$)&),,34*011&',$&)'+(&,')-,+6/./,5-0,-//2101.21-&',-13/0052-'%+$$%(+.466587(.*&$)+/018:674-0-'&)%)/).-219033*%)((()&022*')(*01,3'.644532.0347-/.:01133.312398144/+))++,05887-.**+-904337-30128884-()*,89-)2/))3$&*'&),/410'()+451//-.3/$%)*%.162561283;33-.2-(&')'*222'.+'%,(%+.5.'46-.92--15,.//242.,)(,*.247;976617-,.86.1%+'(%%*3.)2/1-)'(&&$%$'(*,)*(.++552042-+)(-()(),')'%)-+((-,*)')&$%&()8-3-())08364&),.7*))()15(+((#&&'/0+1-(8-'(%&-*)/+,.(++(/2'#)(6*+++/9:92;7865<:98<7././.6000500264:7;/4:83;629:,$),)24+,69827380,-/0/16438063*'*&&
@8e95330e-aeb1-4870-abd9-cd13a8f79b11 ch=107 read=184121 start_time=2019-12-13T15:22:22Z barcode=BC01 runid=2c9cf7bc05858273f10e7d7ec552fc0bd742dc3e
TTGATGTCTTCGTTCAGTTGCGTATTGCTGGTGTGAGAGAAGTTGTCGGTGTGTCTTTGTGTTAACCTGCGCCTGTCTTCCGGTTACCTTGCGACTTCGCAATCTCAATCCCACCTTAGACTGGCTCCTTCCTTGCGGTTGGGCCACCGGCTTCAGGTGTTATCAACTCTCATTATTAACGTTGTGACGGGCGTACAAGGCCGAGAACGTATTCACCGCGACATGCTGATTCGCGATTACTAGCGAAGATTCCGCTTCATGTAGTCGAGTTGCAGACTACAATCCGAACTGAGAATGGTTTATGGGTTTTAGCTTCACCTGCGGCTTAACTTCCTCACCATCCATTGCTTAGCACGTGTAGCCCAGGTCATGGGGGCATGATATTGGTTGACAGCCCCGCCTTCCTCCAGCTTGTCACTGGCAGTCTCGCTGGAGTCCCCAGCTTAATGATGGTAACTAACGATAAGGGTTGCGCGTTGCGGGACTTAACCCATCTCCGGCGAGCTGACGACAACCATGCACCGCCTGTTATCTCATATGGCTATCTCTCCGGCATCTCTGGGCCTTTATGAGTATGTCAAGACCTGGTAAAGGTTTCGCGTTGCTTCAGATTAAAACCACATGCTCCACCCGCTTGTGCGGGCCCGTCAATTCCTTTGAGTTTTCATTCTTGCGAACGTACTCAGGCGAATACGCGTTGCGTTAACTGCAGCACTGAACTTTGACAGCATCCAACACTTGAGTATATACGTTTACGGCGATTTCTGCTGGAATTATCTAATCGCTCCCACGCTTTCGGGACTGACCAGTTAGAGGCCAGATATTCTTGCTGTTCCTCCATATATCTACGCATTTCACCGCTACACAGATTCGTCTCTCCTGCACTCTGGCTGCTTTCGGTTTCTATGGCTTATGGTTAGCTTCAGGCTCACCACAGAACCCTTGCTGCCGCCTGCTCCCTCTTTACGCCCAATTCGGATAACGCGCTTGCCACCACATTATTACCGCGGCTGCTGGCGTGATTTAGCCGTGGCATAATAAAAGTACCGTCACTCGGCTGCATTTCCTGTGGCGCCGTTCTTGCTATAGCAGAAGTTTACAATCCGAAAACCTTCTTCCTTCACGCGGCGTTTGTGGTAGGTTTCCCCATTTGAAATTCCCTACTGCTTACTCCCGTAGAG
+
##%%)''$')**33-(23-&)&*(/-(+11)+%((*%'&**+.8/./).*)+)0+189*363:/50:0'+*+**'./2:37-.23*,506///&2365$)&''07848,871)18-6-,,-$)&')/96980.///(60:,/340/6.3,)+.-&.)*'+)''*++)))*)*5)'*-*.+*--,+/01*,%,)*().&)&&)(+,/61/001;1023,../0-./:894261*++,2-/01/.+(&&&)12,1')/64357789:/,(1/6,/)-+,*%**/30**297631+/512/;;1'*,4'220*%%'+1+)-/--((&$%&%$')+,+),*-1.12/-/1,&)$$%'$(,.(&'),55++++**0-26/,)$)&()*++)'.-+*)$$/55*(036;65/4'&'')3.01+.+,+,*011..*-/%-)*)153*,%(*+/.476332/*&'*0,--0136+2/,0+,--+.8244:71-('+%&$#%').-(**,)((+++-461*+*))%$$&'/:+1/5,/)*+222&0((()(*+,-,/.0.0-,,3324.1.*('%&$$(%')./4356*3,+).,,1004*)+'.*-)))*-&.286$)#)%+-0(0-((%($&),'',,(&&&&&),/,.,26,).20526.''((&%-/9:/161:3./,-)(12-/,,..06:,&&&##'&&$&&().5/6/4110-,.-/0/4+)/..+),&&+//302./$*'&$&'*.04)&().99+))(&''0/)'(''%(+(+,0/24.6--+%&*-74(*)+/72-*94..)*(%#$%)(%&$.-++*(')$+&',2+('%)))4/6:58975//+)+//.072/./1'()'($%%*0)/-&&(''',.79800/-*%+-+()**.(,*/9/,322.0))'&&',-3('(*/..08773/2,(*'++))2-,.-.3669688800-/7/,618/%'',)',-,-5)<1:581//,.00-3,(,%$%$)(,-8.-5,..10,**+''('%%&(.(()1-'/*,($$'1*/77/%/(+6567,-/,.,,))+&(101+((%%*(+/0::<5.+&(*+.+,+&')))+53,+1..3/-0271999;99688+82'...-30+.)$$#$()&-0,8,0660(*,('+*+*+-0'',.)(&($$&).2*+4.0*&
@af12d61f-1a2c-4650-aa78-716211f7bd0a ch=294 read=163882 start_time=2019-12-13T15:22:28Z barcode=BC01 runid=2c9cf7bc05858273f10e7d7ec552fc0bd742dc3e
CTCCTGCAGGAGGCAGCAGTGGGAATATTGCACAATGGAAACAGAGCCTGATGCGAAATACATGCCGCGTGTATGAAAGAGGCCTTCCCGGGTTGCCAAAAAAATTACTTTTTTCAGCGAAGGAGTAAAGTTAAATACCTTTGCTCATTGACGTTACCCGCAGAAGAAGCGCAGCTAGCTCCATTGCCAGCAGCCGCAGTAATACGGAGGAGTGCAAGCGTGTCAGATTACTGGGCGTAAAGAGGCGCACGCAGGCAGTTTTGTTAAGTCAGATGTAAGAATCCCCGGGCTCAACCTGGGAACTGCATCTGAGGAAATGCTGGCAAGCTTGAGTCTCGTAGAGGTAGAATTCCAGGTGCAGCGGTGGGAATGCGTAGAGATCTGGAGGAATACCGGTGGCTGAAGCGGCCCCTGGATGAAGACGGCGCTCCAGGTGCGAAGCGTGAGGCAAACAGGTTAGATACCTGGTAGTCCCGCGCCATGAAAGCGATATCGACTTGGAGTTGTGCCCTTGAGGCGTAAGCCTTCCGGAGCTAACGCGTTAAGTCGGCCGCCTGAAATTGCAGCCGCAAAGGTTAAAACTCTCGATAGATTGACAGGGCCCCACTGGGCAGTGGAGCATGGTTTAATTCGATGCAACGCGAAGACCTTACCTGGATCGCCGGCGACTTTCCAAGGATGGTTGGGTACGCCCCAGGAACTGTAGGACAGGTGCTGCATGGCTGTCGTCAGCTCGTGTTATGCAGAAATGTTAGGTTTAAGTCCCGCAGCAGGCGCAACCCCTTATCGCTATTTGCCAGCGGTCGGCCCAGGAGCTCAAAGGGGCTGCCAGTGATAAGAAGCTGGAGGAAGGTGGGGATGACGTCAAGTCATCACTTGGCCCCTTACGACCAGGGCTACCCGTGCAATGGCGCATGCAAAGAGGAAGCGACCTCGCGAGGAGCAAGCCGGACCTCATAAAAGTGCGTCGTAGTCGGATTGGAGTCTGCAACTCCCGACTCCATGAAGTCAGAATCGCTAGTAATCGTGGATCAGAATGCACGAGTGAATACGTTCAGGTATGCACGCCGCCCGTCGCACCGTAGGAATTAGGTTGCAAAGAGCAGGTAAGCTTAACCTTCGGAAGGCCGCTTACCCACTTTGTGATTCCATGGCTAGAGGTGAAGTCGTAACAAAGGTAACCGG
+
,-14---.20)+-,)'&(*1/0.).+'-/-//238753'&%((&''-0-..213&))(#$%'*549,--0+,.,+-/'%(++2815/+''3-,('&&46810+&3(')..31;31-(+&%%*(&(')30+/.32/..304:0+011,,.*',''++14-)1-223(++'(&*$*)*2(2+4+%,)&+)')'%)-)*+(--15301*.*+&$'(//02++)($'*))*/0,./06543159.'&&''&('+),-/12%2,750$3,)')(/142-$$')),,*576,'35+-965761'-.)+./.....&''&&*.-*..%+('*&$%$$'%'(('*)0,('(&((.,...,2,,4.,+(+**20,'%)'-.14/***'*,019/,1-*9,(4++)))+(%'*('%%')--),,*($(+6/.,',)*,-.*)*0--,))*()/)'%)'((46/+))),*',+%/*(.60.+,-1+))*)&'('+,*(*+./(0--)*..*)#%,+$)&)4'&''&+3-2521)+&&'-*,--+0(+)*)++,1.-*10.(3:142))%%'()'+&,31*+07*/(-)*)22)),'(&*+&'*0+,%)%*1**./)$(()'(''*,-4&,.(*)+,61./.0/--.-.1'-,4&&*'+.0/1+-5/1/%('$(,+/,,2+/:*3(.&1+77+-',,+(+&*#&'+*'0./424855,6.4&(%0(**,,$')../+34537)**/0/.,)()+.('%(-3++0.*/)/7)0.*.051),)%.*/53250.125-+0/03401)05**0+)))/505*104)%+.*$-75.0*.53+++),-)3.-,*-'&++),35,+)*(/-0/+0501577918760143**)&%&&,(/1-$%$&',34:5::963*0((&**0-.00)(,.+/'254*'&(&&&'),..400064.+')&,&1)-(.-47355.04:8+.367699264406+3)0-&&'&*011/-,*))-((&113004513//-*,'134).0+/20.01-427923./*1/+,%()$((&'***85634&*)-%%#'%)/2:43;7,..%('+*&-%+%'#*''/03:-024)&&&(#,''&&&&('*)36102'.+,/+.)')02-39+*404-&''),2+*%&)/-///*..//,-,***-/.2/6'2,3173601
@995ec1be-57f9-4552-bc8a-d47998590c0f ch=28 read=75476 start_time=2019-12-13T15:22:44Z barcode=BC01 runid=2c9cf7bc05858273f10e7d7ec552fc0bd742dc3e
CTCCTGGGAGGCAGCAGTGGGGAATATTGCACAATGGGCGCAAGCCTGATGCAACCATGCCGCGTGTATGAAGAAGGCCTTCCGGGTTGTAAAAAGTACTTTCAGCGGGAGGAAGGGAGTAAAGTTAATACCTTTGCTCGTATTTACCACCAGAAGAAGCACCGGCTAACTCCGTGCCAGCAGCCGCGGTAATACGGAAGTGCAAGCGTTAATCGGAATTACTGGGCGTAAAAGCGCACGCAGGCGGTTTGTTAAGTCAGATATGAAATCCCGGAATCAACCTGGGAACTGCATCTGATACTGGCAACGAGTCTCGTAGAGGGTAGAATTCCAGGTGTAGCGGTGAAATGCGTAGAGATCTGGAGGAATACCGGTGAAGGCGGCCCCTGGACGAACTGACGCTCAGGTGCAGCGTGGGGAGCAAACGGGATTAGATACCCTGGTAGTCCCACGCCGTAAACGATGTCGACTTGAAGTTTGTGCCCCTGAGGCGTGGCTTCCAGGCTAACGCGTTAAGTCGACCGCCTGGGGAGTAATACGGCCGCAAGGTTAAAACTCAAATGAATTGACGGGGCCGCACAGGCAGTATTAGACATAATGGTTTAATTCGATGCAACGCGAAGAACCTTACCTGGTCATCCACGGAAGTTTTCAGAGATGAGAATGTGCCTTCGGGAACCGTGAGACAAGGTGCTGCATGGCTGTCGTCAGCTCGTGTTCCCGTGAAATGTTGGGTTAAGTCCCGCAACGAGCGCAACCCTTATCCTTTGTTGCCAGCTGGTCCGGCCGGGAACTCAAGGAGACTGCCAGTGATAAACTGGAGGGAAGGTGGGGATGACGTCAGATCATCATAGCCCCTTGACCAGGGCTACACGTGCTACAATGGCGCATACAAAGAGAAGCGACCTCGCGCGAGCAAAAGCGGACCTCATAAAGTGCGTCGTAGTCCCGGATGAGTCTGCAACTCGACTCCATGAAGTCGGAATCGCAGTAATCGTGGTTAGAGAATGCCACGGTGAATACGTTCCGGGCCTTGTACACACCGCCGTCACACCATGGGAGTGGGTTGCAAAAGAAGTAGGTAACAACCTTCGGGAGGCGCTTACCACTTTGTGATTCATGACTGGGAGTGAAGTCGTAACAAGGTAACCGG
+
*('-+07,,3--2231254::)071/8/(*&)-626:20./2924:44485.*&'*/.'424767684323-(**+3298:3./2//:44276.(&*(*+:80(-*./,).-*''0*()*278,4,3***-.-4--667.-%$)%%'&$),+)-+'-)&/1830,&'4*566:36147434112.++)+*5..-43,,%)'*).-3908,9+-.)/,+,../1:467)(/3,)'*.313245264*8199./86:05:+,/3&*)-24/,2-,-&'(((1/32-420313333320/04121/402822120/..(44+'-/*,-.,0..3,,/8/42..//;;/+21)+2.*+(+*-3213/*--+608:15,**+++-*,.6;60*,**)*./+.--+../0,/53-+)*+)5/18-),-7;47/;.,8*%(2-279)-98654062)+435:89:<160..,.1610,+()((15,')(212($$%1..5:-.-3+3'%,/,-35/*.&(+20056136;78:86,0)&&((0-*++-3/3662408439684458:9--&)+$%$'(,*(&&#''**&%+#)*),-'-+/0./)+,+-09*;2;6*)+,-45600)*,(/233/,+1-,6'(%%&..+,-/,-*-474+.''(*)1201765627;8<92<9273-(-+*.33.)0.3652.-//.,'*478768..,-,/2558..)%()'*,((;-278/21,)(,5+*-/57007933641:3+12445291*1+$))*)*%/*123-30,&&&'(),-/,./&)'--+27015,+,/96302.*00*,.--,.2///14753411+.012:704&**+(%%&'*8/.10,.-*+()*,7:982:1167656332563)*)(+)*0377:76..-(,-,)64,+*1/6-/1//6.7;0-0+,,./67576.-(,)+&'%(+.25160118025353//-..,-3,706++'*$&',1122;7/).,+*,(3.19,+,6;8119-,-+055'(2131.0***+'*''*(-5./401139676:.*''((++7010:5)&**&'&(((*'-)1,(*/-&80.20-02-2,.5-+13(%&(+5;:885555565'&*-000071236746.718;7456
@f42cdec4-96f4-41dc-910b-afc31c84be33 ch=59 read=166188 start_time=2019-12-13T15:22:44Z barcode=BC01 runid=2c9cf7bc05858273f10e7d7ec552fc0bd742dc3e
CCGGTTACCTTGTTACGACTTCACCCCAATCGCTGACCCACTACAACCTTCGGCCGCTGCCTCCTTGCGGTTAGCTCACGGACTTCGGGTATTGCCAACTCTCATGGTGTGACGGGCGGTGTGTACAAGACCAGGGGCATATTCACCGCGACATTCTGATTCGCGATTACTAGTAACTCCAGCTTCATGTAGGCGAGTTTCAGCCTACAATCGAACTGAGACTGGTTTGGCTCCACCTCCACGGTAGTATACCGTACCAGCCATTGTAGCACGTGTGTAGCCCTACACATAAGGGCATGTTGGGTGACGTCATCCCCACCTACATCCTAGTTAACCCAGGCAGTCTCATAGAGTCCTCAGCAATGAGTATTAACTAACGACAGAGGGGTTGCGCTCGTTGCGGGACAACTAACATCTCACGACACAGGCTGACGACAACCATGCTGTCACCTTGTCCCCGAAGGATTTCCTCGATTAAAAGAGTAATGCAAGGGATGTCAGAATTAGCAGAGTGAGTTCTTCGCGTTGCTTCAAGATTAAACCACATGCTCCGCTGCTGTGGGTCCCCGTCATTCCTTTGAGTTTAATCTTGCGACCGTACTCCCCAGGCGGGATGCTTAATGCGTTAGCGGCGGCACGGAGGTGTTGCATTTCGTATTCATCGTTTGGCGTGGACTACTTGGGGTATCCTAATCCTGTTTGCTCCCCACGCTTTCGAGCCTCAGCGTCAGTTACAGTCAGAGAGTCGCCTTCGCCACTGAATTGTTCTTCCTAATCTCTACGCATGTCACCGCTACACTAGGAATTCCACTCTCCTCTCCTGCATAGATAACCAGTTTGGAATGCAGCACCCAAGTTGAGCCCGGGTATTTCACATCACTTAATCATCCGCCTACGCTCCTTTACGCCCAGTAAAGTCGGATAACGCTCGCCACCTACGTATTACCGCGGCTGCTGGCACGTAGTTGGCCGTGGCTTCTACCACCACCACCACCACCACCACCACCACCTCTTGGAACGTCATTTATCTTCCCCAAAGACCAGGCTTTACGATCCGAAAACCTTCATCACTCACGCGGCGTTTGCTGCATCAGGGGTTTCCCCATTTATTGCAATATTCCCCACTGCTGCCTCCCGTAGGAG
+
60300;+-435-1-%(..44:5/02/,/318,,++)5.+&*+*1+),2-7.4,96-.608767,7+++62321)200.169377:909643393562'//.//'.-0014345-894552131135682422'/67--&515;6586232562792394871//0/24.*&+%&)&,,:(&)*)+))*-5789843059//%&&%$%-,903'((0+,./18:9+38/*32397-1,+-)$*.0,%('''%%$$&%/--/0:12:20-+,&(-0,-+,,114/+'001/--%,))+-/.-4-.&'))+0005/746..//*))'*1&(%.003-18/-/925::653+2122323.223%*.61,%&()'(0-101.-,,-)%'((,*28-1488966733282-*,))$***+*,((%*+/.+.')11(/'6777:3791.+)%&+,13-,10/2*)$%)&*&)*432.--,+3-3/2+&%(),1/.180/95,6)((&%($()&'&()%')**+38/16536618&),-,.+(+--/;75.*()**,-68/01,*&(('','+00--,.%&./-/9/+)2.;74:3-6-,-99:9.2/00,9:1(0601;49.&*/)00434426.-.-3/&**%('-&)++),+'%#$%$%&)&,.,*,1603+-+//04:7860.,,&.*&.),.'(8777236/80&*)38:.+-+-6:/.+(40:961232.71.5,*),-/5*(*+*+-0/6:5<768;&,'+%$((*:<992:')4954456664546711,016785525-.-'-+00/(&),/+-1./+00++.''&*-5535:464;803,96,4/12015,/)''5,///-*-4.101;91(--.1(,*,-7/;:::9779657557794;756/:3/+,,20,$*%*3-6230()-.2590191564873:3393,2,**.,,0+*%**+*/.6&,*3289;7481(&('%*(',+()(%)(&*)&((&-*),)%')''(.',-,*'&((,6-,/55,75.*.1**.2%$)(&$%'&,,1-6*),.-'+,267:;:,.0-&*++...,13(&(()+*-1%.4461:/06:0)*+*%,)*+0...66.25.&,,,/3-14,05.-1/2(,$
@6bd39d4c-beae-4ab3-8272-fbbf43b27663 ch=332 read=102537 start_time=2019-12-13T15:22:59Z barcode=BC01 runid=2c9cf7bc05858273f10e7d7ec552fc0bd742dc3e
CTCCACCACGGGAGGCAGCGGTAAAGGTATTTTCGGCAATGGGGGGAACCCTGACCGAGCAACGCGCCGTACGTGAAGAAGAAGGTTTTTCGGATTGCTTAAACTTCTGTTATAAAGGAAGAACAGCGTACAGGAGTGGTAGCCGGTGACTGTCTGCTGATAGAAAGCCACGGCTAACTACGTGCTAGCCGCGGTAATACGTAGGTGGCAAGCGTTATCCAGGTGTGGGCGTAAAAGAGGGAGCAGGCGGCAGCAGGGTCTGTGGTGAAAGCTGGAAGCAACTTCAGTAAGCCATAGAAACCAGGCAGCTAGGTGCAGGGAGAGGGATCATTAGATTCCATGTGTAGCGGTGAAATGCGTAGATATATGGAGAGGAACACCAGTGAAGGCGACGATCTGGCCACCTGGCAACGCTCAGTCGAAAGCGTAGGGAGCAAATAGGATGCATAGTAGTCCACGCCGTAAACGATGAGTACTAAGTGTTGGATGTCAAAGTTCAGTGCTGCAGTTAACGCAATAAGTACTCCGCCTATGAGTATTTACGTTCGCAAGAATGAAACTCAAAGGAATTGACGAGGGGGCCGCACAAGCGGTGGAGCATGTGGTTTAATTCGAAGCAACGCGAAGAACCTACCAGGTCTTGACATACTCATAAAGGCTCAGAGATGGAGAGATAGCTATATGAGATACAGGTGGTGCATGGTTGTCGTCAGCTCGTGTCGTGAGATGTTGGAGTTAAGTCCCGCAGCAGGCGCAACCCTTATCGTTAGATTACCATCATTAAGTTGGGGACTCTGGCGAGACTGCCAATGACAAGCTGGAGGAAGGCGAGGGATGACGTCAAATCATCATGCCCCTTATGACCTGGGCACACGATGCTACAATGGATGGTGCAGGGAAGCCAAGCCGCGGGGTGAAACAAAACCCATAAAATGCATTCTCGGATTCGGTTATGATCTGCAACTCGACTACGCGCCAGAAGTTGGAATCGCTAGTAATCGCGAATCAGCATGTCGCGGTGAATGCACGTTCTCGGGCCTTATACACCGCCCGTCACACCACGAGTTGATAACGCGAAGCCGGTAGCTAACCGCAAGGAAGGAGCTGTCTAAGGTGGGATTGATGATTGGGGGGTGAAGTCGTAACGGAAGTAACCGG
+
--.1%')+,4;6++2+*./*4/20',($#+.16,/6/.95786.0'+*/;)*,115))(+,,/,.+-/*'%$%+%%&%(0(*-*.09762-+1(5)'%)':963394847540:7//6,4,-70+22/2322.('%&'''&&--('(&$$$&&&&'(&%(.*',.)-/-))/)+,363100((%%$%%-*'()()-1*(*-./0/109442..-/5305)%/,,.21,,()'1:.*'(+0,$'')'2+/00,/-'+4*--+(,+12.-3-')(*&))#',+&%&&&+237-19/4/-3:45933:,+++,%1,,---/9+'&*+60.28123,+0/926*-))*%((+1610,.)+/033205502+-/.*+&+**,-39815.-&%*306981010.-&%$'-1/-/))-,)/-.'+,6')*,)(,*'*--+-.0:-,&(,)-%)$'%-+*+-/)&)*/84457./,&))+&-),.4-+-*08.9/95760:-.449/1689888885420/+,*++)-(*')*.0-.30,,)'&)'(0(),/486,.1-*))''+.*+66/1(+)&,*.004'$.326*79*,*/(.),,5//0)+*)-%))-,5:0:492-+,*-/50**-.6,-**%$%(+(0.443833000*/01776:/*+(()''(,-:970++,.052..-..1233565972922741112088;35539803455074454665436367.)&+2987-110)),,&5(),./43'14,)1-/.)--('*//,05798056/-.-/++573555+'((&$,,./)%$+&--106856782.)))*+.1&%&+--2779981290-099711-/.-+0540/'50-,4)(&&%**%)*2/-./:/0987,.,*'$))&(&%)(&,'*00.-(+%'(,4++/;;47<7473<;5,+,+-6/-,).&9,8'0()&&'%+,/5604001440/..,.,/1-),+*1.4--5386553451911+./.7271,//---.,1+3236:6)-)**4/..1-702302%-*,+3.87;631.+.,1*)*))+).2311.,%+%&**/17/-'+-'(&()+-/1,/.4&,$'(,'+)(.,'','3-*,'((++&','+))*&+)/+,*.,*,42*(&&')*&-('(
@24157c20-ec43-4fa5-87d2-6afd062e3c40 ch=33 read=116211 start_time=2019-12-13T15:22:54Z barcode=BC01 runid=2c9cf7bc05858273f10e7d7ec552fc0bd742dc3e
CCGGGTTACCTTGTTGCGAGCTGCGCAATCATCAATCCCACCTTGGGCAGCTCCTTCCTTGCGGTTGATACCGGCGGGTGTTATCGCTCGTGGTGTGACTGGGCGGTGTGTGCAGGCCGAGAACGTATTCACCGCGACATGCTGATTCGCGATTACTAAATTCCAACTCATGTAGTCAGGTTGCAGACTACAATCCGAACTGAGAATGGGTTTAGCTTCACCTCATGACTTCTTCCTGCACCATCCATTGTAGCACGTGTGTAGCTGGTCATAAGGGGCATGATGGTTGACGTCATCCCCGCCTTCACTCAGCTTTATGCTGGCAGCGGTCTCGCTAGAGTCCCCAGCTTAATGATGGTAACTAACGATGGGGTTGCGCTCGTTGCGGGACTTAACCCAACATCTCACGACACGAGCGGCGGCAACCATGCACCACCTGTATCTCATAGCTATCTCTCCATCTCTGGAGCCTATAGGTATGTCAAGACCTGGTAAAGGTTCTTCGCGTGCTTCAATTAAAACCACATGCTCCACCGCTTGTGCAGGCCCCGTCGCACGGTTTGACTTTCTTTTGAACCTTCCTCAGGCAGATACTTATTGCCGTTAACTGCAGCACTGAACTTTGACGTAGCACTTAGTACTCATCGTTTTTTTTGGCAGCGTGGACTACTAGGGTATCTAATCATTGCTCCGGCGCAGGCTGAGCGTCAGTTGCAGAGCCAGATCGTCAGCGCCTTCCGCCACTTTGTTTATCCATATATCTACGCATTTCACCGCTACACATAGATTCGATCCTCTCTGCACTCGCTGCCTGGTTTCGCCCGGCTTACTGAAGTTAAAGCTTCTTCACCCTGAACCCTTGCTGCCGCGCGCCCACTTTACGCCTTAATAATTCCGGATGCTTGCTTGCCACCTGCAGCGTACCGCCCGGCTGCTGGCACGGCGTATTAGCGCGTGGCTCATAAAGTACCGTCACTCGGCTGCCGACACTGTAGCCGCCGTTCAGCTCGCTATAACAGGGTTTCACAATCCGAAAACTTCTTCCTTCGCGGCGTTGCTCGGTCAGGGGTTTTCCCCCATTGCCGAAAATTCCCTACTGCTGCCTCCCGTAGGAG
+
11*+++:)-208.0.%#&&%'.()$%)1,20123;/95,*1.0-/+*,%'')//17,#&$&%*(,'&$&'*.,,*()(**.-*+*(+-/.09;:4/1*(((.6427---1/+0./313+,+16477388/./2(+..37:::9959:925628.)(%'&)+-/'+%))1*+))'--/&)1.4+/--/21-).3...++51/+/(+41-0(.6-''&&/')+512$')$()%(,71,+%(*,4./4.(-+'('**(+)('+)*,..*(+(*-23..09--,-,++-'2,),5334480791+0145/&((*(*,,,&%%$*,-*(&)(*202.65453./352:;7+'(&'/,,+)67953&&'$#%)*+&(-,-8-24554.0;.02:6/'&%*'0-),++.211.*-/&314'%+)('*+++,&5/8965152.00/3/,--((&'&,.//224203:2454424:.,-(*(-)()*+/%)-(3.4543-2303'--0;3391*&((%&+--(1*3,;:,37..//06230,-/)*.*,-54*51855%&'%$'%(*/26*&$$)/+'*($$+('*#&'&+*/*,7-%%(+**,8-6+(,,,15.4,.../%*%&,.480-.1,-0*++%)%))('+.--/*$,63642*/+)&**)',,.54800/))+)151.2,0$&)('$'(',33-&%$$$$*''(*(12316&+.,+/$&)&30./321-,(%$&$%&'-,&(2.',,+-+)-((+-2)*--/,)$&,-.-38(+**.,.00.$*$''&+.6.01312-,)*()+(('%'(/2497977:-+&'%$&'&&&'+)))*'++83,(+-+)/)((.+++-0:9:*/+&)'*,0.,)+&&+)#&()*(*+,--//..-+*7156821,%%$&&)*+22'*+($*#()(+*-0(-((*.,025-5+)'-%-.,.*%,*-(())+..,+**.03.&-*+8880,-//(,'$&)$&&'%$%%()))-*03,.1)(&+,4-.111061/,*3+1/'&(.366.,.3-+)*)-1:8:7,,*,.6647;.111.-*,'259+*1:7*4;;3*-4/0425798733/((+-/*+3+,6/4-)*/-.&)&
@5997a794-1610-4ca3-a33a-e108a200c565 ch=148 read=106220 start_time=2019-12-13T15:22:58Z barcode=BC01 runid=2c9cf7bc05858273f10e7d7ec552fc0bd742dc3e
CCCGGTTACCTTGTTACGACTTCACCCCAATCCTTGACCCTGCAACCCCGGCCGCTGCCTCCTTGCGAGTTGGCTCACGGACTTCGGGTGTGCCAGCTCTCATGGTGTGACGGGCGGTGTGTACAAGACCAGGAACGTATTCACCCGCAACATTTCTGATTCGCGATTACTAGTAACTCCAGCCTTCATGTAGGCGAGTTTCAGCCTACAATCGAACTGAGACTGGTTTTAAAGTTGGCCCCGCCTCACGGTGTGCATCTCTCTGTACCAGCCATTGCCCAGCACGTGTGGCAGCCCATAAGGGCATGATGATTTGACGTCATCCCCACCTTCCTCCTGGTTAAGCAGGCAGTCTCGCTAGAGTCCTCAATAATGGTAGTAACTAACGACAAAGGGTTGCGCTCGTTGCGGGACTTAACCCAACATCTCACGACACGAGCTGACGACAACCATGCACCACCTGTCACCTTGTCCCAGAGATTTTCCACTCGATTAAGTAGTAAAGGGATGTCAGAATTGTAGCCAGAGTGGAGTTCTTCGCGTTGCTTCAGATTAAACCCGCTCCCGCTTCTTGCAGGTCCCCGTCAATTCCTTTGAGTTTTAATCCTTGCGACCGTACTCCCCAGGCGGAATGCCAATGCGTTAGCTGGCGGCACGGGTGTTAGAGCCCCCACACCTAGTATTCATCTACGTTTACGGCGTGGAGCTGCAGGAGTATCTAATCCTGTTTGCTCCCCACGCTTTCGAGCCTTCCTCAGCGTCAGTTACAGTCAGAGAGTCGCCTACGCCACTGGGTGTTCTTCCCTAATCTCGCATTTCACCGCTACACCTGGAATTCTACCCCTCCTGCAGGACTCAAGCTTGCCAATTATCAGATGCAGTTCCCAGGAGTTGGGCGGGCCAGGGATTTCACGCAGCTTATTTCGACCGCCTGCGTGCGCTTTACGCCCAGTAATTCCGATTAACGCTTGCACCTCATTATTACCGCGGCTGCTGGCGCAGCGGAAGGTTAGCCAGTGCTTCTTCTGCGGGTAACGTCAATGAGCAAAGGTATTAACTGCTCCTTCCTCCCCGCTGAAAGTGCGCCACAACCCGAAGGCCTTCTTCGCTATTACGCGGCATGGCTGCATCGGGCTTGCGCCCATTGTGCAATATTCCCTGCTGCCTCCGTAGGAG
+
62(+,49*,.7-,(/&),014;87-;;/,/56)*,,+/94.*1/)/1/--128-2657;96,3,()*)+(*'**)0+-08367;6+3..*+'-,(--,../,/15055679-/6746)*,)&'),/0224%442512:98<4045,,64(4'-4),*+*9+)')))20/0.,)*,-344+*))%,14045503-//-,/:/.,-/2/355824--7566/5101+.18:)12*&/-+,083+%/-41*.&'.(*+./5650.)-.11373449/3-'&&$%'((0,++*'&%&&&&&&(*(391.64/.-,+511,/01546,;78-+,61<;8735.)-),+,*0,,///00/13'&($)&&%''1-1-'+5024+,,/.4-./100/1/6)-22-800/22778:433:63-0--''&$+*)+./..%(,-/.2(&3420'*,,03*492620/06,/1,-0.,-*--,.32+%&&%&/47,+/%')-.%0$&%%&((*(,)*7.34+.0/)%%%-&*'('&)(&')1-,-8;688,,,*,-%+453.+,.1/;8,-$$%,-1)'*)*&&'&'%(--0481*-3193854/14,$+/9:+7:11(/+((+(3-%3'))-+,((.//.;5;4/*(+2/3524-+*)$-(****&,+1#&&/-&'-'1724(&((,2,,))+1:30..$#%*/92.,-0..189&+'((&(-&(%++*0()401762710%$)068-+/.*3;6+(+//()2+(//-,//16)-2.+-+,56++)*%'();:;817568+-+++(+,0:897//&&.:-,+*&,(09++*.)'(5+,*,)((*/(2/-+'475*()$&$+)04-3792+')+3*0-/)21/08,,-202144:05.,,/)),-3/1*%,+/+$()('/12*'(%'%'&''&&)(+()+4-.32899::32'*'%$--.33+,/136<14/-0/,*.((('&)%,0-/%(()9329;7+8***00,1*)%&%)(&(%',./1)'(2)00225625;5352'..+08655452101-..9-+--..311-0+../+'*,**-05.,/7/,0+()$'#%$'),%30)'*/-/18+943:5%%&&'$&'(*/21-.,0.++,*,3/93)----14:3,11-/*2,2.1/718-*+)&(+2-58*.560),
@4c076a37-a5e9-46ee-88bc-a5378f330aca ch=292 read=177407 start_time=2019-12-13T15:22:56Z barcode=BC01 runid=2c9cf7bc05858273f10e7d7ec552fc0bd742dc3e
CTCCTGCAGGGAGGCAGCAGTGGGGAATGTGCACAATGGGGGGAACCTGATTACGGCAACGCCGCGTGAGTGATGAAGGTTTTCGGATCGTAAAGCTCTGTATCTTTAGGGAGAGATATTGTGGTACCCAAGGAGGAAGCCACGGCTAGCTACGTGCCAGCAGCCATATGCCAATGGCCCGTAAGGTGGCAGGCGATTATCGGATTTACTGGGCGTCGCAAAGGGCGTAATAGAGCGGATGATTAAGTGGGATATGAAATGCCAGGGCTCAACTTGGGTGCTGCATTTCCAAACTGGATTTATCTAGAGTGCAGGAGAGGAAATTAAAATTCCTAATTGTAGCGGTGGAAATGCGTAGAGATTAGGAAGAACACACCAGTGGCGAGAGGCGACTCTCTGGACTGTAACTGACGCTGGGAGCTCAAGCGTGGGAACAAACAGGATTAGATACCTGAAGTAGTCCACGCCGTAAACGTGAATGATACTAGGGGGGTTTCCAACACCTCCGTGCCGCCGCTAGCGCATTAAGTATTTATTCCGCCTGCAAATTACAGTCGCAAGATTAAAACTCAAGGAATTGACGAGGGACCCGCGCACAGTAGCCAGACATGTGGTTTTAATTCGAAACCTTGCCGAAGAACCTTACCTACACTTGGCATCCCTTGCATTACTCTTAATCGAAATCCCTTCAGGGACAAGGTGACCAAGGTGGTATGGTTGTAAATCCCAGCTCGTGTCGTGAGGATGTTGGAGTTAAGTCCGCAACAGGCGCAGCCCTTGTCGTTAGTTACTACCATTAAGTTGGGGATTCTAGGCAGGACTGCCTGGGTTAATAACCAGGAGGAAGGTGGGGATGACATCAAATCATCATGCCTATATGTGTAGGGCTACGCACGTGCTACATTAAACAGTACAGAGGATGCAATACCGCGAAGGTGGAGCCAAACTTCGGAAAACCAGTCGGATTCCGGTTGTAGGCTGGGAGCTGCCTACATGAAGCTGGAGTTACTAGTAATCACGCGAATCAGGAATGTCGCGGTGAATACGTTCAGGTCTTATACACACCGCCCGTCACACCATGAGGAGTTGACGTACCCGAAGTCCGTAGGCTAACCGCAGGAGGCAGCAGCCGAAGAAGGTAGGGTCAGCGATTAGGAGTGAAGTCGTAACAAAGGTAACCGG
+
*,56,,/,35-)25,',+).0.*/*)-/+/%&(,-46551*-(',1965/2,'+$*+,112474537-((**)-.03/5.85.-08497405/'(+,.2+,(+*03*&-/+(),+0/'-(+%(,.+6/).0**',)**)33*,-,,+-%,,-.+-.341//--41%'%&%*'*$()&''**12(-++,,,)-1/(%.()*0*/)01,*,,).*)$($$',-(+.)'(+%$%&'()/*+-///7-/+(('/322%,$&-2)+0'%,+(*+/-+''&(.03001/.+,6*0.,-,,06.)8,*)/-21))(**-.2-*+*++*))*)04-13714(('+*()&,)((*-.%),%%1.1,+*'(4,-32.0++2.*-(+,+-.1*))'%')+../0/..),29.6438841,+'%%'(/2/(('+-'(%&%-$)'%)*+043+12-2--+22-1*,'&&'(2362+(**-2).,05+&('(*(%&'&%%$(*2.2*5:+-).).(*0/-+&-$*2018/0+.%*).+/;57/53/:/+/6:901)'%%&%%%%'))141-./0+,,,2;;8..-)*$(&&-./(+'&*--,,84--(***')-)*3,)/'-)/-1252::'//24,')/,(&&$%%$&++((*-*1-,7933.''%$()+-011',(%)(0*(())-,.233'')+'02,/70&/43)),+')*+.1&,&+&*0-).+()2+&((--+0(((/123,)(.626''+1-./25+(%&16&.-153*-35820//$*(%,7..0+/1-6-(+15,+)&+(*/,6,.2.+-5,(-*+(&$&&%(-/39969556/2-*&%(,/.-.-(/.+*+*((-,**:834,344;2-0'('')&(&&'*((()'('+320/.-)'*,-.23/,%))*+**'%%($&',)+)*,83330/27..**&+(0+4-.,1+58324+(()..1*42557-4,706'(+*4+//+0-.+('&%,)(+1(**,-03411300+(//,+*+**+501%/-012:55/-')(2286..+*+''-1453538(*75212,/)2./-/745;1+,+()*-*$&)++(&(6+)%)#)&++)(./.34.*1,/11+.+.,(()*)&''%%))).31/,.(*-+0/104-/,.*,*'/*&31**,-./*+,.5563294(3,/2/1)0
@545d157c-4f09-48ce-a3c3-8ea341891e57 ch=84 read=134166 start_time=2019-12-13T15:23:08Z barcode=BC01 runid=2c9cf7bc05858273f10e7d7ec552fc0bd742dc3e
CTCCTGCAGGGCAGCAGTGGGAATATTGCACAATGGGCGCAAGCCTGATGCAGCCAATACCGCGTGTGAAAGAAGGCCTTCCGGGTTGTAAAAGTACTCAGCGGGAGGAAGGGGTAAAGTTAATACCTTTGCTCGTGACGCTACCGCAGAAAGCACCAGCTAACTCTCGTGCCAGCAGCCGCAGTAATACGGAGGTGCAAGCGTTAATCGAATTACTGGGCGTAAAGCGCACGCAAGGCGGTTTTGTTAAGTCAGATGTGAAATCCCAGGCTCAACCTGGGAACTGCATCTGATACTGGCAAGCGGGTCTCGTAAGGGGGGGTAGAATTCCAGGTGTAGCGAAATGCGGCGAAGATCTGGAGGATACCGGTGGCGAAGGCGGCCCCCCTGGACGAAGACGACGCTCGGGTGCAGCGTGGGGAGCAAACAGAGTTAGATACCCTGGTGGTCCACGCCGTAAACGATATTTCGACTTGGAGGTTGTGCCCTTGAGGCGTGGCTTCCGGAGCTAACGTTAAGTCGACCGCCTGGGGAGAGCGGCCGCAGGTTAAACTCAAATGAATTGACGAGGCCCGCACAAGCGGTGAGCATATGGTTTAATTCGATGCAACGCAGGAACCTTACCTGGTCTTGACATCCACAGGAAGTTTTCAGGAAATGAGAATGTGCCTTCGGGGAACCGTGGACAGGTGCTGCATGGCTGTCGTCAGCTCGTGTTGTGAAATGTTGGGTTAAGTCCCGCAACGAGCGCAACCCTTATCCTTGTTGCCGGCGGTCCCGGCCGGGAACTCAAGGGAGACTGCAGTGATAAACTGGAATGGGGATGACGTCAGAGTCATCATGGCCCACTTACGACCAGGGCTACGTGCTACAATGGCGCATGAAAACCTCGCGAGCAAGCGGACCTCATAAAGTGCGTCGTAGTCCCGGTTGGAGTCTGCAACTCGACTCCATGAAGTCAGAATCACTTGTAATCGTGGATCAGAATACCACGGTGAATACGTTCAGGCCTTGTACACACCGCCCGTCACACCATGGGGAGTGGGTTGCAAAGAAGTAGGTAGCTTAACCTTCGGGGAGGCGCTTACCACTTTGTGATTCATGACTGGGGTGGCGAAGTCGTAACAAGGTAACCGGAAGATAGAGCGACAGGCGATAGGTTAACACAAGGAACACCGACAGCTTTCTTCAGCACCAGCAATACGTAGCGGCA
+
-+.4*+0'59534662583..*1-)8,-/112742*(&$&*/'0<9899788/4+2%))78797743106)'),-/27*2:+)0/18342;5,*.,+,-)..+57,1,,,+..**/;6.//./,--(*2)())%$'+,/.-.+/3*/*'*)')+457-10.-2.-.--)*-1;4246(48,0%/,.312650-+('*3688:78170+*%&'***.065885164+((,1-.++*(&*52/;;8)0064807:3364./.-6-*/.,&.2520+2.9..:707239:4332/110.,(),)(%%&(*,,-12/3(0.0594-.0*.,/0,,+1790*+*)++-7/201'&%&''*224:1/,'*,-8739126-+.**))*8.06781.3777+,-)+.*++*0//&1-./71'2239;7-)+-.;,72-++2.-',+.081142-')-5.),257/0/4,13346.67/-/*,(3*-/0/83868</-5../513979216,1-.**+11,,+)-922374564389:189,)*&&'&.+7),,.81.1450323<:86/213//3*%12,74--/416(1/6/+&&&&(%()*,5/02-4,++-,./7767&)&)+65341472+(,.-/,,,/981.0&2*****<;<604+.*&'.045:5/3+28498,290/884)('',0/563000027:9;9:977778.023505,/,*)./17/.,13871638,/150+-4/7***//88661''((+-(&+0.7//()')+716)%)+15/7/5./9;-4+4.,052255***'-.2;::78,$&#%'**60/11///''$)*./1107133:.'),'*,,78958211-+,+.1897:7;73:865/+%)**&&'(.22-0*+2:796;858442218/-289797,,(**)1)(*,,1*)**-++,+),,3036081.04/4,,,&)).22$'##&%(+-/886.722&'&%$)-/-/363++89896565(+38657332100/2:849423301//2,+-,.'&()32*+9152;.%((')+,(()'').3/3:8;70611'(+,0-9--9:*0+05*,/39;76977855/1)*+&&).,,-722.)*))..14:9:8332/02&))./169)()&%%()-7.8/7.32/0+.*///696*+(&(.70-.8/../-02-*-++1-32)*$&%#$$
@e261ef76-4415-4793-ad50-0200012e8f5f ch=390 read=99241 start_time=2019-12-13T15:23:06Z barcode=BC01 runid=2c9cf7bc05858273f10e7d7ec552fc0bd742dc3e
CTCCTACAGGAGGCAGCAGTAGGGAGTTTTTTTCAGCAATGGGGAAACCCTGACCGAGCAACGCCATGTGAAGGAAGAAGGTTTTTCCAGTTATAAACTTCTGTACATAAAAGGGAAGAACAGCAGCTACAGGGAAATGGTAGCCGAGTGACGAATACTATTAAGCCACAGCTATGCGATACCCGGCAGCCGCAGTAATGCAATAGGTGTAGAAGCGTTATCAGGTGTGGGCATGCAAAAGAGGGAGGCGGAGGCAGCAAGGGTCTATGGTGAAAGCCTGAAACAACTGGTAAGCCGCCGACCAGGCAGCTGGAGTGCAGGAGAGGATCGTGGAATTCCATGTATGGTGAAATGCGTAGATATATGGAGGAACACCAGTGGCGAAGGCAGTGATCTGGCCTGCAACTGACCTCCAGTCCCAGCGTGAGGAGCAAATAGGATTAGATACCCTGATAGTCCACGCCGTAAACGATGAGTACTAAGTGTTGGATGTCAAGAACAGTGCAGTTAGCACAATAGAGTACTCACGCCTATGAGTAAATTACGTTTGCAGAATGCAAACTCAAAGGAATTGACAGGGGCCCACAGAAGCGGTGGGCGTATGGACTGAATTCAGAGCAACGCGAAAAGAACCTTGCAGGTCTTGACATACTCATAAAGGCTCCAGGGTCTGGAGAGATAGCTATATGAGACTGAGTGGTGCATGTGGTTGTCATCTGTCGTGTCGTGAGATGTTGAGTTAAAGTCCCGCAACAGGCGCAGCCTTATCGTTAGATTACCATCATTAGAAGTTGGGGACTCTAGCGAGACTGCCAGTGACAAGCTGGAGAGAGAGAGGCGGGGATGACGTCAAATCATCATGCCCCTTGCATGACCCTGGGCTACACACGATACTTTCCACAATGGATGGTGCAGAAAAAGAGGGGAAGCTGAAGCCGCGAGGTGAAAGCAAAGAGCCAAACCATTCTCAGTTCAGTTACATGATCTGCAGCTCGACTACATGAAGTTGGAATCACCAAGTAATCACTTGAATCAGCATGTCATGGTGGGCCGACTCTCAGGCCTGTACACCGCCCATCCACACCACGAGTTGGCTCTTACCCCAGGAAGGCCAGTGGCCCTAACCGCAAGGAAGAGCTGTCCTAGGTGGGATTGGTAGTTAGGAGGTGAAGTCAACAAAATTAGCCGG
+
'(,10-1'3/*)()+,,*01((+*&(*/278663.353461,+'),+03'&'+/2++.004724-(&&),,123/-'*+***/.+)-'&*)5$&'+.-//+,)+&%-1195,*2*,+138/***$''()+,-1*,.+(.())./5()*++,.((&($*()868/.01/)'(((,(%)&$+(10('()*')+)-*-.-0*'('$''-)('$&',++.+3,*)-%-&(&+*42-),**.0.'&%(+0&*++%+$%'',.--)/.))*1(0,.-%(),(.454.0+-+(*)'+,/4(-1$%&(-*,/14,,*)*&,%('+)-/4*,*-4154%3(-+.213:--*($%')23-37-*.'-+(),53.120-,)*,+2382404+*'(&'()%%)*...&)).5-02401..*,&(+*)(,11*(''&)&%)('&.:<<81/5+1(()54556*(+(((-/4+'*+.1/.-/+('(+&&&')-05124./00324-.,.'+&))+041.+,0('%$&*)-*)$$%()22/&'&-4301)$()--&+((*+-6(&(*--101(,(0**2--'(&+)/*.-1&05.+-/(%&$%(*''(,)+/&%$+&*-'*)%#)',6,'%&%*1(0-++/0-*(*/0-/,'+))&+,720-,+,*-*,-1-0,*1,/5%%)'%&'*+1-,,(21*6774633&&*))&'#((14424-,%)*114155/1/***.(/(*'%)))655/4*&#',*1,(&,+5'%()'0,,20'*)&)%+()+3,.10)$/)*09258+0+-$''&0,%04/05664,-+%&)-04.-/,--(,++3)*./.+*((((''&(,,*2:5/1777.643:/,1'),,+-.2+(',&()**,08+,/,-,*))))'''&(&+'&'*)(-/*+)+(,())+00*.*(++'(+02+',')$&,*)/.''*)''))-)+&*-5*'().0'*'/304;546689:6(,),#$$&*(,-,'/.*0-,)+-1.0()'(...7+2,950')'(&&&+*)+$')(*+42/,,-%'&))%%)/0//,..****-,-%0/-)'%&')(.2)1/+'/0-&&'//,+*)-(,'&%&&%'(,23((+''((1/2'1-3.33)'+$0*)+,--,*))')0//+0*')))(-:/,2)*$)%--)%''$'*(.*,&))*%.-4+(**)(-1--
@58794179-ffe1-49d7-b435-25391a29b6f2 ch=409 read=70286 start_time=2019-12-13T15:23:06Z barcode=BC01 runid=2c9cf7bc05858273f10e7d7ec552fc0bd742dc3e
CCGGTTACTGCTTGTTACGACTTCTGCCCCAGTCATGAATCATACCGTGGTAAACGCCTCAAAGGTTAAGCTATCTACTTCTGGTGCAACCCACTCCCATGGTGTGACGGGCGGTGTGTACAAGGCCCGGGAACGTATTATTCACCGCAACATTCTGATTTAGCGATTACTAGCGATTCCGACTTCATGGAGTCGAGTTGCAGACTCCAATCGGACTTAGACTGCTGTGAGGCGCTCCAGCTCGCACTATCGCTTCCTCTGTATACGCCATTGTAGCACGTGGTGTAGCCCCTACTCGTAAGGACCATGATGACTTGACGTCATCCCCACCTTCCTCCGGTTTATCACCGGCAGTCTCCTTTGAGTTCCCGACCTATCGCTGGCAACAAGGATAAGGGTTGCGCTCGTTGCGGGACTTAATGACATTTCACAACACAGTGACGACAGCCATGCAGCACCTGTCTCCAGAGCTCCAGAGGCACCAATCCATCTCTGGAAAGTTCTCTGGATGTCAGAGTAGGTAGGTTCTTCGCGTTTATCGGATAAACCACATGCTCCACCGCTTGTGCGGGCCCCATCAATTCATTGAGTTTAACCTTACGGCCCGTACTCCCCAGGCTTCGATTTATCACGATTAGCTACGGGCGCCAAACTTAAAGCTCAACCTCGACATCGTTTACAGCGTGGACTACCAGGGTATCTAATCCTGTTTGCTCCCCACGCTTTCGCACATGAATCGAGTATTACATTCCCCAAGGAATGCCTTCGCCTTCGGTATTCCTCCACATCTCTACGCATTTCACCGCTACGTGAATTCACACCCCTCCCTAAAGTACTCTAGCGACCCGAAATTATGAAATGCAATTCCCAGGTTGGGGCTTTCACACCTCGCAAGTCACCGCCTGCGTGCCCTTTGCGCCAGTTATTCCGATTAACGCTCGCACCCTCCGTATTACCGCGGCTGCTGGCGCAGGTTAGCCGGTGTGCTTCTTCGTTAACGTCAATCACCTGGTCTATTAAACTAAATGCCTTCCTCGCTACCGAAAGAACTGTAGCCAGGCCTTCTTCTTCATTCACGCGGCATGGCTGCGTCGGGGTTACCCCATTGCGCAATATTCCCCACTGCTGCCTCCCGTAGGAG
+
330.1.)'$$&+3,24-./14740$%,21,**..*,,*1234557643/,./6-0121./26+'2)814-122::8478<6862/+/206:.*-,17+,98;:99643'+1,/4.-+*,.15,4/71(06080001)&0*.-,(-,)-/5.026863139,%((*,-.+--.*/09:633---6157:80,-/75677:68547861-2209)9-819/++,(*,*)&'#%&&(-+2.--01.),+)-.../,)))*'-.11378:;<<332-.),,+*,..*.---/1/-+))-01421(*)&/613//0,,-,).-3030/-233+1488:6:7465:4:-+)+,,4859(88874()-.--030)+*'')*(%//4663:320+7-))%'''()'0,*-+,01.5-+'-47317-4,('&'()52-('(&&)-'((+.651+*+3,451.-*-.75//1//,)''((-+3+)'%'1).7)*((*52323124564'+.25877::70./0*&()(,,0..+5,8+08889582)'-.*-%))395:---,,1-0('0+*+/3///4-3.2441./,*&+%('.4*,.6;;03001.&)0*/1.-4441485+(,''&*+303:/,../-+'3)-&++/036431064<18291;4*0554*-+$(-/2237.95,&++/2135811-+.319640-...1760')*2<0.1.386*')()4384//*--/(&$&((&'(%'&%*/2/977*20/3,0--080;98:;9;141..2:6330+,.,--+*-.33655<2.-04--/*+('(*,-,.&'(+38**15*(0.'&''-..))**+-.6*''&%(&$'&-0++.17:76896+-+(&)64/1380--,*/4.,$&&+*..-/1%'+*+.,+%')(+5.%()-2,13834434+*.4083679:02/-2+,04/1*/*)1;68685641-4-,,1&)0+3++-0*+-)(')/.::<-3/71;59;;-9--,253-12332/:1:3127:.-*:98;/**.0::89;134*%)&%-*3/'0(')2-406+.,*-4069<4011234111151'')**0&/1+1*$''&('+0,-*,,1.1280:<7+5*()*(02,440,7-5,))
@b18b30a5-1fec-42ad-929d-0960e1d39f43 ch=145 read=117845 start_time=2019-12-13T15:23:17Z barcode=BC01 runid=2c9cf7bc05858273f10e7d7ec552fc0bd742dc3e
CTCTGGGGAGGCAGCGGTGGGGAATATTGTGCACAATGGGCACAAGCCTGATGCAGCCATGCCGCGTGTATGAAGGCCTTCGGGTTGTAAAGTACTTTCAGCGGGGAGGGAAGGGTAAAGTTAATACCTTTGCTCATTGACGTTACCCGCAGAAGCACCGGCTAACTCCGTGCCAGCAGCCGCGGTAATACGGAGGTGCAAGCGTTAATCGGAATTACTGGGCGTAAAAGCGCACGCAGGACGGTTGTTAAGTCCAGTCATGAAATCCCGGGCTCAACCTGGGAACTGCATCTGATACTGGCAAGCGAGTCTCGTAGAGGGGGTAAATTCCAGGTGTAGCGGTGAAATGCGTAGAGATCTGGAGGGAATATGCACCGGTGAAAGAGCGGCCCCTGGACGAAGACTGACGCTCTCCAGGTGCGAAAGCGTGTGGGGAGCAAACGGGATTAGATACCCTGGTAGTCCCGCCGTAAACGATGTCGACTTAAGGTTGTGCCCTTGAGGCGTGGCTTCCAGGAGCTAACGCGTTAAGTCGACCGCCTGGGAATTGACCGCAAGGTTAAAACTCAAATGAATTGACGGGGGCCCGCACAGGCGGTGGAGCATGTGGTTTAATTCGATGCAACGCGAAGAACTACCTGGTCTTGACATCCCGCAGGAAGTTTTCAGAGATGAGAATGTGCCTTCAGGGAACCGTGAGACAGGTGCTGCATGGCGTATCGTCAGCTCGTGTTGTGAAATGTTGAGTCCCGCAACAGGCGCAACCCTTATCCTTTGTTGCCAGCGGTCCGGCCGGGGAACTCAAAGGAGACTGCCAGTGATAAACTGGAGGAAGGTGGGGATGACGTCAAGTCATCATGGCCCCTTGACCAGGGCTACGTGCTACAATGGCGCATACAAAGCGACCTCGCGAGCAAGCGGACCTCATAAAGTGCGTCGTAGTCGGATTGAGTCTACAACTCGGCTCCATGAAGTCGGAATCGCTAGTAATCGTGGATCAGAATGCCGCGGTGAATACGTTCCCGGGCCTTATACACACCGCCCGTCACACCGTAGAGTGGGTTGCAAAGAAGTAGGTAACCCAACTTCGGGAGGGCGCTTACCGCTTTGTGATTCATGACTGGGGTGAAGTCGTAACAAGGTAACCGG
+
+5101.7+*,0,.01/0/,**&+()012(+,,,,5-,'())&)36.14/-,++05259560//.113587/.-)(,,63851;44/%((*+(-*)-,/,-0009;,)+,'('('%((2/*2,4,322,,2,,026-8-,)'&,0.,50,.1()(&&..2,62/3/--/+,877:556/0/3.4.:.010.502+,+(,112./015.3,.+1/0.2,..12,*+.-87**..**+(*%-'&+&-1-'.642.1/&'%&#$&&+54+5,',5999:5:4947:6-.10211232/00./151353)+&$&)+02519++,359+/1*5-9.**18662-001:5'''(%22:93-*(*+-./0'*--+0,(((*&*,.-/,.0(&$(('00982),3100,1*+*-..12/**%)(%+010///5.++20/%',0,(*+/9.;523+7-/,54&4971287664253+.479.901/./-1610+)&%$))(,//536*)1+)3842.1+(&+'(%,''(*032139.9.6-4665.6624/%%%%&%%&&'-)&()*0.11387./142:301/82:2377:<8(.,(%)()&*(*+010/+,,+,,-/7496182;6/+../606451/2)(()$%(%($-00631398716*+.)-*/++0;<9/0/./.66/.-6..81298;7&66'1841340)0-3.28555854.+0+)'(%,-698/322356208///.),((8,('')74((++(217:611366:60://0-5:,(3+$*&()+/72213538//2*+:54328+/.//11666/'++*,16;45558/05-4)5,097./124976807/88675-+*(010-*-.2.4-,/&)&&'*,25/)',(+&,,036625()*$'003223452&&'&.&(,;753.,(+/70-2898986999-8%-%1)+*+,./&1--..02+,*3233..()()%5-636+,'*$&)'(*,-3::6640-1//3.&.(740410/651/20*/243/01(-'-,-,./&&')(23,,+/.&)&(&&(+1.3/..38/())(*,(,*0+.*'--*-2.3:/+/3,41.23,0.$)//3-/137:9784345251+)+)-*+656564/.-,-6;8;7:
@2cfa78bb-5d06-4f4d-be76-f28a72b69139 ch=147 read=116294 start_time=2019-12-13T15:23:16Z barcode=BC01 runid=2c9cf7bc05858273f10e7d7ec552fc0bd742dc3e
CACCAGGAGGCCTTGGTAAAATTTTCGGCAATGGGGAAACCCCAGCCGAACAACGCCATGAAGGAAGAAGGTTTTCGGGATTATGGCTTCTGTTATAAAGGAAGAACAGCTGACTACAGGAAATAGTAGCCAGTGACAGTACTTTATTAAACCACGGCTAACTTCGTGCCAGCAGCCGCGAGTAATACGTAGAGTGGCAAGCGTTATCGGAATTATTAACAGGCGTAAAGAGGGGCAGGCGGCAGCAGGGTCTGTGTTGAAAGCCTGAAGGCGCTGACAGCCATAGAAACCAGGCAGCTAGGAAGTGCAGGAGAGGGATCGTGGAATTCCATGTAGCGGTGAAATGCGTATATGGAGAGGAACACCAGTGGCGAAGGCGACGATCTGGCCTGCAACTGACGCCAGTCGAAAGCGTGGGAGCAAATAGGATTAGATACCCTAGTAGTCCACGCCGTAAACGATGAGTACTAAGTGGTGGATGTCAAAGAGTTCAGTGCTGCAGTTAACGCAATAAAGTACTCCGCCTGGAAATTAGTACGGTGCCAGAATGAAACTCAAAGATTGATTTGCACAAGCGGTAGGGCATATGGTTTAATTCGAAGCAACGCGAAGAACCTTACAGATCTTGACATACTCATAAAGGCTCAGGATGGAAGTGGCTATATGAGATACTACAGGTGCATGGTTGTCGTCGCTCGTGTCGTGGATGTTGGATTAAGTCCCGCAGCAGGCGCAACCCCTTATCGTTAGTTACCATCATTAAAGTTGGGGACTCTGGCGAGACTGCCAGTAATACCACTGGAGATGACGTAAATCATCATGCTCCTTATATTACAAATTTACGTACAATGGATATGGTGCAGAGGGAAGGCGCGAGGTGAAACATAAAACCATTCTCAGTTCGGATTGTAGTCTGCAGCTCTTCATGATTGGAATCGCTAGTAATCCTTGATCCAGCATCATGGTGAATAAATCCTCCAGGCCTTGTACACCGCCCCATGCACACCACGAGTTGATACTTACTGAAGCCGGTGGCCTAACCGCAAGAAGAATCTAAGATAGGATTGATGATTAGAAGGGTGAAGAATCCTCATGTCGCCAACCGGAAGATAGAGCGACAGGCAAATGGGATTGCGAGGCCACCGGCAGCACCAGCAAGCACATGGCGGCA
+
($%$%++'**+%%%((.13..-686*).*2++*+2,(-)++&$&%-+*(&+,*.))'%%')4/3..%))(/-8564+*+'0301&$&-+543/.))+2+.3,4%%&%$(&$('..*-%/'*+.*%.-,+,-)++,-+'+.-1.1'&&$((&'.)+)-+,),)**)%*).1000-/*+&'$$%&041.320/)&')(+%*+)+,/4/-1'*)'-))-+(%$$.328.;3+('+02613400.6.'-+.(13..,-*&')%&'''+2.--+)'*'()*%)*.01&#'&+.3/7/.--)&*''))'''(22-35+)((7:699*3+*1*5+66'*&&$''*65/34.-45130/*,-1+*%*+*4//75,21,%%()**0.24/0/00:7:7701300.*+'-)+-))-)%))'%&(()++&'+28--'0++/-((*))15*(&0+**+-4(*-/81838,,)')&&&((+-89/0*)/-426--,+2.&&'-7245811////3130/.+*0*(*))&*')(*''/-43+-*%)&$)/.,+&'&)&,(*212+0-/1510)(&5&'%('*#+$$''''+*'')*)+,2444706404497&)-%*/',()),2'*,)((('))'+,*')'$&+-,../+-17/,/-/3'*'()2,+((('..,-+)(&%+()$())-%)''(*&+$*.1')&$%%#&''&)(-*%%%''5308--#/118+/06-*,3%4)240'&+&-//'(/+..01:11.4++-,/.'0()&&(,,&56,-161*&%$(*//+*(+&%)),&$$$###$&'$'%**)+(+$(,*))..'($*')&'''&%'++,++&%(-(+*/--/2.18--**/525882-/'%('$+)('('()/*0.%(%$(69.2755:6.3')+8/+1(.)'$'&()&'*('(&&&('%%&%,0)(-022)*')%,*,++%%$%%,.%(#%$')&&)(*+*1.'%'+/1+.')/+3,/+%)%)$))%&%())*''%'(-)()(,**+'$)(-*.#(&%&)&),*-((.+3)+&,($)'&&'*''.)*,-+'')+0/.3,-.0/.23%))(()(-**,&&%&/)))(*()'&$&*--*//02/.-%('(*,34,,2-,-++,2.&*%$&&&&'--'*.-%&$#%&()(%**)&')2%(&$%$$%%
@9f03d977-1792-4a36-a839-11460356836d ch=170 read=152980 start_time=2019-12-13T15:23:15Z barcode=BC01 runid=2c9cf7bc05858273f10e7d7ec552fc0bd742dc3e
CGCCCCAGTTACCTTATTGCACGGCTTCACTGATCACTTAAGATCACAAAGTGGTAAGACGCCCTCCAGAAGGTTAAGCTACCTCGCTTCTTTTGCAGCCTCCCATGAATTAGCGACGGGCGGGTATGTACAAGGCCAGGAACGTATTCACCGTAGCATTCTGATCCACGATTACTAGCGGTTCCGACCAGCAGGTCAGGTTGCAGACTCAATCAGACTACGACGCGCTTCGCCAGTCCGCTTGCTCTCGCGAAGTCGCTACTCTTTGCTTATGTGTATTTGCGCGTGTGACCCTGGTCATGGGGCCATGATGACAGCGTCATCCCCACCTTCCTCAGTTTATCGCTGGCGATCTCAGCTGAGTTCGGCCCGGACCGCTGGCAGCAAAGGATAAAGGAGTTGCGCTCGTGCGGGACTTAACCCAGCATTTCCACAGCACGGGCTGGCGACAGCCGTACAGCACCTGCTCTCCACGGATTTCCCGAAGGCACATTCTCATCTCTGAAACTTCCGTGGATGTCAAGACCAGGTAAGGTTCGCCGCGTTGCGTCAGGTCGGCCACGCTTATCACACCCGCTTATTGCGGGCCATCCAGATTGTTTGGTTGCTGGCGTATACAGGCAGTCGACAACGCGTTAAACTCCGGAAGCCACGCCTCAAGGGCACAACCTCAAGTCGGCATCGTTTGGCGTGGACTGCAAAGGATTATCTAATCCTGTTTACGCCCCACGCTTTCGCACCCTGGGCGTCAGTCTTCGTCCAGGGCCGCCTTACGCCGCAGTATTCCCCTCCCGATCTACGCATTCCACCGCTACGCAGATTCCCCTCTACGAGATCGGCCCGCGGTATCAGATGCAGTTCCCAGAGTTGGGCCAGTTTCACATCTGGCTTAACAAACGCCTGCGTGGCGCGCCCAGTAATTCCGATTAACGCTTGCGCCTCCGTATTACCCGCGGCTGCTGGCTGGGGAGTTAGCCGGTGCTTCTTCTGCGGGTATCGTGAGCAAAGGTGTGCTTCTCCCAGCAACCATCCCCGCTGAAATGCCATACCACAGCCCGAGGGCCTTCTGGCGCTTGTGGCTGCATCAGGCTTGCGCCGGTATGCAATGTTCCTGCTTACTCCGTAGGAG
+
1(,/2+$'+,)0301,,)$'%&(/))1-*.%&)00*&''('&.//*+'-+)*%././(&,.28-,1&&%,&()+5.5*/.),*((%'%*&+,*&$&('*((+1-'''&$*$$$%*-2)23/-/,),.*-,.37,-/*'--+--&'&'&&#'%$&%(+(,-+),/+/)%'.-.6-..'(&'&-*-.+(*'%&'$)&()16.2)'%(-.0/2/8.4$++.)%%(%-++%)*(+%&%(()*5-*('&(--/2*-+)(+.1*)+%&''-4-+))%&)&'%)&(,%$$&'&&&'%$(-''+(*.*3-.0,.-*+-+'&&'&(*+.06/824/),1+32.-4)+-<0+,0)*+(''(),/.0$%%&&&*0.0&/*-'-,86/),+*,-,*.+(+*-6653*,)%(.6+/031.,/+/-862.2,1*-4.)*/*/8,/(%)-%.(+)((*/0+*+&+-012%,%'&()&,*(#%(,*,'$'(*&*0.0)')..*/*'--19/.434/+*(')1,+-'(*)*.8860++*2,4.3*+()+,,1274&((&'*+-()&((),+++)&15,,(%%%#%(#&&++)%'&&%+''&')(*)(()'((%1'(0,'*(&%##%#$$$$#'%&$/01(/020,.+2,+*+*+*1(./0/)/'(#&&$**06,+,(),(%(*/44734/-+10-)+,47,2/))*(-.+3102%0')'&(&-*1--'),'(,*''))$''+*/)%*,,191.$%#&)''**'*&(+--/0062-+4*+354/2%%$&%$(,/4&,$'%'//20*''*(&'*+,-%*+-*56/+&+''(0&'$&#+'..+0/,&*)(,')*.+'%%((*%*&..0/7-../,.../8/7.()%'1907-0+&*,21.)+,34423//1230&&*+-46///--()&&'&'(''$+((+63/./03-/*()1))*&+++,+/21/3,25*)1.4///3615.),0+)$&+'*&())-,+,3-:8;621.&0)),+,)+&&/229/,++'+%%%,%&'0*$%%'&(''(30/)'&&$%)(%%)'#%$'&()+)/2+)$+(%-(,'$$%&''''%%%&'&***&)*/-2+*+&)+/0-...,*,(,'$)%))%$%%$$&'-))(*-)%)
@c42bf1a1-0e65-41d4-9ed1-bcf2fb3ebeb2 ch=433 read=171554 start_time=2019-12-13T15:23:15Z barcode=BC01 runid=2c9cf7bc05858273f10e7d7ec552fc0bd742dc3e
CTCCTGGGGCAGCAGTGGGGAATATTGCACAATGGAAGCTTAAGCCTGATGCATGCCGCGTGCCGAGAAGGCCTTCGGGTTGTAGTACTTTCAGCGGGGAGAAGGAGTAAAGTTAATACCTACGCGCTCGTGGCGGTACCCGCAGAAGAAGCACCAACTAACTCCGTGCCAGCGAAAGCCGCGGTAATACCGGAGGTGCAAGCGTTAATCCGGAATTACTGGGCGTAAAGCGCACGCAGGCGGTTTGTGCAGTCAGATGTGAAATCCCCGGGCTCCAACCTGGGAACTGCATCTGATACTGGCAAGCTTGAGTCTCGTAGAGGTAGAATTCCAGAGTGCTTAGCGGTAGAATGCGTAGAGATCTGGAGGAATACCGGTGGCAGAGCGACTGGACAAGCGGCAACTCAGGTGCACCCGAAAGCGTGGGGAGCAAACAGAGTTAGATACCTGGTAGTCCACGCCGTAAACGATATCGACTTGGAGGTTTGTACCCTTGAGGCGTGGCCGGAGCTAACGCGTTAAGTCGACCGCCTGGGGAGTACGGCCGCAAAGGTTAAAACTCAAATGAATTGACGGGGGGCCCGCACAAGCGGTGGAGCATATTAATGGTTTAATTCGTTACAGCGCGGAAAGGAACCTTACCTGGTCTTCCGGCATCACGGAAGTTTTCAGAGATGAAGAATGTGCAGCTTCGGGAACCGTGAGACCGTGCTGCATGGCTGTGGTAAAGCTCGTGTTGTGAAATGTTGGGTTAAGTCCGCAGCAGGCGCAACATCGCTGTTGCCAGCGGTCGGCAGGAACTCCAAAGGGGCACCAGTGATAAACTGGAGGAAGGTGGGGATGACGTCAAGTCATCGCTGGCCCCTTACGACCAGGGCTACACCACGTGCTACAATGGCGCATACAAGAGAAGCGACCTCGCGAGGAGCAAGCGGACCTCATAAAGTGCGTCGTAATGAAATTCCGGATTGGAGTCTGCAACCCCGACTCCATGAAATTGGAATCGCTAGTAATCGTGGATCAGAATGCCACGGTGAATACGTTCCAGACGCCTTACACACCGCCCGTCACACCATGGGAATTAGGTTGCAAAAGAAGTAGGTAGCTTAACCTTCGGGAGGCGCTTACCACTTTGTGATTCATGACTGGAGGGTGAAGAGTCGTAACAAAAGGTAACCCCGG
+
.04+''((&%$))'--+13+/--&2*))+*3*+,+&&%&&&4/15500+/,*/)'250*($%%$'(%((%%(&')+),*+5+,'/..*/++()**3;1''&)&-)$''-60)*-0./(+,)'(&)&&((')*++,'4*,0%$+((3*&-*&(*--/(,*+,---1./260.-+((((*,2//10,2).**..1-+,),*/0*2(*.3818+%+1(5*-/78963*4-5600((&))2,.-*+(('%%'$&)*,-.066-($(*-)/47-*2.,++(/00512;9898:78874/..0139683/-$&&&((*+*((+.+)+$%*)-,-./'())%').(,)**.-6+''+)(,/&'*)+*,,335,(-**4,).*(,.',)#&+(,'%*,-05.*'&)+*.'%(*7-+01-,&*%$&,('+*862/3(*'+13,3*($&(*+*44224/1766552+$)+0/*)'-',*))&'-,.++'.,,--+3.*.*:.)*+,.-7./4*.-++0/../6644542:37/2-,++//19//26(*),,3,7050730'-,.11951-.4(&,((%*,,+(,'/63-)+4.)*',361-,4..0',,)*)%'+)*87:<9.5.5-'++((&**+,/'...&&)%*&('&+2+,%+'%'$$)'.+21-//-$(((9:30)))++5-.-'.203400%'&%&''/0-119460*022/3226/--+,+33330,-/.60)),944/35&)')(-+22:3//07471625)**'4((//./3--))+'(,*.9,-5424285:112'*&(*046(**(*0-++%2*+-0---1<9332/-4-,.+-+./2/.20/00/.'*',76:7**$,(41/*'*&&').9485540,-$&'%()224313204353131*),,-*+'''&*-/175636/)*(&&'-.)+-555544+-,2'*+(+*.0'*%((*,0/,/),.-)/&.('(*,/+1-&-)++++376944/10')),,,+*+../,()*/,./436212,-)4.,6,)*(,-.3:603),)-)'*)3'(&('())+'+*$&**)*.0212617+2,)%,&%/41:--.16-%)*%)'*%'(/,0,8-9:735)/+',,,3/6/.7:.13:50.-/36:7870.&)'&**('(**&%''41766,48/&*&20.01/+,,
@1c788721-6a4f-4fec-85a3-aee567046115 ch=327 read=90631 start_time=2019-12-13T15:23:13Z barcode=BC01 runid=2c9cf7bc05858273f10e7d7ec552fc0bd742dc3e
CCAGTTACCTTATTACGGCTTCACTGATGTCGATCCCTTAGACGAAACCACTTCCCTTTGGTTAGGCCACCGGCTTCCGGGTGTTATCAGCTCTCGTGGTGTGACTGATATGTACAAGGCCGAGAACGTATTCACGCAGCAGTTCGCGATTACTGCTGATTCAACTTCGTAGCAGTCAGGTTGAACTACAATCCGAACTGGTGGTTTGCTGGGTTTTGCTTCACCTCGCGGCTTTGGCCTCTGCCATCCATTTGTAGCGTGGAGTCATGCAAGGGCATGATGGTTGACGGCAGTATCCGCCTTCCCTCCAGCTTATGCTGGCGTCCTCGCTGAAGTCCCCAGCTTAATGATGGTAACTAACGCATTAAAGGGTTGCGCTCGTTGCGGGACTTAACCCAACATCTCACGACACGAGGCTGACGACAACGTACCTGTATCTCATATATTTCTCTCCGTGGACGCGGTATGTCAAGACCTGGTAAAGGTTCTTCGCTTCCAGATTGAAGCCCACATGCTCCGGCCTTGCATTTAAATCAGCGAATTCAGCACAGGTTTCATTCTTTGCCGTACCCTCGATGAGACGCGGCCGCGTGCTGGCACTGGGCTTTGACGTCCAACGCCAATTGCTCATCGTTTGGCGTGGACTACTAGGGTATCTAATCCTGTTGCTCCCCGCTTTCAGGACTGAGCGTCGGTGCGACCAGATCGTCGCCCTCGCCACTGAGTGAACTTCCTCCATACCTCTACGCATTTTCACCGCTACACATGCGATTCCACGATCCTCTCCCTGCACTCTAGCTGCGCGGAACCGCCAAGCACTGAAGTTAAGCTTCAGGCTTTCACCACAGACCCTTGCTGCCGCCTGCTCCCTCTTACGCCCAATGTTCCGGATAGCGCTTGCCACCTGCGTATTACCGCGGCTGCGGCGTAGTTAGCCGTGGCTTTCTAATAAAGTACCGTCACTCGGCTACCCGACACCAGCCGCCGTTCTTCAACAACAGAAGTTTACAATCCGAAAACCTTCTTCCTTCGCGGCGTTGCTCGGTCAGGGTTTCCCCGTGCCGAAAATTCCCTACTGCTGCCTCCCGTAGGAG
+
+,'-*8.5737)/0'---..6.,2$$'(#(%('()&&%%&+.83-01-*%*010*$%&$.*-2*/-39,.9130136'(-&*&+1,/1+(+*+)+.102)''((-%)'%%'$,&*-23050)'*(%*//04.+%&'&$#$#%-9635200,))'&%%')52.+-+.3.(++(-&&11%&0-+'&,*++,,439430833/)(*%)'&%$()/-,:;.*-5/4*+,+%$#''&),,&''%&'%$)+)004*+-%$##'%&%&'$'((&&#%'%0294*,,-0/'4+)(-'+($&+((.'%3+6/32,*10*.*1,&'$%'(-)*)()(-2/1*&*)*,590*&&(*-**)*+14750/-4,+')'*)--++2/,8.//668376,,*673*2)2(0)(*,+..111-/0%-))'&+'++/.16.,-%)&%$&'&&-.3/0/),,+*&+,')*'**&*%(%%'(*3/11,1/.2/16;757847&+(*7136*'''(8)&'*/+))(%*)&')+//-,,($$$#$$')),21-5+)-%%%'(-.21)&%#$#)')4:589;266*%*&$%%+*)(()$$$$($&%%&($$%&%)#%'())*,+*+%-,03--.&3301)-&*&&%.&&(*-.97500+*((*+/40--'.*',31,,-0.220461&3,'*,/*'&%%%&(,,79.20'%)40//&&'$%'()/*+034/55737()*9:<793.''))-,+-./2.26'%%%&))),./4.5:8+4239/33(2-0+,*(*-272/---198831(06+*/0'.,2./-1241*,',%%&%%))-)#'%(&*('*/62.(*.+9*,6037/-(((()+789;42543444/.88*)**/2+*+00+..,&'-1,)'+,+0/140&0,,10-67047/,3-1/,5,.:6639665/+(&')).12/+/2-203,,--')(/-352/1068640((+-1921,1,%$$%$%%&&..049/30.2,,%,'*,730*0*+79/00216+(02-)278887;;64-/')+6./.41/022:690.**+:,2795(+.17//1642:-71+*/1/23.-3*/7..509.-.
@9a0401db-1338-4f46-b575-3b4b24198685 ch=495 read=163238 start_time=2019-12-13T15:23:21Z barcode=BC01 runid=2c9cf7bc05858273f10e7d7ec552fc0bd742dc3e
CTCCTGCAGGGAGGCAGCAGTAGAAATTTTCGGCAATGGGGGGGAAACCCTGACCGAGCAACGCCGCGTAGAAGGAAGGAAGGAGTTTTCCGGATTTATGAAACTTCTGTTATAAAAGGAAAAGAACAGCAGCTACAGGAAATAGTATGGTAATTGCTAATAGAAACCACAGCTAACTACATTACCAGCCACTTGGTAATACAGCGTAGGTAGCCAAATGATTATCCCAGGTGGGCATGCAAAAAAAAAAAAAGAGAGGAGCAAGGCAGCAGCAAGGGGTCTATGGTAGAAAGCCACAAACCTTCAGTAAGCCATAGAACCAGGCAGCTAGAGTGCAGGAGGATCGGCAAATTCCATGTGTAGCGGTGAGAATGCGTAGATATATGGAGGAACACCAGTGGCAGAAGGCGACAGTGTACAACTGACGCTCAGTCAGCGTAGAGAACAAATAGGATTAGATGCCTAGTAGTCCCACGCCGTAAACGATGAGTACTAAGTGTTGGATGTCAAGTTCAGTGCTGCGAAGTTAACGCAATAGAAATTACTCCCGCCTGAAGTACGTTCGCAAGAATGAAACTCAAAGGAATTGACGGGGGCCCGCACAAGCGGTGGAGCATGGTTGCAATTCAAGAGCAACGCGAAAGAACCTTACCAGGTCTTCCGGCATACTCATAAAGGCTCCAGAGATGGAGAGATGGCTATATATGGGAGATACAGGTGGTGCATAGTTGTCGTCAGCTCGTGTCGTGAGATGTTGGGTTAAGTCCCACAGCAGAGCGCAGCCCTTATCGTTAGTTACCATCATTAGTTAGGGACTCTGTAGGACTGCCAGTGACAGAAGCTGGAGAGGCAGGGATGACGTCAAATCATCATGCCTTATGACCTGGGCTACACACGTGCACCACAATGGATGGTGCAGAGGGAAGCGAAGCCGCGAGGTGAAACAAAGACCATAAAACCATTCTCAGTTCAGTTATGATCTGCAACTCGACTACATGGGGATGGAATCGCTAGTAATCGCAGCGAGATCAGCATGTCGCGAAAGTGAATACGTTCTCAGGCCTTGTGCACCGCCCGTCACCACGAGAGTTGATAACGCGAAGCCAGGAGTGGCCTAACCGCAAAGGAAGGAGGGCTATCTAAAGGTGGGATTGATAGTTGGGTGAAGTCGTAACAAGGTAACCGG
+
'(20'$+*+5-+/3,,---/40)+.+-63/),+*1//*+**-+&*+'03*''&),,-)//40**)$&'(%'*,*,)-('*-+-)+*.2.'+*-(.-&%%#+,-)*4++(,+++1:6*,-40-+''&&$$$$((*+),+**1,,(*))%%&%&&'(#'+(%-'$*+'*)**(%%&'%&+&'%.'''&&&(1)(&(%**&,%#%%%(&*%'(+(+/)-+)&&'-(,*,)'',,+(,0)-+...+2.4030342-(&&)(*+%**9.-.-'//--007)56++)*',+21)'+)0(-/&&'%%'%',*)*+24(,-*')&*+,2,*/+*&..-+)+''')*)*),,/,)'$)(1+9/842.*(&$)+'111,&.*0348888730.'*--*.)(-+,.5/02151(),/+-/022'())%#$,(***'(%)+/01)((&&./-)%)%('.70,$,.+0-,+./)-2***2/.01(+'..15468;66/./')&*(,-7014201.91501)'*&*;3/'-+24/+%*)(32720*,20/'&(%$*&%'*34)*03+(%(%)(**/51$&(*),1/0&04+-858-*+'+.-0,1'130*-3,'(*,+)(*)/+.4%)*0323,3'((/)0'''%&$*/%-(%)040'&(*(&(*+,'(((('&()')*01/42.(()*%&&&'/*().//080---,/.135(),0)%'''++%*+45*,0'()'&&(+&317/0//0-)%%)/-.(*$%%&(022-5-0)(,8+//1/,-)*-(0.*(-+(/*',0)*////'1,,+23'&'()9*5*''/6(+00-152,*%'*1/31(..***(+)((++)-.89)('()'&,0-/24686444;72/'+'%%"(+'-**+',+*',-+,*.-)%('(()%'()+3<559781.0./-+)+,)(+')),0.3:4/-*.--)*.-)/40%(+2/)6:5,.,+0/./544635%+&2*0.032366/-0002---))+,+&%($-(/).,-(''&*,.412),-.1.0)-+3')+/00++*+&())&+(*9:7957:6-.)076,3+&%$'&-3'-)&$&)%''(((&)&'-,+,+.,-%&'(-*-1&*($%'&-,''*,+,)-/3)*&*,(,%&(+(/(12263,')+'0-,8+-+-%(2-'-.)',)*).)))/-67.4211/++-
@4f6374cd-16eb-44c7-9318-d9a7c682a3b2 ch=159 read=147025 start_time=2019-12-13T15:23:32Z barcode=BC01 runid=2c9cf7bc05858273f10e7d7ec552fc0bd742dc3e
CCGGTTACCTTGTTATTTTTTGACTTCACCCCAGTCATGAATCACAAAGTGGTAAGCGCCCTCCCGAAGGTTGGCTACCTGCTTCTTTTGCAACCCTCCCATGAGGTGGCGGGCGGTGTGTACAAGGCCCGGGAACGTATTCACCGTGGCATTCTGATCCACGATTACTAGCGATTCCGACTTCATGGGTGGGGATTGCGAACTCAATCCGGACTACGACGCACTTTATGAGGTCGCTTGCTCTCAGAGGTCGCTTCTCTTTGTATGCGCCATTGTAGCACGTGTGTAGCCCTGGTCGTAAGGGCCATGATGACGAGCGTGTCCCCACCTTCCTCCAGTTTATCACTGGCAGTCTCCTTTGAGTTCAGCCGGACCGCTGGCAACAAGGATAAGGTTGCGCTCGTTGCGGGACTTAACCCAACATTTCTGGCACGAGCTGACGGCTTAGCCATGCAGCACCTGTCTCCACGGTTTGAAGGCACATTCTCATCTCTGAAAACTTCCGTGGATGTCAAGACCAGGTAAGGTTCTTCGCTGCATCCGGAATTAAACCATGCTCCACCGCTTGCGCGGGCCCCCCGTCAATTCATTTTGAGTTTTAACCTTGCGGCCGTACTCGGGCGGTCGACTTAACGCGTTAGCTCCGGAAGCCACGCCTCAGGGCACAACCTCAAGTCGACATCGTTTGGCGTGGACTACCCGGGAATTGTATCTAATCCTGTTTGCTCCCGCTTTCGCACCTGAGCGTCAGTCTTCGTCAGGGGCCGCCTTCGCCACCGGTATTCCTCCAGATCTCTACGCGTTACCGCTACACCTGGAATTCTACCCCCCCCTCTCTACGAGACTCAAGCTTGCCAGTATCAGATGCAGTTCCCAGGTTGAGCCGGGGATTTCACATCTGACTTAACAAACCGCCTGCGTGCGCCCAGTAATTCCGATTAACGCTTGCACCCTCGTATTGCATTGCGCGGCTGCTGTGGCGCGAGTTAGCCGGTGCTTCTTCTGCGGGTAACGTCAATGGAGCAAGGTGATAGCTTTACTCCCTTCCTCCCCGCTGAAAGTACTTTACAACCCGAAGAAGGCCTTCTTCATACGCGGCATGGCTGCATCAGGTTTGCGCCCATTGTTACCCGTAATTTACCGCTGCCTCCGTAG
+
/,/1/4.0121(*+'+/77:-./19<8.:86---15-.++6886734-+*-55.'&(*+20,42++376.1,%&)**463'-0602:910640391+2;9440&'-'*.+.0746:--,--*05*52:0)-866:977596549;87383248513224*&)+-4/..-----36:632+2293$('-&''((*%8(+-,)/025.:21-12003*(-/326-..6513/,+/,3&(*7-1/.,,''))+..,/22030.7-)'(*-735:-3,&*)+++,,+.//0///;9-/8;9671-,5438120/*)))%$*.-.&',1++-077587)/')*/6-,..+*++/.02/-..(*/,-249:0+-5/57:::88/6--01051+5-744.1-6+.'*.0.52005<:.++).,63-,)*(/4')&%')$.&&33345271-*--,1849980-,*.-345747,+/*4274..5371././987768100/..79706:7:787;9:89946243;73771+-/2868<0/0*,8819(-%.(./0;;542,,000:229-..0-/''.*152698/+,0/71:0.753)*(0/;<-595.1,,-//-1/1/&)'%,00092135415+)())+,0--//*,,.,*)2.-/67:78231,*++2*0-/0+**,.0,2/35),)&(5/129;9871*,(,0*'%+)%))044786980/9:.***,/($'/5-.('(.1.144648+,,,,7<9458,-04(,((161;98::,34*6578;8.+/,,,89867764//*/7+.8++*'()-43623142233513-/280),.-6454565676-1)*1.+4.&---98,++-+1233<581.0.4/-,.31(--0&/.,**+,,3,./224474:<:8<8:<89979)+)*+4-.1348:651.5//(,+,/0(,+/53/0''%+*#'%'&&)./25222455.-/,',&%+/0--/7-4-)+8/:9<98897:846;95894121)))/08+4-().(&').*(./29)49930-5;3+.7526.*-%)+4.++/)1.-''*&)+02284<57<7/2))'))/-5.7/./98357++,0:.-73/;6.,9.-3%,.%&((()*($'&$%)')0-066734
@3d026342-c8cd-4186-9cd8-e5b5eae4289c ch=126 read=238795 start_time=2019-12-13T15:23:43Z barcode=BC01 runid=2c9cf7bc05858273f10e7d7ec552fc0bd742dc3e
CCGGTTACCTTGTTACGGCTTCACCCCCAATCATCGAGCTTTACCTTGGGCGGCTGGCTCGAGGTTACCCGCGGCATCCGACTTTCGTGGTGTGACGGGCGGTGTGTACAAGGCCCAGGAACGTATTCACCGCAATTGTACTGACCTGCGATTACTAGCGATTCCGACTTCACGTAGGCGAGTTGCAGCCGATCGAACTGAGAGAGTGTTTCTCAGGTTTGCTCCACCTCGCGGTATTGCTTCCGTCTATTAACTCCCCATTGTAGTGCGATGTGTAGCCCAGGTCATAAGGGGCATGATGATTTGACATCGCCTTCCTCCGCACATTGTCTGCGGCGGTCTCTCATGAGTTCCCACCCAAAGTGCTGGCAGCATAAGATAGGGGTTTACGCTCGTTGCGGGACAACCCAACATCTCACGACACGAGCTGACGACAACCGTTGCCACCTGTTTTCTGGCTTCCGAAGAAGAGCTATCTCTGGTTCGCCCATCAATGTCAAGACCTGGTAAGGTTCGCGTTGCGTCAAAGATTAAACCACATACTCCACCCTTGTGCAGGCCCCGTCAATTCAGCACGGTTCAACCTTGCGGTCAGTACTCCCCAGGCGGGGTACTTATTGCGATTAACTCCGGCACAGAAGGGGTCGATACCTCCCTACACCTAGTGCCCATCGTTTACGGCCAGGACTACCGGGGTATCTAATCCCGTTCGCTCCCCTGGCTTTCGCGCCTCAGCGTCAGTTTTCGTCAGAAAGTCGCCTTCGCCACTGGTGTTCTTCCTAATATCTACGCATTTCACCGCTACACTAGAATTCCACTTTCCTCTCCGTACTCTAGTTAGCGTTCCATCCCATCACGGGGAGATTTAAGCCCCGAACTTTTAAGACAGACTGACCAATCCGCCTGCGCGCTTGCGCCCAATAATTCCGGACCTTGCTTGCCACCTACATGTACCGCGGCTGCTTTAACGTATCGTGACTTTCTATTCCATTTACCGTCAATCCCTTCTAACTATTTGCAGAAGACCTTTCGATTAACAGAGCTTTACAACCCGAAGGCCGTCATCACTCACGCGGCGTTGCTCCGTCAGACTTTCGTCCATTGCGGAAGATTCCCCACTGCTGCCTCCGGCCAGAAC
+
760505,,-)*'.7)))(',00-.788+).*++-,.&%(38:55412+****+52701-2(')*1:+48-&-('(&&*3//+.3''))(')/0554,913/5/.-/1249:5-84+%-*,301:98=9689022(7&*##%%*-0;378760:/-.112708532/115<556300-3,43/6/,.&116-.//-1*-'()0)(()(07</-55'552:7-./0903:6636/34.0.('%&.2*,/)(+..1.,073(,20,-*&2&))%)+54///2:/(0542352+..7-,)++12229<70++$)*&++/332,//&)&'$,'((*%&&(***.)(*-,/0763256022)11+/21,/$$#*),(%*&),4167*.)*),1+%+-027445..&270)()))'.-,*++')01446340/0.12//..01//-(,'(-,)..1/3:<2,24;5566/-1,*+'%($&'/6405+*400,'+./-787:5/5489656905(0-3+/643194+1,-.46&+)').50<892*(+,/0018565*-0./38(0-765,%,1.92<5,))'&*0266+1/415.00:/-''()/01770*/2/&1.)*),/-,/1//.%2'/-/01340-*,,'**+158/0+)+%-++33*)/2329310.%)+--.0//::.0+4191499::9::,3+&1+,-//:,45*+16/)+)872+**()+3823546854--/+*,)-9<:9...3)*+*0+/,*+*,1037811215445<::734-,0/0058596969<;8798+)4*+2.-+(+)/,31,,/9.1-*,','&(')-.,&))4-//00<676-79)*84.3.*)(''*0/,,/-049.)-51/:;6,-*112341112.4.1-21)/22121.+(('#'(+.)/+-5:957.523'&*)(*-0,25/18174$.',,2/,-...-,,03-0-0)-((%('''*+343...1/'&**(%025765941:4,07)--+,3/;9-.,(*))&,+)).,+)04344,,***0982,6,46*),-,2-0-..499+11404341911271101213835457<40.-5.'-*(+,45955762:;7,05//100*+/..*,*,.'*+
@dff25b44-cf54-47d9-bf9f-73beb242fbe6 ch=275 read=100417 start_time=2019-12-13T15:23:56Z barcode=BC01 runid=2c9cf7bc05858273f10e7d7ec552fc0bd742dc3e
CCGGGTTGTTGCGGCTTCACTGAATCCACCAAAGTGGTAAGCGCCCTCCCGAAGAGTTCAGGCCTGCTTCTTTGCAACCCACTCCCATGGTGTGACCCGGGCGGTGTGCAAAGGCCGGAACGTATTCACCGTGGCATTCCTGATCCACGATTACTTCGCGTTCCGACTGTAAGGTCAGTTGCAGACTCAATCCGGACTACGACGCACTTTATGAAGTCCTTTGCTCTCGCGAGGTCGCTTCTCTTTGTATGCGCCATTGCTTAGCACGTGTGTAGCCCTGGTCGTAAGGGCCATGATGACTTGACGTCATCCCACCTTCCTCCAGTTTATCACTGGCAGTCTCCTTTGAGTTCCCCGGCCGGACCGCTGGCAACAAAGGATAAGGGTTGCGCTCGTTGCGGGACTTAACCAACATTTCACGGCACGAGCTGACGACAATACATGCAGCACCTGTCCACAGTTCCAGAGGGCACCAATCCATCTCTGGAAAGTTCTGTGGATGTCAAGACCAGGTAAGGTTCTTCACTTGCATCAATTCAACCACATGCTCCACCGCTTGTGCGGGCCCGTCAATTTGAGGTTTTAACCTTGCGGCCCGTACTCCCCAGGCGGTCGACTTAACGCGTTAGCTCCGGAAGCCACGCCTCAAGGGCACAACCTCCAAGTCGACATCGTTTGCAGCGTGGACGCTACCAGGGGTATCCTAATCCTGTTTAGCCCACGCTTTCGCACCTGAGCGTCAGTCTTCGTCCAGGGCCGCCTTCGCCGCAGTATTCCTCGAATCTCATAACATTTCTGCCCTTTACCTGGAATTCTACCCCCCCTCTGCAGGACTCAAGCTTGCCAGTATCAGATGCAGTTCCCAGGTTGAGCCCGAGTTTCATCTGACTTAACAAACCGCCTGCGTGCGCTTGCAGTAATTCCGATTAACGCTTGCACCCTCCATTATTGGCTGCTGGCACGGAGTTAGCCAGTCTTCTTCTGCGGGTAACGTCAATGAGCAAAGGTATTAACTGCCTTCCTCCCGCTGAAAGTACTTTGGCCAGAAGGCCTTCTTCATACGCGGCATGGCCATCAGGCTTGCGCCCGGTAGTACCAATATTCCCCACTGCTGCCTCCCGTAGG
+
34(.').&)4&))(1384('&&%--0+&,(38613.9//9,3393-,-1-)-.)&+15-,,/2$$#%'/*.58355+6:.'*+18-,00(+()*/5--,4680+&%%%&'+(-)0*&-+2-5572;589:8.,,-,519')+...(')0/50'%+)((((-6./,'&$%%$$)'(*-/29*,)*)0/.)+)2)6,540++)(**)&+.8:32.,'(+/*)3**///,3,+++,)10(+/205.66-)+,/.++0/.25&%*''',*+//05201.78,*,')--15-,,50412/131--+0/466767.590,14499:/2-.14:2012777596*56664&&3*)),-1899*/,/+563-//126;81-,11(-5.72*+0*1+')*+./324.*-731/+0-,/,))3,27+'&(%,,,,/.2210.10(-0*($)(+13000/294243/-/020/0+',%,,/,(1).-/1:9:65434235/33:2300185766967147:+)-,,(/,3;68:2%(,/)*-11)%)'&&%+.)+*32777734/,-/,-0165:,94'$%%&$/6,*)*'8;;,303516-/.5/8*(024.79:./388,97462242534.1..502204+4/0502:3546;890(3851-12:6:/8+0.(),0.1.1246;9%/)112287-,''+.52.3/0)4.//&(*964000080)$'-.%+*+04+.(,+5821'07789,,+,,3-207+,//3+:76;4:77;:(3*+.,4:6656**300.0''&%'%25.-%'+5&%-(&+,*+.3+2**(%*.01754/13'3%'-,149751629339&++-19523333.991:/+,373/*&415,(*-,,'&')8223-4.5.3//128022-.1/.35312)((%&*176:870.1--'*&()')+-/98411&*()0.)/)*,66/2(%'),&'4'%&:'%)))(++772,+**2525;956202002:98:(/)/+*,.**2)-3+66/,7:/,::814/*+&)*(($%+,%&1*063:9;55;67334153;4,+*%&'(*-&56048),/06+.7/*(/&&&*+2342:59/*,----.3612;3,117)
@4c75794f-30a4-40a0-a74f-98404fd944bf ch=70 read=130092 start_time=2019-12-13T15:23:52Z barcode=BC01 runid=2c9cf7bc05858273f10e7d7ec552fc0bd742dc3e
CCAGTTTACCTTGTTACGACTTCACCCCAATCGCTGAGCCCTACCTTCGGCCGCTACTTGCCTCAGCGCGGTTAGCTCACGGACTTCAGGTGTGCCAACTCTCATGGGTGTGACGGGCGGTGTGTACCAAAGACCAGGAACGTATTCACCCGCGACATTCTGATTCGCGATTACTAAGTAACTCCAAGCTTCATGTAGGCGAGCTTCAGCCTACAAATCCGAACTGAGACTGGTTTAAAAGTTTGGCTCCACCTCGCGGTATTGCATCTCTCTGTACCAGCCATTTGTAGCACGTGTAGCAGCCCTACACGCAAGGGGCATGATGGTTTGTCATCACCTTCACTCTGGTTGGCAGGCGGTCGCTGGAGTCCTCAACTTAATGGTAGTAACTAACGACAAAGGGGTTGCGCTCGTTGCGGGACTTAACCCAACATCTCGACACAGGCTGACGGCAACCACATGCACCATGCTTGCCTTGTCCCCGAGCTTCCTCGATTGAAGTAATGCAAAGGGATGTCAAAGTGTAGGTAAAAGGTTCTTCGCGTTGCTTCGAATTAAACCACATGCTCCCGCTACTTGTGCAGGTCCCAAATCCAATTCCTTTGAGTTTTAATCTTGCGACCAAGTACTCCCCAGGCGGAATGCTTAATGCGTTGGCGGCGGCGCGGTGTTGGCTCCCACCTAGTATTCATCGTTTACGGCGTGGACTACCAGGGTATCTGAAATCCTGTTTATGCCACGCTTTCGACCTCGCCCGTCAGTTACAGTCCAAGAGAGTCGCCTTCGCCACTGTTCTTCCTAATCTCTACGCATTTCACCGCTACTATAGAATTCCACTCTCCTCTCCTGCACTCTAGATAACCGGGTTTGGTAAGCACCCAAGTTGAGCCGGGTATTTCATCCCGCTTGTCATCCCTTCGCTCCTTTGCGCCCCAGTAAAATCCGGATAACGCTCACGCCACCCTACGTATTCACCGCGGCTGCTGGCACGTAGTTAGCCGTAGCTTCCTCTTAGGTACCGTCGTTATCTTCCCCAAAGACAGAGCTTTACGATCCGAAAGCCTTCATCACTCGCGGCGTTGCTGCATCCAGGGTTCCCCCATTGTGCAATATTCCCCACTGCTGCCTCCCGTGAAG
+
1(%*56(*4608,0.%'()+2++(,+0(2.33-,+,(&-5(()1(''&))//4450*+'',0-+($%')-.3-.,1/0..34.45;5%0,,*0-.,+-+,)+,)++2,-/177:3::64:3/.'%%(%0/)).1/&724212887<875;1/3434046/,//9861765390+./*)*-/...&1(%&/94-0*(*.,0.-./../)(-4/1./5''//+-5336/2323///78/96*)06,001334+/0/2031//+./--01/21.-,*)(+/+)*+)+3)*-,**&(&1''''('*,0*'%'&*(*.*)/63,&)*&(&)+-(&'),+.'---3-(,.239;0:,8..15/1+,*%%)&(#&&(--+)*%%(+-32:5.01/0../,/./28;+134*6;246768144++/861/0/4.50*/-+-../.+-./1'(23.0054'33140,()0*+&,*%%$$$$&'*).,++67/(%$#$+**)-,*3+*'*&'/4..30/)-.+23568/9210(%'(+)*/''1.635.62&(().*+0.6+,0203<9./*))($)(60,'*+()/**-.0&494553'),*+(0-/71((-.-*.69<+37616200476+(&'))+,077/*.3006.3+('$%(&(),*.+(+.2:505/.('*')+,+$&'.30(+')&,1&)+&&,123:4+,*+.+.281674383(%$/*//)&/-)-3412091%*"'(%)'+.61,)''$$(&'((&)**/22.-+(((*2,')**+/.'+.2497:<6,/++1045+(*/7777-++,)/26;93147**-&&%$')('.(2+80121/32/.042---'-03((*4,5*0('*)(&%%$'('&(%+('*)((+*%/-*1942.46.04,92,%(*((+.23;1(+-)),.72.73)*(*,3)''+,2;*+2.4.5.5+)%+,-'-+0;.06**-,'''&+%)00393;343803.''+,-1070.,25-2%(-/525,+',)'*-(*63--)/-2338-;;;/0;7-080/)--17-(*,-.3(&-,-)/3-5.093%((+)*.60/.7,('')*-0**(-3633::7,*.-,-,-4-,-37357.%,,+/0/17-.7*,.((*'
@a5a9bade-ed30-44cc-91bf-c30c9c011b54 ch=124 read=195499 start_time=2019-12-13T15:23:54Z barcode=BC01 runid=2c9cf7bc05858273f10e7d7ec552fc0bd742dc3e
CTCCTACGGGAGGCGGCGAAATTGCGGCAATGGAAACCCTGACCGAGTAACGCCGCGTGAAGAAGGTTTTCGGATTGTAACTGTTGCAAAGGGCGGCCACAGGAGTAATTGTGACGACACTTTTATTAAGCCACGACTGGCAACTACACGTGCCGTAGCCACCTTGATATGCGGCAAGCGTGCCTATCCGGGGTATTGGGCGTAAAGAGGAACGGAAGGCGGCAGCAAGGGTCTATGGTGAAAGCCTGAGAACAGCAGTGGCCAGCAGAAACCAGGCAGCGCTAGAGTGGGAGAGGATCGTGGGAATTCCATGTAGCGGGTGAAATATATGGAGGGCACACCAGTGGCGAGGCGACGTCTGGCTAACTGGCGCTCAATCCCGCGTGGGGAGCAAAATAGGATTAGATACCTATCACGCCGTAAACGATGAGTACCGCTAAGTGTTGGATGTCAAATTAGCAAGTTAGCAATAAGTACTCCCGCGATGAGCCGTTCATAAGGAGAATGAAACTCAAAGAAAGGGTGACGAGGGGCCCGCACAAGCGGTGGAGCATGGTTTAATTCGGCTGCGAAGAACCTTGAGTCTTGACATACCAAAGGCTCTCCCGGGATGGAGAGATGGCTATATGAGATACAGGTGGTGCGTTTGTCGTCAGCTCGTGTCGTAGAGATGTTGGGTTAAGTCCTGCAACGAGCGCAACCCTTGTAGTTACCATCATTGGTTGGGGACTCTAGCGGGGCATGCCAGTGACAAGCTGGGGAAGGCGGGGATGACGTCAAAATCATGTACCCCTTATGACCTGGGCTACACGTGCTACAGTAATGGATTAGTTGCAGAAAGAAGAGGCGAAACGCAGTGAAAGCAAAGCCCATAAAACCATTCACAGTTCAGTTATGTAGTCTGCTCGACTACATGAAGTTGGAATGTATGTCGCGAATCAGCATGTCGCGGTAATACGTTCTCGAGGGCGCTGGCACACTGCCCGTCACACACCACGGAAGTTGATAACACCGAAGCCGGTGGCTAACAGGAAAAGGGCGCTATCTAAGTGGGATTGATGATGATTGGGGTGAAGCTGCGGGAAGTAGCCCGGAAGATAGAGTAGCACAAAGACACCGACAACTTTACAGCACCAGCAATGAAAAAAAGA
+
()+(('+&.-(*-)&''$%&&')(*,.*-++&&).-/4,/0647+((')''%..1.*/(+-&('(31931/482170+01*-()-+-+0),*%$''&(&'%'(%$&&%-$%%%&'('')+*7:10651)'(,,/-),*%$$&'%**,*./0/2/*'(%&&$'%$$%%'%$#''*/.1.-/+&(('),0,),)%*&)(%*'&((.0*'&-)&(()+&*).*'1,,,4/1-75/.+%+',*(&$$%),('''$$&#$%$%''(&#%(.&&.60/4*(-)#)($#&%&'')()*&(&.1-120/0-%.&0*970200/2113++(//&((-()-,('*&,,.)/,%)/-1-,+,+-/+)$**)*&'$*)+)*%&&(')'()/**()'')++)'&+264+,-05./.++-/,*,((()*,+5:7/4-%%&&&(&))'3*&,-73/01917173//)(($)',#%()*1-('('.'''&)*+-/2'&%'(,,+),.*,11%%,+-))''&(*(04*,335+',/()+))547*%/52*13)$'%*)1/0197;7/,*')+*.190746,+%&%++)+5')2-**.,**./.6+)+,,(2-/7/,41//)0+(+360.40+)'&*1(4635740.+-/-.0-,10236./.+1()00556()+-1'.(((((%&(**+-..',3-5++&.,*+,0320,(,,043'01%&*)-./23*,-('-%&%%&')(26.2/*('$&*)28/*%'$%('--0+*++%)*01.''''(%-+1+0,,()'%%')--)*/*$%#+0/*)7/425260158.3/.+,+.164..,%-&)*-5-.+$'/.)-())*(&+(&'('%%*+(0-.$&&&)((%/18-(,,*%&%)00/7860*%*%1.3&&++3+/.334/(%%().)+,.01/2-6.+8+('(&(&'&'$()$)',225*+.44/..,-15..0.)103970/+&(('(&((%%%$%$(&&*40.0523+.+-'%((')((+4()*+2+'+($&*(-/00*'&'(/*)%'*+20+*0,+*)*'-.../&%&41.0,+,+'*+)(,5021(())'&&''$(*,*,)''%1,(.5.,+-11(&'($()&&*1++1635(&&&,+((')(+-.01173452%+(**161/+$%
@701b24cd-60ae-4f27-85ae-563522cba7c7 ch=140 read=99052 start_time=2019-12-13T15:23:50Z barcode=BC01 runid=2c9cf7bc05858273f10e7d7ec552fc0bd742dc3e
CTCCTACGGGAGGCAGCAGTGGGAATATTGCAATGAAACCCTGATGCAGCAACGCCGCGTGATAGAAGGTTTTCGGATCGTAAAGCTCTGTCTTTGGGAAGATAATGGCGGTACCCAAGGAGAGCCACGGCTAACTACGTGCCAGCAGCCATACGGTAATACGTAGGTGGCGAGCGTTATCGGATTTGCACTGGGCGTAAAGGGCGTAGGCGGATGATTAAAGTGGGATGTGAAATGCCCGGGCTCAACTTGGGTGCTGCATTCCAAACTGGATTTATCTAGAGTGCAGGGAGAGGTGGAATTCCTAGTGCTTAGCGGTGAAATGCGTAGAGATTAGGAAGAACACCGAGTGGCGAAGGCGACTCTCTGGACTGAAAGCGACGCTGAGGCTCGAAGCGTGGGGAGCAAACAGGATTAGATACCCTGGTAGCCCACGCCGTAAAACGATGAATACTGATTGTGGGGTTTCCAGCACCTCCGTGCCGCCCTTAACGCATTAAGTATTATTCCGCCTGGGAGTACGGTCGCAAGATTAAAACTCAAAGGAATTGACGGGGACCCGCACAAGTAGCGGGACATGGTTTTAATTCGAAGCAACGCGAAGAACCTTACCTACACTTGACATCCCTTGCATTACTCTTAATCAGGGAAATCCTCGGGGACAAAGGTGACAGGTGGTGCATGGTTGTCGTCAGCTCTTCGTGTCGTGAGATGTTGGAGTTAAAGTCCGCAACAGGCGCAACCCTTGTCGTTAGTTACTACCACTAAGTTGAGAGGACTCTAGCGGGACTGCCTGGAGTTAACCGGGAGAAGGTGGGGATGACGTCAAATCATCATGCCCCTTATGTAGGGCTACGTGCTGTGGCTGGTACAGAGATGCAATACCGTGAGGTGGGCAAACTTTAAAACCAGTCTCAGTTCGGATTGTAGGCTGAAGCGCCTACGCTGGAGTTACCGTGTCGGATCAGAATGTCGCGGTGAATACGTTCCCGGGTCTTGTACACACCGCCCGTCACACCATGAGGAGTTGGCAATGCCAGAAGTCCGTGAGCTAACCGCAAGGAGGCAGCGGCCGAAGGTAGGGTCGGCGATTGGGAGTGAGAATCGTAGCTAAGGTAACCGG
+
)111.144;5+-2.-11.-.'//'-+*0/(.+.21&)1(+-**-659112/7202;56('%&&('.),3,75.0):.;;7.96**118876-03-28.,--/022,1+,184236-,-,.)(((,/+-.8122756597835521110:3$$''%2/21/,503,*3,./.++00-41//3(-$4/'$-&(*+.167529+)16104344819598-8,70,,67<:8821-,76/*20).1/..7)2(-))58556666275+/86.112-%8*))2021)%+(+.')*+&*%)''**---/.,(),)'%&&%'')('-+1-+*1/20-,*(.*(')(,'(-.-1&%&'&,3.)*-+/3/,)*+-5665+,&&'(&%$'%'(+,-+*.*,.((('(//7::2*+,-78-+79/.5,+/5(491/.,,%$%&('.-7814.22-//0244;8/2.*(0+*-087+/201//(/129174,-/2835;15568656.7-6,&*&)--274901:98:0())+94:-,&',*(*3*9;;564307-(-%%)++)*+(3718;0++-.00$+$&%-(&)*211)-1+',*/70..0)/,0022.01)+0.&&(),/++'&&,'+,55+6-''()+2/3,))),//517%*+)(1.),0-1/4;74497'2*))220/302:867265553039780///.-$)**+),461//..253;41((-*.2/-222,0.35,(.2053-490,0'-/0420/0911148;6454,)3***-'*0.2754%'(%37677899731&)3/./9+57,')')+.-279.0266789979111522.1*032+,7...0'.32.-%(%&%&'((*--.46437.,)(%'(*-15/0/-+,*/,*-/,/,0&)+/.+7::/:888538%.(;055005//((&$&'+,)-/32+*%%##'*))/6,)%'(%()*++49200434786817/.-,,353577))*2643471310*.+0532:7,--,-017222022+,,05144;6*0+&&+()/03560*,,0231--33112)*.(&('/.-0/30051/***),&656,:-851()'**&(*,1+*(%)%+0+41296;4/
@c4dc823d-2508-4af3-8875-07235f20bb1a ch=459 read=85577 start_time=2019-12-13T15:24:06Z barcode=BC01 runid=2c9cf7bc05858273f10e7d7ec552fc0bd742dc3e
CTCCTACAGAAGGGAGGCAACCAGTGGGAATGTGCACAATGGGGGAAACCCTGATGCACAGCAGCACCGCGTGAGTGATGGGGTTTCCGGATCGTAAAGCTCTGTCTTTGGGAAGATAATGACGTACAAGGAGGAAGCCACGGCTAACTACGTGCGGCGGCGCGGTGGCGAGCGTTATCCAGCGGATTTACTGGGTAGGGGCGGATTGGATGTAAAATACACCGGAGACTCCAGCAAGTTGCTGCATTAAACTGGTTATCTAGAGTGCAGGAGGAGAATTGGAATTCCCTAGTGTAGCGGTGAAATGCGTAAATTGGGAAGAACACCATTGGCAGAGAGCTCTCTGGACTGTAACTGACGAAGAGGGCTCGAAGAATTTGGGAACAGAGAAGCAGAGTTAAGATACCCTGGTAGTCCACGCCGTAAACGGTGAATGGGTGTGGGGTTTCAACGTGCCGCTAACATTAGAAGTATTCCGCCTGGGAGTGCGGTCATGAATTCAAAAACTCAAAGGAATTGGGCAGGGACCCGCACAAGTAGCCCGAACATGTGGTTTTAATTCAGAAGCAACGCCGCCTACAGCGAGCATCCAGCAGGCTACTCTTAATCGAGAAATCCTTGGGGACAAGGGTGGCGGGTGGCTGCATGGTTACAGCAATCAAAGCTCGTGTCATTGAGATGTTGGGTTAGAGATCCCATAACCGGGGCGCAACGCCTGTCGTTAGTTACTACCATTAAGTTGAGGACTCTAGCAGAGACTGCCGGTTAACCAGGGAAGGAATTAGGGATGACGTCAAATCATCATGCCTTATGTGGGGACTACACAAAACATGGCGCAGTACAGAGAGATGCAATGCAGGTGGAGGCCAAACTTTAAAACCGAGTCTCAGTTCGGATTGTAAAACGAAACTCGCCATAGGCTGGAGTTACTAGTAATCATGAATACGTTCCGGGTCTTGTACACACCGCCAATCACACAGGGAGTTGCTTGTGCGGTCGTGGGCTAACCCTGCAGGGAGGGCAGCGGCCGAAGGTAGGGTCAGCGATTGGGGAACTGAGAATCATGTTTTCGTAACCGG
+
$*)(('(')'%*0)%,))-(-,'--()')(+)4*+,.6;:650,&*.*,7')(+(%&&'*&)$&&%''&((('&''(')&-/0.7.&')-33.%*(00),./3222188-55(0-.-+/('%'')&)'((,**+',%'*+(())'*))-&(&*'''+((&%%$&++/2.,.,0,0.-+2*&%%*1),4-*,,++'#%'((%#('$(&(0--2)*+/,'''(-4*+)++44/-)())$(*1+/.21+,((/&+$'&,'#',*++)+*))'.(%*,)))'-(*)/+4,01'''+,02(20180./)*+,01171.0.*1+/2''2-/3*&)($%%%%'%&%*11,'(+.+/**.5/,'&%$%&((%+,3,.(&('$&$)&&+1,(&),*+')*%*/)$&,+(+&*4124,.023/.631*,+-0+/07:311,&&&'&+0+//3596-;/5*6.()%,,#%)*+++131&'&&')-94-)-4-+/+$%$$&(-()&&&%(&*$.7342//216,*('%*&(+2*'.6-+32*#*$%),'&%$+)&''.1(0)*-+/50).3061%')-)*+%+%)*',,(((%%%&&%+-0++%''%$$$)'*,)(')'&%(((),,)*&&'$)41270.).+%'(((*'$%&%&&($'(,&0'*)$))&'%&**(*,3,,(('$(&'$%'))0,&+-*.(%(',*3.)&&+(1%(-/++())%'%*'''*+.3+)(,101..1-*.+('))-&$*'&(,-+**,***)*05.,&)+'*%%(((*0+*&')(&-'&*/2-/146-013971105565%+(%')-.+&),('))&$%$%('$&('%+-,/-))&+)+++**,,)+-,*%%#'&'(+%'))(8;:61640:<947/1-0068.34;1&1$2))&%%'((&(5/+86*/*$%,(234+.&'/.-.2(1+3))(#$%%).)-,370*+50-,2-*,*()**-1+-4'+,1,-++**))#(',&%&%'%$(((''&*+/''%%$,)(')(&)-*',''*(+*+)++,00,50.-,/+1355.'2*.-.+&%'())&%(+.--*'&),,%*+/38.9
@f291faf4-6c48-4b05-9da2-5c5c993b1f61 ch=180 read=205399 start_time=2019-12-13T15:24:15Z barcode=BC01 runid=2c9cf7bc05858273f10e7d7ec552fc0bd742dc3e
CTCCTACGGGAGGCAGCAGTGGGAGATCTTCCGCAACGGACGAAAGTCTGACGGGTACAACGCCGCGTGGTGATGACGGCAGCGCCAGGGGTTGCAGCTCTGTTAATCGGGACAGGCCTTCTTGCGAATAGTTAAGAAGGATTGACGGTACCAGATAGAAAGCAAATAACTACGTGCCAGCAGCCGCGGTAATACGTGGGTAACGGCGTGGAATTATTGGGCGTAAGCGCGCGCAGGCGGATTGGTCAGTCTGTCTTAAAAGTTCAGGCTTAACCCCGTGATGGGATGAAGCAATCTAGAGTATCGGAGAGAAATTGGAATTCCTAGTGTAGCGGTGAAATGCGTAGATATTAGGAAGAACACCAGTGGCGAAGGCGACCGCGGACGAAAACTGACGCTGAGGCGCGAAAGCCAGGGAGCGAACGAGTTAGATACCCCGGTAGTCCTGTGCCGATAGTTACTAGGTGTAGGAGGTATCGACTGGTCTGTGCCGGAGTTAACGCAATGAGTACCGCCTGGGGAGTACGACCGCAGGTTGAAACTCGAAGGGTGACGGGGGGGGCCCGCACAAGCGGTGGGTATGTGGCAATTCGGGCGCAGCGCGAGACGCCACCAGGTCTTGACATTGATGGACAGAATAGAGATAGTTCCTCTTCTTCCGGAAGCCAGAAAGCAGGTGGTGCACGGTTGTCGTCAGCTCGTGTCGTGAGATGTTGGGTTAAGTCCCGCAACGAGCGCAACCCCTATCTTATGTTGCCAGCACTTCGGTAGAACTCATGAGAACTGCCGCAGACAATGCGGAGGAAGGCGAGCGTCAAAATCATCATGCCGCATGACCTGGGCTACACACGTACTACAATGGGAGTTAATAGACGGAAACAATACCGCGAGGTGGAGCAAACCCGAAAACACTCTCTCTCAGTTCGGATCGTAGGCTGCAACTCGCCTACGTGAAGTCGGAATCGTAGTAATCGCAGGTCAGCATACTGCGGTGAATACGTTCCCGGGCCTTGTACACACCGCCCGTCACACCACGAGAGTCGGAAGTACCCAAAGCCGGTGGGGTAACAGCCAGGAGCCAGCCGTCAAAAAAAGGTAAAGTCGATGATTGGGGTGAAGTCGTAACAAAAGGTAACCGG
+
,+0,++1.1+).320-7./1//+-*.144;79033656;67/3+*(,+&),0+1&&(-030+172230-((****-))/.&()'*)&+02(,*&&)+-/.-(*%,(.0(74,.)&',++2..3,1-.5386301&'+0*(&//0/32.,&,(''-.*$)'&%&%%#%*2,.5736660/(,+-042261+0-,,756(0+'&%%%&%$%%&((/*'5)/56/3587)++++226-.+(+*),3074876747676581:8,+...%)'&''/,-65),2//0/965/%-0#))+--)))(((+09.2.+(')'%('-(0-1./,+.6742-./,4/,.3.+()+,-/*))*-(3525+-2-555.2+6*+).*(())(($$%-6372198-+,,,:1100018456-47-+06,47-(00+(.4($*(0/-1.%//*&,-2/4152')%&'&&(2'+(-*-/',-.--)2/+,*,/275-1$%$('++230(*)')0-0*/('+0,&(%)%.1,09/../)&&&(,)14:.00)3.812<7400)+*&)(+,/33*0..+-+*-,*-.33623+//,2-./12*-('*7-6+'((+((')*+(*',&,%'&'4++/***13.--(('''+13----*&%%''%+4%1(4+(*.0;4670)1+//.37-(,/,%1/1735:998787161//477:3667799888874--+0354.4/5116-,94)*-2--**//1334,4-*(/10510033;/141-1/37591+&#((3+16&(**&'-87+0(&+(0000876674/3-/-104*%)),22*66702232%(%*&$&+,,/8:89:87510,.)526230.0/50,41**,.3.2/041*'.*'++/*+./220*+),+2()*/<84:*+*).(&&))+,,,..2-/22/+407749.5---414102;988644466+6.///4/0.-%+'-,.3000:+69682344405657*22203/23783382*367.2/-/0/./(4:29:-.:6/0*.1)+*(%&%&+%)'(('&-0*,1.*7446+*.31220,%%'%%,1).1/.,7,4/++2779-&+)(+3,,940///-4/489/.,3---6-.14+960)-..3,4-/5
@9b547ba4-3a82-4180-ac1c-ed328a39cd5e ch=95 read=428981 start_time=2019-12-13T15:24:09Z barcode=BC01 runid=2c9cf7bc05858273f10e7d7ec552fc0bd742dc3e
TTGTTGCAAAGCTGAATTCGAGTTACGCATTGCTGGTGCAGAGAGAAAGTTGTCAGTGTCTTTTTGTGTTAACCTGCGCCTGTCGCTCTATCTTCCGGTTACCTTGTTACGACTTCGCACAGTCATGAATCCTGAAGTGGTAAGCGCCCTCCGAAAGTTAAGCTGCCTCGCCAGCGCAGCCACTCCACCCACAGCTAATTGCTTGACAGGCGGTGGCCAGAATTTGGAACATTACCGCGACATGCTACGGATTCGCGATTATAGCGATTCCAACTTCGTAGTCGAGGTTACTGGCTTACAATCCAGAACTGAATGGTTTACGGGTTTGCTTCCCGCCTCGCGCAGCCGGCACCCTCTGCACCATCATCGTAGCGTGTAGCCAGGTCGCCAGGCATGATGATTTGGTATCATCCCGCCTTCCTCCAGCTTGTCACTTTGGCAGTCTCTTCGGTCCCCAACCAGCGGTGGTGACTAGGCCAGGGTTGCGCTCGTTGCGGACAACCTTGGCAACATCTCACGACACGAGCTGACGACAACTATTACCACCTGTATCTCGCCTGTGGCCCATACTCCATCTCTGGGGCCTTTATGAGTATGTCAAGACTGTTGGGAGTTCTTCGCGTTGCTTCAGATTAAACCTGCTCCCCGCTGGGCCCCGTCGATTCCTTTGGGTTTCATTCTTGCGGAGCAGTACTGCTCAGGCCGAATTACTTATTGCGTTAACTGCTGGCACTTCGGAACTTTGACATCAACCTTAGTACTCATCGTTTGACGTGGACTACTGAATTTTATCTAATCCTATTTATACCACGCTTTCCGGGACTGAGCGTCAGTTGCAGGAGCCAGATCGTCGCCTTCGCCACTGAGTGTTTCCATATATCTACGTTTCCCGCTTCACTTCGTTCCACGATCCTCTCCTGCGCTCTAGCTGCCACCTGGACTTCTATGGCTTACTGGAAGTTAGAAACTTCAGGCTTTCACCACAGACCCTGCTGCCGCCTGCTCCCTCTTTACGCTGACCAGTTTCCGGATAACGCTTGCCACCTACGTATTTACGGCTGCTGGCGTAGTTAGCCGTGGTTTCTAATAGGTACCGTCATCGGCTGCACCATTTCCTGTAGCCGCCGTTAACGCCCCATAACGGAAGTTTACGATCCGAAACCTTCGCTTTTCAGCCGCGCGGCGTTGCTCGGTCAGGTTTCCCCATTGCCGAAAATTCCCTACTTTGCCTCCCGTAGG
+
%1'('%$'()(+*)%&-+*$$&0'%&%&&(,1.11.'''$((((')-,,,7-/2.55453262/*%(((-../+'#%&(,./374443446800-1,-0-,5504.-1)++*-0**$%"$%%-,'.+-655.,,,()*+1/-*&*,-4,**+')/)*)2'*%&$#(&$%#%#$#%$'&%/0&)*.0&*,'%'&$$$(%1&'%$#&%&&+,,1(''%&$$%'%(*%&))&'&%%$(%%'()3-+'))&&)%&8)84--*1,)&''-008.4(1)-07*())*141*)(.*#&*)+''&$%',+-,$('('++'*)002&%#%$1+69('%&(%'(%+,.+''%$%%'%(),&-.+&*,&(&(/,16--.-,,(*'*(*&(*.'*')(%%#&&'%)),('&$,6&*'(++/5-6.(%,/6:55421+))*++/,+*00.+3-..33/.,1&*&((*+(,-.&*%%*('''$%$&&'&%%&$./++703/44732420/2.+73.*('%%(&&*.234-%(*,4-1245433222(,-&+#')&&02-13//00,,+,,252.)&&'$#%&$''25569741+/-,-3,6900/'*+))%'%''*'(/*)-)+)&+37259/./,2-%+061211243<8/0$#%$())+&&&%&('-/+$((&'-,-%(*('-1/;70089334-/*,((*&&'%''$*.2'03/+&)&,&%'%&%%'&&'*),'&&'(#(&&%(),*)(*,0.1/,-:717*4.'*,)+.+,,,:::%,*&%%)*74966.'(%%%'/2-(,-732711,++2:/--++)$'&*26/1'-::220&%**+.12.6,&'%)*$'+&()019276$%%&%*+29443.'*+)36+'%$')//--(#&$&1(1+&#((((#&&'$%%))-)*+,223-0)+80/,$'()+()**))(&+.126(%&%&&%'+0/.7-/-1*.+*.3'&**(()(*&-3026.+)/2.0.0,8,($%&,)+.&''()-)1+'('(/+*/*-''&-+*,-90.)/.:2/(,)')('-+'-)*(,,,,*)$#%/-//98/7++(()40:-%+0,.)&)/,(')'$&$$'(),02/%//.2.+%(%+5./962.-+)&(0--.43.*(%%$()&&,,/-/%&&((+9+'&&(+.((,53+0+1%%%&)+(%&#%%$&)*.4/0-:...2)/10('.-9+471+*/8+03,034.1/./(&%&'**)/4.50,*1(+*
@ad70c40e-d9b8-4988-855f-9bac64f6775a ch=404 read=104934 start_time=2019-12-13T15:24:23Z barcode=BC01 runid=2c9cf7bc05858273f10e7d7ec552fc0bd742dc3e
CTCCTACGAAGGAGGCAGCAGTAGGGAATTTTTGTGGGAAACCCTGACCGGTAACGCCACCGCGCACTTGAAGGAAGAAGGTTTTCGGATTGTAAACTTCTGTTGCGCATAAAAGGAAGAACGGCGGCTACAGGAAGTGGTAGCCGAGTGGCAGTACTTTATTAAGCCACGGCTAACTACGTGCCAGCAGCCGCGGTAATACGTAGGTGGCAAGCGTTATCCGGAATTATTGGGCGTAAAGAGGGGCAGGCGGCAGCAGGGTCTGTGGTGAAAGCCTGAAGCTTAACTTCAGTAAGCCACCAGAAACCAGGCAGCTAGAGTGCAGAAGGGGAGGATCGTGGAATTCCATGTGTGGCGAGGTGAAATGCGTAGTTATATGGAGGAACACCAGTGGCGAGAGCATTGATCTGGCCTGCAACTGACGCTCCGGTCGAAAGCGTGGGGAACAAATAGGATTAAGATACCCTAGTAGTCCCACGCCGTAAACGATAATTTTAAGTGTTGGATGTCAAAGTTCCAGTGCTGCAGTTAACGCAATAAGTACTCCGCCTGAGTGATACGTTCGCAAGAATGAAACTCGAAAGGAATTGACGGGGGCCCGCACAAGCGGTGGAGCATGTGGTTTAATTCGAAGCAACGCGAAGACCTTACCAGTCTTGACATACTCATAAAAGGCTCCAGAGATGGAGAGGGCTATATGAGATACGGGTGGTGCATGAAAGTTTGTCGTCAGCTCGTGTCGTGAGATGTTAGGTTAAAGTCCGCAACGAGCGCAACCCTTATCGTTAGTTACCATCATTAAGTTGGGGACTCTAGCGAGACTGCCGGTGATAAGCTGGAGGAAGGCGGGGATGACGTCAAATCATCATGCCCCTTGACCTGGGCTACACACGTGCTACAATGGATGGTGCAGAGAGGAAGCGAAGCCGCGAGGTGAAGCAAAACCCATAAAACCATTCTCAGTTCGGATTGTAGTCTGCAACTCGACTACATGAAGTTGGAATCGCTAGTAATCGCGAATCAGCATGTCGCGGTGAATACGTTCTCGGGCCTTGTACACACCGCCCGTCACACCGATTGATAACACCCGAAGCCGGTGGCCTAACCGCAAGGAAAGAGGGCACAATCTAAAGGTGGGATTGATGATTGGGGTGAAGTCGTAACAAGGTAACCGG
+
*.35124.%%),),21366234/,,('(,/-+%#(,3(-3-/5))),080+'*30757&*&)+--)('%&(').,+(.+*2,:99-84304/00;7005-0+2*&&((*1076(/*.-+22-2,+&)*/,2/4-.+(*042.245.,+*+'*'$('*-05+205116511/6///301/003253,)''%((+-.60.50/167552031.-,+0+,-.*+-)0/+1.,307898876;2(&*0/-*-48756,'%'%*13+,+-0/3/,0+()/436+2)))-3*,4./-..7;(5+(*&&&/5-285+3//))(('+,/03%())),/)(+--..),/-+--9.8461//+(/,+'+/*+(*+')7631*&)*+-/05+(*'/339:677.,&)&'&++'**()-+&&#$&%%'.50211**++,&)+55&(++()226:8++100770*),&6&,'*,/)11+*+2454/:/,(,,0989:</,'%'%%+'(.-26762<3:3;0/+25+*8:1')-59::787629231+'1((15+-*))-0,595-&&'%&))245:408/4,.8961;514.'+)')**,2.225)*492.93-..448882;24++++61.(+35<:8;9<:162100*/-.-.0++,4.5/.3**)$'%&'.*,055.%%398++86.0*))')-:940,&('#''',--0.0+0+1&,)..85782/.020)(25*+-888&111218126562/-..+2-,4868/6,,,4,**3340(/1/*-)+-.-4/110600-9008<8-/+*+4-307'-3*-876/%--&&(+08389(3/('(+-*.24/.-''++2)('*+775686687:85569967'51-)++&&.7./31142..-*,//176487<88:/.-.,00(+)(',)**)+./2.1765/&)(*(+/$++58.3;0.03;<589%&1*,-368;10/*4,-.478684/22,+,),.0+--/.70/84958:88211-0439420420818*,.35568-4%-.1488685462/1/314./.(+..,.-07(2:9126775785)6-*+..32,01,(-,(.0,16233*+567001/3.+11')%0.1/%&%%&)24:),&/$)-)3--.12,7',+(%/').--5389:9781824;:;88
@97df9e28-366d-4312-a5b8-454001942867 ch=43 read=135905 start_time=2019-12-13T15:24:22Z barcode=BC01 runid=2c9cf7bc05858273f10e7d7ec552fc0bd742dc3e
CCGGTTGCCTTGGTACGGCTTTTAGTCATGAATCTACTAAAAGTGGTAAGCGCCCTCCCGAAAGTTGGCTACCTACTTCTTTGCAACCCACTCCCCATGGTGTGACGGGCGGGTGTGTACCAAGGCCCAGGAACGTATTCACCGTGGCATTCTGATCCACGATTACTGTGATTGACTTCATGGGTCGGTTGCAGACTCCAATCCGGACTACGACGCACTTTATGAGGTCGCTTGCTCTCGCGAGGTCGCTTCTCTTTGTATGTGCGCCATTTGTAGCACGTGTGTAGCCCTGGTCATCAGGGAGCCATGATGACAACGTCGCCCACCTTCCTCAGTTTATCACTGGCAGTCTCTTTGGTTCAGCCCGGACCGCTGGCAACAAGGATAAGGGTTGCGCTCGTTGCGGGATAACCCAACATTTCACAACACGAGCTGACGGCTTAGCCGCTGCAGCACCTGTCTCACGGTTCCAGGCACGATTCTCATCTCTGGCTTCCGTGGATGTCAGGCCGGAACCAGGGTTGTACGTTGCATCGATTAAACCACGTATACCCGCTTGTGCGGGCCCAATCCAATTCATTTGAGTTTTAACCTTGCGGCCGTACTCTCCCCAGGCGGTCGACTTAACGCGTTCCGACCACGCCTCCAAGGGCGCAACCTCAAGTCGACATCGTTTTACGGCGTGGACTACCAGGGTATCAATCCTGTTTGCTCCCCACGCTTTCGCACCTGAGCGTCGTCTTCACCAGGGGCCGCCTTCGCCACCGGTATTCTCAGATCTCCTACGCATTTCACCCGCTACACCTGGAATTCACCCCTCTACAGAGACTCAAGCTTGCGGTATCAGATGCAGTTCCCAGGTTAAAGGCCAGGTTTCACATCTGACAACAAAGCCGCCTGCGTGCGCTTTACGCCGTAATTCCGATTAACGCTTGCACCCTCCCGTATTACCACGGCTGCTGGTACGGGTTAGCCGGTGCTTCTTCTGCGGGTAACGTCGAGCAAAGGTATTGCTTTGCTCCTTCCTCCCCGCTTCAAATTGCTTTACAACCCGAAGGCCTTCTTATACACGCGGCATGGCTGCATCAGGCTTTGCGCCCATTGTTATGGCCCTGCTGCTACTCCCAGG
+
620562..&(-'&-*,)/''('&(*,0,+*,0.24343275**,01.15-0/18,-/-'&((''&)%)'()050%04445;9,65,19+&()942*003671//455;:856,,,2(1))3/&2-034(/-1),)*+0;8456'1*2.)1(&')(99.--+.,3*+*%),*2-+(.206/211((*(*+7/10433-3(6*4/..5,.)(*00666.-2:/.42.2..+')()-/3217363/+,*-*.174774;5(&((&&'/0-)**)+(((*)%(,,11.,,++/2.1698/2-&)-+''17,244323+*(()2/**+0(+/.316*/,-.;7013675575(5873208,-)*/.%1/3(31595-1+2*))*./5,8084113/0846267881;1.,6*,%(%*'%&%%)*38-,./'/.4+,-,-.)4-2/-30/06)'+$+))(&.)%&).'+(--50-5*&%((%'&$+&'*0/3443)'('&(*))31;..+''%,)0)('$$&$%-1'0(%&"'&(,'((-+(**-/65.-)($($$&..-&&&()+035:505*((*/'8*;<9/66---/4<<3170206+-3161573321+488-.3/6,45332-0+2,-*+*%*,&((*-&**-/02(0+-5,,',075*(((+)*.77:6::.10/&&+497/6283543170474334/+4.////0:1,.,157/%)),.633,--100.,+)((&,-,-2*%(%%/172.+'*)0*)&,+,/1/30431,////23213(**426-2993.77**51//)..*.,1+1-*$.753.5624.+&*+018(,$('').018323168879889<55,-/724&&%/)35%'*+:6/,(*/2(''&';,78/*08/10(+1688:1/121-/*,'&'(++/44/-//./,')--++.288509+,305+%*,&(+/-.2526*%%&*1-+4.'0:3:535878:;8665/0-//:162-'&(,5;+1))&*($&)*,)01684;53017;/)*++&&*)+(&(++.)+.*110*)1-22769+0*&'))'+,23655;8:-+)**.1051+-*%%)+.61+1+**)))%#&(,%/04.-&#)*,1)).)
@c3fd5e5f-a055-4e44-9726-cb0db2837ba9 ch=126 read=238965 start_time=2019-12-13T15:24:31Z barcode=BC01 runid=2c9cf7bc05858273f10e7d7ec552fc0bd742dc3e
CATTTGTGGCCTTTTCGGTACGCACGTATTATTTGCTGGTGCTGAAGAGGGGATCCAGGTGTTTTGTTGTGTTGGCAGCCACCTGCGCGCAATAAATATAACGGTTTACCTTGTTATTTGCGACTTCTGCACCCCAGTCATGGATCACAAAGTGAGTGATAGCGCCACTCGAAGGTTTAATACCTGCGCTTCTGCAGCCTCCCCGTAGCTGACGGGCGGGTGTATTAGGAGAAGCGGAACGTATTCACCGTGGCATTCTGATCCGTTGATTCCGACGCTTCATGGAGTCGGTTGCAGACTCAATCCGGACTACGACGCATGAGGTCCGCTTGCTCGCGAGGAACTATAACTTATGCTTCATTGTAGCATTATTAATAGCCCTGGTCGCTGGGGCCATTATTGACGTCATCCTCCAGTTTTTATCGCTGGCGCGATTCGGTTCCCGGCCGGCGGACCGCTGGCAGCAGGATTAAGAGGTTGCGCGTTGGAACTTAACATTTCACAGCACAGCGAGGCTGACGCTGACAGCCATGCAGCACCTGTCACGGTTCGAAGGCACATTCTCATCTCTGAAACGTGGGATGATGTCGAGACCAGGTGCGGGGTTCTTCGCGTTACCGAATTAAACCTTTTATGCTCACCGCTTATTGCGGGCGGCCCCATCGAATTTGAACGGTAAAACACTTGCCCACAGGCGATTTGGCTCCGGAAATAGCCCTCAAGGGAACAAATTGACATCGTTTGGCGTGGACACCGGTATCCTAATCTGTTTGCTCCCGCTTTCGCACCTGAAGGCGTCAGTCATATTTCGTCAGGGCCGAGCAGCCTTCGCCACCGGTTCGCCAGATCTCACCGCGCATTTCACCGCTACCAGATTCCACCCCTCGAGATAAGCTGCCAGAGTGACATCAGATGCAGTTCCCAGGTTGAGTTTCACGTATTGTTAACAAACCGCGCCACCGCGTGCGCTGCGCCCAGTAATAATTCGATTAACGCCCCTCCGTATTTACCGCGGCTGTGCTGGCGCAGGTTAGCCGGTGCTTCTTCGTCGTCATTGAGTGAACTTTGCCTTCACTCGATGATGAAGTGCTTTACAGCCAGAGATAGCTTCCGCTATACGGCAAATCAGGCTTGCATTACCAATATTGCCTCCGTAGGAACAATATCAA
+
"%-+((()(+()+,)+).,)*%)'+*3./3+11((/158.-++*0+)((*10%&&'#'&'%',/)$,(%(*.*/&%%$)(%')(()**),,1.//*%'+%%$%'+/(&+')**09-*5/'(-,.09-'$('-0.*,.0+()*''(&*.2.+,,+%&&&&*&'(&()'+/-*-**0-8(+&&%++'()%(3+),&&%&)()--++*+(*('(',.6*&,-''()%*(+/-/&('%$'$%))051./.,-,-,,)'%+..++,/44'(*)+7;3,-21.-.*.033.())('/+8.536474++*)*0/637301430*+*+))))*..+*+,)*+,%'&&**)%$'$'%'%'*'(*+0-4'.+&%%&&&**'.)(#&&++4-('62.&()*5521*(((*-.//6355*++((+2*/0;<0+02/%((&%$%&%$)%''10513)'(+0(,'(-+1-'&)'')($&%&(%*%&''%/)50+*))'+,0--.($#*1.*.3+&#%($('(&'($%(*)333-('$()1)0081834.*--3:8833&)*.2**%&'*+*%('*0*,,*,441((,)%%$#&)'(()+,-12'(')0-&+&%%'')+(02:9<84512*$$%%*+*-1:82(,--)''##&**--,,2,,/2--'.*&%'*.-(%$&$$%-((&#"$$$#()*''$&%%$+,)%(',$%$#$-),-,+-'(***&%'$)*)(-&''*($$%$%'+%%%&(-.+673-6-,*+1+($&&)%+(**'&)/-11367*(**57-(*370*())./(''%'**-)+-00$$%%(4+,+/0.0()'&&&&&'#$#(%&$())1*)'**0%'%$$%'.-,%%'%&'*&-0*+/37+(%%((',$/))&$/63/++()-)&'($&')-6)'&&%&%$%'*./14**&**70/+),1-.+%&(5+*&'$(%))$,*),--0+'((+*+,$(&$&()33-,(&(&()'#&(')''',0--,2-1'&$&&((-.($*')3)',.+,/.*)%''--2-+'+'-)*-/-,1-50*+0604(&$%#$$%$(&&$(($'&%(())11*2.+++))*++--'++')*(,,('()%*(%&%$$%$%',+0&%&(**(%&$$$&%(&%'$&,*'&#*'$$$,''%%'%'&(00*-03&3%&%%((+)%%
@404f3b29-47f8-4bc6-a6d1-6fe2cd8ca3b4 ch=8 read=94314 start_time=2019-12-13T15:24:33Z barcode=BC01 runid=2c9cf7bc05858273f10e7d7ec552fc0bd742dc3e
CTCCTACAGGGGAGAGCAGTAAAGGGAATTTTCAGCAATAGAAACTGACCGAGCAACGCCGCGTGAAGGAAGAAGGTTTTCGGATTGTAAACTTCTGTTATAAAGGAGAACAGCTACAGGAAATGAAGTAGCCAGTGACAGTACCTTTATTAAGAAAGCCACGGCTAACTACGTGCCAGCAGCCGCGGTAATACGTAAAATTGCAGCAAGCGTTATCCGGAATTATTGGGCGTAAAGAGGAGCAGAGCGGCAGCAGGGTGCGGTAGAAAGCCTGAAGCTTAACCAGTAAACCATAGAAACCAGGCAGCTAGAGTGCAGAGGATCGTGGAATTCCATGTGTAGCGGTGAAATGCGTAGTGATATGGAGGAACACACCGGTGGCGAAGGCGACGTCACGGCCTGCAGCGGCGCTCAGTCGAAAGCGTGGGGAGCAAATGGGATTAGATACCTATTAGTCCGCGCCGTAAACGATGAGTACTAAGTGTTGTTGGATGTCAAAGTTCAGTGCTGCAGTTAACGCAATAAATTACTCCGCCTGAGTGAAAGTACGTTCGCAGAATGAAACTCAAAGGAATTGACGGGGCTACACACAAATGAGGCATGTGGTTTAATTCGAAGCAGCGCGAGAACACTTACAGATCTTGACATATCATAAAGGCTCCAGAGATGGAGAGAGATAGCTATATGAGATACGGATGGGTGCATGGTTGTCGTCAGCTCGTGTCGTGAGATCTTAAGGTTAAGTCTGGCAGAGCGCAGCATATCGTTAGTTACCATCATTAAGTTAGGGACTCTGGCAGAGACTACCAGTGACAAGCTGGAGGAAGGCGGGATGACGTCGATCATCATGCCCCTTATGACCTGGGCTACACGTGCTACAATGGATGGGTGCAGAGGAAGCGAAGCCGCGGGGCGGCAAAACCCATAAAACCATTCTGGTTCGGATTGTAGTCTGCAACTCGACTACATGAAGTTGGAATCGCTAGTAATGCGGAATCAGCATGTCGCAGTGAATACGTTCTCGGGCCTTGTACACACCGCCCGTCACACCACGAGTTATTAACACCCCGAAGCCGGTGGCCTAACCGCAAGGAAGGGCTGTCTAAGGTGGGATTGATGATTGGGGTGAAGTCGTAACAAGGTAGAAAAAGCCGG
+
((//+$($*1+*')$''))--2-+0(,(+4<-0'5/7.-&)'(*(&'&-2-0&+.0/,30*-+/-,7403,).*)2.63.,/5225)1.64004-1002+*/3-.((&(&+)*+.848,0-62-($%'(-.50&')*-7)00,+%&))(004(%--)+.-*,(+/018677979888/*+))2103.7+.,+(,()(&'&)%&$#%$()(-*+2324)'/(&*($-'6846+-5:.()+)'-.-)&,,.74-00'&)%%$''3/(&**('377.3,*)++2)+)*,046.4013324;-6--0.,+**+.--/.2401)(+,/.,212,2,8-5//,.-2-0/0870(2.+,+&)$%$%#$&'.-+/,-4.,-+/,-,,/('&+*,.761,((%#((--)(&*&()*&+.025+0/6&+-,(+..,*0-)',.720'&*$2(++4452:((*.-.71*&)(----4;12-&+&&*+,.//0/2/6001:2/,.-..*../025'(+/4133-.7/1*1.//1-+2)-,**+0(%')'))'()'-*%'//58<:555237764<854,-/*'()-03222(2+&'$#'&*+,/'$%$$(*+*,')*15;:5:7<7,0-**+--'&)+''**$&&()*)&(++.-..965/+&%&.3-&$#%'&'(++.297,+(''',1$21113/223277-,(/**))%((-+/*,.5-045530*,.623157140/021++-%%(),.3+**-&%$(*''),'+''(%'&'))2*.)*202:88811931129).1.02552,*(%&'*025+00*+-/0853/0137)())*050-,-),77310/*//227977+-/+-,70//+46455.14/.&(+0152(24;88/**./1.//)+*+)'*,*',-),10-/*4*&-,.+11,,2(+20:;04;7890*('.*5/0(*((+0176689*0)')9762000--)(')2+5/767+,,%(,.4..-%''%'%'&''+*/3/0%*-,-962764:423,1/1(*)%()*)-*2:95;60240/-.+)+*,/*2*+)/(0)*)-*)*303:3:51/2((395:46/,,))+(/**)&/..-/*+,-57//7-/-.)0-(-*')+,/..0((('-.4+4,,),332)%-,.'
@42cd07f7-c876-464e-8a3f-66694ab8cfd7 ch=483 read=181996 start_time=2019-12-13T15:24:31Z barcode=BC01 runid=2c9cf7bc05858273f10e7d7ec552fc0bd742dc3e
CTCCCTCCTACAGGGAGGCAGCAGTAGGGAATTTTCGGCAATGGGGAAACTGACCGGAAACCAACGCCGCGTGAAGGAAGAAGGTTCGGATTGTAAACTTCTATTTATAAAGGAAGAACAGCGGCTACAGGAAATGGTAGCCGAGTGGCAGTACTATTAGAAGCCACGGCTAACTACGATGCCAGCAGCCGCATTAATACGTAGGTGGCAAGCGTTATCAGGATTGTGGGCGTAGGGCAGGCGGCGGCGGATGCCGTGGTGAGCACGAGAAGCAGCTTCAGTAAATACATGACCAGGCAGCTAGAGTGCAGGAAGGACGTGGAATTCCATGTGGTGAAATGCGTAGATATATGGAGAACACCAGTGGCGAAGGCGACAGTCTGGCCTGCAACTGACGCTCAGTCCCAGCGTGGGGAGCAAATGGGATTAGATACCTGGTAGTCCACGCCGTAAACGATGAGCACACTAAGTGTTGGATATCCAAAGTTCCAGTGCTGCAGTTAACGCAATAAGTACTCCGCCTGAAGGTAGTACGTTCGCAGAATGAAACTCAAAGAGGAATTGACGGGGGGCCCGCACAAGCGGTGGAGCATGGTTTGGTCGAAGCAACGCGAAGAACCTTACCAGGTCTGACATACTCATAAAGGCTCCGTGGAGATGGCTATATGAGGATACAGATTGGTGCATAGTTTGTCGTCAGCTCGTGTCGTGAGATGTTGGGTTAAAGTCACAACGGGCACAAACCCTTATCGTTAGTTACCAAAATCATTAAGTTGGGGACTCTAGCGAGACTACCAGTGACAAGCTGGAGGAAGGCGGGGATGACGTCAAATCATCGTACCCTTATGACCTGGGCTACACGTGCTGCAATGGATGGTTGCGAGAGCGAAGCCGCGGGGTGAAACAAAACCCATAAAACCATCCTGGTTCGGTCTGTAGTCTGCAACTCGACTACATGAAGTTGGAATCGCTAGTAATCGCGAATCCAGCATGTCGCTGATTGAATACGTTCTCGGGCCTTGTACACCGCCCGTCACACCACGAGAGTTGATAACACCCGAAGCCGGTGGCCCTAACCGCAAGGAAAGGCACAATCTAAGGTGGGATTGATGATTGGAATTGAAAGTCGTAACAGGTAACCGG
+
,//1*+,+,/1%17,*/5/184.010.,'&$))**+/:/40/1-(&)+)+''*074'),/)-.+(&*.(/78728*1,+(++*-64-%0'2-.029622626(30))-06/*1,4('0*%3206.+-.%1-/22/6440+0,&'*(*,4)15000,0-,&+,$)+&(''%&((+*'//,.-3:1000.5613&)(8'-,101414,-*)-1.06/:0.0(*2)2)$+*3423'+(*,7.9;0/;3%+,)1'($&$$(.+&(%'&,.,*((')($)+08/*.//3('&'(+240.-).)$(()--.003526402&/"%'+,,3,4/26.+*%',(*,5('(,-6657777-873.,)0--+6''**/*+*&&--46/%&--0.//9031.+.(,,.-.**&(*1,&(%&(+77:)**,:<;3.8+*/.-)22*9.(%))+,540.//2:80::2,/)+,),/-/*2157,6..:5:59&-4)/-,,142+*)-,/0664.8-1')(()&&$%'*(**.,),4-+,,'()'054656970-,))1114;6224-.)%(%(*)1,--7/3867.16*$*+005240523.*-.3815-750*++)''$*%%-)*+,2(+26718/.10'/)+%'(0/,&*)+&'%+'-,996,-/17-+1.*2.,,1)*%)'-1110+,&1'/'+)(,6%75:*,0587,%''(66668800/-.03-03*.+7+6,&+,-**..,,&3.,.-6'/6,&*,.138:/+4+)/)-,-*)*//9/1.25/79/+-..%')-,*-+-&',3+11014**)))-,,/+++/.-+0631/-.//199<4001:9)3,.*)+*))*+082,01..,,(+)+/6615/8./822'')*(*(&&%&''(+*/411*'.**(2.(*/2+(&(&$%'.6*69625'##,-2/%/%$(-.048986758-.+)'&()+64+/+*+;.7/999130%((*-12/654;-0,++457821//')&&$&(-),4/08520*,54**-)&'*(,3..1,*),,,*..-0..,,,:0--/071&,('%&+*.:-21,+/,((178/(+/(.-)1'*,++*-++%)*)/*)27/.51./-)'+1,-&%'$&-,**10.**11.,3,-50/03
@ea1bb2de-c226-4367-b791-73baa895601a ch=339 read=114471 start_time=2019-12-13T15:24:53Z barcode=BC01 runid=2c9cf7bc05858273f10e7d7ec552fc0bd742dc3e
CTCACGGGAGGCAGCAGTAGAATATTGCACAATGGGGGAAACCCTGATGCAACAACGCCGCGTGAGTGATGAAAGGTTTTCGGATCACGTAAAGCTCTGTCTTTGGGGAGGAATAATGACGGTGCAAGGAGGAGGAAGCCACGGCTAACTACGTGCCAACAGCCGCGGTAATGCGGCGTAGGTGGCGAGCGTTATCCGGTTACTACAGGCGTAAAGGGGAGGCGTAGTGGATGATGATTAAGTGGGATGTGAAGAATACCCGGCGAGGCTCAGCAGGTGCTGCATTCCAAACTGGTTATCTAGAGTGCAGGAGAGGAGGTGGAATTCCTAGTGTAGCGGTGAAATGCGTAGAGATTAGGAAGAACACACCAGTGGCAGGCGACTCTCTGGACTATGTGTGACGCTGAGGCTCCGAAAGCGTGGGGAGCAAACGAAGTTAGATACCCTGGTAGTCCCGCATAAGCGATGAATACTAGGTGTGGGGGTTTCCTTTACCCTCCGTGCCGCCGCTAACGCATTAAGTATTCCGCCTGGGAGTACGGTCGCAAGATTAAACTCAAAGGGTGGCGGGGACCCGCACAGTAGCAGACATGTGGTTTAATAATTCAGAAACAGCACTTGAGAACCTTACCCTACCGGCATCCCTTGCATTACTCTTAATCCGAAATCCCTTCGGGAACAAGGTGACAGGTGGTGCATGGTTGTCGTCGTCAGCTCTCGTGTCGTGAGATGTTGGGTTAAATCCCGCAACGAAGCGCAACCCTTGTCGTTAATTCACTACCATTAGAAGTTGAGGACTCTAGCGAACTGCCTGGGTTAACCAGGAGGAAGGAGGTGGGGATGACGTCAAATCATCATGCCCCTTATGTGTAGGGCTACACACGTGCCTACAATGGCTGGTACAGAGATGCAATACCGTGAGGTGGAGCCAAACCAGTCTTTCTCTCAGTTCGGATTGTAGGCTGAAACTCTCGCCTACATGAAGCTGGGTTACTAGTAATCGCGAATCAAGAATGTCGCGGTGAATACGTTCCCGGAGTCTTGTACACGCACCGCCCGTCACACCATGAGAGTTGAAATACCCGAAGTCAGAGCTAACCGCAAGGGAGCGGCGGCCGAAGAGTAGGGAATTGGGGTAGAAGTCGTAACAAGGTAACCGG
+
*+1'()3+(*)%&))&0/-//74-6,+,352;32124*)/'/4+)+,./04)+,-+/02((())%&&&)**27&2'583+84;474,./)-.(&((+-/2/7;0256(')0+3..0//03*)&%&'*/--.)',&-)%&%%')***144330.0-.10&*'*1.%&%')))+(*&*)('(*+080/,)221832130&+,8-140/)/0,-+34**0-)%(--,(&'%),+7.-,*+.715044:432..../'/)(*-8)*'%&%+*+,..*.*0455500//5/7+0--.//1300020**)+,26-37.,*+.*,,'*,2/2+1++,4.,)())-,+++.(''*,1..))(1)&2+,((,2/02/15-22/5,%%%&(//...-*+.,,/,2('&%',*))&''+*-00,(,,)*-.137:+***640.)('**5-,-.039,.75-)++-,%$&#%&*%((*-12,,'*%%(-021&444*18+,$%%%%)0*,8903+1+)0,-,+-2..)$&&*,(()1.95254,.'($%'&+*-,+(/)*(+3*)//(*20:.)(&**)++/2,+197,,,/+&'(--%/+.10))**(0-(*&(*/20'&.)*0124((&%'%)(-.101,,.($#%$('+-40:-/---80:...3082:12''')*'(*'.(((+/&*-,*,-,./6**,,-,1,--1*/-1-,)')).//+,--.(+).)**()'&)*.314+',,6.4-//31)(,.,')()*+,1-33*'(*-644:-./0./-(')(%2)(%)()/3-*06.4441%,)'',*3-1**-2.-.'&*'&+,&-++(+)&),(('2,1,-///27483/01:96.**,-&,'(*440+(/1124/.,)'))**+%$&/0954841./..2-,+,,53236*)/+*0.+.++/&&&*2(*'%&(+/1-&&$&'0123461*5&11//../0137:95-+&(&**)(*'(),-./-31')5*1.-++-0/0.1339546'(473367591:4&'5-,.+/4--(*.%(*,2+($%&'*&*+003699.26/.,,-,+-,((*0-&&''')+2,(&&,')$(&&''-(/)%%&&,*&)'*.80-50)'-)%%'+**+/&%(&'13,)((+*)+,2549134*))%$)&2-
@56781b1c-82fa-4619-8e5f-43aaa282191f ch=157 read=99639 start_time=2019-12-13T15:24:50Z barcode=BC01 runid=2c9cf7bc05858273f10e7d7ec552fc0bd742dc3e
ATCAACGTACTTCGTTCAGTTACGTATTGCTGTAGTTGCTGGAAAGAGAGAGAAAGTTGTCGGTATGTTGTGTTAACCTACGTGCCTGTCGCTCTATCTTCCGGTTACCTTGTTACGACTTCACCCCAATCATCGAAATCCCACAGCAGACAGCTCCTTCCTTGCGGTTAGGCCACCGGCTTCGGGTGTTATCAACTCTCGTGATTGTGACCCGGGCGGTGTACAAGGCCGAGAACGTATTCACCGCGACATGCTTTGATTCGCGATTACTAGCGATTCCAACTTCGTAGTCGAGTTGCAGACTACAATCCGAACTGAGTGGTTTTATGGAACAGCCACCTCGGCTTTCGCTTCCCACTGCACCATCCATTTGTGGCATGCTAGCCCAGTCATAAGAATGATGATTTGACGTCATCCCCGCCCAACTTCCTCAACTTGTCACTGGCGGTCGCTAAGAGTCCCCAACTTAATGATGGTGAAAAAAAAAAAAAAACTAACGATAAAGAGGGTTGCGCTCGTTGCGGGACTTAACCCAACATCTCACGACACGAGTGACGACAACCATGCACCACCTGTATCTCCTTATAGCTATCTCTCCATCTCTGGAGCCTTTATGAGTATGTCAAGACCTGTTAAGGTTCTTCGCGTTCAGGTGGAAACCACATGCTCCACCGCTTGTGCGGGCCCCGTCAATTCCTTTGAGTTTCATTCTTGCAGTACTACTCGGGCGAATTACTTATTGCGTTAACTGCAGCGGCGCTGAACTTTGACATCAACACTTAGTACTCATCGTTTACGTGGCGTGGACTACTGGGGTATCAATCCTATTGCTCCCCACGCTTTCGGGACTGAGCGTCAGTTGCAGGCCAGATCGTCGCCTTCGCCACTGGTGTTCCTCCATATCTACGCATTTCACCGCTACGCATGAATTCACGATCCTCTCCTGCACTCTAGCTGCCTGGTTTCTATGGCTTACTGAAGTTAAGCTTCAGGCTTTCACCACAGACCCTTGCTGCCGCCTGCTCCCTCTTTTACGCCCAATAATTCCGGACTTGCCGCACCTACGTATTACCGCGGCTGCTGGCGTAGTTAGCCGTGGCTTTCTAATAAGTACCGTCACTCGGCTACCATTTCCTGTAGCCGCCGTTCTTCCTTTATAACCAAGTTTACAATCGAAAACCAGCCTTCTTCCTTCACGCGGCGTTGCTCGGTCAGGGTTTCCCCGTTGCCGAATTTCCTACTGCTGCCTCCCGTAGGAG
+
"#(*%$%&%*032/029)233./+0)+1..,.-&++('&$(-*2('''(''&*)'*,7/33.3*))$%'%((,.1-645.,,*)/969:;680/+,-338523-4.,5739/04-./)3686/5/,'6.787:60254-27+*-**+)))-),--193545,7.//759)*16++8+/-*.-5/2441463254*321//)3+),,+.*+.*+169776///*143/,2,&')+,,4668<9789464535/-)*,*++,***,2/6110,(+-.67/+,),,.50','(((&%)5-&*'''('%$+0.0,+04)&'%%#')/77+%(-177,*),),-0*)('&)1&&&+/./4*(0.-0348681++/8-,.*0-))%$%&(22,'+*,.86-)%%$'(,..391,.1556760:5++4.''%'.+07+)''(/7234/4,0++.600/232')*10233)-/++0-1-,,,-+*$)%'/./00000323.+-/3543/56*)%-*61834465773;121;975162//,'-525653/),.)012.**'('.-%+6+6:682434:/281/*+/154(4(*/753242021/5:76623-2501665<:563)%'*-../(+)/220.,+.-,4/<57:5/34596&'$-&$-($/3.-0/0224,,5,//80/-/,27,852)),05625.()400135;;78:<2920*(+')31+/00(353'$%'&#'6),40-.,015-3/.-)('&''&),137*,-.+09588230&*,)*+,,-,445695;+'&($++/1:9:444223&/2+2-,,.&(1.,*1.)1/268-,0111:9//;84.,,),-.26034812/./2/+*,-.2487;.6.--55.+./--.2:63263354417452628:5301722230.1///*2.4-%&(),/1*,198/./-.851100/0095709;0/32,/&&*4/..)')'*9-2*-/88+68073/+,0-+/')*27-/200367:541/((,15,+0.7:104,-'&1,,698764-7&%,&'2.$''*7222.1/0:78;673;4324721.'%'+..,,2/9:69/386,,,7117&4)+9666*-/0/85/,.7,1;5486841/02/3578:,0,,&'*(**50+*****2:,,.512,.10('($%(-,649::81:3,-,.,/146632771//,'.3.37*/-/*'-:+1/(&(&-*/*('+,.13216.59)+;562&*
@a6888e3b-c3f3-4ecd-9342-b944cb30a0ee ch=282 read=94538 start_time=2019-12-13T15:25:01Z barcode=BC01 runid=2c9cf7bc05858273f10e7d7ec552fc0bd742dc3e
CTCCTACGGGAGGCAGCAGTGAAAGGAATATTGCACAATGGGCGCAAACCTGATGCAACCAATACCGCGTGTCAGAAGAAGGCCTTCAGGTTGTAAAAGTACTTTCAGCGGGAGGGAAGGGAGTAAAGTTAATACCAACTGTAATTTGGGCGTTGCAGAAGAAGCTTCCAGCTAACTCCGTGCCGGCGCGGTATGGGGCGTGGGTGCAGATAGCGCGCAGAGGCAGGTTGCGGCTAAGTCGAATGTGACCGACAACCTGGGAACTGCATCTGATACTGTAAGCGCAGGTCTCGTAGGGGAGATAAATTCCAGGTGGCGGTGAAATGCGTAGAGATCTGGAGAATACCGGTGGCAGAAGGCGGCCCCCTGGACGAGGAACTGACGCTCAGGTGCGAAAGCGTGAAGACAAACAGGATACCCTGGTAGTCCCGCGCCACATGGAATATCGACTTGGGGGGTTGTGCCCTTGAGGGGCGTGGCTTCCGGAGCCTAACGCGTTAAGTCGGCCACCTGGGGAATTACGGCCGCAGTTTAAAGCTTTCTGACCGTTGGCAGGGGGCCCGCACAGAAGCGGTAAGGCATGTGGTTTAATTCGATGCAACGCGAAGAACGCCACCTGGTCGCCAGCATCCACAGAAGTTTTCAGAGATGAGAATGTGCCTTCGGGGCCGTAGGACAGGTGCTGCATGGCTGTCGTCAGCTCGTGTTGTGAAATGTTGGGTTAGTCGCAACTGAGCGCACTGGCCTTATCGCTTTGTTGCCAGCGGTCCGGCCCGGGAACTCAAAGGGAGACTGCCAGTAGAAGCTGGAGGAAGGTGGGGATGACGTCAAGTCATCGTGGCCCACCGACCAGACTCTACGTACGCTACAATGGCGCATACCAAAGAAGCGACCTCGCGAACAAGCGGACCTCATAAAGTGCGTCGTAGTCCCGGATTGAGTCTGCAACTCGGCTCCATGAAGTGGAATCGCTAAAAAAGTAATCGTGGATCAGAATGCCACGGTGGAATACGTTCAGGCCTTGTATGCACACCGCCCGTCACACACCATAGAAGTGGGTTGCAAAGTAGGTAAGCAACCTTCCGGGAGGGGCGCTTACCGCTTTGTGATTCGCGAGGCTACCAGGGGTGAAGTCGTAACCACAAAGGAATTAACCCGGAAGATGAGGCGAGGCAAGGCCATTGGGGGGGTTGAAAAGCACAAAGACACCGACAACTTTCTTCAGCACCAGCAATACGTAATACCCGCA
+
+-.1*'(-.*)04/,0/)-1&%**(,*1-0230*'+,/.04,,).22')''').+))'%$/+.358-1550,')'++),0-238695)2031457;.&%'(-3:/.*1.-12((2/+6.82*,-/:3+,---,+,)'%'&$%$$('&()+)'+(%'&'-+%*'%&&,')')++/---/('-)+'&%$%''&%%$&&%%#&&')$%#)#%%%%'&((')$&&(+)(-,)'#$%#$'$%*,+&&%%$#&&&%'$%)0)21394-4022221/-,-/)*&($*-&'%&(,0-..666+,,-(%)-/*(2)3--,1*((&&)531+24+,0667321459861,'&.0.0/-8/30.((+('+**7/798,)/579.'*)/0,-/+++*+0*0+,'(&'*(%''.*&%%+-*.-*)&('('592.03632/54(%)(2,$(%(')&)((/-*)')+41033*0.+*$)%%&&&'))0,/246832/0-1--.1()0/++,*-.60016.%56*31*),*&'()*--,312-.'((30.71&))'&&$&$&'+/.0(.',340*.1-)1+,)(,'(+-3+((*'0*+(&(.-90587:5../.03-2/0&'-(('%$(&%'+003/-%''$(++02'&)(+'%%(93*/0*),-.43228565278212+3-+-,*.)(1+/'***,/74544/4/-0,,+(+1244622+39-*)*,-))295823*%%')$*%'%$&&((%+&'#%%'()(*,4''**,*/:10/-(,,3.9.3-*6*&-0*3//516)/1)'*-.4-4,*',(&+'')(-++,*),()('-551788:8651**++*/3*,+3.3*%''(+.-(''%%$%%(%'%'$%%$&.20..)'))*)((..(&&'(+-248774-*)'%**%*/7669885/69..:9:576'('''.*'-2'1*)%'))001/70,.'&)-.',-.//(**+,202('$,0755+''//.-,60877721..-570,(+%&'**/.+-,047&-'-+*+(())(*(**387683-/0')),'-2)*%&&'&&(*323-1.-,'&)/3,,.*).,0,465*/82&(,2/,+'&$(.1%))+(''&&-/2*,,*0.0/./0,-1/(*)')'))*()-,'&(.0,&((&,)1)5/&-.,)*,*&%*.&(&'(11/(00'(**()*'(+(,*&*.-)#%'(.3***-1796541*'02)'50-'*)'-0+,+,(+*/*(-)$%&$&%&%
@84f66b1a-576b-4851-a545-3bddd31ae66a ch=73 read=122990 start_time=2019-12-13T15:25:01Z barcode=BC01 runid=2c9cf7bc05858273f10e7d7ec552fc0bd742dc3e
CCGGTTACCTTGTTACGGCTTCACCCCAATCATGACCCTACCTTCGGCCGCTGCCTCGCGGTTAGCTCACGGACTTCGGGTATTGCCAACTCTCTCATGGTGTGACGGGCGGTGTGTACAAAGGGCCAAACGTATTCACCGCAACGCATTCTGATTCGCGATTACTAGTAACTCCAGCTTCAGCAGAGGCGGAACAGCTACAATCCAGACTGAGACTGGTTTTAAAGTTTGGCTCCACTGCGGTATTCATCTCTCTGTACCAGCCATTGTAGCACGTGTGTAGCCCTACATAAGGGGCATGATGATTTGACGTCATCCCCACCTTCCTCCTGGTTAACCCGGGCGGTCGCTAAGAGTCCTCAGCAGTGATGGTAACTAACGATAAGGGTTGCGCTCGTTGCGGGATAGCCAACATCTCACGACACGAGCTGACGACAACCATGCACCACCTGTGTCTCATATAGCTATCTCTCCATCTCTGGAGCCTTTATGAGTATGTCAAGACCTGGTAAGGTTCTTCGCGTTGCTTCGAATTAAACCACATGCTCCCACCGGCTTATTGCGGGCCCCAAATCAATTCCTTTGGTTTCATTCTTGCGAACGTACTGCTCAGGCAGGTACTTATTGCGCGTTAACTGGCACTGAACTTTGACATCCAACGCCAGTACTCATCGTTTGGCGTGGACTAGAATTATCTAATCTATTTGCTCCCCACGCTTTCCGGGACTGAAGAGCGTCAGTTGCAGGCCAGATCGTCATATCGCCATGAATTGTTCCTCTATATATCTACGCATTTCACCGCTACGCTTAAATTCCACGATCCTCTCCTGCACTCTAGCTGCCTGGTTTGCCGGCTTACTGAAGTTAAGCTTCGAGCTTTCTACAGACCCTTGCTGCCGCCTGCTCCTCTTTACGCCCAATAATTCCCGGATAACGCTTGCCACCTACATTATTATTACCGCGGCTGCTGGCGTAGTTAGCCATTAACTCTAATAAAAGTACCGTCACTCGGCTGTTTCCTGTAGCCGCCGTTCTTCCTTTATAATGAAGTTTACAATCCAAAACCTTCTTCCTTCGCGGCGTTGCTCGGTCAGGGTTTCCCCCATTGAAATTCCCTACTGCTGCCTCCGTAG
+
8+*)34-.+(0*.-,--1018662980.132&&**.3*%#'$(**1+52345222/,(005260.01,')+725736+/-.+0.,5/5-,,.--.12655560/,-*373453231/1-,1*+4000-1/05888<889:57762+/12992448;41,,)0').0,/0255531+,---+$$&)+'+*1--'+'''(**35;/9*'&0642/,129:89:;.8:(*8:-)%&'/-&('&/'-2')&&(3211012686:;1132.//*.,,*),,034/*('.,(&'*+,21-750-240010/09-)*122799;/2-&+,131.-/200417-*+0)(+,,+-+)(*,0)))//374/-%)('*--/-.*,*,,54.-&)$$1-*)5,..877204,-*4-/'*$*))+,,,+('()-1343.)1/22127412+527911+/.*.2./2(0266345617:98:985*65/2998884(*--+57013/....227*,+12773410/-402/-.()+,14-//80'(%,)/2620.,,31434:++1/)(()+*1...&10456/&')+-299::65;:354:/223;150,../86,245-&,-.(221$,''')6)&4'''''+0.5.310%.%-++0:037603682000.2&($&'((+025990794+322568++*%)&%,'+,9243114109-+.+499.'+&)782.*,5*(&&%''$%*0238/64:14/.0/.--/21089&(&*).3:*(,+225273410/221..,,+'*+-0-0;8436:68852,)%#.083:53./-/11/13+030--,,,0**-5669<98.3-&#$#'&(0822/+**'-)6*---42++)-,56,)()((221+'(&')+03*.0,+,-64,11;0,,-/1*.,+9::-9+'+7330./'*(+)+.%+---0%/((/-*0--8;0//5-002+4++'))+-51025&+(%#'*)+,4//<9**636:84:./2+-*'(%&--.%+(,-/2:3:;99:607//,30,+,1.,(*''.6./3517(+161.71:008563,-&'(*'**1../3/<44+46/1;7/8;;/).*'+0*340:/++///0776:87530++
@23c80dbc-153b-4948-a6a5-9670ad484c26 ch=76 read=120866 start_time=2019-12-13T15:25:00Z barcode=BC01 runid=2c9cf7bc05858273f10e7d7ec552fc0bd742dc3e
CCGGCGCTACCTTGTTACGACTTCACCTGATGTCATCCCACCTTAGACAGCTCCTTCCCTTGCGGATTTAGGCCGCGGCTTCGGGTGTTATCTGGCGCTCTCGTGGTGTGACGGGCGGTGTGTACCAGGCCAGGCGTATTCACCGCGACATGCTGATTCCGCGATTACTGGCGATTCCAGCTTCATGTCGAGTTGCAGACTACAATCCGGGCAGGGAATGGTTTTATGGGTTTTGCTTCACCTCGCGGCTTCGCTTCCTCTGCATCCATTTAGCGTGTAGCCAGGTCATAGGGCATGATGATTTGACGTCATCCGCCTTCTCAACATCACTGGCGAATACTCCGCTGGAAGTCCCCAGCAATGATGGTGACTAACGATAAAGGGTTTGCGCTCGTTGCGGGACTTAACAACATCTCGACACGAGCTGGCTGACGGCAGCGCACCTGTATCTCCGCATAGCTATCTCTCCATCTCCTGGAGCCTTTATGAGTATGTCCAAGACCTGGTAAAGGTTCTTCGCGTTGCTTCGAATTAAACCACATGCTCCACCGCTTGTGGGAGCCCCCGTCAATTCCTTTGCAGGTTTCATTCTCTTGCGAACGTACTACTCAGGCAGATGCTTGGCCCGTTAACTGCAGCGCAGACTTTGACATCAACGCCCGGTACTCATCGTTTACGGCGTGGACTACTGGGGTATCATCCTGTTGCTCCCCACGCTTTCCGGGACTGGGCGGCGTCAGTTGCAGGCCAGATCGTCGCCTTCGCCGCCGGTGTTCTTCCTCCATATATCTACGCATTTCACGCTACGCCCAAATTCCGATCCTCCTCCTGCACTCCTAGCTACTGGTTTCTATGGCTTACTGAAGTTAAGCTTCAGGCTTTCACCACAGACCTTGCTGCCGCCTGCTCCCTCTTTACGCTGGCCGGTCCGGATAACGCTTGCCACCTGCATGTTACCGCGGCTGCTGGCACGTGGTGCCCGTAAACTCGATAAAGTACCGTCACTCGGCTGCCACCATTTCTTAGCCGCCGTTTACAGCTCCTTTATAGCAGAAGTTTGTCAGCCTTTGTTCCTTCCGGCGTTGCTCCGGGTGGGGTTTCCCCATTTGCCGAAAATTCCCCTGCTGCTGCCTCCGTAG
+
/2+2.&++*.2060/7+/.%/3/0-/*$$()%'%$),0))/%&%**3/+-..:97292')+),'/%0-&(.36601+4--3.+7+,(,4,-)'+1--2/0),,31501037:/,1(++*+20+)+&%5,8,&'-1)+,/9223<465789:7:4,+).-'%'*)-4+,*&-5658:/')&''-&&$$%'+*/.6,1.0199798;736122.)).,(,-..7;:-555;,3;;5/35:6/1.,$%&'((1.1)).*,/,+*)('*./**(&$%+)++(&$)'&)623&&$()*(0+*+++99;91011566900,/644-%)-)0./*+-+6,+*)$&$&&0*((4%'%%'*274,(&(*0/&&4)-)&$&(),-*&+04*,5'310+//9::23201*546.4,3(&)3,+./-.)+,25)(53/,+)(***&()$-,+0014,*+,.002&%%#%'*-/164559:;88701%%*.',014;;6710/0062-1)1+87864.0116,.20;76;213//4-/09,(+)(,.:98/-,,1-00-.,2*,,1*+*)*)%)+975)+23683:0*-3/))$(*/7,.(&+,--,3-'&%&'.2333.%(**.//&(()#')()&-4/+11706687.3636/4%./70)+,.-3),*(*()&('%,-037779<;2/0/..39;51-()+)'*')011)(*,*&./&.,464,&+)*26*4'/9;7//,()''&)+773262-.))&'(-.942(*%#&(.,-,44&0-(//.11%&,,/+17-0.138830212.4:/+*,'('')'(&%)(1+8('%&&'((*.,18578,--/('')*+$(&.51;41(+05:63:0124/7+1,5+-//81'372,82..0,*+*/*/%&*+,/1293,2*)*+85+**1.**2**&&$*%'$-*(1,::0/*))1*&58-/5.-/*.,,)%)*())+,.45,8+'#'&$',*,))&&'%'%%&%&(,/2'%)%,)+04.023-4.$%()(/-+.+)&$$&(+2.79.5/($%(#%$%&$&%&''$'(',)).4.)**''+%&+'#'&()/0,$&*(.1/)$&,(+5+,,20//;,1::+'33)*261,/*3)5-:4,)$'()03122/45)/(+
@70d3c44e-44ad-4543-bb37-29deb83c843c ch=419 read=188736 start_time=2019-12-13T15:25:09Z barcode=BC01 runid=2c9cf7bc05858273f10e7d7ec552fc0bd742dc3e
CTCCTACGGGAGGCAGCAGTAGGAATTTTCGGCAATGGGGAAACCCTGACCGAGCAACGCCGCGTGAAGAAGAAAGGTTTTCGGATTGTAAACTTCGTTATAAAGGAAGAACAGCGGCTACGAAATGGTAGCCAGTGACGTACTATTAGAGAAGCCACGGCTAACTACGTGCCAGCAGCCGCGGTAATACGTAGGTGGTGTAAGCGTTATCCGGAATTGTGGGCGTAAAGAGGAGCGGAAGGCGGCAGCAGGGGTCTGTGGTGAAAGCCTGAAGCTTAACTTCAGTAAGCCATAGAAACAGGCAGCTAGAGTGCAGGAGAGAGTCGTGGAATTCCATGTGTAGCGGTGAAATGCGTAGATATATGGAGGAACACCAGTGGCGAAGGCGACGATCTGGCCGCAACTGACGCTCAGTCCAGCATTAAGAACAGGATTAGATACCTAATAGTAGTCCACGCCGTAAACGATGAGTACTAAGTGTTGGATGTCAAAGTTCAGTGCTGCAGTTAACGCAATAAATTACTCCCTTACAATTAGTACGTTCGCGAATGAAACTCAAAGGAATTGACGGGGGCCCACCTGACGGTGGAGCATGTGGTTTTAATTCGAAGCAACGCGAAAAAATTGCCACAGGTCTTGAAACATACTCATAAAGGCTCAGAGATGGAGAGAATGGCTATATGAGATACAGGTGCATGGTTGTCGTCAGCTCGTGTCGTGAGATGTTGGAGTTAAGTCCCGCAGCAGGCGCAACCCTTATCGTTAGTTGCACCATCATTAGAGTTGAAGGACTCTAGCGAGAGACTGCCAGTGACAAGCTGGAGGAAGGCGGGATGACGTCATCATACCCCTTATGACCTGGGGCTACGTGCTACAATGGATGGTGCAGAGGAAGCGAAGCCGCGAATTGAAAACAAAACCCATAAAACCATTCTCAGTTGGATTGTAGTCTGCAACTCGACTACATGAAGTTGGAATCGCCTTAGTAATCGCGAATCCAGCATGTCGCGGTGAATACGTTCTCGGGCCTTGTACACCGCCCGTCACACCACGAGTTGATAACGCGAAGCCGGTGGCCTAACCGCAAGGAAAGGAGCTGTCTAAGGTGGGATTGATGATTGGGGTGAAGTCGTAACAAGGTAACCGG
+
,00++-3*--&*-+1-/2//&)++./9;;//:03..//-((+,153011170//448868:-.//*&&%++&),(+(0522-0.+9*-.52+,.2-*34136:**(+.).1/+-(*()*65)%(2()1,+)%)'(+++1*+,,2,1.,')%(*&'((*0++(+-,,---.487201'+00$&'&,+.*.876-5,++%')$&,-/44;7230+2&&))$*'24.,(*,('&,+&))*''',/23;3.2+((2170127333/((''$*+--0.+'&%-$'1*3()+27%671./,,5/-&,02/-/.--+-,.4/82()(&&&*2156.2.3-15-//11.*/.2/,)/2,+,321778723/240.2(.)),..378350.+2(1.5610000.6-1,')*(-(*+316770221*''(','+(+&*(),2,,2+)--09:)*/..1666710%))28567/(('&+**'-),-.5*-1416398/85582/4<:.664446877502(,#&&+(/-&,'''*-,&%%%%'$)%*$,*-0568(,*,6753;8201-30%(()..879/792+07*&'%&'%+-7550../2321017;;+4869812/,071621238-10*.-+/.()'+')&/'&*)(+)+,678++.3,())*:))))+8890.*'%)))0./1731-.),**+*+-('(*.+002./2114+../07889:7823/26645+.&)5:53,,-3++/(+3+(-12/+()...1..23351/01'-.38744+2-(&,*.8,,),*11430..0*%((+*-*&/-/0.--/0/*-/80-2.,5165&99,050/)*.114%&%)*)*(,+1226/'&)220./0.059659.://;::801441-%,')/-4034/280.+(&'*-4;9/36::708*,//9<73/.7.,1/'.0*)-(0,'(+,/0,-,2,../..,-1235080//900-(+531005,222434364171/*(+-/068:5342111;729-7--,91475827,/-1/125;1,-//11-1-+,*00/4///252).'++)0--//-7.2,18870118+3.6*)+''((175444+3,790/02-..1154/),.)),+,,6389969;-7678:6+0
@467ebda1-7c2a-4642-a356-699e0a48be43 ch=94 read=195646 start_time=2019-12-13T15:25:14Z barcode=BC01 runid=2c9cf7bc05858273f10e7d7ec552fc0bd742dc3e
CTCCGGGAGGCAGCAGTGGGAATATTGCACAATGGGCGCAAGCCTGATGCATGCCGCGTGTATGAAGAAGGCCTTCGGAGTTGTAAAGTACTTTCAGCGGGGAGGAAGGGTAGTTAATACCTTTGCTCATTGACGTTACCCGCAGAAGAAACACCGGCTAACTCCGTGCCAGCAGCCGCGGTAATACGGAGGGTGAAAGCGTTAATCATTACTGGGCGTAAAGCGCACGCAGGCAGTTTGTTAAGTCAGATGTGAAATCCCCGGGCTCAACCTGGGGCTGCATCTGATACTGGCAAACGAGTCTCGTAATAGAGGGGTAGAATTCCAGGTGTAGCGGTGAAATGCGTAGAGATCTGGAGGAGGAATACCGGTGAAATTCCCTGGACGAAGACTGACTCCGAGTGCAGCGTGGGGAGCAAGCAGGATTAGATACCCTGGTAGTCCACGCCGTAAAACGATGTCGACTTGGAGGTTGTGCCCTTGAGGCGTGGCTTCGGAGCTAACGCGTTAAGTCGACCGCCTGGGAATACGGCCGCAAGGTTAAAACTCAAATGAATTGACGGGGGCCCACGCAAGCGGTGGTGAATAATGGTTTAATTCGATGCAACGCGAAAAGAACCTTACCTGGTCTTGACATCCACAGAACTTTCCAGAGATGGATTGGTGCCTTCGGGAACTGTGAGACAGGTGCTGCATGGCTGTCGTCAGCTCGTGTTGTGAAATGTTGGGTTAAGTCCGCAACGAGCGCAACCCTTATCCTTTGTTGCCAACCCGGTCCGGCCGGGAACTCAAAGGAACTGCCAGTGACGCTGGAGGAAGGTGGGGATGACGTCAAGTCATCATGGCCACCACGACCAGGGCTACACACGTGCTACAATGGCGCATACAAAGAGAAGCGACCTCGCGAGCAAGCGGACCTCATAAAGTGCGTCGTAGTCCAGTTGGAGTCTGCAACTCGACTCCATGAAGTCGGAATCGCTAATCGTGGATCAAATGCCGGTGAATACGTTCGGGCCTTGTACACACCGCCCGTCACACCATGCAAATTGGGTTGCAAAAGAAGTAGGTAACCCAACCTTCGGGAGGGCGCTTACCGCGTGATTCATATGACTGGGGTGAAGTCGTAACAAGGTAACCGG
+
15,--42/0323/5056-2**+,%1'&')+.300-))%(.2,7;810-)'(%$',-/210212-6-'*,+01479722'*.4+-/:7,/44679*'*)').*(,+,+,.***,06362253.81,-56'8)*-967844;213+*.*&.-'')**('&$,*-./93713:567667959*0,*.,+136-*.,)&'.+,-515.4-(),)+.88:9:738:4)+.1-0.05/51(74;;,-97;068&')-+-(*60)7:9-/7887908484496374300,1-14767.1&$.($&('+)02321+%+'('*22.)*$*,,1-**+)--/-32/8/)/,))2344))**+344:1,..(-0,5225;8:+(*'%%$)'*(/449-+0*,.1.,-'.)((335/+,+,2528*)'*-/&/+60,1.-*0246;.+/111426.,/459330;6-.0-.-59.*)&&1,./*2.,.849-16314966.5-**)**,'-)45;86541624-29024;8:;3:5))0+)00832)-,))+-9.;<63678<1/)+*/.00125;7)63($*&.07.823/(&/()53/50099<<6:9:8-..//987.3*-6,*'16585933733*75/8///543*+,0(+0,25,...--+./38.2/-'('/178:-8528656665666.9::87453.11847589447102357:7794433::366<6:455590.52+-340.&&)/42/58++(()3/,72-/84441&1$&(3.2++-012;9/+--/58*0*.1/848+*)*).-&')/,-4.,1*,-/694...//9872.,04;::405.7.&/1*,,+2829:895400.-./17::97180.92129:99:8+(*&))(*655332.100118;468<97:88*(.4/*-1336638.407*'+0/5.,-//0,1,,./+*-0905/.+6-,-6-420./-0857445:9:949-,/*+0/&((,-:87857;7*4775261111+/,.5,0.-*1/1/./:13-,/5644),0.8/.065+'(.+,/33,/&*&$*4064964;3'*1161-3,,6**)(,-67:521&().,-/(37.-/.-.85787876*5/2;;<98
@a97ff2fb-6f1e-4c1f-94f5-be0696c3bc38 ch=275 read=100503 start_time=2019-12-13T15:25:11Z barcode=BC01 runid=2c9cf7bc05858273f10e7d7ec552fc0bd742dc3e
CTCCTACGGGAGGCAGCAGTGGAATATTGCAATGAACAAGCCTGATGCAGCCATGCCGCGTGTGAAGGCCTTCGGGTTGTAAAGTACTTTCAGCGGGGAGGAAGGGAGTAAAGTTAATACGCTTTGCTCATTGACGTTACCCGCAGGAAAACTTCGGCTAACTCCGTGCCAGCAGCCGCGGTAATACGGAGGGTGCAAGCGTTAATCGGAATTACTGGGCGTAAAGCGCACGCAGGCGGTTTGTTAAGTCAGATGAAATCCCCGGGCTCAACCTGGGAACTGCATCTGATACTGGCAAGCGAGTCTCGTAGAGGGTAGAATTCCAGGTGTAGCGGTGAAATGCGTAGAGAATCTGGAGGAATACGCCGGTGGCGAAGGCGGCCCCTGGACGAAGACTGACGCTCAGGTGCGAAAGCGTGGGGAGCAAGCAAGTTAGATACCTGGTAGTCCACGCCGTAAACGATGTCGGCAGGTTGTGCCCGCTTGAGGCGTGGCACCGGAGGCTAACGCGTTAGAAGATCGACCGCCTGGGGAGTACGGCCGCAAGGTTAAAACTCAAATGAATTGACGGGGGGGCCCGCACAAGCGGTGGGCATGGTTTAATTCGATGCAGCGCGAAGAACCTTATAGTCTTGACATCCCACGGAAGTTTTCAGAGAGATGAGAATATTGCCTTCGGGAACCGTGAGACAGGTGCTGCATGGCTGTCGTCAGCTCGTGTTGTGAAATGTTGGGTTAAGTCCCGCAACAGAGCGCAACCCTTATCCTTTGTTGCCAGCGGTCCGGCCGGGAACTCAAAGGGAGACTGCCAGTGATAAGCTGGAGGAAGGTGCAGGGATGACGTCAGATCATCATGGCCCACCCTGACCAGGGCTACGTGCTGCAATGGCGCATACAAAGAGAAGCGACCTCGCGAGAGCAAGCGGACCTCATAAAGTGCGTCGTAGTCGGATTTAGGTCTGCAACTCGACTCCATGAAGTCGGAATCGCTAGTAATCGTGGATCCAGAATGCCCACGGTGAATACGTTCCGGGCCTTGTACACACACCGCCCGTCACACACCATGGGAATTGGGTTGCAAAAGAAGTAGGTAAGCTTAACCTTCCGGGAGGCGCTTACCACTTTGTGATTCATGACTGGGGTGAAGTCGTAACAAGGTAACGGAAG
+
+-11/23*53)*+%%)*(*,-,*1,,5.&016/.*+*.4-1;999:1,+'2*44)654542++%(*).-8568*6557386;5*4-.0;;.122-57*(.,.1)1*$&(162,1.2/.--''/72/159/1200365:5/;4/0/3(,)'&$*),*-+,39355+,,*-4,&++)7211,6+0/.,:,4.-.&()0/0--/,:+:,2/05/6/679;;7421470**,0031437996645-+304,./5,,*-&&&&'-)+,.36768+++2,-453/10//&'%$%+-0013)',.'*'%)+-/5789($.4-22,7,6,7--6361-/113:0.094/4643,'(&(2/37;/.7.095.(&(,-3005/(','+,1-4;6--58:9+,/)*./.-+')+.,,:543*+)',(44-31*(-.3;%4+&+(/&((&)+1+,652275+,-/764355&./-.)/63,3-2639/.&,/*'*0))*08/7-/('$+.(.'))-109544/8//&''''(,&')4,849650'''(1.7/2)%)+/)1/:665,,-.0::93504/-.,.1576,0/:1--/201343:54,+,,11(2/++5061//0123.2+*/38.08704-*&$*+++,,-/526,*%+,5.5/.:;31&&&%'('(&''*31,6..4001,*/+1+4;74++,-5'-0/2200.,..228889666*,/0;89709///5;3/-2;/9:8:950306/-1213'''*,/8867;5272/43'.5--61395534:3104-2))97,2+('.,()-,)-2146-)%,-.5671&--8.,-*+-*,**%%.4858898155*()/3786*)%+*2,',/*%')89/354..,.+-055'25980:10144,.62,))()&%'(%)00501/.**).-5+41742233142:3239:999674607'+%3,('--/0,+),*++6()-039.2.1--+8*-,545313).+-5243:9:868*-2+6/*45)*549777:7674667'*/)(&')'++*.-,-13:-94(&+,,.+,*.54877*&$(%/1117..,58,%)+)*+..-/&&',/03277:0)+53-261/153157&-.62/14551.'--/663-32.,/-+-75662643+3.20+(/+-)
@5ab35a16-0c28-41f0-b267-8669d859ab70 ch=269 read=96022 start_time=2019-12-13T15:25:23Z barcode=BC01 runid=2c9cf7bc05858273f10e7d7ec552fc0bd742dc3e
TTAGGTATTGCTTCGTTCAGTTACGTATTGTAACGGTTTGAAGGTTGTCGGTGTCTTTGTGTTAACCCTCGCGCATTAATATCGCTTCCGGTTACCTTGTTGACTTCACCCCAATCATCTGTCCCACCTGCCGGGCGAGCCGAAGTTTGCCTCCTGCGACTTCGGGTGTTACAAACTCTCGTGTTAGTGACGGGCGGTTGTGTACAAGGCCCGGGAACTATTATTCACCGCGGCGTGTGATCCGCGATTACTAGCGATTCCGGCTTCATGCAGGCGAGTTGCAGCCTGCAATCCGAACTGAGAGAAGCTTTAAAGAGATTTTGCATGACCCTCGCGGTCTAGCGGTGGTGACTCGTTAATACTTCCATTAGCCAGCACGTGTAGCCAGGTCATAAGGGGCATGATGATTTGACGATCATCCCCACCTTCCTCCAGTTTGTCACCAGCAGTCTCGCTAGAGTGCCCAACTAAATGATGGCAACTAACAATAGGGTTGCGCTCGTTTGGGACAGCATATCCCACGACACGAATTTGACGACAACCATTTTCATCACTTTGTCCCCGAAGGAAACCACTCTGCAGGTGGTCAGGATGTCAAGACCTGGTAAGGTTCTTTAGCGTTGCTTCGAATTGAAACCACCATGCTCCACCCACTTGTGCGGGCCCATCAGTCCTTTGAGTTTCAACAACGCGGTCGTACTCCCCAGGCAGGTGGCGGCCGTTTGCTGCGGCGCAGGCGGAAACCATCATAGCACCCATGTTACAGCGTGGACTACCAGTACCTAATCCTGTTTGCTCACGCTTTGCTTTCCTCAGCGTCAGTTACAGACCAGAGCCGCCTTCGCCGCTGGTGTTCCTCCATATCTACGCATTTCACCGCTACGCGTAGATTCCACTCTCCTCTTCTGCACTCCAAGTCTCCCAGTTTCCAATGACCCTCCCCGGTTGAGCCGGGGGCTTTCATATCCGGGCAAAAGAAACCCGCCGCCACGCTCGCTTTACCTTAATAAATCCGGACAACGCTTGCCTACGTATTACCGCGGCTGGCTGGCACGTGGTTAGCCGTGGCTTTCTGGATTGAACCGTAAAGGACGTTCAGTTACTAACGTCCTTGTTCTTCTCCTAACAGAGTTTACGATCGAAAACCTTCTTTATACGCGGCGTTGCTCAGGTGGACTTTCGTCCATTGCCGAAGATTCCCCTACCAACGCACTCCGGG
+
$"#(%'%''&)-0&(*14+12:6778-6,'$%&'&%)&$%()'+(3)%(,,75817<;,,(,.0+33*(('(&'%)%)&&'--+,)+*+,1/8-11-/$)(&(8873,2./'+)+,2650..03(&+($'')&))(&%$&%%*')/32)+.-.0-./213575+512,4,)')-0**-(**)'((*,20676:97-5+0+,+,&,,42417++.+/,*)),-,9/009<49497362&*/+2*()+,/10.-//05*6/6*+,,*-0.203'(4344632.,+*2.//23:81+%'240,+**'*)''13.59*'%$$-//-$,+***7*)'+),(,),+).-*+''$%$$$&()+-//.,.463:(0+&'((&(.*/+*(%%&(&**7042630.89.03.-..-0/62,+.,(,-2.899-,.47;77,6,'-/;8--0+-0*-,&')*-8124-*)))*,5*+'*-.3)*'+.05/1(&'6)0710/+4327/312-,+.-%'%$$&)$'&&$*+1(&+,)*&)'$$&(&'%*,25653-$%%(+**22114:;014/2,+(.)'))(*)$$&&&$''-.$)-,-(*5+5.11.-,-./+-/5.++4/7.+.)%'))(,(,0/9&&)-'$*10/.'(&%(,-106,//(#'+*)+5-25-/0)&,-,&.,0-78--.2:8/4+0..,+,/62/+&&)+.34-+/.2$*$%$'&**/-1290,**)('*)%%$)&'+*,/*-0&&,('&&'%0-**1+++%%$'))67;9755/*'(((/32496964,87+(%'*%'%$$$$$&&1,/4)./&+&)*'+-.+-()-.*)&'(-:16;7<899.)*)-8.3-.,.+/1-/0676175724:811481693+((&)(),02,-#(++0000+,4+-20)/-0(6-/176479).-8-,))3++-497.18:0),++)'116041-('(.*/$&(,+.-)%&&+,($+,*/40+-,*.)('%&+,//180'(&&'+-//0),/1162:6..('%#$*)(234634624112-6-++'&%(-*%)((&(*($&))+-491/60++,.$5'(')%&')*7',+)*7899//08/-.35578643714;9870),((*+(*(-.1::)*-.-4(*6643859/0,&(-,/22294249-146#*'(&)%%,240595924:+/-(*1'&.**+/*('*&'%&'.+.+4%'%$
