# Supplementary material for: De novo species identification using 16S rRNA gene nanopore sequencing
Source: PeerJ. 2020 Oct 21;8:e10029. doi: 10.7717/peerj.10029 (PMC7585375; doi:10.7717/peerj.10029)
Supplement: Supplemental Information 3 [file peerj-08-10029-s003.zip › pass_fastq_runid_2c9cf7bc05858273f10e7d7ec552fc0bd742dc3e_411.fastq]

@e1f111af-f112-4a5e-a794-35c44aa142f7 ch=332 read=102696 start_time=2019-12-13T15:25:37Z barcode=BC01 runid=2c9cf7bc05858273f10e7d7ec552fc0bd742dc3e
CCGGTTACCTTGTTACGGCTTCACCCCAGTCATGAATCACCGAAGTGGTAAGCGCGCCAGGGTTAAGCTACCGCTTTCTTTTGCAGCCCGCTCCACGCCAGTTGAGCGGGCGTTAATGTGCAAGGCCGGGAACGTATTCACCGTGGCATTCGATCCACGATAGCGATTTCCGACTTCATGGAGTCAGGTTAACTCAATCCGGACTGACGCACTTTATGAGGTCCGCTTGCTCTCGCGGGAGTCGCTTCTCTTTGTATGCGCCATTGTAGCGTGGCGGCCTGGTCGTAATAGGGCCGCGGTAACCCGACGTCATCCCCACCTTCCTCCAGTTTATCACTGGCAGTCTCCTTTGAGTTTGGCCGGACCGCTGGCGACAAAGGATCAGGGTTGCGCTCGTTGCGGGACTTAACCCAGCATTTCCTGTACAGGCGCGGCGACGGCGTGCAGCACCATCTCACGGTTCCCGAGCATTCTCATCTCTGGCGAAAACTTCCGTGGATGTCAAGACCAGGTAAGGTTCTTCCGTGCATCGAATTAAACCATGCTCCACCGCTTGTGTGCGGGCCCCGTCAATTCATTTGAGTTTTAACCTTTACGGCCCATCAGGCAGTCGACAATGCGTTAGCTCCGGAAGCCACGCCTCCAAGGGCACAGCCTCCAAGTCGACGTTTACGGCGTGGACTGCAAATTATCTAATCCTGTTTGCTCCCACGCTTTCGCACCTGAGCGTCAGTCTTCAATCCAGGGGGGCCGCCTTCGCCACCAGTATTCCTCCAGATCTGCATTTCCACCGCTACGCAGATTCTACCCCCTCTGCGAGACTCAAGCTTGCCGGTATCGGAGTACAGTTCCCAGGTTGGGCCAGTTTCACATCTGACAACAAACCGCCTGCGTGCGCTTACGCCCAGTAATTCCGATTAACTTGCCCACCCTCCGTAGCCATGGCTGCTGGCGCAGGTGCCAGTGCTTCTTCTGCGGAAGTGACGTCAATGAGCCAAAGAACTGCTCCTTCCTCCCCGCTGAAGTGCTTTAGCCGAAGGCCTTCTTCATACACGCGGCATGGCTGCATCAGGCTTGCGCCCGGTAGTACAATATTCCCCTGCTGCCTCCCGTAGGAG
+
+&'&)3+-.1-,39.-0-,.1)*.0/,./34/0.,+,,&''%&(*)/-+./')&'$,)%&)--:4-+,+*.,%%,++'---)&')'.,,+023-&)')&#(2&)&%(+-0-//,,*--)$**.073+.6-121-//:<323;308..+380-+0/)(&%&%$(','/4*+)*(/4-0$$$(%()-(-()&%#()3.:0.215++&()3,*$).5;32,.3565/--/-)((+,--*(-)'+-/,/8089/87.*//(),+0620-('&&'&''&%*(-*+1:;:5.4--%+0/02%')'*2-2/*+036898809;0+116:97002,0+8.*,.*10.1,*-0045)+,*(+/13,--.3/6411/0/1'''*,-4)/-0*%'(--.:,0*,,3637-/(533202/)-3/*(-,7;,+'&(&''(+0/$%)+*+'))%%$'&+(-/.//$(*01'**/07-2('$(')),2./27660,&&%'(-/0,064:347;550//./.247)-+-/0'./;6894-*&%&&,.)0+/-/97,9-,')'2,*350242./&-)-395362(&+./82:746;91-11:7,.4.0.7,%'%*,'%#&()++4(.-.)('(.-(//-3&**,,).,,.,/3&-03959.)%(,+)'(($)&,2(53/.1,')+-58+0.2--,0852-(-)&(%*+,,-0425403.95+--/5+).,--5/.-1/57442-1,0301-.')%&',./&++11,*,-/55.2/&&$$(%$*3259451.'(*1,,*$(&+71-*%))%&&%($&%'-,3,-+-932.,/($+/-1237801&((((3)*'$)//+0*'*&.)167030))/-70/.0&(*.:2.),+,-''''*,../'5-277))+)).,'$$$#&*05.,12668075/11+/(&..(-1+%0/++1/*,)$%&#%*6.8-313.+%('+,*('+)13/03827;86672,,'')%02366-9,((&-)5/,%$%&($(,23/03),,90,'-.*(+&'%*++&'(02')**+11+434;933//*./33;6563112-/,/($&%%(,'-*-,'(*+&&*%%*3.//5484.)+,-+,1+20),2.+-&'
@6151e944-24e0-4380-a41a-67613aa0f7ee ch=337 read=133843 start_time=2019-12-13T15:25:42Z barcode=BC01 runid=2c9cf7bc05858273f10e7d7ec552fc0bd742dc3e
GGTGTCAGTTGATATCGGTCTTCGCGCTCGTTGGGACTTAACCCAACATTTCCTGTGAGCTGACGACAGCCAAAGCAGCGCACCATCCTGCGGTTTACGAACATTCTCATCTCTGAAAAACTTCCGTGGATGTCAAGACCGAGTTCTTGCGTTGCATCGAATTTAAACCACATGCTCCACCGCTTGTGCGGGCCCCGTCAATTCGTTTGAGTTTTTAACCTTGCGGCCGTACTCCCCCAGGCAGTCGACTTAACGCGTTGATTAGCTCCGGAAGCCACGCCTCGAGGGCGCAATACTCCAAGTCTCGACATCGTTTACGGCGTGGACTACCAGGGTATCTAATCTGTTTGCTCCCCGCTGCCTGAGCGTCAGTCTTCGTCCAGGGGCCGCCTTCGCCACCGGTATTCCTCAGATCTCTACGCATTTCACCGCTTCACCTGGAATTCTGCCCCCCCTCTACGAGACTCCAAGCTTGCGCGGTAATGGTCGCAGTTCCAGGCCGGTTTCCGCATCTGACTTAACAAACCGCCTGCGTGCGCTTTTGCGCCGTATTCCGATTAACTTGCACCCTCCGTATTACCGCGGCTGCTGGCGCAGGTTAGCCGGTGCTTCTTCTGCGGGTAACGTCAATGAGCAAAGGTATTAACTTTACTCCTTCCTCCCAGAAGTACTTTACAACCCGAGGCCTTCTTCGCATACAGCATGGCTGCATCGAACTTGCGCGTTATTGCAATATTCCCCACTGCTGCCTCCCGTAGGAG
+
'$%#$%$'),%$%%%''($#$$#&&%&&((***)1(*('+,+,'('%+.5)2(((&)(..-.346,6+'*)&%$#%%&'$($&$$)0$$%&(**,(#&'('-.-31++,00+*($./+.0)044:524633365330''%&%,9900.%')&,&)+-5$()*5.2:99.-,&*%$&+,'-.+..-,.-3**(,/..+04497:6)+/2-+0-:94*:088090-//6/.21360651,-1'7%64,,*,..0+))+((*&'0%'(,+3()/)3),0*+029663',22,&+-&%$%&,*1)'+'&(*,234685:6--/321679754/4911/')*500&(**-/-1*%%%'))+'*(&)('(+)./30000/5:7.1/-)125-876695<7433%-4/5526;58/2)*063,.-./6838;90.11%(-*-,00531,-+.)-*,-1551.-/..2+(,-.26)3--./0-++'%'&%''%**,$+&/0.2,'&(***+)8*1&$'*,2-.,*,*)&./773+&('''((''&$%+,+&$'%(&$%$'+/4---9(+'&((*(-512321/.--+272001./144.4*%&%(*-4/13:)57166;98<9727-.()*15422-93777158+'')),(-*'(+('0058+54,(+-(&$,*)..-35-(-.'-3,+--4376;.00-&(+(''$'-.38:844234:'%()'&()./&,*&.((-.:/0067130,21265466-3&%%*'*))*
@5e5a1697-56c3-49d4-ab6d-940d9e354313 ch=26 read=56726 start_time=2019-12-13T15:25:39Z barcode=BC01 runid=2c9cf7bc05858273f10e7d7ec552fc0bd742dc3e
CTCCTACGGGAGGCAGCATTAGGAATTTTCGGCAATGGAAACCCTGACCGAGCAACGCCGCGTGAAGGAAGGAGGTTTCGGATTGTAAACTTCTGTTATAAAGGAAGAACGGCGGCTACAGGGAAATGGTAGCCCGATACTTATTAAGCCACGGCTAACCGTGCCAGCAACCATGATATGCAATGTAGGTGGCAAAGCGTTATCAGGAGATTATTGGGCGTAAAGAGGAGCAGGAAGGCGGGCAGCAAAGGGTCTGGTGAAAGCCTGAAGCTTAACTTCAGTAAGCCATAGAAAGGCAGCTAGAGTGCAGGAGAGGATCATTGGAATTCCATGTGTAGCGGTGAAATGCGTAGATATATGGAGGAACGCAGTGGCGAAAGGCGACGATCCTGGCCTGCAACTGACACTCAGTCGAAAGCATTAGGGCAAATAGGATTAGATACCCTGGTAGTCACGCCGTAAACGCGTGGAGTACTAAGTGTTGGATGTCAAAGTTCAGTGCTGCGTTCAACGCAATAGAAGTACTCCGCCACAGGTAGGCCGTTCCGCAGAATGAAACTCGAAAAGGAATTGACGGGGGCCCGCACAAGCGGTGGAGCGTAATGGTTTAATTCGAAGCAACGCGAAGAACCGCAAGTCTTGACATACTCGCAAAGGCTCGAGATGGAGAGACTATATGAGATACAGGTGGTGCATGGTTGTCGTCAGCTCGTGTCGTGAGATGTTGGGTTAAGTCCACAACAGGCATTTTATCGTTGGTGCAATTTGGTTGGGGAACCTGAACTGCCAGTGACAAGCTGGAGGAAGGCAGGGATGACGTCAAATCATCATGCCCCTTATGACCTGGGCTACACGTGCTACAATGGATGCTGGTGCAGAGGGGAAGCGAAGCCGCGAGGTGAAGCAAAACCCATGAAACCATTCTCGGGTTCCGGATTGTAGTCTGCAACTCGACTACGCTGAAGTTGGAATCGCTAGTAATCGCGAATCAGCATGTCGCGGTGAATACGTTCTCGGGCCTTGTACACACCGCCCGTCACACCACGAGGATGATAACACCCGAAGCCGGTGGCCTAACCGCAGGAAGGTATCTAAGGTGCGGTTGAGCTGGTTGGGGTAAGTCGTAACAAGTAACTTGG
+
()-5113&67,,.)(+*'*((2,++/9;:00724<97,.3*0;.-.44714030-,'*1-02-.&)+.-2/5-334;8209./6-028..5.--,+---96)3(/.*,/+',*2../77062*.410870/,8+)('()'*+-030(&'(**+0.0/,-'$*#%&'+,.'3.'$&%((*'/+%&')**/,/9/.<-77828323%3&'%*.+*.-11433576))%.)&**%,)'(,1,.+')%2,20*(/+.+.---/.23.0845/4,))(,&(+)'$$$'++48.0(%&&$+&*%&')-*+++33+40)*)//.;:*5,*+)*.4/5686641*+)+3/429/--/.//)-*20&)+)(.(+)($/'+,282*+2,*4/6850+22&'0*4431441-+./1'-)./376&'()(($,%%)*+55;:-,7.(,4,,/232:.,&54+403-/26:87882.)'))+)&'*+0564*1/1;2846,34/;*,419),.23201,*3(,--+/0732'('(++-236.1-%%%)((*$&+)(*11+&(-,/6555;:335),..()()+,1.''*-/0)/2+&,+./4244786.&()&&'+/309;;/76;5//-+).5556-06)*-+)$$'&**))+'(1941321&))-/,2/33&)-07:7,&(),33/2132345739'-*)/:933%.(-/.&&)/27./3569:.--+-/.-15,3,0-02530*,-)(+026(*&&$#$%%'))&&,*(%$$%%(%&).-1&--)%%&$#%%&+.*06011012(,(),0/..%(*,71'073131367689<920-2545,.73/*5/.,.64,-...-/0,.()/54445525.--)&'+*2295-*,/,(+2)*%((*58.*(%,'*)-2'-1;71071*+&*3-+4324001&-%/)0)/,)0-)*/3684404*-.3/,3323*'&%(''.-4.6955*,)*)/.3/0*,,,:6.+--,7664)-,02.-7.-10+4,-2/-+*.-/,-/0-/+2900:101765.5.,--*,+&')+*0-.(-,*%(-*-6570-,0++0226+00+&'''%$()2+1+1*-/+),,,*)%*,-//5(480,*.),116240.1,--(/./24
@9fe695b6-5af9-4dbe-a3eb-39999151277b ch=347 read=98585 start_time=2019-12-13T15:25:39Z barcode=BC01 runid=2c9cf7bc05858273f10e7d7ec552fc0bd742dc3e
CGGTTACCTTGTTACGACTTCACCCCAATCGCTGACCCTACCTTCGGCCGCTGCCTCTCCTTGCGGTTAGCTCACGGACTTCGGGTATTGCCAACTCATGGTGTGACGGGCGGTGTGTATAAGACCGGGAACGTATTCACCGCGACATTCTGATTCGCGATTACTAGTAACTCAATAATGTAGGCGAGCTTCCGGCCTACAATCGAACTGAGACTGGTTTTAAAGTTTGGCTCCACCTCACGGTATTGCATCTCTGTACCAGCCATTGTAGCACGTGTGTAGCCTACACATAAGGGGCATGATGATTTGACGTCATCCCCACCTTCCTCCTAGTTAACCCAGGCAGTCTCGCTAAGTCCTCAACTTAATGGTAGTAACTAACGACAAAGGGTTGCTGCGCTCGTTGCGGGATAACAACATCTCACGACGAGCTGACGACAACCATGCACCACCTGTCACCTTGTCCCCGAGGATTTCCTCGATTGAAGTAATGCAAGGGATGTCAGAGTGTAGGTAAGGTTCTTCGCGTTGCTTCGAATTAAACCACCTGCTCCGCGCTACTTGTGCGGGTCCCCGTCAATTCCTTTGAGTTTTAATCTTGCTGGCCGTACTCCCCAGGCGAATACTTAATGCGTTAGCGGCACGGAAGTGTTGAAACCCCCACACCTAGTATTCATCGTTTACGGCGTGGATTACCAGAATTATCTAATCCTGTTGTTTGCTCCCACGCTTTCGAGCCTCAGCGTCAGTTACTGATCCAGAGAGTCGCCTTCGCCGCTGGTGTTCTTCCTAATCTCCACGCATTTCACCGCTACTAGAATTCCACTCTCCTCTCCTGCACTCTAGATAACCAGTTTGGGATGCAGCACCCAAAGTTGAGCCGGGTGTTTCCATCCCTTAATCATCGCCTACGCTCCTTTACGCCCAGTAAATCGGATAACGCTCGCCACCTACGTAGTACCGCGGCTGCTGGCACGTAGTTAGCCGTGGCTTCCTCCTTGGGTACCGTCATTATCTTCCCCAAAGACAGAGCTTTACGATCCGAAACCTTCATCACTCACGCGGCGTTGCTGGGGTTTCCCCATTTGGTACCCAATATTCCCCTGCCTTGCCGTAG
+
5).27),2+5*/,)*0-1495/499*-1-/,.//039*)$'&*+*-3352676460/)+*,,,-6:39/,+.,)+,0-35:5*')++21/53/1,,-),35-/13576;:7575451-+&*,(025,:97:869850.-5/8998909:4332180++3.9.'+*)'&&'')--('&))%')+0.31),-7,0/1360-.-9,3'**%+))*.-.519:/&0.1.04/4.--:802;7844-.0,0/0155.*)*+/68;566;.6.-+-..-4333410/-17*-1.2''/4,6:5.57/////4</-,52343/587+,789;44/1*))),142185..730//.-4+-/0)'),1/.1.**--3/17.-+/19455843/.+2,'*).4,*%(,-1476.9,+,86-')&*)&+-)+.0(++**('*(,-+2338;2)+--10,2438:5888573431148;*)(*''-501732&%2-()*()0454583/47+36000**,-.1/.//)*,02;:9<80///90439/)(*,*<<::.*+%('$).+(+-034417,,+-,53/2451-.888783,08/.2,6;<*0.*,2810&0&6/(1,-,10/)&35,+'0-)%''0,2125-8((()+)&(.-+)+-.36$-8.1;93)%),.63-/035<:8:760;9)-/10189:/-0&(+)+-)0)(+/12:424-,/-(06-,121:6).-.1;97698::98233339$*(-&'&').7(.**+)**,.271,++3+&../(**.:5.++''-50202,%''*54<8.*-,(*,)+)%'.'6-89((((((+*-.34434/001(),8:4816/32<93;979783633/;0.83-50//420-'%(&*2,))*-31(%&.*++.04.36.)-,,-0'*0+)0+75+)-/49,+-(5+-6:4222358:3461')+''(*-37/,**),55111,*,./+60;---91:2841511370:/3.((*.;148539344:49;;.3,)'--1/-00/6:*,.054)(0(&)()93775$'),%+(&**((2,)(%%+/12;.2/1($%)&'%)&,)*-/767/598)')+&''(*+)-3-
@407e0329-dac0-49dc-b69d-f43e87bb727d ch=200 read=90209 start_time=2019-12-13T15:25:50Z barcode=BC01 runid=2c9cf7bc05858273f10e7d7ec552fc0bd742dc3e
TATTTACGACACCCCAGTCATGAATCCTGGTGACGCCACTTCGAAGGTTAAGCTACCTACTTCTTTGCAACCCGCTCCCCATGGGCGGTGTGTACCAAGGCCCGGGAACGTATTCACCGTGGCATTCTGATCCACGATTACTAGCGATTCCGACTTCATGGTCGAGTTGCAGACTCAATCCGGACTTCACGACGCACTTTATGAGGTCCGCTTGCTCTCGCGAGGTCGCTTCTCTTTGTATGCGCCATTGTAGCACGTGTGTAGCCCTGGTCGTAGGGCCATGATGAGCAGGCGTGTCCACGCTATCAGTTTATCACTGGCAGTCTCCTTTGAGTTCCAGCCGGACCGCTGGCAGCAAAGGATAAGGAGTTTGCGCTCGTTGCGGGACTTAATGGCATTTCACAACACGAGCTGACGACAGCCATGCGGCTGCCTCTCACCTCTCTGGAAGTTCTGTGGATGTCAAGACCAGGTAAGGTTCTTCGCGTTGCATCGTTATTGCTTCTGCTTGTGCGTTTCGTCAATTCATTTTGAGTTTTAACCTTGCGGCCCGTGCTCCCCAGGCCGGTCGACTTAACGCGTTAGCTCCGGGAAGCCACCTCCAAGGGCACAACCTCCAGTCGACGCATGGACACGGCGTGGACTACCAGGGTATCTAATCCTGTTTGCTCCCCACGCTTTCGCGCAGGCGTCAGTCTTCGTCCAGGGGCCGCCTTCGCCACCGGTATTCCTCAGATCTCTACGCATTTCACCGCTACACCTGGAATTCTACCTCTACGAGACTCAAGCTGCCGGTATCAGATGCAGTTCCCAGGTTGGGCCGGGGATTTCACATCTGACTTAACAAACGCCTGCGTGCGCTTTACGCCCAGTAATTTCCGGTGCTTGCACCCTCCACCGTATTACGCGGCTGCTGGCACAGGTTAGCCGGTGCTTCTTCTGCGGGTAACGTCAATGAGCAAAGGTATTAACTTTACTCCCTTCCTCCCAAGGAAAGTACTTTACAACCCGAAGGCCTTCTTCATACGCGGCGCCCGAAACATCAGGCTTGCGCCCATTGTGCAATATTCCCCTGCTGCCTCCCGGCGGG
+
2*08+)*,/1-//3/,/36.1009/3'(-)'&%'*./%'&&&&&%+*,,2,.03-4,&$,-8/487+10/,6.')*-37,0'++'%*'&''&*(+,85.-8-'39546346(1&&&3.).,624487/12983/0/21:1/-.-./59/5))%+4851331+.+--1/-.02667.2.,2)6/3,*-('*,+*)(&+-58,---).02-+-//,-.0/503/'**2//-433363<822884313:129'&'*)&*--262/00192-/7640.1,7:892/,*&&'&+&,.,--&+,+&)'&)'*.(*+75-/068118.--,+,/(&/*)+.128.+-16.:3::64/7.,,'/59*4/9.7-0-%')84-.5788023-,,6*+,1+.',)5*,-51--*-&($)&'*+0345667/./5./,&(&'%%&$&%')',+,+-*&'(&''(-0643495677727130)()'&-'/*75-.5-59415-+''$$)(#&&$$%$%"#$%$*(%$%&(&((*,,61660667)-.4.;<7,,+++,0/3095*&7'*-74./'*,3(,+1123/6/:/91.+1,),1/2.42)*,'/.(*(+-'2++5.*'-21/--,'%%.1.*+%((++'%$%'-6222:;57759936.(--13329065231;0+,*586+*+,*+*)*0/$-'(/2116-4-+&+*,-2'&565-21+++*.05:9698'7447;6645,,143869785777<6//09/2310.254511/0.,*(-2(-311,)0/36954**(*/,'*+*,&'*0112&+-7474+.659&303)-211'48,))++-6.--)+-5/,-0-+(,4--../5-,,39<,--/.-(+,.28;*4(*(,&&)*'*++5**,+%'(*+,,.)+++,)$'((-,1*'+*.06.,,-0.70677:36;4456.51..6757.8---67866'/(.+../*)07/*,-0;0+4/*)++')'*(),+()'*/13*,.-185+-,.+(''+)+43$$$&%'-2/),*)'-(%&%%)&12007-31.87*-,)*%')2-20,292*(*,*+39/5-'*$#'(&
@8cab97d8-f0bf-4171-9289-a92d2c046d9f ch=268 read=107773 start_time=2019-12-13T15:25:50Z barcode=BC01 runid=2c9cf7bc05858273f10e7d7ec552fc0bd742dc3e
CCGGTTACCTTGTTACGACTTCACCCCAGTCATGAACCACACCGTGGTGAGCCCTCTTGCGTTAGGCTAACCACTTCTGGTGCAGTCCACTCCCATGAATTGTGACGGGCGGTTATTACAAGGCCGGGAACGTATTCACCGTGGCATTTCTGATCCACGATTACTAGCGGTTCCGACTTCACGGAGTTGCGGACTCCGATCCGGACTGAGATCGGCTTTTCGGGATTGGCTCACTCTCGCGGAGTTAGCCTTGCTGTACCGACCATTGTAGCACGTGTGTAGCCCTACTCGTAAGGGCCATGATGACTTGACGTCGTCCCCCACCTCCGGTTTGTCACCGGCAGTCTCGCATAGAGTTCCCGCTTACGCGCTGGCAAATAAGGACCAAAGGGTTGCGCTCGTTACGGGACCCAACCCAACATTTCACAAGCTTACGAGCTGACGACAGCCATTGCAGCACCTGTCTCTGCGTTCCCGAAGGCACCAAGTGATCTCTCACAAGTTCGCAGGATGTCAGAGTAGGTAAGGTTCTTCGCGTTGCATCGAATTAAACCATGCTCCACCGCTTGTGCGGGCCCCGTCAATTCGTTTGAGTTTTAACGGCCGTACTCTGGCGGTCGACTTATCGCGTTAACTTCATACAAAGTGCGCCTTCAAACTTAACGGCTGGTCGACATCGTTTGGCGTGGACTACCAGGGTATCTAATCCTGTTTGCTACCCACGCTTTCGCACCTCAGTGTCAGTGTGTCGGTAGTCCAGAGGCCGCCTTCGCCGCTGGTATTCCTCCCGATCTCTACGCATTTCACCGCTACACCGGAATTCTACCTTCCTCTCCTGCACTCTGTGACAGTTCCGGATGCCGTTCCCAGGTTGAGCCCGGGGCTTTCACAACCGGCTTATCAAGCCACCTACGCGCGCTTACGCCCAGTAATTTCCGATTAGCGCTCGCACCCTCCGTATTACCGCGGCTGCTGGCACGGAGTTAGCGAGTGCTTCTTCTGATGTCTTTCCTGATGGGTATTAACCACCAGGCGTTTCTTCCTCACTGAAAGTGCTTTACAACCGGGCCTTCTTCACACGCGTGGCTGGATCAGGTTGCCCCATTGTCAATATTCCCCACTGCTTGCCTCCCGTAGGAG
+
44-/.:04012,4-*,3+,+3+,078,,-4/&+,-559.-(/0)*')**'%$%$&(-304162,18251,15/79:876;89;::640*+,52*+00'')+&)/055:;5/-2(%&$%&+2/.1*&0+,6//987<656;650/.,)-/1556484..,(/5,,*)+,-','-'&(/49335/+&%&%'+996452-,,./708088870511-5,+1211.;;4594:88/&++-*.0741,,.2*+-*+-*+--,%+*(*..32:21/22//01142++*280*'-23/.+&+-'+6,1012.-////15653312278)',),/3*06<;.0/$%&,)1.//754''**.-..335/)&''&%))*+,02.1+)/*-326/6(41).354;787489679565;0+,)%-*21+.-0'39/-*+/)%%%%&(+(+-04746+5'*+-'/&$($&(/2:6854.2/33459./*)-3,/(&-*2*43344456,-&)(&.,:157%811228-/'(*.../.&*+,1869<700.,511078444141;2:;5622349235,-*0),,12/+-13/*/322081&052-/01:;4,**(((1/83344,.4-4..,/(%(')+:41,-0./,/0.'),22:0/103..%'*'&'*,+*21122103653616666202&++888::54606916.(1-2255:5576.340*.225;835333;7/+-).10759:9:9/--,,(0/(-&(*-3+)(1+1.6.095;8779&0,-2413;65-62+)-.//55043536<;3149.12,-(-3,,(,--+.),-3830022540/-(+,-0+/,.1.57./(0+99637028073(,.*/+)//9('14/.265--*.,7*1+)-2/1224.28+13.----.0,,.5)--..*)+./18;*/*),/1+%**,241534:./5:49336-3.--+:,,-873,*)*/))*14//..')--/49214****,-323;/9+-.988;700055447/26/5503/7+,09-'(/,99721(*+,/275/04:63.,5-88<99<6/,&)%%&&(3--04291%2206-;54+#$(%'++403494;;6(''%&&--.5,81((2)8-,*
@0be71b55-e8d6-44d0-8565-fe27480caf95 ch=252 read=214378 start_time=2019-12-13T15:25:50Z barcode=BC01 runid=2c9cf7bc05858273f10e7d7ec552fc0bd742dc3e
TTAAAAATCGATGCCGATTCGTTCACGTATTTGCCGGTGCCGAAGATTTAAATGGGTATGCAATGTTAACACTTTCTGTTGGTGCTGATATTTGCTCTGGGGCAGCAGTGCGAGAGGATGTACGGTAGGAAGCCTGATGCGGCAACACCGTGAGACGGGCAGAGGTTTTAGGATCTTGCGTATGCTGGGGAAGATAATGACCCGGTACCAGGAGAGCGGCTAACTACGTGCCAGCAGCCACCGGTAATACGTAAGGTGGCGAGCGTTATCAGTTTACCTGGGCGTAAAGGGGAGCGTAGGCGGATGATTAAGTGGGATGTGAAATGCAGGCTCAACTTGGGTGCTGCATTCAAACTGGTTATCTAGAGTGCAGGAGAGAGTGGAATTCCTAGTGTGGCGATTGAAATGCGTAGAGATTAGGGAAGAACACCAGTGGCGAAGGCGACTCTGGACTGCTGACGCTGAGGCTCGAAAGCGTGGGGAGCAAGCAAGTTAGATACCCTGGTAGTCCGCGCCGTAAACGATGAATACTAGGTGTGAAACCAACCTCCGATGCCGCCGCGCTAACGCCGTCGTATTCCGCCTGGGGAGTACAGTCGCAAGATTAAAACTCAAAGATTGTGGGGACCCGCACAAGTAGCGGGTATGTGGTTTAATTCGAAACAACGCGAAGAACCTTACCTACCGCCAATCCTTGCATTACTCTTAATCAGGGAAATCCTTCGGGGACAAGGTGACAGGTGGTGCATGGTTGTCGTCAGCTCGTGTCGTGATGAGATGTTGGGTTAAAGTCCCGCAACGAGCGCAACCAGCAATCGTTAGTTACTACCATTAAAGTTGGGGACTCTGGCAGACTGCCTGGGTTGCTCAGGAGGGAAGGTGGGGATGACGTCAAATCATCCTTTTATATTGTAGAGGGCTACACCACAATGGCTGGTACAGAGAGATGCAATGCCGCGAGGTGGAACCAAACTTAAAAACCAGTCTCAGTTCGGATTGTAGGCTGAAGCTCGCCTACATGAAGCTGGAGTTACGAAAGTAATCGCGAATCAGAATGTCGCGGTGAATACGTTCCGGGTCTTGTACCACACCGCCACCGTCACACCATGAGAGTTGAAAGGCAATACCCGAAGTCCGTGACTAACCGCAAGGAGGCAGCGAAGCCGAAGGTAGGGTCAGCGATTGGGGGTGAAAGTCGTAACAAGGTAACCGG
+
--"""/*''($$#%$%%,+,&.-)$'(,&00&%'&('($%(')(%&**'%(+)&,(&%'$#$''$&')''#&'(+'%')'*)('&$''%$$%%%%'&#',,'$$%%%%'&(''('))((&%#%%$%#()')%)&$&'-'-/0+,&'%.**)&#%$$&&$(%&&-*./,&%12&($%$%%)*&)'),+27-*-,/+3(&&&'-+-5107+')5,,,))(&'$&&*+-322/300),+)/+-0.*52151/2540(+,**/-%'(3/11/..$-$/+&''&'/13234:+003+%(),//.598;642.1/5-1218;10()&+0).--+055830+)((+4579:5-2136-&'%-.472912/0/,,./0347-++*(((+-/0/2,3*)&&00*,('%%)))/5/14688-,-((0,''*%(%''%'&),/232-/&'*/-;9000,,/8164-*+,-43456778758')*,))*),44()%).+%(.'+)/-+2256:/.463..*-*%(,/5352650-./03<.+*+(23.+/*''&&%)$('*13,&))799::10*..//-*,'()%')*0692.14.13.&&&*,4)55/-21+*+2+0:4/**)20&'%,(&))/484495,,+000/,,--//%$*30038+5+186;/)++')2+328104+-210./..0&(+&$&$$%&$&(*)+.1-&('&*).+)(%&'')--*32/534<;1116*(,),45$((,+3379893.00(-,-45..///46533)++(),,2897772795456),.50*)..3830275,.'/*()()*//10;11/7///17<77974)-/5&+45/010*%&(%'*)-)(,-37)5/000.)*-',.(,*,%*&,4/256-.+,-9;1+1)(+)'('%%''*)'**'%()%*-()'(&()(*&$'()/7+(.-)-,,*3.)//86)5503('*+('-)%+'653**(/:96+245567..0(526,3/130.$&./,)(+$+03.//,,,/0,/,++)++&*14+'$()*$'+--./2-(111/-/4356535&1354864620/2+)7++)+0+/05)&**,3),/%'(+--,424:15//,''*'&,.*#$('$$&(/-(()(+.90.*'*1264-(,-)-*%&%&%00'%&(45*3*-+//466110442&4'463+&.++3(*+3/**%%$&-+/6:25,6
@e83ce807-a5d5-44c9-bfba-b2bcc663a7d7 ch=303 read=206313 start_time=2019-12-13T15:26:00Z barcode=BC01 runid=2c9cf7bc05858273f10e7d7ec552fc0bd742dc3e
CTCCTACGGGAGGCAGCAGTGGGGAATATTGCACAATGGGGAAACCCTGATGCAGCAACGCGTGAAGTGATGAAGGTTTCGGATCGTAATCTGTCTTTGGGGAAGATGTGAAGCCCGGTACCCAAGGGAAGCCACGGCTAACTACGTGCCAACTTGGCCACTTGTTAATACGTAGGTGGCGAGCGTTGGCCGGATTTACTGAATAAAGGGAGCGTAGGCGGATGATTAAGTGGGATGTGAAATACCCAGGCTCAACGGGTGCTGCATTCCAAACTGGTTATCTAGAGTGCGGGAGAGGAGAGTGGAATTCCTAGTGTAGCGGTGAAATGCGTAGGAATTAGGAAGAACACCAGTGGCGACTCTCTGGACTGTAACTGACGCTGAGGCTCGAAAGCGTGGGGAGCAAACGGGATTAGATACCCTGGTAGTCCACGCCGTAAACGATGAATACTAGGTGTGGGGGTTTCGACACCTCCGTGCCGCCGCTAACGCATTAAAGTATTCCGCCTGGGGAGTACGGTCGCAAGATTAAACAAAGGAATTGACGGGGACCCGCACAAGTAGCGGAGCATGTGGTTTAATTCGAAGCAACGCGAAGAGACACTTACTACACTTGACATCCCTTACTACTCTTAATCGAGGAAATCCTTCGGGGACAAGGTGACAGGTGGTGCATGGTTGTCATCGCTCGTGTCGTGAGATGTTGGTTCAGTCCGCGACGAGCCTCAACCCTTGTCGTTAGTTACTACCATTAAGTTGAGGACTCTAACGAGACTGCCTGGGTTAACCAGGAGGAAGGTGGGGATGACGTCAGAATCATCATGCCTTATGTGTGGGGCTACACGTGCTACAATGGCTGAGAACAGAGAGATGCAATACCGCGAGGTAGGACCAAACTTTAAAAACCAGTCTCAGTTCGGATTGTAGGCTGAAACTCGACTCCATGAAGTCGGAATCGCTGGCTCAATCGTGGATCCAGAATGCCACGATACGTTCTGCATCGGGCACACCGCCCGTCACACCATGGGAGTGGGTTGCAAAAGTAGGTAACAACTTGTCGGGAGGGCGCTTACCACTTTGTGATTATGACTGGGGTGAAGTCGTAACAAGGTAACCGG
+
,-01,/3&//''+*,67233.)6-(.*+.5,,,//74-00,(.0+83/-,00,-,,.)*(*+-+,'%%'&))+3)2.;)*38588-+*'&%**,.5:;292)*/+-,''((&'.'&+,,)81*(%--&/+/27/632..1317454*()')*)&$')/-'((&(()2*120001/72.5-*+/0440/.0.)3)-3.**%%',0*)()/4(+-187/501:6994672425.71012401;2.0124)+488:1+5(33111312-49-..2---;88644467445766(32)(+.4,++,,0./,0.04,./761010576*,-+().//0/'%%*%(1467&&223::*+'&()*./-,,,)-44352227-..--134-+/5-45')*++1132.1))*-.:-4(9:.6.--33-095-/-.'&-3/+-26;8:6:+//-.0294211,15443-899//95356433945113.0+*,)%(*5/4445281;3/266:68022./061'*,,1.:595177/.211/'&&-.&(*+0176802:5.182./130/()%)*/.%)+7764498<;/:1;4,/,'-8:878330)))+,%&-**(%&((+++)('$*.7)3+'*,),-*+),-11,+-'()''-/*43,8:4577/..*)*,)/2337:488:9987232*230225654665410..////.1-.%''(.61246,)'**()*)-.9306//0,9-.-26011-3.+-3/)'))+',/**+6*-6**)'(557552/94/4191;5:/-2..0/./099237788545.$')*,;;;:<198(-11165.)(+)1155*+((+88+74;441-())().21.-**)-,11271++***+'.+*$)-%'&39745;918<:232259663+.07326,10+',-8777560456-+,,/970+/,)*8)7+922144-)&'$*%)*5679959'),-00571()&%(),--4+'$&&&$%.'(#%&06/1.*(*-2/./3/970,(('-1/24364:.('*$(++.)/-,'$%%-..6)'+4*33215/32-,37-,15/,/%*),/54)4.,-.4./047979412516;627-
@e53f879e-32f0-4214-ad14-a32535cf03f6 ch=146 read=126327 start_time=2019-12-13T15:25:58Z barcode=BC01 runid=2c9cf7bc05858273f10e7d7ec552fc0bd742dc3e
CTCCTGCAAGAGGGAGGCAGCAGTAGAGGGAATGTGCACAATGGGGAAACCCTGATGCAGCAACGCCGCGTGAGTGATGAGTTTCGGATCGTAAAGCTCTGTCTTTGGGAAGATAATGACGGTACCCAAGGAGGAAGCCACGGCTAACTACGTGCCAGCAGCCACTTATTATACGTAGGTGGCAGGCGTTATCGGATTTACTGGGCGTAAAGGGAAGACGTAGGCGGATTAAGTGGGATGTGGCAATGCCGGGCTCAACTTGGGTGCTGCATTCCAAACTGGTTATCTATAGAGTGCAGGAGGAGGAGGTGGAATTCTAGTGTAGCGGTGAAATGCGTAGGGTGGGAAGAACACCAGTGGCGAAGCGACTCTCTGGACTGCTTAACTGACGCTGAGGCTCGAAGGCGTGGGGAGCAAACAGGATTAGATACCCTGGTAGTCACGCCGTAAACGATGAATACTAAGTGTGGGGTTCCAACACCTCCCGTGCCGCCATAACGCATTAAGTATTCCGCCTGGGGAGTACGGTCGCAGATTAAAACTCAAAGGAATTGGCGGGACCCGCACAAGTAGCGGAGCATGGTTTTAATTCGACAACGCGAAGAACCTTACCTACATGACATCCCTTACGTACTCTTAATCAATCCTTCGGGGACAAGGTGACAGGTGGTGCATGGTTGTGTCGTCAGCTCGTGTCAGAAGTGAGATGTTAGGTTAAGTCCTGCAACGAGCGCAACCCACTTAATCGTTGGATTACTACCATTAAGTTGAGGACTCTGGCAGGACTGCCTGGGTTAACCAGGAGGAAGGTGGGGATGACGTCAAATCATCCCATGCCTTATGTGGCAAGGGCTGCACGTGCTACAATGGCTGGTACAGAGAGATGCAATACCGTGAGGTGGAGCCAAACTTTAAAACCAGTCTCAGTTCAGTTGAAGCGAAACTCGCCTACATGTAGGCTAAGGTTACTAGTAATCGCGAATCAGAAGATATTTGCGGTGAATACGTTCCCAGGTCTTGTACACACCGCCCGTCACACCATGAGGTGTAATGCCAGAGTCCGTGAGCTAACCGCAAGGAGGCAGCTGGCCGAAGGTAGAGGGTCAGCGATTGGGGTGAAATCGTAACAAGGTAACCGG
+
.444-.03%''*..)-0.12+'&)%($-1(.,,)0(*/24::7:5*).-09.-.689665588964/*.*,'&%'**.../3:5.4979530363,.0488858;;+73,1,-),.--04098705+-)6+).++2+,2-,/.-.20.)''((+.++1.--6-'&%$$%'&(+-271/-/195((87.9--,5)-(7-($,',/+*76:9-.//*)(%*569551+%')*2..1.8:..-,'%$,..&4-*6995:+6+.0+88767/-*).,*'/2*246,6.+*-*(&((*-.02,3)'-(&-)'(**..7,7,2+*)+)'&((3;87484.-./2+,'*,)2548'&12.22-/1291&&'+.7552//*.23-)2&$+'6,./-+)(+-/0236690/6/43/.(/5.+-.88.3+36+6,**76458/,/22-343.0027+2,45..*,,820'(/)((*./396.2.1(*$()25.56)(-*.1))(%&&+)-1)0*,,+-0198947:6543)('))31965'(('*-,0::135-79-+-**.(2'')0.*7:/--,//***+013*))'(*-)1;6-2270&'*-38742+,.&%,*%$%%)-+++'(')-4/1(%$$#')++*'(,++(*)+,,/2366+'53,979.7+++0'(--/897888+/1/**++($-.+./01/6130'''(&)+--11248(4.-4,3-365756575&&))**+%--)%(*.$%,/(00'&+.7/3137;.6.3,-0./$*,11772/1-+*1.45875775//6/-/.-5/,3--2.3-.+5166699899::8010.01,*.(52(.00.*,*()*(.&//&--.*/00.**-*('$$%&,),-./.,+,-,+-01256;940/+/-/2')009;70-31-99)08305434,5707%(++*.+''),8-.;:5:70./))'$&.335*'(-,2-,.-263024,40/936/+,*&,4/4:2+2061&&63366628-()3684/1---/./,2941;6//42/-.70++)*'+&$')($0-%&,*,05..,+-/*,003150/06,10)&)*%(+,5,,)//.++*--0,..353'5*2*-()*+*)(./2.)()'3)/794672
@4c1785bf-4d6c-4a11-809e-e59076b22904 ch=219 read=112371 start_time=2019-12-13T15:26:13Z barcode=BC01 runid=2c9cf7bc05858273f10e7d7ec552fc0bd742dc3e
CCGGTTACCTTGTTACGACTTCACCCCAATCATCAAATCCCACAGCTCCTTCCTTGCGGTTAGGCCACCGGCTTCGGGTGTTATCAACTCTCGTGGTGTGACGGGCGGTGTGTACAAGGCCGAGAACGTATTCACCGCGACATGCTGATTCGCGATTACTAGCGATTCCAACTTCATGTAGTCGAGTTGCAGACTACAATCGAACTGAGGAGAATGGTTTTATGGGTTTTGCTTCACCTCGCGGCTTCGCTTCCCTCTGCACCATCCATTTGTAGCACGTGTGTAGCCCAGGTCATAAGGGGCATGATGATTTGACGTCATCCCGCCTTCCTCCAACTTGTCGCGGTCTCGCTAAGAGTCCCCAACTTAATGATGGTAACTAACGATAAGGGTTGCGCGCTCGTTGGGACAACAACATCACGACACGAGCTGACGACAACCATGCACCACCTGTATCTCATATAGCTATCTCTCAATCTGGAGCCTTTATGAGTATGTCAAGACCCTGGTAAGGTTCTTCGCGTTGCTTCAGGTAAACCGCATGCTCCACCTGCTGGCGGGCCAAATCAATTCCTTTGAGTTCATTCTTGCAGACGGCACTACTCAGGCGAAGATACTTATTGCGTTAACTGCAGCACTGAACTTTGACATCCAACACTTAGTACTCATCGTTTTACGGCGTGGACTACTAGGGTATCTAATCTAATATTTGCTCCCCACCGGGACTGAGCGTCAGTTGCGAGCCAGATCGTCGCCCTTCGCCACTGGTGTTCACTCCATATATCTACGCATTTCACCGCTACGGAATTCCCGATCCTCTCCTGCACTCTAGCTGCCTGAGACCGCATAAGCTACTGAAGTTAAACCAGGCTTTCACCACAGACCCTTGCTGCCGCCTGCTCCTCTTTACGCCCAATAATTCCGGATAACGCAGCAATACGTAATA
+
2*0,1;//354038).257994-3.0)2/63'/$''&%*+'%((.054938/-+-+-37.7127:4251+*).-6)3-0-,91222:/.-,,-42622,,+*.:9707.//20-408296--$+&,)+635:536:144/./009::99:814.,*-*-,.(,/4:351/./196,236689874518-,*-/56684;/4,-74/-,.+)(*.8605<;--64851:9+')1,4+14375738//5.+*++.7,)+--11385:99340*(+(,,',&.&,&%&))1/++720,+.)*16,****+/'&.7-,0567641:6/'.-3553,.)-(+,5.32.2.453686627*))/-442(0)&('...--1073.8...80.-/01-0,+50,++(,6708//0.---24-101,+&'+.1/2)'.////066:9868/0)*(.222854555568'0+.)...)-,...1''*-1-.0.0,-2**/3,,,*,125--.1.7)*02-.+*.2995;989181*.392'*%-'4426-/13,*,2,+.)%%')('%'')-,%((),595:5/1760(24;5387.5.-,'&2/+&&%')-.070-,/'+,'*-)+*-+0,*+018394821//00:99870/7600196./..,,*.,,))&'(.577/732+$'&--046;8:989213,',+1663:231+-+&,9**1*573-,.21660300,+,//2-229*'(''/5/0166499398)5:747;6465.*,034)*,596323248:275639:98/21./*))'&),,3,'''*+1---771/01.123+$%'()*/++&'*,,&(&+**#%*)*8311//:/,%)*%*,,+),,03....1466--+*+//674793/0,0/,,41)(2-,&%,(*./3-/)0-6::;967,45.40,21+*&$%
@4c07ceb6-b4b8-49cc-9ec1-461f5ebb13d6 ch=138 read=119788 start_time=2019-12-13T15:26:11Z barcode=BC01 runid=2c9cf7bc05858273f10e7d7ec552fc0bd742dc3e
AGAGGTATTACTTCGTTCAGTTACGTATTGCTGGCGAGGTGCTGAAGAGACAGACTGTGTTAACCTACTTGCCTGTCGCTCTATCTTCCGGTTACTGATTGTTACGACTTCACCCCAGTCATGAATCACAAGGAAGTGGTAAAGCGCCCTCGAAGAGTTAGCTACCTACTTCAGCCCACTCCCATGGTGTGACGGGCGGGTGTGTACAAGGCCGGGAACGTGATATCACCGTGGCATTCTGATCCACGATTACTAGCGATTCCGACCTCATGGAGTCGAGTTGCAGACTCAATCCGGACTACGACGCTATGAGGTCCTTGCTCTCGCGAGGTCGCCTCTCTTTGTATGCGCCATTGTAGCACGTGTGTAGCCCTGGTCGTAGGGCCATGATGACTTGACGTCATCCACCTTCCCTCAGTTTATCACTGGCAGTCTCCTTTGAGTTCCCGGCGGACCGCTGGCAACAAAGGATAGAGGTTGCGCTCGTTGCGGGACTTAACCCAACATTTCACAACACGAGCTGACGACATGCATGCAGCACCTGTCTCACGGTTCCCGAAGCGCATTCTCATCTCTGAAAACTTCCGTGGATGTCAAGACCAGGTAAGGTTCTTCGCGTTGCATCGAATTAAACCACGTGCTCCACCGCTTGTACGGGCCCCGTCAATTCATTTGAGTTTTAACCTTGCGGCCATTACTCCCCAGGCAGTCGACTTAACGCGTTAGCTCGGAAGCCACGCCTCAAGGGGCACAACCTCAAGTCGGCACCGTTTACGGCGTGATGGACTACCAGAATTATCTAATCTATTTATCCCCACGCTTTCGCACCTGAGCGTCAGTCTTCGTCAGGGGCCGCCTTCGCCACCGGTATTCCTCAGATCTCTACGCATTTCACCGCTACACCTGGAATTCTACCCTCTACGGACTCAAACGCCGGTATCAGATGCAGTTCCCAGAGTTGGGCCCGAAGTTTCATCTGACAACAAACCGCCTGCGTGCGCTTTTTACGCCCAGTAATTCCGATTAACGCTTGCACCCTCCGTATTACCGCGGCTGCTGGCGCAGGTTAGCCGGTCTTCTTCTGCGGGTAACGTCAATGAGTGATATTAACTTTACTCCCTTCCTCCCCGCTGAAGGTACTTTACAACCCGAAGGCCTTCTTCGCCACACGCGGCATGGCTGCATCGGGCTTGCGCCCATTGTGCAATATTCCCCACTGCTGCCTCCCGTAGG
+
"$%&&)'-)**08,,.0,,-21+,+,,02(,+3&%(&+(,+8897/+&'(&%%#$&%0+5.1,2621217.27147644534.4568572/3.(&$$#&%&*'$')(-.82-78:../16--1+342+,-+('('&)+('&1.*++/,('/*,.(&'4,1$)+24:44796/*'+.2+,-/6,+1+76.)+,02::752*))*',.-53/.01'64-..10/..'(*.296:8;889;9../333+,--+;--.55676:;772%03/0/88+)))*11216.0-147::4;19(6,--%)*/./((*&(*(()))&(*'*,,/1/,-(0*,-5494340733-0/7799:;*8*(%*,./05210,(&(),*).697/2.*4719740/.,)&%%'*4459:-5/*098727.-1-.1;8223/75552,222380.52(&(565;6.54+8373..,-354.78;*6,:55&%-/0:-3168934;-0.88625141.9+0+9078')()*&('(+/166303424*,&)+/.4.00.17799986154816+)((%%&&&./2:878664.-%')--+4462822659917734355<$.))'%.(75::<:22/.2../24(%+*,596..++))'-049/01-+,&-/(116001-&$+427370)/9522-6;:-6:5717.,&%#%%&)((+,064-08:'543370504/0/-,//.+,,.(0,6.183556:21*+-49+,--732,-5,70701&*&)2.-79..-6000+%)+..,'&)/-),(0+-.499<85,%/7/&..7:,+/.-29203868;664899;655557<:71:)*27-3054:4<59::01:2:778<7816((+0005747564-9,++4////,-,.647/4-4,.*(37/),(%(&()/76/,'*+06+36558679:56434;57**+&(-,0(505((%%&,(%)(,///.-,/,((-55+++*+.13570,*(&%'')+-,)'%*,40941./3;3:6.-1.)**12./9925237/44.1-/-/.04360$0*./4100694754473495989/3*(-*+1551:1,++(((,*-/-,(*+)*343;61:76,799+&&''*(&%)&*.2503/%/('(+.-4/6392397**('(',+/0:.-+.,+*./..0'79121,--39*)361113&%%(,,577.&*)))&(+-',1,/0&((
@9f642228-fc32-4605-af15-bb671413f832 ch=101 read=213457 start_time=2019-12-13T15:26:07Z barcode=BC01 runid=2c9cf7bc05858273f10e7d7ec552fc0bd742dc3e
CGGTTACTGTTTGCAGGCTTTACCCCAATCAGCTGACCCTTCGGCGCTATCGCTGCGGTTGTCACGGACTGGTGCCCCGCCCGTAACGTTGTGACGGGCGGGTGTGTACAAGACCGGGAACGTATTCACCGCGACATTCTGATTCGCGATTACTAGTAACTCCAGCTTCATGTAGGCGAGTTTCGGCTACAATCCGAACCTGAACTGGTTTTAAGTTTTGGCTCCACCTCACGGTATTGCATCTCTGCTACCAGCTACGACGCCGCGTGTGGCAGCCCACGCCAGGGGCATGATGATTTGACGTCATCCCCACCTTCCTCCCTGGTTAACTTAGGCAGTCTCCTTCAGAGTCCACTCAACAATGTATGGTAGTAACTAACGTAAGGGGTTGCGCTCGTTGCGGGACCAGCTAACGACGACAACCATGCACCACCTGTCGCGCTTCCAATTGCACCCGAAGAGTTTCACCGATTAAAGTAATGCAAGGATGTCGCAGTGCTGCGTGGAGTTCTTCGCGTTGCTTCGAATTAAACCACATGCTCCGCTATGCGTGCGGGTCCCCGCGTCAATTCCTTTGAGTTTTAATCTTGCGACCGTACTCCCCAGGCAGAGGAATACTTAATGATTGCTTGGCGCAGGAAGTGTTCCGAGCCCCACACCTAGTATTCATCGTTTACGGCGTGAGACTACCAGGGTATCTAATCCTCTGCTCCCCACGCTTTCGAGCCACCTCAGCGTCGAGATTTTGATCCAGAAGTCGCCTTCGCCACTGGTGTTCTTCCTAATCTCTACGCATTTCACCGCTACACTAGAATTTCCCTCTCCTCTCCTGCACTCTAGATAACCAGTTTGGAACGCAGCACCAAAGTTAGGCCCGGGTATTTCCATCCCACTTAATCATCCGCCTACGCTCCGCTTTACGCCAATAAAATCCGGGTAACGCTCGCCACCTACGGCTATTTGCGGCTGCTGGCGTGGCGTGGCTTCCTGGGTACCGTCGACTATCTTCCCGGAGCAGAGCTTTGCTGGTCCGAAAGCCTTCATCACTCACGCGGCGTTGGCATCAGGGTTCCGTGATGCAATATTCCCCTGCTTCCTCACGTAGAACCCAATATCCTTCCTTGAAAAGTTAACACAAAGGCCACCGACAACTCTTTAAGCTTCTTGGCCACGTAGTAACTACGCA
+
8/.6)'*&()-)$'%,0/2/)()-.+-/87&'),+%**'%-''%&#%%$,2''/(''%*($&&$%+.&'()&)&%..,)23'$$$$('+/*.--/.3,.01'(&*%'&''**632*86273.357./-2/-1//046::899;::335338.,.2013622.0,-.2956766*781-),,8&%%$$$''1-+2'(*)+%&*&-*(1-64:)*&(056(*%&)36),96512040003.-&,-0-,)&&'-,)&&'#%'$$$&%''+,,'&+&%%(%$#''/42472/+'(*,00-82-+,/'-,'(*.04(-50<95481)(,0.3-+))(&070'&./030151&'%%%,+'))()$'-/*'&#&&-%&(./.*'-/-)*'&*.221958888:839222:1,,''&(%(,)/.144:414;485324-+2-12++%'$(*(*'*'*&%''),''-()&'/6..$%+-*2*1+&%&'.0+*/*,2*+//+(&'(++*--./00.*+48/12-,..-:+,-</*1*1/'+',.+,+156576++('%#&'(+/-3100*.($%&*0086652485404/9<.,6.&*($%'(+0-301-374(+-//%'*()(2**,2))$&%#'%%')()'$#$$+(*)+)*-00)').35/+(..-5/,.245:3-255187')&++,.0%+**+155&-*&(+--+(1+*$%&%&')15/)'*.-.5+((,./0&(,*-*,./26&&'$*(&$'(04()(,**+/3785;77885628956392337'(1:21++$%('**.6.,,40*./+,*--1*%-&62.7,(**,533346///,/12.'$(++7-80439/,,062-.&)+,03&'*'()%&&+*((0/3-39+-&%'30-('+)4,587::968;7687773-'+056-1()%'&),00.*+104'1+,)%%&%#'&'/*-%-&(($&**(%(('(%$$&&0%$%%$(()&%%&%%%)(.--,15451'%$)+,///+&'()(',(((%(,((%$$('.-*'*,(&144:69::223/*-+,/0.*3)&'*(+++.4.*)'$%&'$(&.))+)/*,-,(&&&%&$%&($)+,+-+++)()**+.)$#$%#$%(,5*%*,1.0,,.-5(.*+)'1+./*/)'.*.6-*'&(.0(()*'+('*,*(&%%$&%$&$%$
@af36b479-329f-45b1-b200-de01d929284f ch=160 read=189431 start_time=2019-12-13T15:26:18Z barcode=BC01 runid=2c9cf7bc05858273f10e7d7ec552fc0bd742dc3e
CCGGTTACGCCCATTGCGGCTTCGCCCCCGATCATGAATCACAAGTGGTAAGCGCCCTCCCGAAGGTTCAATACCTACTTCTTTTGCAACCCACTCCCATGGTGTGACGGGCGGAGTGTGTACAAAGGCCAGGAGACGTATTCACCGTGGCATTCCTGATCCACGATTACTTCGATTCCGACTTCATGGAGTCGGTGCAGACTCAATCGGACTACGACGCGCTGCTGAGTCCGCTTGCTCTCGCGAAGTCGCTTCTCTTTGCGCCATTGTAGCGTGTGTAGCCCTGGTCGTAAGGGCCATGATGACTTGACATCATCCCCACCTTCCTCAGTTTATCACTGGCAGTCTCCGCGCTGAGTTCAGCCGGACGCTGGCAACAAAGGATAAAGGGTTGCGCTCGTTGCGGACTTAACTTAACATTTCACCTTTTAGGCTGACGGCAGCCATGCAGCACCTGTCTCACAGTTCCCGAAGGCACATTCTCATCTCTGAAAACTTCCGTGGATGCGCTTCAGAGACCAGGTAAGGTTCTTCGCGTTGCATCGATTCAAAAAACCCTGCTCCACCGCTTGTGCGAGCCCCATCCAATTCATTTGAGTTTTAACGCGGCCGCTTCCCCAGGTAGTCGGCCAACGCGATTAGCTCGGAAGCCACGCCCTCAAGGGCACAACCTCCAAGTCGACATCGTTTACGGCGTGGACTGCCAGAGTTATCTAATCCTGTGTTGCTCTGCACTTTTCACTTTTGACGTCGATCTTCGTCAGGGGCCGCCTTCCATACCAGTATTCCTCGAATCTCTACGCATTTCACCATACCTGGAATTCTACCCCCCTCTACGGACTCCGACTTGCCAGTATCGGATTGCAGTTCAGGTTAGGCCAGGGGATTTCATCTGGCCAACAAACCGCCGCAAATGCGCTTACGCCCGTGAATTCCGATTAACGCTTGCGCCTCCGTATTACCGCGGCTGCTGGCACGGGAGTTAGCCGGTGCTTCTTCTGCGGGTAACGTCAATGAGCAAAGGTATTGCTTCTCCTTCCTCCCGCTGAAGTGCTTTTGCCACAACCCGGACCTTCTTCATACGCGGCGCCTTGGCTGCATCAGGGCTTGCGCCCATTGTCGCAATATTCCCGCGCAGCCTCCCGGCAGG
+
2-/218,.),*(&).$--',+)'$()**&%%+,/4.,622.0/1)-)13+%&-(+2((-.+'*+,+&*&($$%*+('*+.)-.-))*,*.74(**25)(/0.)+))(,1:91++%'(021251:6+1-32%)(&'/-.5-0/,+/427080',23()+4+/*().*3)%&&$%(/280.*+)&&%%*,*''(+(/*-/%'322/..-0-6,+*%',-120)(,&$$&$,()*))-*''((...0*'%%')'())'/--2,)),.7,22)*(,..0&*&'*,05*&&*-1*0-*(.60:8.,,*)''&&''$('(71402,,866:0*+0)+,61,-4+-/045646404(%&$&')%*815*+-0-3,++11/6..+.79,2/93:2(**&),*,,-,-'39..07+++''%&((1-3.+99,,/)))($&(.0.,++-)1+'+*$$#$$'('3,4.1/''&*%,,6070*+1*.+*+,/;3/0/0.,+--27451463304792-++&'((+(%''*/1-.3421.4-61384./.*5+*+0+%%*)&&'*+.*,,''&-.0-*..)&&%'(,,))*0660-15'4+4;2&+2/**,0;:1+('''&%(%#$#&((+('.*&&,3()$&#-%'&))'.$(')*/%**'&.0,//171,+.**-('%+324325)*%+-0+,,3050159./,0.10/52.+'+1,''%)**,1.37,6(&')&.0'''(##'%)-48++$'&&&$&%)*.,,,**-.,368%587-77+-++')%%&(//)./-27-001%&.***)($(')*/425013,*'.,*.11/2212)40156,&('%(,/)+*-%%''&'(02&./130(-*1,---/751(*..1,**-*%%&+.*19,,+)*'+$'#,'.-1.58133*,'(&',,.,0,%-)*)&%(%+(-.15//16100*)/)&-*25/13(*(&$$)+(+*3./098461%/*2,%()02125&06/47976:5331+3-(*),*45-510*&024()))&-&$&,,/+141826/.42*,,'))%)%''(('$()'(($*(%()&')/))-2/(''('('++).'())''$%''(.&-/+--.,0+1/*$).*+*#$%&'*+.,**'+%($$)*,25)-%&#*'
@b2fbb22d-6ad8-40b4-9ff1-7267445360bb ch=348 read=107418 start_time=2019-12-13T15:26:16Z barcode=BC01 runid=2c9cf7bc05858273f10e7d7ec552fc0bd742dc3e
CCGGATTTACCTTATTTACGACTTCACCCCAATCATCAATCCCACCTTAGACAATCCTTCCTTGCGGTTAGGCCACCGGCTTCAGGTGTTATCAACTCGTGGTGCTGACGGGCGGTGTGTACAAGGCCAGAACGTATTCTGCGACGTGCTGATTCGCGATTGCGCCTAGCGATTCCAACTTCATGTAGTCGAGGTTGCAGACTACAATCGAACTGGGAATGGTTTATGGGTTTTGCTTCACCTCGCGGCTTACCGCTTCCTCTGCATCCATTGTAGCACGTGTAGCCCAGGTCATAAAGGGGCATAGATGGTTGACGTCATCCGCCTTCCTCCAGCTTATCGCACAAGCAGTCTCGCTATGATCCCCAGCAATGATGGTAATAACGATAAGGGTTGCATCGTTGCGGGACTTAACCCAGCATCTCTCGACGCAGGCTGACGACAACCATGCACCACCTGTATCTCATATAGCTATCTCTCCATCTCTGGAGCCTTTATGATATGTCAAGACCTGGTGAGTTCTTCGCGTTGCTGAATTAATCGCCACCGCTTGTACGGGCCCCAAATCAATTCCTTTGAGTTTCATTCTTGCGGGCAATATACTCAGGCCGGAATTACTTATTGCGTTAACTGCAGCGCAGACTTTGACATCAACGCGGTACTCATCGTTTGCGGCGTGGACTACTGGGGTATCTAATCCTATTTGCTCCCCCACGCTTTTTTTCGGGACTGAGCGTCAGTTGCAGGCCAGATCGTCGCCTTCGCCGCTGGTGTTCCTCCATATATCTGCATTTCCGCCGCTACGCGGGATTCCACGATCCTCTCCTGCACTCTGGCTGCCTGGGTTTCTATGGCTTACTGAAGTTAAGCTTCCAGGCTTTCACCACAGACCCTTGCGCCTGCTCCCTCTTTAATAATTCCGGATAACGCTGCCACCTACGTATTGCCGCGGCTGCTGGCGTAGTTAGCCGTGGCTTTCTAATAAAATTACCGTCACTCGGCTACCATTTCCTGTAGCCGCCGTTTAATCCTTTATAACAGAGTTTACAATCCGAAACCTTCTTCCTTCGCATGGCGTTGCTCGGTCAGGGTTTCCCCATTGCCGAAAATTCCCTACTGCTGCCTCCCGTAGGAG
+
(&('&/2.-4525(/,%%*+,.3..%+)-+.,.20-.0;/26+*.-242/2.+(),**522+2*-,+'.&,22/,2/170135$0*'&..,.2.-('('+,442%),127<:449111+1585,3+4-&**))%)+-1,%%()+2(-',+-)3*,*0.-2.(-+/-))..202-3+*(-,.-+-.02256%$/,'-%,$)$,*(),305('510..(&,*.56:3.2,30/:;4.35:443825%(),'&%$(.'()'++(+'&()*42149+)+())/.-+***+).**0.-,-/7'./7--.2%&&&*%-2+*-')*,*/1)+5/983-2,*'%$#'()'(#%'&'('*.320)''%)-.2/88,+$((4((%/,20.*&+1./.2,.)0-2/--',.25;05*43+..01+40**%/1/.10-/0-0&'&+,0))'+,)-.038(+'))4-,.5/1..))(,,865(./0/2/.-,//(+)*&&+,'(/*--(%%%&))+&-.0.0110()%((-259717102647*$$&()4'&%%#$&&&-)'%$#(*./08/20.()+(*,-62081*2.'',1;8117:.4,',.001,/+((+,14.311(+'''())*0.+/-./,//2/14/5.//$+%&+//8/..4+11)()$$&,+0266243.65+%(+)(*,.8475355%11.,/0201823//(,5+((,17:90&,*+/354;5-+%775362',28::-29)+-/,(*40-.10,0.264.4///,%)(*0***;8863711/01441+0(,5+.*$'&%&(')&&&)')4-/)%'''04213205//0+2/2*(**+-/4/27(266.-)+)(')))+5/4/+8,.($)*30'(7;078..013,-,-476-+0)+*-2*)*)*6,+*1.'...35814/+0-.50/((0*,4457+&*%*'')%,.)+4---633.0.--1530-+.-08590-80-,,9+05.&*,,49571%&)-232/.4722:2210//.+-4059,1-%'%&))).0.01'4++')+4.'),+,3((1/+/.,/.-/14/53).&&,.0-1.*+,/)7.82,3--9-688-'.-,18/-1.1+-21*(&)**,-.073190.2.6-*%
@525bd36e-2451-42c5-a818-6eec040ebe89 ch=455 read=99643 start_time=2019-12-13T15:26:24Z barcode=BC01 runid=2c9cf7bc05858273f10e7d7ec552fc0bd742dc3e
CTCACGGGGAGGCAGCAGTAAGGGGGTTTTCACGGCAATGGGAAACCTGGCCGAGGCAACGTGAGAAGGGGAAGGTTTTCGAGGGGGAGGGGATTTAGCCAGAAGCTGGG
+
*,/#'.2:3%,0(*0/*.21&.565(**/,)&(,0649545+&)+)-(++-('&'(&&%('+,()&'*.('%'(,-999-,+-510-$./+*'52))*2/-''%#%$$#$
@47075809-2dc3-452a-a858-650e58787718 ch=28 read=75627 start_time=2019-12-13T15:26:29Z barcode=BC01 runid=2c9cf7bc05858273f10e7d7ec552fc0bd742dc3e
CCGGTTACCTTGTTACGACTTCACCCCAATCATCAATCCACCTTAGACAGCTCCTTCCCTTGCGGTTAGGCCACCGGCTTCGGGTGTTATCAACTCATTGGTGTGACGGGCGGTGTGTACAAGGCCGAGAACGTATTCACCGCGACATGTTTGATTCGCGATTGCTAGCGATTCTTAACTTCATGTAGTCGAGTTACAGACTACAATCCAGTTGAGAATGGTTTTATGGGTTTCTTCACCTCGCGGCTTCGCTTCCCTCTGCACCATCCATTTGTAGCACGTGTGGCCCAGGTCATAAGGGGCATGATGATTTGACGTCATCCCCGCCTTCCTCAACTTGTCACTGGCAGTCTCGCTAAGTCCCCAACTTAATGATGGTAACTAACGATAAGGGTTGCGCTCGTTGCGGGGACTTAACAACATCTCACGACACAGGCGAGGCGACAACCATGCACCACCTGTATCTCATATAGCTATCTCTCCATCTCTGGAACCTTTATGAAGTATGTCAAGACCTGGTAAAGGTTCTTCGCGTTGCTTCGAATTAAACCACATGCTCCACCGCTTGTGCGGGCCCCATCCAGCGAGTTCATTCTTGCAGGCTTATTACTACTCAGGCGAATTACTTATTGCGTTAACTGCAGCACTGAACTTTGACATCAACGCAGGTACTCATCGTTTGGCGTGGACTACTGGGAATTATCAATCTATTGCTCCCCACGCTTTCGGGACTGAGCGTCAGTTACCGGGCCAGATCGTCGCCTTCGCCACTGGTGTTCCTCCATATATCGCATTTCACCGCTTTACATGGGATTCCTGATCCTCTCCGCTCTAGCTGCCTGGCGGTTTCTATGGCTTACTGAAGTTAAGCTGAGCTCACCACAGACCCTTGCTGCCGCCTGCTCCCTCTTTACGCCCAATAATTCCGGATAACGCTTGCCACCTACGTATTACCGCGGCTGCTGGCTAGTTAGCCGTGGCACTAATAAGAATACCGTCATCGGCTACCATTTCCTATAGCCGCCGTTCTTCCTTTATAACAAGTTTACAATCCGAAACCTTCTTCCTTCACGCGGCGTTGCTCGGTCAGGGTTCCCCATTGCGAAAATTCCCTACTGCTGCCTCCCGTAG
+
3.,-/0.25372/9.00699<8/899+3/568:719098(+,+.-//3%0002%%/-0).-*,6926%&..,,27.1,.2//5*+*8...;0-+**&(,,2.4130(-88.13(**/0,/3..453.',*,/.3/2--).213111*1,,22--/72/,*&+'$')'++//1.)%&)))-3/+1.00-./0.14:'1&/(-*$&''*3(&$$$%',.52671;<2/313169,((7+119554243/192(*1//:6*.6+333:9;9234:0&)*,.,-.-.'%$)(+(1+,,6730,672/,-,---27;/..8777947:;+,353;20+4)0-.5235432,0+&,45677866'''*48*.*,.//0..0548/0(%'1,1---/12-0.:/3277765943-78,,2413-/)/-22461----048&)6.-(*,358:897<6:20./41661,((,.45))*+-+.//117734//299856.,&,64:;46/)'&),868:75679;7.7.51)-5297:17(*-18'//<2+1+1.2;693.,.22882,-/.,.1--/-431)10-(,-/./&)''*.;2/8:01:36%+)%%$%-+(,.-+..+785,*'.'&'2,+9-.--5.5.445-+,++344892-1+++:967130%(&',+/067364546)1(*-1060(,,,,&.('&/)**,(1+6..0:,/*570*-/-03:93%31(325888897&.5-'-'*./3,),454673.*)&**14<*799:9-8*,)+-1,,.0044+.+2;:45884-*)&')'),./*-*(%$)+,1)*++0-(*,.++*-147944(%,(0;421022761;11103+-/5.6(0**)&,+/./7,///59;417,/.01406:72211/-*0.:8/0.1--/4049;:3054599::4202&-+%),*.35654824;626))()),-(%%$&3+++418920)&'&*4018&&**%++*,-)*,+4/0/3.&+3,3,+,554::02;35<46893322-3284(,)*6:,,-:50''-0-8:8;77:2*+4.134122.-23349305.,'0.)/5,52,$&++,(,./*-,),'&#%&&,/008)47,(714
@04effd3f-6153-42c7-b51b-67a90e817781 ch=421 read=207345 start_time=2019-12-13T15:26:27Z barcode=BC01 runid=2c9cf7bc05858273f10e7d7ec552fc0bd742dc3e
CTCCTGCGGGAGGCAGCAGTGGGAATATTGCACAATGGGCGCAAACCTGATGCAGCCATGCCGCGTGTATGAAGAAGGCCTTCCGGGTTGTAAAGTACTTTCAGCGGGGAGGAAGGGAGTAGAATTTATGCAACGCTGCTCGTGACGTACCCGCGAAGAAAGCACCGGCTAACTCCGTGCCAGCAGCCGCGGTAATACGGGGTGCAAGCGTTAGCAATCAGGAACACTGGGCGTAAAAGCGCACGCGGGCGAGAGTTTGTTAAAGTCAGATGTGAAATCCCCGGGCTCAACCTGGGAACTGCATCAATGCTGGCAACTTGATTATAAATAGAGGGTAGAATTCCAGGTGTAGCGGTGAAATGCGTAGAAGTCTGGAGGAGGAATGCAGAGTGGCAGAAGGGCAGCCCCTGGACGAACTGACTCAGGTGCGAAAGCGTAGAAGGTAAACAGGATTAGATACCCTGGTAATCCACGCCGTAAACGATGTCGACGGAGGTTGTGCCCGCTTGAATGGCTTCCGGGAGCCTAACGCGTTAAGTCGACCGCGCCTGGGGAGTACGGCCGCAAGGTTAAAAACTCAAATGAATTGACGGGGGGCCCGCACAAGCAGTGGGTATGGTTTAATTCGATGCAACGCGAAGGAATCTTACCTGGTCTTGACATCCACGGTTTCAGAGATGAGAATGTACCTTCGGGAACCGTAGAGACAGGTGCTGCGGCTGTCGTCAGCTCGTGTTGTGAAATGTTGGGTTAAGTCCCGCAACGAGCGCAACCTTATCCTTTATTTAGCAGCGGTCGGCCAGGAACTCAAAGGAACTGCCGGTGATAAACTGGAGGAAGGTGGGGATGACGTCAAGTCATCGCAGCCCCACCCGACCAGGGCTACGTGCTACAATGGCGCATACAAAAGCGACCTGCGAGAACAAAACCGGGACTGTGGTAAAATGCGTGGGGACCGGAACAAAATAGACTAAGATGGGATAACTGACGGATGGGACGCGTTGACGCGTACGCGATAAAAGATGGACGCTTGGCTTCGGGAGGGCGCCCCACCACTTTGTGATTCATGACTGAGGTGAAGTCGTAACAGGTAACCGGAAGATAGAGCGACGAACGTGGGATTGCCACAAAGGCACCGGCAGCTTTCTTCAGCACCAGCAATACGTAAAAAAAAGA
+
.,.'&&&-,-*.--58.+,(+($(**7/:///52<3280.(,35(,&$&&++**)1*1/'87*.997778623(,+,,04135*4:37;--2;0..,/49;0,//.-9-*/'+'*/(&&(*%'%.)*+3.31*,$)*-/39.4100'$%(**(*(+++,2,+,,8+8)+)+2+/296898:32/+.0+.,/+*-1-//'*,-./2743517,(&*'1+.)3//+&%)*368760967*()+0'-&(&')'''&$'*16+07.:0/16//++)&%*,('/00''(+'*,4557579.4,-8330)'&'(%1,*+&''%&%&$%$$'&'&'&&$*/)01,.00-1,,0700,+-*),'+.52..1413,.,*+018/-3-+,,+.+%+$($&&.82'&''()**'-/:4,'23)3&#$'$%$''/,-.**)'+)))(0,)),',*(+0(4-+)$1+./26,46'(,0/,..3313551/./7730,+$+//%1,3+,--0-+.-8,&''&*02/21/005)(/))(*()6:56633755047789-**(,93598*'&((.-986.04).*35-563/778::1/.,/-9-143,11-)*+(&*+-/402%6751('*5/-.;:6;8<82342345/..-,0++*+//.3..74487537211458.(),)/76/-,+),5,...7224'--.-1)3+182522(()(-21577011).(-,0-01196*+++0470500/3581/0586987:1,+),0*)21170.)+.3*())&7./1+*5*&/9,*++,.2(/-.,0/2&,-+&+5149+)('))2*43,210314<:9960-,,+.*.,/25,03587632((',.286*-+-302)$)+&()-*),+0*,(+'*,3745.9-+/.)...//667,**,-,*+*,-('&&(0/-'/--5*&&$#%&&%)16-*)$%&),.*'&%('&$$&'&%%#&&%$$%&',)+(&&(&&$%%$&*()*,'#$$$%&''&(&($'%'%&%##%%%+$%$')$$%%%%'$%&.*&5+)(&%&%)&))(.924-5)'++--5/+++)+,*&--+./5-..()(*'&&'(.841242:236201120(.$',***()+$1%#($%',))%('+/.+')*%*2694373,,/004/*007525''*((6720-$&
@f177a931-de52-4aec-9444-9c1cd1ce9611 ch=364 read=204420 start_time=2019-12-13T15:26:25Z barcode=BC01 runid=2c9cf7bc05858273f10e7d7ec552fc0bd742dc3e
CTCCTGCAGGAGGCGCAGTGGGAATATTGCACAATGAGCAAGCCTGATGCAGCCATGCCGCGTGTATGAAGAGGCCTTTGGGTTTGTAAAGTACTTTCAGCGGGAGAAGGGAGTAAAGTTAATACCTTTGCTCGGTGGCTGCACCCGCAGAAGAAACACCAGCTAACTCCGTGCCCAGCCATGAGGTAATACGGAGGAGTGCAAGCGTTAATCGGAATTACTGGGCGTAAAAGCGCACGCGGGCAGTTTTATTAAGTCAGATATGAAATCCCCGGAGGCTCCAACCTAGAGACTGCATCTGTGCTGGCAAGCTTGAGTCTCGTAGAGGGTAGAATTCCGTGCTTAGCGGTGGGAAATGCGTAGAGATCTGGAGGAGGGAATACCGGTGGCGAGGCGGCCCCTGGACAGACCCCGGCGCTCCAGGTGCGAAAGCGTGGGAGCAAACAGGGATTAGATGCCTGGTAGTCCACGCCGTAAACGATGTCGACTTGGGAGTTTGTGCCCTTGAGGCGTGGCTTGGAGCTAACACTTTGATTAAGTCGACCGCCTGAAATGCAGCCGCAAAGGTTAAAGAAACTCAAATGAATTGACGGGGCCCGCACAAGCGGTGGAGCATAATGGTTTTAATTCGATGCAGCACTTGAAAGGAAAGACCTTACCTGGTCTTGACATCCACAGGAAGTTTTCAGAGATGAGAATGTGCCTTGGACCGTAGGACAGGTGCTGCATAGCTGTCGTCAGCTCGTGTTGTGAAATGTTGGGTTAAGTCCGCAGCAGGCGCAGCCCTTATCCTTTGTTACCCAGCGGTCCGGCCCAGGAACTCAAAGGGGCTACCAGTAATCGCTGGAAGGTGGGGATGACGTCAAGTCATCACTTGGCCTGCAACCAGAGGGCTACGTACTACAATGGCGCATACAAGAAGCGGCCTCGCGAGAGCAAGCGGACCTCATAAAGTGCATTGGCCGTCCGGATTGGAGTCTACCCAGCTCGACTCCATGAAGTCGGAATCGCTAGTAATGGTGGATCAGATACTGCAGTGGAGTCGTTCCCGGGCCTTGCTTACACCTTACGTCCGCACCATGAGTGGGTGGTTGCAAAGAGGCCAGGTAACCCAACCTTCGGGAGGGCGCTTACCACTTTGTGATTCATGACTGAGGTGAAGTCGTAACAAGGTAGCGTACGTGGCA
+
(+3/'(,+30&'+,12445-55)51,/0+-**+$'&$'('*(*12,+00/0*00/-)/.,/043524-.-')-+./(),+/-2,*&('/*(,*+/7-,+(''1+*,&(+.,%)*+51-,7/1-'1-/0'&+**%&%'%%$$%(*13)+*,*,&(--)151/00+4,++11)*(,('&)2-,&'*'))/**)73.,-+$)*.99665-1///))'*,)3,+++58:7(-+.2(')*+'+(+*3401-8:3((6-2--.6.,.-)))+20+2/*%(+%&(.-7+0+48,()&&)/067523*%'%)/-.,-+('&&*%')*88853,)-0,+**+/043+'(+'('$*+,5123,)-*,-3482.../089:314.+-/+.21*10&..--((((*)*-.32+')52804-3''%)(*&)*,+*/7875(*02(*+508++'+')(/,126*30%(.*-471/553440*'*/4:5/46,)+)+,5+++*1,00)%++10+/,04*07/*.1(,4)5)$#),*--)-((&)(+%%$,*//(),'(5712.)(&&&'')))5)*+45)(0-1'4.%*+)*0/.28.,,4/.+)()0.,,5/'*&)-(&&'))22'+.02.3//82;<-5657+**,,-+(*&&$$&*1.+-+-+(+-1/21382)-,),'(#&'.-,(+'//-/+,7832,+-/12/.*+4-,3.1+,.*+35458%24..*(*+2797674,3337765664033515'6.*++&')&)/++2..4-.-323')+,11153'.,*-;64;667-.2.-27'1,')$&(.*/2.2.5/',2)402:5;2)0.'+*&--()+&$*'(,.-+-)(-),496))103/1261577330#'%$(()*%$$%%*)&'%02)*$#%(%%'')2/90+-**/++'**&$)'&(,'*()+%)())'*,,/),/;77644*-+00--*,)&)-')$%%$$+**0//---.0.%,&')&320,&-.041-)*,))(&.-113(+.,)((*&($%)4+,+%&-+$'#$'$***+$&%%&%..20(.+**(&&&)')*&('$%%()*/,&()2+/.*&''*4(#&'+5*-35('$&&''$&()(&*$%*2164:5.:*(+2)0,-00-32),,*&&#&#+'*(-''*.,%&*),&)%''')-/-*'''*&%()/))&%&&&%
@dc45a291-aaed-45b1-b3f5-5e1bedc02c6d ch=452 read=79148 start_time=2019-12-13T15:26:25Z barcode=BC01 runid=2c9cf7bc05858273f10e7d7ec552fc0bd742dc3e
CCGGTTACCTTATTTACGCTTCACCCAATCATCAATCCCACCTTAGACAGCTCCTTGCGGTTAGGCCACCGGCTTCGGGTGTTAATCAACTCGTGGTGTGACGGGCGGTGTGTACAAGGCCCGGTATTCACCGCGACATGCTGATTCGCGATTACCGCCGGGTGCAACTTCATGTAGTCGAGTTGCAGACCACAATCCGAACTGAGAACGGTTTTATGGTTTTGTTTCACCTCGCGGCTTCGCTTCCCTCTGCTGCACCATCCGTTGTAGCGCGTGTGTAGCAGGTCATAAAGGGCATGATGATTTGACGTCATCCCGCCTTCATCAACTTGTCACTGGCAGTCTCGCTAGAGTCCCCAACTTAATGATGGTAACTAACGATGAGGGTTGCGCTCGTTTGGGACTTAACCAACATCTCACGGCCTGACGACAACCATTACCACCTGTATCTCATATAGCTATCTCCATCTCTGGAGCCTTTATGAGTATGTCAAGACCTGAACAGTGAGTTCTTCGCGTTGTCGAATTAAACCACATGCTCCACCGCTTGTTACGGGCCCCGTCAGCAATTCCTTTGAGTTTCATTTCTTGCGAACGTACTATCGAGGCGGAGTACTTATTGCGTTAACGCAGCACTGAACTTTGACATCAACACTTAGTACTCATCGTTTACGGCGTGGACTACTAGGGTATCTAATCCTATTTGCTCCCCACGCTTTCGGGACTGAGCGTCGGTTGCAGGCCAGATCCCGTCGCCTTCCGCCACTGGTGTTCCTCCATATATCTACGCATTTCACCGCTACATGGGAATTCCACGATCCTCTCCTGCACTCCTGGCTGCCTGGTTTCGGCTTACTGAAGTTAAGCTTCGGGCTTTCACCAGACCCTTGCCGCCTGCTCCTCTTTACGCCCAATAATTCCGGATAACGCTTGCCACCTACGTATTACCGCGGCTGCTGGCACGTAGTTAGCCGTGGCTTTTCAATAAATTACCGTCACTCGGCTACCATTTCCTGTAGCCGCCGTTCTTCGCTAACAACAGAAGTTTACAATCAAAACATTTTACCACGCGCGCGCGCGCTTGCTGCCTTCCTTCACGTATTGCTCGGTCAGGGTTTCCCCCATTGCCGAAAATTCCCCGCTGCCTCCCGTAGGGCAATATCAGCACCAACAGAAAGGTTCAAAGACACCCTACCAACACGGG
+
:74.5/-592:*/7.&-(/226,-+)),/01...:+51)'.&$$%&)*(-*.0(*())-+(,(-(++*1..40283(772207.((+6/-.1-08446646810*+(,-85/+%'')()/0)&)(,16213:67777470///.35/'+,,/0(&$&(%)*'&#&(*)4/5&('()'*)((-/:22-.&('()69603++420/1-.62,,7;<.//(*)-43-/<;149;88344;66;922381;/.-,')&(+,./243+'&0*.,*)&'),,+)'$(('-/11477;(0/0+21.-,+*131,.0889:.;6+)/-15.(,-)++.0016443140...-*.*)*++44419;-/)'(&/+1.//,2/.10207--,,'&+3/341012.144/$&,000231-,*.+2122))',++)%$+*00183.(+(/&&--+32,*&)+-0547873004066455671/,037*,+,)11)*,-*+.1446,426791*','/&2)(*/<9:<900+0+%+.(&,*+;:583/.--,++1,'+-',0.','%*)0)-33)*+,+$'*0-4/&*'$$$01;34-69)(3**++*46/7221-00&'*(--+)*+-,.4*4-,,-6,*&%#%#(($('+)50090.++%*+4820*//-02647789977;<350700059254267/3751010.15219**-4+(*,4;92.0/,24-/2;;8665,16532*071//**(--,,,.7/)*7753.--+(+,.)%(-4457;6:552*-+/,1243202/69/-+0/388/0%))*&(+0/00*++,21/++*-3001'))00-*40/18+,0+-86-(.'-*%&+**))0746,4153-)***+'($(&$$(,4..)'*,*69/-+,*5-/174/0.-**-1-/77:-+0/2450.(+0.024/26157050072587:7;8889151.(,-///4,,,5/402,*,46--,7-12&-'(6;48:467644.-(,112<71635//*..13:68;8884##*%'$,1/*)(+(*3.&%.((+(+.**%-%%%$(6+,+*%%%&$'%'%'('&&%$&'(,0117.*+(%$'*,-48287:38733<9-598-+,9.0310666/34+..,/2+,)(,9)*915)',+3./05*-/0--.+&'''(%+('(%,,()(($'&'&%*&1('$'$#$
@de218969-3028-4077-968f-25029e453fdf ch=274 read=98232 start_time=2019-12-13T15:26:37Z barcode=BC01 runid=2c9cf7bc05858273f10e7d7ec552fc0bd742dc3e
CCGGTTACCTTGTTGTGACTTCACCCCAATCATCAATCCCACCTTGGTGGCTCCTTCCTTTGCGGTTAGGCCACCGGCTTCGGGTGTTATCAACTCGTGGTGTAGCGACCGGGCGGTGTGTGCAAAGGCCGAGAACGTATTCACACCGCGACATGCTGATTCGCGATTACTAGCGATTCCAACTTCATGTAGTCAGTTGCAGACTACAATCGAACTGAAGAATGTTTTATGGGTTTTGCTTCACCTCGCGGCTTCGCTTCCCTCTGCACCATCCATTTGTAGCACGTGTGTAGCCCAGGTCATAGAGGCATGGTTGTGACGTCATCCCCGCCTTCCTCAACTCGCTGGCAGCAGTCTCGCTAAGAGTCCCCAACTTAATGATGTTAACTAACGATAAGAGTTGCGCTCGTTGCGGGACTTAACCAACATCTCTGACACGAGCTGACGACAACCATGCACCACCTGTATCTCATATAGCTATCTCTCCATCTCTATGGAGCCTTTATGGTATGTCCAGGGCCTGGTAAGGTTCTTCGCGCGTTGCTTCGAATTAAACCACATGCTCCACCGCTTGTGCGGGCCCCCGTCAATTCCTTTGAGTTTCATTCTTGCGAACGTACTATCAGGCGGAGTACTTGTTGCGTTAACTGCAGCACTGAACTTTATTAACGCGGGTACTCATCGTTTACGGCGTGGACTACTAGGGTATCTAATCCTATTTGCTCCCCGCTTTCGGGACTGAAGAGCGTCAGTTGCAGGCCAGATCGTCGCCTTCGCCACTGGTGTTCCTCCATATATCTGCGCATTTCACCGCTACACATGGAATTCACGATCCTCTCCTGCACTCTAGCTGCCTGGTTTCTATGGCTTACTGAAGTTAAGCTTCAGGCTTTCACCTGAACCCTCGCTGCCGCCTGCTCCTCTTTACGCCCAATAATTCCGGATAGCAACGCACCTACGTATTACCGCGGCTGCTGGCGCGTAGTTGGCCATTAACTCTAATAAAGTACCGTCACTCGTACCATTTCCTGTAGCCGCCGTTCTCCTTTATAACAAAATTTTACAATCGAAAACCTTCTTCCTTCACGCGGCGTTGCTCGGTCAGGGGTTTCCCCATTGCCGAAAATTCCCTACTGCTGCCTCCCGTGAAACG
+
12.'11(+//0+.5/.'+.1:684::4.5/34;747156-)+&+''))&--,247977*5++,58.8%)./0-4+7+*05027*+,4622.6***+*/01/0+%(%+/.-19:8864/2(.%*,3.-4.((*,063.302:5./+17-.+($)-056847;6..,'.-+,423471961+.))-,*%*.*)*)*'+*203665774458/6)%&((.-*'*))*4:;,672:/8;90,.362559362.0/,1:+'(0/8:210/*+(,1899;576(''%')*-,,,.+(((+.*)+&-,*+,*'2,2*+**/2-13////08/579/*,3692,)+))(*),//122/*.(/21(/0204)**01///-+0,/.10211540./-(-0416605)*&--,&&&++6325*)+43.+-*,()&,+44,+**$()2.0//-,.-'.000698;640-,/6069-++).039677999;::+))*+7844444.-201&(2-24/,40+,.-0.8((0.'),/+0./)*+/6/060))%&)(-.//72,.,/+,:59:,0+++,,58121&$##()'%'**,656-+55687<9439;4140;90/9/-/,('(&*''((,)''''(,3*('((++0.'..&'++20-,../2/0*+*)24./60+*-.0-')'+())),.231+58.((+-*,,.8593.00***)/-.2+'+*.,+'93))2+67.(()+210.56)//.,1%%%&'-.1413..+,0/410064113455+-,.2:+12:;978;13/0304133445&2,./,8,2&')+-.410++25463702+++,-10-.-1/,,/*--1*'-0007/'),*-,'(&*&%%,2/13..+,242((*5<5),../641152'''/3+,+1-36257697./1137,21:8/151:/.-+.50522541**#'$&''++/1467676392/0,--0/-/,))*'+2/2107,*%&%$'&'')))'*5,/8/%,')9565(*,1%*'*..5;9422326684164213))''(2.--243&'&%,.4*+-37/2/-5:9.;8;87<;59<6032010,---)**,188;/888+3;/29:1,/0)/5--.471,50)&,.1467525+27+-3&&-'**
@1ea7acad-cce8-4b5d-87b5-4d83f259c51a ch=253 read=215771 start_time=2019-12-13T15:26:40Z barcode=BC01 runid=2c9cf7bc05858273f10e7d7ec552fc0bd742dc3e
TTGTTATTACTTCGTTCAGTTACGTATTGCTGGTGAAAGTTGTCGGTGTCTTTGTGTTAACCTACTGTCAGCTCTATCTTCCGGATTTACCTTGTTACGACTTCACCCAGTCATGAATCACAAAGTGGTAAGCGCCACTCCCGAAGGTTAAGCTACCTACTTCTTTTGCAACCCACTCCCATGTGACGGGCGGTGTGTACCGCAAGGCCAGAACGTATTCACCGTGGCATTCTGATCCACGATTACTAGCGATTCCGACTTCATGGAGTCGAGTTGCAGACTCAATCCGGACTACGACACGCGCCTTGAGGTCGCTTGCTCTCGCAGGAGTCGCTTCTCTTTGTATGCGCCATTGTAGCACGTGTGTAGCCCTGGTCGTGGGGCCATGATGACTGACGTCATCCCACCTTCCTCAGTTTATCACTGGCAGTCTCGCTTTGAGTTCCCGGCCGGACCGCTGGCAACAAAGGATAAGGGTTGCGCTCGTTGCGGGACTTAATAGCATTTCACAACACGAGCTGACGACAGCCATGCAGCACCTGTCTCCACGGCTCCCGAAGGCACATTCTCATCTCTGAAAACTTCCGTGGATGTCAAGACCAGGTATTGGAGTTCTTCGCGTTGCATCGAATTAAACCACATGCTCCACCGCTTGTGCGGGCCCAAATCGAATTCATTTGAGCTTTAACCTTGCGTACTCCCCAGGCGGTCGACAACGCGTTAGCTCCGGAAGCCACGCCTCAAGGGCACAACCTCCAAGTCGACATCGTTTACGGCGTGGACTACCAGGGTATCTAATCCTGTTTGCTCTCCCCACGCTTTCGCACCTGAGCGTCAGTCTTCGTCCAGGGGCCGCCTTCGCCACCGGTATTCCTCCAGATCTCTACGCATTTCACCGCTACGCACAGATTCACCCCTCTACGAGACTCAAGCGCAATTATCAGATGCAGTTCCCAGGTTGAGCCAGGGGATTTCACATCTGACAACAAACCGCCTGCGTGCGCTTTACGCCCAGTAATTCCGATTAACGCTTGCGCCCTCCGTATTACCGCGGCTGCTGGCGCGGAGTTAGTGCTTCTTCTGCGGGTAACGTCAATGAGCAAGGTATTAACTTTACTCCCTTCCTCCCCGCTGAAAGTACTTTACAACCCGAGGCCTTCTTCATACACGCGGCATGGCTGCATCAGGCTTATACCCGGTACAATATTCCCCACTGCTGCCTCCCGTAGGGAG
+
)$))*%-'%*06,*+21.7/:)/-0,7-*,.)&'%%(.+7443:-:3895391,.24;7759(%&($++&)+457799;954,2)73302335/01++,-2794,0)+').11:959773857/./4:7:2-//4/34*90*).4040610%&(+4:6478:61:;2/00(21-%''79.*3/.0386<:0600/6/*(&##')/,413(0&2,*2/17//0;/808435<4/11446+,+-.7./.323847761-/66434226(+++05-5--,'.)010090210/.+*')),3)605-*)'(''051.%(--..0546((&.-()*+-1141534;9././03609/.8/+*0203../0050*01+&/23354-7132:8.-,&&'$%()9899:9298-/76</4,.+.0;52345663;4139879&(1364236:4;7,5/3/63221264:93113:*20.*/(')4-6.0&(),./1+-.::4527+,&&'.,-84/010.-+-,14221,,-+.3778572.----57/0011.-*+*2.//2,,050501112:6254:9951../*'(--:9879787*46,-+*%*,0+)&('))'*5947;868434*0/03,-,0-6;8/;321368897/14++/++-05+32-7-()*,0&,))7*-0:---656:+3*2,41-1-,,-*643+-/7:4:21-./132*++.61113.40+,+'/40446;::0/)32+&+(4,8-7(1)**,-4778887<:12/8112966320//-78-..65,*&-4./12:-..0.,2,7+&)(*.;3,441151/-34678/000.6952:*&5::-26.1:7;989<9:;6:878<92.4(*+754238331317<97168/485+)+$%$%(..*&+551*-*(-*).-3560*''$$&)&.,32-./0-1367989.*11,0)&+0,)+0+-'/8**(((,/,,..*/+0:03;5684566540+''('&)-76-,01237:1((*-7.73727,(*'286445'.'(+,4:896;73.-0++*%)./)*1*'&(%'*919<8886,67.-81/*++74655451//..,2-+*-//*-,/7-7<420614,,.50,/*()&(,-&&'+%.())/)3270:12:9*,*,)--+-,++2284446578,67/6.'%#(,%%$(%,+.-.6-6673+,,/-4235.:9-,4((,('(
@937a0dee-d43c-46e6-96a9-bcc9270d9176 ch=297 read=170398 start_time=2019-12-13T15:26:37Z barcode=BC01 runid=2c9cf7bc05858273f10e7d7ec552fc0bd742dc3e
TTGGTATACGCCCCGTTCGTGCGTATTGCTGGGTGAAGAAGTTGCTCCGTTATGGCTGTGTTAGCATACCACATTTAGTGCTGATATTTATCCACCACGGGAGGCAGCGGTGAGGGAATATTGCACAATGGAAACCCTGATTTTGTAACTTATGGCAATGGTGATGAAAGGTTTTCCGGATCGTAGAAGCTCTGTCTTTGGGAAGATAATGACGAGTACGCAGGAGGAAGCCGGCTAACTACGTGCCAGCGGCCGCCGGTAATGCAGCGTAGGTGGCCAGGCGTTATCAGTTTACTGATAAGGGGCGTAGGCGGATGATTAAGTGGGATGCTGATACTTGCGACCAGCAGGTGCTGGAACAAACTGGTTATCTAGGTGCAGGAGAGAGTGATTCCTAGTGGTGAGAATGCGTAGAGATGGGAAGAACACCGGTGGCTGAAGGCGACTCTCTCTGGACTATAAACTGACGCTGGGCTCAGAAGCGTGGGGAGCAAACAGGATTAGATACCCATGGTAGTCCACATGAAACGATGCACTAGGTGAAGGGGTTTCCTTACCTCCGCGCACGCCCGCTAACGCAGTAAGTATTCCGCCTGGGAATTACGGTCGCAAGGTCAAAGCTCGAAAGGTGGCGGGGACCCCGCACAAGTAGCGGAGCATGTGGTTTTAATTCAGAAGCAGCGCGAAGAACCTACCGCCGACGTAGCCCGTTGCTCTTAATCGAGGGAATCAGCCGAGGGACAAGGTGACAGGTGGTGCATGGTTATCGATAAAATGGTAGCCGTGAGATGTTAGGATTAAGTCCGCGGCGGCACCAGCATATCGTTGATTATTCATTAAGTTGGGGACTCGCCCAGGACTGCCTGGGTTAACCGGAGGAAGATTAGGGGATGACGTCAAATCATCTGCCTGCTTGTGAGCTACACACGTGCTACAATGGCTGGTACAGAGAGATGCAATACCGTGAGGTGGAGGCCAAACTTTAAAACCAGTCTGGTTCGGATTGGCAAACGAAACTCGCCTACCATGAAGCTGGAGTTCACCTAGTAATCGCAGATCAGAATGTCGCAGTGAATGCGTTCCAGGTCTGCCACCGCCCGTCACCATGAGGAGTTAGCAATGCCAGAGTCCGTAGGCTAACCGCAGGGAGGAGCAGCCGGAGAGTGGGAGTCGATTGGGGTGGAAGTCATGACAGACCGG
+
&&0-/02%.'+,0(')(&$%&))30/,&)(11,-('+&)')+1+*,3'&&,)-(&&((*)/0-()&%$%$#$',46&10353+$+$*.'$&,,&()'**4.)+)'$&'((*&&'+)+,.+5-**&*-/06*.4)-6)*)%((&&),-/((&&'#$%'&&'+*-.0/55)*&,889/'1()**%&%%)'')23423246*&*)+.),)('&)#*%%('&&&(&()&+()/%'-).,.../0.0134580-))'+,&(&%'//0...*)(%%%)(*-3,+*.472832/:()+0&#%$')-,0+-/***-009:6<6221220)''+1:45&$#$%&$&&&&$%&'**'*$.)*'()+)&#%&'/.14).;(*,1..212356-)*%'%'').-,1)'%*),''&('+6.07311+))$&&)'))(,01/1*''*'&''*/2160/+++,),)+,27.//)0%&%&+,.4+)*'))%'''%'%'&'-&())&(--542/(,%-%*%+&&),+((%03/.0-,%%%('(1(%&$&#&%''&,****+'+-))-()%#$&0-*1(%%%&%)(-0(%&'($%$&%%'%&%.-18.-)+*&$$%%$(%%'%)*1$&***'-'(*(%(+-&&,))*()*,*1752166,(**,(''&&(/'**$*)-),/,288+)'0,+'%*-$)+-/+)..0*(')(&$)(%**)(-$'#$(&'&(*'+,*-.21.0+)+(%%%'(&%))%#*66-33*203569%+)*-0+"#"+**-)%)()$'*+)$$&()&%'+*--,.23,7,',*'3,)+((++&)%+*'%%%)(*)+&)+/0-**&',)%)&'*)051++*)'09022+'')))+0*)-*,6430'***))%**').,-*),*&+2.+,,237278')'&((&%&%)++'$$%%%%%%*0.*()')+)),++1273),,,.61../+))(),620,70,.0-.,,+,,/2'+.-2&)((.3-.574.00035.,--,**,%/&&%(*+'&&+40445+,+((*-*+))2*,-47()/0*'*&&)%&()---/%&/-**-,0---(&*),5/,61&1-0+/*$,')(&#$&%(*&()'%+*$'&$&&%,''(.+&&$-3/,1./%''+2'*.)--**.--,((%(2..-*&%(&+-)0('&$%)%,+'''&&(+*&,,&'(&)$$&)%%#%$$%$%$+(
@33f62c22-f8c4-4239-bb9e-285978de92df ch=433 read=171869 start_time=2019-12-13T15:26:35Z barcode=BC01 runid=2c9cf7bc05858273f10e7d7ec552fc0bd742dc3e
CCCGGTTAGCATTGCGACTTCACCCCAATCGCTGACCCACCTTCGGCCGCTGCCTCCTTGCGGTTAAGCTCCACCGGGCTTCAGGTATTGCCAGCTCTCATGAATTGTGAGCGGGCGTTGTGTACAAGACCCAGGAACAATATTCACCGCGACATTCTGATTCGCGATTACTAGTAACTCCAGCTTCATGTAAGGCGAGTTCCAGCCACCAATCCGAACTGAGACGGTTTCAAAGTTTAGCGGCTCCACCTCACGGTATTGCATCTCTCTGTACCAGCCATTTGTAGCACGTGTAGCCCTACACATAAAGGGGCATGATGATTTGGCGTCATCCCCACCTTCCTCCTAGTTAACTTAGGCAGTCTCACTAGAGTCCTCAACAATGGTAGTAACTAACGACAAGAGACGCTCGTTGCGGGACTTAACCCAACATCTCGGCACAGGCTGGCAGCAACCTTTACCTGTCACCTTGTCCCCGAAGGATTTCCTCGATTAAGAATAATGCAAAGGGATGTCAAGTGTAGGTAAGGTTCTTCGCGTTGCTTCGAATTAAACCACATGCTCCCGCTACTTGTGCGGGTCCCCGTCAATTCCTTTGGTTTAATCTTGAACCATTGCTCCCCAGGCGGAATGCCAATGCGTTAGCGGCGGCACGGAGGTGTTGAAACCCCACACCTAAGTATTCCATCGTTTACGGCGTGGACTACCAGGGTATCTAATCCTGTTTGCTCCCCACGCTTTCGAGCCTCAGCGTCAGTTACAGTCCAGAGAGTCGCCTTCGCCACTGAATTTCTTCCTAATCTCTACGCATTTTCACCGCTACCGCTAAATTCCACTCTCCCTCTGCCTCCTAGATAACCAGTTTGGAATGCGAATTACCCAAGTTGAGCCCGGGTATTTCACATCCCGCTTAATCATCACTTCCACGCTCCTTTGCGCCCAGTAAAATCCGGATAACGCTCGCCACCTACGTATTACCGCGGCTGCTGGCGTAGTTAGCCGTGGCTTCCTCAGCAGGTACCGTCATTATCTTCCCCAAAGACAGAGCTTTACGATCAAAGCCTTCATCACTCACGCGGCGTTGCTGCATCAGGAGTTTCCCATTGTGCAATATTCCCCTGCTGCCTCCCGTAGGAG
+
63()/-1$%&(*5&*-1341.),+.'3+-1-.15636'&)3/99416:389566/25-6+,*0+01.*+--)&(&),&+174',+)(*0./90%,++),/10%%*()%''%*&...,+&&(3368754+73+%2/-(-,..0/://./(..4776899887;6226357031311512.7))(01744453.)-./00132.*'%&%#'',-72/$%-/(%'+)*)/-5.(/71--7-'**(&&(,1,.323%'*+++7/--332211/556129539:7091/.0,-+../+('&,.+)&-)***,2*).7.556,-//-5<1/54.478.;50+.084765..&*&.-5/0'%$%)/387::99/157.-+-26+,-(((1*)),,-4465227200102($'"$$)*2.7/./(123213.&))&,',-22+*&&%()%(/1//&0(-+3*'$$$#(-1.2/-+.,-+,-:78,)((*-),693+,123:*:+&%%)+.-.,0.'2::.9:;396+.24/-*++/*1.;68<8101/1..033(&-,-/;236)+./.0/)90,,2,,2,%0*,,63.445,-.5687960167++*43,5310+)%+/1&**',,,-.*&01/)5-300'&0-247:4;100,81210/311..5.33;2.822:6,%&%+,)//--./;200400.:401*85559;886158*4'$*,/55564465.18,)-*48/-..-+39,.../6966-&.//8576:564519'))**(*,-,.6.:9790'+&&('&2401:5//38765565689+680)2/01%'(&(&$&'(('(3*/&(*+25.(&(((/)+0+,/79840492/4<1,547446+)$*&$01*/,218112.5,,0.+*+960143-90*$()(2138674()+2-0-,+,,3,+0'$+++1,'',+39+-11667;:::589:7::3473./*.*)1(,1-,-.+/55*-)(&)()-3//223874//6052.$$$()---0213316334:71688..95-.27/-...6/-))*),'-/'-55;667.+,**$((-(,-0.<221667.:)+-')3<+01)&(*%&#%$%')1/322*(',)*01(,+'*)),)'(
@c5c693d4-e211-4e3c-8ffd-998c3dee0659 ch=220 read=102277 start_time=2019-12-13T15:26:49Z barcode=BC01 runid=2c9cf7bc05858273f10e7d7ec552fc0bd742dc3e
CCGGTTACCTTGTTAACTTCACCCCAATCCTTTGACCTACCTTCGGCCCGCTGCCTCCTTGCAGTTAGCTCACGGACTTCGGGTATTGCCAGCTCTCATGGTGTGACGGGCGGTGTGGCCTAAGACCGAGACGTATTCACCGCGACATTCTGATTCGCGATTACTAGTATCAGCTTCATGTAGGCGAGTTTCAGCCTACAATCGAACTGAGACTGGTTTTAAAGTTTGGCTCCACCTCGCGGTGTGCATCTCTCTGTACCAGCCATTGTAGCACGTGTAGCCCTACGCAAAGGGTATGATGGTTGACGTCATCCCCACCTTCCTCCTGGCAGGCAGTCTCGCTAGAGTCCCCAACTTAATGGTAGTAACTAACGACAAAGGTTGCGCTCGTTGCGGGACTTAACATCTCACGACACGGCGAGCTGACGGCAACCATGTGCACCACCTGTCACCTTGTCCCCGAAGGAATTTCCTCGATTAGAGTAATGCAAGGGATGTCAAATTAATTAGGTTCTTCGCGTTGCTTCGAATTAAACCACATGCTCCGCTACTTGTGCGGGTCCCCGTCAATTCGCGGTTTAATCTTGCGACCGTACTCCCCAGGCGGAATACCAATGCGTTAGCGGCGGCACGGAGGTGTTGAAACCCCCACACCTAGTATTCATCGTTTTACGGCGTGGACTACCAGAGATATCTAATCCTGTTTGCTCCCCACGCTTTCGAGCCTCAGCGTCAGTTACAGTCAGAGAGTCGCCCAGCCACTGGTGTTCTTCCTACGCATTTCACCGCTACACTAGGAATTCCTCTCCTCTCCTGCACTCTAGATAACCAGTTTGGAATGCAGCACCCAAGTTGAGCGGGTATTTCCATCCCACTTAATCATCCGCCTACGCTCCTTTACGCCCAGTAAATCCGGATAACGCTCGCCGCCTACGTATTACCGCGGCTGGCGTAGTTAGCCGTGGCTTCCTCCTTGGGTACCCGTCATTATCTTCCCCAAAGACAGAGCTTTACGATCGAAAACCTTCATCACTCACGCGGCGTTGCTCAGGGTTTTCCCCATTGTGCAATATTCCCCACTGCTGCCTCCCGTG
+
21.+1*)7)8)'*(%$'2*6/545+1,,7/,8+**36+-478:83339..8740712*--,-*,7,***+(()+72587925/0*1,,-,.%*,.))&)*/71///0)07557.,-'%%&&+3,223)*)...216<736:.0/.61880&*&)/167:9593200-,*'+&(*6<806111063/))'-*/,247,//0:08*+-,++-3348:29;;,25(,'8//20047-/4-/$2)10*1,./11762557995;899;3/9%')+*$-(,(''(,3-*+3*)02,+)%$%'&''*(-81-2255716:92*-4195.-2,((%&)'/.68:97945361468196.+/*-+9+.4/-,-.4./*.2178929-*0.9,/01/24,3)%+/0/&&'))110.,+(+,4310'%$'&)1-0'30+2/70;12-0//25-,8.0144371520058<,((+))+,.50470--*4(*(**+.69758./764487500/-2+&*(&).-;98:858556-/173425172;6;<461342.0*))**.,4/116383.378.-37294:5%&',)6/-211/7./,/0;6:5570:;.,85908890,-()9.342.4++,,72)2.-,*-'+++23<12:63986/,650.,-/667<9495136:*.//3/015:432/-4.,(('117445:64744/:*+24297.-11.0:.--/5697:3'5235-22:242473,&)%&*+1*-)&'$+1078:::9:<9:533..1685:<:/00;08:7867701'2(5*630211+,.0//0/1121.,,,115-51082;51359876021..-,16*0-+,33-3/.,/8/*)+-1*.',-,1,,,,13104:1/111/9,,5*%00404&)).6/234668937433678:9,.,(%-.122:+3;451611.5//-/1711-1--0570051402-++.---,):0127549334:3932)281,-.2&)+*.3.)**-*1*,41'8;9<::::0121.12-5---2-****4674328).1;1-.7+,.2.0,,--29:0-00./1/1..26*,0)
@17225bdf-fd76-431a-a323-cfce71de9077 ch=455 read=99678 start_time=2019-12-13T15:26:57Z barcode=BC01 runid=2c9cf7bc05858273f10e7d7ec552fc0bd742dc3e
TGTTACGGCTTCACCCCAGTCGCTAAGCCCACCGTGGTCGCCTGCCTCTCTTGCGAGTTAGCGCAACGCCTTCAGGTGAACCCAACTCCCCATGGTGTGACGGGCGGTGTGTACAAGGCCTGGGAACGTATTCACCGCGGCATGCTGATCCGCGATTACTAGCGATTCCGCCTTCATGCTCTCAGGAACAATCCGAACTGAGACGGCTTTTGGAGATTAGCGCACTCTCGCGAGTTTGCTGCCCACACTGTCACCGCCATTGTAGCGATATTAGCCCAGCGCGTAAGGGCCATGAGGACTGACGTCATCCCCACCTTCCTCCGGCTTATCACCGGCGGTTCCTTTAGAGTCCCCAACTAAATGGTGGTAGCTTAAAGGCGAGGTTGCGCTCGTTGCGGGACTTAACCCAACATCTCTCACGACACGAGCTGACGGCAGCCATGCAGCACCTGTGTTCCAGTCCCCGAAGGAAAGAATCCATCTCTGGAAATCGTCCGGACATGTCAAACGCTGGTAAGGTTCTGCGCGTTGCTTCGAACCACATGCTCCACCGCTTGTGCCAGGCCCCGTCAATTCCTTTGAGTTTAATCTTGCGACCGGCTCCCCAGGCGGATAACTTAATGCGTTAGCTGCGCCGCAGGCACCAAGTGCCCGGACAGCTAGTTATCATCGTTTTGGCGTGGACTACCCAGGGTATCTAATCCTGTTTGCTCCCCACGCTTTCGCACCTCAGCGTCAATACCAGTCCAGTGAGCCGCCTTCGCCGCTGGTGTTCTTCCGAATATCTACGAATTTCACCTCTACGCTCGAATTCCACTCACCTCTCTGGATTCAAGCGATGCAGTCTCAAGGCAGTTCTGGAGTTCAGGCTCCAGGCTTTCTACCCTCCTGACTTACAAAGCCGCCTACGTGCGCTTTACGCCCAATTCGAACAACGCTAATCCCTCTCCGTATTACCGCGGCTGCTGGCGCGGAGTTAGCGGAGCTTATTCTCCCGGTACTGTCATTATCATCCCGGGTAAAAGAGCTTTACAACCCTAAGGCCTTCATCACTCACGCGGCATTGCTGGATCAGGCTTTCGCCCATTGTCAATATTCCCCACTTTTGCTCCGTAG
+
9,2.,-4+.2,)(/682,./9(0336-0<9-/5,-.10559:2,.-),.,1-+-86/50..22377867;741(/.,+.06-(*()+1/9,,/476988565:966923241246:3:8998;:4765879<,*/4+/,6212062///.2')+,582/.*')--49/93393;576./...1'-0,025;51/-25-)+,,2628*27:,36+),2-,-002001/-3353/--71,299384+,'**-168;;;;<9--'&$%&%$)$)&&%0.)(+,,,-..0+0,/-:81..1-+--.27899:3::5*.46;24334-5*+++-:799:75597<841::0,-).686,..112;-*+%+*50.))(3.9),/))%+)4033--***2,+&-3511/145-2*+(,+..11)-0221..0)*--.1121'34/39698;5450-+)),56<21/10987.,+0+-(0+$%&'687872,'&%/'(*,0,0)6+:867567449446636.4*-,6:6943.'+--01514)(()+,//0/2345+27.107)*(*(&3-687+*+-167:63592-)3/:04/-00735344301...9:7)0773::926-.010355629--.//978946+40,&+./405+;-)-84+)(''&,45--,-04.6/+&),./0:;888371))0201038739449:89<7-3/766-,.,.1;804657951--..2;/;000;5522+*+,.*69945:4:97;;/878:777:8741''286787846((.198*()4+53013681(&+/606)+,.-01-.-/()0)8.7663/-...1-../1527*503348/,-0,.*/&%+34/6*&6-,/86+*(-6,'2)'(+.+/-./9324/-4/++3141/.-6;/*-++(%++,57),9:;:622./')24+*,++2/0/1205;79/9//.327,*%+/+)*26-,./0'**/1/14+(,/+064567735*5,+,;87/1,/-++/86)&(.*052)-0257((5++*&&.4/2884/.-%,165;7182109::97:,6850:</)/1-)/51/3(;,0155;;7-(+-.&#'(08/111
@7b7b3aed-baa3-40d5-b40b-26f05c8960ff ch=331 read=96600 start_time=2019-12-13T15:27:05Z barcode=BC01 runid=2c9cf7bc05858273f10e7d7ec552fc0bd742dc3e
CCGGTTACCTTGTTACGACTTCACCCCAATCATCAATCCCACCTTAGACAGCTCCTTCCTTGCGGTTAGGCCACCGGCTTCGGGTGTTATCAACTCGTGGTGTGACGGGCGAGGTGTGTACAAGGCCGAGAACGTATTCACCGCTGACATGCTGATTCGCGATTACTAGCGATTCCAACTTCATGTAGTCGAGTTGCAGACTACAATCCGGCGAATGGTTTATGGGTTTTGCTTCACCTCACTTCCGCTTCCCTCTGCACCATCCGGCCAGCAGCGTGTGTAGCCAGCCCAGGTCGCCAGGGGCATGATGATTTGACGTCATCCCACGCCTTCACTCCAGCTTGTCACTGGCAGTCTCGCTAGAGTCCCCAACTTAATGATGGTATTAACGATAAGGGTTGCGCTCGTTGCGGGACTTAACCCAACATCTCACGACACAGGCTGACGACAATAATGCACCACCTGTATCTCGCCTTAGCTATCTCTCCATCTCTGGAGCCTTTATGAGTATGTCAAGACCTGGTAAAGGTTCTTCGCGTTGCTTCAGGTAAACATGCTCCACCGCTTGTGCGGGCCCCAATCAATTCCTTTGAGTTTCATTCTTGCGAACGTACTACTCAGGCGGAGTACTTATTGCGTTAACTGCAGCACTGAACTTTGACATCCAGCATAGGCGCTCCATCGTTTACGGCGTGGACTACTAGGGTATCTAATCTATTGTTGCTCCCACGCTTTCGGGATGACGTCGGTTACAGGAGCCAGATCGTCGCTCGCCACTGGTGTTCCTCCATATATCTACGCATTTCACCGCTACACATGGAATTCACGGGCCTCTCCTGCACTCTAGCTGCCTGGTTCTATGGCTTGCCAGAGTTAAGCCAGGCTTTCACCACAGACCCTTGCTGCCCGCCTGCTCCCCTCTTTACGCCCAATAATTCCGGATAACGCTTACCTACGTATTACCGCGGCTGCTGTGGCGTAGTTAGCCGTGGCTTTCTAATAAAGTACCGTCCTCGGCTACCATTTCCTGTAGCCGCCGTTGCTCGCTATAACAGAAGTTTACAATCGAAAACCTTCTTCCTTCACGCGGCGTTGCTCGGTCAGGGGTTTCCCCATTGCCGAAACCCCTACTGCTGCCTTAGGAG
+
38,403*,)%'%*(()2389;8608:.//8933518,04))30193345-+../89:93372/.2)5//041./+.++08548+++2;43257112*,5987633-'-2(*(*,++,+./2:8316.((,0712:99;7467(/&''*.//58772:21/1051/01+02/,2.1*+-1475,3++,1:965.8../,//)')*,768&.*'&&''026;5+.&5+3:;.-048565844*.132(')1427)(+1445699;6-+(&#$&''&((0.4/+,+7)'',0.)..00022(,573245.--,-47-,-8201+-56,$/)/-/50%-/*+))+20/042225560560).//47/02,386,/3-,4.5.//0.40/*112132,-(-//-9(,59563252102(-(&'-(0+)-00555763657747')55456889;2,#&+.+.-1,,2+'()113./)++-.-,.11225326;4584435-,,/0.25130%'),8787341367669176,*50;78<96708+*+5.5%(&.(6-/)(*511+)000008-426-2041-&%&*,3:8;5+,140137;;78:;627-1/2,8064460000'483.'*$&$'.,(4+,.333//,.+-#%%$'(*-5/47--.7575+0',*%(&%%$%%+,,-36273,-.86787964321331-*0/5442811/,.0%-0()*.46(+*+.830/7/.)'',./9*51/*)&,)'*,0&(243031'+*529:66./40-+5/945710:::::8441430;2//40.).&)*,-00*1,2,0&)(,'(),-(*3246,0000(22015.()&)*))+*'%%%&',0*(')+6.0%&%%.,+-,*/./3-../58</8.,.4463(&('+((,232,//.6+(,*0/*-5.197/:-7-77649/)+'&)3*01&2(*32681.1//0:841''('(+*/4/-*,.%/)2*,24+,36.36,((%,/,31))*+23++/0*14*.3/3//.4/388+1,&'&&&',).242&%,)(-67+-1,-1--7;52::<99::98<0././'.,),.,.241:77+0/23/9-6;<.+42/+''&&$+,1)&&,../4116/8,.&*$
@19c03865-a000-4ca9-ad2d-c834e6d36a26 ch=327 read=90899 start_time=2019-12-13T15:27:14Z barcode=BC01 runid=2c9cf7bc05858273f10e7d7ec552fc0bd742dc3e
CTCTACGGGAGGCAGCAGTGGGAATATTTTATTAGAAGCAAGAGCCTGATGCAGCCATGCCGCGTGTATGAAGAAGGCCTTCGGGTTTGAAATTACTTTCAGCGGGGAGGAAGGAGTAAAGTTAATACCTTTGCTCGGTGACGTTGCAGAAGAAATACCAACTAACTCGATGCCAGCAGCCGCGGTAATACGGAGGTGCAAGCGTTAATCCGAATTGCTGGGCGTAAAGCGCACGCAGGCAGTTTGTTAAAGTCAGATGTGAAATCCCCAGGCTCAACCGCAGGGAACTGCATCTGATACTGGCAAGCTTGAGGTCCTCGTAAGAGGGGTAGAATTCCAGGTGTAGCAGTGAAATGCGTAGAGATCTGGAGAATACCGGTGGCGAAAGGCAACCTAGTTGAACTGACAACTCAGGTGCGAAAGCGTGGGAAACAAACCGTTAGATACCCTGGTAGTCCACGCGCCGTAATAAACGATATCGACTTTAGGTTGTACTTACGCCAGAGGCTGATGGCTTCCGGAGCTAACGCGTTAAGTCGACCGCCTGGGATACGGCCGCAAGGTTAAAAAACTCAAATGAATTGACAGGGGCCCGCACGGCATTTGGAGCATAGTTTAATTCGATGCAGCACTTGAAGAACCTTACCTGTCTTGACATCCACGAGTTTTCAGAGATGAATGTGCCTTCCGGAACCGTGGGAGACAGGTACTGCATGGCTGTCGTCAGCTCGTGTTGTGAAATGTTGGGTTAAGTCCGCAACAGGCACCAGCCTTATCCTTTGTTGCCAGCGGTCCGGCCGGGAACTCCAGGGGCGCCCGGTAACTGGAGGAAGGTGGGGATGACGTCAGAGTCATCATGGCCCTTACGACCAGGGCTACGTGCTACAATGGCGCATACAAAGCGACCTCGCGAGCAACGGACCTCATAAAGTGCGTCGTAGTCGGATTGGAGTCTGCAACTCGACTCCATGAAGTCGGAATCGCTAGTAATCGTGGATCAGAATGCCACGGTGAATACGTTCCCAGGCCTTGTACACCGCCCGTCACACCAGCAAGTGGGTTGCAAAGAGGTAGGTAAGCTTAACCTTCGGGGCGCTTACCACTTTGTGATTCATGACTGGGGAGTGAAGTCGTAACAAGGTAATGGAAAGATAGAGCGTGTACGTAGGTTGCTACAAAAGACACCGACAACTTTCTTCCAGCACCAGCAATTACGTAGCTACC
+
*)-'&**10(*.('**++0.2.'-*&&$$$(+)*$*+$))&%''(('(*)&()'5/8831+(+,..21.')1),,,.67242.88/9.022'.'')29;+*--077))1-+))(&#(*/1)/,2-1/2/48.+657)2/002+0($,&%*)&*-'$&*((%*)1+42-,'++5;536212.03.5,1,-+2/1*0*((,'*+--1:/9///%&%)&%%$)///((,.+)*(*&*()&*,-(13<:.50250,.11476,.+.61).12)%,-+.7517-$*(++)*+-.--./2-+,-..868657+,1*(')&&&*)4351((&./5(*,,3.8,:'*3631/-,,%.012;50.-01,,+*+122;0.)&*,-5102.,2*)+.+-02)(,/+-/582/4+**()(&)*,6230//0495/23703+%''*,/11'**0-+0017:4//754364,(,*3/580-.)+*650555...-*(''$$**1.,,%($##''))+*&-((%&#*+2./+1*)+&)+613+++-/45/-.22093/361252),'(*1575791*0,.-0957.7611+(('%0-8/45&299--.-')'('*(#))'+($()5)&&(*9,57;10/4466&5*,)++,.*,2.828/1721)+,5013796**,-%('1:621-)%+..-++5978:858(.1+24:3.0,*'%)0*//.%,((*-.3966456/34,%'*/78.9-,%(*34,-/9).,+-0-*+14,/1-.)(+*$-%)%11/43354/9:/.612;50.-/,1(6(4-*12/3002&(),.(&(*-*+)')''+.0/.)-))*++/9...,+/,//&%'(+0+0-%',018,+-)**-09/040/)++)*155//-10.411220.3+*(&&32164413../+0-(-5/17/4&'+680634111598849)4).3.+))*+:793321--),-35376380-0,7/646)*'%,54:22023:9550.//.58-,,.6.,,,+0634841,*/4613/(**-,042060++,,--1*)%',)%,&-5/:&6(6+'%((+%(()-++*-,4-4;8<9)95()))-1/39/1.5--155875676.,$%&((#&('0+++9387991++,(-(&*+--**.-4/.1/+*))$''+*++(3%$(*41:.')+,,4(&*+,0)*-*')+'%$&()031/-0).%'*43/'(%$$#
@51015baa-1165-444b-8c9f-5b79f2369a8b ch=166 read=467759 start_time=2019-12-13T15:27:14Z barcode=BC01 runid=2c9cf7bc05858273f10e7d7ec552fc0bd742dc3e
TTGTTATTACTTCCGTTCCGGATTTGCATTGCTGCAGTTGCTGAAGAAAGTTGTCGGTGTCTTTGTGGACAAGCCTGCGCCTGTCGCTCTATCTTCCGGTTACCTTGTTGCGACTTCACCCCAGTCCTTCTAAGCCCACCGTGGTCGCCTGCTTGCGAGTTAGCGCAGCACTTCGGGTGAACCCAACTCCAATATGGTGTGACGGGCGGTGTGTACAAGGCCTGGGAACGTATTCACCGCGGCATGCTGATCCGCGATTACTAGCGATTCGCCTTCATGCTCTCGAGTTGCAGAGAACAATCCGAACTGAGACGGCTTTTGGAGATTAGCGGCACCCCTCGCGGTTGCTGCCCACTGCCACCGCCATTGTAGCACGTGTGTAGCCCAGCGCGTAGGGCCATGAGGACTTGGCTCATCCCCACCTTCCTCCGGCTTGTCACCGGCAGTTTCCTTTAGAGTCCCCAACTAAATGATGGTAACTAAAAGGCGAGGGTTGCGCTCGTTGCGGGACTTAACCCAACATCTCGACACGGAAGAGCTGACGACAGCCATGCAGCACCTGTGTTCCAGTCCCGAAGGAAAGAGATCATCTCTGGAAATCGTCGGACATCAAACGCTGGTATTAAAGGTTCTGCGCGTTGCTTCGAATTAAACCACATGCTCCACCGCTTGTACAGGCCCAAATCAATTCCTTTGAGTTTTAATCTTGCGACCGTACTCTCCCAGGCGGATAGCAATGCGTTAGCTGCGCCACCCAAGCACCAAGGATGCCCGGACAGCTAGTTATCATCGTTTACAGCGTGGACTACTAAATTATCTAATCCTGTGTTTGCTCCCCACGCTTTTCGCACCTCGGCGTCAATACCTGCCAGTCAGTGAGCCGCCTTCGCCACGCTGGTGTTCTTCCGAATATCTACAGATTTCCACCTCTACCTCGAATTCCTCACCTCTCTCCTGGATTCAAGCGATGCAGTCTCAAAAGCAGTTCTGGGTTGAGCTCGGCTTTCCTCTGACTTACAAAGCCGCTACGTGCGCTTTGCGCCCAGTAATTCCGAACAGCGCTAGCTCCCTCCGTATTACCGCGGCTGCTGGCACGAGGTTAGCCGGAGCTTATTCTCCCGGTATTACTGTCATCATCCCGGGTAAAGGAAGCACACAACCCTAAGGCCTTCATCACTCACGCGCGCGGCATTTGCTGGATCAGGCTTTCGCCCATTGTCCAATATTCCCCACCTTGCCTCCGTAGGAG
+
$$'()&+)(+/3+(*135%&)&*)(&)'),''(&-.&5//0422,),-*-+7,*++/))0.4<9341%/&))&-4*))%)/-36:6365/1-,.,./.,0*&*-*/./5%,)(*1+.)02/*1144.-3,+./-05-),(/5.2487-+)&',*-..0-3,*'((''')%./03.6*++6*/0')3*)*')&$%#'+,6234718:3032342112-(())1,,750521:6961+-2*.2;44486,,,-27,.-+.-*),,.1,)0./*/57<88.--,+./-+0.601/-,,./0/4+,1-1964))032/4108:5.6,+)/)*'')('(.,5),5+*+*)500-*+,**.20/.(+0+7:237*)+-,*..+/21./..69,+,,+,+*+/0-1.,++,-1**'%$&'+,//78-)2/7676488,6-.,&.210(-*)&.09*/0.6*+&(,+/20*.2/35<-(''))33353*58)'/22*',,(-11.--+-.,8+)&150--+-).*)-)3333-.()*-/,)&$&&)10//.-,1//2,+-*1)//..9/00./:-1../342'+,*,'-'&'(*238,+)'),-'+.)*.,/&)&&$&',540%',+*)'''0/'.+4/.//:99141./365,-4/3/<73800011223/.6//,0,('&*)34852+02./.43:/&%(&)**05;)*4+,,6+0058:2.+&)*+3:8+.39095,,')*4-460610.013868;&0+,/313,/*,&+(*,,,-,,3-6-.-.-2/6..-+/01.3'%'()*+3060333464'0(2+22/1441***-)07/*/0.55-)**)+.0,0*+(+-*.&**5734/-*-)%$&(&008++-6657;/287;8795*-%..05689<;:;2(*2;89753'&%$',.+-*$+4/2*++())&&././-%(%*,+1..*.)',8356304.,*)*+0./0/4711.)&'+03;45/3&**(&-..+,+)*41.2/0032221//05420-)+**/14586-,/.).**)''$(,97;2,(*850(-*,$'&),0:4,3:11/11-2935.;0009:..($&'$(+1-+&//-0%&(.-.2<5115,(*0)0+$*6140+033031*159219,(((*%&'()*,,1.)&*./7-1.2-7::3525//++&('(//1075*)-.1988:47923:<..:5*)16014&3&))0-376*$%%&*(+))/02.-0))'
@a320ac83-fb72-469c-9b94-bb116172bed8 ch=260 read=113069 start_time=2019-12-13T15:27:27Z barcode=BC01 runid=2c9cf7bc05858273f10e7d7ec552fc0bd742dc3e
TTCGGTATGCTTCGTTCAGTTACGTATTGCTGAAAGTCGGTGTCTTTGTGTTAACCTGCTTGCCTGTCGCTCTATCTTCCGGTTACCTTGTTACGACTTCACCCCAGTCATGAATCACAAAGTGGTAAGCGCCCTCCCGAAGGTTAAGCTACCTACTTCTTTGCAACCCCACTCCCATGGTGTGACGGGCGGTGTGTACAAGGCCGGGAACGTATTCACCGGCATTCTGATCCACGATTAGCGATTCCGACTTCATGGAGTCGAGTTGCGAACTCAATCCGGTTGACACTTGCTTTATGGGGTCCGCTTGCTCTCGCGAGGTCGCTTCTCTTTGTATGCGCCATTGTAGCACGTGTGTAGCCCTGGTCGTAAGGGGCCGGAAGTGACGACGTCATCCCACCTTCCTCCAGTTTATCACTGGCGATCTTTAATTCCGGCCGGACCGCTGGCAACAAAGGATAAAGGTTGCGCTCGTTGCGGGACTTAATAACATTTCTGCTTACGAATGACGGCCAGCCATGCAGCACCTGCAATCTCACGTTCCCGAAGGCTTTGCATCTCTGAAAACCCGTGGATGTCAAGACCAGGTAAGGTTCGCGTTGCGTGAATTAAACCGTAACCACCGCGTGCGGGCCCCATTTGAGTTGCGACCGTACTCCCCAGGCGGTCGACTTAACGTTAACTCGGAAACCACGCCTCGAGGGCACAACGCAAGTCGACATCGTTTTACGGCGTGGACTACCAGGGTATCTAATCCTGTTTGCTCCGCTTTCGCACCCTGAGCGTCAGTCTTCGTCAGGGGGCCACCTTCGCCATGGTATTCCTCAGATCTCTACGCATTTCACCGCTACACCTGGAATTCATACCCCTCTACGAGACTCAAACGCCGGTATCAGATGCAGTTCCCAGGTTGAGGCCGGGATTTCACATCTGACTTAACAAACCGCCTGCGTGCGAGCACGCCCAGTAATTCGATTAACGCTTGCGCCCTCCGTATTACCGCGGCTGCTGGCGCAGGTTGTCGGTGCTTCTTCTGCGGGTATCAATGAGCAAGGTATTAACTGCTCCCTTCGCACTGATTTTACAGCCCGAAGGCCTTCTTCATACGCGCGGCATGGCTGCATCAGGCTTGCGCCCATTGTGCAATATTCCCCACTGCTGCCTCCCGTGGGG
+
'$%(&(&&%)/01256.(426,.'-&*,*+,)+,)&*'40/.1*(**+96797463,())'+-4048:665612496:.0+*.-*41/1005012244<4-988--.00/0),)'(.2173-.1988202183*'',*(-1')(+3,+/00467699;36;1)*,2/58-)-,<;//800.,-3588<:/.6.24.2029;.958.:7260,31/:3237.+++.12'(*,4-%',(.+%$$*54;11--.2:8464.)+-3-,,2.-.''20.1-9024*4*4,--.0/+)*04:45*(-,)-.-.652221.002.).--/)+.3275-56*+.82222;132.,-0.+--../''**.1,)158950/',15,.-(&%$&((.--04564&($%&&.3288-*+,)./6(*.2.6),-+*(..69-*)/+)(('2248::9::99:86137:*412302),2.9+--.7,34:12*::622212--0,)-/+)&$&&&'&&($%)40*$##%&-3250-,,,,,/$$%%&+1-0)*+153:5.-/)-*''-',124764-/11,,2--.6:9+'*(%0.957259.6*1,091,-534+,())-*1+29:2,&('('((1.00'1/415.564-&382.-(%)&'*#$()*.1-39:,0148/71124.6-0*+)*)-'*,6('++&/0-/.4942'&/5.../0*+#()2.35378899.763**.-220:4940*+/6/::8000613./,0072:611,2-%(+76055347-,,17:9::59542732-4)+5<9/1,)4-597650(%$%(%.-06+./1556584+-+,,5:/..6/1233,+-0+-')**.)*,'8:/++,/586021034,,%(%'**00347(*/102589;21*'+,---*()1,('*%35,,00125/////12234239<678.2540-''#&&'-((&&&&(*.46,*..94:66151.0(37(*.30336;48:442745698330+/&'*/*&$))30..,3*'0.10646*,-50/+./2,245+4,))3061338482)171&*$%)%$+('%$$%&('**01/2060:589903.,'-./3;:17686599795&58368(//4;.,.9.+)'+()*01177/+31.../1614*)*/%*'*
@7f55fcba-122a-4360-881f-cc1414795f26 ch=260 read=113067 start_time=2019-12-13T15:27:23Z barcode=BC01 runid=2c9cf7bc05858273f10e7d7ec552fc0bd742dc3e
CTCCTGCAGGGGCAGCAGTGGGGAATATTGCACAATGGGCGCAAAGCCTGATGCAGCCATGCCGCGTGTGCGAGAGGCCTTCGGATTTAATAAAGTACTTTCGGCGGGGAGGAAGAGGAGTAAAGTTAATACCTTTGCTCATTGACGTTACCCGCAGAAGAAGCACCAGCTGCTCTCCGTGCCAGCAGCCGCGGTAATACGGAGGTGCAAGCGTTAATCGCGGAATTACTGGGCGTAAAGAAAGCGCACGCGGAAGGCGGTTGTTAAGTCCGAATTAATGTGAAATCCCGGGCTCAACCTGGGAACTGCATCTGATACTGGCAAGCGAGTCTCGTAGAGGGGTAGAATTCCAGGTGTAGCGGGTGAAATGCGTAGAGATCTGGAGGAATACCGGTGGCGAAGGCAGCCCCTGGACGAAGACGCTCAGGTGCAGCGTGTGGAGCAAACGGGATTAGATACCCTGGTAGTCCACGCCGTAAACGATGTCGACGGTTGTGCCCTTGAGGCGTGGCTTCCCGGAGCTAACGCGTTAAGTCGACCTGGAAATTACGGCCGCAAAGGTTAAACTCAAATGCTTGACGGGGGCTTTTTGCGGCAATTGGGCATGGCGGTTTAATTCGATGCAACGCGAAGAACCTTACCTGGTCTTGACATCCACGCGGGAAGTTTTCAGAGATGAGAATGTGCCTTCAGGGAACCGTGAGACAGGTGCTGCATGGCTGTCGTCATCGTGTTGTGAAATGTTGGGTTAAGTCCCGCAACGAGCGCAACCCGCACTTATCGCTGTTGCCTTGGTCCGGCCGGGAACTCAAGAGACTGCCGTGATAAGCGCTGGAGGAAGGTGGGGATGACGTCAAGTCATCGCCCCTTACGGCAGGGCTACACGTGCTACAATGGCGCATACAAAGAGAAGCGACCTCTCGCGAGCAAGCGGACCTCATAAGTGCGTCGTAGTCCGGTTGATCTGCAACTCGACTCCATGAAGTCGGAATCGCTGGTAATCGTGGATCAGAATGCCACGGTGAATACGTTCCCGGGCCTTGTACACACCGCCCGTCACACCATGGGGAGTGGGTTGCAAAAGAAGTAGGTAACTTAACCTTCAGGGGAGGGCGCTTACCACTTTGTGATTCATGACTGGGGTGAGAATCGTAACGAGGTAACCGG
+
,..3/-0)40,+1033,2638:*1/,(()**-+4--7:51)0*1))19622502)(,500177/00112.+'&%&,+465;6&5#3(&(&(+-)-,,.,+)((1-)15,)-3/5+(,.%)+084)+.4/2242/71.164./1./25271291/0,+3+'-+(*+-+'&('')******015+))'%*.+../.+1-.-.))+',*++/.-:88:7847*(,3.300-/-.(/)3215+%'((*+22-0/0)/*'*)((-*1+.5/+**.''%%'%&%'%((-21--32,657/7)417475/(/07000002/0/0087:634),)'**+++,/3)%/07-+,%0'5*4,+3987.)-,0-&)+*1.+679:421/0366;.-3*/20,.'-.+6,+(0)('$&'.52-,77871-2)++.00201:88.2((*)+,0-'))80-+&07-20.09899;2*+'%'**22&*+1;8979/-,*+,781(('()9./12:,-,.%221122:12724+0/+,,.-1,+*+1-:/435,./6,,''))'',./40-,-)(),,313;;18168/.+'*'(*315:0,&%$%()(*-/3,%4&2360/-))&-+39:589;1//0/+5*+)2)*2*-552/4--0,/33+--))*,-2-*+$()0*))(+6<72+++-.821)002,+*+'&('&+3(2,9;7;97554&).0..5.0779:58654442*(/26.2)'&&)2+)*5438,5+,)/.6)'$)(((%%(,+4424:1'+%&,-125-,4,4;,/($&0,62-0.-(+5739444.,+&-*)($(,(',,,..&)'-.0304/-41744:;77844200,-7*-801*&(&'%$$$$(%-',**+((*%)+,5:32404/.8:49993867*'+%)(()8.6(&&')')*-,*3803221/467***(()*,1777:28/9',*()'&(&'(*,5000325885/2*+4+,0)5-534313'-,-3222:72..,+,//046/-.5;8779759036063.502.2//-/0'(*03-,31*.0/10121)+20)&('+0/3951867-%),)+/.0-)')+(11253;7)82++'.3-/%#$$(48+54:7&/*.4;99998:9555,))%&$'//230..%%)($/3162,
@bc81f17b-21a5-4faa-9dee-eb6090f33a92 ch=44 read=156141 start_time=2019-12-13T15:27:36Z barcode=BC01 runid=2c9cf7bc05858273f10e7d7ec552fc0bd742dc3e
CTGATGGCCAGCGATTCGTTGCTGGTGCTGAAGAAAGTTGTCGGTATCACTGTGTTAACCTTTCGCGCCTGTCGCTCAACCCGGTTACCTTGTTACGGCTTCGCACAGTCATGAGATACAAAATTAGTAGCGCCTCTCGAAAGTTGGCTACTTCTTTGCGACGCTCCCCATGGTGTGACGGGCGTACAAGGCGGAACGCTCGCTGCCGTGGCGTTCTGATCCACGATTACTAGCGATTCCGACTTCGCTGGCGGTCGAGTTGAACTCAATCCGGACGCTTTAATAGAGTCCGCTTGCTCTCGCGGTCGCTTCTCTTTGTATGCTTGTTGGCGCGCGTGTGTAGCCCCTGGTCGTAAGGGCCATGATGACCCATGACGTGTCTGCTTCTCCAGGTTTATCGCGTCCTGTACCTGGTTTTGGCCGGACCGCTGGCAACAAAGGATAAGGAGTTGCGCTCGTTGCGGGACAACCCAACATTTCACAACACGAGCTGACGACAGCCATGCAGCACCTGTCTCACGGTTTGAAAGGCGCAATCCATCTCTGGAAAGTTCTGTGGATGTCAAGACCAATTAAGGTTCTTCGCGTTGCATCAAGATTAAACCACGGCTATGCCAGCGTGGGCTACGTCAGACGAACAGGGTTTTAACCTTGCAGCCCGTACTCCCAGTTGACGCAACACTGGTGGTAGCTCCGGAAGCCACGCCTCAGGGCACAACCTCAGTGGGCACTCGTTTACGGCGTGGATTACCAGGGTATCTAATCCTGTTTGCTCCCCACGCTTTCGCACCTGAGCGTCGGTCTTTCGTCCGGGGCGCGCTGCGCCACCGACATTTCCTCAGATCTCACGCATTTCACCGCCACCTGGGATTACCCCCCCCTCTACGAGACTCAAGCTTGCCGGTATCAGATGCCGTTCCCGGAACAGGCGGCAGTTTCCACATCTGACTTAACAAACCGCGCCGTAGCACGCCCAGTAATTCCGATTAACGCTTGCACCCTCCGTATTACCGCGGCTGCTGGCGCAGTTAGCCGGTGCTTCTTCTGGGTAACGTCCGTGAGCAAAGGTATTAACTGCTCCGCTTCTCCCGAAGGTACTTTACAACCGAAGGCCTTCTTCATACGCGCGGCATGGCTGCATCAGGCTTGCGCCCATTGTGCAATATTCCCCACTGCTGCCCCTGCCCGTG
+
##)#''''$#$&'%)($%&%%%-,6477651.*+,).,823,,'-%'$$&-,04/6.-,,$&+*()&)*/051,+-,)'*)&+&32&),+5/06+.**/2-,$&$)),.4/.(''&+)+.0/&-*%,.'))&'&*)(,')/,(,&%$&&$)/12376((&(*&,-.685-/8:8646341-&%&'(4-7.+,'*(-.*'',&&'&1832.*)#''&$'')1)%'-,03.,+%*++-.,-&&%*-2-%$$$$%,,)**(.-*+%)++0):,4,-'&'&&.1*(&%'''++,3.//9-123--,-(++/*,.7/765:82(+**,'(&*(&%&)*+./0,*&&&-01+**,1210.-',-/7:54001---+'$')).()$&$##%&&((---*/*8/''&%#$$%%$&'%)'%())13*&*.35:88045132/15789)5-714+/.'+-8275656357.,*7-.,+(4.*-+02.:4-.3201&+.01.%')-.*0/*-/..*++(+)0)%#'%(+$&')+.)&)0+*,413.7.0&')558778036,2.+('&)-78642301434-(-'%%)-7:55:6/503955464')&*,-3;691('%(''&'$-()&&%$(-(($$&',.&'%#%$#%#**&1;9*3.)$%%&''*-60.123,32(*-+--+(#&'-()+./5/**))+/322/1+-',/-..0:73(23,++,20-+),&(+*)&&$$()-0:2-/0954547*.)$**).641113/1847,.07:-+.*176.*-+.-59/,337933425888&00)*.)(./2%'*0+..+%%'#()9:-/.*('&*-*-//2*-13..0&+-2,3953/23'(%',/,.'-(0(&(586;52-136*30,20015*-(,,-.5,&*,)*(+,+-))&)-.+0+%*%''%*&%&&$$&*-+-)&'',-43310212.4987,)(%'&%$%#%$'%'%$%'-074886332829300/6,-*/54.2)&('&&(+/).-8/.+*'''$%(#)&'%)*3-,0-.5196.-(++'&&''&')''(..01(0+'(0*+01*'1''*-(%%&'&&(,(&'&-(+(-/2-'(*'/*'(''&5643125306**'))...*(+.17887267/45358-319:/()1++),-2-01/97:/,.0.)&%'((((#++*)('
@e0c17152-c276-4857-8752-2c0ac5f4429c ch=132 read=105764 start_time=2019-12-13T15:27:39Z barcode=BC01 runid=2c9cf7bc05858273f10e7d7ec552fc0bd742dc3e
CTCCTACGGGAGGCAGCAGTAAGGAATTTTTTCGGCAATGGAAACCCTGACCGAGCAACGCCGCGTGAAGGAAGAAGGTTTTCGGATTGTAAACACGGTATAAAAGAACGGCGGCTACAGGAAATGGTAGCCGAGTGACGAGAACACTGTTAAAGGCCACGGCTAACTACGTGCCAGCAGCCGCGGTAATACGTAGGTGGTTAAGCGTTATCCGGAATTATTAGGGCGTAAAGAGGGCAGGCGGCAGCGGGGTCTGTGGTGAAAGCCTGAAGCTTAACTTCGGTAAGCCATAGAAACCAGGCAGCTAGAGTGCAGGAGAGGATCGTGGAATTCCATGTGTAGCGGTGAAATGCTGTAGATATATGGAGGAACACCAGTGGCGAAGGCGACGATCTGGCCTGCAGCACGACTCAGTCCAGAAAGCGTGGGGAGCAAATAGGATTAGATACCTAGTAGTCCACGCCGTAAGCGATGAGTACTAAGTGTTGGATGTCAAGTTCGGTATGCGCAGTTAACGCAATAAGTACTCCGCCTGAAGTAGTACGTTCGCAGAATGAAACTCAAAGGGAATTGGGGCCGCTGGCGGTGGAGCATGTGGCTTAATTCGAAGCAACGCGAAGAACTATACCAGGTCTTGACATACTCATAAAGGCTCAAGAGATGGAGATATGTATGAGATACAGGTGGTGCATGGTTGTCGTGGCTCATTGTCGTGAGATGTTTAGTTAAGTCCCGCAACAGGCGCAACACTTATCGTTAGTTACCATCATTAAGTTGGGGACTCTAGCGAGACTGCCAGTGACAAGCTGGAGGAAGGCGGAATGACGTCAAATCATCATACTACTTATGACCCTGGAGCTACACGTGCGCCACAATGGATGGTGCAGAGGAAGCCCGAAGCCGCGAGGTGAAGCAAAACCCATAAAACCATTCTCAGTTCGGATGCAGTCTGCAGCTCGACTACATGAAGTTGAATCTGGTAATCGCGAATGGCATGTCACGGTGAATACGTTCTCGGGCCTTTTACACCGCCCGTCACACCACGAGAGTTATTAACGCAGAAGCCGGTGGCTAACCGCAAAGGAAGGAAGGCTATCTAAGGTGGGATTGATGATTGGGGTGAAGTCGTAACAAAGGTAACCCGG
+
)+-,*-319/',-'$%&%'((&)(')(-.*8,5'5.2-.2-(6-)4-(**0.00.4210+/812475360115(,.).,:83./6-:-./84()$&'(*(%('))).51,-+1,,,5657.42,*.1,,-7-'%()/-7*(&%##$%'%+.(/'&%%$(*234../*)+-+5),)')*(-03+//9.0111;666/5./&$$5+2365:0,/+.//2/2*/,)'&#$$&)**%'-.-+-2;970,&(&(58531--//*-)'*)'*1,,.,*(+(/&'0+4%3247379//235;82:2-6132121-*,,/3)52()**/,57586-6-2-:9+***(&&((-//,.2.--0-'*((/143&,1-*.+++*'.5.2-4.-''.*..134302)(&+'&%'/.*,%'('.*0)+-6%'%-0.(*))'((&(&(6:;,,02+0+++7759;**'2,-/61&,)..245/'+*()+(+++*-+.-1/270618-.2*2+078*/*$&'(&'%(+-1/65.5--.)&+&(*8:-0930/*('%)%%(+4<937544:85.06-.6+.)(((','&(&(,.($&().-0*8,/%')01/-,*&''*,274*/.&(-%+)**,.'+..&'(+,4&((**463/./.,/121+53)+40442&&(&()3/-'%&(*,,+-+.+.***+0,-398899;6667334'*$)(/0.//'-/7956)+2/-1&$'.1+-'(//((/.+5+)33+,,&*%'%)*+-.120*7++6///-/160,,++(-4:/12..*'*(),400-.())//047;499920+%'))1-14(3579:988796439::77'5%$'/-.0.017**01++,12/(*(),.+..-.1;77;::96:54(.)/)'((*'''0-*01//-+,.)'(1).0;<75;8/-2:;0/734:989247<9.3*0+0066.%&*('-/120/31224130.6-'%)(,1&--/20107,%(&&&&(,-,-%'-/.+-20*011<98:.7.,*-/0,*,56<+:;*)63//,.0-..*('*15'))1(,+/.,,,)-0-+-,14),56..,05)0+03,)(''(',(22/0(2,67:71/7,-.0+8,+01-)+++)++/55967;.,7+.075,//
@021bb53d-2106-49e6-8674-87f8ec5566f5 ch=92 read=147324 start_time=2019-12-13T15:27:51Z barcode=BC01 runid=2c9cf7bc05858273f10e7d7ec552fc0bd742dc3e
CTGCTCCTACAGGAGGGCAGCAGTAAAATTTTTTTCGGCAATGGGGAAACCCTGACAAACAACTCGCGTGAAGGAAGTTTTCAGTTGTAAACTTCTGTTATAAAGGAAGAACAGCTGGAAATGGTAGCCGAGTGACAATACTTTATTAAGCCACGGCTAATGCATTATGTACTGATAATACGTAGGTGGCAAAGCGTTATCCAGAATTATTGGGCGTAAAGAGAATGAGCGGCAAAGGGTCTGTGTTGAAAGCCTGAAGCAACTTCCAGTAAACCATACAGAAACCGAGCAGCTAGAGTGCAGAGGGAGGATCTAGTGGAGCTTCCGTGTAGCAGTGAAATGCGTAGATATGGAGGAACACCAGTAGCGAAAGGCGACGATCTGGCCTGCAACTGACGCTCAGTCGAAAGCGTGGGAGCAAATGGGGATTAGATACCCTAGTAGTCCACGCCGTAAACGCGTGAGTACTAAGTGTTGGATGTCAAAGTTCGGTGCTGCTGATTAACGCAGCCAATTACTCCGCCTGAGTAGTACGTTCGCAAGAATGAAACTCGAAAAGGAATTGACGGGGGCCCGCACAATGATTGGGTATGTGGTTTAATTCGAGCAACGCAGAACCTTACCAGGTCTTGACTTATGCTCAGGCTCCAGGATGGAGAGATGGCTATATGAGATACAGGTGGTGCATAGTTGTCGTCAGCTCGTGTCGTGAGATGTTGGGTTAAGTCCGCAGCAGGCGCAACCCTTATCGTTAGTTACCATCATTAAGTTGGGGACTCTGTGAGACTGCCAGTGACAAGCTGGAGGAAGGCGGGGATGACGTCAAATCATCATGCCCCTTATGACCTGGGCTACACGTGCTACAATGGATGGTGCAGAGGGAAGCAGAAGAAGCCGCGAGGTGAAGCAAAGGCCATAAACCATTCTCAGTTCGGATTGTAGTCTGCAGCTCGACTACATGAGGTTGGGAATCGCTAGTAATCGCGAATCAGCATGTCGCGGTGAATACGTTCTCGAAAGACGCCTTGCACACCGCCCGTCACACACCGAGTTATTAACACCCGAAGCCGGTGGCCTAACCGCAAGGAAGGACTGTCTAAAAGGTGGGATTGATGATTGGGGTGAAGTCGTAACAAGGTAACTTGG
+
$&&).0-)+-(--*+*(0/23.-/+(','09::*+10/22411*&&&)'(:2,+)(%'('-&'$)&004+/+)'(''+.1+('*)4',+.''%'%'%*.(,15/)3(-,22*&*)'&&()*-.5/.-0-)'(*)'%($%&(47933840)/..1275-0'('0,2,++$$#&$'#+1,..7-2**)(-,,0;.*,0151.3*)'+%0(%1(69:8566:('')%&#$%((&*))/(,1+..41..,((/41,17/1/1,+,,+/03(),,31'39,**'*(,5./1%%010.111/..++-.+').+(+-$&&&&(*,,%&#%''&$('(%+,,.-+06..133.'&'%'*0+*0+)''(0+'*)%)''1-%/00::..--,+*-/7-163+423,3363322.2%%'()*'()/2*)--943'(*'%2*-'++&-6*)*+/)-.31),14:1.265*)&)*((((&00971552<29052/001**(4/(,.,)'%&$)&00//.-3/'-/2211/0046/1750-+*%'(+,122-++/1-/641/92//6*+57,*-+-/0/37/-440,4+%'$&'&$'&*&3+&&(,*((+79:3:8;4-0*01182/%',-**+,+///)1.2193/)&&((%,+*'(3/24(''-/34+))(*++$(%,,./68879758'+(*-6531-1%32:/0167822320/2.-1(&)*+1078922''(%&%'**(*-/2*+,.*+-.16*.,-.5104.-/923958855:55-6-)6:278775/%''*--6/793465576.*))-/./*,,4:70:;-4,(*,0765:---+++'(%*+-)*3,)(*4-+,242+))&()+2/,-239107/083000..,/0).,)*%&-*$+&&.4,,*$)&%&).&+08,&&13,--592848;666)45<8/4,'(+,.360.-.+&,+-./*('**1264/3,+,(%6-/-.(,+3/100*+*)-/4'3211/0139395/08456-10%&'().)&%($%$(%#&')./7'/40-0,+*'(),-+)*'()*%2&'%*-('+0./5%20.2,.*-558022*6,-*.,'3310-*06/(/,,6;9.3/-.4/)-)*/3**&)/**)())+/()('&)0)*&+'
@5d6721bc-9159-45a4-839b-5da63b6f328c ch=452 read=79214 start_time=2019-12-13T15:28:00Z barcode=BC01 runid=2c9cf7bc05858273f10e7d7ec552fc0bd742dc3e
CCGGTTATATTTACGACTTCACCCCAGTCATGGATACAAAGTAAGCGCCACTCGAAGGTTAAGCTACCTACTTCTTTTGCAACCCACTCCCTACATGGTGTGACGGGCGGTGTGTACAAGGCCCGGGGAACGTATTCACCACCGTGGCATTCTGATCCACGATTACTAGCGATTCCGACTTCATGGAGTCGAGTTGCAGACTCAATCCGGACTGACGCACTTTATGAGGTCCGCTTGCTCTCGCGGAGTCGCTTCTCTTTGTATGCGCCATTTGTAGCACGTGTGTAGCCCTGGTCGTAGGGCCATGATGACTTGACGTCATGCACCTTCCACTCAGTTTATCACTGGCAGTCTCGCTGAGTTCCCGGCCGGACCGCTGGCAACAAAGGGGATAAGGGTTGCGCTCGTTGCGGGACTTAACCAACATTTCACAACACAGGCTGGCGGCAGCCATGCAGCACCTGTCCACGGTTCCGAAGGCACATTCTCATCTCCTGAAACTTCCGTGGATGTCAAGACCAGGTAAGGTTCTTCGCGTTGCATCGAATTAAACCACATGCTCCACCGCTTGTGCGGGCCCCGTCAGCCTTCATTTGAGTTTTAACCTTGCGGCCATTACTCCCCAGGCGGTCGACTTAACGCGTTAGCTCCGGAAGCCACTTCAAGGGCACAACCTCCAAGTCGACATCGTTTTACGGCGTGGACTACCAGAATTATCTAATCCTGTTTGCTCCCCACGCTTTCGCACCCTGGCATCAGTCTTCGTCCAGGGGCCGCCTTCGCCACCGGTATTCCTCAGATCTCTACGCATTTCACCGCTACGCCTGATTCTACCCCCCCTCTACCCGGACTCAAGCTTGCCAGTATCAGATGCAGTTCCCAGGTTGGGCCCGGGGATTCACATCTGACAACAAACCGCTGCGTGCGTACGCCCAATGTGTAATTCCGATTAACGCTTGCCCTCCATTATTACCGCGGCTGCTGGCACGGGTTAGCCAGTGCTTCTTCTGCGGGTAACGTCAGTGAGCAAGGTGTTAACTTTACTCCCTTCCTCCCGCTGAAGTACTTTTACAGCCCGAAGGCCTTCTTCATACGCGGCATGGCTGCATCAGGCTTGCGCCATTATTCGCAATATTCCCCACTGCTGCCTCCGTAGGAG
+
41'//6,*),6+)*/068981934.,-29874*-'()*/***+*&')74(+.0%),+2-902(-.-33/(.,3/1;;2020(/:8)+-/,&%#&'*28663-.//88.+0)+..0+2-7-705**.54(4./9090-+-4#'(,.,0,-/64,-.87)$%))210186433+-5,*1144420125+,,-/1/4/)0$($)&*/;02+211--())),(*+58**-+-2.43,*,((),-10+1(''+,6-007+5-*18*,010/.21..8.,-.//,.12..'&%'+0-+/832*/+,368922//.-,+0*'%2265-3%'%,)/011$(*,.//55,./21))$$%/002-&(0/17;;59.0/1-/6050//.16013064(-**+,.44*./-0---/19506.-.8:502/.'01/05()6-,-,0(,+3'14///621--.(//,-)+)/111;--26+'*,3218(&()-+-*,*0912422257(&(,.+''&&'&&2901,,-2-556:(05,5.-.7:73,+&%$*(*+423'),1,1<7;<1.0223331.1.+-1+)/+-(50063)(*+*%*(+00339:.12/;<00832/3+.,859.7.'.*.43*,/21.74420/1041....,6.--/4*6,+/*+.'((,443/30*,-/425-4-3+/030/0/00//38+&.'.,+--5.096491*(&/*-.834886:642;1-/&+:8/0-+)61*+-.&-.*+-+&$),,/005<:682)+./71/6247461/11-52'5112<7403))+///41155743<81/59045**%*'%'(*-)(&)/1552//25.5'(*63767++)+2.-47)(1)),(./389/20;07.)-//4-0.-1-+*).%2+.('),.0//.-1052537//++-).1/.,--/0.0+,+*(&$(+.13)((-)-304322%-1/,/3&1&'7-.5:30+3,001.3+'%-)4/1/-,02'54248566<665737--2:7534,(2)*,778*2*',+/+,.0/&()-9..:3-+2,)'..-/-&()*110'%'-&+3)(+-/0247<88<76*(+(+2:3012*))(*,12.89.4+'()-3%$(&))'$((4-112778/')*'(&&*//46-03*++'
@75a69c18-704f-41db-ba79-6b3ce24f17e2 ch=197 read=88364 start_time=2019-12-13T15:28:05Z barcode=BC01 runid=2c9cf7bc05858273f10e7d7ec552fc0bd742dc3e
CCGGGACACGCTGGTACGACTTCGCCCCAGTCATGAATCAAAGTGGTAAGCGCCCTCCCGAAGGTTAAGCTACCTACTTCTTTTTTGCAACCCACTCCCCATGTGGTGTGACGGGCGGTGTGTTAAGGCCGGGAACGTATTCACCGTGGTCTGATCCACGATTACTGGCGATTCCGGCTTCATGGAGTCGAGTTGCAGACTCAATCCGGACTACGACGCACTTTGTAAGGGTCCACTTGCTCTCGCGAGTCGCTTCTCTTTGTATGCGCCATTGTAGCACGTGTTAGCCAGCCCTGGTCGTAAGGGCCATGATGACTTGACGTCATCCCACCTTCCTCAGTTTATCACTGGCAGTCTCCTTTGAGTTCCCAGCCGGACCGCTGGCAACAAAGGATAAGGGGTTGCGCTCGTTGCGGGTTAACCCAACATTTCACAGGCTGACGGCGGCAACCATGCAGCACCTGTCTCACAGTTCCGAGCGCAATCCATCTCTGGAAAGTTCTGTGGATGTCAAGACCAGTGGGTTCTTCGCCCGTTTGCATCGAATTAAACCATTGTGCTCACCCCGCTTGTGCGGGCCCCGTCAATTCATTTGAGTTTTAACCTTTGCGGCCGTACTCTGACGATCGACTTAACGCGTTAGCTCCGGAAGCCACGCCTCCAAAGGGCACAACCTCAAGTCGACATCGTTTACAGCGTGGACTACCAGGGTATCCAATCCTGTTTGCTCCCCACGCTTTCGCACCTGAGCGTCAGTCTTCGTCAGGGGCCGCCTTCGCCACCGGTATTCATGAATCTCTACGCATTTCACCGCTACACCTGGAATTCTACCCCCCTCTACGAGATCAAGCTTGCCAATTATCAGATGCAGTTCCCAGGTTGAGCCCGGGGATTCACATCTGACTTAACAAACCGCCTGCGTGCGCTTTACGCCAAGTAATTCCGATTAACGCACCCTCCGTATTACCGCGGCTGCTGGCGCAGGTTAGCCGGTGCTTCTTCTGCGGGTAACGTCAATGAGCAAATTATTAACTTTACTCCCTTCCTCCCGCTGAAAGTACTTTACAACCCGAAGGCCTTCTTCATACACGCGGCATGGCTGCATCAGGCTTGCGCCCATTTGTGCAATATTCCCCACTGCTGCCTCCGCCGGAG
+
21)1)%##$$&%%)+'),,+%&.%,+.'(&((+,**(',0.,**+756-(,-62.+/3-**/*+(,2../43041029:67/:3;-56-).5-+.-+,.0,//+-2,/2765).&&+.,.0+*%''.,1-*30/*,+)*5;1006&/(%+(&'))/**,/328.2,(34*.0/./0)./5/478-***)(&-2612-.77::7;36('-%#'$&).103//182*)''',3-3($'-.++/-)(*-.)*+-/229171741(+),-658;48;*--00.,)*&(&%%&&)*095/4::74841))//87300/.--(*-.0257829/-+5:686846457<;1239;;9;7/12208'$,&&&)/4.,'%)8.7;68813130./+-*2-*3-88/)12+0//07899637.-'+++.4+62*,*247;8.0111;:8776721./-.%/.345/..,,0;-0//6/-../90:-)(..269<*379:89889:/75.7;9::60../-76658.7,(''&+32<:::70)'*():3..-33&$(2)82&/5*2&&+)(,/)*1.-')(+(-*.,/,475--.0084<8.8<:,,-1;;-3:3220((0)++/-43411)+---&.//2/6/7/702/5//.461,+(&()022512714'83)169/+.1635,2+/-123/40472/64)*))*)207463-12,/85121;':);:66/6;2,2.752*,/-//;7512-41--/053896899:<:797(39823869;5:878;03:&65426-%(&'**+--3+53434<;648:357..'*1/233152----28722*0,,.3+,(),20+//3-09,(-6.14*+-1.0004;5;3/1205//-:0**320,55/,../32210225327:8.7106122765/-*.)(&,)-)('%&/68;3512170,,((%/21128&4*+:46;132;366:490.###'(0///78.2,)+4-78<7100+3)&.:2500-3)))*)8)('1(,/,.-/76..,1:-4;:6-78-*897273*/**-.*'*+)06,((5*2.3/516<88800)-'+(0./-200000012&787792782;2)+4)*4/00:565-767-/26799778373*+$-)))
@7eac9c5a-4e9f-4ba2-931b-526f74ad5461 ch=90 read=125182 start_time=2019-12-13T15:28:10Z barcode=BC01 runid=2c9cf7bc05858273f10e7d7ec552fc0bd742dc3e
CTCTACGGAGGCAGCAGTAGAGAATGTGTGTGCACAATGGGGAAACCCTGATGCAGCAACGCCGCGTGAGTGATGAAAGGTTTCGGATCGTAAGCTCTGTCTTTGGGAAGATAATGGCCGGTACCCAAGGAGGAGAGCCACGGCTAACTACGTGCAACAGCCGCGGTAATACGTAGGTGGCAGGCGTTATCGGATTTACTGGGCGTAAAGGGCGTAGGCGGATGATTAATTAGGATGTAAAATACCGGGCTCAGCAGGTGCTGCGACTGGTTATCTGGGAGTGCAGGAGAGGAAGTGGAATTCCCAGTGTAGCGGTGAAATGCGTAGAGATTGAGGAAGAACACCAGTGGCGAAGGCGACTCTCTGGACTGCTGCTGACGCTGAGGCTCAAGCGTGGGGAGCAAACAGGATTAGATACCCTGGTGATCCCACGCCGTAAACGATGTAGATACCCGCAGAGTGTGGGGTTCCAACACCTCCGTGCCGCCGCTAACGCATTAGAATGTTACGCCTGGGGAGTACGGTCGCAAGATTAAAACTCAAAGGAATTGACGGGGACCCGCACAAGTAGCGGGCATGTGGTTTAATTCGAAGCAACGAAAGGAACCTTACCTACACTTGACATCCTTGCATTACTCTTAATCGAGGAAATCGGGGACAAGGTGACAGGTGGTGCATGGTTGTCGTCAGCTCGTGTCGTGAGATGTTGGGTTAAGTCCACCAAGCTTGACATAGCCCATAATCGTTAGTTACTACCATTAAGTTGAGGACTCTGCTTGAGACTGCCTGGGTTAACCAGGAGGAAGGTGGGGATGACGTCAAATCATCATGCCCCTTATGTGTAGGGACTACACATTGCTACAATGGCTGGTACAGAGATGCAATGCCGCGAGGTGGAGCCAAACCAAAACCAGTCTCAGTTCGGATTGGGCTGGGCTTCGCCTACATAGGCTGGAGTTACTAGTAATCGCGAATCAGAATGTCGCGGTGAATACCGTTCCCGGTCTTGTACACACCGCCCGTCGCACCATGAGAGTTGGCAATGCAGAAGTCCGTGAGCTAACCGCAAGAACAGCGGCCGAAGGTAGGGTCAGCGATTGGGGAGTGAGATCGTAACAAAAGGTAACCGG
+
'(('&(--(*--01101801+*(,*)-)+*1./0.31/21*'&*//;)+,2325:.6360/2413350'(*)./.-0,+-,:'--;248310('(+5-,-)+76%-+(&(-,.3,+%(&)))&,)(0/+2)*.'('',5+,,1-,0(-/770424.(33228-0*41.-+,064,.((300''02414.,/$'&*7-,04;9685082**.2-5673;952111/:,6./1/.8456069:+5+22*1-)+0,..'.)*,:43/*()'+.10++*('&&$'*+-44.()%)+(.,,.+8*9*6;1-/;5,++/).-459..076750,+(/)(&+-+.,16657:35.5.)),.))(('*/--*.02+*)&(&%&&)#)),02569567(('),,0470')-25.+(*0,17.05448;,)*''(&)2/((445814*/.))+))%%&(&&.-)&))*(,.235;;01/.*/'**,3,16,./13.16031/.+**'/*')'((&/*#+).957:8,(*()27;:9360)(*7)9<;522319-1-40805./(122.3:3/.,0.*)(%)*'-,/1646121:7.8281+//&)&%&&*3*+1,7/757224*+-+,-4-./0.2/)0-./.6()*(,,1-./.-+(+,+*0,383575-7,,,23,0,-8;9999:545911112-+,-.88-,,*+.-.-.495<5:8797:3847&.',('(&%'%(&&)&.-.%'&'()51;2,1,,,86:;7/9/2-+8+)(*03444132623268:9::99:6-6.5/:5781...1,+0+374+/650+/0156/0199-.%210)1231121.(132+.-((''%-.)+-+1082064430.05/0*++2559;::4+,+-&()-/42,6.90'*%)7;77;085111026770/'3($+3/0/&%$&,,%&$$$%&(&&)+279/+/1//4+2104032982:58--+82.22*./;76697-)''(03*'*0-115012822./2/395--,$+-/7/10.,,+0/0.,.74.5()-**56:57662535647//0*)$###%%',-3,/0+0.,+)++-,343*9-3/6,$&'*(&(),5858/491'.*008/419
@542de04d-25cd-4f00-913c-7d9b8f40513c ch=414 read=91411 start_time=2019-12-13T15:28:21Z barcode=BC01 runid=2c9cf7bc05858273f10e7d7ec552fc0bd742dc3e
TTGTTGTGCTTCGTTCAGTTACGTATTTAACATTATGAAGTTGTGTCAGTGTCTTTGTGTTAACCTGCCCCGCCTGTCGCTCTATCTTCCGGTTACCTTGTTACGACTTCACCCCAATCGCTGACCCTACCTTCGGCCGCTGCCTCTTGCGGTTAGCTCACGGACTTCGGGTATTGCCAACTCTCATGGTGTGACGGGCGGTGTACAAGACCAGGAACGTATTCACCGCGACATTCTGATTCGCGATTACTGGCTAACTCCAGCTTCATGTAGGCGAGTTTCAGCCTACAATCGAACTGAGACTGGTTTTAAGTTTGGCTCCACCTCGCCGGCATTGCATCTCTCTGTACCATTGTAGCACGTGTAGCCCTACATATAGGGGCATGATGATTTGACGTCATCCCACCTTCCTCTGGTTAGCTGACTGGTCGCTAGAGTCCTCAACTTAATGGTAGTAACTAACGGCAAGGGTTGCGCTCGTTGGGACTTAACCAATCTCACGACACGAGCTGGCGGCAACCATGCCACCTGTCACCTTGTCCCCGAAGAGGATTTCCTCGATTAAAGAGTATTAAGGGATGTCAAGTGTAAGGTTCTTCGCGTTGCTTCGAATTAAACCACATGCTCCGCTACTTGTGCGGGTCCCGTCAATTCCTTTGAGGTTTTAATCTTGCGACCGTACTCCCCAGGCGGAATGCTTAATGGGTGGCGCGGTGTTGAAGCCCCCCCACACCTAAGTATTCATCGTTTGCAGCGTGGACTGGGGTATCTAATCCTGTTTGCTCCCACGCTTTTCGAGCCTCAGCGTCAGTTACAGTCAGAGTCGCCTTCGCCACTTTGTGGTGTTCTTCCTAATCTCTCTGCGCGATACCGCTACACTAGGAATTCCACTCTCTCTGCACTCTAGATAACCAGTTTGGAATGCAGCACTTTAAGTAGGCGGGTATTTCATCCCACTTAATTAAATCCGCCTACGCTCCCTTTACGCCCAGTAAATCCGGATAGCTCGCCACCTACATTATTACCGCGGCTGCTGGCGTAGTTAGCAGTAGCTTCCTCCTTAGGTACCGTCATTATTTTCCCAAAGACAGGCTTTACGGTCGAAAACCTTCATCCCACTCACGCGGCGTTGCTGCATCAGGGGTTTCCCCATTGCAATATTCCCCACTGCTGCCTCCGTG
+
*7*6,),)328/0,22++0,(+/3008-/-6-.('"$''&+/,.')/'532-)53+/221;07/0&')()(&)%$$&'')--044/05012304-1439116//.)34<78075/,1385754-:2,(,+0/51.:/:/898782-%&+-.9/9-//:94579467<7/,*.)2,-89/2.---/07988330496;982+*($#$&+*'59%'.+)-5538:1)-0,1741,358+-/:;:56302/*)+*-&$&%((/-**/2884554/3752033;:747791123:/9(*/0..0568::05;<4/0/3:6.34265.0.//(*+/32111,-.0/000.1589:<738/-+))'&')))*,-4-***&%%%'(,2-&*,./.--3;2.//22456)-*&+1/661+-(&-+6--($'$($)%*&#$'()/001832,.()'3*,887/00094229/0&,1/+4+)($%%+)3056.(1+.4/2(%$&&)+43.244537325205201'2.&2600).)*27555,+-4,742599,+++&((*',91/3+,2336/--(*(*+***(,26/65785/(&($$((..;78<6332.:--.2-),,2-0723<33146670()-2..*1&,(*-;9+55,'*,'6.:0&%&%''),,;<*/,,.49032683+,*-'378,'1144837.&%%$'(,'+$%&(&(','/(+/(*+(3037:7.(*'+.*'(&)+,;915-+03+&,%.-//68*,+)-1),.54448557753<3-.//:8,1//+9;;333267/311322:2/9/,0,00*)('',.9:;:<;:;92//9**%+-144;7767++2952/.,*,)-*,+%%',-((+**556,0*,-.0//'()*-+(*,+30110-,,2/4;1;042<76487779-31,*-/%&%$%%)11.4/0,37./3-37.(*,))&*$,,)((*+4956966369(42-)11.40(*-05*12.640*+%)*6566)+'##&%,((.,&(')+031123/3..-20745,)%*'/(/0142()*()*%,%+%01-/2',.+-7</06,/6--01,,2//24,0-405')5:21:8<9849+*)/,,'**117557</4566654),7241<028:,)+,*0472/..,150.00+*+,,6/+'(%%
@d98cbc22-8b26-48d8-8aab-4b6a2b6cb7c9 ch=177 read=220120 start_time=2019-12-13T15:28:19Z barcode=BC01 runid=2c9cf7bc05858273f10e7d7ec552fc0bd742dc3e
CTCCTACGGGAGGCAGCAGTGGGAATATTGCACAATGGGCGCAAGCCTGATGCATCATGCCGCGTCATATAGAAGACCTTCGGGTTGTAAAAATTACTTTCGGGGAGGAAGGGATAAAGTTAATACCTTTGCTCGTGACGTTACCCTTGACACCGGCTAACTCCGTGCCAGCAGCCGCGGTAATACGGGGAGTGCAAGCGTTAAATCAGATTACTGGGCGTAAAGCGCACGCAGGCAGTTTGTTAAGTCAGATGTAAAATCCCAGGCTCAACCTGGGGAACTGCATCTGATACTGGCAAAGCGAGGAGTCTCTCGTAGGGGTAGAATTCCAGGTGTAGCGGTGAAATGCGTAGAGATCTGGAGGAATGGGTGGCGAAGGCGGCCCCTGGACGAACTGACGCTCAGGTGCGAAAGCGTGGGGAGCAAACGGGATTAGATACCCTGTTGAGTCCACGCCATGTGATGTCGACTTGGAGGTTGTGCCCGCTTGGTGGCTTCCGGAGCTAACGCGTTAAGTCGACCGCCTGAAGGTACGGTACCAAAGGTTAAAACTCAAATGAATTGACGGGGGGGGGCCCGCACAAGCGGTGGAGCATGTGGTTTAATTCATTTGCAACGCGAAGAACCTTACCTGGTCTTGACATCCACGGAAGTTTTCAGAGATGAGAATGTGCCTTCGGGAACCGTGAGACAGGTGCTGCATGGCTGTCGTCAGCTCGTGTTGTGAAATGTTGGGTTAAGTCCGCAATAGCAACAACCCTTATCAACTGTTGCCAGCGGTCCGGCCCGGGAACTCAAAGGGACCTGCCAGTGATAACTGGAGGAAGGTGGGGATGACGTCAAGTCATCATATTTGCCACGACGGGGCTACACGTGCTACAATGGCGCAGCATACAAAGAGAAGCGACCTCGCGAACAGCGCCGGACCTCATAAAGTGCGTCGTAGTCCGGATTAAGGTCTGCAACTCGACTCCATGAAGTCGGAATCGCTAGTAATCGTGGATCAGAAGAATGCCACGGTAGACCGTTCCCGGGCCTTGTACCTACCCGTCACGCCATGGGAGTGGGTTGCAAAGAAATAGGTAACAACAACTTCGGGAGGGCGCTTACCACTTTGTGATTCATGACTGGGGGGGTGAAGTCGTAACAATTGG
+
..33')0+87-+1,,.-+-.()))*+1/2*))+/621/..+-05)175650-+%'&')'00%%%'#%'*,&')-(*(209/266.9583984/..*)**1(%,+(&-+1*/1+')*+)*2-1,-.1-3:+),./15326.8-*.+$$"$'%&40'/31050014/4,165150015*/--0/60/01(')$().--/)++8/32*+/&,(+5055997741234,0674404-0/5'6677.5:9:+/:66897,'15,,111(/51451/01**-5*+--32222:0//00;801,)-)%'%****)*())**,-*0..')*3/6010)*8:86)*+,07540971139772.-12112/,4..6+%()&(1..-5/81.(46-'*+2.2-()''))/-/.2++43/,**/1-/589:7)((-0833*:9-2.,+778;<3+00('%')4-%(*04,+'#%&)*5993+'(0,+*+/6,0.83+$&)%'$'):/49-3-/)--33;2222.719+28859624.%&&'&%()3)''%*&)1*0/141/.0+,88<;223394;9;/59:8336+58*)++-031102/02(-/89868:6:6/6071(%/)$(*-433115*-1777512924&)&))*.11276123/-/+.8<61-,,--86522;41964:465/9553:;90/'*+7..13568/0//,:211::67610224754-1'()-66/),(*-3/71-+,,.+/2/)*%/.'1-'/3,/6543*)(611:3453135:650/./3*7<100097+,&*,/'-(*-69+1..-/032990-1/06,5/.55.1699:::850..2873..))*'%+.&&()/)49641++%&&*00//2495393/-(*+++(+15+((&*'*3478744-4++))($$%)&5+6686402085(2,/3,,--.5020)4.03--+/-/0+1**+-174541**-1/4///&*'.96420,../4/0188;978/,-0)-0.3:;595<6646/97567/++2674.8('%'%$&(/+.136867702081-,-.83076779,&+2.,)**,350+**,,)(,)*66,,2204-3,+36)0.53..143,-)*++,,./021+*.+,/+.0'&$#%&%*&)#
@883c06e9-5f62-49f0-ae45-3bce8f8e51f7 ch=194 read=105623 start_time=2019-12-13T15:28:17Z barcode=BC01 runid=2c9cf7bc05858273f10e7d7ec552fc0bd742dc3e
TCACCCCAATCAATCCCACCTTAGACAGCTCCTTCCTTGCGGTTAGGCCACCGGCCTTCGGGTGTTATCAACTCGTGGTGTGACGGGCGGTGTGTACAAGGCCGAGAACGTATTCACCGCGACATGCTGATTCGCAGATACTGGCGATTCCAACTTCATGTAGTCGAGTTGCAGACTACAATCCGGGCAGAATGGTTTTATGGGTTTTGCTTCACCTCGGCTTCGCTTCCCTCTGCACCATCCATTGTAACGTGTAGCCAGGGTCATAAGGGGAATGATGATTTGACGTCATCCCGCCTTCCTCTTAGCTTGTCACTGGCAGTCTCATAGAGTCCCCAACAATGATGGTAACTAACGATAAAGGGTTGCGCGCTCGTTGCGGGATAGCAACATCTCACGACACAGCGAGCTGACGGCAACCATGCTCCTGTATCTCATATGGCTATCTCTCCATCTCTGGAGCCTTTATGAGTATGTCAAGACCTGGTAAGGTTCTTCGCGTTGCTTCGAATTAAACCACATGCTCACCGCTTGTGCGGGCCCAAATCAATTCCTTTGAGTTTCATTCTTGCGAACGTACTACAACGAGCGGAGTACTTATTGCGTTAACTGCAGCACTTTGACATCCAACGCCGGTACTCATCGTTTACGGCGTGGACTACTAGAATTATCTAATCCTAATATTTGCTCCCCACGCTTTCGGGACTGAGCGTCAGTTACCAGGCCAGATCGTCGCCTTCGCCACTGGTGTTCCTCCATGTCCATTTCACCGCTACGCTAAGATTCCACGATCCTCTCCTGCCTCTAGCTGCCTGGTATCTATAGCTTACTGAAGTTAAGCTTCAGGCTTTCACCACAGACCCTTAACGCCGCCTGCTCCTCTTTACGCCCAATAATTCCGGATAACGCTTGCCACCTACATTATTACCGCGGCTGCTGGCACGTAGTTAGCCGGCTTTCTAATAAAGTACCGTCGCTCGGCTACTGCATTTCCTGTAAGCCGCCGTTCTTCCTTTATAACAGAAGTTTACCGAATCCGAAACCTTCTTCCACGCGGCGTTGCTCGGTCAGGGTTTCCCCATTGCCGAAAATTCCCTACTGCTGCCTCCCGTAGGAG
+
<8/3('$-,+,+.-05/,4/..$&+))--.077;:75:/306/:0.672.2-0,*%),))*&+')64432)--.)1103011584321--)(),,-2.3,64630106310.09327<8:9;::;:;;;+/),&-%(*/)((%+,119321--,.51).,(,,/0.-,.:,,%1,4779:<;12.41,1*.52536;;08187.07:3.25:578;41-+-6;80117.8/,11,+,.07678.7.+((()+,*(&')-%%'''&')-+-++($'''*,++29.-0299:9068,).49;:20*'(('./734644458788:767(--002,576+-,,.7+**+79678545761111:)-3639--)**0/444;552:2-((&0*./67792.00,*''%$$&(*006-0+)/144834*-+,'')-,5869.434.9736655415:4603-64<221/286,.,.+-.8/./.)()+...52&)-*:;:9<85751801285)'0-20<99911019:9:24;5.6-,-63080230*01/01;7:6.1965456;967;<:2911/5:;6825*&%%(&$%+/&-'****4+*9.--328473954.(*%)/27-13039'8*6)+&)/../1238856;7./.4---18433334.)*'.*//0025-5))+&,'-2-,/30475,.134<:02;:2823-*,-,4493;,1/$0.*2.0097779797585/.40)-2699:5:4115%)%*((%+6--36<56+**$$&((&-,5.2,,,-52-+,+1633.+-/.33::::5+,+)+5454-%,,/6.0/2/,+2.32&/193*5997;:2010./03387'&(&$&(,/*.:/.//293-54++22/6.,.,859<183:4:28*''+'/9:0.-)*-)1,+7..8;76586785426.,.0147)9'$&(++./2/)').+.5((+-87633%()--/,.&+&%-,2803-,--++%.0&%#'',(1/.*'*.-2296.,,*(+5402-',('.)')'%+13750+**&-,.+3**+*&&((+8//(7804;-2865.0588741155)**0*((++-.,+-**.6*-42-%('
@2af16915-8c5e-42e3-a5ee-0f92c858e807 ch=348 read=107566 start_time=2019-12-13T15:28:28Z barcode=BC01 runid=2c9cf7bc05858273f10e7d7ec552fc0bd742dc3e
CCAGTTACCTCGTTGCGACTTCACTGATCATGAATCACAAGTGGTAAGCGCCCTCCCAGAAGAGTTAAGCTACCTGCTTCTTTGCAACCCCACTCATGGTGTGACGGGCGAGGGTGTGTACTAAGGCCGGAACGTATTCACCGTAGCATTCTGATCCCACGGTTACTAGCGATTCCCGACTTCATGGAGTCGAGTTGCAGACTCAATCCGGACTACGACGCTTTATGAGTCCGCTTGCTCTCGCGAGTCGCTTCTCTTTGTATGCCATTGTAGCGCGTATTGCCCATCAATTATCGTAGTCAGGATTCTTCGCGTTGCATCGGAATTGAAACCGCATGCTCCACCGCTTGTGCGGGCCCCGTCAATTCGTTTTGATTTTAACCTGCGGCCCGTACTCACAGGCAGTCGACTTAACGCGTTAGCTCCAGGCCACGCCTCAAGGGCTGCAATCTCCAAGTCGACATCGTTTTGGCGTGGACTGCAGGGTATCTAATCCTGTTTCGCTTTCGCGCCTGAGCGTCAGTCGTCCGAGGGGCCGCCTTCGCCACCGGTATTCCTCGAATCTCTGCGCATTTCACCGCTACACCTGGAATTCTACCTCTACGAGATCAGCTTGCCAGTATCAGATGCAGTTTCCCAGGTTAGCAGGGGATTTCACATCTGACTTAACAAACCGCCTGCGTGCGCTTGCCGCCCAGTAATTCCCGATTAACGCTTGCGCCCTCCATTACCGCGGCTGCTGGCGCGGAGTTGTGGTGCTTCTTCTGCAGGTAACGTCAATGAGCAAAGATGTAGCACCTCCCTTCCTCCCCGCTGAAATTGCTTTGGCCGAGGCGCTTCTTCATACGCGGCATGAAGCTTGCATCAGGCTTGCGCCCGATTTATTGCAATGGCCCTGCTTGCCTCCCGTAGGAG
+
()$/+8*,6-7/20)-/,-+*)&(%%'05)*.)4,/(.(/')+21(%&()14*+11,%(**((*2,0($&'(+-'%)*5,162+,1+7/5.'**/))+2,+&''+,35++&*.*)(,+'$($('-,/.-,-,**7579437811-0225:7/...37(&')'+&**--*-01936-(*,/374-/22,,,,,,.3:,2577516-;08317594542%)%&%&%')))++/103.9--,.*.%$(&)+,,67:67068/.4-..-0)/+,%&*)(''+&+'%&$$#$###$###$$$$$&%$()&+)(,21142/1.--,1(('%'##,2).0%.-/00030,0/,,,)&(&(&-04:61*,.704:0&/90&(&+:;3/52+))+,,33*%,%**+$*&,15'430+&)*++,+*+''-,.0/3)')(%((.-2857---5-,)((+314/5**'()+225056153/%**,-/.47861.+++),-.2*,1.201/2-('$'24.0((&*(&%$/246535--()+))%/1+1030.1-2-33.*2-/922286733)%032132%2/016;1/-2/./402..,-*-2)..-,)-+),)*-(&)*-(&(*190270&4&')7123125/5;,//)*-..)&)'%.).,),982'+*,-0-)'&%/,55693<220&&)('61.)($%&((,0,*/1234912)**/,0,--141+,(,/)'''&)))/5./,2-23.+2)'%+-0&(-+&$%(*067;79<7635%6703.-*012976396-*)&%.(+*+*%*''+1**,.+*0/+()),'(-&((&(+)&&%('''++)%&(*(/3,.)*,'')(&%''+)&'('')),6&--/02-/076*)%,.)&.**+0/.&##%(&*+,)**)+.8..240+'(
@ab05616b-08b4-47bf-b71a-079edb8f9875 ch=404 read=105165 start_time=2019-12-13T15:28:27Z barcode=BC01 runid=2c9cf7bc05858273f10e7d7ec552fc0bd742dc3e
CCGGTTACCTTGTTGCGACTTCACCCCAATCATCAATCCACCTTAGACAGCTCCTTCCTTGCGGTTAGGCCACCGGCTTCGGGTGTTATCAATACTCGTGTGGTGTGACGGGCGGTGTGTACAAGGCCGAGAACGTATTCACCGCGACATGCTGATTCGCGATTACTAGCGATTCCAACTTCATGTAGTCGAGTTGCAGACTACAATCGAACTGAAATGGTTTTATGGGTTTGCTTCACCTCGCGGCTTCGCTTCCCTGCACCATCCATTTGTAGCACGTGTGTAGCCCGGGTCATAAGGGCATGATGATTTGACGTCATCCCTTCCTCCAGCTTGTCACTGGCAGTCTCGCTAGAGTCCCCAACAATGATGGTAACTAACGATAAAGGGTTGCGCTCGTTGCGGGACTTAACAACATCTCACGGCGACTGACGACAACCGTATTCCACCCACCTGTATCTCATATAGCTATCTCTCCATCTCTGGAGCCTTTTGTAGGTATGTCAAGACCTGGTAAGGTTCTTCGCGTTGCTTCGAATTAAAACCACATGCTCCACCGCTTGTGCGGGCCCCGTCGAGATTCCTTTAGGTTTCATTCTTGCGAACATTACTACTCAGACGAGTACTTATTGCGTTAACTGCAGCGCACTGAACTTTGACGCTTGCCAGGTACTCATCGTTTACGGCGTGGACTACTGGGGTATCTAATCCTATTTGCTCCCCACGCTTTCCGGGACTGAGCGTCAGTTGCAGGCCAGATCGTCGCCTTCGCCACTGGTGTTCCTCCATATATCTACGCATTTCACCGCTACGTGATTCCGATCCTCTCCTGCGCTCTAGCTGCCTGGTTTTCTATGGCTTACTGAAGTTAAGCTTCAGGCTTTCTACAGACCCTTGCCGCCTGCTCCCTCTTTACGCCCAATAATTCCGGATAACGCTTGCCACCTACGTATTACCGCGGCTGCTGTACGTAGTTAGCCGTAACAATAAAGAGTACGTCACTCGGCATTTCCTGTAGCCGCCGTTCTTCCTTTATAACAGAAGTTTACAATCCGAAAACCTTCTTCCTTCACGCGGCGTTGCTCGGTCAGGGTTTCCCCCATTGCCGAAAATTCCCTGCTGCTGCCTCCGTAGGGAG
+
74/,3+*3.6.*7+'*0,0231*.-1*-403.//6/.83+/-1..-2,'**+4230/$&&*/.525-/891090/3,-511:4..,7/0,3')$$&()*+,*41/&&),-47/+2-//-./55+)'$#%(-251/1167435958221.-0.0134:8--.--.,,-3/262:33)0)-/4/+,+,-*,,,)-1/$/#($)&(*,855)+65-,)+.3909;;1898<68;9+/09279<9:32/6.080-.1019(('(%*4264405:/-/-,,*.+0*+%$%'.6.'0-0/311)350063./00/3:0,,.122:/45)(02336.-.+5---1.,2)/-,.0-+,(')$&&)+476*0&'(3+-.013.2,*,45676265*010+91229::53711/::8-;,;+-)0056662./.1/.*+,+,/.(24450%)),-*)+.9/.190,0**$'(+,++(,.113311)6896534,.6)+/,055)&-&***./6682-.0282/0256.71:3392100,6&+,;3*+,2,)48411///355673/21,-.5/54700.-44+*.+',#&6)8.17.(,56:8848<31601--2.)+--/0...-&(&+'&%*'%))*.7.//27261680+/.%(&)+781.*,))*,+*-(%'&*,)**355..--.78)**-+,+29886356%.7.++:852902+)*,53,-.0891+-,+53-.10;8.2667784378333//02726.-,..0556892:7458-,*'-03;;:2126565657885744(+.*,),414)'('$'&&+./,-00933269351,---.,-./148445.0/013687<97<6885741816/**,2.'682380+&&)+/6:<6/8)*1+-9333001()..4,),+25./5/475;-22<38666-,.,(,/&,3//./1.0,*0.,34988:93/&'+*/.-1/.,0/1)&%&'/+6:-''%%#&%%+*221.(*)-32140/-.-410476:<533/(*0/./7971,+,)/<9-54:76/+143,476;78<8+-4/&205,/++.:''())812,4972<017;:*)3944..//0,*+25,(,.,+,++-+(0*&-)(,*(,
@c46cfa14-ba92-4556-a086-f059683fb8e1 ch=8 read=94558 start_time=2019-12-13T15:28:43Z barcode=BC01 runid=2c9cf7bc05858273f10e7d7ec552fc0bd742dc3e
TTGAGTTGCCTTTATTTACGGCTTCACCCCAGTTATTGATTCCACCTTCGACGACTGCTTCCAAGGTTAGATGGTCATTGGGCGTCTCAACTCCGTGGTGTGACGGAGCGGTGTACGGGCCAGGAACGCATTCACCTGGCATTCTGATCTGCGATTGCTGATAGCTCCAGCTTCATGTAGGCGAGTTTCGGCCCTACAGTCCGAACTGAAGAGTAGCTTTAGGGATTAAGCTCCACCTTACGGCAGCAGCCTCTGTACTACCCATTGTAGCGTGTGGCCTAAAGCGCCAAGGGGGCATTGATTTGACGTCATCACCTTCCTCAGGTTATCACAACGGTCTCAGCTTAATGATGGCAGCTAAAGAGACAGGGAGTTTGAAAAACAAGATATCGGATGACAACATCTGATATTATTATCAATATCCATTCTCGATAATCAGCTAGTCATCAATTCGTCAATATCAAAAGTGGGTCAATCGATTCATGGTTAGTCATTGTCGTGCATGTTATGGCGGG
+
+*%$%,-$),()'&..+)+,0+,,,(+-40*./7'-+++33,-$(1,9330354,4%&,//)0,-.1-(&76)/1/$($()//.2656)-&&*&$('0*34402).'*-.30/)&&$(%23$)1(/..2.084/2+%%(,12;9434763122217&,,#&&&#()0.),./40(,('%+,))'+)51/'/12*)((('-1''(75-.))'%'&%.,+78('-1'5+(&%%'*($-+..&-+)'%-**),0**))*(,/+39/)3+(''&)&''''&'('(2*),&&$1+(*.,+()++,-190+,1///*.(%'+*//',-'+)*)%),&'+(''%,%%$%%*++((+'*1'4(&(**.5,')*,1()0-$(/+&$%(*,))&('))(($)%$&$$&%%%&$$$##&&'%$'%%%&)()'&&$$&''%#$$$%'''%##$$$%%&&#%$$$##%%&%(%(%$%%$%&+.)&%&(&(&%)'&#$$$$#$$$#$%#"###$#%$$#&&'('&#'$$
@117e20f6-c6d0-4d8d-aa2c-c2f7e530282b ch=421 read=207690 start_time=2019-12-13T15:28:38Z barcode=BC01 runid=2c9cf7bc05858273f10e7d7ec552fc0bd742dc3e
CTCCCTGCAGGAGGCAGCAGTAGGTCACCGGCAATGGGGAAACCCTGACCGAGCAACGCCGCGTGGAGGAAGAGGATTGTAAACTTCTGTTATAAAGGAAGAACGGCGGCTACAGGAAATGGTAGCCAGTGGCGAATACTGCTGAAAATACGGCTAACTACGTGCCAGCAGCCGCGGTATGCAACAGGTGGCAAAGCGTTGCTCCGGAATTATTGGGCGTAAAGAGGGCAGGCGGCAGCAGGGTCTGTGGTGAAAGCCTGAAGCCCAACTTCAGTAAATAGCAGAAACCAGGCAGCTAGAGTGCAGGAGGATCGTGGAATTCCATGTGTAGCGGTGAAATGCGTAGATATGGAGGAACACCAGTGGCGAAAGGCGACGATCTGGCCTGCAACTGACGCTTTCAGTCAAGCGTAGAGAACAAATAGGATTAAGACACCCTAGTAGTCACGCGTAAACGGTAATTAAGTGTTGGATATCTGAAGTTCAGTGCTGCAGTTAACGCAATAGGCGCTCACGCCTGAGTAGAATACGTTCGCAGGGTAAACAAAGGGATTGACGGGGGCCGCACAAGCGGTGGAGCATGTGGTTTAATTCGAAACAACGCGAAGAACCTTACCGAGATCTTGACGCTACTCATAAAGGCTCCAGAGATGGAGAGATAGCCCCATATGAGATGCAGGTGGTGCATGGTTGTCGACCAGCTCGTGTCGTGAGATGTTGGGTTAAGTCCCGCAACGAAGCGCAACCCTTATCGTTAGTTACCATCGGCAAGTTGGGGACTCTGGCAAGGACTGCCGGTGACAAGCTGGAGGAAAGGCGGGATGACGTCAAATCATCATGCCCCTTATGACCTGGAGCTACACACGTGCTGGATGGTGCAGAGGGAAGCGAAAGCCTTCGCGAGGTGAAAGCAAAACCCGCAAAACCATTCTCAGTTCGGATTGTAGTCTGCAACTCGACTGCATGAAGTTGGAATCGCTAATCGCGAATCAGCATGTCGCGGTGAACGTTCTCGGGCCTTGTACACACCGCCGTCACACCACGAGAAGTTGATAACACCCGAAACCGGTGGCTAATAACCGCAAAGGAAGGAGCTGTCTAAGAGTGGGATTGATGATTGGGAGATGTAACAAGGTAACCGG
+
%(-5/)&3%.(%**/1/1/(''(%&&#%$*)5/840./*)//02+((//-.0/018545;+*-06+)-)-,'&'&$8(#)((()*.*0,5---11+04/.*-3*-/+1-..56160(25,,30--/.&,,12+,+....,*%%$)*+(()//50//7.0/1/4*887520/313907000,.%&')-3-./()5)*.0/2,+*-,//-(.(&++56510.110('-*))*9;:8;8.21))20///212987052+.86701)*(&())-1.**.0-$#$$%%',453:67:.--,,2+*-04:95--/-/02-3&-1'3+371325.*+++27664:6./0.--),3,+(*'1/'2,(.*'*0*0*()+),328941-.-.01252676/11100+,''()*116'('(..&.$,%'(.:830+1*4%*'$&$#,0-('-2116-*++-,1/3/,+(,+&+***+-10;1813/,&$',**668-/14+)(%&+,808645494/+.-',+-&**084.,,+''((-*/..37**)*'$%%''%(.*'))(2+,'&'+05/.,'+'*'+')-5556--,./-*.36<:0:5:4)(0-,-,2/-/11(-22'&0-33-+%(3*.'&&(%&&%)./'(07+**)*5+)*()+1263,,*/*%*.('&$&)*(,+,,%,)-5789:87484/.+(+,*$()'(*+,++,3105+*+,1191..10947/412)(+.22,.'(*2*/%60((-,1262911/923:8:80//6413348;711110/.)(&'+1/-.01*0./268://*,.*,.).+--1*)-*.15:8;::;7/0/5534.2:6*0.//./0905.))*1,.+*&+,-.21.115036463,+*.,)*++)+*,((,((+,/35-1,+-5*),510,03+%(*7;:4:78<548.026:/:*1*('*+06300,)-,,**--'//0.7.,8/:0::9932+&$)(12/0:8:2344576697160+))''-.3453::771900.00106;5:9.1421/00+-,)'(()0,,,+,&*%(%(&*422+5*(.--,5,),+.3.129+/-72-(&-//264,/++&,-/20)/*)*-.53706*%'%$$'(5-25)0148563.
