# Supplementary material for: De novo species identification using 16S rRNA gene nanopore sequencing
Source: PeerJ. 2020 Oct 21;8:e10029. doi: 10.7717/peerj.10029 (PMC7585375; doi:10.7717/peerj.10029)
Supplement: Supplemental Information 3 [file peerj-08-10029-s003.zip › pass_fastq_runid_2c9cf7bc05858273f10e7d7ec552fc0bd742dc3e_412.fastq]

@ba3ed495-7162-40c5-852f-ddf44d0462d2 ch=369 read=123206 start_time=2019-12-13T15:28:49Z barcode=BC01 runid=2c9cf7bc05858273f10e7d7ec552fc0bd742dc3e
TTGATTTACCTTGTTTACGACTTCACGGTCATGGAATCCACCGAAGTGGTAAGCGCCCTCCGGAAGGTTAAGCTACCTACTTCTTTGCGACCCTCCCCGTGATGGGCGGTGTGCTAAGGCCAGGGCGTATTCACCGTAGCATTCAGATCCACGATTGCGTTTAAAACTGTGGAGTCAGGTTGCAGACTCAATCGGACTTCGAAGCCTTTATGAGAGATTCCGCTCTCATGAGGAGTCGCTTCTCTTTGTATGCGCCATTGCTTGGCACGTCATGTAGCCCTGGTCGTAAAGGGCCACTTGACTGACGTCGGCCACTTCCTCCAGTTTATCACTGGCGGTCTCGCTGCGGTTTCCCCGGCCCGGATACGCTGGCAGCAAAGGATAAAGGAGTTTGCGCTCGTTGGGACTTGTGGCATTCACAGCACAGGCTGACGGCGGCCATACGGCACCTGTCTTTTGGTTCCCGAAGGCGCATTCTCATCTCTGAAGAGCTTCGTGGATGCTCCAGAGACCAGGTAAAGGTTCTTACGCGTTGCATCAGATTAAACCACATGCTCCGCAGCGTGGGCGAATCAGATTCATTTGAGTTTAACCTTGCGGCCCGTACTCCCCCAGGCGGTCGACAACGCGTTAGCTCCGGGCGCGCCTCAAAGGGCTGGCCACTCCAAGTCGACATCGTTTACGGCGTGGACTGCAGAATTATCTGTCTGTTGCGCACGCTTTCCTTTTCAGGCAATCAGTCTTCGTCAGGGCCGCCCGCAGTATTCCTCCAGATCTCTACGCATTTCCACCCGCTACACCTGGAATTCATACCCCTCTACAGGACTCAAACTGCCGGTATCAGATGCGGTTCCCAGGTTGGGCCCGGGGATTTCATCTGGCTTAACAAACCGCCTGCATTAAGCTACCGCCCAATGAATTCCGATTAACGCTTGCCCTCCGTATTACCGCGGCTGCTGGCTGGAGTTGGCCGAACTTCTTCTGCAGGTAACGTCAGTAGGCAAAGGTATTAACTGCCCTTCCTCCCGCTTCGGTACTTTACGGCGAAGGCCTTCTTCATGCAGCGGCGCCCAGGCTGCATCAGGCTTGCGCCCATTTGTCGCAATATTCCCACTGCTGCCTCCCGTAGG
+
)$'$-*'(/3.5(,1.,0/*.-3.%'&&'$#$%'''(,&%*&#''&($)*+-(((-(&&*-)(*))*0,)&'*,00/-+-00/4:6(,-*08-(,66'%%&%())('()&%%$&'%'&)+0%.*(+'/-/83)+)%-&*++.00)*,/4.%')',(&&'*.'',,(*$#(0.*'(+'+&3))+'(..0,2---%+&$&)%%('%('&(,(*$&)$,$+%+)&((()+$$%()+()--,.5096047)&'%&%&)27.2.('+'&*.),,+))*')),-6+)-5+-())7(.4:8/*')%%%%%))/0.+')-+%')),,.1''),1(*,('+0-1.'00/.0%&&&#+,*1.1,/&&%/+'*3,,///050910)14:+3/)),/,2,,.18.,0..//)4*+,*(%(&%'&(**58,'*+,211%'00111226.+()*$'&(*,+*63(+.('((&2.98/+')()(+-*-)/9--0+-/663,*+&%'()*)(+.:/1+)+1')%&(+:<355415(,2.8.0-%((+,0811256//+9*/-.26*+,,+*)0,)4/2/(''*.+$'(*1.%(03/$')()%)/1*-)0-1,*(*')*($'$&'.799,).55,453/0002-***-/'),*1')'&(%()07474:(472/.*)*-&)*0)2+021/-0,0422:9///1/1/+1++1&*%(*',+**,'&&(%&-'$&#&&)&'-2+,%%&%&$#*)*(,--.,11,16419)''$$%&'('$-%//24:02,/'))11111/*0.0.5<:6.)/4*+.2&.-.5015//0.,)((653,-..(1%--6359+2**&%02)---.65344.3(47.20+'.-+..2.4.'+,+,&-3/--+,(/),.+5.6130,41353//'/'&$%%(&-4-26-*++*)'1..*((,..-3+))&(-3--2768181(25.0+5+++-'*'$#'-%(,,,++,+%&%+-68<9657225.,(0/5+($$#(-)(4*)**-0+1('+%&()+101,01)))((#'$#$'()'#%&&'&''.+35+1-,..*((/'')(1.+*'&%%&''((+,1)38303-.//92)+84.,)(+,3.00+11,%+**,)*.6*79+*830*
@9e46c467-5292-47df-9860-5155c63b26b3 ch=191 read=243094 start_time=2019-12-13T15:28:49Z barcode=BC01 runid=2c9cf7bc05858273f10e7d7ec552fc0bd742dc3e
CCGGTTACCTTATTTACGGCTTACCCCAGTCATGAATCACAAAGTGGTAGCGCCACCTCGGTTAAATACCTCTTCTTTTGGCCCTCCCATGGTGTGACGGGGCGGTGTATTAGCCCCGCAAGGCCAGGAACGTATTCACCGTGGCATTCTGATCCACGATTACTAGATTCCGACTTCATGAGTCGAGTTGCGAACTGTCCGGACTACGGCACGCTATGAGGTCGCTTGCTCTCGCCAGGGTGCTTCTGCTGTATGCGCCATTGCAGCGTGTGTAGCCCTGGTCGTAAGGGCCATGATGACTTGACGTCATCCCACCTTCCTCCAGTTTATCGCGGCGGTCTCCTTTGAGTTCCCGGCCGGGCCGCTGGCAACAAAGGATAAAGGGGTTGCGCTCGTTGCGGGACTTAACCCAACATTTCACAACACGAGCTGACGACAGCCATTACAGCACCTGTCTCACAGTTCGAGCGCAATCTCTAAGAAAGTTCTGTGGATGTCAAGACCAGGTAAAGGTTCTTCGCGTTGCATCGGAATTAAACCACATGCTCCACCGCTTGTGCGGGCCCCGTCAATTCATTCGAGTTTTAACCTTGCGGCCGTACTCCCCAGGCGGTCGACTTAACGCGTTAACTCCGGAAGCCACGCCTCCAAGGGCACAACCTCCAAAGTCGACATCGTTTACGGCGTGGACTACCAGGGTATCTAATCCTGTTTGCTCCCCGCTTTCGCGCACCTGAGCGTCAGTCTTCGTCCAGGGCCGCCTTCGCCACCGGTATTCCTCGGTCGCATTTCACCGCTACGCGATTCTACCACCTCTACGAGACTCAAGCTTGCCAAAATCGCATCGGTTGGAGTTGAGCCAGGGGATTTCACATCTGACTTAACAAACCGCCTGCGTGCGCTTACGCCCAGTAATTCCGGTGCGCTTGCGCCCTCCGTATTACCGCGGCTGCTGGCGCAGGTTGGCCAGTGCTTCTTCTGCGGGTAACGTCAATGAGCAAGGTATTAGCTTTACTCCTTCCTCCCCGCTGAAAGTACTTTTACACAGCCCGAAGGCCTTCTTCATACGCGGCATGGCTGCATCAGGCTTGCGCCCATTTATTACTAATATTCCCCACTGCTGCCTCCCGTAGAG
+
94,06.(+*-,%5-)(+,(*/,&*22+..39231-533-239.-*,25'('$%&$)'(+4/5.7/%%%(+'--70564)%%.*()-74.012325357279.101+&(&),(*,,,'$'.1.729*2506/,/-.3./12-)%'*-058())05+*+*./8**)''$+)1.,-.41740/())+''*.702&&200,0+(1,6:98/1&($+%'-(+..0500&),/-//3/1)*&(472*)&''&($%)&')*1:7:<668,*(+.(0**&'*(/2*'-318326,-055813001/./022399999.8+-(/51;88.-+,00;,,,0+,'+())*+.12,5-++570;4++0,0/954.+-./20./206)-/6,-(''**)*8.66884,420018-0,++1*.2,..-02:41001+,)**+,-12148471.03*3&%(,/135;0-0000**&3894*'))$&,*)(''%(''++*008421,.8798::73794;,44496+092;99<978157,--..1+1*0,3;979-,-.0885:15:*,02,/-4+0.464-)-0-5265469622/2:;,-/-%%&*+1556-/,10467.-168.:///8/7/8/611-1-7*./120/-/,182423816).*'1+-'./+05.5,5-&%(#'$,,.333;9-/,73228:252/07-1/++(*%'-4158776;/*,+/77/(*/6./()&(%/53642433201./-1/3/5*'655,979926:882(2(1+334;2'&(''(&#%(*03228:45+)*$%&'-0+%%))$*)(,302./13583,2&*,-+-3'()%%'%),23'*-+'(%(4.--.6)$.413,0:83+-+./3/0/0245457679..,)+-.3520()&%)-46-,/102270++-/.,)*/+)*&+2.134+.),-+29.+.+)+4210.+$*%0(,+'))-+67566<58;7636430-.1../,5--,//261-0///8*$')32+./23.52+-,:1/+33513+*,(),++&$''()&3/*)+0,0/97<77:8&'),+/-4.'().-.-..-1'45323,1/5:.,05'%(-'*)-.,.:64;:+*22002236,-9--/50.,
@c67afda5-03ce-471b-9d1e-376c1dab01a5 ch=165 read=217486 start_time=2019-12-13T15:28:46Z barcode=BC01 runid=2c9cf7bc05858273f10e7d7ec552fc0bd742dc3e
TTCGTGCCGCTGGTTCAGTTACGTATTGCTGTGGTGCGCTGAAGAGGGTTGTGGTGTCGTGGTAACCCTGCGCTTGCCTGTCGCTCTATCTTCCAGGATTACCTTGTTGCGACTTTGCTGAATCGTAATCCCACCTTAGACAGCTCTTACGCTTGCGGTTAGGCCACCAGGCTTCAGGGTATCAACTCGTGTTGGTGGTGTGGCCTGGAGCCGAACGTATTCACGCGACATGCTGATTCGCGATTACTGGCGATTCCAACTTCAGCAGTCGAGTTACGGACTGTCGAACACAGGGAACAGTTTTGCGGTTTCACTGCGGCCTGGCACCTCTGTCATTGCGCATTCAGCTGAGACCGCCAGGCGATGATTTGGCGATCTCCAGCTGCCAGCATCACTTCGCGGTCTTCGGTCCCCAGCGCAATGATGGTAACTAACGATAAAAGGGTTGCTTTCGATTTGCGGACTCTTAACATCTGCGAGCTGACGGCACCACCATCTCGCTATAGCTACCTCCATCTCTGGAACGCTTTAATAGACGCCAAGACCCTGGTAAGGTTCTTCACGCGTTGCTTCGAATTAAACCACAAAACAACTCCCGCCGCGGTAGACTGTCCATTCCGCTGGTTTCGGCTGCGCGAACGTACTACTCCAGGCGGAGCACTTATTGCGTGTACGGCTTTGAACTTTGACATCAACACTTAGCGCTATCGTTTACGGCGTGGACTACTAGGGTATCTAATCCTGTTGCTCCCCGCTGGGACTGGTCAGTTGCAGAGCCAGATCGTCGCTAACCTTCGCCACTGAATCTATATCTACGCATTCACCTTTGCGCGGAATTTCACGATCCTCTCTGCCTCGCTGCCTGGTTTCTATGGCTTACTGAGTTAAACTTCGGGCTTTCACCACAGACCATACTGCCGCCTGCTCCCTCTTTACGCCCAATATTCCGGATAACGCTTTGCCACCTACGTATTACCGCGGCACCGCTGGCGTAGTTAGCCGTGGCTTTCTAATAAAGTACCGTCACTCGGCTGTTTCCCGCAGCCGCCGTTCTTCACGCTTATAAACAGAGTTTGCACAATCCGAAATTTCTTCAGCTTCACGCGGCGTTGCTCGGTCGGGGTTTTACGAGGCTTCCACCTGCGCTGCCTCCCGTAGAG
+
&,()'&&&%&'(-)8,-.8.*+**(*)()++,,+(')*)*,'*'(&)+'+))&(&%&##'&'(%&.0)*%)%&%(&++,*-/(+-2,-.(&%'%$))$4*)+&()'''#$%$-)/)&(%$0**2.-1,*00)(.//3,,37,.1/.)'$'$&&%')./2.*-446.1/%'&(-2/$,((*'*.143-1'&&'(*)%'*&&&)*,,*+)+'2/'%)-%--1:4*-,//2224,,-,+.6,%()*..--2--014967**(-/1($%%$,,-+)+1*%'-*,-'''*'&,'%&%&(('%%$'&&'%$%*(14(('*)*/42/''''').)''&$&$%&$%$$%$,'%'#$%%%&'%$$'$%))*'*+1/3:.+'**%''('($#%##''+',(+)&(+/&&&'(,.,+()$(&&'%&&)$(&/'&'(('&(''+/0-...3:7'-.1,+&&&&(,'&+3-(*)1)&&$##',+--**(()(,.,,(('&'%)+#%$&&015((##%&&++%)'&,72479443/0),&%('#&(&'(,-,.400-317))**+,+,0.556:/--,,,0-+.677103.0/7+-'%%')+('''''3+&%/)))'(%&)%')'%%'(,61400+0/..)$%%$&$$$#'&$*(&&())))0((+56/)*(++++)'),)***&&&+(-'$%%&','(/''*6556(1*()0'%&$$%($'',,87+-/32*+6:(-%&(-,,+)+-50')&(+%'$//(,-./1-)**)/3+*'%&,..002./*,%(.**-988797++%))*)&++/0<540)&&('))**,-53501.18/'+'()&%'%'%*,)0+&,'(*1.,1+,-/''*'&(#%*(,1')('-1*0/1-.,+/*,,-,*,)4/)'3,4,4733:30,,-*+,-1/.&*$*,/3858;468826-),152*/((%&,-+2+6-0/329131--14*+36332)%)%'$$'(//+,,))#&()+650.),&(.-,+24130.(&)(%((0+.61,//04343-.-.*0./').0+/%'%(%22363/--%$&&#(&'0,..'*++*)$(06-&((+/9+.&#('$')+)610%%'*6111020864280126,'13(88.-'%$$%%&&'+'%(*&*)'''''(&)('+1.*1-/*)
@64f1ffe5-b3ac-411d-bf2c-18064e9d91b9 ch=455 read=99841 start_time=2019-12-13T15:28:54Z barcode=BC01 runid=2c9cf7bc05858273f10e7d7ec552fc0bd742dc3e
CCGGTTACCTTGTTACGACTTCACCCCAATCATCAATCCCACCTTAGACAGCTCCTTCCTTGCGGTTAGGCCACCGGCTTCGGGTGTTATCAACTCTCGTGGTGTGACGGGCGGTGTGTACAAGGCCGGGAGCGTATTCACCGCGACGTGCTGATTCGCGATTACTAGCGGTCCAACTTCATGTAGTCGAGTTGCAGACTACAATCCGAACTGAGAATGGTTTTATGGGTTTGCTTCACCTCGCGGCTTCGCTTCCTCTGCACCATCCATTGTAGCGTGTGTAGCCCAGGTCATAAGGGGCATGATGGTTGACGTCATCCCCGCCTTCCTCCAGCTTGTCTGGCGGTCTCGCTAAGTCACAACTTAATGATGGTAACTAACGATGGGGTTGCGCTCGTTGCGGGACCAGCAACATCTCACGACACGAGCTGACGACAACCATGCACCACCTGTATCTCATATAGCTATCTCTCCATCTCTGGAGCCTTTATGAGTATGTCAAGAGACCTGGTAAAGGTTCTTCGCGTTACTTCGAATTAAACCACATGCTCCACCGCTTGTGCAGGCCCCGTCAATTCCTTTGAGTTTCATTCTTGCGAACGTACTACTCAGGCGGAGTACTTATTGCGTTAACTGCAGCACTGAACTTTGACATCAACGCCGTACTCATCGTTTACGGCGTGGACTACTAGGGTATCTAATCCTATTTGCTCCCCACGCTTTCGGGACTGAGCGTCAGTTGCAGGCCAGATCGTCGCCTTCGCCACTGGTGTTCCTCCATATATCTACGCATTTCACCGCTACATGATTTCACGATCCTCTCTGCTCTGGCTGCCTGGTTTCTATGGCTTACTGAAGTTGACTTCAGGCTTTCACCACAGACCCTTGCTGCCGCCTGCTCCTCTTTACGCTTAATAATTCCGGATAACGCTTGCCACCTGCATATTACCGCGGCTGCTGGCGTAGTTGGCGTGGCTTTCTAATAAAGTACCGTCACTCGGCTACCATTTCCTGTAGCCGCCGTTCTTCCTTTATAACCAGTTTACAATCGAAACCTTCTTCCTTCACGCGGCGTTAACCGGTCAGGGTTCCCATTGCCGAATTCCCTACTGCTGCCTCCCGTAG
+
-/)-2..7264114-+*)*0;19143/,2.14:090//9,-1333./..+002588<-).**,.7&+(+330.3./2.0656;91/0311529/--*/-518697435(+53295551/',.1.560.1)'%*-009:9187/223:5756798:<;993,4-*%-..04533*/)+.204767588874133//-/33///092:*+8;;10+),.-34::;.678<789:002:267;6717.9//9/**,)0,)34113495:;;60;)+,+.),/33222/</*-/.-0122.381.07430.*.3,,330256277(&*.25.*),,++/031148493&57503104-,,*,&,+2,/0/20226271/8///7++**&&-108./-//3-50,,0:0)($$$*)+**-.62/21'*),0257753787::1:<8:62137**)'&(+,.01)*/5-2221845547:9;:8978;/01338;./033435688.+')*,07538567(**2:;:<867512$'+)+**./-3<898,.2434455143/..--/14(+22970(*//40531/8/+*+*;:77:;456/2&%%(&,,/3334321//-*)%+)*,,)1,,,538696888)46556470097:11121:*8.&'$&&'-/04897155',(41127:452.))'132223412:332000;2.035:;-*-+++611/::0-.,+,-.1617*7&$#&(*2**0455:98:96;847:469;;767<;99890423488721//.0;61134255461**'(,&*(),1424220/*$&&*+&2345::1373:554470;10:4674:3,8('&(*+)&.101:1,-07.3448:<270-.1257/4<7442381+8/+*42)%$'1*3798-,10.*1)**-2--6-(**%%&%()*.,293353337757.,('(+4+()*(/,612;52127-1/*%1(*97610022654/-3.,199/320/-'(**18472*)(/*.7-+)5*-$*)/6+'(')**(/3/:;9<99<:6884$)+41:4206,1./1:2319727010*'+/,2/*-2),/3)).031,+),().5*'*&'
@ff275ecf-afc6-490e-8140-9a32aa93804b ch=100 read=223628 start_time=2019-12-13T15:28:57Z barcode=BC01 runid=2c9cf7bc05858273f10e7d7ec552fc0bd742dc3e
CTCCTACGGGAGGCAGCAGTGGGAATATTGCACAATGGGCGCAAGCCTGATACAGCCATACCGCGTGTATGAAGAAGGCCTTCGGGTTGTAAAGTACTTTCGGCGGGAGGAAGGGAGTAAAGTTAATACCTTTGCTCATTGACGTTACCGCAGAAGAAGACACCGGCTAACTCCGTGCCCAGCAGCCGCGCGGTAATACGGAGGGTGCAGCGTTAATCGGAATTGCTGGGCGTAAAGAAAGCGCACGCAGGCGGTTTGTTAAAGTCAGATGTGAAATCCCGGGCTCAGCCTGGGAACTGCATCTGATGCGTGAAAGCGGAGTCTCGTAGAGGGGGGTAGAATTCCAGGTGTAGTGATGGTGAAATGCGTAGAGATCTGGAGGAATACCGGTGGCGAAAACCCGGCCCCTGGACGAAGACTGACGCTCAGGTGCGAAAGCGTGGGAGCAAACAAGTTAGATACCCTGGTAGTCCACGCCGTAAACGATGTCGACTTGGAGGTTGTGCCCTTGAGGCGTGGCTTCCGGAGCTAACGCGTTAAGTCGACCGCCTGGGGAGTACGGCCGCAGGGTTAAAACTCAAAATGAATTGACGGGGGCCCGCACGAAGCGGTGGAGCATGTGGTTTAATTCGATGCAACGCGAAGAACCTTACCTGGTCTTGACATCCACGGAAGTTTTCAGAATGAGAATGTGCCTTCGGACCGTGAGACAGGTGCTGCATGGCTGTCGTCAGCTCGTGTTGTGAAATGTTGGGTTAAGTCCGCAGCGAGCGCAACCCTTATCCTTTGTTTGCCAGCGGTGCGGCCCGGGGAACTCAAAGGGCTGCCAGTGATAAACTGGAGAAGGTGGGGATGACGTCAAGTCATCATGGCCCACCCGACCAGGGCTACACACGTACTACAATGGCGCATACAAAGAGAGGCGAAACCTCGCGAGCAAGCGGACCTCATAAAGTGCGTCGTAGTCCGGATTGGAGTCTGCAACTCGACTCCATGAAGTCGGAATCGCTATGTCGTGGACCAGAATGCCACGGTGAATACGTTCGGGCGCGTACACCGCCCGTCACACCATGGGTGGGTTGCAAAGAGTAGGTGGCTTAACCTTCGGGAGGGCGCTTACCGCTGTGATTCATGACTGGGGTGAAGTCGTAACAAAGGTAACCGG
+
'&((%)4/90-3/,355324)5,,,+*12/..0-:,'15/0.8/)..0002*/,)+&.(&)1032/112445,(-+,5067:8.-040//7:6++--288+&+'/50(+))(+4+**-.7201818/,/-&*+''+,727101408./9*.,,6,(*+'/.19**'((3---6702+03,*230127.1,--;+/--*740,,/*1/60+/.0,6+-.204.3,%-/18686243.((*'+-,.(--33377050:*-1168**550-//.00295/3.-)2.,,.,(475::8/2/.0.6796000)('%')(&'*)+((*+-00380,.-248-//./00/3,-398760.-+%),0241.5,.098'')),)12:1.-++56566598-8+*,..*,)'*)9:3-./253,2/+)(-,-,*++--244550,.*'''+.31*+0/8(11)-*4,).0247)./43,,625.0.55689;2512213:931.2.,)&*.6).225*&,),+3198/0+'*(&.3.//02/,,--018/2475411'255588+'))*27182245792763<:,./22::3..,-60968/)571/8/-,./),,*+;;97.)**-,**025<:6;6<1/./.-.&-+-+.+)/.380:/08/1&)*9-,,01861/12-0++2;;93.,*--./*/3133(49496((,-0-4,+-24177999911010900012660,...45403:3126556214*05545/)*3-*'%$''+/1153529314/2303:0,2:)+78424350**+-.4(*,)*)./15-0)(-%44531*,,+.01;;:::1/,)()/-/89(+/679.--/*,./47432**35,$)*'').856646.+*(((*&3%.0360;0/60-./3589:+'&&'%)*(&%$+++-21-.,,,5.03<76975.0043/,-,,+599::/:*5--/30-)++-87+8**+6553281122/7/./.50855..)&%%&/./(+''&)(-1137-,,6:741:3,).053+1+*$&$$&*',1/7;954/)*$''#%&)&,(//1;577:,%&'(),*)&.+--6-2.136-8-(/2,4/.1/.37**))*336;7730022270*+++.,,,+,-8077(/1.3;8;;8
@292e9101-fb6c-4808-908f-c8f3b70b43ef ch=128 read=262439 start_time=2019-12-13T15:29:02Z barcode=BC01 runid=2c9cf7bc05858273f10e7d7ec552fc0bd742dc3e
CCAGTTACCTTCATTTTGACTTCACCCCAATCATCAATCCCACCTTAGACAGCTCCTTCCTTGCGGATTTAGGCCACCGGCTTCGGGTGTTATCAACTCGTGGTGTGACGGGCGGGTGGTAGTACAAAGGGGCCGGAACGCTATTCACCCGCGACGTAATGCTGATTCGCGATTGCAGCGATTCAACTTCAGCGTAGCAATGAAGATCGAGTTGCAGACTACAATCGAACTGAGAATGGTTTTATGGGTTTTGCTTCACCTCGCTGGCTTCGCTTCCCTCTGCACCATCCATTTAGCACGGCGTGTATGGCCCAGGTCATAAGGGCATGATGGTTGACGTCATCACCTTCTCCAGTTTATCACTGGCAGTCTCCTTTGAGTTCGGCCGGACCGCTGGCAATGAAAGGATAAAGGGTTGCGCTCGTTGCGGACTTAACACAACATTTCACAACACGGTGACGACCATGCAGCACCTGTCTCACAGTTCCCGAAGGCGCAATCCATCTCTGGAAAGTTCTGTGGATGTCAAGACCAGGTAAGGTTCTTCGCGTTGCATCCAGATTAAACCACATGCTCCACCTTGTGCGGGCCCCGTCAATTCATTTTGAGTTTTAACGCGGCCATGCTCTGACTGATCGACAACGCGATGGCTCCAGAGCCACGCCTCAAGGGCTGTATCAAGTCGACATCGTTTGCGGCGTGGACTACCAGGGTATCTAATCCTGTTGCCTCCCCGCTTTTTTCGCGCAGCGTCAGTCTTCGTCCAGGGGCCGCCTTCGCCGCCGGTATTCCTCAGATCTCTACGCATTTCACCGCGCACCTGGAATTCCTACCCCTCTACGAGGACTCAAACGCCGATTATCAGATGCAGTTCCCAGGTTGGGCCAGAGTTTCATCTCTGACCAACAAAGCCGCCGTGCGCTTACCGTAGTAATTCGATTAACCTTGCACCCTCCGTATTACCGCGTACTGGCGCAGGTTAGCCGGTGCTTCTTCTGCGGGTGACTGACGTCAATGGAGGCAAAGGTATTAACTTTACTCCTTCCTCCCGCTGGAGAAATTGCTTTTACAGCCCGGCCTTCTTCATACGCGGCATGGCTGCATCAGGCTTGCGCCCATTTATTGCAATATTCCCCACTGCTGCCTCCCGTAGG
+
1.(+2-)-+,)%#(*,)(-/49402.2-,-2658704+,*((/.12003-%,,,73683.-/+,,*&-4*+3571,40+4*)2,'1'*(//..1()*-/.0783,((*.,27337+*'')'&*(,*.((02,054531/(&&#(')-080)-*'))(('(&),*+0/-(),).+()&*),$,&+'(,303('&&&&&&+3+*+&%%+0)',+8./+//0426.9-/)+5851-+1107*;;5.+-.:/1//*&*161-.522(.,.2+/-+&'),,0,,30(,&)1530/*.1+$)''())')(*,%%&),/)%)+*-+,-)-+/*-,,..2&3*((*(/55-3(-.3;/,-((.20+).-,21..)%'**35,*31,,046/&,-/57/,10)++*'**($'*')-547:)*+/)/+/(-+:507)'-,()))0*(*)+0/.43+*))-'*()'''&'+-*075755-/-(-1-04210*,108<23*))'*+2035;421/1277+.446-00:350*-4/2+,)()()+1&+(''-(/-:5:21,-*+-,,/01**,*3,22'15.//-..,.*',&%%*$')-1-.0.'(**,6/9762<<3-21:55(-+*%&%,)6'.'0--''(()*+1*(('+7-**(()..,-/'%%((-.()'*/,2/00831,**(+0+5,00---/011,9.()&/014693*+'(+(-,)-,/1,0+,41-*04)()'/,/'$&,*--.*//.,-)%'(./0-24/5.+,-')2351..*--021150,.)())+67-0-4,,/65643)323/39:2./1+.$(*.113,1,2/2*+)850,/*))+&$*+.169582-*/*%%*')*.*-/878067/5.()*)*('.3/6'('(.9.-*+,-+(((('10109-*+3&&%$%(.,+)'$''%'$$,*3-/.(*02/0,)),(*'*24246*3-0000,+*')(+,/,)%*&(*,+)(9*'-/+)*.+1:7768)2((&&%(+,1236290/'$&*22:(4)3+,,,*),3,(+,/1-.-*).7+(/0(++&,,*+0-.-74,&()%+/()+/33645;5'&$'$$&+(')+2./.-,./+6210400035)(0/').2.,/--'/-)(,.%(()...16.76(*32.*
@30d22e88-9ed0-495b-a065-b3db4e1ecd84 ch=509 read=189395 start_time=2019-12-13T15:29:17Z barcode=BC01 runid=2c9cf7bc05858273f10e7d7ec552fc0bd742dc3e
GGGGAGGCAGCAGTGGGAATATTGCACAATGGGCTCCTGATGCAACCATGCCGCGTGTATAGAAAGGCCTTCCAGGTTGTAAAAGTACTTTCAGCCAGGAGGAAGGGAGTAAAGTTAAATACCTTTATGTTGGCATTACCCCGCCAAGAAGGAAACACCAGCTATCTCCATTTTGGCAGCCAGTAATGCAGGAGATGCAAGCGTTAATCAGGAATTACAGGCGTAAAGCACCCAGGCAGTTTATTAAGTCAGATGTAGAATCCCAGGCTCAACCTGGGAGACTGCATCTGGTACTGGCAGAAGCTTGAGTCTCGTAGAGGTGGGAATTCCAGGTGCTTGGTGAAATGCGTAGAGATCTGGAGGAATGCCTGGTGGCAGAGAGCGAGCCCCTGGACAGAGACCTGACGCTCAGGTGCAGAAAGCGTAGAACAAACAGGATTAAGATACCCTGAAGTAGTCCACGCCATGGAACGATGTCGGCTTGGAGGTTGTACCCAGCCAGGGGCAGCTTTGGAGCTAGCGATTAAGTCAACCCTTACAGAAATGCAGCCGCAAAGTTAAAAGAGCTCAAATGAATTGGCAGGGGCCCGCACAAGCCGGTGGAGCATATAGACTAATTCGATGCAGCGCGAAGGACCTGGTCTTGGCATCCACAGGATTTTTCAGAGATGAGAATGTGCCTTCAGGAACCGTAGGACAAGATTGCTGCACGAAACATCAAATCGGCTCGTGTTGTAGATGTTGGGTTAAGTCCCGCAGCAGGACTCAAGCCACTTATCCTTTATTGCCAGCGGTCCGGCCAGGAACTCGAGGGAGACTGCCAGTGATAGAGCTGGAGGAAGAGGTGGGATGACATCAAGTCATCCATGGCTGACCAAGGGCTACGTGCACAATGCATACAAGAGAAGCGACCTCGCGAGAGCAAAAGCCGAGACCTCATAAAGTGCGTCGTAGTCCCGGGTTGGAAGTCTACCCAGCTCGACCATGAAGTCAGGAATCGCTAGTAATCATGGATCAGAATGCCACAGTAAGATACGTTCCAGGCCTTATACACACCGCCCGTCACGCATGGGAGTGAGTTGCAAAGAAGTAGGTAGCTTAACCTTGGGAGGCACTTACCCTTGTGATTCCTTGACTAGGAGTGAAGTCCGTAACAAGGTAACCAGAGATAGAGGCTGACAGAGCAGAGTGGGATTACTTACAAGACACCGACAACTTTCTTTAGCTGTATGCATGGCTATTAC
+
*.5)).*)+,*)-/)2-+-,,7/,*+-,94-*,**,()-010.-(207300%#%&)*,(&'%**&')-6/0-('-4-7,--9:0/3-0/90,)(&&%0,),**)+/)()*/95,3/70/-,-**,('+-*,*())**'('*'$)&,)(+&(%((%&''-))*+,(*+-0),--(&**-$&$'%&),-'+(+,)'$'#$&'')',(())),'(&&)&$&%*($$')*)$%%('*(.0(&('+*%*()),-1/1)(&%%%*,*1/1(+/5503,.(,&0.()*30,-.**(((,*+*+(&'&&&$')&+&((('''.')%)'((,&*+../.*0)+'&'%%'&'%''%&)&.%*%')./032--,(+($'$#%,,*+)%&')%((&%%14.(',8/3)'((*2+***)*.,2.--,,('&)*')*.--0+.-1978479657/,&+,)3:,,)%%&'''')1++,.5(/()+%)&&*'.,+),)-)0')+-5/0',.(#$&&%).&$%%%&&)&-*,,.,-%)$$)/-0-1.-&1-%')*-*'%$*&&)3,/8**-*&(,1+53)&&&+14.21/*)+.**()(-(-&/.)%%&(**$$$'%**-'+,03),&'*''(,.-%%('%('&)''')))'&))'$)+(%#&/.022('(%)'$,221-+)'&()30/,)3/.2))&&&$(--'+-0/10.20*+'&%,(,-1.-++$&,(,,)&&%%'(&(')0/11/:0)&%''*.3(-(*+*&+(+-('+&'+%,'%'%''+'*-%%%$&(0/)44)1,+.,*'&&,*/-)2,7)22171*)')+..),.*)%*2..+*++,+-*-27.*0,()&'(()),0*:650.//+''*-()--%(+)'&')+1/''(*('$'%&$)#$$&%$$%''-/,%&%()''*)-:36,+.))&))+.-)''%%'-*1:541./-*(+,1-0/))'(&'.*,0%1./-*')'),),'&'-,.+'()+(/++('')&&*(**/%''&#&&'(*)2/1////,.20,-(')&1//)+-867,5-)-''*+()&#%&)+,+,.'()'$(+%'$&',*.('**%%,07/211,%((%(')&''''*+4((%$#%,4*,2*%).)*02&'(%(*+..1(%())()&+,(&('(/)++(),.31/.('%)*+5%*(').+)&)&'$'&/-+(*+*(*()('+$4'$)%%%&(*),-4970/14+(')/((/%')642,'%$'))(()*%*%$$
@7e7da3b6-a803-4d0b-a7b1-42372d433a7e ch=28 read=75764 start_time=2019-12-13T15:29:16Z barcode=BC01 runid=2c9cf7bc05858273f10e7d7ec552fc0bd742dc3e
CTCCACAGGGAGGCAGCAGTAGAAATATTGCACAATGGACTGTAGCCTAGTGCAACCATGCGTGTATAGAAGAAGGCCTTCGGGTTATAAATTTTCAGCGGGGAGGAGAAGGGGTAAAAGTTAATACCTTTGCTCATTGACGTTACCCGCAGAAAAAGCACAATAACTCCGTGCCAGCAACCGCGGTAATACGGAGGGTGCAAGCGTTAATCGGAATTACTGGGCGTAAAGCGCACGCAGGCGGTTTGTTAAGTCAGATGTGCCGGGCTCAATACAGAACTGCGGCTGATACTGTGAAAGCTTGAGTCTCGTAGGGGGGTAGAATTCCAGGTGTAGCGGTGAAATGCGTAGAGATCCTGGAGGAGGAATACCGGTGGCGAAAGGCGGCCCCTGGACGAACTGACGCTCGGGAGTGCAGCGTGGGGAGCAAGCAGGATTAGATACCTGGTAGTCCGCCGTAAACGTGTCCGACGGTTGTGCCCCAGGCGTGGCACCGGAGCTAACGCGTTAAGTCGACCGCCTGGGAATTACGGCCGCAAGGTTAAAAACTCAAATGAATTGACGGGGCCCGCACAAGCGGTGGGCATGTGGTTTAATTCGATGCAACGCGAAGAACCTTACCTGGTCTTGACATCCACGGAAGTTTTCCAGGGTGAATATTGCCTTCCGGGGCCGTGAGACGGGTGCTGCATGGCTGTCGTCAGCTCGTGTTGTGAAATGTTGGGTTAAGTCCCGCAACGCAACCCTTATCCCTTTGTTGCCAGCGGTCCGGCCGGGAACTCAAGAGACTGCCAGTGATAAACTGGAGGTGGGGATGACGTCAAGTCATCTTGGCCTACGACCAGGGCTACACACGTGCTACAATGGCGCATACAAAGAGAAGCGACCTCGCGAGCAAGCGGACCTCATAAAGTGCGTCGTAGTCCGGATTGGAGTCTGCAACTCGACTCCATGTAGTAACAATACATGAAAGA
+
-01-&(''-))*')-,---3,(2,+*+0+&))',0.0/33+)$*'.0*%+-'&()***)))'('(,,%$4*%'*'),224328/3/)(.+%()*2.,++*(1,(/+(&'(*,)'()5:,+2.0-..-.,50-053&..-.0/5/-/4+*/**,3.-+%(*-/1(+.+-/3033355682)0,*.-5.12/-2+.--+&*(3.0-.-/20/-0/.0,..-02:<89724;6+--/++)*($-./3/1.*.264/17..**')%+,.887771'#&)(/(3,311'''*+.02201&(+/.&'&'*).-//2782/'343+),&2(6-10)1+0*1,./1;833:8348:950//011'(4200()-.-61003/5+.,,,-6+,.6.7/;52,58671)*+*++*-332'2*$))2..///1/36+'()7:%5&98/.8)*+,&27,.)0*+,36%&(++/514+)&&(''*()'+0&,&(+&$&/8248-1+$)2*1&(,424/-,+.789475326:78:33'&$&'&'*1/.0*+.(.,19/8773+,.379/--+0-/01/5.,+/(%&')).(0(-+1/+-0.,*1,5:;288:.-+..975512215-,*5/5/-5-.0446181.-0/02*.--&))-86/,'$.0*(''*($&&%,22-5',/.+()'+(*-.4'.,'%*123351:55567457-.//05627200,/88//-2,35393+)*./+)/,',)+.354.+2.-32+/95--4-.431309/6-4.33/93-3/..,'('&(//155111./12;::9,(''&,+5;878689793//)+3231-1,3/6)+./.,5+,784,+(*+,./03898:-;-,9504768:79('*&)*'+233966.210)259/85;43756,*770'/+-0422267040,3-/3+,()*,-+)*/,004.3410--+)&'*+'229312)$$*)'#%
@6b7864f8-1c97-4f33-b25b-57243a1d30b3 ch=259 read=107692 start_time=2019-12-13T15:29:13Z barcode=BC01 runid=2c9cf7bc05858273f10e7d7ec552fc0bd742dc3e
CTCCTACGGGAGGCAGTAGGAATTTTCGGCAATGGAAACCCTGACCGAGCAACGCCGCGTGGAAGGTTTTCGGATTGTAAACTTCTGTTATAAAGGAAGAACGGCGGCTACGGGAAATGGTAGCCAGTGACGGTACTTTATTAAGCCACGGCTAACTACGTGCCAGCAGCCGCGATATTGTACGTAGGTGACGGCGTTATCCGGAATTATTGGGCGTAAAGGGGCAGGCGGCAGCGGGTTCTGTGGTGAAAGCCTGAAGCTTAACTTCAGTAAACCATAGAAACCAGGCAGCTAGAGTGCAGGGAGAGGGATCGTGGAATTCCATGTGTACAGCGGTGAAATGCGTAGATATGAACACCAGTGGCGAAGGCGACGATCTGGCCTGCAACTGACGCTCAGTCCAAAGCGTGGGAGCAAATAGTTAAGATACCCTAGTAGTCGCCGTAAACGATGAGGTACTAAGTGTTGGATGTCAAAGTTCAGTGCTGCAGTTAACGCAATAAAGTACTCCGCCTGTGGTAGTACGTTCGCAAGATGAAACTCAAAGGAATTGACGGGGGCCGCACAAGCGGTGGAGCATAATGGTTTAATTCGAAGAGCAACGCGAACCTTTACCGGGTCTTGACATAAAGGCTCAGAGATGGAGATAGCTATATGAGATACAGGTGGTCGCATGAAGTTTGTCTCGTCAGCTCGTGTCGTGAAGATGTTGGGTTAAGTCCCGCAACGAGCGCAACCTTATCGTTAGTTACCATCATTAAGTTGGGGACTCGCGAGACTGCCAGTGACAAGCTGGAGAAGGCGGGGATGACGTCAAATCATCATGCCCCTTATGACCTGGGCTACACGTGCTACAATGGATGGTGCAGAGGGAAGCGAAGCCGCGAGGTGAAGCAAGACCCATAAAACCATTCTCAGTTCGGATTGTAGTCTGCAACTCGACTACATGAAGTTGGAATCGCTAGTAAATACTTGAATCAGCATGTCGCGGTGAATACGTTCTCGGGCCTTACACCGTCACACCACGAGAGTTGATAACACCCGAAGCCGGTGGCTAACCGCAGGAAGGAGCTGTCTAAGGTGGGATTGATGATTGGGGGGTGAAGTCATTAACAAGGTAACCGG
+
(*,0,-//960,--(*--*-)/2:<815865;50)(++-3,&((/0-+(,186678,//1/),))-,:890.7(/0---45++5+.,./..33)3-89789635.*5./.2&,*)())((0(+/7(((*+35920.114)0-.'%%(*,+1./086311/13:<0/20,35*)'%'&,'&(-/34+.%+&&&$)+/37304*.,2,5)&+*+11-))-4*)-/,++1322;9/+/'.*'403132833383+0/*))+&(*-4,-517/1008).0+,)).6-897693/*---++-/65)38))'),5-234398040405:563364.',0119-,-71.04997898++)%-,/4;1771;0.,-+-.29;11110848;7578:100/.1333+./3&'')%.-0260*-/3:5+,)+.0'')0.29)*,0201.6(/.678<7211-,)&&,),,55-/7:<99-,++)14-+.05,037769:54465545132,20)&*'...2+.742/,)()*10979/.,,)&&')*38736:19,5--2/2660,*85)3/()....*+/675-*+,'.('(185;:889</-.,'*'/.+1-)(''%%$'''08'+'+*2+)*,())+/,2027))*,/11***+,/%$&('))**(*+13)2++260(')(,)'().3,,/-(+,07-2234)6))*')3,*&0.0053967:60.2.50-.27622-/+//%-**+./264:433;56<:;6++/))+5.)8:33254&%**//2768:2321357824/7-+%(&'*1*.1*(*/677568;2,+*++1351;:+.945469;897774..(**.0621,3,,962206489+*%(.,.103317+053,+-+//+-/,,1''(.40-01:9,/357;312*/178/6-.4.//996823253/.')'&&%'0,,2*,.9/899:63.%*%',,*%&$$&.*+--.15589987161/0623378:8793607)-)$$&'+,/111122.0,)((&*('&09;951;,+.7.5668547/.,-,.*35070.*&&&(--00125.3/397007-001,6-06987,/.+($*%$/,24082*0019;819
@83793efe-6e0e-4e84-a1f1-0d06a8f41e74 ch=405 read=93615 start_time=2019-12-13T15:29:26Z barcode=BC01 runid=2c9cf7bc05858273f10e7d7ec552fc0bd742dc3e
CCGAGTTACCTTGTTACAACCACCCCAGTCATAGATCACAAGAGTGGTAAAGCGGCGCCCTCCAGAGGTTAAAGCTACCTACTTCTTTTGCAACCCACTCCCCATGGTGTGACGGGCGAGGTGTACTAAGGCCAGGAACCAATATTCACCGTGGCATTCTGATCCACGATTACTGCTTGATTCCGACATCATGGAGTCGGTTGCAGACTCAATCGGACTACGACGCGCTATGAGGTCCGCTTGCTCTCATGAGGTCAGCTTCTCTTTGTATGCGCCATTTATGGCACGTGTGTAGCAGCCCTGGTCGTAAGGGCCATGATGACTTGACAATCATCCCACCTTCCTCCAGTTTATCGCTGGCAGTCTCCTTTGGGTTCGAGCCGGACCGCTGGCAACAAGGATAAGGGTTACTTCGATTGCCGGGACTTAACCCAACATTTCACAACACGGGCTGGCGAGCAGCCATTACGGCACCTGTCACGGTTCAGGCATTCTCATCTCTGCGCTGGATGTCAAGACCAGGTAAAGGTTCTTCGCGTTGCATCAGATTAAACCACATGCTCCACCGCTTGTGCAGGCCCGTCAATTCATTTGAGTTTTAACCTTGCGGCCGTACTCCCCAGGCCCAGTCGACTTAACATGATTAAGCTCCAGGAGAGCCCGCCTCAAAGGGCACAGCCTCCAAGTCGACATCGTTTACGTGGACTGCCAGAATTATCTAATCCTGTTTGCTCCCCACGCTTTCGCACCTGAGCGTCAGTCTTCGTCAGGGGCCGCCCTCGCCACCGGGTATTCCTCAGATCTACGCATTTCACCGCTGCACCTGGAATTCCTGCCCCTCTACAGGACTCAAACTGCCAGTATGGATGCAGTTCCCAGGTTAGGCCCGGGGATTTCACATCTGACTTAACAAGGCCGCCGCCGCGTGCGCTTGCCTTGATGAATTCCGATTAACGCTACGCCCTCCGTATTACCGGCTGCTGGCTGGAGTTAGCCGGTCTTCTTCTGCGGAAGTAACGTCAATGAGCAAAGGTATTAGCACTGCTCCCTTCCTCCCCGCTGAAAGTACTTTTACAATACCGAAGGCCTTCTTCATACACGCGGCATGGCTGCATCAGGCTTGCGCCCATTGTACAGTATTCCTGCCACTTCCCGTAGG
+
3&&$&,..1.6.'/($%%%&)+,342(+15,,*)---%&')$&()+0(*+(%$%(),260,.*%($*/*0/2*(+)*-.)&(+0),32-.,1+71,')*403+,.2442**+4.;;,,(+-,,/'(%'(+0-701548-/%%'(,72138.5-5.,0;,,-,-.0)++-/3,..'&%((**3-('*3457**.-*,,/)0*+$+*302-/(4-2,9074446660/%)/()(),3051.+/,)*00.2&&&(&,+.&')2639/65,#&'*25798(35)%((-02211&,)((*(')/55+-599,2.1+3680..,.0*)('&'%')'+,28172*,2187:0/(),0<,*)*'+)-))'(/0+4*%)*(,0+(*'%/283;466687592-(.,,*2/56'-.++.)+.,0,%3'*,)-0)+))*0/-2+,)/(.56002.40,/'-5617.0.1010127'5&%),,--353041&'&*'('$(-(&*-(*.4442/&%%$$'$&&1+)((')+.:579969*/.06;8;834101000+9'()5*3875;/01..0/831442/5,)+)-(.)44+'1103121/247&&(-:;6+/2/10++.-1/0301.29:.'0.4+('++01/1.6.//$%+&.&)&)++2'$*)''&**.&$(--0+7'16,-%'**03,2,5--.-('*/34326,'($'(,/75*.1.()%0()+876;4.,)%),)%)+436..0/.2:2/-.-01///61-0/.-.-,-4166+,04,&+-5941218:248,(((*-10953'(-100,4363/900(*3)+.,-,.-+,)(+0.260.097-)/)%(%)1*055,--*%+..,.0/37:9;78567:-+&&.)-*&(2/5*(/.,)49--(('-,%*%++./2./(**28/0.%())),2-*)(+'$&$%$$&(%/&4*973306.)(%&%$'*+2++39),'(('+&-)1100.0)'#&+$&0)+,49(4.''4*17421..0('((-02567140+()//8**&)&+)$''&(*(..89*6;914/;7+*541,1)&)'()'%#%&+'#$(&&)(,*160701:55544,1//+51&()4.422224'--,+--.-04-&++(,+*+%*-+...'','&).*+3+*/+-+
@dd4ea712-8f44-4d99-985f-7310e7d0d5f2 ch=317 read=198905 start_time=2019-12-13T15:29:25Z barcode=BC01 runid=2c9cf7bc05858273f10e7d7ec552fc0bd742dc3e
CTCCTACGGGAGGCAGCAGTAGAGAAATTTTCGGCAATGGGAAACCCTGACCGAGAGTAACGCCGCGTGAAGGAAGGGTTTCGGATTGTAAACTTCTGTTATAAAAGGAAGGACGGCGGCTACGAAATGGTAGCCGAGTGAAATGCTGATAAGCCACGGCTAACACTACGTGCCAGCAGCCGCGCATTAATACGTAGGTGGCAAGCGTTATCGGAATTATTGGGCGTAAGGGGGCAGGCGGCAGCAAGGGTCTGTGGTGAAAGCCTGAAGCCTTCGGTAAACCGCCCAGAAACCAGGCAGCTAGAGTGCAGGAGAGGATCATTAGAATTCCATGTGTAGCGGTGAAATGCGTAGATATATGGGAGGAACACCGGTGGCGAGCGACGATCTGGCCTGCAACAAGTCCCGAAAGCGTAAGGAGCAAATAGGATTAGATACCTAGTAGTCCACGCCGTAAACGATGAGTACTAAGTGTTGGATGTCAAAGTTCCAGTGCTGCAGTTAACGCAATAAGTGCTCCGCCTGGTACGTTCGCAAGAATGAAACTCAAAGAAAGGAATTGACGGGGGGGCCCGCACAGCGGTGGAGCGTAATGGTTTTAATTCCGAAGCAGCGCGAAAGAACCTTACCAGGTCTTGACATACTCATAAAGGCTCCAGAATGGAGAGATAGCTATATGAGATGCAGGTGGTGCATGGTTGTCGTCAGCTCGTGTCGTGAGATGTTGAGTTAAGTCCCGCAACGGGGCGCAACCCTTATCGTTAGTTACCATCATTAAGTTGGGGACTCTGTAGAGACTGCCAGTGACAGGCTGGAGGAAGGCGGGGATGACGTCAAATCATCATACCCCTTATGACCTGGGCTACACACGTGCTACAATGGATGAATTGCAGAGGAAGCGAAGCCGCGAATTGAAGCAAAACCCATAAAACCATTCTCCAGTTCGGATTATGGTGACTACATGAAGTTGGAATCGCTAGTAATCGCGAATCAGCATGTCGCAGTGAATACGTTCTCGGAGCCTTGTACACTGCCGTCACACCACGAGTTGATAACTTACCCGAAGCCGGTGGCTAACCGCAAGGAAGGAGCTGTATCTAAGGTGGGATTGATGATTGGGGTGAGAGAAGTCGTAACAAAGGTAACCGG
+
*,0,'*.,77..40/30.-.*'%($%''48;*5.-3932*''**152,++02/))%('-),(+//..-(),'(*)''(+99-49-2.+,27/44;552.*(')-6**0+3.423'1.+3/00')&'),1.,)*+&&$$$%&&%))22../-(%''++--+),0*&)*,-,6,/516643590/(('**4*11523-.-,,6..75684;432&,((0)%/'89:90/,,)-3+'('.776;/---(')+7+0+,)-530.1/,.1,.&(&&%'*('*+8:'/.&''%((-71/822990////-.1347171-,&))(+.%8&&&'*/,3.-2,-,(+.24:82383.0399:77754.228)'/.+*)'*$+)+*))('+-580///1,//5047((%&&2-/343)-1-*.01*',+)+.3;</.0:/71/.7768:022776677.13:899;;81/)+--,/-.5931454;52/0).213-*.63'),:788786657+(*)+/5/..')%((*,*/4+(+)(()/7.*)*').510-2+*+:76*'+,(())16383713231/).0+*+-/*,-.9765&)0.1/2/013<;..81/2)&+0,,-&.-8/03,(,-+%&$'*8(/..,2,+,9872320++,32/5319(*(%-/610,+*.-.1100644'&'/,)/.-/.1559813(,49.*+*),01.././57979754354594.-1..,++03'&,.69,')*%%%.-/6-)/,0111-.-0888856615372/.6+7:015432,*())++-2%2-.,-/55/),**-,)2/*,+//'283477674547:72339835(5..)).,*),520,/1.62/-,*,,.+0--./911:331*),)*,30*-.+2+,/,2'+512+'$*&&/1'+.58+58,*44:<9789:<97:')-6;846.1%$),*)*,*../03073114-(+),22580332322/011849,(,'-/3646(244281/111:77717%(-&)'*#'((,*-1.+,*&-*04(,../)2002,0)&&'3/*(,/.27294272..75;.//61*/)('$'(+*+(*0-.50527:2+.+()..+5*+*))&*&*%(&'()../6:365*,3,1:444-
@0ef97fef-6ebc-4348-a3ff-c30b1e8a0e6f ch=275 read=100833 start_time=2019-12-13T15:29:24Z barcode=BC01 runid=2c9cf7bc05858273f10e7d7ec552fc0bd742dc3e
CCGGTTACCTTGTTACGACTTCACCCCAGTCATGAATCTAGAAGTGGTAGCGCCCTCGAGTTAAGCCACCTGCGCCTTTTACAACCCTCCCATGGTGTGACGGGCGGTGTGTTACAAGGCCGGGAACGTATTCACCATTCTGGTCCACGATTACTGGCGATTCCGACTTCATGGGTCGAGTTGCAGACTCCAATCCGGACTACGACGCGCTTTATGAGGTCGCTTGCTCTCGCGAGGTCGCTTCTCTTTGTATGCGCCATTGTAGCACGTGTGTAGCTGGTCGTAGGGCCGTGGTGAGCTTGACGTCATCCCCACCTTCCTCAGTTTATCCACTGGCAGTCTCCTTTGAGTTCCCGGCCGGACCGCTGGCAACAAAGGATAAGGGTTGCGCTCGTTGCGGGACTTAACCAACGGCTCACAACACGAGCTGACGGCAGCCATGCAACACCTGTCTCACGGTTCCCGAAGGCATTCTCATCTCTGAAAACTACCGTGGATGTCAAGACCAGGTAAAGGTTCTTCGCGTTGCATCAGATTAAACCACATGCTCCACCGCTTGTGCGGGCCCAAATCAATTCATTTGAGTTTGCGGCCGTATTACTCCCCAGGCGGTCGACTTAACGCGTTAGCTCCGGAAGCCGCCTCAAGGGCACAACCTCAAGTCGACATGTTTGGCTGGACTACCAGGGAATTATCCTAATCCTGATGTTTGCTCCCCACGCTTTCGCACCTGAGCGTCAGTCATCTTCGTCAGGGGCCGCTTCGCCCACCAGTATTCCTCAGATCTCTGCGCATTCACCGCTACTGCCGATTCTACCCCCCCTCTGCGAGACTCAGCTTGCCAGTATCGAGATGCAGTTCAGGTTGGGCCAGAGTTTCACATCTGACAACAAACCGCCTGCGTGCGCTTGCCGCCCAGTAATTCCGATTAACGCTTGCACCTCCGTATTACCGCGGCTGCTGGCGCAGGTTAATGGTGCTTCTTCTGCGGGTAACGTCAATGAGCAAAGGTATTAACTTTACTCCTTCCTCCCCGCTGAAAGTGCTACAACCCGAAGGCCTTCATACACGGCATGAAAACCTCAGGCTTGCGCCCGTGTGCAATATTCCCCTGCTGCCTCCGTAG
+
796070,3849(40(+--/0:74866/--05.-%%,('.(&1('+3441011390,1'('*8//(+&&/*.),'(%(.1/+3204;/+/4.&3*23//1455<;8680/1,-)+-1:4978(5515348/5,+&&'-/78/.''')$(*--9/22(41(&1--&'&//50%2'-323.,54925)-.2/8,1-41-+3.41+.00//-''+,-),-)13-3+-08,//.+50/-(,*./089;6763:912244778<56;/--+*&(()(+'%$&((26341.*(*)'$&%()'&%'-.5./08;::.;55+,/3;3:646/02;5232)'+/264-/6434106-++26:57+0+3,.6.286573944388;+(+,-66-545;2/*+++.47233;0.*)&+&*&),+%&(/--.244.1(($)()%&($&&'273024351008.14722.03:707+**05-41027667655201.03/)''%+*--5545-3./.+,421/,./80).5.-++)*-,/544668&'.2.6<4:;111145632/2803170317,6..6.''(*-,84;756;60-.54,&))118*.)(+&*+488-+0275:764/-,,+(*,220-+)+,6,3-1.'.0,.11-*+',/)*-273803,5-04.*-.-.2.')%#%+)434479/1('')-0.1/,+/.-0*)*'*(/6/)+,/49+&*)+3:5301,25334377:9/--+&),/,3%'.0298/5.****..36+$*(%(++386635()4743+(%00443;214;+*)&&%%+'(&22++(..0/311*.0(2...43-*(((,..44,/1224+%)*979.75.8'()*4.-535-,(',0+(,/1231.)&*-26:7::7794333435/,(&&'*',,*)//.006/3/36:322'%%$')+/2*-0-)+,4/.0++--,+-.-,*(&)$+.,-3)')+-,.1628<88786:734;4123241131655)01../710((1'$&(66+793./86+-75664)-0)*&$&1,54*'%%'/1021/140.)-+/.&'(&'''&&(*%0--2../,89,%0&(+.0:8762471)*+,/0/5.8:+.2.
@cf3a74df-e98b-48f9-846c-29a04098270c ch=61 read=190772 start_time=2019-12-13T15:29:32Z barcode=BC01 runid=2c9cf7bc05858273f10e7d7ec552fc0bd742dc3e
CTCCTACGGGAGGCAGCAGTGGGGAATATTGCACAATGGAAACCCTGATGCAGCAACGCCGCGTGAGTGATGAAGGTTCCCGGATCGTAAAGCTCTGTCTTTGGGGAGGAAGATAATGACCCGGTACCCAGGAGAGCCACGGCTAACTACGTGCCAGCAGCCGCGGTATGCGTAGGTGGCAGGCGTTATCGGATTTACCTGGGCGTAAAGGGTAGGCGGATGATTAAATTAGGATGTGAAATGCGGGCTCCAACTTGGGTGCTGCATTTCCAAACTGGTTATCTAGAGTGCAGGAGAGGAATTAAAATTCCAGTGTAGCGGTGAAATGCGTAAGAGATTAGGAAGAACACACCAGTGGCGAAAACGACTCTGGACTGTAACTGACGCTGAGGAAGCGAAAGCGTAGGGAGCAAACAAGTTAGATACCTAGTAGTCCATGAAGCGATGAATACTAGGTAGTAAGGGTTTCAACTTACCTCCGTGCCGCCACGCTAACGCATTAAGTATTCCGCCTGGGGAGTACGGTCGCAAGATTAAAACTCAAAGGAATTGACGAGGACCCGCACAAGTAGCAGCGGGCATGTGGATTCGGAAACAGCGCGAAGGAACCTTTTACTTGACATCCTTGCATTACCTCTTAATCGAAATCCCCTCGAGGGACGAGGTGACAGGTGGTGCGTGGTTGTCGTCAGCTCGGTGTCGTGAGAGATGTTAGGTTAAGTCCGCAGCAGAGCGCAACCCTTAATTGAATTACACCATTAAGTTAGGGGACTCATGAGACTGCCTGGGTTAACCAGGAGGAAGGTGAGGATGACGTCAAATCATCATGCCTTATATGTAGCCAGGGCTACGTTTCCTGGCTGGTACAGAGAGATGCAATACCGTGAGTGGGCCAAACTTTAAAACCAGTCTCAGTTCGGATTGTAGGCTGAAACTCGCCACATGAAGCTGGGTGCACTAGTAATCACTTGAATCAGAATGTCGCGGTGAATACGTTCGGGTCTTGTACACACCGCCCGTCACACCATGAGAGTTGGCAATGCAAAGTCCATTGGAAGCTAACCGCAAAGGGCAGCGGCCGAAGGTAGGGTCAGCGGTGATTGGATTGAAGTCGTAAAGGTAACGGAAGGAG
+
*+/-+*,'42).:/-40*././5+-++'1.--.15<84,'+*/;,-.1772111278666--,+)*$&(02/-('/0/*.*,20982)4)%%%&34342087'02+'-,(/+,/.1+-%/1+163*-4.*)3(''',/+.0/.-./31/0/0/870./+,.,+*%&(,++2.--,)(+,,%,,+.4:532%,$/*((,.*,+++),-0-)($&%%//45798-9/1623313956..+36,,%3&+/--;(1&,,1.7732344403:/01-4,'.+//6122/-++-.2/./,(*'*)&#&',012443'&**+.)20.2/++3/+/3-/-)%((','#(**-+*((&)(,412.,**'(+&$',-+,,,/:2310.0510/+-+*,*'&(%%%'%+*()*1.1*'/%-.8;782(-(0*,2,)-+(&'-&&(1'$%&',$'---,+740361252')*,,./5.:0/(-'&&(1,+/+*327:478'.*,-1/,*../920*,..5.5),52+,*(%'**61400-.00,,///<:847517+1*,03310+,&5-6372***-,'%(%+'%('+.+(&(()+-*2-/')(-+-$$&'))()()+,0)%%&%&'+(+).013-6,,+'**'+***.0/0-1'%%(%+50,+4,)/8-711*.)--45)20-*189:8:..75,.(*&'()*,/0'*'5554%'%'''*)+3**,2+*&$&(3)+/-7))'*+--/'.+%&%%$))%&'4)))*+70.61(())%(2,*)43+$$%$--346596/+(,-0+-6-/+(/+,1+--(%-//678:98700201&,&')')('))*()('$')(,+5235))$%&(-,)0*,+010--3)()***//+;+++;<90-+,*-.(%$,.-''%%+5701/-05225-2293&1%6))%&&(&$(*2,+66'*'&''.-)&%&+05-1-/,,(&'**++-#*++03;8:6)-**+.-/0030)(74.1,*3-'.0/+&((,--)*$&**+3/.12-.,-4%-,*)%)0/).-120&)&'(&+,)%.&(%('$$%%#()'(+/&()'%(*)+*(+).***0.***)*)')&+%&'/,'(%'%(**))*/62:1)1*497682/+('%
@e1ce8b54-a2eb-4a29-be98-5285f0bc016d ch=274 read=98387 start_time=2019-12-13T15:29:26Z barcode=BC01 runid=2c9cf7bc05858273f10e7d7ec552fc0bd742dc3e
CTCCTACGGCAGTGAGAATATTGCACAATGGGGAACCCTGATGCAGCAACGCGGTGGTGATAGAAGGTTTTCGAGATCGTAAAGCTCTGTCTTTTGGAAGATAATGACGGTACAGGAGGAAGCCACGGCTAACTACGTGCCAGCCGCGGTACGTAGGTGGCGAGCGTTATCCGGATTTATTGGAGATACTTAAGGCGTACGGATGATTGAATTAGGGATGTGAAATACCCGGGCTCCAGCGGGTGCTGCATTCAAACTGGTTATCTGAGTGCAGGAGAGGAGGTGGAATTCCCCTAGTGTAGCGGTGAAATGCGTAGAGATTGGGAAGAACACCAGTGGCGAGAAAGGCGACTCTGGACTGTAACGACGCTGAGGAGCTCGAAAGCGTGGGGAACAAACAGAGTTAGATACCCTGGTAGTCCACGCCGTAAACTGATGAGGAAAATACTAGGTGTGGGGGTTTCAACACCTCCGTGCCGCCGCTTGCATTAAGTATTCCTGCAGGGTACGGTCGCAAAGATTAAAACTCAAAGAATTGACGGGGACCCGCACAAGTAGCTGGCGCTGAGCATGTGGTTTATTCGAAGCAACGAAGAACCTTACACTTGACATCCCTCGCATTGCTGCTTAATCGAGGAAATCTCGGGGACAAGGTGACAGGTGAAGTTGCATGGTTGTCGTCAACTCGTGTCGTGAATGTTGGGTTAAGTCCGCAACGAAAGCGCAACCCTTGTCGTTAGTTACTACCATGGGGTGGGGACTCTAGCAGAGGCCTGCCTGGGTTAACCAGGAGGAGGAAGGTGGGGATGACGTCAAAATCATCATACTTATATATGTAAAGGGGCTACCGCATTACTTCCTACCAATTAAGCTGAAATTACCAAAGAGATCACAATACCGTAAAGTGGAATTAAACTTTAAAACCAGTCTCGGTTCAGTTGTGAGCTGAAACTCGCCTACATGGCTGGGTTACTGGTAATCGCGAATCAGAATGTCGCGGTGAATACGTTCCGGGTCTTGTACACACCATACGTCGAGTTGGCTATTACCCAGAAGTCCGTATGAAGCTAACCGCAAGGAGGCAGCGGCCAGGTAAAGGGTCGAAAGCGATTAAGGATTTAGAGAATCATGCTTCCTGAGTAACCG
+
$%(%#$$&2-&/.,'%()*,1-*)')1/.3/*(&'+1***./01+*-,)($%$'&'/----&&0+*4-:69.-,'*110035.())*)),(/74,-,+.,/1172214/70-/&+,%)'(-(--%++,+'(%(%''(,-,,(&'40+&%+)++6,3-,/+*-')+33;3//)(+'780-11/%%#&)$'%$+)'($'$#%).*,0+1+'($(%%,31.0)(()),('2.'&,)0+2(%&*(020,'&#'(20.&++++2*1/+,1/)&(/.4+2-(*(..(*&()+/+2-3,-))&13/)/,/302/+4-)(50/-'('$/%.0,+'(*-+,02-00,3)+)&(+(,-6573/..1-0/002210*+-55--*+)'*-25.03../3669;1*&..856&(%',4,077183))-41*,//+(+-095682-,&'(11'&&&*/4(3-21.4-+(*.11**4+,-0*'+1.223764-*1.'&'$'(&,//2-324,,%"#'')*',*.+5220025)+)2+573)))2,8.*&*)053,2*5,/0*'%'&--&&))***..101-/(0/*-(/+4/62,272..+),($(&',)*,+'$$$'''2)++30*1)'&--460:,+)(&+(/,./**'&''&&&&'(*2*00-,,&*)+,&.,,%%'',0-.122-2,*),(*)*%.)3/..1655/,221/70502/.+-.1-,.276-1,',0/1343;+2+**83192.131**))'%*$()%*'&+,101+*'&'$(&-'*(+,6:781*+4-0./,44.)(()(&(**-,14-./--0..*(+-,,/-1'))))---/5-%),$(/,)0,))+)+($(%'%%&*/)%$&(&,(,$((&&&&('%(%&+*,0,(('%('%')-*.1.,(,&%&&'**&*+.1/*+*'.58844)11012'.//.-)3*)(*&+,-,2;/-2856811,/01()+,0')8.-.(..'(,..31(.*,'-*0-+./--+.-/293*0-/03&)0*/)-2),*-()'-+,+,-,,*(&)+''&'$''((0.+'%)&(..5-1(&)*'&'(,)+&&'3-&)(''%&&&%'%&%'''+80'/1+.%(&',20(3)($*'%'3,*))'(/''%&$%&-&(&%%&'/;56'
@a9a3b622-65fd-4be2-a231-60dd5403d166 ch=35 read=142965 start_time=2019-12-13T15:29:33Z barcode=BC01 runid=2c9cf7bc05858273f10e7d7ec552fc0bd742dc3e
CCGGTTACCTTGTTGACTTCACCCCAGTCATGAATCACCAAAGTGGTAGCGCCACTCCCGAAGGTGGCTACCTACTTCTTTTGCCAGCCCACTCCCCATGATGTGACGGGCGGTGTACAAGGCCGGGAACGTATTCACCGTGGCATTCTGATCCACGGTGCCTAGCGATTCCGACTTCATGGAGTCAGGTTTGAGCTCAATCCGGACTACGACGCGCGCTGATTAAACATGGGGAGTCGCTTCTCTTTGTATGCGCCATTGGCACGTGTAAGCCCTGGTCATGGGAGCCGCGACGACTTGATCGTCCCCTCCTCCGGTTTATCATGGCGGTCTCCTTTGAGTTCCCGGCCGGACCGCTGGCAACAAGGATAAGTTGCGCTCGTTGGGACTTAACCCAACATTTCACAACACAGGCTGACTGACAGCCATGCAGCACCTGTCTGCACGGTTTCCCGAAGGCATTCTCATCTCCCGAAAACTTCCGTGGATGTCAAGACCCAGGTAAGGTTCTTCGCGTTGCATCGAATTAAACCACATGCTCCACCGCGTACGCCGTCAATTCATTTTGAGTTTTAACCTTGCGGCCATGCACTCCCAGACGGTCGACTTAACGCGTTAGCTCCGGAAGCCACGCCTCAAGGGCACAACCTCCAAGTCGACATCGTTTACGGCGTGGACTGCAGGGTATCTAATCCTGTTTTGCTCCCACGCTTTCGCACCTGAGCGTCAGATCTTCGTCAGGGCCGCCTTCGCCGCAGTATTCTCAGATCTCTACGCATTTCACCGCTACACCTGGATCCCCTCTGCGAGACTCAAACGCCCGGTATCAGATGCGGTTCCAGGTTGAGCCCGGGGATTTCATCTGACTTAACGGCGCCGTGCGCTTTACGCCCAGTAATTCCGATTAACGCTTGCCCTCAGCGTTACCGCGGCTGGCACGGGTTAGCCAGTGCTTCTTCTGCGGGTAGCGTCAATAAAGGCAAGGTATTAGCGCTGCTCGCTTCATCGCGCAGTACTTTACAACCCGAGGCCTTCTTCGCCGCGGCATGGCTGCATCAGGCTTGCGCTTATTGTGCAATATTCCGCTCCCGTAG
+
00&.20+,'(+*)+*+-5;65,876+03;601.116'3%653+-,,*()+*/6+,*72,(())*%#%&()57424696398)(,&,%.2/')))'('$'&$,*./274;63310./%.10.103*4,2+-565620+.'*+.455629)*,:72.0/$4&))'(+,.5:<986//.4-)1,,&()-%)*-.)(%$,,3*-+1,3549-+),&0.*(*'&*+(+(*)$&#$$'()$&()343723-531/6563678<84--&((0&&$$%$%372/1821&/(+-$'24+(-(+.%(*'(',+')*(+(),1/24586;,+)+*(-,*0444/1+*..)(.4325.,/..192923325/('$%'(-.447-*+1(*+/37-7--'2),0//)/*(+--'*/5+,//8101'(33+++)',.367::894300/,-+'()--%&%'-,48)1(&&/.*0+--14652,*(*&&'*.2/),519688<:6+0016-,35++38,2,-.4;8493*.('-,--25%&(-*;:248--.,(-**)'+.((&*%,&$#$$()-.00-7;;(++*/<;6,740/0./'../-.),$)*138*+%548500236756210/20)+,-.&++(0&+5./--+)&%++*)(')--3-35*.)015789599759;--,7223:<99715,,*&'),,0/80373.998+-.-.:2,1-,09.-)/*+&#%%36667)*%--586016/420-3023.32)+,$%$%'$&'*,5()-8+(&&%,*-*)2.+*2/**,'++//'.(%%(-2-')*)*+,-/0882:23-33*&10129*,-..4,55:0))0241*(-/+&((+'&.4/.+*+*,%+,*(%%%%'$'&''.-.-051*0319*(.01078970114042../)&2.)-+%(&%'%&*70)*&&%(()#%&()).,,.8+8945692384465)/)&($(*,+&%%)((',-04*4,+,*)&($()()&-'*++((()$'%'%**&*))((*5*26**%-),46;77<0%&&%)(/+'),+*+22-/7.8:54921/*%$$()&'$%)(*+60)'$''/2*+1/.
@45982c71-dcaf-490f-8ea0-680043d7dcc4 ch=44 read=156396 start_time=2019-12-13T15:29:42Z barcode=BC01 runid=2c9cf7bc05858273f10e7d7ec552fc0bd742dc3e
CCGGTTACCTTGTTACGGCTTCACCCCAGTCATGAATCCCGCAAAGTGGTAGCGCCCTCGAAGGTTAAAAGCTACCTGCGCTTCTTTGCAACCCGCTCCCATGGTGTGACGGGCGGTGTGTATGAGCCGGGAACGTATTCACCGTGGCATTCGGTCACGATTGCTAATTCCGACTTCATGGAGTCGAGTTGCAGACTCCAATCCGGACTACGACGCACTTTATGAGGAGTCCGCTTGCTCTCGCGGGTCGCTTCTCTTTGTACATGCGCCATTGTAGCACGTGTTGTAGCCCTGGTCGTAGGGCCGTGATGACTTGACGTCATCCCCACCTTCCTCCAGTTTATCACTGGCAGTCTCCTTTGAGTTCAGCCGGACCGCTGGCAATAAAGGATAAGGGTTGCGCTCGTGGGACTTAATAACATTTCACAACACGGGCTGACGACAGCCATACTAACTTCCCTGTCTCACGGTTCCCGAAGCGCATTCTCATCTCTGAAAACTTCCGTGGATGTTAATCCAGAGACCAGGTAAGGTTCTTCGCGTTGCATCGAATTAAACCATGCTCCACCGCTTGTGCGGGCCACGTCAATTCATTTGAGTTTTAACCTTTGCGGCCATTGCTCCCCAGGCGGTCGACTTAACGCGTTAGCTCGATACGCCTCAAGGGCACAACCTCAAGTCGACATCGTTTGCAGCGTGGACTACCAGGGTATCTAATCCTGTTTGCTCCCCACGCTTTCGCACCTGAGCGTCGGTCGTCAGGGGCCGCCTTCGCCACCGGTATTCATCAGATCTACGCATTTCACCGCTACACCCGGAATTCTACCCCTCTACGAGACTCAAACGCCCGGTATCAGATGCAGTTCCCAGGTTGGGCCAGAGTTCATCTGACTTAACAAACTGCCTGCGTGCGCTTTACGTAGCGTAATTCCGATTAACGCTTGCACCCTCCATTATTACCGCGGCTGCTGGCTTTGGAGTTAGCCGGTGCTTCTTCTGCGGGTAACGTCAATGAGCAAAAGGTATTAACTTTACTCCCTTCCTCCCGCTGAAAGTACTTCACAACCCGAAGGCCTTCTTCATACACACGCGGCATGGCTGCATCAGGCTTGCGCCCATTGTGCAATATTCCCCACTGCTGCCTCCG
+
1525.:--64:0,7%)((019838//.)*182522858$/%1/8624597-(,**.)%%+.2216+:50*$%'*16.+-+)()$%&%(*.-085&**,4,'5040)%$%*&(/758200.-*%&%*0.+86383.866<4017.82;75932'&(*&')*3+%((&+(,132378:7)*,+$&)+'&,/7021546.6*9+96(7.688568782/,.0:-+,0/,/&)*12**+.+/6610('()*-.*+/3/32770($$(),789:<82:/.,//.101-/(&%'(+9,-25872/-+/102--,-((&)*+*,.1464.753+/398686*++*-/:5/049:2420/330//0-73/,4866+,17)7375-.0,7-.-(0.(.2),4&.-,(4*-,20/'''1333/5/+&061409,+,./))#$'*''+,+,*%&)%)&(+&,,1-+.+)2+*+666/.//79:-75*+&''),01:870+/01012/8:7-2:27.+//+-*&')'-2'((()+,2.041/3+4.987:8*1''.00056()0-11;8895.-11.2-.0*,-6.1.1'/*,.$(',.698<837:.**2,;;-,-2,36))*+(3/%,&#&'560*)298091/01-2.3.20-,0/-./.1()'(('.56653+9500-105/48*0+12646377.95+&,%.--56;7856481+*'1()*+.9562005<5,2,660((+()-23/.3349.04559:--,)(,1:),*7.55./2*0,*-20253631591&01%&1011,9796,:-1*-2,.0/0-/,'%((&6)97-84*,*/505/'))-/2,-&((,/))*.+,2668:8:858;02(*+./.+,,1)&*%)(5(*,.222337696791.)%((*-02440/,69-)-,.(,))+**362/-'.-+&,$(.-*,,077469*5**/0.262010,+**4)-''))+,'+/+*+2,'0/+*,2.87/*,*3461/5.+(*)0+,,1.+89(-).*--))*046,02-8,-25++89,+442.33+,,0.*'$()40)*(*(++268<88<74621/0+/-008122-:00-1111&69548-121:7-/6.-*,,6101-869.$'()0013:6811
@dfaed979-f0cf-4321-a985-ad155d62f460 ch=282 read=94769 start_time=2019-12-13T15:29:43Z barcode=BC01 runid=2c9cf7bc05858273f10e7d7ec552fc0bd742dc3e
TGGTATTGCTTCGTTCGGTTACGTATTGCTGGTGCTGAAGGTTGTCCAGAATTGATGGCTTTGTAGTGAACTGCCTGCATAATTTGGTTTGGTATTGCTCCTGGGGCAGTGGGGGGGGGAATATTGCACAATGGGCGCAGAGCCTGAGTGTAAGCCATGCCGCGTGTATGAAGAAGGCCTTCGGGGTTTGTAGTACTTTCAGCGGGGAGGGAAGGGAGTAAAGTTAATACCTTTGCTCGTGACGTTACCACTGGGAAAGAAGCACCAGCTAAACTCCGTTGTAGCCGCGTGTACGGAGGAGTGCAGCGTTAATCAGAATTGCGGGCGTAAAGAAAGCACTTTTTAGGCAGTTTATTTGATGAATACTTGAAATCCCAGGCTCAACCTGGGAACTGCATCTGATACTGGTAAACGATCATGAGTGGGAATTCCAGGTGTGAGTGAAATGCGTAGAGATCTGGGAGGAATACCAGGTGGCGAAGGCGGCCCCCCCCCCTGGACGAGGGGCAGCGCTCAGGTGCGAAAGCGTGGGGGAGCAAACGGGATTCGTTACCTGTGAGTGCCGTAAACGTCTCGACTGGAGGTTGTGCCTTGAGGCGTGGCTTACCGGGCTAACGTTAAGTCGACCGCCTGGGAGTACGCAAGGTTGAAACTCCAGTAGATTATTGAGGGCCCGCACAAGCGGTGGGCATAATGGTTTAATTCGATGCAACGCAGAAGAACCCTTACACTGGTCACCCGGCATCACGGGAAGTTTTCAGAGATGAGATGTGCCTTCGAGATACCGTGAGACAGGTGCTGCATGGCTGTCGTCAGCTCGTGTTTATGAAATGTTGGGACAAATTCGCAGCAGAAGCTGCCCATCAACTGTTGCCAACGGTCCGGCCAGGAACTCAAAGGACTGCCAAGTGATAAACTGGAGGAAGGTGGGGATGACGTCAGTGCATCACTTGGCCACCGAGCCGGGCTGCCACGTGCTACAATGGCATACAAAGAGAAGCGACCTCACTTGAGAACAAGCGGACCTCATAAAAGTGCGTCGTAGTCGGTTAGGTCTACAACTCAAACTCCATGAAGTCGGAATCGCTAATCGTGGGTCAAATCTACGGTGAATGTTCCCGGGCGCCTTTTACACCGCCCGTCACACCATGGGAGTGCGGTTGCAAAAGAGTAGGTAGCTTAGCCTTCGGGAGGCGCTTACCACTTTGTGATTCGCGGCTAGAATTGAAGTGTAACAAGGTAGCCGG
+
"*$$$($%&')#%%%(('8.+,55117))*-46478+*''&**'((&#&%$+(*)+$$&)00+,.00/*&(%$&&(&'&'')-/))&+.,*--+-,+,/71()*))('*-.1061440**30*3,,,,'')%'/-,,,.&&'..,-&$((&)'&.52714,'(&(,--0281,,**0,/-3+(14+-0+(((),,,1:80++.*.30*,2'+(+21+,.1:6/1///044,.2+)237082330(&$('$&%&**-0.&))()))*-*+*)*(%$(%$%$%#%&*)%%%$$%$(*-+,*%(()(&&.*5,5,8*),''.)'*(0107678-&(%%(('*+..*%$&&%$+,0,),/%%'**+1+*)1))(--(+4,'*-+57'&),*&0,,+++')**/+)+*%-*-+*,+)&%$%%##&$%')/(*+*3+()120-(&%)),/51/,)''%&((,032490)00+8411/%,+*-*))+0,4//3328050977+).---+)(0./*&(((/,1)+531/%'*(()32.165*(*-/;73&91,0*)()%&,*')&&&$&$(&')7<660)$&.-24/3;4446;65+*(&+*(1-+7657++*&*-,41.((%(&((4+043315523222.+('%%(%(//(-&($'+')(-&'#&&'+/-%('*&12+/1*).*-*,*-*40-(&(&,(-+*1465196:.--,'0/,0..%%*),+3.:-./'+*.741-,'+**()('**&&)3,0--4;;30-(''*()'&$(&2*-,0*(&%*.&)/422.*-/4,0/++,//22218544796851121.),-1:8+-.*05,.6901,&%%&&&')%(('0'&(%()(&(+'*,-%%'.*0-,461*/,8245+2/,(.+1--7.('&)*'*(#&&'))+/155233481+0)*'*(+%*53/31,-**+('*#'+/0'&*%.'4+*1+*)-/-)--('#'%%&()(+,2539)%&(%'&(-/,((&(('*,,-,/2&)'%&'%%#$-)'(-465965443:3))+*,,,2(0&../%2,6&+%&$#$'-+,-335-)*-7133/4//0*1+0.1()&*+)*14).&*%))(%$$$&&,+)'*')(,-&'(0*+%&$%%%%%'&*,$35*)544521023,//)(*%(,*-6(&),-*'(*+.040*'&$$)#%$$%)&-,('+''('&*.,',043/1264:3%&-.//+-%$+')((,()*/03*)(')'$)'-)
@c6092bf2-a6b8-4466-803e-9929ab03c2d9 ch=387 read=177474 start_time=2019-12-13T15:29:56Z barcode=BC01 runid=2c9cf7bc05858273f10e7d7ec552fc0bd742dc3e
CCGGTTACCTTGTTACGACTTCACCCCTGATCCATCAATCCACCTTAGGCAGCTCCTTCCTTGCGGTTAGGCCACCGGCTTCAGGTGTTATCAACTCTCGTGGTGTGACGGGCCGGTGTGTACAAGGCCGGAACGTATTCACCGCGACATGCTGATTCGCGATTACTAGCAACTTCATGTAGTCAGGTTGCAGACTACAATCCGAACTGAGAATGGTTTTATGGGTTTTGCTTCACCTCGCGGCTTCGCTTCCCTCTGCACCATCCATTGTAGCACGTGTGTAGCAGGTCATAGAGGGGGGCATGATGATTTGACGTCATCCCGCCTTCCTCCAGCTTGTCACTGCTTGTAGTCTCGCTGGAGTCCCAACTTAATGATGGTAACTAACGATAAAGAGTTGCGCTCGTTGCAGGACTTAACCAACATCTCACGGCATTTGAGCAGCCATGCACCACCTGCTTATCTCATATAGCTATCTCTCCATCTGGAGCCTTTATGGAGTGTCTCAAGACCTGGTAAGGTTCTTCGCGTTACTTCAGGTCATGCTCCACCCGCTTGTGCGGGCCCCATCGAATTCCTTTGAGTTTCATTCTTGCAGACGTACTACTCCAGGCAGATGCCCAATTGCGTTAACTGCAGCACTGAACTTTGACATCCAGCACTTAGTACTCATCGTTTACAGCGTGGACTACTAGAGGGTATCTAATCTATTGCTCCCCACGCTTTCGGGACTGGGCGTCAGTTTACCAGGCCAGATCGTCGCCTTCGCCATGAATTGTTCCTCCATATATCTACGCATTTCACCGCTACACATGGAATTCCACGATCACTCATCCTGCGCTCTGGCTGCCTGGTTTCTATAGTACTGAGAGTTAAACACCAGGCTTTCACCACAGACCCTTGCTGCCGCCTGCTCCCTCTTTACGCCCAATAATTCCGGATAACGCTGCCGCCTACGTATTACCGCGGCTGCTGGCACGTAGTTAGCCGTGGCTTTCCTAATAAAGAAATTACTGCCATCCCGCTCGGCTGCACCATTTCCTGTAGCCGCCGTTCTTCCTTTATAACAGAAGTTTACAATCCGAAAACCTTCTTCCTTCACGCGGCGTTGCTCGGTCAGGGTTTCCCCATTGCCGAATTCTTCTGCTGCTTCAGTAGGGG
+
2+.)44,.170+06&./369;949*+*##)+0.-045:368--)/*&((('(,.298;7003/01:5:(3&0-$)&*,-.62'51+)2+++14*+))(--279761233-532'--()*..,/383.4..)*))(()432,/1+.-,*--*68322/**-.//6+''$%&*,()('&(%'*/14)*11602/1831...9-0,+/800-(,+/-3/87:-/108,4991+-2;5338342/01-021(+'(/10*/((*+/1231-),2+)(*)$)--00.('&''()*+-/1(')-675,678//00+28..44568::4:4.25:9:812/-(+(..18032.((&'%))2222-//'.+,,+)%))+-.1010055;625--.,++++/,+''(-7057:;976:14%1721121,--+/141/.0/34.-#$&#&$$'$(,007**+72(,()$%+&(*215&),.%1655/,*+,1767742/),64/74*-*,((*+-./0+7.1486++--+*-5;75:623-4*%'5+9).'**-)*,*7))61*%'/'*-00)1)+25,'+-&,(3+3-*0-+)+,72229;-2/./%2$-$(&-,(**.()235+,%*&*(%)&.&(+/11644429--1137778111512352/(-$+'&('(,,-088785,00'&,,122278275313,+&+*/-/1522833-*.-'((20,,*-,-/;0/'25-.2('('+55&2/3'%.1-24050./22/21''()0/13,%&%*)--*.0//.28-0(,(*))((,-/3:61.04/01/.+-*+*+)*0-3.*))++/')*0$+46400,/./-'-,/,4-+/4,74*'')*.0//,0(%$*-.00+*(+)(310.980/6202.019</7/..566:6993110*52+*48-+640//-5.4;;:462732811))&&,2'*(((.,110702:65364520./,)$*&-(01://06-1470/9-3*).40/7*%()'+('(((++*/.:*,39-0,)+$('/.&39-1510,,,20303/07-/+)%&'('(*'-.&')(04.)/18/7''-.+/*-+-*698326-%+(*18240<...1(829+.33)5,1:;3.1:76-,+*)+''+)2-*%$(**6***+,40*
@324106b2-c1ee-46a1-8175-15ccddaab8c5 ch=277 read=106589 start_time=2019-12-13T15:29:55Z barcode=BC01 runid=2c9cf7bc05858273f10e7d7ec552fc0bd742dc3e
CTCTGGGAGCGGCAATTGAGGAATATTGCACAATGGAAGTATGATGCAGCAACGCCGCGTGAGTGATGAAGGTTTTCGGATCGTAAAGCTCTTATGCTGGGAAGATAATGACGGTACCCAAGGAGGAAGCCACGGCTAACTACGTGCCAGCATGCCGCGGTAATACGTGGGTGGCAGGCGTTATCAGTTTACTGGGCGTAAAGGGGCGTAGGCGGATGATTAAGTGGGATGTGAAATGCCGAATCTCCAGCTTGGGTACTGCATTTCCAAACTGGTTATCTAGAGTGCAGGAGGAGAGTGGAATTCCTAGTGCTTAGCGAAATGCGTAGAGATTAGGAAGAACACCAGTGGCGAAGGCGACTCTCTGGACTGTAGCTGACGCTGAGGCTCGAAAGCGTGGGGAGCAAGCAAGTTAGATGCCGGTAGTCCACGCCGTAAACGATGAATGCGGTTTCAACACCTCCATTGCCGCTGGCATTAAGTATTCCGCCTGGGGGGTACGGTCACAGATTAAAACTCAAAGAATTGACAGGGGACCCGCACAAGTAGCGGAGCATGTGGTTTTAATTCGAAGCAACGCGAAGAACCTTACCTACATGACATCCTTGCATTACTCTTAATCGAGGAAATCCCTTCGGGGACAAGGTAGGTGGTGCATGGTTGTCGTCAGCTCGTGTTGTGAAATGTTAAGGTTAAGTCCGCAACGAGCGCAACCCTTATCGCTTTGTTGCCAACCCGGTCGGCCGGGAACTCAAAGGAGACTGCCAGTGATAAACTGGAAGGTGGGGATGACGTCAAGTCATCATGGCCCGTGGCGCATACAAAGAGAAGCGACCTCGCGAGAGCAAGCGGACCTCATAAAGTGCGTCGTAGTCCGGATTAGGTCTGCAACTCGACTCCATGAAGTCGGAATCGCTAGTAATCGTGGTCAGAATGCCACGGTGAATACGTTCCCGGGCCTTTTACACCGCCCATCACACCATGGGAGTGGGTTGCAAAAGTAGGTAGCTTAACCTTCGGGAGGGCGCTTACCGCGGACGGCTGGGGTGAAGTCGTAGCACAAAGGTAACCGGGGCGACGACAGGCAGAGTAGGTTAACACAAAGGAACACCGACAACTTTCTTCAGCACCAGCAATACGTGAAACGCACC
+
$''%$)+%))&,.0/1.-*01*2///9/,,.+;.*,%($$*+,.1/62/122323)#&%',+*++./()0,/2:97068564+/-0((+-0)()+)++1;0+0,-.5:544.-,+%.0+1..2-1+)+&-41100.-+&%&&(+,607-,--++240.0+*-+)%*&'%+/**44()262.8//-(*)2*(*+):87448:0*152.368::;8;852-/8-,(',4,9853+-632*1*(%%(((+(($&%&.401&031240:11(89/..6/596510-,**(*((/(',(&''&*(*.(.)/,*,722*.(()*,042126996/,(,111750((.-+,/845142/--7.8197310.'+024960/*$%(().+*+,/-6.,0+.0,*-0;:9:+)*-38%0-'*(/*),-+20'((*,.612322315::6**')*(''&'/,091/*1/)04.11&,+&'(&&)&%&%')*(&&)-81706;6840*)&,+10:20(')*'-++1972983:0'''+'%&'$-2683790./**)&&''(&,'(%*12//21.;;0197;5-,,)+,*,**)-3-/78616019/-)-/.5995:-2+)+,4.,+,*1,1-56/-.*+/2++4..85-,717865-2-/03239800/1.92:122322,,-./682731011:61,6,&$8*2;37188824579))-,'--6.:21300/%&.+*(,5005/(/&'*1.5(8,6/;6495579:1,)'+..8::9./,++,359441-+)+1005910.--//87-/+2444300-002(&,(-,,/11,265)')'+,*+65554536-,)*'-.1*-*437:77126<6467:75523/-,,+0,,2-*,())756534632//-1834090//5084978))')*218441721%*)./87772-0.9223<84535:./*.742&&&&$(*/08-:3,',+(++-03777.)(*,3/09564;4*(,,11..,*,,/+,,*1./;2.03-5102.%&%%&+0./1064.2/*)+.-,,1*)&(,+/33,*4+1:84540(%'%)533))+40(($&&02,605-//-3))'/*,687*,)-+)+//.4:0,+-,270+.-0,%,'%$*)&($'#%"
@36d8d6c5-cc2b-4089-921b-87b19cb6d554 ch=156 read=111612 start_time=2019-12-13T15:29:54Z barcode=BC01 runid=2c9cf7bc05858273f10e7d7ec552fc0bd742dc3e
CTCCTACGGGAGGCAGCAGTGAAATATTACTGTGGGGGAAACCCTGATGCAGCAACCTGCGTGAGAGTGATGAGTTTTCGGATCGTAAAGCTCTGTCTTTGGGGAGAAGATAATGACCGGTACCCAAGGAGGAAGCCACGGCTAACTACGTGCCAGCGGCCGCGGTAATACGTGGTGGCGAGCGTTATCCTGGTTTTACTGGGCATGCCAAAGGGGCGTGGGCGGATGATTAAGTGGGATGTGAAATACCGGAACTCCCAGCAGGTTGCTGCATTGACTGGTTATCTAGAGTGCAGGAGAGAGAGTGGAACTCTAGTGTGGCAGTGAAATGCGTAAATTAGGAAGAACACCATTGAGAGAGCGACTCTCTGGACTGTAACTGACGCTGAGGCTCGAAAGCGTGGGGAACGGATTAGATACCTGGTAGTCCACGCCGTAAACGATGAATACTAGGTGTGGGGTTTTAACACCGCTCCGTGCCGCCGCTAACACTGAAGTATTCCGCCTGGGAGTACGGTCACAAGATTAAAACTCAAAGAATTGACGGGGACCCGCACAAGTAGCGAACGTGGTTTTAATTCGAAGCAACGCGAAGAACCTTACCCTTGACATCCTTGCATTACTCTTAATCAATCCTTCGGGGACAGGTGACGGAGTGGTGCATGGTTGTCGTCAGCTCGTGTCGTGAATGTTGGGTTAGTCCCGCAACGAGCGCAACCCGCTGTCGTTGAATTTACTACCATTAAGTTGAGGACTCTAGCGAGACTGCCTGGGTTAACCAGGAGGAAGGTGGGAATGACGTCAAATCATCATGCCCCTGTAATATTAGAGGCCACACACGTACACAATGGCTGGGCAGAGATGCAATGCCGCGAGGAATTGAGCCAAACTTAAAACCAGTCTCAGTTCGGATTGTAGGCTGAAACTCGCCTACGGCTGAGTTACTAGTAATCGCGAATCAGAATGTCGCGGTGAATACACGTTCGGGTCTTGTACGCACCGCCCGTCACACCATGAAGTTGGCAGCTGCAGAAGTCCGTGAGCTAACCGCAAGGAGGCAGCGGCCGAGGTAGAGTCGGCGATTGAGGTGAAGTCGTAACAAGGTAACCCGG
+
---0115/67/.3/0.6551-&'%'*/0'-,-/.74+'*-)08,+-0553)%'./)&())(*()(&('('''%*+554--(+-/680;,,15597772;6-5:,(%')&-,/1./.-+-014/9,-*/4,,++-*/1/-0-,,)%%)#'(1-/-,++&(0++,&'+,*+,6.*/+(/,,**+-.18-+.'#&*).1(%'+,,+((+++..5**31./17'2401:98762:36176;98986..61+%)*((**++,-((#%#()+'&',+.(,(')003614/0/22.-0---%4-,)(*(&()-/85;8670*24.3-40).)*,4,*+966-,'+,)2755,255619*()&&&()),.03431/.-.36++#%(/65888666///./990.11,.35224*(*(&/&-+*(,*.57--)((*5542336:31'0,()*+,15110-,(()))-.-**0)$0*,)*,(.,0/()%*,+.5-101/311+'*''+,1/./*-*'&$(%%(/03;82+*,/)+&$2::6333)5)(&)--,-+,2904591+++0+*(*&,+,(+)$,1,0;<01747/,/-%,173-+-.-&()))%#%'))'6,1197:8,6...79467/9.-*+*),(+.)31--73-+*&,,--1++&)(0472565++,6.00899367784700/*,+*221595;936'&'*)&%)*05,+)0(1.428+%%'$'&)*+(((*.)(),-072.6-1*/1/-0501652),*%%--.289:6664/6.0,/'.1,40/0/1.-,,(',,,+,,,'%$+645523104+*(''(1+%'%%)%+++,(***(*'('()*,6/.3-*+'('('((*5395<6779/0*())('-&))'147;;320152*'+)/288:08:<506.0824(2--.246-/1:8:<86,5++*&&'***)2/101645/..//.70,,,,,23-4.3.''.,(*&(*-.5'-1--,7.311&-+/5,9:.,56,--/.1,++%(,*%')&'(%$%(%*'(+33/311..+-+1)()1*/.*)&*&*/-15((**)&)(%'&&&))*%((+$*/((++-.8788:28./.24871+.5
@aed73f5f-36aa-42d7-8c1a-bb28e72db726 ch=330 read=84014 start_time=2019-12-13T15:29:53Z barcode=BC01 runid=2c9cf7bc05858273f10e7d7ec552fc0bd742dc3e
CCGGTTACGCTGATACGACTTCACTAATCCTTGACCTACGTTCCATTGCCTCCTTGCGGTTAGCTCACGGACTTCGGGTGTGCCAACTCTCATGTGAATTGTGACGGGCGGTGTGTACAAGACCAGGAACGTATTCACCGCGACATTCACCGCGATTACTAGTAACTCCAGCTTCATGTAGGCGGTTTCAGCCTACAATCCGAACTGAGACTGGTTTTAAGTTTGGCTCCCACCTCACGGTATTGCATCTCTCTGTACCTGCCCAGCCATTTGTAGCGTGGTAGCCCTACACATAAGGGCATGATGATTTGACGTCATCCCACCTTCCTCCTGGTTAGCAGGCAGTCTCGCCGGTACTCAACTTAATAGTGGTAATAACGACAAGGGTTGCGCTCGTTGCGGGACTTAATAACATCTCGACACGAGCTGACGACAACCATGCACCACCTGTCTGCCTTGTCCCAGAAGATTTCCTCGATTAAGAGTAATGCAAGGGATGTCAAGTGAAAAGGTAAGGTTCTTCGCGTGCTTCGAATTAAACCACATGCTCCGCTACTTGTGCAGGTCCCCGTCAATTCCTTTGAGTTTAATCTTGCGACCGGCACTCCCCAGGCGGAATACTTAATGCGTTAGCGGCGGCACGAGGAGGTGTTGCTTACACCTAATTATTCATCGTTTACGGCGTGGACTACCAGGGTATCAATCCTGTTTGCTCCCCACGCTTTCGAGCCTCAGCGTCAGTTACAGTCGGTCGCCCTTCGCCACTGGTGTTCTTCTAATCTCTACGCATTTCACCGCTACACTAGAATTCCACTCTCCTCTCCTGCACTCTAGATAACCAGTTTGGAGATGCAGCGCAAGTTGAGCCAATTATTTCACATCCGCCGTCACCTACGCTCTCCCTTTGCCCAGTAAATCCGGATAACGCTCACCACCTACGTATTACCGCGGCTGCTGGCACGTGGTTAGCCGTGGCCCTCCTTGGGTACCGTCATTATCTTCCCAAAGACAGGCTTTACGATCCGAAACCTTCATCACTCACGCGGCGTTGCATCAGGGTTTCCCCATTTGTGCAATATTCCCCACTGCTGCCTCCCGTAGGAG
+
511/4/'*%('%%,()+'+*'-'*&&&(/&('%&/,(((%%$))$*%$'))/316/1/83.,+++-+,/10426*&(%'&+),5.,**+),1.-,-)..0*+,.36:966843.*()+363869,20-30,824;757;566443352&(+)))),,....,+-,0-2.++./9:9977/05+),+:8/-222'+./8500-.765540358942;<-0./-73+8,//3((2/14283..&*)(),..442.0/*()'$%((&')-0/07-*-%+-%&(&('+,7*))*'''&(%,-.)/7,,,,,:<74110125.;8/(,2+2935330/+)&(%*'+/73573**$%#%$'#&(+).&%%0+/&30*1.19.36544/41/1.-6-/.46878<584:967571/++*0222(*'%&#''&/,-/.132-)-(+/00666:,12/000+*))'+()*+,$%0%+''3/50./01.6/,''%'+-,+..1-:5585554/&0'%(*+)+***)1.7128+(''))+133.1-/-0;960---.-./46+)0%%%&',)+(58508:6+/9888884/9:7426:7+6//41.(()'&%&'$+)/./'),6..30/.--0--0.03232,*+*0++51)-)'*-+/10027($)'&'(--//%3&&12/285133,'/&//01431652512,03,1,)+6/2*+,3<9/2-465+'*(+,641,/29982+,--.0,+4-*+'-'()0/02/6-07:7::7434:268;731-).--.454230114;9535+()*0.//0//-00117-../,1//1153324.....312.,%))+-4::0.)%(/-/-..'0),,05.*/4''('-&*87,*,,*,3'')&(($((%$'()11,44(-5('''&)*//7,,25553/,&*$&)*,13344//2(2*,958;5223004:/:-*%**+'0-9...6,/'#%'&&0*(*)-*.+65580)-7,013,69,33(**+''**(*)*//021)'04+36898665.411(*+/293/32)*(*..3,**92248-&%'%$'$*&(.11.:9:.*+.+,/..72193/0)+&&&
@b08411bf-7382-4a2f-970e-87bdaf60e074 ch=159 read=147645 start_time=2019-12-13T15:30:03Z barcode=BC01 runid=2c9cf7bc05858273f10e7d7ec552fc0bd742dc3e
CTCCACACGGGAGGCAGCAGTGGGAATATTGCACAATGGGCGCAAACCTGATGCAACCATGCCGCGTGTATGAAGAAGGCCTTCCGGGTTGTAAAGTACTTTCAGCGGGGAGGAAGGGAGTAAAGTTAATACCTTTGCTCGTGGCGTTACCCGCAGAAGAAGCACCGGCTAACTCCGTGCCAGCAGCCGCGGTAATACGGAGGGTAAAGCGTTAATCGGAATTACTGGGCGTAAAGCGCACGCAGGCGGTTTGTTAAGTCGAATGTAGAAATCCCCGGGCTCAACCTGGGAACTGCATCTGATACTGGCAAGCTTGAGTCTCGTAGAGGGTAGAATTCCAGGTGTAGCGGTGAAATGCGTAGAGATCTGGAGGAGGAGGAATACCGGTGGCGAGCGGCCCCCTGGACGAACTGACGCTCAGGTGCAGCATTAGGGGAGCAAACAGGATTAGATACCCTGGTGATCCACGCCGTAAACGATGTCGACTTGGAGGTTGTGCCCGCTTGAGGCGTGGCTTCAGGCTAACGCGTTAAGTCGACCGCCTGGAGGAATACGTACAAGGTTAAAACTCAAATGGTCGAAGGGGCCCGCACAGAAGCGGTGGAGCATGTGGTTTAATTCGATGCAACGCGAAGAACCCACCTGGTCTTGACATCCACGGAAGTTTTCAGAGATGAGAATGTGCCTTCCGGGAACCGTGAGACAGGTGCTGCATGGCTGTCGTCAGCTCGTGTTGTGAAATGTTGGGTTAAATCCCGCAACGAGCGCAACCCTTATCCTTTGTTGCCAGCGGTCCGGCCGGGAACTCAAAGGAAACTGCCAGTGATAAACTGGAGGAAGGTGGGGATGACGTCAAGTCATCATGTACCCGACCGGAATTACTACACGATGCTACAATGGCGCATACAAAACGCTGACCTCGCGAGCAAGCGGACCTCATAAAGTGCGTCATGTGGTCCGGATTGGAGTCTGCAACTCGACTCCATGAAGTCGGAATCGCTAGTAATCGTGGATCAGAATGCCACGGTGAATGATTCCCGGGCCTTGTACACACCGCCCGTCACACCATGGGAGTGGGTTGCAAAGTAGGTAGCTTAACCTTCGGGAGGCGCTTACCACTTTGTGATTCATGACTGGGGTGAAGTCGTAACAAGGTAACCGG
+
/152(((--1,)51.101045/52(/.(,(''**2..39/.-.3+++/1//2221%/0/5787445524.039-),+.40;768'8998;840;,*-3/4;5,*,-158))-*,1)0+$)).79+--6,,)7-66,+778&4*(240:..94//+,/.&)+$&',,+**)/20656*1++0,,/1'36'+*+*/)*+201-02'',5,*443515021.8-7-6769<:;9,;60),-4-0).01<:2289:1/;15/46')4886,'1+,+387*28;97:*8.;49;12//456655-**//3/:---,$%$$(&()*0741/.'0/5+0--/.+0&)8;981/113.--1:50-40,+.-,,12292--+&-)&+*+/.28702/-0-'&/,)3.<75+(*473,*/*//+,,,+3*+:984.00%1'&-01'($&00/2&.1(/-++//18;,-362))..2-136;93:;4,+*++9:820-4/40/33:13.96+'.,2-.173)(.+,104()//.494.-'(*40-.989:<79;:92)&&%&')31((-,&)+*23:8744737822-/('')*06.1:,,311/&))')1:68+***&/&)+78<9696;4223/789765--*'()*+')/60453115356866.)+07*5+*6;711....1:32*0,*102;6;6+4;9162:79613/4-353221038;6<777:62/1,.//0785271-*/4+*-4869858--%-3,+*003944577:742-&&'*,0/291-396894-4,007(+&(&*63.488986)/)*33,/+66.-,+*-4444460/3)0,*.-1:;38657:9:372037998$&%&&*('),-2%.%&'&%%$$&'*+'++-2/45:62,'%&'*02/.)%'**&)+57775742,/5:797<87789995;73598887*0,,**)+'3()+&0()*+237.0+++*''*,9858.8.--75714231451123988899;878965;966,(*,63..*)&$*)1*)&/.1()('(./23149227'''((10182749/*+,.:56945481**&.)+,..,/10-1.61);4*.3*.666357//0:2/1467;6432---,4732*.**,75579768.8-07:937
@755cfad5-cb5b-4a6e-bfd4-9c797d360480 ch=454 read=95330 start_time=2019-12-13T15:30:02Z barcode=BC01 runid=2c9cf7bc05858273f10e7d7ec552fc0bd742dc3e
CCGGTTACCTTGTTACGACTTCACCCCATGACCCTGCACCGGCCGCTGCCTCCTTGCGGTTAGCTCACGGACTTCGGGTGTTGCCAACTCTCATGGTGTGACCGGGCGGTGTGTACAGAACCGGGAACGTATTCACCGCGACATTCTGATTCGCGATTACTAGTAACTCCAGCTTCATGTAGGCGGTTTCAGCCTGCAATAATCCGAACTGAGACTGGTTTTTAAAGTTTGGCTCCACCTCGCGGTATTGCATCTCTCTGTACCAGCCATTTGTAGCGCGTGTGTAGCCACATAAGGGGCATGATGATTTGACGTCATCCCCACCTTCCTCCTAGTTAACAGGCAGTCTCGCTAGAGTCCTCAACAATGGTAGTAACTAGCGATAGGGTTGCGCTCGTTGCGGGACTTAACCCAACATCGACACGAGCTGACGACAACCATTACCACCTGTCACCTTGTCCCCGAAGAGTTTCCCTCGATTAAGAGTAATGCAAAGGGATGTCAAGAATTAATAGGTAAAGGTTCTTCGCGTTGCTTCGAATTAAACCACATGCTCCGCTACTTGTGCGAGGTCCCCGTCAATTCCTTTGAGTTTAATCTTGCGACCGTACTCCCCAGGCCGGAATGCTTAATGCGTTAGCGGCGGCACGGAGGTGTTGAAACCCCACACCTAGTATTCATCGTTTACGGCGTGGACTACCAGGGTATCTAATCCTGTTTGCTCCCACGCTTTCGAGCCTCAGCGTCAGTTACAGTCAGAGTCGCCTTCGCCACTGGTGTTCTTCTAATCTCGCATTTCACCGCTACACTAGGAATTCCTCTCCTCTCCTGCCTCTAGATAACCAGTTTGGAATGCAGCACCCAAGTTGAGCCTGAATTATTTCACATCCCACTTAATCATCCTTCGCTCCTTTACGCCCAGTAAATCCGGATAACGCTCGCCACCTACGTATTACCGCGGCTGCTGGCGTAGTTAGCCGTGGCTATCCTTGGGTACCGTCATTTATCTTCCCCAAGACAGAGCTTTGCGATCCGAAGCCTTCATCACTCCGCGCGGCGTTTGCTGCATCAGGGTTTCCCCATTGTGCAATATTCCACTGCTGCCTCCCCGTAGGAG
+
533/24-0445-.+*+323/90/0743()*'03*'$)$)1,7.6/78442055,3.1*.7-+,233368958897&,)*(-/-1.1'**..0,236542+*''/68869666**)-&%'178,::199799:=8770-./1102:7233;:857222803+-'')'*+0()+34:5/2/22499.78<9.,,5-)%&('',4-1()5810,,)'')(-)38541;645:2/1/263039355:/34-1//.8610//-23848:2215*--+)../*%)**2312*(+*&()*.3,79-261/00.,42+,236868959:6*-<;;:9,2++(10,.(.)*-54777395675+,,-076/2(-/40'2,'2,1,+)*(+*(',24/1937-+6+-4;565;52)(&,+80(/112740/1-/(*/02614415263:&2&'1,+4-3456235/2...+.&%+''$%+0,61++40-7,0*'(')-371599*,7515//+5.'/-5-//+%)*(.2)086:899989546/00:406,2,2:95.,+,15558:36865462430/'5*+977,,.0(3,934-6,)'./<8293.7.-.767;/0..,5:8-,200(/)((+',++2/653/32.041;/+/.-5.:82:220912;44;92')'.83&,3-.90.5554:8,-+222::;8997:609633358609.16.15<90113:7+0,.09242455645/04,-/0/41.//597--&*)4358282336(*'-1*,.<;;;72/51113*,,1885579(*.*-.3532'2(5(0,)+5251203-,(+(,4012:9080:072;:2601/060.0--6-,,(.+,,67620%%-()5;0.*&'/-<2,*.-22963')%$%'(.-5,+/(&,(-,)',-/75,,*0.2839958994:5...*-0/3-5.,5/,+,(((*+0.612+16470/04'/+3.0.43$''.,')*.5185,5/))4/;0866+1,+++''%&&'54'--..5.&(*$198<999:2322-&*)+//--3;4*.000345&.54394069,*43-30,3--,60-)$()*.../4-864,12*3(+(
@ae2ada99-5dcc-4f8c-80d8-1ec828dd240c ch=303 read=206706 start_time=2019-12-13T15:30:02Z barcode=BC01 runid=2c9cf7bc05858273f10e7d7ec552fc0bd742dc3e
CCGGTTACTTGTTACGACTTCACCCCAGTCATGAATCACAAAGTGGTAGCGCCCTCGAAGGTTAAGCTACCTACTTCTTTTGCAACCCACTCCCATGGTGTGACGGGCGGTGTGTACAGGAACGTATTCACCGTGGCATTCTGATCCGCGATTACTAGCGATTCCGACTTCATGGGGTCAGTTGCAGACTCAATCCGGACTACGACGCACTTTGAGTTACGCTTGCTCTCGCGAGGTCGCTTCTCTTTGTATGCCGGTACAGCAGCACGTGTGTGTAGCCCTGGTCGTAAGGGCCATGATGACTTGACGTCATCCCCACCTTCCTCCAGTTTATCGCTGGCAGTCTCCTTTGAGTTCCCGGCCGGACCGCTGGCAACAAAGGATAGGGTTGCGCTCGTTGCGGGACTTAACCCAACATTTCACAGCACGAGCTGACGGCAGCCATGCAGCACCTGTCACAGTTCCCGAAGAGCGCAATCCCAATCTCTGGAAAGTTCTGTGGTCTCCAAGACCAGGTAGGTTCTTCGCGTTGCATCAATTAAACCTGCTCCACCGCTTGTGCGGGCCCCGTCAATTCATTTTGAGTTTTAACCTTGCGGCCATGCCCAGGCGGTCGACTTAACGCTACGTTAGCTCCGGAAGCCACGCTATAAAGGGCACAACCTCCCAGTCGATATCGTTTACGGCGTGGACTACCAGAATTATCTAATCCTGTTGCTCCCCGCTTTCGCACCCTGAGCGTCAGTCTTCGTCGGGGCTGCCTTCGCCAATTCCTCAGATCTCTGCGCATTTCACCGCCCTACACCTGGAATTCTACCCCCCACTCTACGGACTCAAGCTTGCCAGTATCGAGATCACGGTTCAGGTTGAGCCCGGGGTTTCACATCTGACTTAACAAACCGCCTGCGTGCGCTTTTACGCCCGTGTTGATTAACGCTTGCACCCTCCGTATTACCGCGGCTGCTGGCACGGGTTAGCCGGTGCTTCTTCTGCGGGTAACGTCAATGACGAGTATTAACTTTACTCCCTTCCTCCCGCTGAAAGTACTTTACAACCCGAGCCTTCTTCATACACGCGGCATGGCGCATCAGGCTTCGCCCGTGATGCAATATTCCCCACTGCTGCCTCCCGTAGGAG
+
8674692024-6/+-6377:2/3;;14585243397413357/-.&*)'(*+4'*,*+.-,4,7+/102774268;,056*-1107:.+./.;;,18;98756817666:654/312.-+)+.7765<322827596689:7..+.+&)+-1/-..'+.136:11,,.3-1/01.-(+*'.-5,1*11/2.,.)2,7,0+%$(*-4680.02-*&&+&$')(/*)+..(-+0.+./*)')/402-++*&(+*,1)'&%''''*).-,.-.65331...8:8,.697102%&/34:76122226462245000,1790,/98:682/((,2;1./09762;2*14321(*0/.02691)'(22618574522/6/0.)07+4/53-&24.702&',10/:00/;76/+-++))',/853:0,+''',,,('(&%)%/&(-.25;8;7937767;77.,++*39;55.%&('#')&4*828)'(&)*53578472-/420/'(&%$()',+138;',(+.067<::<;8625.,-012&.+.0;763&%&,-.,/-/.4..037(-.321,)*07;9;949;:-22.7::*2./0//-/184:,3'0.+(-13*7-0-1,6*+$'%%&%)(.-,-44**-/*2',1,-(*$%)(/)-5.--*/(0++.,').042+&+*+-991/84;975885562752/%%.*./3324110,+3905.:45-+,0:50+,.09(),237400-,667,+*+)'1,&%$&052;9/9,'#()(1-7))-3/..-',*+/5<10,00,-,+*(/)-/**,+*'0*-,20:681'*+.656/,,-18,)'+,7.//-,-.36'%(&)%&*)5488(0.0/-,/0,))+--')&'$(),62200123//%(+01**-*+..,010...1)+-,66,),'&'$&1*1--*,0.,.'*0+*+6/024413821132388.2+)$&(,,1,++40215&),3-/4795601++./**%&$$$%%$$&$('&*--)-.)%11180/13**-7,-984-5.+,-*37/(00,60((&&'*,.03:401-,&+),--+*)/)(%''/0&83//-$%-,+*'&%)(+*/01317451+/-.//,00(.;-+4+5)))
@4747ec72-8060-4c02-be55-31483df795d3 ch=331 read=96765 start_time=2019-12-13T15:30:01Z barcode=BC01 runid=2c9cf7bc05858273f10e7d7ec552fc0bd742dc3e
CCACGGGAGGCAGCAGTAAGGAATTTTTTTTTCGGCAATGGGGGAAACCCTGACCGAGCAGACGCCGCGTGAAGAAGGTTTTCGGATTGCAAACTTCTGTTATAAAGGAAGAACGGCGGCTACAGGAAATGGTAGCCGGTGACGAGTACTTTATTAAGCCACGGCTAACTACGTGCCAGCAATAACGCGGTAATACGTAGGTGTGAAAAGCGTTATCGGAATTATTGGGCGTAAAGAGGGCAGGCGGCAGCAGGGTCTGTGGTGTTGAAAGCCTGAAGCTTAGCAGTAAACCATAGAAACAGGCAACTAGAGTGCAGGAGAGGATCGTGGAATTCCATGTGTAGCGGTGAAATGCGTAGATATATGGAGGAACACCAGTGGCGAAGAGCGACGATCTGACCTGCAACTGACTCAGTCCCGAAAGCGTGGGAGCAAATAGGATTAGATACCCTGGTAGTCCACGCCGTAAACGATGAAATTACTAATGTTGGATCATCAAGTTCAGTGCTGCAGTTAACGTAATAAGTACTCCACTGGTAGTACGTTCGCAGAATGAAACTCAAAGGGTGACGGGGGGGGCCCGCACAGGAAGCGGTGGGCATGTGGTTTTAATTCGAAACAGCATATTACCAGGTCTTGACATACTCGCAAAGGCTCCAGAGATGGAGAGATAGCTATATGAGATACAGGTGGTGCATGGTTGTCGTCAGCTCGTGTCGTGAATGTTGGGTTAAATCCCGCAACAGGCGCAACCCTTATCGTTAGTTACCATCGATAAGTTGGGGACTCTGGCGAGACTGCCAGTGACAAGCTGGAGGAAGGCGGGGATGACGTCAAATCATGCCCCTTATGACCTGGGCTACACACGTGCTACAATGGATGGTGGGAAGCGAAGCCGCGAGGTGAAGCAAAACCCTTAAAACCATTCTCAGTTCGGATTGGCCAGTCTGCAACTCGACTACATGAAGTTGGAATCGCTGGTAATCGCGAATCAGCATGTCGCGGTGAATACGTTCTCGGGCCTTGTACACACCGCCGTACACCACGAGTTGATAACTTTACCGAAGCCGGTGGCCTAACCGCAGGAAGGAGCTGTCTAGGTGGGATTGATGATTGGGGTGAAGTCATGTACCGG
+
&')+.30*,/,519.305,.0(3*5:96362.339778521-*%(,0.:--./462.'-&&*'#/).,*''&'%*+*2-2*)3'/$0(*,)04.-6-0-5/-+00*.)./,/20*32,8-*+.,,)**'+-,+,-16-./136'%&*,+4:7017/.(+))+0/..08342425017,***-)(&%&)-/.51--.*-.)2*0$$+-+*(11363/5*.*+..*.,)*-,3.660(&)(')*-3035,++,),31//587440.)/*+)/%(*./*(%'(-)%()*-4:&4402++-514.0752223-,+,-13-20-.-08577598-5-5-8:344403.//,41/1:7550/2.+37554668//5-41139233360,))((+,<;;-,,,),&,%&'*+/-**)*(2'+0.13*,2,+,4;8:8),/0;98(25005.&)+,-;1,(6534465./,/6789<7520.-,(','')$)(0/25817*$%')83/1;;87;72211/433432695953.%/')+/-)+,,2+)*,-00190*///09,+*(+((.29,..&()13016450*+18.+,,-,+&,,)01353/)**+)(-6+<<:,66941+/+,-'*&%%*+(,4,,(+*-41440+++++%'-71.5539(((**++0-,*+),+-*,+.01+'++)--1/664514++*,-174216773)+,/:899980--%%'&'*,0+1,01+,,/,(,''&((32)40)12**+)/.,-*)*,823.--,)(+(-+*3,23/))--,+'&(+'*,2274327444/+&&('(**((++3+*+1+322585112:96701)02.(+.+/989:65-42((*..-.00147562:23;::621*(-,501,6,+16595-.,,++1&*1;:,76')(3:<75789<889589;8/0(5*)%'%)+:898.3--.754551211%((&*-(*,))/+,'&')+5.0)('(+554176777808+6../,*)))53327/+1-%%%'$&)),,/4()&%%$$%-+++*--*832.+*(),+*/5++3+-46:54.7-)/989/0.,()+'(&')02-+%&(0/6<:106,-./+5-1+0,)*,/./22841,5817
@c8fdd708-8358-43c8-8fdb-a5a1019b1d4c ch=387 read=177496 start_time=2019-12-13T15:30:18Z barcode=BC01 runid=2c9cf7bc05858273f10e7d7ec552fc0bd742dc3e
CCAGTTGCTTGTTACGGCTTCACCCCAGTCATGCGTCCACAGAATGGTGGCGCCTCCGGCGAGAGGTTAAGCTACCTGCTTCTTTTGCAACCCCACTCATGGTGCTGATGGTGGTGTGTACAAGGCCCGGAACGTAATTCACCATGGCATTCTGATCCACGATTGCACTTCGACTTCATGGAGTCGAGTTGCGAACTCAATCCGGACTTCACGACGCACTTTATGAGGTCAGCTTGCTCTCGGGAATGCTTCTCTTTGCTTAATGCGCCATTGTAGCACGTGTGTAGCCCTGGTCGTAAGGGCCATGATGACTTGACGTCATCCCACCTTCCCCTCCAGTTTATCACTGGCAGTCTCCTTTGAGTTTCAGCGGACCGCTGGCAACAAAGGATAAGGGTTGCCGCGCTCGTTGCGGGACTTGGCAACATTTCACAACGGGCTGACGGCAATACATGCAGCACCTGTCTCCACGGTTCCCGAGGCGCATTCTCATCTCCTGAAAACTTCCGTGGATGTCAAGACCAGGTAAGGTTCTTCGCGTTGCATCCAGATTCAGCCCACATGCTCCACCGCTTGTGCGGGGCCCCGTCAATTCATTTGAGTTTTAACCTTGCAGCCGTACTCCCAGGCGGTCGGTAACGCGTTAGCTCCGGAAGCCACGCCTCAGGGCACAACCTCGAAGTCGACATCGTTTGCAGGCGTGGACTACCAGGGTATCTAATCCTGTTTGCTCCCCACGCTTTCGCGCACCTGAGCGTCAGTCTTCGTCCAGGGGGCCGCCTTCGCCACCGGGTATTCCTCGAATCTTGCATTTCCACCGCTACACCTGGAATTCACCCCTCTACGAGACTCAAACGCCAGTATCAGATGCAGTTCAGGTTAGGCCAGGGGATTTCATCTATTAGCTCGACCGCCTGCGTGCTTCGCCAGTATTTCGATTAACGCTTGCACCCTCCGTATTACCGCGCGGCTGCTGGCACGGGTTAGCCGGGGCGCTTCTTCTGCGGGTAACGTCAATGAGCAAAGGTAACTGCTCCCTTCCTCCCGCTGAAAGTACTTTACAACCCGAAGGCCTTCTTCATACGGCATGGCTGCATCAGGCTTGCGCCCGGTGTGCAATATTCCCACTGCTGCCTCCGGCG
+
51%*,)&&+()-.')('+.3100694-132*('&''+-$$&%'%(%'*(*((,').'&'((&%$+'+-,)*+**+2+*,.;,121,-.,'-1/)&(*.$&%&*'%#'%%*+))/1230/..17292:)2./91+2)&1$'(28042533249,,-23/'(().*(+'*-50*+-594(++)(()/*++2,)+&%.115,8+6.&+%&.,,&&'%)).&--04024537.0$%%*.,...-*'()%&**/173643;2,%'%'$*&%%+.-.7*,+-,(-/153/(('++(&.8881.7..491,'*),,-*,-0.159::9*/6-$+'),-80,+26,04<:233*22.51',.0022/84.+-6:(/%')+23:;893642508-7+.7/23'(..-5,-'*,/0134440/,64.),*(&..30+39,*/00),&&'')),/300//+&.0034213-1--*.,.2'%),76986-)(+(2(/1247233426320*+/5/01969446;7/')*)'&/8;75345506698830./-/5*+*(*)(*-0,&%)..(%)*--4823/0.+-.-./**%*.+/68,*+76:9<9264.(&'/9:*/-,*-.,%&(2.+/-..2;0-5;5+,+*+%*19577271.),..4.5+5*-62335963,/9/--./2-/-0&'''**111).../71$+&/11778;577/87,62./132('0027557<1--.0+*''**+,32.-.'+)/037758::93/664210114*0482-.*'*)+...5;*1*)+(*-3;4112((1/+(%'+-.714)(-.&)***%-..1/3,0**'063-).)(+30322781+%''+4*04-.0-)*.00',.70)+-,.%-535&,3,**0;,,(').&'&,$,'.-,*3+-*'''(2/./.+*-1,-,+*2'3+,/819-.+1*&'',1704623333.192/-&*30229544-$%(*'),*)+'(,)%%$*,2.5<8878/2..1955601*,*)163:-,*-.+(5(,045+4:5454;7-134-4+&'(')*('*+,02%&&%',)**0++.10+'(&%&%((--223120*11./603374&($,(1,-1101623/(%))+*)(),,0/**'*
@c98c3fbb-42b5-4bef-bb65-c5779ff3fc52 ch=142 read=158145 start_time=2019-12-13T15:30:41Z barcode=BC01 runid=2c9cf7bc05858273f10e7d7ec552fc0bd742dc3e
CTCCTAGGGGAGGCAGCAGTGGGAATACTGTGGGCGCAAGCCTGATGCAGCCATGCCGCGTCAATATGAAAGAAGGCCTTCGGGTTATGTAAAAGTACTTTCAGCGGGGAGAAGGGGTCGAAGTTAATACACCTTTGCTCATTGACGTTACCCATAGAAGAAATACCGGCTAACTCCGTGCCAGCAGCCGCGGTGGCCAGTGGGTGCAAGCGGTCAATCGGATTACTGGGCGTAAAGTACACGCAGGCAGTTTGTTAAGTCAGATCTTGAAATCCGGGCTCAACCTGGGAACTGCATCCTGATACTGGCAGCGAGTCGATCTCGTAGAGGGTAGGAATTCAGGTGTAGCGGTGAAATGCGGCATGCAGAGATCTGGAGGAATACCGGTGGCGAGGCAGCCCCCTGGACCGAAGACTGACGCTCAGGTGCAAGAAGGGAGCAAGCAGAGTTAGATACCCTGGTAGTCCCGCCGTAAACGATGTCGACTTGGGAGGTTGTGTGCCCTTGAGGCGTGAAGCTGACTAGCGATTGATCGACCTGAAATGCGGCCGCAGGTTAAACTCAAATGGGTGGCAGGGGCCCGCACAGGCAGTAGACGTAATGGTTTGAATTCGATGCAACGCGAAGGGGAACCTTACCTGGTCTCTTGACATCCTGCAGAACTTTCCAGAGATGGATTGGTGCCTTTAGAACTGCAATAAGGACAGGTGCATGGCTGTCGTCAGCTCGTGTTGTGAAATGTTACCGGTTAGTCCACAGCGAAGTACCGAAACCCTTATCAACTGTGCCAGCGGTCAGGGAACTCAAAGGGAGACTGCCAGTGATAAACTGGAGGAAGGTGGGGATGACGTCAGGTGTCATGGCCCCACCCACGACCAGGGCTACACATTACTATCCTTCGTCCACAAGAGATGCAATACCGCGAGTGAATGGCACAAAACAGTCTCAGTTCAGGTTGTGACAAACTCGCCTACATGAAGCTGGAGTTACTAGTAATCCGCGAATCAGAATGTCGCGTGAATACGTTCGGGTCTTGTACACCGCCCATCCGCACCATGGGAGTGGGTTGCAAAGTAGGTAACAACCTTCGGGAGGGGCATACCACTTTAACGATTCATGACTGGGGTGTTGTTGAAGTCGTAACCAAAGGAAGTAACCAG
+
%%'%%$(33)&*+(011-023:3453%)&%),64.-/07&.40221,*('-*3+,49**(*)0,,-1226*(-1,4385:7'4022),&)+56(*./54;5-%*()*2,()('*-*%'&%)))-021,(,%)(*-+*332...+,-,.3+13+%%((+3'(,'$%*()&(&/++-5801-18/0-*+-.&'''&'&''')32.)()))*&&(()&*,10'*'*&'*))./+.5060&$$&&(-.-014&2/2)%-./-+,,+*,+&-))-.**-*(26561..//)'33244567650()+/1./+*($$%(('()%$%&&)+'-+*(+.*,%,%+',64-.13/+('('$('%'+&((($#%()*&'((//426;..-,//29937..&$%',+-,1/6:5.,7974-*-,),+,,-267856-844,2*%%$&,*&),49'1.+))/---88798)(,1/.,)+.)(,4878:84-+.,/4/+,*().(&)'*/+,(.*+82.-*).2+,+&&%%&*+.00-'*)$*%%%///),-''*,4-,'(&)))(&-+),(-4(),./*),+,*.',),/3./4+*--.+&)+(*-$,'+(+,5349690&+)-+.'%*)-.,+)''*.(+*&,'33.3/586-+)')&(''&&(*,,'',-.2602:,1+)))*/255'2',(-+.,-.,%((*(&%%)(''**0-4*-%*$%#&&'()(+//40-+,,2..,).&'')-)'(+,)&%)+-10..54'((&(%&$%$%-'$))&,/&)'&()'$%$$%#&(%%&('&'&'+++3355(.(),*()*-3*2-+,---..,'(('())(')*0,-.8914-**'+-.'(&&*0.3.3/-1+$)+'$)(,+/',4740,)$%$&%#&&$(&%&*'''&)&&+(('*)-,-261/2//2+&*',26/%#%#%'(*'$()0/++&.483),'+*'&%#&&.)',4158)****((4*,10/+'(,,'--&0/7/0*(*++2,2,(*5101+))%*)'31251570)2'+*--)*'*',4..7,*0.,+--1(()+-,((((,',7*,./,(''-**-)(**+),0.,3)',1,/-&(&+($'*-(%%'+.387,*.&--&)'%)%')&*-(0+(()&',+,')+*&''(%'&('&*,
@5a28f8ff-720d-4749-8720-608e3acbe0ba ch=347 read=98909 start_time=2019-12-13T15:30:40Z barcode=BC01 runid=2c9cf7bc05858273f10e7d7ec552fc0bd742dc3e
CACCGGTTACTTGTTCGACTTCACCCCAGTCATGAATCCTGATGGTAAGCGCCCTCCCGAGTTAAGCTACCTCGCCTTTGCAACCCACTTTCCCATGGTGTGACGGGCGGTGATATTGCAAGGCCGGGAACGTATTCACCGTGGCATTCTGATCCACGATTACTAGCGATTCCGACTTCATGGAGTCGAGTTGCAGACTCAATCCGGACTACGACGCGCGAGGTCGCTTGCTCTCGCGAGGTCGCTTCTCTTTGTATGCGCCATTTGTAGCACGTGTGTAGCCCTGGTCGTAAGGGCCATGATGACTTGACGTCATCCCACCTTCCTCCAGTTTATCTGGCAGTCTCCTTTGAGTTCCCGGCCGGACCGCTGGCAACAAAGGATAGAGTTGCGCTCGTTGCGGGACCAACCCAACATTTCACAACACGAGCTGACGACAGCCATGCAGCACCTGTCTCACGGTTCCGAAGCGCAATCTCTGGAAAGTTCTGTGGATGTCAAGACCAGGTAAGGTTCTTCGCGTTGCATCGGAATTAAACCACATGCTCCACCGCTTGTGCGGGCCCCGTCAATTCATTTTGAGTTTTTTTAACCTTGCGGCCGTACTCCCCAGGCGGTCGACTTAACGCGTTAGCTCCGGAAGCCACGCCTCAAGGGCACAACCTCAGGGTGACATCGTTTACGGCGTGGACTACCAGGGTATCTAATCCTGTTTGCTCCCACGCTTTCACTTTTCAGACGTCGGTCTTCGTCAGGGGCCGCCTTCGCCACCGGTATTCCTCAGATCTCTGCGCATTTCACCGCTACACCTGGAATTCTACCCCCTCTACGAGACTCAAGCTTGCCAATTATCAGATGAAGTTCCCAGGTTGAGCCCGAGTTTCACATCTGACTTAACAAACCGCCTGCGTGCGCGCCGTAATTCCGATTAACGCGCCCTCCGTATTACCGCGGCTGCTGGCTGAGTTAGCCAGTGCTTCTGCGGGTAACGTCAATGAGCAAGGTATTAACTGCTCCCTTCCTCCCCGCTGAAAGTGCTTTACAACCCGAAGGCCTTTCAGCTTCGCTACGCAGCATGGCTGCATCAGGCTTGCGCCCATTGTGCAATATTCCCCACTGCTGCCTCCCGTAGGAG
+
2$&,*2-:/00:57;53/3623/201,./295787:55+)*(-*,1*((*/08*-.3-))1-7.2*00112+'(*(+41+25.77-%'&$%*-)(017443308(*--131)'+*+2*1.-3(*$')-&,,.0,(0+,/:53330.380,..13.+.-.80-,/,013,6/0+)(%*+04578*,,-/353712((7506'5+-)10165++0/,*)'$+*/0.3*.11,*,.133--,-,/0.346571552,0./-++27184(''(*,*--20/0).03<7,1:;:5713)-339--,./0-((*+-3367804:2*/43;8202'))395/012+-'''*-05/18400.6830,(,0.9:4864445:76444;.0/842+',,4-//210-/1/23:85-)/*..*.2.319900335534&&600111849268;29340-.)-455554504'636/)'*+)+'6)9/5/...+-0+-.766546<87577710163-50/+&()197:<;;::.;--,33*-,..10;:78.-/--/05.)/'('*(*-55385151&&+,-91;35.;;0--43129<3*-)2,.3*-*224+-*)+3:8/01883963530/1132431/,,')*.&6**5*).++)-36851+64./0/3/3/5)%&%())025576;9010:78656102,3505-.,/12$&',2962:9,,6/82)*3140;90$))//.*(&76141)3,(050419)+941-97886:668;378+'+),56429**,,+**%*-11+141*+-:-352343821+'#,&*+'0120))+**.*&1.4,0((*0.80144'8*,-74666''('.;.6++483:1.266'(%))6,***,6653204091;87,24/167999866**((%(**32750,.503.(&'&+,.-..+/.4967811099878330*%((+/*)*9+.33236,((((884205112568523344.0-+-)2-0.3(/.39*6<60/435,03-+/0,,--.0(//20./.(')),0/,*-(##'),1/&'#&(//&-3567:776878939;334/125:2',,'-)++723237462+-0056433.48+,625/.+
@ccbedc1e-2c49-4fb9-bb8f-b9028540cc88 ch=276 read=107135 start_time=2019-12-13T15:30:53Z barcode=BC01 runid=2c9cf7bc05858273f10e7d7ec552fc0bd742dc3e
CTCCTACGGAGGCAGCAGTAAGGAATTTTCGGCAATGGGGAAACCCTGACCGACAACGCGTGAAGAAGGTTCGGATTGTAAACTTCTGTTATAAAGGAAGAACAGCGGCTACAGGAAATGGTAGCCGAGTGACGGGAATACTTTTATTAGAAAGCCTGACTAATACGTGCCAGCAGCGCGGTAATACGTAGGTGGCAAGCGTTATCCGGAATTATTAGTAAAGAGACAAGCGGCAGCAAGGGTCTGTGGTGAAAGCCTGAAGCAACTTCAGTAAGCCGAAACGGGCAGCTAGGTGGAGGATCGCGGAATTCCATGTGTAGCGGTGAAATGCGTAAATATATGGAGGAACACACCAGTGGCAGGCGACGATCTGGCCAACTGACGCTCAGTCCCGAAAGCGTGGGAGCAAATGGGATTAAGATACCCTGGTAGTCACGCCGTAAACGATGATACTAAGTGTTGGATGTCAAAGTTCAGTGCTGCAGTTAACGCAATAAGTACTCCGCCTGAGTGAAGCCGTTCGCAGAATGACTCAAAGGAATTGACGGGGGGGGGCCCTGGCGGTGAGCGTAATGGTTTAATTCGAAGCAACGCGAAGAACCTTTACCCAGTCTTGACATACTCATAAGGCTCAGAGATGGAGAGATGGCTATATGAGATACAGGTGGTGCATGGTTGTCGTCAGCTCGTGTCGTGAGATGTTGGAGTTAAGTCCGCAACAGGCGCAACCCTTATCGTTAGTTACCATCATTAGTTGGGGACTCTTTCTTGAGACTGCCAGTGACAAGCTGGAGGAAGGCGGGGATGACGTCATCCATGCCCCTTATGACCTGGAATACACGTGCTGCAATGGATGCAGAGGAAGCCGAAGCCGCGGTGAAGCAAAACCCATAAACCATTCTCAGTTCCGGATTAGCAGTCTGCAACTCGACTACATGAAGTTGGAATCGCTAGTAATCGCCGGTCAGCATGTCGCGGTGGAGCTCCGTTCTCGGTGTACACCGCCCGTCACACCACGAGAGTTGATAACACGAAGCCGGTGGCCTAACCGCAAGGAAGGCTATCTAAAGGTGGGATTGATGATTGAAATTCGCGAAGAATCGTAACAAAGGTAACCGG
+
,/25424381260'65345/&--*+2--2,.863731-.)',-,2+*)+11,--50*'%$#'((&))-14;0-8-35136700/3032-8--/:,2-05.168+77180-+*'*(*,+,5)&'',+)'*)++1()(&((&'(''%('+)&))++,,$&%.+1***..44:;6/4,*,+,,1)*-)*1124---/00893440:2.2)3,/+-,(+/'+)-3*'&)%-+,'&(1.-/-'(.1//-+**.10//74-.726)+')&&'')&''1.4(*+*.3,2(&(.#-*/,,.,-*())'-3,--0/00014/00+*)(,,.11'-)'('&#%$%%'+,+,1/-/&+/--.',4-0/-0.//6478950443-.,*-.113231435),00+)*/7/*,.5472+*).86,%3.+/-.1,022/9)(')()+..*.,42.0298.,+,*'+&-041')%,5*409.46.0,,489135--+*)%(04-.,,--.-0/$('(*/1+0,,+'&*%(('*,,.7932/013./-'*7.-),(,+0+:7:214351-2&,)&#')'),*)$''()('*114:90)5,4(*)),0%1+//35//1,(%(&#).('''','*+934....&+*+,3.55.&(-129/,*('-*'10-02-00/31/-321216742112375;012774)445989677(8'*+/0022.)(*25/+*,/3035.7%&0006.2-602401.+--*')--/75:9103(&)+*6:31/3+)-*'&(*)1./,'04(.001567*+./910207-8,/,6+5678:60/'%&)*,'/40,+61117985/-&%$)+*-*,/50%,.3.,.%**2-1,,**-)+-*,.+0604),*+,1+,-98./9*%(,32*244:75/'()/0,11*3,)),,/364302+)+0-----/3990:.+:.9.836312+0-1400'*%(,+**+,22..11.-&)*(%%('+)&(-*)*&'#%((*)--266101/)+)+*)++*)')3/-./384*2&&*(,3+31534,--225.0++,'-)*+)*'/0164,++0-7802.,,-.+,0'(&('(%&&)-*&&%'+072815;*5-67:885:
@c60dc56c-31dd-468e-bb61-96f23e26caf1 ch=45 read=159624 start_time=2019-12-13T15:30:52Z barcode=BC01 runid=2c9cf7bc05858273f10e7d7ec552fc0bd742dc3e
CCGGATTTACCTTGTTACGACTTCACCCCAATCATCAATCCCACCTTAGACAGCTCCTTCCTTGCGGTTAGGCCACCGGCTTCGGGTGTTATCAACTCGTGGTGTGACGGGCGGTGTGTACAGGGCCCGAAGAACGTATTCACCTGCCGCGACATGCTGATTCGCGATTACTAGCGATTCCAGCTTCATGTAGTCGAGTTGCGGGCCTACAATCCGAACTGAGAATGGTTTTATGGGTTTTGCTTCACCTCGCGGCTTCGCTTCCCTCTGCACCATCATTGTAGCACGTGTGTAGCCCGAGTCATAGGGGGCATGATGATTGACGTCATCCGCCTTCCTCCGAACTTGTCACTGGCAGTCTCGCTAGAGTCCCCAACTTAATGATGGTAACTAACGATAAGGTTGCGCTCGTTGCGGGACTTAACCCAGCATCTCGACACGAGCTGACGGCAACCATGCACCCACCTGTATCTCATATAGCTATCTCTCCATCTCTGGAGCCTTTATGAGTATGTCAAGACCTGGTAAGGTTTCTTCGCGTTGCTTCGAATTAAACCACATGCTCCACCGCTTGTGCGGGCCCGTCGAATTCCTTTGAGTTTTCATTCTTGCGGGCAGTACTACTCAGGCAGGCCGCATTGCGTTAACTGCAGCGCTGAACTTTGACATCAACACTTGGGCGCCATCGTTTACGGCGTGGACTACTAGGGTATCTAATCTGTTGCCCACGCTTTCGGGACTGAGCGTCAGTTGCAGGCAGATCGTCGCCTTCGCCACTGGTGTTCCTCCATATATCTGCGCATTTCACCGCTACATGGGATTCCACGATCCTCTCCTGCATCTGGCTGCCTGGTTTTATGGCTTACTGAAGTTAAGCTTCAGGCTTTCACCACAGACCTTGCTGCCGCTGCTCCTCTTTACGCCCAATAATTCCGGATAACGCGCCACTACGTATTACCGCGGCTGCTGTGGCACGTAGTTAGCCGTGGCTTTCTAATAAATTGCCGTCACTCGGCTGCATTTCCTGTAGCCGCCGTTCTTCCTTTATAACAGAGTTTGTCCGAAAGCCTTCTTCCTTCACTGACGTTGCTCGGTCCAGGGTTCCCCGACGCGAAAATTCCCTACTGCTGCCTCCGTAG
+
6)0,+/5,*/609*02*,.+0021+201)3055661531/84,.+.,),33,11137879-1,,-4-8-)598913/1+*0*+-6////;//,3.-,0.04:8888:;7<;9672-...1326768.+'&,*+//)1.1;1'''&),3,//188:;;;:8775(45.:./.-----56936-*,,...359899/*+.,913%2(3'')32611/.557421'*41+)6;;/454704;1*(,-1/.2024742-)).,3469,93+,2/.),/.2332:/+(,*%(*,//550.02.,')**++&(17:-173/.,+')0'*+9::955*$'*,4.2,-(%&&(+,*-2254/3//186565682(*+*3*($&$(&'/)('(+264454458555+''(*/2,2789:07323&58135.1*.*(*%0455,,((*.0-)-.-.+.-+.8:9:*6%*+,76./641100/01022(&'&(0127778;89763330+-30/31&+%)%,(*/584221220+%(*&/.0/('').233/6-./:0+',)-.;89.---60,+--(,.*-2.1104)14,70)./&2)0:3&'++*(),:;,968;-2---)+////2/875334137+&&),)%'%+**,115/2...412.''%((**-//-.323:-500+0+(//+$&)*-765;8/.0/,+-11278677/2,).,0167977.$,/(*()*+*+,9;1-9833667675672-5-()%&2412699697796,6528;&465989:;8766658777:90.,(*/0:5//4814817*10+',4-61+,,.031//-06//,&*/,&-,+**()-2*22+,229.8---74..,-510,//41)59078-,+/+*,*,,.'')*+,-,0')&%&(-4135;:48.;2*0*+8;:-9+.*9884/*(')-%)**/-//19278+,/.-05260+,/+',.4472+*)0,8999/1.,+(,..26%,%%.1023.01../.*()').-57786632524;849)'')&$)+,/2.5&(+**5-(),(&.2,%257:99<:66*+&)&)'))+1004-/,+4*)39175*8:3%%$''&)3.8-,..&&$&')1257739:,-3/
@84320c6f-35a0-4491-9406-0dfc6497b0d0 ch=394 read=68878 start_time=2019-12-13T15:30:48Z barcode=BC01 runid=2c9cf7bc05858273f10e7d7ec552fc0bd742dc3e
CCGGTTACCTTGTTACGACTTCACCCCAATCATCAATCCCGCAGCTCCTTCTTGCGGTTGAGCCACCGGCTTCGGGTGTTATCAACTCGTGGTGTGACGGGCGGTTATTATTTAAAGGCCGGGAACGTATTCACCGCGACATGCTGATTTAGACACTAGCGATTCCAACTTCATGTAGTCGAGGTTGCAGACTACAATGAGAAATCCGAACTGAGAATGGTTTATGGGTTTTGCTTCACCTCGCGGCTTCGCTTCCCTCTGCACCATCCATTGTAGCACGTGTGTAGCCAGGTCGCCAAGGGGCATGATGGTTGAGCGTCATCCCGCCTTCCTCAACTTGATACTGGCAGTCTCGCTAAGAGTCCCCAACAATGATGGTAACTAAGCGATAAGGGTTGCGCTCGTTGCGGGACTTAACCCAACATCGACACGAGCTGGCGACAGCCATGCACCACCTGTATCTCATGGCTATCTCTCCATCTCTGGAGCCTTTATGAGTATGTCAAGACCTGGTAAAGGTTCTTCGCGTTGCTTCGAATTAAACCACATGCTCCACCGCTTGTGCAGACCCCGATCAATTCCTTTGAGTTTCATTCTTGCGAACGTACTACTCGGAATTAATTTTATTGCGTTAACTGCAGCACTGAACTTTTGACATCCAACGCAGGTACTCATCGTTTACGGCGTGGACTACTAGGGTATCTAATCCTGTTTGCTCCCCACGCTTTCGGGACTGGCGTCAGTTGCAGGCCAGATCGTCGCCTTCGCCACTGGGTGTTCCTCCATATATCTACGCATTTCACCGCTACATGGAATTCCACGATCCTCTCCTGCACTCTAGCTGCCTGGTTTCTATGGCTTTACTGAAGTTAAGCTTCAGGCTTACCACAGACCCTTGCTGCCGCCTGCTCCTCTTTACGCCCAATAATTCCGGATAACGCTTGCCACCTACGTATTACTGACTGCTGGCGTAGTTAGCCGTGGCTTTTCTAATAAAAGTACCGTCACTCGACACCATTTCCCTGTAGCCCGCCGTTCTTCCTTATAACAGAAGTTTACAATCCGAAAACCTTCTTCCTTCACGCGGCGTTGCTCGGTCAGGGGTTTCCCCATTGCCGAAAATTCCCTACTGCTGCCTCCCGTGGGAG
+
37/.1.-786;3,9))+..0::2:88(4*+-9:89:/:8+'./3658:74,,/*./925--287*/../,-11-:10+8,-.811--,)0,//++,.63/41*+7)&+('/2)34/6735()',+0/323:500/,--1888651/&/(##%%+.24345559520,,-072330-),.10+).//+*$'&'-+.*.$#&$*+'*22/$%(&'))17362:<9-127/4:83./59567;88887966:53356,;5,-7521362787/40(&%&+)./022(''*//,1876&&%,&,-5*+/11115)0+('(-..3819:-,9<::5:04++')&%'---4565/24235005,*((,*878).&&()()35070.),)'('(,--+)'-..9-.-0/2425))-450&%%,)5)(+/1340,(,,--13024.577:/*/;/9*,(*/*-+*+014877',%*+-61+++)2969978899-/178<;45/&%*(++5421*)-1139:;6)4:6;:999/12/:-//:4/,,/,1<955+'*22772.+,+,/2/.1/4(/&-.-*++.1,322412860.,6:,.89;76:.65289/----,0/1*.*')*''*%).+4.-,1/2030250.-..33350+36:,546374.523-2,,0.019958669<8+/--*+&02.38356,1+)/)-,517107-..4-(.+19:./0,*0:+-)66,0/.,+,061314,1-0658556::786117.5226:678-.&'&,//6.9;15998400-2386899-,.+))(*,$,(.*(+),**,,479:77567223-)*)'(.0459700-47.***,..,/.,-66513+0-2,-0045%,''&$(*+,-*-/16')*()&*.,+5110/*/,)*7:;77534(0)+38852*1-040-0-+1,(..)--+,422'&,')(-&2414131/-0+051/-241434-49:,3104+-57,(,-.7233(),,)%%&*2,0;002*()**'-0/-2767;560/)+,,.564''())/4,),09741.107-0878468774965778643..3++.1.<11(.64:2<.4:;5/29342+/-2.1-47,*'-,+./138,::+*.&31-+
@afb999ea-2a22-42e2-959e-c3fd0fe7a458 ch=138 read=120144 start_time=2019-12-13T15:30:47Z barcode=BC01 runid=2c9cf7bc05858273f10e7d7ec552fc0bd742dc3e
CCGGTTGCACCTTGTTGCGGCTTCCCTTTGATCATGAATCACAAGTGGTAGCGCCACTCCCGAAGGTTAAGCTGCCTGTTGCTTTTTGCAGCCCCACTTCCCCGTAGTTGTGACGGGCGGTGTGTTACAAGGCCAGGAACGTATTCACCGTGGCATTCTGATCCACGATTACTAGCGATTCCGACTTCATGGAGTCGAGTTGCAGACTCAATCCGGACTACGACGCACTTTATGAGGAGTCCGCTTGCTCTCGCGAGGTCGCTTCTCTTTGTAGCGACCATTGTAGCGCGTGTAGCCCTGGTCGTAGGGCCATGATTGACTTGACGTCATCCCCACCTTCCTCCAGTTTATCACTGGCGGTCTCCTTTGAGTTCCCGGCGGACCGCTGCTTGACAAAGGATAAGAGGTTGCGCTCGTTGCGGGACTTAACCCAACATTTCACAACACGAATGACGACAGCCATGCAGCACCTGTCTCACGGTTCCCGAGAGCCACATTCTCATCTCTGAAAACTTCCCGTGGATGTCAAGACCAGGTGGGTTCTTCGCGCTGCATCGAATTAAACCACATGCTCCACCGCTTGTGCGGACCCCCCGTCAATTCATTTGAGTTTTTAACCTTGCGGCCATTACTCCCCAGGCGGTCGACTTAACGCGTTAGCTCCGGAAGCCACGCCTCAGGGCACAACCTCAAGTCGACATCGTTTTGCGGCGTGGACTACCAGGGTATCTAATCCTGTTTGCTCCCCACGCTTTCGCACCTGACGTCAGTCTTCGTCAGGGCCGCCTTCGCCACCGGTATTCCTCCAGATCTCTACGCATTTCACCGCTACACCTGGAATTCTACCCCCTCTACGAGACTCAAGCTTGCCGGTATCAGATGCAGTTCCCAGGTTGGGCCCGGGGAGTTTCACATCTGACTTAACAAACCGCCTGCATGCGCTTTACGCCCAGTAATTCCGATTAACGCTTGCACCCTCCGTATTACCGCGGCTGCTGGCACAGGTTAGCCAGTGCTTCTTCTGCGGAGCGTCAATGAGCAAAATTATTAACTTTACTCCGCTTCTCCCCGCTGAAGTACTTTACAACCCGAAGGCCTTCTTCAACCACGCGGCATGGCTGCGTCGGGACTTGCGCCCATTTGGTACTAATATTCCCCACTGCTGCCTCCGTATTAGGAG
+
400106*-+/030*.1&-,0.0/53,'-2)(/5-/.'154/41.,*(21***+.3&+)..+**,+.0/.*+--366,&'(%&-01/+,+-,116-&(('/,3/(+'/4'*.41..27067...+0,,-9(/,69*1..*.,,*+3./2835-3103;867826.+++,12./24455/8661+*,5.;9886/01/1353803//0&(2)9.3407110.../..*&)2:<6642.-%)*-12.5.++.0.3252,03/2,0738763;5,*'$$%')6142.)()+')(''$%),3*+/69930/)388;770/,1+-+-.,-03268/:59.+.3163421/01/99//268-7,,(32226++7,-,679160-/0+6231*&'&&'%$$'.7+4/991,*$(+22-,-/.06492-/692**)0-/62-40.7;*))+0+0262*((*/33-/..:058-.-32.//)),.24475::.56+(()$'(&&)/09501067563-058.555/:*,1;<7867:322529,'$,$&'...4<75666766377..1.2/;;:.,,*2.000-)-0*+/,+,.3*1'*1956--/1074<739<:,.217<61/:12/0.+-,2+)')(0/369,.37408513.0-3.6//0/11,)-,0./,,0(,1/034:5)&)0-+--452606*9.87888698-895,(,&)*)+1:832/3726.+/,.0017...,)89,',,2<8-'+),2893-0,01,,+.*++**./4<7135),-4.4(/4796468238.1.03<3.//')(44459:7434,1;1.157044'1/-1/+00*11/2117734-2646/*0.466,)'++0-.+&&-*,.**+.-:9985381-0829.(,5/+077,&'-7/+,..-000/016596752/5*,/++-./80..753.1-44/)--04:<60-,1,505662800/193-/,')34;557552:9;::503(%'$,(**-//9+66345:6;<:97613&)+/220920)0(0,'#*&$1+2+./86,/00/())(++178.130,++((+.53/+403/81,,3-2294;657-(%)'%&#$)+(')(*)&%'$%)++%$%0*(*(+/)&.0((&('*%(/.0165351,./.-2.37451-,*''(,,(+
@d5b1b73f-4864-4866-863a-a4ef876a3140 ch=140 read=99544 start_time=2019-12-13T15:30:58Z barcode=BC01 runid=2c9cf7bc05858273f10e7d7ec552fc0bd742dc3e
CTCCTACGGGAGGCGGCAGTGGGGAATATTGCACAATGGGCGCAAGCCTGATGCTTTAGCCATGCCGCGTGTATGAAGAAGGCCTTCGGGTTGTAAAGTACTTTCAGCGGGGAGGAAGGGAGGGAAAGTTAATACCTTTGCTCGTGAGCGTTGCCGCAGAAGAAGCACCGGTAACTCCGTGCCAGCAGCCGCGGTATTAATACGGAGGAGTGCAAGCGTTAATCAGATTACTGGGCGTAAAGAGCGCGCAGGCGGTTTTGTTAAGTCAGATGTGAAATCCCCGGGCTCAACCTGGGAACTGCATCTGATGGCAAGCGGAGTCTCGTAGAGGGGTAGAATTCCAGGTGTAGCGGTGAAATGCGTAGAGATCTGGAGAGGAATACCGGTGGCGAAGGCGGCCCCCCTGGACAGACTGACGCTCAGGTGCAGCAGCGTGGGGAACAAGCAGGATTAGATACCTGGTAGTCCACGCCGTACTTGATAATGTCGACGGAGGTTGTGCCCTTGAGGCGTGGCTTCCGGAGCTAACGCGTTAAGTCGACCGCCTGGGGATACGGCCGCAAGGTTAAAACTCAAATGAATTGACGGGGGCCCGCACAAGCGGTGGAGCATATGGTTTAATTCGATGCAACGCGAAGAACCTTACCTGGTCTTGACATCCACGGAAATTTCAGAGATGAAGTGTGCCTTCGGGAACCGTGAGACAGGTGCTGCATGGCTGTGTCGTCAGCTCGTGTTGTGAAATGTTGGGTTAAGTCCCGCAACGGCACAGCCCTTATCCTTTGTTGCCAGCGGTCCGGCCGGGAACTCAAAGGGAGACTGCCAGTGATAAACTGGAGGAAGGTGGGGATGACGTCAGTCATCATAGGCACCACGACCAGGGCTACACGTGCTACAATGGCACTTTATACAAAGAAGCGACCTCGCGAGCAAAGCGGACCTCATAAGTGCGTCGTAGTCCGGATTGGAGTCTGCAAGCTCAGGCTCCCATGAAGTCGGAATCGCTGGCCAATCGTGGATCCAGAATGCCACGGTGAATACACGGGCCTTGTACACACCGCCCGTCACACCATGGGAGTGGGTTGCAAAAGAAGTAGGTAGCTTAACCTTCGGGAGGGCGCTTGCCACTTTGCTGATTCATGACTGGGGTGAAGTCGTAACAAGGTAACCGG
+
*+0.)),*/7(+3)&--,24.14)-41+00-,-00;65730-012*4:300/)&&-&&*-7/9695342.01-0237++/,227546*943900/:1,,./48<2/11,+.*'0,17/7.'+,'.+/)-+0++&-0-540255./+**3//4'/,+,.134).*$'*/.&%),8/0/86868;7741-52(,)--(*(.(-.;820.,%))---1/146707/1,,,/.+//3721/25;1'%*+,*%&%&,,/2838,01;5627:,1222/(*42,047.*477891/-'$)2-2/..---./+)$,+/-,1(-()((*33495:4.-150+-+7+8)9**4942,-)/*,+5296003:91/+*-3379:/-&*./92071220471.'&+2-.6716;:/+-42/')1-///-).-012854.&+''()'5)./*'%+2/&.119//5-.17.73/18533330+-058(,%()(+,-/711171.,,1-/0,2/1,56'+*+&6730///..*,+,,**+5696762/908-47527345:45:3(*)*-1828,-++-0-6.31***1451/-)--786817;7.,;21//1/:2418553///.0%+//4;<-98<53355::8:51,./,33740403:594432;233886(()+*''$'(&(+(+,./0.$&)).14:547.89+0,.+7,(303428122557887;95.-(-0523)*-0445/76,,,.01-31;2;88;961603+-16791-+'*,%,0*(++./++8326;545../1940)/..1.;:+8538,9).+-&)'...0-$*(&)*/6+.++,-0--10-,.798-6465322&')+/77/0%(&'%)*&)*,-82.,)----)*')-:;7909/-9-%*,(&*+-899)&()%(+0477723-,0,44,),-5157+*$#))',.00043788900./+2/16-034265.)%'&)%&('(,1-*0/01//11:4:6862.+%)&.-++')-.605*./597684-0/624-50-/*-*,+,+*0,-01-.+1:67;91353/-/2&'%)*'')-5-/5-.*75*%'''(,+1-0,+,.314:974-8*'*3*2/*)%%,60/44,-)++,/://0/254454*)*20006462/,/3+215:6;1:
@ecc9aeb8-6bbb-4ec9-8b95-ff887783bae6 ch=248 read=129039 start_time=2019-12-13T15:30:55Z barcode=BC01 runid=2c9cf7bc05858273f10e7d7ec552fc0bd742dc3e
CCGGTTACCTTATTACGGCTTCACCCCAATCATCAATCCCACATAGACGGCTTCCTTCCTTGCGGTTAGGTACCGGCTTCGGGTGTATCGCTCTCGTGGTGTGACGGGCGGTGTGTACAAGGCCGGAACGTATTCACCGCGACATGCTGATTTCGCGATTACTAGCGATTCCAGCTTCGTAGTCGAGTTGCAGATTTCTAGTCCGAACTGAAGATAGTTTTATGGTTTGCTTCACCTCGCGGCTTCGCTTCCCTCTGCCATCCATTGTAGCACGTGTTAGCCAGGTCATAAGGGCATGATGATTTGACGTCATCCCCGCCTTCCTCCATGTCACTGGCAGTCTCGCTAGAGTCCCCAACGTGATGGTATTAACGATAAGGAGTTTGCGCTCGTTGCGGGACTTAACCAACATCTCACGACACGAGCTGGCGGCAACCATTACACCACCTGTATCTCATATAGCTATCTCTCCATCTCTGGGCCTTTATGAGTATGTCAAGACGCAGTAAGGTTCTTCGCGTTGCTTCGAATTAAACCATGCTCCACCGCTTGTGCGTTGATCAATTCCTTTGGGTTTCATTCTTGCAGACGTGCCTACTCAGGCAGATGCTTATTGCGTTAACTGCAGCGCTGAACTTTGACATCCAACACTTAGTACTCATCGTTTTTTTTTTTTTTACGGCGTGGACTACTGGGGTATCTAATCCTAATTTGCTCCCACGCTTTCCAGGACTGAGCGTCAGTTGCAGGCCAGATCGTCGCCTTCGCCACTGGTGTTCCTCCATATATCTACGCATTTCACCGCTACGCCGGAATTCCACGATCCTCTCCTGCTCTGGCTACCTGGTTTCATAAACTGCTGAAGTTAAACCAGGCTTTCTACAGACCCTTGCTGCCGCCTGCTCCTCTTCGCCCAATAATTCCGGATAACGCTTGCCACCTACATTATTACCGCGGCTGCTGGCGTAGTTAATGGCTCAAACCGTACCGTCACTCGGCTACCATTTCCTGTAGCCGCCGTTCTTCAACCTTTATAACAGAAGTTTACAATCCGAAAACCTTCTTCCTTCACGCGGCGTGCTCGGTCAGGGGTTCCCCATTGCCGAAAATTCCTACTGCTGCCTCCCGTAGGAG
+
1.-105.2625&/,(-1(2282,2,1*,//239832,24*),+******''*(+23:9+1(''))(*'(%%(/./4..71&10*(,))+'(*+-..20/1.,,-5.894596676589893.4.()*(,8699<812-%)&&(+,,885,57''&')()&)**+*+-5871-)%++.-%(')+/3231812.+,(00+,%(*+)&'52/.--),.*-8:;**+&,*0-#&,,0/0616313822:1()--21)*0-'/./3)&%*('(')(&()*(+'%$&$%&4444763.21)%&'&%)$)8,-.2%56609)0,,/45531*.)$'(+045517)('((-.*)+&&)),.79.,%*%&&&(*,'%&%.).,+-%()(%)88'(2456565;13-;95/1./(-)+(434421+-/01.2))422250)*,-0-2(,''(+0956;61211-11+0///6779951/-/13364/0250/'%('&(+*,.0/124.)-),%$(/*40).0:269545033&.19**')+,97))($$#&*1-*2.-,/)+)((&%$#%(*,3-71-/43+,,0:...5:+,.--'(13(4%/4((*/1-.87123.,+-)'4)*,-6.8.7655(/.+.00**,+)-+-/-1/'3)1&)'&'%/&*,004426476;131:48671(**++%((,%'((*)&22./00.'&-).)*&%6,(',,62.%/,,/9.3+)492331,-/004.213,+.*0,5//199,44.34(1%%'1.343'*)-:99655''().34-,33525<51...())(+((%&'*'.+/+')().//00,/-('((*53764(.-+-//84-+.16,,'$&&$&%'*+*+,')&+2,04.)$'*)*678,)***(*.4/463//*+*'&**&'*/+.1.++.12143591$*%%$$%)''-.($('.-+9-+.+++0///46-7+,*-.031)(.((&&%))%(((*'*)+1,+*,,(,'&%'))+76384//-+)..69868)-)(&)(*(/0.-2.1((-))-:2*,3:29((-451.66866565,4,&(%(()%&%%%'/*+--.+52+/7+8:5,2;788108821.0*)$''()*+330392)-(-+))
@d63bb23a-e646-42ac-8aa9-81b20b75020b ch=219 read=112768 start_time=2019-12-13T15:31:31Z barcode=BC01 runid=2c9cf7bc05858273f10e7d7ec552fc0bd742dc3e
TTGTTGTACTTCGTTCAGGTTACGTATTGCTGAAAGTTGTCGGTGTCTTTGTGTTAACCATGCTCCTTCCGGTTACCTTGTTACGACTTCACCCCATCATCAATCCTTAGACAGCTCAGCTTCGCGGGGTTAGGCCGGCTTCGGGGTGTTATCAGCTCTCGTGGTGTGACGGGCAGCGTGACCGTGAACGTATTCACCGCGACATGCTGATTCGCGATTACTAGCGATTCAAACTTAGTCGAGTTGCAGACCACAATCCGAACTTCGGGGAGAATAGTTTTATGGGTTTTGCTTCACCGCAGCTTCGCTGCCATCCATTGCTTACGTGTGTAGCCAGGTCATAAGGGGCATGATGATTTGACGTCATCCCATATTCCTCCCAGCTTGTCGCAGCGGTCTCCTTAAGTCCCCAATGGTAACTAACGATAAGGGGTTGCGCTCGTTGGGACGCCAACAACATCTCACGACACGGTGACGACAATGCACCACCTACTCGCCAAATCTTTATCTCTCTCTGGAGCCTTTATGAGTATGTCAAGACCTGGTAAAGGTTCTTCGTTGCTTCGAATTAAACCATGCTCCACCGCTGGCTGGGCCCCGTCAATTCTTTGAGTTTCTTGCGGGCATTACTCGAACAGGCCGCATGCCGCGTTAACGCCTGGCACTGAACTTTGACATCAACGCGTATGTCGTTTACGGCGTGGACTGCCTAGGTCTGTCTATTGCTTAAAGGACGGAAGGCGTCAGTTGCCAGGCCAGATCGCCGCCGATTGTTCCTCCATATCTACGCATTTCACCGCTACATGGAATTCCACGATCCTCTCCGCACTCTAACTGCCTGGTTTCTATGGCTTACTGGTAAGCTTCAGGCTTTCACCACAGACCTTGCTGCCGCCTGCTCCTCTTTACGCCCAATAATAATTCCGGATAACGCTGCCACCTACGTATTACCGCTGTGCTGGCGTAGTTAATGGCATAATAAAGTACCGTCACTCGGCTACCATTTCCTGTAGCCGCCGTTCTCCCCTTTATAAGTTTACAATCCGAAAACCTTCTTCCTTCGCGGCGTTGCTCGGTCAGGGGTTTCTGATGCCGAAATTTCTGCTGCTCCGTAG
+
$,/'.&*),1...385(7819/105040//4712)+0...463002-4:1+122623'($%$''(%)1),,/)($**/4.+8&,-./040+2'(%&/16781/,+&&'+.77+4322%&')3-&('+,,/3/243-0,*.7/,03,/0.6//*,()(--/188:444788/6.3$()+((%''(78987454.:/.08-0-..1236653433,.1/;.-*.../5)210)'$&$&')//,+72;34+,/.,'+18611(*..-)*)))(('*-0(/799*23465.;;6-4693/4.*,'-,/1,(&+$)+,//2)-,(''&$)-/11-&%*,*'')1113/3,25*)'('++,&2/%(-.2/12+47-$'%*226,1-*&)*+2-1)#%$%)--)0+1%&.,'&()26+*('()*+,,,--,/2650141+*1(*,127.2,.25/)#%',(*-3-222531332301)()()*,&$,*((++/13761*),/*/++--)+-52121))+--/./2))0-./+&)'&**-7401).,/1;241,29/(/*1323/,*1,11;8,)**,*5637/-2882,*.,))&*%%$(,--44'%()+)*(('*+,,170,,(--.&(%(&())+52(%&(%)&%%&(%)&'(&'(--1+)&%$$%-(%'%'.-'(*'+,:4-0&.)*,+*))$)*37<:-3+36/.22035(3&(+,*,()%,*&(-)'%&$%%$).-.+*+'&%')/0-,9-(--,13/60/044,,,(*+($).+139.-+(()+652*4,.()30436322.-,#&%(+'3+96*+,.//**+,.'#&&--/,+%)(+-0+,0/3214676;:8<67/.''%&$'/72.060.21./58110/356/1++3,/3.410-./.5*.4;0,-..4+/*)/-,*,2;/10439552&&$'382595)-))')4*,3''$$)*+,7++((*-3+'##$#%#'*2///+*-,/1-05*++/.,))(,//5:7556734,485:;89;94:01/-06)(**'.45012968&$*--1*0)/(/61120.'*(-**-,,-164848)*-,,17+'&$$&,9+*,(&'))())(&$&'01,,'(
@19219c4a-403e-4758-91ff-8e6f5d3539e6 ch=478 read=92122 start_time=2019-12-13T15:31:39Z barcode=BC01 runid=2c9cf7bc05858273f10e7d7ec552fc0bd742dc3e
TCGTGTACTTCGTTCGGTTACGTATTTGCTGGTGCTGAAGCTGTCGGTGTCTTTTTTTGAAGTGTTAACTTGCTCTGTTGGTGCTGATATTGCTCCTACGGGAGGCAGCAGTAGGGAATATTGCACAATGGGCGCAAGCCTGATCACGCTCATGCCGCGTGTATGAAAGAGGCCTTCGGGTTGTAAAAGTACTTTCAGCGGGAGGAAAAAGTTAATACCTTCATTGATTACCCGCAGAAGCGCACCGGCTAACTCCGTGCCGTAATACGGAGGTGCAAGCGTTAATCAGGTACTGGGCGTAAAGCGCATGACGGTTGTTAAGTCCAGATGTAATCCCGGGAAACCAGCCTGGGGAACACATCTGATACTGGCAACAGTCTCTCGTAGAGGTGGGAGCCAGGTGTAGCGGTGAAGTGGCGAAGTCGGAGATACCGTTGGCGAAGAGCGGACGAAAGACGACTCAGGTGCAGCTTGTGGGAGCAACAGGATTAGATACGGTAGTCCACGCCGTAAGCGATGTCATTGTGCCCAGCGGGCGCGAAGACTGGCGCGTTGAAGTCGACCGCCGCAGAGTACGGCCGCAAGGTTGAAACTCAAATGTCAGATTGACGGGGGCCCGCACAGAAGCGGTGGAGCATGGTTTAATTCGATGCAACGCGAGGACCCTGTCTTGACATCACGATTTCAGAGATGAGGTGTGCCTTCGGGAACAAATGAGACAGGTGCTGCATGGCTGTCGTCAGCTCGTGTTGTGAAATGTTGGGTTAAGTCACAGGCGCAACCCTTATCCTTTATTTGCCAGCGGTCGGCCCGGGAACTCAAAGGCTGCCGGTGATAAACTGGAGGAAAGGTGAGGGATGATCAAAGTCATGGCCCGCCCGACCAGGGCTACGTGTACAATGGCGCATGCGCAAAGAGAAGCGACCTCGCGAGGCAAGCGGACATAAAAAAAGTGCGTCGTAGTCCGGATTGATCTGCAACTCGACTCCATGGTCAGGTCGCTATCGTGGATCAAGAATGCCACGGTAGAATACGTTCAGCGGAGCTGTACACCGCCCGTCACACCATGGGAGGTAAGGTTGCAAAAGTAGGTAACCCAACAGCCGGGAGGCGCTTACCACTTTGTGATTCATGACTGGGGTGAAGTCGTAACGGGTAACCGG
+
(/--,--/0617885)*.'$*550/:,*-3333133.&%%$''++0)*()'+01461'&&%&()1-4.'#&()../-3553545,+++&,'%&()-'&++/51210)-.&+,(-*%)'('((')/+/-,6:7:7795')((,'-(%*%$%)/0378/55232.1127&&)++514524;94;33337,'-))-36)'))*3(&+('%*0,53907.+*&$')'2,)&))*/81,.)(,'$$$*#-*3/../8101/-0*+(($'(*,137/.,)*,+/./,5+6+./,++/.007:876(83,'++0.,+*+*&/-%(+8,23:(,/997,2-+//,+,(&$&'+(&,*))+/.%%)()(,00/00048/6,-.,&*'(,.*,/3,,'+(**0(*-+2+-/0-/0234:32+.('(%$%'*'(*).+)%&&*+&),1.62..&'%'%*'--/4++..%%%(+4190,&($#"$&)&-'($(---')+'.-0./0.-&/0-/130/20-0003,('(+++/.#&%%*-.0/%('**.**$(-++*-*,'))++)2&'&'(%&$*(.2,'-(&&%$#&,,8-,-24,1.0-,62-.7)8,+&%#%$'0+86856;:2.7/,--/(%(&$%&)/0.((('((')+8758800000<6563+'(/*+,+')--.174,5550'(,.19)+*++,-1.*'*)(.)+413-.2,,40+-,.///27&+-./6100004;87877788(+,.37861;1107;/-+0.-350.0,((+&&&)+-+,/*.-().*-2&%+'&.8,)0.+-46987/,62(',,,,.67-5(,0*++&+(,++*044(--5.,0'((''*+*%'+)%')(,*/2*(/-%,(-/3.'*))(,1.'.-+-*+,+++%$$(*01943(%'%$&(/4+(()-.+-15697+%(%%('(+:(//0,.()+699:4-026:9:97977*9)*)%2+++-.)(*))+-+,++.86%&%'*4%*%),-0,(*+)211/1/3(&)(''+(&,-2.&'*-*$')201$**.(&$%%'%'**/1*64*(.--.+.637254-*,)(',,3:4539.(%)&*()4+4*(*((##'(-1)&(&&233935:../:6*-+-170447887/00/*/-/.0423364'1-.698428
@fcf29ebc-a972-499a-97c8-939115f258ec ch=154 read=121345 start_time=2019-12-13T15:31:39Z barcode=BC01 runid=2c9cf7bc05858273f10e7d7ec552fc0bd742dc3e
CTCCTAGGAGGCAGTGGGGAATATTGCTGTGGGCGCAAGCCTGATGCAATACATACTGATGTATGAAGAGAAGGCCTTCGGGTTGTATTACTTTCAGCAGGAGGAAGGGAGTAAAGTTAATACCTTTGCTCATTGACGTTACCCGCAGAAGCACCAGCTAACTCCGTGCCAGCAGCCGCGGTAATACGGAGGTGCAAGCGTTAATCGGAATTACTGGGCGTAAAGCGCACGCAGGCGGTTTGTTAAGTCAGATGTAATCCCGGGCTCAACCTGGGAACTGCATCTGATACTGGCAAACTTGAGTCGTAGAGGGGGGGTAGAATTCCAGGCGTAGCGGTGAAATGCGTAGAGATCTGGAGGGTACCGGTGGCGAAGGCGGCCCTGGACGAAGACTGGCTGCTTTCGGTCGCAGCGATAGAACAAACGAAGTTGGTACCCTGGTAGTCCGCCGTAAGCGGTGGTACTAAGTCGGGATATCAAAGTTCCGAGTGCCACCCGAAAGTTAAACGCAAGTAAGTACTCCGCCTATAGATGAAGTACGTTCCGCAAAGAATAGAAACTCAAAGAGGTGTGAAAGGGCCCACTTACAAGCGAGGTGGAGCATGTGGTTTTAATTCCGAGCAGCGCGAAGAACCTACCGGGTCTTGACGTATGTAAACCGGTGGAGGTAGCTATATGAGATACAGGTGGTGCATGGTTGTCGTCAGCTCGTGTCGTGAGATGTTGGGTTAAGTCCGCAACGAGAGCCTGGCACTTATCGTTAGTTACCATCATTAAGTTAGGACTGCGGGGCTGCCGGTAAGCTGGAGGAAGGCAGGGATGACGTCGTCATCCGTGCCCCACTGACCCTGGAGACTCCCCGTCACCTGGTGCAGAGGAAGCCCGAAGCCAGGGTAAACCAGCCGCCAAATACATTCTCCAGTTCGGATTGTAGTCGCAAACTCCGGCTTTACATGAAGTTGGAATCGCTAGTAATCGCGAATCAGCATGTCGCGGTGAATTCTCGGAGCCTTGTACACAAAATGCACGGTGTCGCGCCAAAGAAGCCGGTGGCTTCGGCGCGGGAAGGGCTGTCTAAGGTGGGATTGATGATTGAAATTGGTATACAGGCAGCGG
+
+)-'$'/-,'&%$%'&-)('0..1900050/2-,'(0.+0;654+((*&%&'(+',$&$()224574()&*+,,19753(8546'+)*,**-64,+++&42-,//3/52&()-4/-+4/4.)3/35,+34942610154;4066++*&)(&(&('%)*+16214//099<737558970+..,4-,-.'(+**+78752)1'1',-023.4-/06::9:866:6-25.*-%/%,+*&1.4/,1968/5757/.+)(0(+20-/024;65/1-.6*2+-822333511213,5++48(('&'&)*+-,-+).,-1,,'%$$-)1+9&(4950.,,+-75519.+,4626..---1/0.-+'&,(.0,*-,2.-,2/5,3(4,('+-+,'&)&''''$%%$%&,'&*%(%&+*-/,,.-.-,00/,0()&(14%*,+-,2038441513(,,)+)''(('+%$)$%&''%($+0&')'*,)6)*6;0()&)(%(%$+.+()))*-+7.'*$,'*#*,.&-)+-3856:3.*%('('(&$**,,2:42.1,3*'+-,*%..,31)/-)&&)((''''+(()&(/)$''%&)*--.-$''),8*./)4--371<<3.16,/&&'')(%//131-+(/30*,.-(.-../.,())('*&&(+-(*/-+10+*'$$$$)*.888505223*5,,38656341838112446/13464968967614596697;94:892666-/152/)''())(*/.*()),-/4/:./-6127../*0-2),0/&24-,)((&(*%,,+/&&%%&*%()//+-*,2.62)69503112'(('(1('+'((&.44(#%$%%/31,-.+'&*&(((')*1/*($&)()+11*+)'%&,+)&''()(%.1-($'(*+-.1+'*'),)#$'(*1.(),')*55(0*8-/0.,-+%'#%(,+.%-')+0*)).11.3-.7272:87+**(*,3./057,3+*/&(+33655+0*$)*)*-,+,2((&%.&'&#$%&$%#%%'('(%%&'(*.,((%*),./%'((,6075//)'(&&&++-,'*'&),)+*),+(,2)5-.81-2/2232*/%&&%$,&'%&%'$$&&**$&(((
@1fccb8d5-ed5b-48fd-b0ec-940778c23274 ch=293 read=166757 start_time=2019-12-13T15:31:39Z barcode=BC01 runid=2c9cf7bc05858273f10e7d7ec552fc0bd742dc3e
CTGTTATTACTTCGTTCCAGTTACATGTTATATTGCTGAGAGGGTACTATGTGCCTCAGCATAGCTGCTTTCTGTTAGTGCTGATATTGCTCCTACGGGAGGCAGCAGTGGGGAATATTGCACAATGGGCGAAAGCCTGATGCAGCAACGCCGCGTGAGTGATGAGGGGCCTTCGGGTCGTAAAACTCTGTCCTCAAGGAGAAGATAATGACGGTACTTGAGGAGGAGGAAGCCCGGCTAACTACGTGCCAGCAGCCGCGGTAATACGTAGGGGACTGGCGTTATCCGGATTTACTGGGCGTAAAAGGGTGCGTAGGCCTTTCAAGTCCAGGAATTGAGCTACGGCGAGCCAGCCGTAGTAAGCTCTTGAAACTGGGAGACTTGAGTGCAGGAGAGGAGAGTGGAATTCCTGTTGTAGCGGTGAAATGCGTAGATATTAGGAGGAACACACCAGTTGCGAAGGCGGCTCTCTGGTTGTAACTGACGCTGAGGCACAGCGTGGGGAGCAAGCAAGTTAGATACCCTGGTAGTCCACGCTGTAAACGGTAGTGCTAGGTGTCGGGGTTACCCCTTCGGTGCCACCCAGCTAACGCATTAAGTACTCCGCCTGGGAATTGCAGCTCGCAGAGTGAAACTCAAAGGAATTGACGGACCACTGAAGTAGCGGAGCATGTGGTTTTAATTCAGGAAACAGCGAAGAACCTTACAACTTGACATCCCAATGACATCTCCTTAATCGGAGAGTTCCCTTCAGGGACGTGGTGACAGGTGGTGCATGGTTGTCGTCAGCTCGTGACGTGAGATGTTGGGTTAAGTCCACCAGCAGGCGCAACCCTTGTCTTTAGTTGCCATCATTAAGTTGGGCACTCTAGAGAGACTGCCAGGGATAACCTGGAGGAAGATTAGGGGATGACGTCAAATCATCATGCCTTATGCTTCAAGACTACACGTGCTACAATGGGTGGTACAGAGGGTTGCCAAGCCGTAGGTGGAGCTAATCCCCTTAAAGCTACTCTCAGTTCGGATTGTAGGCTGAAACTCGCCTACATGAAGCTGGAGTTATCGCAGATCGAATGCTGCGGTGAATGCGTTCCCGGGTCTTGTACACACCGCCCGTCACACCACGAGGTTAGGGCAGAAGCCGATTATCTAACCTTTTGGAAGAAGTCGTCGAGTGGAATCAATAGCACTGGGGTGAGATCGTAACAAGGTAACCGG
+
#,))/'-**-4;878.5''):+((%'$-+()'(''):72,*),+.--//002+,0-/-%/+)'&()(')&()2.32',1*+(*+..831264,'++&4.*,1*-./1075.6-*-,,3..-010;53898.0)('),8864-+&%&+5017;7869-'())*.((-..0+,.,,2921/./79;5466875753//-(((''().*),,.05*865403,,.,)+/)+.)0+,20).+,-3,..1)9--1--.-/27006/.150-1)+*+.5**++(2.1/921/-.,+/5+*+:9;9:611771%*0534457045419-,**)-2*$,'(%('())*.08.*&(&$)/-,543-,,-5/.0/,3-+3;:56640&'&*+++),./76;8-0'*.)(&'*)*2*4,1)'$$('+**,-834152/.5:7878720602700-1/--.-/7791;11/37.840810031.0707,0453311.+,.0/82,&+',,-2001(('+64*1.&)(50(-0-:;//67-%*,,0-/04833470.+#,&///,-&367658-774+6)+53,/:6099995).(('+...6201,6-8.36110.,,03-((%'',,,/(+,-2/3,(((*0-8501428*.+)(-((&)+($&&&)-(*)''++*+-&),5+)()-18;3/:7:6&*)(-&/+'('-405126.6-,'%)+2.1275/0(,+.-.10258;82928170/+(%(1488.8<9'59223)4-0/1231)0+098:212186:55677621223775753962/597791:98798-/66&+'&'+(*.3'0+9/<4.7-/,:<823-9..88;:.7-2+++419:723322+)*))*-66551&47-7769/7.//*((((&',)%/36+6/-.-.011;7123:97*)50+633-//4,/,-(*($&%&&,-0710.))*.*+/64405-'+1/22-9.2,+/156,++,(**%'+//1-5,,..83+*-/...-,/'.+9127*/,*+'*133/6:..::-9,,+///,0.,,..++&*''(0.42-010++.+*'$&*&4552:97:984293-686.5---764424;53;9./10647:140)0.//%0'''$%.-'287335012017571::2-7.+'/.+7546-('**28170407.++-,-73-2.()*')-963-(&)(*((,<7;49
@df82e1a6-6f0d-4182-a400-d35bd193d3b7 ch=405 read=93745 start_time=2019-12-13T15:31:39Z barcode=BC01 runid=2c9cf7bc05858273f10e7d7ec552fc0bd742dc3e
CCGGTTACCTTGACGGCCGCTGATCGCGATCCACCCAGTGGTAAGCGCCTCCAGAAGGTTAAGCTACCTGCGCTTCTTGCAGCCTCCCCGTAGATTGTAGCCGGGCGGGTGTGTACAAGGCCGGAACGTATTCGCCGTGGCATTCTGATCACGATTACTAGCGATTCCGACTACATGGATCGGGTTGCAGACTCAATCCGGACTGACGCGCGCGGATCCGCTTGCTCTCGCGAGTCGCTTCTCATGCGCCATTGTAGCGTGGCCCTGGTCGTAAGGGCCGCGGTGGCTGTGTCATCCCACCTTCCTCCAGTTTATCACTGCTTGGTATCCTTTGAGTTCCCAGCCGGACCGCTGGCAGCAAAGGATAAAGGGTTGCGCGTTGCGGGACAACCCAACATTTCACAACTTGCAGGCTGGCTGACAGCCGTACGGCGCCTGTCTCCACGGTTTGAGGCACATTCTCATCTCAGAAAACTTCCGTGGATGTCAGAGACCAGGTAGCAGTTCTTCGCGTTGCATCAGATTGACCACATGCTCCACCCAGCGGCGGGCCAAATCAATTCGATTTGAGTTTAAGCAGCCCGTACTCCCAGGCGTTGACTTAACGTGGCTCCGGAGCCACGCCTCAAAGTACAACCTCCAGTCGACATCGTTTACGGCGTGGACTACCAGGGTATCTAATCACCCGACTTCCCCGCTTTCAGCACCCTGGGCGTCAGTCTTATCTTCGTCAGAGGCCGCCTTCGCCACCGGTATTCCTCGGTCTCTACGCATTTCACCGCTACACCTGGAATTCTGCCCCCCCTGCACAGGACGTCAAAATTGCCGTATGGATGCAGTTCCCAGGTTGGGCCAGTTTCACATCCCTGACTTAACAGAGCGCCTGCGTGCGCCCAGTAGTTCGGTGCTGCTTGCACCCTCCGTGTTACCGCGGCTGCTGGCGCGGGTTAGCCGGATGCTTCTTCTGCGGGTGGCAATCAATGGAAGGCAAGGTGTCCAGCACGCCCTCCTCCCCATGAAGTGCACACAGCCCGAGGCCTTCTTGTACACGCGGCATGGCATCAGGCTTGCGCCCGGTGGCCGCAATATTCCCCTGCTGCTCCACGTAGGG
+
1-'706',%$$'$&'#(%$&'&%%$%%&++1+)5.'$&'*()''%%(2.-4*''5(-),-54$&',.0)%'$&-)('*%')&-)(+(*)'(&-%+'(&()+*,8950*%&$(%%&(-5+.8-'*'...2-1-+)-2')%.0-16+&'%))&''(1)&&%%,,2032//*++-&)&%%((,-'))1-/1),.112+7053660-'()+./++'$()&,21%('((+,--.-0'%))'%%%&&&&$(&1139329''$'('&&&'-)'.564-,*&).656)*&)-).(($$$&0))*1)&.5/.*''+0,.3;4/3-+,)+%%$('*)..$$%&(.08;/81**0-1/411*.,-2.-,229,6/33/*)*-,.+('$%').,-/:30')%--*.*/./50-),)))((')*/510**'$')0--/,&&#%()+(+,()*+'&&%(*.1/(('*,++**.7.06231/-%%+/00*''*)(*+222'-+'&(*.79.34/%$$(,-7430-++*'2+0143)((*$(*.,(*+,,01.*&-+'''*'&%'(&&%%&**.03663)$,.)**,2;3,'#&$$&&%#($),10-).1/.-)()&&%.&.%,&.(/0,+))$-3,-,.2.-)2(&&&+042:36'*)**-)*+,2*+25,.*4/-,-2.2637902+&,()*+-4+,%'*%%#$&(+*.)%')'+%#$%&)-+,-+,2,22/00-+/(+.577513(($.+/,&/))*'),0,/0(.216;73-.$')('(')--0.59/.(,.(+-'/0260./-*./-)$*.125,''$&&'%/3+,'+,*.*$(&%(&((++0120,/*-09.92-/,5+'1*6((').&('+,-2,'&+)*,*2-0-%'(-')2,120%%&%%(&&'+$&*(&(&+&'%%&,('(',+')22-2*/+'*(&'*+),33112/.)&-*)*)&'%&)/0)+14..4-+-.)**(%&'&&'+-5.-,('&'(*&,&&#&''(+-')#&)*)+,,1/2'#$&**(*()$&'()+.4(%&*+056;00+'%%&',-,--+$&&%&&**'14.,4-/.352'%%'&()()+,+*1171,+))*(')'-6&'(*11+(
@7dfd6e95-1657-4211-a3ae-d756026b087f ch=281 read=96575 start_time=2019-12-13T15:31:37Z barcode=BC01 runid=2c9cf7bc05858273f10e7d7ec552fc0bd742dc3e
CTCCCTGCAGCAGGAGGCAGCAGCGGGAATATTGCACAATGGGCGCAAGCCTGATGCAGCCATGCCGCGTGTATGAAGAAGGCCTTCGGGTTATGAAAGTACTTTCAGCAGGGGAGGAAGTAAAAGTTAATACCTTTGCTCGTGACGTTACCCGCAGAAGAAACACCAGCTAACTCCCGTGCCAGCAGCCGCGGTAATACGGAGGGTGCAAGTGTTAATCGGAATTACTGGGCGTAAAGCGCAGGCGGTTTGTTAAAGCCAGATGTGAAATCCCCAGGCTCAACCTGGGAACTGCATGTGCAACTTGAAGAGCTTGAGTCTCGTAGAGGGGTAGAATTCCAGGTGTAGCGGTGAAATGCGTAGAGATCTGGAGGAATACCGGTGGCGAGGCAGCCCCTGGACGAAGACTGACGCTCAGGTGCAGCGTGGGGAGCAAACAGGATTAGATACCACAGTGGTGCAATAAACGATGTCGACTTGGAGGTTGGTAGCGCTTGAGGCTGGCTGTCTTCCAGGCTAACGCGATTAAGTCGACCGCCTGGGAGTACAGCCGCAAGGTTAAACTCAAATGAATTGACGGGGGCCCGCACAAGCGGTGGAGCATGGTTTAATTCGATGCAACGCGAAAAGAACACTTACCTGGTCTTGACATCCACGGAAGTTTCAGAGATGAGGAATGTGCCTTCCGGGAACCGTGAGACAGGTGCTGCATGGCTGTCGTCCAGCTCGTGTTGTGAAATGTTGGGTTAAGTCCCGCAGCGAGCGCAGCACTTATCGCTGTTGTGCCAGCGGTCCGGCCGGGAACTCAAAGGAGCTGCCAGTGATAAACTGGAGGAAGGTGGGGATGACGTCAAAGTCATCCTTGGCCCTTGACCAGGGCTACACACGTGCTACAATGGCGCATACAAAGAGAAACGCGACCTCGCGAGCAAGCGGACCTCATAAAGTGCGTCGTAGTCGGATTGGAGTCTGCAACTCGGCTCCCATGAAGTCGGAATCGCTTAGTAATCGTGGATCAGGATGCCACGGTGAATACGTTCCCGGGCCTTGTACGCACCGCCCGTCACACCATGGGAGTGGGTTGCAAAGAAGTAGGTAGCTTAACCTTCGGGAGGGCGCTTGTGATTCATGACTGGGGTGAAGTCGCGCTGGGCCGGCGG
+
0-64*&&(&'($14,.51055448/76(5)-170,*'),')578589;38<4211()(',+51.-'((*,+,/0265-.-,0-4473,7/1/''$)+))+-*5:++'*&%+,0*(/***''+/5,0-4-9-12/46,*778&4)(-3292/91+/-,2-',.((*+)())(--+-7,*-469<72)*'**.*0+*,.*-/1,-''$)(//4444592611*///1/.038<664/770()*-+--,,-8<7,00140+1:,/34.-++,-+-8;5+29989-/2948;9576765,-'&(*()++,,2-&(')/,.),-/4+*+)(',04-)**2*5+3*'2420/.//.+3))56--187++,,.399:523/.20/9;87/0,,(+(*(')260('.63://-*,-,-./566617:83)'((*64)0+*).02(&%-1-./*)-.*/)%'&-.&/-''&')+43+++,+45,**2.1/-.//..*''&($&'&()*-03+&%&&**-/3''/))&++**))%-**'%%'+.0:356)*1,)($$'&'21#&%$.+547:0,.34;;22817276701::*33*(.-113453:67;22313352;8697:7/-//.93315/04/0%())%'+*.0956786362201320&&'+(+)09,.*****.)(-'*+*)7,.-3+/',.1+-7879/-0/6/256770./--/538899321((*-..2/-//-06499324:67+.,++-/-72,./44'%(((2,/0''*+/081,.**-)+)*.*1028..+131-2:92823214(-*&'&'359111/0-1;76660,5--,,+*+168*.12238728++/4565$&&0'68.*.'*0:28:83520-+(***&*+,/322/+*(*-./,25*&(&(*%))(**/664),**,*/:&2,)*-978/,1:4*,787883867-8',*5244)*++2:9584551&0.0/)&*),-,,1)5.972'&%$((,-6344;:::2:,,705,6+*,182/07415-.,-'&&.2.)'('%')%,,1975;/157652456961*(&(04/-90,16,&).*+'1,,*)'%$0+104:5.:*).1.1.''%&%**1;95000544452.+,()')&&&&&&)&(**+0).
@9787dcd0-f4f7-4240-8868-480c2d9406bd ch=169 read=171180 start_time=2019-12-13T15:31:37Z barcode=BC01 runid=2c9cf7bc05858273f10e7d7ec552fc0bd742dc3e
TTCGGTATTGCGCCCCGTTCAGTTACGTATTACTGGGTACTGAAGAAAGTTGTCAGTGTCTTTTCATGTTAACCCTGCTTGCCATCGCTCTAGCCCGGTTACCTTGTTACGGCTTTACCCGCGGTCGCCAGAATCACAAGAGTGGTAGCGCCACTCGAAGGTTAAGCTACCTCGCTTCTTTGCAGCCACTCCCATGTGGTGACGGGCGGTGTACAAGGCCCGGGAACGTATTCACCGTGGCATTCTGATCCACGATTACTAGCGATTCCGGCTTAAACAGGTCGAGTTGCAGACTCGATCAGGACTGGGCACTTTATGAGGTCCTTGCTCATCGCGAAGGTCAAAGCTTCTCTTTGTATGTGCGCCATTTGCTTAGCGCGTGTGCCAGCCACTGGTCGTAAGGGCCAGCGGTAACCGACGAAGTAAACCTTCTCCGTTTATCGCTACGGCGTCTCCGCTGAGTTCCCGACCCCGGACCGCTGGCAACAAGGATAGAGGTTGCGCTCGTTGCGGGATAACCAACTGTTCACAACACAAGCTGACGACAGCCATTACGGCACTGTCTCACGGTTCCCGAGGCCACATTCTCATCTCTGAAAACTTCCGTGGATGTCAAGACCAGTGGAGTTCTTCGCGTTGCATCAATTAAACCACATGCTCCACCCCACGCTTGTACGGGCCATCGATTCATTTTGAGTTTAACTTAGCACGGCCGTACTCTCCAGGCGGTCGGAAGGAAGCAACGTTAAGCTCCGGAAGCCACGCCTCGAGCAACCTCCAGATCGACATCGTTTGCGGCGTGGACTGGGGAATATCTAATCCTGTTTGCTCCCACGCTTTCGCGCACTGAGCGTCAGTCATCTTCGTCAGGGCCGCCTTCGCCACCGGTATTTCCTCGAATCTCTGCGCATTTCACCGCTACTTGCCGCAGATTCTGCAGGACTCAAACGCCGGTAGCTCAGATGCAGTTCCCAGGTTGGGCCGAGGATTTCACATCTGACAACAAGAGCCGCCTGCGTGCGCGCCGCCCAGTAATTCCGATTAACGCACCCCTCCATTATTTACCGCGGCTGCTGGCGCAGGTTAGCCGGTGCTTCTTCTTGCGGGCCAACGCATCCAGTAGGCAAGGTATTAGCACTCCCTTCACTCCCCGCTGAAAGTACTTTACAACCCGAGGCCTTCATACACGCAGCATGGCTGCATCGAGCACGCCCATTGGCCGCAATATTCCCCTGCTGCTTCCCGTAGG
+
."$+%)(0+')%'%&-)+362/50-.(4(++%&')(%*$0./+/**,+10:256265564.62)&%+.1.3-3.++++('')*&+//10-%&#+--)+/.&**,)&-*)*/1,,21)2-($%'%)(()''&)*3.-0,*&((*','%(((-0$'(-/,1-1.1-*)++),+)'%+-;13;7*23*/.%()07,#*$%'&%&$&'140,4---,+181:/6-)50387431/3.-//&*,.--28210002/)+)'+-)*-,-.226:58.(+'&&&$%$-,*+()+-/,/,.-++(%#&'%.-))&&&*'%&(&(%(()(-+2,'.*-.2$).//*&%)')&))'%'*/33/78/,./+)-1348:393((&*'&'(&'&)$($%&&&,(&(-.797-.+'.15/)&%%+++,)%#&%(&'&%&%%$$$&()+.(**61/0-))($'&)*,,/-4)%&('(5615.((&*1-().+.,)&&+200'1.0)7+41'$)(5+*+,+,--*//5,62+''(*(,().+00/+,/52,225(//0+04483+0***%$((3/*-((*+,-(*,46903+*)*)'%%(,.<7343655740*()$+,),/)-.:21%*+,1013,./2/3,-.575:85564900//0)-+/,:728(.,.,..0.'/.1-$)''(&))%+*4537+-+(),,1)*02'))16:6+0)(($(('+)/+2-3/00/,0((43*//--')(*)'%)%'(%(&'.-/),.+3*,(1&+3.003712'''',,-5/2&&(&+-3.6468-65,(*(+(+//7/..-1,(&&)+,-,.7/076719*(+/:3*(***/41.-*'($)&),0458.--*)&)*012/.5'*-**.(-/386579126,5,+*4),'-2'&62331,(.-/.5:0,$&*'')$&%%',)%'%+'0&)%$'%(*)/25*,'($%$'&*($'(1)+,..95377++%%(''(*.*1(&$(*%10,-)+&.1)(*')-.++)**15237312//+(('$&&',2/))**,78-+.31610,++'.*+--*-,+2,+7((./,.194447+2)(#'&.2360./3/33-45;64:2-3**'(''''%,%%'*-(+%,%(211.(')'))&&'%)'24+-6,()*,;7,*422-.&'&&(*)&$&&$2,%&(+-,/.2656.,'+(*&++%)%%#'&((/*+%((%*',-($'(%$$$$'*2,.0-651++*,/+,/6-9,-0,-&
@159afec8-ef6a-4bec-a212-864a4e141bd9 ch=59 read=167067 start_time=2019-12-13T15:31:38Z barcode=BC01 runid=2c9cf7bc05858273f10e7d7ec552fc0bd742dc3e
TCGGTATTGCTTCGTTCCGGTTACGTATTGCTGCGGTCGACTTAACGCGTTAGCTCCGGAAGCCACGCCTCAAGGGCACAACCTCCAAGTCGACATCGTTTGCAGCGTGGACTACCAGGGTATCTAATCCTGTTTTGCTCCCCACGCTTTTCGCACCTGAGCGTCAGTCTTCGTCAGGGGCCGCCTTCGCCACCGGTATTCCTCCAGATCTCTACGCATTTCACCGCTTTACCTGGAATTCTACCCCCCTCTACAGAGACTCAAGCTTGCCGGTATCCAGATGCAGTTCCAGGTTGAGCCCGGGGATTTCCGCATCTGACTTAACAAGCCACCTGCGTGCGCTTGCGCCAGTAATTCCGATTAGCAACGCACCCTCCGTATTACCGCGGCTGCTTTGTACGGGTTAGCCGGTGCTTCTTCTGCGGGTTAACGTCAATGAGCAAAGGTATTAACTTTACTCCTTCCTCCTTCAGAAAGTACTTTACAACCCGAAGGCCTTCTTCATACGCGGCATGGCTGCATCGGGCTTGCGCCCATTGTGCAATATTCCCCACTGCTGCCTCCCGTAGAAC
+
$(+)+',(')07125-9+,,2:23265/.*)*,-3.+,.-*/*3*55981:-//15'8+4801913-.*+(,(//*,+,/212*7*1)11-($)/66/:9/&0&+,/06;::98:;69410022..4145651;:*+-.08;/'*)+-;;/201137/--+4&683*++0-7565&-23,4513+5,+9:9+272;999<:1-4++)-,.087466723<00(/*')+*)*,5230-2-:-6253885,*0-(,')*,,-1.-+)-1:229&210/8**+//01*9824'&--5/.**60*.53.)16,,)(-.0400.-*-.1067*1,%*'+*+--03-)''#&&,)%)*026-7)+&/(&$%$#$')(+5114;1451:-15../1*++*+&'&$$*),)*.+,15-20,.302:<:::979,2&6/4244080005509(2*//1.1*(+/.,/1490:6*+-2.0.)),,*&'%%*++(02036.,.101184;99<:66*,'('*+/-.4/2+0,68'77448155483+00-/+-8,,,9,9;:1&)+,02248-6;-,471+/,
@bb5f8147-befd-4ce3-946c-0ef3ae8ccd77 ch=301 read=173065 start_time=2019-12-13T15:31:49Z barcode=BC01 runid=2c9cf7bc05858273f10e7d7ec552fc0bd742dc3e
TTGGTTGCACCTTATTTACGACTTCACCCCAGTCATGAATCCTACAAGAGTGGTAAGCGCCCTCCCGAGTTAAGCTACCTACTTCTTTTGCAACCCTCCGCGTGTGACGGGACGGTGTACAAAGGCCGGGAACGTATTCACCGTGGCATTCCTGATCCACGATTATTCGCGATTCCGGCTTCATGGAGTCAGTTGCGAAGACTCAATCCGGACTACGACGCACTTTATGGGGTCCGCTTGCTCTCGCGAGGTCGCTTCTCTTTGTATGCGCCATTTAGCCAGCACGTGTGTAGCCCTGGTCGTAAGGGCCATGATGACTTGACGTCATCCCCACCTTCCTCCAGTTTATCGCGGCAGTCTCCTTTGAGTTCCCCGGCCGGACCGCTGGCAACAAAGGATAAGGGGTTGCGCTCGTTGCGGGACTTAACCCAACATTTCACAACACGAGCCCCGGCGGCAGCCGTACGCTTCTGTCTCCACGGTTCCGAAGGCACATTTCTCATCTCTAGAAAACTTCCGTGGATGTCAAGACCAGGTAAGGTTCTTCGCGTTGCATCGAATTAAACCACATGCTCCACCGCTTGTGCGGGCCCCGTCAATTCATTTGAGTTTTAACCTTGCGGCCGTACTCCCCAGGCCAGTCGACTTAACGTTAGCTCCGGAAGCCACGCCTCAAGGCACAACCTCCAAGTCGATCGTTTGCGTGGACTACCAGGGTATCTAATCCTGTTTGCTCCCCACGCTTTCGCGCACAGGCGTCAGTCTTCGTCAGGGCCGCCCAGCTGCCACCGGTATTCCTCAGATCTACGCATTTCTGCTACACCTGGAGTTCTGCCTCTACGGGGCTCAAACGCGGTATCAGTGCAGTTCCCCGGGACGGGCCAGGAGTTTCATCTGACTTAACAAACCGCCTGCGTGCGCTTGCCACGCCAGTAATTCCGATTAACAGCACCCTCCGTATTACCGCGGCTGCTGGCACGGAGTTAGCCGGTGCTTCTTCTGCGGGTAACGTCAATGAGAGCAAAGGTAGTAACTACTCCCTTCCTCCCGCTGAAGTACTTTACAACCCAGTATTCTTCATACGGCATGGCTGCATCAGGCTTGCGCCATTTGTACCAATATTCCCCGCTGCCTCCGTAGAG
+
3(%('.(+.0428*35-&,+./5,+(002*+,585864644*&%%*'%&')093:5)-16786.((*$*(5*1,)((-,4146:54;<0160.03.-0)'*))*,012.5-)(*.-./.88:(5*53&6714/-0139436;27&*,./22++-299-+,*.0/*(&%'),*4/1123//:08963''')$-)3'0&(,((*)(4+*2-.24444678966///9;00'(01/78+,0.+--.25473**,--*.207255:5&+*.1679;336(&&%$&(31314250011084((011/-1/*399;730/0*))**00678866296+/698;97/5*,.7;700/.-''$&(,-382/51,,187:65&,)5+9:86;8887;76'66:)1/87/.*26..80005766/8//+:91/020*2-*+'050;0-,.400/4)'22)+'*(0+'''&))&-,-.),3-**+2)+**0099;+.&(+270,*),3))-.1878520),02-,.6199:9;73+/.04678;76,,2-145<::<;8:64722156',+0.28,8:665755663(,0-*2+*+26.870853+-/4:7;7/50-(&.+<<6.7205/,)-*,7'1+0-686.0202*%)+,,0+/,1()(**&(+)-*4,-5,-4,../7604,.//)+*,,-,.(1-24311+(.-+)%%&,-76788:9-65..,**'),**(*)181+-..283(-+./:;132,/%'&+46677)310/2...2)-6/07203-)%'%%-4+.6/762710'&,*+-/1,)*'&&+23-'+--*+'('&+*&$,*(+&//(*0+3&*/)2576;531,,+,,-3(,-56578:952)+/+$&+32.4%*)$'.7./0--)*)()*100/-*/3-0025787762-'&$('&++.,')44999780005-4+(&'&0+5-2)&*(+,,6<20,)%#%)/-0,&'+0)*15--.5,:2127378<677868--0886827210..**.16+,0)(%+-)*%$(,2;-19792232*+.&)*%'$*)//+)/*81&'$"#*,03:7./+/--(%'(,12.0000(0)))/(..38,,4+&'%(%1'))03,,+*(11217138471.&'
@fcffced9-5158-4f83-aa3c-891f864a0d97 ch=117 read=197245 start_time=2019-12-13T15:31:47Z barcode=BC01 runid=2c9cf7bc05858273f10e7d7ec552fc0bd742dc3e
CAGGGAGGCAGCAGTGGGGAATGTGCACAATGGAAACCCTGATGCAGCAACGCCGCGTGAGTGGTTTTCCGGATCAGTAAAGCTCTGTCTTTGGGGAAAGATAATGACGGTACCCAGGAGGCCACGGCTAAACTACGTACCAGCAGCCGCGGTAATACGTAGGTGGCAGGCGTTATCGGATTTACTGGGCGTAAAGGAGCGTAGGCGGATGATTAAGTGGGATGTAAAAGAAATACCGGGCTCCAGCGGGTGCTGCATTCAAACTGGGTTATCTGAGTGCAGGAGAGGAGGTGGAATTCCTGAATTAGCTAGCGGTGAAATGCGTAAGTTAGGGAAGGAGAACACCAGTGGCGAAAGCGACTCTCTGGACTGTAACGGCACGGGGAAGAGCCGAAAGCGTGGGGGCAGAGGATTAAATTACCCTGGTAGTCCACGCCCAAACGATGGTACTGGTGCTGGGGTTTCCAGCACCTCCGTGCCGCCGCTAACGCATTAGAGTGGTATTCCCCGCCGCAAGGGGTACGGTCGCAAGGTCCAGCTCAAAGGTGGGATACTGATAGCGGGCGCGGGTTGGTGAAGCAACGCGAAAGAACCTTACCTACACTTGACATCCTTGCATTACTTTTAATCGAAATCCCCTCGGGGACAAGGTGACAGGTGGTGCGAAGTTGTCGTCGAAACCGTGTCGTGAGATGTTGGGTTTAAGTCCGCAACGAGCGCAACCCGCTTAATCGTTAGTTACCTGCATTAAGTTGAGGACTCTAGCAGAGACTGCCTGGGTTAACCAGGAGGAAGGTGGGGATGACGTCAATCATCATACCCCTTATGTGGCAAGAGACTACGTGCTGGCTTTAGTACAGGAGATGCAATACCGTGAGGTGGAATAGACTTTAAAACCAGTCTCAGTTCGGATTGTAGGCTGAAACTCGCCTACATGAAGCTGGAAGTTACTAGTAATCGCGTCAGAAGATGTCGTTGAATACGTTCGGGTCTTGTACACACCGCCCGTCACACCATGAGAGTTGGCAATACCCAGGGGGGTCCGTGAGAGCTAACCGCAAAGGAGGCAGCGGCCGAAGGTAGGGTCAGCGGTGGGGTGAAGTCGTAACTGGGTAACCGG
+
)')/.*./++---58193(+0*'-*+*57:83/&*.,+,))13995)212/-2:++(,((%$%&&84//'8'+,+&&'0:/,-..325/6:0,89),/.(&&&''(%'+2,,*)'$&+&%()+)),))('1.,.23'1&+6//-,+4064*,).(*+8778775661++10/:1008-2+/6,++1),,-013:+-)&(*876)82.2---60907,429989978.-)$+*/++/1,68760(**.%230378882657(6660-.'$%%&'$%$()./.3/,,%--*****)1(4+/5++((+)%(($&*1060//11,,.*)0+(.4(.3+)('('(&.,,3.'))+)'(+.))*655,+**(/13633567+**&#&*+/++1()$*(%()''0/./37++,&%%$%$*''($'%%);2-/321239822,,'(&+,*)*-((''(%+)(%$'%-.3,8..)*$,*+0,.-'((**(,+.-+*)))+)/'(&%&(&+*,,,-/.)&)*&,1,+++'(%')/54*/.++$*'(&'''',0.)*''((''&*&&$+#$#',+.)(+0%(%$&*()0',).*,1/04(*'/+($$&)+'('$&&&((21-9100//&0'%%%%&&.-19+'(,'(22+.0)).5*433-3,0212*4/5741,&'&+.8*./53,','%%**+./-)(+-058-6,1.+-0+,+)+,8),.,,&$&(%++(-+(#$%$)*-./73112:,-'%'753:26+5+*'07/440,&''%&%&%+3345464(+('#))+,+*0,/2/901:;53:88985,21*-,.-,-(20/+,1012.1+*+'&),+0))+()-+)%&$$&$&)541+('&&./6/;///987933./.1..&'$%%&%'',5;738223647,11:3-7',,*+4456688:74465674112304--.;:3.().8///10,2++++)('*%&'(&%))0-,*,*687-51353(7---/:00/0..+08.690-00..-/99961.--/8060141150)&%(+(*%(9:8.*&')$&(+.23/216(+,$))-+-++,2,668/825430///231+4*(%&+*+*(&++-++)'$'+)173144
@1ffc8f42-a604-44e5-9c4a-89cefbdc2ffc ch=157 read=100182 start_time=2019-12-13T15:31:45Z barcode=BC01 runid=2c9cf7bc05858273f10e7d7ec552fc0bd742dc3e
TCACCCCAGTCGCGGATCACAAGTGGTAAGCGCCCTCCCGAAGGTTAAGCTACCTGCTTCTTTTGCAACCCACTCCCCATGGTGCGACGGGCGGTGTGTACAAGGCCGGGAATTGTCACCGTGGCATTCTGATCGATTACTAGCGATTCCGACTTCAGCGGGTCGAGTTGCCGAACTCAATCGGGCTACGACGCGCACTTTATGGTCGCTTTATCTCGCGAGGTCGCTTCTCTTTGTATGCGCCATTGTAGCACGTGTGTAGCCCTGGTCGTAGGGCCATGATGACTTGACGTCATCCCCACCTTCCTCAGTTTATCACTGGCAGTCTCCTTTGAGTTCCCACAGCCGGACCGCTGGCAACAAAGGATAAGGGTTGCGCTCGTTGGACTTGTAACATTTCACAACACGAGCTGACGACAGCCATTACAGCACCTGTCTCACGGTTCCCGAGGCACATTCTCATCTCTGAAAACTTCCGTGGATGTCAGAGACCAGGTAGGTTCTTCGCGTTGCATCGGAGTGCAAACCACATGCTCCGCTTGTGCGAGGCCCCCGTCAATTCATTTTGAGTTTTAACCTTGCAGCCGTACTCCCCAGGCGGTCGACTTAACGCGTTAGCTCCGGAAGCCACGCCTCAAAGGGCACAACCTCCAAGTCGACATCGTTTGGCGTGGACTACCAGGGTATCTAATCCTGTTTGCTCCCACGCTTTCGCACCTGAGCGTCAGTCTTCGTCAGGGGCCGCCTTCGCCACCGGTATTCCTCCAGATCTCTACGCATTTCACCGCTACACCTGGGTCTACCCCCCTCTACGAGACTCAAGCTTGCCGAGTATCAGATGCAGTTCCCAGGTTGAGCCAGAAGTTTCACATCTGACTTAACAAACCGCGCGTGCGCTTTACGCCCAATTCCAGCTTGCACCCTCCGTACCGCGGCTGCTGGCTGGCAGGTTAGCCGGTGCTTCTTCTGCGGGTAACGTCAATGAGCAAAGGTATGCTACTCCCTTCCTCCCCGCTGAAAGTACTTTACAACCCGAAGGCCTTCTTCATACACGCGGCATGGCTGCATCAGGCTTCGCCCATTATTGCTGTATTCCCCACTGCTGCTCCGTAGGAG
+
:50544.%'01.2,'4.0''(.(,/.+),&(+2:44096--504/81/,./0693&,.5)776*12012<6/01069/+0586111236:9707/..*/378:3545'3+'&'*),,,-3-657335;6***).(**1,,,*01238:68648661(++&3767636/;(&%&'8349.;27&1657*79873+*)%$(+++.,''+&',-(%*),1/542-144..131644;8..11./13:*8-((,/-(+,-.,*&')271-.69823+1576:99230/,++*),313--,-06-+-20/25*-()+8,+2124.5*-.6;::;8147++..2,0+$&&),)0027:565.3,*+./2'6.9822,6.46011245.0.&(((.*&%*+.,4:8,,1-.1/./-2.4432323002718'%'',0-1803/.&((+/87:/7,)(+)*+-.187575911/-+.57/,7/3:222678656)')(+;;10310-439802-+-0.5.-)/3-(%$(&*)58;:001-../43+*(()))))&.,19680+-96:7<77+695-'/3::)9,:29100)247+111/1::.-49;.:2524/9/8/31/,.0,-//1-**++(.5-*',/*424,/47)+,,83:08,5046788949861.*+,,*,.615355931.)+-06004/07/++.().,3:2+3224:8013139./257654-0../90436'*49,993494:986:22-1+*).89700,,,268899786859<;1486''-)+/141.+%*)--01886-1/.-.125458745),-,*-''$&(*99348;7:::;,;3+(-./1..-5.))(%(+;1.-/.04//01042628;9;,)(%'-/342/04/,,+*)&-*303(%$&)*(,&-1/,0,$(%&&%&*+*-34352,&)(%#0*6-,+1410.%&.-22;101.77743:6305+:482545:)0,,,/('-)-//:4.77621:8.*40117/043.6;/+./.02+'('&+/2*/11::5632+0+.+-+,+//,*),-15)2344*.(/4-()-%,($'%&*,.13475)+.,'&&)(44-145+*'
@119cf653-a405-4dee-9008-acef593ed380 ch=332 read=103067 start_time=2019-12-13T15:31:53Z barcode=BC01 runid=2c9cf7bc05858273f10e7d7ec552fc0bd742dc3e
CCCGGTTACCTTGTTACGGCCTTCACCCCAATCATCAATCCCACCTTAGACAGCTCCTTCCTTGCGGTTAGGCCACCGGCTTCGGGTGTTATCAACTCTCGTGGTGTGACGGGCGGTGTGTACAAGGCCGAGAACGTATTCACCGCGACATGCTGATTCGCGATTGCAAAGTTCGCTTCATGTAGTCGAGTTGCAGACTACAATCCGAACTGAGAATGGTTTTATGGGTTTTGCTTCACCTCGCGGCTTCGCTTCCCTCTGCACCATCCATTTGTAGCACGTGTGGCAGGTCGAGGGGCATGATGGTTGGCGATCATCCCCGCCTTCCTCCAGCTTGTCACTGGCAGTCGCTAGAGTCCCCAGCAATGATGGTAACTAACGCAGTAAGGTTGCGCTCGTTGCGGGACTTAACCCAACATCTCACGACACGAGCTGACGACAACTGCATGCCTGTATCTCCTTATGGCTATCTCCATCCTCCTGGAGGCCTTTATGAGTAATGTCAAGACCTGGTAAGGTTCGTTGCTTCCGAATTAAACCACATGCTCCACCGCTTGTGCGTACATCAATTCCTTTGAGTTTCATTCTTGCGAACGTATACTCAGGCGGAGTACTTATTGCGTTAACTTCGCAGCGCAGGCTTTGACATCAACACTTGGTACTCATCGTTTACGTGGACTACTAGAATTATCTAATCCTATTTTATCTCCCCCCCACGCTTTCGGGACTGAGCGTCAGTTGCAGGCCAGATCTCGCCTTCGCCATAGTGTTCCTCCATATATCTACGCATTTCCACCGCTACACATGGAATTCCACGATCCTCTCACGCACTCCTGGCTGCCTGGTTTCTATGGCTTACTGAAGTTAAACTTCAGGCTTTCACCACAGACCCTTGCTGCGCCTGCTCTCCTCTTTACGCCCAATAATTCCGGATAACGCTTGCCACCTACGTACTACCGCGGCTGCTGGCGTAGTTAGCCGTGGCTTTCTAATAAAATTGCCGTCACTCGGCTACCGCCATTTCCTGTAGCCGCCGTTCTTCCCCTTTATAACGAAGTTTACAATCCGAAAACCTTCCTTCACGCGGCGTTGCTCCGGTCAGGGTTTCCCCATTGCCGAAAATTCCCTACTGCTGCCGCTCCGTAGG
+
70%(-0.&-)-*(1.&+.&23142*/16,01387885:-45-(/*/51114)*)*+5494142124417*/.60.21-6./97)8+,,6;665000/024.-,56656684;:5664453***,)/02-+**1424877:5331,((.4%5.2787516(*+%0&%%+,(*+*($&)013426756920-0-,+(*038498:762,)--**)*-3/4.9;<+015:657</,-29+&*++4.-,2,-62455.64-,35520241854.24-,2-,,$''*)'%&'$),32&$170++23-+/.024.0-*(,+1,4-(*.1:5896311)+-0:676./.,4.-.67+-11,-/0.8:3,.-1/-,/238631./3,,+($&+0&043:675865/6;/125,(($#)'5''*0156976/23..+,**..01/34'+/(&(%'*-(+)$%(,/167&2'&&')*+//0...2586.7.-46))(/)-.*%+&&&))/)-391.1238128830.++-&&)'&):.0)(.+6+;:685///2/00082281030-.13(('((12-1-9-)031,%/0;9427:3.0./''5413-'(*.11657).)'),+3.*,4,-,8,4+(/,.*,+./**(*-/,..--276903.++-*&+-*,/01:8,4/+'.,0198/1/.1-,&&.''+632:.2)*())&$#%&(0/../,(#''(2971+;:56711/339+%*2(%&$)*)..-,.0*0.74743286,*%),/29:7/18+.343589452530:14+(-2,0,+++,22+*3+7-;../-11/3-.+.$&%-).*1.,/74-/44--**58//5548031,+,-+1+0-7:5/+0,-0:51:/-''())+1568-3-,,633127.,(+'()3--45--3+*+%-*,158:826589520/+0,+39136401.20563341/01+*+,4.8/-,2477/(*-+.57-22+)%,-4-22,).&12(1.))++.:/.),*'+612;8287852//105936:13;/3,)).+++-+/&'0)*53,.2:71)).68014151(+0*()(*(++2/-+++4,9/:8*/3,.<*.;9-&+''50(,/.+.007**,677770.)$++80'/,,-
@63c86e71-8891-44b9-838f-c0d2eab3127f ch=211 read=112634 start_time=2019-12-13T15:32:00Z barcode=BC01 runid=2c9cf7bc05858273f10e7d7ec552fc0bd742dc3e
CTCCTACGGGAGGCAGCAGTAGAGATTTTCCGGCAATGGGGAAACCCTGACCGAGCAACGCCGCGTGAAGGAAAGGTTTTCGGATTGTAAACTTCTGTTGCAGAAGAACGGCTACGGAAATGGTAGCCGAGTGACGTACTTTTATTAAGCCACGGCTAACTACGTGCCGTACCAGTAATACGTAGGTGGCAAGCGTTATCCGGGTATTGGGCGTAAAGAGGGAGCGAGGCGGCAGCAAGGGTCTGTGGTGAAAGCCTGAAGCAACTTCAGTAAGCCATAGAAACCAGGCAGCTAGGAAGTGCAGGAGAGGATCGTGGAATTCCATGGCCCAGCGGTGAAATGCGTAGATATATGGAGGAACACCAGTGGCGAAGGCGACGATCTGGCCTGCAACTGACGCTCAGTCAGCGTGAGGCAAATAGGATTAGATACCCTAGTAGTCCACGCCGTAAACGATGAGTACTAAGTGTTGGATGTCAAAATTCAGTGCTGCAGTTAACGCAATAAGGCCTCCGCCTGAGTAGTACGTTCGCAAGGAGAATGAAACTCAAGGTGGTAGGGCCCGCGGCGGGTAGGGCATGTGGTTTAATTCGAAGCAACGCGAAGAACCTTACCGAGTCTTGACATACTCGCAAAGGCTCCAGAGATGGAGAGATAGCTATATGAGATACAGGTGGTGCATAGTTGTCGTCAGCTCGTGTCATTGAATGTTGGGTTAAGTCCCGCAACGAGCGCAACCCTTATCGTTCGTTACCATCATTAAGTTGGAGGACTCTATAGCGGGACTGCCGGTGACTGGAGGAAGGTGGGGATGACGTCAAGTCATCATGGCCCCTTACGACCAGGAGCTACCACACGTGCTACAATGGCGCGCATACAAGAGAAGCGACCTCGCGAGAGCAAGCGGACCTCGCCATCGTAGTCCGGATGGAGTCTGGCGCTCGACTCCATGAAGTCGGAATCGCTAGTAATCGTGATCAGAATGCCACGGTGAATACGTTCCCGGGCCTTTGTACACACCGCCGTCACACCATGGGGAAGTGGAGTTGCAAAAAGAAGTAGGTAGCTTAACCTTCGGGAGGGGCGCTTACCACTTTGTGAGTTATGACTGGGGGGTGAAGTCGTAACAAAATTAACCGG
+
2662-.2*8/*.42-40../)(&'$),/.,.162-8.'),*'-037+,-995513347758:42,/007.,-&)(2.600.(1'4-(/37122929-8,('$%(((21/40.+&&+-13--554.//5(&*)-.3-,/10:;/,0943.152515.,-3/.-//-.*()*+3/*+.,5../414,7./5-.('%'$$'-.1)-&(%,*5868787:,(%./1*.+&(4)615243-3+)16.0166324+,*)&.0.,-.&+-*..2/)+,2206312/-'.6-389:7..,-(,'&')-,-0+3'))-3136598/4.5/445*,(''&&&(*,/.-7/+,22200'122268.+1++8111:*8141,()&'./376333358;8821220.//0.'&(+&***''('$(#,)$&-2)*'.&6),*12+2:*)+2321371*+&)&())41-,-.-,-++,+,-1/-.85:59-/**..'*-2+034788701///.--*3*'(&(&%'(*6245*+(&'''*)-01,,',))),+.-01//80,.1&&('$%'#$(.5-8.*+'*%(,('&.-,//410144;6-7/88..70-+'.+,,1/+.10*//.01,,.01/801112)1/1(*-4*17203*,+--/087-*)),016776735411556;406./893566'258-02664*+,-358433)2++*2-++7-74587917290*,.5-))'*3668194,4*--+.-$'+-+7;9::+-/*()++'.&-2/233-..%2/%37..-)*-&*&%'&(80-1-/4,4-18;051**/113-.&+-68767)460/('($$'(9)+3/+-,/0-(')(//01886214/,6-*))-./1+1+&(%')&+//26787/.*)'')64,,/0..411$((*-0+1,-///13/4)2***)(+(*&2,5--5379+-,*0*,//83755'(&&&+,0-.,)(&)*--21417/-/59867:71422://..587520-(,**0225:798*-66633535673,*)+-45)-/9/32:60,$'+)+)/1(&%%'(5+306;519/*-1,**)((&'(,*,294),(%').+.05888::21'+/(1*,-43464-3(&%'-,59'0
@940a7d3c-5eeb-4022-96e9-35552c515b13 ch=146 read=126790 start_time=2019-12-13T15:31:58Z barcode=BC01 runid=2c9cf7bc05858273f10e7d7ec552fc0bd742dc3e
CCGGTTACCTTGTTACGGCTTCACCCCAATCATCAATCCCGCATGGGCAAGCTCCTTCGCGCGGTTAGGCGCGGCTTCCGGGTGTTATCAACTCTCGTGGTGTGACGGGCGGTGTGTACAAGGCCAGAACGTATTCACCGCGACATGCTGATTCGCGATTACTAGCGATTCCAACTTCGTAGTCAGGTTGCGAGACTACAATCCGAACTGAGAATGGTTTTATAGGTTTTGCTTCACCTCGCAGCTTCGCTTCCCTCTGCACCATCCATTTTAGCACATTAGTAGCCCAGGTCGCAAAGGGGCATGATGATTTGACGTCATCCCGCCTTCCTCCAACTTGTCACTGAGTCTCGCTAGAGTCCAGCAATAGTGGTAACTAACGATAGGGTTGCGCTCGTTGCGGGACTTAACCCAACGTCTCACGACACGAGCTGACGTGACATACACCACCTGTATCTCATATAGCTATCTCCATCTCTGGAGCCTTTATGAGTATCATCCAAGAGACTATAGCAAGGTTCGCGTTACTTCAGATTAAACCATGCTCCACCAGCGTGCGGGCCCCGTCAGTTCCTTTGGTTTCATTCTCTGCAGACAGTACTACTCCAGGCGGAGTACTTATTGCGTTAACTGCAGCGCTGAACTGACATCCAACACTTAGTACTCATCGTTTGCAGCTGGCGTGGACTACTAGGGTATCTAATCCTATTTGCTCCCCACGCTTTCGGGACTGAGCGTCAGTTGCAGGCCAGATCGTCGCCTTCGCCACTGGTGTTCCTCCATATATCTGCGCATTTCACCGCTACATGGAGATTCCACGATCCTCTCCTGCACTCCTGGCTTCTGGTTTCTATGAAGCCTGAAGTTAAGCTTCAGGCTTTCACCACAGACCCTTGCTGCCGCCTGCTCCCTCTTGCCTTAATAATTCCGGATAACGCTTGCCACCTACGTATTATTACCGCGGCTGCTGGCACGTAGTTATGGTGGCTTTCAGCGCAAAAGTACCGTCACTCGGCTACCATTTCCTGTAGCCGCCGTTCTTCCTTTATAGCAGAAGTTTACAATCCGAAAACCTTCTTCCTTCACGCAGCGTTGCTCGGTCAGGGTTTCCCCCATTGCCGAAAATTCCCTACTGCCTCCCGTAGAG
+
%'&&--%/4241182.1-,/4+'(,.,.-977772:-5.+&,*-(-'.)*(*,9204+%&*+-4.6)+--'*(.,-51'(240+3+)*,1+*))).(6,1/40002*57.+2*./.25694+.0-&(/,12658<602915797(-()*,&*6-0.--/0.,.00276929'2'&('$$)%')1),1.3))%&&*-.023<910,/7530.+0-.1-'.20-1%3)8:<0,-0;0047,,%'%'*+2*)*2,2:6/.'&*,.3/101*/+(&)*../$2&'(()*+7.**,0/),-6()17+.3+*)((,1<4345,88:/4/*)46698821+/)*--)-0.))'$$)*44'(1)$&'',''$(*/)&*(+)+/100280000/*22+,$''-.4+,0+*.9430506.--(+)0%0023,133/+/.+-+,.)*)''(,'(%)*.3.26/,1/-,,-()*)$+-,,.//0:89652461-/01-71,.'$)++6.*+.).(&(*)+&&#$'.22241.)')*,-&-584&$+0+0:95-)*'0023*.)%&)&,&*.4/350%$&'$)+,1((-)&)&7..186/-&++,+,-+%&)*76---,/-068.,*)**-1/,01./-;.6-/-0-,-+)--,+&&1)*17:/-.*+'++)*,)$)**2990973'0%3/.*5*+,9;998887&52,/.02.21/220/.94*/-4::/-.-+1:..,:8--,,+/,(*+,97:33.332:42245499567383136.//42765.6-(+924588951(0,.139:0./0-.102,+,7((&,)&&&()22021104336500-2+,)(&','',/4;61766+.)'++++(/),,0')+-41-2846;3346501/05:<181-/1135.2442410:1*.3/&*&%&-,+8:9,6,.,542/3.*1*)48-16101)/)+0+/513:00+7../90;+*(++50/7,)&&&()++*.*&&$&%&(.,)&+,.7-22-/23/:22098-5;9311213349..4/472,/,(&+()*.(.,*)+'(1.+/5000()/68-,7/:77<9753.$(%%$(,,/3/030.0-02./-+65/9;93-17344//7350244(()*+)15,::-+86///
