# Supplementary material for: De novo species identification using 16S rRNA gene nanopore sequencing
Source: PeerJ. 2020 Oct 21;8:e10029. doi: 10.7717/peerj.10029 (PMC7585375; doi:10.7717/peerj.10029)
Supplement: Supplemental Information 3 [file peerj-08-10029-s003.zip › pass_fastq_runid_2c9cf7bc05858273f10e7d7ec552fc0bd742dc3e_413.fastq]

@57b4c0a1-3e6f-477f-8db0-b2c536bbe58b ch=131 read=123985 start_time=2019-12-13T15:32:04Z barcode=BC01 runid=2c9cf7bc05858273f10e7d7ec552fc0bd742dc3e
CTCCTACGGGAGGCAGCAGTGGGAATATTGCACAATGGGCGCAACCTGATGCAACCATGCCGCGTGTATGAAAGGCCTTCGGGTGCAAGTACTTTCAGCCCGGGGAAGGGAGTAAAGTTAATACCTTTTGCTCATTGACGTTACCCGCCAAACACCGGCTAACTCCGTGCCAGCAGCCGCGGTAATACGGAGGGTGCAAGCGTTAATCGGAATTACTGGGCGTAAAGCGCAGGACTGTTAAGTCAGATGTGAAATCCCCGAATCAGCCTGGGGAACTGCATCTGATACTGGCAACGGAGTCTCGTAGAGGGGGGTAGAATTCCAGGTGTAGCGGTGAAATGCGTAGAGATCTGGAGGAGGAATACCGGTGGCGAAGGCGGCCCCCTGGACGAAGACTGACGCTCCAGGTGCGAAAGCGTGGGGAGCAAACAGGATTAGATACCTGGTAGTCCACGCGCCGTAAACGATGTCGACGGAGGTTGTGCCCGCTTGAGGCGTGGCTTCCGGAGCTAACGCGTTAAAGTCGACCGCCACCAAGTACGGCCGCAAAGGTTAAAAAACTCAAATGAATTGACGGGGCCCGCAAGCAGTGGAGCATGTGGTTTAATTCGATGCAGCGCGAAGAACCTTACCTGGTCTTGTCCACGGAAGTTTTCAGAGATGAGAATGTGCCTTCGGGAACCGTGAGACAGGTGCTGCATGGCTGTCGTCAGCTCGTGTTGTGAAATGTTGGGTTGAGTCCACCCAACTTGACGCAACCCTTATCCTTTGTTGCCAACGGTCCGGCCGGGAACTCAAAGAACTGCCAGTGATAAACTGGAGGAAGGTGGGGATGACGTCAAAGTCATCTTGGCCCCTTACGACCAGGGCTACACGTGCTACAATGGCGCATAAAGAGAAGCGACCTCGCGAGCAAGCGGACCTCATAAAGTGCGTCGTAGTCCGGATTGGAGTCTGCCGCTCGACTCCATGAAGTCGAATCATAGTAATCGTGGATCAGAATGCCACGGTGAATACGTTCCGGGCCTTGTACACACCGCCCGTCACACCATGGGAGGTTGCAAAAGAAGTAGGTAGCAACCTTCGGGAGGCGCTTACCACTTTGTGATTCATGACTGGGGTGAAGAAGTCGTAACAAGGTAACCGGAAGATAGGGGAGCGACGAAAGGCAAGTAGGTTAACACAAAGACACCAAACAACTTTCTTCCTTTCCAGCACCAATACGTAACTGGCA
+
.+2,')3281,001/897898:1*/,*3-)+..,5--70//+/)(.:::;22.(,////4;/38975/.(.,((-00+74/5.+''&&&'&)1492-+.(')45,+3(0+)%%)25(*+1+..1;28;-*)+&(0.-.48/<//93,.+,*'),5:/8.-+/++/525589,,/)/596707+1,,,7--)--,/-203.03/:/7-1/6.1/2,/18757/-281()&,$&&##+(((1*125/139/2,06/-867*+(**.((,:.5;<+.30-.,,,/,--011606*,('(''*+001,921+2+449,./-/-0+:**66/-+*)*/0-0292014/-(&(&')*,:.,0+(/-(+))*0/1021.+*-+0.7629::.,8:9:/0.)+-')+83315+)3,,-00/2,((-087:*)',53,1039.05-.04.39*-993828.&((*')646882++$&&++/.-'2(+/-5,*)*-,&&)(-+27455371.,0(*+,,-059656/2324)*+1)+-931/%('-*$((/-2.(*56<(6+9999;79+77;7771..004148/0/++7)&&&''))7762(-,21/1083<96;690,-.-53(/12./5+.70,+.+.42645..*%)-0.0400/-1:;9,20//000/)/75655493:33<272:;883(//108::99:43333:89:99689233358975:4/,,,/*-3<59929,&)(+'%)%'(*),'+)202394<,/-,-468<7.00-081'1+/2602*02-93/5/.9)8(/(,+778<577333495677/,.,+./.-53801545667155*+8651.*)(&-/,'&&$$()895211,+)(&((-.140..',*,+)+'')2)()(,*++55461-14,(,-0<0848.-4)+&'-2)0177899310100+3/*3,2,,../3.-%&.340/3266/1.3/./9+*../+,*+*0+,.9;:;9883469987-++',-+121032376'%-&.(*-,+++*,.1974;6323//+,4230/+%(),935551+&')(*,,511&*'-,5677/8('/212-4-,70./076./37753-(*887667-+*)*&&')11/717568,8.199877-((**)-(3-&)-/80('%%+.60**-+11051403426)*,.(4&128.)''07,,47.%%+--0+&($()+2-00300)(&##$%
@4e167195-f682-4484-9def-8833ded50027 ch=194 read=105864 start_time=2019-12-13T15:32:18Z barcode=BC01 runid=2c9cf7bc05858273f10e7d7ec552fc0bd742dc3e
CTCCTACGGGAGGCAGCAGTGGGGAATATTGCTGAGGCGCAAGCCTGATGCAACCATGCCGCGTGTGAAGAGGCCTTCGGGTTGTAAAAGTACTTTCAGCGGGGAGGAAGTAAAGAGTTAATACCTTTGCTCATTGACGTTACCCGCAAGCACCGGCTAACTCCGTGCCAGCAGCCGCGGTATTACGGAGGGTGCAAGCGTTAATCGGAATTACTGGGCGCAAAGCGCACGCAGGCAGTTTGTTAAGTCAGATGTGAAATCCCCGGGCTCAACCTGGGGAACTGCATCTGATACTGGCAAACTTGAGTCTCGTAGGGGTAGAATTCCAGGTGTAGCGGTGAAATGCGTAGAGATCTGGAGAGAATACCGGTGTGAGCTGACCCCCTGGACGAAAGACTGACGCTCGGAGTGCAGCAGGAGCAAACAGGATTAGATACCCTGGTAGTCCACGCCGTAAACGATGTCGACTTGGAGGTTGTGCCCAGCGAGGCGTGGCTTCAGGCCCAACGCGTTAAGTCGACCGCCTGGAAGTACGGCGCAGGTTAAAACTCAAAGCCAGAATTGACAGGGGCCCGCACAGCGGTGGAGCATGTGGTTTAATTCGATGCAACGCGAAGAACCTTACCTGGTCTTGACATCAGGGAAGTTTTTCAGGATGAGAATATTGCCTTCGGGAACCGTGAGACAGGTGCTGCATGGCTGTCGTCAGCTCGTGTTGTGAAAATGTTGGGTTAAGTCCGCAACGAGCACCTTATCCTTTGTTGCCAGCGGTCCGTGGGAACTCAAAGGGAGACTGCCGTGATAAACTGGAGGAAGGTGGGGATGACGTCAAGTCATCATGGCCCACTTGACCAGGGCTACACGTGCTACAATGGCGCATACAAAGGAAAACGCGACCTCGCGAGCAAACGGACCTCATAAAGTGCGTCGTAGTCCGGATTGGAGTCTGCAACTCGACTCCATGAAGTCAGACCACGGTGAATACGTTTCGGGCCTTGGCACACCGCCCGTCACACCATGGGAATTGGGTTGCAAAAGAAATAGGTAGCTTAACCTTCCGGGAGGGCGCTTACCACTTTGTGATTCATGACTGGGGTGAAATCGTAACAAGGTAACCGG
+
0362//31:9/12++)'&./268-+50-7)&&$%%+.//45945;533-+-1,4555456*)('%&%(*&''*-/350(76686-865*))+,-7;/065037+(,)'''(/8+''(.0-1.--0+23.08844621434720:4,,)'$$',+*'))*++-16,3')*+(+++12240/+(&%')--+41),+:::8:757/4+-(,(-,04569)''#&$++0002/2076780*0/:40/724/46/.220.*-80-778.(/40.1235;8879.,21375--+)(*+-97210,2&(%%'%,,.1878+0'2)..,0,4-12/.4/.--///5+(/2+*..3.&&&$.,46920*)(-2/36.1).'$'(**-/.198:.(5569226)*/..-..,234'-%&'5,$'&&+)'')189:23/*1,..066:<//99701187+/7::89:;:/.()*343/++*/,///16.1/2.)%&%(')*(495:3252(0.-'&,-+(,*-/40576688958;881*+'*+5.//)-/39784;:00++%&%$'()()*..757&0-2,.65+,,0.+0/3/29-0000-+-329;6:7<42343;:3958129..6462710611:875:345689*11**50-7:;54))*))()'&')(.--286761:9698:898755612239:;887760-///9778--../78042/./28:.0,)/%.50-0-*+92,/528'%40'(&)&'*80.8602755;4.5/754/%%',0+.+/713(+.*((/03-2(+'()-0871011-4/-2-/'*7:515778734*,*--12229498</.'%$'(9;768411//-0.0/.8-,7.-43413688987,)'*-.2,-1124348.3/1.,6:(2+3-886760/4-,757.03288991,,0'7*5-,....(,-)*+948898956-*/*+-,,(-'&(+2245<:99/9;-,',261/1+'&'(&(**-8*,13/2.2953/6-(&*(58.6-**:65*&+,')%/++*,+.-:-8:763,093++.*-+/.0*,*%)/-*(%)+3895.--..0583.*+,&(/0689387,635;:900
@b87fe2f0-fd9f-434f-88b6-57fc30b29758 ch=485 read=150619 start_time=2019-12-13T15:32:16Z barcode=BC01 runid=2c9cf7bc05858273f10e7d7ec552fc0bd742dc3e
TTGAGTACTTACCGTTCCAGTTACGTATTGCTGGTGCTGAAGAAGTTGTCGGTGTCTTTTGTGTTAACCCTGCTTGCCGCAATGGCTCTATCTTCCGGTTACCTTGTTACGACTTCACCCCAATCTGACCTAGCCGGCCGCTGCCTCCTTTGCGGTTAGCTCACGGACTTCGGGTATTGCCAGCTCTCTGTAGGTGTGACAGGCGGTGTGTACTGCAAGACCAGGAACGTATTCACCGCGACATTCTGATTCACGGTGCTAACCAGCTGTGGAAGGGCGTTCAGCCTACAATCCGGACAGGACTGGTTTAAAAGTTTACGGCTCCACCTCACATTGCATCTCTGTACCAGCATTTAGCGTGTACCGCATAAGGGCATGATGGTTGACGTCATCACGCTCCTGGTTGCTTAGGCGAATACTCGCTTCAGAGTCCTCAGCAATGGTAGTAGCTTAACGGCAAGGGTTGCGCTCGTTGCGGGACTTAGCTAACATCTCACGACACGAGGCTGACGACAACCATCACCTTGAGGATTTCCTCGATTAAAAGAGTACGAGGGATGTCAAAGTCGTAGTGGAAGGTTGCCCCGCGTTACTTCGAATTAAACCACATGCTCCGCTACTTGTACTGGGTCCCAAATCAATTCCTTTGAGTTAATCTTGCGACCGTACTCCCAGGCGGAATACTTAATGCGTTAGCGGCGGCACGGAAGTGCTGAAACCCACCTAGTATTCATCGTTTACGGCGTGGACTACCAGGGTATCTAATCCTGATATTTGCTCCCCTTTTTTTCGAGCCTCAGCGTCAGTTACGAACCAAGGTCGCCTTCGCCACCGGTGTTCTTCTAATCTCTACGCATTTCACCCATACACTGGAATTCCCTCTCCTCTCACGCTCTAGATAACCAGTTTGGAATGCAGCGCAAGTTAGGCAATTTCACATCCTTAATCATCCGCCTACCACGCCCAGTAAATCCGGATAACGCTCGCCACCTACGTATTACCGCGGCTGCTGGCACGTAGTTAGCCGTGAAATATCCCCTTAGGTACCGTCATTATCTTCCCCAAGACAGGCTACGATCCGAAAACCTTCCTTCACGCGGCGAATTTGAATAAGGGTTTATTTGCCCGAAAATTCCCACTGCCTCCGTAGGAG
+
&&%&$(%'()%(0'(4.(&+-9-..8-9+(%)(.../2;9/,+''*1*02+4/.0-197,&)+((3)7-**))((&')%&**+%*)*.3*44461,))-7+.619.11-.0,*+1*(*.0.,102,+*.)%%&-''()+&*+,-/,+/)01*++,4+,).08579:4,-++(0),%-)+59,(+))(&&&)(+&)'&%&&$.+0**'%%$&%&#%(*..04:*44686,-.05//3826888+0,,*./5<6%,('&#$%-(,-)&$$$$'*'('('%%)**()))&&'-+*,)2./0%)*,/./4-;8-78-,17-''%%%(/0,3953)-++5..-/./..,124;3.4,1.$#&)(+&##(%"%$'+)-+)'(),..)054312(111-,%'$&&''()-)*&(%$).84&''($%'*&'+(*,-/36690.*%(',(*24*2,,$(&0/7-0'*-*+,,35574/..-28645;:2.0)*$%$&$$'(43515656-6/,.3067687795.35./1,0)('&%(%%083.7.-,///.27/$'%(&*&%+4/.1//**+(()&#'%'*$&%%)*+5**/*,*3.6.(+03/((1/.2;931.-+.,--..(*-&+,/--&-$)/10/6./5+,,*-.5,*+/2.(019.;11.8///477.302,23-'0/3'))+**+5*2,./304/--/175/50)0//-*,)'$&)+1--1,%+-+,-/-,4*(+-)1-'%(,53679;787438-3345422+.1557.-+,+177.36,.**%/24:3-4./29:5+*)**:90*.,()'&*))1)'()*29;9;:670*510:87::98;711:445794766)24--*-,(%))--./-,1-5//1)(,+,1,.//&'$'&&)*+:22,3228:<53.2..1,*++'--,).+&-//%('/'**,-.3,(*)/,.0.+(,07-'('&(++*'$(*-3./53054*1('#&*+68;39:57957/3-*,6-03310232,5)&'(+-244../1.,+)+''(*0,,'-(#()(%'-**66391225-1/1+.1,-.0'-(/-.01110..66-/)/,02/:4,/-+-)'(%%&%%%#$(-,)/0,35*,4+)+,+(*13((*7//%++,,-)/5,,(0((-
@e041bdce-c309-4f66-aa1b-cb585be4963f ch=504 read=155640 start_time=2019-12-13T15:32:15Z barcode=BC01 runid=2c9cf7bc05858273f10e7d7ec552fc0bd742dc3e
CGGTATTGCTTCGTTCAGTTACGTATTGCTGGTGCTGAAGAAGTTGTCAGTGTCTTTGTGTTAACCTACTTGCCTGTCATTCCGGTTACCTTGTTACGACTTCACCCCAGTCTTGAATCCACAAAGTGGTAAGCGCCCTCCCAGAAGGTTAAGCTACCTGCTTCTTTTGCAACCCCTCCCATGGTGTGACGGGCGGATGTGTACAAGGCCGGGAACGTATTCACCGTCTTCTGATCCACGATTACTAGCGATTCTGACTTCATGGAGTCGGAGTTGCAGACTCAATCCGGACTACGACGCACTTTATGAGTCGCTTGCTCTCGCGAAGGTCGCTTCTCTTTGTAATATGCGCCATTGGCAGCAGCACGTGTGTAGCCCTGGTCGTAAGGGCCATGATGACTTGACGTCATCCCCACCTTCCTCAGTTTATCACTGCTTGATCTCGCTGAGTTCCCAGCCGGACCCTTGGCAGCAAAGGGATAAGAGGTTGCGCTCGTTGCGGGACTTAACCCAACATTTCACAACACGAGCTGACGACAGCCATGCAGCCTGTCTCACAGTTCCCGAAGAGCACCAATCCATCTCTGGAAAGTTCTGGCGGGTCGTAAAGACCAGGTAAAGGTTCTTCGCCGTTTGCATCGAATTAAAATACATGCTCCACCGCTTGTGCGGGCCCGTCAATTCATTTGAGTTTTAACCTTGCGGCCATTACTCCCCAGGCAGTCGACTTAACGCGTTAGCTCCGGAAATACGCCTCGGGCTGGCCTCCAAGTCGACATCGTTTACGGCGTGGACTACCAGGAATTATCTAATCCTGTTTGCTCCACGCTTTCGCACCTGAGCGTCAGTCCTTCGTCCAGGGGCCGCCTTCGCCGAGTATTCCTCGATCTCTACGCGTTCACCGCTACACCTGGAGTCTACCCCTCTACGAGACTCAAGCTTGCCAGTATCAGATGCAGTTCCCAGGAGTTGGGCCCGAGGTTTCACATCGACTTAACAAACCGCTACCGTGCGCTTTACGCCAATGTGAATTCGATTAAGCGCTTGCCTCCGTATTACCGCGGCTGGCACGGAGTTAGCGGTGCTTCTTCTGCGGGTAACGTCAATGAGCAAAGGTAATTAACTTTACTCCCTTCCTCCCCGCTGAAAATGCTTTACACAACCCGAAGGCCTTCTTCATACACACGCGGCGTAGCTGCATCGTTGCGCCACATTTATTGCAATATTCCCCACTGCTGCCTCCAATGAAC
+
#.'))+(&)+,.,079)8/9,.-1117./18::992012),++-6...(//1266;:331/4242:1(+/+)4867/.$))./.,+.+46/7&-+)()%'*30*,01,*+0-',,4;77')-1740..1,+.%&*1930+)(&%0))+(804)-/113($*103299.-11,30-)&*6/+:9;:921123;:832&-(*)++/4827760;/8..3545;722/*'&+/-321.0.)**+4,/01000/(-1-+*%*//7%,)-&()+,+'*2200167729+:10)2.27/+,**.130/292.,('*(-+,03,,.//50/+*'++31+-/1262692.')((&--226:)6*&%%%$&%&'(../242,-+29//59982515)/07990//-''%',,/2499906:;2-197;7741*+,0*'+./677031//2425'')-,/1935-%,30/84,,%%'(2./)446,*6.982,,%.,7;760200033//-98.*(**','&+5222;-,+-1(.).('%#''(1-),(/40.2,-$&+0-36881.1-19<,3,+'*#*&/)0+4/,62,,1/)+2111.-.4671-''+','%%%)*)*1421612:.-22:57:4-.,./6/*+-11..100-43+''+++/1145124-+-'&**,'1.,5.+287;7540+0,**52<</(&,+,1./,317%.**,.389/.075%1.-+))('.()*4/50/.402'1(.-&&')(/313%44)))&&%',)+-4676232457988--(*'+*35452587./('&,*-.0--4/38*.0:4+,+/1'*-.-96/*-',(()%**-18400-,297781)'169134-1+/-'$%&%#&'(3621,*'++5422,0..(2.*+8/44821./724-'&()**,5--*.-%,*(.-326(0*.,8..3+000296//000088756.*+)$'5+,'240,'#),+.*)'++.+,(*+)2.339:81,0/354/,)+))/02,//-,*-+((%((+0,,0130,&+,,.1&03).3).-.:22934-5*'(%$%&+'&(4-((*&)((),1/642211&05239:89905//-/68;+.4**%-%*%),,.'+..:52::7.856/-03)02*%-%-13/**+,.*1.+)*2,4195<98;95/.+)+-.-+-('&%$%%%'(,-(%*.(.561*+*+/'(-/.24867714::0+54-,+')/-(**('&&,*
@858153f3-c45b-4291-bb4e-9a9f7f915cbf ch=273 read=93130 start_time=2019-12-13T15:32:25Z barcode=BC01 runid=2c9cf7bc05858273f10e7d7ec552fc0bd742dc3e
CTCCTACGGGAGGCAGCAGTGGGAATATTGCACAATGGGCGCAAGCCTGATGCAACCATGCCGCGTGTATGAAGAAGAGCCTTCGGGTTGTAAAAGTACTTTCAGCGGGGAGGAAGGGAGTAAAAGTTAATACCTTTGGCTCGTGACGTTACCCGCAGAAAAAAACACCGGCTAACTCCGATGCCAGCAGCCGCGGTAATACGGAGGTGCAAAGCGTTAATCGGAATTATTGGGCGTAAAGCGCACGCGAGCGGTTTGTTAAGTCAGATGTGAAATCCCGGGCTCAGCAGGAACTGCATCTGATACTGGCGAAAGCGAGTCTCGTAGAATTCAAGGTGCTTAGCGGTGAAATGCGTAGAGATCTGGAGAATACCGGTGGCGAAAGGCAGCCCCTGGACAGACTGACGCTCAGGTGCGAAAGCGTACGGGGAGCAAACAAGTTAGATACCCTGGTAGTCCACGCCGTAAACGATGTCGACTTGGAGGTTGTGCCCGCGAGGGGCGTGGCTTCGGAGCTAACGTTAAGTCGGCCGCCTGGAAGTACGGCCGCAAAGGTTAAAACTCAAATGAATTGACGGGGCCCGCACAAGCGGTGGAACATGTGGTTTAATTCGATGCAACGCGAAAGAACCTTGCCTGGTCTTGACATCCACGGGAAGTTTTCAGAGATGAGAATGTGCCTTCGGGAACGGCAGACAGGTGCTGGCTGTCGTCAGCTGTGAAATGTTGGTTAAGTCCCGCAACGAGCGCAACCCTTATCCTTGTTGCCAGCGGTCGGCCGGGAACTCAAAGGGGAACTGCCAGTGATAAACTGGAGGAAGGTGGGGATGACGTCAAGTCATCATGTACCGACCAGGGCTACGTGCTACAATAGCGCATACAAAGAGAAGCGACCTCGCGGTAAGCGGACCTCGCAAAAGTGCGTCGTAGTCCGGATTGGAGTCTGCGCTCCGACTCCGAAGTCAGAATCGCTAGTAATCGTGGATCAGAATGCCACAGTGAATACGTTCCCGGGCCTTATGCCTGCCAAATCACACCGTAGAATTGAGTTGCAAAAGAAGTAGGTAGCTTAACCTTCGGGAGGGCGCTTTACCACTTTGTGATTTCCATGACTGGGGTAGAAGTCGTAACAAGGTAACCGGAAGATAGAGCGACCGTGGAGTTAACACAAAGACACCGACAACTTTCTTCCAGCACAGCAATACGTAAAAAAGA
+
+.51.24*3-,.0+*,..0/.5.,0/,4-+*,-3;7-0-()379(7:8////.-*+0,2/54322.,.-/252+,/('+-3060-7,((&'.34*(5035:65&/,+-5,),+*,)/.&(*,68*--4-3,/25751'()*.$*&'*/063/8+')++.5671,*%)/+&(*)3-,-61-(,.2810-+,3,)*()&+-,,3.-())',609*,25/8-,+,-+/+0,//91::9788;71200&.&(''+1*3674+,6,+,43&&*)'$$'.+(2,))1411,,&)%*+)1124422321045638,+$()(%(&%,-10'('%&*./01*)/-/.%&%&$$(%0(%*-(66-,(&'%&,-39,))*(+&./(,-/76305(-,3&3/90,)1+,,('5111236677346034'))+*,/0(&*170++.08.41,,/2,,/0,190+*6+-(()0(*,.0./47,.,)+*0/1,/-/01./2/:34275(((('(.0/.6-1++0,4*,*+-5-0,**946.11/(68135.+&('$,),-)0*')/6+*204,)17+,:6:731.4/41'(*,5+32)(.-1136989342.*/+,&&*(46908295-+.//321.0-.4/,*4./+*%*+0,()(((*$/0170,-/7+((),9603'''%*10.-.50/6566687'9.0)('%##&()%,*-2652%%,03431.(*'(*%'(28..16/3*74804+0)*,3-7.-**)+*',,(+*++-&&2(.810.+,/0701/032,66373493:+/+*))',314+*+*+./9<10063.+/,4-5227:71344::;:6////244('&%$)*)--7..23)'&'$&-/70,2+*&1002655168(&)%))(+712200..-%%)5)-0766::;13-76-**3746762210..,2(-+-)'(++.,*#%&'*''-(,&%&/+-.%(),45/5311.5///874)526+,/86+6/,.(22/0:7474423+'(-+1//2*)'*%$&'508/..-2-1)%&'&++0-'(/,:01/75*&)('(*,(()/10345284;5+86.-1.*)()*((01+..30*-+).5+//-/0100025/+'&,*,-2468.//,..-59895702/022-*.,,,+)-/)+$),4-/'*,,2.*+/2750-0.(,-72.2900-,,).)),+31)3)(-*+,+)$%
@7b22a812-8edb-41f7-8187-fdfce225cf61 ch=38 read=157420 start_time=2019-12-13T15:32:23Z barcode=BC01 runid=2c9cf7bc05858273f10e7d7ec552fc0bd742dc3e
CTCCTACGGGGAGGCAGCAGTGGGAATATTGCACAATGGGCTGAAGCCTGATGCAGCCATGCCGCGTGTATGAAAGGCGGGTTGTAAGAATACTTTCAGCGGGGAGGAAGGGAGTAAAGTTAATACCTTTGCTCGTGGCGTTACCCGCAAGAAGAAACACCGGCTAACTTCCGTGCCAACAGCCGCGGTAATACGGAGGTGCAAGCGTTAATCAGATTACTGGGCGTAAAGCGCACGCAGGCAGTTTTATTAAGTCAGATGCTTAAATCCCGGGCTCAACCTGGGAGCTGCATCTGATACTGGCAGAAGCGAGTCTCGTAGAGGGGTAGAATTCCAGGTGTAGCGGTGAAATGCGTAGAGATCTGGAGGAGGAATACCGGTGGCGAGGGCCCCCCTGGACGAAGACTGACGCTCAGGTGCAGCGTAAGGGCAAGCAAGTTAGATACCCTGGTAGTCCCGCGCCGTAAACGGTATCGACTTGGAGGTTGTGCCCTTGAGGCGTGGCGGAGCTAACGCGTTAAGTCGACCGCCTGGGAGTACGGCCGCAAGTTAAAAACTCAAATAGATTGACGGGGGGCCCGCACAGGCGGTGGAGCATGTAGTTTAATTCGATGCAACGCGCGAGAACCTTACCTGGTCTTGACATCCCACGGAAGTTTTCAGAGATGGAGAATGTGCCTTCGGAACCGTGAGACAGGTGCTGCATGGCTGTCGTCAGCTCGTGTTGTAGAATGTTGGGTTAAGTCCTGTAGGCGCAACCCTTATCCTTTGTTACCAGCGGTCGGCCGGGAACTCAAAGGGAGACTGCCAGTGATAAACTGGAGGAAGGTGGGGATGACGTCAAGTCATCATAGCCCGCCGACCAATTTGCACGTGCTACGTGGCGCATACAAAGAGAAGCGACCTTGCCTCGCGAGCAAGCGGACCTCATAAAGTGCGTCGTAGTCGGATTGGGGTCTGCAACTCGACTCCATGAAGTCAGGAATCCTTCAAGTAGTATGGATCAGAATGCCACGGTGAATACGTTCCCGGGCCTTGTACACCGCCCGTCACACCATGGGGGGTGGGTTGCCAAAGAAGTAGGTAAGCTTAACCTTCGGGAGGGCGCCTACCACTTTGTGATTCGCGAGCTGGGGTGAAGTCAATAACAAGGTAACCGG
+
,-/4-+*.07,&+.0/12./304.(+-'6()*./08459/+&$*+$491000/43,4656367(*.-,002424&)(+%'(10'&-)&'&&,,39//1-,,260)*0+.*..*,-.9304.62//680;2,-21)/+(+*))'-.+.4/.(+(&)+.)/7.,,+,-.*-/89.633..%,,-51/1/:-/-,*-'1).++'/063543<0:./)-((3+/06;975636.%&%(&,)-.2771/575*'--5/3573//,*'('786+16++-,)38042/.-).*%-212226/..001504/++..*++)*)+&+,31)(*-+)*/.)2,12-,2.-+$$)('-0/%&/'(.2//,./0187:103,)/,.017891:.,.**)--//*,35/+-645+1+(*210++*,+618;.--(),,.*+*)%'-7$4*%*(2,,/2/69,,/3//.,3.,'-+/5/23:/,$)),4520,/++*)+)/-&,++7-**'$,*,+*+)-)+)*-030213-4,0+(+.-1-/)/060,(($(&*%&)+'))$,&*)424-//2&(((&'&.()*/&/73,+,31*+&,(%,,.--3-*0(,0)+&33;82.*.()(++605)%%())(()12*-)%*+)(+(()**)6,109.),,*(,*/6<3,(()*,11.**),+,/27:11/+3/53868-*/.1'(*234200,))&&'0244672233362//.)&''+0-,412:44431-//.()()**(&*,%1.&)((.:,.6+&1)$/5/+0(4,3+9.4-66/201629+-0,&+-.243700101229+568/-2*,-,/-19:04/.//.3/21(*..83+,'+37-&.*)).+)$'&%#&&')+--/%&&*'))+.00*/.3)''&)))+443+1*%(+*/*-+++(-5,,.8557.13522+,)*-465777729+/+2-)2/()*0795543311266:-0--.+*,%.(,401--50'%%'%&('''&638200646:835)--,-7.).,.2694(,'($$((/-/.12/-98,-1*-'+2,/,01-(%),,*+8*,'-20')-(*%&)).-+)((6-44355(5('07020160.15'./65021*,-&$%)'&*.(651...-+**)'*))&+-(),+,+:77
@ad5e6852-9eff-44ef-89e8-7c2a54716663 ch=25 read=33471 start_time=2019-12-13T15:32:23Z barcode=BC01 runid=2c9cf7bc05858273f10e7d7ec552fc0bd742dc3e
CCGGTTACCTTGTTACGACTTCACCCCCATCATCAAAGCCCACCTTAGACAGCTCCTTCCTTGCGGTTAGGCCACCGGCTTCGGGTGTTATCAACTCGTGGTGTGACGGGCGGTGTGTACAAGGCCGAGAACGTATTCACCGCGACATGCTGATTCGCGATTACTAGCGATTCCAACTTCATGTGAATCGAGTTGCGAACTACAATCGAACTAGTGGTTTTATGGTTTTGCTTCGCCTCGCAGCTTCGCTTCCCTCTGCACCATCCATTGTAGCACGTGTGTAGCCCAGGTCATAAGGGGCATGATGATTTGGCTTCTTCCTCCAGCTTGTCACTGGCAGTCTCGCTAGAGTCCCCAGCAATGATGGTAACTAACGATAGGGTTGCGCTCGTTGCGGGTTAACCCAACGTCTCACGACACGAGCTGACGACAACCATGCACCACCTGTATCTCCTTATACTCTCCATCTCTGGAGCCTTTATGGTATGTCAAGACCTGGTAAGGTTCTTCGCGTTGCTTCGGGTAAACCATGCTCACCGTTTGTGCGGGCCCCGTCAATTCCTTTGAGTTTCATTCTTGCGAACGTACTATAGGCAATTACTTATTGCGTTAACTGCAGCACTGGGCATCCAACACTTAGTACTCATCGTTTACGGCGTGGACTACTAGGGTATCTAATCTATTTGCTCCCGCTTTCGGGTTGAGCGTCAGTTGCAGGCCAGATCGTCGCCTTCATACTGGTGTTCCTCCATATATCTACGCATTTCACCGCTACACATGAATTCCACGATCTCTCCCCTGCACTCTAGCTGCCTGGTTTCTATGGCTTACTGAAGTTAAGCGCACGGGCTTTCACCACAGACCCTTGCTGCCGCCTGCTCCCTCTTTACGCCCAATAATTCCGGATTCGCTTGCCACCTGCGACCGTACCGCGGCTGCTGTACGTAGTTAGCCGTGGCATAAAGTACCGTCCTCGGCTACACCATTTCCTGTAGCCGCCGTTTCAGCTCGCATAACAGAAGTTTACAATCGAAAACCTTCTTCCTTCACGCGGCGTTGCTCGGTCAGGGTTTCCCCATTGCCGAAATTCTACTGCGCACTCCCGTAGGAG
+
8)---8%(+-/*1/,.85660--0798-'*,/33/3*%+43,/141--)4),-1/,0726.712/132+.7777913.,001,*&'&---.;01+-,,/,.,++.035::223..10/506'3-91//-575(0+.9347<7:8986210110412-411/6/0/)0134:09*0*/07535-0$%&'*./306'0)'-+'&%/.+1(((''%(***/2;*-..26:9/(/27/'+--0-1*/.+).+-171;5127421356;30/2:1,,-,*,,)-0/../.;-*,900/623/790,6755/,,07//%+*)1683110+)((,+**6%,*.+*(//-*32021/.1+234**'*-70./0/3/)-/./2//550-554934-115121'%'-5/:64--'-,5.,./.)+-),*,+)(,--,33*32'94;7/.**/+.3.02-0158).(')%%'+259,3676642&(,%&(*(+,&(*1115*.*-,3-)14/*/.1734;1432-+%(.+7*).),4(28&%*+-604:31;9...536.64.+++,0**(560;:43-6;.-.9;2/1&%(,/127/23+(),26+()($')%%%#$%(/+.,*/1456753/.%%-/05(6,.,*.)&+000340/+,/33+.1;566930,.0/331(&/)+-1/0+2*'-8))/-.'(%(,1,+&/-,21025/142415//-14/7///6438988:8<7222357::8::26//88;::9:98779984<734;<88740-,'*+-50512*)*)++)*()50-)8810//&'+331384456:750424304;478592/702-&*(+&)'-10053,(*.)++,28:0-1--000((/0.24/42-*0.:50172:,,(&,144-+1*(4%%&)(-+,0'+/,(23-.&$*(*3.0+)),00-0&%)++./4--*53/*0('&+,43)1&.6225/)*1+**)')+2.6;71.././/30*11078('%$()/'(&'+0,*$''(.;-*+700011:;8/5.5-1788*9744/*)()+3-,,016;77.6:,7:*-03-+1217++241230(()&&&$&'(*+7+.++/(,%
@26110f54-3ce7-4cfa-b1a2-ffc327fb4943 ch=82 read=126254 start_time=2019-12-13T15:32:35Z barcode=BC01 runid=2c9cf7bc05858273f10e7d7ec552fc0bd742dc3e
CCGGTTACCTTGACTTCACCCAGTCATGAATCCTGAAGTGGTACGCGCCCTCCCAGAAGGGTTAAATACCGCTTCTTTGCAGCTACTCCATGGTGTGACGGGCGGTGTGTTACAAGGCCCGAGACGTATTCACCCGTGGCATTCTGATCCACGATTACTAGCGATTCCGACTTCACGGAGTCGAGTTGCAGACTCAATCGGACTGACGCGCACTTTATGAGTCGCTTGCTCTCGCGAGGTCGCTTCTCTTTGTATGCGCCATTGTAGCACGTGTGTAGCCCTGGTCGTAGGGCCGCGATGACTTGACGTCATCCCCACCTTCCTCCAGTTTATCACTGGCAGTCTCCTTTGAGTTCCAGCCGGTTACTGGCAACAAAGGATAAAGGTTGCGCTCGTTGCGGGACTTAACCCAACATTTCACAGCACAGGCTGACGACAGCCATGCATACCCACTGTCTCGCAGTTTGAAGGCATTCCTCTGAAAACTTCCGTGGATGTCAAGACCAGGTAAGGTTCTTCGCACGTTGCATCAGATTAAACCACATGCTCCACCTTGTGCGGGCCCCGTCAATTCATTTGAGTTTTAACTGCGGCCGTACTCCCCAGGCGGTCGATAACGCGTTAATCCGGAAGCCACGCCTCAAGGGGCACAACCTCCAAGTCGACATCGTTTACGGCGTGGACTACCAGGGTATCTAATCCTGTTTGCTCCCCACGCTTTCGCACCCTGAGGGCGATGATCTTCGTCCAGGGGCCGCCTTCGCCACCGGTATTCCTCCAGATCTCTACGCATTTCACCGCTACACCTAGATTCTACCCCCCTCAAGGACTCAAGCTTGCCAGTATCAGATGCAGTTCCCCAGGTTTTGAGCCAGGATTTCATCGACAACAAACCGCCTGCGTGCGCTTTACGCCCAGTAATTCGATTAACGCTTGCACCCTCCATTACCGCGGCTGCTGGCGCAGGTTAGCCGGTGCTTCTTCTGCAGGTGAACGTCAATGAGCAAAGGTATTAACTTTACTCCTTCCTCCCGCTGAAAGTACTTTACAACCCGAAGGCCTTCTTCATACACGCGGCATGGCTGCATCAGGCTTGCGCCCATTGTGCAATATTCCCCCACTGCTGCCTCCGTAG
+
1.()22),,5,(%'+54'+,.).:953217331-*/,')('(%%&'))4**/.+&&*'*2)0-16.'(+)%'2(.-4/%&#%%'&'.86038::86767(1--12(*+*-(((/.2021*-%21,49-6--,8:.)1+:../7433441'&),,6-&*.*)*/04:14/.3432/31.+-.311549&4#%(()63;38/92/,+,+--'+,..68--+)+*-.,/.--44/53//++,44133634146/*,-0361/53270()*('))*.,'()+-;/.6;67647+//45,-*%-+(%%%'*9799:;-6;5,/81:45/00/13:/,.49;4;33.0233:1/9-*),1520,-02-/',%'(+/-..118+521148,.4+7./.5566/:.0'73-*&(,*0/*(&'$%)''&&'$&+1&&666/),,,5/218-2,/*'$')'$'(&,,&)#)%/0:8/..,.,,,3,+'''(*10+)3.56248;99176725838.,0.,++*.445;60/'(*251-*+,&$*1-6<:7:-./0/799-*-)'(&/),*8.95/''+/,91;2+.741109;;.11)#$&&%&&%&'+01;92,769-22--,,.+-+,+/.,&01).))*(,1--/196834,27*-.41638.9&)''*,17725743;;01283326:77646:16/'*-7704;6::157<6(../38.)+++09/0...27***+,.-+*$,,+//1:51721+-+833:4656341./'/)+,-,1903/0-&&+--::82312/3;6215937745*0.-%()..2*)./9:7+'*'*.1117721*..611;-//0094677+3,/1:859'$-*,44+,'*4*&46).5+,3.*&())2.0958:*072454333.+,**)3148/++,/0312')-5/8./,4**++089336/30-02.2/;0009130-,1,.1/80/07&89-0090660++,((/)&*-.35718231,./82(1,116*/''-'%)*/+-,-2*8:.)270-.*%)'',6,*/0121-,,)1.4:6;33:4,-+*(+,/,6/,-*'(*,..0547:617,0*65)%)/+-)3)6243015:6-',--0-/11.58/289
@be00175a-2797-46ee-addf-a5a8fc40c6d2 ch=75 read=129653 start_time=2019-12-13T15:32:54Z barcode=BC01 runid=2c9cf7bc05858273f10e7d7ec552fc0bd742dc3e
CTCCTATAGGAGGCAGCAGTGGGAATATTGCACAATGGGCGCAAGTAATTAAAGCATGCAGCGTGTATGAAGAAGGCCTTCAGGTTGTAAAAGAGTACTTTCAGCGGGAGGAAGGAGTAAGTTAATACCTTTGCTCATTGACGTTACCCGCAGAAGAAGCGGCTAACTCCATTATGGCAGCCACTGACAGTAATACGGAGAGGTGCAAGCGTTAATCGGAATTACTGGGCATACAAAGCGCATGAGCAGTTTGTTAAGTCAGATGCTGAAATCCCCGGGCTCAACCTGGAACTGCATCTGATGCACTGGCAAACGAGGAGTCTCGTAGAGGGAGGTGGGAATTCCAGGTGTAGGTGAAATGCGTAGAGATCTGGAGGAATACCGGTGTGAAGGCGGCCCTGGACGAACCCGGCGCTCGGGTTGCGGCGTAGGGAACAAACAGGATTAGATACCTGGTAGTCCACGCCGTAAACGATGTCGACTTGGAGGTTGTGCCCCTTGAGGCGTAGCTTCCCGGAGCTAACGCGTTAAGTCGACCCGCCTGGGGAAATACGGCCGCAAGGTTAAAAACTCGATGAATTGACAGGGGCCCGCGCACAAGCGGTGGAGCATGTGGTTTAATTCGATGCAACGCGAAGAACCTTACCTGGTCTTGAAGCATCCACGGGGTTTCAGGAATGGGGAATGTGCCTTCGGGAACCGTAGGACGGAGTGCTGCATGGCTGTATCAGCTCGTGTTGTGAAATGTTGGATTTAAGTCCCGCAGAGCGCAACCCTTATCGCTGTTGCCAGCGGTCGGCCAGGAACTCAAAGGAGACTGCCAGTGATAAACTGGAGGAAGGTGGGGATGACGTCAAATCATCATGGCCCCGCTGACCAGGGCTACGTGCTACAATGGCGCGTAAGAGAAGCGACCTCGCGAGAGCAGAAACGGACCTCATAAGTGCGTCGTAGTCCCGGATGGAGTCTGCAACTCGGCTCCCTTGAAGTCAGGAATCGCTAGTAATCGTGGATCAGAATGCCGCGGTAGATACGTTCGGGCCCTTGTACACACCGCCCGTCCGCACACCATGGGGTGGGTTGCAAAGAAGTAGAGTAGCTTAACCTTCGGGGAGGGCGCTACCACTTTGTGATTCGCGGCTGGGGTGAAGTCGTAACAAGGTAACCGG
+
(+3,+,4+57.+0-+..-.34:0400/:0/.0-2101782.432**'(*'()'()00)1#%'*,-/.1-/,'*++,/0.0-%-.11&++58*%&&(*/582-(('*.-,.6-./.&+++4))4,5+(.*.5,+333%6&(+0*-3116/*-++/*&*(#%%&2)-00080)4'$%%(2/027'***,+*+)-'''++-++)*0.+)'*&(,2/6/40)3-/06/4524,+#%#%',7)*')'-,-32'.4:1,0927.5:44672$&%)1-,.88.+5320..-3.86302300/00:5223'-%))-+,11-,&%*'&(*./7.17,+*+)$()+*2*-+,//+*-+)(%$&&&*(/*(*-45-+*+,--,:++1-+3018:3965,,,,(+)()*1.)+30-&'2+*)(*/*,./)3/,('(*''(+&-)(&')1++,(25+5.--76+9.+/21,030)(+01/..5;/0/./.230.-..%,&(),2*+(,**')..,/3/04&77726,(.+*,,348523030,')*+00+/*,1;4598'(+)((-+.4/542.,1/918;3,+.+),+((*.-(((%)351-8**-(,+.-,*+&**06(./&.&)(/3::.96<.-,-,:8(0).&%&*'+)021.3:721/+'&&(&',555/,.+-&%$&%-+.+&%%&&*&'*-).()1+**&.1-..761**1,/'-%''-..,-./23/,,0)/3.256665/*)&()*473-8-*,$,//2726/5,%'%&%')542--50)-014*+*(*1,.65342946'2(3(0,**+6517'((&*./5,12*101231:0//30-0,,+,-,/57,,.0/1,,.(('()054)*',-/2)$($%%24(,34))$(&**/2-22:-,,+)*'&'*%(%('&'*),968--**)(),)'+*%,)-,1354&')''&+17:91875090,/403++(*,-3671300-/&0313&))),-*+-'*+))*.,-..-+,,,+.45;9993/,-+'**'*')*&'44582385+/++6,-1,./52313957:6)1-&&(*.,/6/.(&&&)%.2590056,')+%'%&(&'+((**5/59588)-,-'+0+0+)*).2'-/31*+*/433(&*+/5254,)-.6...3853412040/'16.5
@02618fd3-18ea-4064-8b66-a1c8f062ddf2 ch=7 read=86816 start_time=2019-12-13T15:33:04Z barcode=BC01 runid=2c9cf7bc05858273f10e7d7ec552fc0bd742dc3e
CCGGTTACGCTTGTTACGGCTTCGCACAATCGCTGACCCTACCTTCGGCCGCTGCCTCCTTGCGAGTTAGCTCACGGACTTCGTTATTGCCAGCTCTCATAGTGTGACGGGCGGTGTACAAGACCAGGAACGTATTCACCGCGACATTCTGATTCGCGATTACTGGCGCTCCAGCTTCATGCTAGGCGAGTTTCAGCCTACAATCCGAACTGAGACTGGTTTTAAAGTTGGCTCCACCTCACGGTGTGCATCTCTCTGTAGCCATTGTAGCACGTGTGTAGCCCTGCATAAGGGGCATGATGGTTTGACGTCATCCCACCTTCCTCCTGAGTTAGCAGGCAGTCTCGCTAAGTCCTCCAACTTAATGGTAGTAACTAACGACAAGGTTGCGCTCGTTGCGGGACCAACTTAACATCTCACGACACGAGCTGACGACAACCATGTGCACCACCTGTCGCCTTGTCCCCGAGAGGAATCTCCTCGATTAAAGAGTAATGCAAAGGATGTCAAGTGTAGTGGAGTTCTTCGCGTTGCTTCGAATTAAACCACATCGCTACTTGTGCGGGTCCCGTCAAAATTGAGTTTAATCTTTGCGACCGTACTCCCCAGGCGGAATACTTAATGCGTTAGCTGGCGGCACGGAGGGTGTTGAAACCCCCACACCCTGGTATTCATCGTTTTACGGCGTGGACTACCAGGGTATCTAATCCTGTTTGCTCCCCGCTTTCGAGCCTCAGCGTCAGTTACAGTCCAGAGTCGCTTCGCCACTGGGTGTTCTTCCTAATCTCTACGCATTTCACCGCTACTGCCTAGGAATTCCTCTCCTCTCCTGCACTCCTAGATAACCAGTTTGGATACCTTTAAGTTGAGCCCGAATTTCACATCCCTTAATCATCCGCCTACTACGCTCCTTTACGCCCAGTAAATCCGGATAACTCGCCGCCTACGTATTACCGCGGCTGCTTTTAACGTAGTTAGCCGTGGCTTCCTCATGGGTACCGTCATTATCTTCCCCAAAGAACCAGAGCTTTACGATCCGAAAACCTTCATCACTCACGCGGCGTTGCTGCATCAGGTTTCCCCATTGTGCAATATTCCTTTTCTGCTGCCTCCCGTAGG
+
20426/-)&&(&)(.+//&0192(-)(+403--/,,.:.044:8462968573--,*,$%$(')&()433660)**/+.1975,8$*,(/-%%()1//*.%*(+-339147*+$))4-441246:*1/003*,,15,,,:,455768:7//09)*%'&*-2./-%(((-3/)())*//01-,)'-76,&./9,,.(()&)*,5)-**+-)---/444.+4;<-58,+1/2/7705,-5/0-/,12'1)*,744//./+(&&)0+/5-....,01213.*(//94*'+,-15-587/8.---+99:.--3/60/,03+)4-3-4-43510..5,*'-(+-+%&)(2332331.12624-'+**,,2+,4-+*+-.-/2558583..,07.0023667:453;1+*&).+%$**)*++--...-/+2--2.36.4548816:53012234-&2,01++',**3++,/-'('&&*,')*+97/...+6-7.-*+,-.**(**.''**-'.2*,,//+%(**-&).8724*)*./8478;8*+,4,4;77;12*0''((+..50114-2(*)))'--+/&#'&&309;1,06444,(,,./8)0'--8;:134755969.&-**,7-22050*)*()*/(,+)+&/,+.+224:,-8-2::7+)-,/6++*('*.<656651;<4-2+6,,-895887:;83)&/+..)'&*7924+70$)018:.'*6:-,8828803112274)*-1-/1131*,,-...-0*.5426,.+.6**,;<;:</5--52.0.2)./106<0..90224),&$(&((.'-*2-763611722167840&()1,,).4/7.8/%258-1))+%-(*1.2*1,4+-,6/)*(,-3.-*-/-70'%'*/123-*'),421)$'*+.02,*.-+3123,'*,.3,+141502.***,447(04113543/3*-)&)+402-,+),$#$(*,271;0009,-2/,217.//%2(+(('*(-26-,3+-/9+:::14;2''30(./323172()++./('-,,&*-,.3386%%'+,-0,0.,,261-,,,.22.,2+91/,*+,1.*(*+2342434/$(,0--,../25.8:*+:1-*
@c2166d6d-9933-4cf4-aece-321d7085024e ch=81 read=120322 start_time=2019-12-13T15:33:05Z barcode=BC01 runid=2c9cf7bc05858273f10e7d7ec552fc0bd742dc3e
CTCCTACGGGAGGCAGCAGTGGGAATATGTGCACAATGGGCGCAAACCTGATGCAGCCATGCCGCGTGCCGCGAAGAAGGCCTTCCGGGTTGTAAAGTACTTTCGGCGGGGAGGAAGGAGTAAAGTTAATACGCCTTTGCTCATTGACGTTACCCGCAGAAAAGCACCGGCTAACTCCGTGCCAGCAGCCGCGGTAATACCGGAGAGGTGCAAGCGTTAATCAGATTACTGGGCGTAAAGCGCACGCAGGCGGTTTGTTAAGTCGGATGTGAAATCCCCGGGCTCAACCTGGGAACTCGATATGATGCTGGCAACCTGCGAGTCTCGTAGAGGGGTAAATTCCAGGTGTAGCGGTGAAATGCGTAGAGATCTGGAGGAATACCGGTGGCAGGCAGCCCTGGACGGGTGACGCTCAGGTGCGAAAGCGTGGGGAGCAAACAGGATTGAATACCCTGGTAGTCCACGCCGTAAACGATAATCGGCAGGTTGTGCCCTTGAGGCGTGGCCTTCCGGAGCTAACGCGTTAAGTCGACCGCCTGGGGAGATACGGCCGCAAGATTGAACTCAAATGAATTGACGGGGCCCGCACAGAAGCGGTGGAGCATGTGGTTTAATTCGATGCAACGCGAAGAACCTTACCTGGTCTTGATCCACGGAAGTTTTCAGAGATGAGAATGTGCCTTCGGGAACCGTGAGACAGGTGCTGGCTGTCGATGGCTCGTGTTGTGAAATGTTGGGTTAAGTCCGCAACGAGCGCAACCCTTATCCTTTGTTGCCAGCGGTCGGCGGGAACTCAAAGAGAGTACCAGTGATAAACTGGAAGGTGGGATGACGTCAGTCATCATGGCCCTACGACCAGGGCTACACGTGTTACAATGGCGCATACAAAGAAAACGACCTCGCGAGAACAAGCGGACCTCATAAAGTGCGTCGTAGTCGGATTGATCTGCAACTCGACTCCATGAAGTCGGAATCGCTAGTAATCGTGGATCAGATACCACGGTGAATACGTTCAGACGCTAACACCGCCGTCACACCATGGGGAGTGGGTTGCAAAGAAGTAGGTAACAACCTTCGGGAGGGCGCTTACCACTTTGTGATTCATGACTGGGAGTGAGAAGTCGTAACAGGTAACCGG
+
(,,*)*-.87/1731&-$,,+**+.,+-)2---./525880-009,8632+.'&(&+01557951//*)-((*++'))(..1090'3:56625092())*/:2/(50+.7))/-)/,-%&(.;2-2+.&'(+$.0+47-.472733-6-00/4<104+,,3/0&))-)*''*+/-2397889;534//14/201/+),)+.121.&+2/469668-9,1,//'')+*1218<898714+(*-3,202.09:545;5-/817-.9'2..,+*+5/,2+/.,1998:/3/7/6931/,***$'(%&(*'0,0*'($'%%'(+*++-,556//&.-6,00+4.23/.8:74/033618/25/-..//*('(+,118.,6-,90-998:63,('(.+)((1*'+76818+,,313345/00--((,,*)*.1879,),-17*.&51+5'&((('.78125600/../039:677:4.))++,+('$%$(.-500.55&&'(*3848,2)*&--,-*-,%-0/5---+1-6-013,/.45870/47,''$(&30730./*'&(,(%,&')*.7++++..11,..591//()+(-,&)))*,4.04&+.8826696;1)+--0//0/62,0.,+1/%'+0739,3-++'-'*''(&*/(+.,,,)16;+91.,./100+.66585512983<;3978885,+,,)2.431..**,/30+#%$%&%****/*)*./4:.55;8;8780''+/'$&*'**,375899993*41/-&(-7*,4015,--.40..-+%)(,-./7.9*&)%'&()*854.-..25&//-1--)3,.2*+.04530335;:895+.+'('&&%%,/74-*+,,))(%')*269*0/1/*788:998083/%++*%&(',+)+0//+%,%)/3),-8125355-51+%,&)+/7174647'4&.,))*.6'.''((631/03/+/'+)(*-+81536+,(+$,')*.1985:03%%+-*3.*/,2133;5550..+(,,1**&(()*,5188,1243111+1*%,(&(*.6(*'$&(3+%*)&+(,,),++&'(-+46+9/(.4-72607018*--3-%-)*-77664365595*(')*%(&'),,.211*%+'+/3(1'
@91d75056-46d8-46b3-ac0a-d92839b45044 ch=286 read=185237 start_time=2019-12-13T15:33:05Z barcode=BC01 runid=2c9cf7bc05858273f10e7d7ec552fc0bd742dc3e
TTATCAGTACTTCGTTCAGATTTTGTGTATGATTTGAGAAGCCAGGTACGAACCTGTGGAGAGAACACCAATTTGGCGAAAGGCGACGATCTGACCTGCAACTGGCGCTCGGTCCGAAGGCGTTGGGCAAAATGGGATTAAGATACCCTAAATTGAGTCCCGCCGTAAGCAATGAAATTTTCGGGTGTTTGGATATTAAAGTTTCAGATTGCTGCGAAAGTTAGCACCCAATAAAAGTACTCCGCCACCAGAGTGGTACGTTCGCGAAGGGGCCAGAGGCACAAAAAAAATTGACGGGGGACTGCTAAGCAGTTAGACATATTGAGTTTAAATTCAGCTTAACGCAAAGGACCTACCGTCTGGCTTATACTCCCAGGGCTCCAGAATGGAGAAGTAGCTATAACGAGACCACAGGGTTGGTTTGGTTGTCGTCCAACTCATTGTCGGTAAAGATGTTGGGTAGTCCATGGCAGGCACGCCATATCGTTTGCTTCACCATCAATTAAGTTTAGGGAACTCTAGCAAAGACTGCCAATTGTCGCTGAGAGAAAGGCGGGAATGACGATCCATCATCATGCCTGACCACCGTTCTACGTTTACTTCTAATGGATGGTTGTAGAGGAAGCGAAAGCCGCGGGTGAAAACAAAAGCCACTCGCTCCATTCTCAGTTCAGATTGTGAGTCTGCCGCTCGACTACATGAAAGTTGGAATCGCTAAAATTATCGCGAATCAACGCCGTCGCGGTGGAAACCGTTCTCGAGATGCCCAATACACACCGCCCACGTCCACAAAGTTAACACGAAGCGGCCTAACCATAAAGGAAAGAGCTGTCTAAGGGTGGGGTTTATTGATTTGGGTTGGGGTCGACTCGGGTGGCCGG
+
""%#%'$'$%(/'*,4*'&*/53.'+(/,*&&*,(&('))$#$'(%&#$&&)'(,()*-*))*,..+/*+&+*'+)*)'+(,-./1///+,%&%-80443,)1*.'&&&)&*)*.(''()(**(.,&(&*(,%&/0-2(+'$)()00,))3+'.,%()+*)'()')+3+3,*0(&--'+-($%+**)166-+,-&(&18))190-(*$/)()(+,()***-+,'*'+&&((*'('%#'$%(-0%%%#&$%%&$'%'*&'&&,))((''&)&%%%&(()'(&(()*)+-.,.--)2%/,0,%''#)..002',8.)*'.11*,)'#)078/5'/,,-#%%%-)---*,*((&*'%%*$$&'')().30)(((*('%(.*102)*-(0*/1-%'&%%%&'+,+-&$%&)*%%%'&+0)0,3&''%'())'+)+,-%&#%')%()'('&(&%)**1-.'+%,*)$+33+&%$&,%,,+%)%''%(')),./&%%')%&,608//'''1-)08.(-*)'/.10-'+-*,&&/-./15'$&%$%'%''%&&''()(*)(+3),,03,20/-/).'(''(%%#%%$$%.,%&$%'*&$%('+20))+0++.43+0455-4.%#%&('(*'%%&((&(,,(')+'(%**+(&&)*'#++$((,'))-,)-2+)*),0-*$&%,1*,*$'()/%-)')*2)'++*)*-,*(&*.6+.1202/-*,/,&*()(*%&'',,-/(0&%#&(&'(-,111,20+-()/)%%$&((($%&%+),,.--*264::/&*+*+.++%'%(%(%$&&+&)+&&))+&'-+.,++17+()&(&'')+../-&'(++*,069/,53*.,.'6-,+()')&)(*('&#%$(&.(*)&+&((
@a58037d6-b7b9-43a8-866e-d49cb0364de0 ch=61 read=191214 start_time=2019-12-13T15:33:07Z barcode=BC01 runid=2c9cf7bc05858273f10e7d7ec552fc0bd742dc3e
CCGGTGCCTTGTTACGACTTCACCCCAATCTGACCCTACAGCCCCAGCCGCTGCCTCCTTGCAGTTAGCTCACGGACTTCGGGTATTGCCAACTCATGTGTAGATTGTGACAGGCGGTGTGTACAGAACCAGGAACGTATTCACCGCGACATTCTGATTCGCGATTACTAAGCCAACTCCAGCGCTTCATGTAGGCGAGGTTTCAGCCTACAATCCAGACTGAGACTGGTTTTAAAGTTTGGCTCCACCTCGCGGTATTGCATCTCTGTACCCAGCCATTTGTAGCACGTGTGGCCACATAAGGGCATGATGGTTGACGTCATCCCCACCTTCCTCCTAGTTAACCCAGGCAGTCTCGCTAAGTCCTCAGCTTAATGAGTATTAACTAACGACAAGGTTGCGCTCGTTGCAGAAGGACTTAACTAACATCTCACGACACGGGCTGACGACAACCATGCACCACCTGTCACCTTGTCCCCGAAGAAATTTCCTCGATTAAAGAGTAATGCAAAGGGATGTCAAACGTGCAGGTAAGTTCTTCGCGTTAGCCGAATTAACCACATGCTCCGCTGCGGCCCAGGCCCCGTCAATTCCTTTGAGTTTTGAAATCACTTGCGACCATGCTCCCCAGGCGGGAATGCTTAATGCGTTAGCGGCGGCGCGGAGGTGTTGAAACCCCACACCCTAGTATTCATCGTTTACGGCGTGGACTGCCAGAATTATCTAATCCTGTTTGCTCCCCACGCTTTCAGGCCTCCAGCGTCAGTTACAGTCCAGAGTGCCTTCGCCACTGGTGTTCTTCCTAATCTCTGCATTTCACCCGCTACACTGCGAATTCCACTCTCCTCTCCTGCACTCCTAGATAACCAGTTTGGGATACGCGCAAGTTAGGCCAGGTATTTCATCACTTAATCATCCGCCTACGCTCCTTTACGCCCGAAATACCGTCCGGATAACGCTCGCCACCTACGTATTACCGCGGCTGCTGGCACGTAGTTAGCCGTAGCTTCCTCCTTGTTACCGTCATTATCTTCCCCAAAGAAGACAGAGCTTTACGATCCGAAAACCTTCATCACTCACGCAGCGTTGCTGCATCAGGGTTCCCCATTATTGCAATATTCCCCACTGCTGCCTCCGTAGGG
+
43')1$'(+)%1*$&)*98:0,,*,(/*--()(8/,*)+'&+13/))23.0645936..+,-&-,.+-343//15./153'+&*&,))56.,,,,).,+*,'*%)()*32*&.*((')'*+-,0)%%0.6(5728537:6:1013)+**+.8;8887453-01+4+(+0/.)'&+*.+0)(&'%()+(',**/130,%*,.63('%%&'')*2*7*(&)++302142/.174-*2***3.+,,/44./6/75:291,0.++-5775011240)*-.7088-+)')+&**-+($$&$$&,+..*46+,+*++3)5.++956793:+3,*.33935/0&((/..1+/.,+02/-)//22+-.00+/163,+%))0/72.+((%'(*(,-.1--&1*)(,*8//-,-,.-6/,%,$()-,)&&-('%-*,+()),,-+)))-%*-+')&,/344069460/(.40575341.,())')333)&'/('('(/017577-8,13*'%')*3.//9:-,00-/14511++,,42++'((&(5:77<.((*-+$%+(&/)5'/102-,,-++*5-'')&&$%()&(&))(*()1226261.,2--.,33;-'(-0+*$((.*++,./+,)--5/1*,-63,6)1.1/()(,*/++--.)+,&1+/*)$+--*),),,4&'-+,0/+%(&,/(((''*1;549:85:2**&+)*+3:753*5(,-0,1./01--9228763:0%(,001+'++,/41/&,00,+0*)(,-+60-3,.,+(,.)+*,+)%&&)+//55'----3/163/.,&&',((/'$$%#,02.-16+*46.1+/+(%%&)1*-,')+.3374545854311/3,**566485:06172-6*4+)*'%$%(+'-+&()0*#-')*1942-,.&())7.87574../1)(--.02-05-+.-12)(.1))$))&&%%-,48:775787//0.17---..7190.2-,-///333.+(',,10713-+-0,0)(+0254..'*)(,+(03-01,-0./287877*34,),,,51.,&))11-',,.010.357/494:4451+-,.$'''&***;///221115,/0+--0880((0#%$&(.701115/.+&)((*++21.//$(%**,
@ebcd023f-9f6f-4564-8396-0e7f9ce8b6c3 ch=70 read=130880 start_time=2019-12-13T15:33:25Z barcode=BC01 runid=2c9cf7bc05858273f10e7d7ec552fc0bd742dc3e
ATCTTGCGCACGCGCATCTTGTTGTACTTCAGTTCAGGTTGCATATTGCTGGTGCTGGCTGTCAGTGTCTTTGTAGTACGCCCTGTCGCTCATCTTCCGGTTACCTTGTTGCGACTTCACCCCAATCGCTGACCTACCACCTTCGGCCGCACTACCTCCCATGCGGTAGCTCACGAGGACTTCAGCCAACTCGTAACCGATGGCTGACAGGCGGTGTGGCCACGGGCTCGGGAACGCGTATACCTACGCAGCATTCTGATTCGCGTTCTGCTGGTAGCTCTAAGCCTTCGTAGCGGGCGAGTTTCGACCTACAATCCGAACTGAGACCCCAAGTTTCAAAGCTTGGCTCCACCTCCAGTATTGCATCCTCTCCTGTACCAGCGGTATGGCACGATGTAGCCCACCACGCCAAGGGGCATGATGGTTGACGTCATCCCTTCCTCCTGGTTAACCAGGCAGTCTCGCTAGATCCTCAATAATATGGTGGCCAACTAACGACAAGGGTTTGCGCTCGTTTGCGGGACCCAACCATCGACACGAGCTGGCGACAACCATGCGCCACTGTCACCTTGATACGAAGGGGATTTCTATCGATTAAGTAATGCAAAGGATGTCAGGTAGAGTTCTTCGCGTTGCTAATTAAACCCATGCTCCGCTTCCTTGTGCGGATCCCGTCAATTCCTTTGGCGAGTTTTCGCGACCGTACTCCCCGGGCGGAATACTTAATGCGTTAGCGGCGGTATTACACCTGGTATTCATCGTTTTGCAGCGTGGTTTACCAGCAGCGAAATGTTTGCTCCCCGCTTTCAAACCTCAACGTCAGTTACAGTCAAATCGCCTTCGCCACTGGTGTTCTTCCCTATCTCTACCCACTACTAGGGATTCCCTCTCTCTGCGCTCACAGATAACCGGTTTGGAATGCAGCGCAAAGTTGAGCCGGGTATTTCATCCCTTGTCATCCTTTACGCTCCTTTGCGCCCAGTAAAATCCGGATAACATCGCCACCTTACCGCGGCTTCTGCTGGCGCGTATTATGCGTAACTGTGCCGTCATTATCTTCCCCAAGAGACAGGCTTTTACGATCCGAAAATCTTCATCACTCGCGCGGCGTTGCTGCATCAGGGGTTGATGCAATATTACTGCCCTTGCTCCGTAGGG
+
##%,&&'*)&('(%&%&%%-**5+-,1-,(#*(-)'1()$$'#&(-/)'&)*++.''$$$%'0&.-46223+%%#('$&#%%%##%&')+*&*-1:4*+*'(.1020.5+(%()+,./+.26(4,66785458;*+/*(,-,72,)0,$*&((&),+2.)$*&()('%*,-,.0+&+((&/2.%)/'*)&&%#$&$'%'%&'('#(&&%*-510)&&##$%$(&+)+''''%(''$%$'%'$+,'&((*)'-//97450,3-+-0+/*))*'()(*%(''&(&'(&*,,+-&)-(251)&*+2*+&$(,(((*++2.++*(%&%(&,''$()*+7/+(,*&))***+,08.05(/&#'+*.+'&)+1*./3762530.1',*+0+&&'(+*+*++*)(&*,)#&&#'%$$+&.5(*)'(**+*-07**,4467.0(&)1230)(%%(34222'*.-)'*(/17,,/)('*.-+&&%$',*)**.-*)&)('*,.338641,-2(+94./84452.91/-10,)*&$)&'%&&0.03/4+$+,)/)43352+481///*.2*,')21,2)+)'&&%'')-.3.,%*.++'(+-&',*/*&&)12)22/%0,.-&)))(**''$%0,*,,,*,+1-+***0-2(/.*6,-,.-/2)$)0(*$$$&)'117352.,*+-&/+92**51./+.(,./0%%$#')08-)'**.-,'.2/.3///,++2*/,002363,--(($'$($)&%(/07/'++,153/22608:1*.%*(*++&()%$'%&#&#&&%+('%&'1))/,1-)&$%)*&&&&((3,*+')+660,1+''&'*)&'$&+*.3*354482../-.+1512322'&'+*1.%%(((&&'%%$'-/+).5/6),/((&&'()%)(*"$$'.55:8:-;4;83302/.,%'&$,&)(-)4,-.2,,2()'53'(('93''%&*+,**%$$&(.-/23)(1*(1++'&$)),/.**.)1/3895-'(%$&&%*+()&*(''''%'/(),/234/')*.*/-&$#%$'&'((&((/..245493333/20-'))&'*,(./50498+&(*(21,*,.2+-.:664//(**.&*(,.812/7/0/22.22(/73'+(%$''&0+*(0.).+(,-&$%$'+2600%+*'
@7f188065-6086-4a8d-9e88-5933ffe4dc8a ch=412 read=108856 start_time=2019-12-13T15:33:24Z barcode=BC01 runid=2c9cf7bc05858273f10e7d7ec552fc0bd742dc3e
CCCTACGGGGAGGCAGCGGTGGGAATATTGCACAATGAACAAGCCTGACGCAGCCATGCCGCGTGTATGAAGAAGGCCTTCGGGTTTGTAAGTACTTTCGGCGGGGAGGAAGGGGTAAAGTTAATACCTTTGCTCATTGACGTTACCACCAGAAGAAGCACCGGCTAACTCCGTGCCAGCAGCCGCGGTAATACGGAGGGTGCGTTAATCGGAATTACTGGGCGTAAAAGCGCACGCAGGCGGTTTGTTAAGTCAGATGTGAAATCCCGGGCTCAGCCTGGGAACTGCATCTGATACTGGCAGCGAGTCGTAGAGGGGTGGGAATTCCAGGTGTAGCGGTGAAATGCGTATTAGAGATCTGGAGGAATACTACCGGTGGCGAAGGCGGCCCCTGGACGAACTTGACGCTCAGGTGCAGCGTGAAGGGGAGCAAACAGGATTAAAATACCCTGGTAGTCCACGCAAGACAACGATGTCGACTTGGAGGTTGTGTGCCCCTTGAGCGTGGCTTCCGGAAGACTAACGCGTTAGAATGAAGCCGCCTGGGAGTACGGCCGCAAGGTTAAAACTCAAATGAATTGACGGGGGGCCCGCACAAGCGGTGGAGCATGTGGTTTAATTCGAGTGCAACGCGAAAGAACCTTACCTGGTCTTCCACGGAGATGAGAATGTGCCTTCGGGAACCGTGAGACAGGTGCTGCATGGCTGTCGTCAGCTCGTGTTGTGAAATGTTGGGTTAAATCGCAGAGCGCAACCCTTATCCTTTGTTGCCAGCGCTTGGTCCGGCCGGGAACTCAAAGGAGACTGCGCAGTGATAAACTGGAGGGAAGGTGGGATGACGTCAAAGTCATCGCGAAAGCGCCACGACCAGGGCTACACACGTGCTACAATGGCGCATACAAGAGAAGCGACCTGCCTCTTGAGAGCAAGCGGACCTCATAAAGTGCGTCGTAGTCGGATTGAGTCTGCAACTCGGCTCCATGGTCCGGAATCGCTAGTAATCGTGGATCAGAATGCCACGGTGAATACGTTCCAGACGCTGGCCTGCCCGTCACACCGGGAGTGGGTTGCAAAAAGTAGGTAGCAACCTTCGGGAGGGCGCTTACCACCACTTTGTGATTCATGACGTTAAGTCGTAACAAGGAACCGGAAGATGACGACAGGCAGGTGGGTTGCTTACAAAGACACCGACAACTTTCTTCCAGCACCAGCAATACAGCCAATAGCGGG
+
&%&$',).40,.51,,,),/*.*,+*+120+,+-..)(')-/)/6//./+--*-+.+*0968894433++4((-+.164:41;558)*1--*,',/://%.*.28))..,*,**%$15-+47/7//0/89.-453+00))*,-5+21%,++,1,%*,%,/5:.1,+(+)(*/-703;2-+)),+12))'&&')//1/,*$%#%%&),+),3531/1/12::89907:2*')+,&+*..22.*1)(++294425747++))&-32,/71-6:872,*0.,,),)(*:56543-++)&('&,))&)))('()+1.(-+/-*%-+($&&%&(/155.%--**0)*.*(*(()$(&'(..035490/8/484-,%'+/0/+4))*0326..*696*(*25/*(-()(*+3012315;87.%%'&+'%$,-3*)+.09/1+.2'//',)1..06,-.54//147,-$)'&&)&+(()++,-..6515/,)-+08/..*(+*&&*'''++049:68.8*1'*&''(,,,+(,((-0)-)(%()'14478-/*&'%,+.&0.2%(-*0*734:::3122:9661,0++'2+/99:,00(%,,.29577:453),--3-//66;43-414)%$&().(*&$&-/)&)(++-++.4447.*')(((*0'%&&&*2,,8,,6784531.98+5622+*&+)6*.10///33334911012020&%''/46+8+)&*(,.((.--241857,,'-/')**++//4/9558646+(.0+*0+1.-)+('&'-.+1///3+*53-70077;,-+'+(/,+,**'*()*125+,+-31-42+/.+,573.6359752*%%#$%'*5&&,'''&),/3*,,-0:278531)*())-.04895::<:2:87851.,-(%(%)'''4150/)+--*%$(*)*+35;,54958976++293,/$**025:7917(2'.--&'()*.+1+*+-,%'+2411*+.--/./31300,(*,-***')/-..-**,21596(0+0777:8,6,/36(&,+-+-,&%$'%$(51/0322-0(*//()(.6(.1(,)083-%'%*(*+&('*(+3:7.:1).3*+.0.3,++'-,++--+'*&'+<6/)**/*+(&.'(+24*+0-/(-)1172602/***&*-)*+1861&('&*'()$%'(*-1:5.014953303,,2873533'#&'%)%*'2-6-+++$($(%#&$%$$%
@dfcd1299-069e-42b0-a643-bd82785ce2cb ch=129 read=114292 start_time=2019-12-13T15:33:23Z barcode=BC01 runid=2c9cf7bc05858273f10e7d7ec552fc0bd742dc3e
CTCCTGCAGGGCAGCAGTGGGAATATTGCACAATGGGCGCAAGCCTGATGCAGCCATGCCGCGTGTATGAAGAGGCCTTCGGGTTGTAAAGTACTCAGCGGGAGGAAGGGAGTAAAGTTAATACCTTTGCTCATTGACGTTACCCGCAGAAAAAACACCAGCTAACTCCGTTACTTGGCAGCCGCGGTAATACGGAGGTGCAAGTGTTAATCAGGTACTGGGCGTAAAAGCGCACGCAGAGCGGTTTGTTAAGTCAGATGTATTGAAATCCCGGGCTCAACCTGGGAACTGCATCTGATACTGTAAGCTTAGTCTCGTAATGAAGGGGTAGAATTCAGGTGTAGCGGTGAAATGCGTAGAGATCTGGAGGAATACCGGTGGCGAAAGGCAGCCCCTGGACGAAGACTGACGCTCAGGTGCAGCGTGGGGAGCAAACAGGTTAGATACTGGTAGTCCACGCCGTAAACGATGTCGACTTGGAGGTTGTGCCCGCGGGCGTGGCTTCCGGGCTAACGCGTTAAGTCGACCGCCTGGGGAGTACGGCCGCAAGGTTAAAACTCAAATGTAATTGACGGGGGCCCGCACAAGCGTTGGAGGCATGTGGTTTAATTCGATGCAACGCGAAGAACCTTACCTGGTCTTGACATCCACGGGAAGTTTTCAGAATGAGAATGTGCCTTCGGAACCGTGAGACAGGTGCTGCATGGTTGTCGTCAGCTCGTGTTGTGAAATGTTGGGTTAGAAGTCCCGCAACAGGCGCAACCCTTATCCTTTGTTGCCAGCGGTCGGCCAGGGGCAGGAACTGCCAGTGATAAACTGGAGGAAGGTGGGGATGACGTCAAGTCATCATGGCCCTTACGACCAGGGCTACCACGTGCTACAATGGCGCATACAAAGAAGCGACCTCGCGAAACAAGCGGACCTCATAAAGAAGTGCGTCGTAGTCGGATTGGAGTCTGCAACCGACTCCCATGAAGTCGGAATCGCTAGTAATCGTGGATCAGAATGCCACGGTGAATACGTTCGGGCCTTGTACACACCGCCCGTCACACCATGGGAGTGGGTTGCAAAAGAGTAGGTAGCTTAACCTTCGGGAGGGCGCTTACCGCTTTGTGATTCATGACTGGGGTGCTTGAAGTCGTAACAGGTAACCGG
+
/036..0'6:8*1014356/,+*+(2+++/00954))*%*/3&186659788055343787760./-/472*%&()0123.7-/,(+-6()'()-+')((.-*/.+++/(&&&+04./5+,)),//5/-876,/.*%-+-2,.8)+,2142:8705361).-,(+&(+3&-('())(/12.58402./05///284343444,-)*)+//66')$+'++9<9883867+**/0),(+()%')578;:44857+,500231+%(''06/-1:,.5877-0*2+.-,,*,.25544/-+,-/-5-..-$&#'(-0333.-('('%%021)),*.*/+0+,6..//.//92101-)&&))(*+**01092.+'--,.17&1102.,,5(./1+,/741)156/)/)''((*+-,123/5822+(**+6479.+.0293+(.('.)-43240120147202547:999:.4/,01598663:39.--35)++99)'*&)//27270101/,510-//,*++,327),4/06937,*03,+'%)*43:9//12-+11;8<<98892.,(&')0.75680293,+/)&(&*+*,-*+)0**,+..3137-9<:,77:6--///94855,,1,17725/,.-+,132151.0245,,-3:3.2/*9:;+--/-61.,,/+,,,17293*6);5854)%.-2276555.,.*+4031..24577777878309,+,/65/03<22+-8,)-*),+6.+./18*+./+.-+185384575.:6.,9/0811317220:4:*575)*%+)(-//-5*')-,-1498669:--2*.)+%(283-.04675500/477882221+2*,*)(*+21,534*+**%(**++034519/.9213458997+'')(/087:88372.+0-18244;65965/230/%*))),.-58$+%((+(0).-,,%&'*//1/--%),2057(*4125102,9/988**)(%**,-.899;544&((/,+22)+--+%'33,21347&+2/,/,)*/+**&('&-12/240/-.61762.%%)/525<,.795*')(),4++*-'%$&&.01783:.)/5-8680://2&*-+.,102584*),%/01871,+'('(3,--71214,/)1/8;;;;9
@49694ac3-e2bb-46b7-93d0-8575d342412e ch=211 read=112732 start_time=2019-12-13T15:33:45Z barcode=BC01 runid=2c9cf7bc05858273f10e7d7ec552fc0bd742dc3e
CCGGTTGCGACTTCACCCCAATCATCAATCCCACCTTAGACAGCTCCTTCCTTGCGGTTAGGCCACCAGCTTCGGGTGTTATCAACTCGTGGTGTGACGGGCGGTGTGTACAAGGCCGAACATTCACCGCGACATGCTGATTCGCGATTACTAGCGATTCCAACTTCATGTAGTCGAGTTGCAGACTACAATCCGAACTGAGAATGGTTTATGGGTTTTGCTTCACCTCGCGGCTTCGCTTCCCTCTGCACCATCCATTGTAGCACGTGGCAGGTCATAGGGGCATGATGATTTGACGTCATCCCCGCCTTCCTCCAGCTTGTCACTGGCAGTCTCGCTAAGTCCCCAACTTAATGATGGTAACTTAACGATAAGGTTGCGCTCGTTGCGGGACTTAACTTAACATCTCGACACGGCTGACGACACCCATACCACCTGTATCTATGGCTATCCTCTCCATCTCTGGAGCCTTTATGAGTATGTCAAGACCTGGTAGGTTCTTCGCGTTACTTCGAATTAAACCATGCACCGCTTGTGCAGGCCCCGTCAATTCCTTTGAGTTTCATTCTTGCGAACGTTTTCCTGGTGAGAACCCTTGTGCGTTAACTGCAGCACTGAACTTTGACATCAACACTTAGTACTCATCGTTTTACGGCGTGGACTACTGGGTATGTCTATTTGCTCCCCGCTTTCGGGACTGAGCGTCCGTTTGCAGGGCCAGATCGTCGCCTTCACCACTGGTGTTCCTCCATATATCTACGCATTTCCGCTACGTGGAATTCACGATCCTCTCCTGCCTCTGGCACTGTTCTGGTTTCTGGCTTACTGAAGTTAAGCTTCGGGCTTTCACCACAGACCCTTGCTGCCACCTGCTCCCTCTTTACGCTTAATTCCGGATAACGCTTGCCACCTACGTATTACCGCGGCTGCTGGCACGTGGTTAACCCGTGAACTTTCAATAAAGTACCGTCACTCGGCTACCATTTCCTGTAGCCGCCGCTCTTCCGCTTTATAACGAAGTTTACAATCCGAAAACCTTCTTCCTTCACGCGGCGTTGCTCGGTCCGGTTTCCCCATTGCCGAAAATTCCCTGCCGCCGCCTCCGTAG
+
320')&$&-++.3/42:9,+1.101125099,(+(,())18001213/7/6482//4,4+4980&*%%$&'0)+320109331+*+,1)20*0+*+)+-4.250/.-,3-1652736*'.11392141,,)'&02047778<9466357121)'&,+0.4*-(-/7077653454.+*.++,$'+-./61:1.*+1833//*-6/049:8,23<488:0.05;53695543171-7.+,/122)+,,)($)*-.15011*'&'('))+&%%%)--,--,)37./22-.///9<7012555451:5,*378<6612++')..-.-()))+,,66+0775430,.297+.''%&&),--213..,('$4+//0.*'+'-'''%%,-,)2,.-7/2515-.(%%,,77886654.+((((+*'.103+04.,0(31-330+0'**&%$%))'),6(*&./33497756.,,*()22235.-10/-0-.7*+8;931-%'-.948;0.-,.4((-70,/1011<2)'%%#'&-5/213,/.4(+.596((./28786/,42*'-3;7-79:773+-,*0/#*)+)*$('&&$%%)&0(('+(+(/,/2320245168545478.388+.089:295/--1+02//211689069+),09434352))'''*-''$+(000-8:.-67/90*&+.9:10:85833)(**,.)+074*)''&%-1+,.21-437935.+&++-0294856432/17.4/01553)-,-*38)+'',&&&&((,*'/.-'*)(,+/-./1))(./.-+$%&$&)%'(*,.67;:10.))*.)-+).)(2560+)(,'-7867;:422-))'&,,40,5.//21.%'**+/-06,+.22%%,(%%%+*406/54753.0-/.4/19,,7-111321647;7.3.-.65826-),+,*-2+.'5/+,02)%')**(,*,*/++006767,#%,)3/.*)/)$*-).0..)**.)*-.689959.,%(.//*,,62&&-)*57*+/831&&.33.588<::<999</++)).2662932265659)0,*.-..-++.519755917/+4,((-+-(,-,3.*'&('(+
@6f93d75f-e577-42a9-93d1-dca488e0b727 ch=250 read=189040 start_time=2019-12-13T15:33:59Z barcode=BC01 runid=2c9cf7bc05858273f10e7d7ec552fc0bd742dc3e
CTCCTACAGGAGGCAGCAGTAGAATTTTCGGCAATGAAACCCTGACCGAGCAACGCCGCGTGAAGAGAAAGAAGGTTTTTCGGATTGTAAACTTCTGTTATAAAGGAAAGAACGGCTACAGAATGGTATGACAGCGTACTTTATTAAGCCACGGCTAACTACGTGCCAGCAGCCGCGGTAATGCATGGAGTGGCAAGCGTTATCCGGAATTATTGGGCGTAAAGAGAGGCAGGCAGCAGCAAGGGTCTGTAGTGAAAGCCACAGAGCTTGACTTCAGTAAGCCATAGAAACCAGGCAGCTAAGAGGGAGAGGATCGTGGAATTCCATGTGTAGCAGTGAAATGCGTAGATATATGGAGAGGAACACCAGTGGCAGAAGGCGACGATCTGGCCTGCAACTGACGCTCCAGTCCAGAAAGCGTAGGAGCAAAATAGGATTAAGATACCTAGTAGTCCCGCCGTAAACGATGAGTGCTAAGTGTTGGATGTCAAGTTCAATTACTGCAGTAACAATAAGTACTCCGCCTGAGTAGGTACGTTCCGCAAGAATGAAACTCAAAGGAATTGACGAGGGCCCGCACAAGCCGGTGGAGCGTATGGATTTTAATTCGAAGCAACGAAGACCTTACCGAAGATGTGACATACTCATAAAGGCTCCAGGATGGAGAGATAGCTATATAAAGGATACAGGTGGTGCATGGTTGTCGTCAGCTCGTGTCGTGAGATGTTGGGTTAAAGTCCCGCAGCAGGCGCAGCCCTTATCGTTAGTTACCATCATTAAGTTGGGGACTCTAGCGAGACTGCCAGTGACAAATGGAGGAAGGCTGAGGGATGACGTGAAATCATCATGCCCCTTATGACCTGGGCTACACGTTGCTACAATGGATGGTGGAGGCAAGCCGCGAGGTGAGAAACAAAACCCATAAAACCATTCTCAGTTCCGGATTGTAGTCGCCAACTCGACTACATAGCCAGAGTTGGAATCGCTAGTAATCGCGAATCAATATCGCGGTGAATACGTTCTCGGGCCTTATACACACCGCCGTCACGCACCACGAGTTGATAGCACCCAGAAGCCGGTGGCTAACCGCAAGGAAGGGGCTATCCTAAAGGTGGGATGATCAGGAGTGAAATCATAGCAAGGTAACCGG
+
*+-1.03+23./0/315./1-)(%'$$%(.1+4)+,)+.+..(/01/*-%)+*,(*)'(+.),)('&+,-'+/.//466/2-/'.'&+26.35986/17/020*/*20)'--)&&'&'*)*,-,.'(&&'./&))%,-.053-112*')*++2822163405346770&/'(*0+-**,.,-).,,+-%&&3+,0('((4-,+7(','%)*%,'4765&&&,(''*%.-/.860%3,++--)187-/)+.&.32.3('**%&*&(&%%%%$')..)..23*0413(+'-,)8//84//0-0'&#''(&)*.7112%4**.)7*:5)*'(')%'()243--3,-+&,%&131/*010.,('*'..249022484,)+-+1/3582002,-42811,.)&&*),&,-.)*,.9)&&-.-+,/4..,+,-40..2&1/+2.*)).4-48104633-4*((,2.45:;6.-.()(()-,-1--306).,3-0+1.++66,+0)%&&&)(%(&$'-,-3,&*%,).4,.00+&(***&')33427&#$',')/-,*20-.88:1,-*+0),&$'&.1+())$(./23-.,((++.)*.*2.0)0%889*273;3'*.(*,&*&*)&(.4/6016'-,,-.&-)+15401//),-22+3.04',)++29-**(&33(5530-+&++(-+3489331419+/0101-*3+-0788'((*-1536739313460905-)+001*+,54)*31'1,/431-.'251152444191.-5./6388025,((),-8:26663+*&')-00175560,/--0/-&')/()*(,)(&'''*17-89,2..*'0++-+*(%)',1*)/..,..81412--.16-0,,'$%%'+*8..:8875)*+('**.1*,4680))'((-$*('(*29/-8.-0754-3799:668571:///0.30*.013/+**/,,-3+-.52-''%%)&'&*).110142526633,7++,,10.801/71+1/24+***(8013+.+('+'0(/)*(&))+,,*03013*+/)-$,+/2),+((-(&'(($*'+*'&&+(*-5(3/1*-((,03.307,/+.'-,+(*)-,.,08+&$**''%'%'+,/..)$+*,34++$'&#%&'&'(,105-+
@2ea3c907-851f-49a7-9d8a-a0c41e3dbbf4 ch=1 read=48358 start_time=2019-12-13T15:34:02Z barcode=BC01 runid=2c9cf7bc05858273f10e7d7ec552fc0bd742dc3e
CGGTTACCTTGTTACGACTTCACCCCAGTCATGAATCACAAAGTGGTAAGCGCCACTCCCGAAGGTTAACAGAGCTACCTACTTCTTTTTGCAACCCACTCCCATGGTGTAGCGGGCGGTGTGCAAGGCCGGGAGTTGTATTCACCCGTGGCATTCTGATCACGATTGCTAGCGATTCCGGCTTCGTAGGTCGGTTGCGAACTCAATCCGGACACGCGCATGAGGTCGGAATCGCTGGTAATCGTGAATCAAATGCCGACAAACCGAACACTAATACACCGCCATCTGGCTGCTCACGTAACTACGCA
+
5*,1/*-../-91'05478952/210+.04132/9//./46/'-)0,/3,,,14(-+4-++,.*/)/($$$)&&()+5;6569:81;72-+,++,83+-,-3,)-0742,(+-)330020.0'/0.,-0-(40((*'),2497068)+1600/9:4033,.%&(&0($+.,-,,/434:1*.1-,&,$*+,-.,4/-.('233.0-,1226//$%'.&)(,+)/2,2(5)/./354(2.01//17.+++,(++'%+1(((+.()(%%,-%-%&##$''.7*,,'((&(%%%$#'%%&'()&''$%#$%
@7c3c4fa5-f5ff-4e8e-87f7-65f3a9f65d77 ch=189 read=235274 start_time=2019-12-13T15:34:06Z barcode=BC01 runid=2c9cf7bc05858273f10e7d7ec552fc0bd742dc3e
CTCCTACGGGGAGGCAGCAGTGGGAATCATGCACAATGGGCGCAAAGCCTGGTCGCAGCCATACCGCGTATGAAGAAGGCCTTCGGGTTGTAAAAAATTACTCAGCGGGGAGGAAGGGAGTAAAGTTAATACGTGGCGTTACCCGCAGAAGAAGCACCGGCTAACTCCGTGCCAGCAGCCGCAGTAATACGGAGGGTGGCGTTAATCAGATTGCTGGAGCGAAGCGCACGCAGGCGGTTTTGGTAGTCAGTCTCAATCCCCGGGCTCAACCACCAGAGACTGCATCTGATACTTGCAGCTTGAGTCTCTCTCTCGTAAGAAGTGGGAATTCCAGGTGCTGTGAAATGCAATAAGAAGTCTGGAGGAATACATGCAGTGGCAGGCAGCCCCTGGACGAACCCGGCGCTCAGGTGCGAAAGCGTAAGGGGAACAAACAGGATTAGATACCCTGGTAGTCCACGCCGTAAACGATATCGACTTGGAGGATTTATTGCCCTTGAGCATGGCCAGGGCTAACGCTTACGTTAAGAAGTCCGACCGCCACCAAGGGAGTACAGCCGCAAAGGTTAAAACTCAAATGAAATTGACGATTTTGGGCGTGGAGGCATGTGGTTAATTCGATACAACGCAGAAAGAACCTTCTACAATCTTGGCATCGGGGATTTTTCAGGGTGAGAATGCCTTCGGGAACCGTAGGACAGGTACTGCATAGCTGTCGTCAATCGTGTTATGAAATCGGCCAGGTTAAGTCCCTGGCGCAAACGCAGCCCCTTGTATCGCTGTTGCCAGCGGTCGGCCGGAGCTCAAAGGAACTGCCAGTGATAAACTGGAGGAAGGTGGGGATGACGTCAAGTCATCGCTGAAGCCGCCTGACCAGGGCTGCACACGATGCTACAATAAGCGCATACAAAGAGAAGCGACTCCCGCGAGCAAGCGGGACCTCATAAAGTGCGTCGCTGGTGGATTGGAGTCTGCAACTCGACTCCAGCAAGTCGGAATCGCTAGTAATCGTGGATCAGGGCTGCCACGGTAGAATACGTTCCAGGCCTTGTACACACCGCCCGTCACACCATGGGAGTAGGTTGCGCAAAGTAGGTAGCAACCTTCAGGAGGCGCTTACCCGCTGTGATTCGCGGCTGGGGTGAAATCGTAACTCAAAGGTAACCCGG
+
..0/++5/38+(+-,134)-,+0*)))%(.,,/,/.-19/.'*-2**2633.1,''&&'(*+&16'&'()..*+$'')4052.2(33/5%*+69-.(/)))1)*,,16:2(+0+1-50'(*,470320'$#$$%*/--,0''20+-0-00*,.),+02+**++.++-300030.+*&$$%&)$&(+&&%''(&)+%$'&',0-5-1.'&&,'&*1.2''%$&&%'*2/212*///)3.46(%''%&(+(&&%&&/-.3590*350.0./*)%)'(+$*&,+.12310./*)('&#%#'')'''++,321...+..3/*&'''&%)%+&(+))(,-,)$$%&'19844/-)+-,&*)'()+//*+(*(&''%&#&%(+1,*'(++020;40&*103'%)**')&%&)*8+-//06*,-*')..1,*))'$(%(--)+(-%3+,,1036;,,.4//-01-%)*00116:6-**+&3223/5.+,))'#8,*&/,-09*()++%'$%##&%#+1+,.23,&&$$$')++.)'('&),,+/1.)---2,1%,+*&')&,*,6-5355*./115;<866/56*'$-+()-*,+.%*''('.(&&'+0),.,5+)&%&)+1617++,-%62-2*,%$0,($,%/1-+)&%%&&)'+-)'*--0&&*'%7:<7+:4'%%('(()+,*,+,*+'.,/.8;922/402'-/+',,-87,'+++876.3*,')(26072,//*1/+),(.(*,5/:64*1-4(&(,-.+++'+00.(10.'''%'&).-/-.6;)-72-2195/(,*&/*,',4/3:.++'1.2,1+*-//056<:774.(-,+,((*&,140.-.31232.,..080((($('%))%'('*/06-+-*/.)+'(&))*.-173-:,,(&')*0.-'))**&'&)&&%%$((--*)++,++/1%+'0*'03233469//.04032-(*)%(*)'4)%($'(-:944100///303)'$%$)$(*&**+-.+,*)&/*.-.,0)(,,-++2)+0121,,((-%'*,+-715,2)%-+/),*$(,.+.,2:096(*226656368*92-+-).31*%(%'-,+&(&*&)(')+/---22&40((,,.005,17(%'(&&,/571+)/)(%)//+($&+&$%#(%$'*/.1'*&)*5,0-03
@9b4c1c43-3063-4753-be3f-4dd5511c8a0d ch=194 read=105958 start_time=2019-12-13T15:34:05Z barcode=BC01 runid=2c9cf7bc05858273f10e7d7ec552fc0bd742dc3e
TGATGTTGCAAGACCGGAACGTATTCACCGCGACACTCTGATTCGCGATTACTAGTAACTCCAGCTTCATGTAGGCGGTTCAGCCTACAATCGAACTGGTTGGTTTAAAGTTTGGCTCCACCTCACGGTATTGCATCTCTCTGTACCAGCCATTGTAGCACGTGTAGCCCTACACATAGGGGCATGATGATTTGACGTCATCGCTTCCTCCTGGTTAGCCCAGGCAGTCATAGAGTCCTCAACAATGGTAGTAGCAGCGACAAGGGTTGCGCTCGTTGCGGGACTTAACTAACATCTCACGACACGAGCTGACGACAACCATACCACCTGTCTCCAGAGTTCCCGAAGGCACCATCCATCTCTGTTCTCTGGATGTCAAGTAGGTAAGATTCTTCGCGCATCGAATTAAACCACATGCTCCACCGCTTGTGCGCGAGGCCCCGTCAATTCGGTGCAGAGTTTTAACCTTGCAGCCGTACTCCCCAGGCGGTCGATTTATCACGTTAGCTACGGGCGCCAAACTTAGCTCAACCCCCAAATCGACATCGTTTACAGCGTGGACTACCAGAGTATCTATCCTGTTTGCTCCCCACGCTTTCGCACGCCGAGCGTCAGTACATTCCCAAGGGGCTGCCTTCGCCTTCGGTGTTCTCCACATCTCTACGCATTTCACCGCTACGTGGAATTCTCCTAAAGAGTACTCTAGCGACCCGGTATGAAATGCAATTCCCAGGTTAGCCCGGGGCTTTCACTCGCCAAGTCACCGCCTGCGTGCCTTTACGCCAGTTATTTCGATTAACGCTCGCACCCTCCGTATTACCGCGGCTGCTGGCACGGAGTTAGCCGGTGCTTCTTCTGTAGTTAACGTCAATCACTTAGTTTATTAAACTAAGTGCCCTCCTCGCTACCGAAAGAACTTTACAACCCGAAGGCCTTCTTCATTCACGCGGCGAAACGCGTCAGGGTTACCCCAAACGCACCAATATTCCCCACTGCGCGCGCCCGTAG
+
$%#$#$$(,+0+/.1+5+511389;923634320*,+.44.6/,+/.*/1.0)('-+2-112/0137924//&27221274-4596668;18'*.41.'+/,/185(;334<;1;212924;7865/*3#'))*/0/433168957,&+7+133)(%,-+...2+*+.6+'*/-,.0+3)5++**+---3293.-278:980'(,*22.1&()/,.,&/3.,/77+555%'&&+,176441+&*.+'')%%'%%&%')()*+(+**)736498:37;03,2/1704//*%)0,.--/.),002&))%'&$%&),*6016:('',.-793245-6**-',1:9;/*,',+-+.,0),55663-+(/060.)+32:791.)'();,,0-((.+).62'&&'(/2&(,5-98-,,+-.----/:/0/*,.+(+(*+++'/,1751),/-8291)%("#$)%,*6:2++2,2/.-%()*(*-.5066-+0/+,304245;:,.,*+,-.-(+,122995144:::2/60,-12210977+,671117878987<901/3335::577-190.,./1,-,+(-.-35;7/32769-.0/,27-)*(&($%%')11388,%.&+-4848-+&,45,,,,87462.-$%-)..1&081123001134245623/3;:-129281++((+*.*4*(,)+(*1(((*)+0127.103247+(*000,+2*(,/387<481./.2+&)0,*)2.**,1**&'&*%&$,,+)*)/+020...06/36*6102335,1090/;21005121443893313:505:.5557485.,2,++,)*-0,,.++$))-+*..351--/1/492210./5/809668(9.4**.++-4<801522''#%$)*,0:/.2713)*+,27207+)0:,180+,1,13+''&*5/509/3;796<2-...,.(')+'&)+-15234)0*&-64-$%$$'(%()(+011707;7)0.-+()*,*.51/125
@6e273c23-e00c-4f64-8b24-f46bc30f6af4 ch=139 read=109181 start_time=2019-12-13T15:34:13Z barcode=BC01 runid=2c9cf7bc05858273f10e7d7ec552fc0bd742dc3e
TTGTTGTACTTCGTTCAGTTACGTATTGCTGTGCTGAAAGAAGTTGTCATTTGTGTTAACCTTTTCTGTTGGTGCTGATATTGTATACGGGGGGAGGCGGCAGTAGGGAATTTTCGGCAATGAAACCCTGACCGAGCAACGCCGTGAAGGAAGAAGGTTTTCGGTTATGAAGCTTCTGGTATAGGAAGAACGGCGTACAGAAATGGTAGCCAGTGATGCTATTAAGCCGGCTAACTACGTGCCAGCAGCCGCGGTATGCGTAGGTGGCGTTGGAATTATTGGGCGTAAAGAGAGGGCAGGCGGCAGCGAGGTCTGTGGTGAAAGCCTGAAGCTTAACTTCAGTAGCCATAGAAACCAGGCAGCTATAGAGTGCAGGGGAAGGATCGTGGAATTCCATGTAGCGGTGAAATGCGTGAATATATGGGGAACACCAGTGGTGACGATCTGGCCTGCAACTGACGCTCCAGTCCAGCGTGGGGAGCAAATGGGATTAAGATACCCTGGTAGTCCACGCCGTAAACGTTACTAAGTGTTGGATGTCAAAGTTCGAGGTGCTGCAGTTAACGCAATAAGTACTCCCGCCTGTGATGAAATACGTTCGCAGAATGAAACTCAAAGGAATTGACGGGGGGGTACTGCAAGCGGTGGGCATGGTTTAATTCGAAGCAACGCGAAGAACCTTACCGAATCTTGACATACTCATAAAGGCTCCAGAGATGGAGATGGCTATATGAGATACGGGTGCATGGTTGTCGTCGCTCGTGTCGTGAGATGTTGGAGTTAGTCCGCAAGCAGAGCGCAACCCTTATCGTTAGTTACCATCATTAAGTTGGGGACTCTGGCGAGACTGCCAGTGACAAAACAACGGAGGAAGGCGGGATGACGTCAAATCATCATGCGAGCCTGGAGCTACACGTGCTGCAATGGATGGTGCAGAGGAAGCGAAGCCGCGGTGAAGCAAAACCCATAAAACCATTCTCAGTTCAGTTGTAGTCTGCAGCTCGAGCTACATGAGTTAGATCGCTAGTAATCGCGAATCAGCATGTCGCGGTGAATACGTTCTCGGAGCCTTGTACACACCGCCCGTCACACCACGAGTTGATAACGCGAAACCGGTGGCTAACCGCAAGGAAGGGAGCTGTCTAAGGTGCAGGATTGATGATTGGGGTGAAGTCGTAACAAGGTAACGG
+
%*',)&'$(-((*-1/(,6,+,12-4.,,2/2123459(&-*'.012+%$')()**.*,..07:/+233;373320-..,4/('%%%('&+,0-&+1,+4+'++%'(&''/6;932,+*&)+%)/(,0--/20-,*+,/.,+2-'++(*4,/)(*+0.791/)+,**+*++'',/)&+)/.+/*-*9+-2-+++$&%&%&'*)(21*(',*%,'&&&$&'%*)2.*++))),050312/'%%#$'*(--)()**+,'%))*03+'&$$$&$%%$$*&'.60660+,0/''))&.--)$&))(+)&&&%%+/.**(--3/-01.(+/,*)+%$#$&$&)'&&&)(')*(%,.-4.,1&(.+,-.,*&***)&''%'+'+'()-+,,-53,4+5,:9)++)(-//7-)-1*(,+..(',+-/''+&.-&-).29%+*)%$(-0012105+1/*)-+-*(++0+-*2+**+5&%&)'))/3.'*.0;:7,43,0.-()+5/49)*)777785,*-249678;56+-,'&,,2/2-7,7,;:68878346940&*%*%%%(*)*1*+%-*0,,/+-+,+--78++/0)'&%&*()*&%$),185214'*64416.-.2/9-.+,.41878013963($$($%'(,*+.933/-))*.*5:2++.1.)+)')2,501/2924/-*(('),(&))$))&'((()+*)'&&'%(+)+**'''&(4*)(((++533440211/3648140,*+(*-//1,-1472*,.2..*./15//%+24/:.1(+5,(&..-'*',$'%%&(*0/2/48416134685204,,3058:5/701-13057--../,3+)(%(*).168./2.-'.(&%%$%&+,)++''+0-,20-76986777;5113::56--%#'.656/+)'))('*),+,,%-/50290218787..)-+*-*1,-0+-)&(%-00-6(+,:;57:1)++69.2:293219+57;6%,'2+/.59865.)&*+,,-*,21202.0(*0()(),../1020921).*+021*)-/3/20,+,--)+61,30163042-()*&'+*,,1*-*.4,25-+/-,++1-,/++*.)'').,.$/&'*(,44970742253/),+-++*.'))$(**+68520-0,0*$5.,1.*-1/./2,.32/,-,)+,/:99743.1/77523
@d5e7cc49-dc8a-4192-8e9c-b79d985fc763 ch=25 read=33570 start_time=2019-12-13T15:34:26Z barcode=BC01 runid=2c9cf7bc05858273f10e7d7ec552fc0bd742dc3e
CTCCTACGGGAGGCAGCAGTGAGAATATTACTGTGGGCGCAAGCCTGATGCAACCATGCCGCGTGTATGAAGAAGGCCTTCGGGTTGTAAGTACTTTCAGCAGGGAGGAAGGGAGTAAAGTTAATACCTTTGCTCGTGACGTGCCGCAGAAAAACACCGGCTAACTCCGTGCCAGCAGCCGCGGTATGCGGAGGTGCAAGCGTTGAATTACTGGGCGTAAGCGCACGTTTCGTTAGAATAGATGTGAAATCCCGGGCTCAACCTGGGAACTGCATCTGATACGCTGGCAACGAGTCGTAGAGGTGGGAGAATTCCAGGTGTAGCGGTGAAATGCGTAGAGATCTGGAGAGATACCGGTGGCGAAAGGCGGCCCCCTGGACGAAGACTGACGCTCAGGTGCAGCGTGGGGAGCAAGCAAGTTGGAATACCCTGGTAGTCCCGCCGTAACGATGTCGACTTGGAGGTTGTGCCCCGCCCAGGCGTGGCTTCGGGAGCTAACGCGTTAAGTCGACGCCTGGGGTACGGCCGCAAAGGTTAAAAGAAACTCAAATGAATTGACGGGGGCCCGCACAAGCGGTGGTGGAGCATGTCGGTTTAATTCGATGCAACGCGAAGGAACTTACCTGGTCTTGACATCCACGGAAGTTTTCAGAATGTGCCGGAACCGTGGACACGGTGCTGCATGGCTGTCGTCGCTCGTGTTGTGAAATGTTGGGTTAAGTCCCGCAACGAGCACCGCCCTTATCCTTTGTTACTGCTCCGGCCGGGAACTCCAGGAGACTGCCAGTGATAAAAAACTGGAGGTGGGGTGACGTCAAGTCATCTATGGCCCTTGACCAGGATACACGTGCTACAATGGCGCATACGAGAAACGCGACCTCGCGAGAGCAAGCGGACCTCGCCAAAGTGCGTCGTAGTCGGATTGGAGTCTGCAACTCTCGACTCAGCATGAAGTCGGAATCGCCATTGTCTGGCTGGTCAGAATGCCACGGTGAATACGTTCCCGGGCCTTGTACCGCCGTCACACCATGGGGTGGTTGCAAAGTAGGTAACCTTAACCTTCGGAGGGCGCTTACCGCTTTGTGATTCATGGGGTGAAGTCGTAACAAAGGTAACCGGAAGATAGAAGGCAGGCGATAGGTTAACACACAAACTCACCGACAACTTTCTTCCAGCACCAACGACCGTAAAAAAAAGA
+
*,-((*0-92(*0).02*..(&)',*(+.%+8868;:8687614720..*+,'384:620///20/-0-0+&()(.-77;:.:7392326(1)+,85423.'.4('))++*0.&')1;623502/02/89.+%(+))+&)(+*//,.*).//*&()0*.('+,1,,1/(-46;/22,(-(*,09/-)'+.2.//*.+.&&'**)+(.*/,,+268853/*()&&$%().*&&,(+),*&&)+*'($'.-'('&&)-,-2.2,+(''*+/0.6798:5344/2$('()+*+,*++.//2'*#)''&('(**.0-0,*22/'$&)*21.--0/*+270*(('(,-8;4/*''#&&*-(&(*/-++.(+,4'/264+++16.9)(*()+*+-/1234&-000/*-./355:-)*-79'50$/(0--*)(&7:3./28,./-1(',523698654124012362'&)-.6,-'++(''(%%&)0+-98:2000(3)&,.34902110610/56+'*+..('*)&(*730/+$&)+)(,*1-/-)%-/)+78-0'''(*-,)),-30-(*+(*-,1/023373.)(++',007+'%2.5;;-*58-,,-/481823234*(%%&$$%(-(*-20/4/11664*(+,2.3.*78.,)*)-)''&&')-4.76+(*%$&%%*-3/2100020643411374224677030*)(-0,+/6//1415331307+,13-6**55,2(#'(('0+00&'2((,2%%&%&(.,/-65.:3/3/16).+2*-./4,27$+(&'(,/2,.(++05'('%&-*&%+,369540-.4790(,.0+94*)/*++8-+*('%&%&'(3550/3-/.70./23-2*(%()('&&'&'(')'+*,'&$'&*%)(++/556((%40*'0011./,,---4(/(3.2+*+++--)/))(,((..1,-$$&+-*3,')()**('%#&%$%&&((&*'&&+((&''*-2365./0823350231258(%+,0/)+($%#&0))-*,.11,.*(),/,)&,/+7,(20*'.--,+,*,&%&/)0-,-:,3'*)&'&(--,5,%)30*+512292*)&'*,(,./,-/02367,.*++-*,,)/3.4-..0%&%%$'$&)&&''$.((+(.((('*,31-**)+-,..-)(/6,-6;1)()*(0',%%$$%&()*),-2+)'$$
@3f9ac2a7-c184-4e6b-be6e-d11e8c94202b ch=404 read=105518 start_time=2019-12-13T15:34:24Z barcode=BC01 runid=2c9cf7bc05858273f10e7d7ec552fc0bd742dc3e
CCGGTTACCTTGTTACGACTTCACCCAGTCATGAATCACAAAGTGGTAAAGCGCGCCATCCCGAAGAGTTAAGCTACCACCTGCTTCTTTTTTGCAACCCACTCCCATGGTGTGACGGGCGGTGTGTGTACAAGACGTATTCGCCGTGGCATTCTGATCCACGATTCGCGTTAAACTTCATGGAGTCGAGTTGCGAACTCCAATCCGGACTACGTGCGCTGGTCGCTTGCTCTCGCGAGTCGCTTCTCTTTGTATGCGCCATTGTAGCACGTGTAGCCCTGGTCGTAGGGCCATGATGACCAGTCATCCCCACCTTCCGCCAGTTTATCACTGGCAGTCTCGCTGAGTTCCCGGCCGGACCGCTGGCAACAACAAAGGATAAGGGTTGCGCTCGTTGCGGACAACCCAACATTTACAACACGAGCTGACGACAGCCGCGCAGCACCTGTCTCACGGTTCCCGAAGGCATTCTCATCTCCTGAAAACTTCGTGGATGTAGAGACCAGGTAAGTTCTTCGCGTTGCATCGAATTAAACCACATGCTCCACCGCTGTGCAGGCCCCGTCAATTCATTTGAGTTTTAACCTTGCGGCCGTACTCCCCAGGCGGTCGACTTAACGCGTTAGCTCCGGAAGCCACGCCTCAGGGCACAACCTCCAAGTCGACATCGTTTACGGCGTGGTGCCAGAATTATCTAATCCTGTTTGCTCCCCGCTTTCGCACCTGAGCATTGATCTTCGTCAGGGGCCGCCTTCGCCACCGGTATTCCTCAGATCTCTACGCATTTCACCGCTACACCTCTACGAGACTCAAGCTTGCCAGTATCGATGCAGTTCAGGTTGGGCCGAGTTCATCTGACTTAACAAACCGCCTGCGTGCGCTTTACGCCCAGTAATTCCACGTTAACGCTTACCCTCCGTATTACCGGCTGCTGGCACGGAGGTTAGCCGGTGCTTCTTCTGCGGGTAACGTCAATGGTAAAGGTATTAACTTTACTCCCTTCCTCCCCGCTGAAAGTGCTTTACAGCCGAAGGCTTCTTCATACACGCGGCATGGCTGCATCAGGCTTGCGCCATTGTGCAATATTCCCCGCACTTGCTTGCTCACGTGCCAGGAG
+
411248219/:./8).-&01733320**044432840-/188244:260*''%('-/+./44,,3'&(/759/3/.,%&0*3((*9,71:2:+-7708<-*-.08,),-3/64588*69/.9750,,)+')*)',*+.$,//&1358140//75,0053)()))2)%%...)%(('-//(1//(*+,7786:04-'3,,7(.+7/+110)%%&%(('&%%&*(/*-,:-/.6....-'-+625685654:5+..2498;<-;,,)%--+/,,,,+03;239888244,55::1100,+(*(#(*+:1:26,&-..512.0;022:5,/2484452+10.*-&(-+,04635,+-1-49160266171*&(*)-/7'2-7/3***,(/)*-.79,5-+)++)()+/1,031)25.'-27753,()(+6574,-+(,'&&()*)*).,35/*(,(,,22/3:.,-0,4.09:8898:992++.068//244245;7730*%'&()'$***''')3,8:;8:97;565::-6+/+.:6;;+,&)*/217.16)),*+57161680,)*+-,+9.&.30-,,4;<*7./--2.01294./-.,046/+2;37221;;/9-8.313**,*(./.0/0-.*/.(,+-223.,7,*(*-87:,9+0,+,++*./237/78,-/;761-$$%),0*))0+45777;696563<8025904-'*,964()&)&%&#*($&+()+3377134*)/3-170191;8,('(-3-4126:08231011./,5377515;81377045/00090//11-*5,46:23.10933;+1323.*,.36*9838****4-1-8*)%,..*(*+,,'''&7-5474/617891111020/040*-0064./4557463&(*/23541.1-%00+,-616-3,,3709011997-+(*)+()+//,,/5-1*)*8,78<988985102883/1,9/-1*35),(1*-1,&()((#('*://;51-305,''2)'+'&'$'()'$%&)/.'(2.411:15;51311+1.//1.--..+/.0.20007.45/169:106,/*3/;0004:34.(*$&(&&(+,*/+,()&0&,(--,-%
@a5b8b206-2b58-47a9-aabd-b865cbeb8df6 ch=195 read=97799 start_time=2019-12-13T15:34:23Z barcode=BC01 runid=2c9cf7bc05858273f10e7d7ec552fc0bd742dc3e
CTCCTACGGGGAGGCAGCAGTAGGAATATTGCACAATGGGGAAACCCTGATGCAGCAACGCCGCGTGAGTGATGAAGGTTTTCTAGGATCGTAAAGCTCTGTCTTTGGGAAGATAATGACGGTACCCAAGGAGGGAAGCCACGGCTAACTACGTGCCAGCAACCACTGACCAATACGTAGGTGGCGAGCGTTATCCGGATTTGGGCGTAAAGGGAGCGTAGGCGGATGAGATTAAGTGGGATGGCAAATACCAGGCTCAACTTGGGTGCTGCATTCAAACTGGTTATCTAGAGTGCAGGAAGGGAGAGTGGAATTCCCTAATTTGGCGGTGAAATGCGTGAATTAGGAAGAACACACCAGTGGCGAAGACGACTCTCTGGACTGTAACTGACGCTGAGCTCAGCGTGAGGAGCAAACAGGATTAGATACCCTGGTAGTCACGCCGTAAACGTCCCGATACTAGGTGTGGGGGTTTCAACACCTCCGTGCCGCCACTAACGCGTTAAGTATTCCGCCTGGGAGTACGGTCGCAAGATTAAAACTCAAAGGGAATTGACGGGGACCCGCACAGAAGTAGCGGAGCATGTGGTTTAATTCGAAGCAACGCGAAAGAACTGCCTGCTGACATCCCTTGCATTACTCTTAATCAATCCTTCGGGGACAAGGTGACAGGTGGTGCATGGTTGTCGTCAGCTCGTGTCGTGAGATGTTGGGTTAAGTCCGCAACGAGCGCAACCCTTGTCGTTAGTTACTACCATTAAGTTGAGGACTCTAGCGAGACTGCCTGGGTTAACCAGGAGGAAGGTGGGGATGACGTCAATCATCGCCGCCCCTTATGGCAAAGGGGCTACGTGCTACAATGGCTGGTGCAGAGATGCAATACCGCGGTGGAGCCAAACTTTAAAACCAGTCTCAGTTCGGATTGTAGGCTGAAACTCGCCTACATGAAGCTGGAGTTACGAAAAGTAATCGCGAATCCAGAATGTCGCGGTGAATACGTTCAGGTCTTGTACGCACCGCCCGTCACACCATGAGAGTTGGCAATACCCGAAGTCCGTGAGCTAACCGCAAGGAGGCAGCGGCCGAAGGTAGGGTCGGCGATTGGGGTGAAGATCGTAACAAAGGTAACCGG
+
,,.0-.42(+)').,+'%%'')**,.0191.-.01:434,((+),4**+-.,.-'.3,3%03,)/0,(('(**&,+''363*(+&//33949270)+-.33454;;060',-/./3/./3,40,+)',-**)+()&+)+0)*,**+03.002161682130&0(%%''(*3.5/22264/5.-/,)+,-238202'+*,,24-0/-)+.8*+02),.372./3.022/&&(&#)''*.8763((%(1-)-18'28869(-&%%/716355877851*5,899.8..,7732//.1552.+$)3*++*+-16-5-7-7,)')')%%%&-6)*++.,/021&&%0+'23*-*/),-.12:4783:3.-.'&)*,+)+.,/3400./2374455667740436,,**),+'.))')-7-/,64-2-+),-.6:00/67682/&,*.556:;35-)*.0,01330039:99698/$$$$&-(52492795-+,)%-1'-.25/./13,4+(*,.31.+-.$&((%()*2-644.33-*.2,3<;128,.4+(*()*-1/55/39.74;1)*)+*'+)()/0203*.../.*-.5<8.6450.-1((&$(%&-05(%%+,$&*,**('('+2,63(1*++57.++)())),,*)*).72985:9.1343.3/127606./222237/,72,.447.++++0./.-,-/1/+./-.3/403141/33-,/3.5'&44499:8<3/313566;5.7.,-405;020,)/.7-*/30543,%**(+,-09:79662('''$.1.2422/++)()')-..,**++004724401'&&&-/2++3-,/'((,&,27.('&('13986411,/--+/51*3+*')&)*42,(')'$$))))0%'-613,+/1.+39519...-+/,.1:;16---*&(+210-/6.-46)+)((,,,0.2-..283-/3(,'+31.$())++-3()-.-*+,1)(%&%%'/102473440546$,,-''&%&%(&)'0031;7/0713/05*-+,*+,.0/1-497317-**--,14-08331454544040+1*-0/)6509040.-,,'*-1//-&'&,.11151&))(&'',-0..+,+3(.,++0-638
@bc11b5a1-f6e1-4746-8720-2d529aefa2cd ch=460 read=85022 start_time=2019-12-13T15:34:23Z barcode=BC01 runid=2c9cf7bc05858273f10e7d7ec552fc0bd742dc3e
CTCCTACGGGGAGGCAGCAGTGAGGGGAATATTGCACGATGGGGGGGAACCCCTGATGCAGCAACGCCGCGTGAGTGATAGAAGGTTTTCGGATCGTAAAGCTCTGTCTTTGGGAAGATAATGACGGTAATTTGCACCCAAGGAGGAAGCCGGCTGCTACGTGCAGCAGCCGCGGTATGCGGCGTAGGTGGCGAGCGTTATCGGATTTACTGGGCGTAAAAAGGGCGTAGGCGGATGATTAAGTGGGATGTGAAATACCCGGAGGCTCAGCTTGGGTGCTGCATTCCAAACTGGTTATCTAGAGTGCAGGAGAGGAGAGTGGAATTCCTAGTGTGATTGAAATGCGTAGAGATTAGGAGAGTACCAGTGGCGAGCGACTCTCTGGACTGTAACTTGACGCTGGGGCTCGAAAGCGTGGGGAGCAAACAGAGTTAAGATACCCTGGTAGTCCACGCCGTAAACGATGAATACTAGGTGTGGGGGGGTTTCAACACCTCCGTGCCGCCGCTAACGCATTAAGTATTCCGCCGCAAGGAGTACGGTCGCAGGGTAAAACTCGAAAAGGAATTGACGGGGACCCGCACAAGTAGCGAACTGTGGTTTTAATTCGAAGCAACGCGAAGAACCTTACCTACATGACATCCCTTGCATTACGCCCAATCGAGGAAATCCTTCGGGGACAAGGTGACAGGTGGTGCATGGTTGTCGTCAGCTCGTGTCGTGAATGTTGGTTAAGTCCCGCAACGAGCGCAACCCTTCAATCGTTAGTTACTACCATTAAGTTGAGGACTCTACTTGAGACTGCCTGGGTTAACCAGGAGGAAGGTGGGGATGACGTCAAATCATCATGCCCTTATGTGTGAACACACACGTGCTACAATGGCTGGTACAGAGAGATGCAATACCGCGAGGTGGAGCCAAGCAAAAAACCAGTCTCGGATTCGGATTGTAGGCGAAACTCGCCTACATGAAGCTGGAGTTACTAGTAATCGAATCAGAATGTCGCGGTGAATACGTTCCCGGGTCTTGTACACGCCCGTCACACGAGTTGGCAATACCCGAAGTCGTAGGCTAACCGCAGGAGGCAGCGGCGAAGGTAGGGTCAGCGGTGGGAGTGAGAATCGTAGCACAAAGGTAACCGG
+
)*-0-/1*86,&/1-.44-1-,(11*%)'*&***,-2/01098881-.31-,&&),-0;4212.-,289:9:1++++--&%*++0-5/.3-:399682;)*.0776555;;/82,2-../3+*()(+(%%,'&$%&..)/.+0)/*++*00(%''%''(*%/(*%*+2(59380911/-2&**,/0.500831077/6//-7'.(-67,.5:<:64107/+((*526:9:<5/5045202../33:0110536<;883;/2/-0,*2/,%)*,-621.0077246*+;;::98224/01340/132611.*)'55++&(*45/40,/.('02--,(/)).9.*+:864-,+).,)1,+'&%$/0501,2,,,./1484421.0293900/.*&#$.%.''&'&+1,+2&&(((+//*)1/)*//9:561/-0...+-/44;/,0-+,-+2/*,/29818:11--..-8553113-2,-06674-')+5-121-181790298//7031/01.00.0/301678091.30%('&((%%*)*0*),*+&),)()59,671+/,.*)+*-14113/087-183-/+1,+**)++.37710/4.69;+67954,0-++*+.,--.5//40().+35-,+*/+-/676;102//,:-*)%'*'/.76-(,)*-.+,''*/0::12665-4/005349469988685869364466/23348855410+(+*)3(0056754715''*061,,.+'/396;5-6,2,,,-7+''3/124794((0/0,2++'/0.//4.(&')*-+-1;::<56;5-4+-+..10.2(,(+*029;3798::9988;7123;:99'55)(,+/./)%&(,+/--/-0367874070/15102986974-+*)+0114;333960/*/(-4+*&*&*%$%*,7:;-:;89:868)0%4*,0**/.4.)220.-93138666)+-,.*&%&(016..-:.-,*&,$$'*2/3/00.*,-/97571:867;:795444&(*26562:22./%)'-34115,,%)%'+,6.3*.-,,0:0)**()020(+5545750-0/-,)*+-/4*+((').,/.154,,,2473&7(31'')*-*'),./1.%)%$.4*0817;9366
@4ee442da-da8a-4d18-ac62-28c2a1545f8c ch=260 read=113495 start_time=2019-12-13T15:34:33Z barcode=BC01 runid=2c9cf7bc05858273f10e7d7ec552fc0bd742dc3e
CCGGTTACCCGGTGACTTCACCCCAGTCACGAGAACCCCGCCGTGGTAAGCGCCCTCTCCTTGCGGTTAGGCTACCTACTTCTGGCGAGACCCGCTCCATGGTGTGACGGGCGGTGTGTACAAGACCAGGAACGTATTCACCGCGGCATGCTGATCCGCGATTACTAGCGATTCCGACTTCACGCGGTAGTCGAGTTGCAGACTGCGATCCGGACTACGACTGGTTTATGGATTAGCTCCCCTCGCGGGTTGGCAGCCTGTACCAGCCATTGGCCTTGACGATGTGTAGCCCCACCTATAAAGGGCCATGAGGACTTGACGTCATCCCCACCTTCCTCCGGTTTGTCACCGGCAGTCTCGATAGAGTGCTCAGCTGGATAGCAACTAATGACAGGTTTGCCGCGCTCGTTGCGGGACAACAACATCTCGACACAGGCTGACGACAGCCATGCAGCACCTGTGTGCAGGTTCTCTTTCGAGCACGGATCCATCTCTGGAAACTTCCTGCCATGTCAAAGGTGGGTGGGTTTTCGCGTTGCATCGAATTAAACCATCATCCACCGCTTGTGCGGGTCCCGTCAATTCCTTTGAGTTTCAACCTTGCGGCCGTACTCCCCAGGCGGTCAACTTCACGCGTTAAGCTTCGTTACTGAAAATAATTCCCAACAACCAGTTGACATCGTTTAGGGCGTGGACTACCAGGGTATCTAATCCTGTTTACTCCCCACGCTTTCGATGCGAGCGTCGAGTACAGGTCCAGAGTTGCCTTCGCCATCGATTTCCTCCGCATATCTACGCATTTCACTGCTACACGCGGAATTCCATCCCCCCTCTACCGTACTCTAGCCGTAGAGTCACAAATGCAGTTCCCAGGTTGAGCCCGGGGATTTCACATCATGTCTTACATATAACCGCCTGCGCGCTTTGCGCCCAGTAATTCCGATTAGCGCTCGCACCCTACGTATTACCGCGGCTGCTGGCACGTGGTTAGCCGGTGCTTATTCTTACGGTACAAATCATGGGCCCCTGTATGATAGAAGGAGCTTTTTTCGTTCCGTACAAAGCGGTTTACAACCCGAAGGCCTTCATCCTGCACGCGGCATTGCTGCTTGGATCCAGGCTTTCGCCCACATTGTCCAAATTCCCCTGCTGCCTCCCCGTAG
+
572/1.(+%%&%&)/07;80956.+.06012/**5,68-)2./02720.))*3:5/.(-%$%+'07/5(49775693236;8/8'%&+-40:51202,*+/663321/'',+03330./3776.'*($)*,,/7889=8569144:452;0100024--.02/0//312679;3:3./0-0#*$&%''(),3--/05(+%'/*+,/./+/,,.10-%%*/77949<:/52+&4(,).-2;;6+//0/6//*(''%(/++).,87-+18+6-,)-)0*)+.*(+()'+-+2;7--3512235+.775;821+..+0161028989/679..35819-.-+0,2;:/220936:4112210(',%'(../6893'0/-)%$$%'-/..,2...2/*-11*)/().-/02142.,(1.6.1.-00///1440(.&(''(%&'*63,2/*22/805/00/05()++3+-).44<930/64..311/63:7889554.,*1+-0-,-60/.0244544314*,8.5:,,'/0/;841787+112223,**2+:;95:5,.8565,0/*(4'(+23277/5;2,49796:4)+/./,26:7./56,8+++57550913059:/24:;7::9750/602434/311&()/304250/1-447*)/321/0-.117:88+/.2/.3/369:;6..58568882342695-&)-2222374./-+/94+./0991*-,,19//1(&&&&&%,363()''(-(354.*')$*)4).0-1::;<894)$,2367789,,+/3443344738;8/.121330.&.,.-*.+.-.4-05096+)*/++-;6:1/0-('%'*%*%'%(.-.22:;433045757-+3+2+*+*20''281,2;:0,///7).18.8-,,+,*&(0.30:<843--'+,12(1003)*$+'),0/1+-/3.%+-/35/0./4,*+14558;52910-410..8,3*$'*,)/6+**9,3/6-+..*8:110,-&-,+.-///229:3-4;50*--'+%&1-,-3+((((0399<6/67054./.76;835)46;93346/74,+5,5088<9:6;1/-,%)('-*(,.70431&(&1+2.5'$26408720::.+)*1/,+,*3+7+8-6-,-//../6,.,-,1220
@5732288b-be5b-4f19-b46f-911cd13c84c8 ch=20 read=72103 start_time=2019-12-13T15:34:46Z barcode=BC01 runid=2c9cf7bc05858273f10e7d7ec552fc0bd742dc3e
CTCCTACGAACGCTTGTGAGGGAATATTGCACAATGGGCGCAAGCCTGATGCAGCCATGCCGCGTGTATGAAAGGCCTTCGGGTTGTAAAGTACTTTCAGCGGGAGGAAGGGTAAAGTTAATACCTTTGCTCATGGACGTTACGCAGAAAAAAGCACCGAGCTAACTCCGTTAGCAGCCATACCCAGTAATACGGAGAAGTGCAAGCGTTAATCAGATTACTGGGCGTAAAGCGCACGCAGGCGGTTTTGTTAAGTCAGATGTGAAATCCCCGGGCTCAACCTGGAACTGCATCTGTTTGGCAGAAACTTGAGTCTCGTAGAGGGGGTAGAATTCAGGTGTAGCGGTGAAATGCGTGAGATCTGGAGGAATACCGGTAGCGAGGCGGCCCCTGGACGAACTGACGCTCAGGTGCGAAAGCGTGGGGAGCAAACAGGATTAGATACCCTGGTAGTCCACGCCGTAAACGATGTCGACTTGGAGGTTGTGCCCGCTTGAGGCGTGGCTTCCGGAGCTAACGCTAAGTCGACCGCCTGGGGAATACGGCCGCAAGGTTAAAACTCAAATGAATTGACAGCAGAGGCCCGCACGAAGCGGTGGGCATGTGGTTTTAATTCGATGCAACGCGAAGAACCTTACCTGGTCTTGACACGGAGATTTTCAGAGATGAGAATGTTACTTCGGGAACCATGAGACAGGTGCTGCATGGCTGTCGTCAGCTCGTGTTGTGAAATGTTGGGTTAAGTCAACAGGCGCAACCCTTATCCTTTGTTGCCAGCGGTCCGGCCGGGAACTCAAAGGGAGACTGCCAGTGGTAAACTGGGAGGAAGGTGGGGATGACGTCAAGTCATCATAGCCCCTTACGACCAGGGCTACGTGCTACAATATGGCGCATACAAGAGAAGCGACCTCGCGAGAGCAAGCGGACCTCATAAAGTGCGTCGTAGTCCGGATTGAGTCTGCAACTCGACTCCATGAAGTCGGAATCGCGCTAGTAATCGTGGATCAGAATGCCACGGTGAATACGTTCCCAGGCCTTGTACACACCGCCCGTCACACACCATGGGAGTGGGTTGCAAAAGAAGTAGGTAAGCTTGACCTTCGGGAGGGCGCTTACCACTTTGTGATTTATGACTGGGGTGAAGTCGTAACAAGTAACCGG
+
,(1*''-,*1)*(*%($&%-00.63.11---/0:88<84234868;9889664&576977502232656735,,//75:6)8620$%+0(%)(*-941-12,67+-50401&&)7*,45473355/54**,0.468570800046/.-4473)(,.551(*.,1--*:*(*%&(--*0,&&%$&%$%)1+,-8673+('&('),0./+3.1/01)'(++./551.+(*.50,/-0-//3(+*+'++67)*2-/()+1--/62-)/0+)988,/5745,'()*,,1-6.3111102//5+%&'&&40(()(('(*+,,-./*(*),2+**/+4,34()421..//0:100;1/08.*%&%(457;.,2*)++268553,1*)*)+.2)550)%'+**))0+.//17760)),,37*),)'(-73.4)))+5726(1/(0(+',+66;-.4999906.)+,.445681.-,,,3443.1/1/10-1.*,286.'))(((/,/47.5,,1,()/(+,,582(('(&&((()*3,4:55/-''**+-3466-2-0.3/55;<77866:0.-5/708/)$''%&%-)+0+)0/0&),)+2..-,)(),'*+00;<0197;41233;35100468-/-5224026/000.110/4473*(%$6;;8/-+++,,,**1.-&0+)*--0%1.0.1/$))+,-.**..36:770/05114;9434012369:86:4,**-/)*-9+666;642-1'')'(*,35373:1.113742:4,2-)4/-/23:26(8*6/55,.,,-*07.&0-')(-0/1610(''',-%++-*(('),/',+*-133688:74/66+/76:5)&$%&&*%$%#%((/.+/03)())'()0437392,,/865678.556(*'**&(/430.-)*)(&$%$*-*65<74843245<514246:7676660(/.,//''%''*(('((*,3//.0510*/.,-1.5134900)*+(,,4++,/0288770-.95320+0*5666;71514746,&097/4.,)+*)*)))%,.*)5.--),+073644+())+/437-/.68*'*1*++5.,3'#$##$',+6952<7,-64.150:/10-./30,.1040&&)*-861.)&*)./,-/+*$&**2./15544.
@3591644b-1b9a-4bd7-b018-72560d9cce5e ch=213 read=206820 start_time=2019-12-13T15:34:42Z barcode=BC01 runid=2c9cf7bc05858273f10e7d7ec552fc0bd742dc3e
CCCGCAGTTTTTCTTGTTACGACTTCACCCCAGTCATGAATCACCAAAGTGGTAAGCGCCCTCCCGAAGGTTAAGCTACCTACTTCTTTTGCAACCCGCTTCCCATGGTGTGACGGGCGGTGTGTGCAAGGCCCGGGGAACGTATTCACCGTGGCATTCTGATCCACGATTACTAGCGATTCCGACTTCATGGAGTCGAGTTGCAGACTCGGACTACGACGCTTTTATGAGGTCGCTTGCTCTCGCGAGGTCGCTTCTCTTTGTATGCGCCATTGTAGTGGCACGTTATTAGCCAGCCCTGGTCGTAAGGGCCATGATGACGACGTCATCCCACCTTCCTCAGTTTATCACTGGCAGTCTCCTTTGAGTTCCCGGCCGGACCGCTGGCAACAAAGGATAAAGGGTTGCCTCGTTGCGGACTTAACAACATTTCACAGCACGAGTGACGACAGCCATTGCAGCACCTGTCTCACGGTTCCCGAAGGCACATTCTGTCTCTGAAAACTTCCGTGGATGTCAAGACCGGGTAAAGGTTCTTCGCGTTGCATCGAATTAAACCCACATGCTCCACCGCTTGTGCGGGCGTCAATTCATTTGAGTTTTAACCTTGCATGCGTACTCCCCAGGCGGAGTACTTATCGCGTTAACTGCAGCACTGAACTGACATCAACATACTCATCGTTTGCGGCGTGGACTACTAGAATTATCTAATCCTATTTGCTCCCCACGCTTTCCGGGACTGAGCGTCAGTTGCAGGCCAGATCGTCGCCTTCGCCACTGGGTGTTCTCCATATATCTGCGCATTTCACCATTACACATGGAATTCCACGATCCTCTCCTGCACTCTAGCTGCCTGGTTTCTATGGCTTACTGAAGTTAAGCTTCAGGCTTTCACCACAGACCCTTGCTGCCGCCTGCTCCCTCTTTACGCCCAATAATTCCGGATAACGCTTGCCACCTACGTATTACCGCGGCTGCTGGCGTAGTTAGCCGTGGCTTTCAATAAAGTACCGTCACTCGGCTACACCATTTCCTGTAGCCGCCGTTCTTCCTTTATAACAGAAGTTTACAATCGAAAACCTTCTTCCTTCACGCGGCGTTGCTCGGTCAGGTTTCCCCATTGCCGAAAATTCCCTGCTGCCTCCCGTAGGAACAATATCAGCACCAACAGAAGGTTAAACACAGGAACGCCGACAACAACTTCGGCACCAGCAATACGTAATA
+
60(')$*,56/)(-1.23-03799<840783-13701.,3.-*+)66,--47/+)(),181/.5.*+.,3/823-0.-12,015853;<7,455274))++.-)*3202/./487;;775310/-101+1.55+*+5,/00489591,/53438344;7.-,/).*,,,0/+,+',-.115/3.355864571+,,-12.3/+0(+*.,-+.43')*.&.&($%%$'*+*0.,-(*6'&()+88570.0405//1427.78.-544565:<335-'&%%)1-/0-/.')('&''*)25,*4;89350*.303732,,+(''$$$').1,7*.)579:8916*+,4,))2153383-59856)&+*+018;064&0,0/<348221/.*,(1,3-)2+:3:&*,.*3..'')+32(+(2*/&&*&**0-079''))*%-*-)'(&(333)43578./-&-.3546:7885/1(,'**:070)()(*)'*+6:/)',05753*//,-42::889;:874730134:+68124*(/*<9733,0409./076)+-3.39379,+/0112213051&'(&'*)//-()%'*.90;3/5:44243;<60922-4*,(''*)))+)9:8--0/0,,&'))+1/24/.-',,1..2130.2.1003.-)*+:729+0.,0',-/0685352'&).,)2-8,/.+.55.&(-),+/*,211,,,/8/,.1388/(,*)4;1*)1::8610'')+,/,.-://-2521013:989:1840.*#&*11110)+)221-078:42.,--(+*+,.:+))4,%%.+,+*,0055642/0)*)*+,**,+02),/&'()1001349;8938:),-.2)8704///-4,+525.&*(/(',/.-112/16**)'318*2---878:7783-.+81-,,26-*//.8+1+-97:000+//3.*.&&&&#,-$'*((00645968:/0*5///88420,)-21.++4-)/*0)&()&.))/6*%)(+0,01%')-5744/2,/813923.)'&)+137::89:78:55.5932216+**-(*4;/00933,074+.3.5/5<;:7<2*.-**').19---.+713.438;)4::5&&',/&(/7:4/()'&$'(-/274/:0-0//*+&*)-../7212/05384.+.+.1.:1;83(''++,)+*+)*/,/($$%#')&'++&/+(()')+-64)'&#$
@095db7ef-8087-479a-a817-435e20f07be8 ch=419 read=190107 start_time=2019-12-13T15:34:46Z barcode=BC01 runid=2c9cf7bc05858273f10e7d7ec552fc0bd742dc3e
CTCTACGGGAGGCAGCAGTGGGAATATTGCACAATGGGCACCTGTTTTAGCCATGCCGCGTGTATGAAGAAGGCCTTCCGGGTTGTAAAGTACTTTCAGCGGGGAGGAAGGAGTAAAGTTAATACCTTTGCTCATTGACGTTACCCGCAGAAGAAGCACCGGCTAACTCCGTGCCAGCAGCCGCGGTAATACGGAGAAGTGCAAGCGTTAATCGGAATTACTGGGCGTAAAGCGCACGCAGGCGCGGTTTGTTAAGTCAGTGTGGAAATCCCCGGGCTCAACCTGGGAACTGCATCTGATACTGGCAAGCGGAGTCTCGTAGAGGTAGAATTCCAGGTGTAGCGGTGAAATGCGTAGAGATCTGGAGGAATACCGGTGGCGAAGGCGGCCCCTGGACGAACTGACGCTCCAGGTGCGAAAGCGTGGGGAGCAAACAGGGATTAGATACCCTGGTAGTCCCACGCCGTAAACGATGTCGACTTGGAGTTGTGCCCATGAGGCGTGGCTTCCGGAGCTAACGCGTTAAGTCGACCGCCGCAGGGAGTACGGCCCGCAAAGGTTAAAAACTCAAATGAATTGACGGGGGCCCGCACAGGCGGTGGAGCATGTGGTTTAATTCGATGCAGCGCGAAGAACCTTACCTGGTCTTGACATCTGGAACTTTCCAGAGATGGATTGGTGCCTTCGGAACTGTGAGACGGAGTGCTGCATGGCTGTCGTCGCTCGTGTTGTGAAATGTTGGGTTAAGTCCGCAACGGAAGCTGTACTTATCCTTTGTTGCCAACGGTCCGGCCGGGAACTCAAAGGGGCCACCGGTAAACTGGAGGAAGGTGGGGATGACGTCAGAGCATCATAGCCCTTACGACCAGGGCTACGTGCTACAATGGCATACAAAGAGAAGCGACCTCGGAAACCAAACGGACCTCATAAAAGTGCGTGCGTCGTAGTCGGATTGGAGTCTGCAACTCGACTCCATGAAGTCAGGAATCGCTAGTAATCGTGGATCAGAGATGCCACGGTGAATACGTTCGGGCCTTGTACACACCGCCCGTCACACCATGGGAGTGGGTTGCAAAGAAGTAGGTAAGCTTAACGCTTCAGGTACCACTTTGTGATTCATGACTGGGGGGGTGAAGTCGTAACAAGGTAACCGG
+
//2.125;-(,..-01/6715-1-.%-'&+%((.*/9-,#&&%%&+(,)*,9065:97:997754431))-*0.225.)2;9896418/))++3093/+/*-5.(/+-**,&'),63*+03.*+--04*((*+/8,*"&).223;845.-3*&*'%,.9808//.:2237/05:7799567548/;0/9323831+)')*.--+'*+0)2)+,.80338266;:78,4+,-*),+&*(+)--*+-.416+,/103-/3%()-+&&1(&),59+3998890,/*)),*.(.-...-3,,--.87-9,-955-('*-/.022**&/*)*1223102.18762121142..2/+.143.-)%)./3830-*)+*/389;:)/%%'''0/'0-.,((+5180,2..////2/3..474530.41,.488;;('),09(-&-++'212.3448;5/0:988-:4)%**18234;6/.---7760)&&,)&).4'0(,8,$$()0732.4-,250030,.-/0/-)+++2.+),//9::9:;33,2-'&''(1/118-)*+4*-5+2.91-.-.739722-104.3507;;*1.*'*(*'%'.+102,*,,&/('*10740416/,+11+.&++4335,-02417232/+-./262244,,%%((/*-;*.(''')+9-2%0(,005394:4.3+3159884546&3$&(//;765516110120.+((+,540/6/0+34+)-097<:8;882480-/57:-*'&%&'&$&(,4043)(2,(/-.7:4-6/0133494/050(&%(*4:*())&,*&0(*&)3<:8890.0,-1+(.%,4127558..+*+'*+.455503583+0'%)0062401-''(')22+),.6/&./.16878)''')**+..2*,*'&'+)-'31'00757997442;4+(./13+('*+10757-8(/)-3*(&()/2894743.-*/13602031//3+,,(*')%'')*1/7011;:;876.-)&,335;340863564(81053%-/2''**(+,++,/931;41.0--)35495:5*,,(346:475:+&(+)*-,6/*(&&(*1-,&(.+2(+,)'+.'(-0-*12,0**)00277:9788-+/*-,++95756238)4/7::75.
@2615eea9-b49a-481e-b2d7-574d25fbd7fa ch=253 read=217138 start_time=2019-12-13T15:34:54Z barcode=BC01 runid=2c9cf7bc05858273f10e7d7ec552fc0bd742dc3e
CTCCTACGGGGAGGCAGCAGTGGGAATAACAATGGGCGCAAGCCTGATGCAGCCATGCCGCGTGTATGAAGAAGGCCTTCCGGGTTATGTAAAAAATTACTTTCAGCGGGAAGGGAGTAAAAGTTAATACCTTTGCTCATTGACTACCCGCAGAAGAAGAAGCACCGGCTAACTCCGTGCCAGCAGCCGCGGTACGGAGGTGCAAGCGTTAATCAGATTACTGGGCGTAAAGCGCGCGCAGGCGGTTTGTTAAGTCAGATGAAATCCCGGGCTCAACCTGGGAACTGCATCTGATACTGGCAAGCGAGTCTCGTAGAGGGGCAGAATTCCAGGTAGCGGTGAAATGCGTAGAAGATCGGAGGAATACCGGTGGCGAGGCGGCCCCTGGACGAAGACTGACGCTCAGGTGCGAAAGCGTGGGGAGCAAAACGGGATTAGATACCCTGGTAGTCCACGCCGTAAACGATGTCGGCAGGTTGTGCCCTTGAGGCGTGGCTTCCGGAGCTAACGCGTTAAGTCGACCGCCTGGGAATTACGGCCGCAAGGTTAAAACTCAAATGAATTGACGGGGGCCCGCACAAGCGGTGGAGCATGTGGTTTAATTCGATGCAACGCGAACCTTACCCGGTCTTGGCATCCACGGAAGTTTTGAGATGAGAATATTGCCTTCGGAACCGTGAGACAGGTGCTGCGCATGGCTGTCGTCAGCTCGTGTTGTGAAATGTTAGGTTAAGTCCCGCAACGAGCGCAACCCACTTATCGCTGTTGCCAGCGGTCCGGCCGGGAACTCAAAGGGAGACTGCCAGTGATAAACTGGAGGAAGGTGGGGATGACGTCAAGTCATCATGGCCCACTTGACCAGGGCTACCGTGCTACAATGGCGCATACAAAGAGCGACCTCGCGAGAGCAAGCGGACTGGCCTCATAAAGTGCGTCGTAGGCCAGTTGAGTCTGCAACTCGACTCCATGGGGATCCGGAATCGCTAATCGTGGATCAGAATGCCACAGTGAATACGTTCGGGCCTTGTACACACCGCCCGTCACACACCATGGGAGTGGGTTGCAAAAGAAGTGCATTAGCTTAACCTTCGGGGAGGGCGCTTACCTTTGTGATTCATGACTGGGGTGAAGTCGTAACAAGGTAACCGG
+
,*----0/21-%)*(.11'45385+31/*'/4132+*%*.*'+,3447030&.1.*)1202565867731*),**.,2+4)69819*,**-0;84'1)')/15-)-.+43(*',*$').53''--3/224.57+(-.//721..*++6*-2.-4-%,+',+*+9700,,+7---:9689:<8-1./6.*&&&('32.+1*,-8888882<07-/(*%1*%*1294498:;702/.*,)-).44)54:/,5-8,--0-*+)('**(18/,489:332421042242+)***:--+-+4100.0.(+('*,/15777,*/221.30223-2)*25--/31740)04/6885-,/+*0/3*/)..27338624415.+''*)-*794+/0772+5,++2110/1225,+5680./0**+15:970*+01:8-4&46,0/++0/08<./:;6.-/06+,+1//:::12,++*+-,%*',**211+4-%$#&&02-0709/./2'4),'-322-*%)+414-,3*,-;8:4.,1,*)*'(-2862126:095;6:<4///7:<6/5/7/7185783*071,.,-*+/44:99:////0.*+./3-(7-5210-%('$)*.*,1.316*3))(2..,+%'(+11833/3+2,,1)('')+1+(''')&,+,287:5+++109882+00304237;+**''(,09699987861443565/30-,./34+.-9(.324241171()3.+/(*12295104-%'--332''4,-9445557573.)30312;:-95546;*/,((*+///3&(*2/./143143.(-,+5)4/6;;22/023331.,).0185%%%')1-&('&)*4()247/+*+&'-/77&023,0,,,112,.4.(%('&875325280.)'*,-9003.*%%)//54525155,-4899766*(&&)*,2/-+.///7253102-)-+,7-.520)&)1)-,-3,.&&)'&...2637/,'))..*5-+,%4323:778+2+0'++,-.,)%()*/-1962:.-/11,++'-;6987-)'(-231922099*&()%&%%%++('**+3.07081*5*+)/5.511-*&&&'3((*0110,-//8666440-.3.+-.--0+)37)602;9:78
@cf2b237f-2a40-454d-a19e-a0222cfe96d1 ch=426 read=158460 start_time=2019-12-13T15:35:02Z barcode=BC01 runid=2c9cf7bc05858273f10e7d7ec552fc0bd742dc3e
CGTTTACCCGCCTTGTTACGACTTACCCCAATCATCAATCCCACGCCAGACAGCTCCTTCCCTTTGCGAGTTGGGCCGCGGCTTCCGGGCTATCAACTCTCATTGGTGCTGACGGGCGGTGTGTACAAGGCCAGGGGCAATATTGCCGCTAACGTTCGCGATTACTAGCGATTCCAACTTCAATAATAGTCGAGTTGCAGACGACGACAATCGAACTAGGAATGGTTTTATAGGTTTTGCTTCACCTCGCGGCTTCCCTTCCCTCTGCACCATCATTTGTAGCACGTGTGTAGTAAGGTCATAAGGGCATGATGGTTGGCAATCATCCCGCCTTCCCTTAACTTGTCACTGGCAGTCTCGCTGGAGTCCCAACAATGATGGCTAACGATGGGGTTGCGCTCGTTGCGGGACTTAACCAACATCTCGACACGAGCTGGCGACAACATGCACCACCTGTATCTCATATAGCTATCCTCTCATCTCACGGAGCCTTTGCCGTGTCCAAGACCATAGTAAGGTTCTTCGCGTTGCTTCAAGATTAAACCATGCTCCACCCAGCATGCGGGCCCCGTCAATTCCTTTGGTTTCGTGCTTGCAGACGATACTACTCAGGCAGATGCTGTGCGTTAACTGCAGCGCTGAACTTTGACATCAACGCTGGTACTCATCGTTTACGGCGTGGACTGCAGGGTATCTAATCCTATTTTGCATACCACGCTTTTCAGGACTGGAAGCGTCAGTTTACCCAGGAGCCAGATCGTCGCTAGCCGCCGCACAATTGTTCCTCCATATATCTACGTTTTTTCACCGCTACACATGGAATTCCACGATCCCCTCTCCCCACCTCCTGGCTACTTGCCTGGTTTTCTTTATGGCTTACTGGGTGCGGCACCGGGCTTCACCACAGACCCTTGCTGCCGCCTGCTCCTCTTACGCCCAATAATTCCGGATAACGCTTGCCACCTACGCATTACCACCGCGGCTGCTGGCGTAGTTAGCCGGTAATAATAAAGGTACCGTCCGCTCGGCTTCTGCCATTTCCTGTAGCCGCCGATTTCATCAACATAACAGAGTTTACAATCCGAAAACCTTCCTTCACGCTGGCGTTGCTCGGTCAGGGTTTCCCCATTGCCGAAATTCCCCTGCTGCCTCCCGTAGG
+
&'164+--&$/)/5-.7,--(,(+&.690-50548372.44('+$&&))24(211/&)*-.&$&%+1,%+022.'%%$')))+*(&%)%%''),,(*).-/*5-/--'%''+9-50((*)-/-/0354543-),++,,210+6-&(%&#$+(,+*30360.02*)))'-135140,&+(&&)'-/300176)(*.0)-*-0/+*)-1-6--1''21.((+)-+,/59;)+-,6-7;:1),12/023/2)*(,,.20+'(1*96--'$'%(,1*.()/-)((),')'+%$&'')%&%,&'($((2(20(#%%%&'-/-)*('*..0.291*.45/3+('&,(*1,).9/65.6../40,4--)'&'(-/2+-())+'')&'%'(0--.-(''-'05-./0-762:12096-%&&,((&+,01/-)*)**'*)).+.21,+'+*&%(*02140.7/31235679356610201/6&)+56(*+*)(,+4%*41054)++%)%)('0,++,1($*&%*)/+9:333338070(/57//(%'./1;;132((,,/+)-*($#%$(&-/6.54/()-/,6/613-4,((&,)%$&&&%%&(%*&1$+,*,%%&,-1455-.00&*)&*)//.)%&',)($))&/./3;5737-..0.0-)+%%&%&%%'+008:7387*),*)(//6543+.(03-.///+-.-4(&)&')'$%#&$'&&)%'089)-%13..10&*%&'(12*1..&$+*'%))$'/7(,-54.77)+%)$.3))+%%$'*-/0/26:9/03,(+.132)%)((-5/5*//22+--+--.).,.(-*/)/(*.1083--./,-*+'$*,*.2(*++,#+&*(*0),3/;9,*((%&(('%&)(*.-*%($%%(($&$('%%%')*-/'.)+-7</60/0334849)'&'(15.,0/+.,*+&*&&+4-/.*2*80&&))*/-+6;4491*-)*''&&)'&-)13/933///1+-*(+726/)**''(&&%(++7:,*+21583.5(&)0.'+*((')$(&%)75*0,*%&),2.21*&0,($())'%)&%)+0&(+*.58.0.32/*).16/682834/9-(*')%**+-:.,-.-51/1+//./92/9:,*3613*+.-*3/40)&&$(-(+3*58))8/0)
@09796487-0221-4807-9a21-93eb37db389b ch=148 read=107024 start_time=2019-12-13T15:35:00Z barcode=BC01 runid=2c9cf7bc05858273f10e7d7ec552fc0bd742dc3e
CTCCTACAGGGAGGCAGCGGTAAATTTTCGGCAATGGAAACCCTGACCGAGAACAACGCGTGGAAGAAGGTTTTCGGATTGTAAACTTCTATTGCCAGGAAGAACGGCGGCTACAGGAAATGGTAGCCGGTGACGAAACACTTTATGAAAGCCGGCTAACTACGTGCCAGCAGCCGCGGTAATGCGTAGGTGAAAGCAGCGTTATCAGGTGTGGGCGTAAAGAGGGCGGAAGGCGGCAGCGGGGTCTGTGGTGAAAGCCTGAAGCTTAACTATTAAGCCATAGAAACCAGGCAGCTAGAGTGCGGGAGAGGATCGTGGAATTCCATGTGTAGTGAAATGCGTAGATATATGGAGGAACACCAGTGGCAGAGCGCGATCTGGCCTGCAACTGACATCAGTCGAAAGCGTAGAGGGCAAATAGGATTGAATACCCTAGTAGTCCACGCCGTAAACGATGAGTACTAAGTGTTGGATGTCAAAGTTCAGTGCTGCAGTTAACGCAATAAGTACTCCGCCTGAGTAGTACGTTCGCAAGAATGAAACTCAAAGGAATTGACGAGGGCCCGCACAGAGCGTTAAGACGTAATGGTTTAATTCCGAAACAGCGCGAAGAGAACCTTACCAGATGTTGACATGCTCATAAAGGCTCCAGAGATGGAGAGATAGCTATATGAGATACAGGTGGTGCATGGTTGTCGTGGCTCGTGTCGTGAGATGTTAGGTTAAGTCCGCAACGAGCGCAACCCTTATCGTTAGTTACCATCAGTGGGACTCTAGCGAGACTGCCAGCGTGTAAGCTGGAGGAAGGCAGGGATGACGTCAAATCATCATGCTGCTTGACCTGGAGCTACGTGCTACAATGGATGCGTTGCAGAGGCCAGAAGCCGCGAGGTGAAACAAAACCCATAAAACCATTCTCGGATTCGGATTTATGATCTGCAACTCGACTACATGAAGTTGGAATCGCTAGTAATCCCGCCGATCAATGTCGCGGTGAATACGTTCTCGGGCCTTGTACACACCGCCTTACGTCACTACGAGTTGATAACACCCGAAGCCGGTGGCCTAACCGCAAGGAAGGAAGGCTGTCTAAAGGTGGGATTGATAGTTAGGGTGAAGTCGTAACAAGGTAACCGGAAGATAGAGCGACAGGCAAGTAACACAAAGACACCGACAACTCTTCCAGCACCAGCAATTACATGTAACTGGG
+
-/1.%%('23+)030/0+'*)-*'+::84251/821++0*-9(()+2.0+*)',0(+)*((-*,+*-.+209654+8.15--081/10/,&0*'()&.,19-/03&2*&.00.1&0-+-.0//-(-/,*()*./***(**+&&%$&&)+*(.*&)+.150*)(%'*+7-(-.+32++((-.,+(2',*-.*((&(%)%)010900000')$-&3666569)'%/*+-,4-3.3.0/.-11&+30//111(..,,--&(*+0,5,*+'/&&%&')4.*34,-))-3-2014:/-,-+*'&(*32)740,).6278(8*-/,9-:6,-*)&%%'(/.64./399979:97/37/-6,16558-%)+-7-%%$&&&&'/01-6/7/1-1/+++,,/&*,1222$+((,0271,&-),.2;;0'69./1-4;:76:)),344536/(+1496554,*))*()(+,765-/0/08596:24533//291+,.))*22/2571-0.+5++)''+-0122&)))(((+&&+*-79;:206*,)2,)')(&,,03/++,.4/524*%-1+/72--.1-%''+-(+&%(',,303/055;131770.)(/*++%/+,,//+*'%-,)',)+.*+,/)'%$')))'..0--0:4+5247')*++,/3.),'*4308767624333786:5/4//78672210/9566.('%%'5'4*,,+(,-446605&(*.*'&)*42+/127*)2226573;-3...;5494,4--8<97+%&'(*''.542'&&)*-228822/&/,-'%)*-,---*2+37186-'1438677.15-1,.244857'*$#%%#$%60-,4%',(')$%%(**-,7.-3,+)&&&((+*()+)+''%*'(/2.,++,*1--1(*1;;92;)+10;:51::7:4/221+4++.-'2-(&0./2.($*'',-/1/461/03/61059463663%%'),,0//2(,*/)(**-++*%0-14'4233;7553.7.-/(-*-+-*%&)*-//2:20-**')-.0&'#%'),0+/,,,1/0(+)&&')'+11865/3+)/2431524,10--('&(.,1535.09//31490+,,**,$'2-+-.,-*.+**43798722,20779959.521.'))+02880688-+(**--+-/6+-.,.8532+,')*4528((),'/)'''(')%###%%%(&('&%$
@be9dd60e-4a14-4c5f-908e-ccb8b5e3197f ch=3 read=56018 start_time=2019-12-13T15:35:01Z barcode=BC01 runid=2c9cf7bc05858273f10e7d7ec552fc0bd742dc3e
CTCCTACAGGAGGCAGCAGTGGGAATATTGCACAATGGAAACCTGATGCAGCAACGCCGCGTGAGTGATGAAGGTTTTCGGATCGTAAAGCTCTGTCTTTGGGAAGATAATGACGGTACGCGGAGGAAGCCACGGCTAACTTCGTGCCAGCAGCCACTTGTTAATACGTAGGTGGCGAGCGTTATCCAGTTTACTGGGCGTAAAAGGGCGTAGGCGGATGATTAAGTGGGATGAAATACCCAGGCTCAGCAGGTGCTGCACTCCAAACTGGTTATCTAGAGTGCAGGAGGAGAGTGGAATTCCTAGTGTAGCGGTGGTATTAGAGATTAGGAAGAACACCGGTGGCGAGAGCGACTCTCTGGACTGTAACTGACGCTGAGGCTCAGCGTGGGGAGCAAACAAGTTAGATACCCTGGTAGTCCACGCCGTAAACGATGAATACTAGGTGTAGGGTTTCCAGCACCTGCCTCAGTGCCGCCATAACGCATTAAGTATTCCGCCTGGGGTACGGTCGCAGATTAAAACTCAAAGGAATTGACGGGATTGCACAAGTAGCGGAACGTAATGGTTTAATTCGAAGCAACGCGAAAGAATTACCTACACTTGACATCCCACTTGCGTACTCTTAATCGAGGAAATCCCTTCGGGGACAAGGTGACGGTGGTGCATGGTTGTCGTCAGCTCGTGTCGTGAATGTTGGGTTAAGTCCGCAACAGGCGCAACCCTTGTCGTTAGTTACTACCATTAAGTTAAGGGGACTCTATGAGACTGCCTGGGTTAACCAGGAGGAAGGTGGGATGACGTCAAATCATCATGCCCCTTATGTGTCAGGGCTACACGTGCTACAATGGCTGGTACAGAGATGCAATACCGCGAGGTGGAGCCAAACTTTAAAACCAGTCTCAGTTCAGTTGTAGGCTGAAACTCGCCTACATGAAGCGCTGGAGTTACTGGTAATCGCGAATGAGAATGTCGCGGTGAATACGTTCAGGTCTTGTACACACCGCCCGTCACACCATGAGAGTTGGCAATACCCGAAGTCCGTGAGCTAACCGCAAGGCAGCGGCCGAAGGCGCAGGGTCAGCGGTGGGGTGAAGTCGTAACAAAGGTAACCGG
+
,-.+&'*%.,(,,***+*.13;:-73.1/+++.3:76-'+*2:)*/9:956768413:59062**))*,,,(*.,7951/968;8370((+,133744<;/85))(*+()(*$*'++&&&0(,*-(('$&&()6,,0-+*+-+,.05;4+2'272,+/*&,*0+.1;88/7.,:..)).,/.622/.,./:))+7560*,.07/%++0,2568:;9<854/200.,--94.,()3/)'.-+).<76./&)%457770/.'*)-%0-'(13.4/..475.(**+-*2,*+,()'*+6,5+7*7*)().(%'(*+.2,)'((()(++*0,+35/--/.103:(4326-+,'&()*)*+,.,04:7879-8,**///6782.13/2,***-49;:/)&--)*'''++80029,:6,*052.0/06+.243369:52/00,.--,///05,*)(++.-8..'*&)())&&*1-0%%#%((*15/,,0.-/(0+0+)*-6:8946:678.'')37;:90.-()0,3;;559:8;/1/*115165-+)%+'&)+-*(&))/0142.112.2./86;6-2/33*-(&-6552-+,1*''&%&,/71/.*+,-/.05174/%-1201&1(+-,./3056,'++*.,*-83/9726:61256'0*--,)(+,62:;:;867755750.+,-.857566342.32/4043,7744.269.16.9+,87/230&)(&)$+-,822/45000/16).4-0*-5+'+4.:44210$&))+87998:78;61816/413**2..5+313:7,56343337:7/229823-132*.7/1.-()+(-,('$'))+-/,+++,/62473+-1334--,--09/4.,,0.,--001/05/004268349608960:57881000188&/+4/208::0-05*+..*('&))+-12//-)+05/'+18+*'%(,/--.00-)/)*$)')))+,59/8656:8785432'/67-7-*),,,../4-434/230/,.0*-+-&'(+*.(+686*7.)')/*,.6474-1/+,04:*1)''*&')++/,3('/&-*,0.-5***4572-3.,1-*++*'*,+,*&$,6,,9-0:7948
