# Supplementary material for: De novo species identification using 16S rRNA gene nanopore sequencing
Source: PeerJ. 2020 Oct 21;8:e10029. doi: 10.7717/peerj.10029 (PMC7585375; doi:10.7717/peerj.10029)
Supplement: Supplemental Information 3 [file peerj-08-10029-s003.zip › pass_fastq_runid_2c9cf7bc05858273f10e7d7ec552fc0bd742dc3e_414.fastq]

@2bf073ad-8989-43f2-b9c2-12468177d151 ch=187 read=206086 start_time=2019-12-13T15:35:10Z barcode=BC01 runid=2c9cf7bc05858273f10e7d7ec552fc0bd742dc3e
CTCCTACGGGAGGCAACGGTGGGGAATGACCACAATGAGCAAACCTGATGCAACGCGATGAAACGCGAAGTTCGCTGTAAAATTACTTTCAGCGGGAGGAAGGGGAGTAAAGTTAATACCTTTGCTCATTGACGTTACCCGCAGAAGAAGCTTTCAGCTAACTCCGATTATAGCCGCGTGGCTGCGGAGGTTGTCGGTGCCGGAATGGCGCGCGGAAACTGGTTTCATTGAGTCGATTGATCCCGATTCGGCAGGGCATCGATGCTGACGGCGGTCTGGCGGAGGGTGGATCTGGTGCGGGCGATGCGTAGATGGAGGCTGGTGAAGGCGTACGGACGAGACGTGGTGCGTAGGGAGCCGACGGGATGAATGCGATATCGACCGGTTGCGGGCGTGGCTGGAACTGGCGCGTGCCGAATCGACCGCCGGGGAAGCAAGACGCAGGTTCGGCTGCGATGAATTGACGGGGTGCAAGGCGGTGGAACATTGGTACGCGGCGCGGTGCGGGCATCCGGTTTTCCAGAGATGAGAATGTGCAGCTGGAACCGTGAGACAGGTGCTGCATGGCTGTCGTCAGCTCGTGTTGTCAGAAATGTTGGGTTAAATTCGCAACGAGCGCAACCCGCCATCGCTGTTGCCAGCGGTCCACGGCCGGGAACTCCGGGGCTTGCGGTGTTAAACTTCTGGAGGAAGAGGTGGGATGACGTCAAGTCATCTTGGCCCATACGACCAGAGGCTACGTGCTACAATGGCGCATACGAGAAGCGGTACCGAGCAAGCAATGGACCTAAAGTGCGTCGTAGTCCGGTTAGGTCTGCAACTCGACTCCATGAAGTCGGAATCGCTAGTAATCGTGAATCAGAATACGGTGAATACGTTCCCAGGCCTTACACCGCCAAATCACACCATGGGAGTGGGTTGCAAAAGAAGTGGAGTAGCAACGCTGGGAGGGGCGCACCGCTGTGATTCATGACTGGGGTGAAGTCGTAACAAGGTAACCGG
+
+0/*&&(,3/%''*,%-'/.++-'+-,%$&&%)-2-+)&+-6-,3,,-.,)&$&%%&#&&$$#&&$#''$(%%$$%))074-/.+*,)-**,*07,)-4-2,.1,)+,,;.,--2,++0,---,2//()',%.,('$'((',++..%)(%%$%&(&&'$.()*/,($*$$#%&('+,*)''%$#$(-&'%%&$$%&%'%'%)'$#$%&&&&&&'&&&$$$((,2(%$'&'%&'&($&#&#(+&%&$&$###%#)&$'%'(*#&$%%&&''&&()*)$$&&'*%+*$#'%'*(%(%%%$'*'&'$'$#$#%((0,+')**&)'&)'*&'%%#$()3*'(&'$%$$$%#%%&*$)+)&&($%&'&-.&&$$$#$$$$%$%$%#'$*)%&$$&.++,).')%)()')++'&%%&%%'(('''#&%&)%'$&*+''&$&'%&#'%&#((+*$%%%&%$&%%%%$'$*%+*,($&#%$'&('))%('&&&$'++%'$&&)''))()%%$&$$%$$%(%)('+901)**+,-544/194&4&*&$&%,(/*29796,//2'215345-,+++**(*23479/046971+/*$%%%&,.,*)1-.894814'-&'&,*13,-.2256546'&'&#&-%&0(..,184&5+./20%&(&((-3-3-..6%*,/,()&%'('(&'''&%&%'&$'(&)(*)))-+%*,**1335522,(),0+/&*',)22+%'&'*.1:/.%5+*(()'-/6746/;-,1/.20/,-()%''%%()&&&%&(*-15'2##%+*'(%%&0,),1742833+((+'*+)-&)(),74412..025558:.0335112-3,434-,,(+-.201**(&)+/''%3-25.244442:96596./%++/(,&%'&)/,,/%'&'(*,+/50-*4.))*-8361..-*.)$))(*+,&&'(&&).*/2148*),471.(+$%&%)3334471,(+-/0107/)()$%+&((',-125*6/577807
@85d74735-e66d-4100-841e-eb75c454ebc6 ch=161 read=176705 start_time=2019-12-13T15:35:19Z barcode=BC01 runid=2c9cf7bc05858273f10e7d7ec552fc0bd742dc3e
CCCGGTTACCTTGTACGGCTTGCCCAATCGCTTCGGCCCTGCCCGGCCGCTGCCTCCTTGCGGTTGGCTCGCGGACTTGGTGTACCTCGCTTAGTGTGACGGGCCGGTGTGGCGGACCGGGCGTATTCCGCCGCGACGTTCTGATTCCGCGATTACTAAGTAGCTCCGGCTTCAATGGCAGGCGAGTTTCGGCCTACAATCCGGGCGCTGGGGACTGGGTTTTAAAGTTTGACCACTCGCGGTGGCCATCTCTCTGTACCAGCCATTGCTTAGCACGTGTGTAGCCCTGCCAGGGGCGATGATTTGACGTCATCCCCGCTTTATATCACCAGTTAACCCAGGCAGTCGCTAAGTCCCTCCAACGGTAGTAACTAACGACAAGAGGTTGCGCTCGTTGCGGGATAGCAACATCTCACGACACGGCCAGGCGGCCAGCCATGCACCACCTGTCACGCCCATCCCGAGAGAGTTTTGCTCGATTAAGAGTAATGCAAGGGATGTCAAGTGCCGTTGAGTTCTTCGCGTTGGCCGGAATTGACCACATGCTCCGCTGCCGTGGGTCCCGTCAATTCATACAGAGTTTTAATCTTGCATTACATGCTCTGGGCAGGAATGCGCCAATGCGTTGGCAGCGGCTGGAGGTGTTGAAACCCACCTATTATTCATCGTTTGCAGCGTGGACTGCAGGGTATCTAATCCTGGCATACGCTTTCCGGAAGCCTCAGCGTCGAAGTTACGTCCAGTCGCTTCGCCACTGGTGTTCTTCCTGAAATCTCCTGCGCATTTCCCTTACCGCTTCCACTAGGAATTCCCTCTCCTCTCCTGCCTCTGGAATGGCAGTTTGGAATGCGGTACCCATTCATTGGAGGTATTTCATCCCTTAATCATCCGCCTACCACGCTCCTTTACTTGGCCGTCCGGATAACGCTCGCCACCTGCGTATTACCGCGGCCGCTTCTGGCTGTAGTTAGCCGTAGCTGCTCCTTGAGTACCGTCATTATCTTCCCCAAGACAGACTTACGATCGAAACCTTCATCCCACTCACGCGTTGCTGCATCGGGGTTTCCCCATTGTGCAATATTCCCCGCCTTGCCTCCCGTAGGAG
+
./)'-+6(-(+($''+))'&%$(*')((-%&&'(*/-7(&$&%%''2-*.2./5-,&()*)*''&%(++,%(-,+'&%&)-++*,))((&&%&+.,)++0)514'/())('&%*(%('',(/)+(),,($-,-+,)%$.304527:6%'(+113(((*)&((%*)/&)&&&'&%%%&'&(+.,-),+61'&('%'&),/+0,),')$(*&%./)*)'*+099..73*,6*'($+#&&(&&)%++,-1/41000013+(,*%(19/64(&*'%*.(---/.''&)+(&$#(+$))'%&)),/.95,*(*(()&(*-)&#%'+&&'(*/')('(*+.'-,))/54*1.*&(())))*2-')'&%.&(''&(,4-.1/..&1/-+(,-/3045877212-/+:66/+*/*,-4.-%&#%&,+,-,++*),21*)1+,%-2.-,-)-0(,3)+.613-*)%#(5.*($''('**/1,('%),*0+.((&)*/501261*18,8255,%&%(-0'.+&&&)7-031/1+3(*&)&'*(),)((*.*+(----/&&')%'$$%'&%'2-,'-+0*1()%%#%$&%+-:;-2970-,'*),*)(,((+((//320&)'(+*&(%),,1-.-+))'&%#*)*&%$)-*.0,+,((',&&)&%+*%%($&(,)48:7370%*&2330--/,.+,'*&$)'//--714)(%$%%$%'&'+-*-&('&&'(*-3/2321-(&&))+$&)*-()(*++)')+)-.'***-,06943213)(/5/--*)&&$(')+,6--,&%%#((&))/-+&'%'&$)(-,0.&(-(*'(,--,)),*)-)(&())$$'$*)4/,,(1'&'&'+(.0&'&'##&%*+(&%,+,:.-++,*&%$-),.9172(*+''(((+(,-56,9,((*'**-,),-*0,-.1-1*,-4236.24'&(&&+/.*,*&*--11+,+*'()++$')..1++)/+3)&&&'$((0*,,%$$'&22124,1/--3303.-)1/*,/**&%%%$&&(.+).-*33,400-3),$-./),-/+6/)()&'$+/&263.:..59/(38-36714201/4/.)$'%%%'-/+34*(.+,'-$
@8d44e5db-ba30-487c-a6e9-dc9b2a31a3bb ch=92 read=148116 start_time=2019-12-13T15:35:30Z barcode=BC01 runid=2c9cf7bc05858273f10e7d7ec552fc0bd742dc3e
CCGGATTTACCTTGTTGCGAGCTTCACCCCAGTCACTTGAATCACAAGAGTGGTAAGCGCCCTCCGAAGGATTAAGCTACCTGCGCTATTTTGCAACCCACTCATGTAGTGTGACGGGCGGGGTGTGTACAGGGCCGGGAACGTATTCACCGTGGCATTCTGATCCACGATTACCTGGCGATTCCGACTTCATGTGGGTCGGGTTACTGAACTCAATGGACTACTGACGCGCTTTATAAGGGATCCGCTTGCTCTCGCGGAGTCGCTTCTCTTGTGCGCCATTTGTAGCGCGTGTGTAGCCCTGGTCATGGGGCCGTGACGGGCATTTACCTTCCTCAGTTTATCACTGGCAGTCTCCTTTGAGTTCCCGGCCGGACCGCTGTAGCAAAAGGATAAGGGTTGCGCGCTCGTTGCGGGACTTAACCCAACATTTCACAACACGAGCTGACGACAGCCATGCAGCACCACCATCTCCACGGTTCCCGAGCACATTCTCATCTCTGAAACTTCCGTGGATGTCAAGACCAGGTAAAGGTTCTTCGCGTTGCATCAGATTAAACCACATGCTCCACCGTGCAGGCCCCGATCAATTCATTTGAGTTTAACCTTGCGGCCATGCTCCCAGGCAGTCGACTTAACGCGTTAGCTCGACCGCCTCAAAGGGGCACAACCTCAAGTCGACATCGTTTGGCGTGGACTACCGGGGTATCTAATTATTTTTGCTCCCCGCGCTTTCGCACCTGAGCGTCAGTCTTCGTCAGGGGCCGCCTTCCAGCGCGAGTATTCCTCAGATCTCTGCGCATTTCCGCCGCTACACCTGGAATTCCCCTCTGCAGGACTCCGGCTTGCCAGTATCAGATGCAGTTCCCAGGTTGGGCCCGAGTTTCATCTGGCTTAACCGACCGCCGCGTGCGCTTTACGCCCAGTAATTCCGATTAACGCTTGCACCCTCCACGTATTACCGCGGCTGCTGGCGCAGGTTAGCCGGTGCTTCTTCTGCGGGTAACGTCAATGAGCAAAGGTATTAGCTTTACTCCCTTCGCACTCCCATGAAAGTGGCACAGCCCGAAGGCCTTCATACGCGGCATGGCTGCATCAGGCTTACGCCATTGTGCAATATTCCCTGCTGCCTCCCGTGAG
+
1()(#22,+0/8/*20&)*'$'*/,).49.++0.(')+++764)+))&&'*,5474*-01;4110+)/,-&3+54*--,--)&'$&/%031,044(10-%'&''+))&0146323)242),.'*%'$%%*+%24130.0(++./53<667928/2--17624582-&'(,5/)/,*&.-//6:160026;2&)&%&,)),&-+06'*)*)8865.&*).,30,+*,.1*,%',..++-'03-'(22),.3/342/1((&&%'(4&(-//2,.,&+,-.38)52'(&%+,*,.-.10/00.5,,0783&-$*((/)''&%'%)&')*/*+1::;98/7,,.91-01.0..30117746((.+,+..*-)(&,/017003/1.1&&*10:7(0.43-)+/))3*()+)*)0220./0:7/)((,),/*)&,*,8./,,-+.-4)%,/02130'21,,,*-,50,+)0-$%$'+020))+*5/:/6'(((''--14702360-+,,086/27-5589<;8-3343123:2.-+.4)1+9;98:6./,-/-/647%%*5*75046...,)--7-'-'&&(-$((644(&&(*588:6-2:80,.16/,//,)+((-.15&,$,,453).61(11021))'1,0002.0(')+2,+++'(323+6+.*3.+.2245836*4',.3564781-+&&(*,++../0/3-(4,*2/14--%,&%088;-')*443-&**+1652-1.5841.33478-..//:8778,*),(())),*((%%$'%(%$'(*,3)$%&%(*()-.,+.,-/17,2)%(+***$++0636-8+3(**,+*..(.&&,)%(-*-+-27*36+./..4'556231610//+'/.*/%(,11)&%*(9+.0+.21.+.+4+4&&-.1+.+&(,,41/+00*'-')*''+--1.823,)+-(()((/)'('+++*5.())-4/:+17//*4,345/1+)%*(-.2.-+32..*%.0;48;6/14/4*)).1-0,,'+**/345(0'*,(('&+,2/',-2<109-$(#)(50(%*)(+*&)%#%$&&$/)''-,/4397:2$%$%$'*1-,-021002225)33.5,'*-21+'&$'#$-(**3518.())&*+2+68,+7&%+
@42ccc68b-85fc-49d5-8158-d9ecd3fc8bb5 ch=83 read=139424 start_time=2019-12-13T15:35:33Z barcode=BC01 runid=2c9cf7bc05858273f10e7d7ec552fc0bd742dc3e
CTCCTACGGGAGGCAGCAGTGAATATTGCACAATGGGCGCAAGCCTGATGCAGCCATGCCGCGTGTATGAAGAAGGCCTTCGGGTTGTAAAATTACTTTCAGCGGGAGGAAGGTAGATTAATGCACTTTCGTGGTTACCCGCAGAAGAAACACCGGCTAACTCCGTGCCAGCAGCCGCGGTAATACGGAGAGGGTGCAAGCGTTAATCGGAATTACTGGGCGTAAAGCGCACGCATGAGCGGTTCGTGCGTCAGATGTGAAATCCCGGGCTCCAACCTGGGAACTGCATCGATACTGGCAACTTAGTCTCGTAGGGGTAGAATTCCAGGTGTAGCGGTGAAATGCGTAGAGATCTGGAGGAATACCGGTGGCGAAGGCGGCCCCCTGGACGAACTGACGCTCAGGTGCGAAAGCGTGGGGAGCAAGCAGAGTTAGATACCCTGGTAGTCCACGCCGTAAACGATAATCGACTTGGAGGTTGTGCCCTTGAGGCGGCGGCACCGGAGCTAACGCGTTAAGTCGACCGCCTGGGAAATTATAAGGTTAAAACTCAAATGAATTGACGGGGGCCCGCACAAGCGGTGGGCATGTGGTTTAATTCGATGCAACGCGAAGGAACCACCTGGTGTGACATCCGCACGGAAGTTTTCAGAGATGAGAATGTGCCTTCGGGAACCGTGAGACAGGTGCTGCATGGCTGTCGTCAGCTCGTGTTGTGAAATGTTGGGTTAAGTCCCGCAACGAGCGCAACCCTTATCCTTTGTTGCCAGCGGTCCGGCCGGGAACTCAAAGGAGACTGCCAGTGATAAACTGGAGGAAGGTGGGGATGACGTCGATCATCATGGCCCTTGACCAGGGCTACATTAATGGCGCATGAAGCGACCTCGCGAGGCAAGTGGACCTCATAAAGTGCGTCGTAGTCGGATTGGAGTCTGCAACTCGACTCCATGAAGTCGGAATCGCCCCAGTAATCGTGGATCAGAATGCCACGGTGAATACGTTCGGGCCTTGTACACACCGCCCGTCACACCATGGAATTGGGTTGCAAAAGTAGGTAGCTTAACCTTCGGGAGGGCGCTTACCGCTTTGTGATTCCATGACTGGGGTGAAGTCGTAACAAGGTAACCGAATGGGGCGACAGGCAAGTGGGATTGCTACAGACACCGACAACTTTTCTTCAGCACCAGCAATACGTAACTGG
+
+.02*,//53*-0.256*+))'%&&))&)*,/800423+/57067634532424778570*+*)+477560,-.)+/6571&72881609/(()')-5.-123/9,')-,).(%%&%++-**()&&$%()*,('*'*06'(.*)-*%-+'(+-2+5***4-13937276-/0-.02/-2-,23+.0-1.)&),+//000,.15:39350.5-2-232;957667:3,/11,+)(%$().8.1+0&&($&')1/333)+(,2*)183+24,.1+1/2947;/.-.422001)+,,.526,0,(+,'''''338-0-1-)*)/+1-.))26955+.--4*++*+(),,+&&)&&/1022/.'(('./425149/)(&(303919:7-)-76;3*)*+.012443.97765.+.,)(1/,,-)',07.&+()$)+1*+-.+1:9)+7:87785.023:68:;7/-,+)),/98/7.8.0,+31(,,49)&-,+/5+,*%'%%$--05/.//3:110.4.2,/026774*052693(+&(),,-+03168<<87888;61*'.*0174.+783-:+*)11/2014;765('-5./073;9394;501212::86-,2.-'0)1*%)1+1++%'((*445)$+),/%'(*-5<:-3.-../10,+4004&06299*36*10127746)*'/+:8886442342127856.++,,3,321;*+,89000-<-;7/6662205*)+/590-43381104))2,0373:5,*3,-84355:.7(5*51.3./2/17-8-,/)+-/13590221024:87891.0(+(-3.18:0042*)&'$&%+-87/&+,028*'(),19713732++)))1(-)++*,)'&**(*9365447..+%'-)4/11:778883414&*+.02469989/9',%0)0-(,,/0/1+*./57-6679246+5--.)2+3.004&'%'-.10//8:9;976)++.+454-11:85596*746:8/48;-9-,-665435;51;9//3././5'/*+'%*&23679679/*(%&,20.-)))'-**+/832;/+07231/2/-45*,/2--733332/&/++-55,3*)*8...7689979*/)'&2-70+2/))()(449*.671*)*%*+&4('&%#$&'&.-/,.4/1,++160+0<:88655:2*.0-0,32.+''#$$
@22640c23-d224-4136-9974-a052722f88ef ch=453 read=151971 start_time=2019-12-13T15:35:32Z barcode=BC01 runid=2c9cf7bc05858273f10e7d7ec552fc0bd742dc3e
CTCCTAGGGAGGCAGCAGTAGGAATTTTTCGGCAATGGGGAAACCTGACCGAGCAACGCCGCGTGAAGAGGTTTTCGGATTGCTTAAACTTCACCTGTTATAAAGGAAGAACAGCGGCTACAGAATGGTAGCCGGTGACAGTACTTATTAGAAGCCACGGCTAACTACGTGCCAGCCATGAAGTATTGTTAACACGTAGGTGGCAAAGTATCCAGATTACAGGCGTAAGAGGGAGCGGCGGCAGCAAGGAGGTCTGTGGTGAAAGCCCTGAAGCTTAACTTCAGTAAGCCATAGGAGGCAGCTAAGAGTGCAGAAGGAGGATCGTGGAATTCCGCTGTGGCGGTGAAATGCGTGATATGGAGGAACACCAGTGAAGGCGATCTGGCCTGCAACTGGTAGCTCAGTCCCGAAAGCGTGGGGAGCAAATAGAGTTAAGATACCTATTGAGTCCACGCCGTAAAGCGATGGAAGTGCTAAGTGTTGGATGGTCGAGAGTTCAGTGCTGCAGTTAACGCAATAAGTACTCCGCCTGAGTGAAAGTACCGTTTCGCAAGAATGGAAACTCAAAAGGGAATTGACGGGGGCCCGCACAAGCGGCGGTGGAGCATGTGGTTTAATTCAGAAGCAGCGCGAGAAGAACCTTACCAGGTCTTGACATACTCCTTAAAGGCTCAGAGATGGAGATGGCTATATGAGGATACAGGTGGTGCATGGTTGTCGTCAGCTCGTGTCGTGAGATGTTAGAGTTAAGTCCCAGCAGGCGCAGCCCTTCGTTAATTCACCATCATTAAGTTGGGGACTCTGGCGAGACTGCCAGTGACAGAAGCTGGGAAGGCGAGACCGGCATCAAATGCCCCTTATGACCTAAGGCTGCCATGGATGGGTGCAGAGGGAAGCTGACCGCAGGTGAAAGCGAAACCCGCAAACCATTCTCGGATTCGGATTGTATGCAACTCGATACATGAAGTTGGAATCGCTAAGTGTCCTTGAATGTGTCGCGGTGAATACGTTCTCAGGCCTTGCTACACCGCCCGTCACACCACGAGTTGATAACACCCGAAGCCGACAGCTAACCGCAAAGGAAGGCTGTCTAAGGTGGGATTGATTGGGGTGA
+
'+/&&(.3/()++*,/*)-)*+-2487:1.18-3-,03+'(-+-3(()24../0054367-/36+,-'(&,(/.+).3/11+%&$,+)*,.+$(*+(,5+-/6+(),0105-('*+2.228++'((,1+,,4+(()*+2&),**-,--2.&,*$''&**/.--1+%&&'*'*&&$$$$$$$%%('+/'+--0/-1/0325327.2/(%&'-/($(((&%&%**(%%&)'(,3+%&&))&*1--1.0)//&*,+-0/1&(.**,,)+.'$$%'$%%%.(/414--,*''-5/.+*,&')+&....*(&,--1-+&()'&(*()63;8231424-'''&)&/-)04,/0*+,,'%'(((*+)(.*+3/.23()('%$)))+,*45293;20+1((%,%('%&'.-37101++1/+-/8404-**--:;20.'')/,()).(,1*((+%%)).5(*,/4-,54*%'')*('()%*&$&.4),./5.314(,.)&*'&)+5322655411$(,4+4./1494.($)%'(*('-+*)$%''*,('().)(,3')%)(+(1..6(.2.,)+.2.)(+.,204013'398).0(&,*,--++*,&*,*59.00+1,*,/181,6210&$(('(-)-*/)*%)*&%+/.6.,,('($))080116.----&)(,0,3;97:**%''+7,*,-,,9977733+*,)(,-/(0)+/42.+')%/18-24103)..046622/.-.-0/1./(%&&)+5/5,/01)'$'&)'&&,(&21)')%'*2-(+0)%++0+-*-,2&-+0+450(&&&*&+)&&*),))+/&-,-/21%'(&(015++')*,'%(%$'*++*.0*-(+%-0,,//000.00--0/3,&%%%$)(+++'/)+/21,%).,*/(,%&%.*&'%(')&+/'&&&'.,+/(%%+,'+,%'.((*(-(5/5,.,3,,'*-134.3/.&(&(),,%*))/.'/)1.4,)/')(((*('%&(')'%%%()%(&*,-/8.//(,***4%,-1.'*%'+(+(++2265/23()&,(%'')*-/./11//).,*&(*&%%%&%&%%$&',0,024)(-)&((**,04559*-)',//8()%(&%03.-,,
@d9f22ed5-d6c3-40e6-b541-eda8f066b492 ch=53 read=174737 start_time=2019-12-13T15:35:27Z barcode=BC01 runid=2c9cf7bc05858273f10e7d7ec552fc0bd742dc3e
CCGGTTACCTTGTTACTGACTTCACCCCAGTCATAGCGAATCTGAAGTGAAGGTAAGCGCCCTCCCGAAGTTAAGCTACCTACTTCTTTGTAGCCCACTCCCATGGTGTGACGGGCGGTGTGTACAGGCCGGAACGTATTCACCGTGAGCATTCTGATCCACGATTACTAGCGATTCCGACTTCATGGAGTCGAGTTGCAGACTCAATCGGACTACGACGCACTTTATGAGTCCGCTTGCTCTCGCGAGTCGCTTCTCTTTGTATGCGCCATTGTAGCACGTGTGTAGCCCTGGTCGTAGGGGCCATGATGACTGACGTCATCCCACCTTCCTCCAGTTTATCACTGGCAGTCTCCTTTGAGTTCCAGCCGGACCGCTGGCAACAAAGGATAAAATTGCGCTCGTTGCGGGACTTAGCTGGCCATTTCACAAACGCAGGCTGACGACAGCCATGCGCAACTTCTGTCTCACGGTTCCAGGCGCAATCCATCTCTGGAAAGTTCTGTGGATGTCAAGACCAGGTAAGGTTCTTCGCGTTGCATCAGTTAAACCACATGCTCCACCGCTTGTGCGGAGGGCCCAAATCAATTCATTTGAGTTTTAACCTTGCGGCCATTACTCCCCAGGCGGTCGACTTAACGCGTTAGCTCCGGAAGCCACGCCTCAAGGGCGCAACCTCCAAGTCGACATCGTTTACGGCGTGGACTACCAGGGTATCTAATCCTGTTTGCTCCCCACGCTTTCGCACCTGAGCGTCAGTCTTCGTCAGGGGCCGCCTTCGCCACCGGTATTCCTCCAGATCTCTACGCATTTCACCGCTACACCCGGAATTCTACCTCTACGAGACTCAAGCTTGCCAATTATCAGATGCAGTTCCCAGGTTGGGCCCGGGGATTTCACATCTGACTTAACAAACCGCTGCGTGCGCTTTACGCCCAGTAATTCCGATTAACGCGCACCCTCCGTATTACCGCGGCTGCTGGCACCCGGAGTTAGCCGGTGCTTCTTCTGCGGGTAACGTCAATGAGCAAAGGTATTAGCTACTCCTTCCTCCCCGCTGAGAAGTACTTTACAACCCGAAGGCCTTCTTCATACACGCGGCATGGCTGCATCAGGCTTGCGCCCATTGTACCAATATTCCTGCTCCCGTGGG
+
42),,,(+'(+)6+(*$*)55;5806;5*-12)($#$$&00..--2--**)(,.00)))-6++)-,&%''(*42-0028;74788)2+*'0--.7.+./.:.()--22//241::756012/-)'(*,/+.4*83,0-3--,48.10&',,+27*,-91+**)-7---3&00109;153479;84551+.-/,*-(9+0'(//04-8.8)4-36,*33535)12;:2.'),,/3,.-3...3-5,+*(+*.)..92665<7*+,*+,,4:748.(()*)00/1400010:601995'.&)1575200-.0-+,,+/0799:0:5-+273<240/./10:0,-34311..076566416-(((7.6*%)8.5:7:;)**5,561159,..8763-%%&()*+0./:8658;75.3--()'*)(,.187/--,-*''.)(0////43)4/017++')'*-')&')&(,.0101+5328)(,2/47381104:957,/6096/5<882,.--.,1014239;366303)2,:89<2.+)-40325,&&&**0.13((',-479:244-.+4+.-223,,1*.2.%&()+8;:<977;2.+&178*7847.6./.959(0$%)417;4*-87/76..-,2/-0-.05,:,,-5++/2.3.27.01020127+960)--(.2.1)6.56766769977<211041248:633(26286,545657;89988.6.'('.89.--../82/06458443.28860/..13+*+,(-7;,;955<5<:78814944//14433/,-+02/.++*1*-),28/.09-2612*4-)'(+%3+77-55*14453377689-1'1/:-.)-&3),,;./1312(4164,**,-/-,&5/6/*376-29-+)()/144120315,/6619-)6+02347.+.4-%...1.+,/165961-/03/-+$%#%$.1/.1+*(&%,(,1.,/.--/')%%($*())/(*/83/17(42127;78;0*)&),2+/886880711,)./6+,4,,/,-$'+').::7;88*684.,15,,*,,%)').5,*,.45:1++/++/:6:45;65210*0/31:557897511123'/.//82509:)*30..,3-2/22222-((./.61+.2*(
@3843ea3f-07b6-4429-8ead-0915cdb1741a ch=459 read=86344 start_time=2019-12-13T15:35:27Z barcode=BC01 runid=2c9cf7bc05858273f10e7d7ec552fc0bd742dc3e
CGGTAGCCTTCGTTCCAGGTGCGTATTGTGGTGCTGAAGAAAGTTGGTGTCTTTGTGTTGGCTTCGCGCCTGTCGCTCTATCTTCCGGTTGTTACGACTTCACCCCAGTCATTAGCCACACCGTGGCAAGCGCCCTCGAAGGTTAAGCTACCTGCCTCTGGTGCAACAAACTCCCATGGTGTGACGGGCGGTGTACAAGGCCAGGAACGTATTCACCGCAGCAATGCTGATCTGCGATTCACTAGCGATTCCGACTTCATGGAGTCGAGTTGCGGACTCAATCGGACTGAGACGGGTTCTGGGATTGGCTTACCGTCGCCAGCTTGCAGCCCTCTGTCCCTACCATTTGTAGTACGTGGTAGCCCTGGCCGTAGAGGCCATGATGACTTGACGTCATCCCCACCTTCCTCGAGTTTGCATCCGGCGGTCTCTTCCCCACCATTGCGTGCTGGCAGCTAAGGACAAGGGTTGCGCTCGTTGCGGGACCAACCCAGCATCTCACGACACGAGCTGACGGCAGCCATACAGCACCTGTGTTCGAGTTCCCGAAGGCGCAATCCATCTCTGGAAAGAGTTCTCGACATGTCAAGGCCAGGTAAGGTCGCTGCGTTGCATCGGAATTAAACCGTACTCCACCGCTTGTGCGGGCCCCGTCAATTTAGCACGAGTTTCAGTCTTGCGACCGTACTCCCCAGGCGGCGAACTTAACGCGTTAGCTTCGATACGCCGTGCCAAATTGCACCCAACATCCAGTTCGCATCGTTTCAGGGCGTGGACTGCCAGGGTATCTAATCCTGGTGTTTGCTCCCCACGCTTTCGTGCCTCAGTGTCAGTGTTGTTGGTCCAGGTAGCTGCCTTCGCCATGGATGTTCCTCTGATCTCTACGCATTTCACTGCTGCTACCAGGTGCATACCCTCTACCACGCCTAGTCGGTCAGTATCCACTGCGGTTCCCAGGTTGAGCCAGGGCTTTCACGACGGACTTAAACGACCACCTGCACGCTTTTACGCCCAGTAATTCCGGTAACGCTTGCGCCTTCGTATTACCGCGGCTGCTGGCGCGAGTTAGCCGGTGCTTATTCTTTAGGTACCGTCATCAACCAGGTATTAGCCGGCTGGATTTCTTTCCCAACAAAGGGCACCTGGCCGAAGGCCTTCTTCACCCACGCGGTATGGCTGGATCAGGCTTGCGCCCATTGTCAATATTCCTCACTGCTGCCTCCCGTAGGAG
+
"(%&%$$$$&'(+03'&-)*$**3*1'&#'*))+1:3/())'**1,2279+75+$)'03'')(,(')*/11123359899:59335(&,(%'-(*+/09710.792+/53&1&&'+)(*)/646,41-4-0210'(*-.3.30949/00.46/-160/126188021177100:5.+1),*./34186725+++'+743+38'21,://963821292/.(*0,--23,,,..55/,/4-+*-+0035950/.)/394133,)+,1'&25;384<::;+7)(/)0-5563/.'&,&+-)*,3-$/+-3/1723;8;7022..-/1--+/,5(()649,64))-9053)*2)344621130,..1,,/3423831%1)7956//0/.4/7/00689:,:88,,0+1++'')'%,*2+&'')/22833643)'*)()+,)/6*7)%(*-24418..%./12282444*745:361347231-,.80.+',&)%&&&+-0136&(-575632564210)%$$'*2/5&9055445-/0)65343402.6*)./+2.-/,1/797875301/,+*&)*1<441301-0)+,+'/.1401-+'$3'+,.-,0/.09.0328*0+-.1.;;10)()1129457///2+.-2(00067/*/2./,0(&$&$%*036<;3/00,00,/7798,,*.-164(+/0+(*+00832/2.++-..7/,,,,)(*0)-'*,-1,02.3-2---*0/4/567/9)&*,7514268/66+&'-1655598832.08020+-+--&%%$''%%&-*,63,036872'*+,-;71-./352502688:2310&,-042728))-/-'211030/61999*3,606/375-12(*.67568896939<41*-,)))*,.251),'&$(',-16'-/3.6912+-.+%)**)++0+)1--/-&()*3+76821')-419.('-.',6822+,)')+(1143/403:9338:9116,&,',,*-*&$$(-/84,-1269723),*,+*$$&&&')/8/::3315329<9869778;8630('('(+//05:0700/3013<17:.&./,-/92898/8'-+<152.-0/-,.2/6353.*;:-+97-./)+,89;+/5((&&%((,*-)*,.-578<66<7607,%()+'.-+.3((+.676:+0872;2334<:,3-,*8*8---6-1-...+(+.-36*49/*.,5*))
@f1f6cd3c-5594-4624-85ce-534d756bd5c2 ch=95 read=431244 start_time=2019-12-13T15:35:39Z barcode=BC01 runid=2c9cf7bc05858273f10e7d7ec552fc0bd742dc3e
CCGATTTACCGCCATTACGGGCTTCACCCCAGTCACTGAATCACAAAGTGTGGTAAGCGCCTCAGGTTAAGCTACCTACTTCTTTTTGCAACCCACTCCCATGGTGTGACCGGGCGGTGTAATACAAGGCCAGGGCTTGTGTCCGTGGCATTCTGATCCACGATTACTAGCGATTCCGACTTCATGGAGTCGAGTTGCAGACTCAATCCGGACTTCGACGCGCGCCAGTCCGCTTGCTCTCGCGAGGTCGCTTCTCTTTGTATGCGCCATTTAGCCAGCACGTCAGTAGCCCTGGTCGTAAGGGCCGCGAGTGATGACTTGACGCGATCGCATCCCCGCCTTCCTCGGTTTATCGCTGGCAGTCTCTTTTCAGTTCCCGGCCGGACCATGTGGCAAAGGTCAGGGTTGCGCTCGTTGGACCAGCAACATTTCACAACACGAGCTGACGACAGCCATGCAGCACCTGTCTCACGGTTCCCGAGCACGGTTCTCATCTCTGAAAACTTCCGTGGATGCCGAGAGACCAGGTAAAGGTTCTTCGCGTTCATCAATTCAAACCACATGCTCCACCGCTTTGTGCAGGCCCCATCCGAATTCCGTTTGAGTTTAACCTTGCGGCCCGGCCTCCCCAGGCAGTCGGCTTAACGCGTTAGCGGCGGCACAGAGGTGATTTAGAGCCCCACCTGGTATTCATCGTTTACGGGCGTGGACTACCGGGTGTATCTAATCCTGTTGCTCCACGCTTTCAGCGTTACCTCAGCGTCAGTTACAGTCCAGAGAATTCGCGCCACTGGTATTCTTTACCAATCTCACGCATTCCACCCTTTAGATTCCACTCTCCTCTCATCCTAGATAACCAGTTTGGTCACGGCACCCAAAGTTGAGCCCGGGTATTTTACATCCATGAAATCATCCGCCTACGCTCCCTTTGTGGTAAATCCGGATAACGCGCTCGCCACCTACGTATTACCGCGGCTGCTGGCGCGTGATTGTGGCCTCGCCAGGTACCGTCATTATCTTCCCCAAAGACAGGCTTTACGATCCGAAAACCTTCATCACTCACGCTGGCGATTTGGCATGGGTTTTGTTGTGCAATATTCCCCACTGCTGCCCTCCCGTAAGACAATATCAGCACCAAACAGAAAGGTTAACTACAAAGGCTGATAGCTTTGCTGCTTCCAGCAATGCGTAGCGCG
+
/)($,.'&*)$$%$&(%(&+0//62-21/)*,14()+,/9884885*)*-%%)-),&',1,''&(-+0.0041225+*02:25:;7/+3/%03*%)*8-,-,-88875.40(241/**'')-,./49+64)*('%%$$&)''',,+,,++082545/43*,,.62../+&)('/-410+./5.&))(&(+-/2409/0)+1345)3*-++/*+-.0./321'($$$*+--'&'6+-.3/,//--)(*//-0/5033086)*)+,/1475/9)(#$%$%)),&(%#%%&-090.+144)/)&02349/1(%%$$%+),*-,+))$&%''**,.2199+&1-78544,-+/-/+./'60800+41-%&(,*&&$*160:,/.5-/6)-&$$$$((((-'/*)(%,-(0-)+*,,/.)('%$&%)'+*.)'*,*,,0-&//123744433631//4/+*&)')/014554330-./88906&&%&&'((&1.11737666./-661-7385679932'((((),--44&30.4:+-+1298;82--*'%%&*)&.*$(03/422.11035/(/'&'/.,&4*-)1/145.%+2(%('*)-+)/70,--.0,+.++'(&'('-,**+-(*062//138(775/2-.)1,.-21120.0-672.-*+(&')*&(&%%&%%*%(%&'%)-)(&0*,533:://83(+)+'..0+5+,/(-&'+++)*,0623;669345:/0./.%($&12+,(($'(*%.112,,1,-.--831262.8()()(&%()%&((+3567851,))()'$$%$//))((%((127<64)10'&'%%%//5*/&(),)+/-0')$&''(+1472307.32<:3*-(#'%)*(,/*,,*+4400.92,)-*+&1,)&&)++/*$'%+(()/.175,.4*).03318),4*&'&%&'--/11859;:;4.-'-/467,)2-311,--/7028/1-3/.-1,/,(&&($'%+'(&'&)'')$%#$,2)*+.+-.(6.+-551511)21)*,/0,/./91+--,,0+)/46-/71715333443..)*&0(*,%2*(&&'(*,0-*37/(..*,/1-5/227610.,.1145144-+69+*7/'','++)+42.&)%')*0&+/-14*.,/+-(&($$*+('&&$%))((*+,*&$(&%$%%%'-1.:../6**'*&'$
@85870c4b-04eb-4f4d-8777-1acc930ae455 ch=231 read=124576 start_time=2019-12-13T15:35:48Z barcode=BC01 runid=2c9cf7bc05858273f10e7d7ec552fc0bd742dc3e
CTCCTACAGGAGGAGGGAGGCAGCAGTCGGGGAATGTGCACAATAGGCCGACAAGCCTGGTCGCCATGCCGCATTAATGAAAGAGCCTTCGGGTTGTAAAGAATACTTTCAGCCTTGGGGAGGAAGGGAGTAAAGTTAATACAGCACGCCATTGACGTTACCCGCAGAAGAAATACCAGCTAACTCCATTGTGCCAGCAGCCACTTGATAATACGGAGAAGTGCAAGCGTTAATCGGAATTACTGGGCGTAAAGCGCGCAGGCGGTTTGTTAAGTCAGATGTGAAATCCCCAGGCTCAACCTGGAACTGCATCTGACTGGCAAGCAGGTCTCGTAGAGGGGGTAAATTCCAGGTGTAGCGGTGAAATGCGTAGAATCTGGAGGAATACCGGTGGCGAAGGCGGCCCCTGGACGAAGACTGACGCTCAGGTGCGAAAGCGTAGGGAGCAAACAGGATTAGATACCCTGGTAGTCCACGCCGTAAACGATGTCGACTTGGAGGTTGTGCCCTTGAGGCGTGGCTTCAGGCTAACGCGTTAAGTCGACCGCCTGGGAGTACGGCCGCAAGGTTAAAGGCACTCAAATGAATTGACGGGGGCCCGCACAAGCGGTGGAGCATGTATGGTTTAATTCGATGCAACGCACCTGGATGCCCGGCATCACGATTTTTTAGAGAGACAGGGTAACAGCTGAGACCGTAAGGACAGGTGCTGCATGTGGCTGTCGTCAATCGTGTTGTGAAATGTTAGGTTAAGTCCCGCAACAGGCGCAGCCTTATCGCTGTTGCCAGCAGTCCCGGCCAGGAGACTCCAAAGGAGACTGCCAGTGATAAACTGGAGGAAGGTGGGGATGACGTCAAGTCATCGCGGCCCCACTTGACAGGGCTACACACGTGCTACAATGGCGCGCCTGAAGCGACCTCGCGAGGCAAAGCGGACCTCATAAAGTGCGTCATGTAGTCCGGATTGGAGTCTGCAACTCGGCTCCATGAAGTCGGAATCGCTAATCGTGGATCAGAATGCCACGTGAATACGTTCCCGGGTGTATACCGCCCGTCACACCGTAGGAGTGGTGCAAAGAAGTAGGTAGCTTAACCTTCAGGAGGGCGCTTACCACTTTGTGATTGTGACTGGTGAAGTCGTAACAGGTAACCGG
+
,(+.*)+*'.'),&*/(&*.)(((&(($',/-+3-)1)+-+/*+'-('##&'0-'0-)(%%##&(541751/).(.,('*,)&%(2405/-8.4/+&,7/&''*)+0;--/.)&$$*.70+-1.4,4-)((+3-,25-8,++'#$#$$'((475,5.14+23*)/*+2-&)+*%%(''%&$+),+/7-9,()(**())'(2*(&)'(),1--(5-2-''()(*)1.,-.3/6/55-13,/./0299565506.++()'*',.*(.289&*/3//58/./-''&*0-+.77.(/89::1,06/0)+1-)())+5('$#%&$$()%*%)'()568966/--330-0/8/80.+-4//-..01;6+/+'(,,+-/-*-//050.4..3/-.1))(*/0--**.)/+3::/*.6890./,3-//,/2325/260.+((.,)*54-2.*')+69&412,(5(((0-05:+-+++-.62.&+(24458;941,,,633-+(*.-./,3/*,'.6,++*'55/3-1,+001$())*/9.-,,0.+$(*,,34;245017,&'''0.6161802.8.;35,(()%,*+,30,-9040212()593.3/+,20-,**.3021(,-87443416594495;8..0/&&%%$&,.42/*&-')((++..,(%)((,173<,3*)&&)&#%)*(,&$%%&(#'$,'04120'*),0)*046664,)(%),207466226-&''*0.4-''(+2++,4,%')+-*2/+1*((.0*.'(,*(0*'-7,7533&'+',(&*&$'-'1-63*)*&(%))&&(011*-.*0+(+,1::70)+--0112/-.0/)4-+1.11/47,//35:565/&&,./86')(0--2/&+*)))/).750/,*(*'),-/0*(.26325414&(')(**)'058:79300(')--9,(3.6537.-)+.9412771783654%&'+*/-0.5.+'('&%%*)&-010+2143-0-/3../*3///552--()+0312556-+)0((25,0'$&'9559401/1-*5-,(*&'%'('+44/0432014(+'('&'*))&'+)2+&()'*+-.,()+,+4056252)0,*-2-./354046&-22*)+)+..'*++2588602,*+)((),))*0.10710+
@25e12bbb-ee0e-4491-8823-cfd29e40bac1 ch=172 read=208191 start_time=2019-12-13T15:35:59Z barcode=BC01 runid=2c9cf7bc05858273f10e7d7ec552fc0bd742dc3e
CCGGTTACCTTGTTACGACTTCACCCCAATCATGAATCACAAAGTGGTAAGCGCCCTCCCGAAAGTTAGCTACCTACTTCTTTTGCAACCCCTCCCCATGGTGTGACGGGCGGTGTACAAGGCCGGAACGTATTCACCGTGGCATTTCTGATCCACGATTACTAGCGATTCCGACTTCATGGAGTCGAGTTGCGGGTAATCCGGACTACGACGCACTTTATGAGGTCCGCTTGCTCTCGCGAGGTCGCTTCTCTTTGTATGCGCCATTGTAGCACGTGTGTAGCCCTGGTCGTAAAGGGCCATGATGACTTGACGTCCCGCGCTTCCTCAGTTTATCACTGGCAGTCCCGCTGAGTTCCCGGCCGGACCGCTGGCAACAAAGGATAAAGAAGGGTTGCGCTCGTTGCGGGACTTAACAACATTTCACAACACGAGCTGACGACAGCCATGCAGCACCTGTCTCACGGTTCCCGAAGGCACATTCATCTCTGAAAACTTCCGTGGATGTCAAGACCAGGTAAGGTTCTTCGCGTACATCAGATTAAACCACATGCTCCACCGCTTGTGCGGGCCCGTCAATTCATTTGAGTTTTTTAACCTTGCGGCCGTACTCCCAGGCGGTCGACTTAACGCGTTAGCTCCAGGAAGCCACGCCTCAAAGGGCACAATAACCTCAAGTCGACATCGTTTGCAGCGTGGACTACCAGGGTATCTAATCCTGTTTGCTCCCCACGCTTTCGCCTGAGCGTCAGTCTTCGTCAGGGGGGGGCCGCCTTCGCCACCGGTATTCACTCCAGATCTCTACTCACCGCTACACCTGAATTCTACCCCCCTCTACGAGACTCAAGCTTGCCAGTAATATCAGATGCAGTTCCAGGTTGAGCCCGGGGATTTCTCTGACTTAACAAACCGCCTGCGTGCGCTTGCGCCCAGTAATTCCGATTAACGGCACCCTCCGTATTACCGCGGCTGCTTTAACGGAGTTAGCCAGTGCTTCTTCTGCGGGTAACGTCAATGAGCAAAGGTATTAACTGCTCCTTCCTCCCGCTGAAAGTGCTACAACCCGAGGCCTTCTTCATACACGCGGCATGGCTGCATCAGGCTTGCGCCCATTGTGCAATATTCCCCTGCTGCCTCCCCGTAGG
+
-))/.8+1031+05(-/(23;4.6/,(+(+,+1,(/..167;63416/10(*-;;:5/0,(++%''%%&*,73;321483/57+*,471;5++2/2.(-18656345296515-,,+-870925/4.2119-8*'(0406594309./00021.(**015-'&%&)+.2:15444341.00*%(*,(&52:/3*.,-/925+5/2857798951).-06**++*2023.+-()+2245-++&)(-.-126563081'***+,,5:718/,+/0&(-//0))(%(,/*47873751*,477802,,.,,./3334-/20($'%'*)1513+-08/,00522.9.--2.4-$$0)-/3627..7444;298./121//&02<*-,,,/3)*+*)*.-700./.13181019:543,,)+),,1.8-/0668421/+-//000/*..034287:972114,.3567584;8;7:,*)(,3.(+)-+*)+4434218:3.13,2/+.877143202218.2,,/)-*1669;8./'%$)(-2'',3,4;:;<+,+++./.0+072314/00/0,*/7,(*,-:7<879<601.83;2:,6663/5/-+&'*'*12,28/&/04(+,+)+,/516///./21*010-%+('&$),3446;777:*652--/-/*-62317)3+5796958887;6%(%..358;86868:+2(%/*./68;1/.22193+,-18:0*++-797-(+('()-355602366<5357+,/4.606-87/17/8657;528,6/56;/**+-,++1442,'$'(,+583::4868:6/+00123352877/***)+*(/-037**&+-511/--,)$&)02147;8:457.*%%()(3/.05&'4851*//-'**.--*/*6+96958:16525777942*,($%'*)'*,.246:2,*&1)4+4--,-062/68-3-/3.17/-.3.01./1,&)--)'*09,,,</:/..9.78;73212611477001142347759.,/..-4.4-.+-+/*(.)0-182*-.,)++*,.,'$&*&.0''(('*/3557<91101)0034;7,+/**4-..//14:918-.--23'*+'+%+(0.129,+,-()+./170623+2378*
@7bda8635-f360-41d3-8fd4-7eacc4d74c33 ch=183 read=244395 start_time=2019-12-13T15:36:10Z barcode=BC01 runid=2c9cf7bc05858273f10e7d7ec552fc0bd742dc3e
CAGGACGGCGTGGGAATTTCGACAGTAAGGACTGACGAACAACGTGGAAGGAAGAAGGTTTTCGGATAAACTTCTGTTATAAGGAAGAACGGCGGCTACCAGGAAATGAAGTAGCCGGAAGTGAGCGAGTACTAATGAAAGCCATGGCAAACTAACTTCACGTACCGTGGGCATAGGCGTTATCGGATGTGGACGGAGCAGGCAGCGGGTTGGTGACGCTGAAGCGAACTTCGACCATGAAACCAGGCAGCTAGAGTGCGGGAGAGAGGATCGTGGAATTCCATGTGTAGCGGTGAAATGCGTAGATATATGGAGGAACACCGGTGGCGAAGGCGACGATCACGGTATGCAACTGACGCTCCAGTCGAAAGCGTGGGAACAAATAGGATTAGATACCCTAGTAGTCCACGCCGTAAACGATGAGTACTAAATTGTTGGATCATCAAAGTTCAGTGCTGCAGTTAACGCAATAAGTACTCGATGGTAATTCGACGATGAGACTCAAAGAATTGACGGGGGGCCCGCACAGAGCGGTGGAGCATGGTTTGAGCAATTCCGGACGACCTGAAGGTACAGATGTGACATGAGATGGAGAATAGCTATAGAATACAAAGTGGTGCATAGTTGTCGTCAGCTCGTGAATATTGGGTTAAGTCCCGCAACGAGCGCAACCCTTGAATTAGTTACCATCATTAAGTTGGACGAACGAACTACCAGTGGGAAGGCGAGGATGACAATCAAATCATCATACCTGCATGACCTGGGCTACACACGTGCTACAATGAATGGTGCAGAGGAAGCGAAGCCGCGAGGTGAAGCAAAACCCACATCAAACCATTCTCAGTTCCGGTTGTAGACTGTGACTCGCGAACTTCGACAGCTGAAGTTGGAATCCTTAATAAATGGTGGATGAACTCTCAGGCGACACCGTCACACCACGAGAGTTGATAACGCAGGCCAGTTGCTGGCGCCCCCTGAACCGCAAAGGAAGGCGCTGTCTAAAGGGTGGGGGGATGATTGGGGTGAAGTCGTAACAAGG
+
$$))&%'%$&&&)))-,4.,.)1'$.+,+.(&#&#$'''&%$$$$&'+)**,,*/1+4/60.0'+''&'%&)*)&&(-,-/8)/*/*/52'21'(''%%$$(),1/,&&''&(()&)*'+'))*)-&&#$&'*.30)-,($'&'%,***/(-.+'&'*'%&%-)$$$#%($$#%'&'*)*32,.&+&((*+,'&%'&$*'*''%'()+(*%&$$&&&&')()&$%'),*%$#%$*&'&'*23-1*-561010+,),)/,'5-*+,.+17122*-4,2,1-1740-/.),-.18745:8.../04//.,+'*0.+1,(7659:58859432809299:///.+,(%$%().-/---.-(())*-./5(,-+(.15654,+(-460)/3.+5+,-6769)''2354895)+-/5689:61.//++*,(.0/4(*+.0805/2+'-.+1+-0::/8742/./.+8,4)-'*'*)*,%)$'(-'$(+*'%&+2.($&'&&&&'+-.203-%&')*))-.-.03,0.)%))++'*(+.+-+1+.0(+.+,84-&$'(6+0-)(*('%&($#%)&%%$#$$'%&$#(%$$$$().1:/.*&*.,)-)((*''+)*+.0*%0%*((*)*,,.6-3-%,0)(%&$$%('*&$'%$*,-+4*()*/)*-3491-77112236-*-()).,'(*1,38.47///4-,-)(&%#$&'(,,4-,*3(($$$%%&&(-')'+&()/2+)'')7;3/0244/(&)-',,+-//*/--653/---*%'*,853.1/6/+,876::::1,*.(*+),(*+'+0.3/-+3+,,4/01651182('%')09:/87:<99;37:58*1*+(&$%%&&%%#%$&''$%%%($&&%$$%$%%$&()+-0,226.1%$&(&%*,'&&%#%%$$&''%%%'(%)'&&%&$%##%)*.*-1(+*+*)*/+***173(1$'&%%$()+#$$&)(*+/20(%%$$).+/17&+'&$+)'**1130(*1)(*1,-431+(%)+$/(.10(+))*)*3.347440%&
@8b71410c-463b-4395-b1b3-9b896810b46b ch=8 read=95005 start_time=2019-12-13T15:36:07Z barcode=BC01 runid=2c9cf7bc05858273f10e7d7ec552fc0bd742dc3e
CTCCTACGGGAGGCAGCAGTGGGAATATTGCACAATGGGCGCAAGCCTGATGCTGGCGCCATGCCGCGTGTATGAAGAAGGCCTTCCGGGTTATAAAGTACTTTCAGCGGGAGGAAGGGAGTAAAGTTAATACCTTTGCTCGTGGCGTTACCGCAGAAGAAGCACCGGCTAACTCCGTGCCCAGCCGCGGTGGTAATACGGAGGAGTGCAAGCGTTAATCAGATTGCTGGGCGTAAAGCGCACGCCCAGGCAGTTTGTTAAGTCAGATGGCGAAATCCCGGGCTCCAGCCTGGGAACTGCATCTGATACTGTAAGCAAAGGTCTCGTAGAGGTAGAATTCAGGTGTAGCGGTGAAATGCGTAGAGATCTGGAGGAATACTACCGGTGGCAGAAGGCGTGGCCCCTGGACGAAGACTGACGCTCAGGTGCGAAAGCGTGGGGGGGGAGCAAACGGGATTAAGATACCTGGTAGTCCACGCCGTAAACGATCGACTTGGGTTGTGCCCGCTTGAGGCGTGGCTTCCGACTAACGCGCGTTAAGTCGACCGCCGCAAATTACGGCCGCAAGGTTAAAACTCAAATGAATTGACGGGGGGCCCGCACAAGCGGTAAGGCATGTGGTTTAATTCGATGCAGCGCGAAGAACCTTACCTGAGTCTTGTCCACGGAGTTTTCAGAGATGAGATGTGCCTTGGGAACCGTGGAGACAGGTGCTGCGCGGACTTGTCGTCAGCTCGTGTTGTGAAATGTTGGGTTAAGTCCGCAACGAGCGCAACCCTTATCCTTTGTTGCGCCAGCAGTCCGGCAGAGACTCAAAGGAGACTGCCAGTGATAAACTGGAGGAAGGTGGGATGACGTCAAGTCGTAAACTAACCACGACCAGGAGCTACACGTGCTGTGGCGCATACAAAGAGAAGCGACCTCGCGAGAGCAAGCGGACCTCATAAAGTGCGTCGTAGTCGGATGGGGAGTCTGCAACTCGACTCCATGAAGTCGGAATCGCCTAGTAATCGTGGATCCAGATGCCACGGTGAATACGTTCCCGGACCTTGTACACACCGCCAAATACCATGGGAGTGGGTTGCAAAAGAAGTAGGTAAGCTTAACGCCTTCCGGAGGCGCTTACCACTTTGTGATTCATGACTGGGAATTGAAGTCGTAACGGTAACCGG
+
-0.++-0*73/-/0688*674;8187%6')*-//99895//01947:40-/,&%%')&,0074881101133343/-.*-2/7643.2:12/),1:4122219:4.00-6.+.+.6*44(*-/90/01-1-/026:/-544'/-1/.3:.05*--+-($)&'*355.1//03/137350.7'&'6./+*,''&'.+++70/-*'$))1133/12/7/7/5'(%+''/98;8:88;:5132/),),+)'464*.140*0455-29++.1((&%'(*'32,'*'&*4'(%8,649355572121/../14397/0-'+(/)*(++4578-0%.)+,*1*1-2,*5/2-()(05+,+.+,-1:84-.-.02292/4//50/)&&,-./+/.,&&/(.5.-)'.3:5/-6/-.,,2+*)--.:8899.,0323***))+328450/+2))+,9:0-,92*/)('*-0&0.*-01116652557:254;1,*'+&/**$$&&'*.)./80)$'('*+-,194//,,*,%'(+049.-,+()/-3./15133:897--/&+'.*-,211/222+33:2;:11787;;85,+/,,,/)*13+)+4.)+),/3)-**)%$('.)-'*,67;85:650-./%'&(++6,-4)-5885:33842)*--+*'&+,%&&(&',::61))*---)(%)/-011+**),3-568787,)+,-*2.0/33,,(&*415/6.//896.10/346448.*&*/+*+.7(276;99545/+--16+)41332'.91/3/03-44-'+4))$&$%(**535510.&(&'*./8/7-//+,-.3455211-.02;3777/-1,01.0/'..-1330./116036+0++'('(&))%&+237265),.1--&)),.10'&)045653(327-()'**(+201672//.)'&'*98272;799883/61),3/0121896627+7.4).**&&(),-,0),,6313348,3-&&(')*2//,/.0..'0/07..-0-7557&,&%-*//,/)20),215936/5700841..-(,//,,++/./5**)(&.303360(&%*2-+:24478,&)+)),.1///()('-'($'(1/7)*0+-3-((0(*26+)3-,+34/30-.3545547/*%+%&%%'&&02576*)**017+5
@166f0a7b-4b08-4586-bdf3-92ec742bfbc6 ch=385 read=61363 start_time=2019-12-13T15:36:06Z barcode=BC01 runid=2c9cf7bc05858273f10e7d7ec552fc0bd742dc3e
CTCCTGCAGGAGGCAGCAGTGGGGAATATTCTTTAATGCTGGCGAAAGCCTGATGCAGCAACGCCGCGTAGTGGTAGAGCCTTTGGGTCGTAAAACTCTGTCCTCAAGGAAGATAATGACGAGGAATTGCCGAGGAGAAGCGGCTAACTACATTGCCAACATGCGTATGCAATGAGGGCTAGCGTTATCCGGATTTACTGGGCATGCAAGGAGTGCGTAGGCGGTCTTTCAGTCAGAGTGAAAGGCTACGGCTCTCAACCGTAAGCTCTTGAAACTGGGGGCTTGAGTGCAGGAGAAATTGGAATTCCTGAATTAGCAGCGGTGATGCGTAGATATTGAGGAGGAACACACCAGTTGCAGAAAACGGCTCTGGACTGTAACTGACGCTGAGGCGCAGCGTAGAACAGTTGATACCTGGTAATTACGCTGTAAACGATGGTACTAGGTGTCGGAGACTTCACTTCGGTGCCGCAGCTAACTTGCGTGTGCTCGCCTGGGAAGTACTGGCGCAGAGTGAAACTCAAAGGAATTGACGGGGACCCGCACAAATGCGCGGGCCATGCTGGTTTTAATTCGAAGCAACGCGAAGAACCTTACCTAAACGACATCCCAATGACATCTCGTAATGGAGACCTTTAGGGACATTGGTGACAGGTGGTGCATGGTTGTCGTCGGCTCGTGTCGTAGAATGTTGAGTTGAATCCACCTTGGCGCAACCCTTATCTTTAGTTGCCATCATTAAGTTGGGCACTCTAGAGAGGCTGCCAGGGATAACCTGGAGGAAGGTGGGGATGACGTCAATCATCATGCCCTTATGCTTAGGAGCTACACACATTTTACAATGGGTGGTACAGCAGAGGTTTACAAGCCGCAGGTGGAGCTAATCCTGCAACTACTCTCAGTTCGGATTGTAGGCTGTCGCTACATGAAGCTGGAGTGCTATTAATCCTTGAATCCAGAGATGCGGTGAATGCGTTCCCGGGTCTTGTACACCTGCGTCACCACGGGAGTTGGAGACGCCAGGCGACTATCAGCAGCGCAGAAAGTCATTAAGATGAGATCAATAACTGGGGTAAGTCAACAAAGGTAACCCGG
+
-7761--(26158-',+,,/*()&()('&($#&'$$&$('..*((+*'+/1///*+(%&)1+--6-,./%(+'&)%%&)*)*))(,)),168::856889937-,*'+)*)'--/41/-/,*)'&%(&&(++(,(&'*(()%%'(0+)***'2'$.**%+'%%&&(')),*.'('+*/011///,4)/--'-%+4)(+,-574,,)(.**+&)*/.+2+),+'.+('&$&&$)$($%%'((1,&)/.--*'&'('./++($')+$))*-+)/7/-((,4,)++3.,,//22.)''&'&)(('--/*2+(%,)0*+++*,*,*)&)(#%(+,155021&%.))-0,0.-0.192/8.--$')./0,,3+++,.2+*)$(*)()*,/*+-+))+,'''()+2/-(%%&%(%(*2236())*(/.+*+*--.&+23-()/,*-+-,(0)2+-.3.)%'%%$&$'(%,*0,/1(&)',,,).)***+)0*)$()+,.4349-)'&'((%&$%(*-'%%&)/:4./72:,0+((),+*1+)48,29/*+'**,+)(+)(&+++0-.,,028+3.1.85;7(0*)-0'+**'(,&&.+)&'*+.*+1*)+*..145--.,-1989731&,(,,)+'%$%%$&&&)/4.2'),162564))**1-,'*)-%22:.22(-,&))-,'&%'%%%$%'))&%(%$&('%&$$''%*(((,--102(34,-,&.77;8,*-*)4725431726-601/...42332+*(%&(*/(.0/.6+-1624467+*,(*1+-..8:63334597714(**//%)$'&&'*+'&')(---++.1./.,+,&,&&'%').,1:0.'*-+.*)),,+01-8&%,,5*4,$&$+$(*6-..-.6.0-*&+,%))()(+(0(),;842/+/()(432('%'$%%&'*-,0/..663+'-$'()))*(.2&%$')-,.''')'*(((&*0//8621110,,+'.,.-03,,()%'($$'''+$''')%2/-,/8)-%&&/)0(&%&)(.0355,('(%$$#&$'-**&()+-.*+))*'&'.-,,/*.,++-553-50'((('.05)--2286'(+7
@dd3f21a7-0052-456b-b5ec-05a328f17220 ch=154 read=121677 start_time=2019-12-13T15:36:15Z barcode=BC01 runid=2c9cf7bc05858273f10e7d7ec552fc0bd742dc3e
CCGGTTACCTTGTTACGACTTCACCCCAATCGCTGACCCTACCTTCGGCCGCTGCCTCCTTTGCGGTTAGCTCACGGATAGATTGCCAACTCTCATGGTGTGACGGGCGGTGTGTTACAAGACCAGGGAACGTATTCACCGCGACATTCTGATTCGCGATTACTAAGTAACTCAGCTTCATGTGCGAGTTTCAGCCACAATCCAGACTGAGACCTGGTTTTAAAGTTTGGCTCCACCTCGCGGTATTGCATCTCTCTGTACCAGCCATTTGTAGCACGATGGTAGCCCTACACATAAGGCATGATGATTTGACGTCATCCCACCTTCCTCCTGGTTAACCCAGGCAGTCTCGCTAGAGTCCCTCAACTTAATGGTAGTAACTAACGACAAGGTTGCGCTCGTTGCGGGACTTATTAACTTTATCTCGGTGACACGAGCTGACGACGACCATGCACCACCTGTATCTCATATGGCTATCTCTCCATCTCTGGAGCCTTTATGAGTATGTCAAGACCTGGTAAGTTCTTCGCGTTGCTTCGAGATTAAACCACATGCTCCACCAGCGTGCGGGCCCCGTCAATTCCTTTTGAGGTTTCATTCTTGCGGGTACTACTCAGGCAGTCTTATTGCGTTAGCTGCAGCACTGAACTTTGACATCCAACACTTAGTACTCATCGTTTGGCGTGGACTGCCTAGGGTATCTAATCCTGTTGCTCCCCACGCTTTCGGGACTGAGCGTCAGTTGCAGGCCAGATCGTCGCCTTCGCCACTGGTGTTCCTCCATATATCTACGCATTCCACCCGCTACACATGGAGATTCCACGATCCTCTCCTGCACTCTGGCTGCCTGGTTTCTATGAAGCACTGAAGTTAAGCTTCAGGCTTTCACCACAGACCCTTGCTGCCGCCTGCTTTCCCTCTTTACGCCCAATAATTCCGGATAACGCTTGCCACCACCGCGTATTACCGCGGCTGCTGGCACGTATTATGCATGGACTTTCTAATAAAGTACCGGAATCACTCGACTGCCATTTCCTGTATCGCCGTTCTTCGCTTATAACAGAAGTTTACAATCCGAAAACCTTCTTCCTTCACGCGGCGTTGCTCGGTCAGGGTTCCCCATTGCCGAAAATTCCTACTGCTGCTCCGTAGGAG
+
540/12-1405-00-/++,/+4)*23*0)).%&*&%+1+(.0//20&(.5.0101:456/5*)/1:4932347)*+4-&$%%+')-1,---,-.&,+0-././3-8:76:210/1++,//.0.8(*3*(+/+,/8<8577-246783930138;9/10/0921.,&'(.*//9'(*,40**(&&&+)-*80*&*1)()+62.'%$+,+*+3-4&(217;<,2/*'*.6)3,21303800-.,1.-,,(**,7731-000,35-*,+)+0)('%+-,..&)&''))-.+'*+-,,+/((.+09322216:7.--05669072-/9768.3.4..4,5.2-.+&'*,.38837..-/%'()11),4*.'&&7(-440).2386457622336)7+736455658;41'784-.-*'**((-22,3401-)+-0002002211-12--1359/0+.,2502402355678*2**'+*,--142.3:37/1,139.-00-10&*&&')+3055/./13:50+'()-08677311*(%$%.%'&)%&-*3997:,+,,+///8)-+%&),+()'+-10*'*-4396:7/,367(&'31;7448;89:56)&$))/,)&&(*,*,')*%&)%+)(*,00/.3316/,,%**+/70-1-,-3459'8+7--,1)-0234,*,-)/*')../03:653(.(,,.,(-,,-''')2+*(5.+,,511(%()*1:11-;:678,+,*),,&61:-.*),+++,1557:;62/0/-/62*().'-),:9:63/,(,2235../.1*/4'+(/6*(/,''#%%)10,')5+2'&)--13/1244876/(-,//'679255038:<90+&(&**$('*')-++0124-2353)/700;91127'(&%76;3042349:;9:;,,**./*4../660/8281.,2,29;<./030:/1-*)+(&*&%-,&&%$&)2.50/6;9:0;0009646.-.-,+)&&&#&%(()&'&(*%%)0,.7/-/&)(%%'*)(%++*.'','-,+/930//-,&)*.346:<4681$'/,)*6,++))*),51-/3983.+287,05,4-/87.-2/*..0.70./3-.363968+0.---0:;1*---68/-012/-2-'%*+*/)()%,-%)&,*)(
@94cbc6c5-ea1d-452f-8050-9a1e14fdb6d2 ch=100 read=224907 start_time=2019-12-13T15:36:28Z barcode=BC01 runid=2c9cf7bc05858273f10e7d7ec552fc0bd742dc3e
CTCTACGGGAGGCAGCAGTGGGAATGTGCACAATGGGCGCAAACCTGATCACAACCATACCGCGTGTATGAAGAAGGCCTTCGGGTTATAAAGGAAGTACTTTCAGCGGGGAGGAAGGGAGTAAAGTTAATACCTTTGCTCATTGACGTTACCCGCAGAAAACACCGGCTCAACTCCGTGCCAGCAGCCGCGGTAATACGGAGGTGCAAGCGTTAATCGGAATTACTGGCAAAGCGCACGCAGGCGGTTTTGTTAAGTCAGATAATGAAAATCCGGGCTCAACAGAACTGCATCTGATACTGGCGAAAGCTTGAGGTCTCGTGGGGGGGGGGGGTAGAATTCCAGGTGTAGCGGTGAAATGCGTAGATCTGGAGGAATACCGGTGGCGAAGGCGGCCCCTGGACGAAGACGACGCTCAGGTGCAGCGAAAGCGTGGGGAGCAAACAGGATTAAGAATACCTGGTAGTCCACGCCACCGTAAACGATAATCGGCGGAGGTTATTGCCCTTGGCGTGGCTTCCGGAGCTAACGCGTTAAGTCGACCGCCTGGAGTACGGCCGCAAGGTTAACTCAAATGAATTGACGGGGCCCGCACAAGCGGTGGAGCATGGTTTAATTCGGTGCAGCGCGAAGAACCTTACCTGGTCTTGACATCACGGAAGTTTTCAGAAGATGGTGCCTTCGGGAACCGTGAGACAGTGTTACGCCAGCTGTCATCGTCAGCTCGTGTTGTGAAATGTTGGGTTAATTCCCGCAACAGGCGCAACCCTTATCCTTTGTTGCCAGCGGTCGGCCGGGAACTCAAAGAGACTGCCAGTGATAAACTGGAGGAAGTGGGGATGACGTCAAGTCATCATGGCCCCGCCCGACCAGGGCTACACGTGCTACAATGGCGCATACAAAGCGACCTCGCGAGAGCAAGCGGACCTCATAAAAGTGCGTCGTAGTCCGGATTGGGTGCGGCTCGACTCTCCCGTGAAGTCGGAATCGCTGGCAATCGTGGATCCAGAATGCCACGGTGAATACGTTCGGGCCTTGTACACACCGCCCGTCACACCATGGGAGTGGGTTGCAAAGTAGGTAGCTTAACCTTCGGAGGGCGCTTACCACTTTGTGATTCATGACTGGGGTGAAGTCGTAACAAGGTAACCGGAG
+
422,/0.:6./5/.13115.02)1.%3')),/:67:67%4*8-30+*+,&%%(***'($'*'('((0-.--,(*,+2/877:,904,(*+3)-),)**,,/-5-%*/+77+(.-0//81*,.-86..6-5-/062;/+,//6/:/./8-:--;-,-*)/+((%(+/,+()$,*.0-%(+/452'1)+&*&''5.'-&&*11,11*-112,,**(+-*-%,%'.-./,-&#&++())/--+10.89-.999+00435.28/0/+%)+,-39/(-'&'%&(.-(+$''5-.//0021./1+*()+)&*++'''(+&)&'&))-.&-'*)&'(*)(&+'('))+6))4846//,+/1./09/-++,*'&%')7;8244+3/.09483091&&4(13233<50*-359,--),.)*,/045.15.,('''&('()(0128:+*,-3:0.%.,)1*+'*-7/1/6,,72/*/15..--,%**447;-,+*+&%(+21.%1&')05&++,2<5-0/*''..400.2..+-,,230/-1008.)'+-+-/006955/+)))1/516-5/1'+,*&'(((//5/0.61:189.,83.7/(-'*/3.818200'-./5314<968893,00)10'0.,+02'--+&&%',3.468403(+,./,%%')*,,169:,-,--,2-,&()555:82<81+0))*54555).))//),&&%&$&%%*'%-104*''()7-..00%)')/-,/2429-0,,(-*+25+,/48&&.034403;818765*+3+&57.16.-//8.7,565//)-.-)-(.1)&,*-4465155//01;;:9;.,3,)'),+2:2297896993,*-/36644)4705+%')'&))0)/,++&(+%+,2589699::2:9899867--('&7768786/.,**-/3;687:56:68(&3;:,2--.//7794638''(&(*('$%#&)'.-1,,%(),*-+(,+/*+-4.70312,-*+'%,10289:;:7:(+.576485)**20,,-)&'&,.0(2/61.3,*))+,004).42(,-),+245771+(()1756;4)1-*%(*-330*())4+13187+3(-51-.92;127(70:://+*.-(366532253,+(.,((*,01;876-6.1:78*)*%
@64bd7046-ad2b-4769-9216-e5dec915abaf ch=45 read=160345 start_time=2019-12-13T15:36:39Z barcode=BC01 runid=2c9cf7bc05858273f10e7d7ec552fc0bd742dc3e
CCAGTTACCTTGTTACGACTTCACCCCAGTCATGAATCACAAAGTGGTAAAGCGCCTCCGAAGGTTCCTGCTTCTTTTACAGCCTCATGGTGTGACGGGCGGTGTGTACAAGGCCCGGAACGTATTCACCGTGGCGACCTGATCCACGTTACTAGCGTTGACTTCATGGAGTCGAGTTGCAGACTCAATCCGGACTACGACGCACTTTATGAGGTCGCTTGCTCGCGGGTCGCTTCTCTTTGTATGCGCCATTGTAGCACGTGTGTAGCCCTGGTCGTAAGGGCCATGATGACTTGACGTCATCCCCACCTTCCTCAGTTTATCACTGGCAGTCTCCTTTGAGTTCCCCGGCCGGACCGCTGGCAGCAAAAGGATAAGGGTTGCCGCTCGGTGCGGGACTTGGCTTATTTCACAGCACGAGCTGACGGCAGCCATGCAGCACCTGTCGTTCCCGAAAGGCACATTCTCATCTCTGAAAACTTCCGTGGATGTCACCAAGACCAGGTAAGGTTCTTCGCGGGCGTTACGTCGGGTGAAGCCACATGCTCCACCGCTTGTGCGGGCCCCGTCGAATTCATTTGAGTTTTAACCTTGCGGCCGTACTCCCCGGGCGGTCGACTTAACGCGTTAGCTCCGGAAGCCACGCCTCAAGGGCGCAACCTCCAAAGTCGACATCGTTTACGGCGTGGACTACCAGAATTATCCTAATCCTGTTTGCTCACCCCACGCTTCCGCACCTGAGCGTCAGTCTTCGTCCAGGGGCCGCCCAACCTTCGCCACCGGTATTCCTCCAGATCTCTACGCATTTTCACCGCTACACCTGGAATTCTACCCCCACTCTACGAGACTCAAGCATTATCAGGTTCACGGGTTGGGCAGAAGTTTGCATGTTAACAGGCCGCCTGCGTGCGCTTACGCCCAGTAATTCCGATTAACGCTTGCACCCTCCGTATTACCGCGGCTGCTGGCACGGAGTTAGCCGGTCGCTTCTTTCTGCGGGTAACGTGTCGGGCAAAAGGTATTAACTTTACTCCCTTCCTCCCCGCTGAAAGTAGCGCAACCCGAAGGCCCTTCTTCATACGCGGCATGGCTGCATCAGTACGCGGTAATATTCCCCACTGCTGCCTCCGTAGAAC
+
+'$'/1-2527-18/..&,-1+*/36-,.28-2-.97767/91--26355('*13830+',0-*)''%$#$$)#%%$%%).'56*-)(*:887658)+35/,.-///2699.,9.'-3+++*.//;/./7,-+,*&').,-//2+%&'&-**+&*)+*/+.39<9660(''')((03:12%&1100)2,..1329988:9:44,0496362.0201&(-.*+.3)-0-+--+-05065/:6--044668;432'&'(*'*-0.1,(+*.9216676+1+(0998;/.,,.,-.-23798:9/+762..17389:/3,-/:2//5356270/03459/354/-036610*',+3-:546*('*+(%+),2/)./400)+573;.3'')31/$)'&&0-,&&%&%$%$$(.,-)**&,-11/)**++12&/+.270600,,-,.1(')'&*.050,+-(&()+-.2:5133863220-52,(-605456<:961/&'$++0-2/-393/&/,22/-6201'(&$&+.')()*'*&-%%(%.)*++822336.16)+0.,/130816:8//.1(5(6-746;4++-0;<.8;7160/02468+5,--025*&277)9736532704,+*+.30-//1+/+)/%))'+(,106,*-31.&)-./1+7*+5.+/7998784/46.)1.82238:47625:4-')0+0+2*%(1()21-8:,('*,'+13++/-//7/6011593410367768877;:880.+057.01*2/&(').-5359;67010//4:3+*,*++1421/--//001::-**,6+/0//04500&+*.310/0;82,&)*,42+++,+765*-&+)/+++(&''(3*%((')'.&./1'&'%()7*&('+'*0.60-)/2/'+.0/2344800,*&))391/4456.3/-+,/3/911/5-+,-584015..,+2+4:-1.8/004133.-0+,((1/--12*33,(*%(''-)'((*)-'().//0*)&**))+46/+/,3/4/0'''&%,*5;/+<978/9:-*43+,,)$%#$$#%+(14&&)++1-9-1:6120)+),(,'//)+,///65*34&(%%'((+&%$%%')+(.2.+.**+++67.69+.,.&)+
@fe1dedab-240f-4d24-b561-54f8fda48af0 ch=221 read=80539 start_time=2019-12-13T15:36:36Z barcode=BC01 runid=2c9cf7bc05858273f10e7d7ec552fc0bd742dc3e
CTCCTACGGGAGGCAGCGGTGGGAAATATTGCACAATGGGCGCAAGCCTGGTCACAGCCATGCCGCGTGTATGAAGAAGGCCTTCCGGGTTGTAAAATTACTTTTCAGCGGGAGGAAGGGGTAAAGTTAATACCTTTGCTCATTGACGTTACCCGCGAAGAAGCACCGGCTAACTCCGTGCCAGCAGCCGCTGATAATACGGAGGTGCGTTAATCGGAATTACTGGGCATGCAAAGCGCACGCAGGCGGTTTGTTAAGTCGAATGTGAAATCCCGGGCTCAGCCACAGGAACTGCATCTGATACTGGCAACGGAGTCTCGTAGGGGTAGAATTCCAGGTGTAGCGGTGAAATGCGTAGTCTGGAGGAATACCGGTGGCGAAGGCGGCCCCTGGACGAACTGACGCTCAGGTGCGAAAGCGTGGGGAGTAAACAGGATTAGATGCCCTGGTAGTCCACGCCGTAGACGATGTCGACTTGGAGGTTGTGCCCTTGAGGCGTGGCTTCAGGCTAACGCGTTAAGTCGACCGCCTGGGGTGACCACGCAAGGTTAAAACTCAAATGAATTGACGGGGGCCCGCACAGAGCGGTGGAGCATGTGGTTTAATTCGGTAACGCGAAGAACCTTACCTGGTCTTGACATCCACGGAAGTTTTCAGAGATGAGGAGAATGTGCTTCGGGAACCGTGAGACAGGTGCTGCATGGCTGTCGTCAGCTCGTGTTATTATGTTGGGTTAAGTCCCGCAGCAGGCGCAGCCCTTATCCTTTGTTATAACCCGGTCCGGCCGGGAACTCAAAGGAGACTGCCAGTGATAAACTGGAGGAAGGTGGGGATGACGTCAAGTCATCATGGCCCCTTACGACCAGGGCTACACCACGTGCTACAATGGCGCGCCGCAAAAGCGACCTCGCGAGCAAAGCGGACCTCGCCAAAGTGCGTCGTAGTCAGTTGGGTCTGCAACTCGACTCCATGAAGTCGGAATCGCCAGTAATCGTGGATCAAAAGTGCCACGGTGAATACGTTCCCGGGCCTTGTACACACCGCCCGTCACACCATGGGAGTGGGTTACGCAAAAGTAGGTAACAACCTTCGGGGAGGGCGCTTACCGCGATTCATGACTGGGTGAAGTCGTAACAAAGGTAACCGG
+
*)*'$'))88//62156'6863+24,+-5/,+--/1/4;85++5,*18..&2&#$&$,4474:966531323470+,.*.,5550)39615-(05.)*)&'+/5./)-,,2.*0-/.+11,0/7,1.7-9-0170;8-/40+1,+-:.9--38-**%&*&+)&(-8/2/.)+-++1;77450-,++(2+*,%(&(*(*(006050-)+(+,5-60*1--.4.019<:6*-+*+/,+.13/124/0.0/+:;0,0703.36*,7+)($'.1-0-3*37995.%&#&''6+0.0;11111711211956-)(+('$'(+*-,,,**3*&&&/*1,6*,8:98....6;7//,/(,9('+)'-.::**0)332464;7673/0//735.5<6-,/6682++-,,+-(.,+$(%1))(*.,,-4502/(%'(*14.2+3,9.,),--6;0035/('++23456<946467/././6/&*.*2-))**0.0/:8-27566;6/501,-,.&++,,292**,,715+/33046/1:/61+'(%%(''*(-,-/31:8<<778788;304290749209:017))314*))*).*6',%'/./+'(./<:698:3-',+4-4.'**)1554,2-/82723200*))*-2/,/0,,,*,4;403//.//--./(('()'/$-0666;:4:8:9961106-0266786556372327:432*+,,3))(+*$/**-23:/251931./6/))1-//((3503,'18357557-,4-(2-%&)%.)&'+34,.1061;9,735945)2,,-.28887)+-,-12;9777/-3-07046599..-+-++,54.024376..)4676,.,%$()782+('*+'*&+-'-,-,,),/1983++'(&./',-2,(&()7787860,,&%*5-++/70/4,,&&#()++/147::98-0+1'.+0(*)(,2:240//35021//.4-'+%&'6-3-,+0/2....0./2:99771610+./461-/16&&(&%)0461673*,-/6-61105,,+010:;)+5,)+*0:6718-*)*,3157'*))+,(+'*)-2-,++/7334:7,2/+%'0...112-06'&+,.70*.,-0784/(,).()*1376645)2-29;8859
@e2c313fa-97b1-465b-a1b1-94016da4449e ch=257 read=81137 start_time=2019-12-13T15:36:45Z barcode=BC01 runid=2c9cf7bc05858273f10e7d7ec552fc0bd742dc3e
CCGGTTACCTTGTTGCGACTTCACCCCAGTCATGAATCACAAAGTGTTAGCGCCCTCCCGAGGTTAAGCTACCTACTTCTTTTTGCAACCCACTCCATGGTGTGACGGGCGGTGTGTACCAAAGGCCGGGGCAGTATTCACCGTGGCATTCTGATCCACGTTGCCAGCTGATTCCGACTTCATGGAGTCGAGTTGCAGACTCAATCCGGACTACGACGCCTTTATGAGGTCACGCTTGCATCTCGCGAGGTCGCTTCTCTTGTATGCGCCATTGTAGCACGTGGTAGTAGCCCTGGTCGTAGGGGCCATGATGACTTGACGTCATCCCACCTTCCTCCAGTTTATCACTGGCAGCAGTCTCCTTTGAGTTCGAAGCCGGACCGCTGGCAACAAGATTAAAGGGGACATCGTTGCGGGACTTAACCCAACATTTCACAACACGAGGCTGACGACAGCCATTACGGCACCTGTCTCACGGTTCCACGAAGGCACATTCTCATCTCTGAAAACTTCCGTGGATGTCAAGACCAGGTAAGGTTCTTCGCGTTGCATCAGATTAAACCCATGCTCCACCGCTTGTGCGGGCCCCGATCGAATTCAAATTTGAGTTTTAACCTTGCGGCCGGCTCCCCAGGCGGTCGACTTAACGCGTTAGCTCCGGAAGCCACGCCTCAAGGGCACAACCTCAAGAAGTCGACATCGTTTACGGCGTGGACTACCAGGGTATCTAATCCCTGTTTGCTCCCCGCACGCTTTCGCACCTGATCAGTCTTCGTCAGGGCCGCCTTCGCCACCGGTATTCCTCCAGATCTCTACGCATTTCGCGCTACACCTAGATTCTACCCCCTCTACGAGACTCAAACGCCAGTATCAGGTACGGTTCAGGTTGAGCCGGGGATTTCATCTGACTTAACAAACCGCCCTGCGTGTACGCCCAGTATTCCGATTAACGCTTGCACCTCCGTAGTACGCGGCTGCTGGCGCAGGTTAGCCGGTCGCTTCTTCTGCCAGGTAACGTCAATGGCGAACGAGTATTAGCTTTACTCCCCTTCCTCCCCGCTGAAATTGCTTTACAACCCGAAGGCCTTCTTCATACACGCGGCAAGCTTGCATCGGGCTTGCGCCCATTGATGCAATATTCCCCACTGCTGCCTCCCGTAG
+
,5-124,.1/7/09%/1467:5),'&&+*953442+*)&)/4,+,+3+-')*.73./3('*(+3:3/,-/0275544774<:6.+,.549+(),34++7;:86557168213,+*($$)$-+*+).)(,/-.*,**(,)+2/2324/-08.,..012*+)*2+//'))*013:5-*,-7.7033/(*,/.012726-*0/..,0*-,70677520)&%'&%(0+.1-00+,%))*0+&(%'*+/+/*+,-0-*,/038.6-(()+,,..6+7:)+-/.'-)/*')''%'+0/+*0784/.,+47819441010/0,3,-.3269.:7.)7:8<63-1())94.,4237534+(),+012343073002766&'''(3/:086-..,5/++,-,)',&8/,.11&)'')%/1.-3*/3+'()(&&&$.0:43;/,,.8740+*).+3465564/+(*(%*&$($*+&/10443,-(*.856,+$''$$'2--00080.0265+**)'(&&(.,/5137:01,+,/*,,5:3/,)+)&,/;77<4.0-0/,,.//%&-..29-07*$&$&+/2,.1-//1/1/43921:4+&%&)+0-2-+,,(+-.+--6::,070011-*-(*)-()&0/+&$'22,33281,/.),*()(****0-1*,)-,*./)(&(**.-4&-')%&&'()(-)+&),*+33760346090*+22206493//*+))10*/)++,+30.9*,179--8.5:6+%,).+,-4/,+.+/7-+*(*.1103;8218)*46092//-/.37525.2...:<320.-,+--,-.2570457;/.()%'&$'&('')),+0*+*,2610+11.1''..258..&)&+($%,),-)*)&%'&)+)0()...,&/.')+,*+.7.++(*3//,//4.1110.5+11)*)1%)##$&-11+)).(&()+'-,2/6/0-0-)+*01--(#($&&(++-55520/.,+)$'%++./--19+41'#'+3/9:3301)&3-))(*)3,5+*($%')/2,(&+)*1-)*+-2./01..*+3-3+.66-))+'(,)()%&)+)',+(+,('()+.276;67;6333/%.,+*(&%'#$$&$%*+1(6867;48687**/-)'*'*,50003833..14002217.69**90,
@122d5949-5151-43ff-82aa-62d17c393851 ch=11 read=63486 start_time=2019-12-13T15:36:44Z barcode=BC01 runid=2c9cf7bc05858273f10e7d7ec552fc0bd742dc3e
CCGGTTACCTTGTTACGACTTCACCCCAATCTGACCCTACAGCCGGCCGCTGCCTCCTTTGCGGTTAGCTCACGGACTTCGGGTATTGCCAACTCATGGTGTGACGGGCGGGTATTAGGAACCAGGAACGTATTCACCGCTGACATTCTGATTCGCGATTACTAGTAACTCCAGCTTCATGTAGGCGAGTTTCAGCCTACAATCCGAACTGAGACTGGTTTTTAAGTTTGAAACCACCTCGCGGCATTGCATCTCTGTTACCAGCCATTGTAGCACGTGTAGCCCTACATAAAGGGGCATGATGATTTGACGTCATCCCCACCTTCCTCCTGTGGTTAACCCAGGCAGTCTCGCTAAGTCCCTCAACAATGGTAGTAACTAACGACAAAGGGTTGCGCTCGTTGCGGGACTTAACCAACATCTCGACACGAGCTGACGACAATATGCACCACCTGTCCTGCCTTGTCCCCGAAGGGATTTCCTCGATTAAAGAGTAATGCAAGGGATGTCAAATTAGCCAGGTGGGTTCTTCGCGTTGCTTCGAATTAAACCACATGCTCCGCTACTTGTGCGGGTCCCCGTCAATTCCTTTGAGTTTTTTAATCTTGCGACCGTACTCCCCAGGATACTTAATGCGTTAGCGGCGGCGCGGTGTTGAAACCCCACCTAGTATTCATCGTTTACGGCGTGGACTGCCAGAATTATCTAATCCTGTTTGCTCCCCACGCTTTCGAGCCTCAGCGTCGAGTTACCAGTCCAGAGTCGCCTTCGCCGCTGGGTGTTCTTCCTGAAATCTCTACGCATTTCACCCGCTACACTAAATTCCACTCTCCTCTCCCTGCACTCTAGATAACCAGTTTGGTCACAGCACCCAGAGTTGAGCCGGGTATTTCACATCCCCTTAATCATCCGCCTACGCTCCCTTTACGCCCGGTAAATCCCAACGCTCGCCACCTACGTATTACCGCGGCTGCTGGCGTAATTTGACCGTGGCTTCTCCGCCAGGTACCGTCATTATCTTCCCCGAGACAGGCTTTACGATCCGAAAACCTTCATCACTCACGCGGGTATTTGCTGCATCAGGGTTTCCCCCATTTGTTGCAATATTCCCCACTTGCTGCCTCCCGTAGGAACAATATCAGCACCAACAGAAGGTTAACACAAAGAAGACACCGACAACAATGGCACCAGCAATGCGTAACTGGG
+
332-4--6424&00'-01681-''%$#4).0())/5,)%)($%&//65+*6*+4234*65-.+1/')+,,-..5:778:6-3.2+2--6.4)*+,+-2802489:59.-,-%'()()--1,2.%02/5-*.-/:4224)+)+-64984132.9,*+++2.00101-4..+;+*'*,1-030-,-2*1217;-3*+-5..//;96()/,(+(**025180:<;5/...960((&(-'*++,),+*(*15./2///,-+3,,8;859:436*)+-/,-+)(%&&*,*(,/((.9*)081-/2.----030,-/359946&,)'-73<36110-+%%()4*6,3+)-1,*'+-4913465.055-,1.+*.1.397224465547432485'/.50:67)&()14:21*823()'*&/)-+4034320*/.0/24430).-.207-(,(*,261473682,&%''(.,,..-&&))((&&)0-13443-6-4,,'&''+**())/)5517-,,/($.&&$'('(''%,01:85;7.0113.0325(%-)-1634722&1-./140.6*.-2-1031-.,464*124684/1%$((+-.11<8;--7./-+*.0103%.(.,01,'&(0-,+),*1,44513,**+/4*(((%*(,),.5)'3..73/(+-10/344;88:987<:/0.:.-.18786,24*+&%+(+,5629344560:/,-+374-.00+4;*/%'+///51/212/&'(.4*-((*/7()),.)45983964::68762'),3322*4,(&.10-335766/124;+-%(**(3545,-/''0)1-5*,./*-2+,*-1*)556556-./682;2<16373)*))&)&00,01,+%(&1,,,.7)*0(,(,51-,-.*;6,)).,:.1042-$&&()/..-23),.)'*+,**'),,3/,.+'-/124463461394674855925/../;0009.9,,(+)&/*&&%-1.3.,*+.'()($&%$*.-.5(%())18+/1:1977+)*+-*...-06(%&)*4/+)*155,41;18::3440+/---5')'2:.-01.../0*570-:6,7;9/,-5-(-(%&+++.9/999/(()&%&,+24,31(&)&3,0*,(',-660,,+/.756'&/)-*.(5-43579.'*+*-52675573/-,,'%**'02.-0*5-,.-+)&%&###
@5883bb7b-d145-40cf-9d49-c99764dca24b ch=360 read=158128 start_time=2019-12-13T15:36:43Z barcode=BC01 runid=2c9cf7bc05858273f10e7d7ec552fc0bd742dc3e
CTCCTACGGGGAGGCAGCGTGGGAATATTGCACAATGGGCACCAAGCCTGATGCAGCCATGCCGCGTGTATGAAGAAGGCCTTCGGGTTGTAAAAGTGCTCAGCGGGGAGGAAGGGAGTAAAGTTAATACCTTTGCTCATTGACGTTACCCGCAGAAAAGCACCGGCTAACTCCGTGCCAGCAGCCGCGGTAATACGGAGGTGCAAGCGTTAATCAGATTACTGGGCGTAAAGCGCACGCAGAGCGGTTTGTTAAGTCAGATGTGAAATCCCGGGCTCAACCTGGGAACTGCATCTGATACTGGCAAACTTGAGGTCTCGTAGGGGTAGAATTCAGGTGTAGCGGTGAAATGCGTAGAGATCTGGAGGAGGAATACCGGTGGCGAAGGCGGCCCCTGGACGAAGACGGCGCTCAGGTGCAGCGTGGGGGGGCAAACAGGATTAGATACCTGGTGAGTCCACGCCGTAAACGATGTCGACTTGGAGGTTGTGCCCTTGAGGCGTAGCTTCCCGGAGCTAACGCGTTAAGTCGACCGCCTGGGGAGTACGGCCGCAAAAGGTTAAAACTCAAATGAATTGACGGGGGGCCCGCACAAGCGGTGGAGCATGGTTTAATTCGATGCAACGAAAGAACCTTACCTGAATGCTTGACATCCACGGGATTTTCAGAGATGAGAATGTGCCTTCAGAACCGTGGGGCAGGTGCTGCATGGCTGTCGATCAGCTCGTGTTGTGAAAATGTTGGGTTAAGTCCCGCAACGAGCACCATATCCTTTGTTGCCGGTCCGGCCGGGAACTCAAAGGAGACTGCCAGTGATAAACTGGAGGAAGAGAAATTGGGGATGACGTCAAGTCATCGCCCAGCCCTTGACCAGGGCTACGTGCTACGTAAGCATACAAGAGAAGCGACCTCGCGAAGGCAAGCGGACTATCATAAAAGTGCGTCGTAGTCGGATTGGAGTCTGCAACTCGACTCCATGAAGTCCGGAATCGCTGGTAATCGTGGATCAGAATGCTACGGTGAATACGTTCCCGGGCCTTACACCGCCCGTCACACCATGGGAGTGGGTTGCAAAAGAAGTAGGTGAACAACCTTCGGGAGGGCGCTTACCACTTTGTGATTCGGCTGGGGGGTGAAGTCGTAACAAGGTAACCGG
+
/082148248/(*2,('%'&'&)(.,*2-,+,-.624:/-'(%0-12;8778,5+&+--,,811;983635659*,+++476<946-5/.579,&&''-/1'333;6)(-2/-.2+%'(/5)+92.0)*,4/88/097247203)43),85.2--21+2*-262)/,.33345531004,.-*-,*$'%(&((),923,/,*.42+(+3214/./&-.*5.5677576+7:1,0571211))%'('20:736<97357468953/14*+597+01325241711:51436663.,)((+,242-+.-&)())(-*+,6636*.*3..01.2/1.*-7/0/-/..5/,.7,((+,,//.+*-/-:4*/,(0-*6/2776566:6/.1-30-//-.)(.203*,)&)*''*-778&0*++&%%%(997731(*)*.)-.),'3,0137-6;7561&%&+503658:768;822*,.9998-7,8-236.:---5;0-2.,,.-06***-.21(3),,-532..-00;19.67749611,&')+&(%(),0160466:5+//.7/;9647764432736254544;::..4-+-+-++,95:98,*++,10.0<;1;7<32/00;983..+)(/733-2-.524%'.'&.+-+//21*-3.**&/:<9.6..-..330095194677621249:98:5/5-0$*(+,7:77576;9::910)*).///5'0(+.-/189;+--7;7:85;465.73))-269.,*('*-&+*,/+*52(./).*,*05'6,8+25,/202717,+.(+)+446.*,,+126:7700-)/,()'*&**',((4;:.1012766+-*+/4;70./*((+*&$$(*28/04*-()***166.2+.-,*))-//20*(%')&(202112/3,,)&(,097:8:1/%$)2235:;3+.459:9895:49+4/0./'&'*(%%(&(-/3202022/1303/,1'4)52,-+,*(,*-612299:433/.,2,&'&'*+61,+51/134702-+284+/-$%&++4194,,-++&))())+((%*%,11:58982+$(*')((&(**)).+302973<7,./++*)*(*4923/90,-42371++.441/01*/-0/./52559769+54492325
@1dea7bf6-35f2-46b4-8c5e-bf5946b66ebf ch=338 read=85240 start_time=2019-12-13T15:36:58Z barcode=BC01 runid=2c9cf7bc05858273f10e7d7ec552fc0bd742dc3e
CCGGTTACCTTATTTTGACTTCACCCCAATCATCGGCTTTACCTTAGACGGCTGGCTCCCGAAGGTTACCCCACCGGCTTTGGGCACTTCCGACTTTCGTGGTGTGACGGGCAGTTATTGTGCAGGCCCGGGAACGTATTCACCGCAATGCTGACCGCGATTACTAGCGATTCGACTTCACGTAGGCGAGTTGCAGCCTACGATCGAGCTGGTATTTCTCGGGTTTTGCTCCACCTCGCGGTATTGCTTCAGATGTTAACCCATTGTAGTACATTAATTAGCCCAGCCCAGGTCATAAGGGGCATGATGATTTGACGTCATCCCCGCCTTCACTCCACATTGTCTGCGGCAGTCTCTCATGAGTTCCCACCAAAGTGCTGGCAACATAAGATAGGGGTTGCGCTCGTTGCGGGACAACAACATCTCACGACACGAGCTGACAGCCACCGTGCACCACCTGTTTCTGGCTTCGAAGAGAGACTATCTCTAGTTCTGTCCATCAATGTCAAGACCTGGTAAAGGTTCTTCGCGTTGCGTCGAATTAAACCATACTCCACCGCTTATTGCGGGCCCGTCAATTCCTTTGAGTTTCAACCTTGCGGTCGTATACCCAGGCGGGTACGCTATTACTCCGGCACAGAAGGGGTCGATACCTCCTACACCTAGTACCCATCGTTTACGGCCAGGATTCCGTGGGGTATCTAATCCCGTTCGCTCCCCTGGCTTTCGCGCCTCAGCGTCAGTTTTCGTCAGAAAGTCGCCTTCATACGCGGGTAATTTCTTCCTAATGTCACGCATTTCACCGTTACCTTCCGGAATTCCACTTTCCTCTCCGATACTCTAGATTGGTTCCATCCCCTACATCACGGGGTTAAGCTGGGCTTTTAAGACAACTGACCAATCCGCCTGCGCGCGCTTTACGCCCAATAATTTGGTTGCTTGCCCACCTACGTACCGCGGCTGCTGTGGCACGGCGTAGTTAGCCGTGGCTTTTCTATTCGGTACCGTCAATCCTTCACAACTATTTGCAAGAAGGCCTTTCGTCCCCGATTAACAGAGCTTTACGAAGGCCGTCATCACTCGCGCGGCGTTGCTCGTCGGGCTTTTCGATCCATTGCGGAAGATTTTACC
+
846209+,.*-$++'&(+-4.001;;6-7388:3)%%+**),023/020+8,--:56/,++0134.5..;:1*3605-+-1-,(&&)+*/-3111:7.*2%,0'*-234:78'/27-2,&(%%(*-/1('/1/57699:<:788/1/+402410'&$&(-/0/-.0,14052,**+391**,-.9840./2856/12;24..*'''$)*%&'(%.451161:50;9+,/01435:14482741,+(&(*)#'%'%(')$+/+'2-()+/2(,$*'&&,)++)'%$'++1$*+,/35312:;6.-.,-2219<3105889:63:;6+267:6&*+/5),+1--.:9999<.(--,0/,,--++..5/5+(/,*521210//310-2/124146&211,)4+,(&*,63<333:/+)&+)/3565532)-0/0-33277+++*+%34%&(-52324:247529:4+0093303))-)('&)*)+1281..***5.5/145/11377779570109008196,+4,878;:67.1/+,/26203/40<943(&$%'2-+,(((('%0()+68,:9+(-./7/:21280,+-,;:754-'')+/06350/.,)''%$+11*+(%#'&'*%-''*351-,+(,*,//,4820.....68854''(+.-.1(().3,1288088,-,3140'*%++(#$$%,(%-),-03:0:;*+794-0-32-)#)+/5:11.**.+()(&*)01853782,/64'&*..(+.2:9854&&$&$+-32.*%0/**224()19100)&*-5/9<1078:373.*$&()&.+.11405..,4//,..,-*)**(/00.(0&2).*+,&+,+432'$&&(00,3/,23,6-.*,((*,+/33,-1,/-&*&+,1.;-;-0:56;89963//*-17956++(',1,'(()))*$'$',,-28')7*$$&%((150.16+('(*,*,+)$*),+/05090/-5/++'&$)162/55768%4/67:873%..03252%%6845.2<2/343**(),.11:92219;;101.9/8/20/3,46-+1/05055946:::1&'))&*)'/,**+.,,.3)*2'(%(*8:-0.')24//0+%''*&&%30.&%((
@c19145ee-0062-4e7a-bf21-cf2cb7123b3b ch=202 read=102884 start_time=2019-12-13T15:36:58Z barcode=BC01 runid=2c9cf7bc05858273f10e7d7ec552fc0bd742dc3e
CTCCTACGGGAGGCAGCAGTGAAATTTTTTGGACAATGGGCGAAGCCTGATCCAGCAATGCCGCGTGCGGGATGAAGGCCTTCGGGTTGTAAACTGCTTTTGTACGGAACGAAAAAAGCTCCTTCTAATACAGGGGCCCATGACGGTACCGTAGAATTAAGCACCGGCTAACTACGTGCCAGCAGCCGCGGTAATACGTAGGGTGCGAGCGTTAATCGGGAGATTACTGGGCGTAAAAGCGTGCGCAGGCGGTTATGTAAAGACAGATGTGAAATCATCAACCTGGGAGCTACATTTGTGACTGCATGGCTAGGTACGGTAGAGGGGGGGATGGAATTCCGCGTGTAGCGGTGAAAATGCGTAGATATGCGGAGGAACACCGATGGCGAAACAATCCCTGGACCTGTACTGACGCTCATGCACAGCGTAAGGGAGCAAACGGGATTAAGATACCCTGGTGATCCACGCCTAAACGATGTCAACTGGTTGTTGGGAATTAGTTTTCTCAGTAACGAAGCTAACGCGTGAAGTTGACCGCCTGGGAATACGGCCGCAAGGTTGGCGAAACTCAAAGGAATTGACGGGGACCCGCACAAGCGATGGATGATGGTTTTAATTCGATGCAACGCGAAAACCTTACCCACCCGCGCCGGCATGGCAGGAAGTTTCCAGAGATGGTTAGTGCTCGAAGAGAACCTGCACACAGGTGCTGCATGGCTGTCGTCAGCTCGTGTCGTGAGATGTTGGGTTAAGTCCTGGCAGAGCGCAACCCTTGTCATTAACATCAGTTGAGCACTCTCTAATGAGACTGCCGGTGACAAACCGGAGGAAGGTGGGGATGACGTCAAATCCCTCACTTGGCCCTTATAGGTGGGGCTACACGTCATACAATGGCTGGTACAGAGGGTTGCCAACCCGCGGTAAAATCATAAAACCAGTCGTAGTCGGATCGCAGTCTGCAACTCGACTGCGTGAAGTCGGAATCGCTAGTAATCGCGGATCAGCATGCCGCAGTGAATACGTTCCCGGGTGTACACACCGCCCGTCACACCATGGGAGCGGGTCTCGCCAGAAGTAGGTAGCCCTGTAACGCAAGGGAGGCGCTTACCTACGGCAGGGTTCGTGACTGGGGTGAAATCATGGCTGTAACCGG
+
(*2,(*++33*)/.1+.&*'(',-+27672.866384584((,'&+-/..0./.**073586111231*9643*(+*--5619)9859579;:960'/02,77793;9;967183/++--688:6/4.+(&'.49-99)+87584:617954.*(%)&)')+,3:58332655463666.,+,+0202/9//3/03;976)))+-1+*5764;1913&3,+'+0,.099<9:66472)(24-)+'*'(,.2*3***7/81))00%%,-+0))-/))(*,,8574244'&+)$+,/32,//12.-..*6-,,0/1/00120,-'.,016337874.6.6-42455301'2)453.,-3()289/-.1//2233/14-4009<000,0+,-1&0)(*.0*)3798963//,-+'(&$&(6-,-&')'')+')-6-)..0;35&:9.8..+*-/69;/*.,,,.34/+--.:00:310))&++0//0426<,-;4+,-)0-,.39:7,+/(*,684%'*')./0/.013/4--66235848:786-&--./83:23442*-,*)&)*,6602999,,+/.3/968249637;6..,-*+&'(&'-+(()(+,/,:9(1-7;66476:8-74/+1:9.23.2/1:3247*)+-/.,&*)+//0(10+((1<-01+++-/97/)/()2/057-,+&+*0514001-225559,+()%#&*0545599866*//.045450)5,.,25.8--375:89216)%%),'('++-2.)14*2...7)6)&%('*/-407,)-5/-,,,..0433044686:120116,4:/8;93-/,+,-(((-1.)7679766&)&)081.0)'+')(,4/)1//,202-3.7:9.-*+)/1-//30:11:667:85974/0818;22.3+26.)&'%%&./'(-&&'590.+(,8769981:-;1<:6956865+,./-147089:<:;918/..'*,*+2',+),-0+))-4(-/7<1120168:56-011083.0'+405/-1&&$)'/-.-1:308+/4765347+-)3,(*+(6511.397<+('+)*0.20/-36)%$&&%*',+-'1,*.0+,.-+(+*((,-64%661/321247877:92.*(*+(*&-&)*++/087:92
@f55d7aa4-a29b-41ca-8730-5b97124c470f ch=373 read=177108 start_time=2019-12-13T15:37:05Z barcode=BC01 runid=2c9cf7bc05858273f10e7d7ec552fc0bd742dc3e
CTCCTACGGGAGGCAGCAGTGAAGATATTGCACAATGGGCGCAAGCCTGGTGGGCATACCGCGCGTGTGAAAGAAGGCCTTCGGTGTAAGTGGCTCAGCGGGGAGGAGGAGTAAAGTTAATACCTTTGCTCATTGACGTTACCCGCAGAAAAAAAAAACTAACTCCGTGCCAGCAGCCGCGGTAATACTACGGAGGGTGCAAGCGTTAATCGGAATTACTGGGCGTAAAGCACTTGCGGTTTGTTAAGTCAGATGTGAAATCCCCGGGCTCAACCTGGGAACTGCATCTGATACTGGCCAGAGTCTCGTAGAGGGTAAATTCCAGGTGTAGCGGTGAAATGCGTAGAATCTGGAGGAGGAGGAATACCGGTGGCGAAGGCGGCCCCTGGACGGGCTGACGCTCAGGTGCAGCGTGGGGAGCAAAGCAGGATTAGATACCTGGTAGTCACGCCGTAAACGATGTCGACTTGGAGGTTGTGCCCTTGAGGCTTCCGGAAGAGCTAACGCGTTAAGTCGACCGCCACAGGGGATACCGGCCCGCAGGTTAAACTCAAATGAATTGACGGGGGCCCGCACAAGCGGTGGGCATTAATGGTTTAATTCGATGCAACGCGGGAACCTGGTCTTGACATCCACGGAAGTTTTCAGAGATGAGGATGTGCCTTCGGGAACCGTGAGGTGCTGCATGGCTGTCGTCAGCTCGTGTTGTGAAATGTTGGGTTAAGAATCCCGCAACGAGCGCAACCCTTATCCTTTGTTATAGCGGTCCGGCCGGGAACTCAAAGGAGACTGCCAGTGATAAACTGGAGGAAGGTGGGGATGACGTCAAGTCATCATGGCCCTTGACCAGGGCTACACGTGCTACAATGGCGCATACAAAGAGAAGCGACCTCGCGAGAACAAGCGGACCTCATAAAGTGCGTCGTAATTTGGATTGGAGTCTGCAACTCTAAAACTCAACAGTCGGAATCGCCCAATCGTGGATCAGAATGCCACGGTGATACGTTCCCAGACGCTTGTACACACCGCCGTCACCGCGGGAGGTGGGTTGCAAAAAAATGGTAGCTTAACCTTCGGAGGCGCTTACACTGTGATTCATGACTGGGGTGAAGTCTCGTAGG
+
,/374/-'2.((,*'*-,020&&&'-,20/.232:3264+)*0.-0,,-+*($$$%&'.1///01243013)%'&'+-/461+1-103.%%$$%%-'3359:((+()*1)+,2<6*3,3'&(+++3,(()(&.'&)3.22-/83,/+&+'&'*&%$%$*+-.++.789990,..-/39,004.30/.*(*-.2-),*,.1/,*+*1-8-684705/7.34;;8:84:;)+2)+)'%&&%)-,).*12,,4)-/1..*-/*(499,-*+206-32334:3//-.88788+*++&,&&$&$%'%(+,/3440,*06/32,5,2/,*1-,*'&)(.41,7.,*./9-/(((007;1-4/+,)'0,.32408/40/40+/-/,+-,/6-)-9:7:))&(&)*)*/3:12733,,+,+517:.,-.+5($'(4-+5,+,7639:*/-/.2,-')*275558'4/,,)+,3..,5,3-/10824/94)),((*'&&&/(2+//%'#''.+110327'&&+-,+34*+,%'%(-*'$%$&$*)/2+*.2*/,*(%$'-/3:0/...1/436.6:1,,40(*&)+0(02:99.*+%/$)&*/63:71-1,,*-/..6977+.+'%$'('1(-')(')/356+)-..+'+.2674,*(+00312221$+(-56:93969399571.+11455--./-*)/*.678,+*++544+0,*%%'-***/-/:8341,&&')57')09::89::677:78*-1.13'(4**/2*(()//7/6/00535:,,().028*6.4454768:/560122:5666-,1+26+1*%,4/.(),-.6:7/23-,-,+102/2'()(*/'+.55+))('..0364/-4-.7;843.0-069(()&*+)*876856370+)-)*+,(+,5421..+/3:+*-(+-./)3$%.&%('#*'/+,-/1486632/-(*-2(+./(&()*,.)-+++,**&%&&)*/28:748/0/71013-1060))'%'',(02***-)''%%&$'**+)-3.5,%&*&)'(),5.)*)*-3*/-+.2:93,&,%'+')').+3+1,79934',/-&),,(+*+./04679+**')//50+-)),(((,*+&&%''
@f4aafac3-c07a-4b8c-b450-f6675094ab3a ch=61 read=191765 start_time=2019-12-13T15:37:02Z barcode=BC01 runid=2c9cf7bc05858273f10e7d7ec552fc0bd742dc3e
CTCCTGAGGAGGCGGCAGTAGGGAATTTTCGGCAATGGAAACCCTGACCGAGCAACGCCGCGGCTGGTGAAGGAAAGGGAAAGGTTTACCAGTTACTGACTACTGTTATAAAGGAAGAACGGCTACAGAATGGTATGTTGAGTGACGATACTTGCTATTGGCCACGGCTACGTGCGTCAGCGATGCGCGGCAATACGGCGTAAGGTGGCAAGCGTTATCCAGGAATTATTAGGCGTAAAGGGAACGGAAGGCGGCAGCAAAGGGTCTATGGTAAGAAAGCCACGGCTTAACTTCAGTAATACATAGGAACCAGGCGGCTAGAGTGCAGGAGGATGATTTCCATTAGCGGTGAAATGCGTAGATATATGGAGGAACACCAGTGGCGAAGGCGACGATCTGGCTCTGGCTGACGCTCAACCCAAGCGATAGGAGCAAATGGGATTAGATACCCTGGTAGTCCACGCTGGCGGTAGAATTACTAAGTGTCGGATGTCAAAGTTCGTGCTGCAGTTAACGCAATAAGTGATACTCCATGGAGTAGTACGTTCGCAGAATGGAAAGATTGTGAGGGCCACAAGCGGTGGAACGCGGTTTAATTCAAAGGCAACGCGAAGACGATCTTGACAGCCTGCGAAATCTCCAGAGATGGAGAGATGGCTATATGGAATACTGGTGCGCGCCAGTTTGTCGTCCAGCTCGTGTCGTGAGATGTTGGGTTAAGTCCCGCAACTTAGGCGCAACCCTTATCGTTAGTTACCATCATTAAGTTGGGGACTCTGGCAGGACTGCCAGTGACAAATACGGAGGAAGGCGGGGATGACGTCAAAATCATCCATGCCGCGCGATAGGCTGCACGTGCTACAATGGATGGTGCAGAGGAAGCAGAAGCCGCGAGGTGAAGCAAAACCCATAAAACCATTCTCAGTCCGGATTGTAGTCTGCAGCTCGACTACATGAAGTTGGAATCGCTAGTAATCGCGAATCAGCATGTCGCGAGTGAATACGTTCTCGAGGCCTTATACACGCCCGTACACCACGAGAGTTAGTAACACCCGAGCCGGTATGTAACCGCAAGGAAAGGGACTGTCTAAGGTGGGATTGATGATTGGGGGGGTGAAGTCGTAACAAGGTATTAACCGG
+
(()*'(%+(%*'&&%&'(-*,('(+,..+)%22.411,*1+,1*'')-3,+(++*/()*'(')%&*&'+51/..2*+)%+)*))'4-'+3/115(''))),%&(%,,)+47*+++/+/,+++*2/7'*&,()10.(%'&&&''+650),+*,(%%'$-%&%&%$&&'(),-,1/2+0--,*'#'%*''&'#+-*$,''+,..)-+-/70/0+.0294-2(%''(--2..7.151.47;*1-(''*()%$(''&,+)-,..*,1--,-'.22,)(#*1)026.)*)(,)-%)-4/+)(*(&&'')./.2-35(+*($$%'&''''(&$/+&),')(%+.)3)&+%$(++-,(&*-'+.+.,/6444-14/*,))30011/554;/./,)--.3/671.*.+,/+(-((%(&('((*,'3+'('%&%%%$+-*+./;:+()($8(+*/0.28)'()*))/6,%'')'&&%(()'%((+)'(**,+-..65:22//2--)-+9,+()-.11+//1/,--+4--0-+*)')%'(-/((''%&'+(')-6://.,1(*11.&'&&&&%*%%%%*//,+('&)'(*/0101**'(&)*5,'1)1/+)'&'.-.3/,))$%#&%((-15..+('/($$$%()'%')+**+*),.19+(('+3)10/0($%&))0*)+$+('(++,(&$'(.96./0...)),1345///+,3*(20/-53-(/0:49/,82))--((('(*.-,//014,.202366;6363,-8-2,%&')(*0-&37423411(.*'+3/35245/0111,0,'#&(-/(*(&'*31+27116641-,(089,1,+*0'*++.(%'$$%%$%*+($$%$(',*)$$(*.-5957324,3-0,.)+('+&%*)&*1*-,+*-,-,-')/2/+,/'&'*78+3977;643/112)/**,++,,2672/4.&.//1&2//111..+,,8)('0//06653326220545;8/,**')),-03/$''(+*'&*+4631++*)(/1/.&(&'&)&*&'%(&**-/)***,(+,/,*,/))$)'&&&$/5.50((#')*./.35,.,,2)*)&%(,,-5.3)/)*4:2-/+-***)2-0.+)+)%-*+0+,,189880-0/,'*(/'35+3
@d6a6742c-3394-41f7-82f4-b2d38a0452df ch=369 read=123678 start_time=2019-12-13T15:37:07Z barcode=BC01 runid=2c9cf7bc05858273f10e7d7ec552fc0bd742dc3e
CTCCTGGGAGGCAGCGGTAGAATTTCGGCAGTGACTGACCGAGCGCCGCGTGAAGGAAGAAAGGTTTCAGTTCGCAAACTTCTGTATAAAGGAAGAACGGCTACAGGGAAATGGTAGCCGAGTGACGGTACTTTATTAGAAAGCCATGGCTAACTACGTGCCAGCAGCCATGATAATACATGCGTGTAAGCGTTATCCAGGTGTGGGCGTAAAGAGGGCAGGCGGCAAAGGGTCTGTGGTGAAGCCTGAAGCAGCTTCAGTAAATACGAGAAACCAGGCAGCTAGAGTGCAGGAGGATCGTGGAACCATGTAGCGGTGAAATGCGTAGATGGAGGAACACCAGTGGCGAAGGCGACGATCCTGGCCTGCAACTGACGCTCAGTCAGAAGCATTAGGGGCAGAATGGGATTAGATACCTAGTAGTCCGCCGTAAAACGATGAGTACTAAGTGTTGGATGTCAAAGTTCAGTACGTTAGCGCAATAAGTACTCCGCCTGGAAGTGGTACGTTCGCAAGAATGGAGCTCAAAGAGGTGTGAGGGGCCCGCACAGAAAGGCGGTGGAGCATGGTTTTAATTCGGAAACCCAACGCGAAGGGAACCTTACCAGATCTTGACATACTCCTTAAAGGCTCTTGAGATGGAGAGATAGCTATATATGAGATACAGGTGCATGGTTGTCGTCAGCTCGTGTGTCACGTAGGATGTTGGAGTTAAGTCCCGCAACCGCAGCCCTTATCGTTAGTTACCATCATTAAGTTGGGGACTCTAGCGAGACTGCCAGTGACAGAAGCTGGAAGGCCCGGGGATGACGTCAAATCCCATCACCCCTTATGACCTGGGCTACACATTGCTACAATGGATGGTGCAGAGAGAGGGAAGCGAAGCCGCGGTGAAGCAAAGGCCATAAAACCATTCTCAGTTCGGATTATAGTCTACAACTCGACTACATGAAGTTGGAATCGCTAATCGCGATCAGCATGTCGCAGTGGAGTCACGTTCTCAGGCCTTGTACACACCGCCCGTCACACCACGAGTTGATAACTTGCAGAAGCCAGTGGCCTAACCGCAGGAAAGGCTGTCTAAAGGTGGGATTATTGGTTAGGAGTGAAGTCAGCAACAAGGTAACCCGG
+
,/1&#&.0-04-,//)23,*'('-,)(,+&'+'%$'%%)*,(&*%*,)''))'&+'+)%,.),*1;5*((,)%$$+.,/07/+()%')1-.-.8256.&/,,*6+.-',./1--+++3,)&((($&&$'(%&(+,09+(+)'*,0+&&'(())(+1514./,,&&&'+,&%&&,.0-*,,*)&((-,40)+255100/(13434.3-))+-2,,,/1/(%&(&%(&)/(.4:10,,-+)0++,(*10*))&&'#&%(%('03941,-.*(+/*26547,%&'+/,,,-1666.(,.+22.0),$#&'&'(&&*+'662/35--/'.')()*)(5-,90.26(*.193,+2.72737.,.--,076:221++')*(,$)(,(//0(%&'$+'0((-)0.-,'.3+'7**21.18838:,..9//+/''16())45**))*$%&,'*,+2+.66<8<581..)-**073)%&$$&(,*%)&,2,,-(%((+*.)'+,-3,-)(+'(*,/668,%'))*-10/)*%(-.)(($'+(/)*)&-431-7+(*-.+-*()'-)+**.3*,)'*))+8:4/2073'&(&%*$%%&)$((*-))')%,.),)-,*(%++,5254730/..%-&.10.2/,*-)*-146:2-/(*32*1132,+,'*0497735*0,+,/130229/02333)-,-000,-%++%&**()3/3-)0*+').6/1*.3(*(-,'.(')(+,:60911/)1.-')/,3967732833+0.(270//-2'&%'&&0/3512,+++-11(&)()+10))'*4.'&).3+02322++'165-/+&$$#$*+-(--.00.11/(22/,+,))&,'$(('+,/7997632/)0/,+*)(&)+'''&(&&&,.4,1'+(.*8*--7.)&24*,1235/468;633..043&-(2)'+&*..($%'$+,4*+(+&'&)(+**.6)0)2,3''&%%(*%'&&(+)&&%*'--*0%)**&'#%%&++.5315%1-.05/&+,.),+-2&'%('))/.-.-''%'(('$$)&&&%%$.&&*))-5)00-..((0+3.+,,+)-,%*(&&&.0549(./0034121%')&(7+(++$&',).*+-&%%)1,/-*))-004(,/
@3fe67955-721a-49f3-8f4e-da9c7a0de1dd ch=165 read=219049 start_time=2019-12-13T15:37:07Z barcode=BC01 runid=2c9cf7bc05858273f10e7d7ec552fc0bd742dc3e
CTCCTAGGAGGCAGCAGGGAATATTGCACAATGGGCGCAAGCCTGATGCAGCCATGCCGCGTGTATGAAGAAGGCCTTCGGGTTGTAAAGTACTCAGCGGGGAGGAAGGTAAAGTTAATACCTTTGCTCATTGACGTTACCCGCAGAAGCTACCAGCTAACTCCGTGCCAGCAGCCGCGGTAATACGGGGTGCAAGCGTTAATCAGGTGCGGGCGTAAAGCGCACGCAGGCGGTTTTGTTAAGTCAGATGTGAAATCCCCGGGCTCAACCTGGGAGCTGCATCCTGGTACACGGCTTGAGTCTCGTAGGGGTAGAATTCCGATTGTAGCGGTGAAATGCGTAGAGATCTGGAGGAGGAATACCGGTGGCGAAGGCAGCCCCTGGACGAACTGACGCTCAGGTGCGAAAGCGTGGGGAGCAAACAGGATTAAGATACCCTGAAGGTCCACGCCGTAAACGATAATCGACTTGGAGGTTGTGCCCTTGAGGCGTGGCTTCCGGAGCTAACGCGTTAAGTCGACCGCCTGGGGAGTACGGCCGCAGGTTAAAACTCAAATAATTGACGGGGGCCCGCACAAGCGGTGGAGCATGGTTTTAATTCGTGCAACGCGAAGAACCTTACTGGTCTTGACATCCACGGAAGTTTTCAGAGATGAGAATGTGCCTTCGGGAACAGGACAGGTGCTGCATAGCTGTCGTCAGCTCGTGTTGTGAAATGTTGGGTTAAGTCCTGTGAGCGCAACCCTTATCCTTGTGCCAGCGGTCGGCCGGGAACTCAAAGGGAGACTGCCAGTGATAAACTGGAGGAAGGTGGGGATGACGTCAAGTCATCATGGCCCGCCGACCAGGGCTACGTGCTACAATAGCGCATACAAAGAGAAGCGACCTCGCGAGAGCAAGCGGACCTCATAAAGTGCGTCGTAGTCCGGATTCGACTCCATGAAGTCGGAATCGCTAGTAATCTCGTGGATCAGAATGCCACGGTGAATACGTTCCCGGGCCTTGTACACCGCCCGTCACACCATGGGAGTGGGTTGCAAAAGAAGTAGGTAGCTTAACCTTCGGGAGGCGCGCACGTGATTTCCGCTGACTGGGGTGAAGTCGTATTAACAAGTAACCGGAAGATAGAGCGACGAGCAAGTGAAGTTAACACAAAGACACCATTAACTTTCTTCCTTTTAAGCAATACGTAACGCCGCG
+
**4*'&(*&+,,101&'(**)*2/0+**-2999;1/+-14'0130/1115,3746.22/0144647774**,+0,6171'465;1239-'('&'(%*,-46,*.+,')-&*3*)0+6)./834;/,,..'/**/0,8,,3;4./+*-($$$(28--/,.1//55-.23..'-123:2709-1...'(*(()*-//13529/6-/+.01,/).-,-24<51345.//0+,53(1/96/,495416://040--25/.,8:4*78879.41./320)%*.,*'-0')01/)-%%%$%'((()-.0257+2)6+/3(,,+,,+)(2+&%)+-.860151,+-23/.,++,./04(+-'+2)9214323,6,+''''1.'(3:8-),8572+1+,--/5887/.75.-)+0,%(,+284()++0:-43(/$5*/-*+-289-)+%$%)*,0,,+/9789<38310(&()3./&&*5+/2.8.1//7*(,*0-71877646/7+/*'((-.,+,*)5-7,24,-)*,6:+$$'-''%**/,23((-+36370;;6160.:;.)&),''(++46-.:1-/5745112205.-+-1,+)(.0(+,38*($$'*'-(**--(2./(*&%%$%''&+*''*-.382433/3-/88-)*()*,-553493575122.-,4/*(3)',.31689786031/('&').9752+--/389.9-**-.6.,-180861918246.%'$'()(*2043:--0./0+-,')+/63,54:61.&-,*71*00;98:*+2,,.00454:22200237+**2+./)++)*&*)/4+6579663+(*+,0:5,,'2/4.$%%$%4,346+,*((()(((%&)&+(++-/235987)()'*+)+45513:821/,(,/2<7:8;753/)%$,:9-18888:89999,,,-+5./-114795671910122223:43)%((.41-(().486583./:11;6.5/90,+541301,32/*031,-1'*)*'-*08:+-974424:5753-&&)+4/4;146.7,%(,'*'),+**+,,1,233:81;4+/5-'%))&(&)/.,7++/$')*,2764731,1++*.(4($)*/.23(15966,5-6-78821010330--6,*%(&'&'1*0,6523:5/36080&&),1-266679/'(,0.//*.:/,+-.),&'#%%#&$
@26059963-7be1-4f59-9842-b26ae32fa2ac ch=229 read=236646 start_time=2019-12-13T15:37:03Z barcode=BC01 runid=2c9cf7bc05858273f10e7d7ec552fc0bd742dc3e
CCGGTTACCTTGACTTCACCCCAGTCATGAATCACAAGTGGTAAGCGCCCTCCCGAAGGTTAAATACCTACTTCTTTTTTGCAACCCACTCCCATGGTGTGACGGGCGGTGTACAAGGCCGGGAACGTATTCACCGTGGCATTCTGATCCACGATTACTAGCGATTCCGACTTCATGGAGTCGAGTTGCAGACTCAATCCGGACTGACGCACTTTATGAGGTCGCTTGCCTTGCTCTCGCGAGGTCGCTTCTCTTTGTATGCGCCATTGTAGCACGTGGTAGCCCTGGTCGTAGGGCCATGATGACTTGACGTCATCCCCACCTTCCTCAGTTTATCACTGGCAGTCTCCTTTAGGTTCGGCCGGACCGCTGGCAACAAGGATAAGGGTTGCGCGCTCGTTGCGGGACGCAACCCAACATTTCACAACACGAGCTGACGACAGCCATGCAGCACCTGTCTCACGGTTCCCGAAGGACACATTCTCATCTCTGAAAACTGGATGTCAAGACCAGGTAGGTTCTTCGCGTTGCATCGAATTAAACCATGCTCCACCGCGCTTATTGCAGGCCCCGTCAATTCATTTGAGTTTTAACCTTGCGGCCACCGTACTCCCCAGGCGGTCGACTTAACGCGTTAGCTCCGGAAGCCACGCCTCAAGGGCACAACCTCAAGTCGACATCGTTTACGGCGTGGACTACAGGTATCTAATCTGTTTGCTCCCCACGCTTTCGCACCTGAGCGTCAGTCTTCGTCCAGGGGCCGCCTTCGCCACCGGTATTCCTCAGATCTCTACGCATTTCACCGCTACACCTGGAATTCTACCCTCTGAGACTCAAGCTTGCCAGTATCAGATGCAGTTCCCAGGTTGAGCGGATTTCACATCTGGCTTAACAAACCGCCACCATGCGTGCAGCACGCCCAGTAATTCCGATTAACGCTTGCACCCTCCGTATTACCGCGGCTGCTGGCACGGGTTAGCCAGTGCTTCTTCTGCGGAGTAACGTCAATGAGCAAAGATGCTTCTCCTTCCTCCCCGCTGAAGTACTTTGCAACCCGAAGGCCTTCTTCATACACACGCGGCATGGCTGCATCGGGCTTGCGCCCATTGTGCAATATTCCCCACTGCTGCCTCCGTAGGAG
+
87)8/;//04/,+/052.886-/.153555:64.404-./9565-//393.3/(&%((*+307.-.16.(()0*74</<*99860<,*,+9:.)87:876445*6:5.),&()**,,,0.&65.6346334.,/8/281127:81/0-.'%'0.21-.233341/5-1*),.90698,*++-0.42:03)*,--/,8.:+5--,/(*/0-$*+)..7661311*--*$%&&',,10-3,,.,0-2101152752;5)(&'&()0956;..230-.,,.)(')+3+,3:740/,(.+)+)(*+**+&$&+0169;:.799*,24383+)3..6<63466707/.-12125#$&$#*+,3/*,.-386775656850+/07-72:95)*5/:,**,+/0:96<453;:.,%'*'*')-033/;8,+..1111/18655454(-),2-2227656,1,+*6666564;86630'('**%++,/0:2/348898,.19;311086659:55468:2-,+&'(-059<;89810***+10/0-1,44)-,+,1119,-5-3.1,9(.+*+&*.-783227+8081-2;:-141;:4045-6,*).-1,(,,23670965*,155097689+2*0*//--164,/01.01*5+-50333:57)4*90../3736/4+3,04221/155288*+&10129;522,+$3/./.-++-/1012<5/1,460-&*)+-530-1095,--378:4-/++0/-5/:)&2;:/0/-,3,2-/12'-./3/+-8/805'(133221+34938<4/128,-7./45;775141517,78.*/*'$**38810,./7029'42328567826699<8:5-0,3+((26&'*3880/00140/'+0,7.777',-*.4(,,$%',,.04'''')&*-'(&+196;6-,,3/3711.4/-./29621/0345;46:61411188.8*)%**/**0..13(78234:37;621&-,%()164.+.,80008287('%'$%&%&&+.*41+,-17**,9718--,/03/&10318/()+-/899<77<70+*,()+,0346///.51/2247:/;89::4985;8*+1--,*+/-00.52/+#()-5877968:/288---
@f7281a64-5f7b-46ec-b195-5a3de5e97d31 ch=349 read=91525 start_time=2019-12-13T15:37:16Z barcode=BC01 runid=2c9cf7bc05858273f10e7d7ec552fc0bd742dc3e
CTCCTACGGGAGGCAGCAGTAGATTTTTCGGCAATGCGAAACCTGACCGACAACGCCGCGTGAAGGAAAGTTTCGGATTGTAGCAAACTTCTGTTATAAAGGAAGAACGGCGTAGGGAAATGGTAGCCGGTGACAGTACTTTATTAAAGCCACGGCTAACTACGTGCAGCAGCCGCGGTAATACGTAGGTGGCAAGCGTTATCCGGAATTATTGGGCGTAAAGAGGGCAGGCGGCAGCAAGGGTCTGGTGAAAACCTGAAGCTTAACTTCAGTAAGCCATAGAAACCAGGCAGCTAAGAGTGCAGAGGATCATTGATTCCATGTGTAGCGGTGAAATGCGTAGATATATGGAGGGAACACCAGTGGCGACGATCTGGCCTGCAACTGACGCTCAGTCCAGCGTGGGGAGCAAATGAAGTTAAGATACCTAAGTAGTCCACGCCGTAAACGTGAGTACTAAGTGGATGTCAAAGTTCAGTGCTGCAGTTAACGCAATAGTGCACCGCCTGAGTAGTACGTTCGCAAGAATGAAACTCAAAGGAATTGACGGGGGGGCCCGCACAAGCGGTGGGCATGGTTTAATTCGATGCAACGCGAAGAACCTTACCTGGTCTTGACATCCACGGAAGTTTCAGAGATGAGAATGGCGCTGGGAACCGTGGAGACGGTGCTGCATGGCTGTCGTCAGCTCGTGTTGTGAATGTTGGGTTAAGTCCGCAACGAGCGCGAAGCATATCCCTTTGTTGCCAGCGGTCCGGCCGGGAACTCAAAGGGAGACTGCCAGTGATAAACTGGAGGAAGGTGGGGATGACGTCAAGTCATCATGACCCACCCGACCAGGGCTACCGCGATACTGTGGCGCATACAAAGAGAAGCGACCTCGCGAGCAAGCCGGACCTCATAAAGTGCGTCGTAGTCCAGTTGGAGTCTGCAACTCGACTCCATGAAGTCAGAATCGCTAATGTCGTGGATCAGAATGCCGCGTGTAGATACGTTCAGGCCTTGTACACCGCCCGTCACACCATGGGAGTGGTTGCAAAAGTAGGTAAGCAATAACCTTCGGGAGGCGCTTACCCTTTGTGATTCATGACAGGGTGAAGTCGTAACAAAAGGTAACCCGG
+
--662461:4(*1*07:7694.0-7;932241/5/+%'$&)&&+,44/02657726:65473.**'&&')-9**17)3($%%&%.1*,/-/1-3//-:91*-*,+04.*,'&%$(,'.3.-50//-20-+++*+')+()*+,*/+75-),/),*.-++*****'%$&*&/+,.6/3.5.111.3.0021/,323545234110/00-+3+)1,.+,).897-('+****38939+*+++)-490-&(),.151&,*).+)''('*),..-&*./7*07,,%'0823:6897,---,0-.165,%'%,,555(0(&&*).0/0/-+'$('(--/.8/,*313434653-039*+*,)9556-&&#%&%-...///.3:4;2333501122676943/9''(,+.&-)('(,:;95*(((,.,++-0,8/)+-)*-1/5.')(')++,78.,('',.+11/--,,)),/2204,-/57+0/....30428.)-%',-*%*/++',,*/7-*&$')$-')+7:6'.*0(/497569,.10/*,*+024335-04991,-5.+,,-.32,-,++-)'%''&03+3.5</.,..8823-/&&(&&+//8//8;779:9640111260(-//./,/71-'&')*;-,+*.*2&%$$%(.4.74:871(%'(,)-),.300..(/0/5:949-(+/,77880;/)),,)1.:.84/507/221(-/89)'()),''+%)##%'.0(0/-(49.1+%(+1:42-2-2.4;-6-,9863**2/),-37681*+*')&2346678-+*(*+352::0585688441)()$).642,*03+%+)),12:73/-0,+.'%('*-%.)(')666777,.1:,))(,))+5(4756345..-15*.+/...4064.4:2*/79894445637'%*,//)')*,-60*&'())%*,01/0052114&-,++/22//'+#),/:9:44/,/*01199(/'+'$$%,)+./042'035508/0,--4.*;9+*54.2/27673..*'+*0)92.39.($%'*/+)-$*))%'$%%',21;,',3-1252/27)/7.,2/0081320,+%-22-$),)--+**-)+21)**0/&240-/
@d8b102d8-c4ab-47e9-916e-3ef1f0eb3c5b ch=109 read=231796 start_time=2019-12-13T15:37:18Z barcode=BC01 runid=2c9cf7bc05858273f10e7d7ec552fc0bd742dc3e
CTCCTACAGGGAGGCAGCAGTGGAATATTGCACAATGGGCGCAAGCCTGATGCAGCCATGCGTGAGCCCTCAGGTTGTAAAAGAGTACTTTCAGCGGGGAGGAAGGGTAAAGTTAATACCTTTGCTCATTGACATTTACCCGCGAAGAAGCACCGGCTAACTCCGTGCAGCAGCCGCGTGTGCGGAGGTACAGCGTTAATCGGAATTACTGGGCGTAAAGGCGCACGCAGGCCAGTTTGTTAAGTCAGATGTGAAATCCCACGGGCTCAACACAGAACTGCATCTGATACTGGCAAGCGAGTCTCGTAGAGGGGCAGAATTCCAGGTGTGGCGGTGAAATGCGTAGAGATCTGGAGGAATACCGGTGGCGAGAGCGGCCCCTGGACGGAGCCTTGACGCTCAGGTGCGGGAGCAAACGGAGTTGAAGGCCACCTGGTAGTCCACGCCGTGAAGCGATATCGACTTGGAGGTTGTGCGCCAGGGCGTGCCGGAGCTAACGCGTTAAGTCGACCGCCTGGGAGAGTACGGCCGCAGGTTAAAACTCAAAATGAATTGACGGGGGCCCGCACAGGCGGTGGAGCATAATGGTTTTAATTCGATGCAACGCGAGAACCCTCGTCTTGAGCATGTCCAGAGTTTTCAGAGATGAGAATGTGTGCCTTCGGGAACCGTGAGACAGGTGCTGCATGGCTGTCGTCAGCTCGTGTTGTGAAATGTTGATTTAAGTCCCGCAACGAGCGCAACCCTTATCGCTGTTGCCAGCGGTCCGGCCGGGAACTCAAAGGAGACTGCCGGTGATAGAAGCTGGAGGAAGGTGGGATGACGTCAAGTCATCACTTGGCCCGCCACGACCGGTTCTACGTGCTACAATGGCGCATACAAAGAGAAGCGACCTCGCGAGCAGAAGCGGACCTCATAAAGTGCGTCGTAGTCGGATTGGAGTCTGCAGCTCGACTCCATGAAGTCGGAATCGCTGAAGTAATCGTGGATCAGAGATGCCGGTGAATACGTTCCCGGGCCTTGTACACCGCCCGTCACACCATGAGATGGGTTGCAAAGTAGGTAACAACCTTCCGGGAGGTGCTTGCCGCACATGATTCATGACTGAGGTGAAGTCGTAACAAGGTAACCGG
+
-.210/2226,(*+067943./*+-0-8/.--,1..43,)(,15.6922221.-(,-('('(-,,,,5536&3201')/84*%&)+*,/85*(++(28-*..--+/)()55/0.8-,+80081.174(0++,/*/3**,4')-()-()*&()64+3-,)+*,/723&,'')')-+*0+1//'.(-)'&(&,.,--296957.12.5-,//.;:9767;1,3.-*$*%-(()*%&)/6.+/828/2,('%)+)%)1-++3(%(*.115;3.1()+*).2346666***++:9492(**/(&'(+).018*(-0.)$)&.'3-3+/+0,'($-'+-+++3,)*:84''()+-1,32,,0*30/68041.3.+)(((*'+085.,2828,+')/)))($-+..2037(&%&'&)'(-//.))'(,*)&&)&&%%+3()34%&')+'*..0(-&+/),,02.+,%')0./.+*)+1*,(,&))(,,3,))%&(*/()-).21/1,1,5-24423675661054)(&()*,)(+601()*12/;;:686195---.373-+,(-6:-05+(-*+('()(273+(.),.++-671<<-37682-.1$)%$&()(+(*)-)%$$%()(%)'(++,%(/)')%&,;;0,,(),./+('',)&*)+.030//&/+)(-646.%'&,'(-024/10-.1534365343,-+,-,/0510.&*-),(2)*%25(26,004**-1*8)(+..185::--/-.1'(5,+.)/6.212935+4)1*'*.,-/2721'.,'++26773)5++.*,&+)&,,-..,.+2-3,004.976978:74365+.,%%'%-*19.%%$%'&-/)-(&('#$&&'332,20:/+/,,-0/.316+(('(*()5-6767,/.((*+')'(',+'+(,,045:.+((,+,1/1-1/2(/&/--,''*+503'%-,+(*-25602.3.++/*21214+,+('&&(05553:.30/0.,,'-031+*+,3295$3+)/4/,-4./*&)%)&(&*-1/53*-021/15*.+'0+.*-+0+*+3./(((,3,,+,'/-36;8(/6+*.,+(('%$''$%##%)+/665//.-.+'&&+'+,/+-/0./345:+90700+-0
@41bcc791-1753-488f-966f-ecc997bac5e7 ch=95 read=431624 start_time=2019-12-13T15:37:14Z barcode=BC01 runid=2c9cf7bc05858273f10e7d7ec552fc0bd742dc3e
TTGGTATGCTTCTGAACGATTTACATGTACTGGTGCTGAAGAAGTTGTGGTATGCTGTGCTTAACTGTTTGATGTTGCTCCTACGGGAGGCAGCAGTAGAAATTTTCGGCAATGAAACCTGACCGAGCAACGCCATGAAGGAAGAAGGTTTCGGTTTGTAAACTTCTGTTATAAAGGAAGAACGGCTACAGGAAGTAGTAGCCGAGTGAGCGGGCCTTATTCGAAAGCGGCTAACTACGTGCTGGCAGCCGCGGTAATACGTAGGTGGCGAGCGTTATCCGGAATTATTGGGCGTAAAGAGGAGCGAGGCGGCAGCGGGGTCTATGGTGAGCCTGGAAGCAACTTCAGTAAGCCATAGGAAACCGGGCAGCTAGGTGCGGAGAGGATCGTGGAATTCCATGGCGCTAGCGGTGAAATGCGTAGATGGAGGCACCAGTGGCGAAGGCGACGATCCTGGCCTGCAACTGACGCTCAGTCCCGAAAGCGTAGAGGCAAATAGGATTAGATACCTAGTGATCCGCCGTAAACGATGAGTACTAGAAGTGGCTGGATGCTAAAGTTCAATTACTGCAGTTAACGCAATAAATTACTCCGCCTGAGTAGTACGTTCACCGAGAATGAAACTCAAAAGATTGACGGGGCCACCTGGCAATTAGGAGCATGTAAAATGGTTTAATTCGAAACAGCGGAATCTTGACATGCCTCATAAAGGCTCAGAGATGGAGGAATGGCTGAAATATAGGATACAGAACGGGGCATGGTTGTCATCAGCTCACGTGTCGTGAGATGTTGGATTAAGTCCCGCAACAGGCTGTAGATTACCATCATTAAGTTCAGGACTCTTGAGACTGCCAGTGACAAGCTGGAGGAAGGCGGGGATGACGTCAAATCATCCCTTGCCCCTAAGGCTACACACGTGCTACAATGGATGGTACGCAGAAGCGAAGCGCAGGGTAAACAAAACCCATAAAACCATTCTCGAAAGTTCGGATTAGCCAGTCTGCAACTCGACTCGCTGAAGTCCGGAATCGCTAGTAATCGTGGATCAGAATACCACGAGTAGAATACGTTCAGGCCTTATACACACCGCCGTCACACCATGGGAGTAAGGTTGCAAAGAGTAGCTTAACCTTCGGGAGGGCGCTTACCGCTGTGATTCATGACTGGGGTGAAGTCGTAACAAAGGTATGCGCTTCCGG
+
&&,10/-*,/00,+')'(%..&&++.-)(.//5320*(+)%'(&*+++-30),&&&%)$%$#%#$&%+0-*//).*&&'*+'*++1-'()*%*-0,/,&()+-495+/92321-%*,'1'(*36,+*+-/.+-($$&(.+1/0(('*&')++&--63+242-.2447.5...95,'+)*',-*'+)%')(/+*((('/,+,2,)')%'$&'+-('$$&%-&&%((($%&'((-1/32311-+'&&'').1/.///180/0232.2024/,,1/1;3306&-(**--..4%28634:3)('-,',**.(*-.5.-/1).6,..+++3,.+-(-826))&$%'(+,5/-1016%.3,.(*&*0++1*)%%'$&'('))-/.5,+(.4225164+4*2*50+)*))%&$%)-0222496,//06633342,-.*.24*./142,+1+316891110*+.03;9600++-/25.12322,4,(&+*(,*65-/%,)01;<2-17001,,24*5,('&)&&++*)-.34433/../,-)*(('*&)'''''$#((&&#$$&(())0-)$*&%('&)&*-13545-8,+%+)*)+-044029,)(,.'*--/3495*1**')*3..+2-(**-4-''$0+.+*&*/)*'#(-)&''%$)'$)(&%',.()%,/-)'-398.05.+%-0(())+,)))(&1413/-.&,+,3)*-1/)1-07(())).,*',)-2((&&&'%&%)%%&',*,-.,(%+'&-,'%(10226+*''*71346.**-.773-35547982;/1&6(++'),4*&*1-)$(%%##$'*+/,*-.,/24342+&%%%#//-*(&%%&*,-,*&,*+,,/077/*--(+&)**+*+,,(45055884678;0/---/'''+*&&&&%&%**---/,,)+,44865-8--9;9:1..''%)''*'')&),(*,.%)-*+*571.96&,7++/35450379;93+),-.+,9:06+00*()(*+6698847434*+.0/$$''-,+,/&*+'+**&()'().,..),')$&((%($(&-,)+)%&'+1.5147..61+-01--+)+/0*/.19/99/32...15-/&0,))),)3(5,()((&$%'(..03101.2096*5('17,8/,0+,/3*/+,$&$)*.%.'(*+*).-,,1/-./(%'+-/7**(*%)(-+,**,*()
@326af624-8277-4f59-bc3d-8a4f099a8dd0 ch=191 read=244458 start_time=2019-12-13T15:37:12Z barcode=BC01 runid=2c9cf7bc05858273f10e7d7ec552fc0bd742dc3e
TTGGTAGCCTACGTTCGGTTGGTGCTGAAGAAGTTGTGGAATGCTGTTAACCTGCGCCTGTCATCTTCCGGTTACCTTGTTGCGACTTCACCCCAGTCACGAACCCACGCCGTGAGCGCCCTCCTTGCAGTTGGGCGCTACCTACTTCTGGCTGGGGCCGCTCCCCATGGTGTGACGGGCGGTGTGTACAAGGCCAGGAACGTATTCACCGCGGCATGCTGATCCGCGATTACTGATTGACTTACTGCCAGTCGAGTTTGCGTTGCGATCCGGACTACGACTTGGTTTTGGGATTAGCTCCCCTCGCGGGTTAGCAGCCCTCTGTACCAGCCATTGTATGACGTGTAGCCCACTGGGGCCATGAGGACTTGACGTCATCCCCTTCCTCCGGTTTGTCACCGGCGATCTCGATGAGTGCTCAGCAGATGTAGCAACTAATGACCAAGGGTTGCGCTCGTTGCGGGACTTAACCCAACATCTCACGGCACGACTGACGACAATAAATACAGCACCTGTGTGCAGGTTCTCTTTCGAGCACAATCCATCTCTAAAACTTCCTGCCGTAATGTCAAAGATTGGGTAGGGGTTTCGCGTTGCATCAGGTAAACCACATCATCCACCGCTTGTGCGGGTCCCGTCATTCCCTCGAGTTTCAACCTTGCGGCCAGTACTCCCCAGGCGGTCCAGCTTCGTGCAATAGATTTGCCTGAAAATAATTTCCCCTTAACCAGTTGTATCGTTTTAGGGCGTGGACTACCAGGGTGTCGAAATCCTGTTTGCTCCCCACGCTTTCGTGATGCATGAGCGTCAGTACAGGTCAGAGTTGCAGCCATGCATCGGTGTTCCTCCGCATATCTACGCGCCGCTGCTACGCGATTCCATCCTCTACCGTACTCTAGCCATGCAGTCACAAATCACAGTTCCCAGGTTGAGCCGAAGTTTCACATCTATCTTACATAACCGCCTGCACGCTTTACGCCCAGTAATTCCGATTAACGGCGCTCACTTTCGTATTACCGCGGCTGCTGGCGCGTAGTTAGCCGGTGCTTGTTAACTACGGTACCGTCGCCCGGGCCTAATGAAGGGCTTTTTTTCGTTCCGTACAAAGGTGATTTTACGAAGGCCTTCATCCTGCACGCGGCATTGCTGGATCAGGCTTTTCGCCGTATCCAAATTCCCCACTGCTGCCTCCGGCGGG
+
$'/-,,&'&$$(,18,)&%$$%-)+,0-+(*(*,,(*&)%&*$&(,+3-5/:0..++()+/((+(*0411+3.+10.0&-+%).,2386307:6*-/10.-*'12+%+)04.3,+'+/0:323..,('(#4+',-)%&),.0,'114531-)%(*)&-.,,-.12*./1)(('')-)+47374553224.(.+45%20/5312/*2-/3:4838466899650,+),-.8'#$&'..2*(')&$''(-00/34*+,,5*('*'((*./00151-'&)-22*++.*1;:+(,&&/')&''.32-.1//1313+(*,-(-94++.),+-12'58372/246432'%%'&()./'&&%)*0/4++*)*0()-.-.0/337/711+.250+4-0.:<;689540,-)))+,99,,))(),-/1/,*)&*./-.0.0/.02.+&&%$$4,*2)5/+,(*+-.4()*+:75,2+/&,*(-2/112()*..%*%$')221-,.**0&%(')-),,0/.35101',(*+06492-+,20.''12*-&)()22330/*%)/2,.9453100%,)-,+,.-/,)(-*./+*,*03,1:;36:79/,,,-6'-&()4466,+-.3854,)/+((+)),55,8-)58,*0/%'3/5),1.*--68-1)2+-3-+,','%#%%)*.,('$167*861''&).+.+%$#%%%&+'),/%+&(*423054,68+4-+%&&*)+-./5.-'%)/.-7;-+3244589;875404*.)&'$)'&+0/+/4122<512229:-&(')045-,''%)*...+.57543%),*)+7.-/)+&*,-%)''(-*+,/139.9131:./07;6789:43.(-()$()'+-+./&+&((+,5/01363(020351.-%%'$'&0,*4&+$+++//170-*)-,-5;00+,0312*&)5+(&%'*;0/,.,.+*&-(12,,//0:9;8:0+**'-,2/80,,-3.+*-/799:3/*,2/14.)&'',,-+-156.)*+,4014-012//2677.-()&&&$-++,39/71*)6*&1'&#'*,-+*.&0867909/-',&%%%%&%('&''%',/35:3.649768*5,/00,(&%'%/10%#&%(**,687<:::;820.&+-//7%$)(%+78;6--)/833::+-+,(%'&())988.02683*,-./2017-1-,*),0-
@615bba9c-4dfe-4837-b2be-9b48900ba3ca ch=293 read=167616 start_time=2019-12-13T15:37:28Z barcode=BC01 runid=2c9cf7bc05858273f10e7d7ec552fc0bd742dc3e
CGGTTACCTTGTTACGACTTCACCCCAATCATGTCCCTTAGACAGCTCCTTCCTTGCGAGGTTAGGCCACCGGCTTCAGGTGTTATCAACTCGTGGTGTGACGGGCGGTGTGTACAAGGCCGGAGACATTCACCGCGACATGCTGATTCGCGATTACTAGCGATTCCAGCCTAGTGATGGTTGCGGTTCCACAATCCGAACTGAGAATGGTTTATGGGTTTTGCTTCACCTCGCGGCTTCGCTTCCCTCTGCACCATCCATTGTAGCACGTGTGGCAGATCATAAGGGGGGTATGATGATTTGACGTCATCGCCTTCCTCAACTTGTCACTGGCAGTCTCGCTAAAGTCCCCAACTTAATGATGGTAACTAACGATAAAGAGGTTGCGCTCGTTGCGGACTTAACGGCATCTCGACACGAGCTGACGACAACCATGCCTGTATCTCCTTAATTGGACTGGAATACCGGGCGGGGTTGTAAGTTCTTCGAATTAAACCATCCACCGCTTGTGCAGATTTTGCCGTCAGTCCTTTGAGTTTAGTGCTGCGAACGTACTACTCCAAAAGGCAGATACTTATTGCGTTAACTGCAGCACTGAGCTTTGACATCCAACGCCCAGTACCATCGTTTGGGCGTGTTCGCCAGGTATCAAATACATTGCTCCCCACGCTTTCGGGACTGAGCCTCGGTTGAGATCGTCGCCCGCCACTGGTGTTCCTCCATATATCTGCGCATTTTAACCGCCTACACGTGGAATTCCACGATCCTCTCCTGCACTCTAGCTGCCTGGTTTCTATGGCTTACTGAGAAGTTAAACTTCAGGCTTTCACCACAGACCCTTGCTGCGCGCAACCATGTACGCCCCATCATTGCGGACAGCGGCACTTCACGCATGTGCGGCAGCGGTGGCCGTGGCTCTAATAAAATTACCGTCACTCGGCCATTTCCTGTAGCGCGGGTTCTCCTTTATAACAGAAGTTTACAATCCGAAAACCTTCTTCCTTCACGCGGCGTTGCTCGGTCAGGGTTTCCCCCATTGCCGAAAATTCCTACTGCTGCCTCCGTAG
+
.7:5;35141,/+&(--5:<64.884+1,.+,&))+'%(((3630..4.242-*-,,-(*(-2)/788127/+).*4%78431623/2,*()$'*0/496773773/7*+.2204872-7.,-**-,149548;69775555578303-,+,,1,+-)%+,..9:2.*&+&&$&&%%'%))+**(&'(%&')2:5/+*/,,,*+',++7:4<;136</0:9/,34;367977.-3758;81126.:--/3000178:::175**,,+*.,./,*(''*(0/&')4'.11*&%),,////2:5003547929'/.877557.4-+3.12.5466/++,-38.+-+0(*)39:,/.''',,--0+3,,500,/0722.34)'%((30*,278:8480*/3-)(',%-%&/08611&''*,-.,-.//58770*-,,//,,')*...''$%$%%)&'%$%%,-(&%#$#)&(&)))'/*$%$#')(%&.,('*)04;9-(%%&,)/6014.,(%&'&*,04-))+,.-%')0+)3,+%+)*(&(+&%)%'&&71.3+,*'().),*.,*-1%/*)).-7-.701/2+.(%/('&+-+1-2,'14471/0020,1/0&*'$$*)(576:96.5,'*(('&())&(.5)4-+*/,,5,3,.'(&&)./73+&.--59*+.9;256650/%'+*(''%$'%(+')&%((((/47899:747:--++0/1353620/.),')+($$%+,+,''),'*('+.-1.:/4--,-23,+..//)+-*-./.&,,-.8;7888;90-*-,..05/002,&('(1+72&3277-2:5093-,02%%((.-8/06&-.//-0)*,,++%)#&"%$'%&%$#'(,1%%*))/&(&%$$#&(++'-)*&)*%%&'$$#%%)/,))(&')*+,*)$,-.3;5.(2*15793*-.00544(,,+/1--*)+/.1%-(/&''(((-))-,0.)(,)(-7712/;110.38:2394:677961:-++(*&+*235..-0.834/4936<9.:;;/--9..6//68415/7()+//08887/85.261
@e0f32b5d-ba6a-450b-829d-6b58e2d3442a ch=138 read=120643 start_time=2019-12-13T15:37:27Z barcode=BC01 runid=2c9cf7bc05858273f10e7d7ec552fc0bd742dc3e
CTCCTACGGGAGGCAGCAGTGGGGAATATTGCACAATGGGGAAAACCCTGATGCAGCAACGCCGCGTGATGATGAAGGTTTTCGGATCGTAAAGCTCTGGTGTCTTTGGGGAAGATGTGGCAGTACCCAAGGAGGAAATACGGCTAACTACGTGCCAGCAGCCGCGGTATTATGCGTAGGTGGCGAGCGTTATCGGATTTACTGGGCGTAAAGGGCGTAGGCGGATGATTAAGTGGGATGTGAAATGCCGGGCTCAACTTGGGTGCTGCATTTCCAAACTGGTTATCGGTGCAGGAGAGGAAGTGGAGATTCCTAGTGTAGCGGTGAAATGCGTAGAGATTAGGAAGAACACCAGTGGCGAAGGCGACTCTGGACTGTAACTGACGCTGAGGCTCAGCGTGGGGAGCAAGCAGAGTTAGATACCCTGGTAGTCCACGCCGTAAACGATGAAGATACTGGGTGTGGGGGTTTCAGCACCTCCGTGCGCCGCTAACGCATTAATTCCGCCTGGGGAGTACGGTCGCAAGATTAAAACTCAAAGGAATTGACGGGGACCCACTGAAGTAGCCGGAGCATGTGGTTTAATTCGAGGGCAACGCGAAGAACCTTACCTACATGACATCCTTGCATTATAATCGAGAGTCGCTGGGGTGACAGGTGGTGCATGGTTGTCGTCAGCTCGTGTCGTGAGATGTTGGGTTAAGTCCGCAACAGGCGCAACCCTTGTCGTTAGTTACTACCATTAAGTTGAGGACTCTGGCGGGACACCTGGGTTAACCAGGAGGAAGGTGGGGATGACGTCAAATCATCATGCCCCTTATGTGTGAGGGCTACACACGTGCTACAATGGCTGGTACTGGAAAGCGACCTCGCGAGCAAGCGGACCTCATAAAGTGCGTCGTAGTCGGATTGGAGTCTGCAACTCGGCTCCATGAAGTCAGGAATCGCTAGTAATCGTGGATCAGAATGCCACGGTGAATACGTTCCCGGGCCTTGTACACACCGCCCGTCACACCATGGGAGTGGGTTGCAAAAGAGTAGGTAGCTTAACCTTCCGGAGGGCGCTTACCACTTTGTGATTCATGACTGGGGTGAAGTCGTAACGAGGTAACCGG
+
+/66125,/.*/63022204435*)(,+40/.012;932/()-&&-4/,.-4330.+2+*,57351(*%''+,*))),069-5+71888357/+,0856)&'/,2:+055)0/-./**+-,&221.3---.0++0)0*%(*+30-/,)%%')+:7<6266576./2.-,-3-+$+/31/1,0-,&'01129534)/%/.%$()0235./-+'**+./6259719488/4/4.-/-79:6310.64.(/++887800)+.,.7--.4545/7;(/4/64666.6.,+(('+*&'+/,*%,(0(()15*%)3*8-,+7764-333:7--02,//33,+*))/.'06)1(,**+31+.,010+/+/,03/45334:53544590/..//678546888..///-.3*()-78&4/-''081/0//0:./69877/8.--224223:9.-,+**&%*+-16(6//-01::8-/787/'/,01136',%'&(,(+,320130201+.*+*,1598<8(((+,,79,++,.+),/.2;;769877.1-617143525:801:/&(+&(*'&(22.34.010631503;:7:9;83-)61.2(.+21.3++11/./*.4///*+('+4562,6--(1(%$+')*+''&''0%%'&))('.06,.0/3:98989788:11423/*...978555*-00-1565:1865;770.6/*+.-0-054--0,287/8/00265./140/11.5.-424-31('140226,,))&33,*'.5147+0.4.3:682.3/(++,,+055+18899::9<:5669989.934--36731/,%&(0',%&))*(--/12/.1.:/.:989840+**%*)*++1469892441+06:355('+)(0.03:5*-16788695756)4)///,+,.777500112-*//3879.9---7%1,)&')400..-30/0365956830.6411)&*131248836468283.678,)*)---,+*/866<8233//,-/,.06.+&,%**0/,.364)%$')*-,++&&&%2)-/.11(.+*.1,0//31.8;/0,96./684+.(*+3651-3-./.3--.0256-'')+038:939
@624a39bf-1bf3-417c-8bc3-fb9d90f57902 ch=246 read=152155 start_time=2019-12-13T15:37:23Z barcode=BC01 runid=2c9cf7bc05858273f10e7d7ec552fc0bd742dc3e
TTAAATCGGTTCGTTTCGTTGGTAGCGGTTGATAGGTGAACGTAGCAGGGGCGGCGGACAGGACCTGATACGCCATGCCGCGTGTATGAAAGGCCTTCGGGTTGTAAAAATTACTTTCAGCGAGAGGGTAAAGTTAATACCTTTGCTCATTGATTACCCGCAGAAAGCACCGGCTGAACTCCGTGCCAGCGGCCGCGATAATACGGAGGAGTGCAAGCGTTAATCCGGAATTACTGGGCGTAAAGCGCACGCAGGCGGTTTGTTAAGTCGGATGTGAAATCCCGTCAACCTGGAACTGCATCTGATACTGACGAAAGCGAGTCTCGTGAGGGAGTAGGAATTCCAGGTGTAGCGGTGAAATGCGTAAGTCTGGAGGAGGAATACCGGTGAGAGCGGCCCTGGACGCGAACTGACGCTCAGGTGCAGCGTGGGGAACAACAGGATTAGAATACCCTGGTAGTCCCGCCGTAAGCGATGTCGACGGAGGTTGTGCCCTTGAGGCGTGGCTTCCGGAGCTAACGCGTTAAGTCGACCGCCTGGGGAGTACGGCCGCAGGTTAAACTCAAAATGGATGACGGGGGCCGCACAGCGTTGGAGCATGTGTGGTTTAATTCGATGCAACGCGAAGAACCTGCCTGGTCGCCAGCATCCACGGAAGTTTTCAGAGATGAGAATGTGCCTTCGGGAACCGTGAGACAGGTGCTGCATGGCTGTCGTCAGCTCGTGTTGTGAGAATGTTGGGTTAGAAGTCCCGCAACGAGCGCAACCCTTATCGCTGTTGCCAGCGGTCGGCCGGGAACTCAAAGGGAACTGCCAGTGATAAACTGGAGGAAGGTGGGGATGACGTCGAAGTCGTTCATGGCCCATACGACCGAATACGTGCTACAATGGCGCATACAAAGGTGAAGCGACCTCGCGAGCAAAGCGGACCTCATAAAGTGCGTCGTAGTCCAGTTGGAGTCTGCAACTCGACTCCATGAAGTCAGATCGCTGGTAATCGTGGATCAGAATGCCACGGTAGATACGTTCCCGGTGCTTGTACACCGTCACACCATGGGGAATTGGTTGCAAAAGAGTAGGTAGCTTAACCTTCGGAGGGCGCTTACCCTTTGTGATTCATGACTGGGTGAAGTCGTAACAAAGGTAACCGG
+
""&&&$#$%$'&&(.+'')('%$#&'&&##%$&$(%''##$#$$$%$*,,)'&$#$$###'%$$)')*((*%%(),&2623265534/-/'&*0.0.+'+-03..-63,%$$%&,)&'#%'&'&&))((-41*../(')/-/3,%%%&#)&('&&&'('$-()/,('(,0,((*$()()*....33.+*+')+'&&+,--2./02--(($,+5442&.02-5,,.'0.,+-'%(,.55546391./12/1012688065;5/348346708-0*/'*54+-%#%&',1231/-+2/7775662,*$&)-+*)(**%'&('**(+,34(&*1/'''(+)**//*-(0/2..,-..87-*28((+546/,,+'+0./**/,06..1239./)%',.)0692),312()+$''',-07879-,0,,)++,,0-))'(+,.31157/22&))-124:.,168552,2(&,633*&&($*-.031**(.+23-523(4,&$&((/5-5647//00/++)%(312,*))1/2(//157;:475-+30('((-./.+)&)&)1.91+&(*2186*(**%'+*7,/42'%&&'(,,'*(,-0-&'%*,*0-*-54;;,5-7,,-..;96967/..)(*(%%%(&&'*+'%&%)+34/7,)+4+2**168,5,,+,,8//-/853947::681;62747)7,-.01'/556884763-.,..55548,-./089040.*+*%(-,/0847626.'('*)*0)*/0-7++./28454:2-4122-.5*0/+/6/2-2-()/,7,-**,')1.0;,+0+(0*-349.300017<8889/+0)&-+.)299)/--1++++%*,),+*)/)(+),./'#'$''&&%'$%$$&&()())127//.-.3776779,,..+4-)+447:8747.+()+.*'))7376540-39.*.132251402+3,%,2/3*)++-27311/0246684212233123*.(-002,((&+*)**-1977722+4,(.,-/02/'%+**30538--.-&&'&)&%$&%')(.85756:484-+*%$)%.(69)2)66+$&'+*/42/,***3).*+.,-0*-100,+,(&,+'(/+((-/26212456586.-+,+)*/,1/3,47)/2/35/2/8
@e03c0a25-40d8-4447-95dc-7b879b5a80f8 ch=157 read=100612 start_time=2019-12-13T15:37:22Z barcode=BC01 runid=2c9cf7bc05858273f10e7d7ec552fc0bd742dc3e
CCGGTTGCCTTTGTTACGGCTTCACCCCAGTCATGAATCACAAAGTGGTAGCGCCCTTCCGGGGTTGGGCACCTACTTCTTTTGCAACCTCCCATGGTGTGACGGGCGGTGTGCGACCAGGAACGTATTCACCGTGGCATTCTGATCCACGATTACTAGCATTCCGACTTCTTCATGGGTCGAGTTGCAGACTCAATCCGGTTTACGACGCGCGCTTTATGAGGTCCGCTTGCTCTCGCGAGGTCGCTTCTCTTTGTATGCATTGTAGCACGTGTGTAGCCCTGGTCGTAAGGGCCATGATGACTTGACGTCATCCTTCCTCCAGTTTATCACTGGCAGTCTCCTTTGAGTTCCGGCCGGACCGCTGGCAACAAGGGATAAGAGTTTGCGCTCGTTGCGGGACTTAACCCAACATTTCACGACACGGGCTGACGACAGCCATGCAGCACCTGTCTCACAGTTCCCGAAGGCGCAATCCATCTCTGGAAAGCTCTGTGGATGTCAAGACCAGGTAAGGTTCGCGTTGCATCGAATTAAACCACATGCTCCACCGCTTGTGCAGGCCCCGTCGAATTCATTTGGTTTGTGCTCCCAGGCGGTCAACTTAACACGTTAGCTCCGGAAACCACGCCTCAAGGAGCACAACCTCAAGTCGGCAGCATCGTTTACGGCGTGGACTACCAGGGTATCATCCTGTTTGCTCCCCCACGCTTTCGCACCTGAGCGTCAGTCTTCGTCCGGGGGCGCTTCGCCACCGGTGATCAGATCTCTACGCATTTTACCGCTACGGAATTCTACCCCCTGCCACGAGACTCAAGCTTGCCAGTATCGGTGCGTTTGCAGGTTGAGCCCAGGGGATTTTCACATCTGAAGCTTAACAAACCGCCTGCGTGCGCTTGCCTTAGTAATTCCGTTAACGCTTGCGCCCTCCGTATTACCGCGGCTGCTGTGGCACAGGTTAGCCGGTGCTTCTTCTGCGGGTAACGTCAATGAGCAAAATTATTAACTTTACTCCCTTCCTCGCTGAAGTACTTTACAACCCGAGGCCTTCTTCATACACGCGGCATGGGCATCGGGCTTTGCGCCCATTGTGCAATATTCCCTGCTGCCTCCCGTAG
+
0.**..&(&&.,'4/*-.-/0.)')175,125/411977483;901*'-)'*+.:68;2+)&'()&%).-*+)*,/3;42;;.+41(.*'*2.-66:98875500&***(''%$'$-0)3605/,1224//12)5+.))1/5433/5+'*./06**+%%''*5.)*)..)()2.)+.40111053923/-/--11:29+0*&('&/135/0//,/19:34100/,1(''/))*4416590**--.),6.455098,--..0(-.($)++(--*--),,*1.))0565.0,++467:69.-,*)**-+-07799,5**-3406(**:3,+/.488291-067582072/,/403+))5./8397123271+*-.,(5-4312))(+3)(/--/.*0-,,4;942434057-301.39..(+,/.15,,3422664)542:757/6112229000/-,*.+,.:585./.)./-1475::6944134+.,'&*+55558;::48656117<2270)&-+3741886;././0*)5-6/;57,*+,//.-4/,/7.3/6.//6%,./86,((*(-0.+)%#$%'%$$#%$#&')0+%.37697-/'+0,3(,&)*142/340)*+),&041327;8821,2',+*+,0,303(+)+--1/+*,-.476:5*+&,,..:950+*)+%)%$.'&%'(38352:..170;:7,&*'*06,0),*69*,358669/000-23780(+/43))$%(0-/04./406+$&')%%,..97778463.89+*2,&+''(&$)(-9.4*065,('$*''('&(*+46(+&((**.5)-/016().&&)(,)#%$.1)2+*0-5*&'*'/$640,+*(+/4++-&%*,-6257667;706+++-.79)&$##&%%%&'+,19;43-/100.+)-,//'/2),/8,5.-8/194012128650*)+'&*'*/0/,,12)64*./906;99897:6/005334)91450472'%',+.7/4+-50*+-87,3;2-)+&*8-/,))*,45**,60292+%'2072<68<863,)$*)*)&'&)'-**(+,&)'((*10143;7-.5//(**3,,-+.*)')*'()''*,(+,'&
@d17ec26f-f337-48ef-ae95-1b1b8b2fc1da ch=274 read=98830 start_time=2019-12-13T15:37:36Z barcode=BC01 runid=2c9cf7bc05858273f10e7d7ec552fc0bd742dc3e
CTCCACGGGGGGAGGCAGCAGTAGAATTTTCAATGGGAAACCTGACCGAGCAACGCGTGAAGGAAAGAAGGTTTTCAGTTGTAAACTTCTGTTATAAAGGAAGAACGGCTACGGAAATGGTAGCCAGTGACTGTACTTTATTAAGCCACGGCTTCGTGTAGCAGCCGCGGTAATACGTAGGTGTAAGCGTTATCCGGGAGTAGTGGGCGTAAAGGGGCAGGCGGCAGCAGGGTCTGTGGTGAAAGCCTGAAACGCCTTCAGTAAGCCATAGAAACCAGGCAGCTAGAGTGCAGGGAGAGGATCGTGGAATTCCATGTGTAGCGGTGAAATGCGTAGATATGGAGGAACACCAGTGGCAGGCGACGATCTGGCCTGCGCTGACGCTCAGTCCAGCGTGGGAACAAATAGGATTAGATACCCTATTAGTCCACGCCGTAAACGATGATTACTAAGTGTTGGATGTCAAAGTTCAGTGCTGCAGTTAACAACGCAATAAGTACTCCGCCTGTAGTGAGTACGTTCGCAGGAGATAGCAAACTCAAAGGTGACGGGGGCCCGCACAAGCGATTATGGTTTAATTCGAAGCAACGCGAAGAACCTTACCGGAATGTGACATGTACTCATAAAGGCTCAGAGATGGAGAGAATGGCTATATGAATACAGGTGGTGCATGGTTGTCGTCAGCTCGTGTCGTGAGATGTTGGAGTTAAGTCCCGCAACGAAGCGCAACTATCGTTAGTTACCATCATTAAGTTGGGGACTCTGCTTGAGACTGCCAGTGACAAGCTGGAGGAAAGGCGAGGGATAGACGTCAAATCATGTACCTTATGACCTGGGCTACGTGCTACAATGGATGGTGCAGAGGAAGCCGAAGCCGCGAGGTGAACAAACCCATAAACCATTCTCCGGATTCAGATTGTAGTCTGCAACTCGACTACATGAAGTTGGAATCGCTGGTAATCGCGAATCAACGTATCGCGGTGAATACGTTCTCGGGCGCTGACACCGCCCGTCACACCACGAAGTTAACGCGAAGCCGGTGGCTAACCGCAGGAAGAGCTGTCTAAAGGTGGGATTGATGATTGGGGGGGTGTAACGTAACCGG
+
087/*,%+24.(&./,2/.+*&''&(+7:3514411((+*.1***/31516-*('),,/0//3/8+(*1+3.82-.+4192358001704.(,*+64(3-55-.**)0*+++)(/++/05---4-%.4110+'&#''*-*/0//*,.,1+*(%&%&),/0.//)7/02.5.3000:761,0+*)-1+122;201'*1-$''*$*,24564:6*.),))(-)*)52/,/).6:0//1-273/-25+.1(()/()%)*-1+%,-2.+0.20201561733++'%*++++-+63)/+)''(/7/69475'+0,72:7521+)+**+4-,-64,./44578733+,,2*-))(.3++-.,('&((/8/....-6,5.3(+(+,./1565:*++9&((+-0)*)%%'(.,(%-*)3-,,/117;.-%)-+-354./-.74:;<94/-**('&&)121/0//62--..771741282.139..+0)*.+1('*0-,,')$&&&((*,4/+011/+)*+*)'&(*-4:614)/01,--,23,-5**1,0&-&''0/)-11--6*)*(..113,&1)'(*,,::7434///3-/0:85..42)+2-+*..18,0&$%%,(*-/.(*-047-+.:1196/1&'%)+5564*)'((-,5.,-)$'(&&'*--.1.-425544+86:54100.****30:0.--.-+()+,806+(),9-8-6/2,(*,2505/-.&*-')%(*3175,*,(&*0/126/</8.3409:100..-'%&&'*01478:;.123365*)))05+++-3*0/32&+/2/'%(,11599<82101('##%%%'*668922*)(''))1389688:8898:501214,('())'*'&-(',621*$*((&+*)5:2-4*)04:9.7/5/-+8'-(&.4/00202,*-131+*/04113661**))**,/-62(/,.,000-&-**-+-.5304/02/5+1'-(),+40/0:56656:534/403-,+*$)'*..095-.400/07,,*('&,)&''&)'+--2779372/*-*,'%'*))(('%)*)+.('+2)+*+/32+-1,,-10/2/1124.**)'*.1877:887,
@a3bda194-2cd5-47c3-b77b-75efee1424e0 ch=267 read=105160 start_time=2019-12-13T15:37:34Z barcode=BC01 runid=2c9cf7bc05858273f10e7d7ec552fc0bd742dc3e
CTCTACGGGCAGCAGTAGGAATTTTCGGCAATGGGAAACCTGACCGAGCAACGCCGCGTGAAGGAAGAAAGGTTTTCCGGATTGTAAACTTCTGTTATAAAGGAAGAACGGCAGCCACGGGAAATGGTAGCCGAGTGACGGTACTTTATTAAAGCCACGGCTAACTACGTGCCAGCAGCCGCGGTAATACGTAGGTGTGCAAGCGTTATCCAGGAATTATTGGGTAAAGAGGGCAGGCGGCAGCAAGGGTCTGTGGTGAAAGCCTGAAGCAACTTCAGCAAGCCATAGAAACCAGAGCAGCTAAGAGTGCAAGGAGAGGATCATTGAATTCCGTATTGTAGCGGTGAAGTGCGTAGATATATGGAGGAACACCAGTGGCGAAGGCGACGATCTGGCCTGCAACTGACGCTCAGTCCCAGCGTGGGGCAAATAGAAGTTAAGATACCTAGTAGTCCCACGCCGTATGATGAAGTACTAAGTGTTGGATGTCAAAGTTCAGTGCTGCGTTAACGCAATAAATTACTCCGCCTGAGTAGTACACGTTCGCAGAATGAAACTCAAAGGAATTGACGGGGGGCCCGCACAAGTGGAGCATGTGGTTTAATTCGAAGCAACGCGAAGGGCACCTACCTACCAGGTCTTGACATACTCATAAAGGCTCAGGGAATGGAGAGATAGCTATATGGATACAGGTGGTGCATGGCTGTCGTCAGCTCGTGTCGTGAGATGTTGGGTTAAGTCCGCAACAGCGAGCGCAACCCTTATCGTTAGTTACCATCATTAAGTTGGGGACTCTAGCGAGACTGCCAGTGACAAGCTGGAGGAAGGCGGGGATGACGTCAAATCATCATGCCTTATGACCTGGGCTACACGATGCTACAATGGATGGTGCAGAGGAAGCGAAGCCGCGGTGAAGCAAAGCCCATAAAACCATTCTCAGTTCGGATTATGTGGTCTGCAACAAACTACATGAAGTTGGAATCGCCTGGTAATCGCGAATCAGCATGTCGCGGTGAATACGTTCTCGGGCCTTGTACGCACCGCCCGTCACACCACGAGTTGATAACACCCGAAGCCGGTGGCCTAACCGCAAAGGAAGGAGCTGTCTAAGGTGGGATTGATGATTGGGGGGTGAAGTCATGCACAAAGGTAACCGG
+
+10*)&*'%(-0334851-/+365.435*.)).0)(,*-3/0169561/50/.5;698:6./+,-/(,0*--4:64/*1.*8*++04:0.4+/-01104:.+,-1+/76,5-),1../)*&*,2.7750.0/'%(),/*+&''*,4/)6,0*'%'(%)*+(*.+,-+,-017:5030132313..5*)')*-2'0*,'&)'**,14:646'$.(0,10-4/740+06*%&2,*)%)4.06.&('-+)7311220122-2-()062*''$&%)&*1-(()/616.(*&%*1+')('%(,'&).+(&'+,/32--,))'-**+.&3'%'.*4-4'1''$&$&'+'+*.1/-+,-.,3-/1.0.12/+**,***0,356/9/,+2+10:9543436090:0:974,-,++,./3357/,(&&()0('+++0;:6.'&&()/+.-/158;)*+01/.6.)&-,1,%+&'')**+'(,,02496986<8;7:8981:2*.31/+/2:73+'&+)'.)+,+,,&'&&&(./802853.///4732')+295,.1./7.)28)+7747-)&'',+,-958;99/34'&'%&%$&(+/,/./3246:8<;486;6*')&)'((**+,,+.**'))(),*'%'*&+./008.--./+000177;308369..&'%&)06*)+++-,---7778633224,2-0/83100/-500185365/00015877751+(*,./260'00745-/01,0350&')+'()--,+++.+6/00.3-,(/553;67680;09/38.9;22542.*)+*,0036981-///9/09,,//;.-2+108428:54667:8999;62238510'-++,,+--4(%&-0.0/-*+)&)-86573<44;7//5/094-))')--2-6--48301.))+/))1:2/2940/09:43:76<313-/139*7-40-.11)/12545/-%&)+%)+..-++*(/04/2753/-'$'&),++-(',,912,+///223+/$()/395463251/1&)537.8---0&,*/6+9:**:/./...+-)+,*2...171+30)()/+,3389325+(+12.,-31*))(,*)''+6463/(&.*.093011(*,++/738997,/,2,++/,/&%%)09(4*.8<9;98
@726116ee-0e84-4701-8241-f2eb15f74442 ch=319 read=156385 start_time=2019-12-13T15:37:43Z barcode=BC01 runid=2c9cf7bc05858273f10e7d7ec552fc0bd742dc3e
CCGCTACGGGCTTTAACCCCAGTCATGAATCGCAAAGTGGTAAAGCGCCCTCCCGGAAAGTTAATACCTGCGCTTCTTTGCAGCCCCTCCCGTAGTGTGACGGGCGGGTAATACAAGGCCGAAGACGCATATTCACCGTGGCATTCAGTCCACGATTACTAGCGTTCCGACTACATGAGTCAGGTTGCAGACTCAATCCGGACTACGACGCGCTTTAGAGGTCCGCTTGCTCTCGCGGGTAAAGCTACTCTTTATGCGCCATTGCCGGCGTGTAGCCCTGGTCGTAAGGGCCATGATGACCGGCATCATCCCCGCCTTCCTCAGTTTATCGCTGGCAGTCTCATACAGGTTCCCGAAGCCGGACCGCTGGGCAACAAAGGATAAAGGGGTTGCGCTCGTTGCGGACTTCCAACCCAGCATTCCACAGCACGAGGCTGACGACAGCCATGCCTTTTTCTGTCTCGCAGTTCCCGAGGGGCACATTCTCATCTCTAGAAACTTAGGATGTCAAGACCAGGTAAAGGTTCTTGCCAGCGTGCATCAGATTAAACCATGCTCCACCCAGCGCTTGTGCGGAGGCCCCGTCAGATTCATTTGAGTTTTAACCTTGCGGCCGTACTCCCCAGGTGATCGGTAACGCGACCATCCGGAAGCCGCGCCTCAAGGGCACAACCTCCAAGTCGACATCGTTTACGGCATGGACTACCAGAGATTATCTAATCCTGTTGCTCCCCACCTTTTCGCACCCTGGGCAATCAGTCTTCATCAGGAGAGGCCGCCGCCGCAGTATTCCTCCAGATCTGCGCATTTTCACCGCTACACCTGGAATTCTACCCCCTCTGCAGGACTCAAACTTGCCAGTATCGGATGCAGTTCCCAGGTTAGGCCAGGGATTTCATCTGTTAACAAACCGCCTGCGTGCGCTTACGCCCAGTGATTCCGATTAACGCTTACCTCCGTATTACCGCTGGCTGCTGGCACAGGGATAGCCAGTGCTTCTTCTGGGTAACGTCAATGACCGAAAGTGTGCTTTACTCCTTCCTCCCCGCTTCAGTGCTTTTACAGCGAAGGCCTTCTTCATACTGCAGCATGGCTGCATCGGGCTTGCGCCCATTATCACCAATATTCCCTGCTGCCTCCCGTAGAACAGAATATCAGCACCAACAGAAGAGTTAACACAGGGCCCACCGACAGCTTTCTTGTACCAGCCCGGTACGTGGCCCGCA
+
%$#$'&,*+(&&&$&%()+)&%27++--5/-$+(00(('.-..)&*+26+*.*((&))&++4-/))+,(((&&)$#%&&%''&+.,(&'&&%+&,.(&)*0,6.-+&)&&),+31-0)1)&&)),*))(*/294.46,1)5001-0&&*12'+-158+*'$%%&*/.3.,/-*)%%'%')+*.,-4*-.577981510114052&3301))$)+.1&$&)-+/*)''$'',-)0**()'&'+)&)('''(151*-,0589070./.'))'(%&(*.3,*',-.'+('))'*/&'''''%))'-.&)+738)2(&)*),)*+0*+-8/,,1(/-,--(,23//$'$&&'05:,/,'(,)+,43698564+**++%4293*5,5981../(++,-0114+2-&'(,)+')'%*'.*)*%,*3:,.(++&0,0(&+'+*-&+*&,)),*'0(..07:6-))'0.&)$&$+,3.,,)&),(+*&-,172)+-+**)*('-//*+.&&,-1-..***,,7(-1429(3,691-/$%$$'--1,-/76''&3(),-''&%$&*/)'0-(#&'%(()'')+),&)'074*).1-)*6,936:/.+,.::0/.2.//,,.0*1)2,1-244)&*$&&%,+(%%(&('''%$#%'*)(*))'-4%((0147.*/5/.%)-'5628-*%*-11&*/34019.))'*.%-)0678265'*%('')*/0441531/*0.&*(467,(+(*//),((&,))))+-)'%(),,-..6-+/7(+*'&&+((-)++*,2(1'/.-*0/4,5*,+0-,'%()+)*9:8(%')).2.2-10-,+)(--/5/-3360)-,%-(++*&)-)+&)*-,02,&/),0195707.343-1.*-2/4((346(/1''18:3263/*'&+/,*&'15,,*%'*)/,,,*)&#&&*.(&*.,.19./,-/7460(%&$%./),0+/428/58))%+,-13766/.'($,+)$*()*/*01/01700/-#%)-)./423,,&(('%%$&)(%$%(((,,*)--3'%&*),.50+&)''$(&)%&(&&$#%%&,'(-*).607,/-,')%&'$,%*.*,-)*,(++20),*..3,.+71'#',(.+'('+1-/..13))44334627.),1(+&&'%'&/,02.+,,(1*/&().+&(')-/421/.)&)'&*(%(,+-0/(..66*0*('%0++'--(&()&))))%,)'$&$
@1cb91094-00c3-4287-bcd3-d67167f999f2 ch=211 read=113003 start_time=2019-12-13T15:37:54Z barcode=BC01 runid=2c9cf7bc05858273f10e7d7ec552fc0bd742dc3e
CTCCTACGGGGAGGCAGTGAATGTGTGCACAATGGGAAACCCTGATGCAACAACACCGCGGTAGTGATGAAGAGGTTTTCGGATCGTAAAGCTCTGTCTTTGGGGGAAGATAATGACGGTACCCAAGGAGGAAGCCACGGCGTAACGTGCCAGCAGCCGCGGTATACGTATAGGTGGCGAGCGTTATCCAGTTTACTGGGCGTAAAGGGAGCGTAGGCGGATGATGCAAGTGGGATGAAATACCCGGGCTCCCAACTTGGGTGCTGCATTCCAAACTGGTTATCTAGAGTGCAGGAGAGGAGAGTGGAACTCCTAGTGTAGCGGTGAAATGCGTAGGGTGAGGAAACACCAGTGGCGAAGGCGACTCTCTGGACTGTAACTGACGCTGAGGCTCGAAAGCGTGGGGAGCAAGCAGGATTAGATACCCTGGTAGTCCACGCCGTAAACGATACTAGGTGTGGGGGTTTCAACACCTCCCGTGCCGCTAACGCATTAAGTATTCCGCCTGGGGGCGGTCACCAAGATTAAAACTCAAAGGAATTAGCGGGGACCCGCACAAGTAGCGAATATTAGTGGTTTTAATTCAAGCAACGCGAAGAACCTATGACATCCCTTGCGTACCTCTTAATCCCGAGGAAATCCCTTCGGGACAAAGGTATTGAGTGGTGCATGGTTGTCGTCAGCTCGTGTCATTGAATGTTGGGTTAAGTCCGCAACGGCGCAACCCTTGTCGTTAGTTACTACCATTAAAGTTGGGGACCAGCGAGACTGGCCTGGGTTAACCAGGAGGAAGAGGTGGGGATGACGTCAAATCATCATGCCTTATGTGTGGGGCTACGCACGTTGTAGCTGTGGTACAGAGATGCAATACCGTGAGGTGGAGCCCAAACTTTAAAACCAGTCTCGTTTAGACGGCTTCGCCTACATGAAGCTGGAGTTGTAATCGCGAATCAGAATGTCGCGGTGAATACGTTCCCGGGTCTTGGCACACACCGCCCGTCACACCATGAGAGTTAGCAATACCCGAAGTCGTGAGCTAGCCACCAAAGAGGCCGAGGTAGGGTCAGCGATTGGGGTGAAAATCGTAACAAGGTAACCGG
+
-/5.-12-,5*'(+(',(*(-+$*%)')*+.83%*(&'%&+-*.18773'-4*)%((&'*'''.....*,''--1.910//94::382;-*-/-1//.07.-58/)'()./251103155283/.4',('(&'$%%%&%(%%&*),)0.2.3(,++4,32**0/('+(-'$&*-,0530.12033/.1((*19,+8888873113(+0*&)*7798/--,,))'(%'*-)**1./2,18.-5070+3655/+(+((+),566+.//01426/5890//&05)+./0.-/024-40*(',4**()+06233.7**)3.+(%'(0641/+2+/3872441-)%)%('')+-7676671)'&*4000-.,,().529:8/0*,%++3-.0/+160.8(,/)+558796)*)*.4%3((0(/.--/336<0/7:625558.0259++%)*%'(('($'/1..0/992**,)&.+-.08221&$'%*+*-+32-'*$,&1+1335;66033-*.1.'#$)'+$'()'%,,0-;93-02-3--,*'*%&(*+45534;2)**+--'(&(,)'5./23,*0.50::.-9/9-+0%)224,1,/2),*,('&20687136)++)+(1,/*,-0232/3)*,).(,-+()4.09./7--,19(/2+)+-*%'(,7.-,,+/,0*/3778.*&**888777+4.//77668*...4332777/2430+'+(././5/-3002/15-/.7,*,/580:03+*(+/)+.*)*()*.**./3/-(*+218,+/*(+))'*'1---&()*01:;6532443230:5112998:.:/*,-.1//*+()(-./302.1&--'*''(()*'02560---.76908../3561+--*,-%&*''.21/1541;;8/42456.+++1%#&#%('''0.*20521(,+,/*,-37%)/,)+&&*-'*)+3657..2*)/+)..630,00,.,-46*&,11.&)+'+&./.416</184-.4,---/1,,+'&(8('%&'(,)-5,*+-/+.))),&(,.-04&5)2.'&$%$$$'&)(+),.-,//333*7-8684+-)0.))*4437126&*+/48786
@de8ff794-4c73-48ff-8b96-5f2cb8d487ec ch=145 read=118845 start_time=2019-12-13T15:38:06Z barcode=BC01 runid=2c9cf7bc05858273f10e7d7ec552fc0bd742dc3e
CCGGTTACCTTGTTGACTTCACTGATCGCGGTCACAAGTGGTAGCGCCGCGAAGGGTTAAGCTACCTGCTTCTTTTTTTTGCAACCCACTCCCCATGGTGTGACGGGCGGTGTGTACAAGGCCAGGAACGTATTACCGGTAGCATTCTGATCCACGATTACTAGCGATTCCGACTCCATGGAGTCGGTTGCAGACTCAATCCGGACTGACGCACTTTATGAGGTCGCTTGCTCTCGTGAGTCGCTTCTTTGTATGTGCGCCATTTAGCCAGCACGTGTGTAGCCCTGGTCGTAGGGGCCATGATGAAAACTTGACGTCATCCCACCTTCCTCAGTTTATCACTGGCAGTCTCGCTGAGTTCCCAGCCGGACCGCTGGCAACAAAGGATAAGAGGTTGCGCTCGTTGGGACTTAACCAACATTTCACAACACGAGCTGACGGTAGCCATGCAGCACCTGTCTCACGGTTCCCGAAGGCACATTCTCATCTCTGAAAACTTCGTGGTGTCAAGACCAGATGGAGTTCTTCGCGTTGCATCAGATTAAAACCACATGCTCCACCGCTTGTGCAGGCCCACGTCGATTCGTTTGAGTTTTAGCCTTGCGGCCGTACTCCCAGGCGGTCGACTTAACGCGTTAGCTCCGGAAGCCACGCCTCAAGGCACAACTCAAGTCGACATCGTTTTACGGCGTGGACTACCAGGGTATCTAATCCTGTTTGTACGCTTTCGCACCTGGACGTCGTCTTCGTCCAGGGGCCGCCTTCATACTGGTATTCCTCAGATCTCTACGCATTTCACCGCTACACCTGGAATTCTACCCCCTCTGGGGCTCAAACGCTTGCCAGTATCAGATGCAGTTCCAGGTTGAGCCGGGGATTTCACATCTGACAACAAACCGCCTGCGTGCGCTTTTACGCCCAGTAATTCCGATTAACGCTTGCACCCTCCGTATTACCGCGGCTGCTGGCACAGGTTAGCCGGTGCTTCTTCTGCGGGTAACGTCAATGAGCAAGGTATTAACTGCTCCTTCCTCCCCGCTGAAATTGCTTTACAACCCGAGGCCTTCTTCATACACGCGGCATGGCTGCATCGGGCTTGCGCCCATTGTTGCAATATTCCCCACTGCTGCCCGTAGGGTG
+
41-108/1104(/(('58:4/0(''0,+**()**,+.*+,+*('-'))(*'&)*-+/928.44477.'''+*-////-*'*,*+,83&'(724++14987877618:2--,)*-/.059..6.'6132003408/1,'()+%,+0573./23(()+*-.)(+,,.1.2630-/211-,/50(,-0,*3()+55878112/15480*)()*-1(-/78/12,3+,,,+,('())((++''),2)-32413-'(')(,'./48226&%')&*+31100/2+*+++0*(-'5++,4&.*+,70,++,+&&()'&%+,51679,1/-'-2.51778142:6//2,-.0/,-..377))++,3543-((,.6.0,/-2777:71/11;.3/::4,)&)+18)-02252/+034.&&&/(3-(+2//81+*--12.0,*(-7651/0,++/-2356/-/-05.04543*,.8942/)')('(*)+-396-./620//+013-+,,*''*,)'-.*+(.-:.0%+&(&+0:8772.0.05),0/2&%201/:9+**%''-/230/-0503/6&2)-&5.77.$&%%$%#*)''058/.//;<1+%,..3/+*)-+%-)-.262-267193201.-4-6,+)',)+',./),.-1)/0*++055554+,**+13-,.(0'*+0,11234914&$''213477/-1'+-')+(%&&')2-./--/0:/'&%'')-63.()(+2,+)+*++,+-.5;891:((137*04**($$)(((-,.010207..2+*,33988894544<:34:;2/5.-),)%%,2%6+6-/064/,,+&&+-(&()+).'&)'%'*)&(+.387//0-/(*1,+,+//5.)%-7/'*)+%60,,%%*,2)))()/,-296512/()(*,44+--44*),8/82+*0377;373160403//10,..266347++/18/5601330048:761/1%/2081128%6,*+4+89<::9:58546;989:4:65512.,,/+,/+.'%-'*.46-8423/894,17*.-&'($(*,)(+./26&&',+5.-1&,30-/+,'..011.--.300-1123+6)(**&-.2;2-16-1606/90001746..26787284-,101.%%&
@02646b77-c82f-4ba4-bc5a-be5fd43c9c67 ch=155 read=121744 start_time=2019-12-13T15:38:04Z barcode=BC01 runid=2c9cf7bc05858273f10e7d7ec552fc0bd742dc3e
CTCCTAGGAGGCAGCAATAGGGTACTTTTCGGCAATGGGGAAACCCTGACCGAGCAACGCCGCGTGAAGGAAGAAAGGTTTTCGGATTGTAAACTTCTGTTATAAAGGAAGAACAGCGGCTACAGGAAATGGTAGCCGAGTGACGAATACTTTGATAGAAAGCCACGGCTAACTACGTGCCAGCAGCCGCGGTAATGCAATGAGTGGCAGGCGTTATCAGAATTATTGGGCGTAAAGAGGGAGCAGGCGGCAGCAAGGGTCTGTGGATGAAAGCCTGAAGCAGCAGTAAACCATAGAAACCAGGCAGCTAGAGTGCAGGAGAGGATCGTGGAATTCCATTATTGTAGCGGTGAAATGCGTGATGTAGCGAGGTACCCAGTGGCGAAAGGCGACGATCTGGCCTGCAACTGACGCTCAGTCGAAAGCGTGGGGAACAAATAGGATTAAGATACCCTAGTAGTCCGCAGCAACGTGAGAGTACTAAAGTGTTGGATGTCAAAGTTCAGTGCTGCGGTTAAGCAATAGAAGTACTCCGCCTGAGTAGTACGTTCGCAAGAATGAAATAAAGGAATTGACGGGGGGGCCCGCGCACGAAGCGGTGGAGCATGTGGTTTAATCGTCGGTGGTATATCAATTGAAGTTGGGGACTCTTCGCGGGAACTGCCAGTGACAAGCTGGAGGCAGGACGGCGTCAAATCTGCATCATGCCCCTTATGACCGCAGAATACACACGTACCACAATGGATGAAGATTTTGAGGAAGCGAAGCCGCGAGGTGAAACAAAACCCATAAACGGCTACTCAGTTCGGATTGTAGTCTGCAACTCGACTACATGAAGTTCCGGGTCACCGTAATCGCGAATCAGCATGTCGCGGTGAATACGTTCTCGGGCCTTGTACACCGCCCGTCACACCACGAGAGTTGATAACACCCAGAGAGCCGGTGGCTAACCGCAAAGGAAAGAGGCTATCTAGGATTGATTGATTGAAAATTGAAGTCGTAACAAAGGTAACCGG
+
013'&&.***)+'('%'''&+')''%$%&,',+*()&+-(',*,8(+,24.--,-53125676364230.--)//'.,3;:12.7*2+'(&,&)++(**,3103;*/,/*(/87/04,0+(()../.5/-4,***8-'%)*/.5/%$%$%(((%(,*'-/**2.,*,(**27222200356//00,66384;260/$(*(,-,./27576;;899759-,()+&'))(/646,:0+(++1-(+.40683;6.34.*+33.,&%'%($(%*,++/860-0')(&*&.-/6'16(()(48*281178.+,,)(++,14*0/,*)+0++'&%'(,*3-01*0+'0'%&**,-54/,54.,,+'&'(%%$&%'&))&$+%%%'*(0+*..'/.47:30-00-/43<9779.----68776,.04$'-,(+,,-32')('58<53(2'5*-((*6035**&&,++-3*%&%'&*+**()(&&%'(123;.,-,-3/439762/(*),14+.153315173,*,'+.7..%''(0/23451362.+-10/.-..7<734/*+042)(+'$)+)))11354433+3792+-.+%&&'&($()%()7262'***-(++3-41$$#########%($%$%$&$(&%',(%,'.32.*.(&&$&'*0,(&-//1-%+-.54-*()+/,(*$$$+)$%'&'))/.6./.%$('***-./0+'&)+00.3,%'&'&&(()()((#($&&'(-900535/05,++/1.*+)),+)+)**%(''+-(+,)(,.%*599002.'((,1-'&$%#%'))--4,/1-7,*%(*-0+++,)*,2/+.+),..-1*'+(%%')#&'#%$%#'*(.-3,*-+-+.3.325701+)*0040'),/:202/-++')'&(*++-013841..*-*//,,('(&')4,..12.'+((%')'))/64103,2)0-2,*.26+*+),)%%,&''%+1.(/20421.124,5/+&(%&$('(-)+-,++2-04-,./392:.8
@314f2f44-537d-4d73-ac8b-d96d37a25b99 ch=273 read=93406 start_time=2019-12-13T15:38:04Z barcode=BC01 runid=2c9cf7bc05858273f10e7d7ec552fc0bd742dc3e
CCGGTTACCTTGTTTGACCACCCCAGTCATGAATCACAAAGTGGTAAAGCGCCCTCGAAGGTTAAGCTACCTACTTCTTTGCAACCCACTCCATGGTGTGACGGGCGGTGTGTACAAGGCCGGAACGTATTCACCGTGGCATTCCTGATCCCACGATTACTGGCGATTCCGACTTCATGGAGTCGAGTTGCAGACTCAATCCGGACTACGACGCACTTTATGAGGTCCCGCTTGCTCTCGCGGGTCGCTTCTCTTTGTGTGCGCCATTGCCAGCACGTGGTGTAGCCCTGGTCATCAGGGCCATGATGACTTGACGTCATCCCCACCTTCCTCCAGTTTATCACTGGCAGTCTCCTTTGAGTTCCCAGCCGGACCAAAACTGGCAACAAAGGATAAGGGTTGCGCTCGTTGCGGGACTTAACCCAACATTTCTGGCGAGCTGACGACAGCCATGCAGCTGTCTCCGCGGTTCCGAAGGCACATTCATCATCTCTGAAAACTTCCGTGGATGTCAAGACCAGGTAAAGGTTCTTCGCGTTGCATCGAATTAAACCACATGCTCCACCCGCTTGTGCGGGCCCCATCAATTCATTTTGAGTTTAACCTTGCGACTGGCCCGTACTCCCCAGGCGGTCGACTTAACGTTAGCTCGGAGCCACTCAAGGGCACAACCTCAAGTCGACATCGTTTACGGCGTGGACTACCAAATTATCTAATCCTGTTTGCTCCCCACGCTTTCGCACCTGAGCGTCAGTCTTCGTCAGGGGCCGCCTTCGCCGCAATTCCTCCAGATCTCTGCGCATTTCACCGCTACGCCTGGAATTCTACCCCTCTCTACGAGACTCAAGCTTGCCAGTATCAGATGCAGGTTGAGCCCGAGGGATTTCACATCTGACCAACAAACCGCCTGCGTGCGCTTTACGCCCAGTAATTCCGATCAACGCTTGCCTCCGTATTACCGCGGTACGGCGCAGGTTAGCCGAATACTTCTTCTGCGGGTAGCGTCAATGAGCAAAGGTATTAACTTTACTCCTTCCTCTCCCATGAAAGTACTTTACAACCCGAAGGCCTTCTTCATACACGCTGGCATGGCTGCATCAGGCTTACGCCGGTGATAATATTCCCCACTGCTTGCCTCCCGTAG
+
2''$3/),,..)()%&)-0+328.*,28354482.--./4-/19035+(+-10/01,..,-.42-*,-56:82679.4:7,32'2:1-/023(+,,+*)((,-6:73821*'))+696919090;9597551.1335,7,,-38)*,7/8++'1146831*&))))4000-./576-23.,,,00222811,001.3(3/2*,,)'+#$*,821*).-&%&%((%'3-*'+/.&&+--1++++/+-*,-/2674;8*+**-./69(*)''%)++$)14.11*(()/14--478,++++.30:67//-+),+))(.1784/7-0,+.40:33/0'$++.(+04+,+.**+66658,40**128.7:/&112160-0,21*('*)),*35;./20876,23.5,/+03416312.:81-,.//.4..-2,48,)&'&)'(+-,.%*(())),/),'&%%'(,/5/2(&(+11.1'%&(+0.()*.76'-06675444288415647017;::89:867::;1463.9*-0;<:8;:141+1))+./,'++,:;47;*-,/01126.11*&((&).+,'+,.794.18/84:8.:<;*(%-7<8+5/709221/&%$'&1**/(/,246.*.5*.)*+2.0.+1)*)**,,0./&(%%(($&(,/51:2-./0727/7)5,7201217875;5*-(2.017;9776573'+(5+56675798457=;./11.5.(+*+)-0+*2,28..(%'29856989<:569-212*5857:4;4348&'&'('*-.0()*5652.+&*-1.5;:,)*-*/370(-%%%(/'6,9703:5,)+(&&%(''20268-.).11079,-//18/139/,+++)0*,.3/1*&).+'032*)))*5..*'$3-88986:5:;:99850/(&'%%#)(++(')*07270,+.//2//--3-'2-(+405.2-')$'()'#"&'+)*-)+,.-+)**('&)',-513;21*,%00.)),./21221,,((3,.+-,,6./)+-*$*.1/+332//*06+$%%'+-(('&()((*)--,'%&(%%.,//,3;:5722*/*+(*-./12300./)'')20218(0043*(/%$'&('%,),/0,%%'#%'&&*,*-8/,*-&
@ae481e6b-d46f-484a-8844-c4bd5f842bed ch=260 read=113760 start_time=2019-12-13T15:38:04Z barcode=BC01 runid=2c9cf7bc05858273f10e7d7ec552fc0bd742dc3e
CTCCGGTGTACTTCGTTCGGTTACGTATTGCTGTGCTGAAGAAGTTGTCACGGTGTCTTTGTGTTAACCCTGCGCGCAATATCTTCCGGTTACCTTGTTGGCTTCGCAGTCATGAATCACAAGTGGTAAAGCGCCCTCCGAGTTAAGCTACCTACTTCTTTTGCAGCCCCACTCCCATGGTGTGTGACGGGCGGTGTGTACAAGGCCCAGAACGTATTCACGCGTGGCATTCTGATCCGCGATTACTAGCGATTCCGACTTCATGGGTCAGGTGCAGACTCAATCGGACTACGACGCACTTTATGAGGTCGCTTGCTCTCGCGAGGTCGCTTCTCTTTGTATGCGCCATTGTAGCACGTGTGTAGCCCCTGGTCGTAAGGGCCATGATGACTTGACGTCATCCCCACCTTCCTCCGATTTATCACTGGCAGTCTCCTTTTGAGTTTCCCAGCCAGGACGCTGGCAACAAAGGATAAGGGTTGCGCTCGTTGCGGGACTTAACCAACATTTCACAACACGAGCTGACGACAGCCATGCAGCACCTGTCTCACGGTTCCCGGGCATTCTCATCTCTGAAAACTTCCGTGGATCAAGACCGGGTAAGGTTCTTCGCGTTGCATCGAATTAAACCACATGCTCCACCGCTTGTGCGGGCCCCGTCAATTCATTTGAGGTTTTAACCTTGCGGTAAATGCTCCCCAGGCGGTCGGCTTAACGCGTTAGCTCCGGAAACCGCGCTCAAAGGGCACAACCTGGGAGTCGACATCGTTTACGGCGTGGACTACCAGGTATCATCTAATCCTGTTTGCTCCCACGCTTTCGCACCTGAGCGTCAGTCTTCGTCCAGGGGCCGCCTTCGCCACCGGTATTCCTCCAGATCTCTACGCGACCGCTACGCTGGAATTCTGCCCCTCTACGAGACTCAAGCTTGCGCCAGTATCAGATGCAGTTCCCAGGTTGAGCCCAGGGGATTTCACATCTGACAACAAACCGCCTGCGTGCGCTTTGCATGGTAATTCCGATTAACTTGCCCGCCCTCCGACCATTACCGCGGCTGCTGGCGCAGGAGTTGGCCGGTGCTTCTTCTTGCGGGTAACGTCAATGAGCAAGGTATTAACTTTACTCCCTTCCTCCCGCTGAAGGTACTTTACAACCCGAGGCCTTCTTCATACACGCGGCATGGCTGCATCGGGCTTGCGCCCGGTATTGCAATATTCCCCACTGCTGCCTCCCGTAGGAG
+
""'')*,(,,/254,/96*739./-0..7//06789644/(,+(5,++($(1322/)/2.+63293837)*(,'*%%%#%#$&626'/',&(1-2.(,&(%&(15%(%%%*+556;432220(++41,6,+,./85-7-(*/-702-227887468;+7::,.11'16.+(*,2;0+1-**%$%&+,2.7:767033/*,*28.14.'%'%---546<520)&'''$%(30*&)*046,-23581/-).1235536.*...,''&,',)%/3103&&14456:29)9/61&&+2003/01;0..0+.*)-$(/-*+46574.+%('+,/102/1)59,(849599:<98:2**))&*)+,-3/0.00/-+,75;4804*137;5512210100014597772581.163:56,.&&$27../:689/9/..43-0+)-/*)+018*1;5+//3$4-12*,,,..,..09*1)*+-20601213.0/0..5//+8413121.+'.,132:/.-/6073744600,-,,*412594:42233+656664,.&),;::79*(&)*.(-0./476873%'-./,/6.6-.13*/)+..262&)())&*+1744;:79619//0682+..12<:5;0/0049:87359./,4,0182303/.+)).3396:219.*))+-76*+2+,,.*+.*%%($%#)*2:9-*/7.6/-*,%+/-0+(''&*&%%,*6*,)+)%()$%#'(./6+181,-//4.+'%**(),.,+--/984<8.02:99779-'*,.6.12+))'&)+,1864312.7-()+682*/,01;:288583-./+0784//002<:429'(355.4/+0,*00137015,534753)1/((,376.&(++)'%#&)'(*'(%(%))-)0,0/-.73-)64'++)+235+''%(*(%'*-6*25238'44808*8825:,*182:23-84-),+-+)697-265683,**()+4:;9<45;48734020+*,,(,)+(/-398<680*/0+*(('&'&'%,32/24(%.*'%1-0-&%-801292;1.,.%.(&-.+,),(20+&'+,2/0)'%''.340477477140/-.-3,1(-'+.,++.89,0.33+):-7+5;/)87./+*+.'./35*).,43&(%('/56;68<966*/(-()(2+++.//,*+++7(.*++0'*/7:*.,.,*0(1(6-54.69:1,..-,1)485095....+)%
@945f4340-1c74-4282-83c9-1a9a6acdb4ac ch=219 read=113181 start_time=2019-12-13T15:38:01Z barcode=BC01 runid=2c9cf7bc05858273f10e7d7ec552fc0bd742dc3e
CCTTGTTACGACTTCACCCAATCATCAATCCCACCTTAGACAGCTCCTTCCTTGCGGTTGGTACTTCGGCTTCGGGTATCAACTCTCGTGGTGTGACGGGCGGTGTGTACAAGGCCCGAGAACGTATTCACCGCGACATGCTGATTCGCGATTACTAGCGATTCCAACTTCATGTAGTCGAGTTTGCAGACTACAATCCGAACTGAGAATGGTTTTATGGGTTTGCTTCACCTCGCAGCTTCGCTTCCCTCACCGCCATCCATTGGCGTGTGGCCCAGGTCATAAGGGCATGATGATTTGACGCCATCCCCACTCCAGCTTGTCACTGGCAGTCTCGCTAAAGTCCCCAACTTAATGATGGTAACTAACGATAAGGTTGCGCTCGTTGCGGGACCAACAACATCTCACGACACCGAGCTGACGACAACCGCACCACCTGTATCTCATATAGCTATCTCTCCATCTGGAGCCTTTATGAGTATGTCAAGACCCTGGTGGAGTTCTTCGCGTTACTTCGAATTAAACCACATGCTCCACCGCTTGTGCGGGCCCCAAATCAATTCCTTTAGTTTCATTCTTGCGGAGCATTACTACTCAGGCGGTACTTGTTGCGTTAACTGCAGCACTGAACTTTGACATCCAACGCCAGGTACTCATCGTTTACGGCGTACGGTTGCAGGGTATCTAATCCTATTTGCTCCCCACGCTTTCCGGGATGAGGCGTGGGTTTGCAGGCCAGATCGTCGCCTTCGCCATGGTGTTCCTCCATATATCTACGCATTTCACCGCTACACATGGAATTCCACGATCCTCTCCTGCACTCTAGCTGCCTGGTTTCTATGGCTTACTGAAGTTAAGCTTCAGGCTTTCACCACAGACCCTTGCCGCCTGCTCCCTCTTTACGCCCAGTAATTCCGATTAACGCACCCTCGTATTACCGCGGCTGTACAGGTTAGCCGGTGCTTCTTCTGCGGGTAACGTCAATGAGCAAAGGTATTAGCTTTACTCCCTTCCTCCCCGCTGAAAGTGCTTTACAACCCGAAGGCCTTCTTCATACGCGGCATGGCTGCATCAGGCTTGCGCCCATTGTGCAATATTCCCCACTGCTGCCGCCTCCCGTAGGAG
+
'(-2,/2)+-&.6..,35*,***89426.29'(+(('(+23*./642539.(.-.717/'(($$,)+-0+-020-)+'1/2/0102203/./((+04.399516/.+-,.2)/,2-()%.%('+50197479424267:3343267500.+0.-')+,664:-5,4+112211166899*)--2+)*00200123;69')19754.(*1.01:;;+666;-599+/330++(&'&'$').01+.4-;9--1&*'$++9978*+)'%((1.---,72+-50.,.02-)'/'&')*++4:./268;;:6:21*%*)2++)*--)-839.9--,8-*.'$$)(&+,/-10.*1+..6-++&,34249667;910+*,+,+.014888618/1-943./,*/**12422-')+-40-*('*,-/654/71,+&%)*.5-04.-.-0149486420-,,.,./+19114,,,**/'-,)(3/+..08321241252%'(*,-/*-8:73:423529012;5.)+*)1;865-.,/058:84530+7)'*775651962%&)+.)3-:1(*/'%)-:61.8;51:02*).$,,/0-+,('((%-1,+4))*1.+.+&(&-,0(-2047686677981164113662/,.-*-)(+-/.4565:966<9-/3-('&%%'&'+)*$11*)*,/21:/3'(*/8/*,-220-),+-.9/2*32((%&#**.-/+0-.2**+/294;3/02--/-+,('(((9:('&1+-.455,./0326/457497843;-+'.-/14..(,(0,-..300,%),-/00,-,06679&455/..//4::785/8:-/05461.3,0/./.+-630-,*3(%,537;:4457-./.443,)+),))8;0//-/6./5898)**/1,'(*,56:0))*0*0&($)(.4-+535050/29221.+,+++/%.-3--'23+*($&'1.01+&')(),(3:6544,;///+/7:)')+%*,*'-.5401139*5;55,623*(+//36*)*&.-48025-88,(,)*&(&%&%(++88+,+*,0/+.-3/017++'#1*65;37097))-5./,/.7/331232+%)((*,)*+&)-/-5-+*+3,&%
@0a45871f-2a11-4b94-9718-e193f7fef625 ch=372 read=177998 start_time=2019-12-13T15:38:13Z barcode=BC01 runid=2c9cf7bc05858273f10e7d7ec552fc0bd742dc3e
TCACCCCAGTCATGAATCACAAAGTGGTAGCGCCCTCCCGAAAGGTTAAGCTACCTACTTCTTTTGCAGCCCACTCCCATGGTGTGACGGGCGGTGTGTACAAAGGCCGGGAACAGTATTCACCGTGGCATTCTGATCCACGATTACTAGCGATTCCGGCATGGAGTCGAGTTGCAGACTCAATCCGGACTACGACGCACTTTATGAGGTCCGCTTATCTCATGAGGTCGCTTCTCTTTGTATGCGCCATTGCTTACGTGTGTAGCCCTGGTCGTAGGGCCATGACCGTCATCCCCACCTTCCTCCAGTTTATCACTGGCAGAGTGCTCCTTTGGTTCCCGGCCGGACCGCTGGCAACAAAGGATAAGGGTTGCGCGCTCGTTGCGGGACAACCAACATTTCTGCTTTAATTTGACGACAGCCATGCAGCACCTGTCCGTTTGAAGGCACATTCTCATCTCTGAAAACTTCCGTGGATGTCAAGACCAGGTAAGGTTCTTCTTGTCGAATTAAACCACATGCTCCACCGCTTGTGCGGGCCCCATCAATTCATTTGAGTTTTAACCTTGCGGCCGTACTCCCCAGACGGTCGACTTAACGCGGATAGCTCCGGAAGCCACGCCTCAAGGGCACAACCTCCAAGTCGACATCGTTTACGGCGTGGACTACGCGGTGCTCAATCCTGTTTGCTCCCCACGCTTTCGCACCTGAGCGTCAGTCTTCGTCAGGGGGCCCGCCTTCGCCACCGGTATTCCTGAATCTCGCATTTCACCGCTACACCTGAATTCTACCCCCCACTCTACGAGACTCAAGCTGCCAGTATCGGATGCAGTTCCCAGGTTGAGCGGGGACACCGCCGACTTAACAAACCGCCTGCACGTTAGCTTTTACGCCCAGTAATTCCGATCAACGCTTGCGCCACTCCACCGTATTACCGCGGCTGCTGGCTTTTGAGTTAGCGGTGCTTCTTCTGCGGGTAACGTCAATGAGCAAGGTATTAACTTTACTCCCTTCCTCCCCGCTGAAAGTACTTTACAACCCGAAGGCCTTCTTCATACACGCGGCATGGCTGCATCAGGCTTGCGCCCATTGTGCAATATTCCCCACTGCGCACTCCCGTAG
+
:60875-/1:7/-..6.,),,23025:(+''(4.*)+-.,.6')(-+4,5/--/1268:<81;<,2.-+7/,'++180$5'+1+-/79.691251,+&&&%+3..506.63(/-),1023005:3.2.,-3;:32395.++,/32005035779<5/2*-(+,,)**))).+1./397./4)5-253939913435--)*-42.11'.)))*')*)))026%$%').01*-533321:81355655690)-&%%&$(*)+.-,-.58502:;971/-69::6**&'$&&/0:+352$/)+*-')-2.0/;,**4132.1)$%&(,$(*52174*.1-23,*,/20:6723577;77248;+1,:2(&02214&%*/1349.8/./29,+(*/0.0,63095/)$(,/011082./02)4-+0:5:9;86872+(%%%&%)+%&.+,2.*,/0822667--,*+4987.172;24:<;;46634/008.83248*5,;9753+,***''-//5<99;5533/1133-/6-23.,-+)())357,00..0./**,4601.8:<,5./,*,(,.987')*/.958*(,&.-4320-('&,((%%&&)1&)+./.0-*-(+./005:48,3,64/0001./+/*2,--/--1258-96,(/,60007-,)(&(((.84,41.&/'(-/-93+&+,29:4+--0-77/.518:24556368)+-67;6729&+5;9048)+8:6;7788/3121/-29)&$$%.,,+.&+*2:4224;0345559960,01305583952,%))*.,22466540+2&(+*2,*---99(',/9:6:9<693--1-4&%47)/1+&%$('$%%*.2144716;:7;2,+*.,(()/7.)&$%%%&*+.-)*,.038;94-.///930.1+)*$-1)+,0-$&((1.50/942022//27913&$$$#*'--.(,,)65.13:37;5333/2,*,-,+-73;670/242),+(,--(*166+/+16+0;6+-,990+441(5.,/,-/;/--1,26((*),++10218<86731(/+/.5.///:5868278&25344'--.:0,+8-.-/10.08:-7;:*-+)(&)%&(07**91/
@494b3251-b1c0-4088-b5af-4727cee979bc ch=173 read=214487 start_time=2019-12-13T15:38:08Z barcode=BC01 runid=2c9cf7bc05858273f10e7d7ec552fc0bd742dc3e
CTTGCTCCTGAGGGAGGCAGCAGTGGGAATATTGCACAATGGGCGCAAGCTGATGCGATACATACCCGCGTGTATGAAAGAAGGCCTTCGGGTTGTAAAGTACTTTCAGCGGGGAAATTAAGCTAATACCTTTGCTCATTGACGTTACCCGCAGAAGAAACACCAACTAACTCCGTGCCAGCAGCCGCGGTAATACCCGGAGGTGCAAAGCGCTAATCAGATTACTGGGCGTAAAGCGCACGCAGGCAGTTTGTTAAGTCAGATGTGAAATCCCGGGCTCAGCCTGGGAACTGCACTCTGATACTGGCAACGGAGTCTCGTAGGGGGGTGTTAGAATTCCAGGTGTAGCGGTGAAATGCGTAAGGATCTGGAGGAATACCGGTGGCGAAGGCGGCCCCTGGACGAAGACTGACGCTCAGGTGCGAAAGCGTGGGGGAGCAAACGGGATTACAGATACCCTGGTAGTCCGCCGTAAACGGTATCGACTTGGAGGTTGTGCCCTTGGGGCGTGGCTTCCGGAGCTAACGCGTTAAGTCGACCGCCTGCAGAAGATACGGCCGCAAGGTTAAAACTCAAATGGTGTTGACGGGGGCGCGGCGGTGGAGCATGTGGTTTAATTCGATGCAACGCGAAGACCTGAATGGCCTCCACGGAAGTTTCAGAGATGAGAATGTGCCTTCGGGAACCGTGAGACGGAGTGCTGCATGGCTGTCGTCAGCTCGTGTTGTGGAAATGTTGGGTTAGAGATCCCGCAACAGGCGCAACCCACTTATCCTTTGTTGCCAGCGGTCGGCCGGGAACTCAAAGGGCTGCCAGTGATAAACTGGAGGAAGGTGGGGATGACGTCAGTCATCATGTATGGCCCCTTACGACCAGGGCTACACACGTGCTACAATGGCGCATACAAGAGAAGCGACCTCGCGAGAGCAAGCGGACCTCATAAAGTGCGTCGTAGTCGGATTGGAGTCTGCAACTCCCGACTCACATGAAGTCGGAATCGCTAGTAATCGTGGATCAGAATGCCACGGTGAATGCGTTCCCGGGCCTTGTACACACCGCCCGTCACACCATGGGAGTGGGTTGCAAAGAAGTAGGTAGCTTAACCTTCAGGGAGGGCGCTTACCACTTTGTGATTCATGACTGGGGGGGTGAAGTCGTAACAAAAGGTAACCGG
+
$'%$%)*0,+(,.)&,,*555457497)2.*.+--./0:9460**++/%/-004+-'*'''*--69./8776788917,'*++,15052)7718+)+10-/..-53+()*-,,(&)),).+&&(),*(,&&*/-/44-./.-2223-24)()&&+*$+)%&&(),*+++')(/7,2/19///,-/0*+)())*(',)('.*(-*/.692./+--0/0,.(++0.0:8;//.787-))&)*-,3112.%1290-0948/4:22230'',3/+0,*.3778,(&(*/06,5*,0..')*+,,-.11+.)(*01.()*./259:21+,+0)*))/.*/.0.+-*.6640//0/;/-(*%&$#%()*)&)(,98-)-((.)*.,)30052+--(**),394,',/..-/+**+'(*4454858;996%'&%)'./.430+(*+33.*$-*&.)'($'/.+2880/;332225(,0789<79-)/.01-+*/)4,-.-+///269%$$%&30-.501+(*)))-&'+3270-.+,355-/(*+17*+/+)'(((''*.,-),+/,.23.7.50:62/-.09)(*(&*-.,,62774*'$%'*+.4112&)),0.,/24;1-03<1.*1-,4,-,4())$&(('*%$&$#&&*3++,36*2,,541))*/,..+*.0+./*28638-6:-92:9:60346'4&'*44532//1728:97621/2-++++067/.-%/*)+/13,/*/+*(+%%,0:0,./(1--22.1031:0$'/+002)(,,+0933;6576:8:4:23')*)',0533)-,'&4/5*)*..43599.89.*++*2,6009;2497220.,*),/111$(%-(''++/2*1-&%*+6:56332200,,'*,+.142518//1,,-*)*+-+)+(**)*0.,/01/2+*(&%'*-*.142/5440/27-**/37997987-8(/+633/())(+**/,,+6/+,(/--*)(0*-0+,5/50524.00--.0101:;95...,,-5337.,.)57889,'+(--/01+1..+5+)*121204:3//.*+/,,+..0400.))()2408/019-&(+')./22-((**0)(((,.%+**&+1-42/7/.7/'-33.+4259;740000/20-.1-),)+.+-435685183*+,-/8684-
@27a7cbec-9ea5-4010-ad14-47861096a0bd ch=274 read=98871 start_time=2019-12-13T15:38:20Z barcode=BC01 runid=2c9cf7bc05858273f10e7d7ec552fc0bd742dc3e
CAGTTACTGTATGCGACTTCACCAATCATCAATCCCGCATGTAATCACTTCCGCTGCGGTTGAGCCACCGGCTTCGGGTGTTATCAACTCTCGTGGTGTGACGGGCGGTGTGTATAAAGACCCGAACAATTCACCGCATTTTGTCACTGATTCCGCGATTACTAGCGATTCCAGCTTCGTAGTCCGAGTTGCAGACTACAATCCAGACGAATAGTTTTATGGGTTTTCCAGGCTTCACCTCATGACTAAGCTTCCCTCTATCCATTGGCCAGCACGTGTGTAGCCAGGTCGCCAAGGGCATGATGATTTGACATCCCGCCTTCCTCCAGCTTTAATCACTGAGATCTCGCTAGAGTCCCAGCAATGATGGTAAACTAACGATAAGGGTTGCGCGCTCGTTGCGGAACAACAACGTCTCACGACACAGTGGCGACAACCATGCACCACCTGTATCTCATATAGCTATCTCCATCTGGAGCCTTTATGGTATCAAGACCGTGGGTTCTTCGCGTTGCTTCAGATAAACCACATGCTCCACCGCTGTGCGGGCCGTCGCTGAGTTTCATTCTTGCGAACCCGTACTACTCAGGCAGGTACTTGTGCGTTAACTTCCCGGCACTGAACTTTGACATCCAACATAGCGCTCATCGTTTACGGCGTGGACTACTAGGGTATCTAATCTATTTGCTCCCCACGCTTTCCGGGACTGAGCGTCAGTTACGCGAAGACCGGATCGTCGCCTTCGCCACTGGTGTTCCTCCATATATCTTTCTGCGATCCACCGCTTCACGGCAGATTCCACGATCCTCTCCTGCGCCTCCTGGCTGCTTGCCTGGTTTCGCCAGAAACACTGAAGTTAAGCTTCAGGCTTTCACCAGACCCTTGCTGCCATACTGCTCTCTTTTACGCTTAATAATTCCGGATAGCGCTTGCCACCTACGTAATACCGCGGCTGCTGGCACGTGGTTAGCCGTGGCAATTGCAAATCACTCGGCCTGCCATTTCCTGTAGCCGCCGTTCTTATAACAGAAGTTTACAATCCGAAAACCTTCTTCCTTTACGCGGCGTTGCTCGGTCAGGGTTTCCCCATTGCCGAAATTCCCTACTGCTGCCTCCCGTAG
+
0$*+,)*#$'$((//-*/&&#%$+(,.05417+12(#%$%%'+0..%+-4/(%(*(-,3/*)%%/-%''%(*,3/*-&*&*.-))(%*(*')+1044423323901431--((&$,.(/*.4.-+*./)0))*12-.'(+*'&+%$()21615)()((*5,-+**/.+2-.))$**''%'$''-'*%(.+&,&'//.+)+-*4*%'.0,,/.'2/:<0/685+.41)'$&&%%),--/4/.++++(*$%%'**/,&$&$%'++*0+&&+''&++0--./**(',-(+4-3%&'.'+)%--0..+,)15+*(',++3*)4149,***-()(&'#%$)+&*%((%%(((.+..+'('&-0)($&()(((*+*+)*&')./022548(3/./*)&),-.33353414&+'(++&)&%(**,,,-&('&%$$'...)$+019584/'))$'&('*,//..'(**(*,..,+*-,*++&'/(&/+,0+),*((%'),/,)'&%('+(*+*05/'&',)&)-/0%&&+)00+'&&('$&(/6.052,,(,))'-.1.%(,..//+15<64575/--+,+,1/*'&,/12.-,.(*(,&'&(%()&$)''',)'%$)&()*%*,*+,/2/,*,)*,6-,/*.00&$&&%$')-,2776;80///0166,,('$%(&,+(*)('&*++,&&01((/-4//+')()1:,//.8352//1.2113(,2)$$%)$$'&*02(/02278913,1+*%')&((,2234:1---/')')*.(,.'&#%(%$(),'*+'),(,')'((-+0/4-+%''+,-,+)&+-()*$&()-%%%((('($%')+,/045+)'()%$&+(('**,5.-1:0-)**-0'-2/-5)'$)&%$+4:3-1./1455(&&$&$&'(&&+**('))*1*21127431/013((%'$%%$%**).-'')&'(,.%-0,--58965430*%)+,(5.4,,,0('$$$%%*%#%'(')+&++--,*%%#*'&)4.0.+,),'),-/6*((%&&)+161/'(((1:0,//23))(/3120305/0:0/*2-'*++7...37)'+-0537),5,.:+2690')-+-)(+)(*,*.+%%*+,,3*,-*,8,-/*+
@7f545000-9e31-4e22-890d-5c6fe4f5239e ch=177 read=221502 start_time=2019-12-13T15:38:26Z barcode=BC01 runid=2c9cf7bc05858273f10e7d7ec552fc0bd742dc3e
CTCCTACGGGGAGGCAGCAGTGGGAATGTGCACAATGGGCGCAAGCCTGATGCACAGCCATGCCGCGTGTATGAAAGGCCTTCGGGTGTAAAGTACTTTCAGCGGGGAGGAAGGGAGTAAAGTTAATGCCTTTGCTCATTGACGTTACCCGCGAAGCGCAGCCCGTGCCAGCAGCCGCGGTGTGCAGGAGAGGGTGCAAGCGTTAATCGGAATTACTGGGCGTAAAGCGCACGCAGGCAGTTTGTTAAGTCAGATGCAGAAATCCCGGGCTCAACCTGGAACTACATCTGATACTGGCAAGCAGGTCTCGTGGGGTGGGAATTCCGGGTGTGGCGGTGGGTGGTGGGTTGGCGTTGGCGAGGCGGCCCTGGACGGGCGACTGCTCAAGTGCAAAAGCGTAAAGGCTCGCTCGGGTCGTCTGGTGGTCACGCCGAGCGATGTCGACTTGGGTTTGTAACAGGACGGTTTAAGTCGATACCGGAATTGCGTATGAGGTTGAGCTCCATCGGGACGGTTTGGGTTGGGACCCTGAATGCTCAACATCCAGAAGATTTTCAAAGATAAAGAAATAATACCTTCGAGAACAGCAGAACAAGTACTACATAGCTATCATCCGCTCGTATTGTAAAATATTGCGGG
+
,00-,+/&140'05/.63.0112/&***/,---.3./9663477/1:42*-$&'(((0-21.65..-,++),/10)(),./52)/,)(),61--+/036+(**-15.$-+*..2/&))-91/.5100010.52./22#/&&$((0+)+,'%%%&(%*'/'*/.)(125;4.412373.7,*$'$)+/&&)&,1*+*-0336.9-6-*,+,,5.6-34:863233650222.42426:9'105,+.726-24(*''&%%&+2/(--)(21/00.*./*-/++*(&((*-%%&(&)&&)*+/$&$)(''(*-/450.'+*(&%0+.)1902-/-5/.0.(.((+*&%'&)'$%((&%(&$'&*.)(&(-)%**(1.,/))*+20,''('$*('+.+(%'+,/'().)03/,0*((&''&'2.700294/&&%&$&%(,.122271/*(&/0+,0*%##$$(+)&%&%))()*-4*('%%0,.,-+-,*--,)&''-1-1),'+26-$##%&'&$)+05,,-''$()'%&&%$#*''$%&**,011-.('*+)/.8951.+'&*019),'10(,'*)-/,1((&&((((&)%&*+431-2-12/30-(((,/02455+'+,*)1128-+031*,.+-$$$&'
