# Supplementary material for: De novo species identification using 16S rRNA gene nanopore sequencing
Source: PeerJ. 2020 Oct 21;8:e10029. doi: 10.7717/peerj.10029 (PMC7585375; doi:10.7717/peerj.10029)
Supplement: Supplemental Information 3 [file peerj-08-10029-s003.zip › pass_fastq_runid_2c9cf7bc05858273f10e7d7ec552fc0bd742dc3e_415.fastq]

@259d6089-7858-4a4f-89a1-9cea062ea11c ch=216 read=113751 start_time=2019-12-13T15:38:20Z barcode=BC01 runid=2c9cf7bc05858273f10e7d7ec552fc0bd742dc3e
CGGTTACCTTGTTGCAGGCTTCACCCCAGTCATGGATCACCAAAGTGGTAAGCCCTCCCGAAGGTTAAGCTACCCTACTTCTTTTGCAACCCACTCCCTGTGGTGTGACGGGCGGTGTACAAGGCCGGAGACGTATTCACCGTGGCATTCTGATCCACGATTACCTAGCGATTCCGACTTCATGGGTCGAGTTGCAGACTCAATCCGGACCACGACGCACTTTATGTCCGCTTGCTCTCGCGAGAGTCGCTTCTCTTTGCTTATCGCCATTTGTAGCACGTGTATAGCCCTGGTCGTAAGGGCCATGATGACTTGACGTCATCCCACCTTCCTCAGTTTAAAATCAGCAGCAGTCTCCTTTGGGTTCAGCCGGACCGCGGCAAAGGATAAAGGGTTGCATCGTTGGGACCCAGCAACATTTCACAACACGGGCTGACGACAGCCGGCACCTGTCTCACGGTTCCAGGCATTTCTCATCTCGAAACTTCCGTGGATGTCAAGAGACCAGGTGGAGTTCTTCGCGTTGCATCGAATTAAACCACATGCTCCACCCGCTTGCGAGCCCGATCCAGTCTTTGAGTTTTTTTTTTAACCTTGCGGCCCCGTACTCTGGAGCAGTCGACTTAACGCGATTAGCTCCGGAAGCCACGCCTCAGGGCACAACCACTCAAGTCGACATCGTTTACGGCGTGGACTACCAGGGTATCTAATCTGTTTGCTCCCCGCTTTCGCACTAGACGTCAGTCTTCGTCAGGGCCGCCTTCGCCACCAGTATTCCTCAGATCTCTACGCATTTCACCGCTTCACCTGGAATTCTACCCCCCCTGCGGACTCAAACGCCGGTATCAAGATTGCAGTTCCCAGGTTGAGCCCGGGGATTTCACATCTGACTTATGAAGCCGCCTGCGTGCGCTTTACGCCAGTAATTCCGATTAACGCGCACCCTCCGTATTACCGCGGCTGCTGTGGCACGGGTTAGCCAGTGCTTCTTCACCGGGTAACGTCAATGAGCAAGGTATTAACTTTACTCCCTTCCTCCCCGCTGGTACTTTACAGCCCGAGAGGCCTTCTTCATACACGCGGCATGGCTGCATCAGGCTTGCGCCCATTTGTATTATTCCCCTGCTTGCCTCCCGTAG
+
8..5.-88482/9(+%(,.273(.&'#&#)*&&'&(,403'.+*(*-62++(+,+*2'&'--.20754%.0026(('()0+.892,/0*54.',+5,(#&(&1233444-11,(*'',*0476142)*$*(/()*,75,/9482932384-/066.++),40(1)()+)--0:0,,(.517/105--,'%/0912,,78671902+-/--*&&+.4-/)(,2./1%/0,+-.2*+-/-2*)(&&%**+)+2/34.56-)&*('*0,12,34+'%$)+,220*)%#('*33*-6:7102+/49::3/.,''#&%'),;9::94222)-40/,*)1')+1'%')(+)'$&&*,035520+',(',122,&).,79..(%%$%&(-%/,4449'.)(*/*)(*../),/2.0(()&,+1256;8-&'+(+,/()))),)6765-/.1(-,+0/')1751012:9,3)'+53.14()(*.2522&'*)(.-,++/4<65000+&'&(*%#$&'''*&)97416326203/0160&&(**27024+-,-)'+*.(/.)%(*'&%*(&54)$'')&$%(&'-)+*2227385511+,(,(+,**'/+71,%(%'')#')()*&433.(,2-4,.+)(%0).-./0(2),.$*-*,/34-,&,52.%(+*+*$'(-*5+332-667756;:,0.52236:777516-(%$*%++,-32733092*&)0--('(-31/,.(*$$(&)+372469999347)-,1*5204/3+*,*)1)%++*8+5*-0%&597321230311793047.-++)'*/+((.%2)&*(,.146/)($'),0144-/-/+10'10/15)'&'('$*%+2;/8,,4/3/.-116)')'(%0970**,.1)*&(*'+&#'*$15.282132543/,-*+&+'*('(*++14-.)(-//4/.,*,+//*)..(*),.-6:023633227-),('$*&-+/+*)/0(10/0544810'+%%)2).6//8/.*,+*25.3+3,*.+,((*,'%))15(36783153+,20-+)%'*(%$$&-,-'&&$%.+47+73361).*,'+((++*$'&.+0.3333&270/5+,+/0+*)5)$(&%()15066*''($$')*),90,.*-
@21f92190-9119-4cc5-94c2-902333761399 ch=332 read=103486 start_time=2019-12-13T15:38:37Z barcode=BC01 runid=2c9cf7bc05858273f10e7d7ec552fc0bd742dc3e
TTGTTATACTTCGTTCAGTTACGTATTGCACAATTGCTGAAGAAGTTGTCAATTATCTTGTAGTAATTAACCTTTCTGTTGGAGTGCTGATATTGCTCCTACGGGGAGGCAGCAGTAGAATTTTCAGCAATGGGAAACCCTGACCGAAACAACGCCGCGTGAAGGAAGAAGGTTTTCGGATTGTAAACTTCTGTTATAAAGGAAGAACGGCGGCTACAGGAAGTGGTAGCCGGTACTTTATTAAGCCACGGCTAACTACGTGCCAGCAGCCGCGGTAATACACGTAGGTGGCAAGCGTTATCAGGTGTGGGCGTAAAGAGGGCAGGCGGCAGCAGGGGTCTGTGGTGAAAGCCTGAAAGCAACTTCAGTAAGCCATAAAGGCAGGCAGCTAGAGTGCAGGAGAGGATCGTGGAATTCCATGTGTAGCGGTGAAATGCGTAGATATATGGAGGAACACCAGTGGCGAAGGCGACGATCTGTGCAACTGACGCTCAGTCAGCGTGGGAGCAAATAGGATTGAATACCCTGAAAGTCCATAGAAGCGATGAGTACTAAGTGTTGGATGTCAAAGTTCAGTGCTGCAGTTAACGCAATAGAAATTACTCCGCCTGAAATGTAGTACGTTCGCAAGAATGAAACTCAAAGGAATTGACGAGGGGCCCGCACAAGCGGTGGAGCGTAATGGTTTAGTCGGAAGCAGCACTTGAAAAGGAACCTTACCAGGTCTTGACATACTCATAAAGGCTCAGAGATGGAGGAGATAGCTATATGAGATACAGGTGGTGCGCGGTTGTCGTCAGCTCGTGTCGTGAGATGTTGGAGTTAAGTCCGCAACAGGCGCAACCCTTGCGTTAGTTACCATCTTAAGTTGGGGACTCTGGCAGAGACTGCCAGTGACAAGCTGGGAGGAAGGCGGGGATGACGTCAAATCATGCCCCTTATGACCTGGGCTACACACGTGCTACAATGGATGGTGCAGAGGGAAAGCGAAGCCGCGAGGGTGAAAGCAAAACCCATAAAACCATTCTCAGTTCTGGATTGTAGTCTGCAACTCGACTACATGAAGTTGAATCGCTAGTATCGCGAATCAGCATGTCGCATTGAATACGTTCTCGGGCCTTGTACACTACGCCAAATCACACCACGAAGTTATTAACACCCAGAAGCCGGTGGCCTAACCGCAAGGAAGAGGCTGTCTAAGGTGGGATTGATGATTGGGGTGA
+
#+.,)*+035:85686.014.-+0,3-)(%$%,&))-6)*/&)-)//+.-(*-1--+/,$&%&)%%3'+'+(*/+-.-2,,'#%''3.,.*+,0./222,/4,49+(-.,**+'%)$%%$&')0*%(*,3442((-)3<20.134++4()52326:.-*-+,70,.,&(-)1.9:<631-./-01;:76:32//..00.(+-581368-6-,.-*&&%.*/-**//-,+.('&'#$$)%'3,7-.5/-00600051647/5+.6,)-./432.4--02.+)&(,0441559452(,-+8/11&0%)#+%6887549/('.,*)*.6/-+'%')&,5373+)(')*.,,0-),0+-./&&(*2.00/*+43/$(*+*.+*%%&(+40/0//)*')*53&81+,*/6370+.1351*;7:231//-.34/5/+)-..157433531,(,050273::88;57141-++3'0,9:/...-0,&#''*--01../.1+,/(&$%)71-/(%,39:41-0,(&'')'(,3(($'&'+-.0''('-+&*,,.*)*+*8895--,+006+,*,*152-198&.../4555.:..)//0421%&+,(.*),150/6.+*''#)&&'),/036:45624,+404+960388:,-)(&(..562&2/*,.5-*--//**,/9:9:455+3'&)*/07+%(00+*(*&(+%,(**,+/52-'*)-,/&+++4(.+,*/300310/0/2677:4-6438**)+,/6/,.*(+/*$(()/0/64435747'-)-,)+).&'*1,7-11+..*,-,4377776554338.:-+*#''.)&&'*0+-.26.396(.)'/3*+)'#'(+)*.816;73/)-110);(796/,--/-3/++)+,2225736700,)%%&'/3(',**0+2/-9:0,3788743575,/-1.594+-/--.007052*,///,)$(+,999313204;89:78756*(+1+-45(*')1-14441(,+/')'1+%)38;97;5'),2725787;767446:1,/+(,0./876/../-300043/&)*+-,-/*,1-(6-5-,))&)$.0/4++844.++,-,01*,&'..1999:7-.,,,)++-214-/00.+&$)'),'((*/)./51-+*-'(3*)*&/(++-5,%'*)(0:1:51,-'&''/)562311/2)%')**'//-14-3242'(-/--//+4-)240/-3
@7a51c9db-7ba4-4ef6-aedc-82e3d8118362 ch=134 read=117089 start_time=2019-12-13T15:38:36Z barcode=BC01 runid=2c9cf7bc05858273f10e7d7ec552fc0bd742dc3e
CCGGGGATTTACCTTATTTGGCTGCCCCAATCATCAAATCCCACCTTAGACAGCTCCTTCAGCGCGGTTAGGCCACCGGCTCCGGGTGTTATCAACTCTCGTGGTGTGACGGGCGGTGTGTACAAGGCCGAAGAGCATTATTCACCGCGACATGCTGATTCGCGATTACTAGCGATTCCAACTTCATGTAGTCGGTTGCAGACTACAATCCGAACTGGGGAGCCGGTTTTATGGGTTTTGCTTCACCTCGCGGCTTCGCTTCCCTCTGCACCATCAATTGCTTGGCACGTGTGTAGCCAGGTCATAAGGGGCATGATGATTTGACGTCATCCGCCTTCATCCAACTTGTCTGGCAGTCTCGCTAGAGTCACAACCAATGACAACGATAGGGTTGCGCTCGTTGCGGGACTTAACCCAACATCTCACGACACGGCTGACGACAACCATGCACCACCTGTATCATATGGCTATCTCTCCATCTCTGGAGCCTTTATGGTATCGTCGAGACCTGGTAAAAGGTTCTTCGCGTTGCTTCGAATTAATCACATGCTCCACCGCTTGTGCGGGCCGTCAATTCCTTTGAGTTTCATTCTTGCAGACGTACTGCTCAGGCGAATTACTTGTGCGTTAACTGCAGCACTGAACTTTGACATCAACCTTAGTACTCATCGTTTGCGGCGTGGACTACTAAATTATCCTATTCTATTGCTCCTTTCCGGGACTGAGCGTCAGTTGCAGGCCAGATCGTCGCCTTCGCCACTGGTGTTCCTCCATATATCTACGCATTTCACCGCTACACATGGAATTCCACGATCTCTCCTGCTCTAGCTGCCTGGTTTTCTATATGGCTTACTGAAGTTAGGGCTTTCACCCTCAGACCCTTGCTGCCGCCTGCTCCTCTTTACGCCCAATAATTCCGGATAACGCTTTGCCACCTGCGTATTACCGCGGCTGCTGGCGCGATAGTTAGCCGTGGCTCTAATAAAGTACCGTCACTCGGCTACCATTTCCTGTAGCCGCCGTTCTTCCTCTTTATAACAGAAGTTTACAATCCGAAAACCTTCTTCCTTCACGCGGCGTTGCTCAGTCAGGGGTTTCCCCATTGCCGAAAATTCCCTACTGCTGCCTCCTAGGAG
+
./$*,'&22-(.,)'&+3))%%)&),-(4-77751.1*).6)*1,*++,0/+.0133482/'+'+,082,59:7352030/-+/840..2./1/8/..10,24/3..,1727644-.-.,+(-06+622())&)$'$%)).3369;7898:8:836866:5-./,+8/00.3661867,0,+*+,(+(*-454/31913(+-02)667660-)0/23.()$',,0//;<60606-48;..-06)#...9334635<63336-:0),..235:685*&(&$%'&++--.//40*&')1-)-921/12/,59255///.-1/61+,/.3396;:+-/.0,$*-*,+++4-/.%',/*,,,-1./2,*,---%&+('%*.**%')+*))))&+*,9*-0999638,//836,6,6+,.+-40655-,(+-3423-5223175115*0('%$'(32./;895611,,+)$-,,,--20*32,-386755*,017;8-2(+)(+'(),/.0--7--443/(&')157:<;:;966-24770/-2)/+)&(*.00011-,1+,*-(*,2233,**&)//65:6//31-&+2;8468<*6*)*%*/0,/%))$&(+*1-/,0-/,*+-/%0)--6/4/2344)../556742/9:/-/.-+(''$'&(&)%'')-/.),28&+,513488685'542*.*2+.1))/&.,('-1,-'(%'*/1+4;98/0011989:0.5/+-'(,-4-*..//889<141/.47/11.1.,0;-011;63231233010226<:657834,**(+013,5+5+;701..0/*-*/70//.-1.033387/1,&,71653.)*.2233003-4-+411'*.*060-),.)(,,039<556.,&()+(.-**--47,.580/7-63,/5/&'36/+45356881--1*'++)24,,/(*),416822/95820301+%('%*,.19322937/)+,)./531:/*-/19785&/++)2,33:;/6<34/*('((*1*.738;36-.&'-,23,-.75+),+*/;8/12:722*+493299;89<0-010),*,.51071--/,$,,-).1,).9)28:4('1+.2-0869380:.))-,,,,,+)+.---/+()
@fa88f1c5-813e-4253-9e0e-a1ae0150e1bc ch=346 read=89922 start_time=2019-12-13T15:38:08Z barcode=BC01 runid=2c9cf7bc05858273f10e7d7ec552fc0bd742dc3e
CTCCTGGGAGGCAGCAGTGGGAATGTGCACAATAGGCTTAGGCCTGATGCAGCCATGCCGCGTGTATGAAGAAGGCCTTGGGTTGTAAAGTACTTTCGCGGGGAGGAAGAGTAAAGTGTACCTTTGCTCGTGGCGTGCGGAAAAGCCACCGGCTAACTCCGTGCCAGCAGCCGCGGTATGCGGAGGTGCAGCGTTAATCCGGAATTACTGGGCATAAGCGCACGCAGGCGGTTTGTTAAGTCAGATGTGGAATCCCGGAGCTCAGCTTGCGAACCATCTGATACTGGCAAAGCGGAGTCTCGTAGGGGTAGAATTCCGTTGCCAGCGGTAGAAATCGCGTAGGAATCTGGAGTCACCGGTGTGGCGGCCCCCCTGGACGAACTGACGCTCCGTTGCGAAAGCGTGGGGAGCAAACAGGATTAGATACCCTGGTAGTCCACGCCGTAAACGATGTCGGCAGGTTGTGCCGCTTGAGGCGTGGCACCGAGCTAACGCGCGTTAAGTCGACCGCCTGTGCCGACACGGGTTAAAAAAAAAAAAATAAATGAATTGACGGGGGCCCGCACAAGCGGTGGAGCATGTGGTTTAATTCGATGCAACGCGAGTGCTTACCTGGTCTTGACATCCCGCGGAAGTTTTCAGAGATGAGAATGTGCCTTCCCGGGAACCGTACAGAACAGGTGCTGCATGGCTGTCGTCAGCTCTGTGAAATGTTGGGTTAAGTCCCGCAACAGGCGCAACCCTTATCGCTATTGCCAGCGAGTCAGGCTGGGAACTCAAAGGGAGACTGCCAGTGATAAACTGGAGGAAGGTGGGGATGACGTCAAGTCATCATGGCCCGCCACGACCAGGGCTACGCTACAATGGCGCACAAAGAGAAGCGACCTCGCGAGGTAAGCGGACCTCGCAAAAAAGTGCGTCGTAGTCCGGGTTAAGGTCTGTAATCCCATGAAGTCGGAATCGTAGTAATCGTGGATCAGAATGCCACGGTGAATACGTTCGGGCCTTGTACACCGCCCGTCACACCATGGGAATTGGGTTTGCAAAAGAAGTGGTAAGCAACCTTCGGGAGGCGCTTTACCACTTTGTGATTCATGGCTGGGGGGGTGAAGTCGTAACAAGGTAACCGGAAGAAGATAGAGCGACAGGCAGAGTAAAGTTAACACAAAGACGCTTTCTTCTTTCCGCCAATACGTAACACGCA
+
,+/&$'.)*/*)+,+(6723.-.++0*+,,,5-$)&&'',',,3.11345818:89899343422.)*+-)+),1.*+*()-00+//86.,,*13-,&%(./1*'')*('&(*5.,*%%&*,*2/-.22(,*&))(%)&')+-)#'&'/)))**-0--.-(.-00-+,&&+&'),2,.*&/.*).'((00*-/7/4+,2.*-&%1'*-60(%&$&%'&(**&*&+--02&6/56+,747-274675,+(-.1-22-','().-'*)+)&(&%%'(++//-.0.1312-/1'')&,%')-,146+-)2,-.)4*6,5/01.*)')+,395%%+/,(%'&&('&'&$'++,'%#%$',*)/-1(&)('*70:53*-/20,))('((')())5&)'0).)./+*--0347)((*89/6(99226/,/1*6;/099/.-../),/4:9:;:11/,+*+)*'0%-'*2+.367&',(('').--*('$%&%%//')1/41/))2+4,025146:11..,+&(,)%%$&(.',+)+-../0.011,%$#%$'***0+,-7.)68/42(%*%)+,/0.:/0/++(--+*-43;:27,5.,-2112&1/)))'&)'$$(,3//22)*&&$()-21&$*()))*,57/3,+++,60.,-512/%225-7/*&,+,-388,))%('+,)-++*)3)*,.')+)+-/2740/.,+%('%,2-+,/:+889:::5.88-*01/9++--&&'%&'&%*(..%%&%&0(12%&((&(&(%''(%(1*3.1987:-+.+&)(..&48&00-.03<;817,*.-)*)'(().,56888965-))+-5..%'().00')(())209/1/./)''&%)()/2+,*'&'%'/60)*&+*(,-*0*+-+(*')%$)1+/0:52563--0.806-.0488994877-7-*4.1-'$(&('**(()*48+*.,*)(+.&6(:..*)%*,,6//.4.)4582.+00/5.+-2;::9;8&73475'-./**2,..0*+-,0721331200712*0,)&*),,32:5,--84*(+,+.'/'((%'(.,1086(8+).*'((*++*00*-,+-,//0151,-.&,.322682,.+-*+-/.01420/).)-7999/3('**(//,+&(,,,-..10/&')+0/%+0.*((),.61*,-,-+67(,(&%(%)%$&$/-)','&+&'$&$&%
@480ec5cd-2265-4e38-b7fc-bc8b0a8487d7 ch=387 read=177932 start_time=2019-12-13T15:37:56Z barcode=BC01 runid=2c9cf7bc05858273f10e7d7ec552fc0bd742dc3e
CTCCTACGGGAGGCAGCATTAAAGGAATTTTTTTTTTCGGCAATGGGAAACCCTGACCGAGCAACGCCGCTAAATGAAGAGTTTTCGGATTGTAAACTTCTATTTATAAAGGAAGAACGGCGGCTACAGGAATGGTAGCCGAGTGGCAATGCCACTTTATTAGAAGCCACGGCTAACTACGTGCCAGCCATGCCGGTAATACGTAGGTGGCAAGCGTTATCCGGAATTATTGGGCGTAAAGAGGGAGCAGGCAGCAAGGGTCATGGTGAAAGCCTGAAGCAACTGATAAGCCATAGAAAAAAAAAAACGACAGGCAGCTAGAGTGCAGGGAGAGGATCGTGGAATTCCATGTAGCGGTGAAATGCGTAGATATATGGAGGAACACACCGGTGGCAGGCGACGATCTGGCCTGCAACTGGTAGCGCTCAGTCGAAGCGTGGGAGCAAATGAGTTAAGATGCCTATTGATCCACGCCGTAAACGATGAGTACTAAGTGTTGGATGTCAAAATTCCAGTGCTGCAATTAGCATAATAAGTACTCCACTTACAGGTAGTACGTTCACAGGAATGGAAACTCAGAGGATTGACGGGGCCCGCACAGAAGCGGTGGAGCATGTGGTTTAATTCGACAGCGCGAAGAAGGAGACCTTACAGGTCTTGACATGCTCATAAAAGGCTCAGGATGGAGATGGCTATATATGAGATACAGGTGGTGCATGGTTGTCAAATCAGCTCATGTCGTGAGATGTTAGGTTAAGTCCCGCAGCGAGCGCAACCCTTATCGTTAGTTACCATCATTGGTTAGGGGACTCTAGCAGAGACTGCCAGTGACAAGCTGGAGGAAGGCGGGATGACGTCAAATCATCACATACCCCTTATGACCTGGGCTACACGTGCTACAATGGATGGGTGCAAGAGGAAAGGCAGAAGCCGCGGGTGAAGCAAAACCCATAAAACCATTCTCAGTTCGGATTGTAGTCACAGCTCGGCTACATGAAGTTGGGAGATCGCTAGTAATCACTCCCTTGAATCAGCGTACCGCGGTACGTTCTCGGGCCTTATACACACCGCCCGTCACACCATGAAGTGCGGTTGCAAAAAGAAGTAGGTAGCTTAACCTTTAAGGGGCGCTTACCGCTGCTGATTCGCGGCTGGGGTGAAGTCGTAACAAAGGTAACCGAAGATGAGAGCGACGAGCCGTGGGATTTAACACAAGACGCAAACAACTTTCTTCCAGCACCAGCATGCGTAAAAAAGA
+
&&)0,%,'1.*-0+))++*.11)0+,,/6765.+%%&*+-,/51-0+(/,/70++,12.2%+,13104((&(*(')*+&)))342,-2-1/+.185,/(&%#)/)).4<,0)+/(02+(.,*/0112.1((*&&0/---0'(*+.--.4+**($&%(+)+,+(/((03-,-/..443443+.%(%'%*(&'%)(),,2/./;66+)('&*)+.+///8650-(0((-)(4.'*)))(+3'&%).*)-/1-,(%((,))/*'&'++,/)*')$()*(+(%'&'(*,**%$&/+**'%')($'+0/)'&$%'++,/,.,.-,)+++,-+/4*'('-614.',%()'.:/1,-+(%'*'/*)-/,/-2-0++.004045100(3--./(/1'0*3+*&)//7:70000/3710/54/6..,*('')(--1')+(%'&&(*:13/'*-2;/-%%().-*+-6+5610)3'&*20-/215+,*3-.113,++++/.1/..,023:35-0//6+%(0-)++:235546-6,-%,%')+,('&&(.*0)%&&&)**/-..++-0/10-##$+')*,)&0-)+65,))*)'**((')/4,42-*/.1,(*,''-313:.00.1//)4194&(*))*,-.(/()**)',)*&&%,+),(&*)-220261///.+0//--034,+/0/:,)/169-*(,*+88/135/(*..66...)-.)),*+-)+%)'*',$045/0,2451#+%'()3--044*6)%+.-5-/+/-1)*/.&3--.0077/372+5554/,5--,60/5/2253/-+--(2*2.-.50*&(('''+--/+52+)('&'**(,-81.,&%)).,*4)-..'-((*-;:563..&%&'%')&%()).1.36011'%&''$'$(&()*/2::887630''&+*,)(,**.+'*,$%,**-6-1-'**.-8*0.42//2,**39<55:357/26,129.-4,.6+.+2/.''((-,.-&(*%)&)()))1+&()&(-/4.-0()*+640%*'')(&&'*)+,+*0(.'()(&(&$$++/6859/3/,)+)''.-,-*09-:9-&2/+,+.4*+'&&'&('-2/7462;4.+$')&(0-4.+(..5465,+2(&%00*&$%&,+*.-(('%$(*-696*)/'++)48/-+0-,,3).(')+3.)4+9:89,&%&.)%'%%')/-.$%'+('+&)+$6'&-4-&'%&&$,&)'('-.,,.230361))+.)/+*')++)0%$'*,-+)%%
@48a5a426-b211-453b-ae6b-1bf74edb52ba ch=236 read=182199 start_time=2019-12-13T15:37:57Z barcode=BC01 runid=2c9cf7bc05858273f10e7d7ec552fc0bd742dc3e
CCAGTTTACCTTGTTACGACTTCACCCCAGTCATGAATCACAAAGTGGTAAGCGCCCTCCCGAAGGTTAAGCTACCTATAGCGTTGCAACCCACTCCCATGGTGTGACGGGCGAGATTACAAGGCCCGGAACGTATTCACCGTGGCATTCTGATCCACGATTACTAGCGATTCCGACTTCGCCAGGTCAGGTTGCAGACTCAATCCGGACTACGACGCACTTTATGAGGTCCGCTTGCTCTCGCGGGTCGCTTCTCTTTGTATGCGCCATTGTAGCACGTGTGTAGCCCTGGTCGTAAGGGCCATGATGATATGACGTCATCCCCGCCTTCCTCAGTTATCACTGGCAGTCTCCCGCTGAGTTCCCGGCCCGGACCGCTGGCAAAGGATAAAGGGTTGCGCTCGTTGCGGGACTTAACCCAACATTTCACAACACGAGCTGACGACAGCCATTGCAGCGCCTGTCACGGTTCCCAGGCGCATTCTCATCTCTGAAAACTTCCGTGGATGTCAAGACCAGGTAAAGGTTCTTCGCGTTGCATCGAATTAAAACCACATGCTCCACCGCTTGTGCGGGCCCAAATCAATTCATTTGAGTTTTAACCCCGGCCCGTACTCCCCAGGCGGTCGACTTAACGCGTTAGCTCAGGAAGCCGCCTCAGGGCGCAACCTCCAAAGTCGGCATCGTTTACGGCGTGGACTACCGGAATTATCTAATCCTGTTTGCTCCCCACGCTTTTCGCACCTGAGCGTCAGTCTTCATCCAGGGGCCGCCTTCGCCACCAGTATTCCTCAGATCTCTGCGCATTTCACCGCTACGCCTGGATTCTACCCCCCACGAGACTCAAGCTTGCCAGTGGTAGATGCAGTTCCCAGGTTGAGCCCAGGGGATTTCATCTGACTTAACAAACCGCCTGCGTGCGCTTTTGCCAGTAATTTCCGATTAACCTTTGCACCCCTCCGTATTACCGCGGCTGCTGGCTGGAGTTAGCCGGTGCTTCTTCTGCGGGTAACGTCAATGAGCAAAGGTATTAACTTTACTCCCTTCCTCCCGCTGAAAGTACTTTAGCCGAAAGGCCTTCATACGCGGCATGGCTGCATCGGGCGCGCCCATTATTACCGCAATATTCCCCACTGCTGCCTCCGTAGG
+
60#*/9+-/212(4/+,,%./94,0/2-)()*)1/0;0.,-4:.-,39447*/47<7200'&)*(2-6.0)*++1,%&'**-(%'+./1.63(*--8-'.)&('))--4<:4/$'#*$%)+,.4)7+.,,,-34-4-+).3066955690(*+.4*)**226/-0235:722,,)/18:7('$$(,)-+.23846569658(:+0+-/1874363410*.-42')&')+-/4.0/6-/110735+',-0.43723/2:4-023455:;156)*-/+)*--'0)%(+15--.742&/'&,2448/5--.,+'')*-17889,;48+)+8.788,.()-.)+:9:673+++,,285//8773465-.&&&,-+,5-7312++)*+4(24310+'.510857323433810.75./1/-(/+*.2051:9,+//26340%,,.../657.037*8'(-)*+(*0,(/.'/-82:15&$''%&+-09503385-,'%'0430798:668;00./984679;/9:99<0.12:65977860900075&)*0./;:5.-(*&+(+,4.+2.//12.036..((,)*,+),287:939<96/+286*.3-)(*'*+0(&0*.)288++134+8444,)',)1/0122/....4'/)+*$*)'-845-*/+(%+.3/6/-,+1-+-/-(/.2563;8023;7779:.-%%+()'$%/,0101-12695389-)+---0'%*)*+8;')$%%,.((++.)*+87:99;7%.1+*287026/131658:<67;(/-,.;351.((-/052+&,*,,192.31802213+040+**,*--*/-403)(-,-1.112(-(.-3/16,.+&,.023444+56:581+,4/8..264+$,0,-).8:1146--..//63420210*./+34453/%%)()%$)-'-57.8;+31///30//-32((-*/33,)+2)2,//,/7.748345850/++.,()30//40076456;57<6577*64/08655.7,+*/,685(0,*(,(&$'/37*01/91/642,22)(775.6)*-)+,0,*&11''/+*1+7781(&%'$%).,*.,2/*++)*3*)%$%*)24.$&-%'*&''$)/--.:;:18.*+/-/21140450.-.4
@cb6c9605-aa02-4b7d-831c-b4bb34f0e9af ch=77 read=115171 start_time=2019-12-13T15:37:49Z barcode=BC01 runid=2c9cf7bc05858273f10e7d7ec552fc0bd742dc3e
CACAGAAATTAGTGGCGCCCTCCCGAAGGATTAAAGCTACCTACTTCTTTGCAACCCACTCCCGCTGGTGCTTAGCGACGGGCGGTGTGTACAAAAAAAGGCCGGAACGTATTCACCGTGGCATTCTGATCGCCATGATTTTCGACTTCATGGAGTCGAGTGCAGACTCAATCGGACGGGCGCTTTATGAGGTCCAGGCATTGCTCTCTGGTCGAACGTATCTTTGTATGCCGGTGACGAACCCAGCACGTGTGACCGGTCGGGCATGGAAGGGCCATGATGACTGGCAATCGCCCACCTTCCTCCAGTTTATCACTGGCGGAATCTCCTTTAAGTTCCAAGCCGGACCACTTCTGCGCCAGCTCAAAGGATAAAGGTTGCGCCACTCATTCGCGGGGCTTAACCATTTCGACGTTGACAGCCGCCACAGCGGCTATCTCACGGGTTTCCCGAAGGCGCACATTCTCATCTCTGGCCGTGGATGTCAAGACCAGGTAGGTTAATTCGCGTTGCATCCGAATTAAACCACATGCTCCACCGCTTGTGGGACGTGGACGTGAGTTTAACCTTGCGGCCCATTACTCCCCAGGCGGTCGACTTACGTTGGCTCGGAAGCCAATCAAAGGGCGCACAACCTCAAGTCGGCATCGTTTGCGGCGTGGACTGCAGATTATCTAGTCACTGTTTTGCTTCTTTACGCTTTCCGCACCTGAGCGTCAGTCTTCGTCCAGGGGCCGCCTTCGCCACCGGTATTCCTCAGATCTCGTACGTTTCATTTATGATTCTACCCCTCTGGCGGACTCAGAACCTTGCCAGTATCAGATGCGGTTCCCAGGTTAGGCGGGGATTTTCACATCCTGACTTAACCGCCTGCGTGCGCGCTACGCCCAGTAATTCCCGATTAACGCTTGCACCTCCGTATTACCTGGCTGCTGGCACAGCGGAACAGCCGGTGCTTCTTCTGCGATGAACGTCAATGGAAACCAGAGTGTAACTGCTCCTTCTCGACTGGGTGCTTTACAACCCGAAGGCCTTCTTCATACGCGGCATGGCTGCATCGGGCTTAGCCATTTATTCGCAATGTGTGCCCTGCTGCACTCCGTAGGAG
+
5/0*%+(%)'%++$%&%)+0.1/+,./-0(00/4+'0126/-%-6:85;902.+05,)1/62)'&+)/1-'%$'*-0104:9./2)(../.743201/..,3/,,2./551330/1747191'/4.&(#%$#$$&&)-0,''%%',-3-//-.)(**'%'-&*&&%.03,4.2+2()(&&#$&),.+.-*+((,+&+,/,/,*)(&&$$$*'&'$%&%#$()061&*,)*+)&&$(&)'%$(+*)--+-/+)&&&*%%(**),)($$''&&(('*615/01/+)()&/(-,,'()()02035..02./.4.*,.321-40''&%'&%&%&&%))'+,2,+&+,,)+(*-&%('&'$'(+*%'()+))&-.5-69)+('.$((,2%*(($*(%$%'/+))&&))*%))2$$%#$)%%($(+&(,)+-*)(+((#%%$'*,-'+*00+;*-3%&'&&*)$&##$372255741'$%&&0034:983665/367;365.,+)+''$)%()//0:22207(('*++2:64:/0///531*'-***-*.(%,*(('%'(%'&#%%*04*+*-,3,))('*)($*(&()-'%$%...09240,++'&%&(0',((&&%'(%,'%$&(.7+0+-+&+*,-4/5,,*.).23(4355,-,/%))0-,.07211&1%'$*1-1/-*%14'),.298(&'%'&')'&())/++.(')(-210/,45774365578/16((796,42-//0888::118)633554),/.,14/'(%$#'$*/&%$'')&'&))6.(&/2.)''%&'&)(*(21)'(%&$&%$-6&.-116467:78/018.*&%-+)/&+,+&111+014('(,-0/*())'*%'%$%*-/./2/136**$%'')%()*)*.233.'%'(+--2++&**-*,,07--')..2*)1'$%*,-981-0*#%%&)(/%('(&***/0'-/635:41-*(%()(&))''+*)*&+*'*&''%%(''%$%($&'+*(+-+,$$&'(+&(((.-(&%*).6))(+*2-32824<:991/-..5334161201(23&66/0,$%(***5)()+%$%&(($*#'#$&*'**%%'',+2''(*4,)(
@8dc28aec-f9ee-4e6a-8edf-b48d574a120b ch=236 read=182308 start_time=2019-12-13T15:39:01Z barcode=BC01 runid=2c9cf7bc05858273f10e7d7ec552fc0bd742dc3e
CCAGTTGCTGTTGCGACTTCACCCCAGTCATGAATCACGCCAGTGGTAAGCGCCCTCCCGAAGGTTAAGCTACCTACTTCTTTTGCAACCTCCCATGGTGTGACCGGGCGGGTGTGTACAAGGCCGGGAACGTATTCACCGTGGCATTCTGATCCACGATTACTAGCGATTCCGACTTGTGAGTCAGGTTGCAGACAATCGGACTACGACGCGCTTTATGAGGTCCGCTTGCTCTCGCGAGTCGCTTCTCTTTGTAGCATGCGCCATTTGTAGCACGTGGTAGCCCAGCCTGGTCGTAAGGGCCATGATGACTTGACGTCATCCCACCTTCCTCAGTTTATCACTGTAGTCTCCTTTGAGTTCCCAGCCGGACCGCTGGCAACAAAGGATAAGGGTTGCCTTTCGTTGCGGGACTTAACCCATTTCACAACACGAGCTGACGACAGCCATGCAGCACCTGTCTCCACGGTTCCCGAGGCACATTCATCTCTGAAAACTTCCGTGGATGTCAGAGACCAGGTAAAGGTTCTTCGCGTTGCGTTAAACCACATGCTCCACCGCTGTGCGGGCCCCGATCAATTCATTTGAGTTTTAACCTTGGCCATTACTCCCAGGCGGTCGACTTAACGCGCGTTAGCTCCGGAGCCACGCCTCAGAACGACAATTGTCGTTTTGGCGTGGACTACCAGGGTATCTAATCCTGTTTATCCCCGCGCTTTTCGCACCTGAGCGTCAGTCTTCGTCCAGGGCCGCCAGCATACCGGTATTCCTCCAGATCTCTACGCATTTCACCCGCTACACCTGGAATTCTACCCCTCTACGAGACTCAAACACCCAGTATCAGATGCAGTTCCCAGGTGGTTGGGCGGGGATTTCATGCGACAACAAACGCCGTGCGCGCCCAGTAATTCCGAACGCTTGCGCCCTCCGTATTACCGCGGCTGCTGGCAGGTTAGCCGATTGTACTTCTTCACCGGGTAACGTCAATGGCGGGTGGCACGCCCACGGCA
+
(,&+.,$$$&(-))+*23;7.969,,-85234488.,+$'%''+,433.'((/51,7/**.5210100-,))+++%00935;;3--/&.*'+6.%('&*%%&(*('-5,/-)(*/*(+,28+002*:070/6565:2),*),*....433.//14+--/41222543315:64.,,/,%'%%022&+)0-(+$(',,-18(7-010138420(/28;343233-41.-1-'$))**+-.&+),).102200;2-,'&%$'./58;8:4+*++..'0)/..*)&((''&&'%'+,%&(-)068-:86222/.1/512256790:5.+666:6746/)3/*(332323255552/$$%%*(+,3386'0054746:45649452:8:)608675*.+*3**,)/2/,55-(*,2*%%$.&+'')-420.4330)0007443///(+,).+00%2++,--72140.6,*-256713,+*(--+./074,.532.%,*)()-128787:8730.'&))+(()-312:(/,6:79<9888/9+*'(*/87;;100156538/17%&'*+'/*33/00'&&*,386<5.5:9/+.,78.,1++**,,11/70.02166)058082//0.2/2,+**&%%'('*,/0./.()*/0322732'**)'$$&$#'&&(%),21'++6333922456944432/0.1/5136615:*&'-30,&.+*.22)-%%*,6/+,577:633446530+3*(8;847*&'$$&%&&)2*5556<26.0((&1/0.16631-%(.*-+18,,03)/,///315-5-/0,775//21..-'-12795-*'%(('&()+/98011007773490(,*()306--)'')*-'4610(($$%&)'+(&(.*%'*'')/(*%'%&((*018684+&')$&..,-/6:-0:6-1/0747;8927,,*,).+'%&))-(&(&*$.&&''(*/-7**'*'.8934::889.5(*&&'('''((&*)*,)$''&%%
@24875848-840d-497b-99a4-2e59edde70f0 ch=146 read=127159 start_time=2019-12-13T15:37:31Z barcode=BC01 runid=2c9cf7bc05858273f10e7d7ec552fc0bd742dc3e
CTCCTGCAGGGGAGGCAGCAGGAATATTACTGCAATGGGCGCAAGCCTGATGCAATACATGCCGCGTGTATGAAGAAGGCCTTCGGGTTGTAAAGTACTTTCCAGCGGGGGAGGAAGGGAGTAAAGTTAATACCTTTGCTCGTGACGTTACCAGAAGAAGCACGGCTAACTCCATTATAGCAGCCGCGTTAAATACGGAGGGTGCAAGCGTTAATCGGAATTACTGGGCGTAAAGCGCACGCAGGCAGTTTGTTAAGTCAGATGTAGAAATCGGGCTCAACCTGGGAACTGCATCTGATGCACTGGCAAGCGGAGTCTCGTAGAGGGTAGAATTCCAGGTGTAGCGGTGAAATGCGTAGAGATCTGGAGGAATACCGCCGAAGGCGGCCCCCCTGGACGAACTGACGCTCAGGTGCGAAGCGTGGGAGCAAACGGGATTAGATACCCTGGTAGTCCACGCCGTAAGCGATGTCGACTTGGAGGTTGTGCCCTTGAGGCGTGGCTTCCGGAGCTAACGCGTTAAGTCGACGCCTGCAGAATTACAGCCGCAAGGTTAAAACTCAAATGAATTGACGGGGGCCCACTGGCGATTGGGCGTAATGGTTTAATTCGATGCGACGCGAAGAAGACCTTACCTGGTCTTGGCATCACGGGAAGTTTTCAGAGATGAGAATGTGCCTTCAGGAACCGTGAGACAGGTGCTGCGCATGGCTGTCGTCAGCTCGTGTTGTGAAATGTTGGGTTAAGTCGCAACGAGCGCAACCCTTATCCTTTGTTGCCAGCGGTCCGGGCCGGGAACTCAAAGGAGACTGCAGTGATAAACTGGAGGAAGGTAGGGATGACGTCAAGTCATCATGGCCACCCGACAGAGACTACACGTGCTACAATGGCGCATACAAAGGAAAGCGACCTCGCGGAGAGCAAGCGGACTACTCATAAAGTGCGTCGTAGTCGGATTGGAGTCTGCAAACAAACTCCATGAAGTCGGAATCGCTAGTAATCGTGGATCAAGTGCGGTGAATACGTTCCCGGGCCTTGTACACACCGCCCGTCACACCATGGGAATTAGGTTGCAAAAAGAGTAAAAAAAAAAAAAAAAAAAGGTAGCTTAACCTTCGGAGGGCGCTTACCACTTTGTGATTCATGACTGGGGTGAAGTCAGCAACAAGGTAACCGG
+
0,3-)%,'.--(',3/-1*).,-74214/01783:202,,)*06(01.-'-&&(&&)-.1/9:57563554347-,.,/077;4('.25+)3.(%(&039/4))+01::,*).0+3'/)%(*-470.9.8.-152:71388*4-&.,/0+2-)'/+&('#$'*10/-.2-./.&,*'',020014*+&%*10**,3%0*,,)/-0--,**0)1+./-8-2**'*)0454&')**0/-+&)'*'*.+&-08;-0:792690.030))(*/,,.'-1/.5,.356-81+,'(%(')1.--,$+&*+25/.,%(((&)+.-1243,).0+,-+6+5+3((91106./,0/./)25./7968+(((*/091/1/-31&**%,,,*,)1+(+/3942*./766&$2,+,-.888934700,&)-'*-08;4*+,0;78'8.*0+&'32/28+,1553436757786/,,2)/..-*-02051926--*0-&*+,5-+5,./8400//-,--*0*,,-.4.**,+0.9/222('$$''&%$%&%$'%')+-31/004+8.98::65587;,)&')405,,&,60,/5,'-('**(%1).-01%1'(.206;6+6/6,+,.+567:67/.6''(&*4723',++)(*)(&(*/2-4*,,8.00/1:;43.-,*-765/+2+*.239656%*.728;9:84323,2355782/((),071.-59880(,..8451/6//.270.,3.(483;1)*++*-.30+$'*./0.5:3-1215&&')%2503:7763940.01.12(:8597777:..,'*(/245'-00123<122;102,/-/,+'43228764++-/42569:4*),'/($&&%(+,)())(--()%('()-32.4..27301,+*./5()&')*'(-366780/01''&&019-0-:20(''()4565-/768665588837()%-.,.)+,.044..&+'(''(5/780/0..4294:88.-/.-/01/001/3/,8---1*1$()03758:.5*6.+-1/.-+2/00/*,*/7-86*+530...6.2164,(-($/-1,-.187+'$%&)**068999;:;;;;:<:9+1),,.-.(,'&&+01)1%'(*/,.40-14--.3,()(+080&')*-5220(*+/..,($$$'&%-/(1*091.0/
@dbe7f6f4-8ff8-46bb-8134-b1beeedef7a7 ch=138 read=120645 start_time=2019-12-13T15:37:31Z barcode=BC01 runid=2c9cf7bc05858273f10e7d7ec552fc0bd742dc3e
CCGGTTACCTTGTTGCGACTTCACCCCAATCTTTGACCCTACCTTCGGCCGCTGCCTCCTTTGCGGTTGGCTCTGGACTTCGAATTTGCCCTCATGGTGTGACGGGCGGTGTATAAGACCGAGACGTATTCTGCGACATTCTGATTCGTTACTGGTAACTCCAGCTTCATGGCGGGTTTCAGCCTGCAATCCGAACTGAGACTGGTTTCAAAGTTTGGCTCCCACCTCACGGTATTGCATCTCTCTGTTACCAGCCATTGTAGCGTGTGGCCCTACACGCAGGGGCATGATGATTTGACGTCATCCCCACCTTCCTCCTCAACGGAAGTCCGCTAAGAGTCCTCAGCTTAATGGTGGTAACTAACGACAAGGGTTGCGCTCGTTGCGGGACAACTTAACATCTCACGACACGAGCTGACGACAACCATGCACCGCCATCACCTTGTCCCCGAAGGGACTTCCTCGGTCGTGGCATGCAAGGGATGTCAAGTGTAGGTAAAGGTTCTTCGCGTTGGCGTTAAACCACATGCTCCGCTACTTGTGCGGGTCCCCGTCAATTCCTTTGAGTTTAATCTTGCGACCGTACTCCCCAGGCAGGTGCCAATGCGTTAGCGGCGGCACGGTGTTGAAACCCCCCACACCCTGGTATTCATCGTTTACGGCGTGGACTACCAGGTATCTGATCCTGTTTGCTCCCCACGCTTTCGAGCCTCAGCGTCAGTTACAGTCCAGAGAGTCGCCTTCGCCACTGTGTTCTTCTAATCTCTACGCATTTCACCGCTTTACTAGAATTCACTCTCCTCTCCTGCACTCTAGATAACCAGTTTGGAATGCAGCACCAGGTGAGCCCGAATTTCACATCCGCAATCATCGCCTACGCTCCTTTGCATGATAAATCCCGGATAACGCTCGCCACCTACGTATTACCGCGGCTGCTGGCGTAGTTATTAGTGGCTTCCCTCCTTGGGTACCGTCATTATCTTCCCCAAGAGACAGAGCTTTACGATCCGAAACCTTCATCACTCACGCGGCGTTGCTGCATCAGGGGTTTCCCCCCCATTGTGCAATATTCCCACTGCTGCCTCCCGTGGGAAC
+
743434/2117.2+&')'.2394188/*3+),/((,3-)$(*03761947/69869451.8''+-.1,',3/,&*0-18;6)'$*(&&0.&&&&/-3,,'/04/66++*)'&$'-*)-0/(%*1,/3-1.($&((//147423/6:5-7---<;;888708.+.5598%%&(')(/0;81-//4,&00916'%()+1/2)-02-*.3.&072/1:5-42010.(./346/02.-10--00//.-,010)'.3./7;319(((()()*,&*+8.++-+.),.*38*+..,,0/06:7//199993904,-096:1'*/)($&%((*))(*44)+,-'&&*,3414+%(('./5597,624;8544231661),+-5,15889/6-,,.801*++'$$),-.-,('&((11.0/02666486491+-0,111./3&*+)()+5,39527891++,++('&$%(*.4406-*,%##&)**1))1-6777964.635233038',)-7.1760524.'&%&,02;3:;.2'1*(++.+-1,.)1%)(.(---/172,/458482&&,--)-04+.60123,-.-1:1923368:*)686.(*+(+)+-1677492232960;-,)')'*4610513175.(&(',-))'.-13:847862:0++00/.19548777;*2**)((&$$,-,*+-<7..-557/+0--.;30/).-5-5)-.669/41;12/547,,+.-+,/019:6;99:;0311.).:87:4.-900066677987<:5.6/&'&&&')*,++1/32/00043')/0188782322012574918,//5/-3.50/0,-,*.+%&'))*,3.-,&*+14+*,+.3'$)&+)0+5413952645,0++2,$2%'%&(,7*+/0*.-12060%(-..82,0*&(..1251'2937786767/8++()(0/4(')#(+*,+-466*+,,0*01/-02:555+31,,-4+59:)2+&''+31.&(*144,-.476+)-+%2659858(%')))2/6.9.-02),-+)%)0)174+.2-&&+389+*/2,/152:12/33-*',,/2+)++'280-1'3.0*-
@a214b49c-6050-40f8-bbb2-807881d16997 ch=341 read=93322 start_time=2019-12-13T15:37:29Z barcode=BC01 runid=2c9cf7bc05858273f10e7d7ec552fc0bd742dc3e
CTCCTACGGGAGGCAGCGGTAGGGAATATTGCGCAATGGGAAACCCTGATGCACATGCCCCGCCGCGTGAAGTGAAGGGTTTCCGGATCAATAAGCTCATCTTTAGGGAAGATAATGGCGGTACCCAAGGAGGAAGCCACGTAACAATGCCAGCAGCCGCGCGGTATTAATACGGCGTAGGTGGCGAGCGTTATCAGTTTACTGGGCGTAAAGGGGCGTAGGCGGATGATTAAGTGGGATGGAAGTACGGGGCTCAACTTAGATTACTGCATTTTAAACTGGTTATCTAGAGTGCAGGAGAGGAGTGGAATTCCTAGTGTAGCGGTGAAATGCGTAGAAGTTAGGAAGAACACCAGTGGCGAAGGCGACTCTCTGGACTGTAACTGACGCTGGGGCTCAGCGTGGGGACAAACAGGATTAGGTGGTAGTCCACGCCGTAAACGTGGAGAGATGATACTAGGTGTAGGGGTTTCCAACACCTCCGTGCCGCACTAACGCATTAAGTATTCCGCCTGGGAGTACGGTCGCAAAGATTTAAAACTCAAAGGAATTGGCAGGGACCCGCACAAGTAGCGGAGCATGTGGTTTAATTCGGAAACAGCGCGAAGAACCTTACCTACATGACATCCCCTTGCGTTACTCTTAATCGAGGAAATCCCTTCGGGGACAAGGTGACAGGTGGTGCATGGTTGTCGTCAGCTCGTGTCGTGAGATGTTGGGTTAAGTCCCGCAACAGGCGCAACCCTTGTCGTTAGTTACACCTAGGTTGAGGACTCTGGCAGAGACTGCCTGGTTAACCAGGAGGAAGGTGGGGATGACGTCAAATCATCATACCCCTTATGTAGGGCTACACGTGCTACAATGGCTGGTACAGAGAGATGCAATACCGCGGGGAGTGGGTAGGCTTTGGCTCAGTCTCAGTTCGGATTGCCAAACTTGCCTACATGAAGCTAAGGTTACTAGTAATCGCGAATCAGAATGTCATAGTGAATACGTTCCAGGTCTTGTACACCGCCCGTCACACCATGAGTTGGCAATACCCGAAGTCCGTGAGCTAACCGCAAAGGAGGCAGCCAGAAGAGTAGAAGATCCAGCGGTGGGGAATCATGTAGCGG
+
*-/300-*61(04-,--%**%-31*2-*3-,+-.07663.'-),.*++-+*)))*+),((*+14+/.0*&&&',-,--&14,)*)+22..,(/+(*-0,33684+01*()(+--1+0,+'++(*/)+'3+/-*(*)-0./,)'%&%&)*++'%'&(/*&*$&%(,,0/..-)+',-,54,1./41+%+126;876&2'-)$%.)-3..(68)+03-522748,.1-.2'3(.(&',683,*%')(*+0)62,-./,*')'$*$.(&,666387-&.8844+3051112,'&&'*+'5/*+&)&&'*/,6+7,5)*-5883*.-.211'1+*,2644'('((,',/)(*-54367499493)),)-1890/+'',/73545532,*/087875'22,-*'&(+7-0.(,3:<995-1+2*)+%-08343661*,47;779;96-(*0/.()0.)+,)'(&*0/34(315+*9-,-3-1.0//6936+0)*+()*2,210*.+2-*+.0<78.5.-13/&'))/066925,,&&''&%-497568583,2&-*,*%-)2983691&)*+-+#'#''-+)*,+1+(%&&)./4184,,(+((')+(+,/4++3./,+*.7+,,&'(%*-,10-)*.)+&+-)+*+,3-3,0&&((&))(+9+0-.&/66-.31-7/106)0-,,++.057(-32)+4475/3424+.&320-&&)*7414(+..726*--7/.0321/,31+2-,/71,3/00,+&%&,)()&'&()'*(*'&(0.--,,**(%(&)+0255;663'0*/-8+1/+//*(,))+286044459:8::60215667%246/*400,,&+-4,/00,-)*/865334124/2370(5*++*(((0//140+.0,-*'.*$&&(-(%($#'(*)*+)-3(),/.2658;6(.&.(('&+(*&%'(//(''()60***+)%'*-1//-+-*3-./)+&&6341--30142&'$*+35;:23,,,0(&-855-0()(+-0623;/133./-.33-**2,///*0--&60+&%&')5303%$(,(+.11(**.))(#%'',*..,*..)')*)(+)()-/.,.1-'()$&'',-.%%$#&')-5
@d2574bd2-10b4-4c1b-9455-fdbd08feff7f ch=345 read=84889 start_time=2019-12-13T15:39:22Z barcode=BC01 runid=2c9cf7bc05858273f10e7d7ec552fc0bd742dc3e
CTCCTAGAAGGAGGCAGCAGTGGGGAATATTGCACAATGGTTTCTGCGGTACAACCATGCCGCGTGAAGAAGGCCTTCGGGTTGTAAAGTACTTTCAGCGGGGAGGAAGGGGAGTAAAGTTAATACCTTTGCTCGTGACGTTACCCGCAGAAAAGCACCGGCTGGCGTGCCAGCAACCGCGGTAATACGGAGGTGCAAGCGTTAATCGGAATTACTGGGCGTAAGCGCACGCAGGCAGTTTTGTTAAGTCAGATGTGAAATCCCGGGCTCAACCTGGGGCATCTGATACTGGCAGCGAGGAGTCTCGTAGAGGTAGAATTCCAGGTGTAGCGGTGAAATGCGTAGAAGTCTGGAGAATACCGGTGGCGAAGAGCGGCCCCTGGACGAAGAACTGACGCTCAGGTGCGAAAGCGTGGGGAACAGCAGGATTAGATACCCTGGTAGTCCACGCCGTAAACGATGTCGACGGAGGTTGTGCCCTTGAGGCGTGGCTTCCGGAGCTAACGCGTTAAGTCGACCGCCTGGGGAGTACGGCCGCAAGGTTAAAACTCAAATGAATTGACGAGGGGCGCACAGAAGCGGTGGAGCATGTGGTTTAATTCGATGCAACGCGAAGAACCTTACCTGGTCTTGACATCACGAGTTTTCAGAGATGAAGTGTGCCTTCGGGAACCGTGGGACGGGTGCTGCATGGCTGTCGTCAGCTCGTGTTGTGAAATGTTGGGTTAAGTCCGCAACGAGCGCAACCGCCCATCGCTTTGTTGCCAGCGGTCCGGCCCGGGAACTCAAAGGAGACGCAGTGATAAACGCTGGAGGAAGGTGGGGATGACGTCAAGTCATCATGGCCCTTACGACCAGGGCTACGATGCTAATGGCGCATACAAGAAAGCGACCTCGCGAAACAAGCGGACCTCATAAAAGTGCGTCGTAGTCCGGATTGAGTCTGCAACTCAACGGG
+
))0&$%$)+03,/4,---+-21,1)***06//,*./7,0*$&&&('&%(''*.)1/31*/-.03603-$(()2/12:709446-)+,%()++19:,(---(1+(.+..,**)&'(+57/1,4++-9-47,+1.1,/0*22.:009/-.+*.,*+&*+.+)'(*&)%/024;6764&56.1(*&&'$$&*)030-161.//33918/2$/((-**-559734077+/3/+-+,''++$(,891+3-4,469,*4401,/78(4.)-67738/300./3+%'(+..-...7,,'&(%)%%)+',.434/1',$.*)*.'/(-0**623422330.+'*)('001./%&(('*+4.-)($&'+-264451&''&)*-,*891+017641,0')+,,++,,.13(/1124029735710%'&*'(&%''27..-%',32493-01005334,./3:9;<<810./-14.)((0+352:12088*(-,,/447:81/3+4*0)(()1081222/909.59989)+496642&(%)'*.+.((,+*+*341;;43856;63/.,11445.&/71720...,(,+*+27872,-.57./045;8548*)*&&(**3102/49/06/0+,-/75137/7..,2231*+-+*18<1-.)+-,.,)(&*+/14:9:91;28297690++++,0)')0321/43988:::88.(,+*344522..+./-)*032643442,*02(,,00'(23241*53(*2.--+++./.+/62360120838'0(3-(*1..0-21/0+,.),,*17+))))+.304%((**)/'.-)3+,13467446/03-4+.34:94.0+3-&%$$&)*73%)(0('')'+-*))&'*&&')-/34.21%)()&+-64343(/*+.1,+/*.,0.,-1400304+'(,///36877,7)1*+0.,+,)($%()*'%&%$&##%
@9517cd72-60b6-4964-bd76-36797a8acd70 ch=148 read=107196 start_time=2019-12-13T15:37:10Z barcode=BC01 runid=2c9cf7bc05858273f10e7d7ec552fc0bd742dc3e
CAGTTACCTTGTTTGCGACTTCACCCCAGTCATGAATCACAAAGTGGTAGCGCCCTCCCGAAGGTTAAGCTACCCTGCTTCTTTTGCAACCCTCCCATGGTGTGACGGGCGGTGTGTACAAGGCCAGGAACGTATTCACCGTGGCATTCTGATCCACGATTACTAGCGATTCCGACCTTCATGGAGTCGAGTTGCAGACCAATCCGGACTACGACGCACTTTGTAAGGAGTCCGCTTGCTCTCGCGAGTCGCTTCTCTTTGTATGCGCCATTGTAGCACGTGTGTAGCCCTGGTCGTAAAGGGCCATGATGACTTGACGTCATCCCACCTTCCTCAGTTATCAGCGTGATCTCCTTTGAGTTCCAGCCCGGACCGCTGGCAATAAAGGATAAAGGGTTGCGCTCGTTGCGGGACTTAACCCAGCATTCCACAGCACGAGCTGACGACAGCCATGCAGCACCTGTCTCACGGTTCCCGAAGGCATTCTCATCTCTGAAGGCTTCCATTGGATGTCAAGACCAGGTAGGATTTCTTCGCGTTGCATCGAATTAAACCACATGCTCCACCCGCTTGTGCGGGCCCAAATCAATTCATTTGAGTTTTAACCTTGCGGCCGTACTCCCCAGGCGGTCGACTTAACGTTAGCTCAGGTACGCCTCCAGGCACAACCTCCAAGTCGACATCGTTGCAGCGTGGACTACCGGTGTCAATCCTGTTTGCTCCCCACGCTTTTCACCTGAGCGTCAGTCTTCGTCCAGGGCCGCCTTCGCCGCCGTATTCCTCAGATCTCTACGCATTTCCGCTACCTGGAATTCTACCCCTCTACAGGACTCAAAGCGCCGGTAATTATCAGATGCAGTTTCAGGTTGGGCCAGGGTTTCATCCTGACTTAACAAACCGCTGCGTGCGCTTGCCTTAGTAATTCCGATTAACGCTTGCCCTCCGTATTACCGTGCTGGCGCAGAGTTAGCCGGTGCTTCTTCTGCGGGTAACGTCAATGAGCAAAGGTATTAGCTTCTCCTTCCTCCCCGCTGAAAGTACTTTACAACCCGAAGGCCTTCTTCATACACGCGGCATGGCTGCATCGGGCTTGCGCCCATTGTGCAATACACTGCGCCTCAGCTAGGAG
+
4)/1834919.+,(%'*+.375+/0-**++,))'*./0*+,*()+/8.,+*('11+.*+*-///.437.51228*+)05:64;:5/23425*'*9/)127454468.18536+-.63498558/1'46551*0,+9/./95/9-,)'8''+-/64-0267:55425677;;974/.'.1,*++0++,-.,56:24+/(,%)0,,(0*++,%%*-0,-$**+1&-&&*-&'-,1-.-:132424)(+*,+1./.2.//670*+,-*,.03.;.*(')*-1233622000:5/08;:6575*+419:57//0.+0.4/332600+15+*565:76-0%*+-+,)%')($'(*,77,24,,%,,41,+-15.6<79923329..+'.(%2.9815).12-8())-0782;220<97/.,1*42-*&026;89.+,&++4.,6287666+704794824+--+/410.,*/1431480-*))%+*.%,2,),.37533&'+$$&&%'&%(+6.97.10+++,+9)-&'$&(#/0+-88856,6,,,899&)-.0.<97<475434456+-5,'')&&)&*+5012.&%'/4+/080*06*++,0;;-/1-&&()),119+.000127++09.5...32/7/.'(()--*-)*%&$%$((2631*%/.(*./,1+(.))+)*-387176,7.&)(++,98:662..0,+($&&+4-166/75-*43659/'(()1..*&(.1**'+2//1//1149873:,*305,6351265367+-)&(/165,24(,.111695412-0;'+&&'(&'&%'*+'2*3.)683/10,+-''//417)2.)**-,%%%()*2/45/579486/7;-1'*147(3+6*&--%../0-/00((*+0/8.3+-*4/-,$()+,120+3*)*''))),/73<14/45:8663.1*()-*,-8080/3+((%'(02793&1'*%'4**)7+(/,'+/438<8867*40/0553973921-.005+-+-007+%'''*(.8.:.(*+85.(1/426'(+,,16*)*2547.,1,+*-20:76;86654+1021;5456:55354560:5459361940(,212&619-++'*0-,+,2-2$'$'(*(('
@ae00ed31-a520-49af-a6b5-3c88176c5a09 ch=269 read=96799 start_time=2019-12-13T15:37:00Z barcode=BC01 runid=2c9cf7bc05858273f10e7d7ec552fc0bd742dc3e
CCGGTTACCTTGTTACGACTTCGCCCCAGTCAAGATACAAAGTGGTAAGCGCCCTCCCGAAGTTCAGCTACCTGCGCTATTTTACAGCCTCCCATGGTGTGACGGGCGGTGTGTACAAGGCCGGGAACGTATTCACCGTGGCATTCGATACGATTACTAGCGATTCCGACTTCATGGTCCGGTTGCGAACTCAATCGGACTACGACGCACTTGCTTTATGAGGTCCGCTTGCTCTCGCGCGGGTCGCTTCTCTTTGTATGCGCCATTGCTTAGCACGTGTAGCCCTGGTCGTAGGGCCATGATGACTTGACGTCATCCCACCTTCCTCAGTTTATCACTGGCAGTCTCCTTTGAGTTCCCAGCCGGACCCGCTGGCAACAAAGGATAAAGGGTTGCGCGTGCGGGACTTAACAACATTTCACAACACAGACTGACGACAGCCATGCAGCACCTGTCTCACGGTTCGAGCACATTCTCTCATCTCTCTGAAAACTTCCGTGGATGTCAAGACAGGTAAAGGTTCTTCGCGTTGCATCGAATTAAACCACATGCTCCACCGCTTGTGCAGGCCCCGTCAATTCATTTTGAGGTTTTAACCTTGCAGTAGCCGTACTCCCCGGGCGGTCGACTTAACGCCGTTAGCTCCGGAAGCCACGCCTCCAAGGGCACAACCTCAAGTCAGGCATCGTTTGTGGACTACCAGGGTATCTAATCCCTGTTTGCTCCCACGCTTTCATTACCTGACGTCAGTCTTCGTCCAGGGGCCGCCTTCGCCGGTATTCCTCAGATCTCTACGCATTTCACCGCTACACCTGGAATTCTACCCCTCTACAGAGACTCAAGCTTGCCAGTATCAGATGCAGTTCCCAGGTTGAGCCCGGGGATTTCACATCTGACTTAACATTCACCACCGTGCTGTATTGCGCCCAGTAATTCCGATTAACGCTTGCGCCTCCATTATTACCGCGGCTGCTGGCACGGAGTTAGCGGTCGCTATGTCTGCGGAGGTAACGCCAATGAGCAAAGGTGTGCTTTACTCCTTCCTCCCCGCTGAAATTACTTTACAACCCGAAGGCCTTCTTCATACACGCGGCATGGCTGCATCAGCAGACTTCGCCGGTAGTAATATTCCCTGCTGCCTCCCGTAGGAG
+
3/'2/7,.*3-,18-/0067:3'-&(&&'1-))*,+(+*2*)*/7661.0025+--51(&%+)0(''+,./0**-,-/.2:7-$,)%-.,,()(-166676894;9648310/0/1:7511.+31153-523;6447/6093*-+'%%&'))+/1-1201246770/)(.2:3*-*'(**'/-9)/'*769549/5+:/8644000..(-*+&(+-.+./03./21-/.2)*+-03)+')'-..0/0342754<6,/.2-4/2;13-*%+&')-),-,)*'')+.+,6:852.*65/60.-.//1/3*''1/55220.0*.:1934/2/-2:.,/345,4++*23228110-+*-191,)%)4,56+*&%$,,350.5.29*5/4439&()-.0')-++0)++:54/5,6+%-0/&(-2+/020+)*'(.-'*-41,0/.1:2:69527*32126680,./974-&&+*)--12,++)117.-,,+...77.,5.66445;89/./1.//1*.7./1,)/,0*,()+-/3822345.'$(#13,8;4435577783694627+2-3%36/77/*.5879:66+9:6,&'*159,505-8,++&*)*+0105-.,/68.&06/40/.5521501,&0/),,*(*,1201,1'-41333:33(*))42...1977774*(**'*)+/07(.&%&&(1555%1/0-30113767;184++.7;+),+85+*0*),:,+%+'(792+,*,2216222:34.7,,37:259126.6212:/5644<1304)).54654&2-/)+15-,120697756:79210/0.''27.-+.-+/%('(,03625)104/18////0:2/00//365,7,(%./-0)(304*),+*%///,,0,.2-,-(((.($')*+$%%(/5/0**'$&$)'%(/67-)./068:3--.23222*)/+),*04+,+%,(),*'+-/2287768.:,*%-**'(5.)'*&,+($$&%($*(*0,0+%&)*/3872.0.+.+0//7+-),'.&')/-,1025*43.-3;80+20,..(*+)+03-*'*%1*))-/,/095;56;66733*0/-//.-4-*&&#%'+,+&*'*$*1,,+0-&'+&'*,**+2).)'%+)'')++12,,/-1&*#
@2a7beab8-61b7-4fee-9dfa-c07d7963850b ch=154 read=121944 start_time=2019-12-13T15:39:39Z barcode=BC01 runid=2c9cf7bc05858273f10e7d7ec552fc0bd742dc3e
TCACCCCAGTCATGAATCACAAAGTGGTACCTTCGAAGGTTAAGCTACCTACTTCTTTACAACCCACTCCCCATGTGGTGTGACGGGCGTATTACAAGGCCAGGAACGTATTCACCGTGGCATTCTGATCCACGATTACTAGCGAATTCCACTGTGGAGTCGAGTTGCAGACTCAATCCGGACTACGACGCACTTTGCGGATGGCAACCGCGAGTCGCTTCTCTTTGTATGCGCCATTGTAGCGTGTGTAGCCTGGTGTGGGCCATGATGACGACATTAATCGCGTATCCGGGTGCATAGCTGGCGTCTCCTTTGAGTTCCAGCGGACCGCTGGCAACAAAGGATAAGGGTTGCGCTCGTTGCGGGTTAACCAACGTTTCACAACACAGGCTGGCGACAGCCATGCAGCGCCTGTCTGCGGTTTGGGCATTTCCATCTCTGAAAACTTCCGTGGATGTCAAGACCAGGTAGGTTCTTCGCGTTGCATCGAATTAAACCACATGCTCCACCGCTTATGCGGGCCCATCAATTCATTTGAGTTTAACCCCGGTACGGCGCTACTGGGCGATTGAGCTTAACGCGTTAACTCCGGAAGCCACGCCTCTCAAGGGCTGTACTCAAGTCGACATCGTTTACGGCGTGAGATACCAGGGTATCTAATCCTGTTTGCTCCCCGCTTTCGCACCTGAGCGTCAGTCTTCGTCAGGGGCCGCCTTCATACACCGGTATTCCTCCAGATCTCTACGCATTTCACCGCTACCTGGAATTACCCCTCTACGAGACTCAAGCGCGGTATCGAATGCGTTTACAGGTTGAGCCCAGAGAGGTTTCACATCTGACAACAAACCTGCGTGCGCTTTTACGCCCAGTAATTCGATTAACGCTTGCACCCTCCGTATTACCGCGGCTGCTGGCGCAGGTTAGCCGTGCTTCTTCTGCGGAGTAACGTCAATGAGCAAAGGTATTAACTTTACTCCCTTCCTCCCCATGAAAGTACTTTACAACCCAGGCCTTCTTCATACGCGGCTGGCTGCATCAGGCTTGCGCCATTGGTATGGCCCCGCAGCACTCGTAGG
+
(,)48:-./0:82.,.12%**1+)(*&%#&*)/71256;0;27-10.351%017--.*%',)+(''*(,*+)..0,/617/.*1&*(/))%''&.$%)+*/)/.((+*//2<8548345556:<:523,4+**+-0.+++%-2'*&+2,-%,.++'-$&'**&*.5*0**87894<60*./17755623-0')(/0,,*,$&$'%(+)+()%%((+*22601+34+$''**,-/7745+**,/)((*)**),+((+-&$('&++**)*++&&&'($,&,&%%$%$&'(0%**&$#%&'%%&#,+/*,())--40,-1/5/'''-*4-759:/7/-2.369)2-97.-+-/-8/1,33441:--)(0,5+0+1-33-04'.*,.--*+&(2212&+-&++&**-/0,()*&+))%,&(+++)')&&',,$&&%')*655431*++')-:276789883663.037;5+4-.(1.:569322/8+))+-7-3+4+4;7-3/22400248..+&%*&&'%(-7,96)&,.488:5(-,)(+,10*.'(('&(%&$#'('%(*&(&%*362&1')%(%%%0(:9:07.1&().*0.,/'+-++13,-,)*.+,*(+)(*+-.2*7-611-10455396*.-621,.(+&(%+.+,+&1*+,47852.//1;/(('+/+)'*+92146485((*6979711335<9889-2.2*98%$$&$(%%&)+69+955681))+)+,00-./..12245;;213;26..2+,9,9(2(%)1/,035542%)-.040+)*)1&'***.)$-.+&%%&%$'&().0,(.3/)$'%'(+--:0**++,36/,+(,,572,+,.110120,32-%"&$&&%%012)60.'&-'''&#$&%&('.7;678-8/.812;54/8001:19-+#)$.'*)%*+*,)*++2-3;:986,-(((011.,-/:4412340+))(%,'2&*/16*/1/910792+899-)((,/-1204.:8))/.71+%(,.63:78<:75((%'&-())00335446$))+-0'**./&(+*%(''$*)/0/'(%$%#%'+*.)0&
@93e67694-dce6-40a2-872b-0e8ac23f1c6d ch=268 read=108538 start_time=2019-12-13T15:36:54Z barcode=BC01 runid=2c9cf7bc05858273f10e7d7ec552fc0bd742dc3e
CTCCTCGGGAGGCAGCAGTAGGGAATTTTTAAATGGGGAAACCCTGACCGAGCAACGCCACCGCGTGAAGGAAGAAGGTTTTCGGATTGTAAACCATTTATAAAGGAAGAACAGCGGCTACAGGAAATGGTAGCCAGTATGTACTTTATTAGAAATACGGCTAACTACGTGCCAGCAGCGCGGTAATACGTAGGTGGCAAGCGTTATCCAGGGGTGTGGGCGTAAAAAGGGGCAGGCGGCAGCAAGGGTCTGTGGTGAAAGCCTGAAGCAACTTCCGGTAAGCCATAGAAACCAGGCAGCTAGAGTGCAGGGAAGGTCGTGGAATTCCATGTGGCGGTGAAATGCGTAGATATATGGAGAGACACCGGTGGCGAAGGCGACGATCACTGGCCTGCAACTGACGCTCCAGTCGAAAGCGTGGGAGCAAATAAGTTAGATACCCTGGTAGTCACGCCGTAAACGATGAAGTACTAAGTGTTGGATGTCAAGAGTTCAGTGCTGCAGTTGACGCAATAATTGCCTGACAGGTAGTACGTTCGCAAGAATGAAACTCAAAGGAATTGACGGGGGCCCACTGGCGGTGGAGCATGGTGGTTTAGTCGGAAACAACGCGAAGAACCTTACCAGGTCTTGACATACTCATAAAGGCTCAGAGATGGAGAGATAGCTATATGAGATACAGGTGGTGCATGAAAGTTTGTCGTCAGCTAGCAATATGTACCACC
+
-/02//*79.-7/,//(*,+*3*))-*(&&&**--/-((-,-4+'')1*++%)0)5579-05.213878543.+/+-5/80/009+..*,14++)+.40+..6*13+-*-22*1.211,,-,/(--/+.67/.-4*(*$%%()*.-2,.4-(.0,,-.-501173657587:400/'023+7+*4;435:8:2:0..,.,+,,4//,<+$+-*&(%.):62100990''++((/2760.+()(+'/673+*$,/432-./**-0++(&''%(/+-+(.,00%,./0/./55/018940./1.0-0.01/21'*()))*).2,8+8+1.(*''*))/-+-,33,,.0098::10$),0-+()..+3+),3451/-,*-1693000-%%&(2+3,//0-'%''((**.((,07+-/7235823-)+-9:63&)+,3.+34469,('&(%,*.')*3:66756.-,-,-&((*++-5175262528/54,+&%'/;2(*,09::;690;/007/9..8/1.'/0*&&&')'()755775;4+-./+/8:94:946678*.+424666746:/*/5)%,)'-,(.0/.*..*/,*+,3197)/33*&,(&(*%*(*-/9.075509.1/*-%-*2/.0822*-+,&&*2++.+-1*))*+461)())*.,-,,01/344268771/2..77142/,))*)*6,*//4410,-))'*+*&(&$$#$'%%"
@8405968c-be70-4216-8186-0ea870099b2e ch=195 read=97962 start_time=2019-12-13T15:36:53Z barcode=BC01 runid=2c9cf7bc05858273f10e7d7ec552fc0bd742dc3e
TTGGTATTGTACTTCGTTCAGTTACGTATTGCTGTGAAGACATTAGGTGTCTTTGTGTTAACCTGCGCGTAACCTATATTTTACGGTTTGTTACGACTTCACCCCAATCATCTATCGCCTTAGGCGGCTGGCTCCTAAAGGTTACCCCTCACCGACTTCAGATTGATACATACAAACTCTCGTGGTGTGACGGGCGGTGGCGCAGGCGGGAACGTCACCACGGCGTGCTGATCGCGATTACTAGCGGTCCATTCATGTAGGCGAGAGTTGCAGCCTACAATCCGAACTGAACTGGCTTTAAGAGATTAGCTTGCCGTCACCGGCTTGCGACTCGTTGTACCAGCCATTGTAGCACGTGTGTAGCCCAGGTCATAAGGGGCATATGATGATTTGACGTCATCCCCACCTTCCTCCGGTTTATTACCGGCAGTCTCGCTAGAGTGCCCAATGAATGATGGCAACAATAACAATAGGGGTTGCGCTCGTTTGCCGGGACTTAACCCAACATCTCACGACACAGTGACGACAACCATGCACCACCTATCTGCCTCTGTCGAAGGAAAACTCATCTGCGACGGTCAGAGGGATGTCACGGAACCTGGTAAGGTTCTTCGCGTTGCTTCAATTAAACCACATGCTCCGCGGCGATTTGTCGGTAGCGAGACAGCCTTGCGGGTGTACTCCTACGGGCGAGGTGCTTAATCCTGCGTTAGGCATTTCGCCCGGAAAGGGTCTAACACAGCACTCATCGTTTACGGCGTGGACTACCAGGGTATCTAGTCCTGTTTGCTCACGCTTTTAGAGCCTCAGCGTGGTTACAAACCAGAGAGCCGCTTTCGCCACCGGTGTTCCTCCATATATATCTGCGCATTTCACCGCTACACATGGAATTCCACTCTCCCCTCTTGCACTCCAAGTTAAACAGTTTCCCAGGCAGCGTGCTGGTTAAGCCACAGCCTTTAACTTCAGACTTATCTAACCGCCTGCGCTCGCTTTGCGGTATTCGGACAACCCTGGACCTACGGCGTATTACCGCGGCTGCTGGCACGTAGTTAGCCGTCCGCTTTCTGGTAAGATACCGTCACAGTGTGAACTTCCACTCTCACACTCGTTTCTTCTCGCCTGGCAGAGCTTTGATCCGAAAACCTTCTTCACTCACGCGGCGTTGCTCGGTCAGACTTCCGTCCATTGCCGAAGATTCCCTACTGCTGCCTCCGTG
+
$((*'%)('+&-0-/-188-021*..6,4-,-4)&&$%'$&$)&((+/./03;6-1115.0/7+&)'+,,*(%(()-((.-'#&*+'*)',9&0-'/050-584-041834//,/.(.,,/(583(2,0172.4*(%''(+'1)-93.+51412*/-2.'-%*(&#%$&%(')/67430+--.092897896;:553/)(%$'&-0.+4+2*)(+,*,*(*-5440124110.%+-/59040../2-,7,%(*+././-4:81)('(/3,.-1290586;73.'(-+-,(1-44/-11/+()**,.3.))+,,052467763,)-)+'///06-5,,,23731170160))+)'))+).'&(-+51))4,-*,.)+/5/3850101334:<-,,554::0476*,273-,**,5-65<;/0-'/-.91-055373343.034.83+,(&'100/6604--)(&+%).,/82-./4+//457778.12++.+1:98.7-6)+('*2/1367.+,.'0+-%*+,-57-8030:.9--+//0492%**%$'+,23635)+./0+265+/212/-'*--03:87/2)/617625*&'')*+)+(*+/--/22:685858:3:001:4&6(8+<58.+*(74-,-&%&(%$&$$&'&*'%$&#'')%*-1+%,0,)'%')*))(&+,0($#'*1;73%)&(')**(&*&$#%(-/*)%%&&'()(&,5-,./3+240/1414+&&$$%$'(*898.66.).&32207521436:36/,-.045+(/13240;.*+,2&(%%$&&%(&''03-)&**&)&'./-.;:-4:0/+*&+18626;3158:058/6:7:489/597:6422/235,/.0-4:2/./1/270505$&&&*(0305'+051835,/2/://+1./--1.263;:947193-*'&),)$')()&&&$-)5*.%'''()//1.1,3(*8,:-222442268889;/49310..252300*&&%%&(+..,2/)+&()+'(*(-.4/3/-)*-01;56:7.6---99;1:+(),,)346..090420%&1-('%(+(,1'*)+38,.413/275435:079-1'++/+)&)&*/01,:+*-,)('%'$$&++()&)/372*,-0)'/88,9;.3.0376646-.-.-2-.,.+++/.:28/4367;6:79:97:<48-*+*))/./2+(),,,,3,,1+04,-'
@82bcb94e-5c6e-4d6d-9fac-8eed8664525c ch=433 read=173041 start_time=2019-12-13T15:36:49Z barcode=BC01 runid=2c9cf7bc05858273f10e7d7ec552fc0bd742dc3e
CCGGTACCTTGTTACGGCTTCACCCCAGTCATGAATCTGAGTGGTAAGCGCCCTCCGAAGGTTAAGCTACCTACTTCTTTGCAAACCCACTCCATGGTGTGACGGGCGGTGCGTACAAGGCCAGGAACGTATTCGTGGCATTCTGATCACGATTACTAGCGATTCCGACTGTGGAGTCAGGTTGCAGACTCAATCCGGACTACGACGCACTTTAATAGCATATACTCATAGTGCTTCTCTTTGTATGCGCCATTGTAGCACGTGTGTAGCCCTGGTCGTAAGGGCCATGATGACTTGACGTCATCCCCACCTTCCTCCAGTTTATCACTGGCAGTCTCCTTTGAGTTCCCGGCCGGACCGCTGGCAACAAAGGATAGGGTTGCGCGCTCGTTGCGGGACTTAACCAACATTCCTATGTACGAGCTGGCGACAGCCATGGCACCTGTATCTCACCGGTTCCCGAAACGTTCTCATCTGAAACTTCCGTGGATGTCAAGTTAGGTAAGGTTCTTCGCGCGTTGCATCGAATTAAACCACATGCTCCACCGCTTGTGCGGGCCCAAATCAATTCATTTGAGTTTTAACCTTGCGGCCATGCTCAGGCGGTCGACTTAACGCGTGGCTCAGAGCCACGCCTCAAGGGCACAACCTCCAGGTCGACATCGCGTTGCAGCGTGGACTGCCAGGGTATCTAATCCTGTTGTTGCTCCCCACGCTTTCGCGCCTGGTGTCAGTCTTCGTCAGGGGCGCCTTCGCCACCGGTATTCACTCAGATACGTTTCGCGCTTGCACCTGGAATTCTACCCCTCTACAGGACTCAAGCTTGCCAGTATCGAGATGCAGTTCCCAGGTTGGGCCGAGTTTCACATCTGACTTAACAAACCGCCTGCGTGCGCTTTACGCCCAATGAATTCCGATTAGCCTTGCACCTCCCGTAGTATTACCGCGGCTGCTGGCGGGGTTAGCCGGTGCTTCTTCTGCCGGGGTAACGTCAATGAGCAAAGGTAGTAACTTTACTCCTTCCTCCCCGCTGAGAGGTACTTTACAACCGAGGCCTTCTTCATACACGCGGCATGGCTGCATCGGGCTTGCGCCCGTTGCAATATTCCTCTTGCCTCCGTAGAG
+
32.7646.5-)0)**0--,/'%*18.12..-..6:3)$$$%)+0/18+2058)'*-)+,)+)+.,-12569*%)1+*2.(%)))&/0)&)*68*+6;:88446.3.2(-,02)2*,&(,*,.'.3+-.('$%%'))+/-06:8-,,,+%&'*.:./02.0/01:520*0.,.+&%&),%'-)6),)-0''*4/61(-.3:92232204,118)+$%%%&%''($%&')*+/2124<321195(-)+/3468,5,+*+*)$))/-/.*)/39116:87.-0&,463989,+*((((**-/3578+:9:.)+05957501//0<2//38:96:6258988..6*+*-2910.(,/.1433201.4-++&-08,4-97*,03-7+)*,,278514122;/,+(+*'*%,&5/6:--'$&&%),*+2412'*,'-..0)%'%$()050,0)0/12'+(-/26271,*)%%&*-.14/.*%$,--)+23:448;:;.5640(&+$'&'),*/1;77:83.+%'*,).179*)5-8.;:36-,...3321*,.+,1--//115//*',//+.(6+:183<50-.3;<-6/2+-*'&*+,-',$%%&&-002:7/+(''&1-1+*(*'+*.2$(%%-1,223:86-)/8/-*-3-3223%)%$&'%%'(/,)&('&$'#*+*1+0,+-'/2.0((..02,.0.27543-)10..+051,%-+*.3,0&'%-1,.'%%&()*-1184315(+01)-.074;6669207*)'(,5-&%$''''$&$#%'%&))((++#'%+(-,2**-1*(&-54-01,(+&+60568),'+/-+3.*,,-:/,,*+306)--9493*)-.0,*14()$+'76/)*-/0310-/.0.-+)&-4044457/0,.-+1.)*3+3,**(+'(%%,+*)*/.0//**1*-,14(+9,,10)..2837.-,*(&'''+&&(%-0,.,*+30&31*,1526<5322'*)+()-23478382/+./-40)0)($+&/%&-,)-.18-9875/;8,&&%&&$&%&*')+*'%'(&)%%('(148:75;433/-(+')*0,+//84523203&&&++4+2087.'*)$'%*)+..-)&%)(&/5-79.032&'
@041b4dba-27ef-4fd5-b691-d7b20acfd769 ch=275 read=101370 start_time=2019-12-13T15:36:41Z barcode=BC01 runid=2c9cf7bc05858273f10e7d7ec552fc0bd742dc3e
CCCGGTTACCTTATTTACGACTTCACCCCAGTCGCGGAATCACCCAAAGTGGTAAGCGCCCTCCCGAAGGTTAAGCTACCTACTTCTTTTGCAACCCACTCCCATGGTGTGACGGGCCGGTGTACAAGGCCGGAACGTATTCACCGTGGCATTCTGATCCACGATTACTAGCGATTCCGACTTCATGGAGTCGAGGTTACGAACAATCCGGACTACGACGCACTTTATGAGGTCCGCTTGCTCTCGCGGGTCGCTTCTCTTTGTATGCTGCATATTGTAGCACGTGTGTAGCCCTGGTCGTAAGGCCATATTGACTTGACGTCATCCCACCTTCCTCCAGTTTATCACTGGCAGTCTCCTTTGAGTTCCCGGCCAGTTGCGCTGGCAACAAAAGGATAGGGTTGCCGCTCGTTGCGGGACTTAACCCAACATTTCACAACACGAGCTGACGACAGCCATGCAGCACCTGTCTCACGGTTTCCCGAAAGCTATTCTCGTCTCTGAAAACTTCCGTGGATGTCAAGACCAGGTGAGTTCTTCACTTGCATCAATTAAATACGCGCTCCACCGCTTGTGCGGGCCCCGTCAATTCATTTGAGTTTAACCTTGCGGCCATTACTCCCCAGGCGGTCGACTTAACTTGCGATGGCTCCGGAAGCCACGCCTCAAGGGCACAACCTCCAGTCGACATCGTTTACGGCGTGGACTACCAGGGTAATCCTGTTTGCTCCCCACGCTTTCGCACCTGAGCGTCAGTCTTCGTCAGGGGCCGCCTTCGCCACCGGTATTCCTCCAGATCTCTGCGCATTTCACCGCTACACCTGGAATTCTACCCCCCCCTCTGAGACTCCAAGCTTGCCGAATCAGATGCCCAGTTCCCAGGTTGAGCCAGGGATTTCACATCTGACTTAACAAACCGCCTGCGTGCGCTGCATGATAATTCGATTAACGCTTGCACCCTCCATTATTACCGCGGCTGCTGGCTGGGTTAGCCAGTGCTTCTGCTGCGGGTAACGTCAATGAGCAAAGGTATTAACTACTCCCTTCCTCCCCGCTGAAAGTACTTTACAACCCGAAGGCCTTCTTCATACACGCGGCATGGCTGCATCAACTGCGCCATTGTGCAATATTCCCCACTGCCTCCCGTAGGAG
+
67,..2;))528--:.*+/,-1/-+.+(&'&66%&,,/*,5-6(%/51--110+.,.04:1.570-22+2-978/15480-',+822:<3084)1:7(,-84,(0.1/.%)*016730,/1*,)1485:6906-7009111+*,7.233016;:6//013/0/045124544-(4933++-3/4454.*++0)&,).3&)(+-0*3,-.12573/-//145224;2-//&-*,0301.4-,+-)-*+*))+/&*30340291)*'*)**)-'(%*,(((-+'++,0100../97./8:82.1(()('&*'))(&(*++.45587+<6*%.+689/-0.,/2;602535/1.+)*-%()'%)+-037/57*,+70&.*(#&*+54603/2::8-(,53,&.,+6,3*),::72900%67/..//)*'%04121:+,/1260+-(*/377631'/339;9;6.-+*'7-66653.+--61;,/1/+**'$$$(/40/4*1231//485-,5+74558:/.),/+1/76:-,')''+4;88:1$(')*--02(3(7(/+&$''')+*.-(,-*.0.01'0*22/:6(&)*.9172(/353./3:;-73,-000+333&.%#%*0;;0/57318143.**(&%(+,.--).+1111,+)/)*39/126;650/-78,,-,/2.,/)+)+,78837855;;3/*000858401309/07.+0.,/5893<7121867)&**./::735-33.***.1786100097629(,.1+'..087:7470.3+++,,7933*+.--/52/-(%(),,2;7336744456448346.7*2(+*.141763..)(&&)-.29(3,,.-8227%&%(*%',/.,-*(./7/1/**0.8/(0/1'/+)'090/)++././//012247:47:48:54557770.5+/02/,0/04.**.2748411..(+*38//67(3),920384/40///-+)&'%*+)0/,-/.&2--,4-.%&'(**11+,0840./,8-+))+-8+*6+()+(''.'-,5;,0;:750:5-.99738.',&),,*((++/5,).)2+798<88<99924)203-89488:8433226'*'/*./9:-.4)+)+*3-//16860&((()13/;2./252-+
@7c8d34fa-e0f8-40ef-8aa7-f895c71194f4 ch=376 read=159589 start_time=2019-12-13T15:40:00Z barcode=BC01 runid=2c9cf7bc05858273f10e7d7ec552fc0bd742dc3e
CTCTACGGGAGGCAGCAGTGAAATTTTCGGCAATGGGGAAACCCTGACCGAGCAACGCCGCGTGAAGAAGAAGGTTTTCAGTTGTAAACTTCTGTTATAAAGGAAGAACGGCGGCTACAGGAAATGGTAGCCGGTGATACTTTTATTAGAAAGCCACGGCTAACTGTGCCAGCAGCCGCGGTAGCCGCGTAGGTGGCAAAGCGTTATCCAGGTATTGGGCGTAAAGAGGGAGCAGGCGGCAGCAAGGGTCTGTGGTGAAAGCCTGGAAGCCTTCGGTAAGCCGCCAGAAACCAGGCAGCTAGAGTGCGGGAGAGGATGGAATTCCATGTGTAGCGGTGAAATGCGTAGATATATGGGAGGGAACACCAGTGGCGAAGGCGACGATCTGGCCTGCAACTGACGCTCAGTCAGCGATATGGGGAACTAAATAGGATTAGATACCTAGTGAGTCCCACGCCGTAAACGATATGGAAATTACTAAGTGTTGAATGTCAAAGTTCAGTGCTGCAGTTAACACCAATAGTACTCCGCCTGAGTAGTACGTTCGCAAGAATGAAACTCAAAGAATTGACGGGGGCCCGCACAAGCGGTGGAGCATGGTTTAATTCGAAGCAACGCAGAAGAACATACGGAATATTTGACATACTCATAAGGCTCCAGAGATGGAGAATGGCTACTCCTTGATTACAGGTGGTGCATGGTTGTCGTCAGCTCGTGTCGTGAGATGTTGGGTTAAGTCCCGCAACGAGCGCAACCCTTATCGTTAGTTACCATCATTAAGTTGGGGATCTGGCAGAGACTGCCAGTGACAAGCTGGAGGCGGGGATGACGATCAAATCATCATGCCTTATGACCTGGGCTACACGTGCTACAATGGATGGTGCAGAGGAAACGAAGCCGCGAGTGAAGCAAAACCCATAAAACCATTCTCGAGTTCGGATTGTAGTCTGCAACTCGACTACATGAAGTTGGAATCGCCTAGTAATCGCGAATCAGCATGTCGCAGTGAATACGTTCTCGGGCAACACACCGCCCGTCACACCACGAGTTGATAACACCCGAAAGCCGGTGGCCCTAACCGCAAAAGGAAGAAGGAGCTGTCTAAGGTGGGATTGATGATTGGGGAGGTGGGGAATCGTAACAAAGGTAACCGG
+
*+/-01/93++1+-,.,.+'',,-6;8/80-,500')''+-/31*((+3-317160*+/,0*)()))),%*+++/55-/'.)8*./9,-6.661/3/-16(-*,0).42,1+%%%%)**,1&+-',520005-.-&&(**.34,,--.(,0.-06///41--('&''+,:54/.,6**+*-1..04(./23392/4-)*+)+2292/0+$-&&$**/4778634+'%+4+),-57:;4941--./+434455/3/+(())(,512++,''%')(&//9:,11),,++1:92;06960///+,-0,22(4.))(/+'),/11025:21/0/-*314771392/2895''21140-/+,)/1)173589.562:3*+3(.-3850.10.4-00/00.2,,-./257:3823&$'&&+()+)6*(+)&167-*06,-+)&-,(6-+*,2'())*4*%(,.1../,'(&*+'()'-,*,4-11///234;42/0/;32;4.79;5286769:4537363,0/.8.+(-./2480391.)**),0/047;61626*-8:75:5027)-*&'&,0+./-584,16)&'(,)3,12:985/00.2425<:4;776*+++.58403'&0*+15)%$&&(,.-.%))%'+22345521215(2+4:(*)(&,66.-('()$$%*)***&)''(.-./414/0535112155;006341,+-+836665183326768<68426683829-+./48+,,0067445-+1-02513/,-7019638*.4963/8/87+('(/.61,+,,.55255142/.017--..2,+0,.1522546-,'+,696234::98*61(/01169;89422((*%'.2-)0()-768;97/())))('+'+)(2/24).3.0'%'&()1&,0;;62.*)+'&,+(+/7:246&%&/7113+/2,0)/4('&(&%+,0((*4/00-+1-*2/805645.6+++45//+,+.15;80++,,/29634%/.01;95533;55836*,%'&,,)/400:4/04(.)1--.+--,/,.24:5048)()+.&-70&5*1,.'%+.103773*(-*,.&(&*('(*54451-*/-0088,1/*,/0/47258.%)+*-&*'))+32447758(/)-3551-,
@d4dcd35c-45d0-448b-8e1f-3264d62cb6b3 ch=309 read=169438 start_time=2019-12-13T15:40:06Z barcode=BC01 runid=2c9cf7bc05858273f10e7d7ec552fc0bd742dc3e
TTGGTATGCTTCACGTTTCAGTTACGTGTACTTAGTGCTGAAGAAGTGTCCAGTGTCTTGTGTGCCTTTCCTGTGGGTGCTGATGTGCTCCTACAGGAGGGCGGCGAGTAGGAATGTGCACAATGGGAGCAAGCCTGATGCAATAATGCCGCGTGCATGAAGAAGGCCTTGTAAAGTGCTGGCAGGGAGGAAGGAGTAAGTTAATGCAACTGCTCATTGGCATTACCCACAGAAGAGCACCAGCTAGCTCCCGATGCCAGCAGCCGCAGTAATACGGAGAGTGCAAGCGTTAATCAGATTACTGGAATAAAGGCGCGCAGGCAGTTTATTAAGTCAGATGCTTAAGAATCCCAGGCCCAGCCTGGAACTGCATCTGATACTGGCAAGCTTAGTCTCGTAGAGGGTAGAATTCCAGGTGCTTAGCGGTGAAATGCGTAGAGATCTGGAGGAATACCGGTGGCGAAGGCAGCCCCTGGACGAGACTGACGCTCCGGAGTGCAGCGTGGGGAACAAACAGGATTAGATACCTAGTAGTCCACATAGCAGTGTCGGCAGGAGGTTGTGCCCTTGAGGCGTGAAGCTGGGAGGCTAGCATTAAGTCGGCCTGGGAGAGTACAGACCCGCAAAGTTAAAACTCAAATGTGGCCAGGGCCACTGCAAGCTGGCAGTGGAGCGTAATAGTTTGAATTCGATGCAACGCGAAGGGGAGCCTTACTAGTCTTGGCATCCACTGGGAAGTTTTCAGAGATGAGATATGCCTTCAGGAGACCGTAGGACCCAGGTGCTGCATGGCTGTCGTCAGCTCGTGTTGTAGAATGTTAGGTTAAGTCCGCAGCCAGGCGCAACCCTTATCCTTTATTGCCAGCCGGTCGGCCCTACAGGAACTCAAAGGGAGACTGCACCAGTGATAAACTGGAGAGGAAGGTAGGGATGACATCCAAGTCATCGCGGCCCGCCTGACCAGGGGCTACCCGTGCACCACAATGGCGCATGCAAAGAGAAGCGACACGCGAGAACAAGCGAGACCTCATAAAGTGCATCATGGAGTCCCGAGATTCCAAGTCTGCAGCTCGAGCTCCATGAAGTCTGAATCGCTAGTAATCATCGGATCAGAATGCCACAGTGAATACATTCCCAGGCCTTATACACACCGCCCATCACACCATAGGAGTGGGATTGCAAAAGAAATTAGAGTAAGCTTAACCTTCAGGAGGCGCTTACCGCTTTGCTTGATTCATGACTGAGGTGGGGAATCGTAACAAGGTAACCCGG
+
$$)..---004-'*+/8+,1*7*'($'&*%$%%')31/-*)*&(%%**+2)'(/)-+-(&(((&(*,6./'(+,(,')*-//()((&('/5/&/)-/&*/,,&/(&%&%$.,,4//-,**+,223/*)(.05/28***-/120+**+&++'+--.../35-+,(,++()&%&.+'$(%(%%'&&-2,'.,-.-.&((,/+-83820+*&'*,--0'-)0&)&),'+8/*+*.*+',*.+2,*+,-,(,,4*('&*&+,-3.---,)($+*,4-(-),('%)*.0/+)**-629+*''()2+,((&'&&-6/)+*(*&))+11.0061(0755*-42135*--2-*(*,*282'/0,5.,).0,,.'*''')*+4,*,-%,((&'*+)'''%&&'(*,3++),+-+*)**4-7-0/20)$&%$'++1-,+1410-)(&%&)01766/+-&',-'2,')()1-*+0*0,(0/<60*24))(+)*)$&#').+1)&,%'),&'%$&4*25,'()+1/*$1++130/15,51,'13&&()-(''&%%%$$+'-+,&'#*'%)*+/+,*4,('.**02,&(&'&%'%(+)&(*-((%'$')&&%%%&$+'')4-+&%$'$%$&)*1,*,.0'+40598-22:19,+,''%%#%'+*,/+///1.-&(&(%$&(,.3-./,/+.*('$'*(.012-%&-/93.2-+(&&(+))'%.+.)''''00+.'%&.-02*''$(,)(*(,33,,-*++*&*'&&)$''*++*('*+%&-37,2*,1.+.,*+.0/0---,-6631-/*%+,+-00044,1++).)*,/226*051549*,.*$&&$&&+/.,*..&/4()((---,4-%-*'/)'&+')+1.,+1.,$#$(-/,-/63./)+,'%)*651.-/304/.///-5*,18**&+,(+((+(-2*,8706415'4+/00174(*%,.2.&*+#$'28//4,+-/0-0(')&+&)**+-2-('&')-.)055-)''*)'(+('&(&'('))()''%$)),019872/04-()(./54'/%'#$&.+(*&+(-+,),%&()5-..*//.''$(.0356/**)(%#&'2341311&(,553**%*+***,&(0.33.)*(*,,/96-+&*-.40,+22+3*$%&')*/27')&((*+(*+1738.--*+)*-'%*%%*-65)'%%&$$&)%'-1''(-),&,..21)-.*,'&')0,+..'))**'&'%&*-,+),+,/)'$)'('-,(''+**)-,121(-,/-00*,3
@8da6b59d-72e0-4fd4-a002-fc03e63f6965 ch=99 read=203903 start_time=2019-12-13T15:40:18Z barcode=BC01 runid=2c9cf7bc05858273f10e7d7ec552fc0bd742dc3e
CCGGTTACCTTGTTACGACTTCACCCCAATCGTAATCCACCTTAGACAGTTCCTTCCCTTGCGGTTAGGCCACCGGCTTCGGGTGTTATCAACTCTCGTGGTGTGACGGGCGGTGTGTACAAGGCCGAACGTATTCACCGCGACATGCTTTGGTCGCGATTACTAGCGATTCCAACTTCATGTAGTCGAGTTGCAGACTACAATCCGAACTGAGAATGGTTTTATGGGTTTTGCTTCACCTCGCGGCTTCGCTCCCTCTGCACCATCCATTGTAGCACGTGTGTAGCCAGGTCATAGGGCATGATGATTTGACGTCATCCCACGCCTTCCTCAACTGGCGGTCTCGCTAGAGTCCCCAACTTAATGATGAGAGTGACTAACGATAAGGGTTGCGCTCGTTGCGGGGACAACCCAACATCTCGACACGAGCTGACGGCAACCATGCACCACCTGTATCTCATATAGCTGATCTCTCCATCTCTGGAGCCTTTATGAGTATGTCAAGACCTGGTAAAGGTTCTTCGCGTTGCTTCGAATTAAACCACATGCTCCACCGCTTGTGCGGGCCCCGATCAATTCCTTTGAGTTTCATTCTTGCGAACATTACTACTCAGGCGAATTGCTTATTGCGTTAACTGCAGCACTGAACTTTGACATCCAGCACTTAGTACTCGCTGTCGTTTACGGCGTGGACTACTAGGGTATCTAATCTATTTGCTCCCCACGCTTTCCGGGACGTCGGTGCGGGCAGATCGTCGCCAACCGCCACTGGTGTTCCTCCATATATCTACGCATTTCACCGCTACACATGGAATTCACGATCCTCTCCTGCACTCTAGCGCGCGGTTTCTATGGCTTACTGAAGTTAAGCTTCAGGCTTTCACCACAGACCCTTGCTTATCCCTCTTTACATGGCGAATTCCGGATAACGCTTGCCTACGTATTACCGCGGCTGCTGGCACGTAGTTAGCCGTGGCTTTCTAATAAAGTACCGTCACTCGGCTACCACCATTTCCTGTAGCCGCCACGTTCTTCCTTTATAACAGAAGTTTACAATCCGAAAACCTTCTTCCTTCACGCGCAGCGTTGCTCGGTCAGGGGTTTCCCCCATTGCCGAAAATTCCCTTGCCTCCCGTGAAG
+
35/23:/389:53:'+*+,3<562::0/323%'&&(2-*/'-,./783629170:3;.17-*.+-*'499:006-2-.29.730/11/2.5+,,0/1165:7965555;95-01)+**%-352.8**-*.&2*,8323:363543,*).+&,'*+-0573:20,++,-4732'1'-269'-')+/170//43/0*+388799;90.*.7764)&*)(-.08:-35743,797**0,--7:68502/-184-)+,9..35///1:99;;53:/,+.,(*../+)%)*0*$-.//(()'-1---,1444:<1-087863-5.(%(&099;6+-.)'*'&,.(00087334/.-,*-((&+'+)+-3+,,.+'%&''%++,69765641+0*.804213-106/1/30+++-,06,2439:98665769765543/33&++&/,672/-,,(-3/5445547-3231022'%((+/.391222-06;1115392.0/)()*8.-.2-347;928/4;/).02--50/10)4%*,68405/6/<9;<5545556470/-+)+),-41-/'055-'&-237283-,873./.992/7851:/1'&03.3,++*)*---49;+1)4'$)4+-/:///4;595769/650576-+).30+..:3;&,#)$'%%%)84565)'((/523;4,/-7/0/8;38821/(260//465242,)(/,+(+,/:;1,-,,7:/0*28.)+,20'0,''+/51411221972..+.+.*,*&&)1988:8;:666216::8876977.69+,/243::7714/10'0(0(.&(),-.002-.'&$*),**,%'()+*/--2;.-8786:507.01161/712(*+163,795296.*--*,*-.17.3&%%$$#'/2,,85;:22)+)*-)/,3-/-022:7:85.1.-0511101..--11,65;:8667/5.,,0211063145/..)+298.-.2-2;1**-.:673,.../544/0--/709</24),&,.2604/(*+.<6899/18.(,257&&-))+69-.081/,%%%%&&$'*)-<94496)0+-,.'576/8///001/01294/,98-89:*,22/4)*.7:8-/56*)+*,-*-8,,,')++
@c44dda9e-f78e-45da-9dc0-f0db2107f804 ch=434 read=123324 start_time=2019-12-13T15:40:17Z barcode=BC01 runid=2c9cf7bc05858273f10e7d7ec552fc0bd742dc3e
TTGTTATGCCCCCGTTCCAGACACGTATTGCTGTGCTGGAAAGTTATCAGTATCTTTGTATTAGCCTGCTTTTCTCTTTCAGTTACCTTGTTACGACTGCCCCAGTCGCCCAGGTCCGAGTAGTGGCGCCACACCTCGAAGGTTAAGCTACCTACGCTACTTTTTGCAGCCCATCCCCACGCTTGGGTGCTGACCAGGCGAAATTATATTACAAGGCCCAGGAACGTAATCACCGTGGCATTCTGATCCACGATTACTTCAGCGATTCCGGCTGCGGAGTCAGGTTGCGGACTCAATCCGGACTACGACGCACTTTGCCAGGGTCCGCTTGCTCTCGCGAGTCAGCCTCTTTGCTTATACGCCATTGCGTATGCTTAGCCCTGGAGTCGTAAGGGCCGCGGTGACAATATTCACGCACCTCAGTTTATCATGGCGGTCTTAAGGATTCCAGCCCGGACCGCTGCTTGGCAAAGGATAAGGGGATTTAACGCTCGTTGCAGGACTTAGCCCAACATTTCCCTTTAGGCTGGCAGCCATGCGGCACATATGCCACGGTTTCCGGGCGCATTTCTCATCTCTAGAAGAGCTTGCGTGGATGTCGAAGACCAGGTAAAGGTTCTTACGCGTTGCGTAGATTCAGCCACGCTGCTCCACCGCTTGTGGGCCCCAAATCAATTCGATTTGGAGTTTTAGCGCGCAGCCGTACTCCCCAGATGATCGACCAAAAAAATCCGGAGCCACGCCGCCTCAAAGGGCACAGCCTCAAGTCGACATCGTTTACGGCGTGGACTACCAGAATTATCTAATCTATTTACTCCCCACGCTTTTCCCGCGCAGAGCGTCAGTCTTTAAATCCAGGGGCCGCCTTGCCGCGTGACATCAGATCTACGCATTTCCGCGCTACGCACAGATTCTGCCCCCCTCTGGACTCAAACGCGAAATTATCAGATTAGTTTCCCAGAGTTAGGCCCGGGATTCTCACGGCTATTAACAGGCCGCCTGCATTACGCTTGTACGCCCAGTGGATTCCGATTAAGCGCCTCCGTATTACCGCGGCTGCTGGCACAGGTTAAGCCGGGTGCCTTCTTCTGCAGGTAACGTCAGTGGTGTGCTTCTCCTTCCCCTCCCGCTGAAAGTGCGCAGCCCGGTTATGCCATACACGCGGCGCCAATGCATCGGGCTTACGCATGGCTGTCTTTACTCTGCCTCCCGAGGG
+
'&,*'&'*,,/0)),5+&%$4/'),2.41...++(*''%+('(,+)+*%')&...30'+''+(%&'(''''(($(%--($%'6.,4,3,',)%''&'+'-16+**20'('&%'$%(%$$&&%**+*,)/+))%(((/'())(-)*)$&&&,(%%&$%,$&+01-+*,-&2-'$)2/7,%*)()%)+&,%%$&(/((45*((&#(&%(&*%&'..+0+))&++&&*&)&%-+(+3'1%,-+29+)-.00/(+*)/-&(')$('((&.+1-+&*'(&&)$'(0.01/4*.'-'001-8/1+4/332(+01320-*14+''%&&*&-42,*&%$(*+''$%)+./,(''&(+,.*'&)'+,,0/26'*'%%&&&&#$*$$$&&,*-+$'((%(()+0//1%&&%$%#$$%'%(/*),**')0/30/6:2-02*('1+*'*(1(+'+)&4+)0')*2*/7/03)(&%###(&./4(0198/-*-*($1,'&&)(..4*0+))%20.(*'($*('(%**28,.&$$'&().-%%&&$&&($%$%&&&#'%&%'#&%$'))),&'&&''%%''*2-+*-11/+*%'&+)&'*++1&**.-226/14$&)')26./.-),()217*.&#$%%(*(''(*))'.'$)(/0+.*,+())1-)2'&%$$$%&***/.(%%&*0)1.:4)&*)+-,&&-77,(*))*)+*&)'%((--123,')'$')/%&###0/141/(%(''*%#)($'%'$%,2-/25(0,-,&(+%,305),)-../1-.1&(-)$-'*('('-*,.'-'()+--2-/*',3.2(%-3+%&(434-%*'*,/5,-*+&'%&%)%%%#''&(('**%$'').4,.1/)&''+)*(%'*&**&&&&%')()-..,)+01-/8(+'&)))*%)%,%''++.3+(&+,0./*+,'+2/021()'*'**)*)*),-1+2%/&%((0,,(&',%(/-&.2)0&'*($)(%'&%%%$$#%%&+,.+'&+52551,-(-+*,.)&$#%#&&('%%&)''('&,)),4)/'&&$+',-0'.)(-+-61-)&&(/0132.(.*-2,6+,(,0'.((&'&(1/283.+.$(&%(02**'&$#''%%&%',+1+29+7-1--*.6($(-)(/*&'$%#$$&)+&'%)'$)#$&''%'$'%&%**''%$#&')*+6&-&')'$&%&#$$%$$$$#%'%$$&%%$()',,('%(*'
@ff199249-5581-4c17-9dab-7c943ee50bb0 ch=419 read=190963 start_time=2019-12-13T15:40:27Z barcode=BC01 runid=2c9cf7bc05858273f10e7d7ec552fc0bd742dc3e
ATTGATGTACTTCGTTCGGTTACGTCTCAATCGGTATCTGGTTCTCTGTCGCTCTATCTTCCGGTTACCCGTTTACGACTTCACCCAATCATCAATCCCACCTTAGACAGCTCCTTCCCTTGCGGTTGGGCACCGGCTTCGGGTGTTATCAACTCTCGTGGTGTGACGGGCGGTGTACAAGGCCGAGAACGTATTCTACGACATGCTGATTCGCGATTACTAGCGATTCCAACTTCATGTAGTCAGTTGCAGACACAATCCGAACTGAGAATGGTTTATGGAACAGCTTCACCACGCGGCTTCGCTTCCCTCTGCACCATCATTGTAGCGTGGTAGTAGCCCAGGTCATAAGAGGGCATGATGATTGACGTCATCCCGCCTTCCTCAGCTTGTCACTGGCAGTCTCGCTAGAGTCCCCAGCAATGATGGTAACTAACGATAGGGTTGCGCTCGTTGCGGGACTTAACCAGCATCTCGACACGAGCTGACGACAACCATGCACCACGCCTGTATCTCCGCCTGGCTATCTCTCCATCTCCTGGAGCCTTTATGAGTATGTCAAGACCTGGTAAGGTTCTTCGCCTTGCTTCGAATTAAACCACATGCTCCACCCGCTTGTGCGGGCCCCGTCAATTCCTTTGAGTTTCATTCTTGCGAACGCGTACTACTCAGGCGGAGTACTTATTGCGTTAACTGCAGCACTGAACTTTGACATCCAACGCCAAGTACTCATCGTTTGCAGCGTGGACTACTAGGGGTATCTAATCCTATTTGCTCCCACGCTTTCCCGGGACTGAGCGTCAGTTGCGGAGCCAGATCGTCGCCTTCGCCACTGGTGTTCCTCCATATATCTACGCATTTCACCGCTACATGGAATTCCACGATCCTCTCCTGCACTCTGGCTGCCTGGATTTCTATGGCTTACTGAAGTTAGCTTCAGGCTTTCCACCACAGACCCTTGCTGCCGCCTGCTCCCTCTTTACGCCCAATAATTCCGGATAACGCTTGCCACCTACGTATTACCGCGGCTGCTGTACGTAGTTAGCCGTGGCTTTCTAATAAAGTACCGTCACTCGGCTGCCATTTCAGCAGCCGCCGTTCTTCTCCTTTATAACAGAGTTTTACAATCCGAAACCTTCTTCCTTCACGCGGCGTTGCTCGGTCAGGGTTTCCCCATTGCCGAAAATTCCCTACTGCTGCCACTCCCGTAGG
+
"$#'#(%,%(./73391%.2,$$$%$$#%$'%&%%&%$$$$+'''&&&116760,+/37844)2-7((*%%)2,$)(%)()&%&'&-+787::7;/81+),),/+,14//0.074:1:1-1-0/62:'530+,+/+*1./(641-5/-.304//02418386854573882.2)-/+570/,0-,.-7887:883,$(+-47/1/,--,/:0./546:6552334,62/(/*01745741-,--')+,)-260/),/32/1-.72.--&(+,.52;;+22110+('()*('-($'*+)2-/9/-.8,:7--43+**4,879-8-))*')(((++''$&*..-*+10/%&'&%&07/)112463.7:15908::.:4-+59:<7747--.,7112793230027648+++&&$),,13,)%(+.)'(-,0/./.,.224400(345;56598:86511,6..%%#+&/.-*.00//0./4651/415568:8;4(4915/.&,-)+$/84410,017&$'&$%&'*+434307610332,,2--/383:9336/122,,++16179::64/6,..:;98/-,0.24-/1<602/3/4<:;/...61233:264))*+,(+,--2+'05*(+.1:5;501761/44;9147;28/00/*/+('%.)+,//01/318)*'()')2+*5,+,-1-5,-/./(01.235593190(&'(),(/'2)*(*&)+(45469562:8/-,-..67:699787&**'&.+0.(.2134201;2.032:4,.-.4921'&28977321187:9482900,.'+-8'**,,60135525124.+,,/,,+-9;935;369:99;:::8:89<<656:3,+*+&()//.203/,+,3312001997660000+',,,:9;954&7484247180/61346/4+-.++-.11&,6017//*)2*-.-2087.+.+,--47,*+*(--/4+,1083,-0/65+6*+.110/0229::21**((0,%.-10224.50,952127344641+(--0*/.6-//4/333***)&&,+11:--2/47464/034-+,,(23*6:;-*%$%*,7,4;9;;4/1)(-()-466352''&('((%&(+/.-)(040,1-409<:74;3%.,-09718100:63046.55409+/8;1.3:120-/36-5+72+(-.0.03+.,$)*23'))+*)
@4ff0f5ff-a509-4f0e-b950-d401471e800c ch=381 read=179936 start_time=2019-12-13T15:40:26Z barcode=BC01 runid=2c9cf7bc05858273f10e7d7ec552fc0bd742dc3e
CCGGTTACCTTGTTACGACTTCACCCCAGTCATGAATCACAAAGTGGTAGCGCCACTCCCGAAAGGTTAAAGCTACCTACTTCTTTTTGCAACCCACTCCCCATGTGGTGTGACGGGCGGTGTGTACAAGGCCGGAACATTATTCACCGTGGCGGTGATCCACGATTACTAGCGATTCCGACTTCATGGGTCGAGTTGCAGACTCGGACTACGACGCACTTTATGAGGTCCGCTTGCTCTCGCAGGTCGCTTCTCTTTGTATGCGCCATTGTAGCACGTGTGTAGCCCTGGTCGTAGGGCCATGATGACTTGACGTCATCCCACCTTCCACTCCATCATGGCAGTCTCCTTTGAGTTCCGGACCGCTGGCAACAAAGGATAAGGGTTGCCCGCTCGTTGCGGGACTTAACCAACTTGTTCACAACACGAGCTGACGACAGCCATGCAGCACCTGTCTCACAGTTCGAAGGCGCAATCCATCTCTGGAAAGTTCTGTGGATGTCAAGACCAGGTAAGGTTCTTCGCGTTGCATCGAATTAAACCACATGCTCCACCGCTTGTGCGGGCCCCCCCCGTCAATTCATTTGAGTTTTAACCTTGCGGCCGTACTCTCCCCAGGCGGTCGACTTAACGCGTTAGCTCCGGAAGCCACGCCTCAAGACGCAACCTCCCAAGTCGACATCTGCGGCGTGGACTACCAGGGTATGTCTGGTTTGCTCCCTACGCTTTCGCACCTGAGCGTCAGTCTTCGTCAGGGCCGCCTTCGCCACCGGTATTCCTCAGATCTCTACGCATTTCACCCGCTACCGCATAGATTCTACCCCCCTCTACGAGACTCAAGCTTGCCAGTATCAGATGCAGTTCCCAGGTTGAGCCCGGGGGGATTTCACATCTGACTTAACAAACCGCCTGCGTGCGCTTTACGCCCAGTAATTCCGATTAACGCTTGCACCCTCCGTATTACCGCGGCTGCTGTGCAGGTTAGCGGTGCTTCTTCTGCGGGTAACGTCAATGAGCAAAGGTATTAACTACTCCTTCCTCCCGCTGAAAGTACTTTACAAGCATTCTTCATACACACGCGGCATGGCTGCATCAGGCTTGCGCCCGTGTGCAATATTCCCCACTGCTGCCTCCCGTAGGAG
+
30,,0+,395:42:/2+)(,.4.576.-./968779.,+*.65--/-+0()*+7''(21*)-5)..595;+,553686369/0*08:,.,1,395)*+/7:..1.(,307988:3:;98<8885689:64322-3151%.%%.(-*/648,4.-$'&(*02+-,-23,,.++.0.612/345989*.,**+,'(,,823*1*++-+8-761/44403+-(''&'-,-+338313;-66533%-#),,,+-5/34/58//86611/04-2./*()*(--./4-.011;4,/9771++)--+/,/-/0.+*+)*+8579:+77.*6:4;3+$&(**,*4-((0,(*,.3984:8//1862,+1-032235945&44:+,4-0/&(-+,.,1(,)107344/+,593-4-3)-((*(**)0/.--53524/254899880://06.866505375334755.0362-1''**0+'3,81;:::77454,16,+6///4247360.011399;71701(7,;<:9<:9959745567,,.1.2<330()+11877513:2403/0188756040:10+)*.6:7;729<:12-5:<,2/33240042:34432.-)19<3-/9:49864/.,3.8175446+/0-1/7,0/+075676;5705*)/,-.2/94/6..1356656422+)--601156-+1')*+3422,*%()+0%')(&../-($$)%14:820*'-,)549::;6*3326;77/9(,280;58;::546804231/..62502*',,,/41)11327<931::)*99421%-&')*3396:5918872*-/&//-03448(0,019027)454/0/12:9:699<6;303739221:/.,0442**-23/),/2766642535299+3+)0,77948010+,-,*/,81-)230/+2-2.0142543/6.*,'34/006%4*-947<78.:--,224$%($(*)0*++)50*+(*)))'&('056239989-3-,,25/19.,.---,/'&*$*-39.;9954;6+//,-41-.(,,+,)-))))&++57<943,*(((*.1-46685:54.0113,26677066193)-(**+/5133.89:0,.***,+47/9;,-964,-'
@6d83f394-a63e-4881-b3de-dfab38ad7d3f ch=90 read=126348 start_time=2019-12-13T15:40:30Z barcode=BC01 runid=2c9cf7bc05858273f10e7d7ec552fc0bd742dc3e
CCGGTTACCTTGTTGACTTCACCCCAATCATCAATCCCACCTTAGACAGCTCCTTCCTTGCGGTTAGGCCACCGGCTTCAGATTGTTATCAACTCGTGGTGTGACGGGCGGTGTGTGGCAAGGCCCGAGAACGTATTCACCGCGACATGCTTCGCGATTACTAGCGATTCCAACTTCATGTAGTCAGTTGCAGACTACAATCCGAACTGAGAATGGTTTTATGGGCTTTGCTTCACCTCGCGGCTTCGCTTCCCTCTGCACCATCCATTGTAGCACGTGTGTAGCCCAGGTCATAAGGGGCATGATGATTTGACGTCATCCCGCCTTCCTCCAGCTTGTCACTGGCAGTCTCGCTAGAGTCCCAACTTAATGATGGTAACTAACGATAAAGGGTTGCGCTTTCGTTGCGGGACTTAACCCAACATCTCGACACGAGCTGGCGACAACCATGCACCACCTGTATCTCATATGGCTATCTCTCCATCTCTGGAGCCTTTATGAATTATGTCAAGACCTGGTAAGGTTCTTCGCGTTGCTTCAATTAAACCACATGCTCCACCGCTTGTGCGGGCCCCGTCAATTCCTTTGGTTTCACTAGCGCGGGCATTGCTACTCCGAGGCGGAGTACTTATTGCGTTAACTGCAGCACTGAACTTTGACATCAACGCCCAGGTACTCATCGTTGCAGCGTGGACTACTGGGTATCTAATCCTATTTGCTCCCCACGCTTTCGGGACTGAGCGTCAGTTGCAGGCCAGATCGTCGCCTTCGCCACTGGTGTTCCTCCATATATCTACGCATTTCACCGCTACACATGGAATTCCACGATCCTCTCCTGCACTTTTAGCCTGCCTGGTTTCCATGGCTTACTGAAGTTAAGCTTCAGGCTCACCCTGAACCCTTGCTGCCGCCTGCTCCTCTTTACGCCCAATAATTCCGGATACTTGCCACCTGCAATATTACCGCGGCTGCTGGCGGCGTAGTTAGCCGGTAATATCACCGTCACTCGTACCATTTCACTGCCAGCCGCCGTTCTTCCTTTAACAGAGGTTTACAATCCGAAAACCTTCTTCCTTCACGCGGCGTTGCTCGGTCAGGGGTTTCCCCCACATTGCCGAAAATTCCCTACTGCTGCCTCCCGTAGGG
+
0-++0,+5718*-,+-2822$'&*%0)*+./-6/.68(*6,.2//13256748:895,1-64809/1::;221)0/6;4*-&0(*6,+,/-'++++.1/,,&+%1-844,3,-,/,*(%'+(6.)()'*+30/2228557;0/,..453)'*%&(0,5.-.((-100403-.*,/3425347//.'+35+/*)0-.-/196530246.--+3624159;,34087.58/,149456921++'.-3:846792;1,/3*,,-3::65(*--,+-,++,-,/,,/1,8+%+1-2***-+586-44332$%4:/*'*&&(.+15/*28:.8.,//,,-/.(-3..,'(&&)+-284562,+,+58*,)(4+1-0//32523900/2.0/0/:(-/*,6--1+,3*+/7:-.1:40+.+2*,)'/2/110-.''(./-477.8...:951*-231/(*00280/.-/06://++(/.11545457:8920+,2/*+1.,0.&*&*&)**-677/,.13</6,.1./23<83;313400()(+((,'0).-12.00-///53-/4*+-+,+,-110/33+(,/389;604;42/-:4+'((%''%')%&0..+%(+%*+1)'%1)5,*%&'**/.+86/273<4;4969&533433/--3501/5./.)*1,+*&&'%$&//;99825:*/.3334:;:75110)01/5574710/+(*+31)*+-7:-*/,.096-&2:,.55669349-027*1%+1/:32276364).+,+/.2968:95/./42()+7)0(((00702,/+37/,/1:/11.,)++-./+/,90-')**-1612/.1.,-++,*,%%%(&)*575898;603.00:83;1014.6+.-:,-/391./3/,*+/2((')'46,.,,,646:550)''(,7,018/+-.,/)/.457953.,)7)$(*)/24274,*/&%'(0,+-./73:54/2/2-*(''+0,-1.-'3,'%(*0)()(&---.7//12*++./-186.%&(%$%&+//458629-)-00'..*%((*&(*.48.0-:10*(,79/7;7<79717-75.121053154..02(;.;--41.0;/19<7'%*)15581/01.30,52*'&)))(%%&''13,+2.1)'
@740684d5-fa02-406f-a917-95fa4d26fc2e ch=129 read=114946 start_time=2019-12-13T15:40:29Z barcode=BC01 runid=2c9cf7bc05858273f10e7d7ec552fc0bd742dc3e
CTCCTACGGGGAGCGGCAGTGGGGAATTTTGGACAATGGGCGAAAGCCTGATCCAACAATACCGCGTGGGATGAGCCTTCGGGTTACCGGCCAACTTTTGTGCAGACGAAAAGCTCCTTCCTTCTAATACAGGGGCCCATGACGGTACCGTAGAATAAGCACCGGCTAACTACGTGCCAGTAGCCGCGGTAATACGTAGGGTGCGAGCGTTAATCCGGAATTACTGGGCGTAAAGCGTGCGCAGGCGGTTATGTAAAGACAGATGTGAAATCCCCGGGCTCAACCTGGGAACTGCATTTTGTGACTGCATGGCTAGAGTACGGTAGAGGATGGAATTCCGCGTGTAGCAGTGAAATGCGTAGATATGCGGAGGAACACCGATGGCGAAGGCAATCCCCTGGACCTGTACGGCGCTCATGCACAGCGTGGGGAGCAAACAGGATTGAATACCCTGGTAGTCCACGCCCTAAACGATGTCAACTGGTTGTTGGGAATTAGTTTTCTCAGTAACGAAGCTAGCAGCGTGAAGTTGACCACTTTTGGGAAATTACGGCCGCAGGTTGAAACTCAAAGGAATTGACGGGGACCCGCGCAGCGGTGGATGATGAAGTTTAATTCGATGCGACGCGAAAAACCTTACCCACCTTTGACATGGCAGGAAGTTTTAGAGATGGATTCGTGCTCGAAAGAGAACCTGCACACAGGTGCTGCATGGCCGTCGTCAGCTCGTGTCGTGAGATGTTGGGTTAAGTCCGCAACGAGCGCAACCCTTGTCATTAGTTGCTACATTCGAGCACCTAATGAGACTGCCGGTGACAAACGCCGGAGGAAGGTGGGGATGACGTCAAGTCCTCATGGCCAGCCCCTTAGGTGGGGGCTACACGTCATACAATGGCTGGTACAGAAGGGTTGCCAACCCGCGAGGGAATAATCCCATAAAACCAGTCGTAGTCCGGATCGCAGTCTGCGAAAGCTCGACTGCGTGAAGTCCGGAATCGCTAATAATCGCGGATCGGCATGCCGCGGTGAATACGTTCGGGTCTTGTACACACCGCCCGTCACACCATGGGAGCAGGTCTCGCCAGAAAGTAGTAGCCTAACCGCAAGGGCGCTACCACGGCGAAGGGTTCGTGACTACAGGGTGAAGTCGTAACAAAGGCCGG
+
-/.(%&&',1-(+)&42*1444/+),.664359728122''(*,+&+.+,-,1'-%0/60*14.1+*+4-660-+044:76:7/+%*&%#(%'$)&'**.1/70021*-64/**,16.-+&(()%+,..4,410)+2,-04687:75630.-,,52.-))(05/-,+/-./.103-44+/-*+-:+/*1+32105-3'135658589:83;/;./'/,0435376:;7876892/00/')+0+-24,5/:+,,708,,1427572*'),-)033+*1544739686383/503773179+*,136856423210,**)).2+51/+'31'(&*-(4,6512466./0/%10(0*+*./78-++)&-),/-+4,-+)+-719040++.0-51782757*-/875:52*'+*+404155443.,*,-.36;3*(,.3<97'97.2/).:682;/,,3//-+4,)+018,*,94/..,$+,*/..565:/3:/6*,).*'+3;3.*+,(--.28+.**)+,$)&&('5-,3),))))'$'(*+&&'&(%)(()')$*((*-*.34.0:1+,,13*,*0-12330.*4204:3..%*)&++0/3//-+''%&&)/<:-73831122-0'%$(%'4-,*/515//93+,**+))+7..02,+/4.2.185)0*,,..53.534687896*,8,(++-42:7542.././2,,,,,2661528299/+,'*+-289555/734-/0+2,-*5250)(*,7&0,34456312168;8/8/007180-/2//211/194347868:().,)*.,0//25+3422237(0*.6470,&()-.3./41.155987/3+&+-*+,-1++,'$$(*-&'&#(*-,14-)-//0,.*,-765/6//7:753//13)'($&+,04.-7-6-<6/021+)&%%(,7+56*'+*/12054:::6:9918,2.889480487721&*+)$'),+-112400131../(--466811./2..5/2*43:891&/00;:8;73-200297464617)/34/7///51--+.4/2:402565357680.'&*,&+115686582*.,'&*')()*-/.3543*0,'++'$%&()07/-/,++-///1.:16831..&%&,.,)))+)*,.2.--.5.(%-)1/
@28d585e7-1ffb-4a69-b736-fc8bc2bc9fe6 ch=462 read=99464 start_time=2019-12-13T15:40:28Z barcode=BC01 runid=2c9cf7bc05858273f10e7d7ec552fc0bd742dc3e
CTCCTACGGAGGCAGCAGTGGGGAATAGCACAATGGGCGCAAGCCTGGTCGCCATGCCGCGTGTATGAAGAAGGCCTTCGGGTTGTAAAGTACTTTCAGCGGGGAGGAAGGGAGTAAAGTTAATACCTTTTGCTCGTGGCGTTACCCGCAGAAAGCACCAGCTAACTCTCCCGTGCCAGCAGCCGCGGTAATACGGAGGTGCAAGCGTTAATCGGAATTACTGGGCGTAAAGAAGCGCACGCAGGCGGTTTGTTAAGTCCAGATGTGAAATCCCGGGCTCAACCTGGGAACTGCATCTGATACTGGCAAACTTGAGTCTCGTAGAGGGTAGAATTCCAGGTGCCGGCGGTGAAATGCGTAGAGATCTGGAGGAATACCGGTGGCGAAGAGCGGCCCCTGGACCCCGAACCCGACGCTCGGAATGCAGCGTGGGGAGCAAACGGGATTAGATACCTGGTAGTCCACGCCGTAAACGATGTCGACTTGGAGGTTGTGCCCGCTTGAGGCGTGGCTTCCGGAGCTAACGCGTTAAGTCGACCGCCTGCCAGAGGCCACGGCCTGGAGTTAAACTCAAATGAATTGACGGGGTTACACAAGCTGATTGCGGAGCATGTGGTTTTAATTCGATGCAACGCGGGAACCTTACCTGGTCTTGACATCCACGGAAGTTTTCAGAGATGAGAATGTGCCTTCGGGAACCGTGAGACAGGCGCTGCATGGCTGTCGTCAGCTCGTGTTGTGAAATGTTGGGTTAAAGTCCGCAACAGAAGCGCAACCCTTATCCTTTGTTGTAGTCGGCCGGGAACTCAAAGGAGACTGCCAGTGATAAACTGGAGGAAGGTGGGGATGACGTCCAGTCGTATGGCCCTACGACGGGGCTACACGTGCTACAATGGCGCATACAAGAAAGCGACCTCGCGAGAGCAAGCGGACCTCATAAAGTGCGTCGTAGTCCGGATTGGAGTCTGCAACTCGACTCCATGAAGTCCGGAATCGCTAGTAATCGTGGATCAGAATGCCGCAGTGAATACGTTCCCGGGCCTTGTACACACCGCCCGTCACACCATGGGAGTGGGTTGCAAAAGAAGTAGGTAGCTTAACCTTCGGGAGGGCGCTTACCACTTTTGTGATTCATGACTGGGGTGA
+
.12/,*-.6+-0--66/25692*)-+'%&%(/502772.117'45*(%$$$%*+,.:;6633450/-/+(,*-5175542;6-4)*(6./00006:5-3/079/*,4-,,))$(+-861102++,3/484,./16,5.'3317/12*'('%(&&$%%((&%'')*)(''0-,-667500,*)0,1-6--11.-0220/.*23:78:96;5:47.61408043;<;:995:-')+,-4504366576226;;2/7/2.5/')+/66400,.*-((*/42771*,%$$1*+/61100,.(*,768060.07--*)))+*147::54&2-+).&-(/.2*,2,)+3+&+/342,34-,02,,+)++0.325-+8,1966:9:987:.,+(')*+),472,,/11-21*'$&/,(*.97888050,0)()((438;:()-/:;56,9/+7,.,5577<77:713242+/28/-.89+0/-+)+*,/1-3./++,1.,./::.'-,)./.3152+/+*,0,,0**..3:77762;270885567264-,)'**%%$##%')'3322-%+)-(*+*0729+,,162:43(&)('('%&)**2%)&/&/&(%&-&((&+%*,1+:;;178;2//1191911++(&+++&')),40132..*(++*54)*,07/6..986/)(()*61-'+0,/699:8<91<:4:7610/*-/.,1++*++01.10512587255,,-./4523:200682112<68439/:,-,5.(*0)3'(*.*+.87669'1')*4)+.++1;20*,22,322/65),..0-:2+,(+-,0,*3**,0)(+<42160,,,-3/7-0+1('(+00461'*+13)/,-*-1-'&#&'(1%0.,+***$&&'6753/31..0..2552713')--(+--,-,/./.)''$(68.0160/2/0+*+0+/:7731/003905+1--8-3)))*.056565563-43.**642801.'2.2960./*)%)()+-9::<:8643293132'1$1-)*))(+++06.++02/./0..32/1.1862:5004121211001*%%()303;)*542*&*))+),'')&*'(.--)+001;8-/8437/;.,1-(+178/,./15;61200366:95++/
@9bc0c5f3-2208-4a12-9b58-890ddb403581 ch=381 read=180036 start_time=2019-12-13T15:41:02Z barcode=BC01 runid=2c9cf7bc05858273f10e7d7ec552fc0bd742dc3e
CCGGTTACCTTGTTACGACTTCACCCCAGTCATGAATCACAAAGTGGTAAGCGCCCTCCGAAGGGTTAAGCTACCTACTTCTTTTGCAACCCACTCCCCATGGTGTGACGGGCGGTGTGTACAAGGCCCGGGAACGTATTCACCGTGGCATTCTGATCCACGATTACTGGCGATTCCGACTTCGTGGAGTCGAGTTGCAGGTGAAATCCGGACTACGACGCACTTTATGAGTCCGCTTGCTCTCCGCGAGGTCGCTTCTCTTTGTATGCGCTATTGTAGCACGTGTGTAGCCCTGGTCGTAAGGGCCATGATGACTTGTCATCCCCACCTTCCTCCGGATTTATCACTGGCAGTCTCCTTTGAGTTCCCGGCCGGACCGCTGGCAACAAAGGATAAGGGTTGCGCTCGTTGCGGGACTTAACCCAACATTTCACAGCACGAGCTGACGGCAGCCATGCAGCACCTGTCTCACGGTTCCCGAAGGCACATTCTCATCTCTGAAAACTTCCGTAGTGTCAAGACCAGGTAAGGTTCTTCACGTTGCATCGAATTAAACCACATGCTCCACGCGCGGGCCCCGATCAATTCATTTGAGTTTTTTAACCTTGCGGCCGTACTCCAGGCGGTCGACTTAACGCGTTAGCTCGGAAGCCACGCCTCAGGGCACAACCTCAAGTCGACATCGGTTGCAGCGTGGACTACCAGAATCTAATCTGTTTGCTCCCCACGCTTTCGCACCTGAGCGTCAGTCTTCGTCAGGGCCGCCTTCGCCACCGGTATTCCTCCAGATCTCTACGCATTTCACGCCACCTGGAATTCTACCCCCCTCTACGGGGCTGAAGCTTGCCGGTATCAGATGCAGTTCCCAGTTGAGCCCGAGTTTCACATCTGACAACAAACCGCCTGCGTACGCTTTGCCAGTAATTCCGATTAACGCTTCCGTATTACCGCGGCTGCTGGCACGAGGTTAGCCGGTGCTTCTTCTGCGGGTAACGCCAATGAGCAAAGGTATTACTCCCTTCCTCCCGCTGAAGTACTTTACAACCCGAAGGCCTTCTTCATACACGCGGCATGGCTGCATCAGGCTTGCGCCCATTGTGCAATATTCCCCACTGCTGCCTCCCGTGAGGAG
+
63275;58535002))+,459660864+./:3843:43225;8/13332&'),45'(++(-*.1)12,)),,78:322:2,59:+462-*61$&(-<:,,;846333588;:736./0*.*+.,/,54/,486++)'(062017464:444;7/...5/+-.02911++)*+48:861199;85873(*+*,*365*0$0,+&/-,,2*8-87654654/2-/1::32.%(+.0.//4001328'*(+(/*11-0140440:.++7857566/8/-)*+-,31+**)*-/09/.16:8..,+--/33/2--.,*'$$&&)*.:1/,,/41930.-*)*'69802479:6;.**,-08.(2++-06.:4()).+575785627207-28;).(+/1/(+/*9.0++2.05:687:60*')1*44+,&.*06')(**&*&*(%3177676&90/6<8;;744446;6999;212189959/,-//31/213:2478:956))*.1-+.62632(+-1584489::,1+*))/-9<981/',,/2+0/160//0/0;449-//.10*/0$&%%$%&*&442*+%()296<:8:<:53587<:;+6/4201.-11715800-/.(,7919210110/1/,,0.0'&&,*7).**$%&'*56998/46/),+29696826486333249/,6,%&$/,324924868;8819.-,/649762<0,.//:;2-4//1<936726:33326566.023431-/4'.70/1-0-*++,4536949555;342.)()+++0004668,8:*)(.+++),,68.2.1102023263..8547&/95+)'&%%'08/2:&/.-.5/56:89266;79.%,.0.1-:6**%(*:))(*)02/03318797/,+'./-01-)%)((&'%&,,*+15:9<88503131,+(&'+.-3/-;00956/;1119:05.-,-%*(,.--35&50,-1217;300/37/+-,//202/-/:689;(.*7318.-10;3/55.,3:.*:9223++),377//0)60-++0-3,+/;17;5--++)./5161223:6546256&32248052:;--0800/.0,,-45416.%)+.67766.67(+.'(,*(/
@7eb72d20-a261-4d19-bd0d-60cde9711eab ch=108 read=196520 start_time=2019-12-13T15:40:58Z barcode=BC01 runid=2c9cf7bc05858273f10e7d7ec552fc0bd742dc3e
CTCCTGCAGGAGGCAGCAGTGGGAATATTGCACAATGGGCGCAAGCCTGATGCCCATACATGCCGCGTGTATGAAGAAGGCCTTCGGGTTGTAAAGTGGCTCAGCGGGGAGGAAGGAGTAAAGTTAATACCTTTGCTCGTGACGTTACCGCAGAAGAAGCACCAGCTAACTCCGTGCCAGCAGCCCACTTGGTAATACGAGAGGGTGCAAGCGTTAATCGGAATTACTGGGCGTAAAGAAAGCACGCAGGCGGTTTATTAGAGATCAGATGTGAAATCCCCAGGCTCAACCCATAGAGACTGCATCCTGATACTGGCAAGCTTGAAGGTCTCGTAGAGGTGGGAATTCAAGGTGAAAAGTAGCGGTGAAATGCGTAGAGATCTGGAGGAATACCGGTGGCGAAGGCGGCCCTCTGGACGAAGACTGACGCTCAGGTGCAGCGTGGGGAGCAAACGGATTAGATACCCTGGTAGTCCACGCCGTAACGATGTCGGGCGGAGGTTGTGCCCCAGGCGTGGCTACCGAAGCTAACGCGTTAAGTCGACCGCCTGGGGAGTACGGCCGCAAGGTTAAAACTCAAATGAATTGACGGGGGCCCGCACAAGCGGTGGAGCGTAATGGTTTAATTCGATGCAACGCGAAGAGACACCTGGTCTTGACATCCACAGAACTTTCAGAGATGGATTGGTGCCTTCGGGAACTGTGAGACAGGTGCTGCATGGCTGTCGTCAGCTCGTGTTGTGAAATGTTGGTTAAAGTCCGCAACGAGCGCAACCCTTATCTGTTGCCAGCGGTCCGGCCGGGAACTCAAAGGGAGCTACCAGTGATAAACTGGAGGAAAGGTGGGGATGACGTCAAGTCATCGCGTACCACGACCAGGGCTACACGTGCTACTGTGGCGCATACAAAGAGAAGCGACCTCGCGAGCAAGCGGACCTCATAAAGTGCGTCGTAGTCGGATGGAGTCTGCAGCGACTCCATGAAGTCGGAATCGCTAGTAATCGTGGATCAGAATGCCACGGTGAATACGTTCCCGGGCCTTTAACGCACCGCCCGTCACACCATGGGAGTGGGTTGCAAAGAAGTAGGTAGCAACCTTCGGGGAGGCGCTTACCACTTTGTGATTGACTGGGGTGAAGTCGTGGCTAAAAGGTAACCGG
+
29620$1'31*--,3666477:7.81)0($&'(0,-&*'&&*)/'+2-*''(('&&%$&*+56745998836667(*-+.263:32;98;7065*'('%&(-+47486)(***)-((%,*:7--:/8.0111/-(+-2686,622303:/,.*-)$)'%&'(0%--+1,,-27022997530,22)%$$$)&',(/010)((*)*0,-/.33709/8/60/5,2-2447,*(%(++.%)(+)++///-052034;1(1*)&'%(/0/45983'',0))38-&.72.,++-,&$%(*('.--0/0,:,++33/2/2.,.(%&&'')&(&&',-541('(&''+(*/-7.(/++)('*+)&''+*0,-,4:7//0,.)''%-,.,55/2419659:122.6/)''*.6187<8++77;698/8-,,-.-2.23654954-,--.8799,*+/5;/1)1+/0-.1898<3423/)*,11*,0496597/-.00/.-(%')2,272;/3).*($&*51/,1*)&$'-+,2+,,03+)),,117.48..2867+'&''%$&(+.,613-02)/-022:650///87./12331//+1872-81...005788:973&&'$))(*486<:787:10012;:9;89572''&&++0816110/4.-/556-(*'*+++3902,**-.12,*2+242::/6.-2:/5./76142432%*),,-5542409255::685.///0875,2'+)-40+,.<18,1461+-20+,427-*(*&),&,%&(((('%%-;2292*2-//1)0325-;7242567:,+**%%','13.,,&+*368555/-0+,0-+7-398+-12,/+*,/'+.0//($&%##*)%')/0;2531.-++%'(*33925.%3%-)-/123428)&(%('(*435/033/***)*4,/1:1/302/04;51246552/1/0/1,/-3,)'(*,-,/,*-*'((++&**0---/(8-:78100&-+-0..2:99779.-1875.)&*),+-.;99:7/6,1*+/&*%$)(+.+(.-0873;30/76857:79::-'((/967;3449/),2/.(.-*+(').,.3;5(36-(-6//1/9.2.,-3:6//../0+-./032-,)/*((-'-%+,*-8.)-//08818/
@d8ffb401-880b-4d94-bd60-98d1bcf397d4 ch=89 read=123530 start_time=2019-12-13T15:40:58Z barcode=BC01 runid=2c9cf7bc05858273f10e7d7ec552fc0bd742dc3e
CTCCTACGGGAGGCAGCAGTAAAGGAATTTTCGGCAATGGAAACCCTGACCGAGCAACGCCGCGTGAAGAGAAGGGTTTTCAGTTGCCAAGCTTCTGTTATAAAGGAAAACGAAGCGGCTACAGAAATGGTAGCCGGCGTACTTTATTAAAGCCATTAACTACGTGCCAGCAGCCGCGGTAATACGTAGGTGGCGTTGCTCGGAGATTATTGGGCGTAAAGAGGAGCAGGCGGCAGCAGGGTCTGTGGTGAAAGCCTGAAGCTTAACCAGTAGCCATACAAAGAGCAGCTAGAGTGCAGGGAGAGGATCGTGAATTCCATATTGTGGCGGTGAAACCGCGGGTATATGGAGGAACACGGTGGCGAGGCGACGATCTGACCTGCAACTGACGCTCAGTCAGCGTGAGGGAGCAAATAGGTTAGATACCCTGGTAGTCACGCCGTAAACGATGAGTATATGTTGGATGTCAAAGTTCAGTGCTGCAGTTAACGCAATAAGTACTCCCGCCTGAGTAGTACGTTCGCGAGAATGAAACTCAAAGGAATTGACGGGGGCCCGCACAAGCGGTGGAGCATGTGGTTTAATTCGAAGCAACGCGAAGAACCTGCACAGGTCTTGACATACTCATAAAGGCTCAGAGATGGAAGATAGCTATATGAGATACAGGTGGTGCATGGTTGTCGTCAGCTCGTGTCGAGATGTTGGTTAGAATCGCAACACGGCACAAACACTTATCGTTAGTTACCATCATTAAGTTGGGACTCTAGCGAGACTGCCAGTGACAAGCTGGAGGAAGGCGAGGATGACGTAAAATCATCATGCCCCTTATGACCTGGAGCCGCACGTGCTACAATGGATGGTGCAGAAGCGAAGCCGCGAGTGAAACAAAACCATAAAGCCATTCTCAGTTCGGTTGGTCTGCATCGACTTTACATGGTTGAATCATGTATCGCGAATCAGCATGTCGCGGTGAATACGTTCTCCGGGCCTTGTACACCGCCACATCATACCACGAGAGTTGATAACACCCGAAGCCGGTAACCGCAAGGGAAAGAGCTGTCTAAGGTGGGATTGATGATTGGGGTGAAGTCGAGGTAACCGG
+
,-2)),71:5.+)((&3/,/--','*)-7;7*/,+-2,)&).+*6.+,.1-.4)4676379023280*)'&'('-(.*'$&&)0+((&*&&(-705-11,/29,(*&*-/,+&%*)+3,+*1,,%*/&(41.*3(*(&%##&%,,..701*'+($$%(''&&'''(.,0,//.4-112111()-7562-/-+*&+*+%(',+3)%'0(%+,+1844158*)&0/,11,8;:68/*,,*,8577776575.+-+%(++.-/))('($%&$&$'%(/**(&*,&(%&*'(+,1,+--,1%*0-*+*-4041)2,'3+7+2/3+/-+*+,**,*)).+,(&$()&%''&&)*,1)-+*',&+)*73-'(*.063.&+,--'11224550-/.0',).+669)*)++,(//'$**9;;5305+2'&)+*06*+%*.+415,-39:557;56/,.+*)+'(%*+497;6:79,5-'')-901113227,,.342000/200(***.508*,163,'()*122457;1,*&)*,2.21;602789/,2)2.47798:;9-08+,01239897;778,)+*++-085<:797:4,,2+-08948026)-3-&&&'&)*)/-),-*-/4540/.++.7-24468,,-/017+/'',,&,++98,-/.-1/021372286789:9546123545*,-.021/,')+*/555+-(,)%$%&)1(,+//'*+-($&*,'+%&''()'&-+//9339<8:9.;-8-0.3(.2+27/*(*+.+*214555-/322767/000.,.)+1.2)*&0205,++(&$,0'&)675+(%&&'',,.--.4/11,'%.'%'%))*7664213/19/./)($*$'*()-*/,*/6,2&&,*,/1,-084(-,,+,87%05++0,,.,16;8+100(/2,$$%#'+(*(''(),666271&&22*&))++-1',.4:4841455784/2-4.*--+,025:6.4(.022-,1%%#%%*.)()%$%&%#%&-.,,++*(,13//.4/-&1)(%')'.*/('&)(*)-2+)/(-0'(%')45542.0*/+-3929,*')*-12///'(+10(('%$1(+4838,4
@6ed5799b-31dc-4e9f-a378-c8589ac0b0ba ch=332 read=103640 start_time=2019-12-13T15:40:53Z barcode=BC01 runid=2c9cf7bc05858273f10e7d7ec552fc0bd742dc3e
CCGGTTACCTTGTTGCGACTTCACCCAGTCATGAATCACAAAGTGGTAAGCGCCCTCCAGAAGGTTAAGCTACCTACTTCTTTTGCAACCCACTCCCATGGTGTGACGGGCGTTATTTTACAGGCCAGGAACTGTATTCACCGTGGCATTCTGATCCACGATTACTAGCGATTCCGACTTCATGGAGTCGAGTTGCAGACTCAATCCGGACTACGACGCACTTTATGAGTCCGCTTGCTCTCGCGAGGTCGCTTCTCTTTGTATGCGCCATTTAGCCCAGCACGTGTGTAGCCCTGGTCGTAGGGCCATGATGACTTGACATCATCCCCACCTTCCTCCAGTTTATCACTGGCAGTCTCCTTTGAGTTAGCCGGACCGCTGGCAACAAAGGATAAGGGTTGCGGCGTTGCGGGACTTAACCAACATTCACAACACGAATGACGACAGCCATGCAGCACCTGTCTCACGGTTCCCGAAGGCACATTCTCATCTGAACTTCCGTGGATGTAGAGACCAGGTAAAGGTTCTTCGCGTTGCATCGGAATTAAACCACATGCTCCACCGCTTGTGCGGGCCCGTCAATTCATTTGAGTTTTAGCCTTGCGGCCGTACTCCCCAGGCAGTCGACTTAACGCGTTGGCTCCGAGGCCCTCCAGGGGCACAACCTCAAGTCGACATCGTTTACGGCGTGGACTACCGGGGTATCTAATCCTGTTTTGCTCCCCACGCTTTCGCGCCTGAGCGTCAGTCTTCGTCAGGGGCCGCTTCCTTTCAGTATTCCTCCAGATCTCTACGCATTTCACCCGCTGCGCACAGATTCTACGAGACTCGAAGCTTGCCGGTATCGTTGCAGTTCCAGGTTGAGCCCGGGGATTTTCATCTGACTTAACAAACCGCCTGCGTGCGCTTGCGCCCAGTAATTCCGATTGCTGCCTCAACATTTACCGCGGCTGCTGGCTGAGTTAGCCGGTGCTTCTTCTGCGGGTAACGTCAATGAGCAAAGGTGGTAACTTTACTCCCTTCCTCCCCGCTGAAAGTGCTACAACCGAAGGCCTTCTTCATACACGCGGCGGCGGCATGTTGCGCCCATTTGTGCAATATTCCCCCCCCCGCCTTGCCTCCCGTAGG
+
5//009/0006/..&&+,3:<9+3*)(,563856;--'-.91-.18880*/-59.05)&&'&*,+6((()*68<027:<64;;3(5/%)1-(**1;1)0,22-,+/70731)+(%++**&+')'*0'+5/0)&%../-*).'&)$&,.08/$&%143/1243;,**))-.026.++)/4578:80,--+**00702-2288814.*'0-41-//01204-,0:-++*'()/((,14/258773,,*0,33/128075288...12569;81:-#&%%&')+%)-13532,,,6/,/7::39,-/2/9*1--00066:99926682850')4,:<78420,,,:2.06277191//4223(',)('+,+%)*./62./.0/8:80601;)4+:645+326650'),/1844/821*.*+%,'+%5,30,&&''(*---++,/476.--5.46243064774/0/,1+.*8:3:<6+04*2.-,01:5**+01/*-2+.36;35:<:8+*)%')*;<638338+2/3;99;99:75633146+)'*(/3<;5:11111011/+2*+,-3-/-/-97/6'&&'(6*9142:7-,3/::4+&+/.20.(0704610/338/*,/2&23275031310..*-*%%')1''%'%,+)&/-..8:+,,-9;8938(-*--3)101275<2/0/910089-14.31&72,0/0355:489,-443.),-6:8/)+00.40,%(&*)&'&-..,/0.332:71661/56-2-'**+0)-1,/%0.1513/-3&)*4434322444&&&%%)-0(%',%*(+&&&%*4''%#&)(//345&,)'&*')1+)+/,&%')-$*$.0-7'&5/3/)&.6.)*14/*486,,.)'$&((./2-&/648;557223+3/..*.,&*,+/((&)*-48+,+(/&%$#%''**(&%$&&&(-1/.11-).,0(2($&%,0/--27)40,.23294/*,-03)(,44369/8//05467+,**&$&%($'-*',,/7+184///58,(01/.63+.--/*),(3*--3/53:9:96;9+,,-'.-/03+*+**)**)%*4+14-40'01')1*0(3.99782572166-&'')((20078)'2(/+
@5ca4c6d4-c0d7-4bbe-acea-425e35e3acaa ch=44 read=157902 start_time=2019-12-13T15:41:13Z barcode=BC01 runid=2c9cf7bc05858273f10e7d7ec552fc0bd742dc3e
CTCCTACGGGGGGCAGCAGTGGGGAAATATTATTGCACGATGGGCGCAAAGCCTGATGCAACCATGCCGCGTGTATGAAGAAGGCCTTCGGGTTTGTAAAGTACTTTCAGCGGGGAGGAAGGGAGTAAAGTTAATACCTTTGCTCGTGGCGTTACCCGCAGAAGCCTGTTAACTCCGTGCCAGCAGCCGCGGTAATACGGAGGTGCAAGCGTTAATCCGGAATTACTGGGCGTAAAGCGCACGCAGGCGGTTTGTTAAGTCAGATGTGAAGTCCCCGGGCTCAGCAGAACTGCATCTGATGCCTGGCGAAAGCGAATGCGTAGGGGTAGAATTCAGGTGTGGCGGTGAAATGCGTAGAGACGGAGGAATACCGGTGGCGAAGGCGGCCCCTGGACGAAGACGGCGCTCAGGTGCGAAAGCGTGGGGAACAGAAGCAGGTTAGATACCTGGTAGTCCACGCCGTAAACGATGTCGACTTGGAGGTTGTGCCCGCTTGAGCGTGGCTTCGGAGCTAACGCGTTAAGTCGACCGCCTGGGGAGTACGGCCGCAGGTTAAAAACTCAAATGAATTGACGGGGGCCCGCACAAACGGTGGAGCATGTGGTTTAATTCGATGCAACGCGAAGAACCTTACCTGGTCTTGACATCCACGGAAGTTTCAGGAATGAGAATGTGCCTTCGGGAACCGTGGGGCAGGTGCTGCATGGCTGTCGTCAGCTCGTGTTGTGAAATGTTGGGTTAAGTCCCGCAACGAGCGCAACCTTATCCTTTGTTGCCAACGGTCCGGCCGGAACTCAAAGGGAGACTGCCAGTGATAAACTGGAGGAAGGTGGGGATGACGTCAAGTCATCATATTTTCGACCAGGGCTACACGATGCTACAATGGCGCATACAAGAAGCGACCTCGAGAGCAAGCGGACGCATAAAAGTGCGTCGTAGTTGGATTGGAGTCGCCTGTCGACTCCATGAAGTCGGAATCGCCAGTAATCGTGGATCGAATGCCACGGTGAATACGGGCCTTGTACACACCGCCCGTCACACCATGGGGAGTGGGTTGCAAAGAAGTAGGTAACAGCCTTCGGGAGGGCGCTTACCACTTTGTGGTCATGACTGGGGTGAAGTGCGTAACAAAGG
+
-114316/,/+2-))+*%/.143+)+('&+(%*)*,1111633/,++0:4&584223320//:/6'.*+44555.3/2.*,,-2.6485/9719()+27()641299.&,),16+(*/+-+3-()*/3+))+03/45:/:8,,01&/(/..-612;//2,%*(#%%$$&)*.,/1.-03953/84.6912/823013702-**)16761754*6)**)-+++,1+.,/468794;5-.21*0-1/355&67;744835377'+,-&2(.30/688,/77555+&*%'$'0,/4432*++-',&&&&)',+'#&&&+,+.,,*0,,)*-.12332&..-+((*)1710.1/+,<6820(%)+*-)-+(,*/387:08-,-0)/,6101:6*'23)*++)%)+&.-2357-478784056-0277:9*/)1.*0,)*+',//.)./25://43/0394/101/,*4+'*./-,--/002536012-/)+*180)11/*'(()648210/(/+-/04.-&*(00401545382499568:0**..12275.111:5<08;753676<9830546477)+32)+,+(,,0.5&,/471/)*)(+')+54<:9:8;8--0017/-,,+/4+.50+..+162323/1///4..-*),01/0,/9:336)+-++,+-0/044791881:6071665/--)+,)2-.1-&145468889999:/0/./54152/0016:+.265797;6524.8-+,919//721-0*'%&'*,1()+)(.91093,329:625-5,2-+50163:3)0-'((-.179.///124;5332-)+,*,-3..9:4247433421,-05599,-%(&%$&'12515//)(((&++-0224,*-4.3:87876-,/*%)('*95421+(&&'$)47255;33$,+*065++15877523)&'&'+&)*.,)**)%%&%$(.+-066667080/06.4-4,,)*'%)/3111764980.'+0/+3,'+05///.('),175306001301/2;.::--52/0/26798:2*'+*4582;04/9,(*))++/3,-%*)+2.7<84:3)--++2/40,27/017.+,1,02.3248596-(2+-+,,).0238769(.,
@747dc0e2-07b0-4064-bead-2d74497ad453 ch=236 read=182586 start_time=2019-12-13T15:41:21Z barcode=BC01 runid=2c9cf7bc05858273f10e7d7ec552fc0bd742dc3e
CCGGTTACCTTGTTGCGACTTCACCCCAATCATCAATCCCACAGCAGACGCTCCTTCCTTGCGGTTGGGCACCGGCTTCGGGTGTTATCAACTCTCGTGGTGTGACGGGCGGTGTGTACAGGCCGGGAACGTATTCACCGCGACATGCTGATTCGCGATTACTAGCGATTCCAACTTCATGTAGTCGGGTTACGAACTACAATCCAGACTGAGAATGGTTTATGGGTTTTGCTTCACCTCGCGGCTTCGCTTCCCTCTGCACCATCCATTACGCTTCGTGTAGCCCAGGTCATAAAGGGGCATGATGATGATTTGACAATCATCCCGCCTTCCTCCAACTTGTCACTGGCAGTCTCGCTAGAGTCCCCAACTTAATGATGGTAACTAACATTAAAGGGTTGCGCTCGTTGCGGGACTTAGCATCTCACGACGAGCTGAGCGGTAACCATGCACCACCTGTATCTCCTTATAGCTATCTCGCCTCCATCTCCTGGAGCCTTTATAGGTATGTCATCAAGACCTGGTAAGGTTCTTCGCGTTGCTTCAGATTAAAACCACATGCTCCACCGCTTGTGCAGGCCCCGTCAATTCGCTGAGTTTCATTCTTGCGGGCAGTACTACTCAGGCGAATTACTTATTGCGTTAACTGCAGCGCTGAACTTTGACATCAACATAGTACTCATCGTTTTACAGCGTGGACTACTAGAATTATCTAATCCTATTTGCTCCCCACGCTTTCCGGGACTACAGGCGTCAGTTGCAGGCCAGATCGTCGCCTTCGCCACTGGTGTTCCTCCATATATCTACGCATTTCCACCGCTACGTGGAATTCCGATCCTCTCCTGCACTCTGGCGCCTGGTTTCTGCCGCCAAGCGCACTGAGTTAAGCTTCAGGCTTTCACCACAGACCCTTGCTGCCGCCTGTCCTCTTTGCGCCCAATGAATTCGGATAACGCTTGCCGCACCGTATTACCGCGGCTGCTGGCGTAGTTAGCCGTGGCTTTCTAATAAAGTACCGTCACTCGGCTACCATTTCCTGTAGCCGCCGTTCTTCCGCTTTATAACAGAAGTTTACAATCCGAAACCTTCTTCCTTCACGCGGCGTTGCTCCGGTCAGGGTTTCCCCATTGCCGAAAATTCCCTACTGCTGCCTCCCGTAGGAG
+
04.4-:/0-8,)11%//1*$%*'-,-).20436559.72'%*(*+02*)(((65641*&(('+*((*++*#&')**.2.1854105///+)*)+*,-3/1/.&(*,097*,+&(*,1,.*,-62(.+&%,+02390*,5+--,*++*-53.74952/(.&$#'(+41.4+4)*$*.1-,,)+(*+4)'...&/('.1228871:-('/11/.,0316;5;;001<16;<-+.-7+),522,(.)(18.++-,-3--54+-*+/.577+9*$)))*))+*'%%&,-(+,4/42.1/)-25+,+.---,,/048<.+)'(*),,),2-*6869:9-5+.(+.-*/6)0--%%'(*)(.-.2++./.268*+'&$$0,0//3*0-/.+*0+(%)(66)----0/0.--..17/-,464*+)*%(**+-.&(--.+*-*+,)((-4./',,3430,/2+,,*(-+.377)+**//)*+/60+,$)'(-0--604(*58-()(&)*)+()---/+,%&'*+//10/+*-0.2*6193-.+),+-+&'0-4,*,4,4;:+85.,./,,,-2+.902/7,/*+%--/74+),.46390&'3,*23<;668:.7--.'//+*$)(0../22)3,+&'*/&%(4--5.,,1.9/90661,/-*//179219.,+3-05-&0*+'&+'+/44986:26.&)(01155;467345(*%$.&)+714:61(*,-61+,*14/*'+**-;0-24<:30,))%&01./15619.2-,-./++-//6875:76978::1,.//+-1971//912123676'2(+,.570+%*-+/*+-')&**&3)--*+,7.-.788476/00000-*)/,6891;8-))(%$&$)+'(%&$(&((-,7/,$(+,6*70/140224-,--89:;/10),/-166::3+-.1*+28-&,+04+2.-$*&/.-*35:-9-,*3++8,%*%')+.043.12/5465685+6*)'*)-,.+*/-1,3++/59*'*/+07.%,(+7770+-./00,,(---,28/)*(-++-:/78764,')((%')+*),7:73-,((*3,),.854+(,()2-4--7797*962410,/..06..-0(1++,)-71/:2058,)10+/8.,4931708*)+4.*((')+-1:5,/2/,,&
@082a7701-0eed-414a-a4bf-9050f33af78c ch=437 read=129085 start_time=2019-12-13T15:41:19Z barcode=BC01 runid=2c9cf7bc05858273f10e7d7ec552fc0bd742dc3e
CCTGGGAGGCAGCAGTAGGAATTTTCGGCAATGGAAACCTGACCGAAACAGCATAACGTGAAGGAAGAAGGTTTTCGGATTGTAAACTTCTGTTATAAAGGAAGAACAGCGGCTACAGGAAATGGTAGCCGAGTGGCAATGCTTTATTAAATACGGCTAACTACGTGCCAGCAGCAGCCATGGTAATACGTAGGTGGCAAAGCGTTATCGGAATTATTGGGCGTAAAGAGGCGAAAGGCTGACAGCAGGGTCTATGGTGAAAGCCTGAAGCAACTGTGGCCATAGAAACCAGGCAGCTAAATGCAGGAGGATCGGTAGATTCCATGTGTAGCGGTAGAATGCGTAGATATATGGAGGAACACCGAGTAGCGACGATCTGTACCGACTGACCAGTCAGAAAGCGTGGGGAGCAAATGGGATTAGATACCCTAGTAGTCCACGCCGTAAACGATGAAGTACTAAGTGTTGGATGTCAAAGTTCAGTGCAGTTAACGCAATAAGTACTCCGCCTGGAAATAGTACACGTTCACGCGAATGAAACTCAAAGGAATTGACAGGGGGCCCGCACAAGCGGTGGGTGGGCATGGTTTAATTCGAAGCAACGCGAAGAACCTTACAGGTCTTGACATACTCATAAAAGGCTCCAGAGATGGAGAGGAATGGCTATATGAGATACACCCAGGTGGTGCATGGTTGTCGTCAGCTCGTGTCGTGAGATGTTGGGTTAAGTCCCGCAACGGTACAACCCTTATCGTTAGTTACCATCATTAGAAGTTTAGGAGGACTCTGGCAGAGACTGCCAGTGACAAGCTGGAGGAAGGCGGGGATGACGTCAAATCATCATGCCCCTTATGACCTGGGCTACGTCACGTGCTACAATGGATGCGGGGAAGCGAAGCCGCGAGGTGAAAGCAAAACCCATGAAACCATTCTCGAAAGTTCGGATTGTAGTCTGCAACTCGACTACATGAAGTTGGAATCCTTCGTGCGATCGGCATGTCGCGGTGAATAGTTCTCAGGCCTTGTACACTACGTTACGTCACACCGCGAGTTGATAACACCCGAAGCCGGTGAAAGCGCCTAACCGCAAAGGAAGGAGCTGTATCTAAAAGTGCAAGGATTGATGATTGGGGTGAAGTCGTAACAAAGTGAAAACCGG
+
/)(%'(%**//57250/()().244*0:88;86/%)+)7*+,401)&.(*(+),-&''''*1+--*'+*+1+:;;5*3'+*),68..8/:96292111(*(*/./1.&-,111148**&'+.)274//08)')(11417/,+,)**6084&%&()/--..,1+0-4.10.**#&'&--6+'%&')*+(8366.60-3-.3(+..45112+*,,00.3289:5417;0'&*+)()+(*%++,)6-.-((.+,+*%*.322,30*,;9:-3+*)+*-*'').-54.+48,4969;910//)&&'(530*(-(+++'&+)-0-919--*+*,,-,/8/))-3-.03.3'),66699:213.3./1:(&(&&()*430-1115%&''&%&)*$(&()0/&$'&%(/06/59.(*.2;70-36,.4.2353:4)(+,12316))+247(4&-++)-/-0,(.)+.1+*+47<8:7:87:09312:966,,,)*503,3%4(0,//.---*0('/6576.76.124-.&(*18,&+*(*+-,007601.1:,+-*0/20,,*)02+).9+()*-.-.,-+%'1,)-*+*+1,.7:9697:3/+*%,.%1&+'+,,+5.-3-,1..7754845693-0//8498/*-41/2)**./12984,&)*(5/%+,-387873652..+*())///388223434,5++*/02*7767574686986335/05-45.:6805/51*,042,)(,4053:.,--.5//9/..5/02378072,&'%'+4&%.1(*++*))'')*())+-.988:4353211.+,,/2*)%%'(1**88.::7785568;4/1/2257/82-'(''+548:/10''*+-$&&(+*138705,;,,921+-*,((&&&&)'0+-551+&*&$'),')1+32-.9/,,%.6-0878624/&''%),35-6,10./24:9633400134365.0'()+..7/(),((0'&*$$&$$&&*,+4...++,-0-3-//6-%)+7679&384060//65.,&%)&*%#%'*0-0,-+$*(*+)/,-,00,,,3,'+*)0921//-/+('$(&)/0/-*+-6/,3+0+,(+,++*),0/235*'-&'((+**20//00-00163())*-(,/+*++-+++&(()//+,.15
@279d403c-c457-413f-a7d8-e6c65bbd127f ch=257 read=81355 start_time=2019-12-13T15:41:19Z barcode=BC01 runid=2c9cf7bc05858273f10e7d7ec552fc0bd742dc3e
CTCACGGGAGGCAGCAGTGGGGAATATTGCACAATGGGCGCAAGCCTGATGCAGCCATGCCGCGTGTATGAAGAAGGCCTTCCGGGTTGTAAAGTGCTCGGCGGGGAAGGGGAATTAAAGTTATGCTGCTCAGTGACGTTACCCGCAGAAGAAAGCACCGGCTAACTCCGTGCCAGCAGCCGCGGCGGAGAGGTGCAAGCGTTAATCGGAATTACTGGGCGTAAAGCGCACGCAGGCGGTTTGTTAAGTCAGATGTGAAATCCCCGGGCTCAACGCAAGTGCATCTGATACTGTAAGCGAGTGCGTAGGGGTAGAATTCCAGGTGTAGCGGTGAAATGCGTAGAGATCTGGAGGAATACCGGTGGCGAAAGGCCCCTGGACGAACGACGCTCAGCAGCGTGGGGAGCAACAGGATTAGATACCCTGGTAGTCCACGCCGTAAACGATGTCGTGGAGGTTGTGCCCCGCTTGAGGCGTGGCTTCCGGAGCTAACGCGTTAAGTCGACCGCCTGGAAATACGGCCGCAGGTTAAAACTCAAATAGTTGACGGGGGCCGCACAAGCGGTGGAGCATGGTTTAATCCGATGCAACGCGAAGAACCTTACCCGGTCTTGACATCACGGAAGTTTTCAGAATGTGCCTTCAGGAACCGTGAGACAGGTGCTGCATGGCTGTCGTCAGCTCGTGTTGTGAAAATGTTGGGTTAAAGTCCGCAACGAGCGCAACCCTTATCCTTTGTTGCCAGCGGTCACGGCCAGAACTCAAAGGAGACTGCCAGTGATAAACTGGAGGTGGGGATGACGTCAAGTCATCATGGCCCTTACGACCAGGGCTACACGTGCTACAATGGCGCATACAAGAAACGCGACCTCGCGAGAGCAAACGGACCTCATAAAGTGCGTCGTAGTCAGTTGGGTCTGCAACTCGACTCCATATGAAGTCGGAATCGCTGGCAATGTGGATCAGAATGCCACGGTGAATACGTTCGGGCGCTAACACCGCCCGTCACACCATGGGGAGTGGGTTGCAAAAGAGTAACAACCTTCGGAGGGCGCTTACCGCTTGTGATTCATGACTGGGGAATTGTGGCACAAGGTAACCGG
+
**,(**4.)-*)256*.*++/-)0.+50--(+-.-/7/-)+06-0548874))%(&---161/011137610&(+),,.0.,,08224//14)(*$,,/,40//-)))+00)'&+'/4/-12,&%&('0..(*-.-4050-78*)*((.-$+(&$%&'&%&('4)-.480-16,.&)'005/*+'$+/-,%+,'%%,,%*41810-/1,1)3(*+879311/4:1.122%3,6,253/34<8,8,7+87901.,),(+0.)/673-677783//%''%&($)*0583222214&')#$%%('$&(***.6.*.'.+22-*)186221238;8+-30(+()%$&((,-/46:0.2+2-48/4(-&&'+-3*'(*.1-*08840.2-*-46754&%&&'&',1550*)-071-84-2/()00.29,/7;978713*-,3:99;;6-+**())%&),(.,-8$2&'56,'+-*..0947/0-,14.*-0,,,,4.206326,/.01776811/,-)())'),,*/2%*)/4/12972.11.7+-))38499-0::414+003//.336:66///.4200;90813)(*33;9563413:4599/7..07/&01,+,**/210()./,/).<<.93/*-.+)'*//67&8809192315254(+,/075,-+().,.09856/()*+:8873912/424)-,7/6574464()*-6-1357(&&().124;4/6112))-*+1:4472-0*42.&(-,;-04.0-./02)+('().0..41650112;/6540,)&'(,54.75699970/.34699441,1-%$##$))-++*15*''(%*)--+-34364'440-///00*%*.-))*-.15442,,*(('.5:0113/3555222:0,--5..023.//0&,.-**,-01301,)(((%+,44(((+*-1,-2/6265644+)$&$$'&&',**&+/176671./0;8779.-)(+-8()*+'('$'*+.4.49-,5447*6*&&$&,)&(*1456;5759.(%&&%)',.10/1:6)6&).5/0404//2$&0/,.037:725223435.,&&)+'*'%%#%&)'-+178694
@2ccbf286-0ddf-4836-a9ac-7f30f4732df6 ch=85 read=136992 start_time=2019-12-13T15:41:18Z barcode=BC01 runid=2c9cf7bc05858273f10e7d7ec552fc0bd742dc3e
CTGTTGTACTTCACGATTTCGTTATGTGCTGGTGCTGAAGAAAGTTGTCTTTGTGTTAAGCGCCTGTTGGTGCTGATATTGCTCCCTACGGAGGCAGCAGTAGGGTACACGAAGCAATGGAAACCTGACCGACAATAAACGCGTGAAGGGAAGAAGGTTTTCCAGTTGCAGCGCTTCTGTTATAAAGGAAGAACGGCAGCTACAGAAATGGTGGCAGTGACGAACCATGAAAGCCACGGCCCCAGCGCTACGTGCCAGCAGCCGCGGTAATGCAATGGGGAGTGAAGCAAGCGTTATCCAGGTGTGGGCGTAAAAAAAGGGGCAGGCGGCAGCGGGGTCTGTGGTGAAAGCCTGAAGCAGCTTCAGTAAACCATAGAAACCAGGCAGCGGGGTGCAGGAAGAGGATGAATTCCATGTGTAGCGGTGAAATGCGTAGATATGTGAGGAGGAACACCAGTGGCGAAGGCGACGATCTGGCCTGCAACTGACGCTCAGCCCCGAAAGCGCGGGAGCAAATAGGATTAGATACCTAGTAGTCCGCCGTAAGCGATGAGCACTAAGTGTTGGATGTCCAAAGTTCAGATGCTGCAGTTAACGCAATAAGTGCTCATACAGGTAGTACGTTCGCAGAATGAAACTCAAAGGAATTGACGGGGGCCCGCACAAGCGGTGGGCATGTGGTTTAATTCAGGCAACGCGAGGAACCATACGGAGTCTTGACATACTCATAAGGCTCCAGAGATGGAGGAATGGCTATATGAAGTCACAGGTGGTGCATGGTTGTCGTCAGCTCGTGTCGTGAAGATGTTGAGTTAAGTCCGCAACGAGCGCAACCCTTATCGTTAGTTACCATCATTAAGTTGGGGACTCTGGCAGAGACTGCCAGTGACAAGCTGGAGAGAGAGCGAGGGATGACGTCAAATCATCATGCCTTATGATGGGCTACACACGTGCTACAATGGATGGTGCAGGAGGAAGCCCAAGCCGCGAGGTGAAGCAAAACCCATAAAACCATTCTCAGTTCGGATTGTAGTCTGCAACTCGACTACATGAAGTTGGAATCACTAGTAATCGCGAATCAGCATGTCGCGGTGAATACGTTCTCGGGCCTTGTACACACCGCCCGTCACCACCACGAGTTGATAACACCCGAGCCGGTGGCTAACCGCAAGGAAAGGAGCTGTCTAAGGTGGGATTGATGATTGGGGTGAAACCGTAACAAAAGGTAACCGG
+
#.((,)11579/&**(/6/*,&'$%#*))))(,(),344*,42./301038/),*/4+)*21396959473,,,**/(,*'(,.2*+&-)4*.42114/,4,.00-+++*'*,(+,800/&+.-0../20*)*+/&,.)'&(')--001).-,0,/+377./,&/*3*)('(%&)*-/+/3,.19*,)-.-160*4.*-.-*-%%-+''5.*''*&**/34-*(&%#%#),)&01++)&/(&$%$($.0133501)$%(&()+++,*)+((&*''(')-,&()+)'++25+./8//-7*)34/.2/84536701)2,(((,/118;968,+++&796--+-.2351//1-.66/++&)$#%),*+-06;78:66/,02/56635-%+)'+,))*03*.)+**02(&&')064921000/1334:84173./776-(&+)+)&'#(*)/109326:47/3/.,,,+.02410/10.30334994(-+--41310*%*&&&(*-*)))))',&*.0/-'&27./3-,45509++,41110/-/-),-2&2000('-0021/,,/20;0509537(81,,451'+'-/48985/5-5,.-.10-0322,0*-$&%&')154434408-,*)*,-7874::3454:.2-2+0()*.19:7-06)%+$/163-0..--)*+-+),3282*./60'(*(+/312.+00.4,&&&%*'-%%(1/6.//22//.///6-.-/.<**+.--/17,-,&/0(--,,,,,++&((&%((42438620./005200566.,---:69//.,./4-..9506-)-,8-9.274'+/6,*+++/43-47'(+(.:460-*-,.7;9;;99;:909038<803652.1-**(',87889)324377:&7891./&$(('(*($008.66655567<6123;:88-,((**+&&&&*,+-00--),,,((+&()',3:9978556'8-),)*((-&%(/+240/,,-+,--:14,:9/04--119:4.878:667.3469.90520159;:989291001-2//0//-.2-13:3784/))%)+,4,,(%%((87834546887693:856:77755;565*184/8/..6711,34038/,-.+-))03%-(()*....124),*'&(&07798232*+974%-+-/..6*'(&')434/(.-&&1)351300137-:,523,,)*/')/-253/196(0-89;993,
@2b18b0ea-04f3-42b4-b9c3-30adec95f322 ch=53 read=175525 start_time=2019-12-13T15:41:16Z barcode=BC01 runid=2c9cf7bc05858273f10e7d7ec552fc0bd742dc3e
CTCCTACGGGAGGCAGCAGTGGGAGAATATTACTGTGGGCGCAAGCCTGATGCAGCCATGAGTGTATGAAGAAGGCCTTCAGTTTTGTAAAAAAGTGCTTTCAGCGGGAGGAAGGGGTAAAGTTAATACCTTTGCTCATTGACGTTACCCGCAGAAACACTAGCTAACTCCGTGCCAGCAGCCACGCGCGGTAATACGGAGGTGCAAAGCGTTAATCGGAATTACTGGGCGTCACAAAGCGCACGCAGGCAGTTTGTTAAGTCCAGATGTGAAATACGGGCTCAGCCTGGGAACTGCATCTGATACTGGCAAAGCTTGAGTCTCGTAGGGGTAGGAATTCCAGGTGTAGCGGCGAAATGCGTAGAGATCTGGAGGAATACCGGTGAAGGCGGCCCCTGGACGAAGACGCTCAGGTGCGAAAGCGTGGGGAGCAAACAGAGTTAGATACCCTGGTAGTCCACGCCGTAAACGATGTCGACTTGGAGGTTTGTGCCCGCGGGGCGTGGCTTCCGGAGCTAACGCGTTAAGTCGACCGCCACCAGGAGTTTTGACCGCAAGGTTAAACTCAAATGAATTGACGGGGGCCCGCGCACGAAGCGGTGGGCATGTGGTTTAATTCGATGCAACGCGAAGAACCTGGTCTTGACATCCACAGAACTTTCCAGAGATGGATTGGTGCCTTCGGGAACTGTGAGACAGGTGCTGCATGGCTGTCGTCAGCTCGTGTTGTGAAATGTTGGGTTAAGTCCGCAACGAGCACTGTATCCTTTGTTTGCCAGCGGTCGGCCGGGAGCTCAAAGGAGACTGCGGTGATAAACTGGAGGAAGGAGGTGGGGATGACGTCAAGTCATCATGGCCCTTGACCAGGGCTACACGTGCTACAATATAGCGCATGCAAAGCGACCTCGCGAGAGCAAGCGGGACTCTAAAGTGCACGTCGTAGTCCGGATTGGAGTCTGCAACTCACGACTCCATGAAGTCCGGAATCGCTGGTAATCGTGGATCAGAATGCCACGGTGTAGCACGTTCCAGGCCTTGTACACACCGTCCCGTCACACCATGGGGTGGGTTGCAAAGAAGTAGGTAACCCAACCTTCGGGAGGCGCTTACCACTTTGTGATTCATGACTGGGAGTGAAGTCGTAACAGGTAACCGG
+
+*.*(*,,46/18/024315/62)')(++/1*+)-1/86.-./6/5;6667570%*++))%')+,+-/4/,/-+%+)**((%'26.,./6844,,/',)(-(')(*2+)-..,+/-,*,55-+8,7*/0.9:.-999717.*--/0).+%&()',(&&'**%*-.0532/0---9;535+.31&'#$$'&))16..014.-/,-.3:1/4914/4.0-2-1,6-00:6,+%%%$&,2,*+10,.+/)-37(/08/-18/5-02*,.3-0(''(()%-'+1749*%,7/5/2*'./03555-,-.*5425-.2*'&&$&&,*-+/36,,*1*.-8+5+6,10-10--)&*+030..2,++6560/.,/9888/-4-+6-29:52,.),+5/607:40-/643))((+/)-07(*84430+53++11835,&*,86..*(%)).*+21205(*22600.2/*.-4/++.4)+-)*+99:7/6/7,*2-04-/4,:1(''').)(454644/43+/*()++0++,..:36+/1+&/-,25*,**0-''&''$+#5,,1//(4,47<:19989.0/424343427<;/31,(,(.-(%&&)//6../))..,.-36:944521'),397853/,00)1-.,**.1(-+*,77772)*$(*-*/321'))+,-289+5,4,878:9:9280+&)2,-'(**3.66978764./&*(*(,.79-,+++867.8-&.,-8710/7)'*/5262186./3(-+*++%%%#,(*+'&**(+4,*01..45:17)9-8023&''&&..(+,()+.11,&')(*-57766:/*.*)-)+',-,39;75867767715-36594+1/439-.,),.8.035,*')$%$'(*6577;6.)&*+-321&2,0)('*++124380,+(*-0/&++-)'())(*,/+./-)++-/5556/6,,.&,'.+,-./68847312&)+,.0.6/0/38230,122976)**/*&)5,-,/058550(*6523*(,4954.(%&$()/70(%..26.8///6*1/2.'&(-*,.420/07,2+(&&(*///:.0.7,(,-)++//..+(($/*413874:2&)+*/+2-,57*.,64./479<8863233392'(().-+,26899,'5,+579874
@fe559694-769a-43b5-9fde-3407c635bf17 ch=373 read=177761 start_time=2019-12-13T15:41:32Z barcode=BC01 runid=2c9cf7bc05858273f10e7d7ec552fc0bd742dc3e
CCGGTTACCTTGTTGCAGGCACACTTCCCAGTCGCCGGATCACAAAGTGGTAAGCGCCGCCGGTTGGGCGCACCTCGCTTCTTTTGCGGCCCCTTCCAGCGGATTGTGACCCGGGCGGTGTGTTACCAAGGCCCGGGAACCGTGTTGGTGATCACGTTACTAGCGATTCCGACTTCATGGGTCGGTTGCAGACTCAATCCGGACTACGACGCACTTTATGAGGCCGCTGCTCTCGCGGTGCTTCCTCTTTGTATGCGCCATTGTAGCGTGGCCTGGTCGTAGGGCCATGATAATGACGTCATCCCCACCTTCCTCAGTTTATCACTGGCGGTCTCCTTTGAGTTCCCGGCCGGACCGGCAACAAAGGATAAAGAGTTTGCCTTTCGTTGGGACTTAACCCAACATTTCACAACACGGGCTGACGGCAGCCATGCAGCACCTGTCTCGTTTCGAAGGCACATTCTCATCTCTGAAAACGTGGAACCAGAACGGACAAGTTTGTGCGTTTGCGTCAGGTATTACATGAAAACCCGCGCGTGGGCCCCGTCATTGTTTGAGTTTGCAACCGCACGGCCGTACTCCCCAGGCCGGTCGACAGCGCGTTAGCTCGGAAGCCACTACTTGCCTCAGGGCACAACCTCCCAAGTCGACATCGTTTGCGGCGTGGACTACCGAGACATAATCCTGTTGCTTACGCTTTCCTTTGAGCGTCAGTCTTCGTCCAGGGGGCCGCCTTCGCCACCGGTATTCCTCCGAATCTCTACGCGTTTGCCGCGTTTACCACCCCCCCTCTACGAGACTCAAAGGCTTGCCGGTATGAATGCAGTTCCCAGGTTGAGCCGGGGATTCACATCTGACTTAACAAACCGCCTGCGTGCGCTGCGCCCAGTAATTCCAGATGGCATCTTGCACCCTCGGCGTATTACCGCGGCTGCGGCGCAGGTTAGCCGGTGCTTCTTCTGCCGGGTAACGTCAATGGCAGGCAAAGTGCACATGCTTTACTCCCTTCCTCCCCACTGAAAGTACTTTACAACCCAGGCCTTCTTCATACACGCGGCATGGCTGCATCCAGGCGCGCTTGCACGCCCATTGTGCAATATTCCCATGCCGCCTCCCGTAGGAACCGATGTTTCAACAGAAGTTAGCTTTCCGGAGCTTTTGACAACAAACTGGCACCAGCAATACGTGGCTTTACAC
+
652629(,+**)-,(,&%()&('*(+')&()37+**%*.23-..4.%,&-+&&&&%(&$'%(')'')('%&#%&'*$%'('.48/))&''&&&%%))**(()$***).+3+'-12,1+-+2,/*(*'&'*,/4*/2,&$&$#%$(%(%&$#%'$&('('+,%)+-03:652/0+-.+,,4,-+),0-/0%%+*)65:434*6/8642.)&$*),,52'*,.0-1,&&'%'()*(&%)'((''(&*+2070,))*-1-2;55612/+)(')(+,(*...411)+++851,+***)*+06698919:1.37784)).,,/65,./,1/,/.&3/-,2327+(&)(8*1*(,3/06+,%'%')(-/7+,/-5861*%+-53,-2-25//7;2661-2.3.-;.,.0/,771,4330+-*&%'*(&/2+1/(/0,/*0--,++2'(*,.0**-&%%'+)+*'013:86757773.,(+)$&&'')&$$$$(&&&'*&$%%'-1(%&%%&()'$$%((%)$$#%&$%$$$&(*'*,(&-,+,&&&')51(&)+&**'-/*('-,43()-/.'%%#$%$%''',.+678+/-2//0-*))%%$$$%&%&)''''*0(0)'39--*#%$#%),*,''*,*,+0,0,026+2-102+&.13232:50,0***007.-(*03,%'()*())')%$%%&$%''&()*54.*#%%#'&&*4110/0/686504/-/4:3117//*(+--1,+2-)2254525&*,&&(*,101.)'&&*0,(.'(+21,%$(&'.257:3-..+*-($,&-0464*)+,04/05'0-.-+'.*'*&*-;.75..519-'/0('-+0%.+3-.,+,))0111341.0()((+.&&)*,3,&%)&()-0+(--687522$*%(#$&&('**$''/:8./'(%%'(*0/17*)(*+/.*-'&$*%',,0,&*-,)*),13373.(&)(&,++/7112213/)%$&&%2,1)(&$%&(%)%&*2,)*+0412280+1890',.25:2-1)-.75-035/:)%*7/83;98:8%%&''*-0*50006304---/1'(.()&)#',*))%*(,;:+.-,**'-,,.:640.(*%.-#'(*0.)+./1,.),)'%*$.21/2/4)(,*)'0$&%'.-0&**%),4784,()-(,01*)&&)++/*,$)&'&%'%*((&$%$#$##
