# Supplementary material for: De novo species identification using 16S rRNA gene nanopore sequencing
Source: PeerJ. 2020 Oct 21;8:e10029. doi: 10.7717/peerj.10029 (PMC7585375; doi:10.7717/peerj.10029)
Supplement: Supplemental Information 3 [file peerj-08-10029-s003.zip › pass_fastq_runid_2c9cf7bc05858273f10e7d7ec552fc0bd742dc3e_416.fastq]

@7cdebf09-4dbe-4dec-8652-503b2b3e2891 ch=419 read=191093 start_time=2019-12-13T15:41:39Z barcode=BC01 runid=2c9cf7bc05858273f10e7d7ec552fc0bd742dc3e
CCGGTTACCTTTACGACTTCACTGATCATGAATCACAAAGTGGTAAGCGCCCTCCCGAAAGGTTAAGCTACCTACTTCTTTTGCAACCCTCCCATGGTGTGACGGGCGGTGTACAGGCCGGGAGCAGCGTATTCACCGTGGCATTCTGATCCACGATTGCTAGCGATTCCGACTTCATGGAGTCGAGTTGCAGACTCCAATCCACGACGCTTTTATGAGGTCGCTTTAACCTCTCGCGAGTCGCTTCTCTTTGTATGCGCCACAGCACGTGTGTAGCCTGGTCGCAGGCCGCGGTGACTTGACGTCATCCCACCTTCCTCAGTTTATCACTGGCAGTCTCCTTTGAGTTCCCCGGCCGGACCGCTGGCAACAAAGGATAAGGGTTGCGCTCGTTGCGGGACTTAACCCAACATTTCACAACACACGAGCTGACGACAGCCATTGCTGTCCCACGGTTCCCGAAGGCATTCTCATCTCTGAAAACTTCCGTGGATGTCAAGACCAGGTAAGGTTCTTCGCGTTGCATCGTTAAAAAAAAAATACATGCTCCACCGCGTGCGGGCCCAAATCAATTCATTTGAGTTTTAACCTTGCGGCCGTACTCCCCAGGCGGTCGACTTAACGCGTTAGCTCAAACCCGCCTCAAGGCTGTCTCAAGTCGACATCGTTTACGGCGTGGACTGGGTATCTATCCTGTTTGCCTCCCCACGCTTTCGCACCTGAGCGTCAGTCTTCGTCCAGGGGGCCGCCTTCGCCACTGATATTCCTCCAGATCTCTACGCATTTCACTACACCTGGAATTCTACCCCCTCTACGAGACTCGAGCTTGCCAGTATCAGATGCAGTTCCCAGAGTTGAGGCCGAAGTTTCACATCCTGACTTAAACAAACCGCCTGCGTGCGCTTTACGCCGAGAAGTAATTCCAGATTAACGCTGCACCCTCCATTATTACCGCGGCTGCTGGCGCGGAGTTAGCCAGTGCTTCTTCTGCGGGTAACGTCAATGAGCAAAGTGGTAACTTTACTCCTTCCTCCCCGCTGAAAGTACTTTACAGCCCGAAAGGCCTTCTTCATACACGCGGCGTAGCTGCATCGGGCTTGCGCCCATTGTGCAATATTCCCCCACTGCTGCCCCTTTCCCGTGAAC
+
&/+6.;/21*1,%)-,371/,-(*+4:5876;752348/.0.902701125+++0-+,1**-'7-2(--.36(%*/9-498,246(,+'(,70./51422256*67103/0+'+.*,/,(56-&.+,**-/2:43484132/.-7/..256.,.,,4-),1/-02-68575478;85772,,,-%&-6,(,*,3429'3*-2)#%'&)'(106*%&'()*.+*).*(''*'),34+,*&,+-+-2.2254;:43667999.+)#$$#(*.+0&%'(,1'*1*)'&%*+*3++''*)++*.),-/178.:3.+2059::36+0/;+')**41430)0228:32:410127/94(.434-911--/53621'4691,9,988*300812233221:22,50,*)')&('%*,6-69))++4,.*,(.-47999652&1.(--(+%#&('*4-+',,74<.30++3*4-+.4/3:9::67.007:6045;</1;<::5888379:;/3./.2*30<8.1.-/318/0/54-617/6,3*0741&%(++03337028,/-0,3)4./.*+-,()(.*78059.-+-*;;2-5/-/-,++10/,/0/.1/70+,6;*286320:1;1:/0('%)*224()&.6&&*)('().*,('(((+.+01399969:97<0,-020-017)(((*+,03476,-810-6+)*,)36;.(*)'/.*(..125/0/5:7:9-/577<;670*)-5;:4-6107/9///2))'(')).970,2,,,4552701258,::**$*,,/+---/,0,,-(**28974,2535/.23389+''(*+(*2)-0/45--0323147<0*'*)%'.((',.06++,)*781/../0)+-002283*+7702746;66626580--0-+0174'(&')'(-19781&,*1,0--'''&(+.41/26'1&'040499:0;0018819/-/(*&(4/,(+0'24245;49943347;8-9,++40,0+,-124:(.(($)-+),0.&+.084;:880680+.2-0/*+-,-31,)()'1()*,5*+,$'(0+9<965/+&)'(*.*+++,,.22*04)1++04-/01;5.08,0.1/4-.0506::1).0///0),''&)*-4.,+&%')
@bd3dcf63-2970-4c15-bcc7-e5621d7e21c6 ch=67 read=112331 start_time=2019-12-13T15:41:36Z barcode=BC01 runid=2c9cf7bc05858273f10e7d7ec552fc0bd742dc3e
TTGGTATTGCCCCGTTCAATTTGCGTATTGCTCAGATTGCTGAAAGTTGTCGAATTATCTTTATGTTAACCCTGCTGCCTCGCGCTCTATCTTTGATTTACCTTATTGCAGCTTCTACACCCAAATCTTACATCAATCCACCTTCAGACAAGCTCCTTCCTTGCGGTTAGGCCCGCCGGCTAAGATTATTATCGAAAGCTCTCGTAATTGTGACGGGCGGTGTGCTTATAAGGCCGGGGCAATATTCACCGCGACATGCTGATTCCCGCGATTACTGAAGTTCCAGCTTCGGCATGTAGTCGGAGTTGCAGACTACAATCCAGACTAGGAATGGTTTTTTATGGGTTTTTTGCTTCCACCTCAGCAGCCCCTTCCCTCTACCATCCATTTGTGGCACGTGGTAGCCCAGGTCATAGAGACGCCAGTGATTTGGCAATCACATCCCCGCCTGCCAGCTTATCACTGGCAGTCTCGCGCTGGAGTCACAACCAATGATGGTAACTAACGATAGGGTTGCGCTCGTTGCGGGATAACCCAGCATCCTGACACGGGCTGGCGGCAACCAGCTACCTGCTTATCTCATGCCAGCTATCTCTCCATCTCTGCCAGCCTTTGCCAGGTATGTCAAGTTCCTAAGTAAAGGTTCTTAGCGTGCTTCAAAGATTAAACCACATGCTCCACCCGCTTGTGCAGGCCCCATCAATTCAGCACGGGTTTCATTTCTTGCGGGCAATACTACTCAGGCAGATGCTTATTGCGTTAACTGCGGCACTGAACTTTGGCATCAACCGCCAGGTACTCATCGTTTACAGCGTGGACTACTGAATTATCAAATCCTTTACTCCCCACGCTTTCAGGACCCCAGGCGTCAGTTGGGCCAGATCATCGCCATACTAATTGTTCCTCCATATATCTACGCATTTCCACCCGCTACGCCGATTCCACGATCCTCTCCTGCACTCTAGCTGCCTGGTTTCCTGTAGCCTGGAAGTTAAAAGCCAGGCTTTCCACCACAGACCACTTGCTGCCGCCTGCTCCTCTTTTACGCCCAGCAATGAGTTCCGGATGCTTGCTTGCCACCACGTATTACCGCGGCTGCTGGCGCGGGTGCCGTGGCTTTTCCTAATAAAGTGCCGTCACTCGGCTGCATTTCCTGTAGCCCGCCGTTCTTCCTTTATGGCAAGAGTTTACCGCAGTCAAAGAAACCTTAACTTCCTTCACGCGGCGTTACCTCCCGGTCAGGTTTCCCCATTGCCGAAATTCCCTCTGCTGCCTCCGTAAG
+
$$'*)((&&,+.+--35,'11($'(*(/,&(()&%)3)()*((+)'(9*,0'&'+*+,0087*-'-7+5-4(&$$$&,/*+''&&&,//401.%$$'4'%)(*-'-.**'()*'&%$'(+.++15-(&'#%)*548255)+#%%%))01,('*,/6473/,.*))+-,(,(+'%$1'*''(%((&))(*++-1&*,.)+--()(-((+('*))*(05-(,**+%%&%&$+1.651,)3.-+9/./8+%)%#')(.*++,**'///-''../2.&%$%'%&,//''&(%(&%&'(**,+,*+*)%)-+&$&*)-0,()%'.)')-+)&('))*)430:29(,&$+2//946(%(-,/)$*'*)%%&&&-0*'')).-*,+))(%(,.1.:/))%,*(*--.'$%()-.$)%')+*,%',*/*.(&'/+&09)-'')')*+')..76*&'&&$%%'%(-++-:$'''.,,,/0,003*/334-+),#'&''$/****-03137.))(()0+'*-,31.00077/0+)(%*000)&-*&(-/3+*%$%,-,0'450'&(),-/1+''&&(##&(%)(*'+,,-2&'%%$$#$*')+'(')&&',-..)*$$&,(+3-'+,*/00.2-/0/)'%(,(*&%'*13++509--)')**)%(/,7/1-&)*-*0006+.,/+**4;165*'$%%%)%-%.,.1-&'(,(/-9/*(((+&467;45++10+/-*,,3212,+)(((&'(-322*))*#)0*,5***'+)*'+,*&)1-(/+,(6+-.,+*,**--,.*(,*&'&*)--1480(086(,&*)*/25065231//*4,.0**0((/+.1,)-+388*%'#&03+/),5,(%&$$+)'$'))4+*')(*),/56-')%$$&&)*/0(,)/$/7283492234454/.213%29,0,).+((/0'/$#$'%/./(%')*-.2,,*,2131.*))&'&'*,/44664:,+$$$%&%('((*)&'..632*%,,%37.196,*+3*&+'))03((3(&%$$(-,17('&&*'++.-,)&,('%$%&$((%%&&-2.*.-/2*+**(''&$()#%&&((,-)0'('')/6012:612*'('&'##&'&*),',11*.''))*//)(('-2230))+1(4+)%)(*<6..+'(%,,6)-65710(''*%(*(((%(+/3('*,.+&'%$'),00((($)&$)&,''%'+,,+,5+$)&'&)(+-*&&&').(-4.0-,2(6,-.0/*0:,1,*((',*63,'('')0)*1/43-.0&'
@1a01ec07-6395-44b8-871e-c8a4882874e1 ch=202 read=103187 start_time=2019-12-13T15:41:35Z barcode=BC01 runid=2c9cf7bc05858273f10e7d7ec552fc0bd742dc3e
CTCCTGGAGGCGGCAATTGAGAATATTGCACAATGGGCGCAAGCCTACCTGATGCAACCATGCCGCGTGTATGAAGAAGGCCTTCGGGTTGTAGTACTTTCAGCGGGGAGGAGGGAGTAAAGTTAATACCTTTGCTCATTTACCCGCAGAAAAGCTTTCAACTAACTCGTGCCGCGGTAATACGGAGGGTGCAAGCGTTAATCAATTACTGGGCGTAAAGCGCGCATAGGCAGTTTGTTAAGTCAGATGTAATCAGGCTCAACCTGGGAACGCTCATCTGATACTGGCAAGCGAGTCTCGTAGAGGGGTAGAATTCAGGTGTAGCGGTGAAATGCATGAATCTGGAGAATACCGGTGGCGGCGGCCCCCTGGACGAAAGACTGACGCTCAGGTGCGAAAGCGTGGGGAGCAAACAGGATTCGATCACCCTGGTAGTCCCACGCCATGTGATATCGACGGAGGGTTCGGCGCTGAGGCGTGGCTTCCGGAGCTAACGCGTTAAGTCGACCGCCTGGGGAGGTACGGCCGCAGGTTAAAAACTCAAATGATAGACGGGGTGCACAGGCGGTGGAGCGTAATGGTTTAATTCGATGCAACGCGAAGAACCTTACCTGGTCTTGACATCCACGGGATTTTCAGAGATGAAAGCCTTGCCTTCGGGAACCGTGAGACGGAGTGCTGCATAGCTGTCGTCAGCTCGTGTTGTGAAATGTTGGGTTAAGTCGCAACGGAAGCACAACCCTTATCCTTTGTTGCCAACGGTCCGGCCGGGAACTCAAGAGGAGACTGCCAGTGATAAACTGGAGAAGGTGGGGATGACGTCAGAGTCATCATGGCCCTTACGACCAGGAGGCTACACGTGCTACAATGGCGCATACAAAGAAAGCGACCTCACGCGAGAACGCCAAGCGGACCTCGCCAAGGGTCGTCGTAGTCGGATTGGAGTCTGCAACTCGACTCCCATGAAGTCGGAATCGCTTAATCTCGTGGATCAGAATGCCGGTGATACGTTCGAGCGCGGCACACACACCGCCCCGTCACACCATGGGGTGGGTTGCAAAAGTAGAGTAACTTAACGCTGGGGAGGGCGCTTACCGCGTGATTCATGACTGGGGTAAGTCGTAACAAGGTAACCGGAGAATGGGAGGCGACGGGCAAGTGGGTTAACACAAAGACACCGACGCTGCTGTAGCAATACGTAAGCGGCA
+
**-&$&+(,,*&0-/'3''(&),/,4.--12.8.-,/0./03.11)'(((,332,1*2+00+11-..-164560/*++,1+3,/-)5218'(),++.57;6.-,/76)','')-+(+,-85207/6.1290;9//30(1*'(+1,),-),)0+&'(,++-',,-.-/1$%$&&&'%%+/6102831..()*6573432.&%(+*),-(+492(+.15;4/-2.-0(%&&56'42--**5.3-32.-.,*&+/+5%)-/03386:716/)'('().%.,''+,+,25705/'((&)),/220)'&03**,,-*2+2,+)*),++/-/4-.27,('($&)&.3323*,'*-,//./..2:5-)('/.7641)*596+-2,)/002251762(,*(&%$%&'%(&(&)0,(*.0:/9425*6)$&&*(,.8*,1--)(.41))-,.3,0$'')+-14/%*&/*+3.07'%$'%($)%1+54000-.+2+4)/'.1.2.,,,-2+&%&'%*-1-16179:**)%&(23///+-+(2*1)1288121(32-(*&$)%2&0*'&#%$%&((&,0,1.,,-+.+*)-122),-664./126750**,,+).24011-14,//0148334437.,..4/*28<30+,++*+++*($$$$#$&')23&22.15/.154332(($')453...-/,-.-.-*+0/11-.(*).5+/+,0,,03:28/6/0(*).)/-04+&''&&&)*+.5.120/6-(3001;1298+73704(*(4229607/.2.7((,-+,-15569&2/-,--2&.//*(&&)+,).496./587758-((+,0/9/+,,3270-/*(()+--40'%')*)*)*-.11.//260(.-,-41/1-5''+*('+.)1+(,$)*(+''&$%$&%+(%--5/4-.1++*'%&(,)*'')*1++,8)/).&*((*+-19:67778502-25*#&')+))7(2*1,,(%$$)(,*&'('/**0/)*+3541+,+)*/''(&(()&%**)((%(&*()&((*-*,12(%+/)+-3710&,(&'(-,/7'0(6-)&*'&&()*('%&/*/(&'&,+)'*104/.//.29+,**+33883/.))'&()',&+&'*.1,10.5'*).-0261.&'-1+(0%&*--//*/9770(/(46,6-2-000:6/10///''%$$+%'(&$%&,060-0/+/*&&$$%%
@2deba68b-14b8-4e6b-a4e4-036924bdd3a2 ch=159 read=148917 start_time=2019-12-13T15:41:43Z barcode=BC01 runid=2c9cf7bc05858273f10e7d7ec552fc0bd742dc3e
CCGGTTACCTTGTTACGACTTCACCCAATCATCAATCCCACCTTAGACATCCTTCCCTTTGCGGTTAGGCCACCGGCTTCGGGTGTTACCAACTCTCGTGGTGTAGTGACGGGCGGTGTGTAGTACAAGGCCCGGGGAACGTATTCACCGCGACATGCTGATTCGCGATTACTAGCGATTCCAGCTTCATGTAGTCGAGTTGCAGACTACAATCCGGGCGAGAATGGTTTTATGGGTTTGCTTCACCTCGCGGCTTCGCTTCCCCTCACCATCAGCATTAGTGGCGGAATAAGGGCATGATGATTTGACGTCATCCGCCTTCCTCCAGCTTGTCACTGGCAGTCTCGCTAGAGTCCCCAACTTAATGATGGTAACTAACGATAGGGTTGCGCTCGTTGCGGGACTTAACCAACATCTCACGACTTTGAGCTGACGACAACCAGCGCCACCTGTATCTCCTTATGGCTATCTCTTTCTCCATCTCTACCAGGCCTTTATGAGTATGTCAAGACCTGGTAAGTTCTTCGCGTTGCTTCAGTGTACTGCTCCACCGCTTGTGAGACCCCCCGTCAATTCCTTTGAGTTTCATTCTTGCGAACGTATTTCTTCAGGCAATTACTTATTGCGTTAACTGCAGCACTGAACTTTGCAGCATCATGCCAGGTACTCATCGTTTACGGCGTGGACTACTAGACATCTAATCTATTTGCTCCCCGCTTTCGGGACACATTGCCGAGCGTCAGTTGCAGGCCAGATCGTCGCCTTCGCCACTGGTGTTCCTCCATATCGCGTTGCCGCTGCAGCGAATTCCACGATCCTCTCTGCACTCTGGCTGCCTGGACTTTCACCAGCACTGAAGTTAAAAGCTTCAGGCTTTCACCACAGACCCTTGTGCCGCCTGCTCCCTCTTTACCTTAATAATTCCGGATAACGCTTGCGCACCGTATTACCGCGGCTGCTGGCACGTAGTTAGCGTAGCTTTCTAAAGTACCGTCGCGCAATACCATTTCCTGTAGCCGCCGTTTATCGCTATAACAAGTTTATCGAAAACCTTCGCCTTCACGCGGCGTTGCTCGGTCAGGGTTTCCCCATTGCCGAAAATTCCCTACACTGCCTCCCGTAGG
+
680218-/70:*0+*+/%-,0+$)+*+009760-2+49*)6+5.,++('+*&&-+;+24+)0+++/*0;61.50,-+0.8*5,,+8--4,5,,,4))))+5310)((,53/992510.+**%',*/,/)-/0(*(((#%)%(),52248-154723268958760..(3)+-4&001/98/3+&+,8+'))'&,/.---.7'.)0-1/.01:91/.-+*%((-626158;+/02:-29;*,6:545611--10/3;.--5+<5,**+%&)*+*$###(('%(%&&%,&&''%)35+/.--*'*+71..50111.1&$(*+1-//162344614657241.'.--++)*/$&&(*1;;5*+(')-0,./26975642497000.+.&(+)+4478789,20961**'*$)&-*3/2332,/.-)&%'*+**)('-,&..4)+%%%&,(&(,+*/,//.///413*6442651,,)*(*-30640-)&'%$1,11-35,00.//0+/17&++/-52,.++()*/'*,++,,.5())+1%*'&%#%''()/-*-4*(())'($+%)/575*(./0848401796437;936:;68300+*+*%%$)-*'*')(*320-0(%&-+*1-))*+123288-,))$%#'(/,13+&'&()((%$#$'&*(&''0213::8.;2&)+/./26;7875,+$'%$'**1/0/00)47)*56191(&&&((,*33)%$&&),&(''%)*,.1,+3,()-.425,+./2.21-14.9545;4679961895+*+)&'&+'$%$)('+&#$%#$#%&')(..3/,-.226*,-0.&(*(..1*'+'&%'$$'0)()+&($%&&%&$),-/22/0/10)()-75/044.24-+/-*-*+-85&(&$))2;79:+*+(20()1.83(,%&(*2,/8431122409.,*)'&$&$%#&'%%')0/7;0303003:+0*)&+*,.1.-)((&%),/0851,13)''&'**)+%&#&(+*).5+/:3252221/2806--,1&'./-0*'',-.*+(+0*&&)',35)-,.((#$%',*$-'.*766.4...6.:1:(+7/.765;<4.11.34126696138,)).+/-/39.63(&*+-)
@8405b447-4cce-4954-818c-0b1421fea534 ch=274 read=99110 start_time=2019-12-13T15:41:53Z barcode=BC01 runid=2c9cf7bc05858273f10e7d7ec552fc0bd742dc3e
CCGGTTACCTTGTTACGACTTCACCCCAGTCTCATGAATCACAAAGTGGTAAGCGCCCTCCGAAGGTTAAGCTACCTACTTCTTTTGCAACCCGCTCCATGGTGTGACGGGCGGTGTACAAGGCCGGGAACGTATTCTGTGGCATTCTGATCCACGATTACTAGCGATTCCGACTTCATGGAGTCGAGTTGCAGACTCAATCCACGACGCACTTATGGTCCGCTTGCTCGCGGGTCGCTTCTCTTTGTATGCGCCATTGTAGCGTGTGTAGCCCCCCCTGGTCGTAGGGCCATGATGACTGACGTCATCCCCACCTTTCCTCCAGTTTATCACTGGCAGTCTCTCCTTTGAGTTCCCGGCCGGACCGCTGGCAGCAAAGGATAAGGGTTGCGCTCGTTGCGGGACTTAACCCAACATTTCGCGGCACGAGCTGACGACAGCCATGCAGCACCTGTCTCACGGTTCCCGAAGGCACATTCTCATCTCTGAAAACTTCCGTGGATGTGTCAAGACAGGTAAGGTTCTTCGCGTTGCATCGAATTAAAACACATGCTCCACCGCTTGTGCGGGCCCCGTCAATTCATTTGAGTTTTAACGGCCGTACTCCCCAGGCGGTCGACTTAACGCGTTAGCTCCGGAAGCCACGCCTCAAGGGCACAACCTCAAGTCGACATCGTTTTACGGCGTGGACTACCAGGGTATCTAATCCTGTTTGCTCCCCACGCTTTCGCACCTGAGCGTCAGTCGCTTCGTCCAGGGGGGCCGCCTTCGCCACCGGTATTCCTCCAGATCTCTACGCATTTCACCGCTACACCTGGAATTCTACCCCCCCTCTACGGACTCAAGCTTGCCGGTATCAGATGCAGTTCCCAGGTTGAGCCAGGATTTCACATCTGACTTAACAAGCCGCCTGCGTGCGCTTTACGCCCAGTAATTCCGATTAACGCTTGCACCCTCCATTATTACCGCGGCTGCTGGCGCGGAGTTAGCTTATTTCTTCTGCGGGTAACGTCAATGAGCAAAGGTATTAACTTCTCCCTTCCTCCCCGCTGAAAGTACTTTACAACCGAGGCCTTCTTCATACACGCGGCATGGCTGCATCGGGCTTGCGCCCATTGTACCAATATTCCACTGCCTCCGTAGGG
+
3'0&,&&26+/2.9+/.1147335,*(''.1'(')))1//*+)+%&((%+(&')*,*(,3,)+2,1,2/4.-..13+%(+9/4;<428816:-%.023+-9::8898:8;994:332(0143146,:8181/7435*'((*1..199-.//5)'),,-4,-,)+,-68;9731+)(**-32./05.-)1(*+767:37*9+1.)*-./.0+(++-/22//,**+)**--*+)(,+,+08/-5172810013679<76;.,,,.--,,+%(),24+/)$$*316550.7:995,,+,+)(&+,04674*:98,%*&'/(2*+,++*33+&//5753:-),-,231347;80-/111;5,7330859710+3+++'/29*20931/(*1,;34-00/10500,746-1,1((%$.-2+-11.(&&$+)+,-0435567991-1:09;6544481)*-133024;;9490**-,3152*+3/048:766,-,10)+3036789;99.0$'*.115-*/,,-)..5;5676274-8---56-*.--04.'&)-.22563.-4.1006)+,4.322:3*+54+806022973339;<./30,.*++0/2709;6-3;08///9824242435*0+,,78516/20.482444:7831287203472723-3.44127699486:+/24;93613-54477)92--46956:831112<7+23/8:4-,+).75-46479-..-0+*,,46((%+')*-/()7.853,02,263;9021+,6(('&)-04/4')*232276&30104:1/-31/01/./1835.1.1/0&%,366953-./**+*+.15'.,,0--8:),3,-2257756/57;26-,1;5;2/000&34./;5.,../372.(''4')60%57)))'(-.2385.*-,()*.9-)+./57:68/2351510/42/046:1138&-')0405;8749555,//1.*4(/$'7--%('&%,5.33<66;;60/&171--,0/+*+/77;*/*),0320+/.-1*9--9465-96--5665:4121-6:/*+1+2+''+)898<76<77733(/,0.403044126:::8-9:5480112;5'.2*,&*(3,45495,&(&&)&&/0)+.5&'
@d56c918b-6f91-4d3a-a948-a5c04bf87c32 ch=252 read=216881 start_time=2019-12-13T15:41:55Z barcode=BC01 runid=2c9cf7bc05858273f10e7d7ec552fc0bd742dc3e
CGTTACCTTGTTGACTTCACCCCGTCGTAATCCCACCTTAGACAGCTCCTTCCTTGCGGTTGGAGTACCGGCCGAAAGGTGATAAACTCGTGGTGTGACCCGGGCGGTGTACAAAGGCCGAACGTATTCACCGCGACGGCCTTTGTTCGCGATTACTAGCGATTCCAACTTCGTAGCCAGTCGAGTTGCAGACTGGTCGAACTGAGAATGGTTTGGGTTTTGCTTCACCTCGCGGCTGCGCTTCCCTCTACCATCCATTTGGCGATGGTGTAGCCCGGTCATAAGGGGCATGATGATTTGTTGTCATCCCGCCTTCCTCCAGCTTGTCACTGGCAGTCGCTAAGTCCTAGCAATGATAGCTTAACAGTAAGGGTTGCGCTCGTTGCGGGACGCCAGCAACATCTCGACACGAGCTGACGACGTATGCACCACCTGTATCTCATATAGCTATCTCTCCATCTCTGGAGCCTTTATGAGTATGTCAAGACCTGGTAAGGTTCTTCGCGTTGCTTCGAATTAAACCATGCTCCACCGCTGTGCAGGCCCCCGTCAATTCCTTTAGGTTTCATTCTTGCAGACATTACTACTCAGGCAGGTACTTATTGCGTTAACTGTAGCACTGAACTTTGACATCCAACACTTAGTACTCATCGTTTACGGCGTGGACTGCAGAATTATCCTAATCCTATTTGCTCCCCACGCTTTCGGGACTGAGCGTCAGTTGCAGGCCAGATCGTCGCCTTCGCCACTGGTGTTCCTCATATATCTACGCATTTCACCGCTACGTTTACGTCCTCTCCTGCACTCTAGCTGCCTGGTTTCTATGGCTTACTGAAGTTAAGCTTCAGGCTTTCACCTGGGCCTTGCTGCCGCCTGCTCCCTCTTTACGCCCAATAATTCGGATAACGCTTGCCTACGTATTACCGCGGCTGCTGGCACGTGGTCAGCCGTGGCTTTCTAATAAAGTACCGTCACTCGGCTACCATTTCCTGTAGCCGCCGTTCTTCCTTTATAACAGAAGTTTACCGATAAAGCCTTCTTCCCTTCACGCAGCGTTGCTCGGTCAGGGTTTCCCCATTGCCGAAATTCCCTACTGCTGCCTCCCGTAAGAAC
+
$')4-3738+,'+*24954150)$&&%&(+.-:4,,*+*)*/2/156668:6-+/,-*335))$%$&+/.51*)0/&/((&%&(7.)))#)'.,44.--('/48503.+/')+9*/7/&'(3*)6/8;:8:;562*)&'(&&-*)-63/11-12+-.-./409:2+/(,1,+)(&&&$&)41,+1*5-/%&2.-*',0(*.2++..3:88,:9,)++/86+&().81485/(&+)('')&*-/04+)32)21/02:027'(&(&%'2+,((&)-.&()(('))'(-.)&()&'-(%++)%+)(+45/;9/&0445991/0-.-12--/+0-,5/*/74/284(/,.)$&()+7)(),(%'(+.+-&&-,1*+*,40239::617/00951*$&'+#,',+532-*(*,59681010(()%%$&%*%))+,)--.,0///13(1*-'678972..+/00000-/3/--00087131**+,765631014:878647,70:98<678515)./52/2/1-0<8;95+*--9902:-)1,0-0$*(0475--39969:52197%(((1.-36;534,/()/.&6'(*843455565&)&+(+,4+4.+.,,035)'%%&(-/5427:03:5-149:0).(*().**,.,/232;:184/%)*2.1289.**%'$(&*/1424'&/6307)),7.).-18:.(*)*36./&033324201229..5//0)*429523554::/11/1../9078:9888;,1,.,2244667785844;30/34/69570.52+-,.--/153843/-.-//(2233453588;820,,.')+,-.3/0../821*-3.3&.2/54.-%%$$&,..*%((,2796146011-26+,.66.*0,/,)./-36030,7410(+&)))(/,*34+3*/--:<92810177878/*.,/(010/-30-3/8+59,+**2,/6+)(*,9772,..,/-,*(2-*1<02987/..3/27:670+'*,+/3-++('0*))+++7.*-.+()%)&&(*5962523+3;514.0'*3.0.-+-,30.0.571,4(5;</-12-,0++3/./65)((+*)02229460(,-/'()%(
@6d3ecae7-ae10-4493-9543-fd4d1e2fd9bb ch=342 read=87150 start_time=2019-12-13T15:41:53Z barcode=BC01 runid=2c9cf7bc05858273f10e7d7ec552fc0bd742dc3e
CCGGTTACCTTATTTACGACTTCACCCAATCATCAATCCCACCTTAGACAGCTCCTTCCCTTGCGGTTAAGGCCACCGGCTGGGTGTTATCAACTCTCATTAGTTGGTGTACAAGGCCGAACGTATTACCGCGACATGCTGATTCGCGATTACTAGCGATTCCAACTCATGTAGTCGGGTTGGCTTCACAAATCCAGACTGAGAATGGTTTATGGGTTTTGCTTCCTCGCGAAAGCCCCAGCTTCCCTCTGCACGCATCCATTTAGCCAGCACGTGTGTAGCCCAGGTCACTTAAAGGGGCGCATGATGATTTATCATCCCGCCTTCCTCCAACTGTCACTGGCAGTCTCGCTAAGTCCCCAACCCAATGATGGTAACTAACGATAAAGGTTGCGCTCGTTGCGGGACTTAATGGCATCTCGGCCACAGGCTGACGACAACCGCCGCACCTGTATCTCATATGGCCTATCTCTCATCTCTGGAGCCTTTATGAGTATGTCAAGACCTGGTAAGTTCTTCGCGTTGCTTCGAATTAAACCACATGCTCCACCTTGTGCGGGCCCAAATCAATTTGCTGAGTTTCGACGCGAACTACTCAGGCCCAGATTGCCTTGTGCGTTAACGCAGCACTGAACTTTGACATCCAACACTTAGGTACTCATCGTTTACGGCGTGGACTACTGAGACATCTAATCCTATTTGCTCCCGCTTTCCGGGACTGAGCGTCCAGTTGCAGGGCTGAGAGACCGTCGCCTTCGCCACTGGTGTTCCTCCATATATCTACGCATTTCACCGCTACACATGGAATTCACGATCCTCTCCTGCCTCCTGGCTGCCTGGTTTCTATGGCTTACTGAAGTTAAGCTTCCAGGCTTTCTACCACAGACCCTTGCGCCTGCTCCCTCTTTACGCCCAATAATTCCGGATAACGCTTGCACCCACCGTATTACCGCGGCTGCTGGCGTAGTTAGCCATGCGGCTCAGCGATACCGTCAACTCGGCTACCATTTCCTGTAGCCGCCGTTCTTCCTTTATAACAAGTTTACAATCCGAAACCTTCTTCCGCTGCACTTGGCGTTGAAAGCAGGGTCAGGGTTTCCCCATTGCGAAAGGAATTCCCTGCTGCTGCTCCACGTAGGGCGTATCGCTCAAGCAGAAAGGTTGGCACAGGAACGAGCAGCCTTCCAGCACCAGCAATGCGTAGCGCACCGCA
+
1*&(**%&%((%10'$.168:;910*(1-42,,.00/73)')&+&((5+),*+.././0+,/+/0,*6-+,..-','*'''(.,/-18444.7//-*(&,*&&/%(%$%&&+,13785,%()$$#')(-5+/,%&,2119245;7+-1-3/.-/,/2*%2),*/*'(+)*%*(&*.')0(1%%&,**'',1),0,((322,-+-1354883*005*7<;,*/4*,+),(')#$%%'*)*$$&))-.''-)()%('*+,.9739.(%&)(*,,/2011))-0/86++3//+%('6.,,77+,(*%*)**.%-0'&)22/:1,'*0184;09*-'*')1204509110:7470.,+0-/.78).')&%+3,,,.19302.-1974242,&//+((*-/13159/01954.4)3(%%%'(()/1)((%$&&&/2134576+/%3&%%((+)+)**04577:&2*-022,+-3653.1,12321)1)(34291./3,,--/,.,+,*)-/,),*,'--<8965224//&,0/4(*-3-;;:;<34//,10/2+,,+3/0'0,6/23/%)*,/1/20(%&),-65;:631,)/'$$&%')+/*+19,)$'('&$)(&)*+++&1(&%'(**01029:761644.00652)0(*')*'(*.++,/05:9508:.,2/.-(+(((../.+$(&&),-34;.7,+%))'(/,27.(.081/+)76),&%#)++-6'$)2+&)&+0-*$'$%%&(#%).86:555426;2475'('/.-++1-*/-.07881/,-,098.*.0++/())../-1.-0--&((+-/31341.0+0---&#&%%&&*736/58+-)%-*-*-/+.1++(*/;14&--//&$0.*,1*)')04+-,+076),.+,-/6600/.63-..3-(*)*)&.++.007/-/4+&-/.-*+'')'*,&&/,-2215//3.20:21-00.-.++-91:10/3'/)--*/*+''&&%'&12./-+%$'+*-/.+/2+0:7/5540*(-,%*%'18*,*(&%&&*+132+&)(.'%&)-3.((22)1,40.584&'),20+(&$0)0-4,(%')'+''(((.*4:77<82782$((&+(&((&'+(/,73*+$*,()&%&&*1(+',)-)&*')(*))*)/&0%50.35)0+0.,((%%&''($())('&$'&,,-&$&.%)((''*1.*/'/%%&#&#%&%&%
@cbb55717-ebc8-47d2-9e76-7ef63d00a085 ch=407 read=72842 start_time=2019-12-13T15:42:03Z barcode=BC01 runid=2c9cf7bc05858273f10e7d7ec552fc0bd742dc3e
TTGTTATTGCTTCGTTCAGTTACGTATTCTGCTGGTGCTAGAGAGTTATCCCGGTGGCTATTAGCCTTTCTGGTGGTGCTGATGTGCTCCTACAGGAGGCAGCAGTGGGAATGTGCACAGTAGGGGAGACCCACAGTGCAGCAACGCCGCGTGGGTGATGGGGTTTCGGATCATGCGGCTCTGTCTTTGGGAGATATTGGTGGTAGCAAGGAGGAAGCCAGCTAACTACGTGCCAGCAGCCGCAGTAATGCATGGAGTGGCAGGCGTTATCGGATTTACCCTAGATATAAAGGGAGGCGTAGGCGGATGATTAAGTGGGATGTAGAATGCAGGCTCAACTTGGGTGCTGCATTCCAAACTGGTTATCTAGAGTGCAGAGAGGAGAGTAGATTCCCTGGAGTGGCGGTAGAATGCGTAGGGGTCGGAAGGAACACCGGTGGCGAAGCGGTGACTCTGGACTGTAACTGACGCTAAGGGCTCAGAAGTAGAGAATAAGTTAGATGTACAAGTAGTCCATATGAAACTGATGAATGCTAGGTGTGGGGTTTCAACACCTCCGTGCCTAACGCATTAAGTATTCCGCCTAGAAATTGCAGTCGCAAGATTAAAACTCAAAGGGAATTGTGGCAGGGACCCTTTTAAGTAGTGAAAGCGGAGCGTATGGTTTCTAATTCAAACAGCATGAGAACCTTACCTACATGACATCCTTGCATTTACTCTTAATCGAGGGAATCCCTTCGGGGACAAGGAGTGACAGAGTGGTGCATAGTTTAATCGTCAGCTCGTGTCGTGAGATGTTAGGTTAAGTCCTGGCAAAGGCTGGCCATATCATTGAATTACTACCCATTCGTTAGGGACTCTGGCAGAGACCTGGGGTTAACCAGGAGGAAGGCAGGATGACGTCAAATCCATCATGCCCTTATGTGGCAAGGCTACACGTGCTACAATGGCTGGTACAGAGATGCAATACCGTGAGAGTGGAGCCAAACTTACAAAACCAGTCTCAGTTCAGGTTATGAAACAGAGCTCGCCTACATGGAAGCTGGAGATTACTCAATGATACACTTGAATCAGAATGCTGAGTAGGGCCATTCCAGATCTTGTACACACCACCCGTCACTGCCCAGGGGGGGTTGGCAATGCAGAAGTCCGTGAGCTAACCACCAAAAGGTAGCCGAAAGTGAGTCAACTGATTAGGAGTAGAAATCATGCTCATTAACCCGG
+
%/...&)'$%%%%(,30+28,$,(.+.0)-,,.-0,020&%''$+*7)1,**(.,/++)$(&&'.3.::325&(-.-/44111+,$$'--+*.02/*0--(,'%'('34)20/3')*((&-$*//)'*),5)#$&*++*(%%&&'(-3,,./+*))**,*(+)-.,&0/200)+$"&('(,2&/-23.(01*)./),)&%().*)$)(',.)*,&)&'&$'++/)-,*1*/$*&%(2/-2,%&&&)01+&+%+(('(*+51&*.-,163//(,(132*+.*)$'$%%&+,.'/.&&(%$-&,3/2:70/++.21,03::73*.++)0,&0*/2216-,+*,)0./.0344032+.'''-/042:/0,,++&*+/0+0)($0)(('%&$')+1.4++2)&%()+*.62$'&'(*2/1+/'+%'&)*,-'('...0*&*+.'&&'%%&$),+,23300:399221.,+**+*+-'+*1*-.2(%(&%*(,%'+(''&*+0*(**'%%&&''-''+,)%%&&&/5++**)**%()$&''112-%&,-'-+'%,()),,*2)(%$)&%+$*&++.25/(,)--/,(()''(++()*$+(3441448,)0+3;9500013+)+++&2)'',&&%'/..01*&./)*)&'&))(*.-')*1'()$*&('+(/,%'/84;71(***-/)(((%&)++''%'(&%'%&&')...'%&$'(.6&%$(&+)3.64&%(+'(+*,3)2+*+4;./0+'+,%)*,12,*')+077*)**%*/3+$%'*%.2'),44&+'*.25('4140//%)--6/1,.4-%&%%-/+',)'$'+/$(&)+'1*$&%1))+0.22+,13)'()%)10),572'-*'(%,),)&%'(&.,+),-*,+(+'%&+'$$,)117.5+346:436-.06+-&0,''((+*,'%$)&301/-.&'%)'')&),-.2301*(''-,+*++7460;0..5/2(''&)+05(*,-503+))$#(&*1).0.2310$-)2,,**()$'#%((&),,(-/1+-/./010,(&&()434.(%.'&%%$&$'$((%)(&(')/8463(*4-)'((%)*(&('%'#).*)'+--/11)($'%&$&(&*-+%()$&#%('%&)/-+*)(.-,703.1/3'&'&''1-(/&&()).).,&.(152((&$$(+)*-.''))+.*)(&%%'&0+*1+)'')')((*-(+'(+''%$+)15+),
@19386b68-c138-4591-9270-5574df99deaa ch=132 read=106833 start_time=2019-12-13T15:42:03Z barcode=BC01 runid=2c9cf7bc05858273f10e7d7ec552fc0bd742dc3e
CCGGTTGTTACGACTTCACCCCAGTCTGGAATCATGCCGTGGTAAACGCCACTCCCGGGTTAAGCTATCTACTTCTGGTACAGCCACTCCCATGAATTGTGTGACGGGCGGTGTGTACAAGGCCCGGGAACGTATTCACCACAACATTCTGATTTGCGATTACTAGCGATTCCGACTTCATGGAGTCGAGTTGCAGACTTCCAATCGGACTTAGACGTACTTTGTGAGATTCGCTCCAGCTCGCACTCTCGCTTCCCTCTGTATACGCCATTTGTAGCGTGTGTAGCCCTACTCGTAGGGCCATGATGACTTGACGTCATCCCACCTTCCTCAGTTTTATCACCCGGCAGTCTCCTTTGAGTTCCCGACCGAATCGCTGGCAACAAGGATAGGGTTATCGTTGCGGAAGCAACCCAACATTTCACAACACGAGCTGACGACAGCCATGCAGCACCTGTCTCAGAGTTCCCGAAGGCGCAATCCATCTCGCGGAAGAGTTCTCTGGATGTCAAGAGTAGGTAAGGTTCTTCGCGTTGCATCGAATTAAACCACATGCTCCACCCGCTTGTGCGGGCCCCGATCAATTCATTTGAGTTTTAACCTTGCGGCCATTCCCAGGCGGTCGATTTATCACGTTAACTACGGGCGCCAAACTTAAAGCTCAACCCCAAATCGACATCGTTTTAGCGTGGTTCTGGGGTATCTAATCCTGTTTGCTCTTACGCTTTCCTTTTGCCAAGCGTCAGTACACATTCCCAAGGGGCTGCCTTCGCCTTCGGTATTCCTCCATCTCTGCGTTCACCGCTTACACGTGATTCACCCTCCCTAAATTACTCGCGACCCGGTATGAAATGCAATTCCCAGGTTAAGCCCAGGCTACACACCTCCTTAAGTCACCGCCTGCGTGCCTTTACGCCCAGTTATTTCCGATTAACGCTCGCACCCTCCGTACCGCGGCTGCTGGCACGGAGTTAGCCGGTGCTTCTTCTGGTTAACGTCAATCACCTAGTTTATTAAACTAAGTTGCCTTCCTCGCTACCGAAGAACTTTACAACCCGAAGGCCTTCTTCATTCACGCGGCGCTTAGGCTGCGTCAGGGTTAACCCCGATGCGCAATATTCCCCGCTGCTGCCTCCCGTAGAACAATATCAGCACCAATGAAGGTTAACACAAGACGCCGACAACGCA
+
36.),+(*5+,-(12:481686*.0657(2+86*-'),033957;;7463&((18-)(,-*1,*+/.211/37<7577202/%/.&')894*3-*(-)%+++0684:8/..,+-%&&)-/2-51*2./.+,576723-/1,/05/01;534-7;-,678.</.,/.//45:1)*+/1226574%))**(/29(2()+,+*-+*.+./92../,.-65601.9;001-+,1-224420./270-/-.1103*.570:+(+//232.-,277/8.()(%&'(+200/02:.-+,,.,/0*597;60//.,-./334779:653:302137+1./%+/;94.67598*/9/./4456+,4.*)2728;7.24:408443996905,02-+6,/(,4-2,%(104;/2/2&)$'*-)-)(&0)-2('(+*',+22,3-6321//4234:2978+441242265570/003;69+&%%0.-,6297:7//.-/'',210'(*1857747:760361+'&**+410,.+6/;87;544031119::.5.1-/;0;:22133.-7+'-)('&'))).-(+-033+))*,+7/;727;84.,3;;,8/-,,.+**-50&,')&&'+1+0)+-,*02,*+,++',)*$'(,-/55532735.202/5**,.30&..3*.2-,--%.1232096,)(+'*+0/2+(()'$,(,-649454414;4,//*$$%((*-661%%''%$,'+(&*.0*'$-+0/..2455.-1)23-3315:09603,&'(+2.-0899104,+.8-*%&&,/+,4/**(%%&&(+,-.00*&*56,/7**652-3./++&$()+7/&--/-/.60--23749496)*-.10-./6'')/-,&*(*-/326%&(.//02.2:16755604'*--21+...33+,-8.0:*62---6.64::77&)%132/./)*&(6,9362446,9*(#((+&)/+)$%#&++)+-5-4:+,.)+-4,,-9141/1037,'*67-(5/794665/,/*).0.60&(.511/08-..'&/-/7-*),+/8-+*'++/+1,,345/48*'.-,+%'%(%%')()+/0338'1:202*(/55*('**))**.012/79;3-.7..../5.0:1-,&/%-(+/..76/,//03,3)%(,'+,,4-6+4-/()(%4587-1)'#$%
@06119279-3b4c-476b-be8f-8b6f79e572d5 ch=338 read=85590 start_time=2019-12-13T15:42:09Z barcode=BC01 runid=2c9cf7bc05858273f10e7d7ec552fc0bd742dc3e
CTCCCACCAGGAGAGCAGCAGTGATGGGAATGTGCACAATGGGCGCAAGCCTGATGCAACCATGCCGCGTGTAGAAAGGCCTTCGGGTTGTAAAGTACCTTCAGCGGGGGGAGGAAGGGGTAAAGTTAATACCTTTGCTCATTGACGTTACCGCAGAAGCCTGGCGGCTTAACTCCGTGCCAGCAACCCGCGATACGGAGGTGCAAGCGTTGTCGGAATTGCACAGGGGCACGTAAAGCACGCACAAACGGTTTGTTAAGTCGGATGTGAAATCCCCGGGCTCAACCTGGGAACTGCATCTGATACTGGCAAGCTTGGGTTCTCGTAGGGGGGGGTAGAATTCCCGGGTGTGGCGGTGAAATGCGTAGAGATCTGGAGGAATTACCGGTGTGAAGGCGGCCCTGGACGAGCCTGACGCTCAGGTGCAGCAGCGTGGGGAGCAAACGTTAGATACCCTGGTAGTCCACGCCGTAACATCGGCAAGGAGGTTTGTGCCCCAGGGCGTGGCTTCCGGAACTAACGCGTGAACGCCTGGGGGAGTACGCCCGCAGGTTAAAACTCAAATGAATTCCGGCGGGGATTTCCGCACAGGCGGTCAGGCATACGGTTTGAAATTCGATGCAACGCGAAGAACATACCTGATGCTTGACATCACGGAAGTTTTTAGAGATGATATTGCCTTCGGGAACCGTCAGAGACAGGTGCTGCATGGCTGTCGATACATCGTGTTGTGGAATGTTGGGTTAGAAGTCCCCGCAACGAGCGCAACTATCGCTTGTTGCCAGCGGTCGGCCGGGAACTCCAAGGGCTGCCAGTGATAAACTGGAGGAAGGTGGGGATGACGTCCAGAGTCATCATGGCCCGCACCCACGACCAGGACTGCCGTGCTGCAATGGCGCTAAAGCGACCTCGCGAGCAAGCGGACCTCATAAAGTGCGTCGTAGTCGGATTGAGTCTGCAACTCGACTCTCCATGAAGTCAGGATCGTTAATGTCGTGGATCGAATGCCCACGGTGAATACGTTCCCGGGCCTTACACCGCCCGTCACGCAGGAGGTGGGTTGCAAAGTAGGTAAGCAACCTTCGGGAGGGCGCTTACCGCTGTGATTCATGACTGGAATGAAGTCGTAACAGGTAACCGG
+
)-00*$&&$-3*+((-134-,,)'*,1-(,+&5*+-118452-*'149647*)),'.2'2425./1+*.0+*&$)**',.76:6,).1.''*/,'+,7::;91330-21-'')1*0+42+,/60,,4-5-.0/13-+126(0*))1-+*'*.&-'$(&#((**)&'''%)*.+,,2'0,1942/0&7/*(+*,.,70:35955.10+.333020'.**/)%'#%$,/,*)$,)-+,-((&,%'$%#%'.+0.7;16;67477(,(+())+36,//6/+787772*-(%&210351-.../-,--.62/-,/7/0.2,31+,*)*.010+3-4-7/02-7.8/7,*)0)+(+(1,201/.43,-3874///018835,+,+//),98371/')+.,4/160;5%&6340(&*+'(,,-105,1,1-.+-)'()+//45**)/.1,)''*$(**,1;.-23/01.40&+%0001)&%%&,,/,'%(-(.,+.)',(*--)$(2++01-1..,/()''&--08+**%%$%%).041./24)'$))2//.'&,*+0/94<;9788.7,,('&&$+%('')&*)$%'&-(''',%.2142-&&-2155(5187;+%++-1/++(,.37786.+2.()-'%%')-,++-'$&$')*,82&(+1+/--6:62()(*+)*-')/-*/60752;8475--./))(**+',559::4343/000+--%$+',,/0.022923()(&)*4938-5,+&$%)*-55-,0-'3'(*,(),(&&')-(+-3-0:5685,619-7*104,)(1+,23)($,)&)*059-8945549)6443(&**.,//.88,,2659750+*%%&)./971()%'+2()%+/,%))--0,-&%*'$'&&')-3'1.911:8,*%),*&&+,1,-.52.,*)/9&25<:::860033)++/+0,43:4605&2(./)',--36223.**)'(-**-0,+*&%().))'&(++0,)%(#()*336453$&&)'))''*/2468;:8977:433,,/0%&$#'.3:76:512.'(#&',*%)')0;/8.))'')%('(%$('#$(-)(+31(4*)-+'0*,//,0,&&$#''(-+..+++*+0.&')(,)()//1/3--*41082902
@d0d8f4e7-a352-4f1f-b7ec-5f92c7bb7aa7 ch=373 read=177843 start_time=2019-12-13T15:42:08Z barcode=BC01 runid=2c9cf7bc05858273f10e7d7ec552fc0bd742dc3e
CTCCTACGGGAGGCAGCAGTAGAATTTTCGGCAATGGAAACCTGACCGAGTAACACCGCGTGAAGGAAGAAGGTTTTCGGATTGTAAACTTCTGTTATAAGGAAGAACGGCGGCTACACAGGAAATGAGAGTAGCCGAGTGACGGTACTTTAAGAAACCACGGTAACTACGTGCCAGCAGCCTTGATATGCAATGGTGGCAAGCGTTATCAGGTATTGGGCGTAAAGGGGGCAGGCGGCAGCGGGGTCTGTGGTGAAAGCCTGAAGCAGCTTCAGTAAGCCATGAAACCAGGCAGCTAGAAGTGCAGGGAGAGGATCATTGAATTCCATGTGTAGCGGTGAAATGCGTAGATATATGGAGGAACACCAGTGGCGAAAGGCGACGATCTGGCCTGCAACTGACGCTCAGTCAGCGTGGGGTAAATAGGATTAGATACCCTGGTAGTCCCACGCCGTAAACGATGAGTACCTGCAGTGTTGGATGTCGGGAACTGGTGCGCGGTTAAACGCAATAAATTGCACCTGTAGTGGTACGTTCGCAAGAATGAAGCTCAAAGAAGGAATTGACAGGTACACAAGCGGTGGAGCATGTGGTTTAATTCGAGCAACGCGAAAAGAACCTTACCAGGTCTTGACATACTCGCTTAAAGGCTCCAGAGATGGAAGTAATATATGAATTGGTGGTGCATGGTGTCGTCAGCTCGTGTCGTGAGATGTTGGGTTAAGTCCGCAACGAGCGCAACCCTTATCGTTAGTTACCATCATTAAGTTAGGGGACTCTGGCGAGACTGCCAGTGACAAGCTGGAGAAGGCGAGAGGTGACGTCAAATCATCATGCCCCTTATGACCTGAGCTGCCACGTGCTACAATGGATGGTGCAGGGAAGCGAAGCCGCAGAGGTGAAAGCCCATAAACCAGTTCGGATTGTAGTCTGCAACTCGGTATGAAGTTGGAATCGCTAGTAATCGCGAATCAGCATGTCGCAGTGAATACGTTCTCGGGCCTTGTACACACCGCCCGTCACACCACCGAGGTTGATAGCACGAAGCCGGTGGCCTAACCGCAAGAAGGAGCTGTCTAGGTGGGATTGATGATCCAGGGTGAAGTCGTAACAAGGTAACCGGAAG
+
&,-+),.,45*.3-/)5.30(*(),7;30-61192,**,%-3)**.8&'&(121(+&$$%%&&,(0/.(..(1,9--2+3)8+,,*/.+,8111183210-1/6*/451,4153/.--,,0--4511('%''(,+((&*+,22+)-,//32.*%)($/+2301-3-,+)),/-586/61-1'%%&$&(&$(%&&,4-0/.-:67628112*0)+'-.79976.68+'+020+568:895.'-)381102778972153-/5332+''&')/6,((*('*16..,/22/60.%+%)+,2*+)*-8611)(&)&.4263)3*),..66963/.++',+/42639.**...8566542461-3/(3/121176380,,2()*./990000/38494668/.-*)(&()*$$%&%&*+')()&(-552(57308/.1666<.-&0333/:1)&--28789;830,-**')')*'%&)-457;7:9940-)&,%%%'--.)(&''%'(()%$#$.),/,&+**.,04+(&&%&%&)*-0698',(,).7:.6,)+0249-),+'(**20//*$*%$#$%)-5(21011++++786569:<;697:((*&',$.))*---*&+,*%)%')+,/35402,014211,,&&&&033+2230.,-''%%$)%%$''%'*/..))')'2'&**))0&')(%$()).25468749210+.26/,,,(**13,3-5+/47,33873310186437.(..5628320:3./409905+7++0-&553,21,+(&$''+-/0-,*2+/035459.1331/,**,21-%%$'%')04766)7++119847/52/,*-0./0612.'(('$('%)(*,88665856;::7./*)%*,'(()2+4,+5:.0*'%'),-.1*),0)')(&$''%34;9&0%2*/3125565-2+--8-0245180.:07++,-3)*)+$**,+.+,0130-----;961&)#'*,21/+21063342.54022//25.-,0/22;9004(-,/4,0&&((&6(%$*'$)).$%,%&/'.*+/2-+1868(.*+(,+)*(+,/23.'(&))+5/+6,+,..+,-'(153)/4.))+*668545,..&'*).21*)
@22bcfe1a-38a1-4360-9e9f-c276a57aa388 ch=8 read=95439 start_time=2019-12-13T15:42:07Z barcode=BC01 runid=2c9cf7bc05858273f10e7d7ec552fc0bd742dc3e
CCCGGTTGCCTTGTTACGACTTCACCCAGTCATGAATCACCAAAGTGGTAAGCGCCCTCCAGAAGGTTAAGCTACCTACTTCTTTTGCAGCCCCACTCCCATGGTGTGACGGGCGGTGTGTACAAGGCCCAGAGACGTATTCACCGTGGCATTCTGTCCACGATTACTGGCGATTCCGGCTTCCATGGAGTCGAGTTGCAGACTCAATCCGGACTGACGCACTTTATGAGGTCCGCTTGCTCTCGCGAGGTCGCTTCTCTTTGTATGCGCCATTTGTAGCACGTGTGCTTGGCCTGGTCGTAAGGGCCATGATGACTCGGCGTCATCCCCACCTTCCTCCGGTTTATCACTGGCGGTCTCCTTGGTTCCCGGCCGGACCGCTGGCAACAAAGGATAAGGAGTTTGCGCTCGTTGCGGGACTTGGCAACATTTCACAGCCCAGCCAACACGGGCTGACGACGGCTATGCAGCACCTGTCTCACGGTTCCCGAAGGCACATTCTCATCTCCTGAAAACTTCCGTGGATGTCAAGACCAGGTAAAGGTTCTTCGCGTTGCATCCGGAATTAAACCACATGCTCCACCGCTTGTGCGGGCCCCGTCAATTCATTTGAGTTTTAACCTTGCGTACCCGTACTCCCCGGGCGGTCGACAACGCGTTAGCTCAGGCCACGCGCAAGGGCTTTCCAACCTCAGTCGACATCGTTTTGCAGCGTGGACTACCAGGGTATCCTAATCCTGTTTGCTCCCCACTTCGCCTGAGCGTCAGTCTTCGTCAGGGGCCGCCTTCGCCACCGGTATTCCTCAGATCTCTACGCATTTCACCGCTACACCTGGGTCTACCTACGGGGCTCAAACTTGCCAATTGTCAGATGCGGTTCCCAGGTTGAGCCGGGGATCTCACATCTGATAACAAACCGCACGTGCGCTTTACGCTTGAAGTAATTCCGATTAACCTTGCACCCTCCGTATTACCGCGGCTGCTGGCGCGGAGTTGGTCTTCTTCTGCGGGTAACGTCAATGAGCAAGGTATTGCTTTACTCCCTTCCTCCACGGTACTTACAACCCGAGGCGTTCTTCATACACGCGGCGGCAAACCAGGCTTGCGCCCATTGTGCAATATTCACTGCTGCCTCCGTAGG
+
4.())0.(**+6,/*%(*&/1,-&)('')++#(&(4//*0'.20*,011.,'))030)4+&&)+*2+717-1002:-,,6..4992*/-.,40++11/;8(.-'.(()-,-661+.),/1/%.---4-5(&)&(5//745;2+/3/1.2/.1:31-./,)+,,15)&&()..4782-,)()(%%%%(+%''((&.-212.06637.;403/6+-*.-2-/,./65'(('.,0-,),-3,.111740+(-)23355852)00,($$%%**09159)*,+,-,//++++%&%0(,'),''($&*)/474/-.,..,)),*&'#',-4.936(%(%&))0-.4'20<922212.3//(86533%&&(*+/0.*-.2.8:01/$$0%'&'*,19)0.760./+&*52*(/0356/8.-%*+-&'+)%&%%'&'+.,/&'%(+*+''*'('*%1+0-,$&$)),+/40012,*&$&'-1267786254666.0-),1/643516;25:88963++,)+-+*.++1,-/;8989:322.15-03637'0-13388917719-/009&/)&%+)-400;58377888811/++1*-.6473*484,*,/067;735;0+)+-9;,36311/.-,*&(--..//,2790+233./7++(&'++-12/4)*,-0'(*,,*,+-..1/+1,'&&%%%++1/25$')//6959:74::6*,,../-39641&%$#/1./0/6'&)**/4-.-0)(,+.11($%&*(%(*(.0.54990602113116+,13/,/+-5386577016(.,).525.2++,,,11(')*+76;8/')/-/403,16323)**)'--($)&(0,-33('&&)&(.5)%.'&)1.43967)02;,6+%-0-2,)..('05++5851/./17-,'))7,46132,*%(()**+..53(0+'$#%'&&)127870--3,1,-()2),+.54-,1-/-,7)-0+*-),.,*/.*)',.0()*(&'&%(9,9;8878462/04312202...025.+,+'0'#&+,+(++8<+4;512,'$%&)*&%&&')-3.:*)$)&$%)-4594'((*%)-('(''&(&%$&*%&%'+2)0-29,*-/(($&,*./70,&'&(+-++2/3,***,(
@876e4d4e-cac1-4d75-8907-8fec14d6dc03 ch=450 read=67922 start_time=2019-12-13T15:42:25Z barcode=BC01 runid=2c9cf7bc05858273f10e7d7ec552fc0bd742dc3e
CTCCTACGGGGAGGCAGTGGGAAATATTGCGCAATGGGCGCAAACCTGATGCAACCATACCGCGTGTATGAAGGCCTTCGGGTTGTAAAGTACTTTCGCGGGGAGGAAGGGTAAAGTTAATACCTTTGCTCATTGACGTTACCCGCAGAAGAAACCGGCTAACTTTCCGTGCCAGCAGCGTGTACGGAGGTGCTGTAAAGCGTTAATGTCGGAATTACTGGGCGTAAAGCGCACGCAGGCGGTTTGTTCAAGTCCAGATGTAAATCCCCGGGCTCAACCTGGGAACTGCATCTGATACTGGCAACGGAGTCTCGTGAGGGTAGAATTCCAGGTGTGGTGAAATGCGTAGAGATCTGGAGGAGGGAATACCGGTAGCGAAGGCGGCCCCTGGACGAACTGACGCTCGGGTGCGAAAGCGTGGGGAGCAAACAGGATTAGATACCCTGGTAGTCCACGCCGTAAACGATGTCTCGACTTGGAGGTTGTGCCCTTGAGGCGTGGCTTCCGGAGCTAACGCGTTAAGTCGGCCGCCTGGGGGTACGGCCGCAAGGTTAAAACTCAAATGAATTGACGGGGCCCGCACAAGCGGTGGAGCATGGTTTAATTCGATGCAACGCGAAGAACCTACCTGGTCTTGGCATCCACGGAAGTTTTCAGAGATGGTGCCTTCGGGAACCGTGAGACGGGTGCTGCATGGCTGTCGTCAGCTCGTGTTGTGAAATGTTGGGTTAAGTCCGCAACGAGCGCAACCCTTATCGCTGTTGCCAGCGGTCCGGCCGGGAACTCAAAGGGAGACTGCCAGTAAACTGGAGGAAGGTGGGGATGACGTCAGTCATCATGGCCGCGACCAGGGCTACCACGTGCTACAATGGCGCATACAAAGAAAGCGACCTCGCGAGAGCAAACGGACCCCTTAAAGTGCGTCGTAGTCGAGTTGAGTCTACAACTCGACTCCATGAAGTCGGAATCGCTAGTAATCGTGGATCAGAATGCCGGTGAATACGTTCAGGCCTTGTACACACCGCCCGTCACACCATGGGGTGGGTTGCAAAAGTGATGGCCAGCCTTCGGGAGGGGCGCTTACCACTTTGTGATTCATGACTGGGGAATTGAAGTCGTAACAAGGTAACCGG
+
/22))+0(/.-'.)*%,357+(**,/51/)%&&'*'-,,-366)125556301&)%,*-/:773100.*+.,*+-41:425718-,51)')'('*(&&&)'/1',/--17++/90,0/1/000,/4**882,/.,-0-6--2;2.//)-+%))&'+)0,--2*))..64637.-*+%*''&#%'*33.0.)%%%%$,+-(+-3.1/)(+/).0-3-0125779886;821,/+-.10110'200+%'.',1.07)**/0/..+-%)59++10--+1+7*()*.,+/45656664560122501**(*&(),0154'%/6,..,2,4,2)(4-*)'*,1*22)(-/66/.+++345;:100'01++0-4::873+22-..---/-154,*50344/++,*,2.014%12357)+-,&++,446+&()3;59+9:/2++)-654:*+19745151+,.04022;98445430'+01)%$.(+/42923,7.&$%((+/,3-4+)*'-&6),,.101,,-.-:09-783(6:021)+/+'$('+*/+3/4.'0-/;1413-.938:10.7.9/3--*2/.2+(**,.3236;888/1,*,1+8;4-348,+')&)+%.+0+,0(+*,*&%+0,011-.+1,2.-2-,/0**))/4.*40--./81*&$&&')+-69,:3362/...2',.('(,'.024;9:978784212368:77:5522;501/2,4316+'')-5+,3.8*+24372+25&,'(-1('*$*+*0<47758/9-4.424;908757*4(0,+*.//877+&'*(75.-0+(5-+7/7479;435278656-+,/698.0,221%(((+9)43120+/($'+,16;974823;:89887244,%))'&(,+0644)/.'')#)0/$).6*)+(%)(053-/35400'()+-.+)(&3%%-/.0&+*0,-.56566525313001*0'.)+5440.+/,-.4:76000/-/530-,)+.878555347:*+26909/.-.,,*.501-'()(*0-785963/+',065:566;-)&(*%)%%&%'$''(*),6-'.3-+43*4+'-:12*8323699;8776577794*'%+'('%''0&%&*)04191/8/9/4
@e439b73f-f3bd-46da-add1-7f3b7b1741ec ch=250 read=190042 start_time=2019-12-13T15:42:24Z barcode=BC01 runid=2c9cf7bc05858273f10e7d7ec552fc0bd742dc3e
CACTACGGGGAGGCAGCGAAGTGGGGAATGTGCACAGTAGAGAACCTGGTGCAGCAACGCCGCGTGAGTGATGAAGGTTTCCGGATCAATAGAAGCTCTGTCTTTGGAATGGCTGGTATTGGAGGAAGCCACGGCTAACTACGTACCAGCAGCCGCGGTAATGCGTAGGTGGCAGGCGTTATCGGATTTACTGGGCGTAAAGGGCGTAGGCGGATGGTCGTGGGATGTAAGGAAATGCAGGCTCAGCGGGTTGCTGCATTCCAAACTAGTTATCTAGGTGCAGGAGAGGAGTGGAGATTCCCTGGAGTGTAGCGGTAGAGTGCGTAGAGATTAGGAAGAACACCGGTGGCGAAAGGCGACTCCTCTGGACTATGAACGGCGCTGGGGCTCGAAGCGTGAGGGCAAACGGGATTAGATACCTGGTAGTCACGCCATCAAACGAAGGAATACTGGGTGTGGGGTTTCAGCACCTCCCGTGCCATAACGCATTAAGTATTCCGCCTGGGAGTGCAGTCGCAAGGTCGCAAAACTCAAAGGAATTGACGGGGACCCGCACAAGTAGCGGAGCATGGTTTTAATTCAAGGGAAACAGCGCGGGAACCTTACCGCGGCATGTGCATTTACTCTTAATCGAAATCCCTCAGGGACAAGGTGACAGGTGGTGCATGGTTGTCGTCGAAGCTCGTGTCGTGAGATGTTGGGTTAAAGTCCGCAACAGGCGCAACCCTTGTCGTTAGTTACTACCGTGGGATTGAGGACTCTGGCGAGGACTGCCTGGGTTAACCAGGAGGAAGGTGGGATGACGTCAAATCATCATACTATATGTAGGGCTGCACGTGCTACAATGGCTGGAGTACAGGATGCGCAATACCGTGAGGTGGAGACCAAACTTTAAAACCAGTCTCAGTTCGGATTGTAGGCTGGAAACTCGCCTACATGAAGCTGGAGTTACTAATCGCGAATCAGAATGTCGCGGTAAGATACGTTCCAGGTCTTATTACACCGCCCGTCACACCATGAGGAGTTAGCAATGCCAGAGTCCGTAGGCCTGGCACGCAAAGGCAGCGGCCAGTGAGATCAGCGGCGATTGGGAATTGAAGTCGTAACAGGGTAACCGG
+
(&'&(-%*3+'+,*&-)''&)+-58)030$,$$%&&&*(*)''&.)()'.+,+-,.*-+-+*&((,,-++.))+(*41:0)224/3.'&'%%/*'*-/0-,,2:9+2*.)(&$$)&)''%-*(0-',*/0*.,-*(****%/*/*11),.+/16+-163.4.--&'(+--222,+4713.,,.)5+-:3))*+,*))+++)(.-2.0035102*22172)-)0.)*)))((%-*--(2(.5679/)-)1.)/'.035344--,+.++&)+00000.(''''%)+,*(('$'&2,'%&2,51)(+*$&+(+*-.061*))+-.5896,*+&/'(.4-81452237&4+2/,+/.&.'8642.-(+-,-,**)%()*)+*//1023565001',)')0/'%)(&(0721(79/22./5556;,-96./0/-0-26%.'2874+%'%(%-1//)%+,***&.1-,:14)&,,0./53)()(*.%'(.*,.&,)*()*,-546.0,*+-)&%'$.&223571+-&+&%&.68745674,0--3,6*+,(181./4+()*++('**/*)*&%.-//+'6:0.6194/(/-)&)+0*%0.*-*(()(&$##')(/+31,,%'&((*/.*)*(+'()*''%$%%&/)&+%,5/+--*,)),-3'+,.289896707/6.0078(),)$)),+')*.(,++336.4,'+248+2++,./(*,//%&32/322/1%&'$*-,22//.6-+)&+'#&$')#1'()05/240*)+)(%',,,13592250/30/./$.1'*,)(+,).74-/0/0/./'')((122&'%($'*-++*&('&%%#'#)+013..+/,,*)(*++$&(01%1',,.-&%))(&56/-,+/,225*(+)))''))('/7:649/,--+-457;006.0800,-)++4(-4-,71./3..002/%,()-.-+)4,*(&(,)1%&&'033-((('#.447331&((533402,0*(,01-4.+2)''(,,/192/01(*+,6-./5-'%&3.+,-0+*(/'%&()+,/,.*,,/+&$$'$'(*,2'-+)*,'('(&$'(%((&-/.1(&&%(+-3-1/%%)&'+'&+,()('(&*2-0-4*/+.
@f15a4030-37f3-463d-8ff2-1f676307cd0f ch=288 read=78577 start_time=2019-12-13T15:42:25Z barcode=BC01 runid=2c9cf7bc05858273f10e7d7ec552fc0bd742dc3e
CTCCTACGGGGAGGCAGCAGTAAGGAATTTTCAACGTGGAAACCCTGACCGAGCAACTTCGCGTGAAGGAAAGAAGGTTTTCCGGATTGTAAACTTCTGTTATAAGGAAGAACAGCGGCTACAGGAAATGGTAGCCAGTGACGAGCTGCTATTAAGCCACGGCTAACTACGTGCAGCAGCCGCGGTAATACGTGAGTGGCAAGCGTTATCCGGAATTATTGGGCGTAAAGAGGGCAGGCGGCAGCGGGTCTGTGGTGAAAGCCTGAAGCTTAACTTCAGTAAGCCATAGAAACCAGGCAGCTAGAGTGCAGGAGAGGATCGTGGAATTCCATGTGTAGCGGTGAAATGCGTGTAGATATGAGAGGAACACCAGTGGCGAAGGCGACGATCTGGCCTGCAACTGACGCTCCAGTCCCGAAAGCGTGGGGGCAAATAAGTTAGATACCCTGAAAGTAGTCCACGCCGTAAACGATGAGTACTAAGTGTTGGATGTCAAAGGATTCAGTGCTGCAGTTAACGCAATATTACTCCATACAGGTGGTACGTTCGCAAGAATGAAACTCAAAGGAATTGACGGGGGGCCCGCACAAGCGGTGGAGCATGTGGTTTAATTCGAAGCAGCGCGAAGAACCTTACCAGTCTTGACATACTCGCCAGGCTCCAGAGATGGAGATAGCTATATGAGATACAGGTGGTGCATGGTTGTCGTCAGCTCGTGTCGTGAGATGTTGGGTTAAGAACAACGAGCGCAACCCTTATCGTTAGTTACCATCATTAAGTTGGGGACTCTAGCGAGACTGCCAGTGACAAGCTGGAGGAAGGCGGGATGACGTCAAATCATCATGCCTTATGACCTATGGGCTACACACGTGCTACAATGGATGGTGCAGAGGAAAAATGACCGCGAGGTGAAGCAAAACCCATAAAACCATTCTCAGTTCAGTTGTGGTCTGCAACTCGACTACGCTGAAGTTGGAATCGCTATCCGCGAATCAGCATGTCGCGGTAGACCGTTCTCGGGCGCTAACACACCGCCGTCACACCACGAGTTGATAACACGAAGCCCGTTGGCTAACCGCAAAAGGAAGGAGCTGTCTAAGGTGGGATTGATGATTGGGTGA
+
'*.1)(0')(*&*...0,(+,0()&**,381,,&-&*)+*/--4,++230+0'-.,((()*334227*109*&,**1-811,&*+$.+*).87006.3.30./86+-..*0//$2.,1002310*//)(*00025:&*+-+0($$$$$%((-+2*(+,24-+.//910.0015--()&&(%&(..,1-./655(%'(03//545080*),+'0(,,/)..3:::879;0'%+-),,/305:4/1))*,(,10*/121123-1676//)&%$*%(--1*,-59/9:342..22.93251////.+*-.4269311.39..,*-20+0,9-6+-*+,./1.210../0*+10,''014422.+'$-0264/4//08393''2*2.48710/-)*/0928898111127838'),346.++21*-01897,+-29371%('0+**)+06()))+))+.2041*+,/8700,''))-**'*,742/*0,.26,/.(,-0+''-%0.1201.-+*.+.15242+*1*)+',&,/06%&&%('*+(.1126699260((0201/.1+,/-,*))0.306561/5793-;4))(,',),08879./-+-'+,219:066:6.+-+*-%,*5/06.-4-'(**-3**()*--//0+(')+44.&&('('+*+.113.++++14554474664020+)&).*-4,*.//474;,./637-//0099778785612178979729.+*-1-1/1-+,*+-.)28(-)*/3759541:22;:;;233320/8/9:613962.///)*0/.229//012749../4,+*)'/-3,/:7.54599:9:;72106679341/200/2330*)'(+.200)+'----//.,3/-3:///73::2-*-(++)*(&(+0-,/.+,)--23+.0:;+4/)*+19;0;:22:1/3-44.6$.'8,..'*''(,3.-.:655413032./0+1,0-5547)'(''.*),+.826(**)*26875442().(*,.:/,1+*,.'%&,*-/0-16++.+///556:/,()*)4/0/2:.(1'(+(36'),-5.1139694525,(,)0-*)(*+,344101-2/9;0.:-./0.-21--$%%'
@6250c77e-447f-4503-ba9f-330bb125b529 ch=328 read=94968 start_time=2019-12-13T15:42:24Z barcode=BC01 runid=2c9cf7bc05858273f10e7d7ec552fc0bd742dc3e
CCGGTTACTGTATTTACGGCTTCACCCAATCTCAATCCCACCTTAGACAGCTCTTCCTTGCGGTTAGGCCACCGGCTTCGGGTGTTATCAACTCTCGTGGTATGACGGGCAGTGTATGCAGGCCGAGAGCAATATTCACCACGACATGCTGATTCGCGATTACTAGCGATTTCCAACTTCATGTAGTCGAGTTTACCAGACTACAATCCCGAACTGAAATGGTTTTATGGGTTTGCTTCACCTCGCGGCTTCGCTTCCCTCTGCACCATCCATTTTGTAGCGTGTGTAGCCCAGGTCGCAGGGCATTTGACGTCATCCCCATACTCCAGCCTGTCGCTGGCAGTCTCGCTAGAGTCCCCCAATAATGATGGTAACTAACGATAAAGGTTGCGCTCGTTGCGGGACAACAACATCTCACGACTTTGAGCGGCAGTAACCATTACCTGTATCTCATATAGCTATGCTCTCCCATCTCTGGAGCCTTTATGGTATGTCAAGACCTGGTAGGTTCTTCGCGTTGCTTCGAATTAAACCATGCTCCACCGCTTGTGCAGGCCAAATCAATTCCTTTGAGTTTCATTCTTGCGAACGTACTACTCAGGCAGGTACTTATTGCGTTAACTGCAGCACTGAACTTTGACATCCAACACTTGGTACTCATCGTTTACGGCGTGGGCTACTAAGGGTATCTAATCTATTTGCTCCCCCACGCTTTCGGGACTGAGCGTCAGTTGCAGGCCAGATCGTCGCCTTCACTGGTGTTCCTCCATATATCTACGCATTTCTGCCGCTTTACACGTAGGTCACGATCCTCTCCTGCACTCCATAGCTGCCTGGTTTCTATGGCTTACTGAAGTTAAGCTTCGGGCTTTCACCACAGACCCTTGCTGCCGCCTGCTCCCTCTTTACGCCCAATAATTCCGGATAACGCTTGCCACCTACGTATTACCGCGGCTGCTGGCGCGTAGTTAGCCGTGGCTTTCAATAAATTACCGTCACTCGGCTACCATTTCCTGTAGCCGCCGTTCTTCAACTAACAGAAGTTTACAATCAAACCTTCTTCCTTCAGCGTTGCTCGGTCAGGTTCCCCATTGCCGAAAATTCCTACCGCTGCCTCCCGTAG
+
832336-+%&,(07-,0.),4/9.6:-.,//()+1.86-,1+2/%+','+,/2165'(+')-34;//%(''.+/..-/*&*('&5'(*,6,)()))&%'&(%.2495732,1140)'#'%&)-0+''''/./013,+*0)')*02793767556403328210..'*)*+9/..---184.,.00,,,+&'+4+&2)).*2''+.8.8)&&'/2,+,(-**02;</189<66;8*-.906795612*64596,,-../0+/0-++./083+&)&%%%'*+.%,$'$&'*/-(',,++$&)).-*),0-*-27897/:36+'&'')/(*,0;33+1'-26;767:4120*2$'(*+/791(*'&'1+,,3-2/0614792..0/2&,0.90549887.8..,6411/*/',+4-,''')+&(&&%)+/1-23*%*-102+/&&.+)*0/226813&)(-.)**&)().88**99896820174,50**2#&+,23510.0274,()''-+669<:45(*)&').)%)-2.2<9571.),-7:669+0-2-/.3$+''&&')).-64941283,-,,8:/38;727.0-.7536243//012511&*&)(')&()2+.-22332568143/2025965:1007540(2),'%(&),1126959995:0--146464:8873623)-'$/&**44:34--/;2/1//7:71/20/2;4/)751611.77754(*)6.0/15.6101:8675468/1/,+-17778;15007466646622526-8;*,$&,1**.)*++'*+),(**+&((*,08//.3/0*(%(((,'))./3204.064;61,,10+*.,%*/+.+(2,8+23788'1+)-87-+.1),'&58<261./-01736;621-.3,+/082*,+++)0,+//15).-2.2.&0(())*71/3212456+7,'4;553423578--)'($)&)'))'*+/2/4005,&*4.55/11/4;897-//-+.,-26:+27+/)*&&&'*4-17136759/%&'(*-.&%)'',6.++082158/()&*-3963//2*&(-3.+-3-*,--&0-/2.88.(),.38/-457.040'&)&$)/)2,)/)),,,'
@aaf13de7-26c7-419e-8ead-b9e59c18e98d ch=169 read=172927 start_time=2019-12-13T15:42:38Z barcode=BC01 runid=2c9cf7bc05858273f10e7d7ec552fc0bd742dc3e
CTCCTACGGGAGGCAGCAGTAGGGAATTTTCGGCAATGGGAAACCCTGACCAGTAACGCCGCGTGAAAGGAAGAAGGTTTTCCGGATTGTAAACTTCTGTTATAAAGGAAGAACGGCTACAGGAAATGGTAGCCGAGTGACAGTACTTTATTAAGAAGCCACGGCTAACTACGTGCCAGCAGCCGCGGTAATACGTAGGTGGCAAGCGTTATCAGGAATTATTGGGCGTAAAGGGGCAGGCGGCAGCAAGGGTCTGTGGTGAAAGCCTGAAGCTTAGCCACCAATAAGCCATAGAAACCAGGCTAGAGGTGCAGGGGAGGATCGTGGAATTCCATGTAGCGGTGAAGAAATGCGTAGATATATGGAGAGACACCAGTGGCGAAGACGTCGGCCTGCAACTGACGCTCAGTCGAAAGCGTGGGAACAAATAGGATTAGATACCTAAGTAGTCCACGCCGTAAACGATGAGTACTAAGTGTTGGATGTCAAGAGTTCCAGTGCAGTTAACGCAATACGTTACTCCGCCTGGAATGGTAGAACCGCAAGAATGAAACTCAAAGGAATTGACGGGAGGGCCCGCACAGAGCGAAGTGGAGCGTAATGGTTTAATTCGAAGCAACGCGAAGAACAGGTCTTGACATACTCATAGGCTCCAGGATGGAAGTAGCTATATATAGAGATACAAGGTGGTGCATGGTTGTCGTCAGCTCGTGTCGTGAGATGTTAGGTTAAGTCCCGCAACGAGGCGCAGCCCTTATCGTTAGTTACCATCATTAAGTTGGGGACTCTGGCAGAACTGCCAGTGACAAGCTGGAGGAAGGCGGGATGACGTCAAATCATGCCCCTTATGACCTGGAGCTACACACGTGCTACAATGGATGGTGCAGAGGGAAGCAGAAGCCGCGGGTAGAGGCAAAACCCATAAAACCATTCTCAGTTCGGTTAGCCAGTCTGCAACTCGACTACAGCAAGAAGTTGGAGTCGCTAGTAATCGCGAATCAGCATGTCGCGGTGAATGGTTCAGACGTACACACCGCCCGTCACACACCACCATGGGAGTGGGTTGCAAAGAAGTAGGTAAGCTTAACCTTCGGGAGGGGCGCTTACCGCTTGTGATTCATGACTGAGGTGGGGAATCGTAACAAGGTAACCGG
+
,11.)*0)34*,2&%)(&,,+-)*(+-7;456<82821,'++*25.../36%+)-+0,1/.*,+**5-+/3+*0*2751+,-'4,305.//94--+),+--,137..2-1026,-/--35)+*+1--/112231+),,./3%*.-..16,,42(%,-)0302.1,./:20./+.,//.-,,&6+.*0))4../:55112..2/2:37.2..-9+)))(--(0)+/5--,63'*(,+--07-+0))*++*-501/''+086.2,*)166//,(&&$)$*%$'++-+34,261/,+.433820-,--,)**,,,%).,'''*/34-:.-%),,,+).+**-,/2-,1-&*()*./-/133320(,.1.*&&)*9:1.,/*3.()/($)('&&,)%%'+0,++++52445.0/6%**-)+/1*//(-,*(+)+0,,9+2-4487:(()&*,..25)+,2:509;:0,*-**%*,5481/15697;79/,+,+'*+8/8,--855+.040000217/('(.&%*253&+'''(''('.-'').00%(&*(*7-.1;:57,)-*'*1454.//(*.%*/)25,+.-/,*&((%&'*/05--.)/*))559;;0:2:6)&(#%)%&')'(3)*(*(',./662.23/.-++&%'(*316(*)*+,2,*'%*'')+*&'-01''&)-+-,.&7(+773-,&)*518...222+,,,-4555//73122387:+/61;5711270*,)&%$$*()%5)'02((/-29.:..*60.5<7;;1725/+6+-5:,1443.,,,+,&%$'#1-',.,01.,**+1.*.-*627:0240488856657.)-,-..::.(/003259*+2*+,0321/&(,-,0)*.54/0700797897+**+**,+,$',((,*%$(,))$&'&))/,*,*.5')(/852898;877.2372-+(+$&%$**323-3,)-0.-*,-,,*%&&'#&''+816*,--/32,)*,500%('+755,%(&(*21)+-41/,..'(++(#'#%$''--0,5369<72782/,-+-,%'*'.(**((*-1-.82.37,(,,++0186/)((*+/)))*51+9.'*.4+1,-.,+40'(('%*016;9753*.**$-')+()')((*)*+4469,2.-2,2+5
@36838cb5-7abc-4b9c-a763-d2c231ab712a ch=409 read=71287 start_time=2019-12-13T15:42:39Z barcode=BC01 runid=2c9cf7bc05858273f10e7d7ec552fc0bd742dc3e
CCGGTTACCTTGTTGCGACTTCACCCCAATCGCTGACCCTACCTTCGGCCGCTGCCTCCTTGCGGTTAGCTCACGGACTTCGGGGTATTGCCAACTCTCGTAGTGGTGACGGGCGGTGTGTAAGACCGGGAACGTATTCACCGCGGTTTATTCTGATTCGCGATTACTAGTAACTCCAATAGCCAGGCGAGTTTCAGCCTACAATCGAACTGAGACTGGTTTAAAAGTTTGGCTCCACCTCACGGTATTGCATCTCTCTGTACCAGCCATTGTAGCGTGTGTAGCCCTACATAAGGGGCATGATGATTTGACGTCATCCCCACCTTCCTCTGGTTAACAGGCAGTCTCGCTAGAGTCCTCAACTTAATGGTAGTAACTAACGTGAGGTTGCGCTCGTTGCGGGGACTTAACCAACATCTCGACACGAGCTGACGACAATAACCATACCTGTGCGCCCGATACGAAGGGATTTCCTCGATGATGCAAGGGATGTCAAGTGTAGGTAAGGTTCTTCGCGTTGCTTCGAATTAAACCATGCTCCGCTTACTTGTGCGGGTCCCGTCAATTCAGCGAGGTTTTAATCTCGTCGTACTCCCCAGGCGAATACTTAATGCGTTAGCGGCACGGAGGTGTTGAAACCCCCACCTGGTATTCATCGTTTACGGCGTGGGCTACCAAGGGTATCTAATCCTGTTTGCTCCCCACGCTTTCGAGCTTATCAACGTCAGTTACAGTCAGAGAGTCGCCTTCGCCGCGGTGTTCTTCCTAATCTCTACGCATTTCACCGCTACACTAAGTCCACTCTCCTCTCCTGCACTCTAGATAACCAGTTTGGAATGCAGCGCAAGTTGAGCGAGACATCCTTAATCATCCGCCTACGCTTTACGCCCGAGTAAATCGGATAACGCTCGCCACCTACGTATTACCGCGGCTGCTGGCACGTAGTTAGCCGTGGCTTCCCCGCAGGTACCGTCATTAGCCCCAAAGACAGAGCTTTACGATCGAAACCTTCATCGCACTCACGCGGCGTTGCCATCTTTGCGCCCATTGTGCAATATTCCCCACTGCTGCCTCCGTAGGAACAATATCCAGCACCAGAAGGTTAACTGCCGACAACTTTCTTCAGCACCAGCAGCCCGTGGCAAA
+
0,,/-5+05/:/46'222015/00<:0-,,-*,.-.0;/)+039435374,-,(-+*,-.4256;07--.10243;433:5,+5-,*/,''&*/,,+')'+&+,)'(+34/7734+7(*')((&/10(43020*3.1;1//.&'%%%&%&1312569:9572.7++*0/12310/0',&(((,+,-683023<850246/.009341387622/229767;:/73,+.<;5;6488,/5/1-3'&2,/.*'*-1442254868:0.0;-3/,($+,'+('''+,.72((**),,297-+2/,)**+,3.,,25598.763+01/7<,44501/5.3'(&(-+)).-22&')+)+*.-..1.70/6/90.2,)*.1,*+/,2-$$(++6;584442/3-*++*2.1.1./+++//04788323,)+(+1100-065892)'&&()('('$%&%(&+.,(,.'000-((&&16-.++)*('$'&&--0+66/32333,.133248124+2.:209504303,./02(&)*)**&'*//01/00*++**+/-44485;.+09.),/39480#$$'%(+0;<3.7.+'$&&('0+.,/8:+-3:7668//+,*.+-0634.*+,//,+-,-+-+011;33803972*'/**%..25;75687/89-.1:9697976526,.&,/30237-3-.1'()0:1-/209;2)--..91.()%%%%&(--'/.88.002..-4570))'%)*65;;:<940-(()4.69<67:.'(,//02;::-+,+,<9828:446455767*&&&,&))++0,-06793110015544687:6:593;72+2+-3:.63(1)(')..--+%%'%(*-.*).,1-0/:4.23:851/-./*$))-4/&%'(,14,1*9/;8:705--*3,25:34525.6/.68211411100.4,-/11+6390/17.4.100+-20)%&%-,/)49898*1+(%(&,'.77./3-,++*267,0-0-0*/2/+0.759:907066457777:9850-)))((+-(+553<:-1.-.7758344.9680),,,-///8498-/10-0&,7332()'$&)*+.'&,**///5/32,475996745;:7741)*-,4++)))$'(()&&$)$"$
@59391c82-f66f-4ae7-973f-4ee0440d6e00 ch=340 read=106932 start_time=2019-12-13T15:42:39Z barcode=BC01 runid=2c9cf7bc05858273f10e7d7ec552fc0bd742dc3e
CTCCTACGGGAGGAGAACGCTTGGTAAGGAATTTTCGGCAATGGGGGAAACCCTGACCGAGCAACGCCGCGTGAAGTTTTCCGGATTGTAAACTTCATGTTATAAAGGAAGAACGGCGGCTACAGGAAATGGTAGCCGAGGTGACAATACTTTGATAGAAGCCACGGCTAACTACGTGCCAGCAGCTGCGGTATTATGCGGCGTAATGGGTGGCAAGCGTTATCCGGAATTATTAAAGAGGGAGCAGGCGGCGGCAAGGGTCTGTGGTGAAAGCCTGAAGCTTAACTTCCATTAAGCCATAGAAACCAGGCAGCTAGAGTGCAGGAGAGGATCGTGGAATTCCATGTGTAGCGGTGAAATGCGTAGATATGGAGGAACACCGGTGGCGAAGGCGACGATCTGGCACCAACTGACGCTCAGTCCCAGCGTGGGGAGCAAATAGGATTAGATACCCTAGTAGTCCACGCCGTAAACGATGAGTACTAAGTGTTGGATGTCAAGTTCAGTGCTGCAGTTAACGCAATAAGTACTCCGCCTGGAATAGTACGTTCGCAAGGGATGAAACTCAAAGAATTGACGGGGGCCCGCACAAGCGGTGGAGCATGTGGTTTAATTCGAAGCAGCGAAGAACCTGCAGATGTGACATAAGGCTCCAGAGATGGAAGTGCTATATGAGATACAGGTGGTGCATGGTTGTCGTCAGCTCGTGTCGTGAATGTTGAGTTAAGTCCCGCAACGAACGCAACCCCGCCGTTAGTTACCATCATTAAGTTAGGGGACTCTGGCAGAGACTGCCAGTGACAAGCTGGAGGCCCCGGGGATGACGTCAAATCATCATGCCCCTTATGACCTGGGCTACACACGTGCTACAATGGATGGTGCAGAGGAAGCGAAGCCGCGGGTGAAGCAAAACCCATAAAACCATTCTCAGTTCAGTTGTAGTCTGCAACTCGACTACATGAAGTTGGAATCGCTAGTAATCGCGAAGATCAGCATGTCGCGGTGAATACGTTCTCGGGCGCGCACACACCTTACGTCACACCGCCACGAGAGTTGATAACACCCGAAGCCGGTGGCTAATAACCGCAAGGAAGGAGCTGTCTAAAAGGTGGGATTGATGATTGGGGTGAAGTCGTAACAAAGG
+
-,.*'',&3-'+)'+()4///2*0/1&)(+)39;/*%43,5523,)%))(.;2--.46573458436;721)*(('./6*1*2-,-/+,-4**.1,)*,+)'+/6./-1.-472'..,3/0/4%1-+-**0922,2*'%,*.-.,%&&(-083&'-*%),',.+*.,,,/0,,,/4998:54.,,-*+,+,.+,,)&%(+(),(,,,.-()+*(-.-/0193/2*-/+.,.&((+,,'(*1.)-04;;:494(6536+662334.3+-+31*(,,'*(&%')(.'*1-5.(/)7*388541-/6//42/7+*)*)0-03458262)(&35)+.,,)%'*1.55+/+(('&+-56-+,3+**12/3/0+**)-00700,,.1*524920'$')+./0////12,*$%%)+4233-'')'-.,3*%&&'*12%)(('/*8:2./.+/3-.162561*(.677670*.+12128;:-,,,,*-.,-66724247476;868-7-18:158566676455443017:683*2,./45.1973)))*...-./-)+&''&*0.,21.91-/854+()0.5/21/*(.,-8.++.005+-/71.4,).%2&(*5363.:/;9070.,$$&'++&,/,''%(&((+*1036212*+/2.7'))+)+,9/1&'&'(,.1-+&(+*048165699:886:7:9:7654893444477786.4.&+/64;2%,.313+-,7.,,0/0)(66+426474(#$%&'7-.,5--6076..4,3*1-&,/48-/12*)))'&%+568-9,%+123165)*.+)'*(/--)*2622.0144:9897267;:89/07-,/200.--:.3/)+-1411-//1147573:33;::843442.)*+'-*,..0,.734,,**+.6-.1::445-(*.8;4399;<634,04;80103.-1/15:953-2*1411/--+/3-5*--9/9:5.'&*%+),')+72/-)%())*)/1232/*1/76.(,+.234943602*0''%*'*'&'/%$$$',*++,$,+*//%(**+)--/)*-092(+((&*/+/778/2,,,2*),+.,'+-1.--/-0,,-0863118,(,*0+.+)(0+./3062314(()..,+-/2,-,,.))(
@97881763-5fbf-4940-b6a7-89aa556a1d9b ch=82 read=127128 start_time=2019-12-13T15:42:49Z barcode=BC01 runid=2c9cf7bc05858273f10e7d7ec552fc0bd742dc3e
TTGTTGTGCTTCATTTCAGTACGTATTGCTGGTGCTGAAGTTGTCGGTGTCTTTGTGTTAACCTACTTGCCTGTCATATCGGTTACCTTGTTACGACTTCACCCCAATCAATCCACCTTAGACGAAGCTCCTTCCTTGCGGTTGACCACCGGCTTCAGCGGGTGTTATAACTCTCGTGGTGTGACGGGCGGTGTGTACAAGACCCGAACGTATTATTCACCGCATGCTGATTCGCGATTACGCGATTCCAACTGTGTAGTCGAGTTGCAGACGCTACAATCCGAATGAGGTGAACATGGGTTTGGCAGCCGCTTCCCTCTGCACCATCCATTGCGCGTGATGTGTAGCCCAGGTCATAAGGGGCGTGATGATTTACGTCATCCCACCCTCTCAGCGCATCACTGGCAGTCTCGCTTCAGAGTCCCCAACAATGATGGTAACTAACGATAGGGTTGCGCTGTTGGGACAACAACATCTCACGACACGGTGACGACAACCATGCGCCTGTATCTCCTTATGGCTATCTCTCCTCTGGAGCCTTTATGAGTATCCAAGACTGTGGAGTTCTTCGTTGCTTCGAATTAAACCATGCTCCACCGCTTGTGCGCAGGCCAAATCCAATTCTTTGAGTTTTCATTCTTGCGAACGTACTACTCGTGCCTTGTGCGTTAACGGCACTGAATCCAACGCGGTACTCATCGTTTACGGCGTGGACTACTGGGTATCAATCTGTGCTCTCCCCACGCTTTCGCACCTGAGCGTCAGTCTTCGTCAGGGCCGCCTTCGCCACCGGTATTCCTCCAGATCTCTACGCGACTTTCACCGCTACACTGATTCTACCCCCTCTACGAGATAAACACCGGTATCGGATGCAGTTCCCAAGGTTGGGCAGAAGTTTCACATCTGACAACAAACCGCCTGCGTGCGCTTTACGCCAGTAATTCCGATTAACGCTTGCCCTCCGTATTACCGCGGCTGTTTGAGTTAGCCGGTGCTTCTTCTGCGGGTGGTAACGTCAATGAGCAAAGGTATTAACTTTATACATCGCTGAAGTAACACAACCCAGGCCTTCTTCATACACGCGGCATATTGCATCGGGCTTACGCCATTGTCTGCAATATTCCCCGCCGCTGCCTCCCGGTAG
+
%#%*('((*,3,))5,0(,2//.3.2:332-*-+,()-*'+3333.665602;4-1.5/4/393-*-+(/3*(*))($(&%'5/.1--)'(+%***,/-,&+*.)//2016/..%&%(&$(+*''('(*11182*-+,.'*,,))1+(0,70-/3-&)()*-))(&%%')-.2,.1599.1334548753721224466(.'.2,+++(+/'2)*8<8379+*&&'(3:8:;4&$('/&%'&%('145'4')+$*(.,262--*+,$)$*&'%&)../;*0)),1+&+-*$&'//0108*-2%%#%#&'+')/*/1*)2/-.*/44;94-4.'&%&%%)&+&(''(*)-+'(*,./028-23.):8320.)2-'#&&,,1-34.$)(%%()&'$$$(&+,+,*-+*)(**'*'+-....//*232'-&'*'%'&./40278689.-*(+,.-.1//,,(**.+3(/,4--3433465/$'*..-,*,++),**.4,-+*+')%,($%'(2112'*''*(344763,+(,/+/355''0,/2/*/))'*)/1),')''$%'(,%'/307:7.-)()8,9*0+.0-6535+0(+(+&&,*-*,)*,1,((#%$&%-/**4+,'(4-37.(%))/**1+-/*,,)+((27,2-0.,$$#&())(%&'*111,%$%%',,).13//.7*4+-'%&%(#%+--3654;:,.+1+++461,.,,,'*%.&'&)-+,())%')*&++()&&%%(++,/0-.1())))*-,,,,,10024'',.-3/*,+('/02:225(2102;63.,(++1475//23/0(%#).,(&,/+,4*/,/''(/,23117984+38263331./3--%1**+.-.1-63615457<16.,)/-.9./15)'&&%(;/.,--12+**)1934;;:<9:3*)+**/,*+-.4-0531(*,156:76433231.,'$#$)....*,)*0+*0//113/.)(&&(%'0'*+07-04/14:557/*'(*)%'&$'(-+.2431.,*%)%+(*,+).,)(&'')(-*,%(++10,3+'**%'()/+5-+',0477<77:-)/()(*)++*))*$'%(+423'('(,)$)128+4-((%$&'0--.92703*#%%$%))*2,35*,.'+(
@8969979d-f2d2-47c5-a714-d0d2b1e129a9 ch=23 read=116326 start_time=2019-12-13T15:42:56Z barcode=BC01 runid=2c9cf7bc05858273f10e7d7ec552fc0bd742dc3e
CCGGTTACCCATGGCCCGCGACTTCACCCCAATCGCTGACCCTACCAGCCGCTGCCTCCTTGCGGTTAGCTCACGGACTTCAGGTATTGCCAACTCTCGCTGGTGTGACGGGCGGTGTGTACAAGACCGAGACGTATTCCGCCGCGACATTCACTGATTCGCGATTACTAGTAACTCCAGCCTTCATGTAAGGGGCGGGTTTCGGCCTACAATCCGAACTGAGACTTCGGAACAGGACGGCTCCACCTCACGGTGTGCATCTCTGTACCAGCCATTTGTAGCGTGTGTAGCCCTACACATAAGGGCATGATGATTTGACGTCATCCCACCTTCCTCATGGTTAGCAGGGCAGTCGCTAGAGTCCTCAACAATGGTAGTAACTAACGACAAGGGAGTTGCGCTCGTTGCGGGACTTAACTAACATCTCACGACACGAGCTGACGGCAACCATGCGCCACCTGTCACCTTGTCCCCGAAGAGTTCCTCGATTAAAGAGTAATGCAAAGGGATGTCAAGTGTAGGTAGGTTCTTCGCGTTGCTTCAGATTAAACCACATGCTCCGCTACTTGTTTTTTGAGTCCCCGTCAATTCCTTTGAGTTTTAATCGCCCGACCATCTCCCCAGGCGGAATACTTAATGCGTTAGCGGCGGCACGGAAGTGTTAGAGCCCCCACACCTAAAAGTATTCATCGTTTACGGCGTGGACTACCGGGTATCCTATTGTTTGCGCTCCACACGCTTTCGAGGCCTCAGCGTCAGTTACAGTCCAGAGTCGCCTTCGCCACTGGTGTTCTTCTAATCTCTACGCATTTCACCCTTCGCCAGTTCCTCTCCTCTCCTGCACTCCTGATTAACCGGTTTGAATGCAGCACCCAAGTTCAGGCCCATTTCACATCCCGCTTAATCATCGCCTACGCTCCTTTACGCCCAGTAAATCCGGATAACGCTCGCCACCTGCGTATTACCGCGGCTGCTGGCATGGTTATGCGTGGCTCACTCCTTAGGTACCGTCATTTATCTTCCCCAAAGACGAACTTTGATCCGAAGACCTTCATCACTCACGCGGCGTTGCCATCAGGGTTTCCCCATTGTGCAATATTCCCCTGCTGCCTCCG
+
50(,01)-*(%,+,.52)+./1771)-((',-./*-,-+/53'$)%&(.8)0.10.)..*.-,,.1/2),-00007034:7%/*/(.-,312',,/,/&&'1,6466777;9+//)*,+%%(-5.474*()+**..4:8%%+,),-.1.69+%(+,67<6,,,+-7)('(&()%+(++)))##%(&+))*&(,2/+)(,1:2-'('&%')+771(*)+()')..007-)+(%&%'%$%%''*.4+/655,-*34221557-,+,+4679425:181)(((*.0.0.'(+..5-+')&(%'*)..1,*/,-/114:6./058;:7152-054213,-'*(,-00(2,.1-.-./1#$.'(+**0//.1+(,00532.+,,23137543.34(0)&(5+()),-4218,-)35/*,)-&&%,(*++-.-'*/0213)*8111,1,*.052;53/4358038421*(*)++)*67:20//*&(*4(+,03+4+*++&(%&(,'(.56++45.7-442(0*,./020*-+7<313-&'$()')-2452.5-5;:09)')+59963&%()+.,)**'()&(%-,112+()+-,091/0850.44<;-.-*)%'(((-.4),++178+*,,.(/-51)0.,,-,*7-6+&(*&/-*+)&(*/))+,,2/&'('-854++-+.-')+.)%,)+:76753/63'*&+,-4.1(&*#%%(12-/.6')')+')-&$&'+-4)$''++.-6-*(((-1868.../.9/-5.,-12/8)))+++0+/56:8681,))(*,-/;6747()1--/0/'0/0.1;61)2*')*&&,'%%.4.0-1131..,/412-&++-.))')$&#)%'*183*&20*-,..-46/0+,+8-21-1-'',1,)012+74)$(*)2611'03--/,&*,-03(*,'%*(..''%&'-.-11445:697214446:-133/0)-+01.5:26/80/.-/*+++*+)&*''(*('%&&+0+./1%%&+/50*05/21'11*+01457:;-**%*%*&$$%$$#'(11(&('$(*0/7356.-..-$+,3-80./2))(&)8)+14*9,,180*,0./26352/2-44.+-))'((**./+
@0282e765-325d-4e7e-9b82-86a0dcdde569 ch=92 read=148880 start_time=2019-12-13T15:43:11Z barcode=BC01 runid=2c9cf7bc05858273f10e7d7ec552fc0bd742dc3e
TTGACGGCGCTGTTCAGTTGTATTACTGTGAGTGCTAGAAAGTTATCAGTGTCTTTAATTGCTTTTAGTGCTGATGCCTCCTACAGGAGGAGGCAGCAGAAGGAATTTTTTCGGCAATGCAGGGAAACCCTGAAACAACATGGCTGAAGGGAAAAGAAAGGTTTTCAGTTATAGCTGTTATAAAGGAAGAGAACAGTGGCAGCTTCCTAGGAGATAGTGGCCGGGTGACAATTGCTATTAGAAGCCACGGCTAACTACGTGCCCAGCGCTTGGCCGCAGTGATGCAATGAGTTGGCAAGCGTTATCCGGAATTATTGGAGAATGCAAAGAGGAGCAGGCGGCAGCAAAGTCTGAAACCTGGAAACAGCAGTAAAGCCGCCGAGAGCCAGGCGGCTAAGTGCAGGGAGGAGGATCGGCAGAATTCCATATGTGGCGAAGAATGCGTAGATATATGGAGGAGAGGAACACCGGTATGAAACGACGATCGGCTGCAACTGACGGCGCCAGTCCAAAGCGTGGGAGCCAAACAGGATTAAGATACCTGGTAGTCCGCCGTAAAGCGGTAAAGAGTGCCAGTGTTTGGATGTCAAAGTTCAATTGCTGCAGTTAACGCAATGGAAATTACTCCGCCTGCAAAATTCAGGTACGATTCGCAAAGAGATAGAGCGAAGGTGGTAGAGGAGCCCGCACAAACTGGTGGAGCATGGCGAACAATTCAAAATAACGCGAAGAGACATACAGGTCGGCAGCATACTCATACAAAGGCTCAGAGATGGAGAGATGGCTATATGAGATACAGGTGGTGCATGGTTGTCGTCGAAGCTCGTGTCGTGAGATGTTAGGTTAAGTCCCGCAACGAAGCGCAGAAAGCCCTTATCGTTGAATTACCATCCATTAAAGTTAGGGACTCTGAACTGCCAGTATTGTTGACAAGAAGCGGAGGAAGAGGCGAAGGATTGGCCCGTCAAATCCCATCATACTTGCCTGCGGCCTGGAGGCACACGTGCGCTACAATGGATGAAGATTTTGCGGGAGGGAAAATGAGAAAGCCGCGAGGAGTCGGAAGCAAAACTATAAAACCATTCTCTCGAGTTTACATTTTCGGTTGCGTACTGCAACTCGGTACATGAAGTTGGAATCGCTAATGTATCGCGAATCAACATGTCGCGAATACGTTCTGGAGCCTTATACACCGCCAAATCACACACCACGAGGGAGTTGATAACACTGACCAATGCGGCCTAACCGCAGGAAGGCCTGTCTAAGGTAGGTTGATGATTAGGGTGAAGTCATAACGAAATTAACGG
+
$$&$$'((%%&%)830%,&$&'-+*,..&&%()*,'&&-,((14-,-%'*-/-3-&%$'$#%$&)%%()*++***(),,.5))+02-'*)(+,,'()*).),.%'(((''%&#%%)**&&'%*)&**.3+&&+'%(1*($$&&%&&('()(*/6+%)+)*('037,)*,+%(&$$%#%%'..4**,1.+')'((%&(*,,++)*)(%&)11+'/+$*('%+)(,-($,*,%,&#)2)1,)(1.%/0+,+0-.-)&%&'%*%(-*)--)')&''/(()%)'%$%#%%*(%%&(#&&/+2+-+1,--5&)--1.3+/++(,&%,*#%./,''**)-03,,('%%'%&*23+,.''&'%*-..*)))('%'&**-3.%+-&&&()$''121)2)(('&'%%''**(.,(++'-204/'%$$&)'0(2.&(&'(&&+(&&+$'**+3.-,-/-12.26-)/+')%*+'))(.'%$%##%*()()-.+'*)(,)&)*++*'*%''()#'*)*/8''((%')7+4,')./06+4&51+5,/*+-1)-))*-*'*&**%'(++/2*(-+%+')&%%&)%)%&*.&,.)(/98,65388,.904-.&(()+,',,/0'(%('-,+(+('*+*-023.+)%%%&&'&'$%%)((*0.%6+1*++,((&',0')+))+*&'&''&&%'%-+$(/6*)*+-,0),(+''(+&&(--)(%(%$$(-*/2-//+',+,)*%(-'%%%'%&%)%'%(%%&*))+-001//))*)-0/+5025)()*+:8/,**),-/77756-,--.3632+1,,/2//245+4,,'*(,45,/,**240/,1-)(&',,.+/)'-0*7.2+.41'%',/'&))(,%+$$,),)+*($#'(2),(%$)/($'/),1*(0+91--/:..65+*,($$&'()&,%%$$$(''&(),-.,%''$#(&'),*+%(')+'(&++(*))**/*()6.25*0/))-,(*$)'&#((&&%)'((02,).&*&(')).--',*((-**-1,/-*)%'3,.*+*&,)&.,)'*+'$'&''((&&(*)*)*&%(''('(-%*.0+%'$&'*-0--,+&+&*+30(&&,1*%&()0('(*)%%&&%'$&&*3+/+,&(%#&(())(,*--1,4656//10*-(+'+.-112:6-+&)(+&*,''&$(537210,')2*+.*1(#&('+.-025/*+)'()&()..+,*%+*+&',)%)%&$$$%$'%$$'%&&%)'('')&0+**)&%&%&'(+**,0-0-/*)%'))-++---11.)-))))2*+,%((./)*-*)*3-/.1
@1c7df3cf-e4c9-4b25-a873-b9e1fdbc2651 ch=20 read=72514 start_time=2019-12-13T15:43:24Z barcode=BC01 runid=2c9cf7bc05858273f10e7d7ec552fc0bd742dc3e
TTAAAAAAAAAAAAAAAAAAAAAAAAAAAAAAAAAAAAAAAAAAAAAAAAAAGGCGGAACAGCGGGTTACAGCGGTAACGCGGAATTTGACTGGCGGATGGGGACGTGCGTCCCGATATCGGACGAACCGTACCAAGTGCTTGTTGGCGTTGAAGCGCATTCGGACGTAATGGAGGCAGGCATTATTATTGCTTCTCGTTTATGTGCTGAGGTTTAGGGCGTGCTGGCAACAAAGGATAAGGAGTTGCCTTTCGTTGCGGGACTTAACAACATTTCACAACACGAGCTGACGACAGCCATGCAGCACCTGTCTCCACAACCGAAGGCGCAATCCATCTCTGGAAAGTTCTGTGGATGTCAAGACCAGGTAAGGTTCTTCGCGTTGCATCGAATTAAACCACATGCTCCACCGCTTGTGCGGGCCCCCGTCAATTCATTTGAGTTTTAACCTTGCGGCCGTACTCCCCAGGCGGTCGACTTAACGCGTTAGCTCCGGAAGCCACGCCTCAAGGGCACAACCTCAAAGTCGACATCGTTTGGCAATGGACTACCAAATTATCTAATCCTGTTTTGCTCCCCTTTCCGCCTGACGTCAGTCTTCGTCAGGGGCCGCCTTCGCCGCAGTATTCCTCCAGATCTACGCATTTCACCGCTACACCTGGAATTCTACCTACGAGACTCAAAACTTGCCAGTATCAGATGCACGGTTCCCAGGTTTAGGCCAGAGTTTCACATCTGACTTAAACGCCTGCGTGCGCTTGCCGCTTAGTAGTTCGCGCACCCTCCAGTATTACCGCGGCTGCTGGCTGGAGTTAGCCGGTGCTTCTTCTGCGGGTAACGTCAATGACAGGAGGTATTAACTTTACTCCCTTCCTCCCACAAGAAAGTGCTTTACAACCGAAGGCCTTCTTCATACACGCGGCATGAAAGCTGCATCAGGCGCCGGTAATATTCCCCACTGCTGCCTCCCG
+
$$$&-,,,-./0123444444234656530.1,++-..//./00100+)%'%&&$%'%-)&''(.&,'#%&(((&)&'''%&'$&$$#%$&&&&$)-*.&)(&%&&&'&%&+)'''(%*&*,$$%##&%$$#%#-*'%#$##%&%%%%&)+&)'%%%&#))%03+,*),,*'($&%$&)))&*+**0&('$',0*)*(*34%%%$$$$'#(*,+(%&'%%%#$$$$%$())16)/.6643)(#&**)-+()4/.19--&-0,++//,(*6-139'+$%-0/-0/4///...006/.09087++(-&*.,.3547+))+'**(**'(,)/.7/03+0864.(++.1*+8661./311-0/07*-7<867511.12;9080/015532453&+'1(;;55.*(*/*4532.02,,1,,.4,(().979.*+0/96<77062,).3::.0814,3--)1+1(**++17:1,-78070**)(*-/502141;0..10/2/.1&070215988+5*60.,-370912*9,+14/&,.15,32)*($'*'-542/.01,&,)2)/0,-724964986,.0.7/*')-*+$#&&*('+..20003.2/6804)6;454'/(%&&&),%*$-+44:72-2'))//,*%*&*).75106;*/53416:893.3,1-*+*/*%'(*-/14.*2.)&('$-2)'-*,03446**'((21:780005,.%$*422%&*)-73,,---.'((%%&%$%&%))(&)))+.+,++$%(''%$%&/(&*'$%'&,,.34/4('$*)01.2/,,.///8;934+'*-$(280019032+03448;6655/1&(+85377-/)+(/,)'&(%-&(100+,0.+/113,+211*41*$%')'051+0%+--+++.+5,(*-+*+2.622830511'.-/-/,++,)'''*--2221&)*+),'&$%%.,/29546.*,.01335835:3.
@3c02a09b-8e43-4f25-99ba-1eaa1c5961ef ch=82 read=127192 start_time=2019-12-13T15:43:22Z barcode=BC01 runid=2c9cf7bc05858273f10e7d7ec552fc0bd742dc3e
CCGGTTACCTTTACGGCTTCACCCCAGTCATGAATCACAAGTGGTAAGCGCCCTCGAAGGTTAAGCTACCTACTTCTTTTTGCAACCCACTCCCATGGTGTGACGGGCGGTGTGTACAAGGCCCGGGAACGTATTCACCGTGGCATTCTGATCCACGATTACTAGCGATTCCGACTTCGTAAGGTCGAGTTGCAGACTCAATCGGACTACGACGCACTTTATGAGGTCCGCTTGCTCTCGCAGGGTCGCTTCTCTGCTGTATGCGCCATTGTAGCGTGTGTAGCCCTGGTCGTAAGGGCCATGATGACTTGACTTCCACCTTCCTCCAGTTTATCACTGGCAGTCTCCTTTGAGTTCCCGGCCGGACCGCTGGCAACAAAGGATAAAGGGAGTTGCGCTCGTTGGGACTTAACAACATTCACAACACGGAAGGCTGACGACAGCCATGCAACACCTGTCTCACGGTTCCCGAAGGCATTCTCATCTCTGAAAACTTCCGTGGATGTCAGACCAGGTAAAGGTTCTTCGCGTTGCATCAGATTAAACCACGTATACCGCTTGTGCGGGCCCCGTCAATTCATTTTGAGTTTTAACCTTTGCGGCCGTACTCCCAGGCGGTCGACTTAACGCGTTAGCTCAGGAAGCCCGCCTCGGGCACGGCCTCCAAAGAGCATCGTTTACGGCGTGGACTACCAGGGTATCTAATCCTGTTTGCTCCCCGCTTTCGCACCTGAGCGTCAGTCTTCGATCAGGGGGCTGCTTCTTCGCCACCGGTATTCCTCCAGATCTCTACGCATTTCACCGCTACACCGATTCTACCCCCTCTCTACGAGACTCCAAGCTTGCCGGTATCGAGTGCAGTTCCAGGTTGGGCCCAGGAGTTTCCTGCATCTGACTTAACAAACCGCCTGCGTGCGCTTTACGCCAATGAATTCCGATTAACGCTTGCACCTCCGTATTACCGCGGCTGCTGGCACGGGTTAGCCGGTGCTTCTTCTGCGGGTGATCAATGAGCAAGGTATTAACTTTACTCCCTTCCTCCCCGCTGAAGTACTTTTACAACCCGAAGGCCTTTTTTTCATACACGCGGCATGGCTGCATCGGGCTTGCGCCCATTTATTACTAATATTCCCCACTGCCGCCTCCCGTAGGAGCCGTGTCGGCGTGA
+
,,.///-3-032+.1..*5+,,9:6-34810''.-0&'&)'(,8276/002;)(-(*.,1-537+/--193677:4/95-,22.3,;9+-12;5159:84+&&%'/+5)1///.335::5396*-7205//3,3+-*.40217346<988758,()++2312935685:;:74265;50/,)+---('1/702%&/..,,-+2)3-553/1-,,/*,0::36754223)),1,+-,-/2+.%(*%(+0283//+*&(1,/6600+/7259)**-..043.---,7/,/787301(-795<97233.,,+-)+(%)+/),++*1.(*-,/1<0-.;76010++03326-15',*.098:4.531357:3222685/14-5*-8-77:*1,-(-+5&)',*2,50*(-*)'&,&2..3.7;3225/,+-,'('*0.26'45-84+5:353551112:347878,.0:9.8/))+''(++.84/103444+)-214.24/./.2886/2+().-801115;2)20<:8;7564/8.//66/,,1.1<9:0*,%1''(-1+/,5)/+0+0.-77(&)*.68<97/:;;6573;<9-90.*,)''(())+-,/.231+16;5;:96780:09/31104-/056&-'-+(02('*351(..+$(%(**(++-(+(',.36756;3-//53267;8975613)/')&,.45:690455<825523/,&(,8/-120565675556,+++*3/,*%(+0.781*'$$')'*)1.01.*./,1-.0:43.5'))222366788825<20-38*-5))$'&'(..0*&*126.'*+))..(%4.146'/())-..24&,+-,,*$%'&))..,8-***,/,))1+)(1+'(/3(&&'$'),11110032428:/35(,,,.35320/+-+)%/..1'(*()0,9-.-+7)+$.&)),*+(.4+.8&6))502:43/200,*/(*('-(,+*0,,-.*0&%&&+7:<:8660.%#&'(**703+2446*5+*,4*3&&-(&.-29)8<97/947**,7727()(-/00**--5192,)-/213412:<7/95500%-+./-*$'(.)*+0/16.:7042/153;6-.5/(,)&)$)0--//568.&()'%%$)(+57*+,,*+$)*(%'$'%&%'%&)%
@86e63fcc-cc9b-4a65-b2bf-a1193bbe7994 ch=413 read=228684 start_time=2019-12-13T15:43:30Z barcode=BC01 runid=2c9cf7bc05858273f10e7d7ec552fc0bd742dc3e
CGGGAGGCAGCAGTGGGAAAATGTGCACAATGGGCGCAAGCCTGATGTATCATGCCGCGTGTATGAAGAAGGCCTTCGGGTTGTAAAGTGCTTTCAGCGGGGAGGAAGGGGTAAGTTAATACCTTTGCTCATTGACGTTACCCGCAGAAGAAGCGCAGCTGCTTCCGTGCCAGCAGCCGCGGTAATACGGAGGGTGCCAAGCGTTAATCGGAATTGCACTGGGCATGCAAAGCGCACGCAGGCGGTTGTTAGTGGATGTGAAATCCCGGGCTCAGCCACCAAGCTGCATCTGATACTGTAACGAGTCTCGTAGAGGGGTAATTCCAGGTGTAGCGGTGAAATGCGTAGAGATCTGGAGAATACCGGTGGCAGGCGGCCCCTGGACGAACTGACGCTCAGGTGCGAAAGCGTGGGGAGCAAACAGGATTAGATACCCTGGTAGTCCACGCCGTAAACGTGTCGACTTGGAGTTGTGCCTGAGGCGTGGCTTCCGAGGCTAACGCGTTAAGTCGACCGCCTGGGAGAATACGGCCGCAAGGTTAAAACTCAAATGAATGACGGGGGCCGCACAAGCGGTGGAGCATAATGGTTTAATTCGATGCAACGCGAAGAACTACACGGTCGCGGCATCGGAAGTTTTTCAGAGATGAGAATGTGCCCTCGGAACCGTGAGACAGGTGCTGCATGGCTTATCGTCAGCTCGTGTTGTTTAATGAAATGTTGGGTTAAGTCCACCAACGAAGCGCAACCCTTATCGCTGTTGCCAGCGGTCGGCCGGGAACTCAAAGGGAGACTGCCAGTGATGATAAACTGGAGGAAGGTGGGGATGACGTCAGAGTCATCGCAGCCCTTACGACCAGGGCTACACGTGCTACAATGGCGCATACAGGCGACCTCGCGAGAGCAAGCCGGACCTCATAAAAGTGCGTCGTAGTCCGGATTGGAGTCTGCTGTCGACTCCATGAAGTCGAGTCGCTGGTAATCGTCGGATCAGAATGCGGTGAATACGTTCCCGGGCCTTGTACACACCGCCCGTCACACCATGGGAGTGGGTTGCAAAGAAGTAGGTAGCAACCTTCGGGAGGCGCTTACCACTTTGTGATTCGCATGACTGGGGAGTGA
+
'(/0),3//3402835/)(',&%-&&(-.75484/+//6156753*($%'++.074355456233/7&'(,+898;9*:67;/15;4'*%),,6.*0/.7;,).*)&).++).5-0:0:0015094-.22..2..0,0*()+'&')(-*%)&%&&.+)*'%&&.-4*-390....4301-2,*5+,,7300)(%('.&+&(*3-9.8.40/4,7+'+*,-4785-4,*/6721//(.+244:72443%)'%&)'.3/++)+41,03*+10227.&0.(,-)%'*)+,,-920032/0)&'%(+*++-/2//.)(//9.,'1'-.(*66512//0195/-34,-45740--.//.-+(%'-/24404,3-,'+2/../;6.,3957*)5-..//78893778751.0+)))642-/*,25;*7)/,(2+/,559:;7005434858-.-/9666:51-1.3589171/,&',.+,%*&%()-,(''++****'($+*,.04.+409/9.-03446:99:8575*()0,285-2/*/23/40716:9449390/,-(*)+0//97+20(*),*,,/.80,1+-.,/)),,23;:5:7;9434/2320,.)+4)-1.1-.),*)-$&$&'&()*%+'-*/8<;3/,+,--;-,)+2./334;.--+5*-13+03/103,-02,,++,%%'&$'$&*878917998+0*%)&*/)(*../590-3/6884:3./.2-'0*6+902'(,48/6.3,+1,45'&3+-8-.21126:26):+6385/247946*+)($'##&&2;,11...--.79&7-5+')),-/0+/20+0*+('%+**%'*,87:8'('&&('%%$&')8;46712(((&'*/039693;4198572*)*'&'''(*'%+..00..)128,-(2,56667304;7*,247786772616(6-+0,.*)++./-*%$',''(336()*+-./1$&(-0123)0+3,,,1.'.)),/)*,:8/1'*,+,7119748.2,.,))*,+,,765435;62:1/11/1028261-,*&,*445</428.'+))*.01.+&('%,)366,:0+..-7131.3701092-/5585-$%(*-.46523+%''%&
@71f6b5b4-b974-42f0-8190-f5751b6e4381 ch=348 read=108640 start_time=2019-12-13T15:43:29Z barcode=BC01 runid=2c9cf7bc05858273f10e7d7ec552fc0bd742dc3e
CCCGATTTGCCTTGTTACGACTTCACACTGATCATCTGATCCCACCTTCAGACAGCTCCTTCCATGCGGTTAGGCGCCGGCTTCGGGTGTTATCAACTCGTGGTGTGACGGGCGGTGTATACAAGGCCGGGAACGTATTCACCGCGACATGCTGATTCGCGATTACTAGCGATTCCAACTTCATGTAGTCAGGTTGCGAATTCCTATTATTAATCCAGACGGTTTTATGGGTTTTGCTTCACCCATGCTTCCTCCGCCATCCATTGTAGCACGTGTAGCAGCCCAGGTCATAAGGGGCATGATGATTTGTATCATCCCGCGCTGTCCTTGTCACTGGCAGTCTCTTCGATCCCCAACTTAATGATGGTAACTAACGATAAAGCTCGTTTGCGGGACTTAATAACGCATCTCACGGCACGGAAGGCTGACGACAACCATGCACCACCTGTATCATATAGCTATCTCTCCATCTCTGGGTTGCCAAGGTATCATCAAGACCATAGTAAAGGTCAGCGTTACTTCAGATTAAACCCGTACTCACCGCTTGGCCCGGGCCCGTCAATTCCTTTGAGTTTCATTCTTTGAACGCCATATAGGCAGATACTTATTGCGTTAACTGCAGCACTGAACTTTGACATCCGACGCCAAAATTGCTCATCGTTTACGGCGTGGACTACTGAATTATCTAATCTGCTTGCTCCCCACGCTTTCAGGACTGATAAGTTTACGGAGCCAGATCGTCGCCTTCGCCACTGGTGTTCCTCCATCTGCGCATTTCACCGCTTCACATGGGAATTCCGATCTCTCCTGCACTCCTGGCTGCCTGGTTTCTATGAAGCTACTGAAGTTAAGCTTCAGGCTTTCACCACAGACCTTGCTGCCGCCTGCTCCTCTTTACGCCCAATAATTCCGGATAACGCTTGCCACCTGCACGTATTACCGCGGCTGCTGGCGTAGTTAGCCGTGGCTTTCACAATAAAGTGCCGTCATCGGCTGCGTTTCCTGTAGCCGCCGTTCTTCCTTTATAACAGAAGTTTACAATCCGAAACCTTCTTCCCTTCGCGGCGTTGCTCGGTCAGGGTTTCCCCATTGCCGAAAATTCCCTACTGCTGCTTGCTCCGTAGG
+
5,*+--9*%**)-'/)&*20557.+,&)$%&+-45+&$&).4)()%&&&*-24-/10377/4(#')*))*1'''*)0/),)),(+/**)(.+/.1-)**(+-62343583;;95:4,+'''015*014(.*+-12:95:1+/3+-..2*+(&&&%.3/*,.0.7-0/,.021628-*)+-5246555256(.,1-()'&%')'&&)+)(&&-')-)*./++,*162,,,0*377,*+..)$)((%)'-1239.3%%'%&))))12))**,+.)+&%$&%'(-/,(,(,,+*+.*142+.1/011//8,%%&(,)*/+'%)&'($'(((+)**&'%&()&(*+((&,'%&'-43(.-)+*0-2&$.)10+/0226/0/,)&%$(*7069)+5)7531611,&(()%(*+0/.+-.'0,-/2.-),,05.564/-32:36*.,.104/++**,.(*/11)+,11./.-37332,+.-,&)(%%$,())**.'%'.,4-132$&%**+3).0''%%'+.+%)-31+*,3-6<958-(&#()-)*.'()'/).*'%&'.2*&,-4;9<;26:22013;<65:90//%'*31*('$&$)%(12(%+-&(,5-3-*++(-,-*/9:576-23/)8--02.-0*..+,()%'$)()'+(%(*,8.-,48+**0///66720/&,-&%&.',-4149-(0&(+2&)).76/*,+,+33,%43()#$$%$%**/)&('+&'0..+111)33*)*+.1.02&+*.4766966,22**/,&+''',68-)-.+*++&$&$*(+'((.*0'''22,/242....//1/.,445*2&)28091/,/4-.*'(2(,0-.++1:34&.-1.$.52.72+)-1(/),.(((('*,,.0,.,$#&)-,((,.'$*)..*-5-.66;4154656310.3.-0-+2-$#&&'()*.3.3923-<-..:/:.-+.,35-*'&''-+6)*,))&&,:-092,325989/&()'/+,))%*-)0)+*0-./9-/1-/;05696*2.,+53,%'+'&/:,*.0906%&++*.21627386+-00+./83/3-++-,,.+-%28-/;2/8:,+5:34+,.,+(-(13**+-+*)*'))(%*+5725/4(
@b63b81ca-0fbf-4491-8691-169589d7b3ed ch=258 read=90907 start_time=2019-12-13T15:43:30Z barcode=BC01 runid=2c9cf7bc05858273f10e7d7ec552fc0bd742dc3e
CTCCTACGGGGAGGCAGCAGTGGGGAATATTGCACAATGGGCGCAAGCCTGATGCAGCCATGCCGCGTGTATGAAGAAGGCCTTCCGGGTTGTAAAAAGTACTTTCAGCGGGGAGGAAGGTAAAGTTAATACCTTTGCTCATTGTTACCCGCAGAAAAGCACCGGCCTTAACTCCGTGCCAGCAGCCGCGGTAATACAGAGGTGCAAAGCGTTAATCGGAATTACTGGGCGTAAAGCGCACGCAGGCGGTTTGTTAAGTCAGATGAAATCCCCAGGCTCAACCACCAGAACTGCATCTGATACTGGCAAAGCGAGTCTCGTAGAGGGTAGGGTAGGTGTAGCGGTGAAATGCGTATGAGATCTGGAGGAATACCGGTGGCGAAGGCGGCCCCTGGACGAACTGACGCTCAGGTGCAGCGTGGGGAGCAAACGGGATTAGATACCTGGTAGTCCACGCCGTAACGATGTCGACTTGGAGGTTGTGCCCTTGAGGCGTGGCTTCCGGAGCTAACGCGTTAAGTCGACCGCCTGGAAGTACGACGCAAGGTTAAAACTCAAATGAATTGACGGGGGCCCGCACAAGCGGTGGAGCATGGTTTAATTCGATGCAACGCGAAGAACCTTACCTGGTCTTGACATCACGGAAGTTTTTTTCAGGGTAGAATATTTCGGGAACCGTGAGACAGGTGCTGCATGGCTGTCGTCTTTCGTGTTGTGAAATGTTGGGTTAAGTCCCGCAGCGAGCGCAACCCTTATCCTTTGTTGCCGGCGGTCGACCGGGAACTCAAAGGAGACTGCCAGTGATAAACTGGAGGAAGGTGGGATGACGATCAGGTCATCATGGCCCCGACCAGGGCTACACGTGCTACAATGGCGCATACAAAGAGAAGCGACCTCGCGAGCAAGCGGACCTCATAAAGTGCGTCGTAGTCGGATTGGAGTCTGCAACTCGACTCCATGAAGTCAGATCGCTAGTAATCGTGGATCAGAATGCCACGGTGAATACGTTCCCGGGCCTTGTACGCACCGCCCGTCACACCATGAAGTGGGTTGCAAAAAAAAGTAGGCAACGCTTCGGGGAGGCGCTTACCACTTTGTGATTCTGACTGGGGTGAAGTCGTAACAAGGTAACCGG
+
+-./,.1/78-,.41/78,44232),.,*6+*-*)-**5888,8-8.9<;110,+-'063:7:95666.105689,.0,/187741*161910-6/.),-,,-6-)$0--53('/(.',*'+61-.5//-/.+/4+*456)1('&''2;0.((',//.(+-2-(+,%%+*1,/0-.1681101/012++('*(((((&-*/++,337**/,9,/*,.',-)2,./4:74-..-5/(++.%,'0((/1/72:4,1/5/25:0.(*))2-*035,$'*+*0.14-$(%*.0335234449220***4,2/0'&&**-133685.-).**&%'+()%01353333691-./.(*,.+)'$&'*.218730*/--5:9493./*/00/.-%,-42((053/*',(+.00.0110*-,..01/--2;8*+*/4<49-:83/6//0868:(+78//0/0,.16;6/3-())+)02/.-*)10-4.2/15,66())*.174557743-3+.*,++014245050,,*+.79986685-'('%&&(,,11614-95:8<;84687.*(%(0-7.12/098.31,*+*/./--1733.'(''*.+-::796;2./10.2*-+/135,)++1422695985419000,+/+-.,++*-399<0+;2.04/33395(-,(,4;;4:31882./+1),0122976.2163678751))+*+2221:00./.2,./61782:343.47(*53*4))37662(/3+)+-07+*5..06+.*)*+.1-,&%),042.213887,,3)*)-124;6570011<9:::9+(,)--4/11*.09832'**&&**-14444%&('*'&'7:53454++)(()+770//05217334458879)'(%''&&*+-743,1++&(+0+/3954654783;1-0;;;;:942213*7)7+,'%')+668/3-..4.244857.&')+0&),/3.//'/41722288;:9:0//5458/*-497::;:9941/23.0798+9//04/'/-077198001./,.7574*),+,1/08.//.2381,((*%/,./2/')/.2016--/6+1060.60(+58/**-*+013,$),)+546.6-++-+().-+()(-6;9:57
@8c8a7296-1326-444c-8e08-ab2406910d13 ch=116 read=208663 start_time=2019-12-13T15:43:54Z barcode=BC01 runid=2c9cf7bc05858273f10e7d7ec552fc0bd742dc3e
CTCCTAGGAGGCAGCGGTAGGGGTACCTTTCGGCAATGGAAACCCTGACCGAGCAACGCCGTGAAGGAAGAAGGTTTTCAGTTGTAAACTTCTGTTATAAAGGAAGAACGGCTACAGAGTGGTAGCCGGTGACGGTACTTTGATAGAAAGCCACGGCTAACTACGTGCCACGGCAGCCGCGGTAATACGTAGGTGGCAAGCGTTATCTGGAATTATTGGGCGTAAGGGGAGCAGGCGGCAGCAGGGTCTGTGGTGAAAGCCTGAAGCTTAACTTCGGTAAGCCGCAGAAACCAGGCAACTGAAGTGCGGGAGAAGGATCGTGGAATTCCATGTGTAGCAGCGGTGAAAATGCGTAGATATGGAGGAACACCAGTGGCGAAGGCGACGATCACAGCCTGCAACGACGCTCAGTCCAGCGTGGGGAGCAAATAGGATTAGATACCCTAATAGTAGTCCGTAAACGATGAGTACTAAGTGTTGGGTGTCAAAGTTCAGTGCTGCAGTTAACGCAATAAGTACTCCGCTGATAGTACGTTCGCAAGAATGAAACTCAAAGGAATTGACGGGGAGCCCGCACAAGCGGTGGGTATGTGGTTTAATTCAGGCTTAACGCGAAGAACCTTACCAGGTCTTGACATACTCATAAAGGCTCCAGAGATGGAGAGATGGCTATATGAGATACAGGTGGTGCATGGTTGTCGTCAGCTCGTGTCGTGAGATGTTGGGTTAAGTCCCGCAACGAGCGCAACCCTTATCGTTAGTTACCATCATTAAGTTGGGGACTCTAGCGAACTGCCAGTGACAAGCTGTAGACGGGGATGACGTCAAATCATCATGCCTTATGACCTGGGCTACACGTGCTACAATGGATGGTGCAGAGGAAGCGAAACCGCGGGTGAAGCAAAACCCATAAAACCATTCTCAGTTCGGATTGTAGTCTGCAACTCGACTACATGAAGTTAGATCGCTAGTAATCGCGAATCAGCATGTCGCGGTGAATACCGTTCTCGGGCCTTGTACACACCGCCCGTCACACCACGAGAGTTGATAACACCGAAGCCGGTGGCTAACCGCAAGGAAGAGCTGTCTAAGGTGGGATTGATGATTGGGGTAAAAAGTCGTAACAAGGTAACCGGAAGATGGAGCGACCAAGTAGGTTAACACAAAGACACCGACAACTCTTCAACACCAATAATGCGTAACCGTA
+
+,2+,/7514654.7'52,+.($)###%&)).3.4/.54+40*3.()+4:8807775))**+.040/-)&(&&1.955.,+1,**4812374871:112;+0+12(0.,',+/26/)*%)-.+%+0.)10234-65**'&'&'.*(,,(%')(,*,,+,3.1/40*(-)%)',-*',/')&((.**(--0.3530,.-10256;773332'(-),238:;74/)'*+,**,.29;93:,(*+'17-,-1111552041,.1..*-**,-3,*,5,'643-057%%)'.4*/1*34.+%*)%'(%()*/8.,''&2-545466,2,/.*+*/0/.)%'%&*+1872.46..1;84212022/2/32550,/('*/295,00)/::::3./))+-(160,24--'()(//10450()'')-,11&')+298544;508--.226<-+-0//046885..05<98211)''))77988983:26/./39-53./;:49:63556671816,'((*&(((+03576&*'''+%+00249;94:66-/664268-288;2&*'*.0:9:358+%)18+)+,-33/1.8468.+./.+346:8.9/:1%&$(()11143139+,8-1/3)/,(,),-4743364022/,,/6.+/.-<(**//02:31**(/.(4510-*'(+-.21-/0633997879(65;)-4510&(*-8786764622.0398:7745875//33,-6798))*+077+66)'+).0/6////9.-54542290+)/*68:2.5421'(($(((*497110-02593331/+,'))(3,76645-.017501387555783744346:345,,,00+-)+.77775:411.1.739::60/0-1,1127&24-.),+,-33'(+9:5092/14;;67::8;515027;8441410../128391.,,,.79:433306013:1--..+,-(,0/--.14.-612..101779684750341.*''*/554.157.6/,-00.005<88<446834591.--(&)+.6000387-42)*-.6334///0,2671.201,),+(%,22357/38+60394101*,,01/8/96,,-690)*98699:979*8.5:64715/+.0'-')-,)1'-(*,%*+(.211.,234-224594857*(1--2))%$#'*/*+(,)+-+).4(&$"%
@57fd43f2-0bb9-407a-b4a3-315ebd1b55a4 ch=137 read=124179 start_time=2019-12-13T15:43:51Z barcode=BC01 runid=2c9cf7bc05858273f10e7d7ec552fc0bd742dc3e
CCCGGTGCCTTGTTGCGACTACTTACCGTCATAGATGTCAAAAGTGGTAGCGCCGTGGCTATTTTTGCAGCCCACTCCCATGGGTGTGACGGGCGGTGTACAGGCAGGGCAATATTACGTGGCGTGGATCCGGTGCTACTTGGTCCGGCTTCCTTGGAGTCAGGTCCTCCAATCCGGACTACGACGCGCGCTTTATGAGGTCCGCTTCGCGGGTCGCTTCTCTTATGCACTTATTGTAGCGTAGCCCTGGTCGTAGGGGCCATGACGTCGGCCACCTTCCTCCAGTCTATCGCTGGCGGTCTCCTTTGAGTTCCGGCCCGGACCGCTGGCAACAAAGAGTAAGGGTTGCGGCGTTGCGGGATAACCCAACTTTCACAACACAGGCTGGCGGCAATACGCGCACCTGTCACGTTTTGAAGGCGCATTCTCATCTCTGAAAACTTCCGTGGATGTGCAAGACCAGGTAAGGTTCTTCGCGTTGCATCGAATTAAACCACGTACTCCACCACCCGCTGTGCGGGCCCCGTCGAATTCATTTGAGTTTTAACCTTGCGGCCGTACTCCCCAGGCGGTCGGCTTAACGCGTTAGCTCCGGAAGCCACGCTCCAGGGCACAACCTCAGTCGACATCGTTTACAGCGTGGACTACCAGGAATTATCTATCCTGTTGCTCCCCGCGCTTTCGCACCTGAGCGTCAGTCTTCGTCAGGGGCCGCCTTCATACCGGTATTCCTCTAGATCTCTGCGCATTTCACCGCTACGCACACCAGATTCCCCTCTACGAGACTCAAACGCAGTATCCAGATGCAGTTCCCAGGTTGAGCCGGGGGGATTTCATCTGACTTAACCAAACCACCTGCGTGCGCTTTACGCTTAGTAATTCCGATTAACGCTTGCACCCTCCGTATTACCGCGGCTGCTGGCACGGAGTTAGCCGGTGCTTCTTCTGCGGGTAACGTCAATGGGCAAAGGTATTAACTTTACTCCCTTCACTCCCCGCTAGGCTTTACAACCCGAAGGCCTTCTTCATACGCGGCATGGCTGCATCAGGCTTGCGCCCATTGTGCAATATTCCCCTGCTGCCTCCCGTAG
+
64)%&)$$$%')++)('&%$#%$$%)-+-.)*((('$%&%&)(&&()&'')%*('(&,,.*.476.*&)*,4(%(*46,'3./'+*//46146.)+(+*)&$'&'$11+-.42./6,-+,(0.$)$'(/22*',#&&'&&$&$(,('$&'&'&)),,)*+/*,/($&)/(7,84)606734+,+)(,&*&(+-)*535485.)(*+)&%%(+')/'*2.420).,1-/)&)*&/+$%&(*+,,,030-/99968315944-#&%('885'&%$$/-1080/03//256799..,-1,)0.,')'''.+).88/0')-3).4./61794:323464(''%%%&-26391.&)**36+-4:60((%)'&,)'',+**+0./,/''+0.0***'*,'$#$%&&(%)/-*.*&&%&''&*-2/-,&))075686956632/,*-)-368224;3,+)&%''&)#$#,'(,,-+0,,6;95651900045*%&*&43*2-$%%#$)).-&''%+,,%%&(,21*0+/55+).0'+*,:,-3:40,-1:<3..)%%'$&'&%$))&+(+99+,29:4;8./')*-/-,-()*&%%),3----,&*,('%&&)'(*3.,--4/22//%*+./372220086&*(*+'.*2((*,/6/4(,*/0,-++,,,/-,,1'++020)&,*)09/)&')0610038264-//12:8789(*37-3:0050721347;.852590'+('()*.,,-+)-*+55<:3-4.+*/'+$,$&$&%&*%+'*,5-134(4/./1./.0)$&&&$()+07')+7838899<193,-.*0(%-23+1733+.+11)*/1,,-,2,1&/%76220--,()*--250+-0+*5.**')+239642,')-+./+)''%(*-/72..4.211304<74552235606-%,)+$('.,&')*,))*8/66;421/),.+-/0+()+///&*25;,-,+'-+-+()5,),,/:.095()(824-*,0%-,+&',+-.//,)).5.4398<3.1*)'')'(&&%#%-10025779066022+/0/97.-8'-).-7122+64,***02)+*(.5*)-*(
@e38c4b65-4fc4-4713-9440-322a67fd0669 ch=180 read=208266 start_time=2019-12-13T15:44:07Z barcode=BC01 runid=2c9cf7bc05858273f10e7d7ec552fc0bd742dc3e
TGCGGTAACTTCGTTCCGGTGCGTATTGCTGGTGCTGTCGGTGTCTGTGTTAACCAGCCTTTCTGTTGGTGCTGATATTGCTCGGGAGGCAGCGGTACTGGAAGCAATGGAAGCCTGAGAAACAACGCCGCGTACGTGAAGAAAGGTTTCAGTTGTAAACTTCTGTTGCATAAAGGAAACAGCGGCTTTACGATGGTATGCCAGCTACTGGCTAACGGTGCGCAGCCGCGCGGCCAGTACCTGCGTAGGTGGCAACGTTATCCATGATGGGCGTAAGCAGGGGCGGACGCAGCAGGGTCTGTGGTGAAAGCCTGGCTTAACACCGGTAAGCCATAGAAACCAGGCAGCCTACCGTTACGCAGGAAGGATCGTGGAATTCCATGGCAGCGGTGAAATGCGTATGGAGGAATTTACACGGTGAAGGCGACGATCATCAACACAACTGACGCTCAGTCCCGAAAGTATGGGGAACAAATGGGATTAGATGCCAGTCACGCCGTCGCGAGCCGAGTACTGGTGGATGTCGGGATTGCTGCAGTTAACGCAATGAGGAAGTGTACTCATTCCTGGGAAATGAAACTCAAAGGGGCGGGAAGCCCCGCACAGCGGTGTATGTGGTTTAATTCATGCCTGTGACATACTCACTAAGGCTCAGAGATGGAGGAAATAGCTATAGCAATACAGGTGGTGCATGGTTGTCGTCAGCTCGTGTCGTGAGATGTTGGGTTAAGTCCACGCGAGCGCGGCGCTTATGTTCAGTTACCATCATGCAGTTGGGGACTAAGACTGCCGGTGACAAGCTGGAGAAGGCGAGGACCGACGTCATCATGCCGACCACGATAACTATTGGTGCAGAAGGAAGCCGGAAGCCTGGTGAAAGCAAAACATAAACCATTCTCGGGTCCAGCAGTCTGCAACTCGCTTACATGTTGGAATCGCTAGTAATCGCGGTGTAGCATGTCGCGGTGAATACGTTCTCAGACGCCTTTACACCGCCAAATGTCACACCACGGAAGTTGATATGCTGACCGGTGGCTAACCGCGAAGAGCTTTAATAAGGTGGAGGATTGATTGGGG
+
#"$$$%%%'&-+-,/0&,*64556113003:;8**(&(316546221**-,0-.0%%((+30+230:07099/.-.(5+())*&**'('&('')(&&*(+*((&)(--.0.*$('$'('*24-/(.&-5('')%-.&(+*',/'--5;8-'*0.(+,,)*,3,-*.)$(&%.6+,('&&)%*1/4*(((''()+*0+*%$'&&((%#(&-)*),&($$'%$#&'&,/((&&(%+%$#$%()'')))1-3,/)(&%)*/.,--1&&&'''(''')'%%&))(*)&(%&%*(#%&((/-,-,-'()-)'''%+1.-'''(.**&)*'-.25(/1++.+01+*&#%%(%&'%%%)+'+'$%%%$*(*(*5,/1/600-,--*(%&%''+*0.45,-0/)+..-+..0--''&(,)()**(+')((&'%&'(31.(%'*&&+))*)*)+,+*--/,03332&(,)$*(*)(/.$&%+30-&-,'6)**/0'.-&,*.'*)))(*%%%%&)+&%%%'(-($%&(())%*&')%$,')()*,+23*,$)%'*2''%*''&(%%%'&%&#$')'&',*()*&(+('&*(32(',('))1-)1*/0.*&)&(**-/1/)$%&&..024*)&)))-()*($%&%&'()'*((&&%.,-1047+())+,6+)(')(*)+***'(&$$+2-*1-3,,84-+,&'(&,-)0753,&)*,1,1/04564,)-2366/-/2657011.((&'*+/1*,(++&'%%$&&')%&'++)+/-,-(+&%$'+*))0))($&%'*)-(02(1227650),.83/&(*,.2.,/2-&%)././0)++(/&&$''**%''%($%&(&(*1,3/--*&'&&'('+,'.&%#'&#%-)()*+$+/76)*'&+3.--./40))('$&$$$)(%&(+.1627130-(+&&'&')&0250524+.%&$+*1-/+*+($%$')-)+)+*03(20(,2-/7137-,,$')1**),01++'+,*.+*1,,-50,-,.7,.,((&(0*()++%"$#$(,)13,&'*&**-'$%&'()+*+,4.,''')(/10/()*+*4)&,)/43-
@13cb618e-eb15-447d-970e-60a1e099f427 ch=398 read=92789 start_time=2019-12-13T15:44:04Z barcode=BC01 runid=2c9cf7bc05858273f10e7d7ec552fc0bd742dc3e
TTAAATCGGTAATGCTTCGTTCTGATTTACGTATTTAGCAACGCAGAAGAAAGTTGTCGGTGTCTTTTGTGTTAACCCTGCGCCGCTGTCATCTATCTTGATTTACCTTATTGCGACTTCACCCAGTCGCTGATCCACCAAAGTGGTAAAGCGCCCTCCAGCGGGTTAAGCTACCTACTTCTTTTGGCCCTCCCATGGTATGTGCCGGGCGGTGTCGCTGGGCCGGAACGTATTCACCGTGGCGTTGTCCGTTACCTGGCGATTCCGACTTCGCCAGGTCGAGTTGCAGACTCCAATCCGGACTACGATACTTTGCCAGGGTCCGCTTTTCACTTAGTCTTCTCTTCAGCACGCCAGTGGCACGTGTAACAGCCCTGGTCGTAAGGGCCATGATGGCTGAAGCGTCATCACGCTTCTCAGTTTATCCTGGCAGTCTCCTTTGAGTTCAGCGGCCGGTTGCTGGCAACAAAGGATAAGGGTTGCCGCTCGTTGGACCAACCCAACATTCCTGGCAGGCTGGCGACAGCCATGCAGCACCTGTCTCACGGTTCCGAAGGCACATTCTCATCTCTGAAAACTTTGCGTGGATCAGACCAGGTAAGTTCTTCGCGTTGCATCGAATTAAACCATACGCCACCGCTTGTGCGGAGCCCCGATCATTCATTTGAAGGTTTCGCTGCTGCGTACTCCCCAGGCAGTCGACTTGACGCATTCGGCTCCGGAAAAAAACCACGCCTCAGGCACAACCTCCAAGTCGACATCATTTTGCAGCGTGGACTGCGATTATCTAATCCTGTTTGCTCCCACGCTTTCGCACCTGAGCGTCAGTCACCGATCGGGGCCGCCTTCGCCACCAGTATTCCTCCGGTCTGCTGCACTTTACACCGCAGTTTTCACCCCTCTGCAGACTCAAACACCGGTATCGAATTACAGTTCCCGTTTGAGCCAGGGATTTGCATCTGACAACCGACCCGCCTGCGTGCGCTGCGCCCAGTAATTCGATTAACGCTTGCGCCCTCCCGTATTACCGCGGCTGCTGGCGCGAGGTTCGCCGAATGCTTCTTCTGCGGGTAACGTCAATGAGCAAAGGCCATTAACTTCTCGCCTCCCAGAAGTACTTTACAACCCGAAGGCCTTCTTCATACGCGGCATGGCTGCATCAGGCTTACGCCCATTGTACCAATATTCCCCTGCCTCCCGTAG
+
#"&'&(*++)))(%+)+,+-7*%().8&$%%(%)4%%#%#$$$&()/*'-0**410.3%.+(--.77..0/)3+7.5&'&($)'$%)'+1131+&*))*'%-*%&/-0.&+,)--*+*+*(,)'''-/'(#&'+,($)'+)-+015113((,45:3-.0())(,*5669*0/+-0*)-17*.3/(&#%%'&./**0*%#$&%*'/35858-41.0%%%(#&%''&*-2/06)1),).817574(,)&''%(&'%*)'&24442+-''*)*-,')%$10+2*%*+2-.%&20.4(,&-,+-01852+*%%$((*+$'((*,',.,+(%%$'(&&&%()--1<7634+&&&'%,+,0&&($'&'*+*((&%&-,5:6458;:.400.631326//.**'&%%)%)*-/4//)+(+(-%),*+.71,*-%%%)(&&+3/14,4.+).02/)%%'%&$+'*(&')*'(*'/17*0/2**)())*-*-/-444,/*+)('&(**)'('((,6,4/120&+&%%'&-0'501251-)++*,&.-)),+&,*..5525*()(+)*',+/8/,+(*,31-..44.)*+(&+&/410,**+-5803554203:46;.,,,-3./065(,+/1+7.270)-6577020('&%'%%$((&%*))&&$%%(+6/(*+)'%%'+04-%$%&$%$%'$%#%&*54,)232,+*+)).2201213$,'('*-./,.1/34./,)46,.35;75(2.-++.-6605)/*-,/*''(($%---(%%&-+31.30.*$&%%-*00/./3.51*,07)',,93,&+)*062/-+()'%&$-/**+&&(%$'('%**&-2-59.13/22167(,*&&+(-523//-%,(%$$$&))'*-22**',*$'#(030(%&251*&((&+%*+,7758/0+/)*()*22*-+0'%%&)/-52*'/3)**02--(',&.3-'*++.$%%%'0+))*0+)%*(*,.1222)(*%((+,**-042505),-4.,($&((%'&,*)*3/)*3-6.,.+,-3643213/5.*+'$($'$$%,&**-+(+2-/92227:186../3456/6//*-.34(,&#$(,*0'&,,'(+'*+(-1-($*((/-01:3./.,05.*+2,327492/6-%'%&%'.+,&*(--/.0.45(/*''($()27/)/+'-'*)1,-.3+760*'%&&'/5)&%$%
@1491d2ab-4e54-4dac-9251-73baa755f961 ch=297 read=172524 start_time=2019-12-13T15:44:17Z barcode=BC01 runid=2c9cf7bc05858273f10e7d7ec552fc0bd742dc3e
TTGTTCTTGGTTGGTTGCCTTTTCAGTATTGATATGATGCTGATGGCTTTGCTCCTACGGGAGGCAGCAGTAGAAGGAATTTTCAGCCGATAAACCAGGCCGAACAACGCCGCGTAATGAAGGAAGAAGGTTTCGGTTTGTAAGCTTGCAGGCATAAAGGAAGAACAGCTGGCTACAGGGAAATGGTAGCCAGTGACAGTACTATTAAGCCGGCAACTACGTGCCAGCCGCAGTAATCCACATGGTAAGCGTTATCAGGTAATGGGGCGTAAAGAGGGCAGGCGGCAGGGTCTGTGGTAGAGCCTGAAACGCTTCGATAAATACCATAGAAACCAGGGCAGCTAGAGTGCAGGAGGATCATTAAAATTCATGTATGGCGGTGAAATGCGTAGATATACCAGGAGAACACAATTGGCGAGAGGCGACGATCTGGCTGGCTGGCGCTCCAGTCAAGTAAGAACAAATGGGATTAGATACCTGGCCCGTCCCGCGCAAACGATGAGTACTAATTTGGTCAACAAAGTTCAGTGCGCGTTAACGCCAATAGAATTATCGCGCCTATGATGGTACAGAATGGAAACTCAAAGAATTGACGGGGTATTACACAAGCGGGTGGGCGTAATGGTTTAATTCAAATGCTGAAGAACCTGCAGTCTTGACGCCATAAAGGCTCAGAGATGGAGATGACTATATGAGATCTGGGTGGGTGCATGGTTGTCGTCAGCTCGTGTCGTGAGATGTTGGGTTCGATCCACGAAGCAACCCCTTATCGTTAAGTACATCGACCAAGACCCCAGGGGACTCTAGCGAGACTGCTGATGACAGAAGCTGGAGGAAGGCGGGATGGCGTAAATCATCTGGCCTTTATACTGGCCTGGGCTACACGTGCTACAATGGATGAAGTGCAGGAAGAGCAGAAGCCGCAGGGTGAAGCAAAACCCGCTTCAAAACCATTCTCCAGTTCAGGATTGTGAATCTTGCAGCTCAGCTACACATGAGAGTTACGGAATCAGTAATCATAGCGAATCAGCATGTCGCGAAGTGAATACGTTCTCAGACGCCCGCGCACCGCCAAATCACTGCGAGGAGTTGTTTTACGAAGCCGGTGGCTAACGGGAAGGGCTATCTAGGTGGATGATGATTGAGGGTGATAACAAGG
+
%*&)(%&$%%1''%%%#$&'-.'%%#%#%%'$$$$%%&)'$&%(,('%''$%&*-*&.&33(()'%$%%'.*'+('')&,(+-,--.'%$'%&-+*%,/--)'(&(),&)&%$%&&&&).2-2/2)+-())7)()0&*'$()*$'&(%((&&))*.6-+3-5131,)%&$/*)'')&.)&-1,-02+((*,&1344-&$$$''//*0.((*%*(%*)-)3/3/4/+)++)+'+.,&'*(')),*+'%&&',*620+$(('(',)-.+--618*)&-(%%%(-0&,*&'002422',/)&&&(30-)).%&$$%)*$&))/0&'(''&%%*.,))%,(&&%'((&&)((,))*+(.--03&0.+(+,0-1%,%'%%$'(+42*+.+))*(,)++)&%%('%-'&($$$%)&%+'*$$&)''++'*+,*-++*0,(''%&$-*0/0-/%%$&'$$'((&)&(**22/&)+'3(**2+)*&#%%)*&%)'()',(&&,',,--*('+%))*'&('*%&$'$(,+&')2++,-**&%(+/03/+,).-/+&(%''&(,&*$,4,+)((*&&$%%'*+4/.(1/)1/210*&'((+/0)),,&&$&%$(&())()%*,((,)+,01431421')1+8.')(%$$$)*0((.(('%'$&(-182*+%''&%&-4+5..-%(&))-.*)($'($&&)+/.*''%'%&'.'))/*+/056'059034)32--.,-*0-0+,/*%--3103+,+-,&%'(.-$'$&&#%((,+,(*,,,+&.(&$&(%'(*-)+'$(&'%'(*&%(2,,*/12+*%%(+/031/)''$'&&'&%'&'))0+(0,-,*)*-72'$(('%&*45-0,+-.042%()&$&%&&(%**/0.**$%'%'*..1/+.+(-,.*+''&(*'('*&)*%(&)%%*)*.8()&..)'')/&,,7:138)'+/,*,11-1:66;717'(+8:/'&)$6(&&&&&&'$%$('&(,*&''%%'')*,*)'#&+*$$*/*&(%$&-.744&%$%&(+/.0-//&*$&((,&&$('-,9522.1-,**$,'/+-0-+.%*(.+)+('*'(+%'%$'**(($&--'(''&$&')-+/7,53)&$%&''&+.,-(*'($%)2,'.0---%(&%+,'/('$*+%$&%%%&'*3-2
@fa2735b3-fcb6-4401-b079-326d307f16ca ch=461 read=89806 start_time=2019-12-13T15:44:16Z barcode=BC01 runid=2c9cf7bc05858273f10e7d7ec552fc0bd742dc3e
CGGTTACCTTGTTGCGACTTCACCCCAGTCATGAATCACAAAGTGGCGCCCTCCCGAGTTAAGCTACCTGCTTCTTTTGCAACCCCACTCCATGGTGTGACGGGCGGTGTGTACAAGGCCGGAACGTATTCACCGTGGCATTCCGACCCACGATTACTAGCGATTTGACTTCATGGAGTCGAGTTGCGAACTCAATCGGATTTACGACGCACTTTATGAGGTCCGCTTGCTCTCGCGAGGTCGCTTCTCTTTGTATGCGCCATTGTGGCACGTGTGTAGCCCTGGTCGTAGGGGCCATGATGACTTGACGTCATCCCCACCTTCCTCATCACCAGCAGTCTCCTTTGAGTTCCCGGCGGACCGCTGGCAACAAAGGATAAGGGTTGCGCTCGTTGCGGGACTTAACCCAACATTTCACAACACGAGGCGGCGACAGCCATGCAGCACCTGTCTCACGGTTCCCGAAGACACATTCTCGCTCTGAAAACTTCCGTGGATGTCAAGACCAGGTAAGGTTCTTCGCGTTGCATCGAATTAAACCACATGCTCCGCAGCTTGTGCGGGCCCCATCAATTCATTTGAGTTTTAACCTTGCGGCCGTACTCCCCAGGCGGTCGACTTAACGCGTTAGCTCCGGAAGCCACGCCTCAGGGCACAACCTCAAGTCGACATCGTTTGCAGCGTGGACTACCAGGGTATCTAATCCTGTTTGCTCCCCCCACCGCACCTGAGCGTCAGTCTTCGTCCAGGGCCGCCTTCGCCACCGGTATTCCTCCAGATCTCTGCGCATTTCACCGCTACACCTGGAATTCTACCCCCCCTCTACGAGACTCAAGCTTGCCAGTATCAGATGCAGTTCCCAGGTTGAGCCAGGGGATTTCATCTGACTTAACAAACCACCTGCGTGCGCTTTACGCCCAGTAATTCCGATTAACGCTTGCACCCTCCGTATTGCGCGGCTGCTGGCACGGGGTTAGCCGGTCTTCTTCTGCGGGTAACGTCAATGGCAGGCAAGGTATTAACTTTTCTCCCTTCACTCCCCGCTGAAAGTAGCACAACCCGAGGCCTTCTTCATACACGCGGCATGGCTGCATCAGGCTTGCGTGTGCAATATTCCCCACTGCTGCCTCCGTAGGG
+
:3434/287;230'%)+23;6-599--.444455920/032)'''$$'*.)))*'($+-:76-122740($&'&)/51-30-239*%((78,-48666445/9:7788651/033;3:0404/7.-../--+1,2+)))**,884.92+&)*+18+023321'0)$&(+1;2133/*+,00509.-+&&4649):-6'1&-1,)*,+.-.$+,2.()()/300,')224465441--,/,/0/5786855:4-/0459;<<+:*)%%'+*../3787221;7.19:8/2-&0892:,3--.--+-*+,856861:78-0166957-,(-*&(&$(,&..01536;5/+3394:0*-0*30:87766921/.09).-3324)1-./,.//.,+,1.23;521232*23(-)/31:1-.1/.1./'&).*+),1.3+)).*/153551696643*0.4196<8980.0-&-***-3125,,--030685.2838248600/08536-95./3/+-,-6;749.)+,//00559/'/*/1<98;3325//005%+%%%%&(*.0-/03985+07,4292,7;:544/;<5-9841711-7/:.4000/:;3*587(08455469898784180/17-).7,6-0827381+2%(0+(')*-,,)+00)+.-*,/01-96+',(./018;763//2-366555700822124.73--2:1:73,'((%)&-/)*,/57:989867:8663/,498/4//1.40)+,+00-20/4<7450)*-,-*))%%/-0+15*0,-76894433942/0415/.,-02254.*--+,.//1244((+-.8//811233:442,&&$*02/0))..21/,457'033+07900.&%'&)(((4**+:689/25.///100/*.,(%0,10+)00338;850015120,(&%'(+/4546757120&)')+42379822,'*,/)*,4///:.2/,,1/+0/879/0-++1.,.+5+*('$%(2613,8-2.6./*+.*)*+16-5;8***-7;2+.6302)(+(%$&'**20)&),+565:65:30-,+',/1/8.*+-63124458'17454/.&-%&%%)1-)*(.374+,1100015364*-4-'&
@4e76f87f-20bb-4c70-b7e7-f9c6dd477171 ch=213 read=210326 start_time=2019-12-13T15:44:24Z barcode=BC01 runid=2c9cf7bc05858273f10e7d7ec552fc0bd742dc3e
CCAGTTTACTGCCTGTTACGACTTGCTGATCATCAATCCCACCTTAGACAGCTCCTTCCTTGCGGTTGAGCCACCGGCTTCGGGTGTTATCAACTCTCATTAGTTGTGACGGGCGGTGTGTACGGCCAGAGGAACATCATTCACGCGACGTGCTGATTCACGTTACTAGCGATTCAACTTCATGTGGTGGTTTGGGAACTACAATCCGAACAAGGGAATGGTTTATGGGTTTTGCTTCACCTCGCGGCTTCGCTTCCCTCTGCATATCCGGTGGCACGTGTGTAGCCCAGTGTAGGGGCATGATGTTGACGTCATCCCGCCTTCCTCCAGCTTGTCACTGGCAGTCTCGCTAGATACAACTTAATGATGGTAACTAACGATAAGGGTTGCATCGTTGCGGGACTTAGCAACATCCTCACGACACGAGCTGACGACAACCATGCGCCACCATCGCTAGCTATCTCTCCATCTCTGGGCCATATAGTATGTCAAGACCTGGTAGGTTCTTCGCGTTGCTTCGAATTAAACCACATGCTCCACCGCGTGGAGCCCAAATCAATTCCTTTGAGTTTCATTCAACGCGAACGACTTTCTCAGGCGGGTGCGTGCGTTAACTGCAGCACTGAACTTTGACATCAACACTTAGTACTCATCGTTTACGGCGTGGACTACTAGGGTATCTAATCTATTTGCTCCCCACCACGCTTTCGGGACTGAGCGTCAGTTGCAGGCCAGATCGTCGCCTTCGCCACACTGGTGTTCCTCCTCTACGCATTTCACCGCTACACATGGAATTCCACGATCACTCTCTCACCACTCTAACTTGCCCCTGGTTTCTATGACACTGAAGTTAAGCCTCAGGCTTTCACCACAGACCCTTGCTGCCGCCTTCCCTCTTTACGCTTAATGTTCCGGATAACGCTTGCCACCTACGTATTACCGCGGCTGCTGGCGCGTAGTTAGCCGTGAAATTGCCGTCACTCGGCTACCGTTTCCTGTAGCCGCCGTTCTATCCAGCTATAACAGAAGTTTACAATCCCTTCTTCCTTCACGCGGCGTTTGTCGGTCAGGTTTTATTTGCGAAAATTCCCCTACTGCTCACGGGCGGTATGGCTTTCAACAGAAGGTTAACACAAAGGAGCACCGACAACATTTCCTTCCAGCAATACGTAACTGG
+
2-'+.2,)'#$'&($+.&(1,-+)%&($'(+,./1:17,/)23473354/01149.31&%(),1952&&13.')**,10.*(-()-/4314..'''&&'1)'*5((*344/8311352112.*(%&(%)')(-*+'((&+*&#%#%((+%5/0//-3--%''&/)+)%%(+.0..)')--,./01,*.)++3+(''((--+*.3)/''(0,*-)0)1,,28/:9./,63/94)&%)---16*+('*()-2,%&1)32-'-()+)$&''(%$)(('$&(-+,)()*-/*&,'''(-6:310/-.-'(('%&(*+99082)+1//.**-()+..,+01*/,,30+-/,')+-0-+/()-,-&&$/(++/32986/&&7*-,,,-'(+(*+'(%'+-36,)(22,'(&%#'*,1,.-''(&(*.015444557578436/45.-(.%,*$&$&'.**%&%**//1.//-,/:94.(,,*-0&.((%*)+76681.///($)--,-44:7:960321.,,3.5&(%2(:;86;344/./.32*+2'%$$)($*272.4423593930*13*+14;:56:;2%$$#%'%('(%&%'*)..,102,/&&(-'*(**.7271656113+,+./7334,*))(,+')(&''',.3657878787;.+,.0),+-3885433/55./09764524,,43-&)(874+%'$%&')/6242;657.,(.-189165:3504-12/.26323938/(2/*.5,.&-/47357767322),0*.)++.6++),)#$%$(,.*0.-0-1325*,-.0/*-,-..//&('$()+#$$&'((0.)'./3.54.+-.,+,*10+**));43*0,*,%(0.0-+,+--,-,569<-4,+,10.-(*,)0170+..86,-*($#&$%&+-1+2,7830+&(*,)..146511./,,0-0/+++1*,++*.0*(*')'+*:0/10+*($$&)((195771233.-+*%+1'/:125--)**.-/38952'&#&''%$%(%&(2,*'*(',7:*,/-,.-(*..998:*6/),,.//-+.1&#**13**%/+02*%%'*&'(()+607:/73**-.(')(($$((()%(%&'%'%%%%+//.,)1-160215.*+*.*)+&%*/00/,,/)(%*1(+)),)()(,0:22241-$'##$
@f95487ef-00d8-49ff-8a2d-af9fa0ec72df ch=381 read=180580 start_time=2019-12-13T15:44:22Z barcode=BC01 runid=2c9cf7bc05858273f10e7d7ec552fc0bd742dc3e
TCATTGTACTTCGTTCAGTTACGTATTGGTGCTGAAGAAAGTTGTCAGTGTCTTTAATGTTAGCTTCACGCACCATCGCTCTATCTTCCGGTTACCTTATTTACGACTTCACCCCAGTTATTGATTCCACCTTCTGACGGCTTCTTCAAGGTTAGATAATCGGCCGGACGTCTCCAACTCCCGTGGTGGGCGGTGTGTACCGACCGAAGCATTCACCTGTATTCGATCTGCGATTACTAGTAACTCCGGCTTCATGTAGGCGAGTTTCAGCCTACAATCCGAACTGGTGGCACAAGTGCTGCTCCACCTTACGGCAGCAGCCCTCTGTACTACCCATTTGTAGTAGCCTAATAGGGGCATGATGGTTGACGTCATCCCACCTTCCTCCAGGTTATCCTGGCGGTCTCTCGAGTGCCCAACTTAATGATGGCGTAGACAAAGGGTTGCGCTCGTTGCGGGTTAACCAACATCTCGGCACAGCTGACGACAACCATGCACCTGTCATAATGTCCCCGAGAACTCTCCGGTGGAGATCATTGGATGTCAACAGGTAGGGTTCTTGCTTCAATTAAACCATGCTCCTTCTTGTGCGGGTCCCCGTCAATTCGCTGAGTTTCACTCTTGCGACGTACTTCCCGGGCGAATTACTTAATGCGTTAGCTGCGGCGAGGGGGGTAACCCATTTTCAGATACTCATCGTTTGCAGCGTGGACTGCCAGATTGTCAATCCTGTTGCTCCCCACGCTTTCGTGCCTCAGCGTGGTTACAGTCAGAGAGCCGCCTTCGCAACTGGTGTTCCTCCTAATAGCATTTCACCTGCTACCGCAGGGGAATTCCCACTTTCTCTCGCCACTCAAGTCTCCCAGTTTCAAGGGCTTACCACGGACGGGCCTTCCTCCTGACTTGAAGACCGCCTACGCCTGCTTACGCCCAGTAAATCCAGTAACTGGCCCCCCTACGTATTACCGCGGCTGCTGGCGCGTATTAGTTAGCCGGGGCTTCTTCCTCAAGTACCGTCATTGTCTTCATGGGGATGGTACGACCCGAAGGGCGCTTCATCGCGCGGCGTTGCTGCATCAGGCTTTCGCCCGCATTGTGCAATATTCCCCACTGCTGCCTCCGTAGGAG
+
$(&.7./.64931401(..0%')+%))()338::62-.2//09333'-3-/,47-%$(,06.(-08+%(%'%&,,0.,,,-3359611.)/42*'%-&%55*$'*,99;870871*/,(%*',-3;8--6.48.&)+2/1-,)%$$&+/*0.9128-8---(-,-,3.-,//-/)+%''(/,&-(.,)/,+*(&%($&%'(&,/5**+(--642$%*)*-+49--..1+/0--.3-343./050..0''()*,(1-++,.),)0.:8,.&&&%%$(3*+*)-734*)(%%($$'*%*%(()+-/0//4.4001.,)0-)+03+*).,037670<:.+6*,+,-,-+.4)++&&&/81//-,,,+%*/),0456728+('.,3;31+3+%+++3.//3228,-**(..*(%%)-./9+,')'&.**(&))(($&%%(&/.)),*++)+02/2-.3-,(3'%%(&,&*(0./1-.)',)('&(&))-,*'*'2+41),'+)%$(,%$+8+0.555.++,*../,+/('$%%&%'$)(*/315-/-/'(&%#/-/+,1.-/'**&%(,)'-(0*81121*+/.,*&*(%&(.*-&011398++0176150*-6/.-10**%'+,.4.))%+,20/130,*&26.'&00/+)/((','++1-'(-*,((&'&&0/733*-+.0*&$'(05-)')+(,.13775492''&*+*+,.(11/34&.$+'')$%%,*()*01),-9/6+()'(+)*/.1/564-,))(&(''+$'&(,8'((,+/49662510///',,0-,02893/2)*/6*,%(&0661-,)%&(*),&$&#''%%''1+71(#&)))&(&&&%(-$()-120./1-0*+04<7732)',/0:220'+-1)*)+%&$&(2721,,+--0-+/-).-5049,)(()''((('(+1182-./866014/0+-''$&)00461,**-+/*2,+3955384988/-+'('%*()3(-1//.1,-87304/($&-++.51)0,.6536+7,%'''(('%3.73.$&$$$%&012-*0,-/**).226++)#(,-/4..//+,**.//9(,746;96,69,%((-4./0*+)()5/1::/)..+,-.07/7202.60+(
@52506935-33c6-454b-bab0-4c9c123490ea ch=276 read=108274 start_time=2019-12-13T15:44:25Z barcode=BC01 runid=2c9cf7bc05858273f10e7d7ec552fc0bd742dc3e
CCGGTTACCTTATTTACGACTTCCACCCCAGTCGCCAGATCACCAAAGTGGTAAGCGCGCGCCCATCTCCCGAAGGTTAAGCTACCTTCTTTTGCAGCCGCTCCGCGGTGGTGTGTACACAAGGCCGGAACGTGATACCGTAATTTCTGATCCACGATTACTAGCGATTCCGGCTTCATGGAGTCGGTTGCGAATCAATCCGGACTGACGCGCTTTATGAGTCCGCTTGCTCGCAGGAGTCGCTTCTTTGTATGCGCCATTGTAACGTGTAGCCCTGGTCGTAAGGGCCACTGATGACTTGACATTAATGTTACCTTCCTCAGTTTATCACTGGCAGTCTCAGTTCAGCCCGGACCGCTGGCAACAAGGATAAGGAGTTTGCGCTCGTTGCGGGACTTAACCCCAGCAATTTCACAACACGAGCTGACGGCAGCATCGCTTCTGTCTCACGGTTCCCGAAGGCACGTTCTCATCTCTGAAAACTTCCGTGGTTATCCAGACCAGGTAAGGTTAAAGTTGCATCAGGTCGTATACTCCACCGCGTGCGGGTTTACATCAATTCATTTGAGTTTTAACCTTGCGTACGTACTCCCAGGCAGTCGACAACGCGTTGTTAGCTCCGGAGGCCACTCAGGGCACAACCTCCAAAGTCGACATCGTTTGCAGCGTGGACTACCGGAGTATCTAATCCTGTTTGCTCTCCCACGCTTTGCGCACCTGGTAATCAGTCTTCGTCCAGGGCTGTACATGCAGTATTCCTCAGATCTCTACGCATTTCACCGCTACGCAAGATTCTACCTCTAAGGACTCAAACGCGGTATCCGTTCACAGTTGCGGTTGGGCCAGGGGATTTCACATCTGGCTTAACTCGTCGCCTACCGCGTCGCCGCCCAGTAATTCCGGTCTTGCCCGCCCTCCGCTACCGCGGCTGCTGAGTTAGCCAGTGCTATTCTGGGTAACGTCAATGGGCAAAGGTGTGCTTTGCTCCCTTCTCCCGCTGAAGAGTACACTTTACAACCCGAAGGCTTCTTCATACACGCGGCATGGCTGCATCGAATGCGCCATTGTACCAATATTCCACCGCTTGCCTCCCGTAG
+
*2)1-3),/-1+25*%20223//+',-.'&&*+&'%%$2-,)*,.3-,+,53/+''(**,*09-*./.2*'(+(**'.*,$'##''&7,79:-$+'%+.)+,13%&)(&+,-*)))(+&)).-5.2)+()+(+%$)$+*((',+331033656-,+,0-//.'1333552)))'((.013-***-&)./03))'*.-805-32+2(*,/-.,)*(('*)(-)-1+)+*&()+))(-)'())%'(&*)7..467288:<81-++,//./(''%)1,*+412,1('+531,%('(*.-)&$%((0')+)'+$/-(,538/*),&))73/28677383'/2*''%(.0.'(+0,.5.82,.5/4//)60.)1,2'+,+(*-6*)0.224/3-+()1+'')(,+,,*()%*()-25+')*(.&(&&,11401-*+*+,'/)$&()*--42.-),.8614&&''((()&+%13.//,-/('&'*/-+01783)(*')3+,-()(*+61/2-23+20,(,(&.0+/234)&#.&$&$%$*+-,',&&%((+0+.(&'&$$'(//-150+28410-6;<*/*1,0/**'*')%*'*+574.267&23+)&(+1-,++*(%(()(+,,-,+*&))/%))-'-2+/*-1044-5*-/)),,./0.362.50%*'+,-7745.-./*()&&*.//*-5)*&(&*01)+-0*.6+)3.(,-&$'$$&)+++)%'-()*132,4-+,/.)/-'&&%&#%%($+$)*///0*+1&&-//251//./029--144-/3*,&)**&+-8)'$+*%**--&,/016%)(.)*''+,.48240,&'#')&#$)&(,,5+7,''('.'1971,*,/14,(&$#+&$&(&(((,.,%,-*+,)'$'&&*2.)*,/4-8/-,%.'--+--'%..+)-(%&(+-.-./742*+$'$++++%&%&'-)*'$)/&%%-,&)-,,0404.+'*+.82+.+'*()*+'&--6-'.('(..(',-.+.%&%&'(&(+,'&)*,*0)'&&%$$%%%)*,(,+,(+*,)++++/.)('(()+'%$%'*(,.%-+%/%'(1,3/2),(%''&(,(%*0-/;5-,*,
@97393749-48a7-464e-85dd-c63a0a3b18e9 ch=17 read=53160 start_time=2019-12-13T15:44:34Z barcode=BC01 runid=2c9cf7bc05858273f10e7d7ec552fc0bd742dc3e
TTCAATGCCGTTCAGTTACGTATTGCTGGTGCTGAAAAGTTGGTGGTGTTCTGGTGGTGCGATATTATCCCTCGGGGAACAGTGGAATACTGTCGGAAACAGTCTGGCGGTGAGGTTTCGGATCGGCTCTGTCTTTGGGGAAGATAATGACGGTACAGGAGGAAGCCACGAAGCTAACTACGATTACCAGCCGCAGTGGCGTAAGGTGGCGAGGCGTTATCGGATACGGGCGTAAAAGGGGCGTAGGCGGATTAAGTGGGATGGTACCGGGCTCAACGGGTGCATTCAAACTGGTTATCTGGGAGATTGCAGGGAGGTGGAATTCCTGAATTAATGGCGGTGAAATGCGCGTATAAGTTAGAACACCAATTGGCGAAGGCGACTCTCTGGACTGTAACGACGCTGAGGAGGCTCGAAAGCGTGGGGAACAAACAGGATTAAGATACCTGGTGGTCACGCCGTAAACGATGAATAAGGTGTGGGGTTTCAACACCTCCGTGCCGCCATAACGCATTAAGAATATTCCGCCTGGGAATTACGGTCGCAGATTAAAGCTCAAAGATTGACGGGGACCGCAAGTAGCGGGTAATGGTTTTAATTCGAAGCAACGCGAGAACCTTACTTGACATCCCTTGCATTATAATCGAAATCCCTTCGGGGACAAGGTGACAGGTGGTGCATGGTTAATCGTTATCGTGTCGTGAGAGAGATGTTGGGTTAAGTCCCGCAACGAGCGCAACCAATCGTTAGTTACTACCATTAAGTTGGACTCGCGAGACTACCTGGAGTTAACCAGGAGGAAAGGTGGGGATGACGTCAAATCATCATGCCTGTAGAGCTACACGTGCTACAATGGCTGGTACAGAGAGATGCAATACCGTGAGGTGGAATAAACAAAACAGTCTCAGTTCCGGATTGGGCTGAAACTTTCGCCTACATGAAGCTGGAGTTACCGTATCCGCGAATCAGAATGTCGCGGTGGAGAATACGTTGGGTCTTGCTACCGCCATCCACACCATGAGAGTTGGCAATACCGAAGTCCGTGAGCTAACAAAGGCAGCAGCCGAAAGGTAAAGAGGTCAACGGTGGGGTGAAGTCATAACAAAAGGTAACCGG
+
'$$'$'$&'&+93.)*+)*(((-.&%&''(001//3,)##$%$#%$#%*()%)$((+))%(**%-+%'))%'-*/)('$$%')&%'&'%($&(%'(%&%#%#'&$##$%&$%%%%05*)*5,1/(&+,010/./6+,27-)--...2/-.20+*&&''*',*))$).*-('%$(+0-+*+,(%/)'+((%'&$&$%*&')&'(*.,4200,(''72243,5)/),))&,()&((12*(.,'+'0%,'*)*')%.,(+(344/($'&*&)+(+,**$)'6./%)%+,)*,*,*-./70,+%&(($'%''%'%*+'&'%'&*)&/+.,&&'&+)'&&++++)2()-,(*)+*)-)%''''*%'%&$&('($-'1+.,-(,*-+%)('&&$-***#$$&&*+,-+,,,%))''%&+.**-,)),,*''&'&%)))(%.,.-%%%%&*).-)-+++&,&&('*/-0.5)/,(++)(&%$'&,%*)03-.83,.5/-.5023+((,0/14*((0-,.,/.3+'&%*+2036)*2..2*(**/+0243/,+*)-/0.94%)+,./((&-1.//2/83/0,$(''$'%%%&&$%&&)111;;+/+-))(0-%*21-*))&)&*&&%$%')*,,8/13*&##&'&0&%$'%)++((*')80+/+(030345-0,-.23,0-.-/1+.03210.&&(-*/&&(*).-.0+,*))(()-.13594961711--42))++-30./0074))&&&)+3291005-+&)*1,+1/7,0.3.434.%%)**..-%.500,')412--&)/.+,',,'0(*&266-+,+115613.-.221/*&'%#$%$)$)**%)%''--*&&%,10,6-,,-,+,3,.)**,+**.*$&')'/+%).+2/-&%,2.++..,),/31,+,*,)*%2('1(&*6332370*+(')*,*(()%*(/.(*-,.(*-3),%$'&)-'&(,,604+,-70&--/.---%'.$+,,//10-.,,+-).$#(&)'%(+&&&&%(%--010*(''*0(.+1''(,.%&(+&'+-2.0(,('%&$*'&'**+2,-36207/,0000+&&,&,--&-(&.%,+))(*%%*+$$$$%'),(&',')+'(/
@3b77c433-6568-4c82-a73d-9aba5e082ad2 ch=404 read=106261 start_time=2019-12-13T15:44:49Z barcode=BC01 runid=2c9cf7bc05858273f10e7d7ec552fc0bd742dc3e
CTCCTACGAAGGAGGCAGCAGTGGGAATATTGCACAATGGGCGCAAGCCTGATGCAACCATGCAGCGTGTATGAAGAAGGCCTTCGGGTTGTAAATACTTTCGGCGGGAGAGTAAAGTTAATACCTTTGCTCATTGACGTTACCGCAGAAAAGCCTGGCTAACTCCGTGCTGCAGCCGCGGTAATACGGAGGGTGCAAGCGTTAATCGGAATTACTGGGCGTAAAGCGCACCGAGGCGGTTTTACTGTTAGAGTCAGATGTGAAATCCCCGGGCTCAACCTGGGAACTGCGCATCTGATGCAGCAACGAGTCTCGTAGAGGGGTGGGGTATTCCAGGTGTAGCGGTGAAATGCGTAGAGATCTGGAGAATACCGGTGGCGAGAGCGGCCTGGACGGAACTGACACTCAGGTGCAGCGTGGGGAGCAAACGAGTTAGATACCCTGGTAGTCTACGCCGTGGCTTGATGTCGACTTGGAGGTTGTGCCTTGAGGCGTGGCTTCCGGAGCTAACGCAAGTCGACCGCCGCGAAATCTGGCCGCAAAGGTTAAAACTCAAATGAATTGACGGGGGGCCCGCACAAGCGGTGGAGCATGTGGTTTAATTCGATGCAACGCGAAGAACCTTACCTGGTCTTGACATCCACGGAAGTTTTCAGGAATGAGAATGTGCCTTCGGGAACCGTGAACGCCAGGTGCTGCATGGCTGTCGTCGCTCGTGTTGTGAAATGTTGGGTTAAGTCCCTGTGAGCGCAACCACTTATCGCTTGTTGCCAGCGGTCGGCCGGGAACTCAAAGGGAGACTGCCAGTGATAAACTGGAGAAGGTGGGGATGACGTCAAGTCATCATGGCCCTTACGACCAGGGCTACACGTGCTACAATGGCGCATACAAAGAAAGCGACCTCGCGAGCAAGCGGACCATAAAGTGCGTCGTAGTTGGGTGGCTCCATGAAGTCGGAATCGCTAGTAATCGTGGATCAGATACCACGGTAGACCCGTTCAGGCCTTGTACACACCGCCCGTCACACCATAAATTGGGTTGCAAAAAGAAGTAGGTAGCTTAATCTTCGAGGAGGGCGCTTACCACTTTGTGATTCATGACTGGGGGTGAAGTCGTAACAAGGTAACCGG
+
..2'%'*+-1-5*,5///4337680)-*(7,-,.//:534/-,./8*8;7444245325350.)'*'((,*+,,/),-+'/--800641:208:40+--140'3.+0*)&%&(*/+*-0.21653+37,-66,6,,*1105)-*%')(22,-'+('%$',,2-*,'%)&''%)''),.44122&'%4-31-0),+201+.036/522*3./.6.109;786379*)3**'*)***(,).+41(&$*(0++),--0--/2282182-.6:2+/.038265512.1'%-350*+,-721)+'+&))/,+(',,-.2575/+,1-*&)+&#*&,.0+,:985/)./320039831231))),/16691/.-/2259747,4-*(($*+&,25(*3,5('**+,..0'/04,/70,,)+.11988-++.09*,%'*)0.(//579/,221,25558::<:77&%%%(),-/166452810+.-29)4*--,,)++.16568016..0,))++-)($&&+).24899*-)'()'-)&$#((550438(4.,0.355/207:8,/+,+2/7755987)29/*/.15:991:115+--.52-346;95771+**,-267744/04)'('(('(+4-.+1/.31229::4-,**)/*+5=6625.$%%&'%''((0+/9/21,8:38/3.04,(*(++'(..22.&+())-+,,//)(('(+,---/9/10-69,+617897;70-.12'')+,,-./88461')0.443+*)+.212:52334:77)2-2+:5)21488;*-+'&)*55476.10--,,/4+774+()-*1+./2+43+*('(-,/26767645*/.0(&($$(240-560)&''&(//489582.4'5335678978,(&((%(0/2446562/&,18*46:420&-+5,+/28897+1+*.'+1&%'&&*6829907///+.)21610'''*/-//-6((&),'(-7%56,,(+*())&&&(065%+310/3./143314;64;000.*/-/1+.))*++/2400*,*271)',.',+-2//(,.,/-.*2))(%,-),40+%%(%(35-/*66./678961/-.//0974*.,//+-7/132206.40284234
