# Supplementary material for: De novo species identification using 16S rRNA gene nanopore sequencing
Source: PeerJ. 2020 Oct 21;8:e10029. doi: 10.7717/peerj.10029 (PMC7585375; doi:10.7717/peerj.10029)
Supplement: Supplemental Information 3 [file peerj-08-10029-s003.zip › pass_fastq_runid_2c9cf7bc05858273f10e7d7ec552fc0bd742dc3e_417.fastq]

@30988599-7ddd-471d-9bf5-fc21fdbc648a ch=450 read=68035 start_time=2019-12-13T15:44:50Z barcode=BC01 runid=2c9cf7bc05858273f10e7d7ec552fc0bd742dc3e
TCATTGTACTTCGTTCAGTTACGTATTGCTGGTGCTGAAAGTTGTCGGTGTCTTTAGTGGTAACCTACTTGCGCAACAACCATCTTCCGGTTACCTTGTTGCGAGCTTCACCCCAATCAGCGGGCTACGCTAACCGCTGCCTCCTTGCGGTTAGCTCACGGACTTCAATTGTGCCAACTCTCATGGTGTGACGGGCGGTGTGTACAGAGACCAGGAACGTATTCACCGCGACATTCTGATTCGCGATTACTAGTAACTCCAGCTTCATGTAGGCGAGTTTCAGCCTACAATCCGAACAGAGACTGGTTTTAAAGTTCCACCTCACGGTGTGCATCTCTCTGTACCAGCCATTGCTTAGCACGTGTGTAGCCCTACACGCCAAAGGGCATGATGATTTGACGTCATCCCACCTTCCTCCTGGTTAACCAGGCGGTCTCGCTAAGGTCCGCTCAACTTAGTAGGTGGTAACTAACGACAAGGGTCGCGCTCGTTGCGGGACTTGCTTAACATCTCACGACACGAGCTGACGACAATATGCACCACCTGTCACCTTGTCCCCGAAGGATTTCCTCGATTAAGAGTAATGCAAAGGGTGTAAGTGGTAGGTAAGGTTCTTCGCGTTGCTTCGAATTAAACCACATGCTCCCGCTACTTGTGCGGGTCCCCGTCGTCCTTTGAGTTTTAATCTTGCGACCGTACTCCAAACGGAATAACAATGCGTTAGCGGCGGCACGGAGGTGTTGAAACCCCACACCTAGTATTCATCGTTTTACGGCGTGGACTACCAGGGTATCTAATCCTGTTTGCTCCCCACGCTTTCTGAGCCTCAGCGTCAGTTACGGTCAGAAGAGTCGCCTTCGCCACTGGTGTTCTTTAAATCTCCGCATTTCACCACTACACTGAATTCCACTCTCACTCTCCTGCACTCTAGATAACCAGTTTGGTCTGGCACCCAAGTTGGTGGGTATTTCACATCCCATAATCATCCGCCTACGCTCCCTTTACGCCCAGTAAATCCGGATAACCTTTCATACCTACGTATTACGCGGCTGCTTTGGCACGTGGTTAGCCGTGGCTTCCTCAGCAGGTGCATTTATCTTCCCCAAAGACCCAGGCTTTACGATCCGAGAGCCTTCATCGCTTTCACGCTGGCGTTTGCTGCATCAGGGTTTCCCCATTGTGCAATATTCCCCACTGCCTCGCG
+
#'(,2)-.32;26565&12:23-3'00+-2:9:9:853/.*1/.-2'323:77;.&%'%'+'0*6.+-,,**%)(%&))'&*+/.,.+)),4*.305(,,&*(%&+./*&*.0)3,6/')''**++*-(*&,)3-*,3/.2.14,214106.-*/0.,/-5086:4)''+&,*+23233210+/**0,/135048/5/..432,0-%%&0-1+42052.224<0/0<).68:3:;94558:.,---2.)'*(&'*&-+0**'*+1.-00256:52.31:.4,,.3++(/760*&*.*&&(**/2/3.;<0090,29.5001//+1133-0,--0//.-,..//1/1139441,%)%'(,*--0,/$#%&*1/*,+)+(,)4-)))&&,.*+++*/40.,/-+,,031($/).11257/44,8,0(+'%&&-,1576896637+406''*.1,8,--*)*((+&%+/20-**00543.*17923032336/8.,-/33.0*/#$&'+)/-0231&),-0'*))/-.//1-*++)(&,)**1//2927853504/-,5;;-')('%**4419.3634..*()*+-20/,7/(+.)*%'(+%,$&'%)+*...08:98;8786/4+,,50&0(2+3;;:<22002214,)$%+').1'2).(540321+('%$%(),1-,//8:<+0800,9-))())+2,-)-+))&50837-*%&+4--0.+-())07/&.*(*/1,//,06932:73;60),+/82'-,-0<879:795:)&.&21239:698839.30/4244.1/.43*-2;8),+/8:++1/.07/+'.14797704656:5/9/'+(+/-**,(*+-.1206.4-./.(./08201/'((*(-,),(-''(02:;4660*+),.'/,),(3,;1)*+,30&')+4671382222)+.927-81987<,(+)'%%,,+-4-.(.-/&$*&()-.5<90000.;40%((/+88:99--.)&'&)./:-*54..402)++/5:2/.)1,*'&$+)+.5.-).-,+/0,3),,%-,+.),/0*))'-,*'+,-*.8---594241.071943'+*)1/0)..17-,.45+30-*+0))*-''&--,/41)0/0.3&%)%'&,,+0,%*,$-(,*)'3&,)5*++97-*,0+,),,+.413;-59;40.7./.71:1113424.&(&$+&%)$#&
@9f7d1edf-a1c5-49c4-9199-8c30034da04c ch=27 read=69281 start_time=2019-12-13T15:45:00Z barcode=BC01 runid=2c9cf7bc05858273f10e7d7ec552fc0bd742dc3e
TTCGTATGCTTCGTTCAGTTACGTACTACCTTTCTGTTGGGTATTGCTCCTACGGGAGGCAGCAGTGGGGAATATTGCACAATGGGCAAGCCTGATGCAGCCATGCCGCGTGTATGAAGAGAAGGCCTTCCGGGTTTGTAAAGTGCTCAGCAGGAAGGGGTAAAGTTAATACCTTTGCTCATTGACTTGCACCCGCAAGAAGAAACACCAGCTAACTCCATTGCCTTGGCCATGATAATACGGAGGTGCAAGCGTTAATCAGGAATTACTGGGCGTAAAGCGCACGCAGGCCGGTTTTGTTAAGTCAGATGCTTAAATCCCGGGCTCAACCTGGGAACTGCATCACGACTGGCAAGCAGGTCTCGTAGAGAATTCCAGGTGTAGCGGTGAAATGCGTAGAGATCTGGAGGAATACCGGTGGCGAAGGCGGCCCCCCTGGACGAAGACGACGCTCAGGTGCGAAAGCGTGGGAGCAAACAGGATTAGATACCCTGGTAGTCCACGCCGTAAGCGATGTCGACTTGGAGGTTGTGCCCATGAGGCGTAGCTTTGGAGCTAACGCGCGTTAAGTCGACCGCCTGGGGAATGCAGCCGCAAGGTTAAAGAAACTCAAATGAATTGACGGGGGGCCCGCACAAGCGGTGGGCATGTGGTTTAATTCGATGCAGCGCGAAGAACCTTACCTGGTCTTGACATCCACGGAAGTTTTTCAGAGATGAGAATGTGCCTTCAGGGCGAAATGAGACAGGTGCTGCATGGCTGTCGTCGATGCTGTGAAATGTTGGGTTAAGTCCCGCAACAGGCGCAACCCTTATCCTTTGTTGCCAACGGTCGGCCAGGAACTCAAGGAGACTGCCAGTGATAAACTGGGAGGAAGGTGGGGATGACGTCAAGTCATCCTTGGCCCACCCACGACCAGGGCTACCACCACGTGCTACAATGAAAGCATACAAGAAGCGACCTCGCGAGCAAGCGGACCTCATAAAGTGCGTCGTAGTCCCGGTTGGAGTCTGCAACTCGACTCCATGAAGTCAGGAATCGCTAGTAATCGTGGATCAAAGTGCCACGGTGAATACGTTCCAGGCCTTGTACACACCGCCCCGTCACACCATGGGAATTAAGGTTGCAAAAGAAGTAGGTAAGCAACCTTCCGGGAGGGCGCTTGCTGTGATTCATGACTGGGGTGAAGTCGTAACAAGGTAACCGG
+
&'$)*(++326546:6'4.://-,)(('461;6-0/..'&$%$)-*++,''/1,:5)+1,&-,*02/-4+*,*++-$'$%&(*+'%'&)&)3//./-+)).-32051+*++/0/,,-*')&((''(,03,*2;5.2,'&*4.**&(((/-3%/-,++-))*/<0./414.*,**,1.176'-((''&$$'$&('%+*'&.*(*(&&'2,&++)*6+,-1'5)$)%&&'+05)'&$)+&&)124-0*)*-.+$%+-5.7.1'*)&)0,345;:8/./78/...31201,++&'-0298($0.),*-0%(%)%#(%)01)+60(16756-&27305--*/+&*'(%#$%$'()(*+*')(,0//,01330-')())-+)17972//.0731++(%'-*2*++,-/9:;30.*.20598463,1,)())*+&156799.-3616,-,(()$%'/124,,8,--)+0*))332'*''*5615*+/'..,.0238<*+4332450(&)*.35873&&+,-01:4//.30.()(,9,*+562%.(),8136)5/--%()')**+('&++231<1/,0/--/0*115103&(*(%)$'/5+.09+9/;6:*&.-+517.71-.74645343.395+33))0,0+,.--/(&('+**(')/09948683./,,.-+/,,236/38772702;268:85954692:2),10)2,,5<5122/)+,4-+((.*&*$+//52'10+(%'(%('(*+2'*0'%'+*./,,/.*177780-&**1/.2-39.,,/0(.316150009-*-.+0&&++-,.(488*7//0.3:6-223794&64;38133,*2/+513/0*./&)(),'-3.....01967767)*/-*1*0-+187/56898905,'(//24()(-*12/%(((%&+,78.2540,**&%+'%'*3597571+)%'*)&+)*'-*+&))'*1*2/365411&-50.-.//0644/,09.,0347823977:,2.,(%)()+,.05996/,*+()86740/*.++,6'+,*0/7521..-21014::;943**%&&&,,),)31&%.'0)-/15+'125-2---0+)**1:6854)(*-+++,527/2-&',(+(3+8;25757,$('&),.201&&&*1066<1')32+-51.0/+,&+//4456954621211,3-&(-,,,74453/1.+,,7;::7:
@33361733-6a17-474e-b6eb-2f0b86467a42 ch=30 read=90684 start_time=2019-12-13T15:45:15Z barcode=BC01 runid=2c9cf7bc05858273f10e7d7ec552fc0bd742dc3e
CCCGTTGCCTTGTTGCGACTTCGCAGTCATGAATCACAAGTAGTAGCGCCTCGAAGGATTGGCTTCTCGCTGGCTTTGCAACCCTCCCCGTAGTTGTGACGGGCGGTGTGTACAAGGCCGGGAACGTGATGCACCGGCATTCTGATCCACGATTGCCTAGCGATTCGGCTTCATGGGTCGAGTTCAATCTGGACTACGACGCACTTTAATGAGGTCCGCTTGCTCTCGCAGGAGTCGCTTCTCTTTGTATGCGCCATTGTAGCGATATTAGCCCTGGTCGTAAGGGCCATGATGACGACGTCATCCCACAACTCCTCCAGTTTATCACTGGCAGTCTCCTTTGAGTTCCCAGCCGGACCGCTGGCAACAAAGGATAAGGGTTGCGCTCGTTGCGGACTTAACCCAACATTTCACTAGCGCTTACAGCGATGACGACCGGCACCTGTCTCACGGTTCCCGAAGGCATTCCCATCTCTGAAAACTTCCGTGGATGTCCAAGACAGGTTCTTCGCGTTGCATCCGAATTAAACCATGCTCCACCGCTTGTGCAGGCCCCGTCAATTCATTTGAGTTTTAACCTTGCGGCGGCCTCACAGGCGGTCGATAGCGATTAGCTCCGGAAGCCACGCCTCAAAGACGCAACCTCCCAAGTCGACATCGTTTGGCGTGGACTACCAGGGGTATCTAATCTGTTTATCGCTTTTCGCACCCTGAGCGTCAGTCTTCGTCCAAGGGGCCACCCTTCGCCACCGGTATTCCTCAGATCTCTACGCATTTCACCGCTACACCTGGAATTCTACCCCTCCGGACTCCGGCTTGCCGGTATCAGATGCAGTTCCCCAGGTTGAGCCCAGGGGATTTCACATCTGACAACAAACCGCCTGCCGTGCGCTTGCGAAATAATTCCGATTAACTTAACCCCTTCCCTCCAAATATTACCGCGGCTGCTGTTTTGGTGTGGTGCTTCTTCGCCAGGTAACGATCAATGAGCAAAAGGTAATGCTTTTACTCCCCTTCTGCTCCCGCTGAAAGTACTTTGTAGGGCCTTCTTCATACGCGGCATGGCTGCGTCAGGCCTGCGCCCGGTGATACAATATTCCCCACGCTGCTGCCTCCGTAG
+
:1,,*2%&%%'%++#',+/297)6')+600227-/%'''')(,7000-,-*++,,(($3($'&%/$%%&'.&%%)++*0/(61+')3:2,00111*)+.125534:753/115825.5)*4769769112'.-1--,-28:654364,+,,.03%//3.5550784+(*5.803/3,.-+*/,6.*92-,-..45443.+&)&+-2,+%$&,-4334-,2,*+..+004%.+(()0,0/706/53-*1./*,+/1(,,'')*+)*)))*)&03)$&*/9.-1-(((4900/0)('&%*+7678/3)*)0)%(++-,.+*,/91-.'##)$')&(-/)3,+5/-047:41)&(,32:8:9,0,/,)''*/:0+03,5--03/1()'*)+(,,(&+1*+'(*(*'',0/.79*)%&&&'(%'((%$%%%%'&*))'$&''&'+20')+/.0/24464-'&&*))--),42;6020-+-+-11,-04/3237;77/,2&3),)$''/,;99<:66438/00-0))+./-.78/;762/-/,*22.,0-+**++.-564-/03,1-;113;81-/421(.26.6.,-01.'%')++#%%)21/9640,%'%('%.(*+13130../%,-,.-076,61(,&.$)-+1-2/(&,+..2.&,,+,+.3+')&*-1523.%(&$.7563424+())()'/4,$%($'/28*1*,(--++,.././478763:5509).'/,1*.2')1*17645947:)+*)*-1542.*/220.32312./83//6:21-,,)/30--(%.-66)45.)%'%',.//.%$##$$(,/34556:(*()'*'/081)*('-.,10111('%)341+43,)++-/0+++%0:47<88;12/'$'%'/+*)&&%#$$(*)'*/,4330//--)&'&&&)''&''/1.*5)'(%&*,2/5300*0'(*-2.344+/,-)%%)()-.:-11,#%$%%)(**('++0+0.++/4663,..*((+'+/00)*--52-(0**$$'(*+('.-3+*&'''))*'&$&&++25272287&'')'+121+403//-.****,34542224-+(&*'')%%((''.+314.&($'*,67424002//.2
@ae24b06b-23bd-4e17-a313-a7754df84a96 ch=61 read=193044 start_time=2019-12-13T15:45:09Z barcode=BC01 runid=2c9cf7bc05858273f10e7d7ec552fc0bd742dc3e
TTGATTGCCTTGTGCGACTTCACCCCAATCAATCAGTCCACCTTAGACGAAGCTCCTTCAGCGGTTGGATACCGGCTTCGAAGATTCATTATCAGCTCTCGTGGTGTGACGGGCGGTGTGTAGGGCCGGAACGTATTCGCGACATTAGCACAGTTCGCGATTACTAGCGATTCCAACTGTAGTCCGGAGTTGCCGGACCACAGGTGAAATTAATAATGTAATTAATATACCGAACTGGAATGGTTTTATGGGTTTTGCTTCACCTCATGGCTTCCTTCCCTCCGCCATCCATTGTAGCGCATTAGTAGCCCAGGTCATAAGGGGCATGATGATTTGACGTCATTCGCCTTCCTCCAACTTATCTTTCAGCGAAGTCTCGCTGAGTCCCCAACTAATGATAGTGGCTTCAACGACTAAAGAGGTTGCGCTCGTTGCGGGATAACCCAACATCTCGACACGAGGCGGCGACAACCGTACCACCTGTATCTCATATGGCTATCTCTCCATCTCTGGGTAGCTGAGTATGTCAAGACTATAGTGGAGTTCTTCGCGTTGCTTCAGATTAAACCACATGCTCCACCGCTTGTTACGGGCATCAGTGCAGGTTTTCATTCACGAACCCCGTACTACTCAGGCAGGTACTTATTGCGTTAACTGCAGCACTGAACTTTGACATCCAACACTTAGTACTCATCGTTTTTTGGCGTGGACTACTAAGGTATAAATCATTGCTCCCCACGCTTTCGGGACTGAGACGTCAGTTGCAGGCCAGATCGTCGCCTTTATACCGTGTTCCTCCATATATCTACGCATTTCACCGCTACGCATGGGATTCCACGATCCTCTGCACTCTAGCTGCCTGGTTTCTATGGCTTACTGAAGTAAACTTCAGGCTTTCTATACAGACCCTTGCTGCCGCCTGCTCCTCTTGCGCTATGAATTTCCGGATAACGCTTGCCACTACGTATTACCGCGGCTGCTGGCGTAGTTAATGATGGCTCTAATAAAGTGCCGTCACTCGGCTGCCATTTCCCTTAACGCGCCGTTCTTCCATTTTATAACAGAGTTTCAATCCGAAAATAGCCTTCTTCCTTCGCGAGAAAGCGTTGCTCAGTCAGGGTTTCCCCATTGCCGAAATTCCTACCCTTGCCTCCGTAGG
+
4)*%,+).,3,),&')*-06/'))*))+0/)((*'&(+.&,)*)%+/.)&%')+*$%$$#$&',,5(-&((*5)6/-2,')&'$.%$'(,&+-*$'')-/'.,4.03332,0*)+4.31.--'0211-+)),8967//'*)).(-''&)*/126;2'))(-1.0*%)('(,,-)+&./--))-6%))%)181/)1--+'%%$)&%&%(%%%%%&%$$$%&(,%%%$#$%##((2+,)(,-.42368-*0)71/56-),13103732$%+,,15/%%(+/)++'%')//01'(1()(,*%))-3..+)(*,,*/-/.120-+362.)-///-'.6/..02,+%/%'',./213,1*)&''(',&&()#$&&('&('*-632+))*,256)3+(&)+&'%)%+**&('(%.,2-+$*45)+#()+4&&&()8649,,)12.')%,+),(.0..,*)%*%''%(()'+,/,+,&2'%$$&-(,1.+(&'(+/))&)$()+,-+,-11654//,,,-*%%&'())',),(./,+***))*-(0,-),/:85,*)*0./++0./'&-/00:715./.--..46-./'&%$$-'$&)%##%'*%&($'&)1,57,-*.8/+,)&'+)+&%*$'(%'*-.--/)+(++-2/*7+++%-)+'(/*(')'$(%&&,)./-()+.-3'-&($'(''&*),032.(&)***-(+.**,,3/,(&((&%*&'&((,''&%(($%(.--'$%%%-20'&3511//*.&.--/+329((*'(*,+-.22-0.)+,*/'%%%&%'''013)+/6/0053651-24517;5*'+0),-*+$*%)&-((2)&&'(+,110/*(&(#'),*)+.//0.---,0.++*.+.--3-/.0),&)')('(((%,2/095/+)%%')+,.2)*)'''(+-)+-)&(*482,1)$'%%&%&%,'33)0+5.5111.,**')-0*,+*,+/.1/))%$$(%&'%%'(+*))+-1,+#$%$&%$&(+&-///8/).&/5-0.%$'(/+,+(--*19224'*(,)+(((2-138329+('+/-,./-7/())+11*$0-541,//'%#'$%$&'&'+)')'(%'*(&)(&'(++,++01*-10&233-8./660*8/+/(',*%*).0*)**'+)(,/-1/&*%(&
@23bf56fc-4b35-4f9d-bd0d-2aff9b8458c3 ch=107 read=187221 start_time=2019-12-13T15:45:26Z barcode=BC01 runid=2c9cf7bc05858273f10e7d7ec552fc0bd742dc3e
CTCCTACGGGAGGCAGCGGTGGGAATTCATGCAATGGGCGCAAGCCTGATGCAATACCGCACGATGTATGAGCTTCGGGTTCGTAAAGTACTTTCCGCTGGGGAGGAAGGGAGTAAAAGTTAATACCTTTGCTCGTTACGGCGTTACCTGCGGCTCAATAACTCCGTGCCAGCAGCCGCGGTAATACGGAGGTGCAAGCGTTAATCAGGTACTGGGCGTAAAGCGCACGCAGGCGGTTTGTTAAGTCAGATGTGGAATCCCCGGGCTCAACCTGGGAACTGCATCTGATACTGGCAACTGAGTCTGGCGGGGGGGTAGAATTCCAGGTAGCGGTATTGAGATCTGGAGGAATACCGGTGGCGGGCATTTGGACTGACGCTCTGGGGTAAAGCGTGGGGAACGAGTCCACGCCGTAAGCGATGTCGACTTGGAGGTTTGTGCCCGCGGGCGTGGCTTCGGAACTAACGCGTTAATTCCGACCGCAGGTACGAGTTAAACTTCGGCTGAATGACGGGGGCCCGCACAAGCGGTGGGCATGGTTTTATTCAGGTACAACGCGAAAGGAGCACACCTGGTCTTGACATCCACGGAAGTTTTCAGGAATGAATGCGCTGGAGACCGTGAGACAGGTGCTGCATGGCTGTCGTCAGCTCGTGCTCTTGGGACCCGAGTCCGCAACGAAACGCACCAACTCGCATTTGCCAGCGGTCCGGGAACTCAAAGGGCTACAGATGATAAACTGGAGGAAGGTGGGGATGACGTCAAGTCATCTTGGCCCTTCCCGACCAGAGGCTACACGTGCTATTAACGCATACAAAGAGCGACTTCGGAAGCAAGCGGACCTCATAAAGTATGTAATTCCGGATTGGAGTCTGCAATGGAAACTCCATGAAGTGGAATCGCTAGTAATCGTGGATCCAGAATGCCGCGGTGAATACGTTCAGGCCTTGTACACACCGCCCGTCACACACCATGGTTGGGTTGCAAAAGAAGTAAGGTAGCTTAACCTTCGGGAGGGCGCTTACCACTTTGGTGAATTTCATGACTGGGGAGTG
+
+,/2003195*,+-//5*15,(&&%$'#%&#%*,+46.-*1.7/6:.,++)','&&+)('$'(*.-,%&'$&'.52.4+0(%''+1&)'()48-0*(&()/5+),-*)+/-%'(0;2()0-2+,.5.49-+110%,'#%'%)+/5+.-&'$'#$'&&$$%''*+*').1400/..4027.:/-:,,,0/.(.+2184,..+-+*()&)&((**+536542.+((*,)+(.&)*0-87<;2333/159559;9978092+595*4789837554/80-.++%**+,400200'(&'()%%*//34,-%#&&+120+,,+2.3-1-(.'&&+&(&&%-)')'(*1/21/-+*.+,1619,1,'(*(('(**,.,,*+11344/'$-+%$%&&)*+.$(*)'*,('+.0-&*-1:5:5.(-+-.-++'''*,.+)*'.20',)4/'$&&,1,---73224-1.,+,,,)))3/--)&'))*+4/')&(%$#$%(.34491,+'&&$$#%%&%-,2-5;8-.4*(,+/05//3)(/*(/+/.-,97(),))$%$)&+,0335./0*&'%(&&&'*.,-/./.1033...)(+/5+5+*6;2++*&)+*/10**)&'&)+('*0438866670578640*.)('&%&(--03-**++0%%$$$$&&,2.')(&'&'+,,)-023,')'*'($'',+**'#$$'/+*.41(.,.')$'()**,03.8)-('&)',+,'$&**36;0//.+,/*/)/.067-0.,.-.00,0*.42,'*&,*/3,&'(+*+,.7.-(/+1/0,*++,**('$)+0+&)%'%*++'$($%''&+,*)1*0))'&').-*+((+,+24-&&$&&)&&)')'-)(.)-)*&*56742,(),.0,+521&((-+)&'*(.685552,1/711177:525(*,69763/%)))(,.76564586&.570/0--/,***/6/.6/(,021..,.32*/(%$,.)/7123:6*')0))&&((+,11/./0-0183+71*.110,*(')-1(/.8*+%#%(%/0()862232102)%'()
@156fb2c3-b7bd-4b63-8e0c-cc926368d8e9 ch=349 read=92033 start_time=2019-12-13T15:45:39Z barcode=BC01 runid=2c9cf7bc05858273f10e7d7ec552fc0bd742dc3e
CTCCTACGGGGAGGCAGTGGGAATACAATGGGCTCGCAAGCCTGATGCAACCATGCCGCGTGTATGAAGGGCCTTCAGTTTGTAAAAGTACTTTCAGCGGGAGGAAGGGGTAAAGTTAATACCTTTGCTCGTGACGTTACCCACCAGAAGCTTCCGGCTAACTCCGTGCCAGCAGCCGCGGTAATACGGAGGTGCAAGCGTTAATCGGAATTACTGGGCGTAAGCGCACGCAGGCAGTTTTGTTAAGTCAGATGTGAAATCCCGGGCTCAACCTGGGAGCTGCATCTGATACTGGCAAGCGAGTCTCGTAGGGGTAGAATTCCAGGTGTAGCGGTGAAATGCGTAGAATCTGGAGGAGGAATACCGGTGTGAAGGCGGCCCCTGGACCCAGCGACGCTCAGGTGCGAAAGCGTGGGGAGCAACAGGATTAGATACCCTGGTAGTCCACGCCGTAAACGATGCGACTTGGAGGTTGTGCCCTTGAGGGGCGTGGCACCGGAGCTAACGTTAAGTCGACCGCCTGGGAAATTACGGCCGCAAAGGTTAAAACTCAAATGAATTGACGGGGGCGTACACAAGCGGTGGAGCATGTGGTTTAATTCGATGCAACGCGAAGAACCTTACCTGGTCTTGACATCCACAGAACTTTCCGAGATAGTTGGTGCCTTCGGGAACTGTGTGGGGCAAGGTGCTGCATGGCTGTCGTCAGCTCATGCGAAATGTTAAGGTTAAGTCCCGCAACGAGCGCAACCCTTATCCGCTTTGTTGCCAGCGGTCCGGGAACTCAAAGGGAGCTGCCAGTGATAAACTGGAGGAAGGTGGGGATGACGTCAAGTCATCATGGCCCCTTACGACCAGGGCTACACACGTGCTACAATGGCGCATACAAAGAGAAGCGACCTCGCGAGAGCAAGCGGACCTCATAAAGTGCGTCATGTAGTCCGGATTGGAGTCTGCAACTCGACTCCATGGGAATCGCTATTAATCGTGGATCAGAATGCCACGGTGAATACGTTCCCGGGCCTTGTACACCGCCCGTCACACCATGGGAGTGGGTTGCAAAAGAAGTAGGTAGCTTAACCTTCGGGAGGCGCTTACCGCTGTGATTCTGACTGGGGTGAAGTCGTAACAAGGTAACCGAG
+
1132(+.067*'-//059986/1,,..48/&(&$&&*/7.3;388:896-2634/1,(''%&'*,,.**+--3582%*(7-197;7))4.,,27./11095,0213,0-)))2.-.44934514;6+.11(+)*,4370,(&$(-*&'&'(05/-..-/495678151595140//0-/,6,,8//024+1+)(%%(*+106.4-/%+**0+-.06:7:9396+.44./,/,297)62::/-6.7/--7-'+)&&&+3*,382*27779113--/55/(01677893//002494,5.(+++./1.03,,,*.+(,*../01(*76610--//673+34,/7745++),-::61/-*.0/632::1:0/%&(('/,/+8:1))/521+(('*)*,345605:99856951401/52')',3/3-,-&2,//39798**.30+(,&)(/,02027<764,-($&-+*504-1-1-*-21:1-3-**/2,./,*%%'4735-*-,.420419001578:;::*(()((''())+-,50/258*,5-8/58;/47:<;/-/010726-262*(#%%'(,-345/7*+3(*,+.,*)/.5:576;.,--,40'0,,0/6032890900:7:9960;...1187*3*,./(-5,.)((,(,$*-,&-70484963.0-,-3/3/,(*,&21%4)<:6555485;677:9992.*,+0.-))').+,+;.*&3/2:5214/70/2545//-0.,5*3+++3,-1)&%**''24.191184:,2&+-0031475<.-+,&&)0/80-,.+/04<9877/-5-07.3/-34*/323412750/21021./0/324(&%$&'(68506995-.++)../1130.13/.2-+-,-./..,)('+(&,+.04296;,,))(/0:384;87966'&)03+,26786(3(''++5-,/'9*8+-./400+*+)(0-,157601010))-2)*'&)(('*,1122/10257;:7;9461830196672360,)&/+2,,/(+)+,..13:+,473/./6-/---%&',367;366:8(',.+,*6.)*')/+3,223;6.9('07,-)*((/4*)3)-/74;)&&&%+(01*,,/1+..+()2-203/.8;;:93*
@cb1db311-f69d-406e-a3b9-552f6813d35e ch=241 read=177859 start_time=2019-12-13T15:45:40Z barcode=BC01 runid=2c9cf7bc05858273f10e7d7ec552fc0bd742dc3e
CTCCTACGGGAGGCAGCAGTAGGAATTTTTTTTTTTCGGCAATGGGGAAACCCTGACCGAGCAACGCCGCGTGAAGAAGTTTTAGTTGACTTCTGTTATAAAGGAAGAACGGCGGCTACAGGGAAATGGTAGCCGGTGACGGACTGCACTGATAAGCCACGGCTAACTACGTGCCAGCAGCCGCGCGGTAATACGTAGGTGGCAAGTATCCGGAATTATTGGGCGTAAAGAGGGCAGGCGGCGGGGTCTGTGGTGAAAGCCTGAAGCTAACTTCGGTAAGCCATAGAAACCAGGCAGCTAGAGTGCAGGAGAGGGATCGTGGAATTCCATGTGTAGCAGCGGTGAAATGCGTAGATATGGAGGAACACCAGTGGCGAAGGCGACGATCTGGCCTGCAACTGACGCTCGGTCCAGCGTGGGGAGCAAATAGGATTAGATACCCTAGTAGTAGTCCACGCCGTAAACGATGAGTACTAAGTGTTGGATGTCAAAGTTCAGTGCTGCAGTTAACGCAATAGAGTACTCCGCCTGGTAGTACGTTCGCAAAGGTATCAAAGATTGACGGGGCACACAAGCGGTGGAGCATGTGGTTTAATTCGAAGCAGCGCGAAAAGTGCTTACCAGGTCTTGACATACTCATAAAGGCTCAGAGATGGAGATAATATGAGATACAGGTGGTGCATGGTTGTCGTCAGCTCGTGTCGTGAGATGTTGGGTTAAGTCCGCAACGAAACGGCCTTATCGTTAGTTACCATCATTAAGTTGGGGACTCTGGCAGAGACTGCCAGTGACAAGCTGGAGGAAGGCGGATGACGTCAAATCATCATGCCCCTTATGACCTGGAGGCTACACGTGCTACAATGGATGGTGCAGAGGAAGGCAAGCCGCGGGCGAAGCAAAACCCTTAAGCATTCTCAGTTCGGATTGTAGTCTGCAACTCGACTACATGAAGTTGGAATCGCTAGTAATCGCGAATCAGCATGTCGCGGTGAATACGTTCTCGGGCCTTGTACACACCGCCCGTCACACCACGAGAGTTGGCGAAAATGCTTACCCGAAGCCGGTGGCCCACAACCTGCAGGAAGGAGCTGTCTAAGGTGGGATTGATGATTGGGGTGAAGTCGTAACAAGGTAACCGG
+
--/*)-0053++0*&,,('/-.,'.,8999-750,-*-++,/+00.()--/2.--/27263449303:55320/-')*',6-%''+&$%(/83949423:8,+4+1.24*()(,3.003*38-+4200/,,,2,(((*,600$&%$%#'&('&)+&(636/9///40112-70190,*&(/,$&$&'2.2332;78.2.,3*'-+&&'*+&*(&$,()0./.',/66:2'%,02326<;5;+((()*-4809..,.13.3:71,*('%&%'+41*702;-2:/00-/78186:;,+(')%&'-./575/))(*6+334699222250944322--))&++396128-*)-,...2210-.-4)0**449(4439.++0.338810.01959493678:655666626&609&('(*1%,.('%+3::1/08..6,..324<0/&,/)&&(/1470/-0409;;85001-+---72867990<18.200-,0+).71021/+&),*..,'''$)()-+%$%,+123779;53-.+--+127<+(()0%/)+,.6*9-))3724.,+1)%%+*--(%*28566--/&*%&),7;:697:8605///&4,,+/2'(')&&&'*17/.///19123877754+*14+1127:()*./5/(('*+'%%&)**)-./177:66887788740:.//67910112284463657268749*0,+70/--3,%()+1+()%().10*.00/&2.-/3824;9;8'2+0,3-9-8:/45230%--(((*++1185.0//222/+,-44.,/+,-316:6678/.///;910/342343;7(+5.2034;250-.*)**)(+**.+)(',1/1:;;558885,),+(-*,.+0,-48.'./(%'(%+8;;862&+&&%$'--77..--7:7%0$3)+,988988170004315989663/'*3.1.01020304437&(,24.5/-2+,.2388848)301/:558689869.536...,-6644-666/:0./3.0/07443+)&(./+%$%'')*&'+3*)/*((.,,37**1*+-2)&(040'$%'(*3/,/(')*4576.6.1-03;427133457483792--4-)*-+3.2/0+'%-.324+3
@ce2cb933-6164-43f1-a150-3dc333be2b64 ch=268 read=109177 start_time=2019-12-13T15:45:49Z barcode=BC01 runid=2c9cf7bc05858273f10e7d7ec552fc0bd742dc3e
CGGGAGGCAGCAGTGAGAATTTTCGGCAATGGAAACCTGACCGAGCAACGCCGCGTGAAGGAAGAAGGTTTTCAGTTATGTAAACTTCTGTTATAAAGGAGAAGAACGGCGGCTACAGGAAATGGTAGCCGAGTGACGTACTTTATTAGAAGCCACGGCTAACTACGTGCCAGCAACCCACTTGTTAATACGTAGGTGGCAAGCGTTATCAGATTATTGGGCGTAAAGAGGAGCAGGCGGCAGCAAGGTCTGTGGTGAGAAAGCCTGAAGCTTAACTTCAGTAGCCATACGAAACCAGGCAGCTAAGAGTGCAGGAGAGGATCGTGGAATTCCATGTGTAGCGGTGAAATGCGTAGATATATGGAGACACCAGTGGCTGAAGAACGACGATCTGGCCTGCAACTGACGCTCAGTCAGCGTGGGGAGCAAATAGGATTAAATACCTGGTAGTCCACGCGTAAACTGATGAGTACTAAATTGTTGGATATCAAGTTCAGTGCTGCAGTTAACGCAATAAGTACTCCGCCTGGGTATTACGTTCGCAAGAATGAAACTCAAAGGAATTGACGGGGGCCCGCACAAGCGGTGGAGCATGTGGTTTAATTCGAAGCAACGCGAAGAACCTGATCTTGACATACTCATAAAAGGCTCCAGAGATGGAGAGATAGCTATATGAGATACAGGTGGTGCATGGTTGTCGTCAGCTCGTGTCGTGAGATGTTGGGTTAAGTCCGCAACGAGCGCAACCCTTATCGTTAGTTACCATCATTAAGTTGGGGACTCTAGCGGACTGCCAGTGACAAGCGGAGGAAGGCGGGATGACGTCAAATCATCATGCCCCTTATGACTGCACGTGCTACAATGGATGGTGCAGAGGAAGCGAAGCCGCGAGGTGAAACAAAACCCATAAAACCATTCTCAGTTCGGATTGTAAGTCTGCAAACTCGACTACATGAAGTTGGAATCTAGTAATCGCGAATCCAGCATGTCGCAGTGAATACGTTCTCAGGCCTTATACACACCGCCGTCACACCACGAGTTATTAACACCCAAGCCGGTGGCCTAACCGCAAGGAAGGAGCTGTCTAAGGGTAGGATTGATGGCCCAGGGTGAAGTCTCGTAACAAGGTAACCAG
+
2&7.(..)065../'&($$(',/04;83:33--.)-2+.05643035741483879005/044.03-1.8702&3).%)&&,,'+.,/111:212:,4//)*.0484/50231//1*.+/4-+82/.151)$&'(--+)*+,.0-80/%())/3411,,)/.7757-6&-1*'.0%.8-%''&$))+-..14103--39532-.,0///4'(&+)*202::8735;/)),+&$)(.4134,)))'$)%0+--5543//%**-'+6780/*)*(0&%&)*'-,.)01+,(%'+13.4,,52)//..((',-37521-)',,)/1-5.,.-10:7*4**(&%')&2/-09.-.3751188984-2(&'+*+9:3532+)$')+)%).:8:2222.1540+++/33111..223689/+,//70-72,.35::/'1/./,/:5,/--,%.23437/'*)+*(&)()%'(($%'+,676,)*-.2<3;37+54,*)(6:3/60236976272723.9--20+.,-.04,28422)(+(,*-37;8320)*1885,67-28/1,**+)/+++,'284..9-)+,,+)-0/6.00+,-,-)+,20:96:8;8+,(%$(',)-./7/13/.*)&-+,,,,012()*-*.-03+,21/:))(())12:**('+1(**--/),1215748.2-.1:7899:656:4567886677719236,7-+(/5+3,(/-2.8-5480*.69/.(,,(3-10;72944364:32.9-/846823322*7+09:013742&(')))013495664632*)()/*+-)*'*$$*-*2346478:<:677554204;6,1./(''(%#&$%)*561..-6,-454-357:-,(.((&)(+-0-/63.-*+')**2'+0;<76;2*)+6;/3;;4<424-0649(,&.4./--++*/4334+101+,.87789010,-6)1,010110*-)))**./640**,04498604(3467940001:768&.11./+$)%&%(&)*$.(%'+&*-4602)((,)))*,++&,'(***+.(11052,*..1,$0(6(,.**'('(1154443-4-01*+'1)))*'%%$#$*30125+)('(*)0+,015,7.5252&)
@fdcd3657-46c4-4176-83e9-9ce7ad180af3 ch=415 read=86693 start_time=2019-12-13T15:46:02Z barcode=BC01 runid=2c9cf7bc05858273f10e7d7ec552fc0bd742dc3e
CTCTACAGGAGGCAGCAGGGAATTTTCGGCAATGGGGAAGCCTGACCGACAACGCCGTGAAGGAAGAAGGTTTCGGATTGTAAACTTCTGTATAAGCAGCTACGGAAATGGTAGCCAGTGGCTGCTGATAAGCACGGGCTAACCTACGTGCCAGCAGCCGCGCGGTAATACGTAGGTGGCAAGCGTTATCGGAATTATTGGGCGTAAAGAGGGCAGGCGGCGGCAAGGGTCTGTGGTAGCCTGAAGCTTAACCAGTAAGCCATAGAAACCAGAGCAGCTGAGTGCAGGAGAGGATCGTGGAATTCCATATGCTGGCGGTGAAATGCATAGATGTATGGAGGAACACCGGTGGCAGAAGGCGACGATCTGGCCTGCAACTGGCGGCAGTCCCGAAAGCGTGGGAGCAAATAGGATTAGATGCCCTGGTAGTCCGCCGTAAATGATGAGTACTAAATTTGGATGTCAAAGTTCAGTGCTGCAGTTAACGCAATAGAGTACTCCGCCTGGAAGTAGTACGTTGCCGGAATGAAACTCAAAGGGATTGACGGGGGGCCCACGGCGGTGGGAGCATATGGTTTAATTCGAAGCGAAGAACCTTACGGAATCTTGAAACATGCTCATAAAGGCTCCAGAGATGGAGAGATAGCTATATGAGAGATACAGGTGCATGGTTGTCGCCAGCTCGTGTCGTGAGATGTTAGGTTAAGTCCGCAGCAGGCGCAACCCTTATCGTTAGTTACCTGCATCATTAGGTTGGGACTCTGGCAGAGACTGCCAGTGACAAGCTGGAGGAGAAGGCGGGGACGTCAAATCATCATGCCCCTTAGGCTACGTGCTACAATGGATATGGGTGCAGAGGAAGCGAAGCCGCGAGGTGGCAACCCATAAGCCATTCTCAGCAGCTCGGATTGTAGTCTGCAACTCGGCTACGCCGAAGTTGGGAATCGCTAGTAATCGCAGATCCAGCCTCGCAGTGAATACGTTCTCGGGCCTTGTACCCGTCACACCACGAGAGTTGATAACGAAGCCGGTGCTAACCGCAAGGAGCTGTCTAAGGTGGGATTGATGATTGGGGGTGAAGTCATAACTCAAGGTAACCGG
+
,/0-,+',.(+-*)++,+&$)+/9760+1.8..244+)(&.0+*(),)++10*()&$''*++0,3,.1-40;7-,7(1,(+10(*,++(%'#'$&$%#((&%&'((+,)/0,+,1,''&%$$$$))'*''(&'#()('+++/.'(*107027..//,/'&&''.*/11/*,+)&++,,/)04*,3496++,*-)5))7-4562//284'%+*)*+7:/3-)&.-.2*35/0032-*&&'+521//*(+')$'$$'*./+3623*'+(%%'(('++)++)(&(*44/40*'%(+)57/5*+2'5+3*#$$(,()'-)2700*//(()&)&'0101/2493210/0,4*&&,-7.'')')*,/7821-+'*'(***,--/-0,,')*&+,8''%)-/+.02-0/',0/:8//**'1*++76*69,))%)'120/+-032796+**,&)%-(++43',+)-4/4-22074456:+,.-.../.-3050457393-((&'),..,+/662'%#$-'56761.2()*&'(,(&,5.,188:,,.,'-+*,-02746,)-'$%&**(-*-2'&',,-)+.325/5356/&)+%%%'&',.++(+*---+'*-3++,*%***$**+'&06,/3++0*(((*./61/+++..38540110%)((,-97:-,/-..12-1670253572331653443/21/.10*.4&,0/301/.61,.1&.'()*,/0,094.5010*/-%),0(+'#$++/0-7-'(+01089+.621-/+()(+.033251343--*-*23;500)'&(*(,*).80--,(*/9.+/7-/%(%),+(()&%*'1-/&('('$)-./3960%'+*'))23)(**&+(*&',(.732-*--(,'+0)-3&(/02+02.5:430($%$'(06&/%7(*+%.12112.0/237-5,-0*''%'&.0:05()'&'**+&%.(,+,+.(*002((#&$)+46)2334:904/15238)/+0#&&#$$'(,*30-,(+/*/,,+)-/6+'%%$(%',*,5-5-)((%&-($&'''((**-,,+&)*(*,.79.3-,++,*2628:8++,//,.1),$&()%)))))..6636
@396bae88-6e77-427a-8060-657fb4059cbf ch=328 read=95205 start_time=2019-12-13T15:46:00Z barcode=BC01 runid=2c9cf7bc05858273f10e7d7ec552fc0bd742dc3e
CCGGTTACCTTGTTACGACTTCACCCCAATCATCAATCCCGCAGCAGACAGCTCCTTTCTTGCGGTTGGAATCACCGGCTGGGTGTTATCAACTCTCGTGGTGTGACGGGCGGTGTGTACAAGGCCGAGCATTCACCGCGACATGCTGATTCGCGATTACTAGCGATTCCAACTTCATGTGTAGTCGAGTTGCAGACTGCAATCCAGGCTGAGAATGGTTTTATGGGTTTTGCTTCACCTCGCGGCTTCGCTTCCCTCTGCACCATCCATTGTAGCACGTAGTAGCAGCCAGGTCATAGGGCATGATGATTTGACGTCATCCCCGCCTTCCTCCAGCTTGTCACTGGCAGTCGCTGAGTCCCCAACTTAATGATGGTAACTAACGATAGGTTGCGCTCGTTGCGGGATAACCCAACATCTCTGACACGAGCTGGCGAGCAACCATGCACCACCTGTATCTCATATGGCTATCTCTCCATCTCTGGGCCTTTGTAGGTATGTCAGAGACCTGGTAAGGTTCTTCGCGTTGCTTCGAACCATGCTCCACCCGCTTGTGCGGGCCCAAATCGAATTCCTTTGAGTTTTTTCATTCTTGCGAACGTACACTACTCAGGCAATTACTTGTGCGTTAACTGCAGCACTGAACTTTGACATCCAACACTTAGTACTCATCGTTTTGGCGTGGACTACTAGATTATCTAATCCTGTTGCTCCCCACGCTTTCGGGACTGAGCGTCAGTTGCAGAGCCAGATCGTCGCCTTCGCCACTGGTGTTCCTCCATATATCTACGCATTTCACCGCTACGCATGGAATTCCACGATCCTCTCCTGCACTCTGGCTGCCTGGTTTCTATGGCTTACTGAAGTTAAGCTTCAGGCTTTCACCTGAACCCTTGCTGCCGCCTGCTCCTCACGCCCAATAATTCCGGATAACGCTTGCCGCCTACGTATTACCGCGGCTGCTGGCACGTAGTTAGCCGTGAAACTCTAATAAAGTACCGTCGCTCGGCTACCATTTCCTGTAGCCGCCGTTTATCCTTTATAACGAAGTTTACAATCCGAAAACCTTCTTCCTTCACGCGGCGTTATCGGTCAGGAGTTTCCCCATTGCCGAAATTCCCCTGCCGCACTCCCGTAG
+
23)/6*+3,3,+-/*--(..3.,104,.238578374.:6./214..-+$++*/*(57-0-,,(61:00,*())01/-))&,,/,.123//0--...128:998556*2/+.6123.0-16:/:58'%)**+3,14<797230///0325;75410/8/-,-/09448-/-*+//5,-()'++448.,148'1%+(*,#(%*(,*%(&2..0/3:750:7;--/2:599:0-.361*,35;5540/12-%,/00;2/14*)(.+97542470-,+*)+'/%'*(&&&'+.(*.112/0)6956/.-,,,.9)%'))012:/44+&+,+24&*4++,208//02356:7)230'%#&&&(174)20-.//0--/0/30-0.),(((,++-5.;,,+//789;56-6/3(/0-0.-.24122.(**00346556/+.('').25;680/*.6274.-,+/237,.()&010153453556872+)%***++/*(+'-)*+9532(&(*-476333.+.15:889401,..)*4,8*,,++722666952;,*+,.*+))(/141+),)*,'.)081.277//11.;1</76/8..315-*42/2/1)+-,-../165+*'+''*''.+0247664558534/2146;6252+-/427'5*6+++.),+(',)+156.53+,.1587;9::560+('.+213019512/%07*-/8;:1,1/0/64/*::3-/+))*(22&13,(''*'+,4++-::8;;:;:4:33591223555885303800/01278687727;)+',*)+4..&'(-.-*(0+4(&(*/10*+-.5103302340+621,/.+,3,5.-'%,/5.10,/20)*,,71-(,/3/*+56387/(),('(659,0.,-135946843443-1*'*(),*-1.438:13455:22100/7/04).2.,//2/330694418344;2;0/$,++(+/4+,--+,''''(/.)-2.2;/*-048./2'.04/3/0.41.,74/312/.-1.06;6-1&&$))*/2/0225%',(+5.$&,011(',7<:283:23878/;1/0/05987/8&+-.:3912-%)-9(3755)-53542(05,2.6/(%#''%(%'(8:'(934
@769c5379-eb04-4d13-827d-7c1b4660c4a3 ch=495 read=165957 start_time=2019-12-13T15:45:58Z barcode=BC01 runid=2c9cf7bc05858273f10e7d7ec552fc0bd742dc3e
CCGGATTTACCTTGTGCGACTTCACTGATCACTTGAATCACAAAGTGGTAAGCGCCCTCCAGAAAGAGTTAAGCTACCCTCTTCTTTGCAACCCACTCCCATGGTGTGACGGGCGAGGTGTGTACAAGGCCAGGAACGTATTCACCGTGGCATTCTGATCCACGATTACTAGCGATTCCGACTTCGTGGAGTCAGGTTGCAGACTCAATCCGGACTACGTGACGCGCTATGAGGTCGCTTGCTCTCGCGAGTCGCTTCTCTTTGTATGCGCCATTTAGCACGTGTAGCCAGCCCTGGTCATGGGGCCATGATGACTTGACGTCATCCCCGCAGCTTCATCCAGTTTATCACTGGCAGTCTCCTTTGAGTTCCCAGCCGGACCGCTGGCAACAAAGGATAAGGGTTGCGCTCGTTGCGGAACAACCCAACGTTTGCTGAGCTGACGACAGCCATGCAGCACCTGTCTCGGTTCCCGAAGGCATTCTCATCTCTGAAACTTCCGTGGATGTAAAGACCAGGTAAAGGTTCTTCGCGTTGCATCAGATTAAACCCACATGCTCCACCGCTTGTGCAGGCCCCGTCAATTCATTTGAGTTTTAACGCGCGGCCGTACTCCCCAGGCAGTCGACTTAGCGTTAGCTCCGGAAGCCACGCCTCGAGGGCACAACCTCCAAGTCGACATCGTTTGCAGCGTGGACTGCAGAATTATCTAATCCTGTTTGCTTCCCACGCTTTCGCACCTGAGCGTCAGTCTTCGTCAGGGGCCGCCGCGCCACCGGTATTCCTCCAGATCTCTACGCATTTCACCGCTACGCAGATTCTACCCCTCTACGAGACTCAAGCTTGCCAGTATCGAATTTTACGTTCCCAGGTTGGGCCAGGGATTTTCACATCGGCAACAAACCGCCGCGTGCGCTTGCCGCCCAGTAATTCCGATTAACGCTTGCCTCCGTATTACCGCGGCTGCTGGCTGGGTTAGCCGGTGCTTCTTCTGCGGGTAGCGATCTGTGGGCAAGGTATTGCTTTACTCCTTCCTCCGCTGAAGTACTTTACAGCCGAGGCCTTCTTCGCTACGCGGCGCTTGAAGCTTGCATCAGGCTTGCGCCCATTTGTGCAATGGCTGCGCCGAGG
+
.)&*'/,'%--8/-1')+-/2.,*+(&*,.-*++))532,+)(-)+.7173)*,/8()+1'+.,)'$(+2%(&))),1)*)*5/39:236,24,$''++()/-)+'&')42;:.-)**,)-+/21070849*34*1,'&#'&()87/547316;535675,*+)&/+,-----.07,/))*4481,/',&(),&+1/8.1*-.4240:46+62673.+*#%%'(+%(2*,/).1-6,,1.,,11))(*'()*,&(4*-..398223/*)),+..7)%(*)300/-'&%#%&.8.*2,..64166356/++)*)(())()+,227/7&.&$+&'(+,+(*+../.;7--310,/,,*25641$%)'(,/3-0-(&,21/888:5655;64'049(4-61-''++*6..,/-044:3327)85/)/*)*,.'.2*&&*,-9000./4360+091956.&0/08576423%).9*65--2.,-**083569974++,/,/1745458;:3*,'+*+66;708/14()+/7895/,,*,+(*,/0&%+5*0-%,)''+,0--,1*)3+)).)&-+2%/+,31)',.267:0)*,(*&),67*2./((***-24*--2.2..,&.02%04331,4(*$'&(*(./19&-'&(%(**+),1.4)(*5/-+/5748/3(1+./12231394296)/*1../3:771&2('&(,1/035588889186+),-/.-+%+(,,5:.(,'21/.-589::69877<803-%-52728.-*%*(**+6-(0,./28,*1'():987777635/4:83398../,,'/$-0(8/6*2/*(((((**%,+.76('&)0,-62/-1176%%%+((&$'++/.(&'+.-815756&05-+.64)(&'&(&$$&)3-4785;1..(')330/+3(%&'&*-*)*++-.200+,/8.0-('&%$*,-08/151;./201/6.1063/.)%)/(*:5567162./1**1,,757,1*)&%'''+''&*()//20*/-'0'$%&))'**45190),22*/5+1,(*++('$%&('/&%)+-2-*0$(,,''&&))*+-,('&$$'%#$)'().03+66436.---1-).2,*/+4,4'$#%$%'))1('&+
@f5dce724-e9b1-4277-8c4c-1ab96a0754e1 ch=284 read=102263 start_time=2019-12-13T15:46:13Z barcode=BC01 runid=2c9cf7bc05858273f10e7d7ec552fc0bd742dc3e
CTCCTAGGAGGCAGCAGTAGGGAATCTTCAGCAATGGGGGCAACCCTGACCGGAAGGCAACGCCGCGTGAGTGAAGAAGGTTCAGGGTCAGCCAGCTCTGTTGTAAAGAGAAGAACGAGTGTGAGAGTGGAAGTTCACACTGTGACGGTATCTTTACCGAAAGGGACGGCTAACTGGTGCCAGCAGCCGCGCGGTAATGCGGTCCCGAGCGTTATCCGGATTTATTGGGCGTAAAGCGAGCGCAGGCGGATTAGATAAGTCTGAAGTTAAAGGCTGTGGCTTAACCATAGTACGCTTTGGAAACTGTTAGCAGGTGCAAGAGGAGAGTGGAATTCCATGGCGCGCGGTGAAATGCGTAGATATGGAGAACACCGGTGGCGAAAGCAGCTCTCACAGCCTTAACTGATGCTGAGGGCTCCGAAAGCGTGGGGAGCAAACAGGATTAGATACCCTGGTAGTCCACGCCGTAAACGGTGCTAGGTGTTGAGCCCTTTCCGGGGTTTTAGTGCCGCGTAGCACATTAAGCACTCCGCCTGGGGGGTATTACGACCGCAAGGACTGACTCACAAAGATTGACGGGGCCCGCACAAAGCGGGTGGGTATGTGGTTTAATTCAGAGCAACGCGAAGAACCTTACCAAGATCTTGACATCCCTCTGACCGCTCAATTGGGACTTTCCTTCCGGGACAGAGGTGACAGGTGGTGTATGGTTGTGTCGTCAGCTCGTGTCGTGAGATGTTAGGTTAAGTCCCGCAACGAAGGCGCAACTATTGTTAGTTGCCATCATTCAGTTGGGCACTCTGGCAGAGACTGCCGGTAATAAACCGGAGAGAATTGAGATGACGTCAAATCATCATGCCTGTTACAGGCTACACACGTGCTACAATGGTTACAACGAGTCGCAAGCCGGTGACGGCAAGCTAATCTCTTAAAGCCAATCTCAGTTCGGATTGTGGAAACGCGAAGCTCGCCACCATGAAGTCGGAATCATAGTAATCCTGCGGATCCAGCGCGCCGCGGTAGATACGTTCGGGCGCGCACACACCGCCACGTCACACCACGAGTTTGTAACGCCCGAAGTCGGTGGTATTTTAAGGAGCCAGCCGCCTAAGGTGGGATAGATGATTGGGGGTGAAGTCGTAACTAAAGGTAACCGG
+
)*/&$#*+*,1,+..'),,+0).6256;-&,,6;7-7:9.15(57/*,-64/()(&)**&-+.802220'')&)/'*0033--%,('')$&&$%%),.3-36/.25**((--+%)'&))+/0-+'((+-.,-)+*-%(%+(*-10..0,-0.32)*/.)*,((0/4/2//.62/++&'$+))*0/03-',*+15.3-,%%'%'+)()(./,3--,;(+++597-0012.*(+,64*00121121/80-2(.,,.:899400%'(&&2,471/5266306+**3,48*+()+47),)4-,*2.)0,1%*$%'(,****,()',+((')*++-,0-36251.,++)(+42/30-,5665203/)*,*'.,54638,2,-&%#))*(+%4211*)%&%')$)%,)+'-/:873/,,-(((*&&-.))+.0657.&,-1:'4)05&1*&%3.55:2./3*$('++()(+*-,-2+**$/'(*,)1336-/()/9/08.0-)-34*:88.0122/1*%&%%*(*&-*3-*,*+,/4,/845786.((%),,-0449+2)%*+$$#%&'''%'++*&(011*))0//.7,%,&*),*(),4-,)4/*+1./0/4<:5:466+),.00/3.-(')&)3/669444.()%/14323:8915,'&*,/2*)))&'%(%'+)&',0.676/9*,2758/-.+.//04,.-.48+.5774249/0),024//.//7,/0/1/1./089758,16.:**''('+(41)6++'(.6/61,/-*,2+./&*,)(6;762&',.(106164,+++-1.72(&&'+6001,//--8//;/897.,)+%%%/&,&,'%(*,4999:835486-0&+%$#),(*,,0-1(//00221142255;73619(42--)(%&'$$*.*.5-.**&((-.//.---5.../-10:914;181119/35;9,-(/.(('$('&+*-%'''+2301-&&*+*+07//1*3,72,&'$(*,-+1)'(+,97.9(().*,+.612141'&4..1-0,-$(,))-&+),*-.27&'&$'(.6+-,1*()(+-*83')+1/+/,*(*,)+216),''%&'*(-*'-&(06/-05144/,-01166))*)1788622*,20***(,(++-..2-+17)/-.3162+5
@6f48069d-32e8-40af-9789-83ca23181eb9 ch=271 read=109100 start_time=2019-12-13T15:46:10Z barcode=BC01 runid=2c9cf7bc05858273f10e7d7ec552fc0bd742dc3e
CTCCTACGGGGAGGCAGCAGTAGAATTTTCGGCAATGGGGAAACCCTGACCGAGCAACGCCGCGTGAAGGAAGAAAGGTTTTTCCAGTTATGCTTCTGTTATAAGGAAGAACGGCGGCTGGAAATGGTAGCCGGTGACGTACTTTATTAAGCCACGGCTAACTACGTGCCAGCAGCCGCGGTGGCGCATGGTGGCAGCGTTATCCGGAATTATTGGGCGTAAAGAGGGCAGGCGGCAGCAAGGGTGTGTTGAAAGCCACAGGCTTAACTTCAGTAAACCATAGAAACCAGGCAGCTAGAGTGCAGGAAGGATCGTGGAATTCCATGTGGCGGGTGAAATGCGTAGATATATGGAGGAACACCAGTGGCGAAAGGCGACGATCTGGCCTGCAACTGACGCTCCGGTCAGCGTGGGGAGCAAATAGAAGTTAGATACCCTATTAGTCCACGCGCCGTAAACGATGAGTACTAAGTGTTGGATGTGTCAAAGTTCAGTGCTGCAGTTAACGCAATGCGCTCCGCCTGAGTAGTACGTTCGCAGAATGAAACTCAAAGGAATTGACGGGGGTTAAGCGGTGGAGCATATGGTTTAATTCGAAGCAACGCGAAGGGGAACCTTACCAGGTCTTGACATACTCATAAAATCCAGAGATGGAGAGATAGCTATATGAGATACAGGTGGTGCATGGTTGTCGTCAGCTCGTGTCGTGAGATGTTGGGTGGGGTGTAACGAAGCGCAGCCCTTATCGTTAGTTACCATCATTAAGTTGGGGACTCTAGCGAGACTGCCAGTGACAAGCTGGAGGCCAGGGATGACGTCAAATCATCATGCCCTTATGACCTGGGCTACGTGCTACAATGGATGCAGAGGAAGCGAAGCCGCGAAGATTGACAAAACCCATAAAACCATTCTCCAGTTCGGATTGTAGTCTGCAACTCGACTGGCGGTTGGAATCTCGTGATCGCGAATCAGCATGTCGCGGTGGTGACGTTCACCGGGCCTTGTACGCCGTCACACCACGAGTTGATAACACCCGAAGCCGGTGGCTAACCGCAGGAAGAACTGTATCTAAGGTGGGATTGATGATTGGGGGGGTGAAGAAGTCGTAACGGGGTAACCGG
+
),5.--8144.$,.-/110//,))).7;:/7<456341.(',116,+,56712,/0847::1448757--*+&,,'.*4:76+6%$((-&,%((.-40410,710)4-)0/.$)(-++*)*,00,46/..5*)))*./..0*),''2-2-$*(&&*)(*12/1024889<51-,,4-**,))$%$$(&)*/+.1.*-2119334')-'(+.)1+3,770/.0(&%*),..5:13/.-/-,(-2*/&(('(%,+*,//'**%&(*(-()-4.--/4;1:;685./96/:8455)%**+.+)),.322'*,-.98689.6.2-07020,*&&(++$%&),'%3--0/3533,/0.-40*4-/1:2443;63,3++-11722223866794303*+'*+11442,%///()*-/.11)'++1:9,+('%%,'(&,-70:,))'0-/195./-.'.657783/+)+('*,+22342433939581/*-/1:7./78.02599991/022-+%'((*$'(,-07.0/**'+--142315;8,/0)+))*)20*:35:,(&++12636'72.&'%))(*-1-10,..32&,-32:/20835)--+-74511/0/(+.*.,/--/05;.2--*/.*+./111124540-((&)&'(-/:9,+**)1.1./045455336322/-3/397-//,.98:667641.,/.97/(+33630-02406-/'&$''''&'+..)*(*+3/-%/0.'..0071:1+0+*.1265*7+6*-3-38<45862.(,-.-0.2444.'11/()*)'+,31+)-,3+186.65697673;---67613+02-(2/0036:0&120,,,)*243145:56;01/++2%+**-+,*,.+0754/.()'*)&+*)7:6098./5878478:<625++-893.8)1,+,89:965/6---.,**(()+,/0,*-'.))()'*+(+,+-12:23+'))+.86',()()'%&%%&(()*/5/501./.)))*',3,,0+//25/101331///14.).1*&(/)+0711.2.)*3.,(,++*)*''&./--*.-'()%&-(//*/0-../+5.'+0470)++.0'()()958887'3600276;15
@ee8517c5-6e17-4538-b421-a652ee9d9ee7 ch=75 read=130698 start_time=2019-12-13T15:46:09Z barcode=BC01 runid=2c9cf7bc05858273f10e7d7ec552fc0bd742dc3e
CTCTACGGGAGGGCAGCAGAGGAATATTGCGCAATGGGGGGAAACCCTGATGCAGCAACGCCGCGTGAGTGATGAAGGTTTTCGGATCGTAAAGCTCTGTCTTTGGGAAGATAATTTGGTACAAGGAGGAAGCCGGCTAACTACGATGCCAGCAGCCCGCGGTAATGCAGCCTGGAGTGGCGAGCGTTATCGGATTTACTGGGCATGCACAAAGGGCGTAGGCGGATGATTAAGTGGATGTAGAAATACCCGGGCTCAACTTGGGTGCTGCATTCCAAACTGGTTATCTAAGAGTGCAGGAGAGGAGAGTGGAATTCCTAATTGCGGCAGTGAAATGCGTAAGTTAGGGAAGAACACCCAGTGGCGAAGGCAGGCTCTCTGGACTGGCTGGCTCAGAAGTAAGGGGAACAAACAAGGGGTTAAGATACCTGGTAGTCACATAGTGAAGCGATGAATCACTAGGTGTGGGGTTTCAACACCTCCGTGCCGCCGCTAAGCCGTCAGTATTCCGCTGGGAGTACGGTCGCAAGATTAAAGCTCAAGGTTATTGAGGATACTTGGTATGAGCATGGTTTCCCAATTCGAAGCGGCAGAAGAACCTTACCTACCTTGACATCCCTTGCATTACTCTTAATCAGGGAAATCCCTTCAGGGACAAAGGTGACAGGTGGTGCATGGTTCGTAAAGCTCGTGTCGTGGATGTTGGAGTTAAGTCCCGCAGCTCAGGCACCCAACCCTTATCGTTAGTTACTACCATTAAGTTGAGGACTCTGGCGAGACTGCCTGGAGTTAACCAGGAGGAAGGTGGGGATGACGTCAAATCATCATGCCCTTTGCTTATGTGTAGGAGCTACACACGCGCTACAATGGCTGGTACAGAGAGATGCAATGCGCGAGAACGGGCCAAACAAAACCAGTCAGCGGGTTTTGGATTGCCGAGCAGAGCTCATGAAGCTGGAGTGCTGTGCGTAAGTCGAATGTCGCAGTAGAATACGTTCCCAGGTCTTATACACACCGCCGTCACACACCATGAGAGTTGGCATGCAGAAGTCCGTGAGCTACCAAAACTTGGCGGCGAAGGTAAAGGTCAGCGATTGAAATTAATCGTAACAAAGGTGGCAGG
+
(*.)()+2-&-0+/+23/+(..)30%5(('%)+0115.//)&,-/9'),2521-+-/*+)+*(+-1(&')**/++1,3.9640/2/33$+'4+)-.,.%,/2;;19.--/10)%*(,(&*%%((,('-,,2,,,+))+,+***,*'++42+-.),,2'%'*(*-++)/(''')*)&'*.42('***,-,+1+-+187.056;74%+&%&(.,'/+-,/19(7/6<:;:+:*9+0516030,&%),3,/23*043100./+1-16300177759,0,,,+.2877:66534))*--/0,0-))(/,)'&)(0*+,3*7+)'$.$&%(*+(./,)-0,.20+21*,2%+2+-6+.23-2-'('')0-+,+'+'$(+**(&'&''%%$%%%$'&$#(($%%'&+,++.)'%-/976/'/45/+4,-+--+/6,-30/0*,')&''%+&,+$)+*++***((*,-596665:;11;76.(.'+-+,)''+---28../-(&($%'&''**,1/$$%(',*&%&%*&-*1(+4.,*7)8/-(*)(&%&$&($,,'%+))&%%%$)%$$'()(+.3.+/6*''&'**/0-.4,)'%&%%--+,6263633,(')(,/023619/,040025:3443281915*,*''**&-1)0--%7900027&5+7658//112861011*,**'&),41./14474-0+*,,*,405+-$(-,*)))13*'+*'+'*++03&7&'*119),'$'2.431-11-,++/55191/-.9*),70566-0(&&&.*35-041'*&(,9-.,/,+/*-/.3.3.37:8275365787;:3437813-54*%)($()+/0/63.',1&*+,()%*(++++,,./3112623/,*,.0.++**+95737*()%$(&+(*+&*+,+/3',,74,*3)***%'%),(++,&-+(.,'%%&%%&+'('(($&)+*5--.80+)+''%'(%'#%&&%%#&((2,87/40/4((+//59467/+)&+)-(()%*2324358054)+0..*--/3,'&('**.3(,**.04*'')**,/12330*&%''/4+)'(%''(,)('(,),+.&&(%*,//1.%3')./,.'()&'/12944;.)&-,/-%-*
@9ea4e02b-c407-459f-9ac6-f5b6db3c731f ch=258 read=91060 start_time=2019-12-13T15:46:09Z barcode=BC01 runid=2c9cf7bc05858273f10e7d7ec552fc0bd742dc3e
CTCCTACGGGAGGCAGCAGTGGGGAGATATTGCACAATGGGCAAGCCTGGTCGCCATGCCGCGTGTATGAAGAAGGCCTTCGGTTGTAAGGTACTTTCGGCGGGGAGGAAGGGTAAAGTTAATACCTTTGCTCATTGACGTTACCGCAGAAACACCGGCTAACTCCGTGCCAGCAGCCGCGGTAATACGGAGGGTGCAAGCGTTAATCGGAATTACTGGGCGTAAAGCGCACGCGAGCGGTTTGTTAAGTCAGATGTGAAATCCCCGGGCTCAACCTGCGTACATCTGATACTGGCAGCTGTGAGTCTCCAGCAAGGGGTAAATTCCAGGTGTGGCGGTGTCGTAGAGATCTGGAGGAATACCACCGGTGGCGAGCGGCCCCTGGTTGAAGACTGACGCTCAGGTGCGAAAGCGTGGGGAGCAAACAGGATGAATGCCTGGTAGTCCACGCCGTAAACGGTGTCGACTTGGAGGTTGTGCCCAGCAGGCGTGGCTTCAGGCTAACGCGTTAGTCGACCGCGCAAATTACGGCCGCAAGGTTTAAAACTCAAATGAATTGACGGGGCCCGCACAGGCGGTGGAGCATGTGGTTTAATTCGATGCAACGCGAAGAACCTTACCTGGTCTTGACGACTTGAGATGGATTGGTGCCTTCGGGAACTGTGAGACAGGTGCTGCATGGCTGTCGTCGCTCGTGTCGTGAAATGTTGGGTTAGAAGTCCGCAACGAAGCGCAACCCTTATCCTTTGTTGCCAGCGGTCGGCCGGGAACTCAAAGGGGCTGCCAGTGATAAACTGGAAGGTGGGGATGACGTCAAGTCATCATATTGCCGACCAGGGCTACGTGCTACAATGGCGCATACAAAGAGAAGCGACCTCGCGAGCAAGCGGACCTCATAAAGTGCGTCGTAGTCGGATTGGAATCTGCAACTCGACTCCATGAAGTCGGAATCGCTAGTAATCGTGGATCAGAATGCCACGGTGAATACGTTCCAGACGCCCAGCACACACCGCCCGTGCACACCATGGGAGTGGGTTGCAAAAGAAGTAGGTAGCTTAACCTTCGGGAGGGGCGCTTACCACTTTGTGATTCATGACTGGGGAGTGAAGTCGTATTTCGTAACCGG
+
,.,..23/37,*10+562.5-+,('%+.&2('*'&)$&$&&'))(-/++'*&&()-5,888:666646623%&)*1/9787,4)603,(,+*+0/59,&-,29:((,+3..6,0/94,2+:*,,4017/.679-8--,8/30+3/%+)&**%%'*//72305.//7367:;4340,15*5,2/,7.+0+.+/2+0/.4868.8.2.33++)%+'();;:8644971**,,(++,()2-*)03-+1:23-33/237553474/226,(2/2465,.*'$#%%$)+21,,*-//--+()$&'%&),/2211&)%%(&+*52-2+2*20''6.,*'''&*')))&*,*)*(310-1,')(&+,00/'+/-524;/*)*(3,2;:2,6.4,%)*(+./,+,-.55+,76.-+,0-(+463,60*+.38(1-42*/')43289+*+/,.30..00987868%/+&*'123/--*),'-,06/0'0.)&()&-232.5/,--1%-1*(+411111,,)--,,2724&'*))'-)..(/'')-*-*1.-,7923696:22../31201*59.,5(%-+,+&-/21063)./+-)(,-18:-624.*-/1:97:9:/.6*-070..-4;49999-3(''%&)-**+---46(1*2/:702-2-/7/2..:91-')')&09/..-)++)-,,,5564672479874899;2463-.07,:-2,'$''''*2+-/)1'''),472929015236,02)%.1,-86,5/836)8-457.+,-7761(+/*,--,0(()'(+,0.'()0)+()0-1783,2125466-)*)-29934,/.*.2-./7,-+'*%%''(-,877796*887999171/,&'%))')1239378898879:799+**%(2(&.8,-/,-+,63417/8(2+1/1-.).0966361227557698908///96-3-*(&(*&/-3//.7;9:77711/9333-,..:700:5687677,%-#+&,+*'%)(.-,-/60392'0+-,.,3657630'**/344:5.384*&*+'*)./.-*(&&6)545:73;1*.322.'((''16*0-96/06889701+)(((,5+()*'.('(4+,(&',+)-/678-0
@7ab166d4-a8ed-4f77-8282-3ed1d1507c56 ch=25 read=34148 start_time=2019-12-13T15:46:23Z barcode=BC01 runid=2c9cf7bc05858273f10e7d7ec552fc0bd742dc3e
TTGTGCTTCGTTCAGTTACGTATTGCTGGTGCTGAAGAAAGTTGTCGGAATGATATTTGTGGGTAACCCTGCTTGCCGCAATGCTCTATCTTCCGGTTACCTTGTTACGACTTCACCCAGTCATGAATCACAAAGTGGTAAGCGCCCTCCCGAAGGTTAAGCTACCTACTTCTTTGCAACCCACTCCATGGTGTGACGGGCGGTGTGTACAAGGCCGGGAACGCGTATTCACCGTGGCATTTGATCCACGATTACTAGCGATTCCGGCTTCATGGGTCAGTTGCAGACTCAATCGGACACGACGCACTTTTATGAGTCCGCTTGCTCTCCGCGAGGTCGCTTCTCTTTGTATGCGCCATTGTAACTGTTGTAACCCTGGTCGTAGGGCCATGATGACTGACGTCATCCCCACCTTCCTCCAGTTTATCACTGGCAGTCTCCTTTGGTTCCGGCGGACCGCTGGCAACGAGGATAAGGGGTTGCGCTCGTTGCGGGACTTAACCCAACATTTCACAACACGACTGACGACAGCCATGCAGCACCTGTCTCACGGTTCCGAAGGCATTCTCATCTCTGAAAACTTCCGTGGATGTCAAGACCAGGTAAGGTTCTTCGCGTTGCATCGAATTAAACCATGCTCCACCGCTTGTGCGGGCCCCGATCAATTCATTTGAGTTTAACCTTGCGGCCGTACTCCCCAGGCGGTCGACTTAACGCGTTAGCTCCGGAAGCCACGCCTCAAAGGGCTGAACCTCAAGTCGACATCGTTTACGGCGTGGACTACCAGGGTATCTAATCCTGTTTGCTCCCCACGCTTTCGCACCTGAGCGTCAGTCTTCGTCCAGGGGCCGCCTTCGCCACCGGTATTCCTCCAGATCTCTACATTTCACCTTTACACCTGGAATTCTACCCCCCCTCTACGAGACTCAAACTTGCCGGTATCAGATGCAGTTCCCAGGTTGAGCCGAGTTTCACGTCTGACAACAAACCGCCTGCGTGCGCTTTACGCCAGTAATTCGATTAGCAACGCTTGCACCCTCCGTATTACCGCGGCGCAACGGAGTTAACCGGTCGCGCTTCTGCGGGTAACGTCAATGAGCAAAGGTATTAACTTTACTCCTTCCTCCCGCTGAAAGTACTTTACAACCCGAAGGCCTTCTTCATACACGCGGCATGGCTGCATCAGGCTTGCGCGTGATACCAATATTCCCCACTGCTGCCTCCGTAGGAG
+
(%(&$%'.(')29163)%)%(+,2./14999::71/+.1,+0-,,-(*&)''('$.32*/'+(1+/-2())($$%'''))1**+*-57:99377+5.8-/013/10++,.26;5.77/*3494/.1003131;2/0250)'&(*764.21,*-1'/)4+,)*))+0*-049/780-563;;+*./2503458453682;:602***---216+7/3+85282/2-(+/8779:11051)*-'')//,),+-,0&%%()-,)/5220-/.1+()+-*+/&1.7/2127386.:/0070-)+046+.+*,45(*,(&%'+20-30++--+*,&'))++*.7757-.+07.,1/16989:.9('&'&&'$*,(''(-63..132-2-(168:2,++,+-+,+.179::;/476*-:5;45--,),2:4./0694/:*('++691/50)++*)$)(+.5//4-.+0-+0(-*$,+223/../+7;7:732+,.*+.49711,2++)((--6.15,*)'/2-$%'&-246852/+%(*,-*4)33239246634(+,69.6+&$%&+-)'(,,63400-/-))(&'+51984565,)*+-/,/2/&,))--.20<86;:68706(+++3+(*0+3;6572/-113845:05090119567254,*'),+/5<:6:<5/.-0;<2;5510/-6.801/.++250))*.//61100.3-5-1*(&%%'(./.(2-/0)06.0.0(%$0+))(,)+-..*.,/-3045644232/391+.)421*,4,,/(+(',0*+-55653686575<5122777/)-,/3;4211&)(&*,,-33/%00/:<8670)'1::/37-/0,58551/3048345;4()*(('(&(-,)''''03--11+1)&)(//-3/4044364814122021.-//,/-04612(,,++51'),,-5)*/012799;343,/3430/04&&$.(811-00..*,/55/.5:/6;27;4699:821,,/'&***+'+04468/,+(-$%%+/01080,--27747:2797:3362220,#$#$&&,%&5.2*32/%,%&(%(3+3-/04611394203(7-,-35/2*,.0.301-()00'.032+216*36*&*+(.,)&0--263,.//07+*1/244)*929;97721,20248525/1./-011248:060)+-/-*&$++,2*0.35-766-),.++/./623/,+022(,
@5cb2ea2a-7f03-4304-aee6-e645a757546a ch=202 read=103480 start_time=2019-12-13T15:46:21Z barcode=BC01 runid=2c9cf7bc05858273f10e7d7ec552fc0bd742dc3e
CCGGTTACCTTGTGCGGCTTCACCCCAGTCATATGAATCACAGAGTGGTAGCGCCACTCCCGAGAAGGTTGGCTACCTCTTCTTTTTGCAACCCACTCCCATGGTGTGAATGGTGTGTACAGGCAGGAACGTATTCACCGTGGCATTCGATCTGATTACTAGCGATTCGACTTCATGGGTCAGGTTGCGAACTCAATCGGACTACGGTGCTATGAGGGTCGCGCTCTCTTGAGTCGCTTCTCTTTAGCCTTCGCCATTGTGGCACGTGTGGCCTGGTCGTAAGGGCCATGTGATGACTTGACGTCATCCCCCACTTCCTCCAGTTTACCACTGGCAGTCTCTTTGAGTTCCAGCCGGACCGCTGGCAGCAAAGGGACAAGGGTTGCGCTCGGGTGCGGACTTAACCCATTTCACAACACGAGCTGACGACAGCCGTATTACGGCACCTGTCTCACGGTTCCCGAAGCATTCTCATCTCTAAAAACTTCCGTGGATGTCAAGACCAGGTAAGGTTCTTCGCGTTGCATCGAATTAAACCACATGCTCCACCGCTTGTGGGCCCCGTCAATTCATTTGAGTTTTAACGCAACCGTACTCGAGCGGTCGGCAACATTAAGCTCAGGAAGCCCGCCTCAGGGCACAACCTCCCAAGTCGACATCGTTTACGGCGTGGACTACCAGGGTATCTAATCCTGTTTGCTCCCCACGCTTTCGCACCTGGCATCAGTCTTCGTCCAGGGGGCGCCTTCGCCACCGGTATTCCTCCAGATCTCTGCGCATTTCACCGCTACGCAGATTCTACCCCTCTACGAGACTCAAGCTTGCCAGTATCAGATGCAGTTCCCAGGTTAGGCCGGGTTTCACATCTGACTTATTTCATCACCTGCGTGCGCTGCCACCCAGTAATTCCGATTAACGCTTGCACCCTCCCATATTACCGCGGCTTGCTGTTTGAAGGTTAGCCAGTGCTTCTTCTGCGGGTAACGTCAATGAGCAAGGTATTAACTTTGCTCCCTTCCTCCCACACTGAAAGTGCTTTACAACCCGGCTTCTTCATACACGCGGCATGGCTGCATCAGGCTTGCGCCCATTGTACCACAATATTACCTGCTGCCTCCCGTAGGAACAATATCAGCACCAACAGAAGGTTAACACCTGAACACCGACAACCG
+
7'(*18(,1,1*-)0/(22564/662)/36-/%'*'-.,)*(&%'(,&&('**21&)++*))$&*().-1((*++/...4866:;8.044.19/')).74+.481-))',%))'(,*&%((-3.056065/1&,(%#**--496661.(),1-/03;2/.21399968'((-/,*-,(*+-''2.7/2('1/./-9.5-:150)&&$$$')1-&%&',+-')%*-/10%&)((*+),6,76322)))+'*')*37,4/*&%,+$/(-*(%&(-)*4:8421(.0'.2$&&)*++++,.../86788-2571,&*06263///00;7/0+)+,.61(221.)12/-+.0+.)&(+*,,/2756513+)')&&&+-40--+'+&0.(*)-0,&&''&&*,*,,0,+,)'(,2-+),335/1/'+,../,-+,,186&0&((%*%10/55123214244:79395*(($%%'-+/3332-)((/40..4715113:3434581896;3242//../424:801%.0)-.33(/+1.2:335-,.0/445447;2306*&**)632*)+07:8;3'+1,,--1:<-7''$$$(-6/2.0,0%#+0/822(+*+&%$%$1')++4$(%(*(+*'#)1-0*'20++,/:68.,0(',*,-2'*).3/88/,2.9122:<997.2/'3-)+,06669889525;7+--177.%.++-;2.-1013,0(&&.2'(*.,01351-&-146*+2687-,+6,00:+735380&'(*')+-../-&+*,.652,,.5((&#&&*&('1'())162,*.,.///2046222',---3<344::9%)%($%'+5726/-.305&(040,3)00'+&')01+,..0-%+10+&(*$.32375.--)''&(*&.0*).0375932,.125;6617,*)&.0'&&%#$$$$&%&&&&*((('(*/*(((%&$0)6*('+'%*0-/364:;0821/**'+5744030//33468,11(*4*2(-6.(14/:00:73-89/&/+316152++%..00)*,)00-&*'+.-,/)(+**''&)(*0568989763..*./-+1(*'+0+(+4,,'+&&*-4/0--')-'(('&),+26-+1*''&',+-0+0+()**2-6680-./+2///-,+-/''&-/',5603)+'%%
@59eac12f-50a9-4847-9f46-35633e177c88 ch=467 read=93522 start_time=2019-12-13T15:46:18Z barcode=BC01 runid=2c9cf7bc05858273f10e7d7ec552fc0bd742dc3e
CTCTACGGAGGTAGCAGTGGGGAATATTGCACAATGGCGCAAGCTACAGTTCACAGCCATGCCGCGATGTATGAAGAAGGCTTCGGGTTGTAAAGTACTTTCAGCGGGGAGGAAGGGTAAAGTGCTTGCTTGCTCATCGACGTTACCCGCAGAAGAAGCACCGGCAACTCCCGTGCCAGCGGCCGCAGTAATACGGAGGTGCAAGCGTTAATCGGAATTACTGGGCGTAAAGCGCACGCAGGCGGTTTGTTAAGTCAAGATGTGAAATCCCCGGGCTCAGCCTGGAACTGCATCTGATACTGGCAAAGCGCGAGTCTCTCGTAGAGGGGGGTAGAATTCCAGGTGTAGCGGTGAAATGCGTAGAGATCTGGAGGAGCCTGCAGGTGGCGAGCCCCTGGACAGACGCTGACGCTCAGGTGCAGCGTGGGGACAAGCAAGTTAGATACCTGGTGGCGCCGTGCGTGATGTCGACTTGGAGGTTGTGCCCTTGAGGCGTGGCTTCGGAAGCACTAACGCGTTAAGTCGACCGCGCCTGGGAGTACGGCGCAGGGTTAAACTCAAATGGGTGAGGGCCCGCACAAGCGGTGGAGCAGCATGTGGTTTAATTCGATGCAACGCGAAGAACCTTACCTGGTCTTGACATCACGGAAGTTTTCAGAGGTGAGAATGTGCCTTCAGGAACCGTGAGACAGGTGCTGCATATGGCTGTCGTCAGCTCGTGTTGTGAAATGTTGGGTTAAGTCCCGCAGCGAGCGCAGCCCTTATCGCTTTGTTGTTGCCAGCGGTCCGGCAGGAACTCAAAGGAGACTGCCAGTGATAAGCTGGAGGAAGGTGGGGACGTCAAGTCATCGCACCACGACCAGGGCTACACACGTGCTACAATGGCGCATACAGAAAGCGACCTGCAGCCGGACCTCACTGCATGCGTCGTAGTCAGTTGGAGTCTGCAACTCGACTCCATGAAGTCGGAATCGCTAGTAATCGTGGATCAGAATGCCACGGTGAATACGTTCCCGGGCCTTGTACACCGCCGTCACACCATGGGAGTGGGTTGCAAAAAGTAGGTAGCAACCTTCGGGAGGGCGCTTACACGCTCTGACTCATGATGACTGGGGTGAAGTCGTAACAAAGGTAACCGG
+
,,0(),(.&&*%%,..15033)+)('4+++/1195-3+(,06,-%%%&'%%&%&'%))/0252.**)*,8670/,'(**.,.414<75;/34:.***.-9:/*0..*2+'+(*',+*-085,.-$%%&'+3.1486740',*,/),57/1,,/.'+($%#&&'%*')(+74(*7440-**''.2.10//5-.$0&)%'*,*/35/418.4.+1.,0,2-,/::;976657.-1220101&&3438882(*'**,,,.+()836048+*202+-/0125*%(&%'-)1/355555867.,,,.3362,(&$%'%%&''**.()(,'-/551()+(.*3*+*+13.,***,.01.-95//-/.,+.+,24493.,+&$'&%%%&&%++3'($&(22,')*(+$''.$$'(*31565&0)**)((*,15:7+,/::-4-')(1,,20.39+,2-$&'&+(%-())$%&(+/4-)+/-0-014273310:..--,/21159<7747).)'%%$().12342193908778:3-,)+/+/5+*(()5864+*&'($)%*--*,+12/-*)($$#)*'*-)%+$$#$&(+/4/+()))),-653554;82:50.+&*226985.+0.(0/0/10-3;8913//90./672,...,.*.;;51/.%(%$'))+/,(/'/74:4+54,2277972506%0++-7;:9-,&)*938663222.019998777,.0/962&/0,360:33/1.-+*,123+&+1121&6:-4-',9,,,.-+/0,,4-+3&%&&/(,+4.-(+.*12425;.+.*+//10.*),0./126%+,2+*.,++/-+/63('*+*5.)*,.8;943+0+$((+/1.45720-+'''))/./4247656831310$+,&+'''(615/,%%$')&0-0/61/$%%%))+02333-./348$/(2/&&()01354401,..,+-0(**/-///).()*.1412247:786::;845..0:7%,')+++,),..&355746./0,,,,2--)+%%$$&&%(((+)132754&($(+2572+)*.4/)'**2-%&'(%'))*,0)1'$*/()''&%%()*%%%$%&-.11%%)&-,00304/+'***'())+//407).1.275:29
@3006b3dd-466e-47c6-92c9-7668dd811703 ch=374 read=131177 start_time=2019-12-13T15:46:34Z barcode=BC01 runid=2c9cf7bc05858273f10e7d7ec552fc0bd742dc3e
CGGGAGGCAGCAGTGGGGAATATTGCTGTGGGAAGCCTTGACGGCAACGCGCCGCATTGAGTGATGAAGGTTTCAGGATCGTAAAGCTCTGTCTTTGGGGAGGAATGACGGTACCCAGGAGGAAGCCACGACTAATACGTTAGCCGCGGTAATAGGTGGCGAGCGTTATCCGGATTTACTGGGCGTAAAAGGGGCGTAGGCGGATGATTAAGTGGGATGCACCCGGGCTCGCTTGGGTGCTGCCTGCAAACTGGTTCATCTGGGTGCGGGAGAGGAGGTGGAGATTCCTAGTGTAGCGGTGAAATGCGGCAGGTGGGAAGAACACCAGTGGCGACTCTCTGGACTAACAACTGACGCTGAGGCTCAGCGTGGGGAGCAAGCAGGATTAGATACCCTGGTAGTCCACGCCCGGTCTGCAGGTTATTGGGGGTTTCAACACCTCCGTGCCGCCGCTAACGCGTGAGTATTCCGCCTGGGTACGATTATAGATGCAAAAACTCAAAGGTCGACGGGGACCCGCACAAGTAGCGGGCATCGTGGTTTAATTCGAGCAACGCGGAGAACCTTACTACGCCCATCCGTACTCTTGTCCGGAAATCCCTTCGGGGACAGGTGACAGGTGGTGCATATGGTTGTCGTCAATGGAGTGTCGTGAGATGTTGGGTTAAGTCCCGCAACGAGCGCCCTTGTCGTTAGTTACTACCGTACCAAGTTGGATCTAACTGCCCGAGACTGCCTGGGTTAGCCAGGAGGAAGGTGGAATGACGTCAAATACATCATGCCCCTGTGGGGCCACGTTGATGCTAATGGCTGGTACAGAGATGCAATACCGTGATTGGGCAAACTTTAAAACCAGTCTCAGTTCGGATTGTAGGCTGAAACTCGCCTACATGAAGCTGGAGTTACTAGTAATCGCGAATCAAATGTCGCGGTGAGATACGTTCCCGGGTCTTGTACACACCGCCCGTCACACCATGAGGATTCAGCAATACCCGAAGTCCGTGAGCTGGCACCGCAAGGAGGCAACGCGGCCGAAGAGTGAGGAGGTCAGCGGTAGGGTATCGTAACCGG
+
('8-)../.145370(+(*-,*1(%&%%*,0()+(,$&%(##&&(-0-..(,612%)(%'$+(**))'**2883,(.')(,,19,*+,7778821*&),'*%*,(*0000+&'-,),)/*,+)*)0+)+)&../+/-/,*+',.3--./,/&%&))115623562171*-(,*,02/+..:64-*))*/*)2)*..6-.774849::1519+04:73)&)&(4+2668,+$'+*32--*)''))'&*,1653501-$)2+*.+''&&-6/()&-+(***,0+')0+7*,,7853)202./-+33*+,0%$%%$-%,/)('-/-.03245286+01112.-072/,*&*-++(*+0/0)*)-,12*&'(*5669-(/23;)7,'/$2*.-22137*)*,,*/106.00//,,+0+&&&&&.,3//51.5:/.8;20*0.37577050487:;/111.,+*(+''((*323('.3.+(%'&,(#),('(*.1/00853.56841*)&)#&%%,36713:6//203+)(*011-,,-+'-,145:0/3,64*(')(+-.50824383.6-,)'()$'$$$((('.(*,2/5+--&)('**(+7-19-,'5,++)&%*(,-256461825--+-,)+5-.533-0--1+))*1221400/01//903/2/3/2209,,.2,,*+((%&&(&'&*)/.7*.-8/11779'+$(*.6.5-.(&''&(%*,('0/%%'(*.27;867.0)'$)*)+-*,,,0.3437+52234122134+*)+-;670,**(&(%%()'+'%''*%$%)*34/221:876:847*)**+538592+-+',*)-21)*+'/'%.-,06:,::988535.238507,4/-,'&/16/,.*(*))-840-,.*/*'),7**(,9--.2/2-2.//923;885.0.2:;45*(,((&,-1323/6/**5682321*(('))-1*-64,-.,-.07783-)+$/'(%)*/*)'*.+'++*+:8440,'&&#%(%6-&*')',)***/%.&(*+,)*.,&%'(')()$)(+,-(+*+)++31-+(**,%)*.1.
@564cb0dc-1236-40f9-adff-914a8d49c168 ch=163 read=201120 start_time=2019-12-13T15:46:30Z barcode=BC01 runid=2c9cf7bc05858273f10e7d7ec552fc0bd742dc3e
CCGGTTACCTTGTTACGACTTCACCCCAGTCCATGAATCACAAAGTGGTAAGCGCCCTCCCGAAGGTTAAGCTACCTGCGCTTCTTTGCAACCCACTCCCATGGTGTGACGGGCGGTGTGTACAAGGCCCGGGAACGTATTCACCGTGGCATTCTGATCCACACACGATTACTAGCGGTCCGACTGTGAGTCGGTTGCCGAACTCAATCCGGACTACGACACTTTATGAGGTCCGCTTGCTCTCAGGGTCGCTTCTCTTTCATGCGCCATTGTAGCACGTGTGTAGCCCTGGTCGTAAGGGCCATGATGACTTGACGTCATCCCCACCTCTCAGTTATCACTGGCAGTCTCCTTTGAGTTCCCGGCCGGACCGCTGGCAACAAAGGATAAGGGTTGCGCTCGTTGCGGGACTTAACCCAACATTTCACAACACGAGCTGACGACAGCCATGCAGCACCTGTCTCACGGTTCCCGAGGCACATTCTCATCTCTGAAAACTTCCGTGGATGTCAAGACCAGGTAAAAGGTTCTTCGCGTTGCATCGAATTAAACCACATGCTCCACCGCTTATGCGGGCCCCATTGAATTCATTTCCCGAGTTTTAACCTTTGCGGCTTATTACTCCCCAGGCGGTCGACTTAACGCGATGTTAGCTCCGGAAGCCACGCCTCAAGGGCACAACCTCAAGTCGACATCGTTTACGGCGTGGACTACCGGAATTATCTAATCCTGTTTGCTCCCCACGCTTTCGCACCTGGTCAGTCTTCGTCCAGGGGCCGCCATGCGGTATTCCTCAGATCCCTACGCATTTCACCGCTACACCTGAATTCTACCCCTCTACGAGACTCAAGCTTGCCGGTATCAGATGCAGTTCCAGGTTGGCGGGCAGGAGTTTCACATCTGACTTAACAAACCGCCTGCGTGCGCTTTACGCCCAGTAATTCCACGTTAACGCTTGCACCCTCCGTATTGCAACCTGGCACGGAGTTAGCCGGTGCTTCTTCTGCGGGTAACGTCCAATGAGCAAAAGGAAGTAACTTTACTCCCTTCCTCCCGCTGAAAAGTACTTTACAACGAAGGCCTTCTTCATACACACGCGGCATGCTGCATGAGCTTGCGCCCATTGTGCAATATTTATTCCCCGCTGCCTCCGTAGGGAG
+
/.161/)---3-.0%&,-39;:/8/*%&")2(%),-5.-*,*:6332/..++,+//%*12-*0*)(0,5-001,20+$($'3./3:/*15)5:()./87+&*)633*)+,*3525722.,-*(17-45/)'24.21.+,/85'&++,*-*(+55.//03-%''('),-/70/1-(.+229620-/()'$(+-'0/9,1)'&'*+0+2+/,0.10.**.4.&-(+8/.,*.&)/-*,/9/35541'(,,'((-.436-13)$'))126<85;3//+,*--/11/.+&*3/'06;9221'15971//,.0//27111:588943793.06.*)-()-,+,:11///.+0/--0((+*)*5793:6'1.1/6645+**-7/43328*207840,)1+2+,*,+2-3/--2:42-+-.),+*,0945:-,**0/.'*-.1677477385457142544:998358842.1-7995.,,-,202335<989796424318;9-/:4:5579796886243,(,*4,334+(2,:6;;98875;44476'))3,4;720,-./2333,+5-*(+)*-45050743,$%*'%&+)*-/9.&%$(-30<<-,,1126++4'+#%$&-)'))3;;-/068+:87678/9-9,*'*%(&**(*00/24.1.'*.,456;9:32.8//-()&&'),+4-00-*.12376;9(.-,)*,/903.+18&0)',),-95373232/4<6***099,)/-,/:7-/4046..%-*03557;9360('396,1-'&&$%$+*3366961/7)*-/:6-+(-'(*-3/-.92213-.,-2-'&34835)782-026263034338(0*-/1.38(*+,.81557/457808',,.-.),..741&.-*+/:2/,0124232//13557;33506:7::977-,,97315+80('-/18797/+,,-23451/4-)+%-22-101415/*%%%%%$)((%)+0&'2823553)/*.80788653600002::839)6(*+726284*'+%&').,.-11***,7)6835,3:.).0-042+),*./2/++.*-+-437688<9:<:681.*,(,-0.1.+--.002*1/)103/&((-63*/-*,,*,8.,./%$-)/62+&'*+,2/37/1)0-&*$
@95a73b85-8c12-493b-a3ef-6f414a170b54 ch=195 read=98558 start_time=2019-12-13T15:46:41Z barcode=BC01 runid=2c9cf7bc05858273f10e7d7ec552fc0bd742dc3e
CCGATTTACCTTGTGCGACTTCACCCCAATCATCAATCCACCTTAGACGGCTCCTTCCTTGCGGATTGAGCCACCGGCTTCGGGTGTTATCAACTCTCGTGGTGTGACGGAGGGTATTGTGCAAGGCCGAGAACGTATTCACCGCGACATGCTGATTCATGATTACTAGCGATTCCAACTTCATGTAGTCGAGTTATGGTTTATGGGTTTTGCTTCACCTCGGCTTCGCTTCCTCTGCACCAAAATCCATTGCTAGCGTGTGTAGGTCATAGGGGCATGATGTTGACGTCATCCCGCCTTCCTCCAACTTGTCACTGGCAGTCTCGCTAGAGTCCCCAACTTAATGATGGTAACTAACGATAAGGGTTGCGCTCGTTGCGGGACTTAACCAACATCTCACGACACGAGCTGACGACAACCATTACCACCTGTATCTCATATAGCTATCTCCATCTGGAGCCTTTATGAGTATGTCAAGACCTGTTAAGGTTCTTCGCGCTTCGAATTAAACCATGCTCCACCGCTTTGTGCGGGCCCCAAATCAATTCCTTTGAGTTTCATTCTTGCAGGCGATACTACTCAGGCAGGTACTTATTGCGTTAACTTCTGGCACTGGTTTGACATCAACACTTAGTACTCATCGTTTACGGCGTGGACTACTAGGGTATCTAATCTATTTGCTCCCCACGCTTTCGGGACTGAGCGTCAGTTGCAGGCAGATCATCGCTCGCCACTGGTGTTCCTCCGCTATATGCATTTCACCGCTACGTAGATTCCTTGACCCTCTCCTGCACTCTAGCTGCCTGGTTTTATGGCTTACTGAAGTTAAGCTTCAGGCTCTACAGACCCTTGCTGCCGCCTGCTCCCTCTTTACGCCCAATAATTCCGGATGGCAACCTACGTATTACCGCGGCTGCTGGCGCAGTTAGCCGTGGCTTTCTAATAAAGTACCGTCACTCGGCTACCATCTCCTGTAGCCGCCGTTCTTCCCTTACATAACAGAAGTTTACAATCAACCTTCTTCCTTCACGCGGCGTTGCTCAGTCAGGGTTCCCCATTGCCGAAAATTCCCCTACTGCTGCCTCCCGTAGAAC
+
,*+)38/-5494*6(*./--9/35;;2/41860/.7.40+,&&&))5-+,*%.0*48//.,,//+6&)%((+-32693370-.*+,/911.30-..,-/046988878((%('%(%.)+.%3140+6*'&+)3.0889754788978879999948:6''4-7*('&&./43870+-(*/3/999:::85.,-2-()(+3;;-55;.627,,.4312440/%$$..,*,8,66*,-,+&,%)*..*10*/4*(&%$(&'','&*,552-.*)10--020)+++3**('+.-*.0*&*)+1-16411-*0,*,7)1,-386787683542,-0.2+)&3)*.*3*)(+-26724214645980.,52.7,-,//4324454;90-++1,2/**/-0171)++*,,-02,*++*329:948:38/.03-3635-.'*,3*-+*(/244:1113/455+/0/15089+,-/-2-.101++*-481**)*()..98:<634+,,,)))**2-<6470*,5689120*+2--,)*+042,0.)',+,-:7864&&1&'*/3<8549<44411'-24+'+,-,,-./',/,&'%((*-.+;...23946--1'$%)*+34/')-,),::68(2+,*+--/6244435.1*52+,-70003658741//+,&)%10)1.11+(10((-.4370&)'*-66/,9:501111568.++2,01)-('$$450%..%%)3278,))(.+4576**.7&&(*,./&*(*08.244./45888-++2(*%%%)*1</11134/1,+,,.)*+3869<9916:<08/./,(5011/4,*6.2++.06:,20.,'&'*.0437./71239:;9;9823045)*05;/,.1055.8/98:66'1+/-'&'(--1/-223070+/7.0510077.:-+*/,/-7---90.6.-152,)*0+082/003:887*+.012/.,263:1-0-+('$$*,.1846/,'%+'$&%$%()/4/&%'''),))*2,,*''(*0547<171<95400084/6/..60%//1/00,0.1:;4-0:271056291.-&'(*)+-$$2)+3179*+...+2+
@0e0bed52-5eda-40ff-8705-2e5544d4e390 ch=453 read=153218 start_time=2019-12-13T15:46:52Z barcode=BC01 runid=2c9cf7bc05858273f10e7d7ec552fc0bd742dc3e
CTCCTACGGGAGGCAGCAGTAGGGAATTTTTTCGGCAATGGGGAAACCCTGACCGACAACGCCGCGTGAAGAAGGTTTTTTCGGATTGTAAACTGTTATAAAAGGAAGAACGGCGGCTACAGGAAATGGTAGCCAGTGACGGTACTTTATTAAGCCACGGCTAACTACGTGCCAGCAGCCGCGGTAATACGTAGGTGGCAAGCGTTATCCAGGTGTGGGCGTAAAAGGGGAGCAGGCGGCAGCAAGGGTCTGTGGCCGCAAACGCTTCCAGTAAGCCATAGAAACCAGGCAGCTAGAGTGCAGGAGGATCGTGGAATTCCATGTGTAGCGGTGAAAATGCGTAGATATGGAGGAACACCAGTGGCGAAGGCGACGATCTGGCCTGCAACGGTGACGCTCAGTCCAGCGTGGGAGCAAATAGGATTAGATACCCTGGTAGTCCACGCCGTAAGCGATGAGTACTAAGTGTTGGATGTCAAAGTTCAGTGCTGCAGTTAACAACGCAATAAGTACTCCGCCTGAGTAGTACGTTCGCAGAATGAAACTCAAAGGAATTGGCAGGGGCCCGCACAAGCGGTGGGCAATGTGGTTTAATTCGAAGCAACGCGGGAACACCAGGTCTTGACATACTCATAGAGGCTCCAGAGATGGAGAGATAGCTATATGAGATACAGGTGGTGCATGGTTGTCGTCAGCTCGTGTCGTGAGATGTTGGGTTAAGTCCCGCAACGAGCACCCAACCCTTATCGTTAGTTACCATCATTAAGTTGGGGACTCTGGCGGACGCAGTGACAAGCTGGAGAGGCGGGGATGACGTCAAATCATCGCTTACTTATGACCCTGGGCTACACGTACTTTACAGTGGATGGTGCAGGAAGCGAAGCCGCGGTGAAAGCAAAACATAAAACCATTCTCAGTTCGGATTGTAGTCTCTGCAACTCGACTAGCGGAGATTTTAATCGCTAATGTCGCGAATCCATGTCGCGGTAGATACGTTCTCGGGCCTTGTACACGCCATCACACCACGAGAGTTGATAACACCCAGAAGCCGGTGGCCTAACCGCAAGGAAGGAGCTGTCTAAGGTGGGATTGATGATTGGGGTGGAAGTCATGGCTAAGGTAACCGG
+
.300,.0.3.(**--010988./*+*-7<<<.:4987;7,0+').,/<+,/650,*+/55)46***&'+*&*+.33641:,719234013:.143060/-42(')),.104&1-)300.0&+(,.,-67-&*-+))+,0,)$')--44-1+3+*,8./-4./.2-.+//127;6510-:10-2,+9-..<9;847.1/-39*//.6.)-+$)'-,0.7321/098((*3+*-.28;83:+$('/-*11-/02*,&('%$'(%'&(++*'%,)*-+,2/02/0893;-.540/01.0,-+1022+(*+/28/5./.215.($*)+,//112:;6/:5++014654520001/111736::020111,-5.22590-,00+.*,*2207,*''),342346+22/+'(())3:8*,-.;:5*15,010(/011;+')*+*/03/,.-23.2+*&.,/0,+++,/661/252;152755978/..:94*9/578980:-5)$*+*%&+0-23,.12010&(&$$&***'-)+/5;91,4,/9754;51366;+*)$'*'-%-&*/4+,1)(,*./32,+*(),'((''%*)-.5+.0.0,*-0$+,(,%%'$%*&)%&('(-./0465656465732.*')++*5*)(++,:90.-('1+,1/0./.2,/02958&3)*4;99:;;7957344555023447:.//)-/225542;2.,*3,0*325*)-//3+))*&2('.319447,320:0,+3.+07142,,0/4)1,.7<6-354/(+$(-*+)2,/067969-00153)/.51)3732667212105*,.896'&%%$%)'*,416:)*11-..21,-')(**)($&%$#(*&,%0-2313-+,*,),-+15)*),)++3**,.7.-/)-1:9406997555047:94://4)*('++.+/0/10..16')'%%(',*)%.00'/),,,,**+,+,-()*/-+.'(%%)-+.+32&%411356;60/)574/0,$)&'(,'+('*--436:/.,+'&(.(%')-4/*12)'(*-(-.462020/.597601/,.+.-'*(+,36/4,-3.7./;9311-+*'$4+'13-+/,()'&)'())*')''%#),0:84
@0a2c442a-e2d8-49b4-8aef-6f80804d7768 ch=348 read=108827 start_time=2019-12-13T15:46:53Z barcode=BC01 runid=2c9cf7bc05858273f10e7d7ec552fc0bd742dc3e
TTGGTATGCTAGATTTCCGGTTACGTATTGCTGCTGATGTATCACCAAGGGTAGCAGTGGGAATATTGGCAATGCAGGCGCAAAGCCACCAGTGCAAAGCCATGCCGCGTGTATGAAGAAGGCCTTCCGGGTTATAAAGTACTTTCAGCGGGGAGGAGAATTAAAGTTAATGCAACTGCTCATTGATTACCCGCAGAAGCACCGGCTATCCGTACCCAGCAGCCGCGGTAATACGGAGGGTGCAAGCGTTAATCGGAATTACTGGGCGTAAAGTACGCAGGCAGTTTATTAAGTCAGATCATGAAATCCCCAGGCTCAACCTGGGAACTGCATCTGATACTGGCAGCTTGAGTCTCTAAATGGGGGGGTAGAATTCAGGTGTAGCGGTGAAATGCGACTAGAGATCTGGAGGAATACCGGTGTGAAGGCCCCCCCTGGACGAAGACTGACGCTCAGGTGCAGAAAGCGTGGGAACCAAACAGGATTAGATACCCTGGTAGTCCACGCCGTAAAACGATGTCGACTTGGAGGTTGTACTTGCCAGAGGAGGCGTAGCTTCCCAGGCTAACGCGCTAAGTCGACCGCCTGGGAGATGCAGCCACCAAGGTTAAAACTCAAATGAATTGACGGGGGGCCCACGCACAAGCGTGGAGCATGTGGGACGAAGATTCCAGTGCGCAGCACTTGAGGGCCTTACCTGGTCTTGACATCACGGAACTTCAAGGGCAGAATGTGCCTTCAGGAACCGTGGAGACAGGTGCTGCGCCCGAAAACATCTCGTCAGCTCGTGTTGTGAAGAATGTTGGGAGCAAGTCCGCAACTGAGCGCAACCCTTATCCTTTATTTACCAGCGGTCGGCCGGGAACTCAAAGGGGGCTGCCAGTGATAAACTGGAGGGAAGGTGGGGATAATCTGAAGTCATCGCCGTACTTGACCAGGGCTACACCACGTGCTACAATGGCGCATACAAAGAGAAGCGACCTCGCGGGTGGTGACCTCATAAAGTGCGTAGTAGTCGGATCTGCAACTCGGCTCCATGAAGTCAGGAATCGCTAGTAATCGTGGATCAGAATGCCACGAGGTGAATACGTTCCGGGCCTTGTACACCGCCCGTCACACCGTAGAGTGGGTTGCAAAGAAGTGAGTAACTTAACCTTCAGGAGGCGCTTACCACTTTGTGATTCATGGCTAGAAGGTGGAAGTCGTAGCAAGGTAACCGG
+
&%/,.&%$$%$'$/,(-/%,,.'*(*',*&&)%(/,.0','**+...*+)&%$&%)*.-52)0.(2)$"&)*)((%+'$$))2''0*'''(&*&%*,.%('*(')-+,,./32564+()()/+2./3-/64/3+-.91+--0/:2,),+-79*+-.+-)).(167,0///...3,)$$%)+)0)(&,&%.*%%"'$',(*03+&(()+)1,*,&3-)&()+-06)+*3.-5.*-&)(&-&(#()*+(%')+,('%)*-1/342+574/2131**+/(0)).-*..5'%'&/,,-3+00.(&,+071-512'$0424/2,3-11-+**44//((&'(*1*22/+%&$%$#&%')+-,')+((&(((*-*,-.104.4,+/-)''++0:72.12,..*&&')')*-87702,/,,--355+--,&(+.(+)'*877/-.979416.,,%((++,,.+.6322*'+(%)(31%3)*$+(4:74/22+-2-+/368;-*./20013-,/257/1074),+,,,3887404*0()),/.-')$$&)0+*'-*%*.++)(')+.+0/$'))*561-+'*+*+)+*(*-:16;77:,*'%'$,+(,,&,*/4,31337:33367<:0.))1)*'&&)/14-.6,$'#(&'(,''(+'-'+-,10*'+*$#&)*'++-1''$*%%%)*(*()*%%%+)(,)))&'&+$0203.++,*+,')',%&#''(*)*+)'$,*202716-3*/%/4/52:36*)$('.$*')*-/)+***'(.00-...-&*-341-,+*+-17;2/,+&%'&)/.6*-)%&&,+*,04)(0''$($((*/.0.5-(+&)-),.*$/4&%21..,,2)-*805'64,0-.7+2,(.+,%12/1../00034<;665/*./'/)-**/6:5/+&((*$%*)),86;0((%&%&'$&+-29415541(*$'(&))33585-8-+*+(*,,++,.2*()(%&&&)*+76615.*'%%&%&$')0/(*+54/0//.)'%&&+*.'++/2/(,+&-.-),*,421201-)()&**)-,3&+,++./423(1*/+-2/-/2334,'-,(()&))80-..264*'10330/$)&*%).+-60/12+/,/3+,))%&(),)/*()+1(%(%$&%$%'))&&&-*11023%41,16/-///*.5*-/:2-1147;41,,&,,%&$%')++(*('(42:2+//4),..44969
@d0846454-2226-41ca-add8-e6d5de20677d ch=346 read=90434 start_time=2019-12-13T15:46:52Z barcode=BC01 runid=2c9cf7bc05858273f10e7d7ec552fc0bd742dc3e
CCTTGTTACGACTTCACCCCAGTCGTAACAAAGTGGTGGCGCCCACTCCCGGAAGGTTAAGCTACCTACTTCTTTTGTACTCCCGCTAGTTGTGACCCGGGCGGTGTATGTACAAGGCCCGGGAACGTATTCACCGTGGCATTCTGATCCACGATTACTAGCGATTCCGACTTCATGGAGTCGAGTTGAACTCAATCCGGACTACGACGCACTTTATGAGGTCCGCTTGCTCTCGCCGAGGTCGCTTCTCTTTGTATGCGCCATTGGCCAGCACGTGTGTAGCCCTGGTCGTAAGGGCCATGATGACTTGACGTCATCCCCACCGCTTCCTCAGTTTATCACTGGCAGTCTCCTTTGAGTTCCCGGCCGGACCGCTGGCAACAAGGATGAGGTTGCCGCTCGTTGCGGGACTTAACATTTCATAACCTGACTGACGACAGCCATGCAGCACCTGTCTCACGGTTCCCGAGGCACGTCTCATCTCTGAAAACTTCCGTGGATGTCAAGACCAGGTAAGGTTCTTCGCGTTGCATCGAATTAAACCATTGCTCCACCGCTTGTGCGGGCCCCGATCAATTCATTTGAGTTTTAACCTTGCGACCGTACTCCCAGGCGGTCGACTTAACGCGTTAGCTCCGGAAGCCGCCTCAGGGCACAACCTCCAAGTCGACATCGTTTACGGCGTGGACTACCAGGGTATCTAATCCTGTTTGCTCCCCACGCCTTCGCACCCTGAAGCGTCAGTGTCTTCGTCAGGGGCCGCCTTCGCCACCGGTATTCCTCCGATCTCTACGCGTGCTACACCGGAATTCCCCCCTCTACGAGACTCAAGCTTGCCGGTATCAGATGCAGTTCCCAGGTTGAGCCCGGGGATTCCACATCTGACTTAACAAACCGCCTGCGTGCGCTTTTACGCCCAGTAATTCCGATTAACGCTTGCACCCTCCCGTATTATTACCGCGGCTGCTGGCGCAGGTTAGCCGGTGCTTCTTCTGCGGGTAACGTCAATGAGCAAAGGTATTAACTTTACTCCCTTCCTCCCGCTGAAAGTGCTTGCAGCGAGGCCTTCTTCGCCGCGGCATGGCTGCATCGGAAACTTGCGCCCATTGTGCAATATTCCCCACTGCTGCCCCTCCGTAGG
+
0637/11+**+/6;8.983,--17%/%('-3))-..((%'(,0+%/.483,'''-(/(7+)+,-273589;5176/,,*0/13.)),+,1/.-435'*.3800/(((%+*0139;.527(./.4:827448445<7/9---9,+(((.5,*+,+5-+,2+2466:;8:/./8/87894+--.42+1*(*+304):/4/34..*,,76520$,37;456(15/.*)+.3+,.00515))')*11./05.1.171086789:;<83;*)()&(+)-..11/---371+1/-*+'(),/,4776234/-+-,+,7336678:8**2/&+-6-..0.-43-+/-,2229516665:3.53//27425.,10,4:784575483/-//4(2++%'--/9--&$&'),:--,6;42+0+2*-*,6.+&%(%($%,/2441321---6.4301%,,,-2),38:0/0-4//-(&'(**)$&'%)+932234..-02-+0.+3.-1;9:376450.7/(12222.53<:9<:785/:,,,14,+0/20;,4,$)')+77:783)*-(,.35(/+,47*(&)*5:8<92:<;/5/8:<,372/0/..*'(('().,6;5,289/:0.0991706-+-*/20-0.0&0)+.$('%*;68*-3/)+,06-,+,(6+7621//.1285:8...96466:476254,550+1241093486288.&'+189/(++/65;71/'-1(#(*&')787,42','-65659*1;:/1:674.9866701:+6556;8863)'(+-5783312&0$%&')(+,,-3,2.,&,13.(0./0,024588''*,2845;*3/,-0'*+003'+4/061*/011-.,7.).6;008256--..4432+4+7,62721604945557741.751()*.08.'+,273866+.1604/)+-+)*(025/68''/(++*15./-**,7./.22//,*.&1.5,**/.0,)'(),848999;89007<:78810--+/6*2/)1,13432-+31'()/6-0;784/95+,2304**))),*%(('*%&)(5,1)+-620/-(+,5*#%%'+**--/8)(%%$%(&*,,5:-+80,223060-)//242'*))*)*+3*+'./,,32+
@cd233430-b1fb-40ad-82d5-36851ddd051f ch=46 read=155336 start_time=2019-12-13T15:46:55Z barcode=BC01 runid=2c9cf7bc05858273f10e7d7ec552fc0bd742dc3e
CTCCTACGGTGTAGTAGGAATTTTCGGCAATGGGGGAAACCTGACCGGCAACGCCGCGTGAAGGAAGAAGGTTTTCGGATTGTAAACTTCTGTTATAAAGGAAGAACAGCAGCTGGGAAATGGTAGCCAGTGACAGTACTATTAAGCCACGGCTAACTACGTGCCAGCAGCCGCGGTAATACGTAGGTGGCAAGCGTTATCGGAATTATTGGGCGTAAAGAGGAGCAGGCGGCAGCAAGGGTCTGTGGTGAAAGCCTGAAGCTTAACTGTTAATAGCCATAGAAACCAGGCAGCTAGAGTGCAGGGAGAGGATCGTGGAATTCCATGGCAGCGGTGAAATGCGTATTAAGATATATGGAACACCAGTGGCGAGGCGACGATCTGGCCTGCAACTGACGCTCAGTCCCGAAAGCGTGGGAACAAAATGAAGTTAGATACCTAGTAGTCCACGCCGTAAACGATGGGGGGAGTACTAAGTGTTGGATGTCAAAGTTCAGTGCTGCAGTTAACGCAATAAATTACTCGCCTGGGTGGTACGTTCTGGGAGAAACTCAAAGAATTTGACGGGGGCCCGCACAAGCGGTGGAGCATGTGGTTTAATTCGAAGCAACGCGAAGAACCTTACCAGATATTGACATACTCATAAAGGCTCCAAGAGATGGAGAGATAGCTATATGATTACAGGTGGTGCGCTTGATTTGTCGTCGCTCGTGTCGTGAGATGTTGGGTTAAAGTCCGCAACGACACCGACCCACTTATCGTTAGTTACCATCATGCCCAGGGACTCTAGCGAGACTGCCAGTGACAGAAGCCGGGAGGAAGGCGGGATGACGTCAAATCATCGCCTGCGTACCAGGCTACACACGTGCTACAATGGATGGTGCAGAGGAAGCGAAGCCGCGAGGTGAAACAAAACCCATAAAACCATTCTCAGTTCGGTTATGGTCTGCAACTCTGACTATGAAGTTGGGTGTAGTAAATAGCGGATCAGCATGTCGCCCGGTGAATACGTTCCTCGGGCCTTGTACACACCGCCCGCCACCGGGGTTGATAACACCCAGAAGCCGGTGGCCTAACCGCAAGGAAGGAGCTGTCTAAGGTGGGATTGATGATTGGGAGTGAAGTCGTAACGGGTAACCGG
+
+,1/0211&&%#%')((')+.78214;7394472+'*1//:00/32021311.071345000-00+(0*06/::51--*0././6*+)0+,(03+.12.-1.3).32)1/&,///,))/.)./-,.17&)*-1/(-/)))',,.($'))-+/*++*'&().0060/(++.80-+2,,-&'(0-1),'(-;006*,..5324.7,6-1&-'548545:3-((*,%*+,.44+3/(*'*+&,.-/34313+(('&&('%''&&')*/---)''**&(+.2-0*),21.81564(.-+()),,41*.4*&*)+3113164-/)2,4-'*%&&%))..+++).+,/0/+(()(+,856*,)-+1338:(.0./)&&*,*-:10''*'()121797..)-.0354555-:.)'*,-(+.5891-*00870/+.)(07//27,90''/333-8,(*-1844(.4*+,-4743-)$&+*''0+88716172877616,)*--+4455302+32:29225.1.//',($)+035;850),-(.+-,/5.'&/'(',-3.160//$,'2/)*56.163/1:1,/+.-3/407222.-.((%',65:323214)-,++59432&'3+,00324./9()22(*'').44221/%+'32053/3++(()-.1:0.*)(20+221/)%#&#'%$%&/122.2&-)('%'#65/.55885-./0.6/0478663568.<+1.3-4,''*,+$((((,*-*.-&(,4/%&)())+)4//,:0079573+-*-*()/311675.%/-**+./1.2+('+*331%)'$%'+3+(,,)--32-78.6455.344<621-*)&(')(&&(%%($+-*+2/,-&(-2597677758768/45/4()%+)'*,-,0.*28890,,-.)--')8;<77;6..)5:94988;312'+,62*005./-',//).-',,1%'(+++,.**,.3))('$(#&%&)&'%&(07446/'2/221.(,)&-(**1521411,0)(*+102/02.-,+--.1837:702-+3()','-&('%)3/,21-))/++46082/.1,+134/)+.-,.32.*)*+,/03+.*/,008/-3/-./0009.75)*+,-6-0/.,(%('./1476:8:
@5efd49d0-de1d-4c6a-9486-a2592bdea46b ch=268 read=109253 start_time=2019-12-13T15:47:03Z barcode=BC01 runid=2c9cf7bc05858273f10e7d7ec552fc0bd742dc3e
TTCTTCGTTCAGTTACGTATTGCTGGTGCTGAAGAAGAAAGTTGTGTCAGTGTCTTTGTGTGCTCTGTTGGTGCTGATATTGCTCCTACGGAGGCGAGCAGTGAGAATGTACAATGGGCGCAAGCCTGATGCAGCCATGCCGCGTGTATAGAAGAAGGCCTTCGGGTTGTAAAGGAAGTACTTTCAGCGGGGAGAAGGGAGTAAAGTTAATGCTGCTCTGACGTTACCCGCAGAAGAAGCACCGGCTAACTCCGTGCAGCCGCGAGTATGCAGAGTGCAAGCGTTAATCAGATTACTGGGCGTAAAGCGCACGCAGGCAGTTGTTAAGAATCAGATGTAAGAATCCCGGGCTCCAACCTGGGAACTGCATCTGATACTGGCAACGAGTCTCTCTCGTAGAGGGGTAGAATTCTGTAGCGGTGAAATGCGTAGAGATCTGGAGGGAATACCGGTGGCGAAGGCGGCCCCTGGACAGACTGACGCTCAGGTGCAGCGTGGGGAGCAAACAGGATTAGATGCCCTGGTAGTCCACGCCGTAAACGATGTCGACTTGGAGGTTGTGCCCTTGAGGCGTGGCTTCCGGAGCTAACGCGTTAAGTCGACCGCGCAAGGTACGGCCGCAAGGGATTTAAAATAAATGAATTGACTGGGGCCCCGCAAGCGGTGGAGCATGGTTTAATTCGATGCAACGCGAAAAGGCACTTACCTGGTCTTGACATCACGGAAGTTTTCAGAGATGAGAATGTGCCTTCGGAACCGTGAGACAGGTGCTGCATGGCTGTCAATCAGCTCATTGTGAGAATGTTGGGTTAAAGTCCGCAACGAAGCGCAACCCTTATCCTTTGTTGCCAGCGGTCCGGCCGGGAACTCAAAGGAGACTGCCAGTGAAGCGCTGGAGGAAGGTGGGGATGACGTCAAGTCATCATATGGCCCTTGACCAGGGCTACACGTGCTACAATTAAGCATACAAAGAGAAGCGACCTCGCGAGAGCAAAGCGGACCTCATAAAGTGCGTCGTAGTCGGTTAAGGTCTGCAACTCTAATCCATGAAGTCGAATAGCTAGTAATCGTGGATCAGAATGCCACGGAATACGTTCCCGGGCCTTGTACACACCGCCCGTACCATGGGAGTGGGTTGCAAGTAGGTAGTAGCCAATAACCTTCCAGGAGGGCGCTTACCACTTTGTGATTCGCTGACTGGGGTGAAGTCGTATACCGAGTGAAAACGG
+
&"%''8,6++'5**))(//270112*,,,),+.(*,(+0.*-4.-()/(*-6736;3+,(&$%('601-//88;6/0/,/,**,.,&$&(-&)+)(*$-&0**(('%&$((-/277;64107:47;34//)++)/5376:8./.,,,+()'+.)*/+/095:55<342.,&%&)''&&,)*16-,)..%18.(((&/.,(**-85,3,+%)%'()*001-,-+,'(084./1/.0%**%+,.../...0,,-1$'#$%'1,.0'%%&))',**+*()+)&$#&+*2:13*-'(/+/.3888588;4.///)*())/522./4).-+(')-/0/3343+2+&-+*0+'&*+,-1'8)-,)(//.4/074+,))(+-00/4-+.*(&(*/..,,+,-..5-).01,*++2-3,++)()**.56,(/+(0.02*)**,.256:-/5)+4+'2+%%1'-''*')5//.1:7/.4844&'1--,+,&)*1/0,*'%'%&(3344)((-9;89(8:508/./4.15,,-:.,.320+-.21//68/2,,.01634.5.:.30329,/,75(&,+,,1-/33:98,9,++,.0328433316/*)++2-76//***,%'*()(,38.-2*(,+'--.08;6//5/.4758-,),$%+11)*)'$&%&()+1..,),)&*.*7;91305.++01*/''(/,.73))%+&'&'()'#%(,,..,)--),&)*++(&-27+/))*+,10+))1)+2/46380'3)3.3/0++,15-0.45683410,,-,+,+'%'&%$%%5(2-**++&))(--9,4--.4.,+)2,)++.6&&&(*0./'31('&'(82/74,01/31...2992)3/325;82634514'/-*,-/.++-)()&((%&((-4,*+((&'%/&,49/333435812167775&'$*$/084/3/-4+,04611+,*++4654/*,'+'/'*-,135:7/)(&(((,--.*('%&'+$+&-/*($%*/-3:7665772**48898++&&'%&).0+&*)**/+/,/.**((%(+333-/-,,0+*/*+&((&&''&%'&'3866510-61.+'$#&%(++78796164-.,-527/1153546;4/:4,(&(($(%)*&')1:47;1/2/)*+)+*'&&&'+(*()/629409'$4.*071225/;/0;.+49+*657896&'&)&..,1+&()++++0&(')(*)&%+*$+%&')15
@b6451a97-a135-481b-87e9-9ae392997805 ch=182 read=228407 start_time=2019-12-13T15:47:02Z barcode=BC01 runid=2c9cf7bc05858273f10e7d7ec552fc0bd742dc3e
CTCACGGGGAGGCAGCAGTAAGGGAATATTGCACAATGGGCGCAAAGCCTGATGCAACCATACCGCGTGTATGAAGAAGGCCTTCCGGGTTGTAAAAAAAAAAAATTTCGGCGGGGAGGAAGGGAGTAAAGTTAATACCTTTGCTCGTGACGTTACCCGCGAAGAAGCACCGGCTAACTCCGTGCCAGCGAAGCCGCGGTAATACGGAGGTGCAAGCGTTAATCGGAATTACTGGAATAAAGCGCGCGCAGGCGGTTTGTTAAGTCAGATGTAGAATCCCCGGAGCTCCAGCCTGGGAATTGCATCTGATACTGGCAACGAGTCTCGTAGAGGGGTAGAATTCCAGGTGTAGCGGTGAAATGCGTAGAGATCTGGAGGAATACCGGTAGCGAAGGCGGCCCCATGGACGAACTGACTCAGGTGCGAAAGTAGGGGAGCAAACAGGATTAGATACCCTGGTAGTCCCGCGCCGTAAACGATGTCGACTTGGGTTGTGCCCTTGAGGCGTAGCTTCCGGAACTAACGTTAGAGATCGACCGCCTGAAGTACCAAGGTTAAAACTCAAATGAATTGACGGGGGCCACTGAAGCGGTGGAGCATGGTTTAATTCGATGCAACGCGAAGAACCTTACCTGAATCTTGACATCCACGGAGTTTTTCCAGGATGGGGAATGTGCAGCCGGGAACCGTAGGAGCCAGGTGCATGCGTAAACATCGTCAGCTCGTATTTGTGAAATCCCAGGTTAAGTCCCGCAACAGGCGCAGCCCTTATCCTTTGTTACTTAGCGGTCCGGCCGGGAACTCAGAGGCTGCCAGTGATATAAACTGGAAGGTGGGGACGTCAAGTCATCATGGCCCTTACGACCAGGGCTACACACGTGCTACAATGGCGCATACAAAGAAGCCTCGCGAGAGCAAAGCGGACCTCATAAAGTGCGTCGTAGTCCGGATTAGATCTGCAACTCGACTCCATGAAGTCCGGAATCCCTTTAGTAATCGTGGATCAGAATGCAGTGAATACGTTCCCGGAGCCTTGTACACACCGCCCGTCACACCATGGGAGTGGAGTTGCAAAGAGTAGGTAAACAACCTTCGGAGGGCGCTTACCACTTTGTGATTCATGACTGGGGTGGAAGTCGTAACAAGGTAACGG
+
&$(&)&12*',,((*''&*%%/.+,2.0/5,,,/14212+((+/7.-/1,+*-*),&(&**)12-022.4.0*+1&)))*-)''-)/641:*++1626/*.//(%%%%&')-,/3*),'(**3.'))065-0405/3506:/,244)3*(/406-02.+,&'0)).'+.17..-./4/02516/44002)%%'060-.*,.7,+,*,)-''(4694613-5-,,%0*'-)%+*&(&*.1750010(*&()*30,51;;45;89-29134900,+0-..880+1%(*7.0(&'-&)+(&**-,/451**,.+,(**+,(,&%*-034/3+-)++.1,.*,+1+;-)3'+'($(&*1.,-2.0451.-&('//6430/4.19638801,&()*()%%)$('5/(%)+744)&**$&$*'61-4454115.,.+/&-*)++8;78&92--.+.15658()388857/61*,/17667<9622203541///+0+*1.1-2:4/-++())*(%()*.-,/0.+.1)&('&3,((((,-4)585970(%%$#%,'0,--.,1<;;7857;;0070/0/00*177+76$(%&**)(,+)0,'**(+)-,:3543:0..//87.4//'')(*-*343036./('+$(%&&1235/-.%'%((1762,(*-()(.45*-,-743-%(+-(//1+6970-/(($/2+00/,+$'')'*+.,,++/155246)()*%67(*/*-.((.60*/579%()./3.,.0(1&*3//5-&.2*),,/2.+1.*7-('''''(,/,8'4)2-(0*1,.,-'&%,+))441$&+*+(%#(+7895+*(*-+,38***+541()+-3975.1+32*)(&'()98/7.-/-00/0)+0237958685696,,*)*.33'%('%141/,,,(*((,.:-*/6:74740'&-63*0)2155175771.-1*//)))-.31-0*+,3012748122371.0)0,8909*),:31,.0734-.40.66.&-))-.)--/09/).-1-11-)-%)7122-./...*1842810146402:/1/4.*+,./&'32+.-30''&)$*/,,5'11426256)1*/1-0*)*&'-,&*)()(+-15;6.333582./%')')'((6./,,.*-&+*/6720
@2cd3504c-3858-4e11-a429-63ae80ab1e16 ch=128 read=265732 start_time=2019-12-13T15:47:16Z barcode=BC01 runid=2c9cf7bc05858273f10e7d7ec552fc0bd742dc3e
CCGGTTACCTTGTTACGGCTTCACCCCAGTCACGAACCCGCCGTGGTAGCGCCCTCCTTGCGGTTAGGCTGCCTGCTTCTGAGACCCGCTCATGGTGTGACGGGCGGTGTGTACAAGACCCGGGAACATTCACCGCGGCATGCTGATCCGCGATTACTAGCGATTCCGACTTCACGCAGTCGGGTTGCAGACTGCGATCCGGACTACGACTGGTTTTATGGGATTAGCTCCCCTCGCGGGTTGGCAACCCTCTGTACCAGCCATTGTGCCTTGACGTGTAGCCCACCTATAAGGGCCATGAGGACTTGACGTCATCCCCACCTTCCTCGGTATGCCGGCAGTCTCATTAAGTGCTCAACTGAATGTAGCAACTAATGTAATAAGGAGTTGCCGCTCGTTGGGACTTAACATCTCCACGACACGAGCTGACGACAGCCATGCAGCACCTGTGTGCAGGTTCTCTTTCGAATCATCTCCTGGAAACTTCCTGCCATGTCAAGGTGGGTAAAAGGTTTTCGCACGTTCGAATTAAACCATCATCTACCGCTTGTGCGGGTCCCCGTCAATTCGCTGGGTTTCAACCTTGCGGCCGTACTCCCCAGGCGGTTAACTTCACGCGTTGCTTCGTTACTGAAAACTGATTCCCAACGTAGTTAGCATCGATTTAGGGGCGGACTACCAGGAATTATCTAATCCTGTTTTGCTCCCCACGCTTTCGTGCATGACAATCAATTACAGGTCCAGGGATTGCCTTCGCCATCGGTGTTCCTCCGCATATCCTACGCATTTCACTGCCACTGCACGCAGATTCCATCCCCTCTACCGTACTCTAGCCATGCGGTCTGATGCAGTTCCCAGGTTAGGTGAGGATTTCACATCATCTTACATAACCGCCTGCGCACGCTTTACGCCAGTAATTCGATTGCGCTCGCGCCACGTATTACGCGGCTGCTGGCGTAGTTAGCCGGTGCTTATTCTTACAGTACCGTCATGGGCCCCTGTATTAAGGAGCTTTCGTTCGTACAAAACAGTTTACAACCCGAGGCCTTCATCCTGCACGCGGCATTGCTGGATCAGGCACCGCCCGTGTCCAAATTCCCCATGCCTCCGTAGGAGCAATATCAGCACCAACAAGTTAACACAAGACACCGACAACGT
+
2.-1-8+2232/2922/%.203+3.-)),+/+-,/649.,0/-3+21)%&'+3,+2.5/./+0.7,252/)/2.)1571,+$().81,.23,/11++-.245;;:34,+++0-5220/5.((23/20(-.,/12'.+00396710/(/'$%(&-+--/11387:<452039<612.0.466*&25503363*(*((*+/(5.59922548;:34;;3087;;.4/-,3,775/24461587:3944,6<624402*352256,5-&)%''*,+,/**,)'(/2-+5621(),()'+9.+,)4../54.+.-)-/0015-*866:574-'((%'&-75983233./226/&'')225%,*50&63((&%'*+/,3(&&'(4*0-*-%*27-0&'*223/,.-2-(''''*+./030+-.033400.212034.5.,3/&&&)(1234;6665120-/3-:/0,64))'(/-4,-807.-33)00*-57:34304766:11*4.5:0-264*,)::4*5,*$((&..'+**)*.+(++,/6/,++/5/0.1++(*'/2-836**,299780%&--653:3,)'/**,,).&*&%%#&*38:,&0.),)($'&*0+)&)+.-1+'(.72.9.)-1,-.,..../0;.9,(%((+,-3+&()$..-(/0+%*)5701.*17459-5,'%-(),1.,.*,342968,)/209:0,.+-/981+*)-%%'&'%&(*'()((*/-3.8&&,(*'/0-4//./.47.-,'$,'+946-2%#%)*+,-()+423&-1)&$&&$%$#&'')&(&)&(/.7/85*870-*++'+348000/-.*033556*/+.((*,%'',-7..'+&)(4%()#$$-4.0;80).+.2333.-,))(*),0+05123+,*+'(.,-%*'((%&(((432,&0&$%&)32(*$&%')+0.3-)+)+-0/10.&'(*))*//6/.09(865507/0:6//+.'..14;9:;6632*-95/,/0(2*,')'%%%14515719,.107:2(./4185+)-1040**,4/:4<:9:941.0&,(*'--%0()*573322(0))&)'&&))&*$()*258.-796*%&%)((38/278/0%..34/01/%-**5..172/11443/-11*+-02*'&&'&#$"
@0398bb7d-1b3a-496c-a37f-457bd3eaeef2 ch=382 read=140684 start_time=2019-12-13T15:47:12Z barcode=BC01 runid=2c9cf7bc05858273f10e7d7ec552fc0bd742dc3e
TTGTTACCTTATTGCGACTTCACCCCAGTCATGAATCACGAAATTGGTAAGCGCCCTCCCGAAGAGTTCGTACTACTTCTTTTGCAACCCTCCCATGAATTGGTGCTTGACGGGCGGTGTAATGCAAGGCCAGGAACGTATTCACCACGCGGCGTGCTGATCGCGTTGTGATTCCGACTTCATGGGCGAGTTGCAGCCTACAATCCGAACTGGACTGGCTTTAAAGTTGGCTTGCCGTCACCGGCTTGCGACTCGTTGTACCAGCCATTGTGGCACGTGTGTAGCCCAGGTCATAAAGGGGCATGATGGTTACATCCCACCTTCCTCCGGTTTATTACCGGCAGTCTCGCTAGGTGCCCAGCTGAAATGAAGTGGCAACTAACCGTGGGAGTTTGCGCTCGTTGCGGGACTTAACCCAGCATCTCGGCACGAGCTGAAGGCGACAGCCATGCACCACCTGTCACCTCTGTCCCGAAGGAAAACTCTATCTAGGCGGTCAGGATGTCAAGACCCTGAGTAAGGTTCTTGCGTTCATCAAAGATTAAACCACATGCTCCACCGCTTGTGCGGGCTATCGAGATTCATTTGAGTTTTAACCTTGCGGCCGTACTCCCCAGACGGTCGACAGCAGCGTTGCTCCGGAAGCCACGCCTCAAGGCACAACCTCAAGTCGACATCGTTTACGGCGTGGACTACCAGGGTATCTAATCCTGGTATATCCCCGCTTTTCCCTTTTCAGGCGTCAGTCTTCGTCCAGGGGCCGCCTTCGCCACCGGTATTCCTCCAGATCTCTACGCATTTCACCCACTTCACCTGGAATTCTACCTCTACGGACTCAAACGCAATTATCAGATGCCCAGTTCCCAGGTTAGGCCAGGGGATTTCACATCTGACAACAAACCGCCTGCATTATGCCGCCCAGTAATTCCGATTAACGGCACCCTCCGTATTACCGCGGCTGCTGGCTGGAGTTAATGGTGCTTCTTCTGCGGGTAAGCGTCAGTAGCGAATTATTAACTACTCCCTTCCTCCCCGCTGAAGTACTTTACCCACAGCCGAAGGCCAGCCTAGCTTCATACGCAGCATGCATCAGGCTTACGCCCATTGTGCCAATATTCCCCTGCTGCCTCCCGTAGG
+
+%%&&$%%()%,3*+++(,;413*(&(%))%'%&)*)%%%')&)'/*102*//.1,-.3.*+*(&)/-,$'#&'./2782::0(/*'++)&,41*,,++/*)'-+','+,43773),*&&(&($)*-,:09+0.4..-/34))(,($(&*'35242370.,*(*()(%#-.69.-(+-38)'&%(+*,*+14)-&+..,,12:050,.23(*+--113./:203')''%$&%%%.1.25171.1,/*))*2346749,,)-10,-0./+(*(***+*,'-''**34,*.456.-2-*).3.+$%(&+/&3+#$&&3/,)/41:77,6(&**36033169-53',(+*-,()%)*,,/3,+(()%(,('&'$((1783.().24&%)'./%(1/'(23978,6+(&*/81424/5,90,&26.-(-)1'$%'&)(()+()(,0.21)26*'#'%+*(.,/,/..36.377,9.)*',*,--,-*),,+/0'$'*(+2+)&67+-*1-10(++5,.0&'*1,)0,.)**'+,.0*-62/-)(/-6/<84.*+%('+04:13:**0,+,01'-(*#'(/),%'1+801860.-3:;,675-1++)1)***+*,,178.).%-&+)('&&(%'$(*+.2')+0*-+*)(.2))*2769-,/*+#'**.316)/,4.+).057.99.%-../043/.--%1')('&*)-,,,.1664/0.--'(.2-+'*+89+*.'-01*$%((-/55-.387;9636&(-29314++)%'/-13)+7-:417/6/--+)(.1/050-.+,,0:10$'*($)--)*.4-/.('.0...04*152421./12200/,.),,1.11*011)-30,.4623/*-54:%*(,-$''&($053-(),--)('%(,),25-/*/,566(3'&&%&)&*/*)+-.119252/300),''&#(,//1)&*.-701769-8-,((,--1132&)'-'%&'.+'(((**300.2*0('*)%(004--*'(&%'%'%&'&+&(&$',3;5-678(484))*+&))%'$)-++#&&''))&*&%(&-'+))'+*'&%'(/-./+-()$*+)*++(-2,04,2+#&)-52))1%)$&(+..///621)''+,-180361)-+*,
@01561aa2-de7f-42b7-944a-3cffc314cc53 ch=268 read=109266 start_time=2019-12-13T15:47:12Z barcode=BC01 runid=2c9cf7bc05858273f10e7d7ec552fc0bd742dc3e
CCGGTTGCGCGTGCGACTTCACCCCAGTAAATAATCCACAGCAGGCAACCGCGCAGTTAGGCCACCGGCTTCCGGGTGTTATCAACTCGTGGTGGGCAGGCGGTGTAATACAGGCCGAACAGTATTCACCGCATTTTGATTCCCGCGATTACTGGCAATTCAACTTCATGTAGTCCAGTTGCAGGCTACAATCCGAACTGAATGGTTTATGGGTTTTGCTTCACCTCGCAGCTTCCTTCCTGCACCATCCATTTGTAGCACGTGTGTAGCCAGGTCATAAAGGGCATGATGATTTGACGTCATCCCCGCCTTCCTCCAGCTTGTCACTGGCAGTCTCGCTAAGTCCCCAACTTAATGATGGTAACTATTTTGCGATAAGGGGTTGCGCTCGTTGCGGGACAACAACATCTCACGACACGAGCTGACAACCATGCCACCTGTATCTCATATAGCTATCTCTCCCATCTCTGGGCCTTTATGGTATGTAGAACCTGGTAAGGTTCTTCGCGTTGCTTCAATTAAACCATGCTCCACCGCTTGTGCGGGCCCCAAATCAATTCGCTTTGAGGTTTCGTTCTTGCGAACGTACTACTCAGGCAGATGCTTGTGCGTTAACTGCAGCACTGAACTTTGACATCCAACGCTAGTACTTTCATCACGTTTACGGCGTGGACTACTAGGGTATCTAATCATTGCTCCCGCGCTTTCGGGGCTGAGCGTCAGTTGCAGGCCAGATCGTCGCCTTCGCCACTGGTGTTCCTCCATACTTATCTACGCATTTCACCGCTACGTAAGATTCCACGATCGCTCTCCTGCACTCTGGCTGCCTGGTTTTCTGTAATTTACTGAAAGTTAAACTTCAGGCTTTCACCACAGACCCTTGCTGCCCGCCTGCTTCCTCTTTACGCCCAATAATTCCGGAGGATAACGCTTGCCACCTACGTATTACCGTGGCTGCTGGCGTAGTTAGCCGTGAAAACTCTAATAAAGTACCGTCACTCGGCTACCATTTCCTGTAGCCGCCGTTCTTCAGCTTATAACGAAGTTTTACAATCCGAAACCTTCTTCCTTCACGCCGGCGTTGCTCGGTCAGGGGTTTCCCCATTGCCCGAAAATTCCTTCTGCCGCACTCCCGTAG
+
.00410&*((()$&%$((*))),(%%$+&*+'-//65-,'%&&+(++(')&&,,$+*+')'2512.3-++-.(0922-3/./3/++)+&*+1'*'''+1644(+%*(+*-,2)*1**+'+)$),463/2+'&#$%&',-1317++/4.4+(''$'($)+5)*('(--(+'+00/1$(*/-&,&)'003-46),*((+-*)+,)-31::.7395/;<8+12:0,-0,/+-%((&&('*++(%$'$&&**/0.58*+++*)&-/012,)'(+)&,741)0.70*0-.13//+'%)70.13877:2475,+36786713'(*//:332/2001/*-.,(,.,.*''*-47,,)')*+0,--144380/*+%%&'%&(,414-63+-+'''('++-00/&0++))(/(-,6474-(*))+++***,,-*,203653-31.16/-215058-.---046793/.,-4+-17640.,**/186&)++-.01-(%'/6:.8+*('*)/6-0977:919+**-(')'-+;80:/+-787204310/0,,.102251/',+,/6-9380'*.1.)()0+430&*8/5212+&1+*1021/011-101'+,*',,)+-3407/6/2245022'-*-/+*00.+,0--4)3*1'(%%(+((03-.-1/(+*-67+1/66785;754/32%//,0.0/.-6-+'),*1045&%)(,/532)8;8786/47412/21;44+.)1)%&+,.1235734421494/24:889;.3-.2..+'+)*,87564532:5/164,))#%%%'''+0()'$'*+00%)*/**'#$)',+2)(32379978448:,1-,'&&$%(%..*-*'()31.')-5/&581593*)+**,-4525'.,-/3069()4./'%&()/)+1;,)++-'&.--/70:211,')()7588.,.)*.%$(+)*,*+(.*$*+)+1:432+..1.,)+11/-+3.42.,.+&&&%%+*)22*)+*,0110(,./-41-'0/-3:11**%$'(03/35679-2,+&%%$&(*845'()(.77**./861)'.,)-'(+*6;82352(/)*'*+33/<01131213)132)1:1-4;7).,*+'''+08+3(3'$(*&%%$%)(*,-:2+,-0
@8374774c-57e5-46c5-919a-69bdb88786c4 ch=274 read=99403 start_time=2019-12-13T15:47:16Z barcode=BC01 runid=2c9cf7bc05858273f10e7d7ec552fc0bd742dc3e
TTGTTATGCACTTCGTTCAGTTGCATATTGCCGTTATCCCGGATTTACTGGGCGTAAAAGGGCATGAAGGAGGATGATTAAGTGGGATGTGAAATACCGGGCTCCAGCAGGTGCTGCATTGCAAACTGGTTATCTAGAGTGCAGGAGAGGAGAGTATTCCTAGTGTAGCGGTGAAATGCGTAGGGTGGGAAGAACACACCAGTGTGACGAAGGCGACTCTCTGGACTGTAACTGAGGCTCGAAAGCGTGGGGAGCAAACGGGATTAGAATACCCTGGTGAGTCCACGCCGTAAACTGATAGATACTACTAGGTGTAGGGGTTTCAACACCTCCGTGCCGCCGCCCAACATTAAGTATTCCGCCTGGGAGTACTAAAGATTAAAACTCAAAGGAATTGACGGGGACCCGCACAAGTAGCGGAGCATGTGGTTTTAGTCGAAACAACGCGAAGAACCTTACCTACACTTGACATCCCTTGCATTACTCTTAATCGAGGAAATCCCTTCGGGGACAAGGTGACAGGTGGTGCATAGTTTGCCAAATCAGCTCGTGTCGTGAGATGTTGGGTTAAGTCCGCAACGAGCGCAACCCTTGTCGTTAGTTACTACCATTAAGTTGAGGACTCTGCTTGAGACTGCCTGGGTTAGCCAGGAGGAAGAGGTGGGGATGACGTCAAATCATCATGCCTGTAGAGATACACACGTGCTACAATGGCTGGTACAGAGAGATGCAATACCGAGGTGGAGGCAAACTTTAAAAACCAGTCTCAGTTCAGTTGTAGGCAAACTTCGCCTACATGAAGCTGGAGTTACTGTGTCATGAATCAGAATGTCGCGGTGAATATACGTTCCCGGGTCTTGTACACACCGCCCGTCACACACCATGAGAGTTGGCAGCCACCCGAAGTCCGTGAGCTAACCGCAGGGGAGGCGGCCGAAGGCAGGGTCAGCGGTGGGGTGAAGTCGTAACAAGGTAACCGG
+
%-+0+)+((#%)-/1/30)+0)%'&-)/-)'(()-2/3,'(-$.33,-1385442950'*-'%%'(#$)+('/-45/5020/2598000,((++)+4.,++*+6()',(03345512.-/*+-.*/-**++,,1/.,,.-07563+,',-*+*)*+224)+-180.---.5/,,0.+-850--0)++5447///1..-.,,32/+,&+)+**,12631//+.3:68867/&&&&$1-114,,.-*,137;;*(++8;56)7:*.)(%(&))/62,+(&%&')00*+,.15976..$&(+()1./*,,./179867'6/,)2846.-145;68846574457.1''+&/./35-**,/220,06223,&%)&&#&&*')4)8:;7536/9-0-*/-2232-3950181*++.0++**,/*+)(,/00,.01;<//-32)'(&'/40000/2+.50/-/-/712-+,/+1024-78*1/---/1+++,,3+4-1&&))(**),;/0:72::46040.1/02821311//..97*.49**5-02,/-*+-,314568,2,,-0366.0,+0400/056*,.6610+-111./0-,.//85/8-)-8///02:24453104/.086320,$&&%)*202679:454+/(&%.,010.1*)(&&'%.(188,-.--33528,,,:;:89040(&'''-(+(()+-.//124766080/6.----.03,+***3283;32,'%(&)&,)0%*/.7;754866<<;41:767646/0384+0,;//)'%',0,'*&(&.101.23-5,+,450*)9*((&&(,--%&))(+..++1/.02&4'++543/1*+..263((,17//,..0053313;1/9**..&'(*016222/.%(2.-/0'+,(&/**''+)+.8/2.-,,0131.&*%',-/),,-//2,/.,(-')+3,+,3476:9870)(*5//.21249:77/80/718.9
@bf127933-6ca6-40d1-bedd-235f885271a8 ch=157 read=101395 start_time=2019-12-13T15:47:22Z barcode=BC01 runid=2c9cf7bc05858273f10e7d7ec552fc0bd742dc3e
CTCCAGGGCGGCAGTGGGGAATCTTCCGCAATGGACGAAAGTCTGACGGAGCAACGCCGCGTGGTGATGACGGCCTTCGGGTTGCTTAAGCTCTGTTAATCGGGACGAGCCTTCTTGCGAATGGTTAGAAGGATTGACGGTACCGGAATAGAAAGCCACGGCTAACTACGTGCCAGCAACCGCGGTAATACGTAGGTGAAGCAAGCGTTGTCCGGAATTATTGGGCGTAAAGCGCGCGAGCAGATGATCAGTCATCTTAAAAGTTCGGGCTTAACCCGTGATGGGATGGAAACTGCCAATCTGGTATCAGAGGAAAGTGGAATTCCTAGTGTAGCGGTGAAATGCGTAGATATTAGAAATTTTAGTGGCAGAAGGCGACTTCTGGACGAAAACTGACGCTGAGGCGAAAGCAGGAGCGAACAGGTTAGATACCCGGTAGTCCTGGCCGTAAACGATGGGTACTAGGTGTGGAAATTATCGACCCCTTGTGCCGGAGTTAACAATAAGTACCCGCCTGGGGTACGACCACCAAGGTTGAAACTCAAAGAAAGGAATTGACGGGGGCCCGCACAACGGTGGGTATGTGGTTTAATTCGCAACGCGAAGAACCTTACCAGGTCTTGACATTGATGGACAGAACCAAGAGATGGTTCCTCTTCTTCGGAAGCAGAAAACAGGTGGTGCACGGTTGTCGTCAGCTCGTGTCGTGAGATGTTGCTTAAGCCCCGCAACGAGCGCAACCCTATCTTATGTTGCCAGCACTTCGGGTGGGAACTCGAAGACTGCCGCAGACAATAGGAGGGAAGGCGGGGATGACGTCAAATCATCATGCCCCTTATGACCTGGGCTACACGTACTACAATGGGGTTAATAGACGGAAAGCAATACCGCGGGTGGAGCAAACCGAAACACTCTCTCAGTTCGGATCGTAGGCTGCAACTCGCCATTGAAGTCGGAGATCGCTAGTAATCGCAGGTCAGCATACTGCGGTGAATACGTTCCCGGGCCTTGTACACACACCGCCCGCCACGAAGTCAGGAAGTGCCCAAAGCCGGTGGGGTAACCTTCGGGAGCCAGCCGTCTAAGGTAAATTGATGATTGGGGTGAGAATCGTAACAAAGGTAACCGGAG
+
,(*&$(*(&*.-*555::--1.5693+)/-712:80,,-1+/755273)+)*2/-,./)().('*(),-3,-)(*47616*(%%$%$1,$&&&((16.4.01<;45,+-*-.8.3,##()2,%-7-+*.-,/&4+444,+(,2/8:687.),/-*.52031/./2*)(*'+.02,,*,%*'&'&&*1/.,--.+.,-)-+)*/4-12742/:*11(&+&(0428,)((+63)*))))'%&()+/-(',*&&,++/%,*,6;/.2:8*1+*,+-,,4.-//11/2'33.&+1/-.5717/.,$&'')8/%,)(+.76*,1-4-.,9.*+,.6...+1,0',/0**+,+.096/9.,&(,))/20255351,&((*/.00),,-.4;91-/681*)*,,0121&))((&'')*&0-),//.0-),-+7-136,4.')*(*,-002071303.5+(,-068.-+-+(,(+++'($&%&(+,25+-60'()&*2261)(*140*-(,/1-10-38))00)&((&*(+038-'-&1-4537.1;0.3383(&*-(%%%'*)+/747:8,04*)./.1**,76.-*,.--(*13;8474.0,.04977,%'''0+3/7/01-.3//.82-1.10./018887773880'(*-0498003')+5;009/*+,+'+,+-8:50*2-//6111,+295;4565571111337779471-&-3423$#'%1'.28;/)51331...-/4.181''*,6/./.0,#)+*'1.35;90-&%&..,+*%$$(''(&&$''(+,.7,.&$$(*/,.(+).,/*,3+*(-.4099:;500-110272;;*.001113918;89+*(%&'*,-.0014029-)*504/&&%//30.+',-:455934-'-,/,()./;(6/'+1)(*+**,,+/)+,0-).+785/)0-,./.6...:*.(&',)(&((2'4-+.0342212367773:45767/2211(200279988::/7,4*4.--50/.,0*+/420--+09-96*$%&%&)..,32%/(+-+-.51.138/346:77;;7,/66868,/3*,*4;212828810,2,,71%+$&#&'$+(06:4/)+'&'+((,')*+3*,-56;:;7-+)
@a977d91c-9b74-49fd-8cd6-b60dfd91cf57 ch=321 read=73925 start_time=2019-12-13T15:47:34Z barcode=BC01 runid=2c9cf7bc05858273f10e7d7ec552fc0bd742dc3e
TTCATTGTACTTCGTTCAGTTACGTATTGCCAGTTGCTGAAGAAGTTGTCGGTGTCTTTGGTAACCCTGCGCCTGTCGGCTCTATCTTCCGGTTACCTTGTTACGACTTCACCCCAATCATGACCCTACCTTCGGCCGCTGCCTCATGCGGTTAGCTCACGGACTTCGGGTGTGCCAGCTCATGGTGTGACGGGCGGTGTGTACTAAGACCGGGAACGTATTCACCGCGACATTCTGATTCGCGATTACTAGTATCAGCTTCATGTAGGCGAGTTTCAGCCTACAATCGAACTGAGACTGGTTTTAAAGTTTAGCTCCCGCCTCGCGGTATTGCATCCCTCTGTACCAGCCATTTGTAGCACGTGTGGCCCTACACATAAGGGGGGGCATGATGATGATTGACGTCATCACCTTCCTCCTGGTTAACCCAGGCAGTCTCGCTTCGATCCTCAGCAATAATTGTGGCTAACGACAAGGGTTGCGCTCGTTGCGGGACTTAACCCAACATCTCACGACACGAGCTGACGACAACCATGCACCACCTGTCACCTTGTCCCCGAAGGAATTTCCTCGATTAAAATTAATGCAAGGGATGTCAAGTGTGGGTTCTTCCGCGTTGCTTCAGATTAAACCGGTGCTCCGCTACTTGTGCGGGTCCCCGTCAATTCGCTTTGAGTTTTAATCGCGCGACCAGTACTCCCCAGGCGGAATACTTAATGCGTTAGCGGCGGCACGGAGGTGTTGAAACCACACCTGAAGTATTCATCGTTTACGGCGTGAAGGTGCAGATATCTAATCTGTTTGCTTACACGCTTTCGAACTCAGCGTCGGTTACAGTCAGTCGCCTTCGCCACTGGTGTTCTTCTGAAATCTCTGCGCATTTCACCGCTACACTGGAATTCCTCTCCTCCTGCCTCTAGATAACCAGTTTGGAATGCAGCTTTTAAGTTGAGCCAGGTATTTCACATCCCTTAATCATCGCCTACGCTCCCTTTACGCCCAGTAAATCCGGATAACGCTCGCCACCTACGTATTGCCGCGGCTGCTGGCGTAGTTAGCCGTGGCTTTCCTCCTTGGGTGCCGTCATTGTATCTTCCCAAAGACAGGCTTTACGATCCGAAGCCTTCATCACTCGCGTTGCTGCATCAGGGTTCCCCGATGCAATATTCCCCGCTGCTGCCTCCCGTAGGAG
+
&-'$'+'/$*,615889.-5.--.5)/+)%%%)/1-/-..+'.+*+4//0.40572::0-$&+(0+()'($&&)*05''%%)+/37:<730+.5+.768)-/',/03/8/*-21,-5,.&)(%,8.-,796;/0.6-&&)*+**+%(),-808(0/4/001:67::9/3(.&*&)12*//6145766///1198356-///0*'&,/+..3*7..986:88;645:3431325966767;8,*/.061532/2,-0)*,2/.%)')0384*&*2:)())*+(*+/.-0*+02.-/(+&4/-7:8+'-*)-81)..,.5+&2622++%$3**3122,43)*/.//')(()4,694*&%&(*)-.-1/).+0-*))*(-,46&+0:521004..+*),+&2/+.2+34651,./0:1721323/1/1*0.')1676220/-&)-5,-))1,*/)')(5+($4&(')&'*)(*-/3/0(/106-,*/0467:/*.561+)*01-2*-,--023/*,--0+1212556)-+'+.78:8/++*3.0+1,/3457617/./23,++/+-(,+563987/%,'+//,---0.1.5))*4)65430%-'()&(25:97:7()+100++.11$)++0.:489&*,./52./121-3.-.76+3,),44,+66184,+%&&)-,-/2;<-14*)&&((+//-*&'$./.543,188.5-7.(-4+8,.,-,30//02+)(-)((()*,20113%'1,,.)++.50*'&&+04;9487.:4/)-+2234/,')%(#%%,%'*//,+*-/,(17,'',%$%$(*+-932+,/412.12228&08/)),,0.'+,,/110310592/25:89:=810,&$.,)*0264,6565:<90/06((,(*234)-.-1-26.//4301--2/&&)+./6.:-:-895;;08/63*,%%&)*-(.-+.100+6.$-6/-/91*(())3/&'%1(***-0'+///0./10:+.3*%..11/,./8;:53/6379574,164156-1+($))0-4/*4800./+,+,-0+,')*-4-+,45+0)(&/-)*(*0-....***18788-:,)''//36691/81*.1,))-.69/000.1'&*+%&(&+,990+,'&''*59.004464522.(*.6:5+('.)0,91554721+#')*../15/40)*613--(
@a0ca56e2-ff47-42ea-b46f-7db50445a9a0 ch=156 read=118292 start_time=2019-12-13T15:47:35Z barcode=BC01 runid=2c9cf7bc05858273f10e7d7ec552fc0bd742dc3e
TGTCTCCTCTATACTTATAAATGCGTAGGGACGTTGTCATGTACGGTATACTTGAGGGTGACGGGCCGGTGTGTACGCGCTTCAGGGCCCTGTTCGCTAAGCACTCTACTCCAGTTTACTGCTAAATCCACCTTCGACCCTTAAGTTTCATAAGGGCTATCGTAAAGTTTTTTCTGGGAGATTGAAAATGTGTATTTCTTGCCACCTCATGGGCTACACCTTGACCTAACAATCTTTTACGGTACTTGCGCGCAGCCTTCATCAGGGGTTTTGCTGAAGAATGGCGGTATATAGGCTAAACAGAGGTGGTTGATCAGGTTTATCGGTCTAGAACAAATCAGAGGATGTGGCTGCCGGTCAACAGTTCAGCGCGGCTCGTAGTGTTTAGGCTAGTTTGTTGGGGTTTAACTGTTGAGTTTGGGCTAAGCATAATTAGGGTATCATTGGTTGGGTCTTAGCTATTGTGTGTTCGATCTATCATTGGCCGCTTTAGTCTATTTTTGTGTCCAGCTGGGGTGCACGGCTCAAGGTGAGTTTTAGCTTTTATTAGGGAGGGAATTGATCCTAAAACCTCTTTGCGCCGGCTTCTATTGACTTGGGTTAAATCGTGGGCGCGGTGGCTGTGGTATTCCAACCTGAAGTTAGTATAACCGTTCGCTTTCAGTTTTATTGCTAAAGGTTAATCACTGCACCTCCCGTGGGCCGTATCAGCACCGAAAGGGTTAACTGAGGCCGCAACCAGCGCAATAATGTGTGCGGG
+
,++7685/2640.*./..261//223-)/'(*'(*&&&$,(()-')(*)*(+**'-0+/009,,*'')--(*#'()-/)--40/-+11<32-1*)$$%2-)/-0*)%#&')+()+950147665:/.47).+.,22.15%'%+++*:342145+26356821()*'(+277/,2565.)'$-'%(/40**)()*.63/090421730048&732.,*&)%'%'+7;33.0&(),178)&)('(%'%$$%$$$&%')$%)#&($%+35*33;---4+.,&'/)(*+/5244940)*))%(,.+'')&%%&'1)+*-%40,8701,.())&(+,-+')-')(*'')**$')%'').)'((('%($-2/0%*)((+1-0*&*')-+).&&%(&(%'+:5*3+(+,%'(*(/-0*,-*)*,3*'//2.14')+,4&7'&/,*.+-%$''%*.20/,+*4-,$+,,60,**++08.%&''%'($$,%('0-**+.(&&))//1767,')'*),'&***0,('&&$&()''&)'.)01///64)))(+*('#(&%*4*&*-($$*(+*)3'&/;;8102//6*$%%&$(%%$%$**0421-0,,+,.4,2('%&(*+****,/-2'%&&$%**/0--),)04,*'&'.('%)'%&%(%%'(%%%&('%$&-6;/+4($''*90,/+/-/.2/1.(&%)+--76++'*(%&%+),-(')%'%%'.,(-+.+*%(())''*(&')&(&)'(&&%%(((&$$#$$$%$&
@cae412c2-967e-4951-9531-10107fde6aff ch=117 read=200319 start_time=2019-12-13T15:47:32Z barcode=BC01 runid=2c9cf7bc05858273f10e7d7ec552fc0bd742dc3e
CCGGATTTACCTTGGTAACTTCACCCACAATCATCGACTTTACAGCAGACGGCTGGCTCCCGAAGGTTACCCCACCGGCTGGGCGCTTCCGACTTTCGTAAGTGTGACGGGCGGTGTACAGGCCGGGAACGTATTCACCGCAGGTATGCTGACCTGCGATTACAGCGATTCCGACTTCACGTAGGCGGGTTACGTACGATCCGAACTGAGAGAGTGTTCTCGGGTTTGCTCCACCCTCGCGGTATTGCTTCGTCTATTAACTCCCATTGTAGTACGTGTGTAGCCCAGGTCATAAGGGGCATGATGATTTGACGTCATCCCGCCTTCCTCCACCATTATCTGCGGCGAGTCTCTCATGAGTTCCCACGAAGTGCTAGCAGCATAAGATGGGGGTTGCGCTCGTTGCGGGACTTAATAACATCTCGACACGAGCTGGCGACAACCGACGTGCACCACCTGTTTCTGGCTTCCGAAGAAGAGGAACTATCTCTGGTTCTGTCCATCCAATGTCAGACCTGGTAAGGTTCTTCGTTACGTCGAATTAAACCACATACTCCACCGCTTGTGCGGGCCCCGTCGTTAGCTGAGTTTCAGCGCGGTCGGCTGCTCACTGAGCGGGGTACTTATTGCGTTAACTCCGGCACAGAAGGGGTCGATACCTCCTACACCCTGGTAACCATCGTTTTGACCAGGACTACCGGGTATCTAATCCCGTTCGCTCCCAGCTTTCGCGCCTCGGCGTCCAGTTTTCGTCAGAAAGTCGCCTTCGCCATAAGGTGTTCTTCCCTAATATCTTACGCATTCACCCATACCGCCAAGATTGCTTTCCTCTCCGAATACTCGTTAGCGGTTCCATCCCATCACGGGTTAGCCCGAACTTTTAAGACGAGGACTGACCAATCCGCCTGCGCGCGCGCTAATAATTCCGGACAACGCTTGCCACCTACGTATTACCGCGGCTGGCGTAGTTAGCCGTGGCTTTCTATTCAGTACTGTCAATCAGCTAACTGTCGCAAGAAGGAGCCTTTCGTCCCGATTAGCAGGTACAACCCGAGGCCGTCATCACTCTTTGCGGCGTTGCTCCCGTCAGACTTTCGTCGGTGCGGAAGATTCCCCTGCTGCCTCCCGTAGGG
+
3++)$1/,()')(**.+*+125.6:-*.180)$'#&&*,6/)*$%%'+*.*,,-1;7535-+.40409/.:4()6*6,**,,3+%+6,:630.-78.&,%'%),,2799;:75321))/(+*4)(/)()*'*+52007-'''+.0130+--+.8/71/.4/)('(+//14/.,-57:411/3,87414*,3(,(()*).3/*&&/..+(-*+)---04+-315069.,01)(&+-*).58('(()7..---*)-5+4/--,1.5.-051.04746(5)+()'*)/,)(&../310,0-***()+++36<9223568:5:.-,/116/5/0'$'('/.%/1322.9+*&*(),..0.1-/028.:-&*'*,,,674'/.+(++-18257'-10).7276788427-/)57504*-'#'/+4-,*++',*.'$++*,'1.*067:11')+..//2/-30,,/;40340/6020*,-'()'&)*'#%''(0122++,;277601)-,+1---.-.),-:60(*((-*476600'(*'-*+.%'(/*1920/(*+,%,-1((3+/-5-..(0(/+184*'(&$*%$%&%,*,.:5/*,,*-*0-**%$%$'))$&&)&26%.-&(#)*'%*)),02://,/,+4-+(/+,-+.324//-00038412**,-/7%'((&'**)',6/166((&()(-+%%*')10,&+)+,)++,-:3,.;3++)-(($%$$&()).,0733'&'**7'&+/9:-0/05((*4/,/76787<;88,('&%-(+,0:350:.(&.*(*0&%$$()+.4<1-/1.,///&%,++&(%+'&(+612400,3*,$'($''*-.-*+,/45;/777190.2425-73+/)&)4,)('-.032+5.3.%&../-.-..909/79-08./612./*+%%(.+.15919&5).-1-...4/.5713933566/9.(/2%&*&*')('+,-132//60483920:4..13;8&3320-,,$&('((&'+'&&*&''%&&&',-'-&*3328611.77-++6,.$.,-10/,0(,)*'),.17.489::221.&(*+-)-0//7.1214,,06,.1/6:.,68/(%*%-)/-.,+4*11.'&%(++5641<5/0+3)(
@f8b1a8ed-4506-4ca3-ab56-4d211567f83f ch=107 read=187619 start_time=2019-12-13T15:47:45Z barcode=BC01 runid=2c9cf7bc05858273f10e7d7ec552fc0bd742dc3e
CCGGTTACCTTGTTACGACTTCACCCCAATCGCTGACCACCTTCGACCGCTGCCTCCTTGCGGTTAGCTCACGGACTTCGGGTATTGCCAGCTCTCTGTGGTGTCGACGGGCGGTGTGTACAAGACCAGGAACTTCTGCCGCGACGATCTGATTCGCGATTACTAACTCAGCTTCATGTAGGCGGTTTCCGGCCACAATCGAACTTCAGGACTGGTTTTAAAAGTTTGGCTCCACCTCCACGGTATTGCATCTCTCTGTACCAGCCATTGTAGCACGTGTGTAGCCCTACATAAGGGGGGGCATGATGATTTGACGTCATCCCACCTTCCTCCTGGTTAATAGGCAGTCTCGCTAGAGTCTCCAACTTAGGTAGTAACTAACGACCAAGGTTGCGCTCGTTGCGGGACTTAATAACATCTCACGATACGGGCGGCGGCAACCATGCACCACCTGTCTGCTTGATAGAGGATTTCCTCGATTAAAAAAACCAATGCAAAGGGATGTCAAATTAGTAGGTAAGGTTCTTCGTTGCTTCAGATTCAGCCACATGCTCCGCTACTTGTGCGGGTCCCCGTCAATTCCTTTGAGTTTAATCTTGCGACCGTACTCCCCAGGCGGAATACTTAGTAAATTTGGCGGCACGGAGGTGTTGAAACCCCCCACACCTAGTATTCTCGTTGCGGCGTGGACTACCAGGTATCTAATCTGTCTTTGCTCCCCACGCTTTCGAGCCTCAGCGTCAGTTACAGTCCAAGAGAGTCGCCTTCGCCACTGGTGTTCTTCCTAATCTCTACGCATTTCACCACTTTTCGAATTCCTCTCCTCTCCTGCACTCCTAGATAACCAGTTTGGAATCTGCTTAAAGTTGGGCTTCCGTTGTTTCACATCCCACTTAATCACATCCGCCTACGCTCCCTTTACGCCCAGTAATCCGGATAACGCTCGCCACCTACGTATTACCACCGCGGCTGCTGGCGCGTAGTTAGCCGTGGCTTCCTCGCCCGGGCGCGGCCATTATCTTCCCCCAAAGACCAGGCTTTACGATCCGAAAACCTTCATCCTCGCGCGGCGTTGCTGCATCGGGTTTTCCCCATTGTGCAATATTCCCCACTGCTGCCTCCCGTAGGAG
+
.6.6-:111:0.49(-/16627),0+),4.0)*.+,++'),,./+,/..456353231214453%&),--,.13779:8-,*'(*+.612(0./,*&&+&.3&&%-1/,)7-69//03,*71))233-12/2()(%$&,02453-+%,.())3:77831/3'-+-2/22/+-,0.*02479:0'+59..'**)()*3:/9)+3,-*%(,0/487*7;:2/85+-1;7.56610-0837)$&)*0-./.0338853234778<788:42:+))**+65679442*31+&'))'+'&+-494.668.-**'-6*+0679:99120+-11;7-./500509.)&%(252743450213+)*-.-2*0)(,)('(''+,.43213,+(/'9//3/:06256324<*0(79303-0)%*-*--.33121243:(+.2352*&..32:02*-,01'+)(')%($%+()*,,')%($;9-.()*+)1(302,.*'+&0)5559<(370-,,--*4(4)%%$&+(&'&+*7;7763+)-*-21.&&%'$%&''%$'+,.24.+&))),-21125-22+598.12514/33+*/2-,.6;8*8/.2/-.124200165875,/.64./0/.-.1.,(/-'&*&&''&(&%$&)1(*-),28-*21-3702(&*+.0-.('(,-&+.//8(*)((*-2;674)+(&)&((11.3..//.*$*5/(1/347-)**,/;:***(.2/,)+-/:9+15,./1038(+')),,-/343817257<86877859;5602))/1.+-+/2845+,23-)+6&'+(('(%''*++.,/05632-*&&%)%*)1+,.896/2.5//;5.02,-.%&&&%#14',(+&()+)++(,-3(+53-+--+13+$'))172-*'(+<;04;6342/,57).:8//.1-*&**.3-//,2-00,+%))-59;22;044/10,/+.,',/+0/:42133/6/,./432:.--4117271132+'+&''&(/('&%%%%))20+.29:07;9--,*(+)+**.*080*301222//7;6199<:98.(*-&/-*1+*&29-0132453,:4559,23:/+,3-/063;44440;;0)1201423116.)+600.&+
@86236a1a-5078-4299-961f-9596ef82d1e4 ch=25 read=34191 start_time=2019-12-13T15:47:41Z barcode=BC01 runid=2c9cf7bc05858273f10e7d7ec552fc0bd742dc3e
CTCCTACGGGAGGCAGCAATGAAATTTTCGGCAATGGGGAAACCCTGACCGAGCAACGCCGCGTGAGGAAGGAAGAAAGGTTTTCCCGGATTGTAAACTTCCCGTAAAGGCAGCGGCTACAGGAAATGGTAGCCAGTGACGATACTTTGATAAGCCGTATACGATGCCAGCAGCCGCGGTAATACGTAGGTGGCAAACGTATCCGGAATTATTGGGCGTAAGAGGGAGCGGAAGCGGCGGCAGGGTCTGTGGTGAAAGCCTGAGCTTAACTGGTAAGCCATAGAAACCGGGCAGCTAGGTACAGGAGAGGATCTCGTGGAATTCCATGTGTAGCGGTGAAATGCGTAGATATATGGAGGAACACCAGTGTGGCGAAGGCGACGATCTGTACCTGCAACTGACGCTCAGTCCAGCGTGGGGGGAGCAAATAGGATTGAGCCTAGTAGTCCACGCCGTAAACGGTACTAAGTGTTGGATGTCAAAGGTTCAGTGCTGCAGTTAACACCAATAAGTACTCCCGCCTGAGTATTACGTTCGCAGAATGAAACTCAAAGGAATTGACGGGGCCGCACAAGCGGTGGAGCATGTGGTTTAATTCGAAGCAACGCGAAGAACTGCAGGTCTTGACATACTCATAAGGCTCCAGAGATGGAGAAGATGGCTATATGAGATACAGGTGGTGCATGGCTGTCGTCAGCTCGTGTCGTGAATGTTGGGTTGCGTCCATAGCGAGCGCAGCGCTATCGTTAGTTACCATCATTAAGTTGGGGACTCTAGCGAGACTGCCAGTGACAAGCTGGAGGAAGGCGGGGATGACGTCAAATCATCATACTGACCTGGAGCTACACGTGCTACAATGGATGGTGCAGAGGAAGCGAAGCCGCGAGGTGAAGCAAGCCCATAAAACCATTCTCAGTTCGGATTGTAGTCTGCAATCGACTACATGAAGTTGGAATCGCTGTGTCGCGAATCAGCATGTCGCGGTGAATACGTTCTCGGGCGCTGGCGCACACCGCCCGTCACGAGAGTTGATAGCGCGAAGCCGGTGGCCTAACCGCAAGGAAGGGAACAATACAAGTGGGATTGATGATTGGGGTGAAAGTCGTAGCTCGGTAACCGG
+
.83,*,113,',4/.371,+**(--4;0*4;86<6692*(/.08+*-/22*&'%*+-()*%'%,())1)0*.,,&+*&0+65-*/*'%/%8)./87,-3-0&&&-./('%/*,/+(+)%('*&,+)(2-+''(&')-)(&&%'&)(-(%'-.*%&*.*)'&))',.0<6-0/'31.-2/*4,--8753/5-13142&+&'()*),0$$*&'014777647.)'--*&&*'+&%)+53-*(&%+,(,()(+()(&(,+(-4451,.5,4*)()//58/2:597/08./-%01*$')+1&'&$*&)0*)(*4/33*-+)+*))-+880201,)())0-4+)-/')7736356774334)-1)8//11.741&(0/-,/)./784301.0.'&+-,.11*+&)'+&$&/*,-:')#*,988:83(,).++()'.6+4,,'%%%&$--*1331(*'++*+3967578778966666<9::<86531(-1/05,+.-((*./-8.8.6)/)1-,34320/-07*+4)((($.(),+,45:812,%*,425;97876;*))'*)1,+))1/-24%*)..7+.1/2-/&+0.1,+,01;8.74:3-/-(+/.+(()-.+'($##((-72-..,-222553300-)(40,1'&''''*0/++'')+2&0../*))()+-/24+.***.,,,-*%*+-:88577+,-/157***&*)(/+*0/&4/.-(&&&()%%*(./012.0,)/*+-+//6/+'*/--:;000*1,8-235-7:135870-+*%,),19:3://02200-')+2/+1+*/,1*'26+2323:777-4+-.433*+'+'%#&$((*%+22/-***.1866629211+1.:79601,./,0,,)2*(*.-1.-*++)).$*'.'*/.&*(136-254:778014:67//4023****+0-*('%()&&+-11.1--/3*+''),+**$&&(0/.+,/+2+23556785-5-+(-,03579<5230,+*&&&&%))1//.14288+.*+**(,'(,-.--,*%(#*%'*(+2-.-.,+(-36725,8/+-/.),*$%&''&#$'%'+'*.,1-+,,-7362,/,**-.(&))(+&%'&)*,,/7788.
@cfbcb42f-defb-4642-b11b-403de9eb8ee2 ch=70 read=132561 start_time=2019-12-13T15:47:46Z barcode=BC01 runid=2c9cf7bc05858273f10e7d7ec552fc0bd742dc3e
CTCTACGGGAGGCAGCAGTGGGAATATTGCACAATGGGGAAACCCTGATGCAGCAACGCCGCGGTAATTGATGAAGGTTTTCGGATCGTAAAGCTCCGTCTTTGGGGAAGATGACGGTACCCAAGGAGGAAGCCACGGCTAACTACGTACGGCAACCGTGGCGGTGGCGACGTTATCCAGTTTACTGGAAGGGCGTAAAGGGCGTAGGCGGATGATTAAGTGGGATGTGAAATACTCGGGCTCAGCAGGTGCTGCATTCCAAACTGGTTATCTAGAGTGCAGGAGAGGAGAGTGGAATTAGTGTAGCGGTGAAATGCGTGGCCAGAGATTAGGAAGAACACCAGTGGCGAAGGCGACTCTCTGGACTGTAACGACGCTGAGGCTCGGCGTGGGGGGCAAACAGGATTAGATACCTGGTAGTCCACGCCGTAAACGATGAATACTAGGTGTGGGGTTTCCAGCACCTCCGTGCCGCTAACATTAAGTATTCCGCCGCAAATTACGGTCGCAGATTAAACTCAAAGGAATTGACGGGGACCCGCACAAGTGAGCATGTGGTTTAATTCGAAGCAACGCGAAGAACTACTACACTTGACATCCCTTGCATTACTCTTAATCGAGGAAATCCTTCGGGGACAAGGTGACAGGTGGTGCATGTGGTTGTCGTCAGCTCGTGTCGTGAATGTTGGAGTTAAGTCCCGCAACGAGCGCAACCCTTGTCGTTAGTTACCATTAAGTTGGGGACTCTGGCGAGACTGCCTGGGTTAGCTCCAGGAGGAAGGTGGGGATGACGTCAAATCATCATACCCCTTATGTGTAGGGCTACGTGCTACAATGGCTGGTACGGAGAGATGCAATACCGTGAGGTGGGCAAACTTTAAAACCAGTCTCAGTTCGGATTGTAGGCTGAAACTCGCCTGTAAAATGAGTTACTGGTAATCGCGAATCAGAATGTCGCGGTGAATACGTTCCCGGGTCTTTGTACACACCGCCCGTCACACCATGAGAGTTGGCAATACCCGAAGTCCGTGAGCTAACCGCAAGGAGGCAGCGGCCGAGAAGGTAGGGTCAGCGGTGGGGTGAAGTCATGCTAAAGGTAGCCGG
+
2/0$%(/50)-/0.22-/3365**+*,/-+$)+/-.1.*&*-)-*,-/4579/6361/3.''&&-*).,+-0&)2*/598.76;9984-46+)124767339:39:*.*((%'*,/6/.//,.-20-/,+/-27)++3.--/*(%&'&$()'&%$&&'#&'$(&)).(*%.33:303(&*-6,+./2.,)*,*,,..2,*)--347)91:<:6665;642528566)('13:64455057352)$&#.0)**,--*0.+-.787585.621/'*'),0133740,(.-+++-/17++)''*0,((*)04133:0./578%$'&'(*++/.-262601966:;15314/-.2+2/273210*-4568689410+++%'),,/4263(2-128)+.)*-09*-,5815512596:<051//3173*,04527:99633443;4031+-1-.,(-2-/</,(0$,()+*01++*,-+11444',*63-.2461)(*,&%)-)/,%*),,,&'&%)5*9;:78970*.+*107189/9;42573///5/('((''204347613,2.8:8633/348866--/++/,))**---.01223895;011//-9.,,.)+*++/00./+,.,(,-+/-.8;34664/50468-3,,78632)-+')/-4112353')+.247656*0+,.134:1/''0*:.4087)*+0,-)+44513&,,&'+(-00/:2+4+*11+3646-8,/,981521/&.-()+,.996:67:2./&(((5'(0*()+,3.21*68/1665*'%(+;8444778952:4'+1././,-23653++*%*01452632/6788983/53,,+)+,/-41//49423./2/5306-<:67:52;;677*4695,)*2,833)*,*,(12.,).5*)77513&&''++)(&'-/-*(,&+).+*+12339561)))*+2239,0,,-;;896749,++255021)**03.205;97<81130002:6+-')%'.202.195309*)+*'./6/31*7455:56/,.(*)%&&'$)))--...'*.*/.511..0.+0/27452,*&-*',/353.25;0)1*+*1*/+
@9fc129d9-415c-497b-8b42-3204d216bf34 ch=337 read=135149 start_time=2019-12-13T15:47:45Z barcode=BC01 runid=2c9cf7bc05858273f10e7d7ec552fc0bd742dc3e
CGGTTACCTTATTGCGACTTCACCCCAATCATCAATCCCACCTTAGACAGCTCCTTCTTGCGGTTAGGCCACCGGCTTCAGGTGTTATCAACTCTCGTGGTGTGACGGGCGGTGTGTACCAAGGCCGAGAACGTATTCACCGCGACATGCTGATTCGCGATTACTAGCAGCTTCATGTAGTCGGTTGCAGACTGCCAATCCGAACTGAAGTGGTTTATGGGTTTTGCTTCACCTCGCGGCCTTCGCTTCCTCTGCACCATCCATTGTGTGGCACGTGTAGCGGGTCGCAAGGGGGCATGATGGTTGTTGTCATCCCGCCTTCCTCCAGCTTGTCACTGGCAGTCTCGCTAGAGTCCCAACTTAATGATGGTAACTAACGATAGGGTTGCGCTCGTTGCGGGATAGCAACATCTCGACACGAGCTGACGACAACCATACCACCTGTATCTCATGGCTATCTCTCCATCTCTGGGCAACTTTATGGAGTATGTCTGCCATAATTGTCCTTCGCGTTGCTTCCGAATTAAACCACATGCTCCACCGCTTTGTGCGGGCCCGTCAATTCCTTTGAGTTTCATTCTTGCAGACGTACTACTCGAGCGGAGTACTTATTGCGTTAACTGCAGCACTGAACTTTGACATCCAACGCACTCATCGTTTACGGCGTGGACTACTAGGGTATCTAATCAATATTGCTCCCACGCTTTTACGGGACTGAGCGTCAGTTGCGGGCAGATCGTCGCCTTCGCCACTGAATTGTTCCTCTCCATATATCTACGCATTTCACCGCTACATGGAGTCCCACGATCCTCTCCTGCGCACTCCTAGCTGCCTGGTTTCTGCCAGGCTTACTGAAGTTAAGCCAGGCTTTCCACCACAGACCCTTATACCGCCTGCTCCCTCTTTACGCCCAATAATTCGGATAACGCTTGCCTACGTATTACCGCGGCGTGCTGGCACGTAGTTAGCGTGGCTTTCAATAAAATTACCGTCACTCGGCTACCATTTCCTGCCGCCGTTCTTCCTTTATAACGAAGTTGCAATCCGAAGCCTTCTTCCTTCACGCGGCGTTGCTCGGTCAGGAGTTTCCCCCATTGCCGAAAATTCCCTGCACCGCCTCCGTAGGAACAATATCAGCACCAACAGAAGGTTAACACAAAACAACTTTCTTCAGCGCCAGCAATACGTAATA
+
0*-/.(*'++'--%)+'./8.//43*,,*,48950/660)*')(%)*))(+,3903*)(()/()0)+879.1505//6/%10--2856711/-.-0.347/.,++17<;8207-,*+(&+/4/+:*.%'*/-295583.17035676200/,-.:/897738-,(%(*'(*-/)&''(1363,01923-412)'((*.'(*)),..-/2-002-6,')+87949.,-2:2-07122+/+,,6:3,+0'3/-/40/+.11399*4+++/(*+++333-+))+%)*,-%&+(+01/,,&()+,7*9*)%%&(&%()20-.4161601/+%)--./14566;9257/).'&'$&&(*261.-,/0140010-2,('*,*3+,,-,.-3--**)--/,6-*+0984+*'0(++52.*,%&'+70/433635655474;46+40+081477898702)21129/3337:74330041++))()-,+,-(%'))40/*)&&'$&().-&/2-08/---+4)*+6.)),*.+1;588+)-**,,6;133+*-*+)0,.*1018/),22:6:22-67./.183*,-7/4.-.''660642/../0%&/4*,+))(+/-..601038.7.0/63&.&)*/4:68<;588694*4.-),%+345996/66,-.:733::476321.1./21,,*,/60*&'%)++/(5.+&,,+011*$')15,+(((-.362.00412'40+&++-.141()''--14<9540&%))(9.2*+-+07-124120*)//1/292..20,+''**+71,*)/2'&)*33070+*,++34'-'**.)*)6688756886:61-*(%'$#$%'$'(*,+(.//2',$$),+*,.*)*52././7;;,,-&'%()*18356159,-04:.,-1-3++,025:19+;69-5,)')%%+*)16765/)')('*/,)')*0,7+*%)*//.12)%(((25*)++,/8,074'--*1733.&',+*...18831771)$#&&(,079:42974183.1255(')'+2$)/,+1.'*)'./.4/667:4;2%+%').-23:22463;77,80)*,;4,6;;1+/1.55//537,53,(''($&&$,,*47*,.4,.(.+2/10/((*(*0-01,+4-*4+6.1,)-,76-2--*+2,))(*(*++19244081%**$))"'
@96275ee8-3246-4768-9615-7159b201f6ae ch=303 read=208865 start_time=2019-12-13T15:47:44Z barcode=BC01 runid=2c9cf7bc05858273f10e7d7ec552fc0bd742dc3e
GGTTGAACTGACGCTCAGAGTGCGAAAAGCGTAGAGAACAAACAGAGTTAGATACCCTGGTAGTCCACGCCGTAAAACGATGTCGGCAGGAGGTTGTGCCCTTGAGGCGTGGCTGGAGCTAACGCGTTAAGTCGACCGCCTGGGAAATTACGGCCGCAAGGTTAAAATCTCAAATGAATTGACAGAGGCCCGCACAAGCGGTGGAGCATGTAATGGTTTAATTCGTCAACTGCAGAAAGAACCTTACCTGGTCTTGACATCCACGGAAGTTTTCAGAGATGAGGTACATTCGGGAACCGTGGAACAGGTGCTGCATGGCTGTCGTCAGCTCGTGTTGTGAAATGTTGGGTTAAGTCCGCAACGAGCGCAACCCATATCGCTGTTGCCAGCGGTCGGCGGGAACTCAAAGGAGACTGCCAGTGATAGACTGGAGGAATTGAAATTGACGTCAAAGTCATCATGGCCTTTTCCCGACCAGGGCTACATGCTACAATGGCATACAAAGCGATACCTCACTTGAGAACAACGGACCTCATAAAGTTACGTCGTAGTCCAGTAGGTCCTGCAGACTCGACTCCATGAAGTCAGGTCGCCCAGTAATCGTGGATCAAAGTGCCACGGTGAATACGTTCCCGGGCCTTGTACACACCGCCCGTCACCATGGGAGTGGGTTGCAAAGTAGGTGGCAACACCTTCGGAGGGCTTACCACTTTGTGATTCATGACTGGGGTGAGATCTCTCGTAACAAGGTAACCGG
+
/5(&'&(,&+)/+034.-)*+12*-62+&.-/'%&'(-147+03'$'-.'(2.,4;4/2561/-.0')*-)'(,160-*&)$**,--())%)),3(((*&$$#&'+*.3331-*+'('*226.--,005.2222+28578543**,+**,,)/6./116(..0%*()'(,.,3+(%%'5-312%'%./(/0,--0/1.*($)&,',+*+)*,.2'44:51113-&&%')..++(&*.*%&+,,1--5:/0+,-/0/(,++.3..2*,+++4:2.,**),/+*()'&&%*,-'653:68873.'+('--.0//-,*.(,,**,..570-1019:436/)+*33*+28,66261)+,.4,-.79/,-.$$'$&&''-,/3((*(,9./85/8498/1*)(-0-110204+*-&,+.-/14.-.,+,*.,--.,)(($$)''')**3,/0,-/18-/03296)+1+0(%$&'(*(*(0+)-,/))((&.,---+0.*'#$&*+1.-,'',*((),*+$)%%(&&''&..--5002./*'-,*&')).13.++*,2-,**+((*+.0-./-%,-010---.2+-.3.--2&'$,-/,+*%&&+,--222/),,(/*$-).2/2160+&,)-3+/+,((')+++')*,32+0-2:0/;/.-.+-)*++-+'(**5216,--+'&')+(+)(&&*($(,066.3)()((,+)27%*,0-*71015,(**((('+,((&%%%&&('$#$$$')-,,)).707.,
@9e382903-4544-4ead-8873-a0ae781fc42b ch=414 read=92617 start_time=2019-12-13T15:47:44Z barcode=BC01 runid=2c9cf7bc05858273f10e7d7ec552fc0bd742dc3e
CTCCTACGGGAGGCAGCAGTGGGGAATATTGCACAATGGGCGCAAGCCTGATGCAACCATGCCGCGTGTATGAAGGCCTTCGGGTTTATAAAAGTACTTTCAGCGGGGAGGAAGGGGTAAAGTTAATACCTTTGCTCGTAGCGTTACCGCAGAAACACCGGTAACTCCGTGCCAGCAGCCGCGGTAATACGGAGGTGCAAGCGTTAATCGGAATTACTGGGCGTAAAAGCGCACGCAGGCGGTTTGTTAAGTCAGATGTAGAAATCCCGGGCTCAACCTGGGAACCATCCTGATACTGGCAAGCGAGTCTCGTAGAGGGGTAGAATTCCAGGTGTAGCGGTGAAATGCGTAGAGATCTGGAGGAATACCGGTGGCGAAGGCGGCCCCCCCCCTGGACGAGACTGACGCTCAGGTGCGAAAGCGTGGGGAGCAAACAGGATTAGATACCCTGGTAGTCCACGCCGTAAATGTCGGCAGGTTGTGCCCTTGAGGCGTGGCTTCCGGAGCTAACGCGTTAAGTCGACCGCCTGGGAGTACGGCCGCAAGGTTAAAACTCAAATGAATTGACGGGGGCCCGCACAAGCGGTGGGCATGTGGTTTAATTCGATGCAACGCGAAGAACCTTACCTGAATCTTGACTGACATCCACGGAAGTTTTCAGAGATGAGAATGTGCCTTCGGAGGAACCGTGAGACAGGTGCTGCATGGCTGTCGTCAGCTCGTGTTGTGAAATGTTGGGTTAAGTCCCGCAACGGGCGCAACCCTTATCGCTGTTGCCAGCGGTCCGGCCGGGCGCTCAGGGAGACTGCCAGTGATAAACTGGAGGTGGGGATGACGTCAAGTCATCATGGCCACCCACGACCAGGGCTACACACGTGCTACAATGGCGCATACAAAGAAAACGCGACTCGCGAGAGCAAGCGGACCTCATAAAGTGCGTCGTAGTCCGGATTGGAGTCTACCCAACTCGACTCCATGAAGTCGGAATCGCTAATCGTGGATCAGAATGCCACGGTGAATACGTTCCAGGCCTTGTACACACCGCCGTCACACCATGGGAGTGGGTTTGCAAAGTAGGTAAGCAATACCTTCGGGAGGCGCTTACCACTTTGTGATTCATGACTGGGGTGAAGTCGTAACAAGGTAACCGG
+
++.1/34322(,.-.21+/1*,+(',)(-,))),.755920,4,2&366656/1/&.41637129998755)-*(*59758+6*3*+*.351('*..-6:0/66399())),*.4-)),<511703/.0-+-)&'+,*'&'.,0.+50*-.$)'')-4/()',.--31*,/21-,.--100122.-8-,.02/31-2672786373800&,-+1-12/1-&%&).63*(()-,.,0455/%/296,2060049)+-:81++55-.162,50,+-6-6776:.0,*,+,1))+4556401+)-(*-./24146933*+-1**-..//1,,,19741./+1.-./96-,/0010,,,013:0,/+(64116063473**)+-116206/0.78.-8:94/()+-'),00000-.5657..4+))12498)),.89,7084/2/-(++25</-4;978584/003801+.((%')+.,+,/22*-.1;//51218659...2-/*/-,-.,5/.*/--2/8/55236;6:;-33(($$$+(126/548*7-:2<;77893<1//37686575;<9*<9*)-+.45684789.((',$''/,98899;71121.6-..81/3-.02+/++4831)'*'-/)%(')-6647/)*/0),**1:5.-++,,)+,,5;759689952(+(2.345;6;720/,)*.-232239:5843/4565822..-..2-9,(*/:9337<9;:3:-2*,*1(),22+(((()*,10<211//3''-(,0.3/...59930413/450*,2/1+(.''(,239:9111//34<::9:/+*%)%-63477997980&),/365%,'%&'%(+(%)+1040387:874,,'(*-/36455987;846546082(')(,-,+//*0).0.-++**,-5.12:53&/25.680*+-,,240544.6+,.+3--*()++1)6-*)(,.,0/.0041+)1*),2/9/:00(&(+114295/.--2,,9869:464:3$%-&$&&/2.+$/.///3//-../-7;0;;+.101/07-30--&')/46-4**../*'&&.1,2.'(),%&+,347*:8*+4/1.3-(-1,229831202-67654221.02---0-,-04455.//834:7888
@c79d6938-ded6-4b68-9b1b-e2e6634325ae ch=165 read=220879 start_time=2019-12-13T15:47:45Z barcode=BC01 runid=2c9cf7bc05858273f10e7d7ec552fc0bd742dc3e
CTCTACGGGAGGCAGCAGTAGGGAATTTTCGGCAATGGGAAACCCTGACCGAGCAACGCCGCGTGAAGGAAGAGACCGTAAGCTTCTGTTATAAAGGAAGAACGGCGGCTACAGGAAATGGTAGCCGGTGGCAGTGCTATTGAAAGCCACGGCTAACTACGTGCCAGCAGCCGCGATACGTAGGTGGCAAGCGTTATCGGAATTATTGGGCGTAAGAGGGAGCAGGCGGCAGCAAGGGTCTGTGGTGAAAGCCTGAAGCTTAACTTCAGTAAGCCATAGAAACCAGGCAGCTAGAGTGCAGGAAGGGATCGTGGAATTCCATGTGTAGCGGTGAAATGCGTAGATATATGGAGGAACACCAGTGGCGTGATCTGGCCTGCAACGACGCTCAGTCAGCGTGGGGAGCAAATAGGATTAGATACCTAGTAGTCCACGCCGTAAACGATAGTACTAAGTGTTGGATGTCAAGTTCAGTGCTGCAGTTAACGCAATAAGTACTCCGCCTGAGTAGTACGTTCGCAGAGTAAACTCAAAGGAATTGACGGGGCCCGCACAAGCGGTGGAGCATGTGGTTTAATTCGAGCAACGCGAAGGGTACCTTACCAGGTCTTGACATACTCATAAAGGCTCAGGGTGGAGAGATAGCTATATGAGATACAGGGTGGTTGCATGGTTGTCGTCGAGTGTCGTGAGATGTTGGGTTAAGTCCGCAACGAGCGCAACCCTTGGCGTTAGTTACCATCATTAAGTTGGGGACTCTGAGACTGCCAGTGACAAGCTGGAGGAAGGCGGGGATGACGTCAAATCATCATGCCCCTTATGACCTGGGCTACACACGTGCTGCAATGGATGGTGCAGAGGGAAGCGAAAGCCGCGAGGTGGCAAAACCCATAAAACCATTCTCAGTTCGGTTGTAGTCTGCTGCTTCGACTACCACATGAGAAGTTGGAATCGCTATTGTCGCGAATCAGCATGTCGCGGTGAATACGTTCTCGAGGCCTTGTACACCGCCCGTCACACCACGAGAGTTGATAGCACCCGAAGCCGGTGGCCACAATAACCGCAAGGAAGGAGCTGTTAAGGTGGGATTGATGATTGGGGTGAAGTCGTAACAAGGTAACTTGG
+
-.06463<52574045220.+,-%&*()0,/0/4;653+%()+-+*+.1811.-26469:432322721//*+)'(&%'41&.18211272/27*1+141301+))-)((*+&0-+.**2350-.-()*.'(&'(&+.&+*%(**$)*,.,5...311/1123:9333/0423)(&((98946607.+,5+..*9**,'-**01&1)98542.4/)%).+%(+/568(,'&&(/'027001663122/75019904/-***0++.9--0/48%-0&%'%,-).5/-46--,,-++,/07-8/0.,60///-1/)-*.;.9/6/531055667/*1/*01//+(.222144401,..-29:3304.''%%$--0710/-,.3725464576'++)(%))6/)1)(&+8;84212+0,)&''$*(*(1221132,.-/779:;0100033886563.,+)+-32;69996028323550.+..-7/8092-8--0--....294493)'()+687523;4(++&'$*)4*-232,*)(.-3--.5)+2118/--/106-2+&/'**%+00/.195;:/73;6,/(*,/92.-1/)&%%',.25258+1+,-28211545656783;2/7/..())()*0-''%+*),-../550&(*146'1.'+**0)$%*+.275325643''&(&,,231*+....2-13281.045-*,0,4**-.'2*0-95.6'3/,-5,-,3/1;8:0%%-1/-/1-5:3223+)((),/488<,2335778254/.**)-01;0.)1,44479899885--.55491:67+-645//14,0441,+))(&'''$%#"%'0-2::;;:;::6,(-2,)1*.1/3,,.355,+)-&'#$,;;2392),)17009693-(4,0275),&)$(-15/3'(('')1+,//)()((,-0/-')+()-81:999673%('&*4,,+*',20564443558+./02833328<679+(-4,**-+())&)3)1-%&'(&)(.+/00))()/7333/)0./62)++)0845-6,3+&&.2*+//.475--0,1%,$&*52.1)(,)0+26-30./0002309:+)),1-.3485,259*5-(''($/+
@29b3fed4-1e16-4551-ad17-b4644a06b010 ch=195 read=98606 start_time=2019-12-13T15:47:44Z barcode=BC01 runid=2c9cf7bc05858273f10e7d7ec552fc0bd742dc3e
CGGGAGGCAGCAGTGGGAATATTGCTGAACTTAAAGCCTGATGCAGCCATGCCGCGTGTGAAGAAGGCCTTCCGGGTTGTAAAAGTACTTTCAGCAGGGGAGGAAGGAGTAAAGTTAATACCTTTGCTCATTGACGTTACCCGCAGAAGAAGCACCGGCTAACTCCATTATGGCAGCCGCGGTGACCAATACGGAGGTGCAAGCGTTAATCAGGTTACTGGGCGTAAAGCGCACGCAGGCAGTTTGTTAAGTCCAGATGTGAAATCCCGGGCTCAACCTGGGAACTGCATCTGATACTGGCAAACGAAAGGTCTCGTAGAGGGGTAAATTCCAGGTGGCGGGGGGGTGAAATGCGTAGAGATCGGAATACGTTGGCGAGCGGCCCCTGGACGAAGACTGACGCTCAGGTGCGGCGTGGGGAGCAAACGGGATACCCTGGTAGTCCACGCCGTAAGCGATGTCGACGGAGTTATTGCCCCTTGAGGCGTGGCGGCTTCCGGAGCTAACGCGTTAAGTCGACCGCCTGGAAATACGGCCGCAAGGTTAAAAAACTCAAATGAATTGACGGGGGCCCACTGAAGCGGTGGAGCATGTGGTTTAATTCGATGCAACGCGAAGAACCTTACTGGTCTTGACATCACGGAAGTTTCAGGGTGAAATGTGCCTTCCCGGGAACCGTGAGACAGGTGCTGCATGGCTGTCATCAGCTCGTGTTGTGAAATGTTGGGTTAGAACAACGAGCGCAACGCCATCGCTTTGTTGCCAGCGGTCGGCCGGGAACTCAAAGGGAGACTGCCAGTGATAAACTGGAGGAAGGTAAGAAGGACGTCAAGTCATCGCATTTCCCTGACCAGGCTACACGATGCTACAATGGCGCATACAAAGAAAGAGCTTGAACCTCGCGGTATAAGCGGACCTCGCAAAGTGCGTCGTAGTCGGATGAGTCTGCAACTCGGCTCATGAAGTCGGAATCGCTGAAATAATCGTGGATCAGAATGCCACGGTGAATACGTTCAGGCCTACACACCGCCCGTGCACGCAGGAAGTGGGTTGCAAAAGTGAGTAAGCTTAACCTTCGGAGGGCGCTTACCACTTTGTATGACTGGGGTGAAGTCGTAACAAAGGTAACCGG
+
+*4,&,0*'010287;.,.3)*')+..&(+-,4/*+9;9887254'4755303*,-1(/-12+,.,-,-/-5+9;:5:333;81,33((&&%$()&(11)(.,-,**''*+33/.825145,25,)122**0/23-5.--:..1-+4.%+,(*(64562./2/034%3(%(%),.%2-')&%%%')+.-//12500,)%'&&'),161605''*./00799:752148.67614-5-.15+3/8+)0/90..2'()+*&,&)20(72+,678993977738-2,,42100/++,//.1-4.18-,+.,(,*+**+*+2*(+/0+)-'5+15()361*.$&*),,*,+(,.-((+2440-.../('%&%#((&-+.*'%&&'32<9/)15-**.-*,.///+,*),**0++'&&&(437:2-,/0,(+)5/-,+47++*7-+,761.//0:89:2'..+-.:+*)),/%&-)$-''64/%*'*,7:4429.(-('')(&***&,3452-,'-.3/2433256548441//0()()%*&,.--.3/596;:;25554:671.*,,*)--3:7*05($+'('*+13;780-..1,+'*-8;:2949.,,--726311238.-620..,+)&+1224366782%'-0*1+,8;50-/*++,-1+/5579865*(.763222%5()*45.24223436674956576*2+&'()87985932.094/.+4&1449,('(*+&*)((+*,0''#,+*+0..414018-2-++/5:9826/5*14*3/01/:-.-*&((-.6591///015:6556-+.''0,60,''+(+/,.2270.+/1132./*/2,/,*%*,07+5/((((&))),(/11)0,*),**./.3038+'+-(&&&%&%&'(&'(*+2/0+*%.-,.1;66877))370+5/0112,2'.,-)8+2//1111*1183443&,.(#$%%*)+-)(-()2,-*(('%$)*((*+08000/,,80-.+(+38644;9193363).22%%%''))2755;2-0(+&)$&&)()&**35439142;1(&)&$')+&&*1/2.,--42*-(-0+2010:/39'+//+%'&(),233992,++)*),))())/6+.,453300+
