# Supplementary material for: De novo species identification using 16S rRNA gene nanopore sequencing
Source: PeerJ. 2020 Oct 21;8:e10029. doi: 10.7717/peerj.10029 (PMC7585375; doi:10.7717/peerj.10029)
Supplement: Supplemental Information 3 [file peerj-08-10029-s003.zip › pass_fastq_runid_2c9cf7bc05858273f10e7d7ec552fc0bd742dc3e_418.fastq]

@ec274e56-db1e-4fa4-93f2-962b4e224e50 ch=231 read=125730 start_time=2019-12-13T15:48:06Z barcode=BC01 runid=2c9cf7bc05858273f10e7d7ec552fc0bd742dc3e
CCAGTTACCTTGTTACGACTTCACCCCAATCATCAATCCCACCTTAGACAATATTCCCTTGCGGTTAGGCCACCGGCTTCAGGTGTTATCAACTCGTGGTGTGACGGGCGGTGTAGAAGGCCGGGGCAATATTCTCACCGCGACATGCTGATTCGCGATTACTAGCGGATTCCAACTTCATGTAGCGTCGAGTTGCAGACTACCAATCCGGAACTGAGAATGGTTTATGGGTTTTTTGCTTCACCTCATGGCTTCGCCTCCCTCTGCACCATCATTGTAGCGCATTATTGTAGCCAGGTCATAAAGGGCATGATGATTTGACGTCATCCCGCCTTCCTCGGCTTGTCACTGGCGAGTCTCGCTAAGTCCCCACAACTTAATGATGGTAACTAACGATAAGGAGTTGCGCTCGTTGGGACTTAACAACATCTCACGACACGAGCTGACGACAACCATGCACCACCTGTATCTCGCATAGCTATCTCTCCCATCTCACTAGACCTTTATGAGTATGTCAAGACACGAGTGAGTTCCTCGCGTTGCTTTCGAATTAAACCCACATCCACCGCTTGTGCAGGCCCCGTCAATTCCTTTGAGTTTCATTCTTGCGAACGTACTACTCAGGCGGGTACTATTGCGTTAACTGCAGCACTGAACTTTGACATCCAACACTTAAGGTACTCATCGTTTACGGCGTGGACTACTAGGGTATCTAATCCTATTTGCTCCCCACGCTTTCGGGACTGAAGCGTCGGATTTAGGCCAAGATCGTCATATCGCCACATAATTGTTCCTCCATATATCTACGCATTTCCACCGCTACATGGAATTCCCGATCCTCTCCTGCGCTCGGCTGCCTGGTTTCTATGGCTTGCTGAAGTTAAGCTTCAGGCTTTCACCACAGACCCTTGCTGCCGCCTGCTCCCTCTTTACGCTTAATAATTCCGGATAACGCTTGCCACCTACGTATTACCGCGGCGTAGTTAGCGTGGCTTTCAATAAATTACCGTCACTCGGCTACCATTTCCTGTAGCCCGCCGTTCTTCGCTATAACAGAAGTTTACAATCCAGCCTTCTTCCTTCGCGGCGTTGCTCGGTCAGGTTTCCCCATTGCCGAAAATTCCCTACTGCTGCCTCCCGTAGGAG
+
24)034.594:30:(*)*+.4012::/11388;569.75,+685:555-4,+&-*/4-+8-/,,+3$%12,'*-.31267'0:)**833313,,,+-88320+)(*20,-0+*'$%(+*+0*-2.+(+')*23.-+,/5.44498:9:::3/7/&',+,:-32.//()&7+410+-.-(,)+,-*)*,0-100411.5/2.***./)0+-*.).,,+(-3/33:<<*93902.97:/())9)*,1.5'(.415;7877506++,//0,36637''2,,+.-,,*/+()*(()+11()74/()++'*2/.,,,,11+5:../2...&'21),106<9533+*(+)',-,/+,,,,'',.28322)(()/89-,.-,+)(2)*+.6576340025+++*()2,*+0857587,+/,*.20,4(3'*//34554,%(*).&''))))*(,+*22114.-&(&-,&*-/.13/.)*%%%&'.0554222*,7--5/-,''(*-.,%&+*'/('(*,767921201)-%&'))&(-332/04:28.,*.06.(*/3/4<6;;,+-*-,,*/6--00-/15&4+6;7)*-.0.8-2'+-/,*+18701:<06/+/))2445*31+./00697/4)(((2*1.-..+508/102'43)121.016:;21203512,0+&'(.'((-.6686::72:7--.4--&+3/.3235%61)*-38/,3/-10*2/*(2/:56,(,,-/981291./+-*&)/024%.$.+%',837100246066(,+.,.1-''&*&%/')493,*,'$((*0542133555<..'&.-+,.,.&*,00.2-0*)'))),-3267468&21206145:;:;96;425355;626-0/.,)(0+3+**+/-+27.59.-.,-)**-479+//./27732:<7222/90,24;70..,+)./-6:77211407686/.-0*,3,,+'),.221803,&)&+,,+-.7*((/(/-5++,*)..,/5+*-,3711/(/0-+(((.18.8;321/..0/51,,16.1;,0*'',-36351,).**5:*')457540'112957;954*,&)'12505---1,8/4&47.<-147-'*+,64//2/1/054+(&+**/0049/58*+823/*)
@163df942-a165-4be0-8857-17bdda3886b3 ch=89 read=124259 start_time=2019-12-13T15:48:09Z barcode=BC01 runid=2c9cf7bc05858273f10e7d7ec552fc0bd742dc3e
CCGGTTACTTGTTGCGACTTCCACCCCAGTCATGAATCTGAAGTGTTAAGCGCCCTCGAAGGTTAAGCTACCGCTTCTTTGCAACCCACTCCCATGGTGAGCGGGCGGTACAGGCCAGAACGTATTCACGTGGCATTCTGATCGATTACAGCGATTCCGACTTCGTAGGTCAGTTGCAATCCCAATCGACGCACTTTATGAGTCCTTGCTCTCGCGAGTCGCTTCTACTTTATGCGCCATTGTAGCACGTGTTAGCCCTGGTCGTAGGGCCATGATGACTTTGACGTCATCCCACCTTCCTCCAGTTTATCACTGGCAGTCTCGCTGAGTTCCAGCCGGACCGCGGCAACAAAGTTAAGTTGCGCTCGTTGCGGAGACAACAACATTCTGGCACAGTGACGACAGCACCATGCGGTTCGAAGGCGCATTCATCTCGCGAAACTTCCGTGATGTCAAGACCAGGTAGGTTCTTCGCGTTGCATCCCGAGTCACTCCACCGCTTTGTGGGCCTATCAATTCATTCGAGGTTTAACCTTTGCGTACGTACTCTGACGGTCGACTAACGCGTTAATGCAACCACGCCTCAAGAACTTTCTTCTCAAGTCGACATCGTTTATGGCATTAGTTACCAGGGTATCTAATCCTGACTCCCGCTTTCGCACCTGAGCGGTCTTCGTCAGGGGCCGCCTTCGCCACCAGTATTCCTCAGTCCTGCGCATTTCACCATACCTGGAATTCACCCCCCCCCTCTACAGGGTCGCTTGCCGGTATCAGATGCAGTTCAGGTTGAGCGGGGTTTATCTGACTTAACAAACGCCTGCGTGCGCTTGCATATGTCCGATTAACGCACCCTCCGTATTACGCGGCTGGCACGAAGGTTAGCCGGTGCTTCTGCGGGTAACGTCCGGTGAAGGCGCAAGGTATTAACTTTCTCCCTTCCTCCCCTTCAGTGCTACAACCCGAAGGCCTTCTTCTACGCGGCACGTGAGGGCTTCGCCATTGTGCAATATTCCCCCGCTGCCTCCCGTAGGAGCAATATCAGCACCAACAGAAGGTTAACGAAGTCACCGACAACAGCCAGCACCAGCAATACGTAACCG
+
0315.3,*'))0,&()&)*+&('//3,+-2:6887:762,*3+)***/,**)*0().*+/-12150(*/(+,%'(%%(*)*,4-15/*-..:7,05733-342;:01,&$%'261*(''+/*0+.+)&)*,+6-+-0.-/43-((+'$'*%*+'4,0+*'(*5+32/,.+,%2-903&')*,*)-*,+'/+-(()+*&*('''*&'0-//5+0*+)%*)..44,+)%'')('*2379:217,+,/-*---/1200.;/),99774-+-,4.,)(',,0-,0'&'*,+12/;20)061/1+**&&(3;/237899/+)'(-0/3--1/0,.6,-,/14364550(*'(45056+,+,-())..0./5555:4530'%%$)'%'''%*33*+..-,,.0..21/&%%'$)'$$$&'$*&&&(*+-/'023;:45*($#$$()('-4-502'('*/8/+(,50*.+*,,43956;555/21+)*,,+''%$)(%(+5,)1-/*)(')&&((''(&..+30959:<0,'+)473-08-40.*,&/'+,1,*4*%'&),4-.-2+,-.()*,18/,)%&&-07-/167401&)%$'01,+*((+-(,*53//122/,.30*)'(%#+&%',,*3*'-*''(11,%%*3400%%)*,)&(.44-(*%(&$&()%(&&&07.,.4-.0.(271561:2/16+--'++*)2*-+*%((,&&$&%$&)1;.-23$''+('&&,'0,,&).21543*&&'$%'%)((%#$%%/,/2,0/,28,/3864&-/79(+3673346-*-(*+'$*,330.&.(4*122/*/4--///13///2.0'****.1-++2+1''$%$/2430,-/10-)($#$#$$''+)+(*(*+,3+,-3-62,--+(().187/481.)-'&&$()*))(%(+-)2/-20/.))+($&,6,,53(++-*))+&)&($%)&'3.54)(,(-,.0+-+111.+.)$&%$$&&(%'(+.+.3')-7)-,,**+383344465))$''&(,(.-('-+41.*/.7//0;550009/41,+6,.:1:3/)''('**&(')+,,*))%()(),./5,&&(+*&-1(-*%#$
@6c33d6c4-76e2-454b-a35b-863f74d148e4 ch=59 read=168845 start_time=2019-12-13T15:48:23Z barcode=BC01 runid=2c9cf7bc05858273f10e7d7ec552fc0bd742dc3e
TTGCTTCAAGTATTGCTTCGTTCGGTTACGTCGTTGCAGAAGTTGTCTTCCGTGTTAACCTATTTCCATGGTTGCTGATATTTGCTCCTACGGGAGGCAGCAGTGGGAAATGTAACCTGCACAATGGGAAACCCTGATGCCCGCCGCAACGCCGCGTGAGTGATGAAGGTTTCCGGATCGTAAAGCTCTGTCTTTGGGAAGGCTGTTGGCGGTACCCAGCACGGGAGGAAGCTTCCCAGTAAACACGTGCGCCAGCAGCCGCGATACGTAGGTGGCGAGCGTTATCGGATTTACCGGGCGTAAAGGGGCGTAGGCGTTATTCGGGTAAGGATGTGAAATACCCGGGCTCAAGCGCAGGTGCTGCGTGCCAGTTCCCATCTGGAAGTGCGGGAAATTGAATTCGCAACGATGCGTAGAGATTGAAGAACACGCAATTGGCGAAGCGGCTCACGGACTGTAACTGACGCTGAGGCTCAGCGTGGGGAGCAAGCAGGATGCGATACCTGGTAGTCACGCCGTAAACTTGATGAATACTGGGTGGGGATTCCCAACACCTCCGTGCCGCCGCTATTAACGCATTAAATATTCCGCCTGCGGAGATTGCGGTCGCAAAGATTAACTCAAAAGGTGACGAGGACGTACACAAGTAGCGGAGCATGTGGTTTTAATTCGAAGCAACTTGCGAAAGAACACTTACCTTGACATCGCCGCATTACTCTTCATCCCGAGAAATCCTTCGGGGACAAGGTGGTGACAAGGTGATTTGCATGGTTGTCGATGTCGAAAACTCGGTGATAGGTGAATGTTGAGTTAAGTCCTGCTGCGCACAAACGCTGTAGTTGATTTTCCCAATAGGATGAGACTTCGCGGGCTGGTTAGCTCTGGGAGGAAGGTGGGGATGACGTCAAATCATCGTGCCCCTTAATATTGTAGGACTACGTATTCCTAATGGCTGGTACACTGCAGAGATGCAATACCGTGGTGGAATACTTTTAAAACCAGTCTCCAGTTCCGGATTGTAGGCTGAAACTCGCCTACATGAAGCTGGAAGTTACTGGCAATCGCGGAGTAAAGTGTCGCGGTGAATTCTGATCTGTACACGCCGCCCGTCACGGTTAACCCACGAAGTCCGTGAGCTAACACCGCAAGAGGCAGCGGCCGAAGGTAGGTCAGCGATTGAAGGCCGAAGTCAACCTTTAAGGTAACCACGG
+
)$#$##''*())()%,.;458;-()2&$%#%$#&'%%%%))&-,(++-,&$%',),,*+)'$&(()'$$''%&$%''&('0,($'),%%&+'/1')*.-35,4777,*)((&+$$$$&%&%(++,**(&))+.')*12')*&$###%*&'$'0/001*%&&(12328663<6*(0--221357.&++0612.265+0,*('.++)*.&*'',-+.,%&('&)'0-*.+*-()+,,)($''(-,,&*&,&&$%(%-.+-/1-(''**96804521/,*)..008+.1(5&.,'$'&,1634488----+).6446.**)'('%(,+*,*.1087.&/.''*02).2.---+*#%$'$*(,),***&'#$$#$+-*3++651'(%$++/()*'(&&'&&)(+%%$$$$#$''+,.-,,,++00+&&',0.',')*'*&/)))*(&+*&,*,$*1300331130/.-01451/)/,11&))',(,.*')+-)%)),7*0$$%&$$)+&'3/,016)+-56,,,3-+(*)+.22940-+&1((*)(+%,+(''**)(+0)/*&--/543-%'&)*(.+-,-+4.76.,(+(&(&&(''&('$''()%*,3/.')),)'%')'*',-033+*(-*',)&*(&&&&&+))()&(),./-,,,'*&&)/589*.0+.-*-+%%))*)*,-))2/).20#(%%%'('/,.0434%&$()(0(&&**,+'((,(')**')+',--43-.2+--++/--/5//0.0&+(-.)),)%%(+-111)*)*%&'--'+,)(''*'$+'%(%)%$&''/,0('$(/3141/1+'&%#%$#$$%+230(&%$%#$%#%#,((&''%)$##*))&'%&&**)($#(*%%$%'*/,//++&*/(&)&)-(1*+.2+55515749)61/0292%0%+/,&+'('(*30*'%)''&)%'$%$&%'&%,/.+-)'*23--$&#$'&%(()1,.2,,*03012302,/++%%%)*)',0)-'(.:721'&*-/3(1+**0+-.8654+.,&&)*,.-+*+)-+/,++120/++04/1.,*+,601/61('$$(/(())+)%%((*(&..4-&'''&%$&'+(-.2;,6;-+33--)()('%&$$#%#'((*+3246676321+&(*(.,/(&%),+/1,*/)(.-*,))(+).'((')-)(%&)$)&%'((''%#'%$('('(*.1811&&(+
@ae3d4921-125f-4296-856a-5ed41ce6e595 ch=25 read=34217 start_time=2019-12-13T15:48:19Z barcode=BC01 runid=2c9cf7bc05858273f10e7d7ec552fc0bd742dc3e
CCGGTTACCTTGTTGACTTCACCCCAATCGCTGACCCTTCGGCCACAACGCTCCTTGCGGTTAGCTCACGGACTTCGGGTATTGCCAACTCTCGTGGTGTGACGGGCGGTTATTGTACAAGACGGGGCATTCTGTTCGCGATTACTGGCCAGCACCAGCTTCGTAACCAGGCGAGTTTCAGCCACAATCCGAACTGAACTTGTGGTTTTTAAAGTTGGCTCCACCACCTCACGGTATTGCATCTCTGTACAGCCATTGTAGCACGTGTGGCCCCTACATAAGGGGCATGATAGGTTGACATCATCCACCTTCCTCCCCTCGGTCAGCAGGCAGTCTCGCTAAGAGTCCTCAACTTAATGAGTAGTAACTAACGACAAGAGGTTGCCGCGCTCGTTGCGGGACTTAACCCAACATCTCACATTTTGACACGAGCTGAGCCGTATGCCACCACCTGTGCTTGTCCCCGAGTTCCTCGATTAAAATGAAATGCAGGGATGTAAAGTGTGGGTAGGTTCTTCGCGTTGCTTCGAATTAAACCATGCTCCGCTTCGCGTGCGGGTCCCGTCAATTCCTTTGAGTTTAATCTTGCGACCGTACTCCCCAGGCAGATATGAAAAAAAAAAAAAAAAACGGCAAGTTGGCGGCGGCACGGAGGTGTTGAAACCCCGCACCTGGTATTCATCGTTTACGGCGTGGACTACACCAGGAGTATCTAATCGTGTTTGCTCCCCACGCTTTCGAGCCTCAACGTCGAAGTTACAGTCAGAGAGTCGCCTTCGCCACTGGTGTTCTTCTAATCTCTACGCATTTCACCGCTACATAGGAATTCACTCTCCTCTCCTGCACTCTAGATAACCAGTTTGGAATGCAGCACCAAGTTGAGCCGGGTATTTCATCACTTAATCGTCATACGCTCCTTTACGCTTAGTGAAATCGGATAACGCTCGCCTGCAGAAGCTGCTGGCACGTGGACGCCGTGGCTTTATGGCGGAACGTCGTTGGCGGGCGAGCACGATCCGAAAGCCTTCATCACTCACGCGGCGTTGCTGCATCAGGGTTTCCCCATTGTACGATATTCCCCACTGCCTCCCGTAGGAG
+
43221:/4:6:+2))(0191-964+-5/2*),++-6,-6(($+%#%&&'$'',*,0)).(%%'*552/1-4/:9;9421211840.0,++-+-&..3631-)()00/*'0-#(/(*)1234++%(%$$#&(&--,75231006-/((-(%'%'$&+&%'+2,++,&20./')+)-+:9-,-1-(*./+9,)*,1.+)*++-''+3.673)/,(*-+%(,-8,)-)$()&)&,(&,%&&%'),*++++2,2%&(.)1--(+()$*+,.')$'(-'#$&&,+/+0,)*+*(''$+*-5,++&,.556,*.93;76.61*)((-/+'&%(').5,355/63011,()//37./*,+0.1.-.%&(((.+/*/01,+*-1/-%-(4+)+'(*./27282116963&%$2(1,'/314333,&'$(&$$%*,,---../00.0**)$%$&&&)1'),+.-')'&)+743(&%%)*&''+63/+,1/0-+,,/)+0/-50.,%(&*/*-14(/*+*)3,9.38413/.3%&052+)*,**--*--+/9:50+*/(++2+2,0082.-+))-0/8184/.30/.12<9093538354133-++-..35*(110'*/+)%$)*+3302345475630'&&'%$%(-.&-,(00-,-&*-3-,1,+1-*/9/01-(#(&/1215246;833233;9,--533589//(')*/4-7.&&(*64/2100'-+87,,2.3.-*$'%'/621.('%$0/+(110/%&&(,/---,./-+..,.0.0361:864-)&(-,015<7894-.3,4*,3143500;11-,4(--)('&('&*'2+5%'*,/27446776552130012597:7;584:</649654,.1&1(,,..3..-4'+-,*(*2++/+-%'&&8,97'54%%$&%,*3+)+&%.-,*'((*$+/+,2(:.5831//24'%%##$('),%'$%).5.,)*+,(/./1/2,3-'%$%$&(&(#%'&-+**%'+'%&&(20*(%#&&(./02+&*).&+12759:8,,./)0*/(-*+*600144.,/$+3//8727:3)*3*)$'&)*,++-/0)%('(394/9/,+,+/&(
@9ee725eb-80f8-487a-824d-8892ec0b4d2d ch=282 read=95865 start_time=2019-12-13T15:48:25Z barcode=BC01 runid=2c9cf7bc05858273f10e7d7ec552fc0bd742dc3e
CTCTACGGGAGGCAGCAGTGGGGAATATTGCACAATGGGCGCAAGCCTGATGCAACCATGCCGCGATGTGCGAAGAAGGCCTTCGGGACAAGTACTTTCAGCGGGAGGAAGGGGTAAAGTTAACCTTTAACCATTGACGTTACCACCAGAAAAGCGCTAACTCCGTGCCAGCAGCCGCGGTAATACGGAGGGTGCAAGCGTTAATCAAGATTACTGGGCGTAAAGCGCACGCAGGCGGTTTGTTAAGTCCAGATGTGAAATCCCCGGGCTCAACCTGAGACTGCATCTGATACTGGCAACGAGTCTCGTAGAGGGGTGAAATTCAGGTGTAGCGGTGAAATGCGTAGAATCTGGAGGAATACCGGTGGCGAAGGCAGCCCCTGGACGGGCGAACGCTCAGGTGCAGCGTGGGGAGCAAACAGGTTGAACACCCTGGTAGTCCACGCCGTAAGCGATGTCGACGGAGGTTGTGCCCTTGAGGCGTGGCTTCCGGAGCTAACGCGTTAAGTCGACCGCCTGGGGAATACGGCCACAGGTTAACTCAAATGAATTGACGGGGCCGCACAAGCGGTGGAGCATGGTTTAATTCGATGCAACGCGAAGAACTACCTGGTGACATCCACACAGAACTTTCCAGAGATAGTTGGTGCCTTCGGGAACTGTGAGACGGAGTGCTGCCTTAACTGTCGTCAGCTCGTGTTGTGAAATGTTGGGTTAAGTCCGCAACGAGCGCAACCCTTATCACTTGTTGCCAGCGGTCCGGCCGGGAACTCAAGGAGACTGCCAGTGATAAACTGGAGGAAGGTGGGGATGACGTCAAGTCATCATGGCCTGCTGACAGGGCTACACGATGCTACAATGGCGCATACAAGAGAGCCTCGCGGTAAGCGGACCTCGCAAAAGTGCGTCGTAGTCCGGATTGGAGTCTGCAACTCGGCTTCCATGAAGTCGGAATCGCTAGTAATCGTGGATCAAATGCCACGGTGAATACGTTCCAGGCCTTGTACACACCGCCGTCACACCATGGGAAGTGGGTTGCAAAAAAAAAGTAGGTAACAACCTTCGGGAGGGCGCTTACCACTTTGTGATTCATGACTGGGGTGAAGTCGTAACAAGGTAACCGG
+
+/0),./4*(/731453310(.'*((.000/*0/731/++&+/0&,1+**,'(,),-33382210..*%&%&'+%(+,.-63:3/5(%%,,+/-*+(,,&1/-6.*,..4*..,)-74..9.((%$(%%%&)./9001414./2(+&(&--*-')')*-1.//0034830.0-(15(0+2..52235-+*)(--05/%,,/.4.42&)')-*./+.0.-1-6:6*,,0,0/132-5,2481,0:1+,+.)')7651/592-127/+53425+8-2,0%*,),+///12--..02-(&)&)))+--*+016-*.24/*'(',(1**-.51----0'2)+03*,196-+),*%$*1)+/*1,.27674564*)))0,-)463...712*(%*&&&*2488-8764.---.5584(*%+38-4/,,&*)&%'(06-)/6440-56-/27<960+'***-*-/,()(+(,*-2/116:+-++,,1250/6./20'-)*)+211..007-.)*,868956:;8751*'&)--,,5+&&%3.07/4-228;:10.-2,+'*,.*(*&$')(**'*.(0).*++4623148377;30/003342,+++4./,,&')20.1/,+,202/((&(-/10.37/5-,+,+,.$+*.-.1/39519,<907313100,070.(+-/450.$*&'#$)')9667/00/07/).,&**,7.,-508;917-)&')+%)0.4'%-(%(+48;.4.--0%*,*+-6302'&,-78846.666<7*611864-2+-0-.//9+/-+()/63222201+)-**+*096/55651230-)+.0:8250-.+$#&%()0)14/+*++&**&*+000//5//;2220/004,'(')&285548+*(./(109323,*%,299/-28:973+2&516&))*0+.('(++)&)%$'(3/)'&*)134.)()+5*-'%',+/%*(--5345;:;800/6,+)4.'++/.//8434+1*0'&.22'(0-..10/-/4.4:131.-,-,07450+()+.377;74835553-)+()).-,/')+2/42:7060(+21-..1,+28242;.+,137<8-...04250(%&+(,/54642746*5.5:5131
@0b864961-629f-4a98-a0e2-9d526f4f5b3e ch=337 read=135183 start_time=2019-12-13T15:48:35Z barcode=BC01 runid=2c9cf7bc05858273f10e7d7ec552fc0bd742dc3e
TTGGTTACCTTGTTACGACTTCACCCCAGTCGCCGGATCACAAGGTGGTAGCGCGCCCTCCCGAAAGGGTTAAGCTACCTACTTCTTTGCAACCCACTCCCCATGATTGTGACGGGCGGTGTGTACAAGGCCCGGGAACGTATTCACCGTGGCATTCTGATCCACGATTACTGTGATTCGACTTCATGGAGTCGAGTTGCAGACTCAATCCGGACTACGACGCTGCGAGGTCGCTTGCTCTCGCGGTCGCTTCTCTTTGTATGCGCCATTGTAGCACGTGTGTAGCCCGGTCGTAAGGGCCATGATGACTTGACGTCATCCCCACCTTCCTCCAGTTTATCACTGGCAGTCTCCTTTGAGTTCCCGGCCCGGACCGCTGGCAACAAAGGATAAGGGTTGCGCTCGTTGCGGGACTTAACCCAACATTTCACAGCACGAGCTGACGGCAGCCATGCAGCACCTGTCTCACGGTTCCCGAGGCACATTCTCATCTCTGAAAACTTCCGTGGATGTCAAGACCAGGTAAGGTTCTTCGCGTTGCATCGAATTAAACCACATGCTTCCACCGCTTGTGCGGGCCCCGTCAATTCATTTGAGTTTTAACCTTGCGGCCACGTACTCCCCAGGCGGTCGACTTAACGTTAAAGCTCCGGAAGCCACGCCTCAAGGGCACAACCGCCAAGTACGACATCGTTTACGGCGTGGATTTACCAGGTATCAAATGCGTTTATACGCTTTCGCACCTGACGTCAGTCTTCACGGGGCCGCCTTCGCCACCGGTATTCCTCCAGATCTCTACGCATTTTCACCGCTACACCTGGAATTCTACCCCCCCTCTACGAGACTCAAGCTTGCCAGTATCAGATGCAGTTCCCAGGTTGAGCCGGGGATTTCATCTGACTTAACAAACCGCCTGCGTGCGCTTTTACGCCCAGTAATTCCGATTAACGCTTGCACCCTCCGTATTACCTGGCTGCTGGCACAGGTTAGCCGGTGCTTCTTCTGCGGGTAACGTCAATGAGCAAAAGATTATTAACTTTACTCCCCTTCCTCCCGCTGAAAGTGCTTTACAACCCAGGCCTTCATACACGCAGCGTGGCTGCATCGGGCTTGCGCCCATTGGTAAATATTCCCCACTGCCTCCCGTAGGAGCAATATCAGCACCAACAGAAGGTTAACACAAAGACGCCGACAACACCG
+
.$'+29/17.9//101337882.197-)./6//,.-,/)*2/+()'*)))))())25)**.,).2)++2094.)+)./,(%*500295.,2+162%'(421-(+)&.))*5671;:103.,/,.-484.:-7*+2+4235668<7559-/0000;<962234/+*))/,./-)',.626($+0737630%''*(&0354537599/3.+4)1*+,1+,*&&$&%%(('+/)2*,//(,,-,-,/&.,0199;4431:5),,.3769972:1/.00/13.13+**)0,)-4./.51'.-.57671/1.-,/--.87889:179.).39956-/(*,6<,+,<8:;.;.+,20.4./97..*6)1*'&*02*4:35133216125372'4-1-..,00.6..&$(*648553;//*'%-)3-)*(+,/33.---+434658943*)&&(+&(++..2)/0/043364321437;34/,)*+)/*..0943557872,(*/2*-3034244736526.-.002189735-60<97;989122./17908+6*;;54/.+,//.2-.+)++,,*+,-06*2'483+*+,(1*2-,291)(*1992+6/8.9.-(,'&$('0-.*05-),./0.51/2)1040.,+',)/+(*.3536,3%,3./-0448+(+3,)'&)&+(#%(%&&%%',/23785245)*,333878*(-+,58*4-)(+(%)-*'''')($%#&%(06962626:500/*39789635-#&(,0-.157:8<98:;5892:223:4622)**4877750303,8:9+.-13,--+,+.535/7.7/85/811673,*+*',*%-+2790,(*+,-5:*45558%.2578,43836/)1959.(*,*)65/,7.-+//1220.//1129;88<47:/*+((**%&*,,(+,/20)),--.31/0++14283./.5+-,-72.06+2///*+'$)/-22783-+''%-+1-,,27'65000<26;421/*)-*.71-/,6,+/'/218.&($*+*-0..*),2**,011+16:6-::1)63,+/*)*))+*((,,.20''*1.:7:0.//4.0.1+/0,.'-+,+/-.0*54729%0-3:*+16,(+$'1*2001351'+((*,*/;2.002)+%*',,-.40/0/25251--4.54354/.%%%%(%%2(,/38+3,'$$%#
@a6e5c238-1400-4fb7-81da-458c042d57ff ch=281 read=97589 start_time=2019-12-13T15:48:34Z barcode=BC01 runid=2c9cf7bc05858273f10e7d7ec552fc0bd742dc3e
CCCGTAGCGTTCAGTTACGTATTGCTGGTGCTGAAGAAAGTTGTCGGTGTTGTCTTTGTGTTAACCTACTTGCCTGTCATCTCTTCCGGTTACCTTGTTACGACTTCACCCCAATCTCAATCCCACAGCAGACAGCTCCTTCCTTGCGGTTAGACCTGCCGGCTTCGGGTGTTATCAACTCTACTCGTGGTGTGACGGGCGGTGGTGTACAAAGGCCGAGAACGTATTCACCGCATTTATGCTGATTCGCGATTACTAGCGATTCCAACTTCATGTGTGCAGACTACAATCGAACTGAGAATGGTTTATGGGTTTTAGCCACCTCGGCTTCGCTTCCTCTGCACCATCCATTGCTTAGCACGTGGTAGCCCAGGTCATAAGGGGCATGATGATTTGACGTCATCCCCGCCTTCCTCCAGCTTGTCACTGGCGGTCGCTAGAGTCCCAGCAATGATGGTAACTAACGATAGGGTTGCGCTCGTTGCGGGATATAACATCTCACGACACGGTGACGACAACCATGCACCACCTGTATCTCATATAGCTATCTCTCTCCATCTCTGGGCGCTATGAGTATGTCTCCAGACCTGGTAGCGTTGCTTCGAATTAAACCCATGCTCCACCGCGTGCGGGCCCCAAATCAATTCCTTTGAGTTTCATTCTTGCCGAACGTACTACTCAGGCGGAGTACTTATTGCGTTAACTGTTACTGAACTTTGACATCCAACACTTAGTACTCATCGTTTACGGCGTGGACTACTGAATTATCTAATCCTCTATTTGCTCCCACGCTTTCGGGACTGAGCGTCAGTTGCAAGGCCAGTCGTCGCCTTCATACTGGTGTTCCTCCATATATCTACGCATTCACCGCTACATGAATTCCACGATCCTCTCCTGCACTCTATGCCTGGACATATGGCTTACTGAGTTAAGCTTCAGGCTTTCACCACAGACCTTGCTGCCGCCTGCTCCTCTTTACGCCCAATAATAATTCCGGATAACGCTTTCCACCTACGTATTACCGCGGCTGCTACAGCGCGTGGTTAGCCGTGGCTTTCCAAAGTACGTCACTCGGCTACCATTTCCTGTAGCCGCCGTTCTTCCTTTATCAACAGAAGTTTGGTCAAAACCTTCAGCACGCGGCGTTGCTCGGTCAGGGCTTCCCCATTGCCGAAAATTCCTACTGCTGCCTCCCGTAGG
+
$#$&%$&)+;1:&/.93333-/1045:;:992-.*&)+).0:778,6.++''*35:5&1*,7-406.*,''*,//..*%''&&)11//.21'-&&')--(,0/./50).+,(.-,,'(23+7.'&'%$&&'-0&012,*/92.3.-.2907&)'81((,-+0,-60*3.(&)-*--),--.1)..0&0)--5458907820600*-+/,219-2,3.*(&+/.8868:566:56/15+,25:::8896152208../)(*,,0,0++*+*0,0012(/&-%(-/212,7-/',---/-,,4/.72;;0633)++*'(&')%&)&,).+0:3434612025653587912/17/-,,))(%((,(&)''*,*)0531012-05/,-/3//(%%.-+),069::81:5.,514643541.,.,7,0000(*%%'$((%$&(()**//)(%',1-)*5485/.++/0488-3+5207010588/28--1:1,(&%(.,88664.10.,23+*&)%/1-.1,-4271114469:4566668934440.-+-01/+*)()**-46765601'&'&''%(*-/))%(,+%&))*)(&&$&().,(*05.%%&)&4455:-+3,4559449,*)-+6)+-/02*'()((,&0743289.+-/:313:;546-.)(*,,(,*+++--/-.69+,+'-)(.+)3-+-..3+,+*,-+*-0461.547/.33/6)6*7..-3)0,,)+-566648-#&+,-.029998754)*'3/333./4-0'(',*,6-*('()**,+,3;;.)4/10**(')334.528110%'./+*&(*6692253,+&&&+,2;99;:3623;897421,'%*).-551.04..*&)#&$%,/1/-%'*,25533/28431(*++*''(+022*)(&%()0,)7++,30&((,.*++,2/'34.-3+(%/,'(++/13*1../002'+-+,--48.-55/+.+41+/0,3-+*,-21-1/36597/*)'%'((1723689567.0.+*/,,.//,&&%%%&('*(0.9112826/3-,1))&,,*$$$'(+,,234.:///9;27:611-,(')1015:5703+50*.2+()%0+2))-)*12-)%(('./.+''+%#$%%)(*-55)*)''33/322/4/04525970).6.,0&'+1.202/+,/11233010/50.0/2)
@e382dc29-6d79-49f4-ac46-2df45f1f0b05 ch=89 read=124309 start_time=2019-12-13T15:48:46Z barcode=BC01 runid=2c9cf7bc05858273f10e7d7ec552fc0bd742dc3e
CCGGTTACCTTGTGCGACTTCGCCCCAGTCATGAATCACCGAAGTGGTAGCGCCATCCCGAAGGTTAAGCTACCTACTTCTTTGCAACCCACTCCATGGTGTGACGGGCGGTGTGTACAAGGTAGGAACATGTTCACCGTGGCATTCTGATCACGATTACTAGCGATTCCACGACTTCATGGAGGTCAGGTTGCGAACTCAATCCGGTTGACGCACTTTATGAGGTCCTTGCTCGCGGGTCACTTCTCTTTGTATGCGCCATTGGCCGTGGTAGCCACGATTGTGGGGCCGTGATGGAGAAAACCGAGCGTCATCCCCACCTTCCTCCGTTTATCACTGGCGGTCTCCTTTGAGTTCCGGCCGGACCATGGCAACAAAGGATCAGGGTTGCATTGCGGGACTTAACAACATTTCACAACACGAGCTGACGACAGCCATGCAGCACCTGTCTGCGGTTTCGAAGAGCACCAATCCATCTCTGGAAAGTTCTGTGGATGTCCAGAAGACCGGAGCAGGTTCTTCGCGTTGCATCGAATTAAACCACGTGCTCCACCGTATTGCGGGCCCCGTCAATTCATTTGAGTTTTAACCTTGCGGCCTCCCCAGGCGGTCGACAACGCGTTAGCTCCGGAAGCCACGCCTCAAGGCACAACCTCCAAGTCGACATCGTTTACGGCGTGGACTACCAGGGTATCTAATCCTGTTTGCTCCCCACGCTTTCGTACCCTAGAGCGTCAGTCTTCGTCCGGGGCCGCCTTCGCGGTATTCCTCCAGATCTCGTTACCGCTTTACACCTGGGTTACCACCTACGAGACTCAAGCTTGCCGGTATCAGATGCAGTTCCCAGGTTGAGCCCGGGGATTTACATCTGACTTAACAAACCGCCTGCGTGCGCTTGCCAAATTCCGATTAACACCCTCCGCATTACCGCGGCTGCTGAGTTAGCCAGTGCTTCTTTCTGCGGGTAACGTCAATGAGCAAGGTATTAACTTTACTCCCTTCCGCTGAAATTACTTTTACAACCCGAAGGCCTTCTTCATACGCGGCATGGCTGCATCGAACGCCGCCCATTGTGCAATATTCCCCACTGCTGCCTCCGTAG
+
6.--0:01636/1'34214;52:47/,-194876:50&''()(+)+/6(--)*/$(.-'(&&+-+.38*,11743.55;68<:261-182*/.13&**&*(*,/.+561/710052232,.(&%1*0+)&'#(0/66:898;768;4300++&''))-%)(*,.1+1,)($)*018;98704%'&'&$%)/*&&(&++-.)0/1++&%%%&,+-+2384//,,,+++()/)-.*$&(+-,/+./5.-.-66-/,.-/249*0)+$$$&%,'&%')+*((#*%),(/0/1.',()*++*%)*'%('($(*+(,614<:,,77485852/.-40.1<7:94:3,1---.((1'*'33,2-,061471'*%'(2*2.)5<+2)**$%-33/+)'$(,.//;:73/2/1.-.---8-*%(031/1--./..//3214369377913212:3541*$)+*.91&(*-(%'(,./0/.19/0073254)*.)+7654/1899619*+),,*0.9-*(%'+183<:9<:453050119.((+*,/92:5-.-*+/456/02)((***+*54/66*)+1+5/;243:80/*9<<-,6-))('%'&(''-55+./787:8842+-54675.-)(*+5-*,++%.1.2022130*+,+-/5855/7'5,5678686884922),*547786.)/-.6,397420/.*-,.7-.4;3/'',1/,')(*.98/,8236(($'+,/24/-.--5;66854.:97265674(*$&&+)+.318),()'3+*'&#&'#,,')*(/,.1584-*%)'&*-&*)&&.+-/1187+)'(08-./&-..08//1211/557291+.3551',/5'+,.+&3/(%&'(+211//-2218;9:;761())**',-*,'&)%%%&(4-((*-+,'(%---,05+-..7/00..0446653*%))/,,-8(6///8,-13)(,/1/1'(-9200-/,+)(,),*(+)+202.-143(''(0*2210&)''*+,.-+&,-)'()**0%'(-1.3/51<78<8-))*(+2;8:05/.--.*+,((())+2,/:0.+9,,+,.-*,1448:4,.1144427169*./2
@a80f1356-459a-4855-9420-c465c2f454d3 ch=108 read=197725 start_time=2019-12-13T15:48:52Z barcode=BC01 runid=2c9cf7bc05858273f10e7d7ec552fc0bd742dc3e
CTCTACGGGGGTAGCGGTGATATTGCACAATGGGCGCAAAGCCTGATGCATGCCGCGTGTATGAAAGGCCTTCGGGTTGTAAAGTACTTTCAGCGGGGAGGAAGGGGAAGTAAAGTTAATACCTTTGCTCGATGACGTTACCCGCAGAAGCACCAGCTAACTCCGTGCCAGCAGCCGCAGTAATACGAAGTGCAAGCGTTAATCGGAATTACTGGGCGTACAAAGCGCACGCAGGCGGTTTGTTAAGTCAGATGTGAAATCCCCGGGCTCAACCTGGGAACTGCATCTGATACTGGCAACGAGTCTCGTAGAGGGTAATTCAGGTGTAGCGGTGAAATGCGTAGAGATCTGGAGGAGGAATACCGGTGAGCGGCCCCCTGGACGAACTGACGCTCAGGTGCGAAAGCGTGGGGAGCAAACGGGATTAGATACCTGTTAGTCCACGCCGTAAACGATAAACTTGGAGGTTGTGCCTTGAAGCGTGGCTTCCGGAGCTAACGCGTTGACCGCCTGGGAGTACGGCCGCAAAGGTTAAAACTCAAATGAATTGACGGGGCCCGCACAAGCGGTGGAGCATGTGGTTAATTCGATGCAACGCGAAAGAACCTGGTCTTATCCACACGGAAGTTTCAGAGATGAATGTGCCTTCGGGAACCGTGGAGACAGGTGCTGCATGGCTGTCGTCAGCTCGTGTTGTGAAATGTTGGGTTAGGATCCCGCAACGAGCGCAACCCTTATCCTTTGTTGCCAGCGGTCGGCCGGGAACTCAAAGGAGACTGCCAGTGATAAACTGGAGGAAGGTGGGGATGACGTCAAGTCATCATGGCCACCCGACCAGGGCTACACGTGCTACAATGGCGCATACAGAAGCGACCTCGCGAGAGCAAGCGGACCTCCGTCGTGCGTCGTGGTCAGTTGGGTCTGCAACTCGACTCCATGAAGTCGGAATCGCTAGTAATCGTGGATCCAGAATGCCACGGTGAATACGTTCGGGCCTTGTACACACGCCCGTCACACCATGGGAGTGGGTTGCAAAGTAGGTAACAACCTTCGGGAGGGCGCTTACCACTTTGTGATTCATGACTACAGGGTGAAGTCGTAACAAGGTAACCGG
+
436553*&(((%)+.)54),)+-0/-/-.1.1955/.6:))9;84./'#&%$))(..421.1(.+))4066:8,;97:6736*((*,/863/000:<.(/--4-63)())*/;31.6-6-13:/:9005-)(*+4752702:3/2-(,)%&),,')*)3+./7313744//1,+,,*+%)+.0.-1.*(-*/,88/471;0807.-,*--+-465450,(%+/*),,/*.-123//&+,7/*3.7/039&'36340282,,7:9)5578/0'0(&&)''*103322:7000&/34&$&&&0-./0/256),&+,+)&5)60)+0/+($'&/,0,.13+/0544----+5383-0/%+-'/,.2;88*)%''&()655/),37-,+,(,--.9:::*1*,++)+.)))1022;1..04;56)89,.2+-03+57,/(+*+0840334:20194,,&&#$%*+,/8/665;3337+)**-)*+4022.06041.+(-133000,0)%-147961/,,+%(,-/&.&&)-5(0*754501-,0):70,/.2/322,73+-4'',,-/2.33:88,&')//../324*:2;82120277979122)(((+))1963-*&*+,**&,/..0,5:;-.-'(',--('(,-995996<:-70865++*-**',127750-+**1234667.9+-47679122.-))*+-1283:508.)+()/.-,4124.--102767;4,3114/.7322:23;514.3/5)6.1387(4*+2550-+)+,:99:;434/023:7556953,,0.6459:.2445;99961/158:95.0(/*$&&%+/1;49785**(%&./3742,2-+01//460...%)(((96644646/-'&)+39+-19,04*2*%'++).54/+'*(0/4$-(.,**),-.2'%&4-12462202114---&2+/.6/0.)+0/2//.276211(*),,+/:6.,*0)(),)+-/9:9,3/.,))*-5532,0)19,+:746456+/.3-'')-93382*/,'&))/+).1/,228700.6.(*2,+5513017343750433460/--05/(''.0*)+--()*,-64,,/)-2569875
@765640f8-a98d-4789-9a2d-cc2cadf813f9 ch=9 read=41807 start_time=2019-12-13T15:48:58Z barcode=BC01 runid=2c9cf7bc05858273f10e7d7ec552fc0bd742dc3e
CCATTACGACTTCACCCCAGTCATGAATCCACCAGAAGTGGTAAGCGCCTCCCGAGTTAAGCTACCACTTCTTTGCAACCCCACTCCCATGGTGTGACAGGCGGTGTGTACAAGGCCAGGAACGTATTCACCGTGGCATTCATGATCCACGATTACTAGCGATTCCGACTTCATGGAGTCGAGTTGCAGACTCAATCGGACTACGACGCGCTTTATGAGGTCCGCTTATGCTCGCGAGTCGCTTCTCTTTGTATGCGCCATTTGGCACGCGTGTAGCCTGGTCATGGGGTCATGATGACTTGACGTCATCCCACCTTCCTCCAGTTTATCGCTGGCAGTCTCCTTTGAGTTCCCGGCCGGACCGCTGGCAACAAGGATAAGGAGTTGCGCTCGTTGCGGGACTTAACCCAGCTTTATTTCACAACACGGGCGACAATGCGAATGCAGCACCTATCGTTTGAAGGCATTCTCATCTCCTGAAAAGCTTCCGTGGATATCCGCAGGAACCAGGTAAGGTTCTTCGCGTTACTTGCATCGAATTAAACCATGCTCCACCGCTTGTGCAGGCCCCGTCAATTCATTTAGGTTTTAACCTTGCGGCATGCTCCCCCAGGCGGTCGACTTAACGCGTTAGCTCCGGAAGCCACCTCCAGGGCACAACCTCCCGGAAGTCGGCGCTCGTTTACTGACGTGGACTACCGGGTAATAATCCTGTTTGCTCCCACGCTTTCGCACCTGAGCATCAGTCGCCGTCCCGGGGGCCGCCTTCGCCACCGGTATTCCTCAGATCTCTGCGCATTTTACCGCTACACCTGGAATTCTACCCCCCTCTACGGACTCGAGCTTGCCAGTATCAGATGCAGTTTCCCAGGTTGAGCAGGGATTTCACATCCTGACTTAACAAACCGCCGTGCGCGCCCAGTAATTCCGTTAACGCTTGCGCCCTCGGCGTATTACCGCTGGCGCGTTTGGCTTTGAGTTAGCCAAGTGCTTCTTCTGCGGGTAACGTCAATGAGCAAAATTATTTATTGCTCCCTTCCTCCCCGCTGAAGTGCTTTACAACCCGAAGGCCTTCTTCATACGCGGCATGGCTGCATCGGGCTTGCGCCGGTAACACGTATTCCCCACTGCTGCCTCCCCGTAGG
+
.'%'-(**-.3/-'(*/0*0592434:76+%($*&**%()1587././7--.*(&(&3*6*/000+(+.736:0*(,(')1.'))-72*/47330-'.-/30(1/*+&)+.41.2/9*23-//05-3,+&)()-,0.//64(0)*+1&')++/;/-/003349:221,2494)+*(')+,('+,2.0..778765571937401200('%'(,3+/.,,-./-+)-*$'#('(,.-(**+,1162521:3-.1134*)()*+%%%&$.&(+,+,++-3+.355*0(.-)&'()*/30...0/04111.-68.,998/2))1((,1;,++9&8.7-,+01133-094,+/3835..-1'9+678.-+003/+2..+3.52**0$(191314552250/*7//+')*,-1,+$'%'''-5(+$%'(**-&--,/.-0('%&&(&'#,&)*%-)*#&$#&'%(-6..-)).53558550(+2316+'+4/99879:92&/+%%%&-*+(&&%+*+',)-0:36<9/-'+,***((*./1.3)6);8516-,.2117.02+-/6/2-2*-,750(++.27+8-,.:8&*)+79*.-220401+)&*)&-2/49:2,073&,/++(+.1-'))**-6..//5*3+/-*-.&)&*.&(-3/+).0255-3.+)))('(((&&&)*.-.8'$(&)'0*('&$$'#&$))&('%'(,)131-58+(,-082(*))/32-04350,,+0-%()((((%'))*2,(&.67*06225173011,11)0..1:22.2(*-81/.,*-++)275)*/8267/3)25252.)-((*14/4*0-.12)0(*+/25#%%%-,)2:,.1014%&4557572<.3-.*/-.++$+.'-//*1:+,%*(,.)')*&&&0*,)++(0+*,((+3+*(,*'')*-6081'&*-3/0/+7*+-)/6,*.&+'(++0/),)&&%/()&$%'()++&(*+,-,1.-%''&%*)),3.88;7511/5,,/687811...16/2/*)*-'*0%%'('**/6+28464/5.-'*,&-*&)(*/1,$$&$)'().3//+(%'%&)))'&(%&',++4196678559%441.6$+*53(,/*()$'$,-12857//1333..29,531+-/22'
@61cd93ae-5a77-437c-8241-eb061cd8b176 ch=365 read=189681 start_time=2019-12-13T15:48:57Z barcode=BC01 runid=2c9cf7bc05858273f10e7d7ec552fc0bd742dc3e
CTCCTACGGGGAGGAGGCAGCAGTGGGAATATTGCACAATGGGCGCAAGCGTGCAACCATGCCGCGTGTATGAAAGAAGGCCTTCGGGTTGTAAAGTACTTTCAGCGGGAGGAAGGTAAAGTTAATACCTTTGCTCATTGACGTTACACCCGCAGAAAGCAGCTAACTCCGTGCCAGCAGCCGCGGTAATACGGAGGGTTGCGTTAATCGGAATTACTGGGCGTAAAGCGCACGCAGGCAGTTTAAGTCAGATGTAGAAATCCCGGGCTCAACCTGGGGCTACATCTGATACTAGCGAAGCAGGTCGTAGAGGTAAATTCCAGGTGTAGCGGTGAAATGCGTATTGTTAGAGATCTGGAGGAATACCGGTGGCGAGCGGCCCCTGGACGAAGACTGACATCCCAGGTGCGAAAGCGTGGGGTAAACAGGATTAGATACCCTGGTAGTCCACGCCGTAAACGATGTCGACTTGGAGGTTGTGCCCTTGAGGCGTGGCTTCCGGAGCTAACGCGTTAAGTCGACCGCTTGGGAGTACGGCCGCAAGGTTAAAGCTCAAATGAATTGACGGGGGCCCGCACAAGCGGTGGGTATGTGGTTTGAATTCGATGCAACGCGAAAGACCTTACCTGGTCTTGACATCCACGGAAGTTTTCAGAGATGAGAATGTGCCTTCGAGACAGGACAGGTGCTGCATGGCTGTCGTCGCTCGTGTTGTGAAATGTTGGGTTAAGTCCCGCAACAGGCGCAACCCTTATCGCTTTGTTGCCAGCAGTCCGGCCGGGAACTCAAGGGGAGACTGCCAGTGATAAACTGGAGGAAGGTGGGGATGACACGTCAAGTCATCATGGCCACCCACGACCCGGGGCTACGTGCTACAATGGCGCATACAAAGAGAAGCGACCTCGCGAGCAAGCGGACCTCATAAAGGGTGCGTCGTAGTCGGATTGGAGTCTGCAACTCGACTCCATGAAGTCCGGAATCGCTAGTAATCGTGGATCAGAATGCCACGGTGAATACGTTCCCGGGCGCACACCGCCGTCACACCATGGGAGTGGGTTGCAAAAGAAGTGGGTAAGCAACCTTCGGGAGGGCGCTTACCACTTTGTGATTCATGACTGGGGTGAAGTCGTAACAAGGTAACCGG
+
--.+**11:6(&--&,/+/0234779.,-.414++*,/;0.830-036..-+-(''()77221*,,.11/0//3*&*,(.*5039*1/+)-.1:224.,/0,+*+--40+00,&-((,68,0,3*+,93570.233014/)0,3,'+&)*-,4--&+)$'%).,-.++.6.038:2/,$,0+..2323:2-132/-,((&%%'-,1.44-/0.2.56697796-7;2-/,-'*&'&')0'+'+('**,0//2853,$-**-/2.+0.119,23:3372.+'%+,,/+*+-//4&/.%()%&&)'''11+,%,').*4+25)(13+./1776975590--.*('()$.+(())*0189/-1**;*./.,0/496,+2,*/054,)157:--.)+-/-+)'*1*)*/44.-++++))2/86+(*+4.5/(+$1)-.2557;5/085.-133*,.19679:90-+-).14/*&&/+*/2.7-*',,(&(%&0+-001722/.'0*-(*/37354/1120-3--,2-/(%$+1-'%)*,/473052.03/44:7+1024;31/.106279-,44--70),)/.,+,,3/03))+1.*,417,'%$('(*/103453/0,/3$&1+2.4./98602303,,*+.-)).,1,1--8:821**,.09921:003466462+%*(%$(**-*/1-/::::9;7;57788664()*-78.:..---54/18<322246:/04:()+1,7*+00...%3,&%(&-/))+))*5:56;868'561,+0054;9-5000(),0.,$+(2258;+0//078<8:::31../40577::12333-'))+0'&)+0898*-.*%$'.70%**-01)'35**&&''(117.0220283342.,-+.'&&%((():85:775+**)(5:496:64967789:+.,.+-.400.108/7)2-817/+,,**+*-*,,3014546/2+9,,+7(*-+/,4---%)-29456834-*++-/;6151+*++&'*60,/+3-1(++1'1*0.0-./%&$$%'(.*,3.116/,+**-)-.'.-97(&)((*'1,00(&')5/76;8.:/*/5030305/02+06:;.4456965533556;:43/60//869958.+),)143745
@c1b800c2-0b31-479a-99fb-473f8abd306a ch=251 read=204926 start_time=2019-12-13T15:48:57Z barcode=BC01 runid=2c9cf7bc05858273f10e7d7ec552fc0bd742dc3e
TTGGTCTGTATTTACGACTTACCCCAATCATCAATCCACCTTAGACGGCTCCTTCCTTGCGGTTGGGCCGCCGGCTGGGTGTTATCAACTCTCGTGGTGTGACGGGCGGGTGTGTGCAAGGCCGAGAACGTATTCACCGCGGTATGCTGATTTCGCGATTACTAGCGATTCCAACTTCTTTGCGTCGGTTGCGGGCTGATCCAGACTGAGAATGGTTTATGGGTTTTGCTTCACCTCGCGGCTTCGCTTCCCTCTGCACCATCAGCAGCACGTGTAGCCCAGGTCATAAGGGGCATGATGATTTGACATCATCCCTCAACTTGTCACTGGCAGTCTAGCTAGAGTCCCCAACAATGATGGTAACTAACGATAAGGGTTGCGCGCCAGTTGCGGGACTTGGCAGCATCTCACGACACGGGCTGGCGACGTACTGCACCACCTGTATCTCTTATAGCTATCTCCATCTCTGGAGCCCAATAGCCTTAGGTATCATCAAGACTGGTAGTTCTTGCGGGTACTTCGAATTAAACCATGCTCACCACTTGCAGGCCAATCAATTCAGCACGGTTTCATTCTTGCAGACGTACCTCAGGCAGATACTTATTGCGTTAGCACTGCAGCGCGCTGAACTTTGACATCCAACCGCCAGGTACTCATCACACAGCGTGGACTACTAGAATCATCCTATTTGCTCCCCACGCTTTCCGGGACTGAGCGTCAGTTGCAGAGCCAGATCGTCGCCTTCGCCACTGGTGTTCCCTCCGCTATATCCTACGCGTTTCGCGCGAATTCACGATCCTCTCCTGCACTCTAGCTGCCTGGTTTCTATGAAGCTACTGAAGTTAAAGCCCCAGGCTTTCACCACAGACCCTTGCCGCCTGCTCCTCTTTACGCCCAATAATTCCGGATAACGCGCCTACGTATTACCGCGGCTGCTGGCGCAGCGTAGTTAACCGTGGCTCAATAAAAGTACCGAAATCACTCCTTCGCCATTTCCTGTAGCCGCCGTTCTTCCTTCTCGAAGTTTGCAATCGAAAACTTCTTCGCCACTGGCGTTGCTCGGTCAGGTTTCCCCATTGCCGAAAATTCCCTACTTGCCTCCCGTATTACAGGAACTATTATCAGCACCAACAGAAGGTTAACTTGCAAGACACACCGACAACATAGCTGGCGCAATATTACGTGGCGCCGCG
+
/((*%%$#''*22+-*'))+*+22,)'*('*,+4-17,/3/3,.02&/../-/20,+./1.272+400.(0*/))&*0/,),++..-&,+/,..6335110494::633)*+.++%,,2-(.-(&),511878;6237..()*0877:9138*).//++/+*+*'()*/34*0,033.+1,01522(+.)$((.1..(,*,)((11,+,*2..767<;/42;/0:7/)-3/4+12.0,+1.,,0((*/-19-,..&+(+4050*&)),,*-&(&&&+02)%-.,-./12*.0*112///-,482+,/,43*+)-*)-,-13602410,/(''')*+&&&/')+-,379*-0,,3,,.6662/1..00+,-.32.0519,/**')+&%1*')+4.,')$$$&$%(),.62*-./21++(&')+&*+&-,'&)),--16157320/21+,)*+-*+,/*+,(*.+,544*+.'',(&'&%##%$)'+.0///%%*/,)+++-01-*,+4+0/)(*,(+),131,.,/-.86242+,32/%&%#&)&$$$((,)$$)++,*60&$&#&&(.954-27-/,-0+,43-.--,+.'*/-+143)/-1-/2//)3)''-)-0)5.330/'&$'(.-/75,103/.&-*0''/*+'(+-34512/,.'*),..43502/*)*)'%%''#&****1:3/01612'$%%&-46/20;74.1*&*,-99.+4*))&-)&//(*+---443-.//,145&*'$(,*5131*'26,+././14(*+431&('%'$%%&&$()('%')/.2/..113,,-'**+%$(3367:47:197/*(,*('$$%')403..1:02)&'$&''.;74;;1023/329937*,))+.,590///07)*.4-+7433-1/1/(67))0<18795-+(+-(')(++.0/5;5,3,,,68606/+,'%%''(*0.*'+-.(*%%%%**/1;:)*,&0+**-)/,,,,*#$)&#')+,5-/(&&%$'*,+-59:;8+0)&&&%$%$%''+4,$$('(-)),'&&-,45**$&%#&$'*11/9//.,//./-62,9)09;3*/6+-.+*)&(')*1('%))**,1.48(*1**(&(&+-.))%)-'(+4+,..247/6()*.,1--0*&&%$()--//'+(,,,4-,&((,,/33181%'%#'(+51313'''$%%%&%
@37cd5ee5-241d-4ce5-af6b-85a1493180b2 ch=109 read=233750 start_time=2019-12-13T15:49:07Z barcode=BC01 runid=2c9cf7bc05858273f10e7d7ec552fc0bd742dc3e
CTCCTACGGGAGGCAGCAGTGAGGAATATTGCACAATGGGGGAAACCCTGATGCAGCAACGCCGTGAGTGATGAAGGTTTTCGGATCGTAAAGCTCTGTCTTTAGGAAGATAATGACGGTACCCAAGGAGGAAGCCACGTACTACGTGCCCAGCCGCGGTAATGCGTAGGTGGCAGGCGTTATCGGATTTACTGGGCGTAAAGGGGCGTAGGCGGATGATTAAGTGGGATGTGAAATACCACCCAGGCTCAACTTGGGTGCTGCATTTCCAAACTGGTTATCTAGAGTGCAGGAGAGGAGGTGGAATTCCTAGTGTAGCGGTGAAATGCGTAGAGATTAGGAAGAACACCAGTGGCGAAGAGCGACTCTCTCTCCTGGACTGTAACTGACGCTGAGGCTCGAAGCGTAGGAGCAAACAGGGGATTAGATACCCTGGTAGTCCGCCGTAAACGATGGAATACTAGGTGTGGGGGGTTTCCAACGCCTCCGTGCCGCCGCTAGCACATTAAGTATTCCCGCCTGGGGAATTTTTTGGTCGCAAGATTAAAACTTCAAAGGGGTGAGCGAGGACCCGCACCGTGGCATGTGGTTTAATTCGAAGCAACGCAGAAGAACCTTACCTATGACATCCCTTGCATTACTCTTAATCGAGGAAATCCCTTCCCGGGGACAAGGTGACCAGGTGGTGCATGGTTGTCGTCAGCTCGTGTCGTGAGAGATGTTGGGTTAAGTCCCGCAACAGGCGCAACCCTTACCGTTAGTTACTACCATTAGAAGTTGGGGACTCTGCTTGAGACTGCCTGGGTTAACCAGGAGGAAGGTGGGGATGACGTCAAATCATCATGCCCTTATGTAGGAGCTACACACGTGCACAATGGCTGGTACAGAGATGCAATACCGTGAGGTGGAGCCAAACTTTAAAACCAGTCTCAGTTCGGATTGTAGGCTGAAACTCGCCTACATGAAGCTGGAGTTACTAGTAATCGCGAATCAGAATGTCGCGGTGAATACGTTCAGGTCTTGTACACACCGCCCGTCACACCATGAGAGTTGGCAATACCCGAAGTCCGTGGAAGAGCTAACCGCAAGGGGACAGCGGCCGAAGGTAGGGTCAGCGGTGGGAGTGAAATCGTAGCTAAGGTAACCGG
+
//1/./4162,01-1320231+13+33./2+++-385145/'*,)/9++.,21/&&')'*(.)&&((*+*.///6)10:770-93472705'+,-8756..1*%1*)*+3113+,$%&)*318-1-0+(-)*4.05/0/.-0,-,)')+5)*.0/290:0-,+**%-&-()0.-,087-:--,1%'(/64-/,/:798795)078046998:97;88766950,0/98861/))33/0./(.1,).4248-6.-4097755014/6;(0,861566,0.,,553+)-,/341,*+)+,()()-.+/-8,3***+*('*++563/-0,,./0.,,($5)(.,,,,-23-3.'-0.6/%&+'&(-666.-+)*//..-1:68878831/.++)+-0.5845,')+()-3*4)('-8;8701%*-+//,-3544:.,1777752-%&$%&(-,-)(+1+4+-/,)),000037997-4;91*/%*'/-25754567003))+$&'&)*.(+*$'&).91))587330*&*)0136+1113254/--..-94*)&%%),))-.((&'-,)&*,$$$$#)$&)((&'$&/,*+4-1*/(672(+,)*0,.-1)'+,*+30604*+)%&'..25425(+,+-&,('*-.0110./)*(((,**-;0315&%+27-222(-)+'&'&&+(*/3)+,./-23:/03776/22237;8744***'(*+8.4,'2+4+5-0218,,05,00102.6413;+&%&,5/5//.58455669+3-+%(((1*,+631/1/0(&'()+/00887;74.&()$%(.*2+(+-+0-.-,26/576788898;5112:956-79.*:0104*1.(#%**+,-),--0.---6129862,)%$&&'((--/1;444;8-,+,*,-1.+.72:3.0.+,3531:545810+0,74..*7*,-224-+*-8/11756751200,0-+,555-,/7112'1*1***,/,././23365677.1)22..940101+/$+.4080001.**(//6794/1345246//-,*%'-/-3.,;/*16,),.,-/33841,+'&+,-.1,)),,..20'&)-2/126/535+2+.*).02313126284,-,+-,0/6)-(%)'*.(**.8982-
@8712fc6d-90de-4369-a883-f1e2f1c9704f ch=117 read=200523 start_time=2019-12-13T15:49:05Z barcode=BC01 runid=2c9cf7bc05858273f10e7d7ec552fc0bd742dc3e
CTCTACAGACGCAGTGGGAAATATTGCACAATGGGCGCAAGCCTGGTGCAGCCATGCCGCGTGTATGAAGAAGGCCTTCGGGTTGTAAGTACTTTCAGCGGGGAGGAAGAGTAAAGTTAATACTGCTGCTCATTGACGTTACCCGCAGAAACACCGGTTAACTCCGTGCCAGCAGCCGCAGTAATACAGAGATTACAAGCGTTAATCGGAATTACTGGGCATGCTTGTGCGCAGGCAGTTTGTTAAGTCAGATGTGAAAATCCCCGGGCTCAACCTGGGAACTGCATCTGATACTGTAACGGAGTCTCTCGTAGAAGTGCATTCAGGTGGTGAAGCCGCGTAGAGATCACGGAGGAGGAGGAATACCACCGGTGGCAGGCAGCCCCCCCCCTGGACGAAGACTGACGCTCAGGTGCAGCGTGGGAGCAAACAGGATTAGATACCCTGGTAGTCCACGCCGTAAACGATGTCGACGGAGGTTGTACCCCTTGAGGCGTGGCTTCCGGAGCTAACGCGTTAAGTCGACCACCTGGGAATTACGGCCGCAAGGTTAAAACTCAGAAATGAATTGACCCAGAGGGGGCCCGCACAAGCGGTGGAGCATGCGGTTTAATTCGATGCAACGCGAAAAGGGGAACCTTACCTGGTCTTATCCACAGAACTTTCAGAGATGGATTAGTGCCTTCGAGACTGAGACAGGTGCTGCATGGCTGTCGTCGCTCGTGTTGTGAAATGTTGGGTTGAGTGCAGCAGGCGCAACCTTATCCTTTGTTGCCAACGGTCCGGCCGAGGGAGCTCAAGGAGACTGCCAGTGATAAACTGGGAGGAAGGTGGGGATGACGTCAAGTCATCGCTATTTACTTGACCAAGGGCTACACACGTGCTACAATGGCGCATACAAGAGAAAAGAGCTGACCTCGCGAGCAAGCGGACCTCATAAAGTGCGTCGTAGTGGTTGGAGTCTGCAACTCGACTCCATGAAGTCAGGAATCGCGCTGGTAATCGTGGATCAAATGCCACGGTGAATACGTTCCGGGCCTTGTACACACCGCCCGTCACACCATGGGAGTGGAGTTTGCAAAGAAGTAGGTAACAACCTTCCGGGAGGGCGCTTACCACTTTGTGATTCATGACTGGGGTGAAGTCGTAGTAACGG
+
+.0)++$*$((+%/2280.,-)(*+')--0::9;61/239)18333478433.)%#&'%)+22667672',+)+353;65<848&+*+')('*',($'&((.*'-)-+('%+)80.--/.++/'),.,-120/3-*/54;328*(('$)&%$&,+(+..-00003)6-.9)10,*.1+.%-)+()(+'1)*$*'&-433753927,.+./.3)&*))666)5+*,)''&)-.-273)209:17784356()+2.-)+34/-0462%1897:,01956;53651/-)+-()**('+)(+&(%)$&&&*--1.8/.*$)&&$)(,*'*2++/+)',$$$&()64--,..3&(09220(,)'2*+-,/,,)10.5//-)&-2.&-./26332-''-749+(*',//0/0++4.-/,,,*,,,(&(**)*+4;6:588006.,-/64<5119644//-)*+174578-.,,-&260..$)&**0/,+$,-)$%&((0202539447/7-0*./44953540:23,/3327.*2,'),*&''&'*'/60130*0/2;4<;937(')&')((#++*)&(%%&*$,,13)/0+(,+111,/.6455,--15483;6;7596;/.+--5/0346334-(('*&+'-+,,-1941(+%-'')9,,,-670-080.*-%%)03.-9,%/.+,,*32.(,.)%&-+,00-./445211.0+(%&+5481---.577/:.,,./3/.04.(*.+&&()*,)+3+(,//-5.0*.3124)*3*+/40196(1*.+4&)%4*&$).-()-5720(*&)/0787:20.-++2282212,()('))+).36),66678::74/450**%%'&**&$&#$'(430(.1624//++(*+025:5:2;1-8,++,-/672.-+,/.,$*&*+-.24.1(/,,+-/4&/1('(%&/.,85/)13879802'%&%(*0)-&()/29/:...6214357+/535112)3)***+(,%%%$$(+,./798:223+'.(*24./(24/,4.-1.191)*471./0+.272636:076-+00-.)*+'(&,*())/,'(64''12;.&(*(),/1./(*+(,)**/().'%)+*+(*-,*45$*)-*+4377:61..,,++)00,()-)*/,*'&+'&(%%
@ec383c53-be0f-4df0-99c6-66471cde9705 ch=34 read=128597 start_time=2019-12-13T15:49:17Z barcode=BC01 runid=2c9cf7bc05858273f10e7d7ec552fc0bd742dc3e
TTCGTGTACTTCGTTCGGTTACGTATTGCTGGGAATATTGCAATGGGCGCAAGCCTGATGCAGCCATGCCGCGTGTATGAAAGAAGGCCTTCGGGTTGTAAAGTACTTTCAGCGGGGAGGGTGAAGGGAGTAAAGTTAATACCTTTGCTCATTGACGTTACCCGCAGAAAAGCACCGGCTAACTCCGTGCCGTAGCAGCCGCGGTAATACGGAGGTGCAAGCGTTAATCGGAATTACTGGGCGCAAAGCGCACACCAGGCAGTTCATTAGAAGTCAGATGTGAAATCTGGGCTCAACCTGGGAACTGCATCTGATACTGGCAACGAGTCTCGTAGAGGGTAGAATTCCAGGTGTTAGCGGTGAAATGCGTAGAGATCTGGAGGAGGAATACCGGTGAGCGGCCCCCTGGACGAAGACTGACGCTCAGGTGCAGCGTGGGGAGCAAACAGGATTAAGGCCCTGGTAGTCCACGCCGTAAACGATGTCGACTTGGAGGTTGTGCCCTTGAGGCGTGGCTTCCGGAGCTAACGCGTTAAGTCGACCGCCTGGAAATACGGCCGCAAGGTTAAAACTCAAATGAATTGACGGGGGCCCGCACAAGCGGTGGAGCATGTGGTTTAATTCGATGCAACGCGAAAGAACCTTACCTGATGCTGACATCCACGGAAGTTTTCAGAGATGAGAATGTGCCTTCGGGAACTGTGAGACAGGTGCTGCATGGCTTGTCGTCAGCTCGTGTTGTGAAATGTTGGGTTAAGTCCCGCAACAGAGCGCAACCCTTATCCTTTGTTGCCAGCGGTCCGGCCGGGAATAAGGAGACTGCCGGTATTAAACTGGAGGAAGGTGGGGATGATCAAGTCATCATAGCCCTTACGACCAGGGCTACACGTGCTACAATGGCGCATACAAAGCGACCTCGCGAGCAAGCGGACCTCGCAAAAAGTGCGTCGTAGTCCGGATTGGAGTCTGCAACTCGACTCCCATGAAGTCGGAATCGCTAGTAATCGTGGATCAGAATGCCACGGTGAATACGTTCCCGGGCCTTGTACACCGCCCGTCACACCATGGGAGTGGGTTGCAAAAAGTGGGTAGCAACCTTCGGGAGGTGCTTACCACTTTGTGATTCATGACTGGGGTGAAATCGTAACAAGGTAACCGG
+
%$((-)+.34933286*181004506111;;92+6-,81/1,6/23,,,-5:&1743,.(()&-404/7.,-,)./34456)$*'*)696;64:221+./84+-/,07/*)**.68,(')&&()+*2-()*-7:01413/034890.456*3--04427-21.*-+).-,0(-.75/31-.311485/.-.('().-*27/3.44150.//-(,,',0,..0+3,/*-/004+)'')-1.+,%&),-*-.1./,-22360)3682*0-(&+))+1$()+,/*,.2*+$&,3-14+.3:67;:3999::91/---002542.2-**&'(+/4--('%.3-00,4-3,5*+4-1(%%)+,0/.+12/,.1500.*&*-,---,4.+,(--.78904,*''(/738990+0985+0+*+200.,,/.4459620.+/1688:.-.00:'.(6/)3)0''$&)+(/;6/0.02,.26:898:'0//-%++**++).+*)&3)%+()9,--,(03145,634825-/+,,14:342.5/9/566678:8;;75+%(,'36+752.026*5097<<56887;3-,-0/30.3--77406/+,+0-0'33:222&()+.-+,32;823483/.012;9974223('0)-0-3-/&%&#'(($'&01226230+,.,,6:.0,**,./2.-.5/14.14215)54*3'#$')1125&*+.38:9976.2++-*.3899112226663;33/067**-,'3709.0++-6))/*((&(+--*+3248050/09//8.+-6...+--0976162545:9*-'&&))%*&./13/--+%&&4698::/-1,/2+3-,8:8**&(*.).+.-498'()+.1'$$%',01;67621,+'&'()67:22/5..73*+&$%$()(&+-4510222412326&))/+3168*,0:91.--9;:;95421,1++,%2'0+,,./315/...001627.))/-41-,0+50968-,,%+/-400199;:97+)*3)%)'$)'.,/)1,,523501++3897.6))$#%)-66<5657//.0/15)+)$))16/4912-56**&(&+*%$%%)*(')-72;0+.,(**1*/41+/4:734956:4),)++.0972/'((&*+0422102,115;::8:
@d082420b-ca19-4f84-9af1-495c82b83949 ch=273 read=94380 start_time=2019-12-13T15:49:28Z barcode=BC01 runid=2c9cf7bc05858273f10e7d7ec552fc0bd742dc3e
CCGGTTACCTTGTTACGACTTCACCCCAGTCGCCAGATCACAAGTGGTGGCGCCTCCAGGGTTAAGCTACCTGCTTCTTTTTGCGCCCACTCCCATGGTGTGACGGGTGTACAAGGCCGGGAACTATTCACCGTGGCATTCTGATCCACGATTACTGGCGATTCCGACTTCATGGAGTCGAGGTTGCGACTCAATCCGGACTACGACACTTTATGAGTCCGCTTGCTCTCGCGGGTCGCTTCTCTTTGTATGCGCCATTGTAGCACGTGTGTAGCCCTGGTCGTAAGGGCCGCGGTATTGACGTCCCACCTTCCTCAGTTTATCTGGCAGTCTCCTTTGAGTTCCCGGCCGGACCGCTGGCAACAAAGGATAAGGGTTGCGCTCGTTGCGGGACTTAACCCAACATTTCACAACACGAGAGCTGACGGCAATGCATGCAGCACCTGTCTCACCCGTTTCCCGAAGGCACATTCTCATCTCTGAAAACTTCCGTGGTGTCAAGACCAGGTAAGTTCTTCGCGTTGCATCGAATTAAACCATGCTCCACCGCTTGTGCGGGCCCCGGTAATTCATTTGAGTTTTAACCTTGCAGCCGTACTCCCCCAGGCGGTCGATTCTAACGCGTTAGCTCCGGAAGCCACGCCTCAGGGGCACAACCTCAAGTCGACATCGTTTACGGCGTGGACTACCGGGTATCTAATCCTGTTTGCTCCCCACGCTTTCGCACCTGAGCGTCAGTCTTCGTCCAGGGGCCGCCTTCGCCATATTCCTCCAGATCTCTACGCATTTCACCCGCTACACCTGCGTTCTGCCCTCTGCGAGGACTCAAAGCTTGCCGGTATCAGATGCAGTTCCAGGTTGAGCCCGGGGATTTCACATCTGGCAATAAACCGCCTGCGTGCTTTACGCCAGTAATTCCGATTATGCACCCTCCGTATTACCGCGGCTGCTGGCACAGGTTAGCCGGTGCTTCTTCTGCGGGTAACGTCAATGAGCAAAGGTGTGCTTTATACGCCTCCCGCTGAAAGTGCTTTGAAAGCCCGAGGCCTTCTTCATACACGCGGCATGGCTGCATCAGGCTTGCGCCCATTGTGCAATATTCCCCACTGCTGCCTCCCGTAG
+
450-/:,.576228,.,(+/0/,005-.--.%%#$#975,2..(.(/0&(''),*/*$&((0)+*&'(+/7-+57;90:99**+)+0++220//),.,+/11()%'%((43599404..1+-,*+(+2.34;4907/*/96323-:,++1158354.1/326:674067;76630*++,+,)*/5*)''*,8,:.7'8/732341+)%+*09568110.,(*-0,.0/(//6*-()*&+3,.,((-*(.//0/.35.13,'+././0/1/)*-.,8.*.:;;785/,486:-+-(,$%%&(,+*1/))6:7146*,+-/<630-%&%'%**100%&&%(,083:-(,+-*54475//-0/.25546(40706-,+**001-156572,'+562+)(.(0*)-32/69(+-,.--,4/0(%*+,../.%*0+*&-.-220//-31760200(/.'(&.0-6,)++**()012;334587643+.//,,14483/220**++3-.-8/,1..'1--.).+36/3/'-013+'+-*99.01,+/7788.-7,//0-/38+*$')2,-,-193741.12//066;/465050./..373844/1;95.*,*62950)''('(+/-03.50,+/-0*2-'0%)-(-*28824+79,.+.00,(-0**()*11546915;1--1...:9:667-.*/3-.-01117244421<3,.+255-'+&(-56.)0-16024164787899:;:8922--.0,-20353;7124)&('--*+1(()343111010321;5/.35++/-),+/+(&$%*0*&%+40&,+'+)(+,-/0,2,&%'+,-77*+1+,0345510./3;00-.416,(*6-(&.-/)/43-*,,-/31,+-/,48429-0:34440,,(,.+.(((&%,(2,8-,+).&#%%)*,3.,/,+,008024-/)/-00652,*%*'..4,*'-,--)%'*.99;8;9:68++39735///..323/80*.)&(%&*34)(%'$()(.4.*---164,+((&''&&'('-0(&%))*-5957;5*-(('(&+/0,.01:8721/11'10007/43086(*)()*,(,,,/-369//1411../6-67*+944
@1cb9c188-1405-48fe-825e-73cacc453793 ch=282 read=95939 start_time=2019-12-13T15:49:42Z barcode=BC01 runid=2c9cf7bc05858273f10e7d7ec552fc0bd742dc3e
CTCTACGGGGAGGCAGCAGTGGGGAATATTGCACAATGGGGGAAACCTGATCAGCAACGCCGCGTGAGTGATGAAGGTTTTCGGATCGTAAAGCTCTGTCTTTGGGGAAGATAATGACGGTGCCAAGGAGGAAGCCTACGGCTAACACGTGCCAGCAACGCGGTAATACGTAGGTGGCTGAGCGTTATCGGTTACTGGGCGTAAAGGGAGCGTAGGCGGATGTTAAGTGGGATGTGAAATACCCGGGCTCAACTTGGGTGCATTTCAAACTGGTTATCTAGAGTGCAGGAGAGAGTGGGTATTCCTAGTGTGGCGGTGAAATGCGTAGGAATTAGGAAGAACACCAGTGGCGCTCTCTGGACTGTAACTGACGCTGAGGCTCAGCAGGGAGCAAACAGGATTAGATACCCTGGTAGTCCACGCAAACGATGAATCAGGTGTGGGGTTTCCAACACCTCCGTGCCGCCGCTTAACGCATTAAGTATTCCGCCTGGGAGTACGGTCCTGGGTAAACTCAAGGAATTGACGGGACCCGCACAAGTAGCGGAGCATGTGGTTTAATTCGGCAACGCGAAGAACCTTACCACATCCCTTGCACACTGTAATCAATCCTTCGGGGACAAGGTGACAGGTGGTGCATGGCGTAGATAAACTCGTGTCGTGATGTTGGGTTAAGTCCCGCAACGAGCGCAACCCTTGTCGTTAGTTACTACCATTAAGTTGAGGACTCTAGCAGAGACTGCCTGGGTTAACCAGGAGGAAGGTGGGGATGACGTCGAAGTCATCATAGCCCTTACGACCAGGGCTACACGTCTACAATGGCGCATACAAAGCGACCGCGAGCAAGCGGACCTCATAAGTGCGTGTAGTCCGGTTAGCAGGTCTTGCAACTCGACTCCATGGTCGGAATCGCCCCAGTATCGTGGATCAGGAATGCCACGGTGGGCGTTCGGGCCTTGTACACACCGCCCACCATGGAGTGGGTTAAAGAAGTAGGTAACAACCTTCGGGAGGGCCTTTTACCGCGTGATTCTTGACTGGGGTGAAGTCGCAACAAGGTAACCGG
+
',/+,./20/(**/,12129889-+-,2830/001;44:72+'-/,2,,,+,**.14213:/*-./+-.-/.**1071;820+8.95410.-'),265767<;322)**%'%*/,..4482-2'0)/,'(')+$&&#$&))+,/0*&)+-15;533/-0'++0/5/00;:996:/4&&%,-,,01:24,'%''*,89;9:9684+.2*$)+530,'%))%&%+1/3/86:6/-+))*+-'(:1'237628,-(%%03/-**%'-*,)96239-8+*).-0.-/01401)'(''((,(,'+&*)/,'$)--+&+*3*0)+5-)*:9811'&)--,477:)-./.09/0/-(,(*+,.+.37242(2+5/0.+)+...-/.*+-)()%.5+((),-..247.3+*(-++(.++,1.),.14+/'')/)/,()')'&'&&&-%%&*+**3.0)6+233:586,/239591.+,'1..()'.)6,00/1715007020%%$''/4202%%()$+'580540.*,+-.607.0241360++,02741,//,,&*,440+.63;;3242+'*+.5625239444,&(%&()')+,+2)(*()+-*/.&--5/226048.:40+845564-6/127(-/./6615./.(&$&#&)/.56,..555,+*((('*7;7<84:542+65)(013513/307385;5,1')(*+/(&.+)*/049-5-7--2--+--33543,11++,-.75461),406/0)+'&--*.+.3,1109:1-.-.2011$*(*-.39978'+/.)%&'',-2;747765/(&'&')**+3:41;857778*7*'%'),,&(**+&(,,%*/502414561*('&&'*&().06*+-(/'($&+/-,-''*,...33-//097611012/4.1710/-&)$+,.2+.28568**(0,+,.)$)+41987908/1(*+24.6,-,0.002;9;9,),4386/,*&(0*+**--$(+(+)3-,-',*1065:9.:0*.30)#&),),084543/002,,.,-056:;-)*4...8587064.+-+796252
@74bcfbf6-ba14-4f1d-bdd2-1eafe0588d82 ch=97 read=173731 start_time=2019-12-13T15:49:53Z barcode=BC01 runid=2c9cf7bc05858273f10e7d7ec552fc0bd742dc3e
CTCCTACAGGAGGCAGCAGTAAAGGGAATTTTCAGCAATGGGGAAACCCTGACCGAACAACGCCGCGTGAAGGAAGAAAGGTTTTCCGGATTATGGCTACCGTATAAAGAGAACAGCGGCTACGATAGTGGCCAGTGGCAATTCTGCTATTAGAAATACGGCTAACTACGTACCAGCAGCAGCGGTAATGCGTAGGTGGCAAAGCGTTATCCAGATTATTAGGCGTAAAGAGGGCAGGCGGCAGCAAGGGTCTGTGGTGAAAGCCTGAAGCTTAACTGGTAAGCCATAGAAACCAGGCAGCTAGAGTGCAGGAGGATCGTGGAATTCCGTATGTGGCGGTGAGATGCGTAGATATATGGAGGAACACACCAGTGGCGAAGGCGACGATCTGACCTGCAACTGACGCTCAGTCGAAAGCGTAGGGAGCAAAATAGGATTAGATACCTAGTATTAGTCCACGCCGTAAACGATGGGTAAGTGTTGGATGTCAAAGTTCAGTGCTGCAGTTAACGCAATGAAATTGTTCTCCGCCTGGAAGTGAATACGTTCGCAGGAATGGAAACTCAAAGGAATTGGCAGGGGGGCCCGCACAAGCCCGGTGGGGCATGTGGTTTTAATTCAGAAACAGCGAAGGAACCTTACCAGTCTTGACATACTCATAAAGGCTCCAGAATGGAGATGCTATATAGAGATACAGGTGGTGCATGGTTGTCGTCAGCTCGTGTCGTGAGATGTTGGGTTAAGTCCGCAGCAGGCGCAACCCTTATCGTTAGTTACCATCATTAAGTTGGGGACTCTGGCAGGACTGCCAGTGACAAGAAGCTGGAGGAAGGCGGGATGACGTCAAATCATCATGCCCCTTATGACCTGGGCTACGCACGTGCTACAATGGATGGTGCAGAGGAGAGGGCAGAGAGCCGCGAGGTGAAACAAAACCCATAAAACCATTCTCGAGTTCCGGATTATGGTCTACAATGACTACGCTGAAGTTGGAATCGCTAGTAATCGCGAATCAGCATGTCGCGGTAGATACGTTCTCGGGCCTTATGCCACCGCCCGTCACACCACGGGTTATTAACACCCGAGGCCCGAGTGGCCTAACCGCAAGGAAGGGCTGTCTAAGGTGGGATTACAGTTGGGGTGAAGTCGTAACAAGGTAACCGGAAGATGAGGCGACGAAGGCGAAGTGGGGAGTTAACACAAAGAGACACCGACAGCTTTCTTCAGCACCAGCAATGCGTAACGCGGG
+
-.02..2&+2--20/31*,,*(%,,)(,-36.,(..7;8844+&+**7(++(2402'/.1/16:0-,,+-4/./+'*,)'+/6//.(,,(7)')&%%%#('&((),9+(*'+1,',,/721,.+,-**'&(+7+///(1&++-(&%'(%),,&,)&$'(*)()..3415/4*%%(,--*+'(*-3/,5-).'1).*)(-,/3*'**131.1)))-0.*2)%&(&,/19+''.10-&+3(&,)',,)'+/)***'('*(')+,,-554'-&(,.0.,*+*(18.7931**,*&,*+4;.+-,+)*(**/,+1.+**,-,,(%*))3.5)$*'-*%&+*098736-.-,)11/161.(*,2.2059/--).8586653*)1*0.689/-..,/&2+*+234.--/1.1-0(+-/%((((+,/&-//')*,:<234*(&0+3+1279:)+,2.*0/0080)+.05/./.0-+,.06,-.-*,.,6284:847*:4.48///.,*%'+'),8.2-*-/1/()-')&%(++./323+)('&&''((&'(*+1/.$%*,).+.3*,4-,17,/**+*-.0-'/%+/428/.8.*+*,+0)-0,*/+,31(-,2,+&*.:9+13130&%(+&&&'&(15)*+('%'%&*)'''%''(*444/333&%*2*0.319&'+&.,2+*(%'*011120+*(,,/,.-*/,/9,,,,,*--3*/6546+01465212224.&(*0526%0334.--.3,&(+,-)+/.)-+-.81/4012,3//..7/08785%*))%(,))66.+9997252*/-65678:/11**&+*%'))/0:/-.)*,+514::,0/343488<:22/34.0(340)00*)''(*'%)-*/1*%'%&*.)/()+.741823536412*)+)%%&%%%&%%'%&')/-//*0+,+.8)-.5/(.+&%(,6833:-35..1(%)*0++'/%0+,+''((),0))$&).1&.&$&(-6,.-)+*106+++,%,'+,/(,./5+,))+%2&-+&((--0-45.///8636368970900-1+'*-+-59-.,')'0603.*0*0%(&&$%&)*((%)*+*)'%&&(-.)(3,.)'('''(+),+,,-)33-4+0,1'66.,1(&&),4*-0*,*.0*,-&'%*%-0-422433*5332550*(,,---((&+.4%&&()&+1-'*.4-1-,0'*($&().'0./01,'(050(26&(()&+-../-,/%----,'$%%#$
@b84668e7-43dc-4e52-a170-d90fa7828262 ch=155 read=122677 start_time=2019-12-13T15:50:02Z barcode=BC01 runid=2c9cf7bc05858273f10e7d7ec552fc0bd742dc3e
CCCGGATTTACCTTGTTACGTGACTTCACCCCAATCATCAATCCATGGAACAGCTCCTTCCTTGCGGGTTAGGCCACCGGCTTCAGGTGTGCAATAAACTCTCGTGGTGTGACCCAGACTGCGTACAAGGCCGGAGACGTATTCACCGCGACATGCTGATTCCGCGATTACTGGCGTTTCAACTTCATGTAGTCGAGTTGCAGACTACAATCCGAACTAAGGAATGGTTTGCGGGTTTCTTCACCTCTCGGCCCGGCCCCTCTGCACCATCCATTGTAGCATTATTAGCCCAGGTCATAAGGGCATGATGATTTGACGTCATCGCCTTCCTCAGCTTGTCGCTGGCAGTCTCGCTAGAGTCCCCAGCAATGATGGTAACTAACGTGGGATTTGCGCTCGTTGCGGGACTTCGCCAGCATCTCACGGCAGGCGGCGGCAATAAAGCTACCACCTGTATCTCATTGGCTATCTCTACTCCATCTCTGGGCCCAGCTTTATGAGTTAATGTCCAAGACCTGGTAAGGTTCTTCGCGGCATTGCTTCGGAATTAAACCGTACTCCGCCGCTTGCAGGGGCCAAATCAGGTCCTTTAGCAGGTTTCATTTCTTGCGAACGTACTGCTACTCAGGCCAGATGCTTATTGCGTTAACTGCAGCACTGAACTGTCCCAACGCCCAGTACTTTCATCGTTTACAGCGTGGACTGCTAGAGATTATCTAATCCTATTTGCTCCACGCGCTTCCGGGACTGGAGCGTCGGTTTGCAGGCGGTCGTCGCCTTCGCCGCACAATTGTTCCTCCATATATCTACGCATTTCCACCGCTACACGCTGGAATTCCACGATCCTCCTGCACTCTGGCTGCCCTGGTTTCCTGAAACACTGAAGTTAAGCTTCCAGGCTTTCACCAGACCCTTGCCGCCGCCTGCTCCTCTTTACGCCCAATAATTCCGGATAACGCTTGCCCACCTACGTATTACCGCGGCTGCTGGCGTAGTTAGCCGTGGCTTTCCTAATAAAACCGTCACTCCGGCTGCCATTTCCCTGTAGCGCCGTTCTTCAACCTATAACAGAGTTTACAATCCGAAAACCTTCTTCCTTCACGCCCGGCGTTGCTCAGTCAGGGTTCCCCCATTGCCGAATTCCCTGCTGCCTCCCGTAGGAG
+
6/)(,$1**'*,/-$.+(*.()(++*&'*'(&)/.//011:)*'##'(%&,--/16:898.,.-.-))-0)-356*+.+.*-.0,1.-,,*(&(&,/',,-'(/7/&)&(*..4)',&*&%&'*%&*,+-0-.+)%()''*,1--1-+,,366789994933&%)+*0-,-1*21-47*),**/6056675773,)-+.*.1420-*,-623,&)23'*,*,+2/34.6+*,-7/,0*(,6.+,3+,()'(+*')*++*(,.())(/,648:,6*&&&'+(0)$+(')-7,'**,+./('08534601/.(26&&%%%,-38:,205:6324).00400.'*))0...66.3335*''(')45-*%&$(&&&323124/,.++*&$&($8,)(349:9050..,840/+(&%(($(-/.,**'*1-0&*-+(2+1540-&*-'#%%$%+',0/23456,+%*&'(.112-)'%$))-,+-2730-/*,/'&&((,-),,-(.(/(-*,0'-(./16/.,(.()*1:8892.-*('%+)'*191.*-*-00:758$/'//1*$'%('&)*)&,3.)0+$()*)&'&*,((0)%&'(-42;61/.8+)0,*+'$),&(',.-.+,,/1/6,7,'*&)$))')+'%)+-()*('&'',-&/+02740,.,+),,4-++'&)($%%*(((0030;-&)'*((*.:675'--,%('%1*00-0,.-.-*&,-('/03)#%%&(),**&(49130.&&&%&12%.)3/'(&)+*('*++/0.0,++.(/0$+$&')+*&,.7657944257866132433;6/+*1413553-/'$&).(.,3.)'((-+.&''''%(%''*)'++-070($&*2;)($%%/,$'())+,+)1,0'(*143**5:130.-$&%$$.-0&''',-+-.+.3.//-35+,372-/+43+./,-4.9.74842&')))2**28*+38223','(-036,-)5+-.600((&*&-/70/0608,6.38,,'&))+)*(%&%&()&&),)((()%++$$'*+,%$##%&*+-7742&'&($$&'*+-0)2-),)*30+0138**(*14'/42737:865:2,/-(+&,+./35101/%+,-++1.0/)465**37,1.'&&)'*+*(+,0.-.+01))0-6&*$
@fe80d24d-7102-4bb3-8362-dc553059a5a1 ch=213 read=214693 start_time=2019-12-13T15:50:00Z barcode=BC01 runid=2c9cf7bc05858273f10e7d7ec552fc0bd742dc3e
CCGGTTACCTTGTTACGGTACAGTCATGAATCACAAAGTGGTAGCGCCATCTCCTGAGGTTAAGCTACCTGCTTCTTTTGCAAACCCACTCCCGTAGTTATTGTGACGGGCGGTGTGGGCCGAACGTATTCACCGTGGCATTCTGATCCTGATTACTAGCGATTCCGACTTCATGGAGTCGAGTTGCGGGCCTCAATCGGACTACGACGCGCTTTATGAGGTCCGCTTGCTCTCGCGAGGTCGCTTCTCTTTGTATGCGCCATTGTAGCACATTATTAGCTGGTCGTAGGGCCATGATGACTTGACGTCATCCCCACCTTCCTCAGTTTATCACTGGCAGTCTCCTTTGAGTTCCCGGCGGACCGCTGGCAGCAAAGGATAAAGGGTTGCGCTCGTTGCGGGACTTAACCCAACATTTTCACAACGAGCTGACGACAGCCATGCAGCACCTGTCTCACGGTTCCCGAAGGCACATTCTCATCTCTGAAAACTTCCCGTGGATGTCAAGACCAGGTGAGTTCTTCGCGTTGCATCAGATTAAACCACATGCTCCCACCGCTTGTGCGGGCCCCGTCAATTCATTTTGAGTTTTAACCTTGCGGCCGATACTCCCCAGGCGACAACGCGTTAACTCCGGAAACCACGCCTCAGGGCACAACCTCAAGTCGACATCGTTTACGGCGTGGACTACCAGGGTATCTAATCCTGTTTAGCTCCCACGCTTTCGCACCTGAGCGTCAGTCTTCGTCAGGGGCCGCCTTCATACCGGTATTCCTCCAGATCTCTACGCATTTCACCGCTACGCAGATTCTACCCCCCCCTCTACAGAGACTCAAGCTTGCCAGTATCAGATGCAGTTCCCAGGTTAGGCCCGGGGTTACATCTGAAGCCCAACAAACCGCCTGCGCACGCCCAGTAATTCCGATTAACGCTTGCACCTCCGTAATACCGGCTGCTGGCAGGTTAGCCGGTGCTTCTTCTGCGGGTAACGTCAATGAGCAAAGGTATTAACTGCTCCCTTCCTCCCGCTGAAAGTGCGGCAAGGCCTCCTTCATACACGCGGCGTAACGCATCAGGCTTGCGCCCATTGTTACAATATTCCCCACTGCTGCCTCCCGTG
+
1501.3,/203,1/---)&%+%'(4/2109..*-034/115-*'*(/-%&)/-)&)$)'*2/7-11-452//074.35/%$(+2-82-..083*/7637%'&&'),.099654)')%*/4.)'/*,438433972237457<9223+6*%(,1/0141/00/5:241-35;60553*..///2/8-1%,&-++--;/1+8.0.'(1.,(*&(,/2/0/.35+34),24-../.7461+-//../8064308/*,12/102;7390.-,+(($,*+/*)))(1442.-+).20503002,+(')--15452419;3.2;7<6210(+/2,(--3575;2'))+03++42/137829.,(*&1+360183:..%/4:*/--,-,)*011;8:999893;321;60*,*0*30(*%'',57.0&$*%)''*-07555287784.--/0/0/0833454/.0.::925,*-(.*3)..0922888604(*+/52/5488).68:9987914568;*7+)(%,.989=:99626///37**..2.9372/...-..25()4.-,-**-../*/-23,+-3)1+:1*289,303-;;;,7/1)-*+/+.)&&)$)'899,-0,*(%%)7-231/3.*)*2-40/2+14120062.-)540*,)5)0*4*6*541-.146-9:.%.(10022754115951&$1)--23/155322;(%$)*53.*3126985.0,1:--(('*14/9767;7200((43)1;46:4;4%&(-5.0.+/12.,.)*)-///43355718;:247:02200(2%'(++87596947400,0101*)(,03881/*-1723;.01115-.4757661.+*&*215-'&659(*/-)'&%(&+1/'')$),).2/4;94;557'('$%&,+.,)&)*489;5,-04;6;2/./(%)%(&(13))$$'%()())033,,,-*-102.&.1)641239258,++,.85479323062112026:.,3+,&/,*)*(+.79,25432893.95/10((,,-*(*+),,0/472230%1))%--23,+'&%%&*+./2&,,-.5'++-53,3.&&+*0/90000745.),,,16333,35()1)
@f3302c2d-7194-4c41-97fe-b59ca0ed8d16 ch=338 read=85982 start_time=2019-12-13T15:50:00Z barcode=BC01 runid=2c9cf7bc05858273f10e7d7ec552fc0bd742dc3e
CACGGAGGCAGTGAAATATTGCAATGAAACCTGATGCGGCAACGCCGCGTGGTAATGGTTTCGGACTCTGTCTTTGGGAAGATAGCGGCGCAGGAGGCCGGCTAATAACTTGTGCCAGCAGCCGCAGTAATACCGTGAGTGGCAAACGTTATCAGATTTACTGGGCGTAAAGGGCGTAAGCGGATGATTAAGTGGGATGTGAAATACCCAGGCTCTTGGGTGCTGCATTCCGACGGTTATCTAGAGTGCGGAGAATTGGTGCATTCCTAGTGGCGGTAATGCGTAGAGTGGGAAGAACACGCAATTGGCGGCGACTCTCTGGATTCAACTGGCGCTGGGCATGGCGTGGGGGGCAAACGGTTAGATACTAGTAGTCACGCCGTAAACGATGAATACCCCAGGTGTGAAGTTCCAGCACCTCCGTGCCGCCACTAACGCGATATTCCGCCTGGAGAGTACGGTCGCGAATTAAAACTCGAAAAGCGGGAGGACCCACAAGCGGTATGTGGTTTAATTCAGCCAGCGCGAAGGAATTTCCTACATGGCATAACGCCTCTAATCAATCCTTCGGGGACGGGTGACGGTGGTGCATGGTTGTCAGCTCGTCGTCGTGAGATGTTGGGTTAAGTCCGCAACGAAGCGCGGCACCTTGTCGTTATTTCACCATTAGGTTGAGGACTCTGGCAGACTGTTACCTGGGTTATTCGGAGAAGTGAGGATGACGTCAAATCATCATGCCCCCCCTTAATAATAATGGGCTACGTTATGTAACAATTGCAGAAGTGCAATACCGTGAGGTGGAGCCAACTTTGGCTCAGTCGGACCGGTTGGCTGAAGCTTCACCCTCCCGCGAGCTGGAGTTACTAGTAATCTCGCGAATCAGAATGTCGCAGTGCGACCGTTCCCGAGTCTTACTGCCGTACACAAAGAGTTGGCAGCCGAAGTCAGGCGCCGCAAGGAGGCAGCGGCGAAGTGGACGATTGGGGTATCGCTAAAGG
+
&$'(-('&'$'*'%**)(3*&(+,,((..*.()**)(''*/21-.*)*+**'&&()+))1+)+.((+))'%$%%&,00+,,/+')(*(%%'$*,')%'$)&'&&(&)+&'$&*02/))((%-0/,,))(%%#%&(*(')(/--(.',-26')*&)'-10+,-21*'&1,.(+)*-*/,-+.2;9:9/7.-,-/+/.-+)(&'0./*30(#(&%(%(((,-/5526646/4(&$/(,-5,,-*&(*+-/,,)&&$$*%*)$$$(',*&'+'-((&**)%)'')*'&&$%(,5*+-(-,.(,')(%+&*&&'%&&(+..201,*'%%$'(-**''$%&)(('$&&.,/.25740*'*0/1+/+8%&0+,1(&%.**+,&(*554365)(()**+3+)-*($),/.,'&&&+-8+(+%*+0-)**,.357261..(/0/)')*,-33/1,.-))'%&$&**40952**'%),+,9:814/%***'&%'+)&,/-..($&%&$%'($(+)-+6,65+2.)%&$%%&&*(+,-3'&$%%%'(&#$&$&&&%%&&$&#''()''',)(((+''+)',0,''',),//.*,*//.,543*/-+()('+/0///%&+)$(')+.1*0')/'4,1.,.01'')'*(+((*).&+'#%%$%&'%'*-)*12-*,0017/)0)2,*)*+/)+&%%$&**+*')'&,1125.3*&%$'(+*)*(%(((,0-//31.)*+55)+'((%%#'(+/2,',&%$'%&&%$(*++'&''%('%'$'$$$%%+,&1*)-*(),+.*'%))''&$'*'))')+,,*(*.,*+)),)(((''$$.+0+)(&&,**-$'('(%'+)(+,)%(&&'(*0,*+(4*)'%&)+)))),)*.-1/741-**'*),/%*-%$'$&%')//++'%+./0.%&#$')(())'*()'&%&-)',**&+(()(*(+$'&'%+,/117*.(&()%((')*+'%%$((+/.,2,+/.*-.13+*)'/+.(
@3d0cf956-0688-4238-8085-ff0e2c718319 ch=451 read=77295 start_time=2019-12-13T15:50:04Z barcode=BC01 runid=2c9cf7bc05858273f10e7d7ec552fc0bd742dc3e
CCGGGTTACCTTATTTTACGACTTCACCCCAGTCATATCTAAAGTGGTAGCGCCCTCCCGAAGGTTAATACCTACTTCTTTGCAACCCACTCCCATGGTGTGATGTTGGTGGTGTGTACAGGCCGGGAACGTATTCACCGTGGCATTCTGATCCACGATTACTAGCGATTCCGACTTCGCCGGTCGAGTTGTGAACTCAATCCGGACTACGACGCGCTTTATGAGGTCGCTTGCTCTCGCGGGTCAACTTCTCTTTATTGCGCCATTGGCGTGTGTAGCTGGTCGTAAGGGCCAAAAGCGGTGATGACGTCATCCCACCTTCCTCAGTTTATCACTGGCAGTCTCCTTTGAGTTCCAGCCGGACCGCTGGCAACAAAGGATAGAGGTTGCGCTCGTTGCGGGACTTAACTTAACATTTCACAACTTACGAGCTGACGACAGCATGCAGCACCGGTTCCCGAAGGGCGTACATTCTCATCTCTGAAAACTTCCGTGGATGTCAAGACCAGGTAGGTTCTTCGCGTTACATCGAATTAAACCACATGCTCCACCGCTTGTGCGGGTACCCCGTCAATTCATTTGAGTTTAACCTTGCGTACTCCCCAGGCGGTCGACTTAACGCGTTAGCTCCGGAAGCCACGCCTCGGGGAGCACAACCTCAAGTCGACATCGTTTACAGCGTGGACTACCAGGGATATCTAATCCTGTTTGCTCCCCACGCTTTTCGCACCTGAGCGTCAGTCTTCGTCCAGGGGCCGCCTTCGCCACCGGTATTCCTCAGATCTCTACGCATTTCACCGCTACACCTGAATTCTACCCCTCTACGAGACTCAAACGCCAGTATCAGATGCAGTTCCCAGGTTGAGCCGAGTTTGTCGGCTTAACCGACCGCGCATTACGCCCAGTAATTCCGATTAACGCTTGCACCCTCCGGCTACCGCGGCTGCTGGCGCAGGTTAGCCGGTGCTTCTGCGGGTAACGTCAATGAGCAAAGGTATTAACTTTACTCCCTTCCTCCCGCTGATGCTACAACCCGAAGGCCTTCTTCATACACGCGGCATGGCTGCATCGGGGCTTGCGCCATTGTACAATATTCCCCACTGCTGCCTCCCGTAGGAG
+
7'(3,,8)*538&1/,(&(*+006451;<6*/0450.)('')1*,064-'(),85.16+'&&')*(&$'(-6/+.,2.2:8013230,'++291*079862.'()+)*)&*.**+%)'()('-)-.4(+/242250+..*--53.49236565-+,,329233557982;20../04.'(&(*,.0+*,*%&)+7855)7.112632,--,-2,,&()),)0+'''()8810-,*.+5150+)()(%*0/33.04*%('(+/07,8+,(-*-./,),,-..1+-),,/+81/5(%(%(&(%)''%'-.98101-/-)0.48--*-()-<.-074635:6136558.04-,+57,0)$)81.7,039762711'42:/13800)&*+.8-6.120118/.+8-+'/'*('%%,-8.79,.-+0-*'%+-6640111--+*'(+%+&('*/,,)(-*72.*+,*,++('&(,*+,&**,-/*(&'(,0-,,1/),99<:;376153262-,20,+.20/5;1/**/6%++,/-,0001;/72+*,.-140.+,)()1*/038,-&%$--0*-/4/8291(156-*.2:;680.-*'%$&&,,2781)455045566517/5,,+*,0.*--3,)'('%0/+-'+101&-0'%''+-/116,,,2*.3567474329(),.3335:;788667)+/*&(*,-,32450110;2+-/1::*(.)*277,724-79,.50470///098<760;('7994274574;669/'0-'1/12<:667''44341,.0/137;:-235**(%(&,')&%/1522-399,+,+(+*-/258720%,*/-+*5./345898:999<891.-+/+'&*6*'&,-2*$(-,,*)*-)('(44*('%'#)$%(0440+,-018;6213430.+*)./,,.15--0'($$%%)3/0.7///4+4*%%-',//2,,/1',1,*,1,17774224:6325,*)*))029**'(&,*(''**&#)+-7,/52++.))$'%&$)).0+,2+32*''+(+9;:;:8;:56.*')%%,,*$&&%%''*++0'.2.036/3.3/&&*&'%'*/,./-0471%**+-000,)36)*/+.**%
@33191f6e-6de8-4e3c-9864-054e40023b6f ch=339 read=115985 start_time=2019-12-13T15:50:02Z barcode=BC01 runid=2c9cf7bc05858273f10e7d7ec552fc0bd742dc3e
CTCTACAGGGAGGCAGCAGTGGGGAATATTGCACAATGGGCGCAAGCCTGATGCGAACCATGCCGCGTGTATGAAGAAGAAGGCCTTCGGGTTGTAAAGTACTTTCAGCGGGAAGGAGTAAAGTTAATACAGCATATTGACGTTACCCGCGGCAATATCGGTGCCAGCAGCCGCGGTAGCCACGGAGGTGCAAGCGTTAATCAGGAATTGCTGGGGCGTAAAAGCGCACGCAGGCAGTTTGTTAAGTCAGATGTAGAAATCCCGGGCTCAACCGGGAACTGCATCTGATAACTGGCAACGAGTCTCGTAGAAGTGCAGAATTCCAGGTGTAGCGGTGAAATGCGTAGAGATCTGGAGGAATACCGGTGGCGAGACGGCCTGGACAGACGACGCTCAGGTGCAGCGTGGGAGCAAACAGGATTAGATACCTGGTAATTACGCCGTAAACGATGTCGACTTGGAGGTTACATGAGGCGTGGCTTCCGGAACTAACGCGTTAAGTCGACCGCCGCAAGGGTACGGCCGCAAAGTTAAAACTCAAATGAATTGACGGGGGCCCGCACAGAAGCGGTGGGCATGGTTTTAATTCGATGCAGCGCGAAGAACCTTTTACGGTGTACATCCACGGAAGTTTTCAAGAGATGAGAATGTGCGCTTCGGGAACCGTGAGACAGGTGCTGCATGGCTGTCGTCAGCTCGTGTTGTGAAATGTTGGGTTAAGTCCCGCAACGAGCGCAACCCTTATCCTTTGTTGCCAGCGGTCCGGCCGGGGTAAAGGAGACACCGGTGATAAACTGGAGGAAGGTGGGGGATGACGTCAAGTCATCATAGCCCTTACGACCAGGGGCTACACACGTGCTACAATGGCGCATACAAAGAGAAGCGACCTCGCGAGAGCAGAAAGCGGACCTCATAAAATTGCGTCGTAGTCGGGTTAAAGATCTGCAACTCGACTCCATGAAGTCGGAATCGCTAATCGTGGATCCAGAATGCCACGGTGAATACGTTCGGGCCTTGTACACACCACTTACCGTCACACCGTAGAATTGGGTTGCAAAGAAGTGGAAGTGAAAGCTTAACCTTCGGAGAACGCTTACCACTTTGTGATTCATGACTGGGGGGCGAAATTAGTAACAAGGTATTAACCGG
+
)*,&(*-/0+(/1,0353497:;+-3//18,++,1,+/6+--.34+1801-1*+%%))%+,$251/,,*++,/27*-(%*+*3.1/51/;:6:34092..//58;2.///7+,*-3')(*59,4302.*+'%'')),4./0*5-,4;--()%$%%'(,+'(*'3-+()&)-.4020//%'&&(-.+*)),9:957.6)/((),'*))1+%,335/./1452/)((00*.+037;9&7597*/526189777720,+07,3/62+1/.0,-%+&%)*,+-.000/811/-%$%(%()+&%%%'**)-324&()$,()**.-20.++0852'$+)-4974;1./621**)()/0290/4-1-,+/-*.23/-''(%(()('&(604'*32/%/0168/+(,''&((+104*)'*)3).,67024,,-.)7/*+-.-%/+*/023002;02/&(&++45,**3)+1*0'&&&',.12114/4-*,,-,-**,11511225;97332++05355(+**(**$&(+548.0//&-+81;;:746(/**)%),+,,.)/12,.4-&,+--&''&&&%%(+)'(**)/<<-499;6333242-111,-.)(..'(*(%'('&'$##&&'4/,,1605-09:21**(()+00-,4//563.&(3+5+9:5958576.30211679:1..../50/,3363:++-53445/://***)'02;9852:242432/,.0,3*)*+*.-,262.6/01('/()-42364445;51+-*3,,04)'(*+*+'*(+$())((%''./3699200*,+,744768.-278:9::944777982+++247+6///04<442*)(('('(')*+11303452&)(')*,+675)')')-*,155778420,+)+,0&*))),.<77:64&&27,'+%%'**24800//&0+2.1)*((),58210.*1,/0.1844*,&%,4/82:7920--),,377:811'.)+52491.-*'-))6306.11,%+113,7./.2.-*-1%(*'&).+./11.17(1+-&(&*0978:5646,%)*(*(*%%))&++(''&'6+76686,1*'&%'$&$$'+*%*-.*)/225988866650)+-)%&&'+((&$%&,6610***(().02:+6
@7d520a2c-8cc2-471a-b69a-3ee52484c1bd ch=362 read=135651 start_time=2019-12-13T15:49:55Z barcode=BC01 runid=2c9cf7bc05858273f10e7d7ec552fc0bd742dc3e
TTGTTGCCCGTTCAATTTACATGTACTGAGTAAGAAGTTATCCAATTATCTTTATGTATACTTTCTAGTAAAATTGCTGATATCCTACAGGAGGCAATGGGAATTTTACACTGGCAATGAGAAACCCACAGCCGAAGCGCCTTATAAATGAAGAAAGGTTCCAGTTACCAAACTTCTATTTACTATAAAAGGAAAAGAACAGCTGGAAATGGTAGCCCGAGTGACTGAATACTATTAAATACAGCTAACTACATTGCCCAAAATATTACATAGTAATGTATGGAGTGGCAAGCGTTATCAGGATTATTGGAAGGCATGAAGGAGGGCAGGCGTAAAGATTATAAAATTGAGAAGCCTGAAGCAACTGATAAATACGCCGACCAAGGCGAAGTGCAGGAGGATCAATGGAATTCATATGCTGAAATTAGAAGTGCATGTGGAATATATACGGAGGAACACCAGTAGAGGACGACGATCAGCCTGCAACTGACGCTCAGTCAGAAATAGAACCGATAGGTTAGATACCTAAGTCACGCCATGAAACGATAGATGCCTAAGTATTTGGATGCTCAAGTTCAATTGCTGCGGTCGCAATACGGTATACGCCTGGGTAAAATACGTTCATAGAGATAGAGCTCAAAGGAGATTGACAAGCGGTGGGTATGTCGTTTTAATTCGAGCAGCATGAAGAGACCTTACAGGTCTTGGCTATACTCATAAAGGAAACAGAGATGGAGAGATGGCTAATATAGGATACAGGTGGTATGGTTGTCGTCAAGCTCATTATCGTAGGATGTTGGGATTTAAGTCCCGCAGCAGGCGCAAGCCCATATCATTAATTTACAATCATTAGATTTAGGGACTCTAGCGCAGGACTGCCAGTGACAAGCTGGAGGAAGGCCCAGGGATGACGTCGGAAATCATCCCATACACCATGGCCCTGGAAGCTACACATTACTACAATGCACCGTTAAAGATTACGGAGAGGCAGAGCCGCGAAGGTAGAGAGCAAGACCCATAAAACCATTCTCAGTTCGGATTGTAGTCTGCAACTCAGCTACATGGAAGTTGAATCGCTAAAGTAATCCGCGAATCAATGTAGTGAATGCATTCTCAGGCCTTATGCACACACACCGCCCATCCCACCACGAGGTGTAATGCTTTTTGGGGGGGACCAGTGGCTAACCGCAAGAGGCTATCCTAAAGGGCCAGGATTAGTAGTTAGGGGTAAGAGTCCTTAGCAAAGGTAACCCAG
+
%*&)($')*%/4.++21*),-/-/)-+)&%(&&$('%++$+,*,,)1+.*++,)1*(%$#$-.+),%%&%*+.*1./-+''%()-,+-(),())'(%'%&%'&*.-$$&$$%#('*'''&%'*(*3-&&'&*('+)&&$'%%%''((%)(*,'(-))))/++'''*%'&+3*&'*$)&,+*'((++145*0.052-%%*((&'&''(**))%((&).(*$)'()+()+,*)+0)(.-,&$$$$$'&)(%%%'&)&%*+)*))&#')(%$#$$%*.++$'(,*'%%(&&%(%##%(*+,4)'*%-)+4,2,)'('%$(%'&'*(((&(%*'$%&&-&(#-%&(%%$#($&'%(&&+1*+(0'*.++)((*06-*)($%%&*'(---2'%&'%'-+%(+'*.-/6,-0//,...0)+%'$#$%'**,.&&'&$')0*-*+)(*(,.41/&()+'*(()*.0,(*'''''+%&*+-210,)-3/3130&--+))'*,/.1/7'&(*+*')'+,4010+)(,)('-,%/0&('$%'%'&)((($).(('(*$&''%(,(-2(0++53.72/'(+)((&*80-,.)$&'')+0.)'),0+(''$''&%'',1/'+***'&((,826.+&'('''*,$'&$(,/')&'&%($)#%#$$&%%)('')$&()$'#**46..60+'$&$%'()%#&)('&%)-++($&'%'*),))&&$')&,+--.*(&*)&(',,-'*(722))$(%''&%'%'().*(,.0.0**)++,%%&&'*1$*0,2)'(%%*-.0*''(',/,302122&1.%2()+/*.6.('1+'*%)''#$&%$,-&$*(--'0-','/(&%()))*/,'*&)-((07202/.++&&%('-2232(2/)+//230%%&'52+,+''+.(**)-20()3.1&))&&+(()*')*.))-**%''&&'-,3*+*.('%&&''&''*)(&$$(*:20,)+-,2/0/)'',)'*')&(&(''(%'&(1&()*'(&3(()&)$,'7+468)+43*)'0-7597/.%')9/%0$4(%()*.540+*(').&*++-/,,')(&&++')1//011390))/2,-'$%((/,)))(&*(*++*61%.%,3/(*)./.010..%(&&'-(('+-$%%&&'*(&&+*&(%&(***%&%&%')***))*,**'''+.&)&%'&%&%+)%))*'$))006+7('3:*+,(+'%,,())'%0,-4-+,(.)*)(((&&+*--,%),-&-'(+%.''$*
@ad4b962b-4c08-4199-abc0-496f9a9b7e26 ch=46 read=155695 start_time=2019-12-13T15:50:13Z barcode=BC01 runid=2c9cf7bc05858273f10e7d7ec552fc0bd742dc3e
CTCTACGGGGAGGCAGCAGTGGGAATATTGCACAATGGGGAAACCCTGATGCAGCTTAACGCCGCGATGATGTCGAAGGTTTTCGGATCAATAAAGCTCTGTCTTTGGGAAGATAGGCAATGGTACCCAAGGAGGAAGCCACGGCTAACTACGTGCCAACAGCCGCAGTAGCCGTAGGTGGCGAGCGTTATCAGTTTACTGGGCGTAAAGGGGCGTAGGCGGATGAAGTTAAGTGGGATGTGAAATACCCGGGCTCAACTTGGGTGCTGCATTCCAAACTGGTTATCTAGAGTGCAGGAGAGTGCGTTCTAGTGTAGCGGTGAAATGCGTAGAGATTGGGAAGAACACCAGTGGCGAAGGCGACTCTCTGGTTTAATGACGGCGCTTTAAGGGCTCGAAAGCGTGGGGAGCAAGCAGGATTAGATACCCTGGTAGTCCACGCCGTAAACGATAGATACTAGGTGTGGGGTTTCAACACCTCCATTACCGCCACTAACGCATTAAGTATTCCGCCACCAGAATTTACGGTCGCAGATTAAAACTCAAAGGGAATTGTTGGGGACCCCGCACAAGTAGCAGACATGTGGTTTTAATTCGAAGCAACGCGAAGAACCTTACCTACTTGACATCCCTTACTCTTAATCGAGAAATCCCTTCGGGGACAAGGTGACAGGTGGTGCATGGTTGTCGTCAGCTCATTGTCGTGAGGATGTTGGGTTAAGTCCCGCAACGAGCGCAGCCCTTGTCGTTAGTTACTACCATTAAAGTTGAGGACTCTGGCAGGACTGCCTGCAGGTTAACCGGGAGGAAGGTGGGGATGACGTCAACAAATCATCATGCCTTATGTGTAGGGCTACACACATTGATGCTACAATATGGCTGGTACAGAGATGCAATACCGTGAGAGTGGGCCAAACTTTAAAACCAGTCTCGAAGTTCGGGTGTAGGCTGAAATCGCCTACATGAAGCTGGAGTTACTAGTCGCGGACCAGAGTGTCGCGATACGTTCGGGTCTTGGCTACACCGCCCGTCACACCATGAGAGTTAGCGTACCCGAAGTCCGTGAGCTAACCGCAAGGAGCCAGCGGCCGAAGGTAGGGTCAGCGGTGGGAAGAATCGTAACTCTAAAGGTAACCGG
+
,,/./1079/*+3/.3433955)*-,.02.,-00:74.-*$(*'<00012).)(()&3'((+.(%&%&&))''%)-5/4,2..00:293(&'.4.)/+*+*,17<<280'*'*+()('''$',/0/7//-31-/-*/*,30.0/,+/+*''*(6,.:9)-+,6,)*%))&$(%&&)*.,-42&'/13943-2%((5-+-*.+*+1137+.20,0/344778821+(+')2.01548863.0/0983269*26765-3,)0,1::97886728:.33970011510053//-0025(+*')('(%%'(%*)./86,',,1:5/063.12854-,-,-/*/521))/,-56'5626-))')0/)*,532-02507%'&&$('(*+%'*+$)+')2)(-')-(()555::(),--3$*'2,+0,-,/11491-//0.357+)+,.:3476/,'''%&1.+,,((('(*/1501;:03)-,00145'+-+03*.3-&(/.111,0,3/*.23:68/0-*,2-&*(.)'$(&0/6)/*&*+-+7:70036:,+.,+(.)%'&,(682298,)+---/((&**&1//07789.8<<,798;9-6.&,1521++1-+050-,+('*%&%()*%.0/2&',(()/-004117''&('+'*;.0:3&7:04955,2*+*++.100775/--,/67-/6466./000(/)*,211+'+*34608+245941.-37*+8726/-)*-:5'28-+6.//426+++2*,.%0646161)+0+*%/+..764+1.*.1*+3+/20-+%0./.6-/0(61+-+.-,-,+270038/.*),*+'))2+/3;:89+7/()--/0-.)+++,-20&)'&%,.*,/-4553892*+,3133--*.+,---:8.;..-57-3**($&*'($((+.+*47.59<:27445:86)()).54--)$%'',,'%$)+%(,&-.43379/7---7870*-843)+%((&*(1.511-,../3734))+--5778'..1)(+,'&&&''+*)(&((**5635;786/.*,520.,%((*72'),++1,--'(1/33863,(-((&'&'((+,*-2-2/.,0,.1.///032234(3-)&)-3/1'.''&'&%+.+-/-8<8;81
@f68d67a7-7815-4339-9cbf-eb3e3ea6bbd1 ch=457 read=54070 start_time=2019-12-13T15:50:25Z barcode=BC01 runid=2c9cf7bc05858273f10e7d7ec552fc0bd742dc3e
CTCCTACGGGAGGCAGCAGTGGGAATATTGCACAATGGGCGCAAGCCTGATGCAACCATGCCGCGTGTATGAAGGCCTTCGGGTTGTAAAGTACTTTCAGCGGGGAGAGGAGTAAAGTTAATACCTTTGCTCATTGACGTTACCCGCAGAAGAAACACCGGCTAACTCCGTGCGTAGCAGCCGCGGTATTACGGAGGTGCAAAGCGTTAATCAGGTTACTGGGCGTAAAACGCACGCAGGCGGTTTGTTGATCAGATGTGAAATCCCCGGGCTCAGCAGAACTGCATCTGATACTTTAACCTTGAGTCTCGTAGAGGGGTAGAATTCCAGGTGTAGCGGTGAAATGCGTAGAGATCTGGAGGAATACCGGTGGCGAAGGCGGCCCCCCTGGACGAAGACTGACGCTCAGGTGCGAAAGCGTGGGGAACCAAACAGAGTTAAGATACCCTGGTAGTCCACGCCGTAAGCGATGTCGACTTGGAATTTGTGCCCTTGAGGCGTGGCTTCCGGAGCTAACGTTAAGTCCGACCGCCTGGGAGTACGGCCGCAAGGCTAAAACTCAAATGAATTGACGAGGGCCCGCACAAGCGGTGGAGCATGGTTTAATTCGATGCAACGCGAAGACATACCTGAATGTGACATCACGGAAGTTTTCAGAGATGTAATGCCTTCGGGAACCGTGAGACGGGTGCTGCATGGCTGTCGTCAGCTCGTGTTGTGAAATGTTGGGTTAAGTCCGCAACGGTACGCAACGCATCGCTTTGTTGCCAGCGGTCCGGCCGGGAACTCAAGGAGACTGCCGGTGATAAACTGGAGGAAGGTGGGGATGACGTCAGTCATCATATGGCCCTTACGACCAGGGCTACACGTGCTACAATGGCGCATACAAAGAAACGACCTCGCGAGAGCAAGCGGACCTCATAAAGTGCGTCGTAGTCCGGATTGGAGTCTGCAACTCGACTCCATGAAGTCGGAATCGCTAGTAATCGTGGATCAGAATGCCACGGTAGATACGTTCGGGCCTTGTACACCGCCGTCACATGGGGAGTGGGTTGCAAAAGTAGGTAACAATAACTTAACTTCGGGAGGGCGCTTACCACTTTGTGATTCATGACTGGGGTGAAGTCGTAACAAAGGTAACCGG
+
1/8,-05-54,-101343487<6.51-5-$+%%))*7821&+1616:,+,/.,4*4.77767-,',%+&)*06-1.55/8);74;2/25+)..11:91-//-./('''/+'*++73-.4.4-/0058.-564,3..24+6++3;-.20/3/'-*%&++1&)&),---78)-,+'%(,/0-430.1+-+.-+,-/0/./0108,*/3-:/;08*/&(.+/44776486101.,1(/-0,3--/-43.&*('%237664,-(+60+7-/,,2467;//--,+23,++++2-+--*)'&$&$%$$$()0.//00,-,'.57,-1+//111')3/5,(),'.+)+2:024552&&()*54.3.&1+*6-(+((*536+*-()*).*5.0./)'+.25*-,'+..,--./87).+-./)+**),.4/+('(',(3513%&''5+2))*4228-+-+,,.258./26;8723&+*+,,8842+'%(()&+0+(1,-0'+*+*20103+1/0.1,-,*(*+,))(*91-*-0,,/55/42421*)%,),*435+/.,-0-.0:5+((*-4744/7171820&1//-6++-+,*+',.5311'*-325)-29-47;6657679:867%'*%),)')*((*%%()/-+-+)*,-.,'-),5<64.----/)'(*,,.7590)9418257997111(//./0622011:7:9::83+'&&&*)'),+'%')0-,-17,+/1/5+0-21+,*%*(*&$&$)+')%'%(-%&,,,*1:888355143/*.--2+/,.,08833+.*,,46567+35/01162//22.+()),*.,3702332544/+)),/9:.,&&'0*:1,/,++-49,6--.,/*%'**2110/344572020+'./,)&+*'()-1866.8.,+*+/29*,.:1/3/0267;7*,9:9997916/7'5)+4,3/0012589/4(')*+/368./2:63-5-32.22*-+)%',--.:;:9988-)'()*30-/'3-**8667/413')031.3-,,,+.4*-*&))(+'(782*&&)0682;,),61++,//4,-%'',')''()(%&('+,60,-1---.2.,35%+*2/+,+./8/885553065++**/+-.49::879'3),164:56
@ca4486d2-7f64-4a20-a51d-3597d7203b6b ch=128 read=266356 start_time=2019-12-13T15:50:32Z barcode=BC01 runid=2c9cf7bc05858273f10e7d7ec552fc0bd742dc3e
TTGTTGTAGCTGCGTTCAGTTACGTATTGCTGGTGCTGAAGAAGGTTGTCGTGTCTTTAATGATGTAACCTACTTGCGCAATGGCTCTATCTTCCGGTTACCTTGTTACGACTTCACCCCAATCATCAATCCCACCTTAGACAGCTCCTTCCCACTTGCGAGTTAGGCCACCGGCTTCGGGTGTTATCAACTCTCGTGGTGTGACGGGCGGCAATGTACAGGCCGAACGTATTCACCGCGACATGCTGATTCGCGATTACTAGCGATTCCAACTTCATGTAGTCGAGTTGCAGACTACAATCCGAACTGAGAATGGTTTTATGGGTTTTGCTTCACCTCGCGGCTTCGCTTCCCTCTGCACCATCCATTGTAGCGTGTAGCAGCCCAGGTCATAAGGGGCATGATGATTTGACGTCATCCGCCTTCCTCGGTTTGTCACTGGCAGTCTCCCTTTGAGTTCCCGGCCGGACCGCTGGCAACAAGGATAAGGGAGTTGCGCTCGTTGCGGGACTTAACCCAGCGTTTACGGCGAGCTGACGGCAGCCATGCCTTTACCTGTCTCAGTTCCCGAAGGCACCAATCCATCGGAAAGTTCTGTGGATGTCAAGGGCCAGATGGAGTTCTTCGCGTTGCATCGGAATTAAACCCATGCTCCACCGCTTGTGCGGGCCCGATCAATTCGTTTGAGTTTGTATGGCCGTACTCCCCAGGCGGTCGACTTAACGCGTTAGCTCAGGAAGCCACGCCTCAAGGGCACAACCTCAGAAGTCGACATCGTTTACGGCGTGGACTACCAGAATTATCTAATCCTGTTGCTCCCACGCTTTCGCACCTGAGCGTGATCTTCGTCAGGGCCGCCTCCGCCACCGGTATTCCTCAGATCTCTACGCATTTCACCGCTACACCTGGAATTCTACCCCCCCTCTACGAGACTCAAACGCGGTATCGGATGCAGTTCAGGTTGAGCCCGGGGAGTTTCGCATCACAACAAATACGCCTGCGTGCGCTTTTGCGCTTAGCCCGGTAATTCCGATTAACGCTTGCACCCTCCGTATTATCGCGCGGCTGCTTTTGGCGGGGTTAGCCGGTGCTTCTTCTGCGGGTAACGTCAATGGGCAAAGGTATTAACTGCTCGCTGCCTCGCTGAAAGTACTTTACAGATGGAAGGCCTTCTTCATACACGCAGCATGGCTGCATCAGGCTTGCGCCCATTGTTAATATTCCCCTGCTGCCTCCCGTAG
+
)'/''%(%$%+%+//73--1+++*,31:22/10/22220/)*)'.+2-/0&)*0/36/,0))%)%(*.34,&'&$%(''*,((')*455444.2.-)07)*..0%0.(*757695*2..'+(+-45-00,.3)(0..2)+,+,,/0298361+$),-/0.*.16359;:447/4,-1/+9+((,.07;05/...0.4*6786767*62-%&$&'*+-0222541++++2:::<945801./18:99:32.0+*+135743402355961/0,,1130/-.-.26687593648:9928-4/4.*.2/.*,)-2024908,+.--0185/)..6/.0422-,.0-380'())*,0+64)-(+40495,4,)&%'*),/-))$'+/52+.5640,.'*,6--)-,,-0/1:-*).-125150*-1682+**&*(-*$++.3,5+*(*+-/93'+0(()0212/)'*.,45534+0119.3)++%.0*)+(*)+$,/7/2145558<57&6610121/14')%'%,.1*+)/+'%)+/5+7131.,1203-))'(%(+/($,,,,$&)6-5/++'&)*.6/5056731)(),9301;65524:8743-/'*,)),()%(%)%(7;67<87220-+-/020&.&*.+80/4)*++4520+0,-.-*,/+/*2*32*'&()(+(.+(+33))(/3)$'#$'(,2(,'*+260)'126*+2-.003040//.-0-)*,-7(*&(,$%)&+,3966/0+61))./47936+%'''+/0572666299+.06224784./,02/*,'3+1214598997/77*-.1:3+../9;;3.-&-3,-*,+,)*(..2:9647*,77-8,-355835:003'3112686140/1113420/,.027.,,2.0/0...041,),),/3()*02650/023132,11348*4(1%&&)(+,4(33843&)*24(-126/'.-5,+,-+%(*41-(.---%$)-0//,'$('+0.022343-),.-'*,+'##%$.,(&-./(170+*+-2-&-&&(,,,+154006-+.2,*++')&%)1+0-,+,,&*&*)5:4/6,-.3-231++6-9<96664:75373000./...0376---+-27/*+'%'',((1')&&%#$$$'/0)-)*-+-(,))+'('(()/-44922755233,10*&))'.)*)'(('*-+24434-0.40),,.0.-/-,*5./2/+(-.612:7341)+++
@69c7fbb2-06cb-4b19-abff-dacf89dfe04c ch=459 read=87298 start_time=2019-12-13T15:50:42Z barcode=BC01 runid=2c9cf7bc05858273f10e7d7ec552fc0bd742dc3e
CTCCTACGGGAGGCAGCAGTAGGGAATTTTCGGCAATGGGGAAGCCCTGACCGAGCGACGCCGCCGTGAAGGAAGAAGGTTTTCGGTTGTAAACTTCTGTTGCAGGAAGAACAGCGGCTACTGGAAATGGTAGCCGGTGACGGTACTTTATTAAAGCCGGCTAACTACGTGCCAGCAGCCGCGGTAATACGTAGGTGGCAAGCGTTATCCGGGTATTGGGCGTAAAGAGGGCAGGCGGCAGCAAGGGTCTGCAATGTGGTGAAAGCCTGAAGCTTAACTGATAGAAAGCCATAGAAGCCAGGCAGCTAAGAGTGCAGGAGAGGATCATTGGAATTCCATGTGTAGCGGTGAAATGCGTAGATATATGGAGGAACACCAGTGGCGAAGGCGACGATCTGGCGCAGCTGACGCTCAGTCCAGCGTGGGGAGCAAATAGGATTAGATACGTAGTCCACGCCGTAAACGATGAGTACTAAGTGTTGGATGTCAAAGTTCAGTGCTGCAGTTAACGCAGCCAAATTACTCCGCGCCTGAGTAGTACGTTCGCAAGAATGAAACTCAATTGACGGGGGGCCCGCACAAGCGGTGGAGCATGGTTTAATTCGAAGCAACGCAGAAAGAACCTTACCAGGTCTTGACATACTCATAAAGGCTCAGAGATGGAGAGATAGCTATATGAGATACAGGTGGTGCATGGTTGTCGTCAGCTCGTGTCGTGAGATGTTGGGTTAAGTCCGCAACGAAGCGCAACCCTTATCGTTAGTTACCATCATTAAGTTGGGGACTCTGGCAGGACTGCGTGACAAGCTGGAGGAAACGGAGATGACGTCAAATCATCATGCCTTATGACCTATAGGCTACACGTGCCACAATGGATGGTGCAGAGGGAAGCGAAGCCGCGAGGTGAAGCAAAACCCATAAAAAACCATTACCAGTTCGGATTAGTAGTCTGCAACTCGACTACATGAAGTTGGAATCGCTAGTAATCGCGAATCAGCATGTCGCGGTGAATACGTTCTCGGGCCTTGTACACACCGCCCGTCACACACGAGTTGATAACACCTGCCAAGCCGGTGGCCTAACCGCAAGGAAGGCTGTCTAAAGGTGGGATTGATGATTGGGGTGAAGTCATGCTAAAGGTAACCGG
+
--72/04.:7,/1)+5/.-,0''&)).57537;94:424/)(-'03+(((/-.6521333::.2)),105,.-*$+*(3,4./)+,/3)$'+(*+/*4,7+*(')*+-,054%3./1.-''$(*.3-)-53//0+*+++2/*&-*.0:;.7.60)(.,('*.3935233459<431//322.,',+)&%+))),(+,,*,115448426.&/&,$1&27<98730)'&1.+*),55090).//2.620,-.)--,&)*1.115712877(,'&&$)$$%$#-(&,/*)-1/11*,-')'%-+,,-/.2)'(,-24745+,(/625:-2/3,/.4/3:30/0....-/43//57,-199:86767082-+,))5215915459,+.++.,//7,),,)0,*$)&%'),-38847,-,1%(%'+4/-/)))+:;72-/3+4-,,70+)()*+9960256;8:;<971+.,+''*37/++--17475:74404301:987866657792;18-'+.(-+03)/*),.37.-&)*)*))**+.*335:75633,.564-86/0-'.&++677476++-71,,.1/1*-+12.2((+)*.,1::667986180102733(',2-(.25553./40354.23---./3777677:..0/23))),.9832**(/-012300.00432.)+)-+,/+/.17:/71;+-,///-334478677263),,+*6,&+,..5:2253+,-21,,&(*-.195;6271121420+4-*2.--4:9<97226(27448853&1.)(+*,++()+//49;6888-,+&*('(,0*+--5-,,.,1;/-09:9:;443.0.0./130.,%,-.//.+,*+.6,+,392)'(+'/0692-()--)-+,*1,,4711.')',)-0*,/<;/5<8-/48;89-78((,%%&**-://8231&&%)57;99171/.*+-.01248717-02-/0//388840.--,/0743227,-13389999,4233;:8:5885460765304//.223/57.-74002,.&)(*)++,0/01244,.+$%))',)*/0/+,0,/-7;83244/)&'&('()663/44*+--(-.)0-33340120+30,.0/,.-',&%(+5)0424::999
@07f3bc42-084c-4019-bec8-5745c21c3102 ch=239 read=157224 start_time=2019-12-13T15:50:42Z barcode=BC01 runid=2c9cf7bc05858273f10e7d7ec552fc0bd742dc3e
CTCCTACGGGGAGGCAGCAGTAGAAATTTTCGGCAATGGGGAAACCCTGAGACCGAGCAACGCCGCGTGAAGGAAGAAGGTTTTCCAGTTGTAAACTTCTGTTATAAAGGAAGAACGGCGGCTACAGAAATGGTAGCCCGAGTGACGGCTACTTTATTAAGAAAGCCGGCTAACTACGTGCCAGCAGCCGCGGTAATACGTAGGTGGCAAGCGTTATCGGAATTATTGGGCGTAAAGAGGGGCAGGCGGCAGCAGGGTCTGTGGTGAAAGCCTGAAGCTTAACTTCAGTAAGCCATAGAAACCAGGCAGCTAGAGTGCGGGGAGAGGAGGATCGTGGAATTCCATGTGTAGCGGTGAAATGCGTAGATATATGGAGGAACACCAGTGGCAGGCGACGATCTGGCCTGCAACTGACGCTCAGTCGAAAGCGTGGGGAGCAAATGATTGCGGTATAATCAGAGTACTAAGTGTTGGATGTCAAAGTTCCAGTGCTGCAGTTAACGCAATAAGTACTCCGCCTGAGTAGTACGTTCGCAAGAATGAAACTCAAAGGAATTGACGAAATTTTACAAGCGGTGGAGCATGTGGACAATTCAGAGCAGCGCGAAGAGCCTTACCAGATCTTGACATACTCGCCGAGCTCAGAGATGGAGAGATAGCTATATGAGATACAGGTGGTGCATGGTTGGTCGTCAGCTCATTGTCGTGAGATGTTGGGTTAAGTCCCGCAACGAGAGCGCAACCCTTATCGTTAGTTACCATCATTAAGTTGGGGACTCTGTGAGACTGCCAGTGACAAGAAGCTGGAGGGAAGGCGGATGACGTCAAATCATCATGCCCCTTATGACCCGCAAATACACGTGCTACAATGGATGGTGCAGAGGAAGCCAGAAGCCGCGAGTGAAGCAAAACCCATAAAACCATTCTCAGTTCGGATTGTAATTCGCCAGCTCGACTACATGAAGTTGGAATCGCTAGTAATCGCGAATCAGCATGTCGCGGTAGATACGTTCTCAGGCCTTGCTTACACACCGTCACACCACGAGAGTTAATGCTTTGAAGCCGGTGGCCTAACCGCAAGGAAGGAAGCATCTAAGGTAAGGATTGATAGTTAGGGGTGAAGTCGCTTAACAAAGGTAACGG
+
./10-04)/9,)-.1516/240+(**+48713;82<2030'*/*29.)%')&-/'',/087568.,+./.7202,*0)(2.90),'()4-$&)311294411010994)2*.*,0.-72.21/-,''&*/),0/0/73))%&(+34.4--)-/93,2-4)$()(,.01/,-/60546072683.-+,2,3317-.0--424/6--11/22,0/08313&,(*,.)0+68:5425;,'&)./++97:.(.+&'&()--,+))**10()-+)0525/4,*),,,*+/-'%)%$$()/1420921:44752((&)&+-/13+28*((&()'*3,-2095-1-4.5:-,*()*',-/65+-1,*326564698:6870/,**)+*04-0,3.+'%.,5:0.,.,+,/04124,7+++,,(,,7)++/&)-,*+-6023***.094+,%%$$$'#$%#%'$$((&(),266313338485:776-5,2-4/,-/644013*/0500/,.-3.0.+**++67.087++)**/./559:6./0/*.-.0281,+,,-*((),.365/)-3*/34*()+,&329697+//.71*,&$$')663)(*%((',.3242*(,4919.1.,,*00160124400..(*()')*-;***,-09..*($'()'001/*+00342310-3,0('$'(,+315+,))*+-%1111%+),23)6++-58-9-.-+)105/6.8-()-+-))($((',+),94)0122.5/.-3855;899,7,2+.-6*7:5.22/+('((2.26717/0011/.)&*')./00+/3-)++1+)-(*68:98863313886$0'+-.*(.-11.15(',183+*+)*12630/01:69610-+,.170+/0*,+'))'.)(1<55.&)(')*%).;:73;9/01:;53;7;<779459<:42,5,,-7.8,*$%%&%-.73-420112.6/-7081081111-'&(%').'&-.:3,&+*&0,1446-4-+))(&((+72..&/26-4+)$,&&'(+).3,.))((*)'()'(()20(%*##%&%%(0'-2-.,'()**..-/-116(,*,,)(&$$),,4-*-,)&&-).42/,+''.-&,-($'(1801/&%'$1+6-7,*/*/7008
@e93726f4-c954-4111-9884-e0580a4989e0 ch=332 read=104337 start_time=2019-12-13T15:50:57Z barcode=BC01 runid=2c9cf7bc05858273f10e7d7ec552fc0bd742dc3e
TTTTCGGTATGCTTCGTTCCAGTTTGCGGCCAATTGCTCCAGGAAACCAGCCTGGGAACTGCATCTGATGCTGGCAAGCGAGTCTCGTAGAGGGGTAAATTCCAGGTGTAGCGGTGAAATGCGTGGAGATCTGGAGGAATACCGGTGGCGAAGGCGGCCCCTGGTTGAACTGGCCTCAGGTGCAGCGTGGGGAGCAAACAGAGTTAGATACCCTGGTAGTCCACGCCGTAAAGCGATATCGACGGAGGTTGTGCCCGCTTGAGGCGTGGCTTCCAGGGCTGCTTGAAGTCGACCGCCTGGGAAATGCAGCCGCAAGGTTAAAACTCAAATGAATTGACGAGGGGGCCCGCACAGAAGCGGTGGAGCGTAATGGTTATGGTTTTTAATTCGATTTAACGCGAAGAACCTTACCTGGCCTTGACATCACGGTTTTTCAGAGATGGGGAATGTGCCTTCGGGAACCGTGAGACCAGGTGCTGCATGGCTGTCGTCAGCTCGTGTTGTGAAATGTTGGGTTAAGTCGCGCAACAGGCGCAACCCTTATCCTTTGTTGCCAGCGGTCGGCCAGAACTCAAAGGGAGACTGCCAGTTCGGAAGGTGGGGATGACGTCAAGTCATCATAGCCCGCGATGGGGCTACACACGTGCTACAGTAAGCATACGAAGCGGCCTCGCGAGAGCAAGCGAGGACCTCGCCAAAGTGCGTCGTAGTCCGGATTGGAGTCTGCAACTCGACTCATGAAAATTCCAGGAATCGCTGATAATCGTGGATCAAGAAGTGCCACGGTAGATACGTTCAGGCCTTGTACACACCGCCCGTCACACCGTAGGAGTGGGTTGCCAAAGAAGTAAGGTAGCTTAACCTTCCGGGGAGGCGCTTACCGCTTTGTGATTCATGACTGGGGTGAAGTCGTAACAAGGTAACCGG
+
((((#).,,+%),84770:*&*46)'+%+(*-/0622,/-%+)+,'.1.&/8/260(&''()+,810/0&02,40/2+.*$'(*2-)*+('-1.*)13:1:2*+38541.--,5032;502676890./2448-*-++4/1:733)(..,,)(+/&,26/++,424('32$,&/))++-343*&(&+))11*'),06978//--3/+.1-,4,*0.//8/93)+1320--1,',)&*',-/.+).*,)0:02-76.'(&$)(,.))*-421-3)''&&('(''%%$(%+,012<9:;/.0*((+)%+(,6-1300*))51<<;8798;://-515..-'$-/56/-4(''*-&&)%*+69770%&(''(-+.1(%(,0716<403747.+%%$"'%.+*),3(+24.0,(-2/2844/6,0165-&%('+-;:+;/.))),-%-(&$&%)'-1424):7/6299;80305))-2325.,-(,.//548834.,,--23440:00/327,,-8&07688,(**()(+,-*&)0/+3-*/83(/002**0+&(.'*)*),0939,4.)'('+/0:53+,*-)--/678.'&%($2(0+/62039505869954/4*.6999,*&*153')''&$-45/-**'('('-05,+'+#'&)%**+''(*'''-&/43434/,,(),19'5'$)*)6967+,*5:815565665745.3&.)'1())(*+/:99.1.../-.+-+0+,55*,+('%)))+,7/1.+++,1-/086;552.)&('(*&)*'+/2/$%2+%5*+61(.00103/1/---+2;5-55./2-1,17,3(/*((,,3138,,,08-')&%&()/)'*&%%$3(72581,.65.%(0.1-6-+01'(131,1257:4)1+/58551*,+)/++-*6+628:1954:5785
@e5b2f7da-b44f-4161-bd52-c45a430dd8fc ch=117 read=200822 start_time=2019-12-13T15:51:09Z barcode=BC01 runid=2c9cf7bc05858273f10e7d7ec552fc0bd742dc3e
CCGGTTACCTTGTTACGCCTTCACCCAATCATCAATCCCACCTTAGACAGCTCGGCTCGCGCGGTTGTTACCGGCTTCCGGGTGTTATCAGCTCTCGTGGTGTGACGGGCGGTGTGTACAGGAGCCGAGAACGTATTCACCGCGACATGCTGATTCGCGATTACTAGCGATTCCCAACTTCATGTAGTCGAGTTGCAGACTACAATCCGTACTGGAATGGTTTTATGGGTTTTGCTTCACCTCGCGGCTTCGGCACCCTCCTGCACCATCATTGTATGCGTGTGTAGCCCAGGTCATAAGGGCATGATGATTCGACGTCATCCCGCCTTCCTCCAACTTGTCACTGGCAGTCGCTAGAGTCTAACTTAATGATGGTGGCTTAACGATAAGGGTTGCGCTCGTTGCGGGACTTAACCCAACATCTCGACACGAGCTGACGACAGCCATGCACCACCTGTATCTCATATAGCTATCTACTCCATCTCCTGGGCCTTTATGAGTATGTCAAGACCTGGTAGGTTCTTCGCGTTGTCAGATTAAACCACATGCTCCACCGCTTGTGCGGGCCCCGTCAATTCCTTTGGTTTCATTCTTGCGGGCAATACACTCAGGCCGAATTACTTATTGCGTTAACTGCAGCACTGAACTTTGACATCCAACGCTAGTACTCATCGTTTACGGCGTGGACTACTAGGGTATCTAATCTATTTGCTCCCCGCTTTCGGGACTGAGCGTCAGTTGCAGGCCAGATCGTCGCCTTCGCCCGCAATTGTTCCTCCATATATCTGCGCATTTCACCGCTACGCATGGAATTCCACGATCCTCTCCTGCATTCTAGCTGCCTGGTTTCTATGAAGCACTGAAGTTAAACTTCAGGCTTTCACCACAGACCTTGCTGCGCCTGCTCCCTCTTTACGCTTAATTCCGGATAACGCTTGCCACCTACGTATTACCGCGACTGCTGGCGCGTAGTTAGCCGTGGCTTTCTAATAAAGTACCGTCCTCGGCTACCATTTCCTGTAGCCGCCGTTCTTCCTTTATAACAAGTTTACAATCCGAAACCTTCTTCCTTCACGCAGTTGCTCGGTCAGGGTTTCCCCCCATTGCCGAAAATTCCTGCTGCTGCCTCCCGTAGG
+
31)..6(+-6,)22.037:6//.1-.*5-00;948/44))3*5...86'5441'%&%'%'++-21+)(**1...,218(/8644.8//,1%..312378:::8456297617325*)&%&&+%(63+**.20/33762(+2,-2-/--,6576888+33/50+&,*././312.)+.+.21798879893.74;.4(3(.&')197:8)7+,-,)(-),-9;;+23.;/4:;1+-0.--3;9765160051%*+-.7*/0()*+),3249)*6++'%',,0-*()++2.)&*4,++.*'25603501111361.,41$&,+-60*556270/1+2(,+2-,-*./271,/00113-.-/..**+**-*2(()*-'-(+,*2/7077454)/),1.2267832;+,*860.3-2(6/--0-30(&''&4$)/36862,11.42%16360.-.439:531022+3++*+),/0/323*--1556618/.4,)+23:**+5-,,,,123+*),-83241-+/4:88;:7735-&*+&)',&*,05700,-./09823:-2/8./.5462965/,-258598-35+(,,911-9;74:23,.*1%$$$'&,+/.417'(0*3*)*.//26231210/,..)'))%1(+-8,177+,+330'1*/&%(',--/32/111-;.((,.,/:::46656706/,./1845706++,50+-2403-')+304)98222111-3:9&0/4151.+.2/+-35'&'(160//)-/&%%'))0.0-+&'/5021300/&$')*/3;:/58;/3802)0-133+0,5.3((*-00536341--/08:4+-.233986883973/*,)))&)),,*0,,2,**$%,*.+-513;3/281./.0.6.(*'(''+&,+(#%&*3.+.19611,./.-4-73+4-706))'&)((13-/,'(*&1+2+,9<651'./.0,3'&&((00.9//./4-,%%&$)''&./-26)'+'+3274)+**,--/4:48<:550-*)),,&&)+-;55452,1/)(*&*+,)-1)&&-602.)./)./9;78<6//31,.-,#'(-(+.23623,*4+19.8.;66-,.8154)*16,6+00)*/+**&'.0*56-(+(-,
@fea7e4ed-67ae-497d-976d-12adfd440b01 ch=329 read=75361 start_time=2019-12-13T15:51:07Z barcode=BC01 runid=2c9cf7bc05858273f10e7d7ec552fc0bd742dc3e
CTCCACACGGGGAGGCAGCAGTGGGAATATTGCACAATGGCTGCAAACCTGATTGTCATGCCGCGTGTATGAAAAGGCCTTCGTTGTAAGTACTTTCAGCGGGAGGAAGGTAAAGTTAATACCTTTATGTTGGCGTTACCCGCAGAAAGCACCAGCTAACTCCGTGCCAGCAGCCGCGTGCTGGAGGGTGCAAGCGTTAATCGGAATTACGGGCGTAAAGCGCACGCGAGCAGTTTGTTAAGTCAGATGGCGAAATCCCCGGGCTCAACCTGAACTGCATCTGATACTGGCAGAAAGCGAGTCTCGTAGAGGGTAGAATTCCAGGTGTAGCGGTGAAATGCGTAGAGATGGAGGTACCGGTGGCGAAAGGCGGCCCCCTGGACAGACTGACGCTCAGGTGCAGCGTGGGGAGCAAACAGGATTAGATACCCTGGTAGTCCACGCCGTGATGTCGACTTGGAGGTTGTGCCTTGAGGCGTGGCTTCCGGAGCTGCGCGCGTTAAGTCGACCGCCTGAAAGTACGGCCGCAAGGTTAAAACTCAAATGAATTGACGGGGCCCGCTGAAGCGGTGGGTATGTGGTTTAATTCGATGCAACGCGAAAGAGACATACCTGGTCTTGACGGCATCCACGGAAGTTTTTTCAGAGATGAGAGAAATGTGCCTTCGGGAACCGTGAGACAGGTGCTGCATGGCTGTCGATAGCTCGTGTTGTGAAATGTTGGGTTAAGTCCGCAGCAGAGCGCAACCCTTATCCTTTGTTGCCAGCGGTCGTGAACCAAAGAGACTGCCAGAAGTGATAAGCCTGGAGGAAGGTGGGGATGACGTCAGGTCATCGTCCACGACCAGGGCTACACCCGTGCTACAATGGCGCATACAAAGAGAAGCGACATACGCGAGCAAGCGGACCTCATAAAGTGCGTCGTAGTCCGGATTAAGGTCTGCAACTCGACTCATGAGTGGAATCGCTAGTAATCGTGGATCAGAATGCCGGTGAGTGCGATTCGAACGCCTTACACACCGCCCGTCACACCATGGGAAGTGGGTTGCAAAATTGTAACCTTCGGGAGGGCGCTTACCACTTTGTGATTCATGACTGGGGTGAAGTCGTAACAAGGTAACCGG
+
04-'%%'-1:7,'.1117:667463*3.007/.,1072/,'&&$*2)/,+,$0'%'),.-5405732502658'+(-)('+&+'/**11*,+008920221:4((*&(*('.51++4-6,,-(*--',*,7.*/1240/8-,.-.-,'$%('/'()+.)))-.234::1*...0631-)((+0/.-.*,-01,*-/1603,1(,))+*'--553225:/*-,../-0%&/0%/17.)3,1(**-%+*--)('*0-).87,/987898262*+%*+.12233.-/213-4,+.'+)($'*)//.((,115'.-2+/0(2*3-')8862*)))3:525:,,,,*+('%)$,,*'*%()2888211+*,,(0//303874-(,01:-/.-&(+4135563776./--.5;;9,-,04:43-:30310148849+*/894662)+-58834./.-/44/.*3)1)./+4*,/-+-+''/6.5651.1)3)-),&(*'()*)**-.2-+--358;9951,/)%%&&3-7533177*64;340-*+-0943(((*+*,6389+//*%,(,.400173,/'%(-)'*146;7:9;0/.//984431-00+$%'**&(%(+//675.-)$)(++4451./23//..1<;<,9,+,*,82/-*&),*((7/279:82;909637875657.77868.-.--16457981&&&'*,17870;/--.79114;0:73:2++,/1014%2%&&),3934292,1000+,6,+171491,1/6+/&%&'&)+/5('()),,).)%$*&'*)'(*-&)/+03..0+1+3*+.74,*,---13&)&'(**,%$')%))219(.-*))*+$)')'(*(0%&%%))/--/*,,-42*&($()&*(&&$)$)*2/0.237475:4/../*(,6*+:89999587973+20,0,*)*+//1//+-*..,)((/$&$'%(''')-./0%*,40300199667:,+,81000%)*(%%(&)+$1)2&&(+&'#*&%&+--184065(),+2/2778785)+))*2+--,'*+(%+&%&(+/74;75;.',5.42-5-,71/,54//1358;7565357765.**0-,,1+0-14/1')+/5349-
@03bda00d-6ebe-4275-9799-a3ab5b62cbcf ch=156 read=118607 start_time=2019-12-13T15:51:04Z barcode=BC01 runid=2c9cf7bc05858273f10e7d7ec552fc0bd742dc3e
CTCCTACGGGAGGCAGCGGTAGGGATTTTCGGCAATGGGGAAACCCTGACCGAGCAACGCCGCGTGAAGGAAGAAGGTTTTCGGATTGTAAACTGCGGTATAAAGAAGAACAGCGGCTACAGGAAATGGTAGCCGGTACTTTATTAAACCACGGCTAACTACGATGCCAGCAGCCGCGGTAATACGTAGGTGGCAAGCGTTATCCGGAATTATTGGGCGTAAAGAGGGGCAGGCGGCAGCAGAAGGTCATGGTGGAAAGCCTGAAGCAACTTCAGTAAGCCATAGAAGCAGGCGCTAAGAGTGCAGGAGAGGGATCATTAAAGATTCCATATGTAGCAGAATTGAGAATGCGTAGATATATGGAGGAACACACCGGTGGCGAGCGACGTCTGGCCTGCAACTGACGCTCGGTCGAAAGCGTGGGGGGCAAATGAAGTTAGATACCCTAGTAGTCCACGCCGTAAACGATGAGTACTATAAGTGTTGGATGTGCAAAGTTCAGTGCTGCAGTTAACGCAATAAGTACTCCGCCTGAGTAGTACGTTCGCAGAATGAAACTCAAAGGAATTGACGGGGGCCCGCACAAACTGAGAGGTGGAGCATGTGGTTTAATTCGAAACAGCACTTGAAGAACCTTACCGAATCTTGACCTGCCATAAGGCTCAGAAGTGGAGAGATATACGGGGAATGCGGTGCATGGTTGGCGTCAGCCCGTCTCATTGAGATGTTCGGTTAAGTCCGCAACGAGCGCAACCCTTATCGTTAGTTACCATCGTGGGATTGGGGACTCTGGCAGAGACTGCCAGTGACAAGCTGGAGGAAGGCGGGGATGATCGAATCATCATGCCAGCCTGGGCTACACACGTGCTACAATGGATGGTGCAGAGGAAAAGGCAGAAGCCGCGGTGAAGCAAAACCCATGGCTCATTCTCTCAGTTCCGGATGTAGTCTGCAACTCGACTACATGAAGTTGGAATCGCTGTATGCGAATGGCATCGCGGTAGAATACTCGGGCCTTGTACACACCGCCCGTCACACCACGAGTTGATAACACCCGAAGCCGGTGGCTAATAACCGCAAGGGAAGGAGCTGTCTAAGGTGGGATTGATGATTGGGGTGAAGTCATGGCTTTCATAACCGG
+
/-10*+-.6.*/-*+--*43,*(+(-03204921//(24,'/.4;3..063..,-3797:<43/0-.,))+,*.2044;9:729.06.200%('$%$%%'+/5/)*-(,30245-56521.1+)/.*.(&%%&#&&%$'*.)(,*/.&*)&'+(+-2.+.')*(,%17-**'%+)(*(+)(1*-.54344446./.,,13;6/2'()$%'((+,/8975*90*('+./61/2977;81340+&%&-&&#$)'%'%+))(,+''*,#('%%&,)(%'%%$(,)),(+,$(#)&)&$)*(().+(*&,*')&*.,216$'%,**(,)2*1++('%'%)+'),(+(**(0-,224.'(6533&(.-)))(-0-0,081713)&'%)9897/)+02+15//12523567121/(0+1&+)(*2476,'3-**.80/))2++6313517:)*&,.023480368<97:;:4101,-)-+,))*+/,266<6:57.,&%/1,,/87.0)*,,,20519281/14740((,*-.18.3:71(')*05459:<:/.3*(1+*-:/-2766,('((.,01206;5/,7/*++-.4..++)+'()(//*+.(+(&)2089/%/(%%04.20+/&'$#'-1-,011-0)-('%%)*.-(,,()$%(''-0).24:(&((&%,,&&%&*)(&#&&'*+(+,%$)((+247:652333315,//9+)*')+&/))+.02(.-%'),+++*(0,(*5::443408193<7/9777+4+()1*(--+11&.%&-%0)&39746864)2+**)+,3/./-*.130/2+()*2;/,.(/*33,65--+(*..'',,-747)4)1-$%'(*'32,++)++)),,.,..,,0,-66665322.*&'(+10)'(+&&(-$)(),,*--,:./.80)'3012/'%%1363.-,)5&*,62)2//6++/5751,+**&*,441//001/61,3+/-*3--+))''&&$$&(((&((&)/.++'&%),602224*742)*.&((),-15;81:*-10()',-34/1.1-++-241(-+(&+2-/5666)41,/+%)'(((+/0,4)-,)*&(*048522)4*83;/.3.-.-.-03-.,*+))5//006*'$')(*&*+1136+
