# Supplementary material for: De novo species identification using 16S rRNA gene nanopore sequencing
Source: PeerJ. 2020 Oct 21;8:e10029. doi: 10.7717/peerj.10029 (PMC7585375; doi:10.7717/peerj.10029)
Supplement: Supplemental Information 3 [file peerj-08-10029-s003.zip › pass_fastq_runid_2c9cf7bc05858273f10e7d7ec552fc0bd742dc3e_419.fastq]

@a72af0ae-f16e-4c4c-8423-9cf555da56f0 ch=75 read=131041 start_time=2019-12-13T15:51:13Z barcode=BC01 runid=2c9cf7bc05858273f10e7d7ec552fc0bd742dc3e
CTCCTACGGGGAGGCGGCAGTGGGGAATGTTGTGCACAATGGAGCAGTACAGTGCAGCCATGCCGCGTGTATGAAGAAGGCCTTCGGGTTGCTTAAAGTACTTTCAGCGGGAGGAAGGGAGGTAAGTTAATACCTTTGCTCATTGACGTTACCCGCAGAAGAAACACCAGCTAACTCCGTGCAGCATGCGGTAATACGGAGGGTGCAAGCGTTAATCGGAATTACTGGGCGTAAAAGCGCGCACGCAGGCGGACTGTTAAGTCAGATGTGAAATCCCCGGAATCCAGCAGACTACCGCATCTGATACTGGCGAAGCGAGTCTCGTAGAGGTAGAATTCAGGTGTAGCGGTGGGAAATGCGTAGAGATCTGGAGGAATACCACCGGTGGCGAAGGCAGCCCCTGGACGAACTGACGCTCAGGTGCAGCTGATGAGGAGCAAACCGGGTTGGAATCACCTGGTAGTCCCGCCGTAAACGATGTCGACTTGGAGGTTGTGCCCTTGAGGCGTAGCTTCCGGAGCTAACGCGTTAAGTCGATGCCGCCACTAGGGTATTGCAAGGTTAAAACCAATGAATTGACAGGGGCCCGCACAGCGGTGGAGCGTAATAGTTTAATTCGATGCAACGCGAAGAACCTTACCTGGTCTTGACATCCACAGAACTTTCCAGAGATGGATTGAGGGTGCCTTCGGGAACTGTGAGACAGGTGCTGCATGGCTGTCGTCAGCTCGTGTTGTGAAATGTTAGGTTAAGTCCGCAGTACAACCCTTGTATCGCTGTTGCCAGCGGTCCGGCCGGGAACTCAAAGGGCACCAGTGATAAACTGGAAGGTGGGGATGACGTCAAAGTCATCATGGCCCACTTGACCAGGGCTACACACGTGCTACAATGGCGCATACAAGAGAAGCGACCTCGCGAGAGCAAGCGGACCTCATAAAGTGCGTCGTAGTCGGATTAAGGTCTGCAACTCGACTCCATGAAGTCGGAATCGCTAAGTAATCGTGGATCAGAATGCCACGGTAGATACGTTCAGACCTTATACACATACCGTGGCGGATGGAAGTTGCAAAAGTAGGTAAGCAACGCTGGGAGGGGCGCTTACCACTTTGTGATTCATGACCGGGGTGATCATGAACCGG
+
/0250/4,70)%**++30127024+(+,%-,%-**,,4-.0*'%&$%%&,*.373/-/00577712123656780+(((*)5578&*444/%''37+(*)-073-+*(-01+..,)*,*(*()++)+-+**(1,0/,)2361372-2021--1**,++1+',)%&&*/(0//)&)*45+3',$%%$(&*$*+03-'/+.,)*%((543+/()-0:/1'--+1,,/5:84643/81(&&''()&-).//3+,3%&,(*0330325476&+%(+,&+46())&%'(''%($&('&$&'&),.3(*-546,7)'$(&%&&%'+,.1.1,+(&$)''**2+7(*.,*('(*+7/.-*(,-,,0/24...016142.1.,81.0/)0002111/(+,,+0-)55.((+316,).)++)*'**5-/0+*%&&&$(%((&/+(*,8;:97460/*('*')&$-*,/7966.:)()-0126962--/-063-.-/.//2214,1.36**+-'**)+-*.-*+)'-..---0,**,+*4.4+12*&('-6./,%()+)(&%#&$&)*.)1-4/3.&(%)%('(00.+))$-0.(01)&.())**%)*4+*++'/&(+(/2;9475:1..0*21+4.---+,&1(0.-*/40398758406780+*-)+.731:1/))(()*992,4+*+'+(+,8-)**(670856/.)+-26)4-0./,)'$((+*--25337-1331(+*1/,-+10)*//3&(.-6.0.-4/')'(&)/-0/7*,,(()+-)(7&/2)*+(,*,3..-1205(3,/512949,-//&&*-+,-,2046**,,-..()(',241667988171)(/0584&((.06,%()'+-/51.4321-.,+'--,/041288/..+).12368/**'))**0.08,+*+)((')+4:.65966885..463.1-3144-*)%'$&($-&+)*),-/,+&*)(('))-::99231../-6072423+-'%'.3562://1120/18558.,*+())),-,//030%'%'&(+*,(+%%&')-.+-)%$',*2,+%$(,6--05*(%)%)(('($&)),%$%'.-),42,-.,1/-59..08,)((%,.*.04639/47,&&%&%%$%%&%.+*
@6eac5ea1-1e24-45f2-b0a8-404fdb1dfc37 ch=35 read=145204 start_time=2019-12-13T15:51:14Z barcode=BC01 runid=2c9cf7bc05858273f10e7d7ec552fc0bd742dc3e
CTCTGCTGGAGCGGTGAATATTACGCAATGGGCTGCAGTGGTAACTATGCCGCGTCTTATGAAGAAGGGCAGCAGTTCGCCATAAAATGCTGGCGGGAGGAAGGGAGTAAAGTTAATACCTTTGCTCATTGACGTTACCACTGGAAAACACCGAAGCTAACTCCGTGCCAGCAGCGCGGTAATACGGAGGGTGCGCAAGCGTTAATCGGAATTACTGAATGACGCACGCAGGCGGTTTGTTAGTCAGATGTGAAATCTGAGCAACCTGGGAACTGCATCTGATACTGGCAAAGCACGGAGTCTCGTAGAGGCCGTTCCAGGTGTAGCGGTGAAATGCGGCGAAGTCTACGGAGGAATACCCCGGTGAGCAGCGGCCCCTGGACGAAGACGCTCGATTTTAGCGTGAGAGAACCAAACAGAGTTAGATACCCTGGTAGTCCACGCCGTAAACGATGTCGACTTGGAGTTGTGCCACGCGAGGGCGTGGCTTCCGGGTAACACCCACGTTAAGTCATACGCCTGGGAGTACGGCCGCAAGGTTAAAGCTCAATGGATGACGGGGAGATTACAGCGGTGAGGGCATCCATGATTTAATTCGATGCAACGCGAAAGAACCTTACCGTCCACAGAACTCAGAAGTTGATTGTTGCCTTCGGGAGCACGCTGGGAACGGAGTGCTGCGCCGAGCTGTCGTCAGCTCGTGTTGTGAAATGTTCGGTTCCGTCACAGCAGGCGCAACCCTTATCCTTTGTTGCCAGCGGTCCGGCGGAACTCAAAGGGAACTGCCAGTGATAAACTGGAGGAAGGTGGGATGACGTCCAGATCATCATGGCCCGCACGACCAGGAGCTGCCGTACTGTGCGGCTGCGCCTACAAAGGAAGAGCGACTCGCGAGAGCAAGCGGACCTCATAAGTGCGTCATCGTCCGGATTGGAGTCTGCAACTCGACTCCATGAAGTCGAGAATCGCTAGTAATCGTGGATCAGAATGCACGGTGAATACGTTCGGGCAACACCGCCGTCACACCATGGGAAGTGGGTTGCAAAAAGAAGTGGAAGTAACCTTCGGGAGGGCGCTACCACTTTGTGATTCACTTGACTGGGAATTGAAGTCTCTCGCTGCGGAGTAACCGG
+
')(('$%)*$%%&&(&$(&+)((*&*),-*.0*%%&%#'%%%$$%#$&$*6/0.-%*()-20/%&'&%''$%%$'*90'(%$%)--&&#&()%$*1+(*+)&+/)))))24))8-5,-,)'())/01&.**+./.8-03&(&*,-21+(&--'+)%'*/6///627666-,,%'('*+5+3+++;8.,/1)1+)&'))*-24/4-./+0+,,0+--*))&'*,./.1/2/479//371)+/'*--),/..1.1780'$&%#&./467485/3310----0///--.1.*0-$$%#&'&$%)*6765),&*&%$$$()((4+,*'*,.18331;71..0()((*++*)%*-/-,(+.++-5+*,-('&$''//(-.3.+))0,+)*+'001555/%-('$'&()+&&&')*,,&++'//+%(,4))*-+./,+042.+++)%)(,//49;8-0/0/3:72/0-,,&*.724271$'&'&%+4,66442/1.2-*+$$&$%%'*)%)*..20076$%$'(02,*-*%%&)91713,3/5+61816+'**)'(&%&*-')*,01'&&$*&$&&&)-0**&&'''),*)(,/15;7495:6001+-/3/,+&*+(&,4-+*&%&%$(*-*-.02/+.+)).)%+')'0**(*%&$%($&,+'%'$%$%&&-*+**%+$&('(&'((,))$()..55660+,--55543;01/152--0/++&/-,$'),)--%/'(00-+.'*))+/-02**6-,/70242.43952+*''&.(301:57+(-'))-.,01,'3)+,6:55654,*-)+.-.38002344334&+%&(*/4313,.,/)()%''(-(%)(%)()&)+%'%&&'(.)'((%')('('''-3,(&'(%%&'%$%))(,-,)(&,-:/74:98962+)+))('-./0))$&'*+0.&'#&'&'(*/,.*-+,-62,*)&&''*+%)%&'%&%(,(*)'((*2/.'-)0,/70116344*+**+&'422634.+''&'#%&&)+-37242*/+.52236)+'(*(.-*5)0)73-($)((+*%$&%',00546/'0)&,2+-'(&'*.(..5,+*015:3%&&%(&../3+%$*%&,-)-/))&&&&'%'+)$$%(11046
@e10fd29e-a91a-44f6-83fd-bf614509bc11 ch=328 read=95557 start_time=2019-12-13T15:51:17Z barcode=BC01 runid=2c9cf7bc05858273f10e7d7ec552fc0bd742dc3e
CCGGTTACCTTGTTACGACTTCACTTTAATCATGACCCTACCTTTTGGCCACCTCCTTTGCGGTTAGCTCTGCGGACTTCAGCCTGGCATCTCATGGTGTGACGGGCGGTGTGTACAAGACCAGGAACGTATTCACCGCGACATTCACAGTTCGCGATTACTAGTAGCTCCAGCTTCGTAGCAGGCGAGTTTCAGCCTGCAATCGAACTGGACTGGTTTAAAGTTTGGCTCCACCTCACGGTAATTGCACCTCCTCTGTACCAGCCATTGTAGCACGTGTGGCCCACCACGCAGGGGGCATGATGATTGTCATCCCCACCTTCCTCCTGGTTAACCCAGGCAGTCTCGCTAAGAGTCCTCAACTTAATGGTAGTAACTAACGACAAGGGTTGCATGTGGGACAACCCAACTCACGACACGAGCTGACGACAACCATGCACCACCTGTCACCTTGCTTGTCCCCGAAGGGATTTCGATTAAAGAGTAATGCAAAGGGATGTCAAGTGTAGGTAAGGTTCTTCGCGTTGCTTCAGATTAAACCACATGCTCCGCTACTTGTGCGGGTCGATAATTCCTTTGGTTTTAATCTTGCGACCGTACTCCCCAGGCCGGAATGTAATGCGTTAGCGGCGGCACGGAGGTGTTAGAGCCCCACACCTAGTATTCATCGTTTACGGCGTGGACTACCGGGTATCTAATCCTGTTGCTCCCCACGCTTTCGAGCCTCAGCGTCAGTTACAGTCCAGAGAGTCGCCTTCATACACTGGGTGTTCTTCCTAATCTCTACGCATTTCACTGCTACGCAGGAATTCCTCTCCTCTCCACCCGCTCTAGATAACCAGTTTGGATACGGCACTAAAGGACCGGGTATTTCACATCCCCTTAATCATCCGCCTACGCTCCTTTACGCCCAGTAAATCGGATAACGCTCGCCACCTACGTATTACCGCGGCTGCTGCGGCGTAGTTAGCCGTGGCTTCCTCCTTAGGTACCGTCATTATCTTCCCCAAAGAGACAGAGCTTTACGATCAAAAACCTTCATCACTCGCGTTGCTGCATCAGGGGTTTCCCCATTGGTAATATTCCCCACTGCTGCCTCCCGTAGGAG
+
/,+/-9++('$%2(%+..2691)*,-./51)&(&&-2*(&*((+.)(+-,$'-*3*+/((-*0900&.,/$$$-.34892,**%%$&$#&(+0468;::9667/230,7232/-.-15-/10&4*5,,1545;768<799884410#$%'2)(')+..9/../)-(%()4)(*12.-%+$(%,&/)+(--:++',.3.+12:07(+75/-*,.9:59<913*)*96/50437-063:638332*5+/054855'+-958469666;40:-++,+)+,('&&%+*(%&'%'%'&)48-)32/./.*)01--/1-80-**./035403()'-0-/'0'()16:78987:69682(%(*/3/-/-,.+0,+1;2--.)**&--43141.*5/-/+'%($%&(-*'(()*&+(*)*&*,-1.5563101116173'55/2+-*-4-14./00/3.-+$%-(+,0((%&.)('&%+0)*'(-*/02%'')-1.+*')&(..01//+,*'*)*()*)/1(0*3,,1.+-/-7./0:5&$.205<884///1466.1,--*),-+.66-:855'$)*..00**.0-*)-8/.5/*-*'&,-78+4.1,398,%*&&%.*1/,-,-612374:333294-1,--31-0,,-51,+,*-(''(+/07.*+..2;979825;1,,.*()(/1/764/2%.4//27)+61.///19,14189,,0.1283422456-2./001:5090..0-/,0,++))+,0395596+,(.,0443()(00++-+.*0/..333&,)*'1:5.''$%(*(*%&&&&+)/0.'&),4))+*0-)-2+'.../32417-81294;:/+,)%*(-0))'**&&(&-()49//.;51+)+-23.)../1/0/995265.+-,,/5,+0*'..-:.()-/4)))&+(.*-.+/34+++*06224/0.07156---70212/,'+,0+,-446112947,5+)/+)*,&'&'//--179:860:-//828:;-52**(%+3((+452:;%)(&+-*252(/76;8:::111+%('',,0/.-.-6-+7055<-566,$%)*-.,3-,.-&&&'$(**.2135/83(*527-.(
@5209f81f-a8fa-4d66-a63c-958f4cd12138 ch=410 read=80603 start_time=2019-12-13T15:51:16Z barcode=BC01 runid=2c9cf7bc05858273f10e7d7ec552fc0bd742dc3e
CTCCACAGGGAGGCAGCAGTGGGGAATGTGCACAATGGAAACCCTGGTGCAGCAACGCCGCGTGAGTGATGAAGGTTTTCGGATCGTAAAGCTCTGTCTTTGGGGAAGATAATGACGGTACCCAGGAAGCCGGCTAACTACGTGCCAGCAGCCGCGGTAATACGTAGGTGGCGAGCGTTATCGGATTTACTGGGCGTAAAGGGAGCGTAGGCGGATGATTAAAGTGGGATGTAGAATGCCCAGGCTCAGCTTGGGTGCTGCATTCCAGAGCTGGTTATCTAGGTGCAGGAGAGGGAGGTGGAATTCCTGGTGTAGCGGTGAAATGCGTAGAGATTAGGAAGAACACCGGTGGCAGAGGCGACTCTCTGGACTGTAACTGACTGGGGCTCCGAAGCGTGGAGCAAACAGGATTAGATACCCTGGTAGTCCACGCCGTAAACATTAGATACTAGGTGTGGGGGTTTCAACACCTCCCATGCCGCCGCTAACGCATTAAGTATTCCGCCTGGGAGTACGGTCGCAAGGTCGCTCAAAGGAATTGACGGGGACCCGCACAAGTAGCGGAGCATGTGGTTTAATTCGAAACGCGAAGAACCTTACCTACACTTGACATCCCTTGCATTACTCTTAATCGAGAAATCCCTTCGGGGACAAGGTGACAGGTGGTGCATGGTTGTCGTCAGCTCGTGTCGTGAGATGCTGGGTTAGAAAGTCCCGCAACGAGCGCAGCCCATATCGGGTAGTTACTACCATTAAGTTGAGGACTCAGGACTGCCTGGAGTTAACCAGCAGGAGGAAGGTGGGATGACGTCAAATCATCATGCCTTATGTGTAGGGCTACACGTGCTACAATGGCTAGTACAGAGATGCAATACCGCGAGGAGTTGGGCCAAACTTTAAAACCAGTCTCGGTTCGGATTGTAGGCTGAAACTCGCCTACATGGCTGGAGTTACTAGTAATCGCGAATCAGAATGTCACAGTGAATACGTTCAGGTCTTATACTTACACCGCCCGTCACACACCATGAGAGTTGCTTATTACCCGAAGTCCGTGAGCTAACTAACCGCGAGAGCAGCGGCGAAAGGTAAGTCAGCTTGATTAGGGTGAAGTCATGAGTAACCGG
+
)+0'(,(*1.(*3..77.1,/,2,-2/)/)*-+0,,/(+72-2'&(+'%&&)-043131///6,&%&(0-,012/765-1(8/94(/.3-+,-9966044.)+/,(/*0415,+%)(+(*-6-,,++'&(')(-*,)(),.*1)/5-+*(*//52*./052,203,,.+(+*(&+')*7455%+%3/*(*+9++,14::.*/2%()+4/265073///,3-;,-28;98842+'.))%-5*)0;-+.+%(*''4778996545,2+)$*%015426/+**&((*-4,52/-)+.**)((%+.(,)())'03+,&-+,22/040-/1640+*()2.568571586227(2-080'(*(,(-/++++(35;21/005510*((&*&43-+3(&)*&'//1&)&*27/3'9.+8*--87298,),0103452,./06246936),.-*00-.3&2/..23878,4;05*(,/06080(&//29,0;9554731656877/445:56139/65,))+*04(5(&''(+'.((,-624+/,*+.//-3*4;5201*')(+,)**),.+3+...52027.:;286;2''''&%&'(('')0%)&'4:552**.+/-/,-4,'*)(*--4----2/3/31*&)(*,*0<32;71.75.23*.0,//0%'(,-88:99:3967045576,000278875)6,..8888987102(%)+,*+14((..,1''0120/&742&('+,&,,66325//--05+9,-%,-+)%1./-.---72442+.,+)((5*)#)'&(&,23.0.,1,2-/3216664455381/1375/'$-))0/13953./7414.-(*(),87661801;76(0225/-,-,32.4/--4967*(()$&*)%,.-226576:14;8+79566621(**4-)0'4*,-28:73.)41),.57997787.'')+1/)-:00056/8///('3384850//*)*)%2+0112;8893100%'/01*4(*(+*))-0283360,000/)-+/54/.*)&'5*)$'&+,($.%&%).*..,&0))%)()&+,/526.(%%(%&&'*+*2-++2)+)*-&*'('(&&%'',+--&1&&&'&%(*8.+,,2;784/
@286c141d-faff-4c52-8a13-f9236d6e927b ch=108 read=198075 start_time=2019-12-13T15:51:28Z barcode=BC01 runid=2c9cf7bc05858273f10e7d7ec552fc0bd742dc3e
CCGGTTACCTTGTTACGACTTCACTGGTCATGAATCACAAAGTGGTAAAGCGCCCTCAAGGTTAAGCTACCTACTTCTTTTACAACCCACTCCCATGGTGCTGACGGGCAGTGTGTACAAGGCCCGGGAACGTATTCACCGTGGCATTCTCTGATCCACGATTACTAGCGATTCCGACTTCATGGAGTCGAGTTGCGAACTCCAATCCGGACTACGACGCACTTTATGAGGGTTGCTTGCTCTCGAGGTCGCTTCTCTTTGTATGCGCCATTGTAGCGTGTGTAGCCCTGGTCGTAGGGGCCATGATGACTTGACGTCATCCCACCTTCCTCCAGTTTATCACTGGCAGTCTCCGCGCGAGTTCCCCGGCCGGACCGCTGGCAGCAAAGGGGATAAGGGGTTGCGCTCGTTGCGGGACTTAACCCAACATTTCACAACACGAGCTGACGACAGCCATGCAGCACCTGTCTCACGGTTCCCGAGGCACATTCTCTCATCTCTGGCTTCCGTGGATGTCAAGACCAGGTAAAGGTTCTTCGCGTTGCATCGAATTAAACCACATGCTCCACCGCTTGTGCGAGGCCCCGATCAATTCATTTTGAGGTTTTTAACCTTGCGGCCGTACTCCCCAGGCGGTCGACTTAACGCGTTAACTCCGGAAGCACGCCTCCAAAGGGCACAACCTCCAAGTCGGTATCGTTTACGGCGTGGACTACCAGATTATCTAATCCTGTTTGCTCCCCACGCTTTCGGGACTGGTATCAGTTGCAGGCCAGATCGTCGCCTTCGCCACTGGTGTTCCTCCATATATCTACGCATTTCACCGCTACACGTAGATTCCGATCCTCTCCTGCACTCTAGCGCCTGGTTTCTATGGCTTACTGAAGTTAACTTCTGGGCTTTCACCACAGACCTTTGCGCTGCTCCTCTTTACGCGCTTAATAATTCCGGATGCTGCCTACGTATTACCGCGGCTGCTGGCACGTAGTTAGCCAGTGGCTCTAATAAAGTGCGTCACTCGGCTACCATTTCCTGTAGCCGCCGTTCTTCCTTTATAACAGAGTTTACAATCCGAAACCTTCTTCCTTCACGCGGCGTTGCTCGATTCCGGGGTTCCCCGTGCCGAAAATTCCTACTGCTGCCCGTAGGAGCAATATCAGCACCAACAGAAAAGTAATACGTAACCGCA
+
,3*--/-7435.0-'',458:1,+'(*.0/135:75536731355257((,16:40+),'*(1&(%)*+-+(&'%*)/69+&..1,84+,+19.*:585-%&')65;:7&663/&'&%./-/83(&48267,62/8,*)''*,66042'*'+,1153/00/53010../.17<69000815&&..*+,311539//('-//4(3')3(5,22-'(./142)/.3:12+)-.%'$''.*))0/,-*$0,200043255196'+(,+.:;<869++*,./19861..0;945::822-*177692100--**-++.82555031/,065:52,1*+-8<:56888.1-,%576-4*&'(*-*-/;-54-,-1,./22/'))....&(('%-154203).+,(/2*,+..4,3-++5:9..1/0.*+(,26,,89.-..5612(&.-00-0205346:5957.32128345:::697:4622,*,*0*,+,-42010036764/)())2.8431999588.,))(-)56232-,3-;89<977.:.,-789-/-3-4<8:3,+,-4455,,8,%%&&+,34/',*,26.()-,05070*499,/**,/8<5/180+*('(1.3531./.0250/1::5:8421,3,9,2.-.1//%-.0'2+,-)*&-04624(/*--3/,+,)0*/+/+50213..'/.0./78,.-<22293323679'&*0./0189;999875;/+.*;61+)-,*3;,.,96,,+,%%%&)(-5;413,33222::734516021/.4;76:;;976352,0646696442*224-25-/.0/**-)-),,0243592.+-0/3///97047//0/,(,,*43-/33;9145467018-14-5,*8++&()/))*/310771&&)(),/33+(/0(*'((%%*15*.1:6--,-'()(..44,9,:+8,54&%%%'&&&1%0&&*+.765554564/5+)(*+4*32,*&)%%$*---*-$,,46<5--.//02++///30002847;9987751/06.8:8880.4-(',**.385,)+&)3/++,71/+*,-,+14:359413:3+//..53.00+(-.'$(--*3;954/1:7,*'(0731966.855*+./0151484/0+37-.,/.,,/5)*-0,0538++.+(&'),31*0++))%$#'$
@b5e2d8a9-e8cd-4751-8b4e-8a3015bef1ca ch=268 read=109533 start_time=2019-12-13T15:51:30Z barcode=BC01 runid=2c9cf7bc05858273f10e7d7ec552fc0bd742dc3e
CTCCTACGGGAGGCAGCAGTGGGAATATTGCACAATGGGCACCAAGCCTGATGCAGCCATACCGCGTGTATGAAAGAAGGCCTTCGGGTTGTAAAGTACTTTCAGCAGGGAGGAAGGGAGTAAAGTTAATACCTTTGCTCATTGACGTTACCAGAAGCTTCAGCTAACTCGTGCCAGCAGCCGCGGTAATACGGAGGTGCAAGCGTTAGTAGATTGCGGTAAGCGCGCAGGCAGTTTTGTTAAGTCAGATGTGAAATCCCCGGGCTCAACCTGGGAACTGCATCTATTTTGGCAGCGAGTCTCGTGAGGGGTAGAATTCCAGGTGGTGAAATGCATGGGAATCCTGGAGGAGGAGGGAATACCGAGGTGGCGAAGGGCGGCCCCCCTAGACGAAGACTGACGCTCAGGTGCAGCGTGGGGAGCAAACAGTTAGATACCCTGGTAGTCCCGCGGCAAAGTAAACGATGTCGACTTGGAGAGGTTGTGCCCTTGAGGCGTGGCTTCCGGAGCTAACGTTAAGTCGACCGCCTGGAAATTACGGCCGCAAGGTTAAAACTCAAATGAATTGACGGGGGGCCCGCACAAGCGGTGGAGCATGTGGGTTTAAATTTCAGTACAACGCGAACCTTACCTGGTCTTGGCATCCACGGAAGTTTTCCAGAGATGAGAATGTGCCTTCGGGAACCAGTGGACGGTGCTGCATGGCTGTATTAAACGGCCGATGTTGGGTTAAGTCCGCAACAGGCGCAACCCTTATCCTTTGTTGCCAGCGGTCGGCCGGGAACTCAAAGGGAGACTGCCGGTGATAAACTGGAGAAGGTGGGGATGACGTCAAATCGCCCCACGACCAGGGCTACACACGATGACTACAATGGCGCATACAAAGAGAAGCGACCTCGCGAGAACAAGCGGACAGCCTCATAAAGTGCGTCGTAGTCCCGGTTGATCTGCAACTCGACTCCATGAAGTCGGAATCGCCAGTAATCGTGGATCAGAATGCCACGGTGAATACGTTCAGGCCTTGTACACACCGCCCGTCACTGCACCATACAGAGATGGGTTGCAAAAAAGTGATGCTTAATAACCTTCGGGAGGGCGCTTACCACTTGATTCGCATTTGGGGTAAGTCGTAACAAGGTAACCGG
+
/1/2++.+62(*1-/3/++((-(-...9+*)*+/710,)&$)&.1%+5-345/,+$&'+,*58675401/0045)&+*)2-8136-3005'(+3+$,'(+:6-*+'%+-*(/-12,5-')*0962+2,2,15189/.888/11/.2123'**(%)'%'*0,*(,+1623655889321/016/130*-*+,3381+0,//5200437&$&$'%(%#%'$&))''&('-+062(/3::(&0300/22),*-'''*34.502-).1,,./811.,'*+*,../0251*,0.+'))(+.(%*+-.512+(/78,12-3/6.7.,12.,*/+..&,$10/,0,)*--((0.*--'1,(/-'.,+)-*'%''''&'((',,,)2-5.556-''*02,-,'*,,,+-+.-002667//...3'+,('-/23*((*)3..//'36--26332910)%&%(()*(%)-10....-33110-011/,%)--611+/7//-+&('&'((*+)+,*1*-&--.,,(0278,/7579:78:75.-,*)'(+0568,01-,2.802.*+.47;:1/0.5/6574675,*-))&++-02,+(*).)*((23,+)+),1+''&*.)(%&,%+/)1+,))/)/..-/-+*)..('(),345+,/1..-+06:6+.-+)**+,)(0++'6*-9817+67263/%%$)(.,.,-)**'**+%.0012--,0/*&&%&$$'&'9--6968441568-0157+,//-8258</6.-,7)+1)%3-(241465;8:.816-802114/23),-&&(*78870'.,+-.3890124,))'%),+440/5440-)*%$&&%&&'''&'*,8-+/,,-,)*&''*&&(&&(,+,2/.-1.-..05568+()'**'+305754+,+*)+'-3*'(,5-,%%(+,024/9-+),-'/1470,.'*'(+0+)&226722201488787424.*1()+195968,0&,(..656187:988*(*3339-)(%$('*2423+/25$(+*(')&)-.*.-194/3+*./,,&$)(+2+,(%'(')'*03,02.//485*)&&%$'#$$$,,&).01298,9+'03*1,...,01('&&)'07)&&$%'%*251)&2'*.2312/,.)//37::7/
@34103014-8aab-4172-ac66-a56d4ce4a491 ch=349 read=92377 start_time=2019-12-13T15:51:38Z barcode=BC01 runid=2c9cf7bc05858273f10e7d7ec552fc0bd742dc3e
CCAGTTACTGCGGCTTCACCCCAGTCATGGATCACAAAGTGGTAAGCGCCTCCAGAAAGAGTTAAGCTACCTACCGCCTGTTTTGCAACCCACTCCCCATGGTGTGACGGGCGGTGTGTACAAGGCCGGGAACGTATTCACCGTGGCATTCACGGAATTTTGATTATAGCGATTCCGAGCTTCATGGAGTCGGTTGCAGACTCAATCCGGACTACGACGCGCTTTATGAGGGTCCGCTTGCTCTCGCGAGGTCGCTTCTCTTTGGCAATGCGCCATTGTAGCACGTGTGTAGCCCTGGTCGTAAGGGCCATGATGACTTGACGTCATCCCACCTTCCTCCAGTTTATCACTGGCAGTCTCCTTTGAGTTCCCGGCCGGATGCTGGCAATAAAGGATAAGGGTTGCGTTGCGGGACTTAACCCAACATTTCACGACACGAGCTGACGGCAATACATACGGCACCGCGTACTCACGTTCCCGAAGGCACATTCTCATCTCTGAAAACTTCCGTGGATGTCAAGACCAGGTAAGGTTCTTCGCGTTGCATCGAATTAAACCACATGCTCCACCGCTTGGGCCCCATCAATTCATTTGAGTTTTAACCTTGCGGCCATTACTCCCAGGCAGATGGAAGCAACGCGTTAACTCCGGAAGCCCGCGCCTCAGGGCACAACCTCAAGTCGACATCGTTTTACGGCGTGGACTACCAGGGTATCTAATCCTGTTTGCTCCCCACGCTTTCGCACCCTGAGCGTCAGTCTTCGTCCAGGGGCCGCCTTCGCCACCGGTATTCTCAGATCTCTACGCATTTCACCGCTACACCTGGAATTCTACCCTCTACGGACTCCAAGCTTGCCAGTACGTTTAGGTTAGGCCGGGGATTTCACATCTGACTTAACAAACCGCCTGCGTGCGCTTTACGCCCAGTAATTCCGATTAACGCTTGCACCCTCCGTATTACCGCGGCTGCTGGCGCAGGTTAGCCGGTGCTTCTTCTGCGGGTAACGTCAATGAGCAAAGGTATTAACTTTCCTTCCTCCCGCTGAAGAGTACTTTACAACCGAAGGCCTTCTTCATACACGCGGCATGGCTGCATCAGGCGCCCATTGATACCCAATATTCCCCGCACTGCCTCCCGTAGGGAG
+
-0(,/6++)*++(,-5152:;7-,,-'()--121-33*)1/647-,,+1/**$%%-./&%,/7.3,017794-,))--+&+./+&'+)02-),-/<:+*46'(*,./5399(.((+75446-31721+7.2666768=545;3421015:0&&*)-'/0/,.+0,)(&+.107/3*%$()04:273)$'(.//67$1%('..2-9/;-6/7743677/-*%(+.4/0-,.5**2)&'7)+,751532(&++5.-.8.7/,/7*/+)'&''/-0:57/.',.1133341,+,-0<7/2978*5,0)465<'))*,-**'+-/057899191-.6167666(+-5:3/02/'',**(573183-34,*'*0,7--..)3-/&'))+/*)+%.40+2,24/(,/,6*0*+.,)*.443433-.+),2.-/6,,/2/233223--...55032-(''')*2%/,*.*%&$'#%'($*+)0*-)),1).**.02;83459933330;;91559</0:<:8//..0017;7770-+-01:89<;9:933...29.,0/03:,8.0.01/1124*--*')%('%(04+'./4870/*663,+*499+805313/13604+.,+-+38/*.11'+,,)&('(,.(-245723&00252..,%+,)&+*/6430*4,+))..)((+)7,*+)(+68888.:+&'(1-00::755407&*)'.,-.--628)+-3;0+,(,;:./1.+47,,35/84+*..2765712112:4940*&08;2276897::8;;23.--,+36/(+)*07761-/1042+73,.9;267+.-4/6904033/2402**+.))(/&')-(1+.003,./).-'//.5,+2924)),--,742(23..-//./20+(**1+)392-7-./*+-.*,,*'+--.5388-+1224889.-*0(+).(),+&+*056139+/..813977/7011707*+*414503--/416547:20434:210/,01843/,),)*(*++;+393//0+&'#%%+7096//400')./0-'&),)*06.+3-,-+%(())-,-.46;77743+0/0/0,,,.0/223544,1-.)-1-&)+)+,*120*3-21-458,%(&)+128.76**./0.()+
@2395453e-2167-4876-83ad-cc4f5982915d ch=404 read=106702 start_time=2019-12-13T15:51:39Z barcode=BC01 runid=2c9cf7bc05858273f10e7d7ec552fc0bd742dc3e
CTCCTACGGGAGGCAGCAGTGGGAATAATATTATTGCACAATGGGCGCAAGCCTGATGCAAGCCATACGTGTATGAAGAAGACGCCGGGTTGTAAAGTACTTTCAGCGGGGAGGAGATAAAGTTAATACCTTTGCTCATTGAATTACCCGCAAGAAACTTCGGCCTCCGTGCCAGCAGCTGCGGTATTAATACCACGGAGGTACCAAGCGTTAATCAGATTACTGAATAAAAGCGCACGACGGTTTGTTAAGTCAGATGAAATCCCCGGAGCTCAACCTGGGAACTGCATCTGATACTGTAATGAGTCTCGTAGGGGTAGAATTCCAGGTGTGGCGGTTGAAATGCGTAGAGATCTGGAGGAGGTACCGGTGGCGAGGCGGCCCCCTGGACGGTGAAGACGCTCAGGTGCGAAGCGTGGGGAGCAAACAGGATTAGATACCCTGGTAGTCCACGCGCCGTAAACGATGTCGACTTGGAGGTTGACTGCCCTTGAGGCGTGGCTTCCAGGAGCCTTTAACGCGTTAAGTCGACCGCCACAAGTCACCGCCGCAAGGTTAAAAAACTCAAATGGGTGACGGGGGCCCGCACAAGCGGTGGAGCATGTGGTTTAATTCGATGCAGCGCGAAGAACCTTACCTGGTCTTGTTACGGAAGTTTTCAGAGATGAGAATGTGCCTTCGGGAACCGTGAGACAGGTGCTGCATGGCTGTGTCGTCAATGATGTTGTGAAATGTGGTTTAAGTCCCACAGCCCAGGCGCAGCCCACTTATCCTTTTGTTGCCGCCAGCGGGCCGACAGGGAACTCAAAGGAGACTGCCAGTGATAAACTGGAGGAAGGTGGGGATGACGTCGAGGCCATGTGGCCCTTGACCAGGGCTACACGTGCTACAATGGCGCATACAAAGAGAAGCGACCTCTAGAGCAAGCGGACCTCATAAAGTGCCATGTGGGCCAGTTGTTGGAGTCTGCAACTCGACTCCGCGAAATCGGAATCATGATAATCGTGGATGATGCCACGGTGGAGAATACGTTCCCGGGCGCCTTACACCGTACATGGAGATTGGGTTGCAAAAGAGTAGCCAACTGGCGGGAGGCGCTTACCACTTCGCCGATTCATGAGCTGGGGTGAAGTCGTAACAAGGTAACCGG
+
'(,)*)719-'*0.-21((2)(''...01%1+*2/.,&*+,+,+)'#%+/%-8///64/+*$*(%%$&('*,++,/.'*'&%'$--/0506+).3*(.,--33,%)'+/-)((&%'%(*3-/3.4-,-77/73+,/1&1'(&%()%)-+'**)%'&$%&')&*(').**.58:3,-*'+)+*,))',(,''''%&(/1,--('-)1/1755920--&$+4*01(&%6-161)(++-'*++2/54:-+))()+675679/03+(276*&+$()49*507342/)')))**+/.,..//30))&$*'(*,2335(0+2,///-*)+))&-122,)-,'17...43,,136'&'&*+,-4.*-(%)%'),)03153++***4.,287:,)4643+)&&(&')+2325+.850)&),(+++/44.(++-:+3)32)1,+,6679<956:9/8477%,(,/1701/8/-,-./04212/.,/((,,-'%*-.2;,3,+(0+*555955/7+*),&)*'&)-.2.,.+0.9/254.-/9.1-((+&%&%$('*-1-2,2&()+-299:0/24696(**&*()&*.3/'55+)0/-*-+,08441),+&*''*079:7558/.../94*3-0023)./4/5..8<74..-(+%(&#%**-.**2:,+%&((/93/.0--'4+-9331.99,8178;97868.6011;:98760600--%'+,-+/%$&(*+.://+-73.)*'*(1)-1-.71+(-,*10*)-.-)/1'69+(*-,,/20*467+.2*)&&-+,,,%+%$%*(/%./'+--494:./+&)*77989///-,.1.'--61.32*3+004::01))*+,73&''&&+$/'$$&&(&%$').4+'-()'((&-,+-.1-50-/,111656678;+(((*,)-((35,+'&&+',/4),.;667-+))/5+&)$&$%((%)+.//,/-5*-,*+$'*13886500-(*./7&$%#))''-(/*844&'&&$&'(*((-3++(((&,/).,32*'+&,11783-(*+%,1/-&(%%#$%$(%%&$''(0+*(%)'(0205/.163(%%%&))*%*(+$('*)6+&*3,1637133)+)($%)(*,392(%)&&)36883,,0.-.437866.+(1),5:846
@a98ebcf0-5ea9-4adb-a4d7-c86ee023bff1 ch=327 read=92377 start_time=2019-12-13T15:51:37Z barcode=BC01 runid=2c9cf7bc05858273f10e7d7ec552fc0bd742dc3e
CTCCTACGGGAGGCAGCGAGTGGGAATATTATTGCAATGGGCGCAAAGCTGGGTACAACCATGCCGCGTGTATGAAGAAGGCCTTCGGGGATTCCTGTAAAGTACTTTCAGCGGGAAGGGAGTAAAGTTAATACCTTTGCTCATTTGACGTTGCCGCAGAAAACACCGGCTAACTCCCGTGCCAGCAGCCGCGTAATACAGGTGCAAGCGTTAATCAGAATTACAGGCTTAAAGCGCGCAGGCAGTTTGTTAAGTCAGATGTGAAATCCCGGGCTCAACCTGGGAACTGCATCTGATACTGGCAAGCTTGAGTCTCGTAGAGGTAGAATTCCAGGTGTGGCGGTGGTAAGTAGAGATCTGGAGGAATACACCGGTGGCGAAGGCAACCCCTGGACGAAGACTGACGCTCGGAGTGCAGCGTGAGAACCGGCAAGTTAAGTGCCTGGTAGTGCCGTAAACGATGTCTCGACTTGGAGGTTGTGCCGCCCAGGCGTGGCTTCCGGAGCTAACGCGTTAAGTCGACCGCCTGGGAAATGCAGCCGCAAGGTTAAACTCAAATGAATTGACGGGGGGGCCCGCACGAAGCGGTAGAGTATGTGGTTTAATTCGATGCAACGCAGAAGAACCTTACCTGGTCGCCAATCACGGAAGTTTTCAGAGATGAGAATGTGCCTTCAGAGACGATGAGACAGGTGCTGCATGGCTGTCATCAGCTCGTGTTGTGAAATGTTGGGTTAAGTCCGCAACGAGCGCAACCCTTATTCGCTGTTGCCAGCGGTCCGGCCGGGAACTCCAAAGGGAGACTGCCAGTGATAAACTGGAGGAAGGTGGGGATGGACGTCAAGTCATCGCCCGGCCCGCCGACCAGGGCTACACACGTGCTACGTGGCGCATACAAAGAGAAGCGACCTCGCGAAGGTATAAACGGACCTCATAAAAGTGCGTCGTAGTCCGGATTGGAGTCTGCAACTGTCCATAGGAGTCAGGAATCGCTAGTAATCGTGGATCAGAATGCCACAGTGAATACGTTCCCGGGCCTTTCGCCAAATCACACCATGGGAGTGGGTTGCAAAGAAGTAGTGGCTTGGCACCTTCCGGGAGGGCGCTTACACTTTGTGATTCATGACTGGGGTGAAGTCGTAACAAGGTAACCGG
+
,/0**-23:7-.(.-.0''*,),+(-*'*(&+*&,(+..4)'%&,2-))((%)&&'-'7,88557(+/04332215*+++*-(('(((.+'0)(%&'++1,(-,,-:92-0.+0.*--.($*+264//869658376,+122+3,()01-7,%-.(*)&-'((%'1+,+++230)*'((215-))('.19*)&)(0--..)-,,14213225250/))+*.+)*&+()*''+,()++'-()44&+08)'1273455*.16+3()--),41)2.03;-'17147,320011898712212698192''&$*(,+/,105,+)*(,)-(0*4..-/82.*(,*'+-()*')&(%&))22267/-*'(()++*-.,0./82/*,,0+*'053-./983)*(&,0---./665('&#((,()*.31%*'&&#$%+**+,,*'&'&+*(,*)'&&%)+)0+,($*/0',))+000200-*)'*+*..0/--0*'-4-0.081/-0(((%%',-61////810*--(*,45;:31.'+'&%%)+.63/002*74776,'%*-8984''*()%)'-58;4,))(&)*,&++(((,(&'*)$)+./235<:2:19,'',+6673/1&&,/+.67-1,%2731.6)#$%'(*,,--/+,+.23.5()')+33-(&00(3*,0231+*))(+$'0)'+--,//./2:97544643695&54.333541081/-.-(-''*0-/,.0..'+.+,.249&&1,&,),-9--*#)),$$.&(7--:7685930*2*31.7:6:658'7/-.72(,038908-/01224<3222.*3-*5-7/1797+')*&01451+*.2230(''$*)41,%&)')+2(*-((#$&'((*+--.($&%)/95.0/),740+&'%''()7555341)(,('*%'&-,,,6:582370-39:**.122221:570:'**(/,,)((+.2,30/'('*16-.((&%%'*(,*.,.5310--+2...68699986-/1246+(*%0000:67:55.8.+.367.22'*(+.$%%'--/-3:36++('%)&,00:'6*7-&)2*)%*($()('&%('.1.73)183-..)($&%%%*'*-32**,.294347632*0/**-/5///%)(-,20(),287908
@d7be350e-7baa-46d2-954f-39002503ff68 ch=231 read=126041 start_time=2019-12-13T15:51:50Z barcode=BC01 runid=2c9cf7bc05858273f10e7d7ec552fc0bd742dc3e
CCGGTTACCTTATTGCGACTTCACCCCAATCATCAATCCCACCTTAGACAGCTCCTTCCTTGCGGTTAGGCCACCGGCTTCGGGTGTATCGCTCTCATTGGTGTGACGGGCGAGGTGTGGCGCAAGGCCAGAACAGTATTCCACCGCATTTATGCTGATTCGCGATTACCTAGCGATTCCAACTTCTAGTCAGTTGCAGACTACAATCCGAACCCTGAGAATGGTTTTATGGGTTTTGCTTCACCTCGCGGCTTCGCTTCCTCTACATCCATTGTAGCGTGTGTAGCCCCAGGTCATAGGGGCATGATGATTTGACGTCATCCCGCCTTCCTCCAACTTGTCACTGGCAGTCCTTCAGAGTCCCCAACTTAATGATGGTAACTAACGATAAGGGTTGCGCTCGTTGGGACAACCCAACATCTCCACGGCAGTGACGACAATATGCACCACCTGTATCTCATATGGCTATCTCCATCTCTGGAGCCTTTGAGTATGTCAAGACCTGGTAAGGTTCTTCGCGTTGCTTCGAATTAAAACCATATACCGCTTGTGCGGCCCGTCAATTCGCTGAGTTCGCGCGAACGTACTACTCAGGCGGAGTACCTATTGCGTTATGCAGCACTGAACTTTGACATCCAACTTAGTACTCATCGTTTACGGCGTGACTGCTGGGGTATCTAATCTATTGCTCCCATGCTTTCCGGGACTGGCGTCAGTTGCAGGCCAGATCGTCGCCTTCATACTGGTATTCCTCCATATATCTACGCATTTCCACCGCTACACATGGGAATTCCACGATCCTCTCCTGCACTCTAGCTGCCTGGTTTCTATATGGCTTACTGAAGTTAAGCTTCAGGCTTTCACCACAGACCACTTACTGCCGCCTGCTCCCTCTTACGCCCAATAATTCCGGATAACGCTTGCCCACCTACGTATAGTTAGCCGTGGCTTTCTAATAAGTACCGTCACTCGGCTACCATTTCCTGCAATACCGCCGTTCTTCCTTTATAATGAAGTTTACAATCCGAAACCTTCTTCACGCGGCGTTGCTCGGTTCCCCATTGCCGAAAATTCCTACTGCTGCCTCCGTGAG
+
6.,*00)0617%.2+...12:5.753-,2288:7341:9/+/%&&*.-0)*01453933,3+.-85:,*15713.0,+2/204-,&-)1.*+.',3%2&3*964159575-)&*'+**'%&#%'*)).)'(++-*(.-515'&03/3/.1*+--22986:6.01-4-+*-+++,*).3-).**(,(*)*-4&.)9-.,64200249/8,),261&%$&+(2,28.11,)./02+8:3-137/13635/...,.63578.68-/($('*;9227'*,-.-*+(&%%$)-4.*-632153-2825/,+,+,-18.,-2+-073:-+,476:95343,&**,*,0'./-+'*+,/&&/%(&',+199,/*())3-7100++),00127,,,,12144/5.665575/,)-,/.*%-*(*(.//.0,+*,1*1%)+-.53.--(&$'&()/7179555344591433(55,--,)+,,-//.-/-(*1+14,'%)),:3,+-(+../1/*(*+./0;99<)(&'&**,395&%-1-0<;018//'%',--,/+*'#$&$$$&&,-/55;)##((+/51/$''*'%)*%''((%)./+022).&(+--)**.0-..+.))))&()(2-/)))(*(()9603*(&(&($'&')557::64:8-+1-+)%%$(+()+&,0-+,.3/2631.'2/)*+,0+*+111:3.0,:621-2-,+/-)),+(,,,3/742422244256145'''*,46/)251.-295233610,%*$-''.2/*&-4.2320+,*,*/)(***5/+,.044./1..201-,,,.*(,0013717+9<8*20212,4+,/+.1464/803'),25206:1690/-.1((**093&(,,)--/2936:001-30/*+-.+../3..1.3498462722897304/.57,-34++-$%$%%427/*())(&&%*/,*')*(-0(*.2-//7*.//-1.//350.;403.*''((()1,/7661+&-,-+1*(*/.,'*)'-7/&-.7.1,(,1,%$$%'+//'*)+/43072.-00/502,2651/;./,+,44//-01')22/+'$*(*-6,-(%'
@3edbe468-aa4c-4658-a108-190d22534adb ch=280 read=112916 start_time=2019-12-13T15:51:49Z barcode=BC01 runid=2c9cf7bc05858273f10e7d7ec552fc0bd742dc3e
CCGGTTGCATTTGACTTCCGCTGTCTTGTCCCTACCTTCGGCCGCTGCCTCATTGCGGTTAGCTCACGGACTTCGAGTATTGCCAACTCTCATGGTGCTTGGGCGGGGTGTGGCGCAAGACCGGAACGTATTCACCGCGACATTCTGATTCGCGTTGGCTCCAGCTTCATGTAGGCGGTAAGCCACAATCGAACTGAGACTGGTTTTAAGTTTGGCTCCACCTCTTGGTATTGCATCTCTCTGTACACCAGCCATTTGTAGCACGTGTGTAGCCCTACATGGGGGGGCATGATGATTTGACGTCATCCCACCCAGCCCATCTGGTTAGCTTAGGCAGTCTCGCTAGAGTCCTCAACTAATGGTAGTAACTAACGACAAAGGGTTGCGCTCGTTGCGGACTTAGCCAACATCTCACGACGCGGGCTAGCCATGCCACCTGTCACCTTGTCCCCGAAGAGTTTCCTCGATTAAGAGTAATGCAAGGGATGTCAAGTGTAGGTAAGGTTCTTCGTTTAGTGAGCCACATGCTCCGCTACTTGAGTCCCATCCAATTCTTTGAGTTTAATCTTTGCGACCATTACTCCCCAGGCGGAATGCTTAATGCGTTAGCGGCGGCACGGAGGTGTTGAAACCCCCCGCACCTGGTATTCATCGTTTACGGCGTGGACTACCAGGGTGTATCTAATCATTTTGCTCCCCGCGCTTTCGAGCCTCAGCGTCAGTTACAGTCAGAGAGTCGCCTTCGCCACTGGTGTTCTTCCTAATCTCTACGCATTCCACCGCTACACTAGAATTCCGCTCTCCTCTCCTGCGCTCTGGTAACCAGTTTGGAATGCACGCTTTTAGGTCAGGCCGATTATTTCACATCCCTTAATCATCCGCCTACCATCGCTACTTTGAAGTAAATCCGGATAACATCGCCACCTGCACGTATTTACCGCGCGGCTGCTGGCGTAGTTAGCGTGGCTTCCTCGCTTTCTGGTACCGTCATTATCTTCCCCAAAGACCTTTTACGATCGAAACCTTCATCACTCTCACGCGGCGTTGCTGCGTCGGGGTTTCCCCATTTGTGCAATATTCCCCACTGCACTTTACGGCGGG
+
/.'(.'#&%)2+((-0,+(#$+()...+*++,*+1:6;70,2855443872%+,),.5.7-..62+-*1-56,+&$((&+-)2/4/,**)+&)+1+*$$$(*52/+(*(-)(%%$(*''/,4122229::998-/41343747<768070/-.(,'('*)5(($),.401..+-1.,%%#$&(%'(.*,-3164454188993::;-13./;.--,*.2+,5,*'$,&/+,8-,,10333,841.+*,+*,3.-03-)+*,-(/1458443229--+.+*%*/395.*&))*-+)0+'',-,/07328,%&-'&%-(('+)''+/,+())'*1:63351,.+*+3&()*-41+.%)%--5.7...467556941'0+7./73/:120335--2+,181.,)&#'&*+,+))('%)*1278*(*-'(%)&&%%'*(.56895-+*(*)/168/(**&%&(//19451.5+8,'(+*+),*222-96286780')+,-'.+*32)01414+*&'(%&&)%&&0+&')*33224,2/+%%$&#)(.2('(*'3+4,/*25,-*+6160/-55,*10/07*1*)+-011-*.;95103-*()&-+--3132---.,*,,,&+)*&++(,-4+,850/34/($))-.0'.23450...3376+*+-+328;54335/0)+''&)()%%+(*)&020**/,54+'&(*,.663..3595,+++*89,/7/-./030,)+(')*,257486586+0016156::7+0&'.407878.414176/(&,))+523366*/'1)23:0254-0/-//27651'()(&(**+(/--1.8;-0,01(+$'$$*.0&$+'&)'(,1%'#,&&05,,)')-2-)*/-277692/.2351.-')+(()%&')&&)'&*0<3013656.2)*%,*.3;008-(.%&(/*2/((59+-0+-8000705,)(+,-4:24343/2./50/32)(/.,)*(,'(-5.081;10/47/99:,2,,))%&(+/+)+,01,%,/*/38;989:2/--,./443373..6-,,**&(%(.06,7.,.22)+2,*0.105115/7591&*('($''($#$'&'**,
@1cbe1662-96bf-4e4f-a5b3-61de8714d909 ch=15 read=155938 start_time=2019-12-13T15:51:55Z barcode=BC01 runid=2c9cf7bc05858273f10e7d7ec552fc0bd742dc3e
TTGGTATACTTCGTTCAGTTACGTATTGCTCCTGTTTAGCCATGCCGCGTGTATGGACCTTCGGGTTGTAAAATTACTTTCAGCGGGGAGGAAGGGTAAAGTTAATACCTTTGCTCGTGGCGTTACCCGCAGAAGAAGCACCGGCTAACTCCGGTGGCAGCCGCGGTAATACGGAGGGTGCAAGCGTTAATCAGGTACTGGGCGTAAAGCACGCAGGCAGTTTTGTTAAGTCAGATGTAAATCCCAGGCTCCAACCTGCGGAACTGCATCTGATACCTTGAAAGCAGGTCTCGTAGAATTGCATTCCAGATTCAGCGGTGAAATGCGTAGAGATCTGGAGGAATACCGGTAGCGAAGGCAGCCCTGGACCCGAGGCGAAGCGCTCAGGTGCAGAAAGCGTGGGGAGCAAACAGGTTGATACCCTGGTAGTCCCACGCCTGCGTAAACGATGTCGATTTGGAGTTTACCTTGCCCGCTTGGTGGCCGGAGCTAACGTTAAATCGACCGCCTGGGAGTACGGCCGCAGGTTAGAGCTCAAAGATGAATGACGGGGCCCGCACGGCGAGGTGGAGCGTCAATGGTTGGCAATTCGATGCAACGCGAAAGAACCTTACCTGGTCTTGACATCCACAGAACTTTCCAGGGTAGTTGGTGCAGCTAAAGGAGACTGTAGGACAGGTGCTGCATGGCTGTCGTCGGCTCGTGTTGTGAAATGTTGGGTTTGGTCCCGCAACGAGCCGCAACCCTTATCCTTTGTTTGCCAGCGGTCCGGCCGGGAACTCAAAGGAGGCTGCCAGTGATACCGACTGGAGGGAAGGTGGGGATGGCGTCAAGTCATCACGTGGCCCCACTTGACCAGGGCTACCACACACGATGCTATTGGCATATATGCAAGAGAAGCGACCTCGCGAGGAGCAAGCGGACCTCGCCGCAAAATTATGTCGTAGTCCGGATTGGAGTCTGCAACTCGACTCCATGAAGTCAAGATGCTTCGTAATCGTAAGATCAGAATGCCGGTGAATACGTTCCCGGGCCTTGTACACCGCCCGTCACACCGTGGGAGTGGGTTGCAAAGAAGTAGGTAGCTTAACCTTCCCGGGAGGCGCTTACCACTTTGTGATTCATGACTGGGGTGTGAAGTCGTAACAAGGTAACCGGAGATGAGCGGTAGGTTAACAATGTAACTGATTGCTGTACGCACAGCACCTGGTGCTGAAGAGAAGTCATCGGTGTCTTTGTGGTAACCTGCGCCTGTCGCTCTGTCTTCCAGTTACCGCCTCGATGACTCACCCAATCACAATCCACCTTAGACGGCTCCTTCCTTGCGGTTGATACCACCGGCTTCGGGTGTTATCAACTCTCGTGGTGTGACGGGCGGTGTGTACAAGGCCGAGAACGTATTCACCGCGACATGCTGATTCGCGATTACTATGTTAACTACATGTAGTCGGTTACCGGAGCTACAGTCCGAACTGAGAATGGTTTTATGGGTTTTGCTTCCTCGCGGTATTGCATCTCTGTACCAGCCATTGTAGCGCGTGTCGCTCAACCACATAAATGATGATTTGACGTCATCCACCTTCATCGGATAACCAGGCAGTCGCTAGGATCCTCAACAATGGTAGTAACTAACGGCAAGGAGTTTGCGCTGTTGCGGGACAACCCAACATCTCACGACCTGCAGGCTGACGGCAACCATGCACCACCTGCCACCTTGTCCCCGAAGGGATTTCCTCGATTAGAGTAATGCAAGGGATGTCAAGTGTAGGTAAGGTTCTTCGCGTTGCTTCGAATTAAACCACATGCTCCACCGCGCTACTTGTGCAGGTCCCCGTCAATTCCTTTGAGTTTAATCTTGCGACCATGCTCCCCGGAATACTTGAAAATGCGTTAGCGGCGGCGGAAGGTGTTGAAACCCCGCACCTAGTATTCATCGTTTACGGCGGCGTGGACTACCAGGGTATCTAATCCTGTTTGCTTACGCTTTCCGAGCCTCAGCGTCAGTTACACAGTCCAGAGGTCGCCTTCCTTCACTGGTGTTCTTCCTAATCTCTACGCATTTCACCGCGCTACACTAGAATTCCCTCTCCTCTCCTGCACTCTAGATGTAACCAGTTTGGAATGCAGCACCGTGGGCGAATTATTTCACATCCCCTTAATCATCCGCCTACGCTCCTTTTACGCCCAGTAAAATCCGGATAACGCTCGCCACCTACGTATTACACCGCGGCTGCTGGTACGTAGTTAGCCGTGGCTTCCTCCGCTGGGTGCCGTCGTTATCTTCCCCAAAGACTTTACGATCGAAAACCTTCATCACTCACTGGCGTTGCCGTCAGGGTTTCCCCATTGTGCAATATTCCCCTGCTGCCTCCGTGGG
+
$$3,--0&0-1/14:0'./0-.,1&)&')103-+&)&'*+503456344651/1''%&&..,*6.01-//6.),+%*.62.&'&+,.+(+**'1,**.0(),.1-,-923:5-175&0(0++.,+0:/+,()+/'+,()'(-'+*+,1/2/'+&)'('(+5,14.1/.+,*,'2)),)+(.0404(,/3/15-)).+-429701378-''$()/.286*.597*'*500,14(*&*%$)260.5*&+0..1)1+8;/.&.-4230..//40011+*$#%*('&#$$',31/0(-)(($%'&()507+))')&$%%*+31.)01./.)%(')*-0438+*+),/,11)(&%#,+*+1*0/%-+80(*:5/-((**.(&&&'&'))/&0+1,,(',.*().0&32)'*-48,7(,+')&'''06/..8334492)%,*/0,,+)00735/02(0320482.*)*(2(#**).*.3+'))%)%%'$(&1/,-/*1)+)306;/.0./2969:300.&&*,..7672,.*5*,,&+',,240*)431+/(&&&,47--3.()'+(-()&,()29,/2+0%+'(--1/+)&&-+52.-0.0/+1...,1&&)%0305--6/0220+*-+,,54+*,-1291/:2-3./31*')),0/-+,(+,-,0%-)$&'',631.5,/+.511),01122:73443277)9788676582433971.2.,*.00+%')-1+'))(()-())&',(28(*))-3))7+,97(*521114;16(2*4/*98172,.,0'1/()),2/46.1,+++*(%%()*9/-+..)-/81/894321,/&02,,,14751%('--.200-$'%%'(2801170.+*)&(%&$&&$&#$''/+'+*(**/*+,353(')'(*(+),057010-2()'+11()+.)+.,/()'#%'(,*10045761/',-3'7+./1/.+-..-..0%//3-+,-0824203/./-%**-&&(,(%((*,/171/./-0&&')0.201431.6--../281,34665/2*-(,+./48;9321-.,.4&-*0)&(),6118+./2,'%%&&((52-/0/423/5/7,*)/83-.1/0/1404;00-851242272143133446-*,#%)($'**323256+4*+/,/-6/..,('.')&().,3,4(65:2.+)&)*3**,*/066242/*0)/10175/2344:603*)'+)'($%(//867822;3.1+*,(..3)+,,-(,,548840-+**(1-,,.22.-+$&&')*&*%%$&(%)&%+5,/)(.731/&'$%%%(+-&'%(/15;7/0202444*)%'%&)(0//0/655*2,,--2.01130--()%')88873463511*.,,0--,,,(.*8)$')(,/2757.-',*+.00///.37888<6,0+++:0..#$&((.')&&%$'((**+*,+,)(-'(,&$)325+6/6(&(+*'')+/2/12088/,2/605:9.)--)-)'+17462,/-)*....-)()'(3.+19336.*&+*)))+'(&$$'%-'++%()*.5/*(*,--2:5//4699973,(/**.&$'*&+',+*,*-1876432-+-%&)(+23.13+3/*/&+0%-*/4342421/-'()()+960++**%(+9.1-821-++./,+)&(++-+()*)-$%(2,16654463,68577'+,--05.02*'++*/3-/)--12,''+**''190/'()&/30+&&%',*,*-/+-1-*,-7562*,**$-()./-3075453,0-0.)*.50%%+.+264;;1122./../'+(''&'&$')')'&'$,*)-6:2')2/646,$%%%&$.3:9,8540/++,-69*(%'',85+(.)/++(###)')3+)--3.*,.).*/*)+/,(+)*-12-+3&/1/+(,-.5...456:88::.7:90-,/.-)*//59/0*$'(&,,(**++,-2.1..',3.%&%%')-+--*,**&,//,-)),01:1410)'&*(*06'(()*+3529:530%&,'&)*./*-1:42/0-(-.+.(*),-*0/3;;189;56-/1./-//&'%+(5,7,*--0,+-,04/1500///)&*)'*,(///11;517677773+*'0'%(&+',&*%)%&(-')&)).64.')+01753666269///.//52)150,0-+/)&&(+10'..30;1./'+(,.,&(*).3-.0,))1,')$'),.12.-./+/($&))00247...6-20521-/(&*&$%$'-*-$*+/20'-,+-).-09:0,*$))*,97.0//-1(*34,1548534812+($%$&.**-/).1'++'02.1:,040&$&,(1.//2134;.7.,(*,...6/65))%*,
@aab41012-2396-40b7-b3e0-3f01edfb1bc4 ch=37 read=141942 start_time=2019-12-13T15:51:54Z barcode=BC01 runid=2c9cf7bc05858273f10e7d7ec552fc0bd742dc3e
CCGGTTACCTTGTTACGACTTCACCCCAATCGCTGACCCTACCTTCATTACGCCTCATTGCGGTTAATCACGGACTTCGTTATTGCTAACTCTCATGGTGTGACCGGGCGGTGTGTACAAGACGGAACGTGATGCACCGCGACATTCTGATTCGCGATTACTAGTATCCCGGCTTCATGTAGGCGAGGTTCAGCCTGCAATCGAGGCACTGGTTTAAAGTTTGGCTCCCACCTCGCGGTATTGCATCTCTCTGTACCAGCCATTTGTAGCACGTGTGTAGCCCTTATAAGGGGCATGATGGATTTGACGTCATCCCACCTTCCTCCTGGTTAACCCAGGCAGTCTCGCTAAGTCTCAACTTAATGGTAGTAACTAACGACAGGGTTGCGCTCGTTGGGACTTAACCCATCTCACGACACAGCTGACGACAACCATGCACCACCTGTCACCTTGTCCCGAGTTTCCTCGATTAAGAAGTAATGCAAAGGGATGTCAAGTGTAGGTGGAGTTCTTCGTTGCTTCGAATTAAACCACATGCTCCGCTACTTGTGCGGGTCCCCGTCAATTCCTTTGAGTTTTAATCTTGCGACCGTACTCCCCAGGCGGAATACTTAATGCGTTAGCGGCTTTGGAGGCGTTGAAACCCCCACACCTAGTATTCTCGTTTACGGCGTGGACTACCAGAATCATCTAATCTGTTTGCTCCCACGCTTTCCGAGCCTCAGCGTCAGTTACGGATCGAAGGTCGCCTTCGCCACTGGTGTTCTTCTAATCTCCGCATTTCACCGCTACCACTAGGAATTCCACTCTCTCTCCCTGCACTCTAGATAACCAGTTTGGAATGCAGCACCGTGAGCCGGGTATTTCACATCCCACTTAATCATCCGCCTACGCTCCTTACGCCCAGTAAATCCGGATAACGCTCGCCACCTACGTATTACCGCGGCTGCTGGCGTAGTTAGCCGTGGCTTCTCAACGGGTACCGTCATTATCTTCCCCAAGACCAGAGCTTTTACGATCAAGAAAACCTTCATCACTCACGCGGCGTTGCTGCATCAGGGTTCCCCATTGTGCAATATTCCCCCACTGCTGCCTCCCGTAGGG
+
03231:56;0</.3,-,+,,3.(//1*&.*--/00/1;+,0:98;5+1*%**+(()%-),.523./%,,.0/8/11,))&')4.//7/6,++-//769666507*.89525.1///-),,%*-)5,6765,-,%&&39/0007169./1032200/+/+&(-*+.5,3+'--+041&,'&%+0+-(/(7--'&)&'%+)-,/'&(&*#%&'*1;7,80/1<.7/5595**0022((.(0),...230/,,*.05,7;236:*41.+1-/-(//)*,,($&(&'*--03.)-+)'()++.**'-12+,.88:85352),4.99:322*'+/)3&.''(,,44465)0/.,-4,3522-4+///1118-'(+-1.105234/,+(),704456761+--11($#+&'$%)**35(./-/0+*),,4553)0578;8:83341.5/&',447;391029*(('*5./456.%/&)'%()%&(0-/18:(+/6-:7;:91-2-.,'-/12,-/9/2'+)-.%+0821/0/23<58<20123440/*-.122712+5,7322993-18)2+7,(172.1/2:<.41.+5.,+/0618/..,/'%$'(03891:..0/3/4/11326///+5*+.,+**+)-0461+3(+763,)+,,/((((*-6101.1;:+2/93336:89722/,-&%)(./367866623:5%.,29.)-.+0;40'(+.87+-+)++1202821.,+*.4+***)&/.696<:696*'+)/.,111:570131223&$&%*20./05,-2).+))*'.'*'2,/(&)-./1)+.+6-((,%.33.--732%+-*//:7.+,*-/0,.-0192744,8-()&+$13*+233+:7-'.-3/711/125136&(,*+.3%.'(,,/.+)-.18.,...23685637869:4,//-,/01/19+17231656600+.,**&-4/,,/5.3,((.,)'%$$%&.-+)/9369-8.-.7648:8-.+*-0-,)%*-,45/+**++0%*$'187+;9<9:::49:601-//4--28*550011102567/945,.-;/1080:22230;98.)+,,/100717;),;:945
@8d02d048-9312-4a2c-9ad3-8b8ee78be5aa ch=191 read=247190 start_time=2019-12-13T15:52:01Z barcode=BC01 runid=2c9cf7bc05858273f10e7d7ec552fc0bd742dc3e
CCGGTTACGCTGTTACGACTTCACCCCAATCCCGCTGACCCTACCTTCGGCCGCTGCCTTGCGGTTAGCTCACGGACTTCGGGTATTGCCAACTCGTAGTTGGTGTGTACCAAGACCGGGAACGTATTCACCGCGGTATTCTGATTCGCGATTACTAGTAACTCCAGCTTCATGTAGGCGGTTTCAATACAATCGAACTGAACTGGTTTTAAAGTTTGGCTCCACCACCACGGTATTGCATCTCTGTACCAGCCATTTGTAGCACGTGTGTAGCCCTACATAAGGGGCATGGTTGACGTCATCCCCCCACCTTCCTCCTGGTTAACCCAGGCAGTCTCGCTAGAGTCCTCCAACTTAATGGTAGTAACTAACGACAAGGGTTGCGCTCGTTGCGGGATAGCAACATCTCACGACACGAGCTGACGGCGGCAACCATGCACCACCTGTCACCTTGTCCCCGAGGATTTCCTCGATTAAGAGTAATGCAAAGGATGTGGTGATGGAGTTCTTCGCGTTACTTCGAATTAAACCACATGCTCCTTCGCGTGCGGGTCCCGTCAATTCCTTTGAGTTTAATCTTGCGACCGGCTCCCAGGTGAATACTTAATGCGTTAGCGGCGGCACGAGTGTTGAAACCCCCACCGGCCATTCATCGTTTACGGCGTGGACTACCAGGGTATCTAATCCTGTTTGCTCTTTACGCTTTCGAGCCTCAAGCGTCAGTTACAGTCCAGAGAGTCACTTCGCCACTGGTGTTCTTCCTAATCTCTACGCATTTCACCGCTACATAGGAATTCCACTCTCCTCTCCTGCACTCTGATAACCAGTTTGGAATGCAGCACCCAGAAGTTGAGCCCGGGTATTTCACATCCCTTAATCGTAACCTACGCTCCTTTACGCCCAGTAAATCCGGATAACGCTCGCCACCTACGTATTACCGCGGCTGCTGGCGTGGTTCGTATCCTCCTTAAGGTACCGTCTATCTTCCCCTTAAAGACAGAGCTTTACGATCCGAAAACCTTCATCACTCACGCGGCGTTGCTGCATCAGGGGTTTCCCCATTGTGCAATATTCCCCACTGCTGCCTCCCGTAGGGAG
+
9/*,1.+-,./*0.',1134:71077,+-,0)3)///./81./2<;;:6;77355//**+'+.000---//./0602474'.''+-1+/62611/%+%&(&)*1+)&''*)604000)2)10/1:98<757:4/0$&+2684661.+''*,-0/0/,/-0-.+:*)),4954842./35,11;43+&')+,80.'%(%**(,-99.4<<02:001<.0...6,'+'%'-+0--0..1021010//5.)/,+26:708-*('*,+/0/32.,,,/7-'%,--08*/0*)/2/$-,+),357899.79;/.29:<7973800.6/6/-96,-897772/1'(*&&&',/0.1)2+,)*-2-+.++0.1.--0534++,(02109142766.4+,-4:61%&$(&*)-.10/,.01,+,++/..//13-,+./116<696444;3693589589191/1:9+**&)$7:628,2054-5-''-+/-.-7:,&((&0.--,''()/,$)+816<7251/1-/2:7+8)9*;;;8;433411,1(%/).-((&%(.)*',*)*-496362-271,1898+:1163177788.6/-095(-)('%)(&$$#**)*+41;001162/20-,*%()+59--8/099,)$&$&)/:6951/00/70-(++0/.34,.8:5762764,3031.--00/56<0++,*'***.221;70*+,+((+*,%*101--/5/0171:+,,0.+./1()+,*:;<2321//,9--9/:((-80//44687979;1,+.1--+))%$'*)-+0-,++,.20+*.2/32-+.++-.'*.174;4676<;0421136),-+.3++'&(&+&&$&*7+&0542/:5.+..,..(+*.')##(#%(+'(++,030,9.+.2085--/6860/,2/29897-35118968;67979-8-,03-..52238/9-.'-/0,+(%.%'&%&++)+,'*&*%0)('&&(+9884..,')-52-./,)*./2:813112/1./8:635696:;:3221'0.3-81-26*-433134).7103;127:3&(,),7717110/036-%)(&)**+/+59++2*+,*'(
@bc0b13f2-0ac5-4011-bccf-4ca12c9477b6 ch=183 read=246835 start_time=2019-12-13T15:51:59Z barcode=BC01 runid=2c9cf7bc05858273f10e7d7ec552fc0bd742dc3e
CCGGTTACCTTGTTACGACTTCACCCCAATCATCAATCCCGCAGACGGCTCCTTCCTTTGCGGTTAGGCCACCGGTGTTATCAACTCGTGGTGTGACGGGCGGTGTGTACGCAAGGCCCGAGAACGTATTCACCGCGACATGCTGATTCGCTGATGCCAGCGATTCCAACTTCATGTAGTCGAGTTGCAGACTACAATCCGAACTGAGAATGGTTTTATGGGTTTTGCTTCACCTCGCGGCTTCGCTTCCCTCTGCACCATCCGACGCACGTGTAGCCCAGGTCATAAGGGGGGCATGATTTGACGTCATCCCGCCTTCCTCCAGCTTGTCACTGGCAGTCTCGCTAAGAGTCCCCAACTTAATGATGGTAACTTAACGATAGGGTTGCGCTCGTTGCGGGACTTAACCAACATCTCACGGCAGGCTGACGACAACCATGCACCACCTGTTATCTCATATAGCTATCTCTCCATCTCTGGAGCCTTTATGAGTAATGTCAAGACCTGGTAAAGGTTCTTCGCGTTGCTTCGAATTAAACCACATGCTCCACCGGCGTGCGGCCCCGTCGAATTCTTTGGGTTTCATTCCTTTGCGAGCAGTACTACTCAGGCGAATTGCCCCATTGCGTTAACTGCAGCACTGAACTTTGACATCCAACACTTAGTACTCATCGTTTACGGCGTGGACTACTAGGGTATCTAATCTATTTGCTCCCCACGCTTTCGGGACTGAGCGTCAGTTGCAGGCCAGATCGTCGCCTTCGCCACTGGTGTTCCTCCATATATCTACGCATTTCACCACGCCGGAATTCCACGATCCTCTCCTGCGCACTCTAGCTGCCTGGTTTCTATGGCTTACTGAAGTTAAGCTTCAGGCTTTCACCACAGACCCTTGCTGCCGCCTGCTCCCTCTTTACGCCCAATAATTCCGGATAACGCTTGCCACCTACGTATTACCGCGGCTGCTGGCGCGTAGTTAGCCGTGGCTTTCTAATAAAGTACCGTCACTCGGCTACATTTCCTGTAGCCGCCGTTCTTCCCTTTATAACGAAGTTTACAATCCAACCTTCTTCACGCGGCGTTGCTCGGTCAGGGTTCCCCATTGCCGAAAAAAATTCCCTACTGCTGCACTCCCGG
+
64132<0191<./2-/00246719572(3+33:95;495&$)&+--*,.+40592,/.('236.5&).//)0/15//142251.,,,)3/9289980))4,10*/23343'.--+*-.()001953:89:968:34337899:;;88;6)(&*./')$&',.39<06-5,085680378575152;-0*+666188<:8017832-+,)-+/,:<<-122;-078+,-6/545;67602/-2:7655.76-+661/*,)&%($$$$(((1////-0-8.(*,*)()/+/-724.334/+-0.--3999'&-0*./62604.//-)+4,--3+/.+,-.699799:97((+32099,+*('&3,.....2/,/())9---+,)+484;78577763</.)995.9.5+)&*-/00143./+))&(,--9867-7769<8942125---*)((*,766+11410121668779::866558<65576;;454.-,.'(+55,6),591/*+-9'/+8<7892*.'+)$$'*-**)*54<;:2/./.23050*1))&'*'$(+),10*/05%'++.),3)&,+.6.0&)40-)/0+*)&*),1/04.,,,/,.9:/+','$)687-24-+)-*3*-/92//0.477753792./258.3.*+*+-+&-.0101477628:)+(111669.770-0-/42//0888;56*(.7**2309;2,1/.2;02(89499-(.-08:3181++'**.5&%/998:989:6;748:14787458<:6678-,+,+996554548;-3/42%'')&)(2'7,7/*,+/.2(((-/*255(-)+,/+)076///),3533+++.01213./0/,2).+4*+*,1-'6:36::.((,*-1126<,.,**/0.4',2124007+)+/5.+-//6,/,,9::<27292::;6/,7,+27258...+.+4,,9..,2./088.9-*(*%+&,3*))8-(/.-*-/.'',-20;.-0128988)/36/5./+1.18.+*)&'')5.02:78:-4+22+053--066%&0()1'*--6,2(+&+,-65320(+.,---,;20056+7-*(1**+/6;;3-/9/0.-7///0)1*.,0+()*('%%$&#**6-%%%
@58b4cdee-f666-4baf-b18a-33f259e91f34 ch=268 read=109596 start_time=2019-12-13T15:52:13Z barcode=BC01 runid=2c9cf7bc05858273f10e7d7ec552fc0bd742dc3e
CCGGTTACCTTGTTACGACTTCACCCCAGTCATGAATCATAAAGTGGTAAGCGCCCTCCCGGGTTAAGCTACCTACTTCTTTTACCCGCACTCCCATGGGTTATGACGGGCGGTGTGTGTACAAGGCCGGAACGTATTCACCGTGGCATTCTGATCCACGATTACTAGCGATTCCGACTTCGCATGGGTCGGAGTTGCAGACTCAATCGGACTGCGACGCACTTTATGAGGGTCGCTTGCTCTCGCGGGTGCTTCTCTTTGTATGCGCCATTGTAGCGTGTGAAAGCCCTGGTCGGCGGGAGCCATGATGGTAACGACGTCATCCCACCTTCATCCGGTTTGTATCATAGCGGTCTCCTTTGTTCCCAGCCGGACCGCTAACAAAGGATAAAGGTTGCGCTCGTTACGGGACCGGCAACTTCACAACACAGGCTGACGACAGCCATACCACAGCACCTGTCTCACGTTTCCCGAAGGCACATTCTCATCTCTGAAACTTCCGTGGATATTAAAGACCAGGTGCGTGCTTCGCGTTGCATCAGAATTAAACCACATGCTCCACCACCGCTTGTGCGGGCCCAATCAATTCATTTGAGTTTAACCTTGCGGCCGTACTCCCCAGGCGGTCGACCAGCGATTGCAGCTCCGGAAATACGCAAAGGGCACAACCTCCAAGTCGACATCGTTTTTGCAGCGTGGACCACCAGGGTATCAATGTCTGTGTTTGCTCCACGCTTTCCTTTTCAGGCGTCAGTCTTACCGTCAGGGCCTTCGCCACCGGTATTCCTCAGATCTCTACGCATTTCACCGCTACCTGGAATTCTACCCCCCTCTACCACGGGGGGCTCAAGCTTGCCAGTATCAGATGCAGTTCCCAGGTTGGGCCCGAGTTCACATCTGACAACAACAAACCGCCTGCGTGCGCTTTACGCCAGTAATTCCGATTAACGCTTGCGCCACTCCATTGTACCCGCGGCTGCTGGCACGGAGTTAGCGGTCTTCTTCTGCGGGTAACGTCAATGAACAAAGGTGTGCTTTGCTCCCTTCCTCCCGCTGAAGGCCGCGCCCAAGGCGCTTCTTTACTGCGCGGCGTATTGCATCAGGCTTGCCATTGATGCAATATTCCCCTGCTGCCTCCCGTAGGAG
+
76163;-0224/15..-.03;50637,**02*-**147)*17-*),1.-+&)*6:22-1*(+&)7(,&'&%+*&'+.5-.69-+17+&,'++,8-+,24(/'$#%&-07754821/,.,*'*++4642*.-/-28111..2;7343/.151./0444..///7,.--..32+(*'%(*02,()$&*/0-+)-&'+**,//3501/8/3-7.)%%&&%'')$),1+%%#&)/*)*&'(''(++*,'''()&%&(,,-*-4/+*())'-01056.,(,,')'&%((((+6)*1812.6.,40&+18(+,('%&$$$$&',,466,52+',*'+&&).0*'+/($'(+5+,'))(&(+),+(*((.-4-&%'+/-3-('$#$%%&-2&/+((68*0.),))'+-/*2(%%&).(+)&&'&)'),'')-*/**))))*+,/40..')*.-+*&&'$)++762,1/*+()&-2-09+**&))''(+0:301//.0/*+**%+-/3/.-25-/+-+01-,*2,()')%%&%&+/<0,-+)**+-/2&$-)0.12)0)(*(*',,0--14(*/*,-,+.+0'/,++(&+'*,.,2,'&'&)$+097,10--.,**&'()+,/..&%%%/./*310.0*'&((*#(%(''(*+--.++)&$#%#&)+)+*3'$%&&'')-)('(-0//0)12218:8-&'%0.,/6202,+/0.52(**,((()'(')*-*/93,,()&$'+*03.,&'/2,2/35844413/*+,&*1,-3&+*%%$&''&+-+30.5457;5405++.21010*112-*6/0059455344340/-/,**)..441..)(&%%%'+042.%--.&%(,1602-'*,&0,)*,,-1'-46490+,-3-*,3/4'(&,)7.((+--&%%(-2./5007,69,/0))))*342++))(1/44())*,/0/.(*,.23,,,1-))%)'#',/-'+('(&,,('-+80003('&%$-+-%'3,,&(+/+.-447<9961(.++/885/*($)+'*(+0('()$'##%((&+..2-*2/7-5.'$%)%''&$#$"$%'++*(.0++('(&%''%'%$')+(,+&(&'&')../,//)'&')-%')$$,$+%))+-1/.+,&%'''69-71(*0-0.,*
@2587dd8e-f951-4fa4-9379-bb826d4ed683 ch=320 read=103148 start_time=2019-12-13T15:52:10Z barcode=BC01 runid=2c9cf7bc05858273f10e7d7ec552fc0bd742dc3e
CTCCTAAGGAGGCAGCAGTGATGTGCACAATGGGGGAAACCCTGATGCAACAGCGCCGCGTCGTGAATGAAGGTTTTTTTCGGATCTCGTAAAGCTCTTTAGGAAGATAATGGCCGGTACTGCCAAAAGGAGGAAGCCACGGCTTCTTCGTACGCAGCAGCCGCAGTATTGTTATGCGTAGTAAGGTGGCGGTATCCACTGGGTGTAAAGGGCGTAGGCGGATGATTAGGAGTGGATGTAGTAATGCAGGCTCAGCAGGTGCTGCATTCCAAACTGGTTATCTAGGAGTGGGGAGAGGAGGTGATTCCTGAGTATGGCGGTGAAATGCGTGAGATTAGGAAAGGAACACACCAGTGGCAGAAAGGCGACTCTCTAGTTCTCCAACTTGTGACGCTGAAGCTCGCGTAAGAATAAACAGTTCTGCAGATACCTGGTCGTCCACGCCGTAAACGATAGATAGGTGTGGGGGTTCAACACCTCCGTGTTCCGCCATAACGCATTAAAGTATTCCATAAAGGAGATTACGGTCGCAAGGTCACGACTCAAAGGAATTGACGAGGACCGCACAAGTAGCAGACATGTGGTTTAATTCGAAGCAACGCGAAGAACCTTACCTACATGACATCCGCTGCATTGCCTCTTAATCGAGGAAATCCCATGGGGAACAAGGTGACAAGGTGAGTGCATGGTTGTCGTCAGCTCGTCGTGAGATGTTGAGTTAAGTCCGCAACGAGCACGCAACCCTTGTCGTTAGTTACCTACCATTAAGTTGGGGACTCAGCGAGGCTGCCTGGGTTAACAGGAGGAGAATTAGAGTTGACGATCCATCATCGTAATACCCCTTATGTAGGCCCCGCACGTGCTGCAATGGCTGGTACAGAGAGATACATCCAGGTGGAATGAAACTTTAAAGCCGAGTCTCAGTTCGGATTGTGAAACATTCGCCTACATGAAGCTGGAGTTACTAAGTAATCCGCGGAGTCAGAATGTCGCGGTAGAGATACACGTTCCCGGAGTCTTGTACACACCGCTTGCAATCACGCCATGAGGAGTTGGCAATACCCGAGTCCGTGAGCTAACCGCAAGGAGCAGCGGTAAGTCAGCGATTGAGATTGCCGAAGTCGCCAACAAGGTAACCG
+
+)+)$&%*($(*(-/*%''%%%$'%'%+-//00/0+'./-6+)**-+,/'++%*&/3'&$%%)%'')((((*--14:<6,6.73-,'(((-+($%&'*9601//-*-,3-,-&*%&+*((#$+)-4/*))(+('($&&&'-+((+'')('+%(%'%&&(+,/*('&&$('%)(%&((&*%$'),*/*/)&*''*/-1+,+/.,-2+--'*+/-/0414-+(**+*+-'(&%'&-6-002,()())',%---/8+(+)/01114366607,5-)*)1**/**+'&)(&((*/2,())/,(+(%)..-1&&&)$0''(51.54-+-0*-6-/%&&*-/,+0+-*((*()'*().&+**1-%&,1+&)00550//--'/1300-*,*('&&%&'*)+)((&#%$&$#%$&%(*-(+..+$&,*)'')&'%*%),++-'%&%'+&)-06235620-.0'$&&%('(**).2-('**+,'(+310+*-,)*'&%-*#)()(()*-+7*$&$('+)%%%+/(-*$)$'('*&*(7,*-(+(,)&$$%%'..2+.,0266761/%1'%'&%((*+.%(%&&'+),//.-3.480,.--/(*)(+4./(')**(,**((%)060/.+**(0,+,)#%((*'/-%/0/.+/-3/-*(&%'()*-0/$'&.0+(2//*0.+-225(*(*+%'()+)(&&&&&*2266.-.**&*+1531354125/&*.*..0.54),13-+&(((+(+/125+**',/*/5/+-0),''(,.'0++'+.,()-,''%$%&))(+'+*((((+21/3/-+%+)')&'&&',(*()+(-+)&((()'&')+10),((+%23.'-'$&%#$()-%&%$&(.*)$&$%&+1222,+)('%()(*+**((#%%%*&$(%$''**)&(((&(.,*.,&-)&%%&&%%()568*5+0.)'')0)*,.1,),*(')'0/.'')*:7-*-+'()+-%)''*-+''*'$%')-,.6.,..0/,*)$%''2/31,-.-303-'/$&'*/,*,0/+,(-.&&&%#%''***+$,3-.%&'(')*,),(+7.--7-)'%*23))++-0-./-10425/,&'))...&%(&'*+*,.1034-()%-'','$(+*+0'&&(&'+/(*$,1/0(
@0aa40a28-13b3-4053-a73a-6f63eef7ba7d ch=73 read=125425 start_time=2019-12-13T15:52:22Z barcode=BC01 runid=2c9cf7bc05858273f10e7d7ec552fc0bd742dc3e
CTCCTACGGGAGGCAGCAGTGGGAATATTGCACAATAGGCGCAAAGCCTGATGCAACATGCCGCGTGTATGAAAAGGCCTTCAGTTGTAAAGTACTTTCAGCGGGAGGAGTAAAGTTAAGCCACCTTTGCTCATTGACGTTACGCAGAAAACACCGACTCCGTGCCAACAGCCGCGGTAATACGGAGGTGCAGCGTTAATCAGATACTGGGCGTAAAGCGCACGCAGGCGGTTTTGTTAAGTCAGATGTAATCCCAGGCTCAACCTGGGAACTGCATCTGATACTGGAAAACTTGAGTCTCGTAGAGGTGCAAGAATTCCAGGTGTAGCGGTGAAAATGCGTAGAGATCTGGAGGAATACCGGTGGCGAAGGCAGGCCCCCTGGACGAAGACTGACGCTCAGGTGCGAAAGCGTGGGAGCAAACAGGATTAGATACCTGGTAGTCCACGCCGTAAACGATGTCGAGCTTGGAGGTTGTGCCCTTGAGGCGTGGCTTCCGGAGCTAACGCACAAGTCGACCGCCTGGGAAATACGGCCGCAAAGGTTAAACTCAAATGAATTGACGGGGGGCCCGCACAAGCGGTGGAGCATGGTTTAATTCGATGCAACGCGAAAGAACCTTACCTGGTCTTGACATCCACGGAAGTTTTCAGAGATGAGAATGTGCCTTCCGGGAACCGTGAGACAGGTTTTATGAGAAACGTCGTCAGCTCGTGTTGTGAAATGTTGGGTTAAGTCCGCAACGAGCGCAACCCTTATCGCTGTTGCCAGCGGTCGACCGGGAACTCAAAGACTGGCAGTGATAACTGGAGGAAGGTGGGGATGACGTCAGTCATCATAGCTTACTGACCCAGGGCTACACGATGCTACAATGGCGCATACAAAGAAAGCGGCCTCGCGGACCTCATAAAGTGCGTCGTAGTCCCGGTTGGGTCTGCAACTCGACTCCATGAAGTCGGAATCGCTAGTAATCGTGGATCAAGAATGCCACGGTGAATACGTTCCAGGCCTTGTACACCGCCCGTCACCATGAGGTGGGTTGCAAAAGTGGGTAACAACCTTCGGGGAGGGCGCTTACCGCTGTGATTCATGACGCAGGGTGAAGTCGTAACAAGGTAACCGG
+
)(,/--0*82+-//727265/++,+*%2*)).0.81'1566/97+)25355:8/0&,,0.30.134466))1-(+'+*1.6))/*5,,+:3'-)++8:-*-)'-(&)'%%(,.,-*6-1*0-&-+27,+778738001,6+(,$&%%+2-)))-*(%)*145878:4*3,*..)*++''(*-523,1,)(/3),-6-7,)*%(#'(*55-*.)+*+--./-)*&($%/5036<</.9/9054500364.(0''*(%/589:78972)40.0.1,**++++-/-5678171)(((**,-.0542/,),',&&'&$+(1*4()8:9836862810.64*,,023)))*+368:/.3,-3+(-1,:2-.)'(*+0.&'.-516+-6878+/,))/.//27863'-/257*1/)).3401,)*-07'4'98,7,*',,)9-%(&$'0+5+$&''&&()/32/,./1)+&$&-0/-()(.0-/349//6+)+,*2522.+),+-+++,2321*-),.../34+88326/175+,.,,10922./3:+1,4/4:5-365;2/.%()++./.,057*99*'0-11*)43740-%'%),,-3:9486:61131145457**2'&'&+&%&&(*)*/36160117779/0/-)-*.4914(((,,/-,((()*4148500-+5.+((11373363'1&($%$')()#((('(/-245//0028994<43..27,14:2012545032*)1476,*31322(10((1,33()0+-83430-/09-)%#%&'+-*+*.1(('(&./&()++.*)'),-/3.+0*,.012,6:4.885989++''))+,-*%)($$#%'&*+4-,0,-,*((&''$(*:9110805;:7985866;+'')(()-92726/61+)+(--').7/,/344447::68-+))+)/%*3.34.3)*-01611,/6+//09444(6,6261420110711176-444/(&)+*+4+*-3:73/81///269()-8512510//./7,63,-77(*+***%'*'*,(+.-.6;-,(+/90/0)+-2.//80112,*-2,0/1/0,-0)).,.587;6544/.$%%*./*,*7-..745865/-.,467:58
@359c760f-cffa-440a-b792-3b7de3c33f00 ch=268 read=109603 start_time=2019-12-13T15:52:19Z barcode=BC01 runid=2c9cf7bc05858273f10e7d7ec552fc0bd742dc3e
CTCCTACGGGAGGCAGCAGTAGGGAATTTTCGGCAATGGGGAAACCCTGACCGAGCAACGCCGCGTGAAGGAAGAGTTTTCCGGATTGTAAACTGTTATAAGGAAAGAACGGCTACAGGGAATGGTAGCCGGTGACGGTACTTTATTAGAAGCCACGGCTAACTACGTGCCAGCAGCCGCGGTAATACGTAGGTGGCAAGCGTTATCAGGTTATTGGGCGTAAGAGGGCAGGCGGCAGCAGGGTCTGTGGTGACCTGAAGCAACTTCAGTAAGCCATAGAAACCAGGCAGCTAGAGTGCAGGGAGGATCATTCCATGACTGTAGCGGTGAAATGCGTAGATATATGGAGGAACGCGAACAGCTGAAGGCGACGATCTGGCCTGCACCGTGACGCTCAGTCGAAAGCGTGGGGGGAGCCGTAATGAGTTAGATGCCTAGTAGTCCGCCGTAAGCGATGAGTACTAAGTGTTGGATGTCAAAGTTCAGTGCTGCAGTTAACGCAATAAGTACTCCGCCTGAGTAGTACGTTCGCAGAATGGGAGAACTCAAAGGAATTGACGGGGGCCCACGAAGCGGTGGAGCATGTGGTTCAAGGAAGCAACGCGAAGAACCTTACCAGATGTTGACATACTCATAAAGGCTCCAGAGATGGAGAGATAGCTATATGAGATACAGGTGCATAGTTGTCGTCAGCCCATGTCGTGAGATGTTGGGTTAAGTCCGCAACGAGCGCAACCCTTATCGTTAGTTACCATCATTGGTTGGGGACTCTAGCGAGACTGCCAGTGACAGAAGCTGGAAGGCGGGGATGACGTCAAATCATCGCCGCACTTATGACCTGGGCTACACGTGCTACAATGGATGGTGCAGGGGAAAGCGAAGCCGCGAGTGAAGCAAAACCCATAAACCATTCTCAGTTCGGATTGTAGTCTGCAGCTCGACTACATGAAAGTTGGAATCGCTAGTAATCGCGAATCCAGCATGTCGCGGTGAATACGTTCTCGGGCCTTGTACACACCGCCCGTCACACCACGAGTTGATAACGAAACCGGTGGCCTAGCGGAAGGGGCTGTCTAAAGGTGGGATTGATGATTGGGGTGAAATCGTAGCTAAGGTAACCGG
+
*22//13&0,'*+**+,+12/+/+--/792/7:85;5423-&-0,51)**/6-..-.7648;77797373..)''+06/*0+)-(--*+,7:02,/0/10*,,/3,(/+*'+)+$(''(''&&/0...61,,,--0/+-((),('1,-%(('-0-///,*./1535*5(*+)),,./107/:,/...;948.6,./--236214/./)(&'.)0.9:;86369(),31++,//694)410*540.---./,,-+02),''&)((&',(*,57/6:02///791:579,)%)*+-(-/38192(&0-+63*23/-)*'%$&$%&(-1770,-0()011866653-13/).*'51.+)$###%&&*+((+,/;7424451968.,+%'%&'++0..--&0-2(+/,(,-//1346)(*0'$%')**''3..+22407+*-5132..)+-/067'.--.)*',*11530532:4:4;7660/',,9746::::9:-0512011,7--74(2*,-1803:761/55587868<2/.-,.8166.('.0-297;)*(%$-&''(-.1/((&%%*&0**+5:779-0/&.&'(,..,&')+)-),+(/-/,,*'+..0-3-.1&&+/$.-,/234*100))3:0./--1)))&,123*)(((//154435//--.//'-)'$*%''+',06./1660.'13-'--0768772685681985;5-,,.1')*(-*+.3150328*.**,7132.--9.1:645*+/&),.*1:.4452.&--(&0154)5)*-1112-%()*,-4*,&*41-794.)/0267744-.0299%$#'*'*1-12877:832'*.2/*+*,.60034:58:7779976-0*,)./.+++00.2:34-'++*/.'+0:;7293--049294:;346)4778*4)./++')0/-++('-.5500-,,)(#'(&().,.0./33000/-5../+3028-+()*/,//24-4(./'(543524721..2/1102,./1.302722::234,.+.,')((,(1,'&$$(%(*)$%),)//1,)&&'''*'+))*+./00/16,.01689//7,./0.150895+0(-&*+/,.&+(*/)4,097858
@bf41f45b-e5b5-46e1-9050-24dde8c5f4c8 ch=263 read=98464 start_time=2019-12-13T15:52:19Z barcode=BC01 runid=2c9cf7bc05858273f10e7d7ec552fc0bd742dc3e
TTGGTATGCTTCGTTCAGTTACATGTGCTGGTGCTGAAAGAAGTTATCCAGTATCTTTATGTGCCTTGGTGCTGTCTTGCTTCTACGAGAGAGAGGGCAGCAGTGGGAATATTGCACAATGGAAACAAACCTGATGCAACCATGCCGCGTGTATGAAGAAAGGCCTTCAGGTTATAAAGGAGTACTTTCCAGCGCTTGTGGGGAGGAAGGGTAAAGTTAATACACCTTTGCTCATTGACGTTACCCGCAGAAAAGCACCGGCTAACTCCGTACCCAGCAGCCACTTGATAATACAGAGTGCAAGCGTTAATCGGAATTACTGGGCGTAAAGCGCACGCAGGCAGTTTGTTAAGTCAGATGTAGAATCCCAGGCTCAACCTGGGAACTGCATCTGATACTGTAAGCGCAGGTCTCGTAGAGGTAGAATTCCAGAGTGTAGCGGTGAAATGCGTAGAGATCTGGGAGGAATACCGGTGGCGAAGGCGGCCCTGGACGAAGACGGCCGCTCAGGTGCAGAAAGCGAGGAGCAAACAGGATTAGATACCTGAAGTAGTCCCACGCCGTAAACGATGTCGACTTGGAGGTTGTGCCCCTTGAGGCGTGGCAGGCCTAACGCGTTAAGTCGACCGCCTGGGAGTACAGCCGCAGTTTAAACTCAAATGAATTGACGGGGGCCCGCACAAGCGGTGGGCATGTGGTTTAATTCGATGCAACGCGAAGGAACCTTACCTGGTCTTGGCATCCACGGGAAGTTTCAGAGATGAGAATGTGCCTTCAGGAACCGTAGAGACGGAGTGCTGCATGGCTGTCGTCAGCTCGTGTTATGAGAATGTTGGGTTAAAGTCCCGCAACGAAGCGCAACCCATATCGCTATTTGCCAGCGGTCCGGCCGGGAACTCCAAGGGGGCTACAGTGATAAACTGGAGGAAGGGTGGCGGGATCAGGTCATCATGGCCCACCACGACCAGGGCTACGTGCTACAATGGGCGCATACAAAGAAGCGACCTCACTTGAACAAGCCGGACCTCATAAAAGAGGTGCGTCGTAGTCCCGGATTGATCTGGCTCGACTCCCGCCAAGTCAGAATCGCTAGTAATCGTGGATCCAGAATGCCGCAGTGAATACGTTCCCGGGCCTTATGCACACCGCCCGTCACACCGTAGAGGAGTGGGTTGCAAAGAAATGCATTGAAAACAGCAGCCGGGAGGAAGCGCACCTTTGTGATTCATGACTGGGGTGA
+
$&--.0/%/42702:42282,,'-'/(*-.02133237(&*('*0-+1)&%-',+-0-(($%$%%(&''-()***+--)*,2--**)(&&'&'%+-,,'11016-3/'.,)4*')+-.621),3,,18'))()(*'-.'/103&32-/-/')(++.,'++',,1227.%)2+8.//9-*)'$')20:12++)*)(())'()42*.2+*,,(-.2-+.92701-(*/,6/*(-.+0-+,1*80038*%%&'-.+0*-)0)'(*%&(+.98/8,/2*&&%&'+,(&)'&(//60-0*(%'''&))(-.-8.8-5&5,0/7-0/0642256:7-0/1/0)0./10+/06)$0.504977678.*+(,-.49-&2:877/4+++'31242600..,*''./03410/(('*(*00.&',0+,'/+..3+7,5,-'&%'+)%%&&),+%(*')--*+-(++-,20&,,'*+(,)656)/0160,/+--.,*/5,)2568)()&()(*(')+.0-*..2,(')-1+)+(+)'%)12+3*&-$3*,,4436;51'&')-.053++1023(+,/00//11467971828/56/4-.)49.%&(**.0/,(*'*$()*()5/0/2.1353*,-++:;479./1(($%%5**(1),'*)0%%'(+,73;-,,)),*,,0,.65*-5*&+%''%%$&).+1)&&-(++32:836/81.+/(*+%+')+***'+(/5160364-+0.-),-,./03-.)3*,**/<8-0+,+.0120/7004)66122%/8184877))&.'2&/)*,.0990+//111013033/-/03664/3%)''&),*+/5,)./338*+671('++16+)'+,--/,-74++,'(&&''-5-&,4+,-/704)+)2,(0)+'+/4(''(.-*%&##%#&*+4359:5671.2.-3.3'',($+.,0''(()),876''&+-4*'()%(*01:-514'%%'&0164132./-,'&%&(++-.0+&'&$'**-+,-$(&%)-'/57/1'.+67821%'%'*)%''&(###*0,/45/9,--3)+'(%(+%(&)*0,+-..*+(.*)+,,.%+--/4*+(%'**-*+/557827',((0.(66-3%01..8323-/30.*+204756+.&,(*,0:34:3/01*+,15-0,,++''(+'+),5/33:,&*+'&%((00&,-,&1/%-&$%&&..*/,$&)*)*&(%%(&%(),0;:5++))-789.+(.
@372950b7-50fa-403c-a0a6-178f5f247a06 ch=92 read=149935 start_time=2019-12-13T15:52:34Z barcode=BC01 runid=2c9cf7bc05858273f10e7d7ec552fc0bd742dc3e
CCGGTTACCTTGGTACGACTTCGCTGATGCTTTATTACATTGTGCTGCCTCAGCGCAGTTGGCTCACGGACTTCGGGTATTGCCAGCTCATGGTGTGACGGGTAGTGTGTAGGGCCGGGAACGGCGTATTCACCGCGACATTTCTGATTCATGATTATTAGCTCCAGCTTCATGTAGGCGGTTTCAGTACAATCCAGACTAAGGACTGGTTTTTTAAAGTTTGGCTCCACCTCGCAGTATTGCATTCTCTCTCTGCTTACCGAAAATGCATTTGCCAGCACGTGTAGCCTACATAAAGGGGCATGATGATTTGACGTCATCCCACCTTCCTCCTGGATTAGCAGGCGATCTCGCTAAGTCCTCAGCAATGGTAGTAACTAACGACAAGGGTTGCGCTCGTTGCGTTCCAGCTAACATCCGGCTTACGGGCTGACGACAACCATTGCACCACCTGTCGCAGCAATACGAGGAAGTTTCCTCGATTAAAGAGTAATGCAAAGGGATGTCAAGTGTAGGTAAGGTTCTTCAGCGTTGCTTCAGATTGACCACATGCTCCACTTCACTTGTGCGGGTCCCCGTCAATTCCTTTGAGTTTTAATCGACCATTACTCCCCAGGCGGAATACTTAATGCGTTGGCAGCGCAGGTGTTAGAGCCCCACCTAAGTATTCATCGTTGCGGCGTGGACTACCAGGGTATCTGATCCTGTTGCTCCGCTTTCGAGCCTCAACGTCAGTTACAGTCAGTCGCCTTCGCCACTCTGGTGTTCTTCCTGAATCTCTACGCATTTCACCGCCATAGAGATTTCACTCTCCTCTCCTGCGCTCTAGATAACCAGTTTGGGTCACCTTGGCACCCAAGTTAGGCCGGGTATTTTACCATCCCTTAATCATCCGCCTACGCTCCCTTTACGCCCAGTAAATCCGGATAACGCTCGCCACCTACGTATTACCGCGGCTGCTGGTAGTTAGCCGTGGCTTCCTCGCAGGTACCGTCGGTTATCTTCCCCAAGGGTGGAGGCTTTACGATCAAAGGCAACTATCACTCACGCGGCGTTGCTGCGCAGGGTTTCCCCATTTATGCAATGTTCCCTGCTGCCTCCCGTAGAACAATATCAGCACCAACAGAAGAGTTAACACAAAGGGCCCACCGACAACCTTTGGCTGTGATACGTAGCCCGTA
+
/0(2.6%*&'&)%'&(+(-2,,'&&$%(+'*+(&('$%$&%&$%')4272-&%&$%%)+/,.*+-+4(,*2/*+),'2&'.++,*%')-*-0&)&&($)-72'$/,+-%&&'+34.(0(2,--(').46:5//1')++)'.8.-1478<7(),(*(''**)/.3)*())*-&+&)'.30-0)0++'&&&%&%'+)().-)').///'-.,/8<<.49.*.5''(&(34+-6/5&3(13.4/+''(+*...,,),,&'%$*,&+(*1*+-'-,)(&%'),*/0+('''*(%$'))46,,27+,/,**++-28)(+-/121+64+&-*+23,+.')01$5''''$-(+)*-228/1214.-45)-((-+0.(.-)-.-0+-/1,,+,30+3/,,)(%%)*-51,,.,/+)'%'%+'++*1('%%%%#$'%$&&($(*).4557.1&'*%,*)./2-4.&+',*.2,+-)&,'*'(-<6.58:-,,0,2*(&&',.1,.24+/:929-321.*,--/+3*)-+*0,876**',+0+%(4,4'%).****.+-(,*+*2(&)/3,(%$$%*)(*0607891)+145898--23.++1:<-/7.-(&(*(%'&//478+,4;838397-0/../-,62/(,,+$*)''$)*')1+'%)#'&((%).+,*$&*.40(+-*/0%((*,(1.7343'23/30-.-.0')+./+*('(%(,0,&)/10,--.23/..%--881431//.-3)''&(-.'&%&$*-'*-)((*('.6.0,1*($//+-,*+,012-2770+-2'('%'&$'$)23-..000*+3.0)+23//&++//44754./4-307.+)$'%#&$%%)&(',+*./,04--'*%,3--%,00(&(++)-.('(+,-.+24701,&$''+274'+,&'/(3.('+--001/517394.-*),0%$%&(0+-0555/813423161102*,&%%*+6(%%%'&$&$&*)*(-%&$*)*(,,).,(%.''(-*1,26-.*),&,,1&+*/.7601330/-0**)*+%%%$',)+..%(()-0-,/.*))&'$&&'*+)2+1782+,40,-///.-'4/2-(&%'''*1*.51+.43(+(,(,+.+'&&%),+/-+,,*('(-+.(($(*/++..0,'#'+02)0'&$(*)(+($$##$*'--..((*(%$%
@14634f38-2266-49d6-aa1b-0a76b4f1c0aa ch=155 read=122855 start_time=2019-12-13T15:52:30Z barcode=BC01 runid=2c9cf7bc05858273f10e7d7ec552fc0bd742dc3e
TTGTTATTACTTCGTTCAGTTACGTATTGCTGGTGCTGAAGTTGTCGAATTGTCTTTGTAATTTAGCCTACTTGCCTTAATATCCTTCCGGTTGCTTGCGGGCTTCACCCCAGTCACTTGAATCACCAAGTGGTAAGCGCCCTCCGAAGGTTAAACTCACCTACTTCTTTTGCAGCCTCCCATGGTGTGACGGGCGGGTAATGTACAAGGCCAGGAACGTAATTCACCGTGGCATTCCTGATCCACGATTACTAGCGATTCCGACTTCATGGAGTCAGTTGCAGACTCAATCCGGACTACTGACGCGCGCTTTATGAGGTCGCTTGCTCGCGAGTCGCTTCTCTTTGTATGCGCCATTGTAGCACGTGTGTAGCCCTGGTCGTAAAGGGCCATGATGACTTGACGTCATCCCCACCTTCCTCCAGTTTATCGCAGCAGTCTCCTTTGGTTCGGCCGGACCGCTGGCAACCTGGATAAAGGGTTACGCTCGTTGCGGGACTTAACCCAACATTTCACAACACGAGCTGACGGCAATATGCAGCACCTGTCTCACAGTTCCCGAAGGCACATTCTCATCTCTAAGAAACTTCCGTGGATGCTCAAGACCAGGTAAGGTTCTTCGCGTTGCCATCAGATTAAACCACGTACTCCACCGCTTGTGCGGGCCCCGTCAATTCATTTTGAGTTTAACCTTGCGGCCACCGTACTCCCCAGGCAGTCGACTTAACGCCGATTAGCTCCGGAAGCCACGCCTCAAGGGCACAACCTCCAAGTCGACATCGTTTACGGCGTGGACTGCAGAATTATCCCTGATCTGTTTGCTCCCCACGCTTTCGCACCTGAGCGTCAGTCGTCAGGGGCCGCCTTCGCCTGCCGGTATTCCTCGAGATCTCTACGCGTTTTCGCTTCACTGGATTCTACCCCTCTACGGGACTCAAACGTGATTATCAGATGCAGTTCCCAGGTTGGGCCAGAGTTTTCATCTGATAACAAACCGCCTGCGTGCGCTGTACGCCCAGTAATTCCGATTAACGCTTGCACCCTCCGTATTACGCGGCTGCTGGCACGGAGTTAGCCAGTGCTTCTTCTGCGGAGTAACGTCAATGAGCAAAGTGTGCTGCTCCTTCCTCCCCGCTGAAAGTGCTTGCCACAGCGAAGGCCTTCTTCATACACGCGGCATGGCTGCATCAGGCTTGCGCCCATTGTGCAATATTCCTGCCGCTCCGTAGG
+
$/(4*&)&&*4756788-53;.21842723471/0/(*/-*39547''$)'$(27;6+0,(..**)1.(%&(&#%$'$+&(&+,')-/5')-'&$'$$%)'%',*)'-,3(--87..,4,/:/.(+(,,&()'*,*&)+/24*0*'(,&)(3/5('('&+**)16112653+00/33+29/,0/3,-+/054::61,()$$&(,*+/5/839-275/-**)*/../0;59797142/'().1/4+-+-/8/211-.028;27335695'(-))+.1'0)72740764334.5*5-40-''%).-,+*,'(+*'&(*++,--)--+*('(&'0,-+1),/303-46,)/.139:<<223.*),-)+,-(,-/01-75--056*/++',244:11--/+)(()+-437335+36+)264:1++/)*-6</.)*#'$(((/037924;,./14-&*,-5:44546141.+)&$#(+,;:9)*),+/$.+,02233-,,62/*-(,%'%%+*-*+43,-,,&,+1,+5566478.-7('%&#)'*++55(*-1)+&(%53545.--217+'))*21-/388852'(&)))*).14.16801,%(,,1.35<44630').4::78737.0.,()+/0%&*0*--+'&&('.&-.40+0,&(5+/024)6,/43-'(++3082+/88.-,,7;:-50508/.,05.&)('+-1-402-)/2.-..612.6-6,.,)((%,&&+103'6*3.+/40445;98)'.0+(+-187;37(4-3572/3/231-6-((./,02595.3(/(*(--3-2/1*%%*))31913'$*067-*-++.;....'../,',0255/,+''*4(987+01/1/.13*(&##)-&(+'(*.+)/''(*,-+)+*+-0,58(&)$(*.&'()-.(+5,/*10*,-0457)45.27654.-'&'()0/015002.1789138,)-'**.56*7('%)(32+0/.0*+*&*2-4741957:67/1/2/0'%#%$)())('(.,5/:2/*)+/+(.+.,3'(%/2/,-*)3+0.,*+,+3..-**,('%*(/'(2.-,05*,0*.1549<7664/0')*10.*+.-720'&)(-&**&*%&)&/3685986+/:4+,4../1()**)*'%&%&(**-*+//3095874886601.1/005100,*&*)++55*,1/,/+/11;;0/9/2.238546210)'.)#%'++*+&0,
@a78a2ca6-fb4d-4d43-b8d5-fe2a28ff317e ch=197 read=89815 start_time=2019-12-13T15:52:39Z barcode=BC01 runid=2c9cf7bc05858273f10e7d7ec552fc0bd742dc3e
CTCCCACGGGAGGCAGCAGTGAGGAATATTGCACAATGGAGCTTGGCCTGTTGCCTTCATGCCGCGTGTATGAAGGCCTTCGGGTTATCAAAGTACTTTCAGCGGGGAGGAAGGGAGTAAAGTTAATACCTTTGCTCATTGACGTTACCCGCAGAAAACACCGGCTAACTCCGTGCCAGCAGCCGCGGTAATACGGAGGTGCAACCCAATCAGGATACTGGGCGTAAAGAAACGCAGGCGGTTTGTTAAGTCAGATGTGAAATCCCAGGCTCAACCTGGGAACTGCATCTGATACTGGCAGAAAGCTTGAGTCGTAGAGGGGTAAATTCAGGTGTAGCGGTGGTATAAGTAAGATCTGGGGAATACCGGTGGCGAAGGCGGCCCCTGGACGAAGACTGACGCTCAGGTGCGAAGCGTGGGGAGCAAACAGGATTACAGATACCCTGGTGATACGCCGTAAACGATGTCGACTTGGAGGTTGGCGCGAGGGGCGTGGCTTCCGGAGCTAACGCGTTAAGTCGACCGCCTGGGAGTACGGCCGCAAAGGTTAAAACTCAAGTAAGTCGGCGGGGCCCGCACAGAAGCGGTGGTTTAATTCGATGCAACGCGAAGAACCTTACCAGTGTGACATCACGGAAGTTTTCAGAGATGAGAATTGCCTTCGGGAACCGTGAGACAGGTGCTGCATGGCTGTCGTCAGCTCGTGTTATTGAAATGTTGGGTTAAGTCCGCAACAGGCGCAACCCTTATCGCTGCAGCGGTCGGCCGGGAACTTTCAAAGGGGCTACTCCAGTAAACTGGAGGAAGGTGGGGATGACGACGTCAAGTCATCATGGCCCGCCACGACCAGGGCTACACACGTGCTACAATATGGCGCATACAAAGAAGCGACCTCGCGGAAACAAGCGGACCTCGCAAAGTGCGTCGTAGTCCGGATTGGAGTCTGCAGCTCTGACTCCATGAAGTCGGAATCGCTATTAATCGTGGATCCAGAATGCCGGTGAATATACGTTCCGGAGCGCTTGTACACACCGCCCGTACCAGCAAGTGGGTTGCAAAAGTAGGTAGCAACCTTCCGGGAGGGCGCTTACCACTTTGTGATTCTGCCACAGGGTGA
+
+-0:++/062)+10566212-&1)('((--++-,20/20%%%'$&&2)501/,-*')',-399999973,&')((337778+:.8+'%&,2/+,-,35/)')+/38**-2./.3*&)*/461.:,6,010-6.*567/20-+0+4,,7<,-...4/)-(.4*/(')+.()**',--6..0/+42/2+3--62125,)///0+,%'$%-++,&,+*+,,,5;6:8228*%,)'((+%&0523464/16/3),8)+.:880.47*++*())((**%2,67;:3943.//+-+,-044,:***%)&%%&()+**+*),20)133-.+&3(10,/85/)*)0'+(+$%),(%'&*.)+.03:;:+)9336;(6-3'%(+&&)*,*0;3/,551-)(+(-+**)*'+-/(31324'$&++.02'6+)*.43.0,3.*.'$%&&+,.24(%*'*%'*')&--,,7;6200005940/3/.(&-(.**$&%'(&,2,*)--/,+..0'5,/.016:522+/3.'()+2857367654.+%'(0317-&*'*(,-131790245%%#&&&&'%''''02138-*+(,'%-'(',&(&*)***2-40//25678766/.1'(.+0-,)*(&*4,-())*,.345-4+)-0.*+()*--.32(**+),25.,*.704/3;7:86768-1511100877/8-,,-*++)(+*)122316)/+($)-)*,4/6-*2.10130-.0+3&'76/.//,6-020/0&&*%()*-1*1,(224+64'*'()))37*.-,'('#'%++%**+,&*+32/0*,+,+669:105750+%)*/00..01033(*)0,6&&.(%'*02:53),110/--*++)-0854673%%'0*-../7757'%(((-/656.+/0-&&)')(($(')()),.%%-2,,633241&%(),1-..)2..-*')*,%('*-+*$)+779856-,**)).*-.++10+))(2)-/530,-,8')*/2-,1-'*/,-5*(%%()*,''')%&*&'5)/04321,10(.-)%&&+(0000&&'&,1-60.+.0)&)(*'(''/)+-*.,3,'3)'.2.+(+04159-//0*''(*9.,%%&&%''07,,,/
@8f3755b0-e296-464a-82d3-68182d0f7adf ch=252 read=218659 start_time=2019-12-13T15:52:36Z barcode=BC01 runid=2c9cf7bc05858273f10e7d7ec552fc0bd742dc3e
CCGGTTACCTTGTTACGACTTCACCCCAATCATCAATCCTTAGACAGCTCCTTCCCTTGCGGTTAGGCCACCGGCTTCAGGTGTTATCAACTCTCGTGTGACGGGCGGTGTGTACAAGGCCCGAGAACGTATTCACCGCGACATGCTGATTCGCGATTACTGGCAGTTCAATAAATAGCCAGTCGAGTTGCAGACTACAATCCGAGCTGAGAATGGTTTTATGGGTTTTGCTTCACCTCGCGGCTTCGCTTCCCTCTGCACCATCCATTGCTTAGCACGTGGTAGCCCAGGTCATAAGGGGCATGATGATTTGACGTCATGCAACTTCCTCCATGTCACTGGCGGTCTCGCTAGAGTCCCCAACTTAATGATGGTAACTAACGATAAAGGGTTGCGCTCGTTGCGGGACTTAACCAACATCTCTGACACGAGCCCCGGCGAAGCAACCATGCACCACCTGTATCTCATATAGCTATCTCTCCATCTCTGGAGCCTTTATGAGTATGTCAAGACCTGGTAAAGGTTCTTCGCGTTCGAATTAAACCACATGCTCCACCGCTTGTGCAGGCCCGATCAATTCCTTTGAGTTTCATTCTTGCGAACGTACTACTCCAGGCAGGTACTTATTGCGTTAACTGCAGCACTGAACTGACATCAACACTTAGTACTCATCGTTTGGCGTGGACTGCTAGGGTATCTAATCCTATTTGCTCCCCACGCTTTCCGGGACTGAGCGTCAGTTGCAGGCCAGATCGTCGCCTTCGCCACTGGTGTTCCTCCATATATCTACGCATTTCACCGCTACACATGGAATTCCACGATCCTCTCCTGCACTCAGCTGCCGGTTTCTATGGCTTACTGAAGTTAGGCTTCGGGCTTTCACCACAGACCCTTGCTGCCGCCTGCTCCCTCTTGCTTAATAATTCCGGATAACGCTTGCCACCTACGTATTACCGCGGCTGCTGGCACGTAGTTAGCCGTGGCTTTCTAATAAATTACCGTCACTCGGCTACCATTTCCTGTAACCGCCGTTCTTCCTTTATAACAGAAGTTTACAGTCCGAAAACCTTCTTCCTTCGCGGCGTTGCTCGGTCGGGGTTTCCCCATTGCCGAAAATTCTGCTGCCTCCGGTAAGG
+
13-4.7-,,,.(-.#$%&(./.,68:.04143:538(+)&'(*,2&(*56:8994)/1-.,/,0%69:3/4*0))07/&-,-,-8/0010--,,)0//+6787<:93:43201*11///4/('(,*3,+645;4149055694;99:77*-'')7,4-++/%--%'545'2*06+'(%'%*.2*''((0/014465466:64.+.-2.+.*.524828<3-13<62::/,.1:304:7979.7--772215,6,,.2//,173893)/)%$%%$$&%()+,-*('))*),322100'/.2-**,+,/108<30.3643(($)$%&*300-.*&()1,+,+')''.+111%%+,,.1,299/,2+,0/311066:22-+-.5/32444'-1,3:580-0--082/)4-111//)*')*,-((()#&&2,0.(()(--041+*''+423822..061018./3232*-0/..,-1126443,-++.87568/..391</--'&,,-937852./07-'*,26*.11599<90))(&(')-.,-82;700001112.&52-.04,1.0&43//%$&(,/94860/57/.08<<959;72911'&380541-+++-,-591+*,+--0+12833.5.7.666,+(*'.014.--,,:956(.*$'&%%()'*)-,/0,53+,1-1361.),'-/%1-)/).,5271.*+*26-)-)952,*,+.,1.)(/56,'$&(*-211*/.-+-/230610/+++,-667,6746;542-&.(*6::5891378688:899:79<9746:8:953-/**.*2)4*5-*++011944353+*)#'++*+-/,3)-,/88,+(+-2/.2)0./.,.30+&)*-44061/0680./6.0,049<353-,-+,,(.32222/4(**-)$''%0+,68874.104875/++31,.556:552+1,.:45;7/6...72.1)(#***'*-111296171-/90,&,,.37(*+,/7022)45/7----1605<:6644//'41769661+)*.+322('*32..,+*+48&-+412++13:6166:7:<:794.&+(,..4.--856918*::/4<.68;5+.;17,+/67.--/'+.1.--+//+'%-,'(
@52a321fb-79ac-4d29-a13e-6cc8759d1f11 ch=271 read=109495 start_time=2019-12-13T15:52:42Z barcode=BC01 runid=2c9cf7bc05858273f10e7d7ec552fc0bd742dc3e
CCGGTTACCTTGTTACGACTTCACCCCAGTCATGATCACAAAGTGTTATTATCCGAAGGTTAAGCTACCTACCGCTTCTTTTGCAACCCACTCCCATGGTGTGACGGGCGGTGTGTACAAGGCCCGGGAACGTATTGTGTTCTGATCCACGATTACTAGCGATTTCCGACTTCGTAAGGTCGAGTTGCAGACTCAATCCGGACTACGACGCACTTTATGAGGGTCCTTGCTCTCGCGAGGTCGCTTCTCTTTGTATGCGCCATTGTAGCACGTGTGTAGCCCTGGTCATGGGGCCATGATGACTTGACGTCATCCCCACCTTCCTCCGAAGTTTATCACTGGCGGTCTGCTTTAGGTTCCAGCCGGACCGCTGGCAACAAAGGATAGGGTTGCGCTCGTTGGGACTGTATTTCTAGCATTACGAGCTGACGACAGCCATGCAGCACACCTGTCTCACGGTTCCCGAGGCATTCTCATCTCTGAAAACTTCCGTGGATAATCAAGACCAGGTAAGGTTCTTCGCGTTGCATCGAATTAAACCACATGCTCCACCGCTTATTGCGGGCCCCGTCAATTCATTTGAGTTTTAACCTTGCGGCACCGTACTCCCCAGGCGGTCGACTTAACGCCGTTAGCTCGGAAGCCACGCCTCAGGGCACAACCTCCAGTCACGACATCGTTTGCGGCGTGGATACCAGATTATCTAATCCTGTTTGCTCCCACGCTTCGCACCCTGAGCGTCAGTCATCTTCGTCCAGGGGCGCCTTCGCCACCCAGCGGTATTCAGATCTACGCATTTCACCGCTACCTGGAATTCTACCCCCCCTCTACGAGATCAAGCTTGCCGGTATCAGTCACGGTTCCCAGGTTGGCGGGATTTCATCTGACTTAACAAACCGCCTGCGTGCGCTTTACGCCAGTAATTCCGATTAACGCTTGCGCCTCCATTATTACCGCGGCTGCTGGCGCAGGGTTAGCCGGTGCTTCTTCTGCGGGTAACGTCAATGAGCAAAGGTATTAACGCCCTTCCTCCCCGCTGAAAGTGCTACAACCCGAAGGCCTTCGCCATACACGCGGCATGGCGCATCAGGCTTTGCGCCCATTGTTCGCAATATTCCCCGCTGCTGCCTCCCGTAGGAG
+
541016-0-9-,21.//01396'0-/+,-1735'(.---0:6.0/02/.)&*,)&%&+.5;62%++77;2-+)%)6+909<1,.6/96,)*+0,'&&*,)')(*+-55439743+.+,+,1004-'5/13/03&*'%%(&+***+,30-.1+7,(&,,-27129,245688;6./*).--.2/66<68689:33.7,/*0-5:86110/)*(*.6:./.++26.4--0.+,,./*+.+/0-//0280506:0-20247889457/*(,,(-/071/*,*+60,-970%-*0556:24/./-,,,--.35600//&/,).5+125..,%''(+3,*+++--.61&1/'$%%%%#%&-943+%)-+879:;**+4-252.2:-//:9/-3/01034687151.33+%(%%%*/&&#&%)$%$')./554/.-.(/..8/((%)%--,,'-/*+.0/1011:985;1*)(**/8:.0:897634*045-34:6:899::9%&',013432*1/)-,)-:<:9<99:09000:9;11/001<879/,.159301,-0.,-1)1,+,+/,48-('-./62:5&)02-*-.84+-,&'****-)'#+*&0)//798.-0)7/260,+)(&$#&%(*'''&')*6%,''#(.'*)-1.+)*,'')*-2-'&+((),-&)+-/-.06-4)(*17689972,--5++&*+-.267;698357<70/3.2.()$$#$(*+%/3+*,-(5489,55-%++-4000/('-,,%#$&')+-+-.-11*%+(,.,/141*+,-/--24546<,+)0-23313/-0+***.,/.324431+,.2/1-&'')../)+*..06(12026'-,+&(*212910-1.8-.(+&')$.4100,/,./.4.:.56753:29;8555561/-./.'**,*%)*158845,.5:470(../00,16142*5+,1:/1973832387,7,+*6%+1103.+071:21150,/0,7783;:4398778/9//.3628.)1+.2/3+,)+0,,7/4./8:.*11./1/+..1+'(+'.+*'+*'+4418)$%'(),/).-0.82&++)(&))05%66/86*+5/88/'-+'')$#'-2/029/84(*22-0./08-68+,1.0&(%
@bbc48a3a-b97a-4ad1-97b8-1950f2306719 ch=221 read=81644 start_time=2019-12-13T15:52:42Z barcode=BC01 runid=2c9cf7bc05858273f10e7d7ec552fc0bd742dc3e
CCGGTTACCTTGTTACGACTTCGCAATCGCTGACCCTACCTTCGGCCATGCCTCCTTGCAGTTAGCTCACGGACTTCGGGTATTGCCAGCTCATGGTGTGACGGGCGGTGTGTACAAGACCAGGAACGTATTCACCGCGACATTCTGATTCGCGATTACTAGTAACCAGCTTCATGTAGGCGAGTTTCAGCCTACAATCGAACTGAAGACTGGTTTAAAGGATTTGGCTCCCGCCTCGCGGTATTGCATCTCTCTGTACCAGCCATTTGTAGCATTGGTAGCCCAGCCCTACATAAGGGGCATGATGATTTGACGTCATCCCACGCTGCCCTGGTTAACCAGGCAGTCTCGCTAGAGTCCTCAACTTAATGGTAGTAACTAACGACAAGGGTTGCGCTCGTTGCGGGACCAGCAGCATCTCACGACACGAGCTGACGACAACCATGCACCACCTGTCACCTTGATACGAAGGATTTCCTCGATTAAAGAGTAATGCAAGGGATGTCAGGTGTAGGTAAGGTTCTTCGCGTTGCTTCGAATTAAACCACATGCTCCGCTACTTGTGCGGGTCGATCGAATTCCTTTGAGTTTTAATCGTGCGCTGCCCAGGCGGTTAGCGACGGTGGCGGCGAGTGTTGAAACCCCACACCTAGTATTCATCGTTTACAGCGTGTGGACTACCAGGGTATCTAATCCTGTTTGCTCCCGCTTTCGAGCCTCAGCGTCAGTTACAATCCAGAGAGTCGCCTTCGCCACTGGTGTTCTTCTAATCTCGCATTTCACCCGCTACACTAGAATTCCCTCTCCTCTCCTGCACTCTAGATAACCAGTTGGAATGCAGCGCACCCAAGTTGAGCCAGGTATTTCATCCCACTTAATCATCCGCCTACGCTCCCTTACGCCCAGTAAATCCGGATAACGCTCGCCACCTACGTATTACCGCGGCTGCTGGCACGTGGTTAGCCGTGGCTTCCTCCTTGGGTACCGTCATTATCTTCCCCAAAGACAGAGCTTTACGATCCAGCTTCATCACTCGCGGCGTTGCTGCATCAGGGTTTTCCCCCATTGTGCAATATTCCCCACTGCTGCCTCCGTAGGAGCAATATCAGCACCAACAGAAGGTTAACACCGCACCGACAACAACCAGCACCAGCAATACGTGGCTTCCATA
+
31'-/3*-040-/6*&(&%(70,+/713/10124:/,,/0-00+404'+$*)+-*)*+-)0-0-/1921227588:9/0.-,0//7-.&+*-,-/:7897787981/0***,+++21+-0(',)2*,2345<88;;577::687211239366757;55/&+.)'(&')-.61%1''*-7++++,8430235+-23;-5),/2/./'()9::87;8-*&&)&3661874:8)+:;:8/0+,,(/)(+0//211234214935;;2+51,+-+.'*')'.()++'%'.1+((-+,-4+353274100006<422834885446-123-,.44203182'2(&(2+-225/8.-.1(,-11444142.0/0,841-./.-.)+.0**)',(/0.:1215687/:.-,8:1&$&#'$'(**++-+,,-.+-3455554352696:<9:02339877/.,+&,&%((('%(''&((%,1/312/.)8)54-*+//0-+)++(+-3-66985',*+,)+&&''++2316;9344/.++1-9*',-+18,35'(,///029112.-01*+)+-3*((#%'1*7+9/820:.,).+8:-08'&&%$$$'&%+)'%/*'*%%$%&&(%%'(')/#$$#$&''//922:81;1,',(,**&(-+-<;774.49,'-)220--(-4499400+0/**,098171/*+-/9/,.+70)',17300344541.'1198(.3*#%(((5***.,)-/029:9<97995/00:199<;8332063301,/-1963056,,/0.//335../1/.9+..-1,+-377,,,'+113435:4;4;+/15(.+--)1//0+0/-50,..30**%&%$)./-07-.**/1,%$%%..0-.11957;223024/7+.0(+//2-%&'(02---*)**1,..889:<<839//0%/(*:57<8708111;3:-,%)+0,190-,+./75822130+.'&',2--.978:9366124737:;-15/+,*-,-//.98--.///++&('./995.1/1,./:777<5440/./028:7-;<318:9.*/1.0:321/.0,068-*./.310-3-0234/32,'.,4...4)'+--3165((0/.0305.*%'('*&-.-6854,)'))(*+%411/5121'13-''&&&&%#$%
@ed2efb7f-9e8f-4fec-9d87-ad653c6c2475 ch=28 read=76930 start_time=2019-12-13T15:53:01Z barcode=BC01 runid=2c9cf7bc05858273f10e7d7ec552fc0bd742dc3e
CTGAATCGTTCAGTTAGTCAATCATTGTCGCTCTATGCCGGTTACCTTGTTGCGACTTCACCCCAGTCATGAATCTAGAGTGGTAAGCGCCACTCGAAGGTTAAACTACCACCTACTTCTTTTTGCGCAACCCACTCCCATGGTGTGACGGGCGGTGTGTACAAGGCCGGGAACGTATTCACCGTGGCATTCTGATCCACGATTACTAGCGATTCCGACTTCATGGAGTCGAGTTGCGAACTCCAATCCGGACACGACACTTTATGAGGGTCGCTTGTCTCGCGAGGTCGCTTCTCTTTGTATGCGCCATTTAGCGGCGTGGCTGGTCGTAAGGGCCATGATGACTTGACGTCATCCCCACCTTCCTCCAGTTTATCACTGGCAGTCTCCTTTGAGTTCCCGGCCGGACCGCTGGCAACAAGGATAAGGAGTTGCGCTCGTTGGGACTTAGCAACATTTCACAACTTACGAGCTGACGACAGCCATCACAACACCTGTCACGGTTCCCGAAGGCACATTCTCATCTCTGAAAACTTCCGTGGATGTCAAGACCAGGTAAGGTTCTTCGCGTTGCATCGAATTAAACCACATGCTCCACCGCTTGTGCGGGCCCCGTCAATTCATTTGAGTTTTCTTGCGGCCGTACTCCCCAGGCCCGGTCGACTTAACGCGTTAGCTCAGGAAGCCCGCCTCAAGGGCACAACTTCCAAGTCGACATCGTTTACGGCGTGGACTACCAGAATTATCTAATCCTGTTTGCTCCCCACGCTTTCGCACCTGAGCGTCAGTCTTCGTGGACGCCGCCACCAGTATTCCTCCAGATCTCTACATTTCACCGCTACACCTGGAATTCTACCCCCCTCTACGAGACTCAAGCGCGGTATCAGATGCGGTTCCAGGTTGGGCAGGGTTTCACATCTGACTTAACAAACCGCCTGCGTGCGCTTTACGCCAGTAATTTCCGATTAACGCTTGCACCCTCCGTATTACCGCGGCTGCTGGCACGAGGTTAGCCGGTGCTTCTTCTGCGGGTAACGTCAATGAGCAAAAGGTATTAACTTTATCCCCTTCCTCCCGCTGAAAGTACTTTACAGCCGAGGCCTTCTTCGCCACGCGGCATGGCTTGCATCAGGCTTTACGCCCATTGCACAATATTCCCCACCTGCACTCCCGTAGGGGTG
+
#+&'$%$#%&##$$$$%($#$$$#%&#%1/++*(%)$(*+/17.1/,5,-/),./235/(,((&&&./16437751$&)(*.4/20*+,39,.33/./+*)76900/&*((0.1'23881<<2*)*(--11:-*+*-8-,:::;8988:7<:844301-/-1./4366+83423)+,4-++:.6536205<53/00/(&(,+30&,+,,--7:<976364850..,(*,320317+6'(/13.)3,13/2200*,/-+&*+27+))'*/,.-)(&&#&()2-0/(*/)*+6791--+54*((*/98:;-70)&&')'&(')((&*.4541/&/0/37+-,--,+/,4/128997.945,.098.6,+,((**53(*079-9,,%43248-/2*++1478*(*+/.5648;4808/+-&+21)4-4%%--&)/8,0/779515(16/,1,.$3+,.,,70-,...+%%+,0-1142221++&*3,&+'$(,,,,.636*)(),:9<78-*))+304405;/08774010*.2/&/151:-/9<;9.3001028;+92157*6/;87:846050//355-&0)2/<469244455./.*-+))6),.24.602:3('()297;770:,*(*242'$',++./51&+'()331-./.5)(,86535.5.8.2,,+,0./244,.-+**,.)+/768.5+.-+,04.-214-7-46975746785;8//043468;77887:1/('-)+,40610/.-.+52*--/02*'))*1033-.-3845657651./007<6.-&)#(&((*.6239'.2.1<:640)+,032256020,/,/*-6,082201-))(++-3.*+-./32++,+&*().1./,'''*.119486;))*3/9'98,5(''),,,01)&-/-,/(1%)-.122/++(8-:99768-/50047878/,085()+.+)(('%--))(((--0610+-)%)%,34057&7+-9688)+(++1//4,*)$()%+)5///69'71..3229<:::;8<955:9707(9-21565:7,+*.(+*0+()/41+97/)28:8-9:2,9/.16/.0-/12.(&*)0-()++379<76;-%%%%('++-+&''%&''(*356+30,..'$,)43*&++%%&(*1.3122--/&+-,+/),..9+,,'+-.)*)
@936d9fb0-675b-49c0-afb8-212d9d52ac1d ch=305 read=186060 start_time=2019-12-13T15:53:05Z barcode=BC01 runid=2c9cf7bc05858273f10e7d7ec552fc0bd742dc3e
CGGAGGCAGCAGTGGGAATATTGCACAATGCAGGGAACCTGATGCAGCAACGCCGCGTGGGTGATGAAGGTTTTCGGATCGTAAAGCTCTGTCTTTGGGAGATAATGGCAATTTGCCCAAAGGAGAGGAAACTAACACGTGCCAGCAGCCGCGGTAATACGTAGGTGGCGAGCGTTATCGGATTTACTGGGCGTAAAGGGGGCGTAGGCGGATGATTAAAGTAGGATGTGAAATACCCGGGCTCAGCAGGTGCTGCATTCCAAACTGGTTATCTAGAGTGCAGGAGGGAGAGTGGAACTCCTAGTGTAGCGGTGAGAATGCGTAGAGATTAGGAAGAACACCAGTGGCGAAGGCGACTCTCTGGACTGTAACTGACGCTGAGGCGCGGCGTGGGAGCAAACAGGATTAGATACCTGGTAGTCCCACGCCGTAAACAGTAGATACTAGGTGTGGGGTTTCAACACCTCCGTGCCGCCGCTAACGCATTAAGTATTATTCCGCCTGGGAATTACGGTCACTTAAGATTAAAACTCAAAGGAATTGACGAGGGACCCGCACAAGTAGCGGAGCATGTGGTTTTAATTTGAGCGACGCGAAGACCTTACTACATGACATCCCTTGCATTACTCTTGTCGAGGAAATCCCTTCGGGGACAAGGTGACAGGTGGTGCATGGTTGTCGTCAGCTCGTGTCGTGAGATGTTGGGTTAAGTCCCGCAACAGGCGCAACCCTTGTCGTTAGTTACTACCATTAAGAAGTTGAGGGACTCTGAGACTGCCTGGGTTAACCAGGAGGAAGGTGGGGATGACGTCAAATCATCAATACCCCTTATGTAGTAGGGCTACACACGTGCACAATGGCTGAGTACAGTGCAATGCACCGCGAGGTGGAGCCGACTTTAAAACCAGTCTCAGTTCGGATTGTAGGCTGAAGCTGCCTACATGAAGCTGGGTTACTGGTAATCGCGAATCAAGGATATGTGGTGAATGCGTTCCCGGGTCTGTACACACCGCCCGTCACACCATGAGAGTTGGCAATACCCGGAAGTCCGTGAGCTAACCGCAAGGGAGGGCAGCGGCCGAAGGTAGGGTCAGCGATTGGGGAGTAGAGAATCGTAACAAAGG
+
.)-#')'&(')),)1)-+,'.,+-01172.&').*)+3:)*,0.*()*1621291---*)+&''*(,'()/3*)0%0)//0473+*),3767.05/%,*%&)-%$&'%&$'&+*$0-*-2,*/*)&%$%%$&/+&&%&&/.371./*,1+()''*(&%$&&*+,1),(('%0..41/.4.0*274.036;853178/(/0/+,+,,.,)+.*27+.,2,+)-(366811-.26.*0+-)1226-,$(%/1012676.33)(/79756((/')3.(((*+5406*)00)++,,/4:780,/++%263*(%((631-%+*,.266,++*,.7/303,.4/+*-7356293-*2.2-242000.28;77731040243411/-'-,,&%)('*1.01))+-9/.+-0+0/*(4/%/&&&,,-2281,+103:',(/-+&)+&&14242+0414+/142,746-+0-/5/85*.&5726:6*).+)36-6-3*)*'(((235/&(.))/)+(-*()%/./((&&)'%%(1*:94158-:0.+(&('),0-%08,51;7,,,-/+(*)-,-0*,-&))*,,.79.+.+1(%('&%%(&)(*()&(')*)-*-0.124664/1*,+)++-,))))/+%*)+(0,(-0*.-('&)).56-/-.+0-./1'*,024.,,--/17;+.6(-0/-,-../787684344577:-534286,+81&&-)&&'())/./)365-8.//,9,%%/2,-..394432'&*-,-6+(+6,55--&''/+/575856;707/4/1/30,51)*,+).8:/369896689;5.,(*+')+(460(/11+++%&'(263/0&.--'*,0'*())00/0.0.&())+%-+),083(-&(,**)+)-*/.(),/*11.0.1;<14;:99634)-,8/05(4)'%$+1033*.&'#(,0--/...10..341+)3,--.731920*+((8764'2+6633+'%+//29)&)&*:.(''26+*,('+-,-+0952:7/11(,),3.3-)*()18-2,*2-',5,++&)(),534('112051/*+.*13'&'%$&$&')2.2////4230,-+-.,41(0*29:))++*('''')+*)&$%$)''%
@bdbe3258-8807-441e-bd6c-6327f4162cd1 ch=154 read=123077 start_time=2019-12-13T15:53:10Z barcode=BC01 runid=2c9cf7bc05858273f10e7d7ec552fc0bd742dc3e
CTCTACGGGAGGCAGCAGTAGAATATGTGCACAATAGGCGCAAGCCTGATGCAGCCATGCCGCGTGTATGAAAATTTCGGGTTGCTGCAAAAAAAATTTCAGCGGGGAGGAAAGGGGTAAAGTTAATACCTTTGCTCATTGACGTTACCCGCAGAAAACACAGCTAACTCCATGCCAGCAACCGCGGTATGTAATACGGAGAGGTGCAAGCGCAATCGAATTACTGGGCGTAAAGCACGCGAGCGGTTTGTTAGAGTCAGATGTGAAATCCCGAGGCTCAACACAGGAACTGCATCCTGATACTGGCAAACCGAACGTGAGGGGTAGAATTCCAGGTGTAGCGGTGAAATGCGTATTAGAGATCTGGAGGAATACCGGTGGCGAAGGCGGCCTGGACGAAGACTGGCCAGGTGGCATTGGGGGAGCAAACGGGATTAGATACCCTGGTAGTCCACGCCAAACGATATAGACGGAGGTTGTGCCCACCGAGGCGTGGCTTCCGGAGCTAACGCGTTAAGTCGACCGCCTGGGAATTACGGCCGCAGGTTAAAACTCAAATGAATTGATGAGATTGCTGAAAGCGGTGGGCATGTGGTTTAATTCGATGCAGCAGAAGAACCTTACCTGGTCTTGACATCCACGAAGTTTTCAGAGATGAGGAAATGTGCTTCGGGAACCGTGAGACAGGTGCTGCATGGCTGTCGTCATCGTGTTGTGAAATGTTGGGTTAAGAAGTCCGCAGCAGGCGCAACCCGCGCCCATCCTTTGTTGCCAGCGGTCCGGCCGGGAACTCCGGGGCGAGTGATAAGCACTGGTGGGGATGACGTCAGGTCATCATGTTACCGACCAGAGATTCCCACGATGCTACTGTGGCGCGCATACAAAGAAAGCGACCTCGCGAAACGGCGGACCTCATGAAGTGCGTCGTAGTCCGGGTCGCTCGACTCCATGAAGTCGGAATCGCTAGTAATCGTGGATCCAGAATGCCACGGTGAATACGTTCCCGGGCCTTGTACACACCGCCCCGTCACACCGCGCGGGAGTGGGTTGCAAAAAGAAATGGTAAGCTTAACCTTCAGGGAGGGCAACACCACTTTATTGATTCGCCGGCTGGGAATTGAAGTCGTAAAAGGTAACGG
+
-+0(('(/-'*)(&&%%%&%'')((,',()(,084(2210157160-(')$&$$%)*-2:;1324261(%+))&$'(*'-'/'%%'&(+//04+&&#$%((('*.00+-2*3*+/0(')0*,0,4+*)(%&)''+,-)2),$*&,*')10+.&&*/1.*)*'),)5,+,740438:/1..&5,32+**')&&(1./031++&)/+-274--&/1701&&',(+-49:9;8-59*()(--(%%((,13;;+7*,''*-736551-+01.'+52)'*+*+0,,.$'&1)/(-101(()(&(*++1/--)**%)%%#$$'(%%*,,.)*'.)0*7(*78873/..-6+*-7-,/4),$&&)%)(*,.+33.///4,+($+))*0/*.**,3/'+(&&*(%(+,,++%&#$$(+%$'&$$(&.453-+,02:47)87/.4./2834:5-.745471**+,//154/30/+'%&,/07./0-8+-+-2,$)''%-,*++('&')*+()&%*)*/+()(++:-3574578-/1.25*)%,&(*/725'++*4-719621-**+2*+.2/4,+$$$%$%%')..,31*((('+0/-(+%(*38;130544/220.+%+))0.,/4040.(+-+0832.81117995+**'-*-8<8.''%)*15*,&*')))+'*+-+/25/2.0-/-,/.5)-)+,/*&()*3853566366*./00./6.-&'(%(%*)).3010,&&((*66+.4/7+*-//1376;.'($''%(++*+5/,06,+*)**/919/10041<8,6128(,284/)%'&)(*,+&-*-(,'),26216:8;:.-&+,/.(1-)-&('%,.+')&''(%'+)'*''()),(-)%&%$+%**-.)+014646*')*($%'&)*,/111*),)&),/*(,&*314)))''(,-1346/1.1(01&./-21867771/--+0/--2+708570/./.04;675999736(,---+04821,2//0967:-1-11.,312213.02001016&&#&(%*/')),2%$%&$*,(++/265;14075.+%)-)((+&((''*)3*234;8(-4**.1)($%'(*4,3597&,***31*).'(&('&-('$,')..,.1482:5(,+)4971+
@93e93e6d-51dd-42e3-a063-c78580ad7ad2 ch=283 read=102960 start_time=2019-12-13T15:53:24Z barcode=BC01 runid=2c9cf7bc05858273f10e7d7ec552fc0bd742dc3e
CCGGGTTGCGCGTACGACTTCACCCAGTCATGAATCACAAAATTAGTGGCAGCGCCCTCCCGAGGTTAAGCTACCTACTTCTTTTTACGCCCTCCCATGGTGTGACGGGCGGTGTGTATAAGGTAGGGCATGTTCGCGTGGCATTCTGATCCACGATTACTGGCGTTAAACCATGGAGTCGAGTTGCGACTCAATCCGGACTACGACGCACTTTGAGGTCCGCTTGCTCTCGCGAGGTCGCTTCTCTTTGTATGCGCCATTGTGTAGCACGTGTGTAGCCCTGGTCGTAGGGCCATGATGACGACGTCATCCCCACCTTCCTCAGTTTATCACTGGCGGTCTCCTTTGAGTTCCCGGCCGGACCGCTGGCAACAAAGGATAAGGAGTTGCCTTTCGTTGCGGGATAACCCAACATTTCACAACACGAGCTGACGACAGCCATGCGGCACCTGTCTCACGGTTCCCGAGAGGCACATTCTCATCTCTGAAAACTTCCCGTGGATGTCAAGACCAGGTAGGTTCTTCGCGCTGCATCGAATTAAACCGTAACCACCGCTTGTGGGCCCAAATCATTCATTTGAGGTTTTAACCTTGCGGCCGTGCTCCCCAGGCGGTCGACTTAACGCGATTAGCTCCGAGCCACGCCTCGGGCGCAACCTCAAGTCGACATCGTTTACGGCGTGGACTGCCGTTATCCATCCTGTTGCTCCCCACGCTTTCGCACCGCCGAGCGTGAATCTTCGTCCAGGGGCGCCTTCGCCACCGGTATTCCTCCAGATCTCTACGCATTTCACCACCACACCTGGAATTCTACCCTCTACGAGACTCAAGCTTACCGGTATCAGATGCAGTTCCCAGGTTGGGCAGGGGATTTCACATCTGACTTAACAAACCGCCTGCGTGCGCTTTACGCCCAGTAATTCCGATTAACGCTTACCCTCCGTATTACCGCGGCTGCTGGCACGGAGTTAGCCGGTGCTTCTTCTGCGGGTAACGTCAATGAGCAAAGGTATTAACTTTCTCCCTTCCTCCCCGCTGAAAGTACTTTACAACCCGAAGGCCTTCTTCATACACGCGGCATGGCGGCTGCATCAGGCTTGCGCCCGGTATTGCAATATTCCCCACTGCTGCTTGCTCCGTAG
+
44*/(+*&(&%%+'++256:2-/20+.11/004;7,(+)./%,&%&+,)(%'*,-21*1.)()(++,:1%4557:7556871;;7.+20252,/7,,4040)&&&)38/5/9342/.+(./,'&'/3/-,-*..)'*(**5111:8557.3''+3-6-+(./41-+2(32+.',*)$(+,/(/5:17)+)00(/+4247642233670/*,020)*+/220-//,*+*+020/&&1*56/00:/8073/&''),--,530-)(%*(+**+--2520/.060*-47625.)68298;*(%&'++.0%)()):88(&)$##+-+3)+-:0/33/5613+-/-1797279.-/6358+07231;23:28887717129)7,9/5-.-&+1:,.1/962-7.+,-8++'().*(-215,86*+029954/,1//.,66710-3+&%%()//249477640/01998--(('''+*+&++597685877546499,+7+;;),:;82736832.37887:.9*6.<98:212036898:;10/-1.8*2-$%%)*8347/1-6+,))**.-)/*)*./94095-**+)1;<+695-5,+,1+0-'-%.+9;9/.2983:32/,+&(./.,*)#-&+$*,-('%%(+'($(%'')--+$,/2473/.5*0600003587;6,+-.-/36:-+'%'$(%$&+,&)*162,.4)/.00*-*,*+3821/104-&*'($&()(&$*-46885841&39:43/23697896(&%)(-)-32/03+,.566579998:79<;5231$((%)'.1/),.&-(*,)690)46-/'()*%(+-,',./%46'2002;301112598<53),3,5,()-+$*0*-+2864/235530000253-'*,*/,/2(*-.-/3/,+0+$*&(()',-)0+7-6),/6151-')(&,,5257*..5.&/'(*441268/:.,%/+-'+.9/0096;.--5-35;66697452567430-2/027422(/*.)/)($'&('&(,44/8:803;7+()*,-0()*///63,-.)27('++,-283:33;8850.&,**()($'(&%&&'2.0../+8:76905097.(&-'(-+*-.-17639<7*06540))&%#))0-*&))
@3c79081b-d5d0-47d3-94a2-a1e1abfc1c15 ch=364 read=209116 start_time=2019-12-13T15:53:22Z barcode=BC01 runid=2c9cf7bc05858273f10e7d7ec552fc0bd742dc3e
CCGGTTACCTTCGACTTAACGGTCGCCCGGAATCACAAGTGGTAAGCGGCGCCCTCCCGAGTTAAGCTACCTACCTTCTTTTTTGCAGCCCCACTCCCATGAATGGCGGGCGAGGGGTGTGTACAAGGCCGGGAACGTAGTTCGCCGTGGCATTCTGATCCACGATTACTAGCGATTCCGGCTTCGTAGGTCGAGTTGCGGGCGCTCAATCCGGACTACGACGCACTTTATGAGGTCCACTTGCTCTCGCGGGTGCTTCTCTTTGTATGCGCCATTTGTAGCACGTGTGCAGCCCTGGTCATGGGAGCCGCGGTGACTTGACGTCATCCACCTTCCTCCAGTTTATCACTGGCAGTCTCCTTCCAGAGTTCCAGCCGGACCACTGGCAGCAAAGGATAAAGGGTTGCGCTCGTTGCGCGAGACCAGCAACATTCACGGGCTGGCGGCAATGGCACCTGTCTCACGGTTCCCGAGCACATTCTCATCTCTAGAAACTTCCGTGGATGTCAAGACCAAGTAAGGTTCTTCGCGTTGCATCGGTGAAACCACATGCTCCACCAGCGTACGCGACCCCGTCAATTCGTACGAGTTTTAACCTTGCGGCCGTACTCCCCAGGCCAGTCGACTTAACGCGTTAGCTCCGGAAACCACGCCTCAAGGGCACCTTTACTCAAGTCGACATCGTTTACGGCGTGGACTACCAGGGTATCTAATCCTGGCTGCTCCCCACGCTTTCGCGCAGGCGTCGGTCGCTTTCATCCGGGGCCGCCTTCGCCACCGGTATTCCTCCAGATCTCTACGCATTTTCACCGCTACGCCTGGAATTCCTACCCTCTACGGACTCAAACTTGCCAGTATCAGATGCGGTTCCCAGGTTAGACCAGGGGATTTCATCTGACACAACAAACCGCCTGCGTGCGCTTTACGCCCAGTAATTCCGATTAACGCTTGCACCCTCCGTATTACCGCGACATGGCTGCAGGTTAGCCGGTGCTTCTTCTTCTGCGGGTAACGTCAATGAGCAAGGTAATTAACTGCTCCCTTCCTCCCCGCTGAGAGAAATTACTTTTACAGCCAGGCCTTCTTCATGCACGCGGCGTAGAAAACATCGGGCTTGCGCCCGGTGCAATATTCCCCACTGCTTGCCCTCCCGTAGAGAACAATATCAGCACCAACAGAAAGGTTAATTCCACCGACAACTTAACCGGCACCGGCAATGCGTAGCGCA
+
/+))/7)-21/0-,((%%#'$))2,-'&'++264+**&''*)*(''%%'''-0(*./+*)*)2.2+///584()(&*,.3979/&'''-+,)$**2;-(4/*)*)((),().&'/2+,),&'&(''*'%$)-/.1/05+(&*)$)+''.40.0,,++2+2)'(1+9-,,3*./0.8:54.%-2.5.,++5253-1-;//),')$**-2.-7.6/33/./137,,(**0/)+&*+0-42')/)()-..10-(1,,)01915118,*+/00447;5:5,),*..,,.0064+*)56-+6686&/&&'&)*(%$(-..+(&''(-**,:56.*/84:5713)*,9;1,11683441,.01363437&%'')0562'+.6/:9:7)00.9/.'/5:*63,,%)&*473971)(/))0-*,11,&,//.(*+-,101*+%&&*))'-,11/318+0+**/3/14661011;:</.''&)(&('002()+732*(&$)-,01636246:79411.1043;5.,+0.003:79<873+')&&'*-*.,(-7-/.))+//2254..*(*++3,.)%'(.22/*-0-/0,)&+&'**(0:;-04/-0.,-2-.,(+,/-157+)312''+5341,2,5,765-2.)-607)4).3,.5/2/2:6743/4.,*-%$&#"&)+*+'-(,/460/*,..)*+/.09:;71-)*.)-.'(*652-1..---'%)%&,:89,(**,-27/')%&%(--67-/,,'('*+(')-1%+.('+/05:7;:::;00;,7488;95,4+,+45434524..%.87)'%'**/2//)-'$$--%6*0'()6/('+,.3286686)('(/+-07.(0)*-...-*+&-./.2,$2.2+&'&26(-,*()-0++%')/01*'(,,34973;+/978976420()())5//-**+4283;-),322/.+(()&%'',43/0804,5,&)(&&&$(%$')'%&&%-)*0,./7.81/./,*02/5<77554:96785455.4///7874.5.,*0(-'&.&(*29-.;98-732*-03.)%(%)+(*,*+//,)$%&&.+&)-)*&**572'+%+'+,008/**&%*01+)*))'0+)&($'(01+)$*')(3-)-2,..-$(&'('%(.)+)85()3(+&(&++,,..;-+*)*30334201.&-)1'(&$&()&+5,21-)'*'%$&&%%()0.%1/-30)/..(%)$%$
@4c7d4b25-3a5d-4b86-a487-c663b00e8d0f ch=2 read=47332 start_time=2019-12-13T15:53:21Z barcode=BC01 runid=2c9cf7bc05858273f10e7d7ec552fc0bd742dc3e
CCGGTTACCTTGTTACGACTTCACCCCAGTCATGAGATCACAAAGTGGTAAGCGCCCTCCCGAAGGTTAAGCTACCTACTTCTTTTGCAACCCACTCCCATGGTGTGACGGGCGGTGTGTACAAGGCCGGAACGTATTCACCGTGGCATTCTAGCGATTCCGACTTCATGGAGTCGAGTTGCAGACTCAATCCGGACTACGACGCACTTTGTAAGGGTCAGCTTTAACCTGTGAGTCGCTTCTCTTTGTATGCGCCATTGCCCAGCACGTGTGGCCCCTGGTCATGGGGCCGTGATGACGACGTCATCCCACCTTCACCAGTTTATCACTGGCAGTCTCCTCTGAGTTCCGGCCGGACCGCTGGCAACAAAGGATAAGAGGTTGCGCTCGTTGAAGGACTTCCAGCAACATTTCACAGCGAGCTGACGACGGCCATGCGGCACCTGTCTCACGGTTCCCGAAGGCATTCTCATCTCTGGCTTCCGTGGATGTCAAGACCAGGTAAGGTTCTTCGCGTTGCATCGAATTAAACCACATGCTCCACCGCTGCGGGGCCCCGTCAATTCATTTTGAGTTTTAACCTTGCGGCCCGTACTCCCCAGGCGGTCGACTTAACGTTAGCTCCGGAAGCCACGCCTCGGGGGCTGCAACGCAAGTCGACATCGTTTACGGCGTGATGAGCAATACGTAACTTGCA
+
954709,-328.11,,.,35:761794,03:340*&,14.2+86/51924'(*,3;612,**//(++844001136,')/.-7:9*3580/2+')*06+.00;::97897;:977653/2259;1240*..11398731,1/19,//8743$%(./29585++23:305/+%(*++)539&)%$)637*7-8.6/20.*)244./+-/71(($%&1/.-))(%'%%$%$%$&((-,.056:58/4;0.3799:899(0''--)&++*++..(%%)*+),-553'514,/38(-,,-**)'+-12691530(2137-*/4+.3<-,,0+.,352035568544462+6+,((,/)(***.-132:23:57;-,2:/8.*%)*08)))*(5,7++-0,4++*&,***32,213</-,,,&+'(+85442/.*,**&'*'2163347023351.10882892,+.-0.1,221226747..10165;89:<;;,++,,25;<4:55533659607646/8.-.77:-,*1*478<<23.---.5704;)((+,/&/*+35*',-076:81:;;+43.9;<.7641.0*.--28++5,6.10.+-.75/810131150*,(),&$(*-1/3-402:5742310(.41,('$&),-&*,,,157973786278)--7-+*,),01*+3.-(*)'*((##$%%
@1c7fd062-5ab1-4d49-b039-ba9f052fa0aa ch=401 read=64987 start_time=2019-12-13T15:53:17Z barcode=BC01 runid=2c9cf7bc05858273f10e7d7ec552fc0bd742dc3e
CCGTTACCTTGTTACGACTTCACCCCAATCATCAATCCCACTGTAGACAGCTCCTTCCTTTGCGGTTAGGCCACCGGCTTCGGGTGTTATCAACTCTCGTGGTGTGACGGGCGGTGTACAGACCGAACGTGATATTCACCGCGACATGCTGATTCGCGTTCGCAGCGATTCCAACTTCATGTAGTCGAGTTGCGGGCTACAATCCGAACGAATGGTTTTACTATGGGTTTTGCTTCACCTCGCGGCTTCGCTTCCCTCTTAACACCATCCATTGTAGCACGTGTGTAGCCAGGTGGGGCATGATGATTTGACGTCATCGCCTTCACTCCAACTTGTCACTGGCAGTCGCTTCAGAGTCCCCAACTTAATGATGGTAACTAACGATAAGGGTTGCGCTCGTTGCGGGACAACCAACATCTCTGACACGAGCTGACGACAACCATGCACCACCTGTATCTCATATAGCTATCTCTCCATCTCTGGAGCCTTTATGAGTATGTCAAGACCTGGTAAGGTTCTTCGCGTTACTTCAATTAAATACATGCTCCACCGCTTGTGCGGGCCCCGATCGAATTCCTTTGAGTTCATTCTTGCGAACGTACTACTCAGGCAGGTACTTATTGCGTGCTGCAGCACTGAACTTTGACATCAACACTTAGTACTCATCGTTTGCGGCGGACTATGGTATCCTAATCCTATTTGTCCCCCCACGCTTTTCCGGGGACTGAGCGTTATTGCAGGCAGATCGTCGCTTAACCGCCACTGGTGTTCCTCCATATATCTACGCATTTCACCGCTACGTGGAATTCCGATCCTCTCCTGTTGCTCTGGCGCCTGGTCTCTATGGCTTACTGAAGTTAAGCTTCAGGCTTTCACCACAGACACTTGCCGCCTGCTCCTCTTTACGCTTAATAATTCGGATAACGGCTGCCACCTACGCATTACCGCGGCTGCTGGCACGTAGTTAGTGGCTTTCAATAAAGTACCGTCACTCGGCTACACCATTTCCCATAGCCGCCGTTCTTCGCTTTATAACGAAGTTTACAATCAGCTTCTTCCTTCCGCGGCGTTGCTCGGTCAGGGTTTCCCCATTGCCGAAAATTCCTACTGCTTACTCCCGTAG
+
64.+3(+20701:*2/%1340*.)'#-&*+6446:599*')%'+()-'+,--+*,,/,28-+5&-,6*-2)+$)-,3.007(473-6---310-+++**6576878786<:880//0+..,,1*'*/248///1*8234;12/,001199:+9**(('+*'#%%)*..615),%*.5/013778::51342.-%-'./-,/380,')*+)+,+4+135*%%.-03;37892,.99855322244/-402203438+*+.+&$$&,/177844:)*)**&*/02-*)'$#$#*%%%058,6//./.36<9.000258-1'-,13.%')4)+(',+-.86888<7,//0..-)%)''-+101*..,,0/323395731,,+-1511//*041,2252.,+*.1),*0*2,51/.15171-++')+52532-100120(1354335+.,0-.0/,('&)+77433-*+-.31--+*/627542-(2*(-.-/+(,)+,,,3,2121./21-.432-.2074,/4.011;)((0)(*,--0'$%')22676923730800098/,.432*(,.2'/)7.75-67/+1+-**-0-***--)+,')&('',./)667+,)+),1.//:00.0&&0$'(-././/19,+62/01866*3-)*.+-**(.22+*'%&+,((-**++%.'%&%'(')-'(/9-.**%)'$##&-077*&()+27;--'.7:*+2443/0'-,'-/(-&'%*(**/-,,%$$%%'('*(.6359:;222;3//09/0330336451303:*0/5:311++&%)0-0241.)+,11,+*,1/+)&(+20)&*,%*249985644401005;3132.8/-923-0298.31..5,-/1/,-+/3/$*(**.2/36/00/37*,3;://*'%%(-,2373+)97652,)&%&)+--4343635.800693.00..28708.(())*.2/-*++.+*--*,/-1:3-0(-0.151232-3,,(+(,417<5/)''+*,0328:9;;.3-.%&')'(,.,(%+()4;8.0+-/+$&))537:8+4..+*,+6-/*6+,,3.:02(3350:6-04/*.32:0006590.74,&+&&&$$$)+36(*,((
@e58ac46d-57bc-4c61-8646-6c98a4bcc850 ch=250 read=191492 start_time=2019-12-13T15:53:26Z barcode=BC01 runid=2c9cf7bc05858273f10e7d7ec552fc0bd742dc3e
TGGTTACCTTGTTACGACTTCCCACTGATCAGAATCCACCAATTAAAATTGATGCCCATCCAGAAGGTTCGCTCTCGCTAGCACTGCAGCCCTCCCATGGTGTGACGGGCGGGTGTAATGCAAGGCCAGGAACGTATTCACCCATGGCATTCTGATCCGCGATTACTAAGCGATTCCGACTTCGCCAGGAGTCAGGTTGCAGACTCAATCGGACTACGACACTTTGCTTTGCCAGGTCCGCTTGCTCTCGCGAGGTCAGCGCTATGCCTGTATGCGCCATTTATGGCACGTGTGTAGCCCTGGTCAGCAAGAGATAGCAGTGACGGGCGTCGTCACCTTCCTCCAGTTTATCACTGGCGAAGTCTCCTTTGGTTCCCGGCCGGACCGCTGGCAGCAAAGGATGGGGTTAGCGCTCGTTGCGGGACTTAACCCAGCATTTCACAGCACGAGCTGACGGCCATTGCGGCACCTGTCTCACGGTTCCCGAAGGCGCATTCTCATCTCTAGAGAGCTTTGTGGATGTCAAGAGACCAGGTAAAGGAGTTCTTCGCGTTGCATCAGATTAAACCACGCCTCCACCCGCTTGTGCAGGCCCGTCAGATTCATTTGAGTTTTAACGCGCGTGTACTCCCCGGGCGGTCGACTTAACGCGTGGCTCCAGGCCACGCCTCAAGGGCACAGCCTCAATTGACATCGTTTACGGCGTGGATTTCACCAGGGTATCTAATCCTGTTGCTCCCCGGCACCGCTTTTACAGGCGTCAGTCTTCATCCAGGGGCGCCAGCCGCCACCAGTATTCCTCCAGATCTACGCATTTCACCGCTTTACCTGGAACCCCTCCTGCGGACTCAAATACCCGATTATCAGATGCAGTTCCCAGGTTGGGCCAGAGGATTTCACATCTGACTTAACAAACCGCCTGCGTGCGCTGCGCTTAGTAATTCCGATTAACGCTTGCCCTCCGTATTACCGCGGCTGGCACGGCAGGTTAGCCAGTGCTTATTCTTCTGCGGAGTAACGTCAATGGAAGCCGAAATTATTAACTACTCCCTTCCTCCCCGCTGAAGTGTACCTGGCCGAAGGCCTTCTTCATACACGCGGCATGGCTGCATCAGGCTTGCGCCCGTTATGCAGCCAATATTCCCCGCTGCCGCACTCCCGTAGAACG
+
)('0.*1190,,((+.0012001&*%%&+'$$%(03+(+',(+).-)%*$$#'&0/*%/-(''*(()(7,&%&&&*&))$%%$&'&(*&0.(&/4+%.&2265315(57505-+')$%(%2205(69%16.3/.11--)%%))%*+2136:3///*2+$)2/5-'&*)**,,029310)1294+*'#)*%()-/6936%0'*,53326*0*71476683.$+(('')-/*%)&)++*..)+-++++..0)')&'%'(&&&&)(+,&($##%$)-/28;339)%&%(*+.-,.-)(&'(+)**3.,&#$&%'')&('))'*++,0(/*)(*&$%)')'&'+((07001<2.16343130&&%''*06/19/(02-90(*4-7*8.01()4)80104/-%1/45)&/-.,%&**012/6/*'(//-%$$)$0('(&/019-,).)&*()*%'*&++2)0-6,5,(,'1.56;784857253879172++0,3324332/()(++*(%'&*&*(,/871149::578./)*+,8:36722/)*.(./:522*''&%%&*,/2+))6)870-5+.(&'()7.43-'%%&%,'*(2*3.&$'')(+6.9-233.0.488',%'&'()))%(')+5:6+&0/2'.-120144503.*(*%).-3(),-,2/11497740/9,+(),&150,($*$(%%)/0,26.(,*0),2(1&*.))%'&)0-)++--)$&)*62034+-091*+&'().)&%$$$$''(.34-.0/017664(10.*0/2*,)*)$#$$$%'&.+'.112:3,,.'))2,,%(*1224;;107600..+*+'&+0(&)*,,.0&%%&,.11/1%&$%$,,)((-.,/331121-&)*082/+,-,6.)/)-&(&++)18..'&(-/))+-.3/6/4475;268,+)'&&&&&&%+)'%$''200.8(+,120/-)'('$$()*036-22193150/-,'&'%'$&&%'&(+*2...3,1--++)%+2.274467.,&'(243/14362-*&%',&%(('***1).&')'(0,4+052)+-24.+.,--,$)$$$&&#$%-&'')*..,..&'.-&)&(&)*,/60/-/5-,,,,/1,69549.0.04.''+.114&/3*1*,-936551%+*()%&'&)*/6'*51,'+.+
@811a34f5-0e08-4a1b-9a37-be9f1c077897 ch=324 read=110047 start_time=2019-12-13T15:53:31Z barcode=BC01 runid=2c9cf7bc05858273f10e7d7ec552fc0bd742dc3e
TTCGGTGGCCAGCACCGTTCAGTTACGTATTGCTGGTGCTGAAGAGTTGTCGGTGTCTTTGTGTTAACCTGCGCACCATCGCTCTATCTTCCGGTTACCTTGTTACGGCTTCACCCCAGTCATGAATCACAAAGTGGTAGCGCCCTCCCGAAGGTTAAGCTACCTACTTCTTTTGCAACCCACTCCCCATGAACGACGGGCGGTGTGTACAAGGCCGAGATTATTCACCGTGTACATTCTGATCCACGATTACTAGCGATTCCAGGCTTCATGGAGTCGAGTTGCAGACTCAATCGGACCTGACGCACTTTATGAGGTCCGCTTGCTCTCGCGAGTCGCTTCTCTTTGTATGCGCCATTTGTAGCACGTGTGTAGCCTGGTCGTAGGCCATGATGACTTGACGTCATCTTACCTTCCTCCAGCTTGTCACTTTGGCAGTCTCGCTAAAGTCCCCAACCAATGATGGTAGCTAACGATGCAAGGGTTGCGCTCGTTGCGGGACTTAACCCAACATCTCACGGTACGAACTGACGACAACCATGCACCGCAACATCTCATATAGCTATCTCTCCATCTCTGGAGCTTTTACCTTAGTATGTCAAGACCTGGTAAGGTTCTTCGCGTTGCTTCGAATTAAACCACATGCTACCGCTTGTGCAGGCCCGTCGAATTCCTTTGAGTTTCATTCTTGCGAACGCGTACTACTCAGGCGAATTACTTATTGCGTTAAGCACTGAACTTTGACATCAACGCCAGGTACTCATCACGTTTACGGCGTGGACTACTAGGGTATCTAATCCTATTTGCTCCCCACGCTGGGACTGAAGAAGCGTCAGTTGCAGAGCCAGATCGTCGCCTTCGCCACTGGTGTTCCTCCATATATCTACGCATTTCACCGCTACACGTGATTCCACGATCCTGCTCCTGCACTCCTGGCTGCCTGGTTTCTGTAAACTGAAGTTAAGCTTCGGGCTTTCACCACAGACCCTTGCTGCCGCCTGCTCCTCTTTACGCCCAATAATTCCGGATAACGCTTGCCCACCTACGTATTACCGCGGCTGCTGTACGTAGTTAGCCGTGGCTTTCTAATAAAGTACCGTCACTCGGCTACCATTTCCTGTAGCCGCCGTTCTTCCTTTATAACTGAAGTTTACAGTCGAAACCTTCTTCCTTCGCGCGGCGTTGCTCGGTCAGGGGGTTTCCCCATTGCCGAAATTCCCTACTGCTGCCTCCCGTAG
+
%#%)'+%&((%%&$&'(.8-%.4.(-66427111:637786,+*&(.7,.0*),%**172+-/,6/7/3&%(%'$%%%*.44873699:/:0/008/0949)/+&(-*()-,.047.-/04--+*456688;93314*-())/4'(*61**,)++8/:+154391,-.7,889-/12.27,).-248,)'&%(.+&40:9430+++,3.2646*4*($*$'&(-.+).0)-%($(),/:433/5-(,-+1/++-0/8656/+%%(,,.40.1-,'(),/-1,:-.)+/0*+'+)6*6+)&%*,/),%(,49-6635615.,,./'(*()+&&,,022-01706,37,*0021336;286),'&)+(,)(*+*.,,.6,/7:80.2)6/;783340-/.1/245889:*%&%/85499-/')(,6-..2.,**(*',&((/+/.01.-&)+//1'(%'$4(-,/1-(-'%)-0520-.*)'',2053100102184210873/3+2)&%&*0-/012+'))&&)++03///./2066+9<96--,,.%&(%#%()12/322'51110/44.37+,210279-..-98.&--++&(*+/55503123:50./15)71967<98;423-.093%'*2*;<;95..+*()%$)/')**+-/3+./36)%)*-40625&&((),-00(435;-8,,,0/5.*,)&&''%*,0.297)()+)'(,.,4....5*%%)).3328--/8+))76.7).,,-0,*.--/555,/%&(.8-'(&--.859467765(761//372182//,).2*)-+/2/)&((('%')*853-*%((%),451/50//,,*01924597566)/,'(--8<857-878904.-28454789996.-2,.983288.3:1,%('((((5,-%()--2(+##(+)(+--0-2**'2212/+**/0:7-*%&','&&&$&((.&%$%-95,99.4:,+003)('(,3;210-++-/105910+.16(*27/,55/71-2.297.6-+-563*)(('-)*,**2*&%))/0/:133+((%,,((4((%%).+008+)*0(-/7,07/*)/-,37**,/689:1///+4,*)',-+4;30400//,-**195::5343-.5**,7565321*.5/)0,%**'+340:1:75:96/:.'(&&*.3/310056-520'-521)/730896,22'('')0206,80**11123/,().8,+/,(
@b886684a-3888-421f-b66e-080e15bfcaeb ch=136 read=319775 start_time=2019-12-13T15:53:37Z barcode=BC01 runid=2c9cf7bc05858273f10e7d7ec552fc0bd742dc3e
CTCTACGGGAGCAGCAGTGGGAATATTGCAATGGGCGCAAGCCTGATGCAGCCATGCCGCGTGTATGAAGAAGGCCTTCGGGTTGTAAAAAGTACTTTCAGCGGGGAAAGGAGTAAAGCTAATACCTTTGTATTGACGTTACCCGCAGAAGAAGCACCGGCTAACTCCGTGCCAGCAGCCGCGGTAATACGGAAGGTGCAAGCGTTAATCGGAATTACTGGGCGTAAAGCGCACGCAGGCGGTTTGATCAGATGTGAAATCCCGGGCTCAACCGGGAACTGCATCTGTTTAGCAACTTGAGTCTCGTAGAGGGTAGAATTCCAGGTGTAGCGGTGAAGGAAATGCGTAGAAGTCTGGTACCGGTGAAGGCAGCTGGACGAAGACTGACGCTCAGGTGCAGCGTGGGGAGCAAACGGATTAGATACCCTGGTAGTCCACGCCGTAAACGATGTCGACTTGGAGGTTGTGCCCTTGAGGCGTGGCTTCAATAACGCGTTAAGTCGACCGCCACCAGGAGTACGGCCGCAAGGTTAAAACTCAAATGAATTGACGGGGCCCGCACAAGCGGTGGAGCATGGTTTTAATTCGATGCAACGCGAAGAACACCTGGTCTTGACATCCACACGGAAGTTTCAGAGATGAGAATGTGCCTTCGGGAACCGTGAGACAGGTGCTGCATGGCTGTCGTCAGCTCGTGTTGTGAAAATGTTGGGTTAAGTCCCGCAACGAAGCGCAACCCTTATCCCCTTTGTTGCCAGCGGTCGGCCGGGAACTCAAGGGAGCTACCGGTATTAAACTGGAGGAAGGTGGGGATGACGTCAAGTCATCATGGCCCGACCAGGGCTACACGTGCTACAATGGCTACAAAGAAGAGAAGCGATACCTCGCGAGAGCAAGCCGGACCTCATAAAGTGCGTCGTAGTCCGGATTGGAGTCTGCAACTCGACTCCATGAAGTCGGAATCGCTGGTAATCGTGGATCAGAATGCCACGGTGAATACGTTCGGGCCTTGTACACACCGCCCGTCACACCATGGGAATTGGGTTGCAAAAAGAAGTAGGTAGCTTAACCTTCGGGAGGGCGCTTACCACTTTGTGATTCATGACTGGGGTGAAGTCATGCAAAGGTAACCGG
+
*+.&(*-,4$)+45513553-)+)),+&+)*4697...0849;777100.'172988967672223384+++.1122760954612279/*(0-/07:1*10/46+*.*)($&+-:7-0+.,+-8-78,%$&**-++*0-,6/2-2*+/*&+*'*+0,.*)+.1./071158;3330/.1,.+0/2511279,*/3079713421505.*+3,.3-,.;9;:9787:5---.',+/.120%(13+'#*'+,,+''&/0*)24/+1-),0,2(%'0)/002.0//0/*-0)$'&)'&%$'&))()+,-/.'0/5+1(/+6/4203:31/&103882/+&&**()1376-)+&%)(*)%&'+0-4))+))/*&#/#$&564/8./-11235464)-123.-...7-23.*-.3<23060+1)*-635:(-2/623387/136<9;:9'*))**671*)'',)((,/0.1/39*(0*/,5044/3*)+'$&)')),/.0210-1136781/,$&%(-*)',./.702-335.71:8<;858:2:722/304.0',16-/9-+,*-./-..6,.,)+/),.,+;<-255:30-3/267842*01*-+*%*+)*%,*1410021,*&'%(+,.-+,5--1.-.0144,,5.-31378;:.81/7424732215.26444;332/.400550/0.,.--032/5201.60/)+,;:::90:1825/1/&++04,*'(+205.66/11//-:3++4/+.7568473664.3.2,.96081351+*.,+///*05,1.)&(186679-+6,/0,0+)(-*&'+,127146,39422-1.454),23;7864,+('')(+.6867/:,+-,+446:*&*&$(&+*(*)'*(*3141/0,*,'.6-++&1,48:96777<7+./86669:7921*/,'6(0&)*,53203.*+,*+-.1+*)),+))9,8/61.--+(*)-/175:99625**+3003701071%'.1772346+2660/600182535;89;71210035:6864*&%'&3.,4/,-026.*%),*,((*'&#&$$0'3.+2-+:2/.+(+'(+*)//-/094.11116+-45891-02./.0./06-2)*.3)-,134412+
@849ad56b-7e65-4763-8ec3-9956abb28aad ch=325 read=97314 start_time=2019-12-13T15:53:36Z barcode=BC01 runid=2c9cf7bc05858273f10e7d7ec552fc0bd742dc3e
CTTTGCTCCCACGGGAGGGCAGCAGTAGGGAATTTTTCGGCGGATAGGGGAAACCCTGACCGAGCAACGCCGCGTGAAGAAGGTTTTCAGTTGTAAACTACCGGCAACAAAAGAACGGCGGCTACGGAAATGGTAATGAGTGACGATACTTTATTAAGAAATACGGCTAACTACATGCCAGCAGCCGCGGTAATGCCCCGTAGGTGGCAAGCGTTATCCGGAATTATTGGTAAAGGGGCAGGCGGCAGCAAGGGTCATGGTGAAAGCCTGAAGCAACCAGTAAACCGGCTCCAGGCAGCTAGGTGCAGGAGATCGTGGAATTCCATGTGTAGCGGTGAAATGCGTAGATATGGAGAAGAGAGACACCAGTGGCAGAAAGGCGACGATCCCCATGGCTGCAACTGGCGCTCGGTCGAAAGCGTGGGGAGCAAATAGGTTAGATACCCTGGTAATTCCACGCATAATGAACGGTGATACTAAGTGTTGGATGTCAAGTTCAGTGCTGCAGTTAACGCAATAAGTACTCCGCCTGAGCAATTACGTTCGCAAGAATGAAACTCAAAGAAAGGTGACAGGGGCGCACGGCAGTGGAGCGTAATAGTTTATTCGAGCAATGCGAAGAACGCCTGGAATGTGGACGCCTTATACTGTAAAGGCTCCAGGAGATAGCTATATGAGAACCTACGGTGATTCATCTGGTTGTCGTCGAAACAATATGGTAGAATGTTGGGTTAGTCCCGCAACCGGCACAGCCCTTATCGTTAGTTACCATCGATGAGTTGAGGACTCAGCAGGATTGCCGTGAAGCTGGAGAAGGCGGGGATGACGTCAAATCATCATGCCCCTTATGACTGACTACACGTGCTACAATGGATTTTACAGGGAAGCAGAAGCCGCGAGGTGAAGCAAGCCATAAGAGCAATTCTCGAAGTTCGGATTTAGTCTGCAACTCGACTACGCGCAAGTTGGGGCCTCGCTAATGGCTCGCGAATCAGCATATCGCGGTAGATACGTTCTCGGGCTGTACACCGCCCGTCACACCACGAGAGTTGACTTTGAAGCCGGTGGCTAACCGCAGGAAGGGCTTTGTCTGGAGTGGATTGATGATTGAAATTGAAGTCGTAACAAGGTGACCGG
+
(*'*)-(-+&%*+3/'),(/-58-53-*1*+/,457-/1+.)*-(%-+)')11)2***0442/-525323:*(&')()&*,)0+6/-1',,*&%-0)++%+((%%'&(,51(&%&&,+(),*,,,)+)2.+773.*)))*,,3,&%&&*+1/+-.0)%)(%$&))+0.02-'&($&#('&&'),,0*)))(0)+)0&*)()).*)20-05137896.7,5--1-1%(&(%$(+'')+*.*71.-.,/11/.)2,,*+-,330.1+*/4((+&%(&%(()),./(3+/*(','(/5.,,,+&-(()$%((&,)+.**&&(&/*,&(*&)&&'*-6886134,,/,*,*.6230-+*-,(((&(,./69-781<2()/3-.03970/.-/)'%##(%&&(*,/.)*(('),+*1/1(*+-)+&(&&)*'()28;1,*((+&)1(+);7-./.*,,//0'*$&%$&)&&('*)4.*)(&*)(+(,*,9283;793-,*+64/0533244/20900,&,).,68/611286/.,('%,-/(/()+/1.8*-,().1/+49-,8749+()&$'%%&%''-87/.%''((,+'-040,(+)/--/(,)7-,/52)&.107223,.('%&&%)().0---&)'%&'#%$&&((%(&$$'+-(.-/4&),*('),'*,.-)%$$%'&%%$&%,+0,-%,&$$%&(,(/+*,2786)(&$$&%'&(')%%&&''%(%'-()+&&(,1)$*(')%(&%%((&&-,&)*,-.5/.-3645958200/-%$'&($1,,'*'%'*'-+&'%#&%$%$%'())*-+('(*'%%&)*(&()--.1*-(+-1/1))*133)*0.21,+$&%*..*%$%&$&&#$$%'*)%&&)%$%%(.'**(*()/+,3:78/)-))(-,&%*.%+&#&*)&&#%('(,,0.%'((049)/$+&%%()*2+-3.+,1-*+'&)),-,),((2*/-*(&*--./-/+()*+.&')+5+0-%'')+/366473+(758:0.0*(,*/13*&&&((,-139.-00-../6,,/*(&)24.+**,(*+//081/0/.+,.428776.5-7.+*()(*')(()*&()2/,.-*-//,6('&&&(*)2/./75786844).+-03/31
@f70470dc-1e37-42a5-af83-f9a4eddf3e2e ch=82 read=128104 start_time=2019-12-13T15:53:45Z barcode=BC01 runid=2c9cf7bc05858273f10e7d7ec552fc0bd742dc3e
CTCTACGGGGAGGGAGGCAGCGAGTGGGAATATTGCACAATGGGCGCAAAGCCTGATGCAGCCATGCCGCGTGTATGAAGAAGGCGGGTTGTAAAGCGCTTTCAGCGGGAGGAAGGGTAAAGTTAATACCTTTGCTCGTGGCGTTGCCCGCAGAAGCTACCAGCTAACTCCGTGCCAGCAGCCGCGGTAATACGGAGGTGCAAAAGCGTTAATCAGATTACTGGGCATGCAAAGCGCACGCAGGCGGTTTGTTAAGTCAGATGTAAGAATCCCCGGGCTCAACCACAGAACTGCATCTGATACTGGCAAGCGGAGTCTCGTAGGGTAGAATTCCAGGTGTAGCGGTGAAATGCGAGATCTGGAGGAGGGATACCGGTGGCGAAGGCAGCCCTGGACGAAGACTGACGCTCAGGTGCGAAAGCGTGGGGAGCAAACAGGGATTAGATACCCTGGTAGTCCACGCCGTAACGATGTCGACTTGGAGGTTGTGCCCATGAGGCGTGGCTTCCGGAGCTAACGCGTTAAAGTCGACCGCCTACCTGGGGAAATACGGCCGCAAGGTTAAAACTCAAAATGAATTGACGGGGGCCCGCACACAAGCGGTGGAGCATGTGGTTTTAATTCGATGCAACGCGAAAGAACCTTACCTGGTCGCCCGAGCATCCACGGAAGTTTTTTCAAGAGATGAGAATGTGCCTTCGAGAGACGTGGACAGGTGCTGCATGGCTGTCGGCTCGTGTTGTGAAATGTTGGGTTAAGTCCGCAGCGAGCGCAACCCTTATCCTTTGTTGCCAGCGGTCCGGCCGGGAACTCAAAGGAGACTGCCGGTGATAAACTGCTGGAGGAAAGGTGGGGATGACGTCAGAGTCATCATGGCCCCTTGACCAGGGCTACTACACGTGCTACAATGGCGCATACAAGAGAAGCGACCTCGCGAGAACAAGCGAGGACCTCATAAAGTGCGTCGAAGTCCAGTTGGAGTCTGCAACTCGACTCCATGAAGTCGGAATCGCTGGTAATCGTGGATCAAGAATGCCACGGTGAATACGTTCCAGGCCTTGTACACACCGCCCGTCACACCATGGGAGTAAGGTTGCAAAAGAAGTGAACAACCTTCAGGAGGGCACTTACACTTTTGTGATTCCTTGACTGAGGGTGAAGTCGTAACAAGGTAACCCGG
+
,,0)*,,26('+0-,.5///1('()&0()*,+-4-,-2299686*+203(').1,,-,-1,374756625494202/3.'*)))+'+((+*-193*,&)(***(,-/44()0.+,)$)&//*5,5,.,0,-70.165*)&()('(&,3*+4''-&$%$+160*/).*))5.+//0,++)%+2-/--+)090/12,+(''0,74-)-.60:0:/5(,,+1,18884/$*$&+10''((&-),-/51..151'*,5.236(541,&()%-/-/')((*134/2+3*'++&%-.,+,-.53012126886.*$((((+./1758,.(+,,).+/+:)*9;:7+--.7;8601-+*,)&)++34:6'/)&35+4567:797061)**++,)0,6-).:6904-/**)*+33333627666((*))+/38.*+%$*7:38$)(*%/,,+33578&&,*)*,.5,)*-76515*'&)),764315263347/80101:/',*+/941328213,).-,&,237577-9-7--+785685./'&%((&''*'&('&'218582545/817430+-/83;:+.-306-1-4.1991-9/+,&,+.17/9688:9,/016/))()-8);565/*-/0883658..1)(*+,/10/4;95%&&(,-)'%%+672,+,/528/32;982.2''(*+2./&&/,)21384++$%&*+-0&&)-15(&$,(+,44683:32.5.&)++76876<52/484/1.;/;:8:88.-7.',-(1)+-+,../9;4.9/00/29.,050253'/+0/10.3052://.099.1('.%)*42234'/-()+/7061,%'/-+0+)/+.213;:14887:9771&%&),,41%&',16.(*-),/:29:987,.$'''()*9988-9-,/-,*--248.1((')(()257867/,,*%'&*73-0,')+-6/.-)+1:7346878+()''**)$,)7-.),-349/6...30+02/4,--/4///+1),+-)**&+308111:61111.(*5<975-(,+1.+*./154528+%-6652712/0.-*16/1;2016160/3++*0.(')(/+13911288*(*+'*('(&-521183%23++)*&$%'$$(%(/25.-.044,+%&'*),-,(/4*++1.,1.)(*.07:1845544+//
@620d0e82-9733-4fa6-8cc7-c5c54b5b1946 ch=94 read=200390 start_time=2019-12-13T15:53:42Z barcode=BC01 runid=2c9cf7bc05858273f10e7d7ec552fc0bd742dc3e
CTCTACGGGAGGCAGCGGTGAGAATGTGCACAATGGAAACCTGATGCGCTTAACGCCGCGTGGTGATGAGGGAACGGATCAGTGAGCTTGTCTTTGGGGAAGATGACCGTTTCCCAAGGAGGAAACCACGGCAACTGCATGCCAGCAGCCGTGGTAATACCCGTAGGTGGCAGGCGTTATCGGATTTACTGGGCGTAAAGGGAGCGTGACAGATGATTAGTAAGGATGTGAAATACCGGGCTCAACTTGGGTGCTACATTCAAACTGGTTATCTAGGTACCGGGAGAGGAGAGTGGAATTCCTGATTAGCGGTGAAATGCGTAGGGTGGGAAGAACACCAGTGGCGAGCGACTCTGGACTGTAACTGACGCTGAGGCTCCGAAAGCGTGGGGAGCAAACAGAGTTAGATACCCTGGTAGTCCACACACCGTAAACGATAGACCGCACTAGATGGGGTTTCAACACCTCCGTGCCGCCACTAACGCGCATTAAGTATTCCGCCTGGGAGTACGGTCGCAAGGTGTTAAAACTCAAAGGAATTGACGGGGACCCGCACAAGTAGACGTAATGGTTTAATTCGAAACAACACGAAGAACCTTACCTACATGACATCCTTGCATTACTCTTAATCGAGGAAATCCCCTCGGGGACAAGGTGACAGGTGGTGCATGGTTGTCGTCAGCTCGTGTCGTGAGATGTTGGGTTAAGTCCGCAACGAGCGCAACCATCGTTAGTTACTACCATTAAGTTGAGGACTCTGGCAGAGACTGCCTGGGTTAACCAGGAGGAAGGTGGGGATGACGTCAAATCATCATGCCCCTTATGTGTAGGGCTACACGTGCTACAATGGCACAGTACAGAGATGCAATACCGTGAGGTGGGCAAACTTTAAAAAACCAGTCTCGGATTCGGTGTAGGCTGAAACTCATACCATGAAGCTGGAAGTTAGTAATCGCGGATCAGAATGTCGCGGTGAATACGTTCCAGGTCTTGTACACACCGCCCGTCACACCATGAGAGTTGGCAATACCCGAAGTCCGTGAGCTAACCGCAAGGAGGCAGCGGCGAAAGGTAGGGTCAGCGGTGGGAGTGAAAGTCGTAACAAAGGTAACCGGAAGATAGAGCGACGAACTGATGAGTTAACACAAAGAACTTACCACGGCAACTTTCTTCAGCACCAATACGTAACTGGG
+
%&))(,'+-)./-+,0&0//,.,3-'.&'&)/:86-+1,,:)*+625*(++./-,./+,,'(&%)-*('(*-$&'*---+&'*((')-')+/088075)+(&*',,0,&+1*.5+,*2*+,&+)&0,)*(&$%((*&(%*&%$(&*+*350,0*+7..-/,)*-+3,+.4.''.423;425.5,11-''+--+-02%(&)0,%'')+)(*%1-)***-,--''2.74-.,,43/*30*21./0*'(,(0//0122+0-,/&/87778.4.+,35'/,'%*((*))+*/2+++#*%).(5+4-)&)-)&').341*26*,2441,)'+.920.*,-*'((&(*350'('(')(+,,00-.-233/-%)-155465694,5'&+.)(-/2698((,-3803+(%((4*+-007;-,122(-00.)('*(286:;;;7344%&)*)%(%&))($%'*;2-678779569565(-&17239)'(*&$$%%'&((0**-,.562+/774-&(&-,3/433*)))*+)*,/.252.,+,.)++,117263439198<84203,(''%&'2%0$$'6/573)8.:2*0+()23,)*,+0.-4,+.++06.--./024725+)'&(*,,'*(+,6.6//)()+(-.*-08/+-(4;7-/5-++)*/0*1-,33936,.4)0:*/3888-0114899852411+-073;3994444+*64+-77823/1485446'+++-.-,0622357:281:3-,8/.-/1443,'%%&&'(+,/34:99;638361+-3/+..*,-/.357/11367898666257;;:;/93)(/2122853/467444/)+,-19728162160&''0406,++++:996;5237///((%-)-(&)6335:534::<04:99532//.-7/1(-(&)*2..-1,0-)*.(()+/++.17001:24*')%&%''$'+08394791.//-.31*1(-(,7,,785445)(2:96330102/.)/803;5/13%))-79833--+/+.)*2,--481)((&(*0021/...6/5+&(+*'+%&%(**/0+.//4.-/10*,00-,(+-&3*75'+),*/*),.*13:78;/,9/6<:;:-4+)(%**+/239912/./..11),+,1,/+(%&)$&,)%$&/*'(($('%'.6/.5892/220.,-+%1+',&'$$##
@108b2e98-fe12-4100-908c-4547d0b5459e ch=267 read=106144 start_time=2019-12-13T15:53:58Z barcode=BC01 runid=2c9cf7bc05858273f10e7d7ec552fc0bd742dc3e
CCGGTTACCTTGTTGACTTCACCCCAATCATCAATCCCACCTTAGACAGCTCCTTCCCTTTGCGGTTAGGCCACCGGCTTCGGGTGTTATCAACTCTCGTGGTGTGACGGGCGGTGTGTACAAGGCCGAGAACGTATTCACCGCGACATGCTGATTCGCGATTACTAGCGATTCCAACTTCATGTAATCCCGGTTGCGGGCTACCAATCCGAACTGAGAATGGTTTATATGGGTTTTCTTCACCTCGCGGCTTCGCTTCCCTCTGCACCATCCATTTAGCACGTGTGTAGCCCAGGTCATAAGGGGCATGATGATTTGACGTCATCCTACCTCCAGCAATGCTGGCAGTCTCGCTAGAGTCCCACAACTTAATGATGGTAACTAACGATAAGGGGTTGCGCTCGTTTGCGGGACAACCCAACATCTCACGACACGAGCTGACGACAACCATGCACCACCTGTATCTCTTATAGCTGTCTCCATCTCTGGAGCCTTTATGGTATGTCAAGACTGGTAAGGTTCTTCGCGTTGCTTCGAATTAAATCATGCTCCACCGCTTGTGCGGAGCCCCGTCAATTCCTTTTGAGTTTCATTCTTGCGAACGTACTACTCAGGCGGGTACTTATTGCGTTAACTGCAGCACTGAACTTTGACATCCAACACTTAGTACTCATCGTTTTACGGCGTGGACTACTGGGTATCTAATCCCATTTGCTCCCCACGCTTTCGGGACTGAGCGTCAGTTGCAGGCCAGATCGTCGCCTTCGCCACTGGTGTTCCTCCATATATCTACGCATTTCCTGCCATGGAATTCCACGATCCTCTCCTGCCTCTGGCACCGCCTGGTTTCTATATGGCTTACTGAAGTTAAGCTTCAGGCTTTCACCACAGACCCTTGCTGCCGCCTGCTCCTCTTTACGCCCAATAATTCGGATAACGCTTGCCACCTACGTATTACCGGCTGCTGGCACGTAGTTAGCCGTGGCATAATAAAAAAAGTACCGTCGCTCGGCTACCATTTCCTGTAGCCGCCGTTCTTCCTTTATAACGAAGTACAATCCGAAACCTTCTTCCTTCACGCGGCGTTGCTCGGTCAGGGTTTCCCGATGCCGAAAATTCCTACTGCTGCCTCCGTAGGAG
+
.*)+,.')*+-(-+((77988/76..16662030+46+$0'+(++550233488.98,(4,*+457:/18;0.401-+/,..8/+',0.////-,-++(3+335788:4::44956665486-.*,*&'*,1/*,-2:3.04.120/0018::37541./-21+*(%%&+3483,3)*.4041,+())1,'(*/,&0'*,.-*-'3+82/+,04,,+'.415/9<,(,(+26-66*(*-7.)29874,2++28/**4,61),1.,,*.538:://9+&'*&+-01.)*,*21+%.1/-+*.*.5:3/15000/'18,+,-/65752.&'***0*('&%%')0219424730/)-2132334,(%,)-(+*0,-,,-2/00300.,-...*1/792.0.0.0755.7,/-.7//&+)-+(+',.0453,/004/6128556/57.84(00144527;34823453//++/,++-..&4346754324031'*4-55.',()%(+437*,-/04340*&')+:99<978394014;5-&1*10;...6445697341(*+-)1,.-,&%.25.147798;71330-*%.2:745:<224-..1,2262564457.-8/++)*)++2+2---5/8/6.3370/0-/4499/172.+,-)+(-+2((*(*'*&*+-434023-%#&&**,109155,50//,/,.0436/580-390(+..89+%)(&*/1,'61-554588547(22413,0//4003;:89868-4,+,:;51578789859246232223640434-/620)('&'%(00/0111)&'(*,.*,.249525+-02+1.%'%&-52415:1.110+,,2,.:/117-.,,8*3-//88/.5005/-,/0*/++4/9.-.-,+,.0.8:/..-67(+1:5,1,3.(0((.20//,:7:151.-01.4:358212//),*&(-)+*//574.,&*),,019-(-5031.+&('*+145)*)*+-.-6'+*(,./4743057258:43330/.40*,80::80:00,20.1/70%''&*)+,:57*)58,564734:8//6323421400.3...3)756/4:65;-2,*&$,*05./146/344()--.24227043-2-2,)+
@5b9968e9-d15d-45ed-99dd-34cb82e91ddb ch=341 read=94471 start_time=2019-12-13T15:53:57Z barcode=BC01 runid=2c9cf7bc05858273f10e7d7ec552fc0bd742dc3e
CCCGATTTACCTTGTTACGACTACTGATCATGAATCACAAAGAGTGGTAAGCGCCACTCCCGAAGGTTAAGCGCTTCTTTTGCAACCCACTCCCATGGTGTGACGGGCGGTGTGTACAAGGCCGGGAACGTGATACCGTGGCATTCTGATCCACGATTACTAGCGATTCCGACTTCATGGAGTCGAGTTGCAGACTCAATCCGGACTACGACGCACTTTATGAGGTCGCTTGCTCTCGCGAGGTCGCTTCTCTTTGTATGCGCGCCATTGTAGCGTGTGTAGCCCTGGTCGTAAGGGCCATGATATTGACGATGTCCCACCTTCCTCCACGGTTTATCACTAACTGGTCTCGCTGAGTTCCCGGCGGCCGGACCGCTGGCAACAAAGGATAAGGGGTTGCGCTCGTTGCGGACTTAACCCAACATTTCACAACACGAGCTGGCGACCATGCAGCATACCCTGTCTCACGGTTCGAAGGCGCAATACATCTCTGAAGTTCTGTGGATGTCAAGACCAGGTAAAGGTTCTTCGCGTTGCATCAGATTAAACCACATGCTCCACCGCTTGTGCGGGCCCCGTCAATTCATTTGAGTTTTAACCTTGCGGTATTACGTACTCCCCAGGCAGTCGGCCAACGCGTTAGCTCCGGAAGCCACGCCTCAAGGCACAACCTCCGTCGACATCGTTTACGGCGTGGACTACCAGGAGTATCTAATCCTGTTTGCTCCCCCACGCTTTCGCACCTGAGCGTGAAGTCTTCGTCCAGGGTGCCTTCGCCACCAGTATTCCTCAGATCTCTACGCATTTCACCTTTACACCTGGAATTCTACCCCCCTCTACGAGACGGCTTGCCGGTATCAGATGCAGTTCCCAGGTTGAGCCGGGATTTCATGACAACAAACCGCCTGCGTGCGCTTGCCAATGAATTCCGATTAACGCTTGCACCCTCCGTATTACCGCGGCTGCTGGCACGAGTTAGCCGGTGCTTCTTCTGCAGGCGTCAATCAGGCAAAGATATTAACTTTACTCCCTTCCTCCCGCTGAAATTAGCACAACCCGAAGGCCTTCTTCATACACGCGGCGCTGGCTGCATCAGGCTTGCGCCCATTGTTCAATATTCCCCTGCTGCCTCCCGTAAAG
+
-1(*#39*+1719012+-(,/0-0*)+1205041,0$((++&'(*-+,+()-35/,,,/((*-1&0.637,-$&'5)8:8+/12135,)../0-+./22344453;8659--+(-**-3+335-96371/0%)*&)/,85;689<:6101-)')*-7-,-6-20/042410257:7145/+.-/./.00./0/7873.4./'5+58731503/0&./7934335006-0.6,--/-321/,*-01,//90652;4+,+-+-,+)3756:,,*003488830,-44/1899480*+468:8-,,,&*+*-+,&'$,,76-/87:9901+&%*'+,,*-:(+()'&#(,')+4+,//-3722/((*&)&*'5+6::/,./2.311481)4+956.48/0;56435457:-)-0***%+)6,*+&1/0663471-.)+,-//4685425+*/,.---(((+,*(),78624,5335'*)))'%&'*&#'+,442.').).813-1-5,/+*,1.75693062380*2,:79<7440/2//046,*205195,-)(*0-0007,/*'(.,/0&4*2-43/*.0852772+/30,-.0;<.143000.-,*&%$$$&'--.+555,0288.232-&)$**,+)+-5,*,.)*,.)-(,0)--/856/3/0/)/7902-2*&+1376/54/781(+'---:::254/4:04/+**+/2,-90.**,.94/1405:7.(+$'45,-,--45*-//500*))(&+,408/;&((''%',,5:788;44;-2338<4523**-..,,15511+-7(+','%((',-178933331,**,286..--)+-.,)*%$%(*,,,1&-,34;757756672916++.**..*-51'21*/:+*&(&&''3.9<797**)&(*-,22-**''*.-++(%&'2-0++00,(-##$$&(/1:5079+/.9--:<9/5/..6<;08/,//%,1-,+8/*9,*+.,1132444'*+-)*+'&)%))534:-/,.*,-)()*/712/58+7<42+4:/,87104'+'%#&%((,1/*)+(,*08-9--63...1*114394*++2-15/134564:449)74192$.,%*%'(2*54-63/()*-3436./8,*+-1'+
@6e2dd6f2-920b-4e15-bb8c-17c4e8f677d6 ch=495 read=167081 start_time=2019-12-13T15:54:08Z barcode=BC01 runid=2c9cf7bc05858273f10e7d7ec552fc0bd742dc3e
CCGGTTACTGTTACGGCTTCACCCCAGTCATGAATCACAAAGTGGTAAGCGCCCTCCCGAAGGTTAAGCTACTTCTTTTGCAACCCACTCCCCGTAGTGTGACCCGGGCGAGGGTGATGTACAGGCCCGGGAACGTATTCACCGTGGCATTCTGATCCACGATTACTAGCGATTCCGACTTCATGGAGTCGAGTTGCAGACTCAATCCGGACTTCATGACGCGCTTTATATCCGCTTGCTCTCGCGAGTCGCTTCTCTTTGTATGCGCCGGTATAGCACGTAGTAACAGCCAGCCCTGGTCATCGGGCTACCATGATGACTTGACGTCATCCCACCTTCCTCAGTTTATCACTGGCAGTCTCCTTTGAGTTCCCAGCCGGACCATGGCAACAAAGGATAGGGGTTGCGCTCGTTGCGGGACTTCGCTAACGACATTTCACAACACGAGCTGACGACAGCCATGCAGCACCTGTCTCACAGTTCCAGAAAGGCGCAATCCCATCTCTGGAAAGTTCTGTGGATGTCAAGACCAGGTAAGGTTCTTCGCGTTGCATCAGATTAAACCACATGCTCCACGCTTGTGCGGGCCCAAATCGAATTCATTTGAGTTTAACCTTGCGGCCGTACTCCCCAGGCAGTCGACTTAACGCGATTAGCTCAGGAGGCCACGCCTCAAAGGGCACAACCTCCAAGTCGACATCGTTTACGGCGTGGACTGCCAGAATTATCTAATCCTGTTTGCTCCCATACGCTTTCGCACCTGAGCGTCAGTCTTCGTCCGGGGGCCGCCTTCGCCACCGAGGTATTCCTCCAGATCTCTACGCATTTCACCGCTGCATAGATTCTACCCCCCCCTCTACGGACTCAAGCTTGCCAGTATCAGATCACAGTTCCCAGGTTAGGCCAGGGGATTTCACATCTGACTTAACAAACCGTGCGCTTGCCGCTGATAATTCCGATTAACGCTTGCCCTCCGTATTACGCGGCTGCTGGCGCAGGTTAGCCAGATGCTTCTTCTGCCGGGTAATGGTGACGGTGGCGCCATGCGCCGGCTGGTAGCGCGCTATTTCTTGGCGGGCATAGGACGCGCGAACAATTCCCCACTGCTGCCTCCCGTAGG
+
1+1*3)'(%%'*#(**,.+,(,/1-.-296655;86,428/,-11358,/.0:21-5/*,-+.//)'$$%$('0--2---3364<0,-.9/5-(*%(*)*.0+.)*/51*''0+.-)-+0..&*/,.,039/77-.0060-..+/-422338*+,60('())0,&)'&(0357;380'./70114,))*,512.:2203,01024.4'8)//2+,%')1/(*&'(*.'((+,)')&*(*,-231/2-1--,-7-87466/*-,..5333$$,)('++)-/,'-+.*(''4(%%3-,-0783(()'1/22/48$('()+*+*,*,/1/00*.5.*292;95,/**,87-..26709..-2233((-'*349857*%)//-7038,--2,2(07:-74:40*,.)/.,.))*,4/:00,98.,'&+%%)(,+'##$(4**+,411*.))2366553'22&&()*--,+,+7546673313389.;*%&,'**//372:2./++1687754/.*,-7845.2333299320004)-)))'',2:89<5.2/03../01)(--/-:;57-,,/01355+-+*-++0).(,'0.,&''*++/-3/2')541*.2;6-/0/-0.-0/8-)0++.+253*0./)+)**)(3,:-:3.+),()+.13%,'%&%&(.00296244(4;.---486:.6'/)/0466757708<8,2.5/*).-,42*26*3*124235,-&+(),,2:1*020+(%'(/+-.82.//(23.0048739,,-.-597-9*+667-.3(&%$%*&7;126))+0.1:<7731+++/101132302,8;/)%(*((($%$&&('.'+*,.244965/-/1&+'*)*5844%++),08-,--.5**02('+)56;11)+0-4-%+155&(+(0(/77)'()*8+,,)((--/((**,&&/.++0**-1,.%$%)'/*5+0,,0012243+*&*-0-06-41/9-/+-,0./05-5+*'.%)*+.,'-&%%%&$&*(75:20/,**3/)*&%&%''*(+(*&&&#%'$%%&$%&$')-*-+)&%%$$#&$*/'&%$%%%)+'(&(&'&$$%%()*$%&()()/261),''($$(()*41-/)5-
@c2aeca36-9fcc-4f91-9e26-c47a58dc4b24 ch=109 read=234717 start_time=2019-12-13T15:54:19Z barcode=BC01 runid=2c9cf7bc05858273f10e7d7ec552fc0bd742dc3e
CTCCTACAGGAGGCAGCAGTGGGAATATTACAATGGGCGCAAGCCCTGGTATACCGCGTGTATGAAGAAGGCCTTCGGGTTTGTAAAAGTACCTTCAGCGGGAGGAAGGGAGTAAAGTTATTACCCTTTGCTCATTGACGTTACCGCAGAAGAAGCACCAGCTAACTCCGTGCCAGCAGCCGCGGTAATACGGAGGTGCAAGCGTTAATCGGAATTACTGGGCGTAAAAGCGCGCACGCAGGCGGTTTTGAGCTAAGTCGAAGATGTAATGAAATCCCCGGGCTCAACCTGGGAACTGCATCTGATGCGGCAGCAAGGTCTCGTAGAGGGTAGAAATTCCAGGTGGTGTAGCGGTGAAATGCGTAGAGATCTGGAGATACCGGTGGCGAAAGGCGGCCCCCTGGACGAAGACTGACGCTCAGGTGCGAAAGCGTGGGGAGCAAGTTAAGATACCTGGTAGTCCACGCCGTAAACGATGTCGACTTGGAGGTTGTGCGACGGATGACGGAGCGCGTGGTCGACCACTTACAGAGTGCAACCGCAAAGGTTAAAACTCAAATGAATTGACGAGGGCCACACAAGGCAGTGGGCATGGTTTAATTCGGTCACAACGCGAAGAACCTTACCTGGTCTTGACATCCACGGAAGTTTTCAGAGATGAGAATGTGCCTTCAGGAACCGTGGACAGGTGCTGCATGGCTGTCGTCAGCTCGTGTTGTGAGATGTTGGGTTAAGTCCCGCAACAGGCGCAACTGCTGCTCCTTTTGTTGCCAGCGGTCCGGCCGGGAACTCAAAGGAGACTGCCAGTGATAAACTGGAGGAAGGTGGGGATGACGTCAGGTATCATGGCCGACCAGGGCTACCGATATGCAATGGCGCATACAAAGAGAGGCGACCTCGCGAGGCAAGCGGACCTCATAAAGTGCGTCGTAGTCCGGATTGGAGTCTGCAACTCGACTCCATGAAGTCGGAATCGCTAGTAATCGTGGTCAGAATGCTGCCGGTGAATACGTTCCCGGGCCTTGTACCGCCCGTCACACCATGGGAGTGGGTTGCAAAGAAGTAGGTAAGCTTAACCTTCGGGAGGCGCTTACCACCTTGTGATTCGCGGCTGGGGTGAAGTCGTAACAAGGTAACCGG
+
++.**,1)10**,*,-,-12146+66155(&*')*22/(+)*$),)%%$%$$&)-),/44567761++-*1,3251(0(12/*34:5%(()-99<4-0*+,*&-,,1)0)&'',2**0,&&'%),))++*126%/'()0..3.14',((0*&,'%%$%-))**--00281379;644*./)$%&&&*0,%,(,).,)&--2-1.6/8/48'-),-.1214;63332970+,)+**&+'.'(071*/.(&%%$%%,+))2++-(./+*&%%*/45-127/)4/49/3,,%&%')'%%)+..240*$&%$&&'$$%$%'&+-.116+)%/.,/-+1-)+4-))140-..('%++,/2.+32**,001/)+,888;1//0./-2+*/,1--,,&)&$&'+168/.69861.,()($*))&)+.)+2.0.(%'&'(+8*1/)+$*,()(5.1),/--1,-01--148)+/084/682.+')&),.01-10.+*)+-,-0*)$$&)$%&#%&+%$&%%$)$()*+-01')&'&&&''''''*&392.44++2,46<;85338:50/504033-)%-,,+(%&&&*%'*,'67878513022:027.:3.'.$%(001/.0/1+,1/223.053-,-+3-,,0273(()'+%)**481/1-(),,/0/18/.1379844&46799633/2662374558++*+.:53333273/00/221,/3-,.147979<7:44256,/65)*/040+/-.450*+$&&)$''*'''',$'+)062),.302/2-/.(+006207-3+0.+-/--.2,)+,+013;-..-0+41++,-+25:41./248861+)(%--%%(%&%$&0,,00-310/..1,$'$),..,*(*+,03625)&'&%'**,..0360.,*&&*,,,/28616122,68.,-338877.1.-4&1*)3*-))*,.02423///+-/56.),-.3/-..4.,++')*%&('.+//81)*&((*)+$%%&'*(-.43:*')(,,53+-3334//&%%(*)78**6524123(..21(),-/+,6-0-8.('('**/,,/'('(*3.3:0)+,67,-4-+*0+)2915222..138;8&&('*/,/2,+)**)+./3232/4.3/4:7:5:
@686fa110-c6fd-4b0f-b4a9-e626f7c4802a ch=7 read=88078 start_time=2019-12-13T15:54:31Z barcode=BC01 runid=2c9cf7bc05858273f10e7d7ec552fc0bd742dc3e
CCTTATTTACGACTTCACCCCCAGTCATGAATCACAAAGTGGCGGCGCCCTCCCGAGTTAAGCTACCTACTTCTTTGCAGCCCACTCCCATGTGGTGTGACGGGCGGTGTATTATTACAAGGCCAGGAACGTATTCACGGCATTTCACAGTCACGATTACTAGCGATTCCGACTTCATGGAGGTCAGTGCAGACTCAATCCGGACTACGACGCGCAGGGGTCCACTGCTCTCATGAGTCGCTTCACGCTATGCGCCATTGTAGCATTAGTGTAGCCCTGGTCGTAAGGGCCATGATGACTTGACGTCATCCCCACCTTCCTCAGTTGCTGGCAGTCTCCTTTGAGTTCCAGGCGGACGCTGTAACCAAAGGATAAAGGGTTGCCGCTCGTTGCGGGACTTAGCCCAACATTTCACAACACGAGCTGACGACAGCCGTAGCCACAGCACCACCTGTCTCACGGTTCCCGAAGGCACATTCTCATCTCTAGAAACTTCCGTGGATGGTCAAGACCAGGTAAGGTTCTTCGCGTTGCATCGAATTGAACCACATGCTCCACCGCTTGTGCGGGCCCCGTCAATTCATTTTGAGTTTAACCTTGCGAGGCCAGCCGTACTCCCCAGGCGGTCGACTTAACGCGATTAGCTCCGGAACCACGCCTCAGGGCACAACCTCCAAGTCGACATCGTTTACGGCGTGGACTACCAGGGAGTATCTAATCCTGTGCAGCACCTGAGCGTCAGTCTTCGTCAGGGGCGCGCGCCACCCGGTATTCCTCAGATCTCTACGCATTTCTGCTACACCTGGAATTCTACCCCTCTACGGATCAAGCTTGCCAGTATCAGATTACGGTTCCCAGGCCAGGGATTTCTGACTTAACAAACCGCCTGCGTGCGCGCCGCCCAGTAATTCCGGTCTTGCTTACCCTCCGTATTACCGCGGCTGCTGGCACGGGAGGTTAGCCAGTGCTTCTTCTGCGGGTAACGTCAATGAGCAAAGGGTAACTTTACTCCCTTCCTCCCGCTGAAAGTGCTTTACAACCCGAAGGCCTTCTTCATACACGAGCAATACGTAGCGCG
+
&%,))06,'(,+/180'.4:;.13765654:-3&+*1(((+'$%'+,3752-3*&%('2+,(--24:6135;5391#,&'(*)%))1<5/.0+*')''*.14;:5250-*(-***+&-.-5/8.&65+/.)+.0)(%%',+.0;.-)*++))%''-01-/.).0229<,-*++1,,*-.3,)+-/,++&+&*43383<04/20141+*-.'&&%%%(*2.,00&''#%)*//$%)(*)*)-6*(&(%%((//214:,8-)((()$*%&&,'))+,4-*0/371410/46-970///-.+++*+2/456524:3-0:7956-0&%&($.*-(&).030200:,+-79.8-&*'$'&$'%&*%$))/)24*6/9794)*),+.(+)&+0)(,*)1/:;2/.,+),5/,)&$'.)-+-/)/++/0445/(&*++..9.(1&'%$%'&(($,('*0/143+-&)%/.6-&&'*.).,&++-4-,,.0..00&%-0-1133:349;34*()+*3-22978;864'1+:8:<;8992:22166+.,0-.199.,++/+0325,..*-1-/116&50798.+/0098<80,8;94233;</224/4---$,(4*&$'()**,,588+$*,-/;:662*+*1+0((&'(5.2207,+)%&'&%)*0851('*3)0./50317*,()))*)+,352178--/1//44831/&--(*-(%%)./1/.2,1''$%#$#')/1734.37::953765:8356*741+0/-)+(,3,/7'))*+-97345/012100(*,*,/161($&)*1213921/6+5,5,*1842)-+*()'(*-.4/2/8120'--.26*,./)&*)-,81()$+&&(%*'+%2.()1002/506-)+859585600/.-.((#%&(+0+*,-1/52.&-'0'&&$$%$&,3-,182765:45<88091116/7-,+.)-))1.-.**..099775;79;83-.&.,,./106-7,,,46767,**%)')(,3,*++79)50,'%(.**02,0-('.()+)*&(*%/0/*.-*-26131/20))%((-))24292&-+*%$)%'$
