# Supplementary material for: De novo species identification using 16S rRNA gene nanopore sequencing
Source: PeerJ. 2020 Oct 21;8:e10029. doi: 10.7717/peerj.10029 (PMC7585375; doi:10.7717/peerj.10029)
Supplement: Supplemental Information 3 [file peerj-08-10029-s003.zip › pass_fastq_runid_2c9cf7bc05858273f10e7d7ec552fc0bd742dc3e_420.fastq]

@49f98992-ba8c-4c37-8a18-047f1f4ca983 ch=76 read=123838 start_time=2019-12-13T15:54:36Z barcode=BC01 runid=2c9cf7bc05858273f10e7d7ec552fc0bd742dc3e
CTCCTACGGGAGGCAGTAGAATTTTCGGCAATGGGAAACCCTGACCGAGCAACGCCGCGTGAAGGAAGAAGGTTTTCAGTTGTAAACTTCTGTTATAAAGGAAGAACGGCAGCTACAGGAAATGGTAGCCGAGTGACGTACTTTATTAAATACGGCTAACTACGTGCCAGCAGCCGCGGTAATACGTAGGTGGCAAGCGTTATCGGAATTATTGGGCGTAAAGAGGGCAGGCGGCAGCGGGGTCTGTGGTGAGAAAGCCACGAACGCTTCGGTAAACCATAGAAACCAGACAGCTAGAGTGCAGGAGAGGATCGTGAATTCCATGTGTAGCGGTGAAATGCGTAGATATATGGAGGAACACACCAGTGGCGAGAGCGATCTGGCCTGCAACTGACGCTCAGTCCCAGCGTGGGGAGCAAATAGGATTAGATACCCTAGTAGTAGTCCACGCCGTAAACGATGGTACTAAGTGTTGGATGTCAAAGTTCAGTGCTGCAGTTAACGCAATAAGTACTCCGCCTGAGTGTACGTTCGCAGATGAAACTCAAAGGTGACGGGGGCCCGCACAAGCGGTGGAGCATGGTTTAATTCGAAGCAACGCGAAGAACTATACCGGGTCTTGACATACTCATAAAAAAGGCTCAGAGATGGAGAGATGGCTATATGAGATACAGGTGGTGCATGGTCGTCGTCAGCTCGTGTCGTGGATGTTGGGTTAAGTCCCATGTGAGCGCAACCCTTATCGTTAGTTACATCATTAAGTTGGGGACTCTGGCAGAGACTGCCGGTGACAAGCTGGAGGAGGCGGGGATGACGTCAAATCATCATGCCCCTTATGACCTGGAGCTACACGTGCTACAATGGATGGTGCAGAGGAAGCCAAACCGCGAGAACAAAACCCCGCTAAAACCATTCTCAGTTCGGTTGTAGTCTGCAACTCGACTACATGGTTAGATCGCTAATGGCGCGAATCAGCATGTCGCGGTAGATACGTTCTCAGACCTTGTACACACCGCCCGTCACACCACGAGTTGAAGCAACACCCGAAGCCCGGTGGCTAACCGCAAGAGGAAGGAGCTGTCTAAGGTGGGATTGATGATTGGGGTGAAGTCGTAACAAAGGTAACGG
+
0340)*+*10*+)($''((&&'*,///34/;/06.+0)-50-./99896::9968;212443/0-..*,,),15,(,&)+1,/22*.4/110)0//39)4+53(+37,33)1*((*'/1/50-/0.&((*&&()../($$&'',)01.(+&+,2--,47343416412-%./,0104.8.1111;8:05/*1*+9<688-5+../3+*/*',*+,,*/.20++&.))()54216)%()&05,-,%%)2461,&,-+*,*'''&$&$$'(&&&)-/'-6-02008027**-3.100.')+032*54,-*1805878.'+((''$%%)''%-.275,/%))01520)2-5525784881/-**(5/(57281'(&'+-,')*)*'*'($,,1,--/0778866169-**,,8258)(+*).;,)05..5.01766;/,()-'&'*2.4-*-.8878::70/-.+()+.899//+,5/645456471),-&(+.2579969/:/9../,./35.,**+5;7683-+'*'),15391)(((%&$-1)/0775+.(**$&'%*1)/70)+)-,3043;67++)**+/).::08691*)()+47850.60),*($%)+-700..+5-,.660/0/0565/858.,358:-,,,,;:9+)((*3(622220444/1/-/+544/5123797;97765569.////999770-,*+068<692230*+*12*$'$%&(13+/5/483)-4221,8**+-&)+,:82;24,4-/6<7.7777261,+)*,77898*2112533,/043)1+%)+)/381350222296:6112::89208.'(,*.018:/.-&)+22,&(*+43.../646966//0121,**-'&$%&'/(/.)-.,)+--0;:7-9/(%&%%),,*014;76855837&-(3.(',39887112352,//.0032726(&/.578.0'**&-,32374-))*,:8795/-,+%%445613:111&+&13,4133100/1:76;73430.-,2//*,,+,(*(#&&$&&*0*)+3,-4(3-:463..250..0''&)(*'**')).000/1,2,,8<;759..--*0(46:.+,00-.00132454,)1+161,5
@e6bfebcf-67ff-4bcc-b9dc-38f1717ada16 ch=126 read=244278 start_time=2019-12-13T15:54:41Z barcode=BC01 runid=2c9cf7bc05858273f10e7d7ec552fc0bd742dc3e
CTCCTACGGGAGGCAGCAGTGGGGAATATTGCACAATGGGGAAACCCTGATGCAGCAACGCCGCGTGAGTGATGAAGGTTTCGGATCGTAAAGCTCTGTCTTTGGGGAAGATAATGACGGTACCCAAGGAGGAAGCCACGGCTAACTACGTGCCAGCGGCACCCAGTATACGTAGGTGGCAGGCGTTATCAGTTTACTGGGCGTAAAAGGGGCGTAGGCGGATGATTAGGAGGTGGGATGAAATGCCAGGCTCAACTTGGTGCTGCATTCCAAACTGGTTATCTAGAGTGCAGGAGGAGTGGAATTCCTAGTGTAGCGGTGAAATGCGTAGAGATTAGGAAGAACACACCAGTGGCGAAGGCGACTCTGGACTGTAACTGACGCTGAGGCTCAGCGTGGGGAACAAACGGGATTACTTAGATACCCTGGTAGTCCACGCCGTAAACGATGAAATACTAGGTGTGGGGTTTCAACACCTCCGTGCCGCCATAACGCATTAAGTATTCCGCCTGGAAATTGCGGTCGCAAGATTAAACTCAAAGGAATTGACGGGGACCCAGAAGTAGCGGAGCATGTGGTTTAATTCGAAGCAACGCGAAGAACCTTACCTACACTTGACATCCTTGCATTACTCTTAATCGAGGAAATCCCTTCGGGGACAAGGTGACGGAGTGGTGCATGGTTGTCGTCAGCTCGTGTCGTGAGATGTTGGGTTAGAATCCCGCAACGAGCGCAGCCAGCAATCGTTAGTTACTACCACCATTAGGATTGAGGGCTCTAGCAGGACTGCCTGGGTGCTCGGAGGGCGGGGATGACGTCAATCATCATGCCTTATGTGTAGACTACGATGCTACAATGGCTGGTACAGAGAGATGCAATACCGCGGTGGGGCAAACACAAAACCAGTCTCAGTTCAGTTGTAGGCTGAAACTCGCCTACATGAAGCTGGGTTACTAGTAATCGCGAATGTCGCGGTGATACGTTCCCGGGTCTTGTACACACCGCCCGTCACACCGCATGAGAGTTGGCAATACCGAAGTCCGTGAAGCTAACCGCAAAGGGAGGCAGCGGCCGAAGGGCTGGGGTCAGCGGTGGGGTGAAGTCGTAACAAGGTAACCGGAAGGAGAAATGGGGAGCGACAGGCAAGTAGGTTAACACAAAGACACCAAACAACTTTCTTCAGCAAGCATACGTAACTGCA
+
..,('')&//*-5118968887-)*'(',,,-/348657/&*.)03')*0166303433,590/0,*)&'()+--.,1,<2056457784;3-.1288828;1,64(*)(++0/--/2086518-,)00,2//..396:5600240/,-+,)0-(%*'/,&-)'%+-.)*,63./0+-)*%&*+108223(*+84.033+677.;:3',10.77999:627356434/*-('**+1+*+,++-.%7+(*9252.+**((+-..2997:01,24)/.685;56455112227-0&')(&'**.-2...-+,-4.+).-/6324;667988))((*02,03,2,--/1204:%3332+**)+1.1+----394485565/./013////18451-/0/0200+()-/:680:60//*&&&)*64416.,-)0,.1+2*+*-444494300/,,1-*(,(*,810,,25..91416765845111.45-19''(5/21+/+6,0223674-0806,%''''(,4859003+((6(38702/07,))(+3.6.-,675+1-(%%%$#%$$'(&&%)/1../34;+*(+(*(.*(*8795734:0042,.++-,'(*)*-.112,+.&'**+,/1+/13/50601,+*))/,)/9-695&.2(/43/2.,,/2&.$&&377/78873/2./94472222275+**)*.0+-264;57---+&'&*0:--1600-(',.31&03'%')-,-06;6-6,++/./3)&(*1,**/'0//-/41111*%()%)&''44671,2)+*.12*(')*+(*,4621135644.2+./2610&,(&%%('-*)%-%&'%*&%''(%'(*..79879666733'''''..-23.-.**)**)/2(+0)9//.-.8830)+25868-.2::)1+3,)&17573,0)+-9603---035-4//.02*/1../-+-,3---2-3.--00..-*+'))&-+3+:4,2753378564511.4353:-137++)+-.1132.,%(+1*1*.61&3($+-+2386740/++-5/59576:.*2.(+*-.14+721.1.-.'--)134/1013/)1,01'&''&('233455550536;8:53.)(++&(,/+-..-$&&*+-+,925/++.18,6,2++-+51336/5-(,3/8---::1122)(+02).*.'1,.(&'&$%%
@4238227c-2bb7-4433-a716-0764f1dfc0da ch=455 read=101250 start_time=2019-12-13T15:54:43Z barcode=BC01 runid=2c9cf7bc05858273f10e7d7ec552fc0bd742dc3e
CTCCTACGGGAGGCAGCAGTGAGGGAATATTGTGCACAATGGGCGCAAGCCTGATGCAACCATACCGCGTGTATGGAGAAGGCCTTCCGGGTTGTAAAAGTACTTTCAGCGGGGAGGGAAGGGGTAAAGTTAATACCTTTGCTCATTGACGTTACCCGCAGAAGCACCAGCTAACTCCGTGCCAGCAGCGCGGTAATACGGAGGGTGCAAGCGTTAATCGGAATTACTGGGCGTAAAAGCGCACGCAGGCAGTTTGTTAAGTCGGTGTGAAAATCCCCGGGCTCAACCTGGGAACTGCATCTGATACTGGCAAGCAGGTCTCGAGGGGTAAATTCCAGGTGTAGCGGTGAAATGCGTATTAGAGATCTGGAGGAATACCGGTGGCAGAGCGGCCCCCTGGACGAAGACGCTGACGCTCAGGTGCAGCGTGGGAGCAAACGGTTAGATACCTGGTAGTCCACGCCGTAAACGATGTCGACTTGGAGGTTGTGCCCTTGGGGCGTGGCTTCAGGCTAACGCGTTAAGAAGTCGACCGCCTGGGATACGGCCGCAAGGTTAAAACTCAAATGAATTGACGGGGCCCACTGAAACTGGTGGAGCAATAATGGTTTTAATTCGATGCAACGCGAAGAACCTTACCTGGTCTTGACATCCACGGAAGTTTTCAGAGATGATGTGCCTTCGGAACCGTGGAGACAGGTGCTGCATGGCTGTCAGCTCGTGTTGTGAAATGTTGGGTTAAGTCCGCAACGAGCGCAACCCAACATCGCTTTGTTGCCAGCGGTCCGGCCGGGAACTCAAAGGGAGACTGGCAGTGATAAGCTGGAGGAAGGTGGGGATCAAGTCATCGCCTTGGCCCTTTGACCAGGGCTACACGTGCTACAATGGCGCATACAAGAAGAAGCGACCTCACTTGAGAGCAAGCGGACCTCATAAAAGTGCGTCGTAGTCCGGATTGGAGTCTGCAACTCGACTCCATGAAGTCAGAATCGCTAATCGTGGATCAGAATGCCACGGTGAATACGTTCATACACACCGCCCGTCACACCCATGGGAGTGGGTTGCAAAAAGTAGGTAGCTTAACCTTCGGGGAGGCGCTTACCGCTTTGTGATTCATGACTGCCGGGGTGAAGTCGTAACTAAGGTAACCGG
+
*-12*,1123'))/1255411%.--,4-+-0&,**+/.84330-%).2/7;8877872$0*0.&1;44321134630%))--187:3+3/+,5-12:4*'**-5:;51332:<2*.1+.,+3/)0/;8,-828145,46/*445-6...:/:.-27)+-)')'$''+,'**)--**/+.///++*)('*&,).*/-,,71,-),+0/34./01.<.;.2,./,--011:;865728:,.031(-(-04<9-1693,..//+42'0((,'+21.),25,+0,,-1.-1.,-20,/0377767/-.3336271/,)*&+,-.)')&+-4+-/'7)3.((2/51/3458;915:1.135.(')(#'''+.08/.6-34026719+7*(%%)),*317;80)-647)*)'&+$&')+559:;62822..///14:2*+(.7741/7,-',+)16,-.10163.+//33229;.7101/177.+''(+%('0.'-++8.+.-3864778;42/.%))+,130/,-/00/&),+.553762,+%'%&'.*0+.3/*+)(,01;2<;8/68995/--...105599-12*&,(*,3&(%)'2//)('('+)+,270<<.28693....06*1,*)0.*265040-4930(/106357889.,-*0)-*,4616))(-/0./,(0+.:20/(1-651564((+//%'3346;6666/;/*-10+5777880://---01*)0,2764847-,4+(*+(0('-,+,-+141(%',-1/-+/-,1:55;21/.612065847<8-511858)*+,%)&)(%#('./,---2&,,00//4+3/51395(+,,*01878:7&((**(+0+''&$()9;23(-)(''$&).--+-.-80/3.+-(()(*/')'&*)(,.929/1'*((()++,018/00877986/3.7:+/27::9746578524-+2,2/+//2/3180009763/1.*..10-.2(*'(*.0/)+(('4568;..,*-7113.,,-,,.478783371)%%)(+-.3+-1.*/11302*((,&/,'*)/05.,++,;83+).,2-+)%(('/-/.-2-.9:+(.60015306*&'.5.,1347:7671-+***)'47///02./0*1*%*,24,738;:775
@53ef5229-90d4-44d9-95fa-14734669e8bc ch=258 read=91599 start_time=2019-12-13T15:54:51Z barcode=BC01 runid=2c9cf7bc05858273f10e7d7ec552fc0bd742dc3e
CTCCTACGGGAGGCAGTGGAGAATTTTGGACAATGGGCGAAAGCCTGATCCAGCATGCCGCGATGCAGGATGAAGGCCTTCGAGGTTGTAAACTGCTTTTGTACGGAACGAAAAAGCTCCTTCTAATGGGGGCCCATGACGGTACCGTAAGAATAAGCACCGGCTAACTACGTGCCAGCAGCCGCGGTAATACGTAGGGTGCGAGCGTTAATCAGATTACTGGGCGTAAAGCGCGTGCGCAGGCGGTTATGTAAAGACAGATGTGAAATCCCCAGGCTCAACCTGGGAACTGCGGCTGTGACTGCATGGCTGAAATTGCGGTAAGGGGGGATGGAATTCCGCGTGTAGCAGTGAAATGCGTAGGTATGCGGAGGAACACCGATGGCGAAGAATATCCCTGGACCTGTACTGACGCTCATGCACAGCGTGGGGAGACAAGCAGGATTAGATACCCTGGTAGTCCACGCCTAAGCGATGTCAACTGGTTGTTGGGAATTAGTTTTCTCAGTAACAGAAGCTAACGCGTGAAGTTGACCGCCTGGGGAGTACGGCCGCAAAGGTTGAAACTCAAAGGAATTGACGGGGACCCGCACAAGCGGTGGATGATGTGGTTTAATTCGATGCAACGCGAAAAACCACCCACCTTTGACATGGCAGAAGTTTCCAGAGATGGATTCGTGCTCGAAAGAGAACCTGCACACAGGTGCTGCATGGCTGTCGTCAGCTCGTGTCGTGAATGTTGGGTTAAAGTCCCGCAACGAGCGCAACCCTTAGTTGCTACATTCAGTTGAGCACTCTAATGAGACTGCCGGTGACAAACCGGAGAAGGTGGGGATGACGTCAAGTCCTCATGGCCCTTATAGGTGGGGCTACACGTCATACAATGGCTGGTGGTACAGAGGGTTGCCAACCCACGAGGGAGCTAATCCCATAAAGCCAGTCGTAGTCGGATCGCAGTCTGCAACCGACTGCGTGAAGTCGGAATCGCTAGTAATCGCGGATCCAGCATGCGCCGCAGTGAATACGTTCCCGGGTCTTGTACACACCGCCCGTCACACCATGGGAGCGGGTCTCGCCAGAAGTAGGTAGCCTAACCGCAAAGGAGGCGCTTACCACGGCAGGGTTCGGCTGGGGTGAGAGATCGTAACAAGGTAACCGG
+
,+.3-)31:4)*.,+,0+''%*&/482.//:6;52600.151-08455601'%$('(.9.,*(*.327999,0*(*446;--(4-6:246;187/*.6;/02/3(4/9..57:;,+.-:7+:4,3(('+.:0-:008607293348:2:(+57738/004,4(&&()00-314143.,*),0.0,4++8//-1121.)33586444/8,5*,-&,(0,-.28;6:759;7.12197974746:9590;/.,-.4++66**576555::07/6+$.;879,6/618;;7;:6430*,/./687688476865++/&,(%,/:2.--.778-765(3(2+2(&%(+31547434326;.//530/%+,44993173261123-/0197,0*(%%#%(,5/*8:89865512.01366350532.+++-06,24'%%)-.6*3,42*7,.,210295.0:442768220/5)*3'-+,.+0846234//6).-(*+*)--*,3<</124+-/33:*&*+%&/,0---28/,2,+7010957;6683()&((--7641468*(2,6/),1)*/38)/*2/4/3352;<71164+,-/24267;98:994343//40:32:9<:33435:7322./689*)(&+25-0+)4))+2357750-++)1;,-*+*./127,+9,4456674308*&')'.).,,1(-*,*28:9:62540/1./2::74924522)..1/253278130/-.1:19--//1)(*,.84365-*-&2,&&)&/194562888;;2638.-.226431.:/..233:::5874/101:;778-,,)+*+-*+13-54333451(*/294526-057,/0//1/62389811/*'*+,4998-;,,9;913('+,+,+())+.-02/527238.(*,,//-)())(.'),,$+(3503644797988/9(2,/-%-+56865,*&++/02989,9-/0..5+4*1.0/1//+..--+550860:*+-2340/*,501)1637442701171+14500/71+****13;72;.021..,.56649*()*1;7774;87;0.00')',/---/,((.-54786)4-,1+(3082179.122/%20/093/,-10/62--(&%%(+)'..7458,346::88:
@b2d90ed4-2bac-4f15-9114-aa689740c96f ch=320 read=103356 start_time=2019-12-13T15:54:48Z barcode=BC01 runid=2c9cf7bc05858273f10e7d7ec552fc0bd742dc3e
CTCCTACAGGAGGAAGGCGCTTGATGAGAATATTACACAATGGGCCAAGCCTGATGCACATCATGCCACGTGTATAGAAGAAGGCCTTCGGGTTATGAAGTACTCTCGGGAGGAAGGAGTAAGTTAATACCTTTGCTCATTGAGCGTTACCCGCAGAAACACCAGCTATCCATTACTTAGCAGCCGCGGTAATACGGAGAAGTGCAAGAAGATTGAAAGATTGCACAAAGATACAAAGCGTACGCAGGCAGTTTTGTTAAGTCAGATGTGAAATCCCCGGGCTCAACCTGGGGCTGCATCCTGATACTGGCAACAGTCTCGTAGGGGTAGAATTCAGGTGTAGCTAGCGGTGAAATGCGTAGAGATCCTGGAGGAATACCGGTGGCGAGAGCGGCCCCTGGACGAAGACTGACGCGCTCAGGTGCAAGCAGCGGTAAGAGGGAGCAAACGGATTAGATACCTGGTAGTCACGCCGTAAACGATGTCTCGGCTTGGAGGTTATTGCCTTGGGCGTGGCTTCCGGAGCTAACGCGATTAGGTCGACCGCCTGGGGAGTACGGCCGCAAGGTTAAAACTCAAATGAATTGACGGGGGCCCGCGCACAGAAGCGGTGGAGCGTAATGGTTTAATTCGATGCAACGCGAAGAACCTTACCTGGTCTTGACATCCACGGAAGTTTTCAGAGATGAGAATATTGCCTTCGGGAACCGTAGAGACAGGTGCTGCATGGCTGTCGTCAGCTCGTGTTGTGAAATGTTGGGTTAAGTCACAACGAGGCGCAACCCTTATCCTTTGTTGCCAGCGGTCCGGCCGGGGACTCAAAAGGGACTGCCAGTGATAAACTGGAGGAAGGTGAGATGACGTCAAGTCATCTGGCCCTTACGACCAAGGGCTACACGTGCTACAATGGCGCATACAAGAAGGCACGACCTCGCGAGGAGGCAACCCGGACCTCATAAAAGTGCGTCGTAGTCAGTTGGAGTCACCGCAGCTCGGCTCCATGAAGTCAGGAATCGCGCTAAGTAATCGTGGATCAGAATGCCACGGTAGGAATACGTTCAGGCCTTATACACACCGCCCGTCCGCACCATGGGAATTAGGTTGCAAAGAAGTAGGTAGCAACCTTCGGGGCTTACCACTTTGTGATTCACTTGACTGGGGTAGAAATCGTAACAAGGTAACCGG
+
-.2-(%+*/*'++))*+)%&)'&%))(+.5125-'%&'.60+($&&**,-01./.-*('*)*,/--,%'&*+,21&&/'&+++129766.7(2,(*')-%(&--(&%%&(&)))+)*$((12(*315,-23241+'*,,4,,'%(015029))).')/)'+.1)+-,,,0*&*(('(&((*++1++,(,*+&'%0.2/&(%&',,0-(+**&.&#&'('(7.(*$$&'%'%()&/3+&&&##((/(,/..0632,&+-,.*.2++-51*&'*+'+./+(.+,/82-0+&)+)&++++,.-,,,,,%&%&%$'%$)*00,007+/(/-,,*,--/72/0-*('(&%$(./62/(,-)-(*'%'%'*++)*4/-0+-0./4-''*/+*%%'$(''+-42-+2-()((.)-,+,+**,(4453-,,,*,&''%((%''.+'%)+&)%*103+'0&/*..29024)+667222/234:445:3+*))%))'&'$%%$*+*,*--%-''-()&)')&,**-,360(/-'*-1.(&'&'&0()&(')**.--38/-50'%%%$$&((&$(**)+0304350.11;;56/7/7/36/)78/33,')%''+'&*(('&''-.'&))-,*,.56:8284<1/.//35*310+++((+-)-(&+1-/12.3)(')*1/-$&('('',3761%%&(*+)((&%*,0/069-3)&+()(+-')&&%*-0.48544533444;5646500.,,-.556-8-,-2378/.-1&+..2100-2&*,34/.+.358490:0/2235/57/+/2/455343:27)0.0)+*0*.//-*4-%,++)10-,(*'()-+25/5223.+(+.+1))'')+,14255-'''(4-*$&)10'$$#%)+1.0+)+-*&'($')).355.6.-/70.**)*+3-((%%%%%'*,..00(+)%-'%&+*0+*((*/574+201.7;-042/+,++--./1'(*,/)()((%'&&'())(*)$')-/23213.-*''%(**/-/)*-((&(,7/0-34173(&'$&.,0)'+*10,)'(()+.-.57+.0/*,*&)(***,03*.5*$)-/,--/5'0(''%%-%#'(*7-154)%&%&,+1-,,&-+0--,1/(3.*'(&%-3--1;4/24449.'')%&(&',64.*++/2'-/'237889)5,08/5)0
@9d381efb-d45e-4592-8f35-1e24edd71609 ch=108 read=198502 start_time=2019-12-13T15:54:59Z barcode=BC01 runid=2c9cf7bc05858273f10e7d7ec552fc0bd742dc3e
CTTCAGAGCGGCAATTAGGGAATATTGCACAATGGGCGCAAGCCTGATGCATGCGTGTATGAAGAGAAGGCCTTCCGGGTTGTAAAAATTACTTTCAGCGGGAGGAAGGGAGTAAAGTTAATACCTTTGCTCATTGACGTTGCCGCAGAAAGCACCGGCTAACTCCGTGCCAGCAGCCGCGAGCGGAGGGTGCAAAGCGTTAATCAGATTACTGGGCGTAAAGCGCACCGAGGCGGTTTTGTTAAATTAAAGATGTGAAATCCCGGGCTCCCAACCTGGGGCTGCATCTGATACTGGCGACGCGAGTCTCGTGGGGGGGTAGAATTCAGGTGTAGCGGGTGAAATGCGTAGAGATCTGGAGGAATACCGGTGGCAGGCGGCCCCTGGACGGAGCCCAGCTCAGGTGCGAAAGGGGCGAGCGGATTAGATACCCTGTTGGTCGCCGTAAACGATCGACTTGGAGGTTGTGCCCATGAGGCGTGGCTTCCGGAGCCTAGCGCGTTGATCGACCGCGCCACAGAAATTACGGCCGCAAGGGTTAAAACTCAAATAGGGTGGGCGGGGGCGCAGCGGTGGGCATCAATGGTTTTAATTCAAGTGCAACGCGAAGAACTACCTGAATGTCTTGACATCCACGGAGTTTTCAGGGCGGTCCATGCCTTCCGGGAACCGTGAGACAGGTTGCTGCATGGCTGTCGTCAGCTCGTGTTGTGAAATGTTGGGTTAAGTCCACCTTGAGCGCAACCCTTATCCTTTGTTGCCAGCGGTCCGGCCGGGAACTCAAAGGGAGACTGCCAGTGATAAACTGGAGGAAGGTGGAGGGATGACGTCAATGGCCTTACGACCAGGGCTACACCACGTGCTACAATGGCGCATACAAAGAAGCGACACCTCGCAGAGAGCAAGCGGACTGGCCAGCCCTCATAAAGTGCGTCGTAGTCCGGATTGGAGTCGCTCGACTCCATGAGTCGGAATCGCTAGTAATCGTGGATCAAGTGCCACGGTGAATACGTTCCCGGGCCTTGTACACCGCCCGTCACACCGCCAAGTGGGTTGCAAAGAAGTAGGTAGCTTAGCTTGCTGCCCCAGTTCATGACTGGAGTGAAGTCATAACAGGTAACCGG
+
)()&%(&)+.731%4%$4/),0-.531/-0-+(.8+4)*,,(1.33.4*+'&(**,/87544*)(&*+*2/72-2(22+0)+02890),+*,28:4.002:.&'%)*,0)$()661()4.4..0//4.)++..0/.(0328+37,/+)+,*'(55:/7//.2024726/0,+))())&'')$%&,,(+,+43258+,1.9,30//*,-1.-/99<:64-59/+.,.'.''#'*)*+*12&%''-)$+%)(++/1)*((+6.10.&000.9/+,*05/,42.-'*,1270////822..-*.&(&%%))&%$%$&))('$-'*+0/03+-622,,11-+&**,26..//040//134482.0,-85543-2).*(&'*)&)+.,+-,4..+(&$,))&*-/.+0/-01'))&'),+0%&,0+.'6*.,3258;/-+&''%*'$&$#%.4+*(')(4/+.,1-32,2.,.5295(+)+*+('%&$%%')%))'(-0))'**,)+'&&**-+)*&'%)(%(('%'(&+,/5:67270&*/7/:/;;128986+*((,(*,22-+,11('%'&--,774/''(-)*,,03.5<21;6;5-*%+*/,*0(,.471320(*/621%%&&,'1*+*22021),,/,((/9*1(,3)&%%%)&%+-/8471*01,/*56-,*++/1&2))'#%'')''.14667822724566::/50.-1./624491.)1(*)+-56--(')((*++-5,42/-.-,.&%,))03.1321768:0--0/51982:33758(31-(,.24542((++**-0&1469004/3+2+-0))-3-03998926(&%')0)+((-3/9+17520))&+)%'),457628114.-*-+0465;,&(''','*,.3/101'%''(&/&,'*0934+3'.'&$-*,+1+,17,,-,-,-0./*/($*++(1)1/'(*,3563-$'(-;89++)+*-5/615()&&(/*3-/-,./*,5&*',*0,*-.8765:87:18337+'('.&(*()(()*-1450())&(+-5+-(+%)(+/0/-'+*..('*&))/51.&'%$(#&('%$%#($$$#%40852013261'++$,'()1&'%$%$/0,.407.7
@fb1911ce-ddd3-421b-a570-3ff136236901 ch=108 read=198498 start_time=2019-12-13T15:54:55Z barcode=BC01 runid=2c9cf7bc05858273f10e7d7ec552fc0bd742dc3e
CCGTTGCCATTGCGACTTCACCCCAATCATCAATCCACCTTAGACAGCTCCTTCCCTTGCGGTTAGGCCACCGGCTTCGGGTGTTATCAACTCTCGTGGTGTGGGCGTTGTGTACAAGGCCCGAGAACATTATTCACCGCGACATGCTGATTCGCGATTACTAGCGATTCCAACTTCATGTAGTCGAGTTGCAGACTACAATCCGAACTGAGAATGGTTTTATGGGTTTTGCTTCACCTCGCGGCTTCGCTTCCCTCTGCACCATCCATTTGGCCAGCACGTGTGTAGCCCAGGTCATAAGGGCATGATGATTTGACGTCATCCCGCCTTTCACTCAACTTGTCGCTGGCGAGTCTCGTAGAGTCCCCAACTTAATGGTAACTAACACGATAAAGGGTTGCGCTCGTTGCGGGACTTAACCCAACACCTCACGACACGAGCTGGCGGCAACCATGCACCACCTGTATCTCATATAGCTATCTCTCATCTCTGAGCCTTTATGAGTATGTCAAGACCTGGTAAAGGTTCTTCATTGCTGAATTAAACCACATGCTCCACCAGCATGCGGACCCCCCGTCAATTCCTTTGAGTTTCATTCTTGCGAAAGACATTACTACTCCCGAGCCGGAGTACCCTGACCGTTGCTGCAGCACTGAACTGACGCCAACACTTAGTATATGCGTTTTACGGCGTGGACTACTTAGGGTATCTAATCGTATTGCTCCCCACGCTTTCGGGTTGGAAGATCAGTTGCAGGCCAGATCGTCGCCTTCGCCACTGGTGTTCCTCCATATATCTACGCATTTCACCGCTACACATGGAATTCACGATCCTCTCCTGCACTCTACTGGCTGCCTGGTTTCTATGGCTTGCTGGGGTTGGCTTCGGGCTTTCACCACAGACCTTGCGCCTGCTCCCTGCTACGCCCAATAATAATTCCGGATAGCGCTTGCCACCTACGTATTACCGCGGCTGCTGGCACGTAGTTAAGCGTGGCTGCTAATAAAGAAGTACCGTCACTCGGCTACCATTTCCTGTAGCCGCCGTTCTTCCTTTATAACAGAAGTTTGAAATCAAAAACCTTCTTCAGCCTTCACGCTGACGTTGCTCGGTCAGGGGTTTCCCCGGCGAAAATTCTGCTGCCTCCGTAGGAG
+
3+&*0&'*#$%&&*%.287-253+.+.++,,-9/42+.40822581110121432+1:*/1202.29:9/06..*..4.;5402400.7/.+,(*,012(&%'+5+.))('')(-,,+)())*+,/..&2&(:88113237968998986373-0586;/.,+),/670:-)&&&)(('#%',3386,7-+,8978:898100*&)(()*)))0-/38:<-567<68;;-234/-,3.225626.+2-+2453;503+*,),73149,12*''&(),,(*-...-,/,25-(/.///.2-,55,25//222/76,-1699:82.,)*'$'(*&*+0)0+.1/0-(+*,3.+(+-++%'''%&'*044+,1)*1+4-,4/-()+2.-''*,.06++///204687876:55087/1-3.-*)'144,-0,,,1/+.+-*(*-.60+,((-509593204;5972/.)+-13+5.,-(,,1268716*-470+*&'*-19.,-*))),70561----,*,4408).13:44+)#'%''')+3-6.<4;8)0,,-//48-.*%%%$)(/,-%(,113-+/266665.47/.240;911:<91901.14+(-/%6%')644500/'&/03&+&&)(.(&$%#)(+*-&&((+,,,+/005*)4*,.)()-01,,-/+...023&#%+/5,*+/001::;574#*&'(0.*-/10+/./0'(&'-)+..37/',,*/7-.*5+&**()'%%),(316-3,./6-.-987884++*)+,/5<69852-*--1/,1823+21445(313.6;;,89;78843'/)++,,,-1*)-,-//10115721-+,**(%(''+,.:7:7881:--361)&&)&%&%$')').'%&)*,()*+,21./1/+,,,30/)*(+*,8-,0-00''&&)(,-611+2*,0+.0319/60-'*&)%'('*190292671/,.5-694323+))'','&'-.//,8+3'+,++-+)&%&%*0,21+&'('/./;811(+/320.-,26-4;54532,+*0,-/78:;7797''0)),2720%'))-4*%&(*)/(0452,31438<2003-02633+,+/(2214...10<7<0/+5,.:,/,*)(++0/97*,'(&()6026).6+,'*)($
@0382e83f-59bc-4d23-b1ac-37a7aabc3ac3 ch=339 read=116262 start_time=2019-12-13T15:55:01Z barcode=BC01 runid=2c9cf7bc05858273f10e7d7ec552fc0bd742dc3e
CCGGTTACCTTGTTGACTTCACCCCAGTCATGAATCACCAGTGGTAAAGCGCCACTCCCGGAAAAGGTTAAGCTACCTACTTCTTTTGCAACCCACTCATGGTGTGACGGGCGGGGTGTGTACCAAGGCCAGGAACGTATTCCTGTGGCATTCGATGCGATTACTAGCGATTCCGACTTCATGGAGTCAGTTGCAGACTCAATCCGGACTACGACGCACTTTATGAGTCCGCTTGCTCTCGCCGGGAGTCGCTTCTCTTTGTATGCGCCATTATTAGCGCATTATTGTAGCCCTGGTCGTAAGGGCCATGATGACTTGACGTCATCCCCACCTTCCTCAGTTTATCACTGGCAGTCTCCTTTGAGTTCTGGCCGGACCGCTGGCAACAAAGGATAAAGAGGAGTTTGCGCTCGTTGCGGGACTTAACCCAACATTTCACAACACGAGCTGACGTATGCATTAACACCTGTCTCACGGTTCCCGAGCACATTCTCATCTCTGAAAACTTCCGTGGATGTCGAGAGACCAGGTAAGGTTCTTCGTTGCATCGAATTAAACCACATGCTCCACCGGCAGGCCCGTCAATTCATTTGAGTTTTAACCTTGCGGCCCGTACTCCCCGGAGCGAGTCGACTTAACGCGTTAGCTCCGGAAGCCACGCCTCAAAGAACACAACCTCAAAGTCGGCATCGTTTACGGCGTGGACTACCAGAATTATCTAATCCTGTTTGCTCCCCACGCTTTCGCACCTGAGCGTCAGTCTTCGTCCAGGGGCCGCCTTCGCCACCGGTAATTTCCTCCAGATCCTCTACGCATTTCACCCGCTACACCTGGAATTCTACCCCCTCTACGGACTCAAGCTTGCCAGTATCAGATGCGGTTCCCAGGTTGGGCCAGGGGATTTCATCTGTGACTTAACAAACCGCCTGCGTGCGGCACACGCCCAGTAATTCCGATTAACGCTTGCACCTCCGTATTACCGCGGCTGCTGGCACGGAGTTAGCGTGCTTCTTCTGCAGGTGGCAAATCCAATGAACAAAGGTATTAACTTTGCTCCTTCACTCGCTGAAGTGCTTTACAACCCGGCCTTCTTCATACACGCCGGCATGGCTGCATCAGACGCAATATTCCCCGCGCTTGCCTCCCGTACCAGGAG
+
1-011527329,,)(),6;50674//0/0+..0964*,&+',(0/(),)*.42'()-.(,+-31*071510),-1262/37:0095+*/-0/;/+,+2&*&+*+-012177)+)+,0.3-.).&8+7.7/-5/6+*#''../+++'*)+,61+*)*%&&$2)0/,+,,,45;21-,.5.9-00)''))+//5+1)+/5/5):/3136154+)--/43+-090/.,,0+572447-/00/5+.)'(,%)+--0634544;7.-.1258:;+9.%(,'))$'%*')',&((,-:-+1864'1&$)/502++-.033634//0.29:;,695+03,212.0**-983455762:333:8892393--17-2),+0-*1)(.1476;61*12;-5/:::7))&)(&*06)(.1779/50.-/:71).+2)5/)*&01190-/2031-.477575+.'#$##$$'$)%0/2912864746/3/0.2&'%%&1345<8563545342.5850784535:<;;887')((+,7821/40+004<98:4/-222164'&...23,'(*+-201136).*&),&)*+82*14/72<92675,,-.;;4,7/0/4)--/.9,+333.444/&-%)+(&)+,0.-2.5/766384/+./..'+&'$(+.33495751*('&&&&*70941-*)'*0.(-0384:<9+/),,0/4:8984460,&$-()+3-3.,183,09-+/11430*-+,.;0-,,)2-20.688:765648;6482.'299.1:65519234;.3-),%)*.4-+401++,.0,,*///325/6;:/3092++5),,/65635/10*+&*044-+0+*,*0,/.00.&*.++5/+-.-+,(+,134.65955.+/121))209'*--+*1-))('8.)&%()*/22467869**(%&)**-2'+,*)$)),40++0177:4-.,20313----,-)3-'*0,132923;//.74568/5/-,0--(*03..//-(,0-1197773$.'$%''(),),(/(--+'-3.'+),+-4-,)/-($()67+53()+1&',(1*)*'+2.'%((+342-1*++..5:88855+0-,+/80/048572444+%'#%$$#))-.3785(%&%'('&(&(*81*+'+*',-+)
@91e76d79-7c7e-414c-ae13-6290d57f0d77 ch=211 read=114336 start_time=2019-12-13T15:55:00Z barcode=BC01 runid=2c9cf7bc05858273f10e7d7ec552fc0bd742dc3e
CCGGTTACCTTGTTACGACTTCACCCCAGTCATGAATCACAAAGTGGTAAGCGCCCTCCCGAAAGTTAAGCTACCTACTTCTTTTGCAACCCACTCCCATGGTGTGACCCGGGCGGTGTGTACAGGCCGGAACTGTCCTGCGTGGCATTCTGATCCACGATTACTAGCGATTTCAGAGCTTCATGGAGTCGTTGCCAGACTCAATCCGGACTACGACGCGCACTTTATGAGGTCGCTTGCTCTCGCGAGTCGCTTCTCTTTGTATGCCATTTGTAGCGTGTGTGTAGCCCTGGTCGTAAGGGCCATGATGACTTGACGTCATCCCCACCTTCCTCAGTTTATCACTGGCAGTCTCCTTTGAGTTCCCGGACCGCTGGCAACAAAGGATAAGAGGTTGCGCTCGTTGCGGGACTCAACCCAACATTTCACAACACGAGCTGACGCTGGCATGCAGCACCTGTCTCACGGTTCCCGAAGTACATTCTCATCTCTGAAAACTTCCGTGGTCATCCAAGACCAGGTAAGGTTCTTCGCGTTGCATCAATTAAACCACATGCTCCACCGCTTGTGCGGGCCCCGTCAATTCATTTGAGTTTTAACCTTTGCAGCCCGTACTCCCCAGGCGGTCAACAACGCGTTAGCTCAGGCCACGCCTCAAGGGCACAACCTCCAAGTCGACATCGTTTACGGCGTGGACTACCAGGGTATCTAATCCTGTTTGCTCCCCACGCTTTCGCACCTGAGCGTCAGTCTTCGTCCAGGGGCCGCAGCTGTACCGGTATTCACTCCAGATCTCTACGCATTTCACCGCTACACCTGGAATTCTACCCCCCTCTACGAGACTCAAACGCGGTATCAAGATGCAGTTCCCAGGTTAGGCGGGGATTTCACATCCTGACTTAAACCGCCTGCGTGCGCTGCGCCCAGTAATTCCGATTAACGCTTGCACCCTCCGTATTACCGCGGCTGCTGGCACGGGTTAGCCGGTGCTTCTTCTGCGGGTAACGTCAATGAGCAAAGGTATTAACTTTACTCCTTCCTCCCCGCTGAAAGTGCTTTACAACCCGAAGGCCTTCCTCATACGCGGCATGGCTGCATCAGGCTTGCGCCCATTGTACAATATTCCCCACTGCTGCCTCCGTAGGG
+
9633250251600/'++018::06-+&&%666856:65444;0012221''),5;.+/5-+/5+,)5-++-.4588789;+697*&++..:7,-/1;9-37:974537*).5131831.*+*+-*(()+2,7+'%*(/+-0-/)/))+:612375,***./:33-,+--03;72%%&&,1766890.//4)&+&()+,0313(3+42/75976565-++(**,.99124324.0')/./164.301&'*+/-109.31097226,0/*'1.)*&(&)(/033445334<216965212(05;3<9511112322/13489:/398*+3520,)%(&**9*)*;782822/77.,-+.64++-30590,/)/32687;867769(.-.-6+)%,,/8*,%(/0.//,.*9762777205/-0243;40044852223,+,,,.,#$'++/120--.-1834655/,..15443-'*(&%))&*1.1969.2//,,01.*,20:7,-&($$)2'0+,.'&+07201134542337883;./-.-&&)/+7-48---.06,0-,/626291328.0-632)%)-.72:868;8/.*2:;+845/60((2,575-+-+/,85:*)-687;992311)*&%(-311248$')+/2314;99/'145,/33457/6)1*()*))848983<.,,/:11196211,1837603++(%(5).,,-6<7124165,).*,/::.25,/'%((688:1..//8;9670)%*.3/3522%''*%$%(*(--,45.$''/...3;:99972/0.-9./06522200--++,..3-:/8683660/*--(-/,1/012,8.1-/(.-1886/-/01;396:36-..3.4''.1'-12-1;7..1221,+.0/3/77+1;67:0000/14.*2)1,*/+&+4475;731/5/60:739/,-'0741493565636955,:---46+,'%)&0+.*)*4.08,((-*18:8::;8942054340(.-,1/56:-,3,-.1-++06601/4:)40,+271+/176361-,(+0.,+/0441/.1828497<5..+%%%'(+37343.6--,1112+29638%11/;:*-+(-**-..-001084,/0/.(()('+2/0-+(&
@9b7141dd-9086-422c-95e3-36c7c0f61e70 ch=340 read=107824 start_time=2019-12-13T15:54:58Z barcode=BC01 runid=2c9cf7bc05858273f10e7d7ec552fc0bd742dc3e
CTCCTACAGGAGGCAGCAGTGGGGAATATTACTGTGGGCGCAAGCCTGATGCAGCCATGCCGCGTGTTATGAAGAAGTATTTTCAGCGGGGAGGAAGGGAGTAAAGTTACTGCTCGTGGCGATTTACCTGAAACACCAAACTAACTCCGTTATAGCAGCCCGCGGTAATACGGAGAAGTGCAAGCGTTAATCCTTACTGGGCGTAAAGCGCACGCAGGCAGTTTGTTAAGTCAGATCTTAAAGAAATCCCCGGGCTCAACTGGGAACTGCATCTGATATGCGCAGCAAGCAGGTCTCGTAGAGGGGTAGAATTCCAGGTGTAGCGGTGAAATGCGTAGAGATCTGGAGGAATACCGGTGGCGAAGGGCAGCCCCCCCTGGACGAACTGACGCTCAGGTGCGAAAGCGTGGGGAGCAAACGGGATTAGATATACCCTGGTAGTCCACGCCGTAAGCAGTCGACTTGGAGGTTGTGCCCTTGAGGCGTGGCTGATTGCCCGCGTTAAGTCGACCGCCTGGGGAGTACGGCCCTGGGTTAAAGAAACTCAAATGAATTGACGGGGGTACACAAGCGGTGGAGCATGGTTTAATTCGATGCAACGCGAAAAGAACCTTACGGTCTTGACATCCGGAAGTTTTCAGAGATGAGAATGTGCCTTCGGGAACCGTGAGACAGGTGCTGCATGGCTGTCGTCAGCTCGTGTTGTGAAATGTTGGGTTAAGTCCGCAACAGAGCGCAACCCCTTATCCTTTGTTGCCAGCGGTCCGGCCGGGAACTCAAAGGAGACTGCCAGTGATAAACTGGAGGAAGGTGGGGACCAGACGTCAGATCATCTTGGCCCCTTGACCAGGGCTACCGCGATGCTACAATGGCGCATGAAGCGACCTCGCGAGAACAAGCGGACCTCATAAGTGCGTCGTAGTCCGGATTAAGGTCGCACAGCTCAGGCTCCAGCGAAGTCCGGAATCGCGCTAGTAATCGTGGATCAGAATGCCACGGTGAATACGTTCCAGACGCAGCACACACCGCCCGTCACACCATGGGAGTGGGTTGCAAAGAAGTAGGTAACTTAACCTTCAGGGCGCTTACCACTTTGTGATTCATGACTGGGGTGAAGTCGTAACAAAGGTAACCGGAAGATAGAGCGACGAGCCGTGGGTTAACACAAAGACATGACAACTTTCTTCCAGCGCAACCCAATACGTAATA
+
130)&)'&-,&/--578013258+,2.-13'+()+-7//./35+.2*+)1/1456;581-'&%%'(+-)$$$%$)(%&$%%$&()*+379((()(,+2-()*.63,0-)'/.279334,1-%5()'+,'&)+($&('.2-0/.,./05(1,)%)(+,,01.,-)+)091222//(((--154814/2+3***$&&),-31-+415:1***-(**,),53&48;1+2+)&&(.&&/3-1,,/,'*0-,1;;.,/..08.5./+-)-)*/+,)-/000,-/+)&%#'*.,%($(+++3235+0$417+23,2,-,+,*39.-*&(%-&.))./+,222-*(+,/5783-/1*+'')4,8546*),)(/,+**701;;4-./890,*/)-.0001123/5466.-2/,/39:;7)*./2:-6'62*0+*)---)*-553483/,/01%*)06052/&&$$)(-+,(,,8.381:3306:,*..-07138112,,()&'+-**/02832-05316:477-..3,)*,-80928+%%),)4,7+'+*(0145//-,+70:026-685,&%('+-0-/-90/:...,0150;9164700111:9:911,04,('.543/4(.&((%)**-13+/'*)15248:882.--.134--5-*5,05293(;2.27958/-/32/3468884630*+),.0234711111--*-+),,((,&'5:2.)+3172157*,1/6(*(,/456-72-(,0-11-/2))/822;9785./,.0,/,-95-522612'1,(**-21470440133;8333/*0(-**%-.5861''&((-)+.((*0011*.(&()-('&$$%')))&&&%%'%$)()+-010149656+((&('++''889:998-,*''&,24,/+:269540131*,022237978:2+,6))/$&()))')&&$$%')&*)//-,)'(&+)((3++-.4/034-,*)(,07122;;<;661*.33360()(,-.-5103-//8'',(+%%$('%-+.35;76<756.+-,2;69894*+,-4.7/*.*6,'*('(*')).(()'4*:;:<8%,-,)0207/2.+-28:22778:81334699881.0/1-112569817),*')/'+75451361.-.,,--)+-1,02/570969,(('(+(*+(&((+,*+,-1.3-3(%'+$**)-&&*(**63%.-#)
@2e983a9e-a25d-4e0e-a4fd-eb85620bf865 ch=85 read=138651 start_time=2019-12-13T15:55:04Z barcode=BC01 runid=2c9cf7bc05858273f10e7d7ec552fc0bd742dc3e
TTGGTATGCTTCGTTCGGTTACGTATTGCTGGTTGCTGAAGAAAGTTGTCCGGTGTCTTTGTGTTAACCTACTTGTCATCTCTATCTTCGGTTACCTTGTTACGACTTCACCCCAATCATGGCCCTACCTTCGGCCGCTGCCTCATGCGGTTCAGCTCACGGACTTCGGGTATTGCCAACTCATGGTGTGACGGGCGGTGTGGTACAAGACCCGAACGTATTCGCGATGTTCTGATTCGCGATTACTGGTAACTCCAGCTTCATGTGGCGAGTTCCACAATCGAACTGAAGGACTGGTTTTTTGGATTTGAAACCACCTCGCGGCATTGCATCTCTCTGTACCAGCCATTGTGGCACGTGTAGCGGCCTACACATAGGGGCATGATGATTTGACGTCTGCCTTCCTCCTGGTTAGCAGGCGTTCTAATAGAGTCCTCAACTTAATGGTAGTAACTAACGACAAGAGGTTGCGCTCGTTGCGGGACTTAAGCAACATCTCACGACACAGCTGACGACAACCATGCACCACCTGTCACCTTGTCCCCGAAGATTTCCTCGATTAGAGTAATGCAAAGGGGATGTCAAGTGTAGGTAAGGTTCTTCGCGTGCTTCGAATTAAACCACGCGCTCCCTTTACTTGTGCGGGTCCCGTCAATTCCTTTGGGTTTTAATCTTGCGGCCATTACTCCCCAGGCGGAATACTTAATACGTTAGCGGCGGCACGGAGGTGTTGAGCCCCACACCTAGTATTCATCGTTTTGGCGATATGGACTACCAGGGGTATCGAAATCCTGTTTTGCTCCCCACGCTTTCGAGCTAACGTCAGTTCACCAGTCAGAGAGTCGCCCTTCGCCACTGGTGTTCTTCCTAATCTCTGCGCTTTCACCGCTACACTAGAATTCCTCTCCTCTCCTGCCTCTAGATAACCAGTTTGGAATGCAGCACCCAAGTTGAGCCCGGGTATTTCACATCCCACTTAATCGCATCCGCCTACAGCCCTTTACGCCCAGTAAATCCGGATAACGCACTACAGCCACCGCGGCTGCTGGCGCATGTTAGCCATGGCTTCCATCATGGGTACCGTCATTATGCCCACAAAGACGAGCTTTACGATCCAGCGCTATCGCTCGCGGCGTTGCTGCATGGGGGTTTCCCCGACCCACTGCTGCCTCCGTAGGAG
+
&)5(/(*)-0602434'3.9+.,0+.1.0/0.2))+++.+(,./**5/-.'3,11316;9/4438292:45242///+,+,.226887,-5/9,.4-5,0/'.437851*36:./40)$%(%1/*(*+/3:.5.72-.865851%*(*)5()$%&**0,./:66999)3,-'3+*+&&%)((%)(&'&'),.'21-,4-/0,),1674388/**'/,,85752+2&$'$.75774784-/*)1...5')))1++/,++****)0,'&)((*,29)(&'+.,0(),(()*-)-.-24.75;48/%($-1,*'(&(*(+,*--1152217/,)++-./..--*',**.1-.1*-&-+*+*+++%'&'*..((*(+,*(&*0+,1000043,83+,5810(%*,,706136*,725-),$++,)%*%&%('%'(,,/..-2,***0/0,32*035967632/-%-,)$0-6;27688:73:00+82/).)+'$&*/)-,+./-143623%(')+,+.*+-579*-/-,20/2;28.,**''(')*+/)',**%+42/,.11342*('&(+-1198:.+)/+'*)-1,+*+,5.21210*108)061-,*,))+.-%+)/-4<::/)((((+)--%%-((+---/2/*+3+5:4.57566;.-375-(0-8;./0..08/+&+6-&6&&*2//7++)+&+)+**%&'%'&*)0246000/12'/-(--0*//,/37(&$,10*),--5/,*1129867845.+&().-'(&,,.+--808&,10+.*,)%)*)(,5541;<01553::-(+,.0;83)(()$'&'%')-,02&(-+,,/5**+(%()*/42)..-+/.18::;989<.-3-2,-4,+)(%&(&(133/10/%$&$(()0/-,0..,'&()-*)**-,-,./.0)),203021150;5+,*-)*+*&*'%)&+,,,0--128*-,(/*/5.-*++-06((&''0+((&'%*.)'/2+**'%+*(,1++4-76---./83327484)&$%#%#$'%&$%)(,23,*',--.0-2+)%('-(&))&')'(*1**(,,&(/%(&,+,,14-*(%)(+*(*(%$)*50..(')&(/86/00,--*(&&%$%&)*(/))%(&0-11800/)($&')-3)*/-179/*%%%%$-*,+)(.+*03)).5*+'
@cfb87b04-15a9-4748-ba9b-6993787d9944 ch=284 read=102853 start_time=2019-12-13T15:55:10Z barcode=BC01 runid=2c9cf7bc05858273f10e7d7ec552fc0bd742dc3e
CTCCTACGGGAGGCAGCGAGTAGAATATTGCACAATGGGCGCAAGCCTGATGCAGCCATGCCGCGTGTAAAGGCCTTCGGGTTGTAAAAGTACTTTCGGCGGGAGGAAGGGGTAAAGTTAATACCTTTGCTCGGTGACGCAGAAGCTGCAGCGCTATCGTACCCAGCAGCCGCGGGCGTACGGAAGTGCAAGCGTTAATCAGATTACTGGGCGTAAAGCGCGCAGGCAGTTTGTTCGTCAGATGTAATCCCGGGCTCAACCTGGGAACTGCATCTGATACTGGCAAGCAGGTCGTAGAGGGGGTAGTTCGATTGTGGCGGGTAGAAATGCGTAGAGATCTGGAGGAATACGGTGGCGAAGGCGGCCCCTGGACGAAGACCCGGCGCTCGGTGCAGCGTGGGGAGCAAACGGGATTAGTACTGGTAGTGCGCGTAAACGATGCCGACTTGGAGGTTTGTGCCCACGCCAGAGGCGTAAGCTTCCGGAGCTAACGCGTTAAGTCCGGCCGCCTGGGGAGTACGGCGCAAGGTTAAAACTCAAATGAATTGACGGGGCCCGCAGGCGGTGGGCAATAATGGTTTAATTCGATGCAGCGAATGCCGTGCCGTAGGAGTTTTCGAGAGATGAGAATGTGCCTTCGGGAACCGTAGGGTAAGGTGCGCATGGCTGTGAAATCAGCTCGTGTTGTGAAATGTTGGGTTAAGTCCCGCAGGCACCTTTATCGCTGTTGGCGGTCCGGCCAGGAACTCAAAGGGAGACTGCCAGTGATAAACTGGAGGAAGGTGAGGATGACGTCAAGTCATCATGGCCCTCCTGACGGGGCTACACGTACTTCCACAATAGCGCATACAAAGAAAGCGACCCTCGCGAAACCGGCGGACCTCCGGAGATGCGTCGCAGTCGGATTGGAGTCTGCAACTCGACTCCATGAAGTCAGAATCATAGTAATCCTGATGGATCAAGTCTGCCCGCGGTGAATACGTTTCCCGGGCCTGTACACACCGCCCGTCACACCATAAGAATTACTGGGTTGCAAAAGAAGTAGGTAGCTTAACCTTCGGAGGCGCTTACCGCTTTGTGATTCATGACTGGGGTGAAATCGTAACAAAGGTAACCG
+
'),+)%+*65+,10-44,*)*&*,6..7/.-010722:71-/67,31)*..(,*%.1.0(*'%&.0+'(+)')-27:6/:458686;9,+2126;1,'+).51)(,+*+2*((')'*(.+4-/024921::/.*-%$(%),)*&%%$'')(+#&+((*'+,.71+,+)+/./0)*)%%'')*/.*0+,+**'*,8.7.64'+'),+.01;9:9/670+,,,(,,07837652(.0,-/-)*-1/-,6-36/+575774(5674;6765-,--,5('%&$('(-)-1'.%(,,0+))+(/15-(%#%(-(%%)&#''+.*-*)((-0++*-/..-..03814.,/),4-*+).+/('%''(*0+//:0*(4859-,/)),''*,42552+3+--&+,-/.04)')./9/5%2/+2)&$%#*(*.-%)-&('-)+,3/.+'(#)*1275959034.0*(*&)('%)%(&&&'1+865*'%')+*+*.,+.*-210/,.0//,./%)&48,02(),/+''().(,*)(+)))-61;7,..6-..*)(125148*497,7'#&#(((('))*))&$%'(*/57<715183+'-&%$&%&%$##&$$*'&$#$$%&&'4;862(&''**/.../821547-1++.55,/0--&#+0)$&'-30.+$'%*,310.(%&(%')/345689-3.,+1+/4-+03.675:331515)()),,0%*##%')-1013*3)'%%..+/&-'&$$*'0*+;88;+*.,%**445570.....0981557/0*-+.*,'%*.+445754/76*.89:8.+-(32(''%%))2$,0,)&()%(')+.662/&((')''(*//02238.&())%&((&*').)())+-(&%$&+6032)-&'(''$'&*)+2*2,217(4)2,,*(*++-34292//-//533..-/-,-0'+'.,-&'%'(0,+,%%%&(&,+.+*((*),*/1'$(''''&(&.7076%+&&((-1-*''&('+(.5/4;1/3767563)**+(,*/-('&%-+16*+199.'*)))*,)**++-+5*2,,,)),'*-+)+/3/0/)))*'&"'&'+46.---)+*(((&&'(*..688678)++)'''&+
@2df0ac56-ebd0-4c22-8e74-498ad296dae5 ch=35 read=145623 start_time=2019-12-13T15:55:19Z barcode=BC01 runid=2c9cf7bc05858273f10e7d7ec552fc0bd742dc3e
CCGGTTACTTTGTTTACGACTTCACCCCAGTCATGAATCACAAGTGGTAAGCGCCCGCACTCCCAGAAGGTTAAGCTACCTACTTCTTTGCAGCCCACTCCCATGGTGTGACGGGCGGTGTGTACAAGGCCGGGAACGTATTCACCGTGGCGATCCACGATTACTAGCGATTCCGACTTCATGGGTCAATTTGCAGACTCAATCAGTTTGACGCACTTTATGAGGTCCGCTTGCTCTCGCGAGGTCGCTTCTCTTTGCTTCATGCGCGCCATTGGCACGATGGTAATACGGTCGTAGGGCCATGATGACTTGACGTCATCACCTTCCTCCAGTTTATCACTGGCGTTCGCTGAGTTCCCGGTCCGGACCGCTGGCAACCGTAAGGGTTGCGTTGCGGGACAGCAACATTTCACAGCGAGGCTGGCGACAGCCATGCAGCACCTGTCTCCACGGTTTAAGCAATCCATCTCTGGAAAGTTCTGTGGATGTCAAGACCAGGTAAGGTTCTTCGCGTTGCATCGAATTATTTTGCTTTACCTTTGTGCTCCACGCTTTGTGCGGGCCCATCAATTCATTTGAGTTTAACATGCGGCCGTACCGGGCGGTTAACGCGTTGGCTCCGGAAACCCGCGCCTCAAGGGCTATTACCAAGTCGACATCGTTTGGCGTGGACTACCAGGGTATCCTAATCCTGTTTGCTTACGCTCGCGCAGGCGTCAGTCTTCGTCCAGGGGCCCGCCTTCGCCACCGGTATTCCTCCAGATCTCTACGCATTTCACCGCTACGCCTGGAATTCTACCCCCTCTACGAGACTCCAAGCTTGCCGGTATCAGATGCAGTTCCCAGGTTGAGCCATTTCACATCATTAACAAACCGCCTGCGTGCGCGCATAGTAATTCCGATTAACGTACCCTCCGTATTACGCGGCTGCTGGCGCGAGTTAGCTTCAGTGCTTCTTCTGCGGGTAACGTCAATGAGCAAAGGTGTGCTTTACTCCCTTCGCCTCCCGCTGAAGTACTTTTACAACCGAAGGCCTTCTTCATACGCGGCGCCAGGCTGCATCCAGGCTTGCGCCCGTTGTTACGCAATATTTCGCCGCTGCTCGTAGAGAGGAG
+
//03/8).04//+2''-./29<98188/(+,/,/019.-'(+('**21&$%))53+&,(,-.4+((2)-7+90-$%(&(**(+27/1:5--0+170&((--.-.:95222474997196432/1706564-'1-)01/444<5237.230-''255,.+,-2+**+-1879<46.128:7()+-(')+1.5-++&*'+)+&6+4+-0<622330$,/*0.1-+2,*1-,*6+$%,-.4151.,.,-'()/.**26,$$&%&$&**,-*06'(%'%&$))&(02)($$#%%'/,)+'./37:4300..)&&%'*957-+),'./3.9.,-(+,165,,-(,*+'&)&,'&'0+,.,4+33'324023268-*+*,+-0/(&'*(*)))'(('(,,.*6+((%&'*.+(*0-,)+&')&$''+),'+--/-..9-7,6)1//233445/4&&)*3+3(&($&)4,06.9976233360015201&))&((...-33(*)(-*.*((*722;857259----.*)2/6,1+(%$$%&%#%$%(&$,),-04**&)30)***.*420+(*-2/0.0*%-5.,+301*+'&$%%$)&/+/1-''&172/%*'2,.--...'%((-*,++0+-4%%'&'(*%,.+.,-+),*&+&&*().2366886--('(./06;887689/2-+2.+0($(2,--*+.8-$%&()*)(1*++%(&'+12671//01:6341++-580-8,,/81;768;678'**+.630,0')*4420,,0335*/542.55()2&*%/101-+*0..,*0868/*,.+-+*134/8(1(,,.2&+*+)''*(*-56586649365.0807.'(0)%%'&()(''&#%%)%&1888;23,+',.223,+%(#$'*-012223//.4+,)%$$*.53694873600.1,9///7+6('$('$(',)())*-$//,/2:18;4565/-,*)0).9;31..--04:.-/,')#%(1*)/01701*+%'&'.2*&*,)/,')1)13.)))+',&&+,*+)1,7-7;7*))+(+,5/*-)%'''*+,-.;0*4/-29+26394%/5)('#%(-(''%()%(%''%&$$'(*&&'((''+)((
@1bc1d872-2202-461c-8b9b-5fb29aba20e2 ch=162 read=172227 start_time=2019-12-13T15:55:23Z barcode=BC01 runid=2c9cf7bc05858273f10e7d7ec552fc0bd742dc3e
CTGTTTGCTTCGTTCAGTTGCGGCATTGCTGGCAGATTGCTGAAGAGAAAGTTGTCAGTGTCTTTACAGTATTCGCCTACGCACTGTCGCTCTATCTTCCGGTTACCTTATTTACGGCTTCACCCCAATCATCAATCCACCTTGACGGGCTCCTTCCCGCTGCGGATTTAGGCCACCGGCTTCAGGTGTTATCAGCTCTCGTGGTGTGACGGGCGAGGGTGTGTACAAGGCCGAACGTATTCACCGCGAACATGCTGATTCGCGATTACGATTCCAACTTCATGTAGTCGAGTTGCAGACTACAATCCAGACTAGGAAATGGTTTTATAGGTTTTGCTTCACCTCCTTGGCTTCCTTCCTCTGCACCCATCCATTTGTAGCACGTGTGTAGCCCAGGTCATAGAGGGCAGCGGTAGTTGCGGCGTCATCCCGCCTTCCTCCGGCTTGTCACTGGCGGTCTCGCTAAGTCTAACTAATGATGGTAACTAACGATAAGGAGTTGCGCTCGTTGCGGGACTCCAACCCAGCATCTCACGACACGAGTTGGCGGCAACCATGCACCACCTGTATCTCATATGGCTATCTCTCCATCTCCTGGAGCCTTTATGAGTATGTCAAGACCGCAAGTAAAGGTTCTTCGCGTTGCTTCGGGTCACATGCTCCACCCTTGTGCGGGCCAAATCGAATTCCTTGAGTTTCATTCTGCAGACGTACTGCCAGGCCCAGATGCCCAATGCGTTAACTGCAGCACTGAACTTTGACATCCAACGCCGTGCTCATCGTTTACGGCGTGGACTACAGGATTATCTAATCCTATTTGCTCCCCACGCTTTCGGGACTGCAGGCGTCAGTTGCAGGTAGATCGTCGCCTTCGCCACTGGTGTTCCTCCATATATCTACACTGCATTTCCACCGCTTCACGTAGGATTCCACGATCCTCTCCTAGCTGCCCTGGTTTCCTGTGAAGCACTGAAGTTAAACTGGGCTTCCACAGACCCTTGCTGCCTCTCCCTCTTTACGCCCAATGAATTTCCGGATAACGCTTGCCACCTACGTATTACCGCGGCTGCTGGCGTAGTTAGCCCGTGGCTTTCTAATAAAGTACCATGCTCGACTGCCAGTTCCTGCCAGCCGCCGTTCTTCCAGCTATAACAGAAGTTTACAGTCGAAAACCTTCTTCCTTCCGCGGCGTTGCTCGGTCAGGGTTTCCCCATTGCCGGGAATTCCCTACTGCTGCCTCCGTAG
+
$2')((%*'*('+;825/7-../../4010..&#'$'%():95/*)&*+))+6+++&)+.125.(%')(,*+-(&*/)'*'+%+'$*-024344674-4-'-.:///10+17%#$)&)+**)045*.,-.0/((0%'2,.%&&(%0%'&*-.,,0./)')''*.3&7-((0348-03*3().(&)%,(**+,:+'+++')++'/()+55:297/*'((,*()%()+-03516'&.)+8.8--,78-,)&#'+'--*,*+,**+*..1*.+-.2/(+%+--.*+-0,+,,&'0.5.00:977676;510-,/01*,-'*()--::;+-/*763:8,),.:044-++#$%,+217-%(&**)+.,,$/2))3//-080++)*)')(*)**('-.9/-1;851-/)&+,*)$').5.(+2-'$-(0*2489/6-+075745-3*)*++3-12+-/..''())76'(1(0**,&&%'%-*+,125:/7.,,.,10.,'&++'*42,.2223,7('%)-+1//.+*&+,('&.//3&'#%),-'+*$',),'()%0125:&4%-(++*1,/--,--++))(+,///244231.*,63/.0/5:.14.67-&)$&,*.7+45544463$%%%%('.+*0+8./30//1//-0/10&-,,,-0('()012%*'&'+*0//+4,**.1,**%'(.--#%$'$2+903173/%')'(51+/'-,$&$$-00'&(+*-),)&%*+./1/3-),-/-++-*30214,(*')*6739&/&+)**)*'-(/:;:16:1)*&*)+*)/)(*%%%')&(,,10677324+)-9.,./7.-*$)'),7-.%877.+&&&/22232,-30,/*1)(')%&'*-.25,*,+/1:-.,/6567993446,/'()-,%$*$'&#%%*3-0'%*'%(+3)%'')%/(',-0,)+,.10)%%$&'&'((*-.5*)(0/;5-'&%&%(%$%&(,2)-*)4,421-,/.))*''%')/26;/2.)-,+,((%'(0,),,5,'*+,+)2+-')+17,,,,01366*)*%&',.',-*(--1017(-)&(+2---/,2*)%''1/6+,-9)','+*-65-)(/-58/,+)'%$(&))*)&(*(,)$%&)/)'&'&(+.608928:010*''&)*,,-+/''-'(.5,(''*0-')481:;6954.0(*'(%%$'-(,+'&',.'3432(502;33;;8.0413/)($*%5)06,*,0)(('(06.30'((*
@2a1f33dd-6cdf-4fd5-947e-8463e24aac58 ch=407 read=73364 start_time=2019-12-13T15:55:18Z barcode=BC01 runid=2c9cf7bc05858273f10e7d7ec552fc0bd742dc3e
CTCCTACAGGAGGCAGCAGTGGGAATGTGCACAATGCATTTCGTGATGCAGAAATATGCCATGTATAGAGAAGGCCTTCAGGTTGTAAAGTGCACTTTCGTAGGGAGGAAGGGAGTGAGTTAATACCTTTGCTCGTGGCCATTACCCGCAGAAAAAAAAAAAGCCCACCGAGCTAACTCCGTGCTTAGCCATGGCCAGGAGGTGCAAGCGTTAATCAGGAATTACTGGGCATCCTGGCGCACGCAGGCGGATGATTAAGTGGGATCATGAAATGCAGGCTCAGCAGGTGCTGCATTTCCAGAGCTGGATTTATCTAAGTGCAGGGGAGGGAGAGTGGAATTCCTAAGGTGCCAGCGGTAGAATGCATAGAGATTAGGGAGGGAACACCAGTGGCAGAAGGCGACTCTGGATATGGCGAGCGCTGGGCTCAAGAAGCGTAGGGAACCAAACAAGATTAAGATACCCTGGTAGTCCACGCCGTAAACCAGTAGATACTAGGTGAGGGGACTCCAGCACTGCCGTGCCGCCACTAACTTGCCCGTAAAGTATTCCGCCTGGGGATGCAGTCGCAAGATTAAAACTCAAAGGTGTGGGGACCCGCACAAATGGCGGAGCATGTAAGTTTCAATTCAAACAACGCGAAGAGACCTTACCTACCGCCAGCGTCCTTGCATTACTCTTAATCGGGAAATCCCAGCCCAGGGACAAGGTGACAGGTGGTGCATGTAGACGTAAATCAGCTCGTATCGTAGGATGTTAGGTTAAGTCCGCAACGGCTGCAAGCCCATATCGTTACTACCATTAGGATTTGGGGACTCTAGCGAGACCTGGGTTAACCAGGAGGTGGGGATGGCATCAAATCCATCATGCCCTTATGTGGCAGAAGATACACGTGCTACAATGGCTGGTACAGAGGATGCAATGCCGCGAGTGGAGGCCAGAGCTTAAAACCAGTCTCAGTTCGGATTATGGAAACAGAGCTCGCTATACATGGAAGCTGGAGTTACTAGTAATCCCGCAGATGAATGTCGCGGTGGAATGCGTTCAGGTCTTGTACACACATAAATCACCCATGAGGAGTTGGCAATGCCCGAGTCAATGGGCTAGCCGCAAGAACCTGGCCAGCCAGTAGGAGTCAGCGATTGGGAGTGAGAGAATCCTTAACAAGGTAACCCGG
+
'(/.&$*(+3-/5++)+')*/87-4321*,()/6.,%$%%$#$#$&(,-+%(,*&,*&,)((&(,.&')&,(,*+,++(%,2-2'%).*')'($%%(++/0)**+%,,'+*1,(+,*,/-2/,+%00,06()/0*3+/*)&.)&+,($'&,&,.12-()(&$%&.+$))%&&*+,-,-64*.+()'&'.'#$%$$%%()(+)((')&)),./00//('*%%)&&*)*42-$)*&$$%%'(%(%*,.0,&))'1/)3.1&/*222.''))14,+12,166920/./6670*%$%%/5-**''(++2.+&1/*(((''$(')&&'-*)&++)((%'&0,(***5,'')+)+%'$%(((0,-++().0(/',()*,,$,1&'&)')')%*((*..6/(((('*)+)/--,+0+)*+*(+&&(*(+,,.,)-0//'(&%$(+(**('&)$3664.)*(3())),3(48-,/74/--/2(*./5*/+,)'%%&*'(.4365*/(('&,0+)'$+.),$*'('(/.','**(..$(*''&''()&$%*),)(-+(-./%&%#&24*)+,/&,(+'/(,*,3,.46/0-/+0(.**+*%)1/-()(%&%(**')'(&(+')*23,.(&')/'(*(.0./)+$*'+)*,,.)&,+/)&%$)*%%'%$&%''''+-++,)+'3)''+(1,+-,.'-)))+(20)%,)(%#(8-563,0.,,+0(),0/2)(%$&)*%&%&%'-1,+,%&%&((/,01/.,(1+4-2)&+/04(*)/17(*,20-.)&&$'(%*/*#$&*/,2-+,*(,''.7.('$2(*'-2204330&)'''/(*,'&/,-02114+,)&+(,',.)$&()%(*,+-(,-%)('%((*0.+---.0%*(&%('))-))')'*-4+,-,'-)-))*+0///*'*011-0210.1/)((%()30&,(.,*&+()/+47823:78-,+,%,*1-(4,32)++(+*,1200.103+*(&'(*+-,)(%%)*--(&/+),**+/14-60-&)+30/(&21044/.-51)('(&$)+/.4$'&))5+&)(-,-)*$&'++((&'&(',+,**$'-,(,-()*+,3&&&'(,'$$&*'+(('.--)+&''&&$$&&(%#%*&%'*)**&')0+,--'7+'))%('*(&'''((.11223276+,-111../3
@6cde2fce-4669-46fc-a65a-f5495a2b310e ch=73 read=125676 start_time=2019-12-13T15:55:31Z barcode=BC01 runid=2c9cf7bc05858273f10e7d7ec552fc0bd742dc3e
CCGGTTACCTTGTTACGACTTCACCCCAGTCATGAATCACAAAGTGGTGAAAGCGCCCTCGAAGGTTAAGCTACCTACTTCTTTTACCTTACTCCCATGGTGTGACGGGCGGTGTGTACAAGGCCGGGAACGTATTCACCGTGGCATTCTGATCCACGATTACTAGCGATTCCGACTTCATGGGTCGAGTTGCGGGCTTTCAATCCGGACTACGACGCACTTCATGAGGTCCGCTTGCTCTCGCGAGGTCGCTTCTCTTTGTATGCGCCATTGTAGCACGTGTAGCCCTGGTCGTAGGGCCATGATGACTTGACGTCAATCCCCACCTATCAGTTTATCGCTGGCAGTCTCCTTTGAGTTCCCACGGCCGGACCGCTGGCAACAAAGGATAGAGGTTGCCTTTCGTTGCGGACTTAACCCAACATTTCACAACACGAGCTGACGACAGCCATGCAGCACCTGTCTCACAGTTCGAAGGCGCAATCCATCTCTGGAAGGTTCTGTGGATGTCAAGACCAGGTAAGGTTCTTCGCGTTGCGTCGAATTAACCACATGCTCCACCGCTTGTGCGGGCCCGTCAATTCATTTGAGTTTTAACCTTTGGCCGTACTCCCCAGGCGGTCGACTTAACGCGTTAGCTCGGAAGCCACGCCTCAGGGCACAACCTCAAGTCGACATCGTTTACGGCGTGGACTACCAGGGTATCTAGCTGCTCCCCACGCTTTCGCACCTGAGCGTGATCTTCGTCCAGGGGCCCGCCTTCGCCACCGGTATTCCTCCGAATCTCTACGCATTTCACCGCTGCACCTGGAATTCTACCCCCACTCTACGAGACTCAAGCTTGCCGGTATCAGATGCAGTTCCCAGGTTGAGCCAGGGGATTTCACATCTGACTTAACAAACCGCCTGCGTGCGCTTTACGCCCAGTAATTCCGATTAACGCTTGCACCCTCCGTATTACCGCGGCTGCTGGCGCAGGTTAGCGGTGCTTCTTCTGCGGAATTAACGTCAATGAGCAAAGGTATTAACTTTACTCCCTTCCTCCCCGCTGAAAGTGCTTTGTGAGCCTTCTTCAGCATACACGCGGCATGTGCATCGAACTGCGCCCATTGTTATAATATTCCCCCCTGCTGCCTCCGTAGGAACAATGTCAGCACCAGAAGGTTAACACAAGACACCGACAACAACAGCGCCAGCAATGCGTAGCGCCCGCA
+
61432:/0717/-7*1145540%2/1,-/0:694460.(,*(/(),1/&*.+*,17:10/...,70805,000,1*.67960:;3+0+(&#&(+/-(30777778:8<:818321/-)-26114**''*(*35)*(()26'0'++*+072237/*(*)+.5-/1..//.8;584134843324&(),*0)4/1/3-,358/6;800.30975473512,/.+%'(+206.1)(*30-/./.2++-'-(,-35687965:/()&)//04:637+('''(+','()-091.068:392+')+.)*)*,+,,-../8551.))-*8.+.1&%'+)34:5347&23385448558+*4'-.06:0;1$&))6.875793333:68587:)3-80.'%,+140-(&-/3107*)--.*/*2,,8-+/111;6/*-.2/%'+-0202)%-.0-%-3,3*.*44357./'*-302/40.()+1*2.(2(7,:8651++''*/))-(0-..-065:676+.+.1:)13(/-),956/446773;12/31&&.+(7.3//0/36671,,./.,0-+-.-**+*/-(,.*4,052683/013;<8.96/00'*(++-4/0-266+%0986:953,//1+0,,./8,,%)*1&0'0%,.,11074/+)6.,,-562601)'&)+,98168.76-&.,7..-34+*,'),)/05.653-'$&%%&+201-),+-/:-+%&&(*'''()'(&&**/3341:,*002*/3**49289794024.:234;8,--)%')+,862+0,.)+78*).6340&.,3744*+')(%()+2771$'(*9562+..248(*,.0911:,7./*,%./269-5453.,*-29:7116.)1.*')49.-+'*.23312.5/7*6/)-2++/,,/112100470-/22;1,/544,5-0.21:262+'((&()/7100,,0258139-037454470+%$)&,/.+**,/3.--6/66:53552*''+*2.:79729222989;+0.-,-.,)*,,(%*+/8/-233/5--.047;261,+&-1--%'&''275:79;9$%('(*+(,+,.5,,*&''*,.;77/..+.62;8,1.*/(%$*-,-/5/.69+*)/-../1142+0/0))+/,*-%-.,+..+.,'+-0-0-4./+++2+-/579/,/)*)'*('))&),-))(%%$)'&&%'#%%&%&$
@a0941f17-f303-4532-95e0-9ddf35ec1ff2 ch=398 read=93440 start_time=2019-12-13T15:55:31Z barcode=BC01 runid=2c9cf7bc05858273f10e7d7ec552fc0bd742dc3e
CCGGTTACCTTGCTTATTTACGACTTCACTAATCATCAGTCCACCTTAGACAGCTCCTTCCCTTGCGGTTAGGCCACCAGCTTCAGATTATTATCAACTCTCGTGGTGTGACGGGCGAGGGTGTGTACAAGGCCGAGAACGTATTCACCGCGACATGCTGATTCGCGATTACTAGCGATTCCAACTTCATGTAGTCGAGTTGCAGACTACAATCCGAACTGAATGGTTTATGGGTTTTGCTTCACCTCGCGGCTTCGCTTCCCTCTGCACCATCCATTGTAGCGTGTAGCCAGGTCATAAGGGGCATGATGATTTGACGTCATCCCCGCCTTCCCTCCCAGCTTGTCACTGCTTGAGTCTCAGCTAGAGTCTAACTTAATGATGGTAACTAACGATAAGGGTTGCGCTCGTTGCGGGACAACAACATCTCACGACACGAGCTGACGACAACCCATGCACCACCTGTATCTCATATAGCTATCTCCATCTCTGGAGCCTTTATGGAGTATGTCAAGACCTGGTAAGGTTCTTCGCGTTACTTCAGATTAAATTACATGCTCCACCGCTTGTGCGGGCCCAAATCAATTCCTTTGAGTTTCATTCTTGCGGGCAATACTACTCAGGCGGAGTACTTATTGCGTTAACTGCAGCACTGAACTTTGACATCCAACATAGTGCTCATCGTTTTGTGGACTACTAGAATTATCTAATCTATTTGCTCCCCCCACGCTTTCGGGACTGAGCGTCAGTTGCAGGCCAGATCGTCGCCTTCGCCACTGGTGTTCCTCCATATATCGCATTTCACCGCTACGCTGGAATTCCACGATCCTCTCCTGCACTCATAGCTGCCTGGTTTCTATGGCTTACTGAAGTTAAGCTTCAGGCTTTCACCACAGACCCTTGCCGCCTGCTCCCTCTTTACGCCCAATAATTCCGGATAACGCTTGCCACCTACGTATTACCGCGGCTGCTGGCGCGTAGTTAGCCGTGAACTCTAATAAAGTGCACCGTCACTCGGCTGCCATTTCCTGTAGCCGCCGTTTAATCGCTTTATAACAGAGTTTACAATCCAGCCTTCAGCTATTCACGCGGCGTTGCTCGGTCGGGGTTTCCCCATTTGCCGAAAATTCCCTACTGCTGCCTCCGTAG
+
22*//;./6,*&&*-'15))../4581,*$),,.8940))3.*1.24348400113:2169*3/,0&/20,/568../)*)*/.%(*+-/08221/*.--++,..154548:334-,&+.0/240,*),20-2+(%&+++1557<---0)-+,/32044599:7130,00-++,,-12:.9-,%-*,**,/58992/.0/7*3-/343241:22-,.22+++,*448;;-77<-9;<-,02:569;:90003.091&*-3-82+../0/576:83*0+**-+,+,-,*))+(,766252/)79,++++24318;/*-.&0128088)&)((()*%'&2,&$'/((*86791-/+)(')225(),-./-.00(*()++3-0//1-332.2447466735)-)+404466868;15.63.-)*+3,577670+-.-445325444346592/1:.-5+-)-506624445466-00..*+,02/.11-07565700/797;9,/0,(')*218772567::9:410-20<;9;7555-0&+-/3-*.00./,%$''((*(),*)1/)*2+*-//+3,./*&''*0095;1&'*,'$).69+79<74835123-1+,'2-+(('%'+*(&&&)''1)'2++,119352447100&.-/184315002(46&7*6$%%*'%-13-550052*&((0387245')'&+-,.0346,5*,,;501361;66,',*+.712.9:7988899755230:.1'.-8-,+23325436152118:15688468/63(+3*0345783638<;388;500..)((&(,'7(-*$$'+.1(),126234.1/0&+,,/057:775+::22/.-202;23211,,2340'+).'&3:68;:001/+/+,.8-((*(24265---,12**32:6*/()'$'%%&-)504/6//9:6/0/0,0.%/.4/1+2-/734:55.;0//2,3+)%'(/+5752*)*)(&&%'.-.04./4.).')%*-132)),,.11*&-,(4930&()43353054-87*'&))(*,14+,)'/'&+),79+00175,$&&%&+$$$&%%*3,+-,+/3//.9./05)939&39(.,)*372,4:++53/.2061139*('(((*+02643100)*
@beab8702-39b1-4c49-a735-a33dec65e81e ch=480 read=114661 start_time=2019-12-13T15:55:40Z barcode=BC01 runid=2c9cf7bc05858273f10e7d7ec552fc0bd742dc3e
CCGGTTGCTTGTTTACGACTTCACCCCAGTCACTTGAATCACAAAGAGTGGTAAGCGCCACTCCCGAAGGTTAAGCTACCTGCTTCTTTGCAACCCACTCATGGTTAGCGTGACGGGCGGTGTGTACAAGGCCGGGAACGTATTCACCGTGGCATTCCACGATTGCAGCGATTCCGGCTGGCAGGTCAGGAGTTGCAGACTCTCAATCGGACTACGACGCGCTTTGCTTAGGAGTCCGCTTGCTCTCGCGAGGTCGCTTCTCTTTGTATGCGCCATTGGCACGTGTGTAGCCCTGGTCATGGAGGCCATGATGACTCTGACGTCATCCCACCTTCCGCCAGTTTATCACTGGCAGTCTCGCTGAGTTCCCAGCCGGACCGCTGGCAACAAAGGATAAGGGTTGCCTTCGTTACGGGACCAGCAACATTTCACAACACGAGCTGACGGCAATACCATGCAGCACCATCTCCGGTTCCCGAAGGCACATTCTCATCTCTGAAAACTTCCCGTGGATGTCGAGACCAGGTAAGGTTCTTCGCGTTGCATCAGATTAAACCATGCTCCACCGCTTGTGAGGCCCCGTCAATTCATTTGAGTTTTAACCTTGCGGCCGTACTCCCCAGGCGGTCGACTTAACGTTTAGCTCCGGAAGCCACGCCTCAAGGGCACAACCTCCAAAGTCGACATCGTTTACGGCGTGGACTACCAGGGGTATCTAATCCTGTTTTGCTCACGCTTTCCTTGCCTGAGCGTAGTCTTCGTCCAGAAGTGCCGCCTTCATCACCGGTATTCCTCCAGATCTCTGCGCATTTCACCGCTACACCTGGAATTCCACCCCTCTACAGAGACTCAAGCTTGCCAATTATCAGATGCAGTTCCCAGGTTAGGCCAGGGGTTACATCTGACTTAACAAACCGCCTGCGTGCGCTGCCACGCCCAGTAATTCCGTTGCTGCACCCTCCGTATTACCGCGGCTGCTGGCTGGAGTTAGCCAGTGCTTCTTCTGCGGGTAACGTCAATGAGCAAGGTATTAACTTCACTCCCTTCCTCCCCGCTGAAATTACTTTACAACCCGAAGGCCTTCTTCATACACGGCATGGCTGCATCGGGCTTGCGCCCATTGTACTAATATTCCCCACTGCTGCCCTCCCGTAGAG
+
5..,-%$'/*,.6)()*),4:516.,*(&770,1,+2943*.+*)$&$,)30.*&')2426,8+()-0,1.948%),.684&35:45;;045/40+&((/$%%(*%'(**),05079777322.0(147-*2()-(.+-65.--+*05/1130/14-'%*-*4+''$(+.7986,,&)(/)'%+133%1'&+6636$+',+,'+184:19460((.010.(*-*)%'&%(,/(,,.../2/,+-//63/,&.*./+./40../96+.134---3'6-(((%((..31,,+01,).552..+'%)&+1',+,,,,-**'&)30666+;6,'.2-73&$))(-/7(*/3,--,1+(.1211%',*+675./)&)4.98:974536741-1/3)309420***)4/0,*-*+.5%-'562*))&/)&*&*1)+.--)-,.-.0...,0116-7*&')$'$''$()+*).0/1)+.//42-)+.**'*.028246-.*'(+),69825-49))-4<65,0+($'(%$%*''++/07;77<878232..057&+&-,398.8$.$&)-1(*,+*1)'$$$&,/78.+/1676:727;7.,+3;:+141.2-**&.15.61,)5:9-,/,/).,18505,-%$%%%$(),,//.0*4*+2.1369881,.5(+',122615)/5.-+/&(*59982<.++421168;751&(&%*543-1174448:782967+12.3&+'/265/*''#,004111+,)*24433'(*(&'(%((&('&18291%&*',2++((+204.4'('.,/05.*,*,12;96029147/1/174620132.''1462-2*&)%''*016823++,**+/*,/0039,/2614)51;/3+,1..-'(,-,(.--'(,'(*,40./+-,2.-,/33;57;56621/.(('&++$-(23*()++0,530')3**,'''-/.-/5,/76:034/12;89::90+*$,,*+.0-+-/+1-()++88<898732)(,3958/3/.-/3262*-..-400*++%%(+8:,197730:6.))/$)(&'(((/1+%'**-.++-2.40;4<99<:560+'))*0111+)&')*+9%0(10824006*&-(&)')*1*((,,188.+--*'&&(%(*15(*90-'&
@1b309783-c52b-44ab-9ad5-c23024c39cdf ch=160 read=193434 start_time=2019-12-13T15:55:56Z barcode=BC01 runid=2c9cf7bc05858273f10e7d7ec552fc0bd742dc3e
CTGATATGCTGATTCGTGTTAATCCCGATGATTCTCGTCATGGTGTCTGGCAGTTATCGGATATCTAATCGTCATATGATGACTTGACGTCATCACCTTCCTCAGTTTGTCACTGGCAGTCTCCTTTGAGTTCCCGGCCGGACCGCTGGCAGCAAAGGATAAAGGTTTGCGCTCGTTCGCGGACTTAGCAGCTTCCATTTCTGGCAGGCTGACGACGGCCAGCACCTGTCTCACGGTTCGGCACCAATCCATCTCTGGAAGGTTCTGTGGATGTCAAGACCAGGTAAAGGTTCTTCGCGTTGCATCGAATTAAACCACATGCTCCACCGCTTGTGCAGGCCATCGGTATTTGAGTTTTGCAACCTTGCGGCCCATCCCCAGGCGTTAAGCTTGGGTAGCTCCGGAAGCCACGCCTCGAGGCACAACCTCCCAAGTCGACATCGTTTACGGCGTGGACTACCAGGTATCTAATCCTGTTTGCTCCCCACGCTTTTCGCTTTTTGACGTCAGTCTTCGTCCAGGACGCCTTCGCCACCGAGTATTCCTCCAGATCTCTACGCATTTCACCGCTACACCTGAATTCCACCTCTACGAGACTCAAGCTTGCCAGTATCAGATGCAGTTCCCAGGTTTGAGCCCGGATTTCACATCTGACTTAACAAACCGCCTGCGTGCGCTTTGCGCCCAGTAATTCCGGTCGCGCCTCCGTATTGCCGCATTGCTGTTTTGAGTTAGCCCGGTACTTCTGCCAGGTAGCGTCAATGAGCAAGGTATTAACTTCCGCTCCCTTCCTCCCGCTGAAGTACTTTTACAACCCGAAGGCCTTAGCCATACACGCGGCGGCTGCATCAGGGCTTGCGCCCATTGTGCAATATTCCTGCTGCCTCCCGTAGGAG
+
#$%$&&'%'&($($######&%&'&$$#%$#%$$$###$#$$$$$$##$&$##$$$%(#"$$#$$%&-('$%#$%$'((,,+*&++-.2344/3(.23867.5),1:1&-,&&'&))%*,*)(+/10,*/.8-1(,)0-+0(())+1.50)(('+)0-77291(/+4,)***))*,2,%%'(&31-&***%)(*%'(,261-031--22-0&.*%'%'.*%))'1-.-.,'*)*)(*-)%)'*130400.,157653+1*.72:33.*'-.2)2/16-/88,,-+,3))0,:4776241/001288)%%0'9:335)*-./11//,/.+-/-0-,/*,,.*')(%')$*/(+$)+03($%*1,+.-)(*,,4++0702,&-(&&'$+*&),*%)&(*/02/*.),-*.2*-/2652-%0.*'()%+'*+/)+/+01,-.//864<,++2932267555-,0).,..33558454112;5(.0113*&(%(2681-')),*)%&$2146/0022.,*)*,++.&('-.65835953-)%'),09,2/-,+(,-,,11'.),)39;-/15/30,.&,)'('..0*,&+-('%$''%0*268''%')0,00*./255/21424)/2---)$.,+2''&---&*+'*6/.--.1+%*(+,,315453.7/6:434-3*41,,()'--06.*+237515)+$(%$%%)(*/411,3*$''%'&,))*2*'(*&(%((+'),(**-(%'-,--+(.*+2,.(113-*&'&&3658)4-,0-+&&&(')%./14*)5,7-46/*.3**'&&'&**)%'*../2('&&)+/(0)%%%.-1,0$+'(*)&).+1-//00&),'##%%''***'-*()&())+,3.-)%&**+-,-/4*,/(1*))
@d2e4b08b-7879-45ae-85ac-3eb856823efd ch=293 read=170064 start_time=2019-12-13T15:56:07Z barcode=BC01 runid=2c9cf7bc05858273f10e7d7ec552fc0bd742dc3e
CCAGTTACCTTATTTGTTTGACTTCACCCCAGTCATGAATCACAAAGTGGTAAGCGCCCTCGAAGGTTAAGCTACCTACTTCTTTGCAACCCCTCCCCATGGTGACGGGCGGTGTACAAGGCCAGGAACGTATTCACCGTGGCATTCTGATCCACGATTACTAGCGATTCCGACTTCATGGAGGTCGAGTTGCGAACTCAATCCGGACTACGACGCGCTGCGAGGTCCGCTTGCTCTCGCGAGGTCGCTTCTCTTTGTATATACGTAGCACGTGTGTAGCCCTGGTCGTAAGGGCTTGATGACTTGACGTCATCCCGCACTTCCTCCAGTTTATCACTGGCAGTCTCCTTTGAGTTCCGGCGGACCGCTGGCAATAAGGATAAGGGTTGCGCTCGTTGCGGGACTTAACCCAACATTCACAACACGAGCTGACGGCAGCCATGCAGCACCTGTCTCACAGTTCCCGAAGGCACCAATCCATCTCTGGAAAGTTCTGTGGATGTCAAGACCAGGTAAGGTTCTTCGCGTTGCATCGGAATTAAACCACATGCTCCACCGCTTGTGCGGGCCCCGTCAATTCATTTGAGTTTTAACCTTGCGGCCGTACTCCCCAGGCGGTCGACTTAACGCGTTATCGGAAGCCACGCCTCAAGGGCGCTGGCAAGTCGACATCGTTTGGCGTGGACTACCAGGAGTATCTAATCCTGTTTGCTCCCCACGCTTTCGCACCTACCAGGCGTCAGTCTTCGTCCAGGGGCCGCCGCCGCCACCGGTATTCCTCAGATCTCTGCGCATTTCACCGCTACGCCTGGAATTCTACCCCCCTCTGAGACTCGAAGCTTGCCGGTATCGAGATGCAGTTCCAGGTTGAGCCGAAGTTTCTATCTGACTTAACAAACCGCCTGCGTGCGCTTACGCCAGTAATTCGATTAACGCTTGCACCCTCCCGTATTACCGCGGCTGCTGGCACGGAGTTAGCCGGTGCTTCTTCTGCGGGTAACGTCAATGAGCAAAGGTATTAACTTTACTCCCTTCCTCCCCGCTGGTACTTTACAACCCGAAGGCCCTTCTTCATACGCGGCGCTGCATCAGGCTTTGCGCCCATTGTGCAATATTCCCCACTGCTGCGCACTCCCGTAG
+
3*'-78*2109&23(%%$$(+85:5.579/0233+2--:8-+*141.15:76-())39--0),0-3+553-///7:7.23907<9)4,2/33*+.49--.6443220-)*'('&&--13*+4.$,*,(**+*-.+),0*-+)*,2;8811210%'*-6942///0/.5/331(//3/,--0()&))---2,*.)(.2350;30)1002'$$/130/++.)+'$3,,490-/1')./04/0'%'2.0&'5-3)*06/-1++'((,(&%*(%%&&(*.+,,201-09:8432'*($%$'(*+*-%%%'(110/(*.0,',&),/-*'*,-/055+-.8999;7/22-+.,,50-.3711.),0);09963327002'/2-7256,/3/*/,/.1..024.--610.,..)-,('&'%-,)(+37403557555256-73&1746720(0183,,.653-0,-/4/&&'',(/,'1(4+8:734402,.-10((),431),4011299468:<202,2-//9;98:4-,.-2222990*+'+)-4,690/././/262460215041:562764,-/2,81;6267-)(,0992+,**,0/00:2:+2',+33/,/09110//+*+.(4*+*,+/1&,3..,8,-834325/013111.%&',,+/2/25527464,31*/,,-34:75631-%0*%')-1761:11221.82-/22142/20/1;55*+,46/*,**+89888.0545:689/('.795/4(('&',&())26*0.-04..+/)+/44455-0/,+*9:1/5501422&11.0).)051/-21757+))&(&*)-/3')(%%''&,0'../,4(*+/356466,6+(/**11233.+-/+-2-'$(+5/--)+./1.1:99<667/--)).+)&(%$''))(+7668840-4/1+,&),,)*+,2--/3''.(*96782-.,*)++/--)&((-%'*4+)++&/,/26559<84570764598111-5///1049.+*+,*2.2,,4,'((3:*/:+*(.1/.**-''*,-21()+1536-+*.)*,2*/639<99713,-)+)&%%$&&)1,164/0/.0-5-%$)&'*,./5,-.006:2,.//0550')%**84('-.(
@e1ca666a-1a33-49bf-a65f-90a62aea98b9 ch=229 read=238674 start_time=2019-12-13T15:56:05Z barcode=BC01 runid=2c9cf7bc05858273f10e7d7ec552fc0bd742dc3e
CTTGCTCCTACGGGAGGCAGCAGTGGGAATATTGCACAATGGGCGCAAGCCTGATGCAACCATGCCGCGTGTATGAGGAAGCCTTCGGGTTGTAAAGTACTTTCAGCGGGGAGGAAGGGAGTAAAGTTAATACCTTTGCTCGTGACGTTACCCGCAGAAAAAGCACCGGCTAACTCCGTGCCAGCAGCCGCGGTAATACGGGAGGTGCAGGCGTTAATCAGATTACTGGGCGTAAAGAAAGCGCAGGCGGTTTTGTTAAGTCAGATGTAATCCCGGGCTCCAGCCACAGGAACTGCATCTGATACTGGCGAGTCTCGTAGAGGGGTAAAATTCCAGGTGTAGCGGTGAAATGCGTAGAAGTCTGGAGGAATACCGGTGCGAAGGCGGCCCCTGGACGAAGACGCTTGACGCTCAGGTGCGAAAGCGTGGGAGCAAACGGATTAGATACCCTGGTAGTCCGCGTAAACGATGTCGACGGAGGTTGTGCCCGCGGGCGTATTATTTCCGGAGCTAACGCGTTAGTCACGACCGCCTGGGAAATACGGCCGCAAGGTTAAAAGCTCAAATGAGGTGACGGGGGCCCACGCAAGCGTGGAGCATAATGGTTTAATTCGATGCAACGCGAAGAACCTTACCTGGTCTTGACATCCACGGGAGTTTCAGAGATGAGAATGTGCCTTCGGGAACCGTGATGAGACAGGTGCTGCATGGCTGTATTCAGCTCGTGTTATTAATCGGGTTAAGTCCCGCAGCAGGCACCCATCGCTTTGTTGCCAGCGGTCCGGCCGCGGGAACTCAAAGGGGAGACTGCCGGTGATAAACTGGAGAAGGTGGGGATGACGTCAAGTCATCATGGCCTGACCAGGGCTACACGTGCTACAATGGCGCATACAAAGAGAAAGCGACCTCGCGAGAGCAAGCGGACCCATAAAGGTGCGTCGTAGTAGTCGGATTGGGTACAGCTCGACCATGAAGTCGAGTCGCGTAATGGATCAGAATGCCACGGTGGCCGTTCCGGGCCTTACACCGCACGTCACACCATAAGTGGGTTGCAAAGAGTAGGTAGCAACGCTTCGGGAGGCGCTTACCACTTTGTGATTCATGACTGGGGTGA
+
*-,-/065,/4*8.*.--23302533,)-+(.(&**+,0-+.,/)*1527;::9997/%0.15388.+&''-'),12-&*'(*433(5238--.73*4-+.81,/6816:/(,..*,,*'()-79/,7/8/11/,0,,.10%3,+116207:0+-('.-*+*$%%()$$%%3+223658781+++*&27270:-2...809,-2*-'.+-7;60.0,+-'+&,(+,:;:733347+&),*)*%&&((71-8:6*.3040128%*,2*)&/(+3-/+,.00&+%*1)++.33421000/2*)()'-+(((&&,+/12685/(.15,.,,)1(2*.*-41+....22105:5479945**+((*+5-+5+18557:9:+2(--,)-0,+660('/97:(&&'$,''()++.-0/8279889/-5,)*-48:.)*,/44/&.(----05.7:-,5-/%%01*'(%&(/'*').-0670/&,+1213,0,38)%''--*&#$)(')*)*,+.&')'*+**./-1,*..)*+23108+%%*(*'&'*,,-5+*,43+6/3682)())),/.+(&%%(%$&*+35*83.&($*&.()./3)%&1',+0-186;84:6<32-00;:985,',0)162-.,-4;789972/+++,266,.**)%(+673.-&')--11/855878:78:.91+0066920011637*35689:22-/,*('%)'+(*))*,.02,3-&)++)+-&656:332729//12&)'%')#%&&*/0&)2640/2.,*))-1545(-&0(#$&%('+++)-6/,32+)*-04-4)(&'(649;77781.&(%(')-36/+),.1176550287::&&$&,+***/0067..,+*&(*)*,:7746/)$%&)#$$%+2(''&*)(((237945***)*$'+54+.+0,)('%',2).&*'+,.0'0$%%$+,2-2'/+-1((%'(&*-58315++--.-/0,)(,1,*'&&&.0/../.1367-/$%&(-(*&'%(576)+-+1&*'$&&*('&%()-4*201*(*()')*.15:235<,&('(-/60/%,)+*&(-01,7.&*,*5509./,'+07:),.24753657998;9333/
@fb1e03ce-7825-486f-b47a-ac759840bf4d ch=70 read=133574 start_time=2019-12-13T15:56:17Z barcode=BC01 runid=2c9cf7bc05858273f10e7d7ec552fc0bd742dc3e
CTCTACGGGAGGCAGCAGTAGAGAACTTTTCGGCAATGGGGAAACCCTGACCGAGCAACTTGCCGCGTGAAGGAAGAAAGGTTTTCGGATTGCTTAAACTTCTGTTATAAAGGAAGAACAGCGGCTGGGAAATGGTAGCCGAGTGACGGTACTTTATTAAGCCACGGCTAACTACGTGCCAGCAGCCGCGGTATGCGTAGGTGGCAAGCGTTATCCGGAATTATTGGGCGGGAGCAGGCGGCAGCAAGGATTAATGGTGAAAGCCTGAAGCAACTTCAGTAAGCCATAGAAACCGGGCAGCTAGAGTCTGCGGGAGAGGATCGTGGAATTCCATGGCGGTGTGTAGATATATGGAGGAACACCAGGCGACGATCACAATGCAACTGACGCTCAGTCCAGCGTGGGGAGCAAAATAGGATTAGATACCCTAGTGAGTCCACACCGTAAACGATGAGTACTAGAGGTGTTGGATGTCAAGGTTCAGTGCTGCAGTTAACGCAATAAGTACTCCGCCTGAGTAGTACGTTCGCAGAATGAAACTCAAAGGGAGTGACGGGGGCCCGCACAAGCGGTGACATGTGGTTTTAATTCCGAAACGCGAAGAGACACTACCGGGTCTTGACATACTCATAAAGGCTCCAGAGATGGAGAGATAGCTATATGAGATACGGGTGGTGCATGGTTGTCGTCAGCTCGTGCCGTGAGATGTTAAGGTTAAGTCCCGCAACAGGCGCAACCCTTATCGTTAGTTACCATCATTAAGTTGGGACTCTGGCAGAGACTGCCGGTGACAAGCTGGAGGAAGGCGGGGATGACGTCAAATCATCGTACTTACTTATGACCTGGGCTACACGTGCTACAATGGATGGTGCAGAGAGGGAAGCGAAGCCGCGAGGTGAAACAAAACCCATAAAACCATTCTCAGTTCAGTTGTAGTCTGCAACTCGACTACATGAAGTTGGGAATCGCTAGTAATCGCGAATCATGTCGCGGTGAATACGTTCTCGGGCCTTGTACACACCGCCCGTCACACCACGAGTTGATAACACGAAGCCGGCCTAACCGCAGGAAGAGCTGTCTAAGGTGGGATGATGATTGGGGTGAAGTCGTAACAAGGTAACCGG
+
-26*+.)76015++()%%('&'*,/+/34-21;74:5.,'&%)*(:*-257301,..3+-*)/3176963/-,.-',,(0-.20-..8,.4++,00;://:/727221::*/,+.),+-',+(*('%-**.2,68-,,6,&'),.-6))*'',.((/423*.4../.+-130200.1132/.0..0.*-)%+*'&-.1&*%'')(/8*,-3..-;//.,),++/136,)+)(%*).0102:512.1*)+$,&2-/12,*,,-),100/(''&+)-0,(,-37047123,00'*)&.0+.&+,1/,//'*-,%37)*).636:396/1/101.,,+).-7.+)&&()4744,03.+/(.-,0''$'%12710/..%&&&('0-&0,,,,)0132341))+-..0+.&)%*89:/.-0,+3+.+/207:**)-*%'&'.7*-)12-.*3/-,//(((()451&&)*/04;3-*'$**+*'*06,03-,+**1/2162522070/1)''*+-577891*'-.-/76757;7,-1))/.31:;34947,)*'%%(+,/*,26'16.)//017476,)(&(,,*('/,:<-/0658''-85.-4.00(())*$'*.05&538/+0+*)+,4556768;2.30,1(((+,-;9-+((&0.,-..05245004125*,&++7234256929,01794-/0-.010510045/04304*(..7;6668/7/-/4.9('53.//.1950811154:211503;9:.'.*-,0/7076**874061*)(*,32163*(&'**++',-17+.*))024&361/23798798:011988'2'*$$$&,*-..6:<9:;64)(('))0/1)'*-0/0954/./28//+,&-+'''(/0.5//5,0+,/1-++4*+7:;98<833-)--)*28:0./..582%1*4-2,7621212.1.2+.013568708.0267+,+./25(*,64433382920.&&&-/4-.,,*221,435;0.-*572./2//-0-,*1232:8110..+02/1.2.0-,,.4-,',*.0/20,..')4+3*+*..,,,&&(-.)-.*2+*(-'+&$&%(-.-9-961()-/2./1477/74-0.-041814
@92e863f1-3a4b-4241-bf56-306ce11eefd6 ch=53 read=177408 start_time=2019-12-13T15:56:15Z barcode=BC01 runid=2c9cf7bc05858273f10e7d7ec552fc0bd742dc3e
TTGGTATGCTTCGTTCCGTATTGCTGTGGTGCTGAAGAAGGTTGTAGGCCATCTTTGTGTTAACCTGCTGTAGCTCTATCTTCCAGTTTACCTTGTTACGACTTCACTTTGTCAGCGGCCCTACAGCTGACCGCTGCCTCCTTGCGGTTAGCTCTCACGGACTTCGGGTATTGCCAACTCTCATGTGACGGGCGGGAATGTACAAGGCCAGGGAACGCATTCACCACGAACATTCTGATTCGCGATTACTAGTAACTCAGCACTTCATGTAGGCGAGTTTCAGCCACAATCGAACTGAGACTGTGGTTTAAGAAAGTTTGGCTCCACCTCACGGTATTGCATCTCTCTGTACCAGCCATTGTAGCGTGTGTAGCCCTACACATAAGGGGCATGATGGTCGCATCCCACCTTCCTCACCGGTGGCAAGGCAGCAGTCTCGCTAGAGTCCTCAACTTAATGGTAGTAACTGACAAGGTTGCGCTCAGTGCAGGGACTTAACCCGGCACTGCGACACGAGCTGACGACAACCATGCACCACCTGTCACCTTGATACGAAGTTCCTCGATTAAGAATGCGAGGATCAAGTGTAGGTAGTGAGTTCTTCGCGTTGCTTCGATTAAACCATGCTCCGCTACTTGCGGGTCCCCGTCAGACCTGCTTTCGGTTTAATCTTGCGACCGTACTCCCCAGGGCGGAATACTTGATACGTTAACGCGGCGGCGCACCGGAGGTGTTGAAACCCCCACACCTAGTATTCATCGTTTACGGCGTGGACTACCAGGGTATCTAATCCTGTTTGCTCCCCACGCTTTCGAGCCTCAGCGTCAGTTACAGTCCAGAGTCGCCTTCGCGCAGGTGTTCTTCCTAATCTCTACGCATTTCACCGCTACACTAGAATTCCTCCTCTCCTGCACTCTAGATAACCAGTTTTGGGTAGCACCCAAGTTGAGCCAGGTATTTCACATCCCATAATCATCCACTTCCCTTTACGCCCAGTAAATCCGGATAACGCTCGCCACCTACGTATTACCGCGGCTGCTGGCACGTAGTTAACCGTGGCTTCCTCATGGAGCACGGAAAATCATTATCTTCCCCAAAGACAGAGCGATCCAGCCTTCATCCTCGCGGCGTTGCTGCATCAGGGTTTCCCCATTGTGCAATATTCCCCACTGCTGCCTCCCGTAG
+
(%*1223577:953**,()/0/+-+)*+.-357415()()&$%%&%(&'&&(&*1.-023.3,-,(()('''',-133689;85&357'&.+.+*.5,-/3.1--'*+.)%**(+*+'.3+($%$%()()/.35754713117),'..3011..*0/25823473,-(*)3+-48.*./0*,.33-+*),3/.(++'&)1224/'*&1)%'&(%&)+.06<:8:+%)&$%(./543669:8793219010-&')/,+,'''%*.-/&0)0.2787562<60',.'&(*,())+//-,..017-+)2085*/%(.**,9+330.26+-:31+0-//+0-,-54/.-,)+(%$''''4;+9,'%'(*&*,3..../5.+-,,',.0-/58,671**&&$&%.011.31*-3346401()&.&(%$&&(*+,+++.02335*).-)+,,2**+*5+),+'&),+*+)*+*)14-5,)),/237836)(3'*'+8,33/403/9*'%&$%('*-2313%&7210/15195,4:480-'/519:130)#%'$%(&'')'('&(.+.27824/10%&%&#)+)25*-.**)+.2'-&'$&+,+02:88;845024-1396..//3;73/-)*/3591.-')/)+,,04388:1.14*),+%&&&'&%%),/85-8/208..,,27,4*.-*241*/*%+-/046/*)&$*)%-*.,*&)'%'.+(,,)-(,).,*+-./585.88/699+')+-/02*,+-6/+,)'&''%((0/119;665440(,(%*+22111479784;/-.)6:8-13141;91/2&.*,3,101285/8..+,+-0()*-,.269:3:.(,()&1+,-:<8:;6-+166553+'+,,77<9658:23411*,)'&*-+3.2(*324686550-.-2)),544356/72;8.-0'&%(,*6/(,&')--,219)/3560<8-,--02;1)'&*).7-,.#$%%%'+,2-,2/12,('2387226775/3//,05138957:6675871</0,%),4044845/-+,+.+21--&/+02/.-072989581,&''%&''*,++(-+16122708;9.26)(-0(())&((+0&%$##)*+125302&0+3407+*(''*+.8.33.190368.*1.(-++,,+*0/-.4.)3.-..-02+17+)+),
@8a110a82-7e80-462c-92e0-89701c3aa811 ch=182 read=229903 start_time=2019-12-13T15:56:16Z barcode=BC01 runid=2c9cf7bc05858273f10e7d7ec552fc0bd742dc3e
CAGGAGGAGGCAGCAGTGGGGAATATTGCACAATGGGCGCAAGCCTGATGCAGCCATGCCGCGTGTATGAAGAAGGCCTTCGGGTTGTAAAGAGTACTTTCAGCGGGGAGGGAAGGGAGTAAAGTTAATACCTTTGCTCATTGACGTTACCCGCAGAAGAAGCACCAGCTAACTCCATTGTAGCCGCAGTAATACAGGAGGGTACAAGCGTTAATCAGGAATTACTGGGCAAGCGCATGAGCAGTTTGTTAAGTCAGATCTTAAATCCCCGGGCTCAACCTGGGAACTGCATCTGATACTGGCAAGCGGAGGAGTCTCGTAGAGGGGGGTAGAATTCAGGTGTAGCGGTGAAATGCGTAGAGATCTGGAGGAATACCGGTGGCGAAGGCGGCCCCCTGGACGAAGACTGACGCTCAGGTGCGAAAGCGTGGGGAGCAAACAGGATTAGATACCCTGGTAGTCTACGCCGTAAACGATCGACTTGGAGGTTGTGCCCAGCAGGAGGCCGGAGCTAACGCGTTAAAGTCGACCGCCTGAAATTACAGCCGCAAGGTTAAAACTCAAATGAATTGACGGGGCCCGCACAAGCGGTGGAGCGTAATGGTTTAATTCGATGCAACGCGAAGAACCTTACCTGGTCTTGACATCCACGGAAGTTTTTAGGAAGAATCATGCGGGAACCGTGAGGACAGGTGCATGGCTGTCGTCAGCTCGTGTTGTGAAATGTTGGGTTGCAGAAGTCCGCAACGGGCGCAACCTTATCCTTTGTTGCCAGCGGTCCGGCCGGGAACTCAAAGGAGACTGCCAGTGATAAACTGGAAGGTGGGGATGACGTCAAGTCATCATGGCCCTTTGACCAGAGGGCTACACGTACTTCGTAAGCGCATGAAGCGACCTCGCGAGCTGGTTATCATAAAGTGCGTCGTAAAGTCCAGTTGGAGTCTGCAGCTCGACTCCATGAAGTCAGGAATCGCTGAAAGTAATCGTGGATCCAGAATGCGCAGTGCGTTCCGGGCCTTGTACCGCCCGTCACACCAGCGGTGGAGTTCGCAAAGAAGTGGTGAAGCAACGCCGGGAGGGCGCTTACCGCTTTGTGATTCATGACTGGGGTGAAGTCGTAACAAGGTAACGG
+
,+0++*)%.,-.54112.64(*('(-(**011:3.574263,,-/0.*/5//.4/65054,,,+-255,+-&(**.78573)7516)--6-'&'*++003.(-+&/0/',/(+.,6.&('+.:,3-2-134.98-,221,7-.(.-$.)-5*%0''.,%*,%+24-',+*+*,-04)(-('('1'"$%&&),,,1(5''-+%(&111-.-.40612-')'&1,443//&%),)(((%$&&/2-4380*.801,01'+12',+-54.156)'37479253.+'-+---.-,-.6//0001,-,*+*()/.,-*''()*,/00/,-*600(')'-,0.2**41)('((+3/2-/2/036651/./045:.(,)(-,(.2.20/2..-1.1-.3.474/+.4//').*,010+++,-9,/:776-/,+,+/1*,.(''-04,6-30+8+((42.6:.-0-2+./-$%((/:&,()&&&'((*40-/0/*-+-.--&((&$$$$')$'&'''-&',316---/2;0:,(*,,*4:4.3*%()'(()*%.7.350/+,.5,;;80889:,+'%-/.110+0/)*.)(..2/,**)+)5+)++-1,*+).6<;198;6*././6/2..-,/*+2,5,6-/966532+)(&(2342-/0/,/*./+(&$.+-&&(&'&#$$&%,.285:74*%)*13()''$'$&+0367984440012259090/,&&'*)+47'02+,#%$%(*))3,+,/(5'.*((+,&35.7536.,60(29128223-865/8262+841834979,,,-/238773...,-0.-(-.-&+',,+.46/)+0443651103.,)'$(+0.2)')&((0*&)&+012-+)&''(()*''&(,+)+*/(&%&(&(-+//1;80,)+&()''()*.*,1.2+/07387%2$&'%%(+%,*5+/)+,-3-/*'**-),4225))-.4...%-(,0/3134*,+''(.-..&+&)*+4***&+),,&%$$#%)+1/4',683,-+&#%))..6-++.00*,.'%#)'&)1%'0*&$)'0.&+*(($'&%'&#&(,)#'-(2/(/0-+*('&#%%$%).)(-,/167432(43/0.&(%(**.//431416/6364122
@ee6ff79e-89c4-4f07-9f23-e8dbd796e90a ch=87 read=275894 start_time=2019-12-13T15:56:36Z barcode=BC01 runid=2c9cf7bc05858273f10e7d7ec552fc0bd742dc3e
CTCCTACAGCGGGAGGAGGCAGCAGTAGGGAATTTTCGGCAATGGGAAACCCTGACCGGGGCAACGCCGCGTGAAGGAAGAAGGTTTTCGGATTATGAAACTTCTGTATAAAGGAAGAACAGCTACAGGAATGGTAGCCGAGGTGACGTACTATTAGAAGCCACGGCTAACCACGTGCCAGCAGCCGCGGTAATACGTAGGTGGCAAGCGTTATCCAGGTGTGGAGGAGGGCGTAAAGGGAGCAGCAGGCGGCAGCGGGGTCTGGTGAAAGCCTGGAAGCAACTTCAGTAAGCCATAGAAACCAGGCAGCTAGAGTGCAGGAGAGGAGGGATCGTGGAATTCCATGTGGTAGCGGTGATGCGTAGATATGGAGGAACACCGGTGGCGAAGGCGACGGTGTAGCCTGCAACGACGCTCCAGTCCCAGCGTGGGGAGCAAATGGGATTAGATACCCTAGTAGTCCACGCCGTAAACGATGAGTACTAAAGTGTTGGATGTCAAAGTTCAGTGCTGCAGTTAACGCCGTAAGTACTCCGCCTGGAAGTGTAGTACGTTCGCAGGAGGAGGAGGAAACTCAAAGATTGACGGGGGGGGGCCCGCACGAAGCGGTGGGCATGTGGTTTGGTGAGACAACGCGAAGAACCTTGCAAAAGGTCTTGACATACTCATAAAGGCTCCAGAGATGGAAGGTATGCCGTGGGATACAGGTGGTGCATAGTTTGTCGTCAGCTCGTGTCGTGAGATGTTGGGTTAAGTCCCGCAGCAGGCGCAACCCTTATCGTTAGTTACCACCATCATTGGTTGGGGACTCTAGCGAGACTGCCGTGACAAGCTGGAGAGAGGCGGGATGACGTCCGATCATCATGCCCCTTATGACCACACCGTTACGTGCCACAATGGATGTAGTTGCAGAGGCGAAGCCGCGAGGTGAAAGCAAAACGCGGAAACCATTCTCAGTTCGGATTGCCTTAGTCTGCAACTCGACTACATGAAGTTGGAATCGCTAGTAATCGCGAATCCAGCATGTCACTTGGTGGGCGTTCTCGGGCCTTAGCACCGCCCGTCACACCACGAGTTGATAACACCTGCCAAGCCGGTGGCCTAACCGCAAGGAAGGGCTGTCTAAGGTGGGATTGATGATTGGGGTGAAGTCGTAACAAGGTAACCGGAAGATAGGCGACAGGCAGTAAGGTTAACACAAAGACACCGACAACAACTTTCTTCAGCACAGCAATACGTAGCGGCA
+
-,0)&(*(**'/0)-1*151.00+,0-,-(0*051-.085371/1*&,*.0,(,-690&*&*,,/*/803160)/),*,'+*+6/721//2(6)(*/))'(/..,+*&&,0,//06+--*%)*-+,*,((*)+41/004'%'')*0-&'(+.)+/*&++'.1/..0..25.&'(*+,-1,400.('$&')*)&)&2+,047,3+)55*,0422,;,+2(+%+&-(')&(0+,,*04,(2+&+*&(%&,1/181+/*%'++((%'')*,-**0366&+(#&&%'.**()-1.*40-,*)**),,)+/.///.-*),+4405.(*'*(')08,00/06,2+5,9;***(((($()+3)(,'(/1/'('(&'))).')&'',&)'')3,,-1,2342+(&*%&&+,6.2+-'')+,-/-5)(*/7'('***-*13)(*-0;;9)90.0.0+/245:++'/145.72*-258679:;1/./-.,/+.*/8*))*.-5:43-0/-:2.4:1102//.+-006191713'%((*&-&))5/(*0,,*(&&)&%&'10556;6*-+.2++*',+&('%()+-2()''%)(('+))*)+)++('$&',*,$'())-,+4*()&*('))++)%&(%%$')/&/-.+.1+/41*)'')/2++-53967645521424.0).'**1.6()()*+8860,-/)*2/..%'$**-.0240-)),+-/57-0/-)'(4//.&'++625666&9)**62..*)484;42-.14*+4/4:4598')+%37*---.8/9/+*-4./1.-4/89.9.')0)*28///0.()()(&.-22++&&(&'&-7-579/-**)*)+*,,+,1,+)&(*+*')(*(+'*%//)%'(+,,,.'$%$&%'''$&'(+,%'',++//-*'%&)+1,.)*(('(%)*')-34.&.***,.+$)**)'&&-)'.-(2:9:<855,.044-.,/-+,/12/.066662/-./4--+**()(,,*.31+2,,6399467676630/.411(*(+',*.-&+('5/99988469535+.%+$&%$%'&,010:+-151/./6.730+0)((&'''&)*)(*)&)(+18:9334+,2701160*(+)-')-.,&./-/,3-33;-,3,++0/+3)/51*.,.0-.11/-&&)0+2.2:77+6-6//80-,(,-2242*()(+(')/+.*..118*,.,/:;9880+*,*+185267.)+++-+-*1++*0+&&#%#$%%
@cba036f7-0222-4d65-9e90-7c475d795976 ch=53 read=177453 start_time=2019-12-13T15:56:33Z barcode=BC01 runid=2c9cf7bc05858273f10e7d7ec552fc0bd742dc3e
CCGGGTACACCTTGTTACGACTTCACCCCAATCATCAATCCACTGGGCAAGCTCCTTCCTTGCGGTTGGGCGCGGCTTCGGGTGTTATCAACTCTCGTGGTGTGACGGGCGGTGTGTATAAGGCCCGAACGTATTCACCGCGGCATGCTGATTCGCGATTACCAGATTCCAGCTTCATGTGGATCGAGTTACCTTTACAATCCGAATGAAGAATGGTTTTATGGGTTTTGCTTCACCTCGCGGCTACGCTTCCCTCTGCACCATCCATTGTAGCACGTGTAGCCCAGGTCATAAGGGGCATGATGATTTGACGTCATCCGCCTTCCTCCAGCAATCACTGGCGAGTCTCGCTGGTCCCCAACTTAATGATGGTAACTAACACGATAAGGGGTTGCGCTCGTTGCGGGACTTAGCAACATCTCACGGCGAGCTGACGGCAACCATGCACCACCTGTATCTCATATAGCTATCTCTCCACGGGCCTTTAGCAAATTATGTCAAGACCTGGTAGGTTCTTTGCGTTGCTTCAGATTAAATTGCGCTCCACCGGCGGGCCCCGTCAATTCCTTTGAGTTTCATTCTTGCGAACGTACTACTCAGGCGAATTACTTATTGTTAGCTGCGGCAAGACTTTGACATCGCTTGAGTACTCATCGTTTACGGCGTGGACTACTAGGGTATCTAATCCTATTGCTCCCCACGCTTTTCCGGGACTGAGCGTCAGTTGCAGAGCCAGATCGTCGCCTTCGCCACTGGTGTTCCTCCATATATCTACGCATTTCACCGCTACGCCAGATTCCACGATCCCTCTCCTGCTTTCACTCCTAGCTGCCTGTGGTTTCACATGGCTTACTGAGAGTTGGCTTCAGGCTTTCACCACAGACCCTTGCTGCCTTCTCTCCCTCTTTACGCCCAATAATTCCGGATAACGCTTGCCACCACGTATTACCGCGGCTGCTGGCGTAGTTAGCCGTGGCTCTAATAAGTACCGGAATCACTCGGCTACCATTTCCTGTAGCCGCCGTTCTTCCTTTATAACAGAGTTTACAATCCGAAAACCTTCTTCCTTCACGCGGCGTTGCTCCGGTCAGGTTTCCATTTGCGAAAAATTCCTACTGCTG
+
31)+(%$&(-309104)/0/47;7/736).,013776:383'*%')('+''*00./630,0-.).)10-..*,+--252,802129444-)-.../+309577678563-.0(-1,,*%)0).4,&&*+65979<212:021'0234:77-633,-.&.-**(%&%//4)-$+-2-0*(''&',/3/629(3+24++315.01047.+-''175585:;.+*,5./:94,128467;:942/-,-''%&''*6+100()(.,99::7492//00/1+)(%%&+-*(/4/.++1/*+7/2()'),117<8---,05781/(+34536(-'+$)&%*),31,-)*%'*/.2(*$')*259-*,**/-5.0097:659541+*#((+/'')336-:88787766:596<90.*,)$*(.,*+*)(&'+%-**.654362.6748<7730.3814:46661/-/(0-046864-,,-*1)$(,0-.-*5-($%'*&&0-3289980-62.%/0-*/28.03('(**'&)707+),7+1.%'%&(,1373.41(..)-,.44-(+-2818230951%*+:;649<190/0517308/.,'),/+/03'),/*+*,)$'&&)()%(,&&'%%%&%-,+-*))/-))&&&&&%%))//64:84964,-.87496:796/.,'-.'*+5567:21.+)/+'+12;;1*++(470+--*4614015501//*64;35.,&+.5.--111:84543744782(*,1+/2927+.515888894457867<61+.4.1,-/(*'%'-,1/2%')-,-3/,/0361/*&%&&'*.0(*,556251++,*)*,*'$&%''('*+'*,.+**,.+-))076'89-28+*&'&$&')255,,/*,+.01,*%(')-.*(//60.1-.''././1/,2)/(,2-908/6/.59++)&'*.0/:,08+.-0./-+/-/-)(+91;-(+3/*0')',+.8/21**&-)$%')+++//.+(./)21(/52/-))&&+.6,*6+.9555/0).-,.852,(**1:8*.3;87.-16:13:6946;975:5.2343:960,%)(1)++-0%--+61,+$%&''0()47600/1&'',+,/11
@ebb9e6cb-a74c-4262-b074-ff1bd92a8771 ch=28 read=77645 start_time=2019-12-13T15:56:29Z barcode=BC01 runid=2c9cf7bc05858273f10e7d7ec552fc0bd742dc3e
CTCCTACGGGAGGCAGCAGTAGAATTTTCGGCAATGGGGAAACCCTGACCGAGCAACGCCGCGTGAAGAAGGTTTTCCGGATTGTAAGCCTGTTTATAAAGGAAGAACGGCGGCTACAGGGAAATGGTAGCCGGTGACGGTACTGATAAGCCACGGCTAACCGTGCCAGCAGCCGCGGTAATACGTAGGTGGCAAGCGTTATCAGGAATTGTGGGCGTAAAGAGGAGCAGGCGGCAGCAAGGGTGCGGGTGAAAGCCTGAAGCAACTTCAGTAAGCCATAGAAACCAGGCAGCTAGGTGCAGGAGAGGATCGTGGAATTCCATGTGTAGCGGTGAAATGCGTAGATATATGGAGGAACACCGAGTGAAAGCGAGAGGCGACGATCTGGCCTGCAACTGACGCTCAGTCAGCGTGGGGAGCAAATAGGATTAGATACCCTAGTAGTCCACGCCGTAAACGATGAGTACCTGTTGGATGTCAAAGTTCAGTGCTGCAGTTAACGCAATAAGGCACTCCCGCCTGAGTAGTACGTTCGCAGAATGAAACTCAAAAGGAATTGACGGGGGGCCCGCACAAGCGGTGGAGCATGTGGTTTTAATTCGAAGCAACGCGAAGAACCTTACCAGGTCTTGACATACTCATAAAGGCTCAGAGATGGAGAGATAGCTATGAGATACAGGTGAAGTTGCATGGTTGTCGTCAGCTCGTGTCGTGAATGTCAGGTTAAGTCCCGCAACGAGCGCAACCCTTATCGTTAGGTACATAATTAAGTTGGGGACTCTAGCGAGACTGCCAGTGACAAGCTGGAGGAAGGCGGGGATGACGTCAAATCATCATGCTATATGACCTGGGCTACACACGTGCTACAATGGATGGTGCAGAGGAAGCGAAGCCGCGGTGAAACAAAACCCCATAAAACCATTCTCAGTTCAGTTGTAGTCTGCAACTCGACTACATGAAGTTGGAATCGCTGGTAATCGCGAATCAGCATGTCTTGATGCGTTCTCGGGCCTTGTACACCGCCCGTCTACACCACGAGTTGTCTTACCCGAAGCCGGTGGCTAACCGCAAGGAAGAGGCGCGCGCTGTCTAAAAGGTGGGATTGATGATTGGGGTGAAGTCGTAACAAGTAACCGG
+
-,0($'//85,49///0.771,'+)58+,3:8/;/-.0,&+,*2++-478564557626:333./))%*)(./2-*-+,1$8)+,87%2'(&&&$))06,,,-)'-40'.(,(()*+&)*)+01,0.-,/05'30312.%&',,343.&$')-/-)%&3(+,),18988:31.0+,*3,0/00;79825.1/-5;58281119)+)'&++%0(:975563+('/-(*,2394251**'++&&)(()+5*)*,/0*,200+.''#%'/.4.01166:;/1+).570:018,,+,,/-().8137')',30253:9,2+2-0001/,')(-+5./.1:1-.:55/021--*-.1/6//62,3'(%''(&'$%)'&%'0*987-,+**0-42:487301/124773<02/+''(,883;2--.0;0/.0:-01--6679;.00**++-381328;999;91+*/+)*+)*%').5293;8931;1-4<:189:775612152526-7,,/1--,+-.40'&-,0.*(*-686868:866401544256.032;6(/.240611278;98.14-*+),-3267;-8,)+2.3.0225<;.396;6**++.5.-()(-2*.48+)*(-*&,%((-212342--,-0327/(.-12))**+/021,-*1.2/01-.)(')+10*1*+*+((-.,-32133400244('%&&956645//*'-,',.*2,,,6-/,36)*4523&&),&0)%,/)'1-22,6+''&+%'&('(.-02*+7.683.0452-./''(*,0.20*/...201-024/,+.*/-5/.44,.+/2727756513355,/'(''*,-048985730-,.--*,.0573/-00-9;::535355.+-.*2,.002-.5230-**-0(+3:713/6.,-2994+-17<98957949)+-/-+)//0.//--.//2-4450/0//2/505.235677/&'*&%').012624*-/14--'()))+*)(+60173/2.''/***-*--,36--/+%%((/2+0/.,1-+*$%&(.&((*3,,23321020045-+--)2)6,'%*%%&&%&%'1,-1.1;5.)11381.0-+,,./417:;-++1.**,-026863//17:788
@11462b7e-4632-4a52-acc0-7ae0b6f5592e ch=101 read=218549 start_time=2019-12-13T15:56:47Z barcode=BC01 runid=2c9cf7bc05858273f10e7d7ec552fc0bd742dc3e
CTCCTAGGAGGCAGCAGTGGGGAATGTGCGCAATGGGGGCAACCTGATACCGTATGCGTGAATGAAGGCCTTCGGGTTGTAAGTTCTTTCGGTAGCGAGGAAGGCATTTAGTTTAATAGACTAGGTGATTGACGTTAACTACAAGAAGAAGCGCAGCTAACTCCCGTGCCAGCAGCCGCGGTAATACGGAGGTGCGAGCGTTAATCAACTGGGCGTAAAAGGCGCAGGCGGTGACTTAAGTGAGGTGTGGCCGGAGTAACCTGGGAATTGCATTTCATACTGGGTCGCTAGAAGTACTTTTAGAGGGTAGAATTCCACGTGTAGCGGTGAAATGCGTAGAGATGTGGAGGAATACCGAAGGCGAAGAGCAGCCTTGAGATGTACTGACGCTCATGTGTGCAGCGTGGGGAACAAACAGGATTGAATACCCTGGTAGTCCACGCTGTAACGATGTCGATTTGGGGGGTTGAGCTTTAAGTTTGGCGCCCGTAGCTAGCGTGATAAATCGACCGCCTGGGGAGATGCGGCCGCAAGGTTAAAACTCAAATAATTGACAGAGGGGCCCGCACAAGCGGTGGAGCATGTGGTTTAATTCGATGCAACGCGAAGGAACCTTACCTACTCTTGACATCAGAGAACTTTCCAGAGATGGTTAGTTGCCTTCGGGAGCTCTGGAGACAGGTGCTGCATGGCTGTCGTCAGCTCGTGGAAAATGTTGGGTTAAGTCCCGCAACGAGCGCAACCCTTATCGCTTGTTGCCAGCGATTAGGTCGGGAACTCAAAGGAGACTGCCGGTGATAAACCGGAGGAAGGTGGGATGACGTCAAGTCATCGCTGGCCCCTTACGGTAGGGCTACGTGCTACAATGGCGTATATGAGAGGGAAGCGATAGTGCGAGCTGGAGCGAATCTCACAAAAGTACGTCTAAGTCCCGGATTGGAGTCACAACTCGGCTTATGAAGTCCCGGAATCGCTAGTAATCGCAAATCAGAATGTTGCGGTGAATACGTTCCCGGAGCCTTGTACACACACCGCCCGTCACACCATGGGAATTGGGTTGTACCAGAAGTGAATAAGCAACCTTTTTTGAGTACGGTATGATTTCATGACTGGGGTGGCGGAAGTCGTAACAAGGTAACCGG
+
-46(*.51'-6.408779698*,,/'5)*+4/9.*3/)%,'(),('&+,03)),-/0()*29**,)(2-5394.-4/9/.0723:15;0./0-,23*),0'+*,0.294,12</4.-.7945+5---9675+5,7,5,221-.''*,'+,(*-0-/31050014*-:89;6293.3:282:,2,**0,+-***2*)(()+1+0+01,30/2<:77.961)))+(-*5;958543.2.5.)5++).+*&*')%)*%%'/20688;62110.034;844:6;;;<2125640'*&')+*7::()+'**+//1,5.2/2')++,+.005560,+)&&012,(&*'*'*+-)*&*()56//./-4-,-&%(('('0*#$&$(%'%0()+/,,-./5572..(,*+(,,65:6+-(.3;31089.+.)'3,49<600-,+,-34+-,/54/30(,01.210(/,(+-+(,+6001985;;.***/5-3/1/110.22/1/(0+-,./2:0./98:;67/&&)1))(%*).&033145:+73;3;7+,0.(),)&3(7+17%)'*/1,26,'*),04460911,)*+1/,*,12<7165;/....31'/)*()')(*0.///-295/-*%))*-9778/+,,,1*,91//++,,,;36+6'/3&(9<:7;.2&'),40.-0(*-,08999:96566452747756.,,--754.)+'*,-,1/8952632/-2*(&/.+2-.*+*3*4-91+02351-.1,6//;0-..-+5-&45*)*,,,.-,438)/-)'-1799823,**+-8/731('/-/3254/3*()878465.0,/5687,0-1-56/%'&$%/(+*0)4)))*(+21,(,04.3///6-,%&&%&%,-',)(*/02356676555556*)(*-3320/**2:5)*--3-56777405-'.3.211.-,+*%%'-/11-,('%&(-2/-,0('**014:6440241312/46;9/0.2.53*7-++,'+),555866214,),''-*)/*-+-,.+0/2-,2/1-.01533767550)'*(.47/8.3/6..)-,*+%&2-))#'',*../:7;,,%&('.(+.333/56''++0/56685.++'%)('''(.*(%&)+3(3+1605/*
@7c75b841-89ec-4fd1-ba1b-4825df161089 ch=53 read=177475 start_time=2019-12-13T15:56:47Z barcode=BC01 runid=2c9cf7bc05858273f10e7d7ec552fc0bd742dc3e
CCGGTTACCTTCGTACGACTTCACCCCAATCATCAATCCCTTAGACAGCTCCTTCCCTTGCGGTTAGGCCGGCTTCGAAGGGTGTTATCAACTCTCGTGGTGTGACGGGCGGTGTGTACAAAGGCCGAGAACGTATTCACCGCGACATGCTGATTCGCGATTACTAGCGATTCCAACTTCATGTAGTCGAGTTGCAGACTAATCGAACTGAAATGGTTTTATGGGTTTTGCTTCACCTCGCCTTCGCTTCCCTCTGCACCATCCATTGCCCAGCACGTGTGTAGCCCAGATCATAGGGGCATGATGGTTGACGTCATCCCGCCTTCCCTCAACTTTGACGCACTGGCAGTCTCGCTAGAGTCCCCAACAATGATGGTGGCTTAACGATAAGGTTGCGCTCGTTGCGGGACTTAACCAACATCACGACACGAGCTGACGACAACCATCACCACCTGTATCTCATGGCTATCTCTCCATCTCTGGAGCCTTTATGAGTATGTCGAGAGACCTGGTAAGGTTCTTCGCGTTGCTTCAGATTAAACCACATGCTCCACCGCTTGTGCGGGCCCCCGTCAATTCCTTTGAGTTTCATTCTTGCGAACATTACTACTCAGACCTCCTATTGCGTTAACTGCAGCGCGAACTTTGACATCAACACTTAGTACTCATCGTTTACGGCGTGGACTACTAGAACATCTAATCTATTTGCTCCCCACGCTTTCGGGACTGGTCAGTTGCAGGCCAGATCGTCGCCTTCGCCACTGGTGTTCCTCCATATATCTACGCATTTCACCGCTACACATGGAATTCACGATCCTCTCCTGCACTCTATTGCCTGGTTTCTATGGCTTACTGGTTAAGCTTCAGGCTTTCACCACCAGACCCTTGCTGCCGCTGCTCCTCTTTACGCCCAATAATTCCGGATAACGCTTGCCGCCTGCGTATTACCGCGGCTGCTGGCTACGTAGTTAGCCGTGGCATAATAAAGTACCGTCACTCGGCTACCATTTCATAGCAGCCGCCGTTCTTCGCTTTATAACAGCACAATCAAAACCTTCTTCCTTCACGCGGCGTTGCTCGGTCAGGGTTTCCCCATTGCCGAAATTCCTACTGCTGCCTCCCG
+
451-6-,/&&'$%(#&),27<7/:69-345:9:939*1*&((*-3/')--/2662:---&)0419,/16.0-+/03)(('',%&*0-2/3/,*,(+/4699966782656046/02556:9)334/)(*.3/2877<989<484322+*+++*1+))42226023534328;32/),.618867785943,6++,-1++)&)+1)*6420)''')+8<<-88884.:9*'*:+867<66/.).4+(*0,094-.//-+0209/+)/0/.41+-0123441,()+.;0.-'00./-*271053221))39)*(*,/24140*-05;+71*.(0+,4)+,-',),/32+**+,70244/+(,)3//(,-5493118241&)$'%4*33402'3./0-.1129538443;730.1/.,)-.3342+-23213335445548654635...%&''-,0376700*'()--.0832203:7:988786--/.-44-.,,.//1-/+&%&(*+6;606+1-..;<99:857455/0080'&/103;2;8)(+,197//*./.0.2,1.3'0-(352'&%%%*,31)+..,+/5;+,44:716.-,,)1&*)&120012*,(..((&%'+1.110:1:288:5(1)()'().45302034/41----),03578497-992)/+)()'95/+-.14./(&$()771:1-+'-.)$*(4;90/-,+56-/):944*,%''591:/-&*+)82038:998,62242/150.219:9<;933.0&2(+,4487:8:91;80.36205-,,'*04/7-3,,*,-.12),.56:985'(),.')&'28425/:1..-0)-'(,*,-+((0+/%-070)1827;6,/03+0')+;9;4.5//064/+,&(+*-))+6:7/02/4/+-**(.-/016/.+-+*,*+-0-$'(('1240/3/00.-1//0:8)+'&'$)(*(*1---7902/((%''++684-04895::1333.8011;;*28,/%)&&''/13/27460)%&(',/58.-0*)'%$$*,641)*.2(67:66;6.082/0./,602/:1126/776.786.;-59:2.19551--/.,-3('%)()++-.3+6:,+
@3970d880-2e92-462b-8630-7cf96c1cf501 ch=10 read=54370 start_time=2019-12-13T15:56:44Z barcode=BC01 runid=2c9cf7bc05858273f10e7d7ec552fc0bd742dc3e
TCACCCAATCATCGAAATCCCACCTTAGACGGCTGCTTCCTTGCGGTTGAGCCACCGGCTTCGAAGATTGATTATCAACTCGTGGTGTGACGGGCGGTGTGCAAGGCCGAGAACGTATTCACCGCGACATGCTGATTCGCGATTACTAGCGATTCCAACTTCATGTAGTCGAGTTGCAGACTACAATCCGAACTGAGAATGGTTTTATGGGTTTGCTTCACCTCGCGGCTTCGCTTCCCTCTGCACCATCCATTGTAGCACGTGTAGCCCAGGTCATAAGAGGCATGATGATTGTCATCCCGCCTTCCTCCAACTTGTCACTGGCAGTCTCGCTAGAGTCCCCGACAATGATGGTAACTATTGATAAGGGTTGCGCTCGTTGCGGGACTTAACCAACATCTCACGACACGAGCTGACGACAACCATACCACCTGTATCTCCATATGCTATCTCTCCATCTCTGGGCCTTATGAGTATGTCAAGACCTGGTAGGTTCTTCGCGTTGCTTCGAATTAAACCATGTGCTCCACCGCTTGTGCGGGCCCCGTCAATTCCTTTGAGTTTCATTCTTGCGAACGTACTACTCAGGCAGGTACTTATTGCGTTAACTGCAGCACTGAACTGACATCCCAACACTTAGTACTTTCATCGTTTACGGCGTGGACTACTATATCTAATCCTATTGCTCCCCACGCTTTCGGGACTGAGCGGCGTCAGTTGCAGGCAGATCGTCGCCTTCGCCATGGTGTTCCTCCATATATCTACGCATTCCACCGCTACACATGGAATTCCACGATCCTCCTCCCTGCACTCTAGCTGCCCTGGTTTCTATGGCCTGATTTAAGCTTCAGGCTTTCACCACAGACCCTTGCTGCCGCCTGCTCCCTCTTACCTTAATAATTCCAGATAACGCTTGCCACCTACGTATTACCGCGGCTGCTGGCACGTGGTTAGCCGTGGCTTTCTAATAAAGTACCGTCACTCGGCTTCTACCATTTCCTGTAGCCGCCGTTCTTCCTTTATAACCAAAGTTTACAATCCGAAAACCTTCTTCCTTCACGCGGCGTTGCTCGGTCAGGGTTTCCCCATTGCCGAAAATTCCCTACTACTGCCGCCTCCCGTAGGAG
+
:1*-10/423380*0+)*59--5326121-'))&$'0.1/,/,+-)(5&$120.2.2.,//0((,)(.)&&-+/0-0)++-,-4/../137578/5//.1'+54546/--*,633:8:<1019*+)(),-399:80:-*+++,5./1/-,..0/9***,.838:876676&&+3,(-&.(0/*)+1-,,+*'3/.,**0/6-99.),.9;2490)+6-30864/%&)2/07.%'4+-;1,,3244679;38)2*%%())(+,-*))(./)),9//.211,(1/,-833320,*$)*/3185*-56;56.4+4).13/0322-0-+,26645011/,*+,0995)**'+,,,.14141/,&&%$&,22)3.436656887/3,,,8.,('&+))(/-///13/),.,2-0,(4646&43/52327..&---5.)))'-226)%*,*)(+-0./''*498653()'%(&(&$'''*+,313,*,)((*)&&)('-*<88<;8984.,,5.7(),4.5;614.*+//0257463/0.3-.-2296775*)./-3-6290981/06<</8:;080/00,32.623311/-.*21,/.,++/+,/5/015957476722302665))(&(6517**,/*()%&*,--+/*)(()-.56.)**30-.0:554*'0#*'++.0972++*1,)*+3973+,,-2:82,<95631(+-.71116112300.121-25::99:5:8+4325:+,,456:9:9766(*%&(.07689:.9:()*0906/.,++'(*+/,2-+,%',295703++5/('00.//0+,*.0015)*5-69,+--1,*)%%&%'.+12*017313:68;:100/--/4564+-0+-,./7,,*(%%',41,,2-%+'((0,.316-;**+:9:::4-4,&10.33--*-*./3/01(&).,/16715)&'&*&228112805+5&#%)%)*2.2:0*+/0;877..0,/,((1&'(/1/29335310-++/+1--793495)0-))..&/&./+*/73+,-5+.)&,87-9:7;56;673;4//01,53.3-(%%',204,/310;0455,,.1034+121.-,/2+(+)%&)*,27346-46.+212.''
@003e1a82-67b6-4e95-a3f4-62df6f4b39bb ch=321 read=74281 start_time=2019-12-13T15:56:50Z barcode=BC01 runid=2c9cf7bc05858273f10e7d7ec552fc0bd742dc3e
CTCTACGGGGAGGCAGTGGGGAATATTGCGCACAATGGGGGGACCTGATGCAGCAACGCCGCGTGAGTGATGAAGGTTTTCCGGATCGTAAAGCTCTGTCTTTGGGAAGATGTGACGGTACTGGGAGGCCGTATAGCTGTTGCAGCGGCCGCGATACGTAGGTGGCAGGCGTTATCGGATTTACTGGGTAAAGGGGCGTAGGCGGATGATTAAGTGGGATGAGCCAGCGGGTATTTCGCATCGCAATCATCGCACTACATGCATCCCGGATAACTTTCCGCCACCCTACGCTCATTACCCGCGACTTTAACGTAATCAGCGTGCGCGTACTCTTCCCCAAAGGCTGAAGCACGATCCAATACACGCGGCAGCCGCTATCGAGTTTCCCCGTAGCAGTATTCCCCACTGCTGCCACCATTAAAGAATATCAACAACAGAAAAGGTAACACAAAGACAATGTCGTAACTGGG
+
&*.)),.11)%(('-/7*36-+.+.52.*(+)-44468/+)%%061/011201100758900005,---.001524/793,02428636/8.++089870771085*+(*,+021309.(()'+()*+--)*(%$$$$'&&'*(..%-1-().-.(5441811740&(1/.22/0/(/&.40*/.7/-&-.**./*'&')./1/81+,),+*'()*((%%%%$,+))*(*(*(,3-(%'*+7%+&,**().*-$%"%$$&%'++.(()1..)&('*+*%&,,(.,*%%'$%(('+((.5.*++')%&%)(,%'$'(*$$&&&''$%#%#&&&)(,/3(/,''%&'(''$%$%&()/(,%'$%%)+*+*'$%(+$%&'*+,')'+)++/(%%%%&&(+100--.*(+,*)('++$)($$#((*&'((*2*%$'&2+*'/32(&%)$$%'(.4,',)1)($')&%,&&$##$
@7b1cebe3-f0a8-4223-9362-55ca2bfd5581 ch=200 read=92260 start_time=2019-12-13T15:57:00Z barcode=BC01 runid=2c9cf7bc05858273f10e7d7ec552fc0bd742dc3e
CTCCTACAGGGGAGGCAGCAGTGGGGCCAACAATGGGAGAGCCTGATGCAGCAACGCCGCGTGGTGATGAGGTTTTCGGATCGTAAAGCTCTGTCTTTGGGGAGATAATGACGGTACCCAAGGAGGAAGCCACGGCTAACTACGTGCCAGCAGCCGCGGTAATACGTAGGTGGCAGGCGTTATCCGGATTTACTGGGCGTAAAGGGCGTAGGCGGATGATTAAGTGGGATGTGAAATGCCGGGCCCAACTTGGGTGCTGCATTTCAAACTGGTTATCTAGAGTGCAGGAGAGGAGAGTGGAATTCCTAGTGTAGCGGTGAAATGCGTAGAGATTAGGAAGAACACCAGTGGCGAAGCTGACTCTCTGGACTGTAACTGACGCTGAACCGAAGCGTGGGGAACCGTGGATTAGATACCCTGGTAGTCCACGCCGTAAACGATGAATACTAGGTGTGGGGGTTTCAACACCTCCCGTGCCGCTAACGCATTAAGTATTCCGCCTGGGGAGTACGGTCGCCGTTAAAACTCAAAGGGTGACGGGGACCCGCACAAGTAGCGGGCATGTGGTTTTAATTCGAAGCAACGCGAAGAACCTTACCCACATGACATCCCTTGCATTACTCTTAATCGAGGAAATCCTTCGGGGACAAGGTGACAGGTGGTGCATGGTTGTCGTCAGCTCGTGTCGTGAATGTTGGGTTAAGTCCGCAACGAGCGCAACCCGCTGTCGTTAGTTACTACCGTAAGTTGAGGACTCTGGCGAGACTGCTGGGTTAACCAGGAGGAAGGTGCAGGGATGACGTCAAATCATCATGCCTTATGTGTAGGGCTACGTGCCACAATGAAATACGGGTACAGAGATGCAATACCGTGAGGTGGAGCCAAACTTTAAAACCAGTCTCGGATTCGGATTGTAGGCTGAAACTCGCCTACATGAAGCTGGAGTTACTAGTAATCGCGAATCAGAATGTTGCGGTGAATACGTTCCCGGGTCTTGTACACCGCCCGTCACCATGAGAGTTGGCAATACCCGAAGTCCGTGAGCCTTCTTTCCCGCAAGGAGGCAGCGGCCGAAGGTAGGAGTCAGCGATTGGGGTGAAGTCGTAACAAGGTAACCGG
+
**','''$/4/.&+/,*10&14/00)('-,*0-,3:.(%&%17--.522317685459..03(*,,+,++/*196-0*:19;62:8+,21/00/-6;0695((,-*4()'()*0,*+.,)*0+)(''()01/,/-,,12366758761/./--2:*-.401/2395754434:4'&34679542,/++29602699::8991+-5.7678798387876/9,-,43;9875423983*66/9+:0*,2)-*.445362/0/3:*0((1.-%./4114+-,.0/01-630.*.+(($)-2.6-9+4.,,0732.--,70+29,+.011,+((&7')-$/&'-1*,-5189/9/*(((&$)+--00+029141,).+++.-*'&%'%&(&%))(./6076)&'(###$-(*700150)+()17.---14)+/27444945332&%54000/14503,378./:21-1-+-2-16+,0/31(+,-6-.2-105**+,/4/1,13200.)&&('21710'*'*+6.;;878778*-/')+(--3:2403,(()+'%%&$**(,,,++&++,2<</2130/+/-+-75745/.7)+36727023,(+')(),71:7,+:,-*0/,,..318198*%&%))((/6.86/5941113.3-.02*.,,2:9989847666686787/6664524721.),/509.85373-,.0*'+2.6'(.00-.-5:7&&+&*.+4--+;.--2021(+'+-..,*/-6556-,,*%)*.173-'&'*+4&)(,)///1+-+---&$$,---17787899;4014:858220/--/5422/./,-+*,((0/,(-.3/-.43*&*$&)(+,+**+*446.9//0999543527.++7.7;5.29/4::.3:767778'/%7)9+2+:++-85;::989944775:421355-2--/::./08222/(-*),1,-012.0*,-:5,7++-5:88497185304---1500/955+,(*+,-31,-/12/499,*()2-,,,.4/.17)).300375820..*'+%$$#,+'%%),',*+'(+,+(2.2122-4,*-.&'(*%')-'.+/862+(*+(*)%$&)0150634979-'
@2db77714-c71c-4135-a43c-2bc6a7a211f4 ch=367 read=203414 start_time=2019-12-13T15:57:03Z barcode=BC01 runid=2c9cf7bc05858273f10e7d7ec552fc0bd742dc3e
CCGGTTACCTTGTTACGACTTCACCCCAGTCCCGCTAAGCCCACCGTGGTCGCCTGCCTCTCTTGCAGTGGCGCAACGCCTTCAGGTGAACCCAACTCCCATGGTGTGACGGGCGGTGTGTACGGGCGCAGACGTATTTGCGCGGCATGCTGATCACGATTACTAGCGATTCCGCCTTCATGCTCTCGAGTTGCGAACAATCCGAACTGAGACGGCTTTTGGAGATTAGCGCACTCTCTCGCGAGTTTGCTGCCCACTGCCGCCATTTGTAGCGTGTGTAGCCCAGCGCGTGGGGCCATGAGGACTTGACGTCATCCCCACCTTCCTCCGGCTTATCACCGGCGGTTCCTTTAGAGTCCCCAACTAAATGATGGTAACTAAAGGCGAGGTTGCGCTCGTTGCGGGACCCAACCCAACATCTCACGACACGAGCTGACGACAGCTACACCGCA
+
51*4291694:008/12477:61677+($)&,*)+848028/)*)*%&$&,,.425591/-'-))+)*+(*(&+,+.--2260-.00,,+-(&('')09+.6687674466;:556)+,22(+'1++&)%*&(&(&(0+&-(1,338969944+,#&&%/&&',(+,/0895//6:6;622//11/6/.0/8--&&,*0.+-,+09875,0.42901883142+*-4,,,*+&**+,.+-+++,/.93.04,:9+)-,*)/24:/::),3,*-*+0,-%++43*&((())*$*--1.553105282910030.&0.27.,.53;4531508/141,,*2+),+288;/*,+*''')+09:00134397---.5:8634418024*,'.,*0,/,./,/-9--+5)'+(&,*1.*04264202.00/-03434566641(3.%'))2$)&$%'
@429becd4-6928-4243-ac39-1e4c4c0da461 ch=293 read=170214 start_time=2019-12-13T15:57:12Z barcode=BC01 runid=2c9cf7bc05858273f10e7d7ec552fc0bd742dc3e
CTCCTACGGGAGGCAGCAGAGAATATGTTGCACAATGGGCGCAAGCCACAGTGCAGCCATGCCGCGTGTATAGAAGGCCTTCGGGTTGTAAAGTACTTTCAGCGGAGGAAGGGAGTAAGTTATTACCTTTGTAATTGACGTTACCGCAGAAAAGCACCGGCTAACTCCGTGCCAGCAACCGCGGTAATACGGAGGGTGCAAGCACAATCGAACTACTGGGCGTAAAAAAGCGCACGCAGGCGGTTTGTTAAAGTCAGATCTTAAAGAAATCCCGGGCTCAACCTGGGAACTGCATCTGATGCCTGGCAAAACGGAGTCTCGAGGGGTAGAATTCAGGTGTAGCGGTGAAATGCGTAGAGATTGGAGGAATACCGGTGGCGAAGGCGGCCCCCCCCCTGGACAGACTGACGCTCGGGTGCGAAAGCACGTGGGAGCAAACAGGATTAGATACCCTGGTAGTCCACGCCGTAAACGATGTCGACGGAGGTTGTGCCCTTGAGGCGTGGCTTCGGAAGGCCTAACTTGCCGTTAAGTCGACCGCCTGGGGAGAATACGGCCGCAAAGGTTTGAAACTCAAATGAATTGACGGGGGGCCCGCACAAGCGGTGGAGCATAATGGTTTAATTCGATGCAACGCGAAAGAACCTGGTGTATCCGGAAGTTTTCAGGAATGAGAATGTGCCTTCGGGAACCGTGAGACAGGTGCTGCATGGCTGTCGTCAGCTCGTGTTGTGAAATGTTGGGTTAAGTCCGCAACGAGCGCAACCCTTATCCCTTTGTTGCCAGCGGTCCGGCCGGGAACTCAAAGGAGAACTGCCAGTGATAAACTGGAGGAAGGTGGGGATGACGCGTCAAAGTCGCATCATGGCCCGCCGACCAGGGGCTACACCGCGCGATGCTACAATGGCGCATACAAAGGAAGCGACCTCGCGAAACGAAGCGGACCCTCCATAAAGTGCGCGTCCGTAAGTCCCGGATTGAGTCTGCAACTCGACTCCCGCTGAAGTGGAATCACTTCAGTAATCGCGTGGATCAAAGAATGCCACGGTGAATACGTTCCCGGGCCTTGTACACACCGCCCGTCACCACAGAATTGGGTTGCAAAAGTGGTAACAACCTTCCGGGGCGCCACTTTGATTCATGACTGGGAGTCGTAACAAGGTAACCGG
+
+*+('*+)0)*/41.475+)+&)++/-++)))+,216:1/+/1/),)%&%$')1/)-.,.1:779887755%&++,107373/(/-4--/7,((&)-0+.+1116-*+),(.+&**.-,--*(((-,+50&)$(/1537333.4*',)(,,)-)/075*...+2+,-71404-,+),%*()+0;3/6,*.+4/,1*//27,(,%(+2,,&&$#&*,89;9:98;6905-++*)'.,458::.96;5209.9/.28/.01,0-/1,%--+*08--++,/5.30517;1240././/85435-/&).70+,+(.+(')()&&'$+13.-/3)5+5/.03311.34596-,,')4597/,,)$'(.+-.5+3.18/+'-'+'112-.//-00321.2/))+555&'-+*-/226++%+*-+-+-41*,,0&'&')'+-280/+.,+/+++02/6:0.386.-2/-'*+3;:9;;05424359532,-$'*-900-45)'*,&1**283932/2',*'(%*$%-.('&'+)(-938/54692/-1.0/68))&&%)'(*(-(%+.2)())+&$')-'(88::816.8-//8.-075+0)&$&$,,2&12869/%'(&/*0,.75;;559</..-+285:16456,'+')''&(0-1,-.**+3-*3;9)7/+'()+//./6412/4306/,5)84897975668658799601.*/)*+988689///./777180..472//1222'28,21.3+(*658423656538:-.-+)0(%%**)5//4:4*20427'4-3426/1-.60-1,,,)'(-2356.')($'&)2-333.(*(-,+/-167,,*%&)#%'(1'-+,-.')+/0*.0426.%)&').*('-+.--++')'%*+++,-)/--/3;6492)((''*,2(&%'&)*104835.1*+)&&%'*(/1;8.5+*+)$%,/+(+-,,),-2'(),)(+1&(-.*1)*%%&&$%('()+72/1.02*'$%&''''&&'((*%+.+,)+,.553++*)+121210*),+*)0+*.5+++5-99956746..0,,&(**,,2$*,47-19/+-.).****%+'/+.00432209+(&)&)%('',4072;2'0/1*)%%%'//782147511011-/61'&***407.68/705:6307
@e3a126eb-ab6c-4afd-9415-d4febbebf925 ch=467 read=94257 start_time=2019-12-13T15:57:12Z barcode=BC01 runid=2c9cf7bc05858273f10e7d7ec552fc0bd742dc3e
CTCCTGCGGAGGCAGCAGTGGGGAATATTGCACAATGGGCGCAAGCCTGATGCAGCCATGCCGCGTGTATGAAGAAGGCCTTCGGGTTGTAAAGTACTTTCGGCGGGGAGGAAGGAATTAAAGTTAATACCTTTGCTCATTGACGTTACCCGCAGAAGAAGCACCGGCTAACTCCGGTGCCAGCAGCCGCGGTAATACGGAGGTGCAAGCGTTAATCGGAATTACTGGGCGTAAAGCGCACGCAGGCGGTTTGTTAAGTCGAATGTGAAATCCCCGGGCTCAACGGGAACTGCATCTGATACTGGCAAGCGGAGTCTCGTAGGGGGGGGTAGAATTCAGGTGTAGCGGTGAAATGCGTAGAGATCTGGAGGAATACTACCGGTGGCGAAGGCGGCCCCTGGACGAAGACTGACGCTCAGGTGCGAAAAGCGTGGGAGCAAACAGGATTAGATACCCTGGTAGTCCACGCCGTAAACGATGTCGACAGGTTGTGCCCGCTTGAGGCGTGGCTTCCAGGCTAACGCGTTAAGTCGACACCTGGGAGGTACGGCCGCAAGGTTAAACTCAAATAATGAATTGACGGGGGGGGCCCGCACAAGCGGTGGAGCATGTGGTTTAATTCGATGCAACGCGAAGGAACCTTACCTGGTCTTATCCACGGAAGTTTTCAGAGATGAGAATGTGCCTTCGGGAACCGTGAGACAGGTGCTGCATGGCTGTCGTCAGCTCGTGTTGTGAAATGTTGGGTTAAGTCCGCAACAGGCGCAACCCTTATCGCTGTTGCCAGCGGTCGGCCGGGAGCTCAAAGGAGACTGCCAGTGATAAACTGGAGGAAGGTGGGGATGACGTCAAGTCATCATGGCCCGCCACGACCAGGGCTACACGTGCTACAATGGCGCATACAAAGAGAAGCGACCTCGCGAGAGCAAGCGGACCTCATAAAGTGCGTCGTAGTCCGGATTGGAGTCTGCAACTCGACTCCATGAAGTCGGAATCATGGTAATCGTGGATCAGAATGCCACGGTGGCGAATACGTTTGGGCCTTGTACACACCGCCCGTCACACCGTAGAGTGGGTTGCAAAAAGAAGTAGGTAGCTTAATCTTCGGGAGGGGCGCTTGCCACTTGTGATTCATGACTGGGGTGAAGTCGTAACAAAGGTAACCGG
+
0.2&&))+*%)*'),,*443%%&)*++-/,,)/-920030/356*/100)0#&)(.2173:8./),/346124)*0,3-72:2698363+55+)2/+-'.,'202::*(,+,1+.)/*2-;54/./.+,5-25,-899-3-,,231600:1/21..+&)'&/,/4.42-1/--/*/(('17+)50112-2+0-.5-,.37//1*/0:87:76:5:472++(**-.99976573<8//0+(*)*-145(5353*/062339$'(.+-*/7,*,464,2-41-)*'(605458787655//011::;98.*+)&)*+0,034/7.929-1+00*4+8+:(*-/'$$()080+05+*4599/.,(+455:9344061.)%).21;/6*+,-1*2.--1;40-785.+,-'/-01/---+,--51120097*)*255,-'&,7:455.3*+,'*/378;+,263349:42335:779<972//,04547-1,3-+,-26-&--1.22787241.0/.'%'--.50-,/+0-7-,-1.),'0.97:3*)(()23470140+.5.60:83357;-+(,(**./.14:1132637+69-+/-0-,-04;780.../4-+,207+5+7;0-./0;6142--.,),*.+)++*4:3386502*,,/02.6,2/.9952.-,-..//-3:22468998:5:01/9<996..-3'*,;:;;1//-/1--/0/69;/00//774/4./-051,,/05:74854/277/33(7,.30/00/1;1020.2')116<65;11/09321:55298,,,/949+3.*,-.;::83/0,))-3.6770.1(-()&1)253/67787670)+*+8:7563.38,(+)&)+,9;6966,)('$'()448665942954575'/34('*&(('(,(*8675832&)%.*5/43:86677345;335:65434:7914*1+,8(-)$%)+-,,1/-2213355712.7--,8+-)+-3%&'-&+20119855562+.-.0:5011902,(&+.063313),'13..3.1263213757<7542,,&*-(0*-')).5/1;782;50-&'*())-*+,**))0+,.8:9/4,)+017../.3.16$*+.)+0234*%&&'/6,6/**,+-***112855:*/-1457768
@4eedb755-39ee-4a3e-a117-0cbcc2a3d10d ch=480 read=114743 start_time=2019-12-13T15:57:19Z barcode=BC01 runid=2c9cf7bc05858273f10e7d7ec552fc0bd742dc3e
CTCTACAGGGGAGGAAACGGTGGGAATATTGCACAATGGGCGCAAGCCTGATGCAATACATGCCGCGTGAAGAAGGCCTTCCCGGGTTAATAAAGTACTTTCCGGCGGGGAGGAAGGGGTAAAGTTAATGCCTTTGCTCGTGACGTTACCCGCAGAAGAAACCGGCTAACTCCGTGCGCAGCAGCCGCGGTAATACAGGAGGGTACAAGCGTTAATCAGGAATTACTGGGCGTAAAGCGCACGCAGGCAGTTTTGTTAAGTCAGATGTGAAATCCCCAGGCTTAACCTGGGGCTACATCTGATACTGGCAGCACGAGTCTCGTAGAGGGTAGAATTCCAGGTGTAGCGGTGAAATGCGTAGAGATCTGGAGGAATACCGGTGGCGAGCGGCCCCTGGACGAAGACGGCGCTCAGGTGCGAAAGCGTAGAGCAAACAGAGTTAGTGCCTGGTAGTCCACGCCGTAAACGATGTCGACTTGGAGGGTTGTGCCTTGAGGCGTGGCTTCCAGGCTAACGCGTTAGATCCGGCCGCCTGGGAAATTACGGCCGCAAGGTTAAAACTCAAATGGTGGCAGGGGCCCGCACTGAGGCAGTTGGAGCATGGTTTTAATTCGATGCGAAGGGCACCACCTGGTCTTGACATCCACGGAGTTTTCAGAGATGAGAATGTGCCTTCGGGGCAAATGGGACAGGTGCTGCATGGCGTCGTCAGCTCGTGTTGTGAAATGTTAGGTTAAGTCCGCAACAGGCGCAGCCATATCGCACATTTGCCGGCGTTGACGGGAACTCAAAGGGAGACTGCCAGTGATAAACTGGAGGAAGGTGGGATGACGTCAAGTCATCATGGCCCCTTGACCAGGGCTACACACGTGCTACAATGGCGCATACAAGAGAAGCGACCTCGCGAGAGCAAGCGGACCTCATAAAGTGCGTCGTAGTCCGGATTGATCCTGCAACTCGACTCCATGAAGTCAGGATGCTTCAATAATCGTGGATCAGAATGCCACGGTGAATACGTTCAGGCCTTGTACACCGCCCGTCCACCATGGGAGTGGGTTGCAAAGAGTAAGGTAGCTTAACCTTCGGGGCGCTTACCACTTTGTGATTCATGACTGGGGTGAAGTCGTAACAAGGTAACGG
+
)41/)+(,43*'0))*'2&322:8+824/5.,+//7523+((-03&272-'*..1('(,05/41/31+),,'++*//84:/2)*,)*-'))5:0/4-3.73/*)*),53),+-**+/.'((01-+6/3*$---5.-412*//&1*.1-.84()%&)'$'*($%%))).-,,5('*+)''&$(&%)&((*1.-2-*+%(*&(+&%%&',&(+-5-8-1()('%-+/2/47652.271*+11*/,.)01.,-6::-,2.4/0534564.,,-68-045($)%%%$0*54302-+-+%.+-.()*-'.-,)((&'$(+./11/22+/)(+.,.../4/1-+),)+,...,5/-&)4/+-,-))*))*+1230+1))-+688/15.5-*)..()+51),.446527341430-123./1/.,)+,*++313.(&*+745.+&'-,)&'%**)(+*)+.0+,..:9788;:.-++'+.-((+,1**/-.*2((&*(#%++03210).-,*,($)')(1*,,,(*,*'&)1*)&60,..+-.))(%*&'*13166/6.'-3945/'+*2.8002+)*),-)37+-8,(,&*&&)',+')/'3((*+-3320<;21:672'$&&&%*,)$'+$+-,062568789656071+(,,)(&-:;:/,/...,,+*/6..0,04..2-41./-/'*+(+,-,42547:95402*($(*779035;:9:80:0.,//0*)3*%5154411-64+.236)*(((,,%-+$$&))+,(,*/4-)-.+-*,-22,3+660646769.+..)+.04,7,-,4((&()&&(6.+/-,4+0.+35./7530++),)-0287.1.084+'&&+-.<335541++)*).,,/22,5/51-+*-0332131*)(('(++**-./,-,)*(*)12,.1;7678765161-.09798588873/)-(,/..022..1/-21-012/6'%(&)++./--.+.&$('%)'*,3.0,117736***)*.-(')(/1**340946.4$+14.--)*.,*,5.29.+,-''*-)-+/+')),1-0;3577/(%'*,+*+)'*(*)6+786:811-**&(,,)04%.-,/,/20397997275132)*),())+,89::99-801;638
@37a75940-90ca-4548-a81e-5c165371793f ch=73 read=125832 start_time=2019-12-13T15:57:17Z barcode=BC01 runid=2c9cf7bc05858273f10e7d7ec552fc0bd742dc3e
CTCTACGGGGAGGCAGCAGTGAGAATATTGCACAATGGGGAAACCCTGATGCAACAACGCCGCGTGAGTGATGAAGGTTTTCGGATCGTAAGCTCTGTGCTTTGCAGGGGAAGATAATGACGGTACCCAGGAGGAAGCCACGGCTAACTACGTGCCAGCAGCCGCGGTAACGTAGGCGTTATCAGTTTACTGGGCGTAAAGGGCGTAGGCGGATGATGATTAAATTGGGATGTGAAATACCGGGCTCAACTTGGGTGCTGTTACAAACTGGTTATCTAGAATTGGGAGAGGAGGGTGGAATTCCTAGTGTAGCGGTGAAATGCGTAGAGATTAGGGAAGAACACCAGTGGCGGCGACTCTGGACTGTAACTGACGCTGAGGCTCCGAAAGCGTGGGGAGCAAACAGGATTAGATGCCCTGGTAGTCCCACGCCGTAAGCGATGAATACTGGGTGTGGGTTCAACGCCTCCCGTGCCGCCGCTAACGCATTAAGTATTCCGCCTGGGGAGTACGGTCGCAGGGTAAAACTCGAGGGTGACAGGGACCCGCACAAGTAGCAGACATGTGGTTTTAATTCGAAGCAACGCGAAGAACCTTACCACCTTGACATCCCTTGCATTACTCTTAATCGAAATCCCTTCGAGGGACAAAGGTGACAGGTGGTGCATGGTTGTCGTCAGCTCGTGTTGTGAAATGTTGGGTTAAGTCCGCAACGAAACAACCCTTATCGCTGTTGCCAGCGGTCCGGCCGGGAACTTTCAAAGGAGACTGCCGGTGATATAAGCGCTGGAGGAAGATTGGGGATGACGTCAGGGCATCATGGCCCACTTGACCAGGGCTACGTGCTACAATGGCGCATACAAGAGAAGCGACCTCGAGAACAAGCGGACCCAAAGTGCGTCGTAGTCCCGGATTGGAGTCTGCAACTCGACTCCATGAAGTCCGGAATCGCTGGTCGTGGATGGGAGAAATGCCACGGTGAATACGTTCCGGGCCTTGTACACCGCCCGTCACACACCATGAAGTGGGTTGCAAAAGTAGGTAGCTTAACCTTCGGAGGCGCTTACCACTTTGTGGTGATTCATGACTGGGGAATTGAAGTCGTATTTAAAAGGTGACCGAAAGG
+
435+./*67((++-3242272(,,,+//6//.2273--/+*/0.4,--17655*3432127('(''&&(+1222714.60,/)2-223.-(&'+6661/-/*)$%&*//*)+)-.041119787+31*+)/)-,*,%&&'*14/./0./(.''*27560.(60-0',*(&&(&()/*-18322&-(5+*,0545779;;*1.0.58;9:54<4.,+)(,3-2.&/'2886654/0895425,66881.'*+-/8,,,0.,-,$'+/-.,,'('%'1.)*&$(%&),(+,//,-*'+-0-1,1-,)..310/13289++-+(1287310..05'02++2,4843/9&1+4*(*((-),,++361/+-+-/,*,-/.134.33,,1,&&'%')+958:2))-.7&.*25-00-+./*/;72276/104.*(//7;9;:8,.-,./695,,('-(2'+)5,04//.,$)*-/5)+103--5/1./0001352;45/224415,/5/.+4+%''(-0,+,*-)++&'*/57131+&*++++0.$*36-39.-+01,+&(%()'*25*0+,-40<<.485:4++-)+-7100')7*+652./*))%'('()),/5095*-)*)/1,,+(((+*/))'&($&--,96.'-5.0/0.*++--.1.64647666575:7;234334/24346651:/-+-2--,3/72062894/6/*,28.,00(***.1)(/*/4)(7,-8/0:2-3,8:6-2711,5/(()/.-+38-/+++,45272151-,,,,/.'.,-00/+4--1.$.&-9;6/9657576.31('+/0351-34+&&'&(*7;08994)()%'016337:7/:.-.338970(,%)(')30,,*,)'+'('2.()091-)&)*+)2266778::78..)*,'1,0,))+/2552813-,*-/2704546111,6227.1(*'&$&'+.2:3612--&*)-)02.+.292--:869+8).((4454/5,-,-.1815;0/254,++&*4/0+%%'%,-)*8.-/7.'$%'1*'*$((++/0,//5-7*021146:459%++3-,*)&,-77;933.-.,,32+&&)**20-..&*$%&%,1,(+','-0,)++'*,
@0ade7ff9-1eb6-46da-9f16-cc84cf572ec4 ch=453 read=153733 start_time=2019-12-13T15:57:14Z barcode=BC01 runid=2c9cf7bc05858273f10e7d7ec552fc0bd742dc3e
CCGGTTACCTTGTGCGACTTCGCCTGATATTAATCCACGTAGACCAGCTCCTTCCTTGCGGTTAGGCCCACCGGCTTCGGGTGTTATCAACTCTCGTGGTGTAGCTGACGGGCGGTGTGTTACAGGCGGGAACGTGTCACCGCGACTGCTGATTCAGTACTAAGCGATTCCAACTTCATGTGAGTCGAGTTGCAGACTACAATCCGAACTGAGAATGGTTTTATGGGTTTGCTTCACCTCGCGGCTTCGCTTCCCTCTGCACCATCCATTTATTGCTTTGATGTAGCCTTAAGGGGCGATGGTTGACGTCATCCCCGCCTTCCTCAACTTGTCGCTGCTTGGCGAATCTCGCTTCGAGTCCCCAACTTAATGATGGTAATAACGATAAGGTTGCGCTCGTTGCGGGACTTAACCCAACGTCTCGACACGAGCGTGACAACCATGCCACCACCTTATCTCCGCTAAAAAGCTACCTCTCTCCATCTCTGGAGCCTTTTATAGGTATCATCGAGAGACCTGGTAAAGGTTCTTCGCGTTGCTTCGAATTAAACCACATGCTCCACCGGCTTGTGCGGCCCCGTCAGCAGGTTTCATTCTTGCAGACATTTTCTCAGGCAGATGCTTATTGCGTTAACTGCAGCACTGAACTTTGACATCCAACACTTAGTACTCATCGTTTACGTGGACTACTGGGTATCTAATCCTATTGCTCCCCCACGCTTTCGGACTGAACGTCAGTTGCAGGCCAGATCGTCGCCTTCGCCACTGGTGTTCCTCCATATATCGCATTCCGCTACACATGATTCCACGATCCCCTCCTGCCTCTAGCTGCCTGGTTTCTGGCTTACAAGTTAAGCTTCAGGCTTTCACCACAGACCCTTGCTGCCGCCTGCTCCACTTTTACGCCCAATAATTCCGGATAACGCTTGCCGCCTACGTATTGCCGCGGCTGCTTTGGCGCGTAGTTATCGGCTTTCACAATAAAGTACCGTCACTCGGCGCATTTCCTGCTTAGCCGCCGGTTCTTCCTTTATAGCAAGTTTACAATCCGAGCCTTCTTTCCTTCACGCGGCGTTTATCTGATCCAGGGTTTCCCCATTGCCGAAAATTCCCTACTGCTGCCTCCCGTAGGGAG
+
*',)0-+0060+0*-125882$('$$%''&&/*25-**$+)+3*,'-,144485'()&*)0,9-01/8*+/8,61276.2++),1-,*+*)+301035/0)'%(&(+,7030/,/-/1*/(()(0-)*'&)&((++,,%'((*-1($%'(++253'-/3/,&$&((.03/*1$)051/*&'%&'+..+-08-3466324-7--04,-47/.))+,*1.::;.566;64;6,/310-.++4*+-1,-2*%&&*.3*+-+'''+,+0-+&(,''+)%)((&$$'$&%%&&%%1+.-/,*-(*&*08%%'&'(++;22*.0.47-3.0(*'''&*6)./'$%%-&%%#%((./&(/&%'&'+..0),)*(*/.0/,,+'(++'(++,0-///549110210*+0+-.966/4,3+32*.)/%,------'*)+10*$+*+-./6/2/2+*3+(-()++**&(&#$'(231+++,+00-)((&'*)+644454'*55,57-,-$()))2'$'(%$)&+&786/2009)+*,.0*+/(,+-+(,402&%+/+:;9:;.-..,3312),-'%&'()('&(%()(($'%%$&%'*-97-14600/*-%*%'$&'*0*-0+.23),-.+.1.,1614-/343....%3111889:/46++-950-.-,+%(+-,-/45776:9059/)*-*185720(**101237.09311*',,%*+*575,'+)+.:5+-563**))0/355668/..,,+**+333-..464/42.1.+,+/)**-997660+,%%&&&$$$%'+-)+-'+&'''*))332*++'&++,*),,)),+))'')0,,/.+124:+''&'+*,)()''0/8-.06;3&*.++31/.04./0/4:;717/0/126111-,,,--+)*,/-01-20**-*(0/755667;7964215236$+--),+,,13(2756+0&%%$&)+.-(**+/1-5+)%*)+)-3++$%'-.55.'0(,/,.($')+642//%'*(+'$%&()./27---**..-),**+1,+/.'1*''(-8.,2.,2(&&%'%%(%+1.135/-+,,43844.:'&)+$&&+7&%4450)%--/*(-:554-157/56491+,*&&()*,75281*.&*0+''
@1ca5ecd2-c99a-4c97-ba0d-b77523390bad ch=154 read=123446 start_time=2019-12-13T15:57:29Z barcode=BC01 runid=2c9cf7bc05858273f10e7d7ec552fc0bd742dc3e
CCGGTTACCTTGTTACGACTTCACCCCAGTCGCGCGTCACAAAGTGGTAAGCGCGCCTCCGAAGGTTAAGCTACCTACTTCTTTGCAACCCACTCCCATGGTGTGACGGGCGTGTACAAGGCCGGGAACGTATTCACCGTGGCATTCTGATCCACGATTACTAGCGATTCCGACTTGTAGGTCGAGTTGCGAACTCCAATCCGGACCTGACGCACTTTATGAGGGTCGCTTGCTCTCGCGAGGTCGCTTCTCTTTGTATGCGCCATTGTAGCGTGTGTAGCCCTGGTCGTAGGGCCATGATGACTGACGTCATCCCCACCTTCCTCCAGTTTATGCTGGCGGTCTCCTTTGAGTTCCGGCCGGACCGCTGGCAACAAAGGATAAGGAGGTTGCGCTCGTTGCGGGACTTAACCCAACATTTCACAGCACGAGCTGACGACAGCCATGCAGCACCTGTCTCACGGTTCCCAGGCATTCTCATCTCTGAAAACTTCCGTGGATGTCAAGACCAGGTAAGGTTCTTCGCGTTGCATCGAATTAAACCACATGCTCTACGCTTGTGGGCTGTCAGGCTAAGCGAGTTTTAACCTTGCGGCCGTACTCCCCAGGCGGTCGACTTAACGCGTTAGCTCCGAGCCACGCCTTAAGGGCACAACCTCCAAGTCGACATCGTTTACGGCGTGGACTGCAAATTATCTAATCCTGTTTGCTCACGCTTTCCTTTACCACAGACGTCCGTCTTCGTCAGGGGGCCGCCTTGCATACCGGTATTCCTCCAGATCTCGCATTTCACATGCAATTCTACCCCTCCGCGGACTCAAGCTTGCCGGTATCAGATGCAGTTCCCAGGTTGGGCGGAAGTTTTACATCTGAGCTTAACAAACCGCCTGCGTGCGCTTTACGCCCAGTAGCGTTCGGTGCTTCCTCCGTATTACCGCGGCTGCTGGCACGGAGTTAGCCGGTGCTTCTTCTGCGGGTAACGTCCAATGAGCAAAGGTATTAACGCTCCGCTTCTCCCAGTACTTTACAACCCGAGCCTTCTTCATACGCGGCGGCTGCATCGACATTGTGCAATATTCCCCTGCACTCCCGTAG
+
4/45.7.-1/1,07%,,(2594.542*')00&%'$&''&+/7...298861/-.+/7/2-),*/.968-)*%,16/127990:6.-2+0.)&*+.3.-445746544.&%$$$$)%,)1-657&6667511(,(()5:394:42336+*+/4.,--448.--(.8878;61/++''')&-1/00-52812%&8640)5,/8'2+.,'*/0431*.2.0.,-*-1.,.-.20+-///8561'./..-124-7452:34678:9:;-0*&%")-*,,.3,0'97//:577734-8:9;96//,+(&&%'*+996.812-),8/;410,)*,.:9,,+/,-;5(533497/8:.*.319)*)4//50344461:1.3219(8,9836*2*+-.8/2+113-1.,,0860*))*&-(&*(20/750-1-%.+,01700/,/325//081620-///9;898745+-0366(%$'(,+)),6674500/0.-/42+.93<78:;;:89845026;566333+65;:9;;7907/,/458.(+-+;:241.-/3./.*%$&#$##'&'))'%#'-)&$$%%%%')),189)7-2'(**+/2692666///3)(1674;8.--,3.1.,-/040,+.-1-(&&))$&%)%'&/,(1**(*./.5-2-40/020,.''&(+29*+)*),+.942,*&'%$$-+331.41/**+194-2*1%,(,18*.''*('0-%%')(2761('''/,5458%-786+77*-&)%#&)+55232004<52-2*&&94)**(*27;-,),$$$'%+(1.*+4/3-(+&$$)+)-11*.)*..-03,5166803564417706:.+/822+*-++'&'',50)&')))((%%'''*)+.6496127146324-,('%#$(&(*%''0'+*'('&%&&$$%&+.+/6.4/14-39..60009::43/-/.0%(..++-'*.*()/)'28489:995,.7433),1824/1558)*(&'/(,%&#$%,'%',)*(,+)'+-&''*&%%'*)/(&&-,79;66;41+()%&'%&&((-,//,''$''**+*+,-6221/2))*&&($&&)+()-,0
@2db3798d-083a-439f-b439-f5d4fa49dbb4 ch=202 read=104198 start_time=2019-12-13T15:57:26Z barcode=BC01 runid=2c9cf7bc05858273f10e7d7ec552fc0bd742dc3e
CCAGTTACCTTGTTGCGGCTTCACTTGTCGCGGTCACAAAGTGGTAAGCGCCCTCCCGAAGGTTAGCTACCTGCTTCTTTGCAACCCACTCCCACATGGTGCTTGACGGGCGGTGTGTACAAGGCCGGAACAATATTCACCGTGGCATTCTGATCCACGATTACTGGCGATTCCACGACTTCGTAGTCGAGGTTGCGACTCCCAGTCGGACTGACGCACTTTATGAGGTCCGCTTGCTCTCGCGAGTCCTTCTCTTTATGCGCCGTTGGCGTGTGTAGCCCTGGTCGTAAAGGGCCATGATGACTTGAGCGTCATCCCACCTTCCTCCTGGTTAACCCAGGCAGTCGCTAGGTCCTCAGCTTAATGGTAGTAATGGCTAACGACAAGGTTGCGCTCGTTGCGGGACAACCCATCTCCTTTTGAGCTGACGACAACCATGCACCACCTCTTATCTCATATAGCTACCTCTCCATCTCTGGGCCTTTATGAGTATGTCCAGAGACCTGGTAAGGTTCTTCGTTGCTTCGAATTAAACCACATGCTCCGCAGCGGCAGGCCCCGTCGATTCCTTTGGGTTTCATTCTTGCAGAACGCTTCTCAGGCGGAGTACTTATTGCGTTAACTGCAGCACTGAACTTTGACATCAACACTTAAGTACTCATCGTTTGGCATTGGACTACTAGGGTATCAATCCTATTGCTCCCCACGCTTTCGGGACTGAGCCACGTCGGTGCAGGCCAGATCGTCTTCGCCACTGGTGTTCTCCATATATCTGCATTTCACCGCCGCTGGGAATTTACGATCTCTGCACTCCTGGCTGCCGCGGTTTCACCTTGAAACTTTACTGAAGTTAAGCTTCGAAACCACCACAGACCCTTGCTGCTCCTCTTTGCGCCAATTCGGATAACGCTTGCCGCTACGTATTACCGCGGCTGCTGGCACGTGGTGGCCGTGGCTCTAATAAAGTACCATCACTCGGCTACCATTTCGCAGCCGCGTTCTTCTATAACAAAGTTTACAATCGAAAACCTTCTTCCTTCGCGGCGTTGCTCGGTCGGGGTTTCCCCATTGCCGAAATTCCCTACTGCTGTACCTCCAGTAGGAG
+
8-'(+,(.717/.4'+,4024.,-1/0/2()('21114;1/0+/-,***-12('(*,(,/++(+'()))04,'/0;.850$)))01-&('.)(&)*5155-(-***8'-.1,22./+//359/;67-2-+-*'///91/0.)+,6224;655584/)+++0/).)*02)36:4-%(*,./4-+*(,%'(%.)+)'%($%*/31-)14091/*)*036/01;:65416015'&(10'')*),)(,)+*,(*0*/*.2.+-.1566&.**(*)-,3,)+,74,,18;;6614&1695;71..--0/6)('&*5....-69,/86;351/..2.7-8,57/*.10*50,'()('/44212($)*/.3.84,(*)-)%&$&)3631110(,/.700///038535+74/22(-%%''')+'*,..+11412+0146:9:;4.,-(1*'($%&-,,.302')&''))/+/9/../7/143/00-))/041/22'()+6516((%&'))0.-+0'',40:43.-,'*+,4-6/2+6*44279-/-16686+()$&&&%%#))//-,&),%&-0,),1**4+03,&*38316.0&.*).%%%('),*45958,.,*-2//22./1472823396&3)-/3492356/12579*0)&',*+(*,242.,..11:./.2%.&2,285422/.('()*).610))'13*,,164'#$%%&'&('37772.'$&'$''+72*-()).141...-0*++.-,+.1*)-+*7./45,/8....*.0('*(-95-*,.*)*&''(*,&),,*$%'+*+&%'&(',+.,++510...')'2-73.%'$,$'%%$'('$#&&&++*+/21+/.+*'&)'(%%)*)*,,748++.)-&',,03&*+,&$')(&'+*-.)--0050)*--%-)$&%%&&+))5-,1.0.423-+),)'#(')'**(-,./)+''-/.,4,..)'&',)(*('(-)-//.%2415;:0&%&&*)%$&/3354*&()-6664,+23*)(0.)+'.2.&)'&(/1530.22(+(23-1+,+111-,)'.,)28)1:;5,15-/*),2,--001+)*)('&%%#&&(-*&*,0.2*-
@65ec905b-e653-4389-891f-fa6610e6dadc ch=124 read=200483 start_time=2019-12-13T15:57:43Z barcode=BC01 runid=2c9cf7bc05858273f10e7d7ec552fc0bd742dc3e
CTCCTACGGGAGGCAGTGGGAATATTGCACAATGGAAGCATTTCGGTAACCATGCCGCGCGTGTATGAAAGACCTTCCGGGTTGTAAAATTACTTTCAGCGGAAGGGAGTAAGTTAATACCTTTGCTCATTGACGTTACCCGCAGCTACCAACTAACTCCGTGCCAGCAGCCGCGGTAATACGGAGGTGCAAGCGTTAATCGGAATTACTGGGCGTAAAGCGCACGGGCAGTTTGTTAAAGTCCAGATGTGAAATCCGGGCTCCAACTGGGGCCGCATCTGATACTGGCAAATGAGTCCCGTAGAGGGGTGAATTCAGGTGTAGCGGTGAAATGCGTAGAGATCTGGAGAATACCGATGGCAGAGGCGGCGATCTGTGCAACTGACGCTCAGTCCCGAAAGCGTGGGGAGCAAATAGGATTAGATACCCTAGTAGTCCCGCGCCGTAACATTGATGATGATACTAAGTGTTGGATGTCAAAGAGTTCCAGTGCTGCGAGTTTAACAATAAATTACTCCGCACAAATCAGCCGCAGAATGACTCAAAGAAAGGAATTGACGGGGGGCCCGCACGAAGCGGTGGAGCATGTGGTTTAATTCAAACAACGCGAAAGAACCTTACCAGGTCTTGACGTACTCGCAAGGCTCCAGAGATGGAGAGATAGCTATATGGGGTACAGATTGGTTGCATGGTTGTCGTCAGCTCGTGTCGTGAATGTTGGAGTTAGAGATCCCGCAACAGGCGCAGCCTTATCGTTAGTTGCCATCATTAAGTTGGGGATTCTGCTTGAGACTGCCAGTGACAACAAACTGGAGGAAGGCGGGGATGACGTCAAATCATCATGCCCCTTATGACCTGGAATACACACGTGCTGCAATGGATGGTGCCGGGGAAGCGAAGCCGCGAGGTGAAGCAAACCCATAAAACCATTCTCAGTTCAGTTGTAGTCACCGCAACTCGACTACATGAAGTTGGAATCATAGTAATCGCGAATCAGCATGTCGCGGTGAATACGTTCTCGGGTAGCACACCGCCCGTCACCATGGGAGTGGGTTTTGCAAAAGAAGTAGAGTAACAACTTCGGGAGGGCGCTTACACTTTGTGGTCATGACTGGAGGTGAAGTCGTAACAAAGGTAACCGGAAGATAGAGCGACAGGCGGCGGGATAACACAAAGACACCGTGCTTTCTTCAGCACCCATGTACGTAACCGTA
+
0/2-*-2/2(',('%(/.,*-+*.//&%&(5;65.,+$'&#%&$*&''$&0+-,27.-+**)*+,520,&&(+0807,.7859373:/&*))+.70(&&'*+)((*+%),/7-200/..0/32*)124*---)00,-*,/0+)(%&'+13-)21262/37,056842+)'*'%%%&&&')-/422242449746332.2-0*/1.6,((+*2.-/18<7.1*,%((/--+-6;612605,,.-)*/0954//55,.-*42201)1(*&'&(#'$$'+,2200110,-'%27.(*,./)+()*33(/,,(%&((.12.-40*'(*+185/6;0.4557/.--.5561/,*&*'(+/.,+6++%&)(,//2,++,+/+)(,-(-+-.5799722.41*)/2-,-/22(.'%')8:;1%27.20-'+,-;8+)(,0(2*4,%%()6660/.(%$)((((&%%$),.027/5013231:6671/,&)*580)*-36321*'#&*3%+%&&')/,)($"&(16/100,,-''&#&('+++%&&&.*-47:*&+/+**))-4677//97.+-3)%('*&*,)+-/5/-).-*+*),2160+7,7-**/+025//,/8+(.80-.,+01+)../,3,++%***,0+/53*222./*)*++46.*))',2-/0009450&'(+*+))%.%7)6+*+864202/012580111266456'3**.,,/42-'+09-%'%&+39-,1137'',+%('%)&'&(*82240,2,%*'%'%'.2230142;9/.742,*#$$(),-0888856666/-*(',%6560..-++,-.(-24178830/14;/..:::9:32:5+,))+2/69-00'')'-,,'*.043-)&&$'27351/4,1''*'('*&,*+,),&%(*//60..-***.&,54107;7020357540-//78(,+-*(,.12$))*.,,011-*)+),7809//09*-+*+0&*(**-+,-41./706)(,23479//(133/7.+--.9544-,&%#$%*+05:149--01/0,38720&'),41011*'',/.+%))'*%&$%%*320/--4..81),2+3216//04-66,)*-258/2/00550*,))+*)%-1,--52-1,--0+0*.+6983682+)),,34+)((%$''//()&))++.5))01240(&$%&,4/6:.(**)+''&+*+,1010.(($$$
