# Supplementary material for: De novo species identification using 16S rRNA gene nanopore sequencing
Source: PeerJ. 2020 Oct 21;8:e10029. doi: 10.7717/peerj.10029 (PMC7585375; doi:10.7717/peerj.10029)
Supplement: Supplemental Information 3 [file peerj-08-10029-s003.zip › pass_fastq_runid_2c9cf7bc05858273f10e7d7ec552fc0bd742dc3e_421.fastq]

@b2346771-ba9e-4987-bf18-bdbfa89cd6cc ch=367 read=203487 start_time=2019-12-13T15:57:43Z barcode=BC01 runid=2c9cf7bc05858273f10e7d7ec552fc0bd742dc3e
CGGTTACCTTGTTACGGCTTCACCCCAATCATCAATCCCACCTTAGACAGCTCCTTCGCGCGGTTAGGCCACCGGCTTCGGGTGTTATCAACTCTCGTGGTGTGATGGGCGGTGGGCCGAGAACGTATTCACCGCGACATGCTGATTCGCGATTACTAGCGATTCCAGCTTCGTATGTAGTCGAGTTGCAGACTACAATCCAGCTGAGAATGGTTTTGGGTTTGCTTCACCTCGCGGCTTCGCTTCCTGCACCATCCATTTAGCACGTGTGTAGCCAGGTCATAAGGGGCATATTGATTTGACGTCATCCGCCTTCCTCCAGCTTGTCACTGGCAGCTCGCTGATCCCCAGCAATGATGGTAACTAACGATAAGGGGTTGCGCTCGTTGCGGGACTTAACCAACATCTCACGACGCGACTGACGACAGCCATGCACCACCTGTATCTCATATAGCTATCTCTCCATCTCTGGAGCCTTTATGAGTATGTCAAGACCTGGTAAAAGGTTCTTCGCGTTGCTTCGAATTAAACACATGCTCCACCGCTTGTGCGACCCCCGTCAATTCCTTTGAGTTGCATTCTTGCGAACGTACTACTCAGGCGAATTACTTGTGCGTTAACTGCAGCACTGAACTTTGACATCCAACACTTAGTACTCATCGTTTGGCGTGGACTACTAGGGTATCTAATCCTATTGCTCCCCACGCTTTCGGGACTGAGCGTCAGTTGCAGGCCAGATCGTCGCCTTCGCCACTGGTGTTCCTCCATATATCTACGCATTTCACCGCTACATGGAATTCCGATCCTCTCCTGCACTCCTAGCTGCCTGGTTTCTATGGCTTTACTGAGTTAAGCTTCAGGCTTTCACCACAGACCCTTGCTGCGCCTGCTCCTCTTTACGCTTAATAATTCCGGATAACGCTTGCCACCTGCGTATTACCGCGGCTGCTGGCACGTAGTTAGCCGTGGCTTTCAATAAAGTACCGTCACTCGGCTACCATTTCCTGTAGCCGCCGTTTATCCTTTATAACCAGAAGTTTACAATCGAAAACCTTCTTCCTTCACGCGGCGTTGCTCGGTTTCCCCATTGCCGAAAATTCCTACCTTGCCTCCTGGGAG
+
6*73;166262-8'*,)3/3-(-6;6-7277;:8:39/0,1/140104/000279;800-**)+,%6863.12-5./54/;11067*)&()/0//0+3.104++(%+--3,1'*&&'+'(+2867:-5,,+38,*('*..29::3-3-/06132.)*)*,-,2,.*)$*+0+%&&(*44./042112../35121./1,-2-,,-,.+.8561;;9+)/1.80).502.3:38112625;10/5.10**,.261:42108*(()),.--+)&%(%&(,/0/%%'*,08./02'&+*,4<:1-,-)(),-)(155:4.///--.-4-.--/..1,*(--9/*((').471-%,..**+-3:899878:6321*'.00*3612134866:11/9523-9/2-2*3221.,../1+.(()))+,,77*42$*')*6535;29:79988878433334877642304734457590..586;966/,,,,:89774,-062+.-+50*,018:9<:89633./13523-3-33*.*+..49:7:78/--8-576//(*57:.*.266652.2770.0444647:05///4498.5/23,245478:*'&)'()14-+(**13232778503./01581/3...3639'8,80-0-'),,/3336563.')/./07,++,0350)&)*,11459441,*/5(*,0;;0+--03<962;:7868735656.0083336:55//1477;;490*.,)--+4345///71533935357:::8;8:68;54579.1,),(*1/2/2011.017),0,-:877(+,40-.45678;98729221/,-*(')')0/1+'+;27-0/43-/85137,+.7-1116;9//2))&&'&+4*,..23013<8340.,+.7169;-4)4*:9972.+-')1-.6,*$)(-,152282-0.--49827-)+,./86:344538/5(((*),5*-6-)-(-3032,/0.&&&*&/144<8441,-/14658:(.+(',--).5+-0-7'('++*0:4+-.9/+'*12//;:;::<;8773$/*+-202//+,,-3618.2:<205:88:76:814/,,(()(()(+1+.3**41((
@47386af7-5e27-4357-a16b-c04fe25e522e ch=92 read=150529 start_time=2019-12-13T15:57:53Z barcode=BC01 runid=2c9cf7bc05858273f10e7d7ec552fc0bd742dc3e
TTGGTACTTCGTTCAGTTACGTATTGCTGGTGCTGAAGAGGATTTGTCAGTTATCTTTATTATTATGCCTGCCAATGGTGCGTGTTATATCACAGGGAGGCAGCAGTGGGGAATATTAAGTGGAACCCTGATGCAACAACGCCAGCGTGAGTATTAAGGGTTTTCGGATCAATAAAGCTCTGTCTTTAAGGAGGAATATGGCAATTGCAAAGGAGGAAACCACACGTAACTACGTGCCAGCAGCCGCAGTAATACATGGGCAGGAGCGTTATCAGTTACTAGGCGTAAAAAGGGCAGCCAGGCGGATGATTAAGTGGGATCATGAGAAAATACCCGGGCTCTCTAACGGTGCTGCATTTCCAAACTGGTTATCTAGAGTGCAGAGGAGGAGGAGGTGGAATTCCTAGTGTAGCGGTGGGAATGCGTAGAAGTGGGAAGACACCAGTGGCGAAAGAGCGACTCTGGACTGGCGGCGCTGAGGCTCTCCAGCGTGGGGCAAAACAGAGTTAAGATACCCTGGTAGATCCGCCGTAAGAAGCGATGAATACTGGGTGGTAGGGGTTTCAACACCTCCATTACTCGCTGGCATTAAAGTATTCCGCCTGGGAGTACGCAAGATTCAAAACTCAAAGGGAATTGACGAGGACCGCACAGAAGTAGCGGAGCATGTGGACAATTCAAAGCAACACGAAGAACCTTACTACACTTGAGCACATCCCTTGCATTACTCTTAATCAGGAAATCCCTTCGGGGACAAGGTGACAGGTGGTCTGGTTGTCGTCGAAACTCGTGTCGTGAGATGTTGGGTTAAGTCCCGCAACAGGGCGCAACCCCTTGTCGTTGGTTCTACCATTAAGTTAGGGACTCTGGCAGGACTGCCTGGGTTAACCAGGAGGAAGGTGGGGATGACGTCAAATCATCAATACCTTGTAATGGCCTTGGGGCTACGTGCTATTAAGCTGGTACAGAGAGATGCAATACCGTGGGGTGGAATGACTTACAAAACCAGTCTCAGTTTCGGATTTGTAGGCTGAAACTCGCCTGCATGGAAGCTGGAGTTACTAGTAATCGCGGAATCAGAATGTCGCGAGGCGGAATACGTTCCAGGTCTTGTACACACCGCCCAAATCCTCACGCGAGGAGTTAGCAATGCGAAGTCCGTAGATAACCGCAAGGAGGCAGCAGCCGAAGGTAGAGACCAGCCCGATTGAGGTGAAGTCATGAACAGGTGGCCGG
+
%%*%)'-+6/+-902,:,*+.2)2***1(14554,+-'(*+&393,25$(%+)226;7++*)(&%$$(&'$&$($'&),)*')*,-((((+&()/1*()-*$&&'-0086(152-4+)$%(+-'*(5(*+/1/23/2//1,,)%&(+1*&&'%++*&.4--;770*8.42&&'2.)%$&((&(&',%''/+()&*(')'+&*,-//*1+5+*+('))-*'+*.+-*)+)+-//*,&-1+)(%&/)&(()*/4/.0(/)*))%)*'('*29523&(**))5)+1*)02:6+((,-)'%%#'%%%(6264/807.+1-674/##$%&&+*00,*1)((*,(+-.2)-&'$(+''&(+),7(0-4::44)427,-0.+)()*%)*))-,'-,',,''&($('&2,-1)+*/,*)--*/0/&&(+*+-,+-*,)'**30-,-)0/04%)*+/,)).,%&'%&''((())(,*&'&(/-&(,-(03-,,'&%&$%&)(')&/),.)20+'**/)'((-',0)++-+'()'-+'+*(),.(++))'&**+5+'(%$*,)+($%.10-+3*,,/1158536'-%#%$(**+&''&*(*+)'*2121.)-4./6+&%(&)$%(/,-1.*(&'-&(834+,*(%(+*2,0)%,)%'%%&&(+)+*((%('.0'+-)-,,0.-/1.20/+2**00,5*1*,,'*,.)((%'%'(&)'$&&%&(*+*,7,(,,/-20)+,-/5.6-0%&&%&'$/2+-40.9:38983140369+-().1+&&')/,*+&&()(,)'&)+)*)/36855638-3-'-)*0/)).05)%(+.-'*'%),/0.141(('(,3+04'&(/*.&-1//232,,-)%+/**,'%%%%%(.323021--832410/202-*.'+,&(.*3:01.-'((./39--.2.0&&('/)'**+-))'(*%)&(-4.2/,,(((,1*-.*''(+19626,+,,((-,(--02,./--'*+'%&)%$%&('(0'(0475/56451)-&6*-+(+.+32.(+)*'&$%%2/1..+./.)-./60/*&')7.()/*(*((/13,+-(*)(-(*+**'),,.0---&(&%'(&%$&*)1,5)&+(++.1+.,/-,+.4-2,)%&'&)%%'&)()-)+)&),1*++.4311)*)))/)*,&)&%(0-.+-,+,/))'('()&,-0**,+)*''''$&&&'/)))+2-&'),*,-0+,-$&$))''&&'&&.,(+
@4d025082-2629-4333-872d-d74213887519 ch=324 read=110324 start_time=2019-12-13T15:57:48Z barcode=BC01 runid=2c9cf7bc05858273f10e7d7ec552fc0bd742dc3e
CCGGTTACCTTGTTGCGACTTCACCCCAATCATGTCCACCTTGGGCAGCTCCTTCCTTGCGGTTAGGCCACCGGCTTCGGGTGTTATCAACTCTCGTGGTGTGACGGGCGGTGTGTACAAGGCCGGGGAACGTATTCACCGCGACATGCTGATTCGCGATTAGCGATTCCAGCCTTCATGTAGTCGAGTTGCAGGCTACAATCCGAACTGAGAATGGTTTTATGGGTTTGCTTCACCTCGCGGCTTCGCTTCCCTGCACATCCATTGTAGCACGTGTGTAGCCCAGGTCGCAAAGGGGGCATGATGATTTTGACGTCATCGCCTTCCTCAACTTTCTGTCACTGGCAGTCTCGCTAAAGTCCCCAACTTAATGATGGTAACTAACGATAAAGGGTTGCGTTGGAAGCAACCCAACATCTCACGACACGAGCTGACGACAATCATGCACCACCTGTATCTCATATGGCCTATCTCTCCATCTCTGGAGCCTTTATGAGATATGTCAAGACCTGGTAAGGTTCTTCGCGTTGCTTCCGGAATTAAACCACATGCTCCACCGCTTGTGCGGGCCCCGTCAATTCGCTGAGTTTCATTCTTGCGAACGTACTACTCAGGCCCAGTGCTGTGCGTTAACTGCAGCACTGAACTGACATCAACGCCAGTACTCATCGTTTGCAGCGTGGACTACTAAATTATCTAATCCTATTTGCTCCCACGCTTTCGGGACTGAGCGTCAGTTGCGGAATCGTCGCCTTCGCCACTGGAGTGTTCCCTCCATATATCTACGCATTTCACCGCTACACGTAGATTCACGATCCTCTCCTGCACTTTCTGGCTGCCTGGTTTCTATGGCTTACTGAAGTTAAGCCAGGCTTTCTACAGACCCTTTGCTGCCGCCTGCTCCCTCTTTACGCTTAATAATTCCGGATAACGCTTGCCACCTACGTATTACCGCGGCTGCTGGCGCGGCGTAGTTAGCCGTGGCTTTCAATAAAGTACCGTCACTCGGCTACCATTTCCTGTAGCCGCCGTTCTTCCTTTATAACGGTTACAATCCGAAAACCTTCTTCCTTCACGCGGCGTTGCTCGGTCAGGGTTTCCCCATTGCCGAAAATTCCCTTCTGCCTCCCG
+
,('0.:),.4.-26&.-+./0-*204+0422,0,(+1,.*.*&0/+&+,-87372)(++++-)0,298;89660,),))534236223550..++*/.56555697768)75450235873.62','*'')'0./;643:-//596:99::48882/.,.-*(*0/962*,#+'--824--,,-6433831426512-/.9.-))-8332102:322.;98-67:/6<:-4562/511400,30172123908+))'%')*;:7990)'..,00.00-)++3,,)-(,.').7**1981/,))*++0948.,)+*)*.,0*/02623.3$+$$''&*)/0-0+-*($***3687543+.+29:,//-,3+4*,-.243-*+.34696599+1496:4-*/(+*,*$*0)-''*2079896233%,**++/32/../.35)%')+--,02-331-/.1132+///(/)*)./4664998720**2/'*24-91++6&&$%(215;76656;6.)*'&,3,3*+34/0+-+$%+,0./(/*0/3;406/0/-/-0-.'0.,./5.1-*-.//970,3988::92572)01;987:<.8---)(22,6,/02467**615'**-+*($,'*,9.9.88/0(+-023372/00/4,/1)))&*')(**/13-23*+4-%,&-..314*-0*,--%%&,+/753:1-)*(/9,+3-96.(1/-39/.(37378746779:8818&.-505235990:7-43/48/1230'*,0:946--04467989952757-.:7735824122/1-*(&'+-+&)+-/0601478652//*+1+(%.0248;783793++$&(+-.4.2303../7/2)0.+7:7/;3)#$'')(,(&'+((-/.89+-8*'''+4')*23*)21*%$*1..%/)/./2-.,(''',*)/1(011275808,&))),17454675830/.-+-./55;1228/421,-++',(,56312387155033103111583394/322.--20059899/,2-+.2,+126++)(.),.51*.((-47.61949<45292+2064;842500/8*6.6,4785<24::1+8;778++10+/.38,0-,)),2437--
@eb0527e1-c85e-45b6-923b-d02d0e4ebb36 ch=253 read=221151 start_time=2019-12-13T15:57:54Z barcode=BC01 runid=2c9cf7bc05858273f10e7d7ec552fc0bd742dc3e
CCGGTTACCTTGTTACGACCGCCCCAATCATCAATCCCACCTTAGACAGCTCCTTCCTTGCGGTTGGGCCACCGGCTTCGAGGTGTTATCAGCTCTCGTGGTGTGACGGGCGGTGTGTACAAAGGCCGAACGTATTCGCCGCGACATGCTTTGATTCGCGATTACTAGCGATTCCAACTTCATGTAGTCGAGTTGCAGACTACAATCCGAACTGAGAATGGTTTTATGGGTTTTGCTTCACCTCGCAGCTTCGCTTCCCTCTGCACCATCCATTGTAGCACGTGGTGTAGCCCAGGTCATAAGGGGCATGATGATTTGACGTCATCCCCGCCTTCAGCTTGTCACTGGCAGTCTCGCTTCAAAGTCCCCAACTTAATGGTAGTGGCAACGATAAGGGTTGCGCTCGTTGCGGGACAACCCAACATCTCTGACACGAGCTGACGACAACCATGCACCACCTGTATCTCCTTATAGCTATCTCTCCATCTCTGGAGCCTTTATGGAAGTGAACCTGGTAAGGTTCTTCGCGTTGCTTCGAATTAAACCTACATGCTCACCGCTTGTGCGGGCCCCGTCAATTCCTTTGAGTTTTGTGCGCGATACCTCAGGCAGATATGACCGTTAACTGCAGCACTGAACTTTGACATCCAACACTTAGTACTCATCGTTTGCGGCGTGGACTACTAAGAATTATCTAATCTATTTGCTCCCCGCTTTCGGGACTGAGGCGGCGTCAGTTGCCGGAGGCCAGATCGTCATATCTTTGAATTGTTCCTCCATAATAATACGCATTTCACCGCTACACATGGAATTCACGATCCTCTCCTGCACTCCTGGCTGCCTGGTTTCTATGGCTTACTGAAGTTAAGCTTCGGGCTTTCTACAGACCCTTGCTGCCGCCTATCTCTTTACGCCCAATAATTCCGGATAACGCTTGCACTACGTATTACCGCGGCTGCTGGCACGGCCAGTTAGCCGTGGCTTTCTAATAAGTACCGTCCTCGGCTACCATTTCCTGTAGCCGCCGTTCTTCCTTTATAACAGAAGTTTACAATCCGAAAACCTTCTTCTTCACGCGGCGTTGCTCGGTCAGGTTTTCCCCCATTGCCCGAAAATTCCCTGCAACACTTCCCGTAGGAG
+
765121+/34;326(,,,+-%(%($.(,.::9575/90),(/+*+5,+,,-484913-20-))&1'),/+*1*5--656*&05-..:34+)(*(417.5234233344553072332371:5)2640-.**-316:/-,0.3//000/*)+)*1472-10226013546659.8*+%)/6222//-1365433:15.,1,*,.2;0:-,2.740.+-30341;<++-9<03;:5-0/1,+41,.03&323:2++.-29,+-**-568:<;8416+)'((')./0*,%''(-1+).6768966230*))*-/4349<610)$*-/70:6,,8246/))(1,*),++-341.11101*--,))+''()88*5+(&%,&'&+'$)%(((,.016765-.//;05568924202*100.+-)'%*+-(2/-+%)(*'((&&012)11045+6<043316934;27744325$'%&-)-0645201+98986422482125498./-)*&&(&&+,5/-+,*(/-33161187.5)&(5+8(1+/00<740%&),,00--'*/)((+++,11-*.731245583544195/,.865('++--)'%&$)&&)-.,6%%32$%%$*//1:5:6769356211259767.-,(,/,0.*+*+.-(0.115548865:8&,././887675677))*%%-)+-/%+)+-0.26/.3278,+(..;61-63/2&'(''(,(*-48+081-3&+)%*/,5..234133%%$&&)-,&%%+).4:4620*$(%%%0())--446<70+/0,243/*+(.-)*'+*+)++-,5*++23654+&))+%&%$$##*+,-5:;:0/*/.2,6-,,75160-8/2-37:8&7543;91.-/.-59;05+'(&(/(&((%$('&)075,-()))/))./052524/)0,--/2.)+&+./23-..8.+2++,/+02753/.&*(&('+-791.17(+/201771*-.)51),-4/..20120700.9761;:-)+60/,2135878:867.(*.0/24:93./--/97//221/2-/9;2.5/809;87:/+.-/19440:00011312/+1-9;+39:9*+46,2-(',7885+:1(%&(',,*+)'-/+2359,++
@06a86a57-75f0-4f4b-b6e7-a340d2f4b8b8 ch=108 read=198968 start_time=2019-12-13T15:58:04Z barcode=BC01 runid=2c9cf7bc05858273f10e7d7ec552fc0bd742dc3e
CCGGTTACCTTGTTACGACTTCACCCCAGTCATGAATCACAAAGTGGTAAGCGCCCTCCCGAAGGTTAAGCTACCTACTTCTTTGCAACCACTCCCTTGGTGTGACGGGCGGTATTACCAAGGCCAGATATTCACCGTGGCATTCTGATCCACGATTACTAGCGATTCCGACTTCATGGGTCGAGTTGCGAACTCCAATCGGACTACGACGCGCTTTATGAGGTCGCTTGCTCTCGCGAGGTCGCTTCTCTTTGTATGCGCCATTGTAGCACGTGTAGCCCTGGTCGTAGGGCCATGATGACTTGACGTCATCCCACCTTCCTCAGTTGTATCACTGTAGTCTCCTTTGAGTTCAGCGGACCGCTGGCAACAAAGGATAAGGGTTGCGCTCGTTGCGGGACTTAACCCAACATTTCACAACACGAGCTGACGGCAGCCATGCAGCACCTGTCTCCACGGTTCCCAGGCACATTCTCATCTGAAAACTTCCGGATGTCAAGACCAGGTAAGGTTCTTCGCGTTGCATCGAATTAAACCACATGCTCCACCGCTTGTGCGGGCCCCGTCAATTCATTTGAGTTTTAACCTTGCGGCCCGTACTCCCCAGGCGGTCGACTTAACGCGTTAGCTCCGGAAGCCACGCCTCAAGGAGCTGCAACCTCAAGTCGACATCGTTTACGGCGTGTGGACTACCAGGGTATCTAATCCTGTTTGCTCCCACGCTTTCGCACCTGAGCGTCAGTCTTCGTCCAGGGGCCGCCTTCGCCACCGGTATTCACTCAGATCTCTACGCATTTCACCGCTACACCTGAATTCTACCCCTCTACGAGACTCAAGCTTGCCAGTATCAGATGCAGTTCCCAGGTTGAGCCGGGAGTTCACATCTGACTTAACAAACCGCCTGCGTGCAGCACGCCCAGTAATTCCGATTAACGCTTGCACCCTCCGTATTACCGCGGCTGCTGGCGCAGGTTAGCCGGTGCTTCTTCTGCGGGTAACGTCAATGAGCAAAGTGTGCTGCTCCTTCCTCCCCGCTGAAGAAGTGCTACAACCCGAAGGCCTTCTTCATACACGCGGCATGGCTGCATCAGGCTTGCGCCCATTGTGCCAATATTCCCCTGCTGCTGCCCCGTAGGAG
+
62113812637026,-0012240615+*,7762//2464458/./28/56+,479)*+2/+-.231534.0007:82563/470044521')-2:+2++,4046797;;./+,$/&')+93..3+))(,00<645;+2-6234;96444*)&'(+,4/02110228:1/,,18;85668-/.+)-31+0''.+-.'6+-9/;1870.0--,-&(/46-012/00-)&&%$%&&'*(..0./15.2576:53:6-'&'((.18+8,+*23.&())*.+.0;6/19:932,+256:55//-,++-2235445-'.0)'2-3/68,/)*..(*.013453%&'--15-+4++-98:,)*+0<4899888;88987;0+4-12,*+.)6,0()/..39575;70(&%1'30,,1-32:1//01)4,21..10+)**161'-.,103)**(*-%&)015,*,.89:43,)(.,*,))3,390111-568,01,-)*,01588749:::/9..41-52;68;6454)0$$'01./,/./2-72.(+3/001,(/'%&%'&**.+($.450*+-092;549;7,).-8:-/,---3,00677*+4.0+089-,2;9+986/*.,1/700,+//'-2-4*1(3*'0712237341.,*&(40//08-2/,(/).31*...1719:+-.80//*'*/27.,-('370//330(&+/.-/1<-**,.5-&,+.0;<41602;231-168926889<;73//,.45,/6.5/2/1.03.44341/3;7&(*1)+.55365678:89<20/71651./,2640++1+14/061,*6512((+338:85.007./8*/3/05788:88177245,'+5-874-5*)--(,-+)(()/023,+)*10/695/:,/5457754-(*,,1/20,*./568:7412281;5312/(,'+1--05&.)*1.294305/0//104.*1&*&-)()2*/+,')/+::<:9:31(*',00/0*6*+,5684:/-+-,+*1%(*-2*37670:;2'./.+,%)()(&((&--/-51+,4+427.9//:64211+1.+0,++83:33.//00,.0/,3/57095*.,*-/-,3,+,606240(('%&*+(5;:)+40+++'
@72eb92da-62f2-4e2f-be74-a4171d5da203 ch=129 read=116459 start_time=2019-12-13T15:57:59Z barcode=BC01 runid=2c9cf7bc05858273f10e7d7ec552fc0bd742dc3e
CTCGGGAGGCAGCAGTGGGAATATTGCACAATGGGCGCAAGCCTGATGCAGCCATGCCGCGTGTGAAAGAAGGCCTTCCGGGTTGTAAAAGTACTTTCAGCGGGGAGGAAGGGTAAAGTTAATACCTTTGCTCATTGACGTTACCGCAGAAGAAACACCGGCTAACTCCGTGCAGCAGCCGCGGTAATACGGAGGTGCAAGCGTTAATCGGAATTACTGGGCGTAAAGCGCACGCAGGTTTGTTAAGTCAGATGTAAGTCGCCGTAGAGGGAATTCCAGGTGTAGCGGTGGCGTAGAGATCTGGAGGAATTACCGGTGAAGAGCGGCCCCTGGACAGACTGACGCTCAGGTGCGAAAGCGTGGGAGCAAACGGGATTAGTGCCCTGGTAGTCCACGCCGTAAGCGATGTCGACTTGGAGGTTGTGCCCCTTGAGGCGTGGCTTCCGGAGCTAACGCGTTAAGTCGACCGCCAGAGTACGGCCGCAGGTTAAAACTCAAATGAATTGACGGGGGGCCCGCACAGAAGCGGTGCTGGAGCATGGTTTAATTCGATGCAACGCGAAGAACCTTACTGCTTGACGACATCCACGGAAGTTTTCAGAGATGAGAATGTGCCTTCGGGAACCGTGAGACAGGTGCTGCATAGCTGTCGTCAGCTCGTGTTGTTGTGTGAAATGTTGGGTTAAAGTCCGCAACGAGGCGCAACCCTTATCGCTGTTGCCAGCGGTCCGGCCGGGAACTCAAAGGAGACTGCCAGTGATAAACTGGAGGGAAGGTGGGGATGACGATCCGTCATCATAGCCCACTTGACCAGAACTACACACGTGCTACAATGGCGCATACAAAGAGCGACCTCGCGAAACGAAGCGGACCTCATAAAGTGCGTCGTAGTCCGAGGACTGGAGTCTGCAACTCGACTCCATGAAGTCGGAATCGCTAATAATCGTGGATCAGAATGCCACGGTGAATACGTTCCCGGGCCTTGCTTTACACCGCCCGTCACACCGGGAATTGGGTTACCAAAAGAAGTAGGTAAGCTTAACCTTCAGGAGGGCGCTTACCACTTTTGTGATTCATGACTGGGGTGAAGTCGTAACAAGGTAACCGG
+
$&'+11-/7/,1/--0(,)++-.320/154957;6/-./6.1432343/0'('))(-**,/10.-+1+)+0-0133:0(/6333)0/89-*+,-47<2.10'23+'/(0(,3-*097-.8.7-/0,/4,*345-500033/:+2/*-0.3.*.1,,-251.,)+3,-2''(%$&*+(&*+-5/7/032)2**')$##(.4.55692714.91323/16:731'(()*))*,&+(-'-)'*3..707-1:554$##$$'''#&%)(*)'*)&'',5/*+.0,'&%'(**($&'*10.../166::--)+).*,6;9;*).*&$))-*192)+1955%(/,../--/.0+-8785(*+(+,35-10(+,0:38(56*,(%%&$-/)).54+,,-,,.26<9:83(0/-/.1787/5/0-*,,.302-68/&()*,4845659211/,/,)&*-0/../-4.92.04//03)-&&%($)**234*)*,07295<;6567,6-,+4.2/345&*876(/.+(-,0'$)('(-+,+%$*/),.-1233;;418:,++++527532*,2,-1/)'%$%'##&$%$%)-356960340.0-.8<81**)+,...-3:335244586342-/01-52&/04*,*/:;;;::9,..0166434,,./.5863;/12,,+)+1420-5959465172,,2,)*-0-+*+(1.5.,-83+1//0((3*0.-85...-642/.7-9%;668556.:/*0(+./6990+/.,/..9/3981-//*+0+..)2862:9732&+-&'*.2:5/2%-32+$'%%()7:5,*''&---*(*++552/-/0--3.,.0//015)()+'/1696807-0,*+$)+(+20,-./1**.5-.7799;:6:9:94)*(-0*+,++('*,871/+,+-.+2237./+1-,,3*60955,,',&)+,,.2;58414)+-62241-/+410296462629*).244-*.($&((),45;57:1-.30.*--&$$&$-'*(,47%0*764+%)*(*+-721,++.01-+*,24&4.),67/..1/.57/3/46*+,,-00:8765873/0())-3(/24677-63,22646713
@80b35507-d80d-4228-b28b-1dbfe4cbce2e ch=283 read=103238 start_time=2019-12-13T15:57:58Z barcode=BC01 runid=2c9cf7bc05858273f10e7d7ec552fc0bd742dc3e
CCGGTTACCTTGTTGCGACTTCACCCCAGCATCAATCCCTGTAGACAGCTCAGCGGTTAGGCCACCGGCTTCGGGTGTTATCAACTCTCATTGGTGTGACGGGCGGTGTGTACAAGGCCGAGAACGATGCGGCATGCTGATTCAGGTACTAGCGATTCCAGCTTCATGTAGTCGAGTTGCGAACTACAATCCAGTGAGAATGGTTTTATGGGTTTTGCTCACCTCGCGGCTTCGCTTCCTGCACCATCCATTGTAGCACGTGTGTAGCCCAGGTCATAAGGGGCATGATGATTTGACGTCATCCCCGCCTTCCTCCAGCTGTCACTGGCAGTCTCGCTAGAGTCCCAACTTAATGATGGTGACTTAACGATAAGGGTTGCGCTCGTTGCGGGACCCGGCAACATCTCACGACACGAGCTGACGACCAGCCATACCTATCTCATATAGCTTCCTCTCTCCATCTCTGGAGCCTTTATGAGTATGTCAAGACCTGGTGGGTTCTTCGCGTTGCTTCGAATTAAACCATGCTCCACCGCTTGTGCAGGCCCCCGTCGAATTCACTTTGAGTTTCATTCTTGCGAACGTACTCAGGCGGAGTACTTATTGCGTTAACTGCAGCGCGAACTTTGACATCCAACACTTGAGTACTCATCGTTTACGGCGTGGACTACTAGGGTATCTAATCCTGTTGCTCCCCACGCTTTCGGGACCGAGCGTCAGTTGCAGGCCAGATCGTCGCCTTCGCCACTGGGTGTTCCTCCATATATCTACGCATTTCACCGCTACATGGAATTCCACGATCCTCTCCTGTACTCTAGCTGCCTGGTTTCGGCTTACTGAAGTTAGAAACTTCAGGCTTTCACCACAGACCCTTGCTGCCCGCCTGCTCCCTCTTTACGCCCAATAATTCCGGATAACGCTTGCCACCTACATTACCGCGGCTGCTGGCACGTGGTTAGCCGTGGCTTTCAATAAAGTACCGTCGCTCGGCTACCATTTCCTGTAGCCGCCGTTCTTCCTTTATAACAGAAGTTTACAATCCGAAAACCTTCTTCCTTCACGCGGCGTTGCTCGGTCAGGGTTTCCCCATTGCCGAAAATTCCCTACTGCTGCCTCCGTAG
+
:94*07*,110'+,%)2258;6,540((',--66;*9.&$$,'*0545661'(*/8/8+/6;901//--163-32203434;23+****)1-,)-*,/7:69:0/+,).)*(+*'-',+*,(+-)'$%$&%$$$%&(%+.560'+%.))*00288:92,,%)')../-1(-.2..,2-(-,+-0++-.1322-+)*+*/2/./89:)-.1/.4:<*+),*-/848261823;0.-0,.))(11298:::060.----,*,--,))**3..+,1000144-284547112225;600398993378/+/54:6550'*%'*-.0&1()..+*//0:8563000168+1((,*.//--,-',*))-*50501+*(-26,:/1.01752:221:-**&%%&-'.+57857)-0(*)+%&''(*)4+-.*.'064.(,*%&+*-5$,')%&(/823-,()+18650.),17000//75/0+&''),102+--3650+&,(/,,967:75772:021:623,5,5:4+))')2/45,/81105.212$)2/899++43'1(3*)&&'(&($,.97229<5483/&&0.,-*/+.(7)(+($'(%**-*,0,*)1)*$&0)*)()&&(*0/.4/./550:*3)-'))*&&*+2476574.55/'))36999:878544/479001642:-4++$06+/0/8;,+2233;94.:61896/221/8/.8.,*%*./8012:97990;.5.0/6:88889./56880.095777699.-,+--1995136412//&'(,,'2,60+--/32411(,0-/1(441-)./025:68:6;60.+'&)(,/0+/-1/,(,+'+-61/270099/.0/(**)08;9/9-.//35**43**)()*'%'/2*$)'''$3(-57708.7.<78742,3+)45/1.&'++0315<796;8865161006456719../:013.(())''-)032),-/5755(.0/20//148)6:*)/-.-446757;8;<442.++.1++-(-&(+**.67.11:32**-5890:58338845964431431,40*+011:78-660,:21:;-*0/,0-01;88/8.4,()--,-.,/3-17)*'(
@888c0d4e-ebe0-4059-b5fa-3a375ea44fda ch=480 read=114825 start_time=2019-12-13T15:58:16Z barcode=BC01 runid=2c9cf7bc05858273f10e7d7ec552fc0bd742dc3e
CTCCTCGGGAGGCAGCAGTGGGAATATTGCACAATGGGCGCAAGCCTGATGCAGCCATGCCGCGTGTATGAAGAAGGCCTTCGGGTTGTAAAGTACTTTCAGCGGGGAGGAAGGGAGTAAAGTTAATACCTTTGCTCATTGACGTTACCACAGAAGAAGCACCGGCTAACTCCGTGCCAGCAGCCGCGGTAATACGGAGGTGCAAGCGTTAATCGAAATTACTGGGCGTAAAAGCGCGCGCAGGCAGTTTGTTGATCTTAGAAATCCCCGGGCTCAACCTGGAACTGCATCCTGATACTGGCAAGCGGAGTCTCGTAGAGGGGGGTAGAATTCAGGTGTGGCGGTGAAATGCGCTGGGAATCTGGAGGAATACCGGTGGCGAAAGGCAGCCCCTGGACGAAGACGGTGACGCTCAGGTGCGAAAGCGTGGGGAGCAAACAGGATTAGATACCCTGGTAGTCCACGCCATCTTGATGTCGACTTGGAGGTTGTGCCTTGGGCGTGGCTGGAGCTAACGCGTTAAGTCGACCGCCTGGGAATACGGCCGCAAGGTTAAAACTCAGATGAATTGACGGGGGGGCCCGCACAAGCGGTGGGCATGTGGTTTAATTCGATGCAACGCGAAAGAACTTACCTGGTCTTGACATCCACGGAAGTTTTTCGAGATGAGAATGTGCCTTCAGGGCCCGTGAGACAGGTGCTGCATGGCTGTCGTCAGCTCGTGTTGTGAAATGTTGGGGTTAAGTCCCGCAACAGGCGCAACCCTTATCGCTTTGTTGCCAGCCCGGTCCGGCCGGGAACTCAAGAGACTGCCGGACCGAAGCTGGAGGAAGGTGAGGGATGACGTCAAGTCATCATGGCCCCTTGACCCAGGGCTACTGCACGATGCCACAATGGCGCATACAAAGAAGAAGCGACCCTCGCGAAACAAGCGGACCTCGCCAAAGTCCGTCGTAGTCCCGGTTGATCTGCAACTCGACTCCGCAGTCAGAATCGCTAGTAATCGTGGATCAGAACGCCACGGTGAATACGTTCCAGGCCTTGCCACACACCGCCGCCGTCACACCATGGGGGTAGGTTGCAAAAGTAGGTAGCTTAACCTTCGGGAAGGCGCTTACCACTTTGTGATTCGCGTAGAGGTGAAGTCGTAACCGAGGTAACCGG
+
0/4/./%21&*0-4687797;5*3/106.,,-/103880.//928;8666240&./042872378554441,&)*'.+(.1229141+.09./3562;:2,/.,35('0+--(/+%')38:2.4.4-048.96,-24+8++,5*2*&((%&')0*&*+%,,0-)**(,,,,552304-***(+,.*/+-+.++'1'*'.+013896:,:+5+55---2,.*++-0440)&)0+,,,**)))(,/./32;5+1,%%*)-.($),/)-45+,441583,3.+.3+235111-/%$%-0&/,++*,)$%))&(*205674)%+.-+($)&))+/,2)&)''&&)('')'(-4,-*'%$%(&')+,98+&&'(0.136/70*0.,,2(+'%#&,61**/539),+*+0-'&)...223.08::9-52,)+..234)*(-4545250*3,,)44/8:,,3120021424458.0'$%'&)'+,2-,((..01/..**$*&%$(-.))%'$%%&'%&)(.-,)&%.(,+(*059;:89;88:-+*)(,%+/1-032(2,36<:5345'(45'0(4-4/521257,,371,-+/.1-),)$*+')3*''++299/31710,/*/,*-((**/+&&'&''&+3+1,,+01..2332(),/)()*-8:7,****+17645;75828;676(*)+(/+),,+30626688;;888816/2177327//0.205'07,-')22,211)*.-.4/.++,+'&,.*5)*4//0178:105443''**)'..*-++&-((+/94+//05,42+0-3414)$)'(+(-''&&(+%()$)569-)+,.-.*)%+2+33558943)&&),8:8.,',271&'*(*+,)*.4650*($$'&*+()%%$&'7;/...-622+029*'()&*&$&&%('((/***+')*+8267;0.''&$%$(*)&(%%'-.*-/.2/44*+&&(%*+//,0+--3234343'&%&(*&((2)(*)&%%'+9011;98736++.75()((*)9502967957.7*&.01.,)'))(*),+/7--'$))(0052/04041266+*'10/4+),/+($&&-,,-(+*-/024166%3/)%)+/0718..6,,36,+32250*(''%%&$'%*&)+'(1+-,,0'$'''&*1463.
@c9d4117f-40d7-4570-8e2d-91804462b111 ch=70 read=133818 start_time=2019-12-13T15:58:09Z barcode=BC01 runid=2c9cf7bc05858273f10e7d7ec552fc0bd742dc3e
CCGGTTACCTTGGTACGGCTTCACCCCAATCATCAATCCCACCTTAGACAGCTCCTTCTTCCTTGCGGTTAGGCCACCGGCTTCGGGTGTTATCAACTCTCGTGGTGTAGGCGGGCGGTGTACAAGGCCCGAACGTATTCACCGCGACATGCTGATTCGCGATTACTAGCGATTCCAACTTCATGTAGTCGGTTGCAGACTACAATCCGAACTGAGAATGGTTTTATGGGTTTTGCTTCGCCTCGCGGCTTCGCTTCCCTCCGCACCATCCATTTAGCCAGCACGTGTGTAGCCCAGGTCATAGAGGGCATGATGATTTGACGTCATCCCGCCTTCCTCAACTTGTCGCCAGCAGTCGCTAGAGTCCCCAATGATGGTAAGCTAACGATAAGGGTTGCGCTCGTTGCGGGATAACCAACATCTCACGACACGAGCTGACGACAACCATGCACCACCTGTATCTCATACTAGCTTCATCTCTCCATCTCTGGAGCCTTTATGAGTATGTCAAGACCTGGTAAGGTTCTTCGCGTTGCTTCCGAATTAAACCATGCTCCACCGCTTGTGCGGGCCCCGTCAATTCCTCTGGGTTTCATTCTTGCGAACGTACTACTCCAGGCGAATACTTGTGCGTTAACTGCAGCACTGAACTTTGACATCCAACGCAGGTACTCATCGTTTACAGCGTGGACTACTAGGGTATCTAATCTATTTGCTCCCCCACGCTTTCCGGGACTGAGCGTCAGTTGCAGGCCGGTCGCCTTCATACTGGTGTTCCTCCATATATCACCCGCATTTCACCGCTACATGGAATTCCGATCCTCTCCTGCACTCTGGCTGTGCCTGGTTTCTATGGCTTACTGAAGTTAAAAGCTTCGGGCTTTCACCACAGACCCTTGCTGCCGCCTGCTCCCCTCTTTACGCCCAATAATTCCGGATAACGCTTGCCACCTACGTATTACCGCGGCTGCTGGCGTAGTTAGCCAGTAACTCTAATAAGTACCGTCCTTTCGGCTACCATTTCCTGTAGCCGCCGTTCAATCCTTTATAATGAAGTTTACAATCCGAGCAATATTTCCTTCACGCTGGCGTTGCTCGATCAGGGTTTCCCCATTGCCGAAAATTCCTGCTGCCTCCCGTAGAG
+
1:208/,-*&'(+,-/.'/321.,9:3,4065:343.79*)3325201300454119*(+0.,0.03826.58:701501.0/2(96633500.././321'-)1.-&$''4)64.+-()),.01/'30))./2286694013&*('(*)&&'((065),-*-.--..,,.1416,.../81/2064871'*0-+,12556566:08+'-952..,/923.6;<..29<4847))*3,5$,0.0000513:4--1.5<0,56(/'&&+-5834:'%))%'&*%*,,0+)')*,83+-4301,1'(,75889889878<4,036210.71,*.//.1.*,+++02*+*&(%(+6+574,.,-,1431:92)7*,-0594.*$'--03877*%03/-0120225-0,*+29650/&2-0-555554()/1313-.4676121.2668<890100745:3.0/1252((&&,(%&&+%*./77..6-.74615:3458499/12314127871,)//;87:672)0-427<956314(.07/')/,4+<;:896226675/24(*,)-/1:72/677,-/2499;44332,/)2:.).52/23./('/2350.,)++4)*166'$&''(,-(-*,*+6542321.-2**2)-72394/034841402,0'&++.5677:9/88/'0+23458:874568302-/.0334947.,42'%,..9;4)%*)*-9/0'05:700011789963:312/2-,)&)&+)-0/:/))'%&*0089;;97431338711&(*)).,59,*%),)/,////-*-+/+.,'(2+)()(13036,-,,/'.++)*&-7./74<;1/1.*'')+-034',)*-&-+/+0198.944193+&',),+-58;7/9.//66;68;501,.5/-132;/--2/-,(-**3.6027585633,,0,,261371.11414414;906/--,,+,*+())*3,-%(&$()14,--'/3,46+2-18740$%*,,+&.049:)6<41.,+**+..57;322%*'),&&-,)(,*('-*)386+-+8.,/*,%,/0**-6,66184,-&*(,0//510053.&,/&1710:.0473,/9.16,178./,.*'&...0841;4-.'&%(
@393cb3fe-393f-47ce-965f-620a5a8399ea ch=67 read=113427 start_time=2019-12-13T15:58:37Z barcode=BC01 runid=2c9cf7bc05858273f10e7d7ec552fc0bd742dc3e
TTGGTACTTCCGTTCAGTTGCACATATGCTGTAGTGCTGAAGCTATCCAGTTATCTTTATTATGCTCTGTGGTGCTGAAATGTATCAGGAGGCAGCAGTGGGGAATGTGCACAATGGAAACAGAGCCTGGTCTAGCCATGCCGCGTGTATGAAGAAGGCCTTGGGTTTATAAAGTGCTTTCCAGCGGGAGGAAGGAGTAAAGTTAATACCTTTGCTTGCTCCATTGGCGTTACCCGCAGGAAGAAACACCAGCTAGCTCCATTACTTGTAGCCCAGCAGTAATGCCGGAGGTGCAAGCGTTAATCAGGTGCACTGGGCATAAAGCACTTGCGCAGGCAGTTTTATTAAGTCAGATGTAGAATCCCCGGACTCAGCAGACCATCCCCAGTACTGGCAGAGCTTGAGTCTCGTAAGGAGTAGAATTCCAAGGTGCTTAGCGGTAGAAATGTAGAGATCACTGGAGGAATACCGAGGTGGCAGGCAGCCCCTGGACAGACAGCGCTCAGGTGCAGAAGCGTGGGGAGCAAACAAGTTAAGATGCCACCCTGGTAGTCCACGCCATGAAGCAGTGTCGACTTGGAGGTTGTGCCCAGCCAGGGCGTAGCTTCCCGGAATAGCAGGTGATCGACCGCCACAAGAGATGCAGCCCGCAAGGTTAAAACTCAAGTCTCAGATTGGCCCAGGAGGGCGCACCCAAGCAGTGGAGCGTAATAAGTTTTTAATTCGATACAGCGCAGAAAGGAACCTTACCTAGTCTTGGCATCCACAGGAAGTTTTCAGGATAGGAATGTGCAGCCCAGGAACCGTAGGACCAGGTGCTGCATGGCTGTCACGTCGAAAGCTCGTATTTATGAAGTGTTAGGTTAAGTCCCGCAAGCAGGCGCAACCCCTTATCGCTGTTGCCAGCGGTCCGGCCCAGGAGACTCAAGGGGAGACTGCCAGTGATAAACTGGAGGAGGGAGTGGGGATGACGTCAAGTCATCATGGCCCACCACGACCAGGGGCTACACGTGCTACAATGGCGCATACAAGAGAGAAGCGACCTCACGAGGAGCAAAGCGGACCATAAAGTGCGTCATGTAGTCCCAGTTGGAGTCTGCAACTCGGCTCCATAGAGTCAGGAATCCTTTAAGTAATCGTAGATCAGAATGCCACGGTAAGATACGTTCCCGGGCCTTATGCACACCGCCCCATCACACCATGGGAGTGAGTTGCAAAGAAAAGTAGGTAAACAACCTTCAGGAGGCGCTTACCACTTGCCTTGATTCATGGCTAGAGGGTAGAAGTCGTAACAAGAGTAACCG
+
%$)%&$'&&''',95/*/2()(')*)*%)'%('+6100(**%$&$(1()&.,+-,60($'&%&#&++/(*$')01.-(+'((/&'&%)/,//-,-.+232:7).)).40-.--/-,*,+++,*%*,/+++,)'*/2979636+++,*.-..*.')'+(,+(',1-17*%)-/)''&*/2+4+'(+'/2,+1)(,*&')(-.)00,1('(''('%%)&()*/'$&'+'+$,-*-7-')')')'&)+)),5$%%##+(+-64%6'%'%$&#&(/,&%%&')-060(*&-*-+.('*(%'+,03.3--)+%,$(')+00)'$()++'%&(,'$%%)-.72132;<0/527-2360012146,0-+-571'1/634*%'&''')()+)%#(%)$+),(('%'&,--+*-//..(,(%*)$(*+)&)(*6--&0+,,*/(&*(*6,*,')(&'$&'%&(+.(,,..-0*()()+(&'((*,40+./,,&,,2++-*+2().3))'$&).''(*-2*()($$&('+)'%#*20-/0&)*-/'*,4),,$(./,-7542/5+%').3.1-.0%*&%,,220-0/707+../6,-&.-)%#%%$+-&$%($++'(,)&*,-0+(')%&$(&''(()+'%'&%(,.&%&)*%.00+5+*+0(6,515<:74451,''$$#'')2//.-,))*'&+/*&%)''*&0)/1*/334'/*'****.'',;;;-,2-6.*,/(,-&+'(''+.+%(%.16/41084210-.+)%&*/1.((%*+')(,197/202/0'(/)0-13&+&&*,+(311143-2&*.)/++*,,-+)*+,023//(-+&)*.4&'&$')+4,,(..,%0,*($(')5%+(*5)3/05-+&-')#*%+,,*/,.124&,()).%('%)+*.+*''+,+1050/4($*/%&*,67--&.,*%))65467-,,))).045;:1./*)')'%)'*/4-4.,(*%*,+2.5666+'%'%*)*%+-&&*-68-,(&%%%&(()&*$&&&()50/30)0114461)))''('*).'+,),'(+++''$%)./%.)*)&'&),,)&%##"',*1*.('(*1)%)+0*%&()+,+-,'**))&,.02,/'$&%&'$.'1524%%('(($$),(($&''(-.*+.-,21.),*22.)(-377-...1+'.---0-&*(++**-.*,0.*%,+'--/6**(5,))))%,.2*-.0,%),+'&)(*++.3)10/0..4/*.3.25)'.-1./4./10))&*()+:,-('&*(*)-&*,,)((-'&&&&(+1..-)%(*3/58-
@5e4ecc6d-aefa-4e83-9057-c527878f2695 ch=106 read=187662 start_time=2019-12-13T15:58:36Z barcode=BC01 runid=2c9cf7bc05858273f10e7d7ec552fc0bd742dc3e
CCGATTTACCTTGTTACGACTTCACCCCAATCATCAATCCCACCTTAGACGGCTCAGGTTGAGCCACCGGCTTCGGGTGTTATCAACTCGTGGTGTGACGGGCGGTGTGTACAAGGCCGGGAACGTATTCACCGCGACATGCTGATTCGCGATTACTAGCGATTCCAACTTCATGTAGTCGAGTTGCGAACTACAATCGGGCTTGAGAATGGTTTTATGGGTTTTGCTTCACCTCGCGGCTTCGCTTCCCTCTGCACCATCTGTTGTAGCGTGTGTAGCCCAGGTCATAAGAGGCATGATGATTTGACGTCATCCGCCTTCCTCCAGCTTGTCACTGGCGGTCTCGCTAAGTCCCCAACTTAATGATGGTAACTAACGATAAAGGGTTGCGCTCGTTGCGGGACTTAACAACATCTCACGACACGAGCTGACGACAACCATGCACCACCTGTATCTCATATAGCTATCCTCTCCATCTCTGGAGCCTTTCATGAGTATGTCAAGACCTGGTAAGGTTCTTCGCGTTGCTTCGAATTAAACCATACCCGCTTTGTGCGGGGCCCAAATCAATTCAGCACGGAGTTTCATTCGCGCAGGCAATGCTACTCAGGCAGATACTTATTGCATAACTGCAGCACTGAACTTTGACATCCAACACTTGGTACTCATCGTTTACGGCGTGGACTACTAGGGTATCTAATCCTATTTGCTCCCCGCGCGCAGGACTGAGCGTCAGTTGCAGGCAGATCGTCGCCTTCGCCACTGGTGTTATCATATATCTGCATTTCACCTGCAACACACGTAGATTCCACGATCCTCTCCTGCACTCTAGCTGCCTGGTTTCTATGGCTTACTGAAGTTAAGCTTCAGGCTTTCACCACAGACCTTGCTGCGCCGCGCCCTGCTTTACGCCCAATAATTCCGGATAACGCTTGCCACCTACGTATTACCGCGGCTGCTGGCGTAGTTAGCCGTGGCTTTCAATAAAGTACCGTCGCACCATTTCCTGTAGCCGCCGTTTATTCCCTTTATAACAGAAGTTTACAATCGAAAACCTTCTTCCTTCACGCGGCGTTGCTCGGTCAGGGTTTCCCCATTGCCGAGAAAATTCCCTACTGCTGCCTCCCGTAGGAG
+
:53(90&#*()+%.,$%)*.4730*-,),/1404101.30,)2.11,,44,7&%&#',+.%%-/*&+*1,+031*990,0---13//06+03643/.01199758323./&0+6+-7.),)$$)&3)+<2+,,+,-.-+3./2004:3237/70.-212253:43..*+-30/236346667527,,'&//4142934(*'''('*(-++(1-56,,/-:489;/01:<:76;76)(+()5:711161:0..1++(.*/++'&.+'(%&*(.(0))*,/0-+-178/1.-)*,0-)**++,0/74./58873657)(**/-.316/013611267.8,*)&,'-,*-4**))-75)0))+1+-'(),354550112/22010*',)05/36988707*(*4532/2/.*)(')+,/.),-175,)('&)*)*//20(17232+'.1-753))(+,57)2/258:8915+,-66:768/,-//**.*/0($&)*)*,*++,,8454894611+,+.0958<800,1,*+5150,*6*9:5/('''/6)*-5/+,647-3.(-+(),-/4&6(8,%$%#%&(').993371*%%&'$.-+/+,&**)&'&'.-2''20%%&/*+6+)%%+00138*11,,/.4:7592..192;'3),*+1*(//,+1-+0676:9,-,+*-)-3/261673680//48655654--/;1/3-634)&(((++%07244400668:.+2+**0564/146657769353116:9771+)$&$&),')+/451+*+&,3-.,-,%%&&%%%&$)'/(%,+4/('(*,/1)*,-5642-()*,-%.//-8./8.8:.,42/40,-5/36341,5-6-.0/75+1522952--*+,.8764,2+*%')%'%$'')-)(')03--4.72-+0*.7774.2243813-,0/+57.3-*++)/007.4:453:8989+/''',,21911298864++**&'/*/3-%(&96764'($(0-1;8+(++))*1/15:728*%,+-+('2)))./5)'+,),<;.528-2+.20)*)(*)45;:9<8253133001;///./+*-',6.1;0/7;2*/2.4943'238814.9+)*4556644.+.8+,:87/+'
@355c43ad-11a6-44b4-b298-bb5035462aaa ch=193 read=2343554 start_time=2019-12-13T15:58:56Z barcode=BC01 runid=2c9cf7bc05858273f10e7d7ec552fc0bd742dc3e
CGGTTACCTTACGACTTCACCCCAATCATCAATCCACCTTGGAATAGCCTTCTTGCGGGTTGAGCCCGGCTTCGGGTGTTATCAACTCTCGTGGTGTGACGGGCGAGGTGTGTGCAGGCCAGGGGCATATTCACCGCGATATGCTGATTCGCGATTACTAGCGATTCAACTTCATGTAGTCGAGTTGCAGACTACAATCCAGACGAGAATGGTTTTATGGGTTTGCTTCACCTCGGCTAACCCTCTGCACCATCGTTAGCAGCATTATTGCCCAGGTCATAAAGGGGCATGATGGTTGACGTCATCCCCGCCTTCGCCAACTTGTCACTGGCAGTCTCGCTTCAGAGTCCCCAACTTAATGATGGTAACTAACGATGAGGTTGCGCTCGTTGCGGGACTTAACTGGCATCTCGACACAGCTGACGACAACCATGCACCACCGTCTCATATAGCTATCTCTCCATCTCTGGAGCCTTTGTAAGGTATGTCAAGACCTGGTAAGGTTCTTCGCGTTGCTTCGAATTAAACCACGTAACCACCGCTTGTGCGGAGCCCCAATCAATTTCATGCAGGTTTCATTCTTGCGAACGTACTACTCCAGGCGAATTACTTATTGCGTTAACTGCAGCACTGAACTTTGACATCAACGCTTAGTACTTTCATCGTTTACGGCGTGGACTGCTAGGGTATCTAATCCTGTTTGCTCCCACGCTTTCCGGGACTGAGCGTCAGTTAGGCCAGATCGTCGCCTTCGCCACTGGTGTTCCTCCATATATCGCGCATTTCACCGCTACATGGAATTCGTCACTCCTGCACTCCTGGCTGCCTGGTTTCTATGAAAGGTTAAGCTTCAGGCTTTCACCGGGCGCTGCCGCCTGCTCCTCTTTACGCCCAATAATTCCGGATAACGCCACCTACGTACGCGGCTGCTGGCGTGGATTTAGCCGTGGCTCTAATAAAAGTGCCGTCACTCGGCTACCATTTCCTGTAGCCGCCGTTCTTCCTTTATAACGAAGTTTACAATCGAAACCTTCTTCCTTCGCGGCGTTTATCGGTCGGGTTTCCCCATTGCCGAAAATTCCTATAACGCACTCCCGTAGAGGAG
+
7'4*9--+*)$$$%*,301/1:204387996:670')$%$&%&+$''-0),.2-,+/4(25($%&$&&.(+52,61.*.-+,003.,,+,.1999877898:92/%(('&(&&%*/0712'+.*0.051430/17))'&&*,188:99:70033381/**)++*776*,*0+2(,*058:965/8/./44765553:763$&..()(*.-7,:<;-674:07:8*.0:0139.+.('*&%%,2)-,**)--*(%$&($''(&*%+'$'&&'-+(1590//.1*,7:577,++*&)-/+/5799:3:0/./2*-++%*()%(+.)000233/+()*,()#&),*/++,,277)4+(+).+.+,.-./+.+-/54321*-.,00').012116.//98/---0,,*.(+*,,&)''%-/-11+*++.&-11*/112-&**')&'+3374656.54320/142795677656:1141480(%&+*-0118880,,-34311/4(4,;;89:3021/4,-/43%,(2+2<::3$('&'$&)-.6*+-,,,1162((632*&),/')'0('&%%&%'-1;;-68;0-/+*(,//44-1-+,-/(*399)%*''(*13,4---55;/:/0/:55777888/./7,*)+%,-*)-$&*(),/-025:77:932;.)+20/0466433'10)/40-,.0-'1(+('(05+%&)21)&-**37,1(59<47/4667677+.3.%',,5+*//./6414234215;03658878330,-325564..'-+113;03)+737-/0-+3/3/4/1+++%&'+*1//%&'-+*+53323:338,3.*)*+--1+&+-7,-,078947:538/-+/-/-&'#$&&-1.49+-115:384:6001/0*0--9;;<4628344),(-1,17))'%%#'',-10/+)+*'%&%&('+63(())*,+'),&%,4-2:5()-&44246-./,----/9;48<860/012124/3849.,0.*)(3.*-054%%0%&2*)--611(+52-67;57962,4)$'&'1+..&&/0732+*15+:273:3(,,,37228;5315*))'(-*),'++16++3/)$*(%*
@5ebe29a2-ef3d-4b8c-ae34-04cb1130125a ch=70 read=133934 start_time=2019-12-13T15:59:01Z barcode=BC01 runid=2c9cf7bc05858273f10e7d7ec552fc0bd742dc3e
CCGGTACGCCCATTTACGACTTCACCCCAATCACATCAATCCACCTTAGACAGCTCCTTCCTTGCGGTTAGGCCACCGGCTTCGGGTGTTATCAACTCGTGGTGTGACGGGCGGTGTACAAGGCCGAGAACGCGTGATGCACCGCGACATGCTGATTCGCGATTACTAGCGATTCCAACTTCATGTAGTCGAGTTGCAGACTACAATCCGAACTGAATGGTTTTATGGGTTTTGCTTCACCTCGCGGCTTCCTTCCCTGTCCATTTGTAGCACGTGTGTAGCCCAGGTCATAAGGGGCATGATGATTTGACGTCATCCACTTCCTCCATCACTGGCAGTCTCGCTAGAGTCCCCAGCAATGATGGTAACTAACGGTTGCGCTCACGTTGCGGACAGCAACATCTCTTTTGACACGAGCTGACGACAACCATGCTTTCCTGTATCTCATATAGCTATCTCCATCTCTGGGCCTTTATGAGTATCAAGACCTGAAATGCTTCTTCGCGTTGCTTCAGATTAAACCACATGCTCCACCGCTTGTGCAGGCCCGTCAATTCCTTTGAGTTTCATTCTTGCGAACGTACTTCTCAGGCGGAGTACTTATTGCGTTAACTGCAGCACTGAACTTTGACATCCAACACTTAGTACTCATCGTTTACGGCGTGGCTACTAGGGTATCTGTCTATTTGCTCCCCACGCTTTCGGGACTGAGCGTCTGCGGGCCAGATCGTCGCCTTCGCCACTGGTGTTCCTCCATATATCTACGCATTTCACCGCTACATGGAATTCCACGATCCTCTCCTGCATAAGCTGCCTGGTTTCTATGGCTTACTGAAGTTAAGCTTCAGGCTTTCACCACAGACCCTTGCTGCCGCCTGCTCCTCTTTGCGCTTAATAATTCCGGATAACGCTTGCCACCTACGTATTACCGCGGCTGCTGGCACGTAGTTAGCCGTGGCTCTAATAAAAGTACCGTCACTCGGCTACCTTTCTGTAGCCGCCGTTCTTCAGAAGTTTACAATCGAAACCTTCTTCCTTCACGCGGCGTTGCTCGGTCAGGGTTCCCCATTGCCGAATTCCCTACTGCGTAGGAG
+
56,,,'*-/4+&(.'%&)),194,40,&)-('%()+;0:-1.'+&-),-64+...0349/%$%'*./0/+777;.0-0+*/403<8..,:222,1,--.3597611/102823.*+,3:74-3/---.142/3(*,/-*'&)0)00356676742(00,.172:21033232706-,'*+.,*00889:86413222130/0/04;613-063/+*.(+0:;<*677<7/:2+)13<72071.-+*((.6-'(-0/'$$&*-+9:**-,+*&(*++/*)*+-0.(,*,+&&,&046/1',,-0029=-+,2-22785,)+0.14/2'(('(+-153458402..2/+,-)/77,.%)*-+()1285352-1,(,+)+,+)+*,%'*/6.*-'132)1.0//-0,)',-))++*0107745.2/(.2+.-/-'&'&(-.((+147780-.0',-.)*)*+0.1341+,.)+--0611,+,)'*+(//0273/,,+*(34928:3.600)*,161&%,6+;;645.0,.-..42,45-.-5+--0$0-.4-*/0-9/:1108:10//9;6,7:/09./))*3-2/*)-().'-67/0++,+-04,3/-)348675767+11+04555-/4,*((+11*0&-)./20-0&/11,.+*,0/--121181911178-23)+,8.,%,,+*+:4-.36/3,&*,+-8/1+::4/',,063/0#%'&.3./.,.22048,00.4+&*--6458.)*-32/4620/13434&2)+$/8.+/16*+/,-.+-+4+5,0'()).-///0889677++.'%'+88:5691:6'.*/16258363/0,-,;+)'),44)5:66;1/.4++.+.069.1/.-379:16:844/18(,05,$(((('+4-179;74646.0'.+-//,16029/23)4**4/-()*/0//38-9(&%*+1-4371022/4+(((&*-2/4;4))../-022,-./.84431/&)+/*)-+*-6.8:8;;3450%%.**/6/*--71-)-30268;88;966:/*/./122123.-/10411088026,8;7-/;./.+-0(8.7*((---/223-2')
@6fe6e699-b594-4ab5-8e57-f0eed5b34269 ch=86 read=174429 start_time=2019-12-13T15:58:59Z barcode=BC01 runid=2c9cf7bc05858273f10e7d7ec552fc0bd742dc3e
CAGGAAGCGGCAGTAAAGGAGATTTTCGGCAGTGGGGAAACCCTGGCCGAGCAACGCCGAAGGGAAGAAGAGTTTTTCCAGTTGCCGACTTCTGGTACTAAAGGAAGAACAGCGGCTACAGAATGGCCGGTGAGCGTACTATTAGAAGCCACGGCTAACTACGTACCAGCAGCCCGCGGTAATACGTAGGTGGCAAGCGTTATCCGGAATTATTGGGCGTAAAAGAGAGGGCAGGCGGCAGCGAGGTCTGTGGTGAAGCCTGAAGCAGCTATTAAGCCGAAACCAGGCAGCTAGAGTGCAGGAGGATCGTGGAATTCCATGTAGCGGTGGAAATGCGTAGATGTATGGAGGAACACCAGTGGCGAAGGCGACGATCTGGCCTGCAACTGACGCTCAGTCGAAAGCGTAGAGCCAAATAGGATTTAGATACCTAGTAGTCCCGCCGTAAACGATGAGTACTAAGTGTTGGATGCTCAAAGTTCAGTCCAAGTTAACGCAATAGAAATTACTCCGCCGCAAGGTAAGTACGTTCGCAGATAGAGCTCAAGAAAGGAATTGACGGGGGCCCGCACAGAGCTGATTGGAGCGTAATGGTTTAATTCCGGAAGCAGCGCGAAGAGAACCTTACCAGGTCTTGACATATCATAAAGGCTCAGGATGGAGAGATGGCTATATAGGATACAGGTGGTGCATGGTTTGTCGTCTGGCTCGTGTCGTAAGGATGTTAGGTTAAAGTCCGCAGCTTGAGGCGCAGCCCTTATCGTTAGTTACCATCATTAAGTTGGGGACTCTGGCAGGACTGCCAGTGACAAGAAGCTGGAGGAAGGCGGGGATGACGTCAAATCATCATGCCCCTTGACCTGGGCTACACGTGCTACAATGGATATGGTGCAGAGGGAAGCGGAAGCCGCGAGGGTGAAACAAAGGCCATAAAACCATTCTCCAGTTCCAGTTGCCAGGGTACAGCTCGACTACGCTGGAGTTGGAATCGCTAGTAATCGCGAATCAGCATGTCGCGGTGAATGCGTTCTCGGGCCTTACACACCGCGAAATCACACCACGAGAGTTGAAGTAACACCCGAAGCCGGTGGCCTAACCGCAGGAAGGCTATCACAAAGGTGGGATTGATGGTTAGGTGAAGTCTAACGAGTGGCAGG
+
0&/-*&)((/,')**'&+)'*+.9;6.094/(0&(%&'*.+.+(+)0+*(+-/,0.-*'%%*.*-+&(('&)/320+,(#'(,$%$$*(+,)%%#(&()29+0,11)-3.*-.+300/50-),(+/20+)(**))+.%+/(+0-&*)'25...--(0),.02*4%-+&&&'-37'%((*-5//.9032.0-+,+36.1-/9,+-+),.,0/0/3+54-.04;.))*)',.--()3/2841--+(/.44/),+(*&()%(*-+,+%'$#&)&()/-*,)&'*1*2-.0-,.-.+1-//4830&&+.012--.30111/3)+'(')-/63.,-3,*3463356.')&(-4/)2)3/552(.*3**''/*1,/47446502-10/02.(,,.02-034//0.%''''*)''''%+219:7/))&-/-+*.0558),-631/74*'(&'(-2.-(*.((,//3782031606190*&)+-4/*-57&%'%%')+*5-5.,/0)1*&+*&&,'%*2/.37(-+)-(-,)')-.25;6()'(,*%(((+,-()$))*'((,,.,,.*3330+61*+)-($(&)$(%&$0+'())*)()+1263)0+1-&('(/$'&&'$$'+-)')&(+0,2+2-+,)+)/,-&/))(+-,,-2138468)),-08.,,)(105688750+,(3-659,5..13,**,-0959,*,30.+&+10121635531,)0/27,5,$(+)1.:-,03.'*-%($%(&+0-)1+&/6*(.*1464:404106;786+5-+')*,(1841487533.*+/-897850000270-))+**,/4'*-)0/21)25-,:778622/1*,,013(+(3/(&&&%'-.-/2.,/-,')(*,5,)+)+-8;70$'(),-..,'-02)1++'(%$(+/&&)()2*,*.0&%)-)&(,2()/::807)-3))1'%*,03++++:,+4&++**(*)(//0),.557'%$&''&+,-.3734%&.,/-2)./00-+31/*+,$2&.02225/2372'1.09,,0'/'(%'&&'&'(*(%((.2....213-)**))'(2*%&'%&&%%&+(%&')'+,1-)'&'(*0,3/-,--*+''+()%-,((18-,1.070-..'%'-+/5%/**+0/-.11452)%&%*&(&+'
@00b847ff-6863-425d-95fb-25b7c6d68709 ch=341 read=94773 start_time=2019-12-13T15:59:09Z barcode=BC01 runid=2c9cf7bc05858273f10e7d7ec552fc0bd742dc3e
CGGTTACCTTGTTACGACTTCACCCCAATCCTCAATCCCACCTTGAACCAGCTCCTTCCCTTGCGGTTAGGCCACCGGCTTCAGGTGGTATCAACTCTCGTGGTGTGACGGGCCGGTGGCGAGAACATGTTACCGCGACATGCTGATTCGCGATTACTAGCGATTCCAACTTCATGTAGTCGGATTTAAGACTACAATCCGAACTGAATGGTTTTTATGGTTTTGCTTCACCCCTCGCGGCTTCGCTTCCCTCTGCACCATCCATTGTAGCACGTGTGGCGAGTCATAAGGGCATGATGATTTGACGTCATCCCCGCCTTCCTCCTTTGTCCTGGCGATCTCAGCTAAGTCTAACTTAATGATGGTAACTTAACGGTTTGCGCTCGTTGCGGACTGTAACATCTCACGACACGAGCTGACGACAACCACGCACCTGTATACTCATATGGCTATCTCTCAGCTCTCTGGGCCTTTGCTGGAGTATGTCAAGACCTGGTAAAGGTTCTTCGCGTTGCCTTCGGGTCATTACATGCTCCACCGCTTGTGCGGGCCCAAATCAATTCCTTTGAGTTTCATTCTTGCAGACGTACTACTCAGGCAGGTACTTATTGCGTTAACTGCAGCACTGAACTTTGACATCCAGCAGGCACTCATCGTTTACGGCGTATGGTTCACTAGAATTATCTAATCTATTTGCTCTCCCCACGCTTTCGGGACTGAGCGTCAGTTGCGGAGCCAGATCGTCCTTCGCCGCGGTGTTCCTCCATATATCTGCATTTCACCGCTACGTAGATTCCGGTCCTCTCCTGCCTCTGGCTGCCTGGTTTCTATGACACTGGAAGTTAGCTTCGGAGAAAGCACCACAGACCCTTGCTGCCGCCTGCTCCCTCTTGCCTTAATGAATTTCCGGATAACGCTTGCCACCTACGTATTACCGCGGCTGCTGGCACGTAGTTAGCCGTGGCTTTCTAATAAAGTACCGTCACTCGGCTACCACCGCCTTAGCCGCCGTTTATCCTTTATAACAGAAGTTTACAATCCGAAAACCTTCTTCCTTCACGCGGCGTTGCTTCGGTCAGGGTTTCCCCATTGCCGAAAATTCCCTACTGCCTCCCGTAGAAC
+
(()25'-.0.,,((*514482./02+,0..6,-+5+98,)/-.-+%(*$%'-.479681(.)(('+.3'.12-(,-./-135-670.).,--,4.,,-.+179455224-34/,/3$&$$%&(('-('&)(%-,,//..6999:833410371350/*)*,-79926.&++2*++)..04,,&$*+*+,+021012805-**+.,-..-8:/6:</1...,:91.2293460+/,..-*-,0720012/:0-/4343578895*-($%%%''*+-(&&''$$&**-//,-754683342%+3,))+/0389:/2-(,.5;8:3/&&)*)/3))*-)'%(,1/*((,(&++0%')()'-,++-624.'&''',)*-*//-,25564,44,0.9))+(%&()-,-),+344859/.433434768898;-0(,(*,*,-22,+.0(**-)30124/.-)-&$$'*11263+.-76,&))*)')+**(,-/4..('(&*+/0(.54;::7:26511++.+50(*%*#.$&(()+*--17-./**-'*-/028/62,-2/-.-+122''131+0,99*%(+)'&*-$&*/*,*33.,..-015')&('+0,-3///645/1-,/.-./-441/,'%&$'(6),*%&#'&()*$+(3229)*81++'21*.%&''((&()11,'&+&&'++,6.)($(+()*,,'/,4-'*+))*(,-7:1--,,+2676-51;11(+%)0921188253+-2,/15%((&'%'(/./16(+(*,862%,&(-:022,(),.0*)%()+-.$&%())),,443,*'*+0('&'#(+,097;6*(()')*(*(.'/()18+-*-.*-2*'+-(#%%'*'*+/27;-2-++/00;79:4/.-*3-)(-)#&&&'.+-&1(70*1*1-1/06/.+2+*54.16-*544./*(42-/3:98888490*,-/-30/--40576;.11.&(*/-04''*029470--./23/)'*)%,+%''''%*57333)*+%#&)*+/-*,/45&&,))/71'-04.-*'*-.0+-.115:5)**(#&&''-+,((&''30+8.0+1*.+8*442,'+*(+('+0-3+/,0,'#%%%)/1075.//+&,-
@7b89a9fd-f7d5-431e-95ba-7acf7520b645 ch=132 read=108113 start_time=2019-12-13T15:59:08Z barcode=BC01 runid=2c9cf7bc05858273f10e7d7ec552fc0bd742dc3e
CCGGTTACCTTGTTACGACTTCACCTGATCATGAATCACAAAGTGGTAAAGCGCCCTCCCGAGAAGGGTTAAGCTACCTACTTCTTTTTGTAACCCATGGTGTGACGGGCGGTGTGTACAAGGCCAGGAACGTATTCACCGTGGCATTCACGGTCCACGATTACTAGCGATTCCGACTTCATGGGTCGAGGTTGCGTTCAATCAGTTTGACGCGCTTTATGAGGTCCGCTTGCTCTCGCGAGGTCGCTTCTCTTTGTATGCCATTGGCAGCACGTGTGTAGCCCTGGTCGTAAAGAGACCATGATGACTGACGTCATCCTACCTTCCTCAGTTACTGGCGAGTCTCCTTTGAGTTCCCGGCCGGACCGCTGGCAGCAAGGGATAAGGGTTGCGCTCGTTGCGGGACTTAACCAGCCATTTACAGCACGAGCTGACGGCAGCCATGCAGCACCTGTACCACGGTTCCCGAAGGCGCATTCTCATCTCTGAAAACTTCCGTGGATGTCAAGACCAGGTAAAGGTTCTTCGCGTTGCATCGAATTAAACCACATGCTCCACCGCTTGTGCGGGCCCGTCAATTCATTTGAGTTTAACCTTGCGGCCCATGCCTCCCCAGGCGGTCGACTTAACGCGTTAGCTCCGGAAGCCACGCCTCAAGGGCACAACCTCCAAGTCGACATCGTTTTGCGGCGTGGACTACCAGAATTATCTAATCCTGTTTGCTCCACGCTTTCGCACCTGAGCGTCAGTCTTCGTCCAGGGGGGGCCGCCTTACCGGTTCCTCAGATCTCTACGCATTTCACCGCTACGCAGATTCTACCCCCCCTCTGCGAGACTCGAAGCTTGCCGGTATCAGATGCGGTTCCCAGGTTGAGCCGGGATTTCACATCTGACTTAACAAAACCGCCTGCGTGCGCTTACGCCCAGTAATTCGATTAACGCTTGCACCCTCCGTATTACCGCGGCTGCTGGCACGGAGTTAGCCGGTGCCTTCTTCTGCGGGTAACGATCAATGAGCAAAGGTATTAACTTTACTCCCTTCCTCCCGCTGAAGAAATTGCTACAACCCGAAGGCCTTCTTCATACACGCGGCATGGCTGCATCAGGCTTGCGCCCGGTATTCAATATTCCCCTGCTGCCTCCGTAGGG
+
-1-+/5+-326&15(+//136485922275+,-/6*)())(.('(2,.+&'*45;8.61)()&,()0..523(--/5;20/-0&'()'%%$$''-'%**/.,44476;::21+++*11068,21,%137:848218.%)**+-9102;.(+(569.-.-4.9.+,//10+/2,..168774557400-,--241/,(1-0525(),-()*+))#&05611023144601/8-014076823)4+5144902-09/,01,-.2)5*)#''),133210,+*(-86,-7982507,('+)7:/./0221.-*++./9615'%(057;1811*--4).+2+*+%')+595,76.-26:26+0.63.6,6++,63932%2+5+6,-501)1+-)()+-.983:0./<940/00.1.*(*$#%')%)*%1/11022266:4/0/)06487:0///.1$$&#&(#'*0/601+++0$'(%,/2521435.,*,+.66.-2/21),8::;98726-08;2180.9.-34;68<97862:123:7(''/)8;54;/.++*)//++283/5.,-/012,67,'++(-*/*,2;740.7;4-22123-+(*32)%0(01+61-&)173+/0.///222211-&)-),--;.7/18017(.-185656&0)*+.2202/0)3-2776265664616*%-,6/0020)',*+,,('#,&)+76,8-*7...<403,0.),-//:8.,10170.-&,47877998;8242.','/18764501,.*&-.('&),.-0((-/./64-55748;:2133+-+%*'(%&,/.8878246:42-//&.()*+,0-)+,)+,7007'/1..34448778;914+*)-324)%*,&&&'%05//./1332.'(*'/)().++*-+.-&'+,12.,'&$#'(**((*.56586)*,33/+'(.((*-074126+//5105*))**1544302,,-+2)*10-$%&-+/)+'+-99<::9943)(+/64'/3/9132324:3'1)3+3,2-.52*.1.94-570-39/-894+,(+-/,3,+,&*.*.5+)-7.5399<99<:5641%.,..9011070006.01/2543512187*,'+'&'%*+222/2**+..3334669:.0.,*+
@cb7f2f07-97e7-4bf9-a517-9b065b3e076f ch=159 read=151472 start_time=2019-12-13T15:59:08Z barcode=BC01 runid=2c9cf7bc05858273f10e7d7ec552fc0bd742dc3e
CTCCTACGGGGAGGCAGCAGTGAGGGAATATTGCTGTGGGCGCAAGCCTGATGCAACCATGCCGCGTGTATGAAAGAAGGCCTTCGGGTTGTAAAGTACTTTCAGCGGGGAGGAAGGGAGTAAAGTTAATACCTTTACTCGTGACGTTACCCACAGAGAAAAACACCGGCCCAACTCTGCCAGCAACCGCGGTAATACGGAGGTGCAAGCGTTAATCGGAATTACTGGGCGTAAAGCGCCGGCGGTTGTTAAGTCAGATGTAATCCCCGGGCTCAACCTGAGACTGCATCTGATACTGGCAAACTTGAGTGTCTCGTGGGGGGGTAGAATTCAGGTGTAGCGGTGAAATGCGTAGAGATCTGGAGAGATACCGGTGGCGAAAGGCGGCCCCTGGACGAAGACTGACGCTCAGGTGCGAAAGCGTGGGGAGCAAACAGGATTGGAAATACCTGGTAGTCCACGCCGTAAACGATGTCGACTTGGAGGTTGTGCCCGCTTGAGGCGTGGCTTCCGGAGCTAACGTTAAGTCGACCGCCTGGAATTACGGCCGCAGGTTAAAACTCCAAAGTAATGAATTGACGGGGCCCGCACAAGCGGTGGAGCGTAATGGTTTAATTCGATGCAACGCGAAGAACCTTACCTGGTCTTGACATCCACGGAAGTTTTCAGAGATGAGAATGTGCCTTCTTCGGAACCGTGGAACCCAGATTGCTACATGGCTGTCGTCCAGCTCGTGTTGTGAGCGGGTTAAGTCCGCAACGAGCACCTTGCTTATCGCTTTGTTGCCAGCGGTCCGGCCGGGAACTCAAAGGAGACTGCCAGTGTCGGCTGGAGGAAGAGGTGGGGATGACGTCAAGTCATCATGGCCCCTTGACCAGGGCTACACGTGCTACAATGGCGCATACCATGACCTCGCGAGCAACGGACCTCATAAAGTGCGTCGTAGTCCGGATTGGAGTCTGCAACTCGACTCCATGAAGTCGGAATCGCTGGTAATCGTGTGGATCAAGAATGCCACGGTGAATACGTTCGAGGCCTTGTACACACCGCCCGTCACACCATGGGGAGTGGGTTGCAAAAGAAGTAAGGTAGCAACCTTCGGGGCGCTTACCGCTGTGATTCATGACTGAGGGTGAAGTCATGTCTAGGTAACCGG
+
/,22(*0&34/#+*+-//))-,%.,''+('1(((((++663224947<60/0+*+'0+543:;782.0134678-(*/,1/43/4,7619233;304+*/5.*(*/+/5,&----(+*()*/7++.6.60/1.16-,155-0)&''*)((1*&*0,,&+,))%&&+()(/'')1*++%&(+*-,*'6/2+,*(*.,*+),),+).3464631)-.(*.4./1/-/:7:20).'*'&'%(&-../307,-424/67*'*+&%%%'013-+37223152*%$'(,.5445668222128.8,)6++1.++--%$%'(/0&),/40)+,,0,1,4,/422,,*+,.+++0-*+,..0+,+,012;.+)'&10/1))&)+4-++/)*-6+/2<6/,599;210+-,-.--/103(663,)(()'''009:8++)/0;18(/,*5*(+.%*((18/040--13-,./1:455;671')+620/,3.3-&)*.:.,%))*',-.,(/2/2757113/..1,,-)(+')-7,2+1/1.39627/+,(+(0/6397824/25475:<9413'-12(*(0**-.6.64*-03.29+*+.112053844-(*,,-3--94:;:176;3322226.2.)'*)'-1//5.-496-16746344657(&),,)-+,2<853-,,,,54-+.,&2),341/06217).1114//(-+&&''&,%((4&/,./6,,,-./+5&'(..086/45+*('%('0,4,3+-./-.4678,()($(%%$#&2-440/+/+*)4//9:7677;82*2105%87.666:8:/11.-103128,.)'&&&+,21/--+-1((*0-+690297874.0+&(*-122-010512,)*)-2:4901,)((%((()+6562;31::67..-0,(,,/07.//62+('*&&(403766313:1*+13565.8&4/7+)/)'(-/*,,,41,0&*,95679:;890+0*)-(3-85656617+3+++56(&+00163()-3./9,(*07343:8'5)*02%$2*9180/0563513832643520/+,.'**++('))164.,(,+69,%)+&)((++*-&*.52/072))**(1-0+-3/*+*'.+/4:9994143.&.0+2-2.-,/&'$&&'')-,241*3-
@6eebfa38-275d-4667-afcc-e900c5cc4ea6 ch=76 read=124282 start_time=2019-12-13T15:59:18Z barcode=BC01 runid=2c9cf7bc05858273f10e7d7ec552fc0bd742dc3e
CCGGTTGCCTTGTTGCGACTTCACCCCAGTCATGAATCACAAAGTGGTAAGCCTCCGAAGGTTAAGCTGCTTCTTTGCAACCTCACATGGTGTGACGGGCGGTGGTGTGTACAAGGCCCGGGAACGTAATTCACCGTGGCATTCTGATCCACGATTACTAGCGATTCCGACTTCATGGATCGAGTTGCCGGGCCTCAATCCGGACTACGACACTTTATATGAGGTCGCCTTTCTCGCGAGTCGCTTCTCTTTGTATGCGCCATTGTAGCACGTGTGTAGCCCTGGTCGTAGGGCCATGATGATGACGTCATCCCCACCTTCCTCAGTTTATCACTGGCAGTCTCGAGTTCCGGCCGGACCGCTGGCAACAAAGGATAAGGGAGGTTGCGCTCGTTGCGGGACTTAACCCAACATTTCACAGCACAGTGACGACATGCAGCACCTGTCTCACGGTTCCGAAGGCGCATTCTCATCTCTGAAAACTTCCGTGGATGTCAAGACCAGGTAGGTTCTTCGCGTTTATCCAGATTAAACCACATGCTCCACCGCTTGTGCGGGCCCAAATCGAATTCATTTGAGTTTTAACCTTGCATTGCCCGTACTCCCCAGGCGGTCGACTTAACGCGTTAGCTCCGGAAGCCACGCCTCAACAACCTCAAAGTCGACATCGTTTACAGCGTGGACACCAGGGTATCTAATCCTGTTTGCTCCCCACGCTTTCGCACCTGAGCGTCAGTCTTCGTCAGGGCCGCCTTCGCCACCGGTATTCCTCCCGAATCTCTGCGTTTTCACCGCTACACCTGGTCTACCCCTCGGCTCAAGCTTGCCGGTATCAGGTACAGTTCCCAGGTTGAGCCCGGGGATTTCATCTGACTTAACAAACCGCCTGCGTGCGCTTTACGCCCAGTAGTCCGATTAACGCTTGCACCCTCCCGTATTACCGCGGCTGCTGTGGCGCGGAGTTAGCGGTGCTTCTTCTGCGGGTAACGTCAATGAGCAAAGGTATTAACTTTACTCCTTCACTCCCCGCTGAAAGAGTACTTTACAACCCGAGGCCTTCTTCATACACGCGGCGGCTGCATCAGGCTTACCCATTATTCACAATATTCCCCACTGCTGCCCGTAG
+
04--)2&')+1,00(*.,/2957269-*.0.'/++970//103,-+6/-,'**,..*,++50812'('$)+5-4;6*,0(0*(*%()-;98876794<:05.-,,*,///*105,0/0/+08,41&/$$,0&*,4-022,*/8/2325550.-(8-)*/.+,+..645436898451-&,,/24.9*,(//,0)*,/:.8)5,952-*-+*$**09++&+,+/102*)%&*+*23232,..-*-.411-)'((,,.13/1:*1+&$%'*+-..2554102<-.::;;511,355522,+*(())./78::0:4/*+-6,2.2-4,,1;/---&*/087566420+%/06-1(1/-1259966070/44449)7.9814+4-*'-,5(,2578024,.+7761300,.,(+'.04;/-.**(,)3%*.-.1&$%)+-432345:4/--(+)+(2.7,,(++*)1+212:556567886/753+*'*,,.:8;8714805569<5974/(3.:78:211*(3,-.0(&&,.,3<:7.-,-935558///)&'''*/123-42-%%&(*+*3,9,/6:8-321<<6,441/2,-$$'(,3*)2.03089/,0690:673613141.+)(,./-405&8*/3+-203148++&&'.24:72/6)*56504.22./47&('++,6772/&(-'/(%,)-/77<996883;1-./-561-03/5<<555'43132-29962345887665(/77/1-5//1669/-5--444;<:01/0)&&---330/.'+6;+7538/2323/29442..036.*/-/)(*+,85.-00.5:(+1,-0&4(*%()018350,/3*2%'-61../,/&4,)+3,.0..+,+3.976(8:48:411//.-'&'&%"&'.41)+--)+,)),//---+-/0--/162-28(*6,/+(495629121575,.))'%()(*/.+(*(2+--7-67;9868-842476415(0-//02.1),*,,./0/+-4.+-.5.(-3(+*555,/26322+&&))*+33*)*5.68''()).35967;713/0*20.-*('((-.6467266603*,/1)'.&+)(&(,7.,/,5370$'()2+*01,(-).
@b9e845ca-7242-4765-b67e-18b716265ac0 ch=9 read=42056 start_time=2019-12-13T15:59:18Z barcode=BC01 runid=2c9cf7bc05858273f10e7d7ec552fc0bd742dc3e
TTGTTGTACTTCGTTCGATTTACGTATTGCCATGCTGAAGAAGTTGTCCGGTATCTTTCTTGTTATGCCTGTCGCTCTATCTTCCGGTTACCTTGTTACGACTTCACCCAGTCATAGATCACAAAGTAGTAGCGCCCTCCCGAAAGAGTTAAGCTACCTACTTCTTTTGCAGCCCTCCCGCCGTTAGCGACCCGGGCGGTAATGTACAAGGCGGAACGTATTCGCAAATGGCATTCTGATCCACGATGCTAGCGATTCCGACTTCATAGGTCAGGTTGCGGGCCTCAATCGGACTGACGCGCTATGGATGCTCTCGCGAGGTCGCTTCTCTTTGTATGCGCCATTGTGGCACGTGTGTAGCCCTGGTCGTAAGGGCCGCGATGACAGACGTCATCCCGCCTTCCTCCAGTTTATCACTGGCGATCTCCTTTGGAGTTCACGGCCGGACCGCTGGCAACAAAGGATAGGGTTTGCTGGCGCTCGTTGCGGGACAACCCAACATTTCTGTACAGGCTATTTGACAGCCATGCAGCACCTGTCTCACGTTTGGCACATTCTCATCTCTGGGAAAGGCTTCCGTGGATGTCAAGACCAGTGGAGTTCTTCGCGTTGCATCAGATTAAACCACGCCTCCACCGCTTGTGCGGGCCCCGATCAATTCATTTGAGTTTAACCGTGCGGCCGTACTCTCTAGCGACTTAACGCGTTAGCTCCGGAAGCCACGCCTCAAGGGCACAACCTCCAAGTCGACATCGTTTACGGCGTGGACTACCAGGGTATCCTAATCCTGTTTGCTCCCCACGCTTTCGCACCTGAGCGTCAGTCTTCGTCAGGGGCCGCCTTCGCCACCGGTATTCCTCAGATCTACGCATTTCACCGCTACACCTGGAATTCTACCCCTCTGAGACTCAAGCTTGCCATTATCAGATGCAGTTCCAGAGTTGAGCCGGGGATTTCACATCTGGCTCAACAAACCGCCTGCGTGCGCTTTACGCCCAGTAATTCCGATTAACGCGCCCTCCGTATTACCGCGGCTGCTGGCGCAGGTTAGCCAGTGCTTCTTCTGCAGGTAACGTCAATGAGCAAAGGTATTAACTTCTCCCTTCCTCCCCAGTACTTTACAACCCGAAGGCCTTATTCCCATACACGCGGCATGGCTGCATCGAACTTGCGCCAGGTACAATGTTACCACTCCGTAGGAGG
+
###$%)-/3323)*.6,(3-'(21608/,+'(.1100/,())'*1.*)&+**(42/60$%$&,+%&$''-*.012783*,()&-*)*01()(*)%2*#(&&.072-0-)')/2()()/0.*+++*(*+--.-/-/1*+.+))010%%)0://+////2&&+/3,352*%()(40+(01%$%$&*&%&&())()).-((('''(()&+-*+,,)2+53496361&)(('&,**)19131122/&),+-&)&%%'+.1.2.--1297'(&)+++&1-1)','+$*&)+3935*,'&&().*-&(,'*+&$%%$+,,/0//&)'((+-.5-0*199/0345789;315*)',,,54431.))*10((/155260*++-)1*)'$)&,)%($,..02.2--%+44;211.0./096.03.01240-+10-2.,3/3))*6,/&((/,(/712533-0)')(*,2)0.652-,+*6,)()%))-.353480-,3).)*+,*(+,.-.8..*&$$'%%%%&%'(')'*($%%%%$&&%'),2.-.0)+&')*3++)(%,--0*&(*+,64434()+'&&*-3./-/3505-45)*+./5+)*''&,695462/475855165%(*+/,54/+)(%%%'-+*.,%%*'(*33,5,051'(&)-3:9<8/-:8.-03:3/3/5,0/3'-+3)+)%''()$%&,.-,),+6-//307(33/8,1,(/%&($((,1/1()13-*',.)0203'2*++-0*4'553392,-)1,,-39331*0+&23--**.'&*''&(*+,4/+...886,0/1.9:0-0*1.+,-,,0+*+)*.467226'**%%('(-/,-/,/1-03'))*,;6456()--,+'+/1-5;80--*+./&,)-014.,/100.*162.*+)((,,-2/+*$'()%/+(%,+/2058768,//.8)&('+.-*%01-(**)(-64/,-.1/.+'((')&&)*-+0,1601212390+.0'&,*))'')0/32:3421/5'*%&&'1-)*0-),.064442-/,+,+*,,,*(,,.1-/+*-0(67697;89<:645(01/176123)7-/.*,770'/*.2.0+&'('(-7/1963/3,)%$%(%(*'$%'(&.'('+1+*-'+'$*.+''&*&)%('),..()+.,-/.'-&(&#$('(*+0,#(%'$))1,&%%#&'$((*&'('2/-+&
@7f558315-9225-4b6e-a7b8-e439cf87b07b ch=124 read=200673 start_time=2019-12-13T15:59:14Z barcode=BC01 runid=2c9cf7bc05858273f10e7d7ec552fc0bd742dc3e
CTCTACGGGGAGGCAGCAGTGGGAATGTGCACAATGGGCGCAAGCCTGATGTACAGCCATGCCGCGTGTATGAAGAAGGCCTTCGGGTTGTAAAGTACTTTCAGCGGGAAGGGAGTAAAGTTAATACCTTTGCTCATTGACGTTACACCCGCAGAAAAAGCTTCGGCTAACTCCGTGCCAGCAGCCGCGGTAATACGGAGGGTGCAAGCGTTAATCGGAATTACTGGGCGTAAAGCGCACGCGGGTTTGTTAAGTCAATGTGAAATCCCGGGCTCAACCTGGAACTGCATCTGATACTGTAACGAGTCTCGTAGAGGTGAATTCCAGGTGTAGCGGTGAAATGCACGTAGAGATCTGGAGGAATACCGGTGGCGAAGGCGGCCCCCTGGACGAAGACTGACGCTCAGGTGCGGCGGTAAGGAGCAAACAGGATTAGATACCTGGTAGTCCACGCCGTAAACGATGTCGACTTGGGTTGTGCCCGCGGGGCGTGGCTTCCGGAGCTAACGCGTTAAGTCGACCGCCTGGAATACAGCCGCAAGGTTAAAACTCAAATGAATTGACGGGGGCCCGCACAGAAGCGGTGGAGCATGTGGTTTAATTCGGTACGAAAAGAGACACTTACCTGGTCTTGAAGCATCCACGGAAGTTTTCAGAGATGAGAATGTGCCTTCGGGAACCGTGAGACAGGTGCTGCATGGCTGTCGTCAGCTCGTGTTGTGAAATGTTGGGTTAAGTCCGCAACGAGCGCAACCCTTATCGCTGTTGCCAGCGGTCCGGCCGGGAACTCAAAGGGAGACTGCCAGTGATAAACTGGAGGAAAGGTGGGGATGACGTCAGGTCATCATGGCCCACTTACGACCAGGGCTACACACGTGCTACAATGGCACGCATACAAAGAAAGCGACCTCGCGAGCAAACGGACCTCATAAAGTGCGTCGTAGTCGGATTGGAGTCTGCAACTCGACTCCACTGAAGTCGGAATCGCTGGTAATCAGTCAGAATGCCACGGTGAATACGTTCCCGGGCCTTGGCGCACACCGCCCGTCACACCATGGGAGTGGGTTGCAAAAGAAGTAGGTAGCTTAACCTTCGGGAGGGCGCTTACCACTTTGTGATTCATGACTGGGGTGAAGTCGTAACAAGGTAACTTTCCGGAAGATAGAGCGACAGGCAAGTAGCAATACGTAACTACCATA
+
%&'&')*,1.)-60109433&*'+*+(5)*,,,:,,5,*'',1(2;5558.+*&'%+)'(%((),123303245(*0,3.5276+,307002+%'&&*/5,,778392+'((&%&(.41++5.8-115096/077616/+0272/,'-2,+0-,(-0.-&&'((*)(*+/*+-6.1,,)+%,(%*&%'))(*)).0/1,.0+-/18523.5.6.1.*+,).+-.5:;497644,.--0)-+)%2*.:2-15300694:74635;/,1,+(.4128+82;788*2/0-1211)*-34732'*&'(++*.2785,+&-(&'(-*00))'/'&',.,2.+&*1*().&),06/.,-.245621/01069;592210/.4+3.273700+'(328/2/-*+))()(..3..1032(/&'-)3*-)&),82+*'*,'7,0.3347<**334638.')+47889;5533435811,.*-/**214+92+&(&(-*)'$+(*,*+)')*(,124-,,*,7.8.2.,+$&',/)()*''-3'3553879(1,80;:0-12.:80,/-7,0/:)-55,,-(%))+*$*(&(*&/,3*,-,1.-06072(+-/+,00)0-.91-&&%'+&)'*),/,+*,,1**+(%)+763123/+.+,7:704..-./00)-5..124;8;95;8+629.3.*/,2./847871222/;33388613(,-.299092,,1/83//181987;85254*'*+,)%%**&1*4,90+/--1.*/+)1/2;7585:59*3.44/99)456:5;/-42.03779:9122//11:06571.-+-2,-7..69427668756&(&))79:25141:1&)3*+-.//9+-74-51.**(*(,*,432140+51%-&(+.1964+'()*').025482655246;'60614878556:1,-0777738,6/6*-'6(,*(),2.003411/3/4.8.'&)*.5.+/+3/43500,&0+3.-,&(,-,-.-8793.11830,/../55080,+(&)&&&&'+(./225;97<3400-.-55/61,'%'(1756:58276)&-)()'+,--./11822/19.-84.+0/-/251/58/00:6.1024:65346993:50,)-*)+5+')//)*.5..+))+(.,//,2,./7002337:*03--('''12.8000464+,'%$$##%
@aa23240b-5055-4ef3-9a49-14e518d98c48 ch=27 read=69913 start_time=2019-12-13T15:59:13Z barcode=BC01 runid=2c9cf7bc05858273f10e7d7ec552fc0bd742dc3e
CTCCTGCAGGAGGCAGCAGTGGGAATATTGCACAATGGGCGCAAACCTGATGCAGCCATGCCGCGTGTATGAAGAAAGGCCTTCGGGTTGTAAAGTACTTTCAGCGGGGAGGAAGGAGTAAAGTTAATACCTTTGCTCGTGACGTTACCGCAGGAAAACACCAGCTAACTCCGTGCCAGCAGCCGCGGTAATGCTGGAGGAGGTGCAAGGCGTTGATCAGATTACTGGGCGTAAAGCGCACGCAGGCAGTTGTTAAGTCAGATGTAAATCCCCGGGCTCAACTGGAACTGCATCGATACTGGCAACGAGTCTCGGTAGAATTCCAGGTGCTTGGCGGTGAAATGCGTAGAGATCTGGAGAATTACCGGTGGCGAAGGCGGCCCCTGGACAGACTGACGCTCAGGTGCAGCGTAGAGGGCAAACAAGTTAAGATACCTGGTAAGTCGCCGTAAACGATGTCGACTTGGAGTTGTGCCGCCAGGCGTTCCAGGCCGTTGATGAAGCCGCCTGGGGATGCAGCCTGGGTTAAAACTCAAATGAATTGACGGGGCCGCGGCAGGTGAGGGCAATAATGGTTTAATTCGATGCGGCGCGAACCTTACCTGATCTTATCCGCAGGGCTTTCCGGGAGATGGATTGGGTGCCTTTGGGAACTGTAGAGACAGGTGCTGCATGGCTGTCGTCAGCTCCGTGTTGTGAAATGTTGGTTAAGTCCCGCGAGGCTGACGCCACCGCTGTTGCCGAAACCCGGTCCGGCCGGGAACTCAAGAGGACTGCCAGTGATAAATGGAGGAAGGTGGGGATGACGTCAAATTAGTAGCCCCTTGACCAGGGCTACACGTGCTACAATGGCGCATACAAAGAAGGCTGACCGCGAAACAAGCGGACTCATAAGAAGTGCGTCGTATCCCGGATGAGTCTGCAACTCGACTCCATGAAGTCAAAGATCGCTGTGTCCGGCGGGTCAGAATGCGCGGTGGCCGCTACGGCGCGTACACCGCCCGTCACACCATGGGAGTGGGTTGCAAAAAAAAAAGTAGGTAGCTTAACCTTCAGGAGGGCGCTTACCGCTGTGATTCATGACTGGGGTGAAGTCGTAACAAGGTAACCGGAGGCCAGAGCGGCGAGCAGTAAGTTTAACGAAGGCACCGAGCGGCTTTCTTCAGCTTAATGGCGTAAAAAGA
+
,2/'%%(()+'*+)(-,,12057(3-.20++,,/0.48796693*1950,)%+,(--02.55))('&'')+-,&((&')+/14107119))32,()*-.814(())25+*-5*0,*&)++6.,0//((),/38/-4--',,)5(47234%-&*(),)&%&(-(*/*1--.73,0..0--+),6-%(%&-()'&(&-/.-)&)&()6/)*++)-&$('()(-*8,659;:744484,-+,(*%/(+,.%-25*.654,02('*,,,,',&(./'&14666.&.(*5/1--01150+,./2:5:.0.)*-///.*++)&+)--,3.-14/.)*&&&(,30,59,,47988/,-,,245/-+)(.&*17123-1*)-*.514,872+-.666((-,**&++--015311)'(&'**)).+*)+8063)1,5./*/7-4/(+&$%$%&(&+,)*/4***.2'230,.0/3,)+1--.444)*)$,+(%&$)*#+&$$&%()',%%(&.2-37*+42'))*--&3,+-(*--48:82234;;73/0-6-/0+9632,$'%''%)'%'#*+*'&%%&(+,05;:.6433(),-0(,*''((,+++**26+-&()--%(-,)*%--)++,,/)/-+&&'-/7-4.-0,(&'$&(%&(').-/520&$&+.,15867854$%%''),/1./+&()(1)()&*)('((4-,236+-,402+/21%%&&$)&&#&#*&*+)/+$$)'/<695').%+'(,8326,2/2.92--/5975*),2,/5356),,,-00/*'%((.+//().,481...*100/43001,(&%$'')%$$(+//.27651**&()./2,*-,5/'*)&,')*+-5*&('&&'')**&&'()+-)'-&),40%'')*.+%))*,11.-.(1+,4/)/710,(%)+32//..,/%&(021+,*)-))*(*((*20,--,.1,0'0*/'/++*&'*11++&')(''&(($&('*))''($$$&%(*+,0(%)*()),5/*,''''*)((,4&-)387741-))&&&+,**''&%1)///6.,-.+,+)-+*.*)/5*/011//21.&&()*+-/2,(&(())-()'&%&'((0-00)+'(&'(()*),++%'('*+$'(%$()/$$$%%(&&$$#%$'()(&&).65048)%$%$$($$%+))**(&%$$%
@658e9fb5-ae68-40a6-b318-be549be75e05 ch=91 read=141289 start_time=2019-12-13T15:59:11Z barcode=BC01 runid=2c9cf7bc05858273f10e7d7ec552fc0bd742dc3e
CTCACCGGAGGCAGCAGTGAGGAGAAATATTGCGCAAATGGGGCGCAACCTGATGCAACCATGCCGCTGATGTATGAAGAAGGCCTTCGGGATTGTAAAAAAAGTACTTTCAGCGGGAGGAAGGGAGTAAAGTTAATACCCTTTGCTCGTGAAACGCCAAACTAACTCCGGTAGCGTTACCCGGACCGGAGGTGTTGAAAGCGTTAATCAGGATTACTGGGCGTAAAACGGAAAAAAGGTTTTGTTAAGTCAGATGTAATCCCCGGGCTCAACCTGGGGACATCTGATACTGGCAACAGGTCTCGTAGAGGGGGGGGGTAGAATTCCGGAATGTAGCGGTGAAATGCGTAGAGATCTGGGAGGAATACCGGTGGACGGGCAGCCCCTGGACGGGCAATCAGGATGCAGGGCAAACAGGATTAGATACCCTGGTAGTCCACGCCGTAAACGATGTCGGCGGAGTTTGTGCCGCTTGAAGTGTGCCGGAGCTATTGGCAGGATCGACCGCTTGCAGGAGATACGGCCACAAAGGTTAAAGAAACTCAAATGAATTGACGAGGGCCCGCACAAGCGGTGGAGCGTAATGGTTTAATTCGATGCAACGCGAAGAACCTTACCTGGTCTTGACATCACAGGGCACCAGGAATGCCGTTAGTTGCCTTCCGGGAACTGTGAGACAGGTGCTGCATGGCTGTCGTCGGCTCGTGTTGTGAAATGTTAGGTTTAGGTTCCGCAGCAGGCGCAACATCGCCAGCGGTCCGGCCGGGAACTCAAAGGAGACTGCCAGTGATAAACTGGAGGAAGGTGGGGATGACGTGAAGTCATCTGGCCCCTTACAACCAGAACTACACGATGCTAACATACAAAGAGAAGCGACCTCGCGAGGAACAAGCGGACCTCATAAGAGGATGCGTCGTAGTCCGGATTAGGTCTGCAACTCTGAACTCCATGGTCCAGGTCGCTAGTAATCATTAGATGGAATGCCGTTGAATGCGTTCCCGGGCCTTGTGCACCGCCCGTCACACAACTAAGTGGGTTGCAAAAGTGGGTAACAACCTTCCGGAGGGCGCTTACCACTTTGTGATTCATGACTGGGAGGTGA
+
(*1&,*(+%(,+)+-%+-)%4'(%-1,.)/2)(%&)+,),15,,((.)%''(*,,-3-0.46570*,)))*&&''(20),-*0.9747*6/&+'),06867-)..-.4;0.424+2-*,*+&),('))25.),.,'%(*0)00,$')-(%%%%$+%*(&&%.**)*+1*,%%$&&)+)%+(%+0&$$'(+,('('(&/*),-.40201.%.((*%&'&+2-+*,+(&$$(1,/40,'*(+1/)((*+-//3+,+,&%(+&*260(26/26*6153-57*(&%&&&&'++10+)'(&*%))***,+2&,$-+1//-10)*'')*-,40.,%&)'(&)**(('',-,/4).)&(*.87889))'--2/3770-++&%%)+))'(/1/'&,-,-,)(&&%%&%&%#$%&$+(&)01'+-35*2,+,8775;,,29654161./2691//4*-,-.'-0/%(&+'(*40-..32(&)')+'&&)$$(0+.)&)+%'&'&*&.*'(((('*&)*)),&.-(%((---1/,&+.2'3-41-*.$----3:8;:3,**10767.+'*)..)%')+*(')/833:001,.0.-119<:35464-,+*,13424+,+(-30.6,*,*&)).03511240/'')1&&(&&0)**))+,$$*/,''+('26011'.4.1//16750356%,*/47;9757485437866,'+++:794/6...1980-16()367(&')'.,-+-,*1//784,.&'$%$%&3-05097543.131:97:55417,,-*,-.1.51*)/-+*-2),*,,-/+.-.2028;8574*)'%&&)(*97))$&(-02,,*'()&4:14&+%&'&&'&(.&((%'(*.+-*20&'&)*+./4,(*+&'(%(&)()4/&+-770/..*)--'(&**+)1440+&$&)+)%'%-)%)&''0)(((()-*+)/-,/%$$&$&&(''&*'$%&(%./001'5(%(&%$*&'+')&&%%()0+%/+,6120*,*0/6.'*'+(,8/050)+/))''&%%%-)(**/)*)$+-51.()*.'**'&-,223,5*(,&',+1-,+)'**#(('*)*-.291,.--22274/-1-'(
@1a508028-7c7e-40ca-8426-2299e72950d3 ch=38 read=160337 start_time=2019-12-13T15:59:12Z barcode=BC01 runid=2c9cf7bc05858273f10e7d7ec552fc0bd742dc3e
TCACCCCAATCCATCAATCCCACAGCAGACAATCCTTCCCTTGCAGTTGGGCCACCGGCTTCGGGTGTTATCAACTCTCGTGGTGTGACGGGCGGTGTGTACAGGCCGGGGCAATATTCGCCGCGACATGCTGATTCGCGATTACTAGCGATTTAACTTCATGTAGTCGAGTTGCAGACTACAATCCGAATTCGAATGGTTTTATAGGTTTTGCTTCACCTCAAGAGCTATCTACCATCCATTGTAGCACGTGGTAGCCCAGGTCATAAGAGGCATGATGATTTGACGTCATCCCGCCTTTCCTCCAACTGTCACTGGCAGTCTCGCTAGAGTCCACAACTTAATGATGGTAACTAACGATAAGGGTTGCGCTCGTTGCGGGACCAGCAACATCTCACGACACGAGCTGACGACAACCATGCACCACCTGCTGTATCTCATATGGCTATCTCTCTCATCTCTGGAGCCTTTACGAGTATGTCAAGACCTGGTAAGGAGTTCTTCGCGTTGCTCCGAATTAAACCACATGCTCCACCGCTTGTACGGGCCCAAATCAATTCCTTTGGAGTTTCATTCTTGCAGGGCGTACCTTTCAGGCGGAGTGCCATTGCGTTAACTGCAGCACTGAACTTTGACATCAACACTTAGTACTCATCGTTTGCAGCGTGGACTACTGAGTCTAATCCTATTTGCTCCCCACGCTTTTCGGGACTGAGCGTCGGTTAAGGCCAGATCGTGCTACTTACTGGGTGTTCCTCCTTATATCTACGCATTTCACCGCTACGCCTTGGAATTCCACGATCTCTCCTGCACTCTGGCTGCCTGGTTTCTATGGCTTACTGAAGTTAAGCAGGCTTTCACCACAGACCCTTGCCGCCTGCTCCTCTTTTACGCCCAATAATTCCGGATAACGCTTGCCACCTACGTATTACCGCGGCTGCTGGCACGTAGTTAGCCGTGGCTTTCAATAAAGTACCGTCCTCATTTCTACCATTTCCTGTAGCCGCCGTTTAATCTACGCTTTGTAACAGAGTTTACAATCCGAAAACCTTCTTCCTTCGCGGCGTTGCTCGGTCAGGGGTTTCCCCCCATTGCCGAAATTCCTACTGCTTCCGTAGGAG
+
,*)353*010/+/987:.2.,&(('*-.--&&*/31499(4.*,.3.;--+,0+/5/61253'8713,0.2-0)++612(6*,)+'*33/74/+.(+,)+/13-263-.*'),%-.37705778789799:9:76.2+0112600+,-0/)01(*&'0,;431/-*0.0,-/61221110/549440(+)*/%'+62301/.*()$'0-767/68<901-.))($&&&&+,.,(0),658-31*(+,-*-+.&.++++4-(.755241,(%*('&'&',,-09-/%*'**6147-+0063.'*)+*,)(-)///-.,0/,-/.+2,,1%().112*+-**+,1.,+,./515955643'&*&'*.+0401898934400.9,)&#'$()-,351/0$*/03230-4664.+(+.:9:;140.,02,04.)(+,02578:56-,+41115..+*+*1+/75335:113259:45,'*,-6,,-+*,..977-+)&()$(7:7687,/+3.%#%)-&$-/-07430**))-103*(.,()-+.1&5'10520(+-./.96;780::4-*+/:/96:9627/0$'.+'$%%))*3632136*'(%+(*+),0/03,4.5.5952.0,0234;36:6.11%+(,))%)''-(3-,.,(+0+78-&)&++,66:7530/+)'%(++3;576/)/5**-/19:0)*+-.58*/-;;6756146740')1,#$)(,,%,:88//&'&$$'%%'*(*()'8:56.7,'+,/:50+'+*.-/800(+408711&+$%%)(')*7.3+,*,11-0-.)&%*(-,5017444:;987/9+/+.-7.-3;2238-3-.1*,%,&*40/7/0,06+--,49<333+/.+.8/..,1/++,//'%.+10,/6/16744+*-++010-+('&''&*-033%('.+02:/14656523--)$'),%/162+28369:,21*&+1-39-)+),.032*+-,.42+*+/611;6//)'%&&*..44-,3(&$%'''*%%%&%#'+,1&'+*1:5*/05862+'/4//.)/.1:976.-+((&%)-1-+./4;35&,3691;355878-11:300**)0+/7,)*,'$&''-2,/290.-
@547e4c48-4227-45ae-836e-b859f32f5628 ch=229 read=239255 start_time=2019-12-13T15:59:19Z barcode=BC01 runid=2c9cf7bc05858273f10e7d7ec552fc0bd742dc3e
CTCCTACGGGGAGGCGGCAGTGGGGAAATATTGCACAATGGAAACCCTGATGCAGCAACGCCGCGTAGTGATGAAGGTTTTCGGATCGTATTAAAGCTCTGTCTTTGGGAAGATAATGACCCGGTACCCAGGAGGAAGCCACGGCTAACTACGTGCCAGCAGCCACTGATAATACGTAGGTGGCGAGCGTTATCGGATTTACTGGGCGTAAAGGGCGTAGGCGGATGATTAAGTGGGATGTGGCTGGGCTCAGCGGGTGCTGCATTCCAAACTGGTTATCTAGAGAGTGCAGGAGGAGAGTGGAATTCTAGTGTAGCGGTGGAAATGCGTAGAGATTAGGAAGAACACCAGTGGCGAAGGCGACTCTGGACTGTAACTGACGCTGAGGCTCTAAAGAAAGCGTGGGAGCAAACAGGATTAGATACCCTGGTAGTCCACGCCGTAAACGATGAATACTAGGTGTGGGGTTTCAACACCTCCGTGCCACCGCTAACGCGTAGTATTCCGCCTGGGAATTTTGGTCGCAAGATTAAAACTCAAAGGAATTGACGGGGACGCACAAGTAGCGGAGCATGGTTTAATTCGAAGCAGCGCGAAGAACCTTACCTACACTTGACATCCCTTGCATTACTCTTAATCGAAATCCCTTCGGGGACAAGGTGACAGGGTGGTGCATGGTTTATCGTCAGCTCGTGTCGTGAGATGTTGGGTTTTAAGTCCGCAACGAGCGCCCTTGTCGTTAGTTACTACCATTAAGTTGAGGACTCTGTGAGACTGCCTGGGTTAACCAGGAGGAAGGTGGGGATGACGTCAAATCATCATACCCCTTATGTGTAGGGCTACACGTGCTACAATGGCTGGTACAGAGATTAATACCGTGAGGTGGAGCCAAACTTTAAACCAGTCTCAGTTCGGATTGTAGGCTGAAACTCATACCATGAAGCTGGAGTTACTGGTAATCGCAGTCAGAATGTCGCGTGAGTACGTTCGAGGTCTTGTACACACCGCCCGTCACCATGAGAGTTGGCAATACCCGAAGTCCGTGAGCTAACCGCAAAGGAGGCAGCGGCCGAAGGTAGGGTCAACGATTGGGGTAATCAATAACAGGTAACCCGGG
+
..3..251)./$(.-%22(473**&)**)%,(().0/954+(,')9.++4554-(,-3446;-+,(&)**')'+.+72:4//.1/0032*,*041*,.9:8817;:-1,.0-0,2.++%1++&+,**0+*'-''''.*-642-,(*.7243657780/*+),5+$&%'$+-0+-/858-3-+2*()+-*5--+:'/).35,-0166101/8.*-(',2+/8988886317.(++-4933*-'&$$',147.,&,,:6659744446/'59::;;57844573-))%++1512''**&((*+.,4+7,6)*,61/----911'-2+,,0+.1.))),*'.23836:7879277795426.628:0/./.3356679.----2012467...-'(+)$*.(*.('6/-+,-1:9350/)4+//43-26./6;:7785')+56:768:560*-./:732/-.7786'74*/;2+*1+,.6/0200122)32-,1+%)&('-((**/2590./++(&(%.262-31212.-(,-0-;;.30/.5*0-+.1/87--18/15,/.00/--+./0-*,,.1101:;.;8:7012,*+%)(*)+1&&,,-..,1/&&(')4-32112.94-5//-5/-.202/2..0*,(+)16-,:532:1.+-)).+./7,++'*.767888)232)%-,++)'(**:::9:98999776/((&(+.58,5/+,+0'+,01&&.00071*..39,:,,)-2--057:)5+.%'-0,*.503-,%&%((+/6878:7172-5463847-)0*,1.32153++../00565;94545577,0..++../140,)(+',2-+))(+666660;0+/.018557,+**(,%0++,320,+)'(3,+))0-143*)10/85/;984112)1.93(6%/-.**1-,-2*.)(..%')+*(++/-,,362.,40//3'7.8-*)$'&&)+,()-,/37562.-*)*,-/8/1%$2(:81:1114-41395/;9+.22261/*+'%+-7,6--;10/41*+20231241/3327689'8)5*/+()'&%)+)324-.3,0..,*.,.0(54.6/3772+0-,,,-))++$'*+4869(',)
@19a23e3a-57d3-4f4e-bbb6-8664aa45061c ch=128 read=268202 start_time=2019-12-13T15:59:23Z barcode=BC01 runid=2c9cf7bc05858273f10e7d7ec552fc0bd742dc3e
CTCCTACAGGAGCAGCAGTAGGGAATATTGCACAATAGGCGCAAACCTGATGCAGCCATGCCCGCGTGTATAGAAAGAAGGCCTTCAGGTTGTAAAATTACTTTCAGCGGGGAGGAAGGGGAGTAAAGTTAATGCCTTTGCTCGTGTGACGTTACCTGGAAAGAAGCACCGGCTAACTCCGTACCAGCAGCGGTAATACGGAGGTGCAAGCGTTAATCGGAATTACTGGGCGTAAAGCGCACGCGGAAGCAGTTTGTTAAGTCAGATGCTTAAAGAATCCCCGGGCTCAACCTGGGACTGCATCTGATGCTGGCAAGAAGCGGAGTCTCGTAGAGGGGTAGAATTCCAGGTGTAGCGGTGAAATGCGTAGAGATCTGGAGGAATACCGGTGGCGAAGGCGGCCCTGGACGAACTGACGCTCAGGTGCAGCGCCAGGAGCAAACGGATTAGATACCCTGGTAGTCCGCCGTAAACGATATCGACTTGGAGGTTGTGCCCGCGGGCGTGGCTTCCAGACTAACGCGTTAAGTCGACCGCCTGGGAAGTACGGCCGCAAGGTTAAAACTCAAATGAATTGACAGGGGGCCCGCGCACAAGCGGTGGAGCATGGTTTAATTCCTTCGATGCAACGCGAAAGAACCTTACCTGGTCTTGGCATCCCACGGAAGTTTTCAGAAGTGAGAATGTACGCTGGGAACCGTAGGACAGGTGCTGCATGGCTGTCGTCAGCTCGTGTTGTGAAATGTTGGGTTAAGTCCCGCAGCAGGCGCAACCCTTATCCTTTGTTGCTTAGCGGTCGGCCAGGAACTCAAAGGAGACTGCCAGTGATAAACTGGAGGAAGGTGGGGATGACGTCAAGTCATCATATTTGCCGACCAGGGCTACACACGTACTGCACAATGGCGCATACAAGAGAAGTGACCTCGCGAGAGCAAGCGGACCTCATAAAGTGCGTCGTAGTCGGTTAGGTCTGCAGCTCGACTCCCATGAAGTCGGAATCGCTAGTAATCGTGGATCAGGGAATGCCACGGTGAATGCGTTCCGGGCCTTGTACACACCGCCGATCACACCATGGGAGTGGGTTGCAAAAGAAGTAGGTAGCTTAACCTTCGGGAGGGCGCTTACCACTTTGTGATTCATGACTGGGGTAAAGTCGTAGTAAGGTAACGG
+
.73*'(,$+/*,.023()+%*2--4/0/:/,,0.0-%076469;41732-0*,,%0.76287'(++-66542++3'&+)*)-3698*55591107-(**)*1:1-)+*142*(-,**,0.*(()*'%(+**&(&**'*//665-3*%'%((/+'.'#%&*/(%*'%%#'-&.,*/,,-23+,'7/+,,'*),,+150/0.2.10.,-+--/-6-7,00,2/203,.*48:77-99*)/01.00/,'%%%'&*-7/'0-2-019(*,4/'('040%')+-36--2*+-40940*-*+-9///.-97515&2,7+)6-')(%)-,(**+'(&-+)'..-(&$%.*111)+1721.*..0::3463/259931.,,./07:445463145196593()'0+510231(1487.+2///017827&,')*((''))'&.+)*,79.-).+-1.+1427;01786,5*,*'+55768&1.12'1670.*--0-2306//039,')+133/05:55-5+$+(),15201,4,5+)*2,20*(-&)'00**'*)1.8341710*1,714,0+-556-,)'004252',59:-.5-,/-.**(''*&234/-/.02-'+1()*-*+&$'))-./-/(-,6(*8+(+,.*)((.41+.0+())..0-:5%%*/0,-*.7;04*))(''()+(,,-1&.)*)+454223,-'***''-),+-599898:9669:5:5*,--25/+,+)('((&))66&898:892-6))&.,&2'(--,11459*.**.8-38/)0)%%&$*(+*216/-+)$/--*,,--6,/0-/0*))+,&/+**,0:7332/*-+(),)*,794165787560))*&)-,))$%$$$,-,-09+//602//')')'0(.-'()'-8($$%(/*./100')&('%$)+*-+.*-.&''&)2-&),6444121342*)(+0224-.04/5+2,1'***./2,,%++0./03/3),23)')(++646487630-./2125759638())&+-1164%0.44//62&541.2))366,.0*--,+,*24(0'&$))-0.3:6863+*%*&+)/7/1145*%)(%''0/,($%$$++757::086**112335.+,-$(03++5478;7320166557.+&-++.-'0'#%''**-034(8
@46f66f05-d53f-42f9-b47e-54c53b2e3961 ch=15 read=156391 start_time=2019-12-13T15:59:32Z barcode=BC01 runid=2c9cf7bc05858273f10e7d7ec552fc0bd742dc3e
CCGATTTACTTCTACCCCAGTCATGAATCACAAAGTGGTAAGCGCCCTCCCAGAGAGGTTAAAGCTACCTACTTCTTTTTCCGGCCCACTCCCATGGTGTGAGGCGGGCGGTGTGTACAAGGCCAGGAACAATGTCCACCGTGGCATTCTGATCCACGGTGCCTGTGATTCCGACTTCGCGGAGTCAGGTTGCAGACTCAATCGGACTACGACGCGCTTTATGGGGTCCGCTTGCTCTCCGCCAGAGGTCGCTTCTCTTTGTATGCGCCATTGTAGCACGTGTGTAGCACGGGGTCATGCCAAGGGCCATGATGACTGACCGTCGTCCCCACCTTCCTCCAGTTTATCACTGGCAGTCTCTCCTTTAGGTTCCGGCCAGGTTGCTGGCAACAAAGGATAAGGGTTGCGCTCGTTGGGATAGCCAACATTTCACAGCACAGGCTGACGACAGCCATGCAGCACCTGTCTCGGTTCCCGAAGGCATTCTCATCTCTGAAAACTTCCGTGGATGTCAGACCAGGTAAAGGTTCTTCGCGTTACGTGGTCGGCCACATGCTCCACCGCTTGTGCAGGCCCCGATCAATTCATTTGAGTTTAACCTTGCGTGGCCGTACTCCCCAGGCCGGTCGGCACCAACGCGTGTTAGCTCCGGAAGCCACGCCTCGGGCACAACCTCCAAATTGACATCGTTTGCAGCGTGGATTCCACCAGGGTATCTAATCATTTTATCACGCTTCCGCACCAGACGTCAGTCTTCGTCCGGGGGCCGCCATACCGGTATTCCTCCAGATCTCTGCGACTCACCATGCACCTGGAATTCTACCCCTCTACGGACTCAAACGCCGGTATCAGATGCAGTTCCCAGGTTGGGCCAGAGTTTACATCTGACAACAAACCGCCTGCATGCGCGCGCCCAGTAATTCCGATTAACGCTTGCCTCGTATTACCGCGGCTGCTGGCGCGAGTTAGCCGGGTGCTTCTTCTCGCGGGTAACGTCAATGAGCGAAATTATTAACTGCTCCCTTCCTCCCGCTGGTACTTACAACCCAGAGGCCTTCTTACATACGCAGCGCCAGGCTGCATCGAGCTTGCGCCCATTGTGCAATATTCCCCTGCTGCCTCCCGTGGG
+
0''$1&$$%%5,*&,.2--.98364./-/*,+3(,-.,,,&(,,0,'(*.*'**(%,+.,(/((--46;6559;72964)(%&&+-*%(+17-,42//+)&%&&,(+1/13+-00004/2/-/0*14+',(',.0/('1)))((&(44-,,,655'&%%&#&&&%&()+0//.157:4''&(%)*1//*5'#%$$((*,38.4,947/.)))**/'-15;10018+.12-+-*')-.-/((+)*&'*-44,-.7/65361,),**-,/*(,(%)'*+%++,-..*---+))&+%.(/---&*&13643/0./-.((+))**-55+*5//+*-/*0/.-/6002:9/0148/40+'*++,,*,(',(%%1537')&/'$/''$%(/-3.,-.,6)-,/(1*&(2,;00+*-1,6+012.--',&0&)$'*)'%&($,++%&+,,.'++'),&'&&%$((+21170,*)()(-+:17/*++.,.((,*(,08541.-+15.-3711+*,((..))&',.0')-,+6'',4;88::14051'--1,)))%%55.001/000801.*)-(**-,)..-8/$%%((.)*&,*161+*0,79-.,1+2+.)'&),.(-(**,-./-0/0)-...,**$('/0/-,'((,.,)./.1--**&*/)+-287.)/-)#$&&+/05(.*','+,1)100073**),.,1.0&1*)%%1)./,&*&+)*'(+*(065)%''#(&*.-./')&'$&&14335/..,1-/..4-&388.43341&&&.*00.-1:62//*,-141/+)*((##(+(**#%$)'-*,+/+(3,3004.2/)-)()&',.8801%.(+)*,,-39556866054:171-.404&,.5.')'*',+((-./.,,(1,,67358-550/.+*')(&$%&(.))-0--093/-/03/2.**/*'02*-%''+))55330644491:.-(0-,10*('(%(.(*(.50655-&)(+,-((''(),*..'&*%&%*()-/--601-+(,+/5,).''&*5*&,*,&)$((*,-15193('(,).544,''$&(''*())*(%&&$&((,,-)(*'&&'&&')(-1*)/0(-+-3222;,76.))'&%%&(*12)+'%(%
@79199c94-bff1-4f80-a67e-4d5abe0699ec ch=319 read=158749 start_time=2019-12-13T15:59:40Z barcode=BC01 runid=2c9cf7bc05858273f10e7d7ec552fc0bd742dc3e
CTCCTCGGGAGGCAGCAGTAGAATATTGCACAATGAGCTTAAGCCTGATGCAGCCATGCCGCGTGTATGAAGAAGGCCTTCCAGGTTATGTAAAAAAGTACTTTCAGCGAGGAGGAAGGGTAAAGTTAGTACCTGCTCATTGACGTTACCCGCAGAAAACACCGGCTAACTCCGTGCCAGCAGCCGCGGTAATACGGAAGTGCAAGCGTTAATCGGAATTACTGGGCGTAAAGCGCGCAGGCAGTTTGTTAAGTCCAGATGTGAAATCCCGGGCTCAACCTGGGAACTGCATCTGATACTGGCGAAAACGAAGGTCTCGTAGGGGTAGAACCAGGTGTAGCGGTGAAATGCGTAGAGATCTGGAGGAATACCGGTGGCGAAGGCGGCCCTGGACGAAGACTGACGCTCAGGTGCGAAAGCGTGGGAGCAAACGGGATTAGATACCCTGGTAGTCCGCCGTAAACGATGTCGACTTGGAGGTTGTGCCTTGAGGCGTGGCTTCCGGAGCTAACGCGTTAAGTCGACCGCCTGGGGAGAATACGGCCGTAAAGGTTAAAACTCAAATGAATTGACGGGGGCCCGCACAAGCGGTGGGCATGTGGTTTAATTCGATGCAACGCGAAGAACCTTACCTGGTCTTGACATCCACGGAAGTTTTCAGGATGAGAATGTGCCTTCCGGGAACCGTGAGACAGGTGCTGCATGGCTGTCGTCAGCTCGTGTTGTGAAATGTTGGGTTAAAGTCCGCAACAGGCGCAACCCTTATCAACTGTTGCCAGCGGTCCGGCCGGGAACTCAAAGGGAGACTGCCAGTGATAAACTGGAGGAAGGTGGGGATGACGTCAAAGTATGGCCCTTGACCAGGGCTACACGTGCTACAATGAAACGCCACAAGAGAAGCGACCTCGCGAGCAAGCGGACCTCATAAGAGTGCGTGTAGTCGGATTGGAGTCTGCAACTCCGACTCCATGAAGTCGGAATCGCTAGTAATCGTGGATCAGGAGAATGCCACAGTGAATACGGGCCTTACACCGCCCGTCACCATGGGAGTGGGTTGCCAAAAGAAGTAGGTGGCTTAACCTTCGGGAGGCGCTTACCACTTTGTGATTCATGACTGGGGTGAAGTCATGTGGCGGAAGTAACCGG
+
,,5:27+752344022,/2-1,-*'4,*+)-.92/)&%$%6--9:7-*)*+*(67774:679753545671)*++/-9745)%61/2%(%(+-7+3+,.--.54.')*,'.+&2./-.+''(50+,3'')&(''(,-/*5,,-821300:-+-/-1,)*&'))*).,.1./1845766*/.-*22.2.9.5.-,3,*+')(423,)+,222205/33*7))+988444389..110+/&-/.$23;813958*+-)(,2731)03,*44,*3547:5+341295/11.--+,13223/3.1'%%),($('(*&*%'*326+0)3+('-)(*)%*,-..0010970./-(*6770/,,+3358.,1*-.-.---/-/84/--(.)((,0+(/39;113.,,-.-55567%./212/.1-++/2*-,%'.7979)7,-1/--/256:..76533,1&&,5125;70//.-1657.5-.-../110+,2+(++)('%(((((&'%'+0+*--0512252835-41015;79;9364*'%)')220710&%'4+241639:85383-+)''(+(8880568,/.*')'.,1.11920/(*,/,+,303((-)2,///.044546457,.61918//644663./,-.-52'(+..*),.34**+*,-/-+)(.-.2.0,+)''/583869683.113167889844341:45323.,033445355392/./+3+,4;0870:-;-.04.)*-',(-2/-.*)-6./6221(%)*-2..35./.+41-13102*/--+-9:71),*.*2344574./.,./1:98881/1.+,-.-246*+-84320/(,%$&%&(.20*((*+.2044311)*$&&**+/,-3-&%)+(((+*%),,'(&()*+557687*++*,.8;.64:412220220(''%(),12625,4+8/1+-')*,1489271110,)123847-1,,,6/72656522)131911076688822*.'(+1,4*'+%/0038)(.')&'$&%%')/613:4-,+*+,)017-)(*'0(./%./-53+&)((**.00,0+,,6-3--.2.::/2905524./0*,/4-,24061/-1&#%)%+2-,/)*(()-*)%(&$**'''(.7:98:
@8bcac654-174b-4170-a79b-447d8679352b ch=83 read=141869 start_time=2019-12-13T15:59:51Z barcode=BC01 runid=2c9cf7bc05858273f10e7d7ec552fc0bd742dc3e
CTCCTACGGGAGGCAGCAGTGGGGAATATTGCACAATGGGCGCAAAGCCTGGTACAGCCATGCCGCGTGTATGAAGAGCCTTCCGGGTTGTAAGTACTCAGCGAGGAGGAAGAGGTAAAGTTAATACCTTTGCTCGTGGCATTACCGCAGAAAAGCTCGCTAACTCCGTGCCCAGCAGCCACTGATATGCGTAGGTGACAGCGTTATCAGCACTGGGCGTAAAAAAAGGGGCGTAGGCGGATGATTAAGTGGATGTGAAATACCCGGAAACAACTTGGGTGCTGTTCCAAACTGGTTATCTAGAGTGCAGAGAGAGTGGAATTCCTGAATAGCGGTGAAATGCGTAGAGATTAGGAAGAACACCGGTGGCGAAAGCGACTCTCTGAGACTGTAACGACGCTGAGGCTCGAAAGCGTGGGGAGCAAACGGGATTAGATACCACCAGGCGGTCCACGCCGTAAACGATGATACTAGGTGTGGGGTTTCAACACCTCCGTGCCACCATAACGCATTAAGTATTCCGCCTGGGAGTACGGTCGCAGATTAAACTCAAAGGAATTGACGGGGACCCGCACAAGTAGCGGAGCATGTGGTTTTAATTCGAAGCAACGCGAAGAACCTTACCTACACTTGACATCCCTTACGTACCTTAATCCGGGGAAATCCTTCGGGGACAAGGTGACAGGTGGTATGGTTGTCGTCAGCTCGTGTCGTGTTGGGTTAAGTCCACTGAAGCGCAACCCTTGTCGTTAGTTACTACCATTAAGTTGAGGACTCTGGCGAGACTGCCTGGGTTAACCAGGAGGAAGGTGGGGATGACGTCAAATCATCATGCCCCTTATGTGTGGGGCTACACACGTGCTACAATGGCTGGTACAGAGAGATGCAATACCGTGAGGTGGGCAAACTTTAAAATCTCAGTTTCGGATTTAGGCTGAAACTCGCCTACATGAAGCTGGAGTTACTAGTAATCGCGAATCAGAATGTCGCGGTGAATACGTTCAGGGTCTTGTACACACCGCCCGTCACACCATGAGAGTTGGCAATACCCGAAGTCCGTGAGCTAACCGCAAGGAGGCAGCGGCCGAAGGCAGGGTCAGCGATTGGGGAGGTGAAATCAATAACAAAGGTAACCGG
+
)'6*()3.59/03002222721/())(*2,**,.0;1/0*+(*..,))%&'&'&*,.4468596456667166+)&'$1)0/.)198497.3,&'++11-310&.,&*0./*%))(,7**2/1--.6154&%''*&-)&-%+.+.0%+*+//.+#&'*&'**3.01806,/,&%'*()/1(&&'(+*+'+$'%%'')5-*',-09211),+(+/35-/..256,5.**..-44898;:9;997-4-3,-117*+('(+40,028(0*&((+*2)+-+2.///,&17../99778242//-)**(.1666-++**+-.06241.,'(&&%%%'(033,2,+*.0463,)(*-.47621-*3+,.5(/-/20).*%&*-451*'(&'$+%&(*+.403133420.,.258-,-/),/65050)+..9&6$/5+03--/0.0,$(%&.-)(.-.1%)*/6204972010,.0//0158:997:;6-66.%'),-8156,0267.16')+2422,'.(+)003583030&&+%$&)014887)/)&).*3;907639+,())-../.1.5.0174//0555/.++-,**)+30-*-01:;+245611/0*.164/0.06./)(%%%'),++-,(**//26/56.+1$-%5&(.-/0320(++*'**&+3:7;:/9:)343..(+)*+),.,-&$%'+3-*(+-+..*+./175346250474:88;862333*.$'(3)+,/0-05**)+,701:/53;/0/.294574/..10.0.+)*+.'.+)%*$)*00624;71805.)'57/..,.0.00675*,..8779-71.--/0292081,,/-.062+(/872640//*/136541012/041//*+*-..*))(*332150/1:680,*/(+.*&.95..74.44,(),-',,5*+*1%/*&&+35564:0/30577,+*-.,('))00-*&-811.,+,.--.59517//-.0822343717/--6/.//7<8%%(-+-/+,&(**++09/5:0-240/03/870-*),/;,4+/6/*+'&%'))-.303545666976/--*-,)*(''*+.632-.'(+5.4;9553&51(4)543-%()&%'()&%'$%'+),8*.7./6772)
@717d1587-ecb5-4f0a-909d-c4404de6e5c7 ch=11 read=64546 start_time=2019-12-13T15:59:48Z barcode=BC01 runid=2c9cf7bc05858273f10e7d7ec552fc0bd742dc3e
CTGAAAGTTATCCCGGTGTCTTTGTGTTATGCTGTTGGTGCGGTGGCTCCCTACGGGCAGCGGTGGGGAATGTGTGCACAATGGGAACCCACAGTGCAGCATAGCGTAGTGAAGGGTTTCCGGATCGTAAGCTCTGTGCTGGGAGATAGCTGGTGCAAAAGGTACGGCTAACTACGTACTGTAGCCGCGGTAATGCAGGTGTGACGTTATCCAGTTTACTGGGCGTAAAGGGGCGTAGGCCGGATGATTAAGTGGATGTGAAATACCCCGGGCTCTAACTTGGGTTACTGCATTTCCAAACTGGTTGCTCAAATTCTGGGAGAGGAAGTGGGAATTTAGTGTAGCGGTGAAATGCAATAGGAGTGGGAAACCTGGTGGCAGGCATTCTCCCTGGACTGTAACTTGACGCTGAGGGCTCAGAAAGCGTGGGGGGAGCAAACAGGTTAGATACCCTGGTGGTCCACTTACGTAAACAGTGGAGAGATACTAGGTGTGGGGTTTCAACACCTGCCGCTACTAACGCATTAGGTATTCCATGGGAATTACTGATTCATAAATTAAAACTCAAAGGGAATTGACGGGGACCAACACAGGTAGCCAGGCCTTGTGGTTTAATTCAAATAACTTATGAAGAACCACCTCTACTGGCAGCCCTGCATTACTCTTAATCAGGAAATCCCCTTCGGGACAAGGTGACAGATTGGTGCATGGTTGTCGTCAGCTCATTGACAATGTGAGATGTTGGGTTAAGTCCCGCAGCAGGCACCCATGCAATGGAGTGGATTACCTCCCATTAGGACTACTTGAGACTGGGTTATGGGAGGAAGGTGGGAATGACGTCAAATCATCCCTTGCTACTATGTGGGGCTACACACGTGCTATGGCTGGGTACAGAGATGCAATACCGTATGGTGGAATAAACTAAAATAGTCCCTAAAGTTCCGGTTGTAGGCTGGGCTTCATACATGAAACTGGGTTACTAGTGTCACTTAGTCAGAATGTCGCGGTGAATACGTTCCCAGGTCTTGTACACACCATGCATCACACCATGAGGTTGGCCACCAGAAGTCGTAGGCTAACCACTGGAGCTGTATTGAGGTAGGGTCCAGCATTGGGGGGAGTGAAAGTCGTAACAAGGTAACCAGGAGATAGCGACAGACCGTGGAGTTATACAAAGACACCGGCTCTCTTTCTTCTTATAATAGCCGCATGGCA
+
1*)-,)++5%-,+'&&)%+(,0++1,--*(#')',1,*)%%'('$%&'30((,,+3,+*/,*3)*5.'+2/03/,.,,//8565(%'&,+$%&%*&)'#(&&%((*5&(('#%&*.-8-.),,777752+().+*)+')1/0*())&%&%#1*6-4+62''%%%)*.-/26/+)*%,&'++-./25,2&12,+,),%)'),')(+,.51,4**+3:600111010231)/6261132303&)**00./10(./2:167422983/2&(&*14153)-+'&&,1**0)++121-1*')*2*./,1-3$$'&((*(,.017,*)(()'%'('(%(&')&%'()+0/+..-*,+.(+/*$((20++-,4/,)/),*%(),*)(-1003/,+***&).().,-/0-%&,,-(),-(55)542%%)+-*,/009970(+,.8;66/5.-.*).,-5;*)274-,'.($%)&%&(***('&%**.,*)&'(*0105867619:./7/.'(&%(%''+)%)'%*--2.+-+*.'&()+.858,,&.)'$*&#$(-&1'&$('((,4085-13339*,'($$)(,,/'16)'2*%%&')&%$($&'%'+/0202'++6/:605271'*)'(+&$$%'&((%+'%&&*)*)'(,**#&&%%&'&)+//-(+)*24.-..-)+,,('26/),/-)1+'&,'*(**/,//*0,,-1-.-1.82:776243/,-/,&,'&$$''((+(,-483869;.2/.,,,21-&(.+33044-+&&')((&())-%&'.2)0-)0/,-0,(+&%)($&'%%'(+-0(*&%&-0/++*/(&,+(++./184&-//0,&')-.)+'1219,-,#$)&)-'+*)+/633/.+-*()(*,)(&&%('-,/('&)-+,+)*+.083257&/$$'(%)(*+.0/&&**-+4)-&3*0+(*+%),-+)'-.2,,.57411*)')+-(*++.5.,(%)-1/(*3--./*1(*-%'$#&%)*+,.02466./.6/,*4153.59.8-&,(,*/-,,.1./.08,+&+&,3)0.26441()*(*+%''(+3'&')*-.*---*+$-*/+&$'$)&('%%'(,/-*,',&.+&)-*)('$',08:0/,'+,,/+)&()%*$#$$&'*&+(,)')&'&)+&%('+,22/3.%2(,&)140-.003*)-.((%&%&&)*'+2+'*.%$$$%'*&(%&%$#&##$%&
@5ce74438-b80d-4b9d-b6ee-929369f9866b ch=129 read=116597 start_time=2019-12-13T15:59:46Z barcode=BC01 runid=2c9cf7bc05858273f10e7d7ec552fc0bd742dc3e
CTCCTACGGGGAGGCAGCAGTGGGGAATATTGCACAATGGGCGCAAAGCCTGATGCAGCCATGCCCGCGTGTATGAAGAAGGCCTTCGGGTTGATACTCGGCGGGAGGAAGGGAGTAAAGAAAAGTTAATACCTTTGCTCATTGACGTTACCCGCAGAAGAAGCACCGGCTAACTCCGTGCCAGCAGCCGCGGTAATACGGAGGTGCAAGCGTTAATCCAGATTACTGGGCGTAAAGCGCAGGCGGTTTTGATGTTAAGTCAGATGTGAAATCCCGGGCTCAACCTGGGAACTGCATCTGATACTGGCAAGCGGAGTCTCGTAGAGGTAGAATTCCAGGTGTAGCGGTGAAATGCGTATTAGAGATCTGGAGGAATACCGGTGGCGAAGAGCTGACCCCTGGACGAAGACTGACGCTCAGGTGCGAAAGCGTATGAGGCACAAACAGGATTAGATACCCTGGTAGTCCACGCCGTAAACGATAATCGACTTAGGTTATTGCCCTTGAGGCGTGGCTTCCGGAGCCCCAGCGTTAAAGTCGACCGCCTGGAAACCGAAGCCGCAAAGGAGTTGGTTAAAAAACTCAAATGAATTGACGGGGGCCCGCACAGAAGCGGTGGGCATGTGGTTTAATTCGATGCAACGCGAAAGACCTTACCTGGTCTTGACATCACACGGAAGTTTTCAGAGATGAATGTGCCTTCGGGAACCGTGAGACAGGTGCTGCATGGCATCAGCTCGTGTTGTGAAATGTTGGGTTAAGTCCCGCAGCAGGCGCAACCCTTATCCTTTGTTATGGCGGTCCGGCCAAAAGGAACTCAAAGGAGACTGCCGGTGATAAACTGGAGGAAGAGGTGGGGATGACGTCAAGTCATCATGGCCCTTGACCAAATTTCCCCACGATGCTACAATGGCGCATGTACAAAACGACCTCGCGAGTAAGCGGACGGGGTCGCGTCGTAGTCGAAAGTTGGAGTCTCTGTCGACTCCATGAAGTCAGGAATCGCTAGTAATCGTGGATCAGGATGCCACGGTGAATACGTTCCCCTTGTACACACCGCCCGTACACCATGGGGAGTGGGTTGCAAAAGAAGTAGGTAAGCAACTGGGGAGGGCGCTTACCACTTTGTGATTCATGACTGGGGTGAAGTCATGTAAGGTAACCGG
+
.-3,*,4,/6('.+(////-2277(()%(5+,+-/1:6381/+-07,)10,.0431/)+,-.-3:)*554242,+./&)*++67888'0*-&&$%#'%&$+(%..*/.,+(,*%'(*6)&+00.''/+0-09.76,*34764:434-24--;5./..3,&)*&,.6513/,2--,//1766/*,++/450.0..,9))*--1/-*&'+/)*2/:,/)*&$*').-049<8964681))*+(*02114:9,&$*(*74724900,-)*(+40*.73,5302742540.-,/)-22256431.----01.0/()')&())+-+2/+')*)-&.*/;-**17531222392,*,+)3483+*,''*)*++'+,(,*,.,5786;97:.-0+%&'-'/$285+)1579//8,,-./015665'3,++(''))'(0/('(#*($&(0:88+89/.5--03.33//6:565670,0-261-:<60..-(&(+75,,*&,()+%,)*69+-,-.56553'.,-3/2.1*(1.-''%+)3+5-'%-,35831896/+&)%&%#%&(*+*+06*+'%*,1*',,05966.,,./79,--314111+6;9,68((312+'''(-)/0'*+*&)$',13<:599<800000956510/3)'+0..4/1832/0/.,)'+103*))/-2)2,/8<5/1/.../++-(+7634/60(59*508060*)++(-3657712+,()(%,.)234558181/.*,6703,7'2,6.3.3705.+---0%&000213156394445/8+'.1++)./&76613/3/)(-(+).-/19,5'3()*/-2)2*('*'').0/5540*-)+'%$'',(,./+067:56763210*,+)+*-.1.*.)+.80''*6-0),*&())+,82010803871401*./+02+*((+194726/,*,/6&2/7.//&())&(*0154010-0'(+),+6-2*,,+,)+((*+,.31700,8-,,6$-**/,1,2(((..501266&524..20221.),19510;7+7319/6,)+-,-50..)1:4//,)&&)*-1*.(%$%%&+*305835-07-$'('*+/2+.(&&''(&,5/*(/6//.,5,+58+.066143/07-,.--//6750,'*,(*+(1++'((,+1:5:51
@1450e087-c9bf-4375-841d-af81012d1fc4 ch=455 read=101587 start_time=2019-12-13T15:59:45Z barcode=BC01 runid=2c9cf7bc05858273f10e7d7ec552fc0bd742dc3e
CGAAGGAGGCAGCAGTGGGAATATTGCACAATGGGCGCAAGCCTGATGCAACCATGCCGCGTGTATGAAGAAGGCCTTCGGGTTGTAAAATTACTTTCAGCGGGAAGGGTAAAGTTAATACCTTTGCTCGTGAGCGTTACCCGCAGAAGAAAGCACCGGCTAACTCCGTGCCAGCAGCCGCGGTAATACGGAGGTGCAAGCGTTAATCGGAATTACTGGGGTAAAGCGCACATGAGCGGTTTGTTAAGTCAGTGTAAATCGGGCTCAACCTGGGAACTGCATCTGATACTGGCAAGCGAGTCTCGTAAGGGGTAGAATTCAGAGTGTAGCGGTGAAATGCGTAGAGATCGGAGGAATACCGGTGGCGAAGCGGCCCCCTGGACGAAGACTGACGCTCAGGTGCGAAGCGTGGGGAGCAAACAGGATTAGATACCCTGATGCACGCCGTAAACGATGTCGACTTGGAGGTTGTTGCCAGGCGTGGCTTCCGGAGCTAACGCGTTAAGTCGACCGCCTGGGGGGGGTACGGCCTGAAAGGTTAAACTCAATGTCTGACGGGGGCCCGCACAAGCGGTGGAGCATGGTTTAATTCGATGCAACGCGAAGAAGACCTTACCTGGTCCACGGAAGTTTTCAGAGATGAGAATGTGCCTTCGGGAGCCGTGAGACGGAGTGCTGCATGGCTGTCGTCAGCTCGTGTTGTGAAATGTTGGGTTAAGTCCGCAACGAGCGCAACCCTTATCCTTGTTGCCAGCGGTCCGGCGGGAACTCAAAGGGAGACTGCCAGTAAACTGGAGGTGAGATGACGTGGTCAAAATGCATGGCCCGCCCACGACCAGGGCTACGTGCTACAATGGCGCATAAAGAGAAGCGACCTCGCGAGCAAGCGGACCTCATAAAGTGCGTCGTAGTCCGGAACCGGTCTGCAACTCGACTCCATGAAGTGGAATAGCTGTAATATTGGATCAGAATGCCACGGTGAATACGTTCCCCGGGCCTTGTACACCGCCCGTCACACCATGGGAGTGGGTTGCAAAGAAGTAGAGTAACTTAACCTTCGGGAGGGCGCTTACCACTTTGTGATTCATGACTGGGGTGAAGTCGTAACAAGGTAACCGG
+
-20300(/.*+3334862-'+*/60-,./9;851+*(,11-231312&+'#)*3404544465445521(**()15495,985910/7('((&(68<7011073+'*)(++5*.-241008.4;2+.11%0'&+-20:0.9-+++*1(&-(%&'&)*()))/105566868:324327:46.)-+5.///*(+,--00*+.,2.6.77.)0(21/04/,*%$)0&'(+-,,$%()44&48;:3192.%/&%-+'$'+,(,+11/37.*21/.1*-'*91/.//1223264742--%'&%+//*+242*)(0,23(5)2+1+%&&))-,12*/.**3.))&((-,../+,(.(-+-..1700%1(1)))&(('.1976.,1525,,*%,--.-/01/3*/80/-'*(()-4669''(+8:&5+.)%1)+(..117)')%%%++447:79:<510+,-930+,*.-2,/+0+&(,((+)172201:6600-0-+-1,,4,+,+*161674679:69;8887--(%$$$&((,,(''((,-4/13-*.+-/,&)$)(-/28:5+.3()..006785;78/,---/,+-;;/:7;40.004::967205&'(&*363925;95-..'$(/.+/+/1/-&&(*-.38542:58:88:84:/40.'68,5///02*1&)*5451234-*)%(*3162,.//989090/.3/:2-.3<3:559670.4*%),(2**./08927:3/7232*)0)0,+4,)*+-5/6+.*)*35.9532,8+++,)-./788,)*+.779::1,)*&)%)((),-,0))(&&)(&&$&((+,193(,.(%%(./9023/+(')$)&)*,52:206322..*0('''*+()548::;98432/4:(-1;--),(..49)-75777837)432/-4$#%$'(('),/,.-/0876475.0733-..429/.))')$%()%*',+./4/+,.*+1*(*0++*14225462722+-%00-2.*+*+*04.3;//4521//3*-,5/(**&035:33.8/%)*'(((%%&+++,/03186<85;7,.632604))-)$)1/--6679:66711110:97/*-0,..488986..20268:70
@3dfdbaf8-5ea8-4b0f-a54b-5443c5d0f612 ch=1 read=49388 start_time=2019-12-13T16:00:01Z barcode=BC01 runid=2c9cf7bc05858273f10e7d7ec552fc0bd742dc3e
CTCCTACGGAGGCAGCAGTGGGAATATTGCACAATGGGCACCAAGCCTGATGCAGCCATGCCGCGTGTATGAAGAAGGCCTTCGGGTTGTAAAGTACTTTCAGCGGGGAGGAAGGGTAAAGTTAATACCTTTGCTCATTGACGTTGCAGAAGAAACACCGGCTAACTCCGTGCCAGCAGCCGCGGTAATACGGATTGCAAGCGTTAATCAGGTGCACTGGGCGTAAAGCGCACGCAGGCGGTTTGTTAAGTCAGATGTGAAATCCCGGGCTCAACCTGGAACTGCATCTGATGGCGCGAGTCTCGTAGAGGGTAGAATTCCAGGTTAGCGGTGAAATGCGTAGAGATCTGGAGGAATACCGGTGGCGAAGGCAGCCCCTGGACGAACTGACGGCTCCAGGTGCAGCGGTAGAGGCAAACAGGGGATTAGATACCCTGGTAGTCCACGCCGTAAACGTGTCGGCTTGGAGGTTGTGCCCTTGAGGCGTGGCTTCCGGGCTAACGCGTTAAGTCGACCGCCTGGGAACAGCCGCAAGGTTAAAAAACTCAATGGTGACGGGGGGGCCCGCACAAGCGGTGGAATAATAGTTTAATTCGATGCAACGCAGAGACCTTACCTGGTCTTGACATCCACGGAAGTTTTCAGAGATGAGAATGTGCCTTCGCGGGAACCGTGAGACAGGTGCTGCATGGCTGTCGTCAGCTCGTGTTGTGAAATGTTGGGTTAAGTCCGCAACGAGCGCAACCCTTATCCTTTGTTGCCAGCGGTCCGGCCGGGAACTCAAAGAGGAGACGCAGTGATAAACTGGAAGGTGGGGATGACGTCCAGTCATCATGGCCCTTGACCAGAACTACGCACGTGCTACAATGGCGCATACAAGAAGAAGCGACACTCGCGGGTATAAAGCGGACCTCGCAAAGTGCGTCGTAGTCGGATTAGGTCTGCAACTCGACTCGAAGTCAGGAATCGCTAGTAATCGTGGATCCAAGAATGCCACGGTGAATACGTTCCCACGGGCCTTGTACACACCGCCCGTCACACCATGGGAGTGGGTTGCAAAGAAGTAGGTAGCAACCTTCGGGAGGCGCTTACCACTTTGTGATTCATGACTACGGTGAAGTCATGGTAAGCGG
+
1230,,-,,'*++'*)'++-4+,+0'8))*/.15334('&0(3..098553.,-&'(,65:7***)*2-.159.*2+0,8444*6/2-'&)1/+0+.180/-..,67''-+('.+)*+79.0333126:/;9./78*1-,+1-0-&))).+%*+((,.,(**)2-,.742488:.//,,06.24300910105,/1-0.1-1507.7/2%0$)#'%),77784250,)),2/1132388553;<11:57110))0122./30+18/)/3478576:245*+'($'&)/,,%$$%$$&(*+,/06777,'(*(1,%-)2+5'(-'1&&'*.(1++85..0/,.++*,,/895--/)2-38816/)35+,-(,,-(75+()075956900/..)(&$*&'1975(+(''/+)*'''02956&**)+&3+1,5583;0.27646625,--5:4359432*(-5+,*,*5-2/118'0)*31+2*%'(&)*,711.2*(+')(-40*-*.02/141/+()*2/3%.,%#$&$.,*+/,,-3743;9://55..(*('+*2257;;6,98..76841.,+0(+10/,-))%*.17-7.8/,&*'(&&++.&&)(+.626--)+&087160/07775/0..,,+18;;2-,,,,:3321944677212*'&)39353.3-.).,4)*/1568/-,,'3334:9555-,./051,0+(,-,50-.295;6781,--/61477955467:8879003./0-47.*7-,9:7687:81(1+2,*2,/008/62)&%(*&)%(#(')/1214;59892/..2107:01444570/+,,38679-50,87&$&)).7,,'(/.'*$'#&*0,./++/)(++**,)*)++2%&+%)'&'*++),.0.-,%&#&&.42-/0956332%&-60-0/1132.301..(/$9*(*())*&),()*51+2'('(*/,,%-)0436-1.0.30401198:638'-')+/-26,',19888;5'3-003(($,,2160/2/024-0+.2--8;//1,+)+-,/03/)*+.5/2;455:,&)(&().3--*,-+,)*/7-7,*,/-()+()-*()//.-0367:7774420**'1')*2.02(*('#),&+(,
@d5021bac-633a-407d-bb86-2c29e862491d ch=85 read=139200 start_time=2019-12-13T16:00:07Z barcode=BC01 runid=2c9cf7bc05858273f10e7d7ec552fc0bd742dc3e
CTCCTACGGGAGGCGGCAGTGGGGAATATTGCACAATGGGCGCAAGCCTGATGCAGCCATGCCGCGTGTATGAAGAAGGCCTTCGGGTTGTAAGTGGCGGGGAGGAAGGGTAAAGTTAATACCTTTGCTCATTGACGTTACCCGCAGAAGCTAACTCCGTGCCAGCAGCCCGCGGTAATACGCGGAGGTGCAGCGTTAATCGGAATTACTGGGCGTAAAGAAGCGCGCAGGCGGTTTGTTAAGTCGGATGTGAAATCCAGATAGCCTGGAAACTGCATCTGATACTGGCAAGCAGGAGTCGTAAGGGGTAGAATTCCAGTGTAGCGGTGAAATGCGTAGAGATCTGGAGAATACCGGTGGCGAAGGCAGCCCCCTGGACGAACTGACGCTCAGGTGCGAAGCGTGGGAACAAACAGGGGATTAGATACCCTGGTGGTCCACGCCGTAAACGATGTCGACTTGGAGGTTGTGCCCTTGAGGCGTGGCCGGAGCTAACGCGTTAAGTCGACCGCCTATAAGGAATTACGGCCGCAAGGTTAAAACTCAAATGAATTGACGGGGGCCCGCACAAGCGGTGGAGCATGTGGTTTAATTCGATGTAACGCGAAGAACCTTACCTGGTCTTGACATCACAAGAACTTTCCAGTTGGTGCCTTCGGGAACTGTGAGACAGGTGCTGCATGGCTGTCGTCAGCTCGATGTTGTGAAATGTAGGGTTAAAGTCCCGCAACGAGCGCAACCCTTATCCTTTGTTGCCGGCGGTCCGGCCCGGGAACTCAAAGGAGACTGCCAGTGATAAACTGGAGGAAGGTGGGGATGACGTCCAATCATGGCCGCGACCAAGGGCTACGTGCTACAATGGCGCATACAAAGAGAAGCGACCTCGCGAGCAAGCGGACCTCGCCAAATTGCGTCGTAGTCGGTTGGAGTCTGCAACTCGGCTCATGAAGTCGGAATCGCTAGTAATCGTGGATCAGAATGCCACGGTGAATACGTTCCCGGGCCTTGTACACACCGCCCGTCACACCATGGGAGTGGAGTTGCAAAAGAAGTAGGTAACAACCTTCGGGAGGCGCTTACCACTTTGTGATTCATGACTGGGTGAAATCGTAACAAAGGTAACCGG
+
/14,''('60),.-494.00/58.+5/+0.---00964547499:17;9421,-/05;878977828.2,/-2,)'*(/-/-0..6*3.*+26,.*0+)-4,*-1+(2-*'+6++783610/+/2,,554)+4,,-00;4/6/*+)(*($'./3/.00(5)*1-/,+,1.,,325/.2-**&)()(+,)+)*'),2;1619/0))0+,.569897868+&)'*+(,(,+6;:876<;00926.072758*2,,74+.((*.*,$'**-.-.0-.33332.--/-55372/(%&&''%((0-//(.46+./%-+/4/--0&'&(('*,2/07,+')+-,,)%*234;00+)*..0828-)%%&(.))($'(556-*0467'%+**+.036773251//&%&'(9965*&',+4.5)+0,-'1,.(-.&09--/4.'1/1.,0015/019-2--/00:43*''0-60+6/(*073++5.//-($(%$)*)1**0**.112-6-1*)*-6189002/&*((+)+*-,,/.4/42549)40..21.+,0-:-,+(0/134437;;./8/),*.5:899;::-)++'-%(*0078)&,131011169556567,.2934303953242283558/0+,,-,37,0:*3%(')-./0./77:92<:4:64/0))*.-,03445:88561:7:9:9889344402'*-6;3105:4444559212/81),/9,)*336,+*)(*.*583-2233*,/+(26-.104./6..)7./1++04+(/01)+*,'&()+1%31*-0./23;66660.0-.5./2%-,0.5357356'1(..,)-',(&(--.03(16-(&'('1//-&.,7..9745440634(&(')**+11///0--*&'$+6+++)(()*/$&%1/&2)(+-./..5629(0&1./+-/1789/700.1,-,1),-45003+1*435350.124-*,**.58984****(.,(+(..((21,73335('.,./3240212,+*+1,16+,74-./145910'''(+/*.09377:80$(*'),*/*.)))5298;8-;2,21+425316;-//8424550,,*++111/,&+)+81018893015+,5-56447:
@4083154f-f0fd-4f75-96e1-e3e7d572c3b3 ch=128 read=268320 start_time=2019-12-13T16:00:04Z barcode=BC01 runid=2c9cf7bc05858273f10e7d7ec552fc0bd742dc3e
CCCGGTTACCTTGTTACGACCACTTTAATCATCAATCCCACCTTAAGGCAGCTCCTTCCTTGCGGTTAGGCCACCGGCTTCAGGTGTTATCAACTCTCATTGGTGTGACGGGCGGTGTGTACAAAGGCCGGAACGTATTCACCGCGACATGCTGATTCGCGATTACTAGCGATTCCAACTTCATGTAGTCGAGTTGCAGACTGCAATCGAACTGAATGGTTTTATGGGTTTTGCTTCACCTCATGGCTTCGCTTCCCTCTGCACCATCCATTGTAGCGTGTGGCCAGGTCATAAGGGCATGATGAGGACGTCATCCCCACCTTCCTCCAACTTGTCACTGGCAGTCTCGCTAGAGTCCCACAGCAATGATGGTAACTAACGATGAGGTTGCGCTCGTTGCAGGACTTAATAACATCACGGTACAGGCTGACGGCAACCATGCACCACCTGTATCTCCTTATGGCTATCTCTCCATCTCTGGAGCGCTGGAGTATGTCAAGAGACCTGTGAAGTAAGGTTCTTCGCGTTGCTTCGAATTAAACCACATGCTCCACCGCTTGTGCGGGCCCGATCAATTTACGCTGGGTTTGAAATTCTTGCGAACGTACCTACTCGGGCAGATACTTATTGCGTTAGCACTGAACTTTGACATCCAACACTTGGTACTCATCGTTTTACGGCGTGGACCACTGGGGTATCTAATCCTATTTGCTCCCCACGCTTTCGGGACTGAGCGTCAGTTGAGCCAGATCGTCGCCCTTCGCCACTGGTGTTCCTCCATATATCTACGCATTTCACCGCTACATGGAATTCCACGATCACTCCTCCTGCACTCCTGGCTGCCTGGTTTCCTTGGCTTACTGAAGTTAAGCTTCAGGCTTTCACCACAGACCCTTGCCGCCTGCTCCTTTACGCTTAATAATTCCGGATAACGCTTGCCACCTACGTATTACCGCGGCTGCTGTGGCGCGTAGTTAGCCGTGGCTTTCAATAAATTACCGTCACTCGGCTACCATTTCCTGTAGCCGCCGTTCTTGCTTTATAACGAAGTTTACAATCCCTTCTTCCTTCACGCGGCGTTGCTCGGTCAGAGTTTTCCCCATTGCCGAAAATTCCCTACTGCTGCCTCCCGTAGAAC
+
73*-205,,+0+#2-&)0,0-'(*)%-5,/(--47053+'2+51/*1-+%))+32155,.++*-'&3%-/18008+4*+2.%388/6/../3,,*+((%,*-+-,&'(++03-*-(+.,.,2/8/2/20+'1)-9688:7237120/1/0/116899847872:-''%'*-/337.3(0182)3+-1221.+-)6*-*./15//7.-1+,5.)+*,)0027:+223:5.:4*%',,0-.1-/))/,/6;4,-.1-0)+0++++38566845:+.+./+-2-+'''()3020020*68-01---&%(((0*,/88665/$)/+315*-*/(*.()*0,..-**'(*1072241+*+++3/'(*%)()%%$(,6/%&++++++,-+(15.9.3055861/'%$04/-+.,+'&'++3,&'(&%'*'&/.--+0.-16:5:.3(-(),+.501++2143'&+*0*54347322.01/27780/0(*,$%($%&(++./14.*'))+991.(&'&$*&*,02:9950/00.5*..81&**4+:873;022200015-/5,-/.--)+'/,/0'%'(*-)%)($'$%&)),./*%&('')*(,*.('-006*2))*034')33'((0(++6-0:22,/(+%*)00258-,*,,/0859'6+4+*.+-+7444669809::,12274451:9:;347/1,(3-15*,9/9-)(%)*./,452(#&$&/57/+;:8744'(&((.')/,($+-/./4/.-..'*)&)-,+28./84/'-/:5001989975450126:88<93237157-.(().,-003+))(*++'()-')10/--+-..)*)44418:67.28,+$'%%%&'0+130,))2-8-((',&%08/59,*,01.222788)-))*+*6:/..)*(&''%*')'%.0-1567606289:480..1)+2*,1+,-'-03834968/;00/433%&)('(*32878/+***--5,49/)%&&-.&.))4:677+,.,..-,&0+)201*()'+,/1927;374(-+&(,.0-/3:6,(.''/)'',*+--*'--2997071%-*)-,++41..37/641/*+-/9;/068-()/-15*,36-452.*'&'(*,))+.)39++2.1)(+
@29ce2daf-e6de-44f2-8b89-ef22af960a03 ch=183 read=248019 start_time=2019-12-13T16:00:14Z barcode=BC01 runid=2c9cf7bc05858273f10e7d7ec552fc0bd742dc3e
CCGGGGTGCCTTGTTACGACTTCACTGATCATGAATCCTGAAGTGGTAAGCGCCCTCCCGAAGGTTAAGCTACCTACTTCTTTGCAACCCACTCCTGGTGTGACGGGCGGTGTGTACAAGGCCCGGGAACGTATTCACCGTGGCATTCTGATCCACGATTACTAGCGATTCCGACTTCATGGAGTCGAGTTGAACTCAATCCGGACTACGACGCACTTTGTAAGGAGTCGCTTGCTCTCCTTGAGTCTTCTCTTTGTATGCGCCATTTAGCCCAGCACGTGTGTAGCCCTGGTCGTAGGGCCATGATGACTTGACGTCTCCCACCTTCCTCCAGTTTATCACTGGCAGTCTCCTTTGAGTTCCGGCCGGACCGCTGGCAACAAGGATAGGGTTGCCTTCGTTGCGGGACTTAACCCAACATTTCACAACACGGTGACGACAGCCATGCAGCACCTGTCTCACGGTTCCCGAAGGCACATTCTCATCTCTGAAAACTTCCGTGGATGTCAAGACCAGGTAAGGTTCTACCGCGTTTGCATCGAATTAAACCCACATGCTCACCGCTTGTGCGGGCCCCGTCAATTCATTTGGTTTTAACCTTGCGGCCGTACTCCCCAGGCGGTCGACTTTAACGCGTTAGCTCCGGAAGCCACGCGCCTCAAAGGGCACAACCTCCAAGTCGACATCGTTTACGGCGTGGACTACCAGAATTATCCTGTCTGTTTGCTCCCCACGCTTTCGCACCTGAGCGTCAGTCTTCGTCCAGGGGCGCTTCGCCTGTGCACTCCAGTCTACGCATTTCACCGCTACACCTGGAATTCCCCTCTACGGGACTCAAAACGCGGTATCAGATGCAGTTCCCAGGTTGGGCGGGGATTTCACATCTGACTTAACAAGCCGCCTGCGTGCGCTTGCTGCGCTTGGTAATTCCGATTGCACCCTCCGTATTACACACCGCGGCTGCTGTGCAGGTTAGCCGGTGCTTCTTCTGCAGGTAACGTCAATGAGCAGGTATGCTTTACTCCCTTCCTCCCGCTGAAGTACTTTACAGCCGAAGGCCTTCTTCATACACACGCGGCATGGCTGCATCAGGCTTGCGCCCATTGTACCAATATTCCCCACTGCTGCCTCCGTAGGAGCAATATCAGCACCAACAGAAGGTTAGGAACACCGACAGCTTTCTTCAGCACCAGCAATGCGTAACTTCCCG
+
%$&+)&($)1.1337*--.17;511()+36**++0,-&''1*()-6113+,--6*,90++(*).)0-,,.013;:488:36;5///&3:5-//44(*3::787748822,/,1.74:;:5790,(3838648/12.,192715002:5((*,1'&(*+/3)-/./0.+44-6//19<:762/&()-+)0(/--8638.833/3349820210.0$((.)(&('*)$')*1**)&'++65)&&(&)')&*+563<7/.2367:;7-,/++*10('+++.,.,/(()..03*+0863/5(278;64///-,1/7//0210')63+167604+,*,/2://0;896070-08898/+31//25924.60.355:;23559.1(-36)5-84(+.)4*+()0,,3.)/-2820212//6.0.876;2/,0,()((')--293333.69*,)*(-+,/9.58672133;:30&()/4.61*--/8.,--1463/(*/54/545:36;<95355585419*.0,/(/+3.)%$&&)*21/*')*./%&$+&+-2.0+(,*+'$''&*0-.2+,.7839.5983-287:9<83570-)*8;0/92///--202/+,/0/076)(49:1:8861019/188783711(/11113-3,073544*,3155;)7994-3083:38*4.2255587772145),+1-./7:4452683*(&+)--7')*)*',,65*./2965),..0:52,/069../1487721679<:8/:''30))++)('$#&&$$%#%#)).%&&,,-/0.106<63067150/,),.+/2101+-,22+-,$0(595367+880.13&.-/*2+-38682-5,02,&-0.,)'*-&+('$32)(-01./(*((&*-20*/&-3/47100.+,,*)(%$$(&&'%$#&')+478:-.%*%$'*.2*(++/13291.),+.6360;00.1/(#%''././/.5449-,,9-::<.---'77224547.2('''&+%'%&&,),/89*1416.083+*-2+)0**.,&-))/6/(+*&-1)*6(-')-405;1++*+++%,,.140%/+2/,+-..9*+.*+2+1,5:,(8)&)&)+.*-.504692$*,-.1*++(.++,)3.+,,30//88.),,.4233.,1,+*%&&%&'(*+143-(+$%'7707;;/2213:415187(5/*(('%&&$%$
@f21dc7f6-ce29-4c03-a9f7-eea70677f33e ch=107 read=189321 start_time=2019-12-13T16:00:19Z barcode=BC01 runid=2c9cf7bc05858273f10e7d7ec552fc0bd742dc3e
CTCCTACGGGGCAGCAGTAGGGAATTTGTTATTTTCGGCAATGGGAAACCCTGACCGAACCGCGTGAAGAAGAAGGTTTTCGGATTGTGAAGCTTCTGTTATAAGGAGAACGGCGGCTACAGGGAAATGGTAGCCGGTGACGATACTTTATTAAAGCCACGTAACTACGTGCCAGCAGCCGCGGAAGTAATACGTAGGTGGCAAGCGTTATCCAGGTGTGGGCGTAAAGGGGAGCAGGCGGCAGCAGGGTCTGTGGTGAAAGCGGCTTAACTTCAGTAAGCCATAGAAACCAGGCAGCTAGAGTGCAGGAGAGGATCGTGAATTTCCGTAATGTAGCGGTGAAATGCGTAGATATATGGAGGAACACCAGTGGCGAAGGCGACGATCCTGGCCTGCAACTGACGCTCCAGTCAGCGTGGGGAGCAAATAGGATTAGATACCTAGTAGTCCACGCCGTAAACGATGAGGTACTAAGTGTTGGATGTCAAAGTTCAATTGCACGCAGTTAACGCAATAGGGTACTCCGCCTGAGTATTACGTTCGCAAGAATGAAACTCAAAGGTGTTGGGGGATTTACAAGCGGTGGAGCATGTGGTTTAATTCGAAGCAACGCGAAGAACCTTACCTGGAATGTGACATACTCATAAAGGCTCAGAGATGGAGAGAGAGATAGCTATATATGAGACTACAGGTGGTGCATGGTTGTCGTCGAAAGCTCGTGTCGTGAGATGTTGGGTTAAGTCCCGCAACGAGCGCAACCCTTATCATTAGTTACCATCATTAAGTTGGGGACTCTGAGACTGCCAGTACGACAAGCTGGAGGAAGGCGGGGATGACGTCAAATCATCATGCCCCTTATGACCTGGAGCTACACACGTGCTACAATGGATGAACAGAGGGAAGCGAAGCCGCGAACAAGCAAAACCCATAAAACCATTCTGGTTGGATCGCGTGCTGTTTCAGGCTACATGAAGTTGAATCGCTAGTAATCGCCGAATCCAGCATGTCGCGGTGAATACGTTCTCGGACTGTACACACCGCCGTCACACCACGAGTTGATAACACCCGAAGCCGGTGGCCTAACCGCAAGGAAGAGTCTGGAGGTGGGATTGATGATTGGGGTGAAGTCGTAACAAAGGTAACCGG
+
)**/.12--/*(,.11/5./*'''(,+'-,%(*-.*061-5053,%)+-;300268/,.,.,--,*))',+$****892+8)6*3*(#%&&$&),+',))**92+++&(,5120111*+,%+3)(/.,89811/5(1/-+*'%**-045+2/2*)&))-.-&',,11238680/***%'($&%&'%&'**+,.-.+/+'('%*.)+,//)+9''5431225558+85*()4/%*+,8980:1.03).55-30.,-402011***-*,).'''+)$&,+1(-4,+501:903,-2-.--.+,+..87125))*25034483&*(1,3+%')'*'&&,/.22.,43,,068789854-/20.5-,4.-71/4/2/-,,,,2/6932224+,-3.;0884*,&)+:9:1;++-0*('(,8;52*&#&/693+(,%4*0)//,7/('540/.00-0/2:439;511()*)*&)*346334/507/67563-5.-/85.&4%$&&)&(%**/.3.//5.)))&$((++-'&/.+++,+,'1+--8;835/2((,,018:55871&+$&%&&-(-/&#$%&,-,-**.487-*++14/,-368:494;2),,(+66722/16--30)&%&((&)&.((%(*.25703310436*-2/12%,+.22390+)'&&')*510//0577-6.(+,-++-$,()092687;7728001534&(*'&))344588577747989;4;:6:6:/525(')/+5..20/2/./:4/5110(5+)+.7//9555081.'()+69;2,33*)'$&.(,+,,+**&&)*0,)((+6:-/0+/.2/'873/.125600096357;:01'462(0++)-&6.10/(*,//.**(*+6686466:66:,+,+*0.-&*-(+*+%&))$.2/3-(%%(5&14<<66;7-1,28108110+%*&'&,+*($&'*0,+%&%))(&,,+,)+).,0.,3-+*,+.1362/,1*((')%%&('-'')./980/./*/-+,71282050/.,/*+$&)212/,/8,68//.()(,(&)*202+'(+2051/8,)-0,-6),/0701.066:26/.*.+)'&')*,*+''*)161132-..0+9-037//,./+,0*+.350:0*3/1;03+2
@0e48d07c-68e8-46c8-bebd-a3083ba663c8 ch=342 read=88235 start_time=2019-12-13T16:00:24Z barcode=BC01 runid=2c9cf7bc05858273f10e7d7ec552fc0bd742dc3e
TCACTGATCATGAATCACAAAGTGGTAAGCGCCACTCCCGAAGGGATAAGCTACCTGCTTCTTTGCAACCCACTCCCATGGTGTGACGGGCGGTGTCTTACCAAGGCCAGGAACGTATTCACCGTGGCATTCCTGATCCACGATTACTAGCGATTCCGACTTCATGGAGTCGGGTTGCGAGACTCAATCGGACTGACGCACTTTATGAGGTCGCTTGCTCTCGCGGAGTCGCTTCTCTTTGCTTATGCGCCATTTAGCAGCACGTGTGTAGCCCTGGTCGTAAAGGGCCATGATGACATGACGTCATCCCCACCTTCCTCCAGTTTATCACTGGCAGTCTCCTTTGAGTTCCCCGGCCGGACCGCTGGCAACAAAGGATAAAGGGTTGCGCGCTCGTTGCGGGACTTAACCCAACATTTCACAACACGGGCTGACGACGGCCATGCAGCACCTGTCTCACGGTTCCCGAAGGCGCATTCTCATCTCTGAAACTTCCGTGGATGTCAAGAGACCAGGTAAAGGTTCTTCGCGTTGCATCGAATTAAACCACATGCTCCACCGCTTGTGCGGGCCCCGTCAATTCATTTTGAGTTTTTAACCTTGCGGTAATGCTCCCCAGGCGGTGACTTAACGCGTTAGCTCCGGAAGCCACGCCTCAAAGGCACAACCTCCAAGTCGACATCGTTTACGGCGTGGACTACCAGGGGTATCTAATCCTGTTTTGCTCCCCACGCTTTTCGCACCTGAGCGTCAGTCTTCGTCCAGGGCGCCTTCGCCACCGGTATTCCTCAGATCTCTACGCATTCACCTTTACACGATTCTACCCCTCTACGAGACTCAAACTGCCAGTTATCAGATGCAGTTCCCAGGTTAGCGGTTTCCATCTGACTTAACAAACCTTGCGTGCTGCGCCCAGTAATTCCGATTAACGCTTGCACCCTCCGTATTACCGTGCTGGCTGGGTTAGCCGGTGCTTCTTCTGCGGGTAACGTCAATGAGCAAAGGTGTGCTACTCCCTTCCTCCCCGCTGAAAGTACTTTAACCCGAAGGCCTTCTTCATACACGCAGCATGTGCATCAGGCTGCGCCCATTGTACAATATTCCCCGCTGCCTGCCTCCGTAGG
+
9511&%'.4153351.+.+*,)*,10-.(*+/7035280-.//2)*,%'%).+26-(266.396-/0-/:7)*+29,.:9720/./419:6/-0,-$*'&''*)//20)49*7008282107:49/831326&')/2,'%'(,.1-.0100442:25000/1//00,'(),*3244/0*%()&*,)/./,7+*%)+0*,$),20%''*,//0&(,...1337.,0*'),2/45958499+*)-*-.567996660'(()*,*.)/%)$%&,.:---6977-9.'07929+.,,--)+$,(),6556,,55,)/-6173+,(),2<5347.*++9--.3337/-5+*(3665,*)%,.71;6867;9-8,+)17:*1*4369,.3-7.-.)*'+-/10;00&966.3,1'.-*,-933:/-,)+&()3-))//445633'108,/(++-/3490141+/-444:814+*+0,2)&))0;0)+-3645.---).061:789;5-(1-,,%&''36/16365*284;562.**+,3/0/48'&()%*3.,&%%++.,,31/995020./+4*125660*,25:8<6*378+21427;630812)*(&*'&)1)%)*6:9,)%+')301120617--,--8.-./3*/(++',0+,.3:8808'-,,+/316718,:/./0/78634.-29,--8878821./)15)206,..353587984.976*./)4;:,/2,/-7:*,)+*13),)+*,-537778:9738('1:9,48:63216<34;.)*+-;4211(&/165331302138.&,'%('&'%&'01:54/613,,.*$&)*2/-,0&'&%%'071&22116,+,/-2.144993-542&#'$*+(*'''()*../--005./3+*'$%'((*'''$(')--**.0478991002.-,)(('&('/9:127+7,+-*--%+'+145,'**++41/1.3/-(,151731,-./841274122,/*('+,0:+---+.((+%+0/;0/5470,96+)/20-/-**),,+&+*06.&&++./66856;622-0&-,-%0/**-'(+122&)&%-1222740/6560919002-976(%),)*()(.3/6;+.21,
@c97af8af-dc16-426f-91c3-b07ae6724341 ch=32 read=102107 start_time=2019-12-13T16:00:30Z barcode=BC01 runid=2c9cf7bc05858273f10e7d7ec552fc0bd742dc3e
CTCCTCAGGAGGCAGCAGTACGGAGATTTTCGGCAATGGGAAACCCTGACCGAACTTGTACCGCGTGAAGGAAGGTTTTCGGATTATAAACTTCTGTTATAAAGGAAGACAGCGGCTACAGAAATGGTAGCCGAGTGGCAGTACTTTATTAATACATTAACTACGTGCCAGCAGCCGCAGTAATACGTAGGTAGCAAGCGTTATCCAGAATTATTGGGCATGCAAAAGAGGGCAGGCGGCAGCAGGGTCTGTGGTGAAAGCCTGAAGCCCAACTGGTAAGCCACGCCGAAACCAGGCAGCTAGAGTGCAGGAAGGATCGTGGAATTCCATGTGTAGCGGTGAAATGCGGCGTAGATATATGGAGGAGGAACACCAGTGGCGAAAGGCGACGATCTAGCCTGCGAACTGACGCTCAGTCCCGAAAGCTGGGAGCAAATGGGATTAGATACCCTAGTAGTCACGCCGTAAACGATGAGTACTAAGTGTTGGATGTCAAAGTTCAGTGCTGCAGTTAACGCAATAAGTACCTCCCGCCTGATGTAGTACGTTCGCAAGAATGAAACTCAAAGGAATTGACGGGGGCCCGCACAAGCGGTGGAGCATGGTTTAATTCGAAACAGCGCGAAAGGAACCTTACCAGGTCTTCAGTATACTCATAAAAGGCTCAGAGATGGAGAATGGCTATATAGGATACAGGTGGGCATGGTTGTCGTCAGCTCGTGTCGTGAGATGTTAGGTTAAGTCCGCAGCAGGCGCAGCCCTTATCGTTAGTTACCATCGGTAAGTTTAGGGGACTCTAGCCAGGACTGCCAGTGACAAGCTGGAGAAAGGCAGGGATGACGTCAAATCATCATGCCTTATGACCTGGGGCTACACACGTGCTGGATGGTGCAGAGGAAGCGAAGCCGCCGAAGTGAAACAAAACCCATCACAAAACCATTCTCAGTTCAGTTAGCCAGTCTGCAGCTCCGGCTTCATGAAGTTGGAATCGCTAGTAATCGCGAATCAGCATGTCGCGGTGAATGCGTTTCTCGGGCCTTGTACACCGCCCGTCACACCGCGAGTTGATAACACGAAGCCGGTGGCCTAACTTAAGGAAGGGAGCTGTCTAAGGTGGGATTGATGATTGGGGTGAAGTCGTAACAAGGTAATACGG
+
+)-))-&-+'*+)&&'&**'%))'&(..//*194272'(%**+03+&&&**)*')(*,-+13*(*)&))'&**')*1)(%/,,/7%.,3.*+8,/-+2-,,.-+**)%)/-,-.0/-..(%*0)'(%&''1)%$')),-0*3,*)*('/'/'&$((*4+.+/.6/5+0+0%,*+1+,+&**/*+*4.01,2+'+/.6-/-05102(+&+&--&*))243&/%&-/2,')+12..,5/1;,+++*+0..-,),(,0./4-+//4.2*(('%'#%%%')18(13&('&$'+-.,5(-')$../,,(*,2-)0)&&)5/42/103)3)5-8150,+*,/-2/.,.51-/1511152./432'*/,(**'/(.,-'*))*-.)(()'&&,*/.646-,&%'-)'&&%%**,-113303-/-7'&(/4-*)))+,))/,70+078,.1(+00).7)./365522)+(,-+.-14,,*-'('))..4/-0-.+/1330,0/;6,.03*+235,00+)+,,&0).0810)+/205,0,,*33+,'))**&*()+6;7131,+/+*('/-,//0/(),((3)()4*5:9,22-*/+1(%%&)2.0-(*)&*(*353/51;7.%*)'(),-3./0)++,.3606,,&'(&++(('%*,//+-*,(+-33++5126+*%((981++'+,,864,,*'&/422(,&+'%&&$#$()2.:.03.32.,-,/070135553016807+/35723+,4.*+&,)+%*)510'381120140320028143)3..,/12+1<.+2/2,1364,'),%$(2056678355556/'&'(:74+-/.,-/'.6.3655501006(')/0/.0(1.(+//5262/,+,+++(+(*'..0,--..66866.-%'$+(+.))()))38)*&&'%*((+.'''())'.+')'$%-,'*&--/9323,.147))-,)(&%('551)0**.22,+(&'+'*,,7/.25361668267100-,./.412882-./+.,/1*/'-,./4,&,+.80+-5)763411+*)*-1322;8/,-',*67454452:*+,-33,0'&'',-&,.-1/,**('%%+)(*-,+-*%)01344459.6/131.03-..//15.25.---.+*+025754.&(**%$'+.4
@36db962c-9170-4478-a4f3-e69fe98310a5 ch=7 read=88460 start_time=2019-12-13T16:00:58Z barcode=BC01 runid=2c9cf7bc05858273f10e7d7ec552fc0bd742dc3e
TTGGTATTGCTTCGTTCAGTTACGTATTGCTGAACAACTGAAGGGATTGTCGGGTGTCTTTATGCCACCTGCTTGCCTGTCGCTCTATCACCGGTTACCTTGTTACGGCTTCGCAATCGCTGACTACCTTCGGCGCTGCCTCGCGCGGTTAGCTCACGGACTTCGGGTATTGCCAGCTCTCGGGTGTGACGGGCGGTGTGTACAAGACCAGGGAACGTATTCACCGCGGCGTTCTGATTCGCGATTACTAATGCTCCAGCTTCATGAGTTTCATTTTAATCCGGAACTGAAGACTGGTTTTAAGTTTGTCACCACCTCACGGTATTGCATCTCTCTGTACCAGCGGTATTGTAGCACGTGTGTAGCCTTTTCACATAAAGGGGGGGCATGATGGTTGTCATCCCCACCTTCCTCCTGGTCAGCAGGCAGTCTCATAGAGTCCTCAACTTAATGAGTAGTAACTAGCGACAAGGTTGCGCGCTCGTTGCGGGACTTAACCCAACATCCTGCATTTTGAGCTGACGACAACCATGCCACCTGTCACCTTGTCCCCGGAAAGTCCTCGATTAAGAATGGTAGGGTATCCAAGTCGCACAGAGTAAGGTTCTTTCGCGTTACTTCGAATTAAACCACATGCTCCGCTTCGCGGCGCAGGTCCCAAATCAATTCAGCGGTTTTAATCTGCGACCGTACTCCCCAGGCGGAATGTAATGCGTTAGCGGCGGCACGGTGTTGAAACCCCCACGCCTAGTATTCATCGTTTTACAGCGTGGATTTCTGGGGTATCTAATCCTGTTGCTCCCCACGCTTTCGAGCCTCAGCGTCAGTTACAGTCAGAGAGTCGCCTTCGCCGCTGGTGATTCTTCCTAATCTGCGTGCGCACTGAATTCCCACTCTCTGCACTCTGAGTAGCCAGCTTGGATGCAGCACCAGAAGTTGAGCGGGTATTTCCACATCCCGCCAATCATCCGCTGCGCTCCTTTACGCCCAGTAAATCCGGATAACGCTCATACGTATTACCGCGGCTGCTGGCACGGAGTTAGCCGGTGCTTCTGCGGGCAACGTCAATGAGCAAAGGTATTAACTTCTCCTTCCCCGCTGAAGTACTTGCAACCCGAGGCCTTCTTCATACGCGGCATGGCTGCATCAGGCTTGCGCCCGTTGTGCGCAATATTCCCCTGCTGCCTCCCGTAGGG
+
$$%)(&&)&'%&&&*42&*//+.1546+((()'*(()('))('&&%1+001&+++-046:7-&%('&+1-*/40.56302324553562-09-7.9%).-5-07*-/0+*1(#'()98+,/.%*+%(&*1*))+',-./5//'&(',''%))001.//6.33.,.1)*&1)%-''%''-+)&).(,))'+&037593341102*70816%-,*)3+,866:216;35*+,')-.,/)3542554270/,+*+--/0''(**..'&'#&-6.*$'%$%0++-,*()$+$'''((1.*/1:;7.-,,.(%%&%,,-1620).,11+.*+-5....),+/*)--*-,/*(&,*('&(''***3**'%*.($%&&&%%+,59)..3663-53-,,+)'39,,,((168,-286;96214.0-($&)*)+(*'..732&,(*+//21/./(,-/.-*,'('))('''%(%+*0112.617()&&$'),329-1,66/'%%.',(%*()())%%#&%(+*(./10532.,-1*(+0'5'.0,/51213+1/-3,-197(''+*'(.-*(,,,3--(&''(((&%%)%+&.1&.)'(')(#$&)%*133,,,,'(,+++/)+'$(.-/)'(*')+&*,***++-.++&)-*($%&'#$&'-0/530'''(,.7494---&**67/+0/(&&))+*-)+,-,.29++,655966/'$(../5-0.)*)%+*,)(''*+((),*-4)1759-()%)),-'7+,;:8:;0699,.,)/--1//'/,'')'+-&()++.03/160.3.&((864+%+'&&(((+*12756)*,,.9+,,0-1/232,+---.14316/81345),.-+/*%.%',+*('/91.)%&&&#%#'&(0.+,0135)%&''''#$(&-,,()'*+-*/3'-*,+)'//-.'//(0*$%%%'(+**06(+(3).9+/(&'%%,,(&''(-,-**,(%%*#&'*15-03+%.,2:4/147:83447540),.-/36))%+%'&*)),*(,/7342505*($,*,'+.1+,,9*60*++/*))/)*($)+801./)))&)+.7),,.224,-(*,&',/)*.-)+,)*)*-)*()*($(.,28,*,'0-5282-45$&$&%&*3/666;8667676*2/)+*((5/8-%)1**),%)-2/00.51,)&&(%&+.(29))5-3.)
@872dd0fb-f131-4257-912c-3a3aa4b9fc1d ch=85 read=139294 start_time=2019-12-13T16:00:55Z barcode=BC01 runid=2c9cf7bc05858273f10e7d7ec552fc0bd742dc3e
CCGGTTACCTTGTTACGACTTCACTGAGTCATGAATCACCGAAGTGGTAAGCGCCCTCCCGAAAGGTTAAGCTACCTACTTCTTTGCAACCCACTCCCCATGGTGTGACAGGCGGTGTGTACAAGGCCAGGGAACGTATTCACCGTGGCATTCACGTTCACGATTACTAGCGATTCCGACTTCGTGAGTCGAGTTGCAGACTCCAATCCGGACTACGACGCGCACTTTATGAGGATCCGCTTGCTCTCGCGGGTCGCTTCTCTTCAGCAATAGCGGCACGTGTGTGGCGCTACGGTGTGAGGCCGCATGATATTGACGTCATTACAGCTCCCCTCCAGCTTATCACTGGCAGTCTCCTTTTGAGTTCCAGCCGGACCGCTGGCAACAAAGGATAAAGAGGTTGCGCTCGTTGCGGACTTAAGCAACATTTCCTGCTTACAGAGCTGGCGAAGCCATACATACCTGTCTCACGGTTCCCGAAGGCACATTCTGCATCTCTGAAAACTTCCGTGGATGTCAAGACCAGGTAAAGGTTCTTCGCGTTGCATCGAATTAAGCCGTATACACCGCTTGTGCAGGCCCAAATCAGTGTTTGGTTTAACCTTGCGGCCCGTACTCCCCAGGCGGTCGACTTGCCGTTCAGCTCCGGAAGCCACGCCTCAGGGCACAACCTCCGTCGACATCGTTTTACGGCGTGGACTACCAGGGTATCAATCCTGTTTGCTCCCCACGCTTTCGCACCTGAGCGTCAGTCTTCGTCAGAGGCCGCCTTCGCCACCGAGTATTCATCAGATCTCTACGCATTTCACCGCTACACCTGGAATTCTACCCCCCTCTACGAGACTCAAGCTTGCCGAGTATCAGATGCAGTTCCCAGGTTGCAGGCCAGAGTTTCACATCGACAACAACAAACCGCCTGCGTGCGCTTACGCCAGTAATTCCGATTAACGCTTGCCTCCCGTATTACCCGCGCGGCTTTGGCGGGTTAGCCAGTTATCGCCTTCTGCGGGTAACGTCCGTGAGCAAAGGTATTAACTTTACTCCTCCCCGCTGAAATTGCGCAGCCGAGGCCTTCTTCATACGCGGCATGGCTGCATCAGGCTTGCGCCGTGTGCAATATTCCCCACTGCTGCCTCCCGTAG
+
932132-0/30+1,++13763.%&(&&(*1.244:30+.,&0))*21-0))*,688.34+)-3'0-8;2,)++-/2.,.07/7;-*,2+15,&+*352+--174&/./2&9;988400,/-1376232+18'6,-%'%$*''+/.45;857:.+))%'&$&&&)*&&,))*-.9;533*/19,((&%)*-,,..,),*%-,-..10.6+.,41,----.--&))*.50.33212*-.)')-,))++(*$%'')),+.:.66006'$)(-))%,+'+)%+*,)+($'((('$$))1//3.*0%*'%&'%'&'(')*+22//+/,*,+'-./.+-+.(/%*1+,-;7784:403654774:8-345754/(*/71;47-,,-,1-,1+-4+--0/52**%-,.7/5-333/6.)%---''%)$%(+)&'(3'-'$#$$$&(''&(+*0$*%%'$%'))(*%&'+/-*-,(**-3;9/780+.1++-0279;550233365555::1.3159558:221/328/49<427/14))2,;88<861--.,.39:--*.+/.(/.(*-0//(0-&)/+02792:8974&())+&%'$+00*11;8170/.,+,4408/-1-34188*,044.8510++),(-.+&+$%)003+*%$&%/5.33373-)063.--.403-.-./346:89:087<+032:3449:88979;25,&)+22(4,,4--.9**037.2+$))),3-,+,-19411010732/0-..,),/()&0,-2-.0,0--15-/3'%&'*52,*+-()*,*,*.-//20/65//53))0'))-,**+/-1210+2/653,(.*),**,-,77++(,,4127(&'(,68-/27996:-3*11,12.*'#$(106,.'*+6-++)+./)())((-405;:9<67<5565440*()('*,46+,2//270(&&//0841*,&$((%*,))-,/,)20(')(((%&&%')'&()%'%%&+*&))&%*,)-.*3455404/-.46561(%+,..276+,3*''(/(-03.)+-/61++)(%'*%*+)%)%&#$%'*)&&*+696/7+977-+,+,373/+1+++././027875955/67&1(,.,2.--4/656.-/0234123.3800943
