# Supplementary material for: De novo species identification using 16S rRNA gene nanopore sequencing
Source: PeerJ. 2020 Oct 21;8:e10029. doi: 10.7717/peerj.10029 (PMC7585375; doi:10.7717/peerj.10029)
Supplement: Supplemental Information 3 [file peerj-08-10029-s003.zip › pass_fastq_runid_2c9cf7bc05858273f10e7d7ec552fc0bd742dc3e_422.fastq]

@3531ec23-d5c1-4cfa-bf66-1ff7724fe077 ch=134 read=118411 start_time=2019-12-13T16:01:02Z barcode=BC01 runid=2c9cf7bc05858273f10e7d7ec552fc0bd742dc3e
CTCACGGGGAGGCAGCAGTGGGGAATATTGCACAATGGGCGCAAGCCTGATGCAGCCATGCCGCGTGTATGAAGAAGGCGCTTCGGGTTGTAAAGAGTACTCGGCGGGGAGGAAGGGGTAAGTTAATACCTTTGCTCGTGACGTTACCCGCAGAAAAGCTTCAGCCAACTCCGTGCCAGCAGCCGCGGTAATACGGGGGGGTGCAAGCGTTAATCCAGATTACTGGGCGTAAAGCGCACGCAGGCGGTTTGTTAAGTCAGATGTGAAATCCCGGGCTCAACCTGGGAACTGCATCTGATACTACAGCAAGCTTGAGTCTCGTAGAGGGGTAGAATTCCAGGTGTAGCGGTGAAATCGCGTGAGATCTGGAGGAATACCGGTGGCGAAGGCGGCCCCTGGACGAACTGACGCTCCAGGTGCAGCGTGGGAAACAAACGGGATTAGATACCCTGGTAGTCCGCCGTAAACGATGTCGACTTAGGTTGTGCCCTTGAGGCGTGGCTTCCGGAGCTAACGCGTTAAGTCGACCGCCACAGAATACGGCCGCAAGGTTAAAACTCAAATAGTGGCAGGGGGGCCGCACAAGCGGTGGAGCATGTGGTTTAATTCGATGCAACGCAGAACCTTACCTGGTCTTGACATCCACGGAAGTTTTTTTTTTTTTTTTCAGAGATGAGAATGTGCCTTCGGGAACCGTGAGACAGGTGCTGCATGGCTGTCGTCAGCTCGTGTTAATGAAATGTTGGGTTAAGTCCGCAACGAGCGCAGCCCTTATCCTTTAACCAGCGGTCGGCTGGGAACTCAAAGGGAGACGCAGTGATAAACTGGAGGAAGGTAAAGGGACGACGTCAAGTCATCATGGCCTACGACCAGGGCTACACGTGCTACAATGGCGCATACAAAACGACCTCGCGAGAGCAAGCGGACCTCATAAAGTGCGTCATAGTCCGGATTGATCTGCAACTCGACTCCATGAAGTCGGAATCGCCTTGGTAATCGTGGATCAGAATGCCACGGTGAATACGTTCCGGGCCTTGTACACACCGCCCGTCGCACCATGGGGTGGGTTGCAAAAGTAGGTAACTTATTAACCTTCGGGAGGGGCGCTTACCACTTTGTGATTCATGACTGGGGTGAAGTCGTAACAAGGTAACCGG
+
,)+%&&/6*(,.,243/16364+*-1,6-&)**/846;..,-8;47;7,+*)+1,44433995545254564+'+(+/,&(8,:4;838-30:.%$&(++*&%*&&*++&)(**,1.''-41././+,00/600984(*).44351271+3**2-()$%)+-')*$*')+560600)+*1,*-/,718-4-))+'+12-+&'(414/00/71715''',,/778;:7:,+25-+*)+$&'+/568)57;600906.78-.054/%+2*,0,*,14618,.1%%$)&&...453442/01.,*%&%'(()%&&&()2331*)+'&&+11+,/(/+/:,,+/862----2:790:.*$&'*-/./36831-+.0/978:5341./''))',,.-387/,/8762/.,+,,32606++1:/,))'(*/.2&.0-.01-,'+)*.2-,2159<--45500/14-1466650101112765130%*(&.)0,-8/075.39445(3007.6*-(*+-.:89773;37.031228,,*%(')'%$&()-66,-/7+4/5.::.1312892(&)()/&./52-(,1(*+-5701*01291.,/10-153;84+3*)',-&+&(*&'%('**//3/0.)))+322-,,*118/100+.++1;;;/7.1/2676.+3+,,,-:3/--4.22363322.;92929772*-/3(-2455/+.--.62339:8992233333./)'%+*-00-.053887:1//127122,4,,/00:3(09/05443'(11...5-22434.0(.*&+(/,-8141((*,(+-/24&,+*+08:089;0*/+)3(2))2+'(&&'+./28:964668;95/,-4.+%.,.40+204.2**%''/587...8.4:97988470,(*&&+.4330-))&)$*(/(+/.*-(*1/1595//./.-5(2)*+.+*,&3'*%))+-0/72341/0..3-/+6,,+7.703/.*,('&&&)*)*-/302446*+*70034,/07455:745,2-.((.*03,6+,(+%&&-100:3.0536335/2.,,')/874;44-32*(//-1*+*((**$%()+-476)5+(/50412/8..7:/5.:7//222:28857887;701-3.--3133+++1(2*056477
@ca911f73-e526-4aba-abfd-1efbcc79251d ch=419 read=193389 start_time=2019-12-13T16:01:04Z barcode=BC01 runid=2c9cf7bc05858273f10e7d7ec552fc0bd742dc3e
CTCCTGCAGGAGGCAGCGAGTGGGGAATATTGTGCACAATGGGCGCAAGCCTGATGCAGCCATGCCCGCGTGTATGAAGAAGGCCTTCGGGTTGTAAAAGTACTTTCAGCGGGGAGGAAGGGCAAAGTTAATACCTTTGCTCGCTGATGCAAGCACCGGCTAACTCCGTGCCAGCAGCCGCGGTAATACGGAAGTGCAAGCGTTAGTAGATTACTGGAGGGCGTAGCAAGGGGCAGGCGGCAGCAAGGGATCTGTGGTGAGAAAGCCTGAAGCAACTTCCAGTAGAAGGCATAGAAACCGGAGCTAAGGTGCAGGGGAGAGGATCGTGGAATTCCATGTGTAGCGGTGAAATGCGTAGATATATGGAGGAGAGGAACACACCAGTGGCGAAGGCGACGATCTGGCCTGCAACTGACCTCCAGTCAGCGTGGGGAGCAAACGGGATTAGATACCCTGGTGGCAGTCCCACGCCGTAAACGATGTCATTGGAGGTTGTGCCCTTGAGGCGTGGCTTCCGGAAGCTAACGCGTTAAGTCGACTAGCAGAGTTACGGCCGCAAGAAGGTTAAAACTCAAATGAATTGACGGGGGCCCGCGCAAGCGGTGGAGCATGTGGTTTAATTCGATGCAGCGCGAAGAACCTTACCTGAGTCTTGACATCCACAGAACCAGAGATGGATTGGTGCCTTCGGGAACTGTGAGACAGGTGCTGCATGAAAACGTCGTCGAGCTCGTGTTGTGAAATGTTGGGTTAAGTCCGCAACGAGCGCAACCCTTATCGCTGTTGCCAGCGGTCCGGCCGAGACTCCAAAGGAGACCGCCAGTGATAAACTGGAGGAAGGTGGGGATGACGTCAGTCATCATGGCCCCGCGACCAGAACTACGATGCTACAATGGCGCATACAAAGCTGACCTCGCGAGCAAGCGGACCTCATAAAGTCGTCGTAGTCCGGATTAGGTCTGCAACTCGACTCCATGAAGTCGGAATCGCTAGTAATCGGATCAGAATGCCACGGTGAATACGTTCCAGGCCTTGTACACACCGCCCGTCACACCATGGGAGTAGGTTGCAAAAGTAGGTAAGCTTAACCTTCGGGAGGGCGCTTACCACTTTGTGATGATTCTGACTGGGGTGAAGTCGTAACAAGGTAACCCGGAAGATAGAGCGGCAGGCAAGTAGGTTGCTTACAAAGAAACCGACAACTTTCTTCAGCACCCGGTGCTGGCATGCTCCTGTTGTTAGGGAGGGTTAGCCTGCGCGCAATAAACATCTTCCGGTTTACCGTTACGACTTCACCCAGTCATGAATCCTGGTGATAACTTCCCCAATAGCTTACTACTAACGCAACCCCGCTTTCCCATCGGTAACGAGCGTGGTAATGAGCGGGCTGGCACCGTGGCATTCTGATCACGATACCTTCCGGCACTTCGTAGTCGGACCGAACTCAATCCAGTTTACGACACGCGCTGTAGTCCGCCTTTCTCGCGAGGTCATACAACATGCGCTATACGTGTAACCAAAGCGCAGGGCCATGATGACTTTGACGTCATCCCCACCTTTCACCAGTCACTGGCGATCTTTCCTTTGAGTTCCGGCGAACCGCTGGCTGGCGCACAAAGACTAAGGGTTGCGCCGTTAACAACATTTCACAACACGAAGCTGACGACTTACCATGCAGCACCCTGCAGGATTCGAGGGACACCAAACCTGCTGGAGTTCTCACCGGATTATTAAAGGTAGGTAAGGTTCTTCGCGTTGCGTCGAAAATTAAACTTCACGTAACTCCACCGCTGACAGGCCCCATCGAGGAAACCATTTGGTTGTTTAACCTTGCGACCGCCTCGGGCGGTCGACAACTTTGCCCGTTAATATCGGCTGCACCTCAGGCACAACCTGAAGTCATCGTTTGATGAACCTCTGAAGGTATCTAATCCTGTTGCTTCCCCTTTCACCTGAAGCGATCAGTCTTTGTCCGGGGGCCGCCTTCGCCGCCGGTATTCCTCCAGATCTCTGCATTTCACCGCTGCACCTTAGATTCCTGCCCTCTGCAAGACTCTGGCCTGCCGGTTTCGAGATACGGTTCAGGTTGAGGCCCGGGGATTTCACATCCGACTGACGGATACTGCGTGCGCTTTGCAGCAGTAATTCGATTAACTTACGCCTCCGTATTACCGCGAGCTGCTGGCACGGAATTAACCGGTAACACCAACTCTTGCGGGTAACGTCAATCGACAGGTTATTAACCTTGTCGCCTTCCTCCCCGCTGGCGCACAACAGCTTCTTCATACGCGGCAACTACGTCGACTTTGCGCCGACAATGCAACGCTATTCCCCCCCCGCTGCTACCCGTAGGAGCAATATCAACACCAACAAAAGCAACCTCAACTTTAACGCAGGGCATGTACGGCACCGGCTTATTACGTGGCGCACCGCG
+
)+44/..,47*.4,%++%(),/77),-0-22),'&(*25875))(.,7&7;6789440*/715099,*...0788622*))*)*.053/8//'&')46++,-,36;0*+*,21)'.,*+02.2172//9-9+%+&&(,+051.+*'%&&(*($%)15,6..-611/4/1188231./20-,3--180)0/-,&+)//5434,4*&'*''&.+*+:6/)&)*)++*%%*'(*+*+03954:3+0.)(),-()'-+.-8.**&*(,(,*''&'%&&'(,-2*+,-/''''**,0./*//.3&0()*.0*(,111+000*&)).723;6:5,3+.**/(.)*)%#+(.221033+,.;7999631(*.0*2.(+&.0050./'//-0218.,+&)/++,,,,/.(+.02+**.,)(('(&)+'(*/,'(*,8847(&*.6787/;1,9+,,33)43*+/40*-/'--33'%+(,-(*+3/.-./(--%%%+'(%*/2+**-+(&()).401+1*)((.+/,)%%'(6,*(**/.62/1--*)&$#%&)(''&$&*+2.+.,)%()*/19.8;85566:;00(+/./03,07:027+&)#$%((++5/05(.,%*'(+.-/'&)+4-0-1,*.%+).+++))+.)*-*.2.+(**+0.,+--,++,-/0.3/+(*),-104'7*6.8436/1/,4.5-.45552402$/)))*+),)+'+*.++))(+0'))&#*-16052.,.**-**0/9;:2922/06-(*//50034*2*++90/3012.+6)..(+6-00-+/-)4*2)'&&()*2'63+0-/.169639//1003372667/.+&*+,/0.69,/4445444/**,6:823/..-),(*/5986,('%%%''(-,.40,6-,71/))(*+)5*'$##().158230.,.39.03<76:642(31+&(%*12/8447/,/2-43*)((+:6907000655604/0+0,*(-)6,6456410),./--$,)8770085462-/2111385233376'%377837.10200/2;74;8/0..--.88974,)**'267;3549.(%(&+/+/''(0.7//6.7.)9.+..*-+,.0,52/,66*+6--+++//)(,&)())-+,,2.--21//6*0*.)-5*6/+,607./15++343./.4943,+,,-('+&()*+.80-%(%%+*2-7/1(*30).2$%''(,/+052+'/&+)**+21/((*/70/6(.4+$*0*5--$53-.634--('*46++-)0-,.+'(--'%'%$('&'((+2.1+21)'-..),%)&(+$%&%%%%'%%%$$('/''$&(%&(&%&%%)*)+'&(*(15.)%&,+,0()')(%%&%&(&%''''&%**/,'%'*%-4-*+&%#&(+.261+1+*%%)++**(('%%%%((./*)%'(%%#%$%''()%+('(*&%#+&,/('*-5)'''(,&*&*(('$&$'),'%''&'('()')*&*)%&#$#%%$&-*),')+,.)(((%&'%*&*)'&(%'((1733*.++*)(&&('**7///-..24*%)((+(+%))%)/.&*&,----.(''))&(/*()30481*02&%,*-(--/..(0((%&$%'((()%%*&(+*,0./(&*.,2(.+.**&)+/+.2370)/+++(+****(&&&&$&((.'*))/1/4&%&'(...8.6''+-&$%%(&)'%(+*-061-*,7*))'#&(/40480300/-,-*(*((/'2*79+,-('-*1++,)2.+*&((((-)'%'*,+-),+*))3*'++'((('(%&(532)+**()&%()(%,')-***&)&',/*/*)**''+'-0)-**+%-),+./('''*/()*,)..-'/+-($$'%$$$$#&&'+-0)%'))*/-)'%%)*(*+,().,.%&%%'%%)()&'%'((%&)&&&%$&''&$*+%&((+-(&%(&%#&%%&'%%'(&)*'-*(-0-,+2)-7:80.2(*--1..0/,.416117:7220/*.1666840/'1:6-(1.,-1%/'+%'$$%(2--,,*26+(0.&)%$,.035:666/+(+1673;3/-.*,3%5567/4&*,4-+%)*/*+)),-$54.,()+-/,,***,+6++)%#$'%'-/474328+),%%&$&&)*30+'&-*()&$$#'#&&(*,%((#$%)+')(&&(11/)($%#''('%'$)&)+/0.-+%(*'4*+--,(%'($%$)4,-010521,+%,(1+61/5.5.5-3+-+,,,...),.-+0-0+,'&$($$(&*&%*+-+.60&&(+*/+*'(),-./''$$&''(++0///)*)))'#%&$%%),'384.//0,,(#%(%%&%***&%$(&'%)2611/+&$((//0+*))''&'(%-(.-,.**))-.*')&-231356/.0,.**-,&/-1/+2*++1,(*+&*#&'%%%
@ed9bff86-bc9e-493b-b972-c37a9dad8314 ch=107 read=189447 start_time=2019-12-13T16:01:23Z barcode=BC01 runid=2c9cf7bc05858273f10e7d7ec552fc0bd742dc3e
CCGGTTACTGTTACGACTTCACCCCAATCGCTGACCCTACCTTCGGCGCTGCCCTTGCGGTTAGCTCACGGACTCGGGTATTGCCAGCTCTCATGATTGTGACGGGCGGTGTGTACAAGACCGGGAACATTTCACCGCGACATTCTGGATTCGCGATTACTAGTAACTCCAGCTTCATGTGGGCGAGGTTCAGCCTACAATCCGAACTGAGACTGGTTTGAAGTTGGCTCCACCTCGCGGTATTGCATCTCTGTACCAGCCATTTGTAGCACGTGTGTAGCCCGCA
+
432.2-,-:817.//.33;3/1;6/,4152400106,)(124980.+'&%'*,+),.04,.-+)1.-//58.*1.-/,/*--.791(,*,)+..-%(,+/069/69467012631411.021*94664.73*+/2<68989/5:501&%2&*(+--11./3,,**'((.2-.14986664,9954*)*59//,13,--.9011-154423041:9957,'*)).7,9244845935/6261+/,,-350.-.-2282//421871)+,-/25132513/(1,(%&&
@766e8402-584d-4895-81f6-a23917759368 ch=211 read=114791 start_time=2019-12-13T16:01:29Z barcode=BC01 runid=2c9cf7bc05858273f10e7d7ec552fc0bd742dc3e
CTCCTACGGGAGGCAGCGGTAAAGGGAATTTTCGGCAATGGGGAAACCCGGCCGAGCAACGCCGCGTGAAGGAAGAAGGTTTTCAGTTGTAAACTTCTGTTATAAAGCGGCTACAGGAAATGGTAGCCGGTGACGTACTATTAAGCCACGGCTAACTACGTGCCAGCAGCCGCGGTAATACGTAGGTGGCGGCGTTATCCGGAATTATTGGGCGTAAGAGGGCAGGCGGCAGCAGGGTCTGTGGTGAAAGCCTGGAAACGCTTCAGTAAGCCATAGAAACCAGGCAGCTAGAGTGCAGGAGAGGGATCGTGGAATTCCATGTGTAGCGGTGAAATGCGTAGATATATGGAGGAACACCAGTGGCGAGGCGACGATCTGGCCTGCAACTGACGCTCAGTCAGCGTGAGAGCAATGGGATTAGATACCTAGTCGCGCCGTAAACGATGATACTAAGTGTTGGATGTCAAAGTTCAGTGCTGCAGTTAACGCAATAGTACTCCGCCTAGCAGAGTAAGTACGTTCGCAAGAATGAAACTCAAAGGAATTGACGGGCCCGCACAAGCGATTGGAGCATGTGGTTTAATTCGAAGCAGCACCCGAAGAACCTTACCAGGTCTTGACATGCTCGCAAAGGGGCTCAGAGATGGAGAATGGCTATATGAGATACAGGTGGTGCATGGTTGTCGTCAGCTCGTGTCGTGAGATGTTGGGTTAAGTCCGCAACGACAACCCTTATCGTTAGTTACCATCATTAAGTTGGGGACTCTATGAGACTACCAGTGACAAGCTGGAGAAAGGCGAGGATGATAAATCATCATGCCCCTTATGACCTGGAGCTACGTGCTACAATGGATGGTGCAGAGGAAGCATGAAGCCGCGAGGTGAAGCAAAACCCATAAAACCATTCTCAGTTCGGTTGGTCTGCAACTCGACTACGCTGAAGTTGGAATGCTTCGTAATCGCGAATCAGCATGTCGCGGTGGTGATTCTGGACTGTACACACCGCCCCGTCACACACGAGAGTTGATAACACCTGCAGAAGCCGGTGGCTAACCGCAGGAAAGGAGCTGTCTAAAGGTGGGATTGATGATTGGGGGTGAAGTCGTAACAAACCGG
+
,).(**62;5/14,,-,%,-4+'(+)*-/3631131563671(()%+/*(-,700/,/9118;88885(0)+-2+.-./2:222+...,-79523638020,,/31)*.-..2301**12,17-,,9,),,,-1-,**0'+*+)'),2/2/-.2634454877:,%+$+-419/:0-:10177384-6+*.3//)6/..)3**,,1+//78344312('+.+-'+022:4101*19//.75030+*+,*'-(%'(%&%)%(,/7.012/*/.,6.--/2/8*,6:/0//.-)+-/5.7.+*),1*558/92,5+8,8930///,-/0/852075./3993356530241-4,(.-49:*6.3*)&'*+898/.+--963295454,,**+./920'/0-))))-&%&&'*)+(%04./2&',*+1:/+/57+.*-3068;511%,&')&('*)'*20:3:36-,,/91*,54-0398101.1842(1+0.2+-(.,1387344/&%$(&&'(-)&'+-//55/01*+2992+*%*/75:,('&&*-+&'()(,/,,.+1-/(.+&.)2,')*3456619<9-3596%&,%(-*-'-(%'.402:7455239&/(*(1*)),(,(--/&'+43%/.0/27)*)+,18.,+)*4*67./311.0,04671/2(,('%')+.186336656,125601())')-,&+461:1902.43,.4,&'+&)'&'*&070/20122110.-600:89970:-&,+-%024-5731&&*+,522'.-&((+,743.001.*)'))&+)+$))++(*%,3313087++&)))+',+0248:789%'+..,*'(,512/8.0988.677221'.)+)''$%(*+((0670,0-*,16+33<;20:3-02:;80598;748*/19:(('&%',,,,.+/--/5720++(++,5..0:-0*(*&'('$&(+.-203+(3++))+(0/00/728**$$%#&%%$#&&(%&)-112./1./.5//2410*,')),*'*)3')-/51)))&(-$%*)(060+)-*,()/86/+('.(3**('))5354459,-.125.+4+--..,300*/2+-,././64587-1/&)++/
@417f4824-9b88-45af-8370-e9120dff976a ch=305 read=187159 start_time=2019-12-13T16:01:29Z barcode=BC01 runid=2c9cf7bc05858273f10e7d7ec552fc0bd742dc3e
CCAGTTACCTTATTTACGGCTTACTAATCAGCGGCCCTACAGCTGACCCGCTGCCTCCCTTGCGGTTAGCTCACGGACTTCAGGTATTGCCAGCTCTCATGGTGTGACGGGCGGGTGTGGCCCTGCAAACCCGGGAACGTATTCACGCGGCATTTCTAGCGATTACTAGTAACTCCAGCTTCATGTAGGTTTCGGCCTACAATCAGACTGAGACTGGTTTCAAGGGTTGGCTCCCTCGCGGCGTGCATCTCTCTGCTTACCCAGCCATTGTAGCACGTGTGGCTACACATAGGGGCGGCGATGATTTGACGTCATCCCCACCTTCCCTCACCAGTTAGCGAACAGTCTCGCTAAGTCCTCAACAATGGTAACTAACGACAAGGTTGCGCTCATTGCAGGACTGGCAACATCACGGTACGAGCTGACGACAGCGTACCACCTGTCTTGTCACGAAGGTTTCCTCGATTAAGTGGCTAAAGGGATGTCAAGTGTAGTGGAGTTCTTCGCGTTGCTTCAGATTAAACCCATGCTCCGCTGCTTATTGCGGTCCCGTAGTTACTTTGAGTTTTTAATCTTGCGACCATGCTCTGGGCGGAATGCGCCAATGCGTTAGCGGCGGCGGTGTTGACCCCCCCACACCTAGTATTCATCGTTTGGCGGACTGCCGGGGTATAATCCTGTTTGCTCCCACGCTTTCCGAGCCTCAGCGTCAGTTACAGTCCAGAGAGTCGCCTTCGCCACTGGGTGTTCTTCTAATCTCTGCGCATTTCCTGCCGCTACACTGGAATTCCACTCTCCTCTCCTGCACTCTAAGATAGCCAGTTTGGAATGCAGCGCAAGTTAGGCCGGGTATTTCACATCCGCCAATCGTCGCCACCATGCACTTTACGCCCAGTAAAATCCGGATAACGCTCGCCACCTGCGTGTTACGCGGCTGCTGGCGTAGTTAGCCGTGGTTTCCTCGCCAGGTACCGTCATTATCTTCCCCAAGACAGAACACAGTCCGAAAGCCTTCATCGCCTCCGCGTTGCTGCATCAGTTTCCCCCCATTGTGCAATATTCCCCACTGCCTCCCGTAGG
+
4.-05;34606+/6-*'0))+'&)%''),%%&&,,4/-+.*-,**(*,+'((&(&&(6*0-),)4-8-,-20)*,566694,02/,/0-1/+&*(*)/)+,'*(+)+/.77558.-/('(*,%$$%**((0,0866952:97<+%'&))011.72-*&*+/46:362&/,)'+)2'&)/085.2.-)))%)+,*.6.4350:10&)415673647-.55&$(%)**/,)0)+*4.))&'+3/+/+-.//20.,---2./.6)&%+(((,,))*)%)*)(&%&'($&'*-/*105((&&$)),.179)(*,*/5:8:14.+,85289+*,$%%%'0(%$$&%'()(+,276895+*,.6761&,'/**%(%&&,/,1779921+0+'(-002&,*,1.68/(&$'++-+-..*.-(*+..04//.--.,3-),()(-++2300-+')(,*$%%&(((*1.+,/103251)***0)+..&37../++-00),$%%',,,)-2822,*(+).1-1273++,1+26505)+**2..0,-.%*.*).,,.(,+,)'&)(**,'++21'))-6;<,/9131-*+**/0+,-0-.$&,,028585/,&(%,(())(-($''.,(&(&(,&(&,)-112783.(*+,52&,003<:566(+(&'''-,+-/&,,*.2,)),***586.71-%&'*-'$,)./<3/0+*00828001//32.9+),,,09)**++)**+(*.+1/34;.,)(.-,+-2(*((&*1.0.,+*-*.,4:+,$$$).0/3'*&,',+-*7,**()),)-612/28566,..///(*-8/,/1&-(9039(13-,)(($(&('+.&+,4.%/-.+-82.++,01+(+.*6-3(-.-27*-1&(%'$'(+%%(+.5-&(,052(41/334:,*,+,4/''&&.,,*)&'&(-),/4-://.5060,+-*/1-('*),/+72:,+'+,'()(*+.,/99;:638122543**)*%'%&&+*''&'&&+2(%)--%62-2--/5'10/25-,-+5..-00+/+%,*7.53945*-.7+/.31943436894022)*)',8.-1,2,
@e0974d2f-9883-4b96-b12c-143e607ed7fa ch=266 read=98300 start_time=2019-12-13T16:01:30Z barcode=BC01 runid=2c9cf7bc05858273f10e7d7ec552fc0bd742dc3e
TTGTTGTACTTCGTTCGGTTACGCTATTGCTGTAGTTACTGAAGAAAGTTGTCGGTATCTTTATTGTTAACCTGCGCCGCACGCCAACTCTATCTTCCGGTTACCTTGTTGCATTTCACCCCAGTCATGAATCACAAAGTGGTAACGCCCTCGAAGGATAAGCTACCTACTTCTTTGCAACCGCTCCCATGGTGTGACGGGCGGTGTCAATACAAGGCCGGGAACGTATTCACTGCGTAATTCTGATCCACGATTACCTAGCGATTCCGACTTCATGGAGTCGAGTTGCCGAAGACTCCAATCAGACTACGACGCGCAAGGAGTCGCTTATCTCACGAGTCGCTTCTCTTTGTATCGCCAGCTAGCACGTGTGTAGCCCTGGTCATGGGGTATGATGACTTGACGTCATCCCCTGTCCTCAGTTTATCGCTGGCGATTCTCGCTGAGTTCCGGCCGGACCGCTTCGGCAACAAAGTCAGGGTTGCGCTCGTTGCGGGACTTAACCAACCATTTCACAACACAGGCTGGCGGCAACCATGCAGCACCATCTCACGGTTGCAGGCACGACCTCATCTCTGAAACTTTGTGGATGTCAAGACCGTTAAGGTTGTTCGCGTTGCATCGGGTAAACCACATGCTCCACTGGCACAGCTGCGGGCCGAATCAATTCACGAGTTTTAACCTTGCGGCGAAAATGCTCCCCAGGCGGTCGACCTTGCTGACCAGCTCGGAAAGCCACGCCTCAAGGGCATACAACCTCCAGTCGGCCTCTCGTTTACGGCGTGGACACCAGGGTATCTAATCCTGTTTGCCTCCCGCTTTCGCACCTGAAGCGTCAGTCTTCGTCAGGGGCCGCCTTCGCCACCTGGTATTCCTCCAGATACTCTACGCATTTCACCGCTGCCGGATTTCGCGCATGCGGACTCAGGCAGGTATGGATGCGGGACAGGGACGGGCAGGACGTCGATGCGGCAAATGGCATTGAACAGCGTACCGGTACGGGCGAACAGTTAGCCGGTCTTCTTCTGCGATCAATGAGCAAAAGATGCTTGCTCCCTTCCTCCCCGCTGAAGTGCTTTTTTCAGCGAGCCTTCTTCATACACGCGGCAGCGTCGGAAGCGCCCATTGATGCAATATTCCCCCCTGCCTCCCG
+
&0)++'*-/212,,)%%&**%'&%&%/.'%&&&%+2($(+*+,(*-(**42230/.))'+0*%0(*270315.*+'+/0/),$#$($*+5+-0)&&')'))-(.-0.(2'&&$$&*-*173*)221(''(/+2'(&('%(,,,,'(*+0',,),/)-',,0(,-+37/./31,84+%#&#,($))/6,&.,/1,.-.1,72103*)+(,,,*,,++./6'0+1+,2,'%(*#%%$&&)%'1,*%%')73)+-03;,6)')'.+02946123545*+*,'().+''2,&,*),0*))+/(3*((#$%&&%'()*&*&&,,,*%$(+(*+0')(%&$''&()-+/.4)-*)0,%'&)'&((&$$$$$%#&&*,-++--.97,09:8'/'/0**)++-.'&''*,,,,/030;3/'%$*.3+0+-0;500,&--)+)'%&%)('%&((%.**%&').+.4,*)%(3*2+433'5,1*%+)*,0&/,')%()+456,&-05-''%+$*&'$'&()56/.4.*.-.&(&%#&'(.30-)1424-4/(/''&%*22/)*))*'%$&&*'&&&%$%++-/115-+()&'/,&%((86:5752-,'4,/''&%.)-*&'.,-2316)0-/0'.(--:188.(),-.//2*-.33-**&%$+(*)0((%$%''/1536,((*%,-9;5.30)$$%%*(%'(..%(%**60*&&%'*&-)4.+)&&'(($'%'+*-.//(-)(+%&((0.3533/-).,-$$$%)-(&%''#%'*)'-*)*+,,,86,.-:686880/$,,,4523126438655624<2*-.+/53*+-5-**-,44.,()'*0/4,**(''('.0)++5118330,-*&&&$'$#(**,291,+,%')*+')+-/%3254.:/-,/*$#&#&%)(#.)%$$$#%#$#%(,)(*%$)&'#''%)+(('%%&+-)$%#'('$%)*''$+)&%%&%(&%$$$#%&'#"%$##'&&%(+'$$$##*&&&$#$%&$%&%&%$%&%''2,/(+,2/1,/,&(+**0014/)'(.372&'#&#&')%*-//*+1/,,.69/&(&%&&&(&'(*/.3)''')%&,6:7:76:3.*&(#&%&))(%'*(,/('%(&*,/21((,'$),,,4-./;8295)%$$')&21,'
@ca30ed81-0bb3-430b-8311-7e3dbedcce98 ch=381 read=183356 start_time=2019-12-13T16:01:31Z barcode=BC01 runid=2c9cf7bc05858273f10e7d7ec552fc0bd742dc3e
CCGGTTACCTTGTTACGACTTCACCCAGTCATCGGCCGCACCGTGTAAGCGCCCTCGAAGGTTAAGCTACCTGCTTCTGGTGCAACAAACTCCATGGTGTGACGGGCGGTGTGTACAAGGCCGGGAACGTATTCACGAAAGCAATGTGATCTGCGACTACTAGCGATTCCGACTTCATGGGTCGAGTTGCGAACTCAATCCGGACTGAGATAGGGTTTCTGGGATTGAGAAGCACCGATCGCCGGCTTGCAGCCCTGTCCCTACCATTGTAGTACGTGTGTGTAGCCCTGGCCGTAGGGCCATGATGACTTGATCATCCCACCTTTCCTCAGTTTTGTCACCGGCGGTCTCATAGAGTTCCCACCATTACGTGCTGGCAACTAAGGACAAGGGGTTGCGCTCGTTGCGGGATAGCAACATCTCACGACACGAGCTGACGACGGCCATGCAGCACACCTGTGTTCGAGTTCGAAGAGCACCAATCCATCTCTGGAAGAAGTTCTCGACATGTCAAGGCCAGGTAAAGGTTCGCGTTGCATCGAATTAAACCACATACTCCACCGCTTGTGCGGGCCCCGTCAATTCGCTGAGTTTCAGTCTTGCGGCCGTACTCCCCAGGCGGCGAGCTTAACGCGTTAGCTTCGATACTGCGTGCCAAATTACCCAACATCAGTTCGCATCGTTTAGGGGCGTGGACTACCAGGGCATCAATCCTGTTTGCTCCCCACGCTTTCGTGCCTCAGTGTCAGTGTTGGTCAGGTAGCTGCCTTCGCCATGGATGTTCCTCCTGATCTCTACGCATTTCACTGCTACACCAGAATTCCGCTACCCTCTACCACACTCTAGTCGTCCAGTATCCACTGCAGTTCCCAGGTTGAGCCCCAGGGCTTTCACAACGGACTTGACCACCTACGCACTTTACGCCCAGTAATTCCGGTAACGCTTGCGCCGCCCTTCGTATTACCGCGGCTGCTGGCACGAAGTTAGCCGGTGCTTATTCTTTGGTGCAAAAAATGTCCCAACCAGGTATTAGCCGGCTGGATTTCTTTCCCAATGAGGGCTTTACAACCCGAGGCCTTCTTCACCCACGCGGTATGGCTGGATCGGGCTTGCGCCCCATTGTCCAATATTCCCCACTTTGCCTCCGTAGGAG
+
56-1/4-/25511:.01/-/*)',20,1699:2,170'..03721',*+-.1;4//$''+.2670$(),585567:8:;8631,-.0820-450+/:6546794:;+.+%((-2.675/897-85+1347*+)($*%))+),621+%&'+,.887158667644655:.0+,2991*)(1*,-5573912()98972804(1,687797:968988<;2555*(-)((%'(',%)%%&-+1/-+(+,2+.,/39.-.20:2))-/+05)+*650710-,(*)*--1;//1:28.-/)498::5/.---,3+)()*3-772*0.,/,.+06&/-;:3*/189<1:040.-00'4*)-*-70;4./:304),,.1266;05.-.('5-::5//--(,,*,446534733273.&'&**1/5212/'+.0222-+/126578..)),.975700*(*(.746668;0++1-/6&'%&$,.-8.8-9:7:983102-**&)))-4989697786788:,94<67:75:-.22;<7997<56499/.,1,<<8;<65655556613/+*3)%/)*(-&-+++(*3-6040**0-/10;5116760900/988/6..-/5;/.395.53'&'''(,,654/.90/05:6554121236414088-5,'-)-//02/7*+/<302/276781%--+*&)*,1-+1),205-)++//,7/;5/21<2-./678-,./339855875444*,,+,,/3442;3705+,8.-.118857;74671116771891/-.1*+/6761..00449;95035558222296..-1.66342226*,./58:/0--12)$*35517'*)71-.1,./015599+5-).97:66/823*&.68309,*))*(./631*)+,.9.6;322*,&)(1((*0840+,-/88:61+-+),/'(0,*+%,*'*/2162.1.71/6;530/0288695,(('+**28234160/,.-8/3;4142-4*+4+.7460+&-2850)17)14.,-.++1*4++-43'/77-0:1.,(+/$%)&-416:-,,3(58**..73:5;77<76/85,,-3085568868::988)47104.,(/,1*+-;-.0/0/01379:92'*,).)01/58*-45'+(
@a2185522-a481-432d-8ef8-89a1dcb114ae ch=252 read=220132 start_time=2019-12-13T16:01:32Z barcode=BC01 runid=2c9cf7bc05858273f10e7d7ec552fc0bd742dc3e
CTCCTGCGGGAGGCAGCAGTGGGGAGCTGTACTGAGGCGCAGCCTGATGCAGCCACCATGCCGCGATGTATGAAGGCCTTCCGGGTTGTAAAAAAGTACTTTCAGCGGGGAGGAAGGGTAAAGTTAATACCTTTGCTCATTGACGTTACCGCAGAAGAAACACCGGCTAACTCCGTGCCAGCAGCCGCAGTAATACGGAGGTGCAAGCGTTAATCGGAATTACTGGAAGGCGTAAAGCGCACGCAGGCAGGTTTGTTAAGTCAGATGTGAAATCCCGGGCTCCAACCTGGGAACTGCATCTCTGATACTGGCAACTTGAGTCTCGTAGAGGGGTAAAATTCCGTTGGTGATGCGTAGAGATCTGGAGGAATACCACCGGTGGCGAAAGGCGGCCCCTGGACGAAGACGGCAGGTGCAGCGGTGGGGAGCAAACAGGATTAGATACCCTGGTGGTCCACGCCGTAAACGATATGTCGACTTGGAGGTTGTGCCCGCTTGAGGCGTGGCTTCCGGAGCTAACGCGTTAAGTCGACCGCAGGGGTACGGCCACAGGTTAAAACTCAAATGGATTGACGGGGGCCCACGCACAAGCGAGGTGGAGCATGGTTTAATTCGATGCAACGCGAAGAACCTTACCTGAATGTGACATCCACGGAAGTTTTCAGGGAATGGGAATGTGCCTTCGGGAACCGTGAGACCCAGGTGCTGCATGGCTGTCGTCAGCTCGTGTTGTGAAATGTTGGGTTAAGTCCGCAACGAGCGCAACCCTTATCGCTTTGTTGCCAGCGGTCGGCCGGCGGGGAACTCAAGGGGGGCTGCCAATTGATAAACTGGAGGAAGGTGGATGACGTCAAGTCATCATGGCCGACCAAGAGGCTACGTGCTACAATGGCGCATACAAAGAGCGACCTCGAGCAAGCGGACCTCGCAAAGTGCGTCGTAGTCCGGATTGGAGTCTGCAACTCGACTCCATGAAGTCAGAATCGCTAGTAATCGTGGATCCAGAATGCCACGGTGAATACGTTCGGGCCTTGTACACCGCCCGTCACACCATGGTGGGTTGCAAAAGAAGTGGGTAAGCTTAACCTTCAGGAGGCGCACCACTTTGTATTCATGACTGGGGTGAAGTCGTAACAAAGGTAACCGG
+
.)/(%%+(31(-,03121228:5(((00)1&*)-'--,+*(*+05646582(12++'+*,17232,/.2-0../*+,7575&(655:1.*+2.,'*(().3-+'*')/1*',-*+-1,+/:7*+2*3-1350:1-/68415.--0/8(,,&'+*0,&+)'&**-'))%,(*,366968:241-,./-/%-,3.--636121-3202./007-7,0.93111---5/)(+0+*(+,.'001&1+31.-.,+2-50/2:88/28266977()-5(295,6-,+:'/)28/.5/3366894//+(*..127665332+,-,+-..)+350-(0.3*+.340032*%%&&'#'*(%*,+-,.-/044892280850-0(,/141/7.-,/'(''%$)0/')1/..)*.(,511.,2443.*+*&'+'-5-(012;+3-+,$.++,0385<+.4700'&%()225:9542'*++*&*&**'(*0-1+',+/8+.0.40(*,)(',)()('34460300,//,.(-*)*16361861(+)#'$')*'**-8,,)$'&15264;;2443(),,(*%,)--+)6:9+7.*%*)**,02.--$(.,07/-($(+(;;6-507-+,-'1302.5,-4,./,&'&(2955+,-+//14769,*,.3&)'0;982,/,'+(*1.+*(0076766534<21211341/4+,(&&,35597356361/14792365689:87-6-,,57:7664435257841178-.3/8442203358;637554%'0/,+/0+13/./0835%,+,'&%&,,&/+-;8/++.1,((.-)*&&%.&)*.-9-*)2-)52,806630++*+)()+(/,027975'&%''))-:1+)&'$)&$'&*106179;;5;623247827,&*')331*))*+-/2.*+.80.**+%&-74),597775598190(0)//-+(++/5881((&''+0/31*+-,5.//%-).,.*.-/0238/1+-/*201&&(1,7560,.+30./:216-5-/(./1,**&(()*1/508,+**'**--*)*('(6136/+46.)&(+()(2*,1'&&'&2*14073$1,*.1/,-*-0/4/61),+,3-+,.234-;:8..-+),-.3)))).)++**',.:6
@04ccdd69-832f-4601-8c6f-7e007e9c9601 ch=75 read=131909 start_time=2019-12-13T16:01:50Z barcode=BC01 runid=2c9cf7bc05858273f10e7d7ec552fc0bd742dc3e
GAAGTATGCTTCGTTCAGTTACGTATTGCTTGGTAACCTTTCTGTTGGTGCTGATGTGCTCCTACGGGGAGGCAGCAGTGAGAGAATATTGCACAATGGGCGCAAGCCTGATGCAGCCATGCCGCGTGTATGAAGGCCTTCGGGTTGTAAAAGTACTGCTTTCAGCGGGGAAGGAGTAAAGTTAATACCTTTGCTCATTGACGTTACCCGCAGAAGAAGCACCGGCTAACTCCGTGCCAGCAGCCGCGGTAATACGGAGGTGCAAGCGTTAATCGGAATTACTGGGCGTAAAGCGCAGGCGGTTGTGAATGAATCGCAAAGAAATCCCCGGGCTCTTCTGGGAACTGCATCTGATACTGGCAAGCTTGAGTCTCGTAGAGGGTAGGGCCCAGGTGTAGCGGTGGTGAAATGCGTAGAGATCTGGAGGAATATGCCGGTGGCGAAAGGCAGCCCCTGGACAAGGCGACTCCGGGTAGAAAGCGTGGGAGCAAACAGGATTAGATACCCTGGTAGTAGTCCACGCCGTAAACGATGTCGACTTGGAGGTTGTGCCCAGCAGGCGTGGCTTCCGGAGCTAACGCGTTAAGTCGACCGCCTGGGAGAGTACGGCCGCAAGGTTAAAACTCAAATGAATTGACGAGGGCCCGCACAAGCAGTGGAGCATGTGGTTTAATGAAGATTCGATGCAACGCGAAGAACCTTACCTGTGAAGCATCCACGGAAGTTTTTTCAGAGATGAGAATGTGCCTTCGGGAACCGTGAGACAGGTGCTGCATGGCAATAAAATCAGCTCGTGATGTTGTGAAATGTTAGGTTAAAGTCCCGCAGCAGGCGCAACCCTTATCCTTTGTTGCCAGCGGTCCGGCCAGGAACTCAAAGGAGACTGCCAGTGATAAACTGGAGGAAGGTGGGGATGACGTCAAGTCATCGCGGCACCCCGACCAGGGCTACTACACGTGCTACAATGGCGCATACAAGAGAAGCGACCTCGCGAGAGCAAGCGGACCTCGCAAAGTGCGTCGTAGTCGGATTGGAGTCTGCGGCTCCACATGAAGTCGGAATCGCGCTAGTAATCGTGGATCAGGAATGCCACGGTGGAGCCGTTCCTGGAGCCTTGCTTACACCGCCCGTCACACCATGGGAAGGGATTGGGTTGCAAAAGTAGGTAAGCAACCTTCGGGAGGCGCTCACCACTTTGTGATTCATGACTGGGGAGTGAAGTCGAACAAGGTAACCGG
+
'')(()($'+.31238*'.,&++.*.-+*-+)%+*.,./9/+01-1063/.('),*1%%&)((/1*23*'*)+010.-0&%&&&)-/,3*')')0:99;6/'-.6)081112150%.2/4695-,',-/21(**()-/-./(899:3,1:6*%+$%''),26-*.-+261)*+-&*+-37,.:382161/94./25+8,0%1,)&%+,+%/((-*'+(#%'-/,/,*/.,.364565.(+*))).*-/0*6+++851-0-*.12+**'(*/.-.,00-0.455;;97,2595(*'()068/3-,+,,*(*'*1.(%**/'&/0,,055-'3532,+'%$&*)-/-0553/1*)-222709/./&()'(''((.039:0/,-+++20.*)'),21/**+*0/-,%,,,8711546/--,-3868-+-*+*)(&%--+**.1/)*0(-/4(-172((.31.,%.(,)&)),((2*(($,'&*+73-+2',01817')+%/''&(,,19/,--*&&%&*+.)'*-03..'0//12314/.-,20600/+.5..,10)$&&%*.+'$'&&&*+,(-(*+1180///-71,+,///48453037,*'&&)(*(,3+'(($0(.'/69456:3840/-4072,1+%27*/-*&**+23*1.1230--.-2,-&03;.2+*(++$'8)0..23:201,/'*4),235/3-010**$%&$()*/,)+--),*/0;:;/911')*410-(-,),+-*1..1:83568640(/24052634432+''''(,-089/+++-./6+,)%(&()+,007/.*9+,*7-;49),816+,/.&+(+3//5375<121006+*3-*-1*16--/)/2/-,2,6,0+1,.995;5-2(*)(#%()',02468<898980..+,.0,,12,,.,+'),..'()*399'&&)'"&*,)..023233/,)(&')%'*..277446106/**+,..2+&(%(('(,,01880--)(()*74*14;66865**.74/2*3)*%')/157*7*4-/(''+1233**/,.-)(+0018000$.)+,0,0//0.*-.4034;9:767,,()*.26++.0213(%&&',+03.+31%)4,1+&$&%')-0822;8/12'.,/4)/(*&''(,'&++/-)(('()6+&%('-.),($'',*-,06*:7-05,0541-.4)./3314899<86554433,*)%&'+)'''+,+75611/)5)3+4/
@36a8d8f6-b287-4315-ac81-48f972d664d5 ch=155 read=123502 start_time=2019-12-13T16:01:49Z barcode=BC01 runid=2c9cf7bc05858273f10e7d7ec552fc0bd742dc3e
CCGCCAGGAGCGTAGTGGGAATATTGTAATGGGCGCAAGCCTGATGCAGCCATGCGCGTGTATGAAGAAGGCCTTCCGGGTTGTAAAAGTACTTTCAGCGGGGAGGAAGGGAGTAAAGTTAATACGCTGCTCATTGGCGTTACCCGCAGGAAAAAACACCAGCTAACTCCGTGCCAGCAGCCGCGGTAATGCGGAAGTGCAAGCGTTGAAATCCGGATTACTGGGCGTCGCAAAGCGCGCAGGCAGTTTATTAAGTCAGATCTCATAGAATCCCGGGTAACTGGGAACTGCATCCTGATACTGGCAAGCGAGTCTCGTAGAGGGTAAAATTCCAGGTGTAGCGGTGAAATGCGTATTAGAGATCTGGAGATACCGGTGAAGGCGGCCCCTGGACGAAGACCCGGCGCTCAGGTGCGAAAGCGTAGAACAAACAGGATTAGATACCCTGGTAGTCACGCCGTAAACGATATCGACTTAAGGTTGTACCCACGCCGGAGGCGTAGCTTCGGAGCTAGCGTTAAAGATCGACCGCCTGGGGAATTGCAGCCGCAAGGTTAAACTCAAATGAATTGACGGGGCCCGCACAAGCGGTGGAGCGTAGTTTAATTCGATTGCAACGCAGAAGACCTAAAGTCGCCAGCATCCACGGAAGTTTCAGGATAGGGAATGTGCGGCCGGGAACCGTGGGACAGGTGCTGCATGGCTGTCGTCAGCTCGTGTTGTAGAATGTTGGGTTAAGTCCGCAACGAGCGCCAGCCCTTATCCTTTGTTGCCAGCGGTCGGCCAGGAACTCAAGGGAGACTGCCAGTGATAAACTGGAGGAAGGTGGGGATGACGTCAAGATCATGGCCCCGCCACGACCAGGGCTACGCATTACAATGGCGCATGCAAAGAGAAGCGACCTCGCGAGGAGCAAGGCGGACCTCATAAAAGTGCGTCGTAGTCAGTTGGAGTCTGCAGCTCGACTCCATGAAGTCCAGCGGAATCGCTAGTAATCGTGGATCAGAGATACCCGCGTGAATACGTTCCAGGCCTTATGCCTGCCCGTCGCACCGTAGAGATTAGGTTGCAAAGAAGTAGGTAAGCAACCTTCAGGGAGGGCGCTTACCGCTGTGATTCATGACTGGGGTGGAATCTAACAAGGTAACCGG
+
+&#%%$'*&&(%%$&'(-,&,(-)0'%(6-14.**,.-%*(''*.-)''(+/.-.11/1.3//+-+'+)+1/2...&+6.10+,289,),-.3:2.-..)37+(+.+--6.*-,.75--8-4)&(%%)'(+,&,,-.20/4//7/.0'1%/0505/./1-'**++-(*.746536/020/56+*+&'(()),&,'&()()++*-.0+*12,--**,)*-+-.60)(%(%%'*10*+))&&%&(-'.2;6+.6/5+05./00.)'&(&((+'-*((,-+.+**'.+424211109')-4454726136,3)%'(+,2074*)*/,.1//0003/+2++()(+,085,82**013.('(&'***22+/*%''($2-3.**+/*1,,//91(+.2..,+*)*/'')*112570/6444/+.+'(+,'+''(,977$*-&1)*(--35:4-3.-,//3'*,27134<9--,-&233121900*.//,/'36,&+&(((.$'(&(&&$&'++)/'('))%*(()24,').0---/,.,..,+'%$&&'))*.-/0-*.+/4294/02+'1.+-*3*00;.;;-.3+'-'0-)')'))*.*,,%,%(*943/2:3/(+%#'+,/.0'&,((()*'%.('++.4:0011057+,*,-+(0:,-*))*+%&1'0--861,&(++'22263;42)'**4&/+,./:631,2,,-445--0./025554272-+(%(&'+1(.-01/5--00)*)(/&%+*)-,+02810734/'*(('1/++.),+/3+.-700%601105/()(+)&,(//006&0.-.233*0,-.*+--+/+,+5942699;9613(&$())))'*(.*$'&'(+02;,5320.--(,&'&&%*',)&&(+*-%202*&&&&)&)*/-221),*'+'*$)%*%'(*/*2555.,232*./12143*+,015&)(6/3+,--/16.+//.-/0446,-,)(&(*'($%)2,767/./.-/2976177:526.,,(+/+33&&*'*+-8,%,*332(%7886-1'*%+&#$),0.,-$'&-(&*&('&&,*'.2/-*+,2,'((')&.-*-+'(*0,)/+.%)6+*-0+32+2+)-0%&+&'+,-61362-,,-32+''%&'///3850+/,+566;19
@c0acceee-6ae6-4ecf-8196-b20f51df2e73 ch=29 read=79524 start_time=2019-12-13T16:01:48Z barcode=BC01 runid=2c9cf7bc05858273f10e7d7ec552fc0bd742dc3e
CCGGTTACCTTGTTACGACTTCACCCCAATCGCTGACCCTACCTTCAACCGCTGCCTCGCTGCAGTTAGCTCACAGTTCAGGTATTGCCAACTCCTCTCCTGTAGTTGTGACAGGCGGTGTGTATAAGACCGGAACGTATTCTGCACGCGACATTCTGATTCGCGATTACTAGTAACTCCATGTAGGCGAGTCTCGAGAAGCCTACAATCGAACTGAGACTGGTTTTAAAGTTTGGCTCCACCTCACGGTATTGCATCTCTCATGTACCAGCCATTGTAGCACGTGTGGCAATACACATAAGGGGGGCATGATGATTTTGACGTCATCACACCTTCCTCCTGGATTAACAGGCAGTCTCATAGGTCTCAACAATGGTAGTAACTAACGACAAGGGTTGCTCGTTGCGCGGGACTTAACCCAACATCTCACGACACGAGCTGACGACAACCATGCACTGCCTGTCTGCTGCTTGTCCCCGAAGAGTTTCCTCGATTAAGAGTAATGCAAAGGGATTAAGTGTAGGTACGGATTCTCGCGTTGCTTCAGATTAAGCCACAGCGCTCCTACCGCTATACTTGTGCGGGTCACGTCATTCGCGGGTTTTAATCTTGCGACCGTACTCCCCAAGGAATGCTTAATGCGTTAGCGGCGGCTTTGAGTGTTGAAACCCCCACCTAAAGCATTCATCGTTTTGCAGCGTGGACTACCAGGTATCTAATCCTGTTTGCTCCCCACGCTTTCGAACCTCAGCGTCAGTTACAGTCAGAAGGTCGCCTTCGCCATAGTGTTCTTCCTAATCTCTGCGCGCATTTCACCGCTACACTAAAGAAGATTCCTCTCCTCTCCTGCACTCTAGATAACCAGTTTGGAATGCAGCGCACCCAAGTTGAGGACGGGTATTTCGCATCCCTTAATCATCCGCCTACCGCGCTCCTTACGCCCAGTAAATCCGGACAACGCTCGCCTACGTATTGCCGCGGCTGCTGGCGCGTTAGCCGTGGCTTCCTCGCTGGGTACCGTCATTATCTTCCCCAAAGGAACAGAGGCTTTACGATCCGAAGAGCCTTCATCACTCACGCGGCGTGCTGCATCAAGGTTTCCCCATTGTGCAGTAACCTTCACTGCTGCCTCCCGTAGGAG
+
9,()2.*,++-%10),--.11/.+.(((2/610/-),80../+**$*(2529844632$%*(+/233/./--)+%()2,%.()&,'&1**%),*()(*'&&*,).1')*236(7:455665+)'&*0+236+-*,-44425*&&'#&&'3266841'*,6;9357-8+**)&..23+)+'%**+(39661121-/&'&((%',144746400,+*)''*+,0-3<;+()+()32.2.22++2,7745653/22.+&(*)+)'%-()'/*215:408,)(**+1024.1,*+$#$&%)%%(,*.843*007//000188('%&&&'*))#%$,0--/,*040-()///.3&(.3653/'(%#%''((/203+0,+(--%)'*'')102968/*,300-,,(,,6,)(%&'0325170&/1)/*,-4232.1420./**1556/4434586,%)().236630(%%&%+('(*)-/.790())'$%+33.5344/3/0.(()*+*)'*$)',)%$(%0*)*'%&'&%%#%''*)&)+).)-.-.693''-3.57.2/+,&&%$%')2&$(+*,+*&')+/-/06281//&'%*)(-/+)*'&.-;<-39345723/*0:&3(+,578*('('+))())+.3088.7-,,1/53(0+*-+)()+-6955;705.3)%**$+)&##%,+76787/84,%&%.,664.)%&)34)10*-27238259*,3:3+./0:6+)3-,.70-*+&798642657:4070/05274/),)(**++0+,6.790((%-136934.8-(/()&+*/*/,,&(),4.--6/4888854-/.(%)((/+5.+*-.//-(*-+&&*(../,()371919+86;7301/04.**+%((*-,,+.-23)(''+*('-&*++*%(*,04''(2-/04;;9897-+)%$('124%,'$(&0+('+/27623879.&*3,6677+1,'%/.0,0,%*%%(0.,-/+#%&%'&)),//56247943.1((*''(''#$$,)23563:1205'/+,(*,)*&&0/--'*+2,2,+,./.0&&)+$(%*(*/7:96+(,/)0./--*)-,22558817*4/2:34-+(*+1.1%/&$#%$%$&*/,105699775/9++./3'*&
@ff3f0a6d-caf0-4568-b1d5-9ca42bdce8c0 ch=108 read=199486 start_time=2019-12-13T16:01:44Z barcode=BC01 runid=2c9cf7bc05858273f10e7d7ec552fc0bd742dc3e
CCGGTTACCTTATTTTGACTTCACCCCAGTCATGAATCACAAAGTGGTAGCGCCCTCCCGAGTTAAGCTACCTACCGCTGGCACAACCCTCCCATGGTGTGACGGGCGGTGTGTACAAGGCCGGGAACGTATTCACCGTGGCATTCTGATCCCGCGATTGCGATTCCGACTTCATGGAGTCGAGTTGCGAACCAATCCGGACTGACGCACTTTATGAGGTCGCTTGCTCGCGGGTCGCTTCTCTTTGTATGCGCCATTGTAGCACGTGTTAGCCAGCCCTGGTCGTAGGGCATGATGACTTGACGTCATCCCCACCTTCCTCCAGTTTATCACTGGCAGTCTCTTTTGAGTTCCCGGCCGGACCGCTGGCAACAAAGGATAAGGGTTGCGCTCGTTGCGGGACTTAACCCAACATTCCTAACCCACGGAGCTGACGACAGCCATTGCAGCACCTGTCACGGTTCCCGAAGGCACATTCTCATCTCTGAAACTTCCGTGGATATTCAAGACCAGGTGGAGTTCTTCGCGTTGCATCGAATTAAACCACATGCTCCACCGCTTGTGCGAGGCCCCATCAATTCATTTGAGTTTTTTAACCTTGCAGCCCGTACTCCCCAGGCGGTGGAAACTTAACGCGTTAACTCCGGAAGCCACGCCTCAAGGGCACAACCTCCAAGTCGACATCGTTTGCGTGGACTACCAGAATTATCCTAATCCCCCGCTTTCGCACCTGAGCGTCAGTCGTCTTCGTCCAGGGGCCGCCTTCGCCACCGGTATTCCTCAGATCTCTACGCATTTCACCGCTACACCTGGAATTCTACCCCCCCCTCTGCGAGGGCTCAAGCTTGCCATTATCAGATGCAGTTCCCGGAGTTGAGCCCGAGGTTTCACATCTGACTTAACAAACCATACGCCTGCGTGCGCTTTACGCCCAGTAATTCCGATTAACGCTTGCACCTCCGTATTACCGCGGCTGCTGGCGCGGAGTTAGCCGGTGCTTCTTCTGCGGGTAACGTCGATGAGCAAAGGTAACTTTACTCCTTCCTCCCCGCTGAAAGTACTTTACAACCCGAAGGCCTTCTTCATACACGCATGGCTGCATCAGGCTTGCGCCCATTGTACCAATAATATTCTACTGCTGCCTCCCGTAGGAG
+
88667;56832,/54-),138800/6-&&+.286570.,+,7.-14,-,)+-3:75/41*).0856-/1.792237/,0%&''*,-.8/),+*))(,+++/250995'/-.../13766+9,.6609117569535;6753328776785:2)'-,-*0'(()+41:11,//.&()(&)*-1269948&'*',+8/2,724,*)))*)(,-45..0/33240,1-*,21/4/,1,-,.4014-4:..,--*+79;,6*('$))'+.-.4('(&&()0;/*-;:8663*+%$&)&),)*-,4../89:::1691*-83999241004<8566,.,+.-'3621./9:,+)68:3/,-1003;9984351813*15;/*7,3-'043/912/32222;13.:.440./'/.*/11352))&&%**&&**('&1212642.-)2+&.&$*&&&(,0046/*-.3:;3:9.,1)0,.0/05204,.231+*/3/+080803:651'%&$*)-/59,-/-*++.69689:45316/006600.0.1<;:80/////-10-050+.*,-67.&./*171'/3'8*8-57;/..56/<6<,79571:*/)126+-7460547+/-3,.))'+'&%'.,1.11107/-'**,-2+.-)-.)*)-107/0(1*)&*,60:.6(5-56834968:604*%&+-8;9:7774++&%2(()0-+0/0-.14*'(06/0./+-0-.07:8:55/.*',/2:9618('---'.,*,/0979::379)4333:07-0*+,22361+-,.-59;8890////2,/513212301.%3380722+*+()%+&0../9:17-,1/,3-&&-)19+,12239951480&,$'4957310(($)+,7*-*+-0313*+)*0.24::51%%#&%/5068887410012-3.61+$..269;19550;0;03307//-49/1838826002.0,4.00406/-&0*1(*1-,-57/75,.292:68311/462477355($$'(,038**2+,-,.790012819:523:<6+.::66-,,+,/+*),+3.7.)&%'53:8<::<:65.-*($&&(,53337660'77448.3+1-,'-*'('.+./+*'(%-+)$$())-8+03*39**936))%
@bfe18ae6-0ede-4fed-b9f9-8e2d3b6e731a ch=459 read=87982 start_time=2019-12-13T16:01:43Z barcode=BC01 runid=2c9cf7bc05858273f10e7d7ec552fc0bd742dc3e
CTCCTACGGGAGGCAGCAGTAAAGAATTTTTTTCGGCAATGGGGAAACCCTGACCGAGCAACGCCGCGTGAAAAGGTTTTCGGATTTGTAAACTTCTGTTATAAAGGAAGAACGGCGGCTACAGGAAATGGTAGCCGGTGACGGTACTTTATTAGAAAGCCACGGCTAACTACGTGCCAGCAGCCGCGGTATTACACGTATTGGCAAGCGTTATCAGGGTATTGAGCGTAAAGAGGAGCAGGCGGCAGCGGTCTGTGGAGGCAGCCTGAAGCTTAACTGACTAAGCCGCGAAACCAGGCAGCTAAGAGTGCAGGGAGAGGATCGTGAATTCCATGTGGTGAAATGCGTAGATATGGAGGAACACCAGTGGCGAGGCGACGATCTGGCCTGCAACTGGCCAGTCCCAGCGTGGGGAGCAAATAAAGTTAGATACCTAGTAGTCCACGCCGTAAACGATGAGTACTAAGTGTTGGATGTCAAAGTTCAGTGCTGCAGTTAACGCAATAGTACTCCGCCTGGAAATTATTACGTTCGCAGAATGAAACTCAAAGGAATTGACGGGGGGCCCGCACAGAAGCGTGGGCATGTGGTTTAATTCGAAACAGCGCGAAGAACCTTACCGGAATGTTGACATACTCTTAAAGGCTCCAGGGTGGAGAATGGCTATATGAGATACAGGTGGTGCATGGTTGTCGTCCAGCTCGTGTCGTGAGATGTTAGGTTAAGTCCGCAACGAAGCGCAACCCTTATCGTTAGTTACCATCATTAAGTTGGGGACTCTAGCGAGACTGCCAGTGACAAGCTGGAGGAAGGCGGGGATGACGTCAAATCATCATGCCCCTTATGACCTGGGCTACACGTGCTACAATGGATGGTGCAGAGGAAAGCGAAGCCGCGAGGTGAAACAAACCAAAACCATTCTCAGTTCGGATTGTAGTCTGCAACTCGACTACATGAAGTTGGAATCGCCTAGTAATGCGATCAGCATGTCGCGGTGAATACGTTCTCGGGCCTTGTACACCGCCCGTCACACCACGAGAGTTGATAACACCCGAAGCCGGTGGCTAATAACCGCAAGGAAGGAGGCGCTGTCTAAGGTGGGATTGATGATTGGGGGGGTGAAGTCCGTAACAAAGGTATTGCCGG
+
*,23*.1*56/241*)(%)+,1,%+)/9;<=1/74;538+1-)&'+/,02/..,((+)*.55023001'**+)*&0,:735,1*/1,),-8.33:58,1+++69-+.06/191/0,.,,+,-'.)0.*+68//,6+&-/-,0'2/..867,6.-(-04.1/-,2/..183559131-0./11-380.)'+(*(((&(*-((-/0+7:14050..3'33-0+,0114;898;*)(,.'-0+*-//3-+',-6,,33**)'($#)&),4856/+/(,%('($$%5-*0.'&)+68-2,,10%(*.31++,*+)'/-*(++/6664+2*&.+.29*++'(*1-2;-+-3::879410,+-3./++',')),)))*/)31::96267515060'1/))$(%&'236241,-/10289,).02<;51*(*,.+)22-1,'((665+8/(,018667;7/.,,+,,..0797682829033045/9..2::34712111055:4:55547.(&,*-.46557..&*&$)&)))(*0473245+-7763;8357+1)+(',-3/364/1760.5*+-.0(%*(&)*20/()+2..177:7273:6+%,)()*,,74260147:0;0/:(.+()$,,(,40/./.-,3/93)503;*+.*%'+/,.',-&5//.//765020020365476-.-0084,++*+22(*-48989755+))*(*9/8.',0,329-279//..2'&'(+%&-2193.4324()254/:01::;;97;7:116/9:515433-,,.-/.)(+.34776738:.00030-(*/-54+684.//367989<8366::43&/-.-+34545770/.*-+,+'',13/+++-3537456988870*,0*0*&(*4,,//-**()(,(-,''15+0,.37,:;8:;89:/791;+8-22/2,344('))',,,+,./0112.9-,2/-'2+32--'').,2-)(%&'()--/-30284/,.-(/877846<84939;9708)(()'*6-24)*556657-,+*'''(*5)),-2..-51**2/168968:7/3*-2963652/,+*/(-%&),/2987822./.,5:9../*,,/-:-97720+-/*0+*)))+,22412',+.*-+%1-1.
@e0f3c033-3855-4173-a138-301efdec099b ch=373 read=180721 start_time=2019-12-13T16:02:04Z barcode=BC01 runid=2c9cf7bc05858273f10e7d7ec552fc0bd742dc3e
CCGGTTACCTTGTTACGACTTCGCCCAATCATCAATCCCCTTTAGACAGCTCCTTCCTTCGGTTAGGCCTGCGCTTCGGGTGTTATCAGCTCTCGTGGTGTGACGGGCGGTGCTTTGCAAGGCCGGTATTCACCGCGAGTTCGCGGAGTGCTAGCGATTCCAACTTCATGTGAATAGGTTGGGCTTCGACCGAACTGAGAATGGTTTATGGGTTTTGCTTCACCTCGCGGCTGACACCCTCTGCACCATCCATTTGTGGCACGTGTTAGCCCAGGTCGCCAGAGGGCGTGGATTTGACGATATTACGCCTTCCTCCAGCTTGTCACTGGCGGCGGTCTCGCTAGAGTCCCCAACTTAATGATGGTAATAACGGTAGGGTTGCGCTCGTTTGCGGGACTTAACCCAACATCTCGACACGAACTGACGACAACCATGCTACCTGTATCTCCTTATAGCTATCTCTTATCTCTGGGCCTTTGTGAATGTCAAGACCTGGTGGGGTTGCTAACGTTGCTTCAATTAAACCATGCTCCTGCCTTGTGCGGGCCCAAATCCAGTTCCTTTGAGTTCATTCTTGCAGACGATACTCAGGCGAATTACTTATTGGTACTGCAGCACTGAACTTTGACATCAACGCGAGTATTCATCTGAACACGGCGTGGACTACCAGGGTATCTAATCCTGTTTAACCCGCACCGAGCCTCAGCGTCAGTTACGGTCAGAGAGTCAACCTTCGCCATGGGTGTTCTACAATCTCGCATTTCACCGCTACGATTCCACTCTCCTCTGCACTCTAGATAACCGGTTTGGGTGCGCACCGCAGAGTTGAGCCCGGGTGTTTCATCCCACTTGCGTCAATGCTTTACCACGGCTCCCTTTACGCCCAGTAAATCCGGATACGCTCGCCACCTGCGTATTACGCGGCTGCTGGCACGTAGTTAGCCGTGGCTTCCTCAATGGTACGTCATTATCTTCCACCCAAAGACAGGCTTTACGATCAAAGCCTTCATCACTCACGCGGCGTTGCTGCGTAGGGGTTTCGGTTGTGCAATATTCTGCTTTCCGGCGGAACGTATCGCTCAACAGAAGGTTGTTTACGAACGCGACAAACTTTGCTGGCGCGGCAATGGCCGAAAAAGA
+
32(306&(.,1-20*))',.52,/0-.0/129828/2/.(*+&'//+)****'()(%&&)*1.6%,+,+%$''(0/2,83513:025*'+*+('%-)'+')*-),22.1,,%#''%'*,3*,,'&&%&,1+//*&()%&'.+))))%%%'&)'*5558;260.-12-+(%$%$&&&*+(()+)**)&&$'))+31*&)(,/059794,,-.+-56.+3592(/2.1+*))*)$%%'+1-,03.-*,3/77:0:4+()))(%)()&(%%%1-*(.-0('((,(&,)''($%)#-9)*-0,(+)('&*(-15:14.3/---04-25164-*'(*'''*&-,$$)&(/1-688(-*++0-6.-.015/((%,1+'$#&,/6-6,--0497184*(-5-1-3,0),1)+()*-1442..)-'%&--/045121426$##&&**($$#%(//3'/'(+534110-)(%$)320/./141,2;.,0')&'%1124/145)+%&&.0..'#$%''*0/5,01;8&2*2.<:483())(0'$$'('*+-*0*4.44.+.003')&(1+-*44-*359+(16706/,%')*+&'&&%''(,,(+'-'&'&$%'$$##$%&%&(00/35445.-.1.138/0'2(%&%&(*,293'+)())1/+-*5.-(,-./4303,3/-1./278:6:93,93,'%')'&*'*&&(((*.'(%.-/0&&2-*-*0.2**+''&)'%$(*+73689)(&,*-'+,&$$'*/0.**%)'3:.,)1,&((%&&)+,/-&*,../((('&.,..-//.18400+'*-.()/)&%%$$$'%#&$%&(+/+)&&'%(*(+%.5-.2*25-"'&'()),()''%'('%$&'&('&'#***+61,02285+-.1710/0.4('&%%+,0-1,,1*%$%%&%(&$)*/,9///;:8.,&)).-13:+')3)2.402:1740,(%)0)'-004419.01450(&+0/-84-.1.,,,161%%'''('*+$*30:9;;:34-+())1/4/0-9-./4432+'/.,2;:2&$,(*-01622134('%$$)'*&&$$')+,*)%%*,)(,,,01''/'+0+0%%&&&'(*,0('((***%'/0+$$&),++,&**/,)'%&$%%&%%$#%
@8c0f3ea0-34ab-4978-b3d8-644ca86237c1 ch=400 read=103301 start_time=2019-12-13T16:02:01Z barcode=BC01 runid=2c9cf7bc05858273f10e7d7ec552fc0bd742dc3e
CTCCTACGGGGAGGCAGCAGTGGGGAATATTGCACAATGGGCGCAAGCCTGATGCAACCATGCCGCGTGTATGAAGAAGGCCTTCGGGTTGTAAAGTACTTTCAGCGGGGAGGAAAGGGGTAAAGTTAATACCTTTGCTCATTGACGTTACCAGAAGAAACACCGGCTAACTCCGTGCCAGCAGCCGCGGTAATACGGAAAGTGCAACGTTAATCGGAATTACTGGGCGTAAAGCGCACGCAGGCGGTTTTGTTAAGTCGAATGTGAAATCCCGGGCTCAACCTGGGAACTGCATCTGATACTGGCAAGCTTGAGTCTCGTAGAGGGGTAGAATTCCAGGTGTAGCGGTGAAATGCGTAGAGATCTGGAGGAATACCGGTGGCGAAGGCGGCCCCTGGACGAAGACTGACGCTCAGGTGCGAAAGCGTGGAGGAGCAAACAGGATTAGATACCTGGTAGTTGCCGTAAACGATGTCGGCGGAGGTTGTGCCCGGCGAGGCGTGGCTTCCGGAGCTAACGCGTTAAGTCGACCGCCTGGGAAGTACAGCCGCAAGGTTAAAACTCAAATGAATTGACGGGGGGGCGCACAAGCGGTGGGCATGTGGTTTAATTCGATGCAACGCGAAGAACCTTACCTGGTCTTGACATCCACGGAAGTTTTCAGGATGAGAATGTGCCTTCGGGAACCGTGGACAGGTGCTGCATGGCTGTCGTCAGCTCGTGTTATTGAAATGTTGGGTTAAGTCCCGCAACGAGCGCAGCCCTTATCCTTTGTTGCCAGCTTGGTCCGGCCGGGAACTCAAAGGAGACTGCCAGTGACTGGAAGGTGGGGATGACGTCAAGTCATCATGGCCCTTGACCAGAGACTACGTGCTACAATGGCGCATACAAGAGAAGCGACCTCGCGAGCAAGCGGACCTCATAAAGTGCGTCGTAGTCGGATTGGAGTCTGCAACTCGACTCCCATGAAGTCAGGAATCGCTAGTAATCGTGGATCAGAATGCCACGGTGAATACGTTCCCGGGAGCCTTGTACACACCGCCCGTCACACCATGGGAGTGGGTTGCAAAGAAGTAGGTAACAACCTTCGGGAGGCGCTTACCACTTTGTGATTCATGACTGGGAGAAGTCGTAACAAGGTAACGG
+
')/)'(2057,)-,+-01),+./.'.+,*/,**++20/592/.037,9;9000//-),1-3221-/121322230&(,+(/5597-6424/34;5*+..064-*..138+'+)),'(*2/-098315/4-./+/3-+348-/10/23+(&)'*).)%-+')0/4/3.00.+,/335356,*'&'+)*-)0+/1--/-,)'&'('')%+.041413-40./5.11:<:523.20***,./04*,+-/,-99;33737189%%75341286)/-)0465595979302,-,,..../5+*+.0/,3.-55(,),-,.01./467,*-206-,+-0..,))0/1/30002965/75/13:8/-*&*/01;4012/8423816/3431,,(%)2)58/(.07452/3././/01677866541.''*')-/283&,.&*(-;+6.291/2+*,.'55*0,-)14)(*&'57:+311214,.')%1(*+1;20,/1*&%%)(,1.087:1/3..2/.(+23900--1/6,0121568699754+)(()(&%$*(*,/-,-08-;;4124*::633747319114500(((,)./7566:86.,-.4/)+22;7567;4111123+10/1272280..+'*))-/60051028887333(,*).6:51,+(01241060/..4::;:4:91+19686333-5588988656372337728-)+,,;85*2*$))*+42+,293688;74040//.14/5((31%%*'.6/+0./15.81,/:569-)'&&8)93.332/288)3.27081)0+1144667,0+(+)*62-1,3505:64886999:5.12-,.--40.38+'+%)*8,.(,&)(())1022,*/1-01.*011555)(*&(((*566;9980,+.)2:175;63976*(57/-459;;9799:57*,(9*6,,+--389.9-./..0508-.04/7../&)(,/.114.*,+/6000996767,++401690/4///9;988537/6-,.)%.-((+()**+,*06-4:/,25110195731,)()45./2//29.%&))-(/,,0*''0/54;8.0*',00.+-*'(*&'(/.)*268;7.22.57582/)('()//:884/5(2*/46*.
@08ea8555-4435-4cc6-8c6f-c8daaba73faf ch=209 read=106891 start_time=2019-12-13T16:02:06Z barcode=BC01 runid=2c9cf7bc05858273f10e7d7ec552fc0bd742dc3e
CTCTACAGGAGGAGGCAGCAGTAGGGAATTTTCGGCAATGGAAACCCTGACCGAGCAACGCCGCGTGAAGAAGAAGGTTTTCGGATTGTAAACTTCTGTTGCATAAAAGGAAAAGAACAGCTACAGGAAATGAGTAGTAGTGACGAGATACTTATTAGAAGCCACGGCTAACTACGTGCCAGCAGCCGCGGTAATACGTAGGTGTAAAGCGTTATCCGGAATTATTGGAGGGCATGTAAGGGCAGGCGGCAGCAAGGGGTCTGTGGTGAAAGCTGAAGCTTAACTTCAGTAAACCATAGAAACCAGGCAGCTAGAGTGCAGGAGAGGATCGTGGAATTCCATGTAGCGGTGGAAATGCGTAGATATGGAGGAACACACCAGTGGCAGAAGGCGACGATCTGGCCTGCAACTGACGCTCAGTCAGAAAGCGTGGGGAGCAAATGGGATTAAGATACCTAGTAGTCCACGCCGTAAACATTGAGTACTAAGTGTTGGATGTCAAAGTTCAGTGCTGCGGTGGCAGTAAAATTACTCCGCCTGAGTGAGTACGTTCGCAAGAATGAAACTCAAAGGAATTGACGGGGGCCCGCACAAGCCCGGTGGGCATGTGGTTTAATTCGGAAGCAACGCGAAGAACCTGTAGACATGCTCGCAAAGGCTCTCGAGATGGAGATGGCTATATATGAAAGTTAAGGTTGGTGCATGGTTGTCGTCAGCTCTCGTGTCGTGAGATGTTAGGTTAAGTCCGCAACAGGCGCAACCCTTATCGTTAGTTACCATCATTGGTTGCAGGACTCTGGCAGGACTGCCGGTGACAAGCTGGAGAAGGCGGGGATGACGTCAAATCATCATGCCCCCCTTATGACCTGGGCTACACGTGCTGCAATGGATGAATTGCAGAGGAGGCGGCCGCGAAGGTGAGCCAAAACCCATAAAACCATTCTCGAGTTCGGATTATGAAGTCACCAGCTCGGCTACATGAAGTTGGAATCGCTAGTAATCCCGCTTGAATCAGCATGTCGCAGTGAATACGTTCGACGCTTGTACACACCGCCCGTCACCACGAGTTGATAACACCCGAAGCCGGTGGCCTAACCGCAGGAAGGAGCTGTCTAAGGTGGGATTGATGAAGTTGGGGTGAAGTCGTAACAAAAGGTAACCCGG
+
-33+&-,23+,,%)**.//,0.+--(,+/883/1;66;63+(-++6,(()3-***+3**)/+,/2+$%'&+,'****-63101:-5.)+261-/6/20.*&(&%.63((+)01*(+/.'*)'&($1(./-+-'%%&&%%*+..+)($%*(%&$'*(*&,,(-,,.+1.00721/415586///..7)&('',/()&3-/4-)*)$(7413345220/+*(&'('*)**&'+*-$+&&++((1(-150(-)$(&,)(05*//**-*(1+,34,../*.*&'%*%)/.6+436:+6:12,+/5204//22-).-%'(,(()'*,('%)/-98+9/2.102190,**)*//50*(/,+*12888342..01/1+,/,+.).4124292((*&'(/6774443+8+8+7556867876,*)%&'()%$)2,,-381)2**)(*0*)&'+$3*--,./)52)*'0.0345*.,32568;73&)***+-.1-/,((/-3-0,1-11120.167045.25451+*'#$%*-,,%$*()+-37--,+(%&((+*++858/2--2)+130*%*/),564*(*').*202013-'&&(',*,(-(**&)/31/,-,,)+&//92.,331'&))%).$1'**.6.*()('&&$&&-),$+)**/*2+**((),-%',.27-+),*(7887///..1.4+(*-)&.**./32997:84441./)*.04330*,,.599872/....-7,,/1241267/,,.*:+/66340+06-1-+,33-5/,,:239777+2-')++))&3705810+1-&(13572/0'-+.1200*017-*(&%*0-.67/038::753256234::36+81630((-*(+&2/24840.,.&)+/01.%.122;;96,)(.(+-1,(,+('%#$&(/.1-,)+/+**&)'39;47;8/,198*0-,18338(('334'1'.*',()('(-%&%'%,-**%('(**2,+()++'')123-.-,,-5/.-+*&(('-,7-.,233488821'/006;955*-)%((-&'+&')-./0/3;533+*)+.0*(,,2223./267+%*(&&(+(5:7:819./*,,.0*+++0)3,.)*).'11404-3-)63151///'%&&,--35/.-0-./0-12:4871)0-001('%&'
@26f09940-5cad-4088-80cf-929827b7ad0c ch=460 read=86435 start_time=2019-12-13T16:02:11Z barcode=BC01 runid=2c9cf7bc05858273f10e7d7ec552fc0bd742dc3e
CCGGTTACCTTGTTACGACTTCACCCCAATCATCAATCCCACCTTGAACTGGCTCCTTCCTTTGCGGTTGGGCCACCGGCTTCGGGTGTTATCAACTCGTGTGTGACGGGCGGTGTTACCAGGCCGAGAACGTATTCACCGCGACATGCTGATTCGCGATTACTGCTTGTTCCAACTTCATGTAGTCGAGTTGCAGACTACAATCAACTGAGAATGGTTTTATGGGTTTTGCTTCACCTCGCGGCTTCGCTTCCCTCTGCACCATCCATTTGTAGCACGTGTAGCCCGGGTCATAAGGGCATGATGATTTGACGTCATCGCCTTCCTCCAGCTTGTCACTGGCAGTCTCGCTAGAGTCCCCAACTTAATGATGGTAACTAACGATAAGGGTTGCGCTCGTTTGCGGGACTTAACCCAACATCGGCACGAGCTGGCAGCAACCATGCACCACCTGTATCTCATATAGCTATCTCTCCATCTCTGGAGCTTTTATGAGTATGTCAAGAGATATAGTAGGTTCTTCGCGTTATGTATGCTCCACCGCTTGTGCGGGCCCCAATCAATTCCTTTGAGTTTCATTCTTGCGAACGTACTACTCTCAGGCGAATTACTTATTGCGTTAACTGCAGCACTGAACTTTGACATCCAACACTTAGGTACTCATCGTTTACGGCGTGGACTACTAGAATTATCCTAATCCCCGCTCCCCACGCTTTTCCGGGACTGAGCGTCAGTTGCAGGCCAGATCGTCGCCTTCGCCACTGGTGTTCCTCCATATATCGCATTTCCACCGCTACACATGGAGATTCCACGATCCTCTCCTGCCTCTAGCTGCCTGGTTTCTATGGCTTACTGAAGTTAAGCTTCCGGGCTTTCACCACAGACCCTTGCTGCCGCCTGCTCCTCTTTGCAATAATTCCGGATAACGCTTGCCACCTACATTATTACCGCGGCTGCTGGCGTAATGGCAATGGCTTTTCAATAAAAGTACCACCGTCACTCGGCTACCATTTCACTGTAGCCGCCGTTCTTCCTTTATAACAGAGTTTACAATCCGAAAACCTTCTTCCTTCACGCGGCGTTGCTCGATCGGGGTTCCCCACATTGCCGAAAATTCCCTACTGCTGCCTCCCGTAGG
+
1.),-/+0,5-,62+/2278;8/675,1115532+''&+('*#'&'60004////.,0/--1((/040:3899860-/,(0305;:0/.612.6,-,3)2+/105687:7710-,/2+0+)+(+&).36:83876<778<:9././/0.510161027282003)+*/,/15(2*.132*,&)*/47+(/4312/2545564;46'+))()(-0035:0;.-19<06;;/24650-03.3,.-3,-62,,))18,+975323;38.++80)'&&'('+)0+($%'(,*2(/-.036.68,.-,,,,.2:0-/0-*.3/9(1+88:831.,.-10/06,446:5./58673112)*-,220)),)+/02/0198:71---/2+++*.'-,1+91559::688.-,(2,.-4,7)82+./1..+)$((+./6736.3)/4496;46(,+,/(472./-006:799978555524425;:;:89.03+-*6:9*&))&')-84330)'()(%$+'//8-73;77-,,,)50,..0/0.0/2/,0/(*0-,./3)-),*+(#&+/179;6*+/64128:;357;21801'&361864/.+*+*,-/58%+'1('),*(,3-/-2/3/667;232/1556:00;;234442)1)('**+).(')267051//5,&''1/128<885002/*+*0/202((/6/-)*('+,-08*&*..19:2.(,55/364112127,3/900',&/1/015539:551-334880132853595:838%0')*01',)3:11/-294332,+++-87-(*3.8.*)(**-)+-888632()**+,/676:6692;81.25-52.5./..,(+052/+/691)&565/7-*-22-3),.9<5/9-,/03811:./,1,801495&.'-'+/-;5.0/-.354328239.,3-&&)$-'*/.+,,*(/,+,3+-.-,+,,+)&'+'0.01+/3-*((/+187*+202.'-/225)./2.,+.(0002/)+%(+)+,-0/.07887346-/-6:446741*,).93,268/3('.11,266:6885'(0))+,/472.00,+/3(%('%89153-8:+))*37671,//632239/)*//.0435:195-.0(31
@544ccc5f-546c-47d6-b0a1-8b5eff41c34c ch=377 read=169194 start_time=2019-12-13T16:02:23Z barcode=BC01 runid=2c9cf7bc05858273f10e7d7ec552fc0bd742dc3e
CTCCTACAGGAGGCAGTAGAATTTTCGGCAATGGGGAAACCCTGACCGAAACAACGCCGCGTAGAAGGAAGAAGGTTTTCCGGATTGTAAACTTCTGTTATAAAGGAAGAACAGCGGCTACAGGAAATGGTAGCCGGTGACAGTACTTTATTGAAAGCCACGGCTAATACGTGCCAGCAGCCGCGAAGTAATACGTAGGTATGAAAGCGTTATCCAGGTGTGGAAGGCGTAAAGAGGGCAGGCGGCAGCGGGGTCTGTGGTGAAGCCGCGAGCTTAACTTCAGTATAGAAACCAGGCAGCTGGGAAGTGCAGGGAGAGGATCGATGATTCCATGTGTAGCATTGGGAAATGCGTAGATATGGAGGAACACCAGTGGCGAAGGCGACGATCTGACCTGCAACTGACCTCAGTCGAAAGCGTAGAGAACAAATGGATTAGATACCCTAGTAGTCCACGCCGTAAACGATAGAGTGCCAGTGTTGGATGTCAAAGTTCAGTGCTGCAGTTAACGCAATAAGTACTCCGCCTGGAGTAGTACGTTCGCAGAATGAAACTCAAAGGAATTGACGAGGGCCCGCACAAGCCCGGCAGAGTGGGACGTATGGTTTAAATTCGAAGCAGCGCGAAAGAACCTTACCAGGTCTTGACATACTCATAGGCTCAGGATGGAGATGGCTATGAGATACAGGTGGTGCATAGTTGTAAATCGAAAGCTCGTGTCGTGAGATGTTAGGTTAAGTCCGCAGCAAGCGCAACCCGCCAATCGATGCTTCATCATTAAGTTGGGGACTCTGAGACTGCCAGTGACAAGCTGGAGGAAGGCAGGGGATGACGTCAAGAATCATCATTGCCTTGGCCCTGGGCTACGTGCTGCAATGGATGGTGCAGAGGAAGCTGGCGAAGCCGCAGGTGAAACCAAAACCCATGGAAGCCATTCTCAGTTCGGATTGTAGTCTGCAGCTCGACTACATGAAGTTGGAATCGCTGTGCGGTCAGCATGTCGCGGTGAATACGTTCTCAGGCCTGTACACGCCCGTCACACCACGAGTTAATGCTTGCTGAAGCCGGTGGCCTAACCGCAAAGGGAAGGAATCTAAGGTTAGAAGTTATTAGTTAGGGTGAAGTCGTAACAAAGGTAACCGG
+
',2-,,1(3.-0(&&&&1/'3)7:93(.**&'&('&*+,252-*),3*'/+-/92..3.01.,),',0++')+'-)/-+**/8-,4((+32-/602101.-083(,(-+/63*-,)0/102*,&)*)(*1--*-+(*'&&'%%)&+,/-'*-()**).1+++,++,.)+,&4&*-,-.*+1+)''&(',,1112463...%''*--),,.1,*.()57655/5''()'.*0.)(%*/-902.+&+,(((&)4111./014/)+(',/*+''('('/)*-*''$&'&('/0-583724%(*(*,&&(*-05082*'+)/8..*'#'(%&-+8.3,,+,-,-(.*&**-.+*)%)*-.10,,-1*-,(1,016,/1180((.)/+079000.,..3:4465+/..),'()*+.4&)-3)*-/'%'$((*04(%(1'1*-(/053;'')./,,-01))+-5*,0::.)(,(&%%,+0.-/32242858/3601-./5820737431(+044&2-)3)).))*+/*0.'*2+,,),0/134976:64.0,0184&04*.741+-*+-30666+'.7+:7*),)*-,%%))&,/$(%(),*'&(%.)///(4.*(('/)*&/'((%+',+,-')%''('''*&%)$(%+**--,/0555*'''((03-+*-361/,.+)65221**-,/*.,-..-.,-1+3+).)%)&(*/2&&'%%*,9*9,/6651,0.0281&'*0,4,3.6/+.10641--&)-)--($&%'%''+%*&-**&%')%'))''(*%),.*76+))))00505-/210*(*(&()59-/0*+060(**-6+9333213/+$'%)'(*+&*&&-)'((&62++25520'+&',3/(0/5004228/4434.)+(&%%%%'))&&'(,824%-2/0*4,)+,.**03,&&$$&(&/:57;500'+)56.2*/-++)+.//13-%-141+/-*-%'&(*(//.'//55-)(&&$&&&'%$%&$*(/136196+(6-'3129334%2,+%'#,)2)-'/.7213),(-.,-,',(.**++*3*&(%%''(,8.751/3-+-&2/-//7,,-)0,+)*)*+,0.*&-'(&%&'*+$('&(3/+20,*+*,*+,++-2./6*+5,042900
@4bedf5a8-aad8-4ec3-8876-aa819132e6db ch=136 read=320915 start_time=2019-12-13T16:02:33Z barcode=BC01 runid=2c9cf7bc05858273f10e7d7ec552fc0bd742dc3e
CCGGTTACCTTGTTACGACTTCACCCCAGTCATGAATCACAAAGTGGTAAGCGCCCTCGAAGGTTAAGCTACCTACTTCTTTTGCAACCCACTCAGCCATTGTGACGGGCGGTGTGTACAAGGCCGGGAACGTATTCACCGTGGCATTCCTGATCCACGATTACTAGCGATTCCGACTTCATGGGAGTCGAGTTGCAGACTCAATCCGGACTACGACGCGCGGGGTCCGCTTGCTCTCGCGAGTCGCTTCTCTTTGTATGCGCCATTTGTAGCACGTGTGTAGCCCACGGTCGTAGGGCCATGATGACTTGACGTCATCCCCACCTTCCTCCAGTTTATCACTGGCAGTCTCAGCAGAGTTCCCGGCCGGACCGCTGGCAGCAAAGGGTAAGGGTTGCTCGTTGGGACTTGGCAACATTTCACAACTTACGAGCTGACGACAGCCATGCAGCACCTGTCTCACGGTTCCCGAAGGCGCAATCCATCTCTGGAAAGTTCTGTGGATGTAAGACCAGGTAAGGTTCTTCGCGTTGCATAAAGATTAAACCATGCTCCACCGCTTGTGCGGGCCCCGTCAATTCATCTGGAGTTTTAACCTTGCTTGCGGCCGTACTCCCTGACGGTCCGGCTTAACGCGTTAGCTCCGGAAGCCCACGCCTCAAGGGCACAACACTCAAGTCGACATCGTTTGCGGCGTGGACTACCAGAGTATCTAATCCTGTTTTGCTCCCACGCTTTCGCACCTGAGCGTCAGTCTTCGTCAGGGGCCGCCTTCGCCACCGGTATTCCTCAGATCTCTACGCATTTCACCGCTACACCTGGAATTCTGCCCCTCTACAGAGACTCAAGCTTGCCAGTATCAGATGCAGTTCCCAGGTTGAGCCGGGGATTTCACATCTGACTTAACAAACCGCCTGCGTGCGCTTGCGCCCAGTAATTCCGATTAACGCTTGCACCTCCTGCGTATTACCGCGGCTGCTGCCACAACGGGTTCAGCCGGTGCTGCTACTGCGGGCCAACGTCAATGAGCAAAGGTATTAACTTTACTCCTTCCTCCCGCTGAAAGTGCTTTACACAACCCGAAGGACGCTTCTTCATACACACTTGGCATTGGCTGCATCAGGCTTGCGCCATTGGTAATATTCCTGCTTGCCTCCGTAGGAG
+
7907/314483,6-*+,-,3-.+:53--/2638132-,..6<824090/0./049(()&*0*1*906+232891*+*1+)-3)%+(.-<1.../$$&(%/,,*//34;:557.001,&,,*0)0*&71/1018696225;56340/063'&&)++1.0-./6.2+****659251/57;815/0(%)+//23/:46/.673.0.,2.21774.+1-0&($$'14/-10/019022425/01')*./12/01203.&((/.358;091)(%)'-+-.101+-...5(%$&+--%&&')406//..,++,.302489::;0320,578;5:20*,/5<844578412.*05320&%%%)+,1247/,//(2-440-//.:..%-5/)+-('()(-&&&%&)*-/0+,.+00*(+-+(..,8,.&%&%'*$&''',).642/-30*),',-+'---;;89553313,88;/(((+/+-.&0)0,64-137561,0.,0331021896710-3/297+2732/.43:2:1108132../515+**4,<;8,(*&%//5;6792416-1./(0..54/-/6/91;652313*''-48(4*01*+()/,0+0)*&'()+,3-($($++5/4(5'(((-,933.-+(&))7,0,).'-/'*1137361/04,*))'($$(,0-0.1257767770:+$(*-11158510./4,-)+,141//3358808:8)'&-)-,&)-*0:**23-6312.44689.6658<968:11760080551430-,'/)/,,,8:7445-.145577866766<62-17(**)+12821).+3832-196*)8847%'(+,/77+*,/5;159/2221:)+-.,,,-8<-6++,1183/112,47,,26*))**33//.-../.,'),6927;:::9;6.''0&'*+*/*)*126:373111.0,*%)))*,),-*++%%%').0204;89/900.01'*+%&%#&%'&,'$#&(+&'%'*,(*)##$%'()%$$+'2274/1-.+546:,./--)-+*(.55/44496:93*15**66618/,.',45,*-+-,--1-*-*))'&#&5*98*)''',+,%&%$3*4$)',),+-///4.0/0070439:(+4/(*)-+54;.+**)$%&*/-39(6)()'&
@b19dfbfc-9297-4514-9d15-e5fa2cbd136c ch=25 read=34803 start_time=2019-12-13T16:02:30Z barcode=BC01 runid=2c9cf7bc05858273f10e7d7ec552fc0bd742dc3e
CTCCACGGGGAGGCAGCAGTGGGGAATATTGCACAATGGAAGGCGCAAGCCTGATGCAACCATGCCGCGTGTATGAAAGAAGACCTTCGGGTTGTAAGTACTTTCGGCGGGGGAGAAGGGGTAAAGTTAATACCTTTTGCTCATTGACGTTACCGCAGAAAAACTTTCAACTAACTCCGTGCCAGCAGCCGCGATAATACGGAGGTCTGGCGTTAATCGGAATTACTGGGCGTAAAGCGCACGCAGGCGGTTTGTTAAGTCAGATGTAAAGAAATCCCGGGCTCAACCTGGGAACTGCATCTGATACTGGCAACGAGTCTCGTAGGGGGGGGTAGAATTCCAGGTGTAGCGGTGAAGTAGAGATCTGGAGGAATACCGGTGGCGAAAGGCGGCCCCTGGACGAAGACTGACAGTGCAGCGTGGGGAACAAGTTGGAGAAATGCCCTGGTAGTCCCATAAGTAAGCAATCGACTTGGAGTTGTGCCTTTGAGGCGTGGCCAGGCTAACGCGTTAAGTCGACCGCCTGAAATTTTGACCTGGGTTAAAACTCAAATGAATTGACGGGGGGCCCGCACAAGCGGTGGGCATGTGGTTTAATTCGATGCAACGCGAAGAACCTTACCTGGTCTTGACATCCACAGAACTTTCAGAGATAGTTGGTGCCTTCGGAACTTTGTGAGACAGGTGCTGCATGGCTGTCGTCGCTCGTGTTGTGAAATGTTGGGTTAAGTCCGCAACGAGCGCAACCTGTATCGCTTTGTTGCCAGCGGACCGGGAACTCAAAGGAGACTGCCAGTGATAAACTGGAGGAAGGTGGGGATGACGTCAAGTCATCATGGCCTGACAGGGCTACGTGCTACAATGGCACGCCACAAAGAAGCGACCTCGCGAGAGCAAGCGGACCTCATAAAGTGCGTCGTAATTTGGATTAAGGTCTGCAACTCGACTCCATGAAGTCGAGAATCGCTGGTAATCGTGGATCAGAGAATGCCACGGTGAATACGTTCCGGGCGCTGGCTGTACACCGCCCGTCACACCATGGGAAGTGGGTTGCAAAAGAAGTGGTGGCTTTAACCTTCGGGAGGGCGCTTACCGCTTTGTGATTCATGACGCTGGGGTGAGATCGTAACAAAGGTAACCGG
+
-),'&&)-.)&),..-4367.-0)-.-+0.,-)1-7232'$%('%)+6,286555,)($('..(5668)1'()).36.)*1+(+**2/-1239/03)*,*++,(%',+'-00+),++)/1+,.94//4/4/118289/.1:5%/''*37-6+**%)*+0)//)$$&&*&&)+.,//15013371141*1---,%.'(%'+)*%&*'%'(+*,+/10.02434161103942,+.53+,*/,../2443,&'+))0534/48+.378626-%-2))./+)/0+9:879:530)/*,:88777-,,--932/+*,*-'(*-027740'2-2..**$&**--6..7;85/.+,04((&%$++--),-0180-3./1+.185522+')/+&*,5++46*'*0:53)-*&*00+))$',41////22(*)*(-.''%*)++&,*.*.194-)0*+-/70+&%((#$'/,1-/10)4.3.0*$),.*/-16+2600174//)&'&$)(().+)'//4:2''))*,2/.1:57%'()('%)%6,&&*2/82<<63757980.//3/2246-7;<,/+,(-,-/4470:00+,.13.//51<8164:7235466333334:./314.8//6798986:535817,++2146.69..))*+,91*6+2),(+),,+02-1)*))*2000.2%*-798321+.-511--,,-/'(*/861631287<0-,2-/44-5.327631336**)&(-0364/'%&(,+&'))*).700:5.1)-&254;7.423908'..*+/3545/*)*)235:954620/,-4-4/-381/235646496*+53:7/--,+(('((*,-1.'()')877786<75:4%/&('()1,(%)()/051+.001/,)'',9:)306/7///)*1:6,/67885,(&'&($*)*0,+&(+/-,*+,0.1--+(&&&(---1++.$#'&--1.11+('+..0170-.01.,,(+30472(**344364442204*'0)334/3)'$&(--*.-+48/311/0/8899752-),.18524-4.67.%(*(),&)&--*+,02277980:/(*1,0--/-,43+*)-))-289;86810-)*/058+*(.&%,221***+0,*-,-11032
@31da7175-4946-4de6-b23b-1f36539e03ad ch=349 read=92830 start_time=2019-12-13T16:02:30Z barcode=BC01 runid=2c9cf7bc05858273f10e7d7ec552fc0bd742dc3e
CAACTCCTACGGAGGCAGTGGGAATATTGCACAATGGGCGCAAGCCTGATGCAGCCATGCCGCGTGTATGAAGAAGGCCTTCCGGGTTCGTAAAGTACTCGGCGGGGAGGAAGGGTAAAGTTAATACCTTTGCTCATTGACGTTACCCGCAGAAGAAACACCGGCTAACTCCGTGCCAGCAGCCGCGGTAATACGGAGAATTGCAAGCGTTAATCGAATTACTGGGCGTAAAGCGCACGCAGGCGGTTTGTTAAGTCAGATGTGAAATCCCCGGGCTCAACCGCAGAGACTGCATCCTGATACTGGCAACGAGGTCTCGTAGAGGGGGGGTAAATTCCAGGTGTAGCGGTGAAATGCGTAGAGATCTGGAGGAATACCGGTGGCGAAGGCGGCCCCCTGGACGGGCCAGGTGCGCAGCGTGGGGAGCAAACGGGACCCTGGTAGTCCACGCCGTAAACGATGTCGACTTGGAGGGTTGTGCCCTTGAGGCGTGGCTTCGGAGCTAACGCGTTAAGTCGACCGCCTGGAATACGGCCGCAAGGTTAAAACTCAAATATGAGAATTGACGGGGGGCCACTGGCAGTGGAGCATGGTTTAATTCGATGCAACGCGAAGAACCTTACCTGGTCTTGACATCCACGGAAGTTTTCAGAATGAGAATGTGCCTTCGGGAACCGTGAGACAGGTGCTGCATGGCTGTCGTCAGCTCGTGTTGTGAAATGTTGGGTTAAGTCCCGCAACGAGCGCAACCATATCCTTTGTTGCCAGCAGTCCGGCCGGAACTCAAAGGAGACTGCCAGTGATAAACTGGAGGAAGGTGGGGCCAGCGTCAGAGTCATCATGGCCCATGACCGGGGCTACACACGTGCTACAATGGCGCATACGCAAAGAAGCGACCTCGCGAGAACAAGCGGACTGGCCTCATAAAAGTGCGTCGTAGTCGGATTGGAGTCTGCAACTCGACTCCATGAAGTCGGAATCGCTGGTAATCGTGGATCAGAATGCCACGGTGAATACGTTCCAGGCCTTTTACACCGCCCGTCACACACCATGGGGAGTGGGTTGCAAAAGAAGTAGGTAGCAACCTTCGGGGAGGGCGCTTACCACTTTGTGATTCATGACTGGGGTGAAGTCGTAACAAGGTAACCGG
+
&*'))-+,)317,,))&''')'*+1-1300143:6680/-047,1*,+010/.,1014&79)-988777523((*-/18799'*+6,2)$&,0('.+,/1)&%(06+(/+-,-.().82015.4--,)(,**456/120.25/7/.8)*/+)-($(--*2240522-4-./:7767;,.*(&),060;-10//541/+&%-'(+:79:05.4-/1)%)+/033-.,)-/57+'*((%-+307;84708901;4,(((()89730.3'&.43*(14469697555*+(%-3/-*(())*+0333731'*&'''+'()//67:1/1.1591233394;/5/-90/---+0../9;965997*)))))%)-,(+(&%%$)(1212.-+-/..-(.,781,+1;41)++/%$+112-)*(,.&.'+12(*/5<89*:,,/,(+275)))(2,10586655..,*//5670*'(0((/1-1722,6.''.+*.1,+,-1/216).*,*489515448664887798517120'&()*-)1+.0.+030827893493;0.,--'&(**25563/388,//&)''(($4434),*&**)/9-166;10000;:88144171285-3++594-,,./2126774.+,).,+**37.+-.'),4)&(**043788;43<61824351/157/27+**)(,-**<::9:2-/+))*-86744600.393//216563:662204/,/0/4''376::;31%/),23,80,,712:758+743/1/1117*843729)./,.01667:243.011<9:88/,5.,6.1..)-%5.*,,,3.'$'),:8;9541,2.+$$$'*-&69942./%)),-.5::2-8,-8;98830+-%)(.'&((')76799:711-,.(.1/)+.;7,)&)',+.0/888,3355897)1+-4:21...*-'*,/266764465.3403/1-*)))-'5+91.((&$)/2:555;::976,**11791%,())*,2/121218.#/-(%(%%%&*&*6229)+13/1-.+/6/2/+*'')+-1*4;2/642*%(&&)(,0/,')'1+5/6225*+))1*,'))**6-)*09--/3596:97530(*170-.21026111)31/2/-9;:992
@b38aacfb-3567-4a26-8c40-ce63c2e6dd00 ch=282 read=96758 start_time=2019-12-13T16:02:35Z barcode=BC01 runid=2c9cf7bc05858273f10e7d7ec552fc0bd742dc3e
CCGGATTTACCTTGTCGACTTCACTGATCATGAATCTAGAAGTGGTAAGCGCCCTCGAAGGTTAAGCTACCTACCGCTTCTTTACCCAGCCCTCCCATGGTGCTGACGGGCGGTGTGTACAAAGGCCCGGGAACGTATTCACCGTCTTCTGATCCACGATTACTAGCGATTCCGACCATGGAGTCGAGTTGCAGACTCAATCCGGACTACGACGCACTTTATGAGGTCGCTTATCTCGCCCAGGTCGCTTCTTTGTATGCGCCATTGTAGCATTATTAGCCCTGGTCCGTAGGGCCATGATGGCATGACGTCATCCCACCTTCCTCAACTTATCACTGGTCTCCTTTGAGTTCCCAGCCGGACCGCTGAAACAAAGGATAAGGAGTTGCGCTCGTTGCGGGACTTAGCGAAAGCATTTCACAACACGGAGGCTGACGACAGCCATGCACGGCACCATATCTCACGGTTTCCCAGGCATTCTCATCTGAAAACTTCCGTGGATGTCAAGAGACCAGGTAGGTTCTTCGCGTTGCATCGAATTAAACCACGCCTCCACCGCTTGTGCGGGCCCCGTCAATTCATTTGAGTTTTAACCTTGCGACCGTATGCCCCAGGCCGGTCGACTTAACGCGTTAACTCCGGAAGCCACGCCTCAAGGGCACAACCTCCAAGTCGACATCGTTTACGGCGTGGACTGCCAAATTATCTAATCCTGTTTGCTCCCCATGCTTTCGCACCTGAGCGTCAGTCTTCGTCAGGGGGCCGCCTTCGCCACCGGTATTCCTCCAGATCTCTACGCATTTCCTGCCGCTACACCTGGAATTCTACCCCTCTACGAGACTCAAGCTTGCCGGTATCAGATGCAGTTCAGAGTTGGGCCAGGGGATTTCACATCTGACTTAACAAACCGCCTGCGTGCGCTGCGCCCAGTAATTCCGATTAACGCGCACCCTCCGTATTACCGCGGCTGCTGGCAGGTTAGCCGGCTTCTTCTGCGGGTAACGTCAATGAGCAAAGGTATTAACTGCTCCCTTCCTCCCCGCTGAAAGTACTTTACAGCCAGGCCTTCATACACGCGGCATGGCTGCATCAGGCTTGCGCCCATTGTGCAATAACCCCCCCGCCTCCCGTAGGAG
+
21.-%9-++2-7.--12,14:4./(()/7--,*/1/,+(0)&+*,-.-*..77'%((.30-/,4-(.0.461/-(%'3(.8<;+8-*'(00((*5-+5033,+2*1858521500234459:*4103,)3438757/6/..58,+%%)*/1236,*+*/082100-/22474('&('*+4-+,,,)).+:/0+/2213/;0:*8-985.+/.11.,,/-+(*.00167+-/5'+-/0')&%%%./10765003.',)-*-49;76;/,+,,$+%&+(&%,-%&&(''('%%'/40901,()''$$*)./78995:5+-779<-4,+)'*.0/23--,**))*-%%.&)*127070'+2619656+++(*++-17,5.894800&*.8./,0010/6,-+:82**')'+&*(*%+1/:...,2+)%')-&'(*+//3544113527/.&)())(+(&)%-04423+268*34(&&)(),3557321-)*.+&*1+20367<30)))*-')+,9:-/,*))40;4485013/20104:+,0506<9:;36,***/0.461.1+-&'$*.-/64+*34.61;769<6/+(/:;,070.4.++2132+,%($%''%'.03'*7640%)%%*//.--0--(,.+&+)**%/524680/0,/+65,+22:5905*8,45663728918<.*-2:33387312'-+'%)(1+/11/4/,4--/7/%*)4:91/01+3::,10-0300(/243988110.//12+,53-*.,#$&(.,/0.&)&+*../;741)*$$(*+4453534/,61-)))+2.13,0)-014.-01201*595-01303'&++/13.2(+*-*0.)-,-44,-/3/0,4687''&)3/-3836,)01,)19:/-./12/.../225137279-341347753(''%))..**-/168:/3'(-0/..))$)$+'*'*0/0/18/1613.60339,4'($/().//06--++6.8<9777(43225545060//7056<,/,/,6),$%&#(,8:,2<974+;83,995/1-))'+3-)#$$',''(-')'',-220).-+.,+&().+++-,-3%0.-.1')(.1.,/8//+*/*+,,,,-01+'$'%(,81,-.3'()
@2330daf7-964a-48d5-9f26-510c1f82343f ch=246 read=155852 start_time=2019-12-13T16:02:35Z barcode=BC01 runid=2c9cf7bc05858273f10e7d7ec552fc0bd742dc3e
CGGGAGGCAGCAGTGGGAATATTGCACAATGGGCGCGAGCCTGTTGCTCATGCCGTGTATGAAGAAGGCCTTCGGGTTGTAAAGAAGTACTTTCAGCGGGGAGGAAAGGGGTAAAAGTAATACCTTTGCTCATTGACGTTACCCGCAGAAGAAAGCTGGCTAACTCCGTGCCAGCAGCCGCGGTAATACGGAGGGTGGCGTTAATCGGAATTACTGGGCGTAAAGCGCACGCAGGCGGTTTGTTAAGTCAGGTATGTGAAATCCCCGGGCTCAACCTGGGAACTGCATCTGATACTGGCCTTAGCGGAGTCTCGTAGAGAGTAGAATTCAGGTGTAGCGGTGAAATGCGTAGAGATCTGGAGGAATACCGGTGGCGAAACGCCCCTGGTTGAACTGACGCTCAGGTGCAGCGTGGGGAGCAAGCGGTTAGATACCTGTGGTAGTCCACGCCGTAAACGTCGACTTGGAGGTTGTGCCCTTGAGGCGTGGCTTCCGGAGCTAACGCGTTAAGTCATTTCGCCTGGAGTACGGCCACAGGTTAAACTCAAATGTGACGGGGCCGCACAAGCGGTGGGCATGTGGTTTTAATTCGATGCAACGCGAAGAACCACCTGGATGTGACATCACGGAAGTTTCAGAGATGAGAATATTGCCTTCGCGGGAACCGTGAGACAGGTGCTGCATAATTGTCGTCAGCTCGTGTTATTGAAATGTTGGGT
+
)(1-(,1..22139**('(,(8,*),*7--8;:989)+46:5.30*+.-)('0*&%(0,/232--,+0-/.+(*/225)(/4(%''%'()*93-%-')+-*(-*+/'-*)&'+:8.(&*+*.:278,(,-,%/'+-226/*0-+,+,+0,&+/+%'$%(*)($((/),.++95361(/...2/,2.--24/-/-(,++)+*33637./2,/..00:<797736.*+.5(3,6)0+*&*086,4261.01(($((*((%,1'(0660)16755*/1536<,5,-7333301---/083,*$$#&%),,(*+--+**,'*('')%()0+21,-,,+-,..121/26912233.++'(112:0+.,+4019956..+)')'#(&-/6/)1/5+*,,)'(*20222*/511,&(().*043*0138/3*447(')((*6/-'*+)'(0/,),,/549:<4+'%&')-1,7+.1-20..647)(()),-+,,&,-1.5+4--..(*10*(*/50+*+-&)/0.(0311/'&(,-/*('%(*+,.-56/,+0-6/,))*)0-4/.)1')',,3,62:33,.-1310269<;-41.+*))0357773-)''&(*-)(-502())*&'$)**0'()-+*+-5./-,,-/231*).*'9)*665;-$$',.648:775+225.,,-2/,-..1.&-*%()-44210.-.-+1/*/3.064124+*('#
@4ffeb977-369f-4d10-893a-20b418627b4d ch=203 read=105536 start_time=2019-12-13T16:02:43Z barcode=BC01 runid=2c9cf7bc05858273f10e7d7ec552fc0bd742dc3e
CTCCTGCAGGAGGCAGCGGTGAAATGTTGCTGAAATGGGGAAACCCTGATGCAGCAACGCCGCGTGGTGATGAAGGTTTTCGGATCGTAAAGAAGCTCTGTCTTTGGGAGAGATAATGGCGGTACCCAAGGAGGAAGCCACGGCTAACTACGTGCCAGCAGCCGCGGTAATACGTAGGTGGCGAGGCGTTATCCCGGATTTACTGGGCGTAAAGGGCGTAGGCGGATGATTAGAGTGGGATGTGAAATGCCGGGCTCAGCAGGTGCTGCATTCCAAAACTGTAGTTATCTAGAGTGCAGGAGGAGGAATTCGGAATTCCTAGTCTTAGCGGTGAAATGCGTAGAGGTGAGAACACCGGTGGCGAAACGACTCTCGTGGACTGTAACTGACGCTGAGGCTCGAAGCGTAAGGAGCAAACAGGATTAAGATACCTGGTAGTCCCACGCCATGCTTGATAGATACTAGGTGTGGGGGGGTTTCAGCAGCACCTCCGTGCCGCCGCTAACGCATTAAAGTATTCCGCCTGGGGAGTACGTCACTTAAGATTAAAACTCAAAGGGAATTGACGGGGACCCGCACAAGTAGCCCGGAGCATGTGGTTTTAATTCGAAGCAACGCGAAGAACCTTACCTACACTTGTTGTCCCTTGCATTACTCTTAATCGAAATCCCGCTGGACAAGGTGACAGGTGGTGCATGGTTGTCGTCAGCTCGTGTCGTGAGATGTTAGGTTAAGTCCCGCAGCAGGCGCAACCCTTGTCGTTAGTTACTACCATTAAGTTGAGACTCTACTTGAGACTGCCTAGGTTAACCAGGAGGAAGAATTAGGGGATGACGTCAAATCATCATGCCCCTTATGTGGGCTACACGATGCTACAATGGCTAGCAGGTACAGAGGGATGCAATACCGTGAGAGTGGAGCCAAACTTTAAAACCAGTCTCAGTTCGGATTGTAGGCTGAAACTCGCCTACATGGGAGCTGGAGTTACTGTCGCGAAGATCAGAATGTCGCAGTGAATGCGTTCCCATACACACCGCCCGTCACACCATGAGAGTTGGCAATGCAGAAGTCCGTGAAACTAACCGCAAGGAGGCAGCTGGCCGAAGGTAGGGTCAGCGATTGGGGTGAGAGAATCGTAACAAGGTGAACCGG
+
''++)'(&1/*-2+.2,),,*,1&)&--*,&&+('-/65)(-(17'().34,,+*+&-,66-*-/(*(('**+0.5/12,0+,+,,3836+(''&)*38780661+2/'&&&/+&$'**),41+.+(.1,.*/+,0,/4-.-4./.1.-+.+.-.++,,+./5.2.1,,8.*-,-*,41/43,,-/044:534)')(%+41*,.10*,041-'+)(((,--5608598526+%%'(1:94*)*%(2*((35/:98801$+$-*,-.577178./.5.%33-)%,..+-1//,*,-.121)(*+''%''-('&'+(3(0*&%'(&,'&(+/1.,+(0)45,3,-%-%''$'')(-2-'-+26*)+(%+,4403)(%(/3076473+)**).*+*-,24/./'*('&.,(&+*'',./,-+04)1-,--.0+4.),6422/60+%-*.0%,$#$$)+6/-1+-+)*/6653124891-5;/0&%&%'))+--2*%)',515:..*/**+0.30840+-.338--3:3321)%'(*+,.)&''%.*+-3/29;85395:*/,*,,//424-4:5/1:++-,.-++.,1-()-.)/174/,.3-;82*6.6-,*/(+)'+(,-/0)(/,841+.2+++*',)$&&$&*+,1521)3+&'*)..2.2*'((*(/1,'()(++372,1.-01*.-.)365568)334'-0244,%')))1+376644/01'2+$**/+1-.-1/+#*'$,(*10&1*&1:2/1.03-)2++,73434782927+,./,',+244-((+(%&.015+532'6.3-/'.*+1.+-'+)')*1-*..6-652..,./8;:13133..-9351+42,*))***-+-(,*'+'*'().//&(()$'#%&)**,,+%,1078:95;1020/61.,''*,1&%*,9:6056,/;<7/8737657-*3*'+*'8)*,5031210:4/2986952356-&&&&,-92/-:2110%)*%(')+&..311/,.461))%*+028-&,)*0*-'%&/002038025+-7/,++.1***))'*1&&%&,83'5$%(**+09251+.(./46673758,4-1**-+*$**.)',)(((***''(*+-1(3*+251-00.,&)(-31479766(2))*$'&)*
@fae5b0ff-b859-4ea8-91e9-67d0439020b2 ch=101 read=219450 start_time=2019-12-13T16:02:37Z barcode=BC01 runid=2c9cf7bc05858273f10e7d7ec552fc0bd742dc3e
CTCCTACGGGGAGGCGGCAGTGGGGAATATTGCACAATAGGCGCAATTAGCCATACCGCGTGTATGAAGAAACCTTCGGGTTGTAAAAGTACTTTCAGCGGGAGGAATTAAAAGTTAATACCTTTGCTCATTGACGTTACCCGCAGAAAAACACCGGCTAACTCCGTGCCAGCAGCCGCGATACGGAGGGTGCAAGCGTTAATCGGAATTACTGGGCGTAAAGCGCACGCAGGCAGTTTGTTAAGATGTGAAATCCCCGGGCTCAGCGGGAACTGCATCTGATGCTGGCAAGCGGAGTCTCGTAGAGGGGTAATTCAGGTGTAGCGGTGAAATGCGTAAAGATCTGGAGGAATACCGGTGGCGAAGAGCGGCCTGGACAGGTGCCCGGCGCTCAGGTGCGAAAGCGTGGGGAACAAACGAGGGTTGAACCCTGGTAGTCCACGCCGTAAACGATAATCGACTTGGAGGTTGTGCCCGCTTGAGGCGTGGCTTCCGGAGCTAACACGCGTTAAGTCGACCGCCTGGGGAAATACGACGCAGGTTAAAACTCAAATGAATTGACGGGGGCCCGCACAAGCGGTGGAAGCGGTTTAATTCGATGCAACGCGAAAGAACCTTACCTGGTCTTGACATCCGGTTTCAGAAGATGAGAATGTGCCTTCAGACCGTGAGACGGTGCTGCATGGCTGTCTCGTCGAAAAGCTCGTATTTGTGAAATGTTGGGTTAAGTCCGCAACGAGCGCAACCGCGCAATAACTGTTGCCAGCGGTCCGGCCGGGAATAAAGGCTGCCAGTGATAAACTGGAGGAAGGTGGGGATGACGTCAAGTCATCATGGCCCACCACGACCAGGGCTACACACGTGCTACAATGGCGCATACAAAGAGAGAAACGCGACCTCGCGACAAGCGGACCTCACTTGGTACGTCGTGGTCAGTTGGAGTCTACGCTCGGCTCGCGGTGGAATCATGGCAATGGTCAGAATGCCCACAGTGAATACGTTCCGGGCATACACCGCCCGTCACACATGGAATTGGGTTGCAAAGAAATAGGTAACTTAACCTTCGGAGGCGCTTACCACTTTGTGATTCATGACTGGGGTGAAGTCGTAACCACAAGGTAACCGG
+
*,.++264:;+)-52/:4,-0268)..-105/.-1.8/%&44%('%&$%$*,-.)0+)++--.12*++$')(/5388+.6.,.&,74(),,..:82-.,(1*)&'&&')/76-+07.6--..-74/067.6./-8629118-%'$%,-,+)''*,,+*+,/-/0846048212,0480,+,,-6/.+-.(*('*.,060/0.,/&./&3)+-02525579;/-003(/,12361'/3:5,/4'*'.-.'&(*,).0.*,2589:*%*'(-'%'(')*+:5/-/'-./50/-%((*&(),,4655*%/05*'(4,*,',*(,(),-.7/-+37/,)(+)*'&()-9:0/2)30/79;8:232/,+,)*,.0223'),++%(&%%,-*+'./457-09:93-.-*)**7,+.())-3532'&,/7.-%%%(*-(*+-*../5-035;'-*+(''''%%+,1%/.0-/+--..(/,/7.(/,0..073-,'+-.-2/-/.-.0230'//633936.57578969831/.&)++''''%'%($,*015976--.,8847.8,9,.+))--+/1&$+$#$%'*0755/('$$))8;:.418300/-.1,.+,0./*).30(''(*4,602213,,+-*4)(),452,*++(//.*'',()321')(#'%&%*++-/03**&++6777772710./.(,026//.4*'(*6+/).3*%)),74,/437:264676231'*.372030&''%-*(*&)((&%$&%&)+)285396;81,1-20'&*($'#%''''(..+'***-./98678/-4,/6/3114:416899723./-345:7451653*&%%$%&,/6/(%##(%&(('*-..11-+6,+'4101*,*)36)'('(&)*)+*+,-2875+++./42),,65665/')(%)%$$$%&&&%%'%+),4//(&',+-,0.-.)*%))/$$(&($&'**-//++(&%%'%'&%%')1044&')%4365;43459)-&))'&$'&((-523;4231*)'*).+'''*),10/30.17(%++((''%&'(%&&4,12184)6&)0-+233044./043)((.0;3871132156-)*+2,-1503/)%)'.5*5/3:6454
@4195d1dc-6d33-4d43-9af0-369eb4cc5323 ch=462 read=100945 start_time=2019-12-13T16:02:46Z barcode=BC01 runid=2c9cf7bc05858273f10e7d7ec552fc0bd742dc3e
CCGGTTACCTTGTTTGACTTCACTTATCAATCCCACCTTAGGGCAAGCTCCGCCCCTTGCGGTTAGGCCACCGGCTTCGGGTGTTATCAACTCTCGTGGTGTGACGGGCGGTGTGCAAGGCCGAGAACGTATTCACCGCGACATGCTGATTCGCGATTACTAGCGATTCAACTTCATGTAGTCGAGTTGCAGACTACAATCGAACTGAGAATGGTTTTATGGGTTTTGCTTCACCTCACTTGGCTTCGCTTCCCTCTGCTGCATCCATTTGTAGCACGTGTGTGTAGCCAGGTCATAAGGGGCATGATGATTTGACGTCATCCCCGCCTTCACTCAGCTTGTCACTGGCGGTCGCTAGAGTCCCCAACTTAATGATGGTAACTAACGATACAGGGGTTGCGCTCGTTGCGGGACTGTATCTCGCGACACGAGCTGACAACCATGCACCACCTGTATCTCCTTAGCTATCTCTCTCCATCTCATAGGAGCCTTTATGTAGGTATGTCAAGACCTGGTAGGTTCTTCGCGTTGCTTCGATTAAACCACATGCTCCACCGCTTGTGCAGGCCCCCGTCAATTCCTTTGAGTTTCATTCTTGAACGTGCTACTCAGGCGAGTACTTATTGCGTTAACTGCGGCTTTGGTTTTGACATCAACACTTAGTACTCATCGTTTGGCTACGTGGACTACTAGAATTATCTAATCTACCACTTGCTCCCCACGCTTTGCCGGGACTGAGCGTCCGGTTGCAGGCCAGATCGTCCTTGTCGCCACTGGTGTTCACTCCATATCTGCGCATTTCACCGCTACGTAGATTCCACGATCACTCTCCTGCACTCTGGCTGCCTGGTTTCTGTAGTACTGAGTTAAGCTGGGCTTTCACCTGAATTATGCTGCCGCCTGCTCCCTCTTTGCGCTTAATAATTCCGGATAACGCTTTGCCACCTACGTATTACCGCGGCTGCGGCGTAGTTAGCCCGTGGCTAATAAGTACCGTCACTCGGCTGCCGTTTCCTGTAGCCGCCGTTCTTCCCTTTAGCAGCAGAAGTTTACAATCCGAAAACCTTCTTCCTTCGCGGCGTTGCTCGGTCAGGGTTTCCCCATTGCCAGCGTTCCCTACTGCTGCCTCCCGTAGGAG
+
/5/7-:1154:+//)*/551.&(((+,7.9-32-+4413-)&&(&)%(*0($**,('*,/2;4:/299:123..,018()&*()-,///,,,-+,.371312257&643/563,**(/0355-,,-41454772140./.10254577760/+.76481'*-,.234:21002;2,()+04693/57968-1.54454:77..--+,$&()*1499;,432:9,::4,1642228./((%#2$'54,*,6,192-.,'*&&*,.<:29:*---.-,11+++*+/,..41$'0),+*,*.1:6-2///..-66..51221-05--+),4290&))+&$&',)/002-/**)53313531012.692+*(&'0,11105//-1./034//.*%&(/471:11/32763;444<1-*)&,**+-0*+/1134+)01+-),(2469:8879;45:453,20.-**))+-44888411.3:77762&'',)&*5/36(&'%$&),.08477./-29<7351/*/2989<722/1)$'3)-),(/.;746*'.-,//40-01,,*-*/.3+.2.10/.+04272:--19710.-:7./9.,&%*,/5,1'),**+,%',.('')*.010-;///0904,0,,,)&%&')((-6+./3648.-0()**&+..0552789.8**''%#&(*6.-,($)()+&',((+4,.:34.+&%$&+/,/1495-'(&('-*%)/+865451+/2041-'+1)(()0216))2//./0$+&&,64692789594613(+.64267781(3..&078../1*(,-,-+&*+,41(&()-.1+,,.--2000./011080-+*)&-54:621)*'&(,111./.310'*,(,0))+**$%*&&()'%#&$&0,03+03//1/350-309.(+(%%$*-02627/-,0+-374.-08,*-0*,5-24-3,.1.24/1.8('(%)/++*-//8..-7*/6*'%&&/)0-'*(.6400(+,3/0/,).2'1:.31,/,*&.--35/2/%$$&(')-'$$'%%'&&.((298**,671+(++//+00200487,+,'+*8.*/+('*,.:51.08.-9./7;,+68+0*($$%**0/((.04..---90580.3-5(')
@e86871e0-1a9c-4637-a842-3994b8a312b0 ch=77 read=117596 start_time=2019-12-13T16:02:55Z barcode=BC01 runid=2c9cf7bc05858273f10e7d7ec552fc0bd742dc3e
TTGTGTACTTCGTTCAGTTACATATTGCTAGTGCTAAAAAATTATCGGAAGATGTCTTTGTGTAGCAACTGCTGTTGGTGCTGATATTTGCTCTACGGGGAGGCAGCAGTGGGGAATATTGCACAATGGAAACCTGATGCAGCAACCGCGTGGTGATGAAGGTTTTCGGATCGTAAAGCTCTGCAATGTTTTGGGAAGATAATGACGGTACCCAGGAGGAAGCCACGGCCCCAACTACATTTGGCAACCGCAGTAATACGTAGGTGGCGAGCGTTATCAGATTTACTGGGCGTAAAGGGAGCGTAGGCGGATGATTAAGTGGGATGTGAAATACCCGGGCTCAATAGCGGTGCTGCATTCCCAAACTGGATCTAGAGTGCAGGAGTAAAGATTCCTAGTGTAGCGGTGAAATGCGTAGAGATTAGGAAGAACACCAGTGGCGACTCTCTGGACTGTAACTGACGCTGAGGCTCAGCGTATGGGGGGGGGGTGGGGATTAGATACCTGGTAGTCCACGCCGTAAACGATGAATACTAGGTGTGGGGGTTTCGCCACCTCCGTGCCGCCGCTAACGCATTAAAGTGATATTCCGCCTGGGGAGTACGGTCGCAAAGATTAAAACTCAAAGGAATTGACGGGGACCACACAAGTAGCGGAGCATGTGGTTTAATTCGAAGCAACGCGAAGAACCTTACCTACACTTGACATCCCGCTTGCATTACTCTTAATCGAGGAAATCCTTCGGGACAAGGCAGGTGGTGCATCGTCGTCAGCTCGTGTCGTGAATGTTGGGTTAAGTCCGCAACTGAGGCACCCAACACTGGTATTAGTTACTACCATTAAGTTGAGGACTCTGCTTGAGACTGCCTGGGTTAACCAGGAGGAAGGTGGGAGATAAGCAATCAAATCAAATATACCTGTAATATTAGGAGCTACGTGCTGCAATAGCTGGTACAGAGATGCAATACCGTGAGGTGGAGCAAACTTTAAAACCAGTCTCAGTTCGGATTGTAGGCTGAAACTCGCCTACATGAAGCTGGGTTACTGGTAATCGCGAATCAGAGATGTTGCGGTGAATGCGTTCCCCGGGTCTTGTACACACCGCCCGTCACCATGAGAGTTGGCAATACCCGAAGTCCGTGGAAATGACCGCAAAGGAGAGGCAGCGGCCGAAGGTAGGGTCCAGCGATTAGAGGGTGAAGTCGTAACAAGGTAACCGG
+
&&'1%*'),40++83/,6+'&''&*&&+1./3-0**+632/*3020)++,$))*++09:--+'&$'%%%'&*,--.+)(((*))+-*7*&&,-)**+',+)-5*(,+*67093)()(,/3-,+.1512-',-.4555731%'(*++/)*+,*&)'(+-/6361;;6//706725.*'%'')*')*0)&.03,03*'''(*-(/+))/,,(/)%('+)+'&'(,0'),)/00(0**+'1(.*&',*-35;62)--2/008373///+4,'(.23/8//0***/4+*+237732.1,*)0-&*+:8:983-*')*(/:.2.7498761.)(020157*/1/,,0(*#%$%'*'*(&%&'151/'39830+'(''/.*+*+*)'(&&%((-)&.*1,'((133,&,+152+/0,)+,00/+*(),-.460*+/51129,77**())-,./0)+97830*)('$)$+$%'%'$$%),&,,-/%''),00-1/.('&)--(+.+*00'/.-173--*-(&)14:33/5/0/011495+01+,*)*-.984*,55-,-(*1212,(1*0.*3,)+*1-74534544)%)&*..0801/597)/1,''+,42;994948*),,2*84,,+./:/),+/24167).80557%**,.3.0+-/,0*++.,**-31:718875.5.*-52601037*,/.()*)*-()+++4++*,..//+&(-')*&1(&(((-0.4.0((*+-/,+0('))(0,*--&+)()-4/-*,''$&%&((0.-+,,0767510/,*()*,8<1:-9-,'))+'(,1*/*)'&'(&.'&%&(%&&%)+$'2(++1.07469+12)+'**('13..112*''&*-20+++,.-,/).+8+9811/+1),4//--*('+-,+)$(*1,2+-0)+19'&#%$&$%#%'')%(%'+.+(('((*+22/%,3--',*)*/.-/++-,,542/5../:770+*+/310/3-:2,15+/861(.+/7436(..-(3.1-5,-+222255<7-,-+--%%'*++6+++62,--6-//(4,6---(*++202),))).(35)*,1--.30%-.58911'&285/3/,-252213:/.7*)(*(,.50.-)(*8+***./+(0/'(,2..17022,**%%%(*/+1.9*,-**&(.++'')))4242./0/.3+++*(+-.+5-%('+/+-*+(%'557::976*4.3:8:5,
@d5e0db34-987e-498f-923c-1e7bb9660f54 ch=28 read=77951 start_time=2019-12-13T16:02:52Z barcode=BC01 runid=2c9cf7bc05858273f10e7d7ec552fc0bd742dc3e
CCGGTTACCTTGTTACGGCCCCAGTCATGAATCCTGAAGTGGTAAGCGCCCTCCCGAAGGTTAAAGCTACCTGCTTCTTTGCAACCCTCCCATGGTGTGACGGGCGGTGTGTACAAGGCCCGGGAACGGCGTATTCACCGTGGCATTCTGATCTGATTACTAGCGATTCCGACTTCATGTGGAGTCAGTTGCGAACTCAATCCGGACTACGACGCACTTTATATCGCTTGCTCTCTCGCGAGGTCACGCTTCTCTTTGTATGCGCCATTGTAGCACACGATGTGCCAGCCCTGGTCGTAAGGGCCATGATGACTTGACGTCATCCCCACCTTCCTCCAGTTTTATCACTGGCAGTCTCGCTTTGAGTTCCCGGCCGGACCGCTGGCAACAAAGGATAAGGGTTGCGCTTCGTTGCGGGACTTAACCCAACATTTCACAACACGAGCTGACGACAGCCATGCAGCACCTGTCTCACGGTTGAAGCCACATTCTCATCTCTGAAAACTTCCGTGGATGTCAAGACCAGGTGGTTCTTCGCGTTGCATCGAATTAAACCACATGCTCCACCACGCCTATTAACGGGCCCCGTCAATTCATTTTGAGTTTAACCTTGCGGCCGTATTACTCCCCAGGCGGTCGACTTAACGCGATTAACTCCGGAAGCCACGCCTCAAGAGGGCGCAACCTCAAGTCGACATCGTTTACGGCGTGGACCACCAGGGTATCTAATCATGTTTGCTCCCCACGCTTTCGCACCTGAGCGTCAGTCTTCGTCAGGGGCCGCCTTCGCCACCGGTATTCATCAGATCTCTACGCATTTCACCGCTACACCTGGAATTCTACCCCCCCTCTGCGAGACTCAAGCTTGCCAGTATCAGATGCGGTTCCCAGGTTGAGGCCAGAGTTTCATCTGACTTAACAAACCGCCGTGCAGCACGCCAGTAATTCCGATTAACGCGCACCCTCCGTATTACCGCGGCTGCTGGCACGAGGTTAGCCGGTGCTTCTTCTGCGGGTGACGTCAATGAGCAAAGGTGTTAACTTTACTCCTTCCTCCCGCTGGTGCTACAACCCGAAGGCCTTCTTCGCCACGCGGCATGGCTGCGAGCTTGCGCCCATTGTTATAATATTCCCCTGCTGCCTCCCGTAGG
+
*))2,8+.0.7+,+#%*,-26((*986987:./&%'*-(,.334++,,79---(((,0*2-8/9,,11./4,+/1:23;9,/6(4.(&)61(13:9:898:5:734820-+,,1883:-:2(575/--%&',+/7889;9:58677;6122//%('2*)*,(--.52929/--,3.03/0/+(*+/&4.903,-42-.*/,/+200/,%&)/014..1;<56+56,0.2/.,---/0('++-101+-,-.3,.+/4/.4488957<816-(&)***)+-%(+10-0.13;,-4978-5*',04999:---++,-/-/337:89277//38:<8504'*+09;-.02/2(*..(6-,+-'*//.'(2570-()*5,88.6++,,6,,01325&4,911)4623/-.*(++6.70//4:43/2/1*-(%**,.-8++()/.-&*+/1267653'41(/4.169+..-.84368//./,-0++0*&1('*,8866833634/.0350.191:74675779624,.59+,,-)/*7120-%-+.-00779,2-2/3<::0,,-/.4475/2.&,'*&'%*(&$$'+'285*'(),31;761;:--.+7;</866/4---75601)*)''*3:;+-42-.+,-5514140/*,*&,%/(-.22/+.($**)/.2967/0*%))(&%)/53900)5&'(('5.////;'(*6:87/23-,'&)0.5844554111*&$(&27-(-.036.)/-.0:40*-+290/27:9:-)*)))/.67;,/9;36979:993&%-,/4141/3:4135--/12054/636//3--(+1102//*,0..+/*6,655647:80++'(&-))'&'()(*')-634;.76649#)&**-%--22.-)1/4*)'*&3,$)',*9601721/.'(&7,88:*88,.1))*&&$&%)',.(*--20988777;682&&%'(028//87:99857800/75655538222-)+-./++//19812.8/1;3220/;.--47445.3../493;2'+,%+-3-/162+-.17,93((,4/,2,)&'&(*'*282+&&+',+686;1241((('**0194'))31**((%%%&,*.13:4-0-'*(&(.*++8,890**)+../862;2021:7
@215b2de2-41d5-41ec-86dd-ae3aaf28183f ch=83 read=142114 start_time=2019-12-13T16:02:53Z barcode=BC01 runid=2c9cf7bc05858273f10e7d7ec552fc0bd742dc3e
TCACCCCAATCGCGCTGACCCTACCTTCGGCCGCTGCCTCCTTGCAGCGCCAGCTCTCATGGTGTGACCCGGGCGGTTGTGTACAAGACCCGGAACGTATTCACCGCGACATTCTGATTCGCGATTACTAGTAACTCCAGCTTCATGTAGGCGGTTTCAGCCTACAATCCGAACTGAGACTGGTTTTAAGTTTAGCTCCACCTCACGGTATTGCATCTCTCTGTACCAGCCATTTGGCCAGCACGTGTGTAGCCCTACACATAAGGGCATGATGATTTGACGTCATCCCCACCTTCCTCCTGGTTAGCAGGCAGTCTCGCTAGAGTCCTCAACTTAATGGTAGTAACTAACGACAAAGGTTGCCGCGCTCGTTGCGGACTTAACCCAGCATCTCGACACGAGCTGACGACAACCACGGCA
+
<:44::0024610+**+,8;,+-197;9'05413./7652%%&''%&&$(&(%++,*-+225754436').56),(+'&-),.235),61)-3+60-757=53562342767;9//+4,,*0304401203558546++'-16289::6648&22<85&..+%')+975.),,+*01/5667+7;;-6703;.(+,,92-062744212'-)+-1201//.23606-/'9,695/%)*0*+.--*+.14...965.///',+++,46467552.'4,()/01/1486:;8+-8:96661100+.&)'0/(5.//00/8....,.3-1,)&%&())/,)3-+'.04/..206514,2*,//8+-*&)+,/33-7-.-7.*1+4+60+,$,-0367732*0016122*11,59062%&%&&%
@c902bae9-23e6-49c0-98ca-2fd66a554732 ch=412 read=110825 start_time=2019-12-13T16:02:53Z barcode=BC01 runid=2c9cf7bc05858273f10e7d7ec552fc0bd742dc3e
CCGGTTACCTTGTTACGACTTCACCCCAGTCATGAATCACAAAGTGGTACGCCCTCCCGAGGTTAGGCTACCTACTTCTTTGCAACCCACTCCCATGGTGTGACGGGCGGTGTGTACAGGCCCGTTGTATTCACCGTGGCATTCTGATCCACGATTACTAGCGATTCCGACTTCATGGAGTCGAGTTGCAGACTCAATCCGGTTTACGACGCACTTTATGAGGTCGCTTGCTCTCTTGAGGGTCGCTTCTCTTTGTATGCGCCATTGTAGCACGTGTGTAGCCCTGGTCGTAGGGCCATGATGACTTGACGTCATCCCACCTTCCTCCAGTTTATCACTGGCGGTCTCCTTTGAGGTTCCGGCCGGACCGCTGGCAACAAAGGATAAGGGTTGCGCTCGTTGCGGGACCCTTAACATCTCACGACTTTGAGCTGACGACAACCATGCACCACCTGTATCTCATATAGCTATCTCTCCATCTCTGGAGCCTTTGTAAATTATGTCAAGACCGTGGAGTTCTTCGCGTTGCTTCGAATTAAACCATGCTCCACCGCTTGTGCGGGCCCAAATCAATTCCTTTGAGTTTCATTCTTGCGAACGTACTACTCAGGCGGAGTACTGGCGTTAACTGCAGCGCCTGAACTTTGACATCCAACGCAGGTACTCATCGTTTACGGCGTGGACTACTAGGGTATCTAATCTATTTGCTCCCCACGCTTTCCGGGACTGAGCGTCAGTTGCAGGCCAGATCGTCGCCTTCGCCACTACCACTCCATATATCTACGCATTTCACCGCTACATGGAATTCCACGATCCTCTCCTGCACTCTAGCTGCCTGGTTTCTATGGCTTACTGAAGTTTAAGCCGAGGCTTTCACCACAGACCCTTGCCGCCTGCTCCTCTTTACGCCCAATAATTCCGGATAACGCTTGCCACCTACGTATTACCGCGGCTGCTGGCACGTAGTAGCCGTGGCTCTCTAATAAAAAATTACCGTCACTCGGCACCATTTCCTGTAGCCGCCGTTCTTCCCTTTATAACAGAAGTTTACAATCCGAAAACCTTCTTCCTTCACGCGACGTTGCTCGGTCAGGGGTTTCCCCCATTGCCGAAAATTCCCTACTGCTGCCTCCGTAGGAG
+
45051;56.:-%58'*.-023710161,-254975;21/024)****.))*./+,+,**(3519//55445:7788;.8;,(-1.58-&))163*/1:9878895;:98:98600//.)),+('((%,*+0/,:1,,7:849;34//.02))*)1-201221///603++-5.7*,-2-/.5,+019/3,*&,+*3-+1*/1&',&'+-..-*,373'''&)-,,&(1/0/..0.2/.*-*4,.-56;5855;9'-'*+,58<348/-+./+/0013.--.0;7/18;:+*(06;9:652230010701265654.-*)/86<.6--1-45:,238590800487554.-1+)%(*3-6(&('):58996561;1-2-09)3/8822+.,..-0/323,7-)'-4//2(&%#&2012011++.%''&$-.+,--.;::;624959/0./,/47100.4678(2-014521212505100465464.--.,63*-*-&++*,798766561.+',$'9<88:3)+,.2-0001)%*,)8;4480*+995514.-,8,-/87.22-6/&''))53150')(&'$+0:9.,.+,).-4/.68,4//0--.00869/.(*+0/,/**+-4/:/66:322,*&$&&.-379..-4/4(6,6-4./2/.153254/76+$)*,0.109065123-43./04831500/,/4)'+1.7;.,/--.76+4/:62321*+,/-,%*+2/1(+04825366461.10-1/076*,1(+.'*+05//.0/469././.5<;86:;786/0'(,.+*)5+-'(''-3//018778.+----)+..63:41819,.2/01414:-04243/54'+,'+/*+,-+,510/8//1.0656++,,04.49..-+3,)):50-11421/4/3:;39-3/537643/5/.93,..'$'&,*+366510/0--*,+1'&%**,%)$&(+*,,2<67542/.:1079./*-+&46271)**+%%$%+-78<13,,,11/27,+3--::90;9--6814346,*.,*+77)*/00.&'/7:3088;89:87398.1/1226061--//.400(.9582;008;8101;028228976148,*,28447337268+,-1&+'
@f7469517-436b-4aef-9143-6cb1cb5ef985 ch=20 read=73308 start_time=2019-12-13T16:03:14Z barcode=BC01 runid=2c9cf7bc05858273f10e7d7ec552fc0bd742dc3e
CCGGTTACCTTGTTACGACTTCACTGATCATGAATCTGAAGTGGTAAGCGCCTCCGAAGGTTAAGCTACCTGCTTCTTTACGCCCTCCCATGGTGTGACAGGCGGTGGCACGGGCCGGGAACGGTAATTCACCGTGGCATTCTGATCCGGTGCTGCGATTCCGACTTCATGGGTGGACTTTGCCGACTTCAATCCGGACTACGATGGCGCGCTTTATGAGGTCGCTTGCTCTCGCGAGGTCAACCTCTTTGTATGCGCCATTTGGCCTTTACGTGTGTAGCCCTGTGCGTAAGGGGCCATGATGACTGACGTCTGCTCCAGTTTATCTGGCGATCTCCTTGGACTGGGCGGACGCAGCGTAGGGGATAAGGTTGCGCTCGTTGCGGGACTTAACCCAACATTCCTGGCGGCACGGAGGCGCGACGCCATGCAGCCTGTCTCACGGTTTGGCTTTATTCATCTCCTGAAAACTCCGTGGATGTCAAGACGGGTAAGGTTCTTCGCGTTGCATCGAATTGAAATATGCTCCACCGCTTGTGGAGCCCCCGTCAATTCATTTGAGTTTTAACCTTGCGGCCGAAAGCCTCCCAGGCGGTCGGCTGGTAAACCCGGTACCGGGCGCAACCTCAAAGTCGACATCGTTTGGCGTGGACTACCAGGGTATCTAATCCTGTTTGCTCCCCACGCTTTCGCACCTGAGCGTGGTCTTCACGTCGGGGCGCCTTCATACCGGTATTCCTCAGATCTCTACGCATTTCACCGCTACACCTGAATTCTACCCCCCTCTACGAGACTCAAGCTTGCCAAATTATCAGATGCAGTTCCCAGGCCAGAGTTTCGCATCGTTGACAACAAGCCGCCTGCGTGCGCTTTACGCCCAGTAATTCCGATTAACCTCCGGCAATACCGCGGCTGCTGGCACGGAGTTAGCCGGTGCTTCAGCCTGCGGGTAACGTCAATGAGCAAAGGTATTAACTTTACTCCTTCCCCCGCTGAAAGTACTTTACAGCCAAGGCCTTCTTCATACGCGGCATGAAAGCATCAGGCTTGCGCCCATTGTG
+
6*)(03'+1/3*.5&),,0352.1%&).:152291-&&(-&-,5/42+*(,++3/*,02.1020.4425.,'#$-&+2,$)'*+*0.88,.35535658&13++'*/2+&+)1.3(*1+01-(%&)(-).*,7:;9;867:75/+*0)%%+&%#&&'+78.2,*-5-5)+*3,.-.*')-),(')%&(.*(3,0)-./5/.-+&&)%'')&+-20(''%)%&**+-.*++-45/13+3)/+)&''(,,40,'(+./12;036.'-+'$%%#&)()*&'')/-&&((%&)+'').-/0-%%'&)*.'&*//.,,%$&(*/-/1;9-//(*-/'(+*'(%%$')*)(-0---.''%&#''''&%+,//*7*1+6+)++,.23363109:-,3+/()'&+1)(/*($#&&&'''&)',%&*($%'#$#%%#$%&%'+'')12()&)&0+,#%%&)..%**&&+505--*-20*&%(/468<::862)*,-/(0),/)2.:;4450,*(()),236*%','&&%$%')(+,./)*-'(''*()*'*.676**3446251/.4521-4:;,5733/2-(,&'$%)--'+)())''*'-%)&)*(&%%&%+.(+/)))(&&%)+(+',.52,1.)3,+.23792/,)+..-20349;521./1(..+)(*+-.212(++/1)'(*.*+))+--1/4212)/(&+%5+*%&%''1,&'),/-'.3/1189895()+090:488;5314**133476675666:43247().*--41+*&.10..+4,.23,+4*()%'+0064/,%()-+/1,+'-*,-2')02274768--*&'.7)%(%*,810*+()'$'('&%*9/88-47&&&%%(+-21/,/+,&2,33.,02665..'(,1.1++%).-..))**)1)),25031+*.+('+,-()-2**-1/0,%(/*+%%(**,/240/2999972523359/4-(-)(*.0,,..-$('+*)..38:6)-78/81--),/+*%&(**/)1*4/+0533:5'&'*'+296453263&*++,'01025/22294,,2*+(
@fb3fe3bd-acd9-4804-8ce1-4d691262d4ca ch=109 read=236311 start_time=2019-12-13T16:03:11Z barcode=BC01 runid=2c9cf7bc05858273f10e7d7ec552fc0bd742dc3e
CTCCTACAGGAGGCAGCGGTAGAAATTTTCGGCAATGGAAACCCTGACCGAGCAACGCCGCGTGAGGAAAGGTTTCAGTTATAAACTTCTGTTATAAAGGAAGAACAGCGGCTACAGGAAATGGTAGCCCAGTGACGGTATACTTTATTAGAAGTCACGGCTAACTACGTGCCAGCAGCCGCGGTAATACGTAGGTGGCAAAGCGTTATCCAGGTGTGGGCGTAAAGAAGACGGGGCGGCAGCAAGGGTCTGTGGTGAAAGCCTGAAGCAACTTCCAGTAAGCCATAGAAACCAGGCGAAGCTAAGAGTGCAGGGGATCGTGGAATTCCATGTGTAGCGGTGAAATGCGTAGATATATGGAGGGAACACCAGTGGCGAGGGGCGACGATCTGGCCTGCAACTGACGCTCAGTCAGCGTGGGGAGCAAATGGGGATTAGATACCCTAGTAGTCCACGCCGTAAACGATGAGTACTAGAGTGTTGGATGTGTCGAGTTCAGTGCTGCAGTTAACGCAATAAATTACTCCGCTTACAAGGTAGTACGTTCGCAGATGAAACTCAAAGGAATTGACGGGGCCCGCACAAGCGGTGGGAGCATGTGGTTTTAATTCGAAGCAGCACCCGAAGGAACCAGATCTTGACATACTCATAAAAGGCTCCAGAGATGGAGAGATAGCTATATGAGATACAGGTGGTGCGCTGGTTGTGGCGTGTGTGTCGTGAGATGTTAGGTTAAGTCCACAGCAGGCGCAACCCTTATCGTTAGTTACCATCATTAAGTTGGGGACTCTGCTTGAGACTGCCAGTGACAGGCTGGAGGAAGGCGGGGATGACGTCAATCATACCCCTTATGACCTGGGCTACACGTGCCACAATGGATGGTGCAGAGGAAGCGGCCGCGAGGTTGAAGCAAAACCCATAAAACCATTCTCAGTTCCGGATTGTAGTCTGCAACTCGAGCTACATGAAGTTGGAATCGCTGGTATTCGCGAATCAGCATGTCGCAGTGGAGAATACGTTCTCGGACCTTGTACACACCGCCCGTCACACCACGAGTTGATAACACCAGAAGCCAGTGGCCTAACCGGAAAGGCTATCTAAGGTGGGGATTGATGATTAGGAATTGTAAGAGATCGTAACAAGGTAACCGG
+
()2//14(6.*1-+31.&--)%*),*2:82/:33971)%'+(,30026932.+-$*%&$#&'''((,-5-+-/2(+-1.6,**(+),)*,+575330--.,0(-(0(,**-,-03+/&),/,34/.*,+*%((**2('%')*,45:-3.*'3+(44%)*,,.343855.0'/)++0,/2816-0,0--.9680.--,'&()+'+%'*,+5,*33-,.18700/78+*&*),/)31(-/7/)('*()41/.'(+0466273/05.,/)'&&&&+3.**,/59139/4++/2,.-*1..%&(%*+1()+./0(**&*.*77.0&()),9-:65--(+*+),,),293002221,./,/).1/*2.--32138556494'&+0+-19866555,1/405875-+,,,85689545)*%''3-.-+*(.2;<7/58**,,*+98/57'&)&3*+.4-'+.0622/7721./))'+&*+-**')4-8-5+*((%(-&((*7:436(((-..315/.00-4-).)&)*),./1,)&''&)*('*&-*'()*00%&&%-./('*'(:69,2,024364)+-1'2-(&*(./3)2&*)37)(-.%-%)),/<;-482/+),*+-1./&-##%)1)-''(%%*&///73102-,...1426/(*1,-3(*+)++::0*)))+7*)%')+21,)&-+/60515-5++,(&()')%#&&,)+-//,,'.0-6--.//4+9&'./9/*()+-$,-%4)('&$&+)/7-00/46-7-,,5945;898)2-++3-:/:;646651..1/,-/143/4/---.890:;:;:1/3.++*-**285/41/10/0.0+/,.%.54++90/.59857856.,,&(+0,*&((5856:6677427-,()+).'%&&(4.++'1'(')01..+377050*)+9960977:627+-066(/))1.312575//1452-'&)%*3./00-9/.07/70967,-,,.202/,'(*,-,3.'-,-.0115)122'/%+/066,7.+*7(2)-(()'**+-.,/6.38-*/.),*.1)-*'((+&)(*14+5-%'*+(-/'/647342080,)()(&')+,/5531)&&.)-,()20-./'&35+0(*)-,***'&'%%())+*1556-5/5:965:
@34442aed-b014-4885-9e77-83511964a3ce ch=146 read=129281 start_time=2019-12-13T16:03:23Z barcode=BC01 runid=2c9cf7bc05858273f10e7d7ec552fc0bd742dc3e
ATCGCTTCGTTCCGAAGTTTACATTGCTGGTGCTGAAGAGGTTGTCGGTGTCTTTGTGTTAACCCTGCGCGCATGGCACCATGCCGGTTACCTTGTTAAGGCTTCACCCCCAGTCATGAATCCTGAAGTGGTAGCGCCTCCCGAAGGTTAAGCTTCACCTACTTCTTTTTGCCAGCCCACTCCCGTGGTGTGACGGGCGGTGTGTACGAAAGCCGGAACGTATTCACCGTGGCATTTCTGATCACGCGATTACTAGCGATTCCGACTTACCGTGGAGTCGAGTTGCAGACTCAATCCGGACTTCTGACGCGCACTTTATGAGGGTCCGCTTGCTCTCGCGAGTCGCTTCTCTTTGTATGCGCCATTGTAGCACGTGTGTAGCCCTGGTCGTAAAGGGCCATGATGACAGCGTCATCCCCACCTTCTCAGTTTATCTTTAGCAGTCTCCTTTGAGTTCCCGGCCGGACCGCTGGCAACAAAGGATAAAGGTTGCGCTCGTTGCGGGACTTAACCAACGACTTCACAACACGAGCTGGCGACCGGCCATTACAGCACCATATCTCACGGTTCCCGAAGGCACATTCTCATCACAAACTTTTCGTGGATCATCCAAGACCAGGTAAGGTTCTTCGCGTTATCCGGGTAAACCACGTGCTCCACCGCTTGTGCGGGCCCCGTCAATTCGTTTGAGTTTTAACCTTGCAGCCGTACTCCCAGGCAGTCGGCAACGCGTTAGCTCGGAAGCCGCCTCAGGGCACAACCTCCAAGTCGACATCGTTTGTACGTGGGGCCTGGGGTATCTAATCCTGTTTGCTCCCCACGCTTTCCGCGCCTGAGCGTCAGTCTTCGTCAGGGGGGGGCCGCCGCAGGCATTCCTCGAATCTCTACGCATTTCACCGCTACGCGGAATTCTACCCCTCTACAGGGCTCAAGCTTGCCAGTATCAGATGCAGTTTCCCAGGTTGAGCCGGGGATTTCTATCCTGACTTAACAAACGCACCGCGTGCGCTTTTACGCCCAGTAATTCCGATTAACGCGCACCCTCCGTATTACCGCGGCTGCTGGCTGGAGTTAGCCGGTGCTTCTTCTGCGGGTAACGATCGAGCAAAGGCATTAACTGCTCCCTTCACTCCCGCTGAAAGTGCTTTACAGCTCGAAGGCCTTCTTCATACACGCGGCATGGCTGCATCAGACTTGCGCCATTTATTGCAATATTCCCCACTGCTGCCTCCCGTAGAACG
+
#%$$%&+)*.5,)'%%')80+-,032257::790--*(&(3/9232,431414;8263363339)(+-),'-&,$%&#'%%&$''(*34,-'%+%+($&*/217--+565,**.1/0((%)-'&(((('(*0''(*-5,,*+*,6..1.-))**-*(0.0'58;72;33(#&((&-92+,,04*%/+24145688;9705))*)+&-*+2/+.4..2-/5579<32383512/*03(*'''')$'(,,,.4),.018567;581.+('%(*'+**'()***1-5/,*+-.5518,//*/(&&)%(+..*1&,&0+.&##%%%,)(+,&,,/,.263100*$&(*/108364195/-+)),.58.:..,-,,%'*.-+,)+,29512:9:5/80'.439;750,*'()*+13254+577*$,((,))+*//:9/0-,+)#++-27777)(1&()1-(,(&*(.+25//-*,.-4,*).08)306.-,0)202*/)+2.112/0/841+*+0*.**,31*'/+*++0,*'(&'..,/-**&)%(&-+()(%2*22/.0&&(,,06*,,3371,*++*/-0,-.00&*21,/'%(,*&-45/.')02&.(&*/'.-+-27..1)+)*+4;88<9786-($'')+1.+2:-4;44'/,-/38/17()/),&((+4+553+(-/&2)-.&*--*'+/55/,2.+*,*,'+,0&.+,/275*.79,8853/--4-),++4.,,/0'-+-%--(*)')'/7/...6742/2'2-456578445,+,(''%,'()(%$'$#%03,.0232/3...+*/1+'*,-,1)%)'(/5,.)()'-('+.266//))+.7-3)+.-131.--+))-&'(#&$)('$(,(+(,(,666565.0-.-.93//36+.101'3*0./0305*64,-,01/4*0,%%'(/1)/-601*%$+(**./5677*28;)/8.)(**,)&205**,.'42*,%&'3(**/)*(++//,4-(,),(&(2543,))'(%%',00,*--/72:873-7-6.2.)&%%*50153*-,,0-5<5;2;3217773,&(,#&/6.+,/)8-,'4-28<9622'.''('''&(+$$&(,3./4/*.+,&)*%),/;2.62**'67+%*,++53-,(**/,(.(),11)*)0)738:66;8$%%)'))427411/5/0.2'-.'.'),)++*.4)*6*$,()*3-.-*/,32+(*''))*4750*'(.0304/+
@0e2789dc-4240-4d8e-a0db-099bc0000ae3 ch=373 read=180939 start_time=2019-12-13T16:03:39Z barcode=BC01 runid=2c9cf7bc05858273f10e7d7ec552fc0bd742dc3e
CTCACGGGAGGCAGCAGTAAGGGAATTTTCGGCAATGGGGGAAACCCTGACCGAGCAACGCCGCGTGAAGGAAGAAGGTTTCAGTTGTAAACTTCTGTTGCGCAGGAAGAACGGCTACGGAAATGGTAGCCGAGTGACGGTACTGATGAAACCACGGCTAACTACGTGCCAGCAGCCGCGGTAGCCGTAGGTGGCAAGCGTTATCAGGTATTGGGCGTAAAGAGGGAGGCAGGCGGCAGGGTCGTGGTGAAAGCCGGAAGCAACTTCAGTAAACCATAGAAACCAGGCAACTAGGTGGGAGGATCGTGGGGTATGTGGCGGTGAAATGCGTAGATATGGAGGGAACACGCAGTGGCGAAGGCGACGATCTGGCCTGCAACTGACGCTCAGTCCAGCGTGGGGAGCAAATAGGATTAGATACCTAGTAGTCCACGCCGTAAACGATGATTACTAAGTGTTGGATGTCAAAGTTCAGTGCTGCAGTTAACGCAATAATTACTCCGCCTGTAGATGAATACGTTCGCAGAATGAAACTCAAAGGAATTGACGGGGGCCCGCGAAGCGGTGGAGCATGGTTTTGAAATTCGAAGCAACGCGAAAGAACCTTACTGTCTTGACATACTCATAAAGGCTCCGGATGGAGGAATGGCTATATGAGATACAGGTGGTGCATGGTTGATAGACTCGTGTCGTGAATGTTGGGTTAAGTCCCGCAACAGGCGCAATATCGTTAGTTACCATCATTAAGTTGGGGACTCTGGCGAGACTGCGCAGTGACAAGCTGGAGGAAGGCGGGGATGACGTCAAATCATCATGCCTGCAACCTGAATTACGTGCTACAATGGATGTGGTGCAGAGGAAGCGAAACCGCGAGGTGAAACAAAACCCATAAAACCATTCTCAGTTCGGATTGTAGTCTGCAACTCGACTACATGAAGTTGGAGATCGCGGTAATCGCGAATCAGCATGTCGCGGTGAATACGTTCTCGAGGCCTTGTACACACCGCCCGTCACACCACGAGAGTTGAAGTAACACCCGAAGCCGGTGGCTAACCGCAAAGAGGAAGAGGTCTGGAGTGGGATTGATGATTGGGGTGAAGTCGTAACAAGGTAACCGG
+
)),'))/3,040156+2/0/*/'*),35..0:0-80*/12*'-*06*+,00)+1'14/41484758526--(*&+*.3.35(',20-,05()/70705-('%%'*,31/0.*'(&%&(&*)1--22+&)-,+)*,.5*(%%$&(&()&.'&.2.-2/./3700/2276:<77865750/0-+))+,()$1223522,)*+09449(+5,*+202.-127/,)(-44(+//),73/3/((00/'*/354.+-*)+*-*&'$%'&&++.)++1.&+*--.+-4*/649:11%))&,(&'/)'-,$)++.*2,(*).,)&)-*..43<-,,876+)/'))).+,*'/(*),*,)/4/;/-+.',-388/.//-1+444655/')++10113-405%(&&(1358/%*00:9/((.(/1-07666:))+3'02-))+/49%.&()'))'&%+&+++/,)*+'-+.28758/4/.0,,%++557782749150/-5,+')',,./-()+00/(''//'&&'*,/45:0101.522/660/26;2*+'()+..006:9+21&%&$)((*21..+'+,.11,0;;'&.+)2+1102-1396,-/16,(,22*)&$$'%,*1,,,333389988684-1135'(+135/+.&)('*$%$*-1240./**,,0..4.5(((('+($'$&$'$')0/-+/00-,*,+.-;/986:53..74)*3316%*))%)*)&(*0,4.+,23,1.--343634126078.)).-..2,)%+)+***&(,.134153,/040.),(,-.1-.80/1-,22757;0./78501127,-('%)+.,'%)%%'1011,)--++++*2)(+3167)+),/(&.///7,1,-/1(2.4+5-%*4::526+,05;<:88998307&,,:925.20-,.369775/6/00755.+/01050-8.5,*&'*+(&(.*05120743655'-/23389797;785631357<8430*3/5329231/./.2:/98..:8663540.-+*')4++*&&&*53+3*(*-303576353+(,11,),'))&%**./*$&$%%/&.%'(/99104,',++/1473+,*,((++-3355643415:9<64
@0dbb816d-8727-4d73-8340-1208a83ce121 ch=373 read=180961 start_time=2019-12-13T16:03:53Z barcode=BC01 runid=2c9cf7bc05858273f10e7d7ec552fc0bd742dc3e
CCGGTTACTTGTTACGAGCTTAAACTAATCACATCAATCCCTGTATTTCTTCGCGGTTAGGCCGGCTTCGGGTCTGTTATCAACTTTCTCGTGGTGACGGGCGGTGTACAGGCCTGGCGGGAACATTCACGGTGCTGATTCGCGGTGCTTGTTCAACTTCGTAGTCGAGTTGCAGACTACAATCGAACTGAAACGGTTTATGGCACGGCGGCTTCGCTTCCTCTGCACCATCCATTTGGCAGCGTGTAGCGGAGTCGCCAGGGCATCATCCCACTGTCACTGGCAGTCTCGCTAGAGTCCCCAACAATGATGGTAACTAACGATAAGGGTTGCGCGTTGCGGGATAACCAACCTCGACACGAGCCAGCATTACCACCTGTATCTGCTATAGCTATCTGGAGCTTTATGGTATGTCAGACCTGGTAAGGTTCTTCGTTTCGCTTTCGAATGCCATGCTCCACCAGACCCCGTCAATTCTTTGAGTTTCATTCACTGCTCGAGGCGGGTACCCAGGTGTACTGAACTTTGACATCCAACGCATGGTATATCGTTGACTAAATTGGCGTAATCCTATTGCGGGACTGAGCGTCGGTTACGATGAATCGTCGCCCAATCTACCGCTACGCAGCAGATTCCACACGATCTCTCCTGCACTCTGCTTACCTGGCGGTTTCTATGAAACACTGGACAGCAGGCTTTCTTTACCTTAATAATTCCGGATAACGCTGCCACCGGCCATGCGCGGCTGCTGGCGGCACGTGTGGTCCAGCCGTGGCTTTCATGCCGTCGCTCGGCTACCATTTTCCTGCCGTTCTTCCTTTATAACAGAAGTTTATCGCTTCACGCGGCTTGCTCGGTCGGTTTCTTTGATAGCGAAAATTCCCTACGCGCCCCTCCCGGTCATCAGCACCAGCAGAAGGTTAAGCGAACGCAAACAACTTTCATCGGCACCAGCCTGCGTAACCG
+
83513-)+/.//6+,+*(//4,)'''*1//*)+-04705,%$%(*)/*,*0.--/+,)&*012+.+/8,,3++&((**(*-(,()-(&(&%/'0*-,/%.2.01.//(2()3-,$()''-*)&**,-+)'(&('01427:659350(''&#031/1.130&.''*0105/7&0')-73./+++/).-.+++((('445,&&($%##'&&(,-1831,+.%%'**%()/03581.35)-)')%*)*+)%'('($',,&('(*02/...,.45/&+%&,,%-),2.,.0,)+)*)&&$%(*,-),+.10))-..+,)'')1+/..+3*-01/4--,(+.41-.8*/-3*+''''&&)()*)()&$$%*&-&+&).1*.0)*'**+($%&).-.0&$%%%**'%%()()*4,-/731.).-/32-.+-,-/094672**'$'''-4+,$&%*(,.//02220-1*$*%,42+(+/,1..,+1/,-25<;40/1)$%$#&,-&&,++*)&+('&$#%)(*+-.-.-+''*(*.0,-.'+&&$%&'$&,*..076,-$#%&(*%)&(('&&-**,&'$+'#&).*)+()&&)+*-&*6*#$&'&')2,*(+*%&'%&$&%&(.2..*'($'%%%%)*-1-)'*)-.2461224////.//-*&$'%'/6--%#,40;80*,*')..++)%'&&%&$%%&))++)&$&%#)&%%(((*,5.,2+6-231.)(&'*0-2/-*&$*)(()(+**)*+.+)&(&&%%*,)++**%#%'&((++*)*23,(3&+-/03&03.0(*+&-..0::6*/+*(++08.+2,')+&'(2/2,((%)03($%'$'+,4+./.-)(%%(),0/2-+.5/81.+1*(&)#%%$'+1/*+,+)%$&%&$(+/,)1)(','$#()&%'$%((%+$'*,))+&(%#%'$$*#'&'*))%()--'&'(&**&(&'$&%''./1+(&$#
@5cd45353-b710-41a9-9d43-879d1a06af15 ch=14 read=82113 start_time=2019-12-13T16:03:51Z barcode=BC01 runid=2c9cf7bc05858273f10e7d7ec552fc0bd742dc3e
CTCCTACGGGAGGCAGCAGTAGATTTTTTCGGCAATGGGGAAGCCCTGACGAGAGCAACGCCGCGTGAAGGAAGAAGAGTTTTCGGATTGTAAACTTCTGTTATAAAGGAAGAACGGCTACAGGAAATGGTAGCCAGTGACAGTACTTTTATTAAGCCACGGCTAACTACGTGCCAGCAGCCGCCTGCGGTAGCCGTAGGTAATAAGCGTTATCCGGGAATTATTGGGCGTAAAGAGGGCAGGCGGCAGCAGGGTCTGTGGTGAAAGCCTGAAGCTTAACTTCAGTAAATACATAGAAACCAGGCAGCTAGAGTGCAGGAAGGATCGTGAATTCCATGTGTAGCGGTGAAATGCGTAGATATATGGAGGAACACACCAGTGGCGAAGGCGACGATCTGTACGCAACTGACGCTCAGTCGAAAGCGTGGGAGCAAATAGGATTGGAAATACCTATTAGTCCACGCCGTAAACGATGAGTACTAAGTGTTGGATGTCAAAGTTCAGTGCTGCAGTTAACGCAATAGTACTCCGCCTGAATGAAACACGTTCACCAGAATGAAACTCAAAGAAATTGACGAAGGGCCGCACAAGCAGTGGAGCATGTGGTTTAATTCGAAGCGAAGAACCTTACCAGGTCTTGACATACTCGCCAAAGGCTCCAGAGATGGAGAGATGGCTATATGAGATACAGGTGGTGCATGGTTGTCGTCAGCTCGTGTCGTGAAGATGTTGGGTTAAGTCCCGCAACGAGCACCAACCCATATCGTTAGTTACCATCATTAAGTTGGGGACTCTAGCAGAGACTGCCAGTGACAAGCTGGAGGAAGGCGGGGATGACGTCCATGCCCTTATGACCTGGGCTACACACGTGCTACAATGGATGGTGCAGAGGAAGCGAAGCCGCGAGGTGAAACAAAACATAAAACCATTCTCAGTTCGGATTGTAGTCACAACTCGACTACATGAAGTTGGAATCGCTAATGTCGCGAATCAACATGTCGCGTGAGTACGTTCTCGGGCCTTGTACACACCGCCCGTCACACCACGAGTTGATAACACCCGAAGCCGGTGGCCTAACCGCAAGGAAAAGGAGCTGTCTAAAGGTGGGATTGATTGGGAAGTCGTAACAAGGTAACCCGG
+
./0/')/.86(+2+-02,),%&+'.985.445+4,+)66*+.&-7'(+,.)'&(')2(/'0546643542-2-).-&'*69815.:.40..28.,-**.-0865771+*++%(+)(++*23+-(,,+*470/,/.&'()+1&*++,069+-4-0)%'')*/6.,-5/230..,485264'50')%%%),/..(('&&'6-.'$&,//3/:/.-;-*4+%%*')8-8465625.+&'*))')*+652/*,--.5//..11262+.,,)+1..,.*,-002+,6-//013*('()+)(*41*-,03,+)*+-+&)+65*5.-)((,-0.2.&4)5+/-)+232////574283/-.10865634.550.504/,,,+.324+6,++3648100-,(('(((%*'+,',(*)-$))/,34-$,,,,-048;0)*.5;:6,27*2+-)+-)')-4-,,0(+*0*&)24;4324,1...))%(*45997:3132/-//273:758:4235598996-:+/*.-+/+*&%+*,.3')5-,)(%))*1'('+,082$&$&().,+(71-.6/4+'**0-81670,.+2,.1(*,..+&0%456;2,116-)+03;:365:3-4+),--2,.57515/26-(/--2.--442.100*.*271+...3(**--/185*('&(.,,,,+,//121137:-/0.0/0/1020*,3-/6588203571502424674.55/21,)0+3,0()-5)*12/413,-$'$3*432%/'+//;()&((/0860/++3.3/162;;566763'22,)('++447:'2000.30'*/;:+)+),,01/;<51646530*%(('-0.*5.//35,$$'%%%&()(&(+,756065750,,-13320+*)*(,+,3123-03.+)*,+1*++''-41./%*,66**-03:7/5289;83,+4,23.1--)+(),.156972100++)-+124::9800++(,&(*(.,.31,)''+326921(,&%$'(10286575//10131251.0.17,-84021///02./+,-*0***1-.),&%%*-*,0'%2+8,302985../5,3/6+*&*'&(/012.0:'.021:92270.1.41,,,+,0-1*'&&*&&%***0,-.
@b15eae0d-b4ec-4d71-a6d3-1c618c80499c ch=148 read=109075 start_time=2019-12-13T16:03:48Z barcode=BC01 runid=2c9cf7bc05858273f10e7d7ec552fc0bd742dc3e
CTCCACCACAGAAGTAGGGAAATTTTCGGCAATGGGAAACCCTGACCGAGCAACGCCGCGTGAAGAAGGTTTTCCCGGATTGTAAACTTCTGTATAAAGGAAGAACAGCTACAGAATGGTAGCCGAGTGACTATGCTTGTGAAAGCCACGGCTAACTACGTACCCAGCAGCCGCGGTAATACATGCGGTGGCAAGCGTTATCCAGGTGTGGGCGTAAAGGAGGGGCAGGCGGCAGCGGGGTGTAATTTGAAGCCTGGAAGCTAACTTCAGTAAAGCCATAGAGAGCCAGGCAGCTAGAGTGCTGGGAGAGGATCGTGGAGATTCCATGTGTAGCGGTGAAATGCGTAGATATATGGAGGGGCTGGCAGAGGCGACGATCTGGCCACCTGTGGCAGCATCAATCCCGAAAGCGTAGAACAAATAGGATTAGAATACCTAAGTAGTCCCGCGCCGTAAACGGTAGAGTACTAAATGTTGGATGTCAAAGTTCAGTGCTGCAGTTGACACGCAATAAATTGCTCCGCGCCTGGGTAGTACGTTCCGCAAGATGAACTCAAAGGGTGTGAGGGTATTGCACAAGCGGTGGAGCATGTGGTTTTAATTCCGAAGCAGCGCGAAGGAGACGCCTGGAGTCTTGACATATACTCCGCCGAGGCTCCAGAGATGGAGAGATATATGAGATACAGGTGAGTGCATAGTTGTAATAAATCAGCTCATTGTCGTAGAGATGTGGGTTAAGTCCCGCAACGAGCGCAACCCTTATCGTTAGATTACCATCATTAAGTTGCGAGGACTCACGGCAGGACTACCAGTGACAAGAAGCTGGAGGAAGGGCAGGGATGACGTCAAATCAACTATATGACCTGGGCTACACATTACTACAATGGATGGTGCAGAGGAAGCGAAGCCGCGAGGTGAAGCGAAAACCCATAAACCATTCTCGGATTCCGGATTGCTTAGTCTGCGACTCGGGCTTCTTGCCGAAGTTGGAATCGCTAGTAATCCCGCGAATCAGCGTATCGCGGTGAATACGTTCTCGGGGCCTTGTACACACCGCCCGTCACCACGAGAGTTGATAACGCGAAGCCCACGGTGGCCTAACCGCAAAAGGAAGGGGCTATCTAAGGTGGGATTAGAGTAGTTAGAGGTAGAAGTCATGGAGTAACCGG
+
,-..&&%')%&&%$&&+(%*)+*05-*(.,.50/+(&*-)-44/-/0))0212/-05++*%&))%).)-+532+1'*,'1.,,034,,2+*)&$%+.),,0+'+&'%%%$&(++-,(-)(($%&&%'&)&(&&'$%((')')/1+15'*.++-5/2/./*0*,0'(*4/'27/3'-%%))*2.+)'&(-)*++1)-/47415').,+/0/10--*15,'(&).*+*$,.',40)*+'(,+))**-53-).-*/0-.')(&(%&$%++*)*+06,%-0,,&&&''+,+()+',--.0(*+.,($&22))(/3,382646*(*0-:810-.*,.///5/&&()(./53758533-14.,+*'%%&&&'&(')(*42-,,+*('-/8-11)*%',,(+,--('&''&&'.1.++(()+&+((,(*&*+)1,)'*(**3/')/(**+()/*',+28478;;,-%,&&%'(..//6-0./40313....9412:11,123111-020,))%'%)**+%'()&$&&()','*50.))'&(*,24796%#$'&%,-,,&&((**)(('%%((),-&)$'&()***)'),7/0-*(*/015682<:0.4051-''(&,&,.+,-,0)($('+).0/3/*)+,5623.('*),,+.)).**)),++5)*)&()881)('%&*'(,('((*++/,0++-$%''//-'617,+'&('))),+,./7*,'*0/)6&%%+2232+-*.-2-5-8.&%**%*&%/0*+0,15407011(0,+*&/+-/989800829*2*'$)#3,2261''',*&-/+%(%,+%,-.831*'*.+,66/,1,)((.,.&06.78450)'(-8910&')$%(,))+4////..+*)%'$(%$((',0,,8:660-,./..'+)%%%&$((&(*010(1*,,.2)'&*,)',/')24;952-38/,+%/&(%)(10+0/$%(()(556655353,*,))/5.-1*.+'%)),,*(+0/4),,()),--+),'(++5//,()$.'.-27-+*'(2-.0..5..1/20%/$%&))--*-+0402;;1,0.0('*(#(''*1)(),''&(%**%+0)$(*.1217)*//40.-341**(.))+-((3/-,'0+'(/&/0'-+'')))0239-,),*.('+()+.+/)&'(0/937/:
@03c1c519-cedb-45b4-86d6-79a258bf5a1a ch=188 read=217257 start_time=2019-12-13T16:03:52Z barcode=BC01 runid=2c9cf7bc05858273f10e7d7ec552fc0bd742dc3e
CCGGTTACCTTGTTACGGCTTTCACCCAATCATCAATCCCACAGCAGACAGCTCCTTCGCGGTTAGGCCACCGGCTTCAGGGTGTTATCAACTCTCGTGTGACGGGCGGTGTGTACAAAGGCCGAGAACGTATTCACCGCGACATGCTGATTCGCAATTACTAGCGATTCCAACCTCATGTAGTCGGTTGCAGACTACAATCGGAACTGAGAATGGTTCGGGTTTTGCTTCACCTCGCGGCTTCTTCCCTCTGCACCATCCATTGTAGCACGTGTAGCCAGGTCATAAGGGGCATGATGATTTGACGTCATCCGCCTTCCTCCAACTTGTCACTGGCAGTCTCGCTAAAGTCCCCAACTTAATGATGGTAGCTTAACGATAAGGGGTTGCGCTCGTTGCGGGACTTAACTTAACATCTCACGACACGAGCTGACGACAACCATGCACCACCTGTATCTCGCATAGCTATCTCTCCATCTGGAGCCTTTATGAGTATGTCAAGACCTGGTAAGGTTCCTCGCGTTGCTTCGAATTAAACCATGCTCCACCGCTTGTGCGGGCCCCGTCAATTCCTTTGAGGTTTCATTCTTGCGAACGTACTACTCAGGCGGAGTACTTATTGCGTTAACTGCGAACTTTGACATCAGCGCGGGTACTCATCGTTTTACGGCGTGGACTACTAGGGTATCTAATCTATTTGCTCCCCACGCTTTCGGGACTGAGCGTCAGTTGCAGGCCAGATCGTCGCCTTCGCCACTGGTGTTCCTCCATATATCTACGCATTTCACCGCTACACGCCCAGATTCCGATCCTCTCCTGCACTCTAGCTGCCTGGTTCTATGGCTTACTGAAGTTAAGCTTCAGGCTCTCACAGACCTTGCTGCCGCCTGCTCCCTCTTTACGCCCAATAATTCCGGATAACGCTTGCCACCTACGTATTACCACCGGCTGCTGGCACGTAGTTAGCCGTGGCTTTCTAATAAAGTACCCGTCACTCGGCTACCATTTCCTGCTTCGCCGTTCTTCTCGCTTATAACAGAAGTTTACAATCGAAACCTTCTTCCTTCACGCGGCGTTGCTCGGTCAGGGTTTCCCCCATTGCCGAAAATTCCCTACTGCTGCCTCCGTAGGAG
+
531021+/3/7-1-&*.&,-/-0,2,(*1.37883;037'&,((*,.3456651//7-.-.318,288:01+-*)074+.7+...1,,,%.*.//1.3.*,+/-8:./2(**-5049:-4.74))+,1/'4,.<968<79844343:;72674580+2,*%)*,.11:04+2,9;760.***+2/-)/4/214567085:57)'/)(,)*)*0/2/03+*840;<2+/08.3581210%%&,&++/39)+875434:0007.75-*+'+(,//2-&(,.).:7712+4-8:2368////.-6/(*1457998*).67:6961,.+/2911/%)+08101741135181***.8:+,))-,..0-,.-/*&)))015144624.47,3956/010044,%(/1-%$$((%$%2+1&1364-0224.213'1//)-0.-.-,.44554659:99964--*-'(&+,..128755+2../11-/,.86,:8-./-++,956622,/3;;99.5-.-,1,1+01871:('%.&(-+2*29,7:++.111725901/5+--/(/,,-/,&(,+8192&'-/--./.82(+/817111329720-.,**-)&*)+*+())**4+)03-...7.6.623))**0;:778976,&*+,))-)(+46698484:,-.1642668,)+%**-)11./0252:23,-.;0+-0034.,,,/6;:5+77.1210,.27:275:14145694234438:59:7;6560,(*6:769;7645:/.,.(+)),-/6479.-,:.(($%'&*')+)-'438/0*%(383338:873''()-*--.98966445/),+3-+3914512-1.:/*)+6:7()2/--*.&++0384)0-,&(+327<221./7,*84;611,4-)(.++1472/526:8:82-4.,:33931**&((/4/06$**)42322141,+//0441/+*./-2-4+19-+..0+.4((*'-1)*66/0121956369/1;/-/)'$($$&*-/3:51-.(,'')*-/097-*2*,293,-+3)+(*.(+76;8:<:71:64100-465/:0/196:95+8;/1<9,89:.*,5-0641559/*32)'0487653-+*,5+,-40*(
@04abf4bb-f2e7-4136-927c-0f6d0ed5ef8f ch=75 read=132054 start_time=2019-12-13T16:03:54Z barcode=BC01 runid=2c9cf7bc05858273f10e7d7ec552fc0bd742dc3e
CTCCTACGGGAGGCAGCAGTGGGGAATTTTTCGGCAATGAAACCCTGACCGAGCAACGCCGCGTGAAACGGAAGAAGGTTTCCGGATTTAGCAAACTACCATAAAGGAAGAGCGGCTACGGGAAATGGTAGCCGAGTGACGAGTACTTTATTAGAAAGCCACGGCTAACTTCGTGCCAGCAGCCGCGGTAATACGTAGGTGGCAGAAGCGTTATCCAGGTTATTGGGCGTAAAGAGGGAGCGGAAGGCGGCAGCAAAGGGTCTATGGTGAAGGCCTGAAGCAACTTCCAGTAAGCCATAGGAAACCAGGCGGCTAGAGTGCAGGAAGGGATCATTGGAATTCCATGTAGCGGTGAAATGCGTAGATATATGGAGGAACACCAGTGGCGAAGGCGACGATCTGGCCTGCAACTGACGCTCAGTCGAAAGGGGAACTGGAAATAGAAGTTAAGATACCCTGGTAGTCCCGCGCCGTAAACGATGAGTACTAAGTGTTGGATGTCAAAGAGTTCAGTGCGCAGTTAACGCAATATAAATTACTCCGCCTAGGTAGTGCGTTCGCAAGAATGAAACTCAAAGGGAATTGTTGAGGCCCGCACGAGCGGTGGGCATGGTTTTAATTCCAGGAAACGCGCGAAGACCTTACCAGATCTTGACATACTCATAAAGGCTCCAGAGATGGAGAGATAGCTATATGAGAGATACAGGTGGTGCATTAGTTTGTCGTCAGCTCGTGTCGTGAGATGTTGAGTTAAGTCCCACAGCAGGCGCAACCCTTATCGTTAGTTACCATCATTAAGTTGGGGACTCTGGCAGGACTGCCAGTGAAGCTGGAGGAAGGCAGGATGACGTCAAATCATCATGCCTTATGACCTGGGCTACACACGTGCTACAATGGATGGTGAAGGAAGCGAAGCCGCGAGGTGAAACAAAACCCATAAAACCATTCTCAGTTCGGATTATGATCTGCAAACTCGACTACATGAAGTTGGAATCGCTAGTAATCGCGGAGATGGCATGTCGCGGTGAATACGTTCTCAGGCCTTGTACACATCCGTCACACCACGAGAGTTGATAACACGAAACCGGTAGCTAACCGCAAGGAAGGGCTATCTAAAGGTGGGGTTGATGATTGGGAATTGAAGTCGTAACAAAGGTAACCGG
+
.0531/3.6/*-2/+.+'')(13.(-*179---7/.875*./,/,-,*07/2343230498867-&'$&(&)(%*)'+,8-2+1,+11*%&$0,'&(%'%&'.71)-)('%(&()('..(*&,+&(/-+++/,)')('&&%&'+())**)+0*(-0+,28--'..**)&(+),13350221042+,'(%*,+-3030/3,)))*&())*.,75515-,,-+(--(.(((,24/**+3.$()&)$$(-//9,'+,,.((+.,/1/3476)+)%(/*),(-(*(&)/+/,,/146/59'$(('*-../-/20/3-.*++*+*))+)''+6.667.603-1-4..,%)'*),,051((,,''//.5.263/%(-.)/+)30389+*++3-,*0-4/1.24588435343670/+**+.0568*3/*((()-.1*(**-))+(&*+-++*+3/4-12-69*('())0/72)&)'*+&))-4-,')**+,*3.01,0.29/:5:35543-&+-4:6423+**,1318/5/11.6*&&''$*')*/493581(/))),-+643,+()--,2767589442/*+%%'%%)&%&&)$+(*1(&&&((%1.&,.1-'%&&&*158)30-760),()+&'%().'(,(&/6/8.,5))*+$)&()311-//0,//5-,4,.2()))*+7772--)30&/1323*)%%&%*+435.02336/--%-&')1:2.03&*.+)*+)+.0651,,)-+:1:00++1.7.-//,&$$&(0,*+)%+'')0&&.'-0016/+/'(-2+.-+00/(**.+-49-56662832-4254,43.4&$&&#'+03+,-*.-43%,1-/68978856-/0;:;9;264-2/0003623402//-++*,-/42.-/19238/.0-))(&**(-%%%&-(*,''(')()(..&,)+/+*.,,-399758*5:678/239520,1****,14567394/0456763643/:/.0:.5/7682430.016344964+)(($&&),(/32,,+++084.745:523%262261-/,-))$%&)(,-24250++*&*'&'*('%'*)%*$&*&+9,12&))')22411/+0,03*,/./*32329-'*-*360/1,,.0+4+,')%%)&).*(*+&(-0.57)*,./.5/1/
@9d7c1bc3-98ba-4f3a-b8df-eebafc803858 ch=77 read=117669 start_time=2019-12-13T16:03:52Z barcode=BC01 runid=2c9cf7bc05858273f10e7d7ec552fc0bd742dc3e
CCGGTTACCTTGACTTCACCCCAGTCATGAATCACAAGTGGTAAGCGCCCTCCCGAAGGATTAAGCTACCTACTTCTTTTTTGCAGCTTCACTCCATGGTGTGACGGGCGGTGTACAAGGCCGGAACGTATTCACCGTGGCATTCTGATCACGATTACTAGCGATTCCGACTTCATGGAGTCGAGTTGCAGACTCTAATCCGGACTGACGCGCTTTATGAGGTCCGCCTCTGCGAGTCGCTTCTCTTTGTATGCGCCATTGCTTGCTGCGATGTGTAGCCCTGGTCGTAGGGCCATGATGACTTGACGTCATCCCCAGCTCTCAGTTTATCACTGGCAGTCTCCTTTGAGTTCCCGGCCGGATGCGCTGGCAACAAAGGATAAGGGTTGCGCTCGTTGCGGGACTTAACTTAACATTCGAGCACAGGCCAAGCGACAACCATCACCACCTGTATCTCATATGGCTATCTTTCCATCTCTCAGGGCCAGCACATGAGTATGTCCAGAGTGATAGGTTCTTCGCGTTGCTTCGAATTAAACCACATGCTCCACCGCTTGTGCGGGCCCCGATCAATTCGGGTTTCATTCTTTGCGAACGTACTACTCGGGCAGATTACTTATTGCGTTAACTACGGCACTGGACTTTGACATCCAACTGCTTAGTACTCATCTCGTTTTACGGCGTGAATGCCGATCTCTAATCCTATTTGCTCCCCACGCCTTCGGGGCCTGAGCGTCAGTTGCAGGCCAGATCGTCGCCGCCACTGAATTGTTCCTCCATATATCTACGCATTTCACCGCTACATGGAATTCCCACGATCCTCTCATGCATTCTGGCTGCCTGTGGTTTCTATGGCTTGCTGAAGTTGAAGCACCGGGCTTTCACCACCACAGACCCTTGCTGCCGCCTGGCACTCTTTGCGCCCAATAATTCCGGATACCTACGTACATTACCGCGGCTGCTGGCACGGTGGTGTACTTTCATAATTACCGTCACTCGGCTACTACTTCCTCGCCGCGATCATCCTTATAACAGAAGTTTACAATCCGAAACCTTCTTCAGCCTTCACGCGGCGTTGTTGCTCGGTCAGGGTTTCCCCATTTGCCGAGATTACCTTTCGAAGACAATATCAGCACCAACAAGAAGGTTAACAGGCGCGGCACAGCTGGCACCAGCAATGCGTAATG
+
8.,'2:(*,/-'*/2.,)125++,22.221:731237024:999./..4*)-,((+--/&.%)%(),'/('$/-3252919+35,*+--0&)*2,),96933224&/45.,,&()262250-(2(3-&/.35524811-**'-5.)++.-%''+0/-)+,,02&6*/**'0492-110*-,0/16/:/0.220**%''+../300./.-,+'(,.,).--,/-0*')$&'&%'+&*++*,8,12,-85+/./--+08/7.,$)&&&'&(,')),*)*,55/08:98+0',,225%%&%'''&(+*+,,.03/:30)'&'+('('),79,-.4672..&/.1030-33.+.0/-+(*../,1)&$$$%%&((&'(.3.*1.48-)1,/-'+(+,/0580-'77/(&%+$'%%)($*07+(()+'(&%()$$%')5465039142,.+)+'('&%((56)0*,&1//0914;4.2,///+%&$))%&&$%&$$&()$++-6315'&%&%'$$%+-40<97:523.3/&.485201112<:70.--20221/+.+'))+-0/3)-*)41-+(,.-+07,(+&'54-*7;/48()850.2-,24/..//)3//0,+.(&(7**27..*1,3*+-&.+7/0054&-,16.,,1/31(1),&$'0))++((,/152..--46,(,,,*+*+'%&$'&'&'%*()+4.0..+46+*.,2991%('-+0,1+8:11')*728-78676:/31+*1..0:99577253/274783&&(+,:989559022447750/+,+/372*,0*-753$*)/0.1.1.(%(+016:3-)+$((),74910977210+*'(+0:4-,(*++),/&)-+)-+/.%''%%$&/*03-15.,***)/,+0-./45*.+*)5/262/+%$#&$'(,/2/*10,-),&$*'(1-+7.,'&*.11401&%&*&&('&),10119:43.'()&$''&%'%$%(&%%$**(*%16542)*,)+'&+'')&(,51./,()+'('$++20.(&(')/-3*)-))-:4***),.''/1054582070$')++3.+-,-330-.-'+)&#'&+)-3)89+28(+)('(-6'(0,,*$%&$#&((((&%&'&*.++,-41+*---016/6((2,1/4.1('()./+-*$%$%%')),0./2-+**(--&-+)''%%
@138b6e9a-c49d-42d4-8d15-b91cf1ad212d ch=202 read=104648 start_time=2019-12-13T16:03:53Z barcode=BC01 runid=2c9cf7bc05858273f10e7d7ec552fc0bd742dc3e
CTCCTACGGGGTAGCAGTGGGGAATATTGCACAATGGAGCTTAAATTACATTACATGCCGCGTGTGAAGAAGGCCTTCAGGTTGTAAAAGTACTTTCAGCGGGAGGAAGGGAGTAAAAGTTAATACCTTTGCTCATTGACGTTACCCGCAAGCTGCAACTAACTCCGTGCCAGCAGCCGCGATAATACGGAGTGCAAGCGTTAATCGGAATTACTGGGCGTAAAGCGCACGCAGGCGGTTTGTTAGGTCGAATGCTGAAATCCCCAGGGCTCGCCTGGGGAACTGCCTCCTGATGCACAGCAAGCAGGTCTCGGCGTAGGGATTCCAGGTGTAGCGGTGGGAAATGCGTAGAGATCTGGAGGAATACCGGTGGCGAGGCGGCCCCTGGACGAAGACTGACGCTCAGGTGCGAAAGCGTGGGGAGCAGTTAGATACCTGGTAGTCCACGCCGTAAACGATGTCGACGGAGGTTGTGCCCTTGAGGCGGCGTGGCTTCCGGAGCTAACGCGTTAGGGCTATAGAGCCGCGCCTGGGGAATTTTGACGCAAAGTTTAAAACTCAAATGGTGTTGGGGGCCCGCTGAAGCGGTGGAGCGTAATGGTTTAATTCGATGCAACGCGAAGAACCTTACCTGGTCTTGACATCACGGAAGTTTTCAGAAATGAGAATGTGCCTTCGGGAACCGTGAGACAGGTGCTGCATGGCTGTCGTCAGCTCGTGTTGAAATGTTGGGATTAAGTCCCGCAACGAGCGCAACTATATCCTTTATTGCCAACGGTCGGCCGGGAACTCAAAGGCTACCGGTGATAAGCTGGAAGGTGGGATGACGTCGTCATCGCCCAGCTACGACCAGGGGCTACGATGCTACAATGGCGCATACAAAGCGACCTCGCGAGAGCAAGCCCCGGACCTCATAAAGAGGTCGTCGTAGTCGGATTGGAGTCTGCAACTCGACTCCATGAAGTCGGAATCGCTGGTAATCGTAGATCAGAATGCCACGGTAGACCACGTTCAGGCCTTGTACACACCGCCCCGTCACACCATAGAATTAGGTTGCAAAAGAGAAATTAGGTAACAACCTTCGGGAGGGCGCTTACCACTTTGTGATTCGCGGGGGTGAAGTCGGCAGG
+
*00-%(+*))&%(/0)/0+57-).-(/)$&''1++)*((10662&1()*)*'**,-*-(').0-/().%(,)',3341'2014.2085('()+/51+**+'5,&*)--).+'*+-6;/*,.,,)(*('+0010/**,*+.014,/2,&')($&)(/,%0-+7,,.2*/67<8271027,)(%*+4.&-%)%''/06403214+*-.(.+'1)*,89<976/591,,-*%)),*79838**)(*//+)./$%%('+**(**-//2*$*-(('%$'0(111*(,),$)'(/4&'*%%+%%%&(%&$&'**).,.,''+-()))&-(2*$*()*)%*()11320,21,.298-+,+,.1,8,)+()&&+.//40453,*)-)-*2/+(.17/-(*)'*---./1100+541/,'**))+-30,*&&&*&/.8../5*2,)+*)%1413.0/592//3-/-.//25...',&)),6-.(9-(&(*'20+&,(,/1.+%&(*+,+%++-41432471/44*(&(&'-)16*2*-41385+%#(**+,,.+,-/(,)741:;0565/2601160.1/18-'(.*()&&'(&*&/1-,)+--..*+-)41-+3/5-,+-.:5/3/0,-1*-./-,)&('()'+'(%%$(*0.11.'*(*.5;94+*15-...++,+,.568292*881629.40'.-0(.//354110,,(('*-54--*(*/36651,+,.,-./6/68--7,3--77*)43,,('(+26410%(-//6$%,)&))',(.&-.632)--0'*)'$)),5;+/-55158(2/-.013++,,/))-1,,/405453+'*'*1497)+(&%*,)&',.022*20,+)&''%**3//06155865644.'/1.(*'+286-,-**+*,/15**&'(+968675-1/7'&%*$)+34659*443.5'6)+)(&+-/,*,1.01-).00'-'(-0-.2-21435132(0.1733///,----./61,/0,1296*',)'%')/17$(,2/400/2.,,&.755:;0,/4//-04&,%%+)+*'0549'40:1)('%(''*)'-((-'*,//,.84,60*-3,204++'('$',---321420-0'-.5*,*2++*)&')').
@337d769e-7bde-46b4-945e-2aabc34b0384 ch=331 read=99129 start_time=2019-12-13T16:04:03Z barcode=BC01 runid=2c9cf7bc05858273f10e7d7ec552fc0bd742dc3e
CTCCTACGGGGAGGCAGCAGTAAATTTTCGGCAATGGAAACCCTGACCGAGCAACGCCGCGTGAAGGAAGGTTTTCGGATTGTAAATGTTATAAAAAGGAAAACGGCGGCTACGGGAAATGGTAGCCGAGTGACGTACTTTATTAGAAAGCCACGGCTAACTACGTGCCAGCAGCCGCGACAATACGTAGGTGGCAAAGCGTTATCCGGAATTATTGGGCGTAAAGAGGAGCAGGCGGCAGCAAAGGGTCTGTGGTGAAAGCCTGAAGCTTAACTTCAGTAAGCCACGCGAAACCAGGCAGCTAGAGTGCAGAGGAGAGGATCTGTGGAATTCCATGTGTAGCGGTGAAATGCGTAGATATATGGAGAGACACCAGTGGCGAAGGCGACGATCTGGCCTGCAACTGACGCTCAGTCAGCGTGGGGAACCGTAGATACCCTGGTAGTCCACGCCGTAAACGATGAGTACTAAGTGTTTGGATGTGAAGTTCAGTGCTGCTGCAGTTAACGCAACCAGTACTCCGCCTGGAATAGTACGTTCGCAGGAATGAAACTCAAAGGAATTGACGGGGGACCCGCACAAGCGGTGGGCATGTGGTTTAATTCGAAGCAACGCGAAGAACCTTACCGGAATAATGACATACTCATAAAGGCTCCAGAGATGGAGAGATAGCTATATGAGATACGGGTGGTGCATGGTTGTCGTCAGCGTGTCGTGAGATGTTGAGTTAAGTCCACAACAGGCGCAACCCTTATCGTTAGTTACCATCATTAAGTTGGGGACTCTGAACTGCCAGTGACAAGCTGGAGGAAGGCGGGGATGACGTCAAATCATCATGCCTTATGACCTGGGCTACACACGTGCTACAATGGATGGTGCGGGAAGCGAAGCCGCGAAGGTGAAAGCAAAACCCATAAAACCATTCTCAGTTTCGGATTGTAGTCTGCATCGACTACATGAAGTTGGAATCACTAGTAATCGCGAATCAGCGTGTCGCGAATACGTTCTCGGGCCTTGTACACCGCCCGTCACACCACGAGTTGATAACACCCGAAATGATGGCCTAACCGCAGGAAGGAGCTGTCTAAGGTGGGATTGATGATTGGGGTGAAGTCGTAACAAAGG
+
''2***616;,(*++1582100&-(.7:*,&'*.,.,(0,-<1..087010129969:255342.*&)('0/977140.2.')'+(()0,,-195,),+,,-/3/41&20-'''+,,41-//-)&'%'&*+-1++&&&(*'(())&+--.84.11,1/.2...12768;/)-,*67(*(&)+,*-2768182/81,:1)*3/;1/1())''-)%-)79954+50+((..*-,**56494002,)'.487666313/.-.*(*:64/)())*+-(*6-,/066-0/'('&')-/,220,,$'*-+*--025(*%)*')&)/*,''(&'(,)1+13-/-.-,*//07/,/2**+3:96000.-,-0/+*&%.0149&7/50.-/1./-//01./-1/0,6-0/7...0167729(*,0'**%-%(/,(&-$$&%&0.*7:.,0:798/81+-/1:997700.,*)(+*/2448465/5-'*,,/)(,,(386&3/,))%'(,/,/:/8.5&,')#$)&1).44934978('&')'+.344:7/4%*-).-02991393.*(')+)/33415:8*(/50--,.-2246854+*,.1/-.528615/7.,-2+-.9888789/07:354349+6-2.'')+./1138886669/.63.8(()'**9821+++1///-./3388757756)5-/1853466)27;/0678/-*/(.-023874.2765;1%,/677367/',.17+*,,(4346;/2//0:5571/30,,0.13/4/6/-8-034,&,-0-'$%&#%()(*,.50/7-0452,*++/.543;<406897456596-,-74$3%0-+211**)9+3;832/+)*%'+34-+++/,15/-4)1-32'(('*+,-/2,1803./'-(..18++,0<<66<7235<<62;98;423(,,8,..*'+/134785,+*&)-,211-*,.,/0+0-/-3511')*,,-,.+-,112/,,++//766636)%%%$**/810/.467/0///-.---,/3:0062435/,,),-*81111/**./,')4,+++*,')')(+-(*,)23/,+'%')112254210/7:-+06,../.92(//,+-31-())45969;+.-
