# Supplementary material for: De novo species identification using 16S rRNA gene nanopore sequencing
Source: PeerJ. 2020 Oct 21;8:e10029. doi: 10.7717/peerj.10029 (PMC7585375; doi:10.7717/peerj.10029)
Supplement: Supplemental Information 3 [file peerj-08-10029-s003.zip › pass_fastq_runid_2c9cf7bc05858273f10e7d7ec552fc0bd742dc3e_423.fastq]

@ac1ddcc7-64f4-46ea-8fbe-f55538c5115c ch=89 read=125905 start_time=2019-12-13T16:04:11Z barcode=BC01 runid=2c9cf7bc05858273f10e7d7ec552fc0bd742dc3e
CCGGTTACCTTGTTACGACTTCACCCAATCATCAATCCCACCTTAGACAGCTCCTTCCTTGCGGTTGGGCCGCGGTTTCGGGTGTTATCAACTCTCGTGGTGTGACGGGCGGTGTGTACAAGGCCGAGAACGTATTCACCGCGACATGCTGATTCGCGGGTACCAGCGATTCCAACTTCATGTAGTCGAGTTGCAGACTACAATCCGAACTGAGAATGGTTTTATGGGTTTTTTTGCTTCACCTCGCGGCTTCGCTTCCCTCTGCACCATCCATTGTAGCACGATGTGTAGCCCGGAGGTCATAAGGGGCATGATGATTTGACATCATCCCGCCTTCCTCAACTTGTCACTGGTCTCGCTAGAGTCCCCAACAATGATGGTAACTTAACGATAAAGGGTTGCGCTCGTTGCGGGACTTAACCAACATCTCACGACACGAGCTGACGACAATAATGCACCACCTGTATCTCCATATAGCTATCTCTCCATCTCTGGAGCCTTTATGAGTATGTCCAAGAGACCTGGTAGGTTCGCGTTGCTTCGAATTAAACCATGCTCCACCGCTTGTGCGGGCCCCGTCAATTCCTTTGAGTTTCATTCTTGCGAACGTACTACTCAGGCGGAGTACTTATTGCGTTAACTGCAGCACTGAACTTTGACGCAACGCCAGTACTCATCGTTTACGGCGTGGACTACTGGTGAAAATCTAATCTATTTGCTCCCCACGCTTTCGGGACTGAGCGTCAGTTGCAGGCCAGATCGTCATATCGCCACTGGTGTTCCTCCATATATCTACGCATTTCACCGCTACACATGGAATTCCACGATCCTCTCCTGCGCTCTGGCACCTGGTTTCTATGGCTTACTGGGGATAAGCTTCAGGCTTTGCGAACCCTTGCCACCTGCTCCTCTTTACGCCCAATAATTCCGGATAGCGCTTGCCACCTGCGCTATTACCGCGGCTGCTGGCACGTAGTTATGCGTGGCTTTCAATAAAGTACCCATGCCGAAGCTGCCGTTTCCTGTAGCCGCCGTTCTTCAACTTTATAACAGAAGTTTACAATCCGAAACCTTCTTCCTTCACGCGGCGTTGCTCGTCAGGGTTTCCCCATTGCCGGGGTATTCCCTGCTGCTGCCTCCCGTAGGAG
+
30.+1.+391:0/9&./46:;8/1(%-,+,.1040.78/,8615,-1/+../98472/00.-3745()')&$&&&'(-$)/*+)5,+,7281.1-7/838698567/5:2420/354*6792944/,-,041447<8556010..13200000,+$)&)&+++))**,7;;40.+*0113445)433,)--2+,(.-37678;95/+(+10./-0845-:69/-/2811549:44*-67443931,%,&&2:.*,3/9</-...1126376:3/:.((%%##&*+%)%')*10-&/&&)--.004/0)-+62.,+*+,60--0*../-6:-,767;010-(-).1/00()+(/0/1**,,-.,0,031*-))*9.,.2/542.)&'/00558::+,3./1+-/22257<374;60),(*%+'*(++-/30+-..330,+*))*,44-554&(*&$)(-1+-1+,,+,,/8(&+0137888656538:890,+**-)**)',-,1.+*+-65/8(.''(')//0*+.(-).1,*5759.00812/5/3/<6::7401012+/4-0/8+1+./0+.31)',-08491+,6+))*+:,*/1;776564511+**-+*(*--337+.'((+(1(&2))*0,9/2-1332)1,/13680570-.0(4*-+'*'')((.5:8:96463),+801089675',,+)++,231&$%%'*,.,/9)*2.:34,,.*+08/0/9953.23358:;3829*-)(&.(*,//.,.3%&&&((,9/888)(*2727,/304685643-12547<;5359.,,')&(&.*&0(2043+)()+//.0053)+-&022/$)*&)/*1:091)&(,./,)*#&&)%'(%(*(&)012)*5(++*%)(*23:)*'&())2.3./..,)+181-.,/-+,4./5445*514..&)'*,-+2+(.,)((&%*+21/2943554579.9,*&,(.(+--*%$&')05+/53*00.5:1,2+0&%$,*+)((&'--/.)$.554+**'+,05059688505.('&&)++-188,*-**/;8-.1/.5+(-,+167:577782;2+.-..5..+6---.+)+%-6.2;418:8--723/+(+('%((1.,&$)*)*)())(.3++1+2,'*
@d2535153-a42b-49eb-8da8-fae07ea23d45 ch=93 read=183241 start_time=2019-12-13T16:04:06Z barcode=BC01 runid=2c9cf7bc05858273f10e7d7ec552fc0bd742dc3e
CTCTACGGGGAGGCGGCAGTGGGGAATATGCACAATGGGAAACCCTGATGCAGCAACCGCGTGAGAATGATGAAGGTTCCGGATCGTAAAGCTCTGTCTTTAGGGAAGATAATGACGGTACCCAAGGAGGAAGCCACGGCTAACCGTGCCAGCAGCCACTGGTAATACGTAGGTGGCAGGCGTTATCAGTTTACTGGGCGTAAAGGGGCGTAGGCGGATGATTAAGTGGGATGTGTAAATACCCGGGCTCCAACTTGGTGCTGCATTCCAAACTGGTTATCTAGAGTGCAGGAGAGAGAGTGGAATTCCTAGTGTGAAATGCGGCCAGAGAGATTAGGAAGAACACCAGTGAGCGACTCTGGACTGTAACTGACGCTGAGGCTCGAAAGCGTGGGGAGCAAGAGCAAGTTAGATACCCTGGTAGTCCCACGCCGTAAACGATGAATACTAGGTGTTGGATGTATCAAAGTTCAGTGCTGCAGTTAACGCAGCCAAAGTACTCCGCGCCTATGAGTAGTACGTTCGCAGAATGAAACTCAAAGGAATTGACGGGGGGCCCGCACAAGCGGTGGAGCATGTGGTTTTAATTCGAAGCAACGCGAAGAACCTTACCAGGTCTTGACGCTACTCATAAAGGCTCCAGAGATGAAGAGATAGCTATATATGAGATACAGGTGGTGCATGGTTGTCGTCAGCTCGTGTCGTGAGATCGGCGGGTTAAGTCCGCAACAGGCGCAGCCTTATCGTTAGTTACCATCATTAAGTTGGGGACTCTGGCGAGACTGCCAGTGACAAGCTGGAGGAAGACGGGGATGACGTCAAATCATCATACATATGACCTATACACGTGCTACAATGGATGGTGCAGAAGCGAAGCCGCGAGGTGAAGCAAAACCCATAAAACATTCTCAGTTCGGATTGTAGTCTGCAACTCGACTACATGAAGTTGGAATCGCTAGTAATCGCGAAGAATCAGCATGTCGCGACTGAATACGTTCTCGGGCCTTGTACACACCATACGTCACACCACGAGTTGATAACGCCCGAAGCCGGTGGCCTAACCGCAAAGGAAGGCTGTCTAAGGTGGGATTGATGATTGGGGCGAAGTCGTAACAAGGTAACCCCGGAAGATAAACGACAGGCAAGTGGGATAACACAAGACGCCGACAACTTTCTTCAGCACCAGCAATACGTAAAAAAGA
+
.-6(),158*)--.'2.-1,460(2)((*'*+03;:9:.)1-.60/08972-+*++,,24600*(.*)+,,-271552-,5-5;733/:4+,009895496%//(+-+..252..0-24044*1---*../.,.*)*/812270/*-$26*,///3+&*$%&,+.--6+.1/310:1%&.01620/4,0,91//148-,)..1,)-0/./760715/028-6-6.34-51.,,'%&&.3(*/9+21543:(/+*+,+.336822039-1+1499;464213)*+02556140,,**''&)*2507*4/+,065+)&(&((,32,(%%$&%(((3124817//9858923/.'()..---,093301-2.,+-0-'()+&(')(.*/2*)+,654:0+,./(%)(*4.,//.-6666:.+0865,*//)%,*/1016<80-./%&52510,*/0/072376-.&/1.1/,-36305556778435353-,*$$%))+'-,.+4,),'+11(('$&'(**+-68/.+,,',25337:46773+.,(,+1525*,-36/.2-(+,.04)(+*'7.')*&-&),/4<<,475:6.+.'+-6867003&*-/0+1,.6--0.0/5.00)+,,./05759/,3/03'))./17//2)*+,-1./*'%&(+,+,23258649336420()&''-,/1660+,-.989888572210.)$)%',,0433-./0(+/18/27-)''%($&&()$('&'*/4.083;;779701,:+6:713321(/-('-01699:/..,-,53.0002,*(')'%'(/3015545.-37:5/0077*0'*%&(+++1'&$'&&&'(238:7:3;34942+&''*&*('%*%'-()**((&+&)*-7-,*5:7.;61,22/%)**/5590778004-0,,./593,)-,'/0212221115.3,+6071;:76///-(,++,,54'(*&)((+,0203235+*,,++11:54412855:)4651060126443424..-,.73423703-(-%(&%)$$%&'&%(//.392.80.1,)/861./5:*4-..+(.-/433/-+-14;42/2-..2207..4514%*)**/418463144594;2,18//+.+')$2124.-690+(*'2/(-&%')*./)')%/566,0)(,112:;(&%$(.9/236:65775//,+)'$%
@7f0943ea-48da-4f3b-b0f3-b435d6da0474 ch=187 read=210116 start_time=2019-12-13T16:04:10Z barcode=BC01 runid=2c9cf7bc05858273f10e7d7ec552fc0bd742dc3e
CTCCGGGGAGGCAGCAGTGGGGAATATTGCACATGGGCGCAAGCCTGATGCAGCCATACCGCGTGTATGAAGAAGGCCTTCAGGTTGTAAAAGTACTTTCAGCGGGGAGGAAGGTAAAGTTAATACCTTTGCTCATTGACGTTACCCGCAGAAGAAGCACCGGCTAACTCCGTGCCAGCAGCCGCGGTAATACGGAGGTGCAAGCGTTAATCGGAATTGCGGTAAGCGCACGCGGCGGTTTGTTAAGTCCAGATGTGAAATCCCCGGGCTCAACCTGGGAACTGCATCTGATACTGTAGCTTGAGTCTCGTAGAGGGGTAGAATTCAGGTGTAGCGGTGAAATGCGTAGAGATCTGGAGGAGGAATACCGGTGGCGAAGGCAGCCCCTGGTTGAAGACTGACGCCAGGTAAGCGTGGAGCAAACAGGATTAGATACCCTGGTAGTCCACGCCGTAAACGATCTGTCGACTTGGAGGTTGTGCCCTTGAGGCGTGGCTTCCGGAGCTAACGCGTTAAGTCGACCGCCTGGGAATACGGCCGCAAGGTTAAAACTCAAATGAATTGACGGGGGGGGCGCACAAGCGGTGGAGCGTAATGGTTTAATTCGATGCAACGCGAAGAACCTTACCTGGTCTTACGGAAGTTTTCAGAGATGAGAATGTGCCTTCGGGAACCGTGGAGACAGGTGCTACATGGCTGTCGTCAGCTCGTGTTGTGAAAATCGGGTTTGAGTCACAACGAGAACAATGCCATCGCTGTTGCCCAGCGGTCCGGCCGGGAACTCAGAGCCTGCCAGTGATAAAGCTGGAGGAAGGTGGGGATGACGTCAAGTCATCATGGCCCGCCCGACCAGGGCTACACGATGCTACAATGGCGCATACAAAGAGAAGCGACCTCGCGAGCAAGCGGACCTCATAAAGTGCGTCGTAGTCCAGATTGGAGTCTGCCAACTCGACTCCATGAAGTCGGAATCGCTAGTAATCGTGGATCAAATGCCACGGTGAATACGTTCCCAGGCCTTGTACACACCGCCCGTCACACCATGGGAGTGGGTTGCAAAAAAAGTGGGTAAGCTTAACCTTCGGGGAGGGCGCTTACCACTGTGATTATGACTGGTGAAGTCGTAACAAAGGTAACCGG
+
*)0*&*2.,/50/2244:8:4+*--307,,()+(*7..67752599212116'4845)1-**,-.378751%&))32:553*385:3685:0125727<0+1//19/*.0+')('1;4,2-2,001218/,/47.1-+,1-8-+83''3/...'++'+78;5;64364134,-3793144277))%&(+512450-*++038:57334.3.0,.,(/*&(*'%'(')*,()'(*&(*/*4-&*6/6.28()*./.31*73+..6.)/6738/83547;52425333340..00433/+)')()&&)/159:60*040,01,001/2),7851&/,0331142+*-/.('()*42/4.*-+'/,+7019:8854+)''&)-5%-/8/)(,*&&*14()(')()%&$&+,)(&%&)3.*(*-18&8*)1(2-*+6379<30288)566-*++.+)+.4()((*'-,3/.-)&%3,/24170426:2/.,+...41463133232.+-11:00.,3-9-5561274/28148.+())51935063-011;3<;52865:9223334000,--+./1')&*)-,//53171.+--+.),+-04<;375;63333435+()))*(,(+)*.+.5-37705../31.4/09;743.-*-04.+2--44034366+42536;17.,')0/1012899'/,((%()*/13762+336&-'*2)+*-48,..*3+..&'%$%'&(.&,))&&((+&%%+,*/4/15,1.+46-+++011.'2(3)%/-352**%''.096669.0.-,0'-,(*++++3-,5+3/*5:6/8767558-627316644,61:5,/,*)+,:6988*'('&((*/00532101390,//10255+')%&)(%').,452//-+(.1%-4855846,+093.0346986987/7*%)(1)3,-///3,0,..15477777;22//-+,1564569330)0/06452;7998837)*(+20-+**&(632323:59,(.)7,6,,-221115;65;.167/---409531*((.2,.5/0.8:42++,-'4+,.('&((4*2,,73-4.*&+3+6316//56./.+-,+.0$$*%+')(&+,21220655347)*.,0:5:5,
@d2e3a7f5-a56f-4a27-b231-077fd69a264b ch=98 read=179277 start_time=2019-12-13T16:04:24Z barcode=BC01 runid=2c9cf7bc05858273f10e7d7ec552fc0bd742dc3e
CTCCTACAGGGGCGGTAGAATATTGCACAATGGGCGCAAAGCCTGGTCGCAGCCATGCCGCATTAATGAAGAGAAGGCCTTCAGGTTATAAAAGTATAGCGGGAGGAAGGGAATTAAAGTTAATACCTTTGCTCATTGGCGTTACCCGCAGAAGGAAAAGCACCAACTATCGTACCAGCCCGCGGTAATGCGGAGTGCAAGCGTTAATCGGAATTACTGGGCGTAAAGCGCACGCAGGCAGTTTGTTAAGTCCAGATGCTTAGAAATCCCGAAGCAACAGGAACTGCATCTGATACTGGCAAGCACCATGAGTCTCGTAAGAGGGTACAGAATTCCAGGTGTAGCGGTGAAATGCGTAGAGATCTGGAATACCGGTGGCGAAGGCGGCCCCTGGACGAAGACCTTGACGCTCAGGTGCGAAAGCGTAGAGAACAAACGGGATTAGATACCCTGGTAGTCCACGCCGTAAACGATATCGACTGGAGGTTGTACCCAGCGGGCTGTGGCTTCCGGAGCTAACGTTAAGTCGACCGCTGGGAATACGGCCTGCAGATTTAAAACTCAAATGAATTGACAGGGGCCCGCTGCAAGCGAGGTGGGCATATGGTTTAATTCGATGCGACGCAGAAAGAACCTTACCTGAGTCTTGACGCCACGGAAGTTTAGGATGAGAATGTGCAGCCCGGGAACCGTAGGACAGGTGCTGCGCGTATCGTCAGCTCAGTATTTGTAGGAAATGTTGGGTTAAGTCCGCAACTTGAAGCGCAACCCTTATCCTTTATTTGCCAGCGAGTCCGGAAAAGGAACTCAAAGGGAGACTGCCAGTGATAAACTGGAGGAAGGTGGGGATGACGTCAATTATCCATGAAACACCGACCAGTTCTGCGTGCTACAATGGCGCCACAAAGAAGCGACCTCGCGAGGAGCAAGCGGACCTCATAAAGTGCGTCATGTAGTCCCGGATTGGGTCGGCTCGACTCGGCGAGTGGAATCGCCCGTAATCGTGGATCAGAATGCCACGGTAGATACGTTCCCAGGCCTTGTATACACCGCCCGTCACACCATGGGAATTAGGTTGCAAAGAAGTAGAGTAAGCAACCTTCGGGAGGGCGCTTACCACTTTAATGATTCGCGGCTAGGGGTGAAGTCGTAACAAAGGTAACCGGAAGGTGAGGCGACCGTGGGGTTAACACAAGGAGCACGACAACTCTTCCAGCACCAGCAATACGTAACTTCACG
+
')00/16&13('%&()%)*++%'(().+.,+15,)%&*,*(.63.+-)''''+)/,%-)%%$*&*(,-12,,&*&((/2-0,(0/8-)(+2+&%''%%((+2.)+'&)''&&$(%'&().34;32530:-*+34.6.3-2011--51,0..0)&$+,*+%)'*()$&')(-#'%.'%$)))*-*31-8/).&+%''004*+-*6,2,.()/.113145983413452*+))$+()(*1.206;3)2,4+./-''+..%#&%'%*1-(3.)')0'-.'(*,33203./../..15223.3/-*%&%,)&,()*///6115((&),&('+&((,+-4--131--,,-/864.1/-,144-,,,,--(,)'')&*/*3401.)*'('(*(+47.+/668,0+*).%$%*'0.016.*+,00*+,**)**'(&+(--28-+%45-6./)0033:,,064/./1/')-080/5;43.//*.20%*$*,()'-/+.&1*)$('*510'+,69220,(*,(+,03..-*3.)&+,,1591.%%.&+&)&2%125+('%'$+3(.6945687:9//*20/-&,(',2//8+%),(*,*'*&%()+.3('&'+).3.8648091)+.23241+1&'*,(((,.161/4840&&*((&'$*&*,()&)&**-60,)3-7610,7/2601%$)('.9:48797/7*3081323/,%%'%%&&'22'60*((&)%',*/4/,,'*(%'/'+-1&.+6-340/4'&*01)%'&),)+05493;218341&&+*#1,%#--%*),$+*2()%()*+'+,/0-/-0)-4.&*-7788953301039:.66-*1*'%'%'#)14-45664./*((*%+/)&&%&$#($)((%*%$%&(&%#'(*)/0/,/',#%%'))+.38'&%&'./478(*%&&$(*(+..8/71;779451/13*-)0-255-7//24/5-*)0$3)'*(*(%%%'(..00/%'$'$&&%+(/52&'$%%%)+-.,/.70/0*,-84278**,())).0,-,,0-,(%-03-3,)+'&%'&),(29/--7)+.7:03,+(*&+(&(//93842-''+%,%'%).0.++)201020.90-.3*202.5--0$&))&&$&(-/62&&(1--&&).+-*+-**3+-.41.4)-+/168505/.*&$&$'+***-,06375*2;595,,,(*+)&)'($'*,4./-403*)***,,*,,/0..10/*,#'($#'$
@9d5f9df1-6d52-4f58-a54c-70ebd81f118b ch=157 read=102647 start_time=2019-12-13T16:04:22Z barcode=BC01 runid=2c9cf7bc05858273f10e7d7ec552fc0bd742dc3e
CCGATTTACCTTGTTGCGGCTGCCCCAGTCGGATCACAAAGTGGTAGCGCCACTCCCGAAGGATTAAGCTACCTACTTCTTTTGCAACTACCATGGTGTGACGGGCGGTTGTACAAGGCGGGAACGGTATTCACCGTGGCATTCTGATCCACGTTACTAGCGTTCAGGCATGGGTCGAGTTGCAGACTCAATCGGACTACGACGCACTTTATGAGGTCGCTTGCTCTCGCGAGTCGCTTCTCTTTGTATGCGCCATTGCTTAGCGATGTAGCCCTGGTCGTAAGGACCATGATGATGACGTCATCCCTTCCTCAGTTTATCACTGGCAGTCTCCTTTGAGTTCCGGCCCCGGACCGCTGGCAACAAAGGATAAGGGTTGCGCTCGTTGCGGGACTTAACCCAACATTTCACAACACGAGCTGACGACAGCCATTACAGCACCTGTCTCTGGTTGAAAGGCGCAACAATCCATCTCTGGAAAGTTCTGTGGATCAAGACCAGGTAAAGGTTCTTCGCGTTGCATCGGAATTAAACCACATGCTCCACCGCCTGTGCGGGCCCCGTCAATTCATTTGAGTTTTTTTAGCCTTGCGGCCGTACTCCCCAGGCGGTCGACTTAACGCGGTAGCTCCGGAAGCCACGCCTCAAGGGCACAACCAAGTCGACATCGTTTGCGGCGTGGACTACCAGGGTATCTGTCCTGTTTTGCTCCCCACGCTTTCGCACCTGATCAGTCTTCGTCAGAGGCCGCCTTCGCCACCGGTATTCCTCCAGATCTCGCATTTCACCGCTACACCTGGAATTCTACCCCCTCTACGAGACTCAAGCTTGCCGGTATCAGATGCAGTTCCCAGGTTGGCAGAGGGATTTCACATCTGACTTAACAAACCACCTGCGTGCTTTTACGCCCAGTAATTCCGATTAACGCTTGCACCTCCATTATTACCGCGGCTGCTGGCACGGGTTAGCCGGTGCTTCTTCTGCGGGTAACGTCAATGAGCAATTATTAACTTTACTCCCGCTGCTACCCCGCTGAAAGAGGTACTTTACAACCCAGGCCTTCTTCATACACTTGGCGCATGGCTTGCATCGAGCTTGCGCCCATTGTGCAATATTCCCCACTGCTGCCTCCCGTAGGG
+
40/+/8.+.104*/6&.,'''%)47,(+('&&&---1181.0480.(++15(*+,5,(&&..*5*7-&-0.4:4027480;9.).+'*&%.4+-2209554732+'*&(%$&&)./032)78/63(&**,;0/0;57484,5--+3338($&((6+.-/,++*41--00+/273000243946,103.4/6494:882.-/0001*//;912655726)0/.(*,+17-**)/*../705834:9.01844219+3,*$)&%&)'$&()(,/81069;:7845,6+76+/-+0))'),14-/0-29/03.4.1+-2;,+,<69./74348524**3//01892+,+,/*)-5598,,*+286656:*0/9999*736:573786424.,'5401023.1+(,1/148,-,-.6856-.556644415012716-((%*./4.455442+.614,+.*)0.%)&%&/;48:41..&+2966805;442,/,(+117-/9;23621:,025;99;968+4('(+-01)-(/-2965966675677713728:----+-5.640+-/56;8;869<7.23603:<6--./-10-./325....,8:9,-8;86977.+),(,((%&'')%)*,/,/--/&,/)---313)),61./*,'))+2*/;966)-+*-;2*-213-.3;887459.641-/01/+/05/33;;103/78:.)+---53/-207;61110-1233<:838'''.,04++,)./003.18433.0-.(+/')+;:6453445::-%*-*0210-03/0,7+7/986176:-*,-+43-23357/1.019149'5365:236888467;0/,*+-5+-*)'*',',&181.,../51100/310-09123),2-057/))'59-04.1+%'%),30630/134310..,7++%+,,/2'4')0;019770:1119807.+.,862600182:4///9.1:986649.-3,21531600,,)*(*+)///,,195/2063+(+*$&)&''+-+7664/)&''&)'+-15,-134;*&/9465;46;72,++&&$$1''%''(,+'&#%(+-2%%0359/36435'.+&+$'(4-/.5/344+.00-8.16-87*+224-)
@516aad09-390e-4189-ada5-08806b93e851 ch=401 read=65445 start_time=2019-12-13T16:04:21Z barcode=BC01 runid=2c9cf7bc05858273f10e7d7ec552fc0bd742dc3e
CCGGTTACCTTGTTGACTTCACCCCAATCATCGACTTTACCTGCCCGGCGGCTTGGCTCCCGAAGGTTACCCACCGGCGGGCACTTCGACTTCCATTGGTGTGACCGGGCGGTGTGGCACAGGCCAGGAACGTATTCACCGCAGTATGCTGATATACGATTACCGCGATTCCGACTTCACGCACGTGAGCGAGGAGTTGCAGCCTACGATCGAATGAAGAGAGAGTGTTTCTCGGGTTTTGCTCCACCTCGCAGTATTCGCCTTCCGTCTAATACTCCCATTATCAGTGCGGTGTGTAGCCCGGACCGCCAGGGGCATGATGATTTGACGTCATCCCCGCCTTCCTCCGCGGCCTGTCTGCGACGGTCTCTCATGAGTTCCACCCGAAGTGCTGGCAACATAAGATAGGGACGCGCTCGTTGCGGGACTATTATCTCACGACACGAGCTGACGGCGACAACCGTGCACCTGCTTTCTGGCTTCCGAAGAAGAAGGTCATCTCTGGTTCTGTCCATCATCATCAAGACCTGGTAAGGAGTTCTTCTAGCGGTGAATTAAAACCACATACTCCACCGCGTAGGGGCCGTCAATTCCTTTGAGTTTCAGCCTTGCGGTCATTACTCCCCAGGCAGGGTACTTATTGCGTTAACTCCGGCACCAGAAGGGTCGATGCCTCCTACACCTGGTACCCATCGTTTACAGCCAGGACTACCAGGAACTAAATCCCCGTTCACTCCTGTTTCGCGCCTCGGCGTCAGTTTTCGTCAGAAAGTCGCCTTCGCCACTGGTGTTCTTCCCAATATCTGCGCATTTCACCGCCGCTACCTAGAATTCCGCTCCTCTCGATACTCCTAGATTGGCAGTTTCATCCATCACGGGGTTAAGCCCCGAACTTTAAGACAATTTGATAATCCTGCGCGCGCTTAATAATTCCGGACAACGCTTGCCACCTACGTATTATTACCGCGGCTGCTGGCGTGGATTAGCCGATGGCTTTCTATTCCGGTGCCGTCAATCGGCTTCTAACTATTCGCAAAGAAGGCCTTTCGTCCCGATTAACAGAGGCTTTACAACCCGAAGGCCGTCATCACTGCGGCGTGCTCCGTCAGACTTTCGTCCATTGCGGAATTCCCCTACACTGCTGCCTCCCGTAGGAACAATATCCAGCACCAAACGAAGGTTGTACGAACCGACAGCTTTCTTCAGCCAGCAATGGCGGG
+
,3*2-,%**.1/-/++,:<:.984-1.-/-/36-(,/)%**%&(**+*0'&')&1,1.2++((*(-+6%+.-)34/+)%*-,((')*'('-,,+$,'4+987561,-97230/-+-&&$'%**)--1(4)+,*)'-)*,4,-%**')-,2)(((*,0*%//))'&()*-4,0-./363((''&),-('(,()-)')-;22%.4710////0**-(()(((*''')+5/<4-01*50/88,(*+.5(*,+.((%$-&'-$$'%$%'%%**)%&(#''.1)(/-'(&%',&+)'-..++,(31++,'&+%(*-'050/1222.,'0-&&,/55785351+*16.:961/''(&,.--+43*))'$1&100)-'*(3//0074*'+++'.+++55),('('*+.09+.2%21)%%&''--026:,.164-%(%')(*))'$)*-014226330//()+107839:5711/0/'&%(.+,,.0,)++()*,')*')(,,,*,,/0547:8<556648685/++.(-,0)-5;6271)'*'&(+/35..$#$&'/)'&'')(+)%%('((+%)(,)'/5((%'&(-*(*$%%$',+3/+/5..-/09/++'.*/+**60//'8(),.556-3484)-+&'%)+*',.&/.-0/0+-+-/,*(,&'&(&),/,./23&44/3)$%)(-+*&+.)/40.1722:.'+)./4-1827832+$,'%#$%(,&('()+))40-//2.(((,,)-.-/72)'$'',.0.784+4313(%)**)012473;.--0*1896767;88/7+'+405420&1+/-59*,)*)$**(*&(,))+/(/)0**)+2-+-/-0)+,)404'((,+2-1,-)++<01-,01+.9,*-/-).+'%#'*/+'&%('&%&&&-,))#(%%(*,3+/(((-+)()$$$$4)-5*.)+)/0,,+(/)*&%%(%',')**04359/40/7;743411367)*'$&)+%1*-,-)%%)+,)*0+.-+-/.+-///33355//1,&(''*(',+*-+,42)*..+'**,322074.-02*+*-/3232,(%)0--+,(&)),6-+,3'/+9398560%'%#%'()''#$(24478.1--54.7379702524,'&'),6/2+&'*%*.-44.50*.;2.154*''%))*&('*)(,,//2/&)$'&)(/)&$#$%'())(/)*$'*+/-/8,%%,*/0148%($$$#$
@3ef52aad-f4ba-49fe-843e-6117965932d2 ch=294 read=167701 start_time=2019-12-13T16:04:21Z barcode=BC01 runid=2c9cf7bc05858273f10e7d7ec552fc0bd742dc3e
CTGTTATGCCCCGTTCCAGTTACGTATTGCTGGGTGCTGAAAGTTATCCCGGTGTCTTTGTGTGCCACTGCGCCTGTCGCTCTATCTTCCGGTTACCTTGTTGAAGCTTCACCCCAGTCATGAGATCCACAGAAATTAAGTGGCGCCCTCCCGAGTTAGGCTACCTTTTTTGCAGCCTCCCATGGTGTGACCGGGGTAATATGGGAATTGGGAACGTATTCACCGTAGCATTCTGATCCACGATTACTGGCGATTCCGACTTCATGGAGTCAGGTTGCAGACTCAATCCGGACTACGGCGCACTTTGCCAGAGGTCCGCTTGCTCTCGCGAGATCCTTCTCTTTGTATGCGCCGACATGGCACGTATTGCCAGCCCTGGTCATAAGGGCCATGATGACCTTGACATCATCCCACCTTCCCTCCAGTTTATCGCAGCAGTCTCCTTTGAGTTCCCCGGCCGGACCGCTGGCAGCAAAGGATAAAGTTGCGCTCGTTGCGGGACTTAGCCCAACATTCTGGCAGGCTGGCCGGCAGCCATGCAGCACCTGTCTCACGGTTCCCGAAGGCACATTCCTCATCTCTGAAAACTTCCGTGGATGTCAAGACCAGGTAAAGGTTCTTCGCGTTGCATCAGATTAAACCACGCTGCTCCACCGCTTGTGCGGGCCCAAATCGAATTCATTTGGAGTTTTAACCTTGCGGCCATGCTCCCCAGGCGGTCGACGCGCCGATGGCTCCAGGCCACGCCTCAGGGCACAACCTCCAAGTCGACATCGTTTACGGCGTGGACTACCACCAGGGTATCAATCCTGTTTGCTCCCGCTTTCGCGCACCTGAGCGTCAGTCTTCGTCCAGGGGGGGCCGCCTTCGCCGCGAGTATTCCTCAGATCTCTACGCATTCCACCGCTTCACCGTTCCTGCCCCCCCTCTGCAGGACTCAAACGCCAGTATCAGATGCAGTTTCAGGAAGTTGGGCCAGAGTTTCACATCTGACTTAACAAAACCGCCTGCGTGCGCTTTGCGCCCAGTAATTCCGATTAAGCGCACCCTCCGTATTACGCGGCTGCTGGCGGGTTAGCCGGTGCTTCTTCGTGCATCAATGAGCAAGGTAATTAACTGCCTCCTTCCTCCCCGCTGAAATTGCTTTAGCCAGAATTGCTTATTTATTACGCGGCTGTGGCTGCATCGGGCTTGCGCCCATTATTGCAAATATTTCCCGCTGCTGCCTCCCGTGG
+
#',&%%&'.+2-+724.**3)'()*)1*&)-,-,+,-3(+))'-4,.,0((')$-+19,'($)$'*'()$%&(-.,--,-.1033.+*')%,.0,0+.+(.)%$&%'-/2&+''%&&30&&)))-.0)&((%)'%(&,**)/,-,44+(23,'(,,7/-0(($$$'**)+'%'('(&&(5-*7.0+-+*(*%',,(%'&'(($((%#*%)-535524-1--.:;3,%**(.01(*,56/&))&,1**)*(',137432-016/(***%&',,*2/*+.06666222/.1.5.64062-2,/)+..*(0-,(()1-13*--6-//.((&&()(&,/.,5//,,0-*'(,-020+&%%%&%'&#(%*%*''&%('12,'(*-+*,05'.04966564/++)*&(&)%,/1-71-&,23328/*1*(+,9((+.%(%('&)))+*'&(%'),3/1+.(&*103768:.-/,&&()/05)3,6531(,+4(,)*0+*+2.-*4/++0)+%0/*)'*%-./&&++&(+)(')((,).,-/5-3,-+))'-)%$+,//+.&.1904.(),.1/,.--04&),997651+)++(.**'$#(.-,-%,+(.-/0:-44328*++'.-01*)+))((,/45((,3,/67,:,.'(('./-,(*++)*&(+*-*14/6025501(.+6.6.486/''(1;<0./-%%&*(-*,+')&*)564,)130&+*'(&'&*&($&')(()+:,$*%(-).+0)&''.90,,..(12-2*+*.014/5237.84-*-+3//11:734**((.-..(%,+/0*1*/32//2,(+*26*'*33*/$'#$#&*((%((&//,13.2,&%,+)*0/124/*),,.154203,&*&#&'*9787,/*+-21/-)&('*&.5/+)-,')-'($%$'(2+,+$-),/41,)/*(,(.60538,2)(',)$*+-33-0/3041/7:(,$('%%(++04.,*+,$*)6/,*++-2%&'(*-51./32).1,-1/112.//-*('+'++00-+/1)*)8270.7-/($&&'',40.280352)&''(06243515*(()'+,)*/-*)(&&&&&,1,''$$#())()(&&'+7+31/2.2.1+/')'(-//113.746,/291/5(.(&&%%$%'-0()'#'%&%()&)+'(,(&&$%'*(#'&&**(('''%*2-*-1*,*22-)*-'1+++*.&&&&'&02/*00,./..3,2-)&/(-
@d8c40435-40e3-42fe-9c49-6400a59253f4 ch=149 read=95061 start_time=2019-12-13T16:04:31Z barcode=BC01 runid=2c9cf7bc05858273f10e7d7ec552fc0bd742dc3e
TTCGGTATTGCTTCGTTCAGTTACGTATTTGTAGTTGCCAGAGAAAGTTGTCGGTGTCTTTTATTGTTAACCTACGCCTGTCGCTCTATCTTCCGGTTACCTTGTTACGACTTCACCCCAGTCATGAATCACAAAGTGGTAAGCGCCCTCCCGGTTAAGCTACCTACTTCTTTGCAACCCTCCCATGGTGTGACGGGCGGTGTACAAGGCAAGGAACGTATTCACCGTGGCATTTCTGATCCACGGTGCGTTGCTAAAGGTCGAGTTTGCGGGCAATCCGGACGTGCACTTTGTAGTCGCGCTTCTCGCGAGGTCGCTTCTCTTTAGCCCACATGCGCCATTTGTAGCGTGTTGTAGCCCTGGTCGTAAAGGGCCATGATGATGACGTCATCCCCACCTTCCTCCAGTTTATCACTGGCGATCTCCCCTTTGAGTTCCCGGCCGGACCGCTGGCAACAAAGGATAAGGAGGTTGCGCTCGTTGCGGGACTTAACCAACATTTCACAACGCGAGCTGACGGCAGCCATGCAGCACCTGTCTCCACGGTTCCCGAAGGCACATTCTCATCTCTGAAAACTTCCGTGGATGTAAAGACCAGGTAAAGGTTCTTCGCGTTGCATCGAATTAACCATGCTCCACCGCTTGTGCGGGCCCGATCGAATTCGTTTGGGTTTAACCTTTGCGGCCGTACTCCCCAGGCGGTCGACTTAACGCGTTAGCTCCGGAAGCCACGCCTCAAGGGCACGGCGCAGTCGACATCGTTTTGCGGCGTGGACTACCAGGGTATCTAATCCTGTTTGCTCCCCACGCTTTCGCACCCACAGGCGTCAGTCTTCGTCAGGGGCCGCCTTCGCCACCGGTATTCCTCCAGATCTCTACGCATTTCACCGCTACCTGGAATTCCTACCCCCCCTCTACGAGACTCAAGCTTGCCGGTATCAGATGCAGTTCCCAGGTTGAGCCAGGGATTTCATCTGAGCTTAACAAACCGCCTGCGTGCGCCTGCGCCCAGTAATTCCGATTAACGCTTGCACCCTCCGTATTACCGCGGCTGGCTGAGTTAGCCGGTGCTTCTTCTGCGGGTAACGTCAATGAGCAAAGGTAACTTTGCCATGCCCGCTGAAAGTACTTTACAACCCGAAGGCCTTCTTCAGCATACACGCGGCATGGCTGCATCGGGCTTGCGCCCATTGTGCAATATTCCCCTGCTGCCTCCCGTAGG
+
%"*-(*',)*,49306:0%7/:+-*(&*-(%%%(-''..*)+',-0,-61020:77848;;*)1*+121217-')'*37:::6666778:6;53/6/9-,3.5,/4'./368;80823*)+3-)*(+52-+/196-017261+/163+),-)),/.8,/0/1460,--6-8;3)30918,)+6/,149521//1.798*4,)*')'.*+,%&-50933999<2,.''(.6002:'+3/011.,,++)(%(%&$&+%&$'&(**)+37()4*'&'&+()+-+&&'$%&#&,.)$'&()+')&'&)'*+.8.')())013221/0:0'''''&)*./:::;3:9*,)'-/.--+('&+/1:524898.21.+(&%&)'(),)'*(*,255434499+*1.3,1***)),2;1.0,+-),***,/2-7/)*.20/048691*&+.-884/1*/-52154608+2-:93413*,,-801/53334:42/7843,/+)*&(%2,.72.-./+0(-,*.133/22)3,+-3,0/2,3763720/3555356;:::-.,,/,.++.,095586411002155/+.044+,3;642/-/)+56610413:,0:3;:9<:8864533+5616,8&,&2-641526.*//3022/047,3-.))%(*+'/(2,0%)&'(./,88151030)(,.,2/45550636+*0::2:861--.02//.-,2/.-0,3,.(,*)/2/035;73/+08/++,*1/++*',%/0126672<83%'(3./089341,01,1-*/287627213755<.+,*96/,(+)),/,0&'$('%%((-+4644&-/1193659)+541/524516323:/10*///2:6620-+*/,-.*32335+4:61027+*5+-3.40311,+&%&+.0.2//000)*)*+,86/+1')*0(14(-0,-0-.16621/0606,*..7.,+.3((081,/:9.1330.'&),*4+4233()%''&*,-/52-+&(&,),+()+,483;.4,-/140.+*0(.../931/4//*.)'-1*'(&&$(-)*,&++5+..,'..-.252:<997//,*(-14220)1-/27744(-%*)()+)*(*($'#*-*)55718300-.150-*0)50,'''*+278:8485'*,,,--*-,1/70*,,42114034&6+1380461<:,0.1*'-.2./28.7/*(125776/88*,750&
@f2204f48-ff6a-4724-ba8a-5b6939a9a8e3 ch=325 read=97981 start_time=2019-12-13T16:04:35Z barcode=BC01 runid=2c9cf7bc05858273f10e7d7ec552fc0bd742dc3e
CCGGTTACCTTGTTACGACTTCACCCCAGTCATGAATCACAAAGTGGTAAGCGCCACTCCCGAGTTAAGCTACCTGCTTCTTTTGCAACCCACTCCCATGGTGTGACGGGCGGTGTGTACAAGGCCAGGAACATATTCACCGTAGCATTCTGATCCACATTCTTGGTGACTTCATGGAGTCGAGTTGCAGACTCAATCCGGACTACGACGCGCTTTATGGTCGCGCTCTCGCGAGTCGCTTCTCTTTGTATGCGCCATTGTAGCACGTGTGTAGCTGGTGTAGGGCCTGGTGACGACGTCATCCCACCTTCCTCCAGTTTATCACTGGCAGTCTCGCTGAGTTCCAGCCGGACCGCTGGCAACAGGATAAGGGTTGTGCTCGTTGCAGGACTTAACCAGCATTTCACAACACGAGCTGACGACAGCCATGCAGCACCTGTCTCACGGTTCCAGGCACATTCTCATCTCTGAAAACTTCCGTGGATGTCAAGACAGGTAAGGTTCTTCGCGTTGCGCATCGAATTAAACCACATGCTCCACCGCTTGTGCGGGCCCGTCAATTCATTTTGAGTTTTAACCTTGCAGCCGTACTCCCCAGGCTCGACTTAACGCGTTCTCCGGAAGCCACGCCTCAAAGGGCACAACCTCCCAAGTCGACATCGTTTACGAAAGTGGACTACCAGAATTATCTAATCTGTTTGCTCCCCACGCTTTCGCACCTGAGCGTCAGTCTTCGTCAGGGTGCCAGCTTCGCCACCGGTATTCTCAGATCTCTACGCATTTCACCCTTGCACCTGGAATTCTGCCCCCTCTACGAGACTCAAGCTTTGCCGGTATCAGATGCAGTTCAGGTTGGGCCAGAGTTTCACATCCTGACTTAACAAACCGCCTGCGTGCGCTTTACGCCCAGTAATTTCGATTAACGCTTTACCCTCCGTATTACCGCGGCTGCTGTGGCACGGAGTTAGCCGGTAACTTCTTCTGCGGGTAACGTCAATGAGCAAAGGTATTAACGCTATCCCCGCTGAAAGTACTTTACAGCGAAGGCCTTCTTCATGCACGCGGCATTGCTGGATCGGGCTTTCGCCCATTGTCAAAATTCCCCACTGCCTCCGTAGGAG
+
43050:23,9,*5,&)-,2470)-./)*-64%%%&--,-2272.024/31+,,58*,-.10+'*+3020322691',)1,855(%&'&).0+/-05+)1-)-**+025:86+220,),'*.5,/3,%66565.44898667+4*&-1589**+-7.*)$*)&%%,&$(+)(($&*.1.-11+*.///1025443/800'2,240+11%3%)$(-50./+((%&&(,*.*.*&,(++,*.402330:7+--/15238-.5.)(('',,0./+'$()%%(&'''+--*2*0&%&(+(''&(44-39,',2-1/,().+,/;/-.;576,5,,-67463334.1628&%&3.+40:;24.4,))&%%)+2332'-,)*&%'))*)*+)'$,.)()'($&#(%+*.7--+)0()(+(),-03*-,)*(,2.4323++,-.6.15.'/152996)%')2//2-,6../45565/2/785-/4/3347444.65++*,0+*3/.4,32<7875/562:1-$))+.').508;978+)*./232-$-()(,(',,-09062,*./26/8/'.8800).3::)6,635211%/.4-...-5:9-+-('$')2225.3.//3,,)---.)-,)/5/101:6283+*11,0118483*5-*,./1211.365282&'&%&&)*3:786+8+)(&%*&'*5.11./-/-:4.0/898+%+)*.9.,+..0723169996)1002:435.)*('$&'1%&(**(()1+3.,(**.23(*)*+++645/4.005<85448))*(*),+)*()(1+62(/253-+1/&0,,//2882.&*)0--/4&0./0:*,/720%2/.9(+-7/,2-5+'-$*+8/+-.010))+*),+2-95957;/7742211.4)''&(%*)..'&(()%6/)*/00009.+*1*+)-231395705//6<606///7653(**'#')*'',3-&))(+(%$',3/59999143./:97.../--,(33.9-,.-.0,-%*&')%(((,)&(-(*42-1)/-23+)**,+/427485:36;91-',%*+)-+**,5/01;:99;.9676;;81:<0..8///*42./1399,&((&'3199,.34,*+
@9245fa03-6b49-4ac8-9b5d-91fd33f65b6a ch=349 read=92993 start_time=2019-12-13T16:04:47Z barcode=BC01 runid=2c9cf7bc05858273f10e7d7ec552fc0bd742dc3e
CTCACGGGGCAGCGGTGGGGAATATTGCGCACAATGGAAACCCTGATTAAAAGCAACGCCGCGTGAAGTGATGAAGGTTTTCGGATCGTAAAGCTCTGTCTTTGAGGAAGATAATGACGGTACCCAAGGAGGAAATACGGCTAACTACGTGCCAGCAGCCGCGGTAATACGTAGGTGGCGAGCGTTATCCGGATTTACTGGGCGTAAAGGGGGGCGTAGGCGGATGATTAAGTGGGATGTGAAATACCGGGCTCAACTTGGAACACCGTTCAAACTATTAGTTATCTAGAGTGCAGGAGAGGAAGTGGAATTCCCTGAATTAGCGGTGGCCATGAGATTAGGAAGAACACCAGTGGCGAAGCGACTCTGGGACTGTAGCGGCGCTGAGAATGCAAGCGTGGGGAACAAACAGGATTAGATACCCTGGTAGTCCACGCCGTAAACGATGAATACTAGGTGTGGGGTTTCAACACCTCCGTGCCGCCGCTAACGCATTAAGTATTCCGCCGCAGAATTACGGTCGCAGATTAAAACTCAAAGGAATCGACGGGGGGGCCCGCACAAGCGGTGGAGCATATGGTTTATCGATGCAACGCGAAGAACCTTACCTGGTCTTGACATCCACGGAAGTTTTCAGGAGATGAATATTGCCTTCGGGAACCGTGAGACAGGTGCTGCATGGCGTAGTAAACCGTGTTGTGAAATGTTGGGTTAAGTCCTGGCAGGCGCAACCCTTATCGCTTTGTTGCCAGCGGTCCGTGGGAACTCAAAGGAAGACTGCCAGTGATATATAAACTGGAGGAAGGTGGGGATGACGTCAAGTCATCATGGCCCCTTACGACCAGGGCTACGTGCTACAATGGCGCATACAAAGCGACCTCGCGAGAGCAAGCGGACCTCGCCGCAAAAGTGCGTCGTAGTCGGATCACCGCTCGACTCCATGAAGTCGGAATCGCTATTATTCGTGGATCAGAATGCCACGGTGAATACGTTCCCGGGCCTTGTACACACCGCCCGTCACACCATGGGAGTGGGTTGCAAAAGAAGTAAGGTAACCAGCCTTCGGGAGGGCACACTTTGGCGATTCATGACTGGGGGGGTGAAGTCGTAACAAGGTAACCGG
+
.*-$$'141,036495&060,40,*0&'&++-,;-,.(-,*4*))(,(-..)+,/+1+185:95/)'%'&)(&+.)+483++,.*0,),+0*(*,6665.*+%(#/+//,.,+***)-''('*+,.-0.+*)+1,*524.002636676879;4(31288421103002:573/324:6/.121633.;)4)+074-.4;779875.+),/3,(')-10;89<;;;53635287;843+00256/)1*-33235)-&&%*)%&'$&&'(-,+983,%+%$',51225/,*.-44144-(%-',''()&1(3,.5*)$&%-*)*+10+($&'#&')(*..47/72+/40.07-0+0,*)+*,*6-//.+,5..11.%%%**&++.,,,().*%&$$'&//.03)+'.7:1*+,/*2,))0.&050,.78*,,*/+,25;875/*('&),/:4111+25664,51/*6*0*3,+-3+--*,.4513:..212/-,%-*1.)*-7:5+-4-(*)%(%*()+4:45+,,+,/.0<<6302-7/..-/2120:3559:5/-4*,.0227.52;326,--..('+-,41%)'&')**/**)/'&'&,,,.*.+09689919200455663220+/+.6883125/00/+)%#%'&*7:4:7(9,1,5;6886555'6/31/1023,4*'$&%$*-5-')()+/2(.((0,,2/;0766;87/41)%%(,''-0/-3*44-,.*-,%&233,400964556;/7--&&,3(30/2,2+()()(*.013:130..-)()%+54789,*4,+4*3.0673-&''()4423-3547712++881*+*''()1;1.88*'((''(-75/;..9;:8:996,4,*'(*63633.44*((&*36,1.863420(((&+*34),1589987;890:'-%)(+,0).01111/02/04/5..+.5/579/.**')$+'$&,-4666,((*++9++-5;334648:672563,1*,/3///44331580::/-1/.-,.50427.()*24./:-7(95*&**()0(,&&%$'('&-,5882:/)///,'+).098.1,--3;598630(),*'*++-+,0+-1,),3,59+567:67/1
@e4db7cd3-3904-41c0-b260-68983b5d5ecc ch=76 read=124818 start_time=2019-12-13T16:04:45Z barcode=BC01 runid=2c9cf7bc05858273f10e7d7ec552fc0bd742dc3e
CCGGTTACCTTGTTACGACTTCACCCCAATCATCAATCCCACCTTAGACAGCTCCTTCCTTGCGCATTTGGGCCACCGGCTTCGGGTGTTATCAACTCGTGGTGTGACGGGCGGTGTGTACAAGGCCGAGAACGTATTCACCGCGACATGCTGATTCGCGATTACTAGCGATTCCAACTTCATGTAGTCGAGTTGCAGACTACAATCCGAACTGAGAATGGTTTTTTATGGGCTTTGCTTCACCTCGCGGCTTCGCTTCCCTCTGCACCATCCATTTGTAGCCAGCACGTGTAGCCCAGGTCATAAGGGGCATGATGATTTGACGTCATCCCGCCTTCCTCCAGCTTGTCGCTGGCAGTCTCGCTAAGTCCCCAACTTAATGATGGCTTAACGATAAGGGTTGCGCTCGTTGCGGGACTTAACCCAACATCTCGACACGAGCTGACGACAACCATGCACCACCTGTATCTCATATAGCTATCTCTCCATCTCTGGAGCCTTTGCCAGGTATGTCAAGACCTAGTAGGTTCTTCGCGTTGCTGAATTAAACCACATGCTCCACACCGCGTGCGGGCCCCGTCAATTCCTTTGAGTTTCATTCTTGCGAACGTACTACTCATGCGGAGTACTTATTGCGTTAACTGCAGCACTGAACTTTGACATCCAACGCTTAGTACTCATCGTTTACGGCATTGGACTGCGGAATTATCTAATCCTATTTGCTCCCCACGCTTTCGGGACTGAGCGTCAGTTGGCAGATCGTCGCCTTCGCCACTGGTGTTCCTCCATATATCTACGCATTTCACCGCTACATAGATTCCACGATCCTCTCTGCACTCTAGCTGCCTGGTTTCATATGAAGCACTGGGGGGTTGGCTTCAGGCTTTCACCACAGACCCTTGCTGCCGCCTGCTCCTCTTTACGCCCAATAATTCCGGATAACGCTTGCCACCTACATTATTACCGCGGCTGCTGGCGTAGTTAGCCGTGGCTTTCAATAAAAGATACCGTCACTCGGCTACCATTTCCTGTAGCCGCCGTTCTTCCTTTATAACGAAGTTTACAATCCGAAAACCTTCTTCCTTCACGCGGCGTTGCTCGGTCAGGGTTTTATTGCCGAAAATTCCCTACTGCTGCTTCCCGTAGGAG
+
8416/9/53:306:-01128:-(-78,0100/*0/3.58((/*)),-65478973392%%%&&%%#%&((/332,.),((-51*4+*)*)),1.*+*+*-2+.)*,5:-433+.0,.*,/2855835*)),60/77884-5:465410779;:7;884677-:+(**+-.,617(-&*.3.01332452,+.7<6836655454:812,,56600.074)78.96;-++,1,1/+4.16;557;793.,-+1:75897;;22874310*012808/))*(('%%''$$%$%%&*,5.*+7.,,/36,692046/0///68,+,84-,*+.),'++../,..2/0.21/.4,02/8///96662/1.(('+89)0*''&-*+++.,%%&&++75563800'(814376872600/84/,+*,(-+*,,.222..))*)+))5053'32266668353557;/4212334577-300033533233055-.497688')*&'&%$%#&()+,96881-/+,))%-0.(*2;8:<9797+)&$&+.2031<897/..11220*(*)-.))',-1(++175-++2,/2:5028*)(.4<:/356.2.-/-+67570(($''..348.+*),-+3,*13,.,304,(4$''--)--13.,12++,975:+9./(+)'(),&,/2/433168+)/++%+(1116-(,)+&'-*,/3636332/).0()6/933()+/.2;:/+;;5432258776)*3)+%$')055388450,.--1;16896667448-071/5667665543()893187./6*,((,-1-:02-/,-0.622/.,,.0122/013/01:56:7<3.%&%'%'($)'*&+),,.*((*++083+1901;<4460/0/886<.6/./:99858:5//00942661,//.51,3037;:03,4/989.))2).9;061/07'7'(24-1411+4,-*-1-..-,-060,*-2.75;-53((,++3;2)%',,097862/32286/-3/*7:84/2357499563-..*'+/026;/0066&'1),7;/0/7543/05632:7<89<936:8671/-0..2633523200.6:50;;,-03.270.467..29*))21+.,**)'2,**0/0/*'
@bb4cd726-ffe5-408d-a2ad-2f22c6663f5c ch=26 read=58225 start_time=2019-12-13T16:04:40Z barcode=BC01 runid=2c9cf7bc05858273f10e7d7ec552fc0bd742dc3e
CTACCGGGAGGCAGCAGTAGAAATTTTTCGTAATGGGGAAACCCTGACCGAGCAACGCCGCGTGAAGGAAGAAGAAGGTTGCGTTGTAAACTTCTGTTATAAAGGAAGAACGCAGCGGCTACAGGAAATGGTAGCCGGTGACGAGTACTTTATTAGAAAGCCTGACTAACTACGTGCCAGCAGCCGCGGTAATACGTAGGTGGCAAGCGTTATCGGAATTATTGGGCGTAAAGAGGAGCAGGCGGCAGCAGGGTCTGTGGTGAAAGCCTGAAGCTTAGCTTCCAGTAAGCCATAGAAACCAGGCAGCTGGAGGGTGCAGGGAGAGGATCGTGGAATTCCATGTGTGGCGGTGAAATGCGTAGATAATATGGAGGAACACCAGTGAAGGCGACGATCTGGCCTGCAACTGACGCTCAGTCCCGAAAGCGACAAATGGGATTAGATACCCTAGTGATTTACGCCGTAAACGATGAGTACTAGTGTTGAATGTCAAAGTTCAGTGCTGCGTTCCCAACGCAATAAGTACTCCGCCTGAGTAGTACGTTCGCAAGAATGAAACTCGAAAGGAATTGACGGGGGCCCGCACAAGCGGTGGAGCATGGTTTAGTTGAAGCAACGCGAAGAACCTGAATGCGGCATACTCATAAAAGGCTCCAGAGATGGAGAGGAAAAAACATATGAGATACAGGTGGTGCATGGTTGTCGTCAGCTCGTGTCGTGAGATGTTGAGTTAAGTCCCGCAACAGAGCGCAACCCCACTTATCGTTGAATTACCATCATTAAAGTTGGGGACTCTAGCGGACTGCCAGTGACAAGCTGGAGGAAGGCGGGGATGACGTCAAATCATCATGCCCCTTATGACCTGGGCTACACACGTGCTACAATGGATGGTGCAGAGGGAAGCGAAGCCTTAAAGGTGAAAGCAAAACCCATAAAAACCATTCTCAGTTCGGATTGTAGTCTGCAACTCGACTACATGAAGTTGGAATCGCTAGTAACCGCGAATCAGCATGTCGCAGTGAATACGTTCTCGGGCAGCAGCGCACACCGCCCGTCACACGAGAAGTTGGAATGCTTACACCCGAAGCCGGTGGCCTAACCGCAAGGAAGGAGCTGTCTAAGGTGCATTGATGACTGGGGTGAAAGTCGTAACAAGGTAACCGGAGATAGAGCGACAAGTAGGTTAACACAAAAGACACCGACAACTTTCTTCCAGCACCAGCAATACGTAACTACCG
+
#$#%''//,11.(++(,1,+)(.(/89-00%&3//2+%*.,0<,++357+),./454:<212336221/-(*+'-,+./7)+,00./3/(*&(*+,/5437;/0/15)-6/%'(+--50/-.'(&.*+-9991107&+,/0-)%%'**()')/+)(/50/2+&+(-.//*)$&'*65652.--2-)**&'&'*0967200/29888/0.02118&2&&*'%*(.88//4691(),/'+,.8:75<6451./88/-(*-16.,/.,)+423,.''%%(%+,3,)(,./0,04212-295-6239.,,,*/,(&*&))/+0'*'**.6--).45*7)2)04))((*(',,8:972861136264/..-*'(&(&-&)))12703-/)*(/-64.0..-./)*(&(/04112/2/3,.$).1.1,-77,++%&+610/:2/:/.,5576;()*-3)'+*&'(&''&&$)+'*-/,*,-/0/))*.0;.+653541532378226861+(-(+%&&-,-,.70/2)(+*,-16.00//())*5534/1;96745-/8982:92,'$.**)*..5044842850-8-,-.0/115.(&1&&-,*--/.<7,%)$$+.(-.)/*/-/6*,*+'$$&'*$%%&&%*)/4755594),92.3&&&&)0/67/*&(('(-/.%&,2251-+0,.0&/*/07//0/0599935967,()*+968555310(-,16290,-.5.548/90*-2*5,++-.-73469:*$&3*/.$(%-)(&1'*4952/).*3.*+60*3:3/2543&,+&+/2289:23422010*-./3/2*-+.51+8:/442454556;4/02:958*44/).4//.36:46110/++*($')***)'+.//;;67675871,&/.'-+,,')-'*&$$''')*,+,11%03;;80:6+,052201459;407(+,;55.-2-///011/.2/,//0-)/1/002--/)-,5-7856643133598;78/,713,..-/24818'/-),)*56-./**,)/50&''()+&,--,/7(+()(**)+'*')(%%))1/%)'&$'*''*)+/+)+2.0669899/,,0851--0,/+22)+)+,1166431/-+(%'++*,.0452142*+)00,)//8/080.5(,,.1061+,)+1&'&,),',00./0++)7-3,./08:++2502501604+/8-,:87.+,-.58264563012'.%%$#$$#
@b0cb16b0-ade7-4b34-95ea-79550ed353c8 ch=194 read=107828 start_time=2019-12-13T16:04:47Z barcode=BC01 runid=2c9cf7bc05858273f10e7d7ec552fc0bd742dc3e
CCGGTTACCTTGTTACGACTTCACCCCAATCATCAATCCCACAACCAGACAGCTCCTTCCCTTGCGGTTGACCCACCGGCTTCGGGTATCAACTCTCGTGGTGTGACGGGCGGTGTGTGCAAGGCCGGGAACGTATTCTGCCGCGACATGCTGATTCGCGATTACTAGCGATTCAACTTCATGTAGTCGAGGTTACCGGGCCTTTACAATCCAGGCGAGAATGGTTTTATGGGTTTTGCTTCACCTCGCGGCTTCGCTTCCTCTGCCATCCATTGTAGCACGTGTGTAGCCCAGGTCATAAGGGCATGATGATTTGACGTCATCCCGCCTTCCTCAACTTGTCACTGGCCTGCTAGAGTCCCCAACTAATGATGGTAACTAACGATGGGGTTGCGCTCGTTGCGGGACCAACCCAACATCTCACGACACGAGCTGACGACCATGCACCACCTGTATCTCATATAGCTATCTCATCTCTGGAGCCTTTGCCAGGTATGTCAAGACCTGGTAGGTTCTTCGCGTTGCTTCGGATAAACCACATGCTCCACCAGCGTGCGGGCCCGTCAATTCGCTGAGTTTCATTCTTGCGAACGTACTACTCAGGCAGTACTTATTGCGTTAACCAGCACTGAACTTTGACATCCAACACTTAGTACTCATCGTTTTGCGGCGTGGATACAGGGTATCTAATCTATTGCTCCCCCCACGCTTTCGGGACTGAGCGTCAGTTGCCGGAGCCAGATCGTCGCCCTTCGCCACTGGTGTTCCTCCACCGCATTTCACCGCTACACGCCGATTCCACGATCCTCTCCTGCACTCTGCCTGGTTTCTATGGCTTACTGAAGTTAAGCTTCAGGCTTTCACCACAGACCCTTGCTGCCGCCTGCTCCCCTCTTTACGCCCAATAATTCCGGATAACGCTTGCCACCTACGTATTGCCGCGGCTGCTGGCACGTAGTTAGCCGTGGCTTTCTAATAAAAGTACCGTCACTCGGCTACCATTTCCTGTAGCCGCCGTTCTTCCCTTATAACAGAAGTTTACAATCAAAACCTTCTTCCTTCACGCGGCGTTGCTCGGTCAGGGTTTCCCCATTGCCGAAAATTCTACTGCTGCCTCCCGTAGGAAC
+
54/,/..385;114--/289:84853'5,666//.9.75(')%&)--0153787627687)4.-/4651.'(&&(-/1/-/6150*+',./,,----,.4978657968:748,,,++%.10.142)(*+--+324--%$*11,*'((*+9;;9696268656+*)&'&&#)0-*3,3861810*244.%2*.4*0,*10-**)($&().,.%*11..-273449;<1788;2458,%%&*&%-00:///1/457-+*''(*+('/73:85173))&''&+*,-00026.92*+10..02-'40.::----+49/--077774;;,/:::<24.1(&(*)).253,-'%$&#$''')*)6.0),+()&.)*+,,4.+()-02.*((%+/-1-./345776<782811-+2)0+(.4/5510/-025646674211043+,')*,--/127:55667778),,-*)(''(+11299,,,4,--001+($&$%'')*436:,514651162&'-3--4:;3542400368+*%%(-534.-.0/0007)-+(%/,1-23923:.*.3499*+''()*05;;6179,.../)+((&610/./04-189('()*-.-.;45.:))$'$$&+&223511523*+*--6)5+20/0/)//03765875748*$&+4/5593.%%$$*,)./58-6--.*((,)..81796)%-*/0<9/3<;861++)(+79)07-+,)/.011;221211213252.6.-.;18:996708/3,.*)+*,-+7<<5768/545/*/+*(.*1240-..1512/0048767/0/-()+01487::4433160/8./1/7/,605)-/46-)-867;8756/..,/5675-5-.169:2594+,,,41,///70,.+.)&.))469:07-5.7390,,.)*5,06276623),+$+4/.00007777.,+,,42.6.-,48032/+*47*++8*-94+*+/25776,012053313:32;.1-.-.-,-,*297::1413,%*.-114.-'(**,66-./742)14,+228477;:8<5/1-)+'-.+5,,-6597:46421;*593*$&''()(-7:.3,*'&(*-5853:-4:--6-3,/%-
@19046211-b9e7-4a25-9b21-fd0be0936fc1 ch=322 read=78936 start_time=2019-12-13T16:04:45Z barcode=BC01 runid=2c9cf7bc05858273f10e7d7ec552fc0bd742dc3e
TTGATTTACCTTATTTACGGCAACCACCCCAGTCATGAATCACAAAGTGGTAAGCGCCCTCCCGAAAGTTAAGCTACCTGCTTTTGCTTCCTCCCATGGTGTGACCAGGCGGTGTGTACAAGGCCAGGGCAATATTCACCGTGGCATTCTGATCCACGATTACTAGCGATTCCGGCTTCATGGAGTCAGGTTGCAGACTCAATCCGGACTACGACGCACTTTATGGAGTCCTTGCTCTCGCGAAGTCCTTCTCTTTGTATGCGCCATTTGTAGCACGTGTAGCCCTGGTCATGTGGGGCGCGTGGCTGTTGTCATCCCTTCCTCCTTTATCACTGGCAGTCTCCTTTGGAGTTCCCCAGCCGGACCGCTGGCAACAAAGGATAAGGGTTGCCCATCGTTCGCGGGACTTAACCCAACATTTTCACAACACGGCTGACGACAATACGTGCAGCACCTGTCTCACAGTTCCCGGCCGCATTCTACATCTCTGAAACTTCCGTGGATGCTCAAGAGACCAGGTAAGGTTCTTCGCGTTATCCAGATTAAACCACATGCTCCACCGCTTGTACGGGCCCCGTCAATTCATTTAAAGTTTAACCTTGCGGCCGTACTCCCCAGGCGGTCGACTTAGCGATTGGCTCCGGAAGCCACGCCTCAGGCTGTATCAAGTCGACATCGTTTACGGCGTAGTTGAATTATCTAATCCTGTTTTGCTCCCACGCTTTCGCACCTGAGCATCGATCTTCGTCCAGGGGCCGCCTTCGCCGCCGAGTATTCCCTCAGATCTCTACGCATTTCCACCACTACACCTGGAATTCCTACCCCCCTCTACGAGACTCAAACTTGCCAGTATCAGATGCAGTTCCAGGTTGAGCCAGGATTTCCATCAGCTTAACAGAGCCGCCTGCGTGCGCGCTACGCCCAGTAATTCCGATTAAGCGCCCGCACCTCCGTATTACCGCGGCTGCTGGCGCAGGTTAGCCAGTGCTTCTTCTGCAGGTGGCAACGTCAATGAGCAAGGTATTAACTACTCCTTCCTCCCCTTTGAAGTCGCACAACCCGATTCTTCGCTACGCATGTCTGCATCAGGCTTGCGCCCGATTTGTACATCTTCACCGCTGCTGCCTCCCATTAGAACAATATCAGCACCAATGAAGGTTAACGCAAGGCTGCCGACGAAACTTAGCTGGCACCAGCAATGCGTAGCTTTACGGG
+
)$&%*-)&*()3+-3(()'))&+-/',%'&')88&%)*510-1.50+++543.'()/76.-.,**0)+'6+4+10+*&'#%'''&$%&''('*/()/.552--*/(%.4/,/++,-02669+./+'*/'-&&(&)(((-)%(*---14($''764,-,-12.*-**,/043110,.41:1331)*++.,//3,/'3*./.,:704*/,+,%%,,.,0).07,*)('&)+0416,03744*()%$&))''.,5/23/%,+//00170/7,.../,)*+))+)).73.0896*,()'),(*((()*&)*%&*(-,.),+*'.0-*,&&('(*7+(&'&''*).-41.761)*+9.4/,(*+675:4-1,---6-/-48:+600+-'')+,1)''%&*/-2,'')'5..'%$*%+%&(',),580/1/30/+,+'(*,%..,00&%%&$*'')(+*.,%%&'&()*%---*/))))'$'&*1.)((+**)'%&*,+*-(***-.3421(,3.*%&&&)*)/))*,(*9:12.('*&*'&(2&$%))))36+4&)*-.330)'-,./.1./(-(11/20%$&'(0+0,)+2*'&%*(851,)%%%%%-)3/$+%**0,,(&+-/%/+.-+/0)+''%$-&&)*+....(.)+1&,.7586/*-+'%%#),.6-77747478671.%%&'%*((6.((()(+11255:/9..-6.,*(*-282+0..050./23441.(+.&-/.,,-/1450:))-**',,))'%&(),3%./('()-8815++/)+00/,)/251443:82('0-#('&(-.6./,'-.0,&')4/3060+8688/&-*036()*&&%'-5)++.09(2/.-/-..--,(*+*6,))&&*&-%065-+,,)%$&%%2*3)+'$16**()*..*)*&&&%)*,*20*(++*4,8./-+1,3)(*'&%%#&%(-*++(--.823,'%*''())+0''%(%(/00+-/0033011;05;322/)1+*%()+.1570..,-)/2.-('+&)**&)*'*+.*')*(+/.,('.,((&%&#$%%&'%*)%&%((+.60''('(')$(&).')//14028.6-**+/2*&&-0-,.++((),,+%(&&(*+-/,04,20)'/,)((,).-0-15-.0'1)4*'&'.',,/4))$*'&$#$$$*1/3.(&%&)(/')()(-*'-)+%*&&*(.,)%'%&'$#&%#$
@d699a601-ba53-4ff2-8d5d-96494efd0544 ch=473 read=57319 start_time=2019-12-13T16:04:59Z barcode=BC01 runid=2c9cf7bc05858273f10e7d7ec552fc0bd742dc3e
CGGTTACCTGTTACGACCACTTTTGATCGCTAAGCCCGCAGAAGTCGCTGCCTCTCTTGCGAATTAGCGCAACGCCTTCAGGTGAATTAGCTCCCATGGTGTGACGGGCGGTGTGTACCAAGGCCTGAAAGGAACGTATTCGCGGCATGCTGATCCGCGATTACTATGATTCCGCCTTCATGCTCTCGAGTTTGCGAGAACAATCCGGAGACGGCACTGCAGAGTGCGCTTGCTCCTGCTTAAGGTTTGCTGCCCACTGTCACCGCCATTGCCGCACATTGCCGTAAGCCCAGCGCGCGTAAGGGCCATGAGGACTGACGATCATCCCACCTTCCTCGGCTTATCGCGGCGGTTCCTTTAGAGTCCCCAGGCTAAATGATGGTAACTAAAGGCGAGGGTTGCGCTCGTTGGGACTTAACCCAACATCTCACGACACGAGCTGACGACAGCCATGCAGCACCTGTGTTCCAGTCCCCGAAGGGGAAGAGATCCATCTTTCAAATCGTCCGGACGCGTCAAAACGCTGGTGGGTTCTGCGCGTTGCTTCAGATTAAACCACATGCTCCACAGCATTGCGGGCTGTCGTTCGCTGGTTTTGATCTTGCGACCGTACTCCCCAGGCGGATAACTTAATGCGTTAGCTGCGCCGCAAGCACCAAGCGGACAGCTAGTTATCATCGTTTTACGGCGTGGACTACCAGGTATCTAATCTGTTTGCTCCCCTTTCGCACCTCAGCGTCAATACCAGTCAGTAGAGCCGCCTTCGCCACTGGTGTTCTTCCGAATATCTACGAATTTCACCTCTACACTCGGAATTCCACTCACCTCTCCTGGATTCAAACGATGCAGTCTCAAAGGCAGTTCTGGAGTTGAGCTCCAGGCTCACCTCCTGACTTACAAAGCCGCCTACGTGCGCTTTACGCCCAGTAATTCGAACAACGCTAGCTCCCTCCGTATTACCGCGGCTGCTGGCTGGGTTAGCCGAACTTATTCTCCGGTACTGTCATTATCATCCCGGGTAAAGAGCTTTACAACCCTAAGGCCTTCATCCTCACGCGGCATTGCTGGATCGGGCTTTCGCCCATTGTCCAATATTCCCTGCTGCCTCCCGTAGGAG
+
**-3-+1.431++,1223(*$###%%86%%),,+48-$*&&''&-*&*((*,*+--1/..*%%**).06/3',*-1/95''&,)*)-)'&)*1'*%*+24102697;99776443117'5,143*))'+(&(-30/98956*0,414866966331,-+-/5.1,($&-/221)-34:457232-+--*116+*'')'+167981(+**+.162/'))&$$'%)-&%%&%'%((*&'$%(&'&/+/52-17-76,*+)'''(1(%&-./+((%&'&)%,'&&$%#%$%+/.+-1./,()'*(,.047()**-+-('*',-)--*-43,(,1-:5//-)*+/2//)'**,023362()00-),**055*&'''+,89/-+-04168552:-04//*-.//5).-./(&'&&*0++,+/-//+/108321/*-+./23.-/./1127761.12-00136556;33448:11.0.6::.,02.+-&('%'&,,59841*%%$+38()&&.+0020&%&''%)++-*/6-('&&2292112156.1+*+((&&-,/17/::230432560,.'%'(,/+/+4,+)('%$+,+''%)(,1-$$%(')+'(,06715//-066-)*&*//++,**,-/4/33+,3-+.105689,.-1,108343'/.4/00./*-.1922/033.8;8+//&200299643),''.)*+446/;/0)+.<806-0-,*'76424157641(337434002;7888$')'%%(690497:223<0788866,8--1-'&,5343323,**.'761,-'$%'*,,-,/+*1*2,,,%(),+.336330.03.16154'0.-./.)/,*'(,0)-+.36:<:::;/./85-//./)%*+*/*,/0+/&'(+'$'%%).0,/601/,,..--./.732+---01'*++435324:82.,(,.035709/-18,400:57</0-/,11:920)-*)+1.-&1-)((,0.-9<7813'.(&%)*44.9---:71:(((-(,(/-(*2314-++0:36))/6-77:876201(*-%+(021//1+++()70.0'1+,078+/-4/(0++,:)1+33/21.**(++'),+4:.,6,7*+*
@e78aeaaa-2acf-4d3f-a28d-9e6b80d24804 ch=346 read=91500 start_time=2019-12-13T16:04:55Z barcode=BC01 runid=2c9cf7bc05858273f10e7d7ec552fc0bd742dc3e
CTCCTACGGGAGGCAGCAGTGAGGAATATTGCACAATGACAAAATGGTTCGTAGCCATGCGCGTGTATGAAGGCCTTCGGGTTGTAAAGTACTTTCAGCGGGGAGGAAGGGAGTAAAGTTAATACCTTTGCTCATTGACGTTACCCGCAGAAACACCAGCTAACTCCGTGCCAGCAGCCGCGGTAATACGGAAGTGCAAGCGTTAATCGGAATTACTGGGCGTAAAGCGCGCGCAGGCAGTTTGTTAAGTCAGATGTGAAACCCCGAAAGGCTCAACCTGGGAACTGCATCTGATACTGGCAAGCGGAATGAGGGGTGAATTCCAGGTGTAGCGGTGAAATGCGTAGAGATCTGGAGGAGGAATACCGGTGGCGAAGAGCGGCCCCACGGACGAACTGACGCTCAGGTGCGAAAGCGTGGGGAGCAAACAGAGTTAGATACCCTGGTAGTCCACGCCGTAAACGATGTCGACTTGGAGGTTGTGCCCGCTGAGGCGTGGCTTCCGGAACTAACGCGTTAAGTCGACCGCCTGGGAGATGCAGCCGCAAGAGGTTAAAACTCAAATGAATTGACGGGGGGGGCCCGCACAAGCGGTGGAGCATGGTTTAATTCGATGCAACGCGAAGAACCTTACCTGTCTTGACATCCACAGAACTTTCCAGAGGTGGATTGGTGCCTTCGGGAACTGTGAGACAGGCTGCATGGCTATCGTCAGCTCGTGTTGTGAAATGTTGGGTTAAGTCCCGCAACGAGCACAACCTTATCGCTGTTGCCAGCGGTCGACCCGGGAACTCAAAGGGAGACTGCCAGTGATAAACTGGAGGAGGAAGGTGGGGATGACGTCAAGTCATCATGGCCCACTTGACCAGGGCTACGTGCTACAATGGCGCATACAAAGAGAAGCGACCTCGCGAGAGCAGGCGGACCTCATAAAGTGCGTCGTAGTCGGATTGGAGTCTGCAACTCGACTCCCATGAAGTCGGAATCGCTGGTAATCGTGGATCGAATGCCACGGTGAGCCGTTCCCGGGCCTTGTACACACCGCCCGTCACCATGGGAGTGGGTTGCAAAAGTAGATAGCTTAACCTTCAGGAGGCGCTTACCGCTTTGTAATCCATGACTGGGGAGTGAAGTCATAACAAGGTAACCGG
+
**1*(*1+96111-,-.-061,4--41.1.')$%%%%%#$&/0**/)+)(''('4,8/.-((004766*2+((14576.642:3428/)-*+-1:5+0/-69+&*).).6/%'(/9/,+5,:-0104:/.998367426551)-.(%1(%),&*+,-+%'$()*,0411.0)%'*--/+**-+.,4../5-2)))0-69-091;1<03$*'+-0-23:<98542:4//0/&/*0///+&119.,3/9-668,+,-*+)'&*(:1(+'&&.06790859567/12.141133512233606/0-'(((-**,(*.1.,&,),-0*(23,($((+570-,2+--/32(()*-/23;;00/*,,+2/0264:2/4.-+-)'*+/,6670$(,10:507011110467+361-'&%''()/.5:2'(%+*108./(--+*%*')/75-.4-++).)&*/04233945000.-0,+((%1)-.-0...078/&((*)/.26.4-+0/3*-(/&-,-/,*()/256,.7619;/1.,,+*'%%,).'03**,/-))--2828864678:7213081918(+**013*/5+,11422-2--520---/8778:4475;61121382868447.,4//-.+.4524327///33/0-./258459220..+/1+.4+00.28854.5.+980110.-'%).7.02.//45-7++-%-0474011.92368:700597132-00+.6/6/6/:-+-071)(%%$+3,,'&$'&,)0821<3294.-4./2+%1-&+2,.*+.16:*0+'$'%**239012../0997:;91/+(.1+6.8606:519::;:9800.1448878281;4(*)'*+/801,-+*)***++./02:87;3-.,,/068*')%*+&*447:6630.-*)&(&%(--01462234194&,+,-998958/9)/(9*/)(((**).+2-+.)+-036)+3,4,++6)+0++4-,*%*,-1-.0998886&'-+.1+),576,(-/303:471).,-%%''*(++-+0855<34.0./.*2,/)*&*+416;3.5:1*)*-/5,'$'((/,0500,%3.//6.+,30.4/'*.-.)('++17110367982+&&'*-++--(.),%*,)./3:::91
@9d849b1b-b9ea-4ad3-bf69-0a4170d2a8b6 ch=85 read=139788 start_time=2019-12-13T16:05:08Z barcode=BC01 runid=2c9cf7bc05858273f10e7d7ec552fc0bd742dc3e
CCGGTTACCTTCGTACGGCTTCACCCAGTCATGAATCACAAAGTGGCAGCGCCACTCCCGAGTTGGCTACCTGGCACGCAACCCCACTCCCCATGGTGTGACGGGCGGTGTGTACAAGGCCCGAACGTATTCACCGTGGCATTCTGATCCACGATTACTAGCGATTCCGACTGTGGAGTCGGTTGCAGACTCAATCAGGGCTTCGACGCGCTGCAGGAGTCCGCTTGCTCTCGCGAGGTCGCTTCTCTTTATGCGCCATTGTAGCACGATGTGTAGCCCTGGTCGTAGGGCCATGATGACTGACGTCATCCCACCTTCCTCAGGTTTATCACTGGCGAGTCTCCTTTGAGTTCCCCGGCGGGACCGCTGGCAACAAAGGATAAGGGGTTGCGCTTCGTTGCGGGACTTAACCATTTCACAACACGAGTGACGACAGCCATGCAGCACCTGTCTCACGGTTCGAGGCACATTCTCATCTCTGAAAACTTCCGTGGATGTCAAGACCAGGTAAGGTTCTTCGCGTTGCATCGAATTAAACCATGCTCCACCGCTTGGTGGGCCAAATCAATTCATTTGAGTTTTAACCTTGCGGCCGTACTCCCCAGGCGGTCGACTTAACGCGTTAGCTCCGAGCCACACGCCTCAGGGCACAACCTCAAGTCGACATCGTTTACGGCGTGGACTACCAGGGTATCTAATCTGTTTGCTCCCCGCCTTTCGCACCTGAGCGTCAGTCTTCGTCAGGGGCCGCCTTCGCCACCGGTATCCCTCAGATCTCTACGCATTTCACCGCTGCACCTGGAATTCTACCCCCCCCTCTACGAGACTCAAGCTTGCCAGTATCAGTGCAGTTCCCCAGGTTGGGCCCGGGGATTTCACATCTGACTTAACAAACCGCCGTGCGCTTTTACGCCCAGTAATTCCGATTAACGCGCACCCTCCGTATTACCGCGGCTGCTGCTGGCGCAGGTTAGCCGGTGCTTCTTCTGCGGGTAACGTCAATGAGCAGGTATTAACTTTACTCCTTCACTCCCCGCTGAAGTGCTTTACAACCCGAAGGCCTTCTTCGCACACGCGGCATGGCTGCATCAGGCTTGCGCCCATTGGTACCAATATTCCCCCTGCTTGCCTCCGTAGGGAG
+
52-538'2)%)'$-%)'./-./1.97*-5;8:86872&&)+)&'(+*(-0013&%',4*'')'+++//2694-'%%&)+-+154*%(*.)**+,04235103,661/6---+-+-41/020'-(0+,446<:199+-.9.,/:.,1252.&)(-061122344/:980-,***$*)(*+*+)()%'&(.00,2-,.%+/)),,+())%%%%(&&&)&&(+871.10++..-201.'.,+-(*2/67./5-**./99:-7*'$$&'(1.&),1-/1007(&+/*')*)&.2051-,++)('%')9828-,383+155838,.&(,79:789*2,/.-&&'),3:55:501587940*-,*(2,+1*$&5(400/034'3.00(&+..,-.)+&'%')(1:-/*874///-***%)2-+-000200)&+(,,303/-.90.013100-/3-5687402/7*($%%.+103214/146:5412()../)0228454;:7/22-1467<7-,*),*2.;9:<:575/7,,,/0*(---1:+.75..664:007+++(,%%&)**)),226174:657;7-*'363(8,2/-/')*'*.).)+,/78-/28.'..-.,-,41:576+-/*+++:')$%&%&))**/125-,04/01195:48)0*0/303367/781)+,'$&&*8468321/31,..66+-63744/98--11857$+%'2--/1-242-,24//255747;7782+37:.8856647536712:.777500('-)*-112::99790355*+./,,*$+'+++-/1-3101.32:1876.110)41/2047816+//6133,.3-.,%('+*178:7./)%-0,+%,/62*-/51.0990.1126//))))-046:555*--*,--,'(''&,/,2-*)')).143///0615,*)'''+40/3948/4+).,)0-62/)+++++-.*&-%**)1../6/82005;58<73/0+1/1.1224/6(((&'-*-,)(,+*))/620/074.72()*-0/+*22(+*'(0+((&&'-&2,('*+,-29/75272%'%%%((/0831312)%&')00%*-+-0,/.79/+4/-'+%/*4*./8;/442)'(()%(1438866716**,
@2368e06b-8890-439f-842a-b1a969efd584 ch=381 read=184004 start_time=2019-12-13T16:05:02Z barcode=BC01 runid=2c9cf7bc05858273f10e7d7ec552fc0bd742dc3e
CTCCTAGGAGGCAGCAGTGGGGAATGTGCACAATGGAGAAGCAAGCCTGATGCAACCATGCCGCGTGTATGAAGAAGGCCTTCCGGGTTGTAAAGTACTTTCAGCGGGGAGGAGGTAAAGTTAATACCTTTTGCTCATTGGTACCACCAGAAGAAGAAGCACCGGCTAACTCCGTGCCAGCAGCCGCGGTAATACGAAGGTGCAAGCGTTAATCAGGTACTGGCGTAAAGCGCACGCAGGCAGTTTTGTTAAAGTCAGATGGAAATCCCAGGCTCGACAGGAACTGCATCTGATACTGGCAACTTGAGTCTCGTAGAGGGTAGAATTCAGGTGTAGCGGTGAAATGCGTAGAGATCTGGAGGAGGAATACCGGTGGCGAAGGCAGCCCCTGGACCCAGACCGGCGCTCAGGTGCGAAAGCGTGGGGAGCAAACAGGATGGAGAAATACCCTGGTAGTTCACGCCGTAAACGATGTCGACTTGGAGGTTGTGCCCTTGAGGCGTGGCTTCCGGAGCTAACGCGTTAAGTCGACCGCCTGGGAGGAATACGGCCGCAAGGTTAAAACTCAAATGAATTGACGGGGCCCGCACAAGTGGTGGAGCATAATGGCTTAATTCGATGCAACGCGAAGAACCTTACCTGGTCTTGACATCCACGGGAAGTTTCAGAGATGAGGAGATATGCCTTCCGGGAACCGTGAGACAGGTGCTGCATGGCTGTCGTCATCGTGTTGGCAGAAATGTTGGGTTAGGTCCGCAACGAGCGCAACCCTTATCCTTTGTTGCCAGCGGTCCGGCCCGGGAACTCAAAGGAGACTGCCAGTGATAAGCTGGAGGAAGGTGGGGATGACGTCAAGTCATCGCTTGGCCCTTACGACCAGGGCTACACACGTGCTACAATGGCGCATACAAAGAGAAGCGACCTCGCGAGAGCAAGCGGACCTCATAAAGTGCGTCGTAGTCCAGGTGGAGTCTGCAACTCGACTCCATGAAGTCGGAATCGCTAGTAATCGTGGATCAGAATGCCACGGTGAAGATACGTTCGGGCCTTGTACACCGCCCGTCACACCATGGGGGGTGGGTTTGCAAAAGAAGTAGGTAACAACCTTCGGGAGGGGCGCTTACCACTTTGTGATTCATGACTGGGGTGAAGTCGTAACAAGGTAACCGG
+
-+3('(0+(,-,*44-/00:;+/12'6()(/.7201((()$(+0(273556702%0.22135/0+-+.,1020(()&*)1147*25++,&)+22*-,--3;/-3/.54+*,(%)(')97),/21-.0.373*0143'+&*%#$-)%',()1*(0-&**%&%((%')*.5/.04-0:9<6564,472252/500/4('**'4+-056661;.:.2--//.-(),()+098/0/3).'*(+,2*165/*(/+13,,3856-1.')/)'00*$3865861.',(/+,/....220/23756%#(&'()*,111+,392+&/2.22103021)+650+)+),,0(,90-14:83,*&'+-4;.,3)&,(*/-2290814/./.*))*%01.0*&',*.$%''//--,+(--5*,:997'()(*,.588;.,/258&4+*%',$**%-*/*5/;/.19//-.:8-/15;9:;7.1,(*(((.-*.(7+3.21:),.5:+*+,,././-07125/11+)++637211,/040188899-*4+**4-+)%%''..36620118094;3;6-.1488.--748599:3:<0/3.%*)0-*(%*//12+/,'('))-3426697</....,/('''(10*48844414:8114-5.--45563101/%,&(3<7.//.-.70-.+'%0-&--3/811'2:9699;8;4/,,,%5,--786777.900011)**&'));,6+/&(%$-,**,234:98:5/5.24),/.1.&(+)),*452/71-..*2+).2/295665944%(*-4*'0+)*01..:),)')227646++*))*20'-2.211(++,30278.,++*++..***.217.+''#%$&&%$$$%*+6;4785431110)),.07838.9-,3.+.023755+)'&'*)-/389895+**%&)+72-/19/35146775')'%(,227;8:39*(0&2)*((*226738/..+-246903/5,*)-)7/967320.-*././9871..0/104578/--3/1,**&)%$)),87()12030//./...51950152435;7986/)(%((4109102538+$',()0261/(((3,35;73:3)-245-1190/2.%,,02-/-,0/,,/00442761)+-/,.1278;986-7.679:89
@1dfe9fec-d566-419c-970a-c469f10a7c1f ch=459 read=88179 start_time=2019-12-13T16:05:00Z barcode=BC01 runid=2c9cf7bc05858273f10e7d7ec552fc0bd742dc3e
CTCCTACCGGGGAGGCAGCAGTGGGAATATTATTGCACAATGGGCGCAAGCCTGATCGCAGCCATGCCGCGTGTATGAAGAAGGCCTTCGGGTTGTAAAGTACTTTCAGCGGGGAGGAAGGGAGTAAAGTTAATACCTTTGCTCATTGACGTTACCCGCAGAAAAACACCAGCTAACAAGTGCCAGCAGCCCGCGGTAATACGGAGGGTGCAAGCGTTAATCAGATTACTGGGCGTAAAGCGCACGCAGGCAGTTTTGTTAAGTCCAGTGTAGAAATGCAGGCTCAACCCGCAGGGCATCAGTACTGGCAAAAACGGTCTCAATGAGGGTAGAATTCCAGGTGTAGCGGTGTGCGTAGAGATCTGGAGTACCGGTGGCGGCAGCCCCCCCCTGGACGAAGACTGACGCTCAGGTGCGAAAGCGTGGGAGCAAACGGATTAGATACCCTGGTCCACGCCGTAAACGATGTCGGCAGGTTGTGCCCACTTGAGGCGTGGCTTCAGGAGCTAACGCGTTAGATGGCCGCCTGAGTACGGCCTGGGTTAAAACTCAAGTAATTGACGGGGGGGCCCGCACAAGCGGTGGGCATGCGGTTTTATTTCGTGCAACGCGAAGAACCTTACCTGGTCTTGACATCCGCGGAAGTTTTTGAGATGAGAATGTGCCTTCGGGGCAGTAGAGATAGGCGCTGCATGGCTAATCGTCAGCTCGTGTTGTGAAATGTTGGGTTAAGTCCCGCAACAGGCGCAACCCTTATCGCTGTTGCCAGCGGTCCGGCCGGGAACTCAAAATTGCCAGTGATAAACTGGAGGAAGGTGGGGACGTCAAGTCATCATGGCCCTTACGACCCAGGGCTACCACACGTGCTACAATGGCGCATACAAAGGAAGCGACCTCGCGAGAGCAAGCGGACCTCATAAAGTGCGTCGTAGTCGGATTGGAGTCTGCAACTCGACTCCATGAAGTCGGAATCGCTAGTAATCGTGGATCAGAATGCCACGGTGAATACGTTCCCGGGCCTTGTACACACCGCCGTCACACCATGGGAGTGGGTTGCAAAGAAGTAGGTAGCTTAACCTTCGGGAGGGCGCTTACCACTTTGTGATTCATGACTGGGGTGAAGTCGTAAAGGTAACCGG
+
++0+*),-+47)(.0.)44256583*0.,05&/)+-1/2117:854461%0./,%+)),))-0143981/(),/23.+.*,-*0/;9<:7;718285:/&,()-:-+))*+)3.(.+-**,/)+,.80--314047:095--15*/-+,.,5,-4;/-.-,,/+)($%+2)/-+,+'*/')-/643//,3/,+3.7+/.--531/(-$.&'+*')0-:0:07/,-.9-435;9673:72,0063546/.65'06:9-.2/30,13'''(''((.4-+,.&&&)-13/4.'&(&)'$,&'(%$,-44,.++4,0,+)'+-5,%%'&(-/*,/)0+/+9'(2843--...62,*%(--0-..221.1)$$$&+,3//17.+.+$(,-3/73/&'%.(+().*+,,-,,./.1(/31/+4251,-29;<-+--;;75,9,700,7552;-*0,,))(**387787,2-**')+.'/-0/50//047.$('('',..1815*'()&,-(*.,-.,(+('-''%(*&-**-*&)&''..)231,,475;09;4034*(&)..32*.5-/4611+0.)&((+4710,*%&&$')(&(+-.79,,,3.#''$((*+00,+1,/88151-0811,.,2/./66991',(,',*.25.&(#+#&*+(,1.17/30,/-)/3--&&)%%'((&&)*)(*+(--1/*))%',,/32.+-+,,/.2713106/**+2*/45889/317+*+246()32.,/).2,)++,.'(+*2</1)''*-99)**'++,-.'$**,1/*&'(,70///.3533+168.,2,*-++,-+/,)(**-.**+-2:3-1--..(%&$%'(4:)*298,--+*''%'&(,-426/;..42)0(((*/0))&(,)*-969/0'.+,**,.38,-/2.798881:6*()*-.18060213,6+2,-)')+*&'+*'0034333220.*0))).+0..-0112+1/12002;896662-/76471-/)5534:929687/,--1-/32712233336;38;+/96758;89/6-((*/.+.4-/1:.&'-*').-+*&))+31675:7.9/),50-(%##(44,/39/+/4799763020--480../1,-+',,4+,8.1533,,
@4c81acbb-95d9-4552-9dab-1771de8b5fa3 ch=20 read=73416 start_time=2019-12-13T16:05:18Z barcode=BC01 runid=2c9cf7bc05858273f10e7d7ec552fc0bd742dc3e
CCGGTTTTAGCGATACGACTTCACAGTCATGAATCACAAAGTGGTAACGCCACTCCGAAGGTTAAGCTGTACTTCTTTTGCAGCCACTCCCCATGGTGTGACCCGGGCGGTATGTGCAGGCCCGAGACAGTATTCTGCCAGTGGCATTCTGATCCACGATTATAGCGATTCCGACTTCATGGTCGGGTTACGGGCAATCCGAACTGGGAATGGTTTTATGGGTTTTGCTTCACCTCGCGGCTTCTTCCCTCTGCACCATCCATTGTAGCACGTGTAGCCCAGGTCATAAAGGGGCATGATGATTTGACGTCATCCACATATACTCCAGCTTGGTCACTGGCAGTCTCGCTAGAGTCCCCAATAATGATGGTAACCCAACGATACGCGCGCGCTCGTTGCGGGACTTAACCCAACATCTCACGACACGAGCTGACGACAACCATGCACCACCTGTATCTCATGGCTATCTCATCTCGACCTTTATGGAAATTATGTCAAGACCTAGTAGGTTCTTCGCGTTGCTTCGAATTAAACCACATGCTCCACCCGCTTGTGCGGGCCCGTCAATTCCTTTGAGTTTCATTCTTGCGAACCGTACTACTCCAGGCGGGGTGCTTATTGCGTTAACTGCAGCACTGAACTTTGACATCCAACACTTAGTACTCATCGTTTACGGCGTGGACTACTAGAATTATCTAATCCTAATTTGCTCCCCCCCCGCTTTCCGGGACTGAGCGTCAGTTGCAAGGCCAGATCGTCGCCATGCTTACTGGTGTTCCTCCATATATCTACGCATTTCACCGCTACGCTTAGATTCCACGATCCTCTCCTGCACTCTAGCTGCTGGTTTCTATGGCTTACTGAAGTTAAACTTCAGGCTTTCACCACAGACCCTTGCTGCCGCCTCATATATTTACGCCCAATAATTCCGGATAACGCTTGCCACCTACGTAATTACCGCGGCTGCTGGCACGTAGTTAGCCGGTGGCTCTAATCATACCGTCCTCCGTTGCCATTTCCTGTAGCCGCCGTTCTTCCTTTATAACAAGTTTACAATCCGAAACCTTCTTCCTTCACGCGGCGTTGTTGCTCCGGTCAGGGTTTCCCCCACATTGCCATTCCCTACTGCTGCCTCCCGTAGGAG
+
/&)&(''%#%%((**-/2678.)&))+,586390-,-.75,+,.++%,,68,../2'()+.8954&*(&&#$()%-9;6*,+%.1&(*608-&*,63211+32.+*)(*'(&'$$$&)((.-&&%%'0+(*+/0)%$(&&&',655734111104,./.7.-*,+2139;763/2252'*'()*.(2/5,2-,%'(--0'(-./(*&(-+,6:3<<0.1/<61;;6.46;*'*+'3222413.1+-38,-554/.071965350&$&'*./1,)+))+--*+754,,12,057/.&.,-0004;60148889/6)%)*)(%%'&-((+*-*-%&'&***80./8767008+'%''+&%#&$&(+(+588:41-.+)-0*),-(&')+*)*)+/154;12+9866263.,-*-3277652-00.0)/1151/3%255::5:<9:54351.2103./2762&'$&(-)+(($$'(&$)#463:-+(+%%&'*)*+26732...0-'*-,&0*;806.(,+2,'+8.8(+.6.:;:7.,+-334343,10'&%%&&-+-,5,78-'0015390+,20-(--9:48;944/(&&&6.(()(,*'*-0')71.'.,(+%&'(),2-/.4250-2..,-0113374,)+((*6-1-*/.0&)&''++),+,+0183<;.0071129;688422,**--5.00'*6.-3,)'(*,(*/1040713+%'89--+,54+.&&($+&')'(/5&%&%,+*-0.1249992-)%&$%'(',651001111+2802)-+14333566:<:216:169//)($$()76761)**+43+,..47-050001++/4768..,),612/.//-.20113,)./:23',+--+.750:90/4724//05/&&)'(/19:785,'#$$%$'(&$'&)+(0-0/10//*7,988:73,4+*5+*4-/..,.,*-.,00,/+500-0+.'&$*'/)+,-*,.)&&%($&'(&+(*'()'-74,/()*&&(&#,.*+:0354431037+/66:;9:;34-45/0172,)').9,/0786-,/.'064946;;::<6--*)*0/-1+(++*,/3*2.5+%,310<5-7<9*)-,.6,/'%)*).'%$'*((&$',+43-.508)*)
@2d680bdd-29dc-471b-8c72-759fffc09ad3 ch=459 read=88187 start_time=2019-12-13T16:05:13Z barcode=BC01 runid=2c9cf7bc05858273f10e7d7ec552fc0bd742dc3e
CTCCTACGGGAGGCAGCAGTGAGGTATGTGCACAATGGGCGCAAACCTGATGTTTAATACATGCCGCGTGTATGAAGAAGGCCTTCCGGGTTGTAAAGTACTTTCAGCGGGAGGAAGGGAGTAAAAGTTAATACGCTGTCATTGACGATTACCGCAGAAGAAAGCACCAGCCTCTCCGTGCCAGCAGCCGCGGTAATACAGAGGTGCAAGCGTTAATCGGAATTACTGGGCGTAAAGAAACGCAGGCAGTTTGTTAAGTCGAATGTAATCCCGGGCTCAACCACAGAACTGTAATCTGACGCTACTGGCAAGCAGGTCTCGTAGAGGGGTAGAATTCAGGTGTAGCGGTGAAATGCGGCGTGAATCTGGAGGAATACCGGTGGCGAAGAGCGGCCCCTGGACGAAGACGACGCTCAGGTGCAGCGTGAGGGAACAGGATTAAGATACCCTGAAGTCACGCCGTAAACGATGTCGACGGGTTGTGCCCAGCGAAAGGCGTGGCTTCCGGAACTAACGCCGCGTTAAGTCGACCACGCCTGGGAATTACAAAAGGTTAAGCACAAATGAATTGACGGGGGCAGCCCGCACAAGCGAGCGGCTAATGGTTTAATTCGATGCACAACGCGAAAAGAACCTGAAGTGTGACATCCGGAAGTTTTCAGAGATGAGAATGTGCCTTCAGGAACCGTGAGACAGGTGCTGCATGGCTGTCGTCAGCTCGTGTTGTGAAATGTTGGGTTAAGTCCACAGCGAGCGCAACCCTTATCGCTTTCTGTTGCCAGCGGTCCGGCCGGGAACTCAAAGGAAATTGCCAGTGATATTATACTGGAGGAAGGTGGGGATGACGTCAAGTCATCATATTTTCCCCGACCAGGGCTACCACCACGTGCTACAATGGCGCATACAAAGAGAAGCGACCTCGCGAAACAAGCGGACCTCATAAAGAGGTGCGTCGTAGTCCGGATTGAGTCTGCAACTCGACTCCATGAAGTCGAATCGCTTAGTAATCGGATCAGAATGCCACGATGGAATACGTTCGGGCCTTGCTTGTACACACCGCCCGTCACACCATAGGGAGTGGGTTGCGAAAAGTAGGTAACCCAACTTCGGGAGGGCGCTTACCACTTTGTGATTCATGACTGGGGTGAAGTCGTAACAAAAGGTAACCGGAAGATGAAACGACGGGAGCAGGAAGTAGGTTAACACAAAAGCACCGATATGGCAGCACCAGCAATACGTAAAAAAAAAAAAAGA
+
,/0)'%'%..*-..'..--2*%)'&(0%6'()..83.+3349+70/90///,00')'%%$'+'020557677200/(+.'-*,0,-'0880900/90++,-0362,20-2-*./*+(/+$''-46,-.7/7,,)##%#*.318222)%+))/1/12/0,%*&$$&')/,'*&%&+*/-0-19321/022/209.5+)$(%2./2/././237/8/3-3/2.-,.+.1:<775/0')$*($)(+'(--',,4+)/+/,,3813332/07(41+*/03..--,&&(,-4425313.00,+,-%)./.12715-*+%*())%&&()+)214*0/(0(.)3/086422(24;763970/-/++++)(()24:1/5./71398.&.(.-/-,(&'(*,.4,++/975*5/+-8+&+)+/466:62-+))('*%**'.,0.+7/1..,(+5,36,))'$%)3+-05;9886(50.//08/()'.050+/044-$%%().(-512552/2,4'1*+')&(*+(+&(+,3-8-./0-102%1'42.*'(&&%$#&&)40*2.71)%%&--550,.4.4-12+697-*&),3*)--..77/-&&()%%%$#(/32;;6;7:.-,,&%&'+2951/22)-()(+*(/---.'&'%&,-.'**/,+3<9160*+-021/-0.,*,+1:3:5'58/75662,***.+/./0650.-..200067///*,,1227.1-*)--2.)%(+-043:58)12.&)+&.*+1347697;1/70/.&'+)&%)(0412.---/-32-+2726:311/044;3&''&$(&'78,02*),-,-'&$*,10.0*+,,0048:,///620//-++/0,2.+4*+-.,/.-&+,095934/.*+(%)'%(,138766494494%0,,,+/6'%(%*'')326767584-*2()*%')6/+6--,/18-'&+&-,777857275:'/(*--,)*,,.430.002233366221)2++/./94*&%%%((-.&'%(&227()+:7/3*&()#$'&$#$%-4425'*01--*'%)(+*.0..,/9,78-+1-,,*,/,*'.1)')*/7)2,)'%*+)'%'%-3,,(,$%(+**/*+*,(/.,0*('%'391005,(,..1;8765+4+*03+*-0://..,,-++2,(-,34897/80/*+-((.',-//'-*'&-%*&)(&'(/457541.+/60($*(2+&'*''%&('*,-0:112796153+,(%'//245720-$%
@1f119206-9223-4a78-8fd1-b7c3fbf3eb29 ch=155 read=123727 start_time=2019-12-13T16:05:11Z barcode=BC01 runid=2c9cf7bc05858273f10e7d7ec552fc0bd742dc3e
CCAGTTACCTTGGTACGGCTTCACCCCTGATCACGGAGCCCCGCCGTAGTAAAGCGCCACTCCTTGCGGTTAGGCTACCTACTTCTGGCGGACCCGCTCCATGGTGTGACGGGCGGTGTGTACAAGACCGGGAACGTATTCACCGCGGCGTAGCGATCCGCGATTACTTCGCGATTCCGGCTTCCGCAGTCGGAGTTTGCAGACTGCGATCGGACTCTGACTGGTTTTATGGGATTAGCTCCCCTCGCGGGTTGGCAACCCTCTGTACCATTGTATGACGTGTGGCCCACCTATAAGAAGGGCCATGAGGGACTTGACGTCATCCCCACCTTCCTCCAGTTTGTCACCAGCAGTCTCATTAGAGTGCTCAACTGAATGTAGCAACTAATGACCAAAGGAGTTGCGCGCTCGTTGCAGGACCAGCCAACATCTCGCGGTACGGGCTGGCGAACAGCCATGCAGCTTTTACCTGTGTGCAGGTTCTCTTTCAGTACGAATCCATCTCACAGAGCTTCCTGCCATGTCAAGGTAGGTAAAGGTTTTCGCGTTGCATCAGATTAAACCCACATCATCCACCGCTTGTGCAGGTCCCAAATCAATTCCTTTGAGTTTCAACCTTGCGGCCATGCTCCCCAGGCGGTCAACTTCGCGCGATTAAGCTTCGTTGCTAGAAACTAATTCCAGCAACCAGTTGACATCGTTTAGGGCGTAGTTTACCAGGGTGTATCTAATCCTGTTTGCTCCCCACGCTTTCGTGCATAGGCGTCGAGTACAGGTCCAGAGTTGCCATCGGTGTTCCTCCGCATATCTACGCATTTCACTGCTGCACGCGGAATTCCATCCCCTCTACCGTACTCTGGCCATGCAGTCACCGATACAGTTCAGGTTGGGCCAGAGTTTCACATCTATCTTACACCAACCGCCTGCGCGCTTTGCGCCCAGTAATTCCGATTAACGCTCGCACCCTACGTATTACCGCGGCTGCTGGCACGTAGTTAGCCAGTGCTTATTCTTACGGTGCAAATCGCTGGACCCCCCTGTATTAGAAGGGCTTTTCGTTCCGTACAAAAGCAGTTTACAACCCGAAGCCTTCATCACTGCGCGGCATTGCTGGATCAAAGGCTTTCGCCATTAATCAAAATTCCCCACTGCCTCCACGTAG
+
.0&+22*.,.).%&%$'$*//,-/+-/&(.-3-2*)'',4-,'0462,//19425683'()0**(),04.6+2620)03-%)+.0+,*(+*),1*,0/49+,.')(*,/4)884/6,,,*+',),)-76.:407//8::<7247.0++)%*$$$,..2*)))-6,,(()$%&+,.141143412)%)'(/4/('*,:*+4/5.,&()+-15(.&%&&$*).15*8;1+13/76.813,.//92.+5**,)129,8,-'54-+)*'+)1*%(,)'()+'&&'%%'&211*/**(+&'&*(-1649541',26+*+,)*,,-388-87+)16/866,3*%,086',,&,'&*7214204+0,.&))+.9973/11)&++('&'()$+-,20-*.-06(/(&&-*%'((')*,+**))'/3--$($2),'545313*)0+-(+'/-'(+&,(')-,**)*+//0%)(+,*-092386544236284+,.962'((*,&&1.200..)(%&))**-.6-('+-5*6*/41-).+-/5119,/.1::-)())5...666%&-.0/:457+'--.04538.12''0()+55*020/7.%%%'+495:6-+100123;50*310/2.02888+*%))285-*112(///3+(&'($((**&/))&&'.:9426,-+&'*)*00/+233.)*-/(+(%&/3-&)'+.6598'241-03&)'+''+++'(%(&(),--073:9747;0&-+941*&+,+143,010-&$**39833,**+,--6-,-'(+)+,'$%&&+-%(5+.;830-*+.034953/0/1&5980*)($)'$'$(+-2./-020:6*:85.122.37/2,-.-(%+-3173.-*)-$&$%))'++-046*+/02.5)2+&('*+4'*))*--%%'++-++&&%.(253:;-,*')&()/,&--49-,/657713/-,2014-+021$''./**.1561/.-.2,--4./02350.&,*31/8//'(**/,,+;*-7:.5,&*$&/%**2/--*'**0&.1489,-33-3.*+**'++027:,549<31//,.625/&,(.091,,.,1,&&,')161825.1%((),,,,71/3/'),77665./(1-/66/0898%(2+,-+/70-11368/*+)(**&04%&++$&
@241e65ec-e8f9-4065-ba93-e7c2bb993e0c ch=132 read=108571 start_time=2019-12-13T16:05:33Z barcode=BC01 runid=2c9cf7bc05858273f10e7d7ec552fc0bd742dc3e
CCGGTTACCTTGTTGCGACTTCACCCCAGTCATGAATCACAAGGAATTTCTCCCGAGTTAAACTCACTTCTTTTGCAACCCACTCCATGGTGTGACGGGCGGTACAAGGCCCGGAACGTATTCACCGTGGCATTCTGATCCACGTTACTAGCGTTCCGACTTCTGTAGGTCGAGTTGCAGACTCAATCCGGACTGACGCGCTGCGCGAGGTCGCTTTGGTCTGCTTCTCTTTGTATGCGTTGTAGCATGTGTAGCCCTGGTCGTAGGGGGGCCATGATGACTTGACGTCATCCACCTTCCTCAGTTTATCGCTGGCAGTCTCGCTGAGTTCCCCGGCCGGACCCGCTGGCAACAAGGATAGGGGTTGCGCTCGTTGCGGGACTTAACCCAACATTTCACAACGCACGAGGCTGACGACAGCCATGCAACCTGTCTCGGTTCCCGAGGCATTCTCATATGAAAGCCGTGGATGTCAAGACCAGGTAAGGTTCTTCCGCGTTACCTCAGATTAAACCACATGCTCCACCGGGCCCGTCCATTTGAGTTTTAACCTTGCGGCCGTACTCCCCAGGCGGTCGACTTAACGCACGTTAATCCAGAGCCACGCCTCAAGGGGCACAACCTCCAAGTCGACATCGTTTTACGGCGTGGACTACCAGAATTATCTAATCCCCTGTTTGCTCCCCACGCTTTCGCACCTGAGCGTCAGTCTTCGTCCAGGGCCGCCTTCGCCACCGGTATTCCTCCAGATCTCTACGCATTTCACCGCTACACCTGGAATTCTACCCCTCTGCAGAGACTCAAACGCCAGTATCAGATGCAGTTCCCAGGTTGAGCCGGGGATTTCACATCTGACTTAACAAACCGCCTGCGTGCGCTTTACGCCCAATTCCGATTAACGCTTGCACCTCCGTATTACCGCGGCTGTGGCAGGGTTAGCCGGTGCTTCTTCTGCAGGCCAACGTCAATGGAGCAAAGGTATTAACTGCTCACTCCCCGCTGGGGAAATTACAGCGAAGGCCTTCTTCGCGCGGCATGGCTGCATCAGGCTTGCGCCCGGTACAATATTCCTTGCCTCCGTAGAG
+
5,*,/9,-324006%.*(*7,4.499/34787982433/1.*$&##'&%(),*%&$+*7/)&'%&&*1<31:;1-73(11*$)%-(%&4.2,)+011873/8101805+3+)03,41278:;617:/215102:6533240')*,3/0-+*'*(0,4*+073110.%-++-1/-4/.//-7633*4/*&+)(-,*+,++$&(%%$$&%.0/1//.0))*()-+.1712.66/,--,+)%&*)%))1%+$($''+-5/.5:84,-%)057942,**)-.-..,,+/27:;:16('/8697923*(./*(51(2/087259111%%+)*572966+/3.2/7188)**7785/+011)8-.-,-/&((((+-,.50://.:72/3/3/-6+-+10.84//1281/0..*&+(-./1/0,/-.31395-/%0(3265176767*11,,)1/,/7.14/1&%#()-&/3*,.;89568/,//4<2472.).-0764;2-(,*2,$&').(-1+0,6747332,--,2,(1,++*+4*'*++).43,..6:;-52/*++*,3855.-,,+677+)0)438975/..11531,$$'*&&%+/++,,-5612147663'-6561.24:6:+4(,,,-0-/13691:35.&,*01056:542(41.''&*)+,+%-),5-**+-/;-*,+232)&.-.).3.,/,21)+-4559:.////;:729*+31.00,/97<989;125*4)*+:21...++-..667244766<;2-03,04,.*/118-7,7/43-40.*'*,%+$'%()788++)**,&%(-,00-.5689-44;3;5,.6572,06,&,(-$130..0.13522/./0304996:37;9:::9841,0/+)-+50+%&.25&'%1*,,:200-,-'/5,/32522814:55090-,-&(&$',*-,++0*-).$&(.37;7663(-5+/22378.-,,.))(.0;(5--+1602+1*,..&(*1/80+,2,'*'&,+///12%1(('.*364:45;2,*+-)02,32643/011228:76:12&%%#&&)%0,7./011)')(.0,46--.-**
@02035d80-1b5a-447c-8a12-e7158b124e5c ch=364 read=211231 start_time=2019-12-13T16:05:24Z barcode=BC01 runid=2c9cf7bc05858273f10e7d7ec552fc0bd742dc3e
CCGGTGCCATTTGCGGCTTCACTGATCGCCAGATCACAGAGTGGTAAGCGCCCTCGAAGGATTAAGCCTACCTACTTCTTTTGCAGCCCACTCCCATGGTGTGACGGGCGGTGTGTAGGCCCGAGACGTATTCACCGTGGCACATTCTGATCCACGTTACTAGCGATTCCGACTTCATGGAGTCGAGTTGCAGACTCAATCCGGACTTCGACGCACTTTATGAGGAATCCGCTTGCTCGCGGGGAGTCTTCTCTTTGTATGCGCCATTTAGTAGCGCGATATTAGCCCTGGTCGTAAGGGCCATGATGACTTGACGTCATCCCCACCTTCCTCCAGTTTATCACTGGCAGTCTCCTTTGAGTTCCAGCCCGGACCGCTGTGGCAACAAAGGATAAGAGGTTGCGCTCGTTGCGGGATAACCCAGCATTTCCTGGCACGACTGACGGCAGCCATGCAGCACCTGTCTCACGGTTCCAGAGGCCACATTCTCATCTCTGAAAACTTCCGTGGATGTCAAGACCAGGTAAGGTTCTTCGCGTTGCATCAGATTAAACCACATGCTCCACCGCTTGTGGGCCCCGTCAATTCATTGAGTTTTAACCTTGCGGCCCGTACTCTTTGGGCGGTCGACTTAACTTGCGTTAGCTCCGGAAGCCACGCCTCAAGGGCACAACCTCCAAGTCGGCATCGTTTACGGCGTGGACTACCAGGGTATCTAATCCTGTTTGCTCCCCACGCTTTCGCACCTGAGCGTCAGTCTTCGTCAGGGGCCGCCTTCGCCACCGGTATTCCTCCAGATCTACGCATTTCACCCGCTACGCATAGATTCTACCCCTCTACGCTCAAGCTTGCCAGTATCAGATGCAGTTTCCCAGGTTGAGCCGGTTTCACGTCTGAAGCAACAAACCGCCTGCGTGCGCTTTACGCCCAGTAATTCCGATTAACGCTTGCACCCTCCATATTACCGCGGCTGCTGGCGCGGGTTAGCCGGTGCTTCTTCTGCGGGTAACGTCAATGAGCAAAGGTGTGCTTTACTCCTTCCTCCCCGCTAAGAAGTACTTGCAACCCGAAGGCCTTCTTCGCTACGCGGCATGGCTGCATCAGGCTTGCGCCCATTGTGCAATATTCCCCACTGCTGCCTCCCGTAGGAG
+
1/+02%&%&-8.+.,4//7323,*,-.%%$'%421.2++*,+,6897./,05+(-(*.-/(2'%$'.+'(46.%.,242::5%/.,084(-,4<1,1./0.,//2,56,*,(+-(''(+/,(+$-/-.62330/3969)3000,0/2*+.250,-,,7.22545/(52.,)*+6.6301.+*,---.7.(,'2(2&)(4()-/.0.)-''%*++$)),2*,+-((%&(37110*&'(**)*%*)%''(&)+33+42-/463437<84;+&&&'///2221&)(((./.*+2..--2+(/3/-%('*+002240/247983327,+28:<977250/1;2-1538614../2230)(,./-2539+*+./+,9.9:0.4.+(402)159/12277((%-+,-$+*-/3/5/-*)1--&+).4*+&7,39*1)&%$'(+++---'..+/,)-0(*$&&)*-521*,-65&*+2309*)('',**(,.00-*,34755*,.,2-+-37:448:8937721112;455376-75::9<:68020//232((&*&.379;220++,,:9333-(.()'(&&+0/*,.11+--+%.,*+40<<8.716-3**++90+(*$'')'&&&(56*8840*'*+0,('')*.,7-6738+++)+%+20336;991,-5,,./622313+6/437/4346874:5//0/-/-2:50.$)'%)&$.*//228/2'()7<+'+13/0)$))+.652)++4953-./(+.53667;;8993248/1956:29868;349*5001:8811)**/110377843<:2/58*+6623+0'-).0-6-/*351../+()'(+0%$'),2(,0*,..-0-/1979+3/<//66(),&+'%-40&+-61--11*+%($$&&,3245,4,0471222237...50+/+44,*./668/3-/$,&)'+''(()**-4/./-)--33/0,)((9.015315..-((.*.++/6&64222927;8443071/156588-7-,)233;'/&*%2%%'+)'*-28*8410/98-,36*.'('&('(''%),.5:/-16284/0.,1**&%$$&(*-*(%(+519666667490/-+,).44-/1,,+-/801127791)--+-+)'+')/4-/4-)$$
@3a4f3956-12c9-4694-bcf4-54ff759e9c8d ch=231 read=127289 start_time=2019-12-13T16:05:43Z barcode=BC01 runid=2c9cf7bc05858273f10e7d7ec552fc0bd742dc3e
CTCCTACGGGAGGCAGCAGTGGGAGTATTGCACAATGGGCGCAAGCCCTGATGCAGCCGCGCGCGATGTATGAAGGCCTTCGGGTTGTAAAGTACTTTCAGCGGGGAGGAAGGGTAAAGTTAATACCAACTGCTCGTGACGTTACCCGCGAAGAAGCACCGGCTAACTCCGTTTAGCAGCCATTATACGGAGGTGCAAGCGTTAATCAAATTACTGGGCGTAAAGCGCACTGAGCAGTTTGTTAAGTCAGATGTCTTAAAATCCCGGAGCTCAACACAGGGAACTGCATCTGATACTGGCAAGCGAGTCTCGTAGAGGGGTAGAATTCCAGGTGTAGCGGTGAAATGCATGAGATCTGGAGGAATACCGGTGGCGAAGAGCGGCCCCTGGACGAACTGACGGCGTTGCGAAAGCGTGGGAGTAAACGGGATTAGATACCTGGTAGTCACGCCGTAAACGATGTCGACTTGGAGGTTGTGCCCTTGAGCGTGGCTTCCGGAGCTAACGCGTTAAAGTCGACCGCCTGGGAGTACGGCCGCAAGGTTAAAACTCAAATGAATTGACGGGGAGCCCGCACAGCGGTGGAGCGTAATGGACATTCGATGCAACTTTTGAAGAACCTTACCTGGTCTTGGCATCCACGGAAGTTTTCAGAGATGAGAATGTGCCTTCGGGAACCGTGAGACAGGTGCTGCATGGCTGTCGTCAGCTCGTGTTGGCGAAATGTTGGGTTAAGTCCACCCGTAGGCGCAACCCTTATCGCTGTTGCCAGCGGTCCGGCCGGGAACTCAAAGGGACTGCCGATAAACTGGAGGAAGGTGGGGATGACGTCAAGTCATCTTAGCCCCTTACGACCAGGGCTACCCACGTGCTACAATGGCGCATACAAAGAGAAGCGACCTCGCGAGAACAGCGGAACTCATAAAGTGCGTCGTAGTCCAGTTGGAGTCTTACCAGCTCGACTCCATGAAGTCAGAATCGCTAGTAATCGTGGATCAAATTGCCACGATGAATACGTTCGGGCATACACCGCCGTCACACACCGTAGAGATTGGGTTGCAAAGTAAGGTAGCAACCTTCGGGAGGGCGCTTACCACTTTGTGATTCTGAGCTGGGGTGAAGTCGTAACAAGGTAACCGG
+
*,.,*&&(*)*-6/.-0%10.&(&&+(/++),-.0-*-,,'-(*(18'')()')(%'$$%&**+,(**20''+)(0/6288*7645'-+,1*,,/4:7.--.(38-+-0-+--(.,56-.-3-+*))&%%2*,66)2-02041..72**')0&())1288.',*--,/02**-,'(,-,1.%(%)*%*',)'))-8862421414.2&,--3,000/*,++/30-.*)$&#'%++&/183206/4*-5322/('$('-36*-15/+.&((5,0*(%&&&&&*'),--,+4,-..09748+.*%&''(*++..10/&/070+.//304/2+1./,)'*+.313.57/**%(()*+**&/5-05,62192-1014/0.0*%*)++240)+-4..+*,)))'(&'&)+(&&)(*())0587.**,27.5-<4-3.+,6487;,.00/254)+.28558:510-.-476*&&&,*4/52:2434;02/+%%&(+*)*/14,+)'(+.-8111/7-:5,-.4,-.:23/015+)&()4-6251868)3//581&/./,7/.//3/3./1)79*')081((&*',+-3/09/11(.&&(.,&',-3-/.44421*%&&&+-2-066715,.212,61-)+&(.-5.(+,1-1.2;<:2-()()00134:64766:899-723538'5(&&.5056888821//*.+*+0246700001261+/+$#&-281223.+*+.-+)-3+)1)))%((+03-:,52000123$$')-3-//-+++,+-+/*,&&-(+''.+68-+*+&*&#072135;49892/('-0)&-(/5/222110420/+./01.%''-.11())%&)+0:.2+*)'$('&$').-02..20/3;645457775+')%)-+.2153320++)''$*/$)'''&++.,/.8,-032%,*+.2362/,-1/0,)*,+-,'&'('-+/36688834.9.--1&()//.,-((&.,7041889,+,,&(&(&0***'#*(*94'4-/76+-('#&%&&)/*./&+&&()+-/0%,('*&&+&,1533.).*'&'((*('+$'(..23;7/9.(+130.,/,*49103:2/23453.$&#&')-16/,(,+)*+),06552+1,4))*))
@8b1180f5-725c-40ce-9d8f-72de8d43044b ch=382 read=142585 start_time=2019-12-13T16:05:41Z barcode=BC01 runid=2c9cf7bc05858273f10e7d7ec552fc0bd742dc3e
CTCCTACAGGAGGCAGCAGTGGGAATATTGCACAATGGGCGCAAAGCCTGATGCAACCATGCCGCGTGTATGAAGAAGGCCTTCGGGTTGTAGTACTTTCCAGCGGGAGGAAGGGGTAAAGTTAATACCTTTGCTCATTGACGTTACCCGCAGAAAAACACCAGCTAACCTCCGTGCCAGCAGCCGCGATAATACTGGAGGGTGCAAGCGTTGAAAATCGGAATTACTGGGCGTAAAGCGCACGCAGGCAGTTTGTTAAGTCAGATGTAAGAAATCCCAGGCTCCAACCTGGAACTGCATCGATACTGGCACCAGGTCGTAGAGGTAGAATTCAGGTGGCGGTGGAAATGCGTGAGATCTGGAGGAATACCGGTGGCGAAGGCAGCGGCCCCTGGACAGAAGACGGCGGCTCCAGGTGCAGTAAGAGACAAACAGAGTTAAGATACCCTGGTAGTCCCACGCCGTAAAACGATATCGACTTGGAGGTTGTGCCCTTGAGGCGTGGCTTCAGGAGCTAACGCGTTAAGTCGACCGCCTGAGAGTACGGCCCGCAAGGTTAAAACTCAAATGAATTGACGGGGGGCCGCACAAGCGGTGGGCATGTGGTTTAATTCGATGCAACGCGAAGAACCTTACCTAGTCTTGACATCCACGGGAAGTTTTCAGAGATGAGAATGTGCCTTCCAGGAACCGTAGGACAGGTGCTGCATGGCTGTCGTCAGCTCGTGTTGTGAAATGTTGGAGTTAAGTCCTGGCAGGCAACCCATATCCTTTGTTGCCAGCGGTCCGGCCGGGAACTCAAGGAGACTGCCAGTGATAAACTGGAGGGAAGGTGGGGATGACGTCAAGTCATCATGGCCCGCCGACTACACACGTGCTGCAATGGCGCATACAAGAGAAGCGACCTCGCGAGCAAGCGGACCTCATAAAATTCGTCATCGTCAGTTGGAGTCTGCAACTCGACTCCATGAAGTCGGAATCGCTAATCGTGGATCAGAATGCCACGGTGGAATACGTTCCGGGCGCTGTACACACCGCCCGTCACACCATGAGTAGGTTGCAAAGAAGTAGGTAACAACCTTCGGGAGGCTTACGCTGGCGATTCCTTGGCTAGGGGTAAGAAGTCGTAACAAGGTAACCGGAAGATAGAACGACAGAGCCGTAGGATTAACACAAAGACACCGACAACTTTCTTTAGCACCAGCAATACGTAGCGCACC
+
*+4/)(,(/2*+1+,/0037293-314392..00:602('$,'3.-/51.*)(''-0757.683112.001+.-)**+(,6420$.358()&''))/4+.(&'$&**&/,(()*,*+,/)'(8/8('(%%%&%()+)-++(30/8..8)+.,--.+05*-2+*'**))$&&*,+,0660..**,0(*&%*++)')%/-,,*(**(,*)+1+1(+04+)*)1,.-3,/-1850',)-0-/01.0-+(+.,&4692-1666127+,/62++)%)00+5,+(+4/-/'7+7;741***-&'$)+()+(,,,+)'-'$')*+(*()&.+.-,**+)*++-*(&&/63-*'-,//4)/*,,-/1162*.+(1+&-)(''),+'**))(&'&'',5.).0718**.0,,.(+''()&,/&++$&$&%(+'()))447712/-+1,,((,0.-0(++1/&()+-)%++,0,--72-**),*-)(''(*(,*,2.9//(..(('&%-)(++'3126/(&(%%+.,.,+,/-6,('&%#%)0*/0+),%'$+&,&/.+(&'&%+.,:0:7+.-2228-0-5.6.01(+596+/.(+,..0++&,+*,)),.(+-44:;59580'*..24/2**++.*-4.-,)'**')+-+&&)$**+.+),*74,.,,6:42,,(')...(+')(*$-2--3('37.457-3''++1&-'+*43/3./0879888124/012431.)++%&&,-'')'.'&(3722+-2+&')++'''&*(74(.+-11+830/7++)('(*4260)*/.&02/944811*-&+,03/.*)).,339;;011/).0+,--,+(+31+')+,-136/+1214213.*)('#&$'%&('(%'$'(++)&%'*201110242,442))'(*')346876,/-,.414))*8442//..22*''&&%)-&'$&%-',,.--*))(*'//33544/3-5-%('1*++/+0.956+,(($'(/538563-+.32232-/-4-)---.29+/)'('-,/%&/(**-,-*/6236--34,++/0%'&&%,()*.+$+*/-%()')%),+.)(')')4:7,7/&('%$$%)$&&%())+24/$%#(%))()+51+.)%(&'+*&)'-*)(''),--*(*()(/-0435/,()''''33.3&(*&.*.2...,0*)*),//-*/2.+,./5/0*'')/03++,,87552(-&'$&#%"
@4125d2b6-7b4e-4e71-bd0f-935afc8670ed ch=59 read=170682 start_time=2019-12-13T16:05:55Z barcode=BC01 runid=2c9cf7bc05858273f10e7d7ec552fc0bd742dc3e
TTGGTATTGCTTTGGTTCAGTTACGTATTGCTTTCTGTTGGTGCTGATATTATCACGGGAGGCAGCAGTGAGAATCTTCCACCAATGGACGAAAGTCTGACAGACAACTTGCCGCGTGAGTGATGACGGCCTTCCGGGTTGTAAAGCTCTGTTAATCAGGACGAAAGGCCTTCTTGCGAATAATTTGAAGGACGGTACCGGAATAGAAAACCACGGCTAACTACGTGCCAGCAGCCGCGGTAATACGTAGGTGGCAAGCGTTATCAGGAGTATTGGGCGTACAAAAGCGCGCAGGCGATTAGATGTCTTAAAAAAGTTCAGGCTTAACCCGTGATGGGATGAAACTGCCAATCTAGGTATCGGAGAGAGGAAAGGTAAAATTCCTAGTGTAGCGGTGAAATGCGTAGATATTAGGAAGAACACCAGTGGCGAAAACGACTTTCTGGACGAAAACGACGCTGAGGCGCAGCCAGGGGAGCGAACAGGACTAGATACCCGGTAGTCCTGGCCGTAAACGATGAACTAGGTGTGGAGGTATCGGCCCTTCTGTGCCGGGTAACGCAATAAGTATTACCCCGCCTGGGGAGTACGACCACAAGGTTGAAACTCAAAGGAATTGACGGGGGGCCGCACAAGCGGTGATATGTGGTTTAATTCGACACCTTGCCAATACAGGGCGTCTTGACATTGATGGACAGGGCAGAGATAGTTCCTCTTCTTCGGAAGCCAGAAAACAGGTGGTGCACGATTTGTCGTCAGCTCGTGTCGAAGATGTTGGGTTAAGTCGCAACGAAGCGCAACCCTATCTTATGTTGCCAGCACTTCGGGTGGGAACTCATGAGAACTACCGCAGACAATAATGCGGAGGAAGGCGAGGGATGACGTCAAATCATCATGCCATGACCTGGAAGCTACACGCTACAATGGGGTTAATAGACGGAAGGCAATACCGCGAGGTGGAGCAAACCCGAGAAACACTCTCTCCAGTTCCGAAGGATCTGGCTGCAACTCGCCTACGTGAAATCGGAATCGCTAGTAATCGCAGGTCAGCATACTGCGGTGAATACGTTCCCGGGCCTTGTACACACCGCCCGTCACACCACGAAGTGCCCAAAACCGGTGGGGGTAACCTTCGGGGAGCCAACCGTCTAAAGGTAAAGTCGATGATTGGGGTGAAGTCGTAACAAAGTAACGG
+
%(.01**)%'&'(%+.44%-6---88606,*-.,,870;,50686110,0-(+(%&'*+',2-104)-.(''()+.060.%,'1,24:85-.0.+00*+)1%),*-+*')+08,3350'(*).///3/313125)59437141;0*,0888585832)3;37+,.++-435;300.004841&3*$&&&'*+0++'&'*.6273,&+**(*,****+,21./03.4-294.2/*010809.8--',+)*0400.245/253;101'3.'')*)-29;833.$030&(()**/)),((%-%$%$'%''/-0.927,./96&.5*++4'1-*(0./01:0//&/8-26:2:/8+,,),*++88442+*)(**+')$*&')&,'0+)''668745152115992057898995671163.+0*(*,4,,+-,++,20,0/0.17/.29:8:3046,-+*.1663/+-,0.+*.2.710'*)-1157'7500/0)11-1+,'2/33641./+/.,-50%&'(+('%%&(/-4.*).,..-.06.(/93-62122452+)'*'/*234535++,*1/-185.*0:66:6*)),.24780&+*.*0-9/071.1117,.+//1044588864(8/+/4668-7((&$$,)-,4,2487-3,53324',$##%$&&$%%)&''%$'*)/0-,-+..+,,54)&%,))(''(*,2'-6.,(+,/;99;75-..,285./7:32//40010('%(*,2;6026753('(*+--+,+&%'(+2328-',1-0,+*3'+)'3/1-,/45./-1)(+/+1--.0340385.1,01--(,--3;,4+,4622*)&))*+(/,$$%'+*-)'(*+,97/,0-,3.7./+-.5155::///37+,,8,,%%#&$'()..4,/1)%%&)()%'%'&()-3-)*+.(5-7-.0(/'('&'&%''+,6430.()(+-3/--2;(74,),')//(,.-.-1.6()+:::'(('+.1//%'',445/0+*-,00112/3132+/30625458/0--*2+,-'-')/.0)+--0&13224924364054241-+.1--./6//043436;30:///1,0/790()(&&((-*+014)576;75:9/+237/4.6/088(*)0,,&/5.-6)*0++.).6-*322420-3-35;1*)-('(-177925:0)')+,*-
@6a2646fd-d150-487e-bd5c-fa2e17fca25a ch=137 read=125744 start_time=2019-12-13T16:05:50Z barcode=BC01 runid=2c9cf7bc05858273f10e7d7ec552fc0bd742dc3e
CTCTACGGGAGGCAGCAGTGGGGAATGTGCACAATGGGCGCAAACCTGATGCATCATGCCGCGTGTATGAAGCCTTCGGGTTATGAAGTACTTTCAGCGGGAGGAAGAGTAAGTTAATACCTTTGCTCGTGTGCCGCAGAAAAAGCACCGGCTAACTCCATTGCCAGCCGCGGTAATACGGAGGTGCAAGCGTTAATCCGGAATTACTGGGCGTAAAGCGCACGCAGGCGGTTTGTTAAATCAGATATTATCCCCGGGCTCAACAGAACTGCATCTGATATAACGAGTCTCGTGGGGTGGTGTTCGGTGTAGCGGTTGAAATGCGTAGAGATCTGGAGGAATACCGGTGGCGGCATTTCAGACGAACTGACGGCGCTCAGGTGCGAAAGCGTGGGGGTAAACAGGATTAGATACCTGGTAGTCACGCCGTAACGATGTCGACTTGAGTTTCTTTGCCGGGGCGTGGCGAACTAACGCGTTAAGTCGACCGCCTGGGAGTACGGCCGCAGGTTAAAACTCAAATGAATTGACAGGGGGGTACACAAGCGGTGGAGCATGTGCCGGTTTTAATTCGATGCAACGCGAAGAACCTTACCTGGTCTTGACATCCACAGAACTTTCAGGGAATGGCGTTAGTTGCCTTCAGGAACTGTGAGACAGGTGCTGCATGGCTGTCGTCGGCTCAATGTTGTTAAGTCCCCGCAACGAGCGCAGCCGCAATATCGCTGATGCCAGCGGTCGGCCGGGAACTCGAGACTGCCAGTGATAAACTGGAGGAAGGTGGATGACGATGAAGTCATCATGGCCCTTTTGACCAGGGCTACGATGCTAATGGCGCGTTAAAGAAAAAAAAAAAACCTCCCGCGAGAGCAAAGCGGACCTCATAAAAGTGCGTCTGTGGTCCGGATTGGAGTCTGCAACCCGACTCCATGAAGTCGGAATCGCTAGTAATCGTGGATCAGAATACCCGCGGTAGATGCATTCGGGCCTTGTACACACCGCCAAATCTTACCATGGGAGTGGGTTTGCAAAAGAGAAATAGTAACAACCTTCGGGTGAGGGCGCTTACGCGTTCATGACTGGGGGGTGAAGTCTGTGGCTGCAAGGTAACCGG
+
106--/-6*%*)),-1-2,.'*()+)%-&)(*&,)),,)$(-1**)'(((%(%%*),-0-.//./-00')($'0/74&3--/()#/()*((+02,0233;-(+.+*($&&)1+,64.,*,*)+((129.4)&#+)(,+$*&)*+$'&))(*+)),+.15'*&$&))'.0+-'-.-40,+%)',*)()2.+573.2+*-'1+1223-127;88774:8))*.-/02*)+3*+*+&&'&%'*+2+-1/&*'(*812++36888''//++//255431++**+$'(++),,,,,(.&&'(&('''**')''%'%(&)(,*(21*)()+,'(''**('*,(-((.+*.42716,(*(''(('%$'&))),(.00..+*'((&+(0-2-)-,+(*+4697+'%.70.*/**./++.0.09*+33-.//'*-2645241++.&*+'&&&'(',,5+&))&(+*'-,*)4/3+.'%+-047420+-,.(*-/,0//'.0+-/*'(')*)00-,.3*7-:5;:33333;2--1.31001%(,2.+'%%)&()+')/:455()))+&$$&$.+/59.687;7/.,*,1,20.-,0),-.)('*0721&0&+))*4411+&'('++**69/)2/)'()-.%+,-&-,((16/33&0-21136-,),+-)1--)*('&))-++-88738,')()&*()&&)('5)($'&+.+%('$+(())(('*+)'(()%)*-&'('%0+.6-./+779)2-2&65,501'&%&&32152-000168<33241,,***,,'(')'3360,,%(('*,1:7'0(//5+((&$')2410)'&#%(,(-++,,0/2+)'($&#*+)%'(&$%((%#$&**.,/'((**))(&&+0(*,5883611%&)5-)+*+34.-%%$&%'*0+/)*&+&&')/13681:5.&)+52712116002,...-.++,)+/4../*)//,-0.-.35%/1,*+-//%%.'%'&(77'1264-6/22311-19--*'*+*)*((191550*&(&.0*-1,(,+71($'&((+)(&'(+*+/-).30*,*&($01++((*&#&%&)(,)$$%'(,/5752+,+++)-+'(**,('$')-(3,29988.
@c534855e-1d5c-4cb0-8a9a-ed72dc2ea62c ch=127 read=151599 start_time=2019-12-13T16:05:47Z barcode=BC01 runid=2c9cf7bc05858273f10e7d7ec552fc0bd742dc3e
CCTACGGGAGGCAGCAGTGGGGAATATTGCACAATGAAGCAAGCCTGATGCGGCCAGAGAAGGCGCTGGTTGCCTTTCAGCGGGGAGGAAGGGTAAAAGTTAATACCTTTGCTCGTGACGTTACCCGCAAACAGCAACTCCGTGCCAGCAGCGCGGTAATGCGGAGGGTGCAAGCGTCCAATCGGAGTTACTGGGCGTAGCGCACGCCAGGCGGTTTGTTAAGTCAGATAATGAAATCCCCGGGCTCAACCTGGGAACTGCATCTGATGCTATGAAAGCGCGAGTCTCGTAGAGGGTAGAATTCAAGGTGTAGCGGTGAAATGCGTAGTAGAGATCTGGAGGAATACCGGTGGCGAAGAGCGGCCCCCCTGGACAGCTGACGCTCAGGTGCAGCGTGGGGAACAAACAGGATTAGATACCTGGTCCACGCCGTAAACGATAATGTCGGCGGAGGTTGTGCCCTTGAGGGGCGGTGGCTTCCGGGGCCCCAACGCGTTAAGTCGACCGCCGCAAATTACGGCCGCAAAGTTAAAACTCCGACAGGTTGGTTTTCGGCAAATTGACCTCAGGTTTGAACTGGTGGCGCGAAGAACCTTACCTGAGTCTTGACATCCACAGAACTTTCAGAGGATGGTTGGGCAGGAACCACGGACTGGAGTGCTGCATGGCTGTCGTCAGCTCGTGTTGTGAAATGTTGGGTTAGTCCGCAACAGGCGCAACCCGCTTATCCTTTGTTGCCAGCCCGGTCCGGCCAGGAACTCAAAGGGAGACTGCCAGTGATGAACTGGAGGAGGACTCGGTAAATGCGGCGGCATCAAGCCAAAGGCCCCAGCCGGTGGCGCTGAAGACTCTGAGGCTCAAACGGACCTCATAGGGCAAATGGCGTGGGTTGGATACGCAACTCGACTCCATGAAGTCCGGAATCGCTAGTAATCGTGGATCAGAATGCACAGTGGACCACGTTCGGGCGCTGTCACCTGCCCGTCACACCATGGGAGTGGGTTGCAAAGAAGTAGGTAGCGCAACGCTTCCGGGAGGGGCGCTTACCCACTTTGTGATTCATGACTGGGGTGAAGTCGTAACAAAGGTAACGGAG
+
,.,+-&2,&*+--44/15-00'/,,3750-,.-80.',&(*0'/52222/*'$%$#$)'+()()(*()&$&##$)*/(%'%+.1+*,3+.,-()*5:-.121500.&&*()-,.&/(*,/31/23&'''('%(#'&'')/*+.48;625100*-(,*0+*(.&-(()&('-+.(+--%(0367%*$$+,+.15:882(&)(*/+.*,**-55(1)5.'+,21,03/.45''((+2+)676)-1222740230-0*-..0,++++((+.&+)%%&%'&%%%&&$'()22557(%)-(*+,.,2,9(+..00)'**/50,../,2640/%+'((*-667:/,3.,:557.0+)&))(*2)&*,)25/541'(052*&$&'*+2.2231211+)*((/.255,(/)+0&*-1/,,-*),/)01)'/03-*-35:535;8-+&*,)**001)*+6,-/-001868*'),,)1-'(()+).0211.(57*442)0,++//-817).6.01,(('&'&%&%%(+'/322464&,+2/0,%)(,&&%%%*%&&&%')'&'+&'$&$%#$%*&&(#(*-2-((&&$$#%%&&$%')-.-43324138/*(%(*.0127-.,'$())-**.3/0)*()')(+)(''&$%#,&-&%)$&'+()'(($')*))')'(')(/2696794334546508-.+*+3**-8+2,0*(',-4&)+0;0575220(05/'(%&+,2&'3(*07./*,&.')&/.-.,*('(1../-.*072'.*')*9725-(*++.$%&*,(+/(,)(+(&$#$&%(%(%'&))*+*(*#$&((&(*'*()&')+)$#'&$%$&&&#%%%&'%$&''%&$(&$#()+%,*1))%'&#$$(&%$&')''+)(&'/'(%)*()#(%))-,,/(*,26:22.5.--3*-.0434,,(')/.7/0/576974/(+/.%*%(&++*0-00)+*)(#'(')%%&$&$#%*)*/91/45./-/25681-),)27.071347-&(*)+%,''(')$&*''#%)'()*71(,1.0.++-**22('.044./.14:4&*)+.2443.-*,)((/08776/3(+(''''*--'
@09023d7a-5020-4632-9fc1-42f78f02f421 ch=240 read=116822 start_time=2019-12-13T16:06:06Z barcode=BC01 runid=2c9cf7bc05858273f10e7d7ec552fc0bd742dc3e
CGCCCATTTACGGCTTCACTGATCACGCGAATCCACAGTGGTAAAGCGCCCTCCCGAAAGTTCGGCTGCACCACTCTTTTTGCAGCCACTCCCACGTAGTGCGGCCCGGGCGAAGTTGTATGCAGGCCGGAACTAATATTCACCGTAGCGTTCCTGATCCACGATTACTGCGTGATTCCGACTTCGCCAGGAGTCAGTTACGGGCTCAATCCGGACTACGACTGCTTTATGAGATCCGCTTGCTCAGCGAGGTCGCTATCTTTGCTATGCGCCATTGCAGCGCAGTAAGCCCTGAGTCATCAGGGCCATGGTGACGGCCAATCATCCGCGCCTATCCAGTTTATCACTTTCAGCAGTCCTCATGCAGGTTCCCGGCCGGACCGCTGGCAGCAAGAGTTGAGGTTGCTTCGGTGGGACCAGCCCAGCATTTCCTGGCTGGGCTGGCGGCAATGCATACAGCACCTGTCACGAGTTTCCCGAGGCACATTCCTCATCTCTAGAGCCTTGCGTGGATGTCAAGGACCAAGGTGAGTTCTTTCGCGTGCCATCAGGGATTCGACCATGGCGGG
+
*(((%%()&%,'&&'%'%'%'(-'#%&(&&//2(%&'()'&$%&%$(+,1-,.4,*-3&-'++1,++$,%&*'*-,10+(&&'&)-+$%(/4*%+(,-.1,*,1+2,'.-%&(('*(%)$&#&$,)++,,')'(((*(-2/03:)/),,(/7/,+,-/38*,*)/+%(&&&&&.-07,++,/231''%$-)'*+-)/(3(-).'//3)3*,,3.861-+)'(&'&$&&$$$)().4*%'0)&'((%&'((*'12,-/)/-25,*-.+*,-+.0'.*$$$'((&&#%$$%+,'%&%'+,+''*(*0,4'&*&(()&+&,'&%*+6,5)&*+,/+*+/*%,-6(%).%('&(#$%&%)1.*+.')#,'(*/4(-)((/3293..*,),****2*+&&'(*&')(,)&$'%%(&-)//(($'&+-(&$-&,43+*),)(#&)+)$%%'(%,*%&&+''&(&,--.31(-)%'%$'1;.01.,)-/+%+'+3-/11.0(%('&&*&(%%%%%%(-010()++)(,,,,-&(%(%%(/1).0),()*.*+2,02*),)'.*&+10+%%%$$%#%
@fd92526f-5ded-4aeb-ba0f-0ae60fd0f9ad ch=108 read=200082 start_time=2019-12-13T16:06:00Z barcode=BC01 runid=2c9cf7bc05858273f10e7d7ec552fc0bd742dc3e
CTCCTACGGGAGGGCAGCAGTGGGAATATTATTATTACTGCAATGGGCGCAAGCCTGATACAGCCATACCCGCGTGTATGAAGAAGGCCTTCGGGTTGTAAAGGCTTTCAGCGGGAGTAAAGTTAATACCTTTGCTCGTGACGTTACCCGCAGAAAAACTTTCAGCTAACTCCGTGCCAGCAACCCTTATTAATACGGAGGTGCAAGCGTTAATCGGAATTACTGGGCGTAAAGCGCGCAGGCCACGGTTTTTGTTAAGTCAGATGTAATGAAATCCGGGCTCCAACCAGGGCTGCATCTGATACTGGCAACGAGGTCTCGTAGAGTGCAAAGTCAGGTGTAGCGGTGAAATGCGTAAGAAGTCTGGAGGAATACCTGCCATTGGCGAGCGGCCCCTGGACGAAAGACTGACTCAGGTGCAGTGGGGAACAAACAGGATTAAGATGCCCTGGTAGTCCACACGCCGTAAACGATAATCGACTTGGAGGTTGTGCCCTTGAGGCGTGGCTTCCGGAGCTAACGCGTTAAGTCGACCGCCTGCAAATTACGTACACCCAAGGTTAAGAAACTCAAATAATGAATTGACGAGGGGCCTGGCGGTGGAGCATGTGGTTTAATTCGATGCAACGCGAAGAACCTTACCTGATGTCTTGACATCCACGGAAGTTTTCAGAGATGAGAATGTGCCTTCGGGAACCGTGATGAGACAGGTGTTATGGCTGTCGTCAGCTCGTGTTGTGAAATGTTAAGGTTAAGTCCGCAACGAGCGCAACCCTTATCCTTTGTTGCCAACGGTCCGTGAACTCAAGGAGACTGCCAGTGATAAACTGGAGGAAGGTGGGGATGACGTCAAGTCATCATGGCCCACTTACGACCAGGGCTACGATGCTACAATGGCGCATACAAGAGAAGCGACCTCGCGAGAACAAGCGGACCTCATAAAAGTGCGTCGTAGTAGTCCAGTTGGAGTCTGCAACTCGACTCCATGAAGTCCGGAATCGCTAGTAATCGTGGATCAGAATGCCACGGTGAATACGTTCAGGCCTTGTACACACCGCCCGTCACCATGGGAAGTGGAGTTGCAAAAGTAGGTAGCTTAACCTTCGGAGGCCTTACCACTTTGTGATTCATGACTGGGGTGAAGTCGTAACAAGGTAACCGG
+
+,12,+126/&*-**(+)(*))(%()**-/+-1()+%*$$(+,-562,$(+4-2:6.--&)'%(&(')-1/-1122555511***)++22:30*0*6.220*%%$'*-+*,$()(%(),43,,000./2025.,3493-+)'#*+-.8++,+'+,))(%$(,)('++21.-/00247/--./+.+&&&$)(*+2394.+,-)))+0*0153121405/3.5+*+-22++//:6/0,-&+$&%*&&)-4.6931+../,./1...,')&'))-11).)(/0-+2&'$('%+*&+*+,.,.,,-323/3*()'%'((+,.0565/**''-,-('%(*(*'0+,-0/3++)),-*/022*,'(+(,3443*)'(*)%-,'&(%#'(0+()()'0-3;8-(.1.,)*-',,/+)*)(+-4.*)'&%&(12,)+(+)+*&/4(4(*($')*8;.-,/+,.835*.+.04:8866&*'')'((*.*+,,//+++..+--0.(-,+).0*-/04./22)+'&%%)-,+,10.4-4)+1//16/0,'&$)'%'%$%%$$&$('+-5-7-7-+'*1-)2048*)%(&(2/706453&.*,))'#$#%(.-33'+-,0+)+/0:9./-8,,,--;5*0,--.3/-4203-,15/-)*&-+.0./03682013+,+).::82((*+,2///1443777:8;709203/7*,'()),+.0/0/+('(&(),33264310-,/0656032++)./,)*1*%%/.2:761-7-+,-''&&',2324/70,3012./8,*/9//72,1+2,4*'&''((7,8*)*%)103050.//++-.7-0.1,*'(&('&+(06226523/.-.-,.55:3+.,4,8-'()''((*55/325('('&%)*3322282)00.4659756)*'(-)*-,,'**&*''%)(*14/121-/--0*+)06,/3034451.,*+*2*8'&'+4-,)+,.15-4-,,24124271-+1-+-.(1*-(*,00),1203,,-00;776/-).,064*..5-((0-'20198,2720,4,..1./+/6,14(&'('*525370/0--/3,/25,2+41'$''13-+(&%%''::9<900')&&$$%'-1)*.52)/076/4/-1-,,-374+.//1151689984/4.*,-5)4
@1d2ff35b-3420-4516-99c3-c3c6a0312ec9 ch=154 read=124088 start_time=2019-12-13T16:06:03Z barcode=BC01 runid=2c9cf7bc05858273f10e7d7ec552fc0bd742dc3e
CAGTGGGGAATATTGCACAATGGGCGCAAACTGATGTAGCCATGCCGCGTGTATGAAGAAGGCCTTCGGGTTGTAAAGTACTTTCAGCGGGGAGGAAGGGGTAGCCACCTTTGCTCATTGACGTTACCCGCAGAGAGAAGCACCGGCTAACTCCGTGCCAGCAGCCGCGGTAATACGGAGGGTCTGGCGTTAATCCGGAATTACTGGGCGTAAAGCGCACGCAGGCGGTTTTGTTAAGTCAGATGTAAGTCCCGGGCTCAACCTGGGAACTGCATCTGATACTGGCAAGCTTGAGTCTCGTAGAGGGGTGATTCCGAGGTGTAGCGGTGAAATGCGTAGAGATCTGGAGGAATACCGGTGAAGGCAGCCCCCCTGGACGAAGGCGACGCTCAGGTGCAGCGTGGGGAGCAAACAGGATTAGATACCCTGGTAGTCCACGCCGTAAACGATGTCGACTTGGAGGTTATTGCCCTTGGTAGCGCTGGAGCTAACGTTAAGTCGACACAGGAGTACGGCCGCAAGGTTAAAACTCAAATGAATTGACGGGGGGGGGCCGCACAAGCGGTGGAGCATGTGGTTTAATTCGATGCAACGCGAAGAACCTTACCTGGTCTTGACATCCACGGAAGTTTTCAGGATGAGGAGAATGTGCCTTCGGGAACCGTGAGACAGGTGCTGCATGGCTGTCGTCAGCTCGTGTTGTGAAATGTTGGGTTAAGAGTCCGCAACGAGCGCAACCCATATCGCTGTTGCCAACGGTCCGGCCGGGAACTCAAGGGGCGCTGCCAGTGATAAACTGGAGGAAGGTGGGGATGACGTCCAGTCATCCATGGCCCATGACCCAGGGCTACACGTGCTACAATGGCATACAAGAGAAACGACCTCGCGAAACAAGCGGACCTCATAAAGTGCGTCGTAGTCGGTTGAGTCTGCAACTCGACTCCATGAAGTCGGAATCGCTAGTAATCGTGGATCGAATGCCACGGTGAATACGTTCCCGAGGCCTTGTACGCACCGCCCGTCACACCATGGGAGTGGGTTGTGCAAAAGAAGTAGGTAGCTTAACATTCCGGAGGCGCTTACCACTTTGTGATTCATGACTGGGGTGAAGTCGTAACAAAGGTAACCGG
+
///8369-+40.40.-14.;//:63233-%&$)*+*%*(/426799344435344/6'()*+45593/9/10232:/()().*//%1.,9:-)+-)+',+&'%%%**0+29**433+4++,--.2(**('*(**)+&)+()574*'))('**56169:;,65()0-+.,4--3/04+2,+/*.&&%'(*4.3.0/*++.,.0-/18<7;9:::6//./&+*,,/98663;<011:27.3:))+//1--%+,1,0986593-25016404,**+*-33214044685//$(-3.,,./286/1*%..,&&&$)()&%&*,//.-///46+30*)0199.-,,-6875,+,&/*+8:80740/-)/,./6/143-,-30+*)'%&()*/3988-.334+$(().(-.)().1;(22+0'5,2-0,--8((8;97781-%+)..*-075.-,,*../-)('1*246.7,.5338+,+)*0'()&'',-+'+-3+***.-,*,)('(&)',('%'(0/99:0602,5.26<;2/23484,+,063947+,7037:4+78),-/34133;4383-136566:9<;7;7;300225:8:79&'('*0.536208005891:344:3:3/010++*.<;1-.257.,*/')&)++',''*+101;858677972334(.)-09989876;888::7600)./98:/58,0249/-+20.17,:++'$)*0('*455,,.--+-(/.,(,02734732765;4'3,133/2,35%//,.,-1&'&+()(&*+.27/0/+-13;:7679.0-/-/-0.487/34-3606))(*+067-)..1480&.(,.8*(.//+)(*'*./213121:*1**)1/54.'(&++&')-0023-32346413,02962310.33;4136754500/()*)***)&&())(&&#''-+/24463501.,,0+40712')&&&-4/./9;:;72-%(*)$+)(+%/0.,9659/9.4/)*$-)6/-1,+.1'.%-636;230/'+*4.988/+*))/6420*'),375)',,%*%)22/(,))/.,)++.&6,--104-9,+44%),74..0/16--000153452+02-)++,486957.).*.333*0
@3089b838-5e46-4720-be20-970cb24d5eca ch=332 read=105502 start_time=2019-12-13T16:06:11Z barcode=BC01 runid=2c9cf7bc05858273f10e7d7ec552fc0bd742dc3e
CCGGTTGCCTTGTTACGACTTCACCTGTCGCTGACCCTACCTTCGGCCGCTGCCTCCCGCAGTTAGCTCACGGACTTCGGGTATTGCCAGCTCTCATGGTGTGACGGGCGGTGTGTAGCCTGAACCAGGAACGTATTCTGCGACATTCTGATTCGCGATTACTAAATAACTCAGCTTCATGGCGAGTTCCGGCCTACAATCCGAACTGAGACTGGTTTTAAAGTTTGGCTCCACCTCACGGTATTGCATCTCTGTACCAGCCGGTAGCAGCACATTAACCAGCAGCCTACGCAAAGGGGCATGATGATTTGACGTCATCCCCACCTTCCTCCTGGTTAACCCAGGCAGTCTCGCTAAGTCCTCAACAATGGTAGTAACTAACGACAAGGGTTGCGCTCGTTGCCCGGGACAGCAACATCTCACGACACGAGCTGACGACAACCATGCACCACCTGTCACCGCTGTCCCCGAGGGATTTCCTCGATTAAAGAGTAATGCAAGGGATGTCAAATTAGAGTAAAGAGTTCTTCGCGTTGCTTCGAATTAAACCATGCTCCGCTACTTGTGCGGAGTCCCCGTCAATTCCTTTGAGTTTTAATCTTTGACCAGTACTCAGGCCCGGTCTTAATGCGTTAGCGGCGGCACGGAGTGTTGAAACCCCACACCTAAAAGTATTCATCGTTTACGGCGTGGACTACCAGGGTATCTAGTCCTGTTGCTCCCCACGCTTTCAGGCCTCAGCGTCAGTTACAGTCAGAGAGTCGCGCCACTGGTGTTCTTCCTAATCTCTACGCATTTCACCGCTTCTGCTAGAATTCCACTCTCCTCTCCTGCACTCTGAATATGCCAGTTTGGAATGCAGCACCCAAGTTGAGCCAGGTATTTCCCTCACTTAATCATCCGCCTACGCTCCTTTACGCCCAGTAAATCCGGATAGCTTTCCGCCACCTACGTATTACCGCGGCTGCTGGCACGGTAGCCGTGGCTTCCTCCTTAGGTACCGTCATTATCTTCCCCAAAGACAGAGCTTTACGATCAAAGCCTTCATCACTCGCGGCGTTGCGCATCAGGGTTTCCCCCCATTGTGCAATATTCCCCTGCTGCCTCCGTAG
+
33)0-2'*&,('1/&'-.2650,-+%%*,-./..1:-,./;.:.&0.6(-./230((&&'$+).(-240,/.415683'4//+)0++4)&-.0./*,,/-...66699546.1544/+*&%%()67.987<849870-$&()*/02794447:603///9-110(%%((,,.'%'(()'+)&(-,02;4--,3,+,/0833,-405,,066799-8<;-/30--68.502593482/)-.3/+,.,.17//.-)-,.7,./3&)*)(+'('&((-..('#$%&$,--'%))-.7,(260.,1+,-/.6;),$)%))-+262*.064331),*(*.6/9,49/,0871132-1/111-)*38224**)5-&0()+1296537344898)92.-***,0466913'',44)')%)'-)/0022-001114*-4457560*/148;52++)//3796662..0'(//4624'&)'(.'*631:496305/64)(+,/866563)884645433%*(()%&(-/*)()4:78;0'&(+1,.071+*-0-3;9551*)*,182591,1,*-01'*#')675+%.06222252;953/7:<,341/*,&%&1,'%('111+//,)$%#'#$%)-20331)&&'+(.1-+')+(%(',+6+/8*7;:3(*,-0*-,*(&,03;:9::87<6+/.05*/-0-7525/../+0135534843.*+.'+-086/+.,/1;10&'47791//00395/90/07629*)*,*+('%(&04/005864071104*+1734456676863<7..33,-+-''&(-'&')*-15*+024354559:78877453,+6+%&'&(),084),.-+,7111./8/,/105+)(,(%)*''-8*95,+2*&'(90:::;:5478.././77+-2((/-12.'++/+-)/56876+('&)(*'(6:67;566.2//8026/022/036543)$%%&&$&)(355:661/$'-+--(1-.-74577/71017759/,&660-/10/02.241*,-.+-&-,&075;7890*++,*)**,109,,(,+11)2.0+:,40<85+.,2*0,.//..6.542*'*+..35142*-/1
@49876fd0-9ca4-4aaa-bdd8-73c4ed4e7398 ch=191 read=249621 start_time=2019-12-13T16:06:15Z barcode=BC01 runid=2c9cf7bc05858273f10e7d7ec552fc0bd742dc3e
CCGGTTACTGTATTTACGACTTCACAATCGCAATCCCACATAGACAGCTCCTTCCTTGCGGTTAGGCCACCGGCTTCGGGTATCAACTCTCTCGTGGTGTGACGGGCAGTTATTGTACAAGGAGCCCGAGAACGTATTCACCGCGACATGCTGATTCGCGATTACTAGCGATTCCAACTTCATGTAGTCAGTTGCAGACTACAATCCAGTGAGAATGGTTTGGTTTGCTTCACCTCGCGGCTTCGCTTCCCTCTGCACCATCCATTGTAGCACGTGTGGCGGATCGCCTGAGGGGCATGATGAGTTGACGTGGCCCGCCTTCCTCCAGCTTGTCCGCTGGCAGTCTCGCTGAATTTAACTTAATGATGGTGAAAAAACTAACGATAAGGGTTGCGCTCGTTGCGGGATAACCAACATCTCGACACGAGCTGACGACAACCATGCACCACCTGTATCTCCTTATAGCTATCTCTCCATCTCTGGAGCCTTTATGAGTATGTCAAGGCCTGGTAAGGTTCTTCGCGTTGCTTCGAATTAAACCACATGCTCCACCGCTTGTGCGGGCCCGTCAATTCCTTTGAGTTTCATTCTTGCGAACGTACTCAGGCGAATTACTTATTGCGTTAACTGCAGCACTGAACTTTGACATCAACGCCAGTACTCATCGTTTACGGCGTGGATTTAGGGTATCTAATCCTATTTGCTCCCCACGCTTTCCGGGACTGAGCGTCAGTTGCAGGCCAGATCATTCGCCTTCGCCACTGGTGTTCCTCCATATATCTGAACACTGCTACACATGGAATTCCCGATCCTCTCCTGCACTCTAGCTGCCTGGTTTCTATGGCTTACTGAAGTTAAGCTTCAGGCGCTGCAGACCCAGCATGCCGCCTGCTACGCCCAATAATTCCGGATAACGCTTGCTACCTACGTATTACCGCGGCTGCTGGCACGTAGTTAGCCGTGGCTTTCTAATAAAGTACCGTCCTCGGCTGCCATTTCCTGTAGCCGCCGTTCTCCTTTATAACAGAGTTTTGCAATCCGAAAACCTTCTTCCTTCACGCACTTGGCGTTGCTCGGTCAGGGTTCTATACATTGCCGAAAATTCCCACTGCTGCCTCCGTAGAG
+
80+/4.)('',&,/)'..1242/$&(/+0%'*3-07,((%(%*&.)('*-347/+0--,4857*-435/0/*0,-602-)&%+,1722-,+')+-.**&'*2+.-%%$'1/&0'&'.050',(%0/))011964989<98:</+(,+'1'.27+6++*51/,5+-,*+,,2:;141/.05/,/*+-/19,..:3558::9593:2,,(()))%)0.2/:8;-107-),4-0(,428670554:80103/6)+65/213969::5.8,**,+*-.+-*).,+0%''$%%#$$(),)(++-.0.+,01/.3,/$&'-.*/89<60-1)''*(/),,&%*.086*112(+142/()+/).)&&&0,0127/43-.0555-+-21422-/*-.//:37688870;+,-94-()',**+10/1'('*++.-+,346457378/,32226454**/+../135:-0.,-+/..01*++++644534(+/--665:2++(')../-)('&')4:7,'(*-.008879748031,+-5.++.+4-9131.,.245557025.0.3,0,2,)*04-(-30205-).752,105*+-7;-3(&&(((1%($'(1./***%%+%$$**.30//,2*+'(-*/031----5*+649.//74/+5,),)',.22566;936<6,/.722368-.5.,.1+,*.-.2755431/:4,-37.5.(,+-.907'/19-1/,,-..34-2340238/;.-,30/&*+2&'&%&(02:24/.+*-1<86331---.-++*%$%$%'%%(+')(*(****)+4+20+,/1502047543+,--/-/2767:5638:9.2/3177/;////7.-45/,)+/31,1,*#$$#'%&(**'$$'$$$&%&+)+*+2,/502)-)*0579/2,3/30.2-,.+((&()/+-0+/,/3/26/-,3./1-.%(((*,,*,2--,.0&0(-)+13-+0/.8;4+/,3-,.2,,)&&&%$)*-/8663480//8/30/)*&$%(%%-'()1)2+)+),.'&$%(-++)).263+,-/.835*%+*&($&%%'&,***-0&',-/505%(./*8)*'$&''*4117..29533498*/)')'(69/50(*'''&
@46354a12-750b-400d-ae59-8575d2dcec1a ch=294 read=167845 start_time=2019-12-13T16:06:14Z barcode=BC01 runid=2c9cf7bc05858273f10e7d7ec552fc0bd742dc3e
CCGAGTTTACCTTGTGCGAAAACCACCCCAGTCGCTAAGCCCACCGTAGTCGCCTGCCTCTTGCGAGTTAGGCGCAACGCCTTCAGGTAGACCCAGCTCCCATGGTGCTGACAGGCGGTGTGTACAAAGGCCTGGGAATTATTCACCCGCGGCATGCTGATCCGCGATTACTAGCGAGGATTCCCGCCTTCATGCTCTCAGTTGCAGAGAGAACAATCCGAACTGAGACGGCTTTTGGAATTAGCGCACTCTCGCGAGTTTGCCCACTGTCCGCCGCTATTGCCAGCACGTGTGAAAATACAGCGCGTAAAGGGCCATGAGGATGACGTCATCCCGCACCTTCCTCCGGCTTATCCGCAGCGGTTCCTTCAAAATTCTTCGTAGTGGTAACTAAAGGCAGGGTTGCGCTCGTTGCGGGACCAGCAGCATCTCGACGCAGGCTGGCGGCAGCCATGCAGCACCATGTTCCAGTCCCGAGATCCATCTCTACCAAATCGTCCGGGGCCTCAGAGCGCTGGTAAGGTTCTGCGCGTTACTTCCGGAATTAAACCATGCTCCACCGCTTGTGCAGGCCCAAATCAATTTCCTTTGGAGTTTTAACCCAGCGCAGCCCGTACTCCCCAGGCGGTCGACTTAACGCCCGTTAAGCTCGGAAGCCACGCCTCAAAGGGCACAACCTCAAAGTCGGCATCGTTTACGGCGTGGACTGCAGGTATCTAATCCTGTTGCTCCCCGCTTTTCGCACCTGGTAATCGATCTTCGTCGAGGCCGCCTTCGCCACCGGTATTCCTCAGATCTCTACGCATTTCACCGCTACGCAGATTCTACCCCTCTACGCAGAGACTCAAACGCCGATATCAGATGCAGTTCCCAGAGTTAGGCCAGGATTTCACATCTGACAACAAAACCTGCATACGCCAGTAATTCCGATTAACGCTTGCCTCCATTACCGCGGCTGCTGGCGCAGGGGTTAGCCGGTGCGCTTCTGGGTAACGTCAATCAGACAGGTATTAGCGCCTCCTTCCTCCCCGTAAATTAGCACACAGCCGAAGGCCTTCTTCATACGCGGCGAAACGCATCAGGCTTGCGCCCATTGTGCAATATTCCCGCCAAACACTCCGTAGGAG
+
//(%%*.((-,-,'+(((&%&%('&,-,)(&54&'0(+',1'#*&&-%/23,063211+)*+',*+,,0*-+--723/./8/17*,//+*.3'%%'*+62-'.))+***++,&33-*(&'('$$',2(//497---'%'()07/+//)&(**+*//7235-7,+,2-4.))*((%'%.',0/35+,26132*((,,+,.,.'4/0,&('(*,0289621,*+*/&&.,/)+*+38/,++(,-(++,,&%'(+.'*%$+,3*(*.*,,.&+++&+1..4.00.(%%((*,-,(%$%')'%$(&'/0/3.96.(*'('%'&(/0/+*,.-/0++45-$(%+/-631/4(1.107110%&''+-+1,82%%($*-*'*''',(*,)*1-3**'(+*,**+('*++*8,/.457.1/,)+.0,.-1'3433211.-/)+$)(/354/3,+'(&)2,21*+&(($&%#%'&(,++/05-'(&((.40-)*.*(#%$(+3+1+,/*)16+)&(+*)+%,/0328.4--/:<862222.6+**8-1'*),'.'(02,0,''.03.-4-)((&()'+)40/3/*//,01-6:*-$$%&(-(**9;-+)/.)$%&$'%$$'+*-,/.469.)241(//,-+,-00-+..3(&-+1*&+--&***$'''*,.1.0-4(.6.*+-.53855-4+*./.'''*0-/76(+&2.0/010+-*.'+,.010029140+(2,%((+3,+(),56++$%%(-,+'#%&')+-./.96436)(.1+2/080:5453(,+'+*&+**&('%&*,,)((),-/(2:,.*)(%%+%&#'%(%,)'&%*12-*0'%'$&%'%))01,&'&&$&%+-2/03///0021329-3()(').,*-61)%*(&,--()./0/%&&%'2,00-(*+%%%#$$*)*+(%+)-,+,+',.-1,,)*('&*,).*'(++/6-.+.+.,005*(&($.+)*./-,//-4.+$#$$'%&$'&,)**-1*-&'%%'))&')*,)*((($('(*22953,,0/+'+%(.'-+))&)$$$'0)%%(*++%%&#((&&'')('+(''*43*),,-1002-+1(+,15.*.3112449232320'$'%&%#$#&'49)--0')%
@b24b4348-f4cc-488f-bfcf-8cdbd0f351fa ch=268 read=110593 start_time=2019-12-13T16:06:23Z barcode=BC01 runid=2c9cf7bc05858273f10e7d7ec552fc0bd742dc3e
CCGGTTACCTTGTTACGACTTCACCCCAATCATCAATCCTGTGAACCCAGCTCCTTCCTTGCGGTTAGGCCACCGGCTTCGGGTGTTATCAACTCGTGTGGTGTGACGGGCGGTGTACAAGGCCCGAGAACGTATTCACCGCGACATGCTGATTCGCGATTACTAGCGATTCCCAACTTCGTAATGATCGAGTTGCAGACTACAATCCGAACTGAGAATGGTTTTATGGGTTTTGCTTCACCTCGCGGCTTCGCTTCCCTCTGCACCATCCATTTGTAGCGTGGTGTAGCCCAGGTCATAAGGGGCATGATGATTTGACGTCATCCCCGCCTTCCTCCAGCTTGTCACTGGCAGTCTCGCTAGAGTCCCCAACTTAATGATGGTAATAACGATAAAGGGTTGCGCTCGTTGCGGGACTTAACAACATCTCACGACACGAGCTGACGGCAACCATGCACCACCTGTATCTCATATAGCTATCTCTCCATCTCTGGAGCCTTTATGAGTATGTCAAGACCTGGTAAAGGTTCTTCGCGTTGCTTCGAATTAAACCACATGCTCCACCGCTTGTGCGGGCCCAAATCGAATTCCTTTGGGTTTCATTCTTGCGAACGTACTACTCAGACAGATTACTTATTGCGTTAACTGCAGCATGAACTGACATCCAACGCCAGGTACTCATCGTTTTACGGCGTGGACTACTAGGGTAATCCTATTGCTCCCCCCACGCTTTCGGGACTGAGCGTCAGTTGCCGAATCCAGATCGTCGCCTTCGCCACTGGTGTTCCTCCATATATCTACGCATTTTACCGCTACACGCCGGAATTCCCGATCCTCCTGCCACTCTGGCTGCCTGGTTTCTATGGCTTACTGAAGTTAGCTTGGGCTTTCACCACAGACCCTTGCTGCCGCCTGCTCCTCTTTACGCCCAATTCCGGATAAGCTTGCCACCTACGTATTACCGCGGCTGCTGGCGTAGTTAGTAGTGGCTTTCAATAAAGTACCGTCATAAAGCTGCCATTTCCTGTAGCCGCCGTTCTTTCGCTTTATAACAGAGTTTACAATCCGAAAACCTTCTTCCTTCGGCGTTGCTCGGTCAGGGGTTTCCCCATTTGCCGAAAATTCCCTACTGCTGCCTCCCGTAGGAG
+
3-0.1;04607+.1,--*.),/*045,.2044889;55)#$%$'**(('-55698:9-+,(+0206)3887035/5./8047+---411/5'++-(..+.66877897<;,/.)-.(1875-7.(*-.310+52.:0./2125999;:7774453012013/0234..-5.2*&(.().*(,&%%&(*,/1.6/./888564,2.+1'(590/./-3:779/;9*)47;56:<1012:1.18146434/0:---8-1;,**5++)/-6998396)(*)+//0**+)*/.09,*/./.+..3/170/06111119;6-/022888*2-.'**+1+&+0*&*021/03-505///67754+)6&*,.0367+/0,..20300126533+,751-0.)*+2248/.,..122823,:85-2,3-2164430*-(*,0014114/0/+0/,4687;367302626:21..1256-/./(14456533+758553/162+,1*00*'0)+'*+86887844770-///6,+/096-.()+,1-+,213++,0)'+2/:44%2&'+..*-4,0+/--,3.737/,'((),%.(0:-,.51*/.4;7+-00+/,+/*)68152572342*+*0&'**,*,..-2-&*+70:14444.23''-14(+),-45,,,5-()&(')(./557:8296<-1-6...78;9::787..+)()(&&2(&*-,-29/;74+*-+-1935+::3042138899-54:-1*($%&+()+566578285*5549://./787780+*/00112155,(,+-20892.3:57873-0'&$1'5,7-9,*)**1.0210-.'$'+/('**+7781438:.13268:77<25:7/5*.&&&%$%+/565;;1/0-*,,032<7/80227887;;/.,+3/()26.+//050-/-.3/202+,&#$&&&&&'1,87868456135/-.0/0490:0//44841+&&$%(%(*)2)')5,15/*,.585,0%&%&''(-(.+(0:418123112728;8881.,1,&)+01,-,4-*(**1:+%+,90.)'*,0,394;89<7049:8;:-2/'$(*-/..'-8:04:12:;:*43(*42//565/80:-*)/.-.115:19(()&&()('
@3741fec9-8177-49e2-ad86-3787410757c1 ch=209 read=107165 start_time=2019-12-13T16:06:22Z barcode=BC01 runid=2c9cf7bc05858273f10e7d7ec552fc0bd742dc3e
CTCCTGGAGGAGGCAGCAGTAGAATGTGCACAATGGGCGCAAGCCTGGTCGCCATGCCGCTGATATGAAAGAAGGCCTTCAGGTTATGTAAAGTACTTTCAGCGGGAGGAAGGGAATTAAAGTTAATACCTTTGCTCATTGACGTTACCAAGCTTCCGGCTAACTCCGTGCAGCAGCCGCCTTGTTAATACGGAGGGTGCAAGCGTTAATCGGAATTACTGGGATAAAGCGCACGCAGGCAGTTTATTAAGTCAGATGTGAAATCCCGGGCTCAACCTGGGAACTGCATCCTGATACTGGCAGAAAGCTTGAGTCTCGTAGAGGTAGAATTCAGAGTGTAGCGGTGAAATGCGTAGAGATCGGAGAATACCGGTGGCGGCCCTGGACGAACTGACGCTCAGGTGCGAAAGCATTAGAGGCAAACAGGATTAGAATGCCTGGTAGTCCCTTACCGTAAACGATGTCGACTTAGAGGTTGTACCTTGCCAGGGCGTAGCTTCCGGAGCTAACGCGTTAAGTCGTGACCTTACAGGATACTGGCCGCAGGTTAAAGAAACTCAAATGAAAGATTGACGGGGGGGCCCGCTGAAAGCGGTGTAGTTTAATTCGATGCCGCGAAGAACCTTACCTGATCTTGACATCCACGGGAAGTTTTCAGAGAAAATGTGCCTTCGGGAACCGTGAGACAGGTGCTGCATGGCTGTCGTCAGCTCGTGTTGTGAAATGTTGGGTTAGAGTCCGCAGCAGGCGCAGCCTTGGCATCCTTTGTTGCCAGCGGTCGGCCGGGAACTCAAAGGAGACTGCCAGTGATAAACTGGAGGAAGGTGGGGATGACATCAGGTCATGTCATGGCCCTTACGACCAGGGCTACTACGTGCTACAATGGCGCATACAAAGAAGCGACCTCGCGAGCAAGCGGACCTCATAAAGTGCGTCGTAGTCCCGGTTAGGTCTGCAGCTCGACTCCATGAAGTCGGAATCGCTAGTAATCGTGGATCAGAATGCCACGGTAGATACGTTCCCAGGCCTTGTACACACCGCCATCACACCATAGGAATTGAGTTGCAAAAGAAGTAGGTAACAACCTTCGGGAGAGCCTTACACTTTGTGATTCGCATGACTGGGGTGAAGTCATGAGTAACCG
+
*+3+'+)&*)&.+*..)&()%(+0-*1*)+-0;8785/./07)16+-$)$$%&***.5()%(*++,-/6*&)*)-,6434&(,.9-1%#00.,,,)83**&+(+*-'*)*)**'&%(&+,+)).-1023005,*,-*&+*()0,2*%($&&#%%&*''')(2+,+5&&)$))).*)+0')'%$*+%.*334221,,'''*.,)*'',-7.3,./,1+'++(*'*&)+&)++,(,,/-055134:3(--*)'()122330',-,)6.((/,2774+4622(--(*)--,-1,)*-../2151+%+++&(''))-.01224,(*&''&$++-7-)'#&''$$'))1-,-47,./430*&(.),'1''(.-+02+1&&'&'/24,*4760,*,*-.-13656&/0//1),,'&*$3&'*%)),,9)/)0/'3+)'(,5+4-*/971-,51**,+,/.00:)1143-11.0++)&+)+0+634'0,&(*..)),--01'&&(+)')*)%-534,)''(*.+(+,*&++-(&%')(*++(&($),-7,1-(/.8470%,*.,/4/67/''*'$&-).-/&*,.31.04(&'$%(+&)/.(/%'$-072*2-52+%-+-*)**)*(*-00.0+-/,*&/,00-/39970-/,3*,.,/4/+'')($',1+-.4,6-1--(2-104/.22+113'11321*(('()2-..58157)355521/24.-()+*(2.9(.*.++&(*+52),4'8+,450--'.'&&$$%(*.'&,))-,+0:4*5,64.),.*(*''$&'*+/(/(')*2438/)((')+*56/00/*+1.4160&)26/--*++.0*(&*++.&&'$$$'%&%%%#$(*1:'243*)&'##%%'+0--,0.-/6213,+(+05(')(',,*4227.0.(*),*'*-700/*,$*'0,()*+)++&&*+39-),-+0)))*,+)(('-43/$/+,(%()(*)((*.-.-6)))'(,-112899798745.:3598+,*52%$*.&)(*0.*($)-/&'(%(&'')&-+''(&(,+-*-(,,&))&$'%,%,04()(,/+%(((+'-)',(-.0.%'&((20.-*'*'('#&$&32)(./.130.11234762/),()*.+,0244)+,16731
@7c7b5e28-2047-48f2-abe2-57919dfffc58 ch=246 read=156430 start_time=2019-12-13T16:06:26Z barcode=BC01 runid=2c9cf7bc05858273f10e7d7ec552fc0bd742dc3e
TTGGTATTGCTTCGTTCCGGTTACGTATTGCTGGTGCTGAAGAAAGTTGTCGGTGTCTTTGTGTTAACCGCGCCTGTCATCACCGGTTACCTTGTTACGCTTCACCCCAGTCATGAATCACAAAGTGGTAGCGGCAGCGCCACTCGAAGGTTAAGCTACCTACTTCTTTTGCAACCCACTCCCATGGTGTGACGGGCGGTGTGTACAAGGCCGGGAACGTATTCACCGTGGCATTCTGATCCACGATTACTAGCGATTCAGAGCTTCGTAAGGTCGAGTTGCAGACTCAATCCGATTTCTGACGCATGAGGGTCGCTTGCTCCGCGGGTCGCTCCTCTTTGTATGCGCCATTGGCACGTGTGTGGCCTGGTCGTGGGGCCGCTGATGACTTGACGTCATCCCCACCTTCCTCAAGTTTACATCACTGGCAGTCTCCTTTGAGTTCCCGGCCGGACCATGGCAACAAAGGATAAGGGTTGCGCTCGTTGCGGGACTTAACATTTCTAGCTTACGAGCTGACGACAGCCATGCAGCACCTGTCTCACGGTTGAACGCATTCTCATCTCTGAAAACTTCCGTGGATGTCAAGACCAGTGAGTTCTTCGCGTTGCATCGAATTAAACCACATGCTCCACCGCTTGTGCGGGCCCCGTCAATTCATTTGAGTTTTAACCTTGCGGCCGTACTCCCCAGGCGGTCGACTTAACGCGATGCTCCGGAAGCCACGCCTCAGGGCACAACCTCTGAGTCGACATCGTTTACGGCGTGGACTACCAGAATATCTAATCCTGTTTGCTCCCCCACGCTTTCGCACCTGAGCGTCCAGAAGTCTTCGTCAGGGGGCCGCCTTCGCCACCGGTATTCCTCCAGATCTCTACGCATTTCACCGCTACACCTGGAATTCTACCCCCTCTACGAGACTCCAGCTTGCCAGTATCAGATGCAGTTCCCAGGTTGAGCCGGGGATTTCTGACTTAACAAACGCCTGCGTGCGCTTTGCGCCCAGTAATTCCGATTAACGCTTGCACCCTCCATTATTACCGCGGCTGCTGGCACGAGGGTTAGCCGGTGCTTCTTCTGCCCGGGTAACGTCAATGAGCAAGGTGAATTAACTTTACTCCTTCCTCCCCCGCTGAAAGTACTTTACAACCCGAAGGCCTTCTTCATACCGCGGCATGGCTGCATCAGGCTTGCGCCCATTGTACCAATATTCCCCACTGCTGCCTCCCGTAGGAAC
+
%#,'*)-+*-6:6470,)/*-6-/.,,-7.128;;9:995-*./,/1332/+-/.157<:233.9,0/8+.*-.22,,')*,11,-+3,/416/21//0313.-156,//3;::35311456922/4/.,0/'%%%%++/3'(*1)*0251512%,,,03'&(*5*48;/,,8.187//3/87-/44424124/7,+.-+,,(**.4:226,&-'&%&'('+,'$&'(+-54).,/+,-.6+)**-2301466898:35%'&&-.5-),''.-.0.,307/2*-.0.2*2.11'$,-'&%(+)%&%&,,/4*13.011./-.&(&.0,+-3514''+5/+&%$($%'/7.9,.',,432330-',43+,77555.05211%%'*125440702399:441:92*//262602''%--*'&*-98990:0.087570685--/351;7+203,0,,0%))4543542(,+64/-.4-*1()'*,/32.+,-64.-,./314/8/+)('))*-/777644110&-/%7.3868/0---:/673,-)+.862)&''$&&,,..457915-/18760557;69:;000098543/+%)**+07<99;:47.8-+,+020+-,-*9781111951151-/4--0.,.173.2/761+-5'4+8/66<91'(/8;-6:46.5.//537,612/989.+/-,-01300/3*4)))/+'+,-..01,.-)381444;55,,9/../2:7820&&((*669:8770.11(,0/20/3<978/7.+-('&))-/08357559<<23206:8/(,,-0881.0.00&*+/3539(&'$%&()./3342'-177-1956456449;206-60/543*./())11//+)'**.(*:9257;74400/187703/,0+,-0970/3576301.0149'*(*+6229/.1/,/-+)*%,,76<49,.67260/-4-)*(.$2+(,*++-((,3/4897.5<300/-16//-85*-*3-''+,48188746/:/9//0190..093459141/3;5691.1000874:/-+.(%+,/20//88/0+'(..:9<9837)*192.463-)**60107856(5+)%%(*,,,07*()*990:9763:;6(*,34096-.,0032./3418/--4-5098<88<888,-().01/..2:520000346:459/23/;7-00,-%*%,*.015047.+.0-,1-,6,,8,,3(,((%+
@03118448-f8e6-47ed-8bf2-42fe764b89a5 ch=128 read=269595 start_time=2019-12-13T16:06:37Z barcode=BC01 runid=2c9cf7bc05858273f10e7d7ec552fc0bd742dc3e
CCGGTTTACCTTGTTGATTTCCTCCCCAATCATCAATCCCACCTTGGGCAAACCATTCCTTTGGTTGACCTGGCAGGTGTGTCGCTCTCGTGGTGTGACGGGCGGTGTGCAAGGCCGAGACGTATTCACCGCGACATGCTGATTCGATTACTAGCGATTCCAACTTCATGTAGTCGGGTTACGGGCTACAATCCAGACTGAGAATGGTTTTATGGGTTTTGCTTCCTCTTGGCTTCTTCCCTCTGCACCATCCATTTGTAGCGTGTTGTAGCCCAGGTCATAAGGGGCATGATGATTTGACGTCATCCCATATTCCTCCAGCAATGCTGGCAGTCTCATGCAGAGTCCCAACAATGATGGTAACTTCGCGATGGGGTTGCGCTCGTTGCGGGACTTCAGCAGCATCTCTGAGCACATTTGACGACAACCGGCACCACCTGTATCTCATATGGCTATCTCTCCATGCTCCTGGAATAGCATGGAGTATCATCCAAGACCTGGTAAGGTTCTTCGCGTTGCTTCAGATTAAAACCTTAATACGCGTGCGGGCCCCGTCAATTCCTGAGTTTTCATTCTTGCAGACGTACTACTCCAGGCGGAGTACTTATTGCGTTAACTGCAGCACTGAACTTTGACATCCAGCATAGTACTCATCGTTTACGGCGTGGACTACTAGGAATTATCTAATCCTATTTATACGCGCAGGACTGAGCGTCAGTTGCAGGCCAGATCGTCGCCTTCGCCACTGGAGTGTTCCATATATCTACATTTCACCCGCTACACGCCAGATTCCACGATCCTCTCCTGCACTCCAGCTGCCCTGCGTTTCTATGGCTTACACAGTAAGCTGGGCTTTCACCTGGGCCACTGCTGCCGCCTGCTCCTCTTTACGCCCAATAATTCCGGATAACGCTTGCCACCTACGTATTACCGCGGCTGCTGGCGCATGTAGTTAGCCGTGGCTTTCAATAAAGTACCGTCATCGGGCACCACCATTTCCTGTAGCCGCCGTTCTTCCTTTATAACGAAGTTTACAATCCGAAAACCGCTTCTTCCTTCGCGGCGTTGCTCGGTCGGGGTTTCCCCCATTGCCGAAATTCCCTCTGCACTTGCTCCGTAGAACAATATCAGCACCGGTTAACGCGAGGAACACCGACAGCTTTCTTCCCGGCACCAACAGTACGTAGCGGG
+
8'.&-.-+/4250+/,,/811#$).0)0*+-63118/39.*,&)&'+(-.1*&*#(+0)%(&*))''$%$%%$&#((-'+%(++.10-0-.22115445)367251.&$))/.32/.')&+),,-84..85656527357897/.''+2//1/010-31.**(*+2,%*$,'267(),0-%.)+&10146:38&&&222/.)%&&'&049*5536.0/+&#%)()&&''(*+,-1.+0.2+*121/(-1-.5-&'.*+,*,0'+$'+)++,21*&*)-.3333,33+,++*254,72+**.,+.1/:5(&'&+015432-++**((*+(&'%*/1.-(%#%$&())/-)(%-150**3.*(&%(**&&&'%(%--/-9,/)&&')10'(,64,+*)%&&(%%)-,-*($%#')'&%(+&)442361*27%#%(+7067.3566657-/*,*.-../120+,)*-&)*,(&*-)'$$$%'-'*&$&'*&$',()&.,'&$%+*+'.*8:88;:34412&0154*(+-,0;;)+'%%&$%$&%&%'$&'1/276+&),142-,$$'),,:;1,-/4(()$("&))&'(+-*++/.(3((%+&%(&%%&'+.+,*/,/*+,)-(,-*0/225017*)'#,++0,(-)*(+/+.0//334599/.)--026;57,+++&&)&%.')*422410+,)18*&&'+%&#%$./.312*)+.--*(,+'+(,-)3+*+,,-,($&)*-+$&'')21-&'*').),/015548,)+&+78/,38((3.-,'+))(%)*(/+-%'*13593323.,+)&(('''(/1,66('(,,.7822350.*,)'(%&&'().&+**02.0:6/),*&%($(($'$$'-,-4+*(,*,-47*+05-),,13)+&(,*5-/.01125/.+-.4,.5+3632403,,.,0814/4/,'*&'*433..*+.04:53414713.,71()3-390)0+07885.//,/)+$&%$((%0493-++-/.17(*;252*)*/.16821/--%%,'(6/'.4286.+-43-.-%%'.-1;9932/)+(+,-/50-/124.)*7500;3179:0-3:66810,5,332)''&#(%(&%$'(.-*,-.(')*),,6,'&'$'&%&&(,--&)%%'((''%.02670-/09;/42,,''(*113.%',%,),10+%%$$#
@b40af41d-3eab-4463-9675-4c060d9b2493 ch=446 read=146856 start_time=2019-12-13T16:06:29Z barcode=BC01 runid=2c9cf7bc05858273f10e7d7ec552fc0bd742dc3e
CTCTCACAGGAGGCAGCAGTGGGAGTCTGCAATGGAAACACCCAAATGCAGTGCAGCCATGCCGTGAAGGCCTTGGGGTTGTAAAGTGCTTGGCAGGGGAGGGAGTAAAGTTAATGCAGCACCATCGACAGCGTTACCCGCAGAAGAAGCACCAGCTAACTCCGTACTTGGCAATACTTGATGGCGAAAATACGGAGAGTGCAAGCGTTAATCAAGGATTACCGGGCGTAAAGCGCGCAGGCGGTTTGTTAGGAGTCGGATGCCCAGAATCCCAGGCTCAACCTGGGTCTGCATCTGATGCTGCTTAAGCAGGTCTCGTAGAGGAGGTGAGGTCCAGGTGCTTAGCGGTGGGAAGTGCGTAGAGATCTGGAGGAATGCACCACCGGTGGCGAGGCGGCCCTGGACTGGCGCTCAGGTGCGAAGCGTGGGGACAAACAGGATTAGATACCCTGGTAGTCCACGCCGTAAACGATGTCGGCTTGGAGGTTTGTGCCCGCTTGAGGGGCGTGGCTTCCGGAGCCTAACGCTTGCGCGGTAAATTGACCGCGCCTGGGGAGGCTGGCCACAAGTTAAAACTCAAAATGAATTGGCAGGGGCCGCACAGGCAGTGGGCATATGGTTTAATTCGATGCAACGCAGGAGAACCTTACCTGTGCCAGCATCCGGAGTTTCAGGATGAGAATGTGCCTTCGGGAACCGTGAGACAGGTGCTGCATGGCTGTCGTCAGCTCATGTTGTGAAATGTTAGGTTCAAGTCCCGCAGCAGAAGCACCAGCCCTTATCCTTTATTTACCCAGCGGTCGGCCCAGGGAACTCAAAGGGAGACTGCCAGTGATAAACTGGAGGAAGGTGGGGATGACGTCAAGTCATCATGGCCCGCTACGACCAGGGCTACACACGTGCGTAAGCATACAAAGGAAGCGACCTCACGAGCAAGCGGACCTCATAAAGGTGCATCATCAGTCGGATTAGGATCCTGCCGCTCGACTCCGCTGAAGTCGGAATCGCTAGTAATCGTGGATCAGAATGCACAGTGAATACGTTCGGGCAGCCTTACACACCGCCCGTCCTGCGCCCAAGTGGGTTGCAAAGTAGGTAAGCAACCTTGGGAGGGCGCTTACCACTTTGCTTGATTCACTTGGCTAGGGTGAAGTCGTAACAAGGTAACCGGAGATGGGGAGCGTGAGCGAAGTAGAGTTAACACAAAGGAACTACAAACAGCTTTCTTAACAGCAATACGTAACTGGCA
+
)*--*)(&+(%*+**-)$'(&,-')&%'&'*))0+*3+(((+*+*+'$()(--()&&&,++--%'$%'')/-'().1*)'((**'%&$$%#%''$)4.(&&+3()*-/+(+2.6/)20')&)%%($'&&#'').2..71,//.--'*+%*)+5/10/000/22(+(*.+*%$(&%$$%(((.,.-&*-1(**74.-&#%()666343/8,5)+)()&&*+)*4.31--3+0))&%&&)+021(3,,'$+,%))&(*,1762/*&%)(2.,12('/6438&**8//2-%''(*+,2,+'-(*))(+*.-)-*03,,**'.)*(**%-(%'$%%'*+')0.,')&%(*-)()+((&$).//.))*,,.54:/,3,*53&'$''','*(',3.*)).+**33,%*+'&((+'').2*,6554+&'&%%%*0'%&'+-.1/470*..)+,/31*)*/300.41'*-062,14&3../-/./,*+*7,,+/+6/-0+78-%')%*%.506126195460/+,*+30--)+%&(%&'''&$*%)*,((+-4.1-1:4189)()(&%&(*(&'&%&*..875/.1*1.0-..6//,)-'03.%-&&(,,,))+(+/5-.1/3'*&)+98095-,))-++,&)'&&')()'(+'('$+1,%&(,5,././+%%'&&*5,+++/44..-*012:56711/&0,2-3726,'026-0.16:952*)(*)&#)-(--*''*)$-)--*+/-34.,3.%.1/2*-),,15-%.)*2,*,&'&%,+,,.6,.2//1)*-($,1*')&'&++.7-.-5.70++.)+2227+-)*-0%+.-4-6210----156.22:-,-).-30.16/,/756211.-*-,+0/#%(,+65%&$%&()-5-//345..)+$('*1555,'%''('/15,&*%'(,-,-0),$('(**/;.23-*(%')&++-((++,.,23-0.+.-/%)$)($''()/&'$+((,/...//1/$%').2.,/)0-20-')+((.+3-/+118826+*+-,)-(&&*0()0-&0&-22%,,0%&),,-+,*++-1(,(*&++(%&&%&&%*%+').2383(.*'%'$,+('+#+((*%&&-0/,-/--./6+,//$*+*)'%(%)+7:4'($#(3***-,&'(/*)*,+-,0-26)0-.349-.,(,2-2/(%('$%%&*+&()'*&)%&0+)&)*+-2)(**&*%#$%%(()%*,6/)1)%$&&)),40&/&)&$&#"#%$
@717111ac-77fa-4076-ad83-46463350a75c ch=162 read=174173 start_time=2019-12-13T16:06:36Z barcode=BC01 runid=2c9cf7bc05858273f10e7d7ec552fc0bd742dc3e
CTCACCACAGGAGGCAGCAGTAAGGGAATTTTCGGCAATGGGAAACCCTGACCGAGCATAACGCCGCGTGGAAAGGAAGAAGAAGGTTTTTCGGATTGTAAGCTGTATAAAGAACAGCGGCTACGGAAATGGTAGCCGAGTGACAGTGCTTTATTAAGCCACGGCTAACCTACGTGCCAGCGGCCGCAATGTAATACGTAGGTGGCAAGCGTTATCCGGAATTATTGGGCGTAAAGAGGAGCAGGCGGCAGCAAAGTCTGTGGTAGAAAGCCTGAAGCAACGGTAAGCCATAGAAATAGCCAGGCAGCTATAAGAGTGCAGGGAGAGGATCGTGGAATTCCATGTAGCGGTGGAAATGCATGTGGATATATGGAGAGAGAGGGAACACACACCAGTGGCAGAAAGGCGACGATCGGCGCAACTGACCTCCAGTCCGAAAGTAGAGACAAATGGGATTAGATTACCTAGTAGTCCGCCGTAAACGTGGAGTACTAAATTATTGCGGATGTCAAAGTTCAGTGCTGCAGTTAACGCAATAAGTACTCCCGCCACAGGTAGTACGTTCACCAAATTGACCGAAAAGATTGACGAGGCCCGCACAAGCAGTCAGGTGGTTTAATTCGAAACCTTGCGAAGAACACCACCAGGTCTTGACATACTCATAAAGGCTCAGGATGGAGAGATGGCTATATATGAGATACTGGAGTGGTGCATGGTTGTCGTCAGCTCATTGTCGTGAGATGTTGAGTTAGTCCGCAACGAGCCACCAGCCCGCTATCGTTAGTTACCATCATTGGTTTGGGACTCTGGCAAGGATTTTACCAGTGACAAGCTGGAAGGCGGGATGACGTCAAATCATCATTTATACTGACCTGGGCTACACACGTGCTACAATGGATGGGTGCAGAGAGGGAAGCAGAAACCGCGAGAGTGAAACAAAACCCATAAAACCATTCGGTTCCGGATTTGCTAGTCTGCAGCTCGACTGCATGAAGTTGGAATCGCTAGTAATCGCAGATCAGCATGTCGCGAGTGAATACGGGCCTTGTACACACCGCCCGTCACACCACGGAGTTGATAACGCAGAGCCAGTAGCTAGCCGCAAGGAAGGGGCTATCTAAGGTAGGATTGATGATTGGGGTAAGTCGCGTGAGTAACGG
+
&()$%%')%1/',*(-*+$&)'%')')(/576.05,0)*,+&%)-(+++,.34,&(%)-/2323700,/.(/+'('+.)*/(,-.,/97723.8/16+2.-&''&'%%&*,'(.*+/+()(&(((+)/.,,1+().*)'*)**)$&'%(2.2(.+*,'*-*+,.,).(&$$$)(*(.*(()''('()(%)&')/,.001,.-,264671576;5/4(&*'&+&%+&'*+*.196))'/-(,+3-40063,&())'(''%%'*0-&%(*)'/3.-()$&&%&&)(47-04,-)$)/*&)%+-%)('%)((%&)(**./.,,,-)('')4,50(*$'').7/*(*('%*+052/'(-2'(*%*(),5/433'+/1-)''((()*'*+,'*&((+0+,-.31((//*.08798434,,-,)),&*'*(*%&)&()*7*&))'$'$)%%'0+742+5.)/''&%()+-5+-+111013%&'%''.(*+,,&)$*'--47,4,(25-,-814)+)**)(+14534//..10437/+.'-)-+),****)-(%$''$$&&%)',,0349;4%,&'%%%$'%&%(0--''&)1-1-($,(./*(--434')&('&$($&'0,5214+8-%)),'(++))(+0+.+,&%&(/.%(*-179744.-$*-,+-,,/,4-01,*-/3731-++1/*-.$&*)+,.,'-1-**%(-%''..-213/,(*.-0667.(---6.0/')'$%()-682/.+&/.-(),89-/436(&)')'((*(0.(%),-.9-11.-1311;8::213,((.(%.446:9826.0(+*((+))*,/*,,/81/+&&'*)((+441;68987651178700/,+$'&&%)(%&&'2/4-0'&&'(..),+,(,*)+/0.38432-&,&*%'&&%(/)()(+)(.-%.1,-/))%((*14*(&)%$*1.,/0551.&&,('&513,.0.+1/,*+,,)*+(()(%.075572'0+,*-,,6/00047,%%)%''0)((&'''4.4.+,,.*/0'(%&')+,81-/*&(+022)-++*,-/7236.-11.//04/43*''())**0))$+%%)*,2*--*240.(1.,.*)-0+,('))(0)225/,*&+&,/.4/...-(5,%*-*)&)')*%%$$#&$&&$*-4
@c843fa52-d5c1-4c78-93f1-b9253d07baf8 ch=1 read=49653 start_time=2019-12-13T16:06:51Z barcode=BC01 runid=2c9cf7bc05858273f10e7d7ec552fc0bd742dc3e
CCGGTTGCTTGTTACGACTTCACCCCAGTCATGAATCTGAAGTGGTAGCGCCTCGAAGGTAAATACCTACTTCTTTGCAGCCACTCCGTAGCAGATTGTTGGGCGGGTGTGTAAAGGCCAACGTGATCACCGTGGCATTCTGATCCACGATTACTAGCGATTCCGACTTCAGCCAGTCGAGTTGCAGACTCAATCCGGACTACGGCACTTTATGAGTCCGCTGTCGAGGCCGCTACTCTTTAATATGCGCCATTGTAGCACGTGTGGCCTGGTCCTAAGGGCCGCCGTGACGTCGTAGCTTCATCAACGGCTATCTTTGTAGCGGTCTCCTTTACCGGCCGGACCGCTGGCAGCAAAGGATATAAGGGTTGCTCGTTGCCGTTAACCCAGCATTTCACAACGCTACGAGCTGACGACAGCCATACGCTTCTCACGAGGCACATTCTCTGAAAACTGCCGTGGATGTCTCCTGCAAGACCAGGTAAGTTCCTTCGCGCGAATTAAACCACATGCTCCACCGGTACGGGCCCCGTCAATTCATTTGAGTTTTCAACGCGGCCATGCCGTACTCCCCAGGCGGTCGACTTAACGTTGCTCCGGAAACCGCCTCGAAGACAACTCCAAATTGACATCGTTTACGGCATTATGGAGATAATCATGTTGCTCCCCACGCTTTCGCGCACGTCAGTCTTCGTCCAGGGCGCCCGCCTGTTACTCCGGTCTACGCATTTCCACCGCTACCTGTTCTCCAGACTCTGGCTTGCCAGTATCGATGCCCAGGTTGGGCCGGGATTTCACATCATTAACAAACCGCCTGCGTGCGCTTTACGCCAGTAATTCCGATTAACACCTCATTACCGCGCGGCTGCTGTGGCTGGGTAGCCAGTTAACTTCTTCTGCGGGTAACGTCAATGACAATGCCCTTCCTCCAGAAAGTAGCACAGCCCGAGCCTTCTTCATACACGCGGCATGGCTGCGTCAGGCTTCGCCCATTGTGCAATATTCCCCTGCTGCCTCCCGTAGAACCCAATATCAGCACCAACAAGGTTAACTTCTGGTACCGACTTTCTTCCCAGCGCAATACGTAATGGCA
+
-&()()%&))&+/%(*+,4,*&)+30*+,*&)+,-,-*)&$('/0,++--0)''%+,'*(%%(''**)'+,65/9:.02(0.''&-+$%%%&$#()+''&204-)-((+*'''-*02/0+&(%()+.(-19+5,90/1:5454888-.,+/1*.-++)*)5.40.,+*'(%$&$$'-,,*0,9-.*,.132,3/6558774.,3+*%)++&%(&&'&),)*$#&&%%(*/3/01&,-*/7'$%$&),-.2:347,''&)%(*+0(((&'+.626&''(*0829''%&''(*+72+&&%&&+'%)-$($'%&.**+$&&')%('()--(+,/10%'%&&()37/+-(+.32-,*,/7)2+82.&*,)*3+3&(+0,21-+*,00+,)+*%&)//871/,1+,#%)()&&/*(*)*,*01029)-03%%&(&'('''')(-%(&&()*13+*,)%&'%(')),4/3+,&(*+(),,-,//,%(%+$((,3/&*0$&'%$%&'0,4:87;42.0,-/57(+(%%%#&'**.74**,.*,+00229,+(1074-++)''))/1*&&&,,//1230980+.(*,*763-,*,**('&'%%***),(&&)3/0222+%%'$'%+%),(1,(*))--,101/70%+,2+',)*')-$$%&&)(*')%..&)(//5-))(')*,,'*$%%%&4.-.,**+()**((5,,,,13(#$%&%'&$&&('(&&(%%(*,,1963&&-/)(2%&$#$&)(&($')01-,(%&''.,,-'%.*+**+,&()&$-./:/+453-/3*0901..///$$%0(-599//).-1135786.,+1'&'+-5'()&.(/)+))0+.''#)%$$&'*%.2)+''*-343966'*)''*-*(&,-4()0&%#&'425;752.'-&$)++34/6/-)'#%&%%%$%&,')%'%$$++(&)'%'&&')+,)'&22010-242*)))'*+,*2,&%)'&%()+./&44./0%'+3)(.7)-+0.61012510.)(,,+.22/;/.13-'+,.*,3-0/9+(-)*..*+()+,013-,1.*('''&)1+/)-0+*8;34.)-.','%''1***%$$##'
@9eb5f249-1a5c-4f57-962c-b284d853c48b ch=142 read=159992 start_time=2019-12-13T16:06:49Z barcode=BC01 runid=2c9cf7bc05858273f10e7d7ec552fc0bd742dc3e
GGTATGCTTCGTTCCAGTTGCACGTATTGCTGGTGCGCTGAAGAGAGTCGGTGTCTTTGTGTTGGCAACCTGCGCGCAATCATCTATCTTCCGGTTACCTTGTTACGACTTCACACAATCATCAATCCACCTTAGACGGCTCTTCGTACGGTTGGGGCCACCGGCCAGGTGTTATCAACTCTCGTGGTGTGACGGGCGGGTGTGTACCAAGGCCAGACGTATTCACCGCGACATGCTGATTCGCGATTACTAGCGATTCCAACTTCATGTAGTCGAGTTGCAGACTACAATCCGAACCTGAGAATGGTTTTATGGGTTTGCTTCACCTCGCGGCTTCTTCCCTCCTGCACCATCCATTTGTAGCACGTGTGGCCAGGTCTGGGGGGCATGATGGTTGACGTCATCCCTCAGCGGCTTATCACTGGCGAGTCTCCTTCAGTCCCCAACCAATGATGAAGTGATAACCTAACGATAAGGAGTTGCGCTCGTTGCGGGACTTAACCCAGCATCTCCGGCGGAACAACCATGCACCACCTGTATCTCATATGGCTATCTCTCATCTGGGTAGCCTTTATGAGTATATCAGACTAGTGAGTTCTTTAACGTTATGGAATTCAAAACCACATATCCACCGCTTGTGCGGGCCCCAAATCAGATTCCTTTGAGTTTCATTCTTGCGGGCAGTACTACTCAGGCAGAATTGCTTATTGCGTTAACTGCAGCGCAGACTTTGACATCCAACGTAGTACTCATCGTTTTACGGCGTGGACTGCTGGGTATCTAATCCTATTTATCCCCACGCTTTCGGGACTGGGCGTCGGTTGCCAAGGCCAGATCGTCGCCAACCTTCATGCTGGTATTCCTCCATATATCTACGCATTTCACCCGCTACACGCCAGATTCCACGATCCTCCTCCTGCACTCCTGGCTGCCTGGTTCTATGAAGCACTGAAGTTAAACTGGGGCTTTCACAGACCCTTGCTGCCGCCTGCTCCTCTTTGCGCCAATAGTTCCGGATAACGCTTGCCACCTACGTATTACCGCGGCTGCTGGCGTAGTTAGCCGTAACTCTAATAAAGTACCGTCACTCGGCTACCGTTTTCCTGTAACCGCGTTCATCCTTTATAACAGAAGTTTACAGTCCGAAGACAACTATTCCTTCGCGCGGCGTTGCTCGGTCAGGGTTTCCCCATTGCCGGAATTCCCTGCTGCCTCCCGTAG
+
(4.,*$(*.1,/9+*+*0)&&&(+/,-/./258777.,**(*&(&$*)--3644537932+..&**0245)%(%'#$%&'%))-04-,1+,,&,/6)+).*$..(+1/2411*++/10-/((*+7*/8+..0,+,51*2/13140&+&/.61804)%/1.2,/()$$)0/./2//./,,+0,1-8051*)'()+:7++/)*)/)-+-.2,-*8+$))(+0++1++7:2352221146438:602/.-7,.,)(,0/718.+'+0.74577.,(*&&-++(+45543.0.0//-))5680/0.1756-:9;-137<.7:0)1-8-,/923&%)+*/,-(-,94--()*,.442941*39-')(++'++.))%((,$'&)+/--243)+&/12/)&)-'$&')*()*('$+(,,(+(%$&(-*.).)('))-.--(),'*((*'&%)')'-*/-+.)-*'''%$'')&(28---)5,+)#&-,*-),)4/.2,-&461.-..,16+*%,--1-+*-0,)+(&)'++1,+***-1-2521024343,-(**623321--)2(+01-1(&#%&%%*%%%&%*))*'(*%'(+),%,%&+263./''))),+)((&-&-)%&))).3.+)'%(+(&-+-,..-014.1.**(&'+))+*&(8*8/-22..16<35*/9,5-,+*--,++/-/+**-,%433&(&$'&$(0.,53121./2/./2/-,-%'%&147;8---/-9*0'+&($'(&0,,&)%*,58*&')%))4.8242))*%()),/0.*+,---(22+#()38-+-+*-.)-(874/()'+*217))/8+,1,).-.7/-,---80'&(%%('(*)%('.++-*&-3054320/17650,&((*-0981'*)%$(+-.*+%$#"%**1*/&'.0080/2()7455/),,1)+/33,.3400,'-&'&((&$#$'+,,1*+0;2;12,,)-,*,-++%&%%-.81/3003620,010-&)/-(*24+$('&%++3-*417(6)+)))&$&'&-28/03($*)*.04.382307/007,6)+()+1081006--'--/.%1)-56/***65343()-0,2,*$,0+,35./*)%(%&'*-/*,/+#)-,*,('++/1((.))/:5..%%**+%&'$'-*&*()-7585:/(,'((/.03,**+-(328',-+)8*38;0019//).)()-):6)'')(+.5..83-/./
@2cf69e1d-c2fb-4421-af11-ee7f53c107e3 ch=90 read=128799 start_time=2019-12-13T16:06:41Z barcode=BC01 runid=2c9cf7bc05858273f10e7d7ec552fc0bd742dc3e
CTCCTACGGGAGGCAGCAGTAGAATATTACACAATGGGCGCAAAACCTGATGCAACCATGCCGCGTGTATGAAGAAAGGCCTTCGGGTTGTAAAGAGTACTTTCAGCGGGGAGAAGGGAGTAAAGTTAATACCTTTGCTCATTGACGTTACCGCAGAAAACACCGGCTAACTCCGTGCCAGCAGCCGCGGTAATACGGAGAACAGCGTTAATCAGGTTACTGGGCGTAAAGCGCACGCAGGCGGTTTGTTAAGTCAGATGTGAAATCCCCGGGCTCAACCTGGGGAACTGCATCTGATACAGCAAGCGAGTCTCGTAGAGGGGTGAAGGTGTAGCGGTGAAATGCGTAGAGATCTGGAGGAATACCGATGGCGAAGGCCCCTGGACAGACGACGCTCAGGTGCGAAAGCGTAGGGGAGCAAACAGGATTAGATACCCTGGTAGTCCACGCCGTAAACGATGTCGACTTGGAGGTTATTGCCCTTGAGGCGTGGCTTCCGGAGCTAACGCGTTAAGTCGACCGCCTGCAGAACGCGGCCGCAAGGTTAAAACTCAAATGGTGAAGGGGCCCGCGCAAGCGGTGGAGCATGGTTTAATTCGATGCAACGCAGAAGAACCTTACCTGGTCTTGACATCCACGGAAGTTTTCCAGAGATGATAAGCAGCTTCGGGAACCGTGAGACGGAGTGCTGCATGGCTGTCGTCAGCTCGTGTTGTGAAATGTTGGGTTAAGTCCGCAACGAGCGCAACCCTTATCCTTTGTTGCCAGCGGTCGGCCGGGAACTCAAAGGAGACTGCCGGTGATAAACTGGAGGAAGGTGGGGATGACGTCAAAGGTCATCATGGCCCCGACCAGGGCTACGTGCTACAATGGCGCATACAAAGAAGCGACCTCGCGAGCAAGCGGACCTCATAAAAGTGCGTCATGGTCGGATTGGAGTCTCTCGACTCCATGAAGTCGATCACTTCAATGTCCGTGGATCAGAATGCCCTTTACGGTGAATACGTTCGGGCCTTACACCGCCATCACACCATGGGAGTGGGTTGCAAAAGAAGTGATGGCTTAACCTTCGGGAGGGCGCTTACCACTTTGTGATTCATGACTGGGGGTGAAGTCATGGCGGTAACCCGGAAGATAGAGCGACGTGGTGATTGCTTTAAAGACACCGACAACTTTCAACAGCACCAGCAATGCGTAACTACCACC
+
+.2/-.103+*/+61*(&'))0020&0'%)./093.112134;6-4:7667652(1816,67121235555..(,).*0-986:*777:6574,&((*+-0:3*)+++,74$%'*'((&%)(42++,2,+,6/35.-888,9,,,662912:*10-0.)/(/2/2.-./6../50379:7**+'/;703/-4/..3861.&,+/)+.261615&)')1/008;997.:;--953*.+.-296/38;6.5;64169),-./,+/2)+123-+.-,-5.80:16:;/*1..34478.+)*'&%&(-/+,)(./1.0033-,+22,&%#$%415----5;95273..4:85.-+,-6590.6//;77:8(#%(+,+0.+,//1.+385:',,12%1.016./86+)&%&*),-,*/'.)+,.5<:8+99/02-*32399502973585-*+(08364*&)(())-/0505/+0(/1/9&3(*8<30523.54./38-)-)&-/(*+((4../-3.7++...289361*)$()*'(%).1194822/6266<:32673;9312,*+3)79374(%'*--.*-1;662(+++00.3<:56434/.00-8/..4&&--*,-05180263565172-./004,)),-)-(1/(%()()*+++++)%%%'#(%%'*0840235.,('*-2'2%'(;:987/./2./177692*//-<9992;-/0,/5+)8,1430:042,83+-025,+10&7100:22:6573-6/,13/3/.//483,-*/*463../2735++-&*)6677.(+*)))-*,962.*&*.1.3028:8455654420*)).*--/25656112,,/9:73/.(&&'%'67:7:1;,0---72300),($'&(,.55:7742..-*05/2/643899787;4,*868896'2+437)0*.2+)'(*+.++/153440/00-2-,*(%''%&'.'-*+)*)--.493./))+48558.+4(()%/444::895778%-69919-+),3,3-'(*(++2467780*()-3,/803486*%()'(*)*$+**+6,78566)71*)2046/7+,26)./40,/349;9,-35786795+1033232&/(*#**+1948+,8-:456/(&)*0-.'$%'&+'(*&()-*/40,,/29;757,2'(+'%&%'&,,'053,.3-*$+,,7'('%%%$&"
@927df5ef-5f34-4391-97a1-c16949b68c13 ch=44 read=160947 start_time=2019-12-13T16:07:01Z barcode=BC01 runid=2c9cf7bc05858273f10e7d7ec552fc0bd742dc3e
CTCCTACGGGAGGCAGCAGTGGGGAATAATGCACAATGGGCGCAAGCCTGATGCAGCCATGCCGCGTGTATGAAGAAGGCTTCGGGTTGTAAAGTACTCAGCGGGGAGGAAGGGAGTAAAGTTAATACCTTTGCTCATTGACGTTACCCGCAGAAATACCGGCTAACTCCGTGCCAGCAGCCGCGGTAATACGGAGGTGCAAGCGTTAATCGGAATTACTGGGCGTAAAGCGCACGCAGGCGGTTTGTTAAGTCAATAATTGAAATCCCCAGGCTCCAACCTGGGAACTGCATCTGATACTGGCAAGCTTGAGTCTCGTAGAGGGGGTAGAATTCCAGGTGTAGCGGTGAAATGCGTAGAGATCTGGAGGAATACCGGTGGCGAAGGCGGCCCCTGGACGAAGACTGACGCTCAGGTGCGAAAGCGTGGGGAGCAAACGGGATTAGATACCCTGGTAGTCCACGCCGTAAACGATGTCGACTTGGAGGTTGTGCCCGCTTGAGGCGTGGCTTCCCGGAGCCTAACGCGTTAAGTCGACCGCCTGGGGGAGTACGGCCGCAAAGGTTAAGACTCAAATGAATTGACGGGGGCCCGCGGCGGTGGAGCATGTGGTTTAATTCGATGCAACGCGAAGAACCTTACCTGGTCTTGACATCCACGGAAGTTTTCAGGGATGAGAATGTGCCTTCGGGAACCGTGAGACAGGTGCTGCATGGCTGTCGTCAGCTCGTGTTGAAATGTTGGGTTAAGTCCCGCAGCGAAGCGCAACCCTTATCGCTTTGTTGCCAGCGGTCGGCCGAAGAACTCAAAGGAGACTACCAGTGATAAACTGGAGGAAGGTGGGATGACGTCAAAGTCATCGCCCAGCCCACCCGACCAGGGCTACCCGTGCTACAATGGCGCATACAAAGAAGCGACCTCGCGCGAAACCGGCGGACTATAAAGTGCGTCGTAGTCCCGTTGGGTTGCAACTCGCATTCCATGAAGTCGGAATCGCTAGTAATCGTGGATCAGGAATGCCACGGTGAATACGTTCCAGGCCTTGTACACACCGCCCGTCACACCATGGGGAGTGGGTTACCCAAAAGTAGGTAGCTTAACCTTCGGGAGGGCGCTTACCACTTTGATTCATGACTGGGGTGAAGTCGTAACAAGGTAACCGG
+
/021/042:4(+.*+54../-59-+--/'1+++/.80.'*+'*.++4/466855.(-5.6565246631/0111())('))/./-++50-25*(6../30550.7/*,,*)*,)$)(/4**7.3-./2.02,+//0227213-7-*16)$,)'+)%#$%,'(++/+**,-*4.-5/..0,50.*((*0++'0/3---,.4;<7:0100007%3&%*'((,/83534472,-/1(+%)&)-4.235)%&)0/015'.'&%'),1970306)%176.5)3+1516;8-73321222+*+--;97:4.,'),,+'**+,//88-++111)+,.6.7.9')/(-....-221.-59+*+..0.-,.056;215/25259;09./30-,0+..(305.-*/314)(*&()++.86789339776.-10*+-1979,-'-9;48//'(/*+,.939<8129700237.136;7:9;631010382&)%&1+133/7---86.&+.,,+061353623.4/)-0)+3*,4/-,-,-380224..2;87510131*&)+..7.,)'+-0+)/)918/5412,+/*+/.4./,--276-,0,*-+//)''*'($(.0065;4:4385:00+-&&)*,08/07*+,/*++*/829987491/.--.5/54-,-*.;<8..1(+&--.-/.-,2/196;94;:2:46/+*(,/0(..034977785:58899889-/00178/8.*$'(*/193922.0,*,.4/-,.%2'*+.046684;408212-,*,)(/2,.8654290/',),)+'&(/.321;.-0)+*,3,6;)/.--.-,$&(1-,.)*5.312;95666657-4.((/.143*+(%((*,)',)+,..8$-+*+-&)'('*-5965473/899::;81:3+%()'+--0,')'('('*,0+$%)*,3+()(),1/.545730./*03-)***.),,.9+/67031))(-/47455/7../-121/0,,+-+3+.-./9::66423())*+-;12,2111;9242222/(-51,,,&%%%)..2;+7.*)20..-1834.*+*%&)1;+4*%-('249,)*-5,,+.0,4.5.218649.++/,1.-1-+41%)&%%()+/522,*,,+3:52+,+,,4-.04423-4-/78:52
@e2f5697b-fa16-4eff-8846-633a2f7da9b2 ch=364 read=211551 start_time=2019-12-13T16:06:59Z barcode=BC01 runid=2c9cf7bc05858273f10e7d7ec552fc0bd742dc3e
CCGGTTACCTTGTTACGACTTCACCCCAATCCATCAATCCACCTTAGACAGCTCCTTCCTTGCGGTTAAGGCCACCGGCTGGGTGTTATCAACTCGTGGTGTGACGGGCGGGTGTGTACAAGGCCCGGGGGCAATATTCACCGCGACATGCTGATTCGCGATTACTAGCGATTCCAACTTCATGTAGTCGAGTTGCAGACTACAATCGAACTGAGAATAGTTTATGGAGTTTTGCTTCACCTCGCGGCCCTTCCCTCTGCACCATCCATTTATGGTTACATTAATTGTATTGGGTCATAAAGGGGCATGATGGTTGGCGTCATCCGCTTCCCTCCAGCTTGTCACTGGCAGTCTCGCTAAGTCCCCAGCAATGATGGTAACTAACGATAAAGGGTTGCGCTCGTTGCGGGACAACCCAACATCTCACGACACGAGCTGGCGGCGGCAACCATGCACCACCTGTATCTCATAGCTATCTCTCCATCTCCCTGGAGCCTTTATAGGTATGTCAAGACCTGGTAGGTTCTTCGCGTTGCTTCGAATTAAACCACATTGCTCCTGCTTGTGCGGGCCCCGTCAGATTTCAGCGCAGGTTTCATTCTTGCGAACGTACTACTCAGGCCAGATTACTTAATGCGTTAGCCGCAGCACTGGACTTTGACATCAACACTTGGTACTCATCGTTTACAGCGTGGACTGCTAGAATTATCTAATCTATTTGCTCCCCACGCTTTCAGGACTGAGCGTCAGTTGCAGGCCAGATCGTCGCCTTCGCCACTGGTGTTCCTCCATATATCTACGCATTTCCACCGCTTCACATGGAATTCGATCCTCTCCTGCCTCTAGCTGCCTGGTTTCTATGGCTTACTGAAGTTAAGCTTCAGGCTTCACCACAGACCCTTGCTGCCGCCTCTTTACGCCCAATAATTCCGGATAACGCCACCTACGTATTACCGCCGGCTGCTGGCGTAGTTAGCCGTGGCTTTCTAATAAAAGTACCGTCACTCCGGCTACCGTTTCCTGTAGCCGCCGTTCTTCCTTTATAACAGAGAGTTTACAATCCGAAAACCTTCTTCCTTCACGCGGCGTTGCTCAGTCGGGGTTTCCCCATTGCCGAAAATTCCCTACTGCTGCCTCCGTAGGAACAATATCAGCACCAACAGAAAGGTTAAGCACCCAAAGAGACACGACAACTGGCACCAGCAATACGTAACTGCAA
+
750,6,+6.4-),2./1699<8/56:,./.4))--8--5/(,'*)(*43-/023/679437130839.-/324-0+-*)*+1.4,4--.-5)**.*-79330/-+.78537')*/)..1884847+1697,505/,//--270446;8:89322594''*+.0//(%''+-0/0+,(,05258185573.+1*7$/&(0555090/2((540*&++,*(/8;9)*,)$)638,()6-2.0736)&(&&(&%(),-*4,,++0729895774%$%'&'%'&'())-+()%((.52,,(*23'.449334..0..12/./-024'(%#$##--+,1'(%%%)*.1443/-,-3975564320+,1,+%('*-/,-1616108322:1.)255,*./+76778787/9..+:,,*+-2-+)&%'(,,.&),00120(&')+-+-2.+'.085<73,//19359036767,**,&35441100197762*-,'&**(*..-2/+.((*+,-252-((-17'+&%'(+,0/'*/.3531-.2/:13.3-4::0:/.,+0$$&,($'')))-15*2/043*(,.*((01+))&&$)%)32<5636:517--*+-/,.-5.--,2'-614&*('('),*)$()75,1*$%&()*.00365)*-+18,,093:)6,++0,',//(*--.:85;-()%*23398886(132.-,/./773363+(&).,'+(164+'*)+,:43.682.+*(((*17)034+.++2-7//1212584586;789:304//.,2:40/07-/276772+++++1;20*'0,'(&)%$&(+)-0'5*3')+4-+*))*)),))..*,/0054225/9**)+,12/02--.-..,/51/+.19*&5*)58*,12-.-.29;313-0206'$&%%+/65-1.,*',+,035:,,0.231.,%(('/0/..)(+/1/37).''(-..404++'&%,,5)..8-7.8,,2.**/,/0880'0,0870/*,+-(1-.+*.3'3:,.&''$(+-1*-98:;/1-1.-16/0./1,-*()(,;:./1;93++-41+./1525:941:+)**).../49456:-65/(+2.2;149:6*.*)('(+/+2+2/0)(&*-))0)*//48-/15..)(,1-.-8++-48:845.---'+(2+.($(&)+'.2,(*-,-&(&,'+&%(#$&&,.--1,-.+/33-$%("&"%
@13f1d8f5-bcfe-45e9-858c-e6af9f9f41c9 ch=138 read=122946 start_time=2019-12-13T16:06:55Z barcode=BC01 runid=2c9cf7bc05858273f10e7d7ec552fc0bd742dc3e
CCGGTTACCTTATTTGACTTCACCTAATCGCTGACCCTACCTTCGGCGCTGCCTCCTTGCGGTTAACTCACGGACTTCGGGTATTGCCAGCCTCATGGTGTGACGGGCGGTGTGTATTTACCAAGACCGGGAACGTATTCACCGCGACATTCTGATTCGCGATTACTAGTAACTCCAGCTTCATGTAGGCGAGTTTCAGCCACCACAATCCGAACTGAGACTGGTTTTAAAGTTTGGCTCCACCTCACGGTATTGCATCTCTCTGTACCAGCCATTGTAGCACGTGTGTAGCCACATAAGGGCATGATGATTGACATCCCCACCTTCCTCCTGGTTAACCCAGGCAGTCTCGCTAGAGTCCTCAACTTAATGGTAGTAACTAACGACAAAGGGGTTGCGCTCGTTGCCGGAAGCAACCCAACATCTCACGGCACGAGCTGACGACAATAATGCACCACCTGTCACCTTGTCGAGGGATTTCCTCGATTAAAAGAGTAATGCAAGGGATGTCAGGGTGTAAGGTTCTTCGCGTTGCTTCAGATTAAACCACATGCTCCGCTACTTGTGCGGGTCCCCGTCAATTCGCTGAGTTTTTTAATCTTGCGACCGTACTCCCCAGGCGGAATATAATGCGTTAGCGGCGGCACGGGAGTGTTGAAACCCCCACACTAAGTATTCATCGTTTACGGCGTGGACTACCAGGGTATCTAATCCTGTTTGCTCCCCCACCTTTCGAGCCTCAGCGTCAGTTACAGTCCAGAGAGTCGCCTTCGCCACCGGTATTCCTCCAGATCTCTACGCATTTCACCGCTACACCTGAATTCTACCCGCTACGAGACTCAAGCTTGCCAGTATCCAGATGCGTTCCCAGGTTGAGCCGGGATTTCACGACTTAATGGAAACCGCCTGCGTGCGCTTTGCAGCAGTAATTCCGATTAACGCTTGCACCCTCCGTATTACCGCGGCTGCTGGCAGGTTAGCCAGTGCTTCTTCTGCGGGTAACGTCAATGAGCAAAGGTATTAACTTTACTCCCTTCCTCCCCGCTGAAAGTACTTTACAACTGAAGGCCTTCTTCATACACGCGGCATGGCTGCATCGGAAAAACTGCGCCGATGCAATATTCCCCTGCTGCCCCGTAGGG
+
4739/7*,,1-%17-,.03,*).($,73.+*)((,4,+-16376234/36//.,.),.-.,/3*,$**4/120-/586-865416&.3/*))(*&'--+,279:*;:614/182-(,+(&+'0-+,/*(4/8025878964683567///9/9957;769952700160/3..-:.,+.083-5136693)*,/:,+,/11*.'+)77:7..5:9866576:943;</06,-*8-(('*/2.1613)-+30.110056742/,024764/.01+51)*.-,++'(%)'&($'&%',,/+)1.54+)*+*)/2*,.206890-077:61.0(''*-+-&1,()-443443354576'()+3324.6*,.-/55:800005222827699;0-4/(0/*,-768-6-*-'*((&#$'-,.)/6289842'*,+,*-./4787263+520)+)+)'(/6/28170*&)(*1-.3'$/5+(1;+351-,+2*:02)(())+)*.4,'+06.2-1,.(+')*1)(,,2967:5/2/30+))*+***6+;<879+,,-2012/.1621,1+,+/08724;<5/3427393&%$&$.11;6<,6:5045/.//913956/987/,1875788.,$((----3.+.32;41+))*2.+&)*45965;85:9/(&(&(%((%&*,31.682490,./9445:;9761-,.58200175586;:3/473*.0/75.)(-)'//0.,07:86--,*%%&+,55/////-((&&&*+,/26.7.04526803-,/3+-,,())-/0077467972<<//5;5:9-,'*-00,5.6,-+/2.*65463-3.15654*1/4/19)/0//3-,.26.,-,7.71-/,/+,+,7,&01-/:2,%')%,0+3+'&(*(%)-.46679:984-+//)&)$#&'-/158;10-..0---+,,+*++.6645:6331601<89595669)*')&++/.,-72'45.89;89<9888',3/24323629111792;+-+,,/2,,)-/.*-+.:,57:95.78,*23439601'/121,-+**$'+6-55:8<55;4+-*+(,(-396995987111/2,5/(694/4455:,($*%-(),1617340*)+()-58/&/)+.)
@c6233ffc-0d5b-427f-ae7d-6feba43dce08 ch=400 read=103660 start_time=2019-12-13T16:07:02Z barcode=BC01 runid=2c9cf7bc05858273f10e7d7ec552fc0bd742dc3e
CCCGGTTACCTTGTTACGACTTCACCCCAATCATCAATCCCACCTTAGACAGCTCCTTCCTTGCGGTTAGGCCACCGGCTTCGGGTGTTATCAACTCGTGGTGTGACGGGCGGTTATTGTACCAGGCCGAAGAACGTATTCACCGCGACATGCTGATTCGCGTTACTAGCGATTCCAACTTCATGTAGTCGAGTTGCAGACTACAATCCGAACTGAGAATGGTTTTATGGGTTTTGCTTCACCTCGCGGCTTCCGCTTCCCTCTGCACCATCCATTGTAGCGTGTGTAGCCCAGGTCATAAGGGGCATGATGATTTGACGTCATCCGCCTTCCTCCAGCTTGTCACTGGCAGTCCTTCAAGTCCCCAACTTAATGATGGTAATAACGATAGGGTTGCGCTCGTTGCGGGACTTAACCTTTCTTTCTGACGAGCTGAGAGCGACAACCATGCACCACCTGTATCATATAGCTATCCATCTCTGGAGCCTTTATGAGTATGTCAAAGACCTGGTAGAGGTTCTTCGCGTTGCTTCGAATTAAACCACATGCTCCACCGCTTGTGCGAGGCCCCGTCAATTCCTTTGAGTTTCATTCTTGCGAACGTACTATGGTGGAACACTTATTGCGTTAACACGGCACTGAACTTTGACATCCAACGCCCAGTACTCATCGTTTACGGCGTGGACTGCTAGGGTATCTAATCCTATTTGCTCCCCACGCTTTCGGGACTGAGCGTCAGTTGCAGGCGGATCGTCGCCTTCGCCACTGGTGTTCCTCCATATATCTGCATTTCACCGCTACACATGGAGATTCACGATCCTCTCCTGCACTCTAGCTGCCTGGTTTCTATGGCTTGCTGAAGTTGGCTTCAGGCTTTCTGGGCCGCACTTGCCGCCTGCTCCCTCTTTACGCCAATAATTCCGGATAACGCTTGCCACCTACATTATTACCGCGGCTGCTTTGGCACGTAGTTAGCCGTGGCTTTCAATAAAGTACCGTCACTCGGCTACCATTTCCTGTAGCCGCCGTTCAACCTTTATAACAAGTTTACAATCGAAAATAACTGTTCCTTCACGCGGCGTTGTTAACGCTCGGTCAGGGTTTCCCCATTGCCGAAATTCCCTACTGCTGCACTCCCGTAG
+
4))/7.9,-5/8,./')-/468/%((*&-,567;626/211*/+2,&,&0//1002697/1.,-.342+056;1370624,.-51+*,,+,+/,,+-)/2:88988:7;:9010((,0-//2-)1/.+(++%+'*,/4192,1951,*)*,/1822462/+**7-13135767631,-.0714679::98634192214530((,-*8))4--+*-)-31229;</899</9;9-+-1.968;9620/4./22'%$5%3,.,44330496-+-)4*(%*+/*,.0/010-8**098723../46/+88010/+6;20247887472).84;40-3((*0295610120:3(044**/&'%&(048,*)')(2,11245:.3.+.7//2.-(0-080203572566634*,13734-+'(((-30/*,,/,+*/*+)&&*-3788,0201*)%)(',)+,/-35*)331,-..-58,4:8668.-,10-35/0,(*++52./)1*+.7785850/%-)99::;:6870.&*0-;01*4)78/89-+-./2328./4+--3---)('*&585/+-2)/*:26/81+),09,-9:;,0.*-+*5658213(($(%%)&&%%&(&'17-.).''$$$&...0987781/8711687;)7,3),'&&-5457868976<:233;9)9-:097,63*05,,-33124213++/;-(,.2;;6,/-/0;910<:2533/11456&852/.)00-%))..-+-)'%#($'+-)./.*))),24343/003667.$-(*4:268:105//.)&(*)/*++-+*+.16553451.*+-,432**&*,7973584:73*)-/5114437/(,(,.$'()-,*0.,26,('('(/.'($&(),06-4;20-'.,&'..68)(&,'-,259835'8*;/8.-)/50/89456.-.'-))9//9<755655-,+3),''$)'*+.3/--1--413,/3,)*/&..)%/)-7676+-/0085/(10+3;/5731'(*.-.2968/'&#'&'*)*0003*'&&.8011803,/590*,,.1'3807/:.'-,-(33.4,*.((%&'-./-859477.5;)277.+4-,4/--*0*2-5/,.2313411)-//8*+221
@6b8f8f32-5995-40e2-8fb8-be5f9598a042 ch=477 read=91318 start_time=2019-12-13T16:07:01Z barcode=BC01 runid=2c9cf7bc05858273f10e7d7ec552fc0bd742dc3e
CTCCTACGGGGAGGCAGCAGTAGGGGAATTTTTCGGCAATGGGAAACCTGACCGAGCAACGCCGCGGTGCCGGTTGTAAACTTCTGTTTATAAAGGAAGAACGGCGGCTACAGGAAATGGTAGCCGGTGACAGTACTTTATTAGAAAGCACGGCTAACTACGTGCCAGCCGCGGTAATACGTAGGTGGCAAGCGTTATCGGAATTATTGGGCGTAAAGAGGGCAGGCGGCAGCAGGAACAATGGTGAGAAGCCTGAAGCAACTTCAGGCAGCTAGAGTGCAGGGGAGAGGATCATTAAGATTCCATGTGCCAGCGGTGAAATGCGCGTAAATGGAGGAACACCAATGGCGAGAAAGGCGACGATCTGGTACTGCAACTGACGCTCAGTCCCGAAAGCGTGGGGAGCAAATAGAAGTTAGATACCCTAGTAGTCCGCCGTAAACGATGAGTACTAAGTGTTGGATGTCAAAGTTCAGTGCTGCAGTTAACGCAATAAGTACTCCGCCTGAGTAGTACGTTCGCAGAATGAAACTCAAAGGAATTGACGGGGGGCCCGCACAAGCGGTGGAGCGTAATGGTTTAATTCGAAGCAACGCGAAGAACCTTACCGGAGTCTTGACATACTCATGAGCTCAGAGATGGAGAGATAGCTATATGAGATACAGGTGGTGCATGGTTGTCGTCAGCTCGTGTCGTGAGATGTTGGGTTAAGTCGCAACGAGCATAGCCCTTATCGTTAGTTACCATCATTAAGCTGGGGACTCTATGAGACTGCCAGTGACAAGCTGGAGGAAGGCGGGGATGACGTCAAATCATCATGCCCCTTATGACCTGGAATACGTGCTACAATGGATGGTGCAGAAGCAGAAGCCGCGAGGTGAAGCAAACCCATAAAACCATTCTCAGTTCGGATTGTACAGCTCGACTACATGAAGTTGATCGCTAGTAATCGCGAATCAGCATGTCGCGGTGAATACGTTCTCAGGCCTTGTACACACCGCCCGTCACACCACGAAGTTGATAACACCCGAAACTGGTGGCTAACCGCAAAGGAAAAGGGCGCTGTCTAAGGTGGGATTGATGATTGGGAGTGAAGTCGTAACAGGTAACCGG
+
-15)%'*(.6/*///658,7,/*'''(,-49:-66:37410,''++14()*0-*1'-1:8570)$&%"##%&.+4+*+4+)--/10/9)*,04.).)*'&$'&2+3:62.,(,*)13,68.--4*(++-2.$')(*,.*)5/*'*),&*%',,+)1+*+78341*&&%,()/-5++*,*424/5//6;7;9654281/3(1*+2+*7.99:98238-&'-,+')-00598323*)('&)))))--,+%()'+/-*+*()*((')'%'((*/00/('(*..0)11'&('-7157'4(&%%,)0-734120'((,11865/72--61,'1)&(&&'&+(,2//2+.&(210+,),+*+419:90010-*(*#&$%'*023334133446/:,*(-3-*769489-)+.5;;-/*+-)+2+*+.'9:,,((/,,202.2989:9/-,+/**+,,/54858/815094010*-*)*+8)+1563430-5-,''#%&,).2()*-.05+,0(+++.*+5.0.4;4..3)*7981:8.-.08***)+4344567;99*36-+-.2*)'(-:,,,&)+'0&'+,25;3,5,50/13(0/0100/0:01834/7118*2$')33:26631(01153*)-.,/*)*-./8,+)('(()(*005470)+*%(+*3,,8:8887882611288/-('(+.778997723+,064:2/119472/5'.*081-1-&&*'1.+)2+00152123823;8::82<2/,..1::13783)&$&&.*02127+4452/-)&&(:51.+*-(1,+7:3589799998<8142//-+*073),*+,0.3;365*%#$%$+(12+47:89;661&)*-+**'%,%%*++.43/.&3,/*..&)47./81-05:9*5989;7670469:45041$.(4,),--22243544/3.*.)('(*,76343323359422-/+-1126585//.,,.3/0256;766(/161*0/...--+0854;7/14//.1/+,*+*+,1,,+257,63,()('$%'-,76923984568:-)*,4.(*,++'*,,/333)1,/2:6-9-*)**'-.+(+''*+-1015489944+5.278:25
@f84c598f-58c7-450c-87ba-ddba37bc8a22 ch=451 read=78099 start_time=2019-12-13T16:07:02Z barcode=BC01 runid=2c9cf7bc05858273f10e7d7ec552fc0bd742dc3e
CTCCCTACGAGAATACGTACAAATTGCTGGCGAAATGGGGAAACCCTGACCGAGCAACACCGCGATGAAGGAAGGGTTCTGGATTGTAAACTTCTGTTATAAAGGAAGAACGGCGGCTACAGGAAATGGTAGCCAGTGACGTTTACTATTAAAGCCACGGCTAACTACGTACCAGCAGCGCATTGGCCGTAGGTGGCGGCGGTATCCGGGGTGTAGGGGCAGGCCTTGTAAGGGTCTGTGTTGAAAGCCTGGAGAAAGCAACTTCAGTAAGCCATAGAAACCAGGCAGCTAGAGTGCAGGAGAGGATCGTGGAATTCCATGTGTAGCGGGTGAAATGCGTAGATATATGGAGGAACACGCAATGGCGAAGGCGACAGTCTGGCCTGCAACGGCGCTCGTCCCGGCCCCGTGAGCAAATAGGGATACGACATTCCTAGTAGTCCACGCCATGAAGCGATGAATACTAGATTATTGGGGTTCAACATCCATTTGTGCCGCCGCTAACGCATTAAGTATTCCGCCTGGGAGTACGGTCGCAAGATTAAAACTCAGAAGGGTGGATTTTTTAAGTAGCGGAGCATGTGGTTTAATTCAAACAGCACCGAAGACACTACATGACATCCCTTGTTGCTCTTAATCGAAATCCCTTTGGACAAGGTGACAGGTGGTGCGCTGGTTGTCGTCAGCTCGTGTCGGATGTTGGAGTTGAAGTCCTGGCGGGCATGACATATCGTTAGTTACTACCATTAAGTTGAGGACTCTGGCGAGAGACTGCCTGCGTTAACCAGGAGGAAGGTGGGGATGACGTGTCGTAATGCCTTATGTACAGGCCTACGATATACAATGGCTGGAAGGTACAGAGATGCAATACCGCGGGTGAGCCAAAACTTTTAAAAAGCCAGTCTCAGTTTCGGATTGTAGGCACGAAACTCCCTTCCGCTGGCTGGAGTTACTAGTAATCGCGAATCAACAGAATTGCATCGCAGTGAGCCGTTCCCAGGTCTTATACACGCCGCCCGTCACACCATGAGTTGGCAATACCGAAGTGCGACCAACGCGAGAACGGCGGCCGAAGGTAGGGTCAGCGATTGAGGGTGAAATCATCTTCCGGGTAACCAG
+
+*--''%*'%'%%##&%$##)*(.'$&%%&'$-((../1*(.,17*&&&,+24,21+2...$&%%'(*/(*)&))'*/&',,,3---4834392440;0/07-.-/0.386,61)3/,,.-0-28.,/*++,01+,..,-'0/)&(++.300+*18+./4136976/1'(%(&&)**%(&)%*&%$)'*+(/-()&)'//%&-()-)*/0,&'#&%)*(*(3./'''&(('/2*,('&$&%&(*12..626,-&,,)(,-3016.*//49179661*/3,26-18604221*-.0254950,()4-.6/5-*4)7+92--*+*1.20-1(*-,*)'&)**//7756/269/.*+/,*/)-,31.8+)+*)*012/'*,+-152;9885(1',(((,,-/,4-&''(++&+**+23960*(-*)*''%$'%%'(')(',**-+.).,71(1'01%+..///76011+,'.+%*&&*0132-('&&'*5,02,#+&*1.04(*)/102720712*-26:01/19323+()*-.1917(-06.-/,4;:6036&&)+(*'%('()(&%%#*')*+.1.5).///-'**397,4+4*+0-0++,(*&&'(%)++-)('&,'*,2+7.&&%$%%##'$'%1*71,+++')+'''%()(-/./.,-780.3,,*%%%$$%)&5202545,.$**0&+%%%&&((&()%)&(,+$'))(+/+.3-.+'(&%&$(%(&')126-*/1//0338-2./-//1..-/,.+,*++*&)%')*87643.,*)0)/*/343+)0+.4)*/)26015444-(&(*)+.**$/,&)--+*&(*'*()%&(()4./076:2+***.1&&%)(,+)&(),3(.6.--2+)*'*&$'%'-',891)/68)048.,'/-.0353+$))/00/3,7...-0,+*+)(+1).0+)'*'''(*2('''('*+111023+6++++0--90/(&*)()&)&&'(*216',.*(.+/*+2/7-$/71--,'&$%&((-3,,34-.0,+),311..-)/+.+341-12&&'%)$$'),*&')$+'()11..5+)0-//03/623)0')*(((*+-2+%(+'/)*)-+/$'%*2-(*330141,%%
@dd8dddfc-abd4-479b-89a6-9ed661a9d2b5 ch=100 read=229728 start_time=2019-12-13T16:07:14Z barcode=BC01 runid=2c9cf7bc05858273f10e7d7ec552fc0bd742dc3e
TTGGTATGCTTCGTTCCGGTTACGTATTGCTTTTCTGTTGGTGCTGATATTGCTCCTGGGGAGGCAGCAGGGTCTGTGGTGGCCTGAAGCTTAACTGTTAAGCCATAGAAACCAGGCAGCTAGAGTGCAGGAGAGGATCATTAGATTATGTGCTTGGCGGTGAAATGCGTAGATATATGGAGGAACACCAGTGGCGAAGGCGACGATCTGGCCTGCAACCTTGTGTGCTCGGTCCAGCGTGGGGGGGGGGCAAATAGGATTAGATACCAGTAGTCCACGCCGTAAACGATGAGTACTAAGTGTTGGATGTCAAAGTTCAGTGCTGCAGTTAACGCAATAAGTACTCCGCCTGGTAGTACGTTCGCAAGAATGAAACTCAAAGGAATTGACGAGGGGCCCACACAAGCGGTGGAGCATGGTTTAATTCGAAACAACGCGAAGAACCTTACAGGTCTTGACGGCTCATGAGCTCCAGAGATGGAGAGATAGCTATATGAGATGGTGCATGGTTGTCGTCAGCTCGTGTCGTGAGATGTTGGGTTTAAGTCCTGGCAGGCGCAACCCTTATCGTTAGTTACCATCATTAAGTTGGGGACTCTAGCAGAGACTGCCAGTGACAAGCTGGAGGAAGGCAGGGATGACGTCAAATCATCATGCCCCTTATGACCTGGGCTACACACGTGCTACAATGGATGGTGCAGAGGGAAGCGAAGCCGCGAGGTGAAGCAAAACCCATAAAACCATTCTCAGTTCGGATTGTAGTCTGCAACTCGACATACATGAAGTTGGAATCGCTAGTAATCTTGAATCCAGCATGTCGCGGTGAATACGTTCTCGGGCCTTGTACACCGCCCGTCACACCACGAGTTGTCACCCAGAAGCCGGTGGCCTAACCGCAAGGAAGGAGCTGTCTAAGGTGGGATTGATGATTGGGGTGAAGTCGTAACAAGGTAACCGG
+
&#-%&&'$,,2/+170))(,7,.-8).*'&.9950607//,//16123302,,,.'%%&,0*+5,)**(13.,../0/2)*&,''&(('(-3.0+0$.*7-45:25/.,72-4//53....-(*')99563--',3/25+9,'+%)'&+(/'%(%)&(../,08012466('4233)*-(&+(-3/17957511.()0+21986()33.-(/4-.0.4./,/)+)++.20'+*-)&*+*188874,41++.0<96.*3(0-./13222,0026/81+-.187771''%'(%%),-289665132379;89826,-2:;53666854--./3133-8,,86--%***,*.-'($&$&'+-0499*,)*''/.-0<4,-.0/*+*+0.6.78.%.42*)-+()+-.30.,.-/8./-,0/.1:;-;:;3.++'*-55**,/7/173525*4(-(()26111(%()+.1--11.4*)),,-6511++*.+78776735740/,&)*2889*85:134313/010168788392,((+,1;.2125.+)*+,3+-)*&&/6171/2;7(/12163:1//7249765)0-*'$,)(.9,**)+,,,,)**,-17387/0001998//001.2,-+.1-(36/5589:897::0+09974844;8/(5/10499877043-,**',,-/22(1/7118//+35697/-.,(+0,0&&+')50212+103/6&/0<997<7351742-598;435057<7.*(*3*-+,0023142004222&'(*.1,0.*,5(,).,:58947-8,*)&'*/960'(),,/148/7'7788;:998:<:8:/,444/6/0.2,./06:913121)-2-.))(((#)$%*+*)+-4*359;,6,1*//.34-2.'/.+)+'%)*88772401+*17+/5+*+++3/4,360-*+,&*00789347).*+10827
@cde99eab-140e-493e-9ca9-4033559012e2 ch=150 read=97049 start_time=2019-12-13T16:07:10Z barcode=BC01 runid=2c9cf7bc05858273f10e7d7ec552fc0bd742dc3e
CCAGTTACCTTGTTACGGCTTCACCTGATCATCAATCCCACCTTGAATGGCTCAGCCTTGCGGTTAGGCCACCGGCTGGGTGTTATCAGCTCGTGGTGTGACGGGCGGTGTGTACAAGACCCGAGAACGTATTCACCGCGACATGTGCTGATTCGCGATTTACTGGCAATTCCAACTTCATGTAGTCAGAGTTGCAGACTACAATCCGAACTGGGGAATGGTTTTATGGGTTTTAGCTGCCTGCTTGGCTTCGCTTCCCTCTGCACCCTCCATTTGTAGCACGTGTGGCCAGGTCATAAGGGGCATGATGATTTGACGTCATCCCCGCTTCCTCCAGCTTGTCACTGGCAGTCTCGCTAAAGTCCCCAATAATGATGGTGACTAACGATAAGGGTTGCGCTCGTTGCGGGACTTAACCCAACATCTCACGACACGAGCTGACGACAGCCATGCACCACCTGTCTCATGGCTATCTCTCCATCTCTGGAACCTTTATGAGTATGTCAAGTTCTGGTAAGGTTCTTGTTGCTTCGAATTAAACCACATGCTCCACAGCATGCGGGCCCCAATCAGTTCCTTTGAGTTTCATTCTTGCGAACGTACTACTCGGGCGGAATTACTTATTGCGTTAACTGCAGCGCTAGACTTTGACATCAACCGCCCAGGTACTCATCGTTTACGTGGACTACTAGGGTATCTAATCTATTGCTCCCCACGCGCTTTCAGGGACTGAAGGCGTCAGTTGCAGGCCAGATCGTCGCCTTCGCCACTGGGTGTTCCTCCATATATCTACGCATTTCCACCGCTACACGCTTGGAATTCCACGATCCTCTCCTGCACTCCTGGCTGCCTGGTTTCTGCTGAAACTGGAGTTAAGCACAGGCACCACAGACCCTTGCTGCCGCCTGCTCCCTCTTTACGCCCAATAATTCCGGATAACGCTTGCCACCTACCACGTATTACCGCGGCTCTGCTGTGGCACGTAGTTAGCCGTGAAAACTCTAATAAAAGTACGTCCTTCGGCTGCCATTTCCTGTAGCCGCCGTTCTTCGCCTATAACGAAGTTTACAATCCGAAAACCTTCTTCCTTCACGCTGGCGTTGCTCCGGTCAGGGTTTCCCCCCATTGCCGAAAATTCCCTGCCGCCTCCCGTAGGAG
+
53&20:),518,0-)*0*++.+$)'%%*)*88879.85-$+%*'%&.%'3167)+**+*+-4.80*-53947,)*''(./2138333,&((**32666567:067325.-.,02147.(/.))()-20,4/140/47-/0086631255719:7/02,/7.-.,&*()62814+)'+-+376467.3$%%(/1,.-1235458<81*&'32/-()'(++,.:9<.257:8099((&'(*-+,++))-.*.7/-/1/3:,+87**)0*(*3819:.&&&''%**-*(%(*+(-(.-3331/27011,++++92;5./3*59:812.*$,*.4886855436,13,0.4...330*-.256-%&&'.,),)')/-202,+'&(().0-,*-'(+,.-:-1/116,5-,..945////+02+0+333311.22.533,*5.---/1/22%1701-/,06.01*(,*-6,/(*+)+.33328:6431/.(+&&03280,.13-3/0237*%)%''&%%+(1)4.:4640.0'++1/)+-4.69,/0,,*++0351*-%&)()&-*/30.3('(,-)(*11+.452)13;87+,8+./+.%$+-&7*-.+/01'887-.*%+))*/2,0,*+)50312216.))&(($'/./04+**),-..1))+0-()'(*66778825,*())&)9236333010-1131-.510**2.+,*367.,,,-&(),+---8-65,,''(&''-.,3/3)'(,,//-,010-32('%(&&)::4510+&*(065736:22/.-///0326.7:(0+%*,*.1/,&*&&(%)).)2+1,&()00,.,-,05--0(+,021/432124355/96/-*%((+*%1-.+&&(**+')#&%/'(%)(*,+/57900.*,2+/7066((+*71)+()-'%,+.1./0/375/3,3.33)+.+--0-39/07-,+&%('/,-41272617/)')++51(),+$-*04435/./3)+)'('&),,*0..8:3''*'/()*%%'%((*)'*+,/9-5,+++*).,/1777821/'%('').+(0&((&)1-,20832'&+*-,.417329767;5'+(*)-&()/*)-16(4-9:31;53;5/.;;;.-2:352..5932*75+($(%$''',4)(0&**'%
@7e081d63-8dea-4e37-b314-fe3cf9caec64 ch=108 read=200241 start_time=2019-12-13T16:07:04Z barcode=BC01 runid=2c9cf7bc05858273f10e7d7ec552fc0bd742dc3e
CTCCTACGGGAGGCAGCAGTAGGGAATTTTTTTTTTCGGCAATGGAAACCCCTGTTCAACGCCGCACGGATGAAGGAAGAAGGTTTTCGAGTTGTAAGCCTGTTATAAAGGAGCAGCGGCTACAGGAATGGTAGCCAGTGACGTACTTTGATAGAAAGCCACGGCTAACTACGTGCCAGCAGCCGCGGCCAATACGTAGGTGGCAAGCGTTATCGGAATTATTGGGCATGCAGGGGAGCAGGCGGCAACCAGGGTCTGTGGTGAAAGCCTGAAGCTTAACCAGTAAGCCATAGAAACCAGGCAGCTAGAGTGGGGAGGATCGTGGAATTCCGTATTTGGCCAGCGGTGAAATGCGTGAATATGGAGAACACCGTGTGGCGAAGGCGACGATCTGACGCAGCGTCAGTCCCAGCGTGGGGAGAGCAAAATAAGAGTTAGATACCCCTGGTAGGGTCCACGCCGTAAAGCGATGAGGTACTTCAAAAAAGTGTTGGATGTCAAGTTCAGTGCTGCAGTTAACGCAATAAATTACTCCGCCTGTAGTACGTTCGCAAGAATGAAACTCAAAGATTGACGGGGGCCCGCACAAGCGGTGGAGCGTAATGGTTTAATTCGAAGCAACGCGAAGAACCTTACCGAATCTTGACATACTCTATGAGCTCCAGGGTGGAGAGATAGCTATATATGAGATACAGGTGGTGCATGGTTGTCGTCAGCTCGTGTCGTGAGATGTTGGGTTAAGTCCCGCAACAGGCACAATACCATCGTTGATTTTATCATTAAGTTGGGGACTCTGGCGAGACTGCCAGTGACAAGCTGGAGGAGGGCGGGGATGACGTCAAATCATCATGCCCTTATGACCTGGAGCTACGTGCTACAATGGATGGTGCAGAGGAAGCGAAGCCGCGAGTGAAGCAAAACCCATAAAACCATTCGTTCAGATTGTAGTCTGCAACTCGACTACATGAAGTTGGAATCGCTAGTAATCGCGAATCAGCATGTCGCCAGTGAATACGTTCTCAGGCCTTGTACACCCCGCGCCCGTCACACCACGAGTTATTAACACCCGAAGCCGGTGGCCTAACCACCGCAAGGAAGGAACTGTCTAAAAGGTGGGATTGATGATTGGGGTGAAGTCGTAACAAAGGTAACCGG
+
,,3-,04+69-.60.33/06*1+'*-+05692576,-/-*18/,))*'-,/)%%((.)(*%+/)*$&'(&(./7/+++&+*(,,998+*,()6*,+-$(%)).3002:-**,*--,+*(((%('(''+(*/*(*0(%''((*'(%***)$%/*',.,./.)*,+..51/0()(',.7%0+*$'%%%('&%2),-876*6*)()('+)+.-9+++%.&%(+(/,511.&/'*,,-,))+-/6:8560*%-'',2./.0-+.125460-,-++(&%(*).&&'&)*48,01,.*)/52.4-*()''+,&)'((*-4*(02/3-)*)(0&5+1,'*(','('(&(+2165,+,(&('%%%%,,'(')(('*))-,()+%(3,,+0+2.880//.,(+$%#')%*(+-)+./3))*0'6+73&'((*-5;;/)0*)&)+0+,23-61*&''(&%&((*-0'**.12+741&---)'%(&&&'&)&1380+*++-.3-2/222231+-9773878878&/9/7/:647634/)-*$'+3912&%%&''0)*-66/-,,,+/8932:82491.'(%(*225233.'''&#()++-+,/4631%'*%/'*+/86<964787,.3034-71,,40().,&$#&*+&%+)%(*+1776322-&%&**+.-3)+'(&',//()'21(354000/*.220435686966190116(127110//-)',-9562560621/6976900-5-9-/0-80-0518$%/.$'((&%&&%'*+/1(,,772.+,+4-90,.//5910436)*40&'--0-.14,..02116)/21-)-,&15200-40776598883741249721)/.'-++*+,3;795)*&(&)'23:967090094438866&)&+('.//+7+*14/1.()%((7)+-<<76<1--1:;84;9:<726:6$(%***,/598764150001/.**(*,466.4-4/244643,,+*2,,--+02:6620223663,1&&*11675462372/4$)01/9/.)))',*('')%*,4-/1-,*+*(,)+**,(*+*21+33(&*0)-5171.-1-,01./'-'%'+1&)/2),)**003513;.*'%&&..-5.-../-:07/0&'&')%'0--,000:+/--/0302.
@d50573d9-c1f8-4e09-b249-b4afd79c0341 ch=141 read=93397 start_time=2019-12-13T16:07:23Z barcode=BC01 runid=2c9cf7bc05858273f10e7d7ec552fc0bd742dc3e
CCGGTTACGCCCGGTACGGCTTCACCCCAATCGTGACCCTACGCCGGCCGCTGCCTCCTTGCGGATTAGCTCACGGACTTCGGGTATTGCCAACTCTCATGGTGCTTGACGGGCGGTGTGTACAAGACCAGGAACGTATTCACGCGACATTCTGATTCGCGATTACTAGTAACTCCAGCTTCATGTAGGCGAGTTTCAGCCTACACAATCCGAACTGAGACTGGTTTTGGCTCCACCTCACGTTATTGCATCTCTCTGTACCAGCCATTGTAGCACGTGTGGCCCTACACATAGGGGACATGATGACTTGACGTCATCCCACCTTCCTCCTGGTTAACTTAAGGCAGTCTCGCTAAGTCCTCAACTTAATGGTAGTAACTAACGACAAGGTTGCGCTCGTTGCGGGACTTAACCCAACATCTCACGACACGAGCTGACGACAACCATGCACCACCTGTCACCTTGTCCCCGAAGGAATTTCCTCGATTAAAGAGTAATGCAAAGGGATGTCAAGTGTAGGTAAGGTTCTTCGCACGTTGCTTCGAATTAAACCACATGCTCCGCTACTTGTGCGGGTCCCCGTAATTCCTTTGAGTTTTAATCTTGCGACCGGCCTCCCCAGGCGGAATAATGCGTTAGCGGCGGCACGGAGGTGTTGAAACCCCACCTAGTATTCATCGTTTTACAGCATTGGACTACCAGGGTATCTAATCCTGTTTGCTCCCCACGCTTTCGAGCCTCAGCGTCAGTTACAGTCAGAGAGTCGCCTTCGCCGCTGGTGTTCTTCCTATCTCTACGCATTTCACCGCTACACTAGGAATTCCACTCTCCTCTCCTGCACTCTAGATAGCGGTTGGGAATCGCAGCACCCAAGTTGAGCCGGAGTGATTTCACATCCCACTTAATCATCCGCCTACGCTCCTTTACGCCCAGTAACAAATCCGGATAACGCTCGCTACCTACGTATTACCGCGGCTGCTGGCGTAGTTAGCCGTGGCTTCCTCGCTTGAATTTGCCGTCATTATCTTCCCCAAGACTTTACAGGTCGAAAACCTTCATCACTCACGCGGCGTTGCTGCATCAGGGTTTCCCCATTGTGCAATATTCCCCTGCTGCCTCCCGTGGG
+
/-(&+,(+()*((./,-+&,005--8:2+0+,)&').:,)&(%),+,.3/4562510.00./19)3***320,0.42132/+.,+-18119/*--./14854/,&+'()1(-/.'0)-.4/375402.3%*&+%%$''+2/*,,,-3,(12/343444+./.9/..6'00//.*/*)*1274(-($&,/99648<62)133+%*)(1563')436655267;;/6;;1*0/-/4,.732-/%..)3+**:986644788577324*&**$('**(*--.'(')1+(*)*'.-+.43*%+66,-,,,43;54401-*,*79,.:5;968331&2/6+''$$)'+,--8:765,,+(0/7878816-/,4+,)((**007,/0334461)+.+....536535.(,2234.6*,'*(-.011263/12267.*,/156655313'415:74118/17,275565160/1::10.0)*')*21-///229150-('**/..,419,)1.27778.5/11.,-631+1.3988<0$'#%&,1*-/62+(/,//;6:;01//2356:713../4,1040153624,(*-3+841/772050<<4,400/9,*(((%()/2.501+''294+7,+-0-.03150//4.*&-++-13,1++,8900923;-)&*+-0(+27<2)01/649,',',,%2(7.00/))*(+3633363362591/3;0,/,663-%++,09//45785461&4348652600.,25+**'()*,),1,11/15+,,4499;<2510'),43556463544;63/680483501,,'&(&*7.0(+,//.3*)',.224,.-0(*+64/'*&+-7(/*%'-5.6/010-53-1,-5/.-40(/%&(*.39/+*)**;6*(+/01:58778602;23422+12,43--0/4+((+*,&-32-51412,0-,,593))(%(/./0,.,27.-/+,00..-*+,2,----1*()-)),161182924(&%$(**,0*(*$(%()*211295:6:2*('&'&-.--&,&',(+3/'466:989:/00/),,*.,,,2:23311/0/)4:26;7.493%%0&%%((1/..)-21-,++((*1).3.,0)0-
@2ae7dc1e-0dd3-444d-8873-3991e9870300 ch=117 read=203358 start_time=2019-12-13T16:07:19Z barcode=BC01 runid=2c9cf7bc05858273f10e7d7ec552fc0bd742dc3e
CCGGATTACCTTGTTACGGCTTCACCCCAATCATCAATCCACCTGGACAGCTCCTTCCTTGCGGTTAGGCCACCGGCACAAGGTGTTATCCAGCTCGTGGTGTGACCGGGCCGGTGTGGCCGCAAGGCCGAACGTATTCCTGCGAGCATGCCTGATTCGCGTTACTAGCGATTCAACTTCGTAATAGTCGAGTTTACGGACTACAATCCGAACTGAGAATGGTTTTATGGGTTTTGCTTCACCTCGCGGCTTCGCTTCCCTCTGCACCATCCATTGTAGCACGTGTGTAGCCCGGGTCATAAGGGGCATGATGATTTGACGTCACCTTCCTCCAACTTGTCACTGGCAGTCTCGCTGCAGTCCTAGCATAATGATGAGAAATTGCAACTAACGATAAAGGTTGCGCTCGTTGCGGGACTTAACAACATCTCACGACTTTACGAGAAGCTGACAACCATGCACCACCTGTATCTCAGCATAGCTATCTCTCCATCTCTGGAGCCTTTATGAGTATGTCAGAGACCTGGTAAAGGTTCTTCGCGTTGCTTCGAATTAAACCACATGCTCCACCGCTTGTGCGGGCCCCGTCGAAATTCCTTTGAGTTTCATTCTTGCGAACGTACTACTCAGGCCGGAGTACTTATTGCGTGCTGCAGCACTGAACTTTGACATCAACACTTAGTACTCATCGTTTACGGCGTGGACTACTAGAATTTATCTAATCTATTGCTCCCCGCTTTCGGGACTGAGCGTCAGTTGCAAGCAGATCGTCGCCTTACGCCACTGGTGTTCCTCCATATATCTACGCATTTCCACCGCTACATGGAATTCCACGATCCTCTCCTGCCTCTGGCTGCCTGGTTTATGGCTTACTGAAGTTAAACCGAGCTGCGCCACAGACCCTTGCTGCCGCCTGCTCCTCTTTGCAGCAATAATTCCGGATAACGCTTGCCACCTACGTATTACCGGCTGCTGGCACGTAGTTAGCCGTGGCTTTCTAATAAAGTACCGTCACTCGGCTACCATTTCCTGTAGCCGCCGTTCTTCCTTTATAACAGAGTTTACAATCCGAAAACCTTCTTCCTTCACGCGGCGTTGCTCGGTCAGGGGTTATTGCCGAAAATTCCCTACTGCTGCCTCCCCACGTAGAAC
+
.-,.(.()1-,01/4*,+(*1.110833.513033/8-,,()&('+*(')+),,.216+4020527,.72,+7-*-*)).,.'))+,+0.*,$)))'--0/4++-01/:51'3,//-.+0,(*+*1,10**&*13.5/6-021+&'/.2-2-,.27;2+*)(,(*-,*-/&3)/'+)5.5&2&+)--751054;403+60/(++-822.('301,.+.6461595,*)'7.6;:0.24;345;45+/)00172%%+./61,,+',-5:6:98438)(***(++-11+,/-32.&.-.-.-1'+-3-*+,-.-,47<8235221&,+,333--+.+()%(*/-..,6.220/--+,+&$')+0''&(*''-2.-/.-)'(&%)%$%&$+-0531.138/*2*7,.,14969</23;93-8-9,1)3.45510&)+-)%%&%,+*+(**+0300-3-9.13655955/65566758)%),+.,../0.//45857885/290344276..+(****)**,&((,:<;88785*,6/;48;544012//1;4.(/-/1;5:8,+,./55.*&,-&*'-),,35736:6,+30'.)*0370/8,*)40;;66:;65733+&0/*5./0./.4'*60)++$%'*,,5+2/-.10067)/%--+0.303-/65.135.6)2-...4-03334535665<90.*)*(*+71664333),(0.,+1835<-6.+00+,.650.(,-;42(871//10+-..1062:/0*'(,(-/56599,)&&'%)/195-12949:0;/-49432323632213.56)-'$0+++/%)%++/0031++%&'+-,22331((&))*.//863.441,/).*)+(-+.5))**(/*+536,-*(&((*'+&.+++*1226,+-,-66780380./.062266,%(##$&(%.65751739;;:8/*)''*+*0334525219*/+,*012761-+())'(+00+*.2/8460023*'+0.2;2,0*09889-.00*0.,'16137531/../01703889<*0(,)*..,-.),($))2;8+21743.,1994.31427<978;/&,*(&())9*$()+,5+)&,7300-$-++17.359-35.4.)(,-++(*+-.2,4)$(,-00.,,
