# Supplementary material for: De novo species identification using 16S rRNA gene nanopore sequencing
Source: PeerJ. 2020 Oct 21;8:e10029. doi: 10.7717/peerj.10029 (PMC7585375; doi:10.7717/peerj.10029)
Supplement: Supplemental Information 3 [file peerj-08-10029-s003.zip › pass_fastq_runid_2c9cf7bc05858273f10e7d7ec552fc0bd742dc3e_424.fastq]

@bfbd79ab-e177-4587-bad8-e5d570910704 ch=90 read=128843 start_time=2019-12-13T16:07:18Z barcode=BC01 runid=2c9cf7bc05858273f10e7d7ec552fc0bd742dc3e
GGTATTGCCGTTCGGTTACGTATTGCTGCCGCGGTATTATTACCCGGAGGGTGCAAGCGTTAATCCAGATACTGGGCGTAAAGCGCGCAGGCGGTTTGTTGTTAAGTCAGATGTAACCAAAATCCCCAGCCAACCTGAGACTGCATCTGACTGTAAGCGAGGAGTCTCTCGTAGGGGGGGTAGAATTCCAGGTGTAGCGGTGAAATGCGTAGAGATCTGGAGGGAATACCGGAAGAAGGCAGCCCCTGGACGAACCGGCTCAGGTGGATTGCGAAAGCGTGGGGGCAAACAGGATTAGATACCCTGGTAGTCCCACGCCGTAAACGATGTCGACTTGGAGGTTGTGCCCGCCCGAGAATGGCTTCCGGAGCTAACGCGTTAAGTCGACCGCCTGGGTACGGCCGCAAGGTTCAAATGAATTGACTGAAGGGCCTGAAGCGGTGGAGCATGTGGTTTAATTCGATTTGCCGCGAAGAACCTTACCTGGTCAGCATCCGCACGGAAGTTTTCAGAAGTTGAAAGTGGCCCGGGAACCGTGAGACAGGTGCTGCATGGCTGTCGTCAGCTCGTGCCAATGAGAAATGTTGGGTTAAGTCCCGCAGCAGGCGCAACCCGCCTTATCCTTTGTTGCCAGCGGTCAAGCCCGACTCAAAGGGAGACTACCAGTGATGATGATATAAACTACAACCGCGGAGGAAGATTAGGGATGACGTCAAGTCATCATGGCCCCTTGACCAGGGCTACATTCTGCTGGTGGCATACAAAGAAAAACTGACCTCGCGAGGTAAGCCTTGGTGTACATAAAGTGCGTCGTAGTCGGATTGGAGTCTGCAACTCGACTCCATGAAGTCGGAATCCGCTAGTAATCGTGGATCGAATGCCACGGTGAATACGTTCCCGGGCCTTGTACACACCGCCAATCACACCATGGTGGGTTACCAAAGAAGTGATGCTTCTTCCGGGAGGGCGCTTACACTATTGATTCATGACTGGAGAAGTCGTAACTGCAAAGGTAACAGG
+
%*'%('$'''+21)2,4,-.3/,6*/2542)-+0/.-3+*(&(&*++*26,/1/76&)(++2,-/'&(-''*()983('&))*-*+(+'1.+./234%./-/315,12&((('&%$%$)./-*.12**&('/*20-*'(--245447./%%''$)(&((+*+'++..,,/,3'1+1.3-+-(*(,+,2+*19432*2/1-)((*)'-.674/--,-//3,*++(-,-22-/2+-')&&*,#$-,(+(,03:4(++5%&%%'012/-)$(%))''(&+,/.141(%*(2/.++.&5()'))&26,,27766396'&)).93454/,++++22521..0.,2217+.),2.)00)(('%'&)()/5/1/4*.//160.-.-1//),35170.27383)*-..4/,'++()$#$%%,,))+,1/640'-,)04///'(+/)),10/5(***4+,*54;43448/*%)&&#&&')*+,+.3/))-+372+)+)%,..76,%($*.-,-+./510+'''&%)&*+)$*),,)(,3.+0+56:3.6,2(0,00160.--/743-11..6&2...,,*'&*)&()&,/1-13<5;89997004,%$*')+-/8656333:-$%%&&)+,%%)))10.7<8898:82)''*1+'))-/,2)*+(&((03/443.-*&(''(('&'$)($'$#&%)*,')(.'()(*)&(.&*+-+86874,.-,*,05:8*,((+1.,*--.0/(+10)'')&&)(*),1--/,,*)(&224+'*(-0*/+--./23/2.*&*',6+.+,'($%$'&'&+*5-/601/0-.00/34+3-/3/4+,-,+,.-02314-..0/01111..146/4220//00-.41019;::21*''''$()%((1067<:::31406/+,(,'(($&%((*+.5-.*-),)'(&)4-0&$+&,',*&++,5*%*,(*,,+(&$%##&'*+5/)*/+70.0,()()*%+%()/,+%'.0362,)&')%'(%'%%%&%,-6.),+31+$2+
@7ddf418f-67a8-4854-b9ed-990a5447d13e ch=450 read=68962 start_time=2019-12-13T16:07:30Z barcode=BC01 runid=2c9cf7bc05858273f10e7d7ec552fc0bd742dc3e
CTCTACGGAGGCAGCAGTGGGAATATTGCTGTGGAAACCTGATGCAGCAACGCCGCGTGGTGATGAAGGTTTTCGGATCGTAAAGCTCTGTCTTTGGGGAAGATAATGACGGTACCCAAGGAGGAAGCCACGGCTAACTACGTGCCAGCAGCCGCGGTAATAGGTGGCGAGCGTTATCAGTTTACTGGGCGTAAAGGGCGTAGGCGGATTAAAGTGGGATGTGAAATACCCGGGCTCCCAACTTGGGTGCTGCATTCCAAACTGGTTATCTAGAGTGCAGAGGAGAGTGAATTCCCTGGTGTAGCGGTGAAATGCGTGAGAGATTGGGAAGAACACCGGTGGCGAAGGCGACTCTCTGGACTGTAACTGACGCTGAGGGCTCAGCGTGGGGAGCAAGCAGTTAGATACCCTGGTAGTCCACGCCGTAAACGATGAATACTAGGTGTGGGGGTTTCAACACCTCCGTGCCGCCGCTAACGCATTAAGTATTCCGCCTGGGGAGTACGGTCGCAAGATTAAAACTCAAAATTGACGGGGACCCGCACATTAGCCAGACATGTGGTTTAATTCGAAGCTTAACGCGAAGAACCTTACCTACTTGACATCCACTTGCATTACTCTTAATCGAGGAAATCCCTTCGGGGTTCGCAGGGTGACAGGTGGTGCATGGTTGTCGTCAGCTCGTGTCGTGAGATGTTGGGTTAAGTCCCGCAACGAGCGCAGCCCTTGTCGTTAGTTACTACCATTAGGATTGAGGACTCTGGCGAGACGCCTGGGTTAATAACCAGGAGGAAGGGTGGGGATGACGTCAAATCATCATGCCCACCCTTATTGGCAGGGCTACACACGTGCCACAATGGCTGGTACAGAGAGATGCAATACCGTGAGGTGGAGCAAACTTACAAACCAGTCTCAGTTCCGGATTGTAGGCTGAAACTCGCCTACATGAAGCTGGAAGTTACTAATCTGTGAATCAGAATGTCGCGGTGAATACGATTCCGGGTCTTGTACACACCGCCCGTCACACCATGAGAGTTGGCAATACCCGAAGTCCGTGGAAACTACCAAGGAGAGCAGCGGCGAGGTAAGTCAGCGATGCGGGGTGAAATCGTAACAAGG
+
/,1'*,-/**-+222&2534.-+,'/'&'&%()*,0,/52002332/2071,-2.//3/')*,0011216;:.44658876553,/01522,----37*,'(,23:31.-//-)20*,)1**.*/.,38.3--,#(%')./38676.////717938.0(%%'*-072,+--.15./1&'(5/+-/652.-*.,)')*/03,+,,((&,),('*-/8465)/()44+),-)()*)-.(')((-*/66778812(*+4+799879140//2451/1203/*&**')(&+'',,-31,*%140*%+*).0()3-+,420&&&((*,,'15*,*..-99;387440-+.+3-22111404626547/&(),,+,%*),*,05.4+%()+1/)1*(,-18&0%&+/-*0//161.3:966225)+,1/-)'*.)12445876432397642467,/932//425:631+,,2/,2564467554,*2-3,23949611;113/(&&',116//,/10-+,+,/6511615-&),+/1+:;,8283*)%((++)(-&&*+-*/-1238<:/7670+**((,)7,1/0.240.22102,*)%$&%%+,/1.5+%%*'*,131.,/0.7,4+2+(&%*)((18)485,12)(/%##%)-4.447137669766040.35)+437724333240//&-()&*2/408677181,/25-,25261157580-04)/8244/:.()01%%(&.93-9,)1),-,-084552++**(+./.*/2/08120*'%'*,-+.,*//)0*0++/43+55594122.;/-.5:979244,$))',+'-0((%%-,(()**%''+)*,4+*+1-+/)((.34340,))((*00-6,')-2'4)(%+*(.(&))2*,$$%&&&%%2..24-/+-06:'1)*1,0.-07793,61/88785,+,,./1.*+-./((&+4..'&$''()+//8441149.-+**5/51/-5/&&&&*22('/54/6...64...0977;85673/.///655,(*.0*./-8/,/2,+-10048.13&*+%('%%#%%*)+%&$$%++-2-+*++-0+-,,*'*&$*+'.280...'(&($.%%$%*)0
@57f36457-9159-42c2-ae49-76690cebe828 ch=294 read=167965 start_time=2019-12-13T16:07:35Z barcode=BC01 runid=2c9cf7bc05858273f10e7d7ec552fc0bd742dc3e
TGGTATACGCCCGTTCAGTTACGTATTACTGTACTGAAAAGTTATCCAAAGGTATCTTTATGTTGTACTTCTATTTAAGGTGCTGATATTGCTCCTACCCAGGAGGCGGTAAAGGGTACACTGGCAATGGAAACCCTGACCCGACAACGCCGCGTGGAAAGAAGAGTTTTTTCGGATTGTAAACTTCTGTTATAAAGGAAGAACAGCGGCTACAGAATGGTAGCCGAAATTGTGTCACTTTATTAGAAAGCCACATGCTACATTACAGCAGCCAGTAATGCGTAGGTGGCAAGTATCCGGAATTATTAGGCGTAAAGAGGAGCGGAAGGCCAGCAAAGGGTCTGTAGTAGAAGCCTGAAGCAACTTCAGTAAGCCATAGAAACCAGGCAGCTAGAGTGCAGGAGGATGTTCCATGGCGGTGGGAAATGCATGTGGAATATATGGGAGGAACACCCAGTGGCAGGCGACGATCTGGCCCGCAGCGGCGCTCAGTCGAAAGCGATAGGGAGCAAATGGATTAAGATACCCTGAAGTAATTTTTGCCATGAAGCGATGGTACTAAGTGTTGGATGTCAAAGTTCCAGTGCTGCAGTTAGCAATGAAGTACTCCGCCTGGGTAAGGTACGTTCGCAAAGGAATGAAACTCAAAGGTGTTGAGGGCCGCACAGAAGCGGTGGAACATGTGGTTTTAATTCAGGCAACGCGAAGGAACCTTACAGGTCTTAACTTGTATCATAAAGAGGCTCCAGGATGGGAGATGGCTATATATGAGAGGATACAGGTGGTGCATGGTTGCCGTCAAGCTCGTGTCGTGAGATGTTGGAGTTAAGTCCCTGGCAGGCGCAACCCCTTATCATTGAATTACCATCATTAAGTTGGGACTCTGGCAGGACTACCAGTGACAAGCTGGAGGAAGGCAGGGATGACGTCAAATCATCATGCCCGCCTGACCTGGGCTTCCTGCCGTGCTACAATGGATGGTGCAGAGGGGCAAGCCGCGAGGTGAAACAAAACCCTCGGAAACCATTCTCAGTTCGGATTGTAGTCTGCAGCTCAAACTACATGAAGTTGGAATCACTGATAATCGCAGATCCAATATCGCGAGTAAATACGTTCTCAGGCCTTATACACACCGCCCATCCACACGAGTTAATGCTTGCAGAAGCCAGTGGCTAACCGCAAAGAGGAAGGAGCTGTAAGGTGGGATTGGTAGTTAGGAGTGAAGTCGTAGCAAAGGTAACGG
+
&&0121*-&''''050../6./%1&0)$)-%'$)20/0,'(04%1,+()'&$-,/1370%.&()$%$'.//)%''%(&)'+(0((+&&2*$&'-)&%*%('+-')+*(*)))'&&%(&'&%%*1-310,)'-+*0&$%'-+((()1'&#(&%%')''**'%,*)&)2/899+*%+%6*&)03/)()$)'1-..53*/,/3,-3-+-2+3.'')('&*&522,/.+')'%'&&$$%#$&(*)(.--(,-+(*-0/()&)+,-.4/)+('('&&%$%,.)*'1',+*,+*,,0'$&')2-101.2-(+)'($$$'-5/)'*,$**()%&'&&$#&*40&**'(((',&,*'%)*&')'',)$&'(&&*%((-18/4612,**1..0.,*('*+*,***,+/+1-)+6.*#)-+'&'(&,./.%)$-(')(+*-./)1(%)-,'(','%*((&&&,%%%&*--+()-(./0,.122442:2*-,','*,-1356747#)&').+#''*2/',-0;:,(/')2+*)/9689*)(&$%',3)2650*-3.1)//%(*(*(/()*'()).+/./225+,++4),)/-')*877656(,/**''),*#()&(')*9:/3;84,)(-+'%+*/+5:5)1**(&))2/,'2.-08+*&*)+))**$/0*.4'*+/,((()*(1247(00+/)&%+099,,4.:0*%$)&**((*%(&**202/5-.'&+//.3&''((&*(*,.0372(&*-*+-+,*./0/0+(&())/,-1.,+'()()$))/06:66852842022.*,)%%'&'()&')*3--,--02426193360)()0420*,3/(%%),1-51-0-&/71)2402.%),('((%(+3,45//30*)+)+-/+.//1%('%.40.'$(&%&.,-172../0.,*&(*.85*16+.251.)**/9901---+-.18.'.6/1*894-2($&+&'$#'&&(%)**..501502+)(+.//*,*(&&'''*.(('')+*--.)&()'&--&()$&+1+/<8884*,*.09.14+4+%+0057544(,/./&()()'(''%'$(&),12:7,$'(%&().**&''(506(0(,)43+-(&&'/11,,8/164./'/52935+0+1-.*,2%''('++'$%%&**.(6)))((0)%*%%)((*,%+(&&''-229+--6)('((+,(+%''.,,.0()+*01(0+(&/,,3-&-+%'')+*(*.%+)%125(+()+**%)
@a04e91fe-e5d7-4110-89cc-ffcf3f4c4cf6 ch=323 read=99808 start_time=2019-12-13T16:07:35Z barcode=BC01 runid=2c9cf7bc05858273f10e7d7ec552fc0bd742dc3e
CTCCTACGGGAGGCAGCAGTAGAAATTTTTTTCGGCAATGGAAACCCTGACCGAGAGAGCAACGCCGCGTGAAGGAAAGAAGGTTTTCGGATTGTAAACTTCTGTTTATAAAGGAAGAACAGCGGCTACAGGAAATGGTAGCCGGGTGACAGTACTTTATTAAGAAGCCACGGCTAACTACGTGCCAGCAGCCTGCGGTGATACGTAGGTGGCAAAGCGTTATCCGGGGTGTGGGCGTAAAAGGAGATGGTGAAGTCGGTGGCCAGTAAATCTAGAAACCAGGCAGCTAGAGTGCAGGAGAGGATCATTAAGATTCCATGTGTAGCGGTGAAATGCGTAGATATATGGAGGAACACCAGTGGCGAAAGGCGACGATCTGGCCTGCAACTGACGCTCCAGTCGAAAGCGTGGGGAGCAAATAGGATTAGATACCCTAGTAGTCCACGCCGTAAACGATGAGTACTAAGTGTTGGATGTCAAAGTTCGGTCTGCAGTTAACGCAATAAGTACTCCGCCTGGGTAATGCGTTCGCAGAATGAAACTCGAGTTGACGAGGGGCCCGCACAAGCGGTGGAGCATATGGTTTTAATTCGAAGCAACGCGAAGAACCTTACCAGGTCTTGACATACTCATAAAGGCTCCAGAGATGGAGAGATAGCTATATGAGGATACGGGTGGTGCATGGTTGTCGTCAGCTCGTGTCGTGAGATATTGAGTTAAGTCCGCAACGAGCGCAGCCCTTATCGTTAGTTACCATCATTAGAAGTTGGGGACTCTAGCGAGACGCTGCCAGTGACAAGCTGGAGGAAGGCCAGGGATGACGTCAAATCATCATGCCCCTTATGACCTGGGCTACACGTGCAATGGATGGTGCAGAGGCGAAGCCGCGGGTGAAGCAAAACCAAACCATTCTCCAGTTCGGATTGTAGTCTCTGCAACTCGACTACATGAAGTTGGAATCGCTAGTAATCGCGAATCAGCATGTCGCGGTGAATACGTTCTCGGGCCTTGTACACACCGCCCGTCACACCACGAGTTGATAACGCGAAGCCGGCGGCCCAACCGCAAGGAAGAGCTGTCTAAAATTGGGATTGATGATTGGGGTGAAGTCGTAACAAGGTAACCGG
+
./3.*,..:8..1//11//2-+.-,,378;1-53;98:840'*.'+.,,+60++((((*+87746;688986540-0)'++.5/8./019/2-+'+2&23:486188,,.8-*3-*).66//-.0./13',')-*()-0,-.2(+,,+-+$%'),/56+2+3)$')&+*,+0,,-2826676999200,&+)($&'(('&&118554./--40-2-+./173/5,'0/+,*/-8732,497*(($&%%&$$$$$$$#)$$##$%($&%)'&&%&(,52-7/,+*+,--12/001/'2,**+)'')+)++-*(,294:/0--,-,./0:9/64..67865-3/6435630700736993893:-*(+*.0;:;3221/*/+.-./269444235516'(+03&)+.),-.267'(,,5:520./)4++*--.6;**'/011.6,+,1:9677<2-)),)(*,/0:5),,0-0,3.324.3/-)-55&.-%'*,.4.:/7/134+&&*$/()*/0/2201+-.1.3(3,'46,/-((+),148127--*..,-4.&+42+48('--311037<:9-,++20%(+1/<;-4;8;7,-)(*.(*'''+,,.5.,&''-*&($)&0/0012-,---.,07..41/5*((*++9920-,+0-.444482632**-3-0'0)*1//,-.122811198883667822././051346&22&%'/4340271-/059+*20-.+%.62,2100/+4)'(0,9<9:9519.&())+9-8:52242)))**1..+(('*/2.11014+,)('/+(.(('(('-$16+/2679896682-0156374.:2-,///2168/28731,,'*('''',,697654566/.))*,',.*/40..(/(*.+*+5;5-20'+5)/6:;65.+*+.;9/1,-1-/16331*,/1,/.002(-+*.,1-+7,,4937746200(..033/&)**848,-/./3587:4:667;7242381./,6244/7./.2/1/3:2480,-.--)-.,..253/-,,0--(-')0.0859,4,4-'+'*),,.5).(+&%*10(311./()**-71/4/0+**&/)&()-,051.01+..0/&&')),7:970
@71909eb6-8d5e-4d30-8e4b-2f60fc3bfc9a ch=73 read=126690 start_time=2019-12-13T16:07:48Z barcode=BC01 runid=2c9cf7bc05858273f10e7d7ec552fc0bd742dc3e
CCGGTTTTGTTACGACTTCACTAATCATCAATCCCACACCTTAGACAGCTCTTCCTTGCGGTTAGGCCACCGGCCTCAGATTATCAACTCTCGTGGTGTGACGGGCGGTTATTATTAAAGGCCGGGAACGTATTCACCACCGCGACATGCTGATTCGCGATTATAGCGATTCCAGCTTCGTAATAGTCGAGTTGCAGACTACAATCGGAGTAATGGTTTTATGGGTTTGCTTCACCTCGCGGCTTCGCTTCCCTCTGCACCATCCATTGTAGCACGTGTGTAGCCCAGGTCATAAGGGGCATGATGATTTGACGTCATCCCGCCTTCCTCCAGCTTGTCACTGGCAGTCTCGCTAGAGTCCCCCCCAACTTAATGATGGTAACTAACGATAGGGTTGCGCTCGTTGCGGACTTAACCCAACATCTCGACACGAGCTGACGACAATTCATGCACCACCTGTATCTCCTTATAGCTATCTCTCCATCTCTGGAGCCTTGTAGGTATGTCAAGACCTGGTAAAGGTTCTTCGCGTTGCTTCAGATTAAACACATGCTCCACCGCTTGTGCGGGCCCGTCAATTCCTTTGAGGTTTCGTTGCGAACGATACTACTCAGGCGAATTACTTATTGCGTTAACTGCGGCACTGAACTTTGACATCAACGCGGTACTCATCGTTTTACGGCGTGGACTACTAGGTATCTAATCTATTTGCTCCCCACGCTTTCCGGGCTGAGCGTCAGTTGCAGGCCAGATCGTCGCCTTCGCCACTGGTGTTCCTCCATATATCTACGCACATTTCACCGCTACACATGGAATTCCGATCCTCTCTGCACTCTAGCTGCCTGGTTTCTATGGCTTACTGGTTAAGCTTCGAACTCACCACAGACCCTTGCTGCCGCCTGCTCCCTCTTTACGCCAATAATTCCGGATAACGCTTGCCCACCTACGTATTACCGCGGCTGCTGGCGGTTAGCCGTGGCTTTCTAATAAGTGCCGTCGCTCGGCTACCATTTCCTGTAGCCGCCGTTTAATCCCTTTATAACGAAGTTTACAGTCGAAACCTTCTTCCTTCGCGGCGTTGCTCGGTCAGGGTTTCCCCATTGCCGAAATTCCCTACTGCTGCTTGCCTCCCGTAG
+
,2.,./),*02(),+.503.,')1+./885;096)(-)3214001.)''&((...//./3/9.-47;:201')+-.*'(&-/-1.2++)+*,.36:997222*0,*,,*)*/*%*((,)4034(,&*(,3447<7021&,5,7*++++01,++/,/023133/-,,--13,/(($,/26.20*.0565,),0836330-())2'&$)'%$(*.-+3/:;-266<24;1)+1;2149023-,+,271*-0.14-,3//1445::52/32,,-&.()+.+1((((+*()05//./47+6:9241000/74;0,.858881574).3:::6/12*$(-+./0+(&*'(&666374382')+.1051811-0,0-..,-/-9,,-*.+,,/56.3*875;40-,..56;1409*,/,3+/+*,303--)+'((&)+--////030/3+)%%'*%&&/166923446842%&'),0333350.-++))-8652''%%%%$%%'%(+*,.*-.,,,-44413*.8+*,-53475.212+"%2.8*'+2+57/),//136179/3:.,-1,/0003-35('-.+7/:1)*+)((++*:.4,05,-*+-,)%))./--.0'0.-,*,.+)*,2+2/./2050301,-*0/+2445:828;-,.,/1144**)1))+,,57788.7($&(1/,02920++-4)-(*)-075:35)()1*)./-73,(,*,0:/4(*+*(*,--/113/52+)+*-1310/4.,,./33//2158;4,/1776587:4765/79992,(*(*))*.72,6761.5++(''-0/0/0.-/+,/.*+-00--,',,-+'.1356:4525:1-0/207/-9*-)+$')3*%'&/((***/*&(+),(*+881,1)/0247036+)*+.7--/6;4,.,(+')(/64020203-4),*+,+(,,'(2-.-+$,)+989:787:898:605*)-+/,.120200*,-('&)/+3+%*&(0480&/./5523010'1421//-()(,*+01+54'&')/1*-83./.0*)+/,/94,-,+2+)11.595;6:;:9100'+-0+,/,)*+..;.2)4:52<139:-'*($,+(*--..4/)()+,+)-(&&&'-1-18,,103
@9be25128-1ab7-4d9e-be72-5685586c8b4c ch=478 read=94436 start_time=2019-12-13T16:07:43Z barcode=BC01 runid=2c9cf7bc05858273f10e7d7ec552fc0bd742dc3e
CTCCTACGGGAGGCAGCAGTAGGGAATTTTCGGCAATGGGGAAACCCTGACCGAGAGCAACGCCGCGTGAAGGAAGAGGTTTTCGGATTGTAAACTTCTGTTATAAAGGAAGAACGGCGGCTGGGAAATGGTAGCCAGTGACGGTACTTACTATTAAGCCACGGCTAACTACGTGCCAGCAGCCGCGGTAATACGCGTAGGTGGCAAGCGTTATCAGGTATTGGGCGTAAAGAGGGCAGGCGGCAGCAGGGTCTGTGGTGAAAGCCTGAAGCAACTTCAGTAAGCCATAGAAACCAGGCAGCTAGAGTGCAGGAGAGGATCGTGGAATTCCATGTGCTTAGCGGTGAAATGCGTAGATATGGAGAACACCGGTGGCGAAGGCGGCAGTCACAGCTACAACTGACGCTCAGTCCCGAAAGCGTGAGGAGCAAATAGGATTAGATACCTAGTAGTCCGCGCCGTAAACGATGAGTACTAAGTGTTGGATGTCAAAGTTCAGTGCTGCGTTGCGCAATAAGTACTCCGCCTGAGTAGTACGTTCGCAGAATGAAACTCAAAGGAGATTGACGAGGCCCGCACAAGCGGTGGAGCATATGGTTTAATTCGAAGCAACGAAGAACCTTACAGTCTTGACATACTCCTCTAAAGGCTCCAGAGATGGAGGATAGCTATATGAGATACAGGTGGTGCATGGTTGTCGTCAGCTCGTCGTGAGATGTTAGGTTAAGTGCGCAACGAGCTGGCCTTGTCGTTCGGTGCCGTATTAAGTTGAGGGACTCTAGCGAGGACTGCCAGTGACAAGCTGGAGGAAGGCGGGGATGACGTCAAATCATCATGCCCCTTATGACCTGGGCTACACACGTGCTACAATGGATGGTGCAGGGCGAAGCCGCGAGGTGAAACAAAACCCATAAAACCATTCTCAGTTCAGTTAGTCTGCAACTCGACTACATGAAGTTGGAATCGCTAGTAATCGCGAATCAGCATGTCGCGGTGAATACGTTCTGGGCGCATGCACCGCCCGTCACACCACGAAGTTGATAACATGACCGGTGGCTAACCGCAGGAAGGGGCGCTGTCTAAGGTGGGATTGATGATTGGGAGTGAAGTCGTAACAAGGTAACCGG
+
-2131*3(56.143043)-.,('%)(-6:;-1;0.8+.33(-3,46-++01:0,+'+-/6101;/../26721--%%)//2-))*1'2())/.*+6.8919100:820.0.+071/9.3.-,*(*13-,6+,..35'))+*,'&'$'('&','*--(''*55360/050012387492.31/01'%)))+++&)&''')+,,./+.,(()(+(*6%*'*'+-1761+*-/,'&--*)+499291(*)%,1*,,31/+//-192-383+*(%'#$%-)0&..52'-.22/+28+26../,'*+./(),.0601,+,.06585)/++2+5,8820,+$$+&$(-073+03+)+++,('+../.0--(0..60*+(*(&&&'(-*)&'*+0.('$%++,4/.,,-048979.12201*-2)'(21-&/''/02<;:7895290027616)+,986171+./19999;55101/0,.049;837446676:8:989725::69::;9/3&*$#&')),*+////0030-3834,+,'.512-0710111475.,82-0:04-*+&&'5/7600%7+180+/0258.60878;42/*-&*+5.9:88988.30,*)%+(*1*+4+(&%&('(),-1.125411.1')$&+2/+00/4,++,,-:9/-,+)1,+**+,943.*.54712312432448365;125766-/00*251175-&,6-6-%051205++('#(,31,''&%&&&('--00.1/&(%('+/(1-3923//.,%0190643)'+0&$*',,1,++&*)&*'0/+,.3;0//+.+,)(333/16550..4620149866./1,)*502/34:278/13..,*'+,.582/1150371322376(2.+*1/5.//.2.).*((+0+-,65-,(%%),9:57;98;878/46<8).0.*)66344172226'555824..+*2/709877&&&'$(&(*,()*+76801332100')(&%&'&%'))6+))(('(%)%&$&')5/581+2232.0902+,'(5,')0/62.)(*.6/::222*+0*,)/-*./,)*()),-.05402.+,))39/19-001/6438.&'*+03+.0376-*)((*12:9;7:
@1c45d17c-d4b8-429e-a267-9e454b0c4d7c ch=128 read=269769 start_time=2019-12-13T16:07:44Z barcode=BC01 runid=2c9cf7bc05858273f10e7d7ec552fc0bd742dc3e
CTCCTACGGGAGCAGCAGTGAGAATATTATTGCACAATGGGGAAACCCTGATGCAACGCCGCGTGGTGATGAGTTTTCGGATCGTAAAGCTCTGTCTTTGGGGAAAGATGTGGCGGTACCCAAGGAGAATACGGCTAACTACGTGCCAGCAGCCGCAGTAATACGTAGGTGGCAGGCGTTATCGGATTCTGGGCGTAAAGGGAGCGTAGGCGGATGATTAAGTGGGATGTGAAATACCGGGCTCAACTTGGGTGCTGCATTTCCAAACTGGTTATCTAGGTGCAGGAGAGGAGAGTGGAATTCTAGTGTGGCGGTGAAATGCGTAAATTGGAAGAACACACCAGCGAGGCGACTCTCTGGACTGTAAACGCGACGCTGAGGCTCGAAAGCGTGGGAACAAGCAAGTTAAGATACCCTGGTAGTCCCACGCGCCGTAAACGATGAATACCTACTAGGTGCCGGGGTTTTCAACACCTCCGTGCCGCCACTAACGCATTAAGTATTCCGCCTGGGAATTACGGTCGCAGATTAAAACTCAAAGATTGACGGGGACCCGCACAGTGGAGCATGTGGTTTAATTCAGAAGCAGCATGAAAGGCCGCCCACCTACGCCGGCATCCTTGCATTACTCTTAATCGAGGAAATCCTTCGGGGAACAAGGTGACAGGTGGTGCATGGTTGTCGTCAGCTCGTGTCGTGAGATGTTGGGTTAAGTCCGCAGCGACGCAACCCTTGTCGTTAGTTACTACCATTGGTTGAGGACTCTGGCGAGACTGCCTGGGTTAACTCCAGGAGGAAGGTGGGAATGACGTCAAATCATCATGCCCCTTATGTGGCAGGGGCTACACGTGCTACAATGGCTGGGTACAGGAAGTGCAATACCGTGAGGTGGAGCCAAACTTTAAAAACCAGTCTCAGTTCGGATTGTAGGCTGAAACTCTCGCTACATGAAGCTGGAGTTACTAATCGCGAATCAGAATGTCGCGGTGAATACGTTTCTCCCGGGTCTTGTACCTGCCCGTCACACCATGAGAGTTATGCCAAGTCGTGAGCTAACCGCAAAGGGAGGCGGCGGCCGAAGGTAGGGTCCGGCGATTGGTGAAGTCGTAACACAAAGGTAACCGG
+
)(,'$#(%,($)*05655+-+)).+)((%**(*./4;:83*(',+/;(()*'%%((-,/5)4272.0'('$&()793.(9/9811/90-.22776049/+/3*).,)+-(()(')/./24+10*,+*)-**+0/-./50212'2+0;*&(''./',#*+/**'//1/*0/,751059:5<531&,#0('&(.63569;,,4+%')420240/5247.8-6,362:59:44-42**&1+-83323*/*,0-844499981.9,3.(,***,4,8../++%((+-&/,()).3++)*,13222404.-4//'42/775/:3..:843(')*+-*.*02301-09&%*-*+,++(,-210.26/430-)3*)%$)121011126666(**()+./,,,()+.3&,)&(*3),*00337+*)1123903+(*).,6775790*(%&''*'&*'()/-*+/--'&'.,*/63+.,.+,-5-.('***))-5-1/121-..-6.*()+182/-/30.0.&(%,-21994)(%%-214<80,00'.,'*40223,.922491,-*&&&$','(,220+,5*60*'*),((-,)-,+,&&..7)+)-.)++&#-.+*,+-2+(.,,/'%&*,.05-.-,+0,0+,*)+'+--+04385)-32&/./3-4-..1,0.,7656611/75:432..-++,.83746728563372-/-.3.2.2+122),0(,&%(%',&151.703402-)*.//11(58,4(&%,()&*)24543./+()*)*,-284355.4.)((1&'6/,4.,+()((+(%+-05654549833225*,(-2+*-('(,+*&&''22,.*(*&('./621,4-+142211)&()$((()')*,+-*,.85732.6*-60/05297/-.+.7:71.6&',//9+-2;446014.1)/2+-4-:5/-0(/).,2648705--,/)((*/**),))+.1/.0/..)+1/02/*+)+0)(1+%(),3((++,*+-((*5*&('),*)-1&%..,0,/1''%%(&-,1-,)/(,*)).*+)(.4$&+,40503'.+*')-*&.++410+,,*/,+*+),*(&/,.%+(,)&(())(+,65-*)*07/-805;9;99
@f51e481a-f6b8-4a99-ae10-e4ad91abdc80 ch=88 read=261266 start_time=2019-12-13T16:07:43Z barcode=BC01 runid=2c9cf7bc05858273f10e7d7ec552fc0bd742dc3e
CCAGTTTACCTTATTTACGGCTTCACCCAATCCTTTGGCCCTGCAGCCCGGCCTTGCCTCGGCGCAGTTGGCTCTGGACTTAGTGTGCCAGCTCTCGCCGTGGGCGGGCGGTGTGCTGCAGACCGGGAACGTATTCACCGCGACATTCACAGTTCGCGATTACTGGTAACTCCAGCTTCCTTAGCAGGCGAGTTTCAGCCTGTAATCCAGACCGAGACTGGTTTAAGTTGGCTCCCACCTCACATTGTGCATCTCTCTGTACCCAGCCATTGCCAGCGTGGCCCTGCATAAAGGGGCATGATGGTTGGCAATCATCCCCACCTTCCTCCTGGTTAGCAGGCTGATCTCGCTAAGTCCTCAACTTAATGGTAGTAACTAATAACGACAAGGTTGCGCTCGTTTGCGGACTTAACCCAACATCTCACGACACGAGCTGGCGGCAACCATGCACCACCTGCCACACTTGTCCCGAAGGGAATTTCCTCGATTAAAGAGTAGTAGGATGTCAAATTAGAGTGGAGTTCTTCGCGTTGCTTCAGATTAAACCACATGCTCCGCTACTTGTACGGTCCCCGTCGAATTCCTTTGAGTTTTAATCTTGCGACCATGCTCCCCAGGCCGGAATGCTAATGCCGTTAGCGGCTGGCACGAGTGTTAGAAACCCCACCTGAAGTATTCATCGTTTTGCAGCGTGGACTACCAAATTATCTAATCCTGTACAGCACCAGGCCTCAGCGTCAGTTGCAGTCCAGAGAGTCCTTGTAGCTAGCCGCAATTGTTCTTCCTAATCTCTGCGCATTTCCGCCGCTACACTAAATTCCTCTCCTCCTCCTGCACTCTAAGATAACCAGTTTGGAATGCGCAAGTTAATTGGTGTTCACACATCCCATAATCATCCGCCTGCTCCTTGCCTTGATAAATCCGGATAACGCTCGCCACCTACGTATTACCGCTGGCTGCTGGCGCGTAGTTAGCCGTGGCTTCCTCAACCAGAGTGCCGTCATTTATCTTCCCCAAGAGACAGAGCACACGATCAAAGCCATCACTCTTTTTGCGGCGTTTGCTGCATCAGGGTTTCCCCGGTGTGCAATATTTCCCTGCACCGCTTGCCTCCCGTAGAG
+
)+&)+4/,.1,4*,40+*-,,02)&''%0+46.-6)0(01)&%&&$('%'%&%%%%&&(('%')-),2-'*-))#'+*&%$&,,,0-/51.1..*)%$#++'(&%(,(&))))*&')*.*/125)5*,,-58050/.57.1456+10,&')/2;41/.*8+'+(%%*(-,,1&%&&)91&)(%'((++*,(++22+**-)''')-/0/%%(67-,///5-1/*&&$(',&(,-.4,)100+()$&,*.+-./2+*('*&)')-)&)/.0.)&&$&)-*'('',)&#'%#*.*-,+&,&&((-225/3+)&(',99.87+&*)*445,2/,*')*$$%((-)$%%+129/..30-354//(/()(2*,.,+++-./)+),(/6855.0+(,+:03,.01.4:++-3.*$'%($41*/+2333+*%'')&%'')%**4*(&&((%.,%(')+06)-6-/14*.()0+*,31.(&+''&%%+-**(*//2.5*20',(+*),+..)--1/.)&*&(&%%+./--5;748/))(++&&()&''*4,38585./.,...61))3%(+/-,*.()*.291+-3&&-*5+%(&%'%.,9<7+95-/0)),-01*)(,,-*)&&1/.'3)/3,'++'-/**-*+++)1(,)%++//-*&++-/6*'-+%,2,'$+(.,*/)*+/8/+.0,345)%&$))*,,,,++&0,0*1*1+1525:45/($&#&'+,,-9/461),-.+10253-7,%,'')0()'+(&(),())**)%$#$#'($'&'-,+484.,0*&,,**,)'&(&'&+2+-&$))()/()%''%&-)0,-()'()*3*,63.,,+,,1-+')+*1)0+$1+5*/4,1(&'#&%+)2/,$%%&)''&*)')()/*;3,%--523(0+6.)/)'(00','$&%'''(+.)'+-(4-5636.',-.0591392,.,.-61055')&1,889949,)(*%*(./8.,,/-1(--/521,+&$,'')%%*(/.*./005)+05727490+*()(-,&,'%%$%&,-244'+&$)()41(**(&&'(()*(*&)'*($$%$&(+7,15/,6(1..''&(&),..70%'*()+)*')(,*')*(+..*38()/-0$&
@da94442b-f34e-4111-942c-692e67542f6e ch=27 read=70311 start_time=2019-12-13T16:07:41Z barcode=BC01 runid=2c9cf7bc05858273f10e7d7ec552fc0bd742dc3e
CCAGTTTACCTTGTTGACTTCAGTCGCTGAATCACAAAGTGGTATTGGCGCCCTCCCGAAGGTTAAGCTACCTACTTCTTTTGCAGCCTCCCGTGGTGTGACGGGCGGTGGTACAAGGCCGGAACGTATTCACCGTGGCATTCCTGATCCACGATTACTAGCGATTCCGACTTCATGGGTCAGTTGCAGACTCAATCGGACTACGACGCGCACTTTATGAGGTCAGCTTGCTCTCGCGGAGTCCTTCTCTTTGTATGCGCCATTGCTTGGCACGTGTGTAGCCCTGGTGTAGGGCCATGATGACTTGACTCATCCCACCTTCCTCCAGCTTATCACTGGCGATCTCCTTTGAGTTCCCGGCCGGACCGCTGGCAGCAAAGGATAAAGGGTTGCGCTCGTTGCGGAGTTAACCTTGTTCTAGCACGAGTGGCGGCAACCATGGCACCTGTCTCACGGTTCCCGAGGGCACATTCTCATCTCCTGAAACTTCCGTGGATGTCAAGACCAGGTAAAGGTTCTTCGCGTTGCATCGGGTAAACCACATGCTCCACCGCTTGTGCAGGCCCCGTCAATTCATTTGAGTTTTAACCTTGCGGCCCGTGCCTCCCCAGGCGGTCGACGCGCGTTAGCTCCGGAAGCCCGCGCCTCAAGGGCACAACCTCCCAAGTCGACATCGTTTACGGCGTGGACTACCAGGGTATCTAATCCTGTTTGCTCCCCACGCTTTCCGCACCTGAGCGTCGATCTTCGTCCAGGGCCGCCTTCATACCGGTATTCCTCCAGATTCATTTCCACCGCTGCACCTGGAATTCTACCCCTCTACGAGACTCAAACGCCAGTATCAGATGCAGTTCGGTTGACCCGGGATTTCACATCTGACTTAACGACCGCCTGCGTGCGCTTTACGCCTTGGTAATTCCGATTAACCTTTACCTCCGTATTACCGCGGCTGCTGGCACGGAGTTAGCCAGTGCTTCTTCTGCGGAGGTAACGTCAATGAGCAAAGGTATTAACTTTACTCCTTCCTCCCCGCTGAAAGTGCTTTACAACCCGAAGGCCTTCTTCATACACGCGGCATGGCTGCATCAGGCTTGCGCCCATTTGTGCAATATTCCCCTGCTGCCTCCCGGCCAGAATTTA
+
5/)-.:()0/.0'(&'$**)'&)*)((+/'1/.-/.4+**+0.('))&&$%.-+2+(&+*)*.244.211464047:5296*+*+'6,(*90%+-)+)'('&(011/5-/'$$%(-)0,,-1-3/000181/07-30:2/19/.+//812).,+/.+.65*-2.;.8.514596681/'+.).*8--,0/3563;33)4)*(%&+%'')',&+,31---)25.5%(*/4--.0/5,./)(),5()9.53/9://6877156228()()+-2012335430028-*)*)(&%-264;684452-.//,+,(-0.78,,997;5820.,()*-,//45-0)''+/002,+0/,,18386+/530/8489669596/'326,2.9886).00--)+++2686:33,0(**254/$$%$06)%($*(-(%''('2//3-1.)$$$&().5-/6-()&).54913'&%+,2+,./0;65648937)++,+0).63:,/5::90666511),%.*,,4+,/2.,1-,/1114./.36',%.'7769//+-++*,6,.7),5934.4'50667-&+,-85<705::4041;;.+)(&$$&((.-9/',$&('/88.'025*,//**)),,./.5/+/43233)2$)-&%)/16/2(-(.-'(.67592.2*-,..0/..-/0,34,%)/44675847548:5:4.//24010-/*'(.8,'),/43,*+().1-/*()+/5.0/)-0./-1331/..-8*+018142746;4#$$((),./003-,.(('(-')&&*-.,%,,-.0%,),3251302124-49--+/,&-&%-.368.10.../(.01030689552323.(*'%'$03*(--%-01*)./06222/5/9/.++-6.198774435-*+,**/+-(('%*3598;751)2*%#$%((''02+2:,21.4//-,,*1,015332.)+'*&'.:+/08.24/16968:6/,,*-&((&,3267727220796<.-/+,,---(*/-',+-0*.54/3:4-)/1:35-**))+()))+%2)&%*++--017/292,1+*)*)+,5/./1/-.*,,/2*5*)/*)2146*,63+$&$'%&(/0031,)((/0/18/70(+%&%',)(*)$+
@b67701b9-66fe-4c8e-9a41-a0b50ed26426 ch=66 read=134195 start_time=2019-12-13T16:07:39Z barcode=BC01 runid=2c9cf7bc05858273f10e7d7ec552fc0bd742dc3e
TCACCCCAATCATCGAAATCCCACCTTGGAGCAGCTCCTTCCTTGCGGATTTAGGCCACCGGCTTCGAGGTGTATCAACTCTCATTAGTGTGACGGGCGGGTATTAGCCTGAGGCCAAAGAACGTATTCACCGCGACATGCTGATTCGCGATTACAGCGATTCCAGCTTCGTAGTCCAGGTTGCGGAGCTACAATCCAGACTGAGAATGGTTTTATAGGTTTTGCTTCACCTCGCGGCTTCGCTTCCCTCCTGCACCATCCATTTAGCACGTGGCGCCAGCCCAGATCATAAGGGGCGTAGTGATTTGACGTCATCCCGCCTTCTCAGCTTGTCACTGGCAGTCTCCTTCCCCAACTTAATGATGGTAACCTAACGATAAGGGTTGCGCTCGTTGCGGGACTTAACCCAACATCTCCGGCACGAGCTGGCGACAACCATGCACCACCTGTATCTCGCCATGGCCTATCTCTCTCCGTCTCACCAGAACGCTGTAGGTATGTCAAGACCTGGTAAGGTTCTTCGCGTTGCTTCAGATTAAACCACATGCTCCACCGCTTGTGCGGGCCCCGTCAATTCCTTTGAGTTTCATTCTTGCGAACGCTACTCAGGCGGAATTACTTGTGCGTTAACTGCAGCACTGAACTTTGGCATCAACTTGCTTAAGGTACTCATCGTTTACGGCGTGGACTACTAGGGTATCTAATCCTATTTACTCCCACGCTTTCCAGGGACTGAGCGTCAGTGACCAGATCGTCGCCCTTCGCCACTGGTGTCCCTCCATATATCTACGCATTTCCACCGCTACACATGGGAATTCCCGATCCTCTCCTGCCTCTAGCTGCCTGGTTTTCTATGGCTTACTGGTTAAGCTTCCAGGCTTTCACCACAGACCACTTGCTGCCGCCTGCTCCTCTTTACGCCCAATAGATTCCGGATAACGCTTGCCACCTACGTATTACACCGCGGCTGCTGGCACGTAGTTAGCCGTGGCTTTCTAATAAAGTACCGTCCTCGGCTACCATTTCCTGCTTAGCCGCCGTTCTTCCTTTATAACAGAGTTTACAATCCGAAAACCTTCTTCCTTCACTTGGCGTTGCTCGGTCAGGGTTCCCCATTGCCGAAAATTCTACTGCGCCTCCGTAG
+
:2/.580+./2/,,%+))(43+(-),),*,'/('(*/1081))+,.43&5-)$6225/3606001-%$).,+0(*,4/*)*)+)-(&*-20235+/5744,.%/'&'))&&'+(.4&)((%..67133104:022386865/016<74-,,;)$%''+*)212''%**-+&)''(/(%)-20..((*$*54819/10'&+,)((()-,06/99.02'560:96-38;875:55/021.091/009.;.)*&&&'(.,970**0:'%&''1+-,'&%&$$(-8/+**0/./0+-42-0)(%&()%15)))*)*,7-:91+447:/),(&'(')*7.),-7..-6310+03.780,/*,+/*+-8;699:.0(%)2-,+0,3(-,.6,02668469673<87.5.4-.2-,).-1214',%-+.,,20+0.167;4+3923,--5:159//323--.''**/'0.,,.0332+0-/3656651250/,++(),),+,1//**+*)023/7()3+0+/+8999<:89434)-//--),./0;829/1+40243.-1/,----/03+1+-33/*.4,5.:12-662013:34-59.00/.-++,%(*-.33*-,.+-(')*++/0-.,/*..0.452/%-,+///29069015134/-')(&('&%*''(*,65879974;7*)&+++86:355176/74001..,0100/+'.3+&*.0:1()((67,-))1:5334*)36245(*-)*-0007,+'*+).0-.6447;34563446163-.413256897//-..3864(%+5,4411,.-..3))(-*,(*)+-21/1/37/12)+.(&.13253//0/82,*,))')),.*,())*-2/%-/5-0(0823;60//1.01259-$&,(&*)+17/56)(((1:252:7.03/53*1)'%(0,/)3-313./-3/5.12-02013(3),/((&(,)+.1/26563.+$'(.(639///9/122-.7-*&&*(,2-'*)-./+/'*.*7-21:915;355//*.)*(,-)-1/6721/0*+21,0/-2,+-+08/,325312+-88/985;::;987:/+()$+'*,+0...0&86714/(,.0520).,+))*-5502861(25/,'(*+3:*-75
@ff639e50-6e7a-49a4-a708-da160255e805 ch=101 read=220274 start_time=2019-12-13T16:07:55Z barcode=BC01 runid=2c9cf7bc05858273f10e7d7ec552fc0bd742dc3e
CTGTTGTACTTCGTTCAGTGCATGACGGTACTGAAGAAGTTGTAGTCTTTGTGTACTTTCTGTTGATTGCTGATATTTGCTTCACCGGGGAGGCAGCAGTGGGGAATATTGCACAATGGGCGCAAGCCTGATGCAGCCATGCCGCGTGTATGAAAGAAGGCCTTCGGGTTGTAAAGTACTTTCAGCGGGGAAGGGAGTAAAGTTAATACGCCATTGTTACGCAGAAAAACACCAGCTAACATTGCCCAGCAGCCGCGGTAATACGGAGGGGCGCAAGCGTTAATCCAGCGGAATTACTGGGCGTAAAGCGCACGCAGGCGTTTGTTAAGTCGAATGTGAAATCCCAGGCTCAACCTGGGGAACTGCATCTGATACTGGCAAGCGAGTCTCGTAGAGGTAGAATTCCAGGTGTAGCGGTGAAATGCGTATAGAGATCTGGAGGAATACCGGTGGCGAAGGCGGCCCCTGGACGAAGACTGACGCTCAGGTGCAGCTGATGGGAACAAACAGGATTGCGATACGGTAGTCCACGCCGTAAACGATGTCGACGGAGTTGCTTGAGGCGTGGCTTCCGGAGCTAACACGTTAAGTCGACCGCGCCTGGGGAGTACGGCCGCAAGGTTAAAACTCAAATGATTGACGGGGGCCCGCACAGAAGCGGTGGAGCATGTGGTTTTAATTGGTAAACGCGAAGAACCTTACCTGAATAGCCGATACGGAAGTTTTCAGAGATGAGAATGTGCCTTCGGGAACCGTGAGACCAGGTACTGCATGGCTGTCGTCAGCTCGTGTTGCGAAATGTTGGGTTAAGTCCCGCAACGAGCGCAACCCTTATCCTTTGTTGCCAGCGGTCCGGCCGGGAACTCAAAGGGAGACTGCCAGTGATAAACTGGAAGGTGGGGATGACGTCAAGTCATCATGGCCCCTTACGACCAGGGCCACATTGATGCTACAATGGCGCATACAAGAGAAGCGACCTCTCGCGAGAGCAAGCTGGACCTCATAAAGTGCGTCGTAGTCCCGGTTAGGTCTGCAACTCGACTCCATGAAGTCGAATCGCTGGTAATCGTGGATCAGAATGCCACGGTGAATACGTTCCGGGCCTTGTACACACCGCCCGTCACACCGCAGGGAGTGGGTTGCAAAGAAATTAGGTAACAGCCTTCGGGAGGCACCACTTTGTGATTCATGACTGGGGAATTGTGAAGTTGTGGCACTAAAAGGTAACCGG
+
"(()1+.-35:43438+02*,(&&$$'-))-1-5,('&&*)$'$&'#(,'%'%$'*054/4426/-/0.01.//-+,)$#&$&$'**24/'*/,,11.13487+*3+*3.((()-:/.5-,'*0/.26454-,--)45570994654*./2557'&*+**.33/7.8609(,+5.++,**35,/450'+%)'*0*%&'/50*+-0,%$&&'+%'%%%&$+&))*02-0-+-0,*'('*((%+(&,)%&(*..38/6/70,6.+.0/,.-+(#$&'**-3404.+4*'''(***0-.215;9760097/434/0,0+,))*,/)'+5-5,/7'(-.-0'(0-(+0+%/25486)6-+.12'/+,955322*)+,,:.6---*&&&%((*--22)*'./-/*4,3./+*1-.*-+,-/44.*00*./51)%''*+,.199:016.6*&.)(114:)'*.'2+,-3:/**0639'&&('+,--9455523976'(%%%'%)(+)*+,0/10446,0)%$%&('*)/-+1624)**,-1437+4/,./172,*(+&),.(&(&*+4724428/,.,,&,&(+,2+'(**.736/7/..0.11)-733-.((),-50:40(,+).,6:2;:6/676:50*.(5-0015:2-/93)+/1*%(',219335-../511481<;-/)5())((02/-/+,)(34/2,7.0543(()$%&&%&)*//.1-+0;:00.*+,/00/.1..-/,38373.7/8.86433-+.--*240/29,,*)))*()++&11110115677<56-/::,//<5:8-;-7-118)).09810665484891/30031*..((/,.60.119710051./.0,/1280:++--(++22.40142../2<::9901-*,.4595344575655(+,/4:801+)-*-+-,,-/22934-)('&(%*%$$(')+../6309.,*))+*5.(*'*)(*7/4.,+,..342..-026,,&3+325))*+6<8058::9946679.)**+,-),,,,''),'-.:556752151700.+&%()*.2-')'*(*+)/-.-.///122697./+5-),73.0,/.1)0301&(('**(%))-,'(&(&'(,,+57%&(&((%()+/+/9./18.%((&*-,/5/+&'&$+(-10-8+&'&&'+0(),6.+++,1,0-//0//091)%%-&%$&))(-,((&&''*,,7.*+++7;7978
@0f67ce81-87ef-4836-881b-8a7758ba1a19 ch=410 read=81334 start_time=2019-12-13T16:07:54Z barcode=BC01 runid=2c9cf7bc05858273f10e7d7ec552fc0bd742dc3e
CCGGATACCTTGTTACGACTTCGCGATCATGAATCACAAGGTAGTAGCGCCACTCGAAGGTTAAGCTACCTGCCTTTTTGCAGCCCTCCCATGGTGTGACGGGCGGGTGGTAGCGCAAGGCCGAGACGTATTCACCGTAGCATTGATCCACGATTACTGGCGATTCCGACTTCATGGAGTCGAGTTGCGAACTCAATCCGGACTACGACGCGCGCATGAGGTCCGCTTGCTCTCGCGAAGTCGCTTCTCTTTGTAATGCCATTGTAGCGTGTGTAGCCCTGGTCATGGGGCCATGATGACTTGACGTCATCCCCACCTTCCTCAGTTTATCACTGGCAGTCTCCTTTGAGTTCCCGGCCGGACCGCTTTGGCAATAGTGAGGTTGCACTCGTTGCGGGACTTAACCCAGCATTTCACAACACAGCGAGCTGACGACAGCCATGCAGCGCCTGTCTCACGGTTCCGAAGGCGCATTCTCATCTCTGAAAACTTCCGTGGATGTCAAGACCAGGTAAGGTTCTTCGCGTTACATCGAATTAAACCACATGCTCACCGCTTGTGCGGGCCCAAATCAATTCATTTGAGTTTTAACCTTGCGGCCCGTACTCCCCAGGCGGTCGGCGCGATGGCTCGGAAGCCACGCCTCAAGGCACAACACCAAGTCGACATCGTTTACGGCGTGGACTACCGGGGTATCTAATCCTGTTGCTCCCCACGCTTTCGCACCTGAGCGTCGATCTTCGTCCAGGGGGGCCGCCTTCGCCACCGGTATTCCTCCAGATCTCTGCATTTCACCGCTGCACCTGGAATTCTACCCCTCTACGAGACTCCAAACTTTGCCAGTATCAGATGCAGTTCCCAGGTTGGGCCAGGGATTTCACATCCTGACAACAAACCGCACCGTGCGCTTTTGCGCCCAGTAATTCCGATTAACGCTTGCACCCTCCGTATTACCGCGGCTGCTGGCTGGAGCTAGCCAGTCTTCTTCTGCGGGTAACGTCAATGAGCAAAGGTATTAACTTTGCTCTATATCCGCCATTGTCGGTCAATTAC
+
9.,.)/&1-1-+0*')+$)/+/,-)),-.71/3/.-4).(--+-0,+-/32+-+1((-%+)/**+.068-*'))*075-..-'20,(03)$/+32/)*'*(/0/*+')&))*%#$(*,1110*'()*)/,.,)(+836*20)*/-./4,'*,)4-'.'$(&(+.072336687+-/,++./--00:12'),+,90:22,523666799821(($&'*),,/163242800244834(%%)))#$'&(,1/1+)%)*'))-)1+&&$)+)*-.+()*-4()+./3'0''*.+612../+(&)%()4,/4:1:58..194:8847+.19).0;78160.,01544%&-(+.26:0/,*-/+54360)+,++-(%-(%$%'$&*+0/*+&*+1/5:,0,:812253.44*+(17277-,/2-0))&('*(087645603)1545946010,083//-*0/34:87*-%&)(**&((.3033343+/*+-0.)&%$'&)+7::965805356:456444)1085771,-/,/',-340-4.5/;567342655.-(+.1201/0,+*.--6,(*'('*,+:2-3871342<:/-7/-6-,+/-71*(6+.0279/)465287*,&('+,'.&++25&-*-%-21234:780-/2'(*-(+%/(-,-.21331385873)/-3/1/35634'1*(44)034431513643()'*+1360%,,,/3..*+&).,,'%*++*'(+/166819'(4-607-74)**).-.11%.%,)--/90.+1+&'-+,-,(,.(.40*%.//0*&('*/,0,2*0,0/*061-*..+,&$+*2-9)2/()+,*'..-)3,-1--./,.124;.4,%**),.802/&/.,(*77.-102/0,,+-+82:9137*+%,327541/1++($&%'&%&&'(-/:49111605.-,0+()$+,*+5542./.,4/--,+***+*)*'$).)*,*+*/,)/.(*9/9<9979*0+)-34379,.++)2306(0(*+('%$(..*&)((%#$#$$$#$#$#$#####$###$$#$
@58a9f8a3-c7e7-4b20-b8c6-91b4a96ac4f8 ch=197 read=90650 start_time=2019-12-13T16:08:10Z barcode=BC01 runid=2c9cf7bc05858273f10e7d7ec552fc0bd742dc3e
CTCCTACGGGAGGCAGCAGTGGGGAATATTGCACAATGGGCAGCCTGATGCAGCATGCCGCGTGTATGAAGAAGGCCTTCCGGGTTGTAAAAGTACTTTCGGCGGGGAGGAAGGGTAAAGTTATACCTTTGCTCATTACGTTACCCGCAGAGAAAAACACCGGCTAACTCCGTGCCAGCAGCCGCGATAATACGGAGGTGCAAGCGTTAATCGGAATTACTGGGCGTAAAGCGCACGCAGGCGGTTTGTTAAAGTCGAATGTGAAATCCCCGGGCTCAGCCTGGGAACTGCATCTGATACTAGCAAGCTTGAGTCTCGTAGAGGGGGGTAGAATTCAGGTGTAGCGGTGAAATGCGTAGAGATCTGGAGGAATACCGGTGGCGAAGGCGGCCCCTGGACGAAGACGGCGCTCAGGTGCGAAAGCGTGGGAGCAAGCAGGATTAGATGCCGCAATTACGCCGTAAACGATGTCGACTTGGAGTTTATGAGGCGTGACTCCGGAATAACGCGTTAAGTCGACCGCCTGGGAAATACGGCCGCAAGGTTAAAACTCAAATGAATTGACGAGGCCCGCACAAGCCCGGTGGAGCATGTGGACATTCGATGCAACGCGAACCTTACCTGAATGTAGCATCCACGGAAGTTTCAGAGATGAGAATGTGCCTTCGGGAACCGTGAGACAGGTGCTGCATGGCTGTCGTCAGCTCGTGTTGTGAAATGTTGGGTTAAGTCCCGCAACAGGCGCAGCCCTTATCGCTTTGTTGCCCCTTCGGCCGAGACTCAAGGAAGACTGCCGGTAAACTGGAGGAAGGTGGGGATGACGTCAAGATCATCATATGGCCACTTACGACCAGGGCTACGTGCTACAATGGCGCATACAAAGAGAAGCGACCTCGCGAGCAAGCGGGGACCTCATAAAGTGCGTCCGTAGTCCGGATTGGAGTCTGCAACTCGACTCCATGAAGTCGGAATCGCTAGTAATCCTCGTGGATCAGAATACCACGGTGAATACGTTCCCAAGGCCTTGTACACACCGCCCGTCACACCATGGGGTTGCAAAAGTAGGTAGCTTAACCTTCGGGAGGCGCTTACCACTTTGTGATTCATGACTGGGGGGGGTGGGAAGTCGTAACAAGGTAACCGG
+
(,-)&*--75-15,,,,-08168,/-++1-.--0/7404))#%,6+-0850/%$'.+87/388974463.*++*-.7544,-976855292))0+,-69.&/,-35('/,341.**-671/0%''0//:6*057&2%"%%1+*19+(,+,-&+/))&$%,6)000060235.--/3*.,++4/*)+**0,--:7424304585785461502/311.4*/.4-+(-+06*00/.&)&'$'/3/0183,/:0<1138**874)(..()4..+/4768-)%,*./43-11311111/-,,())'+,-.*&%%'',---103**)0-469+11'/*/00-1310++++090,-95.04:62+,),1./0/+20.7+*/-),.,*'+/2/6*4*2:4-+67::5-8--+'&*089:56:997.,0+)*889;2+.053*30'.&*(&(,3(3/%(&%+),/-2;9;;;6++++*44/,+)'))&)*/&#'&()3)*'(&(()()'3)*560%-(0+2+124789;7:<:971+1/-364762./0(5,993.)0),52;987/4/.+-,,%1-07-+2065,*+'%()10,+++-2/-..(&')/1/.2/1/*/)()(-(,0/.23.-,-.++%%+..020210-.*.783-++++--,*100567889/0+7925556883537(3278::99897945565695*11039990;/--/43,-/;2;8/9/<0908,-15.1'&--4/.&/51,1//-'(20('1,*1+*-,160010**-,177-),,*)*0067:7,+/,502270.3+/+-.,27.).15676633))%/02;:78112778(+/-'')+8;.3.4.***)(+-8673:217434563868()*,+3+-/67;96342/,,00.,*++'(/*)..-09*-7*)$'&*+337/8*.,/45/0)))+-.14622443314634,1,,,6082:45+/,)0.3212'),*,*6./9764;6(2/),+400.70-0035-/(%$('*,-0-/0412/240275/040.,.616434+).0+130')*$(,,,.,,,5.7889;4;7**.+/.5.)-+&*,6635::8.32,.23328632*0*,,*'(&(*1/223039+447:977.
@507041c6-8dd2-4c38-bbf1-538adefcf6d8 ch=109 read=237081 start_time=2019-12-13T16:08:05Z barcode=BC01 runid=2c9cf7bc05858273f10e7d7ec552fc0bd742dc3e
CCCGGTTACCTTGTTACGACTTCACCCCCCCGATCATGAATCACCAAAGTGGTAGCGCCCTCCCGAAGGTTAAGCTACCTACTTCTTTGCAACCCTCCCATGGTGTGACGGGCGAGGTATTATTACAAGGCCAAGACGTATTCACCGTGGCATTCTGATCCACGATTACTAGCGATTCCGACTTCAGCGGAGTCGGGTTACGAACTCAATCCGGACTACGGCACTTTATGAGGTCCGCTGCTCTCCTTGAGTCGCTTCTCTTTGTATGCGCCATTGTAGCGCATTAGCCAGCCCTGGTCGTAAAGGGCCATGATGACTGACGTCATCCCCACCTTCCTCCAGTTCATCACTGGCAGTCTCATGCTGAGTTCCAGCCCGGACCGCTGGCAGCAAAGGATAAGGGTTGCGCGCTCGTCGCGGGACTTAACCCAACATTTCACAACACAGGCTGGTGACAGCCATTGCAGCACCTGTCTCACGGTTCCCGAAGGCACATTCTCATCTCTGAAAACTTCCGTGGGTATTCAAGACCAGGTAAGGTTCTTCGCGTTGCATCGAAGATTAAACCATGCTCCGCAACGTTGCGAATTTAAATCAATTCATTTGAGTTTTAACCTTGCGGCCCGTACTCCCAGGCAGTCGGCTTAACGCGATTCCCAGCTCCGGAAGCCACGCCTCAGGGCACAACCTCCAAGTCGACATCGTTTGCAGCGTGGACTACCAGGGTATCTAATCCTGTTGCTCCCCACGCTTTCGCGCCGCAGACGTCAGTCTTCGTCAGGGGCCATAGCCCCATACCGGTATTCCTCCAGATCTACGCATTTCCACCGCTACACCTGGGAATTCTACCCCCTCTGCACGAGACTCCGGCTTGCCAGGTATCAGATGCAGTTTCCCAGGTTGGGCCAGAGTTTCACATCTGAAGCAACAAACCGCCTGCGTGCGCTTTACGCCCAGTAATTCCGATTAACGCTGCACCCTCCGTATTACCGCGGCTGCTGGCGCAGGTTAGCCGGTGCTTCTTCTGCGGGTAACGTCAATGAGTATTAACTTTGCCCTTCACTCCCGCTGAAGTACTTTACAACCCAGAGGCCTTCTTCATATTACGCAGCGAAACGCATCAGACTTGCGCCCGGTATTACCAATATTCCCCTGCTGCCTCCCGTAGAACC
+
54(-&+/&*-0/),0%-.34750'-)-11+%&(,.&('(523/2)1.)*)1*('%)*/1*,.86-,1-,/,3,')*)-2(''(*)*,.+/2*4.,'1:.)53.202167/45.(%'%-%))'()(+1-2+6+,()+-./56:1./2*,*-*-/460./1.''+.117/.056675:<670-3396%%$)+'***'1,-.,3($+//469,9*3,974/+/**$+').+,+,2603&&&%%(+,./$%%')./,(+0/652194-/133714,&''*$*+,--(2*(*.-(+010,/8351/4/'0688:21*+,+)*-,-/7978-963--03230/..0/24<;:;915--/-+-0/.0(%#%$&).7:/.+-05*/70987775:42*57:,.,/04(/-((,()'(*+,019.)*%0750101*/))+/.+283,**,1/46$)''('#(,0,,+1+(.'(*,-//99**/100/0/58846)(''*-+*113;544..+-,+)+13203-3.,//)&'%)*,/3368:%/4122*/5/96:5124252338:+-*')0/3:5.;-.0004.(+)%'$*+),'$'()'*/--/,50;5-18.-/,59;*7+8.*++*,(05,&2'1*0*'#01/+323''&&%0,*((&$*%)*'',1/6))-'*'+,+-16965/2930+0/74;22/0//50112.7//-64+,%/+-,7:78878:470+-*+,/37676,-//,./722)%)*)*+)3()(-.%(&(-337)(&((37655+(.32428&&)'+-1.,/13.-,+,9<7430*,-1+)(%*+/+0965(,26*-..*%*(&.-'((//264142,)),*%'%)*,33/.0()(-.2010*()))+/05688:709<*6;,)1071,&708-.'++:34,//0/(&%)$(-323559;0.--)/13580-/1)'/..2/++.136:12*).2),.(((&(-/74.18-0142-395020/199-9*)&+*.2532055+*/$&'416;5545*-)),786230411(**-/-/++/27/.502;5&&&2:3)-3-0'%*()/5/)*,(2/*&&'+2180789<:63,))()('#'&%)($%&'(-.%&-),*/1350)'&,+-.&&--302385/*,+,023365/93++&+'*'$
@a90c511f-ce73-47fe-8c6e-1e1e98e10992 ch=15 read=156879 start_time=2019-12-13T16:08:01Z barcode=BC01 runid=2c9cf7bc05858273f10e7d7ec552fc0bd742dc3e
CCAGTTACCTTATTTACGACTTCACACAATCGTAATCCACCTTAGACAGCTCAGCTTCCTTGCGGTTGGACCACCGGCTTCGGGTGGTGCTCAACTCTCGTGGTGTGACCCGGGCGGTGTACAAGGCGGAGCAGTATTCACCGCGACATGTGGATTCGCGATTTCTGGCGATTCAGCATACTTCATGTAGTCAGGTTACGGGCCTACTGATCCAGACTGAATGGTTTATAGGTTTTGGCCACCACCTCGCGGCCCCTTCCACTCTGCACCATCCATTTGTAGCGCGTGTAGCCCAGGTCATAAGGGGCATGATGATTGACGTCATCCCGCCTTCCTCCAGCTTGTCACTGGCAGTCGCTAGAGTCCCCAACAATGATGGTGGCTAACGATAAGAGGTTGCGCTCGTTGCGGACTTAATAACATCACGACACGAGCTGGCGAGCAACCATGCACCACCTGTATCTGTAAATATCTCTCATCTCTGGGGCCTTTGTAGCATAATAGAGACTACCGTAAGGTTCCTCGCGTTGCTTCAAATTAAACCGCTCACCGCTTGCGGAACCCCATCGTTCATACTGGTTTCATTCTGCAGACATTACCTACTCAGGCGAATTACTTGGCCCGTTAACTGCAGCACTGAACGCGACATCAACACTTAGTACTCATCGTTTGCAGTAGTTCTTTAGGGTATCTAATCCCTATTTATCCCCCACCTTTCGGGACTGAGCGTCAGTTGCAGGCCAGATGTCTTCAGGTGTTCCTCCATATATCTACGCATTTCACCGCTACGCGGGATTCCACGATCCTCTCCTCCTGCACTCTGGCTGCCTGGTTTCTATGGCTTACTGAAGTTAAGCTTCAGGCTTCACCACCAGACCCTTGCTGCCGCCTGCTCCCTCTTTGCCAATAATTCCGGATAGCGCTTGCCGCACCGTATTACCGCGGCTGCTGGCGCGGCGTAGTAGTTAGCCGTGGCTTTCTAATAAAGTACCGTCGGCTACCACCATTTCCCTGTAGCCGCCGTTCTTCCTTTATAACGAAGTTTACAATCCGAAAACCTTCTTCCTTCACGCGGCGTTATCGGTCAGGGTTTCCCCATTGCCGAAATTCCCTACTGCTGCACTCCCGTAGAAC
+
3(&**6*,618)23**11.327/(*%*)3,1(*+))0*)0.2./&**%'()/%&(+20+,++*)1+7(3+0.,5.170/4/05+,022+'*,-*,+)'()*2--212/5/.0478,40.-%+,,--/''&&(%./01<8/1211124,.*+/5/171141+07*+2+)*/1691.%)$$%-2<8332.,)-,%+-+8*/.60.()&)%(0.1)%&,,)++-/*359:**&**(63&*&)'#&*(+/,/*),')((&(),,&(((,*,*,-)*7-,34-'()''')&'$$%&/,*(+)+,*+-2.75()((*.00/-1(,-60/.+50.'1.5.8.42/''&%%%*31..(-,-10.()*--+-)075,-&1-:---,2+'%$()-4,-++((($)*,0+.-/2599;6724,'''-&$',*330&(*%($',,-3204/-,&-20%'&()+)/.(-2-44440**&%$$&..001/12600/..6&)*(')'%%&#$%''**)((%%$%%'%'*./*0,6-**,*,,.+%+7-3/+,,2/::.,')()')1)))%%%)(%$(++'''&'%(%$&')+-./83&,,,('&(--33*.1,.()'+-+*+,*$('-'%'%%%&(-)+/.1-+,-('(*&-*(%,+''*,-'/0-*.+,/(&(''/10098528(%$$'+*.0/)$&&,)752446/19,54**%11)'.,454+&((+60**79-1+)%+.172)*.-*++-*--'-00.'%%%#$&*)+,897048),)++.,('(*,*03*&&*0+./03)**3,-3-1((*-,+0,,/+*&',0/13-..//*654(6756:7;933$/&'&''&*()('%-80/*.3:7215-/3,,+*&((-.1:<04.%$,$%--56465/5-*)**)'%),/..03950.0213*(+%%*&'081/*('()*42036-*/**+9:;--(%'&(''%%&)-,181-.9,.+411:41))0+-2--.04;656)4),)**)2,.2:/3.&%##%(,/)+'*663-21),+))0/44*+)).40()-+,20++-0,02/0.*1,2-51'.-.-50//2',,-911.511093401.,++&&&',27-386/)(,))-/.+%((18,-0),&)+
@cdc0c3aa-b9d6-43d6-8e12-6d9175e6b40f ch=338 read=86886 start_time=2019-12-13T16:08:19Z barcode=BC01 runid=2c9cf7bc05858273f10e7d7ec552fc0bd742dc3e
CTCACCGGAGACATGAAATTTTCGGCAATGGGGGGGAAACCCTGACCGAAACAACGCCGCGTGAAGGAAGAAGGTTTTCGGATTGTAAACTTCTGGTATAAAGGAAGAACGGCTGGGAAATGGTAGCCAGTGACGTACTTTGATAGCCACGACTAACTACGTGCCAGCAGCCGCGGTAATGCGTAGGTGGCAAGCGTTATCAGGTATTGGGCGTAAAGAGGGCAGGCGGCAGCAGGGTCTGTGGTGAAAGCCTGAAGCTTAACTATTAAGCCATAGAAACCAGGCAGCTAGGTGCGGGGAAGGATCGTGGAATTCCATGTGTAGCGGTGAAATGCGTAGATATGGAGGAACACCAGTGGCGAAGAGCGACGATCTGGCCTGCAACTGACGCTCGGTCGAGCGTGGGGAACAAAATAAAGTTAATTCGTGGTCCACGCCGTAAACGATGAAGTTACTAGTCGGTGGATCATCAAGTTCAATGCCGGATTAACGCAATAAGTACTCCCGCCTGGTAAACCGTTCACCAGAATGAAGCTCAAAGGAATTGACGAGGGGCCCGCACGAAGCGGTGGAGCATGTGGTTTATTCCGAGGAAGCAACGCGAAGAACCTTACCAGATGTGACATACTCGCAAAGGCTCAGAGATGGAGAGATAGCTATATGAATGCAGGTGGTCATGGTTGTCGTCAGCTCGTGTCGTGGATGGGTTATGGTCCCCAACGGTACGACCTTATCGTTAGTTACCATCATTAAGTTGGGACTCTGGCGAGACTGCCAGTGACAAACTGGAAGGCGGGGATGACGTCAAATCATCATGCCCTTATGACCTGGGCTACACGTGCTACAATGGATGGTGCAGAGGAAGCCGAAGCCGCGAGGTGAAACAAACCACAAAACCATTCTCGATTCGGATTATGGTCTGCAACTCGACCCGCATGAAGTTCGCTGGTAATCGCGAATCAGCATGTCGCGGTGAATACGTTCTCGAGGCCTTGTACACACACCGCCCGTCACCACGAGAGTTGATAACACCCGAAGCCGGTGGCCTAACCGCAAGGAAGGAGCACTGTCTAAGTGGGATTGATGATTGGGGGGTGAAGTCGTAACAAAGGTAACCGGAAGATGAGGCGACAGGCCGTGGTTAACAAAGACCGACAGCACCAGCACCAGCAATACGTAACTTCCGCA
+
011%&*'&%%%&%&$&,.+38;.8;847225632*'&(&,1(&&')/--(&-/5657951.1/,43421,/..002,(++3%/)+&+4(,,,)*)&2/114++,+.*.)**-)''*,-74..6*)*4+'12122+)()*1)&'%*%&)%()%-/0/-..147359103528445,3/.7/%04532500723536.9---9#-+)%,(38;97527)'%300+0266162,/-+)357764--5.-*,+),**++,%*+-0*),&1040149662%31(,5*,-2)-.,.+'&'+)48(,-*1+1259/(-(+:.9.5**'*%**+11/08324576/--+))'(*061:656;.5/6.-&'*'((+657/.0/.77563/1.),+++27876)0.)%'&'0.+-.**,4/86,+-)'+)4+*'+&),%)+,5'*-331336/++**)&&'%$('(*)/$&%/**'*$'*-04)+80,*-)/')'%0312*')-+20,*.)-/61)'),()*,)/)%(*-0.%(%**056702',+-44*&).*3.766***3+/-,((*/0&),(+-4514,,0-0+,+./54-116'&%+(')(-.4444468))++&(*(-/'++,$&'*0,)%**+&'14+,2//2)(),-.0,+*))+2(''%(,347799%6$--+-0-%%)),2../9627.024636563300'&&*+11*'#')*1**%-,,*$%%(%'*6*7731*.-%%+1/13476406/+-,1(,*)+11-,)(&*-.1.,.2010./*+2))&.)))&'&,)67451/-,-.04(+-555--$*(%&%&'''+0,0,)+,-.*+)+/80/-.2/479;36553/-*--+,*.''+/*.878'&.+,'&&&'(,)%%%'-5711.459425&#-0&10/31%0,212.,-./-/23,/(%#'&)+2-.351(*,),**)*,2642:35..267/1/./*'1,-%$%'',2003(%(&*.0.,**)))*+-/,)-,.,./-/,))(''%))2'+/163)3*)(-/,/.0*+*)''&+,1/25/(0*/--*&'()-/.00('')'.77121.,/3.9/85888,+)+*((&$%((*-3*)-*1*4'.)/.-,,&%&--47-&'(,(),00+3-/,.10++,%&.1,%($$&&&)&75257484-40/.+$**$'#%%
@75a41d7a-dc7f-4cbf-b549-53892bb1db00 ch=148 read=109384 start_time=2019-12-13T16:08:16Z barcode=BC01 runid=2c9cf7bc05858273f10e7d7ec552fc0bd742dc3e
CCGGTTACCTTATTTACGACTTCACTGATCGCGAATCACAAGTGGTAAAACATTTGCCGAAGGTTAAACTGCATGCTGCAACCCACTCCCATGAATTGCTGACAGGCGGTGTCTTACAAGGCCAGGAGCAATATTCACCGTGGCATTTCGATCCACGATTACTAGCGATTCCGACTTCGCCAGGTCGAGTTGCAGACTCAATCCGGACTACTGACGCGCACTTTATGAGGTCCGCTTGCTCTCGCGAGGTCAGCTTCTCTTTGTATGCGCATTTGCTTAGCTTAGCGCATTGTAGCTAGCCCTGGTCGTAAGGGCCGCGTGAAACGACTCATCCCCACCTTCCCCTCCAGTTTATCACTTTGGCAGTCTCCTTTGAGTTCCCGGCGGACCGCTGTAACAAAGGATAAAGGTTGCGTTGCGGGACTTAACCAGCATTTCACAACACGAGCTGACGACAGCCATTACAGCACCTGTCACGATTTCCCGAGCTGTTCATCTCTAGAAACTTCCGTGGATGTCAAGACCAGGTGAGTTCTTCGCGTTGCGGCATCAGATTAAATACATGCTCCACCGCTTGTACGGGCCAAATCCAATTCATTTGAGTTTAACCTTGCGGCCATTACTCCCCAGGCGGTCGACTTAACGCGTTAGCTCGACCACGCCTCAAGGGCGCCTCAAGTCGACATCGTTTAGCGTGGACTACCAGGGTATCTAATCCTGTTTGCTCCACGCTTTCGCACCTGAACGTCAGTCTTCGTCAGGGGCCGCCCAACCCGCCACCGGTATCAGATCTACGCATTTCACCGCTTCACCTGGAATTCTACCCCTCTACGGACTCCAAGCTTGCCGGTATCAGATGTGGCAGTTCCCAGGTTACAGGCCGGGGATTTACATCTGGCCAACCGACCGCCTGCGTGCGCTTTGCGCCCAGTAATTCCGATTAACGCTTGCACCCTCATTATTACCGCCGCGGCTGCTGGCTGGAGTTAGCCAGTGCTTCTTCTGCGGGTAACGTCAATGAGCAAGGTATTAGCACCTCCTTCCTCCGCTGAAGTACTTTTAGCCCGAAGGCCTTCTTCATACACGCGGGCATGGCTGCATCAGGCTTGCGCCCATTGTACAATATTCCCCCTGCTGCCTCCCGAGGAG
+
44(0/:)+326-06-%,,)/065',%%',6**&&3/1*0)(%%%&&''%$%%,.))/4%&*)-'2.*%&%$(%&%%))32&48-%()87)*2-/*3*%%,+/0*041/1,-/*-)&%('1+4-&,))%,+)+,7:657944063329/,.1230%()1.6-+*)(*,/29-)+035;5)(&()014*(../+0-.-1*))*(+(-302/&)&//4./*,$*(+$#%#&&)*,)'(,,*+11061--,-,45%)%$%)'+-/-'%'*,+*+(,2)('+'%&&%$$&)'.%+&%''%%%&(,3.,17994,6-()0/3.+)'&((''+')%'),2360+*12460..*0,+,295/02++**()()*13235''-)+*,/9/8,+*(.3063,-+*%'+*/7-31679:-,-+-++,+1-.(42.()(/)('(*30377/2*1()$()+32211-1,.-%((%&%&'+..+.0.++,')'$-73-7,(&(($$*++'**1.-(&+2,+,523-34:893773120.,/*)''&.+:87<878-6-**+-)),2.,-1-07'&)**6/0,)((*-+,1+(,%*'-*,*&'++.)0-2;704:9-227:201///.,*)'&'%)'(,2778/,..1.77843,.+1,-+'(.+'(,.,(((..0/0/--+-)'$'%(2,2*4,27555.02612(&'+()/761/**&$.3.,**((+42496/05+)+,0,')&)-4/+-/*23*)&,-(37546503((++%.68008,1/))&('%$2**3,*('(',**-0/,*,-/46<0.,8/)+**&%'-+,-.)1.33+485-).2-3,2)*+4),('),0*.*%&)',-)0&*#)'(&%.,5/4/%*,+6&$%--11'/0/%/,(#&'*2*,%($1+510104%&&*+/03610+.((&*(.0+*-0445;1-&(,94800.1*'*&+/+)*%-&'0/++)#'(),&()05515&%'(*&'2(''-+%33,,/2-6<8999160/285233020.((+17-/2.,1,++*,3,17,640020(/+*/,++0,1,*%(%15,)+*/.,7574.421-*-(+--,.//3114/++,++2'3/33816+65+'3-*,&,.0119:1738-++.(+/1.26.*&/0()
@509b6555-4edf-4f52-b836-a298794a03ac ch=123 read=182755 start_time=2019-12-13T16:08:15Z barcode=BC01 runid=2c9cf7bc05858273f10e7d7ec552fc0bd742dc3e
CCGGTTACCTTGTTACGACTTCACCCCAGTCATGAATCACAAAGTGGTGGCGCCCTCCCGAAGGTTAAGCTACCTACTTCTTTAGCCCACTCCCATGGTGTGACGGGCGGTGTGTACAAGGCCAGGAACGTATTCACCGTGGCATTCTGATCGATTACTAGCGGTTGACTTCGTAAGGTCGAGTTGCAGACTCAATCGGACTACGACGCACTTTATGAGGTCCGCTTACTCTCGCGAGTCGCTTCTCTTTGTATGCGCCATTGGCACGTGTGTAGCCCTGGTCGTAAGGGCCATGATGACTTGACGTCATCCCCACCTTCCTCCATCACTGGCAGTCTCGCTGAGTTCCCGGCCGGACCGCTGGCAACAAAGGATAAAGGGTTGCGCTCGTTGCGGGACTTAACCCAGCAATTTCACAACACACGAGCTGACGACAGCCATGCAGCACCTGTCTCACGGTTCCCGAAGGCACATTCTCATCTCTCTGAAAACTTCCGTGGATGTCAAGACCAGGTAAGGTTCTTCGCGTTGCATCGAATTAAACCACATGCTCCACGCTTGTGCGGGCCCCGTCAATTCATTTGAGTTTAACCTTGCGGCCGTACTCTGACTGGTCGACTTAACGCGTTGGCTCCGGAAGCCACGCCTCAAGGGCACAGCCTCAAGTCGACATCGTTTACGGCGTGGACACCAGGGTATCTAATCCTGTTTGCTCCCCGCGCTTTCGCACCCTGAGCGTCAGTCTTCGTCCAGGGGGGCCGCCTTCGCCACCATTATTCCTCCGAATCTCTACGCATTTCCACCGCTACACCTGGAATTCTACCCCCCCCTCTACGAGACTCAAACGCAGTATCGGATGCAGTTCCCAGGTTGAGCCGGGGTTTACATCTGACTTAACAAACCGCCTGCGTGCGCTTGCACGCTTAGTAATTCCGATTAACGCTTGCACCCTCCGTATTACCGCGGCTGCTGGCTGGGTTAGCCGGTCTTCTTCTGCGGGTAACGTCAATGAGCAAAGGTATTAACTTTACTCCCTTCCTCCCCGCTGAAGTGCTTTACAACCCGAAGGCTTCTTCACTACGCGGCATGAAACGCATCAGACTGCGCCATTGTGCAAATATTCCCCACTGCTGCCTCCCGTAGAG
+
33,0-:-/90<0-;/0/689:8+1+%$'&+-++,.866397:41(,)&&((')+-+41,+01030844-/0/7:72797,01($&)-+&%+)4+-4/70//6.-)-)(,0()))-',333726,*)))('+)0*($++/027112;8.--,.('-4*2,,**)&7,++/52522)&-*-/15,8,,,,*6649(;+8+:0:..--,2-,'+16:200*,(+65-*1.'(+,,0++-,/.0-019042,3,'&')+5137*-(*&++1+-')&&'(.42279:9+.+*-.12881--*)(%&((+63776,968-),1-202-,,+*,433/<1-/++(('&'**0474;0*/-.-3*+0-054:-0',3:)/0341)*.3/01-/..30/9-+)126.-/323/6.(),-+.34.*,-)-*+)*114655423,5324:3989624457134466355738/42*+'.+2./)/9789881,+++.2.01//1,/-(34311012+,(+2:56953/022989<:4510.-.167-(,--4;78;20-144.7/')*(.'%%&&+)'),-+*,/296:657<70)-/5./+2202./-407,42211,+**&1(843444646.-,,*2+4/.6(1*//)15/1-3752.)/842)2(%&&&)(8.6635658883:3,,.62239;87134)*(&++./768757311:5+...33.%-..1:103648<*+,666.*++4689<:782/-0-85:/9913:18;88/,/,))+*,566.6*%'977764454526;5/*(,3-6400,1034424243748142866--*)*+++/0015(,*.(/$,*.26+31111/56;1*'+16170/.63)')'-4)$**/5(*+*)'-(&+/)'+$'%'(+,+,,,-1-''$'$&'%'(-/4:<04107264;5509.//3;7.10*/+0+*6;252:40/0112*''(/30005520///5477.0,/29/-397699190///4;8(+*))-0..+,+.)+)(/-/88,--98--99272)-))''&$%&$+')')+(')*.,060'&%&)(*39440*,)'&)*/56&'('3-..97')***..())*,92889/-//..++++)+64/,&*'&
@decacbe6-e13f-4a2b-adfa-694d44d89495 ch=324 read=111123 start_time=2019-12-13T16:08:15Z barcode=BC01 runid=2c9cf7bc05858273f10e7d7ec552fc0bd742dc3e
TTGGTAGCCAGCACAAGTTCCAGTTACATGTGTGTGCTCCCCGGGCTCAACCTGGGTGCTGCATTCCAACTGGTTAGCCTCTGGAGTGCAGGAGGGAGGTGGAATTCCTAGTGTGGTGAAGTCGTAAGTTAGGAAGAAACACCAGTGGCAGAGAACTCTCTGGACTGTAACTTGACGAGTCCAGCGTGGGGAGCAAACAAGTTAGATACCCTGTTAGTCCACGCACCGTAAACGATGCTAGGTGTGGGGTTCCAGCACCTCCGTGCCGCCGCTAACGCATGCAAGTATTCCATAACCTGGGGTACGGTCGAGATTAAAAAAACTCAAAGGAATTGACGGGGACCCGCACAAGTAGCCGGAGCATGGTTAATGAAGCAACGCGGGAAACCTTACCACAGCAGCATCCCTTGCATTACTGTAATCGAGGAAATCCCTTCGGGGACAAAGGTGACAGGTGGTGCATGGTTGTGTCGTCATCGTGTCGTGAGATGTTGGGTTAAGTCCACCAACAGGCGCAACCCGCGGCGTTAGTTACTACCATTAGTTGAGGACTCGCTTGAGAGACTGCCACCTGGATTGGCAGCCAGGGAGGAAGAGGTGGGGATGACGTCAAATCATCATGCCCTTATGTGTGGGAGCCACACACGTGCTACAATGGCTGGTACAGAGGATGCAATACCTGCCGGGTGGAGCCAAACTTTAAAATGGTCTCAGTTCGGATTGTGTTCGCCTACATGAAGCTGGGATTACTAGCAAGTAATCACTTGAATGTCGCGGTGAATTCCAGGTCTTGTACACACCGCCCGTCACACCAAAGGGGTTGGCAATACCCGAAGTCCGTGAGCTAACTAACCGCAAGAGCAGCGGCCAGGTAGGGTCAGCGGTGGGGTGAAGTCGTAACAGGTAACCGG
+
%'*-(('*)&%%#$$$&*5(*,409.0/.,,),&+&%&-45+'6989:1-12/0:6767787.14/.-0.2002-%&''&')&)%)(*1045*+,(&('(.-,0.4,-)*-*)$&&')(*$$$$$'(&),(.))'&)+,+-19377594&&'$.)*//0-048-,*$&&%%+(+$&%$$((%&&(+0448*())--(,,'.)63/1*+0.+..2---920**%(&02/216/-,*+%%')/5663344++/6,.'01482880256.)/.$&&($&&)'*('+,**(*.)*(((%'%$$&%%*')')(*$$)%&$*,3552166815+++&)-(*,7.5;8/3:8'*+-.))**//.-/,../2/*')'***(*')+*1-0'//%%%((&&%('%&&$$%'+-818-/7222//()((),-*+((,,')+(+2-61.%),.5144%3*-.47,-),-2*-))*(+/3,+*,./62**...-,-+/.(+*.172.2*-1*'%(*-%'$1)3''11+5-025)$$)',*+1/-21/07.-3,*6..,0*%-(()'(&&&%&%%'**66683'))(*1''*&)%%$+)/08('.0*+((*3-288-048996989:00167856(65))/,.1776-22&+/6//-/,//4690//301/++-22-+151,(++*&)')*++1+((%+/7017-,-503377<:486,(''1456&.5--)4)1&%%%'81&')('))),/,++002(&-,+,,,*,)('',5,-%%&$&(+(,-2---1()%$'(,*#,*)*.6,+*-*,,01*0*)(**,,%*')*')137/0//+($%&-.)&((',-21420+.$)&+,.0.,&))(&%%$%((()*(&')+,*-*''$*)-)'&*,400,+)))'(&$$#01.0:6;5:
@5c8ed48b-39e0-4c87-afdb-212667362eb6 ch=483 read=187376 start_time=2019-12-13T16:08:13Z barcode=BC01 runid=2c9cf7bc05858273f10e7d7ec552fc0bd742dc3e
CTCCTACGGGGAGGCAGCAGTGGGAATGTGCACAATGGGCTGCAAGCCTGATGCAGCCATGCCGCGTGTATGAAGAAGGCCTTCGGGTTGTAAAGTACTTTCAGCGGGGAAGGGTAAAGTTAATACCTTTGCTCGTGACGTTACCCGCAGAAAACACCGGCTAACTCGTGCCAGCAGCTTCGCGGTAATACGGAGGTGCAGCGTTAATCCAGTACTGGGCGTAAAGCGCACGCAGGCAGTTCTTAAGTCCAGATGTGAAATCCCCGGGCTCAACCTGGGAACTGCATCTGATACTGGCAAACTTGAGAGTCTCGTAGGGGTAGAATTCCAGGTGTAGCGGTGAAATGCGTATTAGAGATCTGGAGGAATACCGGTGGCGAAGGACCCCTGGACGAAGACTGACGCTCAGGTGCGAAAGCGTGCAGGGGAGCAAACGGTTAGATACCCTGGTAGTCCACGCCGTAAACGATGTCGACTTGGAGGTTGTGCCCTTGAGGCGTGGCTTCGGAAGGCTAACGCGTTAAGTCGACCGCCTGGGAATACGGCCGCAAGGTTAAAACTCCAAATGAATTGTTGAGGCCCGCACAAGCGGTGGGCATGTGGTTTAATTCGATGCAACGCAACCTTACCTGGTCTTGACATCCACGGGAAGTTTTCAGAGATGAGAATGTGCCTTCGGGAACCGTGAGACAGGTGCTGCATGGCTGTCGTCAGCTCGTGTTGTGAAATGTTGGGTTAAGTCCCGCAACGAGCGCAACCCTTATCGCTGTTGCCAGCGGTCCAGCCCACAGGGAACTCCAAAAGAGACTGCCAGTGATAAACTGGAAGGTGGGGATGACGTCAAGTCATCATGGCCCTTACGACCCAGGGCTACACGATGCTACAATGGCATACAAAGAAGCGACCTCGCGCGAGAACAAGCGGACCTCATAAAGTGCGTCGTAGTCGGATTGGATCTGCAACTCGACTCCATGAAGTCGGAATCGCTAGTAATCGTGGATCAGAATGCCACGGTGAATACCGGGCCTTGTACACCGCCCGTCACACCGCGTAAGTGGGTTGCAAAGTAGGTAGCTTAACCTTCGGGAGGCGCTTACCGCTGTGATTCATGACTGGGGTGAAGTCGTAACAAGGTAACCGGAAGATAGAGCGACGAGCCGTGGAGTTTTAACACAGACACCGACAACTTTCTTCAGCACCAGCAATACGTAGCACGCA
+
+..2-*/+.8,)-.-%.../66:6/5,&,'((,/8668/)&%&)*+.;3989676*8:897::87566657543)+/,0/101.)/+6;2.09/',)*/9./+,+*,0-*(()%(*65.11-+--/40:8/144(/,+3,5-,39+)/*,.3/4-242'-2-1+,+7,159901/+*+++,(,&*(.+)'-),.('&%)&&(+0-3+*.,+-*+389524022:5/122/0)(&&10&/.6'-*4-61:*&+4542--5-+626,.475694)374496/.3.,,,,1/.033488868:-1--+'(&')30225*.+*)**/.001/++1751(&(&-+,,202-/,,,((.))'%+133;9//.+'&&*)12006+*)((($/64+)10//,-/*++./.--002/18452/*-*'))(($')/*('(+9;87+601)*-.56:.,19876767./--2123852.//.142300/1/.3015)*157))3/338:9941.-*1+-(&'*-.650.**)5)+-66779967:76/)*)(+.0,3,*+2/25186:97533//7712*,-.'&&)%*(%%$#(&)-4/3-974.*+,/++'0)536:7<7112338-2'),*/,'(+4:6.'*)..,02000((1'6+1,*.8;57,,)(-5453080/045760-+/+0+66577+./1/03336767997422223.21&&),/89/2/-,/4:-,-2:4545:8813/*,(*,%&&'(.151)/1(+-,,4+--,,--55.//0:5.*$)-.*''&'0*+80-6(-36&*$*%4476801--+)159787,2*,.,17851345556360*.479933217;*))&&()18**1666+,,*)*+,-31-(3''2--&'(-44*&('&).-..14,1.//-)**+/2063;68988525;5/504/03895829*1'5*)('*-.4425333424448)+*.+**3'4+2./++/(*+/769582/445135:99:.,-,4/0.''%(&(,64125-0..-.//3;2-15...0-*)'%-)(-+42050343+'')422.,,,-7.8:8883;8,.3,.32625:336555,21()43466586-+)0,+,5599670.01/6:5:+/,503453020010,*-5,/6..%)**%%+//00*,.44851(/25/16516:/--..3;2022:5221+,$&#%#&%
@86da5aca-6c55-490b-910e-f26d77a60ac3 ch=322 read=79089 start_time=2019-12-13T16:08:22Z barcode=BC01 runid=2c9cf7bc05858273f10e7d7ec552fc0bd742dc3e
CAGGAGGCAGCAGTAGAATTTTCGGCAATGGGAAGCCCTGACCAAGAACAACAGCATGAAGGTGGATTATAAGCACATAAAGGAAGAACAGCGCTGGAAGTAGTAGCCAGTGACAGTGCTTCCAGTAGAAAGCCACGGCTAACTACGTGTAGCAGCCACTTGGTAATACAATAGGTGTGGTATCCAGGTGTGGGCGTAAAGAGGGCAGGCGGCAGCAAAGTCTGGTGGTAGAAAGCTGCTGAAGCAACTGGTAAACCATAGAACCAGGCGAGCTAGAGTGCAGAGGAGGATCATTGGAATTCCATGTGCTTGGCGGTGGAAATGCGTAGATGGGAGGAACGCAGTGGCGAGACGACGATCTGGCACTGGCTTGAAAAGCAATTGAAAGCGTGGGGAGGCAAATGGGATTGAATCTCTAGTAGTCCCGCCATGTGATAATTACTAGTGTTGGATGCTCAGGTTCAGTGCTGCAGTTAGCGCAATAAGTACTCCGCCTGAGTGGTACATTCACCAAAATGCAAACTCAAAGGGAATTGACAGGGCCCGCACAAGCAGTGGAGCATGTAGTTTAATTCAAACAACGCAGAAGAACCTTACAAGTCTTGACATACTCATAAAGAGCTCAGAGATGGGAGAGATAGCTGCATGTGAGATACAGGTGGGTGCATGGTGTCGTCAGCTCATTATGTTGAGATGTTGATTTTAGAACTCCTGGCTGAAACTGGCCTTATCGATGGGTTACCATCGTTAAGTTGGGGACTCTGGCAGGACTGCCAGTGACAAGCTGGAGGAAGGCGGGATGGCTTTTATCGTCATCGTGCACCCTTATGGCCTGGGCTACACACATTACTGCAATGGATGGATGAGTGCAGAGGAAGCAGAAGCCATGAGGTAAATGAAACCCATAAAAGAAACTATTCTCAGTTCGGGTTGTAGTCTGCAGCTCATTACATGAGTTGGAATCATGTGAGAATCCCTTGAATCAGCATGTCGCAGTGAATACGTTCTCAGGCCTTGCACACCGCCCGTCACCACGAGAGTTATTGAAGCCAGTGGCCTAACCCGCAAGGAAGGAGCTATCTAGGTGGGATTGATGATGGGGTGAAGTCATGTGGTAGCCGGAGATAGGCGGCAGGCAGAAGTGAGTTAACTAGAAGGCTACCAAACAGCACCTTCAGCACCAGCAATGCACATGGCAG
+
(%**&(''%%$$%,&)&-)5991,25,+*+2-'+'+-(&%'(*''&*++.'%&&&%%%&'%$%'2*2)(%,*#&$%&-//(.+-+*&+)(%($$%$&'&#''+,'((-&+((',(',$(()*%('/((.+,)++((',-,0,,,00'.&&&)))+0+%%$#%%%(,(%()')(*)(&%'&'-,1''1404632)&%'(-*()-,*-+*//,100*1/2+++211'(-2/,*.,''(&%%$%(+%'-%+*&&'),''**,*++,)32(5)()%%,+(&()*+3,'+)(/-/./,.0'-*)1+861.,))&((*,+,2/1)-,()'/+.13,+,)+*,0+41%,,.//)('&%%%**+)+./..4-)(%%'&$%&&*-,%*,&('&(00+.-2*05,&)*-4564&23-)$$#%('%)%'&)%%&&('$*,-,()()+&(-%$&''*'%-3,/..,*-.+',394132-,)%'%''%$%*%+(0-1.*,'*+1/+-.,%$'(*%$$%'+-1%+&,,(*($&&)-)(+,,+)-+(,+*)((*'*(,:2...0/2+0.&5)0&,,-/-.)309449592*),')'(%(((*-&&''$'%&((&(*,79000..+35410.2*(%()*:(((+*867.**+*.1&/.-&&&)'()(.//'+**/((.(((---0..)/2-6734*()'&8..,0&*&/03'+%($(('&&('')'.)%%'%*)..*,0.-.-*.,/++%+).))2+-3451-.3/5+5,13;45966+'***/30.*'(*&(+))*,*'++,/(&,())+*(/1+,*&(*-,+)+*'%&(('$'%(%+0-(-**'((+.(**()'-'((*%*&$&&$*-3003&&(()30.--'-))&*)'/(-((+($.1,+)%'()''*&%*/-()'++.12($),()%)*,+,-)()+,(1+.-&%%&),+,0,'(*'$&##%%'$&((2*-0843$%$&&*%('(.(%'&%+.+00),+,)-.')%-.0,1,++'&.,,.,.07+,'$'&(+.3+10)(*+')*))*()'+16+0,+%&&(-*0//.-((.-12)%''%,*.,,*''((()2-).+1,33+1*((&'$*)-.+(%&.),0230*(-'('3,,*'&(++*)&(&'(611'&'&''())+/3..'(%&%(&&'&&&'*2*-&)%*+.,+)*,)*&)&*--*%()*,**(%$$
@e725b76c-6ebd-4b6e-8c65-a7741ae6dc1e ch=203 read=105912 start_time=2019-12-13T16:08:26Z barcode=BC01 runid=2c9cf7bc05858273f10e7d7ec552fc0bd742dc3e
CTCCACCACAGGAGGCAGCGAGTGGGAATATTGCAATGGAAGCAAACCTGATGCAGCCATGCCGCGTGTATGAAGAAGGCCTTCCGGGTTGTAAAGTACTTTCAGCGGGGAGGAAGGGTAAAGTTAATACCTTTGCTCGGTGACGTTACCCGCAGAAGAAACACCGGCTTCATTACCCGGCAGCCGCCCCGGTAATACGGAGGAGTGCAAGCGTTAATCGGAATTACTGGGCGTAAAAGCGCAGGCGGTTTGTTAAGTCAGATGCCAAATCCCAGGCTCAACCTGGGAACTGCATCTGATACTGGCAAGCAAGGTCTCGTAGAGGGGTAGAATTCCAGGTGTAGCGGTAGAAATGCGTAGAGATCTGGAGGAATACCGGTGAAGAGCGGCCCCTGGACGAAGACTGACGCTCAGGTGCAGCGTAGAACAAACAAGTTAAGATACCTGGTAGTCCACGCCGTAAACGATGTCGACTTGGAGGTTGTACTTGTAAGGCGTGGCTTCCGGGACTAACGCGTTAAGTCGACCGCCGCAGAATTACGTACAAAGGTTAAAGAAACTCAAATGAATTGAAAGGGGTACGCCACAAGCGGTGGAGCATATGGTTTAATTCGATGCAGCGCAGAAGAACCTTACCTGGTCTTGACATCCACGGAAGTTTTCCAGGGCTGGTGTGCCTTCAGGGAACCGTGGGACAGGTGCTGCATGGCTGTCGTGTAGCTCGTGTTGTGTGAAATGTTGGGTTAAGTCCCGCAACGAGCGCAGCGCCGCCCTTTGTTGCCAGCGGTCCGGCCGGGAACTCAAAGGAGACTGCCAGTGATAAACTGGAGGAAGGTGGGGATGACGTAAATTAAATGCTGGCCCCTTACGACCAGGGCACACGTGCTACAATGGCGCATACAAGAGAGAAGCGACCTCGCGAGAGAGCAACCGGACCTGTAAAGTGCGTCGTAGTCCCGGTTGGGGTGCGACTCGACTCCCATGAAGTCGGAATCGCTAGTAATCGTGGATCAGAATGCCACGGTGAGGCCATTCCAGGCCCATATACACACCGCCCGTCACACCATGGGAGTGGAGTTTGCAAAGAAGTAGGTAAGCAACCTTCGGGAGGCGCTTACCACTTTGATTCATGGCTAGAGGTGAAGTCGTAACAAGGTAGCCGG
+
(*/0'((+-(00%).+//.(&%)$),(++'-)'*/-46/'%$%(3&7;,,,..60))(')()44678897897.)+,*.0:625*'-..9++33)*+)+431-,.-'2.('))(%.*())52-,40+*(+&-2.*545-200/6.8.&30)(/+*+)$),.(+2/%)()+,&*))090&.-,/4*'(&().--82.).,1/,+&*,1662453.:/;05'2+2*5*+++2688:4:4*)))**-354:2:3(/311.12%0-5.%$&***)3,',73/,'%-)2130002521202''(**99894/)()%(-')*12567/+,015+-*.*1+11/26.-'&(+254('-34/3611-,-,./449.-5-48/042-,))*(''*++./72.,4845&','+010127897+2,--)('()5.2,-.-6(4+,/.;.3,/168;*,776647-$'$')(./710.++%..0.-+,,0.2.3.-,001/+-)').)+/02.../))01*,+0-,,/-011..222357.0,%***(')&#%'&%&)-+.,0423*%)0*015./4--**.)*.4)((+'(%&$+*%')(&&&--/0+/../()-418,475:7.04/10&/('%%(((*,0-..,,0,-2220-+*.036,*,-+,-,0:7/.')1.))$(%($(&*00:4'68(1:377:19612(,*)--777793975264,0(#$'+13565490-%%&(36/.31*685;532.75*&/.(3$%*,,.',/(+()-/(..*(-2-053460964/4132(4--..0338*.+(*+0113:143../,'2'*9.+.)+*,6/%.,2)054.*-(+',&))(('+*-*64,%$%#$)*1;1.3,,&'%((/&2//5293163./.(/985'()'&')((2033/3+-,))&&'&(--*(,+8894/+/68027706604/,-,0++-'2%**%&$$$%%&%&&()45,+...4..-.5387*))'$+*,600.458878,,*0*-6)('/''&&)-*.#(++)%,'/*,%-),142436;46;7352./,/734131*),(,&'08)*237.$'(&()*2--1*+,,-2083191%)*,+,+-,/4'-*,**,583)()*-/,-(,+,'&'&(,-5655+(()(*%3,24
@a88b0cb5-2b06-40ca-8956-5511f743e584 ch=183 read=249242 start_time=2019-12-13T16:08:32Z barcode=BC01 runid=2c9cf7bc05858273f10e7d7ec552fc0bd742dc3e
TCACCCCAGTCATGAATCACAAAGTGGTAAGCGCCCTCCCGAAGGTTAGCTACCTACTTCTTTTGCAACCCACTCCCATGGTGTGACGGGCGGTGTTACACCAAGGCCCGGGAACGTGATGCACCGTGGCATTCTGATCCACGATTACTAGCGATTCCGACTTCATGGAGTCGAGTTGCAGACTCAATCCGGACTACGACGCACTTTATGAGGTCGCTTGCTCTCGCGAGGTCTTCTCTTTGTATGCGCCATTGTAGCACGTGTGTAGCCCTGGTCGTAGGGGCCATGATGACTTGACGCCATCCCACCTTCAGTTTATCACTGGCAGTCTCCTTTGAGTTCCCGGCCGGACCGCTGGCAGCAAAGAGGATAAAGAGTTTGCGCTCGTTGCGGGACTTAACCCAACGTTTCACAACACAGGCTGACGACAGCCATGCGGCACCTGTCTCACGGTTCCCGAAGGCATTCTCATCTCTGGCTTCCGTGGATGTCAAGACCAGGTAAAGGTTCTTCGCGTTGCATCGGGTCAGCCATGCTCCACCGCTTGTGCGGGCCCCGTCAATTCATTTGAGTTTTAACCTTGCGGCCGTACTCCCCAGGCGGTCGACTTAACGCGTTAGCTCCGGAAACCACGCCTCAAGGGCGCAACGAAGTCGACATCGTTTACGGCGTGGACTGCAGGGTATCTAATCCTGTTTGCTCCCCACGCTTTCGCACCTGAAGGCGTCAGTCTTCGTCCAGGGGCCGCCTTCGCCACCGGTATTCCTCAGATCTCTACGCATTTCACCGCTACCTGGAATTCTACCCCCCTCTACGAGACTCAAACGCATTATCAGATGCAGTTCCCAGGTTGAGCCGGGGATTTCACATCTGACTTAACAAACCGCCTGCGTGCGCTTTACGCCCAATAATTCAAATTAACGCTTGCACCCTCCGTGGCGCGGCTGCTGTGGCACAGGTGTGGTGCTTCTTCTGCGGGCCAACGTCAATGAACAAAATTATTAACTTTACTCCCTTCCTCCCCGCTGAAAGTACTTTACAACCCGAAGGCCCTTCTTCATACACGCGGCATGGCTGCATCAGGCTTGCGCCCATTATTTAATATTCCCCACTCCTGCCTCCGTAG
+
4/,/:;6.29:89576530546***.40/0,./4;5/062)+0/-3)+'+,201-.14731;9,,4795;9(*+1;00;;9:83347.320-+,&,(()*.+4/3444*'4827320()/(+*272/5.--68:433120+++-01//+,,,-27:654357:7352/(+*.)+22734,,/.-0)2*0),,0954253762.0275.,)(,(*&((+*($&'-/..1&+(('*+*,,39+)*,/1747:007-..52-//-050+,,22(%)0/3+0((3473:9:///.---,-.479<;70:,-2;31+&*+;7135794742,0/.'''(,-,,057361/504.7-27---,(%'%'*3+('),4438'(&0&60123334216-.-5-10101,00*/02(07*))+/2/,0'*/1*+*))&++.4:6:71&*('3*-///30/10976462-,,-./-111195:,)'(..,.5-(().85547772689<.22...(19553-,*,-.+/0008+()'(*'&06..+-.7;12:*+/-*-(228-764++,4598;637;4,./0;<5-:14.5-/1364/000*270*)/(//1.,,'(+325286-6/-,2/4'.)(&%(+',,2:9954,880%01+1&&**.30./001,-2.&,/403386245&3%&&%,)+0/40.30/./:3+,+265-)-,.4::536/08&&&%(/36:2,-./3;6682+&069,5:7785;6)''&/+/9889;49.4))+00065,.,,(+40//321*))((86/4.5034242899-*0/+21,2.1253*$&&($)('(0&'(*+;389;0-+(016,(&1+6&.37,/78-),-.//,&()(/.,')/2,)0,44856781019,++0.3*,',.-251-*)+0)2,%$$$%&).2../2-,)&'(),6.01871.*,)((&+-2*)(0.+.:/98;97-7(*'))()0/041600.&44:)%)((2/0../78/325:)6:765/7:3*/7525,+-,,07/,43506+(+-+.,9)6;89<86620,.+.-8455695-/001;+287191111;7/09*25(/2.02+7:;1+,.2634686863.00
@d0a0990e-df52-47f8-9f65-0916d6516b3c ch=109 read=237165 start_time=2019-12-13T16:08:39Z barcode=BC01 runid=2c9cf7bc05858273f10e7d7ec552fc0bd742dc3e
TTGTTGTACTTCGTTCAGTTGCACGTATTGCTTTGTGTTAACCTGCTTGCCTGTCGCTCTATCTTCCCGGTTACCTTGTGCGACTTCACCCCAGTCATGAATCACAAAGTGGTAAGCGCCCTCCGAAGGTTAAGCTACCTATTGTACACAGCCCTTGGTGTGGCGGGCGGTGTGTACAGGAGAAGCCAGGAACAGCCATTCACCGTGGCATTCTGATCCACGATTACTGGCAATTCCGACTTCGTAGGTCAGGTTACCGAGACTCAATCCGGACTACGGCCTTTGTAAGGGTCCTTTGCTCTCGCGAGGTCGCTTCTCATGCGCCATTGTAGCGCGTATGAAGCCCTGGTCGTAAGGGCCGCGATGACTTGACGTCATCCCACCTTCCTCCAGTTTATCGCGGGCAGTCTCCTTTGAGTTCCCAGCCGGACCGCCGGCAACAAAGGATAAGGGTTGCGCTCGTTGCGGGACTTAACCCAACATTTCACAACACGAGCTGACGGCAACCATGCAGCACCTGTCTCACGGTTCCCGAGGCACATTCTCATCTCTGAAAACTTCCGTGGATGCTCAAGACCAGGTAAAGGTTCTTCGCGTTGCATCAGATTAAACCACATGCTCCACCCGCTTGTGCGGGCCCAAATCAATTCGGTGAGTTTTAACCTTGCGGCCGTACTCCCAGGCCAGTCCCGACTTAACGCGTTAAGCTCCGGAAGCCACGCCTCAAGGGCACAACCTCAAGTCGACATCGTTTGGCGTGGACTACCAGAATTATCTAATCCTGTTTGCTCCCCACGCTTTCCTTTTACAGGCGTCAGTCTTCGTCCAGGGGCCGCCTTCGCCACCGGTATTCCTCAGATCACGCATTTCACCGCTACACCTGGAATTCTACCCCCCCCTCCTGCAGAGGACTCAAAGCTTGCCAATTATCAGATGCAGTTCCCAGGTTGAGCCCGAGAGTTTCATCCGACTTAACAAACCGCCTGCGTGCGCTTACGCCCAGTAATTCCGATTAACGCACCCCTCCACGTATTACCGCGGCTGCTGGCGCGGGTTAGCCGGTGCTTCTTCTGCGGGTAACGTCAATGAGCAAAGGTATTAACTTTACTCCCTTCCTCCCCGCTGAAAGTGCTGGCCAGAAGGCCTTCATGCACGCGGCGTAGCTTGCATCGGGCTTGCGCCCATTTGTACCAATATTCCCCACTGCTGCCTCCGTAGGAG
+
%,.,/+-*0121)*28-+6+&(&')00/;..,66./21-4-5.-*-5+-5;9533+*-.023451/,()2-7/1/9.&1%(+02282*4//()).1($&'-543547+*,362*'())+,,,-+),,))),5/,--','##'&*()*(+))2.&'&(*2+$%*('/.)*..'&%$%'&--,&+(&+)'*'%)*%)')+0.--4-'2+945573*))*1-,--*4,*-0,8..97:1+.)-/5.)&')011*-'01'/'''%'416,904408155+*/&($%',*+**)-.,/&&0((-./+-))*')+*,+,),%(%$)'438<47:421,+'*&+%%''*%'06349;84+7,'+-/2&&+*0202/3//1..68,:6,(00.833//*)..:-+,2'+%,)*+9:8578182//37193-*+-,-3,42.08-912)269,50645%**(*.,,,*%((--,1*/76/1+0(*,),.6..421-,0,.,4225555267926,(,-/(0&(,+05+*./3.-..896110**+0,0215<4.0055642218:62688;158;:30%)-+,+-*.)6,-38+-/3<:8;744/3--.556%&*.+5596-)&&)(/031063*()0)+*',,50583(0/.1),)61)'(**40;<4.7/.*,&$*)-/(+*-,4;0*306'')-2)'+&,284:323./-3*,.-/210,,'*/-346775/,/-*''-5/.0/2*5-7440436699:,-*+++*.--2+0342/5156661130153-5:*(,*534+%))*.834()++(''**00----,64776//6'(,..*'')274;868:575'122;35805,,.0.%+*1.6<8//39,0,)*$).+,/4,514214.2,422.-/&&$-(+)).-07846+)--6/.22003/04)+-.'+%+*615)+0608+*138+('(',.8),,()%(*11224255428-18011/1.)&&&%%(*05*)+-5:8<63.-*2*''%(%/4),24-&&&,,,60483041115511/-(,'.,*+')/+*.*(*1/:9<9878-4.,/65/01.-0++)119'1*-+-+2+,05-*.-5:-9<:9-63.,-040*1/**''&$&1*''-'050-0-++/$0).,,+&%&&(#%%%%&*+4*9775:1430:6()1&$$$*&0*0112701+#'&&)**2((,.)91/*)(
@ee8d97e3-6036-44e2-beeb-5b7d6486d0ee ch=458 read=65461 start_time=2019-12-13T16:08:35Z barcode=BC01 runid=2c9cf7bc05858273f10e7d7ec552fc0bd742dc3e
TTGTTGTGCTTCGTTCCAGTTACGTATTGCTGTGGTGCTGAAGAAAGTTGTCGGTGTCTTTGTGTTAGCCTGCGCATATCGCTCTCTTCCGGTTACGCATTTGCGACTTCACCCCAATCATCAATCCCACATGGGCTCCTTCTGCGGTTAGGCCACCGGCTTCGGGTGTTATCAGCTCTCGTGGTGTGACGGGCGGGTGCAAGGCCGGGCAGTATTCACCGCGACATGCTGGATCGCGATTACTAGCGATTCAACTTCATGTAGTCGAGTTGCAGACTACAATCCGAACTGAATGGTTTTATGGGTTTTGCTTCACCTCGCGGCTTCAGCCCTCTACCGTCGTTGGCGTGGCCCAGATCGCCAGGGGCATGATGGTTGGCAATCATCCCGCCTTCCTCCGAAACTGTCACTGGTCGCTAAAGTCCCCAGCTTAATTGGTAACTAACGATAAGGGGTTGCGCTCGTTGCGGGACTTAACCGCTATCACGACACGAGCTGGCGACAACCGCTACCGCACCTGTATCTCGTATAGCTATATACCATCTGGGCCTTTATGGAATTATATCAAGACCGTGAGTTGTGGGTGCTAAATTGACACATGCTCCACCGCTTGTGCGGGCCCCAATCAATTCCTTTGAGTTTCATTCTTGCAGACATGCTGCTCCCAGGTAGATGCTTATTGCGTTAACTGCAGCACTGAACTGACATCCAACATAGTACTCATCACGTTTACGGCGTGGACTACTAGAATTATCTAATCCTGTTGCTCCCCACGCTTCCAGGACTGAGCGTCGGTGCAGGCCAGATCGTCGCCTTCACGCCCTTTCGGTGTTCGCCATATATCCGTTTCGCTGCCCACGCCCAGATTCCACGATCCTCTCCTGCCTCTGGCTGCCTGGTTTCTATGAAGCGGTTAAACTGGGCTTTTCACCACAGACCGCCTTGCCGCCTGCTCCCCTCTTGCGCCGAATTCCGGATAGCGCTTGCGCTACGTATTACCGCGGCTGCGGCGCGTAGTTATGCGTGGCTTTCCTAATAAAGTACATACCGTCTGCTCGAGCTGCCACCATTTCCTGCAGCCGCCGTTCTTCCTTTATAACAGAGTTTACGATCGAAAACCTTCTTTCTTCGCGGCGTTGCTCGGTCAGGGTTTCCCCATTTGCCGAAATTCCTACTGCTGCCTCCCGTAGGAG
+
$'++'$*$&&+&&(1*.*-.6-./6.6..-3/*&*(()08+)&-.-/.8011*4/241990/6/4-($()(*,()'$'')+/-,''')+-(*1+))&'&'3+*.215581,257-11355864,+43*(*)('(&,/0615,)*-.7/9'1247/24/6/023(7/,+02/33.(./2-..4-01/''*//8:20+&&%%'&'('))&%)&&)(//1)+536587999827-',*(*+,/2/0,'()--28401+)'*+/0989984/,1-++%/+.-,-17/5)(,+*(''+'*1885'*,-21/69(&+/6/,/,+-))-.)(&)%&--*(-&$'%%-,))+(('%$&&&,+''$*+-.+')4850251010-6--%''&)*62383*-2/904//(%)*'(*'.1&.%)$&&$%)%+)+,057*+$()&($($.(/070028276643),+)3;185879009./%65.''$'#+(&&$&)/(-43746'%-*(*&'(()1'02&%%$''$)&-0-/.--+**%-///00-0*&&')..-00,/((,*14()%%*%.'+,*24.&&$%$&%$%'+/)*',&%%$%('%*'%%'$('('+,/0(*0))*((('%+'&&%'$)+./((*3./265,%,-72+06;.5.-.3657),(*+'+--0,*.1-112-+)&%'+)+-3.401,1,-),-*-./2+(3+,201-).*)$#$%*')-1240%'(+24*)*)))3-6-742352%.',.,..106-.3*&*-'()121+$)+(--.*'27,'&&',+345&+-$(%-..3+'()*+.-%*'(&&#(&,.&$(,&+(+,8:4(()*+043)(%$%(%'%&*%)')$('--*)-,062/,-+++.,*-,./.,--+-/'.---9:8973:7/(&%$(&'',%0.01*)('06.765,/.11')&('*&$&&&'(17.31+(&'.-,--,11''$$$%&-//0.4159'('$$##%(&)*+/01,0-'1')(,1/.-*'''%()//5664/023414,150***,3-.7+*)(&''(-22)(%&)04+'()'&(%%1+.19-4($$&&*-3/48881+&(,*/60.,1'2((-,.82,-+*./(-63))*(-()1,,++*))+,,,32//24(//5(*24/8*+*,'))73-..*)*2+-//'(..)'$&*,,28')3,5-''
@29b057e6-d1f2-4c8d-9979-20e36394d9d7 ch=450 read=69024 start_time=2019-12-13T16:09:02Z barcode=BC01 runid=2c9cf7bc05858273f10e7d7ec552fc0bd742dc3e
CCCAAAAGTACTTCGTTCAGTTACGTATTGCTGGTGGCAAAGCGTTATCCGAATGTGGGCGTAAAGGGGCGGGCCAGCAGGGTCTGTGGTGAAGGCCTGAAGCTTAACTTCAGTAAGCCATAGAAACCAGGCAGCTAGAGTGCAGGAGAGGATCATTAGATTCCATGTGCTTAGCGGTGAAATGGCGACCGCGGAGGCACACCAGTGGCGAAGGCGACGATCTGGCCTGCAACTGACGCTCAGTCAGCGATGAGGCAAATGGGATTAGATACCCTGGTAGTCCACGCCGTAAACGATGAAGTACTAAGTGTTGGATTCAGGTTCCAGTGCTGCAGTTAACGCAATAAGTACTCCGCCTGAGTAGTACGTTCGCAAGAATGAAACTCAAAGAAAGAGGAATTGACGGGGGCCGCACAAGCGGTGGAGCATGTGGTTTAATTCGAAGCAACGCGAAGAACCTTACCAGGTCTTGACATACTCATAAAGGCTCAGAGATGGAGAGATAGCTATATGAGATACAGGTGGTGCATGGTCCGTCAGCTCGTGTCAGGATGTTGGGATTGAATCCCGCAACGAGCGCAACCCTTATCGTTAGTTACCATCATTAAGTTGGGGACTCTGCTTGAGACTGCCAGTGACGAAGCTGGAGGAAGGCGGGGATGACGTCAATCATCATGCCCCTTACTTGACCTGGGCTACACGTGCCACAATGGATGGTGCGAAACCAAGCCGCGGTGAAGCAAAACCCATAAAAAAACCATTCTCAGTTCAGTTGTAGTCTGCAACTCGACTACATGAAGTTGGAATCGCTAGTAATCGCGAATCAGCATGTCGCGGTGAATACGTTCTCGGGCCTTGTACGCACCGCCCGTCACACCACGAGTTGATAACACCCGAAGCCGGTGGCTAACCGCAGGAAGGAGCTAGGTGGGATTGATGATTGGGGTGAAGTCGTAACAAAGGTAGCGG
+
&&$**''$&)(29623:6*180--+/,0111:8:45412:,,0-5+++8'($',),(,2.33:;+((3-((((%''*4.5911130,0+,*/(&',,23/4*(&%&%'+*1&00276:;98811992:145+(%&)1)),00:31'&)(/2/77+0,&%+2-9843&,'$(#$%&)'%%')(()&$&%%$$%*+'(%&)+).6/1.4.*).+))&('0,-0101819188711/113189:440,%&'(&(,+0205;0-+++'0-+,8527;-+'+,(051'(*/28589:+/-..+*''+./48302-250*&&%&#)'*(''&'7244446032310.-3.-4:5755458/0961---'476986;5/-.()+2..1;212838-'*-,'(&*(-/329;55:8.4:.0-2-1,40533/,---/+*+11;85:686.-4.//*4,+1492291.-0).)%+%)'.0.0556+332*)/.'338990-+,,889+))(*:750----01+/,(*,.23038:6756.36,322/'-,-/--'('&')*:80<.82$0($&%'98+*2033),0/,//3274184336/;//.502;99869:86214-8:25--,,',,0.//422469436379+0.+-/3/,4.)/112/+671&((,16-3-+.622-0)20+)--('**),7;-.1/.,))'(%(%'$''/436:9525216)%)&&(+().3++,20106../;92272(.+698:1/::84;1,1156:8%2'9*+*-.+*,+*,--6345.,+%'),/.3810./,./.-,,,1+,-7887875/02-114758485&'83488:;9--)1,-+)*+('+%,,185460.1240--*.32450/+,*0,+'/-,*+.,0849.,--,1836200*.+.')$&'0(,+.-:1/2.++,.225378,)*,,*+-477966;,-/(*&)*0
@c4474245-65bb-45e3-a2e8-9aa4c07600bc ch=381 read=184636 start_time=2019-12-13T16:08:58Z barcode=BC01 runid=2c9cf7bc05858273f10e7d7ec552fc0bd742dc3e
CCGGTTACCTTGTTACGACTTCACCCCAATCATCAATCCCACCTTAGACAGCTCCTTCCTTGCGGTTAGGCCACCGGCTTCGGGTGTTATCAACTCTCGTGGTGTGACGGGCGGTGTATTGCAAGGCCGGGAGCAATATTCACCGCGACATGCTGATTCGCGATTACTAGCGATTCCAACTTCATGTAGTCGAGTTGCAGACTACAATCCGAACTGAGGAGCTATGGGTTTTGCTTCACTCGCGGCTTCTTCCCTCTGCACCATCCATTGTAGCACGTGTGTAGCCCAGGTCATAAGGGGGGCATGATGATTTGATATCCCATAACTTCCTCCAGCATGCTGGCGAAGTCGCTAGAGTCCCCAACTTAATGATGGTAACTAACGATAAGGTTGCGCTCGTTGCGGGACTTAACCAACATCTCACGACACGAGCTGACGGCAACCATGCACCACCTGTATCTCATATGGCTATCTCTCCATCTCTGGAGCCTTTATGAGTATGTCAAGACCTGGTAGGTTCTTCGCGTTGCTTCGATTAAACCACATGCTCCCTGCTTGTGCGGGCCGTCAATTCCTTTGAGTTTCATTCTTGCGAACGTACTACTCAGGTACTTATTGCGTTAACTGCAGCACTGAACTTTGACATCCAACACTTAGTACTCATCGTTTACGGCGTGGACTACTGGGTATCTAATCCTATTGCTCCCCACGCTTTCGGGACTGAGCGTCAGTTACTAGGCCAGATCGTCGCCCCTTCGCCACTGGTGTTCCTCCATATATCTACGCATTTCACCGCTACGCCGGAATTCCACGATCCTCTCCTGCACTCTAGCTGCCTGGTTTCTATGGCTTACTGAAGTTAAGCTTCAGGCTCACCTGAACCCTTGCTGCCGCCTGCTCCCTCTTTACGCCCAATAATTCCGGATAACGCTTGCCACCTACGTATTACCGCGGCTGCTGGCGTAGTTAGCCGTGGCTTTCTAATAAATTACCGTCACTCGGCTACCATTTCCTGTAGCCGCCGTTATCGCTATAACAGAAGTTTACAATCCGAAAACCTTCTTCACGCGGCGTTGCTCGGTCAGGGTTTCCCCCATTGCCGAAAATTCCTTCTGCTGCTCCATTAGGAG
+
69263:25526//7+-069:98.985*70899795;1:3,,3031-&('()-037789/,/-0./.800164%)&)'(-86+1))),200.8.,*-*,.015125668.540+03(1$())-58+.3)+-)'$*)*-01;656:46/////5;;:06++)-.03:34543/.)++../0.4:46631-+.0/1,0+++12323234;/-0+,3421)+)'('*)+26328;.124;,%)*,357547..(,.:*,63/.-/215:8168)+.,--/0012../,13-*-4984.2,-,3-5,(),*-///49(&$'('06.$&'%(,6,5/2(+&))+'%%&%%%&**-..-3,,01209:)0**-..200175:778655855554*40.2.//767709./,7,,%%&3'2)*&2135..(*,++'*).0444550(,-3/9290/06145632114334'1*-*42)-38888:;9:5423410/646</,-2((((,(+/35668<99:77084;9:<6///--)+..1.--3.<898)-+.)1/95'##',',(&-.53/1'*,,4.53,.73+*.,;://8;86924468:-6//0+.06).**)*-.&(&&'/.5.5-//6/0/02559.,11/+01882,313//-0-.,159:9/.,.1/),(22345:333/),&)-(*))')++.&+(6;+./0772.3211;91.<93247412/23)778(,$&-319-,,..986.1.'(.1116;46779434;89856/214699:895632;0004;444+-%%#*(+,/,0*)*,56832486856623444/0.1./4+/86;93202.,+*/,/10'-(*2-,*+,2/%,(*,(/17)))88<39312778<79;0//.*:-**96//8501*1+,7489,314066*-+,*3..4(*9-34/3138461/*3+++104)+(((*.0-,,2.3-..),69+..703;516.1:89901331:883::74;3542372129/203)&%'*$%-(*043))..*/3,)-1-00)(,7:8095<65;,(('%*.-,1.,+..+23425:-4;.,;<;004;673/17740712+8888994402/%*+/2-*(
@b965fd11-9a6f-4758-9c4b-de8bd6539358 ch=9 read=42289 start_time=2019-12-13T16:08:55Z barcode=BC01 runid=2c9cf7bc05858273f10e7d7ec552fc0bd742dc3e
TTGTTATGCTCGTTCAGTTACATGTATGAACTGAAGAAGTTGTCAGTGTCTTCGTATTCTGCTTTCTATTGGTGCCTGATATTTATACAGGAAGCAGCAAATTAAGAATTTTCAGCAGTAGAAACCCTGACCGAGCAACGCCGCGTGAAGGAAGAGGTTTTCGGTTTGACTCTGTATAAAGGAACAGCTACAGGAAGATGATTGTGATACTTTATTAAATACGCTAACTACATTTTATGTGAAAATACATGAGTGTAAGCGTTATCAGGAATTATTATGGGCGTAAAGAGGAGCAGGCGGCAGCAGGGTGTGGTGAAAGCCTGAAAGCAACTTCAGTAAGCCATAGAAACCAGGCAGCTAGAGTGCAGGAGAGGATCGTGGGAATTCCATGTGTAGCGGTGAAATGCGTAGATATATGGAGGAACACCAGTGAAGGCGACGATCTGGCCTGCAACTGACGCTCCAGTCGAGAAAGCATTAGAGACAAAATGGGATTGCAAATGCTATTAGTCCATGGCAAACGATGAGTACTAATTATTTACAAAGTTCAATTGTTCAGTTAACGCATGCAAATTGCCATACCGATGTATTAGATTCGCGGAATGAGCTCAAAAGAGATTGACGGGGGGCCCGCAAGCGGTGGAGCGTAATACGGTTTTAATTCAGAAGCAACATGAAGAACCTTACAAGGCCTTGACATACTCATGAGCAAGGATGGAGAGATAAGCTATGCTGAGGTCGGTGGTGCATAGTTGTCGTCAGCTCGACGTGTCATTACGCGATGTTGGAGTTAAGTCCCGCAACGAGCGCAACCCTTCGTTAGTTACCATCATTAAGTTGGGGACTCTGCATGAGACTACCAGTGACAAAGGCTGGAAGGCGGGGATGGCATCAAATCATCATACCTTGGCCTGGGCTACGCTGCAATGGATGGTGCAGGAAGCGAAGCCGCGAGGTGAAGCAAAACCCATAAACCATTCTCAGTTCAGTTGTAGTCTGTCGACTACATGAAGTTGGAATCGCTAGTAATCATAGCGAATCAGCATGTCGCAGTGAATACGTTCTCGGGCCTTGTACACACCGCCCGTCACCACGAGTTGATAACACCTGCGGCCGGTGGCTAACCGCAAGAGAGGGCTATCTAAAGTGGGGATTGATGATTGGTGAAGTCGTAACGAGTAACCGG
+
''','#%$%&''*34()--'+')$($&(**+-,/-'))''2,,/+-/)&$,)$$&%+))(#$'+*()$+)%(+')%%&*)$&'%$#$&$0)*''&%$$('%)%(&'()+5:7+,(,))%$)&)+-5,+)+/6/4260'/./5('&),.,1-/,)*&*-3,,()-*+&$$#&&&$))%+1((%)'(&'(*(+'*,&)&1**&('&$%%$%),/1,0/2*/'()&(+/('(&&%'&$#%#$$#**./.,-))&$%('%(+&),0;330()((,,.*('&$(+((**04,)&**''(),+(*)(%&#%()#&#%%-*$()('-20-''&%&(1+-,-(,.01)-0+,&&(//)&'(,*&'''(((-./0'3-(*(.11,))/+3)&*(/*+.1120++++3530,04+,17764840.),0/-0*)94553&++,))'.-./.))*)'**2,/-/14334574426&'*-.&&%(,*'(#.%'''%%++43)'&(&$&&$$&))'%)'%+*%))-)&'#%$(+,,'(*)*'*&(')&*''/3)$%*-2-.:7-&+(%))&$&(*--.*,++&),1).*&%#$&#%$&'+))%('%').0(#$')%%%%'%-,--/0'&(**03./.-.()'$**(#'%,')(/,.6/10-0*)($%)'289+3-/2*$'-)&-1+2&%)--')'&$%$%%+)+$'%%%'(-*+(.,,))'*$((+))2276,***-8,&'')//'%%%$(%%%((*(/+++,-%528/1144-(&('*'%'(-(13&+/'*(*,.11/;1,*)/,2/2404.*-.-3(%)(+.2.35(*)'(3.(&'+&*)'*614541.06.54,+*)($#%#$((+**))-1(,.,0320('&'())+)+41-14')+%$')*/073/0010%'&)%%%%%0+/,(*-,$)&'''/4857:7751300'/-+.)*&&,*,2/2/*,1-/21)0-5;927))+*02,/+14*07&((3+'+*5*.-000'%&*+-//12.1)&&'2.)+)201(,.*.34666-*$)(%'%(),*+$(')()2%6--/.-/52271022975-3,'*(+%('06-63'(0/$%'%(,.+,+(),1,,'(*$$$&$&%&%)++*+/422&.-/($&()-+00-12*1-'&'&(+)%.)*+-,(*)**()',')+*))''$&'+,40:.0
@a2dc145d-2c1b-455e-83aa-612756266c85 ch=25 read=35015 start_time=2019-12-13T16:08:55Z barcode=BC01 runid=2c9cf7bc05858273f10e7d7ec552fc0bd742dc3e
CTCCTACAGGGAGGCAGCAGTGGGAAATATTGCACAATGGGCGCAAACCTGATGCATGCCGCGTGTATGAAGAAGGCCTTCCCGGGTTGTAAAGTACTTTCAGCGGGGAGGAAGGGGTAAGTTAATACCTTTGCTCGCGTTACCCGCAGAAGAAACACCGGCTAATTCCGTGCCAGCAACCGCGGTAATACGAAGTGCAAAGTTAATCGGAATTGCGGTAAGCGCACGCAGGCGGTTTGTTAAGTCAGATGTGAAATCCCGGGCTCAACCACGGGAACTGCATCTGATACTGGCAGGTCTCGTAGAGGGGTAAATTCCAGGTGCAGCGGTGAAATGCGTGCCAGAGATCTGGAGGAACCGGTGGCGAGCTGGCCCCTGGACGAAGACTGACGCTCAGGTGCGAAAGCGTGGGGAGCAAGCAGGATTAGATACCCTGGTCCACGCCGTAAACGATGTCGACTTGGAGGTTGTGCCCGCTTGAGCGTGGCTTCCGGGCAGCTAACGTTAAGTCGGCCGCCTGGGGAGTACGGCCGCAAGGTTAAAACTCAAATAATGAATTGACGGGGCCCGCACAGAAGCGATGGAGCATGTGGTTTAATTCGATACTGCGCGAAGAACCTTACGTCTTGTCCACGGAAGTTTTCAGAGATGAGAATGTGCCTTCGGGAACCGTGAGACAGGTGCTGCATATTGGCGTCAGCTCGTGTTGTGAAATGTTGGGTTAAGTCCGCAACGAGCGCAACCCTTATCGCTGTTGCCAGCGGTCCGGCCGGGGACTCAAGGGCTGCCAGTGATAAACTGGAGGAAGGTGGATGACGTCAAGTCACCATGGCCCCACCCACGACCAGGGCTACACACGTCCTACAATGGCGCATACAAAGAGAAGCGACCTCGCGAGCAAGCGGACCTCATAAAGTTGCGTCGTAGTCCGGATTGGAGTCTGCAGCTCGACTCCATGAAGTCGGAATCGCCTTAGTATCGTGGATCAAAATGCCACGGTGAATACGTTCCCGGGCCTTGTACACACCGCCCGTCACACCATGGGGTGGGTTGCAAAAGTGAGTAGCAACCTTCGGGAGGGCGCTACCACTTTGTGATTCATGACTGGGGTGAAGTGTAACAGGTAACGG
+
,30))-/&,7/+-.-*%..,*-)'*(++.21/-.//:43/2.,/08*+*+,,)%%%&%*1*,-3,1-*(-*&,*+,297;1-*-,50:.44;5)*,+47.*',//89(+,*,-+43/,07-.313/2408;/-9.-*&'/.,.91./,++/$-,((,,01/-/2233354778;+/4-(16.3,41653365.0/.-2)/'&.)0),-$-(%++,**&&'%&'+-,.,1/,10&618/,1/60.58)-2532--7,).2/+5544*($,'')'..)2-/333330./001'(&'$(*.5498:5)&*434,1+6.02**68/....1330,27.))***%('('((*//,51,*'$%'**,,03.-'&&%).+0-,/089;161---**+*)10:16:885/./.++2/6:8+('+02+..,7,/1**10(49-++-,*1&*167011:37212024-,*+,1.1473905058,))+'$#2116682304&/+&)$%'+233+*,8/,-.,&773795583('()*70916,000-4-37<<37644:1,-,,-16/6/2+079/.5-&*(*)'++*,*$/3-+**0/-./1.8649:90..-$'$(*,202:./0-)()(*&''.1+-.3-+,))(,,57((++./0133019436467557)8/7/7:10.,,-,'+134::8760&&'''*,,/0-2*.-3+7++,-,,0(*-6.-3396636672343634,.056700''+)/0)***0.,272/01003667756;;/5892'&'&'&..61.-.'0-3;8556622/010859936799211523/..1-.,/,5-4+%'&%%)(*,;02.8110,***,(&',)+-196570.0*-,-,2)%)'(**-77788463111.27*215222-,))1;30/-+.39754.3/4)5+(8(4))(,0223/).26776387-/-0+,,4,4.4/2+,'('&#%(()8::876-289.0-//*,//..2;2+./425-++065-5+''*+,,+-1*.88-/0*+,/6785'.*+,317.)/.:,'$%%%(((()(/--09307,(+/..)*+)/5*.+2/+,769:868666425610,4,+++-'***.2/163)*
@9b7a2bcc-426d-4445-8dd4-68031bdb2e15 ch=195 read=99685 start_time=2019-12-13T16:09:02Z barcode=BC01 runid=2c9cf7bc05858273f10e7d7ec552fc0bd742dc3e
TTGGTATGCGGTTCCAGTTACGTATTGCTGGTGCACAGAGGTGGAGTTATGTGAAGCACCTGTTGGTTGCTGATATTGCTCCTACGGGAGGCAGCAGTGGGGAGTATTACTGAAATGGGCGCAAACCTGATGCCATACCCATTGTGAAGGCGCTGGGTTCATGATACTTTCAGGGGAGGAAGGGAGTAAAAGTTAATACCTTTGTGACGTTACCCGCAGAAGCACACCAACTAACTCCGTGCCAGCCGCGGTAATACAGGTGCAAGCGTTAATCCCGGAATTACTGGGCGTAAAAAAAGCGCACGCAGGCGTTTAGGTAGAAGTCGAATCAATGAAATCCCCGGGCTCAACCTGGGCTGCGCCGTTACTGGCAAAACAGTCTCGTAGAGGGTGTTCCAGGTGTAGCGGTGAAATGCGTAGAGATCTGGAGGAATACCGGTGGCGAAGAGCCCCTGGACGAAGACTGACGCTCAGGTGCCGAAAGCGTGGGGGGAGCAACAGGATTAGATACCTAGTATCACACGCCGTAAACGATATCGACTTGGAGGTTGTGTGCCCTTGAGCGTGGCTTCCGAGGAGCTGGCGTTTAAGTCGGCCGCCTGGGAAATACGGCCGCAAGGTTAAAAAGCTCAATAATAGATTGACGGGGGCCCACTGAAGCGGTGGGCATGTGTGGTTTAATTCGATCTGCTTGCAGAAAGACCTTACCTGGTCTTGACATCCACAGGGAAGTCTTCAGGGTAAAGGAGAATGTGCCTTCGGGGGCAAGACAGGTGCTGCATAATGTCGTCAGCTCGGTAATTTGTGAAATGTTGGGTTGAGTCCCGCAACAGGCGCAACCCTTATCCTTTGTTGCCAGACGGTCCGGCCGGGAACTCAAAGGGCACCAGTGATAAACTATTCTGGAAGGTGAAGGGATGACGTCAGTCATCATGGCCCTTACATTCCAGGGCTACGATGCTGGCTAAGCGCATACAAGAAGCGACCTCGCGAGCAAAGCGGACCTCGCAAGTGCGTCGTAGTCGGATTGGAGTCTGCAACTCGACTCCATGAAGTCGGAATCGCTAGTAATCCGGATCAGAATGCCACGGTGAATACGTTCCGGGCGGCGGCCTTGTACACACCACCGCCCGTCACACAGGGTGGGTTGCAAAGAAGTAGGTAACTGGCCAACCTTCCAAGGCTTACCACTTTGTGATTCATGACTGGGGAATTGAAGTCGTAACAAGGTATTGTAGCGG
+
$$$.*)&&%&$65+)'+3*')&(**6/019750.-.*)(*%$&'#&)&#$$%$%&#%$&'++06,,0)),/--,&*)$%&*4..,-/*%+,+.00006761''#('.($%$%+++'.960*,).**201&&$$$)*'70$#(%%$%''&&+%&'%+-.0+))())%&*,+'&,-,+)-.-4*2*&)*079/*1,9+'(-*),(%&$$&'*,*.4-&)%%)&$%%()*-*)*),))+3-()$$$%%)'$(%&(+))*0).()'')+*,*0+3+-3'&*.-/.1/22874,*,+-138/()((*'-+)'()&+(.+$-'+,%(&%(/).,+),0+-.21,-0+'/44,,,(*,)%%&$%')+%&$$%)'*%&&%'*++*',)(+/129)%*)&$%%%+((+10232112:562:.('*))--+),455961+())&'))&),07-++*(+*761.,.8/((,*((/#$%&'-.2+,83//&&-/.+,1996975.(*-*,.)25*,5/,,*+-6)(,32.,')',/186779937+*+++1*)'',)*+,*.*,'*,12)'3)),+/01,*+++(&%*($',+%&'&',-,+'*&)%+)&*-*'('&%$#%&)102%++--0,1)0..(%)('+*)&%%$%(.+1/-)/77+-1)$,%&**(*5869-))+5,.+),45<97;747*+-&%'(/-//%&/.('0406.,14*+'**00./0486+*+&)/)(**,-2;,,+1,('&%')&'*/00223/2.,,53,%(%(+.0--330*)&$&'&$&&&'*40()**/%+/%%(+/)+)1,++/+7*3/2,+('+,,&%*.-4')23454848/04123//.(')/./8+)$(')')'&()(&**,-.5609+(%%(&+.,-...0.-()))+4+(%**%*&('&&).+64469510)'*-495)***()&#"#%%%')))-26*''(&''&('%%)+-,()*,)(%''(%*('+8789677521/,20(&*18/'))*&'&&'*23468787809)2(4*''&&(*7,6.0-++++--.5--%&&'(/,5-4/1-,+'*)-*('%+,--.('*./-3&(/&211293010277-*70/'-*('()(-)+,/..,*+%.,+01**/.//*)&.-*)'204:+-56-'++)*-')&(&'&%%(((,.++21&(%'$##%'16.*30-,33(6''(7011//)*)'&+())''&''**)/.0),)(-*))&)+)+
@762e45c5-e5e7-4923-8e96-2643c08718f6 ch=419 read=194287 start_time=2019-12-13T16:09:08Z barcode=BC01 runid=2c9cf7bc05858273f10e7d7ec552fc0bd742dc3e
CTCCTAGGAGGCAGCAGTAGGGGAATTTTCGGCAATGAGAGCCCTGACCGAGCAACGCCGCGTGAAGAAGGTTTCAGTTTGTAAACTGTTATAAAGAGGAAGGCGGCTACCACGGAAATGTTAGCCGAGTGACGGTGCTTTATTAGGAAGCCACGGCTAACACGTGCCAGCAGCCGCGGTATTAATACGTAGGTGGCAAGCGTTATCGGAATTGGGCGTAAAGAGGGAGCAGGCGGCAGCAAGGGTCTATGGTGAAAGCCTGAAGCAACTTCAGTAAACCATAGAGCCAAAGGCAGTAGAGTGCAGGAGAGGGGATCATTGGAATTCCATGTGTAGCGGTGAAATGCGTAGATATATGGAGAGGAACACACCAGTGGCGAAGGCGACGGTGATCAAGCGCAACTGACGCTCAGTCCAGCGTGGGGAGCAAATGGGATTAGATACCTGGTAGTCCACGCCGTAAACGATGAGTACTAAGTGTTGGATGTCAAAGTTCAGTGCTGCAGTTAACGCAATAAGCTCCGCCTGGATAGTACGTTCGCAAGAATGAGAGCGCTCAAAGGAATTGACGAGGGGCCCGCACAAGCGGTGGAGCATGGTTTTAATTCGAAGCAACGCGAAAGAGACCTTACCAGGTCTTGACATACTCATAAAGGCTCCAGGATGGAGAGAATGGCTATATGAGATACAGGTGGTGCATGGTTTGTCGTCAGCTCGTGTCGTGAGATGTTGAGTTAAGTCCGCAACGAGCGCAACCCTTATCGTTAGTTACCACCATCATTAAGTTGGGGACTCTGGCAGAGACTGCCAGTGACAAGCTGGAGGAAGGCGGGGATGACGTCAAATCATCATGCCCCTTATGACCTGGAGCTTACGTGCTACAATGGATGGTGCAGGGGGGGAAGCCCAGCGAAGCCGCGAGGTGAAGCAAAACCCATAAAACCATTCTCAGTTCGGATTGTGGTCTGTAGCTCGACTACATGAAGTTGGAATCGCTAGTAATCGCGAATCAGCATGTCGCGGTGAATACGTTCTCGGGCCTTGTACACCGCCCGTCACACCACGAGAGTTGATAACACGAAGCCGGTGGCTAACCGCAGAAGGAGCTGTCTAAAGGTGGGATTGATGATTGGGGGGTGAAGTCGTAAACAAGGTAACCGG
+
+/-1..0.,0.1-24-.210*)%&$++--/,81583+%$'%)3'(*137,++0/1203:3313+%&%'))+/8+-*+.4+'+,3)))%***+8;0(&)**)*'(%$&$&&'(*(*(,&&*)'&)6.('((*/0++)$'%)))+/-.0,//663.5/-*,($&+,-2932'/%124/.20.*)*()./9684:336:7646774;422%.&(0**)2*,.28+)(),-(+.37;:373/*1,1-:,-,3+2011//55-20*).*'*-.+,4+&+,8:)77'%)$&&%%0/*/)&($%''')(-2+.4(*),.3.+41&1)**)/,8-6+/,..,-..1:://0.+1298813333)/74.(%(+(/+)-+/7546/6.,+5,52999+&'&'*+'&%,'+**.,,,)$()-(*,8$'$%'0,45+()+5630+('(0*,),-(4)''()+1250+.09803;<77402.,&)*,1955/.1./30:798284-08:54-,,+,42(,+*(+&&'&(+-),.43,/5.%')*''*-.5842,,/+*+420*('&($(&*./)/,1062:68-'-0/3.51*+&+*)/11254.,--124/2<;,889:7050007/857228)'%'))--/,.2*-.324:434772443&%-41+50,0*,*/.3774.))',-*74444375523220,11/473789:4817+-2833,$&')6589::89772553-4)'+0/5/154.,)*#*%',+.02249416224669542921/*(),-273;34/.8/88,-**0-+3.+**,/366842443464.,,.40-.')0121-(00,-8896564;70118855(/5,.-:20/151/4+*)(&$&()...-,047../+,97767+2%*'*,)*-*)+)''*%&+'+5510)/())7.,-59731:8.034782589<322,26;8,3(-2-/,72/++$(*-/055/*)+#$%'.*-090584433412122.-*++*421,./(/-05-0+0.34;7-001:7786;88/--,+-+*.2.3;956703032.*)('&+/-''*-1*%(()/,0515+0*,*0444)(&'**).(**/67501:*+(2+6-)1)'#''&,/),401+0-0.-.75474)*///2.1:6;/5
@363cd55a-151b-44dc-b5e0-f32855f63a78 ch=126 read=246880 start_time=2019-12-13T16:09:08Z barcode=BC01 runid=2c9cf7bc05858273f10e7d7ec552fc0bd742dc3e
CCGGTTACCTTTACGACTTCACCCCAGTCATGAATCAGTGGTAAGCGCCCTCGAAGGTTAAGCTACCTGCTTCTTTTTTGCAACCCACTCCCATGTAGTTGTGACGGGCGGTGTGTACAAGGCCCGGGAACGTATTCACCGTGGCATTCTGATCCACACGATTACTAGCGATTCGACTTCATGGAGTCAGTTGCAGACTCAATCCGGACTACGACGCGCACTTTATGAGGTCGCTTGCTCTCGCGAGGTCGCTTCTCTTTGTATGCGCCATTGTAGCACGTGTGTAGCCCCTGGTCGTAAGGGCCATGATGACTTGACGTCATCACCTTCTCGGTTATCACTGGCAGTCTCCTTTGAGTTCCCGGCCGGACCGCTGTGGCAACAAAGGATAAAGGCGCGCTCGTTGCGGGACTTAACCCAACATTTCACCAGCACAGGCTGACGACAGCCTTGCAGCACCTGTCTCACGGTTCCCGAAGGCATTCTCATCTCTGAAAGCTTCCGTGGATGTCAAGACCAGGTAAGGAGTTCTTCGCGTTGCATCGAATTAAACCACATGCTCCACCGCTTGTGCGGGCCCCGTCAATTCATTTGAGTTTTAACCTTGCGGCCGTACTCCCAGGCGGTCGACTTAGCGCGTTAGCTCCGGAAGCCACGCCTCAAGGGCACAACCTCAAGTCGACATCGTTTACGGCGTGGACTACCAGGGTATCTAATCCTGTTTGCTCCACGCTTTCGCACCTGAGCGTCAGTCTTCGTCCAGGGGCGCGCTTCGCCACCGGTGATCCAGATCTCTACGCATTTCACCGCTACACCTGGAATTCTGCCCCTCTACGAGATCAAGCTTGCCAATTATCAGATGCAGTTCCAGGTTGAGCCGGGAGTTTCACATCTGACTTAACAAACCGCCTGCGCGTGCGCTTTACGCCCAATCAATTCCGATTAACGCGCACCCTCGTATTACCGCGGCTGCTGTACAGGTTAGCCGGTGCTTCTTCTGCCCGGGTAACGTCAATGAGCAAGGTATTAACTGCTCCCTTCCTCCCCGCTGAAAGTACTTTACAACCCGAGGCCTTCTTCATACGCGGCATGGCTGCATCGGGCTTGCGCCCATTGTGCAATATTCCCCACTGCTGCCTCCCGTAGG
+
:4467;234-7*(*-*-24../24/-.01/0.,32&%+,1.-/.),+-5/-///0451429+011783*+1.-7/;7<+46//07.%&(/;3'&'(',1+()//66;:57443753+4764828.-5,/7009090//9936372/175-,.105++'*,16:4441,.0/711))+154765($(,,&))4'0*+41241;45/33440))/01//,/(,,75125&3-+-/24.---,031220//0-,.7-544083%*%*),/6:-2,)%%&&)+-/5860/.20.(&(&%%%'(+.9:9<4334411//2013157:-/&,.0,,)*&,,5-.156609101::8911981149:4;30875/9//2('*))+61/600:+4/952)'%&&),+06874;350;5/.4./-+7/-(533:82'/(,(436+-200125857'*.&'&%()'))-/.,-,*,040/66560*(,&%%(/7../-64311/(*+%(&''')44;87464232367+,/++/'1%)6;79.,,,+35./.02*))---;83<465211155-.2''%('*%-,4-3;7++01-&*+.35;6-+,,8<2/92./0).2878*.+-*3+'%00,0+,,620./+'))*)-1,/020/0/,0+/6560.1+*.,.5),&'(%(%(+172771&/(''',;;.+..--::;897-75./-(.,4487:72501/6-)*+38++'*040,.227;04789978./,-12.507))3;;3060./80<:;:129.7-*(*.((*656878886868;93146-17,+&)($$',&4+30*31+''('(.,'+&'%+'%)*,,07'%(),01245625122<,3'.,/.,',./&1,&)+21,,.027466.6.6.38<61122943..(.0920/640'-('%%''*++35:750+4+3+2))$'%02-+0,-35947622/71---,+'&-&.0/80//707*%'-,68<86/6(&16645:70.+.,-.88899-5/,/1.*+.'+/1;/09,((*484,286385,-*,/4/,-1116.+,(11:7;88;867+.')'4///483447677*67/6.*-13;:,4,'---/0/)/(569..1334875720;..0-0+
@2503091f-eeb8-4233-aae5-dfc3f418cb11 ch=107 read=190392 start_time=2019-12-13T16:09:07Z barcode=BC01 runid=2c9cf7bc05858273f10e7d7ec552fc0bd742dc3e
CCGGTTGTTACGTTTCCCCCCAATCATCAATCCCACCTTAAACCCAGCTCCTTCCTTGCGGTTAGGCCACAGCTTCGGGTGTTATCAACTCTCATTAGTTGGCGAGCGGGCGGTGTACAAAGGCCGAGAACGTATTCACCGCGACATGCTGATTCGCGATTACTAGCGATTCCAACTTCATGTAGTCGAGTTGCGAACTACAATCCGAACTGAGAATGGTTTTATGGGTTTTGCTTCACCTCGCGGCTTCTTCCCTCACCACCATTGTAGCACGTGTGTAGCAGGTCATAAGAGGGGCATGATGATTTAGGGCGATACCCGCCTTCCTCAGCTTGTCACTGGCAGTCTCGCTAGAGTCCCCAACTTAATGATGGTAACTAGCGATAAAAAAGGGTTGCGCTCGTTGCGGGACTAACCCAACATCTCTGACACGAGCTGACGACAACCATGCACCACCTGTATGCTCATAGCTATCTCTCAATCTCTGGAGCCTTTTATGGGAATTATGTCAAGAGACCTGGTAAGGTTCTTCGTTGCTTCGAATTAAACCACATGTGCTCCACCGCTTGTGCGGGCCCCGTCAATTCCTTTGAGTTTCATTCTTTGCGAACGTACCATAGAGCAGATACTTATTGCGTTACGGCACTGAACTTTGACATCCAACACTTAGTACTCATCTCGTTTACGGCGTGGACTACTAGGGGTATCTAATCCTATTTGCTCCCCACGCTTTCGGGACCGAGCGTCAGTTGCAGAGCCAGATCGTCGCCTTCGCCACTGAGGTGTTCCTCCATATATCTACGCATTTCACCGCTACATGGAATTCCACGATCCTCTCCTGCACTCTGGCTGCCTGGTTTCTATGGCTGAAGTTAAGCCAGGCGCGCACAGACCCTTGCTGCCGCCTGCTCCCTCTTGCATAATAATTCCGGATAACGCTTGCCACCTACGGCGTACGCGGCTGCTGGCACGTAGTTAGCCGTGGCTTTCTAATAAAATTGCCGTCGGCTACCATTTCCTGTAGCCCGCCGTTCTTCCCCTTTATAACAGAGAGTTTACAATCGAAAACCTTCTTCCTTCGCGGCGTTGCTCGGTCAGGTTTCCCCATTTGCCGAAAATTCCCTACTGCTGCTTGCCCGTAGGAG
+
52.')'$).&'*,5*-(++/()+*-.775;278.-3,.)+-*./,+0173+,0..(,,.174;13762))$,-727/8/.'*2/0/71-+,+-+6,+&7)5'&'%()*56337-./*+83+.-/.*+-1766:8:<:8:;88410001:::98;7644/8.*(+,+.-,//3*+%)5,;66665748&&(5,)+%&&$'(*.424/++,('(**+113.44:.+.0;04;;/,-/8-01806+.*.--/-,3-:6..,,)&/(*.9,,,../0212.+(&'(&'-.1,,.)'&)379-041-/-.150%+00(&''&).+%**+/.3-0(()*((/1/,,(0-,,/0271/1.+*),09:,/-+..30444655/,()*%$$()*.3.-/)*-/09*-3456776,+*30,,&)+2/*/30431.*$'*+./*')*+0)/-&.403056'0/1/,0+'(++.%+-/%,'(,.15110-1')('+158;,-.-588)-+&'&'&*)*,041*,&(,-:;96752-*/027766-*2),-52)*+5*;:6.2/--/..11887225.-1.+++).4,495.*,.49684.19,+,24;7659<.(55+.+*01.0*0.)*&&&)0)--*$'&%&(**+/20+'(-,/6669;4952,--344'4+0&).*,-55687671,./4;9-0/6123;;786563-0'2,3346--:01(*,2;7/1/089--.-*6:,-*8519755677880-8,+/)*&+04-++--8:989012.+7;-540+*).*03;625:23233332-22526;70,13057/6(+/00/2012+--.21./0175.03'245*)33233;4490:3.+.0,+*(((*)3+4+&/*+1-,(((,&,()+/5-+-/0013507<810-.6-+,3/(+$&%+*-10/0-1/:98860-0-*37356,'((&'')$)&()001599520$')015381'(*)*,4(/0*')',)()+)(+)0544///-,*2306;8380,+,.18*.78603**.+,1--09,1056,,+&((,;:.12;05(*7:9376;56:98257,/0:706100;:4;55081*5+067.)*:023:549794071*(*,1-*(((+((56)*72.+,(
@18dde6c0-78c4-47ed-acd5-7bdb7cd3f57f ch=120 read=299921 start_time=2019-12-13T16:09:24Z barcode=BC01 runid=2c9cf7bc05858273f10e7d7ec552fc0bd742dc3e
CAGTTACCTTGTTACGACTTCACTGATCATGAATCACAAAGTGGTGGCGCCCTCCCGAAGGGATTAAGCTACCTACTTCTTTTTACGCCCTCCCATGGTGTGACGGGCGGGTGTGTACAAGGCCAGGGAACGTATTCACCGTGGCATTCTGATCCACGATTACTAGCGATTCCGACTTCATGGAGTCGGAGTTGCAGACTCAATCCGGACTACGACGCGCTGTGAGGTCCGCTTGCTCTCGCGAGGTCGCTTCTCTTTGTATGTGCGCCATTGTAGCGTGGTAGCCCACGGTCGTAAGGGGCCATGATGACTTGACGTCATCCCACCTTCCTCAGTTTATCCCATAGCGGTCTCCTTCGAATTTCCCGGCCGGACCGCTGGCGAAGCAAAGGATAAGGAGTTTGCGCTCGTTGCGGGACCAACCCAACATTTCACAACGCATTTGATGACAGCCATTGCGAGCACCTGTCTCACGTTTGAAGGCACATTCTCATCTCTGGTCTCAAGACCAGGTAGGAGTTCTTCGCGTTGCCATCGAATTAAAACCACATGCTCCACCGCTTGTAGACCCCGTCAATTCATTTGATTTTAACCTTGCGGCCATTGCTCCCAGGCCGAGTCGGAAACTGTGGCGTGGCTCCGGAGCCACGCCTCAAGGGGCACAACTTCCAAAGTCTGACATCGTTTGCGTGGACTACCAGGGTGTCCATTTGCGCTCCCCACGCTTTCGCGCACCTCAGGCGTCGATCTTCGTCAGAGTGCCCAACCCCAGCCACCGAGTATTCCTTAGATCTCTACGCATTTCACCCGCTACGCCGCAGATTCTGCCCTCTGCGGGCTCCGGCTTGCCAGTATCGGATGCAGTTTCCCAGGTTGGGCCAGGGATTCCACACATCTGACCAACAAACCGCCTGCGTGCGCTACCGCCCAGTAATTCCAGTTAACGGCGCCCTCCATGTCCACCGCGGCTGCTGGCACGGAGTTAATGATGCTTCTTCTGGAGTAACGTCAATGAGCAAAGGTATTAACTTTACTCCTTCGCACTCCCGCTGAAATTTCTGGCGAAGGCCTTCTTCATACGCGGCATGGCTGCATCGGAAAAACTGCGCCCGTTGTGCAATATTCCCTCCCGTAGG
+
)*./:&0-4,&16),,/0251'($&'120420810*,*.*)(()%%%&&.2.+/,)*.4)0,'/*21*/,+,+',-,9826;8+'*&',+'.5-%,)3062424(/8566-**+)*)+&&-*'&$*1+,.,(,.23//31,-*0-+055+,/2.+&())+2+..-()+-17452/3486/02-**+-&,&'01./()02350;64112//0)---,**#%-')+'.)&(*)*+.*,-.*.())().-/,/11143/85,*+-*)(*&,7+1+))(,-.,+''(*+/(%%,+15-/14,.-++/+-,-)))()''%'&**+-36.&+%#$++)1')*6)'+.)+&'%-)'))'()((.%%&(*23*+(%*60.766822427+&('&-/:)7-:00*0+),4,(&)*/0746736.74,*&)%/,))*0+4:61010'+&&%'*&'$'*-..)+,)''%(&%'*-01../3))%'&(,(')&('(')*585/+&'&$$#%$'%)(22557++,((&%'(*05368--///81-/033'.'9(0;<01/*,-521.3+(.,*+),%$$'%,11)$,-)4.<93873&#-87-31/+-.),43/,(-*'*)/1-+--5'&%*),)&*(&''('&'%%&$*)-0(,)*&,7/11499940)68,**,05--/.*/-()+*%'(9591/-3)&%+-1:855.23,.-(*%)($%+1*'%&'(-252%*)*.5/.&&$&$-((%(*,)**%'(.)(('&,/'*$'%$)*(+'*()&$%'**.5-)*,-100''$%&(+,-/2)111&49;3406)(+/%(%*&%&&+(/-22*45*(0/'.+(2+21&'&(*,(,.'),(./-2/036609;*37+,(/*8,5.-,$,2+*423+')()).6,+*)%-/22*%+2***)))))(*&&($'*').*)),+-+5//%'.301*)$$$*,(,.0'+%(%%$)'%%*+**675240,0++&&/,0)''((&()3/2++&*+&%),:376,0+++34539*,*,-060.)-,*$+,89-82%+%)*18,+22*,*$()(#().-%)((%'(*2/497-0*+()(2.%//3150/*-0,7-2-3--1..&''%#+())02060/27)*(%'*(*-+()
@f6dd420f-f95e-46f0-9e99-6ddc8e816647 ch=39 read=138516 start_time=2019-12-13T16:09:18Z barcode=BC01 runid=2c9cf7bc05858273f10e7d7ec552fc0bd742dc3e
CTCCTACGGGAGGACAGCAGTAAGGGAATTTTCGGCAATGGGGAAACTGACAACCTGCGTGAAGGAAGAAAGGTTTTCAGTTGTAAACTTCTGTTATAAAGGAAAACGGCGGCTACACAGGAAATGGTAGCCGGTGACGGTACTTTATTAAGCCACGGCTAACTACGTGCCAGCAGCCGCGATAATACGTAGGTGGCAAGCGTTATCGGAATTATTGGGCGTAAAAGAGGGCAGGCGGCAGCAGGGTCTGTGGTGAAAGCCTGAAGCTTAACTTCGGTAAGCCATAGAAACCAGGCAGCTAGAGTGCAGGAGAGGATCGTGGAATTCCGTATTGTAGCGGTGAAATGCGTAGATATATGGAACACCAGTGGCGAGAGCGACGATCTGGCCTAAACTGACGCTCAGTCCAGCGTGGGGAAGCAAATAGGATTAGATACCCTAGTAGTCCACGCCGTAAACGTGAGTACTAAGTGTTGGATGTGTCAAAGTTCAGTGCTGCAGTAGCAATAAGTCTCCGCCTGGAAGTGAAGCACGTTCGCAGAATGAAACTCAAAGGAATTGACGGGGGCCCACACAAGCGGTGGAGCATGTGGTTTAATTCGAAGCAACGCGAAGGAACCTTACAGGTCTTGACATACTCATAAAGGCTCAGAGATGGAGAGATAGCTATATGAGATACAGGTGGTATGGTTGTCGTCGAAAGCTCGTGTCGTGAGATGTTGGGTTAAGTCCGCAGCGAGCGCAACCCTTATCGTTAGTTACCATCATTAAGTTGGGGACTCTGGCAGAGACTGCCAGTGACAAGCTGGAGGAAGGCGGGGATGACGTCAAATCATCATGCCTTATGACCTGGGCTACTACGTGCTACAATGGATGGTGCAGAGGAAGCGGGGAAAACCGCGAGGTGAAACAAAACCCATAAAACCATTCTCAGTTCCAGTTGTAGTCTGCAACTCGACTACATGAAGTTGGAATCGCTAGTAATCGCGAATCAACATGTCGCGGTGAATACTCGGGCCTTGTACGCACCGCCGTCACACCACGAGTTGATAACACCGAAGCCCCGGTGGCCTAACCGCAAGGAAGGAGCTGTCTAAGGTGGGATTGATGATTGGGGGTAGGGAAGTCGTAACAAGGTAACCGGAAGATGAGCGACAGGCAAAGTGGAGTTGGCACCTAAAGAAACGCCGACAACTTTCTTCAGCACCAGCAATACGTGAAAAAAGA
+
+,5,-/:.4.'))&-03**&))&&('*).586.3:4452164+'+**+)(%)0/$%+53,,)+,0/2'*3(,,5955/&))1/035.0212506100:;,,(-,,..00..2/--,.--.3*/4,-;43393)),,++(%'&'.4*(4-1*%*,-.0/,,,.*))/.4366/0-++40,)+%*,-,-3130.-,),()'')-5:545*0(*.+%*',+,*538;4*'(*..--476+51-/0*294////.*15204.,0;:53.+*+*/&'1(.&./8;08:471,07.0857:9-/.-+,(+,00&.2,,)/1-/3375-4,5,53(/*+-)%*-04;9716.+,6426+-07955/-'+(105(***3+*'&'))./,,+/,30..*%&()*-..3+500(*-1%*(),62*,)'*(027310%0%0,**2--22*&(&'+-475./.-++/16')%'%&&'(*2430/.1251;3-/)-138.,-;:5642-*+)%)'%$'+,+.,'('*/,),+++()&%*(--'(&(+373&'(%),,+-6-,/3&((''+*/.-+,+*48*0-*&*+-05476;9::223*/&))67<845132107132.65--2.)'.+.+/,)-%')**6.+.675421/+(-7.-9327&&'+,998+*)*,2456656,,)(,4..0'+--/.,'*(,68+.2163'('(%)*945101+//325545608.706/1333+.+',()((((,&083-3122134+-0-,.90<<071601555:;-13797/70,+)*,44560///.431,(*+35/,-)(+/.--62-.02658889400298896951511289:86.,+,*)&%-*-28//0/:89;7779:981-*-,&&*.'')(',+&(')*...0/-20&,4;;3290+-.33,)439;98:146;0)*./9/**(-/-&''%)*204762334030+-,,.3135'%&%'**+*+'(*)++,/((%()2358262/0/,+*+-3451,,+''*,+2124)*.+.2,6055./++-+5000263'.'%(0'.52.*43/2/++042+*+.+('*(')%*+0214,/1//2488-4,**./-6-0196*+'++&*%'*00445630.30385,-.*/+--.-32387/06449+/0-*$&,-(((#(%&,.,$.+'%#(+)8722.-6534<7000./:06668411-%$(+++)'$%
@7016361f-4d4e-4e5e-9bd7-f5099065425e ch=274 read=100928 start_time=2019-12-13T16:09:35Z barcode=BC01 runid=2c9cf7bc05858273f10e7d7ec552fc0bd742dc3e
CCGGTTGTAGTACGACTTCACCCCAGTCATGAATCACCAGTAAGCGCCTCGAAGGTTAAGCTACCTGCCGCTTCTTTTTGCAGCCCACTCCCCATGGTGTGACGGGCGGTGTGTACAAGGCCGGGAACATTATTCACCGTGGCATTCTGATCCACGATTACTAGCGATTCCGACTTCATGGAGTCGAGTTGCAGACTCAATCCGGACCTGACGCACTTTATGAGGTCCGCTTGCTCTGCGGTCGCTTCTCTTTGTATGCGCCATTGTAGCACGTGTAGCCCCTGGTCATCAGGGCCATGATGACTTGACGTCATCCCCACCTTCCTCCAGTTTATCACTGGCAGTCTCCTTTGAGTTCCCGGCCGGACCGCTGGCAACAAAGGATAAGGAGTTTGCCGCTTCGTTGCGGGACAACCCAACGATGACAACACGAGCTGACGACAGCCATGCAGCACCTGTCTCACGGTTGAAAGGCACCAATCCATCTCTGGAAAGTTCTGTGGATGTCAAGACCAGGCGAGTTCTTCGCGTTGCATCGAATTAAACCATGCTCCACCGCTCATGCGGGCCCCCGTCAATTCATTTGAGTTTTTTTAACCTTGCGGCCATTCCCCAGGCGGTCGACTTAACGCGTTAGCTCCGGAAGCCACGCCTCAGGGCACAACCTCCAAGTCGACATCGTTTACGGCGTGGACTACCAGGGTATCTAATCCTGTTTGCTCCCCACGCTTTCGCACCTGAGCGTCAGTCTTCGTCCAGGGGCCGCCTTCGCCACCGGTATTCCTCCAGATCTCTGCGCATTTCACCGCTGCCACCTGGAATTCTACCCCCCTCGGACTCAAACGCCGGTATCAGATGCAGTTCCCAGGTTGAGCCCGGGGATTTCACATCTGACAACAAACCGCCTGCGTGCGCTTTACGCCCAGTAATTCCGATTAACGCTTGCACCCTCCGTATTACCGCGGCTGCTGGCGCAGGTTAGCGGTGCTTCTTCTGCGGGTAACGTCAATGAGCAAAGAGATTAACTTTACTCCCTTCCTCCCGCTGAAAGTACTTTACAACGAAGGCCTTCTTCGCCCACGCGGCATGGCTGCATCGGGCTTGCGCCCGGTACCGTATTCCCGCCGCCTTTCCGTACAGGG
+
,/150-%$#*))+2,-+8,/-874&102*./-222+,&''&'&%%&+/+1*+-1&)'%$)+-/32-'-)()1-:/8:6*/..%35,%(*-;:+'--54030142997796664649,92383*05.2*&*+(387.55*.3633578556654,,)*.-(*$'&)&%3;420.00701541(+*,+.21:24.0--(,*;//'4-.,)%'*+&)$&),0.03825/2.-*3.*,-0*&'(0/-(*4-6624;4034755049*/**'%**'(--/)./14:-))8..++)'.041:7710,+*)+)*,97898-784)(196236---./1;600116/6.-',+*+,'*,*''*837:7/8625:89:4672712978:)5-742)40&*/5((0'&&,+5/40..2945,+&,/*./2-*'$$$')))-()811111659445<5;:;927556-%///-)+,(+(%&2++0.&0&8*6:95822/36:7;936<67648<:915:-44/7,)50-'$02:79<;78061//4.3(+,4+;;5;<84382;--573:9:)40304306891,/6596:62072--16356:0-151-4-+,-8/4'+',53,,/3:3:74+&--*/((*2-+3,,,/.-3+.+)/44778:930.952.13849-7+1,57796736675<;121;32252-577895674/.-1118344242;2-/1068-'++1.9:0/7589/013633425555<:78//.-6:018049672247277(&-+074/-,*&)--''(*%235-8:01104-,'&'((*,*/+1+6-22184;82-+*),1267).')&(++0/309,.14/0/2/6-2*(,907/*0.40-71.%141.)*-/11.--,1+0640778;:882/-+')+.-+-,0.*('*(/,5/33/7/5/85040,-,09878837/40/6<895;64125/-+$)$***5033-20//4;34;4489)21-000/7.4.-,,543;/(%&#&%1*+/55/00/:2293(*28.)/0-)-0*/&)()'',,,.'(-*0..2-,4:7'(((&))//55779;:99957:,92424-.+2/$'%)%.('+00/-0'&('&(%'*+.2.4,&+1.-
@1511026f-3933-4287-9603-5c4c7f907fa6 ch=124 read=202261 start_time=2019-12-13T16:09:33Z barcode=BC01 runid=2c9cf7bc05858273f10e7d7ec552fc0bd742dc3e
CTCCTACGGGAGGCAGCAGTGGGGAATGTGCTGTGGGCGCAAGCTGATGCAGCCATGCCGATGTGAAGAAGGCCTTCGGACTGTAAAGTACTTTCAGCGGGGAGGAAGGGAGTAAAAGTTAATACCTTTGCTCATTGACGTTTACACCCGCAGAAGAAACACCGGCTAACTCCGTGCCAGCAGCCGCGGTATGCGGAGGTGCAAGCGTTAATCGGAATTACTGGGCGTGCAAAGCGTCTGATCAAATCATCAATCCCGGGCTCAACCTGGGAACTGCATCTGATGCACAGCGAGTCTCGTAGAGGGTAGAATTCAGGTGTAGCGGTGAGAAATGCGTGAGATCTGGAGGAATACCGGTGAAGAACGGCCCCCTGGACGGAGCTGACGCTCGGGTGCGAAAGCGTGGGGAGCAAACGGGATTAGATACCTGGTGGTCCACGCCGTAAACGATGTCGACTTGGAGGTTTGTACTTATGAGGCGTGGCTTCCGGAGCTAACGCGCGTTAAGTCGACCGCCTGGAATACGGCCGCAGGTTAAAACTCAAATATGAATTGACGGGGGGCCCGCACAAGCGGTGGGCATGGTTAATGTAAGCGCGAAGAACCCACCTGGTCTTGACGACATCACGGAAGTTTTCAGAAGTGAGAATGTGCCTTCCGGGAACCGTGAGACAGGTGCTGCATGGCTGTCGTCAGCTCGTGTTGTGAAATGTTGGGTTAAGTCCCGCAACGAGGCGCAACCCTTATCCTTTGTTGCCAGCGGTCCGGCCGGGAACTCAAGGGAGACTGCCAGTGATAGACTGGAGGAAGGTGGGATGACGTCAAGTCATCATGGCCCATGACCAGGGCTACGTGCTACAATGGCGCATACAAAGAGAAGCGACCTCGCGAGAGCAAAGCGGACCTCATAAAGTGCGTCGTAGTCCCGGTTGGAGTCTGCTCGACTCCATGGAAGTCGGAATCGCTAGTAATCGTGTAGAATGCCACGGTGAATACGTTCCCGGGCACACCGCCGTCACAGGGTGGGTTGCAAAAGAAGTAGGTAACTTAACCTTCGGGAGGGCGCTTACCACTTTGTGATTCCATGACTGGGGTGAGGGAGATCGTACAAAAGATAACCGG
+
,+1/--2'42+.20/11/10/8;*,-,%2'+(*+/666/--+),()(*)+-&1627281/(*+//,,'+--3178961:1...02:614+-09,,*,+/16-)+0++-3-&))177+)8+9*+,74/86.-34%5&(*20.2'&((,62&'%&).&)+)&(,/(-)((3-019.069500/%-02244211+&-/2/25,230,)*)3+/'*)&,'&1+456:6)&&&%).1,$$$$#$%''&%')()%&'-0+152+466/7-8/4,/44/,//111/1//).-.-++&)(+,*,((),.+&02)*/&2(4+521213,,..1452.&,,)(.03./0(*.2073.52*;7699--')*)''(-+--772+)35570-%&'-)./12./)31++,-.3-*+699;:,*/01;57/;.-1,,-03/5:)0(&)(,/.+/1480217/3222/0200/7/7/0.4,63/-$('%$*)*.7/-/*/*+.,*.3*,-020,,+*(+0/5.15568::685-,*''%&)',1-+--.:3<6<85-44291.&'(,.5/537..078.1/%#&$%%&&%*1-/72,+,.+/*)((&#)'%('1-.3.1+,)&&-1/2,.-.,++**.0++,'++-0.-29:14-(('(&((*,3/).+-/--4.8;;47535893557/05.//376076;898/-,+,+-.08685/8///5;:42,;*55391,,+/0+)./-0-+'),++-)30**5.246+21,0;8792*1,6.-+3,2-&--,-034,,+4,)*.2335,(/.+++(--106-),*(1-5/.91-/246552&%&''*+%$)/-46-$&&)*1-4.21()*'(665166:60-+,/+)))*/*),**/*,/53644381.+)'-/2,*-//*.,+3156:/++01228-1---50),,*,('&(*.+-026443/3-(),((&((.)0../301/'.10/----,&**,0/031(-,5000/)&((.40--)&%(-//18578*,2&'#+('),6-140.2:4*%(+()&1-+-'('',+10295,90+./,0-+.-*1:+))*(&*().+&)*,/146703,+(&+/*('(+--23663*(*'42:7:53
@44b31fa2-b63c-421a-acd2-f9120f56f3aa ch=459 read=88546 start_time=2019-12-13T16:09:32Z barcode=BC01 runid=2c9cf7bc05858273f10e7d7ec552fc0bd742dc3e
CCGGTTACCTTGTTACGACTTCACCCCAATCGCTGACCCTACCTTCGGCCGCTGCCTCATTGCGGTTAGCTCACGGACCTCGGGTATTGCCAACTCTCCTTGGTGTGACGGGCGGTGTGTACAGAACCCGGGAACATTCACCGCGACATTCTGATTCGCGATTGCGTAGCTCCAGCACTTCATGTAGGCGAGTTTCGGCCACAATCCGAACTGAGACTGTGGTTTTAAAGTTTGGCTCCACCTCGCGGTATTGCATCTCTGTACCAGCCATTTGTGGCGTGTGTAGCCCCTGCGCCGGGCATGATGATTTGACGTCCACAGCTTCCTCTGGTTAACTTGAGCAGTCTCGCTAGAGTCAACTTAATGGTAGTAACTAACGACAAGGGTTGCGCTCGTTTGGGACAACTAACATCTCACGACACGAGCTGACGACAACCATGCACCACCTGTCACCTTATTTGAAAGGGGATTTCCTCGATTAAAGAGTAATGCAGGGATGTCAAGTGTAGAGTGGGTTATTCGCGTTGCTTCAGATTAAACCACATGCTCCGCTTCTTGTGCGGGTCCCCGTCAATTCCTTTGAGTTTTAATCTTGCGACCACCCCAGGCGGAATAGCAATGCGTTAGCGGCGGCTTTGAAGGTGTGTTGAAACCCCACACCTAGCTTCATCGTTTACGGCGTGGACGGGGTATCTAATCCTGTTTGCTCCCCATGCTTTCGAGTCTCAGCGTCAGTTACAGTCAGAGAGTCGCCAGCCACTGGTGCTCTTCTAATCTCTACGCATTTCACCGCTACACTAGAATTCCTCTCCTCTCCTGCACTCTAGATAACCAGTTTGGAATGCAGCGCAGTTGAGCGGGTATTTCACATCCCGCCAATCATCGCCACCATTTCCTTTACGCCCAGTAAATCCGGATAACGCTCGCCACCTGCGTATTACCGCGGCTGCTGGCACGTAGTTAGCCGTGGCTTCCTCCTTAGGTACCGTCATTATCTTCCCAAAGACAAGGCTTTACGATCCGAAAACCTTCATCACTCGCGGCGTTGCCATCGAGTTCCCCATTGTGCAATATTCCCCACTGCTGCCTCCCGTAGGAG
+
.24+3,*,6.8.-5'/0589:5+.+-+$'23++-,-09,*+01::9/7080872.1*(%('*,),,))*,./238;67925,/+()0-+2905-,+)*&*)1,96889;6;875920+,-44.%(000(05521.%+'*-31.01898:<84538;76-.'/&%(&$&$**.((''#))-*+/,+,/740)/,;0-(*'%(+11/2--69531--//40)*-3<<.26*,09505347-).+))%#(+3+-2112423223/(20+78;384+(*)1/&,(**+-*05*&,$&%&)'.4/59////-810*,-314'&(%%%'&,&*,)+2140/('%%$*+(254,.++-/-0/./*2,-.02.*00+2349555:3)('*',1/,-*+(*05-3-%++-+*+-+'++)-1014//.+)*.*)3-56853132/7:32&(%)+,.10341*+%&(%)-)',-*(+/(&/1./0/11,4,4,.%&&'(''%()(350459::703887.&(+)-0..'(/123224..223'&+2*;7455,++-,/.-.'*.)*'/()*5/*0,.8:/+3766:5831981/,4:;(.*+-56131/)'$*./-*033.1/5+*$',826697:35251.,4.-2))((-4---')4+19/050+'-,03'$(&'1+/7887;:-/'6689991+(54-1336679874334;5)/00:<8-07,::,+(')),463133496190.0/114-+-))*,,,'*%$'&')*++-+,.0.8,))/)+/1/(.0215<;.24-++))23772//30561,.+-/,-'+53674443,-.691616/74;8472333:122$'%&&.+)*-(*&.(-55***+*60(&++1087)46678,)*)+1-2-/7-+44196./38;8/04666635+***,8:8000(%*(+/1648978.;../:963.+../374922292:7723:3312()')0720361/+(,1,0385394*99*++4/-.,2/-,***,.-+.02+/5597899122514160007300/./.,048.79-(++**66+7,&('159/)+.),,++6+2;--8573-.
@e408f7ca-5138-47d6-b4cf-bc344ffcaa65 ch=32 read=102655 start_time=2019-12-13T16:09:31Z barcode=BC01 runid=2c9cf7bc05858273f10e7d7ec552fc0bd742dc3e
TTGGTATGCTTCACGTTCAGTTACGTATTGCTGCCGCGGTAATACGTAGGCAAGCGTTATCCGGAATTATTGGGCGTAAAGGGCAGGCGGCAGCGGGTCTGTGGTGAAAGCCTGAAGCAGCACCAGTAAGCCATGAAACCAGGCAGCTAGAGTGCAGGAGGATCGTGGAATTCCATGTGTAGCGGTGAAATGCGTAGATATGGAGGAACGTGGCGAAGGCGACGATCCTGGCCTGCAACTGACGCGCCTCAGTCCCGAAAGCGTAGAGGCAAATGGGATTAGATACCTAGTAGTCCACGCCATGAAGCGATGAGTACTAAGTGTTGGATGTCAAAGTTCAGTGCTGCAGTTAACGCAATAAGTACTCCGCCTGAGTAGTACGTTCGCAGAATGAAACTCAAAGGAATTGGCAGGGGCGCACAAGCGGTGGAGCGTAATGGTTTAATTCGGAAGCAGCGCGAAAAGACCTTACCAAAAGATCTTGACATACTCATACAAAGGCTCAGAGATGGAGATGGCTATAGTGAGATACAGGTGGGTGCATGGTTGTCGTCAGCTCGTGTCGTATTGAGTTAAGTCCCGCAACGGGGCGCAACCCTTATCACGTTAGTTACCATCATTGGTTGGGGACTCTGGCCAGAGACTGCCAGTGACAGAAGCTGGAGGAAGGCGGGGATGACGTCAAAATCATCATGCCCCTTATGGCCTGGGCTACGCACGTGCTGCAATGGATGGTGGAGGAAGCGAAGCCGCGAGGTGAAGCAAAGAACCCATAAAACCATTCTCAGTTCGGATTGTAGTCTGCAGCTCTGACTACGCTTGAGTTGGAATCGCTAGTAATCGCAGATCAGCATGTCGCGGTGAATACGTTCTCTCGGGCCTTGTACGCACCGCCCGTCACACCGCGAGTTGACACCCCAGAGGCGGTAAAGCCTGTAAGGAAAGAGGCGCTATCTAAGGTGAGTTGATGATTAGAGGTGAAGTCGTAACAAGGTAACCCGG
+
$%)--,...+/($&(,.*%$2,()26-3.-/77850--+).,+%***%/1-4-'))).606)--,+..(0*-34-.033)+)2(),0+.,,)/,'*4*5210254.1,)(-*+)-)&)%%(#+((*114%,-*&(*4/080.2/,+-/0.-..0353*,+,+4415.)2'/(.3221.,*-/-020-.10-../00/11*--,+-($%&')''&'(&++40//4014'(*,.2.10/'+'*&(('%'%*,-.10+)&(+*(,.0+'$,*./;;7193-12003658;)++30/-12'(%&$&-+-6-/,..-+*,'+)+6+/5697:8:.../5-..28*,077677131-/&)%'+.-++++(++00+/51-(&**.4//05;9362.)*1'.:*+2929,++(,2/2'0'-/4)'&('+.,&.(0,1:034+1)+*+21;8796;6+((*%(*'*()+,1+'(%''')*-.-51*'&,,-./,001,413-.-).0(.*//9)*),*0.4/.10',.*-/-&)&),.13:426013+,.2/1367:7883871267846..+*,&,1*)*1/3/0-63))10)3*(2,,.0-(/7+++,+1&()063136337(34-2,&*(('*++1124//*&$%&(),-882900...*/-.**,-6.,/.)0.530/6*+*-478902:9,55/3.&/$0--)+-,+.)4.),,*+*$,'(%),.01)&/233384477++)+-()&&'%'*%'+*--+,+-*/-&+//'&*-096-.-2450868<874+-.6423-40/03666133+'+++&'*3,'*%%%$'*,.02/3635034312331226))215/00,003578)5688;*&*()6)+-34/986:5:20(+$))24348'&&(','.2(/-*,,3*,,&(*'&))&1,202,+*&$&%$$#'&0/&*)%&*)*%'*-1454202+-'(+-*,01-8.+-',,/,****7-,//)1,++,4448*3/
@6576c823-94fc-4e2f-bfa2-7664f1348149 ch=268 read=110797 start_time=2019-12-13T16:09:29Z barcode=BC01 runid=2c9cf7bc05858273f10e7d7ec552fc0bd742dc3e
CCGGTTGCTTGTTACGACTTCACCCCAGTCGCTAAGCCCACCGTGGTCGCCTGCCTCTCTTGCGAGGAGTTGGCGCAGCATGGTGGGCCAGCTCCACGTGGTGTGACGGGCGGTGTGTACAAGGCCTGGGAACGTATTCACCGCGGCATGCTGATCCCCGCGATTACCGCGATTCCGCCTTCATGCTCTCGAGTTGCGAGCAATCCGAACTGAACGGCTTTTGGAGATTAGCGCACTCTCGCGGTTGCTGCCACTGTCACCGCCACTGTGGCACGTGTTAGCCAGCGCGTAAGGGCCATGAGGATGACGTCATCCCCACATACCCTCCGGCTTATCACCGGCGGTTCCTTTGAGTCACCTTCGTGATGGTAACTAAAGGCGGGAGTTTGCGCTCGTTGCGGGACTTAACCCAACATCTCGACGACTTTGACGACAGCCATGCAGCACCTGTGTTCCAGTCCCGAGGAAGAGATCCATCTGGAAATCGTCGGACATGTCAAACGCTGGTAACAACGTTGCTAGATTAAACCATGCTCCACCGCTTGTTGCAGGCCCCATCAATTCCTTTGAGTTTCATTCTTGCGAACGTACTACTCAGGCGGATACTTATTGCGTTAACTGCAGCACTGAATTTTGACATCCAACACTTAATTGCTCATCGTTTGCGGCGTGGACTACTGGGGTATCAATCCTATTTGCTCCCCACGCTTTCGGGACTGAGCGTCAGTTGCCAGGCCAGATCGTCGCCCTTCGCCGCTGGTGTTCCTCCATATATCTGCGCATTTCACCGCTACGCATGGAATTCCACGATCCTCTCCTGCCTCCTGGCTGCCTGGTTTTCTATGTGAAACACTGAAGTTAAGCTTCGGGCTTTCTACAGACCATGCTGCCGCCTGCTCCCCTCTTTACGCCCAATAATTCCGGATAACGCTTGCCACCACATTACCGCTGCTTTGGCACGTAGTTAGCCGTGGCTTTTTTCCTAATAAAGTACCGTCACTCGGCTACCATTTCGCCAGCCGCCGTTCTTCGCTTATAACAGAAGTTTTACAATCCGAAAACCTTCTTCTACTTCCGCGGCGTTTAACTCGGTCAGGTTTCCCCATTGCCGAAATTCCCTACTGCTGCTGCTCCCGTAG
+
1+0.08)-+1-14'-0-35<87/;:9*00.+,/-0(2.)%**.+,//04::642422312302/++,(*./&--+)*#%$$'*'*.1-.(()*,7&&).'04++-584;994782510*1/50316410/*2-.678<769;1617101221113-17,')-,5-*.*(&+23622,,//2/140+/121//-11/,+'-+4715/('(&&(%*,+1-/88.-820/31,---.....).,2')*8-02101')$%.,124,.1,-.)(&))*,...3&$&))'')+,/0+'0791.*--,/3*&&)-679991-4)&)$%#&)++07281063457::5:558692&*2+),,-2$(./1535//1093304,-40*.,/1+),3/(&*+/6987;55&7140410+'(&,.9477,.'&'*)*.2/+.3778879;679.-.-,11)*..821-,-158/)'+**.((()*13,--+'(/)*-/3-8+9296853427.0*,)&&(%$%'%,+/,'%+%(--61<9994./9:20.04+.1.-+)'1-3,877-)-/(6,:4669,+*+3;:669<,6++*%&.-*3/33/012*.57-'',%%'&(/2.0/1:.9..,1'),(,-'('.05))*2$(/'1).&**(&&*)%(.--,/)+.6)/053301:004*.))**',+-.)*'))'$'.-..23781'*&'04+*(99-214889::82546-%%&/054104:856354<53;98:9&**+$*(+9::72*),.1(176*1---0:0/18737942'.*,,.+*..21,--/33.00-,('*../-(()//.558630,86,6/()&&&&&$'%+'/3,.09*+&()--&06217/*&#$$%*((&--56718/.-,,-0.:1+(+11.*.--.+,,*(,,5--.4-:/,..-71065%*(%'$)'%)&((,++..+..,(+.06/9.-+/41/40.2/:+0((&&)..15.)0',)*-.,--.-400(/.)086/')*)-*/-/.)&1'$%(&&*)')154''/&(-.5*(/.944/+,,1-/2373/4+&&)+//''++10257,()(+2.-,*#(,/932:;7.352660-*()+0/.)+,543.-+(%++./(+/),
@6c97fd8e-0a5d-4a46-8aa0-9b28c18ae1f3 ch=276 read=109862 start_time=2019-12-13T16:09:36Z barcode=BC01 runid=2c9cf7bc05858273f10e7d7ec552fc0bd742dc3e
CTCCTACAGGAGGCAGCAGTGAGGAATATTGCACCAATGGAAACAAACTGGTACGTATACCGCGTGTGAAAGAAGGCCTTCAGGACATAAGTACTTTCAGCGGGAGAAGGGGAGTAAAGTTGTACCGCTGCTCATTGGCGATTACCCGCAGAAAGAAGCACCAGCTAACTCCATTGCCAGCAGCCGCGGTAATGGAGGGTACGGCGTTAATCGGAATTACTGGGCAAGCGCGCAGGCGGTTTGTTAAGTCAGATGCTTAAAATCCCGAATAGCCTGGGAGCCATCTGATACTGGCAACAGATCTCATAAGAGGTAGAATTCAGGTATGGCGGTGAAGTACGTAGAGATCTGGAGAGGAATACCGTTGGCGAAGCTGGACAAAGACGCTCAGGTGTTTGGCGATAAGGAGCAAACAGGATTAGACCTGGTAGTCCACGCCGTAAACGATATCGATTTGGTTTGTGCCCTTGGGGGCGTGGCTTCCGGAGCTAACGCGTTAAGTCGACCCGCCTGGAATTGCAGCCGCAGGTTAAAACTCAAATGAATTGACGGGGGCCACTGAAAGCGGAAATTAGACATAGTTTAATTCGGTACAACGCAGAAGAACCTTACCTGGTAACAGCATCCACGGAAGTTTCAGAGATGAGAATGTGCCTTCCCGGAACCGGGCTGGGTGCTGCATGGCTGTCGTCAGCTCGTGTTGTAGGAAATATTGGGTTTCAGTCCGCAACAGGCTGTATATCGCCTGTTGCCCCAGTCCGGCCAGCTCAAAGAGACTATGAGTGATGGAAGAGAACTGGAGGAAGGTGGGGATGACGTCAAGTCATCATGGCCCTTGACAGGGCTACACGATGCTACAATGAAACATGCAAGGAGAAGCGACCTCATGAGCGAAAGCCGGACTATCATAAAGTGCGTCATGAATCCGGATTAAGTGCCGTTCGACTCCATGAAGTCCAGATGCTAATCGTGGATCAGAATGCCACGGTGAGCCACGTTCCCGGGCCTTGTACACACCGCGTCACGTAGGAGTGGGTTGCAAAAAAAAATTAGGTAGTTTAACGCCTTCAGGGAGGACGCTTACCGCTTTGTGATTTCGCGGCTAGAGGGTGAAGTCGTAACAAGGTAACCGG
+
%)+-,,2'2,)((*1///(0('.++41135,+()(3,5,+++&+-7(,,*),,*,,,,&.2,--00.(*,(',2-44768*&,)$%$&%&&%**03,&%'&(1/(')(.31*'))05)-'+*--0)%(1-//5'/'.%,,%/%$**)*--*2.)$)&$%$'%%'-&+)((.,&)*%.)')+**.)%%,$*+&'((&)*''&(()'&'$,&'($.&%+'*+4--$#&'%%&(&(&(/.001:3(/2,,+-1233.,'*'8:9+.35,&$'&'$+*((+)$&(''(+''*),/,-*()'&&&%).))%*,('&+')&)),,.1,.3.(,,2//5+)&&&#$)*-$+*))/-+-4((%)'+*+(*('+*.)%%#$%+-/52)&+)(++$')2015+)&(%&'((#''&*)&'+39//251,3('((+,'&(&$'(+,'+-2856:92/)%//08()+5/-)/5++,+.4(''(+0*$#$$'.+-000,--,,,/&+'(')+,/'*,,''''&,(%%$'&)*'+(*4/-.,/+(+&+37)/64;621.4/6..+''')%('#(*(*--)*.-+*$*&$&,))*'%):7070:-%&+',+&)()&'1-)051/,.+.3.-&($#$$$')51))+-5,3)-6++*)*--311-*)))*$-)*.0.,.+./2-,.+''&(+/02521++--,,,26566/-./223.5/++%**),*(&2-.1-.3&%&&'*-'+-*/&(..01/..0/2&)'''+-(*('%%'(/,---.((,-123+(%+,0,)'&$'%&%$%'','%)$$%',2++/,4(,+-7:+05534000/)()(),)&&))/2'%$&(4%2010)('$&)'--2/.1/2-')-(.(($*(+&((&*'&(1/5754+*'&(-),.*(0),,/-(&()%%%()&'%(''#'%%%$$'''2$-%&$+&$&#'+1-.*1221)+),+)).*'++/*%*(-')&',8660.-+3887/,.+63/,,*')-0147+)*033'))%&&)%(&,.%&&&'%&%)&-*'&(+1.0834483-+&&&&%%**))(/,8,5,1)-**-*%45++,2+.--1-*/+%(+*+)0++(1-0*+1945+*$-/)-))*)).-25)610,())(+,//
@170e6ad3-a7f7-4c8d-b521-a5d2fb6193ac ch=414 read=93931 start_time=2019-12-13T16:09:48Z barcode=BC01 runid=2c9cf7bc05858273f10e7d7ec552fc0bd742dc3e
CCGGTTCACCTTGTTACGACTTCACCCCAATCATCTATCCACCTTAGGCGGCTGGCTCCAAGGTTACCTCACCGACTTCGTTATTTACAAACTCTCGTGGTGTGACGGGCGGGGTGTGTACAAGGCCAGGAACGTATTCACCGCGTGCTGATCCGCGATTACTAGCGGTCCGACTTCATGTAGGCGGGTTGCAGCCTACAATCGAACTGGGAATTGGCTTTAAGAGATTAGCTTGCCGTCACCGGCTCGCAACTCGTTGTACCAACCATTGTAGCGTGTGTAGCCCAGGTCATAAGGAGGGCGTGGTTGACGTCATCACCTTCCTCCACATTACCGGCAGTCTCGCTAGAGTGCCCAACTGAATGATGGCGAAAGCTAACAATAGGGGTTGCGCTCGTTGCGGGACTTAACCCAGCATCTCGACACGAGCGGGCGACAACCATGCACCACCTGTGCCGATGTACCGAAGTAACTTTTATCTCTAGAAATAGCATCGGGATGTCCAGACCTGGTAAGGTTCTTCGCGTTGCTTCGAGTTAAACCATGCTCCACACCGCTTGTGCGGGCCCCGTCAATTCCTTTGGTTTCAACCTTGCGGTCGTACTCCCCAGGCAGGTGCTTAATGCGTTAGCTGCGGCACTGAATCGGAAGGATCAACACCTGGCACTCATCGTTTGTGGACTACCAGGGTATCTAATCCTGTTCGCTCCCCACGCTTTCCGAGCCTCAGCGTCCGGTTACAGACCAGAGAGCCGCTTTTCGCCACCGGTGTTCCTCCATATATCTGCATTTCACCGCTACGGCGATTCCACTCTCCCCTTCTGCACTCAAGTTTGGCAGTTTCCAAAGCGAACTATGGTTGAGCCACAGCCTTAACTTCCAGACTTATCAAACCGCCTGCGCTCGCTTTACGCCCAATAAATCCGGACAACGCTCGGGACCTACGTATTACGCGGCTGCTGGCACGTAGTTAGCCGTCCTTTAGTGGCTACCGTCACAGTGTGAACTTTTCCATCTCACACTCGTTCTTGACTTACAACAAGAGCCTTACGATCGAAAACCTTCTTCACCCACGCGGCGTTTGCTCGGTCAGGGTTGCCCCCATTAGAGATTCCTACTGCCTCCCGTAGGAG
+
4,+%-)&'-214208-01799<95199/.218301*+.76)+(((*7;7+8**+7/-4'*(***3)-7331553)2180.)7%/0,),.:733/(*.+3---9888/5/++)*,()*+,.179-/23&277932115:20+*'').,.334734/0/208/112121711100252969984793-(.-9.,**,-+,,//+2-.::735.'&+(--)1:4.3*++,./(.*.1*.0077243--()+,.,/(+,,3-*,)066'27//3')((-*-*+%%'**3/(*6/,,,03*.''*'&'$&%*.,.4589;.-()$'-23243'%),--687632556484566,,...271./.118<:43,2++$('&&'+./,/71++/-+)1.2188808/./-96.'&',*/0-+'/46444-*,$%&%*.(&),3/5/408/821/1937:+))',5))+',%&((,+*+01.2891177971-(+4.*012127);:9:667%)&%$%&&2/23-1-;../4(--12*0342,&,)50;5.4-)+94:*(*,-622351*)*0*),76+'),1;4:64077434:3/435,5,,*8---2...+:;;1/0-*$+&((,,.-3/0152;.,-//:8;6%-''&''+)2,4/,++/*2.6594*20-0336:7542-'),/566467+997456:67;5821.49)+88199,(+),-97.**)14976/)..-4(/)7-+-,+..1.+.)*-06/.138+01;;&*))5,8969616;./+1154'&))+;2..61657,,&##$&-.//')*--652-066534*..6)4+,5-*'*)23<44+4820243978576616./09:0,+(-')*-01524()+77282226:89<9;;:79454521.75(++*,)+/,083*/52715,1.1369-887/3/-14760://-3,85521&,'%$)*1..60/.48157'&&&%&+'))-)08720//(-.-0-295089+1*&')*,),+/1449897876637//20-6**(,,233--+-..%,21,001778<983:+))/1,9/..2**./:7;8:,.1*+50/89:-&&+&&'&)0-05+-1*(*,(/83.1373*(
@d238c92d-e3cf-4dd9-9dce-474a45d2eca8 ch=390 read=102520 start_time=2019-12-13T16:09:48Z barcode=BC01 runid=2c9cf7bc05858273f10e7d7ec552fc0bd742dc3e
CTGATGCTTCGTTCAGTTACGTGTACTGGTGCTGAAATTATCTTTGTGTTAACCTTTCTACAACTGGTGCTGATGTTGCTCACGGGAGGCAGCAGTGGGAATATTGCACAATGGAGCAAGCCTGATGCAGCCAATACCCGCGTGTATGAAGAAGGCCTTCAGGTTCTGTAAAGAGTACTCAGCGGGAGGAAGGGTAAAGTTAATACCTTTGCTCATTGGCATTTACCCGCAAATACCGGCTAACTCTTAATTGCCCAGCAGCCACTTGCAGTAATGCAGAGGTGCAAGCGTTAATCAGAATTACTGGGCGTAAAGCGCACGCGAGAGCAGTTTTGTTAAGTCAGATCTCATGAAGTCCCCGGGCTCAGCCTGGGAACTGCATCTGATACTGGCAAGCAGGTCTCGTAGAGGGGTAAATTCCAGGTGGCGGTGAAATGCGTAGTCTGGAGGAATACCGGTGGCGAAAGGCAGCCCCCTGGACCCAGACTGACGCTCAGGTGCAGCGTGGGGAGCAAACAGTTAGATGCCCTGGTAGTCCACTGAAACGATGTCGACTTGGAGGTTGTGCCCTTGAGGCGTAGCTTCCGGAAGGCTAACGTTAAGTCGACCGCCTGGGAATTACGGCCGCAAGGTTAAAACTCAAATGTGAATTGGCGGGGTACCTGGCGGTGGAGCATGTGGTTTAATTCGATGCAACACGAAGAACCTTACCTGGTCTTGACATCCACGGAAGTTTTCAGGATAGGAATGTACTGGGAACCGTGAGACAGGTGCTGCATGGCTGTCGTCAGCTCGTGTTGTGAAATGTTGGTTAGTCCGCAACGAGGCGCAACCCTTATCCTTGTTGCCAGCGGTCGGCAGAACTCAAGGAGACTGCCAGTGATAAACTGGAGAAGGTGGGATGACGTCAAATTACATGTCATGGCCCGCCGACAGGAGCTACACGTCTTTAATATACAAGAGAGAAGCAGCCTCATGGCGAGCAGCGGACCTCCTACATAGAGTGCGTCGTAGTCCGGGTTAGGTCTGCAAGCTCGACTCCCATGAAGTGAATCGCTTCAGTAATCGTGGATCAAGTCTGCCACGGTGAATGCATTCCAGGCCTTGTACACACCGCCCGTCACACCATGCTGGGATGGGTTGCAAAAGAAGTAGGTAAGCAACCTTCGGGAGGGGCGCTTACCACTTTGCTTGTGATTCATGACTGGGGTGA
+
$'%%(%*,/-),-'$(-)(((*&-&*.31;99&%%%#&*'3-76-)0,0/-.-1.97,.($(&&((-),.7777(5)&&*-&('//,..++,,()1075,7-,4//.,/133.-'$(+,(06*04641---5)*,'/,$$*+236321/1')0,3.5.6-*//+.%)(.--)&%%'%(*'''(&-,*+*+(-2.+.7333:6;65706:.+334)0*,(.)-8('+)&%+)(*%*.,'++*5+*)**',&.'%)('&''&(,+$&&$$&#'(..,'-'*''&&)99701+)/..+.-&0(01/21030-..46.')(*%(&*(')&++-31;9/),-//.0)&&'($'&%()+0.,341('176894'::98;72743111..)*,/234-2/-)'(&**,,1124..)/,-*+,)8+4/1*+1+'-(,3+.000-/0//%(((+1/,/..3.%.&'(+-)('+2+//6&106752*.510'(),)034456749-,,'%%'%%,)242')&/*--'$)(-,).,&+301342/35/-)*)%22'&&&'&0/1.1+/).+-2.9/001<5,2,+-4-*(&))'''%*+'&&'(''%)'-142154.&38))'%$'$&$,''*,30/(*.*+-.1262+-,/,4-)('($(-*.&%)-)%%$&%$%%$((%*,(+-8412/60:70823*%'*/0-'*%)'+-*/-23.-+,/+'*+,,))$&*/02-.--,.+.8953)*(*,*)+)((*($&#%'&(+12('&%(++&&%+()*+0((+&&)234-24)--/0/5.-2-,*(&)&)05/2,8(-,1+(*,)+&%(((-0/&,6.+0./.('*(02,01,,,*3.0'(%$&&/+.*%%'*%**.155://...3:<:7970+)('))'-5-/-)++*,//,&,%#%&&(*,.+/,-5(#')%'(-01%)*53.*,,,)**'%+'().0.)&)')&((&'&(+**)%&(,,((,)-*)))&%)(1&$%''+($'(*),+-///33,/*),)--()''(()30''*-5665.3-)%*(*.)++*302*)+*$&*+/...8:::784-$&&&'(+2.4)32+')'$&%---.(+.3,2*')%)$''-5-161-.,+,*-*('$%%(-(&'/1/0((+384*'*+*+(+('*&&(,4.'-(('60-,+,2.+++))./&)12*)&($'$))/:8622/00-671/*,
@d8cd5a83-3c6d-4138-9e5c-591dd481d515 ch=177 read=225596 start_time=2019-12-13T16:09:47Z barcode=BC01 runid=2c9cf7bc05858273f10e7d7ec552fc0bd742dc3e
CTCCTGCACGGGGAGTGGCAGTGGGAATATTGCACAATGGGCGCAAACCTGATGCTGTAACCATGCCGCGTGTATGAAAGGCCTTCGGAGTTTGTAAAAGTACTTTCAGCGGGGAGGAAGGTAAAGTTAATACCTTTGCTCGTGACGTGCCGCAGAGAAAACACCGGCTAACTCGTGCCAGCAGCGCGATACGGAGAGGTGCAAGCGTTAATCGGAATTGCTGTAAATCGACCAACTGATCATCAGGGTAAATTCCCGGAGCGTGAAATGCGTAGAGATCTGGAGGAATACCGGTGAAAGGCGGCCCCTGGGCGAAGACGACGCTCAGGTGCAGCGTAGAGGAGCAAGCAAATATTCATTCTGTCGTCGATCAACTTCAAATGAATTGACGGGGGGGCCTGAAGCGGTGGAGCATGTGGTTTAATTCGATGCAACGCGAAGAACCTTACCTGAATGCTTGACATCACGGAAGTTTTCAGAGATGAATGTGCCTTCGGGAACCGTGAGACAGGTGCTGCATGGCTGTCGTCGCTCGTGTTGTGAAATGTTGGTTTAAGTCCGCAGCGAGCGCAGCACTTATCCTTTGTTGCCAGCGGTCGGCCGGGAACTCCGGGGAGCTGCCAGTGATAAACTGGAGGAAGGTGAGGGATGACGTCAGTCATCATGGCCCTTACGACCAGGGCTACGCGATATACAATGGCGCATACAAGAAGCGACCGCTCGCGAGCAAGCGGACCTCATAAAAGTGCGTCGTAGTCAGTTGGAGTCTGCAACTTGACTCCATGAAGTCGGAATCGCTAGTAATCGTGGATCAGAATGCCACGGTAGATACGTTCAGGCCTTGTACACACCGCCGTCACACCATGGGGTAGGTTGCAAGAAGTAGGTAGCTTAACCTTCGGGAGAACTTACCACTTTGTGATTCATGACTGGGGTAAGTCGTAACTAAAGGTAACCGG
+
&0/)(''%(*13*%($(-./2903*+*)+0/,+*-,5247.+&(04'3861-,(&&&$&%)&'($/003576944503*++3./,10.+,76-(23:8.*-**.8/1&-()),+)+0)(+)&/:8/29291*,&%$##$'**.+$0,.',4(-%%'$+++&$$&&$$''/4/1323,26-/2)))'%&&))610/,''*+(''((*-0-(()+*/-+..,$$$#$*$%$##%$%#$#$&$$&%$#&'*'-4.0,/')-+)%'&$$(**('+)')&(&)00082//0.6239:15-,/-&&+,1-130+'-1&7-.,(**()+2445$/+($$&&)*7+,),&&)+43%*'&%$'()&$('($#####$$%##$$%&-+(3++,82120-10./352'(&#$'''(*2/17///.511255;:/8287./3445-5-++./&/-/')+,.721-.-($%&)(,000,--/,+*,2;;/0..--/)(,*.345789.25--.6:.4))--/%)*+,0.-/.//721/5820,.-.216--1-..-83-)1--,).&))()3,%),'1''+*'**'+&%+'():,59,(29-.2)+,3:50*,)),.(-)*62',+++)&,0369111//3154237-*+)*0*2/.')541103653/)(,-687243:55--+'&)+/,&-1.0.,+%(%&1,./65;53:31110359-&)(&(322%$&+.++)*&(18/3/865875533;:+.322122.3-..0(-+5-.(,-,/112*++#')()/6)++-2---(3/0/71./,--0-,*1./0//611250/1/),(./%$5324,286'2//*++(+)++./29+01(*4475797963/&&$2328,*-+&)*()+,++*(('&'%,)/50/6*((),/02/32$+)*/+.136:56635652131-,*&)*,0+%))-3'2+03554.8
@e40d7362-0b04-40a1-a4b7-637c0eb50300 ch=132 read=108892 start_time=2019-12-13T16:10:06Z barcode=BC01 runid=2c9cf7bc05858273f10e7d7ec552fc0bd742dc3e
CTCACACGGGAGGCAGCAGTGGGAATGTGCACAATGGGCGCAAGCCTGATGCAGCCATACGCGTGTATGAAGGCCTTCGGGTTGTCAAAGTACTTTCAGCGGGAGGAAGGTAAAGTTAATACCTTTTGCTCATTGACGTTACCCGCAGAAAAACACCAGCTAACTCCGTGCACCAGCAGCCGCGGTAATACAGCGGAGGTGCAAGCGTTAATCGGAATTACTGGGCGTAAAAGCGCGCAGGCGGTTGTTAAGTCAGATGTGAAATCCCGGAGCACCAGCCTGGGAACTGCATCTGATACTGGCAAGCTTGAGTCTCCGTAGAGGGTAGAATTCCAGGTGTAGCGGTGATACGTAGAGATCTGGAGGAGGAATACCGGTGGCGAAGGCGGCCCCCCTGGACGAAGACTGACGCTCAGGTGCGAAAGCGTGGGGAGCAAACGGGATTAAGATACCTGGTAGTCCACGCCGTAAACGATGAGCAGGTTGTGCCTTGAGGCGTGGCTTCGGAGCTAACGCGTTAAGTCGACCGCCTGGGGAATTACGGCCGCAAGGTTAAAACTCAAATGAATTGGCGGGGGGGCCCGCACAAGCGGTGGGCATGTGGTTTTAATTCGATGCAGCGCGAACCTTACCTGGTCTTGACATCCGGAAGTTTCAGAGATGAATGTTGCTTCGGGAACCGTGAGACAGGTGCTGCATGGCTGTCGTCAGCTCGTGTTGTGAAATGTTGGGTTAGAGATCCGCAACGAGCGCAACCCTTATCCTTTGTTGCCAGCGGTCGGCCGGGAACTCAAAGGGAACTACCGGTGATAAACTGGAGGAAGGTGGGGATGACGTCTCAGCGTACCCGACCAGGGCTACACGTGCTACAATGGCATACAAAGAGAAGCGACCTCGCGAGAACAAGCGGACCTCATAAAGTGCGTCGTAGTCGGTTAGGTCTGCAACTCGACTCCATGAAGTCGGAATCGCTAGTAATCGTGGATGAAATGCCACGGTGAATACGTTCCAGGCGCTTGTACACCGCCGTCACACCATGGGAGTGGGTTGCAAAAGTAGGTAGCCCAACCTTCGGGAGGGCGCTTACCACTTTGTGATTCATGACTGGGGTGAAGTCGTAACAAAATTAACGG
+
(,+$%%(+4.(,5,.77334*0+'()%4'')-/<00:50+-.7-6-&$$,-32&**))$)(*+,/12'&*)(/./001)832/(('*3))++,.89.-02,/-(+-++'%$)-,*.000.03870/,-.23/2.,*13495/;-*/.*0+')+%'),'&(%*)*+/3//''$.71466*8/..)+-20.)*%)(.4+-.-0/89135391712+..-.0066;;8976855*))')%)'''++*.1(*/0/07855*+()(,87-28/,()$&%(/+-254250.&.,,,(+83.//./3//+-,%%&)('++-2,)*97,%./*..,1-3,8,,6:52)*+,23('*%&557510//04-7-*--(-1-509:/7-+2*)%'*-..-992880))+563*','+)++,1,000/4::97,,/*,131458++/35<58(::.9,6*+,833:*+6622314,..1423::)7421+(*,,/,0-,++-'%&))/,*+,/62257+/+,/16:543.4/6,0255860.4/777-(&'*()+607166/,1/053<:83881120,,+0-1&2.5760+)83,)+(*(%),06/142+++*)&+1;;+:8826./1.--)-,,)'.'30501750(&&,,+.17*/),'.,+/595.-+,-.-,+*,.'&&*',,59.29<7;96523)02334522-32735499771)+,,66797;40/132--//-.,.1,&%$#()0+-335*'**')*(/2.-2./41(.0+.765:111.2100/3.-1.0-.988:.*)(*(*4)4()&'(-.3:79878-+0-2,1,-52-(--,-/))&&$&&&%%+-*)122/7979()(&',-/-,(*+61/1.)++/06((((.((+6256671+*')&$)23)5.4.30.2564:7458:313682977,/(3'((**00//411377777932*/*)*7)8/846,--,./4-.-.109-,(()3/888/2.1/45;5352616,%36/&((&%)%&')4,6)&'+,1/156:5:.+))./)+2.-3;0(%'(,(()-.-'.5249;:6;0..2-/,*,.'-2))41++4589;77754543773--1/./73726238.&().*1,.
@ada1860e-62f3-4879-91a2-7d34cf7949c6 ch=372 read=183263 start_time=2019-12-13T16:10:09Z barcode=BC01 runid=2c9cf7bc05858273f10e7d7ec552fc0bd742dc3e
TTGCGTGCTTCGTTCCGGTTACGTATTGCTGGTGCTGAAGTTGTCGGTGTCTTTGTGTTAACGCCTGTCGCTCTATCTTCGGTTACCTTGTTACGACTTCACCCAATCCTTTGACCCTACCTTCGGCCGCTGCGGTTAGCTCACGGAACTTCGGGTATTGCCAGCTCTCATGGTGTGACCGGTGTGTACCTGAACCGGGAACATTCACCGCGACATTCTGATTCGCGATTACTAGTAACTCCAGCTTCATGTAGGCGAGTTTCAGCCTACAATCGAACTGAGACTGGTTTTAAAAGTTTGGCTCCACCTCACGGTATTGCATCTCTCTGTACCAATGGCTGTGGCACGTGTAGCCCCTACATAAGAGGCATGATGATTTGACGTCATCCCCACCTTCTTCCTCCTGGTTAGCAGGCAGTCTCGCTAAGTCCTCAACAATAGTAGTAACTAACGACAGGGTGCGCTCGTTGCGGGACTTAACCCAACATCTCACGGCGAGCTGACGACAACCATGCACCACCTGTCTGCCTTGATCCCCGAAGATTTCCTCGATTAAGGCAATGCAAGGAAGGGATGTCAAAATTGGCGGGCAGTTCGCTGCGTGCTTCGAATTAAACCACGCTCCGCTACTTGTGCGGGTCCCCGTCAATTCCTTTGAGTTTTACCCGAAAATCTTGCGACCGTACTCCCCAGGCGGAATGCCAATACGTTAGCGGCGGCACGGAGGTGTTGAAACCCCCCCACCTAGTATTCATCGTTTTGGCGTGGGCTACCAGGGTATCTAATCCTGTTTGCTTCCCCACGCTTTCAGGCCTCAGCGTCCAGTTACAGTCAGAGAGTCGCCTTCGCCACTGGTGTTCTTCCCTACGCATTTCACCGCTACACTAGAATTCCTCTCCTCTCTCCTGCACTCTAGATAACCAGTTTGAATGCAGCACCCAAGTTGAAGCCCGAATTGTTCCCACATCCATAATCATCCGCCTACGCTCCTTTACGCCCGGTAAATCGGATAACGCTCGCCACCTACACGTATTACCGCGGCTGCTGTACGTAGTTAGCCGTGGCTTCCTCCTTAGGTACCGTCCATCTTCCCAAAGACAGGCTTTACGATCCGAAAACCTTCCATCACTCACGCGGCGTTGCTGCATCAGGGTTTCCCCCCATTGGTGCAATATTCCCCTGCTGCCTCCGTAGGAAC
+
$()''*+-/1-.138'+*9/-.110,5.-.778//'&,()/835687858,67.(2.,704..0.1240/./.8787966'.*)'-/60-05&..'027/*02-(/,0,-0.,//6-&'),+.*)(1+((*'(&1.4//085320-(*&(4/,5*+%4')8<4,331...02(**01&&#&'/*.))%%&&'(3-7.7//1005959:<8:9:997;)%,+/.-,...40244-200//,2*(%'++31678978:6174</.+-5-)%-/836)(-***,-088923<;/2;7*+1<8/86996035465649:38421354310.13772-0'&$+,-+*%()*-+,.+),518*'&)*()3/-,*31,++)**4:.+---/337274+)/-***-5/401968612,*-(+)*(-0,-0--.5,()*11105.4-+(*(%++//,+./.0263/.+*+,,-4452;01,:73'%$/(0*'*+++-/46022/3(*+14432-+)1+46691112936901252,+()('&(+/7/-'+'''/0,*+/-).)/++/,03,,2)(&('))/2-/0032)+',''&(&0.,&+**'$&*.0./'-.2-+),+-.:479)'&)+4903//.00).,/'42.164,--.-/-53,,4.+'-,62(#(%$%*.2**,18045364%0*,0/9:2-/:11525326838,)-&)+'&%'+(,0//205.//,,.7.).&+/187/)(++(*(-*.01278,4/,&0)('&)++-.245/:6///476354545.31'$&0)1/0*%)().61/%*257850.0/04&%'/8/42643(()))*+6../*1.34:1478;97;<567*,&'&/,/+02).3591.003/42))(,./2*)+.0*(**)'10-.63455+,-771206+.35,('-.&(&&(,2-,.1*1+)))&*0.**+./(19-6.((+,.($&258746::12944567.55'1-(*,1-*$(%$%')0*9085:513786::4461-/+.,1-3.,..-417223222)*0/1/2330/433.,.,/74&('&('$(&%&+..2582545678-,4,)*-(*73562-/,-,,,',.-'****'()*,/1-0$)*2/20//7011../00,49/.87/+499.*-1-*,)-/0--2631*)'&(%%)&'*/./)+)+(+
@78c00984-66d7-4972-84da-c4993514e29e ch=427 read=131581 start_time=2019-12-13T16:10:17Z barcode=BC01 runid=2c9cf7bc05858273f10e7d7ec552fc0bd742dc3e
CCGGTTACCTTGTTACGGCTTACTGATCATAGCAGATCTAGAAGTGTAGTAAACGCCCTCGAAGGTTAAGCTACCTACTTCTTTTGCAACCCACTCCCATGGCGGTGTGACGGGCGGTGTGTACAAGGCCAGGAACGTATTCACCGTGGCATTCTGATCCACGATTACTACTTGATTCCGACTTCATGGAATTCGGAGTTGGGCACAATCCGGACTACGACGCACTTCGCCAGGTCAAAAGCGCTTCCTCGCGAAGTCCTTCACCTCTTTGTATGCGCCATTTATGGCACGGTATTATGGCCCTGGTCATGGGCCATGATAATGACATCATCCCCACCTTCCTCAGTTTATCACTGGCAGTCTCCTTCGGAAGTTCCCGGCCCGTTGCGCTGGCAGCAAAGGATAAGGGTTGCGCTCGTTGGGACTTAACCCAACGACTACGCTTGCAAGGCGGCGGCGGCAGCCATACCCAGCACCTGTCTCACGGTTCCCGAAGGCACATTCTCATCTCATAGAAACTTCCGTGGATGTCAAGACCGTGATAAGGAGTTCTTCGCGTTACATCAAAGATTTAAACCACATGCTCCACCGCTTGTGCAGGCCCCGTCAATTCATTTTGAGTTTTTAACCCTTGCGGCCATGCTCCCCAGGCAGTCGACAACGCTGATTGGCTCCGGAAGCCACGCCTCAAGGGCACAGCCTCCAAGTCGACATCGTTTACGGCGTGGACTACCAGGATATCAACCTGTTTGCTCCCCACGCTTTTCACTTTTAGGCGTCAGTCTTCGTCAGGGGGCCGCCTTCGCCACCAGTATTCCTCCAGATCTACGCATTTCTTCTACACCAGATTCTACCCCTCTACAGGACTCAAACCTTGCCAGTATCAGATGCAGTTCCGGTTAGGCCAGGGATTTCATCGGCTTAAACAAACCGCATTACGCCTGCATGATAATTCCGATTAGCAGCGCCTCCGTAATTACCGCGGCTGCTGGCTGGAGTTAGCCAGTGTCTGCAGGTAACGTCAATGAGCAAAGGTATTAACTTCTCCCTTCCTCCCGCTGAAGTGCTTTACCACTGGCCAGAAGGCCTTCTTCATACACGCGGCGCGAAACGCATCTGGGCTTGCGCCCGGTGTGCCAATATTCCCCACTGCTGCTCCCGTAGAGACAGTATCAGCACCAACAGAAGATTAACACAGAGACGCCGTGGCTTTCTTCCAGCGCCAGCAATGCGTGGCGCGGG
+
4))%31(++/+$*3')*()'/(*(()+-*)(&(&'--+)('))'(%&%)00)''*35/./'(*')-,4/$))-071()(-*07:/*.03/9/*+-170,,))%&'(/1216+.5/1*&'(%-)10+3/*+%--+45041/60028260420292,,,,4*(*+335+)%&%(&')/4400-//3/..0.*,-.)&*&),2-2-*(*06/1)/,1:74323433&,+,&$%%(&*'+(+.+''(*,*.0.0)(/(&(**&(,'%+1-.380**+--/29820:.''),+(+()*)0*%$%&/01/2587583.*)67++))%*&+.3'3340:35,-/718+(+-+.1;722/..2.321253//''*%*))*+0/54,',)-,(+)%'()1/50,)115(60335)*,--0.*()*+070(+2,0211,-2/-/0(($*%'&(,)),+'-+*(0'+,)/0-,+/4(*&,***%.+13/2561-+.),2905,+07172+30335.10520/&&(%*)'),303237:74&++*(-),(%&&%(+0%+%'181371./+/*)*4432+''$*&&+/1/6-/*.(3203+-0'*.,,/'.(-,161++27487;5(599'+,229<4/+7-8*.--,+--2-0&)*.&&%'072*.0)('%(-,++$&%)(+'&')(,(+')-.')*/5--),+71-+/0'34.5(.,,.//,60666291(**0,/.84-0,-/3%/*)-$''))58342;4,--/.-)&)''),21.%'(+.'$(+*,.00443165/42,-161+04017275598329*,-/2<8843)**..-,%+-.*/)''&(*'&(%)$)*55952-383/)/.)-%,./385'(')#&%&,9/'3)*-/-////228+.*')1*&'*.5%++,&-54243+&%&$%-*'(&%''&%&$1&$),-+((*&(&)+&('&)&().,*&(%$%$'&.+(&(*,.,+69*'('(*.0*/&%%(.&(+50.07(31,,'(*,&10039)')',*+)*)-/9,,/****-1+/23318*0:56.52+(11(),'(%&&%$%)(%($&&.)#&&(('$$()'./,++./%-+..,('&(-3+*%%'(%%'03000,-..3,,&-&*%,4/)/*1.356/'+,,/0004/8*,3//(%(,&$)*72.).+..1+)&(.))&-*/*/*+*(**-1'2)''&((,44.5350%-($'%$%&(&+%+(+%%($%$#$
@0eb5c41b-2173-40b6-8347-28ec210c4ad5 ch=35 read=147231 start_time=2019-12-13T16:10:14Z barcode=BC01 runid=2c9cf7bc05858273f10e7d7ec552fc0bd742dc3e
CCGGTTACCTTGTTGCGGCTTCACCCCAGTCATGAATCACAAAGTGGTAAGCGCCCTCCCAGTAAGCTACCTACTTCTTTTGCAACCCACACTCCCCATGGTGTGACGGGCGGCTAGGAATGGCCAGGGAACGTATTCACCGTGGCATTCTGATCCACGATTACTATGATTCCGACTTCATGGAGTCGAGTTGCAGACTCAATCCGGACTACGACGCACTTTATGAGGTCCGCTTGCTCTCGCGAGGTCGCTTCTCTTTGTATGCGCCATTTGTAGCACGTGTGTAGCCCTGGTCGTAAGGGCCATGATGACTTGACGTCATCCCCACCTTCCTCAGTTTATCACTGGCAGTCTCCTTTGAGTTCCGGCCGGACCGCTGGCAACAAGGATAAGGGTTGCGCTTTCGTTGCGGGACTTAACCAACATTTCAACACGAGCTGACGACAGCCATTGCAGCTGTCTCACGGTTCCCGAAGGCACATTCTCATCTCTGAAAACTTCCGTGGTGTCAAGACCAGGTAAGGTTCTTCGCGTTGCATCGAATTAAACCACATGCTCCACCGCTTGTGCGGGCCCCCCGTCAATTCATTTGAGTTTTAACCTTGCGGCCGTACTCCCAGGCGGTCGACTTAACGCGTTAGCTCGGAAGCCACGCCTCAGGGGCACAACCTCAAGTCGGCATCGTTTACGGCGTGGACTACCAGAATTATCTAATCCTGTTTGCTCCCCACGCTTTCGCACCTGAGCGTCAGTCTTCGTCCAGGGGCCGCCTTCGCCACCATTCCTCCAGATCTCTACGCATTTCACCGCTACACCTGGAATTCTACCCCCCTCTACGAGACTCAAGCTTGCCGGTATCGGGTAGTTCCCAGGTTGAGCCCGGGGATTTCACATCTGACTTAACAAACCGCCTGCGTGCGCTTTACGCCCAGTAATTCCGATTAACGCCCTCCATATTACCGCGGCTGCTGGCACGGAGTTAGCGGTGCTTCTTCTGCGGGTAACGTCAATGAGCAAAGGTATTAACTTTACTCCCTTCCTCCCCGCTAGAAGTACTTTACAGCCAGGCCTTCTTCATACACGCGGCATGGCTGCATCAGGCTGCGCCCGACTAACAATATTCCCCCACTGCGCACTCCGTAGTAG
+
755244/49.0)'*&*,'0-6.,*174+/183311:/.,-07...0;139,../42-2+(%%((/*00264/148<8.792,-/+69-',)-,2.6,&,.6653334395/(&%$%'*+&'.1/2%+,'*''$*(+/..0602330/5<677776+*++052)*&$$'(5/2()'55:3$((,'*+-3473:45'+,,/4.;233/50)(&&,-.*,&)-4943((.2()''(.8.00547)(-(,,020238270071*)*(*+28:460,'&''+(,-301)()*-2.,19895/1'1782701-./.,1475772026/986+)0,./47*/,-/<8455265080009/,4/+58212717,+,/,18520...01*-*-14(7-.4-,-4-5++((()((+11113<940712,('+-6365())(()*,.0014,.,))*(-2,/+')'')*.01.-..2;98573,-),)*)*#%()-.28240520892.434:7870.%)+/-234<5561*'1(.-:9<7/0,..,-**+(,)-))36,72303121/+(.+&$#$)&&((+((.557**35)8.;6%&'%(&4/;<,1:58381/2181*//2/695+-)21651/,-,8.<-0.+0.,,406*,-+)074767633-+74+*()152946+2-34/(00120.7+(*/445::;742-44/2',+..03345/47333;..03199.',+,.8,*(*(0-&&'&'**+--/0216609-)478.2/.919;969<+3+).5/3/1)+,99::;:9:5867<59)4+'*3-0.-/+,+-/-5*((,.4683,0414*&.(,,,5-+-17/1/002558')$))-2;492--0/501345-+330,/9-+()*//.--*.*'%(),,-3*-11/20.**((,+)(.*,*&)/0338;02+,040421/25*-0)()+-+22004222::4;+*%'.1+,24(-,,31*+/406741/(*05+,(,-6132///&,14(+-+,-8/3+.42-/0/;33;:85/97.),+&%*))*'-+,+$$$(.&))3,54:79:85532*/./07524-9//-1001%&%%)(6176%$$#&%')0/./8<-8480*,((+&($(*2623%11-'
@de0bc954-48c3-471b-ad24-fa2019e004cc ch=251 read=208258 start_time=2019-12-13T16:10:19Z barcode=BC01 runid=2c9cf7bc05858273f10e7d7ec552fc0bd742dc3e
TTGGTAGCCAGCTACGTTCCAGTTTACGTATTGCTGGTGCTGGCCGTCGGTGTCTTTGTATTTAACCTACTTGCCTGTCGCTCTATCTTCCGGTTACCTTGCAACTTCACCCCAATCATCAATCCCACAGCAGACAGCTCCTTCCCTTTGCGGTTAGGCCACCCGGCTTCGGGTGTTATCAGCTCTCGTGGTGTGACGGGCGGGTGTATAGGCCAGGCAATATTCACCGCGACATGCTGATTCTACCCGATTACTAGCGATTCCAACTTGTAGATCGAGTTGCAGACTACAATCCGAACTGAGAATGGTTTTATGGGTTTTGCTTCACCTCGCGGCTTCGCCTCCTGCACCATCCATTGCTTAGCACGTGTAGCCCAGGTCACCAAGAGATATTTTGATGATTTGACGTCATCCGCCTTCCTCCAGCTTGTCGCAGTCTCGCTAGAGTCCCCAACTTAATGATGTTAACCTAACGATAGGGGTTGCGCTCGTTGCGGGACTTAACCCAACATCTCACGACACGAGCTGACGACAACCATGTGCACACCTGTATCTCATATGGCTATCTCTCCATCTCTGGGCCTTTATGGAGATATGTCGAGAGACCCTGGTGAGTTCTTCGCGTTACTTCGAATTAAACCACATGCTCCACCGCTGGGCCCCAAATCAATGGTCAGTTCATTCGTCGCTAATATCTTTACTAGAATATCTAATCCTATTTGCTCCCCACGCTTTTCGGGACTGAGCGTCGAGGGTTGCAGGCCAGATCGTCGCCTTCGCCACTGAATTGTTCCTCCGCTATCTGCGCATTTCACCCGCTACATGGAATTCGATCCTCTCCTGCCTCTGGCTGCCTGGTTTCTATGGCTTACTGAAGTTAAACTTCCGGAAACTCACCACAGACCCGCGCTTTCACTCTTTACGCCCAATAATTTCCGGATGCGCTTGCCGCCTACGTATTACCCGCTGGCTGCTGGCACGTAGTTAGCCGTGGCTTTCAATAAAGGTACCGTCACTCGGCTACCATTTCCTGTAGCCGCGTTTCAACTCCCCTTTATAGCAAGAGCACAATCCGAAAACCTTCTTCCTTCACGCGGCGTTGCTCGGTGGGGTTTCCCCATTGCCGAAAACTCCTGCTGTACTCCATGCGGG
+
$$'5*)(*&%$$'$((.26'+$061*+*//0513247411)+&%$%(*-72212197/1,08..5/7+),-,)..8.442264,-358942(-+4'-,*,)(,0-,4//2))&%*3348542066,'(&(*((*'(02:943+*($%&%'...21*/98+*6////,-*+.65..+21-.*(+..,-/2292454586:84/*())*'$&,*-1%0,(*9323;645;-1244671111131/&%&%#%&+&()*+*,,.314-/+))(%''&(,-,+2.:).+.0576+7+*/*&)50()*++.-//69:../%673;:/%')1036987')&)+173(-+(**+,01295.3((10+&($%','.-***%).2+*.3.-&*&2'*&'&$#$&%$'(--/8;3/02698/205%*06898+4+))+2//0&$$%&))/2025/&'))154-,3-/5/5/-'-'$%+).(*14310/-*(+(1202--0..4:/1,7-+-.+.)1/*.-.-2460)*)(*,-.(.11//,/066*78+-&($('+*-332223235&2**&14751000188664020-)%)(,/,',()&%%)*6%30%'()--/3&('()%'*+136:6.*(+)%-.52...2.19603.//201119224('%%%(')(&''**+((((#&&%&+2*#%###$$#$%(%$%$#$%%$&+*.&'*,.3/07*,&(%67++/0/792'***398,5,;9+*)'$&'%'())+/)0*,-&,*(.('-07881/13+-*&,5),--%%(-,5948,7,$$$%&++,.,-/3;:3,0,.)1011%&&)((2,0')*.,***,4/02--0)+548+,,((/.:7,((),**()).*,(&'2-0'(%).7,&%&)-)*..0.)+,/066.()''$'('''*,463+,,-4-..-051:.4,3+'$$$%(*(%+,%*000327-3/-06)'(%///11670-*$(),,/2/--203:32*/5+'(1+48(-()*11360%%&$%&++.16/9<466*.**)-*..,+0,$&''')+,,.97/()&*(*())('+,1/./)+0616:2:11:873:-#)&'(2*,,-,,+,.-,'*01/;007;3..7346./(1-.(,%$$%%%$&,-27(4**-0+
@185176a3-6acf-466c-9186-c1e6f32f0e50 ch=141 read=93656 start_time=2019-12-13T16:10:32Z barcode=BC01 runid=2c9cf7bc05858273f10e7d7ec552fc0bd742dc3e
CCGGTTACCTTGTTACGACTTCACCCCAGTCGAACCCATGATGGTAAGCGCCCTCTCGCGCGGTTAGGCTACCTGCTTCTGGCGAGACCCGCTCCATGGTAGGCGGTGTGTGGTACAAGACCGAACATTCACCGCGGCATGCTGATCCGCGATGCACCGACGGTCCCGACTTCACGCAGTCGAGTTGCGGGCGCTGCGATCCGGACTACGTGGTTTTTTTACCTGGGATTAGCTCCCTCGCGGGTTGGCAGCCCTCTGGCCTGGCCATTGTATGACGTGTAGCCCACAGGCGAGGACGACGTCATCCCCACCTTCCTCCGGTTTGTCACCGGCAGTCTCATTAGGTGCTCAGCGCTGGATAAGCAATGGCGACAGGGTTGCGCTCGTTGCCGGGGCTTAACCCAACTTCACGTACAGAGCCTGGCGACAGCCATGCGGCACCTGTGATGCGGGCTCTCTTCGAGCACGAATCCATCTCTGGAAACTTCCGCATATCAAGGTGGGTAGGTTTTTCGCGTTGCATCAATTAAACCACATCATCCACCGCTTGTGCGGGTCAATTCCTTTGAGTTTCAACCTTGCAGCCGGCCCCAGGCGGTCAACTTCACGCGTTAACCTTCGTTACTGAAAACTAATTCCCAACAACCAGTTGACATCGTTTAGGGCGTGGACTACCAGGGTATCTAATCCTGTTTGCTCCCCGCGCTTTCGTGCATAGCGTCAGTACAAGGTCCAGAGTTGCCTTCACCATCGATTGTTCCTCCGCATATCACGCATTTCCTGCCACGCCCGGTCCATCCCCCTCTGCCGTACTCTCTGGCCATGCGTCACAAATGCGGTTCCAAGGTTGAGCCCGTTCCTGTCTTACATAACCGCCTGCGCTGCGCTTGATGTGAATTCCGATTAACGCTCGCCTACGTACCGCGGCTGCTGGCACATGTAGTTAGCCGGTGCTTATTCCCAGTACCGTCGGGCCCCTGTAGAAGGGCTTTCGTTTCCGTTACAAAGTTTACAACCAGGCCTTCGCTGCGCGGCATTGCTGGATCAGGCTTTCATGATGTCAAATTTCTGCTGCCTTCCCGTACGGTG
+
51/*5,*5:1;//6./..-/0+*-32.(()*%$(-,(#%'%-%+*+%))*/.**+)/')*.(54;')42)),63&1152.-3+,.576:1/+*0-$)%(%&.2147..**))(*(-')'*+3'$((*01//29062963-&(+-/0/0.--00',#&%%%+,+1-/(,577.-*+),,--.-*1*9.0*.(*%'*,4//0-5/5-.,')(')1,2469.($*((,39.4./,1-/'''1-/.4/--&*(&&-1/-.0.40/)+&*&(12./.0/10--*&()+)'#$$*+)('+4+,(+./0::1;55..2;5;7)*.22109:/02496564'031,-/061+0,034./$(&))/-21($'(+1*$++-)0(/-,*,***-3786:.3%.+))..22,/-(*-((+('(&&%&(&&&.&&+%./+/(&'+),,8241123.0-,%),7,,%$(+*()*'**&--///5/04,-147+-)-2/*+),&#%#%$),')*,,'2''%'/-4891-++-/..--/16.5/5:7.3)('()*0//+.3/.1/-0786:*-)&&/+.&&''(&,0:8///0****,%..+)*1250,1-6+.**%$(-2/./,0*-10)-)*-7417/1-),.,()*+'2&3630.265560//1))++0657<3,/.,*+(/3,/34450563.//60174561082,+**0./)$)())07*+0114+&''%1.&*,-43*2*).((*)*+/(1510.('&&&&'%/&%'+-0+1.%()*+/)'('($(++*('&'%#&')'%*+/.123/7:7.)*(%)&'++,-.-**$%''*(&('(-'//61,.1)45:)'+&*)-3//005*,,62+$%(*0+*)(&)+)1.3:1+,%()&)+'$#$&)')&+'6-40./421...//.'++*-/(3*)2+--7110,*,0))-&.''()-0.,-6/461-0--/1+*'%$*%,-+-,()+)**&%$&$''&()(/070,.-8)1,+/$%'))'''7/,-/62,'(++*-+'#%$#&&'-40-/3013;<211,12/.740+++(($)'(*)),&%%#%%$)&&')()(,%$%&&#
@8f2fe0b6-605f-4838-a8f3-03defe9c0002 ch=89 read=126535 start_time=2019-12-13T16:10:27Z barcode=BC01 runid=2c9cf7bc05858273f10e7d7ec552fc0bd742dc3e
CTCACAAGGAGGCAGCGGTGAAATATGTACAATGGAAACCCTGATGCAGCAACGCCGCGTGATGATGAAGGTTTTTTCGGATCAGCTCTGTCTTTGGGAAGATAATGACGGTACCCAAGGAGGAAGCCACGGCTAACTACGTGCCAGCAGCCCATGATGGCGTAGGTGGCGAGCGTTATCCAGTTACTGGGCGTAAAGGGGCGTAGGCGGATGATTAAAGATATAGTACTGAGCTCAACTTGGGTGCTGCATTTAAACTGGTTATCTAGAGTGCAGGAGAGGAGAGTGGAATTCCTAGTGTGGTGAAATGAATTAGGAGGCACCAGTGGCAGAGAAACGTCTCTGGACTTGTTGCTGAGCTCAGCGTGGGGAACAACAGGATTAGATACCTGGTAGTCACGCCGTAAACGATGAATGCCGGAACGTGGGTTTCGCCTCCGTGCCGCCGCTAACGCATTAGAAGTATTCCGCCTGGGGTGGTCGCAGATTAAAACTCAAAGGAATTGACGGGGACCCGCACAGAAGTAGCGGAGCATGTGGTTTAATTCGAAGCAACGCGAAGAACCTTACACTACTTGACATCCCTCGCATTACTCTTAATCAAATCGCTTCGGGGACAAGGTGACAGGTGGTGCATGGTTGTCGTCAACAGTGTCGTGAAGATGTTGGGTTAAGTCCGCAACGAGCGCAACCCTTGTCGTTAGTTACTACCGTGGATTGAGGACTCTGCTTGAGACTGCCTGGGTTAACCAGGAGGAAGGTGGGATGACGTCAAATCATCATGCCCCTTATGTGTGGGGCTACACACGTGCTACAATGGCTGGTGCAATGCAATACCGCGGTGGGCAAACTTTAAAACCAGTCTCAGTTCCGGTTGTGAAACAAACTCACTTTCTGACTGGAGTTACTAGTAATCGCGGGTAGATGTCGCGGTGAATACGTTCGGGTCTTGTACACACCGCCCGTCACCATGAGGATTGGCAATACCCGAAGTCCGTGAGCCCCAACCGCAAGGAGGCAGCGGCCGAAGGTAGGGTCAGCGATTGGGGTGAGAATCGTAACAAGGTACGCGG
+
-/0'(*),)&)'&&-,(20-*,(()+%%%')2-,)'()04,+,1225)+,+13339.+.3-+'''*+68+70.;8;-8/313+)&*+455533:9041)1+.,,(&&$+(*()-+**)0*(,*,.+--%((2,-.5/334135:1.(*(&+)$##'%()//11.6/,24522775:54-9*&&),%(%(,-02.6:-,441*''%*,+.6,-0-4.4,($*-+($&''++&'//2607-/.-1-133//-(+*('-/12467:2210((),-.2&20-,,-+(&%'+-.*.*-++,,),('&*'**0'%$('-,--+*&&&)+--02041)()%')$(')*+./1/00-5-,5/.,+),+//*+,-;880*%&(//-&)*%4,+*-.)04+)+)&.-0)+-00//.31/'$*+.--((%$'$$%%$(-,**%$$(%&,71348747:44233/./+.-*')&$'(.50625844+-&&+004,,&&++.296225875*)&,(0,43423:5334*),,1,%('%&)+/2700101/,-2).+0//41'(*&'&,/.0),-)..2,*('''*%(*0.-.2363:7/207*7)&'+*//.-,/*&%%&-(&%%%-0,2567+6/217(11/1/-%)*-%))/-.1655)%'&%((,269512013260*46.7.-,/260346731/..0.4391/3/0030701/:-+0+19.0/62,0,,.54410--&'%()551758:81;..((*(,04.+1(/+*4.3:-)*879646-75013;:/.+--0-+2/1141/,587520.*)%')+5401114119430*(%&%%%(*-3.25940-*(,,)+,8/.11)*25231020/))(-+36(1+-,')&/5('.+&(-0,,,/.+,+,,0.3))+8--..//*-+..700%%&&*54798;:8977;82424:7)6553/41/.-''%(++29.-:-+/,+11*)*%4(3++1;1-16**-/-//,-.36*2-)&0,-)2-4/+-'())+,-090/,,($$&$)*()*/-31,7-5750+++%'')+868:66/-.-(*'+*/
@d7bf1c05-67b5-4812-a36e-97cdcd4506f5 ch=345 read=86270 start_time=2019-12-13T16:10:31Z barcode=BC01 runid=2c9cf7bc05858273f10e7d7ec552fc0bd742dc3e
CCGGTTACCTTGTTGACTTCACCCAATCATCAATCCCACAGCAGACAACTCGCTGCGGTTAGGCCACCGGCTTCGGGTGTTATCAGCGTGGTGTGACGGGCGGTGTGTACAAGGCCGGAAACGTATTCTGCGGTGACATGCTGATTCGCGATTTTAGCGATTCAGCTTCGTAGTAGTCGAGGGTTGCAGACTACAATCCGAACTGAAAGAATGGTTTTATGGGTTTTGCTTCACCTCGCGGCTTCGCTTCCCTCTGCACCATCCATTGTAGCACGTGTGTAGCCCAGGTCATAAGGAGCATGATGATTTGACGTCATCCCGCCTTCCTCCAGCTTGTCACTGGCAGTCTCGCTAAGAGTCTAACTTAATGATGGTAACTAACGATAAGGGTTGCGCTCGTTTGCGGACTTAACAACATCTCGACACGAGCTGACGTGTGCACCACCTGTATCTCATATGGCTATCTCCATCTCCTGGAGCCTTTATGGGTATGTCAAGACCTGGTAAAGGTTCTTCGCGTTGCTTCAGGTAAACCACATGCTCCACCAGCGTGCGGGCCCGTCAATTCCTTTGAGTTTCATTCTTGCCGAACGTACTACTCCAGGCAGATTACTTATTGCGTTAACTGCAGCACTGAACTTTGACATCAACACTTAGTACTCATCGTTTGCAGCGTGGTTCTACTAGGTATCTAATCCTATTTGCTCCCCACGCTTTCCGGGACTGAATGATTTGCAGGCCAGATCGTCGCCAACCTTCGCACTGGTGTTCCTCCATATATCTGTACATTTCACCGCTACACGCCAGATTCCACGATCTCCTGCACTCTAGCTGCCTGGACATGAAACTTTACTGAAGTTAAGCTTCAGGCTTTCACCACCGACCGCTTGCTGCCGCCTGCTCCTCTTTACGCCCAATAATTCCGGATAACGCTTTACCCACCTACGTATTACCGCGGCTGCTGGCGTAGTTAGCCGATAACTTTCTAATAAAGTACCGTCACTCGGCTACCATTTCCTGTAGCGCCGTTCTGGCCCTTTATAACAAGAAGTTTACAATCCGAAGCCTTCTTCCTTCACGCGGCGTTGCTCGGTCAGGGTTTCCCCCATTGCCGAAATTCCCTACTGCTGCCTCCCGTAG
+
56*04/++&((&,*)*5-4-+.6.,/011333:/84))*($$%(),*((,-'&('()6/5++790)-+4*)2-328600-700,'&&',,2.02371630,4,3,,,.+36/3)+'('&,*)233867,.12**+,-16203330<0/-/)/(&(%&&,.387((+,40*/'%%',.31++..-))*533/)-/2;09((398..,,,)*,-/259:../2;25:8+-/1;123:6858+977;5/0552:2144.,,.12;:8*8-&$''*',--0/-)((-(((0)+***0+2/),.:9888658<80358777,:9.(/20965/.7/-/15220*,+-./.344484450.,,/1.*-1..,/,*+/-30/36111:54341./8243/--/0602:.*.)0))*)-''&*(+-../+-.430'-,-0-,*&$)$&(,/,1//.015666(+()'((++,,-/657738/086'*522;;4510&'(438552,.5;85,/08,(/-;89<902.3.&,241&+((+682;101-...19-+*)*0)2(0-65192*,/)2+2-()0+*(&6;/167;335/+1''-1,0)))((*+,,295&%)-%$%1')10,-,1090988.,-,*6733945<:/899:885/+)-*./223878:880;:'+(-*-21769/-*-+-,-()/64363551008/)*-//0-&**+.;,0)99:53&($&%+(54')0++1182028844/-/-(*/2193*,%)+.421493*+,4-,(,/62/--'0/1986599664+*%)%''''/-3-.()+,1104632.+--.))+24561+./('&&#&'&&'*))..282-3./))*.60+/10265/..,%'$%$./'+0,*)')+423955../'(+0:-&*)+-(*')/2422'++./7;:665<+(+(&(+/**+$.+2;558582;333:.;,*%'(,27,()-(%*''*.1,,).+)51,'*(+8666)+,-/211-66/4:/0,(+'(*,+2668<50&%')(%4-)+0440.(*0--;8,//4)))%((%*+,328;1()7-,22203126;+,/--:6747;23;.-4940,/4.12++)0(103-+,-./2300.+09,,:54
