# Supplementary material for: De novo species identification using 16S rRNA gene nanopore sequencing
Source: PeerJ. 2020 Oct 21;8:e10029. doi: 10.7717/peerj.10029 (PMC7585375; doi:10.7717/peerj.10029)
Supplement: Supplemental Information 3 [file peerj-08-10029-s003.zip › pass_fastq_runid_2c9cf7bc05858273f10e7d7ec552fc0bd742dc3e_425.fastq]

@64239b01-e42e-43d9-bd30-6cfd830f98e0 ch=149 read=95511 start_time=2019-12-13T16:10:47Z barcode=BC01 runid=2c9cf7bc05858273f10e7d7ec552fc0bd742dc3e
CAGGGGCAGCAGTGGGGAATATTACAATGGGCGGCGCAAAGCTGTTTAAACCATGCGCGTATGAAGAAGGCCTTCGGGTTGTGAGTACTTTCAGCGGAGGAAGGGTAAAAGTTAAATACCGCTGCTCATTACCGGCGTTACCGCAAGAGAGAAGCACCGAGCACTCTCCGTGCCAGCGGCAATAACGATAATACCATGGAGATTTTAGCCAATCCAGAATTACTGGGCATCAAGCGCACACACCAGGCGAGGTTTTGTTAAGTCAGATAAGCGAAATCCACGGAGCTTTCAACCCTGGAACTGCATCTGATATACAGCAAGCTGCAGGTACGTAGAAGGTAAATTCAGGTGCTGCAGCGGTGACATGCGTGAGATCGATACCGATTGGCGAAAGGCGGCCCTGGGCGAACGGCGAAACTCAGGGTGAAAGCGTGAGGGAACAAACAGAGTTAAGATACCCTGGTAGTCCACCATAAACGATATCGACTTTGGAGGTTGTGCCTTGAAGGCGTGGCTTCCAGGCTAACGCGTTAAGTCGACCGCCTGAAACACAGCCGCAAGGTTGAAAACTCAAATAGATTGACGAGGAGCCCGCACAAAACGGTGGAGCATGTCAGTTTAATTCGATTACAGCAACGAAGAACCGCAGTCTTGACATCCACCACGGAAGTTTCGGAGATGAGAATGTGCCTTCCGGGAACCGTGAGACAAGGTGCTGCGCATGGCTATCGTCAGCTCGTGTTGTGAAATGTTGGGTTAAGTCCACGCAACGAAGAGCGCAACCGCCATCCCTTTGTTGCCAACCGGTCCGGCCGGGAACTCAAAGGAAGACTACCAGTAAAACTGGAGGAAGGTGGGGATGACGTCAAGTCATCATATTGCGACCAGGGGAGCTACGTGCTACAATGAGCGCATACAAGAGAAGCGATCTCGCGAAAGAACAAGCGGACAACACCTCATAAATTAAGTCGTAGTCCGGTTAAGGTCTGCAACTCGACTCTGCGCCGTCAGAATCGCTAATGATAAAATGGTTGAAATGCCACGGTGGAAAATGCGTTTCAGACCTTGTACCTACGCCATCACACACCATGAGTGGGTTGCAAAAAAAGTAGATAACAACCTTCGGGAGAGCGCTGCTACTTTGTGATTCATGACTGGGGGTAAGGGGAATCGTAACAAAGGTAACCGG
+
*(12,)$$$&#&&'')(+--+.0%),,-)-.)*'&&(-.)$*+,.+#'.'351('(&'--%((*)(*''/.76:6,9-2('%$&%%'(,4+($''*.)(,*(,,*+/0+%'),)0+)(+&%'$%)//*0,*/-0'('%'$'&$(''%((&&&&#%$'%''$&&))*),***(-/&)&&))+%#%%%'%&,-&((*%$'&&&$))'$$%($''%(&%$&&',)),).,0$''%%$'(*')'*+-0+/57($'*165,'+&&$#$)%*-+'($$%$%(***$)).&&$&)(&(%,+('+1+/*'$&')1--''%$$&&'+&'#$&$%$)&'%'$%%%&&'&%(**)+,),..+$$$&'(1094210,.-.*'%&%(/&'$%&*'%$(&((...6&(*(*%'('$$(23($$,(.,),.)(*5'1+&&$,($%'&)$%).)''&,3--*&%))0+%$&))43%$%&%'&')($+*(.03+*(*+*540*))/-*)'++),('$'$#$%''&*())()+*+-%%*)&*)%$%'%'&)(,,,(+./',.+)'&&%*++'270424+(*)&+1/)+(+,79.&*&)&-/7*'+,&+-6/%)')+3,$1+.2/-++*'($$'&--97-114/(%+%'+-(.'%((,)%)%*&%%%$%$('&$%%&((%)*%(-*+*'./'*%(''%)(-&,0.(0(/5207)4:060694652-.-&)&)..1.,,)*%%(())%,,+/-))++875-9-,+,+55*)/302-/0+&&())%(&).12./)'%)*))-(/+(,-)'''&%'*)%)&.'*%&$()1.)/+,,(3.020543/'*)('&***%0-00./,*+)*10-,&&%&$)$(+-)(+/1224+&&+,9:8''$'%%)/).*'/2-)%$''%('0/.,+*/71+%(,'-'''(-/(*'(+)--2/2*+*1.)*+%)(%-+,34940-(%')(*+*./-'&$$$%)*/0+---)++-*&%'%''+&,*,-+++,*++)%+)-.,/0%.+1//../.1.))++*)%)(.,(&&*3*&0--+)++.(()++&&0-/9.+&'&)'&%$$%(&##('/,*++**(($*+('(%$(+5,1+'-*201*(($%%&&&)'(''((+.,&1-''&*+*(*%%&#&&('&--11,*%&&%)(&-%+('$&',1.+223.-2755;,.3-282-32
@a129d9c6-17f7-4355-bc04-835367099624 ch=157 read=103128 start_time=2019-12-13T16:10:47Z barcode=BC01 runid=2c9cf7bc05858273f10e7d7ec552fc0bd742dc3e
CCGGTTGCCTGGGCGACTGCCCCATCGCTGACCTGCACTTCCTCCTTGCGGTTAGCTCACGGACTTCGGGTATTTGCTTCAACTCATGGTCTTGACGGGCGGTGTGTACAAAGACCAGAGGACATCATTCTGCGACATTCTGATCGCGATTACTAGTAACTCCAGCTTTGGCGGGCGGGACAGCCTACAATCCAACTGAAGACTGGTTTTAAAGTTGGCTCCACCTCACGGTATTGCATCTCTCTGTACCAGCCATTAGCCAGCACGTGTGGCAGCCCTACACGCAAAAGTCGATGATTTGACGTCATCCCACCTTCCTCCCTAGTTAACGGCAGTCATGGGATCATAAGCAGCTGGTAGTAACTAACAAACCAGTTTGCTCGTTGGGGACTTGGCATTATCTCACGAAACTGGGCACGGCGTGACCATGCACCACCTGTCACCTTGTCCCGAAGAGTTTCCTCGATTAGAGTAATGCAAGGGATGTCAGAGTGTAAGGTAAGGTTCTTCGCGTTGCTTCGAATTAAACCACATGCTCACTTCCACTTGTGCGGTGTCAATTCGCTTTGGGGTTTTAATCTTCGCGGTATGCTCCCCAGGCGGAATATTTAATGCGTTAGCGCAGGAGATGTTTGAGCCACTGTCCCCTTACCCATCGTTTACGGCGCGGACTACCAGGGTATCTAATCTCATTTTCCACACGCTTTCGAGCCTCAGCGTCGATTTACAGAGTCAGAGTCGCCTTCGCCACTGGTGTTCTAATCTCTGCATTTGCGCTTTACACTAAGTCATCTCCTGCACTCTAGATAACCAGTTTGGAATGCAGCGCAAGTTAGATTTCGGTGACCATCCCTTAATCATCCGCCTACGCTCCTTTACGCCCAGTAAATCCGGATAGCAGCAACCACCTACGTATTACCGCGGCGCTGGCGTGGGGTTGTATTTCCTCACTTGGTACCGTCATTGTCTTACAAAGACAGAGCTTTACGATCCGGCCTTCATCGCGGCGTTGCCATCAGGGTTTTCCCCATTGTGCAATATTCTGCTGCCTTGCCCTCCGGCGGGGG
+
4..,/(%)%%%'%&))461645-+24)+*,$-+$$%#%+/%(*.+0,)+,0.5,*+./3-3+(+/2,+.(($&'&$()*,+'*)*',*('%')**.&)-225331,*&&*++(*+'))')(()&+*)+4.)*)(*014941*(-,-20+1*&,+*&*&(*+,/*)'(+%(()(.*('/),,)&02-./.:.0&(&)*-2,*+/026/;<)//&),7+7.961.21*-33230*.+(*//011--($'(-+*(1)',*&)''')**+.*,/,,(+'-3.''(%(%'**)&%)#$()*./4/,-26876.84.,283:64/42.+&)0--(*$&(.130*.%0-)(%&++/'.)'%),710.131--''&&(,*+'.,/-$%&((+'%*1/+'&''&'%(%$&&''%*&)/)+.+&%&$')'(*%$&)/.32-),($(&**0.%',(3-.1+(%+)&%&+3/17882,5+/&()-.52125-,7/74044-,(+&'')&++-.2(/.73374244/5%)/82',,,6-;07:1113/0/-(+/31+#%'+))&'*+'&')*-/4)&'&%$&)+,*53/(2.+0+%&%)('$&%)*-483-3497:8:888;736235243-''&##)(%($++,.)'&%-($')&'('*(()%'''',-*53)&1,20-1,;496519,01,**.+,,4)*('%-('&.''*',))07++***).21)+-//0)'/5,((&'$'%$%%'**+()'%'&(,7-6*4*)&+-))+50/*('$$#')()+%)(,*'&*,0-)'()#')22*+**(/166427-2+,+*008321.51(1-//&-*0+0/&)#&%##)&%%#&'((+/''(4/:98::568812656:;7/:/+,%&%$&)+-0,,13,424%'('&((&(),/4-,,*--+107;7/3*)$%)(%%$%%)+&+'%&$%((-6--)'%#*.)*+9000'/)(+-/+$&&()).+3)'++.:61134-0%'&&%(-1273.0*4533;-,()-0.9:+477)231)*-,)'()././3,,$%&$#''$%%(*('*%')+(382'
@dad489b8-5d5f-4746-ac61-e867630c45c5 ch=400 read=103896 start_time=2019-12-13T16:10:50Z barcode=BC01 runid=2c9cf7bc05858273f10e7d7ec552fc0bd742dc3e
CTCCTACGGGAGGCAGCGGTGGGAATGTTACTGCAATGGGCGCAAGCCTGATGCTGCTCGCGTGTATGAAGGCGGGTTGTAAAGTACTTTCAGCGGGGAGGAAGGGAGTAAGTTAATACCTTTGCTCATTGACGTTACTGCAGAAGCACGGCTAACTCCGTGCCAGCAGCCGCGGTAATACGGAAGTGCAAGCGTTAATCGGAATTACTGGGCGTAAAAGCGCACGCAGGCGGTTTGTTAAGTCCAGATGTGAAATCCCCGGGCTCAACCTGGGAACTGCATCTGATACTGTAAGCAGGTCTCGTAGGGGTAGAATTCAGGTGTGGCGGTGAAATGCGTAGAGATCATGGAGGAATACCGGTGGCGAAGACGGCCCCTGGACGAACTGACGCTCAGGTGCGAAAGCGTGGGGAGCAAACAGGATTAGATACCCTGGTAGTCCACGCCGTAAACGATGTCGACTTGGGTTGCCCTTGAGGCGGCGTGGCTTCCGGAGCCTAACGCGTTAAGTCGACCGCCTGGGAAATTACGGCCGCAAGGTTAAAACTCAAATGAATTGACGGGGGCCCGCACAAGCGGTGGAGCATGTGGTTTAATTCGATGCAACGCGAAAGAACCTTACCTGGTCTTGACATCCACGGAAGTTTTCAGAGATGAGAATGTGCCTTCGGGAACCGTGAGACAGGTGCTGCATGTCGTCAGCTCGTGTTGTGAAATGTTGGGTTAAGTCCGCAACGAGCGCAACCCTTATCCTTTGTTGCCAGCGGTCGGCCGGGGCAAAGGGGGGCTGCCAGTGATAAACTGGAGGAAGGTGGGATGACGTCAGTCATCATGGCCCTTGACCAGGGCTACGCGATGCTACAATGGCGCATACAAAAGCGACCTCGCGAGAGCAAGCGGACCTCATAAAGTGCGTCATGGTCGGATTGGAGTCTGCAACTCGACTCCCATGAAGTCCGGAATCGCTAGTAATCGTGGATCAGAATGCCCGTTGAATACGTTCCCGGGCCTTGTACACACCGCCCGTCACCATGGGAGTGGGTTGCAAAGAAGTAGGTAGCTTAACCTTCGGGAGGGCGCTTACCACTTTGTGATTCATGACTGGGGTGAAGTCGTAACAAGGTAACCGG
+
-.3-,,2-74-01-).+&()-:8-62%11)/-,525423*+(-29037321-+'$$##%%&01/012+,.'-+'261:,-.9,*+*)*,-.$,(.26+(-+0,.5-')(-2+2636101)+,+(352*4,,.5.5/.+$%('%('$$&++())0+++56.714;7063255-..//15023603&)+./7710/0:0;020826271679:21+1+56*)**-,./44022-.6;8,7-8-..3'*,5377258.+535,,044694)43.02/5/090/-.,0,,.+.231/-*+&*,,--235-434*110)2*2-)*%.$%&,,,-4,-4-*+366/..'*//(050/-*()'467045,&')(+%$*).327/)+6342..'*++..015/08774*/3+)4597:<2,*.0;64+68-5..-8768<3/19665538-,,/8.7785*)()&-.17.5---)(++,4(,()(/5/1(',,+,(&()**-(+/'(4,+)+()014.697653132')(%%''+()+-((,*//3294;0;;0165*(-(*0121.+*.7;93.7.)**,15...1231.10741./3/:8/61:10,,,987837246,&'*-&&&)/969998696577884010/00.1/6/.*++++8773/8.,*(3:8<8+;917297871137237202844,-%)+555(%--332107,,),/-,02;4:/7/7.4683+,1161111123048108343,20('28426/,/298:1,1'//)$'),-+/2-+$011790440023;.446301*-,0637<:5535988631599980+,)03(')(+/73755*)))&,-&),:974483190----,',*((')3424551321.-+./5(*+511867441;4+-687;7&*(().(0(6+8-*+++-1.)%+,634540:-.0/-**+0(/++.*-.1&'(,28444;:9535,-.73,38*&(-,-40*1+39.+)-21223520/.,./2502:8//,&'('--1,((),2.8/-/2:.'*+(*(20.0%(&%1+2/295.:/*172.*+/*+27+0/;932/009178///.(./(),50./5*2+--..-4.096874
@ad7c1038-c4d0-48da-9279-ca04cfdaeb56 ch=23 read=117858 start_time=2019-12-13T16:11:04Z barcode=BC01 runid=2c9cf7bc05858273f10e7d7ec552fc0bd742dc3e
TTGGTATGGATTCAGTTACGTATTGCACTGAAGAAAGTTGTCCGGGTGTCTTTAGTATTAACATATTGAATTGCTGATGTGCTCTACGGGAGGCAATTAAGGAATATTGCACAATGGGCGCAAAGCCTGATGCAGCCATGCCCGCGTGTATGAAAGAAGGCCTTCGGGTTGTAAATTACTTTCAGCGGGGAGGAAGGGGAGTAAAGTTAATACCTTTGCTCGTGACGTTACCCGCAGAAGAGACACCGGCTAACTCCGTGCCAGCGAAAGCCGCGAAGAGTAATGCGCGAAGGAGAGGGTGCAAGCGTTAATCGGAATTACTGGACAAAGCGCACGCAGGCGGTTTTATTAAGTCGGAATGCCGTCCCAGGCTCAACTAGGGCTACCATCTGAGTTCACTGGCAAGCAGGTGATCTCGTAGAGGTAGAATTTAGGTGTAGCGGTGAAATGCGTGATCCTGGGAGGAATACCACCGGTGGCGAAAGAGGCGGCCCCCCCTGGACGAAGACGGTAACTCAGGTACGAAATGGGGAGCAAACAGGATTAGATACCCTGGTAGTCCCACGCCGTAAACGATGCATCGACTTAGGTTGTGCCCTTGAGGCGTGGCTTCCGGAGCTAACGCGTTAAGTCGACCGCCTAGGGAAGTACGGCCGCAAAGTTCAAAACTCAGAGAAATGAATTGACAGGGGCCACAGGCGGTGGAGCATGGTTTAATTCGATGCAACGCGAAGAACCTTACCTGGTCTTGGCGTCGGTTTTAAGAGATGAGGGAGTATTGCTTCAGAGACGTGGGACAGGTGCTGCTGCATGGCTGTCGTCAGCTACGGTATTTGTGAAATGTTGGGTTAAGTCCTGGCGCGGGCATGCCATGCAGCGGTCCGGCCGGGAACTCAAAGGAGACTGCCAGTGATAAACTGGGAGAGGAAGGTGGGGATGACGTCAAGTCATCACTTGGCCCTTACGACCAGGGCTACACGTGCTACAATGGCGCATACAAAGAGAGAAGCGACCTCGCGAGGAGCAAGCGGACCTCATAAAAAGTGCATTAATGGTGGATGGAGTCTGCAACTCGACTACGCAGTCAGGAATGCTGGCCTGGCGGATGGGAATGCCGGTGAATACGTTCGGAGCCTTATACACACCGCCAATCACACCGCGGGAGTGGGTTGCGAAGTAGAGTAACCGCCTTCAGGAGGGCGCTTACCACTTTAATGATTGGCTAGAGGTGAAGTCGTAACAAAGGTAACGG
+
##''))%%%'+544032//*5,/3)+%'**,3&*-.)0.)+8&)()*/01294/+-%*/('&&&%%%(%%(&$&)')*&++/00../(0+')('''/*1+)''+3/70.-//1:702.+)-(2*)0-10*0*0-+.4.6226(*-43..+,-/7*&(,+--2113&54393/53'*%$%(+/*,0/-7:*(,.*6)37-&((04/+5+1+,*-*(03.177%6),,.,+(,2((---.(%'%&)0160500--,,0612200.//*)*+(++)+&'(%%'(+'&$(%)&'('.**%.1+**533.00/96845%.'(0,123:682/3,(&),*-,/++/-(6749*%++-,.//%2#$'')*,-,(*'*0/14++(%%-)&')&)'*0/''%&&.+')+(-+-,%*--0-*&,.')&)'%(%&*++++,1'&(*(&+),,*+(''-*)55*)'&'+)*29''-)).-02)%*+,.1.4*%++'$&),(&)0.0480),067/-))(('''$$$$%'**'*##%''&*/65))+-9<961-*&/..(11-45&(-5663-52*(--28669<94-(+%&$(*++,*-'-008/2.47*(+.+,,+)/)3+-02*,-+-1*+2-,+),*))(*102.0,.10'*,''%'(/12+0+)-*)&++6'-/0,+,-,)+')./++//6/726,1::20&#$('+.0355,+--2531696*4.8901233611//%')&$(,$))(2704/1-0,,('$&$&*+07/*,))*,0)&((&%%)(+*&)).,)($*),&/$&*+7132/.,)()*+455.70/'110/,(&&&$''$*&,4,+,)*,*)'15*556:53((,*$'&'%((/'&$$#%%#%#%&&()311--2+1-85/7//6.2))*(*,0./20////878:*1106-**&+-.1200,/5/279::37262*,68:1-(.(3*86(&)(**+5751877.-)%'''./61568,0(((/*.-159)''((()/*+,.054513+*&''*-1:+0*4179884719:00,164'*(**,)&$'*),('$&)-*+-80/,))+,,'$&%$&'$&*+%#%$%%'%'%%&)()-)+$'&.*5+2&'&,-4:626--4.&.&&,&'%#'&('()+0+*.$&(-&'(,-(((1/'(),/0.5,/+*+&('%&%&(%&%#&%((*&1,),2/,),.+)+*((.4)&%(+0+3+/,3))$+&(%(+'*30044313*-*''&()0
@b1a8970f-803b-40a0-ac8c-6444e5a8648e ch=132 read=108944 start_time=2019-12-13T16:10:59Z barcode=BC01 runid=2c9cf7bc05858273f10e7d7ec552fc0bd742dc3e
CCGGTTACCTTGTTACGACTTCACCCCAGTCATGAATCACAAAGTGGTAGCGCCCTCGAAGGTTAAGCTACTTCTTTTGCAACCCACTCCCATGGTGTGACGGGCAGTGTGGTACAAGGCCCGGGAACGTATTCACCGTGGCATTCTGATCACGATTACTACTTGATTCCGACTTCATGATCGAGTTGCGAATCAATCGGACTACGACGCACTTTATGAGGTCCGCTTGCTCTCGCGAGTCGCTTCTCTTTGTATGCGCCATTTTAGCACGTGTAGCCCTGGTCGTAAGGGTGCATGATGACTTGACGTCATCCCACCTTCCTCCAGTTTATCGCCTGGCAGTCTCCTTTGGTTCAGCCGGACCGCTGGCAACAAAGGATAAGGGTTGCGCTCGTTGCGGGACTTAACCCAACATTTCACAACACGAGCTGACAGCCATGCAGCACCTGTCTCACGGTTCCCGAAGGCACATTCTCATCTCTGAAAACTTCCGTGGATGTCAAGACCAGGTAAGGTTCTTCGCGTTGCATCGAATTAAACCACATGCTCCACCGCTTTATTGCGGGCCCGTCGTTGTTTGGTTTAACCTTGCAGTGGCTCCCCAGGCGGTCGACTTAACGCGATTAGCTCGGAAGCCGCCTCAAAGGGCACAACCTCCAAAGTCGACATCGTTTACGGCATTTGGACTACCAGAATTATCTAATCCTGTTTTGCTCCCCACGCTTTCCGCGCCTGAGAGCGTCAGTCTTCGTCCAGGGGCCGCCATACCGGTATTTCTCAGATCTCTACGCATTTCACCGCTACACCTGGAATTCTACCCCCTCTGAGACTCAAACTTGCCAGTATCCAGATGCAGTTCCCAGGTTGGGCCAGGGATTTCACATCTGGCTTAACAAACCGCCTGCGTGCGCTTTACGCCCAGTAATTCCGGTTAACGCTTGCGCCTCCGTATTACCGCGGCTGCTGGCACGGGTTAGCCAGTAACTTCTTCTGCCGGGTAACGTCAATGAGCAAGGTAATTAACTTTACTCCCCTTCCTCCCCAGCAGTGCCCCCACAACCCGAAGGCCTTCTTCATACACGCGGCATGGCTGCATCGGGCTTGCGCCCATTGTGCAATATTCCCCTGCTGCCTCCCGTAGGAG
+
47)3+8'-&%$$0.()++.8;8/788++15:8:9578613472-./3.-,,-24)-0')+*.-235154,//8/04-'&()30;1*-/3;5-156761321+52.%/.1/00118971624(/77274387282-1.')&)(23;:8767,$)'&)1+-,.&(&*,8781.,-.4*$$)#**))**,&,&&,'*,5/21:8.)&'-01,,))-63/++(/+,12)+/:-0..+0,,*)**4787:6433;6234/.--42%%)'%')+&*-./,))+43,/899420'+,('%))+,---,..2.124469/640)002/32+0)),8:8/10+4((4:8(,7825.00,--,01,.315:7:5//.-+),%)24'.07644--),/./4374539331;8/)('-*+.*.094588,+,.2504))2.0213235838)/'++++3--.4..+-+20;6;0..0122.-*0;369795.-,,.3,/),5/:-/8<9:789.--//;48622/+1.97:<:8:415////:''3/51<949020.0/15:67911-0/)-+%,*65.0)&'%)352**%.*238-42/50/,&'$$#%))69+-,6/7:8..++*+-/+,.)%.+../12)2)()*''*2/3'7*+-(&(,084;4/(/41.,/&()++**14/+2/41--2)/1642'0++*)'+,-.1-2/,44+,172)(++:75-%)&)+22.1,.)130-,+,-0)).../00761.3.-0;;/,0()+(+.29)8617:)+.-**./.3-/3414*,3/+*1.&','+,3;78-8+8,84438774*1(+*30538)2)(''(4+'%+),-''**,'2077;6:3..-.,)(-20&)21+/8.-+*-112*('')0008;6/9179-,,,**(%&)))&///6/,,14381.(($0/071--3-.0'27,0836372+8.++26346763-+%,),**..%%&%$'&'(/12:<:871(29923:9787/7/.,04,*+-....-..+,2-&''94/)168828()&##$&%'&)/+,+(+,,41,$&',)697;77<88633,1/1.70,/197977266&30.0302-:9-,15,0'4(;.0.530.-,,0425714;--,.&''&
@ac7ac47a-1636-4217-b0b4-a56a35779767 ch=338 read=87026 start_time=2019-12-13T16:10:58Z barcode=BC01 runid=2c9cf7bc05858273f10e7d7ec552fc0bd742dc3e
CCCGGTTGCCTTGTTGCGACCACCCCAGTCGCTAAAGCCCACCGTGGTCGCCTGCCTCTTGCGAGTTAGCGCAACGCCTTCAGGTGAACTATCCATGGTGCTGACGGGCGGTGTGCCTGGGAACGTATTCACCGCGGCATGCTGATCACGTTATGGCAATTCGCCTTCGTAATATCGAGTTGCAGAGACAATCCGAACTGGGGAGCAGCTTTTGGAATTAGCGCTCTCGCGGGATTTCGCCCCTGTCGCGCAAAGTGGCGCGTAGCCCGACGCGTAGACCGCCGAGGCTTGACGATGTCCACCTTCCTCCACCGTATCACCGGCGGTTCGCTAGAAGTCCCCAACTAAATAGTGGTGACTAGAAGGCGAGGGTTGCGCTCGTTGCGGGACTTAACCAACATCTCACAGCCTGAGCTGACAGCAGCCATGCAGCACCTGTTCCGGTCCCAAAGGGAAGATCGTATCTCTCAGAATCGTCCGGACATGTGGCGCTAATTGGAGTTCTTGCGCGGTGGCCGGAATTAAACCACATGCTCCACCGCTTGTGCAGGCCCGTCAATTCCTTTGAGTTTAATCTTGCGACCGTACTCCCCAGGCGGATAACAATGCGTTGGCTGCCACCCGACACCAGTGCCGGACAGCTAGTTATCATCGTTTACAACGTGGAACTACCTGGGTATCTAATCCCTGTTTTACTCCCCGCGCTTTCGCGCCTCAGCGTCGAAATACCAGTCAGTGAGCCGCCTGGTGTTCGAATCTGAAGAATTTCACCTCTACACTCCGATTCCCTTCCTCTCTATGGATTCACTTGTTAAGTCTCAAGAGCGGCGGTTCTGGAGTTGACTCCAGGCTTTCACTATCTGACTTACAAAGCCGCCTACGTGCGCTTTACGCCCGTAATTCCGAACAACGCTGCTCCTCCGTATTACCGCGGCTGCTGGCACGAGTGTGGGCACCATTCTCCCGACACTGTCATTATCATCGGGTAAACTTTAACCCTGGCCCTTCCATCACTCTGCGCGGCATTGCTGGATCCTGAGGCTTTCGCCCATTGTCAATATTCCTGCTGCCTCCCGTAGGAGCAATATCCTTTCAACAGAAAGGTTAGCACAAGACACAGAGCAAGCACCAGGCCCCGGCACCAGCAATACGTAACGCGCCCGGG
+
-,'*+/+&.2-7-2,'**+))*.-/+'&16&',&&%%&()%)/.4536,(*.,./71104-1+&*.**+,+/,)+(131/.*,,,02:1+')+*()+3*+*..00172-/.0&$%%%)),/+20/6379///:.-+)(,447545(+'&%.(&%'(**/1.0+.459/%'%%&%*%(%*0/+-))(%*-0)/0-,+-65764.%),,..,65,++'&+''&&%))*+..3363/52.&"&((*(*/.%+)+,/&%$%%&&&'$(++5-)$/.1343)''&$&$%&(&))'&('%#($%''#+62270-5+$&&'$$)(%('(-',/235'&,%&((*-.98+-)()0551()3.4**(&&'$)''+++%)+.,1+.0656356*)*02,-0-2.*(3*760/%)(+%).3/44*-)(&.,-00%324736/&-)..-.//9((%')1.+1-/1)1.,,,,%''*)))('$)(&&$)+.*.00323%)$&$%)-$%+'%&%'45,*&$%%%&**(&%#&&,(/.5:74-***,3334-*/-$'0*,.67-3,36(%)+-:796//764437:/,.,*1/+*1189.802/575+*,21011++))*8/*'('(%%'&',0*2-'$')(/(-*2+3+),3-*+*+.//:444/55+08-'+.+6486+.(&(#('&(0*+.764492/7.,/874*&-/3//*&,(,-961,,'.1)/)+021+&,*()*02./16125-/.15./2-423+-2,'%&&%%&&)$()+0,+*-5++-*)')(,$%',*.)%'&))'1/1'&'+-*50*'&'&$)'$%')/54))'%*/,-'*108/-01+(,+(',,.1,,,.,/2.,-()+-,-/23811/4/)-0..-*'+*-52/-1.-,1*,(&$()&1(*&'*2+1,,&&+&)),8565+-.08/271317320/+-0-,.+&),),%(%*%&%),4540&%'().24344&5(*,:84/%*%$%%$%&(&'')*(%'&((%&)(()1.+-,+%$&''$)*(,.-.,.3)(,(%&$+)(-1(&%&((%)(%&'*2-11-/($#+.027306*,014-,../9/0,/$&('(+,1,+0/&,'.()#&$$&''+-*3'(*'((&#$#%#&#$%$')$+././)01375+*('&%''&$$%&%$%
@1abdff7b-f40d-4c34-ad7f-a8da6ce364b5 ch=460 read=87328 start_time=2019-12-13T16:11:03Z barcode=BC01 runid=2c9cf7bc05858273f10e7d7ec552fc0bd742dc3e
CCGGTTACCTTGTTACGACTTCACCCCAATCATCGAAATCCCACCTTAGACAGCTCCTTCCTTGCGGTTAGGCCACCGGCTTCGGGTGTTATCGCTCTCGTGTGGTGTGACGGGCGGTGTGTACAAGGCCGAGAACGTATTCACCGCGACATGCTGATTCGCGATTACTAGCGATTCCAACTTCATGTAGTCGAGTTGCAGACCACAATCCGAACTGAGAATGGTTTATGGGTTTTGCTTCACCTCGCGGCTTCGCTTCCCTCTGCACCATTTGTAGCACGTGTTGGAGTCGCAGGGGCATGATGATTTGACGTCATCCCGCCTTCCCTCAACTTGTCACTGGCGGTCTCGCTAAGTCCCCAACTTAATGATGGTAACTAACGATAAGAGGAGTTTGCGCTCGTTGCGGGACTTAACCAACATCTCACGACACGAGCTGACGGCAACCATGCACCACCTGTATCTCGCCTTGGCCTATCTCCATCTCTGGAGCCTTTATGAGTAATGTCAAGACCTGGTAAGGTTCTTCGCGTTGCTTCGAATTAAACCACATGCTCCACCGCTTGTGCGAGGCCCCGTCAATTCGCTGGCAGGTTTCATTCTTGCGAACGTACTACTCAGGCGGAGTACTTATTGCGCTGCAGCACTGAACTTTGACATCAACGCGGTACTCATCACGGCGTGGACTGCCAGGGTATCTAATCCTGTTGCTCCCCACGCTTTCGGGACTGAGCGTCAGTTGCAGGCCAGATCGTCGCCTTCGCCACTGGTGTTCCTCCATATATCTACGCATTTCACCGCTACATGGAATTCCACGATCCTCTCCTGCCACCCTAGCTGCCTGGTTTCTATGGCTTACTGAAGTTAAGCTTCAGGCTTCACCACAGACCACTTGCTGCCGCCTGCTCCTCTTTACGCCCAATAATTCCGGATAACGCTTTGCCACCTACGTATTACGCGGCTGCTGGCGCATGTAGTTAGCCGTGGCTTTCTAATAAGTGCCGTCACTCGGCTACCATTTCCTGTAGCCGCCGTTCTTTATAACCAGAAGTTTACAATCCGAAGAGCTTCTTCCTTCACGCGGCGTTGCTCGGTCAGGGTTTCCCCATTGCCGAAAATTCCCTACTGCTGCCTCGAGGAG
+
//,./6/2:1;0.5--*),,66,464*1..0383$-+)*5:))//,4/016.12522341-,/,/6879(*32-%+*..,0241603-+/--*&((++,+,.),21312237;8315///.157:;.:6--.(.321:88.,%0*--0.2&/()--/3;74...1--+-(//0/713-0-/342'.*,04874.0-4,.%'&%(('1.,0)*487.--*0945,:9-*87;.7971+,05.&*1.23,/*)24535:41;3/2862,/*&)*****),&'(.(*(+*+,..,1*/793330/0+)'-72+,-/-0229+/)13:;094*.(+)-,-/1273.30+69211017865639:'/((0-4/2/-/17355347:82/2,))'-+(,67))22338-4-,+/6/1&%%,,,(-+011482').13,1++(+-2./.*&.*3;6:8646<76944..1/*5++(-'/*3(*,/000/799888:;1222082(((&'*+))-55.((+-8*()**/+4/;8980,--/5...8/&&*5+:6/8:/1/021247*,92,0-)+3.-)5+1991)+5595:4&%+%''),34<978:;85856/,3/,,/.1-.//)+.1.-+*++,-2(0,++-/127000).3468115810.,260.1,.$*+&/478,*$$&+,-99;853(3620..3777669.9-.&34*../9:/*,+/7;75+4503385662..(-)8.4*.2082235847959768558<9::;:88:;;6102$.')+66346674:<;4379.1303&(),*,-./3(*+-/16014950-),+-20,*-/215-+3-0931,./-5005,213--).+4*+-57:)/-/1*&'.*(*-/10/&(.,/0199;5/,+*+136//280,/,,+(/416909-4,7151,2.,/1,(/0*/445715228/3+-//./766251*/'($&)*.0,+008936'%%'''-/.//)-(-8169/1240**''-526;8/.,-/10),*.5/661/4-*,.6.,(&++*.<6,32/+2*'*+%(%(),)37:9.;,'++-3;404.--/0:999003,-9/3:;5.2714,+/.48/+3-)(../+*++-722*&10*(
@9eaf89d0-65fd-4ce5-a1e1-19c4b57aca10 ch=325 read=98410 start_time=2019-12-13T16:11:03Z barcode=BC01 runid=2c9cf7bc05858273f10e7d7ec552fc0bd742dc3e
CCCGGTTGTATTTACGACTTCACCCCAGTCATGAATCACAAAGTGGTAAGCGCCCTCTCGAAGGTTAAGCTACCTCGCTTCTTTTGCAACCCACTCCCATGGTGTGACGGGCGAGATTATTACAAAGGCCAGGAACGTATTCACGGCATTCTGATCCGTTACTAGCGATTCCGACCAGGTCGAGTTGCGAACTCAATCCGGACCGACGCGCTGTAGAGTCCGCTTGCTCTCGCGAGTCGCTTCTCTTTGCTTATGCGCCATTTGTAGCACGTGTGTAGCCCTGGTCGTAAGGGCCGTGACTTGACTGTCATCCCCACCTTCCCTCAGTTTATCACTGGCAGTCTCGCGAGTTCCGGCAGGACGCTGGCGACAAAGGATAAAGGTTGTCGTTGCGGGACTTAACCCAACATTTCACAACACGAGCTGACGGCAACCGCTTCAGCACCTGTCTCACGGTTCCGAAGGCGCAATCCATCTCTGGAAGAAGTTCTGTATGGATGTCAAGACCAGGTAAGTTCTTCGCGTTGCATCGGGAATTAAACCACATGCTCACCGCTTGTGCGGGCCCCGTCAATTCATTTTGAGTTTTAACCTTGCGGCCGTGCTCCCCAGGCGGTCGACTTAACGCGTTGTTAGCTCGGAAGCCACGCCTCAGGGGCACAACCTCAAGTCGACATCGTTACGGCGTGGACTACCAGGGGGTATCTAATCCTGTTGCTCCCCACGCTTTCGCACCTGAGCGTCAGTCTTCGTCAGGGCCGCCTTCGCCACCGGTATTCCTCAGATCTCTACGCATTTCCACCGCTACGCCTGGAATTCCTACCCCTCTACGGTCAGAAGCGCCGGTATCGAATTAGAGTTCCCGGGTTGGGCCCGGGGATTTCATCTGACAACAAACCTTGCGTGCGCTTTGCGCCCAGTAATTTCGATTAACGCTTGCCTCACGTATTACCGCGGCTGCTTTGGCTGGAGTTGGCCGGTGCTTCTTCTTGCGATGTAATCAGCCGACAAAATTAACACTCCTTCCTCCCGCTGAAAGTGCTTTACAGCCCAAAGGCCTTCTTCATACGCGGCATGGCTGCATCGGGCTTGCGCCCGTGCCAATATTCACCGCTGCTTGCGCTCCCGTGGGAGCAGTATCAGCACCAACAGAAGGTGCTTCGGGGCGACTGGCTTTCTTTGGCACCAGCAATACGTAACCCGCA
+
:/(-(*'%(-,61(/2568:760:;2*.3:7:71720)*'*('*),+0/+-,/5'')+-*,*,2143.)+-(.*(%%(//13:8+0248297'((11)*00:-----81652-$&'-*)&+*10.-'/(7'/66;75:638/**(-+59:8100+4,')2+,--02**,9,+++.+$()-.+,-3.,.*)6235.8/,**.$%&*+2/0&(-%%(%(2036+*-*()0003*(*()(,(),114,,,,%%'&)+4521.(*1((')&'&-017101346930-183,((/*+*,0.(('$%&),.&(,0/7069/+.2.106.+1.22:4/0289889421431-&&&&*1*-'&%'%0./0(*.3544518:)5,:959'1'+&'%++29)$-343-3,1)1)))*,22:/-,,2*+)*&(14421437.)&/-)(+%%$()(,-)*3320/2/;:08'%(+.1.)3*4,-2-335961/-,&'&',5,1+-'0198:88:22124;0,---&+1<:9<:66436.//0105+*'++.7703)**,+)')%)/-./-0235-505:5**4446270&*)'$*+72<<6-91//.---516*-050699+/598(41..0.1//+-,--.-%',**,,0*'')).3,//16650*5:-,,-978:78.70655-7465/32(+)..-0)-.25366(+-))'')-/),428834/4,..09:,(+,./821+..2400+1,%-0.,003;;669.3-0+5/25,/005;57:0,-./;8627+*/10/1/034665;94+,49365--%,-/.-3/0.2,)$00-.,01(.(%'()%('((&*&'*0++,'$(-%((,-1-*'&)0/4.22030(,-0,'13+/.+-//--.(3,-/,('(')+,*)'(*1*&+**)'%'(--3:*,2150,*+*)3)&+(',$'(,004%00*((.,,+*+.*+.-+0-*),,'),1.2+)*-7022,+(((&%(($$)*''%)%&')+32&*%(%'#&&//(//-)/,(%+)+,0'%'&(**)##$$%'&%%''*)52700853,'+)+01.'((&%##%&)+&-.++.(*,.44*.%)/*)0001/&*'')(&&%#'''(*+2()*&21))*-$*(42)))%',(-8+*+*'*)$%$%')/.*+%&&$-)*+00((++*1-01/,*+.-2,2.%&$%#&%&$
@36b5b3b8-fd5e-43d5-b5bb-fcb2054237ea ch=90 read=129249 start_time=2019-12-13T16:11:17Z barcode=BC01 runid=2c9cf7bc05858273f10e7d7ec552fc0bd742dc3e
CCGGTTACCTTGTTACGACTTCACCCCAGTCATGAATCACAAAGTGGTAAGCGCCCTCCCGAAGGATTAAGCTACCTACTTCTTTTGCAACCCACCCCCCCCATGGTGTGACCGGCGGTGTGTACAAGGCCCGGGAGCAGTATTCACCGTGGCATTCTGATCCACGTTACTAGCGATTCCGACTTCATGGAGTCGAGTTGCAGACTCAATCCAGTTACGACGCACTTTATGAGGAGTCCGCTTGCTCTCGCGGGAGTCGCTTCTCTTTGTATGCGCCATTGCGTGGCCCTGGTCGTAGGGCCATGATGACTTGACGTCATCCCCACCTTCCTCCAGTTTATCACTGGCAGTCTCCTTTGAGTTCCCGGCCGGACCGCTGGCAACAAAGGATAAGGGTTGCGCTCGTTGCGGGACTTAACCCAACATTTCACAGCACTGACTGACTGACAGCCATGCAGCACCTGTCTCACGGTTCCCGAAGGCACATTCTCATCTCTGAAAACTTCCGTGGATGTCAAGACCAGGTAAGGTTCTTCGCGTTGCATCGAATTAAACTGTGCTCCACCGCGTGCGGGCCCGTCAATTCATTTTGAGTTTAACCTTGCGGCCGTACTCCCCAGGCGGTCGACTTAGCAGCGTTAGCTCGGAAGCCACGCCTCCAAGGGGCACAACCTCCAAGTCGACATCGTTTACGTGGACTACCAGGGTATCTAATCCTGTTTGCTCCGCTTTCGCACCTGAGCGTCAGTCTTCGTCAGGGGCCGCCTTCGCCACCGGTATTCCTCCAGATCTCTACGCATTTCACCGCTACACCTGAATTCTACCCCCCCTACGAGACTCAAGCTTGCACTTGCCGGTATCAGATGCAGTTCCCAGGTTGAGCCGAGAGTTTCACATCTGGCAACAAACCGCCTGCGTGCGCTTTACGCCCAGTAATTCCGATTAACGCTTGCACCTCCGTATTACCGCGGCTGCTGGCACGAGTTAGCAGCCGGTGCTTCTTCTGCGGGTGGCGTCAATGAGCAAAGTATTAACTTTACTCCCTTCATCCCGCTGAAAGTGCTACAACCCGAAGGCCTTCTTCATACGCGGCGTGGCTGCATCGGGCTTGCGCCCATTATTACCGCAATATTCCCACCTGCCTCCGGCCAGGAG
+
7)+)0)+6:1;,0-*,416740-458.-.0/-100810005<91101-,'')+:.)).*'&)().'+..,('(%))+*,7/92:<5+4.1.;7/0041;40*12:;8554/5'.(&(0*//,4,0::-956,*4.,$,&&*-15..18013-,-47987884+)()(3*./2.17867-2+,29:9701/*)-/,)0/*-0,4468+.+)+))&/+)*/-2')&+,36/.)*/+&,-353/50./11-20..))%*+.063802018/(((.-888<952')'&%$'10+1:;:62/07979///...**+-,.2577:8/6:/,0628)-((.-.4<2/043780;0/0998:1+22/039:49.,/5.9:64669-:,+.%006).+52.)05318.1+--8145331:64.1/2,0-*-++-29/-)*($'%$&'$$&)&*+,./45887:996/0-,,(+/5896:7:-5-5/(,(**--012;634365642./61*+2,,,/17<;;9971-,,31,3541//6/848881646:24011*/+/++580-036567-(/'(&%*.215-11'(01288:5.577+.,019:,6.416.-0,.+2.-.,1,,+%-++,53**%'),,%)%')(0-*-556(3+318;13225/1'0'/52-+,,1136.5-1--.02352558/63)(),,2-..*071886000//.5//7+--:0*,+-&%$#$%*..,0646756531&&(*+97457/28;45;+-7/6/090/9.)3+*,;98//'''524580//,-/09/3134((5,1/3+)'%-/31648230/-('&-(%*,04902(),,**&'',*-4('0,...///11/21;5;.+04474..5/('*(+-35**-/14.0''(4/66(5:.3:.056340.,./,)/*6.)(),*-215211603011317/-*/0)-0&,+-5-1811/6000.-.&%&.*%*.+&''&+-2)54256:59<99871+&$%&(()..3..05.88.)(%(*,++,56//3295/64*.31-,/,()-,'.**0*+2/6..)*//5/31:/4;40.---00:5(33:89./--/&36577/63/:2'*.)-0*+(%*)1*/.0840&'%&')-051,(&(*6-,+
@7d15e2a5-6b51-4d6a-a5a8-16c3cd3ac94c ch=94 read=203167 start_time=2019-12-13T16:11:07Z barcode=BC01 runid=2c9cf7bc05858273f10e7d7ec552fc0bd742dc3e
CCTTGTTACGATTTCACCCCAATCATCAATCCCACCTTAGACAGCTCCCTTCCTTGCGGTTAGGCCACCGGCTTCGGGTGTTATCAACTCTCGTGGACGACGGGCGGTGTACAAGGCCGGAGACATTATTCACACCGCGAGCATGCTGATTCGCGATTACTAGCGATTCCAACTTCATGTAGTCAGGTTGCAGACTACAATCCGAACTGAGAATGGTTTTATGGGTTTTGCTTCACCTCCCGCGGCTTCGCTTCCCTCTGCACCATCCATTGTAGCACGTGGTAGCCAGCAGGTCTGTAGAGGGCATGATGATTTGACGTCATCCATAGCTTCCTCCAGCTTGTCACTGCGGCAGTCTCGCTAGGTCCCCAACTTAATGATGGTAACTAACGATAGGGGTTTTTCGTTGCGGGACTTAACCCAACATCTCACGACACGAGCTGACGACAGCCATCACCACCTGTATCTCGCGCGCCAGCTCTCCATCTCTGGAGCCTTTATGAGTATGTCAAGACCTGGTAGGTTCTTCACGTTGCTGAATTAAACCACATGCTCCACCGCTTGTGCGGGCTTAGATCAATTCCTTTGAGTTTCATTCTTGCAGACGTACTACTCAGGCAGATACTTATTGCGTTAACTGCAGCACTGAACTTTGACATCCAACCTTAGTACTCATCGTTTTACGGCGTGTGGACTACTAGGGTATCAATCTATTTGCTCCCCACGCTTTCGGGACTGAGCGTCAGTTGCAGCAGGCCAGATCGTCGCCTTCGCCACTGGTGTTCCTCCATATATCTACGCATTTCACCGCTACACATGGAATTCCACGATCCTCTCCTGCACTCTAGCTGCCTGGTTTCTATGGCTTACTGAAGTTAAGCTTCGGAGAGCACCACAGACCCTTGCTGCCACCTGCTCCCTCTTTACGCTAATAGTTCCGGATAACGCTTGCCACCTACGTATTACCGCGGCTGCTGGCACGTAGTTAGCCAGTAACTTTCCTAATAAAATTACCGTCACTCGGCTACCATTTCCTGCCCAGCCGCCGTTCTTCCTTTATAACGAAGTTTACAATCCGAAAACCTTCTTCCCTTCACGCGGCGTTGCTCGGTCAGGGTTTCCCCATTGCCGAAAATTCCCTACTGCTGCCTCCGTAGG
+
**,+(40'.++57-/(+/4*+7+752014.+8.$&)(-.059/13/2-+687.+/)*9;740165;36.0,,-10(,-,./722/80/.1-/042)+(.,-.733,+*+*'-/13/94++)&*+)-++8;0./+0/%)('(01*-5:999<6131107/2140347;44/1+*1/4-1./0.--$.+3-*3%)-+-.03;80.'(,,%(+//601,8<<-674;24<<5./0:/45927&/,637//:08::348.,0432./4/145328+)&('+,,-.*&%(%%%'-%+.1/%%&)(%*.,(()(-..85:8--/7884477+-,(*)+(.*-)*&,,.'.*),,),*+*&01339633*-('+1/(--*+/,0*++.6907/./7710/-*(353,**'*)153116;83./..(,)&,1-02511&*,/0%-(&)124542/0)'+6+-/.0--3+%&()+0./**)*+-.+,0/+0'.+,.498:2./1**53*-*)&%&''00+,-,,5113-('.,61*-.(-+0,,+/+/./.1<::1000:4445989:42421267797/2+($%&'364:5/39/.1372(((1<617,.))55-/-32///.&--.&',.**+3*0.,,-/25//40554534576:11::566338(5*/$''(-022/202309:;-/1.;2,+)'*71::877-..,-+*'('%'**-9/,.-266-),),1928)95369747755:-848+1-)-*/0.'')329475+)+(-,/1:56888258<:5547%**,29760201/7:<1/06/04..+.-0300.00/1-,*,.3--1798767/..-,+-033::889593/.*/,1/391340,),.8-,*,246/3)('&'&+''-*--2:.-0+-,-,+%,-1..0*2-,-38-*+%%'..2339;/-002:;;;4.2/+/:99953413/4/+0/.3/7111:6:51'1*,,+-+'&&%&&*&)'(2.,))/,)02/,,5029333--10*0/1'.+,58/8971,,'(,7,02:/87,/636)11..2.4'(-*/:3,/,6/.''+483-99;98/:9-0<30323395320,,-00:4:-4:42;028;.,1;.6)*09:91-7/+*/2300110715:,2.8*
@07de0147-4723-4c3d-a968-c0d7fa4426b9 ch=89 read=126632 start_time=2019-12-13T16:11:27Z barcode=BC01 runid=2c9cf7bc05858273f10e7d7ec552fc0bd742dc3e
CCGGTTACCTTGTTACGACTTCACCCCAGTCATGAATCACAAGTGGTAAAGCGCCACTCCCGAAGGGATTAAGCTACCTACTTCTTTTGCAACCCTCCCATGGTGTGACGGGCGGTGTGTACAAGGCCCGGGAACTAATGTTCGGCGTCTGATCCACGATTACTAGCGATTCGACGCTTCGTAGGTCGAGGTTGCGGACTCCAATCCGGACATACGACGCACTTTATGAGGTCCGCTTGCTCTCGCGGGTCGCTTCTCTTTGGCGTAATGCGCCATTGTAGCACGATGTGTAGCCCTGGTCGTAGGGCCATGATGATATCACCTTCCTCCAGTTTATCACTGGCAGTCTCCTTTGAGTTCCCGGACCGCTGGCAACAAGGGATAAGGAGTTGCGCTCGTTGCGGGACTTAACCCAACATTTCACAACACGGTGACGACAGCCATGCAGCACCTGTCTCACACGGATACGGTACATTCTCATCTCTGAAAACTTCCGTGGATGTCAAGACCAGGTAAGGTTCTTCGCGTTGCATCGAATTAAACCACATGCTCACCGCTTGTGCGGGCCCCGATCCAATTCATTTGAGTTTTAACCCGCGCGGCCGTACTCCCCAGACGATGCGACTTAACGCGTTAGCTCCGGAAAGCCACGCCTCAAGGGCACAACCTCCAAGTCGACATCGTTTGCAGCGTGGACGTTATCTAATTCTGTTTGCTCCCCACGCTTTCGCACCTGAGCGTCAGTCTTCGTCCAGGGAATTTTTCGCCACCGGTATTCCTCAGTCACGCATTTCACCATACACCTGGAATTCTACCCCTCTACGAGACTCAAGCTTGCCAGTATCAGATGCAGTTCCCAGGGACGGGGATTTCACATCTGACTTAACAAACCGCCTGCGTGCGCTTTACGCCCAGTAATTCGATTAACCTTGCACCCTCCGTATTACACCGCGGCTGCTGGCACGAGTTAGCCGGTGCTTCTTCTGCAGCGTCAATGAGCAAATTATTAACTTTACTCCTCCCCGCTGAAATTGCTACAGCAGGCGCTATCATACACGGCATGAAACGCATCAGGCTTGCGCCCGGTTATTGTATTCCCCACTGCGCCTCCCGTAGGAGCAATATCCGCTGCCACAAAGACACCGACAACTTTCTTCCAGCACCAGCAATACGTAACCCGCG
+
9/*,5-,6,8,,26///-133949350,/460546983/,35.3574/6)),/2/,,,/(&'''),,'-)6+-../9:4,1/33275-+10211-'-6.-:982/*(&/089875-,-'.)+51+,3.,+4.1,*(-+-(1))',)*/1--../)&)*+-62--,*+.&/(*'''()+)+*+++200/..1/-*(''%&')(.+91(2-0*$%$&*,43/*.6:<571'--,00)+--+,.0872/.%,(/,/-2,0//70,&$%('+,-0279-52('(*+*,*$)*31...00.*/671.0))13162+***(&#'()'*/0801-2*,.3:2-.1+00/4203511222:80017833/,3-071517003530+29++*3,--(*28+43676.6.,0(*,032434,80-.101;.-*.//42/(&+*/0758110/*)%&%(*+16,*(((+,-&(06-'%'((#%*+17968799760/1993.170:456<::565-6+.7;2/1115*52;68.1-/055////13&-+-2;397,)+,,..-(*3)****.+2'-*-21(&&'.(8+381.15*)(*,9;,/0/2)%%(*+525./..*155)+.)2-&(%'),14749433.411.321*+,)()(,+-/56932*2*2/--.8743+,)*&()++./3773/8-%(%*+,56820*'..0048:8<7809:/,5628:+*.+-04/.%'',2/233302746679;76/9)*,,)((),/-')*22--001228;2201)&(&&+*0-*.:5255&&&'(,2/2-6-7.5336/.1*0656335565:-7+2-9--9+44665'*.,&''+886.*)*22./&*,*'340..///31-.(('4+55:49<36622652-,*+17923291**$,(-2..)+30393.4-,+/187458*,.7.,,)+4/0410067813.%,,-2491114087676:46:53.-)&*,08/821*&+)(&*'(3533-/93.031/,-240$,*(*,)))%&)&'+')%)*,(()%&&'.,.&/)+,,-*/.%'&((+.&,2+,2%-/02*+,--$+%#'%&*''(('))()&)++/9+-7/0&(()7.-.99)&',$*(&(*21+-37::76711.3939972*(),-3456,7++)4.03,+%%$$$
@6b16011c-efd9-4f88-9124-2c32eba1b659 ch=274 read=101035 start_time=2019-12-13T16:11:22Z barcode=BC01 runid=2c9cf7bc05858273f10e7d7ec552fc0bd742dc3e
CTCCTACGGGAGGCAGCAGTGAGAATATTGCACAATGAGCGCAAGCCACGGTACAACCATGCGATATGAAAGAAGGCCTTCGGGTTGTAAAGTACTCCAGCGGGGAGGAAGGGTAAGTTAACCACCTTTGCTCGTGACGTTACCCGCCAGAAGAAGCACCGGCTAACTCCGTGCCAGCAGCCGCGGTATTAATACGGAGGTGCAAGCGTTAATCGGAATTACTGGGCGTAAAGCGCACGCAGGCGGTTTGTTAAGTCAGATGTGAAATCCCCGGGCTCAACCTGGGGCATCCTGATACTGGCAACGAGTCTCGTAGAGGGGTAGAATTCCAGGTGTAGCGGTGTGCGTAGAGATCTGGAGGAGGGAATACCGGTGGCAGAAGGCAGCCCCCTGGACGAAGACGACGCTCAGGTGAAAGCGTGGGGAGCAAACAGGATTATAGATACCCTGGTAGTCCCACGCCGTAAACGTGCTGACACCGGTTGCGCGCAGGCGGCGTGGCTTCCAGGCTAACACTTTAGGAGTCGACCGCCCGGAAACGGCCGCAAGGTTAAAAACTCAAATGAATTGACGGGGCCACACGCACAAGCGGTGGAGCATATGTGGTTTAATTCGGTAGCGCAGAAGAACCTTCCACCTGTTGAGATGAGGAGCGCCTTCGGGAACCGTGGAACAGGTGCTACATGGCTGTGGGTTAAGTCCCGCAGCGAGCGCAACCCGCCATCGCTGTTGCCAGCGGTCCGGCCAGAACTCAAAGAGAGGACTGCAGTGATAAACTGGAGGGAAGGTGGGGATGACGTCAAGTCATCGCGGCCCTTGACCAGGGCTACGTGCTACAATGGCGCATACAAAGAAGAAGCGACCTCGCGAGAACCAAGCGGACCTCATACAAGAAAGTGCGTCTCGTAGTCCGGATTGGAGTCTGCAACTCGACTCCATGAAGTCGGAGATAGCGCTAATCTGGATCAGAATGCCACGGTGAATACGTTCAGACGCCTTGTACACGCACCGCCCGTCACCATGGAGTGGGTTGCAAAAAGAAGTAGGTAGCTTAACCTTCAGGGCGCTTACCACTTTGTGATTCATGACGTTGAAGTCGTAACAAGGTAACCGG
+
,/-(%(,,54*-3435623-.''&,*-12.,,-.820&(&$*-5+2-%&&(+()($*,/1-1)$(+((--('--,/.70997;84;333;3)1*),*(&()+,4(&.+)(.-)++2*2,-'''(5*56/-459/8,-/3/5.-8-',+,(*+''+),568(50.()'),0/23372+0*-/7/4/8.,&)*-----/)-0-/-81-.54:2927&-.'0-/01:940'('')+6275657009:7/:;4+155306801++')*587,+5;.,6:96:085934:-,.,()*+01420-+)%&%&&')))*-0:43'),/+*+*0+1,1/-373.3/.30775,+*&+'),+-.12<:130,-.*,44096,0.,2/'&+*,10+*.742*$*+-2+,)(&('%%'*,/&.**%(-+(++-//1/'*.1<37059,7+&$%&0/5+8.027843705-+.06;6::8.2(,$$#%%'%(+)--4+)(+)3,14/)&'.,11.0+/(%,++-04/%*()%'(*%(*+/017314-)''&$$$%(4,/0.+1*1)8;:72590;95316171673:;731%'#&%*-0//.019676.+**)(.-1715<5.6888/2,+&))*-+//).54+'&()+0/++(-)),'()'+)('&$&)*12/:.5-8:'6)''/0%0*--4/)-.-/--)(),183:2/03.)-*-0&2/110,+*$*(&#(&,.7++2,.545;99:6;+2(.()&&,(.))&.0)('+%).'*427((*)*-/-4.5591/5--+-++.59579878778+((),,,-&%1549,)*(,/8.,&#$&%'),('&&(&*,'*)*+123458*(,'&.,&*/+.468690.(*&.&.+',-007976/.-,+-(-,'))+111.((**'+,,.00-.1.)%)*148:8757854114(&(&'-)*-*+*+**'$&$(()++*%(/007,,.98193025:6-')+(+*+)($)%*&(%(,,+,+')$('-223531.2,-4573(&(*..,0;*.3991)&(('-,-,,,,*1.8.988<8'/,*)*...+,-&,,3.,-.0289654361610..,,-001.1,,(,(,24401
@38fb16e2-d70d-4e68-a077-32f2f75c369e ch=84 read=138902 start_time=2019-12-13T16:11:29Z barcode=BC01 runid=2c9cf7bc05858273f10e7d7ec552fc0bd742dc3e
CCTGTTGCGACTTCACCCCAGTCATGAATCACAAAGTGGTAGCGCCCTCCCGAAGGTTAAGCTACCTACTTCTTTTGCAACCCACTCCCATGGTGTGACGGGCGGTGTGGCTGGGCCGGGAACGGCATTCACCGTGGCATTCTGATCCACGATTACTAGCGATTCCGACTTCATGGAGTCGAGTTGCGGAGCTCAATCCGGACTACGACGCACTTTATGAGGTCGCTTGCTCTCGCGAGGTCGCTGCAGCGTAGCCATTGTGGCAGCACGTGTGTAGCCCTGGTCGTAAGGGCCATGATGACTTGATCATCCCCACCTTCCTCCAGTTTATCACTGGCAGTCTCCTTTGAGTTCCCGGCGGACCGCTGGCAACAAAGGATAAAGGTTGCGCTCGTTGCGGGACCAACAACATTTCTGCTTTGAGCTGACGACAGCCATGCAGCACCTGTCACGGTTCCCGAAGGCACATTCTCATCTCTGAAACTTCCGTGGATGTCAAGACCAGGTAAGGTTCTTCGCGTTGCGTGAATTAAACCATGCTCCGCAGCATTGCGGGCCCCGTCGAATTCATTTGAGTTTTAACCTTGCGGCCAGCTCCCCAGGCGGTCGACTTAACGCGTTAGCTCCGGAAGCCACGCCTCAGACCTCAAGTCGACATCGTTGCGGCGTGGACTACCAGGGTATCTAATCCTGTTTGCTCCGCTTTCGCGCCTGAGCGTCGGTCATCTTCGTCCAGGGGCCGCCTTCGCCACCATTCCTCCAGATCTCTACGCATTTCACCGCTACACCTGAATTCTACCCCCCTCTACGAGACTCAAGCTTGCCAGTATCAGATGCAGTTCAGGTTGAGCCGGGGAGTTCATCTGACTTAACTCGAGCCGCCTGCGTGCGCTTGCCGCCCAATAATTCCGATTCGCGCTTGCACCCTCCGTATTACCGCGGCTGCTGGCTGGAGTTAGCCGGTGCTTCTGCGGGTAACGTCAATGAGCAAAGGTATTAACTTTACTCCCTTCCTCCCGCTGAAATTTTACAACCCGAAGGCCCTCTTCATACACGCGGCATGGCTGCATCAGGCTTGCGCCATTATTCAATATTCCCCACTGCTGCCTCCGTAGGAG
+
/6865:%,+(+.71,588.0111&+(+788*5182/1,20,(*,.8/../-,-.-3+8/5-11059.039<92;<4-334460%**.4/).6772-,+*)/33181/./%%'(1/-1)6050/-)%(13014;3:8;767<750///*&(*+//./)*)*)13824./17989993../-*(+*,,.'1(&+130:3.*121888797844,//:;154344,3(+.7,,)(&&&)+&-()*--1(+(*+(($%**/11.&%''$*)+/10.,''&(+9424:77.2.--26.95...-,+(*(((+,49098,,894348-/0,00:4./578121-+-0,+..-31+*-220:2-/1)4.7845425.-&027(4+33-0)+1)5)*(./463:1-19/*)$*(/-6/166*,-+**,++-00/002619314<4;80-&*$')('+*(..8:68;8+,0'+*''$$$'')+/1443.(*('*,*1+-:;6703621239<4/3-.4-73::8<:8:647/.+&(&(-)8::3900./-.5)--'/&,)$*/74378/),1)5*:/977<3-,0/;<5,85-1,,+60.-&%((+.6++59;5;85644/7,)('&&*)*+/0+(/0-1-197889;53'($&(-4+9/:65/0-,),0.')+0--,/46987873.+(+*,./575401-7:.+5*1($&.69/+,&**&'(22676(/.&&'%'0.682,(0:9/092253:5463...,,2,32/,--17767701),(*0+1.08**--.-/2-*'*.-/1124;5/-25968777653638/018/27(12355/.00012:857*-.+2,,+1/')+*%(,,&(*,66606,1''(*('%)'%/5.010.1/,+)(%*-*-*'*)().*61,*#/)'')&(*,,++.62248250.,*-2*.2:788:1;/.)3+))6))(8*%4.(),+*&(*16,,2;865.(*)**)./7-/60.400-+*/,(+./:+-474-8;5)55.3/**./)+*3.53*('()+-41//2:8),-0+435,73.32866./-./'5764824.86(,.$-)'(0*//.99;1-/344/./7/41)/-2-,(
@60585ec8-15c3-416a-abb5-3f74bc7f783f ch=127 read=152495 start_time=2019-12-13T16:11:49Z barcode=BC01 runid=2c9cf7bc05858273f10e7d7ec552fc0bd742dc3e
CTCCTACGGGAGGCAGCAGTGAATGCTGGGCTGAAGCCTGATGCAGCCATGCCGCGTGTATGAAGAAGGCCTTCCGGGTTGTAAAGTGCTTTCAGCCCGGGGAGGAAGGTAAAGTTAATGCCTTTGCTCGTGACGTTACTGCCGCAGAAGAAACACAAACTAACTCCGTGCCAGCAGCCGCGGTAATACGGAGTGCAAGCGTTAATCGATTACTGGGCGTAAAGAAGCGCACGCAGGCAGTTTGTTAAGTCAGATGTGAAATCCCCAGACTCGGCACGAGACTTCGCTCTGATACTGGCGAGCTTGAGTCTCGTAGAGGGGTAGAATTCCAGGTGTGGCGGTGAAATGCGTAGAGATCTGGAGAATACCGGTGGCGAAGAGCGGCCCTGGACGAAGACTGACGCTCGGAGTGCGAAAGCGATAAGGGGAGCAAACGGGGTCACCAGATACCTGGTGGTCTGCTGGCGATATCGACACGGAGTTGTTGAGGGCGTGAAACTGCGATTGCGTTAAATCGGCACAGGGTACGTTTTCAGGTTGACTCAAATGGTTACGACGAGGGCTTGCGCTGGCATTGAACGTTTAATTCGACGGCGAAGGGCTGCCTACCGATGCCGACATCTGGAACTTTCCGGGAATGGTTGGTGCACTTCCGGAACCTTGAGACGGTGCTGGCGGCGCAAAATCAATGTTGCGGCGAATATTGGTGAATCACCAGCAACCCTTATCCTTTGTTTAACCAGCAGTCCGACCGGGAACTCAAAGGGAGACTGCCAGTGACAAACTGGAGGAAGGGTGGGGATGACGTCAAGTCATCGCAGCCCCGCCACGACCGGGGCTACGTGCTGCAATGGCCCTGAAGGCTGAAGCGGACGCTCGCCGGGGCGTCACGTAAATTCAGTTGGAGTCTGCAACTCGACTCCATGAAGTCAGGAATCTTAGTAATCGTGGATCAGGCCTTTTTGGTGAACGTGCGGGCAAAATACCTGGGGTGGTTGCAAAATGGGCGTGGCTGGTGGCAGGGAGTTTCCCGCGCGGACTACATGACTGGGGAATTGAAGTCATGCTAAGGTAACCGG
+
./42-(*(53/12,,/-&-+*+(*)'%&)-+#$&&&,0-0-+$(&%.+5205232223449348&**,+51152.+7238./09/(0&+-59+-,/'))(0+(,(/&+)&(31/-//,)&*,+31./35-3.--,3+')$$+'&*'.*.',*%''*$'(-'&))*45688771440.05()+*(2,+%+&%&*)+-66132.7-'+%(),4*-/7;82111:4'(,&(/-%.)-'*-0*05:1%/(*)+++'(+++&&.4(+1+.($%()-2$+)(('&&'((%$$''+&&(+,-.7)'&(&++.,*++.,/*/,*)/1.)),).+.-*(*031/*(100872.0,)*886.-,)*---3*(*(%$$$#($+(.((*(&%'*4*99/*267:0+4***--.02556&,$&(00),-(&'%$()0'.3*)*,7;74'45&-&&(&&&+(*+6-0.,*()'%&%$%#$%%'#%'$$&$&)+'))&%%$$$**)(&&$%'$%%$()$.%'''%%()()'%$%%(***&%$&%%$&))(/)'%$&'),%&''%)(1'&()+)'2253.3,*(%$%%'&,'($##$&,(%%(&$&$%&'''('*)&%$%*(&$($&%)$$$%$&&-.&)*(&&)21-0(++'&'(')('%%#%#'(*)&)(*''$$$&()()'%%%%'($%&)+%%(*(%##*&&%*(%#'%%''&&$'%(('%%$%'#',*))),+/)&'('*&'.(&/2'*'/.)(1-235.*%16)541523-48**-(')+44565.30*+%*041310)-/*1'-+-+39637799.--1++-0465()&&'24+),.%()-.5(+-%&$$%%%%%&$',-&'%%%'%$$$%$$$$'($$'+')$&')%&&%)*&%$%$#&$'&'%&'&&,+1$)&$)10/+3***7464258(**-1,*-$,)*,*(%''(,,3/01567851(&&()*,-.&'&%&)-.**)%$#$$$(*$$#&%$&++.'*,27,*0*(%$%(%#%$%#$')&$%#%$*,(&%$&%'('#$$&&'%&($(*.1200.++(&&*(&)+'(2/4)(&'()--27776:
@d6137b43-0ff4-4fd4-b92a-1d0d387f0527 ch=101 read=220948 start_time=2019-12-13T16:11:47Z barcode=BC01 runid=2c9cf7bc05858273f10e7d7ec552fc0bd742dc3e
CTCTGGGGAGAGCAGCAGTGGGGAATATTGGACAATGGGCGAAAGCGCACGATCAACAATGCCGCGTGAGTGATGAAGGCCTTAGGGTTACATCGAAAGCTCTTTTACCCGGGATGATGTGAGCAGTACCGGGAGAATAATCGGCTAACTCCGTGCCAGCAGCCGCGATACAATACGGAGGAGCTAGCGTTGTTCCGGAATTACTGGGCGTAAAGCGCGCGTAGGCTTTAGCCAAGTCAGGAGTGAAAGCCTGGAGCTCAGCTCCAGAACTGCCTTTGAGACTGCATCGCTTGAATCCAGGAGAGGTGGTGGAATTCCGAGTGTAGGAATTGGTCGTAGATATTCGGAAGAACACCAGTGGCAGGCAGCTCACTGGACTGAGTATTGACGCTGAAAGGTGCGCGAAAGCGGTGGGGAGCAAACAGGATTAGATACCCTGGTAGTCCACGCCGTAAACGATGATAACTAGCTGTCAGGCACTTGGTGCTTGGGTGTACCAGCTAACGCATTAAGTTATCCGCCTGGGGAGTACGGTCAAGATTAAAGAACTCAAAGGAATTGACGGGGGGGCCTGCACAAGCGGTGGAGCATATTGGTTTAATTCAGAAGCTGCAGAATTGCCACCAGCGTTTGACATGTCCGGACGATTTCAGAGATGGATCTCTTCCCTTCGGGGACTGGAACACAGGTGCTGCATGGCTGTCGTCAGCTCGTCTCGTGAGATGTTGGGTTAAGTCCTGACGCAACCCTCGCCTTTGAATTACCATCATTTAGTTGGGGACTCTAAAGGAACCGCCGGTGATAAACCGGAGGAAGGTGCGGGAATGACGTCAAGTCCTCATGGCCTTTGCTAGGCTACGTGCTACAATGGCGGTGACAGTGGGCAACAAACTCGCGAAGTGCGCTAATCTCAAAAGCCATCTCCAGTTCGGATTGTTCTCTGCAACTCGAGAGCATGAAGGCGGAATCGCTAATCGCGGATCAGCATGCCGCGGTGAATACGTTCCCAGGCCTTGTACACACCGCCCGATGTCACACCATGGGAGTTGGGTTCACCCGAGCGTTGCGCTAACTCGCAAGAAGAGGCAGGCGACCACGGTGAGCTTAGCGACTGGGGTGAAGTCGTAACACCAACCGG
+
4+,%()2*)*(*++31',.-04/+11/315//1&/)296:8075++(*())(*/+0/7322743363.+)(((*)+1.117/6./*1,0$('*(%*(+')+*799-&//()364+**(%)%%.2+354598<8../6*+)()'*-*-+++5746892///+*.1),**-(%',)+,10,2))./20213.9//35*4,7141456::98567<6//00/1-*%*('(..*()'9+///)--%&'009:,17792))../+$('0+')9:1,-.52<;35/12634446/,+.*(.*7&'8.++(,4),,,-,1+3,3/,+//037/)'&*&'&'(,10-/.-/94/2.0040--130684:-&'/+),,,9667660321'(*.+.*-/2412-)(*(*&'&$&(*(((+()+22+&++9;911(3)0.++44650%$,7578:63./.09885311++1)**+()'%$')-/1)211-,)+*+-,(%$).++.%&-&($+,66/&*'.)8*022//3867;88::+(((')'')(-,)*2-343(*-+,;59+0,,/2123387355,+.4.)-,-0/,/1741-*+*02&,(.-:<;/:7;6'&%&$$%(),*+&&&&)*'(+-%303:-,-778875046.22/5<63**('-54788789:695,-7/3;;/2976884252.000*24//(+*()*+-5477*/./-0.(''',,)(160541/3-;.8/,5*&),.03258:50.&'(%'&&%%,')-8.881,19..+4-692//0,/58,-//102+/.+-11335;(6641/.(-)/)(+&+1,(,//3645351.336-/-,+',&%(&%')(1636//()-47476:70.')$&(.0&789;/.(&&//-3577)(.()0/52/-1.-/49099**//06773*)-1973:/13.1798853/1.-.-,.*(+/17501*++,0611;7845.///249688/17776695,+%%%).323131221),'-%#$$&-***)06057-*'(#(',.14;8:6;6-,01-0/,36'2(()+*+021//2603///63/6*',*),/30.243/55//4&03/)&&&%$$)+46:888/-+.-+,2--*%&$')-1,0-/
@7946d3ae-0132-43c9-9a2c-75aa1094bf01 ch=84 read=138958 start_time=2019-12-13T16:11:57Z barcode=BC01 runid=2c9cf7bc05858273f10e7d7ec552fc0bd742dc3e
CTACGGGAGGCAGCAGTGGGGAATATTGCACAATGGAGCAAGCCTGATGCAGCCATGCCGCGTGTATGAAGAGGCCTTCGGGTTGTAAAGTACCTTCAGCGGGGAGGAAGGAGTAAGTTAATGCGCTCCATTGAAGTTACCCACCAGAAACACCAGCTTAACTCCGTGCCGCGGTAGCCACGGAGGAGTGCAAGCGTAATCGGAATTACTGGGCGTAAAGGCGCACGCAGGCGGTTTGTTAAGTCAGATGTGAAATCCCCGGGCTCAACCTGGGAACTGCATCTGATGCCAGCGAAGCGGAGTCTCGTGGGGTAGAATTCCAGGTGTAGCGGTGAAATGCGTAGAGATCTGGAGGAATACCGGTGGCGAAGGCGGCCCCTGGACGAAGAGCTGACGCTCAGGTGCAGCGTGAGGGAGCAAACGGGATTAAGATACCCTGGTAGTCCACGCCGTAAACGATGTCGACTTGGAGGTTGTGCCCTTGAGGCGTGGCTTCCGGAGCTAACGCGTTAAGTCGACCGCCTGGGGAGAATACGGCCGCAAGGTTAAAACTCAAATGAATTGACGGGGGGCCCGCACAAGCGGTGGAGCATGGTTAATTCGATGCAACGCGAGGAGAACCTTACCTGGTCTTGACATCCACGGAAGTTTTCAGAGATGAGAATGTGCCTTCCGGGAACCGTGAGACAGGTGCTGCATGGCTGTCGTCATCGTGTTGTGAAATGTTGGGTTAAGTCCACAACGAGGCGCAACCCTTATCCTTTGTTGCCAGCGGTCGGCCGGGAACTCAAGGAGACTGCCAGTGATAAACTGGAGGAAGGTGGGGATGACGTCAGTCATCATGGCCCACTTGACCAGGGCTACGTGCTACAATGGCGCATACAAAGAGAAGCGACCTCGCGAGAGTAAGCGGACCTCGCCAAAGTGCGTCGTAGTCCGGATTGGAGTCTGCAACTCGACTCCATGAAGTCAGAATGCTGTGTGGATCAAGGATGCCACGGTGAATACGTTCCAGGCCTTGTACACACCACCCGTCACCATGGGAGTGGGTTGCAAAGAAGTAGGTAGCTTAACCTTCGGAGGGCGCTTACCGCTGTGATTCATGACTGGGGTGAAGTACAAGGTAACCGG
+
)+,/.4*(,.+'-,&**).0+),++24(--/095.'*$)85.05/102+5/./506/0()+00.-),-/,),&-.54:7.5036,.38*(1(,,,/--//.47((-3++0+))*-6,.21'%%(',+,+%*&&&'$+(',2.(,,*(+,,,/330)0/3-0*+-/%%%&%()+.**%('&(0/.3+',-325522(()()*'-*),+-.27754()&(/%*))+$+*20031*2.13//603,2:+*+,&&%&10+-22*.58:;;2313./2,2/.3443*)$&')#-&%())-/'.-(&)*+)025*/2,,-+0.20..,2;43.--,,*/)).+)'(,+(()(*/03;1.2,)3-*/5,44.4++/.+++(,,2+))-20.*),)-*/,+,*&./1&&/--(*)*+,-&*1))*+8:98&8/+0-/,%&++3;5/050.064+()+-719:<666&(+:92+('&.)51.2-,-348,+//-28322/421-4),+*+,,05143040/'*,61122-332581('&('((2-/6,+-5929153;;6538-;40,/,3+('(&.665+690,./5223549860)&&&)+413.:28.+),-31-1/)''*)*')/,)(%(+4-9987-0./07882022908./94+84.+,,+,'(+/-.1-141:0(2;:+828891++-,&-,*'*,,-1217123:956,(&(*745;1101490/081:636260595*--),*$*''(3/318,,2.24('-*)*9+*4.*,03112865,2+0+.7*1+))&(()+,36///..08:1100.,-)*.+..+28521005443,*'(/:7/2-+,-*%))+-.187245*()*(-26:9.:--8:211003/56*&($(''+-27865570+*'(&-/.04:78978*,*481-/9:87678::91)03+5-*)''(,-/-1+,-5.%/2-+*.0,-...,)('($$%%(',,03516,2/56184/1*,&'&.*,1,,,5*$133024/0-.)*(,3&183/20..,%%$&)%'(/7-4:-.59,()&'),)4-/.)+(7*898:+.,&+2*21,3-+45&(%#%./475*.-/2,51/(,*()$'&(*10315;9999
@6f4bc36d-e260-4bdd-a12e-fc6122565a1a ch=338 read=87070 start_time=2019-12-13T16:11:52Z barcode=BC01 runid=2c9cf7bc05858273f10e7d7ec552fc0bd742dc3e
CTCTACGGGAGGCGAAAGCGGTAGGGGTACACCGGCTTAATGAAGGAAACTGACCGAAACAACGCCGCGTGAAGGTTTTCGGTTGTAAGCTTCTGTTTATAAAAGGAAGAACAGCGGCTACAGGAAATGAGCATGACAATGCTAACAAGCCACGGCTAACTACGTGCCAGCAGCCGCGGTAGTAGGTGGCAAAGCGTTATCAGGAGATTATTGGGCGTAGAGACGGGCGGCGCTGGGGTCTGTGGTGAAAGCTGAAGCAGCAGTAAGCCATAGAAACCAGGCAGCTAGGTGCAGGAGAGGATCGTGGAGTCATGTGTAGCGGTGAAAATGCGTAGATATATGGAGGAACACCAGTGGCGAAGGCGACGATCTGGCCTGCAACTGACGCTCGGTCAGCGTGGGGAGCAAATGGAATAGATATTAGTCCGCCGTAAACGTCAGGCCCGCTAAGTGTTGGATAAAGTTCGGTGCTACAGTTAACGCAATGGTACTTCCGCCTGAGTAGAAGCGTTCACTTAAAATGAAACTCAAAAGAATTGACGAGGCCGCTGGCAGACACATGTGGTTTAATTCAGCAACGCGAAAGGAACCTTACCGAGTCTTATTATACTCATAAAAGGCTCCAGAATGGAGATAGCTATATGAGATACGGAATTGGTGCATGGTTGTCGTCAATGCGTGAGATGTTGGAGTTAAGTCCGCAACGAGCGCAACCCTTATCGTTAGTTACCATCATTGGTTGGGGACTCTGCTTGAACTGCAGTGACACGAAGCTGGAAGGCGGGGATGACATCAAATCATCCTGCCCCGCCCATGAACCTGGAGCTACACGTGCTACAATGGATGGTGCAGAGGAAGCGAAGCCGCTGGTGACAAAACCCATAACAAATATAAGTTTCGGATTAGTAGTCTGCAACTCGACTACATGAAGTTGAAATCGCTAGTAATCGCGAATCAGCATGTCGCCAGTGAATACGTTCTCGGGCCTTGTACACCGCCGTCACCACGAAGTTGATAACACCCGAAACCGGTGGCTATGCAGGAAGAAGGCAGGTGGGATTGATGATTGGGGTAAGTCGTAACTGGAAGTAACCGG
+
&&(%$)/1(&&''(),-(&'%&(&('&&%($%''((')...//2-',/-,+--2/*,)),44324;23///*&%,+5:21(.-7*.-(&).625228.,.597(-,/6'./1*.-,3,,*,,+.+50.,)$$#$&-.(((%&$$$$*+&)+*,-0-/05011-*,./622.,'5-/-.'+%&&',1.1966<316716,/0%,)'''-*-01207775*%('%3)01),(+$%&(07+++2/+''*')++$'''+'%&'%(%2137157('&&.4.1313531/12.00-0242.+++-5454-2-,%%)),./02....1684286--))$'&+.2/.'+/.,,''$&&,)*,+5++*,0+/.189442/)&(,2043440(''),-00)77*%%&'<;87))*+76.*)+&))*110+))'*).&&,;87:-)((''%*'%&((/.1//11759*'*%(,0288&3/134*+%'(.-1-'(-2)'&%$$%%)''3/-,)$''%)'&*++./)*+)4712-.+73/29367)&**1..)'*'*'''#%&&%%$)%)*+**)(,1067.419*'&&'4/('*,3)+'.)+(()())*-154.-$'&().-,/277;4-)6/,2'%%&+6.)(()3*22113010.,.245+-)',,).2'*%,)(.,016530)''&$&&-./355391.&'/,3,-+.5/1341,,*6,6,5/94-33331430017+.-+*7+4,)(6/(+882521*&%$$%%))'#(#'')('$$%%(')+())*+:4,02./46874,.(),+*&-/')*,41,),-)%'%%,13550'*,*)-(+(+02/+*0(*)))-..-..')',***()$'&")%#%(*%&&+,/4-),+(%&+&,+.(%#$$)),64209*0+(&()+1/10-2..-2*+-0..-.174/0/)(-*(,,/,0//020/(0+,526()+7831/**''./03;876//,('++342')(*#%&%'&$%%$%(%&'')(*(()/,..05.*..)).7719773*/)&&%$&%)*+,'*'&#%$%&)'-/,3..//0,7.886/*(*%),)&%%('%&'&%(10415/
@77bf3a15-1368-4e99-b6ac-df8780e2e3f9 ch=251 read=208576 start_time=2019-12-13T16:12:12Z barcode=BC01 runid=2c9cf7bc05858273f10e7d7ec552fc0bd742dc3e
CTCCTACGGGAGGCAGCAGTAGGAATTTCGGCAATGGGGAAACCTGACCGAGCAACGCCATGATGAAGGAAGAAGGTTTTCAGTTGTAAACTTCTGGCTATAAAAGGAAAAGAACAGCTACACAGAATGGTAGCCGAGTGACGAGTACTTTATTAGAAAACCACGGCTAACTACACGTGCCAGCAGCCGCGGTAATACGTAGGTGGCAAGCGTTATCAGGAATTATTGGGCGTAAGAGGAGCAGGCAGCAGCGAGGTCGTATGGTAGAAAGCCTGAAACGCTTCAGTAAACCATGAAACCAGGCAGCTAGAGTGCAGGAGAGGATCGTGGAATTCCATGTGGTGAAATGCGTAGATATGGAGGAACACCAGTGGCAGAAGGCGACGATCACAGCCTGCAGCGACGCTCAGTCAGCGTGAGGGCAAATGGGATTAGATACCCTAAGTAGTCCACGCCGTAAACGATGAGTACTAAGTGTTGGATGTCAAAGTTCTGTGCAAGTTAACGCAATAAGTACTCCGCCTGGGTAGTACGTTCGCAAGAATGAAACTCAAAGGGAATTGACGGGGGCCACTGGCGGAGGTGGAGCATGGTGCAATTCAGAAGCAACGCGAAGAATGCCACCGAATCTGACATACTCATACAAAGGCTCAGAGATGGAGGAATGGCTATATGAGATACAGGTGGTGCATGGTTGTCGTCGAAAGCTCATTCGTGAGATGTTGAGTTAAGAAGTCCCGCAGCAGGCACAACCCTTATCGTTAGTTACCATCCCATTAAATTTAGGACTCTGGCGAGACTGCCAGTGACAAGCTGGAGGAGAGGCGGGGATGACGTCAAATCATCATGCTGCCATGACCTGGGCTACACACGTGCTACAATGGTTGGTGAGGGAGGCCCGAAGCCGCGAGGTGAAACAAAACCATAAAACCATTTCTCCAGTTCGGATTGTAGTCACAGCCGACTACATGAAGTTGGAATCGCTAGTATTCGCGAATCAGCATGTCGCAGTGAATACGTTCTCGGGCCTTATACACACCGCCCGTCACACCCGCGAGAGTTGATAACACCCGAAGCCGGTATGGCCTAACCTGGGAAAGGAGCTGTCTAAGGTGATGATTGGGGTGAAGTCGTAACAAAGGTAACCCGG
+
,,.2-/3%65,-400,54372+'*'/52*+)/4;40.+&*.//8)+,00--//3(.(2-*&$(++.2..,'$,*,++,')++.-5,--6/)(+$%&++.03787-*/,1+)(0:*(*)').('%''('-3*)(,&&&'(+3/)'%&(()*)',))(021+,/.//.,,0//01/*,**'%$%')(,0.$&*0..5//035),++)0.03*.427212&00-+/.%.&868804.(&&.)(++$//+)12/0-&&-,*)&))1/0-'$++*(276//5+*&*.+)))*.8-37/*'(*-*(**(*00./.**+++/4*7,1,/1.+1*-**,,.7/2,,((''&*+0/)*:886343/213/2.183+'+)*+)&$%&)*,02680.-,.&**-07101.(-&$')+-/*--)''*-2(&,,+,0;:/.3+*8*1+43+81*(/.&+&'10/+-,/2)*-780,&)(&**(*+2,)0(-3+0-//27142/08530/.0)+/1521/++1++*)&((*+5:/1:7,)-*)&,).-486)-,**/6423492263:/)..*.2//,/',0-*.2')%&(&'*%(,-4.---*/+%%#%-6093'$(($(+%'$#$(*%&%'%('$'%&'*++.0232300010/.(050)/,370.&))82/*0-&+,$../142787694.-*0..3/50/-0'(-5(+3781'&&&$&,-%1%&)20*-//0,1&&*,.-(%)''0-8,*++&**29+&)*+.22/3--,/0544282387/3-.)-72*%&(&%(,+0443+.+'(.-09:841%/&')-*(*+2-+3.'')+1-.39322157550(((-/.3/('$))'*%%#((08-/85432/-+(+-/31)'()'%(*'((+%'&)/+(()**(&*,*5:,-,',*-),($'*23003.-*.12-/-.6(+60'),3;606,22-*-.0.%%&&*-*&0..123105/04857:11)*''%%$(%&$&'+3+.('*)203607(12-/8304.004++%-',%)&(*/..-,/6429/*,0(*$()))30.-+(-)&&-/12003+&**(.8&32%&(-2.+8,7*%%(0.5(*)(),,++,-14/21-'**)/0,0.&()-4,,,*((./48(1--5728(22
@004ebb5e-1e3b-4f66-91eb-472dc987ef14 ch=246 read=157287 start_time=2019-12-13T16:12:11Z barcode=BC01 runid=2c9cf7bc05858273f10e7d7ec552fc0bd742dc3e
CTCCTACGGGGAGGCAGCAGTGGGAATATACTGCAATGGGCGCAAGCCTGATGCAGCCATGCCGCGTGTATGAAGAAGGCCTTCGGGTTGTAAAGTACTTTCAGCGAAGGGGAGGAAAGGTAAGTTAATACCTTTCATTGACGTTACCCGCAGAAGCACCGGCTAACTCCGTGCCAGCAGCCGCGGTAATACGGAGGGTGCAAGCGTTAATCGGAATTACTGGGCGTAAAAGCGCACGCAGGCGGTTGTTAAGTCAGATGTGAAATCCCCGGGCTCAACACAGAACTGCATCTGATACTGTAAGCGAGTCTGGGGGGGGGGTAGAATTCAGGTGTAGCGGTGAAATGCGTAGAGATCTGGAGGAGGAGGAATACCGGTGGCGAGGCGGCCCCCCTGGACGAACTGACGCTCAGGTGCGTGGGAGCAAACAGGATTAGATACCCTGGTAGTCCGCGCGTAAAGCGATGTCGACGGTTGTGCCCTTGAGCGTGGCTTCCGGGCTAACGCGTTAAGTCGACCGCCTGGGAAATTGCAGCCGCAAGGTTAAAAAACTCGATAGTTGACGGGGGGGCCACACACAAGCGGTGGAGCGTAATGGTTTAATTCGATGCAGCGCGAAAGAACCTTACCTGGTGCTGACATCCACGGAAGTTTTCAGAATGAGAATATTGCCTTCGGAACCGTGAGACAGGTGCTGCATGGCTGTATTCAGCTCGTGTTGTGAAATGTTGGGTTAAGTCCGCAACGAGCGACATATCCTTTGTTGCCAGCGGTCCGGCCGGGAACTCAAAGGAACCAGTGATAAACCGGAGGAAGGTGGGGATGACGTCAAGTCATCATGGCCCACTTACGACCAGGGCTACACGTGCTACAATGGATGGTGCAAGGAAGCTGAGCGCGAGGTGAAACAAAACATAAACCATTCTCGGCAGTTCGGATTGTAGTGCAACTCGACTACATGAAGTTGGAATCGCTAGTAGTCGCGAATCAGCATGTCGCGGTGAATACGTTCTCGGGCCTTGTACACACCGCCCGTCACACCACGAGTTGATAACACGAAGCCGGTGGCTAACAAGGAAGGAGCTGTCTAAGGTGGGATTGATGATTGGGGAGTGAAGTCGTAACAAAGGTAAACGG
+
(*20334022*(-+/279244//+,)&&(')---.8019+*+*73),2/0066670787129734444865321)),'+,46640:74+&'&'(%)).075-''&'&&*-/.'.**+%-&%%&$('/*,-,+'((0*6,--8426//7++++(-*$++44563/21//471258<6060.01.4,3,./.-3-3,/0,,.026356.1.0-2&0-(+1+-.9;5755857+,,*--3592066)5-6-,6/6.59/-14/-'*/-(,12).40541/0-'-+,+851/0003-,,,,600%&&#%(++,+*&')%(()*-)-(/'.*26*,9543344/:/-*-,');890,+')/00;/-1,)-,),**.,04;:8414/*((+0/-413591)/65:40**-*-65557.14'(''%+-/*.016'+(35+1-,-8679:2*-2-..331(*)+/.55-%/.')*999781416-1375+)-))*)-.52-*++**-*+.4831.2/6/2.56659559:64-)&'&*((-*3552525.2.704:69+11,$'('&&,,46423694,38')**/11756.6001-&)*,-72179;:6.6+%&)*,24'3/2246+(,05,/-+070.-/,+.///121/+--3+2*+5<,:/.(,),,'(-/+9..4/0:11,*6/862,)-+/,458896667612-&()'$'*)+,,530)0*&++-2-++530653886347/'*()/.,**(*+%((,/3.69,,:--96266:81(,.-)((('$)*+-.%,(%(--%12.-//65:69-,3,,1.3338:4/*+*./2/')+-16;:754.67-%&&&#$'(66,.15042,')*+021/+1,,:;:;4/3/.-%1.(.'+&((((54.-*,.1-5//0;70+&'+694568:628%$$&*,.9-8(5+++)020000//3887755620*1+*3--,*1253,-+,+&./0;56701//045887++---,162/2.-3/.16998605/10211,:864;834434241//,-+*)()+0+,+3'(.01:9;4922-/,(+*)*,,,.*+,.36620/12395/,5.43451,4.96)%(*.-.,./,./-*/0'2+0/6)-1+
@fbf0df64-829f-4f87-84ed-ee1078a07949 ch=213 read=228700 start_time=2019-12-13T16:12:30Z barcode=BC01 runid=2c9cf7bc05858273f10e7d7ec552fc0bd742dc3e
CCAAGAGGCAGCAGTGGGAATGTGCACAATGGGGAAACCTGATGCAACGCCGTGAGTGATGAAGGTTTTCGGATCGTAAAGCTCTGTCTTTGGGGAAGATAATGACGGTACCAAGGAGGAAGCCACGACTACGTGCCAGCAGCCGCGGTGTAAGGTGGCGAGCGTTATCAGTTACTGGGCGTAAAAGGGGGGCGTAGGCGGATGATTAAGTGGGATGTAGAGAATACCCGGAACGCTTGGGTGCTGCATTCCAAACTGGTTATCTAGAGTGCAGGAGAGTGGAATTCTAGTGCAGCGGTACGTAGAGATTAGGAAGAACACCAGTGGCGAAGGCGACTCTGGACTGTAACTGACGCTGAGGCTCAGCGTGGGGAGCAAACAGGATTAGATACCCTGGTAGTCCACGCCGTAAACGATGAATACTAGATTATTGGGGGTTTCAACACCTCCGTGCCGCCGCTAACGCATTAAGTATTCCTTAACAGAATACGGTCGCAAGATTAAAACCGAAAGGAATTGACGAAGGGACCCGCACAAGTAGCGGAGCATGTGGTTTAATTCGGAAACAGCGAAAAGTTACCTACATGACATCATTTATAGCAATCGAAGCCCTTCGGGGACAAGGTGACGGGTGGTGCATGGTTGTCGTCAGCTCGTGCCGTGTGGATGTTGGGTTCAAGTCCGCAACGAGCGCAACCCTTGTCGTTGAATTACTACCATTAAGTTGAGAGGACTCGGCAGGACTGCCTGGGTTAACCAGGAAGATTGGGGATGACGTCAAATCATCATGCCTTAGGGCTACGTGCTACAATGGCTGGTACAGAGAGATGCAATACCGTGGTGCGGGCAAACTTTAAAAACCAGTCTCAGTTCGGATTGTAGGCTGAAACTCGCCTACATGAAGCTGGAGTTACTGGTAATCGCGAATCAGAATGTCGCGGTGAATACGTTCCCGGGTCTTACACCGCCCGTCACACCATGAGTTGGCAATACCCAGTCCGTGGTAACCGCAAAGAATGACCGAAGGTAGAGGTCAGCGATTGGGGGTGAAGTCGTAACAAGGTAACCGG
+
)*(')$,&&(*63576;.),)$+&'(+/912:1((-*.5()*.*)*&'%&&%)&&'))*--13.6/8:/.+-.0004482',05654.191+/1**+)+)(+***-+2/)0((,-.+2+.-,54'&(#&%&'./25.*)*(,1-+*''*%'&,)/+/80-)+*.441/0+*-,&(028256.;71*(-303.766338557862.2/1-242:77873)')&*,/.3/(*%'$&#$%&.8676:;8989</4.9::::060./0-,+&),2/)/'''%&)*,0+4,0/0-+(('&$&$%&..0('('',&',)++(,/,,+-'.+3-*()'(/,)$&((*.658755481*+,,.452/*.-.*('&+.78:+)'*17-1-/1,0-*)+,.5:0-/8544444.0038559<;*)))(+31+.(())/,(1+.4::1.<9514//0857726686.36-/,.*)(.*,-5./502*-%$&'$#'('%(*53;:9-0.)'(-.-96+*'')-+(*+-/0110-)'-.4.275/./0.++++-/32-+,,-++-4-66185:40,*.*).%)&)/)''&''1,+*)&&'&+**('+.*&'&$(+5.''*'&-1++7418;76633,5+++,'11.2782434492723245/&()*:89560)-('((*++)('*%,0(+.,-//+010622555/3+42,.6+/0638*(&0,/0+(-+(3,6+5.7,**(,1.-.+&('%%-*247976142-2()-+(,'($'$'&)06-22256567+4+//24545/0%%$#%,*--.-(,))0./0:33866431.00+0*+-.+&)*,-)'$%$&((''&,-21:0./54.8;;./558;822.//02(.&2)--++,-/-,&))./026/--./34+*+,70-).;0.-&/.16332542:450((&&&*-562:21.:4/61233*)/762(.(%'35857;7451,++/.44321.5-4,.930/52(,/0/*+($&)0)+'),1)%'$$$%(+-//../.-&,&&)++,-&5'2/.*'.(),''10216107*5.5;661/
@a069e667-0374-4f21-9ab3-77f28327d60c ch=219 read=115888 start_time=2019-12-13T16:12:35Z barcode=BC01 runid=2c9cf7bc05858273f10e7d7ec552fc0bd742dc3e
CCTACGGGAGGCAGCAGTGGGGAATATGTGCACACAATGGGCGCAAGCCTGATGCAGCCAATACCCGCGTGTATGAAAGAAGGCCTTCGGGTTGTAAAGTACTTTCAGCGGGAGGAAGGTAAAGTTAATACCTTTGCTCATTGACGTTACCGCAGAAGAAACACCGGCCTCCATTGCCAGCAGCCGCGGTAATACGGAGGTGCAGCGTTAATCAAATTACTGGGCGTGCAAAGCGCGCAGGCGGTTTGTTAAGTCAGATGTAAATCCCGGGCTCAACCTGGGAACTGCATCCTGATACTGGCAAGCGGAGTCTCGTAGAGGGTAGAATTCCAGGGTAGCGGTGAAACGCGTAAGTCTGGAGGAATACCGGTGGCGAGGCAGCCCCTGGTTGAACTTGACGCTGGGTGCGAAGCGTGGGGGGCAAGCAGGATTAGGTCACCCTGGTAGTCCACGCCGTAAACGATGTCGACTTGGAGTTGTGCCCTTGAGGCGTGGCTTCCGGAGCTAACGCGTTAGAGTCGACCGCCGCAGAGTACGGCCGCAGGTTAAACTCAAATGAGTGAGCGGGGGGCCCGCACAGGCGGTGGAGCGTAATGGTTTAATTCCGATGCAACGCGAAGACCTTACTGGTCTTGACATCCACGGAAGTTTCAGAATGAGAATGTGCCTTCGGGAACCATGAGACAGGTGCTGCATGGCTGTCGTCGCTCGTGTTGTGAAATGTTGGGTTAAAGTCCGCAACGAGCGCAACCCTTGCTCAGCTGTTCGGTCCGGCCGGGAACTCAAAGCTGCCAGTGATAAACTGGAGGTGGGGATGACGTCAAGTCATCATGGCCCCGCCACGACCAGGGCTACGATGCCACAATGGCGCATACAAAGAGAAGCGACCTCGCGAGAGCAAGCGGACCTCATAAAGTGCGTCGTAGTCCCGGATTGGAGTCACAACTCGACTCCATGGTCGGAATCGCTGGTAATCACGTGGATCAGAGTCTGCCACGGTGAATACGTTCCCGAGGCCTTATACACACCGCCCGTCACACACCATGGGAGTGGGTTGCAAAAAGAAGTAGAGTAGCTTAACCTTCGGAGGGCGCTTACCACTTTGTGATTCGCCGGTAGGGTGAAGTCGTAAAGGTAACCGG
+
%&'+./9.*/-+445**)',7,,,)*,&,()'+-0.9119.-,-/4-39644413.*.0,)*-/6-),.66767775/%('1+540.7+:829+.07+'4+).9/-,.-+5,*-*,())&,95*-,0+...*-5**112/330,...0,08,2,,0,(--%*+-,(%)%&)5$-((7;330/,30.**)+(+-*1*-)00++++))*2205/2''%+&(*:4:0*&*&&')/+,+,-5..57-1.9:.3.2+*+:-/1543055,,)**/,*'*0548996-0*)))*),/%'%$,&1126(-(%&+,*(*00335,1&005.0(+-,0-((13)$%&&.5113:2-,&')/)*,469.-7-3;99;<070+5/++*)-%,*6-+*3,(',&')((-&-&%%(+.,0,('%&'+1//110'1.0&0/57/15',(**.29*-19544687+-68723584+*)(&&$&'')%('%(25*-334-,0-,/5256-8--2+)+*'')..:4211*(&%''&&&&,)')&#')'(&-&+%+-4*/%.01128./.028:1-&'*)'%&*,585,32+))*-,,43',.)2-.0+0.32579<;174:1)().08973.1,.)(),-,)'('+2373645699-,(+)-.,+/;30**'*-./+-6//478;8263:7254:2756677%3+--6;;:991:88689499787:8:44820-5:/.1,4,49313/((,.6'++(5,*07788-79*(&$&01&&(,+)()(*0-(0.03/8718338'/'(*./69.01//45<99975+*-*,05-2025878714,079:6&((,.50+-01)+..12,164-)*)')*&%$%'.//19778:8876:+(*')*%')(*333'+,+)(*-07)*(237733%$,2(&--22357;7968((.0+12/.+,,*(*++-.:98678970.+,+016:88-.('((.91-')*+89533+'%&''((+/*/,.-*-53-1-+456-*(++3,1+%((+).,583191,./,,*,,0723/-+)('-132:-3,7:1*$)()+-.*+,1121/1/01252(6'*,/-765624.+,630()*-8:91/),(()/1,,+1.-.,(().(/-/390,1.
@c826459d-6dea-4f09-b747-db5ccf2f6dda ch=282 read=97301 start_time=2019-12-13T16:12:32Z barcode=BC01 runid=2c9cf7bc05858273f10e7d7ec552fc0bd742dc3e
CGGGGAGGCAGCAATGAAATTTTCGGCAATGGAAACCCTGACCGAACAACGCCGCGTGAAGGAAGAAGGTTCAGTTGTAAACTTCTGTTATAAAGGAAGAACAGCAGCTGGAAATGGTAGCCAGTGACAGTACTTTATTAAAGCCACGGCTAACTACGTGCCAGCAGCCGCGGTATGCGTAGGTGGCAAGCGTTATCCGGAATTATTGGGCGTAAAGAAGAGGGCAGGCGGCAGCAAGGGTCTGTGGTGAAAGCCCACAGAAGCAACTTCAGTAAGCCATAGAAACCGGGCAGCTAGAGTGCAGGAAGGGATCGTGGAATTCCATGTGGCGGTGAAATGCGTAGATATATGGAGGAACACCAGTGGCGAAGGCGACGATCTGGCCTGCAACTGACGCTCAGTCGAAAGCATTAAGGAGCAAATAGGATAGATACAGCGGAGTCCACGCCGTAAACGTGGAGTACTAAGTGTTGGATGTCAAAGTTCAGTGCTGCAGTTAACACTAAGTACTCCGCCCTGGAAGTAGCGGAAATACGTTCGCAAGAATGAAACTCAAAGGAATTGGCAGGGGCCCGCACAAGCGGTGGAGCATGTGGTTTAATTCAAACAACGCGAAGAACCTTACAGATGTGACATACTCATAAAGGCTCAGAGATGGAGAGGTGAAAGCTATATGAGATACAGGTGGTGCATGGTTGTCGTCAGCTCGTGTCGTAGGATGTTGGGTTAAGTCCCGCAACAGGCGCAGCCCTTATCGTTAGTTACCATCATTGATTGGGGACTCCAGCAGACCGGTAACAAGCTGGAGGAAGGCGGGGGGGATGACGTCAAATCATCATACTATGACCTGGAGCTGCACGTGCTACAATGGATGGTGCAGAGGAAGCAGAAGCCGCGGGTGAAGCAAAAGGCCATAAAACCATTCTCGAAAGTTCGGATTGTAGTCTGCAACTCGACTACATGAAGTTGGAATCGCTGGTAATCGCGAATCAGCATGTCGCGTGAATACGTTCTCGGGCCTTGTACACACCGCCCGTCACACCACGAGAGTTGATAACGCGAAGCCGGTGGCCTAACCGCAAAGGGAGGAGCTGTCTAAAGGTGGGATTGATGATTGGGGTGAAGTCGTAACTGGAAGTAACCG
+
,,/.'%'-+))')),('-1)3;623:66;8,').,,:0,,.21-,',0/.,394443---+10,).+*--8+*/.5,-/2,//833*-,,-8:0+*--,454+3200///,,6.+&++)*/.&'&)+4(,0-*+-)(3-/,*',3+)*()+-7++),,.99:868/-/3.,&(),)(112//-+.-,5.,-/090/,)%*$%'('.)26733,87+'*(&%-+-..39817/1/521*25--,))+/.%(.,'24)%('&('$&$#&.+2'..66'23-++(),(,))&&'$$%(0+**+'*(.*'&(-*)+--+-,2+6,53..+%&''-70+-5.+05//--/654'-81/6/096648123080-+-*0.59,*)***3.45011-&,+,.20022/466%(.)&*%'(&%.')%*89;3+-/(2)'+))&&&%'(%')+3'*+/1388;:2+++&&(**--/6*-13<39154586;513;838999848526+5'&$&$*'*++-./6++($#&+)('('**--.0+*1234+&&'+.+.54*))'&*,78-+,),./-*,&/1/(-()%(&(()'.+233411//.,((-39847492),*-+)../**)(+++(&$#%%%,-&+()+,/+/+,*+.8/*3.39((),-04.,+'*()')+-$$%'(+,/*0,.''%./039://///707.-.22,*+,+85966853%'1-.617.'/2621-,1.((--.+$&'((..*33-+/,..74;4.3//6;467+/*%%3107:14508+%)+&**'((+(+(*-3,012:+-+'',/*)0577-*1.03434412)((*,212-2/22//1416.'))0$+%(+,33/--100;<8:99221,+))''&'($&),(,-/0(*,*,,6.0-66)&&((,(-4;6+:57;545)..*)167(2&4,3267522,.-0..0.+*()*,/0.8,.///-200*+)&((-++,,-113-8*+.+00251711,+.+*74-:.-./422(*,+,/0//+.2.-45/0211/13+-++*)+55/./.71+/,--.29397527+-383/,-12)+'(%*+('*0342/23,'(-+50-/,*++,&0,,./)**/,*,/(()(,/''&%').92.)
@60cb0661-4b06-4f75-bcda-a964715d4ab4 ch=128 read=270854 start_time=2019-12-13T16:12:40Z barcode=BC01 runid=2c9cf7bc05858273f10e7d7ec552fc0bd742dc3e
CTACGGGAGGCAGCAGAGGAATATTGCACAATGGGCGCAAGCCTGATGCAACCAGCGCCGCGTGTATGAAGAAGGCCTTCCGGGTTATAAAGTACTTTCAGCGGGGAGGAAGGGGTAAAGTTAATACCTTTGCTCATTGGCGTTACCCGCAGAAGAAGCTGCAGTTAACTCCGTGCCAGCAGCCATTGCCAGTAATACGGAGGGTCTGAAAGCGTTAATCCGGAATTACTGGGCGTAAAAGCGCACTTAGTGGTTTGTTAAGTCCAGATGTGAGAATCCCCGGGCTCAGCAGGAACTGCATCTGATACTGTAACGAGTCTCTCGTAGAGGGGGGTAGAATTCAGGTGTAGCGGTGAAATGCGTAGAGATCTGGAGGAATACCACCGGTGAAAGGCGGCCCCCTGGACGAAGACTGACGCTCAGGTGCAGCGTGGGGAGCAAACAGGATTAGATACCCTGGTAGTCCACGCGCCGTAAACGATGTCGACTTAGGTTGGCCTTGAGGGCGTGGCTTCCGGAGCTAACGCGTTAAGTCGACCGCCTGGGAGTACGACCGCAAGGTTAAAACTCAAATGAATTGACGGGGGGCCCGCACAAGCGGTGGAGCGTAATGGTTTAATTCGATGCGCGCGAACCTTACCTGATGTGACATCACACGAAGTTTTTCAGAGATGAGAATGTGCCTTCGGAACCGTGAGACAGGTGCTGCATGGCTGTCGTCAGCTCGTGTTGTGAAATGTTAGGTTAAGTCCCGCAGCAGGCGCAACCCGCATATCCTTTGTGCCAGCGAGGGTCCGGCCGGGAACTCAAGGGAGACTGCCAGTGATAAACTGGAGGAAGGTGGGGATGACGTCAAGTCATCATGGCCCCTTGACCAGGGCTACACGTGCCACAATGGCGCATACAAGAAGAAGCGACCTCGCGAGAACAGCGGACCTCATAAAGTGCGTCGTAGTCCGGGTTAGAGTCTGCAACTCGACTCCATAGTCGGAATCGCTAGTAATCGTGGATCAGAATGCCACGGTGAATACGTTCCCGGGCCTTGTACACACCGCCGTCACACCATGGGGTAGGTTGCAAAGAAGTAGGTAACAACTTATCCGGGAGGCGCTTACCACTTTGATTCATGACCGGGGTGAAGTCGTAACAAGGTAACCGG
+
,-46383*.1.).,,+).,)-+*/.--/0/;218-(%'+807:6322144(21+'($+++-/00235411)('',,65:2//5,4,&)34-),,.8:.)'))'470(,-+*+,+&)/6600616,,2.18-+..-&/)1)..24008/$%()0+(*'&+,(2,,2.3-./88./621--+*,,)&,((/-')*/,+&4/41+0$*$%'+.)+.30:18/7'%(.)1-.029<::5218:.-+++'%(&&(*(,177+0033*,:(**./.*&'$'(+/23,/2..03/)-))'(&'-/3445/,)-+.,,(,'''&('(-,'.+---+/+147/.0//4.6/*+4/+*&))*0))&(()*-:7/-,,-01/522/..3/041%/..7)*(*(3.2/50897.*.577,,)',-.---124710932+-()*,437*(*),305237.05.03857:,-1387625-()(+,.530895..--+1222.3.)-0*2%$&&$%&%*.4+01,8433/*,(+$%+,-+*+,0:75/57766-,16./4,(%''/*%11-0-6)9347<;86660;3./0557232*331.(*-*(*(,134619788./,)&'*-*54;73715.,*,&))+34235692;10732,2&*&(+522%+),+&%+(3;8/./-../061//9/4489;848)6)929571+2,11/924465487/8//.78491////2-1-.7///100.,0/+173833,/.1**./$6'(34386.78.%($+(+,2+66*.,/51*1)$'*)*.(/,10*5..3./0''(+(%&&*-'14**+&'.23'--5/,2+)-*,0&+2.35452/13-++.3586**(+,4-%%'')*8/,122)()()*('+)))/7329855.++,,.'))),0-..44778480*****/&.06./1-/)-)/,+-/12466887.9*(-)*/%,+-02,+--&5452/2146*)&&&'*3-003.,,,-,4///7:780/1-/0;:6:5-0/77102/,3147..*)0+41/.**+**,+00+3)$&*',+/5+/&**'&&).+2//.6+%(+&(&('&)(()*(&))(-'059*-6/282:121-/-.)))586422367-.4)*+6.--4.02546:,805786*1
@73cb81f3-88ce-40d6-bfdd-b117829470e6 ch=478 read=94746 start_time=2019-12-13T16:12:39Z barcode=BC01 runid=2c9cf7bc05858273f10e7d7ec552fc0bd742dc3e
CTCCTACGGGAGGCAGCAGTGGGAATATTACACAATGGGCGCAAGCCTGATGCAGCCATGCCGCGTGTATGAAGAAAGGCCTTCGGGTTATGGTACTTTCAGCGGGGAAGGGAGTGAAGTTAATACCTTTGCTCATTGACGTTCCACCAGAAGCACCGGCTAACTCCGTGCCAGCAGCCGCGGTAATACGGAGGGTGCAAGCGTTAATCGGAATTACTGGGCGTAAAGCGCACGCAGGCGGTTTGTTAAGTCAGATGTGAAATCCCCGGGCTCAACCTGGGAACTGCATCTGATACTGGCAAACTTGAGTCTCGTAGAGGGTAGAATTCAGGTGTAGCGGTGAAATGCGTAGGAGGAATACCGGTGAAGGCGGCCCTGGACGAAGACGACGCTCAGGTGCAGCGTGGGGAGCAAACAGGATTAGATACCCTGGTAGTCCACGCCGTAAGCGATGATAATCGACTTGGAGGTTGTGCCCTTGAGGCGTGGCTTCCGGAATAACGCGTTAAGTCGACCGCCACAGAGAATTACGTACAGGTTAAACTCGATATTGACGGGGGCCCGCACAAGCGAAGGGTGGAGCATGTGGTTTAATTCGATGCAACGCAGAAGAACCTTACCTGGTCTTGACATCCACAGAACTTTCCAGAGATGGTTGTTTTCTTCGGGAACTGTGAGACCCAGGTGCTGCATGGCTGTCGTCAGCTCGTGTTGTGAAATGTTGGGTTAAGTCCGCAACAGGCGCAACCCTTATCCTTTGTTGCCAGCGGTCCGGCCGGGAACTCGGACTGCCAGTGATAAACTGGAGGAAAGGTGGGGATGACGTCAGGTCATCATGGCCCTTACGACCAGGGCTACACACGTGCTACAATGGCGCATACAAAACGCGACCTCGCGAGAGCAAGCGGACCTCATAAAGTGCGTCGTAGTCCGGATTGGAGTCTGCGCTCGACTCCATGAAATTCGGAATCATTGGCCAATCGTGGATCAGAATGCCACGGTGAATACGTTCCCGGGCCTTGTACGCACCGCCGTCACACCATGGGAGTGGGTTGCAAAAGAAGTAGGTAACAACCTTCGGGAGGCGCTTACCACTTTGTGATTCATGACTGGGGGGTGAAGTCGTAACAAGTAACCGG
+
%&,)%$(%,-)061.43011/5.,.+).*&013.;//;--+-59237///1031)698889:99::67///.-&-)1(-*77<6(0/-7,.&'(*,-12/+,+(17)*&).*%$%$)))+7-:-,1/*0*)*'(%+3,'($*)(*&.,*%(*%&%'(%'()2-11270337;312,046.-*)(/:/./572-3,//062,.,2-4,.0+50708023;<88753:1,-.1/1/2/49:*99<864540.14/13543/2/1*-/4*.233482,01/187,44478578.-.--5-8,+/3&('&)*--,*,216+)-1,.+)*1)3+*'*(&&&),.5122:500*)**).+/.-4.0:<8:)+(+&*')+**)&)2-4.-1)++-/01536,/:554/11124*2.((*,<,7'972630,32-36)+6:953313*-/239996'/0.-&$''&**20('%/)./+-/'+-.;422.(-1.20+01613..,(%),4--,)..9/468649/)+)%(+)*&''())-0)'-'-/1/,*5(*-)+)%()-.:./970*.(&+,/084+*,'*+),,0+,-,/))(20:44805+($)&,+0/./((/.).+)&%'(+4.48750++,**33&%&&()/*18-2,+,,./94/2.(-10)$&,()02.1027622-.0'().2667811/,-2/07,,%,-0*--...+2.,-/28,*,763585:::626/,.02-&((((,077<4.2./0.-65..8028525277202509+7100182,*'*./3:&,*%')+/'-./+(,(----5/.46.32458783+(*+.9::476076&$''*-04.,14/120/-,)+,.486/54805211872766.)'''*,,4:66241-)++-44'*(5//244-1/81&1)+0895:77.8*,,(1+1++,-+('*&)-/96752+)+./-%*++-6084%#,'*('&/+23.5/.528.04987:.-.2:878;899818/62.0-1(,&%',-*,)*/-18,.6+,+/-6971+)()%,,19.1287)'-*)+%.+,411/355589,2'$*)10/50/69-,15++58:9<888321.-++44,+,.,+120100.-+)*.8:;68
@b156f160-be1a-47c9-9065-a88b2880f4c6 ch=162 read=175312 start_time=2019-12-13T16:12:43Z barcode=BC01 runid=2c9cf7bc05858273f10e7d7ec552fc0bd742dc3e
CCAGTTTACCTTGTGACTTCACTTTATTCATCAATCCATAGACAGTTCCTTCCAGCGCGGATTTAGGCCACCGGCTTCAGGTGGTATCAGCTCATTATTAGTGTGACGGGCGGTGTGTACAAGGCCGGAACAATATTCACCGCGACATGCTGATTCCGTTAGCGATTCCAACTTCATGTAGTCAATTGTGGACTACAATCCGAGCTGAGATGGTTTTATGGGTTTTTGCTTCACCCTCGCGGCTTCGCTTCCCTCTGCCATCCATTGTAGCACGTGTTATGGCCCAGGTCATAGGGGCAGTGATTTGACATCATCCCCGCCTTCCCTCCGTATCACTGCTTGATCTCGCTAGAGTCCCAACAATGATGGTAACTAGCGATAAGGGTTGCGCTCGTTTGGGACAACCCAGCATCTCCTGACACGGGCTGGCGACAACCATACCACCCTGTATCTCATATGGCTATCCTCTCCATCCTCTGGGTAGCTATAGGTATGTCAAGACCTGGTAGGTTCTTCGCGTTGCTTCAGATTAAAACCACATGCTCCTGCCAGCAGGCCCGTCAATTCATACAGGTTTCATTCTTGCGAACGTACTACTCAGACTGAATTACTTATTGCGTTAACTGCAGCACTGTGAACTTTGACATCAACACTTAGTACTCATCGTTTACGGCGTGGACTACTAGATTATCTAATCCTATTTAGCCCGCGCTTTCGGGACTGGAAGCGTCAGTTGCCGGAGCCAGATCGTCGCCTTCGCCACTGTAATTGTTCCTCCATATATCTACGCGCATTTTCACCGCTACACATGGAATTCCACGATCCTCTCCTGCACTCTGGCTGCCTGGTTTCTATGGCTTACTGGGGATTTAAACCAGGCTTTTCACCACGGACCCTTGCCGCCTGCTCCTCTTGCGTAATGAATTTCCGGATAGCAGCACTATACGTATTACCGCGGCTGCTGTAGTTATGCGTGGCTTTTACTAATAAAGTGCCGTCGCTCGGCTACCATTTCCTGTAGCCGCCGTTCTTCGCCTATAGCAGAGTTTACAATCGAAACCTTCTTCAGCCCGCGCGGCGTTGCTCAGTCAGGGTTCCCCATTGCCCGAAAATTCCTACTGCACCTGCCTCCCGTAGAG
+
(($'&-.).220*&%&'*1,%&')&&''$)/01:).+'%%++4136;7**-(*$$$%&*/)02''186:-/6**&(*+&,21.*0./0*'*+-*08--2)1455434/2/((*('($''*-..-/0,/)(.+*,.19214:/0-./01+2/137-0)')*&(.467:11)''*-4%/%'+.69)')('(..+,*()(-.1&'(....'(%*,1-6:1++,0,19;5-(,,2.)06-+6//,0./6*%&4)55.+.+'))(*-962-%&&++),++)*(&(++-*&''-'*'+)+1.''%(,+&19/,+*'+/269+3+&*,)105++/4/.016*/.-%&&'&,/,.+,-&,(&*+4.)&++4.//4472000--(./599-(+)+/.09::9.2-'+73/&*(-5+,'2644+*(&+./--(/1)&*&&),,3617.,&+*&.0)'),/1447+..029:9947(*-78;79.0023/1'%$%%''(%'$(',(,.-51.**&%,0**2-;758111/14,,,9-4//01.::-91+((0./12.$%),,&($(%./*'0/)/.43%(&(%&13:64/6;.,8-/+)50.,)++*112(.&)*+.+6*+*10,31.0244342548/34-1.+'%&/-%*.+/3589/..))-*-,++-357::459/(*'--,0/8042-4-,*,0*+,664315,-+14+&#&+/&.+,-30.-;90-&%'$$$'&)*),5+*++,/)-092//11-43246396575(')(*)&+('5;4//2946/31..&&''*+10.::3+*.724540.,,.,/3*7,+))+*.+*&(%/,-*,.*,,.1'3132553590:50.-0,**2-+-/0*)*$,*(074/&(-7*.61*.%'&%&'4114-,*'''$%''%(,/..//1$&()+++*1,54*-*3.40/,.,$'$&$%'(*+-/06-1963463-,*'''%*2,)%$''+/1.,2.*$&%+(*49.*,)101/0&&*+).+,$++)4;:,73/*(##&&*',.6--.*'+(&',.&3(')(,98,--0,*'***48887460&$%$&$')*,-+0/1---,'*.0,25.4,*-,*)*0,*5,)*---,7-*))+))(%)+'),2)22**4.,((
@0abce35c-3295-4a8d-8e5b-0bfad14522b8 ch=324 read=111506 start_time=2019-12-13T16:12:48Z barcode=BC01 runid=2c9cf7bc05858273f10e7d7ec552fc0bd742dc3e
CCCGGTTGCCTTGATCACGACACCCCAGTCACGAAGACGCCGTGGTAAGCGCCCTCCCTTGCGGTTAGGCTACCTGCACTTCTGGCGAGACCCGCTCCCCGTAGTTAGCGATGACGGGCAGTGTGTACAAGACCAGGAACAGTATTCACCGCGGCACATGCTGATCCGCGATTACTAGCGATTCCGACTTCACGCAGTCGAGTTGCAGACTGCGATCCGGACTACGACTGGTTTTATGGGATTAGCTCCCCTCGCGGAGTTGGCAACCCTCTGTACCAGCCATTGTATGACGTGTGTAGCCCACCTATAAGGGCCATGAGGACTTGGCGTCATCCCTTCCTCCGGTTTGTCACCGGCAGTCTCATTAGAGTGCTCAGCGGAATAACAGCAACTAATGACAAGGTTTAACGCTCACGGGACTTAACCAACATCTCGACACGAGCTGACGAGCAGCCATGCAGCACCTGTGCAAGGTTCTCTTTCGAGCACGAATCCATCTCTGGAAGCTTCCTGCCATGTCAAGGTGGGTAAGGTTTCGCGTTGCATCGAACCAAACCACATCATCCACCGCTTGTGCGGGTCCCAATCAATTCCTTTTGAGTTTCAACCTTGCGGCCGTACTCCCCAGGCGGTCAACTTCACGCGTTAGCTTCGTTACTGAAAACTAATTCCCAACAACAGTTGACATCGTTTAGGGCGTGGACTGGGGTATCTAATCCTGTTTTCTCCCCACGCTTTCGTGCATGAGCGTCAGTACAGGTCGATTGCCTTCGCCATCGGTGTTCCTCCGCATATCTACGCATTTCACTGCTACACGCGGAATTCATCCCCCCCTCTACCGTACTCTAATGCATGCAGTCACAAATGCAGTTCCCAGGTTGAGCCAGGGATTCCCACATCTGTCTTACACCAACCGCCTGCGCGCTTCCGCCCAGTAATTCCGATTAACGCTCACTTTTTTGCCCTACGTATTACCGCGGCTGCTGGCGCGTAGTTAGCCGGTGCTTATTCTTACAGTACCGTCATGGGCCCCCTGTATTAGAAGGGCTTTTTCGTTCCGTACAAAGCAGTTTACAACCCGAGGCCTTCATCCTGCACGCTGGCATTGCTGGATCCAGGCTTTCGCCCGTTAATCCAAATTCCCCTGCTGCCTCCGTAGG
+
20'))..%1,()'%%%$&&#$'*('%&%0-,/+/,++5-2*)*'$-*(%&(-72/3:)5+)0+0./+50.(')4.&+&).311,'%(+,-4:1+-.31/+%'&)0)())+&'(),3997&1..++,,,39+/::(54,(*'%*,9:8458/3/3--,-032735,0-&*--1;031001125913/028:2.-$.&(+1.-3/*,((*++2%,11/3-4020.))*/18809<;)./:<:203/*+,4:72.246/0&(8.))(*&4832-+(/$-30.1403:0117556)(&(%*))1:-+4:,+())(+*-96675763-5+)%,-.-0-/*.)7472/3+4-<;6660343634/5411/.21*-033655,&(&*&**'%%*,./53/,1**+/06+3.6+('))..&#%)481/---)()+.4444.//,/-/'&101612/)(*+#%%(,+0../,07-,-,*0(2/293423;95..10.2)+.-23,147632,*.$)53;7566941./016.51497/1'6*7;;205()-11166-+*('/5+53+*+-.011--2---/.0236390,4.+$&,0097;84087,-+21;78826,,+++,3.4/53560:;7,4:6&0/1,4/370&('+-0/.+/09773;3321025/./2168195,/-7*&()*-/-.-2658<:*49998::;2-(&)2/2213),8918,)+.,)%+,29,'/,+15,-3597430010131&&(*,37/-('#-**376:6-*.+*,19425545137/1-0)/*/-/2564966-//01767*2/0(+,-1-3*-6/185.()*5368./,,+,,-&'$**+'1*+..(.*240/2357<8;4/0122/.+9-(.2*(2329((+,/3315070..)*&2.5407:54,**%'&&%''-1+',++1193401/;0;/4450%)'))(*'$(+)&%(()436025440600--*-+)(,*3).4,*'*)(-1++./,3:485.2&(*(++335)-.7529:8-+.0,03+,+(+*,,+5;86,.69/3/0135:5,/)*/.&&()$.+'%(,*691<122;6440,/'*(0*--28)*2)+001&',44/;9..09/+'-''(-*4982+684,//563681:5-,000
@c076b668-4c9a-4ee2-bf37-65332c539c5a ch=134 read=119109 start_time=2019-12-13T16:12:47Z barcode=BC01 runid=2c9cf7bc05858273f10e7d7ec552fc0bd742dc3e
TCGTACTTCGTTCAGTTACGTATTGCTGGTGCTGAAGAAAGTTGTAGTGTTAACCTTTCTGTTTGGTGCTGATATTGCTCCTACCGGGAGGCAGCAGTGGGGAATATTGCACAATGGGCGCAAGCCTGATGGCCATGCCGCGTGTATGAAGAAGGCCTTCAGGTTGTAAAGTGGCGGGGAGGAAGGGAGTAAAGTTAATACCTTTGCTCGTGACGTTACCCGCAGAAAAACACCGGCTAACTCCGTGCCAGCAGCCGCGGTAATACGGAAGTGCAAGCGTTAATCAGATTACTGGGCGTAAAAGCGCGCAGGCAGTTTTGTTAAGTCCAGATGTGAAATCCCCGGGCTCAACCTGGGAACTGCATCTGATACTGGCAAACTTGAGTCTCGTAGAGGGGTAGAATTCCAGGTGTAGCGGTGAAATGCGTAGAGATCTGGAGGAATACCGGTGGCGAAGGCGGCTTCCCTGGACGAACTGACGCTCAGGTGCAGCGTGGGGAGCAAACAGGATTAGATCCCTGGTAGTCCACGCCGTAAACGATGTCGACGGAGGTTGTGCCCGCTGAGGGCGTGGCCTGCGGGACTAACGCGCGTTAAGTCGACCGCCTGGGGATACGGCCGCAGGTTGAAACTCAAATGAATTGACGAAATTTTGCAGCGGTGGAGCATGTGGTTTAATTCGATGCAGAACGCCTGCCTGGTCTTGACATCCACAGAACTTTCCAGAGATGGATTGGTGCCCTTCGGGGAACTGTGAGACAGGTGCTGCATGGCTGTCGTCGAAGCTCGTGTTGTGAAATGTTGGTTAAGTCCACCCAGCGAGCGCAACCCTTATCCTTTGTTGCCAGCGGTCCGGCCGGGAACTCAGAGGAGATTGCCAGTGATAAACTGGAGGAAGGTCGTGACGTCAAGTCATCATGGCCCTTGACCGGGCTACACACGTGCTACAATGGCGCATACAAAGAGAAGCGACCTCGCGAGAACAAGCGGACCTCAGCAGAGTACGTCATGTAGTCCAGTTGGGTCTGCAACTCGACTCCATGAAGTCCAGATCTTCAATAATCGTGGATCAGAATGCCACAGTGGGCCACGTTCAGGCCTTGTACACCGCCCGTCACACCATGGGAGTGGGTTGCAAAGAAGTAGGTAGCTTAACCTTCGGGAGGGCGCTTACACTTTGTGATTCATGACTGGGGTGAAGTCGTAACAAGGTAACCGG
+
'%$'&(2.3*/:6,,:-,,57-4,)))(,3+-/24/).1*)+9-,#&(&)*0)412;6.+*+2/,20175321--.''*+*,+0.'0*(/-/0443574:6)/,,'1&%%&'11/41,+*)25/4630,('$%&'(*58*-46442552.+,+-..6250'.410%-,3+)'%$%'03*'-(,(,7-''',57.2/./-/0176++223&6*-0219//8,+,1/0,..*''+6,4.,0---532367:54/.&+)&).5/181.2.,.'-+1/9:48.8+4)+,',+.70449:6701044-'('*%,%'.7/6/::+-0716/70'()*-22),0-*066..62798111827:420.*)*)*1+++,,4536104)*)+)'))+0/(),('-/.5.0-8,8+9(%-4,.//..,8..+(0')1540.*+,.14:312,*,,-+//40,,((+()*602,((,/.,-771+'1*15656667268910*++.1336,(-//910)21+8,'''%'*+(.3501-4-+,02:9:;;41/.//450()'.)--./361:9.(+-++/8+348&/1(&()-2+-1/074/..+-0625-342*68368103.+,40.1,/+&'&'1/,%,4+/888;-,*(().*--*'%#&$$$%(',.1:56:453+,)'-32:4041;4111,..''+/++)&&(,0297872-(++/7.,-/1130-7..,*)+*,326246453+'$$$(()37*+)),,.24436'42634554,4393535512+((&$)+311//.$('(-**,0603*957121.&*+'$'(&(/3/+0*27.*2-123-71*0,+8:314014,1042,2;830/00()(+*%'#)&(.716600.-++,.40,/,+.0/.$'*//47982*),.076)*(*//'$#%#+(*3/+*++((()(/266642612:989976646)'(')**+05655:46-,))*(')%)*.(*,,,'%&($'&,%*,-..1--%'+-($)*..3,+)'&)*--43768789342,4+*,(&&)%%)($(&%*813166889965498796/1'030,+,*(+)-09,3282.*)')-./9//.))*-(*'1-,315-('(+./181238-'*/++*1.-,**()0.-0-5/-9.,-./-)(*(&),-.83/0879:7530011//-+,2-6-,++..2339(6*0:7940
@6e8df205-b02a-48c4-9d9a-1a155032d9ed ch=55 read=161152 start_time=2019-12-13T16:13:00Z barcode=BC01 runid=2c9cf7bc05858273f10e7d7ec552fc0bd742dc3e
CTCCTACAGGGAGGCAGCAGTAGAAATTTTTCGGCAATAGAAACCCTGACCGAGCAACGCCGCGTGAAGGAAGAAGGTTTTCGGATTGTAAACTTCTGTTATAAAGGAAGAACGGCGGCTACAGGAAATGGTAGTCCGAGTGACGGTACTTTATTAGAAAGCCACGGCTAACTACGTGCCAGCAGCCGCGGTATACGTAGGTGGCAAGCGTTATCGGAATTATTGGGCGTAAAGGGGAGGCAGGCGGCAGCAAGGGTCTGTGGTGAAAGCCTGAAGCTTAACTTCCCAGTAAACCATACGAAACCAGGCAGCTAGGTGGAGAGGATCGTGGAATTCCATGGCGGTGAAATGCGTAGATATATGGAGGAACACCAGTGTACGAAGGCGACGATCTGGCCTGCAACTGACGCTCAGTCGAAAGCGTGGGAGCAAATGAGTTAAGATACCCTGGTAGTCCCGCCGTAAACGATGAGTACTAAGTGTTGGATGTCAAAGTTCAGTGCTGCAGTTAACGCAATAAGTACTCCGCCTGAGTAGTACGTTCGCAGGAAGTGAAACTCAAAGGAATTGACGGGGAGGCCCGCACAAGCGGTGGAGCATGTGGTTTAATTCGAAGCAACGAAGAACGTCTTGACATACTCATAAAGGCTCCAGAGATGGAGAGATAGCTATATGAGATACAGGTGGTGCATAGTTTTGTCGTCAGCTCGTGTCGTGAGATGTTGGGTTAAGTCCACAACGAAGAGCGCAACCCTTATCGTTAGTTACCATCATTAAGTTGGGGACTCTAGCAGGACACCACCAGTGACAAGCTGGAGGAAGGCAGGATGACGTCAAATCATCATGCCCTTATGAGGCCTGGGCTACACGTGCTACAATGGATGTGGTGCAGAGGAAGCGAAGCCGCGAGGTGAAACAAAACCCTCCCATAAAACCATTCTCAGTTCCGGATTGTAGTCGCTCGAGCTACATGAAGTTGGAATCGCTAGTAATCGCGAAAGATCAGCATCGCGGTGAATACGTTCTCGGGCCTTGTACACACCGCCCGTCACCACGAGTTGATAACACCCGAAGCCGGTGGCCTAACCGCAAGGAAGGAGCTGTCTAAGGTGGGATTGATGATTGGGGGGTGAAGTCGTAACAAAGGTAACCGG
+
/00+),0039+),10113--00/%'-(.70+2&..261+'*,(+73+**03-1-0.//-/6/.-/124.//0,/-,1-67..29.12..190205/11/8///0*3/173352)6.4///21%-)+0-,29/,(&)(&'()))-'--+*.,(*,4,(+,(%&&&(,)))++...657668021/276434001-+/74/--*.+*2.,,-.9/00,8/.2-*8,16989799-+(3.')+.,*3-.6/,+),).79.//1//1--/7313:7807.-++1/+.5-00(*+,3&01.*)'&*-+*5,,.)&'*+*,()-,+-,)2..//861101220,,-''05373:30/989:5665689970//+0.18://1-%$%'*6,/48990///,/82;27760.-,,)((*),./.%))***377<:)*..;94$$)).+*+,254:*)'30/0/6-*(-*,-4903.(,-,),*+++/+--065858483'31,.:8357.--,-,334.///-6//51-1.0.-.)-3)+$&'238562033)*')&%'$()*7.-7731+-,/+4++,5'25/$**,/)%'(--/12.202.+-*//')/47<;/879/$&'$'*&+*,.&*'&%&**60/03325544569/*--..,**((%(-1,'((,,*+++/1000/00376,/)+29888:91-44.+,/-./0/367718323+.*%(+.,74.-*&+,(&&''',,02+.)%%(($('&*3-*2/6:,7*-(.70089::94:3,),-%156+7851()&&./+-$&&'--(+,-+,0+(,-0.,-((-).-%).*-4552245:/-/67833'+)''-)&)&'',1./4.,*,+(),-10()(,+*26/.+&&*,*+),',''+&(&'*)17030.*,,),3*):<<651%&&')+,-972.;59<529),139)7/.,/+'&)/)),,1+)+.-,1043.3-+7.5+400+-,))+0-....105('+184,0-0()00:564:54678;859-(+-55:55//.,+/806;12..(*,./+*+(.-..485./1*'-*)59,40*20/(*-1101061.-*+)$%%0),3234*/,096300++-/.15035;9-/+3+++8354:649(/-017644,
@1e624c89-eec2-4e9a-b4d4-2e40bc48be1f ch=115 read=159778 start_time=2019-12-13T16:12:57Z barcode=BC01 runid=2c9cf7bc05858273f10e7d7ec552fc0bd742dc3e
CTCCTGCAGGAGGGAGGCAGCAGTGGGGAATGTGCACAATGGAAACAGGAAGCCCTGATGCAATACATGCCATGTGTAGAAGAGGAATGCCAAGGTTTATAAAAGTGCACCAGCCAGGGAGGAAGGGGTAAGTTAAATACAGCACTCATTGACATTACCTGGAAGTAGCTAACTCCATTGTAGCAGCCACTTGAAGTAATACTTGGAGAGTGCAAGCATTAATCAGGAATTACTGGGCTGTCACAGAAGAGAAGCACTTGCAGAGCGGATTTATTAAGTCAGATCATAAGAATCCAGAGCTCAACCTGGGGACTGCATCTGATACTGGCAAGCGCCAAGGTCTCATCAGAGGAGTAGAATTCCAGGTGCAGTGGAGGTTGTAGAGATCTGGAGAGGAATACAGTGGCAGGAGGCTGGCCCTGGACAGAGACTGGCCTTTCAGGAGTGCAGAAACGTAGAGGGAACCAAGAGCAAGTTAAGATACCTAGTAGTCCACTTGCATGAAATGATATCGACTTGGAGTTGTACTTACATGGCTTCAGGAGCTAACATGATTCGGTGACCATACAAAGTGGCCGCAAAGGATTAAAACTCAAATGAATTGGCAGGAGGCCCTTTTAGTGGGGCATGTAGTTTTTAATTCGATGCAGCACGAAGAACCTTACCTGGTCTGCAGCATCCAGGAGATTTTCCAGGATAGAATGTGCAGCCCAGGAACCGTAGGACCCAGGTGCTGCATGGCTGTCGTCAGCTCGTGTTGTGGGAATGTGGGTTAAAGTCCCGCAGCAGAAACAGCCCATATCCTTATTGCCAGCAGTCAGCCAGGAACTCAAAGGGAGACTGCCAGTGATAAACTGGGAGGAAGGTGAGGATGACGTCAAAGTCATCCCACTTGGCACCTGACCAAGGCTACACCCACGTGCTACAATGGCGCAGCCACAAGAGAGGAAGCGGCCTCGCGGAGCAAAGCGGACCTCATAAGTGCGTCGTAGTCCCGGATTCTGATCTGCAGCTCGGCTCCATGGAAGTCGGAATCCGCTAGTAATCGTGGATCAGAATGCCACGGTAGATACGTTCCCGGGCCTTATACACCGCCCGTCACACCATGAATTAGGTTGCAAAGTGCGTGGCTTAACCTTCCAGGAGGCGCGCTTACCCACTTTATGAGATTCACATGGCTGAGGTGAAGTCAACAAAGATAACCAG
+
)(26.%/./1%(-+(,1,,.,+-.*.1+(/-(3')-0.:/.*).)(()'(*'+4-+,-(&%'$$%((*(+(%$'(+*($'&&')'%$$$$#'''*/6)().43)&'$'##&$%'&$,7+*/7)&+(''(++(+0.4'($(%$%$''+&,',#)((,'*&"$%''$$'.-0-(,,0-%0&&%$'(()-+$%%&%&)'(+-/$)&'2))*(),034+()#)$*+))'''*(1),.702,%##(&'&&%)*&(%'''(()-)(**((.,(1'273.405.,-1*.&))$&'/'-+(5*'+$%')',(6++-+,%%(+(*+,4))+.*-,.*)-*()$,*,**((*33.+&&)%)($'((*(+),-+)0'&&$$+),0*')&'$)'((+-.+(*+&)%++.3103),*+0.)*(%&)*'*-/:.'')*+$%*+)+()'(%$'%%(''%$))/&%)*'-*0-,)+'''(*%*')*456/-.3/*(-//184-13/001/)&(&%&**'()$%%()',+))'('%)%(/.-**,&'&*(('%&'+'$*))(.*,&)$$&$,%'',,-)/1+*,0,*%%%'()4'),3(+'&/),35&/.136/.1(,,-,+,(*,#*))+(&-($%&%.4.)++0,,'(*7:5,1849-&),+00)*$(()()*--/6.---*%--3/++*)--)-*%)'*&#/+((,&(*++/+.'2**(&&()+-*(.1.357-0%(0.6((**-,+,&')$)'.-,))*%(**,-/./4'-(&'%'&'*)(+%)..4,0***3,&#)'%*)+*''+,(/7-*+-.3''%$)+*/2'%$$&,1&(')()+%&++115),0)&'''&%*-,+++,,24-0138'',-')**%('/1050//*,-.8-*,*%()**'*++*)(%(&#$))2,'*-*(''$)*($'&(%&*%',*)/'&$'&&'(&&'*&&'&)'+(---/3725*)*)&()72')++6+2302$&&('--0(32).&'((+''1$0&$#&%)*,(,,(--,%()+.2-./0((&&('/*//5($%'&%'*,,,(40.,,&(+)-,+1))-',-%%5*$*&(0*,(%+,*0.6,,(*&)'(,0/,/,**),2,-*'&)(&'2/:2330+'&%%&'%%$##+'23-0+*%/)(*(%()'))&%((($'+2+#%&&$&4+,')%&(/0)&&()-+(+''')..34,('*((-2+1
@29d7e773-c0da-47ee-9200-f57dc5891032 ch=86 read=175921 start_time=2019-12-13T16:13:17Z barcode=BC01 runid=2c9cf7bc05858273f10e7d7ec552fc0bd742dc3e
CTCCTGCAGGAGGCAGCAGTGGGAATGTGCACAATGGGCGCAGAGCCTGATGGCAATACATGCCGCGTGTATAGAAGAAGGCCTTCAGGTTGTAAAGTACTTTCAGGGAGGAAGGGAGTAAAGTTAATACCTTTGCTCATTGGCGTGCAGAAGAAACACCAGCTAACTCCGTGCCAGCAGCCCATGATAATGCAGAGGGTGCAAGCGTCAATCAGGATTACTGGGCGTAAAGCGCACGCAGGCAGTTTATTAAGTCAGATGTAGAATCCCAGGGGCTCCTTACAGGGCTGCATCTGATACTGGCAGAAGCAGGTCGTAGAGGGTAGAATTCCAGGTGTAGCGGTGGGAAATGCGTAGAGATCTGGAGGAATGCAGTGGCAGAGAGCGGCCCCTGGACGAAGACCCGGCGCTCAGGTGCAGAAAGCGTGGGAGCAAACAGAAGTTAGATACCCTGGTAGTCCACGCCGTAAACTGATGTCGGCTTGGAGGTTGTACCCCTTGAGGCGTAGCTGGAGCTAGCGTTAAGTCAGCCGCCTGGGGATGCAGCCGCAAAGGTTAAAACTCAAATGAATTGACAGGGGCCCGCACAGGCAGTGGAGCATATGGTTTAATTCGATGCAGCATGAAGAACCTTACCTGGTCTTGACATCCACGGGATTTCAGAGATGAGAATGTGCCGCCTTCAGGAACCGTGAGACAGGTGCTGCATGGCTGTGTCGTGGCTCGTGTTGTAAGAATGTTGGGTTAAGTCCCGCAACGGCGCAACCCTTATCGCTATTGCCAACCCGGTCCGGCCGGAACTCAAAGGGAGACTGCCAGTGATAAACTGGAGGGAAGGTGGGATGACGTCAAGTCATCCTTGGCCCCTTGACCAGGGCTACACACTGAGAGAAGCGACCTCGCGGAGACAAGAAAAGCGGACCTCACTGGTACGTCATGATCCCGGATTGATCTGCAACTCGACTCCATGAAGTCGGAATCGCTAGTAATCGTGGATCAGGAATGCCACGGTAGATACGTTCCCAGGCCTTGTACACACCCGCCCATCACACCATGGGAATTAGGTTGCAAAGAAGTAGGTAGAAAGCAACCTTCGGGAGGCGCTTACCCTTTGCTTGATTCCCTTGTGGCTGAGAATTGAAATCGCTAACAAGGTAACCCGGGAAGATAGAGCGGCAAACCAAGTAAGAGTTAACCCTGAGAACACAAACAACTTTGCA
+
)*1/+(0,0*'/*-'20./4.52-53)7+)*,+7+23+)%%'$((23)*$)%%%(-)*+..(23*+'*-433&%1'(**+-.9643'+54:0+23-&1(*,9**&*(,(.5*,,2/,.229/*/.3/2/4./1/)/1501,1+*%(#%%&**&)(()222211/-'((/0,-109---.-24.,/....41*,,0+*.,1+--+('()*-932()'%.+,*+.8752357.*+)/,,),&*-1158;:&2544/38551/+(*&,*+26,$*2+&35/%$&&(+*.*1..///7336889804.*(*($%&&*,0+,-('*/,//*+/)4)0,/30.,'+)&--',**,,)./(/&()),11/5.(,-&3+','*0./+''+'&(+,,24/*+.594-*)&(*+')%.3558627321'&+,))*/6)6-(),:8471,(''*.*+//.1:.,1::66/04(*-065)20+(&'')**+,(,-4,5)+-.7..%0*,'%%'&*1*,.(%%')+--.*,))'-)3++,+*%4//257240)''$)$*/1,6.6+*/,7.674,12/341,)1240,/%/24..1-%''()'+*-6784)/011&,*21:66:8;2//210.&+$$(*/('046-5//64*-..(())*.47,,,.-/&'8-)+**,//-+'&)('+''&#)'*/0%47052:62)(.+1(('/09898775:74/-%,-++(()+/03(2/.+('&')**0,(,+,./,,+22'%-((*(,((.198<374313$%*&*2+2-.%((%'*+5+,,./.1.412:9:*.1-&))54-40.0,%((,352544+'+((&,.&(16-.67841117.67675%*&1'67,%%%),0/10343-,%$%$&%#(%&'())*.02:50*&*'%%',/(&+)(&&(+.*+2.2)&$(*%&('(1).,+103*+/&7%'$**3131&340/--.47//-5/..0&0+-.5,2**,018442615777.,''+13:94020.,.:9893301*)'/.5,1*%&%)&)),0+%(()%)),++1,(*&+*(%(&$,4.6.13:+',(%*(,/,($'(($+,403--((04./600/5..85)-3+&'+)*(8*4/)3-,*)(--+,(&%1'(*0*')'$&/*866.//////*)+2(/*--2/.0.0,31)(()%&&)*)$'&((0',,''(+(',,+1&(-02+.))'$$$
@ae826ac9-94e5-4f23-9b47-1ab8627465ae ch=131 read=126977 start_time=2019-12-13T16:13:14Z barcode=BC01 runid=2c9cf7bc05858273f10e7d7ec552fc0bd742dc3e
CTCCACGGGAGGCAGCAGTGGGAATATTACAATGGAAACCTTGATGCAGCAACGCCGCGTAGTGATGAAGGTTTTCGGATCGTAAAGCTCTGTCTTTGGGAAGATAATGGTACCCAAGGAGGAAGCCACGGCTAACTACGTGCCAGCAGCCGCGGTAATACGTAGGTGGCGAGCGTTATCCGGATTTACTGGGCGTAAAAAGGGGCGTAGGCGGATGATTAAGTGGGATGTGAAATACCCGGGCTCCAACTTGGGTGCTGCATTTCCAAACTGGTTATCTAGAGTGCAGGAGAGGAGAGTGGAATTCCCTAGTGTAGCGGTGAAATGCGTAGAGATTAGGAAGAACACCAGTGGCGAAAGGCGACTCTCTGGACTGTAACTGACGCTGAGGCTCGAAAGCGTGGGAGCAAACAGGATTAGATACCCTGGTGATTACGCCGTAATCAGATACTAGGTGTGGGGGGTTCAACACCTCCGTGCCGCCGCTAACGCATTAAGTGTTCCGCCAGGGAGTACGGTCGCAAGATTAAAGCTCAAAGGAATTGACGGGGACCCGCACAAGTAGCCCGGAGCATGTGGTTTAATTCGAAGCAACGCGAAAACGCACCACCACTTGACATCCCTTGCATTACTCTTAATCCGAAATCCCTTCGGGGACGGGTGACAGGTGGTGCATGGTTGTCGTCAGCTCGTGTCATTGAGATGTTGGGTTAAGTCCCGCAGCGAGCGCAACCCTTGTCGTTAGTTACTACCATTAAGTTGAGGACTCGCGAGACTGCCTGGGTTAACTTTCAGGAAGGTGGGATGACGTCAAATCATCATGCCCTTATGTGTGGGGCTACACGTGCTGTGGCTGGTACAGAGATGCAATACCGTGAGGTGGAGCCAAACTTAAAACAGTCTCAGTTCAGTTGTAGGCTGACTCGCCTACATGAAGCTGGGATTACTAGTAATCGCGAATCAGAATGTCGCGGTGAATACGTTCCGGGTCTTGTACACACCGCCGTCACACCATGAGAGTTGGCAATACCCGAAGTCGTGAGCTAACCGCAAGGCAGCGGCCGAAGGTAGGGTCAGCGATTGGGGTGAAGTCATGTGGCTAAGGTAACCGG
+
((-'$&).0*-0+(*(&(*(*)()*./6+00;+3*+//-223/-4673*229369:2/)(&*+*(*+35)0,9:+638453218;**12787719;;.8,,,+2/.,,,(+%('',0,+)1)/+,51%')---+,,**0022272&,++2,+-(&'$$&&),.124-10,*)*+52711.*0/-087,,--*+*350;7/,'/)*00755:3/122:1:06./23:86634-073/4880.8778.)&,$$$-6687::87/59)-00:5888.10-.18/-.--7566/+)'++()('+-+1)4,26'**8852)324654/75/.3)5,,*)*--44624/18/.03.1,3,,+/4,+..394100,05/...6994////13431./3.06&**)*/-.56-*+,16/0)-2-.6.019569/-.+-*'+(')),0/++'))**11.14//130035772+,++(2,,.4078-/54/...'()*''(+)-./&(*-.<7347:012*'()015<85-0*))+2-33-(.4437+('*(2-88927;2-692/0/1-)()*.1+)-*%**,-*(+1-65.:0940))'*-).()(*)))'$&'*)%'*)&)),-37832*-,*+)/-**,.-4/622)&()*'+;/1;86:://,&,3.118,55668899698888566562)++/223634'3'(-,-232;497,:0/&,25.,6,).''23142749,+*%+0.7//.39322+7,+/40-+/.))69/00*$%%'..477886490..4+((,+/*+3//-,--77-3568435173-//6666,77*-6331731(15302*+()),.-'%*+3047:218/-+)+-.;0;/+.0.100/2016100421(*&%.9:20++.760-*7)+&/00/,)+*&%$()565894334608-++-.,'&0+//15452622-1//5/1./278753)1)-,33<:98475/&*79950++'+-./.20.82-,0())/.49440/0/8-6+01/.05/++,,,-.1,*+.'*6893212*+)&(&'(.+644)2*/087230153+1*/./*)+/3*-/'4(((&&%,3,6/4:9573
@0b6ab9e8-d70e-4d58-b2a6-e81d1fbe9948 ch=29 read=80117 start_time=2019-12-13T16:13:08Z barcode=BC01 runid=2c9cf7bc05858273f10e7d7ec552fc0bd742dc3e
CTCCTGCAGGAGGCAGCAGTGGGGAATATTGCACAATGGGGGGGGGAAACCTTGATGCAGCAACGCGCCGCTGGTGATAGTCAGTTTTGGATCATAAAAAGCTCTGTCTTTAGAAGAATAATGACGGTACCAAGGGCGTACCGTTACCGCGCCAAGTATACGTAGGTGGCGGCGTTATCAGTTACTGGGCAGCGGGCGTGACGGGTTAAGTGGGATGTGAAATGGCCAGAGCAACTTGGGTTTCCGGCTGGTTATCTCGGTGCGGGAGAGGAAAGTGAATTCGTTCGCAGGTAGAGAAATACATCAATTTGGAAGAACACACCAATGGCGAGGCGACTCTCACGGATATGCTGCTTTTGCTATGGCTCAAAAGCGCCGAGGAAACCATAAGATTCGTCTACAAGTAGTCCACGCCGTAAACGATGAATACTAAGGTGAAGTTTCAACACCTTGATGCTGCCTTCGCTGCCACCTTCGGAAATGTACCGCACCCTAGGGGAGTACGGTCATAAAGATTAAAACTCAAAGGAATTGACGGGGACCCGCAGGCGTAATGGGTTCATTGGTAGCGAAAAGAAATACCTCTGCTTGACATCATGCATTTAATCAGAAATCCTTCGGGGACAAGGTGACAGGTGGTGCATGGTTGTCTCGTCAGCTCAGTATAAGTGAGATGTTGGGTTAAGTCCGCAACAAATTTTACCAAGCATATCGTGGTACCATTAAGTTGAGACTCTAAGCGAGACTGCTTTTTAGGTTAACCAGGAGGGAAAATTCGGGGATAATCCATCCATCATACCCTGCATAACTAGGAGCTACGTGCTACAATGGCTGGTACAGAGATGCAATACGAGGTGGAATGAAGCAAACCAGTCTCAGTTCGGTTGAGCGCAAACTCGCCACCATGAAGCTGGAGTTACTAGTAATCGCGAATCAAATGTCGCGGTGAATACGTTCCGGGTCTTGTACACACCGCCCGTCACACCATGAGTTGGCAATACGAAGTGACTAACCGCAAGGAAGGCAACGGCCGAGTGAGGTCAGCGATTGGGGTGAAGTCGTAACAAAG
+
**/1++.'--',--,41*+0(14++*(-00,+&+-00880....*&*.0.'.)(),+2+++,%+).-02'%#''%%%&&#&$%'022,)')))&&)01**%('(&'*1190&%')'*3+*'&($''%&#*&,(*(('&'#&%$'&%)''&%''(*&&'%$&%(*+--)*+)&+,500-6%+)3&&%%'*.&&%&)*'-++%))'$%#*'))+5-((&&%*(%%&&'%%&'%*$($%%)+%%%&%&&),+251940/()*0112(56,)()+*/,()'&&*'%#'%$#$$&%'&&(%*/0((*&)$,((,**,+0&*&()*&+''%)'/+))+,400-//-(#%)*+)()'%%$$',('%$%'(&*(),&)**$%%%#$$('())(($$$%(&-()*0+%$%'&'&'&(((',+.2),-641(*.)*8621,(%'%%%$#)0;76231),%$#$#($&$#&'&+'%%%#+/%)$%%$'&*+(**%#%'%''.1,+''+*)'((2235-,$&+.(%&/'289741102**(+)-()&&%*-8*14/(&#'&$$'&&%'-'.+$%*'(%'%$')*04.%),'&(*,&')%),,4.2&&(&'(/&()%&+/0-***+(*()*-+,5-&(*0',*,,+$*)*/7755&&+)(((+-(&',/(''%&$(('(&'%&)*.04*+('(++,(*()+&#&*))$&%**(&$$#'&%('*)*(''%$%$()*./'),28.,/*)-+'*)%*+231++(+.210)&-/.3.-+-)1***./*046274-450,()%%&%&(($%&$&&(./'%%$$%%$%&*$)%''(%''-/00'*++)+++'',((-+++*+4-1.4/)(&$))**($$'&&%#&)10+*'*+-+.(04:8&()'%#%%#''/5-18*)(&(.-//4+++;:2.,18212/01.5///965964./2-.29472522274143537)),+,-60/..2'+)1/.085342..+.5/,--,(7-8.463-3'&*(%&$%&**-//0-/+.'%()'+-,-11-(&('(('&(*.-,,)22258-+'*,)*.),(()*31)
@1fe6958c-448a-4598-ab3a-379cba150a05 ch=183 read=249887 start_time=2019-12-13T16:13:18Z barcode=BC01 runid=2c9cf7bc05858273f10e7d7ec552fc0bd742dc3e
CCGGTTACCTTGTTACGACTTCACCCCAGTCATGAATCACAAAGTGGTAAGCGCCCTCCCGAAGGTTAAGCTACCTACTTCTTTTTGCAGCCTCCATGGTGTGACGGGCGGTGTGTACAAGGCCGGGAACGTATTCACCGTGGCATTCTGATCCACCGCGCGATTCCGACTTCATGGAGTCGAGTTGCAGACTCAATCCGGACTACGACGCACTTTATGAGGTCCGCTTGCTCCTCACTTGAGGTCGGCTTCTACTTTGTATGCGCCATTGTAGCGTGTGCTTAATTTCAGTCGTAAGGGCCATGATGACTTGACGTCTCATCCCACCTTCCTCCAGTTTATCACTGGCAGTCTCCTTTGAGTTCCCGGCCGGACCGCTGTGGCAACAAAGGATAAGGGTTGCATCGTTGCGGGACTTAACCAACATTTCACAACACCGACTGACGACAGCCATGCAGCACCTGTCACGGTTCCCGAAGGCACATTCTCACCTCTGGCTTCGTGGATGTCAAGACCAGGTAAGGTTCTTCGCGTTGCATCGAATTAAACCATGCTCCACCGCTTGTGCGGGTTTACGTCAATTCATTTGAGGTTTTAACCTTGCGGCCGTACTCCCCAGGCGGTCGACTTACAGCGCGTTGATTAGCTCCAGGAAGCCACGCCTCCAAGGGCACAACCTCCAAGTCGACATCGTTTACGGCGTGGACTACCAGGGTATCTAATCCTGTTTGCTCCCACGCTTTTCGTACCTGAGCGTCGGTCTTCGTCAGGGGCCGCCTTCGCCACCGGTATTCCTCGAATCTCTACGCATTTCACCGCTACGCCTGGAATTCTACCCCCTCTACGAGACTCCCAAGCTTGCCAGTATCCAGATACGGTTCCCAGGTTGAGCCCGGGGATTTCACATCTGGCTTAACAAACCGCCTGCGTGCGCTTTACGTAGTAATTCCGATTAACGCTTGCACCCTCCGTATTACCGCGGCTGCTGGCACAGGTTAGCCGGTGCTTCTTCTGCGGGTAACGTCAATGAGCAAAGGTATTAACTTTCTCCTTCCTCCCGCTGAAGGTACTTTACAACCAGAAAGGCCTTCTTCATACACGCGGCATGGCTGCATCAGGCTTGCGCCATTGTACAATATTCCCCACTGCTGCCTCCCGTAGGAG
+
80(,0-+58090.8///'00921978/0029::95:6313490,./-,4,*,.31,,,.)&,(&+*7,.,/0234++//65086.-%,$%(((+-**/7861.//333229667543486,467)401/17879<988;79232248:6679+*%%#$%&'(*070..)2444421.)++42582;23&'6326);/9&8)951,,322+,')*1454432507()*,-'%'(&'($(''()).,+)*()-$'')''-,*++355680:/.(**.)-/2/%(&+&)(*)&//-47/)*--1:897763-,*.,/361/*+/5286-/4131-%),+-/<524:8992;2-1878:4567.+,32;8*5.3)9.877(*++)-423:77<+3-9860)3-00.-%.0/6000256.-,0.+''.,253:0.-/.60--...153//02322574;5831.+-0,.++%'+2:;/5-*-72933534;4:947966+)%&)**).3:::88:0259:<9870/1)3/:43::6:32400145*++1+1<;442+)112.,7.,+-**,89,,%'('&)),/6088809<;-)**.9<1-6/3.8+11905,,)--/8;1+/88191///.++)'*'*+,-.*'$,(*#'(3+$0&''(16/.),2+2*++-66,(,+31.-0,7-5653/1/2368:1'*/9566:960-.043273657888:9:83.00+*-*27/)1*-1::+4.:11<76667868%30/186209',77//92372:78:5,74090/0;.222')---666345548<<346:-020.(/,()+-(3,46138:80+/./103784401'0+**/8317)&1()-'&(-/&:%99663,+07280,+11*-04+'+3./03142*++-++6166662:27:97888760*/2,(-)&%&&)+.740,,3.434664710/0960/6,-36;34:0-01/099462($%#)3060008286016:6:;;:::16+,1;9798192227868)0,++-1//,).,()39,:8312:4,285570830+55-*)-&)$%$,)/*4-89;89<87744.53632///2:8765-34&&421+*+(25*+60*%*,*34352:90+22200+))'+1*)*(2+-*
@3f46f6db-f671-4d78-8341-59cb3feff48e ch=340 read=109233 start_time=2019-12-13T16:13:16Z barcode=BC01 runid=2c9cf7bc05858273f10e7d7ec552fc0bd742dc3e
TTCCATCGACGCGTTTCCGTTGTGTTGCGGTTAAAGAAGAAAGTTGTCAGTGTGCGTATTTAACCTTTCTGTTGGTGCTGAAATGTGCTCCACGGGAGGCAGCGGTGGGGAATGTTACAATGGAGTAAACCTGATGCAATACATGCCGCGTGTATGAAAGGCCTTCGGGTTGTAAAAGTACTTTCAGCGGGAGGAAGGGAGTAAAAGTTAATACCTTTTGCTCGGTGACGTTCCGCAGAAGAAGCGCCACCAGCTAACTCCGTGCCAGCAGCCACTGACATGCGGAGGTGCAAGCGATTGAAATGGGAATTGCGGTAAAGCGCCGCCGGCGGTTTGGTAGTCAGAATGTGAAATCCGGGCTCAGCTGGGAACTTCATCTGATACTGGCAAACAGTCTCGTAGAGGGGTAGAATTCCAGGTGTAGCAGTGAAATGCGTAGAGATCTGGAGGAATACGCCGGTGGCGAAGGCGGCCCCTGGACGAAGACTGACGCTCGGTGCGAAAGCGTGGGAGCAAACAGGTTAGATACCCTGGTAGAGTCCACGCATAAACGATGTCGACTTGGAGGTTGTGCCCAGCGAGGCGGCTTCCGGAGCTAACGCGTTGAAGTCGACCGCCACCGATACGGCCGCGGGTTCAAACTCGAAATGAATTGACGGGGGCCCGCACAGAAGCGGTGGAGCATGTGGTTTAATTCGATGCAACGCGAAGAACGCCGCACGAGTCTTGACATCCACAGAACTTTCCAGGATGGATTGGTGCGGCTGGGAACTGTGAGACAGGTGCTGCATGGCTGTCGTCAGCTCGTGTTGTGAAATGTTGGGTTAAAGTCCGCAACAGAGCGCCTTCCCCTTATGCTTGCGCGGAACAGGCGGGGCACCGAAGGTGCCGAGTGATAAACTGGAGGAAGGTGGGGATGACGTCAAGTCATCATGGCTGTGACCATGACGCTTTACGGTAAGCGCATACAAAGAGAAGCGACCTCATGCGGCGGACATCATAAAGTGGACCGGTTGGGTTCACAACTCGAAGCCATGAAGTCGGAATCGCTAGTAATCGTGGATCAGAATGCCACAGTGAATACGTTCCGGGCGCTATGCACTTAAGTGGGTTGCAAAAGAAGTGGTAACAACCTTCGGGAGGGCGCTCACCACTTTGTGATTCCTTGGCTGGGGTGAAGTCGTAACAAAGGTAACCGG
+
((%$'$%%$$%''*4))''*)&('-/+*'&))&,('+*'-3*)4:467-./,,(),(&%%%)(,-.972376:464,/-*,*)*+3.004*%'(+.'*.(.&.1,*+&*))**%+*&+,-30+$$&*155;01375220*((+-,55-0,(%'),)+-,*-*5394'787:42376-,00,+.3,&,-183*,-,0,1/%&*25/'(0533/-,&%&&),-12-)/+(-00.)4(,..4/&**%&%&&%)/)(+./3//,'')(+,))+*,/1''&'(**-*0+1)/**%)*0320+/+'+-,))/()&+%#$$&'(0+*)''%%&%&((+1296,&*%&(&&(&'(')&&'''(&'('1,,%)*)+(/)&%%,&)-.-+,/,.*'**06%,(&'(,1/7.-+-.62,/'0)..0*+7652-+,,&1523;410)()&%((+)118,*1+.5.(,%)61.1/1.,,6.6.(/-43.,2669.0.*-..-,..-*)*((21.-5/+,5-,4.*/-7::7&/&+)0*/*).+*)*)(%$%&+/.)*')%$')*(//.+12041,0,.*,+1.,-.80+&''*,/*('('312//-.'-..4,+))-1#('''0019422-%$#'/0340)6,&+*/*0.(%'),+.(,3/-./627267,297/.8*()&'(%)-+,/4026&-.,)'(,)379.:4;-,,--83-,*-,-0)))&#%$$%$(%$'*,.//.1573+%*(,,9,4;,/('*++700).-.6/1,%%%(%,2.4/-00+-/17299:95522244;::88510-+'))218346110024,+,5*,-.5-2**/22013890-...*+%%%+*0+-3.,'%'%$&&&&%$%(%***)1'%&$(*(+)(*'*-/%$%''012+0-04/*+),)3--3::54144987/62)*0200++)-(%%#%$#'$#''*&%&&$$'&%*(''('**1-.28-)*(,+)-706,&%%#$%&%$+(''%(*1-5)%&%&$%%'*,-1*,%))'$)-8./.-)+&&('(.04003)0'*+,130.,-/*)*()40335*+-41123./'..--2/0663-*%(*&'$%$#$#'#$'%/*//16007(0(14(%)(%''0)'&('-*00221:/'+4,23753102++.4,+4//393+..&$%&%/0.)&).*+,6769529)2,,6:887+
@a6193cc6-8891-4ad1-a2b2-e300c2cffcf2 ch=91 read=142709 start_time=2019-12-13T16:13:28Z barcode=BC01 runid=2c9cf7bc05858273f10e7d7ec552fc0bd742dc3e
CCCTACGGGAGGTAGCAGTGGAGGATGTACAATGGGAAACCCTGATGCTGCTGGGCGTGACGCCGACCAGTTATTGAAAGGTTTTCGGATCGTAGCGTATCTTTGGAAGATAATGACGGTACCACCCAAAAGGAGGAAATACGGCTGTTGTTTGAAATTACTTAAGCAGACGGTAATACGTGGCGAGCGTTATCCGGATTTACGGGCGTAAAAAGGGGCGTGGACGGATGGGTGGTGGGATGTGAAATACGAGTAACTTGGGTGCTGCATTCCAAACTGGTTATCTCAGTGCAGGAGAGGGAGAATTAAAATTCTAGTGTAGCGGTGAAATGCGTAGTTAGGAAGAACACCGGTGGCGAGGCGACTCTCTGGACTGTAACTGACGCTGAAGGCTCGAAAGCGTGGGGATGGATGGAATACCCTGGTAGTCCACGCCGTAAACGATGAATACCCAGGTGTGGGGTTTCAACACCCTCCCGTGCCGCCATAACATTAAGTATTCCGCCTGGGGAGTACGGTCGCAAGATTAAAACTCAAAGGAATTGACGGGACACAAGTAGCGGAGCATGTGGTTTTAATTCGGATAGCTGCCGGAAGGACGCCTTACCTACACTTACGATGCCTTGCATTACTCTTAATCGAAATCCTTCGGGGACAAAGGTGACAGGTGGTGCATGGTTGTCGACTCGTGTCGTGAGATGTTGGGTTAAGTCCCATAGCAGAGGCACCAGCCCACTTAATCGTTATGTTGTGCCATTAAGTTGAGGACTCTGTGAGACTGCCTGGGTTGGCAACCAGGGGAGGAAGGTGGGGATGACGTCAAATCATCATGCCTATGTATTGGGCTACACGTGCTGGTGGCTGGTGCAGAGATGCATTACCGCGGTGTGGGGCCAAACTTTAAAACCAGTCTCAGTTCGGTTGTAGGCGACATGAAGCTGGGTTACTAGTAATCGCGAGATCAAGAATATCTGGCGGTGAATACGTTCCCAGGTCTTATACACCGCCGTCACACCGCGAAGTTAAATGCCGAAGTCCGTGAGCTAACCGCAAAGGAGGTGGCGGCCGAAGGTAGAGATTAGCGATTAGAGATGGTAACA
+
+/*(+2'40-+1./.0-,200('&%(#%#&(3/*)(%%$(+)'*+*))+))*++&'%$%%&%&$$$&'%&(&#%$$(*(,./4/3-2:661))%''%&&,-098+,''',..2.-,//50++(&)/,,5.()()(%(,+&()'&%&'*%#'*('%%&('%&##),'('%&%&&#++))$&$$&&'()*31:10//..+29)(*,0/+%'',/-)(-)'&'&*'%%)-)/('$*(.*+274542.3;/./3)&$'&%$$$+11369756-.01,4:1002107,*(&''++-3/3)()%.,*('%%)'*0.)()(&-/2332/,4.+'+1,++01.))%%%/0250002148)33.5.*)',*)-,,//*)/6/43.-.4/-.01.,-(()*-658//42+,.1322*()*('&&%&+,.3<:23(7)**--+./375741-+++.*+%&$%%%&,*+*-+03,1;941/1149,,/0,-978:78:(,%%&'((200224579,.5,&))&%'))1,02124/2)')*,:9:3604:.&'*&-)((2+(%##$&,1&+&,/11&(*451./1399(4.2,'(%%$&$%$$&(*.(&*+''')+*/)+/+++&$&%&%%%&%(+)'()73:...,./4046)&((%+2,59+087-68;+-,*,67.,/123.,--.+001--4.%+(/14333*0+,&,0-6--2-,,'%%(*1'$%&(**+('(-()(+*/4-$(),(0,./6;,,)('%&%+822917-32-,/41301--&,,.034,79259500*('&),5./,+('/,-0+0.)597*2667579:;91128967*1*'&/(*$)&(*0./..&))*('%&$-,-*,/0-%0(()+*+*((*&%././-/)'%-*%$)'/51-27.2;<54;777/.)&(,+*)**2,*('$$$#$$%)-,+-2)1,01.0'&%()**+,.-%%(..&,*/65(.-&&$%*()*+2.-/--.0/))256/-*')(**.3/5+'+-+-)-+$$&'''*+$%%$$(''('&--31553--/.,//-022(2+*'(%&,),412.++-,,+-+,(&%(*3.+7,)*''%%&$%&((-
@61b9115a-6c8e-41af-a3ba-e73b4c280175 ch=194 read=108352 start_time=2019-12-13T16:13:28Z barcode=BC01 runid=2c9cf7bc05858273f10e7d7ec552fc0bd742dc3e
CCGGTTACCTTGTTGCGACTTCACCCCAGTCATGAATCACAAAGTGAAAGGTAAGCGCCACTCCCGAAGGTTAAGCTACCTACTTCTTTTTTTGCAACCCACTCCATGGTGTGACGGGCGGTGTGTGCAAGGCCGGGAACGTATTCACCGTGGCATTCTGATGATCCACGATTACTAGCGATTCCGACTTCATGGAGTCGAGTTGCGGGCTTCAATCGGACTACGACGCGCTATGAGGTCCGCTTGCTCTCGCGAGGTGCTTCTCTTTGTATGCGCCATTTGTAGCTGTGTAGCCCTGGTCGTGGGGCCATATTGACTTGACGTCATCCCCACCTTCCTCAGTTTATCACTGGCAGTCTCCTTTGAGTTCCCGGCCGGACCGCTGGCAACAAAGGATAAGGTTGCGCTCGTTGCGGGACAACCCAACATTTCGCGACTGACGGCAACCATGCAGCACCTGTCTCACGGTTCCCGAAGGCACATTCTCATCTCTGGAAACTTCCGTGGATGTCAAGACCAGGTAAGGGTTTCTTCGCGTTGCATCGAATTAAACGCATGCTCCACCGCTTGTGCGGAGCCCCATCAATTCATTTGAGTTTTAACCTTGCGGCCCATTATTACTCCCCAGGCGGTCGACTTAACGCGTTAGCTCCGGAAGCCCGCCTCGGGCACAACCTCCAAGTCGACATCGTTTACGGCGTGGACTACCGAGATTATCAATCCTGTTTGCTCCCCACGCTTTCGCACCTGAGCGTCAGTCTTCGTCCAGGGGCCGCCTTCGCCACCGGTATTCCTCAGATCTCTACGCATTTCACCGCTACACCTGAATTCCTGCCCCCCCTCTACGAGACTCAAGCTTGCCGGTATCAGATACGGTTCCAGGTTGAGCCCGGTTCATCTGACTTAACAAACCGCCTGCGTGCGCTTTACGCCCAGTAATTCCGATTAACGCTTGCACCCTCCGTATTACCGCGGCTGCTGGCACGGGTTAGCCGGTGCTTCTTCTGCGGTAGCGTCAACCGAGCAAAGGTATTAACTTCCTCCCCGCTGAAAGTGCTTTACAACCCGAAGGCCTTCTTCATACGCGGCATGGCTGCATCAGGCTTGCGCCCATTGTTGCAATATTCCCCACTGCTGCCTCCGTAGGAG
+
634508/0141.39%/.+01753:8:1*0457764954376:444434,,,*1)()-3<11.1)))+/.6289502210-,+03959256;73+-/71<8,-//4(*/22454--,+*-+65,,)+%.-7+313*98785*20.9--.50.3/--3;401)3/529-)+*+-8.11445436:1$&%*//96871*,-2002/7)/&+'+.+,//-0/71311114612))/-/3523-5*)*/.*,./16++))-()()/,2)+/;2+.014:89;466)+('&--,1%%'(-;2/1;;7-3)+163;62*+)('*2-./;6467/<64+,.4::5947,.099./09::2;2-187681290--1781:1,2/5.5*2--.65<51322:)0+)(+&')+.*+%&+*639121;8610+,''-17.6:))&&(,-12142.62126,+%'('*+40,**(,**-+5623')),,(*),.14;8899993523/+0+(-403-//:73,-,,.,49;05.,14*3.25(%%').0052*.+-1412223:0.(,-,,,,3-,1/.++)*(*+(($)213/).4-9240+.420++6::+342+4+*+1++,%&2,+4,+-.8:6))/32-/0033.2322//1,4..-6611)-%%$%,.*.77-).))'.-4/6.3)2-24833445623:6*+'0..08;976+5*((+.04375-('26,06;.01.567*,*))4:9,2427<67101898-4343:6692)'/9;,430746<757:/-5&3156;:125&+%--31/+00746<36068,16235361/,1201&(%1266971..-*,.0...,//.-+2/-14.0--/0&/.0&51:/+-)'0/7/-,3370,1*0+0,-10/.2/514/200527;765652.-,46/(/)2/)'013/8:07213/'//00820024;4/08+1/31/7:4412.02408+*%+&/2.://09)6-+,5.69<99:92/)*+4-())-&')+356<--00127+,&(,)/,-504),51193*+',1+-+-/-87,+0//05<:<::<;972313391/./20048778'01/07/1,17-,17/),,006223079;2234/.,+-+,7232,20()
@68c04564-5733-4aae-96c6-218ba4e61782 ch=98 read=180465 start_time=2019-12-13T16:13:35Z barcode=BC01 runid=2c9cf7bc05858273f10e7d7ec552fc0bd742dc3e
CACAGGAGGCGGTGGGAATATTGCACAATAGAAGCTGGTGCAGCAACGCCGCGTGAGTGATAGAAGGTTTTGGATCGTAAACCGTCTTTGGGAAGATAATGGCCGAGGGCGCGATACGGCTAACTACATGCCAGCCGCGGTAATACGTAGGTGGCAGGCGTATCGGATTTACTGGGCATGTAAAGGGCGTAGGCGGATGATTGAAGTGGGATGTATTGAAATGCCCAGGCTCAACTTGGGTGCTGCATTGACTGGTTATCTAGGAAGAGTGCAGGAGGGAAGTGAGATTCCCTAGTGCTTAGCGGTGAAATTGCATGCGAGATTGGGAGGGCACAGTGGCGAAGGCGACTCTCTGGACTGTAACTGACGCTGAGGGCTCCAAAGCGTAGGAGCAAACAGGATTAAGATACCCTGGTGGCAATTACGCCGTAAACGATGATACTAGGTGTGGGGGGGTTTCCAGCACCTCCGTGCCGCCACTTTAGCATTAAGTATTCCGCCTGGGAATTTTTGATTAAGGTTGGCTCAAAGGAATTGACGGGACCCTTTGGTACGGAGCATGTGGTTTAATTCAGAGCAACGCGAAGAACCTTACCTATGAGCATCCTTGCGACATAATCAGGAAATCCCAGCCGAGACCTGCAAGGTGGCCAGGTGGTGCATAGTTTAATCGTCGAAGCTCGTGTCGGTAGGATGTTGGGTTAAGTCCATGACCTATCATTAGACACCACCATTGATTTAGGGGCTCTTGGGGCCTGCCTGGAGTTGCTCCAGGAGGAAGGTGGGGATGACGTCGTCCTCAATGCCCCTTAATGTGAACTCACACGTACTGCAATGGCTGGGTACAGAGAGATGCAATACCGTGAGGTGGAGCCGACTTCGCAAAACCAATTCTGATTCTGGTTAGGCTGAAACTCGCCTACATAAAGGCTGGAGTGCAGTAATCGCGAATCGGGAATGTCTGAGTGAATACGTTCCGGTCACCGCTGCGTATTCACCTTGAGTTGTAAATGCAAAGTCCGTAAGGCTAACCGCAAAGGGTAGCGGCGGTAAAGGAGTCAGACGATTAGAGGTGGA
+
)&)(57101-&+$&(*-*,(2+**&&&')$''''&&&)/),+((*-*),3).*(%%*++--&&,&.,/1(%'),./'0(**%&()-330*1-(*),.1--*)+&&&**%%&%&%$$'&-+/5534.1))%&%%&22+0*/+--,*.-40,/.-7/''//)'$',&)&3.+*-.484/')$$)-1'1.//474121;64.-,/'%'%&'-+))%($%$%,4.,.2-($/41//)(&$#)(((%$&$%$%#$''(38594331*&''%%'(-,1/1-)&)''%%'%%%(0+&''%'))('($$&&,,*))+%)$$&%)&%('*%*'//&(('%&%%$))+4/()*--449921/.03:7662459622//,-./)*+**(+%')'%&(/'+('&,,.2/4*0*/-/')+0/1;3...)%))'&&%#&%'($)'.4*)%%'&&%'%(+,,(0%',&'**,3*-+),,+03+0%$$$&&'+/%')-+$)'%&%,+&)'/22*%(''%*((*)/12,)''))+(&**'%'+.08-,.''-(,''(3+)/0*'*%$%$#$('')++-**(/-74464:40+-(--21-,,.2*+13.4+++*%&%%%+/*.-''%#''&-)'(,)-%-('*-+2/($&)%&&)&(%%%'&&('&''(&&)+)+/./033%,04*,,.//01&'&&+02/224/)'&%,/45/4.(10.4)'()/,$$#%'&&'0/$1(%&%%(*+)-1*4++*.4'$&+)&%&$$#*296/0./092/-%&,+')(0((/.+.**,++,'-52,-336554533$)(0')%/--)))*%('$%%'*)%%(&')/,0/*..2..0,+)($(#%&''''))0,*+))'0614/,,,,/6.&')',)(,%$%(.3./74'.)&**)/1*)0)-)$(/-.+/+,+.4033/-,,-))'&)+,*-&'')*$'(*$()$%''114',))(('*&'%&().,8447/4++$%&%&#%%%&(&,+.&(%%$'&**))++,,$'*(($)$&'',-/(/(*)-.+-'1-&,(4))(%$$'%%%%&-))0()*$&(+))&,'$.($*#+&$%(%
@b1fb0965-cfcc-4989-bed2-41030a7a95cf ch=3 read=57456 start_time=2019-12-13T16:13:33Z barcode=BC01 runid=2c9cf7bc05858273f10e7d7ec552fc0bd742dc3e
CCGGTTACCTTGTTACGACTTCACCCCAATCGCTGACCTACCTTCGGCCGCTGCCTCCTTGCAGTTAGCTCTCACGGTTCGGGTATTGCCAGCTCTCTCATGTGACGGGCGGTGTGTGCAAGACCGGAGACGTATTCACCGCGACATTCTGATTCATGATTACTAGTAACTCCAGCTTCATGTAGGCGAGTTTCAGCCACCACAATCGAACTGAGACTAGTTTTAAGTTTGGCTCCACCTCGCAGTGTACTCTGTACCAGCCATTTGTAGCACGTGTACAGCCCTACATAGGGGGCATGATGGTTTGACGTCGCCCCGCCTTCCTCCTGGATTAGCAGGCAGTCTCGCTAGAGTCCTCAACTTAATGGTAGTAACTAACGCGACAAGGGTTGCGCGCTCGTTGCGGAAGCAACCAACATCTCACGACACGAACTGACGACAACCATGCACCACCTGTCACCTTGACCGAAGATTTCCTCGATTAAGAGTAATGCAGGGATGTCAGAGTGTAGGTAAGGTTCGTTGCCCGGAATTAAACCACATGCTCCGCTTGCTTGTGCGGGTCCCCGTGAATTCCTTTGAGTTTTAATCTTGCGATACGTACTCCCCAGGCGGAATACTAATGGTAGCGGCGCAGGTGTTGAAACCCACCTAGGTATTCATCGTTTACGGCGTGGACTGCACCAGGAATTATCTAATCCTGTTTGCTCCCCACGCTTTCAGGCCTCAGCGTCAGTTACAGTCCAGAGTCGCCTTCGCCACTGGTGTTCTTCCTATCTCTCGCATTTCACCGCTACACTAAGTTCCACTCCTCTCACTGCACTCTAGATAACCAGTTTGGATACAGCGCAAGTTGAACCCGGGTATTTCACATCCCTTAATCATCCGCCTACGCTCCTTTACGCTGATAAGTCGGATAACGCTCGCCACCTACGTATTACCGCGCGGCTGGCACGTAGTTAGCCGTGGCTTCCTCCTTGAATTTACCGTCATTTATCTTCCCAAAGACGAGCACGATCCGAAAACCTTCATCACTCACGCGGCGTTGCTGCATCAGGTTTCCCCATTGTGCAATATTCCCCTGCGCACTCCGTGGG
+
7'*+15/11/4+1+&)*%-/8182;:---**%&)*'24-15;68/',,-,./+05/1,0/,.-7/9-++.+('(+')(,*)443316.18/%.**+*)0%+*%).42662-3**(',$+(./267*)$*)/,/-6:52490221646:78747;3%',,/,))*+**/0/-5-+((())*,-,-0323,1)9/+%$%%%'('+*5-0))0-,*'),10%32:8/,.,1;704./2(%).,-$/%,+((%(&'/*+++40-19299)+,+*)'+++.(''$)1.&$$''+.*396*)),))+*308*+-0/44(,35(&+2184120//.4'+%*+20167,,-.-7((+,*1232765/*(&%8'*452**-+/(+23.+)+.21&((/.4(('**.,.,+5+-(+*-$(*),**-8,,*))').0622)*(%*)*,.+.-,07./),-483,*&%'+%*%())*-/)*%''/8:-,,/-104-4()'%'(%).1'36-7266/''&(,,(*&)&('2/;.-.0*+%%,(+(*./85991/00//.+0$$%$$$$$*+,.+.)).68-)+$'%+,2)+)%%%*2:<,300+*)'%%&%&(&*).02660)279373:-+)&&('($$#%$*)'%(#++(+22+-+&)*)%-,.*(*+56<<;:9/265'/)0-/07:54/&*%+-.+*(%%0.0045:673100;3+.20:;3+0/,4<.,$''2850.///49-181+1+,*2'''')')*2,397).)&((.0606874,7,)*+**'%)(,6.:232893//&/-.2.(%*4-3,,.00+,*-$*+,/'0/.-%*../&280636,.+-3.-%,+&('-)/0-1(70+*2/.--7++***);1)'+5/88577779:00.)(*/-+4,),'&((*0,($',)4,,,&($$)+9:/-4*%*-,2.0.,14(+*),-,-3**$+)./75/-,4.894/.2-100.&%$%&,,/+&.7142)6-)(43720'(*/*'+)&%)'&),.240.07802215./.-+...%((*.6114/.)&&&%(3%.109/166/(/0./3647444-222/%%(&'$'(23**&((
@42f56259-153d-4e3f-ae65-34fe9a788fe7 ch=197 read=90958 start_time=2019-12-13T16:13:31Z barcode=BC01 runid=2c9cf7bc05858273f10e7d7ec552fc0bd742dc3e
CTCCTGGGAGGCAGCAGTGGGAATGTGCACAATGGGCGCAAGCCTGATACGTATGCCGCCTTCGGGTTAAAGTACTCGGAGGAAGGGTAAAGTTGCTTTGCTCTCGTGACGTTCCGCAGAAAAAACAACTCTCCATGCCAGCAGCCACCGCCAGTACACGGAGAAGTGCACCAGCGTTAATCAGTACTGGGCGTAAAGCGCACGCAGGCGGTTTGTTAAGTCAGATGTGAAATCCCCAGCGGGCTCAACACAGAACTGCATCACAGTACTGGCAACTTGGCTCGTAGAGGGTGAAATTCCGGAATTGGCCAGCGGTGAAATGCGTGATCTGGAGGTACCGACGCCCGGACGAAGACGACGCTCAGGTGCAGCGATGAGGGAGCAAGCAGGTTAGATACCCTGGTAGTCCACGCCGTAAACGATGTCGACTTGGAGGTTGTGCCCAGGCGTGGCTTCCGGGCACGCGTTAGATCGCCTGGAAGTACGGCCACGTTAAAAATAAATAATTGACGGGGGGCCGCACAAGCGGTGGAGCATGTGGTTTAATTCGATGCAACGCGAAGAACCACCTGATGCTTGACATCACGGGATTTCCAGAGATGAGAATGGCATTGCCTTCGGAACCGTGAGACGAGTGCTACGCATGGCGCTGTGTCGTCGGCGCTCGTTGTGAAAGTGTTGGGTTAAGTCCGCGAGCGCCCTTATCCTTTGTTGCCAGCGCTTGTCCGGCCAGAACTCAAGGAGACTGCCGGTAAACTTCGGAGGGAAGAAGGTGGGAATGACGTCAAGTCATCATGGCCGATGACTACACGTGCTACAATGGCGCATACAAAGAGAAAGCGACACCTCACTTGCCAGACGCGGACCTCATAAAGTGCGTCGTAGTCGTTGGAGTCGCTCGACTCCGCTGTGAAGTCGGAATCGCTGGTAATCTCGTGGATCAAAATGCCACGGTGAATACGTTCAGACGCTTGTACACCGCCCGTCACACCATGGAGTGGGTTGCAAAGTAGGTAACAACCTCGGGAGGGGCGCTTACCGCTTTGTGATTCACTTAGCTGGGGTGAAGTCGTAACAAGGTAACCGGAAGATAAACGACGAGTAGTAGGTTTAACACAAAGACACCGACAACTTTCTTCAATAACCAATACGTAACCGTA
+
.-21()0)%+)0-.1)3314-+-,%2**)-,1.0884)437-493001/.&%()-(%%&%%%&&+)0,02.++)'%'+*+1-+)-)'$+0,'-)$&((''-.-))'-(')')**0&*))0141/(*'+(((*--%''.0'--,&-4'*)%('$$(%%%)+/.+'&./**')'*(,++7.:,1'''-/213*,-./9.././)-+-(21/...4'%*)/*203++00*+-197/503+&(&'++348442,.//1883111++%&$'(*+.20-+($&%$#&(--03)$./('%.0)05-+)*$#(%%&-/-0/-+&(&+/+0466/0332/+(&$)+3,,&&%(((+857.--&)((*-,576'*-*('('()&)+)11-()*-,%*'+).+(*6045:4007-2*,3845023/25;9/.)('((/0,,-/./2/./,/',,(&+)),/04120/')'%('(&%(+11../.(28775*/).-/-.1+$&'116:4*&$'*'%&*(.+46*+376+:3+.1327.3+844/,.),-(*,/579552/)**/0004433325+.**(&)6,+',$$-(01394401)4*%&'&&(&&'''+-0.0304(&$,&'491,)'',,1.-.20-,+&&'++/2%-'*&'*/)''(+-+*+-,*%&&&''%&*,*.0+0*')',7/96//.+)*-.&)'(7865:8).21-*+))..7..-*'&%&''(1+2-+,,*.'2*--5+,))(.14.7/...791,()&&)+--(+*())-0.,1,*)&)$--*-05/3559:+'$$((')(('%$$&&(-.0574/6..19111567099/(('++))()+((-300(-)('&*'(((()1*))$&1,-040,31102104044-)(/+(%')--43534375800/./2.2,,,-84644,+)&(&+4+*&'&+3100/497+*)+'%)(%'+/30345698%-)1)&'$$&')),1,2740+)+--/01214**+.4,/,+..3-)**4.-2,+,+*%',)2*'+010,*,+-,/.)+.*-,045964*(),-..,,,.+)&*)')*&&&%%-,).015575200-//)'$'*)*(%)*(,-**&)3,-3122(*('(,-/))503-*+51,,.*(-)/),'.-.+-*%+*$$$#%
@94d4d0dd-fe24-474b-9923-260e5a31b62d ch=138 read=123453 start_time=2019-12-13T16:13:31Z barcode=BC01 runid=2c9cf7bc05858273f10e7d7ec552fc0bd742dc3e
CTCCTGGGAGGCAGCAGTGGGAATATTGCGTGGGCGCAAGCCTGATGCAGCCATGCCGCGTGTATGAAGGCCTTCGGGTTGTAAAGTACTTTCAGCGGGGAGGAAGGGGTAAAAGTTAATACCTTTGCTCATTGACGTTACCCGCAGAGCTTCCGTCGCTCCCGTGCCAGCAGCCGCGGTAATACGGAGGGGTGCAAGCGTTAATCAGGTTACTGGGCGTAAAGCGCACGCAGGCGGTTTGTTAAGTCCAGATGTGAAATCCCGGGCTCCAACCTGGGAACTGCATCTGATACTGGCAAGCTTGGGAAGTCTCGTAAGGGGTAGAATTCCAGGTGTAGCGGTGAAATGCGTAGAAGTCTGGAGAAATTACCGGTGGCGAAGCGGCCCCTGGACGAACTGACGCTCAGGTGCGGCGTGGGGAGCAAACAGGATTAAGATACCCTGGTAGTCCACGCCGTAAACGATGTCGACTTGGAGGTTGTGCCGCTTGAGGCGTGGCTTCCGGAACTAACGCGTTAAGTCGACCGCCTGGGAGTACGGCCGCGGGTTAAAACTCAAATGAATTGACGGGGGCCGCACAAACTGGTGGAGCATGTAATTCGATGCAACGCGAAGAACCTTGCCTGGTCTTGACATCCAGGAAGTTTTCAGAGATGAGAATGTGCCTTCCGGGAACCGTGAGACAGGTGCTGCATGGCTGTCGTCAGCTCGTGTTGTGAAATGTTGGGTTAAGTCCGCAACGAGCTGGCCCTTATCGCTGTTGCCAGCGGTCGGCCCAGGAACTCAAAGGAGACTGCCAGTGATAAACTGGAGGTGGGGATGACGTCAAGTCGTAACTGGCCCTTACGACCAGGGCTACTACCACGATACAATGGCATACAAAACGCTGACCTCGCGAGAGCAAGCGGACCTCATAAAGTGCGTCGTAGTCGGATTGAGTCTGCAACTCTCGACTCCATGAAGTCGGAATCGCTAGTGGCCGTGGATCAGGATGCCACGGTGAATACGTTCCAGACGCCTTTTACACCGCCGTCACACCATGGAATTGGGTTGCAAAGAAGTAGAGTATGGCGCCTTCCGGGAGGAGCTTACCACTTTGTGATTCATGACTGGGGGTGAAATCGTAACAAGGTAACCGGAAGATAAGGACGACAGGCAAGTAGGTTAACACAAGGCACTTCGACAACTTTCTTCGCTTCCAGCAATACGTAACGCA
+
**//--.*(*2.0222694:6+55/0-*((+,52/-/2:.7;6112+,+%(.-1,20.--.1.&''*.*3/7364,2007122:2//,,022.'.//7;-)0,00-60+*091')+2,8,/0,.2,+23,)++)-22430490,.-.**))'*'&&%&&)+3+)5*,623/)./42/3-*3-.-65;-.51+,,257-11+9,:-2(-(,//24:<;978582--,.+../%&34..27:.,7,5++0*''*+*)$((*'+52,4433-)031:3744-1.0773441//11,.*)**.*''%(*+)**+/)+.0-(.58055'0*0/-++.90.+,,..31-*1.+165.'%'%'+-.620,*(&%((.0.:.6--'+*''(+/4/*/1:99+(3../015666)3+)%$%')+437;0+.//6(40/1(,**))-)(--*--2403443+--052788//0.01396525/*/(**.1/.+-*&%%$&$/*0.,%))**++-,10./5.-)'&,/12/235.8:89;,74-%)+*-*665.1'*/.1-:7/16744810,(+'((5(275+11)+.1.*&+#*&(,/,,.*0())105.--..;;:944,**),2/++'$)'&+3243677:825'%*.+4-/9;91(()++-,,*/,1)9-+%$%'(+4+1727*/54578032449976*()$$#$'2046*-0238974921/.-0,-/:/3416./,.31)+0-5,(1-')$')()+,-1/+,),.,),(--,()((1,6*).0132791;1..)**)((*.,-5...0:898:,,-)'+35+-7512/13//)+/)4''(,+/14(%%&)(*47/81-.+*(&%)&&(''(')+4-+)(),.&+,*&''&$*+06,6'0-1/-&/2:698<:9;8/&))240357543*.+/35'*&6),(*+.57756445/3--155424-%&'&(/51;89,-*(&-*()+()087964.9392.)%&(+*.,40.0,5+3,%.).''%%(('')+.525/)+,*,+,/(/,-+(+)15041.207+'-('&('&(*)'&%%#((',-).5.,,+')(&&'04(+'''%$(+18410...//997+))+*+'(%()()*+)((/:72/0*.(,,,).()*-/60-//./&*&/,1+4*-('***-*+(%%#%)))/--42-4:0&',-++/'.6/./;6,1'(#%#
@943b43b9-e1d0-4ade-a50b-272d6b4722e9 ch=194 read=108358 start_time=2019-12-13T16:13:36Z barcode=BC01 runid=2c9cf7bc05858273f10e7d7ec552fc0bd742dc3e
CCGGTTACCTGCCTTGTTGCGACTTCTACACCCCAATCATCAATCCCACCTTAGACAGCTCCTTCCTTGCGGTTAGGCCACCGGCTTCCGGGTGTTATCAACTCTCGTGGTGTGACGGGCGGTGTACCAAGGAGGAGAAGCCCGAGAACGTATTCACCGCGACATGCTGATTCGCGATTACTAGCGGTGATTCCAACTTCATGTAGTCGAGTTGCGGACTACAATCCAACTGAGAATGGTTTTATGGGTTTTGCTTCACCTCGCGGCTTCGCTTCCCTCTGCACCATCCATTGTAGCACGTGTGTAGCCAGGTCATAATAAGGGGCATGATGATTTGACGTCATCCCGCCTTCCTCCAACTTGTCACTGGCAGTCGCTAAGAGTCCCAGCTTAATGATGGTAACTAACGATAGGGTTGCGCGCTCGTTGCGGGACTTAACCCAGCTTGTATCTCACGACACGAGCTGACTGACGACAACCATGCACCACCTGTATCTCCTTATAGCTATCTCTCCATCTCTGGGCAACGCATGAGTAGCGTAATGTCAAGACCTGGTAAGGTTCTTCCGCGTTGCTTCGAATTAAACCATGCTCCACCGCTTGTGCGGGCCCGATCAATTCCTTTGGCAGGTTTCATTCTTGCAGACGTACTACTCAGGCGGGTACCTTATTGCGTTAACTGCAGCGGCACTGAACTTTGACATCCAACGCACTTAGTACTCATCGTTTACGGCGTGGACTACTAGATTATCTAATCCTGTATTATTGCTCCTTACGCTTTTTTCGGGACTGAGCGTCAGTTGCGGAAAGCCAGATCGTGCATAGCCTTCGCCACTGGTGGTGTTCCTCCACATATATCTACGCATTTCACCGCTACACATGGAGATTCCACGATCCTCTCCTGCACTCTAACAGCGGTTTTCTGCGCGAAAAAAAACTGGAAGTTAAGCTTTTGAGAATACCACAGACCCTTCCCTTGCTGCCGCCTATATATATATGCTCCCCTCTTTGCTTAATAATTCCGGATAACGCTTGCCACCTACGTATTACCGCGGCTACGGCGCGTGGTTAGCCGTGAAGCTCAATAAAATTGCCGTCACTCGGCTACCATTTCCTGTAGCCGCGTTTCTTCCCGCTATAACAGAAGTTTACAATCCGAAAACCTTCTTCCTTCACGCGGCGCGTTAGCGCTCAGGGTTTCCCCCATTGCCGAAAATTCCTACTGCTGCCTCCGTAGAAG
+
45-51:-('$#&0,4+0+%)**+08+(%((271*0/3852226.77+*+(,&'(1,&%+-8707.')*),8728/--22-/),**,-4(,-)-++3011-+++,/-)31422///3-3510)&')%-(1+',&'()&)'',-)+-.--,--46<535:05/..--3171/383/02136,-.)/./0-,/4660,(*,-2,0))&**/-..21-0'2(12220,,,**&)'%'&,203/3:;-010;6440*(*.:2-/74634/6/094/080491,-,(*&+/;;:,*/,(*,-,)/%'$'$&&(.,*-;6424,%&+(,0,(''''(',,73/)$&(++980:2())))*&&+'+&)0/.-../.23.*-..59945/+---,''$+,,0-++/1/5-++**/52.+)$&.1.2&)$%(+26529)-/881..0/-+)&%%&&%-,++,-,*+/05362+()#%$%'*+47598657672-+,.(+,()++--/1,02/0/444460.---3320/((++'&$$%%&$%$)&*&%&&/+4-.-:*5/21/-*%&()(0-;55:41/3-1.)+3:3.///.39-/-**-.-.2.0:-*2**)*&.0.48,*&(*3489655;;1&%%)-+38*%(,(/./2'&--'/(*)%$%'()11(+'*(**+**6)(**-,9-8751%/,',,)21130+/*/,.,../(1*-&)&$##&%('./3580./5+)*/:1009:34/+++',%(''(..172.1)&)&*('11(+/0)%%&)+,--:/9-5,;811+,*++,.2*,,0+,)+*)%%(6/33850.&')+*''$%&869;520-&'../029,/+--&&%&+,.32.,/13*5:/+-0,+04..++,.02*$'3-67-.-..3//.33/32,#''((,*/...24086++&%&##&',,)((+&'&.*&&'/*/*%('))&%)%-0,037)*)')21*++).(-,+,/023*-''%((***))'))11632--+-)%#%,&1+-22400+0-;:8;85.7.-76002+*,+,-6/+7:1/11('&(&'%$&%(&().,-17(/(**$(.,,2+18.'+,'4756-)'*(**++03;36::20,-,--3026-/9802.5,(#$+&'/.0'%*'(04-)*(0./,,/9:2215(+)++1(/)&)'(-*'(**+2%%(%%(('*/.1;-.:97/()0+,3)+.+*/-*%$$)',,+(*&%..+84))''
@45b7cacb-7fb7-46d4-850c-533d3fd6a00d ch=123 read=183439 start_time=2019-12-13T16:13:50Z barcode=BC01 runid=2c9cf7bc05858273f10e7d7ec552fc0bd742dc3e
CTCCACGGGGAGGCAGCAGTGAGGGAATATTGCACAATGGGCGGCGCAAGCCTGATGCAGCCATGCGCGTGTGAAGAAGGCCTTCGGGTTGTAAAGTACTTTCAGCGGGGAGGAAGGGGTAAAGTTAATACCTGCTCATTGACGTTACCGCAAGCACCGGCTAACTCCGTGCCAGCAGCCGCGATAATACGGAGGGTGCAAGCGTTAATCGGAATTACTGGGCGTAAAGCGCACGCGGACGGTTTGTTAAGTCAGATGTGAAATCCCCGGGCTCAACCACAGGAACTGCATCTGATACTGGCAACTTAGTCTCGTAGAGGGTAGAATTCCAGGTGTAGCGGTGAAATGCGTAGAGATCTGGAGGAATACCACCGGTGGCGAAGGCGGCCCCTGGACAGACTGACGCTCGGTGTGCAGCGTGGGGAGCAAACGGGATTAGATACCCTGGTGGTCACGCCGTAAACGATGTCGACGGAGGTTGTGCCCTTGAGGCGTGGCTTCCGGAGCTAACGCGTTAAGTCGACCGCCTGGGAAGTACGGCCTGGGACAAAACCCAAATGAATTGACGGGGGGCCCGCACAAGCGGTGGAGCATGTGGTTTAATTCGATGCGAAGAACCTTACCTGGTCTTGACATCCACAGAAGTTTTCCAGAGATGAGAATGTGCCTTCGGGAACCGTGAGACAGATTGCTGCATGGCTGTCGTCAGCTCGTGTTGTGAAATGTTGGGTTAAGTCCGCAACGAGCGCAACCCTTATCCTTTGTTGCCAGCGGTCCGGCCGGGAACTCAAAGGAGACTGCCAGTGATAAACTGGAGGAAGGTGGGATGACGTCAAGTCATCATAGCCCCTTACGACCAGGGCTGCACGTGCTACAATGGCGCATACAAGAGAAGCGACCTCGCGAGAGCAAGCGGACCTCATAAAGTGCGTCGTAGTCCGGTTGGAGTCTGCAACTCTCGACTCCGTGAAGGAATCGCTAGTAATCGTGGATCAGAATGCCACGGTGAATACGTTCCGGGCCTTGTACACACCGCCCGTCACACCATGAAGTGGGTTACGCAAAAAGTAGGTAAGCAACCTTCGGGGTAACACCGCTGTGATTCATGACTGGGGTGAAGTCATAACAAAGGTAACCGG
+
(---,.,383,.7.,...)5+%*12+35.00**)+3945:94+((+,07*6744*+%&%$$%')-*(*-032013*.,.-264:3*-/18,018*()++.973--/-79(&++)2+4/+'-48+,9493,-&)'225(2'&%52/9.29*'+)%'56:+,/./11210./0191133.47).**.+'%(,/1/./,43340,-.1:2925+4--0/-04;<7:61354+.1-+,*),*)+.107+*-503/36/013,2+.86*052*,0-0295863%%%)*,.-2888886////0908+/,&(*')/029784,(,.-./,,1,/,+)8891-+,,1:80-7.*,89:-,,++466:.,70+:746-(0+16-4..,06*5.&/3:4/+3.')%&0./01/1222(0()),,,---;9993'(*.9)6%01)1/-,//(18++/-,02.0*,-386775)-+,.*,,)'()2*/119,0/64(/0-/1656479/.3.*4/-,.+,832..4274018356;66522/+*(&)*506-+$'*.%%,77-,2,03431/1-2,,011777/.2*()*+6:787;::0,//574/237;9,:098/11(0/-,*,0-140/141/,33373225549332-0/-1;81/')+&%&'(*'(.0+8+088:91,5*.-422.0./0$+%*%$(004455;:9899687,---/33508/.-36/-.11099/;/8/324+--*8./0225/3/5,*+*',()0*+//-2:6887;943/1,(025-./243:(0*,-.0416:)10-.24;48870,2*2*4-,24-,:89;:;;711458;934.0555).+)($'9.894432&+()'()+96:9;969101117782--)+*')6567781/.**)((-))5470/2/3474<9+,798885678/;'+)..-*')+*()),+**-+-166689/10(%'&.,45,,,$'')(+-779875643/839:0./07766;979-1/3)+797150/03/--*0886;54498868;68,&)((05209(+,1+67/+%-'+4-,3&)*&)(003(4.&&'&((*4')&&)44694/22045462+,,+),(%$&(.0/4)+-./:9968
@ca0960dd-8530-4fc2-b67a-2590e7b69db9 ch=94 read=203656 start_time=2019-12-13T16:13:49Z barcode=BC01 runid=2c9cf7bc05858273f10e7d7ec552fc0bd742dc3e
CCGGTTGCCTTTGGTGACTTGCTGATCATGAATCACAAGTGGTGGCGCCTCCCGAAGGTTAAACTACCTACTTCTTTGCAACCCACTCCCATGGTGTGACGGGCGGTGTGTACAAGGCCCAGGAACTTGTCTTCACCGTGGCATTCCTGATCCACGATTACTAGCGATTCCGACTTCATGGAGTCGAGTTGCGAACTCCAATCGGACTACGACGCACTATGGTCGCGCTCTCGCGAGGTCTTCTCTTTGTATGCGCCATTTGGCAGCACGTGTTAGCCCTGGTCGTAAGGGCCGTGATGACTTGACGTCATCACCTTCCTCCAGTTTATCACTGGCAGTCTCCTTTGAGTTCCCGGCCGGACCGCTGGCAACAAGGATAAGGGTTGCCGCTCGTTGCCGGGACTTAACCCAACATTTCACAACACGAGCTGACGACAGCCATGCAGCACCTGTCTCACGGTTCCCGAAGGCGCATTCTCATCTCGAAAACTTCCGTGGATGTCAGACCAGGTAGGTTGTACAACGTTGCATCGGAATTAAACCACATGCTCCACCGCTTGTACGGGCCCCGTCAATTCATTTGAGTTTAACCTTGCGGCCGTACTCTCCCCAGGCGGTCGACTTAACGCGTTAACCGATACGCCTCAAAGGGCACAACCTCAATCGTTTGCGGTTCAGAATTATCTAATCCTGTTTGGCTCCCCACGCTTTCGCGAGCGTCAGTCTTCGTCAGGGCCGCCTTCGCCACCAGTATTCTCGGTCTACTACGCATTTCACCGCTACTAGATTTCACCCCTCTACGAGACTCAAGCTTGCCAGTATCCAGATGCAGTTCCCAGGTTGAGCCCAGGATTTCACATCTGACTTAACAAACCGCCTGCGTGCGCTTGCCAGTAATTCCGTTAACGCTTGCACCCTCCGTATTACCGCGGCTGCTGGCGCAGGTTAGCCGGTGCTTCTTCTGCGGGTAACGATCAATGAGCAAAGATTAACTTTACTCGCTGCTCCCCGCTGAAGTAGCACAACCCGGAAGATTGCTTCTTCATACACGCGGCATGGCTGCGCCCATTGTTACAATATTCCCCTGCTGCTCCCACG
+
&'(-.+)*$%&%(&&(%&()(+--+/6//138650523*,/4-)*)')(+.2-)3706-:/0',-0187001;12;7/17609,'()7:1)21136543439984822424134./410-%051-*('%&%&'%$*'()3;545<2+*..661)+*,-1-+($(*//7;4-.4220/..01,+,.,)0/3/3&&526/.0/16/:496303/3//-,,+./+)+%'%(*.0,$$'&*((++//864:8)-*0-/029357,%+)*&'%(',*0$%&,/1-0898.7))05754.*)&*)*())+,8777003*.22;04-1,-.:<:1229:/:.,(./.01*)-+/',.6491,.,*,/2;41113;826211)7,/2/+-2,9,/**/5:638-0*4781'&#-)/40./1339.-,-542,--05977666-4-(+.-0271,.-.3()**+//14;:<9</,0//++%()04//53530,))+2/,70::469978662'),63&'/+'+))*'(%&&#*+-0---40+)*(,)86**&%&&'%))/2+-.*,1//0076605:5+',-06497-,42,,+*;;1:271823,521,6..//-68:*-090/80358/8/:/:6825)(%'&**(('$*.-.21*,64-./2:371-++*)1/5+$%%&&-,+)&&,*..3212/2552942&((+-56+)0,/2;:/),((-.3666788;<;806+18238+/261169:426&/0/0;524(-)**&'(+65885<94/69*),)))//04/'&&*'()'(&'(%&*,-8967).1/.6-)*+*+0)&%+,,3054708/).-3-*$+.1*%-0..;:.,//15221.0-1./46417(**(),-11/.*,&'*+%),.022/)-501,**,*.,,)0/,*-6&/),:039828111;;9860+0,260+*)0,230--.50885),20,4-69-+'+*/(('('0/0&(&*'--+.70,,-/()+%&&+3/+,0+*-(%*(,+-,/)54)*(+(&'%'').308<85524-1.1),-786:5+()'(02(-,$*(%%'0*+,0740,,-2745286)&))
@621d6b1c-508d-4d94-9c02-149a40ab74c6 ch=70 read=135697 start_time=2019-12-13T16:13:44Z barcode=BC01 runid=2c9cf7bc05858273f10e7d7ec552fc0bd742dc3e
TTCGGTAAAGCGCTACGTTTCAGTTACGTATTGCTGGTTGCGAAGTTCGGTGTCTTTGGTATTCTTCTGCCTGTCGCTCCTGTCACCGGTTGCACTTGTTACGACTTTACTTTGATCATGAATCCTGCAAAGTGGTGACGCCCTCCGAAGGTTAAGCTACCTACTTCTTTTGCAACCCACTCCATGGTGTGACGGGCGGTGTGTGGCCCGGGAACGTATTCACCGTGGCATTCTGACCCACGATTACTAGCGATTCCGACTTCATGGAGTCGAGTTGCGGGCTCAATCAGACTACGACGCTTTTGTGGGGTCGCTTGCTCTGGGGTCAACCTCTTTGTAATGCGCCATTGTAGCACGTGTGTAGCCCTGGTCATGGGGCCATGATGACGATATTACCTTCCTCCGTTTATCATAGCAGTCTCAGCGCTGAGTTTCAGCCGGACCGCTGGCAACAAAGGATAAGGGTTACTGGCGTTGCGGGACGGCCAATTTCCACAACACGAGCTGACGACAGCCAGCCAGCACTATGCCACAGTTCCGAAGGCACCAATCCATCTCTGGAAAGTTCTGTGGATGTCAAGACCGGGTAAGTTCTTCGCGTTGCGAAGATTAAACTGCTCCACCGCTTGTGCGGGCCCCGTCGAATTCATTTTGGTTTTAACCTTGCGGCCCGTACTCCCCGGGTCGACTTAACACTTTAGCTCCGGAAGCCACGCCTCAAGGGCACAACCTCAAGTCGACATCGTTTTACGGCGTGGACTACCAGGGTATCTAATCCTGTTTGCTCCCCACGCTTTCGCACCTGAGCGTCAGTCTTCGTCCAGGGGCCGCCTTCGCTGGAGGTATTCCTCAGATCTCTACGCATTTCACCTGGAGATTCTACCCCCTCTACGAGACTCAAGCTTGCCAGTATCAGATGCAGTTCCCAGGTTGAGCCCGAAGTTTTCATCGACAACAAACCGCCTGCGTGCGCTTTTACGCCCAGTAATTCCGGTTGGCATTGCACCCTCCGTATTACCGGCTGCTTTGGCACGGGTTAGCCGGTGCTTCTTCTGCGGGTAACGTCAATGAGCAAGGTATTAACTGCTCCCTTCCTCCCCGTGCTTTACAACCGAGGCCTTCTTCATACGCGGCATGGCTGCATCAGGCTTGCGCCCATTGTGCAACCCGCTAACACTCCG
+
$4%/$$&(&%&$&(&(*'1--,012,.18508--*/++''&&)'$(,)(9875,//))&*$'%(,0+%&+-,.36,-,/,*'-*$(&)((*&(').,*23**+,03:8++*1/,-35*.,-3-3)&&+/2,-.253+'/129--,0*,6293:57(222491'/0626;<9,-0.0:.('(/-%.(*,(*-35/87327320-(('*.('276921011<0//7/:4;435852112;1)*)+3--12357838704..0352*+)('(+-))+0/**''$('2*804%&&&%')*(+)+''-0)(&)+%$&$%)'$%&&#%''''&(&'('),4'%$'%+,869<63.)''(++0211/-,..1:4+,1,,&*&1576:670000/31/-+&&$(&$%(()0%&%%%&'-(&%,+-.222-%%'&+),)*07*.'.0757017192:/+.',5:+3/993,*.+,5%+((&((+0-,)7+''&$&$$#+-10'$%)&(&(&)-/00114142002*$%&%&((+'&*()&&'$/../)%(++0*$'%+&)350974235050+-.6+$$%(24532-+**,.7'6512-(-<99;;::020'&'('&(1.1:7'&')-13,03+,0%')..40*594**+-$**022.564)1,4:9*1/-1.1-.3,:8+,///.2//&')'(.-)+,-/,*%()+)),020+2,,.*-10235877-,)-((),11/*(,)./28588100,065)/218678;:40/+/3*35..02332940/...9,+00069.*/0.+24-.2.25/105978/--,+2/.129'&+/034+''$%#&%%"$($%%&('1-4/5/2488886/-'&&+.10+0.,29,(+4/43126851+0110.&+,/58..$++/-182*2,-1446512225;5720/3/820405*('%)+1-,,)--''01--6:.6;44746779980/,.+)*1,96-*/0468920'(,((&&%%()*+096,2*&*,,*',)+,33/,+++-1+'-&1.2-,)..-5-,.../088::;:9658;86892922178-+'-(**2.0*1%*)20+-;/1/3*,%')%+++)'()%-&&%/.,+,7,6;6&*(*(,.9430421134+,*(,/.-*$&$,4,*+2%,&((%&()&,)$#(%+)16+
@d7450826-767a-4dca-9fc0-354d7a8e4260 ch=446 read=147714 start_time=2019-12-13T16:13:40Z barcode=BC01 runid=2c9cf7bc05858273f10e7d7ec552fc0bd742dc3e
CTGGGAGGCAGCAGTGGGGAATGTGCACAATGGGCGCAAACCTGATGCAGCCATGCCATGTGTATGAAGAGGCCTTCGGGTTTGTAAAGGAGTACTTTCCAGCGGGAGGAAGGGAGTGAGATTAATACCTTTGCTCATTGACGTTACCCGCAAGCCTCAGCCTAACTCCGTGCCAGCAGCCGCAGTAATGCAAGGAGGTGCAAGCGTTAATCAGGAATTACTGGGCGTAAAGGCGCACGCAGGCAGTTTGTTAGATCAGATGCCAAATCCCAGGCTCAGCACAAGACTGCATCAATGCTGCTTAAACTTGGAGTCTCATGAGGTAGAATTCCAGGTGGTAGAATGCATGAGATCTGGAGGGAATACCGTGGCGAGGCAGCCCCTGGACAAGACTGACGCTCAAGTGCAGAAAGCGTAGAGAACAAACAGGATTTTAGATACCCTGAGTAGTCCATGGTGATGTCGACTTGGAGGTTGTGCCGCTGGGGCGTGGCCGGAGCTAACGCGTTAAGTCGACCGCCTGGGGAGGTAGCCCGCAAATTCAAAACTCAAATGATAGATTGGCGAGGGCCCGCACCCAGTGCGACATGTAGTTTAATTCGATGCAGCATGAAAGGACCTTACCTGATGCCAGCATCACAGGAAGTTTTCAGGGAATGAGAATGTACCTTGTTGGGAACCGTAGGACAGGTGCTGCATAACATCGTCAAGCTCTGTGTTGTGAAATGTTGAGTTAAGTCCGCAACAGGCACCAACCCTTATCTAACTGTTGCCAAGCGGTCCCGGCCCAGGAACTCAAAGGCTGCCAGTGATAAACTGGAAGGTAGGGATGACGTCAAGTCATCCTTGTGACACCTGACCAGGGCTACACACGATACTACAATGGCGCATGCAAAGAGAAACGACCACCTCGCGAAAGGCAGACCTCATAAAGTGCGTCATAGTCCCGGATTGATCTCGCTCGACTCCCTTAGTCAGGAATCATGGTAACAATGGATCCAGAATGCCCACGGTAGAATGCGTTCCAGGCCCTTATACACCGCCCGCATCCACACCATGGAATTAGAGTTGCAAAAGTAGAGTAGCTTAACCTTCCAGGAGGGCGCTTACCACTTTGTGAGACACTGACTGGGGCAGAAGTGTAACAAAGGTAACCCGG
+
)('+-*0.,,,+&).29:-(0**8++,.29856/*&(+)'''%$%/*-.(-//.03,(&*)0121&&((&+-)/000)55*8-/-25-)(&%))*,3+.(&&'(//./.((*4-()(%(%$.,0++'05160(')+-650)0)+00612$$$$#$'(+(&/(&*2-./2**$&#$%&'*++')%.0051,/,,(,'((&'*,2,.+*++3)+*,.*+--122160..,52*(('&(#'%)'*10%,*5.%0)'&&)0-543,&%&).+21+*3672/+()'(,((*.4343.+&*'$%'&((*-,(('$%'%&(+)*'0(&+)',+0+0*.)*1)('&%++-0-+*),+,*-/1158+,0+,6/,5)''*2-&'(((%,470-+,542(+'*-++(+*/.3(,++/3-)+.*')),+.(-'&)+8*1)(0#*()%')./+04)/-%(,20'+%$&(+)*-+%)+-1808..)-)0,+,-1,%%$'*,+)0+5()((*('**,'('*+-515-14/%55)-+.*33(&')%(-/7.&))'))0%)/1)-./194.)&&''*1,2..*%+0)1-(#%$$#$%,*+&(%(+1+*)+-751/12+*(**85-2,,)*.-(*(*.,0,.1-,)*('('((()'$$$)+),),6;02230))/+.%-'0,)*&*')($,''/2-30400,/-)&$+)(%())*%$$$')-32541+&+,1&'+,)1'*(-5/,,16+&.2742-/6+(((&+,320+/.,).91,4100%$#'((*-'&%'%&&%(*0-',)00(&+./854:14'*(&'.41..-,-./45413,1,065,.-+),*)**--3.((+)+.&'%%$$#%%)'%(+-/-(2/0+)+&(&(((,()*#'&).'+*+.)*&(+4,(('((%''%*)'.2--)))*()&&*&2/48.4/,.1.(-(,(''$+(*,-*(-*'3*'&++)+*-+/,/0.78*1&'&(('(('-,/*.*,))(&'+)*-0.6'))&-,*.-(&&'''%'+*,%+*4*/)(-43:0,.)+(,*,.).)'$&&-/))+.2713-.('*(&)&)291541+(%&&'&'')&'&%+'*()+-**120,+,/,+0-+44,,.-('(&%&$$%%(**/*&&&&)*-+,)+++//339+,6-5656(4)
