# Supplementary material for: De novo species identification using 16S rRNA gene nanopore sequencing
Source: PeerJ. 2020 Oct 21;8:e10029. doi: 10.7717/peerj.10029 (PMC7585375; doi:10.7717/peerj.10029)
Supplement: Supplemental Information 3 [file peerj-08-10029-s003.zip › pass_fastq_runid_2c9cf7bc05858273f10e7d7ec552fc0bd742dc3e_426.fastq]

@789b1672-3626-4517-8b20-67a0190c29ab ch=329 read=76487 start_time=2019-12-13T16:13:49Z barcode=BC01 runid=2c9cf7bc05858273f10e7d7ec552fc0bd742dc3e
CCAGTTTATGTGTTAGACTTCACCCCAGTCATGAATCCACAAAGTGGTAGCTTCCTCTCCCGAAAGGTTAAGCTACCTGCTTCTTTTTTGCAGCCACTCCCATGGTGTGACGGGCGGTGTGTACAAGGCCCGGGAACAGTATTCGCCGTGGCATTCGATCCACGATTACTAGCGATTCCGACTTCATGGAGTCAGTTACCCGAACTCAATCCGGACTACGGCCGCACTTTATGAGGTCCGCTTGCTCTCGCGGGTCGCTTCTCTTTGTATGCGCCATTGTAGCGTGTGTAGCCTGGTCGTAGGGCCATGATGACTTGACGATAATACCCACCTTCCTCCGGTTTATCACTGGCAGTCTCCTTTTGAGTTCCCGGCCGGACCGCTGGCAACAAAGGATAGGGTTGCTTTCGTTGCGGGACCAACTTAACATTTCCTGGCACGAGCTGACGACAGCCATGGCACCTGTCACGGTTCCCGAAGGCATTCTCATCTCTGAAAACTTCCGTGGATGTCAAGACCAGGTAGGTTCTTCGCGTTGCATCGAATTAATACATGCTCCACCGCTTGTGCGGGCCCCAAATCAATTCATTTGAGTTTTAACCTTGACGCTTTCCCAGGCAGTCGACTTAACGCGCTGATGCTCCGGAAGCCACGCCTCGGGCACAACCTCAAGTCGACATCGTTTACGGCGTGGACTACCAGGGTATCTAATCCTGTTTGCTCCCCACGCTTTCGCACCTGAGCGTCAGTCTTCGTCAGGGCCGCCTTCGCCACGGTATTCCTCAGATCTCTACGCATTTCACCGCTACACCTGGAATTCTACCCCCCCCCTCTACAGACTCCGCCGGTATGAATGCAGTTCCCAGGTTGAGCCCGGGGATTTCACATCTGAAGCAACAAACCGCCTGCGTGCTTTACGCCCAGTAATTCCGATTAACGCTTGCACCCTCGTATTACCGCGGCTGCTGGCACGGAAGGTTAGCCAGTGCTTCTTCTGCGGTAACGCCAATGAGCAAAGGTATTAACTTTACTCCTTCCTCCCCGCTGAAAGTGCTGGCGAAGGCCTTCTTCATACACGCGGCATGGCTGCATCAGGCTTGCGCCATTGTCCGCAATATTCCCCACTGCTGCCTCCCGTGAGAG
+
,/(,29+&'$)&+4/026630//7:,+,66)))+//3,+-065///.6-&($$+)')&0/(')-,,.-3/1)+,,57/%24;77095;-343(4.*++20,'*,-,332485;:63500///24:9490)*+-1+/)*#2)*7/)+1*/-3,(*0*%%,/''*-.583.2.55155845112465566,***1%*)4(-.'($*,-2):07'6*9541**$)&&((*2981221.1.///0.4))**+114*,+*-344827647812344677:714)'&,/-.0/.'&&*)+,875*(%)+5.923../--0/6-,*'$*+-)&*,,,250824./.014</,-2-.-()#$('(-43.97++/21;46-&,412;1721246:61211:-,/-86(31.9,+'+/.03;67.72/+*+')$$.+0-27)1('0:*'()*00-./33.20/00,-)'(+.:4510'++7808*()/101204:01727642+&,02..1539546854143-/-/29-1,+/*8-85.11244492435;.-2.1--$&&)*/004;678/1.5-106'21574-*,*+,384;41260///8;;)6-,('%'#(&%&&**54-/41'3232'**(,')&&%$#&%(&'(.(2)2-(14+.-087300,*+*3,+%$$*+(*-2/423475;1,-,7/./57//00675*41.-./.*+.0./03;5/00142,+0,+07,,12/17)*-154222555398786.-585:56:2:112802+8088805.0((*,+542*,,-'--(%#)*()&)-/385/(,'-(()123774465.-/*')&*//2,%&*.+4/.('(())8176;392./81;222;4+047/)/8)*'**32''('%&*9.7;99<8::235/1-)('&%+))(%'),6:7:8524595;75.6-,-+.4+)0-464924:.-2...2+/-7-%-*(().502//21*03022:/480)()())&((--6.6-013467*-(/++11/)+,&$&((,+323+179-*-45463-.(*'%%&&+++2.34;59<32214+1.//.)&'(1./48789+25505-.-39().*'%%$**7,00,2351*././/0/852;2/3,)(&&
@88306cbd-3bae-4718-8503-288a49ccd78b ch=117 read=204258 start_time=2019-12-13T16:14:00Z barcode=BC01 runid=2c9cf7bc05858273f10e7d7ec552fc0bd742dc3e
ATCGGTATTGCCCTTCGTTTCAGTTACGTATTGCTGGTGCTGAAGAAGTTGTCGGTGTCTTTGTGTTAACCCTGCGCGCCTGTCGCTCCTATCTTCCGGTTACCTTGTTACGACTTCACCTAATCATCTGTCTACCTTAGATTGGCCCGGCTCCTGTCGAGTTATCCCACCGGCTCTAGGTGTTACAGACTCTCATGGTGCTGACGGGCGGTGTACAAGGCCAGGGCGCGTATTCGGCGTGCTGATCCGCGATTACTAGCCCGATTCCAGCTTCACGTGTAGGCGAGTTGCGGCCTACAGTCGAACTGGCAGAGCGGCTTTCAGAGATCCGCTTGCCTTCGCAGGTTCGCTTCGTTGTACCGTCATTAGCACGTGTGTAGCCCAGGTCATAAAGGGGCATGATGACGGCGTCATCCCACCTTCCTCAGTTTGTCACCGGCAGTCTTGATAGAGTGCCCAACAACAGTGGCAACTAATGACCAAGGGTTGCGCTCGTTGCGGGACTTAACCCAACATCTCACGACACGAGCTGACGACAGCCATACCACCTGTCTCAGCGTCCCCGAAGAACACCTAATCTTAGGTTTGCACTGGATGTCAAGACCTGGTAAGGTTGCTTCGCGTTGCTTCGAATTAAACATGCTCCACCGCTTGTGCAGGCCCGTCAATTCCTTTGAGTTTCAACCTTGCGGTCGTACCCAGGCGGAGTGCTTAATGCGTTAGCTGCAGCACTGAGGCGAAACCTCCCAACACTTAGCACTCATCGTTTACGGCATGGGCTACCAGGGTATCTAATCCTGTTCGCTACCCGTACTTTCGAGCCTCAGCGTCAGTTGCAGACCAGAGAGCCGCCTTCGCCGCAGGTGTTCTTCCATATATCTACGCATTCCCACCGCTACACATGGGTTCCTCTCCTCTTCTGCACTCAAGTTCAACGGTTTCTGATGCAATTCTCCGGTTGGGCCGAAGGCTTTCATCAGACTTATTGAACCGCCTGCACTCGCTTTACGCCAATCCGGACAACGCTTTTACCACCTGCGTATTACCGCGGCTGCTGGCACGTAGTTAGCCGTGACTTTCGCAAAGTAATTACCGTCAAATGAGGCCAGTTACTACCTCTATCTTTCTTCACTACCAACAGAGCTTTACGAGCCAGAGCCCTTCTTCACTCACGCGGCGTTGCTCCATCCAGGCTGCGTCCATTGTGGAAGATTCCCTGCTGCTGCCTCCCGTAGG
+
#%%&$)$&%((&'*,,'*6+-*54:45121/6.238504)('')'+.+/1.-/*7100,18--837:4839*-*.),(+..021((*,')*988641.33925617,.-),//6987*9-),532382..,-(()'+)%'$%'+*+&(,-//,()&(')(..2.-25,*2002/.12(555/4...))1102/0)21.-*$%&*53;:-/-,,25778,.7-,61+--1145391)//0269100002-/-/25/0,+*,(-+,.49&&((.-,(),12363;)**)**%()2.5-06+738+(),(*&(('''+-3))-)*(('(+175/0/5-/839571,-40;20041/0/5+/-467..)/($&((-..15/+,,+,+'+2,.&('1+.781248222114+&+--392;80.68491/.1&33;5.26578088177-/+))0+)''(**(%.(,,++&%+363/)---3//,6(4-)2409//...246;472;84.4.3,,-,,(624562(,-,--4..10012478//+7-((&5+1/322577+**))-045(-,,&&()'/-+,((*-,.39184013568;;;54:/42.0,*,'-/3*5-/'+//325+43*02:6'((0'&%$(,-/3130-02*,*+*,-/#(&/.'$(**8495)$&'),-49:-8/7+/+))'025*()12,).09'1%&(+((%1,324013.-/23+)***4//$)+'('.-(')/85.0/%(%$%',,442/23.72-'*+425558&01-/4)588554/'/-,5.-'46*+4452;1(,'&(0/,//286775&75891/7///+)48,+,0-,-/633:3;98:7+1')&.)+;/,3-3-645315'(+-.190:4)'484651/+*()*02.60-*+,/.(+'(*570+....2/2;82,2')9:-,--/*)**//:172,-,'(()(.*'''*0,*--,*&((+/1-9*,0-059.)/,*./,/.1,+19,*.'&$(-)*,01020)+$)07:/-8;278--0,.*0.,1+*+-9/0/:62/,),.5288311820421039-'#$&,*'(/0-*')*(2347+*%'.+780..3.-024610-./.2:2.2:733415:8(52/112398*)--315,**+-2'&+(/-+)-//,//.211163///38617$%&%')(**-49125//16/0,,.0/72**+''('&++)/7(&7),,
@24215a4a-f48c-4bb8-a17a-8ca69effe5e3 ch=252 read=222400 start_time=2019-12-13T16:13:58Z barcode=BC01 runid=2c9cf7bc05858273f10e7d7ec552fc0bd742dc3e
CTCCTACGGGGAGGCAGCGGTAGGAATTTCGGCAATGGGGAAACCCTGACCGAGCAACGCCGCGTGAGAAGGAAGAAAAGTTTTCGGATTGTAAACTTCTGTTATAAAGGAAGAACAGCGGCTACAGGAAATGGTAGCCAGTGACGGCTGCTGATAAGCCACGGCTAACTACATTACCAGCCGCGTACGGCCAGGTGGCAAGCGTTATCCGGGTGTGGGCGTAAAGAGGGCGAGGCGGCAGCGGGATGCTGTGGTGAAAGCCTGAAGCTTAACTTCAATTAAGACCGCCGAGGAAACCAGGCAGCTAAGAGTGCAGGAGAGGGATCGTGGAATTCCATGTGTAGCGGTAGCAATACGAAAAACACCGCA
+
//1/*,0//4)+).0/365;2/,,(-*89//0/*/-+12+$**(4+)./3931.1/1/-1:12371+&)*-/..*-.'%).7;6/07/02,./7,119/0,1///8:0*0.8136:+2/21/++-),+*)')+7///68%,.2/,)%$%#&($&&-+&,-*,,,../0-.+*'-,&'%(&',++'&(*.)$$(1204977413-9-,,6()0'))-+5300/21,(',-.+'&0*95:70&3((-(,$$%&+).-.-66/00'')(%%&%)&&&*''&,&..*.0*,37/),'*/*...3372222/***0131/1:,.++5,-0104.+-,,-)(&('(%*(+-,34326/9.,&$**,/)#%&&%&%
@eb438489-1910-4b18-bde0-d27c005a7500 ch=35 read=147620 start_time=2019-12-13T16:14:13Z barcode=BC01 runid=2c9cf7bc05858273f10e7d7ec552fc0bd742dc3e
CTCCTACGGGGCAGCAGTAAGAATTTTCGGCAATGGAAACCCTGACCGAGCAACGCCGCGTGGAAGGAAGAGAAGGTTTTCAGTTGTAAACTTCTGTTATAAAGGAAGAACGGCTACAGGAAATGTTAGCCGAGTGACAATGCTATTAACCACGGCTAACTACGTGCCAGCAGCCGCCTGGTAATACGTAGGTGGCAAGCGTTATCCTTGTGGGCGTAAAGAGGGAGCGAAGGGCGGCAGCGGGGTCTGTGTTGAAAGCCTGAAGCAACCTTCAGTAAGCCATAGAAACCAGGCAGCTAGAGTGCAGGAGAGGATCGTGGAATTCCATGTGTAGCGGTGAAATGCGTAGATATATGGAGGAACACCGGTGGCGAAGGCGACGATCCTGGCCTGCAACTGACGCTCAGTCCCGAGAAAGCGTGGGAGCAAATAGAGGATTAAGATACCCTGGTAGTCGCGCCGTAAACGATGAGTACTTAAGTGTTTGGATGTCAAAGTTCAGTGCTGCAGTTAACGCAATAAAGTACTCCGCCTGAATAGTACGTTCGCAAGAATGAAACTCAAAGAAATTGACGAAGGGCCCACACAAGCGGTGGAGCATGTGGTTTAGTCGAAGCAACGCGAAGAACCTTACCAGGTCTTGACATACTCATAAAGGCTCCCAGAGATGAATATTTATATGAGATACAGGTGGTGCATGGTTGTCGTCAGCTCGTGTCGTGAGAATATGTTGGGTTAAGTCCGCAACAGGCGCAACCACTTATCGTTGGTACATCATTAAGTTGGGGACTCTAGCGAGACACCGGTATTCATAAGCTACGGAGGAAGGCGGGGATGACGTCAAAATCATCATGCCCCTTATGACCTGGGCTACACGTGCTACAATGGATGGTGCAGAGGAAGCGAAGCCGCGAATTGAAGCAAAACCCATAAAACCATTCTCAGTTCGGATTGTAGTCTCTGCAACTCGGCGCTACATGAAGTTGGAATCGCTAGTAATCGCGAATCAGCATGTCGCAGTGAATACGTTCTCGGGCCTTGTACACACCGCCCGTCACACCACGAGAGTTGATAACACCCGAAGCCGGTGGCCTAACCGCAAGGGAAGGAGCTGTCTAAGGTGGGATTGATTGGGGGGTGAAGTCGCTAACAAGGTAACCGGAGAATAGGCGACAGGCAAGTAACACAAAGAACGCAAACAACTTTCTTCAGCACCAGCAATACGTAACTTTAC
+
#$$('*,&6:82/22)*-,/(.(4210')/)072-*&))&),**./117/675615:57421'+'*+/,**%),/759683&+(7,24:34520/0,4*(+0.,*-+*-+-+-4448.1.-40,.,-**.2))*+,44%&&&(,'-(3)01/32744486564*-,-83..0&6-)**&('*2/-+/-,-2.-,('-*)*+53103)&)(-/780''%'*&((-*%(+&(+(++-37/*&(%/9/0.,,,*))(25/,082+1-&&(*'))-+)+,7815913+*33(1,-,3,,*,-30*/11-.).)+(0737:6;9616377917242++++153//40,.399:8:940*,/2.4/*52238&0005-$*(*3.69/.-..((,./7/342856331/022+4.46,*+$,*+,-1931-&),8;31)(%(*%1+)*)/./38,))55-4/7(*+,,&$(.(1/0/('&*&*%$+*,.//7)053:7+*))&-,85(25+**+-'11756.(*)-)(('&'$((*'(/..(%./+)1+.*.6/+(..'()&'42*&%%35*'&&*&1*45.,*0062:0&,(--3/3/801(''(..,,,528/(*,*/.6-//,1/4,-3,.36.*+%(***80747***''+,-3//183,-,../)*)-----*(($)+%&(00+&&+-17/17/+'(&&'*,1/2/3577-,,,,;57122665+&&**)*%++)../7-/-.0.%+1/7('56155458&'0/621+.(%'.&+,/0323-.,6/*176./,-((')&%%')*,7./-(&%$$%(*&()&)*4*''&)+*(&-0.,11131-3/:8/055473.,-40*,2,-,/11+,*,-+**%'*20-'(+19204)))))416)),(***-.,-'+-+-&(&(,*.0))-7;242)(,+3+**327:8652576970.20112120-',**,),+30(($%(',-.824+,/,.,2152220//1810-.01:664042435606-/123;998.3/..3(*50608-.+.,0/4;65;.-/1'+,120/-/))./,)'')*)%&''%'0&*4-5/766*+2/02,/.9)53-50/./01.2/+,(-&*&07/-4,+,,43580)%')-,--)%(+73470525863,.+)))-+*/01562157/&'%+--./04(')0/%3$%-1/(-,2-+0.,+,-0090'/*5,,-36/+('&$$$
@169ec8f3-6035-486d-ab2c-cc0a4ee79b18 ch=117 read=204276 start_time=2019-12-13T16:14:08Z barcode=BC01 runid=2c9cf7bc05858273f10e7d7ec552fc0bd742dc3e
CTCTACGGGGAGGCAGCAGTAAGGAATTTTCGGCAATGGGAAACCCTGACCGAAGCAACGCCACCGCGTGAAGGAAGAAGGTTTTCAGTTATGTAAACTCCTGTTATAAAGGAAGAACGGCTACGAAATGGTAGCCGAGTGACGGTGCACATTAAACCGCGGCTAACTACGTGCAGCAGCCGCGGTAATACGTAGGTGGCAAGCGTTATCGGAATTATTGGGCGTAAAGGAGCAGGCGGCAGCAAGGGTCTGTGGTGAAAGCCTGAAGCAACTGTTAAGCCATAAAACCAGGCAATAGGTGCAGGAGAGGATCGTGGAATTCCATGTGTAGCGGTGAAATGCGTAGATATGGAGAACACCAGTGGCGAAGGCGACAGTCTGGCCTACTGCTGACGGCATCCCAGTCCCGAAAGCGTAGGGGAGCAAATAGGATTAAAGATACCCTAGTAGTCCACGCCGTAAACGATGAGTACTAAATTGTTGGATGTCAAAGTTCAGTGCTGCAGTTAACGCCAATAAGTACTCCGCCTGAGTAGTACGTTCGCAGAATGAAACTCAAAGGAATTGACGGGGGCCCTGCAAGCGGTGGAGCATGGTTTTAATTCGAAGGCAACGCGAAGAACCTTACCAGGTGCTTGACTTATACTCATAAAAGGCTCAGGATGGAGATAGCTATGGATACAGGTGGTGCATGGTTGTCGTCAGCTCGTGTCGTGAGATGTTGGGTTAAGTCCGCAACGAGCGCAACCCTTATCGTTAGTTACCATCATTAAGTTGGGGACTCTGGCAGAGACTGCCAGTGACAAGCTGGAGGAAGGCGGGATGACGTCAAATCATCATGCCCCACCCATGACCTGCGACTACGTACTACAATGGATGGTGCAGAGGAAGCGAAGCCGCGAAGGTGAAACAAAACCCATAAAACCATTCTCGGTTCAGTTGTAGTCTGCAACTCGACTACATGAAGTTGGAATCGCTAGTAATCGCGAATCAGCATGTCGCCCGGTGAATACGTTCTCAGGCCCTTGTACACACACCGCCCGTCACACCACGAGAGTTGAAGAAGTAACGCGAAGCCGGTGGCCTAGCCGCAAGGAAGGGGCTGTCTAAGGTGGGATTGATGATTGGGGTGAAGTCGTAACAAGG
+
*-/++-047-&//,155,121(&&)(/465,0952;31*'*+*161,+-.6..+(-.02+*+%+-/2262+,*',-+-1/60:9/4,--4(,)+.56//1843261-47)))+.)-1,&)))12(%&-$'')(/09'&(*-(1))(&'&()/.83'1.')(*,,160-+,(*52%+-,*1332'%/)/)*523515006338(1/.91111/'),,(0*79;5308;)+*&,//:;02//-/,(&2690/--*+1/-,*.).43541,+-+**+&,47(16)++16003/060%&&))2.64*64*%'-)&-.397*6)6*43,.*,*)%-/+63-250+/0101562)*''')%%')/'&'',,,)./-.0.,.+/10,4**&,*'%''(,,(('%$'*/+$22-()&')**,/2&3..(&(.5;;7-,*(-/.1)(+').5+*.554687501-00//9:8300/.(-.-1(*)%(&'*4)3.95785<64680((-,2+*+*+656+/(%%*6-/61211..*),-)($''+'4)+,7,-+,-328-*-8*-321:,,)--1/6586:95+,)&$#$(*--294/((#$&',-+:;..+2,5((*)(/060.()-((&(&142/38*,))%%)''(')'))/000'&2:8),1069((+-02**+.83899686+'(+-,2..466/126897;666444)/237895675...++//1:5:6/6,/-/17.1636+(2//21426-/0//2.3(')(+(++(**'--+&*++-7;4455-+&))*&&),54.1-)023643900007)++)*/,9(89100234573942227531),'$%%())%-),14%%%*)**'($&%1--..402/21'+)-/7/-/+,+)+'*+(.5/0+,)'+((,*'-1;9.5;4045875/75:<664&,-56-,1,**1443&%+('*+-+-/0+/019/8/,803.4582..(,*0++,03,+303,./+/444,/'&+-022:2.,).4./2$**5/'('%*)+*)())-70013.02..+-/'**'('),4,+&%')&(*)/'+)*((68895655)+,-05+0-3-40+(+)(),8242111448;40-2+,,10686970*,-2,-/3436543,3
@e6d924f1-7b9f-41a6-a68e-2aa7168b0581 ch=39 read=139063 start_time=2019-12-13T16:14:04Z barcode=BC01 runid=2c9cf7bc05858273f10e7d7ec552fc0bd742dc3e
CTCCCACAAGAAGGGAGCGCTGGTAAAGGGTACACTTTCGGCAATGGGAAACTGGCCAGTAGCTTGCCGCGTGAAGGAAGAAAGGTTTTCGGATTGTAAACTGCAGTATAAAGGAAGAACAGCGGCTACAGAATGGTAGCCGAGTGACGTACTATTAAGCCACGGCTAGCGACAGCCGCGGTAATGCAGCGGTAGCGTTATCCTTATTATGGGCGTAAAGAGGGGCAGGCGGCAGCAGGGTCTGGTGAAAGCCACAGGCTTAACTGGTAAGCCATAGAAACCAGGCAGCTAGAGTGCAGGGATCGTGGAATTCCATAGCCCAGCGGTGAAATGCGTAGATATATGGAGGAACGCACCAGTGGCGAAGGCGACGATCTGGCCATACGCTGACGCTCAGTCAAAGCGTGGGAACAAATAGGATTAAGATACCTATTAGTCCACGCCGTAAAATGATTACTGTTGGATGTCAAAGTTCGGTGCTTACTGAAAGTTAACGCAATAAGTACTCCGCCCTGGTAAAAAAATTTACGTTCGCAAGAATGAAACTCAAAGGAATTGACGGGGGGCCCGCACAAGCGGTGGAGCATGTGGTAATTCCGAAGAACCATACCAGGTGACATGCCTCATAAAGGCTCAGAAGATAATATATGAGGATACAGGTGGTGCATGGTTGTCGTCAGCTCGTGTCGTGAGATATTCAGGTTAGTCCGCAACGGGCGCAACTCGTTGAATTTACATCATTAGAAGTTGGGGACTCTAGCAGGGCCCTGCCAGTGACAAGGCTGGAGGAGAGCCCGGGGACGACGTGAAATCATCATGCCCCTTATGACCTGGGCTACACGTGCTACAATGGATGTATGGTACAGAAGCGAAGCCGCGAGTGGAAACCATAAAACCATTCTCAGTTCGGATTAGCCGGTCTGCAGCTCGACTACGAAGTTGGAATCGCTGGTAATCGCGAATCAGCGTATCGCCCCGGTGAATACGTTCTCGGGCCTTATACACCGCGTCACCACGAGTTTATTAACGCAGCCGGTGGCTAACCGCAAAAGGGAAAGGCTATCGGGAGTTGATGATTGGGGTGAAGTCGTAACAAAGGTAACCGGAAGATAGAGCGACAGGCAAGTAGGTTAACACAAAAGACACCAGGCA
+
,,20(#&%%%(&-.(&(*'$%-515+'*,)+*+'('(*('+/-+/'*('))***'%$$$%%#%%(,14/-125440,--).0*,*/4+-019+1,),65,++%$$$$$&,:+.*/0,-23'2//.-(&'(&'+&/13//19+++**42,+)*,(,0//&'*'()-+('&&$#%((+()(())'('*/%-+,+('$&&(-1--%&'+2+)&)*,)*+..'''..4010598474,//&+1+..2./..)+*'+,''))**1-6-/.../69(,-)-/+/630545:81/...)'+,04%(+*'36074--+/-/+)+$'&&%%().1/,,50.26527578340240.1,.1)&*&+4-0-4/.)*-(+33340/11.+0(+#('+(+,-.2344-$''*(*)'(+(.)&''+.7950+3(/1-,),,*./+*'*)+5/-)++55')&%%%%&''(&&&&)+,/60+.-.;7247)&'''*/%$&''(&()/+1%*'+/-,-)(+*,-8;138&&)'&*.00,&%')+)+45811/1(),3-+&)0*+788,+(.*0-755(+57*(-/'%)')*)',-1411)..01*,+'/(-+%%$$%.)-0*'%(+**+061(((''&-')+*++3-,.++,)(*'&*()*)+*+,))-(+3383777462/0221622+++../&*+,4.10540+,'/,21.*'&).0)('**1-0,--'*)**,,%&%))4.$'%-/&%''(6/06,'))*-9/56-,&&%&%(&%,+*./'((./*)'(*-00-12566/+''&&+0*(*+5.664.-**(/5./.+--*,+.83+,71.,.07//1-+,+*$(('117576;77:21*+,,/4-,6+,(&%$&+*)-:01+'(()%)*,*+++-8;:,688<322//155,7+1+(&()+./33761%1245-**&&&%(+.07068550//-))/,,.,0*-***%))'((.//7')).13203-%&(3:546+.*-*1)&))*(-*)0'')'*''((%(',)),+1*-',))+1)0/.41).)*'((-2/)*.'-,(&',,+.)&(,%'1))+77516-35+(&()'%((&/'(',)*%(++0,.+,1(,+2.+('&%(-+00*(&'(/2-6694311:4)'*0+0*&%$%%
@187b40b1-e797-45a0-93c5-56567478cb9e ch=137 read=126362 start_time=2019-12-13T16:14:02Z barcode=BC01 runid=2c9cf7bc05858273f10e7d7ec552fc0bd742dc3e
CTCTTTCTGGTATGCTTCGTTCGGTTACGTATTGCTTGTTGGTGCTGATATTTGCTCACGGGAGGCAGCAGTGGGGAATATTGCGCAATGGGGGCAACCCTGACGCAGCCATGCCGCGTGAATGAAGGCCTTCGGGTTGTAAGTTCTTTCGGTAGCGAGGGAAGGCGCAGTTTAATAAACTAAGTGATTGACGTTAACTACAGAAGCACCCGTAACTCCGGTAGCAGCCGCGGTAATACGGAGGGTGCGGCGTTAATCGGAATAACTGGGCGTAAAGGGCACGCAGGCGGTGACTTAAGTGGTGTAAGCCCAGGCAACCTGGGAATTGCATTTCATACTGGGTCGCTAGAGTATTACTTTAGAGGGTGGGAATTCCACGTGTGGCGGTGAAATGCGTAGAGATGTGGAGGAAGGGAGATGCCGAGGCGAAGGCAGCAGGAATGTACTGACGCTCATGTGCAGCGTGGGGAGCAAACAGGATTAGATACCTGGTAGTCCACGCTGTAAACGATGTCGATTTGGGGTTGAGCTTTAAGTTTGGCGCCCGTAGCTAGCACGTGATAAATCGACCGCCTGGGAGTACGGCCGCAAGGTTAAAACTCAAATGAATTGACGGGGCCCAGCGGTGGAGCATGGTTTAATTCGATGCAACGCGAAGAAAGACATACCTACTCTTGACATCGAGAGAACTTTCCAGAGATGGATTGGTGCCTTCGGGGGCTCTGAGACCAGGTGCTGCATGGCTGTCGTCAGCTCGTGTTGAAATGTTGGGTTAAGTCCGCAACGGCACAACCCTTATCCTTTGTTATAGCGGTCCGGCCGGGAACTCAAAGGAGACTGCCAGTGATAAACTGGAGGAAGGTGGGGATGACGTCAAGTCATCATGGCCCTTGACCAGGGCTACACGATGCTACAATGGCGCATGCAAAGCGACATAGTCCGGATTGGAGTCTGCAACTCGACTCCATGAAGTCGGAATCGCCTTTAATGTCGTGGATCAGAATGCCACGGTGAATACGTTCCGGGCCTTGTACACCGCCCGTCACACCATGGGGTGGGTTGCAAAGAAGTAGGTAGCTTAACCTTCGGAGGCGCTTACCACTTTGTGATTCGCTGACTGGGGGGGTGAAGTCGTAACAAGGTAACCGG
+
%'#))'%$&#'%*&,-0/),78).6-,,45,5,+*+2,,71,/*++-*-&+2*''&($&*22)-1-044025389+,--.61//211421376),.-/2-,.2535--.8-8343(*,/337*(.)))0729138719/23*,,511530-8/-/3*$,1+((*4/*-$.+8514-08324.+),+,041/5/404/+,*+*&)'$&$+&$$&$$&),'+%&&&',,4/)*)+(*,+'/12.-.,,-.(++-1<1:171322/26345:688664*17;2.0..&'11/50-.,1,3*++(+,*,',(.-*&03/386200/((%)((+./88410/0279,+-0552)(()'+($(027+*),+.,&+&))+2.3--*--.(0+4.-,8;2232010.)&(..872,-0),(+,(''0.1*,--.**+((&($#$')(,*,,20234576778487752+/1.21+1,%(-69)8,78-20**-..::,/87668:2(,*-:8889200011::7-68.,/0.*1..132::27+.;;/803.71,+./.,.(,%).11568<.--989:007/45+((()73865004'5+415;;5.514:.+*2+2.//.-21+.1($,+69988,.+*--)297*5.;9222236/0./,,+(,,&'-.'))*,1-+*(+.,./389/*('(+1+/88/.+++-.:88*2-&')')2.33/89,),,113++*2)'-8788:98783933355571(*-.500--)&%''')29/:0702*0/47*/131.0*(+,3591+1-.044:3-22&&'(**)*#$*)15,5).++821-((('((,,01814501226*-+-.+0//../.148314.//00422/64354.32102((('),0(57541/-')*%)+3-*)+,/0854546.841+*)$$###$&,2*+-25653113313.0...666875614*')'&0+-*))+*1,,)%)'*)01.149203()+5113+')1,,-243-2./0:2),+,,,2,**+)27*:;+*./..,28130-/(',933*(+(0+'+,**,//.,))(((***+0/)/'/1,987:576%/-(43325574))*+)1206756.+.*/,)+2033256-)*)291.0+
@d526671a-230a-4234-abab-fdf03c74f466 ch=218 read=141331 start_time=2019-12-13T16:14:11Z barcode=BC01 runid=2c9cf7bc05858273f10e7d7ec552fc0bd742dc3e
CGGGAGGCAGCGGTAGAATTTTCGGCAATGGGGAAACCCTGACCGAAGCAACGCCGCGTGAAGAAGAAGGTTTTTGGATTGTAAACTTCTGTTATAAAGGAAGAACGGCGGCTACGAAATGGTAGCGGTGACGGTACTATTGAAGGCCACGGCTAACTACGTGCCAGCAGCCGCGGTAATACGTAGGTGGCAAGCGTTATCAATATTGGGCGTAAAGGGGCAGGCGGCAGCAAGGGTCTGTGGTGAAAGCCTGGAAGCAACTTCAGTAAAGCCATAGAAACCAGGCAGCTAGGTGCAGGAGAGGATGGTGAATTCCATGTGTAGCGGTGAAATGCGTAGATATATGGAACACACCAGTGGCGAAGGCGACGATCACAGCCTGCAACTGACGCTCAGTCAGCGTGGGGAGCAAATAGGATTAGATACCTAGTAATAGTCCACGCCGTAAACGATGAGTACTAAGTGTTGGATGTCAAAGTTCAGTGCTGCAGTTAACGCAATAAGTGCTCCGCCTGAGTGATGAAGCGTTCGCAGAATGAAACTCAAAGGAATTGACGGGGGCCCGCACAAGCGGTGGAGCATGTGGTTTTAATTCGAAGCAACGCGAAGAACCTTACCAGGTCTTGACATACTCATAAAGGCTCCAGAGATGGAGATAGCTATATGAGATACAGGTGGTGCATGGTTGTCGTCAGCTCGTGTCGTGAGATGTTGGGTTAAAGTCCCGCAACGAAGCGCGCAACCCTTATCGTTAGTTACCATCATTAAGTTGGGGACTCTATGAGACTGCCAGTGACAAAGCTGGAGGAAGGCGGGGATGACGTCAAATCATCATGCCCCTTACTTACTGACCCTGGGCTACACATTAAATGGATGGTGGTGCAGAGGAAGCGAAGCCGCGGTGAAATAAAACCCATAAAACCATTCTCAGTTCGGATTGTAGTCTGCAACTCGACTACATGAAGTTGGAATCGCTGTGTCGCGAATCAGCATGTCGCGGTGAATACGTTCTCGGGCCTTGTACACACCGCCCGTCACACCACGAGTGATAACACCCGAAGCCGGTGGCCTAACCGCAGAGGAAGGAGCTGTCTAAGGTGGGATTGATGATTGGGGAGTGAAGTCAGCCAACAAGGTAACCGG
+
4197(+70/0*)&+)-%)&4:<.5;65:8533*(/,02'#%'+/,,,%.0+1.46--./01-*',(*-*-*4<<3./(+++-8:766;4.,),,,84.)('('..+),,283100)%*3)+11101'.--'0%-1'))'+*&*-+.68.,-,++11-0.1/8+10-,1//32391:3.8/--/0/.40151393677965,(%%&-)89:75644))).)**19978-,,*,)16./-/..-60/2-+*+3/4(-'%'$'&()'&'*69+,78112-.7518.,.-,--/.-'(,2,60++,4;55*).'$0(5+:333331-.-,3/-.66.//:;4+.*,+37540(*-.23:136.7/-+*(+*4855561*.+),))+32++,++235383--*)),-769:,(*,4<20(40).0,,-.-5:102.2+,%%),.+.16:78:9750./+*+,,678868679787958749/.444+.035623/2184;5661801/')&()57/45+()&()./11('()*64//2(*784*82.248/(-)/0/3../-*472/8)')%&'3'-&**96*/0.300392;<.05160+0.'.3832/.20,021)'%&)(&)')(2/-)'-324674479202.*2'('+,.::51/0.(+((),,0/.36538.7//8.-&%)0/84</01-,,(*,*,./3/.-..245658<5767;07)+*6,+'/076./(()+,+017281.6../2161126--8-98/0/42//80:;/4543/%',-055653201234138**001/+.+*2+3--'////3.-,+-5;8133:84554;9-.-*()'%%%'&%%$*%)**+**''$)(*11*/43)'%&(3168*,)+(**%*%'++.410-1*+-,/).:;71:7244:956:99;8560443:.81/5(-&&066::2:22132..---00/3+..,'&%(/**'$''*/.344:41-+--3347571:545;434147713267808.-.6536017//:2015-.',5*,)*)(()+367/:2/)+0.1908,4+0+-.84-++,'%')+*-,),-0688249*4169.-0-+,+--06084.$'(,/1,,+)'%%*)233/32299:73
@b756b70d-1fd0-4d72-abde-548f1c253a9e ch=268 read=111133 start_time=2019-12-13T16:14:24Z barcode=BC01 runid=2c9cf7bc05858273f10e7d7ec552fc0bd742dc3e
TTGGTATGCTTCGTTCAGTTACGTATTGCTGTAGGGAATATTGCACAATGGGCACCAAGCCTGATGCAATACCGCGTGAAGAAGGCCTTCAGGTTGTAAGAGTACTTTCAGCGGGGAGGAAGGGAGTAAAGTTAATACCTTTGCTGTTGACGTTACCCGCAGAAATACCAGCTATCCGTGCGGCGCGGTAATACGGTGGGTGCAAGCGTTAATCAGAACCTGGGCGTAAAGCGCACGCAGGCGGTTTGTTAAGTCAGATGTGAAATCAGGCTCAACCTGGGAACTGCATCTGATACTGTAAGCTTAGTCTCGTAGGGGTAGAATTCAGGTGTAGCGGTGGAAATGCGTAGAGATCTGGAGAGGAATACCGGTGGCGAGCGGCCCCTGGACGAAGACTGACGCTCAGGTGCGAAAGCGTGGGGAGCAAACAGGATTAGATACCCTGGTAGTCCACGCCGTAAGCGATGTCGACAGGTTGTGCCCTTGAGGCGTGGCTTTCCGGAGCCTAACGCGTTAAGTCGACCGCCTGGAAGGTACGGCCGCAAGGTTAAAACTCCAAATGAATTGACGGGGGGCCGCACGAAGCGGTGGAGCATATGGTTTAATTCGATGCAACGCGAAGAACCTTACCTGGTCTTGACATCCACGGGAAGTTTTCAGAGATGAGTATGCCTTCCGGGAACCGTGAGACAGGTGCTGCATGGCTGTCGTCAGCTCGTGTTGTGAAATGTTAGGTTAAGTCCCGCAACGAAGCGCAACCATATCGCTGTTGCCAGCGTTGGCAGGAACTCAAAGGAGACTGCCAGTGATAAACTGGAGGAAGGTGGGATGACGTCAAAGTCATCATGGCCCCTTACGACCAGGCCACGTGCTACAATGGCGCATACAAGAGAAGCGACCTCGCGAGAGCAAGCGGACCTCATAAAAGTGCGTCGTAGTCCGGATTGGAGTCTGCAACTCGACTCCATGAAGTCGGAATCGCTTTAGTAATCGTGGATCAGGAATGCCTGCAGTGATGCGTTCAGGCGCACGCCCATCACACCATGGGGAATTGGGTTGCAAAAGTAGGTGAAGCAACCTTCGGGAGGCGCTTACCACTTTGTGATTCATGACTGGGGTGAAGTCGTAACAAAGGTAACCGG
+
&$-),-2'3.6757;;584711(2+-0.00541)42-4/1951/-.,6-+3,+%&$,(*5;2012.*-))'47--+,'')')))30213-%8457'+%%&&$')00963+..&192*+.-2*1-')*/6-+*0./*)&$%))+//+,1++134953:,*-++-+($'(/*+*+*,51*(($&((')&(&)&&)-(23./')),10**.,304/4-,((''()48653731,.00,/..'/*+(5481-.843.272341+'%&*&*-&+.,695-553/96478811/1/++,./0981.*&(+**+//-.-0+-(0*-,-/1131++40+''%&'&(&%.('*),&-))*+-*.,0--,)-.(.,&/+)+)''&%%*-,4/30--/9750.1++*(),0.0.1,57532..4-+,370+*('(-0744,19035/,02129-,/3522132+,/397976'3.++(*,1,/%)-60./*7.&$$(),2,77691.7/1(*,%%(%&*70.,-.67/333443.,.-,01)%(%&'0211)*11-++0.3<<8116'43/-.06070232*,13/2(')./&)+*-,7002%%$,-',-05<9.83;2/,..1.(4/1')6(+2/6.5./40/500/30226573.006*)-)-6;6//.,,,,,*''&*(+3472).:869668765545,*)*-1887/3,0-**0068;3343367.5/('*,4-((**&,31843//21**//24/.-,.10/),)%)+..%&1'+4--.,.,.))%%%$((0+,,-6;4+-%)*21+4/,---++*.(.+.-,1((&))/.0/,,47875102)*668:8,.+1312)()()+*16%'&''*--0477489;9184***++75-')')+)-04-'*6010+((&'120419885/0&),9;,04568:9(,-113+/.-0*.*()+0303-1...0,121,)+,/.-,-*4/40.((*'())*,/.+&'(++-5(+&0*-')(##*'+30/0),&/33(+)'$&%('*,*)11-0-0726220('')(&,2-;111:1)&*)/-,()'$,-,/,/77.2*%+)1.,2-+52'+17.,/379;77..,,,-.2)*(*+*/03469569'0-57<8<60
@af1c8d81-251a-433d-9a3e-0e92a28f071f ch=141 read=93911 start_time=2019-12-13T16:14:16Z barcode=BC01 runid=2c9cf7bc05858273f10e7d7ec552fc0bd742dc3e
CCGGTTACCTTGTTACGACTTCACACAATCATCAATTACCTTAGACAGCTCCTTCCTTGCGGTTAGGCCACCGGCTTCAGGTGTTATCAACTCTCGTGGTGTGACGGGCGGTGTGTACAAGGCCGAGAACGTATCCACCGCGACATGCTGATTCGCGATTACTAGCGGTGCTTCATGTAGTCGAGTTGCAGACTACAATCCGAACTGAGAATGGTTTTATGGGTTTGCTTCACCTCGCGGCTTCGCTTCCCCTGCTACATCATTGTAAGCATTGGTAGTAGCCCAGGTCATAAGGGGCATGATGATTTGTGTCATCCCCGCCTTCCCTCCAACTTGTCACTGGCAGTCTCGCTAGAGTCCCCAATAATGATGGTAACTAACGCGGTAAGGGTTGCGCGCTCGTTGCGGGACTTAACCCAACATCTCACGACACGAGCCCCGGCGACAACCATGCACCACCTGTATCTCCTTATAGCTATCTCTCCATCTCTGGAGCCTTTATGAGTATGTCAAGACCTGGTAAGGTTCTTCGCGTTGCTTCGAATTAAACCACATGCTCCACCGCTTGTGCGGGCCCCAAATCAGGTTTCATTCTTGCGGGCAATGCTACCAGGCAGATGCCTTATTGCGTTAACTGCAGCACTGAACTTTGACATCAACTTGAGTACTTGCTCATCGTTTACGGCGTACTAGAGATTATCTAATCCTATTTACTCCCCGCTTTCGGGACTGAGCGTCAGTTGCAGGCCAGATCGTCGCCTTCGCCACTGGGTGTTCCTCCATATATCTACGCATTTCACCGCTACACATGGAATTCCACGATCCTCTCCTGCACTCTGGCTGCCTGGTTTCTACCATATGGCTTTACTGAAGTTAAGCTTCAGGCTTCACCACAGACCCTTGCTGCCGCCTGCTCCTCTTTACGCCCAATAATTCCGGATAGCAGCACTTTTTCTACGTATTACCGCGGCTGCTGGCGGTTAGCCGTGGCTTTCCTAATAAAAGTACCGTCACTCGGCTACCATTTCCTGTAGCCGCCGTTCTTCCTTTATAACCAAAGTTTACAATCCGAAAACCTTCTTCCTTCACGCGGCGTTGCTCGGTCAGGGGTTTCCCCATTGCGAAAATTCCCTACTGCTGCCTCCCGTAGAG
+
--,1/923/./&-5(*/14:<941(,+803252-%(#%+-4---01*)*/1:398.*.,,)-+0*-455-.-*+*.20126201421,5+++100/--.,.88::7;9808665034413.6253,,,1/)***0/.585:/4234899:77;72.--0/.-,*('''('(+02332-+*,,2022:331635426061-)*1:9210)/645593:./25<4699-018-/08993+2,*.7-*+1.29:.*,-+(***('(+&*(.+/)-+&'*'($&+,5,)-2/-+*2.-580+3;22320191)'&*-05/67++5;5:68-(0(/&'/))*9766220236554,*6('),+0/-&,'',,//164:675100,+%)+'247*5.5.,(%&%%((0/6/.1784+3+7+-8+..776662(+/0203,-/0-,*)),++,/26:5+*((-4+/9.5766550'0-,.14122447616:6743.06-,,8:5;:11('')+85891/10141/0/()(,3;88<:9:01.--737-,-0-3<::2++.2/334822:.2/8-//3(1235/)')(&&%'&&&&),281.-)(('&4'*)#'()-')321)(')%''+)(0*)++.,3,./2843626+)+,&+,)(12+4,,&&&(''&)%$$%(*.135554;;-24:5-3./2+)''))/-01..93-3*$$&&#&'+01.%)+8//,9-(&&'$''549,/8///*03-6*)-,+,--55314334846586.//440+*-.3312236.,--.049-,).-78910+,,//12/20/&$&'(-3...3330-)%))+,*----+&(-503-+%%&&')*'*&&'(''--/2-+5-7+,.576'*.)+2*-.4/446641'&'&)0-1.*/31103,5.//;:*0,70*,++,3070-2225**/*.1+,-44/,&)(.,101;647...2121/..)'&()2,-/4163:25://(%)3/597,*3,/9461,,/-2///(3046<:2+%%$)+-446;99:.(..0.8/+*4+0&+./-+76,,2880,),7:62:8977;944:0+...999293-/240;5:(-83259,48:7.5:..))/12+.01*'(*)*/2033,58()9/.-*
@5b76e505-bf2b-4dd1-a184-92c5434f2c34 ch=88 read=262419 start_time=2019-12-13T16:14:15Z barcode=BC01 runid=2c9cf7bc05858273f10e7d7ec552fc0bd742dc3e
CCGGTTACCTTTACGGCTTCACCCCAGTCGCAGATCCACCAAAGTGGTAAACGCCACTCGAAGGTTAAGCTACCTAGCTATTTTTGCAGCCCGCCATGGTGTGACGGGCGGGTAATGTACCAAAGGCCCGGGGCAATGTCACGTAGCATTCTGATCCACGGTGCGATTCCGGCTTCATGGAGTCAGGTTGCAGACTCAATCGGACTACGGCTCGCTGCCAGAGTCCGCTTGCTCTCGCGAGTCAGCTTCTCTTTGCTTATGCGCCATTTGTAGCGCGTGTAGCCAGCCCTGGTCATGCAGGGCCGTATTATTGACGTATCCCACCTTCCTCAGTTTATCACTGGCAGTCTCCTTTAGTTCCGAAGCCGGACCGCTGGCAACAAAGGATAGAGTTGCTGCGCTCGTTGCGGGACTTAACTAACCTTGCGGCTACGGGCTGACGACAGCCAGCACCTGTCTACGGTTTCCGAAGGCTGATACGTCTCACCAGAAACTTCCGTGGACATCCAAGACCAGGTAAAGGTTCTTCGCGTTGCATCAGATTAAAACCATGCTCCACCGCTTGTGCGGGCCCCGTCGAATTCATTTGAGTTTTAACCTTGGCCATGCTCCCCAGGCAGTCCGGAAACAACGCGATTAAGCTCCAGAGCCACGCCTCAAAGGGCACAACCTCAAGTCGACATCGTTTGGCGGGGACTGCCAGGGTATCTAATCCTGTGTTTGCTCCCACGCTTTCGCACTGGAAGCGTCAGTCTTCGTCCAGGGCCGCCTTCGCCAGTATTCCTCAGATCGCATTTCACCGCGCTACGCAGATTCTACCCCTCTACGGGGACTCAAACACCCAATTATCAGATGCAGTTTCCAGGTTGGGCCCAGGGGATTTCGCATCGGCAACAAACCTGCGTGCGCTTGCGCCCAGTAATTCGATTAACGCGCGCCTCCGTATTACGCGGCTGCTGGCTGCGTTAATGAAAGTAGCTATTCTGCGGGTAACGTCAATGAGCGAAATTAATAGCTGCTCCGCTTCCTCCCCGCTGAAAGTGGCACACAACCCGAAGGCCTTCTTCGCATACGCGGCGTATTGGTGCATCAGGCTTGCGCCCGTTGTGCAATATTCCCCACTGTACCTCCCGTAGGAG
+
+-&0.701099.),.,-/562435)(+0/'('',-11(-)*,'&'$)+**%+(*+'**6'(('..503*..-130+&'--1996-*+-*/63$&'#%&&*'(*263:9523/,-*'%%%&)-0/+.+-))**%,(')&)(&))+*//0997666820()'-.*'*,2925.,,.1)$%&'%'()''115-1(-)-(,*;38*918769/0/.-*-.*-+.((*)41+-/+*,))')(*(&*)+%&(,307.47-+%)))+1224:158.-2-/.(,*/+/+(&''(+-+),554-2,*)'/144+.-.+'(((('&+*.171*/7/7/1,0)*,72,-145,4)(&'-/06+*-)%(,26(&(('+/,943935+4**('314'1-3-.&%*-+))$&)'*+-42-)&'*/,*3+1')$))-(*'$%&$$%'((100+,.1305,*,+()324612)*$$&*./9*0(&)-)-++-''$''--+*%%$%$**)/03/,+-2:7.)+0'5+3.6:+3-,71).42:49;7/1.-2---//-+,1.0::,45//,.*)/'(.*'&$)&'('+0*55+*.2&++-:.11990/11;<--*0(+)*(/3)+))(134($-))#'+,(('%'%%((*)(($(%-(')+;-+)&&-2-/.29877:+00.*'-,(/1.3)-+.-+*,),.4.0&'(')-*('(,$*+(-+))+/0/.7/280//'*2,-..43+$(().43-/1&+&&')'%*'+($(&'+2*),0**/./+4,.4-66&(&$(544:7737-,-,+&)+460.+01++(*+&'$%#''+)**(/40,02-/2/*/+*-.5'(&'&+.++%/*123**,--64,4;*0'&)--40898,+%'/0.)3:+/(+-2.&'''2,)(&%&-0123421),'%%%%%$$$%()).,-)5,05-+)&'$,./06+-+/*&&$&&')-:9936-*)*)3*+$#%('*$)&&(*(.84789)+1-.(--120(*'%''%()(+'.%%$$%&#(*4/'*2-60(,4,+)-+***($(%##$%%(*(-.*(+,,1//-,-.:2*+%%%'&',1.*)&-%'$$&($+0(0.///+-*2.)%,.*,(**.)+2929:3.2302+/3,12)*0.)*+&
@21b52ae0-2ea0-4faa-be45-21ce641f94a0 ch=455 read=102570 start_time=2019-12-13T16:14:13Z barcode=BC01 runid=2c9cf7bc05858273f10e7d7ec552fc0bd742dc3e
CTCCTACGGGGGGGCAGCAGTGGGGAATGTGCACAATGGGCGCAAGCCTGATGCAGCCATGCCGCGTGTATGAAGAGGCCTTCCGGGTTGTAAAGTACTTTCAGCGGGGAGGAAGGGTAAAGTTAATACTGGCTGGCTGACATTCCCGCAGAAAAGCCTATCCGTGCCAGCAGCCGCGGTAATACGGAAGTGCAAGCGTTAATCGGAATTACTGGGCGTAAAGCGCACGCAGGCGGTTTGTTAAGTCCAGATGTAAAGAAATCCCCGGGGCTCAACCTGGGAACTGCATCTGATACTGGCAAGCGAGTCTCGTAAGGGGTAGAATTCCAGGTGTAGCGGTGAAATGCGTAGAGATCTGGAGGAGGAATACCGGTGGCGAAAGGCGGCCCCTGGACGAACTGACGCTCAGGTGCGAAAGCGTGGGGAGCAAACAGGATTAGATACCCTGGTAGTCCACGCCGTAAACGATGTCGACTTGGGGTTGTGCCCGCTTGAGGCGTGGCTTCCGGAGCTAACGCGTTAAGTCGACCGCCTGGGGAAGATACGGCGCAAAGGTTAAAACTCAAATGGTGACGGGGGCCCGCACAAGCGGTGGGCATGTGGTTTAATTTCGATGCAACGCGAGAAGAACCTGGTCTTGACATCCACGGGAAGTTTTCAGAGATGAGAATGCGCCTTCGGGAACCGTGAGACAGGTGCTGCATGGCGTCGTCAGCTCGTGTTGTGAAATGTTGGGTTAAGTCCGCAACGAAGCGCAACCCTTATCCTTTGTTGCCAGCGGTCGGCCGGGAACTCAAGGAGACTGCCAGTGATAAACTGGAGGAAGGTGGGGATGACGTCAAGTCATCATAGCCCACCCACGACCAGGGCTACACGTGCTACAATGGCGCATACAAAGAGAGAAGCGACCTCGCGAAAGGCAAGCGGACCTCGCAAAGTGCGTCGTAGTCCGGATTGGAGTCTGCAACTCGACTCCATGAAGTCGGAATCGCTAGTGGATCAGAATGCCGCGGTAGAATACGTTCCCGGGCCTTGTACACACCGCCCGTCACACCATGGGGTGGGTTGCAAAAGTAGGTAACTTAACCTTCGGGAGGGCGCTTACCACTTTGTGATTCATGACTGGGAATTGAGAGATCGTAACAAGGTAACCGGAAGATAGAGCATTGAGGCGGTGGTTAACACAAAGACACCGACAACTTTCTTCAGCACCAGCAATACGTAACCGCA
+
*//1.14++**,,*().//33/26++-,%/()+469761**(-47/2833&-*-,*08177:967663644124((',)0/,1).895;564;9023.65/,*,,58;,'-,'(,,*)*534.:/8.()$$''$%$#%'%%',*.5++52-0-,1'(%$&&+2-149530,+,1-503/,9-..9..('%('./51366<4924(/+.,4-11;73778893''(,/2486-32009<702516..6()+44+*&),'*/5+-590+0(*)/3(1,2239/3013677763////0597953)0,,,..-011(%)-4-,*+(,*-7()291-+***4631171+-/6951/...14;50.*(,***,-66554262119'.-)+(797-&2/67-+,*)*+3355613767+**/-,-/3759,*',.7.5(31',,+(//6:;601:52/228032599999/2/.//29832/2(/*))3*3)-3,&*,)))5-,841800500-/'*+0/701/2080+,.3-/0956;6789(/*')*,,/601298,.7/55:65/3864/.1(++,238;9.22)',(((%&(-..--344420.419,,$$%(%&),$8(,,,--*%(,')',)(.-1.2.,),,+7,*+++*'&,0;99.--'(,3,,*/-46999:9;83<:5:589:6162635999853/..,0+',/15.,---;7445<6447:51*012786;84..3*),145*)&*+**,.+;8.4444+04,*2106;89:8:6+/+2+-13*600./*(.+,+,0123.//-.13;55',)&(,+3013.254///278774--/18:80/',14+%++'&()66:44**((./+,*+/75425742997987677:/)(%&%**),-374482,+.*)),0-0-.0:74743))3:2-2/00007:9962(2,+*(+*'())'(,.4.-()-*,5955519111//2..053--&)*-)/2--+/.26-&')*)**/-,)0019/4'',3-0.5./..-/.3:90;8--0---.82873-&'(246:788;3)&((+))-&+)*./.83:3/:4)+5+-6132/4-'+151,.0//4-.-../.433('+&('&%%*21*/)++*.(1*3:7;17-8/0742312&)$%$(,(((&*)/,2+./-164-.3144134,++-7921.,'(+)/5-.0.:22221,-%%$$$
@4d97081b-6249-4480-9890-1dcc792ce2c4 ch=163 read=205795 start_time=2019-12-13T16:14:22Z barcode=BC01 runid=2c9cf7bc05858273f10e7d7ec552fc0bd742dc3e
CCGGTTACCTTGGTACGGCTTCACCCCAGTCATGAATCACAAAGTGGTAAGCGCCCTCCCGAAGGTTAAGCTACCTACTTCTTTTTGCAACCCACTCCCATGGTGTGACGGGCGGTGTGTACAAGGCCCGGAACGTATTCACCGGCATTCTGATCCACGATTACTAGCGATTCCGACTTCATGGAGTCGAGTTGCGGGCCTCAATCGGACTACGACGCACTTTATGAGGTCGCTTCTCGCGGAGTCGCTTCTCTTTGTATGCGCCATTGTAGCACGGTATTATTGGCCAGCCCTGGTCGTAAGGGCCATGATGACTTGACGTCATCCCCGCCTTCCTCAGTTTATGTACTGGCAGTCTCCTTTGAGTTCCCGGCCGGACCGCTGGCAACAAAGGATAAGGGTTGCGCTCGTTGCGGGACAACCCAACATTTCACAACGCAGCTGACGACGGCCATTACGGCACCTGTCTCACGGTTCCCGGCACATTCTCATCTCTGAAAACTCCGTGGATGTCAAGACCAGGTAGGTTCTTCGCGTTGCATCGAATTAAACCACGCTGCTCCACCGCTGTGCGAGCCCGTCAATTCATTTGAGTTTTAACCTTGCGGCCGTACTCCCAGGCGGTCGACAACGCGTTAGCTCCGGAAGCCACGCCTCAGGGCACAACCTCCAAGTCGACATCGTTTGCGGCGGGGCTACCAGGGTATCTAATCCTGTCCCACGCTTTCGCACCTGAGCGTCAGTCTTCGTCCGGGGGGCCATAGCTATACCGGTATTCCTCCAGAGATCTCTACGCATTTCACCGCTACACCTGGAATTCTACCCCCCCTCTACGAGACTCCAAGCTTGCCAGTATCAGATGCAGTTCCCAGGTTGAGGCGGGGATTTCATCTGACAACAAACCGCCTGCGCGTGCGCTTTACGCCCAGTAATTCCGATTAACGCTTTTGCACCCTCCGTATTACCGCGGCTGCTGGCACGGGGTAGCCGGTGCTTCTTCTGCGGGTAACGTCAATGAGCAAAGATTAGCTTTGCTCCCTTCCTCCCGCTGAAAGTACTTTACAGCCCGAAGGCCTTCTTCGCCACGCGGCATGGCTGCATCAGGCTTGCGCCCATTGTGCAATATTCCCCACTGCTGCCTCCCGTGGGAG
+
771112-.*,)-'+)*+,*/62-644,/1580211755456:31118666033871/.0.,.2-,,+6-12229;4689;9.5;;1-4.(1</-1.48(*8898533577:7227.//1569893934(21-68386582235+)+/.45,+,.2/(+/32:11144699;<6/-*.5;79992,,,,11333/0-3.2,.003-3,8/4323475/.%)+10-0.)(-),*,1-,-1.,,&$'(.+-.33962:3+'&&%%(/9436,)''')+)+,(),)00'(&'*+.;/-1:;:360+,12132/./0.-.,.-03779:+;7,'#*0..:/.0)1/7('(&&&,-6;7,346.6,-751338548-+,-*5779722729102203(.('*01)./,6,00125/8/.0.9--,('.)',42329,(&%+60(-+-/.1/2441,.7/35314193226466545264;95/4.+/**...91./04566,-)-,&('&))**73415678146:0.1,+*/4;86:767718.--11.//0.2;77.++'%&&,--1-02,*&'''+&%,56-(.14:9<989<83-.8::,68/,*)'&))12)*011/85+.9:.0--,+*)(**5355.*-/--23/9,072456;4.)+974245859.6)5+02298868886:,%+.3/+///0/(-)&56,3./13350200-0.;80-,*::++4537<263/079(&)')3:854601+469059')($&$$$')1,7444.4'(+'(&&&..--00.33458<:546:10.,,+29692423112251337/-0263.-)+,747'5-,,/325;45565:247:7879885:9/018/.&))5+431)0861356-+%((3.0(&.303612-.)-/243+(-%&*1.71--2689;951-3/.//.,/21'((-081397-211957<1/8///55603,'-*0-'(&(*7/16.//:.4;4669882,--.-562:2227729,&$+'($&'('&,+29-.;6**090).0105/,-.2470))*'/5**++1,14/0-/41101,1/+-**)+.,+*/001:&58127-.20<2+,5)*(+-4.+.,--4/+175521261/:/--&*'('
@2045f44b-f5e3-496d-9040-a8b94c27f89b ch=236 read=187412 start_time=2019-12-13T16:14:21Z barcode=BC01 runid=2c9cf7bc05858273f10e7d7ec552fc0bd742dc3e
CTCCTGGGGAGGCAGCAGTGGGGTCATACAATGGGGAAACCCTTGATGCAGCAACGCCGCGTGATGATGAAAGTTTTCGGATCGTAAAGCTCTGTCTTTGGGGAGATAATGAAGCCGAGGTACCCAAGGGAGGAAGCCACGGCTAACTACGTGCCAGCAGCCGCGGTAATACGTAGGTGGCGAAGCGTTGGATTTACTGGGCGTAAAGGGGCGTAGGCGGATGATTAAGTGGGATGTGAAATACCCGGGCTCAACTTGGGTGCTGCATTCCAAACTGGTTATCTAGAGTGCAGGAGAGGAGGTGGAATTCCTAGTGTAGCGGTGAAATGCGTAGAGATTAGGAAGAACACCAGTGGCGAAGGCGACTCTCTGGACTGTAACTGACGCTGAGGCTCCGAAGCGTGGGGAGCAAACAGGATTAGATACCCTGGTAGTCACGCCGTAAACGATGAATACTAGGTGTAGGTTTTAAGCCTCCATTGCCGCCGCTAACGCATTAAGTATTCCGCCTGGGAGTACAGTCGCAAGATTAAACGAAATTGACAGGGACCCGCACAAGTAGCGGAGCATGTGGTTTAATTCGAAGCAACGCGAAGAACGCCCACCTACCGCCGACATCCCTTGCATTGCACCTCTTAATCGAGGAAATCCCTTCCGGGGACAAGGTGACAGGTGGTGCATAGTTTGTCGTCAGCTCGTGTCGTGAGATGTTAGGTTAAGTCCCGCAACAGAGGCGCAGCCCTTGTCGTTAGATTCACCACCATTAAGTTGGGGACTCTGGCAGGACTGCCTGGGTTAACCAGGAGGAAGGTGGGGATGACGTCAAATCATCATGCCCCTTATGTGTAGGGCTACACACGTGCTACAATGGCTGGTACAGAGAGATGCAATACCGTGAGGCCAAACTTAAAACCAGTCTCAGTTCAGTTGTAGGCTGGAAACTCGCCTACATGAAGCTGGAGTTACTAGTAATCATGAATCAGAATGTCGCGGTGAATACGTTCAGGTCTTGTACACACCGCCCGTCACACCATGAAGAGTTAGCAATACCCAGAAGTCCGTGGAAGCTAACCGCAAGGGAGGCAGCGGCCGAAGGTAGGGTCAGCGATTGGGAGCAAGAAGTCGTAACAAAGGTAACCGGG
+
,,3'&%')/&,+..1)%'&&(($&%$&'*+35,+*'*,*.5'(+**.250/106545;476..,*)+,./5*+12,&*-/045127:.+--54-20/1.(.4,+')(),(),'(*&&%)()(,+)0.,4))+,++).-*)*&'''*),-23:97/-(*$().%*&--,8000165,-)-++*).,--8/*,#2,-,137;10&-*,,'031,/353999<;;91423../4;8896656<97548,*0,,-0(+(&(.8710.++'*+2-22:7567.7--,1/+'('&,-.96-,(+.)+++0.5-7-26)*,51)(/1198/+--(+,./.,))(3-/4625,-1474701001/**(),./24210)-3812-.//5320/-')+,.21/15&&()&&-.'+*-'+-391/-75-4-0),+,000+-)/'((+'*+/2-02:66+%'((/+.-./39542%,++21(''$('*27&5&$.2-26&+(+41-../432-01344815;5/-(%%&&***38267-+*8)0(&))--2*5.0/%,97048/,-/3-,*+(**&+&'+07536:694281:/&,)'*32301.+-('.*$'(('/*'')%%-*&%---15.-1/0,1/.-,/6-+.*.*00+)&%),**0;36/9(2:<16-53(-,./623641987645/12:.,05,45/.///6866723/*236209(+0):*8,-80&#))'+)('(*+*,,&-8.--&-7.9-+)&-(%$%%)4:/510&'(,'0733778-/74-*-/6889<99<8,9,1-3231,5.*8-61289.47793-*,,903678757/737--354+0-,/'+')*,2/-*,*((*&(73;31743-(')-,-))(*+:792:111965,'-*(,28902/4;:57;65644522587/./0--01,))-&/.((*+()+)',./1600/45+*-,1/196443:4*%&',7393/00-76648)4334;823)),5*+-+-/8))*+*,+.531:6025..,0/%&&'('&,/,&*)*.,',.''()((143369*)-(*(+/0.*-+/,))%*+,...'325/.,+**-'*'**'('+,..+30),,1.&'()-2187927:*/0.6:8;-9+
@1975913c-b034-4312-8f1d-5a1381f4f212 ch=106 read=189700 start_time=2019-12-13T16:14:44Z barcode=BC01 runid=2c9cf7bc05858273f10e7d7ec552fc0bd742dc3e
CTCCTACGGGGAGGCAGTGGGGAATGTTACTGCAATGGAAACCCTGGTAGCAACTTCGCGTGATGAAGGTTCTCCGGATCGTAAAGCTCTGTCTTTGGGGAAGATAATGACGGTACCCAGGAGGAAGCCACGGCTAACTACGTGCCAGCAGCCGCGGTAATACGTAGGTGGCGAGCGTTATCCCGGATTTACTGGGCGTAAAGGGGCGTAGGCGGATGATTAAGTGGGATGTGTCTGCTCGCTTGGGTGCTGCATTTAAACTGGTTATCTAGAGTGCAGGAGAGGAGAGTGGAATTCCTGGTGTAGCGGTGAAATGCGTAGAGATTGAGACACCAGTGGCGAAGGCGACTCTCTGGACCATCGCGCTGAGGCTCAGCGGGAGCAAACAGGATACCCTGGTAGTCCGCACCGTAAACGATGAATACTAGGTGTGGGGTTTCAACACCTCCGATGCCGCACCGCTAACGCATTAAGTATTCCGCTAAGAGTACGGTCGCAAGATTAAAACTCAAAGGAATTGACGGGGACCCGCACAATGTGGAGCATGTGGTTTAATTCGAAGCAACGCGAAAGAGACCTTACTACACTTGACATCCCTTGCATTACTCTTAATCAGGAAATCCCTTCGGGGACAAGGTGACAGGTGGTGCATGGTTGTCTAGAGCTCGTGTCGTGAGATGTTTGAGTTAAGTCCGCAGCGACAACCCTTCAATCGTTAGTTACTACCATTAAGTTGAGGACTCTAGCGAGACTGCCTGGGTTAACCGGAGGAAAGGTGGGGATGACGTCAAATCATCTACCTTATGTGTAGAACACGTGCTACAATGGCTGGTACAGAGATGCAATACCGTGAGAGTGGAGCCAAACTTTAAAACTAGTCTCAGTTCGGATTGTAGGCTGAAACTCGCCTACATGAAGCTGGAAGTTACTAGTAATCGCGAATCAGAATGTCGCGGTGAATACCGGGTCTTGTACACACCGCCCGTCACACCATGAGAGTTGGCAATACCCGAAGTCCGTGAGAGCTAACCGCAAGGAGCAGCGGCCGAAGGTAGGGTCAGCGGTGGGGGAGTGAGAATCGTAACAAGGTAACCGGAAGATAGAGCGACAGGCAAGTAGGTTAACACAAAGACACCAGCAATACTGGCAAA
+
*,/1/343::+*3+**+//74,)2*%*+%&%$)+404,03,/8+&&&$$%'.3--7045.,+&((+0-34<836(-+993-+)4,,.17887.055+12+,('())&-*+--410-4,,(,(-(+)(0-*-11,--.+*+-27630,*++.8.78/8./221:96-0-,900-/221530-5.+-*(;2++2242/225181)1403456:;;9:500.024.-..3/+754.&+%&&()&'*,-768797:90/.('(,,2891+0++0.++-*-/%25++*-0'(&+,.24230.2)*00/)&()375..2.,067:,+-*)0.)$'&%'.5054472('&*-35-3*+,*,18334'+%&%$&')/2954-&'%&4-,,//;120,-,-,6;/.--*',--.%'$+*//18,/.-/014215726775-+0202:94/++(+..20,(+,8/(*%4-/.,3**(,)0,8--4/1::9134/1*&'*(3/576((+-'+'&269714661*-),-1075768;238;7+**,/*,+***('),301291;8495;5,4/&+1&.&**+3,$&'*+%((')+,.+,+3,00.,**&)&'(11.,+*)/-0.76('&(+*()82/42.:;46763+2.0472/6./2+)()*/:;;531+$((&*.01643446.-*,.1/1%(#(0;27/558)-,&,('+,)/4(&($&+*,,5<432:32202.+1--%+.,)(47355572-.,--10996;66981,0*.%%*',)-+'***(.,,+*.3434-&'&&%&'*$$'&()),2663+-'&$&((-1887313.-2,*(,'(+//.,-111/;///;9/.**%'(00.1+52:4,/0)/7:,3.0.53/4(*,88%/%2*.*',1.//-:.-6632632288,)(((212%%%*8+./(00.401/3,-5-51.06116:621)))/*(%%%'1765.:.//3/1.1:832+&&,21/12*+*+)),-/0,+/5//.91--3234302..&+%001826-,.+)'%&&$/+-,5-768090.-(,+-.22/&2(320+'(*&'&&')*,1,(),0+0,/8840)-,-462../0156,34422.11293;482451:0.15/5--'(-1,*)%%"'###
@69894b6d-7a6a-4010-90aa-4f5279ac0e95 ch=34 read=131185 start_time=2019-12-13T16:14:39Z barcode=BC01 runid=2c9cf7bc05858273f10e7d7ec552fc0bd742dc3e
CTCCTACGGGAGGCAGCAGTGGGAATATTGGACAATGGGCGCAAGCCTGATCAACCCTTACCGCGTGGGTGAAGAAGGCCTTCGGGTTGTAAAGCCCTTTGTTGGGAAAAGAAATCCCAGCCGGCTAATACCTGGTTGGGATGACGGTACCAAAAGAATAGCACCGGCTAACTTCGTGCCAGCAGCCGCGGTAATACGAAGGAGTGCAAGCGTTACTCCGGGATTACTGGGCGTAAAGCGTGCGTAGGTGGTCGTTCAGTCGTTGTGAAAGCCCTGGGCTCAACCTGGGAACTGCAGTGGATACTGGACGACTAGAGTGTGTGTGGTAGAGGGGTAGCGGAATTCCTGGTGTAGCAGTGAAATGCGTAGAGATCGGAGAACATCATGGCGAAGGCAGCTACCTGGACCAACACTGACACTGAGCACGAAAGCGTGGGAAGCAAACGGGATTAGATACCCTGGTAGTCCGCCTAAACGTGCGAAACTGGATGTTGGGTGCAATTTGGCACGCGGTATCGAAACTAACGCGTTAAGTTCGCCGCCTGGGGGGGCGGTCGCAGGCTGAAACTCAAAAGGAATTGACGGGGGCCCGCACAAGCGGTGGAGTATGTGGTTTTAATTCGATGCAACGCGAAAAAAAAACCTTACCCACCTTTGACATGGCAGGAAGTTTCCAGTGGATTCGTGCTCGAAGAGAACCTGCACACAGGTGCTGCATGGCTGTCGTCGCTCGTGTCGTGAGATGAGTTAAGTCCGCAACGAGAGCGCAACCCTTGTCATTGGATTGCTACATTCAGTTGAGCACTCTAATGAGACTGCCGGTGACAAACCGGAGGAAGGTGGGGATGACGTCAAGTCCTCATGGCCCTTATAGGTGGGGAATACACACGTCATAATGGCTGGTACAGAGGTTGCCAACCGCGAAGGCTAATCCCATAAAACCAGTCGTAGTCCGGATCGCAGTCTGCAACTCGACTGCATGAAGTCGGAATCGCTAGTAATCGCGGATCCAGCATGCCGCGGTGAATACGTTCCAGGTCTTGTACACCGCCCGTCACACCATGGGAGCGGGTCTCGCCAGAAAGTAGGTAGCCGCCGCAAGGGCGCTTACCACGGCGGGGTTCGTGACGCAGGGGTGAAGTCGTAACAAGGTAGCGGAAGG
+
+*0,'(+)-)'/+*002002141.1.,5.6.29)2,2(('$(/1*/8221/,(%()&*')2905789:11/05&+))*7/8/9/1--82*63.'13--46,3<37,+2+*#,2--//-+-/,0,,,6221:<95706/;:6.-*,+1*(*)*47-)*6//.212150.-1.+-8.39568366//0/,+.+,070+0')+')%)+12..*+,1:3425'*/)(+3.37;98867470)).06775/.'(3788--)%((((&((&((-/*(-63021,)++.,6966;70847634237;984:;;75544//,**,+--+*+)-++,0-*/301+323,6+6,05028984455+30-/.*))++,(&()),2-,*,,,./)-+,/92-+,-.++,+,3344753:62()'))-//)+**,-441'+,((,-/..-'))01;/9&7/,:-'()($36)*177023/0(,,*-7732'(+3.00//5:8;74:4:83349&3;2.2.,//-&*/-2.-06//2791.,+*606-3:279:8:;::9752,(%)*+*'+&')+3.35,-56194)-((+/.434-7:9-03/,.0425470:00-''*../2151<<11:7;.+-..:595340367560(&%)%$$&-81(+''+'(+5&''/*%/.//-2:1/&'(')007245-,,,-732,-),342110./,,,3.777:50/--222487,,134579:988.8.*)(,.%+1-8.678.++.+/%&%%,+08554<0--,,7&:'*'(1,02216,3781/9../::1121/.9///863324-.*--42594707+*3*,2,2/.)3413+---.5781146-,(''*.2/+2353232284+*-,,.-,(**,0%.$*'+0/040.()+*,3039547161815*(&)&+,06-320*01::416,,06791**/*022;;7:4685,+,).0006699:5'*++,(-.+7/735-.)%(++2/00659341,+,.02:8862000/36302244:'%-0+++600-.-.534;.133/(&*'%3*1-%+0*.,-/399;<5-+,)&($(&()*-*$(,/-1*,)*)*++*+11-0.41)37419006/&*#$#+.3+-*.*)*0/68806-'&$$&(0,/-**
@3622fe51-074c-4c9a-a0fd-1f29347e88a9 ch=495 read=169593 start_time=2019-12-13T16:14:43Z barcode=BC01 runid=2c9cf7bc05858273f10e7d7ec552fc0bd742dc3e
CTCACGGGAGGCAGCAGTGGGGAATATTGCACAATGGGGAAACCTGATGCAGCAACGCCGCGTGAGTGATGAAGGTTTCGGATCGTAAAGCTCTATGCTGGGGAAGATAATGGCAGTACCCAAGGAGAAGCCACAGCTAACTACGTGCCAGCAGCCGCAGTAATACGTAGGTGGCGAGCGTTATCAGATTTACTGGGCATAAAGGGCGTAGGCGGATGATTAAGTGGGATGTAGAAATGCAGGGCTCAACCCAGGTGCAGAATTTCCAAACTGGTTATCTAGAGTGCAAGAGGAGAGTGGAATTCCTAGTGTAGCGATGCGTAGAGATTGGGAGAGAACACACCAGTGGCAGAGGCGTCTCTGGACTATGGCAGCGCGCTGAGGCTCGAAGCGTGGGGAGCAAACAGGATTAGATACCCTGGTAGTCCATAATGACTTGATAGATACTAGGTGTAGGTTTCAACACCTCCGTGCCGCCATAGCATTAAGTATTCCATACAGAATTACGGTCACTTAAGATTAAAACTCAAAGGGATTGACGAGGGACCCGCACAAGTAGCCAGGCATGTGGTTTTAATTCGGAAGCAACGCGAAGGAGACCTTACCTACACTTGACATCCTTGCATTACTCTTAATCGAGAATCCCTTCGGGACAAGGTGACAGGTGGTGCATGGTTGTCGTCAGCTCATTGTCGTGAGATGTTGGGTTAAGTCCGCAGCAGAGCGCAACCCGCTATCGTTAGTTACTACCATTAAGTTGGGGACTCTCTGGCAGAGACTGCCTGGGTTAACCAGGAGGAAGGTGGGGATGACGTCAAATCATCCCCATGCCCCTTATGTGTAGGAATACACGTGCTACAATGGCTGGTACAGAGATGCAATACCGTGAGGTGGAGCCAAACTTTAAAACCAACTCAGTTCAGTTGTGGTAGAAACTCGCCTACATGAAGCTGGAGTTACTAGTAATCATGAATCAGAATGTCGCGGTGAATACGTTAGGTCTTACACCGCCCGTCACACCATGAGAGTTGGGCAATACCCGAAGTCCGTGGAAGCTAGCCGCAAGGAGAGCAGCGGCCGAGTAGGGTCAGCGGTGGGGTGAAGTCGCTAAGGTAACCGG
+
+)%&*'1-(++(&&%&'.)06-,55+3/.-&)*,-056*&,-.56547566&51.,),0'%('&&('+2/)*').-:+1,822/*,-7/+,255-4+*--2/))()+201-.0.*++),))*+/+*''(,//+,&..,.*-.01,0'1..000.7+$'*$/)9+00/4-/++**('(*.,04/11&**220*++,530)01.-***++687:54:346-8)5--/0;98-((%%-3)*$-$*4,..,*(($&%,,+*,*%+'*/,-*,1/,/1-4,,,8750//.,*)&(&,+''(()2-,,,-2.-0/44++)&())(,-*,-*)'+(&63++(*(,),.)+*(+.-0(&'*(2++*+.1026.21/0))*)&)&&%&'0/9856,&&&),,/-,/,'',4953)3:201**/6507)*/6410484('(%&$%%%%)-.''-,)))).*-+1%--(069.00.0607:15233-/2()'$()+612)/-.64-$&%'(&(&)&(+064.'(0'3,/-4.5;;866579+/*''(+)'(&%,25.33*'-*++'&)',,*%,&,.66662197-4101-'&%%(*1),&'*+0+)%(*/.02-/0++*)%,)++0,041+1--)/1,..-/13/22++'%*'13,390-75,123.2///6*--.7:88734..,1(**-3/&/007,4..15784433-,4,2774958-085'*/%4('%)+2547170**-.-1(1,,)-1,-/04:1202)/.0()2-5400-+)'$%%&*-.19:9:742/0152683//+1++//*-%*1.03/++*),-92,4++,*-(&(*/13-.6//.3--/.,&$$%'(*--30-'*,.--/,,37776-,,,,77:7:5-32367112-/3'-/07:84073.86(-1**((,)+-37')+-)+&,+''&*,'98310/--01/30..314--14///11012/-%%+05342-.31*-.-0164.-9336*,)%(11417-.+082281-/0/0,186732+)*,14--,+2.)/6+(&())/8.6-*&'')))%,&')*)0/+,&('))(*)(-'$'(,200/221/.,0'/0,-+--&&(%%&*1'+*.86;08
@c9edfc91-cc37-40a9-8653-7bca32ae8ba8 ch=325 read=98674 start_time=2019-12-13T16:14:44Z barcode=BC01 runid=2c9cf7bc05858273f10e7d7ec552fc0bd742dc3e
CCGGTTACCTTGTTACGACTTCACCCCAATCATCAATCCACCTTGAACGGCTCCTTCCTTGCGGTTAGGCCACCGGCTTCGAGTGTTATCAACTCGTGGTGTGACGGGCGGTGTGTACAAGGCCGAGAACGTATTCACCGCGGCAATGCTGATTCGCGATTACTAGCGATTCCAACTGTATGATCGAGTTGCAGACTACAATCCGAACTGAGAATGGTTTATGGGTTTTTGCTTCACCTCGCAGCTTCGCTTCCTCCTGCACCATCCATTGGCGAGCGTGTGTAGCCCAGGTCATAAGGGGCACTGATGATTTGACGTCATCCCCGCCTTCCTCAGTTTATCCACTGGCAGTCACTGAGTTCCCAGCCGGACCGCTGGCATAAGGATAAGGTTTGCGCGTTTGCGGGACTTAACCCAACATTTCACAACACGGGCTGACGGCAGCCATGCAGCACCTGTCTCTCACGGTTCCTGATACATTCTCATCTCTGAAAACTTCCGTGGATGTCAAGACCAGGTAAGGTTCTTCGCGTTATCGAATTAAACCACATGCTCCACCGCTTGTGCGGGCCCATCAATTCATTTGAGTTTTAACCTTGCGGGCCATGCTCCCCAGGCGAAGTCGGCCGCGCGTTAGCTCCGGAAGCCACGCCTCAAGGGCACAACTGATCGAGCATCATTTTACGGCGTGGACTACCAGGAGTATCTAATCCTGTTTGCTCCCGCTTTCGCACCCTGAGCGTCAGTCTTCGTCCAGGGGCCGCCTTCGCCACCGGTATTCCTCAGATCTCTACGCATTTCACCGCTACGCAAATTCCCCCTCTGAGACTCAAGCTTGCCGGTATCAGATGCAGGTTCCCGAATTTAGGCCAGGGGATTTCACATCGACAACAAAACCGCCTGCGTTAGCACGCCCAGTAATTCCGATTAACGCTTGCGCCTCCGTATTACCGCGGCTGCTGGCGCGGAGTTAGCCGGTGCTTCTTCTGCAGGTAACGTCAATGAGCAAAGGTATTAACTTTGCTCCTTCCTCCCGCTGAAAGTGCTTTACAACCCGAAGGCCTTCTTCATACGCGGCATGGCTGCATCGGGCTTGCGCCATTGCCGCAATATTCCCCGCGCACTCCCTTAGG
+
1))*-2.//11.0801.%,1+/'+'*&0)-.::98926*(,(-+'(.-.6222',/.'')'*2709*799:368-7,*+'%$())*-,.31.-.-*,0:978889433-+/0%,&$%*+7/776/')+.,&(*-21072+2036)2**++,%+''(,,+/3-/0*()./921'5(+,10*,'&++*+-,82538253-033-7+&&.,*)+.,41,02:5,3.0-1:<6,'&#$-'87.003(//15-$%))+)-//**,,0910-(*12,/*&%%#')'0+-02/94**3-.),-4)021/+)*)+./.9;--'*'./7:18;0+8:7:54790',*)'02)+/805/+-+)$,)**48902)%(2)/6(/*'()'%%%&)(*,,-55*/-3.+)+))+7*/03;81-6,5+-+(-./63;30..2,0-3-(0434034,60)+-*-++(+,-8:+.3/--+-+2,43:2/*+&#&)+8;;9:77641.-07:/46;746899::266567978$-*--1)0,8:9;9674-)()+(+,3*:;:6:232332..))/./.-1+/16*6.67-%12/84;8028.-,2/<<5,63/1.*+,,+)&&'$)+1684*--,'$%'+)(&($$%()-0/0.341*2+-.*08//13:473--.6-4440+'''/0&%%%%'*)300'&('(+.-05555/0/&5*'%)-7724400.-,1<5-0-25/)2174324240*'()+2046,*455<:83;'*53816:67:8<879/,4/12334:5,,.((.///+)%(+054<7459:467+,&((&)*,+235,*)(&%)+99:82.//423:.43226+-0312(*(+-*3*&&$)4+'+-.4$()).#5*())++/01316/-265+/7049334-3)+$&$((,/*'$(&+)855466:3401.3/-,&04-483524429<776988:;;2/+%$25'('7.//8'30/06968<7668'2236:46972811,.05;*2(,'-++('&)-),149297'),8-,99958-+,'+*+*(*,&.3-&'*,109,644;3'-')&+(63-/086,++))7&2662802188-.,()'&,)/**)+067+$%&()++9/&*))71
@6cbbc7f8-4cf0-4084-b486-aeb71678960d ch=25 read=35237 start_time=2019-12-13T16:14:57Z barcode=BC01 runid=2c9cf7bc05858273f10e7d7ec552fc0bd742dc3e
ACATTGTGCTGGATTCAGTTGCGTATTGCTGGTGCTGAAGAAGTTGTCGGTGTCTTTGTGTTAACCTGCCTGTAATCTCTTCGGTTACCCAGCATTTTGACTTCACAGTCATGAATCACAAAGTGGTAAAGCGCCACTCGAAGGTTAAGCTACCTACTTCTTTTAACCCACTCCATGGTGTGACGGGCGGTGTGTACAGGCCGAGACGTATTCACCGTGGCATTCTGATCCACGATTACTTAGCGATTCCGACTTCATGGGTCGAGTTGCAGACTCCAATCCGGACTACGACGCATGAGGTTCCTTGCTCTCATGAGTCGCTTCTCTTTGTATGCGCCATTGTAGCACGTGTGTAGCCCGGTCGTAGGGCCATGATGACCTGACGTCATCCCACCTCCAGTTTATCACTGGCAGTCTCCTTTGAGTTCCGGCGGACCGCTGGCAACAAAGGATAAGGGTTGCGCTCGTTGCGGGACTTAACCAACATTTCACAACACGAGCTGTTTGACAACCATACGCTTCCTGTCTCACGGTTGAGCACATTCTCATCTCTGAAAACTTCCGTGAATGTCAAGATAGTGGAGTTCTTCGCGTTGCATCAGTTAAACCACATGCCCACCGCTTGGTACGGGCCCGTCAATTCATTTGAGTTTTAACCTTGCGGCCGTATACAGGCCGGTCGATAACGCGTTAGCTCGGAAGCCACGCCTCAAAGGGCTGCTCCAAGTCGACATCGTTTTACGGCGTGGACTACCAGTTATCTAATCTGTTTGCTCCCCACGCTGCCTGATCAGTCTTCGTCCAGGGGCCGCCTTCGCCACCGGTATTCCTCCAGATCTCGCATTTCACCGCTACGCCTGGAATTCTACCCCCTCTACGAGACTCAAACGCGGTATCAGATGCAGTTCAGGTTGAGGCCAGAGTTTCACATCTGACTTAACAAACGCCGCCTGCGTGCGCTTTACGCCCAGTAATTCCGATTAACGCTTGCCCTCCGTATTACCGCGGCTGCTGGCACGGAAGGTTAGCCAGTGCTTCTTCTGCGGGTAACGTCAATGGTAAAGGTATTAACTTTACTCCCCTCCTCCCGCTGAAAGTACTTTACAACCCGAAGGCCTTCTTCATACGCGGCATGAAACACTCAGGCTTTGCGCCCATTTATTACCAATATTCCCCACTGCTGCCTCCCGTAG
+
#,'+*&-'*-+.$(2**+7/'-./0/9///;:/--++2-)/-*041032:223,3,+&.*/-4-62&&''&(''$$$'%*)**.-6-.0)&%&#'//*,/5832)3()*7/4//134346;:0206,29)(-.27&(+/,*-..0.70(+,.30-,*1-&/*($.(0-*',+3,&'-01024696:89696452221.0-3)(%+-.1:242-()-+./7445;:54446,()*)-/)((''(*,.447-*+.4057825*++*'*18)4%(/617'5+3-*08.12++-..01+,/+.+-)-,,2-//100$'''(**&,1/031098./065837588920/*-+-.+-'%%()//*$'&&')%.254;671121132/0198643047,(+'*,'()18--/367.:--,78631).52-.0533+*++,;69:+*/./14567<,--932*13438201333729001<86/6/6+62(,,**6+0-0.73340.)()).80),/0'1102&.''*./+,-//+.355,3.('0/,//193/148:553-,2/-/155:00,*,+-/0,,+0**)((-&*6:542.-.-7.-.35-$%-+39576//,//-24(+.*'.(*',&0*-.10('*+.779203854342<<6.:1...+)2,1--3-'',*,3/-/0473.-+,***+,2+.-2601.2.18244573-42(+''*''*)-.4/-20%%%+-./932'%'(.-178:68709.%'',*-.,5,+/+,.<845/942+*,'(&%'&%($'(()12267516(*-)4,48-,,&(-14-%)$%%'(*1.5.5**+..'%'(+,2:0/+47/1108&3410'*)/11652883.+/001,%''+,)/0(-*+-//,*+(*4546+43:2-.&'+*(*(17./&++840++-0343/)(%3):8972+-4(.1047795/-,220,2,2.&'().549461+3)-'*)-1*)+.,48:3843933911/92227231,(,+&)&*,)-,-/6'02,/293:<::::695-384121.2,,*'-8,*,../01**162./40;6*(2(*5:,+433).($%#&*,)*10/26+).+*-777;89<955..',-8210+02**'&)+(,0++)*'2+57,)3/'&.*'(,/-,.6;*971*66556668.84(*811
@85440a77-4c20-461d-b27a-ed15f31f3615 ch=2 read=47889 start_time=2019-12-13T16:14:50Z barcode=BC01 runid=2c9cf7bc05858273f10e7d7ec552fc0bd742dc3e
CCCGGTTGCTGCGTTGTTACGGCTTTGCACAGTCACGGAACCCCTTAAGTGGTAGGCGCCCTCCTTGCGGTTAGGCTACCTGCTTCTGGCGAGGCCAGCACTCCCATGGTGTGACGGGCGGTGTGTACAAGACCAGAGACGTATTCACCGCGGCATGCTGATCCGCGATTACTAGCGATTCCGACTTCGCGCAGTCAGGTTGCAGACTGCGATCACGGACTACGACTGGTTTTATAGGGGTTATCCCCTCAGGATTGCTTGGCCCTCATGCAACCATTGTATGACGTGTGCCGCCCACCTATAAAGGGCCATGAGACGGCTTGTCATCCCCACCTTCTCCGGAACGGCACCGGCGATCTCGCGTTAGAGTGCTCAGCGAATGCTGCTTCAGCAATGAGGTTGCATCGTTGCGGGACCAACCCAACACCTCACGACACGAGCTGACGGCAATAGCCCTTTCGCGCAGGGTTTCTCTTTTCAGTACGAATCCATCTCGGAAGCTTCCTGCCATGTCAAAGGTGGGTGGTTTTCGCGTTGCATCGAATTAAACACATCATCCACCGCTTGTGCGGGTCCCCGTCGAATTCCTTTGAGTTTCAACCTTGCGGCGTACTCCCCGGGCGGTCAACTTTACGCGTTAGCTTCGTTACTGAAAACTAATTCCAACAACCAGTTGTGACATCGTTTGGGCGTGGACTACCGGGGATCCGTGTCCTGTTTTGCTCCCGCGCTTCCGTGCATGAGCGTCGAGTACAGGTCCGGGGATTGCCTTCGCCATCAGTGAACCTCCGCATCTCCGCACGCTTTCCGCGCACTACGCGTTCCATGCCTCTACCGTACTCTGGCCATGCACGATCACAAATCACCCAGTTAAAGACCACAGGTTTCCATCTGTCTTACATAACCGCCGCGCACGCTTTACGCCCAGTAATTCCGGTCGCTTTTCGCACTTCCACGTCCATTACCGCGGCTGCTGGCGTAGTTAGCCGAGTGCTTCTTCTTACGAGCCGCGTCATGGGCCCCCTGTATTGAAGGGCTTTTTTCGTTCCGTACCAAAAGCAGTTTACAACCCGAAGGCCTTCATCCTGCGGCATTGCTGGAAGCTTTCGCCCATTGTCCAAAATTCCCACTGCTGCATACGTAGGGTAATATCAGCACCAACAGAGGTTAACCACCGGGCCTGCCGACAGCTTTCTTCAGCACCAGCAATGCGTAACTACCGCA
+
9/%&%'*$&$%'&*)&*$$%)('(+(&**)*,-.()(,,,01-&&&,)(+(400064+.('&+,23,0'-./-.4001795&3170++(%(%*+,/,'*$-&33--99:97866819:579333755589.027*(('*1/0/25/.17176;9::77722,/)(+**,0%+-),./*131.-.158-()$'+),.(*&-*.0474142,,,,+&).3042*('()+5/7<:+56',0+&))%))00.%'$''%0'%$$#(%0,**1&&&&*&.,/80./8880872+*$,((*0,$'&%'&*.*,3,/+''*'(&'%&&&)./1*.///,)(%&'%(),,1(+*&)-/01+.(*)++2+(%'(&'$&'(%%&%'$%%%')&%$##%&-+)&+-+&',++*$%')..2812.8*)()+,.*).21(,&))')($)&)'&--.0077-642+*#%%$$(&'%&''$+...2,&''+34-(%&$(.+.-+23+-()'((%$$'+2.412363:79:59.,2/-/($$'%&**--0-/+&*,.6+*,,+,70/)*-129;67149.,-**,44(30/10.+(02',-,8,,,363349<<9483314-),'$$('/,855-%167++/+,4+,,'#)*--7-0&))6/96;5650.055.3280-/+*0,1/222506'-(*/26859<:*1./-.47787789&-),'/*%$'%&)&&',23,+0,95)%*('&%)'(,((&(),&323/%&%&())&&&)((,*&&1)*36,7879<::,)()($$%$()(#%&&)$'&%($*&&*+.''%&$'%'*$&'(&(-,+')#'&''%#&')+.///*,'($+($(')/031+,(+**%#))($)&'&(('%)+$%$('',)&''(%&#-,.3&(,13:7:)+(%'%&$(+-.45*.,35('(*587;5/1,-/().880-&&#&,')(#*()**'+-,774.2(%$%'**,-*()517/-*0%#&'%(0+,0/*3-,-*)('(&)),-,.'1'/645.)+-**-**-+3622/68;-*26:6/,/-/--76/+,155;6014437+)))+1/67<9:997*))''*+//.---1'&&&,/+)$&++&0-*+2,2:9-1/33/'-,+'$$%$%%'%%%,1/%-7.,,,'$**02302-'))(+*/+/'%*4*+&&$$#(,2394123:70598220/0:,.//7858574&'%$&$$%%
@5d5d5d4d-e0fa-43bf-8cbe-36a6776cce12 ch=17 read=54462 start_time=2019-12-13T16:14:47Z barcode=BC01 runid=2c9cf7bc05858273f10e7d7ec552fc0bd742dc3e
CTCCTACGGGAGGCAGCAGTGGGGAATATTGCACAATGGGCGCAAGCCTGATGGCAGCCATGCCGCGTGTATGAAGAAGGCCTTCGGGTTTGTAAAAAAATTACTTTCAGCGAAGGGGAGGAAGGGTAAAGTTAATACCTTTGCTCATTGACGTTACCCGCAGAAAAGCACCGGCTAACTCCGTGCCAGCAGCCGCCGGGCAATACGGAGGGTGCAAGCGTTAATCGGAATTACTGGGCGTAAAAGCGCAGGCAGTTTGTTAAAGTCAGATGTGAAATCCCCGGGCTCAACCTGGGAACTGCATCTGATACTGGCAACGAGGTCTCGTAGAGGGTAGGAATTCCAGGTGTAGCGGTGAAATGCGTAGAGATCTGGAGGAATACCGGTGGCGAGCGGCCCTGGACGAAGACGACGCTCAGGTGCAGCGTGGGGAACAAGCAGGATTAGATACCTGGTAGTCCACGCCGTAAACGATGTCGACTTGGAGGTTGTGCCCTTGAGGCGTGGCTTCCGGAGCTAACGCGTTAAGTCGACCGCCTGGGAATTACGGCCGCAAGGTTAAAACTCAAATGAATTGACGGGGGCCGCACAAGCGGAGCATGTGGTTTAATTCCGTGCAACGCGAAAAAGAACCTTACCTGAATGTATCTACTCCAGAGATGGATTGATTGCCTTCGGGAACTGTGAGACAGGTGCTGCATGGCTGTCGTCAGCTCGTGTTGTGAAATGTTGGGTTAAGTCCCGCAACGAGCGCAACCCTTATCCTTTGTTGCCAGCGGTCCGGCCGGGGAACTCAAAGGAGACTGCCAGTGATAAACTGGAGGAAGGTGGGGATGACGTCAAGTCATCTACATGGCCCTTGACCAGGGCTACGTGCTACAATGGCGCATACAAGGAGAAGCGACCTCGCGAAACGGACCTCATAAAAGTGCGTCGTAGTCCAGTTGGAGTCTGCAACTCGACTCCATGAAGTCCGGAATCGCTAGTAATCGTGGATCAGAATGCCACGGTGAATACGTTCCCGAGGCCTTGTACACACCGCCCGTCACACCATGGGAAGTGGGGTTGCAAAAAAATAGGTAACAACCTTCGGGAAGAACGCTTACCACTTTGTGATTCTTGACTGGGGTGAAGTCGTAAAGAGGTAACCAG
+
,//40231;4/1324/,+++*&%&+*0/41--/+0.,33-,+*79&18,,++&&(,&375:8:956542545677*+,,+.1**/+/5,8,-.630+'%&%&')356200430/'0++',2,)00+**5.03716/,/0,1/,133-6...9,9++21()+-.26+-)+0805/,,/61575/00175261(35(,$&()'*'(,310.10.-..24.252;13.1',.(/*011962/%'(*,-(/.1+2--&2/:9+..73-.6923573012:60230),*--.43:6;46:9666789768600/,))),(,&)%(&&+*-375/.'1/0+-.'1(0*--+1/.&))-02520-53,/699522//022;612023379825100,+,,-/159,)08,+)+,,-+**14455-3743/')*,15990(**38)4637.30-*001692485.2.4*$)*3---,8'1.-,(+..11/503+.,/-,,68:,+0/0/97797845740-2.+.018//020504.3899:9359445/**+&'(605.'/.5)5-;/:;9/997-7-135665575::3(,'$%%(,*&)(-&-.063/149<;59390*,004:52,((,*-+),12-,+-,3745*+*&%%$&'&%+-)**+,,/46+.*'$*((6;8782;:08226644426,25////.347687768946-)))*33573;322470--591982223*,/7*,2508-+3103054:4111(*'&1)*,7..94.54:95/6654/28,).*,-+4*+*)-02533:(433345<54440,*,*,.325992776//***,*)+-211%&)//+1-3(&'')8:36/51,+*(*..4/04;73:2--//253/30,)-+)+222.2/)('%)(''+()7-.+,.;8)*9578744778.9)$(*-/+*,/4241,(./234697767308./-3.5/:89410'+..4123::285441-84587/,/,+&)*))0029/)()$4)764:3552--&+2,1;1/25121399:98/*&)*+56229.016886.//+,--0,1222/1-*'.'&#($#&%'()*1/%*.01.021180.0-*/4793-,**,++/1-53.&'+,00/5300
@f06609db-84ff-4daf-a3ca-a6c39b371cb1 ch=389 read=96090 start_time=2019-12-13T16:14:53Z barcode=BC01 runid=2c9cf7bc05858273f10e7d7ec552fc0bd742dc3e
CCGGTTACCTTGTTACGGCTTCACCCCAGTCATGAATCACAAAGTGGTAGCGCCCTCCCGAAAGGTTAAGCTACCTGCTTCTTTACGGCCTCCCCATGATGTGACGGGCGAGGGTGTGTACAAGGCCGGGCATTCACCGTGGCATTCTGATCCACGATTACTAGCGATTCCGACTTCATGGAGTCAGTTGCGAACTCAATCGGACTACTGACGCACTTTATGAGGTCCGCTTGCTCTCGCGAAGATCGCTTCTCTTTGTATGCGCCAGCACGTGTGTAGCCCTGGTCGTAAGGGCCATGATGATGACTTGACGTCATCACCTTCCGCCAGTTTATCACTGGCAGTCTCCTTTGAGTTCCGGCCGGACCGCTGGCAGCAAGGATAAGGTTGCGCTCGTTGCGGGACTTAACCCAACATTTCACAACACGAGCTGACGACAGCCATGCAGCACCTGTCTCACAGTTCCCGAGGCACCAATCCATCTCTGGAAAGTTCTGTGGATGTCAAGACCAGGTAAGGTTCTTCGCGTTGCATCGAATTAAACCACATGCTCCACCGCTTGTGCGGGCCCCAATCAATTCATTTGAGAGTTTTAACCTTGCGGCCCGTACTCCCCAGGCGGTCGACTTAACGCGTTAGCTCCAGCCACGCCTCAAGGGCACAACCTCAAGTCGACATCGTTTACGGCGTGGACTACCAGGGTATCTAATCCATGTTTATACGCTTTCGCACCTGAGCGTCAGTCTTCGTCAGGGGCCGCCTTCGCCACCGGTATTCCTCTCGAGATCTCTACGCATTTCACCGCTACACCGCAAATTCCTACCCCCCTCCCGAGACTCAAGCTTGCCAGTATCAGATGCAGTTCCCAGGTTGAGCCCGGGGTTCCACATGGCTTAACAAACCGCCTGCGTGCGCTTTACGCCCAGTAATTCCGATTAACGCTTGCACCCTCCGTATTACCGCGGCTGCTGGCACGGGTTAGCCGGTGCTTCTTCTGCGGGTAACGCGTCAATGAGCAAAGGTATTAACTGCTCCTTCCTCCCGCTGAAGTACTTTACAACCCGAGGCCTTCTTCATACACGCGGCGGCTGCATCGGGCTTGCGCCCATTATTTTAATATTCCCCTGCGCTCCCGTAG
+
312//0-0618/.900..-.400033.,/36))()32202/64-033/-,.-.0++.-))+2*-,4:57/00/15)'%,&)292(0.-57).15.)*&%(**5575;97,'*1+,,/,0/345(1+&.)&&&(83049,8-4366;84458.+&''./3/12///0/4942.-.302-03.))*)&**9632*/227+;.9+*,65,*%)*8..')33+,-5121/20./15,,.+*//0&&-(.144769465179100*+-)*&')-)+./598310150,08;9,1+(-446:65520)*,-**-+)-:99::,+%,),),(#*,+-2<855413,2--,14456((--,)+021+)+1-8:54504,4,,+&&*)/.451-03.678799909-*',377.8-5,.0-/54/69++&%1-+&.++,412-2//2134<582/....49,-16--+++69393)))+*2(3(7(+60..75445.43-./79886888889:11124;213*.*-.4;58<:9:94;23267*'*,-3:48:/0.,..236.28,,0,,.3651-.(&$''./,84<96:<4,*)&'2;<11753140)'$()**--+).48/,089.80/05-4.4/344-.0-+065421480223;88-+08,,++15/7/3)1*00675.13-94,*/.;2228:6795582640101331:.2'$),07-,).0+-63(')+25:665:;;;;8896:<:84:*,7902,+4,7:.,*-)-,+0/00:81-,&&'%%&*+989773637<:1210/0200(20%)(+01/,'()-0478*&(('()77568-0-1.7//2(+0+.3&,.3&4256<5:1-021522415&+0,&*,()((&)%##&%7*:8::77/18188752/'(05/-35042(+-135:/511595;8425/*+),52/1505139453-//97867612-,.,0))4///858-,-9,68<:954-64305-)',,,.,./869:9(1+1--4-3.314349294((+1+(.4)'+$($(*)(&&,-,41*).1086;57;54410)/-0,('')0//2.01(6655946388-%4+'-//.3/.&31/4.($&'$'+-7/,-',
@b8d9dcce-7581-49d2-a609-a760c5835897 ch=309 read=173136 start_time=2019-12-13T16:15:12Z barcode=BC01 runid=2c9cf7bc05858273f10e7d7ec552fc0bd742dc3e
CAGGAGTAATGATGGGGAATTTTGGACCAATGGCAGAGAAGCCCTGATCCAGCAATGCACCGCGTGTGCAGGATGAAGGCCCATTGGGTTATAGAGCTGCTTTTTGTACGGAGACAGAGGCTCCCTTCTAATACAGGGGCCCATGGCAGGTACCATCAGAATAAAGCACCGGCTAGCTTCCATTACCCTTGGCCGCGGTAATGCATGGGAGTGCAGGCGATGAAATCAGAATTAGAGGTATGCAAAGCATTGCGCGAGCGGACATATAAGACAGATGCCAGAATCCCAGGCTCAACCCTGGAACTGCATTTTATGACTGCATGGCATTTCGTGCAGTAGAGGATGCGATTCCCGCGTGTAGCGAAGTGAAATGCGTAGATATGCGGAACTTTTGATGGCAGAGAGAGCCAATCCCCTGGACATATGCCCCAGCTCCTTGCACAGAAGCGTCAAGAGACAAGCAAGTTAAGATGCCCTGGTAGTCCGCTTCGACGAGTATCAGCTGGTTATTTGGGAGTTAGTTTTCCTCATTAACTTGAAGCTAGCAGCGTGAGTTGACCGCCTGGGAATTACGGCCGCAAGGTTAGAGCCTCAGAAAGGTCAAGCTAGGATTGCCTGGCGGTGGATGATGTAAGTTTAATTCAAATTACAGCGCGAAGCCTTACCACCTTTGTACGTAGAGGAAGTTTCCAGAGATGGATTCGTACTCGAAGAGAACCTGCGCACAGGTGCTGCGTAACATCGTCGAAGCTCGTGTCGTAGGATGTTAGGTTAAGTCACAGCAGGCGCAGCCCTTATCATTGGATTGCATTCCAGTTAGGCCTCTAGTAGGACTGCCGGTGAAACAAACCAGGAGAGGAATTAGAGATGAAGCGTCAAGTCCTCGCGAAGCCCATATAGGTAGACTGCGTCGCCAGTAGAACAGAGTACAGAGGTTACCAACCCCGCGAGAGCCTAATCCCATAAAAGAGCCAGTCGTAGTCGGATCCCGCAGTCTGCAGCTCGACTGCGTAGAGTCAGGAGGAAATCTGCGCTAGTAATCGCGGATCAAGCATGCCATAGTGGAATACATTCACGGAGTCTTATACACCGCCCGTCACCATGGGAGCGGAGTCTCGCCAGAAGTGAGTAAGCCTAGCCGCAGGAAACACGTAGGAGTTCACGTAGGCTAGGGTGAATCTAACAAGGTAACCGGAAGATGGGAGGCGACAGGCAGAGTAGAAGTTACTTTAAAGGCGACAGCTTTCTTTAGCACCAGCAATGCATAGCTGCAG
+
,+,)''%&&'*/+-*,(()0*)+)1-..)%''(%%&($'('/4''()2/+,(*,-,'*(*,')()')*,*6977-,'+*/4(&$$'-1/3+-+*,,12,22:;5---(,'3%&*()&&&()'++&%')',12%0.*03.03*+,,'(&))(%''%&*0+/,,)-*%&%*)%))+*%(&*%)%'*&/.)('*(-+)*,/-.2+)*&)&'*$''**,,6.-%,*-,+)+*(*%(%&%%('$'.*.-+)%$&,)'(&&&'(*&-'($%').5121./0/&''('+0*-1*(54306/0.3(&(*(+()$'&-/*'$)(+/1*/+)+)(#'(*(&**'&'&'*),*//''),0001'&'))'&(**(*+'*(#'(%()**+)+,())&)('%&%%%#&').*(&')()))*+&../215+-.5/,&()+%)&&&%'('-),)'''(('-,'(')$0('$&(%&'$'++*.-0/+.2035'&'%$#'(0($&'(+*(3&&%),.,+%'(,(*.&+.)')(&&,2))+8:2,**++3+.%('()+*('),-,(*+*.+)%(+)'11,-/)**(&&('%&)+-,&%*+)'-+$%''(+),'&++&)&&'%)$&%$))$'%%)'&((')'%)/,0,,100//.08.+/,0-()&,*&))*-+'&))%+'&%&*-(-.13+**('$%((()'()(.3.'&'*')(0-*'-&'%'$'()%'-&((&*.40/,+,*.(-,,-01/0'*$#$%),(-0%&%'-35,,&.2-2'+0-.,-)$.,-60/--.),)(-,-.-%)(')42,4+10+3.-*'+*+.*-12+)*1/'-0..--/)(/,.4435447*--(--'))%)11&2+('&')$%((&(%(&$%&'%&(*2/))),232%&&')&+00&''*(2'&&($*'&*&+-#%&#$%&$&$%&%%(*+11/+/+-7)--1'.24*,5+((%$(&%+7,66+&)'((('$%**--01&))())'3+13''$'&(12,'-'(++.-)/('*)&('&&*+(-,+*(+++'((%(&&+'$&&&(+,-+)'&'+'%&$%%)+%&&(.1.2.,+/-02(%%&)''*+5,,----20*4*(%')*-,./-44%((+*'(*-,.*0.1**)&''$&'(%%0,(((/2.,(/)++'%%%%$$-()+38.)*))#(%,''&&%#$%&**+%$$&'',,)'+''-+..5525+&&&%.,-.1740'((**('&((1&(**&01()$&''%'&(,1(&*1(&((%*(+'.)1+//5((&&&#%"#
@f3c05c75-1f3d-4457-8c9c-1dc669195879 ch=455 read=102641 start_time=2019-12-13T16:15:09Z barcode=BC01 runid=2c9cf7bc05858273f10e7d7ec552fc0bd742dc3e
CCGGTTGTTACCTTGTTACGGCTTCACCCCGAAGTCATGAATCACAAAGTGGTAAGCGCCCTCCCGAAGGTTAAGCTACCTACTTCTTTTGCCAGCCCTCCCATGGTGTGACGGGCGGTGTGTACAAGGCCGGGAACGTATTCATAGTGGCATTCTGATCGATTACTAGCGATTCCGACTTCATGGAGTCGAGGTTGCAGACTCAATCGAGCTGACGCACTTTATGAGGTCGCTTATCTCGCGAGTCGCTTCTCTTTGTATGCGCCATTTAACATTATTAGCCCTGGTCGTAAGGGCCATGATGATGACGTCATCCCCACCTTCCTCAGTTTATCACTGGCAGTCTCCTTTGAGTTCCCGGCCGGACCGCTGGCAACAAAGGATAAGGGTTGCGCTCGTTGCGGGACTTAACCCAACATTTCACAACACAGGCGCTGACGACAGCCATGCAGCACCTGTCTCACAGTTCCCGAAGGCGCAATCCATCTCTGGAAAGTTCTGTGGATGTCAAGACCAGGTAAGGTTCTTCGCGTTGCATCGAATTAAACCACATGTTCCACCGCTTGTGCGGGCCCCGTCAATTCATTTGAGTTTTAACCTTGCGGCCGTACTCCCCAGACGGTCGACTTAACGCTCCGAAACCCGCCTCAGGGCACAACCTCCAAGTCGACATCGTTTACGGCGTGGACTACCAGGGTATCTAATCCTGTTTGCTCCCCACGCTTTCGCACCTGAGCGTCAGTCTTCGTCAGGGGCCGCCTTCGCCACCGAGTATTCCTCAGATCTCTACGCATTTCACCGCTACACCTGGAATTCTACCCCCTCTACGAGACTCAAGCTTACCGGTATCAGATGCAGTTCCCAGGTTGGGCCGGGGATTTCATCTGACTTAACAAACCGCCTGCGTGCGCGCCGCCCAGTAATTCCGATTAACGCTTGCACCTCCGTATTACCGCGGCTGCTGGCACGGGGTTAGCAGCCGGTGCTTCTTCTGCGGGTAACGTCAATGAGCAAAGGTATTAGCTTTACTCCCTTCCTCCCGCTGAAAGTACTTTACAGCCGAAGGCCTTCTTCATACACGCGGCATGGCTGCATCAGACTTGCGCCATTTGACCTGTATTCCCCTGCTGCGTAGGAG
+
854636-1/)-012-4/--*../3./176/+,2-...1-+3521005+++08483,/14:5+56,*),)+*8-5,21-2--'02:66;:3)0(,&.4)%(13(0045565687::-/6*,,&-&+-14977*;7/63488821)(&$*'+(,-8:-,,(/'((4*'+(11869;74336679699/--.01,),+4/..79982)3+.+())),-/'+&*/7---542402**/+%)*+81+,)+++)+/-2532;611544779<86:))*,&,('**)(026-,3954.5-**51:+0.-,+,++288999818;.-0<0:9965,+,;0,-6*20-7/,,14485/870015949,..313945947071/60/7:(2.3422*.-12../2472240002**'('5,/2+1-552;-,+,1-,+.'593-)+,-:82:213:3526688346./232.*-%18;874116/62(-/96:5.+03556./4046;9:989;;;6776735:<618107+6/;7630/0,23()4550/.2/8<689341348060(,5/.3.-,/0(-,,884).8+7-9271:9.)0-::+..7415-/.:1407/0/.9:+,+'.-33665/6.6-.*+*-*&'+'-7--3654-02**00/906./-0//43)'&,//2387(,)11357886667704((-,-/30;11653498.3069:.*.-.-:9..758:/.-,,/.12/229<;888,.16./635639668<8:9*&')++6/4,4,-055588898:85;-3/392341335974+.(4+7857::71,30/1,+112/0.7+407'01(0007534679949:4:*)&&-.-))10+&/0-+18622867763434448<9;8./3-26620/))$&&(+/*&)*.:::/1+,.9/;61205--,/6.27.0.2++-,*/60//56814-'-&1,(/+*(*)-20077+,/:/9<9::;22701:656446224/37;*0+,-/0-,3294//11:23:86/86,&)*0,0/+-()*1,+++&1*''&(53;9;44:35766-4322:9888;6722012'(''+/,-198/18(((*'%%%&*,5681..56-1++.2&')
@c7c38fc4-e444-4df9-8b2f-3233d0b8effc ch=83 read=143294 start_time=2019-12-13T16:15:27Z barcode=BC01 runid=2c9cf7bc05858273f10e7d7ec552fc0bd742dc3e
CCGGTTACCTTGTTACGACTTCTTGATCATGAATCACAAGGCGGTAAGCGCCCTCCCGGAGGTTAAGCTACCTACTTCTTTGCAACCCGCATGGTGTGACGGGCGGTGTGTGGAAGGCGGGAACGTATTCACCGTGGCATTCTGATCCACGATTGCCAGCGATTCGACTTTGAGTCAGGTTGCGAACTCAATCGGACTACGACGCTTTATGAGGGTCGCTTGCTCTCGCGGGTCGCTTCTCTTTGTATGCGCCGACAGCACGTGTGTAGCCCTGGTCGTAGGGCCATGATGACTTGACGTCATCCCCACCTTCCTCCAGTTTATCACTGGCAGTCTCCTTTGAGTTCCCGGCAGTTGGCGGCGAGGGCCAGGGTTGCGCTCGTTGGACTTAGCAACATTTCACAACACGAGCTGACGACAGCCATGCAGCACCTGTCTCACAGTTCCCGAAGGCACCAATCCATCTCTGGAAAGTTCTGTGGATGTCAAGATAAGGTTCTTCGCGTTGCATCGAATTAAAGCCACATGCTCCCACCGCTTTGTGCGGGCCGACATCAATTCGTTTGAGTTTTTAACCTTGCGGCCGTACTCCCCAGGCGGTCGACTTAACGTTGGCTCCCGGAAACCACGCCTCAGGGCACAACCTCCAAGTCGACGCTCGTTTACGGCGTGGACTACCAGGGTATCTAATCCTGTTTGCTCCCACGCTTTCGCACCTGAGCGTCAGTCTTCGTCCAGGGGGCCGCCTTCGCCACCGGTATTCCTCCAGATCTCGCATTTCACCGCTACACCTGGAATTCTACCCCCCTCTACGAGACTCAAGCGCCGTATCAGTGCAGTTCCCAGAGTTGAGCGGGGATTTCCGCATCTGACTTAACAAACCGCCTGCGTGCGCGCGTAATTCCGATTAACGCGCGTACCGCGGCTGCTGGCGCAGGTTAGCCGAAGTGCTTCTTCTGCGGGTAACGTCAATGAGCAAGGTATTAACTTTACTCCCTTCCTCCCACAGTGCTTTACAACCCGAAGGCCTTCTTCATACACGCGGCGCCCAGCTTGGCATCGAGCTTGCGCCGGTATTCACCAATATTCCCCTGCTGCCGCGCCCGTAG
+
46363;13849307+/.',,*'$$$&./05426550311(-$(,-+'%'&)*-,11.02,,0*,-*(*449;6/128126/1+0)01*$'''(22674455:88093.,*')*'',-.'883864634:5233+3.7/66;:75505,'*,.,4++.,-17772-&$'))('$(10'(**.*+-+2.46-6-,*5/3*(')(*(*'-:56.'&+&)+0017-//0+.,-,**()+,383652971-+/*,293($##'&*+**(-&&&+.301:;98053(188:43012105/70006147738:0.29493('--+44;,**(-./0<756:660)('.113772:2065%+')((()&%&&(*&+,),--..,0(,17*800-'%'&($,&+*.68*)**43112/14223363---'-**.-712/./:.10.31/101784*)+-2*01+1+1/,39.1798886.6/-/:36577<:5/331211&*'),2733.,,++-3,-,01()+-,/71+56131///.2*(&,.-...+%.'-*4+,%&%%)*/-508.&-4044416<42/3472:220:46.8001.34.,-57+176*))''.31-1+2'&&.)(,0,2&01/116:76*365.--,6/0,1,0**+-454&%'(.0;.*)-.,,/061/0*/2052*,./-//7/:9966<5024-54&)(+-890096:;7663775920555;7305'&,5:6,4:77848635;459+7676;60-2*,)112./&+)589657:4651.*,/,,.+-*5+0'42:5-*-.2112135679-.)*))&&&$&('%+(-+1-:-:1))'*540*--+,,,*28932.1123,-,+*+/745;88;46:4/0/./5**&(&,-53;00++/-0,-(&%&&-'.(')0/1.+++,('$&%'+0+,%3-'&('')-365:9988765++.5644,)%$%())*(('('),/-+,,+')+28.0<66166)')-&,(*-,,),-)2-($()+31909./8443-.)..//53**+&$))*''$'(23)'(*,0(.+-)'&+')//$%),.0,2,314+)&&$#&-),(,-)(1-.
@84adcc9b-e116-457b-8209-6cf9cff9264b ch=145 read=121771 start_time=2019-12-13T16:15:26Z barcode=BC01 runid=2c9cf7bc05858273f10e7d7ec552fc0bd742dc3e
CCGGTTACCTTGTTACGGCACCACTAATCGCGGCCCACCACCTTCAACCGCGCCTCCTTGCAGTTAGCTCACGGACTTCGGGTGTGCCAGCTCTCATGGTGTGACGGGCGGTGTACAAGACCGGAACGTATTCACCGCGACATTCTGATTCACTTGTTCAGTAACTCCAGCTTCATGTAGGCGAGTTTCAGCCTACAAATCCGGAGCCTGAGACTGGTTTTAAGTTTGTCCCACCTCACGGTATTGCATCTCCTCTGTACCAGCCATTGTAGCAGCACGTGTGGCCTACATAAGGGCATGATGATTTGACGTCATCCCCACCTTCCTCCTGGTGCTTAGGCAGTCTCGCTAAGTCCTCAACTTAATGGTAGTAACTGACAAGGGTTGCTTGGGACAGCAACATCTCTGCGACACAGAACTGACGACAACCATGCACCACCTGTCACCTTGTCCCCGAAGAGTTTCCTCGATTAAAGTAATGCAGGGATGTCAAGTGTAGGTAAGGTTCTTCGCGTTGCTTCAGAATTAAACCACATGCTCCGCTTGTGCGGGTCTAAATCAATTCCTTTGTGAGTTTATCTTGCGACCATTACTCTGACGGAATACTTAATGCGTTAGCGCGGAGGTGTTGAAACCCCACCTAAACGTATTCATCGTTTACAGCGTGGACTACCAGGGTATCTAATCACATTGCTCCCCACGCTTTCGAGCCTCAGCGTCAGTTACAGTCAAGAGAGTCGCCTTCGCCGCACTGGTGTTCTTCTAATCTCTACGCATTTCCACCGCTACACTAGAATTCCCACTCTCATCTCCTGCCTCCTAGGTATAGTTTGGAATTGCTTCCAGTTGAGCGAATTTCACATCCCTTAATCATCCGCCTACACTCCTTTACCTTGATAAATCCGGATAACGCTCGCCACCTACGTATTACCGCGGCTGCTGGTACGTAATAGTTAGCCGTGGCTTCCTCCTTAGGTACCGTCATTATCTTCCCCAAAGACAGAGCTTTACGATCCGAAAATCACTCACGCGGCGTTGCTGCATCAAGGTTTCCCCATTGTGTGCAATATTCCCCACTGCTGCCTCCCG
+
/3080;,0*/+(01(*+&&%(+.,&(-/6''()+3+&'&'1*7852,8944*1464(.*-.(+5.++/02262929999.5++%-&-/**0342*(***4-&(,4(,64/5200'237240,-+/+,472584/4938997)0**(+(0-+#)'()8;0%'.+5--7*''''(()..1/123+(-0;00.++*%'()1()1,,-'&)&&*+-/,.1*09:/793/8+))2.(&2.663503/'-)+,15554&)*54527/..:.5.7,,),)'&'',--.(&*/.)(**)/'+,1)/,+,--37;.--679::.;55*-14470/.00/-(-$%')+2851111/1&+,,)')*445/.--.031+4*,-0**(#&')/(..3-8)&('(('%%(#(&,())--+-(..++(&&&%%&)()(('+1+3910--,3.-2.1252025/6/009<4.,-*(&)2,1622+*/+.*('(**/$%'&-.67787.&'(**+.)*&&'--;7891(+&'+&,6.6&',*//1;0661/1////10$&)(%+./3:72.*,33.1.:6;80,71+,42/691*+-04-../0914,++,-)))./5092.'(&-,112569&(&&%.302725,7*+804;1,*,2-')(&%+'.86220,055+*%+,,46:864.-))/,++.1133441*('-/*+0578,**)*01+-+..8788.+-./:/+0*%(,./2()%''(+.,(+-,54678*.*,02311294/-3,-70003569784290.+*04*-7653452/'2(1+9+'*+,/-+./01*'%+))0('(+)((%'),97&.$%&%&%&%*%'(*---.6'(+.43*(*,-06+*(4)+,639;+-.*((&)*89+52)-&(%%%)+87/2/505;6965488565,.5,./.032;13972412343-4)%(0-,(&+(,2+)$%$$%%*-275444,5-(0./.8924751802291::9-.6-**'&'&*/05)((,+0.-+,-1)+,356300,*/4122;3423333554)/+9-/691+.8/0/1.50801.4/153&)(*,,*+.,93+%
@09c082e9-1258-4e7a-b1db-b2f18d16a1c3 ch=107 read=191294 start_time=2019-12-13T16:15:37Z barcode=BC01 runid=2c9cf7bc05858273f10e7d7ec552fc0bd742dc3e
CCGGTTACCTTGTTACGACTTCACCCCAATCATCAATCCACAGCAGACAGCTCCTTCGCGCGGTTAGGCCACCGGCTTCGGGTGTTATCAACTCGTGGTGTGACGGGCGGTGTGTACAAAGGCCGAAACGTATTCACCGCGACATGCTGATTCGCGATTACCGTTCCAACTTCATGTAGTCGAGTTGCAGACTACAATCCAGACACCGAGGCTGTTTTGCGGACGCACTCAGGCTGGCACCTCACGCTCCATTTAGCCTTGCGACGTGTGTAGCCAGAGTCATAAGGGCATGATGATTTGAGCGTCGGCCCCGCCTTCCTCCCAGCTTGTCACTGGCAGTCTCGCTAGAGTCCCCAACTTAATGATGGTAACTTAACGATAAGGGTTGCGCTCGTTGCAGGACTTAATAGCATCACGACACGGCTGACGACAACCATGCACCACCTGTATCTCCTTATAGCTATCTCTCCATCTCTGGAGCCTTTATGAGTATGTCAAGAGACCTGGTAAGGTTCTTCGCGTTTCAATTAAACCATGCTCCACCGCTTGTGCGGGCCCCGTCAATTCCTTTGAGTTTCATTCTTGCGAACGTACCTCAGGCGGAGTACTTATTGCGTTAACTGCAGCACTGAACTTTGATAACGCCAGTACTCATCGTTTGCAGCGTGGACTACTAGAATTATCTAATCCTATTTGCTCCCCACGCTTTCGGGACTGAGGCGTCAGTTGCAGGCCAGATCGTCGCCACTTCGCCACTGGTGTTCCTCCATATATCTACGCATTTCACCGCTACACATGGAATTCCGATCCTCTCCTGCGCTCTGGCTGCCGCGGACAACATGACACTGGTTAAACTTCCAGGCTTTCACCACAGACCGCGCTTGCCCGCCTGCTCCTCTTTTGCGCCCAATAATTCCGGTCAACGCTTGCCACCTACGTATTACGCGGCTGCTGGCACGTAGTTAGCCGTGGCTTTCTAATAAAATTGCCGTCACTCGGCTGTTTCCTGTAGCCGCCGTTCTTCCTTTATAACCGAAATTTACAATCCGAAAACCTTCTTCCTTCGCACGCGGCGTTGCTCGGTCAGGGTTTCCCCATTGCGAATTTCTGCTTTTAGCACCGTAGGAG
+
7+5.1<12:5:22:-13,4.3*(,--'5,7881//:-34)+)((*,,,,+*,.((7,%%*+09291.73:13-0-+05438/0/18223/9*))()/+,741076:5313,--/0/4492,5/3*-.')),-0;657;442-/2389996877+,.32/(&$$)-/))%*,2-,1--*((,--.34/2)%'%'&%(,((.++,0$/&(&-)+')(+0,*,'-&%$%$*+-)+/-(*//+-0,*$'$&(/)'*+&%%&$$%$&)%*(-(*&')*/3)'%'(*&&(.+41,,//1200/5)&%&(&,*(',-1**./-,.0+11((,+/0//4353071*143452042.-../89+.2.0.0.-,.8393.-,,*22,+,+1/)1+/0/02445051..&31/'&%,&$%#%&&'(*432+-++'/()+.,00+3625--,3,%*-)+-/1376())),,.35666532344501.020(+6+13,'&)()-.6556+''*./06/-11/'0,2878<:7**(3))'*-);;:9:61/336945:0.03),592016640--2868;20/41.(23:466:<324/01347)1)),.0+321/)(*)*+6/,7-,+,4.6.3/-*%/1++/(-0++-''%%(1*(*&(%&).691335183(*%20016:778421+.++0.1222-8-+-,,*81,..4:7.),,-0;72.:733))'')1349//:.*+&*'*-002887;:212$(,3//596677635505..8:0245687603))((,2/048-./,+)-/14.3+4(*&$$&)500187797(0./)*+++21-$')))*((&,+.--/1/,&*+50)($'''&1861;:.,/7-0*-00+$)&)*+*,4..9:211023(,*/.,),.,4-,-0346.2,0)*'++.-+3+-42/40+)-*,,-7/004442232-3+($(**$)))%)101226,/84-*-,&,2.$4&%5878:2234093*)*.01..-,--0238;34.'$&,&)4//+6+0($*(%*&&)/0302*).477086;8:8:9/:3',%+((4100.8-+.43:6:*5:03;//88+)12..*&(*211.-)+03++%*'.+()/41*+
@11a56a16-a820-4b09-8c99-b45495977cae ch=27 read=70694 start_time=2019-12-13T16:15:45Z barcode=BC01 runid=2c9cf7bc05858273f10e7d7ec552fc0bd742dc3e
TGTTACGGCTTCACTTTGATCATGAATCTGGAAGTGGTAAGCTTCCCTCCGAAGGTTAAGCTACCTATTTCTTTTGCAACCCACTCCATGGTGTGACGGGCGGTGTGTACAAGGCCAGGAACGTATTCACCGTGGCATTCTGATCCACGTTACCTTTCGCGATTCCGACTTCGTAGGTCAGGTTGCAGACTCAATCCGGACCACGACGCACTTTATGAGGTCCTTGCTCTCGCGAGTCCTTCTCTTTGTATGCGCCATTTAGCACGTGTGTAGCCCTGGTCGTAGAGGCCATGATGACTTGACGTCATCCCCACCTTCCTCCAGTTTATCACTGGCAGTCTCCTTTGAGTTCCCGGCCCGGATTGCGCTGGCAACAAAGGATAAGGGTTGCGCTCGTTGCGGGACTTAACCCAACATTTCTTTGGGCTGACGGCAATACATGCAGCACCTGTCTCACGGTTCCCGAGGCACATTCTCATCTCTGAAAACTTCCGTGGATGTCAAGACCAGGTAAAGGTTCTTCGCGTTGCATCAGATTAAACCATGCTCCACCCGCTTGTGCAGGCCCCATCAATTCATTTGGTTTAACCTTGCAGCCGTACTCTGGGCGGTCGACTTAACGCGTTAGCTCCGGAAGCCACGCCTCAAGGGCACAACCTCCAAGTCGACATCGTTTCGGCGTGGACTACCAGAATTATCTAATCCTGTTTGCTCCCCACGCTTTCGCACCTGAGCGTCAGTCTTCGCCCAGGGGGCCGCCTTCGCCGGTATTCCTCAGATCTCTACGCATTTCCGCTGCACCCGCAAATTCTACCCCTCTACGAGACTCAAGGGCTTGCCAATTATCCAGATGCAGTTCCCAGGTTGAGCCCGGGGATTTCATCTGACTTAACAAGAGCCGCCTGCGTGCGCTTTACGCCCAGTAATTCCGATTAACGCTTGCACCCTCCGTATTACCGCGGCTGCTGGCACGAGTTAGCCGGTGCTTCTTCTGCGGGTAACGTCAATGAGCAAGGTATTAACTTTACTCCTTCCTCCCCGCTGAAGTGCTTTACACAACCCGAAGGCCTTCTTCATACACGCGGCATGGCTGCATCAGGCTTGCGCCCGGTATTCGCAATATTCCCCTGCCTTTTCCGTAGGGAG
+
)'.1''*(,-4/--.21))-0187291.)('+('(-(++)&'(/-5120((-,+).*3/&('(.5.1-;<.*56,',.167,'(*53%-+6/776898:83540.5/-,41)-'*.'+3230+0.2:5&332549626:20312.'%'&'*%(%%('%'(*/4158/03374'+%)+*--0/.*)*''%'+**.*2(3*1/()*,,2*-+-/71/1**)-.5-+2-/-1-0'&((*,0()4,13/84)**.0326:83:&%''&*-121.,--092,-8:2+'(%$(+164412--'''((+34569:49:.,38498*/.)),3;9123774530-/0003*)-+'''/+//*(+/0,+/''%%'&&*,8010116)319832.0,.-*+*,/0084232810+.)*&+//,.2*-1*%&'',,/3320417,,&%%'&-%+''((/+5577++)*.99922-))(*.',/3;5469721*(,-21.+/508448;10/.1+--01<648269-2;4;:733,102634276()/112:67;8101168,1.'(,,1-213'(/434/)/4093<5*463.0260./33.1-)'(*****+,-'&(/3'-/1/../0-/)&%&*+**-,3-*).+)/5)**27//+5'2)*%(+1-2/2(.''))/,/1343-2+%')(+97:776311--,).'+,868;750//0:8+.+285-'0-/.931*-.10..+1536:680/.6.+0-+*+29813600/./.+02)0010956,/()&'))+)+*(('-4-.('*,&(%)(&%),',*0/)&04,+,/0,/+&./4660-'''+-2.16+'/)*-0'),14445892/51,006.)'4.6.)35+&1/*))*../.)&'.401*%%&.-+/52345784(&&%&&-+.-+)+,458;38.-/1.10,-.0+.-,31,.7+9,,71210+-+,,889/4-)+(&-,1,-/4,21-.1:07<7556790/6:98:5030//35-+*.-,.,6**-3-&)*3--0./1834,,/3+4,()&).+-''((,'-&'',/01494:5487562,&)&'*3./.7412/1156%+'*.0+./33*(&0(*/1&.)9/54,75/(((23+5:333-,%.0))%
@4f1eea84-1d93-416d-9820-437e463329bc ch=213 read=230284 start_time=2019-12-13T16:15:41Z barcode=BC01 runid=2c9cf7bc05858273f10e7d7ec552fc0bd742dc3e
CTCTACGGAGGCAGCAGTGGGGAATATTGCACAATGGGCGCAAATACAGCCATGCCGCGTGTATGGAGAGGCCTTCGGGTTGTGAGAGTACTTTCAGCGGGGAGGAAGGGAGTAAAGTTAATACCTTTGCTCATTGACGTTACCCACAGAAAAACCAGCTAACCAGTACCAGCTGGCCGCAGGCTAATACGGAGGTGCAAGCGTTAATCGGAATTACTGGGCGTAAAGGCGCGAGCGGTTTGTTAAGTCAGATGTGAAATCCCCGGGCTCAACCTGGGAACTACATCTGATACTGGCAAGCGAGTCTCGTAGAGGGGTAGAATTCAGGTGTAGCGGTGGAAATGCGTAGAGATGGAGGAATACCGGTGGCGAAGGCGGCCCTGGACGAAGACGACGCTCAGGTGCAGCGTGGGAGCAAACAGGATTAGATGATGCACGCCGTAAACGATCATCGACTTAGGTTGTGCCCTTGAGGCGTGGCTTCCGGAGCTAACGCGTTAAGTCGACCGCGGGGTGCACGGCCGCAAGGTTAAAACTCAAATGAATTGACGGGGGCCCGCGCACAAGCGATTGGGCGTAATGGTTTAATTCGATGCAACGCGAAGAACCTTACCTGGTCTTGACATCCACGGAAGTTTTCAGAGATGAGAATGTGCCTTCCCGGGAACCGTAGGGGCGGTACATGGCTGTCGTCAGCTCGTGTTGTGAAATGTTGGGTTAAGTCCGCAACAGGCGCAACCCTTATCCTTTGTTGCCAACGGTCCGGCCGGGAACTCAAAGAGGCTGCGAGTGATAAACTGGAGGAAGGTGGGGAATGACGTCAAGTCATGCGGCTACTTGACCAGGGCTACACGTGCTACAATGGCGCGCCACAAAGAGAAGCGACCTCGCGGGCAGCGGACCTCGCAAAGTGCGTCGCGTCCGGATTGGGTCTGCAGCTCGACCCATGAAATTGAGTCGCTGGCGTCGTGGATCAGAATGCCACGGTGAATACGTTCCAGGCCTTGTACACGCACCGCCCGTCACACACCAGCGGGAGTGGGTTGCAAAGTAGGTAACAACCTTCGGGAGGCGCTTACCGCTTTGTGATTCATGACTGGGGTGAAGTGTAACAAGGTAACCGG
+
/.2(*,23+/2/.2222978;3*3351:,++,63138,*&*/55*'(&&.10406356450/,/0/.&(*/+3/7/.65,-))$*&%'))--380./2+05,(/.+-,.'%'(/1+((--2-1490;7./674674144382.90%(&'./0)%'%%#%%(&&(%'/'.2))*&$)*-'(&&%&%*+,*204*/*)*3.1./*9*2*11'.)(/-,.-8:86/)10*&('&&&(+1.6563--805-58*(010)(*,.'465(055758397:77;610,)(.//2,++,+8/0/')&$%)'),//9574)%+608/4.0/10383:6743334942),3-*-5616//--.33/14*56598583/7/,+0*1/-.27-)143/+2+++-/--,335&1*-*,%**''(-,)*,28,3.7:,//))&'%$&'$),/19488811+'-(-.025505..3/7/0-56-.0,*-/.2338333//++($$,-9/3241;3:/66465501)/*')',,--414.349,613,397149:</.-215165737;8+45+(+(,+,,-&))'1*10.*%*%%,/45:1019;9//0/14+2%1024(,235183396&,-'+)'%/130(),2/3/.5:<:0**))*5//,+2//76685,1)&177383633')-1,(,&%%''.40/0;,,++,*+-.377041.,-2720.40588672*&&%+(+036))45'5*-080.71542-43)+9..:4&0)1,/,5-4-'('1*54.')+(&)'-+%+&&&(++12:5444/,1/*--,+.05-%)(+,09787728967/))&&$$&##()34022/.+++(*))127545633;/-,*+/,-03*')(+,*+18791-'((&+)+)+)6025780+48*,95:9/.)))%)*-+,731-)()%%()%)%%$&',../3*,),++***&'*.))%%&*&)*5878/%'&')-/177;6/.53(33438*&',/..0-.0401)--/435:2-..-,)**-+'''*60*++.662;1677-++-42/2)1*0--/0/2<8*.-)*246131,*/)++1257:85547554::/+-/0-.1463/05(//3960(+
@445b331e-a02c-4774-a9cd-8daf35cf0d6f ch=159 read=153832 start_time=2019-12-13T16:15:49Z barcode=BC01 runid=2c9cf7bc05858273f10e7d7ec552fc0bd742dc3e
CGGTAATGCTTCGTTCCGGTTACGTATTGCTGGTGCTGAAGAAGTTGTCGGTGTCTTTGTGTTAACCTGCCGCGCCGCTCTATCTTCCGGTTACCTTGTTACGACTTCACCCCAGTCGCCGAAATCACAAAGTGGTAAGCGCCCTCCCGAGTTAAGCCTACCTACTTCTTTTGCAACCCTCCACATGGTGTGACGGGCGGCGGTGTGTACAAGGCCCGGGAACGTATTCACCGTGGCATTCTGATCCACGATTACTAGCGATTCCGACTTCATGGAGTCGAGTGCAGACTCAATCGGACTACGACGCACTTTATGAGGGATCGCTTGCTCTCGCGAGTCGCTTCTCTTTGTACGCCATTTGTGGCACGTAGTGTAGCCCTGGTCGTAAGGGCCGCGTGATGACGTCATCCCACCTTCCTCCAGTTTATCACTGGCAGTCTCCTTTGAGTTCTGGCCGGACCGCTGGCAACAAAGGATAAGGGTTGCGCTCGTTGCGGGACTTAACCCAACGACAACACGAGCTGACGACAGCCATGCAGCACCTGTCTCACAGTTCGAAGGCGCAATCCATCTCTGGAAAGTTCACCGAAAGCGGATGTCAAGACCAGGTAAAGGTTCTTCGCGTTGCATCGAATTAAACCACATGCTCCACCGCTTGTGCGGGCCCAATCGAATTCGGTGAGTTTTAACCTTTGCGGCCGTACTCCCCAGGCGGTCGACTTAACGCGTTAGCTCCGGAAGCCACGCCTCAGGGCGCAACCTCCAAGTCGACATCACGTTTACGGCGTGGACTACCAGTTATCTAATCCTGTTTGCTCTACGCTTTCGCACCTGAGCGTCAGTCTTCGTCCGGGGGGCCGCTTCGCCGCAGGTATTCCTCGAGATATACCGCGCATTTCACCGCTTCCGCGCGATTCTACCCCCTCTGAGACTCAAGCTTGCCAGTATCAGATGCAGTTCCCAGGTTGAGCCCGGGGATTTCACATCTGACTTAACAAACCGCCTGCGTGCGCTTTACATGGTAATTCCGATTAACGCTTGCACCCTCATTACCGCGGCTGCTGGCACGGAGTTAGCAGTGCTTCTTCTGCGGGTAACGTATTGAGCAAAGGTATTAACTTTGCCTCGCTTCCTCCCCGCTGAAAGTACTTTACAACCCGAGGCCTTCTTCGCCACGCGGCATGGCTGCATCAGGCTTTGCGCCATTGTGCAATATTCCCCACTGCTGCCTCCGTAGG
+
#1')120+/*-2010:+*,5:25.7/06234;6311236/+0-*/6//1(,,')'+6/+-42410,+*%(&&($&(+,.087877/1-)*-+*,--0(.,'()*01:91822.%&14))&%+.(*++*1:/-/16.0('(*78--,*(''*.-4--/&(*27,/244/787(,-/)/.(',/&'(+2+-+/06814,())),5056546881668:)'771954:85:/,-3,/+'&(02611141-*--/47---,/469;<:8/..7/7882-***3,&/)&($(1,06.,*,,-8751/46624/.1::.6/.+/&$'.&(,.-,-0,1,-,,/.0()8.666/:3%'$),362:4,*,&(&%'')$(&(++/080-/77607,,,1124-)))((&(01+.0:,:3.+57794904'*-9<6011674,)($&./03,152-)-8.5*,30./6.9.,,**7,-&-7:,6/624),*,+-(+$&).003-+,7221/3-')%%/.3&$$&)'*.&%,/,-154175(*)%$&(),.018433554+-038/4)+3),-&,)4*5:/3320340//,*+1/&(+(,.,$,.945,+*',(.2:4-,*.:1,44;89<766.2/,,-11'(0203<831+'+11998.-5/0-,0+.01-6/42.'-+.&&(&*&.))('),9:**2++)5--2/338.322/3::0-/59,3675.2.7,-&%%&('#&,,3,,+*,(.3/112844(46(,'2082:46(.*,.0,-1760%&).70&+'*&*).4456)6)&%,0.54137476734;6+.*-%'+,,291-74/33/0366:88'.-.0612/9)(09:5+/*((*)*,3.%-%((+*1.2++-%'%)-%%$&('+*.,,1-.(*'#)07-()),.,31/*)%)+171')&('33.0010)./7.1:-.4-.1135668,90/05.*.5/;31307/+23,)17.-**,24233/104159<;:<557335899/,*+*&%)$%('$%))5,2,(-,-91507/)))/2+*,'(0/2;84743446961-*+**%*).&')&*-((*,)/613780/+%,(.+-#&()*+07:+-(0-.32..0('%((,.'+.2//+286*)/34283././041,*,%12)(%/*886;7474+.-(*'(+/,,69;::52/01,46247+-4168/4;7673821%.-++30*---,0.-2,17,118/
@ec87cf25-7985-4308-8fea-6a806946d259 ch=83 read=143334 start_time=2019-12-13T16:16:06Z barcode=BC01 runid=2c9cf7bc05858273f10e7d7ec552fc0bd742dc3e
CCGGTTATGTTACGACTTCACCCCAGTCATGAATCACAAAGTGTTAGCGCCCTCCCGAAGGTTAAGCTACCTACTTCTTTTAAAACCCACTCCCATGGTGTGACGGGCGGTGTGTACAAGGCCGGAACGTATTCACCGTGGCATTCTGATCCACGATTGCTAGCGATTCCGACCTTCATGGAGTCGAGTTGCAGGCTCAATCCGGACTACGACGCACTTTATGAGGTCCGCTTGCTCGCGGTCGCTTCTCTTTGGCGCGCCGTGCCAGCACGTGTGTAGCCCTGGTCAGGGCCATGATGACTTGACGTCATCCCACCTTCCTCCAGTTTATCACTGGCAGTCTCCTTTGAGTTCCAGCCGGACCGCTGGCAACAAAGGATAAGGAGTTGCGCTCGTTGCGGGACTTAACCCAACATTTCACAACACGAGGCTGACGACAGCCATGCAGCACCTGTCTCGGTTCCCGAAGGCATTCTCATCTCGAAAACTTCCGTGGATGTCAAGACCAGGTAGGTTCTTCGCGTTACATCAGGTAAAACCACATGCTCCACCGCTTGTGTGCGGGCCCGTCAATTCATTTTGAGTTTTAACCTTGCGGCCGTACTCCCCAGGCGGTAACGCGTTAACTCCGGAAGCCACGCCTCAAGGGGCACAATAACCTCAAGTCGGCATCGTTTACGGCGTGGACTACCAGGGTATCTAATCCTGTTTTGCTCCCCACGCTTTCGCACCTGAGCGTCGGCTTCGTCCGGGGCCGCCTTCGCCACCGGTATTCCTCCAGATCTCTACGCATTTTCACCGCTACACCTGGAATTCTGCGAGAGACTCAAGCTTGCCAGTATCAGATACAGTTCCCAGGTTGGGCCAGAGGTTTCACATCTGACTTAACAAACCGCCTGCGTGCGCGCTTTACGCCAGTAATTCCGATTAACGCTTGCACCCTCCATATTACCGCGGCTGCTGGCTGGAGTTAGCGGAACGCCTTCTGCGGGTAACGTCAATGAGCAAAGGTATTAACTTTACTTCCCTTCCTCCCCGCTGAAAGTACTTTACAACCCGAAGGCCTTCTTCCTTACGCGGCATGGCTGCATCAGGCTTGCGCCCATTGTGCAACCTTCCCCTGCTGCCTCCGG
+
4-40+)$(%-1%)+(+27483894-13201018/...5;50-**%()31473.0+,*.61./320-012370//14(-*(%',1)05,),-2;7./3.2./377-::85:66628259:0828*5-/--..600.16576:65653./0522),.//8..,/-.446;673+-&)-.,23-&()2-+)/***%,(,),.855.547:98789924-//9:35300-(+(')13.001&&(((/*-3/7762:/(++'&)+,*,('&%))(.2134,+./28-)-250'*0518/1**))'&''(+9548;/:(+&/478472/.-/0<60139:3921'244/7*-8+++45.7*%+241:4/.,..5;866985).,2,+)&'$+.4./,.52329110<94/-00,//,./036;:20214200()(%$',0266..*1-(3'+,34347--+)''()/5.,+,+/)('&+-,2346531()+/++//1238754433;957946**211.54:88;5242+6+,*/3&)%*(4:.:9//---*.082590/.0+/++/510)42*&-.6:9<:/::9)--3-;<4/;6736.11546+0.///972+/+**%)'*++,-//-&))-)2-+5*.5476542436)34+)((,'&(-.128*2-347;625553;.,,797&0)6,77579/-)(,-325274,+,,143+-.41:;1+,),8:<65636;78688./+,(+4/345/5,997+40373/-)+%'-30::89<3((*'''/.-,,)'-.//679+.(+.((%$&(+4155--+%&%#%'&'),-4531/,/2:457+0//7900)*%*(+6;451,.424.(,6*&,$,+,851---.2.,*))-1527/20949:3-.,+,.0,'+,2-++...+''*,)31.,/08+8+*+1/,,*,502355635748<9:/9---1-5,*%(,),.5+,,+(*&'%)-/98994(,/..,0..-0)'*&(*,9-,2/33:05//68-5790:)0965137:5+-52./,()%*-24,-/+35+*.202397<1343).(&'&)),)((+0./2589:)2543/**(.71,1/,--,*&('*-+-+.--0/01823.+/
@9cf90c97-6f48-47ff-a4ac-c7dc1b9588a9 ch=337 read=136315 start_time=2019-12-13T16:16:13Z barcode=BC01 runid=2c9cf7bc05858273f10e7d7ec552fc0bd742dc3e
CCGGTTACCTTGTTACGACTTCACCCCAGTCGCGGATCACAAAGTGGTAAGCGCCCTCCCGAAGGTTAAGCTACCTACTTCTTTTGCAACCCACTCCCATGGTGTGACGGGCGGTGTTACAAGGCCGGGAACGTATCCGTGGCATTCTGATCCACGATTACTAGCGATTCCGACTTCATGGAGTCAGTTGCAGACTCAATCCAGTTCTGACGCACTTTATGGGGTCGCGCTTGCTCCTTGAGGTCGCTTCTCTTTGTGCGCCATTGGCAACGTGTGTAGCCCCCCTGGTCGTAAGGGCCATGATGACTTGACGTCATCCCACCTTCCTCGGATTTATCACTGGCAGTCTCCTTTATTTGGCCGGACCGCTGGCAACAAAGGATAAGGGTTGCTCGTTGCGGGACTTAACCCAACATTTCACAACACGAGCTGACGGCAACCATGCAGCACCTGTCTCCACGGTTCCCAGGCACATTTCTCATCTCTGAAAACTTCCGTGGATGTCCAGAGACCAGGTAAGGTTCTTCGCGTTGCATCAGAATTAAACCACATGCTCCACCGCTTGTGCGGGCCCCGTCAATTCATTTGAGTTTTTTTAACCTTGCGGCCAAATGCTCTGGCCCGGTCGAGGCTTAACGCGTTAGCTCCGGTACGCCTCAGGGGCACAACCTCCAAGTCGACATCGTTTGCAGCGTGGACTACCAGAGATTATCTAATCCTGTTTTGCTCCCCACGCTTTCGCACCTGAGCGTCAGTCTTCGTCAGGGGCCGCCTTCGCTACACCGGTATTCCTCAGATCTCTACGCATTTCACGCGCTACACCTGGAATTTACCCCTCTACACGAGACTCAAGCTTGCCGGTATCAGATGCAGTTCCCAGGTTGAGCCGGGATTTCACATCTGACTTAACAAACCGCCTGCGTGCTTTACGCCCAGTAATTCCGATTAACGCTTGCACCCTCCATTATTACCGCGGCTGCTGGCACAGGTTAGCCAGTGCTTCTTCTGCGGGTAACGTCAATGAGCAAAGGTATTAACTTTCTCCTTCCTCCCCGCTGAAAAGTGCTTTACAACCCGAAGGCCTTCTTCATACACGCGGCGTAGCATCAGGCTTGCGCCCATTTATTCTTATATTCCCCACTGCTGCCCTCCCGTAGGAG
+
60,*38,/0+5-19*2/(+/*)*+55/*.74/0.,+*)%%.,-(*.2.01-//19,5/0.,,017498716687:867694/7:++*1)265*,..:0-033720045456201-/.++*,/+*.,(26-70).+,-)%#&((*261.0/051,++'0'&%-.21.*7363-%006,'&%)()*,$&0.(/()/963-6'(-'*(-*(--.&+&*,2)$(&---**$('--6+../&'))+-,*,,.4.32225*%*)87:;+.++%%)%,,5541/123392/)+07753531.695966/.,(($%%)*3101/*4.*'011841-1%*%5:,,,;8:7583-12007,,1-&)*&+'3-0214;889).&&(-17)7/9953,.(-,'((222:22&992,-,/)+)'--0.59-,/-30//4//7333212*34(452310./0/47(*,/,,)%(*528..))-750424:40132-.//))**+/-0-.**13;:60/2&(%((+:;-.+.*/+0.78566+.-26-/144'('(**;5+58--&*$&(/,%)*&&&'),&&(/*141)++.+6/;162:8.%('+34;/,/,,)+,*,+0+*'()*+11,('%''((20+(')'(*.3////+,,')*+.%*%&&'(),.0,*56*-/0184924+20,133-41356085+,(.-,1073862570.))'.-223-.41366/:79*12258:0(+,./95/''$&&(*,./.-038788<8308*-8901535:6<9-,'(((*1(2/13<8+)-)*,..024065603;.--/..))/((,04..-'%+)%%-/1,-..,+'**%+*,/0,.*.,2-1/(-0.-/(+,-.0,++1622+,-7-,)115)57*+::,(+-/411.*/+-'(&')*/),/'')'+',+37/2053(*$)$%%&-))/0:182/,0+(,(-55244'(),02259/0*0,007919(''%*.*-,,50'99./.909<7/.-)3./7<9677232237827+,+,'***(((''')*,')0./327/*.22424.%,%&&')*,/+045.,)2,++(/+9<97631(--/..+''%()+,0)55-.1*04/:7.,74-.7,,/-+%+..())$(,,04112+)/7+-:/+'(&
@af8182c5-1070-4a5a-8078-4f1139120967 ch=78 read=164895 start_time=2019-12-13T16:16:22Z barcode=BC01 runid=2c9cf7bc05858273f10e7d7ec552fc0bd742dc3e
CTCCTACGGGAGGCAGCAGTGGGAATATTGCACAATGGGCGCAAGCCTGTTGCACAGCCATGCCGCGTGTATGAAGAAGGCCTTCGGGTTATAAAGAAATTACTTTCAGCGGGGAGGAAGGGAGTAAAGTTATACCTTTGCTCATTGGCCCCGTTACCCACGAGAAGAAGCACCAGCTAACTCCGTGCAGCAGCCGCGGTAATACGGAGAGTGCAAGCGTTAATCCTTGCTGGGCGTAAAAGCGCAGGCAGTTTGTTAAAGTCAGATATGTGAAATCCCGGGCTCAACCTGGAACTGCATACGATACTGGCAACGGAGTCTCGTAGAGAGGTGAATTCAGGTGTAGCGGTGAAATGCGTAGAGATCTGGAGGAATACCGGTGGCGAGGCGGCCCCCTGGACGAAGACTGACGCTCAGGTGCGAAAGCGTGGGGAGCAAACAGGATTAGATACCTGGTAGTCCACGCCGTAACCCGATATCGGCAGGTTTGTGCCCTTGAGGCGTAGCTGGAGTGGCAGCGTTAAGTCGACCGCCTGGGAAGATACGGCCGCAAGGTTAAAACTCAAATGAATTGACGGGGTACAAGCGGTGGAGCATGTAGTTTAATTCGATGCAACGCGAAGAACCTTACCTGGTCTTGACATCCACGGGAAGTTTTCAGAGATGAGGGAATGTGCCTTCAGGAACCGTAGGACAGGTGCTGCATGGCTGTCGTCAGCTCGTGTTGTGAAATGTTAGGTTAGAAGTCGTCCGCAGCAGGCGCAACCGCTTATCCTTTGTTGCCAGCGGTCCGGCCGGGAACTCAAAGGGACTGCCAGTGATAGGCTTCCTGGAGGAAGGTGGGGATGACGTCAGATCATCATGGCCCTTACGATGGGGCTACCACGTGCTACAATGGCGCATACAAAGAGAAGCGACCTCGCGAGAGCAAGCGGACCTCGCGAAGTGCGTCGTAGTCCGGATGGAGTCTACCAGCTCTGACTCCATGAAGTCCGGAATCGCTAGTAATCGTGGATCAGAATGCCACGGTGAATACGTTCCCGGGCCTTGTACACACCGCCCGTCACACCATGGGAGTGGGTTGCAAAGTAGGTAAGCTTAACCTTCGGGAGGGCGCTTACCACTTTGTGATTCATGACTGGGGCATGAAGTCGTAACAAAGGTAACCGGAAGATAGAGGCGACAGGCAGAGTAGGTTAACACAAGGAACACCGACAACGTA
+
'--5.*03:3/121(43-,3'*&-)2.7/**)+1:79:41.12700602'.&'$%%$$()+'54//-./23441/),+,/10-/2&0624*)),(%++(/-,,05/0+,*--4+)/*-*+0*%''.;5+..&)%()+.,-544+4*.**.-)&*/.4/.$,*(&+-&-,%(*,2'.-//835693:5634/--/.,.)0.220-/00-,%+,.032233/:1;./*&&'*//::9-,25-0*+),(*65&.7<<-1;19*.455590%'%&$(1,(2/(+158895574--.**-,,-.-,*++--:999-.)*&($%(*6700.,')$-&$$&'1+7+*14-**++22/.+.+((965+*)((34489.04/8676:6;5/1.&%(.)392858-,9:59,,,',...//9999*66666')+(((//,+2-&),:;08':8307,-05,23,/4-.-*,)'*06:46-+)('&%)')'(%'$+'((,+2%40)(20132300&1,%+-)'&$&*')+,/927.76023:62.*('&*&&'')6-308/7781222.781/8968:21+/01117041'%$'(/1649761'*+.4.0*34;85958-++./8500/0,('('01170.59610335:6145652*0+6+*-+.8:75)*+..70*++&,)0++(-%'(%(()()9;76&(--00053761///+2---688225.103323)29+.05:40,2,'*506/%'&).,((1+'(/-5++33301'00%%+'(*60181+2//641/..1+-/27257;7-0$*'17*)'0(44348.0+**+0%&*)0)&%*/+--+.+,+,2962444/../).-3378:.,')*.*'($$$$''..0/-*+((*)*67/0.2.-2921957/558+)(**1,,2/5315*,-*)''*74-019416.1/+*/,*-/0.-/39666713-*-))')*,5+3+**1..&')152501032.-0'4,+2/3//-'*-0724-6.1445*+-22770(.+622.;4/5/2635-,3.4-7-+)01.315:00:6/02122354818/,+,*322926470)*'+''&($%%'6+310,3(74.+0+1152600.),/24---14;6991***&)*'$#$&+)*+-,)*0449+*8+.509/9,4*++,,**++++*%..-0,++,,092.3-++2*)+)+%*,*.*,(.('$#$
@fcb76fc5-743a-43cf-bf54-8f920b211e7f ch=196 read=108878 start_time=2019-12-13T16:16:19Z barcode=BC01 runid=2c9cf7bc05858273f10e7d7ec552fc0bd742dc3e
CACAGGAGGCAGCCAGTGGGGAATATTACTGTGGAAACGACTGATGCAGCCATGCCGCGTATTATGAAGGCCTTCGGGTTGTAAAGTACTTTCAGCGGGAGGAAGGGAGTAAAGTTAATACCTTTGCTCATTGACGTTACCCGCAGAAGAAGCACCAGCTAACTCGTGCCAGCAGCCGCGATAATACGGAGGGTGCAAGCGTTAATCAGGATTACTGGGCGTAAAAGCGCACGCAGGTGGCAGTTTGTTAAGTCAGATGCCGTCGGGCTCAGCCTGGGAACTCCATCTGATACTGGCAACTTGAGTCTCGTAGAGGGTAGAATTCAGGTGTAGCGGTGAAATGCGTAGAGATCTGGGAGGAATACCGGTGGCGAAGGCGGCCCCTGGACGAAGACGGCAGCAGGTGCAGAAAGCGTGGGGAGCAAACAGAGTTAGATACCTGGTAGTCCACGCCGTAAACGATGTCGCTTGGAGTTTGTGCCCTTGAGGCGGCTTCCGGAGCTAACGCGTTAAAGTCGACCGCGCAGGAAATACGGCCGCAAGGTTAAAGAAACTCTGGAAATGAATTGACGGTACGCGGTGGAGCATGTGATTTAATTGGTACAACGCGAAAGACCTTACCTGGTCTTGACATCCACGGAAGTTTTCAGAGAGATGAGAATGTGCCTTCGGGAACCGTGAGACCAGGTGCTGCATGGCTGTCGTCAGCTCGTGTTGTGAAATGTTGGGTTAAGTCCGCAACGAGCGCAACCCTTATCGCTGACTGCCCAAAAGCCGGAACTCAAAGGAGACTGCAGTGATAAACTGGAGGAAGGTGGGGATGACGTCAAAAAAGTCATCATGGCCCGCCTGACCAGAGGGCTACCGATGCTACAATGGCGCATACAAAGAGAAGCGACCTCGCGAGAGCAAAGCGGACTATAAAGTGCGTCGTAGTCCGGATTAAGGTCTGCAACTCGACTCCATGAAGTCGGAATCGCTAGTAATCGTGGATCAGAATGCCACGGTGAATACGTTCCGGGCCTTATACACACCGCCCGTCACACCATGATTAGGTTGCAAAAGAAGTAGGTAACCCAACCTTCCGGGAGGAGCTTACCACTTTGTGATTCATGACTGGGGTGAAGTCGTAACAAGGTAACCGGAAATGGGGGCGACAGGCCGTGGAAGTTGCTTTACAAAGACACCGACAACTCTTCAGCACCAGCAATACGTAATA
+
'#'$(*'''(%#$$%%*,00'+,**2.),+*,-+22-1.',(()223/*-/01*1.+.),&(*,)+.,(/,1839*88.:.-26-))++-.1,(-,-5.*-4,*.1-'),/57*3-5-345.35.,122.23/+**..,18/,/*,0*&**$(%&.(120210-9.258/.-*$'(''(+'.-/.+-./,,,'-*-/6/55-9.:-6,.+*/112297684/750),-14/1(,)'*''++)+/88+2081/-5,./3-*/0.4-56678.+-,((/)-*)47:7//%(*5/100,*/+&'&'&*,,./+5/.*++/+.+1/2.3(*87542213;:7/74--5;:,++&(/018;((()'(*67634-).,,.3/501-385+-087(&-('-.0-*%$&&)*.--(&(('''%&&(-+(+,8:25/+'+,7-*-/054-08343.8+$'(01/09;451,--.1-,.---%)*7'()%)'&'()*+)(')+--12*-+,.+,8752*7*9,+,-6*,.6/.$%%.+'./,.0/8321766+8-9140%+)++-+%(+(+,(--0212*))&'$&&&(.677-///30*)$+0*))*)(-(***'-)').3**-7231.0803567262135990-/,,(,+-6;13.+)%'&'0,-**//13554133+10'/25776&.01++1679:765.-+*(()+4157342/0-.,5.-*(*0/,),'&-71;53-.53*,0.2+(*-146,31)+--,.&'$$##'%%%&'(+(%-)+,-1187.6/+*%(++.*)&'')-/1;783/5.24/0,)).78/433475552/573,+-11943-../3.+++&'(171,&.++,,(+'&&-./422/8.+0..130'*&'($'&&)),.98931/3--+(+44;1-/08--$%''*,).00/-3+,.6.8*'+$/*)++20,--+---/2003444-,+'.,-56-*,/642/,'(*/+--21;98831-44563%.*/++*-+106506*)/+-%(%&('*+-02:436-.133535:640**+(.44845486+%')),,/201-1&%(*0.758&06*(/-'))-.-5:0.36++3254920/0122*.++)..5/++-,-7114*1.247800-2-*((()'(846)(*-/150-&%)&*%&'***12;51236250./15122450'()/4340/8.-(+'%''#&
@1185c4b9-68c2-41da-adc4-84faa2eae330 ch=485 read=155355 start_time=2019-12-13T16:16:22Z barcode=BC01 runid=2c9cf7bc05858273f10e7d7ec552fc0bd742dc3e
CCGGTTACCTTGTTACGACTTCACCCCAATCATCAATCCCACCTTAGACAGCTCCTTCCTTGCGGTTAGGCCACCGGCTTCGGGTGTTATCAACTCTCGTGGTGTGACGGGCGGTGTGTACAAGGCCGAGAACAATGATCACCGCGACATGCTGATTCGCGATTACTAGCGATTCCGACTTCATGTAGTCGAGTTGCAGACTACAATCCAGACGGAGATGGTTTTATGGGTTTTGCTTCACCTCGCGGCTTCGCTTCCCTCTGCACCATCATTGTAGCACGTGTGCTTGGCCCAGGTCATAAGGGGCATGATGATTTGACGTCGCCTTCTCAGCTTGTCACTGTGGTCTCGCTAAGAGTCCCCAACTTAATGATGGTAACTAACGGTAGAGGTTGCGCTCGTTGCGGAAGGACTTAATAACATCTCACGACACGAGCTGACGACAACCATGCACCACCTGTATCTCATATGGCTATCTCTCCATCTCTGGGTAGCCTTTATGAGTATGTCAAGACCACAAACAGGAGTTCTTCGCGTTGCTTCGAATTAAACCACATGCCCACCGCTTGTGCGGGCCCAAATCAATTCCTTTGAGTTTCATTCTTGCAGACGTACTACTCAGGCGGAGTACTTATTGCGTTAACTGCGGCACTGAACTTTGACATCAACGCCAGTACTCATCGTTTACGGCGTGAGGACTGCTGGGGTATCCTGGCTTGCTCCCCACGCTTTCGGGACTGAGCGTCAGTTGCAGGCCAGATCGTCGCCTTCGCCACTGGTGTTCCTCCATATATCTACGCATTTCACCGCTACATGGAATTCCGATCCTCTCCTGCACTCTAGCTGCCTGGATTTCTATGGCTTACTGAAGTTAAGCTTCAGGCTTTCACCACAGACCATGCCGACCTGCTCCCTCTTTGCGCTTAATAATCCCGGATAGCGCTTGCCACCTACGTATTGCCGCGGCTGCTGGCACGTAGTTAGCCGTGGCTCTAATAAAGAGATACCGTCACTCGGCTGCACCATTTCCATAGCAGCCGCCGTTCTCCCTTTATAACAGAGTTTACAATCGAAAACCTTCTTCCTTCACGCGGCGTTGCTCGGTCAGGGGTTTCCCCATTGCCGAAATTCCCTACTGCCGCCTCCCGTAG
+
/0/217/0030)11*-1466;85/431',-01674:-20'%)&0))*87+---/2192-,1,/02.6),1-.)/+/-+1+*+3*+%'-,101).,,+--36786111218/.)1//1.02387.//,*+*.0-&$)''*-349045779:8:99,5*,,--+:+/.2.01435:20/124952423../0.1225,40342.-./5/7-+,14,,)(.3335<<3164;,7;:-.01;13581310++**/304556;0+-&&+/59655$(.+&(*,+0/02''%%$&':0**057802//.5:5/69///..6;11/4-10$%&'+*(**+-.2.01)('$$&(6613+-/,*%%'(499+/2-0//0..-3-.-,++.0:1-)&('$'(*5*/0548.9.--16*0*0,)+)0)%+1/565/.)++0004+,4312-+))-/.3734.--3/,-:,/306269+0+./133/.,,.128254/-()+%%$'((*/0'*&'&*+))0802/00+(),)%%%*)%(10,2-+&)(()),*+:(0)/+0817:.2,,)*+++59/,4,++()('$%%$,33.2'.*95(),,,./4;:6/4:++911')13-0/551113*+/3/+*)*,+/,,.9/0.1101.101+42*2/.19.26,+*0025.42(($+(($)+,688922,&'-++-3+&)*.3/-,*'30*0,,.)('&$$%%)*39:1+-,..56.%98765/-..-.9),,71,()/,;42378/55155,5404:45018544:88151(,()(----//1+3:110284+*)*%)&,&%&))((,.0633368233%1+/,,/3422)('/%5851100****1&,),1..255-+-6;6-062195...0)*+,/68&(&'%%%-)0.1253)),+)-*-&%&$.))*(*,((,63/0'-(&)('-.&,//296822,'**(++4.01:.9-*$+'+,,4+**5,592/..)')0)+6/'$''*)-/./7,343040-*,&*2*165.,)/,,//.5769:7:4+,23)/9.-208/)(,*/</,.5:57(*6:7177;83+3,+:/./..20*+:--,61.111&087+2;.488.++2++)&'&-+8-7+'$&%(*203951;1/173
@93553018-f2fe-4d4b-a34c-984e26b624c6 ch=148 read=109956 start_time=2019-12-13T16:16:31Z barcode=BC01 runid=2c9cf7bc05858273f10e7d7ec552fc0bd742dc3e
CTCCCTGCAGGAGGCAGCAGTGGGAGTATTGCTGTCGAGAGGAACCCTGATGCAGCAACGCCGCGCGTGAGTGATGAAGGTTTTCGGATCAATAAAGCTCTATCTTTAGGGAAGATGTGGCGGTACCCAAGGAGGAAGCCACGGCTAACTACGTGCTTAGCCGCCTGATGGCAATACGTAGGTGGCGAGCGTTATCCGGATTACTGGAAGCGTAAAAGGGCGTAGAGCGGATGATGATTAAAGTGGGATCATAAGAAATACGAATACTTAGGTGCTGCATTTCAAACTGGATTTATCTAAATTACAGGAGAGGAGTGCGAATTCCTAGATGCTTGTTAAGAAATACGTAGAGATTAGGAAGAGTTACCGAGTGGCGAAAACGACTCTGGACTGTAACGGCACAGGAGGCTCCAAGCGTAGAGACAAACAGGATTAAGATACCTGGTGAGTCCACGCCGTAAGAAGCAGTAGATACTAGGTGTGGGGTTTCCAACACCTCCCGTGCGAAAAAAAAAAAAAAAAAAAAAAAAAAAAAAAAAAAAAAAAAAAAAAAAAAAAAAAAAAAAAAAAAAAAAAAAAAAAAAAAAAAAAAAAAAAAAAAAAAAAAAAAAAAAAAAAAAAAAAAATACGCTAATACGATGATGTTCCCGCCTGGGAATTACGGTCCGCGGGTCGGAAACTCAAAGGAATTGGTAGGACCCGCACAAATTGTAGACATGTGGTTTAATTCGGAGCAGCGCGAAGGAACCTTACCACCACTTGACATCCCTTGCATTACTCTTAATCAGTCAGGGACAAGGTGACGGAATTAGTTGCGCTGGTTTGTCGTCAGCTCATTATTATTGAGGATGTTGGAGTTCAGTCCGCAGCAAGGCGGCCTGCGCCCAGCAATCGTTAAGATTCTACCATTAAGTTGGGGACTCTAGCGAGGACTGCCTGGTTAACCGGAGGAAGATTGGGGATGACGTCAAAGATCATCATGCCCCTTATGTGTAAGGGCTACGTACTATTAAAACAGTACAGAGGATGCAATGCCGCGAGGTGGGCCAGGTTTCACAAAACCAGTCTCAGTTCGGATTGTAGGCTGAAACTCGCCTACATGAAGCTGGAGTTACACTAGTAATCGCGAATCAGATATGTCGCGGTGAATGCGTTCAGGTCTTGTACTACCGCCAAAATCCGCACCATGAGAGTTGGCAATGCAAGTCCATTAAGAGCTAACCGCAAAGGGCAGCGGCCGAAGGTAGGATCAGCGATTAGAGGTGAAGTCGTAACAAAGGTAACCGGAGGAATGGAGCGGTAACAGGCAAATTAGGTTAACCGGAACACCGACAACTTTCTTCAGCACCAGCAATGCATGCTT
+
%%,4++/1/890180022*2*13('&'&'*&*$%&&(((%).+;092.,.*%((##)()%''&'-113.,'('+*'+.)..:43.0:130+*,/,.)*)+,+*71::%-50*0,00/,-&%&'&*,4//1,-++('*%((')+..+3,+,$-&'%%%$&&-(%*(,,,-(+-*5/2214.,+(+)((*,/.4/,-.))**5,34212(%*-.,895++12+124)%(')638**)'(,*60,'4&+/'-'*)'($./+4+3&$&'&&''+(.*,-,)1.0/&*+4:880*(8+*).+-0,&+&$%'(&'&%'&%%'#%%((0(-(((('*)(,')-')'&))%%#''--+*&(0*'*'**&'$%$%((&&&&%*-()-((,.2-,,,.732/)(,,)%%)$%%0.(+)'',&-(&&&/*)&%'**620,32.0+(((+5268+(('''&*.0)*+.3(,++%)+(+%&,&*.,*+'%+%)%'%*))(3+,'(%'%)(+03++-&%&#$''+)((**+***+)))'('()''(%'&&'&&'''''''''&&&&&'''&&&&&&'&'&'&&'''&'&&''''&'&&'''&'&&''''''''''&&&&'''''''''&''''''%%%%%#%)(,).&$%%%(&%%&',/(*'$%%'&)(('*+),-51.''&-.,,+&)&-.)//*2)+*'&.')$($,(''++(*.0-*')%&&*+,+&,*,,+(()'/)2*&'$%()&*'&+,0((&'*'+)(11%&(&%*+,,--*5)%%$$%&+)$$$#)'+*+*&%&((,+9-343-+))()'*%%*'%)+'$'%%$(',42&0/,0+%%&)4*.,&+*(,-,+.-+/-.*&&$%.)&('+*.&''()00-2.+&%#$$')/-'&$%$().+8*/'%$)(%&(,501:45+3-/-73211/*&')+%&*0-///,,)'((,'.((+&(+()*%+&+48316535623+)/'00.)*,+-)0/.))-./*()%)*(((%%&))(&'&%'&.01,,)/,*0(,(*++-.-42)',+*3/,,(*)+%$%&%#%)&%&&+179.42/22..,-.:314021,-(04000).2,.4*.2122-3,%&()300))2+)'$%%)%'*0/0()))))**+/+%)$(.-5.)*()/+*+)-0-'+31,4,,-22$')+&+)'0/*,.%$'(,0771-+((+*(*-3:402()')..&1$&$%&')21:46/238'(&''+/(*()(*.*)*,-+)%,+,&'))-*,('+','++(*4.5/1*.3(1-/2222'1)')++,11,,---)*+*.(,)2/(***072,.))&*),%*&+0-/,,''(,*+73-&'('/,-%)*,)%(%&$###
@299059ff-5050-4749-af49-2a1abdcbc292 ch=136 read=322471 start_time=2019-12-13T16:16:29Z barcode=BC01 runid=2c9cf7bc05858273f10e7d7ec552fc0bd742dc3e
CCTTGTTACGACTTCACCCCAATCGCTGACCCTACCTTCAGCCGCTGCCTCCTTGCGGTTAGCTCACGGACTTCAGGTATTGCCAACTCTCATGGCGTGGCGGGCGGTGTGTACTGGAACGGGGCGTATTCACCGCAGCATTCTGATTCGCGATTACTAGTAACTCCGGCTTCATGTAGGCGAGTTTCAATACCGAACTGAGACTGGTTTTAAAGTTTGACCACCTCACGGTATTGCGCTCCTCTCTGTACCAGCCATTTTGGCACGTGTGTGGCCTACACATAAGGGCATCGATGATTTGACGTCATCCCACCTTCCTCCCTGGTTAACAGGCAGTCTCGCTAAGAGTCCTCAACTTAATGGTAGTAACTAGCGACAAGGGTTGCGCTCGTTGCGGGACTTAATAACATCTCACGACACGAGCTGACGACAACCATACCACCTGTCACCTGCCTTGTCCCAGAGAATTTCCTCGATTAAAGAGTAGTACAAGGGATGTCAAGTGTAGGTAAGGTTCTTCGCGTTGCTTCGAATTAAACCACATGCTCCGCTACTTGTGCGGGTCCCCGTCAATTCCTTTGAGTTTATTGCGACCGTACTCCCCAGGCCGAATACTTAATGCGTTAGCGGCGGCACGGAGGTGTTGAAACCCCCACACCTAGTATTCATCGTTTACGGCGTGGACTACCAGGGTATCTAATCCTGTTTGCTCCCCACGCTTTCGAGCCTCAGCGTCAGTTACAGTCGAATTCGCCTTCGCGCACAGGTGTTCTTCCTAATCTCTACGCGTTTCACCGCCCACTAGAATTCCACTCTCCTCTCCTGCACTCCTAGATAACCAGTTTGGAATGCAGCACCCAAGTTGAGCCGGGTATTTCACATCCCGCCAATCATCCGCCTACGCTCCTTTACGCCCAGTAAATCCGGATAACGCTCGCCACCCATGTTACCGCGGCTGCTGGCACGGCGTAGTTAGCCGTGGCTTCTCCTTCTTGCCGTCATTATCTTCCCCAAAGACAGAGCTTTGATCCGAAAACCTTCATCACTCACGCGGCGTTGCTGCATCAGAGTTTCCCCATTGTGCAATATTTCCCCACTGCGCTGCCTCCCGTAG
+
2474255)--,/293.0)*(-/12())))2*)'+-),*')&0427754734,+0-/,3.0-,-05567:99986)11.+.-,270.0..-.,+/-*)'(()-25018632-,()&(-,'&&/021174586478342&123:8788:<:795144//3.100.,,-.1/-22423.0.288014/;:/,-,)*'(*3---005334.4::-28///0*)),0/363202/84,1,&'$()+)'')(*-0,3*)(9,1154&%%%$)(-,0,)%.-4'(-+-..++121.0/&)*,-56<72335030.0))'00153'-/8()'/-..&'),3533435:1001)()124702'0%''.,..8201423/-&)+,&320)*0-;25576973912.8862622+%'-).--./)+11635204275553234-//(-'.,)0.*+-.)+-'&*),-',773*,+(,*.:62454,,-.-.,'*'()%(%())/653;9:::43333,03.-/.00;9:<:46272116:7//,0,3:7860//1/0116501---4/47605/.17:5.196:673&(0+-009::+/.,-//13'+&*+389-.2755/)8-*-8(9((+%'18-///:50610+)3,1.5+4,+,60.8:5*(-)../+/0/08/',340;/++242137;667689*882413573:320//19,./-340,)-,+0;0-*++*98,+,,+::1-9-,*$+'&''%+'&(/138424&-&%$-&,'(76708--2:544450435.4992256,*$&&(1,.'3*5*.(-.01262227:652*.,2*+.261..,2)0.;444285*32163.3++,//:21/12(30223<70/11193)((&&+-1/97135864788:8/67.*/.18-+*.0./,-5898:7984455499-.-$#)(,0--5122:8899:.8+&))-+/..43710163635/041-0-',(--,27388-6.--4848:9.)97..755012582-.11,).57-58:<;::92221/32/01//1;3233347830%-+3+*,+(%%+))*+../)55)069/*+*''''-,18*77*+:32
@944472fe-cfe0-4aa9-a9bd-2a386d5f5e5d ch=28 read=78645 start_time=2019-12-13T16:16:57Z barcode=BC01 runid=2c9cf7bc05858273f10e7d7ec552fc0bd742dc3e
CTCCTACGAGGCAGCAGTAAGGAATTTTCGGCAATGGGGAAACCCTGACCGAGCAACGCGTGAAGGAAGAAGGTTTTCCGGATTGTAAACTTCTGTTGCAAAAGGAAAGAACGGCGGCTACAGGAAATGGTAGCCGAGTGACGGCTACGATAGAAAGCCACGGCTAACTACGTGCCAGCAGCCGCGGTGGCCACGTAGGTGGCAAGCGTTATCGGAATTGTGGGCGTAAAAAGAGGGCAGGCGGCAGCAAGGGTCTGTCAAAGCCTGAAGCTTAACCGGTAAGCCATAGAAACCAGGCAGCTAGAGTGCAGGGGAGAGGATCGTGGAATTCCATGTGTGGTGAAATGCGTAGATATATGGAGGAACACCAGTGGCGAAACGACGATCTGTACTGCAGCTGACGCCTCGAATCCACGAAGACGTGAGAGGCAGGCAAGTTAGATACCCTAGTAGTCACGCCGTAAACGGTGATGAGTACTAAGTGTGGATGTCAAAGTTCAGTGCTGCAGTTAACGCAATAAGTACTCCGCCTGAGTAGTACGTTCGCAAGAATGAAACTCAAAGGAATTGACGGGGGGCCCGCACAAGAGCGGTGGAGCGTAATGGTTTAATTCGAAGCAACGCGAAGAACCTTACCAGATGCTTGACATACTCGCAAAGGCTCCAGAGATGGGAGAGATAGCTATATGAGATACAGGTGGTGCATGGTTGTCGTCAGCTCGTCGTGAGATGTTGGGTTAAGTCCCGCAACGAGCGCAACCCTTATCGTTAGTTACCATCATTAGGGTTGGGGACTCTAGCGAGACTGCCAGTGACAAGCTGGAGGAGAGCGGGGATGACGTCAAATCATCATGCCTTATGACCTGAATACATTTTACAATGGATGGGTACAGAAGGAAGCGATGCCGCGAAGGTGAAGCAAAACCCATAAAACCATTCTCAGTTCAGTTGTAGTCTGCAGCTCGACTACATGAAGTTAGGTCGCTAGTAATCGCGAATCAGCATGTCGCGGTGAATACGTTCTCGGGCCTTGTACACACCGCCCGTCACACCACGAGAGTTGATAACGCAAAGCGGTGGCTAACCGCAAGGGAAGGGGCACAATACAAGGTGCAGAGTTGATGATTGGGGTGAAGTCGTAACAAGGTAACCGG
+
%(/3*,2404.++57)4,4*/+++.77,67;7595563)).+/4)*-438*)$++%)&'(()+23411+-0*-*8.)-*7.,3-*+07++8,875/+&&(/2',)*/-).4+**(%)&%'*(()*,++/1---.1'$'(,,1)'#%$$$*+(%*,*&-0/11.,+203444398:<512.'00,,)++'&%$%')640*1*3+35.1/.72/2+.,*1*(--65424164+*(,.-)*)+028<9621.*/6//-.+.**,'%(*34-+)**'*'')(3,09249677//5-/6005/.&''().0/01-1(+*)*)-50./,./.4-4-25/-,('&(&4),8)(%$%#&(0010)),.*.(),*+++'%&('))0.'20%7001.,.&&'')++'(&*+0,+'')&(&(1)%')*)'$++)$('%+*.+-/0*3+/:223860:)--22)/*/)+/17647<71,%&()+*)*,,-30+(*'&'0/44565;4359802588779898;8;84538125/0///00-196*'%&&'2/005;3%*'*'+4616;1055/2-3/4071858406870-7,&'))-)'*,+.'/)3&),&0'')/4/992.58-+.(),52541,0/*/510+)),-+*&,$$-*2238.),+,((093-40/2'))-//749')+++0/,60011186435518)151/80..232:8;56787924445,,,*+0**+*);-:;99;87327(,*5324)(..-558680,4.//5462-3/.6;375,6,+'.&.'(496-641+&('**-.1657952/,,(++')*171/-*)'*-&,22.2047998894-./:99:*0*('-/84652+&,,))$(&'%&'-65789889+*'),*,',+-2-.--.-1;3545*1.44/9-.0<<816,,/28:/5//6;547368;8$-(/()./661-,'*-/03*011259280/80&/+,0-/21124))+.,24502-./1166112/9665:755319013(,7608/--31..-1:50;700853231-,++*'+10*)+&%%)(*++&-'.'+'&$+0.*&+(+'),*4+)')(%&('''(./).1-(')%'+/(+,--7288;8,,/.--76;::89:0657:9:7:
@4faa7974-d1cb-4f1e-8922-37703a301f11 ch=458 read=65711 start_time=2019-12-13T16:16:48Z barcode=BC01 runid=2c9cf7bc05858273f10e7d7ec552fc0bd742dc3e
CCGATTTACCTTGTACGACTTCACCCCAGTCGCGGAATCCACCGGTAGTGGCGCGCGCCCTCCGAAGGTTGGCTACCTGCTTCTTTTGCAACCCACTCCCATGGTGCGTAGGCGAATTATGTACAAGGCCGAGACGTATTCACCGTGGCATTCCTGATCCACGATTACTAGCGTTCCGACCTTCGCCGGTCAGGTTACGGGCCTCAATCGGACTACGACGCGCTACCAGGGTCCACTTGCTCTCGCCGGGAGTCTTCTCTTTGTATGCGCCATTGTAGCGCGTGTGGCCCTGGTCGTAAAGGGTAGCGGTGGCTGACGTCATTTCCTATCAGTTTATCACTGGCAGTCTCTTTGGAGTTCCCGGCCGGACGCTGGCAACAAAGGATAAAGAGGTTGCGCTCGTTGGGACTTAACCCAACATTTCTACGAGCTGACGACGGCGCTGGCACCTGTCTCACGGTTTCCCAGGCTGTTCTCATCTCTGCGGCTTTGCGTGGATGTCAAGACCGGGTAAAGAGTTCTTGCGTTGCATCGAATTAAACCGCATGCTCCACGCGCGCAATCAATTCATTTGAGTTTTAACCTTGCGGCCGTGCTGCAGGCAGTCGGCAACGCTGATTAAGCTCCGGGAAGAAGCGCCTCAAGGCTGTACCAAGTCGACATCGTTGCGGCGTGGACTGCCGCAGGAGTATCTAATCCTGTTGCTCCCCACGCTTTCGCACCTGGGCGTCAGTCTTCGTCCAGGGGCCCATATTGCCACCAGTATTCTATCCAGATCTCTACGCATTTCACCATACACCTGGAATTCTACCCCCCCTCTGAGACTCCCGGCTTGCCGTGTCGGGTGCAGTTCTGCGGTTGGGCCAGGGGTTTTCATCTGGCTTAGCGACGCCTGCGTGCGCTTCACGCCCAATGTGATTAACGCACCCTCATGTGTACCGCGGCTGCTGGCACGGAGTTAGCCAGTGCTTCTTCTGCGGGTAACATCAATGAGCGAGAGTAGCACGCCAGCCATCCCCGCTGAAGTACTTTTACAGCCCGAAGGCAGCACTTTATTACGCGGCATGGCTGCATCAGGCACGCGCCCATTGTGCAATAATGTCCCCTGCCGCTTGCTCAATGGG
+
+()(10,*-090+1)*,++,5+*.('%(&**%$'**++0)$(&%%'%---0,)&&**0:1-2)'',-1*1%())*-2-&-+30/44-)+-%511$'(74+%*+50/()%(--+)%%)'&*.0/5882320)()**371330/-7310:1/2:1()-29:,%''&3---,%+++181,,+/,-25//*,,*-'&.,2#-$.&+,+,,0+-+4+-.#&+)*+.(,0,25)*--(-*%',),.2635*+&))*%)'**/-53276/1455989<:2910-3/+*&''&$%%'('.3324138**)')%&(-21*%%((**,-0/+9./)&&+,/4398013)5202-)+-,2**,($&$&14.2)'*3,56,'')*/.-0&/5:,5/9995(*$(*-8-4,-,)'/-26//('&,()&$+%'$%'%&$$&'(260-)&'&'(-+(%%)+*)15+)/.)0/4083;.301',..$#+35-.051++&%''&&'+,&,-/1<:9/54-,/038'0/-*+'('*552/2'+,.-*(&()'-,3.5;378'+$&',-/)&&%#%#$%&+(.,22:5*.87//,8;;,1-0../'%(,**%&#$%$*$35/),+(*&&&'(%%$%$)%(&(*+<-(82-*%'%$&%'&+30/+3)&'%&)+,+-010,1/.00((&%',,/027111((&$%$--(',150-/5-54)()*'*+441+&+)**741),(01.22-0)**(&))*'*&)+/(--/).-&$#$**&'&%+($%&%,/)('*1&((320-,.%0,//3:33'*)$%%'&*)&'*(*0/+/(*+/697.0/+**-+$%(+'&%%&%%*/),$(((+%&&)$)+''&%&(*,.'0//8+...)(**()*,-.)'%%$&$&%')'*&&$-*+--*+0('&('*)((-'%%$&)3'&%%')/61+/')'%&()*()*'**))+10''%%,-''+.,+00%''%$$%'*0-1,,+-/0--'%&%'%$%%),))&'%)&''&(%&''$&($).352)*+''*((,,678**)+%41)')'-)*(()#').+*'(()+-+.+%')2,1/*(,-''*''*(-)17-%'.)*+**('&$'&++/3/*'+'%'('%'&+$&&*2*
@9791dc16-0369-4b91-bf81-69d15d348849 ch=268 read=111345 start_time=2019-12-13T16:17:04Z barcode=BC01 runid=2c9cf7bc05858273f10e7d7ec552fc0bd742dc3e
CTCCTACGGGGAGGCAGCAGTAGAGATTTTTTCGGCAATAGAGGAAACCCTGACCGAGCAACGCCGCGTGAAGGAAGAAGGTTTTCGGATTGTAAACTTCTGGTATAAAGGAAGAACAGCAGCTACAGGAAATGGTAGCCGGTGACGGTACTGATAGAAAGCCACGGTAACTACGTGCCAGCAGCCGCGGTAATACGTAGGTGGCAAGCGTTATCCGGAATTATTGGGCGTAAAGAGGGCGGGCGGCAGCAAGGGTCACCAATGGTGAAAGCCTGAGCTTAACTTCAGTAAACGCGAGCCAGGCAGCTTCAGAGTGCAGGAGAGGATCGTGTCCATGTGTAGCGGTGAAGTGCGTAGATATGGCGGAGGAACACCAGTGGCGAAGGCGACGATCTGGCCTGCAACTGACGCTCAGTCAGCGTGGGGAGCAAATGGGATTAAGATACCCTAGTAGTCCACGCCGTAAACGCGATGAGTACTAAGTGTTGGATAATCAGGAAGTTCGAACCTTGCAGTTAACGCAATAAGTACTCCGCCTGAGTAGTACGTTCGCAGAATGAAACTCAAAGGAGATTGACGGGGGCCCGCACAGGCGATTGAACGTATGGTTTTAATTCGAAGCAACGCGAAGAACCTTACGGAGTCTTGACATACTCATAAAGGCTCCAGAGATGGAGATGGCTATATGAGATACGGGTGGTGCATGGTTGTCGTCAAAAGCTCGTGTCGTAGAGATGTTAGGTTAAGTCCGCAACTGAAGCGCTTATCGTTAGTTACCATCATTAAGTTGGGGACTCTGGCGAGACTGCCAGTGACAAGCTGGAGGAAGGCGAGGGATGACGTCAAATCATCATGCCCACTTATGACCTGGAGCTACGATGCTACAATGGATGGTGGGGAAGCCGAAGCCGCGAGGTGAAAACAAAACCCATAAAACCATTCTCGGATTCCGGATTGTAGTCACCAACTCGACTACATGAAGTTGGAATCGCTAGTAATCGCGAATCAGCATGTCGCGGTGAATACGTTCTCGGGCCTTGTACACACCGCCCGTCTGCGAGTTGATAACACCCGAAGCCGGTGGCCTAACCGCAAAAGGAAGAGCTGTCGTTAAGGATTGATGATTGGGGTGGAAGTCGTAACAGGTGGCGG
+
/272026&47)(-+/23/--./('(*'7::;+64;-4)(%&%'&)-0-:,*+.5956.2595459-,+,./53405)*/,/0642./;2492554).29537*1-/0;1---.+310+2.(,+)*+,+)+/0,350//6+)--.56'*-+*/../,%*'&&)+&('&&)((&%'*,0..-)*'',3-3(1,0-.-4322+2.17776222/911-.0./.1.+2,99:43.-/*($0/-*&*(*/2-'/+/(.5:31*,-,'&&')*+/2,,22./))*(-')10/*--2)&&*+')$,:/898*1.+.,,'()-,*).*)(&,5155*0%&&&&,,/2//1019301/+,,,.4227,*''&$((&,'(+,'4%)')(*))-,,-:::00///6.7.:.3553467651306*-,.%&'+2.16)(+,:;3++6)'4'&%%&()07)())*-+52135249447:6/*)-.5.+,--37661,,+,2/22+*,.*+)&)(+<9311+%$(*,+-2704.**)3+%'**+*-3*&+/--%')'13-203::3.411976/57./559,++'$$3-557(087/07)'(%&%%$&*(1+)'.1*/(-0.4<<149392,-,%'(%''2)*&'&('%$%%(%(%&(+070110/+,*-*)+*'+1+,2)))++-081/,/*,53225572-++./2%/-,*02.0156/7.-.843-%&('$$*,3567632))*+-.07/&&1/:2'&'+*#%$&'%')(*.&(0/133009/0.;249888/0435/3018:2,977.*-,')+-0505,'022303+)(+42/0,-/(0+'%/040658968589301110./)**)$(-,..-/4*$((''((')&&,+01'1-6./98875.,('(()'(&&+-+/4121/-.+,/36-31,+*(.0-02;;7-888;779'5(6/*,11-.5+))(((&*(&&(%&))/.-/.00+5,//6/7877521(/-10,--/26;/9(+-.212307&'+)&(('/039637,/343/4+..1/2038319*('&$$**+-*7554761(-++),6-24/40408('0-/)'',2/+,+/(+)'(,.46,.0/+'*$4(./21+3.,072,2*/'),0,,./1&(''*)(*,
