# Supplementary material for: De novo species identification using 16S rRNA gene nanopore sequencing
Source: PeerJ. 2020 Oct 21;8:e10029. doi: 10.7717/peerj.10029 (PMC7585375; doi:10.7717/peerj.10029)
Supplement: Supplemental Information 3 [file peerj-08-10029-s003.zip › pass_fastq_runid_2c9cf7bc05858273f10e7d7ec552fc0bd742dc3e_427.fastq]

@246763f7-fdea-493f-8865-46a99cb279da ch=173 read=220685 start_time=2019-12-13T16:17:08Z barcode=BC01 runid=2c9cf7bc05858273f10e7d7ec552fc0bd742dc3e
CCGGTTACCTTGTTGCGACTTCACCCCAATCATCAATCCCACCTTAGACAGCTCCTTCGCGCGGTTAGTACCGGCTTCGGGTGTTGACTATCAGCTCTCGTGGTGTGACGGGCGGTGTACAAGGCCCGGAACGTATTCACCGCGACATGCTGATTCGCGATTACTAGCGATTCAACTTCATGTAGTCAGTTGCAGACTACAATCGAACTGAGAATGGCTTTATGGGTTTTGCTTCACCTCGCGGCTTCGCTTCCCTCTACCATCCATTGTAGCACGTGTGTAGCCCAGGTCATAAGGGGCATGATGATTTTGTCATCCCCGCCTTCCTCCAGCTTGTCACTGGTCTCGCTAGAGTCCCCAACTTAATGATGGTAACTAACGATAAGAGTTGCGCGCTCGTTGCGGGATAACCCAACATCTCCACGACACGAGCTGAGCGACAACCATGCACCACCACCAGCATCTCGTATAGCTATCTCTCCATCTCTGGAGCCTTTATGAGTATGTCAAGATATAGTAAGGAGTTCTTCGCGTTGCTTCCGAATTAAACCCACATGCTCCACCGCTTGTGCAGGCCCCGATCAATTCCTTTGAGTTTCATTCTTGCGGGCAGTACTACTCGGGCAACCCGGAGTACTTATTGCGTTAACTGCAGCACTGAACTTTGACATCAACGCGAGTACTCATCGTTTACGGCGTGGACTACTAGAATTATCTAATCCTGTTTGCTCCCCACGCTTTCCTTTCCTGAGCGTCAGTCTTCGTCCAGGGGCCTGCTTCGCCACCGGTATTCCTCAGATCTCTGCGCATTTCACCGCTGAATTCTACCCCCCCCTCTACGAGACTCAAGCTTGCCAGTATCAGATGCAGTTCCCAGGTTGAGCCAGGGGATTTCACATCTGACCCAACAAACCGCCTGCGTGCGCTGCGCCCAGTAATTCCACGTTAACGCTTGCACCCTCCGTATTACCGCGGCTGCTGGCGCGGGTTAGCCAGTGCTTCTTCTGCGGGTAACGTCAATGAGCAAAGGTATTAACTTTACTCCCTTCGCACTCCCGCTGAAGTGCTTTACAACCCGAAGGCCTTCTTCATACACGCGGCATGGCTGCATCAGGCTTGCGCCATTGTGCAATATTCCCCACTGCGCCTCCCGTAG
+
03.3.4-2/5.+8-)*/.1387.347.172434104-39+,606/**)*%&)+/-(,*'())+7.+%&&(*-.-,/.3.6++)6,&'$**,7)(*-,++,.11000117-/530,****.87+305*+&&/1/469<835935436772..*'.***3644:30.*(*+*464-/.062556.)--,&))601/70873519.3)+6654424975/-05:/03<33;:/'*-7.35:78323722:4012017**,)&,,*189.6/*'&('$+*-*'&&()72*)07753421.7;7--/--.,-)02,&(*+2058,,3::<:602,)()*-*111,+)&(0.2//10/06/642)--*'*+5-//308011653021/2-/)&)03*-+./016-8:05397-)-.2.).11552/1'(*../+-+-+,*))*+0465:5;48..++/.03+''($&%*+4/**+,/.1288876*9788876021,-200:912.'*+-/5674,+*%%,,/4+''+'+1:6795+*(+-$(0//0*)0.11<279''(*++--82193-./1.3.2&20.97,'()*37686+*14/-20;;539;/4702((&,&(().+**+,$.'-%$(((++((*+*./+/7./-816-,,-*+,,(0,-&)+-53..1778*6-,,'$)+,35778834;6.0-5//048243/120,.*1+,.6116348946;0'.-7<;-,10,78,/()*(''*(+.5676..*+*2-517()3682/.)&)+3.116/30-.0/7<::49+*/2///+)+*+*/:50059,+.,.446454536,42500465301445990,$%%$$'%%',,/5016:89-:9<0;-+.63811+5,&,802+299/.,,-/,+**+))'.4699:124002*5*+*(.%)*.+*(./36:;52&&'*..03*)**')&+11./925002.295/3/./01)-*)%()-)+.-.5;(54---9.;<;:::/+'%'4),,./0.-.334<+,.-,/,3*,257/0/19+7;8.3+-,28,).((*)'))&''''(*)21-,/303497;55<7**(*'+,0284567:8867678(2666:/4467%)*&&$%(-,..-7:;-*.**)''),.:1.02,
@1fe3ac6d-b2e4-4de8-9a5f-54d36ea7dd65 ch=462 read=101763 start_time=2019-12-13T16:17:07Z barcode=BC01 runid=2c9cf7bc05858273f10e7d7ec552fc0bd742dc3e
CCTTGTTGCGACTTCACCCCGGTCATGAATCACAAAGTGAGTAGCGCCCTCCCGAAGGTTAAGCTACCTACTTCTTTGCAACCCACTCCCATGGTGTGACGGGCGGTGTGGGCAGGGGACGTATTCGTGGCGTCTGATCCTGATTACTAGCGATTCCGACTTCATGGAGTCGAGTTGAACTCAATCCGGACTACGACGCACTTTATGAGGTCCGCTTACTCGCGAGGTCGCTTCTCTTTAATGCGCCAGTAGCGCGATGTGTAGCCCTGGTCGTAAGGGGCCATGATGACTTGACGTCATCCCCACCTTCTCAGTTTATCACTGGCAGTCCTCCTTTGAGTTCCCGGCCGGACCGCTGGCAACAAAGGATAGGGTTGCGCTCGTTGTGGGACTTGTTAACATTTCACAACACAGTGACGACGGCATGCATGCAGCACCTGTCTCACGGTTCCCGAAAGGCACATTCTCATCTCTGAAAACTTCCGTGGATGTCAAGACCAGGTGATTCTTCGCGTTGCATCGAATTAAACCACATGCTCCACCGCTTGTGTGCGAGGCCCCGTCAATTCATTTGAGTTTAACCTTGCGGCCGTACTCCCCAGGCGGTCGACTTAACGCCACGTTAGCTCCAGAGCCACGCCTCAAGGGCACAACCTCAAGTCGACATCGTTTACGGCGTGGACTACCAGGGTATCTAATCCTGTTTGCTCCCCACGCTTTCGCACCTGAGGCGTCAGTCTTCGTCAGGGGCCGCCTTCGCCACCAGTATCATCAGATCTCGCATTTCACCGCTACACCTGGAATTCTACCCCTGCGAGACTCAAGCTTGCCCAGTATCAGATGCAGTTCCAGGTTGGGCCAGGGGATTTCCTCTGACTTAACAAACCATATACGTGCGCTTTACGCCCAGTAATTCCGATTAACCTTGCACCTCCGTATTACCGCGGCTGCGGGCACGGAGTTAGCCGGTGCTTCTTCTGCGGGTAACGTCAATGAGCAAAGGTATTAACTTTTCTCCTTCTCCCGCTGAAAGTACTTCTGGCAGAGGCCTTCTTCATACACGCGGCATGGCTGCATCAGGCTTTGCGCCCATTGTGCAATATTCCCCTGCTGCCTCCCGTAG
+
/484-3/'(-&.200,60/)',,.888760/,.12+(--')),/0,04*(-4.+.6212251,0+,/4/+56:.393+++/1:.'()-,*,/39965103-9943510.-*-,%*0*&-0+,+.20')'(*'+*&(+.2'&*-2,)&))+./67-:*-$+30;5660*,,,11517-),-./1104448531.,-**'($*,26/()(**+,-,,-,'%()2.-(+),+')1128-34+)'().+/(&'$$'&$()'+((%%*+0;.,3::9+4)&*12044$)%&(+542634678::0;47-/315:137+12;,-.;154)*#%(-.)-504:;2279;34*/*61--+3(%&1(4230.17*2:29610/08262144,6,)-09:616.%,+').18;:42,/*-*.&''*/4405&*+*(%(++1334423:75/-')),/:87/*'*/9(4,/,*,-55,-.0/--+..+.+)-0::7986:989:36//7;502-(%1847;64542922264*1+4-4;8::+---.,))'&+6/.1,**(')+)'.(861,./8697;8--+')&/0:9,5-1-2--022:4500.2210..20,43**(*.,5,2,*('**/*(()):*(('',74647;996,392-./2:5:38+0+/.,)0.3632:3+-).*++28/0,)081860033--.2.55890;/),0168*'+-.0:9215401))')(+1-+.,))0+*/180.171/62383<9345-14'''$&(%*/..06)')&)-395/&)2),2+.67<8:36454/2*36/'%$)'.12315,0$&'%&23)$++.7879;;9:377.:.(+,5,.&%&$$'')'%96)11**'*%+++3/789645%&&)'0032410397/22194,/2558:22//30.(+)*,++,5821602005./511,://.0)5.-$)..('0/,)0+,-+)/25/84389:73/--31016-5('&.-5:*)'0)*/&'&&)*)')+7+/*((5.+54937,++)))(&&'',%%'+0.5/8//511512(.++*+*&*)(&$#%(*8&.5/71(&('+4*).3,*(/-:///.752,*+/5311-37')010
@6a8b5da1-b891-4bae-8e04-310c5b10cc8a ch=266 read=99315 start_time=2019-12-13T16:17:07Z barcode=BC01 runid=2c9cf7bc05858273f10e7d7ec552fc0bd742dc3e
CTCCTACGGGAGGCAGCAGTGAAATTGCACAATGGGCGCAAGCCTGATGCAGCCATGCCGCGTGTATGAAGAAGGCCTTCCGGGTTGTAAGTACTTTCAGCGGGGAGGAAGGGAGTAAAAGTTAATACCTTTGCTCATTGACGTTACCGCAGAAAAAGCACCGGCTTAACTCCGTGCCAGCAGCCGCGGTAATACGGAGGGTGCAAGCGTTAATCAGGTACTGGGCGTAAAGCGCACGCATGAGCGGTTTCTGGTAAAGTCAGATGTGAAATCCCCGGGCTCAACCTGAACTGCATCTGATACTGGCAAACTTGAGTCTCGTGATTAGAATTCCAGGTGTAGCGGTGAAATGCGTAGAGATCTGGAGGAATACCGGTGGCGAAAGGCGGCCCCCCCTGGACGAAGACTGACGCTCAGGTGCGAAAGCGTGGGAGCAAACAGGATTAGATACCCTGGTAGTCCACGCCGTAAGCGATGTCGACAGGTTGTACCCGCGAGGCGTAGCTTCCAGAGCTAACGCGTTAAGTCGACCACCTGGGGAGTACGGCCGCAAAGTTAAACTCAAATGAATTGACGGGGCCCGCACAAGCGGTGGAGCATGTGGATTCGATGCAACGCGAACCTTACCTGGTCTTGACATCCACGGAAGTTTTCAGAGATGAGAATGTGCCTTCGGGGAACGTGAGACAGGTGCTGCATGGCTGTCGTCGCTCGTGTTGTGAAATGTTGGGTTAAGTCCGCAACAGGCGCAACCCTTATCCTTTGTTGCCAGCGGTCCGGCCGGGAACTCAAGGAGACTGCCAGTGATAAACTGGAGGAAGGTGGGGATGACGTCAAGTCATCATGGCCACCCGACCAGGGCTACACGTGCTACAATGGCGCCATACAAAAAGAAAGCGACCTCACCCGGAAACAACGGACCTCATAAAGTGCGTCGTAGTCCGGATTGGAGTCTGCAACTCGACTCCATGCAAAATTCCCGATCGCTAATAATCGTGGATCAGAATGCCACGGCGGTAGACCGTTCCCGGGCCTTGTACACACCGCCCGTCACACACCATGGGAAGTGGGTTGCAAAAAGAAGTAGGTAACTTAACCTTCGGAGGCGCTTACCACTTTGTGATTCATGACTGGGGTGAAGTCGTAACAAGGTAACCGG
+
.18522742/&*60023217/&')'('+.-.0-)201.138'0-'&&-()'&0(7766567731201317)),),+98:4*4;95;5/75*+)-64/+'''()-.(+-)+(.*(++097(*/7/7.23/98-,7793230/1/1+&.($''(-./1.%*,/7.6'&(,*23365779<776.004.4.7-.-++--1/.+(((+.-,.)+&*+.1'(.3013674768892-/0-+*&&&'/+00.409/'(*%0-5*,4.*+,-32&)/0-.28/*48838,51,),'/.//.//:722220322215'(&&)(,-.172/)&.,.*,,/,6'&310,(*.-,7///:3/02:72././155;:20)+0--77080.41)*4+((&'&-48893')2858302,--..035658,*/.-+&&()())1&.%)&*05'4*47.14/16898;)*6:685332(+,187873&,+++'0()$'$-*.0./264*$%&')+*/+%*,.-2''.,*,-3.,)-*/-7-0010532(274403&*&)),054+)+/+%'--388,363;7605/7/751.4-).5-')'*(,)-/77;:-.-(*))()'+*9//0//6040+,,-).-((1+548960902178:3+.0,+,+176/9++**+510/1500233:.1,*25---.(.+,.26-46734431331856566561'(*-96/.,&)+-82/11;4:82:22/23-,030:--8/-/.(38/.5246,00,*3;44<8597;:84756011.&,01,,-(2,.66577/*,+*,-099;:;1/2+*+),+.55*+,-7884574/168;8661...*-+((()4/5,))),+&,,./*%()*530:5,1+,-899;3-)$))')*567:87/84,,(('''-*/1-0+/,54368-0:8:844)+*7-8'-+,00/.+(,-1:/3+-.7552461,.)%)(0.,.5-+)'*+13..')*.,.1::;:880044688.),++)+.,-,,+-+.5464*224..0,,0.,,+.4,68*,6420-,(+41;8;21*,,1324:3.+-23*%+)&''(**,)*+,/0377:9*2&*--..3/045-/-7/),-34;823())*'.3,)+*-(''%'(-+0201/9;9:79
@2b5d942e-8a7d-4957-b85e-929a7ac0e474 ch=156 read=120681 start_time=2019-12-13T16:17:20Z barcode=BC01 runid=2c9cf7bc05858273f10e7d7ec552fc0bd742dc3e
TTGATTGCCTTGTTACATTCACCCCGATCATGAATCACAAAGTGGTGGCGCCCTCCCGAAAAGGTTAAGCTACCTACTTCCTTTTTGCGGCCGCTTACATGCGGTGACGGGCGGTGTGTACAAGGCCGGGAACGTGATTCACCGTGGCATTCAGTCACGATTACTAGCGATTCCGACTTCATGGAGTCGAGTTGCGACTCCCAATCCGGACTACGACGCGCTTTGCCGGTCCGCTTTGCTCTCGCGAGGTCGCTTCTCTTTGTATGCGCCATTGTAGCACGTGTGTGTAGCCCTGGTCGTAAGGGCCATGATGATGACGTCATTACCTTCTCCAGTTTATCACTGGCAGTCTCCGGCAGTTCCCGGCGGACCGCTGGCAACAAAGGATGGGGTTTGCTCGTTGCGGGACTTAACCAACATTTCACAGCTGAGCTGATGACCATGCGGCTTTTGTCTCACGGTTCCCGAAGGCGTACCATCTCTGAAAACTTCCGTGGATGTCAAGACCAGGTAGGTTACTTCGCGTCAGATTAAACCACATGCTCCACCGCGCGACGTTTATCAATTCATTTGAGTTTTAACCTTGCAGCCCGTACTCCCAGGCGGTGAAGCTTAACGCGTTAACTCCGGAAGCCACGCCTCAAGGGCACCGCCTCCAGTCGACATCGTTTACGGCGTGGACGCAGGTATCTAATCCGCAACATCCCGCTTTCCTTTTTTCGAGCGTCAGTCTTCGTCAGGGCCGCCTTCATGCGGTATTCCTCGAATCTCTACGCATTTCACTTTACACAGATTCTACCCCCCTCTACGGGACTCAAGCATCAGATGCAGTTCCCAGGTTGGGCCGAAATTGCCATCTGACTTAACAAACCGCCTGCGTGCGCTTACGCCAGTAATTCCGTTAACGGCTTTGCACCACTCAGCGCCACCGCGGCTTAACGGCACGGGGTTAGCCGGTGCTTCTTCTGCGGGTAACGTCAATGAGCAAAGGTATTAACTGCTCCTTCCTCCCCGCTGAAAGGCGCACCGCAACCCGAAACCTTCATACGCGGCGTAGGCTGCATCAGGCGCGCCATTGGTACCGTGTTACCACTGCTGCCTCCGTAGG
+
,%'#(.(/5182280.(,+)&,,..'(//./-/868251.,*+/,&&&)(350*46,*-3))+*/+6,.//.34/'+..-(/6993).))+)%%&$$()('&*&%(**-0,*-+++,,,+,./4545*703//9988:<98:9455563,*(%%0.(++)3,/'&%&*,52832-/79:9798/++,,+(,/1)''#'+/2,../.+,0044321570+$'-4/'(''**+,%)+13&&*)*--01+/*+-'(2-42559-&('.,.033')'&%%--/222,+*+)--.0:538;;93/2,-24/6')(**+)''./530%(%%*9/57+-003/81,-3/540:1.199.4(%&)(*,0/63.813;999986662.(./3*-/&&'-2'1)%$$'/.28.00;91.2+0)&%*(61/6-*$%#-*(11*.,+'&&&,0/5&0..((*+)%.543.0-54.7;5.//)'%#&$&-+,-...,/63,/355;688302-453659883460**+&,$(/1)'$%&&%(*9*<;8;;332303433-/3**&'(#%%(*&&)3&6+<48:;74412:;/-3//2.-+&&,32,-01,6:0*.760+*)))$&%%*',&**,-))*/,1/--.%05,-(,104*'+0))$(%&)/*1(,,5233435664:3---8222880.$$#('+%+(,-4000%&&'&%&*/,(0-20-,,287;.0+((-/(*)+,7788.01(),7-:)0)'%&%%'((%++/9;855%&0111732402/265+$($&'%'%%+,02730-417675.4559272++440&%%$&1.36812134:894(-/(.)(,-*((.((*$(,+,01.+&'(0.39;59;14;4996956+,),'.-/2(,0498;83**++)*&*),4/+,*(&$$('(%'())&+./418.-%$$&&('&**.()+4.-/70-3*.293:;;::;370.29877927,(($)(-'&')&'',&')%(,89+61(+*(+))11++)'%%%#$#%%'),-03+()&$&((.534*+)*(.-)/)''')(($&'),-.()(+'&),&'-')$%)%',#')%)/-277593681-,*)
@f90c26c2-5d6f-4cb2-9697-614077ffde88 ch=90 read=129832 start_time=2019-12-13T16:17:14Z barcode=BC01 runid=2c9cf7bc05858273f10e7d7ec552fc0bd742dc3e
CGGGGAGGAGCAGTGGGAATATTGCACAATGGGCGCAAGCCTGATGCAACCATGCCGCGTGTATGAAAAGAAGGCCTTCGGGTTGTAAAGTACTCGGCGGCAGGGAGGAAGGTAAGTTAATACAACGCTCGTGGCGTTACCCGCAAATAACTCCGTGCTGTATGGAAAACAATACCACCACGGAGGTGCAAAGCGTTAATCGGAATTACTGGGCGTAAAGAAAGCGCACGCAGGCGGTTTGTTGATCAGATGTGAAATCTGGGCTCAACCTGGGGCATGATGCACTGGCAACGAAAAGGTCTCGTAGAGGGGTAAATTCCAGGTGTAGCGGTGAAATGCGTAGAGATCTGGAGAATACCGGTGGCGAAAGGCGGCGAAGACTGACGCTCAAGGTGCGGCGTGGGGAGCAAACGGGGATTAGATACCCTGGTAGTCCACGCCGTAAACGATGTCGACTTGGAGGTTATTGCCCTTGAGGGCGTGGCTTCCAGAGCTGGTAGTCGACGCCATGAGTAAAACGCAGGTTAAATACGTGTTTTTAATGAATTGACGAGGGGGGCCCGCACAAACGGTGGGCATAATGGTTTTAATTCGATGCCAACGCGAAGAAGACTTTTACCTGGTCTTGACATCACGGAAGTTTTCAGAGATGAGAATGTGCCTTCGGGAACCGTGAGACAGGTGCTGCATGGCTGTCGTCAGCTCGTGTTGTGAAATGTTGGGTTAAGTCCGCAGCGAGCGCAACCCTTATCGCTGTTGCCAACGGTCGGCCGGGAACTCAAAGGGCTGCCGAGTAAACTGGGAGGAAGATTAGGGGATACGTCGGTCATCATAGCCCCGCGACCAGGGCTACACATGCAATGGCGCATACAAAGAGAAGCGACCTCGCGAGCAAGCGGACCTCATAAGTGCGTCGTGAGGCCAGTTGGAGTCTGCAACTCGACTTTCCATGAAGTCGGGTGCTTAGTAATCGTGGATCAGAATGCACGTGAGGCCGTTCCCAGGCCTTGTACACCGCCGTCTGCGGGGAGTAGGTTGCGAAAGTAGGTAGCTTAGCCCAACCTTCGGAGGGGCGCTGCCACTTTGTGATTCATGACTGGGGTGAAGTCGTAACAAGTAACCGG
+
*(04+&*)%)*)33/+)()),3/++,.8;955//*/49&7;9885.,.).*44+.(*,.,+*&'*+1/*$''(),1.1,,676;66490.2../)+*('(&%+-,(*),()+)+4-/201+*+)')%#',&2*02426+.1%%)&%%#%7+008**&&$'%$#%%()('%(%$$'(%,*+-23-,.+.028)*03/5/6.3'1*(/-),.2257.017+&,,(&&')'+(+.)5/0,78.(.3&).0078932')30+-$.2:667875+%&*/((%&%&'%-&(%&()3/1,**-+),,,*.112.&241+.4,7+22-(0000.//+0-,-79219::981.,--//.,-&%)++0/22-*-..05'(&%(&&&(((/,.-.-/,.50+-)2+')'')7675)',-4<582;7)+,0,+-3*28;43;40274500-16335;811,,*0464/2/0.++)/-(0+,5;1.5/-+6/24948///0)'-%%&%&%%$''(&$%&*.'%'%%$'***+(.&+---),'%$'&)')*))%*'&%)(.-/./,&/-'+/+090'*)*262410-+)%#%''(+,,3<<02843/'&,)&&--//.)-,'('(*)*)&&+/0,*)+/03/006/2(**4.4-.66130...//----32/*(*)274-;:/:17897/415.5689:212212:7699864,&(,/582.2-*-)-/--*321884;86234.)*'''')),)7-.-4.+3,--+-1,-4/0.-&+3936(2/67;704//7/9+)($%(+,,%%%'19**337+).-06-,.1+048***'&&$$%%'(-,,*-,)/2.)$%*+-6.0-/...*%%$%#'%('%'''(&&&).6(%'%*)(+:9786,'&((((3.,-4:65756+)/4+,78991&(%$&%-,$0(3/-'++.&%'(%--122..1/+5,-349545%1+)&''%$&)+1-0+.3-0/51.0:86($'&'0*.*77249/80%.97-4-+(*)'+4-12),0*)(&(*(%'+'*-17**'.++'(%/)**(*)+*)-1'-&($-13+6()/5,****%*-*+,-*)*,13952421454182/,$$(&+-68:530*+,-+318
@8304ebca-c304-4896-83b4-aac0c37f9c36 ch=324 read=111760 start_time=2019-12-13T16:17:09Z barcode=BC01 runid=2c9cf7bc05858273f10e7d7ec552fc0bd742dc3e
CTCCTACGAGGGAGGCAGCAGTAGGAATTTTTTCGGCAATGGGGAAACCCTGACCGAGCAACGCCGCGTGAAGGAAGAAAGGTTTTTCAGTTGTAAAACTTCTGTTATAAAGGAAGAACGGCGGCTACGGGAAATGGTAGCCAGTGACGTACTTTATTAGAAAGCCACGGCTAACTTCGTGCCAGCAGCCGCGGTAATACGTAGGTGGCAAAGCGTTATCAGGTATTGGGCGTAAAGGGGCAGGCGGCAGCGGGGTCTGTGGTGAAAGCCTGAAGCTTAACTTCAGTAATACATAAACCAGGCAGCTAGGGAAGTGCAGAGGAGAGGATCGGTAAATTCCATGTGTAGCGGTGAAATGCGTAGATATGGAGGAGGAACACACACCAGTGGCGAAGGCGACGATCCTGGCCTGCAACTGACGCTCAGTCCCAGCGTGGGAGCAAATGGGATTAAGATACCCTAGTAGTCCACGCCGTAAACGATGAGTACTAAGTATTTGGATGTAAAGTTCAGTGCTGTAGTTAACGCAATAAGTACTCCGCCTGATAGTACGTTCATAAGAATGAAACTCAAAGAAAGGAGTTGACAGAGAGGGCCCACACAAGCGGTGGAGCATGGTTAATTCGAAGCAACGCGAAGAACCTTACCAGGTCTTGACATACTCACAAAGGCTCCAGAGATGGAGGGAGATGGCTATATGAGATACAGGTGGTGCATAGTTTGTCGCCAGCTCGTGGATGTTGGGTTAAGTCCCGCAGCAGGCGCAACCCTTATCGTTAGTTACCATCATTAAGTTGGGGACTCTGCTTGAGACTGCCAGTGACAAGCTGGAGGAAGGCGGGGATGACGTCAAATCATCATGCCCCTTATGACCCTGGGCTACACGTGCTACAATGGATGGTGCAGGGGAAGCGAAGCCGCGAGGTGAAACAAAACCCATAAAACCATTCTCAGTTCGGTTGTAGTCTGCAACTCGACTTCATGAAGTTGGAATCGCTAGTAATCGCGAATCAGCATGTCGCGGTGAATACGTTCTCGGAGCCTTGTACACCGCCCGTCACACCACGGGATAACGCGAAGCCGGTGGCCTAACCGCAGGGAAGGGCTGTCTAAGGTAGGATTGATGATTGGGGGTGAAGTCGTAACAAAGGTAACCGG
+
-12/-35*%+./),1.(*)('0,)(',+4:84---4042033*&+,*27..0166..))---,6:01034480-0+(.0)+./89:-2%0-3(**05,,-0+--.9/01;-+++/-09718,.---65'.*)./--7.*)4)%))*(+%'&(,+(')+)&,+(,-451600/63(&*%$)(*2013/01517.9,/..-63636870:0/.'(*03,+)+$'&*%**34;9838;+*-))++6:9782,,+&2982-''+/874044,.500/,*&&&.''(+%%&)-,&$&&%&)-+31+1./*-(%(,'&&)+42+.',-(+(3615/+(,-,5+:663310-+,--147/092//59886,+)++1*+.''-$%%&(')).50462:2,0+1,63012436'(.-03,-45600)%%*+.4-./.1/)).0/60.))--9:/((++-4/))+3647()&233442*')&('(%*57/.-.,+00,031*%)%-5-02./,,-54-446,.1:54.$')*./30/10900+%,()*0/,.3'''((&/(**1,,$&),(,.,.)00.4705(&)((,**,5844+.+**(*+'+3,(,*0064579:81+.-/7/1/3,2-80,0'$'*#**))/0*26504/).*+)(*&+-,004+)****,,6+,+,-9')+./04:3/.1))*-4-3////.3403667:$'&+)503330(023)(--3683544522440/*-3'**.7-,))+/'&*+&1/*.23:5/34+*2-148392115336487)3-.,.3/6:<35763.'$$$&',-1785200018776-./1511/,/.21)26/0100.+.49::4747718,462)0-..556;40-/''&')((,4598486;77967612--'./1,).111-2+,3150%)%-((*''.3983;8.2.59,/0/1;544)36;7'4.6-,,220()*)(/14,+)(''(--60+6+0**+-6.,+.10041115,)6+6)+.244672*))*'*6-,--49369/1%*.0.6.003117,01**50**+02,.+)+(+*10)0&',,278:73.5+,4321/2.+0,-/2402,+,///.,,*&6/-8++,/0526/674+--4/--2229:89<,1:3367+61
@8806698e-f3c7-47ea-b14a-45fa6dfc8304 ch=329 read=76649 start_time=2019-12-13T16:17:20Z barcode=BC01 runid=2c9cf7bc05858273f10e7d7ec552fc0bd742dc3e
CCAGTTTACCTTGTTACGACTTCACCCCAATCATCAATCCACGTAGACAGCTCCTTCCTTGCGGTTGGGCCACCGGCTTCGGGTGTTATCAACTCATTGGTGTGACGGGCGGTGTACAAGGCCGGAGACGTATTCACCGCGACATGCTGATTCGCGATTACTAGCGATTCCAACTTCATGTAGTCGAGTTGCAGACGCTACAATCCCGAACTGAGAATGGTTTTATGGGTTTTGCTTCACCTCGCGGCTTCAGCACCCTCTGCACCATCCATTTGTAGCGTGTGTAGCCAGGTCATAAGGGCATGATGATTTGACGTCATCCCCGCCTTCCTCCAGCTTGTCACTGGCAGTCTCGCTAGAGTCCCCAACAATGATGGTGGCTTAACGATAAGAGGGTTGCGCTCGTTGCGGGACTTAACCAACATCTCACGACACGACTGACGACAACCATGCCACCTGTATCTCATATAGCTATCTCTCATCTCTGGAGCCTTTGTAGGTATGTCAAGGCCTGGTAAGGTTCTTCGCGTTGCTTCGAATTAAACCACATGCTCCACCGCTTGTGCGGGCCCCGTCAATTCCTTTGAGTTTCATTCTTGCGAACGTACTTCTCAGCAGGCGGGTGCTTATTGCGTTAACTGCAGCACTGAACTTTGACATCAACTTGGTACTCATCGTTTACGGCGTGGACTACTAGAATTATCTAATCTATTTGCTCCCCGCTTTCGGGACTGAGCGTCAGTTGCAGGCCAGATCGTCGCCCTTCGCCACTGGTGTTCACTCCATATATCTGCGCATTTCACCGCTACGCATGGAATTCCACGATCCTCTCCTGCACTCTAGCTGCCTGGTTTCTATGGCTTATGAAGTTAAGGCTTTCACCACAGACCCTTGCTGCCGCCTGCTCCTCTTTACGCCCAATAATTCGGATAACGCACCCACCTACGTATTACCGCGGCTGCTGGCACGTGATTTAGCCGTGGCTTTTCTAATAAAGTACCGTCACTCAGCTACCATTTCCTGTAGCCGCCGTTCTTCCTTTATAGCAAGTTTACAATCCGAAAACCTTCTTCCTTCACGCGGCGTTGCTCGGTCGGGGTTCCCCATTGCCGAAAATTCCCTACTGCTGCGCCTCCCGTAGGAG
+
/-*-/8.,0/30-06022-..;/30680,7/44;918//+%&%+&'.3'((*++-+)&'(,.6916%2101*1-/-*(),)54,+-30001*..5246'-1+,.26/4:456-*,,1993:66-)'$+2/444<4237032/200.,-,,/2/%%-..4---**++,5.2**&)),.*0,/.2455254:25(,/1+/00.3///1**+/,/((('*'*-4;;*/0/6/5:</00482+-.,-,./2-,1-&)*).,()-14656/,,-*,00-+'((,*,+.)*+*5.),777)(*+')((%&./6663<0,-008891698)(0548/0/01,--/+,/8*+..80,/31/411,,),/,9::--()*0,,,*('%%&&&)3,----10*&,--1:.0/22663-)('/2)%$$+&/,-/666650),,-//()%,.0/23016/5:33++%'.20240/-.---.,*(()(,333.303897711)('&)()&,)()),:8990./2254.3111.419+&%)',)0+&'8''&*(1+3;+1+'''*++03.,1)%(5)45::7:4398*+/23658646;:5/22:9:78;73823/-64,'&%*)*,/.,'(.21'*&/(),0-09-///:0:/87.(-+%2..,,+55,+-9660*(&%$&).'.0247664:5%--//067;887//,+('$*&)))&/5/4.*39+&12.;3)&)07.0+;;77521,-139+--8.0-3-7,)(55656642:,3:9397+')0162492*.05913+****1&50116<9328;766/2'+&*-4/224/'&&%$+/500-23./1(.01/-./-+12.2:9<:566300*-'%%'+-+3.+(/3/2;;///8,//.6::-10-.03491587566583.68.,5416//6019649)73:81-''&)'&%1.+*0//*1((41+*++*-2020.,'.(((%+1++,244533--23--/+,)+22,2029:::(424%022%66//98/0/.***8//1:899+**.)*/501022-)()0:.5.3--,(*,02-55:68;995;0)///242,6,'&**11//):9139,792,050/-*-6641163)),00//.,,('((+4)+405.+*
@74b971cb-96d6-45d6-bb4d-52212dfe1b79 ch=376 read=163147 start_time=2019-12-13T16:17:17Z barcode=BC01 runid=2c9cf7bc05858273f10e7d7ec552fc0bd742dc3e
TTGTTTACCTTTTGTTACGACTTCACCCCAATCATCAATCCCGCATAGACAGCTCCTTCCTTGCAGTTTAGGCCACCGGCTAAGATTGTTATCAACTCTCATTGAATTGGCGGCGGGCGGTGTGTACAAGGCGAACGTATTGCCGATGCTGGTTCGCGATTACTGGCGATTTCAACTTCATGTAGTCGAGTTTTGCAGACTACAATCCGAACTGAGTGTTTTATGGTTTTACTTCACCTCGCCTTCCTTCCCTCTGCACCATCCATTGCGATATTAGCCAGGTCATAAAGGGCGGCATGATGATTCCGGTAAATCATCCCGCCTTCCTCAACTTGTCACTGAAGCGATGCTTTAGAGTCCCCAACCAGCGGGTAGTAACTAACGATAAAGGGTTGCGCTCGTTGCGGGACTTAACCAACATCTCTCACGACACAGGCTGACGACAACCAAGCGCGCACCTGTATCTCGCCGCCAGCTATCTCTCCATCTCTGGGCCTTTATGGTATGTCGAGAGACCTGGTAAGGTTCTTCGCGTTGCTTCGAATTAAACCACATGCTCCACCGCTTGTGCGGGGCCCGTCAATTCCTTTGCCGAGTTCATTCGCGAGGGCGGTACTCAGGCGAGATTACTTATTGCGTTAACACGGCGCGAACTTTATCCAACGCGAAAGGTACTCATCGTTTTGGCGTGGACTACTTTGGGGTAATCTATTTCTCCCACGCTTTCGGGACTGAGCGTCAGTTGCGGGCAGATCGTCGCCTTCGCCACTGGTGTTCCTCATATCTACGCATTTCACCGCTACACATGAATTCCGCGATCTTTCTCCACTGCGCTCCTGGCTACTGAGTTTCTATGAAACTACTGAAGTTAAACTTCCGGGCTTTCACCACGAACCCTTACTGCCGCCTGCTCCTCTTTACGCCCAATAATTCCGGATAGCGCTTGCCACCATTATTACCGCGGCTGCTGGCGTGAATTAGCCGTGGCTCTAATAAAGTGCGTCACTCATTTTCCATTTTCCTTAGCAGCCGCCGTTCTTCCATACCATAACGAAGTTTACAATCAAAACCTTCTTCCTTCACGCGGCGTTGCTCGGTGGGGTTTCCACCATTGCCGAAAATTCCTACACCACTTTGCCTCCATTGG
+
0)$&.1*/7049.,.2)*--023+'-44,0345678/;128,(*32)(0(&%%&57275..---'0,62%*444/16//**)/+(1-,/8/.+/++**'((.2,%$((/-+,(+'+6.1,,(+**(1(0,02'&&-$%$&%%&&%%'(1/.*675,.-%/'(-'%-02.9;(+/,,.3.-/..-.13,)+++1*%'((/,+'++02/**0/1)'&&((-496-001(6:3(.070/260/.25694+*6.:5/0+()),204475,*)&'--+,,)%)(*'.+22785*/35-,))(**00/-6*&&%##(*()+98084),06;50,,'+(*&&*3-.+*&&&')(,(((*'&(*+,/-+%+(*''&((0)'%''(*+*0+-,./,.)-41.7-0.234317//0930+0,0,,.-3076..,%&(*+,0/6''5644799987+0*+)$%#%$((,0+()&('/)(,)$%$%&'+/010.-.32943.%)0++&'1,%/*/*)'%%$%*&''+241-0-.(5.::896212239//04/,,0,2.50(,()*..11.4,,,'(*(),00(,'%)+)%)*05282%%)$%&$&#&36545,*$%%%**'&%#$$%','24&%&$$,'()/-*+3+,-150-%#$%$(')(+0+(+&'(+*4..&&%(.(-*0/...*,,,340'-*2107;876,*(*(&.1)'(()+741;2++46+#''(191+(.4-3331.5)+/,,2,(+',*,')18967758747437<)2468778<7/364612./'324/4;1./37,++)*(*)*+(-,/*($)(&('%')&%(($&&$%%(),&%(()'$)'(''3;;42)0$()$#((*4/-.,1/572//20**))'/2+,&''$&%&--2(+*&)(),1/4;84423))'/62*.*.*(+3+-5302.01010%*)'&%&)'%(,)+2*2,+7<25/)'&$$&%$$%$%%%)%&%--3')$$%'',.,260*+',(*801/.%&&&%'($%()(-&%&#%&*'/5(&*(&'#%$)&$%$'&$%''%%'+),5+''%(*)057./238106/-.4.'**,.312.9---0,)0%&++-;16,&-,-.846-+01-8+./-&&*&)1+-,04,-1049*1+)'
@01eeba3c-c112-4372-8469-510f5f38013e ch=218 read=141560 start_time=2019-12-13T16:17:40Z barcode=BC01 runid=2c9cf7bc05858273f10e7d7ec552fc0bd742dc3e
CTCCTACGGGAGGCAGCAGTAGGGAATTTTCGGCAATGGGAAACCCTGACCGAGCAACGCCGCGTGAAGAAGAAGGTTTCGGATTGTAAACTTCTGTTATAAAGGAAGAACGGGCGGCTACAGGAAGTGGTAGCCGGTGACGATACCATTAAATACACGGCTAACTACGTGCCAGCAGCCGCGGTAATACGTAGGTGGCAAGCGTTATCGGGTATTGGGCGTAAAGGGGCAGGCAGCAAGGGTCTGTGGTGAAAGCCTGAAGCTTAACTTCAGTAAGCCATAGAGCAGGCGGCTAGAGTGCAGGAGAGGATCGTGGAATTCCATGTGTAGCGGTGGAAATGCGTAGATATGTGGAGGAACACCAGTGGCGAAGGCGACGATCTGGCCTGCAACTGACGCTCAGTCAGCGTGGGAGCAAATGGGATTAGATACCCTAGTAGTCCGCCGTAAAACGATGGTAAGTGTTGGATGTCAAAGTTCAGTGCTGCAGTTAACGCAATAAGTACTCCGCCTGAGTAGTACGTTCGCAAGAATGAAACTCAAAGGAATTGACGGGGGCCCACAAGCGGTGGAGCATGTGGGTCATTCGAAGCAACGCGAAAATTGCCACCAGGTCTTGACATACTCATAAAAAACCAGGATGGAGAGATAGCTATATGAGATGAGTGGTGCATAGTTTGTCGCCAGCTCGTGTCGTGAATGTTGGGTTAAGTCCGCAACGAAGCGCAACCCTTATCGTTAGTTACCATCATTAAGTTGGGGACTCTAGCGGAGATTTGCCAGTGACAAGCTGGAGGGAAGGCGGGGATGACGTCAAATCATCATGCCCCTTATGACCTGGGCTACACGTGCTACAATGGATGGTGCAGAGGGGCAAGCCGCGGTGAAACAAAACCCATGAAACCATTCTCAGTTCGGATTGTAGTCTGCAACTCGACTACATGAAGTTGGAATCATGGTAATCGCGAATCAGCATGTCGCGGTGAATACGTTCTCGGGCCTTGCTCGCCCGTCACACCACGAGAGTTAATGCTTGCAGAAGCCGGTGGCCTAACCGCAAGGAAGGCTGTCTAAGGTGGGATTGATGGTGGGGTGAAGTCGTAACAAAGGTAACCGG
+
+/10036.;70242/1-,),(,++$$&*,;69<;3;3.6(.*&/4++-0293613130.1:6:8;--,)+/'*.*/.;/./91441117*..908/41./13(,**-*-2/0,,+/,//55')('&%)+1.)&(.&+,--,'%'&&%&--3.&$%'%++1-..5.236794834*+**1*,*/*)0/--:49280002,14./0073/4(-*/&*(06522416.'.0&$$**.(++0+.32./12//23..14,497.1-)'%$'#&*4+)+,5:59:2**)('/)-46&-*+,)+--/4622**+261997::,3+0+/0)/+---)0/1102&-.()1285,+21*.&(*+(1*(,,78:(6030(%)()0.2732*./+:+9+8654/+*,-1.2262.--*+./-.60)+/2;;2,58--4..2778:*)%-.)55676881.451),))*)%)'-,308090;;889,.'()6;546/+,,,1347/8.//56232-/-.033-042/%)+-,00747;4)/,1-2998.89/0:/,*('-02542446:6,2,)$))3,.0536.,--20++//+'#&.+6*-,)*7*,%%&')&$'%%20&)1(/(('23144895330,+-/62.*%-&&*..820-*+-*+,,+,305441/.&%().667866.7+70-/4:;<86888/1-01/84498/6.,346:7723+'&-+26+(()*05/41:0-2.1470<00/;88:6883.8---+5)27305611../.,*++*,2'*-03634542../372.1))),0.3::-776899::793/026536+342+-/01828822673)()%'*+445343723;9:566777,**0.*-*/,.151*)&'*+%*7;:21:2%%&'/-)10/;776./300)-'-,/5469886942011*('(+-35041/75:59;87&*&0-072/),-.935,-/008895:7:943:,,1,-:5230.233.1+()**-5)*1762123-/.+)))6,0,--),($,'%)('3/353/702,.5976065)'*''+//367165007670/./('*+(1+01.*$,('*54889848**-,-6;;94
@096efc23-afba-468b-9b1e-e08127dd1fcb ch=153 read=131527 start_time=2019-12-13T16:17:52Z barcode=BC01 runid=2c9cf7bc05858273f10e7d7ec552fc0bd742dc3e
TTGGTATGCTGATTTCAGTTGCGTATTGCTGTCAAAGTTCAGTGCAGTTAACGCAATGAAAATTACTCCTTATAGATGAGTACGTTCACAAGAATGGAAACTCAAAGGAATTGGTTACACAAGCAGTGGAGCATGGTTTAATTCAAGCAACGCGAAGAACCTTACCAGATCTTGACATACTCATAGGGAGCTCCAGAGATGGAGAGATAGCTATATGAGATACAGGTGGTGCATGGTTGTCGTCAGCTCATTGTCATGGGATGTTGGGTTAAGTCCCGCAACGGCGCAACCCACTTATCGTTACCATCATTAAGTTGGGGACTCTAGCCCAGGACTACCAGTGACAAGCTGGAGGAAGGCAGGGATGACGTCAAATCATCATGCCTTATGACCTGGGCCTACGTGCTGCAATGGATGGTGCAGAGGAAGCTGAAGCCGCGAGGTGAAGCAAAACCCATGGAAACCATTCTCAGTTCCAGTTTATCAGTCTGCAACTCGACTACATGAAGTTGGAATCGCTAGTAATCGCGAATCAGCATGTCACTTGAGTAGATACGTTCTCAGGCCTTGTACACACCGCCCGTCCACCACGAGAGTTGATAACACAGAAGCCGGTAAGCCTAACCACAAGGAAGGGCTATCTAAGGTGGGATTGATGATTGGGAACGAAGTCGTAACAAGGTAACCCGG
+
'(2**'$$&''$0-)*1*5,)*%-'+,,--,2-63++-3/1&*'+')140-,)(1++&*+)%&&%))/(&%#$$%((%&%&'()2-+%,-2')..0,+3.+-144.&+'(,&)$%%$&$&)(%'().2,**),/./2;81555+(($)-'/)()((')2,/+.&,,'')(%-.-/01/*2367-1,,'$)--,*)()+-,80))**,2)5554/**++331010/6.2-//435026300221.*-.,1%1&&()$'$-/-1-1-,'123+2,,32+'*(&&(*(%*,(+1(&&(*)+.(.*)-1./;282.-//6/672-0,+'%'*&(&,/)-*'-0-)))**0((()841-**-+0*'+./.44344499775559804*/)')&&($.0762*-''&-+.01+$'(&(5:7976+./00*+'&$&&%%'(')9*((%&'('-,$(5/(&32*).((/,'1;89950///0.6))*28+'$$&).10141-/004340-//0/61-304./3386874331-,+&)((5640-0)/*0.),)+(&%'%%60)0).230102767)2%*)-+,).4++66)+/&%*'%''(())/0*+**%&%*%%*)(,3(0*'&%0-*,&'&%(,1*5/5(2/016/7./3+1-)67216.00/+5-+*'&%*$')'++,-10542*-,*'*&$)/
@3a5832aa-c800-4e92-ad86-a873223b63e9 ch=82 read=130219 start_time=2019-12-13T16:17:50Z barcode=BC01 runid=2c9cf7bc05858273f10e7d7ec552fc0bd742dc3e
CCGGTTACCTTGTGCGGCTTCGCCCCAATCATCAATCCCACAGCCAGACGAAAGCTCCTTCGCGCGGTTGGGCCACCGGCTTCGGGTGTTATCAGCTCTCGTGGTGTGACGGGCGGTGTGTACAAAGGCCGAGAACGTATTCACCGCGACATGCTGATTCGCGATTACTAGCGTTCCAGCTTCATGTAGTCGAGTTGCAGTTCACAATCCGAACTGGAATGGTTTTATGGGTTTTGCTTCCTCGCGGCTTCGCCCTCTGCACCATCCATTGTAGCACGTGTAGCCCCGGGTCATAAAGGGGCATGATGATTTGACGTCATCCCGCCTTCCTCCGGCTTATCACTGGCAGTCTCGCTTCCAGGGATCCCCAACTTAATGATGGTAACTGATAAGGGTTGCGCTCGATTTGCGGGATAGCAACATCTCCGCGACACGAGGCTGACGACAACCGGCACCACCGCTATCTCATATAGCTATCTCTCCATCTCTGGAGCCTTTATGAGTATGTCAAGACCTGAGTAAAGGTTCTTCGCGTTACTTCGAATTAAACCGCTTCTCCTGCTTGTGCGGGCCCCGTCAATTCCTTTAGGAGTTTCATTCTTGCAGACGCGTACTACTCAGGCGGAGTACTTATTGCGTTAACTGCAGCACTGAACTTTGACATCCAACACTTAGGCACTCATCGTTTACGGCGTGGACTGCTAGGGTATCTAATCCTGTTGCTCCCACGCTTTCAGGACTGGAAGGCGTCAGTTGCAGCAGATCGTCGCCTTCGCCACTGGGTGTTCCTCCATATATCTACGCATTTCACCGCTACGCCGATTCCCACGATCCTCTCCTGCTCTGGCTGCCTGGTTTCCTGTAGTACTGAAGTTAAGCTTCAGGCTTTCACCACAGACCCTTGCCGCCTGCTCCTCTTTACGCCCAATAATTCCGGATAACGCTTGCCACCTACGTATTACCGCGGCTGCTGGCACGTAGTTAGCCGTGGCTTTCAATAAAGTACCAAATCACTCAGCTGCCATTTCCCGCGCCGCCGTTCTGCTTATAACAGAGAGTTTACAATCCGAAACCTTCTTCCTTCACGCGGCGTTGCTCGGTCAGGGTTTCCCCATTGCGAAATTCTGCTGCCTCCCGTAGAAG
+
641447-318/*/*+(+)*3/-457+,,+.2124:4.:.'&'%).,.-1-*+*#'+-2251$%+-+*+((()%$&2)22/166-964041//+*()(.)+.001/+#%$%0:86683+*).,,55+2344)&,04.+//6<5148598887758//0240.-.,--,-.3331*60'*##$'((+%,,-.0'&-/7-0$)&(*&'*0-++*199872+,-2*/8:.566<08::0015./'),('&++*+($%&'(21432313.4))3:+-./.-,,.)'((,22)(.212/1-.)*/4,/432*)'(.;.,.:8999093+&))+/25272&(%()(,../..310241*/+)&(('()-*(*/25(/((&'((%&(-0776+***,40/,/0/6/2476842*9.('-56)%'%+,.05410+'#*+124-,)*)0220/--/4780*))(--*.+$%&),869+-%)&-15574111,*-632//25-/273;;1,+*()-1344.,++,0*'%&)/3++5,/.2.+,+,-/'2476%)*//3;8-1%''')+.)&%'*-,/2.-2*131'%*-385:3,-/''()&(/<9339;07//0(()(&)+4274/123,8::6/,,,*-./,/0+..435222/.)/0/377::1473./0439'3(1%'$%+*+(&(-,-210,4($().+*./8374'32(3//.1485350/31)0+&*,294+.,*090+&68*,(,%''-20566240;/,'(**.0::8:423516339:56787+,13;2--/:47351301143657</-%*+-.4./+,&')6.9/+$+*./0721-/'#%'(4,4('%&)-2346<00)'$&%$('**6.2+.01/),.81%4920:6005:121069<383...,.5)(()-2/,2:))*0410060.508,527243-,'),./3.-2-++,)*+.--46-0,/..--+3,+*2022/./)(++,-56//12((0.083,.)/')*,,/+-//*/.+&/.16<291'%%&%&'/0&'(%$%&'')*213**)'&(064+,.963,*+,'275:89;:95<3)---+-.)+-..28-8/8)+86+8*.6:/+.(%$$(-',0('%((,.2,51+),*)+''
@686e5cb4-9ef7-43a1-b5bb-6f3c01a7a760 ch=198 read=145725 start_time=2019-12-13T16:17:52Z barcode=BC01 runid=2c9cf7bc05858273f10e7d7ec552fc0bd742dc3e
TTGCGTACTTCGTTTCGGTTACGTATTGCTGGGTCGAGTTGCAGACTCCAATCCGGACTTCGACGCACTTTATGAGGTCCGCTTGCTCTCGCATGAGGTCGCTTCTCTTTGTATGTGCGCCATTTGTGGCACGTGTGTAGCCCTGGTCGTAAGGGCCATGATGACTTGACGTCATCCCACGTATCAGTTTTATCTGCTGATCTCCTTTGAGTTCCCGGCCGGACCGCTGGCAATAAAGGATAGAGGTTGCGCTCGTTGCGGAACAACCCAACATTTCACAACACGAGCTGACGACAGCCATGCAGTACCTGTCTCACGGTTCCCGAAAGCGATCTCTGAAACTTCCGCGTGGATGTCAAGACCAGGTAGGTTCTTCGCGTTGCTTCGAATTAAACCACATGCTCCGCTGCGGTGCGGGTCTAAATCCAATTCCTTTGAGGTTTTAATCTTGCGACCGTACTCCCCAGGCGGAATGCCAATGCGTTAGCGGCGGCTTTGGAGGTGTTGAAACTTGCTAGGTATTCATCGTTTTGGCGTGGACTACCGAATCTAATCCTGTTTGCTCCCCACGCTTTCGAGCCTCAGCGTCAGTTACAGTCCAGAAGTCGCCTTCGCCACTGGTGTTCTTCTAATCTCTACGCATTTCACCGCTACCCGCAGAATTCCACTCTCCTCTCCTGCACTCTAGATAACCAGTTTGGAATGCAGCACCCAAGTTGAGCCAATTTCACATCCCCTTAATCATCCGCCTACGCTCCTTTACGCCCGGATAACGCTCGCCACCTACCGCAGCCTTTACTGCCGCGGCTGCTGGCGTAGTTAGCCGTGGCTTCCTCCTTAGGTACCGTCATTATCTTCCCCAAAGACAGAGCTTTGATCCGAAAACCTTCATCACTCACGCGGCGTTGCTGCATCAGGGTTCCCCATTGTGCAATATTCCCCTGCCCATCCCGGG
+
$'('$'#'+7243;+/+7.:-..63-7-..7./,--2218.1*-/638'2,215+3$$(*(&&()0-35::242/.34662213./.0/.*.+,*'-+.0),.707/38/,.('&&&*+7<83;,+((-./1/130*')-1:/,.)44524),-2294420.-)))*''()*-9.;7)%(#'$%(&+/33**,&#$#$()00/8)'/&)+56902()-04+66:;5/..5,/-)16+.6,+*()/,4/-,'(/)-/7--+3,--/*6()+.110;50/0//1,.0/35570/*.06(4/'+')%$#'-*&'(+/005265.38*)()&*)'$&'&&%$())&'+,'%)+-0;787/.5/.68<20/-(*51;679878-3+)&&$%%%,-.3;820,*,..2146))(%&%$3+.-7-+.#%)/-3),/-:0007/*(,).751(;064830/182--,00/77++/13+)4**',**0746.-5+1)'(''/&%%&0.*.(+&.)&(&$%+%#%%$'')+/843774900&%)*,,3;923-2,)&*)*.3957/115:312*620-*-)*+1++(+,798/,,/,-.-,30/0244/*)()&&*-.;;6;::;1')$%&)'*2561/&)1+,....01522822113,+*).*($+$&-'2*0,)+,-6211320,-.-,,,-+,+424343133:9/2)+2+--,,*18+21+0,$&%)&%%),4/.12-54/')*,--.129648<8776657-25+)1'('('8.-,)*'(-.46:,.,)')($(&)1++-&%'%&-./0151126+(&%'(26.--'(/')+2-/8/--.'-('.(+*74/.5045-0395;58+'36)*,-)'*-15**+52.)266)1-+))$&(2483-001375-50+-833332/')-3):92+0.8+-,227743/232.*()%%#%+0*&)(
@1a4e8b96-14a2-4908-95a8-c28df7123a1a ch=9 read=42519 start_time=2019-12-13T16:17:59Z barcode=BC01 runid=2c9cf7bc05858273f10e7d7ec552fc0bd742dc3e
CTCCTGCAGGAGGCAGCAGTGCGGGGAATATTACTGCAATGGGCGCAAGCCTGAGTGCAATATGCGCGTGTATGAAGAAGGCCTTCAGGTTGTAAAATTACTTTCCAGGGGAGGAAGGAGTAAAGTTAATACCTTTGCTCGTGGCGATTACCCGCAGAAGCACCAGCCAACTCCGTGCCAGCAGCCGCGGTAATACGGAAGTGCAAGCGTTAATCGGAATTGCTGGGCGTAAAGCGCACCAGGCAGTTTGTTAAGTCAGATGCCGAATCCCCAGGCTCAACCTGGGAACTGCATCTGATACTGGCAAGCGGAGTCTCGTAAGGGGTAGAATTCCAGGTGTAGCGGTGAAGAATGCGTAGAGATCTGGAGGAATGCACCGGTGGCGAGCGGCCCCTGGACGAGACGGCGGCTCAGGTGCAGCGTAAGGGGCAAACAGGATTAGATGCCCTGGTAGTCACGCCGTGAAGCGATGTCGACTTGGAGGTTGTGCCCCGCTTGAGGCGTGGCTTCCGGAGCTAACGCGTTAAGTCCGGCCGCCTGGGAGAATACGGCCATAAAGGTTAAAACTCAAATGAATTGACAGGGGCCGCACAAGCCGGTGGGGCATGGTTTAATTCGATGCAACGCGAAGAACCTTACGTCTTGACATCCACAGAACTTTTCCAGAGATGGATTGGTGCCTTCAGGAACTGTAGGACAGGTGCTGCATGGCTTTATCGTCAGCTCGTGTTGTGAAATGTTAGGTTAAAGTCCCGCAACAGGCGCAACCCTTATCCTTTGTTGCCAGCGGTCCGGCCAGGAACTCAAAGGACGCAGTGATAAACTGGAGGAAGATTGGGGATGACGTCAAGTCATCATGGCCCATACGACCAGGGCTACACCACGTCTACAATGGCGCATGAAGAAGCGACCTCGCGAGAACAAACGGACCTCATAAAGTGCGTCGTAGTCGGATTGAGTCTGCAACTCGGCTCCATGAAGTCGGAATCGCTAGTAATCGTGGATCAAGTGCGGTGAATACGTTCTTGGGCCTGCACACCACCCGTCACACCATGGGGTGGGTTGCAAAAGAGTAGGTAGCTTAACCCTTCAGGAGGCGCTTACACTTTGTGATTCATGGCTGGAGTGAAGTCGTAACGGGTAACCGG
+
*+3+*$0&3*(,,-,88/-2-'++1(,,+(,4',*-1-8/.62-,138-294-+&)&'(&$(-,5//15498722,&*)*(**(**'//00-,1952+3,**,-(&%&)+,'),/2.2(*--45+3*4+.,1''4,,154'4,*-,'+**,60*,*')%&$$&&$),6)(+-.++-65/--,*123+((%&*0-221+-&''*+694662:2/,0$.(%/($*16884'()0,'''($*(+386/38;8')1.*)+,*112.*+%),+.033&153440/37/26.-%(+++&340/1203.9..+2+-+*()*,),-.,%+*-)+*,..2,0,*223/*((')*)*+*'-62010,++*+,/22;1//)%&(&('*--6./1.'(22.3/<6,+6740+)*)412/-,+)2&-)+()),*+--0*1-,,/:-7&55+--))+,&3.()*+,+.33(+,//*.&,.'+.+1168000-708/04/9/3.12,))*)&)'-/*-0360/-,*)*((*+-+,+0/.902)33.(&-:547338/)'*+..11.43%&&*)*3065:94468-88.--051777*,7:426/14444///23556*+)*-,.2:829593..00,5++,2)+4)-46,-)''%'++-&)*,,0))*,66:409:0,1.-.24799/3122-*,$$'&'/4140./+'(005//0/01956*216--*-',---311256680900/0283.*1*&(54067)*.5,''.--*&&))'()'+/,-00050.82.1324;5146;13(,))-$./*123,75()+)*(/(+,-3/.,+,.97)(/*-,%+%(03,/10355671//35412).)0,0,'&&'(.1622+&%('(%*)&(&&%&&+.0-130-1+,('(&'''+,,12353,,&*(%(./'0+1,2)+,(&,03-/020262625/6'-%1+-')*,/.-,*+,+&')(/-'),.0+,-(1-010-.+(%(+;11-20'001-($*%)$&'%&46.7-30))')'$%%$#'%(&(&%.+**1254239+3/--''-3,/7/1271*%'&(&.**.&&''6*87+.85(20,032//40.//./81.157853&$02773,*&&'+(()+14486(,---6/:-3
@0a74bbb9-4337-4d52-8fdf-27b90c2ca6f7 ch=248 read=135513 start_time=2019-12-13T16:18:02Z barcode=BC01 runid=2c9cf7bc05858273f10e7d7ec552fc0bd742dc3e
CTCCTGCAGGAGGCAGTGGGGAATATTGCACAATAGGCGCAAACTGGTGCCAGCCATGCCCGCGTGTATGAAGAAGGCCTTCGGGTTGTAAATTACTTTCAGCGGGGAGGAGTAAAGTTAAATACGCTGCTCGTGGCGTTACCGCAGAGAAAGCACCAGCTAACTCCGTGCAGCAGCCATGTACGGAAGTGCAAGCGTTAATCGGAATTACTGGGCGTAAAAGCGCACGCGGGCAGTTTTGTTAAGTCAGATGTAAGAATCCCGGGCTCTCAACCTGGGAACTGCATCCTGATACTGGCAAGCGAGTCTCGTAAGAGGGTAGAATTCCAGGTGTAGCGGTGAAATGCGTAAGAGATCTGGAGGAATACCGGTGGCGGCCCCTGGTTGAAGACTGACGCTCCAGGTGCAGCGTGGGAGCAAACAGGATTAGATACCCTGGTAGTCCACTAAGAAGCGATGTCGACTTGGAGGTTGTGCCCGCTTGAGGCGTGGCTTCCGGGACTAACGCGTTAGTCGACCGCCTGGGGAGTACGGCCGCAAAGGTTAAAACTCAAATGAATTGACGGGGGCCCGCACAAGCGGTGGAGCATGTGGTTTAACTTCGATGCAACGCGAAAGAACCTTACCTGGTCTTGTCACGGGGAAGTTTTCAGAGATGAGAATGTGCCTTCCGGGAACCGTGGGACAGGTGCTGCGTATCGTCAGCTCGGTGAAATGTTGGGTTAAAGTCCGCAACGAGCGCAACCCTTATCCTTTGTTGCCAGCGGTCGGCCGGGAACTCAAGGAGACTGCCAGTGATAAACTGGAGGAAGAATTGGGGATGACGTCAGTCATCATGGCCCCTTGACCAGGGCTACCACACGTGCTACAATGGCGCATACAAGAAGCGACCTCGCGAGAACAGAAAGCGGACGACTCATAAAAAGTGCGTCGTAGTCGGATTAAGTCTACGCTGCGACTCCCATGAAGTCAGGAATCGCTGAAAGTAATCGTGGATCAGAATGCCACGGTGAATACGTTCCCCGGGCCTTGTACACCGCCCAATCACACCATGGGAATTAGGTTGCAAAAGTAGGTAAGCAGCTTCGGGGCACCGCGTGATTCATGACTGGGAATTGGGGAGATCGTAACAAGGTAACGG
+
+.59--5./(%%)'+,74;9+/832/9*))*311&20.$%%&%$')*.(,'&'3--,*3.,,.--,-35782+-.,2/97;6-3018'-37-10./-88.,0/-8:,*++&+*.37,04.3**-0$&.()/0,1,//)-+*48*/2.*'))($&+,0%1.,./-.531//1*(...4*%&&&&*'*&(+,115412+3,5,56/03.2.0248;759/:66)-,+,),+0'+*,+-78.+13957.3:+,-96-5-),.-.,())+***&,(/-7/68513/01-/-2))+45464160)*'('%()*++,/1()&.4/02%-*../))473.*&(',+/+14-+12014*)(+,779:/-6-17525+0*'(&&*/30/+***&&$++)+1100./114')/-+(&'((336;.)*)26(5+65,-7,*-0./7/(2)*,0+72*,-')%*+*,-220598230502,,.-8,-.1:/),+-*&.,.-,/433-6+,3,)'&)++*((.+,,86728:47:9756&(%''4'432*/+0'3,434:<588898))('*13157.599-/8+*,)-(0*,,)/)3+01-4,0/33:4&$%),0.*-.250533/14*),)1-4,)1/,,'+)&%#'$%(-10()++/7;7/))(('522//733566(*'*'030,4-446/&/*3&,+-028.&%%%'86830+0/')&''/26//0:.5.5,91**-45+.3),)&&%$%)&18-/.-.511;,'03*())+,+3-1)/.2/95*4038-)+*%)*88977112/012852101).,*/'*%,'+48,.336750/%%'*,-.12-4095)*.),--*.564/.-&%''))-./+*.171083236769/*&*((-,,,4.412-,%)+0*'+--*,18/+%$&'++..89/-%1%++02373312*0&7*-'+'',$-&))#'()&''&&)-0510/3(+0*401*+-''((&(/:55388;545,-/4337.*-*54/.4,'1.-.0.3*)478726$0*,+--()&&$&*/-0.15-/'&&(&+*-.25<4/05-(%''(+)-(&&($*'-)/0+*''+,&(&*+/7:7/4/1621-.'%)&..0*'&&'*779::8,0,*07769
@dd812288-5b8c-41b5-9828-7c1938cb366c ch=154 read=125078 start_time=2019-12-13T16:18:04Z barcode=BC01 runid=2c9cf7bc05858273f10e7d7ec552fc0bd742dc3e
CTCCTACGGGGAGGGCAGCAGTGAGAATGTGTGCACAATGGAAACCCTGATGCAGCAACGCCGCGTGGTCGAGTTTCGGATCGTAAAAGCTCTGTCTTTGGGGAAGATGACGGTACCCAAGGAGAATACGGCTAACTACGTGCCAGCAACCGCGGTATTAATACGTAGGTGGCGAGCGTTATCGGATTTACTGGGCGTAAAGGGCAGGCGGCAGCAGGGTCTGTGGTGAAAGCCTGAAGCTTAACTTCAGTAAGCCATAGAAACCAGGCAGCTAGAGTGCAGGAAGGGATCGTGGAATTCCGTAGCCAGCGGTGAAATGCGTAGTATATGGAGGAACACCAGTGGCAGAAGGCGACGATCTGGCCTGCAACTGACGCTCCGGTCGAAAGCGTGGGGAGCAAATGAAGTTAGATACCCTAGTAGTCCACGCCGTAAACGATGAAGGTACTAAGTGTTGGATGTCGAGTTCAGTGCTGCAGTTAACGCAGTAAGTACTCCGCCATTAGTACGTTCGCAGAATGGAACTCAAAGGTGACGAAGGGCCCGCACAAGCGGTGGGCATGTGGTTTAATTCGAAGCAACGCGAAGAACCTTACCAGGTCTTGACATACTCATAAAGGCTCAGAATGGAGAGATAGCTATATATGAATGGGTGGTGCATGGTTGTCTCGTCAGCTCGTGTCGTGAGATGTTGGGTTAAGTCCCGCAACGAGCGCAACCCTTATCGTTAGTTACCATCATTAAGTTGGGGACTCTGCTTGGGGCGCTGCCAGTGACAAGCTGGAGGAAGGCGGGATGACGTCAAATCATCATGCCCCTTATGACCTGGGCTACACACGATGCTACAATGGATGTGGTGCAGGGGAAGCGAAGCCGCGAGGTGAAACCATAAAACCGTCAGTTCGGATTGTAGTCTGCAACTCGACTTTACATGAAGTTGGAATCGCTGGTAATCGCGAATCGGCATGTCGCAGTGAATACGTTCTCGGGCCTTGCTTACACCGCCCGTCACACCACGAGAGTTGATAACACCCGAAGCCGGTGGCTAACCGCAGGAAGGAGCTGTCTAAGGTGGGATTGATGATTGGGGTAAATCGTAACAAGGTAACCGG
+
//0+)***02+',.(2144/00,')%%($%#(&)*11:87-%()(;*)(+,400-/4;778;11**)%'%'&('3*1(,,:848178/*,2386852;;.56),2+*,-&4*1,/9/*+'+(+&%%'(/-5///91211.54:0.+**'2--,---/%++,-07672230/.-&%.6528202+2)40**11630377882*0,++193998-+0&+32022*2145637712744-/(''(6'+5,,'+,25/3626))+1517,/32-----/15667086-))3(,,-*6-(3(.)+)$(%%&$$&(-,-,-30-1776))(*0578:00*.122:;38.8--&(.*.50880////38743..18551322-21/./001&%&').047;8-(/.2974(%$&*,+%1+.29++'010444-*-.2:877:7.-),)/('&-+013-*-+-:898;995(.)*8:58:9:433122;39224,&/14)3,-/0,*.+$)'&(//279;8113)+67884/2560/(*)&(%0*&'.3,/8*),+-)1*/06110+-032+,*68:087:3+-*',+(,,+*..''(-0-200.&()*,.967791/0//5768*)+)+.)(&,/4.,&((333665,+,,)0*'+'&,++///()**-65;40,(,-14')*,926--,(+-1-044361584;2,+.07,-16+9'(+,,.1.6:4/6120255440912:::967:86123/79-2472/'))(',,),'(**/5.0112842/0030---(-,/..'0,95740456:73347746/1:6,-5212,6,*))++,.+)*,,,'),762+5+*900.*').447..(+''((20/6016520'('*),4)-/,*09<8..&**'+*+*()%/((+2297678392330,*(,+((-1024,14.30544446.647:991386<64(6133:90/0*+./,834668<878.,'.$$&$$%$%((1:6693330**'(+*,,)'(*4://-.0-(-/''.5%29598,7602787322.-.+)'&%&4454/,(*+*,4/+3-,-((+),4882,'+(''0309449,9.49962*
@2ec40629-4ef6-41de-a303-8b724fabb65d ch=244 read=248057 start_time=2019-12-13T16:18:12Z barcode=BC01 runid=2c9cf7bc05858273f10e7d7ec552fc0bd742dc3e
CCAGTTACCTTGTTACGACTTCACCCCAATCATCAATCCACCTTAGACAGCTCCTTCCCTTGCGGTTAGGCCACCGGCTTCAGGTGTTATCAACTCGTGGTGTGACGGGCGGTGTGTACAGGCCGGAACGTATTCACCGCGACATGCTGATTCGCGATTACTAGCGATTCCAACTTCATGTAGTCGGAGTTGCAGACTACAATCCGAACTGAAATTGGTTTTATAGGTTTGCTTCACCTCGCGGCTTCCTTCCCTCTGCACCATCCATTTAGCACGTGTGTAGCCCAGGTCATAAAGAGGGCATGATGATTTGACGTCATCCGCCTTCCTCCAGCTTGTCACTGGCAGTCTCTTCGAGTCCCCAACTTAATGATGGTAACTAACGATGGGGTTGCGCTCGTTGCGGGACTTAACCAACATCTCACGACACGAGCTGACGACAACCATGCACCTGTATCTCATATAGCTATCATCTCCATCTCCTGGAGCCTTTATGAGTATGTCAAGACCTGGTAAGGTTCTTCGCGTTGCTTCGAATTAAACCACATGCTCCACCGCTTGTGCGGGCCCCGTCAATTCCTTTGGTTTCATTCTTGCAGTACTTCTGAGCCCAGTACTTATTGCGTTAACTGCAGCGCTGGGCATCCAACGCCGTACTTCATCGTTTACGGGCGTGGGTTGCTGAGGGTATCTAATCCTATTTGCTCCCACGCTTTCCGGGACTGAGCGTCAGTTGCAGGCCAGATCCGTCGCCTTCGCCACTGGGTGTTCCTCCATATATCTACGCATTCACCGCTACACATGGGAATTCCACGATCTCTCCTGCACTCTAGCTGCCTGGTTTCTGCCATGGCTTACTGAAGTTAAACTTCAGGCTTTCACCACAGACCCTTGCTGCCTGCTCCCTCTTTACGCCCAATAATTCCGGATAGCAGCACTACGTATTACGCGGCTGCGTACGTAGTTAGCCGTGGCTTTCCCAATAAATTACCGTCACTCGGCTACCATTTCCTGCAGCGCCGTTCTTCCTTTATAGCAAGTTTACAATCCGAAGCCTTCTTCCTTCGCGCAGCGTTGCCCGGTCAGGTTTCCCCCCATTGCCGAAAAAATTCCCTGCTGCTGCCTCCCGTAGG
+
3)%),,*.(%&+-8.//689<8/996+21365864*)4-)3/3200(//-/12983;9)11+.--&4(/,.//60.3,-.2&+.,'+0,.1/1000,4,,+,-.061758/4300))-3**301-,./068738/.08('*+,695,--./91/0/*3,)+4(++*(2+-(+&+06399822./,%*')+2,-'%'%&&(,3/5'(464/,)&%'%,)-4;204*904;2,1790,.212))---/3-)+01:,-5/%+&)846:&/*+(''.))*++,(&)+,61*-6553659',$5/622.--..,48+),26687855,18909/+1(*%+//-/347291004541,/3'')+,111+,0*--,*(')+28041..25.-++&,34/6..,016.33((+31-('&/(1++,741.)-*-./624*'4/1200188685;59),(**1111457:/5233543311%.088;943-0(*44(,004;:/3%&'-,,+44222556/&-+62*357437033+3+)-*/9(),0*/:8:7./.145656.3)'(0./105&.-12/*&.3296<;80;;.1-9799:<.6.,-1'0)+*&%$%(,5((&$'$'*+)-,,-310-)+-00.23/746%%'%&,.0.0)+'%%#%&*+45674:2*.),,+'&&)'(&$&$&%*)+-.22017111/'.6*)-*-6,')&%%$#((.:4.,**(3668:41:1--()(2+++933*-0;99.3.,,4601112*,./894007333311(&')*318:.*.30886614/214(+*..57-//0,,&%)367851212-,,..49;7762:8/,),)%&*,*+/&-.-/1,3.1*'((++)0,+-/0-01:/3126:;-5-+,4+-**)-1+40&(,,'&)(**),0.2:8;05-7.902++''%(')+$2(,,'*-.,5..-)'$%))0.74:0017/1,,*++)-*(+1.240).,28787,00,,-,+'0,-7;74+'&%&)*+-;87<*'+,,)06,-.%1(-*,80,21730)'++$.14758<9216,*+()&+-./32.64.65:+/1)52-.389/*.-,32/30833+7:/;8*+1224431)(/4()0)-&
@5c10d07e-b43d-431d-8351-cb71e982a32d ch=84 read=139613 start_time=2019-12-13T16:18:25Z barcode=BC01 runid=2c9cf7bc05858273f10e7d7ec552fc0bd742dc3e
CCGGTTACCTTATTTACGACTTCACCCAGTCATGAATCACAAGTGGTAAGCGCCCTCCCGAAGGTTAAGCTACCTACTTCTTTTGCAACCACTCCCATGGTGTGACGGGCGGTGTGTACAAAGCCCGGAACGTATTCACCAATGGCATTCTGATCCACGATTGTTTCAGCGATTCCGACTTCATGAGTCGAGGTTGCGAACTCCAATCCGGACTACGACGCGCTTTATGAGTCCTTGCTTCTCGCAGTCGCTTCTCTTTGTATGCGCCATTGTAGCACGTGTGTAGCCCTGGTCGTAGGGCCATGATGACGACGTCACCCCACCTTCCTCGGTTTATCACTGTGATCTCCTTTGAGTTCCCGGCCGGACCGCTGGCAACAAAGGATAAGGGTTGCTGTCGTTGCGGGACTTAATGTTCACAACACGAGCTGACGACAGCCATTAACACCTGTCTCACGGTTCCCGAAGGCATTCTCATCTCTGAAAACTTCCGTGGATGTCAAGACCAGGCCAGGTTCTTCGCGTTGCATCGAATTAAACCACATGCTCCACCGCTTGTGCGGGCCCCGTCGAATTCGGCTGAGAGTTTTAACCTTGCGGCCATTACTCCCCAGGCGGTCGACTTAACGCGTTAGCTCCGGAAAACCACGCCTCAGGGCACGGCCTCAAGTCGACATCGTTTGCGGCGTGAACTACCAGGGGCATAATCTGTTTGCTCCCACGCTTTCGCACCTGAAGCGTCAGTCTTCGTCCAGGGGCCGCCATACACCGGTATTCCTCCAGATCTCTACGCATATCACCGCTACACCAGATTCTACCCCACTCTACGAGACTCAAGCTTGCCGGTATCAGATGCGGTTCCAGGTTGAGCCCGAGGTTCATCTGACTTAACAAACCGCCTGCGTGGCACACGCCAGTAGATTAACGCTTGCCTCCGTATTACCGCGGCTGCTGGCTGGCGGAGTTAGCCGGTGCTTCTTCTGCGGGTAACGTCAATGAGCAAAGGTGTGCTTTACTCCCTTCCTCCCGCTGAAAGTGCTTTACAACCCGAGGCCTTCATACACGCGGCATGGCTGCATCGAGGCTTGCGCCCATTGTTGTAATATTCCCCACTGCTGCCTCCCGTAGAG
+
47+223/2656&05,),*'(*,,+.30),0115--/--0/47,/23011+--1771//,*,1-51931,/0669310.3,,63,,/0679,../96.3;5433124/53007001021770',*4&,*-,.)1.3/3'+&.(+272.14-(*,/1,)()'-3'')*$'*//.7:532346:76.2*,00,)**22+('%*,-8(8+62*'*(*0,,,,.+-%(+*.'+*)1/1''.())*(((&*%(()),./.444:3%'%*'++290://..0-&(---,')+,683/2997//+-287:)(+.++()&+/668.673/,087;1400)204/,.321++%'%-+/0)((%().75673-7241:45.-,*2674./34)+/55)*,730.('''-517333168.,0*/&'',/)))-5.-4.02644'1/*1,.17'.(0)4/03002405150;5:38('+'(--23:0/.''&('&).42-)))//,,((-.14610--,/)+'$$(,*1-+6::78719**),.()(-(.:95:1-.238997344+(%#''&*+-/07-'$')')',%#(&(),+*',39;.483000--0609314..+6:9*-5;:8:8865040301220310(-///-,+-+),1&)&0624'+66222..,2/1,4,.//263/1)+/+(30500.'&$$(%%%$,/-'$$%&+)./22:723-00*&,)*04*)*+,462*(('*2242344799609''/*6,7,()$'&(*'*-+0317://-/%%$().088576667788267%'5()')&&'.16/0+574.&()*)'**&,.777.*&&%'&-+&+,-89+-///0*7732+'-/130.064('$)(/2-.+,0/---104+78-+1*-94./((&%&#%(-.65.('&&&2+672.*('%**,13-,.0+*1.15298889623*''&$))%(07*'&*'-.,-/9.99779:/0(')0**,-484343376(,4*$)%&(.+).-3(&&))0./27,03.35-*,%.684040&/)''$+(,,,3.-1//+.-13:745454612/43(&,*/0/)*+/80%&)%(+('*1.01419:1.256::88;354+,/-''%
@57599987-9586-4e5d-a03c-0f537953558c ch=149 read=95940 start_time=2019-12-13T16:18:20Z barcode=BC01 runid=2c9cf7bc05858273f10e7d7ec552fc0bd742dc3e
CTCCTACGGGGAGGCAGCAGTAGGGAATTTTTCGGCAATGGGGAAACCCTGACCGAGCAACGCCGCGTGAAGGAAGAGAGTTTTCGGATTGTAAACTTCTGTTATAAGGAAGAACGGCAGCTACAGGAAATGGTAGCCGAGTGACGATACTTTATTAAGCCACGGCTAACTACGTGCCAGCAGCCGCGGTATTAATACGTAGGTGGCAAGCGTTATCCGGAATTATTGGGGCGTAAAGAGGGGCAGGCGGCAGCAAGGGTCTGTGGTGAAAGCCTGAAAGCAACAGTAAGCCATAGAAACCAGGCAGCTAGAGTGCAGGGAGAGGATCGTGGAATTCCATGTGTAGCGGTGAAATGCGTAGATATATGGAGGAACCAGTGGCGAAGGCGACGATCTGGCCTGCAACTGACGCTCAGTCCAGCGTGGGGGGCAAATAGGATTAAATACCTAGTAGTCCACGCCGTAAACGATGAGTACTAAGTGTTAAGATGTCAAAGTTCAGTGCTGCAGTTAACGCAATAAGTACTCCGCCTGTAGTGATACGTTCGCAGAATGAAACTCAAAGGTGACGGGGCCGCACAGCGGTGGAGCATGTGGTTTAATTCGAAGCAACGCGAAGAACCTTACCAGGTCTTGACATAGGCTCCAGAGATGGAGAGATAGCTATATGAGACCTGAGTGGTGCATGGTTGTCGTCAGCTCGTGTCGTGAGATGTTGGTTAAGTCGCAACGAGCGCAACCCCTTATCGTTAGTTACCATCATTAAGTTGGGGACTCTGTAAAAGGACTGCCAGTGACAGAAGCTGGAGGAAGGCGGGGATGACGTCAAATCATCATGCCCCTTATGACCTGGAGCTACACGTGCTACAATGGATGTAGTTGCAGAGGAAGCGAAGCCGCGAGGTGAAACAAAACCCATAAAACCATTCTCGGATTCGGATTAGCAGTCGCTGCAACTCGACTACATGAAGTTGGAATCGCTAGTAATCGCGAATCAATAAAGCGGTGAATACGTTCTCGGGCCTTGTACACCGCCCGTCACACCACGAGTTGATAACACCCGAAGCCGGTGGCCTAACCGCAAGGAAAGGAGCTGTCTAAGGTGGGATTGATGATTGGGGGGTGAAGTCGTAACAAGGTAACCGG
+
)+/3+*,&/5+())(438/--)(''&+)047,03:4170/4-'),(00(',-23562444527:11021/3-)-,)**-.1;;837:127/-2:976;5644:0212*0..*0880:4234311(,))02,571//31-&'')12('-+,162.0635(4.(,2/006955453531-+,,+./4,1+,)&*'0(439561453/2./2**119202)9.04.4,//)14/.1122/)')367338;959-,++*)+2*,-9441651155.4:31./'%$&'%$&)/528934/+/3+0..595)---()%,*.3,02*'**.2134386-4.4.02*/)2,,,./090+17++/4:9612222366732-/.030687950-.)0+580/+--**40:1971)+(*,/06451.-/+(+/129782)')+;--%3--65+)62615**'('),,-1345:6/55441,.**(-+.33212251$('.0133071+-48/..&''+836463631315..,%+')*34130%%%&&((+0147996134-.985+94../+*'(%))-.045+2-&)(*&+/1+8,1+,,-,+(/32;935593+.0(*-&*'$%)'('*'-/.,5:2.54,5../3,,,%'(,0)*')*,:97+***+5)20112,/..(-,(%&#*+3862378587<4579860./.03756706/.-2523--(-243..3)/,-7,+/1.304097).723308/,-1712;7:9+9,5,//1.492103/),&.3-(),.4:88;445447+$*&%&)60-7.,302.+,4,001226567<///886-/(32-).501012.-3/')*2*-()*.16746696742.-,),4+*),+',.*+))(+-+0824****((/1,/0;:01:5/146952316:56704-30076/1/'--'++)%&%&*+/,-111./++*-,+1)+..+40/6.0()*/192315345113.),(&&*/-,-7.8260320/4+,./+/+)*).,/3507**./**)/*&()10/900/222).-)&+.*07.+-)3.,+0967240,-+--'&(&)+2.2/+--,/-.81+3-+,/0,7-*(,)/))+04,---425101)1+281-22
@c39fe22b-12d6-42ec-b7b8-70c3aae2b312 ch=190 read=236912 start_time=2019-12-13T16:18:26Z barcode=BC01 runid=2c9cf7bc05858273f10e7d7ec552fc0bd742dc3e
CCGGTTACCTTGTTACGGCTTCACTGATCGCTGACCCTACCTTCGGCCGCTGCGCTCGCGCAGAGTTAGCTCACGGACTTCGGGTATTGCCAGCTCTCATGGTGTGACGGGCGGTGTGGCACAAGACCAGGGAACGTATTATTCACCGCGGCATGCTGATCCGCGATTACTGGCGATTCCGACTTCGCGCAGTCGAGTTTGAACTGCGATCGGACTACGACTGGTTTTATGGGATTGGCTCCCCTCGCGGGTTGGCAGCCCTGTACCAGCCACCGTTGTATTGACGTGTAGCCCACCTATAGAGACCGCGGGACTTGACATCATCCCTTCCCTCCGGTTTGTCACCGGCAGTCTCATTAGAGTGCTCCAGCTGAATGTAGCAGCTAATGATAGGGTTGCGCTCGTTGCGGGACTTAACCCAGCATCTCGACACGAGCTGACGACAGCCATTACAGCACCTGTGTGCAGGTTCTCTTTCGAGCACGAATCCATCTCTGGAAACTTCCTGCCATGTCAAAGGTGGGTAAGGTTTTCGCGTTGCATCAATTCATCACATCCACCGCTTGTGCGGAGTCCCCGTCAATTCAGCACGAGTTTCCCAGCCTTGCGGCCGTACTCCCCAGGCGGTCGGCTTCACGCGTTAGCTTCGTTACTGAAAACTAATTCCCAACAACCAGTTGTTGACATCACGTTGGGCGTGGACTGCGGGGTATCTAATCCTGGCTCCCCACGCTTTCGTGCATGAGCGTCGATTACAGGTCCGGGGATTGCCTTCGCCATCGGTGTTCCTCCGCATATCTGCGCGCATTTCCCGCTGCTGCACGCGGGTCATCCCCTCTGCCGTACTCTATTGGCCGATTCACAAATCACAGTTCCCAAGGTTGGGCCAGGGGATTTCGCATCTATCTTACGCATAACCGCTGCACGCTTTGCGCCCAATGGAGTTAACGCTCGCACCTACGTATTACCGCCGCGGCTGCTGGCGCATTAGTTAGCCAGTGCTTAATTCGCCCACCAAAGGGTAAAATCGCCCGGGCCCCTAACATTAGAAGGGGAGCTTTTCGTTCCATTACCAAAGCGATTTTACAACCCGGGCCTTCGTCCCTGCGCGGCATTGCTGGATCAGGCTTTCGCCATTCATCAAAATTCCTGCTGCCCCGCTCCCCGTAGGAG
+
23-00824/9..15.//1/151),$$(()+++,&47,&$'(*1-+%.1/234-$''('&&'$%'+//..555*+/7348:7+30-(.*%480),*+,.,615531320,871,-1(+(('##'(()-.)-++(&*-/,)4+.852,-)+)510766:66452-/5538///&1885:<74/,-,,,',&-./570+/-0&)&).+,-,+/0/8563,,0035&50<94+.)1,*2)&(++:54.02321/))-*-23&./**)0.3/,,/6+-,(.-(+&('(*32++*'(+.'&2)0/.+&%*$.)%$*.,)*--+,-%+/0214+*105+,67-92;62..$,()+,01420.))*%&&*(00/0'($,-4%54*%$%''&+-02*)*)+3.)'0)+)-/7127*'*6/230311-2*'(+,74-,'')(/)&../1-01,,+*)((+-+++(,-57111(-*+)385;4/+'(++,-/--2+)1-.52310+.43.40-03441014/0.7887*-3,*/-.321*5;:-.,.*+,*+/00++-+%),)'(*,;8561,.0-0114'.#&*5381016174;-,*)'*)&,,;77&&(&*'&')(/+4.&'%'&022+)/85/1+)'*+-11-//0117,-.285-15+-+++.40320046398+/.0008&*)+%((''.,-,,-+0:)340'10966403&42-.--1115122*&&%)..2/)-&),66/-2/-++)'..+*'%$,%(++3407'(111(/4*187<9889*75)*0-1;9.212//048:84250.'((,4+.0,'*,*,)$)&**)&*%*$*+.59.+.*),.+.*('''$+''**++$+$($'&*()*+-./9<76,-*0-2.,&356&0712-191*#''(3-(0,3-+*'*((*.05/1*-,)/-0-6)$').,+.40-+)%,-1.---+-%(&(&(%'&)+.6-(&%-+)(*&&'''%$$%$&$)')'*3//19)/--+0*'&-++%')&$+&'(()*''&(+-)/'(%#./)+3+**((((*))*22.--.%(+3;<7+-/,2'&2,,../65(,+%61+%'(/*3.&(&%+,*.'%()22+,,((+../8.)+,-6557,/715:2/**%#)(%)+2)44,1+,%%$()*4.0+%(,,45,,157+))
@8bdb17ad-82ae-42ee-b9be-b86c0c489638 ch=128 read=272167 start_time=2019-12-13T16:18:25Z barcode=BC01 runid=2c9cf7bc05858273f10e7d7ec552fc0bd742dc3e
CCGGTTACCTTGTGCAGCTTCACCCCAATCGCTGGCCCTACCTTCGGCCGCTGCTGCCTCCACTGCGAGTTAAGCTCACGGACTTCGTTACCAGCTCTCATGGTGTGACCCGGGCGGTGTGTAAGACCAGGAACGTGATCCACCGCGACATTCTGATTCGCGATTACCGTGGCTCCAGCTTCGTAAGGCGGAGTTTCGGCCTACAATCCGAACCTGAGACTGGTTTTAAAGTTTGGCTCCACCTCGCGGCATTGCATCTCTCTGCTTGCCAGCCATTGTAGCGCATTATTGGCAGCCTACACATAAAGGGGCATGATGATTTGACGTCATCCCCGCCTTCTCCCTGGATTGCTTAAGGCAGTCTCGCTAGAGTCCCTCAACTTAATGAGTAATGAAAAAAACTAACGACAAGGAGTTTGCGCTCGTTGCGCGGGACAATAACATCTCACGACACGGGCGGCGACAACCATGCACCACCTGTCTGCCTTGTCCCCGAGAGGAATTTCCTCGATTAAAAAAAAAGAGTAATGCAAAGGGATGTCAGAGTGTGGGTAAGGTTCTTCGCGTTGCTTCAGAATTAAACCACATGCTCCCGCTTCGCGTGCGGGTCCCCGTCAATTCCTTTGAGTTTTAATCTTGCGACCGTACTCCCCAGGCGGAATACTTAATGCGTTAGCAGCGGCACGGAAGTGTTGAAACCCCCACCTAGTATTCATCGTTTACGGCGTGGACTACCAGGGTATCTAATCCTGTGTTGCTCCCCACGCTTTCGAGCCTCAGCGTCAGTTACAGTCAGAGGTCGCCTTCGCCGCCAATTGTTCTTCCTGAAATCTCTGCGCGTTTCACGCTACGCAAATTCCCACTCTCCTCTCCTGCACTCTAAGATAACCAGTTTGGAATGCAGCACAGAAGTTGAGCCAGATTATTTCGCATCCTTACTTAATCATCCGCCTACGCTCCCTTTACGCCCAGTAAATCCGGATAACGCTCGCCACCTGCGTATTACCGCGGCTGCTGGCACGTAGTTAGCTGTAGCTTCCTCCTTTAGGTACCGTCATTATCTTCCCAAGACAGGCTTTACGATCCGAAAGCCTTCATCTTGCTCGCGCAGCGTTGCTGCATCAGGTTTCCCCGTTATTGCAATATTCCCCACTGCTGCCTCCCTGGG
+
0,/,1.,5/./(2(*)),/,-)-04+,,12'('.'030.07712.)--/780/.(').)00$&(*2/&)(+*%'(.058892006''%)&./-'../032524222536)*)55538-.(&%&'*.4:.23./.'&$$*,)(0,'*(''.491-..2.3''*+--((%%&#$((*-+*,442')(')(+*($**1)()*4+6266;613,,.1)&(..00.,-5;<*14,-29-+'')83/18.238/-+%..)+,-/,+)'$#&&)*0-,-8*,3+%(&),(,((,%-(')+''+*'&-*+)*+3-,37317-----49<1,,./1,)'+00(%/4296,.2')16.1,)).(4*81300--*-,100+-./25),4/4,-/*1**),++&*-/+4343.**+0/4*6*0'2%+-0''))(*/.09)(())63,)'&&+.+../,+'*,4547'07-**,/56666910+,+4725;140+&',,1-,,568++)%&,'(&+.-))(.,-7-8/67:865-('(*&&-'**)&,3,78700.)(+*.+',0+.7)2+2.,4503-03.1575+)%&/(:;966-2,-,+(.,($&&*&)*)('(',++.23,+-32:9;4+)-2-&&).3+02013/,--.1;06/00+663*.40+2-4/(,+*02./1+-)%'(%)+,41/2/.-(--./9//931987/(,+.,0/11;49:862;,+*1.-,45:9898674((%&&*0./7463,+,)-2,/+452-'+(+-93-+*--277--////(**3-1.347/-/-0253/3,.*,-,&('**,0+,435311)&./,,+,++',)+*0881+2,/5.-')',46784)&()+.,---*+''%(%'))-,((,75:99689<54416321-**&*(%(()-:/.049%,$1&)6;/2%,+.-'$#%&-*.7/4278824700.*,+79)2:4.03-7/)*558../5171;:;:2679110.02,,,&,,//-240-1.,+.-/0/-)+,11.21,-1543.,-.71621))/'',/-&/3.11.90..,13/5-+*+//()/**+---.-00))/1-+-149555+&&%(,,(-*-$('+,0.02//012(-/4<,-77,&4-$.'))8.//4:024*')//12238-61,())(
@8fb01987-16c6-4303-9d6a-c102dc38eb1c ch=82 read=130313 start_time=2019-12-13T16:18:46Z barcode=BC01 runid=2c9cf7bc05858273f10e7d7ec552fc0bd742dc3e
CTCCTGGGAGGCAGCAGTGGGAATATTGCACAATGGGCGCAAAATACAGTGCAGCCATGCCGCGTGTACGAAGGCCTTCGGGTTGTAAAGTACTTTCAGCGGGGAGGAAGGGAGTAAAGTTAATACCTTTGCTCATTGACGTTACTACAGAAGAAGCACCAGCTAACTCCATTGCCAGCAGCCGCGGTAATACGGAGGTGCAAGCGTTAATCGGAATTACTGGGCGTAAAAGCGCGCAGGCAGTTTGTTAAGTCTGGATGTAAAGAAATCCCGGGCTCAACCTGGGAACACATCTGATATTGTAAGCGGAGTCACAATGGGGGGGGGGTAGAATTCCAGGTGCTTGGTGAAATGCGTAGAGGATCTGGAGGAATACCGGTGGCGAAGGCGGCCCCTGGACAGACGGCGCTCAGGTGAAAGCGTAGGGGGGCAAACGGGATTAGATACCTGGTAGTCCGCGCCGTAAAGCGATGTCGACTTGGAGTTTGTGCCCGCCCGGTGGCCGGAGCTAACGCGTTAAAGTCGACCGCCTGGGAATACGGCCGCAAGGTTAAAACTCAAATGAATTGACGGGGGGCCCGCGACATTGGAGCATGTGGTTTAATTCGGTGTTTTAACGCGAAGAACCTTACCTAGTCTTGACATCCACGGAAGTTTTCAGAGATGAGAATGTGCCTTCGGAACCGTGGAGACAGGTGCTGCATGGCTTGTCGTCAGCTCGTGTTGTAAATGTTGGGTTAAGTCCCGCAACAGGCGCAGCCCATATCGCTTTGTTGCCAGCGGTCGGCCGGGAACTCAAAGGACTGCCAGTGATAAACTGGAGGAAGGTGGGGATGACGTCATCATGGCCCTTGACCAGGACTACGCGTGCTACAATGGCGCATACAAAGAGAAGCGACCTCGCGAGCAAACGGACCTCATAAAAGTGCGTCATGTAGTCCGGATTGGAGTCTGCAACTCGACTCCATGAAGTCCGGAATCGCTAGTAATCGTGGATCAGAATGCCACGGTGAATACGTTCCAGGCCTTGTACACCGCCCGTCACACCATGGGAATTAGGTTGCAAAGAAGTAGGTAACAATAACCTTCGGGAGGGACGCTTACCGCACGGATTCATGACTGGGAGTGAAGTCGTAACAAAGGTATTAACCGG
+
+,26++*-)/3+04653*-0++20-6-+*..0:2,/,*%+13,&$%'&'-*,'(/4233995788772)*,*)0.64/3)41/5**03**---38;3-32*48/(-.,,,2)%(*/67-101//13.68-,676&+(((/)/2,,(%-,+./)+,+,&1,%++*1.--2/(.-,/2,-/./26)1/)(,5/./42+-,*,197565/0//,/'*-'2*+,7;;8866299-/2+,(-+077)3/6.,17..,,+%-*332.()*&-4.+53-,30018355856:4+,+(--/5))*/+/,*%()&'&(&()))(,/+'*-.3.281-0,-+//13+,/3.,#%%*-))(+1-.4-2+($+**-.49/,0--0.37538/.**&'1)//'+592*,.646%+*))),.3/0%,'&%'))''*3)+(+.*(()3-1'57032112236;68;:1575,%**14651;4$-.,./5921($$0(,-/6/(/+12)%&$%('('++&-(*++448/.,)/052))-220763664+0)((((1.2993/4.(+-5,9;8-34.;812.6050.6.-7.+')'&$')%+&'&%(&&*++)&%,0:7699;-+(+'++'%0.223459227321/))''&./218332552'$'*(&)),7<32-,+++--.')1/+0-0:755)&)',2/2,('+,/),.86643334/4+-')*112/--.-855-5.-+(.-)*05-0.647349+4)')119)173040&*3*$%&(0*)+),+4437841-.-*,*+).'(+)./1737+,00011395360002:89;;/-1,.71422::0/2238412001002/68+'+'*.74))'')./-2/,/297-:-+272349889:9,*)),+),156567453/1/5;'6+-49:98634;6)*:79585+40+'%%(''2%3*1-))*+/2/4*..--,,,734842500-(,202/1,,*%*,-3221886413-..:778+)+(.-/1:**+)-34'&588150/0,-,,21291,.1//./6/5/++%&('$053:+1,/+'+*')&(%)/0425-/5////.&.0(,1-(+,+1,(5.%)#$&'%3.755011107.%&'-10/.1+,.4459*+*)(+-123:57
@e71a5e9d-b04c-4565-96c6-84daecdf9f4a ch=94 read=204609 start_time=2019-12-13T16:18:46Z barcode=BC01 runid=2c9cf7bc05858273f10e7d7ec552fc0bd742dc3e
CCGGTTACCTTGGTACGACTTCACCCCAATCTCAATCCCACCTTAGACAGCTCTTCTCCTTGCGGTTAGGCCACCGGCTTCGGGTGTTATCGGCTCTCGTGGTGTGACGGGCGGTTGTGTACAGGCCCGAGAACGTATTCGCCGCGACATGCTGATTCGCGATTACTAGCGATTAAGCTTCATGTGGTCGAGGTTGCGGGCTACAATCCGAACTGAGAATGGTTTTATGGGTTTTGCTTGCCTCGCGACTGCTTCCCTCTGCACCATCCATTTGTAGCGTGTAGCCCAGGTCTTAAGGGGCATGATGATTTGACGTCATCCCCGCCTTCCTCCAGCTTGTCACTGGCGGTCTCGCTGGCAATGATGGTAACTAACGATAAGGGTTTGCGCTCGTTGCGGGACTTAACCCAACATCTCGGCACGGAAACTGACGACAACCATGCACCACCTGTATCTCATATGGCTATCTCTCCATCTCTGGGCCTTTTATGAGTATGTCAAGACCTAGTGAGTTCTTCGTTACTTCGAATTAAACCACATGCTCCACCGCTTTGTGCGGGTATCATTCAGCGGTTTCATTCTTGCGAACGTACTACTCAGGCAGATTACTTATTGCGTTAACTGCAGCACTGAACTTTGACATCCAACGCAGGTACTCATCGTTTACGGCGTGGACTACTGGGGTATCTAATCCTATTTGCTCCCCACGCTTTCCGGGACTGAGCGTCAGTTGCGACCAGATCGTCGCCCTTCGCCGCTGGTGTTCCTCCATATATCTACGCATTTCACCGCTTCACAGCCGTTACGATCCTCTCCTGCACTCTAGCTGCCAGTTTCTATGGCTTACTGAGTTAAGCTTCAGGCTTTCACACAGACCCTGTACCGCCTGCTCCCTCTTTACTTAATAATTCCGGATAACGCTTGCACGTATTACCACGGCTGCTGGCGTAGTTAGCGTGGCTTTCTAATAAATTACCGTCGCTCGGCTACCATTTTCCTGTAACGCCGTTCTTTACTATAGCAGTTTGCAAATCAGAAACCTTCTTCCTTCGACGTTGCTCGGTCAGGTTTCCCCCATTGCCGAAAATTCCCTACTGCTGCCTCCGTAGG
+
55.47;,004.+%5'-/167:6+787+/401.-.3/07,*.,.,/+41-,(%.+2())-+3,1.*),$).-+(-*011373,7/0/59-.(+%'))*.)1-6143229*,61&0*('('(&*&+,.+')(+*.*#)+2,+$*&)(*')*01.---/<9851.10')'&(),*4-)'#&*00-1//&3220+,/.:-/*3(--++.-.2*)'(&&'((,213/349.,..8-479-.,,/)+213+//$,.)(-,27.,445555:8::;207+'&$&&*.*)&')/,(-1/()%)(079,*341021.7;.,.52569717;-(041314+-)++-/2/03.&')**/740..&'')&&))002668567547986440..6318/*,-135509-.,540,0+/(.)&-./0187:2//'))'&&$,,0.4,*&-&0*1202145267311/2537+--/)44022-...2:681-()./%*--7943:51001104200/148/+)-,,/2748/,()((,7:7-3.3.5;08;0/1124101+.2&'+*-''((')'&$&)11:4'))%')9,,*-/+.--+(&*.*1,.12047*--5%(&)&$&(&&.)'(*0.9/99952331366594478--.450*1/0)+)*(*,334/885/89,--520026155165)787/57852:337))+9/-.,365-)-,+2;--(4771342-)+)(7*...'%(%*0,+.//.11298149.--2%(+/,/04;8:98;68799:::884656;.,,7-,+*+&$&#$$%$%%%&).00/,,,*+)./+-/-+....()$%(&-1('+-5;94:+*))-)+/8/,-,2.&470980,()*-114:2)(#&#&)(+/./2236-''43($&$%'*('$,,,&.2/2/,/-+,'$&&('))-2.17-*3+++352050006718/,-,,%&('00..4844-)-,*1549-(()*1(00/26+399+7512*(%&$))*,9+09-&,/.,-$)&++/0#%%'&'+'%,.*/++71690**('&$0/160107/64;/893;03:;8.142,//*/890191:,(#)*-./..2+01,+*0*
@cf0b8113-3c52-448e-a4e0-bfe012687b2d ch=37 read=144761 start_time=2019-12-13T16:18:41Z barcode=BC01 runid=2c9cf7bc05858273f10e7d7ec552fc0bd742dc3e
CTCACGGGAGGCAGCAGTGGGGAATATTGCACAATGGGGAAGCCCTGATGCAGCAACGCCGTGAGAGTGATGAAGGTTTTCGGATCGTAAGCTCTGTCTTTGGAAGATAATGACGGTACCCAGGAGGAGGAAGCCACGGCTAACTACGTGCCAGCAGCCGCGGTAATACGTAGGTGGCATCGGATTACTGGGCGTAAAAGGGAGCGTAGGCGGATGATGGAGTGGGATGTGAAATGCCGGGCTCAACAGGTGCTGCATTCCAAACTGGTTATCTAGAGTGCGGGAGGAGGTGGAATTCCTAGTGTAGCGGTGAAATGCGTAGAGATTAGGAAGAACACCAGTGGCGAAAACGCTCTGGACTGACGCTGAGGCTCGAAAAGCGTGGGGAGCAAACAGGATTAGATACCCTGGTAGTCCACGCCATGTGATGAATACTAGGTGTGGGGGGGTTCACTCCGTGCCGCCATAACTTGCCCATTCCGCCTGGGGAGTACGGTCGCAAGATTCATCAAAGGAATTGACGGGGACCCGCACAAGTAGCGGGCATGTGGTTTAATTCGAAGCAACGCGAAGAATTATACCTACACCTTGACATCCCTTGCATTACTCTTAATCGGCCCCTCGGGACAAGGTGACAGGTGGTGCATGGTTGTCGTCGCTCGTGTCGTGAGATGTTAAGGTTAAGTCCGCAACGGCGCAACCCTTGTCGTTAGTTACTACCATTAAGTTGAGGACTATGAGACTGCCTGGGTTAACCAGGAGGAAAGGTGGGGATGACGTCAAATCATCATGCCCCTTATGTGTAGAAGACTACACACGTGCTACAATGGCTGGTACAGAGATGCAATACCGTGAGCCAAACTTTAAAACCAGTCTCAGTTCCGGATTGTAGGCTGAAACTCGCCTACATGAAGCTGGAGTTACTAGTAATCGCGAATCAGAATGTCGCCGGTGAATACGTTCCCGGGTCTTGTACCACCGCCCGTCACACCATGAGAGTTGGCAATACCCGAAGTCCGTAGGCTAACCACTGAAGGCAGCGGCCGAAGGGTAAGTCCTTGATTGGGGTGAAGTCATAACAAGGTAACCGG
+
''-''(0-,.82/47168554(..-.80.-*+/,,34-(()$(1,*-/.-.--0143034,***'%$%&(().1.0/9002260..//2-*,,-'(*-%'))(')&+*1,,+-0(49.36++*'&*+&''&''*-*-/0-,,'*-+1135787190005.3/8./--/535314+-'%&**&,%.-+.03124464;4)+4'&**4646588;8-)+*(+$&*(.+(*+++*01,+457:79::4),)/+9/1/556838.996569/7///521((*,/1&5,*),')&'0.6.5,2.*'243..0.401,55,+.261-*+***.(05/5)*3+.18.555940.0,*'()+..,.+*(),,,-+,/400/:1/57**+579::)'*+4936)66+1,)*3302:624985414/%,+-)-.+'%',++77355/13013779960+')(('-/622393*6)$&&,(.+*20,)-213010--24/()+,12;;:102/)&)%%'+-28,.+'*'-)1304:6-06++**,-2./0031/*-02///02;:,5584203/.0/31855-()(''%%%&'%%(&'%%%(&,0205-/-,-522-.,+*)/,.)'%%*:0.1377/871+2+/26*+124989;8:4.56/06764)*,/7869986..,++-6*(&.-5957.23.-./)2-&215758<222038416/-/2,,--18,1,9-.5-++/,'%'&%'(-..767;89:728271043/,3.05,+7-08:,47587613,82./19978,;7-+,6//.210'&)%($0/./..)-.-059684:3'(*1143)61,-.-.7.8)))7,556'//61:246:91;:+36+320./&**46.731.8-.+67864/8.0345580.../-2+*+.30/.6;556/2-1*+,02()+*-,,.44586(&'%,-,-;://..45'(*1.///2%,)*+'-2+88()63//.082+++('(*)4)*5;6,44-+)/*,.:56%-)(,.122'.(%,)*,**+.-133/0+-,''12-.4*+*,&()243-*+--)-.'',0/38.834:9996
@8c643be2-7577-479a-af85-5583365222c8 ch=8 read=98144 start_time=2019-12-13T16:18:42Z barcode=BC01 runid=2c9cf7bc05858273f10e7d7ec552fc0bd742dc3e
ATGCCGGTGTCTTCGTTCAGTTACGTGCTGTCTTCGTCCAGGGGCCGCCTTCATCACCCAGTATTCCCTCAGATCTACGCATTTCACCGCTACACCACAGATTTCCCTACCCCCCTCTACAGGACTCGACTTGCCAGTATCAGATGCAGTTCAGGTTGAGCCAGGGGATTTCACATCTGACTTAACAAACCGCCTGCGATGCGCTTGCGCCCAGTAATGAATTCCGATTAACGCTTGCACCCTCCGTATTACCGCGGCTGCTGGCTGGATTAACCGGTCTTCTTCTGCGGGGTAACGTCAATGAACAAAGGTATTAACTTTACTCCTTCCTCCCGCTGAAAGTGCCCCTACAGCCGAAGGCCAGCCTTCTTCATACGCGCGGCATGGCTGCATCGGGCTTTGCGCCCGTGTACAATATTCCCCTGCTGCCTCCCGTAGAG
+
"%"#%#&'%'(),-./:8+-/9)+(%&)*))*,/11.0)+*.1)07//-(*'&(*'**&$%##&&),.+/&%''&$$'+-)/7)/(,0)+'&'%()$&$*'0-*))'((/.21.''*%$($,1./*)%&+14+6+&)-*.4%+(+%*(-147)*-,2..048(,/-+'/40/*,.*+$&'++,0014996;114*+++(*($$%%%%'+05.,/2.2/,1.6/,.)()0,30.../+-,/83124/1011*,0+.,-,.-/2230..1'+,+&*+)+*&%(&+0-.0,+*+),,46021+2,,(*).70,/.-./,/))1($&(26)135,43.',,+.4/.233()'%&((%1*'(2,.**$%&'(,)*120,')$))1/1/363,***+)*5(0.0+.%$*237('&$&%'-*(')''+,)&((%&)*)/1&(**$('
@ebc1c36c-327c-489c-bce0-7e8b1cba6d2b ch=445 read=197427 start_time=2019-12-13T16:18:39Z barcode=BC01 runid=2c9cf7bc05858273f10e7d7ec552fc0bd742dc3e
CCGGTTACCTTGTTACGACTTCACCCCAATCGCTGACCCTACCGCTTCGGCCGCTGCTCATTGCGGTTAGCTCACGGACTTCGGGTATTGCCAACTCTGGTGTGACAGGCGGTGTGTACAGAACCAGGAACGTATTCACCGCGACATTCTGATTCGCGATTACTAGTAACTCCAGCTTCATGTAGGCGAGTTTCAGCCTACAATCCGAACTTCGAGACTGGTTTTAAGTTTAGCTCCCACCTCACGGTATTGCATCTCTCTGTACCAGCCATTGTAGCGTGTTGGCAGCCCTACACATAAGGGGCATGATGATTTAGCGTCATCCCCACCTTCCTCCTGAGTTAACCCAGGCAGTCTCTTCAGAGCCCTCAACTTAATGGTAGTAACTAACGACCAAGGTTGCGCTCGTTGCCTTAACCCAACATCTCACGACACGAGCTGAGCGACAACCATGCACCACCTGTCTGCCTTGTCCCCGAAGAGTTCCTCGATTAAAGTAATGCAAGGGATGTCAAGTGTAGGTAAAGGTTCTTCGCGTTGCTTCGAATTAAAACCACATGCTCCGCTACTTGTGCGGGTCCCCGTCAATTCTTGCTTTGAGTTTTAATCTTGCGACCGTACTCCCAGACGGAATACTTAATGCGTTAGCGGCGGCACGGAGGTGTTGAGCCCACCTAGTATTCATCGTTTACGGCGTGGACTACCAAGGGTATCTAATCCTGTTTGCTCCCCACGCTTTCGAGCCTCAGCGTCAGTTACAGTCGCCCTTCGCCACTGCGAAAGGTGTTCTTCCTAATCTCTGCGCATTTCACCGCTACACTGGGAATTCCGCCTCTCTCCTGCACTCTAGATAACCAGTTTGGAATGCAGCTTTTAAGTTGAGCGGGTATTTCATCCCGCTTAATCATCGCCTACGCTCCTTTACGCCCGGTAAATCCGGATAGCAACTCGCCACCTACGTATTACCGCGGCTGCTGGCACGTAGTTAGCCGTGGCCTTCTCTGGAGTACCGTCATTATCTTCCCCAAAGACAGAGCTTTGCGATCGAAAATATTCATCACCCACGCGGCGTTGCTGCATCAAAGGTTTTCCCCATTGTGCAATATTCCCCACTGCTGCCTCGTAGAG
+
31-12;489/7..4)+.-35;21278.0/35'',*)-82++.-()-+//,.//11/1'*'(,*+).8)((**.-.670/183*-).&-))000%('&%'*//4477)-/,*11/.)+&*+&&//2%4*.20085:<8159,057748<644.21..26609//.3-/1421/4.*((*,)21-3*6-4523:740-/2-012<17)*751220%'+**/+**.91-02293'())6.*&+1-.14.8/..2012454330234-10*,/7,5.-+--.*6-/'(')*&/2*(*,+),-10(26,-00-,+*,.53%-/149:81550-0:4:45//5-+''/*2'.*-,-5401001428)#),(295,,*&'('/-/-42-+/.0./7/7335&)&(),40349:9811(*'*&-&'%%+3/223/-'*/34155562--*(,334899<7:3/./7-080545(%//100/834.'(,''$/.).,(('.'+'&&&)243.74)48/879:52242697:.79)*,.757:6())*./00:6'&-0,489/;53216577551/0,+,-,+*),30,232,//9393:*,*('(*%*.10;<5-:0-/*'('()('**-,0/+%''-05170)+0*1),+.,.0..10810-,((,/*0()*;0,-&/-)&*1,.+-*,,**+38267**,0//349875**&**+0-1/0277855()*3:1+.12%.,)-*-.;51056989:20213:5+5*&(,+1101:2297-.-()(&''''&&%/+.,,(++').33333,%%%(,+5:0/5:/3833..-'.)0+2.47-,/*-+-+.,)***-/++**-:8859/76<64,,2331)*'%$$#-...60//5,.,.*.7/+-+05-')(%033/+/.-1.(&+()+-+,-('///4(')-8:74352736,$0('+.969/+-'%',+234<549032;7767.8+*&.-55857/.0-('*''&*3.+*%%(#')*6937962811124177-/8.,/1,-0.*.0-&,+-+,())*)%$*//58885:3'*%(*0,0/866//../763'-(48:0-298*,4+/,+3,,,8;06;9).,+)&&,()*&'),')
@4c0407a5-a5c8-40ae-a601-68af073b81f9 ch=116 read=213467 start_time=2019-12-13T16:18:53Z barcode=BC01 runid=2c9cf7bc05858273f10e7d7ec552fc0bd742dc3e
CTCTACGGGAGGCAGCAGTGGGGAATATTGCACAATGGGCGCAAAGCCTGGTCTTTGTATGCGATGTATGAAGAAGGCCTTCGGGTGTAAAGTACTTTCAGCGGGAGGAAGGAGTAAAGTTAATACCTTTGCTCATTGACGTTACCCGCAAACTCCGTGCCAGCAGCCGCGGTAATACGGAGGGTGCAAGCGTTAATCGGAATTACTGGGCGTAAAAGCGCACGCAGGCGGTTTGTTAAGTCAGATGTAGAAATCCCCGGAACTCCAACCTGGGAACTGCATCTGATACTGGCAAGCGAACTCGCTGAGGGTAGAATTCCAGGTGTAGCGGTGAAATGCGTAGAGATCTGGAGGAATACCGGTGGCGAAGGCGGCCCCTGGACGAAGACTGACGCTCAGGTGCGAAAGCGTGGGGAGCAAACAGGATTAGATACCCTGGTAGTCCACGCCGTAAACGATGTCGACTTGGAGGTTGTGCCCACGAGGCGTGGCTACCGGAGCTAACGCGTTAAGTCCGCCTGGGAAGTACGGCCGCAAGGTTAAAACTCAAATGAATTGACGGGGCCCGCACAAGCGGTGGAGCATGTGGTTTAATTCGATGCAACGCGAAAGACCTTACCTGGTCTTGACATCCACGGAAGTTTTCAGAGATGAGAATGTGCCTTCGGGAACTGTGAGACAGGTGCTGCATGGCTGTCGTCAGCTCGTGTTGTGAAATGTTGGGTTAAGTCCCGCAACAGGCACAACCCCTTATCCTTTGTTGCCAGCGGTCCGGCCGGGAACTCAAAGGGAGACTGCCAGTGATAAACTGGAGGAAGGTGGGGATGACGTCAAGTCATCATGGCCCTTACGACCAGGGCTACGTGCTACAATGGCGCATACAAAGAAGCGACCTCGCGAGCAAGCGGACCTCATAAAGTGCGTGGTCCGGATTGGAGTCTGCAACTCGACTCCATGAAGTCGGAATCGCTAGTAATCGTGGATCAGAATGCCACGGTGAATACGTTCCCGGACGCTACACCGCCCGTCACACCATGGGAGTGGGTTGCAAAAGTAAGGTAGCTTAACCTTCGGGAGGGCGCTTACCACTTTGTGATTCATGACTGGGAATTGAAGTCGTAACAAAGGTAACCGGAAGATAGAGCGACGAACGATAGGTTAACACAAAAGGCGACAACTTTCTTCAGCACCAGCAATACGTAACCCGCA
+
014122+75/.0.//4448689,-404960.-.1745600-,4:*(8,,-&3(())(-+*'*''+++)-,0.*--+--45;6*.(+(++5(,)*-1691./.064),3-,/+'+,2863001/,.;7185-/51(,)*)7.7.+98*+/'%&%%0501/0/.'1,,-..659/70//;6,+))(+)),../.4000/0.00/1.03487-.-1/,2-/014.1))&.*)13317-1220/4:777862(%*13*04:-++&((().(.*1,1;75574000//,-455879680/#&'('(*.*()(%*2-+.%1'2+1++4:983/11155.39/-159:74.-./013:-,.,,(,-5470/1-)*++0512198.*,589,//,(+'()/022418898+*0,(+*42**2**+,15,,).0((0./27289,+-*0+./32245893-)86,+++&./240607.25417*,(.1)#*&'292457..-&..-/,.*-1204876:78024744;669-)'%')-,203*,+0+.3/698.2468;:511435556.10)*/)*11215122+5//,+,.-+(,25;87866/%$(,:77756439()-32/812:81*2++)((((785./.3,5+*7;.2+*,*,:0///642836901:,92723;8955124%625/222377574446935.*(,,72566:1,*+3*).3:6969;990225*,2608-/2+'(,/1:2).91225291)-+&1,--97:91./4/6.32.//056:+..''(**1.2:650//-7;97870-0--5)/((/5-24788772-2+279;:786121*'*''(*.:1884+(()'./496111--61-/343743)&)('*15355762--,+/;/75:745341139+++,.45.426(5+)2*3)),-56:28./050)+),2-.203//0,2+.03422-.,2.,,011;:9:/))&(*2.--03337<:9;547.,,+1')%$%&(.1027:+,.-01.06%3'3/&()&.45<6+83)(&',(.+00%(&&.,5568:(;1-32.84030.41-*0.)*+046;7750/0322.)%.%&50/02055:57<(0(,7;663.00*-0/---*377)(&+''.&+*'2(0*,,175-%$&&'-3.,07623973-4432/-/./,*,(*)&($&%&%
@357371d2-c3ff-435b-abf5-d04bcf6a926e ch=35 read=148122 start_time=2019-12-13T16:18:51Z barcode=BC01 runid=2c9cf7bc05858273f10e7d7ec552fc0bd742dc3e
CTCCTACGAGGCAGTGGGGAATATTGCACAATGGGCTCAAAGCCTGATGCAGCCATGCCGCGTGTATGAAAAGAAGGCCTTCAGGTTTGTAAAGTACTTTCAGCGGGAAGGAGAGGAATTAAAGTTAATACCTTTGCTCAGTGACGTTACCCGCAGAAGAAGCACCGGCTAACTCCGTTACCCAGCAGCCATGATGATACGGAGGTGCAAGCGTTAATCCAATTACTGGGCATGCAAGCGCACGCAGGCGGTTTGTTAAGTCAGATGTGAAATCGGGCTCAACCTGGAACTGCGTGATACAACTGGTGCTGACTGGAGGTTGTGCCCCGCGAAGCGTGGCTTCCGGAGCTAACGCGTTAAGTCGACCACCCGCAAATACGGCGGTTAAAACTCAAATGGATTGACGGGGGCCCCACTGGCAGTGGAGCATGGTTTAATTCGATGCAACGCGAAGAACCTTACCTGGTCTTGACATCCACAGAACTTTTGAGATGGATTGGTGCCCCTTCCGGGAACTGTGAGACAGGTGCTGCATGGCTGTCGTCAGCTCGATGTTGTGAAATGTTGGGTTAAGTCCCGCAACGAGCGCAACCCTTATCGCTGGTGCCAGAAAGCGTTGACAGAGACTCAAGAGGAGACTGCCGGTAAACTGGAAGGTGGGGATGACGTCAAGTCATCGCTGGCCCCGCCTGACCGGGGCTACGTGCTACAATGGCGCATACAAGAGAAGCGACCTCGCGAGAGCAAGCGGACCTCACAAAGTGCGTCATGTGGTCCGGATTGGTGCAGCTCTGTTCCATGAAGTCGGAATCTTAGTAATCGTGGATCAGAATGCCACGGTAGATACGTTCCAGGCCTTGTACACACCGCCCGTCACACCGTAGGAGTGGGTTGCAAAGAAGTAGGTATTAGCTTAACCTTGCCTTCGGGAGGGCGCTTACCACTTTGTGATTCATGACTAAGGGTGAAGTCGTAACAAAGGTAACCGG
+
(*/,())&#)()(+./((+)*'-)00/20130.0&%$'+.-+0755585*'$'(,4466334433,--+4/(&)&*+*231.(//47+-*65+*44/8;22../,3*-*,*%''.**,-,15/-04,/-)*.+4/-0/.(+/./.0.0-07/02-,5-)0.$*)++(*+)(3*,-0'-)(22)*00-/12&%'(('('*7*-)/1)/005)/((*7./3%()+,//023',-/-,+-()**')(+&())+08:9*1,,+113''54*/&)-,(-+06455/129-/9461+))(*&$&$')))'%&$$#%'&)+)/.-,0.,,(4,*(&(('%''*0.535/7(1+/.00320.0(-,9-120--26019.'(%$,'*0..113494<<98997;--5/.9/812+571)(%&&%(&'--04:82,-.-.4)0:;5:8;73354594/*+*+3)+207.70188799879764*/%%'),,-50/53((),-/37,,2*'+&&25,.:50/63'0/12120447(*,-.3100223862123087-+-/0/'**:10/1046-*.3/867:753667/--435)(/.*-/76;3082-3'(-.&-*,3*(-.+(',**'%%#'$((+,.)-&$++&)+1447)(())976962.(-1/1263/2022121.'+/5487('(.(;6+&$%&$')9:133.,**,+04,*)))'00666745(0.(%'$'+)*,-.4796/.-++)./:.3+0*.3,,,+35,.964210)2.,(++,+/-*2(*#&#'(&..,((&'++*2+7+))7)7,3*&&()+,,3./.765686,-.-+(/403162'&52122734'$+&,&'&&%'()+,263274251(.*.-&(%*(%%'()*-4//15,'*6,--3/+*))(*,,.4+/+'$%,0-88'94-+5.51202,..+/-47*,/3585,,-'/2(&,--./31005.-+*)*.)&'+-70739
@243b946f-2bac-4961-9053-c5e4068cd73e ch=46 read=159038 start_time=2019-12-13T16:18:48Z barcode=BC01 runid=2c9cf7bc05858273f10e7d7ec552fc0bd742dc3e
CTCCTACGGGGAGGCAGCAGTAGGAATTTTCGGCAATGGGGAAACCCTGACCGAAGCAACGCCGCGTGAAGGAAGAAGGTTTCCGGATTGTAAACTTCTGTTTATAAAAGGAAGAACGGCGGCTACGGGAAATGGTAGCCCGGTGACGTACTTTATTGAAAGCCACGGCTAACTACGTGCCAGCAGCCGCGGTAATACGTAGGTAGCAGAAAAGCGTTATCCAGGGTATTGGGCGTAAAGAGGGAGGCAGGCGGCAGCGAAGGGTCTGTGGTGAAAGCCTGAAGCAACTTCAGTAAACCATAGAAACCAGAGCAGCTAGAGTGCGAAGGAAGAGGATCGTGGAATTCCATGTGTAGCGGTATGCGTAGATATATGGAGGCACCAGTGGCGAAGGCGACGATCTGTACCAACTGACATCAGTCCAGAAAGCGTGCAGAACAAATAGGATTAGATGCCCTAGTAGTCCACGCCGTAAACGATGAGTACTAAGTGTTGGATGTCAAAGTTCAGTGCTGCAGTTAACGCAATAAGTACTCCGCCTGAGTAGTACGTTCGCAAGAATGAAACTCAAAGGAATTGACGGGGGGCCGCGCACAGGCGGTGGAGCGTAATGGTTTTAATTCGAAACGCGAAGAACCTTACCAGATCTTGACATACTCATAAAGGCTCCAGAGATGGAGAATGGCTATATGAGACCACAGGTGGTGCATGGTCGTCACGTCATCGCGTCGTGAGATGTTGGGTTAAATCCGCAACAGAGCGCAACCCTTATCGTTAGTTACCATCATTAAGTTGGGGACTCTGGCAAGGACTGCCAGTGACAAGCTGGAAGGCGAGGATGACGTCAAATCATCATGCCCCTTATGACCCGGGCTACACGTGCTACAATGGGTGGTGCAGGAAGCGAAGAGCCGCGAGGTGAAACAAAACCCATAAAACCATTCTCAGTTCGGATTGTAGTCTACGCTCGACTACATGAAGTTGGAATCGCTAGTAATCGCGAATCAGCATGTCGCAGTGAATACGTTCTCGGGCCTTGTACACCGCCCGTCACACCACGAGTTGATAACACGAGGCCGGTAGCCTAACCGCAAGGAAGAGCTCTAAGGTGGGATTGATGATTGAGGGTGAAATCGCTAACAAAGATGACTTTTCCGG
+
(+//.2618:*)-3/-22,04,4/,0.32++0546:7740('+,/;*,,676*+(%)1&1'03&%''))0,.+1&(*+,0:-/+'+&3+,-8:41261+(()((+061(,(1-(047081+8,+,0'2),0.*/472111).11355//-0134/.-%'')*-/,/1601./+,*++/.0/.,*)+4/+,+-+.(+-2127./-+-3-,-42.*/--5434'$2)'+)+-28673728)%%(--,065197/-***))$('/-810-*.(/-(++*(.36-2)&'(*).-4(*,59-8822/-/3)/%$&')*++++&)))'4*'))'*)(&'-2-36-8*),*/,47+,+,-122.2+(%*%)(,()(,-4057/-**+.2-,00.81+*---/-//2)-+**'%(%(+223*+&(*0249&&$0*'()//)%&+)*)4;53&50-/0,(.0,7:)+/8987284+-/151163.22),''-.-/0&'*107150/63545:916:.,-.00224557040..3181-,'-*,/2523.(&%-.003458875/10-(),214942325;/*.*/50510&/396,34(*&('((%)+05.4*%')13.4..07:;+6/391**'%&$%*/3&'*-/.2,./$''*,.:/0089/655+/*.-*0,07+**++,640/.0.:8:77773/)*))''&&'3,.1*.++/85984743')*/,'*)((**+,8444274/8.5*1.-23(,.'+/77*())+&1)'*.((++-3/.2++-3/18263'(+0*+.,27<544610-4-)))-+.2268+01/048:2562++*+32+'--,53693448:9455;;8:0796*.3/0.03,*+34-,')%(+332,*+,'--.-***+*+$+(%%$$$')&)*.+()%(&%0)-8+-:<;4/11..+787++25<868679:9/2.321327942'.$(+,)(,/03479090,9070776+-*))+*,+,')()503-././15...&)*--71224472/4,4535/1,)*,-.2+,**(+,1.-.6++(.*)6/0/170,1)).55726+%)/'*.20-'))(&'*('&#$&++06*-.-571/6-//2118.**,)+++2,,/++(4+670)'%(*,0+/42+,&)
@6794b97b-4975-4149-8d93-a59effc05b4b ch=123 read=184058 start_time=2019-12-13T16:19:06Z barcode=BC01 runid=2c9cf7bc05858273f10e7d7ec552fc0bd742dc3e
CTTGCTCCTGGGGGGGGGCAGCAGTGGGAATATTGCACAATGGGGAACCCTGATGCAGCAACGCCGCTGGTGATGAGTTTTCGGATCGTAAAGCTCTGTCTTTTGGGGAAGATAATGACGGTACCCAAGGAGGAAGCCACGGCTAACTACTTAACAGCCGCGGTAATACGTAGGTGGCGAGCGTTATCGGATTTACTGGGCGTAAAGGGCGTAGGCGGATGATTAAGTGGGATAATGAAATACCCGGGCTCAGCGGGTGCGCATTCCAAACTGGTTGAAGTGCGGGAGGAGAGTGGAATTCCTAGTGTAGCGGTGAAATGCGTAGAGATTAGGAAGAACACACCGGTGGCGACTCTCTGGACTGTAGTAACTGACGCTGAGGCTCCGAAAGCGTGGGAGCAAACAGGATTAGATGCCTGGTAGTCCACGCCGTAAACGTGAATACTAGGTGTGGGGGTTTCAACACCTCAAAGCGCCGCTAACGCATTAAAGTATTGCCGCAGGGTACGGTCGCAAGATTAAACTCACAGAAGATTGACGGGGACCCGCACAAGTAGCGGAGCATGTGGTTTAAGTGAAGCAACGCGAAGAACCTTACCTACTTGACATCCCTTGCATTACTCTTGTCGGAAATCCCTTCGGGGACAAGGTGACAGGTGGTGCATGGTTTATTAATCAGCTCGTGTCGTGAGATGTTGGGTTAAGTCCGCAACGAGCGCAACCCTTGTCGTTAGTTACTACCATTAAGTTGAGGACTCTAGCGAGACTGCCTGGGTTAACCAGGAGGAAGGTGGGGATGACGTCAAATCATCATGCCCCTTATGTGTAGGGCTACACACGTGCTACAATGGCTGGTACAGAGAGATGCAATACCATGAGGGTGGAGCCAAACTTTAAACCAGTCTCAGTTCGGATTGTAGGCTGAAACTCGCCTACATGAAGCTGGGTTACTAGTAATCGCGAATCAGAATGTCGCGGTGAATACGTTCCCGGGTCTTAGCCACGCCCGTGCACCATGAGAGTTGGCAATACCCGAAGTCCGTGACTAACCGCAAAGGAGACAGCGGCCGAAAGGTAGGGTCAGCGGTGGGGTGAAGTCATCTTTCATTAACCGG
+
(+(&(+-4..7715)2600/-4'-058/*,+,06.,)*/-.76++)317')*1221-.//--+--1-''()((*++20<<957:8::7927/+,./85709;:,,35/(/+..1910-)(,+(-2/-6+/+1++2*-5-+/,*+25130++*-*6+5683,**+)-')*+,/5,+-))'&,/-2.)(-$'%6.+*./493..16:)/*++/9;8;:8882212386577;:85')+,/51+/.9(165777/(-'16.-+'(,16,/%(+238926+)%))(*%*+*--)*'().-7-6-0/(+-52**--*1,).4+*.0+*)+,*,,3*,3,,))(+0325:08'*'')01/-.(,38531200'&,.,-//475923-0/+1)',3-*+32)+)&*,:,)(&*)%6*+)%##())05733376./02998:9-0&-()9630.,,,--/*7:;//;64/2/.-40.'+&%))/031..-,&)(-*562)*+,.*,.$%&&&((',38/.,.00(),,;;757657(&*&''*447849<5539-+**.0811.//1-++-7731364<2.+(++,4)*)$)*5018136.))*),-$%'5+/-54+1(()-,-%1'(+/0/1).*'&'(*(-52/08'5:30/1,++*+65%())19+''&&',+/)'+*(+'('*++,,,,-47433/0564<388)9))%')/+-97987397999::/-///4226&,..,-527;,4*9-,.0//5424511-++,-031,-6:88;83:2825299..4,001//9:1245668999<...99858/:75-/3012:987874355211-//.0000-/0-05233555581-,,*,1120;/--1&))'))%/'2%)32;<;67;7/4,21779968/25<82-+:+2355944/380.84847/.-///*&'(0/0(*1--/25528221877948-,,83124.4*//56;8110017.'.5/.).+$%((%)(.4())&''*0460-+)(/-'&&'*)*/2++,1.+/)+(.))(*&/)(*78+//()&)&'&('+*347'1)1156530../1*8,51--/*,'))&.#(+('$&*054347
@ca8c4a5d-5568-495c-a7e4-bd5c0ad0b639 ch=140 read=102837 start_time=2019-12-13T16:19:19Z barcode=BC01 runid=2c9cf7bc05858273f10e7d7ec552fc0bd742dc3e
CCTACAGGGGAGGCAGCGGTAAGGGAATTTTCGGCAATGGGGAAACCCCACGACCGAGCAACGCCGCGTGAAGGAAAATTTCGGATTATGAAACTCTGTTATAAAGGAAAAGAACAGCGGCTACACAGGGAAATGGTAGCCGAGTGACGGTACGCACTTTATTAAGAAGCCACGGCTAACTACGTGCGGCAGCCGCGGTAATACGTAGGTGGCAAGCGTTATCCAGGTGTGGGCGTAAAGAGGGAGCAGGCGGCAGCAGGGTCTGTGGTGAAACCTGAAGCTTAACTGGTAAGCCATAGAAACCAGGCAGCTAGAGAGTGCAGGAGAGGATCGTAGATTCCATGTGTAGCGGTGAAATGCGTAGATATATGGAGGAACACCAGTGGCGAAGAGCGACGATCTGGCCTGCAATTGACGCTCAGTCCGAAAGCGTGGGGCAAATAGGATTGATACCCTAGTAGTCCCATAAACGATGAGTACTAAGTGTTGGATGTCAAAGTTCAGTGCTGATTAACACCAATAAATTACTCCGCCTGTAGGTAGTACGTTCGCAGAATGAAACTCAAAGGAATTGACGGGGTACACACAAGCGGTGGAGCATGTGGTTTAATTCGAAACAGCATGAAAGAACCTTACCAGTTGACATACTCACCAAAAGGCTCAGAGATGGAGAGATAGCTATATGAGATACAGGTGGTGCATGGTTGTCGTCAGCTCGTGTCGTGAGATGTTGGGTTAAGTCCCGCAACGAGCGCAACCCTTATCGTTAGTTACCATCATTAAGTTGGGGACTCTGGCAGAGACTGCCGGTGACAAGCTGGAGGAAGGCGGGGATGACGTCAATATGCCCCTTGTGACCTGGGCTACGTGCTACAATGGATGGTGCAGGGGAAGCTGACCGCGAGGTGAAGCAAAACCCATAAAACCATTCTCATTCCGGATTGGTAAACCACTGCAACTCACGACTACATGAAGTTGGAATCGCTAGTAATCGCGAATCCAGCGCTGTCGCGGTGGTCTACGTTCTCGAGCCTTGTACACACCGCCGTCACACCACGAGTTATTAACACCCGAAGCCGGTGGCCTAACCGCAAGGAAGGAGCTGTCTAAGGTGGGATTGATGATTGGGGTGAAGTCGTAACAAGGTAACCGG
+
)-*+,&,3+(&-,+/52&***(*'&(+,5;636:7-<.-5)&),/-54&$&*)7:*&('.0.-05/11953/-+*,*'&++,3:201+.)).'(*03/6/.,9:-)+).*+)/.2,01/52.-,--'+''(*.)*,+,.2/,')),%2)--(*&'').8://50*'/-)1/-.421/10-(%(('*))2)*+.)..-1),,*)7463*)/+0-1715-0/0-2,,22.++,2556437.)(-4.',-4497383*,//.67622.0./+),+%-2/0,)&'$%',+*)+.09)9:---,/3-,5/07,++++,---+/055242-+*+/)+,%*'(.254;78677-,-,71,+.52//2938-./.-')-6020/20021(--/82*+('$():980/53-/234/,,-1/400-&+.,0461*&**+()++-/-/--::/00-'2%&(((+2)*+0010.95-')-6+.../,,+--26814519090::702-6,.-96.11,&$$#.2/*(&*,-.-64-).*,-49(''&%%%&)*-84./*+26./,+/10107/,*,/:3*0(,6+*(%&**&%%(()-//7+1+:999*+*+)''+-:;720011)*5&/.&.%$-.7)&&(&%$$#'$%$'&++-$'&*-2%'$370'+1.-0)&'')881/.(&21(6866811.--./'1.2788677211)/19.25561(),-968889596656794:'6458533506+,0328-&*))+0036..0.14032-13;34;/..,,4+/,-7/99)-/232'++)())*11/3-&.++50/.*,/11.,))-+2--06724436675&+))..-5-(./.+,,2+()*)('%)&),410+3,+6;./1,.0/)((**(.&*)++-4+,,(,'+)/2(*.:8,1:2//577/4389;75/&&+(,.6+/1)&*)*)*-&*)*0/.//1&'&%&%$&#%#(&(-5131210*(/%'()0//,311;62()&*##'*-3/.(.-..($%$&*-6532*&/.2.40/,,,-*05+.-(()(*%*&$'((+)/(*).'(%(*)&*,(03-0.226*,5875.1+,.)-+,('('1365.46-40193230-./1/52276/.**()(1/137652*1-699988
@2f605f86-7270-4a4b-b7c5-e59ad80e999b ch=108 read=202094 start_time=2019-12-13T16:19:23Z barcode=BC01 runid=2c9cf7bc05858273f10e7d7ec552fc0bd742dc3e
CCTTGTTACGACTTCACCCCAATCATCAATCCACCTTAGACAGCTCCTTCCTTGCGGTTAGGCCACCGGCTTCGGGTGTTATCAGCTCTCGTGGTGTGACGGGCGGTGTGTACAAGGCAGAGCAATATTCACCGCGACATGTGCTGATTCGCGATTACTAGCGATTCAACTTCGTAGTCGAGTTGCAGACTACAATCCGAACTGAGAATGGTTTATGGGTTTTGCTTCACCTCGCGGCTTCGCTTCCTCTGCCATCCATTGTGGCACGTGGGTCATAAGGAGCATGATGATTTGACGTCATCCGCCAAACTGTCACTGGTCGCTAGAGTCCCCAACTTAATGATTGGTAACCAACGATAGGGTTGCGCTCGTTGCGGGACTTAACCCAACATCTCATGCGAGCTGACGATAGCGCCACCACCTGTATCTCATATAATGTCATCTCTGGAGCCTTTATGAAATTAAAGACCTGGTAAGGTTCTTCGCGTTCTTCGAATTAAACCACATGCTCCACCGCGTACGGGCCCCGTCAATTCCGCTGAGTTTCATTCTTGCGAACGTACTACTCAGGCGAATTGCTATTGCGTTAACTGCAGCGCACGGACTTTGACGCCAACACTTAGGTACTCATCACGTTTGGCGGCGTGGACTACTAAGGTATCAATCCTATTTGCTCCCCACGCTTTCGGGACTGAGCGTCAGTTGCGACCAGATCGTCGCCTTCATACTGGTGTTCCTCCGCTATCTACGCATTTCACCGCTACGTGATTCACGATCCTCCTGCACTCTAGCGCCTGGTTTCTGTATATTTGCTGAAGTTAAAGCCGAGCTTTCACCACAGACCCTTGCGCCTGCTCACTTTGCGCTTAATAATTCCGGATAACGCTTGCCACCACCATTGCAAAACGCTGTGCGTTAGCCATTAACTCTAATAAAGTACCATCACTCGGCTACCATTTCCTGTAGCCGCCGTTTCTTCCTTTATAACAGAAGTTTATGATCCGAAAACCTTCTTCCTTCACGCGGCGTTGCTCGGTCAGGAGTTTCCCCGGTAGAAAATTCCCTACTGCTGCCTCCGTAGG
+
/002*2+&&)%)-*)$),9,05120-/(*(&&$(&+++.06002-.(*,4322023817'))*)'+-)2+.12,5,,+3../..(-,/+++2,*)(''&-*42*+2+01(+-..).(*$)$..1../810(*-(*455)0)*(*),(+5++,,*3))&+*./--23.(%((*(&,&+22+*013..,.2755568411*%')(+)&,++27//((,8:81<;/-11912494679295590,-0+/1*,23311234)2-**%,,(+)'('(*)))+(--'-.9.---/',4)*+221466*($%$),)*,+**$%#&%)'%'*)%((*-87+,)**---+&&,'0-43+)%-,96670078,5,/-/0356<475:4./-3,+.3*,&12/004)**+)).3344332&($,,00(+8326.)'$)*2.*((('%&#&$&'3376661-356;9,1,)(&)'**+*./1,(///.206<99<842,.(*+10--1050<69;/20326651/3,'('*%4073295/-14/5/5.(%&2++1685-046,/+(((&,.&.,3-+,,-0032%%(-&%(2,4/..103.1.0.,)*,'*%&(('(-/**+,),5212)*)'*(%%$'')880-.-./,(*%++)468;85634-5(/))),'*('2+**/7.*+,048*')()3;./0:84111/+0137%,8,%(+).82./00/5607/2/,(,'0269:6;;3807-)('(+,/+0(+,47,0+-6,..'+$%&),06-/.11+*+.,)),'*-63*)(&))-23172(%$&&''%(()-**-+)/,5.&&*%%$*+-24./08,.-.499((&&)-/61*&*/&'(*'%,*(&%+3+,/.5.,02/77976031.3;22/%&(&+($,(*-.)')++$##%&+*+3-$4&,+-*+++/-/:5-0*11*,+)+,/3753/34+3;;2214443371493/;+733,(-5611013/+-(*/6.&%$+,0))--441:/://:34174+1/007350:/00.1.,+)/,$'/6//59-&&(%$.7::0.:6.)..0/.+,13179-2350
@0ea6cd7f-81e9-4dea-82af-6947fc2decd6 ch=256 read=154866 start_time=2019-12-13T16:19:29Z barcode=BC01 runid=2c9cf7bc05858273f10e7d7ec552fc0bd742dc3e
CCGGTTACCTTGTTACGACTTCACCCCTGATCGCGAATCACAAAGTGGTAAGCGCCACTCCCGAAAGGTTAAGCTACCGCTTCTTTTGCAACCCTCCCCGGTGTGACGGGCGGTGTACAAGGCCGGGAACGTATTCGTGGCATTCTGATCCACGATTACCAGGCCAGGCTTGTGAGTCGAGTTGCAGACTCAATCGGACTACGACGCTTTATGGTCGCTTGCTCTCGCGAGTCGCTTCTCTTTGTATGCGCCATTGTAGCACGTGTGTAGCCCTGGTCGTAAGGGCCATGATGACTTGACGTCATCCCACCTTCCTCAGTTTATCACTGGCAGTCTCTTTGAGTTCCGGCCGGACCGCTGGCAACAAAGGATAAGGGGTTGCGCTCGTTGCGGGACTTAACCCAACATTTCACAACTTACGAGCTGACGACAGCCATACGCTTTACCTGTCTCACGGTTCCCGAAGGCACATTCTCAGCTCTGAAAACTTCCGTGGATGTCAAGACCAGGTAGGTTCTTCGCGTTGCATCGAATTAAACCACATGCTCACCACATTGCGGGCTGTCAATTCATTTGAGTTTTAACCTTGCGTACGTACTCCCCAGGCGGTCGACTTAACGCGTTAGCTCCGGAAGCCACGCCTCCGGGCACAAGTCGACATCGTTTACGGCGTGGACTACCAGGGTATCTATCCTGTTTGCTCCCCACGCTTTCGCACCTGAGCGTCAGTCTTCGTCCAGGGGCCGCCTTCTTCGGTATTCTCCAGATCTCTACGCATTTTCACCGCTACACCTGAATTCTACCCCCCTCTACGAGACTCAAGCTGCCAGTAATAGATGCAGTTCAGGTTGAGCCGAGAGTTTCACATCTGACAACAAACCGCCTGCGTGCGCTTTACATGGTATTCCGATTAACAGCGCCCTCCATTATTACCGCGGCTGCTGGCGCGGAGTTAGCCGGTGCTTCTTCTGCGGGGTAACGTCAATGAGCAAAGGTATTAACGCTGCTCCTTCACTCCCCGCTTCAAAGTACTTTACAACGAAGGCCTTCTTCATACGGCATGGCTGCATCAGGCTTGCGCCCATTGTGCAATATTCCCCACTGCTGCCTCCGTGGAG
+
51).1;12749239-11133:///.--$&(+-23&&510./2;.+**1/-50227;)+,.65,+2-).9::9111),(&).1,99:,344..6+)--,')*7,-/13+106+2)('&*44.716(6661/&)&),+,25:767;8665711+.-,4-((#%&%$$#'%&*('(*&+.31222;33().233/;-5*9.32./2**%()+2-/0..1(*,,**))+.(&*'.,0/468476/86*+-/14330+.2**))(&(,,-0))-.-:.*.2::5-8,,.74:/0002,+*+'-.1689:916.,/818551500399000554353.1400*,31./0838(&+0344,(-.026;93212;-30:,:+)(2.5;43/111/68,.2:552/1+''%$1*7227-*(),++.,-/)%3223666,62(2927).((*+-+02,.3572*,/85330-+/4,22.024;869,---.8659:623929447;;;789421464,2+,*285::9<:9:617//07730/1.1;95.,++.,&))).&&&()1-/..)&&(+4183931595/101;<-1423,1,&$%$&.0.0/336.'1551866665191:,+)*/+,*45431*/+%27-/04:83+*(-,$'*-+2376832010:-),1424644221335035744444401987592/0228:/*1.)*+(&+,/1:,./0//00.7630<11/9*+-+40--'4.0*)(&'&,./0;5,3'&(44423324/3-774,336;///..,596-/+4*565938:81,/)*1(&*+*+3-+')*24/(-,(&%#()-.0.322-%()*2//,6*&%'$&,90+)**-9-+)'(1*/:79:8:<943+&$'&)++,*/&,*.,,,805/0332.-%$&').*,28'.)(./,40'))4...3321+$%&)&(+-++10,30/05:35;67944/+*-,3..0236224538:+/6.,,**&)%&.+/177,88**)530*+-3/-,2+**(,021.32*2,*',)%$%)'5:4%%$&&(.0/-611-/+.0/2577:5992;9+-3-.)1.4-)-(./73+-322345949:)+,+(,
@02e39958-f298-44fd-8352-54c9b17b54d0 ch=86 read=176614 start_time=2019-12-13T16:19:41Z barcode=BC01 runid=2c9cf7bc05858273f10e7d7ec552fc0bd742dc3e
CCAGTTACCTTATTTACGGCTTCGCCCCGATCACTTGAATCACCAAAGTGGTAAGCGTACGCCCTCCCGAAGGTTAAGCTACCTACTTCTTTTTGCAACCCACTCCCATGGTGCTTGACGGGCGGGTGTACAAGGCCAGGGCAATGATTCACCGTGGCATTCCTGATCCACGATTGCGATTCCGACTTCATGGAGTCAGGTTGCAGACTCAATCGGACTACGACGCATAGAGTCCGCTTGCTCGCGAGATCGCTTCTCTTTGTATGCGCCATTTGTAGCGTGTGTAAGCCCTGGTCGTAAAGGGCCGCGGTATTGACGTCATCCACCTTCCCTCCAGTTTATCACTGGCAGTCTCCGCTGGGTTCCCGGCCGGATACGCTGGCAACAAAGGATAAAGGAGTTGCGCTCGTTAGATTAGCAACATTTCACAACACAGGCTGACGACAGCCCTTGCAGCCTATCTCACGGTTTGAGGGCACGTTCTCATCTCTGCCGAGCTTGCGTGGATATCAAGGACCAGGTAAGGTTCTTCGCGTTGCATCAGATTAAACCACATGCTCCACCGCTTGCAGGCCCCAAATCAATTCATTTGAGTTTAACCTTGCGGCCCGTACTCCCCAGGCCAGTCGACTTAACGCGATGGCTCAGAACCCGCCTCCAAAGGGGCACAACCTCCAAGTCGACATCGTTTACAGCGTGGACTACCAGAATTATCTAATCCTGTTTGCTCCCCACGCTTTCGCGCCTGGAGCGTCAGTCTTCGTCAGGGCCGCCTTCGCCGCAGTATTCCTCAGATCTCCTACGCATTTCCTTACGCTACACCTGGAGATTCTACCCCCCTCTGCAGGACTCAGAGCGACCCGATTATCAGATGCAGTTCCCAGGTTGGGCCCAGAGTTTCACATCTGGCTTAACAAATATACGTGCGCTTTACGCCCAAGTAATTCCGATTAACGCTTGCACCCTCCACGTATTACTTGGCTGCTGGCGCAGGTTAGCAATGCAGTAACTGGG
+
+-),/6&/1.3&+0-(*-.-,+(%+,,'%%11()-++6;77%&$))*().13,*&'$#%,*341,0(%%**',,/4.-//0675/0/3+09:6,.1.*12+(.+22,##%)(+*.,.///564)((*,,+)/5+70/$0,'*(('%&-%+',,)).---9-+%&'++3.*,.*5&$&('/2563'/-0,%'&)&()+&).+44/.../30*0+2)3,*('''%%'*%%('%)*04+*+(&),.+,.).%(-.+*)'/-13/+)*4/0/04599-('&&'(+),)(*'(-7.)+557.+3/)-2.15'(),-1&0-/3-/,-*/+&,62:3:0/0*-.0:500-'-.,3/./64/4'$%)(),31/,')(1-,51))*02-:/.3066:(2-879;*.)%(*1-.)(,3*7)&&%()*$()0,./603/00,-(,&'4545222)1&((1%(((*))-)''-,*/*-).*1+(()/(*&''+4*(*,-/2012,%&)$###$&*+8866*12+'(+11:,45025(0,9521+,.24;44046**,../95.7-+,0/234.-4((&%&'((10206,(*,*--228/'*-*,./1:<*925361-3-7/)&/)++387((.)1))+9420-/0/%-(%&&))4436')&'*/)(-418(50-15/*),00638.5'-('*,2233782/7:0.&---:884.-,/22.+)/()+0-.1/0,)+09)(+*315+'*.+),,--.%.0.+-%()(+.-0392:2006.487-70.,(+*,/868/2430+2*+-((+-).*+*,15513:6,)'%%*+11./*.2./.+&(00..,/0468.)+&%%%-4.,02&%+$('%'&(&))+.02577647679.:2,((+./.6:3;+*,&*(90/,--..('%'&'+))&%'#$%$(*-21,($$'&..-7,(('(*(/..+**-1/,*)*,2,,)/74220&&(.)*&%'''6,864340+)&*%.1,5-),27620'%&,%($$$$
@236bc17e-d91f-4a06-8b79-7ddf928c3313 ch=77 read=119361 start_time=2019-12-13T16:19:37Z barcode=BC01 runid=2c9cf7bc05858273f10e7d7ec552fc0bd742dc3e
CCACGGTTACCCCTTGTTGCGACTTCACTAATCATCATCACAGCGAACCTTCAGCCTGGAGGCCGCCAGCTTCGGGTATCTCAACTCGTGGTGTGACCCGGGCGGTGTACAAGGCGAAAGGAGCAAAATGTCCACGAAACCTGCTGATTCTTGATGCAACGATTCCAACCTACATAGTCGAGTTACAGCTAATCGAACTGAGAATAGTTTTATGGGTTTCGCTACCTCTGCTTAACACCTCCTATCCAACTTCCGCCAGCACGTGTGTAGCCAGACCAGGGCATGATGATTTGACGTCATCGCCTTCCTCCAGCGTGCTGGCGGTCTCGCTGAGTCCACAACTTTCCTCGTCATGCTCCGCTGATAAAGGTTGCGCTCGTTGCGGGACTTAACATCTCACGGCACGAGCTGACGTAACCATTACCACCTGTATCTCATATAGCTATCTCTCCCATCTCTGGGCTTTATGAGTATGTCAAGAGACATAGTAAGGTTCTTCGCGTTGCTTCGAATTAAACCACATGCTCCCACCGCTTGTGCGGGCCCCGTCAATTCCTTTGAGTTTCATTCTTTGCGAACGTACTGCTCGGGCGGAATTACTTATTGCGTTAACTTTGCGGCACTGAACTGGCATAACCTGCGTACTTCATAATTTAGCGTGAGACCTCACTTCAGGAACCTCTAATCTATTTGCTCCCCGCTTTCAGGACTGAGCGTCAGTTGCAGGCAGATCAATGCTGCTGCTGGTGTTCTCCATGTATCTGCGCGCTACGTAGATTCGATCTCTCCTGCGCTCTGGCTGCCTGGTTTCTATGAAGCTTGCTGAGTTAAGCTTCCGGAGCTCACCTGAACCCTTGCTGCCGCCTGCTCCTCTTGCGCCCAATAATTCTAACGCTTACCACCTACAATGTTACCGCGGCTGCTGGCACGTAGTTAGCCGTGGCTTTCTAATAAGTACCGTCACTCGTACCATTTCCTGTAGCCGCCGTTCTTCCCCTTTATAACCGAGTTTACAATCGAAAACCTTCTTCCTTCACGCGGCGTTGCTCAGTCAGGTTTCCATTGCCGAAAATTCTGCTGCCTCCGTAG
+
6*'(')28/-:1.+5(*7,,-,4526))&(%(&*,..20')%$%'(311,3%#$$$$&(&&')$$*0.1239/+2*(&(&((+))()&/,00/(+(2)(-566-3-,*(/0..0*$&('*'''+,/-&'#%&'&()*1((#%%&&()+)%$&().(+(&++)-0+(,')(%$%$$%$(4)',-/)*+$&'),+,%%,*$%&&,-,191<<6-3-(./9,(%$*$((()$%')'-'(%,'%'(%**,'&&'*--&$'&(*.&+-1./-)&)0*%)'(',(-),01/010/47/-.76310.2*0/5:,.,0&)%('(')++0,.34.'0/,,*$&(*($*),*.43/+/.(*$((())+)$%+**-/3(25-80--/./34;2316(((,'0*,+211,*++)/0223764456310(06*5%&/0&)'((*+/314',+1)230131222-6**-54334.,,),-)-.,,,,7022**'))*/&*$2.5(2,7;89<966425++-00-*-*,,817.,+*,,-,4*)%/,(*(2-12955-3-+)*+/%))6-,160/+10:98/87.0/(*--'*+*+*-+),,-+765,*(&+)&(,*)0+,-.9.3**,+0..0,*&'''&'($%'&&&&'((((''(&%))(&'$&+-'(),''%&'(5,(%$%'+)%('%&'&,*('.+,)&0-))./29/*'&')+,,,4063,+)++')/111%+'(&(')--)*(&$$%#%$%'%)'-)+8+*06+2)-(()+*&$'#%%#%&&+/*.+*(+,1,-&*+..-&),.1075655534648.,*(/+*'%&+,,,0.*),/.)'+/4/(('%%&*+.40224885&)9-11349462///./2/,.-&,.,5,-,02479.).345-5.,15010))(*(+'21-/1.263236404,+&()((,0+++4,37.3*)+.*./8.01',+.54562563'+()533:3/2**,+-.:06649;87:.-.('(()-./4+)*'*4-+,-)..'+.0..54:67;6318,(*+*130*282257&)*)&//1,$))&5+&+**-40())(())&'())-.')04
@91dcc9ec-f2d6-4316-aa01-4e33b3a0bdc8 ch=284 read=104716 start_time=2019-12-13T16:19:50Z barcode=BC01 runid=2c9cf7bc05858273f10e7d7ec552fc0bd742dc3e
CTCCTACAGGGAGGCAGCAGTAAAGGAATTTTTTTCGGCAATGGAAACCCTGACCGAGCAACGCCGCGTGAAGAAGGTTTTCGGATTGTAAACTTCTGTTATAAAGGAAGAACAGCGGCTACAGAAATGGTAGTAGTGACGTACTATTAAGCCACGGCTAACTACGTGCCCAGCCGCGGTAATACGTAGGTGGCAGAAGCGTTATCCGGAATTGGGCGTAAAGAGGAGCAGGCAGCGAGGCCTGTGGTGAAAGCCTGAAGCCCAACTTCAGTAAACCATACCAGAAACCAGGCAGCTAGAGTGCAGGGAGAGGATCGTGGAATTCCATGTGGCGGTGAAGATGTAGATATATGGAGAGGAACACCAGTGGCGAAGGCGACGATCTGGCCTGCAACTGACGCTCAGTCGAAAGCGTGGGGAGCAAATAGAAGTTAGATACCCTAATTAGTCCCGCGCCGTAAACGATGAGTACTAAGTGTTGGATGTCAAAGTTCAGTGCTGCAGTTAACGCAATAAGTACTCCGCCTGAGTAGGCCGTTCGCAGGAGAGATGACTCAAAGATTGACGGGGAGATTTGCGCACAAGCGGTGGGCATGTGGTTTTTAATTCCGAAACGCGCGAAGAACCTTACCGATCTTGACATGCTCATAAAGGCTCCAGGATGGAGAGGAATGGCTATATGAGATACAGATGGTGCATGAAGTTTGTCGTCAGCTCGTGTCATTTCAAGAGATGTTGGGTTAAGTCCGCAACGAGCGCAACCCTTATCGTTAGTTACCATCATTAAGTTGGGGACTCTACTTGAGACTGCCAGTGACAAGCTGGAGGAAGGCAGGGGATGACGTCAAATCATCAGCCCCTTATGACCTGGGCTACACGTGCTGCAATGGATTAGTGCAGAGGAAGCGAAGCCGCGAGGTGAAAGCAAAACCCATAAAACCATTCTCAGTTTCAGTTGTAGTCTGCAACTCGAGCTACATGAAGTTGGAATCACAGTAATCGCGAATCAGCATGTCGCGGTGAATACGTTCTCGGGCCTTGTACACACCGCCCGTCACACCACGAGTTGATAACACCCGAAACCGGTGGCCTAACCGCAAGGAAAAGGCGCTGTCTAAGGTGGGATTGATGATTGGGGTGAAGTCGTAACAAGGTAACCGG
+
'*.1++1'+9/,-2+*-++,-/)'-,&.(39;93,2/:3183/()-+22,-.67:/.+/08435:375)/+-)-1*2/9//2/9018/477003.35-5--+58*1(..')+,'0.210054*)(--*+30.&($'(*,/,+)-/*.,2/.3.-+4-,,00.0*2--(*'%%'1*/-0.-09001689171.,*)%('((+*1-/1'*.-(0)()976269)&&-+&++58.,(,+(%))'(()+,-,*,0)(,,1-.*')(&,/*+/)&,,8:(,+,--3*%&*,.,667:0.,-,*(&(+((')(*%%'.8,39094,5(6'-&$'&(&((-42'''%$)'%&'+*--.49-+)'(,,51.5:2/1')&(*2075566224324549467862021+()),'/35-,-((*+/248.*-.2:482,,++-7/-/212:()+*(--223.'$&(19678;13/*/,&%)),.,64783<3;3979702*+.7;2.4343563503.5.,.8/.5.'+$)'+,-481/$'''')%'')67/2478,))',4030/10+((*'0)'2043)&%**/)()'*(+*,-0/:10.))(-+-09/7<<-29180''(*2++32.*,/++.-&$$$+('&-,/2/023+(+++888;3-50/0&'*0037-&'&''*()145013),+--///00/5766)./12&(((-00+..1-1&+,1353110&)&%%%&'),-353719+7))('(+-(+2-7,+2/+0-2/70.0//4/30.,0303:634/702),..(6:65654+&(.())/03303-//.---5:3434/,/*)/.25',410/44674568<:24263('*0.'(**,/37555;86,*((*&&(''%++1*))'(.(.2+.)1'-,+-,-'',$'+)21$++-,30*%0.:<547/,-19;99898;20+%+*/,)*,./--369999816///(($'(++-2/3.-5383685,%$&*+343.,-()4/10-0-/.1775573.37---*..&*,*79705.-.52/0-1:21:5343./-1/*,(,,*.)**113*5,*'),&-98;7817./564**/17,4,5,%(**-12021/3-)+*4;3222,--.,20/3.)+)(&('0147:97:19389605/
@1b022810-ecb5-456a-8665-c45445f5960d ch=107 read=191843 start_time=2019-12-13T16:19:46Z barcode=BC01 runid=2c9cf7bc05858273f10e7d7ec552fc0bd742dc3e
TGGTATTGCTTCGTTCAGTTACGTATTGCTGCTTGCCTGTCGCTCTATCTTCCAGTTTACCTTGTTACGACTTCACCCCAATCGCTGACCCTGGCCCGGCCGCTGCCTCCTTGCGGTTAGCTCACGGACTTCGAATTATTGCCAACTCTCTGGTGTGACGGGCAGTTATTGGCCTGGAGCCAGGGTATTCACCGCGACATTCTGATTCGCGATTACTAAGTAACTCCAGCTTCATGTAGGCGGAGTTTGTTCACAATCGAACTGAGACTGGTTTTAAAGAAGTTTGGCTCCACCTCGCGGTATTGCATCTCTCTGTACCAGCCATTTGTAGCACGTGTGTAGCCCTACACTTAAGGGCATGATGATTTGACGTCATCCCACCTTCCTCCTGGTTAACCCAGGCAGTCTCGCTAGAGTCCTCCAACAATGGTAGTAACTAACGACAAGGGTTGCGCTCGTTGCGGGACTTAACCCAACATCTCACGACACGAGCTGACGACGACAACCATGCACCACCTGTCACCTTGTCCCAGAGAATTTCCTCGATTAAAGAGTAATGCAAAGGGATGTCAAGTGTAGGTAAGGTTCTTCGCGTTGCTTCAATTAAACCACATGCTCCGCTACTTGTTAGGGTCCCCGTCAATTCCTTTGAGTTTTAATCTTGCGACCGGCTCCCCAGGCCCGGAATACTTAATGCGTTAGCGGCGGCACGGAGGTGTTAGAGCCCCCACACCTAGTATTCATCGTTTTACGGCGTGGACTACCAGGGTATCTAATCCTGTTTGCTCCCCACGCTTTCGAGCCTCAGCGTCAGTTACGGTCAGAGGGTCGCGCCACTGGGTGATTCGCGCATCCCCACAAATCTCTACGCGACACCGCTACACTGGGAATTCCACTCTCCTCTCCTGCACTCTAGATAACCAGTTTGGAATGCAGCACCCAAGTTGAGCCTGGGTGTTCACATCCCACTTAATCATCCGCCTACGCTCCCTTTGCGCCCAGTAAATCCGGATAACGCTCGCCACCTACGTATTACACCGCGGCTGCTGTACGTGGTTAGCCGTGGCTTCCTCCTTGGGTACCGTCATTATACCCAAAGACAGAGCTTTACGATCCGAAACCTTCATCACTCCGCGGCGTTGCTGCATCAGGTTCCCCATTTATTGCAATATTCCCCTGCTGCCTCCCGCAGGGGAG
+
&(,-**'%,-/.(*2-(8-:+,,9-8-,('$(),-374589456546323.0(#,/6--.130%30&)23346402--)0,01,-.-.0:,)'(*,(,*-,+-330322.11,/061400022/038376;5-)*/.*2--9+7**),+')+-1/0-14-.&($*'.%*'*(0,./..*410))&&'123,+*#$',-1496.00:;:25110;/32/)%,+1.01(*&-.302301/0;83*$'&(&$%#&('49770130.,-*,*,.,*371521(),+-:1-1-0184593/-)/-/,2.,,.*1/-+,&(((,.**2..260-1.,+)))3./-(('//+&'((&.)7/-78+16344336<40047761.7.)'1.2;323230142737.9.%.2,-0/-%*'(()''),66+1'-&()).733.//0820/5/+,(.+)3+0:-0/667568..+674.3./*/,(,(()+*+*(--+-,.+).)-..--%&(.13*.2/-,-,3-,4,(),/10-.,)/36/&%'''&+4735254.7'61,&(()-,-/561**..01/--,4,/34334135)4182224()*/2+-/91,1+4-<86311/303238-02/,/1+2,%&*,,.68.*.03:594,-54-,+7;<,5:21+)),,,0/(%'')28--04411*0/0,,,1*00233737122292+5/0064/0/.2*,)%*$.8861)-./60-&.)+<915880;;0/3/83228:664'12112.335/+296779-8:.)01/77,'()*1783(+08;9901111;-+2,,,'4-2))(.-+),,.,.6342582-,'/+&%'%'$&.97/+.0:3-/278640-,%$*0336644)-+'+%-).1.8%'),77237583./2.10103598667<50/9:)-'//&#$$&'-70-0./30/03:87910+,3+-14/:9/**,+1,..-264+0;75857607*,-'$&&,/(('(+(*'(()+'0(8+)-0119.-4-625%,&**+,+-7043;777733&$*,/1.6+**9.85/5-.80-./+-,+-/--3;135+/)&)$*+**.(+**'+$*(0/+%''(/5%$/*%384:6869(,,/+)'*./+20(*.-/0//.5.-0.47.+*9'(1...0600023.(()(+,-48,75.+2-.2+''%
@d0d9031f-90f8-40c2-a4c9-dbddddcfb0ba ch=332 read=106552 start_time=2019-12-13T16:20:01Z barcode=BC01 runid=2c9cf7bc05858273f10e7d7ec552fc0bd742dc3e
CTCCTGCAGGGAGGCAGCAGTGGGAATATTGCACAATGGGCACAAGCCTGGTGCAACCATGCCGCGTGTATGAAGAAGGCCTTCCGGGTTGTAAAGAGGCTTTCAGCGAGGGAGGAAGGGTAAGTTAATACCTTTGCTCGTGGCGATTACCCGCAGAAGAAGCACCGGCTAACTCCGTGCCAGCAGCCGCGGTAATACGGAAGTGCAAGCGTTAATCAGATTACTGGGCGTAAAAGCGCACGCAGGCGGTTTATTAAGTCAGATGAAATCCCCGGGCTCCAACCTGGGAACTGCATCTGATACTGGCAAGCAGGTCTCGTAGAGGGGTAAATTCCAGGTGTAGCGGTGAAATGCGTAGAGATCTGGAGGAATGCCGGTGCTTGAAGGCGGCCCCTGGACGAAGACTGACGCTCAGGTGCAGCGTGGGGAGCAAACAGAGTTAGATACCCTGGTAGTCCACGCCGTAAACGATGTCGACTTAGGTTGTGCCCTTGAGGCGGCTTCCGGAGCTAACGCGTTAAGTCGACCGCCTGGGAAATACGGCCGCAAGGTTAAAACTCAAATGAATTGACGGGGGGGGCCCGCACAAGCGGTGGAGCATGGTTTAATTCGATGCAACGCGAAAGAACCTGGTCTTGACATCCACGGAAGTTTTCAGAGATGAGGATGTGCCTTCCGGGAACCGTGAGACAGGTGCTGCATGGCTGTCGTCAGCTCGTGTTGTGAAATGTTAGGTTAAGTCCGCAACGAGAGCGCAACCCTTATCCTTTGTTGCCAGCGGTCGGCCGGAACTCAAGGAGACTGCCAGTGATAAACTGGAGAAGGTGGGGATGACGTCAAAGTCATCATGGCCCGCCGACCAGGGCTACACACGTGCTACAATGGCGCATACAAAGAAGCGACGCGAGCAACGGACCTCATAAAGTGCGTCGTAGTCGGATTAAGGTCTGCAGCTCGACTCCATGAAGTCGGAATCGCTAGTAATCGTGGATCAAAGTACCACGGTGAATACGTTCCAGGCCTTGTACACACCGCCCGTCACCATGGGAATTGATTTGCAAAGAAGTAGGTGAAACAACCTTCGGGAGGCGCTTACCGCTTTGTGATTCATGACTGGGGTGAAGTCGTAGCTCACAAGGTAACCGG
+
%(04..1+)1-&*-.2/4116-5.*--2/3+**,,62+6/-%-15.2888.-,)*%)*//02701//).*,.70+.-.529747&.0238%*/7-''((*-3/,-/,-%/12*,.*++-$$+,,4748445-46.*--.&1)8./'0**/1,-4**-)'/4-/+46/90./3002534.5'*(-*+08)(-++.:0/01++*+,155.,,.+70604'0*)6-558;7321698+1010*,)--/73&456,'2-4/+-622,-,,00017:6*362-4)/'.,+*.1)1./11026,,-..5554*0(%'),--..1672,&01/0-2)/(9,/+034-()+-.3./,64,,.,+))*+//0014,/,,/.'521.,+%%$(+,',*+*143)).9581,2+---.087434,-855111005%'/-%(+65'0-.+--6)'**,5;+.9:998843/0-19679921/-104569769-1.02.005:-*/-.-4)**(+)1))*$&(*--+(+*+7-4,75235:488/.*(().,+0()404580)//10577.384;;00-819136.683620,-5++0..('(++537+()'$'()8;939690+,-*33.-*(&'((**(*,**,023:404773'(+21*0).9;31))*,-,,*4-55/.-.4.34(,-1,,4838610/2()-687201234965367551--.0877142001291.-31)//26/-)*0-'+427(''&,,02226<749310('10+.80/7/012929(7,23;+9.04())-')+87+64112..01;:::95,'&'*(-()21,687956316.,.55:8./052:+'*,*./704875+*)&'')*)+.8675843765698/-82+%+((*(''%())$&-''-842633363;6.2036880201/1'+$/+*1(1+/-//)&++0/-222//2306//0064:67,.2%3//4.//87:76-41+(**+)'*120/273-6.2,,((12/&((&&''%''-5*69-,1301102/4/)%*'(&)80/08:-()*%($)$&'+-'*0+13278+9.'+5/0/5/.51(+.*-*..13;5/01/10-02***/2.01-1.&+'+,.03*3,036829
@f5ff153e-8e25-4bcb-aac0-a59165364cf2 ch=282 read=97717 start_time=2019-12-13T16:19:59Z barcode=BC01 runid=2c9cf7bc05858273f10e7d7ec552fc0bd742dc3e
CCGGTTACCTTGTTACGACTTCACCCCAATCATCAATCCCACCTTAGGCAAAGCTCCTTCCTTGCGGTTGACCACCTTCGGGTGTTATCAACTCTCGTGGTGCTTGACGGGCGGTGTGTACAAGGCCGGGAACGCAATATTCACCGCGGTATGCTGATTCGCGATTACTAGCGATTCCAACTTCATGTAGTCGAGTTGCAGACTACAATCCGAACTGAATGGTTTTATGGGTTTTGCTTCACCTCGCGGCTTCGCTTCCTCTGCACCATCCATTGCCGATGTATGGCCCAGGTCATAAGGGGCATGATGGTTGACGTCATCCCGCCTTCCTCAGCTTGTCACTGGCAGTCTCGCTAGAGTCCCAACTTAATGATGGTAACTAACGATAGGGTTGCGCTCGTTGCGGGACTTAAGCAACATCTCCCGCGACACGAGCTGACGGCCATGCACCACCTGTATCTCATATAGCTATCTCCATCTCCTGGAACCTTTATGAGTATGTCAAGAGACCTGTTAAGGTTCTTCGCGTTGCTTCGAATTAAACCACATATGCTCACCGCTTTGGTAGGCCCCCGTCAGATTCCTTTGAGTTTCATTCTTGCGAACGTACTACTCAGGCGGAGTACTTATTGCGTTAACTGCAGCACTGAACTTTTGACATCAACTTACTTAGTACTCATCGTTTGCGGCGTGGACTGCTAGGGTATCTAATCCTATTTGCTCCCCACGCTTTCGGGACTGAGCGTCAGTTGCAGGCCAGATCGTCGCCTTCGCCACTGGTGTTCCTCCATATATCTACGCATTTCACCGCTACACATGGAATTCCACGATCCTCTCCTGCACTCTACAAGCTGCCTGGTTTCTATGGCTTACTGAAGTTAAGCAGGCTTTCACCACAGACCCTTGCTGCCGCCTGTCCCTCTTCGCCCAATAATTCCGGATAACGCGCTTGCCACCTACGTATTACCGCGGCTGCTGGCACGTAGTTATACGTGGCTCTAATAAAGTACCGTCGGCTACTATTTCCTGTAGCCGCCGTTCTTCCTTTATAACGAAGTTTACAGTCGAAAGCCTTCTTCCTTCACGCGGCGTTGCTCGGTCAGGGTTCCCCATTGCCGAAAATTCCCTACTGCTGCCTCCCGTAGAG
+
73(*.,*5324/080/0*34;1,143*+/,12765:154-*13.5+.),.,'#$%+)+02-,*(('*(*-%)('*'(),)4,-*4.--41/,../037761&%*',,3-2886;223134675+518*,)&'&%)$'*./:544,++&%('*(+3348:979986:4331-..(121(.).386,2/32255//318*/(+1,-./2;38(&&86,).,(4/69:2465:24962+-080.0724/,.60382/0,)/+&+,,,0184:86%3*)*,+(-&)%%%*+*++06,,'(,+.4<6035111.)6*))+*,,/-3(,(145;9828**,/301320//4/,187496451,+,)0/-+,'('1),-678:9:886342//0&.+*+1,./119.30,,)33,(('(*$)&((,--'((($'(*2/21162(*$'(&,++--0+08-/2,,*+..13+1/0%30010.--/%(,.-++01.&/1377/0-,+,-3026&+'*+*,***),.*/-;<924,*+,,0/02:6((/0-192:7+,**'*)--..42-,**&((&%)+'7790./5'$'3+,))*)(&-/7-0368/2//./0973.+*+%%&(,576)*('(,+/+%---613302/22811101789;7758,./96831**()''+-*-5547769873:5/108666::865-0/*(*&((05/187,+,'/8*'-/0671&,,.388-+::3275.)+.2818/:./**0.0,-/;;5:9514/3/27:57885756:50/1,*)*4395922/1.0:/,+1-,,1')&(&,/-1-2./0%'(.,2///778666.///,**+))+-969564-63,+,.05443%./,-,+.612*.&+++07-,/5+,--88/:+3/**./5/-4,-&)-.,,/03('+.)0++*0+2-.6.6;;;764(*1,,67+,1+*-+/.09--3--1//096/6.,%+,335814.&./32)(,&(+,*9;7172--&((..+''*/-3;7*(**(*'*238<8;<98596*/0,+43+'()*2<9340.0+(,,)''%$&%'+*74;/'-,-0:0+0,,,67/745-.+*+3-7<2,3:/0''-.+4,3/6**),)))*(.1.08206.--.
@0c6f4cc1-d160-4960-a995-35431d1a1fbe ch=14 read=83008 start_time=2019-12-13T16:20:12Z barcode=BC01 runid=2c9cf7bc05858273f10e7d7ec552fc0bd742dc3e
CTCCACAGGGAGGCAGCAGTGGGAATATTGCACAATGGGCACAAAGCCTGATGCAGCCATGCCGCGTGTATGAAGAAGGCCTTCGGGTTGTAAAGTACTTTCAGCGGGGAGGAGGGGTAAGTTAATACCTTTGCTCGTGACGTTACCCGCAGAAAGCTTCGGCTAACTCCGTGCCAGCAGCCGCGGTAATACGGAGGTGCAAGCGTTAATCGGAATTACTGGGCGTAAAGCGCACGCAGGCGGTTTGTTAGGGTGTGAAATCCCCGGAGCTCAACCTGGGAACTGCATCTGATACTGGCAGCGAGTCTCGTAGAGGGGTAGAATTCCAGGTGTAGCGGTGAAATGCGTAGAGATCTGGAGGAATACCGGTGGCGAGCGGCCCCTGGACGAAGACTGACGCTCAGGTGCAGCGTGGGGAACAAACAGGATTAGACCTGGTAGTCCACGCCGTAAACGATGTCGACTTGGAGGTTGTGCCTTGGGCGTGGCTTCCAGGCTAACGCGTTAAGTCGACCGCCGCAGAATTACGGCCGCAAGGTTAAAACTCAAATGGTGACGGGGGCCCGCACAAGCGGTGGAGCGTAATAGTTTAATTCGATGCAACGCAGAAAGAACCGCCGGTCTTGACATCCACAGAACTTTCCAGAGATGGACTGGTGCCTTCGGGAACTGTAGGACAGGTGCTGCATGGCTGTCGTCAGCTCGTGTTAATGAATGTTGGGTTAAGTCCGCAACGGAAACCCTTATCCTTTGTTGCCAGCGGTCCGGCCAGAGGAACTCAAAGGAGACTACCAGTGATAAACTGGAGGAAGGTGGGGATGACGTCAAGTCATCATATTAGCCCCGCCCTGACGGGGCTACACGATGCTACAATGGCGCATACAAGAAGCGACCTCGCGAGCAAGCGGACCTCATAAAGTGCGTCGTAGTCCGGATTAAGGTCTGCAACTCGACCAAGTCAGAATCACCAATAATCGTGGATCAAGATACCACGGTGAATACGTTCCGGGCCTTGTACACCCTTGTCACACCATGGGGAGTGGGTTGCAAAAGAAGTAGGTAGCTTAACCTTCGGGAGGCGCTTACCGCTTTGTGATTCATGACTGGGGTGAAGTCGTAACAGGTAACCGG
+
))/.&('+0-)-333-77790)(&,0+5+%($$(&(270.&*,*'%*-,,,-,,,&,-4548;7774110,,0/)+0+309907,;726/'))&%*)--+.'%&&(*3.).+%.1-)*+6)-/0./00056/+,/1-.//3+6,,19)))+&,),%(/**%(('(.--0-,.9:7112208971400/5.-/,5217123757983422-4-4,3/5/349.//-.+/*')(.%+*/&&%-,/06,'.-)++$')/'.5.,,162+--./8;5,6-((.'4*-111116-*'*'()(,(*'+('(++135742'1/0*-.(5)7+:'(5860,/..0850-7/+,444-+*'*335:1.0+,4//3304016/&(()&0/:3/*097/-,+%'%'(*:79::159430.,-.2503'.(,,2),(42,3.-**)*)-34436-+$'(04157:6/.)*+216/11333/-(+1+0.0,,*,(4-64340123,*0)(--23661716+()*+585.25&,(*(,)((')(5()..(0,0./;;.39::;90.41-)-+062)-8.,/036:--0+,05-//'1)*,'-1<;5;880.///;84711%&21,(+0,&%'%').,01.288982122376-29..,*)*+-003*-04),--7667.:4,30151$,*002486444,,+,-966663213.12365738..'(*.-)65918436455077,/5985+)4,+:1)1.//&&.&&,2-.-++,2;:4,3-2(()%')/52357:-2-+-*/3'61+--+//49.-,-.-('*+*)**()+1-..--24,4/679:956./+%*53/,&)&%#'(6-4,%&''(&'('*-99692;1070,../245,(+)(,/876686982/597/12:78944('16)+-.2749-.564401-*8)'(,),,-)+*('')&')(.+/03&'&)+*&)%)%)+3/1296/655(''..(6.-*+'&)).../)/*,'&+'+'*''(*)245%()&++**()3/222/,'(*.4149/4.:9+(,*)*-,80.(,,/0210.962;1)/6-595;355.-/5/-2123;2685567886,-,/1//24248,/'-16884/9
@40e1a2e8-ba6a-42ff-b93b-2ff9e5922bc3 ch=328 read=97781 start_time=2019-12-13T16:20:10Z barcode=BC01 runid=2c9cf7bc05858273f10e7d7ec552fc0bd742dc3e
CCTTTGTTGCGGCTTCTGCCCCAATCATCAATCCCACCTTAGACAGCTCCTTCCCGCCCGCAGTTAGGCCACCGGCTTCAGGTGTTATCAACTCTCGTGGTGTGACGGTGTGCTGGTGGAATATTCACGCGACATACTGATTCGCGGAGTTACTAGCGATTCAACTTCGTATTGATCAGTTGCAGACTACAATCCGGGCTGAGTGGTTTTGTGGTTTGCTTCACCTGCGAAACTGCTTCCCTCGCATCCATTGCCAGCGTGTGTGGCCCAGGTCATAAGGGCATGATGGTTGATCATCCCCGCCTTCCTCCAGCTTGTCTGCTGGCAGTCTCGCTAGAGTCCCCAACTAATAATGATGGTAACTAACGATAAGGGTTGCATCGTTGATTCTTAATCTCACGACACGGGCTGACAGCCATGCACCACCTGTATCTCATATGGCTATCTCTCCATCTCTGGAATTTCGCCAGGTGTCAGGGCCTGGTAAGGTTCTTCGCGTTACTTCAGATTAAACCCTTCTCCACCGCGTACGGAGCCCCGTCAATTCTTTGAGTTTCATTCTTGCAGACGTACTGCTCAGGCGGAGTACTTATTGCGTTAACCGCGGCGCTGGACTTTGACATCAACACTTAGTACTCATCGTTTGCGGCGTGGACTACTGGGGTATCAATCCTGTACTCCCCACGCTTCCAGGACTGTGACGTCAGTTGCGGTCGTCGCCTTCCGCTGGGTGTTCCTCCGCTATCTACACATTTCACCCGCTACCGCTGGAATTCCGATCACTCTCCTGCACTCTGTACGCGCGGTTTCGACACTGAAGTTAAAGCTTCCAGGCTTTCACCACGGGCCCTTACTGCCGCCTGCTCCCTCTTTGCGCTTAATGAATTCCGGATGGCAGCATACCTACGTATTACCGCGGCTGCTGGCGCGTAAGGTTAGCCGTGGCTCTAATAAAGTACCGTCACTCGGCTGCCATTTCCCGCAGCCGCCGTTCTGCGCTTTATAGCAGAGTTTACAGTCGAAACCTTCTTCCTTCACGCAGCGTTACTCGGTCAGGGTTTCCCCATTGCCGAAAAATTCCCTACTGCCTCCCGTAGGAG
+
++(-0(.)$(+*,*)&&$+184-525../08,05+*0+.2/-0.++.25./,00,#%&%(+$*),+2415,-..--7:91121'-401-3.,+-)*(1&'(%%&*&'*'%,()&*)''&%(&(..)%*((+,/26+0..,6-,''&'&%06/02*12224.+(')+1)''&%&%$&&%)&'$$(**))&,.2214,+-.,++&',/,37-%+*/,46)-/5.$*+(*))&'$$*$&-,/7+)*')'*/,.47()%#&+'+*,,&&(,*()2610,),(/8://.-)''&1())((26.3--*773951.-)('&%$$&)&(,..:-,,.,*/..4,'*+-+55)+%'%,'(((('&-.653-)+1(''&'0,(0418..),0),'(#',%'%'''&&''()*+&-+.,,***+,%0527.212:35510/.0/.+&&$&%((,./554.3,(*()+/51)&'*+,()((*$%$&''+*%.,*()*,2*54;7530.1.5/..684%%,2-4;:28..3226:015)*((%%&.%&/60*&)*215-/(./..24;;7026/10,./477&4)*)$&&'**/+(,*(.-..6.08..+3.2./.))')'&%%)&/-22.+(),,/)0+%%&%'*-%010/0..094(%,,0047:2.-..0)52(()*))4,4-*(/%)*//4.(**,211)'0+)--)())-/56),6''$%&'))''&*&&.&&$''.4)*,:;./-/0&&+,,(($&'((+19,(,+)%),&)'$&%$('+++*%&'20%)-00531,,(*)'$'#%'&&'),50:0,%&&)**,(.))+0.(&,/62**33..40./25,0+/&''&('#'&*-737:0//.07.-.37/'($%&%)*-&.%4/+5-5/9&.3()+%$#'-**104-2/-5;55/70..0,6+*',)-''((0+++4.**&$$)($,(*23.&*(-6.062368/811*6529;49-(&'''3+89:571,,$'$((1-++.$.''(),;5(0)',*%/-*/3390/3/&',,%)&.-/2+5,++35(5.,&+*,,9.099/.69-6612:;:13836.'%&%$)+*27+,0),++%
@7e634dd4-454b-404c-814d-47d0d9057b5a ch=131 read=127435 start_time=2019-12-13T16:20:24Z barcode=BC01 runid=2c9cf7bc05858273f10e7d7ec552fc0bd742dc3e
CCGGTTACCTTGTTACGACTTCGCAGTCATGAATCACAAAGTGGTAAAGCGCCCTCGAAGGTTAAGCTACCTACTTCTTTTGCAACCCACTCCCATGGTGTGACCCCGGGCGGTGTGTACAAGGCCCGGGAACGTATTCACCGTGGCATTCTGATCCACGATTACTAGCGATTCCGACTTCGCTGGAGTCGAGGTTGCAGGCGCTCAATCCAGTTTCACGACGCACTTTATGAGGTCCGCTTGCTCTCGCGGGGTCGCTTCTCTTTATGCGCCATTGGCAGCACGTGTGTAGCCCTGGTCGTAAGAATGCATGATGACTTGACGTCATCCCCACGCTTCCTCCAGTTTATCACTGGCGGTCTCCTTTGAGTTCCCGGCCGGACCGCTGGCAACAAAGGATAAGGGTTGCGCTCGTTGGACTTAACCAACATTTTCACAACACGAGCTGACGACAGCCATGCAGCACCTGTCTCACGGTTCCCCGAAGGCATTCATCTCTGAAAACTTCCGTGGATGTCAAGACCAGGTAGGTTCTTCGCGTTGCATCGAATTAAACCACATGCTCCACCGCTTGTGCCCCGTCAATTCGTTTGAGTTTAACCTTGCGGCCATTACTCCCCAGGCGGTCGACTTAACGCGATTAGCTCGGAAGCCACGCCTGGGGGCTTAACCTCAAGTCGACATCGTTTACGGCGTGGACTACCAGAATTATCTAATCCTGTTTGCTCCCACGCTTTCGCACCTGAGCGTCAGTCTTCGTCCAGGGGCCGCCTTCGCCACCGGTATTCCTCCAGATCTACGCATTTCACCGCTACCTGGAATTCTACCCCCTCTACGAGACTCTGCAAGCTTGCCAGTATCAGATGCAGTTCCCAGGTTGGACGGGGATTTCACATCTGACTTAACAAACCGCCTGCGTGCGCTTTACGCCCGGTAATTCCGATTAACGCTTGCACCCTCCGTATTACCGCGGCTGCTGGCACGGGTTAACCGGTGCTTCTTCTGCGGGTAACGTCAAGGCAAAGGTATTAACTTTACTCCCTTCCTCCCCGCTGAAGTACTTTACAACCCGAAGGCCTTCTTCATACACGCATGGCTGCATCAGGCTTGCGCCCATTGTGCAATATTCCCCACTTGCCTCCCGTAG
+
625.39-/638..1,,/036:6-315:;97676+,*+*8,.).5315)*/336'(*%),)/-718++))/65/004/8;;0$.''//+).+8:-$/',3(),-/*.),/1+-1+*)+.,7765563(/::5;63766:1++-,107224<64323/+')+//:0,+++,.9;;965589:6*)(-/')++.)-(/5+5&-(-#('+)*)31(/2;+*,-.01./()+84/0/0+./03,.,7,**--/05313+++,-8.85+37+$-+-144.4*0%&)..(*,-132++,03-,3:88.-*&'&'(#$%),,*)((**,.3./*'(0/3)%(#%3(1//2125599.//)--.01-8899854:1//37821*&.11385:97874933478:(7-7/1*./.,,+,*)-.+2))'$&%$+'(%&$0/29:-000010-/.36544432(010:98:7712/+,0()+/32120968877)),/+/.,,-*'))4-2049:922:3;774255116*-,/,2-0925(6,;::<8774/.++,.4.+..,/7/-412/1-%)(*)/0.*2)(.*0:6+,590526'&.7.+).,:8.70739233859'5()*.246*(/(/+-/6640413,,''&#'&&'-.:.-.-)03(+*,,)',0+&&'%-+:+).',2366763666284-(0+**89;9980690)('/,&'')0,-6*+-194-/22:8*,,+29,-/,+-/)++,1102//012;9305&&+471473588<:9:9/+).0065<6521,--//-.-..1)/3,*)..-02./.,-323231544::63,/1'2.,102..$$$*(%)-7239,/2/16/36899199;481+1.7-/'*-+02,(6464/////32//-3.619;954*+-,/44436435;;6826;1+52758<08475;491'(*)-.02;64463545869<9677678102/-/13621.-&1-568//-:-09664643,*1,.2)()%$)42:,()&'4)3+(*/)%*+8:.6<16*199*)-((-+()$)**(&&,,-32('(2+090805;656-,%*'.-.20...011+)3++6:/20/95-.5*)()4+*+2+779,)(*(')))-5)+-'*
