# Supplementary material for: De novo species identification using 16S rRNA gene nanopore sequencing
Source: PeerJ. 2020 Oct 21;8:e10029. doi: 10.7717/peerj.10029 (PMC7585375; doi:10.7717/peerj.10029)
Supplement: Supplemental Information 3 [file peerj-08-10029-s003.zip › pass_fastq_runid_2c9cf7bc05858273f10e7d7ec552fc0bd742dc3e_428.fastq]

@6964fc06-8f60-482b-98b2-8e4e9eb416d5 ch=28 read=78846 start_time=2019-12-13T16:20:35Z barcode=BC01 runid=2c9cf7bc05858273f10e7d7ec552fc0bd742dc3e
CTCCTACGGGAGGCAGTGGGGAATATTGCACAATGGGCAAACCTGATGTATCATGCCGCGTGTATGAAAGAAGGCCTTCGGACTGTAAGATACTTTCAGCGGGAGGAAGGGAGTAAAGTATACCTTTGCTCATTGACGTTACCGCAGAAGAAACACCGGCTATCGTGCCAGCAGCCGCGGTAATACGGAGGTGCAAGCGTTAATCGGAATTACTGGGCGTAAAGCGCACGCAGGCGGTTTGTTAAGTCAGTGTGAAATCCCCGGGCTCAACCTGGGGCATACAGTACTGGCAAACTTGGAGTCTCGTAGAGGGGGGGTAGAATTCCAGGTGTAGCGGTGTGCGTAGAGATCTGGAGGAGGAATACCGGTGGCGAAGGCGGCCCCTGGACGAACTGACGCTGCGAAAGCGTGAGGAGCAAACAGGATTAGATACCCTGGTAGTCCACGCCATGTGATGTCGACTTGGAGGTTGTGCCCGCGCGAGGCGGCGTGGCGCTGGAGCTAACGCGATTAAGTGTGCCATAGAGCAACCCGCAAGGTTAAGAAACTCAAATGAATTGACGGGGGCCCGCACAAGCGGTGGGCATGTGGTTTAATTCGATGCAGCGCGAAGAACCTTACCTGGTCTTGACATCCACGGAAGTTTTCAGAGATGAGAATGTGCCTTCGGGAACCGTGAACCCAGGTGCTGCATGGCTGTCGTCAGCTCATTGTTGTGAAATGTTGGGTTAAAGTCCGCAACGACGCCAGCCTTATCCTTTGTTGCCAGCGGTCCGGCCGGGAGAACTCAAAGGAGACTGCCAGTGATAACTAAACTGGAGGAAGATTAGGGGATGATCAAGTCGCCAGCGCCGACCAGGGCTACACGTGCCACAATGGCGCATACAAAGCGACCTCGCGAAAGCAAGCGGACTCGCAAAGTGCGTCGTAGTCCGGATTGGAGTCTACAACTCGACCATGAAGTCGGAATCGCTATTAATCGTGGATCAGAATGCCGCATTGAATACGTTCCCGGGCCGCACCGCCGTCGCACAATGGATGGGTTGCAAAAAGAAGTAGGTAAGCTTAACCTTCGGGAGGGCGCTTACCACTTGATTCATGACTGGGGTGAAGTCGTAACAAGGTAACCGGAAGATGGGCAACAGGCAAGTAGGTTAACACAAAGACACCGACAACGTA
+
/*6($&,(/($&(&/160'-()))*/.-,-//62.1+'*9+8;:764,&')+*,%,+)+*++/-1/07)'-4*3098;70.$$)$+%&%'-'()&+**,,/8+')'**/4-)*+-8.(,+.*,+*,,,888/38324.9.,85,.*&,.%,)%')+)'%''&(,(-57/.--,.2304)./-1++-140./.029:2321:39260/1-21.04961-)(&)*',00*-+/01:6677:5,1.3.-/)$%((,*.32-.59/*2.-.0./23,%(-))#$$%&$(-0698759((&&*'%))),.270/(0+.26/.0.))(+*/-,/8/,((*+181/-*.12+**))-.150-1-*+,(0+/.;7<4361//5.6+4+48:.+086:/$%.+./0.),++.05102680)2*)*+::+7+1/,2..14757:/,5:765140&)-19)0)()+-(.33110123--.03./,:7,')&$''+40-+)+/,6/+()))((**+%($((',()($%%$&..(%&'$$$%$)-0-,2/-5/31/%.,,//54:++-(&*',*215;9.062+-.2/42339110*+0/-,-/3<;-96963(--+.'*&+-/4-06605/-3972731/200..870+--1,1-.361-,.../4663393&0/2764,(061827885,,-)$%01148874)+-,,/56857/,././)'*&.0*,/.47242.-),.70;*,0.($*)&*($&%&(*%-2*0-/0),/+',6--75.61872(6565252*')/22446-/*&()7679<47400.+&$%.04028-,2+2.+(,&$-587,-,,+',.+.1'(&&'+%'%)*881/(1))()'**+-..,-0646:831-/02/-*'&.,/304-**(+)%(18156;,+)+&'.8.+4243486757/6/60*0+*)'),,+$(+)*)+'%%')+,*0))*2/*,,12221'/,1-23.---,)3*+78779+-%*.,288)7138.*)))$&$$&'+1,47**7$--6471-/$*',/,,(+(*54-%((((&**,0+,,0/31257<8,6.(/.*-..8/.8)%%&%))291.1.-./.'0-+*..*-+*(,+3301414/1(.$(%%''')+-&*-,*.024011075732.-)17,)7669/-054.,&##
@535d75ca-5134-41e6-bbbf-9523e7b30235 ch=332 read=106594 start_time=2019-12-13T16:20:34Z barcode=BC01 runid=2c9cf7bc05858273f10e7d7ec552fc0bd742dc3e
CCGGTTACGGTACGGCCCAGTCGGCAGATCACAAAGTGGTAAGCGCCACTCCCGAAGGTTAAGCTACCTACTTCTTTTTTGCAGCCCCACTCCCATGTGGTGTGACGGGCGGTGTGTACAAGGCCGGGAACGTATTCACCGTGGCATTCTGATCCACGATTACTAGCGATTCCGACTTCATGGAGTCGAGTTGCAGACTCAATCCGGACTGACGCGCTATGAGGTCCGCTTGCTCTCGCGAGGTCGCTTCTCTTTGTATGCGCCAGTATGGCACGTGTGTAGCCCTGGTCGTAGGGGCCATGATGACTTGACGTCATCCCCACCTTCCTCAGTTTATCACTGGCAGTCTCCTTTGAGTTCCCGGCCGGACCGCTGGCAGCAAGGATAAGGGTTGCGCTCGTTGCGGGACTTAACCCAACATTTCACAACACAGGCTGACGACAGCCATGCAGCACCTGTCTCACGGTTCCCGAAGGCACATTCTCATCTCTGAAAACTTGAAGCGGATGTCAAGACCAGGTAAGGTTCTTCGCGTTGCATCGAATTAAACCACATGCTCCACCGCTTGTGCAGGCCCCGTCAATTCATTTGAGTTTTAACCTTGCGGCCCGTACTCCCCAGGCGGTCGACTTAACGCGTTAGCTCCGGAATAACCACGCCTCAGGGCACAACCTCCAGTCGACATCGTTTACGGCGTGGACTACCAAGGTATCTAATCCTGTTTGCTCCCCACGCTTTCGCACCTGAGCGTCAGTCTTCGTGGGGGCCGCCTTCGCCACCGGTATTCCTCAGATCTCTACGCACCCACCGCTACGCGGAATTCTACCCCCCCCCCTCTGCGGACTCAAGCTTGCCAGTATCAGATGCAGTTCCCAGGTTGAGCCCGGGGATTTCGCATCTGACTTAACAAACCGCCTGCGTGCGCTTTACGCCCAGTAATTCCGATTAGCAGCACCCTCCACGTATTACCGCGGCTGCTGGCACGGGTTAGCCGGTGCTTCTTCTGCGGGTAACGTCAATGAGCAAAGGTATTGCTTTACTCCTTCCTCCCCGCTGAAAGTACTTTACAACCCGAAGGCCTTCTTCATACACGCGGCATGGCTGCATCGGAGAAACTGCGCCCATTATTACCAATATTCCCGCTGCTGCACTCCGTAGGAG
+
-('-21)-%*,,6-&,,)'(.0%%&'',,+,..61---0-/2'()31&()05,),//,0-5/%'''+.+&309231;67,'**'*84+(+,/;4++,*-2.1.++,17;75901131//64)201&45+1..557<545:285940581012/31,/4317..0.12316;53--./87275/()*,32.5.,.'*',&)',*00/30831/*('$&.*-.+1*,42-,1.,-22)./1-((*,.-125163086/04.-.*-+()+)'(0.(+--0522000:3/0544)4'*267285844.-***,-/234575379*,3:7<6:31,+/7.-,2*//,.+/05657'',()*/7252+**.)62.00,,04*()%)-),18.8+'041869870-,.,(((31,')(0)/1--3134;.,,-2*3-4%)./.221222014503&.(**(8/6689:3/019933''),0./.00/8;657686544..730*(%&%%(&0633488/1254;,5.,20/14<99<;78527-0036).,0/1846:131212267368-/13.0*4%5-550%$*-&/*1-/2992/43;<7183/2/-.,,3.+*5133-:<1,5:909876632647345**1,.041/('&%$%)'*+066;47)-97-.2173:,/'*%((''65810087(*,426668245&1(+&,+-./477;/882493,),,00-+&(%'/3,.+,-24.//454741310161+/+178,35019/;778;+6,(156/9.5.3&.-0111/(-%*%)*%#,)-,3,-(0).//1./4163:871;;3./2'&*-10133+((,-5./5.2229810243279:;44+,1271%%/50,'236,1983).245011.5-7-6&'127()++-/0402+(*,.+.+10-+/152/-,+'+.,+'++,0,/0)-7/)*(..0:029560:1110,/-)%+&+,,0,-.2*80114336<66/&-1.-00-,.800/-()+88/)+*&.'%&(-)',,77+5773-:7/+995+0*)+0.13/)+-20/.('&+*/*+537;211.-(//34;8899;8931144,.)''(''+,.12;2-18-1425:2821+*+-('()*(&')(,,./+-*1+*%
@82b83e49-7fbf-4473-b1dc-f327fefe9da0 ch=338 read=87491 start_time=2019-12-13T16:20:35Z barcode=BC01 runid=2c9cf7bc05858273f10e7d7ec552fc0bd742dc3e
CCGGTTACTGATACGACTTCACCCCAGTCGCTGGCCCTACCTTCGACGCTGCACTCATTTGCGGTTATCACGGTTCGAATTGTAGCTCTCGTAGTTGGGCGGGCGTTGTGGCCTGGAACCGGGAACGTATTCACCGCGACATTCTGATTCGCGGTCGCTCCAGCTTCATGTAGGCGAGTTTCAGCCTACAGTCGAACTGAGACTGGTTTTAAAGTTTGGCTCCACCTCACGGTATTGCATCTCTGGCACTGACCATTTGGCCAGCACGTGTGTAGCCCTACGCATAGGGGGCATGATGATTTGACGTCATCCCACCTCCTCCTGGTTAGCAGGCAGTCTCGCTAGAGTCCTCAACAATAGTAACTAACGACAGGGGTTGCGCTCGTTGCGGGACTTAACTTAACATCTCGGCTTGGCTGGCGACAACCATGCACCACCTGTCACCGCGCTTGTCCCCGAAGGATTTCCTCGACCAAGTAATGCAAGGGATGTCAGGTGTGAGTACTTAGGTTCTAACGTTGCTTCGAGGTCGACACATGCTCCGCTACTTGTACGGGTCCCCGTCAATTCCTTTGAGTTTTAATCTTGCGACCGTACTCCCCAGGCGGAATGCCAATGCGTTGGCGGCGGCACGGTGTTGAAACCCCACCTGGTATTCATCGTTTACGGCGTGGACTACCAGATTATCCCCATAATCCTGTTTGCTCCCCACGCTTACCAGTCTCAGCGTCTAGTTACAGTCCAGGTCGCCTTCGCCGCTGGTGTTCTTCCTGAATCTCTGCGCATTTCACCCCGCTACACTAGAGATTCCACTCTCCTCCTGCACTCTAGATAACCAGTTTGGAATGCAGCGCCCAAGTTGAGCCCGGGTATTTCACATCCCATAGCAATCATCCGCCTACGCTCCCTTTACGTAATGCGTCAGGATAACGCTCGCCGCACCGTATACCGCGGCTGCTTTGGCGTAGTTATGGCTTCCTCAGCAGGTACCGTCATTTATCTTCCCCAGAACCTGAGCTTTACGATCGAAACCTTCATCGCACTCACGTTGCTGCATCCAGGGTTTCCCCATTTGCGCAATATTCCTGCTGCCTCCGTAGG
+
-0*,2'%(&%(,'./06573*353*'),././,&*40*+/45-,'%'$%&(+(++,+6/+).&3/.+.0/70)),**%$&&$$'%--.())+'(0,,(.*-30,,&'$,)/,/)'(&'..&8080034139.'(('*0-706721.+01/.00$.((--23../050',013-610-4/:5/'..+)'%(%02,+.,$*-2778880<;1-8,,26//5062.,.5.,+-*-+(+,*+,**)))(()&%')(-5/33)''&$%#&'(',-04/-/15.*)*$*+,0.21-)11-,,,,339/,.97789.792*-1/15532+3,4,0*2/267.-44062..))(,-23560*0,42&,++-,-/80546'024,05/,),--40:/0/951+.*-**'&2+)*,-**%&$%%'')*.&6664:56421./+051381561(*(&'&)*3.01481'))')%20-,-,+*+*(*&&%'..,02./67-00/3''((*0&%(()%%$&/50)''%+)+,100253-*(&)$&(+%(*+.3449../..9434.3/*0*5991,-4-6030)++)'(-265'+.,,.,))++21&'&01/9:0+012,609*&)%'/,/0/7+/((+.)),)%*+0-,.8+.0%/0,)$.*/,+*,3:7355-59/+639899;<86520*(($((,+10-*$'+3/06,+/2,++-2.1-'+,,/-'',-02436+,,++0*(*.1*114/0&'(')1/7-.,,-2*%)'.4987810531,,*+'')))')+,-06//,,63/%&,&',-4.+*'+.0--'(*/-0').4123(213332577987011:53/20001./.+-,)+-(.-*)(*((',+(++5,*'+).3.)%)'$',0-1:29/+.703665256+/70%)($%('**&+2%,28604.**/1,34#)$&&%'((&/*)(1'''%%$$#.())'%(*-','&&'++*((#&'$.*++94544.62)*427-400(-'(,,,'%%(+-77+,,..,,,4.,35:79:6',*.0.,--031.+)%$)2&'5432;1.33/'(1,,0---2.33544,/88524/1,..6/0
@453e44ed-7769-4dd6-8cae-6dfedd423a04 ch=73 read=127855 start_time=2019-12-13T16:20:34Z barcode=BC01 runid=2c9cf7bc05858273f10e7d7ec552fc0bd742dc3e
CTCCTACGGGGAGCGGCGTGAATTTTCAAACTTTGTCGGGAAACTGTTGAGCAACGCCGCGTGAAGGAAGAGGTTTTCCAGTTGTAAACTTCTGTTAAAGGAAGAACGGCGGCTACAGGAAATGGTAGCTAGTGACGGTACTTTATTAGGAAGCCGGCTAACTACGTGCCAGCAGCCGCGGTAATACGTAGGTGGCAAGCGTTATCGGAATTATTGGGCGTAAGGGAGCAGGGCGGCGGCAGGGGTCTATGGTGAAAGCCTGAAGCAACCATAGAAACCAGGCAGCTGGGAGTGCAGGGAAGATCGTGGAATTCCATGTGTGAGGTGAAATGCGTAGATATAACCGGAGGAACACCAGTGGCGAGAGCGACGATCTGGCCTGCAACTGACGGTCCCGAAAGCGTGGGGAGCAAATAGGATTGGGCAGTCCACGCCGTAAGCATTGAATGCACTAGGTGTGGAGTTTCAGCACTCGTGCCGCCGCTAACGCATTAAGTATTCCGCCTGGGGAGTACGGTCGCAAGATTAAAACTCAAGGAGATTGACGAGGTTGCACAGTAGCGGAGCATGTGGTTTAATTCGAAACAACGCGAAGAAGAACCTTACCTACGCAGCATCCCGCGCGTACTTAATCGAAGTCCTCGGGGACAAGGTGACAGGTGGTGCATAGTTGTCGTCAGCTCGTGTAGTGAGATGGTGGTTAAGTCCCGCAGCGAAGCAACCCTTGTCGTTAGTTACTACCATTAAGTTGGGGACTCTAGCAGAGACTGCCTGGGTTAACCAGGAGGAAGGTGGGGATGACGATCAAATCATCATACCCCTTATGTGTAGGGCTACACAATGGCTGGTACAGAGAGATGCAAATACCGTGAGATTGGAGCCAAACTTTGCAAAACCAGTCTCAGTTCGGTTGTAGGCTGAAACTCGCCTACATGAAGCTGGAGTTACTAGTAATCGCGAATCAGAATGTCGCGGTGAATACGTTCCCCGGGTCTTGTACACCGCCCGTCACACCATGAGAGTTGGCAATACCCGAGGATGCGTGAGCCGCCGCAAGGAGCAGCGGCCGAAGGTAGAGGTCAACGAGGCGGGGCGGTGTAACAAGGTAACCGG
+
-.4/,/1+)1.&)(+)($$&''0-,-)&&%&*/-')(*.+&)*,-',''*(-/8757:5648611,+*)'&+'/,,'&*$,(+')+*)*//00..++*+'(),)-64/1+(.-+,-),+)-,+88--((&'&/*+)(&'&&&/''-60)+),())'%&$,+2222256920+(&(-,.,2,+09/(/.2+**.-500747819,))(+*)/)%/(47857,3'&+(&++%+,.*.3')''')107230'.-//-,02,.4.0'/$))&,/-/+),3,/80-33./.-*((&(-.4111)-**'*2498,0,1,6:./-,*%$%'&*+1960.33456964..&*&+)&).++)'($($5)4+,+&$*237652887330/-((+&(*(&'&)-6*)&+,+',.74-6,)+-08-,(8-*8)&.*(%+.112446:8967-1&)()5:0%,'(((+5-./14%+-630)')&((,-/16657871//3./2.9-5,'*+-:77244/,,.('&))32965(*01)+/-./,/**2&*%,%%'-)01+-(-))*$&%'&('$))*+&%&)*10145;9/5596(&)('(,+,1-/5%'&',+172724:,+*&'$*,2145*%%%'&,)**&0/36-0,'+,''%'-12368:-8.004,/+,6997888(/6823:67.*),+4')%&$&$(()00.(((,+4*.-,03($$)(*(**$'(')/0)1.//.9*.$2/01268:-4,4*1-6+/2-(*--/+))%&')./87791196/9550-.12,02+/*.+)/1//34,,(%&'*.)*,898,/',,)(+)(,(/*+'),*(&')$')..06788:7761,)('**6123:2..17*)(((%.((+%(017;4-0-)$',48417468849()-59(3'2'(),1/10,/**-1244-*/148/7///50*',4,++*+-0978(*$&(*,1))(),-,%-*/-&),++0-.-344)+544103.+*--.8/80$%'('-+-4,,)*'(,/50504:6-85(*$**'*$&(*-+*'&(+0,014*+&&&%**,61,+/*).**+(,,122((%$(()(**'#&&(''''&-7(5-6-8.-+
@8deae558-1f84-4ca3-9583-0b979303aaf7 ch=169 read=177870 start_time=2019-12-13T16:20:33Z barcode=BC01 runid=2c9cf7bc05858273f10e7d7ec552fc0bd742dc3e
CCCGGTTACCTTATTTACGACTTCACTGATCACTTGAATCCACCAAAGTGGTAGCGCCCTCCCGAAGGTTAAGCTACCTGCTTCTTTGCAACCCTCCCCATGGTGTGATGGGCGGGTGTGTACAAGGCCGGGAACGTATTCACCGTGGCATTTCTGATCCACGATTACTAGCGGTTTCCGACTTCATGGAGTTGCAGACCTCGATCGGACTACGACGCACTTTATGAGGTCGCTTGCTCGAGTCGCTTCTCTTTGTATGCGCCATTTGTAGCACGTGTAGCCCTGGTCGTAGAGGCCTTGATGACTTGACGTCATCCCCACCCTTCCTCCAGTTTATCACTGGCAGTCTCCTTTAAGTTCCCAGCCCGGACCGCTGGCAGCAAAGGATAAGGGTTGCGCTCGTTGCGGGACTTAACCCAGCATTTCATAGCTTACGGGCTGACGGCAGCCATACGGCACCTGTCTCACGGTTCCCGAAGGCACATTCTCATCTCCTGAAACTTCCGTGGATGTCAAGACCAGGTAAGGTTCTTCGCGTTATCAGATTAAACCACATGCTCCACCGCTTGTGCGCATTTCGTCAATTCTGTTTGGTTTTAACGCGGCCATTACTCCCCAGGCAGTCGACTTAACTTGCCGTTAGCTCGAGCCACGCCTCAAAGGGCTGCAACCTCAAGTCGACATCGTTTACGGCGTGGACTGCAGAATTATCTAATCCTGTTTGTTCCCCGCTTTCGCACCCTGAGCGTCCAGTCTTCGTCCAGAGGGCCGCCTTCGCTACCAGTATTCCTCCAGATCTCTACGCATTTCCACCCGCTACACGATTCACGATCCTCTCCTGCACTCTGGCTGCCTGGTTTACCATAGCTTACTGAAGTTAAACCAGGCTTTCACCACCAGACCCTTGCTGCCGCCTGCTCCCTCTTTACATATCCGGATAACGCTTGCCACCTACGTATTGCCGCGGCTGCTTTGGCACGTAGTTAGCCGTAACTCTAATAAAATTACCGTCACTCGGCTACCGACTCCTGCTAATAGCCGCCGTTCTTCGCTATAACAGAGTTTACAGTCCGAAACCTTCTTCCCTTCCGCGCGGCGTTGCTCGGTCAGGGTTTCCCCATTGCCGAGAGATTCCCTGCTGCTGCCTCCCGTAGGAG
+
2-(*.-8./51912<.+,2.34;7//**,10+*,(/5;42+&,(.,,')*+*+-../:44-1+*-3093:68%-+*.+'$()4)0*'&-)%-2)':96*124.0-&'&%/341.(%)'*)-/116*,*.'45374-303<6.25,019313;/032367-,-+&10021*/-(+'2321,(+/.8*,-)&&'++.%.(,(*1())+'5/971//)+(*&),..&'(&(+*0+-.4---.)(*-/&(6-664.8-(&&*),*.2718.+*)+*(,,+*+*-280+5905()(&$2*3*''()00+)*)*-86641-489-%,&()-+(+-)+,2;5011+()-+0&&20/11*16*&)1053,$*,,'.;69:66617,-%'46,-7-65),/*)7,-599:-:,+,1781))'*%.+))$*'074/,./'&&$'+++7887142(/,,1.,.%-*-,')2/046*,(**65:1:1*(&')*%('-7.+--.168&&',5054579/29<74)/0+1,+14*//.,)..2988;7121++.00&'-0+9996;4520/7777),+&),,./.,**%(('(&%%+./9*%').+*'.54),()('*-20*2*(*+:97,&/-+',-.1/.,/-/'##'('(+*'(,-1&%)*-&+,3337/:)34-,'$&)--514(.+.////),,*03-(+,1.1568833+0,*&$/%(*3.0649971980%01+47)&%%'))'(',0**-,251/4'(*54384536)+*&.0.7/-1/1/3,)&&''%,/2-9.2-2.,,/0/541.314*2893))44*)01**$&'(,1/--+,,-3./.17240'*)+-'..//22//,%'%$&%'''&$((&)**(+(,+5/&*&'/:63:;1/45//&()-5:/21///027278*+-,29,,-04-)-%(&&)0*-671./+,*++/422811477/6/%./++*.(+*'&&$*&)$*)0/273-,+3,-+))-*,/3/1280/2.25132/.1.*--.-00'%%,)/,*&'%%%(*/./6:7;;20/*$'+(*1(-),+(+28*,)%--+(++/+93:4:099*3;/&&)(-).+(/1,-...402-16.19429;6*.7-1/-'&&'&/+.0+((.2000..-*./+/0681,-
@a4cb7485-ab61-4e16-a44f-9a58cade66dc ch=85 read=141613 start_time=2019-12-13T16:20:49Z barcode=BC01 runid=2c9cf7bc05858273f10e7d7ec552fc0bd742dc3e
CCAGTTACCTTGGTACGACTTCACCCCAGTCATGAATCACAAAGTGGTAAGCGCCCTCGAAAGGTTAAGCTACCTACTTCTTTTTTGCAGCCCACTCCCGCTGGTGTGACGGGCGGTGTGTACAAGGCCCGGGAACGTATTCACCGTGGCATTCTGATCCACGATTACTAGCGATTCCGACTTCATGGAGTCGAGTTGCAGACTCAATCCGGACTACGACGCACTTTATGAGGTCGCTTGCTCTCGCGGTCGCTTCTCTTTGTAGCCGCCGACGCTGTAGCCCTGGTCGTAAGGGCCATGATGACTTGACGTCATCCCACCTTCCTCAGTTTATCACTGGCAGTCTCCTTTAGGTTCCCGGCCGGACCGCTGGCAGCAAAGGATAACAAGGGTTGCGCTCGTTGCGGGACTTAACAGCTATTTCACAACACGAATGACGACAGCCATGCAGCACCTGTCTCACGGTTTGCGGG
+
12(,./)-,),.%,*./0522.+.490+-270214;1///3961139793-002;5.3(*.)*-)1'&&(*+,.&$',*883;8:+-/,+-7/(+,22)&&$('*()*-3086558--.2//./))*(-+09/5/0:997<556;597:50266,,082&&')30;11-(-,*-7077237:;9865,)**.-,43;37557979(;.6/6468321212-/)+-793353/1/4*-.;.../.1%'%(&'(*1-7862:3-$&(+)-1/*(('+,-501/93-.797),.**,20:88..-()'&$()2027809-/+46827202-..99+,-9:2910/56537)/7)$(-+1763.8/40829921/4*('$'57-539511(+(**))0/2423223;36'862--).)*'$%%&(0+*+.020,/-/(()-15'0/)./45684231/8./079201.,*)%$%&$%
@0257ad5c-df0d-48bb-a41a-3c31d283cbeb ch=213 read=232833 start_time=2019-12-13T16:20:46Z barcode=BC01 runid=2c9cf7bc05858273f10e7d7ec552fc0bd742dc3e
CTCTACGGGAGGCAGCAGTAGAATTTTTTTCGGCAATGGGGAAACCCTGACCGAGCAACGCCGCGTGAGAAGGAAGGTTTTCGGGTTGTAAACTTCTGTTATAAAGGAAGAACGGCGACTGGAAATGGTAGCCAGTGACGGTACTTTATTAAAGTACGGCTAACTACGTGCCAACAGCCGCGGTAATACGTAGGTGGCAGCGTTATCAGGTATTGGGCGTAAAGAGAGGGCAGGCGGCAGCAAGGGTCTGTGGTGAAAGCCTGAAGCTTAACATTAAACCATAGAAACCAGGCAGCTAGGTGCAGGAGAGGATCGTGGAATTCCATGTGTAGCGGTGAAATGCGTAGACATATGGAGGAACACCAGTGGCGAGCGACGATCTGGCCTGCAACTGACGCTCAGTCCAGCGTGGGGAGCAAATAGTTGAATACCCTAGTAGTCCACGCCGTAAACGATGAGTACTAAGTGTTGGATGTCAAGTTCAGTGCTGCAGATTTAACGCAATAAGTACTCCGCTACAGGTAGTACGTTCGCAAGAATGAAACTCGAAAGGAATTGACGAGGTACACAAGCGGTGGAGCATGGTTTAATTCGAAGCAGCGCGAAGAACCTTACCAGGTCTTGACATACTCATAAAGGCTCCAGAGATGGAGAGATAGCTATATGAGATACAGGTGGTGCATGGTTGTCGTCAGCTCGTGTCGTGAGATGTTGGGTTAGATCCCGCAACGAGCGCAACCCTTATCGTTAGTTACCATCATTAAGTTGGGACTCTGGCAGGACTGCCAGTGACAAGCTGGAGGAAGGCGAGGACGTCAAATCATCATGCCCCTTATGACCTGGAGCTACGATGCTACATGGATGGTGCAGAGGGAAGCGAAACGCGAGGTGAAACAAAACCCATAAAACCATTCTCAGTTCGGTTAGCAGTCTGCAACTCGACTACATGAAGTTGTCGCTAATGTCGCGAATCAGCATGTCGCGGTGAATACCGTTCTCGGGCCTTGTACACACCGCCCGTCACACCACGAGTTGATAGCACCCGAAGCGGTGGCCTAACCGCAAGGAAGAACTGTCTAAGGTGGGATTGATGATTGGGGTGAAAGTCGTAGGTAACCGG
+
++.%&)(24*-.))&**121%+,,5699/.10;64;666/(&**2710/056/0./08757:3*(&''&(2/405.3282/3(.&**%*&-,'))+,//;+*+3+**')(,--%,+)'()*)-53-/:-,,5+&./23/-'(%((-.),(.+)$#%'$&(*-.00045878:3'3../0*+3/.91204332352461*021140.3$)'.()138:;9739)'(''---218;:6:50//,+).20543327-,//,*-5.004,,,.0*)$($')%.9682*21)/:/299203402*+.9,7,))((&$&$%()',(4):8++'(%&&*-094327712551+'%$&*)+.400./+*),,&*1,5.)(422'50000,4-5/5887..'*,2&/*/)/.7'&(.//99;2,./083+''*/&(3./18*)&()-.695/001::;;;:82111+./0255702)090846458/1+,5:34801/..$'%))&,(,(5*/+.*(.*,.40+)'&&%'+,,563657:4&',(*'-+,,23-*+'+('()..20/)+*')&$$(%)(-,05326:./-)01167+.5897).)%(+'+)-+.7.0614/5/03+-+,+,0)*++,0236336:+*+,-0+$%&(,+13++*),1/0,,-//60335435*1)-*0/*+,:7346+.46881233314044,-2401876:)+..-.)+-//.+/024,+14163647,'-,2362:222923:1372.8/1.0:06*..133&0*$'*'-.14817778:67.11320.(())41-%-)'*)).-:,++0011++393.-500/24710,&(''')'&)+0-,)*)372321/.+,**,0*,-+,()/''&'&')'.().''+:;95:1(&-7:12816;575/30*,*,-6**'*/5460717001.,+%)+125/4+.(&'+())%#&%))*(+0878526678799939645:776601:241++/07192201,.,0861;600202124/0.1+/+)*,+&)%,,(%'*(+-72606()698500..,0+3)%&&((.0+--.1.180,.,*++-4893::++*0.-+226942412:8631
@2c5c55e8-c1a5-4b73-b4e3-7f6031f04aa5 ch=280 read=114778 start_time=2019-12-13T16:20:45Z barcode=BC01 runid=2c9cf7bc05858273f10e7d7ec552fc0bd742dc3e
CTCCTACGGGAGGCAGCAGTAGGGAATTTTCGGCAATGGGGAAACCCTGACGGCAACGCCGCGTGAAGAAGTTCCAGTTGTAAACTTCTGTTTATAAAGAAGAACGGCAGCTGCAGGAAATGGTAGCCGAGTGACGTACTTTATTAGAAGCCACGGCTAACTACGTGCCAGCAGCCGCGGTAATACGTAGGTGGCAAGCGTTATCCGGAATTATTGGGCGTAAAGAGGCGGCAGCAAGGGTCTGTGGTGAAAGCCTGGAAAGCAACTTCAGTAAGCCATAGAAACCAGGCAGCTAGAGTGCAGGGAGAGGATCGTGGAATTCCATGTGTAGCGGTGAAATGCGTAGATATATGGAGGAACACACCGGTGGCGAAAGGCGTCTGGCCTGCAACTGACGCTCAGTCGAAAGCGTGAGGGCAAATAGGATTAAGATACCTAGTAGTCCACGCCGTAAACGATGAGTACTAAGTGTTGGATGTCAAAGTTCAGTGCTGCAGTTAACGCAATAAGTACTCCGCCTGAGTAGTACGTTACCAAGAATGAAACTCAAAGGAATTGACGGGGCCCGCACAAGCAGTGGAGCATGTGGTTTAATTCGGAAACGCGAAGAACTTACCAATTGACATACTCGCAAAAGTCTCCAGAGATGGAGAGATAGCTATATGAGGGCTGGGTGGTGCATGGTTGTCGTCAGCTCGTGTCGTGAGATGTTGGGTTAAGTCCGCAACGAGAGCGCAACCCTTATCGTTAGTTACCATCATTAAGTTGGGGACTCTGGCAGGAACTGCCAGTGACAAGCTGGAGGAAGGCGGGGATGACGTCAAATCATCATACTTATGACCTGGGCTACGTCGCAATGGATGGTACGAAGCGAAGCCGCGAGGTGAAGCAAAACCCATAAAACCATTCTCCGGCGAACCAGTTATAGTCTGCAACTCGACGCCATGATTGGAATCGCTGATAATCGCGAATCAGCATGTCGCGGTGAATACGTTCTCAGGCCTTGTACGCACCGCCCGTCACACCACGAGAGTTGATAACACCCGAAGCCGGTGGCCTAACCGCAAGGAAGGAAGCTGTCTAAAGGTGGAGGATTGATGATTGGGAATTGAAGTCATAACAAAGGTAACCGG
+
)-33(),)5+*+.-044012-,1))**3:0-2:,9,,1,*&(+,25*+,*-'+),).+-3/1/2-*,'*+*1.1)&)+3+/2:8218-.'.6++11,)'/-*/4607.',,'%$#)(,.)'*'*))/+')%'%&'%)(()('',/.(-+'.1-/.3.01756//&*(.2-(,,/1/,*+))/-.-84665544:668/0119606'0+1.1.+2,1784459;)(%*($(+))+)*(,18///32/,..+/1./224-*('%'.++8+73.232&(,+,/149231/-74////.,.0016)39*)(**&&+/--0*6+6)6.*+)++(((%(()')),'-.:851452/',/.+.)'2-,-),5(8448.+)((++0+'*,1607/1+2,*+//,')(,'&15$'((&'''%$*.,./<;0-+2)10-*(.--.6.0367580*/107:849::1.,0,+--./-24-2-9/8/;;89810.-.9;./0./32201452//)(1,,22&/()-0.),/,+*)**/2,1(,(%&'+*-/73//60,134:*+)&%*&'(*(-1-*/-*,,00255'235:///.432359<;398;6-),1''%%%-,*/1-().-+)%)+//1544788+/17.($''*/((*-./999-+&',./186540-&&*/)/2(++,,2-,-28671;00110-)+,,:7879:79763693-0)*.,4,+*..2/25761*'')).+.'764/4-.,*5+*,36129799122+)+6-%23,+-23.+2/,)'&&+,0793332657:3678-+0*,2.53+994100/0044776/,+./''%%%%)*0,25.-1,-))+)*'%&(,.6610-,*(%%%('-(+,(+6//,&**,,,1)./:<66;0%'(2631:98;5-3''%%($%'0$*))$%')3445++&)*-...)'('&(&-.0+0++1)*'%%%+96705,+615.*/*)%/./2.90++9,)1)*1/.5$0--0/4)+)-)-02:56:7232)-*/0+.-*,))+1-.,210%)'(%,+*,'2*/315.*-/00/20*-+--),(((+..1405<*40852&''&1.0011-4/592+'-&'0,++.*/0858:.-8049:;98
@1fe06d0d-dd60-47c3-abf7-475004e1718c ch=134 read=119555 start_time=2019-12-13T16:20:42Z barcode=BC01 runid=2c9cf7bc05858273f10e7d7ec552fc0bd742dc3e
CTCCTACGGGAGGCAGCAGTAAAGGGAATTTTCGGCAATGGAAACCAAGCCGAGCAACGCCGCGTGAAGGAAGAAGGTTTTCGGATTGTAAACTTCTGTTATAAAGGAAGAACAGCGGCTACAGAAATGGTAGCCAGTGACGGTACTTTATTAAGCCACGGCTAACTACGTGCCGAAAGCAGCCGCGGTAATACGTAGGTGGCAAGCGTTATCCGGAATTATTGGGCGTAAAAGAGGGGCAGGCGGCAGCAGGGTCTGTGGTGAAAACTGAAGCAACCAGTAAGCCATAGAAACCAGGCAGCTAGAGGAGAGGATCGTGGAATTCCCATGTGTAGCGGTGAAATGTAGATATATGGAGGAACACACCGGTGGCGAGGCGACGATCGGCCTGCAACGCTCCAGTCCAGCGTGGGGAGCAAATAGGATTAGATACCTATTGGTCCACGCCGTAAACGATGAGTACTAAGTGTTGGATGTCAAAGTTCAGTGCTGCAGTTAACGCAATAAGTACTCCGCCTGAGTAATTTACGTTCGCAAAGAATGAAACTCAAAGGAATTGACGGGGGCCAAGCGGTGGAGCATGGTTTTAATTCCGAAGCAACTGAAGAACCTTGGTCTTGACATACTCATAAAAGGTTCCAGAGATGGAGAGATAGCTATATGAGATACAGGTGGTGCATAGTTGTCGTCAGCTCGTGTCATTGAGATGTTGGGATTAAAGTCCCACAACGGGAAGCGCAACCCCTTATCGTTAGTTACCATCATTAAGTTGGGGACTCGCGAACTGCCAGTGACAAGCTGGAGGAAGGCGGGGATGACGTCAAATCATCATGCCCCTTATGACCCTGGGCTACACACGTGCTACAATGGATGGTGCAGAGGGAAGCGAAGCCGCGAGGTGAAGCAAAGAGCCCATAAAACCATTCTCAGTTCGGATGTAGTCTGCAACTCGACTACATGAAGTTGGAATCGCTAGTAATCGCGAATCAGCATGTCGCGGTGAATACGTTCGCGGGCCTTGTACACGCCCGTCACACCACGAGAGTTGATAACGCAGAAGCCGGTGGCTAACCGCAAGGAAGGGCGCTGTCTAAGGTGGGATTGATGATTGGGAGTGAAGTCGTAACAAGGTAACGG
+
1643-/2/9)*,,..21&*('*&(*(&+)18935<::<:,)+*(/5'+'-4221635425;9:895451+,1'+-110:77.192140/2862241112;322:)2.5314.-(-,/10012+*,,*-.933283555546+2(%()02-.8/+(+*&*3++,:1998923162*,-/(,-.7-4+-)*/6-+,2323733:9643567;7/7().%$*&(.30::9979<2+&(117.225<+2-+(/.0(54-./21284.77.$-(((&%%(+'+',-28(.3102/06108/5.++.-+$(#)''*&07/46694(/*0327*(,*0.,+-+.'*'*+$#%&(556461469213,,*)+-/74:14)'&('*0163&%10,538477060-085/0361((+1-/168/(**:<:3/06.70-+325.3-(**'#'%&&,,18032772,)-)**.-/14426080:0;;8995;9.1;867910,++0134/2.+*+-)/4&-&'%())790,&'**'0)%'016:73465**.7997;821139-*+%$&&)*52797/))(+./3;87,+)*#,'*2;:*).+1-''-,&*,%*$(/7-030+()&&'%)*)/774222358786/).304(*(,,./.-+)))-,00//03,./0/4755-0,,0441588-73;++,69-,,,,415112&**-0,1-)-()//'*0*5+*--.'%,2,-))'&')(&,/1453**0/320,7++.82699;;62925-2315911485)('%'*0+27155433/-*,(++,-*),,-.399,,365976839722254&'$+*.*-11.--:1.*''**122--&(,.4622309228--,4.994-++0.(0*,'**(/..01&*&)*0;/-,.+&*',0.,*.5820/37;977$)0026:14-.1896312.4+,.2--*(',,,0.+1.1/5846---$''*0.//82/9//),-.06786907889;932(('&$&/5676.8..))'*&/1+-/-+--.2),+++),./++)*,+).'%+()3576.8-4)+//&&),/*')**.-,-1-+12.)*')(.65,2+((-.*5+50/&(),-/,.53568668(4*19877
@ce71587f-5c5a-43a7-a173-5efe821b8a87 ch=29 read=80505 start_time=2019-12-13T16:21:10Z barcode=BC01 runid=2c9cf7bc05858273f10e7d7ec552fc0bd742dc3e
CTCTACGGGAGGCAGCAGTAGGGGTACAATGGGGAAACCCGACCGAGCAACGCCGCGTGAAGGAAGAGTTTTCGGATTATGTAAACTGTTATAAAGGAAGAGGCGGCTACAGGAAATGGTAGCCCGGTGACGTACTTTGATGAAATTACGGCTAACTACGTGCCAGCAGCGCAGTAATACTACGTAGGTGTAAGCGTTATCCGGAATTGGGCGTAAAGAGGGAGCGAAGGCAGCATGGGGTCTGTGGTGAAAGCCTGAAGTAACTTCATTAAGCCGAAACAGGCAGCTAGAGTGCGGGAAGGATCGTGGAATTCCGTAGCGGTGAAGTAGATATGGTGGAGGAACACCAGTGGCGAAGGCGACGATCTGGCCGCGGCTGACGCTCAGTCGAAAGCGTGGGGAACAAATGGGATTAGATACCTAGTAGTCCCACGCCGTAAACGATGAGTACTAAGTGTTGGATGTCAAAGTTCCGGTCTGCAGTTAACGCAATAAGTACTCTCGCCTGAGTAGTACGTTCGCAGAATGAAACTCAAAGGAATTGACAGGGCCCGCACAGCGGTGGAGCGTAATGGTTTAATTCGAAGCAGCGAAGAACCTTGCAGGTCTTGACATACTCATAAAGGCTCCAGAGATGGAGAGATGGCTATATGAGATACAGGTGGTGCATGGTTGTCGTCAGCTCGTGTCGTGAGATGTTGGGTTAAGTCCCGCAACAGGCGCAACCCATGTTAGTTACCATCATTAAGTTGGGGACTCTGCTTGAGACTGCCAGTGACAGAGCTGGAGGAAGGCAGGGATGACGTCAAATCATCATGCCCCGCTATGACCTGGAGCTGCACACGTGCTACAATGGATGGTGCAGAGGGGGCGAAGCCGCGAGGTGAAGCAAAACTTCCATAAAACCATTCTCGGTTCGGATTGCCAGTCTGCAACTCACGACTACATGAAGTTGGAATCGCTAGTAATCGCGAATCAGCATGTCGCGAGTGAGCCATTCCTCGGGCCTTGTACACACCGCCCGTCACACCACGAGTTGATAACTTGCAGAAGCCGGTGGCTAACCGCAAGGAAGGAGCTGTCTAAGGTGGGATTGATGATTGGGGTGAAGTCGTAACAGGTAACCCGG
+
&*.,-0/93+-10/11-./,+/,$$$$%-,,/-()+(.4)%&(90-((/4479935795)3()'((%)*767.,1'(4*0/21/')*),42049-0.1-&'*+++0-,*-'/,-22..''&(*-*'.,-.-*/+,+-+''+$*)($&')+,**+655342455;3,1&1/.+&*)2,,+.&%(*,.,)(*'*.-46484332433-7,**998859)(%./+&*)&(((2-)/-'%',,&++/..'+0--43123,,%&&&-,+/(*(()/*'*'')42/(+65+,++*,'.+22280(&*),:9796.3,3,3(&($(),53*'(%$'(--().'(*6,-2(3,3/9*.-18.,/,)0+103./00+0'(%%'(1,+)***,/2.13/,--*+,/77./+'')367/0;-+3+('0/$/3***1,/,5))'..17023*'(+,.**'*')(+03140714.1'&%&(&(036)(%.&))-)02605..,*/+03(,,,*+(.*152-'),&&%&'+1;60/00.632+;6./:43,.+*,1,-.6'57./5**+*)'*/.232-,,-%0$%),.9:;1;8;8/+5*,+'/-.62192-3,%.&/&('1//3895(552/048..3007(*+%(*880.-)&0,.../663688599120.62487++++.56;566720((*.258968699:7:87/:-*,-534+-/7,+.3/7%,0-+-/*41*#&&+.,.19/087;:,:,8,.5/5;</76652*-01-01656430'./.150*)-*045--.)*'))%161068894022/++11....-712'$%'(+.(28257&(*/%)&(',,/662.30:22;::7(*+,,,()+-+*)&&&',502,%*(../6&.-83-'&'(+'),68+4177:6,-%))37+5$/()&%'*75112-*./-+)(''%)*,**-))3-+)('),334'1-3000::74;63.-//256945(((***,--%*0('(2(78:/5/-.343404;67;53564835001.-,,.,,,1.)%&%.%&*,*,,4,&*''&*+/60,1,-*2.+*(,./1333140327;9,-0('+)'+-,280./695666465-&(*)++,&&'/
@c192c289-224e-4eef-a5c9-34d1dfc3cf77 ch=17 read=54680 start_time=2019-12-13T16:21:10Z barcode=BC01 runid=2c9cf7bc05858273f10e7d7ec552fc0bd742dc3e
CCGGTTACCTTGTTACGACTTCACCCCAATCATCAATCCCACCTTAGACAGCTCCTTCCTTGCGGTTGGGCCACCGGCTTCGGGTGTTATCAACTCTCGTGGTGTGACGGGCGGTGTGTTACCAAGGCCGAGAACGTATTCACCGCGCCATGCTGATTCGCGATTACTGGCGATTCCAACTTCATGTAGTCGAGTTGCAGACTACAATCCGAACTGAGAATGGTTTTATGGGTTTTGCTTCACCTCGCGGCTTCGCTTCCTCTGCACCATCCATTTGTGGCACGTGTGTGTAGCCCAGGTCATAAAGAGGGCATGATGATTGACGTCATCCCCGCCTCAACTTGGCACTGGCGGTCGCTAGAGTCCCCAACTTAATGATGGTAACTAACGATAGGGTTGCGCTCGTTGCGGGACTTAATAACATCTCACGACACGAGCTGACGACAACCATGCCACCACCTGTATCTCCATATAGCTATCTCTCCATCTCTGGAGCCTTTATGAGTATGTCAAAGACCTGGTAAGGTTCTTCGCGTTGCTTCGAATTAAACCACATGCTCCACCGCTTGTGCGGGCCCCCCGTCAATTCTTTGAGGTTTCATTCTTGCGAACGTACTACTCAGGCGAATTACTTATTGCGTTAACTGCAGCACTGAACTTTGACATCAACGCAGTACTCATCGTTTACGGCGTGGACTGCTAAATTATCTAATCTATTGCTCCCCACGCTTTCGGGACTGAGCGTCAGTTGCAGGCCAGATCGCCTTCGCCACTGGTGTTCCTCCATATATCTACGCATTTCACCTTTACACATGGAATTCCACGATCCTCTCCTGCACTCTAGCTGCCTGGTTTCTATGGCTTACTGAAGTTAAGCTTCAGGCTTTCTACAGACCCTTGCTGCCGCCTGCTCCCTCTTTACGCTAATAATTCCGGATAACGCTTGCCACCTACGTATTATTGCCGCGGCTGCTGGCACGTGGTTAGCCGTGGCTTTCTAATAAAGTGTGCGATCACTCGGCTACCATTTCCTGTAGCCGCCGTTCAACTCCTTTATAACCCAAGTTTACAATCCGAAAACCTTCTTCCTTCACGCGGCGTTTAACCGGTCAGGGTTTCCCCATTGCCGAAAATTCCCTACTGCTGCCTCCCGTAGGAG
+
67580:-24+2008*.1465732076+0*+--,33:087(*26/60/284444377/1*..++.9,7&589;46312--0.182212611+8+*(,*/-336557788306122*'(&()&)&-++.10+,..785889<6246/236;9;666659<745/-.7-1*'**('6:100,-/41)1)*,.1536133-.%,..30,38500.09752,-+.,2.8;;-899<4769.+,096*3535/+1+(.2.254556--8500141;:;497--&%&+%'(3*+*,,++,3,,)*//43072)*%129689//////1),,13454:2)%$%%(-*3*+,)$$#&('+)+,,+),-2(+-.397+/('(',-.-.31.-%&'-/.24441*0,34013:::619-.+8./)+)4++,3./-.60$%*,--0,,-+-,-384;959<136-)(5./16.247655+*&+%++138898:97::4877736/.-4529:130%&''+(*+,-)+1287074.(096;:9;//11/,*+4,9,2(5(;;9920(*55788.-5/0218/109-,)+/799**455977/59--/.-1;;159</8/-.&'/3'4',2/112/16:.+*,)'(0,+/3/005:5:476/-,-,4+,/71080./273:*5/+.(%)'),87:74.8/&()0+..25102(/23+-(2).///911.--0'+.6;:.*++-6<93*5+%+12648668.+5,$/$,)+/,,1564983;31385/..4-245891.,,/04/4566757/5991469269.-.203//.(.'*&$&)*,1/,*)*.+0,+++,**,1102*'*/-:0212640./0,,,,-2..949-00:7485*-*)(&'))*17;140,.014:3692691840,205((,,,*-10478;0-111:41-')2*-811925450/(+'(-4)+3.0)7677;813.(+,1,/00//8832/0.)0)&%&&$,5/+'%&&'%%'10671-%'('-302881/2732042369420*&&''*&&-,,.-.0&&(+()01**-../,+,46,,202+-5/651/',+,.-,+6/(,-+,./04,2761;+49:/*1..7314:::34/70+,1234868:413*,2-40..
@b9f4790f-6d41-4d3b-bfcb-31f6549beb26 ch=414 read=94643 start_time=2019-12-13T16:21:07Z barcode=BC01 runid=2c9cf7bc05858273f10e7d7ec552fc0bd742dc3e
CTCCACCACAGAGGCAGCAGTGGGGAATATTGCACAATGGGCTGAAGCCTGATGCAGCCATGCCGCGTGTATGAAGAAGGCCTTCGGGTTGTAAAGTACTCAGCGGGGAGGAAGGAATAAAGTTAATACCTTTGCTCATTGACGTTACCCGCAGAAAAACACCGGCTAACTCCGTGCCAGCAGCCGCGGTAATACGGAGGGTGCAAGCGTTAATCAGATTACTGGGCGTAAAGCGCACGCAGGCGGTTTGTTAAGTCAGATGTGAAATCCCCGGGCTCAGCAGAGACTGCATCTCTGATACTGGCAAGCGAGTCTCGTAAGGGTAGAATTCCGTTGTGGCGGTGAAATGCGTAGAGATCTGGAGGAATACCGGTGGCGAAGGCGGCCCCTGGACTGAACTGACGCTCAGGTGCAGCGTGGGGAGCAAACAGGATTAGATACCCTGGTAGTCCACGCCGTAAACGATATCATTGGAGGTTGAGGCGTGGCTTCCGGAGCTAACGCGTTAAGTCGACCGCTGAGGAAGTACGGCCTGGGTTAAAACTCAAATGAATTGACGGGGGCCCGCACAAGCGGTGGAGCATGGTTTAATTCGATGCAACGCGAAGAACCTTACCTGGTCTTGACATCCCACGGAAGTTTCAGAGATGAGAATGTGCCTTCCGGGAACCGTGGGGACAGTGCTGCATGGCTAATCGTCAGCTCGTGTTGTGAAATGTTGGGTTAAGTCCGCAACGAGCGCAACCCTTATCCTTTGTTGCCAACCCGGTCGGCCGGGAACTCAAAGGAGACTGCGGTAAACTGGAGGAAGGTGGGATGACGTCGAAGTCATGGCCCACTTACGACCAGGGCTACACACGTGCTACAATGGCGCATACAAGAGAAGCGACCTCGCGAGCAAGCGGACCCTCATAAAAGTGCGTCGTAGTCCGGATTGAGTGCAACTCGACTCCATGAAGTCGGAATCGCTAGTAATCGTGGATCAAGAATGCCACGGTGAATACGTTCCGGGCTACACACCGCCCGTCACACCATGGGAGTGGGTTGCAAAGAAGTAGGTAACCCAACCTTCGGGAGGGCGCTTACCGCTTTGTGATTCATGACTGGGGTGAAGTCGTAACAAGGTAACCGG
+
&(/3&()(*$*&+0--34336783)+--&4+)(*,/1339/)$$-)%.8397***%&)0/1*6823575545576,-../689<8+766:0-37,%0%%&)*/3099()-',)**&)&-89227261,*'())')+1,31015246.34+%4)*/885+-,13.2-,++,.16467993/,+*4,)-),/.7.-/-/.+))-.496/76693834.,,6-..17::64562/((*,2322*346060;5-0150159)*1634++//++2:-*3999:0&,)('&+22665/.((&&&,&,--.)**&(..1.-*+*,-),,3(-&,,-:--/.)'(.2/-.*').,*-147/-,,-27092-*'%$&)*0062897'(&(,6-,8:7-).33.')27000012367&,...-.--.3:79,++03<5:&15.0,+)-168<1.299668901569890:8/-+'1,27,5.4.+()+*''13/23,5,,3/.1+*,,.3.-.641914/:89:95-*%&$'''('+01/9/*$%(-..3101+-3)*-++0384:8:58:9*38)&+())-+/17981+--+.')):44.63300013;;:553.3/1623-4-.853-/0.+(')0194*%+,/'*$%''..-*-/26777<86798885.(0:8378:73*,0)%(%)'347435.3.-,012535/)&)*218204..-.74//74,451939/25.(,00++%%&$-(),;000..1.-42+.0/4;5*0+(/.35+2/2.+.,*,081:,3)'(+5136,)')(/.342061,1,0).0+)0/56762(*-+-.598/;5-"&#$$%**/6,46530++&'',,-47;8::;:7::8::9850/')$('()/+,3471.**)(,:,.2.+-/*)+,).61*-.:9::::::918'3,,5,$%%&$+1///8376877/0-5.-,2+4.213420(*+.../797::922+'(,-/23,..6588<8483311**.&))&(&((.,60;./12./-0867582()),4+00()+1-),0-0*4-.7094-/+,')/1.3,).53/4,3*)06&1-45..123;4752111//+*'(.,+,--(,.1+**1+1425/*
@b17e289c-0eb7-4775-9607-5d6dea9ee4b7 ch=271 read=111164 start_time=2019-12-13T16:21:07Z barcode=BC01 runid=2c9cf7bc05858273f10e7d7ec552fc0bd742dc3e
TTGTTGTGCTTCGTTCAGTTACATTATTGCTAAAGTTGTCGGTGTCTTTTGTGTTAACCTGCGCTTATGTCGCTCTATCTTCCGGTTACCTTATTTACGACTTCACTGATAGCTGACTACCTTCGGCCGCTGCCTCCTTGCGGTTAGCTCGCGGACTTCGGGTATTGCCAACTCTCGTAGTTAGCTGACGGGCGGTGTGTACGGGCAGGGCATCATTCACGCGACATTCTGATTCGCGATTACTGATAACTCAGCTTCATGTAGGCGAGTTTCAGCCTACAATAATCGAACTGAGACTGGTTTTGAGTTTGGCTCCACCTCACGGTATTGCATCTCTCTGTACCAGCCATTTGTAGCTGGTAGCCTACACGCCAGGGGCGTGATGATTTGACGTCATCCCCGCTTCCCTCCCTGGTTAACAGGCAGTCTCCTTCAGAGTCCTCAACTTAATGGTAGTAACTAACGACAAAGGGTTGCGCTCGTTGCGGGACTTAATAACATCACGACACGAGCTGGCGACAACCATGCACCACCTGTCACCTTGTCCCCGAAGGGATTTCCTCGATAAGAGTAATGCAAAGGGATGTCAAGTGTAGGTAAGGTTCTTCGCGTTGCTTCAAAGATTAAGTACATGCTCCGCTACTTGTGCGGGTCCCAAATCAGTCCTTTGAGTTTAATCTTGCGACCGTACTCCCTAGGCGGAATACTTAATGCGTTAGCGGCGGCACGGAGGTGTTGAAACCCCCACCTAGTATTCATCGTTTACGGCGTGGACTACCGAAGGGTATCTAATCCCCTGTTTGCTCCACGCTTTCGAGCCTCAACGTCAGTTACAGTCAGAGAGTCGCCTTCGCCACTGTTCTTCCCTATCTCTACGCATTTCACCGCTACTAGAATTCCACTCTCCTCTCCTGCCTCTAGATAACCAGTTTGGAATGCAGCACCCAAGTTGAGCCGGGTATTTCACATCCCACTTAATCATCCTTACTACGCTCCTTTACGCAATGAAATCCGGATAACGCTCGCCACCTACGTATTACCGCGGCTGCTGGCGTAGTTAGCCGTGGCTTCCTCACCGGGTACCGTCATTATCTTCCCCAAAGACAGAGCTTTACGATCCGAAAACCTTCATCGCGCTTGGCGTTGCTGCATCAGGGTTTCCCCATTGTGCAATATTCCCCACTGCTGCCTCCCGTG
+
$&#22'()0,:.,/97+.9-&-'-+'/***46:721:22379877/87:+)-+.4/30;-/6%'('%),.2224442653+.+',,5+-,1,%/8)(,1)339+''%$'*&*(''%')*/333.2091.25--,+-&,+,/2;8:000127:6:7999:68.,&0(*3///--**)%)%%'&%%%'+,24;::24/*.)*,6+554(4,*(%'&&.3,'*),00133:944357512/.24./)&%'//+.2)&+-3//422*.1/.043<01156;36470,&.*-$&&'&*.60019.89:+&+)+832;444,*.3-0(,-..-0///45520.,/266996344155)(''',,/3-*++/)+)()%'(('.2+(%))*,-97;8012477+,)(((%()(,4+*04++*-*+,)/)+31.01011**0&*,00323/.*.))&4((-,*'*.00//6/778795-05//5,,*-0353;24.8+2-2-2+&(+),-.&)-..+,))),*0%3108596<6;8878:381006--.3-2,.347*-11./*),17/7.,+**&*(,./-5000:9).82287231-+.12353-/)*+/844:513+0-+,27/'+'',,-4*$$'()115662)*0)*/.,/11/:71534$$&)*''''+)/0-037:/3/3237466875210020:.+**0*-8480,-../9355213--.,7/-0/.,-+'..+-07/.42/650*&)/+,.267<97::77</)+/65257;64402*%&&,0,-/2/-.0+31+,//2<6-247'(,+,+/.*/589::20'0/391/7,*,.-67+**((,-/1957;957:01+*(,'07/3+*-02++2255779<8768<353212..).).-2)++,,0)*,-07.(+(')30/36.408096<;5454468535220+4(&()%'/2.)46432;6/*,,,/4,$'.*2136587'&$$'*+/5778-13,),*,%&'(26++/8'6&0*2+/568268../)*--.54:55;575;986103))'')0180//2',&*,16*)&&#&%',++(+2---'0,)+9818;<338*-0,'&%%(-60)10.34*(.1654:9<1110(3)*))+/--2/-+-,,.01*8:45;006:3.05*-63:32282758/'+//050.-+03'),(
@07ff1fe8-159b-4c7d-9840-13f77eb856f7 ch=53 read=180303 start_time=2019-12-13T16:21:06Z barcode=BC01 runid=2c9cf7bc05858273f10e7d7ec552fc0bd742dc3e
CTCCTACGGGAGGCAGCAGTGGGGAATTTACGGACAATGGGCGAAAGCTGGTGTAATGCCGCGTGCAGGATGAAGGCCTTCCGGGTTGTAAACTGCTTTTTGTACGGACGAAAAACCACCTTCTAATACAGGGCCCTTGACGGTACCGTAAGAATAAGCACCGGACTAACTACGTGCCAGCAGCCGCGGTAATACGTAAGTGCGAGCGTTAATCAGATTACTGGGCATGCGTGCGCAGGCGGTTATGTAAGACAGGTGTAAGGAAATCCCCGGGCTCAACCTGGGAACTGCATTTGTATTTCCATGGCTGGGAGTACGGTAGAGGGGATGGAATTCCGCGTGTAGCAGTGAAATGCGTAGATATGCGGAGGAACACCGATGGCAGAAGGCAATCCCTGGACCTGTACCCGAAACGCTCATGCACGAAAGCGTGGGGTGGCAAACGGGATTAGATACCCTGGTGATCCACGCCCTAAACGATGTCAACTGGTTGTTGGGAATTAGTTTTCTCTCAGTAACGAAGCTAACGCGTGAAGTTGACCGCCTGGGGGGTACGGCCGCAAAGGTTGAAACTCAAAAGGAATTATTGAGGGACCCGCACAAGCGGTGGATGATGTGTGGTTTAATTCGATGCAACGCGAAACCTTACCCACCTTTGACTGACACTTGAAGTTTCCAGAGATGGATTCGTGCTCGAAGAACCTGCACACACAGGTGCTGCATATGGCTGTCGTCAGCTCGTGTCGTGAGATGTTGGGTTAAGTCCGCAACAGAGCACAACCCTTGTCATTGGTTACTTTACATTCAGTTGAGCACTCTAATGAGACTGCCGGTGATGGAAACCGGAGGAAGGTGGGGATGACGTCAAGTCCTCATGGCCCCTTATAGGTGGGGCTACACACGTCATACAATGGCTGGTACAGAGGGTTGCCAACCCGCGAGGGGAGCTGAAATCCCATAAACCAGTCGTAGTCGGATCGCAGTCTGCAACTCGACTGCGTGAAGTCGAATCGCTAATCGCGGATCAGCATGCCGCAGTGAATACGTTCGGGTCTTGTACGCATCACCATGGGGCAGGTCTCGCCAAGTGTTAGCCTAACCGCAAGGAGGGCGCTTACCTACGGCGGGGTTCGTGACTGAGATTGAAGGTCGTAACAAGGTAACCGG
+
'-11,/43:.'+-,---,45157)+*+1-))04386;77:40,-32/3,1)*)**-)%)*'//0.2,38751/3-204430'*103-%)-721-,,/0;:2-646(0(%(+4-4.-*%)'(,*++0,'&'-,0*5%'))+74;648;531'++/.69+5589/1%((0907487995;1.-).4/02*.,)((),-+-/.131))1/10706/8)-&-11489:40&,%,,,34352366*).)&,$('.,98369.-+'&*))-,*015+(1777913/-*,-*2++3/-,-84-.$(,(-3/0374/*/($&&'50;1,)(.14.753*1*/+.4.3261-.*/&/1/17+)*54300255500/1)/1*9368;--.-84''4*0737</96,*..78;424-2+*')&%+*/.87:6411-/1-+/020020$%%(1<58,88-2-.)/-77:,*),'%$)38/0/19,*28)/.--,35*7/45307,.756,/)0.013<;0-++)1)155,6%%0(+//101143/.***6234:6781/))(&$&&)&-2-+-82),*--1+-0-.2982*,,/-00$(,+&06,2.5.)+*056477<99;8/-)*()()*41;65348,+()'021630,08-2.4..09++0.5<.+*&&').(***,')'(8.3,+()*+,791))&)+*,03..-))*.1...,)'(((,214550//.,'((/-//22503(*+24898997./)**3-08.11174)**..(*2-5&+&*'%,,/25/+/./2/12)//7',++,+.159912.8,)*,-2--'*''(/1246667+/.,,/0'2-',5-+)3,'(+,,-5:2565489763/-06:8/&&*'280&*))/1/6/2588570/.+(++,3777050/5;9899724*,'-/+4+,11/50;,-0)'/51*'&('&..*-/32(*,4640-100/0,/.1+;1:2/2,/33368/2,-,31579:9:3530/3)+--.,-.0425498.../0.2459::35(1//0:7793374+70..06/.&'#$#&&%+*+-.79770564/./-.,)'$$&'''%,6.4874(3'%,+(04/7),.,$164/1071*470128565663/$*%,))*')$()(.%$$)0034777:6:
@622833e5-c320-4d02-8686-6ab4d2d5ab2e ch=187 read=212654 start_time=2019-12-13T16:21:19Z barcode=BC01 runid=2c9cf7bc05858273f10e7d7ec552fc0bd742dc3e
CCCGGTTACCTTGTTACGACTTCACCCAATCGCTGACCCTACCGCTGCCTCCTTGCGGTTAGCTCACGGACTTCGGGTATTGCCAACTCTCATGGTGAGCGGGCGGTGTGTACAAGACCGGGAACGTATTCACCGCGACATTCTGATTCGCGATTACTAGTAACTCCAGCTTCATGTGGGCGAGTTTCAGCCTACAATCGAACTGAGACTGGTTTTAGAGTTTGTGGCTCCACCTCACGGTATTGCATCTCTCTGTACCAGCCATTGTAGCACGTGTGTAGCCCTACATAAGGGGCATGATGATTTGACGTCATCCCCACCATCCTGGTTAGCCAGGCAGTCTCGCTAAGAGTCCTCAACAATGGTAGTAACTAACGACAAGGAGTTGCGCTCGTTGCGGGACGCCCAATACATCTCGACACGAGCTGACGACAACCATGCACCACCTGTCACCTTGTCCCCAGAAGGATTTCCTCGATTAAGAGTAATGCAAGGGATGTCAAGTGTAGGTAAAGTTCTTCGCGTTGCTTCGAATTAAACCACATGCTCCGCTACTTGTGCGGGTCCCCGTCAATTCCTTTGAGTTTTAATCTTGCGACCGTACTCCCCAGGCGGAATACTTAATGCGTTAGCGGCGGCTGAAGGTGAAACCCCCACACCTAGTATTCATCGTTTTACGGCGTGGACTACCAGGGGTATCCTAATCCTGTTTTGCTCCCCACGCTTTTCGAGAGCCTCAGCGTCGAGTTACAGTCCAGAGAGTCGCCTTCGCCACTGAAGTGCTTCCTAATCTCTGCGCGTTTCACCCGCTACACTAGGAATTCCACTCTCCTCTCCTGCACTCTAGATAACCAGTTTGGAATGCAGCACCCAGTTGAGCCCGGGTATTTCACATCCCATAATCATCCGCCTACGCTCCTTTACGCCCAGTAAATCCGGATAACGCTCGCCACCTACGTATTACCGCGGCTGTGGCGTAGTTAGCCGTGGCTTCCTCGCGGGTACCGTCATTTATCTTCCCCAAAGACAGAGCTTTACGATCCGAAAACCTCCATCACTCACGCGGCGTTGCTGCATCAGGGTTTCCCATTGTGCAATATTCCCCTGCCGCCTCCCGTAG
+
20(2050-2+01,.7,./358;6/5.++2,-())*+0:*+)+((+/45:61%-)++07+7(')20/106/45870*),'))*26..*(*),-20'-'&)22:986843333243((06+,89/85.324<5358,/0/012;8450340/11,2-+-7/72410.4-))*-17531.)4887558<;/--.,--).+),*+6997537466328:4,')&')(&&&-+-/301710/2//2',*-/996532040/.200-2;.39/1212/01247230/09)&(*+.54126145610/-+13-+-.3002/:13+&('$).++'-+*)%'%')021566473576'(*20171,+*),0)&)*'.//72210.-).57)5%(07+*'++327<796;8-.#''(-)%')+,-..)**.4*+65/2(((+01.3<283324;5685821-4.220/479.%&*,+)'15/2+-03,4+0('(--0.--.41,8:/3/433.222.-,1,.-*)*349;:687/:.//95/--..;:4991/012678:98803/8/0/60/7.19:0/38787:6319833-:;<.7:872:01,..5.0))+487-*565.003/./.1/527765:32238,/''$'%')'*))4.-673,),&-,+(3567:7676337:+',)0,.+1:877659'/75-,-17'&0.,7.-,///,*+*2990%)(**39-+..))(0876.12216(%&.8010639+,.2-*+,-.04/837:;+0+*(%&(%&*.0'(331111.',*+(,2..22:.*)*)+.3215+1,3-31%'(*-2++/677/-.+,.+%&*/1293:,17<2994633/.(($*&%&++0-,+,**)-,.+,6:/*,,+.0,()(-*0468<9:;972-.,2/)4/**'*)%'',.53-1.4039483*.0/*+026:5687874;348///2**'&*--,,,623/,1346583492831'()2*++9:78615.+),+9-8;;.05--22.,+,/2;;300011)*18:85:88;89:799835363:852700.10005),025<8388,14(+//-60005721-.++)%+1*6;,+725
@5362a929-a35b-4938-b7fb-a9ee93d042e3 ch=381 read=186500 start_time=2019-12-13T16:21:20Z barcode=BC01 runid=2c9cf7bc05858273f10e7d7ec552fc0bd742dc3e
CCGGTTACCTTGTTGCGACTTCACCCCAATCATCAATCCCACCTTAGACAGCTCCTTCCTTGCGGTTAGGTACCGGCTTCGGGTGTTATCAACTCTCGTGGAGCAATCACCGCGACATGCTGATTCATAGCGATTCCAACTTCATGTAGTCGGTTGCAGACTACAATCCGGGCGAATGGTTTGGGTTTTAAGCCTCGCGGCTTCGCTTCCTCTGCACCATCCATTGTAGCGTGTGTAGCCAGGTCATAAGAATGATTTGACGTCATCCCCGCCTTCCTCCAGCTTGTCACTGGCGGTCGCTAGAGTCCCCACCCAACTTGATGGTAACTAACGGTAAGGGTTGCGGGACTTAACCAACATCTCACGGCGAGCTGACGGCAACCATGCACCTGTATCTCCTTATAGCTATCTCTTATCTCTGGAGCCTTAGTATGTCAAAGAAAAGAAAGTTAATTGCGGACTATGGTGCTTCAATTAAACTCCACCGCTGTGCGGGCCACCGTCAATTCCTTTACGGTTTTACCCCCTTCGCATTCTTGCGAACGTACTACTCGAGGCGAGTACTTGTGCGTTAACTGCAGCACTGAACTTTGACATCCAACACTTAGTACTCATCGTTTACGGCGTGGACTAGGGTATCTAATCTATTTGCTCCCTACGCTTCGGGACTGAGCGTCAGTTGCAGGCCAGATCGTCGCCTCCGCCACTGGTGTTCTCACGCATTTCACCGCTACGTGATTCCACGATCCTCTCTGCTCCTGGCTGCCTGGTTTTCTATGGCTTACTGAGTTAAGCCGGGCTTCACCACAGGTACTTGCTGCCGCCTGCTTGCGTAATTCCGGATAACGCCTTACCTACGTATTACCCGGCTGCTGGCACGTAGTTAGCCGTGGCTTTCTAATAAAATTGCAAATCACTCGGCTACCGACAGCCGCCGTTCTTCCTTTATAACAGAGTTTACAATCCGAAAACCTTCTTCCTTCGCGGCGTTGCTCGGTCGGGGTTCCCCATTGCCGAAAATTCCCTACTGCTGCCTCCGTAGAAC
+
2:0/31.195;538)/2358<6309:/-1/01893:.95))3*,)))45&.,,.56:720511,/2.%)%+*/23326794:1123;44.4,+**(+./3''%,'&)'+/638574799:;;.8-,)((*0-0320'-)+,6/0311,/.+&*)/$2$/%-%%))*(+*,'',(*4337551(1*89,&)($'.3368.2--51124:1/-+)*-,185;;;866/((+.*/1.*%%%*)(*00/('1-((.-/(-8(),967885.:4-(.499:723+(,,:011:+//-0/.56-)./-'(*)0440*//),)(,))+2486664,3+)(%(3*,+(-)124<93-.(1&6*+(322401(+-+0&'65532.-64304:26..(%&''(+-.55,+-*/,6689:993/*/026754/$%'$'%%'$&--7605*',.0)&(++&--5)0,+(,*((&'%$(,&&*14),,,&)'(+//,/1)'&*//300.-+&..'*17879414:4,.-+./2+&+0--+(-'%'&*,$*((+*%,-$2%%'+,70')0,5+)*+,126.-,./,;0:16853)0+*+/45./6;,,-332211-.-//&//36777981381,-3/.,344753*224./00/3902+*09-+66/5,*,..+6/.*8..086455576$+*8-200221...//0556:5720037',.53,+(*%--()+//5<1,,.8-74-/())+'1*()*+,.-833**%$&&+(&()++637332463(&(&('&%),+/432,-817/05&3,+1++'(,()&%%(#&&,*0277:59;910/5&2(-1:875355652,.**$%%%')&'0+.+-/,3,+(/,.-353/-$(''',,4001749.-)*0,/0-7/.+.+),,/-.-,0)013062349;+,(-.4+,6.89730600-4,+,937,*,(*<9032;42((.0.+-..0258655:714104/05&%)*+%--+42(+-49;-+.5/1:2336.-,/3+(&(()01336265-.$*&,,
@74eb9f81-a20f-46b6-a416-6ef105cdaf79 ch=381 read=186498 start_time=2019-12-13T16:21:11Z barcode=BC01 runid=2c9cf7bc05858273f10e7d7ec552fc0bd742dc3e
CTCCTACGGGGCAGCAGTAGAAATTTTTTTTTTTTTGGGGGGAAACCCTGACCGAACAACGCCACTTGTGTGAAGGAAGAAGGTTTTCCACAGTTGTAAAACTTCTGTTATAAAGGAGAGAACGGCGGCTACAGGAAATGGTAGCCGAGTGACGGTACTTTATTAAGAAGCCACGGCTAACTACGTGCCAGCCGCGGTAATACGTAGGTGGCAGGCGTTGTATCGCACGGAATTATTGGGCGTAAAGGGGCAGGCGGCAGCAAAAGGGCCGCAATGGTGAAGCCTGAGCAACTTCAGTAAAGCCATAGAAACCAGGCAGCTGATTTTGAGGGGATCGTGGAATTCCATGTGTAGCGGTGAAGTGATGCGCGTAGATATATGGAGGAACACACACCAGTGGCGGAGGCGACGATCTGGCACAACTGACGGTCAGAAAGCGTAGAACAAATAGAGATACCTAGTAGTCCCACGCCGTAAGCAGTAAAGTGTTGGATGTCAAAGTTCAGTAACGGAGAAGTTAACGCAATAAGTACTCCGCCACAATTATTACGTTCGCAAAGAATGAAACTCAAAGGAATTGACGGGGCCCGCACAAGCGATTATGAATGTGGTTTTGTTCGAGCGAAGAACAGGTCTTGACATACTCATAAAGGCTCCGAGATGGAGAGAGATGGCTATATGAGATACCACAGGTGGTTGCATGGTTGTCGTCGTGTCGTGAGATGTTGGGTTAAGTCACAACGAGCGCAATACTTATCGTTACCATCATTGAAGTTGGGGACTCTAGCGGGGGAACTGCCAGTGACAAGAAGCTGGAGGAAGGCGGGGATGACATCATCATGCCTTATGACCGCAGATTTTACGTGCTACAATGGATGGTACGGGGAAGCAAGCCGCGAAGTGAAACAAAGGCATAAAACCATTCTCCCGCAGTTCCACGGATTGTAGTCTGCAACTCATGACTACATGAAGTCCTTTAGTATCGCGAATCAGCATGTCGCGGTGAATACGTTCTCGAACGCCGCCCGTCACCACGAGTTACGATAACACCCGAAGCCGGTGGCCTAACCGCAGAGGAAGGAGCTGTCTAAGGTGGGATTGATGATTGGGGTGCCGAAGTCGCGTAACAAGGCAGGTAACCACGG
+
1012*,111*+%/01..,,&'%)&*14517/0,''&)(+,,'&)-06-+*/15/.**,+*$*)'&'&'%'%&))(+*,'))*(/5550+,,(-,/,-0662,/615,4,+,05*))&%%%(;160-)./)))*'%((.'*&%$$')('()-5.+).+))(*(,.,)%))(-/)-.++-//-.-1-/&&$%&-+*,*)*)(+*-+7417.-.*.&/./.*&(%'(%(%))-(%)&(1-340-,%-)&'-)))*59335.*/)263*+0-0(&(-,,/30*,'%(/&')$%*)*-30(2,41-%()+/)(-/--/,-1*(()&($)&$#'%)),)(-2+7/0,0//4,))**)/.//3985.-)(&(*)--+*,()+**1)+22+21*4--0+,*---.7191/.*-+)./11-0.*.+(%(+-+*,+,-514&$*,**+02&+&'&('('&%$%$'&,++,--/0051*%/,/(&&))%*%%$%&&)-02:3722-,0*52+2*'%%'%#$(+('(+*+00-)''*)*+-')+/),&%')&(+*+)&&-+00282*,(/(&*0,.**%%%%.0+-+,2-522223/'),('*-/-/-2.&0+%%&(&%$)),.98/*/91,*'(')(')&()'+*,-3/13++)(''%$')(**//-&%)+.389,*(')+-.*2134535-)((+,*()))14)-&(&&(/2244711*()*)+-21*1---45*),-2-1.00**.&(*1*+))'--.('&'**,+),-.*13,.6*1+%%&&*)/15.**)+)('.-0/-)&(,,33.)*+,85,+&()&*+.1/+*%'*/,,,35/8423-/1892)*&)%$%)*/,.($&%&(**-($%&&*))$&,4.196./((%,$(''''&&'+$(.(0(*'(&'*.,('--$#'%'031)*()2;4.02(%/$3&),&$&++%/*.,(./0+,/*+(*(%&+-002/,)))'$&&**')()*-(+%())850.--',+/3306/.))'$$&(-8//1&&%%#*,*..,+**'(()+++-+/)''+-/()%-'*',*'----,1).(%(1+-(,*)'*'*))('*+2/1/*0-&'.-/+',,-..-.02/,&&)'(&&)*))*&&$'))(-+'''$)()383-'&&.
@fc117acb-cc0a-4fc5-bf8f-5b004af780c6 ch=444 read=210889 start_time=2019-12-13T16:21:14Z barcode=BC01 runid=2c9cf7bc05858273f10e7d7ec552fc0bd742dc3e
CTCCTACCGGGGCGGCGGTGGGAATATTACTGTCACGACGATGCAGCAACGCCGCGTGGTGATGAAGGGTTTTCGGATCGTAAACTCTGTCTTTGGGGAAGATAATGGTGGTACCAAAGGAGGCCACGGTAACCGTGCCAGCGAAATGCGGTAATACGTAGGTGGCAGGCGTTATCGGATTACTGGGCGTAAAGACGTAGACGGATGATTAAAGTGGGATGTAATGAAATACAGGCTCAACGGGTGCTGCATTCGAGCCTGGTTATCTAGAGTGCAGGAGAGGAGAGTGGAATTCCTAGTGTGGCGGTGAAATGCGTAGAGATTAGGAAGAACACCAGTGAGCGACTTTCTGGTTCGCCAACGACGCTGAGACTCAGCGTGGGGAACCGACAGGATGAATACCCTGGTAGTCCACGCCGTAAAGCGATGAATACTGGAATTATTGGGGGTTTACAACACCCCTCCATTGCCGCCGCTAACTTACCATTAAGTATTCCGCCACCAGAATTACGTTATAAGGTCGCTTCAAAGGAATTGACGGGGACCCACACAAGTAGACATGTGGTTTAATTCGAGCAACGCGAAGAACCGCCACCTACCGCCGAGCATCCCTTGCATTGCTCTTAATCGAGGAAATCCTTCAGGGGACAGGTGACAGGTGGTGCATGGTTGTCATCAGCTCGTGTCGTGAGATGTTGGGTTAAAGTCCCGCAACGAGCGCAACCCTTGTCGTTAATTCTGTTAAAGTTAAGACTCTGCTTGAGACTGCCTGGGTTAACCAGGAGGAAAGAGTGGGGATGACGTCAAATCATCATGCCCTTATGTGTGAGGGCTACGTGCGCAATGGCTGGTACAGAGATGCAATGCCGCGGGTGGAATAGGCGCAAAACCGATCTCAGTTCGGATTATGGAGGCTGAAACTCGCCTACATGAAACTGGAGTTACTGGTAATCGCGAATCAGAATGTCGCGGTGGAATACGTTCCAGGTCTTATTACCGCCCGTCGCACCGAGTTAGCAATGCCGAAGTCCGTGAGCTAACCGCAAGAATTGGCGAAGCCGAAGGTAGGGTCAGCGGTGGAGATGAGAATCATCAACAAAGGTAACCGG
+
))1)%%*(,1-&''0.,+/+1/*..)4+$+*++($#'%'%&(&&%#%+,/+0/*&'*&++++---5)122:972-803-+,.1,)))(&-**.,.33''('.-'&)&'$&%&#'%'(&*+&'&%)$%%&'./,(%)$%%%&'$*(&$%&&(-081-100$((*(/,'*5609/+*1*3,7-*-..'%%$'+)&+$&&)///48;689/6-0)'&))45-,&(&(),-82.,1$.*,241*-&1++)-.00+0-'$'%-'(031521/(''(+,/3.73.)(+('&'$*&)(*/,0*)((/&*(0.051./1+'*.00//...14/+,-)),/-.25/3,*(')/*)&)++)--(+&%'&++)'')&'('%(%/-,%&&',(.*%*$&$$-.)+1/+&%-**-1)),11))50(&)*,33347.$-.(,*&6-)+&$'-&/)+.,(6::3.92$%('&()/-,.//&/'&,/+/3&'-%'%''&*('*/0/*-/6,6,(,-((()$)$+'%'$)&&$)+).'&%$$')+4-)*+(.)*).&230-*-'&($&**'&&&%&&)(-022:8/42:7'&+(07635*+.'(*//(,)'..+()'&('((%*..10((+(,).)&'&'&%,*,,(&'%)''&12.5/&,31.)&''(,-/1(+').7../('(*-.+13%01'+,/12.*,-+612/11)-1,1048.80,+-/&&*+-*&)(),+1(.)&--*-0/*8-6*+'$#((4.**/1..+,-.+&#%%%(&&1././,'&(*+,3,12.00+,++0))$'(&)13*%('))33241,+)-,+.)*(%)&&'((''%%+-(,&&'&''(#%'+-06777400/.+),)/*)*')&-/*/)+('/(1))&'-5(/(58*23((12.4*1.72-7*/*%$&)%''(')+9+148.-,()+$$&)3)(,2.*,-4(()$*++..1,0*+853)-'*,/1313-20&&.'&&(&).6*%+'-)0*',#%(+(35''--'*&)&&%--+%*+263'10$())*/2,*+,%-/3522-,.(%($%$&%&%(&%)'()*)--)/00233220)4,,(()-*-'%$((&((/)&-0,-2/587762
@e486ddc6-6b35-47c9-a867-38cfd89fdff5 ch=253 read=225392 start_time=2019-12-13T16:21:31Z barcode=BC01 runid=2c9cf7bc05858273f10e7d7ec552fc0bd742dc3e
CCGGTTACCTTGTTACGACTTCACCCAATCATCAATCCCACCTTAGACAGCTCCCTTCCTTGCGGTTTGGTACCGGCTGGGTGTTATCAACTCTACGATGGTGTGACGGGCGGTGTGTACAAGGCCGAGAACGTATTCACCGCGACATGCTGATTCGCGATTGCTTGATTCCAACTTCATGTAGTCGAGTTGCAGACTACAATCCGGGCTTGAGAATGGTTTATGGTTTTGCTTCACCTCGCGGCTTCGCTTCCCTCTGCACCATCCATTTAGCAGCACGTGTGTAGCCCGGAGTCATAAGGGGCATGATGATTTGACGTCATCCCGTCTTCCTCCAGCTTGTCACTGGCAGTCTCGCTTCAGAGTCCCCAACAATGATGGTGGCTTAACGATAGGGTTGCGCTCGTTGCGGACTTAATAACATCTCGTACGAGCTGACGACAACCATGCACCACCTGTATCTCTTTCATAGCTATCTCTCCATCTCTGGAGCCTTTATGAGAGTATGTCAAGACCTGGTAGGTTCTTCGCGTTACTTCAGGTAAACCACATGCTCCACCGCTTGTGCAGGCCCAAATCAATTCCTTTGGTTTCATTCTTGCGAACGTACTCGACGGAGTACTTGTGCGTTAACTGCAGCACTGAACTTTGACATCAACACTTAGTACTCATCGTTTGCGGCGTGGACTACTGGGGTATCTAATCTATTTGCTCCCCACGCTTTCCGGGACTGAGCGTCAGTTGCAGGCCAGATCCGTCTTGCTCGCCACTGGTGTTCCTCCATATATCTACGCATTTCACCGCTACGTGGAATTCCACGATCCTCTCCTGCACTCTGGCTGCCTGGTTTCTGCCATGGCTTACTGAAGTTAAGCTTCAGGCTTTCTAGACCCTTGCTGCCGCCTGCTCCCTCTTTACGCCCAACTTAATTCGGATAACGCTTGCCACCTACGTATTACCGCGGCTGCTGGCACGTAGTTAGCCGTGGCTTTCTAATAAAGTACCGTCCTCGGCTACCATTTCCTGTAGCCGCCGTTCTTCCTTTATAACAGAAGTTTGATCCGAAAACCTTCTTCCTTCACGCGGCGTTGCTCGGTCAGGGTTCCCCCATTGCCGAAAATTCCCTACTGCTGCCTCCCGTAGAGGAG
+
76.20:-1627-2-++///3+*$*,(,)*+99.6/-57*+6/05+-.1())(.5+6:6123122515'''$#+$&$%'','&%''&)&,4,.-*$&&&)44858778/0,+.4,260.%%/3+,6*')).86898:<6457/300/344:;;98<5131.3+'$$#+'1..,.-.1;8698987::668796846766565<27'+'%%$%')/.63357<;058-1:9/-.0;434:473/2*+-7.0148080.034-*,+).4/-0/&%'(*(,)-(-()%#%%*(('-%()33565,1/.)97445574<4009799;0580(*+1.9880-,,,13022)0006.013235./00,*(*+-/;<-/))*2.01-.(*%'(',3-,,,*-+3-,7241655.4,+)0304/2*1&+14/0.,.+'&'(()),/128796.4:486233;3482/-,0+*)%&+&$'+,33560//-19:;96567;22264;-+,1-**'*+**,-271257.0**(+--;8:;:99433,)*+0%'%+)86:9/+./55169+0;550:/008%,1451+5.-0-83:91184+++:1036<-2.,-.(+,)$$&()/,..,())+*1+(-/1-6-7-6639323*0122765:0/-2327,4.+*+-,.065768998185*+*400078344453+./(.,.///7/1..2;-,02/882)-)+0;/235<:477+****23/66;31.0,.*)&&(',,-*.*((776;<1,+/+,23:07114576768887857-8;---/6/61..&*&'1'5*3,'&'(*543462-,+,,422+#%*(,,,(-1/444,((%%(*+**,&,+,-))6.1(,-16454:35;9./,+.68-).01767846<511.07**46;:.3/24,.*&&$2*1.1(1,5.7-,()'&+*)00-+,(++,4,,3*.,7//*+*/+*(-,2122/-+0)++,-.071-,-2,193+--2:57/,+*+%'(*-0-7;;5(%%#&'3325:460+&*--+04,-,33&'/+(/6+(%).&%,-,*)').,;;9438($&()&4515534991:21,,*4,:-79;2-24/3:,2::.5:4:-)*/,,-.+-+'+7)+1&'&*')(
@3c052ac0-587f-4dbd-a3cd-58b1f1077471 ch=297 read=177590 start_time=2019-12-13T16:21:28Z barcode=BC01 runid=2c9cf7bc05858273f10e7d7ec552fc0bd742dc3e
CCCTTGTTACGACTTTACCCCAGTCACGGGCCCGCCGTGAGTAAGCGCCATCTTGCGGTTGGGCTGCCTGCTTCTGGCAGGATTATCCCATGGTGCTTGATGAGCGGGTGTACCAAGAGACCAGGAACGTATTCACCACGCGGCATGCTGATCCGCGTTAGCGATTCCGACTTCCGCGCCGGTCAGGTTTGCGGACGCGATCCGGACTGCGACTGGTTTGTAAGTTAAGCTCCCCCTCGCGGGTTGGCAGCCCTCTGTACCAGCCATTGTATGACGATGTGTGGCCCACCTATAGGGGCCATGAGGACTTGACGTCATCCCACCTTCCTCCGGTTTTGCAATGCCCGGCAGTCTCATTAAAGTGCTCAGCTGGATGTAACTAATGACAAGGGTTGCGCTCGTTGCGGGACAACATCTCACGACACGGGCTGACGGCAATGCAGCACCTGTGTGCAGGTTCTCTTTCGAGCACAGATCCATCTCTGGAAACTTCCTGCCATGTCAAAGGTGGGTAAGGTTTTCGCGTTGCAGGTCGCAAACCAGCATCATCCACCCGCTTGTGCGTTAAATCAATTCTTTGAGTTTCAACCTTACGGCCGGCCTCCCCAGGCCGAGTCAACTTCACGCGTTAGCTTCGTTACTGAGAAAACTAATTCCCAACAACCAGTTGACATCGTTTAGGGCGTGGACTACCAGGATATCTAATCCTGTTTGCTCCCCACGCTTTTCGTGCATGAGCGTCAATTACAGGTCAGGGGATTGCCTTCGCCATCAGTGTTCCTCCCGCCTTATCCTGCACGCATTTCACTGCTGCAGATTCCATCCCCTCTGCCGTACTCTGGCCATGCGATCCCACCGTGCAGTTCCCAGGTTAAGGCCAGAGTTCACCATCTGTCTTACATAACCGCCTGCGCGCGCTACGCCCAGTAATTCCGATTAGCAGCGCACCTACGTATTACCCGCGGCTGCTGGCGTAGTTAGCCGGTGCTTATTCTTACGGTACCGTCATGGGCCTGTAGTAGAAGAGCTTTTTTCGTTTCCATTACAAAGCAGTTTACAGCAGAGGCCTTCATCCTGCGCGGCATTGCTGGATCCAGGCTTTCTTCCATTGTCAAAATTCCCCACTGCTGCCTCCATGCAGGAG
+
,.'(($/6%'('*285(1.-(&)98*,-0)(*+(2321,'%'-/)+,1.%%%%%''*306(/,(($''($)),-(+-.'/3,.,'()(*#%(.+*%&%'(''&/105,(&(&**,)')--/;154.5001041/14*$))+1987865999673,-'((%$$+13<99878645(%'%(%'(*('-14;0-/,1'&&('+.12*2.,*&*,&0223397*-.)+)3/3',-,447/+.'(,6*4)%-3'018)+48561451.-0..2--.2200.*+&((+&,...%)+*)*(+39854('+%..-).**+;8786/763,351,/()55,7399+)),))%'00.011442*,02;/5(,,...+-$'')*.,+''&$&%#$#$&())+,/.,,+-/2404,,*44))&)'.../.,*,%)%*'),,+,(-17-3()$($%&'-/))-','+%+*,:642/+32/.11&.*+//+)(015724/0/,118744577*+)*)23(*%*'/(0.3(1/8;4//2),.&.(000-&*$%006.+*$('*+/6,/4+*0/5,0-**'$(-.*0'.)(&&%$').1;;31&''()%&*%-(*-,-*079-)0.0&'#()*1/0/6/,.+*)-&&)+,44426.01-))**'(%(+7,4131,*26124&))11+/-13-/38+3673575;635257%0))-(+.,/60445.-//)-,243+$'&&*22+2.102./254:6830&+)+624:.2((03+&0-#*(()&)0+565*../180+*.3'$-&),-23//,,),*.')24-,**)**$$#$%9)/4/+3241-/,&.3&5(*,0,&-/2(+$*))-40+&..+.(+,/3</:.*00--'&6)9/.*+,03,%%++*+'%-006/.+.143938994320'.''-%)-.74--3566;53/.10+&(&%&%*'0-('445132-36)+52;6659690/-,-.8*&(2++5,++0,-08.9.-)(())583784335-+1)*/+%.))-0()*-/8<:;,8/6;)/-&,*)+.80,/&6275*()&*%,'+*241867:96*))$$(%*+1812.3800.)*.1)&&%$"#+*&+1++/$(+4+.386*'),,./0-.+.+$,%(*,(-%
@58db46c8-f9db-4608-a5f2-2541893cb88d ch=346 read=92493 start_time=2019-12-13T16:21:26Z barcode=BC01 runid=2c9cf7bc05858273f10e7d7ec552fc0bd742dc3e
CCCAATTGCTTCGTTTCAGTTACGTATTGCTGGTGCTGAAAGAAAGTTGTCGGTGTGCCTTTCTGTTGGTGCTGATAGCCCTGCAGAGGCAGCAGTGGGGAATATTGCTGTGGCACCAAGCCTGATGCAACCATGCCGCGTGTATGAAGAAGGCCTTCGGGTTGTAAAGTACTTTCGGCGGGAGAAGGGTAAAGTTAATACCTTTGCTCGGTACCGCAGAAGGCACCAGCTAACTCCGTGCCAGCAGCCGCGGTAATACGGAGGTGCAAGCGTTAAATCCAGATTACTGGGCGTAAAGCGCGCGAGCGGTTTGTTAAGTCAGATGTGAAATCCCGGGCTCAACCTGGGAACTGCATCTGATACTGGCGAAAGCGGAGTCACTCGTAGAGAGGGGTAGAATTCCAGGTGTAGCGGTGAAATGCGTAGAGATCTGGAGGAATACCACCGGTGAGCGGCCCCCTGGACGGGCGACGCTCAGGTGCAGCGGTAGAGGGAGCAACAGAGTTAGATACCCTGGTAGTCCACCGTAAACGATCGGCAGGGTTGTGCCCTTGAGGCGTGGCTTCCGGAGCTAACGCGTTAAGTCGACCGCCGCAAATTACGGCCGCAGGTTAAAACTCAAATGAGTTGACGGGGGCCCGCACAAGCGGTGGAGCATGTGGTTTTAATTCGATGCAACGCGAAGAACCTTGCCTGGTCTTGACATCCCACGGAAGTTTCAGAGATGAGAATGTGCCTTCGGGAACCGTGGAACAGGTGCTGCATGGCTGTCGTCAGCTCGTGTTGTGAAATGTTGGGTTAAGTCCCGCAACGAGCGCAACCCTTATCCTTTGTTGCCGGCGGTCCGGCCGGGAACTCAAAGGAGACTGCCAGTGATAAACTGGAGGAAAGGTGGGGATGACGTCAAGTCATCATGGCCCTTACGACCAGGGCTACACGTGCTACAATGGCGCATACAAAGAGAAGCGACCTCGCGAAACAAGCGGACCTCGCAAAAAAGTGCGTCGTAGTCCGGATTGGAGTCTGCAACTCGATGAAGTCAGGGAATCGCCTTAGTAATCGTGGATCAGAATTACGGTGAATACGTTCCGGGCCTTGTACACACCGCCCGTCACACCATGGGAGTGGGTTGCAAAGAAGTAGGTAACAACCCTTCCGGGAGGGCGCTTACCACTTTGTGATTCATGACTGGTGAAGTCGTAACAAAGGTAACCGG
+
%$$##&%#&-,3-39'(#'++*+),,,;//.03../666.)%*.1+-2..)+$$$$$',*880..111.-&,,-,(*(,,&%%,(*)**./440.4./2++0,.(+)-70-/4*(0)6//195666243&2:3:576/0../0,-//1&((--999;9*11/7'(+80//./-78,'-),60()(*&%$)'+-).+5*1*-*',*),0'*'&#'')+-)*)&(+,15'0-.-7022:58433105334938)-*,))+211-23.339:.3629-1**/'%%&+)-.288831010*&%''%'%&34.93:50324(.-2+-0971)-2.*.5-+2740../--++/**&+*)+)+,)(%&$%%''('''%$&&&$(**'*)--1--**&,.53-0(7*7+3..2965++++6:855;.--552-%&%)445:0*+,*.-.0,'0-.8('&'(-0,896,.:;:6,.)),++)..122755++**)%)'&#&.%+&*/4/1/())0++5588<:-/99776/-'*-0266(-''+),$4(10-,3),,481/70./80418/.2+2*-+%(.-5322762;37088899:79923-('&'--,2:23856:5;5<;8259-4.,,10042340498,/5-,.//.,*,+885++*)6668729;9).3073,,//0:9956/.3*,-.4.0(-77569805---0082*(*,6/8./8+*)()+.-2,('*&%,/6:9/:,;;3:56995.)*..5:988:888922-..37,4/-../:9:/:.,+118:11/9*6807/7()02,'21284413498:6;5093245-5632;-0('&*/53/24640095.44983;*2+,,**+*27..,++.9<9:.6/,,2.2'/)-*0752767:9961(*+/798'2*527'&%$%)(*(+38662-)%'&)-13575<6)8979:9978:))('*))/1170/0+4-+,.+*)&&(($('240236:41*01476790501542,3(4+0)'*+////-*++1%$(&-***4+'.)&,,0%&$%$%$-,7/1087857/2'((*(),&0//0:4..*+/41)-),,-/-.120.--7*55.-20-/,06&''-.)+,/8527&3+5+%(,%($,./2/*%'))(0/4(05.*/60-'&%$$+1*/1:303467:627110010*+)*()6227955:,+-/0*./,0
@1009e406-5585-49e1-8bab-f7d2dcf61935 ch=323 read=100756 start_time=2019-12-13T16:21:44Z barcode=BC01 runid=2c9cf7bc05858273f10e7d7ec552fc0bd742dc3e
CCCGAGTTACCTTGGTACGACTTCACCCCAGTCATGAATCACAAGTGGTAAGCGCCCTCCCGAAGGTTAAGCTACCTACTTCTTTGCAACCCACTCCCGTAGTGTGACGGGCGGTTATTATTGCAAGGCCCGGAACGAGTCACCGTGGCATTCTGATCCACGTTACTAGCGATTCCGACTTCGGCGGGTGGGGTGCGAACTTCGATGGACTGCGAGGAGTCCGCTTGCTCTCGCGGTCGCTTCTCTTTGTATGCGCCATTTGTAGCGTAGCCCTGGTCGTAGGGCCATGATGACTTGACGTCATCCCCACCTTCCTCAGTTTATCACTGGCAGTCTCCTTTGAGTTCCGGCCGGACCGCTGGCAGCAAAGGATAAGGAGTTGCGCTCGTTGCGGGACTTAACCCAACATTCACAACACGAGCTGACGTGACAGCCATGCAGCACCTGTCTCACGGTTCCCGAAGGCACATTCTCATCTCTGAAAACTTCCGTGGATGTAAGACCAGGTAAGGCTCTTCGCGTTGCATCGAACCATGCTCCACCGCTGTGCGGGCCCCGTCAATTCATTTGGTTTTAACTTGCGGCCGTACTCCCAGGCAGTCGACTTAACGCGTTAGCTCCGGAAACCACGCCTCAAGGGCACAACCTCCAAGTCGACATCGTTTACGTGGACTACCAGAATTATCTAATCCTGTTGCTCCCCACGCTTTCGCACCTGAGCGTCAGTCTTCGTCAGGGGCCGCCCAACCATACCGGTATTCCTCCAGATCCTACGCATTTCACCGCCACACCGGAATTCTACCCCTCTACGGGACTCAGAAGCGCGGTATCAGATGCAGTTCCCAGGTTGAGCCCGAAGTTTCATCTGACAACAAACCGCCTGCGTGCGCTTGCGCCCAGTAATTCCGATTAACGCTTGCACCCTCCGTATTACCGCGGCTGCTGGCTGGAGTTAGCCAGTGCTTCTTCTGCGGGTAACGTCAATGAGTAAAGGTATTAACTACTCCCTTCCTCCCCGCTGAAGAATTACTTTTACAACCCTTCTTCATACACGCGGCATGGCTGCATCGGGCTTGCGCCCGTTGTGTATTCCTGCTGCCTCCCGTAGG
+
6/(+&(..)1--)/-2+13/6585-3*))))/*&'&&246460+)*29771.2117-.061-04,0-838)/2357/)*'-&'))(.-0.86(**3:/*4),4**,24-7:20/-&(-0,*4,..:1803*.-&&+&&%'%%.4/3340)1:1145:3/+*)-4/121020)4502,,,6/,''&)+&'%+*%%%%&''(**('%'&$#%$%'#'&,%*-43,,,-(+*,)./23/.--/22253085+,,/149;<628(****,)'%'(.+*/99915(22402+)*+**(%(()+3-4668,.20*,++1/858,.0;2/,10/-2..+37522-080./6529)&+.3/;48722/31./(+66)11502,-('*.+),+222125/-1:8534**(''',+0051)).01.,/'%7654340%'(.,,-4-/,-+,,,3595510402/9:61.)*-(/+2*-209/01444/()()/4-1264789:973.+'-.486-,+/-4,82349<99:90;00/68*%,,43248885-/2,+/)-,538.487*+13595:4%178.71:;6*1+*-.//736.511/-()(3:8*66553111,+'&'&)-*+670.0,-,%04.235769.*-1-(*,272:45'2.0/1*,-4783485*,)((017747;3--+5,635,,8//5.+/6*..+481..-,49/.*-+14,+,3744755767<8568*-84+:8-+&%'&,,)''(++.//131-/.()*1033)+///,397/)*0.67)+$('()',/435+670-/13-/-.''),1*&),')/-&%*)+,'.,,,1.1148-**.010+&10/(*%&(*;8+/55/.-%*0,-/55:20210244441-+)%&%%%%(*6798;9001+7*2)*+0**+%*-,),'')00725<79-7.//6,,,)(.1%(,:+,,6-34./0;08:776855+))(,,17180.)*(36*0*10/51,*($*.+:2*231//55/+/50+2%*%,&'&,0/*(,/306-)/*/;7..--',)+,5-,-181//.039-.*+,0&)+.34&++'*&(%,/42*)'%&)''-4)+.'.-
@c8e9277b-1085-476e-b652-7c8cd45f5e2c ch=220 read=106416 start_time=2019-12-13T16:21:43Z barcode=BC01 runid=2c9cf7bc05858273f10e7d7ec552fc0bd742dc3e
CCGGTTACCTTGTTACGACTTCACCCCAGTCATGAATCACAAAGTGGTAAGCGCCCTCCCGAAGGTTGGCTACCTACTTCTTTTTGCAACCCACTCCCATGGTGTGACGGGCGGTGTGCAAAGGCCAGGAACGTATTCACCATTAATTCTGATCCGCGATTACCGTGATTCCATTCATGGAGTCGAGTTGCAAGACTCAATCGGACTACGACGCGCTGTAGTCCGCTTGCTCTCGCGAGGTCGCTTCTGCTGTACGCCATTGTAGCACATTGTTATTGGCTTCCTGGTCGTAAGGGCCATGATGACTTGACGTCATCCCACCTTCCTCAGTTTATCACTGGCAGTCTCCTTTGAGTTCCCAGCCGGACCGCTGGCAACAAAGGATAAAGGGTTGCGCGCGCTCGTTGCGGGATATGGCAACGCATTTCACAACACGGGCTGACGACAGCCATGCAGCACCTGTCTCACGGTTCCCGAAGGCACATTCTCATCTCTGAAAACTTCCGTGGATGTCAAGACCAGGTAAGGTTCTTCGCGTTGCATCAAAGATTAAACCACATGCTCCACCGCTTGTGCGGGCCCCGTCAATTCATTTGAGTTTAACCTTGGCCGTACTCCCCAGGCAGTCGACTTAACGTTAATCCGGAAGCCACGCCTCAAGGGCACAACACCAAGTCGACATCGTTTACGGCGTGGACTGCCAGGTATCTAATCCTGTTTGCTCCCGCTTTGCGCCTGAGCGTCAGTCTTCGTCAGGGGCCGCCTTCGCCGCAATTCCTCAGATCTCTACGCATTTCACCGCTACACCTGGAATTCTACCCCTCTACAGGGGCGCTCAAGCTTGCCAGTATCAGATGCAGTTCCCAGGTTGAGCCGGGGATTTCATCTGACTTAACAAACGCCTGCGTGCGCTTTACGCCCAGTAATTCGATTAGCCTCCGTATTACCGCGGCTGCTGGCTGGAGTTAGCCGGTGCTTCTTCTGCGGGTAACGTCAATGAGCAAAGGTATTAACTTTGCTCGCTTTCCTCCCCACGCTGAAAGTGCTACAGCGAAGGCACTTCTTCATACGCGGCGCCAAGCTGCATCAGGGCTTTGCGCCCATTGTGCAATATTCCTCCTGCCTCCCGTAGG
+
43*123/2/6/*40)-++,/,-)-12-,,122332;865679---48*,((*0295-0)((-.++.*$&*,.8:9254:32;;1*232.48+&)(.:/,:998722587;;:483+,&,4;--/0,&,*+/0/6/3.//93%+%'%-+7566633',.236)0/(&/23;:;58:5&(+.((*++(),.),%)),-/1.9./(,+/2/2541+*%',,+-+./00,/-((-/671/0%.''%&'-++(%'.,-+-0074080,,-,('%+)%*2)+-,*)$&,(,19/.+,.'(/7381/,+,'''%&*,,8696+6/,)..5<89.8(*,9/,/5898+7(%+..2851:.*(--18/,)00338996-*2/3/0.45;,.-::95*05/26/+)))*./1565;441924$&%%''(1+'**145*,,,/102'(4111-+*&*014527*,)),,06176646596;:;53,+-1.6-.../9,,/04745400790-20+0**-97956651488:839010)/.8435425-4,)().--+'%*,,5;578+-0012118+-4-/03.21523/.5/(&,,-4/7012<6,**68:373(*(&(41(-./06-.''3:80670301/3.+**+/-)*.-/..4'084789<86/(*)+/-.03-)4-205322/337667;;11*2../3:853,4;.1/*+.1-.:.5/--.9,124--)&&(+&%(),486654531+.30*04022'-/51274591;9791&,'%,*0++-,+-//031342414:51015/110/,/2-0-+0//,-)282/02446&*15/-*--15-**2,,07*//3--&++:99499:5:-)+*(6,'242(7:,)0:0.--/,--.,0/3.1++*(//-,--.24.,*,-+0227+$)/19746+(**&$(&'-)''(*()3/.1.;//-0,4)&$&.$),3./06/96//0<0594202.0103:7/.,2+./66619*/1201+2)&)-)%234+)())-2.222)$,)233.4,++%'(#$%)(%(*((&$(+3-5:5,1)*')')&$%#&'''&()&'*%+'%&&&&(,,3;1*.1'/*,,6//('-+&670//**,7//867.
@e06c1d71-24d8-4196-b9a2-3dd68a9d5f6c ch=323 read=100752 start_time=2019-12-13T16:21:37Z barcode=BC01 runid=2c9cf7bc05858273f10e7d7ec552fc0bd742dc3e
CTCTACGGAGGCAGCGGTGGGAATGTGCACAATGGGCGCAAGCCTGATGCAGCCATGCCGCGTGTATGAAGAAGGCCTTCAGGTTGTAAAAGTACTTTCAGCGGGGAGGAAGGGGTAAAGTTAATGCAGCACAACCATTGACGTTACCCGCAGAAGAAACACCGGCTAACTCCGTGCCAGCAGCCGCGGTAATACGGAAGTGCAAGCGTTAATCGGAATTACTGGGCGTAAAGCGCACTGGAAGCGGTTTTGTTAAAGTCAGATGTAAATCCCCGGGCTCAGCAGACTGCATCTGATACTGGCAAACGAGTCTCGTAGAGGTGGGAATTCAGGTGTAGCGGTGAAATGCGTAGAGATCTGGGGAATACCGGTGGCGAAGGCGGCCCCTGGACGAAGACTGACGCTCAGGTGCAGCGTAGAGACAAACAGGATTAAGATACCCTGGTAGTCCACGCCGTAAACGATATCGACTTGGAGGTTGTGCCCGCTTGAGGCGTGGCTTCCGGAGCTAACGCGTTAAGTCGACCGCCTGGGAATACGGCCGCAAGGTTAAAACTCAAATGAATTGACGGGGGGCCCGCACGGTGGGCATGGTTTAATTCGATGCAACGCGAAGAGCCTTACCTGGTCGCCGGCGCATCACGGAAGTTTTCAGAGATGAGAATATTGCCTTCGGAACCGTAAAGAGACAGGTGCTGCATAACAATCGTCAGCTCGTGTTGTGAAATGTTGGGTTAAGTCCCGCAACAGGCGCAGCCCTTATCGCTGTTGCCAGCGGTCCGGCCGGGAACTCAAAGGCTGCCAGTGATAAACTGGAGGAAGGTGGGGATGACGTGAAGTCATCATGTACCAGCCAGGGCTACACACGTGCTACAATGGCGCATAAAACTGACCTCGCGAGCAAAGCGGACCTCAAAGTGCGTCGTAGTCGGATTAGGTCTGCAACTCGACTCCATGAAGTCAGGAATCGCTAGTAATCGTGGATCAGAATGCCACGGTGAATACGTTCCCGGGCCTTGTACACACCGCCCGTCACACCGTAGGAGTGGGTTGCAAAGAAGTAGGTAAGCAACCTTCCGGGAGGCGCTTACACTTTGTATTGATTCATGACTGGGGTGAAATCGTAACAAAGGTAACCGGAAGGTCGACGACAGGCAAATGGGTTAACACAAGACACCGACAACTCTTCAGCACCAGCAATACGTAACT
+
*(+&&1/1,0/-22,*(+&*%+''#*(,,21<55:1/*/-8.7;::::22)%**(319865444435556/.1.5176:6(880:///;1-),,+--5+%/-/86*'-+16.0-')+7,*0,8*-,84./.--./1./1-***5-,48)*+,,0,'-/&'*/+-*)+-2.112,-6:/---&./.0021,5..-95/1&,-11)++..+9,;-7*..+.+01284/02-52+')*-&*'--+)-1+,68:*+6,0.+*06789:95498.440*%11320,),()(/0/0/0400)+*+*'%$)*&%%&++.-455-,*/,-%)%--.-.'++,,.&/,.0/+(2*')028-,,+,451.11+)0-/34+85120('),---/170.-/745)+.*)+,,,32333027581-,,*3'())+44906.),%4'0'&)+%28+'+''(6771.0/17367:10//.+.,'))2*0*((&//%,+-1*(.-5.-1-++*+0/306'3,+,-004+++,0/:0--122840272/-((&()74664330-',+/1973-.01920/1/2/..2**.24./7-*))+'-*)/.(+/-/79:284;.--.+1.-000/35*,&.((+)-3-,-.*(,+',)')+/11410/---5:7,-,++-840+,*('+,&-/,2.)2*6281/3.'*$+'1+,-048898/,.'%%'*44670.2236755:432399456;356.;/*)++1+*-/49-2/,(('&,42,2354&&1(*://73/36:49(/,/5',-0+,37./)+'&')./+/---/00+**-2-.+,--0(*/63/6778-,$'%'),,9.)))))0++*0+/065/0+*()&))+-12--(),-4224*',)(&$#&'1)+1/3.(++-;**13:78511281+,(++.0-005,7).+--%(+-0.2*0+*+4,,,-1824122//2,1*00/1-,*(*01623498:0//-/.641/+%+(22++/,*,,8090)+/&+$&&'*,./0.07*85+,..,-)13'(),((&,*,*+90/29.'*/)*,/2,/'&'('&#%))(.2)&))(+)4(%)%(.11--&)'(+7;971001157.'((*21++,010/39+/..4768693-/%*(--/31/('*.(''&%*2355520,3,%)//71-0-1,)--,1.*+,-.8,-.-10%.+''&%#
@52559643-bc47-4a47-a7ad-0722d79c4e4a ch=94 read=205099 start_time=2019-12-13T16:21:54Z barcode=BC01 runid=2c9cf7bc05858273f10e7d7ec552fc0bd742dc3e
CCGGTTACCTTGTTACGGCTTCACCCCAGTCATGAATCACAAAGTGGTGGCGCCCTCCGAAGGTTAAGCTACCTACTTCTTTGCAACCACTCCATGTGGTGTGACGGGCGGTGTGTACAAGGCCAGGAACGTATTCACCGTGGCATTCCTGATCCACATGGCGATTTACGACTTCATGGGTCGAGTTGCAGACTCAATCTGGACTACGGTACGCACTTTATGAGGTCGCTTGCTCTCGCGGGTCGCTTCTCTTTGTATGCGCCATTTAGCCAGCACGTGTGTGAAAGCCCTGGTCGTAGGGCCATGATGACGGTCGTACAACTTCCTCCAGTTTATGCGGCGGTCGCCATTTTGCGGTTTGGCCGGACCGCTGGCAATAGGGATAAGGTTGCGCTCGTTGCGGGACTTAACCCAACATTTCACCAACACGAGCTGACGACAGCCAGTACAGCACCTGTCTCTCACGGTTCCCGAAGGCACATTCTCATCTCTGGCTTCCGTTACTCAGAATAAGGTTCTTCGCGTTGCATCGAATTAAACCACATGCTCCACCGCTTGTGCGGGCCCCGATCAATTCATTTGGTTTAACCCGCGTATCCCCAGGCGGTCAGGTACGCGTTAGCTCGGAAGCCACGCCTCAGGGCACAACCTCCAAGTCGACATCGTTTACGGCGTGGACTACCAGGGTATCTAATCCTGTTGCTCCCACGCTTTCGCACCCTGAGCGTCCAGTCTTCGTCCAGGGGCCGCCTTCGCCACCGGTATTCCTCCAGATCTCTACGCATTTCCACCGCTACACCTAGATTCTACCCCCATCTACGAGACTCAAGCTTGCCAGTATCAGATGCAGTTCCCAGGTTGGGCCAGGGGAGTTTCACATCGGCAACAAACCGCCACCGTGCGCTTTACGCCCAGTAATTCCGTTAACGCTTGCACCCTCCGTATTACGCGGCTGCTGGCACGAGTTAGCCGGTGCTTCTTCTGCGGGTAACGTCAATGAGCAAAGGTATTAACTTTACTCCCTTCTCCTGCTGAAAGTGCCTGGCCGAAGGCCTTCTTCGCTGCGCGGCATGGCTGCATCAGGCTTGCGCCCATTGTCTGGCTATTCCCCACTGCTGCCTCCGTAGGG
+
4)5.61-0508/43*,('-130)338,*-..4551:3216504*/*-'&$'&(*%')('*.,,-,8//345786388<44;902640-')*58,-/-11/.&()-).3+*,)+0/0.1033746&944524698;6679,2./-,,1/(),7551+))'%.,0,11($',-49<:6856,./426/;-0()7885362126:67545,(&$#%'#&14;77/+24-2*-010002-312,+*),-017044/96..232589<84:'&'.')+2/0010/,')*,0*-51-2;;:64/'032;47(''&%**-,/%.')'('.//0,.+.1289--,-'-*'++%$&%$%'*()'()--'()1.2379925549./-+,%)47.5,0,-0,.367708/-*065/.,/2/-6,.0960:+*%&(-)//0113289976550*.3'%)(,+,--661200(()+'*'..3180-/5,3++)(),)/138952/()()),%&(/&%&(&*'2++2*4-80:<:66.6.,-425-,//05<:28*-*/47338-/924-3(-+0+-3388/(')*8::<987<81()2:*)+,&%#$%$%)+/(%,+.,/,-()&$%*(('&/)'..8(2*3).-+-+5732(24**,..62936(6.544-/114561;.+,/70,+0,*78223.-'&/)+-55:33.&)-2+-,2:6+..,1:4-(('/-,)*-(0050+*.28:<8538.(3;:136./46::8;;55;+9779985+.''&)++559893333<9/(*17)*,(*)0//&+0+6/312741($,021543576786/./41.7*%*,.9:7765,,*+-125.+)(*1(0060*(.,(%'.84/*+,-1&,0/0-240(0+/0%&$'&)1234:+*++7.*)035:786-'(419634190338;9488*,-03/-,0,80117.7+*(*(&,010.55173249;77;755775402:81,-,4233881:-,./.*7,5*,00+-+1:--11)08,/7534:,(*,3&%('-''*,*528:;99<5*+&%'&(,3878886765567%:8538*0.3:2,9.-,+(((#(,010562++-)(&(*-.57,022*(
@ebc71bdd-b346-43c1-b54f-5e0f09dc3fb9 ch=400 read=104660 start_time=2019-12-13T16:21:51Z barcode=BC01 runid=2c9cf7bc05858273f10e7d7ec552fc0bd742dc3e
CTCTCGGGGAGGCAGCAGTGGGAATGTTACTTTTAATGGGCGCAAGCCTGATGCAGCCATGCCGCGTGTATGAAGAAGGCCTTCGGGTTGTAAAGTACTTTCAGCGGGGAGGAAGGGTAAAGTTAATACCTTTGCTCGTGGTACCTGGAAAACACCGGCTAACTCCGTGCCAGCCGCGATACGGAGGGTGCAAGCGTTAATCGGAATTACTGGGCGTAAAGCGCACGCAGGCGGTTTGTTAAGTCAGATCTTGAAATCCCCGGGCTCAACCTGGGAACTGCATCTGATACTGGCAACGGAGTCTCGTAGAGTTAGAATTCCAGGTGTAGCGGTGAAATGCGTAGAGATCTGGAGGAATACCGGTGGCGAAGGCAGCCCCCCTGGACGAAGACTGACGCTCAGGTGCAGCGTGGGGAGCAAACGGGATTAGATACCTGGTAGTCCACGCCGTAAACGATGTCGACTTGGAGGTTGTGCCCATGAGGCGTGGCTTCCCGGAATTAACGCGTTAAGTCGACCGCCTGGGAGTACGGCCGCAGGTTAAAACTCAAATGAATTGACGGGGGGGGGGCCCGCACAAGCGGTGGAGCATGGTTTAATTCGATGCAACGCGAACCTTACCTGGTCTTGAGCATCCACGGGAAGTTTCAGAGATGAGAATGTGCCTTCGGGAACCGTGAGACAGGTGCTGCATGGCTGTCGTCAGCTCGTGTTGTGAAATGTTGGGTTAAGTCCGCGACGAAACTCAGCCCTTATCGCACCCCAGCGGTCGGCCCGAGAACTCCAAAGGGAGACTGCCAGTGATAAACTGGAAGGTGGGGATGACGTCAGAAGTCATCGCCCCTTGACCAGGGCTACGTGCTACAATGGCGCATACAAAGAGAAGCGACCTCGCGAAACAAGCGGACCTCATAAAAGTGCGTCGTAGTCCGGTTAGGTCTGCAACTCGACTCCATGAAGTCGGAATCGCTATTAATCGTGGATCAGAATGCCACGGTGAATACGTTCAGACGCCCAGCTACACCGCCCGTCACACCGCTGGGAGTGGGTTGCAAAAGTAGGTAGCAACCTTCGGGAGGGCGCTTACCACTTTGTGATTCGCGGCTGGGGGTGAAGTCGTAACAAGGTAACCGGAAGATAGAGCGACAGGCAGAAGTTAACACAAAGGCACCGACAACTTTCTTCAGCACCAGCAATACGTAACTAC
+
0/112.12.)+0.-01.1436-.,,(/.)%'),(/.0*150('&'+-24557776+69588:9799865341,1%'(.0/4648,73191.0:3.0*&'/')*.-344*(,)*(+0('190,-402/0416;1.777&-'%$$'((**,./+,04:/1.,,1..0-/3'')'(+))))&*+5440-3,2')*/-/1.:.8.3&1)+,,+.399755662('))*$2)70071'40973190&('(#('+%)''+66+/25,*46625(2,2-/73*)104333/.**-.0,.(',')$)&(*114781*''((&*&0(2+++/80000222;8+0/))/3651/0001768/,-**,,7898:323.,,3(/+%453778+)185:424/-.+++-.455*31//-(**-.765.(*+-;29&33//,,+25/55+-533115-(,,04-./3-/./-&....-,.//---/7,-0970+3/2161)('()+,/*'(('*-*4+,-854:3,(,/14986:;969-())(6,5/-,0/,019,880+..-8,+*-+2*2++,/*02,.46+0+('../16776:67/*-(')/*4;;378;/..-*)*('&'(+)'(*(*.50267.3('&%'435--.47++().93-,+++,64+&%&)*846:89:,997:8;8:6/245'5144780000/93348752.-...815/431288<:00085835:485.54)+/12.,)%'&'%'.4+/+*&&$#$'&'(),/0:1/),,.'%%'*2.,4(83)/()%)'*&%,2'//,,028*3240,*+,3045/1678:997)*()*-989)&-,(&&&(+151:766+++)*.49374;43;734346864(&)$)(&(+,/899691,*()+5/131.//06330:4,+9897.---,3-5+'-'0%)((+023/6/++*++166)+.8.--62902--))(&&&.)//7:;;:98/++4*%-('//554/4.'-.0/0)-,/*,*($&$%((,.3-0::21521..0&%(,3-,*+/844:3306.(')),+*+$)'/++,190:/+/4,64132./0))+)((0./294../1//012/)+,13/038999841/1.899;6.2.,/3**&)6577-2984(&&)-.*-,+,25(+&*+1/./2-)*(,3+/7/'()*+0+,,/.-)-+*%$'##$
@9990204b-1e85-41eb-9693-d4e6a5a46d4d ch=124 read=204194 start_time=2019-12-13T16:21:51Z barcode=BC01 runid=2c9cf7bc05858273f10e7d7ec552fc0bd742dc3e
CCGGTTACCTTGTTACGACTTCACCCCAGTATCCAATCCACCTTAGACAGCTCCTTCGGTTGGGCCACCGGCTTCGGGTGTTATCAACTCTCATTGGTGTGACGGTGTACAAGGCCCGAACATTATTCACCGCGACATGCTGATTCGGTACTGGCGGGTTGGCAGCGCGGTCGGTGCGGGCTACGATGGGTTGGGTTTGTGGTTTCGCGGCTTCGCTTCCTCTGCACCAATCCATTTGTAGCACGTGTGTAGCCCAGGTCATAAAGAGGCGTGATGATTTGACGTCATCCCGCTTCCTCCAACGTCACTGGCGGTCGCTAGAGTCCCCAACTTAATGGTAACTAACGATAAGGGTTGCGCTCGTTGCGGGACTGTAACATCTCCACGACACGAGCTGACGACAACCATGCACCACCTGTATCTCATATAGCTATCTCTCATCTCTGGGCCTTTATGGTATGTCAGACCTGGTAAGGTTCTTCGCGCGTTGCTTCAGGTGTACATGCTCCACCGCTTGTGCGGGCCGTCAATTCCTTTGGGGATTTCATTCTTGCGAACGTACTACTCAGGCGATGCTTGTACGTTAACTGCAGCACTGAACTTTGACATCCAACACTTGGTACTCATCGTTTTACGGCGTGGACTACTAGGGTATCTAATCCTCCCCACGCTTTCCGGGACTGAGCGTCAGTTGCAGACCAGATCGTCGCCTTCGCCACTGGTGTTCCTCCATATATCTACGCATTTCACCGCTACACATAGATTCCGATCCTCTCTACTCTAGCTGCCTGGTTTCTGGCTTACTGAAGTTAAGCTTCAGGCTTTCACCACAGACCCTTGCTGCCGCCTGCTCCCTCTTTACGCCCAATAGTTCGGATAACGCTTGCCTACCGCATTATTACTGCGGCTGCTGGCACGTAGTTAGCCGTGGCTTTCTAATAAAGTACCGTCCGCTCGGCTACCATTTCCTGTAGCCGCGGTTTCAACTCCTTTATAACAGAGTTTACAATCCGAGACGCTGTTGCTGCGCGGCGTTTATGGGTGGGGTTTCCCCATTGCCGAAAACCCTACTGCTGCCTCCCGTAGGAGCAATATCAGCACCAACAGAAGGTTAACACAAAGAGACACCGACAACAGCACCAGCAATACGTAACCG
+
.4,(04())*('./%+.,2545),28(*(,,-2'6+375(+'(&)*1..015636./')):*77683580-+.+--752-1/./9/5.-./0*/+1-23+,),*1-44227,&)21+,220%**)1-,*1,.0+*-%-*125.3+)()&&(,,1('-',((%+'''((&('$&('(&-44-,&&&'+',)(%)''$'&$%)%((&$$$%)$',*--)+(''12,+','-%*)965:8---42+-013764/,/:-+052/**,/)*)0,0+.,,,,-5;4.02779:,;:,(.03/7.3(2(+,''(**35+),,,3656122,787*....,/)*,30762236353-+*.363;451227416./.:/,)*%').*,728/2,..2/.0//12332466957493,*--14.31112467780232359998665/5,/640+(+$,/0651122/253614/18::57602+4,:57;900,'(18124;5,+./+..-/701103,-3+/1+/11411(),()1-61:5/25/+)/3*%$%,'0870:/0.477/)&(('(+,&(-*'$%#%'&'$$'(/,4,77992+314439;44<6025418(2)+(),*&.1248:7:928:9)-/-80//7:100)('&43//037569550.+/3,'+,,/;1/,0:50540.*5466472;-3%)')0./198760*+/*0/027243;;;::<2///3+1.337/0+--544<60046//4.+)+((%+-,8.1*,.354424'%(*,1./11288473155--(+).3(1404..4:53++*2.*0679;;3127.///78<5/9...406001/,-,77-+0170-1.52)1*)%''-+/919981...,(+)%%()),-/31/5.,),)+.-.2:0;,+(,,1&4-.*'*-02/,)&)''&,-+,+,(+-39788((-54/50/+4747;;9543+))*,)+')070'%%&&'&(1(**$%$$&&));:031730))*(**$$)()*(*/*+*++--0/4)')*,%$)-1*0;4-31)&&'*.3..11+)1,*,.211415930;*+539,+*,192223%')*20581-*/-.4+8-7,-.38+'&&(0,8;55()&&%00+25320/1.(/'))(&$%
@dcde5272-0cb3-46fe-8a79-845bf8f9aadf ch=324 read=112102 start_time=2019-12-13T16:22:02Z barcode=BC01 runid=2c9cf7bc05858273f10e7d7ec552fc0bd742dc3e
CTCTACACGGGAGGCAGCAGTAGGGAATTTCGGCAATGGAAACCCTGACCGAGCAACGCCGCGTGAAGGAAGAAGGTTTTCAGTTGTAAACTTCTGTTATATAAAGGAAGAACAGCGGCTACAGGAAATGGTAGCCGGTGACAGTGCTGATAGAAGCCACGGCTAACTACGTGCCAGCAGCCGCGGTAATACGTAGGTGGCAAACGTTATCGGAATTATTGGGCGTAAAGAGGCAGGCGGCGGTCTGTGGTGAAAGCCTGAAGCTTAACTTCAGTAAACCATAGAAATAGCAGGCAGCTAAGTGCAGGAGAGGGATCATTAGATTCCATGTGTAGCGAGGTGAAATGCGTAGATATATGGAGGAACACCAGTGGCGAGGCGACGATCTGGCCTGCAACTGACGCTCAGTCGAAAGCGTGGGAGCAAAATGGGATTAGATACCTAGTAGTCCACGTAAACGATATGAGTACTAAGTGTTGGATAATAATATCAAAGTTCAGTGCAGTTAACGCAATAAGTACTCCGCCTGGTACGTTCGCAAGAATGAAACTCAAAGGAATTGACAGGGGCCGCACAGCGGTGGAGCGTAATAAGTTTATTCGAAGCAACGCGAAGAACCTTACCGAATGTTGACATACTCATAAGGCAGAGATGGAGATAGCTAGTATGAGATACAGGTGGTGCATGGTTGTCGTCAGCTCGTGTCATTGAGATGTTGGAGTTAAATTCCCGCAACAGGCACCCAACCCTTATCGTTAGTTACCATCATTAAGTTGGGGACTCTGCTTGAGACTGCCAGTGACAAGCTGGAGGAAGGCAGGGATGACGTCAAATCATCATACTTACTATGACCTGGGCTACGTGTTACAATGGATGTAGTGCAGAGGAAGCGCCGCGAGGTGAAACAAACCATATTCTCAGTTCGGATTGTAGTCTGCAACTCTCGACTACATGAAGTTGGGAGTAGCTAGTAATCGCGAATCCAGCATGTCGCGGTGAATACGTTCGGGCCTTGCACACCGCCCGTCACACCACGAGTTGATAACACCCGAAGCCGGTGGCCTAACCGCAAGAAGGAGCTGTCTAAGGTAGGATTGATGATGATTGGGAATTGAAGCGTAACAAGGTAACGG
+
),0**))**+*&++/41400*,'&$'&/5/02:020.**',-)8++-3663322271.2:695..3.,0++%)')(**&$*&**4+/1:.03:36032-,-).1(/*20+.65%31.6/00646//63.1:.-,/,&020+*%'*(*'%',*$())140,1,*))..0/42357/+,-,13929182/411274264369547)3408/,/%*&'-,)4-752103:4))$))*'/30,/*)+.)$$''--)+,+)+1.3.4+(''+),/71,*---&*+12((*/)%&%%$(&'(-./*&)**9040++((4+332(7))&3171944230-,.(+$*,-/.93/18:::./.-./33-*.'))*0/6223/8/,+))+/983233(*627144672/010).02,3.1&*++)+-+0,0'+,-76,,'.1,3.0+2379<*,,79786&%()*/;53)%0.1+*)*+89:78:88:7871/&+*++-47,51.28:5.-,-(0/8060(+,7,0+**%%&.5-29/)''()/120..//'*),,-82/32//*'(+,./0/0&16/+--()(*+*1072),%(*%.&%'%&'3;9.03-),,',00412./5(+45614227)%)+(+**0176466522/)'***,,-.26/.-./2111+##%&&),5200&&$/*3,10698:3:222336/1+**)*/02*6++(/*086;5)%')800(&'-+*(/019//22'6()*+/8*)+,27060000901:989558664/6/::10064-'*.,--,/1128:455456695566:+)/(/.43)38001017785:;-+-9:8,,))('$$,-00111-.5)*+--)+-.6//0979;23&+%24243-,+)'&%&,/631.--*.)*.)($'')2(''),44.),-6889,1,+-879987/4,++---+)++*333318*.)()(%%'%$&*.-,2+,--/23:62-+-.0077969262%&41244581&,1.+**(+,..2931<:./*())/7,/--.0..012-.'*-*'(.)*4-73232*,/-2325.,('+'*)*,7898638/2.&11-0,./-**,*+08074&&,'',)')/689825*1+06568
@ba7bf943-5948-4cc9-8040-ffa24f14314a ch=141 read=94412 start_time=2019-12-13T16:22:01Z barcode=BC01 runid=2c9cf7bc05858273f10e7d7ec552fc0bd742dc3e
TTGTTATTGCTTCGTTCAGTTACGTATTGCTGGTGTGTCGGTGTCTTTGTGTTAACTTCCTGTCGCTCTTCTTCCGGTTACCTTGACGGCCTTCACCCCAATCATCAATCCCACATGAACAGCTCCTTCTCGCGCGGTTAGGCCGGCACAGTTATCAGCTCGTGGTGTGACAGGCGGTGTGTACAAGGCCCGAGAACGTATTCACCGCGACATGCTGATTCGCGGTGATTACTAGCGGTTAGCCTAATGTAGTCGAGTTGCAGACGCTACAATCCGACTAGTGGTTTTATGGGTTTCACCTCGCGGCTTCGCTTCCTCACCATCCATTGTAGGCATTAACCAGCCCAGGTCAGGGGCATGATGATTTGACGTCATCCCCACCTTCCTCAACTTGTCACTGGCAACGGTCTCTCGCTAAAGTCCCCAATAATGATGGTAACGATAAGGGTTGCGCTCGTTGCCGGGACAACATCTCACGACACGAGCTGACGACCATGCACCACCTGTATCTCCTTATAGCTATCTCTCTGGAGCCTTTATGAATGTCAAGACTACTATTAGGTTCTTCGCGTTGCTTCAATTAAACCACATGCTCCACCAGCCTGACCCCCGATCAATTCCTTTGAGTTTCGATACGAACGTACTATACTCAGGCGAATTGCTTATTGCGTTAACTGCAGCACTAGTTGACATCCTTGGTACTCATCACGTTTGGCGTGGACTACTAGGGTATCTAATCCTATTTGCTCCCCCACGCTTTTCGGGACTGAGCGTCAGTTGCAGATATTGAATGTCGCCTTCGCCACTGTTGTTCCTCCATATCTACGCATTTTCACCGCTACACGCCGAATTCCACGATCCTCTCCTACTCTGGCACCGCACCGGTTTCTGCCGGCTTACCGAAGTTAAACTTCGGGCTTTCACCACAGACCCTTGCTGCCGCCTGCTCCCTCTTTGCGCTTAATAATTCCGGATAACGCTTGCCGCCTACGTATTACCGCGGCTGCTGGACGTAGTTAGCCGTAATAATAAAGTACCGTCACTCGGCTTCTGCTGCACCATTTCCTGTAGCCGTTCTTCAACAACAGAAGTTTACAATCCGAAAACCTTCTTCCTTCGCGGCGTTGCTCGGTCGGGGGGTTTCCCCATTGCCGAAAATTCCCACCGCTGCCTCCTGGAG
+
$)),)$)&%)-*..089(,3.,,21//3+(+/'$&#%&$*(7.2/5<6,3.8,2+(&&)%&*.3,/1(''&+8.,.+/-+2-3*(&&%$%&)*0//9:0-0/16::39,2-(%&&(((20&,-/707+'))'*)+,2/8&(*4.*),&(&)',(-/*(++-+.3352-..6(,8/6+*%+*0/2790:.7.*)'1.-2899964654765799;7765697446*+,+,-(&%&',0+6+))-%&'*&().0243-339&0)0%+%&-+,.2.1&&&))%'(+*0:;,233804;50+,,+-.5.5,-7.--4.,0++()/,/16/./'%&))+(.*+&'&%'//0'-0.,,,44*/.0--00.4;3**++/:9/;55)'*(/02)'((%'.//0205+7*)$')'(/+**'($%(')(),-:;--0*+0,++*)+$&%%$&'.+,2,/.+,/1038/6)*'(15/*+5.2476/'*-/433($+1334575::88//+31668422-3246&2&)+44555743120173//67392+-+',**262+)'(&&$&'&()/41433:4521-/(+-.,(/)0-7-3.*+-.+2230,-+'%&$%(&*212&$')**2.20-0:6/,,5;,+,(*$(+068/2'./-,,--/169:+*)+&%)-0+0-+,./2/3/107000..-$)'%'#''*/))))%)',1.4,,())180,.--'-,*+2,,+'+)+*,/0.061/*+*-8+').0::5)%/+0-99,/*993,**()/10,$'--)+++%)&),*)1/'.,-3)/'()7936520701:2-*0-&+*--9796943<<3./1/(***,-1%%$$&))+('$'(),0'''%((&$)(*)**)#$((+*+**.-5-*'$'&(&'-*).1/+0**610&)-'''36/070-+,+)(//49;728./.11:658546419**-17*$($&(&-+,.6981.1229/:/,+/1-02&+('',*,019/2/+**.-77430-%(''+*-61.11**&(*,4/07/(/&04130--,+-+%'-&&&&$$'%.+),256734,'*3,610*&+)(*'-21-*-,).;9,-1..5300696195;4791*)++%,&&')*.,--2+2.1(,312*.9+28:.-0837,+3423/:+1-&)($&'%(*'.)))+,)
@c5443c2c-873d-4d97-aef7-f84343f1441f ch=138 read=124105 start_time=2019-12-13T16:22:00Z barcode=BC01 runid=2c9cf7bc05858273f10e7d7ec552fc0bd742dc3e
CCGGTTACCTTGTTACGACTTCACCCCAATCATCAATCCCACCTTAGACAGCTCCTTCCTTGCGGTTGGGCCACCGGCTTCGGGTGCTCAACTCGTGGTGTGACGGGCGGTGTGTACAAGGCCCGAGAACTGTTCACCCGCGACATGCTGATTCGCGATTACTAGCGATTCAATTTCATGTAGTCGAGTTGCAGACTACCAATCCAGACGAGAGAATGGTTTTATGGGTTTTGCTTCACCTCGCGGCAGCTTCCCTCACCATCCATTGTAGCACGTGTGTAGCCAGGTCATAAGGGGCATGATGATTTGACGTCATCCCCGCCTTCTCAATTTGTCACTGGCAGTCTCGCTAGAGTCCCCAACAATGATGGTAACTAACGATAAGGGTTGCGCTCGTTGCCGGGACTTAACCCAACATCCACGGTGACACGAGCTGACGACAATATGCACCACCTGTATCTCATATAGCTATCTCCATCTCTGGAGCCTTTATGAGTATGTCAAAGACCTGGTAAGGTTCTTCGCGTTGCTTCGAATTAAACCACATGCTCCACCGCTTGTGCGGGCCCCGTCAATTCTTTGAGTTTCATTCTTGCGAACGGTACTAGACGGAGTACTTATTGCGTTAACTGCAGCACTGAACTTTGACATCCAACACTTAGGTACTCATCGTTTACGGCGAGGACTACTAGGGTATCTAATCCTATTGCTCCCCACGCTTTCGGGACTGAGCGTCAGTTGCAGGCCAGATCGTCGCCAGCCTTCGCCGCTGGTGTTCCTCCATATATCTGCGCATTTCACCGCTACACATGGAATTCCACGATCCTCTCCTGCACTCCTGGCTGCCTGGTTTCTATGGCTTACTGAAGTTAAGCCTCAGGCTTTCACCACAGACCCTTGCTGCCGCCTGCTCCCTCTTTACGCCCAATAATAATTCCGGATAACGCTTGCCACCTACGTATTACCGCGGCTGCTGTTGTAGTTAGCCGTGGCTTTCTAAGTACCGTCACTCGGCTACCATTTCCTGTAGCCGCCGTTCTTCCTTATAACAGAAGTTTACAATCCAAAACCTTCTTCCTTCACGCGGCGTTGCTCGGTCAGGGTTTCCCCATTGCCGAAAATTCCCTGCTGCTGCCTCCGGCG
+
2/012;134.,-*&&),-/8;7+640)03+6/2/.,+/.*)--+.',(('*+2277:9131-/2;6:(4756070.1/298*2'*%$(*0+,-0)517544266+;:8313*/+,+*,,*)24)*022544(6<302/**0067887888+1)+'-,013//0/**,&--2)1/48547512/2355080./*-/12+/*1,023&+(*((*+01967/9:<-454;07:;.*,216,10/65727.'%*284;100/0.1:;:001,,,-.*+.00*,,0,4/():20((.1+/41114../..8<.-,42399606:+'.6333*(%$&%((...+/,6.+,0-*../3)**--31.'*%(.4-./55:7642227----/'4874;46-../11;2/01;50),)0*54,.(,+))($)*-*)(+,/013124459583,%'').02857:5555445-+--+--.-34544197520253.0595;1..200022-0/-,)*/-52&.1.(1,22145433-3.)+/:021/2.2;6:....----5**3+(),'*+,.-1,-62*)/14976033.+(*09-.26:21310/-5+*(')----.120**+*-0/+1.--62.2,+,2,++,&1+/0656:9001973-2.1((+*),'()2344:976;:2-5-,'#(*')/))../4-..47.6.,+('(-.+,*.-*((***-3,-,;:84/10/.101(77:54-1829522553:804-(',+-34259(236;98:<600140/05567,%,+,15;7323:767/.',%%$',&7)7,+,*./-50003210-%()/1/+76358:89;0:5--,-+401:-00+,().747(6749(-7+,),,-.302+,7;<030..479712:*((((:.-65:3./..10,0--/))0,-2*4+03321-+1-+872452374756958<93820/0/.((&'),/7/.*(*,5,,++2,*%&&(%*/425,%())8/++*-3/06/72./-.-01*132484'''&$+*.161,'+)(/7,*--6.3'*+(')&%')-408.91-../7;9-8,+,771:67(.660;,29:,*.7+.610/671+78+'%)()2//28353)&&*
@82e237dc-6dea-403e-afd0-4f5b207eabbc ch=445 read=197952 start_time=2019-12-13T16:22:18Z barcode=BC01 runid=2c9cf7bc05858273f10e7d7ec552fc0bd742dc3e
CCGGTTACCTTATTTACGGCTTACCCCAGTCATCAATCCACCTTAGACAGCTCCTTCCTTTGGTTAGACCACCGGCTTCGGTGTTATCAACTCTCGTGGTGTGTTGGTGGCACAAGGCCCGAGAACATTATTCACCGCGACATGCTGATTCGCGTTACTGGCGATTTCAACTTCGTAGCAGGTAGTTGCAGGCTTCGTCGACTGAGAATGGTTTTCTGGGTTTGCTTCACCTCAGGCTTCGCTTCCCTCTGCACCATCCGACTAGCCCAGCACGTGTGTGTAGCCCAGGTCATAAGGGGCATGATGGTTGACGTCATCCCGCCTTCCTCCAGCTTGTCATAGCGTCTCGCTAGAGTCCCCAACAATGATGGTAACTAACATTAAGGGTTGCGCTCGTTGCGGGACTTGCTCTTACGACTGACCTGGTGACGACCCACCACCTGTATCTCGCTAGCTATCTCTCCATCTCTGGAGCCTTTATGAGTATGTCCAAAGAGACCTGGTAAGGTTCTTCAGCGTTGCTTCAATTAAACCACATGCTCCACCGCTTGTGCGGGCCCGTCAATTCCTTTAGGTTTACCGTTCACTTGCGACAGCTATTCAGGCAGTATATGCGTGCTTTCAACTTTGGCCATCTGCATTACTTCGGCACTCATCGTTTACGGCGTGTGGACTACTAGGGTATCTAATCCTATTTGCTCCCCACGCTTTCAGGACTGAGCGTCAGTTGCAGGCCAGATCGTCGCCTTCGCCACTGGTGTTCCTCCATATCTACGCATTTCACCGCTACACATGGAATTCGATCCTCTCCTCTAGCTGCCTGGTTTCTATGGCTTACTGGAGAGTTAAGCGTGGCACTGCACCACAGACCCTTGCTTACGCCACCGCTCCCTCGCCTTAATAATTCCGGATAACGCTTGCCACCTGCGTATTACCGCGGCTGCTGGCACGTAGTTGACCGTGGCTTTCTAATAAAGTACCGTCACTCGGCTTTACCATTTCCCTTAGCAGCCGCGTTCGCTGCTGCTACCAGCAAGTCTACAATCCGAAAACCTTCTTCCTTCACGCGGCATTTAAACAAATTGAGTTTCCCCGTACCGAAAATTCCCTGCTGCTGCCTCCCGTGGGAG
+
025,54033+)%&*/*)-%'*(&)492,/1:98705.02)/06/--60*$./9/4--%&&$'629)*(4/(,),)(+2,-3/.22//02.-,-,*-//-*)%$&))'%$$$$&(*+*/.))(*+/0(0(',5.*.1.++$&)--8890270),-05533)423/8;'/-51575&(%&%&'()).--&'$,,''&$#'&')*$%'().,224,))$&(/./:5)-0:.10,**)%&))+&&(0*/-)'1,++.41::9/(%%%#$(&''((%)*,,,)'%$%&./*(/221+*,--58/268-)))*.)**425770:3,*68:/7+-33*++,2115/+'0,++/163242,+-+378--'(*/-.1,1+')(('/*''+'/).32/7.1277865:.+,5-*&($"$%%(,&&&%&$'%--&&%$&&&'$&%$$1,56:68785322&&+)++./85/.-/88:956575-),&#%%%'%*&+*++/3(00+(+-/872,1,.),,077621&')+-+(*1+('+.-1<:99111111339564/010+0,/.0+1/''//29680(,3+&*''(&#%$$%*(#&%%&(+*('$%%#*'''(((%&((&$'%'')&&(&%$$$&%.(&%%%$'('%%%'%#&%$&('))-,-*++6.5*+,/20/1*&)0/46000)0)%+)*+(*+,0)*)0-&#()3272(+,+4;/.&896566026.--+,2810+++,/..98768976547545:514,1205;1423556766)*.4718<9/796+(,%&&+,04.5-6*-*--./-/03/,-.)+,/.6:5898:4+(+.1943904293+***0730+,$%%&%*)+'+&/3/2,,874---&(&%#$$'&%)($%**-)*)%'%&'2.0768723153;8971/13-26031,+1,+)0.)/;5.5---0-,/*)#**,&-3*&#2-.106,10-(&*1.17/,-239772//1.5.('*()/4-27,--%(&&$%')00)(&+-(%))&()++-,.2*)0,+%'((&*.644,+0570/216::<9788-)+*()'((/41-41,'(&+((%+)2*021+%*&/4,,255.174*)&('%',')-)03)*4(5,(+
@74fa8ac5-ace4-45ca-9049-8f400a0929a9 ch=155 read=124950 start_time=2019-12-13T16:22:16Z barcode=BC01 runid=2c9cf7bc05858273f10e7d7ec552fc0bd742dc3e
CTCCTCCAGGGAGGAGGCAGCAGTAGGGAATTTTCAGCAATGGGGAAACCCTGACCGAGCAACGCCGCGTGAAGAGTTTTTCCAGTTATGAAGCTTCTGTATAAAGGAAGAACAGCTACAGAAATGAGTAGCCAGTGACGAACCGCCTGCCTGATAGAAATACAGCTAACTACGTGCCAGCAGCCATGATATGCAATGAGTGTAAGCGTTATCAGATTATTAGATAAAGAGGGCAGGCGGCAGCAAGGGTCTGTGGTGAAAGCCTGAAGCTTAACCAGTAAGCCATAGAAACCAGGCAGCTAGAGTGCAGAGGGAGGATCGTGGAATTCCATGTGTAGTGAAATGCGTAGATATATGGAGACACCAGTGGCGAAGGCGACGATCTGGCCTGCAACTGACTATCCAGTCGAAAGAAGCGTGGGGGCAAATGGGATTAGATACCCTGGTAGTCACGCCGTAAACGATGGAGTACTAAGTGTTGGATGTCAAAGTTCAGTGCTGCAGTTAACACAATGAAGTACTCCGCCTGAGTAGTACACGTTCGCAAGAATGGAAACTCAAAGGTGTGGGGGGGGCCCGCACAGAAGCGGTGGAGGCATGGTTTAATTCCGACAACGCGAAGAACCTTACCAGGTCTTGACATGCTCATAAGGCTCAGAGATGGAGAGATAGCTATATGAGATACAGGTGGTGCATGGTTGTCGTCAGCTCGTGTCGTGAGGATGTTAGGTTAAGTCCCGCAACAGGCACAGCCCTTATCGTTAGTTACCATCATTAAGTTAGAGGACTCTAGCAGGACTGCCAGTGACAAGCTGGAGAGGCCCAGGGATGACGTCAGATCATGTACCCCTTATGACCTGGAGCTACACACGTGCTACAATGGATGAATTGCAGAGGGAAGCTGAAGCCGCGAGGTGAAATAAGCCCATAAGAGCCATTCTCAGTTCAGTTATGATCTGCAACTCGACTACATGAAGTTGGAATCGCTAGTAATCGCGAATCAGCATGTCACTTGAGTGAATACGTTCTCAGGCCTTATACACCGCCCGTCACACCACGAGAGTTGATAACTTACCCGAAGCCGGTGGCTAACCGCAGGAAGGGCTATCTAAGGTGGGATTGTTGTCGTTAGAGGTGAAGTCGTAACAAGGTAACCGG
+
*-47.3(*,.+'*-%,.,-1-)--+-.)++0780)(.*,*+02.'')'(/,((,0/-/+-.$/%&%$$&(+&)$&(-400,.,(*-.'(&,(%).5-+*('+.-(+,/3/1-,)+)+&%&&(,5+,)%'(*/-%)(*'*&&%%%#(()')%&#&-,),40-44(1-+/,*.,,**,-.-+*(,0(((%&-2++,/+**&()+0+)'*()./.0'&(--(.*%%1--/)&&*+))'+.)).(')+,)/4+**-&+*2/),-+*/242*)(()'+$.)+,521/1903301932:6663000/1/---((**%+1+&+.*05153)**1.9725/-'$$'%*-87---1172456/'*.-'***,3112123/(*((*30+)))*-10./4/226--%&%'$#%*',-16*.3)%*')---,,-)'(7;:3+))%0+/.15187,+*0/*)'+)/35:67993.().0(&&))-172021435458351352-0976,.)*(*+)+/40.-%&*))%)'&*$((2,'(*)*&*,/1.+((*/3;5).*/+1755'-60,-0'+%*(&&$%)'*++,%**)'**,($&'()+3120)&'+),.+/:;5;6;1*)**+%.**-.4.-0/,+)',+()'))30//263,0(/-,-+)..3:**)+,88-,+*)10-////7264/66.///+4..988877003.&/6.55./121'1(*/13.(*(*+328&(/.//2,,4/(&+*)30/-,$%&&+.,.../9-8./+62.29837*+-$')2.++)0.5354)'')&)026788/'/.,.0,'&()41.)(*,)*)&+30-/121*+,+)-.0/1(%#''+)*-,+437:4//'''-.3/,()*,323-2/5/1;550(&*&(*50,11()'%&$&*+&()&)+,02-*)(&%'($&''),,3&*&/1159015-1384(*)*&(%',.1).+/../2/564889-7,,5920//*,')-)*(1+,-*-/.821-./.1/0.%(%$'$(('(50//-,9445/3/5*0($)+--052783,./32.//(*++,,+1,$(,+)*&&&+''(-,+15,.-/26,,.1+$,'%(**+/)))%..128/52&11*3*%+)%%#&-*++*')0,(-)+0*+*'%)))((.**+'5
@c56c04c2-1117-40d2-ad43-93d0e4c8ba2b ch=339 read=117896 start_time=2019-12-13T16:22:13Z barcode=BC01 runid=2c9cf7bc05858273f10e7d7ec552fc0bd742dc3e
CTCCTACGGGAGGCAGCAGTAGAATATTGCACAATGGGCCATGACCTGGTATGTATGCGCGTGTATGAAGAAGGCCTTCCGGGTTGTAAAGAGAATTACTTTCAGCGGGAGGAAGGAGTAAAGTTAATACCTTTGCTCATTGACGTTATACCCGCAAGCACCAACTAACTCCATTATGCTGGAGGTGCAAGCGTTAGTATAGAATTACTGGGCGTAAAGCGCGCATAGCCAGTTTGTTAAGTCCAGATGTAAATCCCGGGCTCAACCTGAGACTGCATCTGATACTGGCAAGCAGGTCTCGCGTAGAGAGGTGATTCAGGTGTGGCGGTGAAATGCGTAGAGATCTGGAGGATACCGGTAGCAGAAGCGGCCCCTGGACGAAGACTGACGCTCCAGGTGCGAAAGCGATAAGGAGCAAACAGGATTAGATACCTGGTAGTCCACGCCGTAAACGATATCGACTTGAAGTTGTGCCCATGAGGCGTGGCTTCAGGCTAACGCGTTAAGTCGACCGCACGGAGTACGCAAAGGTTAAAACTCAAATGAATTGACGGGGAGCCCGCACAAGCGGTGGAGCATGTGGTTTAATTCGATGCAACGCGAAGAACCTTACCTGGTCTTGACATCCACGGAAGTTTTCAGAGATGAGAATGTGCCTTCGGGAACCGTGAGACAGGTGCTGCATGGCTGTCGTCGGCTCGTGGTGTGAAATGTTAGGTTAAGTCCGCAAACAGCGCAACCCATATCCTTTGTTAACCCCAGCGGTCCGGCCCGGGAACTCAAAGGGAGCTGCCAGTGATAAACTGGAGGAAGGTGACGTCAAGTCATCATGGCCCGCTGACCAGGGACTACACGTGCTACAATGGCGCATGCAAAGAAGCGACCTCGCGAGCAAAGCGGACCTCGCAAGTGCGTCGTAGTCGGATTGGAGTCTGCAACTCGAGCTCCATGAAGTCGGAATCGCTAGTAATCGTGGATCAGAATGCCACGGTGAATACGTTCGGGCCTTGTACACACCGCCCGTCACACCATGGGAGGTGGGTTGCAAAAGAAGTAGGTAAGCAACTTCGGGAGGCGCTTACCACTTTGTGATTCATGACTGGGGTGAAGTCGTAATAAAAGTAGTTCGG
+
*0/+&(++72),1--1+**+'1'/*,8.--777;81,(()()'$(%$&''(&%$('()*((,*+,.24/+.-,41:571*.713/'%(0*%($&&((&(,0-+)+(,3+'.,,+--)+-1970-8,8+-0((0/,.40124100*3-()&*01'-)'$$$)'*&+,-2-/()%&%+)&((..,**)-25512-3*+%(')&&(,-003461)((),/+*+*,(++)&(%$')19315:9715/+,,-543/*(**.*,.+())-)-)('')&(((+,1:.--.-;:59457..&)&*)//+'*-2,+*%('&''&/,2401-(&*+4:73074016867/--./04962+'&&&+.-/+*((&%+(()**+15.+6877*0,+,67677994;),498871-.)'')%('),.*,.3;5//.2,3,-)01.0.&'&&*/7970013:87:;6/...'6732*%$&(''5,+*%03,%-(+***11-723:7)./01280/031:01+144/21*)$))*&'(*,%**/)(3-9076,,.20725/'2,4.,0)+2-&)/;6333557995;662,/.,-'&*,373/4360////;6*4,.,-3*,7103**4,0-(*+.41241553,.-5,5--89,+4..-./2/*/203:699282+746289550,125-2146794322194445521,(+,-7)3+30,+,-//+,.3%+01;24.,3,'(,.%('.-&,)+)/*)-/29-05-(.,'',2/*&&''-,3-,.84+',*.-237.4,+++&%(/+13./0..13<:99951,'($)%&(+*%)*)&&+225432)-27-#%'')/010,,%++*),-+,3542-3,)'%%%+,1,0-,)%())*++'*./.63/%/38+,//;75532%%+)%&%&'+8/44647+5+30%&$&(*8-7,--20,(%(),(,7,2,++3*/'413%(,$*+*3--.440648*+.:6785/1(00..+)&--/95'012(***,+.),+092392*.50313614170-(,,*3.20//465+%'''*(*0&-)&'+.*,0+,86/060115205.)+70++3258;9672/21/41)(*,.-/6'1(&,)/.'%($&(*+05
@7a18b1d5-ac7d-4748-9ff1-febf8ed1d823 ch=338 read=87591 start_time=2019-12-13T16:22:29Z barcode=BC01 runid=2c9cf7bc05858273f10e7d7ec552fc0bd742dc3e
CTCGGGAGGCAGCAGTAGAATTTCGGCAATGGGGGAAACCCTGACCAAAACAACGCCGCATTAATGGTTTTCAGTTGTAAACTTCTGTTATAAAGGAAGAAGAACGGCGGCTGAAATGGTAGCCAGTGACGGCTGCTATTAAACCACGGCCTGTACACCCAGCGACACGCGATAATACGTGGTGGCATTATCCGGGAGTATTGGGCGTAAAAGAGGGGCAGGCGGCAGCGGGGTGTTGAGAAGCCTGAAGCTTAACCTCATTGCGCCATAAGAAACCAGGCAATAGGTGCGGGGAGGATCAATGGGAATTCCTGCTGTAGCAATTGAAATGCGTAGATATGTGGAGGAACACTGGTGAAAGCGACGATCTGGCCTGCAACTGACGCTCGGTCCAGCGTGGGGAACAAATAGGATACCCTAGTAGTCCCACGCCGTAAACGATGATTACTAAGTGTTGGATGTCGAAGTTCAGTGCTGCAGTTAACGCAATAGAGTACTCCGCGCCTGAGTAATGCGTTCGCAAAATGAAACTCAAAGAAATTGGGGCCCGCACAAAGCGGTGGAGCATGGTTTAATTCAGAAGCAACGCGAAGAACCTTACCAGGTGTGACATATAAGGCTCCAGAATGGAGATAGCTATATGAATACAGGTGGTGCATGGTTGTCGTCAATGATGTCGTGAGATGTTGGGTTAAGTCCCGCTGAAGCGCAACCGCCGTTAGTTACCATCATTAAGTTGGGACTCTGGCGAGACTACCAGTGACAAGCTGGAGGAAGGCGGGGATGACGTCAAATCATCATGCCCCGCCATGACCTGGGCTGCACACGATGTACAATGGATTAATTTTAGAAGCAGAAGCCGCGAGGTGAAAGCAAAACCCATAAAACCGTTCTCGGTTCGGTTGGCAGTCTGCAACTCATTTCTACATGAAGTTGGAATCGCTGGTAATCGCGAATCAGCATGTCGCGGTGAATACGTTCTCGGGCCTTGTACACCGCCCGTCCACCTACGAAGTTGATAACACCTTGAAGCGGTGGCCTGGCAAGGAAGGAGCTGTCTGGAGTGGGATTGATGATTGAGGTGAAGTCGTAACCGGGTAACCGG
+
*)/(.,&*-(412%((%$*)-50/5;83:325/-)&(+'0,*,,6.')+),/44147+,(++*.(')((6..*1-6//04+,7-75.4.-.87*.***&*-)-12.6,.'($%',.+052)+,0&---.2+(%)$+/#)&03*..(+.+.'($###$*((''.,(+#&$%&'*,&('-))'(&(&&',1//3.04(('))0/20521(34,'&'))+)''(,(,&&%()''*(((/5)*&)('..-(0+').1.++&%%&''#$&,2*')&$'3-42/14/'%&&*(),3*/-(&*,*5)'**..&+'1,00*)')(('*-%&((&+/('&%$''(-2/.%,14,++***&&%$%'&%'&$$&$&&&'),&#$&%%+,',&**-',03*8.0*((*,-0+,*'++,9,+,/+-+)'74&%&+*+,11)(214;889:432/+-&(%%(55133011828778.(/+*.7311337868056989889/:/,&&')*01/''*'2/01)(,0,,+//3:8462300/-27,,284;+'()&'%'&-)/6-&((*/9-*,/+/..+''&)(0179/4/7.-),(%%(/745127-.6,&*((-*%)%'$/&'(*('%+)()**-))''./4.+)-)---,/1+,/254)6,/.+*)+/0286:9;999566//)%$))0/&6)*+13,7+&1.2,)%')3-)&$$(+,+-4653/-#'%&&')(.624;8:8(3*)(***+48.388-',+(%*)23217+/.0,.0/*/0220,)*0,60-1*('),15488485+,-:3)2)-+.*(*+$*''+1,2112,',((%('%'%'')0702+*,%''..0.)&(&'+)',+(.3**(('&((,2+(*,64&/3*$%(37.24&362-+&-.23*2(.&'%()-.+%345355%'&%$&%)%'-,2..45//*+22502(&-++-4644;79235,1-,*-.-6245;99:25;655-,+,'(($(&'&)+0.7)%'(.%'(%%((*()24..*.2-%*%%&(,++,+7,+012'(**,.((++*))'-/1112&'$'+,76-.-)'**,-3+%+-*,*,)**760..&(+))/1/,2-
@fb486547-da4d-4ea2-aa47-da4dc683c361 ch=163 read=207180 start_time=2019-12-13T16:22:23Z barcode=BC01 runid=2c9cf7bc05858273f10e7d7ec552fc0bd742dc3e
CTCCTGGGGAGGCAGTGGGAATATTGCACAATGGGCGCAAGCCTGATGCAGCCATGCCGCGTGTATGAAGAAGGCCTTCGGGTTGTAAAGTACTCGGCGGCGGGGAGGAAGGGGAGTAAAGTTAATACCTTTGCTCGTGGCGTGCAAGAAGAAGCACCAGCTAACTCCGTGCCAGCAGCCGCGCGGTAATACGGAAGTGCAAGCGTTAATCAGATTACTGGGCGTAAAAGCGCACGCAGGCAGTTTGTTAAGTCAGATGTAGAAATCCCAGGCTCAACCTGGGAACTGCATCTGATACTGGCAAACTTGAGTCTCGTGAGGGTAGAATTCAGGTGTAGCGGTGAAATGCGTAGAGATCTGGAGGAATACCGGTGGGCGAAGGCGGCCCCCCTGGACGAGGAACTGACGCTCAGGTGCGAAAGCGTGGGGAGCAAACAGGATTAGATACCGGTAGTCCACGCCGTAAACGATGTCGACTTGGAGGTTGTGCCGCTTGAGGCGTGGCTTCCCGCTAACGTTAAGTCGACCTTAGAGTACGGCCGCAAGGTTAAGCACAAATGGTGACGAGGGCCCGCACAAGCGGTGGAGCATGGTTTAATTCGATGCAACGCGAAGAACCTTGCAGTCTTACGGCATCCACGGGGAAGTTTTCAGAGATGAGAATGTGCCTTCGGGAACCGTGAGACAGGTGCTGCATGGCTGTCGTCAGCTCGTGTTGTGAAATGTTGGGTTAAGTCCGCAACGAGCACAACCCTTATCCTTTGTTGCCAGCGGTCGGCCAGAACTCAAAGGGACTGCCAGTGATAAACTGGAGAAGGTGGGGATGACGATCCAGTCATCATGACGCCGACCAGGAACACACGATGCTGCAATGGCGCATGCAAGAGAAGCGACCTCGCGAGCAAGCGGACCTCATAAAGTGCGTCGTAGTCGGATTGAGTCTGCGGCTCGACTCCATGAAGTCGGAATCATGAAGTAATCGTGGATCCAGAATGCCACGGTGAATACGTTCCCGGAGCGCTAACACACCGCCCGTCACACCATGGGGTAAGGTTTAAAAGAAGTAGGTAGCAATAACCTTCGGAGGGCGCTTACCACTTTGTGATTCATGACTGGGGTGAAGTCGTAACAAGGTAACCGG
+
.,/'#%+1,*,0-0471:7*4/0863102/:00:663678*2624440-,)2,331:;488603),14/+.,.126696/;66:3)51*'+))2(()''),/4:+'-+*./20*%(),1-+1-3-0137094.064121,/*(&*.'%+*%()'+)+,')22.2,,.6136:<69321:2-.)&,%*0-,&82/,()(*-43572;/1.,-+..27466:;665499:/+,00)-+'$(''(09;8//92+)&&*1262-,&,4/+2*)%/4989312**/5-,-,2..//95/12///.1,+1((+**(---(1,+''+,).+,'3*44,-51//...-62+/7/-/270+((''+0*,6/04/657:2.0+,++/.-5*2/28926:7+*0669-,+*/1-////7777.12434(),+**65403)+)//.)*(+2+-2.+53321,/,0-562-0138656<922011;;92.-0/00..21//364&'0+++-5/8889203-+'%&.*)*()-.*+.1537*((((%((./.0272558371721&(&)+.2(*+*,/2+$66,58.+--+++)+2:669110153-035374<-----97891+*/,+441)+(%(&++,.)$$($'(,.,)*'-,''(*,4:52,)*+--./+.--+7377667,4:2947681.001167999;;:8:9;99898489,./0335-3,)(-/57//046631:31*++(&(-/710.+(/147;81:111.56.+841740/1)/13064-(-)0-/9*9-(-1*-/09;1232467;/4453/*(*(*(-277-521//%(,)(*/)-5734-$'$'%'&5)'.',''''%'&$(%%&$(*,20956644%2-.(*&()'+/03634240.+-**')+9208042259956:;::9561426(0'1++)++*%$%&$''(%%(.11)--3.-,2+2/433$&&&)$%*,--*-3.2./'.(*-,,:0,.0,+%&624667750)(+$&-%&.'.--.+07107..132313:88+:82-,%,&-+(*880$(+'(/.4-.%)')$)-/017:01++,)--44:460(+21+)./23:88886743371,(+.)+++*15252+101869/2
@318b9dff-8188-4cd5-a020-328840365563 ch=190 read=237633 start_time=2019-12-13T16:22:23Z barcode=BC01 runid=2c9cf7bc05858273f10e7d7ec552fc0bd742dc3e
TCTTTTTTTTTTTTTTTTTTTTTTTTTTTTTTTTTTTTTTTTTTTTTTTTTTTTTTTTTTTTTTTTTTTTTTTTTTTTTTTTTTTTTTTTTTTTTTTTTTTTTTTTTTTTTTTTTTTTTTTTTTTTTTTTTTTTTTTTTTTTTTTTTTTTTTGATTTCAGGTTACGTAATGGCGTTTCGCCGAAGAGAGTTGTCGAATTGTCTTTATTATTAACCTTTCTGCGTTTGGTGCTGATGTTATCCTGCAGGGAGCGTAGTGGGGAATATTGCACAATGGAAACCCTGAAGTGCAGCAACGCCGCGTGGTCGATGAAGGTTTCCGGATCGTAAAATATGTACGGGAAGATAATGGCGTTTTGGAGGAAGCCACGGCTATACGTGCCAGCAGCCGCGGTAATGCATGGAAGTGGCGGTATCGGTTATGAAGCGTAAAGGGGCGTAGGCGGATGATTAAGTAGGATGTAAGTACCAGGCTCAACTTGGGTGCTGCGTTCGAGCTGGATTTATCGGTAGGAGAGGAGTGGAATTCCTAGTGTAGCGGTGAAATGCGTAAGAGATTAGAACACCAGTGGCGAAGAGCGACTCTCTGGACTGTAACTGACTTGGCTGGGGCTCGAAAGTGGGGAGCGAGCGGATTAGATACCTGGTAGTCACGCCATCAAACGATGATACTAGGTGTAGGTTTTCGGCACTCGTGCCGCCGCCGCGCATTCGTGTTCGCCAGGGAATTACGGTCGCAGATTAAAATCAAAGGAATTGGCAGGACCCCACTAAAGTAGCCGGAGCATCCATGAGTTCGTTCCGACGCGCAGAAGGAACCGCGGCATCGCGTTCTCTTAATCAGGGAATCCTCGGGGACAAGGTGACGGTGGTGCATGGTTGTCGTCAGCTCGTGTCGTGAGATGTTTGGATCCGCGGCGACAAACGCTATCGTTAGTTACTACCGATAAGTTGGTCTGGCGAGACTACCTGGGTTAAACCAGGAGGGAAGGTGGGGATGACGTCAAATCATCATGCCCCTTATGTGTAGAGGGCTACACGTTTCACAATGGCTGGTACAGAGGATGCAATACCGTGAAATTGGGTTAACTAAAACCAGTCTCAGTTCGGTTAGGCTGAAACTCGCCTACGCGGAAACCGGGTTACTGGTAATCGCCGAATGGAATGTCGCGGTGAATACGTTCCAGGTCTTATGCCCACACCGCCGCCACCATGAGTTGGCAATGCCGAAGTCCGTGAGCTAACCGCGAGGAGCCAGCCGAAGGTAGAAGTCGGCGGGGTGTCGTAACAGGTGACGG
+
,'-22242567778887779778888888888888878978767777766677676766657556666555554555544443333554333333332322322121121121111000/00////..///.//./-.../.----.##$$%)).:0,$)&()%)&(&&*&&%'&'%*++0++/)(%'',+%)1&%#)&%(0085.-,(+./23.56,*%%'++4-.52372210+,($&'('%)%).)%''&&$&)%%)+'(&&-+'(')*0.+*/-)09+*)'$$)%%%)1+3+*-+)*++*)'$&&'',/&+-:-+)0+011*,)).*$')(+%*+36(/),.*0(,)(&-'&%*)+,-+/,-*'((')('$#&')04932,+*8+%'%((,,*'(%,*,*&''+-')'%%&&'((1'(&(*&'')(/),0())')'()*-3227337//()$+3,3*)''%&$(%%')),/-('%$)*(*&(+..')*(&%&**3.+21-,)*&)'%1,+*')'%&(*.0)5-2,,)*,(&%&%&)+**.,+/+-'*)(()(.**)((')-2(,--.*'**(&)*0-,+*+./1:22142462-.)%%%&'*))+-*(02%&)&$#%'+*&''))%+*3+0,&($'#&&'+%,&(+)%*),.5986742(%&&++(-'%')*'+(,,+4;+,('*$%%%$$%*((,.%)&%&$%%)''&*$&&)%&&%&,('&(''&/*)+()%&(+/*11+)+04/'+(%+(/+,%66.1%)%$%$())&((+-)+,)%(%%&%%'&$',*$$%*%#$*))(#%$%**&)&&(%$%)+)$'%$%%$%&&'*)-005%,(&&&&&&'+(,774202(/+.,+(,(-+,+,+,./45-/0//0+.--122,,,,-4123453<)+)&+%&&).3.('&&&%&'++.06/60/.5:&23055')-'%%*%')&&('***),2-($('&')'''&()*+'20*+-+)*-)(*02--.-...76546,.-23*+&25/)-../2662-,(,../-)'$'$%'&'((/1059951.312.*'(*010('(')1''&$(&&()&)%%#'%%),122,46564./)*,8+(()(%'0442*11,.6(-&'',)+''(*&(#'/-03,++%-*4++,&*%'%&*&*(-,,*,-3)..*&60+3//*1'$.25132-.'++*$))-4057(.*)**%%$')&,++)0/0*8,'()),-3236772//++('*'(+,&(%%$',)--0.//'&(()((''&&)&%(&$&)-1,)'(''*&/,-
@064132ea-79ae-4498-9b61-f5a8fc9064c4 ch=246 read=158779 start_time=2019-12-13T16:22:23Z barcode=BC01 runid=2c9cf7bc05858273f10e7d7ec552fc0bd742dc3e
CTCGGAGGCAGCAGTGGGGAATATTGCACAATGGGCGCAAGCCTGATCATATACCGCGTGTTGTGTATGAAGGCGCTCGGGTTATGCAAAATTACTTTCAGCGGGAAGGGAGTAAAGTTAATACCTTTGCTCATTGACGTTACCCGCAGAAGCCTGCGTGCCAGCCATGCGGAGGTGCAAGCGTTAATCAACGGAATTACTGGGCGTAAAGCACTGATGCAAGTCAATATGAAAATCCCCGGGCTCAACCTAGAACTGCATCTGATACTGGCAAAAGCGAGTCTCGTAGGGAATTGCAGAATTCCAGGTGTAGCGGTGAAATGCGGCAGATTGGAGGAGGAGGAATACCGGTGGCGAAACCTGGACGGAGCCTCAGGTGCGAAAGCGTGGGGGAGCATTATGGGTTCCTGGCAGTCCACGCCGTAAACGATGTCGACTTTGGAGGTTGTGCCCATGAGGCGTGGCGGCTAACGTTAGAAGTCGACTTCGCACAGGAGTACGGCCGCAAGGTTAAAACTCAAATGGTCGACGGGGGGCCCGCACAAGCGGTGGGCGTAATGGTTTAATTCGATGCACGCGCGAAAACCTTGCGACATCCACGGAAGTTTTCAGAGATGAGAATGTACTTCGAAAGGACGCAAAGGACAGGTGCTGCATGGCTGTCGACTCGTGTTTGCGAATCGTGAATTTAAGTCCCGCAGGCGCAACCCTTATCCGCTGCTGCCAGCGGTCAGGCCCGAAACTCAAAGGAACGCCAGTGTCGAAGCTTCGGAAGGGTGGATGACGTCAGGGCATCATGGCCCACGACCAACACGTGCTACAAGCGCATACAAGAGAAAGCGGCCTCGCGAGAAACCGCGGATTCATGGTACGTCGTGAACCCGGTAACTCGACTCCATGAGGGCAAAGATCGCTAGTAATCGTGGATTAGGAATGCCTGCCACGGTCATACGTTCCCAGACGCCTTTTGCCGAAAATCACACCATAGAATTGGGTTGCAAAGGAAGTAGGTAATAACCTTCAGGCATACCACTTTGTGATTGAAGTCGTAACAAGGTAACCGGAGATAAGAGCTGACAACCCAGTAGGTTAACACAAAAGCACCGACAACTTTCCAGCACCAGCAATACGTAACCGCG
+
+-'+*(,*)+,-.288;9)/0-+4-%+-/-5/'02/..+*',/420/*'*)'&,500,.,+((+,-+,&(''&)%&+-$0111$,''+.+*))))-5/,*,)).))''(($'(055,2,9+..61192.2782240/1509+12&'*)&(%%''**./022+*(-&%&$/'-&(**226368,8*6)++(,*'..%/(,-1::777647,))&)%()+),/+)--&(%%&&)/72++680)44:97//0&'&)%(*))++.3700000421*.3/'##'%&('*('(())'$$+&&'+**,**-**17//-,0/+-../3)''%((*(*(2'$%'**%+(%+)(/-+00..--0((..'-+&(157,&*#&$$(,0,,-.,+/+()888::4((((*&'$$%%#%%,*(&%$&'./53424768;9//(')%&%())*++*0++-,1,-,280')(*+-3/2*,))/-../21+0+&*)(-.1+*'%((()+,-,'&()30972#%'')-*01;;0200.78-0)($%+,%)*04+/-)&''+1.),-645)()%()&&,2.;9274;7445--%+'**+,/.)'(/+1(-//0)25-)+02,,'/1,(&(()*,;-+-(/,,4*0.5/)'+&**()#%%'&'-,3*5166890/---967764-&+*0372.+&$$%&'%$%'&('.+)*+*--/)&)''+2275566((2,1++%&)&)+,3/+*-.++&%%%$&&%),,,-..9*+,''('*-&*+%%#$&&$&(31,,)(','),'*-./6766-*'%&()*.+/(-*&%()1/+,%%'**211.'''%'(-..213,+''%),+*--&07//)()%&((((&')(/%')+'&&((,1343)3*-42))%%$&%%0223212613.&(+&)$&%%*)*30-+)))/.00:9;+-')+,*0+*.,%%)(%)'&)$&)(20143,+%))...-.1//''%%'),*.-+-)+.&(&$%#*$.-'&$$'*+(+','&&$,**,,*-51,2+*)100)+,06//*'2/.-&(*),,,,2/+.+))&++,1050..+)+35'(),-$'(,-)+(((&'')*+-5-//*05,&'*1596852-*)3/)'&(+*472.5191-11).%&$$$%
@155942ff-0491-447d-a43f-e4b51d3b5caa ch=89 read=127698 start_time=2019-12-13T16:22:37Z barcode=BC01 runid=2c9cf7bc05858273f10e7d7ec552fc0bd742dc3e
CCGGTTACCTTGTTACGACTTCACCCCAGTCATGAATCACAAAGTGGTAAGCGCCCTCTCGAAGATTAAGCTACCTACTTCTTTGCAACCCACTCCCATGGTGTGACGGACGGTGTGTACCAAATTTGGGAACGTATTCACCGTGGCGTCTGATCCACGATTACTAGCGATTCCGACTTCATGGAGTCGGTTGCAGACTCAATCCGGACTACGACGCACTTTATGAGGTCGCTTGCTCTCGCGAGGTCGCTTCTCTTTGTAATGCGCCATTGTAGCACGTGTGTAGCCCTGGTCATGGGGCCATGATGACGACGTCATCACACCTTCCTCAGTTTATCACTGGCAGTCTCGCTGAGTTCAGCCGGACCGCTGGCAACAAGGATAAGGGTTGCGCTCGTTGCGGGATAACTAACATTTCACGACACGAGCTGACGACAGCCATGCAGCACCTGTCTCACGGTTTCGAAAGGCACATTCATCTCTGAAAACTTCCGTGGATGTCAAGACCAGGTAAGGTTCTTCCTTGCATCAAAGGAATTAAACCACATGCTCCACCGCTTGTGCGGGCCCCGTCAATTCATTTGAGAGTTTTAACCTTTGGGCCGTACTCCCCGAGTGGTCGACTTAACGCGTTAACTCGGAAGCCACGCCTCCAAGGGCACAACCCCAAGTCGACATCGTTTACGGCGTGGACTACCGGTATCTAATCCTGTTTGCTCCCCACGCTTTCGCACCTGGCGTCAGTCTTCGTCCGGGGCCGCCTTCGCCACCGGTATTCCTCCAGATCTCTACGCATTCACCGCTACCTTTCAGTTACCACCCTCTACGAGACTCAAGCACATGATATCAGATGCAGTTCCCAGGTTGAGCCGGGGATTTCATCTGACTTAACAAACCGCCGTGCGCTTTTACGCCAGTAATTCCGATTAACGCTTGCGCCACTCCGTATTACTGCTGTGGCACGGGTTAGCCGGTGCTTCTTCTGCGGGTAACGTCAATGAGCAAGGTATTAACTTTACTCCTTCCTCCCCGCTGAAAGTACTTTTACAGCGAAGGCCTTCTTCATACACGCGGCATGGCTGCATCGGGCTTGCGCCGGTATTACTAATATTCCCCTGCTGCCTCCCTGGG
+
,1'*+2.290:+06'*/04:83.2.-)-.2211/120//0363023753))*-.0.)+()&'&$%.)03*,+.170'.,40694,5/-.;8,//7;/.99;;:8652/9602/.*.).(+',+'((&+21/41*4.1532635:185314(*/5//&-+,7-,,0&---/;91/..36:7787/+,.0).-915*)2122/9.3/3199875662*,&*+12-//21**2+..3-//423-/)$,(1/.01000.596.,,)(+345:79932/0.*+*(),+-01085+,5;7*402866:88111//0.1736999+'(&)-/./,/3/26<*(()&,,)/&&)-.3:--/0+-21.'-.629967142350/9/.2+3/523(1148788:97617.1+8.+(&%'&-,7/89,-%&(,('*()/14578:95413535420.-+33()/2/-,.-7+9+0(*/),/.%')/541211//.-485-194;847;:;9::683528'*)*1-),691./&)*2-//44)(((,*.-2.<5:0///:6760.,-*,,1+,/194713:3,)33476:708;2/+*%*/;<7,804)2)&)/584723.565)&$'$%'-*,(')%(+211/3-1&*,7,((,)-40201824),*(5**)*/3/2-+-/124+)*--175;,(*-41238:79879+/,-+20)&%*584-8;1)3/4*1-(++,.4322657712&1234387-/-*)*4((56,86/60818/+*(,,/5037:3300*)*.//:898967+5:,*+.&'($%%$&'$$&*+%%%$+/.,)((+,155667--(($$%'(&-*.9(*-22348861:.*/61600+8,+36-+/:200424.,),+8/78;/::0++&&*41+031'$*%''(())29:65233:03/*(,*)*(+)&*+04(5&)'%%&'-.-'&&&&.'0/30..1718-,,1.48<8737-/0+/6546600111577,))(&('.(1.67-.14;*997,688*+82023/--,*267*+--&3'*.,-142666:90112-1/0/80221+,..20//)5234:),+/))%)&-/,-,*&()+,+)+))*-444608/)+*-)
@7dbbdc9e-85b6-4b5d-accb-55cf2affa2be ch=101 read=222801 start_time=2019-12-13T16:22:39Z barcode=BC01 runid=2c9cf7bc05858273f10e7d7ec552fc0bd742dc3e
CTCCTACGGGAGGCAGCAGTGGGGAATATTGCACAATGGGCGCAAGCCTGATGCAACCATGCCGCGTGTATGAAGGCCTTCGGGTTAATAAAAGTACTTTCCAGCGGGGGAGGAAGGGTAAAAGTTAATACCTTTGCTCGTGAGCGATTACCCGCAAGAAGAAACACCGGCTAACTCCGTGCCAGCAGCCGCGGTAATACGGAGGTGCAAGCGTTAATCAACGGAATTACTGGGCGTAAAGCGCACGCAGGCGGTTTGTTAAGTCAGATGTGAAATCCCCGGGCTCAGCAGACTGCATCTGATACTGGCAAGCTTGAGTCTCGTAGAGGGGTAGAATTCCAGGTGTAGCGGTGAAATGCGTAGAGATCTGGAGGAATACCGGTGGCGAAGGCGGCCCCTGGACGAACTGACGCTCAGGTGCGAAAGCGTAAGGGAGCAAACAGGATTAGATACCTGGTAGTCCCGCGCCGTACTTGATGTCGACTTGGAGGTTGTGCCCGCTTGAGGCGTGGCTTCCGGAGCTAGCGTTAAGTCGACCGCCACCAGAATTACGGCCGCAAGGTTAAAACTCAAATGAATTGACGGGGCCGCACAAGCGGTGGAGCATGTGGTTTAATTCGATGCAACGCGAAGAACCTTACCTGAATAGCGACATCCACGGAAGTTTTCAGAGATGAGAATGTGCCTTCGGAACCGTGAGACAGGTGCTGCATGGCTGTCGTCAGCTCGTGTTGTGAAATGTTGGGTTAAGTCCTGGCAGGCGCAACCCTTATCCTTTGTTGCCAGCGGTCGGCCGGGAACGAGAGACTGCCAGTGATAAACTGGAGGAAGGTGGGGATGACGTCAAGTCATCATGGCCCCTTGACCAGGGCTACACGTGCTACAATGGCGCATACAAGAGAAGCGACCTCGCGAGAGCAAGCGGACCTCATAAAGTGCGTCGTAGTCCGGATTGGAGTCTGCAACTCGACTCCATGAAGTCGGAATCGCTAGTAATCGTGGATCAGAGGGAGAAACACGTGAATACGTTCCCCGGAAGGCGCTTGTACACACCGCCCGTCACACCATGGGAGTGGAGTTGCAAAAGAAGTAGGTAACCCAACCTTCAGGGAGGGCGCTTGCCACTTTGTGATTCATGACTGGGGTGAAGTCGTAACAAGGTAACCGGAAGATGGGGAAACAGGCAAGTAGGTTAACACAAAGACACCGGCAACTTTCTTCAGCACCAATAATACGTAACTACC
+
..//)+/4:3.011424126(46*/41+.*%(**0,-3.10&02:04;++,6544+1/0/,311288785((-+(.-54:318444&%)*5*)(-,*++2,(&*))24/+',/.+*,(')56,-3*5)*+7046/.65941.+&(-*4-,20)%/%+(/+%-)&&(.2(*+.16417101:6;93.,,2-25+4,.+,-812,,*+368836/:.6.30($%*2,305+..-595447;8/2.314586591.4/43*-608.69014842*)0*(3/5./733381*0$'201111113347677643//$'),,,-/115750.'207.//+.+/*,.).4530-000:873:72178810/./556;-*.,*7/025.71-4/-,0.3*1,033**672/+),-*)+*&/02-.()*2,*(')),,'&*0.++,-6+-+38+2.()1/+3802:861082,%,,10)3'%$%&*++0,/%'&%((()*37560::.)/.1+*/,,;:9:-**.&+''&)(%)))3.8/0264781'*)&*))*&%'%%'2185-333161:296.3696;0/,0*4052.029503'('+(*().213/*--01-)+13;8.55:6001139::67127),--*))(*-*-+.+&$&+,25/6-$%''$%&)983)&'%&1.+*(,,-093414/-,.*07<9994767247566;:957/7122::79:0234478359/2/00,)*/5.::5842/18/)++2,'.0*1/92<8+5344-62/(/502:5.62864)8-2,.-+&%%&&%&&&)*-84771222;64342+-).1.61-795/7447442+'(+-.:8%(&,+3/'&,'+-7-146))&'$))025201/6/*5879:98864)*&*))*3/000-))))((&+,9131:759774441(*)*,2896:88612)-)7*6+*+,/04/1.-.274331/+-//60.008/:22*+''(+-,-/7987:76,+%(*+(%()'&()((*-654876;298,-.*&)**(''#(#)-/038;259-155/20297656.(''+/%(3:/11<7)&,+'+++.+1),(&+40538-%/-((++)-*('&$15+-09-,.68:;9786775441+)-/.-.115561.2$',*.1708-6-67,65(*,'*/6988311011-237131/8,,.35:00)--.,-560+5,*)..-/-(&--,-23+2'(%$$$
@90699972-f5f9-4372-a2f3-f8330390123e ch=157 read=104019 start_time=2019-12-13T16:22:49Z barcode=BC01 runid=2c9cf7bc05858273f10e7d7ec552fc0bd742dc3e
CTCCTACGGGAGAGCAGCAGTGGGAATATTGCCTGTGGGCACCAAGCCTGATGCAACCATGCCGCGTGTATGAAAGGCCTTCGGGTTGTAGGTACTTTTCAGCGGGAGGAAGGGAGTAAAGTTAATACCTTTGCTCATTGACGTTACCGCAGAAGCTGGCTAACTCCGTGCCAGCAGCCGCGGTAATACGGAGGGTGCAAGCGTTAATCAGATTACTGGGCGTAAAGCACGCAAGGCAGTTTATTCGTCAGATGTAAATCCCAGGCTCAACCACAGAGACTGCATCTGATACTGGCAACTTAGGTCTCGTAGAGGGTAGGAATTTGGGTGCTGGCGGTGAAATGCGTAGAGATCTGGAGGAATACCGGTGGCGAAGGCGGCCCCTGGACGAACTGACGCTCAGGTGCAGCGTGGGAGCGAACGGGATTAGATACCCTGGTAGTCCACGCCGTAAACGATGTCGACTTGGAGGTTGTGCCCGCTGAGGCGTAGCTTCGGAGCTAACGCGTTAAGTCGACCGCCTGGGAGTACGGCCGCAAGGTTAAAACTCAAATGAATTGACGGGGGGCCCGCACAAGCGGTGGAGCATGTGGTTCGATGCAACGCGAAGAACCTTACCTGGTCTTGACATCCACGGAAGTTTTTTCAGAGATGAGAATGTGCAGCTTCGGGAACCGTGAGACAGGTGCTGCATAGCTGTCGTCAGCTCATGTTGTGAAATATTTGGGTTAGTCCACCAACGAGCGCAGCCCTTATCCTTTGTTGCCAGCGGTCGGCGGGGCTCGGAACGCAGTGATAAACTGGAGGAAGGTGGGGATGATCCAGTCATGTATGGCCCTTGACCAGGGCTACACACGATGCTACAATGGCGCATACAGAAGCGACCTCGCGAGCAAGCGGACCTCATAAAGTGCGTCATGTAGTCGGATTGAGTCTGCAACTCGACTCCATGAAGTCAGATCGCTGGTAATCGTGGATCAGAATGCCACGGTGAATACGTTCAGGCATGTACACCGCCCGTCACACCATGGGGAGTGGGTTGCAAAAGAAGTAGGTAACAACCTTCGGGGAGGGCTTACCACTTTGTGATTCATGACTGGGTGAAGTCGTAACAAGGTAACCGGAAGATGAGCGACAGAGCAGTGGAAGTTAACACAAAGACACCGTAACTTTCTTCAGCACCAGCAATACGTAACACGCACC
+
)+30*,3.:7.-*,.2575440'&..2/50'/%&&$%,,+%.&63'58420.%'(%*-,)+68351.,..++.,&/+.//4.29-*/)+--6..+-6:--+(&+.,*+1--(,($&'+(')+105123.56.,018306/-/229*0*%&%&'%$&$&(*+2.141**,)-42/,+)0-15*40/52,0-1,**%-'(*.)13/9../3/-/)2-/082121308+&)'*.323)4.//085)*2)(&1,/03++,34-/0*(-24454-50)*((&'(,.)))+')*,.0276623-))&(**+())))*(&)+(()+&,'1(&$)('&%''-/145*./*)./97.-+*-566;821)./2/16.7243+*.,*1/,.712+(+525)&+.3323366:03898,')))**3/(++&'/*%38//2))141-5+,/4/00612/009:965:40/.//4:0/+4*9-10*0.)+31;7)+1,*/('))&**,2-)4&',,1,*(-.0966269438889;4691,--.93335&''(/72925.0,-57:92.2/204443/3::4184+,,..3&41(6+8-23384010/3+)'+)-.5122336,+*-*,-'-'$&,/*.,**..036//..,,+.0958)*.)**013.-4/-&5&)%&'*0+'24,437-()%)*))-15//++,./*3455;:880+,-.917-/,&+))+)(%-10.4534.'(3+$)+*(.+,1325*(*+('(+,1**6-*+524:876250-(-*+8+**'))*(*))*%)-,-12;;97:-+6,,7/6258931,+*')%('(2)+%$$()1.1(''&)::172361.,()(*+(+,21&+,--+6546-,'(($)(''107.1;67530362)1)-)31+/')/984646455+,+*'/03/4-2-+*-./411-,*.,,02478564++-,,$'+-/*0,'3-2//...18668+,/:7884235<999:7274292&-&%#%#%$('.42484..-+,-/317220+&&)+0*,922+24+&,,+,(.-+.&))3/5787493)'+*'(.)(,0+.09200363++''),..441-))&)*-.68;::8)5/18;79102-/,&'*)/.6((&+'(&(-'*'*+3//+,,-2**,-%&$%%%'(.664540+,.29<313152/11*-%'$'#%#$"
@35d5abf6-6450-4514-84b0-55a7a427d7e9 ch=410 read=82020 start_time=2019-12-13T16:22:58Z barcode=BC01 runid=2c9cf7bc05858273f10e7d7ec552fc0bd742dc3e
CTCTACGGGAGGCAGCAGTGGGAATATTGCACAATGGAAGGGCGCAAGCCTGATGCAATACATGCCGCGTGTATGAAGAAGGCCAGCCGGGTTGTAAAGTACTTTCAGCGGGGAGGAAGGGAGTAAAGTTAATACCTTTGCTCATTGACGATTGCCATAGAAGAAACACCAGCTAACTCCGTGCCAGCAGCCGCGGTAATGGAGAAGTGCAAGCGTTAATCAGATTACTGGGCGTAAAAGCGCACGCAGGCGGTTTTGTTAAGTCAGATGTAGAAATCCCCGGGCTCAACCTGGGAACTGCATCCTGATACTGGCAAGCAGTCTCGTAGGGGTAGAATTCAGGTGTAGCGGTGAAATGCGTAGAAGTCTGGAGGAATGCGGTGGCGAAGGCGGCCCCCTGGACGAAGACGGCTTTCCAGGTGCGAAAGCGTGGGGGCAAACGGGATTAAGATACCCTGGTAGTCCACGCCGTAAACGATATCGACTTGGAGGTTGTGCCCACGCCCGGGCGTGGCTTCCGGAGCTAACGCGTTAAGTCGACCGCCTGATACACGGCCGCAAGGTTAAAACTCAAATGAATTGACGGGGGCCCGCACAAGCGGTGGGCATGTGGTTTGAATTCCCGATTACGGCGCGAAGAACCTTACCTGGTCTTGACATCACGGAAGCTTTTCAGGAGATGAGAATGTGCCTTCAGGAACCGTAAGAGGCAGGTGCTGCATGGCTGTCGTCAGTAAATGTTGTGAAATGTTGGGTTAAAGTCACGCAGCAGGCGCAACCCTTATCCTTTGTTGCCAGCGGTCCGGCCGGGGAACTCAAAGGAGGCTGCCAGTGATAGAAGCTGGAAGGTGGGGATGACGTCAGTCATCACTTATTGCCACGACCAGGGCTACACGTGCTACGATAGAAACCTGAAGAGCGACCTCGCGAGAGCAAAGCGGACCTCATAAAGTGCGTCGTAGTCGGATTGGGTCTGCAACTCGACTCCATGAAGTCGGAATCGCTTTAGTAATCGTGGATCAGAATGCTTACGGTAGATACGTTCCGGGCCTTGTACACCGCCCGTCACACCGGCGGGTGGGTTTGCAAAAAGAAGTAGGTAGCTTAACCTTCGGGAGGGGCGCTTACCGCTTTGTGATTCATGACTGAGGTGAAGTGTAACAAGGTAACCGG
+
*+/(*-*65/02-*.0*).-41*/-,10.-//.82//+%(()),-+-,.6/0'4*01)(')-/9:;9431./0148.+/,*2,'$$*+*1)*4,(*35064/39/2(*,,.60)+-,/)-)%((.633.8.8-134751/-//,/+)())&+&&,.%&+'+,'**''(04+*+*..443,/223,**+)..1-0*-,.)+)+**%'))+.22344405/./)+++.),0/98530244+')*)%**-)+.2-86:9+$.506/591/52)+&&05/,368)(1657:54541+3/240243504(().00:.6.-14&+*++,-203*4-6,//.1224,-)*.)&'((4-.+08.-13864()''+.06/-1++)($))++,'&++0*6+03.799-*3978.21+)*('&$)(/()7;:-((+)&,,213-/*&(')+*&:0/2,/(&'%)35+,1:911.0/*+24833657////.57.-)&$/(')'.3+-+55(%.)2.+(*/+-/5966+6*,),,..3+++.-,31/,.23395458-,,*),'(-30312.0)0-85;3/107-;;//&%(%(%0,172,/52/0-2+,*/*3/20+,-1,*&,/67,.-1.1,()*-()--42*0028,1,+&%%',95565--(''-622')(1(/())05-.-2-)(2/,***,/./.34487+71/08;6/5))$2.,,/7/.--*)+,0585378670-&&%&$)+0:0/+**++-281*)*4/:0-.0%(&)/'1&(-+.56:6:5)4,-.4/:-*0./76//0+551*2036(26,)2,2053'0-25956:39--,+++,&*+)--/-*'+1+,07044779254+)')0:911-3'-*(07//,,07'0)+(+)-(+(***''''$,'%,*(&'&)))&))2489:862+,&*&()39,+57:786783-49+*/,/2778::8,8-5,4,-.++*&%+'(,-))(+)++%'+*/&*,&+(-.1*+)+*()+0-..42)****,),/,$*)*))&+,+),+/:.:-2)&/%0%&'&&)*+0920:3-/1//-/-)+)-.*'&**.4,(//782+&*-)**+)*,2,1+6+8:684+51,+,+++5030.46),)*,(,-.521170/,(&%))+,+1)))*17009*12366918
@68638b6d-8231-4e98-91af-0b769e80da82 ch=27 read=70986 start_time=2019-12-13T16:22:57Z barcode=BC01 runid=2c9cf7bc05858273f10e7d7ec552fc0bd742dc3e
TGGATTTACCTTGTTACGGCTTCACTAATCGCTGGCCTACCTTCAACCGCTGCCTCGCTTGCGGTTAGCTCACGGACTTCGGGTAATTGCCACTCATCGTAGTTGTGACGGGCGGGTGTGTACAAGACCAGGAACGTATTCACCGCGACATTCTGATTCCGCGATTACTAGTAACTCCAGCTTCATGTAGGCGGAGTTTCAGCCCTACAATCAGGCCTGAGACTGGTTTTAAAGTTTGGCTCCACCTCGCGGTATTGCATCTCTCTGTACCAGCCATTTGTAGCACGTAGCTACATAGGGGCATGATGATTTGACGTCATCCCACCTTCCTCCTGGATTAAGCAGGCAGTCTCGCTAAGTCCTCAACTTAATGGTAGTAACTAACTGACAAGGTTGCGCTCGTTGCGGGACTTAACTAACATCACGACACGAGCTGGCGACAGCCATGCACCACCATCGCGCTTGTCACGAAGATTTCCTCGATTAAGAGTAATGCAAGGGATGTCAAATTAATAGGTAAGGTTCTTCGCGTTGCTTCGAATTAAACCACATGCTCCGCTTCTTGTGCGGGTCCCAAATCAATTCCTTTGAGTTTTAATCTTGCGACCGTACTCCCCAGGCGGAATACTTAATGCGTTAGCGGCGGCACGAGGTGTTGAAACCCCACCTAGTGATTCATCGTTTGCAGCGTGGACTGGGAATTATCTAATCCTGTTTGCTCCCCGCTTTCCAGGCCTCAGCGTCAGTTACGGTCAAGAGAGTCGCCTTCATGCACTGGTGTTCTTCCTGAAAATCTCTACGCATTTCACCGCTACACTGGAATTCCACTCTCCTCTCCTGCACTCGATAGCAGTTTGGAATGCAGCACCCAAGTTGGGCCTGCGTTATTTCCGCATCCCACTTAATCATCCGCCTACGCTCCTTTACGCCCAGTAAATCCGGATAACGCTCGCCACCTACGCGTTACCACCGCGGCAAAGCGTAGTTAGCCAGTGGCTTCCCCATCAGCAGGTACCGTCATTATCTTCCCCAAAGACCAGAGCTTTACGATCCGAAAGCCTTCATCACTCACGCGGCGTTGCTGCATCAGGGGTTTTCCCCATTTGTGCAATATTCCCCACTGCTGCCTCCCGCATAGGAGCAATGTCAGCACCAACAGAAGGTTAACACCGGAGCACCGACAGCACCGCA
+
'()$-/)(,,/-'/''),'))'*(+%'()/#%')&7/*''%##$**0/&//32523$&'*+,0*(*'*558-/.6066:5-8,*)%,(*,,&&))#%'&)(*2(&)0071772453/13534136023:/62)15388:<4349,-,+,/672)+-488++--..8-.+-'(*0-+/.**,.21266-2*4-3(*-192,($&%%#%%*+)+)(++52211314335:8/.8+-2;:1:2458/20//()*/2,.0125630-+)-.1,-4./78226*)$)*,,0+(#&%%&(&&(-.2*01/.*)&$0;1139799939'0*./17530270,1%6(-'$)(',.78:977)&+,-)-/67704*+.,//0))++.0.,,2-/%*,--&../5*+*106/6.+'+26403-3(%)2++,)*&(+0114..35755/*(,.'16274435-*,&%+-**&%%%'((#&&''(&)3205/3566520+,--2221884-)4*72444'3*4,0-*/-,*.)20<86;3+-.1(''<)4'&,0,;;76.,-,82331/())*-.0+/-/3;106+*&(').1:5:6+2/*)--163,.01-,)&',,0:1/...:692'-'(,427.-),(.-4130+0+,,096161*+,&)*+.16.39..94,&+-*)'-%'/+6599/85+%(%-,&1(3'%%#&(('.*--22393672-57+)*-/+()$(10+/+)++,*-1.14458-++)))%,--+/'()'*+-.071:4&'&'$*../100834441***+.(()0/+*-.0.3;;2039,07/2+2.'*((,+25*+02..3,+*./14*%))(&$%#%&),,::.3163+.+-.+..-+*,-*$,,10)(&(.,(2:,-&'*-302*%(*'2+)++,-,)./()/034:1+7.)+*,('(*,286.10615140.''7(+:<767/)*''$()%'((/:1+1'&$('&()*)32*((.)&'**-/040&&'&++)$&&*,-,47512,/61125267;4)4+)))')+'*(1781.---7/+//,&/338/.//,/-*%')+432/9;-12//010--121117-.3:6'-1()1$/)().9-778,&')#%&&+.,22-%'&%'((&%(/+)$(',)**041310.4/-1-954-$&#'*&$+.25,*%'%'$&&$$$
@ad54d8a9-fe6d-4135-b060-877e0901f451 ch=129 read=118298 start_time=2019-12-13T16:23:17Z barcode=BC01 runid=2c9cf7bc05858273f10e7d7ec552fc0bd742dc3e
CCGGTTACCTTGTTACGACTTCACCCCGGTCATGAATCACAAAGTGGTAAGCGCCCTCCCGAAGGTTAAGCTACCGCTTCTTTGCAACCCACTCCCATGGTGTGACGGGCGAAGTGTGTACAAAGCCCGGGAACGTACCGCGACATGTGATTCGCGATTACTAGCGATTCCAACCTCATGTAGTCAGTTGCAGACTACCAATCCGAACTGGGAATGGTTTATGGGTTTTGCTTCACCTCGCGGCTTCGCTTCCTCTGCACCATCCATTGTAGCGTGTAGCCCAGGTCATAAGGGGGGGCATGATGATTTGACGTCATCCCGCCTTCCTCCAACTTGTCACTGGCAGTCTCGCTAAGAGTCCCCAACTTAATGATGGTAACTAACGATAAAGGGTTGCGCGTTGCGGGACTTAACCCAACATCTCACGACACGAGCTGACGACAATACATGCACCACCTGTATCTCATATGGCTATCCTCTCCATCTCTGGAGCCTTTATGAGTATGTCAAGATCCTGGTAAGGTTCTTCGCGTTGCTTCCAGATTAAAACCATGCTCCACCGCTTGTACGGGCCCCGTCAGATTGCTGAGTTTCATTCTTGCAGGCAGTACTACTCAGGCAGGTACTTATTGCGTTAACTGCAGCGCTGAACTTTGACATCAACGCAGGTACTCATCGTTTACGGCGTGGACTACTAGGGTATCTAATCCCTATTGCTCCCACGCTTTCGGGACTGAGCGTCAGTTGCAGGCCAGATCGTCGCCTTCGCCACTGGTGTTCACTCCATATATCTACGCATTTCACCGCTACACATGGAATACGATCCTCTCCTGCACTCTAGCTGCCTGGTTTCTATGGCTTACTGAAGTTAAGCTGGGCTTTCACACAGACCTTGCCGCCTGCTCCTCTTTACGCCCAATAATTCCGGATAACGCTTGCCACCTACGTATTACCGCGGCTGCTGGCGTAGTTAGCCGTGGCTTTCTAATAAAGGGTACCGTCACTCGGCTACCATTTCCTGTAGCCGCCGTTCTTCCTTTATGGCAAGAGTTTGTCGAAAACCTTCTTCCTTCGCACGGCGTTGCTCGGTCAGGGTTTCCCCATTGCCGAAATTCCCTTCTGCTGCCTCCCGTGAGGAG
+
7/&*/7)+113)/3(-0,3370+040,'1/,((('.-0.2+7.-/29440./-20+)+0*,2+10(4))%%'%''#&&,')3+*-0/1<2,-.6<:-6966554677974))))(..,.040.+)+00.1))(-&%(.6+*,(%)/,''',+1/32-4-++.,,-.0625*0%/)((&-'**356*-,94615332-2'0*1/-()6986;+6,,80442+339.7;<145710/5.240,1*)0-,(*,,//'11-.,14247845731102)2-,'()/2+,0--('*-/138850.-6..//.286//45322/5-.+328;79.6.**,0...;5782:21154/6558/()).-326)*(&(&1(-/388954812445/---7(--0-4.0./-.512/;:5-4,4-06/-,//151/,-/24032153++**--,1*%')*,.//2338878676665&3()(...46822422967866542)+,0/21,-*,&*+.-344200.3*+.%%+(,4/;7784/23/,))0)2'&'.+/.::,7;7/01176005*+-,(+%,),,/31+)*.+&',-*(*(*,.;<647;/8.-.'.&-%')*1200041226')&+')*)-+8//.26363989344*-..58-166+,/201).-)1('&-*..11663:<;/807.*.-66884*))+&'1+03008118**+/5),,170),,,69./*;83+%((*,-266/:...331/7/.-11-1013414228:5778:889<:0--/((((*231,&.0556<71,/1.11)/&-./2830*))').1--/16822601110-22234836:6;:112403//4*-.//1/42-)$&)'+1+.5(('*$'%(+'%''',/,4:7...,.)+.4,*,1//.,0.09971214/31//,,,7,060362574547943700-42559./+)(&%+.++(3+/2.0)&*'%$-((-,('&#((.2-+,%)-43944-7804;501/,)+,/449;6771.3,--44/)'$(&&$'&,)'&*,-.883.3.416<65/7.(*%*-53621...05;63(-53,54.15/*50.8++0..0428-7;75000//7-76+,3))/))+
@d72c2945-ee81-4598-83bb-09d903f5fce0 ch=142 read=160828 start_time=2019-12-13T16:23:33Z barcode=BC01 runid=2c9cf7bc05858273f10e7d7ec552fc0bd742dc3e
CTCCTGCAGGAGGCAGCGGTGGGAATTTCGGCAATGGGAAACCTGACCGAGCAACGCCGTGAAGGAAGAAGGTTTTCGGATTGTAAACTTCTGGTATAAAGGGAAGAACAGCGGCTACGGGGAAATGAGTAGCCGAGTGACGAATACTTTATTAGAAGCCACGGCTAACTTCGTGCCAGCAGCCGCGGTAATACGTAGGTGGCAAGCGTTATCGGAATTATTGGGCGTAAAGGGGCAGGCGGCAGCAAAGGGTCTGTGGTGAAACCTGGAAAAACAACTTCAGTAAATACATAGAAACCAGGCAACTGGGGAGTGCAGGAGGAAGGGATCGTGAATTCCATGTAGCTGGCGGTGAATGCGCGTAGATATGTGGAGGAACACACCAGTGGCGAGAGGGCGACGATCAATACTGCAACTGACGCTCAGTCGAAAGCGTAGAGGGCAAATGGTTAAGGCCCTAGTAGTCACGCCGTAAACGGTAGTACTAAGTGTTGGATCTCAGGGATTCAGTGCTGCAGTTAACATAATAGAGTACTCCGCGCCACAGATGAAGTACGTTCGCAAGAATGAAACTCAAAGGAATTGACGAGGCCCGCACAAGCCAGTGGAGCATGGTTAATTCGAAGCAACGCGAAGAACCTTACCAGGTCTTGACATACTCACCAGGCTCCAGAGATGGAGAGATAGCTATATGAGATACGGGTAGTGCATGGTTGTCGTCGGCTCGTATCGTGAGATGTTGGGTTAAGTCCGCAACGAGCGCAAGTATCGTTAGATTTATCGGTAAGTTGGGGACTCTGGCGAGACTGCCGGTGACAAGCTGGGAGGAAGGCGGGGATGACGTCAAATCATCTTACCCTTATGATACACACGTGCTACAATGGATATGAATTGCAGAGCCAGAAGCCATGAGAGTGAAGCAAAATTATGAAACCATTCTCCGAGTTCGGATTATGATCGCCGCAACTCGACTACGCCAAAGTTGGAATCGCTAGTAATCGCGAATCAGCATGTCGCCCGATGAATACGTTCTCGGGCATACCGCCCGTCACCACGAGTTGATAACGCAGAAGCCGGTAGCGCAAAGGGAAAGGCTGTCTAAGGTGGGGATTATTGAAGGTGAAGTCGTAACAAGGTAGCCGAAGATGGGGCGACGATGAAGTAGAGTTAACACAGGAACACCGACAACTTTCTTCAGCACCAGCAATACGTAACTACCACC
+
-653+*.).,'*)($-*%'%$,++*052/085-1..3,&+,-5//114113763/--,()*-500+/(('),-7962&/%2)'*/26,,-)**&+')*0),,**3,.64*)))-+-46),+)(-+)'$&'*12/)&),-.4.'('(&-2+*4/,%+('14/,,++,43(&)%%))+((''&)*--,-.-12+%*&&$'()1768;58.7..-5)/)*/(&&&)26210.+(*,/30%'///2+'**.5)-1)'(((/&)$$''&.1*--.0./.+%%'+-,*-138,'''$&%'),-46)*00.%--&'('#&)*1023,)-()).,555/3(',,-24--,*&'&$)(+(,.+*.)*,/*325.0122),&*'*++2,(-)3-214-1+&'%&*)'.7270,/,+))%($$*+*024242335./19)-.*(--3'&&*+(&*13),*(/&&.+,.((&&.+123)++-1.04:4/,'*)(($%'*-&+&//,211('*'((((.-&($(',,./*.+1./0(*.6'(%'$(&*,.0')%,')*/(+,/((')+40473--1,(+30.-5725778-))**0.52-+%/+0.+%(&).6,26/.51+)((&+**0827271&*.%*767620431282.))*,0,-.1.2*%%%',*033&)*-(4--2'('*+-;:83-.*0/*.../2(('%%/-%-'4**%+-.212/522))'%,),***2*/&)+/86669:89<0(,*4*/-/0((+.)0'%(*(,//$''*)1'0'''1+$+-/&+*-,,,2(0740,00.)+')),10//15&4003378+/67:&')%(-/62).33,0/1339867400.+*$%#&()))'$%%%&(,)&(()&,)*.+8,,212*))*(*-(,&''&%''$-*(.0))&''%&*&--$(&&&$%$&%$(,*,/519.-2)((*)3,,6,02(()&*,$(('),4///1.,+')&'%+,)(,3*0.623*+,+%)**('&%,*2/1-*--/+22/-(%(&3++76295)4))+(+('$%%*++.5-,,/&%%$&')+-1,.,0.0*.'',('/-(*%&$%#&%1*)-*(+').--3310*+*0,..-('10&**))$)&)(-+**+)&'-*1/)*()*/6.0.+-.(('))5-,*$)%)(%&%&%*110**&**')''+.531**+&)-3300-$&%'$+-)''*,)'''((%%("&&$%"
@438acbb8-ac71-410e-9f8b-f6168be33040 ch=394 read=71762 start_time=2019-12-13T16:23:35Z barcode=BC01 runid=2c9cf7bc05858273f10e7d7ec552fc0bd742dc3e
CTCCTACGGGAGGCAGCAGTGGGGAATCTTCCGCAATGGACGAAAGTCTGACGAACAACGCCGCGTGAGTGATGGCGGCCTTCGGGTTGTAGCTTTCGGTAATCGGGACGAAAGGCCTTCTTGCAAATAGTTAGAAAAGGATTGACGGTACCGGAATGAAAGCCACGGCTAACACGTGCCAGCAGCCGCGGTAATACGTAGGTGGCAAGCGTTGTCCGGAATTATTGGGCGTAAAGCGCGCGCAGGCGGATGGTCAGTCTGTCTTAAAAGTTCGGGGCTTAACCCGTGATGGGATGGAAACTGCCAATCTAGAGTATCGGAGAGGAAAGTGGAATTCGGGTTGTAGCGGTGAAAATGCGTAGATATTAGGAAGAACACCAGTGGCGAAGGCGACTTTCTGGACGAAGCGACGCTGAGGCGCAGCCAGGGCGAACGGGATTAGATACCCCGGTAGTCCTGGCCGTAAGCTTGATAGATTTGCCCCAGGTGTAGGAGGTATCACGACCCCTTCTGTGTGCCGGAGTTAACGCAATAAGTACCCGCCTGGGAGTACGACCGCAAGGTTGAAACTCAAAGGTGACGGGGTGCACAAGCGGTGGAGTATGTGGTTTAATTCGACGCAACGCGAGACCTTACCAGGTCTTGACATTGATGGGCGAACTAGAGATAGTTCCTCTTCTTCGAAGCCAGAAAACAGGTGGTGCACGTCGTCAGCTCGTGTCGTGAGATGTTGGGCTAAGTCCCGCAACGAGCGCAACCCTATCTTATGTTGCCAGCACTTTTGGGTGGGAACTCATGAGAACTGCAGACAATGCGGAGGCGGGGATGACGTCCATCATCATGCCCCTTATGACCTGGGCTACACATTACTACAATGGGGAGTTAATAGACGGAGCTTAATACCGCGAGGTGGAGCAAACCCGAAACACTCTCAGTTCGGATCGTAGGCTGCAGCTCGCCTACGTGAAGTCGGAATCGCTAGTAATCACCAGGTCAGCATACTGCGGTGAATACGTTCCCGAGGCCTTGTACACACCGCCCGTCACACCACGAAAGTCGGAAGTTACTTAAAGCCGGTGGGGGTAACCTTCGGGAGCCGTCTAAGGTAAGGGTGGTGGGGGGGGTGAAGTCGTAACAAGGTAACCGG
+
.10*+-0(1-)+4.2664598<3(,2./4:53,--612:9:2-70)*23+***'&(-32/5;797:0+++,43-41.8484;836659,**%%&&(%&%')-+,,:858--42),-89<769245;:56/8//+/6)(+3,0803548+)023//.,%-(&)0;130742.,((+.+.0.-,-,*3922.003011736.4/,200.6&+.080.0)8.1.2.)1*68:9575<2//0//011,*21,-).,8.8*+.79987/4/89*019:1,723516/26;.+,,,,999:0+--++,.0,0---//-+--/-/-.*+)+&,,+%+%(('+,+'+*&''&%'()21/0,5-../992-./*,.(//.+)'%'&+:-0,1.+)..-33571185,29;84'('%)*,,,../346381(()--/(-)-244092-8,,,21)01,&.-1107060/9362773('&$&(.*,)-)*#*+)').2554590-0,)/1.+.-.146+-.,00/+)&'*+*'(0:1:0-005023243/4/+.6/*,(($)(0071;---3)5+,(-2.,1763'0(/.520,)'%#&'/07232855,()*/0///13;9/65:8745672,4231-,.,+++(,)&)//0/1--.*/*(),3;85,)6+5,,))+4*-6:53013<2845.)/,191+05/'1)3,,5976+))&(('):1123287333112./661819998270))/.-*///9()03/72836-*-306100/21+30/./,*,45+-1-,.440/-.1*&))&'''&'+),54-5///+(')+4.070*,-0301.+''(*+245818.)-312133936558/0/-,,./-.1766:67.))'+//+.30.*-'(%%%'&1+233733.+,-..('(*9<.95+)*-.+++++,.*88;98/...46-,)(%&(*-257662&',-1.12..1&,+('224333/7(()'/((+425*+.3315767.421387786760/'(&,)03281210..,/782;./1111122/00-93-.6.1-/*-)%'%$-281535987;;:.4479;710)/+''1867844-)+(+'('%)*(.,4:47*4*/0/6//0-.///28,7.298;::
@4d02c39e-36b4-4efb-a04b-3b09785d9c7a ch=141 read=94507 start_time=2019-12-13T16:23:32Z barcode=BC01 runid=2c9cf7bc05858273f10e7d7ec552fc0bd742dc3e
TTGTTGATGCTTCGTTCGGTGCATGTGCTGGTGCTGAAGAAAGTTGTCGGTTGCTCTTTGTGTTAACCTGCACGCCTGTCGCTCTATCTTCCGGTTACCTTGTTACGACTTCACCCCAGTCATGAATCACAAAGTGGTAAGCGCCCTCCCGAGTTAAGCTACCTACTTCTTTGCAACCTCCCATGATTGTGACGGGCGGTGTGTACAAGGCCGGGAACGTATTCACCGTGGCATTCTGATCCACGATTACTAGCGATTCCGACTTCATGGAGTCAGTTGCAGACTCCAATCATACGACGCTTTATGAAGTCCGCTTGCTCTCGCGAGGTCGCTTCTCTTTGTATGCGCCATTGTAGCACGTGTGTAGCCCTGGTCGTAGAGGACCGCTGATGACTTGACGTCATCCCGCAGCACCTCCAGTTTATCACTGGCAGTCGCTGAGTTCCGGCCGGACCGCTGGCGAAGCAAAGGATAAGGGTTGCGCTCGTTGCGGGACTTAACCCAACATTTCACAACACGAGCTGACGACAGCCATGGCGCACCTGTCTCACGGTTCCCGAAGGCACATTCTCATCTCTGAAAACTTCCGTGGATGTCAAGACCAGGTAAAGGTTCTTCGCGTTGCATCAGAATTTAAGCCATGCTCCACCGCTTGTGCGGGCCCCGTCAATTCATTTGAGTTTAACGCGCGGCCGTATTACTCCCCAGGCGGTTCGACTTAACGCGATTAGCTCCAGGAAGCCGCGCCGGGCACAACCTCAAAGTCGACATCGTTTGGCGTGGACTGCCAGGGTATCTAATCCCTGTTGCTCCCCACGCTTTCGCACCTGACGTCATCTTCGTCCAGGGCCGCCTTCGCCGCGGTATCCAGATCTCTACGCATTTCACCGCTTCACCTGGAATTCTACCCCCCCTCTACGAGACTCAAGCAGTATCAGATGCAGTTCCCAGGTTGGGCAGGGATTTCACATCTGACAACAAACCGCCTGCGTGCGCTTTACGCCCAGTAATTCCGATTAACGCTTGCACCCTCCGTATTACCGCGTGCTGGGCACGAGTTAGCCGGTGCTTCTTCTGCGGGTAACGTCAATGAGCAAAGGTATTAACTTTACTCCCTTCCTCCCCCACTGAAAGTACTTTACAACCGAAGGCCTTCTTCATACACGCGGCATGGCTGCATCAGGCTGCGCCCATTGTACAATATTCCCCTGCTGCACTCCCGTAGG
+
%&(*&$$)'*+21/19-*+('((,&4&*,/42/26225+,3.)/.++1(+)(%&+--66-/03727/-))'$&'+*('*+%&(+0,3276.33.20.3/6/+18&01112;0,244,12496651-/405(00,-/5486.1128+,:3.&$%,())(**2385(23:-69/,86/64)-9-%.)(.-*&*)0*26-0/-+.+--.,,*(,**708/052100.-112328666;530112('),,/7-02121448;642.24:43553,.//$-(0-0*+4211*0+/((('(($%$',36-/**(*)*+((&&)*.//2+----01812393858<,(&%%$%**2/2921(/.--/.-/-1*//8//7:98+/))%(*+05&'((-,,+*)*+-4771*$&))#/('+*-0+.1/0094./2354594..0/%',**,+417+/-8+8064-230*'$)*$.+5)-7..:--,1,910((/,.05)')1,--0..&14+/*23392/-./0/,//333240,006+,,6*0)&$#$'/3'&&&&'&',970+&&',-.3.&&(/1-,/017.-,-.9;:2575856:<8824,/()&%*,-0/12+*3-;/2/-,4605--+/0)'%%+)('&$&#&),/127141.+.(*,5/*1,632(%)-.5853-578/&)8;9+-,&&)**./0'*'&&(*/657-1591'-&---./01-0+$$''*(.+-.5+%(%))$)+$(%)+%/3/.+.)3-46.1/,-/1-0.78534/+0,-.1463.(++&,3)2353/59419)*042)(*867/&('(4::2.0/2;811-/00).2::9239+*999/402417657/))&%(&(())*0.,))+*0/1.4<2.146-+*-('+2.-)-'*5/0.545750,+,(%')+.1234'($'$')226-458//./.:/.*).5190(,-%(+1)196212223.*'&'3-:9759..,'./5467/.-23.0346/--1243980/110+,)&(+,*,1194245+11/815+('$$#&()/.*&'('+-52/42/46)*)5(-0011-/6202722655644.2249)'&*'.'(&*,44.042;02764329:7+)00.01,*.+.,11(,+.,.*.7.6.3/817;811/.(,,,.0..++2-.677671661/$)*52-%)*'.)*.:123691+.,,24/,),*2:0/636+
@4a4c9bec-beba-4dc9-8fba-8f165fc9048e ch=123 read=184720 start_time=2019-12-13T16:23:31Z barcode=BC01 runid=2c9cf7bc05858273f10e7d7ec552fc0bd742dc3e
CTCTACGGGCAGCAGTGGGAATATTGTACACAATGGGCGCAAACACAGTGCAGCCGTAATGCCGTGTGTATGAAGAAGAAGCTTCGGGTGTAAAGGTACTTTCAGCGGGAGGAAGGGCAATTTAATACCTTTGCTCATTGACGTTACCCGCAGAAAGCACCAGCTATCGTGCCAGCAGCCGCGGTAATACGGAGGTGCAAGCGTTGTAATCGGAATTACTGGGCGTAAAGCGCACGCAGGCAGTTTTGTTAAGTCAGATGTGAAATCCCCAGGCTCAACCTGGGGCTGCATCTGATACACAGCGAAACGGAGTCTCGTAGAGGGGTAAATTCCAGGTGTAGCGGTGAGAATGCGTAGAGATCTGGAGGAATACCGGTGGCGAGCGGCCCCCCTGGACAGACTGACGCTCAGGTGCAGCGTGGGGAGCAAACAGGGGATTAGGTACCCTGGTAGTCCACGCCGTAATGAAGCGATCGACTTGGAGGTTTGTGCCCTTGAGGGCGTGGCTTCCGGGGCCTAACGCGTTAAGTCGACCGCCTTACAGTACGGCCGCAAGGTTAAAACTCAAATGAATTGACGGGGTACACAAGCGGTGGAGCGTAATGGTTTTAATTCGATGCAACGCGAAGAACCTTACCTGAATGTATTTGACACCACGGAAGTTTTCAGGATGAGAATGTGCCTTCGGGAACCGTGGAACAGTGCTGCGCATGGCTGTCATCTGTCGTGTTGAAATGTTGAATTTAAGTCCCGCAACGAGCGCAACCCTTATCCTTTGTTGCCAGCGGTCCGGCCGGGAGCCTCAAAGGCGCTGCCAGTAAGCTGGGAGGAAGATTGGGGATGACGTCAAGTCATCATGGCCCACTGACCAGGAGCTACACACGTGCTACAATGGCGCATACAAGAGAAGCGACCTCGCGAGAACAAGCGGACCTCTCATAAAGTGCGTCGTAGTCCGGATTAGATTACGCTCGACTCCATAAGTCGGGAATCGCCTAGTAATCGTGGATCAGAGAATGCCACGGTGAATACGTTGAGCCTTGTACACACACCTACCGTCACACCATGGGAGTGGGTTGCAAAAGAAGTAGGTAGCTTAACCTTCGGAGGGCGCTTACACTTTGTGATTCATGACTGGGGTGAAGTCGTAACAAGGTAGCCGG
+
(,.+.0)51*'-.017/-+(,,&.*%,%*+//:10:0/./36'-%%%#2'))&)+&-)))+18*))**.+0.,0()-)(*%%%.+-0++((+5)'&'(-24-*$**+5-),5*,0/,%(/(/).+++;/77-*-./%3&*%4.02./9,)/*&+)(#%(+1&,/.+)1*,-3900,)),.-/5/.+5,+-/3,3-+,0/-+,+,3''++,-+1'),*.288:77871:3.010),)---30$*-977.5757/28/14983++.2*.6:,'14428*(*,)+0-%&&'),-1,-(&%'''&')&--'*&($(,-.3.//-&)*+()*35-,,*)0-.'%&')231./&(+0-('((''%,67699/.,+0-/294:-3--+167,87/7;;,)1867)+4.////////*.323-,,,,67194&)+1555'+/-)&(%$&&(%15.*.885641+064891./*+%)'%',++()*,/0//,)-05+-5419-,0-(().+56670/1*+(/-)0,+9...3.4/8.)()%&-/*,('&$%%&'')+00/),37/70;.9:525536-/.2514021)2-))'+)+.+**)0320.%..2232/1373+./-/*+,--67:554++1+.401,1**0,.'()%-$%&$$$$%&&+-.,,+*/<<43-**,-66.0810666:424-74270901/+(***/0/121-&&),/,,016846)$$(,,11-/+-14+++/('$,,&,*()./)().-7'&01+4787:55:3..,,3-,2;3.-)+*.482./1/4-3,'%-'')3+%(&&'**,18*)*(()++'/**(,++*),,.-2+.-+./856/()+-///)*%*24*%(&')000,-))+/.+%(%')'557655.,+-,.1.02921(*%''*+9669245-**)*)4471649388)*()''4;322225316;2524'4),8-.,+.0*-(+./456532+**0)-+'0*3734-/*)*&+,++-+-176891,/&),+$'(+-0:3119522,-0/&,--,6,*)***()&)'$%)-+,2/1.428:73,'')/945:-3,;8,'**)*)31/-)*+*3,-,+.0,0*//*.(*0*&*(+*92+++).0/+-///1/22.-*)*)).)++24/1,3+(#(()*
