# Supplementary material for: De novo species identification using 16S rRNA gene nanopore sequencing
Source: PeerJ. 2020 Oct 21;8:e10029. doi: 10.7717/peerj.10029 (PMC7585375; doi:10.7717/peerj.10029)
Supplement: Supplemental Information 3 [file peerj-08-10029-s003.zip › pass_fastq_runid_2c9cf7bc05858273f10e7d7ec552fc0bd742dc3e_429.fastq]

@d95229f9-9e77-4685-9d69-99183ff71f2f ch=87 read=279979 start_time=2019-12-13T16:23:45Z barcode=BC01 runid=2c9cf7bc05858273f10e7d7ec552fc0bd742dc3e
CTCCTACGGGAGGCAGCAGTGAGAATATTGCACAATGGGCGCAAGCCTGATGCAGCCATGCCGCGTGTATAGAAGGCCTTCCGGAGTTTGATACTTTCAGCGGGAGGAAGGGAGTAAAAGTTAATACCTTTGCTCGGTGGCATTTACCCGCAGAAGAAGCACCGGCTAACTCCGTGCCAGCAGCCGCGGTAATGCGGAGGTGCAAGCGTTAATCGGAATTACTGGTAAAGCGCACGCAGGCAGTTTGTTAAGTCAGATGTAGGATCAGATAACCTGAGACTGCATCTGATACTGGCAAACTTGAGTCTCGTAGAGGTAGAATTCCAGGTGTAGCGGTGAAATGCGTAGAGATCTGGAGGAATACCGGTGTGAAGGCGGCCCCCCTGGACAGACGGCCGCTCAGGTGCGAAGTAGGAGCAAACAAGTTAGATACCCTGGTAGTCCACGCCGTAAACGATGTCGGCAGGAGGTTGTGCCCATGAGGCGTGGCCGGAGCTAACGCGTTAAGTCGACCGCCTGGGGAGTACGGCCGCAGAGTTAAAACTCAAATGAATTGACGGGGGGGGCCCGCACAGAAGCTGATTGGAACGTAATGGTTTTAATTCGATGCAACGCGAAGAACCTTACCTGGTCTTGACATCCACAGGTTTCAGAGATGAGAATACACCTTCGGGAACCGTAGGACAAGTGCTGCATGGCTGTCGTCAGCTCGTGTTGTGAAATGTTGGGTTAAGTCCCGCAGCAGAGCGCAACCCTTATCCTTTGTGCCAGCGGTCCAAGAACTCAAAGGAGACTGCCAGTGATAAACTGGAGGAAGGTGGGGATGACGTCAAGTCATCATGGCCCTTGACCAGGGCTACACACGTGCTACAATGGCGCATACAAAGAGAAGCGACCTCGCGAGCAAGCGGACCTCTCATAAAGTGCGTCGTAGTCGGATTGGAGTCTGCAACTCGACTCCATGAAGTCGGAATCGCTAGTAATCGTGGATCAGAATGCCACGGTAGATACGTTCAGACCTTGTACACACCGCCCGTCACACCACCATGGGAGTGGGTTGCAAAAGAAGTAGGTAGCAACCTTCGGAGGGCGCTTACCACTTTGTGATTCATGACTGGGGTGAAGTCGTAACAAATTAACCGG
+
$%'((*(,4+&.,+)3+'*)+$'&(''-)))...40.30-(+0811:23474-.&.,20,7801246654''+*),,:738(*+%'12)'),+-,75.+-/09/),++/*.)&&),89/*,-/-./0099,+768(.//,+$,+&'0/))0,,1+&*)'*-.4,6.*0+*(,-*,44:/+-*+/&&'')*2++'+(-()(*'),*(++5,2,11(1/-0//1(*$$'*(&(*/)/,/*+*'&+.83+.675/59./2952*,('*+%(((,)//&'(),54323343.///0504/1;1)&%*&(()-/-4,,&0+./,0.3-3,+///-..0-00/-/75-/17..)**.879:4..*)3039;6741'&'((-/1681823*+/67.(()&%''('*-0/.1023...)+),**(.1:.67(0*3,+2/264,+.594454523348026:874&)(.+.)*)3('()-,)*&24+#$$&-50-.-*-&**),02392//-0945.01*,/95898683')&,+/02:2/1-,*,0:.:;01344;:6/0257444.5:7:37..6.)**,*(,*'*')%($0*('-)/*+,102<;/.2581.-.350)/),)),+-23/3,+/1.+1665:556988%%'%()*.;1/.--/921)'*+&,%,1/.1(6.3-**&'(/6*4.)-,,)&%%&(2:32.563562034468150,&*.33++.-20,-4311/85*(,,*.++%().0459;404105/.1,*30461/1,2,2'-'((.,.628+/*'**789:;111/01/(&')891-1')+,)/88,45344224062997:5/1-538+()').9159:932/,(&'()774-414523/01*,/263,''%((()2--*-1211101,4))*1.-.*,'*&&195-2699::8;5848/,+:*3-+)-531,,,-./*+-235454,***+(-)+,1-.*)*/5./04446626-,/75087-/-00&%87684787).&5.)*-.4310/06/29-03724-,,&,,//,('%&*(.1-:565:6(%**%*'4+(*''(41125)()%*2.1/050.2/(..1.,-//4:645//22004-,)'(()638550,*%*%,&0-+3
@f83e56fe-7070-45fd-bb8a-1b35bf2f2392 ch=182 read=234246 start_time=2019-12-13T16:23:42Z barcode=BC01 runid=2c9cf7bc05858273f10e7d7ec552fc0bd742dc3e
CGGTTACCTTGTTGCGACTTCACCCCAGTCCTTCGGCCCACCGTGGTCGCCTGCCTCTTGCGAGTTAGCGCAACGCCTTCAGGTGAACCCAGCTCCCGTAGTGCTGACGGTGTGTACAAGGCCTGGGAACGTATTCACCGCGGCATGCTGATCCCGCGATTACTGGATTCCGCCTTCATGCTCTCAGAGTTGCAGAGAACAATCGAACTGCCAGAGACGGCTTTGGAGATTAAGCGCACTCTCGCGGTTGCTGCCCTGTCACCGCCATTTGTAGCGTGTAGCCCAGCGCGTAAAGGGCCATGAGGACTTGACGTCATCCCCACCTTCCTCCGGCTTATCACGGCGGTTCCATTTCAAGTCCCCAACTAAATGATGAAAGGTAACTAAAGGCGAGGGTTGCGCGCTCGTTGCGGGACTTAACCCAGCATCTCACGGCACGAGGCTGACGACAGCCATGCAGCACCTGTGTTCCAGTCCCGGGCATCTCTGGAAATCGATCCGGACATGTCAAACGCTGGTAAGGTTCTGCGCGTTGCTTCAGATTAAACCCATGCTCCACCCATGTGCAGGCCCAAATCAATTCTTTGAGTTTAATCTTGCGACCGTACTCCCCAGGCGGATGGCAATGCGTTAAGCTGCGCCGCCCAGAAGCACCAAGTGCCGGACAGCTAGTTATCATCGTTTACGGCGTGGACTACCAAATTTATCTAATCCTGTTTACTCCCCGCTTTTCGCACCTCAGCGTCAATACCAGTCAGTGGGCCGCCTTCGCCATAATTGTTCTTCCGAATATCTACAGATTTCCACCTCTACCTCAAAGATTCCTCCTCTCACTAAACTGATGCAGTCTCAGGCAGTTCTGGAGTTGAGCTCCAGGCTTTCACCTCCTGACTTACAAAGGCCATACCACCGTGCGCTTTGCATGAAATAATTCCGAACAACGCTGGCTCCCTCCGTATTACCGCGGCTGCTGGCAGGGTTAGCCGGAGCTTATTCTCCCCGGTACTGTCATTTATCATCGGGTAAAGGGCGCACAACCCTAAGGCCATCACTCACGCAGCGTTGCTGCTGGATCAGGCTTTCGCCCATTGTCAATATTTCCTGCTGCCTCCCGTAGGAG
+
+('--(-,8,*28&001445,**))&%%04*+5('(1..*/42818661695464.,)(&'*').)(''%,()',78887,-)*((*.-')%*)-*(%+&*-)$(*'())(/0/144686:8851612,-&')-5379;265432216333395+-3/*2*(*))*,6.9;01:4:4410.0/33%&&),5./,+)')22.8//+.577$(%(('(+1,6,-8;.-.)'*,*()),.,-33.1.3**'3)+.157*()20.00.1342;/(((()((**(,-5/++--,+/-4*.5977+'%)*,/126003677440680)-/-621*-5-5.03100-1.601.)/7&#%(&'**,,/.2(0)'(/370./.-)+,&'('&*+.2+,11,&..),6-)&''(01,2)*,)96-/./0-+2*,%21354,%(+%/).'$/'./63442/..3./.%*&'($/027757.8))+624'&%$#((-.//+-'(,)*,'*1,/))(24458.8//'),/0.-(//1824222545;12223*)-3-474+/*)()-.71+1/'#$&'(/$14175'**+..54.,%(%&(*+98-8300-)),-79&2(*,07:0(1)2,22*'&**1.2443:0&')*7765+$'%&'$(*&((7*/-46434181,)+,,334:78769976<50122.-..6344(/+,,0.53152+)1()40+-2(&&*4.3(%'541*2/2,21.2*.///003.--9./08/.2-&(,,,36312'*)&'%+'-)8872..+%'(,.85325**2/60-,+.2021',%'*()+'+,/-)'*2(-.,''$)+'+%'(./:657530+'1-+56<8773').,)%21.4)+10((*,(,./-.((*-+1.-.66,*-,+&'&))'*+)-.1,,++&$&#&'(-..,../--)+372460220634.8+)08-1/6.-/0*)*0.0120/)($(('-0-+/,*-&&)0,+9<9,4--'((++./144-.7)*-;8-;'*6465*.)%%#$&',*11)(*'*&&()01-+0+$)&)%+-)*+)''%'())*,:(/611::4.;8.,3553,,)*$/6*4400.3-28.99(*:791--
@cc02cb9f-5835-400c-9a04-ce2b6d3fa4ab ch=285 read=75457 start_time=2019-12-13T16:23:49Z barcode=BC01 runid=2c9cf7bc05858273f10e7d7ec552fc0bd742dc3e
CAGGAGACAGCGAGTGGGGAATGTGCACAATGGGAGGCACAGAAGCCTGAGTACAGCCATACTGCACGTGTATATGAAGAAGGCCAAAAGGTTTATAAAGAAATTACTCAGCAGGAGGAGGGAAGTAAAATTAATACCTTTGCTCCACATTGGCATTACCACAGAAAGAAGTAGCTAACTCCCGTACCAGCAGCCAGTAATACGGAGAAATTGCAAGCGTTAATCAGGATTACTGGAGGCATAAAGCGCACATAGGCAGTTTATTAGATCAGATGTAAATCCAGGCTCAGCTTCTAGAGACTGCATCACAATGCTAGCAAGCAAGATCTCGTAGAGGTACAGAATTCCAGGTGGTGAAATGCGTAGGGAATCTAGAGGAATACCAGTGGCGAAGGCAGCCCCCTGGACGAAGACACGGCATCAGGTGCAGAAGCGTAGAGCAAGTTAGATACCCTGAAGTAGTCACGCCATAAGAGCAGTATCGGCAGAGGGTGCCCCTTGAGGCGTGGCGGAGCTAGCATTGATCAAGCCACGCCTGGAATACAGCCGCAAAGTTAAAACTCAAATGGGTGGCAGGGACCCGCACAGAAAGTGGAGGCGTATAGTTTAATTCGATACAGCGCGAAGGAACCTGGCGTCTTGTATCACAGGAAGTTTTCAGGGGATAGGGAATGTGCCTTCCAGGAGGAACCGTAAGGACAGGTGCATGAAACATAAATCGAAAACAATTTGTGAGTATTGGGTTAGTCCCGCAGCAGGCGCAGCCCACTTATCCTTTGTTACCAGCCCAGTCCGGCCAGGAACTCGAAGACTGCTGATGATAAACTGGAGGAAGAGGGATGGGGATAGCATCAAAATCCATCGCTTGTACCCACGACCAGGGCTACACGTGCACCACAATGGCGCATACAAAGAGAAGCGGCCTCGCGAAACAAGCGGACGGCCTCATAAAGTGCATCATCGTCCAGGTTGATCTGCAGCTCGGCTCCTTAGGGGAATCCAGAATCGCTAATAATCAATAGATCAGAATGCAGTAAATACGATCCCAGAGCCTTATACACCGCCATCCACCTTGGAGGCAAATTTGCAAAAAATCGGTAACTTAACCTTCCAGGAGGCGCTTACCGCCTGGCGGTCGCGGCTAGAGGTAAGTCATATTAAAGGTAACCCAGAGATAGAGCGGCAAGAGCAGAAGTGGATTAACTAAAGACGCAGAAACAACTTTCGCCCAGCACAGCAATGCATGCTTACGGG
+
%',6-*$&%((&'()'+)(&))%%#%%')**-+*&'%$#&(*(+'-/+)+$'*3.(/8.2''$$%#%'+''('(//01%'&((,&'(+*'*+/'%(/2-%')''%%&)'()'(0,)+))),**('(-:70.+.&&%+*-1,+441.*+'*)-')%-)'()&(((--)%'*(('%%%,&(&.*&%,(-0))+)''$%$%')'%')--*-,++.'0.)'(+/9+6)(&-))+'$').,&&%$%(*/)$#''&'((')&$(*-1-)*..%',0./29,*)(*',+(,,,-1-((()$%+()))'$$%&(.$'-2/.2,%*(.*$%$%&%((,-+0)&%'&%%%),(0*.*))(((&(()*0,+*-(+&*+()..51(0--*021-0,''**2+''(()(()0394,+/620)+((*+&'&(+((,,..,)()%(&&(*4/4+),1(+*/**11+-/(')+)$$&&&'%'&,,(.((#)&((&(&-((&&$,&)(&+').-)-*)%,+)%''*)),(()*-$'$%%&*))%'%-+'*&()&(&(&().--4.2-5,%(*-*04/-054;;71.&*,7.'*68)133,,,//,'((&&36/033&0*-),-/)-*163,*-%*+,,)-,,0')%$-*&&)*+-),((%+*0)*(2,))(+1/++'+.-()*&(1,-3/+0-2.1++(%-((*-.528500*)*10%/&&''%#&()%%%(%,(*,*.'&$%$&(**(*&&$($)&&&*-,)'()0*(-,&/'-0,()('41,$'.()*6.,/4),/%1'&'&#&',/2-&$&&%(*1*,45&'%'$)($&#$$)(-.6<;9953/)&)'''+,&'*+18-1*&*,+3015)$-3*'(,%)+*)-&,0'%)*-483.434)((&&(,',$(()+,6--5213444441)()())(*+*-2-.,-,)/-(''$&/71/&)('--'(+/,'+&$))+&*%,.0)')%((%'+*'&&''*+-&)+(0''&'/12-%)()'',.2/.*+))%(,++,&&(),../++273.0,&'')%%&('(*,*($)'&*&'((+)*(+,17641-+'*&*''*&'+.,&)-3++549:4/+)&*&(*('()2-77464((0-(*+&5/4-'+(%()'%%%*/.61526/-+)))),*+&)*,.+)(-.(+'()'0+,(*&&'-)&$')'(()'%&'+)(,)')'*$*')&&*)-+)$*$(%%(''',*(,*)%$&'%&**$20&+1,*%&&%$%'%$&%#$
@decb0c96-3525-4484-8093-f5fc6fe993dc ch=412 read=112359 start_time=2019-12-13T16:24:04Z barcode=BC01 runid=2c9cf7bc05858273f10e7d7ec552fc0bd742dc3e
CAGTATGCTTCGTTCGGTTACGTATTGCTGGTGAAAGTTGTCAGTGTCTTTGTGTTACTTTCTGTTGGTGCTGATATTGCTCCTACGGGGAGGCAGCAGTGGGGAATATTGCACAACCCTGATGCAACAACGCCGCGTGATGAAGGTTTTCGGATCGTAGAAAGCTCTGTCTTTGGGAGGCATGACGGTACCCAGGAGGAAGCCACGGCTAACTACGTGCCAGCAGCCGCGGTAATACGTAGGTGGCGAGCGTTATCGGATTTACTGGGCGTAAAGGGGCGTAGGCGGATGATTAAGTGGGATGTGAAAATACCCGGGCTCCAACTTGGATTGCTGCATTCCAAACTGGTTATCTAGAGTGCAGGGAGAGGAGAGTGGAATTCCCCAGTGTAGCGGTGAAATGCGTAGAGATTAGGAAGAACACCGGTGAAAGCGACTCTGGACTGTAACTGACGCTGAGGCTCGAAAGCGTGGGGAGCAAGCAGGTCAAATACCTGGTAGTCCGCCGTAAACGTGAATACTAGGTGTGGGGTTTCAACACCTCCGTGCCGCCGCTAACGCATTAAGGCGCCTGGGGAGTACGGTCGCAAGATTAAAAAACTCAAATTGACGGGGACCCGCACAAGTAGCGGAGCATGTGGTTTGGTGAAGCAACGCGAAAGAACCTTACCTACATGACATCCCTTGCATTACTCTTGGTGAGAAATCCCTCGGGACAGGTGACAGGTGGTGCATAGTTGTCGTCAGCTCGTGTCGTGAATGTTGGGTTAAGTCCGCAACGAGCGCAACCCTTGTCGTTAGTTACTACCATTAAGTTGAGGACTCTGGCGAGACTGCCTGGGTTAACCAGGAAGGTGCCAGGGATGACGTCAAATCATCATGCCTTATGTGTAGGGCTACGTGCTACAGTACAGAGATGCAATACCAGAATTGGCCAAACTTTAAAACCGGTGGTTCAGTTGTAGGCTGAAACTCGCCTACATGAGCTGGGGATTACAATAATCACTTGAAGATCAGAATGTCGCGGTGAATACGTTCCCGGGTCTTGTACACACCGCCGTCACCATGAGAGTCGGCAATACCCGAAGTCCGTGAGCTAACCGCAAGGAGGCAGCGGCCGAAGGTAGGGTCAACGGTGGGGTGAGATCGTAACAAGTAACCG
+
$&*,--)/2821680%62610.21/6122;60/-10+-0--.....60498-0)-*$$)/3+003332499-,,,*:...960.-1/+1.%**.4271686/+(,))024.-,-.4*-&%'&.-+/,,/5046:-(('&%*,2626282/0.73986-.%(&)&')9978777711(''$$')*022860//)(,3+-1*/,-.%)+0.//625696:98;81311413/4.+4+,,9898474442/-696371.4'1+/77.0363567349/)2.**/7--8:8:9:861612.0.4/-./60/(.3(,-5+279660)2..3/0,*5*,.53315;161;::984542257*0$1&*+,49''+).1*)))*/-1.1,/,*%$$+,6222.710-62-.5980/'(%*'&1../2450009'4/0%&'+,.2300/+0587625-+(*+76542*/3127&()))/05,/6-),.62'.,,&&$))2/36;415,*+++--0....0)2*)+,87141'542144::14;3/'%%&**'**,/0498:;93305.-.,1-/'(&&&-.0399+)&('+3:8:/224-/.6/8957)...,(0'/+23.5;9/-1,+,.20/-,+,/'.+$*&1'&),*.0&''+*/+./,1),,.1,+-3/&*'(37355'(*(*.-2/)+..//6/--/,3/.&/--%*+-(+0***/6502&+'%)-/'+*+-889///,*40*.97780/00.1112:66/-,.549),,+905.44-*+,'-)+*..8567:+.(%)/.01.-+4.//57;84948.22..1407644)/,(),-1999<::9.8-4*1'(0).((((0/,')74,5478623/2*)('''+-59616111632)0.,)&#(%&73-+,%((%+(()*+:98:960.(%)%&)(-+.,2;5583,+17,22)0*))+28+.1.,*%25323+4+**8697.,.*-,(((*12++&/*((&&&'&*+&)%%&+(%)./++).-+0112184559-+,+.2250-+6.4575411/0.4;268+/65587877/.0113<7797386/+-.//15/1276211525547*83-+0/.653:552-3050/137-,'&),+/-34-()*&&'(.01748711355.+
@97b7c533-6cc2-4ec9-8783-fa115e7dbbef ch=387 read=180212 start_time=2019-12-13T16:24:03Z barcode=BC01 runid=2c9cf7bc05858273f10e7d7ec552fc0bd742dc3e
CTCCACCGGGAGCAGCAGTGGGAATATTGCACAGTGGGGAACCCTGATGCAGCAACGCCGCGGCGTAGATGATGAAGGTTTTCGGATCGTAAAGCTCTGTATCTTTAGGGAGAGATAATGGCAGTACCCAAGGAGGAAGCCACGGCTAACTACGGTAGCAACCCGCGGTAATACGTAAGGTGGCGAGCGTTATCAGATTTACTGGGCGTAAAGGGCGTAGGCGGATGATTAAGTGGGATGTAAAGAATGCAGGCTCCAGCAGGTGCTGCATTCCAACTGGTTATCTAGAGTGCAGGAGAGGAGAGTGGAACCCTGGTGCTGGCGGTGGGAATGCGTGAAGTTAGGGAAGAACACCAGTGGCGAAGGCGACTCTCTGGACTGTAACTGACGCTGGGGCTCGAAGCGTGGGGGAGCAAACAGGTTCTGGAATACCTGGTAGTCCACGCCGTAAACGATGAATACTAGGTGCGGGGTTTCCAGCACCTCGTGCCGCCGCTGCTGCAGTAGAAGTATTCTTACCAGGAGTACGGTCGCAGATTAAAACTCAAAGGGAATTGACGGGGACCGCACAGAAGTAGCAGGGCATGTGGTTTAATTCAAACGACGCGAAGAACCTTACCTACATGACATCCTTGCATTGCTCTTAATCGGAAATCCCTTCGGGACAAGGTGACAGGTATTAGTGCATAGTTGTCGTCGGCTCGTGTCGTGGAGATGTTAGGTTAAGTCCCGCAACAGGCGCAGCCCTTGTCGTTAGTTACTACCATTAAGTTAGGGACTCTGGCAGAGACTGCCTGGGTTAACCAGGAGGGAAGGTGGGATGACGTCAAATCGTAAAATACCCCTTATGTGTAGGGCTACACACGTGCTACAATGGCTGGAGTACAGAGAATGCAATACGGTGGAGCCAAACTGGAAACCAGTCTCAGTTCAGTTGTAGGCTGAAACTCGCCTACATGAAGCTGGAGGTTGCAATCACTTGAATCAAATGTCGCCCAGTGAATACGTTCCAGGTCTTGCTTTACACCGCCACGTCACCATGAGTTGGCAATGCGAAGTCCGTGAGCTAACCGCAGGAGGCAGCGGCCGAAGGTAAAGTCAGCGATTAGGGTGAAGTCGTAACAAGGTAACCGGAAGATGAGCGACAGACCAGAGTAGGTTAACACAAGGAACACCGACAACTTTCTTCAGCACCAGCAATGCATGAAAGA
+
)-72%$%$-/',*.0*&)*'/3)22*2++*+-,1,//**(41:,,--4-./*2040,17+()*)-10-,+*(('+/-+5:9.2+82::666:3-2442/.'.,-3)'-1+'&'%)00.,-&.&'0)*.)1+-.+.-+0+/820)1..040')*&(*')*+',3'$&$$,).(&+))2)1,/.,-().4319212',*28/-36631/)*,,))),+03306549445.8-81-.7:3243/1--&+)-+6*,.118))'-,/5431./00823*1-)*2729322/0()+..053.')&,)')$')*-)'$')'&0-+%'((),)'''&&$'',+)((&'+0(05*,,,-31,/,&*+(421-5-6.2.(+0.0,//,-22368422)+&'&%&)/137)-+((0/+842,(,.1:%10,/',)%&%'/538:-293*))),&++-2/-245.-,/0-66020*26736/54*+1()()&,),&)0,420+,/2(('%%&%&%$/)(%'%(*,5+.-)/++++()(245:35(*))+-+/:<965601,.,*+../2**&).,37.)**.)%')%'&**&0-00*1,/16/:8.7/;/))+'&&+,,-+*)051'+*(-20450.-/2239.1.--561..,)*,.1.2((),*)-;4/83.61-01-.../15%,&&&*((+:8:69'710),-142.201455.5543,&)-.-526()009/2+3/6,)*.+6)5,,**(&/+)*/+..2.5.),0,,.04:,3-5+,0*%(0+2363/*(('(&**30115100(*62021/56-/4*/2010/99+,245689:;30.')&('&'%)++)-//0353/06968532/.*+*+,0,%,.1*7+,,5(#%)*5-)+'%%'&(**''''(//0)+-719--,/,.41.5001557/2372'/)3(,(((%%&,6/101'+.//21301.,,-48*,'+%"$$%+,&(%$&%%'',2,+*-+)+&&%*0.-45673546'(377230,&&%%&(015+*)$&'-200/0**)('.0-+2/.-5'&-*-0434,*0/1174-'+%+)%'()*'+)/-1-/0+.,2)'*(*&*+-*2/&1551-,))*,+32+501-1/37568/0.-11'&*,.31,-).5+'*#'%.2,9.0,+++'+'*'(+-3/224,+-5112.)%%&&'.')*.9+),&##('&#%
@15689239-e2a3-4717-bfe3-75faadc013e6 ch=353 read=173450 start_time=2019-12-13T16:24:17Z barcode=BC01 runid=2c9cf7bc05858273f10e7d7ec552fc0bd742dc3e
CTCCTACGGGAGGCAGCAGTAGGGAATTTCGGCAATGGGGGAAACCCTGACCAGCAACACCGCGTGAAGAAGGAAGAGGTTTTCAGTTGTAAACTTCTGTTATAAAGGAAACGGCGGCTACAGGAAATGGTAGCCGAGGTGACGGTGCTATTAAAGCCACGGCTAACTACATTAAGCAGCATGCATGATAGCCGTAGGTAAGCAGCGTTATCAGGTGTGGGCAGGAGCGAAAGGCGGCAGCAGGGTCTATGGTGAAAGCCTGAAGCTTAACTTCAGTAAGCCATAGAAACCAGGCAGCTAGAGTGCAGGAGAGGGATCGTAGATTCCATGTGTAGCGGTGTCACGTAGATATGGGAGGAACACCAGTGGCGAAAGGCGACGATCTGGCCTGCAACTGACGCTCAGTCGGCGTGGGGAGCAAATAGGATTAGATACCTAGTAGTCCACGCCGCCAAACGATGAGTACTAAATTTGGATGTCAAAGTTCAGTGCAGTTAACGCAATAAATTACTCCGCCTGAATGTACGTTCGCAAGAATGAGACTCAAAGCGGGGTATTGCCTGGCGGTGGAGCATAATGGTTTTAATTCGAAACAGCATGAGAACCTTACCAGGTCTTGACATATCGCAAAGGCTCCAGAGATGGAGAGATAGCTATATGAATACAGGTGGTGCATGGTTGTCGTCGGCTCGTGTCGTGAGATGTTGGAGTTAAGTCCCGCAACAGGCGCAACCCTTATCGTTAGTTACCATCATTAAGTTGGGGACTCTAGCGTTGCCAGTGACAAGCTGGAGGAAGGGGCAGGGATGACGTCAAATCATCATGCCCCTTGGGCTACACGTGCTACAATGGATGGTGCAGAGGAAGCGAAGCCGCGAGGGTGAAACAAAACCCATAAAACCATTCTCAGTTCGGATTGTAGTCTGCAACTCGACTACATGAAGTTGGAATCGCTAGTAATCGCAGATGTGTCGCAGTGAATACGTTCTCGGGCACCGCCCGTCACGCCACGAGAGTTATTAACACCCGAAGCCGGTGGCCTAACCGCAGGAAGGGAGCTGTCTAAGGTGGGATTGATGATTGGGGTGAAATCGTAACAAGGTAACCGG
+
216'%%)*53,-4,+,--131-/&.'286046*9)'23.)'',.16+,,/2'+*/023-3:/562,,,((*,-()'(*-.990124.:///:976977/21/042,-.)*%((1.(1/..3&-&../..33236:*%(+*./3221+33.5/1)+')+),*.-//0/0,.*.0+'$))''&'&*%&(*+*+-2/3/32/+)$)&(+*+4222,.+,-/0/('(+,&**')((,-1041//2&*10,+,,..41').,)-91.2,*))*/'*.4+%++7;1681--+/71/:0/23(,*'%'&)*20-12,.))69001-0%()*,:9420/,'&*(*)+*+'$')../30-./6+)1)+,,&.()*/.52,,1--075,(*(*,014484222/0),++'+,/0359'&%(($+-)(-.3;;3-78010**1764:/.)31006/''$%&(&'363-,,+&((*('(,')'-+237505403--.13%')%($(*2/101,4*+.*(+($)+/91052(&&($%(*0462*+'($'+-&()$+351-(&#(.,(%#%%$*($#%&%1220)+,*,,,,',/98/-5063*-,&),%+%&'%(''*%-))14,*0242822234222$&+0*+0,.:*)()*,9920)*)11(40,,-),-)*+,2%120)67/.-.,.27,.3888+.14469346173/00(&.((,%+.757,/.(*)-6,944872-6,53-,2.*'&(.$(*,*.510-)152/-2-*)2,.154*%&&'$&%'&&'.-.-*('(*//*,)(/*.-/-*1812345989767-+-995-3'.,,(+-)/+()%(&((-/0.(-2636::;9721,(('+*.,,-%'*(+1+--,.1*')(.)*0:3,10,('26813446644501569-2'4(&(,,387781/1.0*//++,,./60-9.8-..//'')%&'*4-1+1(-)*'&$(2/2&/268<9120296.-++))$')*.3,,44/4233(')&*(&+*&(,'(&&*+,+-1'07022000%%)*('(*-*315)-)&(./597331-.-.6)(--*++,,.3.66-.--3,++),&%%)(+,-181*(*
@de46fd11-31c5-4e1b-9653-a50a73da5b37 ch=328 read=98089 start_time=2019-12-13T16:24:16Z barcode=BC01 runid=2c9cf7bc05858273f10e7d7ec552fc0bd742dc3e
CTGCTCTACGGGAGGCAGCAGTGAGAATATTGCGCAATGGGGAAACCACAGTGCAGCAACGCCGTGGTGATGAAGGTTTTCAGATAAATAAGCTCTGTCTTTGGGGAAGATAATGACGGTGCCCAGGAGGAAGCCGCGGCTGGCTACGTGCCAGCAGCCACGGTAATGCAGCGTAGGTGGCGAGCGTTATCGGATTACTGGGCGTAAAGGCGTAGGCGGATGATTAAGTGGGATGTGAAATACCAGGCTCAACGGGTGCTGCGATTTGAGCTTCGGTTATCTGGGTGCGGGAGAGAGTGGAATTCCTGGTGTAGCGAGGGTGATGCGTGGGAATTCTGGAAGAACACCAGTAGCGAAGGCGACTCTCTCTGGACATAACGCTGAGGCTCAGCGTGAGGAGCAAACGGGATTACCGCGTTGCTGCGCGTGGCAGAGGTCGCGCAGAAAAGCGCGATATTGCGCCATTATGCAACAAAGGTATGCCAAGAGAATTCCACGCGAAACATTACGCCTTGTACGCCTTATGCCGCCGCATATGCGCCATATGCCCCAGGCACCCGTGTTGTATTTTATGAAATTGCTTCCGGGGACAGGAGTGACAGGTGGTGCATGGTTGTCGTCAGCTCGTCGATGAGATCGTAGGTTAAGTCCCGCAACAGGCGCAACCCTTATCGTTAGTTACCACCATTAGTTGAGACTCTAGCAGGACTACTGAGTTAATAGGAGGAGCGGGATGACGTCAATCATCATGCCCCTTATGTAGGGCTACGTGTGGCTGGTACGAGATGCAATACCGTGGTGGGCCAAACTTTAAAAACCAGTCGGTTCGGATTGTAGTGAAACTCGCCTGTGAAGCTGGAGTTACTAGTAATTAACGAATCAGGAGATATGTCGCGGTGAATACGTTCCGGGTCTTGTACACTGCCCGTCACACCATGAGTTGGCAATACCCGAAGTCAAGTAGCGAGCTAACCGCAAAGGAGGCAGCGGCCGAGTGAGGTCGGCAGCGATTGGGGTGAAGTCGTAACAAGTAACCGG
+
,*(+,/(),&80)+,*+0341+)&&-.,.02',&+,.-43.)'*-.,'),,6/--.-0-1.0,+'()))++&(5,2/76-1%&,/,2*+')),0074403:4/25(,3.033223465(($(&(',,(-+(4-.6//-/0,/*(&$)).24.--,'+,*(++/(+*'%$$&&&&'(*+,51(*02257303'5$5,1,,*+-,,033(,+,(*-,140:751'+,21132;843-*'2:65015+/6550.*,'31343631)$-)&&%(&&0&1+2...74,.++-30:.(('*%)(.0100,0&%+)*+('))('*1,))*,)*'(&''%$'&#$&)'*(,-,155/01$+))*/',*-/113.,,+.3*)&$$$#%%&),*0156)&(().0'/,%+-9<77(;803)&)'&'-+%#%''(*()'&('#%%&#%$#%$('%*2/)$%%$%&%$%$#$#$%$%####%&&/&&$%$"####%%&%%$$#,'''"$$#%%$$##&$#%#$&&&'&$%$&%%$$%#%%#$$#$%&(*%'')-$$###%$&$$$%&#%$&%$%%%%#$$%&$$%)+0'*&$%&&%%-1;+224.)%((118'*).)-,22+43,6,*+62:9000/*))%#')+1++.$$*$*-3:60,1/9/((**&$&'(*,+2/:1.3-/1,0,.$,*('%&,)+2+))+3+)0-0563,++',2)/+%(%&%+-/1%%'-.(*(&&$+1*2../1224-1133::89+641)*'#&'&%,3504++&(&)*20131334+*''*)+0-/)9:831-./)*-(29434;90561,+*)((*((3../8,2)''(&&&*2*)-.01,(%%'-..0445+-40.+-*'*%'*'.+/0085/'-)&&)0//-.0-2.4///86574350'(3./'(4,3+,)*%)+1)*4101,/2((((+(4/4.384**/+'%&**.&''+'%%'&+-..9/:1827(--*..*&**-543+(**'&*,*.)0*%*,/'.0-78//.00))*)+/7//6.//66809
@b8e0bdee-78f2-4fc2-b35f-8c2d162421a5 ch=331 read=100441 start_time=2019-12-13T16:24:15Z barcode=BC01 runid=2c9cf7bc05858273f10e7d7ec552fc0bd742dc3e
CTCCCTACGGGAGGCAGCAGTAGCAGGAATTTTCGGCAATGGGAAACCCTGACCGAGCAACTGCCGCGTGAAGGAAAAGAAGGTTTTCCGGATTGTAAACTTCTGTTATAAAGGAAGAACAGCAGCTACAGGAAATGGTAGCCAGTGACGGTACTTTATTAGAAAGCCACGGCTAACTACGTGCCAGCAGCCGCGGTAATACGTAGGTGGCAAGCGTTATCCAGCGGAATTATTGGGCGTAAAGAGGGCAGGCGGCAGCAAGGGTCTGTGGTGAAAGCCTGAAGCTTAACTTCAGTACCATAGAAACCAGGCAGCTAGAGTGCAGGAGGAGGATCGTGGAATTCCATGTGGCGGTGAAATGGTAGATATATGGAAGGGGCACCAGTGGCGAAGGCGACGATCTGGCACTGCAACTGACGCTCAGTCCCGAAAGCGTGGGGAGCAAATAGGATTAGATACCCTAGTAGTCCACGCCGTAAACGATGAGTACTAAGTGTTGGATGTCAAAAGTTCAGTGCTGCAGTTAACGCAATAGTATACCTAGGTAGTACGTTCGCAAAGGTAAAACTCAAAGGAATTGACGGGGGCCCGCACAGGCGGTGGAGCGTAATGGTTTTAATTCGAAACAGCGAAGAACCTTACCAGGTCTTGACGCTCATAAAGGCTCCAGAGATGGGGCTATGAGAGACTACAGGTGGTGCATGGTTGTCGTCAGCTCGTGTGCATTGAGATGTTGAGTTTAAGTCCGCAACAGGCGCAACCCTTATCGTTGAATTTACCATCCATTAAGTTGGGGACTCTATGAGACTGCCAGTGACAAGCTGGAGAAGGCGGGGATGACGATCATCATGCCCCTTATGACCTGGGCTACACGATGCCACAATGGATGGTGCAGAGGAAGCGAAGCCGCGAGGTGAAGCAAAACCCATAAAACCATTCTCAGTTCGGATTGGTGTAACTCGACTACGCCTGAAGTTGAAATTCGCTAGTAATCGCGAATCAGCATGTCGCGGTGAATACGTTCTCGAGGCCTTGTACACACCGCCCGTCACACCGAGAAGTTGATAACACCCGAAGCCGGTGGCCTAACCGCAAGGAAGAGCTGTCTAGGTGGGATCGATGATGATTGGGGTGAAGTCGTAACCGTTAACCGG
+
*.-4))-25-*&+2/1-603/.*+*-'+)18::,.4019685*(02-5')./40+++*.,+&'41*&(,++2/2-5/(%**'+*65,*(,6*/4//397.2902,1(&',1+/.574663(0+'+++*,++++.*)/8.--3,%**+.*(&'%(*%*((2'$*.)-.55713---61988788:31120+26.1264,9--.79222/)+&(,(+**0203)%)&(.((-+*1054/../8.(()03804+5/-.*(+)0,+23-.2606//037812731)'&&(&)$'0,+($&%')00365:669655-,%,-((-),4435,'+('.7158586),*.2/40.)&()'&./.-4-*+%##'$,,.+-01/)-21-,-041365531/3,508;;545412.0++)%121//.-*&**.23-9-)',1+',-.0-4'&-)8;900+5)1,&'.*/0:*+.30,.166-/49602/.5-/32.-/...+11*,2;8:7;:89.861*12<642887998+--3221,./2-&,,,,+*&)$)*,+035838;:6868*+'&%(///0:8:(*)(,.7001//:931;0//12,.)(.*3,-''),0*,-/05<;+58525&)/&(&$'*.3+,0,))*,.4+.'))57441+003**.6,/:437')*')*3,)'&$'')&&(%'(''++0050089:8981,-513466824332.*)'$&$+'&),-001+*$)(7)260-30*,219')765853.:1,1103234+%#**')0600-)(-601.01+28635-,(%#&'-+.1'3534555671///21+)*-,53).882:91.,()*11577&2.)(././..15/1240//-(+*$&'(&()3932:886.*((&+&+*,.-./14-/33/,+.*.+3-+,9;;95:903089.2898;778)1188,2',&'*,+',2.,1.123//()()*1.*3)&',*+,-)()'*10/-/+/-38781/323554(*+0/56:8-/-.7-,-+%2-2.3---50--)/75292--/.00.0,+(&((,/,,-4:8-80,*00,79:98///-+68710458*0*)*&(2366310(4.699:963/.+*+..261-3.//2//27577863+373::;99
@53e1294f-b0ed-4ae0-9f74-e7c9d02f5752 ch=273 read=96120 start_time=2019-12-13T16:24:32Z barcode=BC01 runid=2c9cf7bc05858273f10e7d7ec552fc0bd742dc3e
CTCTACGGGAGGCAGCGGTGGGGAGCTGTGCACAATGGGCGCAAGCCACAGTGCAGCCATGCCGCGTGTATGAAGAAGGCCTTCGGGTGTAAAGTATGGCAGGGAGGAAGGGTAAAAGTTAATACCTTTGCTCGTGACGTTACCGCAGAAAAACACCAGCTAACTCCGTGCCAGCAGCCGCGATAATACGGAGAAGTGCAAGCGTTAATCGGAATTACTGGGCGTAAAGCGCACGCAGGCGGTTTGTTAAGTCAGATGTAAAATCCCCGGGCTCAACCTGGGAACTGCATCTGATACTGGCAACGGAGTCGTAGGGGTAGAATTCCAGGTGTAGCGGTGAAATGCGTAGATCTGGAGGAATACCGGTGGCGAAGGCGGCCCCTGGACAGACTGACGCTCCAGGTGCAGCGTGGGGAGCAAACAGGATTAGATACCCTGGTAGTCCACGCCGTAAACGATGTCGACTTGAAGGTTGTGCCTTGAGGCGTGGCTTCCCGGAGCTAACGCGTTAAGTCGACCGCCTGGGAGTACGGCCGCAAGGTTAAAACTCAAATGAATTGACGGGGGGCCACACAAGCGGTGGAGCATGTGGTTTAATTCGATGCAACGCGAAGAACCTTACCTGGTCTTGACATCCACAGAACTTTCGAGATGGATTGAATTTGCCTTCGGGAACTGTATGAGACAGGTGCTGCATAACGTAGTCAGCTCGTGTTGTGAAATGTTGGGTTAAGTCCCGCAACGAAACGCAACCCTTATCGCTTTGTTGCCCTTGGTCCGGTAAGGAACTCAAAGGCTGCCAGTGATAAACTGGAGGAAGGTGGAATGACGTCGGTCATCATGGCCCCGCCATGGGACTACACACGTGCTACAATGGCGCATACAAGAGAAGCGACCTCGCGAGGCAAAGCGGACAACCTCATAAAGTGCGTCGTAGTCCAGTTGGAGTCTGCAACTCGACTCCATGAAGTCGGAATCGCTAGTAATCGTGGATCAGAATGCCACGGTGAATACGTTCCCGGGCCTTGTACACACCGCCCGTCACACCGGGAGTGGGTTGCAAAGAAGTAGGTAGCAACCTTCGGGAGGGCGCTTACCACTTTGTGATTCATGACTGGGGTGAAGTCGTAACAAGGTAACCGAAGATAGAGCGACGAACCTTGCGTGGGAGTTAACACAAAGACACCGACAACTTTCTTCTTTCCAGCAATGCGTAAAAAAAGA
+
(),#$&)2.'+-+)+(&)(,3/&'$$'%)(((-.621134469:153%&&&''(*$*-.36;966553557964,,-,/17303(0*($%(-(((&&(++&43+'./+)-1+,2<8))2//--&+,/2,+/01-8002309115',&)0.,.()*,-(++--3-.04123584,-,,4-()*+-,1/,-.1+(**++/18:37.:-8-77%0()-+'/17:8855395-..-,--.&+-2)26;8,8.8-345''//,*&-3*+,774*678793//&%#*&+*/-....6.*)'))-1/,-)'%($')*22*0*3(./0+2,3-0-1864,(*)5...17/./9632*(+238-*4-+3,39828-1/.)-*+,11-396,)/751&'1-01125648.(8:97(''(,63172)*./:42(32,*0*'++.13)*6876643/*,17:879<6/.*+,820--.0)*+-,1/,.*..--+*04+-906216-**++*((,4.4/2/.322.34548:79;664,'$(+,1874/3-++-.92;;5568.;:3/3030667)+/71-36()++.91/0315,,,,2755685;:284;.,,--9::75644:3310+().09789:75845699./)))-/2+.5.('&(*7)1%8(+/)2+((16388+531+(1,-+/.,3.5*.1798611**)''&&$%+2*+.2367-7/,+,37.-00;3,(*95604/7/,.3//+.,'-+-2734,*..36/.19812:-2.'**/,*1(*&&%%-5/5/.0,0*+,+,/3:4454479;;6;;62/,-.-5018'5220-')%&$(.01-&%&'(,0)$&&)'*--*&,-//0-001778466<77;6565541,)%(%&)+/287888432((*//83/15;11%&/537.-/60)*./576599757'%*)+.*%+.,,,.-100288660++.052/.1)6,779531./0.5001;9433330/2335-*+.2-/0:322-/20./.4/2/-0.)))'((-2*89-*3300+-&%)('$*'451:22/8+&)'()(.2),$('1+87:8(6.*/3-215.8-.71.281,./8:;81--'--)+*'&)6/..87796879+84393:/07./10,+-//88&%$-(%'$$)*--'$%0+-)()(,1++,-147120-/()--,32-&'%-'(***(-%-&&*&*5--)#%
@c191577b-c292-4538-9a97-56f182f0ff84 ch=462 read=102284 start_time=2019-12-13T16:24:40Z barcode=BC01 runid=2c9cf7bc05858273f10e7d7ec552fc0bd742dc3e
CGTTTGTTGCGGCTTCACTGATCGCCAGAATCACAAAGTGGTAAGCGCCCTCGAAGGTTAAGCTTCTCGCTTCTTTGCAACCATGGTGTGACGGAGCGGTTGGCCTAAGGCCGGAACATATGGCATTCTGATCACGATTATAGCGATTCCGACTTCATGGAGTCGAGTTGCGGACAATCAGGACTGACGCTTGCTTTGCCGGAGTCCGCTTGCTCTCGCCCGGGGTCGCTTCTCTAGCTGCCGCCATTGTAGCACGTGTTAGCCAGCCCTGGTCTGGCAGAGACCATGATGACTTGACGTCATCCCACCTTCCTCCAGTTTCTCTTCAGTCTCTTTGTGAGTTCCCGGCCGGACCGCTGGCAAGATTAAGAGGTTGCGCTCGTTGCGGGACTTAACCCAACATTTCTGCTTACGAGCTGACGGCAGCCTGTCTGCACGGTTCCCGGCATTCTCATCTCTGGCTTTGTGGATGTCGAGACCGTGGGTTCTTCGCCGTTTGCATCGGGTAAACCACGCTCCACCCGTGCGGGCCCAAATCGAGATCATTTTGAGTTTTTCCAACCTTGCGTTGTACTTCTAGGCGGTCCGTGCTTATTCGCTCCGGGCTTACGCTACTCCAAAGGGCGCAACCTCCAAGTCGACATCGTTTACGGCGTGGACTACCGGGGTATCTAATCATTGCTCCGCTTGCTGCACCTGAAGCGTGATCTTCGTCAGGGCCGCCTTCGCCGCCGGTATTCCTCGAATCTCTCGCATTTCACCCTTTTGGAATTCACCTACGGTCAGCTTTTGGTATCGGATGGTTCCCAGGTTGAGCCCGGTTCACATCTGACTTAACAAACCGCCTGCGTGCAACGCCAGTAATTCCGATTAACGCTTGCGCCCTCCGTATTATCGCGGCTGCTGGCTTTTGAGGTTAGCGGTAGCTTTCTTCTGCGGGTAACGACAAAGGAATATTAAGCACTCCCTTCCTCCCCGCTGAAGTACTGCAGCGAAGGCCTTCTTCATACGCGCGGCAACCGGCATCGGGCTTACGCCCATTGCTATTACCTAATGTCCCCACTGCTGCTCCCG
+
1'(**'-4*++'&&*%$'*(,/7()'&&)&+)*,+3.&/)...-*++.3,,/&%%(*)0,.'*(''%&$',4*22.%&(%+.()%,*)$''++.'()+'.'*&*+(+**+2-+1.6/%&$$&2,-0:8322),&(),4--*,,.*%.)**++02.+%%).(*,.*+*0*'('%#$#$'*$,-+''()*'*&&&%%%%&''+)$()).++,2,./*(+(,,'(*,%)**+.*('&'%%&'')((26.62*()*,'*,-,/)'&'(*+.92-./45).*(&&&)$/203.//,+,+/,02----+3)'&,-1935.1((-)0)'(((($$$&&&'((($%((-.40-''&+)-0.13+,((%&&(*%)')(&%)(-(),+,./+8-++*60,'()+*,,)-,.-06+*'&&%$#&++.30/(.-%%$$%(&#,,,*,'*.43.17(((''*-4.-(*()($%#%%(&%&'+'*)**&%*%&%''*/-01*153-2((.3(',-56&2/*+32/6%*&,,.5,.+&&((.,+0721%',.-()&&/+-,892,-11:6.+(',,.((0('&%$$%%'(+'&%)/+-')*$%$$%$$$)/('%(+%)0/*(%#%$$&#')/),+.+2()&(,.+0-1(.,-./-2136866:;3205001240-)%)%&.2*)()+.08,'$))(0*.(#$%$$')**#(&&%*(&(())*123;9244'-)'(5*132343:9&-0+403436),/&&,+*(&))'0.49-.'/+%#$$#(')(0(+&&'&%&'$*****())(*//547))%&(')2-4.,.504)(0.0&))*/*+..,+**+-./1328;:6-(.*%%''%%%%$&%')'$*&.)7+/.(.)((*)*-($)(17-,/2+/+-*'&&'-/35789:16(('%$'&())+&(*)/*)'()*'(+3-0./'10.--/--/59+.*&('((&($$'(+*-5)-40))-40+13701.)+)&%$&$%-&(')')*0645;8660/'-+/./*&$&&%'-++,)'%((,%*0.95)*/%&%%((&(&%*)+%2*89,%/.+..*'*.8),
@b2b8c767-5175-41f1-b19b-b8ec09f58785 ch=137 read=127068 start_time=2019-12-13T16:24:39Z barcode=BC01 runid=2c9cf7bc05858273f10e7d7ec552fc0bd742dc3e
CCGGTTACCTTGTTACGACTTCACCCAGTCATGAATCACAAAGTGGTAAAGCGCGCCACTCCCGGGATTAGCCACTGCTTCTTTTGCAACCCCACTCCCATGGTGTGACGGGCGGTGTGTACAAGGCCGGAACCTTCACCGTGGCATTCTGATCCACGATTACTAGCGATTCCGACTTCGTAGGTCGAGTTGCAGACTCAATCGGACTACGACGCGCGCACTTTGTGGTCGCTTGCTCTCGCGGTCTTCTCTCTTTGTATGCGCCATTTGTAGCACGTGTGTAGCCTTGGTCGTAGGGCCATGATGACTGACGTCATCCACCTTCCTCCAGTTTATCACTGGCAGTCTCCTTTGATTCCCGGCCGGACCGCTGGCAACAAAGGATAAGGGTTGCGCTCGTTGCGGGACTTAACTTAACATTTCACAACACGAGCTGACGACAGCCATGCAGCACCTGTCTCACGGTTCCCGAAGGCACATTCTCATCTCTGAAAACTTCCGTGGATGTCAAGACCAGGTAGGTTCTTCGCGTTGCATCGGGTAAACCACATGCTCCACCGCTTGTGCGAGCCCGTCAATTCATTTGAGTTTTAACCTTGCGGCCGGCCTCCCCAGGCGGTCGACTTAACGCGTTAGCTCCGGAAGCACGCCTCAAGGGCACAACTACTCAAGTCGACATCGTTTGGCGTGGACTACCAGGGTATCTAATCCTGTTTGCTCCCCACGCTTTCGCGCAGGCGTCAGTCTTCGTCAGGGGGGCCGCCTTCGCCACCGGTATTCGCAGATCTCTACGCATTTCACCGCTTACACCTGGAATTCTACCTCTACGAGACTCAAGCTTGCCAGTTATCAGATGCAGTTCCCAGGTTGAGCCAGAGTTTTCACATCTGACTTAACAAACCGCCTGCGTGCGCTTTTACGCCCAGTATTCCGATTAACGCTTGCACCCTCCGTATTACCGCGGCTGCTGGCGCAGGTTAGCCGGTGCTTCTTCTGCGGGTAGCGTCAATGAGCAAAGGTATTAACTTTACTCCCTTCCTCCCGCTGAAAGTACTTTACAACCCGAAGGCCTTCTTCATACACGCGGCATGGCTGCATCAGGCTTGCGCCCGATTGCAATATTCCCCCACTGCTTTCGTAG
+
32+*34.4949020+,-%1385,3+*(,.45657;8735583-1/3+31**12517:-/030(/-3(./,)+)&(((.1601;<4-623096*+44,:.,-5:6432354:;6583*)((%.)7,1.-.0*+,''+,+/6/31400286-/088/-.,,2,**,+*,-/08472..&%-(*(*2///033:34+1/53)*(((.4386323-/+)'('(%(*1/-1(617*+,2*+*,,20403,-*1,.--.1:7(+*-/389;/6.('%'(-02333-)')),(*)1.32100)486:01-.10/,../089:9890&'+)-.))***,4:,.998:;9;8*55551&(*&&%0112(,1.116271/-709.1.06:*2,9:3,+*(+0$,/0-3*1,*-6;6204./(*(,+0+),6*+-.76645+)*$(*+4546446;6:990)/01834677212-540&&'()-+,*&$&*)--08310./.345-,//18-/8;::1767367:;036/0*1-5.1;968787..,-/*,(),::3.---;8874('-1*(((%.(*+32293*-3)/*0+*06522.8<<+312020/+-,4*'&&$&)55.-/31,65857/8.0.+++,.-+))*5)+(%&$'')*,556/(.11/,-/0-%%)14+3/57657577717)---.389524&/.+7:46572,+),3,,-.;4-.1/:86+/01,85,*,&)%%,;:9803334<7639()1851*461384;99;<66:6;826;302)+.12354)11205;/2/85)).*,.,12-01+3+6-1(0-*.2*30*/24:;65)((()04&&/-10.,&*,.;398:60++00+2&%+3*$+')/51./..126552.0-1+),..2814.,,,-256+%&'&&*,-/5,+-0-,7-*+/.60716325/-,/86255+132,+-,*.5...86-7+*#-&,-1+**1-.+)&,1<398-&(,+/*)*%+,,3/81225269-/100/4-2)**-*.0/:1/868,84.,44.0/**-,.294-...06+*06/62459449.,/--*1143-+++1874000,0%0635503-53'&#)%'(()(&&('0.3,$'%%),3))(-%'
@8c7b7340-932b-41bc-9b47-e6652e340a09 ch=89 read=127918 start_time=2019-12-13T16:24:52Z barcode=BC01 runid=2c9cf7bc05858273f10e7d7ec552fc0bd742dc3e
CTCCTACGGGAGGCGCAGTGGGGAATATTGCACAATGGGCGCAAGCCTGATGCAGCCATGCCGCGTGTATGAAAGAAGGCCTTCGGGTTGTAAAGTACTTTCAGCGGGAGGAAGGGGTAAAGTTAATACCTTTGCTCATTGACGTTACCCGCAGAAACACCGGCTAGTGCCAGCAGCCGCGGTATGCGGAGGTGCAAGCGTTAATCAGGAATTACTGGGCGTAAAGCGCACGCAGGCGGTTTGTTAAGATGATCTGTGAAATCCCGGAGAAACCTGGGAACTGCATCTGATACTGGCAGGTCTCGTAGGGGTAAATTCCAGGTGTAGCGGTGAAATGCGTAGAGATCTGGAGGAATACCATTGGCGAAGGCGGCCCCTGGACGAACTGACTCAGGTGCGGCGTGGGGAACAAGCAGTTAGATACCCACGGTAGTCCACGCCGTAAACGATGTGTCGACTTGGAGGTTGTGCCCCCCTTGAGGCGTGGCTTCCGGAGCTAACGCGTTAAGTCGACCGCCTGGGAATTACACGGCCGCAAGGTTAAACAAATGAATTGACGGGGGCCCGCACAAGCGGTGGAGCATGTGGTTTAATTCGATGCAACGCGAAGAACCTTACCTGAATCTTGGCACATCCACGGAAGTTTTCAGAGATGAGAATGTGCCTTCGGGAACCGTGAGACAGGTGCTGCATGGCTGTCAGCTCGTGTTGGTGATGTTGGGTTAAGTCCGCAACGAGCGCAGCCCTTATCCTTTGTTGCCAGCGGTCCGGCCGGGAACTCAAGGAGACTGCCAGTGACAAACTGGAGGAAGAGGTGGGGATGACGTCAAGTCATCATGGCCCTTACGACCAGGGCTACACGTGCTACAATGGCGCATACAAAGAAGCAGCCTCGCAGGAAACAAGCGGACCTCATAAAGTGCTCGTAGTCGGATTGGAGTCTGCAACTCGACTCATGAAGTCGGAATCGCCTGTAATCGTGGATCAGAATGCCACGGTGAATACGTTCGGGCCTTGTACCGCCCGTCACACCATGGGAGTGGGTTGCAAAGAAGTAGGTAACAACACCTTCGGGAGGGCGCTTACCACTTTGTGATTCATGACTGGGGTGAAGTCGTAACAAGGTAACCGG
+
,1.()-0261,1-+''(+.,)-'+**/70-**++4314+*+1155799:9:65/%-1../87313334/0213+%)*,,,&&)'*357:8-95)*82-29/)')&)/,*-308062)(+46-0:/8/.01/71,089*5+('((/++/6)+/,',++(,4..+++,(,)++(00--04/.+*.//)1,0(0+(+32,*-+/,.*/0''&,(2,./69:28653:5+.34)4.8&(./,--2,+/910(%'('+()'-).34)2,(,-($$&%&&()51210300010-,,,+0)(&&$&)++,.22.07:2/-31007(*59321-../51--1+('*,1+,./1275;216-4430/2)-,4-2,-'&,1-(692,),477,).*$&&+)/,7;984,31002,-,&(+,5',&'*/(&*)%*7-'('/-.033-,.47:873:.++++)/+/250,/-0-2353;452925,)(')+.065898;5504,/'-&+24733222:36374888979;;871&)*())))-242/146-8/3-0)('++)*()+)*'-,'.-'*))'++.48677<9:2(,-21/*,32:;7.3-))++*,*02+2+*/'+0320-*06,,*(+(+(''&&'*020-/6,0-+,58/1/,,./011./7..+-120/3(530842/2110.2(+/53444645,())),,(.//134)4,&$(&+(&7*68888::.18/,.4/21156440,58-*6+,.1,82+3.-6:1292941(1.2448-0-+45-9(2+./1405/./.+($-,+.07524.--('*+,-.0-126795650,,.36;:-.0,47/'1,-,.18%58+'*((&)'+0011,6+)''(%(%&'-/8(%((%(%$0+5635%''+,-.-1%*-400312.1*1++,%**3073537)''.(0&'')./56573445)1+,%&$(').0.4-1.6-*$&'$'.,1+/.-8633*+78:9/,/4750184581534*..0-1-)(+,412;5.06200253981-'))/637934+6,&)+)++2322&+'*)$(*2..)5-,,4323434./6&*.:3/1109<:::555.-.0.-*.//082245766160119400
@b7e03f8d-5138-4c04-80f0-22641ade2aa5 ch=117 read=206080 start_time=2019-12-13T16:24:57Z barcode=BC01 runid=2c9cf7bc05858273f10e7d7ec552fc0bd742dc3e
CTCCTACAGGGAGGGCAGCAGTAAATTTTTCGGCAATGGAAACCCTGACCGAACAACGCCGCGTGAAGGAAGAAGGTTTTCAGTTGTAAACTTCTGTTATAAAAGGAAGAACAGCGGCTACAGGAAATGGTAGCCCGAGTGACGTACTTTATTAAGCCACGGCTAACTACGTGCCAGCAACCGCGGTAATGCGTGATGGCAACGTTATCCGGAATTATTGGGCGTAAAGAGGGAGCAGGCGGCAGCAGATTAAGCCTGAAGCCTTATCAGTAGAAATACATGAGAAACCAGGCAGCTAAGAGTGCAGAGAGGATCGTGAATTCCATGTGTAGCGGTGAAATGCGTAGATATGTGGAGGAACACACCAGTGGCGAAAGGCGACGATCTGGCCTGCAACTGACGCTCAGTCCCGAAAGCGTGGGGAGCAAATGAGTTAAGATACCTAGCAGTCACGCCGTAAACGATGGTTACTAAGTGTTGGATGTCAAAAGTTCAGTGCTGCAGTTAACACAATAAGTACTCCGCCTGAGTGAAGTACGTTCGCAGAATGAAACTCAAAGGGATTGACGGGGAGCCCGCACACAAGCGGTGGAGCATATGTGGTTTAATTCAACAACGCGAAGACATACAGATCTTGACACATGCTCATAAAAGGCTCAGAGATGGAGAATGGCTATATGAGACTGAGTGGTGCATGGTTGTCGTCAGCTCGTGTCGTGAGATGTTGGGTTAAGTCCCGCAACGAGCGCAGCCCTTATCGTTGAGTCACCATCATTAAGTTGGGGACTCTGGCGGGAACTGCCGGTAAAGCTGGAGGAAGGCGGATGACGTCAAATCATCACGTACTTGCCATGACCTGGGCTACACGTGCTACAATGGATGGTGCAGAGGGAAAGCGAAGCCGCGAGGGTGAAGCAAAACCCATAAAACCATTCTCAGTTCGGATTGTAGTCTGCAACTCGGCTTACATGAAGTTTGGAGTCGCTAGTAATCGCGAATCAGCATGTCGCGGTGAATGCATTCTCAGGCCTTGTACACCGCCCGTCACCACGAGGATAACGCGAAGCCGGTGACCTAACCGCAGGAAGAGCTGTCTAAGGTGGGATTGATGATTGGGTGAAGTCGTAACAAGGTAACCGG
+
*.-/)+-&00)'+-(()*3.340'-&/630//)(&6--+*)+23)$$)1511)-/%,#)'%''(')/*102)//..45-*2'-)1(.061.-,*4/081007+),*2.+2975784:5422(41,53..6//-4,('%(*0**&$#&%(()021.+-/-+-+,,2431./-..9;7484*37-,,..5()'53/,(-**),+--.:33../0-0//*0,6896,++,'&%'-,,/025:9-75.01',#%$$$%)()))'%'&''(*'&(+.%0(+)++))()%*1,,3*+281/.+**%&'(**(%%''-0,,,&,%()+8.521/.,(*+,6;74367/26557000-,',30+*-*4,23,6.,0/20.,-3/,00582../..//1-*%))'(&))4.1.2)-.-.)%$((',,*.22+((03961&'))4/-*-0/.0)++/(2-0&**07/.56-0..+)&&&%'')+*+03:6:6:845*78.+-74-,.6;:9916382/+&()%*,3+0----.*.-.)%&(%&&%&(+-397.-*')+,6/96//647+-0.*6.70,,/1+&(2:.+,,,*+(+*+.2,.++++24+0//1567.1.570*(+-4.--,-*'(($((+'()-(*-*+)*&*+'*'(&&+47,-6046+++-.0910/./5,87544.+,,('%)%%,-198::9;885:334235,--/0676787877378475674+5+-),*()(*104(),-+++(02*0.-,,&0+)%$('),347711502,2-37;17684**)*(1*2*,0*+(-+-04*)001-+1+*'%%&*--01378987:9366:9&)(0*.-,',,$,((+/-)-)''))&+*-/00(0-300:66554764-&+/*)(.&()(0./313-)+/*21/6%,,565,75&&+8:12:6390/2+-27:)3(/1.00697667140101((')(*/0/1,,06-15+--,))()*32844*-'(402,.000346.5*/-017/(-+4:655&,.4)))'&%''+/+10)(-.-/.)+(+0534586'0((*$,*.++,304/-0.-*+()&+',+,/0253439-4+'+.'*.))+/.64,22.-1.,./3-,-0,./30665:00
@6d2635d8-cdc2-4153-b0de-702e96e4cbd1 ch=181 read=221471 start_time=2019-12-13T16:24:55Z barcode=BC01 runid=2c9cf7bc05858273f10e7d7ec552fc0bd742dc3e
CTCCTACGGGAGGCATGATGGGGAATGTGCACAATGGGGAAACCCTGGTGCAGCAACGCCGCGTGAGTGATGAAGGTTTTCGGATCGTAAGCTCTGTCTTTGGGGGAAGATAATGACGTACCCAAGGAGAAGCCACGGCTAACTACGTGCCAGCCGCGGTAATACGTAGGTGAGCGTTATCCAGGCTGGGCGTAAAGGGAAGGCGTAGGCGGATGATGATTAAGTGGGATGTGAAATGCGAACAGCAGGTGCTGCATTCCAAACTGTAGTTCTAGAGTGCAGGAGAGGGAGGTGGAATTCCTAGTGTGGTGAAATGCGTAGAGATTAGGAAGAACACCAGTGGCGAGGCGACTCTCTGGACTGTAACTGACGCTGAGGCTCGAAAGCGTGGGGAGCAAACAGGATTAGATACCCTGGTAGTCCACGCCGTAAACGATGAATACTAGGTGTGGGGTTTCAACACCTCCCGTGCCGCCGCTAACGCATTAAGTATTCCGCCTGGGAATTGCAGTTAAGATTAAAACTCAAAGGAATTGACGGGGACCCGCACAAGTAGCGGAGCATGTGGTTTAATTCGAAACAACGCGAAGAACCTTACCTACATGACATCCCTTGCATTACTCTTAATCAATCCCTTCGGGGACAAGGTGACAGGTGGTGCATGGTTTGTCGCCAGCTCGTGTCGTGAGATGTTGGGTTAAGTCCGCAACGAGCCTGTACCCAATCGTTAGTTACTACCATTAGGATTGAGGACTCTGAGACTGCCTGGGTTAGCTCAGGAGGAAGGTGGGGATGACGTCAATCATGCCCCTTATGTGTAGGGCTACACGTGCTACAATGGCTGGTACAGAGAGATGCAATACCGTGAGGTGGAGCCAAACTTTAAAACCAGTCTCGAAGTTCGGATGTAGGCTGAAACTCGCCTACATGAAGCTGGAGTTACTAGTAATCGCGAATCAGAATGTCGCGGTGAATACGTTCCAGGTCTTGTACACACCGCCCGTCACACCATGAGAGTTGGCAATACCGAGTCCGTGAGCTAACCGCAGAGCCAGCGGCCGAAGGTAGGGTCAGCGATTGGGATGAGAATCATGTTCGGTAACCG
+
,///.24198**-,%%$#'',+(&%)'.++**...110*'+,/2*+166465/5385447-006-''().0006505;8-90:266599/),-7878/8::-791*).-/22640(.,**-2.,(1-+*,**3-+).)')0.+((*'**$$%'+53/4-.1500278.6-&($''384331*(('')'*/977:<4+42(&+/047:8;:9;7,*((&&)0,0238;812*+*,79/+.)')((&+'528341355762226,.))'&+)2+..++/026+7,'&(,2)*)*(&).'4,-,+)-*-'*-//',/)-1560.)((-*+020+*.-,-4;6781:/')1,/.--,12/-196995344100.//222+0/,+0(*+''*-8698&'+.:<69*8/-2.++.001:+,26629381,-.0:99:;820//-/967882894301871.91-*,++71,8;--989,+7,'..06/'-*-,:.4655761).92794+100)0$%.5++(*+5-<<99:47:0+-(..37760'56.7;,+,020/-,+-..6-..-/,*-21<;6;755$'/.*/-/-/0261170014-3.--30336:::96,3*&)*1.),,+./20846334;/3;2367.2//.(,'+/5/0522::999;9;08,2369;:888650.&).27430341703:87:772351'))+/))2.&%%&$)*'*.+,+4..-07/01479.32-*.&4(()9/5/-)('(*/18767416-2-*%)'..01./*)*,--*-6,23230//)3)*+.2)02.(-/.02:962744.+-,*-,-14444/:/.50(-1++/-,+**,-96315.+15476/1.-11()/,;;5066,*./(*..1325,&(((/03*4,51538;;7.48)),,*50'*++4102..179../93456640.-/,.01927))+866753639865:6451644(&2&7*,81214/0-0996<9336.-(*201/.*()/*1()06/'0,'*++6546983445545'0*+&'(&&++*/,2+-3.62403++,5,3.%0&,)0**+*()++.-,&,))''*-5791
@5922a011-e3ab-4437-b07d-5259cb657cff ch=12 read=72887 start_time=2019-12-13T16:24:54Z barcode=BC01 runid=2c9cf7bc05858273f10e7d7ec552fc0bd742dc3e
CTCCTACGGGAGCAGCAGTGGGGAATATTGCACAATGGGCGCAAGCTGGTCATACATGCCGCGATATATGAAGGCCTTCCGGGTTGTAAAAAAGTACTTTCAGCGGGGAGGAAGGGTAGGTGGCGCTCGGCGAAGCGTTACCCGCAGAAAGAAGCACCAGCTAACTCCGTGCCAGCGAAGCCACTTGGTAATGGAGTGCAAGCGTTAAATCAGGGTACTGGGCGTAAAGCGCACGCGAGCGTTTTGTTAAAGTGCAGATGTGAAATCCCCAGGCTCAACCTGGGAGCCTCTGAAATACTGGCAAGCTTGAGTCTCGTAGAGGTAGAATTCCAGGTGTAGCGGTGGAAATGCGTAGTCTGGAAGTACCGGTGGCGAAGAGCGGCCCCTGGACGAAGACGGCGCTCCAGGTGCAGCGATAGAGGAGCAAACAGGATTAGTGCCTGGTGGTGCGTAAACGATGTCGACTTGGAGGTTGTGCCGCTTGAGGCGTGGCTTCCGGAGCCCCACGCGTTAAGTCGACCGCCTGGGAGTACCGCAAGGTTGAGCAATGAATTGACGGGGGCCCGCACAAGCGGTGGAGCGTAATAGTTTAATAATTCCGTGCAGCTTGCGAAAGAACCTTACCTGGTCTTGAGCATCACGGAGACAGAGATGAGGAATGTGCGCTGGGAACCCAAAATTGAGGACAGGTGCTGCATGGCTGTCGTAATGTTGTGAAATGTTGGTTAGTCCGCAACAGGCGCAACCCTTATCGCTGTTGCCAGCGGTCCGGCCGGGAACTCAAAGGGGGGACTGCCAGTGATGAACTGGAGGAAGATTGGGGATGACGTCAAGTCATCGCCAGCCCTTACGACCAGGGCTACCACGTGCTACAATGGCGCATACAAAGAGAAGCGACCTCCGCGAGAGCAAGCGGACCTCATAAGTGCGTCGTAGTCCGGATTAGGTCTGCAACTCGACTCCGCAAGTCGGAATCGCTAGTAATCGTGGATCAGAACCACGGTGAATACGTTCCCAGGCCTTGTACCGCCCGTCACACCATGGGAGTGGGTTGCAAAGTAGGTAGCCCGGCGGGAGGCGCTTACCACTTTGCGATTCATGACTGAGGTGAAGTCATGTAAAATTAACCGG
+
+/2*%%)&()$&%')*&345::*062,8--++.-75-6-+&,-3(,)'&,$&&#%(,6682.,%((-,/,).'')5110-(4&+&&&05:64+000-2:/,).,,27*(-,+'+,)*))*'*%%$&'/.)&'*(&(..7414*'*((,/*%+&$%$((&$()-3-0/.).),,'(+&))&,.$(&&('+'%%%&$')(*,.-..0&#$%(+%(*%)%-&(*1/-034-)*),(+),'%,-+*23)%00.5/++&&*037750256/4-0,%,+((&,+-4/)3,)&('*,/-+.2)+340512.)+-/.--00/247,1%+)))+*2-3.)*,-1(%$&'),).'./../5*(%&'*(-,,'((%+**-0.-.*,'$%'*,+3;6++5885*.,()5.*)%&',)$0/((%$&%%%$&%&+))+,6;69-;;,1-)'*&-,)*(*&'*#&$)'-)+*%++5689.5./.,.,1-,*&.,&(*'+*.6.24+.,,/,-,/'()(%&$''++,6/2,115002./4-*+&&%%&&%&)+01.0(&&"$%'*'-)-+//2.388/+4)&)),/023051*)%,2&.((*$/.82.2)*-/00)))$&$))'(++(-.+*.1691;10:5/465250,%,-41*.,0(%,--*++-8-,-&)'(&,*.&&+&-8032/)0/1((')()+1224352221152&0../+%%(&,,.04-.-/73.***&'*'(&)+0.0568**)+,.3)..*,.*-.**3*-0/11.,30881(11242:96:756)51*01/2),))(,&&*111212:9;:/--+,1*'-()-706789::956.+/0/43()%%&)+,*/())+18'.,())$)%%'*447633/6/(340201&345(&(&''%-,+/(),%%&)%)'().4+0,3/35./2,46,/244431455020+1-21)((()534283450.366/(+()'(+'1*/,.)))(*4.5,,-229004+*&%(&'*/7453;600/0:)-)$,7-2+4**,/++47--5502/16'-%('%'),2..8,)--(&'&)%('&(%%(-,&1,)/2.0-6-+250/42/&&),195*()*.54/.-/,.-,,2,0),,3-*--.40;26
@b8a6e4ac-661c-404b-a97b-e8266fb48f3d ch=458 read=65959 start_time=2019-12-13T16:24:52Z barcode=BC01 runid=2c9cf7bc05858273f10e7d7ec552fc0bd742dc3e
CCTCCTACAGGGGAGGCAGCGAGTGAAGTGTGCACAATGGGCGCAGGCCTGGTGCAGCCATGCCGCGTGAGTGATGAGAGGTGGGTTGCCAGCTCTTTTACGGGATGTGTGGCAGTACCGGGAGGAATGAGCTCTGGCCTCCATTGCCAGCAGCCGCAGTAATGGAGGGAGCTAAGCGTTGGCAGGTACTGGGCATAAAAGCGCACGTAGGCGGCACATGAGAATCAGAGGTGAAAGCCTGGAGCTCAACTCAGAACTACCTTTGAGACTGCATCCTTGAATCCAGGAGAGGTGGAGTGGAATTCCCGGGAGTGTAGAGTGGGGTCGTAGATATTCGGAAGAACACCAGTGGCAGAAGGCAGCTCTACTGGACTGAGTATTGACTGAGTGCAGCGTAGAGACAAGCAGGATTAAGATACCCTGGTAGTCCACGCCGTAAACATTGATAACTAGCTGTCCGGGCACTTGGTGTAGGTGTACAGCTAACGCGATAGTTATCCGCCTGGGAATTGCGGTCGCAGATTAAAACTCAAAGGGAATTGGCCGGGGCTGCGTAGTGGGGCATGTAGTTTAATTCAAACAGCAGCGCCAGGGCCTTACCAGCGTTTGGCATGTCGGACGATTTCAAGAGATGGATCTCTTCCCTTCGGGACTGGAACACAGGTGCTGCACTGGCTGTCGTCAGCTCGTGTCGTGAGATGTTGGGTTAAGTCCCGCAGCAGAGCGCAACCCTCGCTAACTAGTTACCATCATTTTAGTTGGGGACTCTAAAGGAACCGCCGGTGATAAGCCGGAGAAGGTGGGGATGACAGTAAGAGTCCTCATGGCCCCTTACGCTGGGCTACACATTGCTACAATGGCGGTGACAGTGGGCAGCAGCAAACTCGCGAGAGTGCGCGTCTCAAAGCCGTCTCAGTTCGGATTATTTCCTCTGCAACTCTCGAGAGCATGGTGGAATCGCTAGTAATCGCGGATCAGCATGCCGCAGTGAATACGTTCCCAGACCTTATACACACCGCCCGTCACACCATGGGAGTTAGGTTCACCTGAAGCGTTGCGCTAACTCACGCAAAGAGAGGCAGGCGACCACGGTGGGCTTAGCGGCTAGGGTAGAAGTCGTAACAAAGGGTAACCGG
+
'&'.*&$**,26.,/7-)*)''('))*%$$)&((,2877:6...-.660+/)*+-,.17244981001+)++)(-%%%&($&(/1/8/&$-&&(&/55-+/(/650*&&**/---6057)80-.(,,'()%'+,*&'+'**50/0%+,&'(()0/*-+.11,*)*(+++(,.,.-,,+-))$%$*%('**-9560/.28-++./11+.*%&%*),++,++((%&(,*)())/-.3+*.0+-1(,/8633103'(*-,4-7257..'0*&(*+-15))+*,-,3**21..,,3-+)%'(-1313/20&&*+&)+)))&&()))4222*2++.2217,/0.+,/40/1,&'&$$$$%/'/-30331.%&*/17(333*&'*,4.,+''&)&(()'('(&'%&()*6'/,46+0+-)+-8479),05634.51'*,/3/02980)-(')-010,,-..,,/'*784,,-,.+*'%%--,-''-.-3).'&$'&&())*63/33.08114'('*(%+)0.532/.*6+49;3445,1*)(-'(*,,/,,+3.+,,,.1+)+,-+.&.$-'*%-+31054:5),++'&+%$$$+''('%.**+)12/-0-6:+-%2+.(*0*:466.8;,.)*((*-05632200190:.29,'4-'568;583021/5122212*&(/015494343*,-.2474477:8/5/1/683.//432.074)%0''*('(),-9373;6//./'+)(*&)-)'-+')+%&137*0./'.3/5543026*,*459;7:31210+/,/*1800-+)**-,$)-2*11/-$(*)('%(*05.1*1(+032,,00,*('&((('+-,,%.%%&/+/7426:7176246--1/540,,+*,-/69324(),((%'(++'&'(*-/-41(-/16634(--81),)1--28,*..77917),*+(+)))&,1/2/&*)1,768/13.452;32%&/*-+/()+'7350,.(,/139,*,'*,11/(,(*#%$$$()'(&*+&(%&$)*04468953:/*,+51.107/(*((%&('&)3*)+1321500-(-)-(4+&'(%-*)(4784/2,+.,46.,,+-,-'+,*14,4/-,*)*&&'(%('.-28+-+))/78867
@ae3feeb0-8bcf-4281-8730-187ae5d2a57b ch=101 read=223150 start_time=2019-12-13T16:25:05Z barcode=BC01 runid=2c9cf7bc05858273f10e7d7ec552fc0bd742dc3e
CTCCTACGGGAGGCAGCAGTGGGGAGAAATATTGCACAATGGGCGCAAGCCTGATGCAGCCATGCCGCGTGTATGAAGAAGGCCTTCGGGTTGTAAATGCGTAGCGGGGAGGAAGGGTAAAGTTAATACCTTTGCTCATTGACGTTACCGCAGAAGAAGCGCAATAACTCCGTGCAGCAGCCGCGGTAATACGGAGGGTGCAAAAAAAGCGTTAATCAGATTACTGGGCGTAAAAGCGCACGCAGGCAGTTTGTTAAGTCAGATATGTGTGAAATCCCCGGGCTCAACCTGGGAACTGCATCTGATGATACTGGCAACTTGAGTCTCGTAGGGGTAGAATTCCAGGTGTGGCGGTGAAATGCGTAGAGATCTGGAGGAATACCGGTGGCGAGCGGCCCCCCTGGACGAAGACTGACGCTCAGGTGCAGCGTGGGGAACAAACAGGATGATACCCTGGTAGTCCACGCCGTAAACGATAATCGACTTGGAGGTTGTGCCCGCTTGAGGCGTGGCTTCCAGGAGCTAACGCGTTAAGTCGACCGCCTGGGAATACGGCCGCAAGGTTAAAACTCAAATGTGAATTGATGACGGGGGGCCGCACAAGCGGTGGAGCATCGTGGTTTAATTCGATGCAACGCGAAGAACCTTACCTGGTCTTGACATCCACGGAAGTTTTCAGAATGAGAATGTGCCTTCGGGAACCGCAGAGACAGGTGCTGCATGGCTGGCGTCGCTCGTGTTGTGAAATGTTGGGTTAAGTCACAACGAGCGCAACCCTTATCGCTTTGCCAGCGGTCCGGCCGGGGCAAAAGGAGGGCTGCCAGTGATGATATAAACTGGAGGAAGGTGGGGATGACGTCAAGTCATCATGGCCCCTTACGACCAGGGCTACACGTGCTACAATGGCGCATACAAAGAAAGCGACCTCGCGAGAAACGAAGCGGACCTCATAAAGTGCGTCGTAGTCCCGGATTGAGTCTGCAACTCGACTCCATGAAGTCCGGAATCGCGCTAGTAATCGTGGATCAGAATGCCACGGTGAATACGTTCCGGGCCTTGTACACACCGCCCGTCACACCATGGGAGTGGTGCAAAGAAGTAGGTAACAACCTTCGGAGGGGCGCACCGCTTTGTGATTCATGACTGGGGTGAAGTCGTAACCTGTACCGG
+
223,+,207-(.,-)--,67439(+&)-6-,2.()%'-4/2:661/14-086656442'252+*::89534677852++-).,8688'2,09*-04&,''($&,-19:0'-,,(++)+*77+):,7+67/58.,115-20.,10.3,/4,/-,/,%+*%'#+')',++,3322231310+524806,3,-,;63--*-*--90/551,//2560,+,').*1-,*10-2*)'*/+(./424-2(-35-67;8..:46/283345%(&((''.3)(/.-*,47867*,++*+30-3/0/....01+,')*++-+*+-0'&%%&,.40100+*493,0,2-5+9++6630,*7,-52-/3-,..,*)*)(,6456.+5.,924685:3361*)-/25806:9,+/728304)((*)+96788+6740*()*%/'&((((./9/6(0.'('')11;-/89855/43*,/3-+),*((,+)))),66/2-.+(++.2-/0483&),+-/,///./,+6.7)$+'',.,/.,,1.0210.14788/-.0-.//'()*/+,1''*25,20213,+*-13;..+.,.-2---*,.201;99+:8,-+*/3.70812,+++/0&'+379<:6:7:7111-1565.2./6+.62114010/014-3-+,01471///..,+,;;8,3+(+)))&').(3,.7.59.7:1821/10)'/-0+*3667:655539614$*+-.+,.36776<5))/-)++80+475;4+'(((+./)()()/-0*+''&**.0%&1)&&)()%)0:8645533-+8614:7*+.(+)'-*),))*,)')))+%(+-)+-5-+4*--.-0(.+)+122467710+.67:8++,)020+,,&%'(:.-89874.,')))*+)($*/1/30./22+024+%*'()+22447816.-%(-&)$++*007/04277852,*-04897512,,-4+*)'2(+&,-/134375572)0*+,)+227/01'3,)/.511&(-),-.601188;611-,.5466.+)))(+233677808++78310200231203961;0.11-/+04(.(-+(()+*/()+;/%*)')/2334,1)+/1216)7*/320.**')+$).3,,6459<88855750450..20/.4492,+&%$#$),-5
@50740555-9a27-4693-8dce-7d5d48e2cdcb ch=347 read=102466 start_time=2019-12-13T16:25:04Z barcode=BC01 runid=2c9cf7bc05858273f10e7d7ec552fc0bd742dc3e
TTCTTTGCTCGGTATTACTTCGTTCCGGTTACGTATTGCTTGTTAACCTACTTCGCTCTATCTTCCGGTTACCTTGTTACGACTTCACCCCAGTCATGAATCACAAAGTGGTAGCGCCACTCCCGAAGGATTAAGCTACCTACTTCTTTGCAACCCGCACTCCCACAGATTGTGACGGCGGTGTGTACAAGGCCGGGTATTCACCGTGGCATTCTGATCCACGATTACTAGCGATTCCGACTTCATGGAGTCGAGTTGCAGACTCAATCCGGACTACGACGCACTTTATGAGGAGTCCGCTTGCTCTCTTGAGTCGCTTCTCTTTGTATGCGCCATTTGTAGCGTGTGCCAGCCCTGGTCGTAGGGGCCATGATGACGACGTCATCCCCCACCTTCCTCCAGTTTATCACTGGCAGTCTCGCTGAGTTCCCGGCCGGACCGCTGGCAAGGATAAAGGGTTGCGCTCGTTGCGGGACTTAACCCAACATTTCACAACACAGGCTGACGACAGCCATGCAGCACCCTGTCTCACGGTTCCCGAGGCACATTCTCATCTCTGAAAACTTCCGTGGATGTCAAGACCAGGTAAAGGTTCTTCGTTGCATCGAATTAAACCACATGCTCCACCGCTTGTACGGGCCCCGTCGAATTCATTTGAGTTTTAACCTTGCGGTACGCCAGGCGGTCGACTTAACGCGTTAGCTCGGAAGCCACGCCTCAAGGGCACAACCTCCAAGTCGACATCGTTTACGGCGTGGACTACCAGGGTATCTAATCTGTTTGCTCCCCACGCTTTCGCACCTGAGCGTCAGTCTTCGTCCAGGGCCGCCTTCATACCGGTATTCCTCCAGATCTGCGCATTTCACCGCTACACCTGGAATTCTACCCCCACTCTACGAGACTCAAGCTTGCCGGTATCAGATGCAGTTCCCAGAGTTGAGCCCAGGGGATTTCACATCTGACTTAACAAACCGCCGTGCGCTTACGCCCAGTAATTCCGATTAACGCTTGCACCCCTCCGTATTACCGCGGCTGCAGCGCAGGTTAGCCAGTGCTTAACTTCTTCTGCGGGTAACGTCAATGAGCAAAGGTATTAACTTTACTCCCTTCCTCCCCGCTGAAAGTACTTTACAACCCGAAAGGCCTTCTTCATACGCGGCGCATCGAACTGCGCCCATTGTACTGCTGCCTCCCGTGAGAG
+
$-&)*%$%$&)0-*++',29478.9)*)5-)+01034.-/3,5.5.8:/,)('''4300%+'+32/3458378/6*,+')+('(++*/65/-02725,5,,+-*-4))/,0,*)-.28*,/4)'(+++1%**,3*032794+46:29<:-3.*/84*.+/-03(&,),%.*./03//6-/6-..-/38::.:6.++'%$('')1919695205,-,126/,,+///+')(+045:15'()5696565-+,-2)&*4503%%-004,:*0,5,90---/552/,-2;;32'(-+$&())')-0*.11,*'()%)*0066913-1:821466;9:;/:8')/,%348540&&)*04.).511.5,,3-231&''(*+/.((/567:43572)&103:54,4,*-9<;22224,/,+&1/3270/00/3:87;50:432747:6884('(&&4264;&2,(*8+,*+*386;10-56.*.+2+./*-1/5/:3--0422/6'(:8777786.-,6.1/*(&''(-*'(+0/,-,-396837.***-*-./3;5000124541(,,,,/42<9::;;;9;;95889;242-44++5,:66931-1,/1892/.0--5608.+./.1118..8-/7...,856.383'(.2&)('/)-,1840-8:9,14/.1/.+0$$#$#%$$%(,.678/+,/,30000)).&$&(1*-,.(071321744*+,72,+017.34.),)),-52203382::/-400099:764/23'895455533634033<;2304:;0*-+))7<,-4+3;01411.-/.1122:6429''385-45886;*&&&)1*8478<7716')*/.-(%'*+48<</79:4662526;77.8,8-8311;623&*+-0*/./3766-++()../81'0117:)).;69679;6.'*+&*03.16/3($)/,.&58,,'*)22111/6/9078:,4-11-)((***03),2/8,(%*).1374369652-().+),(01,*+-60242736;67-1--/,())$&$',+7)%()%'-%&'%'&(-406<8879-11148:354081128:99+--./,4//+.0*%)*.7-8;5421<;/,878/6+)+/229:114023+'+-',53;9<88<80*+,(*2''$%%)**%%',)./08)%(%#$$&-.154351/:/-/)%&&'
@c0a10199-daa7-4187-bed5-a21598ed717c ch=263 read=99940 start_time=2019-12-13T16:25:03Z barcode=BC01 runid=2c9cf7bc05858273f10e7d7ec552fc0bd742dc3e
CCTCCCTGCAGGAGAGGCAGCAGTAGAATGTGCACAATGGGCACCAAACCTGATGCTCATGCCGCGTGTATGAAAGAGGCCTTCAGGTTCTCAAAGTATGGCAGGAGGAAGAGTAGAGTTAATACCTTTGCTCATTGACGTTACCCGCAGAAGAAAGCACCAGCTAACTCCGTGCCAGCCGGAAGTAATACGGAAGGTGCAAGCGTTAATCAGAATTACTGGGCTAAAAGCGCACGCAGGCAGTTGTTAAGTCGGATGCTTAAATCCCAGGCTCTTAGCCTGGGAACTGCATCTGATACTGGCAAACCGGAGTCTCGTAGAATTAGAATTCCAGGTGCTGGCGGGTGAAATGCATGCGAGATCCTGGAGAGGAATACCGGTGGCGGCAGCCCCTGGACGAAGACTGACGCTCAATTTTGGCCGTAGAGAACAAACAGGATTAAGATGCCACGAGTAGTCCACGCCGTAAACGATGTCGACTTGGAGGTTGTGCCCCAGCCGAGGGCGTGGCTGGAGCTAACGCGTTAAGTCGACCGCCTGATACAGCCGCAAGGTTAAAACTCAAATGAATTGGCAGGGGCCCACACAAGCCCGGTGGAGCATGTGGATTTAATTCGATGCAACGCGAAGAACCTTACCTGGTCTTGACATCCACAGAACTTTTCCAGAGATGGATTAGATTGCTTAAGGGAACTGTAAAGGACAGAATTATGCGAAAACATCCATGGCTCATTGTGAAATGTTGGAGTTAAGTCCCGCAACAGGCACAACCGCCTTATCCTGTTGCAGCAGTCCCGGCCAGGAATCAAAGGAGACTGCCAGTGTCGCAAACTGGAGAGGAAGGTAGGATGACGTCAAGTCATCGCCAGCGCGACCAGAGGCCACGTGCTACAATGGCGCATACAAAGAGAGAAGCGACCTCCGCGAGAGCAAAGCGGACCTCGCAAAGTGCGTCAACAGATCCCGGTTTAAGTCTGCAGCAAATGGCGAAGTCAGATCGCTAGTAATCGTAGATCAGAATGCCACGAATACGTTCAGGCCTTACACTGCCAAATCACACCATAGAATTAGGTTGCAAAAGAAGTAGGTAGCTTAACCTTCGGGAGGCGCTTACCACTTTGTGATTCATGACTGAGGGTAGAAGTCGTAACAAAGGTAACGG
+
'&).1*)(,+05-+(,-,1,42-/...5314//0/5;7280-*2)75+64(*&'&%&*&&%*))+-+*+*,.01*'$)))-++,(-1/*'%#,,(&'&$$%%&-/(,**)(&(&'*(+)5/5.04,44/.66.+.+)()&)3)-4,$(')()'+(+&-'-*(-.-.*++3302/-(('*%&&''&%,*)'(&,*&+(()248240/2,1,/-(/(/.,.,10++(+17,,++,,--*)1*)%%&%%/+3-//40711(%'%/02+-0(%05/++%$''-0),1.(+,+-/.-.()*.&1,/,+35(+&%'$&)(')+0-+,%'**).0//-&)*/*-&''***-**)'(('./&,'#&&&),.++/2,*%+),,+29/,*+&&%''','720)*+/,0(--+*+++*,*,,.0061.&&$$#),)*&(((+3976.16,5,4)&',&/0%(($'*1135*(+.6711364--,-),.,+)$%(3)*-/8),')&&&$$,')#+38,/0-(+$)((')--7312.0322,/438892646/-/.++,91++3+.,002::22/1.1,*&&-2+5+--(16+3/*%(()-1+2*(&0./-&%))(%((/&4364853.%%*(/,*-)**,2**/--,*+3-52..10500052/2**+,20*()(+,-))+*+83.*6+$)%)&'''$&(&)+(+)-*%)+**,..(+'%*($$%%%&)(%$')+&%'%%&$)&.,')&)23-119+,&%+0,-*-00-(-,0/%*(('*)++)$&%&(,*,&&$*((+,-1),---),,1/$/&*&&)33)0(')*87.75)*&#%$#$(*+)4950+(+/,2.0,+,3./327667-++/0275%&'*)-%*&(,:5/*'%'%$'(-/43032,1,---121-657*'&''&'&)*1+1../**+-''&%'58/-00<775/3')-61,.'3//.%%%&&(+4/)'.0:/.(++,+-,%$%$%%%#&%'(,+,3)',-/*-+++/1932,/'&-.02-,5/,3+&&&%%%'+*/6.)+'(%'%&'&'$&)/),())*+)+2+,''((+)).&23,.38/'%(&').10-/&'&&2*...50)8-*,*(0.6/.86/1249.//56;79644741'+,&'&&'(&()&*+1-19)274724+0
@429725ba-c081-4654-851c-9c2682342456 ch=410 read=82136 start_time=2019-12-13T16:25:14Z barcode=BC01 runid=2c9cf7bc05858273f10e7d7ec552fc0bd742dc3e
CCGGTTACCTTATTGCGGCCACCCCCAGTCATGAATCACAAAGTGAGTAAGCGCCACTCCGAAGGGATTAAGCTACCGCTTCTTTACAGCCCTCCGTGGTGTGACGGGCGAAGTGTACCAAGGCCCAGGGCAATATTCACCGTGGCATTCGATCCACGATTACTGTGATTCCGACTTCATGGAGTCGAGTTGCAGACTCAATCAGGACACCGACGCGCTATGAGGTCCGCTTGCTCTCGCGGAGTCGCTTCTCTTTGCATGCGCCATTTAGCACGTGGTAGCTTTGGTCGTAAGGGCCATGATGACTTGACGTCATCCCACCTTCCTCCAGTTTATCACTGGCAGTCTCTTTGCAGTTCGGCCGGACCGCTGGCAACAAAGGATAAGGTTACGCTCGTTGGGAACAACCCAACATTTCACAACTGCGAGCTGGCGGCAGCCATGCAGCACCTGTCTCACGGTTGAAGGCAATCCCATCTGGAAGAAGTTCTGTGGATGTCAAGACCAGGTAAGGTTCTTCGCGTTGCATCGTTAAACCACATGCTCCGCGTAGGGCCCCGTCAATTCATTTGAGTTTTAACCTTGCGGCCACCGTACTCCCCAGGCGGTCGACTTAACGCGTTAGCTCCGGAAGCCACGCCTCAAGGCACAACCTCCAAGTCGACATCGTTTACGGCGTGGACTACCAGAATTATCTAATCCTGTTTGCTCCCCACGCTTTGCGCACGGGCGTCAGTCTTCGTCAGGGGGGGCCGCCTTCGCCGCAGTATTCCTCCCAGATCTCTACGTTACCGCTACACCTGGATTCTACCCCCCCTCTGCGAGACTCAAACGCCGGTATCAGATGCAGTTCGGTTGGGCCGGGATTTCATCTGACTTAACAAACCGCCTGCGTGCGCCTTACGCCCAGTAATTCCGATTAACGCTTTACCCTCCGTATTACCGCGGCTGCTGGCACGGAGTTAGCCAGTCTTCTTCTGCAGGTAACGTCAATGAGCAACGGTATTAACTTTACTCCCTTCCTCCCTTGAAGTGCTTTACAGCGAAGGCCAGCTAACCGCTGCGGCGCATGGGCTTGCGCCCATTGTCCGCAATATTCCCCACTGCGCGCCTCCGTAGGAG
+
7*)+(9+1816%+,$&(%((...2-&'$./9866;8525283/0+'$%*&',-68')*2+&(0)/,+0212(/./1/%(5**55,%'&'+.+(,0.113221000.981)%%'''*/3+4/0531'%+'$3$$')20-,/822821061*().45./..3;1/)'%''0-,(,(./611220,(*-,054924%%243-*8,3&2../*('%')33'+1(,-*0**,,+)1*()-.04-.0''(*3))*,()*,:7,/6:9:8;;624%$&'',)**,((&'()''&'(12.(.2442)-*+*,+))++,112589/8/+.03<78434/0/93-/378411+)*,,)*&+'$$$%/,-%-,)/1*17./,+'&(*'7:,3/983(.,/0&0/00///5-1.,/,(-+/*./041:.--*,%(#$&''3637340**.)-.12-/%%%$&'''+01102+-3-+,.(),(,.19/-286-,0+&+**1598757;99/333345546.*.).)01;88<:8981800/-)'(2,;909133,,,,4*(&%$#).).74-/038:9<92473,**4<6-343460//&/13-2-/1554853*&,&0-7583+,*0-7.*+,+5,/053./))()03)+.0767.***''+14,-*,(5,1356454675283--/:443663/-&+((*'%-&(*3-4.-443,31*'.-53:,&+)*,.*'&%%#$(()+053+*,,24/+*/+,0100)&&%$''++1158-4'3468;911/6-+*.//1.)%'%(('.3234&/(+*%&&&*3-.%0./.3//.//*.,-/1242+,)((+-&*/./4%,.578&539-..+4*.0-/)02&+2,,998421.3.7,,.+-+525647:8821()%'&&)+-))&((.1573,+)1)*'(%&(&'&041.00,'(&((/2'('+'&(*-/.+%)(+'*.2-//8*011/426;5441'-(,-85376/70/,466+7/.*,/21-')'(%+,32)5;7/)0+%&&%+('(&')+'%%'&**+3-.'%$&(10335,,*'%'%#$%&)(,.20901.92.),1/11,')+1,.115340&),*+('%)(./11..,,&&
@64627c85-f425-410e-8e6a-cb0620569124 ch=216 read=117649 start_time=2019-12-13T16:25:13Z barcode=BC01 runid=2c9cf7bc05858273f10e7d7ec552fc0bd742dc3e
CCGGTTACCTTGTTGCGACTCCACCCCAGTCATGAATCTGAAGTGGTGACGCCCTCCCGAAGGTTAAGCCTACTTCTTTTTACAATACTCCGGGTGGAAGCGGGCGGTGTGTACAAGGCCGGGAACTGTATTCACTGTGGCATTCTGATCCACGATTACTGGCGTTCCGACTTCATGGAGGTCGAGTTACCAGACTCAATCCGGACTGCGAGCGCACTTTATGAGATCCGCTTGCTCCCGCAGGTGCTTCTCTTTAGCCATGCGCCATTGCTTAGCACGTGTAGCCCTGGTCGGCGGAACCGTATTGACTTGACGTCATCCCCACCTTCCCCTCCAGTTTATCACTGGCAGTCTCCTTTGAGTTCCCGGCCCGGACCGCTGGCAACAAAGGATAAGGGTTGCGCTCGTTGCGGGACTTAACCCAACGATTTCACAACACGAGCTGGCGACAGCCGTGGCACCTGTCTCACGGTTTCCCGAAGGCATTCTCATCTCCTGAAAACTTCCGTGGATGTAGAGACCAGGTAAGGTTCTTCGCGTTGCATCAAGATTATTCCCACATGCTCCACCGACGTACTGGGCCCAAATCAATTCGTTTGAGTTTTAACCTTGCGGCCGTACTCTGGGCAGTCGACTTAACGCGTTAGCTCCGGAGCCACGCCTCAGGGCACAGCCTCCAAGTCGACATCGTTTTACGGCGTGGACTGCCAGAATTATCTAATCTGTTTTGCTCCCCACGCTTTTCGCACCTGAGCGTCAGTCTTCGTCAGGGGCCGCCTTCGCCGCCGGTATTCCTCCAGATCTCTGCATTTCACCGCTACACCTGGAATTCCCCTCTACGGGACTCAAGCTTGCCGGTATCGAATTTTGCAGTTCCCAGGTTAGGCCAGAGTTCACATCTGACTTAACAAACCGCCTGCGTGCGCTTTACGCCCAGTAATGAATTCGATTAGCAGCACCCTCCGTATTACCGCGGCACTGGCGCAGGTTAATGATTCTTCTTCTGCCCGGGTAACGTCAATGAGCAAAGGTATGCTTTACTCCCTTCCTCCCGCTAGAAGTGCTTTTACAACCCGAAGGCCTTCTTCATACGCCCAGCATGGCTGCATCAGGCTTACGCCCATTGTACAATATTCCCACTGCTGCCTCCTTAGGAG
+
.(/01;24737%./%+/24*/+&-3.)+,2612%&/,)%%)''*)-)((*+48.)-4.,(/).*3&+$'%'&-.63282-*&')('&)(0)''+(*'%$&(0853+/*+,55181/1,4+)0./40&(,12:84453-././3;535686+)*,./6,,,&'))/4*,-+13;3575/(((*++)-/,')%$%0/50-1/1+,-()---*'&)()&*+52,+)*.*.0,'(**))*.-'%$$((*)+8-9877;9/+-1-022..310/)&(&').-.01*('(*53/,8.,'%$+,$$&*%.(*-+*++0-.0224441451*.4-4:1,.-3(+.095./3*44575024418,5/'($)6705-'+/)).8-,***,1.+,*..2(6--.+.,(++52.*')+//6.'*2+*(&$)&4,)-01)*051.((.+**---2/)+*))%&&$)'&&%$%#.+,,0756.5(.1;)00)()'-+-+,27789:97.'$$(+3/)--%'()*743-)(%'*-1,,*)*.3*5/9373327422/1136.+)),1,0.3/.&()(%+-1.),-)+,(2-.*,*)-4/%'()-0819/*,2-)+**66(($%&(-*/2/32./.12-((()+'1422/,++,(+*,+.,(),-0*)*&(-1,01270*%(1-/+,.$4.-7+,+--,*-/489/599,+,&++(0+4-30-293('$1,776-3-,/*)020*',,/*)''*'(1780-&''*)*+*148:.-+--4:8768+177,740131840-2,,2(0.12;8962(*,46321-)+')0:-*.4*,*'))/82312)-)++7,)..+/,0/',8840%-+/047*,.+-3('&)%%&(,%+-23(''**'3+(-,$%'$*17-')+,7&(*103242/-02901:15787731.+,0*,.070*+0/0,')(-*,((2*,$'%$&%)*-02,+4,5,**''&($&%'()4,-/0-..0,%&')-,,'**781/+-)&*04/28878-8*)&%*./9,)2)))$%&))&*,07./152*50+'31'&,*%-'')*+))+,..11')-)-.83:26;72+(*'+/,'/1335971///.0028221-031<7-,5,-%.-4/12,88.)00113017,3)((,)+*,
@c86b621c-9997-4b7e-9161-ed5bf516b3f1 ch=11 read=65635 start_time=2019-12-13T16:25:27Z barcode=BC01 runid=2c9cf7bc05858273f10e7d7ec552fc0bd742dc3e
TTGATTTATACTGTTACGGCTTCCCTTGGTCGCGAATCACGCAAAGTGGTGAAAGCGCCCTGAAGGTTAAGCCTGCGCGCAGAAATACTCCCATGGTGGCGGTGGACCGGTGTGTACAAGATATTCCTCGTATTTATTCCCGATCCTGATATAGCGATTTGACTTTCATGGGTCGAGTTGCAGACTAATCGGTTGAAGCCTTTGGGGTCCCTTTGCCTTTCTCGCGAGTCCTTTCTACTTTGTATGCCTCCATTGTAGCGCGATGTGCTTATTGGTCGTAGGAATACTGATGACTGTTGTCGCCCCACCCTCCCTCGGTTGCTCCCTTTGGCGGTCTCCCTTTGAGTTCCCGAAAGCCGGACCGGCAGCAAGATAAGGGGTTGCCCTTTCGTTGTGAACAGCAACATTTCTGCTTGCAGGCGGCGGCAGCCATACCCAGCACCCTGTCTCACGGTTCCCGAGGCGCATTCTCATCTCTGAAAGCTGCGTGGATGTCAAGATAGTGCTTCCCTTGTTGCATCAGGTAAACTCCATGCTTTCCACTGCTTTGTGCGAATGTCAATTATTTGATTTTAATACGCGGCCGGCCCGCGCCAGGCGGTCGGCTGCCTTGTTAAGCTTCGGAGCCACTTTCGGGCGCAACCTCCCAGGTCGACGTCGTTTTGCGGCGTTGGACTGCCAGGTTATCTAATCCCTGTTGCTCCCGCGCTTTCGCGCACCTGGGCGTCGGTCTTCTTCGTCCAGGGGCCGCCTTCGCCACCGGTGTTCCTCAGATCTGCGCATTTCCTGCCGCTGCACCTGGAACTACACCCTACCGAGACTAGGCATAGTATCGGGATGCGGATTTCCCAGGTTGAATGAGGGGGATTTCCTATCTGACTGCTCGTGCTCGCGGTACTTGCTTTACCTTAATTAGCATTGATGCTTTACGCCAATGGCCCACCATATTTGCTGGCGCGGGTTAGCCGGATGCTGCTACCTTGAATGATCAATGAGCAAAGGGTATTGCTTTACTACCCATGAAAGTGCTGTGAAGATACTAACCGCGCACACTATGACGCTTGAAGCTGCGTCGTTTTTACGCCATTGTGCCAATATTACTTACGCTTACTGTGGGTTGTGCTCAGCTATATGGGTTAACCTCGAGAGACCGCCGACCGGCTGCTGACCATAATGGCCACCGCG
+
*%*&-7'')&()&((#$('&&()+&&%)'64''*(,,.).(-01)&*+4/*,*'&&%&%&$&'+,3/964()'$#%%%&'(%+-,')'''('$&,/(')*.0221&++,/))-/215482'($'&)()*%*$&*('0.*(('+*0,'('+**+256137.))%')&'&&-2.33'&+.3021343/-1-)(()'#&)%*(&**(/10*2,&&,&$&(*..*,.**(%+,1/-2.+)#',+,(),*$'%%-)(.,*****('%&,%(&$('&-(3+53%($''*('%&&)+.-.0..')'++%(+3($&%%&*.*)+&--3(&*//),,*&*'-3/-)*&%%%%(-12,'%%&'('%'&.--%&%((&)0.,)'+-&(,0+-0+.+'*11.02.*&))1/(/0.1.+21*%#$$&'),(,.,'((-*,+016+/',(%$&'$')))+-+((',&46535(%%,)+')('-(-,-0.0.()**)')*(*),0927,//--+,-,&*%&(+()$$&%++$'*+/(+).*0,$%,*'-+,04+7/&&$$%)1+(+24)&&*'**''($#$*$%$-2<7*&%&'&(*(*)&),*)'.')($),+-1452//''%$((%*)(%$%'/.'+(',-'(%'+,-5,*&,-4.30-3()-413-'/0473.83+&&**&)*(4.+*0-,0*+,(0-//0021:8)),/,%')0.(%*))-66+./*+%-+(+0/-,2,.-**),*,1-+,0-(-,+&(*(**+)(%%*,.4,-.'-+2.*,''*+*'$)(*%,600/.(--+,3,.(,,+/-.+)%$&$(&&$$%%&%*(''%%%'$&$',.04'-'*.(4%1%90&+)&+.-4-,+..)&''(*(&./+.&%'*(%$$#'&'-,,,$*'(%('$)$'(&&%*,)(0+.+-'.&(&%%,(*)+(**))%'#&'&(&('//+$).',%',,)*--/../*4.1,+%&%+))+&)+**+)*$%&'##$#',2*701+(-3;-),**(,&$%.+-%*&#('%&'(*.*(&$&%$*''&'&-).$')''',+)&)&'$%%($($'(()**$%,))&(#((+.0'%,$%%'+0,-*)&+)-&%%#%)'%(&''&&%&'*)5..%%%$$(**'*'*,)&',*/-0)-'('('('*()($-**+'$((,''&+%&%')),4,+'''#%&%$%
@ef707ab4-38d5-45c5-b88b-cafb68cf69de ch=149 read=96370 start_time=2019-12-13T16:25:29Z barcode=BC01 runid=2c9cf7bc05858273f10e7d7ec552fc0bd742dc3e
CTCTACAGGAGGCAGCAGTGGGGAATATTACTGCACAATGGGCGCAAGCCTGATGCAGCCATGCGTGTATGAAGAGGCCCAGCGGGTTGTAAAGAATTGCTGTGGGAGGAAGGGAGTAAAGTTAATACCTTTGCTCATTGACGTTACCCGCAGAAGCTTTCGACTAACTCCGTGCCAGCAGCCGCGGTAATACGGAAGTGCAAGCGTTAATCCAGATTACTGGGCGTAAAGCGCGCAGGCGGTTGTTAAAGGTCAGATGTGTGAAATCCCCGGGCTCAGCCACAGAGACTGCATCTGATGCTGGCAAACTTGAGTCTCGTAGGGGTAGAATTCAGGTTAGCGGTGAAATGCGTAGAGATCTGGAGGAATACCGGTGGCGAAAGGCAGCCCCTGGACGAACTGACGCTCAGGTGCGAAAGCGTGGGGGGAGCAAACAGGATCAGATACCCTGGTGATCCACGCCGTAAACGATGTCGACTTGGAGGTTGTGTGCCCGCTTGGGGGCGTGGCTTCCGGAGCTAACGCGTTAGAAGATCGACCGCCTGGGAATACACGGCCGCAAGGTTAGAAAACTCGATATGAATTGACAGGGGCCCACTGGTGACATGTGGTTTAATTCGATGCAACGAAGAACCTTACCTGGTCTTGACATCCACGGTTTTCAGAGATGAGAATGTGCAATTCGGAACCGTGAGACCCGTTGCTGCATGGCTGTCGTCAGCTCGTGTTTGGTAATGTTGGGTTAAGTCCCGCAACGAGCTAGCCCTTATCGCTGTTGCCAGCGGTCCGGCCCGGGAACTCAAGGAAGACTGCGGTGATAAACTGGAGGTGGGGATGACGTCAAGTCATCATGGCCCCTTACGACCAGGGCTACACGTGCTACAATGGCGCATACAAAGAGAAGCGACCTCGCGAGCAAGCGGACCTCATAAAGTGCTGCGTCGTAGTCCGGATTGGAGTCTGCAACTCGACTCATGAAGTCCCGGAATCGCGCTAGTAATCGTGGATCAGAATGCCGCGTTCCCAAGACGCTGTACGCACCGCCCGTCACACCATGGGGAGTGGGTTGCGCAAAAGAAGTAGGTAGCTTAACGCTAGGAGAACTTACCACTTTGTGATTCATGACTGGGGTGAAGTCGTAACAAAGGTAACCAGG
+
/.0-/0&74+083//*-,./391+51-4,$&'),,,3..:;31/028''(((&.010(1604*+*)*324664*)(')&%$'*)/345-/04+%()*'&'&%%&-))0-+/'+)&%()5(*2926234/47-+,-.)4++,76/9+-/&$+(&((%$$&&),'/.05213''+1670.0.,3537182-,))*0,1')')()/-45.:.6,3'&(-2..16.853373;4**''%&%('')$,-*.-4,*(**,48:974-+'&.2(*41/-788:-&(.'$%((&)(2///008.-,-'1.7..58))*&'&**+*556,017,3.&&(,7-),(+%&((,40-02.+-.120--+,/22;.,3-+6259954321-.06+//...4:54'.4--&%1.-../3405&'()*5./53++-2::820+(*-::62.39//%+*0169</.33.+)*')&,+/6748<8100112:0/+.),+0/.36),01264-&),)-'26.27:790///'2*,./55:766327.'))('+,1.,((.+87.(''(+,'(,+3-*-..(+,+'#.-7-00)%(&&%%'(**''&$(1.*-1)#&$(*#&$((-')*47<<1:8;6/,,(+**,,03)+6401-,141/112.9.//874'%'(-/:9630+++--.-**+-++&$&%,(,,4,7/457633,4,&'&&(*43314-1+*+/2478234349:7/:((&%$')-.9162/4/5/.2,)(13.1)'*'%&%..-/1002+-/,0/-39)04396:)2,33)060,./24*)(,).*,00.,('&(.-17&55,('('(006/887651464**,+0:7,,/074.$$%#%')89420-/)()&'+-/164663/41/0/.-..53)&(%()()6661365854236;,069646551+060+/,*',-35713+2/4**-$1,.0+++-)+,/5../1)124,,..,+,,---3/633++'$%&&)..-.6897/./*,*0,.17(++-4*0)'(-,.*+'&)(-(+,2955;745866664586:6(&)*,315/'(&(-37-%(*(**711.')((1).%$%$-/)'&'()**15*.0341445685531122/100*+*3,./334801/-*2),72;&1,
@5d2cb817-de9c-4c1e-bb76-244123597bd1 ch=401 read=66273 start_time=2019-12-13T16:25:40Z barcode=BC01 runid=2c9cf7bc05858273f10e7d7ec552fc0bd742dc3e
CTCCTGGGAGGCAGCGGTAAATTTTCGGCAATGGGGAAGCCCTGACCGAGCAACGCCGCGTGAAGGGGAAAGGTTTTCCAGTTGTAGCTTCTGTTATAAGGAAGAACGGCGGCTACGGAAATGGTAGCCGGTGACGGTACTTTGTGGCACGGCTAACCGTGCCAGCAGCCGCGGTAATACGTAGGTGGCAAGCGTTATCAGGTGTGGGCGTAAAGAGGGGCAGGCGGCAGCAAGGGTCTGTGGTGAAAGCCTGGCAACTTCAGTAAGCCATAGAAACCAGGCAGCTATAGAGTTAGAGGAGGATCGTGGAATTCCATGTGTAGCGGTGATAAGCCAGATATATGGAGGAACACCAGTGGCGAAGGCGACGATCGGCCTGCAACTGACGCTCAGTCCAGCCAGGGAGCAAATGGGGATTAGATGCCCTGGTAGTCCGCCGTAAACGATAGTACTAAGTGTTGGATGTCAAGTTCAGTGCTGCAGTTAACGCAATAAGTACTCCGCTTTCGGTAGTACGTTCCTGGAAGGCAAACTCAAAGGTGGTGGCCCGCACAAGCGGTGGAGCATAATGGTTTTAATTCGAGAAGCGGCGCGAAGCCTTACCGAATCTTGACATACTCGCCAAAACCAGAGATGGAGAAGATAGCTATATGAGATACAGGTGGTGCATGGTTGTCGTCAGCGTGTCTCTCGTGAGATGTTGGGTTAAGTCCGCAAGCACCAACCCATATCGTTAGATTACCATCATTAAGTTGGGGACTCTATGGCAGGCTGCCAGTGACAAACTGGAGGAAGGCGGGATGACGTCAAATCATCATGCCCCTTATGACCTGGGCGTACACGTGCTACAATGGATGGTACGGGGAAGCTGAAACGCGAGGTGAAGCAAAACCCATAAAACCATTCTCAGTTCGGATTGTAGTCTGCAACTCGACTACGCAGTTGGAATCGCTAGTAATCTTGAATCAGCATGTCGCGGTGAATACGTTCTCGGTAGCAGCGCACCGCCCGTCACACCGAAGTTGATAACGCAGCCGGTATTTCTAACCGCAGGAAGGCATCTAAGGTGGGATTGATGATTGGGGTGA
+
/-0&$&,.)+.,/'3,7464.325)$',+)+'*46/*+&.0-*++0322/2221.07/--0100,0-'1.*0-3964-*(,/3-/*'),8./*/,+++-+0-2)-00)5/1/-+-/.10.1)-061002)0.005))++*++,%&&$#%(15212.0+)+(00--,++0+*,*,00+''(')&-+-696772466;645'1..-013/))(,8*'(,0*,,,6;975+%))+.)/*+-776571..,((..+)'&)-*-.)%(+6;-7;7920/77./,-1/,+*(('('')(+*)()-*,1.241/3(0(5,5865554024423-*&'&').,,/71/-')2.-1-,.,+./(/.483--3+20--*(()',132412*-,*,%()-.126.4$'$%%()4)(+,76/.'*+,%/-+*03'590/,1/)///2)-/478:2,+)(%')'+56615418130687434./51&+*,..663612,-(&&*./33/,+++0-&')*)&(%,%)-)+,1550,21*,&&$&(&'%(*+('&&)&$&+*5,+-/0082226018.0/.1*+,11:<;.2.79,**%'+)*%(+)'%(($#$%'*.5&$%('.,+-2572665%&%*)(&)&'(,,.171+'*)(.315767755--24500'.(*(,.4257796:545783'0/,010)'&'(.0.,',1206'+-4;5/+,+.#%%&&(&(#(&(')(+-56381.-&.,&*))(.(*2-9+/73::2/0-)(%&&)*%%'+013/&,++'&&'%)%,+),((,)2/598355854553732302,'++,00)+3/3349;8:563*(()('%*+665878342-,--,)1+14()*'(')+.++(+)*./,/18-//97/,,+()0980.73:<8,,%--;8(-%6*//6781//.,.-,,--170/''(,,17289,/(*)+(*.()%+'*/735/*245477798<8365103-4/.-1,(%#$%%'&#&',82/2+-02-.*.1-$&)(/./01*-*+$(..1,)$&()&&)*/+',')(+**/+,.01--/300)((,+-+*++01356)*+3
@c55068be-02a8-41e1-9996-2fda28000528 ch=107 read=192605 start_time=2019-12-13T16:25:37Z barcode=BC01 runid=2c9cf7bc05858273f10e7d7ec552fc0bd742dc3e
CCGTTTACCTTGTTGCGAGCCCACCCCAGTCATGATCACAAAGTGGTAAAGCGCCCTCCCGAAGGTTAAGCTACCTACTTCTTTTGCAACCCCACTCCCATGGTGTGACGGGCGGTGTGTACAAGGCCGGGAACGTATTCTGCATTGGCATTCCTGATCCACGATTACCTAGCGATTCCGACTTTCATGGAGTCGAGTTGCGGAGACTCAATCCGGACTACGACGCACTTTATGAGGTCCGCTTGCTCTCGCGGGGTCAGCCTGCTCTTTGTATGCGCCATTGTAGCACGTGTGTAGCCCTGGTCGTAAGGGCCATGATGACGTCGGCCCCACCTTCCTCGAACATCACTGGCAGTCTCCTTTGAGTTCCCGGCCGGACCGCTGGCAACAAAGGATAAGGGTTGCGCTCGTTGCGGGACTTAACCCAACATTTCACAACACAGCTGACGACAGCCATGCAGCACCTGTCTCACGGTTCCCGAAGGCACATTCTCATCTCCTGAAAACTTCCGTGGATGTCAAGACCAGGTAAGGTTCTTCGCGTTGCATCAGATTAAACCACATGCTCCGCCGCTTTATTGCTGCGGGCCCGTCAATTCATTTGAGTTTTAACCTTGCGGCCATTACTCCCCAGGCGGTCGACTTAACGCCGTTAGCTCCGGAAGCCACGCCTCAAAGGGCACAACCTCCAAGTGACATCGTTTACGGCGTGGACTACCAGGGTATCTAATCTGTTTGCTCCCCACGCTTTCGCACCTGAGCGTCAGTCTTCGTCCAGGGCCGCCTTCGCCACCGGTATTCACTCAGATCTCTACGCATTTCACCGCTACACCTGGAATTCTACCCCCCCTCTACGAGACTCAAGCGCGCCGGTATCAGATGCAGTTCAGGTTGAGCCCGGGGATTTTACATCTGACTTAACAAACCGCCTGCGTGCGCTTTACGCCCAGTAATTCCGATTAACGCGCACCCTCCATTATTACCGGCTGCTGGCGCAGGTTAGCCAGTGCTTCTTCTGCGAGGTAACGTCAATGAGCAAAGGTAACTTTACTCCCTTCCTCCCCGCTGAAAGTGCGCACAACCCGAAGGCCTTCTTCATACACGCGGCATGGCTGCATCAGGCTTGCGCCGGTTATTCACCAATATTCCCCACTGCCTCCCGTAGGAG
+
*(%(.+*1/50.49)-*&'*+($((*&**64((%&''&*072/019307)%(),.''+)()1000-00+)*+/38../0122;;5*-,/2.7.'**19/,5452+*))*.382410-0)-&*+0,:37)6428100.0/+&%($0&*(-,.44/02475+*+*+3-*1*+,34-.03041+.-4+,2672%)+0//45704)&&$&)../;312/60976460511(-.5:./-*./,3511.:-..2/60/1)7545.*+&%#'()650+10302067,.0.*)+,+00.130./-368018;9747+0380:6400((('&//$&')*''+0-72300*,1/00/020210/5989:45896125:67*(&*-062-,%(',2,*-*/9-*.)(/,(*-,:0437994250/0:888191:.7./2284;4--.08856/2111...(*//33261.%--/47-.14832319896:1,/5/5./10192+**02-/)()03551575:139999579463435215.1.-00;78<760.,2,.149'&+1+/9807+,+.7774.&-,+,-/*'-*'($%%)+%'*)&'(-223.*.7501.99;,.6,/-4+./635(1)$),2.+)+08020/.(&())6+422/.040./1-4/5-7(051324678/4,04-*%()'-(*-(-&'(*++',.727-)*.51228:77767:25,*0-24/6/..-*08.*-0.74/(,*,/:8-/648;6779967857777961.2+)0-,&1)1627423.,7.6:656<7),-2)(-//07851,,',4,-')2+-.+*),545.5-5.7747015840,16564354687-0()((&.+-.0./333462652833'+1.6*(+70(.28/(,'&$&(-.421124888778762+-,).0200/,*-/.)1/62+'*+,.,7170/13134.-$*'.5-)1+$/&(&%*-4,6234819,+'-%,/-0,-0//9;.//<07;6113+&.+*7<:888-914,1012'(%()))*)*(+,/;4.644.)7:-(99712*)-&.'(&()*-.*&((*-8:6;863110+,&*'()2-46998-,,,,5/33003*-/71*%,(&,'&$%%6)/0:-786/*-./.2--7*,,131.0
@0823c602-65c3-493f-b2f9-660f3fc76191 ch=126 read=250125 start_time=2019-12-13T16:25:36Z barcode=BC01 runid=2c9cf7bc05858273f10e7d7ec552fc0bd742dc3e
TGGAACGCTTCGTTCCCGGTTACATGGCCGGTGCTGAAAGAAGTTGTGGGTATGCTTTGGTAGTGCTTCACTTGCCTGTTAAACCATCTTCCGTTTGCATTGTTGCGACTTCACCCCAGTCGCCGAATCCGCGAGTGGTAAGCGCCCACTCCGAAGGTTAAGCTACCTACCGCTTCATACTCCAGCGGTGACGGGCGGTGTGTACAAGGCCGGGAACGTATTCACCGTGGCGGTCGTCCCACGATTACTAGCGATTCCAGAGCTTCATGGGTCGAGTTGCCAGACTCAATCAGGACTACGACGCGCGCCGAGGTCCGCTTGCTCGCGAAGGTCGCTTCTCTTTAGCCCATGCGCCACTTAGCCCAGCACGTGTGGCCAGCCCTGGTCGTAAGGGGCCATGATGACTTGACGTCATCCCCGCCTTCCTCAGTTTATCACTGGCGGTCTCCTTTGAGTTCCCGGCGGACCGCTGGCAACAAAGGATAGGGTTGCGCTCGTTGGGACTTAACCAACATTTCACAACACAGGCTGACGACAGCCATGCGGCACCTGTCTCGCGGTTCCCGAAGCACATTCTCATCTCTGAAAACTTCCGTGGATGTCAAAGACCAGGTAAGGTTCTTCGCGTTGCATCGAATTAAACCACATGCTCCACCGCTTGGGCCCCGTCAATTCATTTGAGTTTTAACCTTGCGGCCCGTACTCCCCAGGCGGTCGACTTAACGTTAGCTCCGGAAACCACGCCTCAGGGCACAACCTCAAGTCGACATCGTTTACGGCGTGAGACTACCAGGGTATCTAATCCCGTTTGCTCCCCACGCTTTCGCACCTGAGCGTCAGTCTTCGTCAGGGGCCGCCTTCGCCACCGGTATTCCTCAGATCTCTGCATTTCACCGCTGCGCACAGATTCCTCTACGAGACTCAAGCTTGCCGGTATCCAGATGCAGTTCCCAGGTTGGGCGGGGGGGATTTCACATCTGACTTAACAAACCGCCTGCGTGCGCTTTACGCCCGGTAATTCCGATTAACGCTACCCTCCATTATTACCGCGGCTGCGGCGGGTTAGCCGGTGCTTCTTCTGCGGGTAACGTCCAATGAGCAAAAGGTATTAACTTCTCCTTCACCCCGCTGAAAGTACTTTACAACCCGAAGGCCTTCTTCCATACACGCGGCATGGCTGCGTAAGGCTTTGCGCCCATTGTGCAATATTCCCCACTGCTTGCCTCCGTGAGGAG
+
##'#$$%)),**+4/*'&*/-+,0,)$(%'&)%&&++3(&,)'./*)&((),*'%)(.)-,%$$$%&+)'(0*+5;42-&&(%'(''.56-7--8.**%'/*,5(/.278<:1:78+()52&'%(-717'&)&&()18831,,,,0.&%('((/434060/,/0768/+**(*'%($%&(&-&#%#&&%(356::5051/1/.29682:49(7-+5,-488:0009.36-*('('()11)%++..-(&*&%%,-1-0''('(*153,,-+'%$$%)+.%/1&*-/05.;/5%/..660/1,-)*')%&&'),112.,-12++,,*.('&*//2299:2222:6.1064./03592'''%()/4,)')$(&-%+&-+2,.1:3-059730,%260+35/1-./.,.-0-/2799:/389.'-12648,0.-/94-0359966-&0,--5-,340,.4702*%-/,441401140-0'/15,018720551:01/135.6/6;:2/-,.)(%.(/.087/.//52.1''87776554+')/**/,.*)+-05457,)+*-4:9804,'%$&&&(*.94.34845410-355-2;6;7:9;:8*2.10++4193/9/1'1+8;65941332;111780,1-3/<513,,,/1577;44:.,/('%('771+064:6;1-/51-,,.:;-104-5,+*9.9/*+:11-269,-1::6:979809,)$())9-..82,1+//&3:032396/1)55-')*4/848*3,35665.201/58++,-+-+-)(((+(-.*03/002325:7+8/.0+)%%&.38+)*)+2721)+,394314527746614+,)+-/08:32979;6<9788/55.6334<:257,,,...-)()'.9:2/35,,4$(&)%%*,2.)+*&1,.2.$/*+-009.6/://9(-2./0..03967479:1:1*-81:0550*12./(*%4.(,)*-1320..0132/%&32713849:::8--('&/(4351)*&%%*&/-3122;2,+'&%$)3+,00*2,,3513<807//.,)&&'%*-/0--21,8:111<18<9772,).*196/+.%.'+,3.0296(-+0004..()+'(.,,61(--..*-3,,*((*))/,*%$'(*/*&(/+229882./)+()'*$((+0722011---'')&%+'))./+./28:.2.,+&(&/*+-+7592(+*())%()().1+,'(,))%
@12460133-fa48-40a5-abee-1d41cf0c0f99 ch=147 read=120777 start_time=2019-12-13T16:25:49Z barcode=BC01 runid=2c9cf7bc05858273f10e7d7ec552fc0bd742dc3e
CCAGTTACGTTTGACTTCACCCCAGTCGCCAGATCACCAAAGTGGTAAGCGCCTCGAAAGGTTAAGCTACCTGCTTCTTTTTGCGGCTGCTCCCCTTGTAGTGCTGACGGGCGGTGTACAAGGCCAGGAACAATATTCACCAATGGCATTCTGATCCACGATTACTAGCGATTCCGACTTCATGGAGTCGAGTTGCAGACTCAATCCGGACTGACGCGCACTTTATAGAGGTCCGCTTGCTCTCGCGCCGAGTCGCTTCTCTTTGTATGCGCCATTGTGGCACGTGTGTAGCCCTGGTCGTAAGGGCCATGATGACTTGTCGTCATCACCTTCCCTCAGTTTATCGCGGCAGTCCCTTTGAGTTCGGCCGGACCACTTTAGCGGCAAAGGATAAGGGTTGCGCGCTCGTTGCGGGACTTAACCCAACATTTCACAACACGAGCTGGCGACAGCCATGCAGCACCTGTCTCACGGTTCCCGAGGCACATTCTCATCTCTGAAACTTCCGTGGATGTCAAGACCAGGTAGGTTTGTGGCATTCGAATTAAACCGTGCTCCACCGCTTGTGCATTTGTCGATTCATTTACGAGTTTTAACCTTGCGGCCATTACCTCGCCCGATCGACTTAGCGCTGATGTTAGCTCCGGAAGCCGCGCCTCCAGGGCTGCAACCTCCAAGTCGACATCGTTTACGGCGTGGACTACCAGGGTATCTAATCATAATGCGCTTTCGCGCCTGAGCGTCAGTCTTCGTCCAGGGGCCGCCTTCGCCCACCGGTATTCCTCAGATCTCTACGCATTTCACCGCTACACCTGGAGTTGCCACATCTACGAGACTCAAACGCCGGTATCAGATGCAGTTCCAGGTTGGGCGGGGTTGCATCGGCTTAACAAACCGCCTGCATTGCGCTTGCGCCCAGTAATTCCGATTAACGCTTGCGCCTCCGTATTACCGCGGCTGTGACTGAGGTGTGAGATGCTTCTTCTGCGGGTAACGTCAATGGGTAAAGGTAATGCTTTACTCCCTTCTCCCGCTGAAAGTACTTTACAGCGAAGGCCTTCTTCATACGCGGCGAAGCTTGCATCAGGCTTGCCCGTGGCTAATATTCCCACTGCTGCCCCGTAGGG
+
%'$)4)%(#''$%(0,))%(('&%%20+,,()012/3&*)(&'(+/$$&'',+'(()-',*/,/*012166-*11815:93))(+()%$&(,3.'%'%%%*,(')))1.65-+)($)&*/9180/'71000.1/*/*)%+&,%*+5,,.;03221/&%')/060/--$%)//44*,(/081%('(&&'+&&)1++,0257881;09.30/--)%%'(&(&).5+&&'''--022/+1+)*.023-.+,*)'*+,+-0-/0/260.324/--.5,59..)4.+,./00&))-.8..//,-+-*'*&%%%&(*1--(&(%%%$&('*+++../719,,/)*.<-,2-+*&'&&()+/(075.,/1-/(,*,4840.$((1&%&'&')08)1,:324*/)*30/02/002,9.+,/86436040,6--.8-59//11/./+--&+.,2')+)-./07-6(0'--.196841..+/1964./,++),+&-03:11446683**))))).+1,,5;9806666679<0,1/.-.16'%%%%%%),,((*.+13))'$**.15.,7/*+/.&,''$*+)'*&%$1&)&*2($%&&/112%(*-1-8//-:08*7+)./'&$&&%&',--(''&&',,5,/''&'&(+0/5)3,.-%()$(&(*)*'&,+'--.0133:,7)+'()*'''-+75287&($$#&(04---'-*%.)&+'((')'))%&%$$$+),/8/-()&,-/./-.+..-,.(%$&'-,,*068//.''(+.0268+,38/6010:05+/)*.10/0+)+*-,1::3035025,.+-1.0.&%,)%&(%($')3/61+.*.1,*,'&()0,--,,-+1/215489.7+)(/*3.14.*-,&&&#&%*)*('&%/*.+/415+/,&&)$+(*+0**$$&&(('&&),51340/1/3)/'(*)/*)$.-024122/8.-,)(,,.-.*)('%(#.)-(#'&(),),50605.-.1+1/+-5)'))'/.+*)%&/+*('%&+&')-0,.045(4)+'35**454.2*',(*.*.'*(,-//30625465575*+*,(((&$%$%$%'''))-.)0+*/)&',)'&%''%()((*---*$*((,--0691-0.-'$
@6d8c5fb0-d56e-4292-a59c-db37b67824aa ch=283 read=105054 start_time=2019-12-13T16:25:48Z barcode=BC01 runid=2c9cf7bc05858273f10e7d7ec552fc0bd742dc3e
CCGGTTACCTTGTTACGACTTCACCCCAGTCATGAATCACAAAGTGGTAAGCGCCCTCCCGAAGGTTAAGCTACCTGCTTCTTTTTTGCAACCCACTCCCATGGTGTGACGGGCGGTGTGTACGAGGCCCGGGAACGTATTCACCGTGGCATTCTGATCACGTTACCGTTCGGCTTCATGGGTGGAGTTGCAGATAATCCGGACTACGACGCGCTTTATGAGGTCCGCTTTGCTCTCGCGAGGTCGCTTCTTTGTATGCGCCATTGTAGCGCGGTATTGTAGCCCTGGTCGTAAAGGGCCATGATGATGACGTCATCCCCACCTTCCTCAGTTTATCACTGGCAGTCTCCTTTGAGTTCCGGCCGGACCGCTGGCAACAAGGATAAAGGGTTGCCGCTTTCGTTGCGGGACCAGCAACATTTCACGGCACGAGCTGGCGGCGGCCACATGCAGCACCTGTCGCCGCGTTCCCGAGGCACCAATCCATCTCTGGAAAGTTCTGTGGATGTCAAGACCAGGTAAGGTTCTTCGCGTTGCATCGGAATTAAACCACATGCTCCACCGCTTGTGCGGGCCGTCAATTCATTTGAGTTTTAACCTTGCGGCCATTACTCCCAGACGGTCGACTTAACGCGTTAGCTCCGGAAACCACCTCAAGGGCACAACCTCAAGTCGACATCGTTTACGGCGTGGACTACCAGGGTATCTATCCTGTTTGCTCCCCACGCTTTCGCACCCTGAGCGTCAGTCTTCGTCCAGGGGCCATAGCCGCCACCGGTATTCCTCCAGATCTCTACGCATTTCACCGCTACACCTGATTCTACCCCCCCTCTACGAGACTCAAGCTTGCCAGTATCAGATGCAGTTCCCAGGTTGAGCCCGGGGATTTCACATCTGACAACAAACCGCCTGCGTGCACGCCCAGTAATTCCGATTAACGCTTGCACCCTCATTACCGCGGCTGCTGGCTGGAGTTAGCCGGTGCTTCTTCTGCGGGTAACGTCAATGAGCAAAGGTATTAACTTCTCCCCTTCCTCCCCGCTGAAAGTGCTTTACAGCCCGAAGGCCTTCTTCATACACGCATGGCTGCATCGGGCTTTGCGCCCGACGTGCAATATTCCCCACTGCTGCCTCCCGTAGAAC
+
77237405317-10((+(.0911455-//287764522,1+,**+.002,+-.26,,0,*%((&)*113,31159,)336596<8<,%,&$-60(*+71+,/0::7868:7;:878111/,*,((4*04+)43/.../,/.,-262657325;:*)**,&(')(#$''***')(*5,,--4,+,+$'+--1'&3++*1.0/5/40)(,+-,,$(.72/42)4*),))+46++320-0/2,+*((-13320-01*,.1389:;2.+)'(,,+*&&,,*.+')*+0..4;:96),0**1476+*-,,+*()014579657:/-/;392724023;1./4440120+/1229229(($(451(()8./:6;;4667774,126)4,939',/+/,&*&%%'((*4/;//.<9..*)'2)&)+-4,($&()+)*()./-000,...001'&*+/7+0/210%&)-$&'%(*1609-**+,3238/8/2:5798834:,3/*.2554,1989.673658:;85:,5,/+.1/2::57.6///888&+&'&*79/6:4333/012:,.9)**+*++-161.+'')-85:5317900/::<.1.0.1-/30829-1*%))59.)/'4/54453/*.,6))))0,/$,,02/.,/(+**))(/0719/-,.6414-2)4-663443./+,13(-,64113),,0//4*40,,-,/+-,3/.-1;0-3.458-&((*+/4/&'*.81..02559://---822712+/17,1,#$$$-,-/9116-3002;7811+,+-/008:9:797:<<111;144/-&)-),(+/,-)/257:1.131*...1255+%&&(-4*-7+4641:-1462212568;/+6*4***206)+&.*%/05/+-&.0)(((*118;688*02,056721%,&).)%&()/0;-4355;6:6/0.3,004<+*(+'.-5423/;1118541+'(+#&16-./7+9/..:/:9<9/.--.1/17522306//0),19*)+++,4--)++)(*/4.+28,0,:9++35.06.+-*,32.,1///74,,5-30:8;99<:870.(,)+&()45522223*:6/64)+6288+(+*).(-(8.//70582+/2/.*))-*+5+-1/1-**
@3c7e4bf7-6ca2-4c0d-904d-5ef85793793a ch=260 read=117207 start_time=2019-12-13T16:26:17Z barcode=BC01 runid=2c9cf7bc05858273f10e7d7ec552fc0bd742dc3e
CCGGTTACCTTGTTGGGCTTCACCCCAGTCATGAATCACAAAGGTATTGCAGCGCCCCCCGAAGGTCGCCTACCTACTTCTTTGCAACCCACTCCCATGAGGTGAGCGGGCGGGTAATGTACAAGGCCGGGGCTTGTATTCCTGTGGCATTCTGATCCACGATTACTAGCGGTTACAGGCCAGCAGAGTCAGTTGCGGGCTCCAATCCGGACTGCGACTGCGCTTTACCGAGGTCGCTATGCTGGTCCGCTCTTTACCGCGCATGCCATTGTAGCACATTATTGGCAGCGCAATTCGTAAGGGCCATGATGACTTGACGTCATCCCCACCTTCCTCAGTTTATCACTGGCAGTCTCCTTTGAGTTCCCGGCCGGACCGCTGGCAACAAAGGATAAGGGTTGCCGCTCGTTGCGGGACTTAACCAACATTTCACAACACGAGCTGACGACAGCCATGCAGCACCTGTCTCACGGTTCCCGAAGGCACGATCTCATCTCTGAAAACTTCCGTGGATGTCAGAGACCAGGTGGAGTTCTTCGCGTTGCATCGGAATTAAACCACATGCTCCACCACTTTGTGCGGGCCCCGTCATTCATTTGAGTTTTAACCTTGACGTACTCCCCAGGCGGTCGACTTAACGCGTTAAGCTCCGGAAACCCGCCTGGGCAAATAAGTGACGCTCGTTTGGCGTGGACTACCAGGGTATCTAATCCTGTTTTGCTCCCCACGCTTTCGCACCTGAGCGTCAGTCAATAACGTCCAGGGGCCGCCTTCGCCACCAGTATTCCTCCAGATATCTGCATTCCACCGCTTTACACCTGGAATTCTACCCCCCTCTACAGAGACTCAAGCTTGCCAGTATGGTGCAGTTCCCAGGTTGGGCCGAGTTTCACATCTGACTTAAACGAACCGCTGCGTGCGCTTTACGCCAGAAGTAATTCCGGTGCTTACGCCCTCCAGCTGAAACGCCGCGGCTGCTGGCTGGAGGTTAGCCGGTGCTGCCTACGCAGATAGCGTCAATGAGCAAAGGTATTAACTTCCTCCTTCCTCCCTTCAGTACTTTAACCCGAGGCCTTCTTCATACACGCGGCATGGCTGCATCAGGCTTTGCGCCCATTTGTGCAAATCGCCCCGCTGCTGCCTCCCGTAGAAC
+
0)+.+0(+),,()'',10181+30-)..45%&'&0,1))''''&&'*'%(()+,//848*&'(.**)(++*'+,((,.622:4,2535;0,,,64/),-%%%$'(((+*'&)+)''))).*+15.72,(1-)'#$&'%%'(&$(,-7567860..0.,'(().7./0534+.1/$)$'&'%$%&&'$&(*&,(4()')%()*(.+/3(*))'%$%&#$('()+-0($%$''+/,3&&&#$#')(,*+((*-.13+&''')()(+,-10/2*&((,(-%1'&()))(())'-,/.40+0*)+/)25+++,-/-.(+).033477078*+7958++*/*-0;0..11/.-)('*,+*2,*5015794493*232-5./6332251.//1:+4.44.(/33.9+/&')34339331;:7,5+6*,'.)1227222446002(),,**),--3/-.8./2/,,-,/701189302279;5;5/)**-+''&&+)002331-./2::604130056;7/..-*%'&),2(3,,%'&)9<:9;94701+'(+*-*-'%('6:;78010-..+/7./8-,.-++40+,/)081'((('*.537;1--+,::-/0/&*%'#&',,1.39:,-5;72965664424201430:.')+--(2,.4&,1'&)*'%&&&'&%%&+%&&&(.,101741()(+,3;42.)'&(20*+-***-/11.0,053(%')+99/*-.//82/04+56..)(+-/0''//--*('*,+3**026/.5-.82:531.(-+'+*'*,,3,3&((*)%('&#%&+0(*(-1%&&$$&&*054300./1/.%12:94./00/.%(%*(.1604.428,/1,0,..'/1/0/.07/)&'+/114:46-($*(41.,(+/1,,(%$$/-')%())'(11///..-)()))&*(**%$(%''*.(-*)*$-$&)&%('-5-*,&($%%$*,%&%-,3.7...84*5)(&.4*(*/-+&,,'&%$$$$'%&#%%(%&)+&),-,.-800/460.)+*,+-.5,%%($('/3+5/3.-9-*0&'$&%&&'$''06)(,*2,745.-6/882/%-,..8112/3/-,.*,.&35//4,+43096&',(%*$($%&&($-1*'%(*+48627.43+*+*/&*(
@1e122122-5db8-42ba-bca2-96fce89a9d38 ch=281 read=99675 start_time=2019-12-13T16:26:16Z barcode=BC01 runid=2c9cf7bc05858273f10e7d7ec552fc0bd742dc3e
CTCCTACGGGAGGCAGCAGTGGGGAATGTGCACAATGGGCGCAAGCCTGATGCAACCATGCCAGGTAGCGCGAAGGCCTTCGGGTTGTAAAAGAATTGCTGGCGGGGAGGAAGGGAGTAAAGTTAATACCTTTGCTCGTGACGTTACCGCAGAAAAATACCGGCTAACTCCGTGCCAGCCGCGGTAATACGGAGGTGCAAGCGTTAATCAGATTACTGGGCGTGCGAAAGCGCACGCAGGCGGTTTGTTAAGTCAGATGTAAATCCCGGGCTCAGCCTGGGAACTGCATCTGATACTGGCAGCGCGAGTCTCGTAGAGGTAGAATTCAGGTGTAGCGGTGAAATGCGTAGAGATCTGGAGAATACCGGTGGCGAGCGGCCCCTGGACGAAGACTGACTCCAGGTGCGAAACGTGGGAGCAAACAGGATTAGATACCCTGGTAGTCCACGCCGTAAACGATAAACTTGGAGGTTGTGCCCTTGAAAAGTGGCTTCCGGAGCTAACGCGTTAAGTCGACCGCCTGGAGAATACGGCCGCAGGTTAAAACTCAAATGAATTGACGGGGGCCCGCACAAGCGGTGGAGCATGTGGTTTAATTCGATGCAACGCAGAAAGAACCTTACCTGGTCTTGACATCCACGGAAGTTTTCAGAGATGAGAATGTGCCTTCCGGGAACCGTGAACCGTGCTGCATGGCTGTCGTCAGCTCGTGTTATTGAAATGTTGGGTTAAGTCCGCAGGCGCAACCGCCCATCGCTTTGTTGCCAGCGGTCGGCGAGACTCAAAGGGAGACTGCCAGTGATAAGCTGGGAAGGTGAAGTGACGTCAAGTCATCATGGCCCGCAGCCAGGGCTACACGTGCTACAATGGCGCATACAAAACGACCTCGCGGGAGCAAGCGGACCTCATAAGTGCGTCGTAGTTGGAGTCTGCAACTCGACTCCATGAAGTCGGAGATCGCTAGTAATCGTGGATCAGAATGCCACGAGGGTGAATACGTTCCCGGGCCTTGTACACACCGCCCGTCACACCATGGGAAGTGGGTTGCGCAAAGAAATTGGGTAACTTAACCTTCGGAGGGCGCTTACCACTTTGTGATTCACCATGACTGGGGTGAAATTCGTAACTCAGGTAACCGG
+
.-.**,0)/4-174532//0/(+'*+.'2&($%'*)+.(''.0706:,++,,:6*4756.3*'&&%&$%$&%&+'*+5437&-42/&+,47*$(%,%#%'&-,'14(&..')'(($'(*40.0312//2110/),.015/..008//4**.*,/+,)#&))('*,)&'&(*(7-/-,,3*)-(.+...)))(%'*./-32)*(+23339.,-0/*./1:77,/&%&))*+./.(+'+,-9327470.+8-8,0967582,)(&(+-**486892&552333,02960/00112210412-+'+$%))+01/5465+&*(%#%&%)(,*-2.,(*,-3-0&&()(./9981.-./3690-.)2/098735/2*'%.-/0'20)*25880,1+++***,+8((7;770-/0-.//,*.()/0;/.(61)6)*+75+54,,043./10.')+2987:<7.-**$&/)*.1/*.1093546<221/07*'%')4/360*')'(+-.43++('-*1*,/768848952*(%&')023766)+*+3+88<;7775.(2()+-,/*(%)269.085*-)-*((+,/311,...+%#&'&).)128-)(++25.424%%+-+%&*,%+'(2550100.91005542.1.5-6.-7:.-(((*+5230-1,'++047;40/:7,44:361*+,&/**,9/10/.42016778/,,--267+1*%*'&-0,)14;4244:0-))-&%&()10032/48)*0//05*++16.0:44;6/74:8:/-2(%*,.786;-*),'+,.678845567674*...,/,7.53-('&'0/5421.-*-1052,,-3.3(%%&&-,'32/.)))'()-:840/220/7546656*6/+''(,0313.0('(($015254976998348:599:98625-,,,),)+-./54/4.//503046')*./-.10:-*/14%)*,+,.+,-997-444761;54;:20.&)+-)12;:9:28:/8,.122100-&'')**-6+7;.,57332370/(./,+,-19735*(&*.9,&),%*&'-2-/,&%%.*49576/0'+0.0../-/12)/176/+**2+.))+00//00/36)'&(*'(&()+,()')&+,+.58764
@b10f2c57-5378-4af0-bf79-bfa99ba96a60 ch=293 read=174142 start_time=2019-12-13T16:26:15Z barcode=BC01 runid=2c9cf7bc05858273f10e7d7ec552fc0bd742dc3e
CTCCTACGGGAGGCAGCGGTGGGGAATATTGCACAATGGGCGCAAGCCTGATGCAGCCATGCCGCGTGTATGAAGAAGGCCTTCGGGTTGTAAAGAATGCTTTCAGCGGGGAGGAGGAGTAAAATTAATGCATGTTGGCGTTACCGCAGAAAGCACCGGCTAACTCCGTGCCAGCAGCCGCGGTAATACGTAGGTGGCGAGCGTTATCCGGATTTACTGGGCGTAAAGGGCGTAGGCGGATGATTAAGTGGGATGTGAAATACCCGAACCAGCGGGTGCTGCATTCCAAACTGGTTATCTAGAGTGCAGGAGAGTGGAATTCCGTGTAGCGGTGAAATGCGCGGTGGGAAGAACACCAGTGGCGAAGGCGACTCTCTGGACTGTAACTGACGCGCTGAGGCTCCAGCGTGGGGCAAACGGGATTAGATACCCTGGTAGTCCACGCCGTAAACGATGGAGAGAATACTAGGTGTGGGGTTTCAACACCTCCGTGCCGCCGCTAACGCATTAGTATTCAGGAGTACGGTCGCAAGATTAAAACTCAAAGGAATTGACGGGGACCCGCACAAGTAGCGGGCATGTGGTTTTAATTCGAAGCAACGCGAAGAACCTTACCTACACTTGACATCCCGCTTGCATTACTCTTAATCGAGGAAATCCTCGGGGACAAGGTGACAGGTGGTGCATGGTTGTCGTCAGCTCGTGTGTAGAGATGTTGGGTTAAGTCCACCGTTTAGCCAGCGTCGTTAATTACTACCATTAAGTTGAGGACTCTAGCAGAGACTGCCTGGGTTAACCAGGAGGAAGGTGGGGATGACGTCATCATGCCCCTTATGTGTGGGAGCTACGTGCTACAATGGCTGGTACAGAGAGATGCAATACCGTGAGGTGGAGCCAAACTTTAAAACCAGTCTCAGTTCGGATTGTAGGCTGAAACTCGCCTACATGAAGCTGGGTTAGTAATCGCGAATCAAGTGGCGCGGTGAATACGTTCCCGGGTCTTGTACACACCGCCCGTCACACCATGAGAGTTGGCAATACCCGAAGTCCGTGAGCTAACCGCAAGGAGAGCAGCGGCCGAAGGTAGGGTCAGCGATTGGGGTGAAGTCGTAACAAAGATATTAACCG
+
()-)),2.85,.31231()1298*-0,-5.**+-7<97<:868640222012240.07074755567-40.--7++0,2077897<6560311,%%%)&*+*1+*,,69;,*+*'+(%((06;635170,-()(*/'.+//4036,-(*'''&'11.4-++-2,/020137:.0/--:51.900/9***++749040/+.551631/10.1+150,019<987607,-.()+21/858:894/311(+*+145,)#%',+)&25&*$&$)&&+$-*8/11:92734*63+51.+-6,-.13234558/4-(*&''+*,*/*0+'''&$+,08856:6/.-($&%'%,.29),67579133294)-.'+2375310../1-/1///.*(**,++'*///-2-+0&%$&(+/,,+-.8/,(44-11/16658<00541-,..0),.37658<98111.,.,-&.10134-476999::3,600+-,./3.23/1463+-4)*+--,),+,.+%(#((+(+*'(*,,21///341+*5+6;9/46773*,*--1050503:/99;40/.1,+)**000/))(.,()+09;+9;9;8404//179480384451,.,,5:320)-.21246512+(*.1.0037%/.-0/405.&$.+*--)/9*0-3:54781(/*/7834856;:89683318/02%*'('(*400,.+*&&)*+;-:,2415:4/,-13&'%%$%&$%+'$$$$&(7/9&'(/#(##'''-+-(+*0/&352565,*++&&(*,8999;99<7/9///+*-/*3+)-/64/7:01-./116979969.:53+-601143/%35*-0423-.1770.3+-(()*.402420-*)*+/:90;0/0:6//))&.,2(,-423)&*-(0880251233362119--.*1,.,*3,,,7/980186342,-',''%&(0,3(,('%('',/46228643'%('&+--..024<99:7543,+)36770;00/-++(,1/379334'1/15650+(&)29-8-/;61651%%&*+2.-,-+00679899947'-(-&**0/.3/8,00.)-++)+*+-/+*)%*(187++),)((,+3(%$%')(&*),,//252
@00f5b3ec-dcb7-493b-a193-98c19b9750d0 ch=109 read=240292 start_time=2019-12-13T16:26:18Z barcode=BC01 runid=2c9cf7bc05858273f10e7d7ec552fc0bd742dc3e
CTCCTACAGGAGGCAGCGGTAAGGGAATTTCGGCAGAGCCTGGCCGAGCAGCATAGCGTGAAGGAAGAAGGTTTTTTCGGATTGTAAACTACAATAAAGGAAGAACAGCTACAAGGGAAATAGTAGCCAGTGATGGTACTTTATTAAGCCACGGCTAACTACATTGCCAGCCGCAGTAATACCACGTGGAATTGGCAAACGTTATCAGGAATTAGTGGGCGTAAAGGGGAGCAGGCAGCAGCAAAGGGTCTGGTGAAAGCCTGAAGCAACTTCAGTAAACCATAGAAACCAGGCAGCTAGAGTGCAGGGGAGGATCGTGGAATTCCATGTGTAGCGGTGAAATGGCAATGGAGAGGAACACCGGTAGCGAAGGCGACGATCTGGCCTGCAATGACGCGCTCAGTCGAAAGCGTGGGGAGCAAATAGGATTAAGATTACCCTGGTAGTCCCGCGCCGTAAACGATGAGTACTAAGTGTTGGATCTCCAAAGTTCAGTACTGCAGTTAACGCAATAGAGTACTCCGCCTGAGTGAGTACGTTCGCAAGAATGAAACTCAAAGGAATTGACGGGGCCCACAGAAGCGAGTGGAGCACGTGGTTTAATTCGAAGCAACGCGAAGGACCTTACCAGGTCTTAGCCTTATCATAAAGGCTCAGAGATGGAGAGATGGCTGTATGAGATACAGGTGTGAATTGCATGGTTGATAAATCAGCTGTCGTGAGATGTTGGGTTAAGTCCCGCAGCAGGCGCAACCCTTATCGTTAGTTACCATCATTAAGTTGGGGACTTGGCAGGACTGCCAGTGACAAGCTGGAGGAGGAGGCGGGGATGACGTCAAATCATCATGCCCCTTATGACCTGGGCTACACGTGCTACAATGGATGGTGCAGAGGGAAAGCCCAGAAGCCGCGAGTGAAACAAAACCCGCCAAAAAACCATTCTCGGATTCGGATTGCCAGTCTGCAGCTCGACTACATGAAGTTGGAATCGCTAGTAATCACTTGAATCAGCATGTCGCGGTGAATACGTTCTCGACGCCCTTGCACCACCGCCCGTCACACCACGAGTTATTAACACCCAGAAGCCGGTGGCCTAACCGCAGGAAGGCTATCTAAAAGGTGGGATTGATGAGTTAGGGCGGGAAATCATGGCTCTAAGTAACCAGG
+
.11.(*,'21),30/+.&..0*)/))',.)(*()()()*,'('2+++)-,(-$%$&').++-*1--*)&(-+346:*3%-%0-//0,)&&"#%%&*2(/1*314.-',,)0-0'--,(.1.,3*'%%%**/./0(*()*375+4*1+%+)*)(&(&('((+,%2&$0**(,)++)*-.-*))''*'2&+*%(()**-6*2227311)'&+(2)'$,(488525:.+*5+*-+76:-%**$%%&,)'/0/000-*(*1.-/51,((%&)'(,'('&.-:)462*)'-//05/325+''&&'(+-160826.*.522504/+/*/*6702/)))),-.)1)*+%(%%#&''++*)',-,81234(63&.+*)1,40643.-662497:31,0+%%&''))-/43453')**()/11/7,((,5395-41-,+)(%%.&)-3'''00053:1-'0016/1046,($(()*,,/0/).,-059-))&)+(/+&),48101)+)+..042/.-+-.10)''&*'+,06,.63*((*''(,/0,-32())&'/0/0.25-.0&,+(*-,5,-.9/2/'2,(%)&%)&(('$&'1-*,*+,,-,-/79394;3(-,(+734-.*+.+,)+)((%+,),*++./&%&#&$$)..13:5.8453,'(+*::97.,+,+)410/101/-+-232,1.,+'%$$'&*+230)-($&).71,+&''&*,64744459.9--575:93..2/(*42%1&01.&.+)08112214-.2'/+41246983.5.8,:0-56*%%&$'%'&-/12/237'44420+*'(+63//+)('$*++,433034230/0*+*+*.//092.5*,.91.,&2:-11.-'()(+*/1.-+./:44;7745367(0),.*,*(('('('-+*/745-,))(+4-+*89178-%&%62;::/:;879627/6/+.++5,3.,03#&'*-,,,&+++)'*--/242/5,0.7.8965,+),+2//20&('&),10/-),*,*0004)2/+-//4749:34.($&%)'%%$#&%)((/6,02+$-*$('*2(,,/0)0('(4*/,0,+'')('+8-654.60)*(*-*+,'++,*-'*',*-/31-').'0.+1-,,+*'%+6(+24-()''&&&,''$%)+0.-)'),601373
@e1207476-6f44-4727-8b81-903e197f2121 ch=129 read=118513 start_time=2019-12-13T16:26:35Z barcode=BC01 runid=2c9cf7bc05858273f10e7d7ec552fc0bd742dc3e
CGGGAGGCAGCAGTGGGAATATTGCACAATGGGCGCAAACCTGATGCAGCCAGCATACCGCATTAATGAAGGCCTTCGGGTTGTAAAAGTACTTTCAGCGGGGAGGAAGGGGTAAGTTAATACCTTTGCTCATTGACGTTACCACCAGAAGAAGCTTTCAGCTAACTCCGTGCCAGCAGCCGCGGTAATACGAAAGGTGCGTATCGGAATTACTGGGCGTAAGCGCACGCAGGCGGTTTTGTTAAGTCGAATGTGAAATCGGGGCTCAACCTGGGAACTGCATCTGGTACTGGCAAGCAGGAGTCTCGTAGGGTAGAATTCAGGTGTAGCAGAAATGCAGCTAGAGATCTGGAGGAATACCGGTGGCGAAGGCAGCCCCTGGACGAAGACAGCGCTCAGGTTTGAAAAGTGGGGAGCAAACGGGATTAGATACCTGGTAATTCACGCCGTAAACGATGTCGACTTGGAGTTGTGCCCCATGGGCGTGGCTGGAGCTAACGCGTTAAGTCGACCGCGCAGGAGTACGGCCGCAAGGTTAAAACTCAAATGAATTGACAGGGGGCCCGCACAAGCGGTGGAGCATGGTTTAATTCCGGTACAACGCGAAGAACCTTACCTGGTCTTGACATCCACGGTTTCAGAGATGAGAATGTGCCTTCGGGAACCGTGAGACAGGTGCTGCATGGCTGTCATCAGCTCATTGTGAAATGTTGGGTTAAGTCCCGCAACGAGCGCAGCCCTTATCCTTTGTTGCCAGCGGTCCGGCCGGGAACTCAAGGAGACTGCCAGTGATAAACTGGAGGAAGGTGGGGATGACGTCAAGTCATCATGGCCCACTTACGACCAGGGCCACGTGCTACAATGGCGCATACAAGAGAGCGACCTCGCGAGCAAGCGGACCTCATAAAGTGCGTCGTAGTCGGTTGATCTGCAACGCTCGACTCCATGAAGTCGGAATCGCTAGTAATCGTGAATCCAGAATGCCACGGTGAATACGTTCCCGGGCCTGTACACACCGCCCGTCACACCATGGGAGTGGGTTGCAAAGAAGTAGGTAGCTTCGGGGAGGGCGCTTACCACTTTGGTGATTCGCGGCTGGGGATGAAGTCGTAACAAGGTAACCCGG
+
-2:9+,30(,,)*-)/+*)*,70.-013<6695/..26'/2..)+)**&+,($$'(*9;32%+')&&'(''./2336(977:451:5**+*(*1+*)*)(,,*&0./2,1,&'(2)+346346;19;-.11')+,36162.20%,).+--(+*$&*-+(&'*&*,-014/*)/2.023,7:21.((-7--.305+(&%%%$-)+,*6,5,5-004:998833',+-.136,.0.*-336+1070,+,1$%&*')&*1/.3()0**-1,63:128315225554670'(*./;--81%,*()%&(*/1571/)-'%&,(.(-*+30-,,..)*//+,--%'%'''*)+557:315/-5/026,701))*+.)1./)23+'(/736,1/)*+$%%%)*3&-'*&&%&(('&)*04-(./1;59%/-'./.,44024,(($%'+0-0135:33.01.-0113::65.5/*&(*++/)410(%&(-)')&'((&())+1*,3115.6.6-13634491,'(&+((&')+-,64145;/91:5;;7555-86.,,12130/&0498/-2+)(+/-+.3.601/)+,*-+,*;;9:999(,$#&'+(0/--20,,5.1*,,-3.,),,-6-00548/*,+.4;91*,*,*/)**.1/&1'05-69/:815466/)(*+3',-0.42,..//510,/0.8.*,..7130(++142,.192:79:764014)'/255))33,,-%20*)4,00,+7.*0-,29,',*002-0/081:-.,,85.+'*&,,177732)1/448:-/00.+,++2-12-&3-,/777765,-**/-54,3/-77,$'$#()+33<40.'(&&'-,.*(+-.93182122-&-4-*('&('.,**+.(/,.1138-.27506434844**,382/112/523%-).*,-/-5543.*1221-1.04+-.,2+-/*60947++'&%$*1//27.&+*-&)%+)*23,*,.621385--++106/('%*$'&+*,,/-3:42;41241.--*((*+(&)*&1432'+*.,$''&')')($%&$%*)03,)*0*'%'%%'*+(,./.**())/.40-2--.&/..$*(,---4)0+-//.1/-0801*09
@296033eb-134a-42ca-8425-b8b7b4987605 ch=189 read=244859 start_time=2019-12-13T16:26:40Z barcode=BC01 runid=2c9cf7bc05858273f10e7d7ec552fc0bd742dc3e
TTGGTTACCTTGTTACGACTTCACCCCAATCATCAATCACAGACAGCTCCTTCCGCGCGGTTAGGTACCGGCTCCGGGTATTATCAACTCTCGTGGGCGGTGTGCAAGGCCGGGGCAATGATTCACCGCGACATGCTGATTCGCGATTACTAGCGATTTCAACTTCATGTAGTCGAGTTACGGGCTACAATCCGAACTGGAATGGTTTTATGGGTTTTGCTTCGCACTCGCGGCTTCGCTTCCCTCTGCTGCCATCCATTGCTTAGCACGTGTAGCCAGGTCATAAAGGGGGCATGATGATTTTGGCGTATCACATAACTTCCTCCAACTTAATCACTGGCAGTCTCGCTGAGTCAACTTAATGATGGTAACTAACGATAAGGGGTTGCGCTCGTTGCGGGACTTAACCCAACATCTCACGACACGAGCTGACGACAACCATGCCACCTGTATCTCATATAGCTATCTCTCCATCTCTGGGCAGCATGGGTAATAATCCAGAGACCTGGTGGGATTCTTCGCGTTGCTTCAGATTAAACCACATGCTCCGCCGCTTGTGCGGGCCCCGTCAATTCCTTTGGTTTCATTCTTGCGGGCAAGTACTACTTAGGCGAATTACTTATTGCGTTAACTGCCTTTTAAGACTTTGACATCAACGCATAGTACTCATCGTTTACGGCGTGGACTGCTAGAATTATCTAATCCTATTTGCTCCCCACTTTCGGGACTGAGCGTCAGTTGCAGATGATCGTCGCCTTCGCCACTGGTGTTCCTCCATATATCTACGCGACTCACCCACTTCTGTGGAATTCCACGATCATCTCCTGCACTCTGGCTGCCTGGTTTCTATGAAACTTTACTGAAGTTAAGCTTCGGGCTTTCACCCTGAACCCTTGCTGCCGCCTGCTCCTCTTTACGCCCAATAATTCCGGATAACGCTTGCCACCTACGTATTACCTGCCGCGCGGCAGCAATGGCGCGTAGTTAGCGTAAGCTCTAATAAAGTACCGTCACTCGGCTACCGAACGCAGCCGCCGTTCTTCCTTTAGCAGAGTTTACAATCCGAAACCTTCTTCCTTCACGCTGGCGTTGCTCGGTCAGGTTCCCCATTGCCGAAAATTCCCTACTGCCTCCGTAGAACAATATCAGCACCAACAGAAGGTTAACACAAAGAAGACACCGACAACCAGCGCCAGCAATGCGTAACTGG
+
5),,*-*8172/54),-.45;9-545+-1054990:.+$&%).3/23245796)&%*++3/6)*%%'+,.-*,1'/4+)&&0+/,3**+0-.24172.-.(*+%).-0.61*3-,2141'%-(-,1801/1/59999989:8585519.-**+/-'12,,)()+/1%1%(+235,*,-.&.&,%+(--00.8++0**(*&+)*//2:</-33970:87(,/;/$/&)*/378978;51237.7(//4'.&'*0-05725.+(+(*,12303.+)(+,(+511+*-5-+497,777../.-09:1)&$$$$'*&*'($($&'*,..10/+/,($()244-4,))+1.4((&&%%'2,2(('/*-&'/07439///6/1)1/+*(-*-4/3477777;65+8/0$%$0&*'&*-+./761*-+$%(,,*145688969767;63-**&,...0.//191556156658553(.1-0//014-*%$'((()())0.-%&(-(((-+-89,/+***(%3+4275.1)*'#'4,5''01358378-,-1.///6&.,,,1.-1/2.2,063(%(,+5-5-0.77+*-9.*35:.4/--**'*%($&(+,'(,)-+-*+,,/+))2*(6....6-8+...)$$%&%)+(*(.++)-.1266/-&($$$('*2241664665+/1934.,//02%11'''&(,+,+-/4115-&&*,%()632.',.783(:8-....-0446+//6,.())'),/00778:76863795345:5:8<79607-/'*+-23(20((''+0+/-)$''''$&$$*,&5)1+)**/0/*.0661001)+./38978784,-2,96,-'*)+)$+-)/,/07010,8.-(+-10+*-*+0,+&(/.+,.8.4)(,+++)/2)-6/...16--270,/..1/*-'*-.;-+18081.5*&(+*/.+00/(112/0/*++%%'&'+)&(&&$%'&&%+*))-+33544-)+%&&&$&(*%.,,2:5+4.3662,%')(6*)(&,''&&(')()*6+78798-.,.'&())$-)'+(*42-.1684&%10-367;67;3')3,&.%)%0,2230--./-/3/1*3/479;500:.00/..11,02+(%#%%%*1,3,&''.'+,+10-10./..19337/,0--0+4)/)+037''*%%/.25:5941)0+*,,&24003485%40/'%($$$
@7e4fbfc6-00b0-4777-968f-60c53e687b89 ch=457 read=55508 start_time=2019-12-13T16:26:50Z barcode=BC01 runid=2c9cf7bc05858273f10e7d7ec552fc0bd742dc3e
CTCCTGGGGAGGCAGTGGGAATATTGCACAATGGGCGCAAAGCCTGATGCAGCCATGCCGCGTGTGTATGAAGAAGGCGCCGGGTTGTAAAGTACTTTCAGCGGGAGGAAGGGTAAAGTTAATACCTTTGCTCATTGACGTTACCCGCAAACACCAACTAACTCATGCCAGCAGCCGCGGTAATACGGAAGTGCAAGCGTTAATCGGAATTACTGGGCGTAAAGCGCGCAGGCGGTTTAAGTCCAGATGTGAAATCCCGGGCTCAACCTGGGAACTGCATCTGATACTGGCAAGCAGGTATCGTAGGGGTAGAATTCAGGTGTAGCGGTGAAATGCGTAGAGATCTGGAGGAATACCATTGGCGAAGAGCGGCCCCTGGACGAAGACTGACGCTCAGGTCTGCTTGGCGGTGGGAGCAAGCAGAGTTAAGATACCCTGGTAGTCCACGCCGTAAACGATGTCGACTTGGAGGTTGTGCCTTGAGGCGTGGCACCGAACTAACGCGTTAAGTCGACCGCCTGGGAAGTACGGCCGCAAGGTTAAAACTCAAATGAATTGACGGGGCCCGCACAAGCGGTGGAGCATGTGGTTTAATTCGACGCGAAAAGAGCCTTACCTGGTCTTGACATCCACGGAAGTTTTCAGAAGTGAGAATGTGCCTTCGGGAACCGTGAGAGACAGGTGCTGCATGGCTGTCGGTAATTTGAAAATGTTGGGTTAAAATTACGCAACGAGCGCAACCCTTATCGCTGTTGCCAGCGGTCCGGCCGGGAACTCAAAGGAGACTGCCAGTGATAAACTGGAGGAAAGGTGGGGATGACGTCGATCATCATGGCCCACCCGACCAGGGGCTACGTGCTACAATGGCGCATACAAGAGAAGCGACCTCGCGAGAGCAAGCGGACCTCATAAGAGGTCGCCGTAGTCCGGATTAGGTCTGCTGTCGACTCCATGAGAAGTCCCGGAATCGCCTTTAATTAATCGTGGATCAGAATGCCACGGTAGAATACGTTCCGGGCCTTGTACACACCGCCCGTCACACCATGGTGGGTTGCAGAAGTAGGTAGCAACGGCGGGAGCGCTTACCACTTTGTGATTCATGACTGGGGGGTGAAGTCGTAACAAGGTAACCGG
+
$(+&#&*-+')&%#&)-1+*/.006++*-/748;51+.02*%/003386/-&3.62166,,-+*,+.1741.'()(+(%(--/,-//,751,20//782,0/091(*-*&+(&(+92//909012-97,+455)0--/3.3-)./+(0+))&(/1'&-*-..+/$'&,/*,31/1.'/&,)0,,)3(-+%()**.0/231;1702*5-.05/1-(+0)'&&45+-.0(0(,45)75;<6620:(*,7742+/72-14*-,/01728450263*1-5341/0**+///,7+(.)#'&*'%$'(33+3.9--*+-1213+.7433////:1/(*$*,96/+&'(+8755.*0--;629:*0-6.-,.)'&((/,3:5,*-1-+,-/-++,,,:9:580752(,*'+)/)+)(*'+0)+)0+%)+*+,634)+,:78;2.1:9./.34)+/2897:4)---..453.,,/00-11-3/-+.1+1.(',/122))%,--&'+-/.--0407++(,.4988564234),&%&*,.14.+-38+80:4<;:268.88//+3/7.24299+4.&#'#$%&),,1.-5-/-*.*-043:626372335471281*'&&.6/900;9::933:245676),/1/1/+/::4.-*+)&,)*+.713779;969.9-0.0414('((+,-'+0.779/1222431,,*%$$$%('%&%&(0')4:1;94235.%($#(&)%&%(*..(*(,,++)-./61473361492+/*2)*%*&5*-0,5,-99/6+1*')*7789:313012/5),/2-+5--5'++(-.5../545+*,&&'$',.,*'*624),-.,/1:6.4)++/,,'(+44343;5(344899:664')&))'(2-4-,,*--+()&-/9+-/;99:774540'('%(()+56765/:*-*+7*(*(**2%(&&*//1345934/1&(*&)-+(-21546351+6/-%,$/)/00889854+*+1,/5.*.165'''-)(44252-+0*+4/3+(**+,+1:61:0//.-.*17'')($)+11:1-.%))'()40..+1/')$-'(.(%))8/:..6:/3.6/*,105;978546660.44*-,.0115.,'''&',0/39987.
