# Supplementary material for: De novo species identification using 16S rRNA gene nanopore sequencing
Source: PeerJ. 2020 Oct 21;8:e10029. doi: 10.7717/peerj.10029 (PMC7585375; doi:10.7717/peerj.10029)
Supplement: Supplemental Information 3 [file peerj-08-10029-s003.zip › pass_fastq_runid_2c9cf7bc05858273f10e7d7ec552fc0bd742dc3e_430.fastq]

@44ee37c4-ac77-4246-87f8-b80be84223d3 ch=107 read=192755 start_time=2019-12-13T16:27:00Z barcode=BC01 runid=2c9cf7bc05858273f10e7d7ec552fc0bd742dc3e
CTCCTACGGGAGGCAGCAGTGGGAATATTGCACAATGGGCGCAAGCCTGATGCAACCATGCGTGTATGAAGAAGACCTTCGGAACTACTTTCAGCGGGGAGGAAGGGGTAAAGTTAATGCACCTTTGCTCATTGACGTTACCCGCAGAAGAAACACCGGCTAACTCCATTATAGCAGCCGCGCGGTAATACGGAGGAGTGCAAGCGTTAATCGGAATTACTGGGCGTAAAGCGCACAGGCGGTTTGTTAAGTCAGATGAAATCCCGGGCTCAACCTGGGAACTGCATCTGATACTGGCAAGCAGGTCTCGTAGAGGGGTGGAACCAGGTGTAGCGGTGAAATGCGTAGAGATCTGGAGGAATACCGGTGGCGAAGGCAGCCCCCCTGGACGAACTGACGCTCCAGAGTGCGAAAGCGTGGGAGCAAACAGGATTAGGTACCCTGGTAGTCCACGCCGTAAACGATGTCGTGGAGGTTGTGCCCGCTGGGTGTTTGGGCAATAACGCGTTAAGTCGACCGCCTGGGAAGTACGGCCGTAAGTTCAAAACTCAAATGAATTGACGGGGGCCCGCTGCAAGCGGTGGAGCATGTGGTTTAATTCGATGCAGCGCGAAGAGACGCCCACCTGGTCTTGACATCCACGGGAAGTTTTCAGAGATGAATGTGCCTTCGGGAACCGTGGGACGGATTGCCGCATGGCTGTCGTCAGCTCGTGTGTTGTGAAATGTTGGGTTAAAGTCCCGCAACGAGAACGAACCCTTATCCTTTGTTGCCAGCGGTCCCGGGAACTCAAAGGAGACGCTGCCAGTGATAAACTGGAGGAAGATTAGGGGATGACGTCAAGTCATCATGGCCCACCCGACCAGGGCTACGTGCACAATGGCGCATACAAAGAAGCGACCTCGCGAGAGCAAGCGGACCCTCATAAAGTGCGTCATTAGTCCGGATTGGAGTCTGCAACTCGACTCCATGAAGTCAGAATCGCTAATGTCGTGGATCAGAATGCCACGGTGAATACGTTCCCGGGCCTTGTACACACCGCCCGTCACACCATGGAGTGGGTTGCAAAAGTAGGTAAACTTAACCTTCGGGAGGCGCTTACCACTGTGATTCATGACTGGGAGATGAAGTCGTAACAAAGGTAACCGG
+
(*0/.03,76-.62)32/16,2-+.,'--)),+5,-5611+1170785330/11*00'*%))-4311012'+*'&26262&)$%"$&(/5+()**&47+'/,..+1./*099-501,*%)&+7.99./57&5&'+731910;014.,1.'-+&'*,.(+*+..,,/2*.-&*)%--/4.)+**.7141/&/&-)*)%+,242/00149.3+,+2-///,/5;<:8675:5//+*&(',88.77<:/457604:,++++)68-5:6,4/..7,4./*+10.0/5////05////0+:**4/*-(..---5680/*-+.*('&%$%*-)+-&'(**//-)*(+(/052%'+*,/2991--(+)*0-26414:.-/,+2+)-32432,),443)'1+*+,,3424(*,$%&./,,0/+,.6098-/57</7.9:-7-',,-.8:')8:544515++*-5::;<96666441-#%)&))00)+.86/(+1,,&$&$%%&,//&()+0---)0,6,02430:80493320*+%)&)-05+)%&('-7+0/),),19<975767675807;:,20,'-+-026&325665(0143*+).)87054:3//2-/-+..2874*(&).(--*)223;::958444-370%%%')'''1;;91.,+*(--.433435;737*9:5:6:72,+3/3+)&+,*22+.,-,2123665/0--,+./,,-*-8+,*.--++1-,.65055(&-&((%'+000*)+(*((./3/042374.97/043360*217525/-67-538358*-)%((+'*,.3;000--12<75571.2//5*)+5*.06/1688877766479131(+,5.82'(%&(,-460440&'(%(%'%(-6/-83123404/6)&*('*3,353750.*)&((/4)-474+4,/0))490,479984%(,)--0).,-30310111488.+/0.213767*-,.4//2'+(3,/533,$-%&&)+/15582/*/,199010:898;91201713--3278,430/*+-/1:03:.,/76746801-+&')0:67;47,,+(&,(-2-+-&(,*6-59677-;1,.2*/+*((*.(,*)+-.49.%((+.//:***../.3./0523/064(1,.3:::7:
@3d7875bf-8ffb-4260-ae0b-42bb273c2d50 ch=495 read=171046 start_time=2019-12-13T16:27:00Z barcode=BC01 runid=2c9cf7bc05858273f10e7d7ec552fc0bd742dc3e
TTGGTATGCCCCGTTTCAGTTACGTATTGCTCATGCTGGGTTCGCGATTACTAGCGATTCCAATGTAGTCAGGTTGCAGACTGAAATCCGAACTGAGAATGGTTTTTATGGGTTTTGCTTCACCTCGCGGCTTCGCCTCTACCATCCATTTGTAGCGTGTAGCCAGCCCAGGTCATAAAGGGGCATGATGATTTGACATCATCCCGCCTTCCATCCCAGCTTATCACTGGCAGTCTCGCTAGAGTCCCAACTTAATGATGGTAACTAATAACGATAAGGGCTGCGCTCGTTTGCGGGACTTAACCCAGCATCTCACGACACGAGCGGCGAGCAACCATGCACCACCTGTATCTCATATAGCTATCTCTCCATCTCTGGGCCAGCACGCCAGGTATGTCAAGACTGTGGGTTGCGTTGCTGAATTAAACCATACTCCACCACGCTTGTACGGGCCATCAGTGCTTTGAGTTTCATTTGCCGGGCAATACTACTCAGGCCAGATACTTATTGCGTTAACTGGCACTGAACTTTGACATCCAACACTTGGTACTCATCGTTTGCGGCGTGGACTACTAGGGTATCTAATCCTGTTGCTCCCCGCAGCACCGGGACTGAGCGTCAGTTGCAGGCCAGATCGTCGCCTTCGCCACTGGAGTGTTCCTCCATATATCTACGCATTTCCACGCTACGTAGGTTGCGATCCTGCCTGCCTCTGGCTGCCTGGTTTCTGTGGCTTACTGAAGTTAAGCTGGAGCTTTCACCACAGACCCTTGCTGCCGCCTGTCCTCTTTACGCCCAATAATTCCGGATAACGCTTGCCACCTACGTATTACCGCGGCTGCTGGCGTAGTTAGCCGTGGCTTTCTAATAAAGTACCGTCACTCTGCATTTCCTGTAGCCGCCGTTCTTCCTTTATAACAGAAGTTTACAATCGAAAACCTTCTTCCTTCGCGGCGTTAGCCAGTCAGAGTTTCCCCGTGCGAAAATTCCCCTGCTGCTGCCTCCACGTAGAGGAG
+
$"''&$*(,/2,++4+-,/.8'103/4*()*+(.($$&('*,&(++$)**,-*&'-+751++''%+,-14&-22723.1+*%$(()(-,-2210--*.1//5/:62*)+4731<:+&',-0)/2/4++././,*$')),,+/1/:;9373*(''()))()&'&&'(11,(+0667292,+175/()*+--04:.,,0&3561481)-016/1'*00)(.../'+*'&&)-.156613/.-%$&&'.)')&)+-,3-//61,**)'*.(*-50//0/.-771/..,02642;0//(//208/1+)&$*$')-,)()*++,-/'%-((**.+(-/618-4***/8.332/1.0/11/111+012340//.288744123-+,/'(-'(%(&*,,-/2,00/**(&&)+-2(+&##'((##$$''-('+-06((&/-/,)-)%)),+3()''&&%&%&'+%.)%%&*'*/16;90&)1($(&).;8282&1'(*/03443($&**'-.3*3+*+(/,/*'')*)*-.*,/))'&'*,---,0&.),-.%/*-.132811.6/(*-,+,848-1.+&*)0,),,.2..31582)1+'*)851-%,&)*+.82;;85-,'+-*-0(/47),,-,-83655435433-2//.576777+&&*++824400)+-00573)1.001:/6)$(+,,+,+,'**'*%&&#*+''#**)445344.66545934:9;22&%)()&'**.25)1(,,6,+*%&(%%))4/-),+*,*,2491-.*,+-7967:2+)*4)*25,%.,,,(1*0473;30433++%'$#$$%)'$'&$%*+.14;34:3+-.,.7452.-+)+51910146:8:6295-)-1.0;64558:244&&'')%')6;;7:8/(*+,60382592/5*''+,,.16/.')))1:9./-5.,),/050:7;55;62170*-,/0.2+%$*)1677*.%.+:..3,$)&''&(.17/0231)*(,-./3-,''*.&'*,'+%*'((
@9e35f645-002e-4826-b796-2023107a5260 ch=101 read=223391 start_time=2019-12-13T16:26:59Z barcode=BC01 runid=2c9cf7bc05858273f10e7d7ec552fc0bd742dc3e
CTCCTACGGGAGGCAGCGGTGGGAATTTTCGGCAATGGAAACCCTGACCGAGCAACGCCGCGTGAAGAAGAAGGTTTTCGGATTGTAAACTTCTGTTATAAAGGAAGAACGGCGGCTACGATGGTAGCCAGTGACCAGTACTTTTATTAAAGCCTGACTACGTGCCAGCAGCCGCGGTAATACGTAGGTGGCAGCGTTATCCGGGGTATTGGGCGTAGAGGGCAGGCAGCAGGGTCTGTGGTGAAAGCCTGAAGCAACTTCAGTAAGCCATAGAAACCAGGCAGCTAGAGTGCAGGGAGGATCGTGGAATTCCATGTAGCGGTGAATGCGTAGATATGGAGAACACCAGTGAAGGCGACGATCTGGCTGGCTGTTGCTCAGTCCAGCGTGGGGAAGCAAATAGGATTAGATACCCTAGTAGTCCACGCCGTAAACGATAGTACTAAGTGTTGGATGTCAAAGTTCCAGTGCTGCAATTAACGCAATAAGTACTCCGCCTGAGTAGTACGTTCGCAAGAATGAAACTCAAAGGAATTGACGGGGGCCGCACAAGCGGTGGAATGGTTTAATTCGAAACAACGCGAAAGAACCTTACCAGGTCTTGACATACTCATAAAGGCTCAGAGATGGAGAGATAGCTATATGAGATACAGGTGGTGCATGGTTGTCGTCAGCTCGTGTCGTGAGATGTTGGGTTAAGTCCGCAACGAGCGCAACCCTTATCGTTAGTTACCATCATTAAGTTGGGGACTCTAGCGAGACTGCGGTATTGACAAGCTGGAGGAAGGCGGGGATGACGATCATGTACCTTATGACCTGGGCTACACGTGCTACAATGGATGGTGCAGGGGGGGGAAGCGAAGCCGCGAGGTGAAAGCAAAACCCATAAAACCATTCTCAGTTCGGATTGTAGTCTGCAACTCGACTACATGAAGTTGGAATCGCTAGTAATCGCGAATCAGCGTAATCGCGGTGAATACGTTCTCGGGCCTTGTACACACACCGCCCGTCACACCACGAGTTGATAACACCGGAAGCCGGTGGCCTAACCGCAAGGAAAGGGCGCTGTCCCCAAGGTGGGATTGATGATTGGGGTGAAGTCGTAACAAGGTAACCGG
+
-+1,'(.*5/,.-,%&%(&+(&'+)2:<967;/5/./,).,..)((344/1./332)('(*,,/-.*+.(+.+/*5:02-9+1+,&+4.,2/5918100:;,2-/2)-644:35-,'$$%%')$%&*27-2/-,1+.'(((),-()0)-,+%++(***2)3477941/-&)1-,-250712+756*301370/&-1-7/./*+4+(0-/279:41-+%'*-++*/1,&-/(4:431/0./-)(,/-/074),)$&%%&++1.*0-,$')+,--1813:34620-01-,*,,11)84*&)+./7577,7+7,7-,-,)&-+,0..03(,/68/*6456//*,)+*,1/360.&&'**,22//00.1+32-,''&%%$&),,,,9(&')*9951*(+$+-43.007.05/14878;/.,879:931***,5679;3,.-.**)&'%&-+..+9.,.5&15*.-*.40/-.18874//(0,2/1&(/5.04+..0/-)(.553/.0.&3()+335%+''(196/3:507950)-'+*,.54768:6-07-,,..4,3-1/01+''()3;;0564/(+1*--,/+,*,-,'(1*1.5..3+(')(,4+*+))04655659*/1.0/'&')+:98*(((+/-'()*..0)*+.187,/,*1994565(82:22288:1122259564,/./08:-:,.'/-80/-.3/%,,'1$%.306533;0-///3004//1856;9:8*7)3(.01&37,0/21.,.0-.0103+3(*(&)'()082/000.,.')+-2,1/5.453442&'*242)%,+)112243:690,+()))*146830.1/.18602/+,-'3*-**-,&')$&'(0,/.)*)&)(,*)8*$)9;<86;3.0397),)/7;87:189<9/2-/3--+256:9/6/..542111225/4/--8.5/656),'((*,*+,+*12732-*,'/%$%%%'*2411:335/40/.44875100***('(&*.0:30;3/120/.01-0-...5-..130*0+(',,%-8-4-(-6-*,%0+,+-.-/.6*-,+*(,-/,404-,-(,+295324-..0+8-.)4-++/-*,4+3.823:)6+29726/
@74a45970-daf7-4e99-b3e7-89ad517b357d ch=141 read=94719 start_time=2019-12-13T16:26:56Z barcode=BC01 runid=2c9cf7bc05858273f10e7d7ec552fc0bd742dc3e
CTCCTACGGGGCGCAGTGGGAATATTGCACAATGGGCGCAAGCCTGATGCAGCCATGCGTGAAGAAGGCCTTCGGGTTATAAAGTACTTTCAGCGGGGAGGAAGGGAGTAAAGTTAATACCTTTGCTCATTGACGTTACCGCAGAAGAAACACCGGCTAACTCCGTGCCAGCAGCCGCGGTAATACGGAGGTGCAAGCGTTAATCAGGAATTACTGGGCGTAAAGCGCACGCAGGCGGTTTTGTTAAGTCAGATGTAAAGAAATCGGCTCAACCTGGGAACTGCATCTGATACTGTAACGAGTCTCGTAGAGGGGTAAATTCCAGGTGTAGCGGTGAATGCGTAGAGATCTGGAGAATACCGGTGGCGAAGGCGGCCCCCCTGGACGAAGACTGACGCTCAGGTGCAGCGTGGGGAGCAAACGGGATTAGATACCCTGTTGGTCCACGCCGTAAACGATGTCGACGGAGGTTGTGCCCTTGAGGCGTGGCTTCCGGAGCTAACGCGCGTTAAGTCGACCGCCTGGGAATACGGCCGCAAGGTTAAAACTCAAATGAATTGACGAGGAATTTCACCTGGCAGTGGAGCATGGTTTAATTCGTTAACGCCGAAGAACTACCTGGTCTTGACTGACATCCACGGAAGTTTTCAGAGATGAAATGTACCTTCGGGAACCGTGGGAACAGGTGCTGCATGGCTGTCGTCGCTCGTGTTGTGAAATGTTGGGTTAAGTCCCGCAACGAGCGCAAACCCTTATCGCTTGTTGCCGACGGTCCGGCCGGGAACTCAAAGGAGACTGCCGGTGATAAACTGGAGGAAGATTGGGATGACGTCAGAGTCATCATGGCCCTACGACCAGGGGGGGCTACACGATGCTACAATGGCGCATACAAAGAGAAGCGACCTCGCGAGAGCAAGCGGACCTCATAAGTGCGTCGTAGTCGGATTGCTGGAGTCTGCAACTCGACTCATGATCGGAATCGCTATTAATCGTGGATCAGAATGCCACGTGAATACGTTCCGGGCCTTGCTTTTACACCGCCCGTATTTTACCGGCAGAGTGGGTTTGCAAAAAAAGTAGGTAACAACCTTCGGAGGGGCGCTTACCACTTTGTGATTCATGACTGGGGTGAAGTCGTAACAAAGGTAACCGG
+
*.-,($'&-'%')5366381,2/-8.,,-/0945955-413*259867+**$+/1+**'&&'(&(*)0.86;81;700**-65*,-.07:2(21.79''.*12*55%'(281-+1-8.-3++44.398-2//.8040+05+-&)0+$,3*)003/40+1-,,8735284206024+)*,/,5..*715.4/-.0-+)+++-/'(($%)%$,'((-49:7336:6*+1/'-).013+.&''*&(-305-28244731/4,%(-),.$(%'*+/.4.4:121/32121/+%&0))()'--3-+**,-37921&1/3*/0)8,10,*9:62,*,+142++0+,499.-.,-25381*,'4./4/1,.261*1,(,2+142508+)/0%)),3,,+-,.0/126&+&)*++*,05438,()(+1,.&8/+8*,+8856:0//).)-/31,1015335722-()),/0/,)*)*+-601/21&%&''/41348:669.*,*+(,&)%+'((((/*2*)++-668025230**))/.5,,&%+)0)5.-0;:10//2:+*.'(*'(%'&%%&&(+*'%%('(.81-*2/2,+-++(-.<:897.,($%)),*,(%)(%(&&(&*1.//111/''&%))99:7++-.4+4+,7;/1.---.+++*+/%,$.67::.*-(//750,0,*,.+,027::88-.)0.//56564'(*+&5),.--4137/0-:-432328-24:324605*)*+-8/4'35))1*-.)*-1+-702+)&*0:17&-%-('*/,235586(1,,++,.029)6000339/(&,2+*0*.'%)$&,*''(),../-%&')1187')*-/0*%'(*-52/2-.264-642/*)(&(%./,/1;76998::99166)%($''$%'(2-.10,-*'(%+*-*./:738/0/,11-057321/.36.8+62/7&(&&)$'),3221+,-.,)01/))('-0,5-1/655+%$(.813298:5565025333+)*-++/2-351307)+**-/,+*&'''%%&',2+-1,*-&''(&'/+&&&+'(%)(-((5-%,&1974+)'()-502++*..)+04.0+/.+/,),-0.0707695/,.04;49744665673*+*-*-,2345216(('*+.0137
@b8b22ebc-3cd2-4eec-a9fd-d5441b4c5c28 ch=129 read=118573 start_time=2019-12-13T16:27:06Z barcode=BC01 runid=2c9cf7bc05858273f10e7d7ec552fc0bd742dc3e
CCGGTTACCTTGTTACGACTTCACCCCAGTCATGAATCACAAAGTGGTAAAGCGCCTCCCGGTTAAAGCTACCTACTTCTTTGCAGCCACTCCCCATGGTGTGACGGGCGGTTATTGTACAAAGGCCAGGAACGTATTCACCGTGGCATTCTGATCCACGATTACTATCCCGACTTCATGGAGTCGAGTTGCAGACTCAATCGGACTACGACACTTTATGAGTCCGCTTGCTCTCTTTTGTATGCGCCATTGTAGCACGTGTGTAGCCCTGGTCGTAAGAAGACCATGATGACTTGACGTCATCCCCACCTTCCTCAGTTTATCACTGGCAGTCTCCTTTGAGTTCCGGCCGGACCGCTGGCAACAAAGGATAAGGGTTGCGCTCGTTGCGGGACTTAACCCGGCATTTAACACGAGCTGACGGCAATACATGCAGCACCTGGCTTCCGTGGATGTCAAGACCAGGTAAGGTTCTTCGCGTTGCATCAGATTAAACCACATGCTCCGCCGCTTGTGCGGGCCCCGTCAATTCATTTGGTTTTAACCTTGCGCCGTACTCCCCAGGCGGTCGGCTTAACGCGTTAGCTCCGGAAGCCACGCCTCAAAGGGCACAACCTCAGTCGACATCGTTACATGGAACCTGGGGTATCTGTCTGTTTTGCTCCACGCTTTCGCACCTGAGCGTCAGTCTTCGTCCAGGGTAACCTTCGCCACCGGTATTCTCGAATCTCTACGCATTTCACCGCTACACCTGGAATTCTACCCCCCCTCTACGAGACTCAAGCTTGCCAGTATCAGATGCAGTTCCCAGGTTGAGCCGGATTTCATCTGACAACAAACCGCCTGCGTGCGCTTTACGCCCAGTAATTCCGATTAACGCTTGCACCCTCCGTATTACCGCGGCTGCTGGCACGGGTTAGCCGGTGCTTCTTCTGCGGGTAACGTCAATGAGCAAGGTATTAACTTTCTCCTTCCTCCCGCTGGTACTTTACAACCCGAAGGCCTTCTTCATACGCGGCATGTGCATCAGGCTTACGCCCATTGTGCAATATTCCCCCTGCTGCCTCCGTAGGAG
+
2/*,1-,6737-./*-,+5786/5%)(*+.0$%%&)+.-6270.-.8.08)*2227.17+)+(,,61&..*284---5.296*-'+..*,-733*%2,240.0340772.+4&%-*&.*,3:*5,7,).'5),::885-&(*-0.4./.8743.-1,$()041,--(*',**/15;5.31'&)*,+,,+-(+',-,-5*:.5+3111003+4+./5.*+**,,36.-//,.13++(-/*&&$%(0035./5+,+.,(*-.02/,..08203;88&,-'%''&**.%)+-00./--.///,-,*256*+008777-2)(+:1.12243192/0335:3052(()/095+.3/../50+,/4-,.*$34,.1/82/,4/,00/&'-**2,+*+7723454.53+('(&&'%))--001420/()*'(+)%$(()/3,..+.-,(.*,.(**0.:3655944556;+40/1.022<79;2.//,5./035$&/01:<;9;*1/212237&/.))-()*)'&.-.(**'.3786:5018,/,.31(,*+&()'('-/)-)+,2560-220100122+)&)((',+,/1.//9)5,'1&*2'*+078854*/851.0263410''-..56565+7,'&&()%,%&)+-451-/*+)&-+,1.48-+.//($(%)+382*,*.11-+'/01:8943332558()0-)%+(('$&*+-/-1;095554/'*&(0,+*)'&+-0(4:21.20)*))+,2956-2-3.24)4/0551-*-0120035774)(%(,-.27'/.006,.0612233448,+.6180,-0-(/(+9++,&(//0.2878;8982100../0-*((+00,002/0*+,7:9981*)(6*:++*.)'+)/4)*((&)(+515910/42331512,*-.0-+5,-,2&0/.03539<8861..2.29545;2;35200-(*%0(**'%'(.*,18615.5)07.*4.+&''*,78*,,).2+)+).+::7856961201+,-4310.)''(.;-99361',+,81--3*+))/.-.580894'&'*.,.618.)+-5%,&
@c92c3e88-03ef-4478-9acb-cb5c469bd032 ch=283 read=105144 start_time=2019-12-13T16:27:24Z barcode=BC01 runid=2c9cf7bc05858273f10e7d7ec552fc0bd742dc3e
CTCCTACGGGAGGCAGCAGTGGGGAATATTGCACAATGGGCACCGCAAGCCTGATACAGCCATGCCGCGTGTATGAAGAAGGCCTTCGGAGTTGTAAAAGTACTTTCAGCGAGGAGGAAGGAGTAAAGTTAATACCTTTGCTCATTGACGTTACCCGCAGAAGCACCGGCTTAACTCGTGCCAGCAGCCGCGGTAATACGGAGGGTGCAAGCGTTAATCGGAATTACTGGGCGTAAAAGCGCAGGCAGTTTGTTAAGTCAGATGTGAAATCCCCAGGCTCAACCTGAACTGCATCTGATACTGGCAAGCTTGAGTCTCGTAGAGGGGTAGAATTCCAGGTGTAGCGGTGAAATGCGTAGAGATCTGGAGGAACCACCGGTGGCGAAGGCGGCCCCCTGGACGGGCTTGACGCTCAGGTGCGAAAGCGTGGGAGCAAACAGGATTAGATACCCTAGTAGTCCACGCCGTAAACGATGTCGACCCAGGTTGTGCCCTTGAGGCGTGGCTTCCGGAACTAACGCGTTAAGTCGACCGCCTGGGAGTACGGCCGCAAAGGTTAAAACTCAAATGAATTGCGGCGGGGAGACTACACCAGCGGGTGGGCATGTGGTTTAATTCGATGCAACGCGAAGAACCTTACCTGATGTGACATCCACGGAAGTTTCAGAGATGAATGTGCCTTCGGGAACCGTGGGGCAGGTGCTGCATGGCTGGTCGTCAGCTCGTGTTGTGAAATGTTAGGTTAAGTCCGCAACGAGCGCAGCCCTTATCGCTTTGTTACCAGCGGTCCGGCCGGGAACTCAAAGAGACTGCCGGTAATAAACTGGAGGAAGGTGGGGATGACGTCAGGTGTCATGGCCCTTACGACCAGGGCTACACACGTGCTACAATGGCGCATACAAAGAGAAGCGACCTCGCGAGAGCAAAACGGACCTCATAAAGTGCGTCGTAGTCAGTTGGAGTCTGCAACTCGACTGCATGAAGTCCGGAATCGCTGGTAATCGTGGATCAGAATGCCACGGTGAATACGTTCCGGGCCTTGTACACACCGCCCGTCACACCATAGAATTGGGTTGCAAGAAGTAGGTAACTTAACCTTCGGGGAGGGCGCTTACCACTTTGTGATTCATGACTGGGGTGAAGTCGTAACAAAGGTAACCGG
+
-./--03-7.,-3/-./-067:8(++)(0.*+-,8-.:253&/*$(,2,36//..%,.(/814299*-,+0467758()&&),6536,5),,/+*+66.-+**-650/630%2+(++-..0(+--8/,1-4-++0-/23)-.311,++++6.'/1**+-(+*%(()2/2&%',+,,,+.,455662232/3-0,1/./62,,,*+,-'3++,6/8,4,2(00).(.0.99997/3<8+(*)*'-64'5283,1664218000/'('-40,141*$--/041633),',,49899810011;:774/,())..,.0/+-3410'/.5,-'-&0)//((170/++--351-+-,*,/8950/,./10/.*-))''')//5<7472+-+////(*436/,06570+)((')(/+/21,0011:/0/+++448;1*()-85915/-/.,,-1/09,)'*1'22793557;878920.-..4--'*%%(-1.8/0/47*)1,.*.1--+('/(6)*),&.068846.9.8.3490&33(03-+0)'$()0618/3448+.0034667-387;21-)&)%%)1*6**/)$%&))'(%'&(+/(+(%(,'')/.0184<;6;9;1//0/:96767+-3()).+..-2641*/.20/36789686906.0;5-+-&(,.//*,,6-296<:387/625774'/%.&2355775576/9550&%''(:((*./5-.+,'.+.85-225'+5,83,*),5)+26,+)'%$()&03++,.*.&()(40.9-17122-452,3-1/-893844.56+,$+%+,,/)-**.*,(/1./71/2/2101/8::3144/0.01-*)(%+,)*+(5/(&)%%(*89)7896.-+*)+,-047546281/7-+,,,4849*)*(*,),-4437/)%'%%&)*2:8,//335776323930369954.0*4.8')(5-*'*+0/-2(3*000--0344-)*+(*-.04.90/-.1*2*12229:::545.1/:66971,3-+*02378790;.(+,-219245411/2;1482+-/6756:660,%%)%85(,('(.)'+,)+,3--0((%&4+40193-45+(+1810-4-,:<744;503344;3237699832((&1,,-:4723245)+4,2:999-
@32ae2b83-d925-4923-80e4-dced3cdc7c29 ch=211 read=116628 start_time=2019-12-13T16:27:21Z barcode=BC01 runid=2c9cf7bc05858273f10e7d7ec552fc0bd742dc3e
CTCCTACGGGAGGCAGCAATGAGAAATTTTCGGCGATGAAACCCTGACGAGCAACGCCATGAAGGAAGAAGGTTTTCGGTTATAAGCACAAAAGGAAAGAACGGCGGCTACAGGAAATGGTAGCCGGTAAGCCACGGTAACTACGTGCCAGCAGCCGCGGTATACGTAGGTGTGGCGTTATCCGGAATTATTGGGCGTAAAGAGGAGCAGGCGGCAACGGGTCTGTGGTGAAGTACAAGGCTTAACTATAAGCCATAGAAACCAGGCAACTGGGGGTGCGAGGAGAGGATCGTGGAATTCCATGTGTAGCAGTTGAAATGCGTGATATATGGAGGAGGAACACCAGTGGCAGGCGACGATCTGGCCTGCAACGACACTCAGTCAGCGTGGGAGCAAATGGGATTAGATACCCTAGTGGTCCACGCCGTAAACGATGGTACTAAGTGTTGGATGTCTGGATTCAGTGTGCGAACGCAATAAGTACTCCGCCTGAGTAGTACGTTCGCAAGAATGAAACTCAAAGAAATTGACGGGGGCCCGCACTGAAGCGGTGGAGCATGGTTTAATTCGAAACAGCGCGAAGAACCTTACCGAGTCTTGACATACTCGCGAAACACAGAGATGGAGAGATAGCTATATGAGACCACAGGTGGTGCATGGTTGTCGTCAGCTCATTGATAGAGATGTTGGGTTAAGTCCACAGCCCGAGCGCAACCCTTATCGTTAGTGCCACCATCATTAAGTTGGGGACTCTGGCAAGGACTGCCAGTGACAAGCTGGAGGAAGGCGAGGATGACGTCAAATCATCATACCCCTTATGACCTGGAGCTACACGTGCTACAGCCGTTGGTGCAGAGGTGAAGCCACGAGGTGAAGCAAAACCCATAAAACCATTCTCAGTTCAGTTGTAGTCTGCAACTCGACTGCAGCGAAGTTGGAATCGCTGTGTCGCGAATCAGCGTATGTCGCCCGTGAATACGTTCTCGGGCGCTTGTTACCGCCGTCACACCACGAGAGTTGATAACACCGAAGCCGGTGGCCTAACCGCAGGAAGGAGCTGTCTAAGGTGGGACTGATGATTGGGGGTGAAGTCCGTAACAGGCGAGAAAAACCGG
+
,,0*)2418.'&''*,))'*'&&))/*386,7;84440(,.*.-)+*0+,)+-60*/(%%&%1-3-.(*(*./4.+')$-%&)),(*)%+,/'.*.6/&(2.*40/74433,,*)((),00//1&&$%$+%)*)+**%(,/0/445359245/117/0&$-&&(445**+(*+&275080./(1+'$(&'4-/**(())*(&'-+'+,)+552610'5)55/100/-/))+('((+,)&%%%$*%%)$%(.*/50520/781-+0,+0,33*1,*&').'$0.+*()0/28/-'&((4,;9630.*()*)%&)$&+31)('&$)*,..*-/4-.,*1.07235743433*((0+4:/-,-,#)'8+545100../$&')$&-/(*,130/-+,01;:3&26..7-++--06'''143613.(+-44323:430,-*),+,/$**-04:8976,+)',-,124552-,&.//44++2-.0/-1134790253/-,/0061219<;03-4',3761:712/25+%((%('**/.26,*-40+.$'#%)*()+523/,.,45/08<;58383).1%&&$&&*/28-/7:76944:-(*,,./+-1544764/1(*/-(&&))**-499/,*+/210222751-0,+&&&)*.5//4502286275114562-1226'+(''**&')/.*46)1/1;5/-,1('((*+''%%+/%+)+/53,343/(-+$,,(,*%'&+/62474421*)+.,0002-0.,.0,4087879),&%%'01+-25;31-*'(+(''+83878:8789;934122)3'-31--8530035289*--.,.+-*+++)'&&#&%+(+-/+-/.-)'%)'**(-.+*)%(&)(2,%)591/)00+-1020,-009736)+-83'-*1)),(*+046170113-,)''$&((*,)2.0-(,+(+/0+%&)/,--.626-*,**-/.//+0)&&,'**)(**1:7652,4,&&(%$%##''')***,--,-3'*+((()6:431631*3(&,4049492211()4974-/,'()***((*4223*03,2/.64-$)&'+,.4-5681))+++&&(&'%&'('/400../533('&,-
@06765ef2-8c72-4676-ade1-e22606cb7b3b ch=157 read=104359 start_time=2019-12-13T16:27:20Z barcode=BC01 runid=2c9cf7bc05858273f10e7d7ec552fc0bd742dc3e
CTCTACGGGGGTGGTAGAATATTGTGCATAAATGGGCGCGACTGTTGCATATGCTGCGTGTATGAGAAATTTCCGGTTGTAAAGAATGCCTTTCAGCGGGGAGGAAGGGGTAAAGTTAATACCTTTGCTCATTGACGTTGCCTGCAGAAAAGCCTCGGCTAACTCGTGCCAGCAACCGCGGTAATACGGAGGTACAGCGTTAATCGATTACTGGGCGCACGCAGGCAGTTCGATGTATGAAATCCCCGAACCAACCTGGAACTGCATCTGATACTGGCAAACGGAAGAACCGTAGGGGTAGAATTCCAGGTGTAGCGGTGAAATGCGTAGAGATCTGGAGAGACCGGTGGCGAAGGCGGCCCCTGGACAGGCTGACGCTCAGGTGTTGCAGCGTGGGAGCAAAGCAGGATTGCGATACCCTGTCCATATGGCGTAAACGATGTCGACTTGAGTTTGCGCGCCAGCAGGCGTGGCACCGGGCTAACGCGCGTTAAGTCGACCGCCTGGGAGTACGGCCGCAGGTTTAAGCTCAAATATGAACTGACGGGGGCCCGCACGAAGCGGTGGAGCGCGTATGGTTTAATTCCGTTACAGCGAGAAGAACCTTACCGGTCTTGACATCCACGGAAGTTTTCAGAGATGAGGTATGCCTTCGGGAACCGTGAGACAGTGCTGCGCGGCTGTCGTCAGCTCGTGTTGTGAAATTGCCGTTAAGTCTCGCAACGAAGCGCAACCATATCGCTGTTGCCAGCGGCCGGGAACTCAAAAGGGGCTGCCAGTATGCACGGCTGGAGGAAGGTGGGATGACGTCAAGTCATCATGGCTACGACCAGGGCTACGTACTACAACATACAAAGAGAAGCGACCTCGCGAAACAAGCGGACCTCATAAAGCGTCTGCGGCGGTCTGGTTGGAGTCTGCAACTCGACTCCATGAAGTCGGAATCGCTATTAATCCGGTGGGCCAGTGCCACGGTGAATACGTTCCCGGGCCTTGCACTTCCCGTCACACCATGGGAATTGGTTGCAAAAGAAGTGGTAGCTTACAACCTTCGGAGGCGCTTACCACTTTGTGATTCATGACTGGGAGAAGTCGTAACAAAGGTAACCGGAAGATAGAGCGACAGGCCAGGTAGGTTAACACAAGAACTTTCGTAACTGCGGCACCAACGGCGCGTGGCGGG
+
.61()-/0,*)()**%)+5--30+&$'$#(+.,797400'(-/-+($%&('-$''--/1/-*,++%)(%%%&.'/1,316731$'$&$*(*23,*-..64))-+*+,3*'()2-+,2.7../.25*()/,,05600/0/(**$$%'&/0-+$'&&)'(((&(()/+,*-)(%&(+-.273:4/90./0/'*'&%&%(*+2.6+,)&(,-23368(&$''-*+''.1&13:'')+)+%%&+-*,/,.(&&&'%-'3164(4,,-----97541111/7/-2%+'(('(%%%&&'(.-1((+,,.../)+5:7631113:876;20/33.+(%%'+''11+)(((%'&2*330&%%+)3/.4:91+.54+&)*(#&$%%(),%156.&%(&)&&+-.7+*((58*(,)30%&%$#&&),/6('&%''%'$$%''('(*(&+,,,84+('$#&%)*8*',,,+-1**+(13,/,/)(%*+)(&,-,.+(('()10824647630.-)('))%%)+0,22..,0*5.5*,+$%%%+.0/-/-()%'*'7-4:8*43*%'%'('))-/453-,(,**)1,+,6574+1+9.)*,%$&()+)'&**('')%$$&(&'*+$,('(&(+1++/.-***.2/*4,*+-/*+)'&)'.+/3769',.+//*('&$**,*/(),((,'(&-)-.88785%'*+.34+5.**(&+('-..,*1,('(()'(+,./0+('%%$%'%)+#%%')'(&$'20482%)'))31:.8./70330(-0+).)(/)'''%&%&$&)&-/53,',,-//2,2.-156757743/234;:78264*()+-36-.,-)&')&'%%#%&'('()4466/'(&(*)(('*)/2210,'(,+*'()/-.622&&,/(&')-($%'&$$()'51,,+,))%'(*'').)--4351345***0+,-8&/*.,0./-*'(1(+0&*((')%&%$%($*.,02841/,,-/03.91**/25.0&$&&()**''+.3000152820.'%+&.,,/*.++-*&*)&&''&$%&')&&/33/.30+0(-*'***-)+-'*-90-0574;40()).0-1-*&((&(*0028345*)5+0::46200./235546241),(%#&'%(%/2162+(%%)(%)-()+1,.-,((&$&$'(--0.(((&*'1*,'%%%$%
@45012644-3ca0-4489-b3ee-8bbf7cd5746b ch=150 read=98313 start_time=2019-12-13T16:27:44Z barcode=BC01 runid=2c9cf7bc05858273f10e7d7ec552fc0bd742dc3e
TTTTGCTTAGCCTCAGTGGCCGCTTCGTTCAGTTACGTATTGCTTTTCTGTTGGTGCTGATATTGCTCCTACGGGAGGCAGCGATGGGAATATTACAATGGGCGCAAACCTGATGCAGCCATGCCGCGTGTATGAAGAAGGCCTTCAGGTTGTCACAAAAGTACTTTCCAGCAGGGAGGAAGGGAGTAAAGTTAATACCTTTACAACAAATTGACGTTACCCGCAGAAGAAGCACGGCTAACTCCATTACCAGCCCGCGGTAATACGGAGGTGCAGCGTTAATCGGAATTACCTGGGCGTAAAGCGCACGCAGGCAGTTTGTTAAGTCAGATGTAGAAATCCCGGGCTCCAGCCTGGGAACTGCATCTGATACTGTAAGCGCGGAGTCTCGTAGAGGTAGAATTCCAGGTGTAGCAGTGAAATGCATGAGATCTGGAGGAATACCGGTGGCGAAGGCGGCCCCCCTGGACGAAGACTGACGCTCAGGTGCGAAAGCGTAGGGGAGCAAACAGGATTAGATACCCTGGTAGTCCGCATACGTAAACGATGTCGACTTAAGGAGGTTGTGCCCATGGGCGTGGCTTCCGGAACTAACGCGATCGACCGCCTGGGAGAATACGGCCGCAAAGTTAAAACTCAAATGGGTGACAGGGGCCACTGGAAGGCGGTGGAGCATGTAGTTTTAATTCGAAGCAACGCGAAGACCTTACCTACATGACATCCCTTGCATTATAACCGAAATCGAGGAAATCCTTCGGGGACAAGGTGACAGGTGGTGCATAGTTGTCAAATCAGCTCGTGTCGTGAGATGTTAAGGTTAAAGTCCCGCAACGAAGCGCAGCCCTTATCGTTAGTTACTACCATTAAGTTGAGGACTCTGGCAGGACTGCCTGGGTTAACCAGGAGGAAGGTGGGGATGACGTCAAATCATCATACTTACTTATGGCGGGGCTACGTGTAAGCTGGTACAGAGGAGATGCAATACCGTGAGGTGGAACCAAACTTTAAAACCGATATCGATTCCAGTTGGCTGAAACTCGCGCCTACATGAAGCTGGAGTTACTAGTAATCACTTGAATCAGAATGTCGCGGTGAATGCGTTCCAGGTCTTGTATACCGCCCGTCACACCATGAAATTGCTTAATGCAGAAGTCCGTAGAGCTAACCGCGAGGCAGCGGCCGAAGGTAGAGTCAGCGATTGGAGAATGAGA
+
##*0-')&##&%&)%))))(%$&).)**69//20/++,,-6*,,315/201/0(-+--333/3-,,/61/36-+2(),)*&'%'(*1.+1.0/:111,*02*/',+0'+233340-.*5,9878767698999665,,0,324382%3002&-%&'287)+-,./:6/,*++%35)(10-5+1*'&(+02)1,4,.)*'&%$'(/,119/37432.+1)*.*(--/1/).,))''&'))0,+,.,).-%,+*(,*+',&++3/.)...+++)(++(,/-+.,*.(1+.-0-0,.7434/544-++-.,..//796(/063)0120+16*++,&)%%.0,+14.(*)''()*'.8/478273444012,+,&%&%%%$(%&'*)*&(()00..(&%'&,,,4,5+8+,-4..*(**%,,*.8.-,,%*%'(,0626.*.()1,,14-71-.-).+)*(2*427;9/*/669-//)+-///-./01.5.,-0*,4.+-85&*+.*',.3;31)991320/45137**5:6/+.14&')(&&&).2/,///,331+(''%%(-+.-20./005/'(%)10,,/0-*-)((+*%,1331.-'%-/-47:698969.*&((-/61:26.136).16/4//,.78;;71,&(&$'%)16),*#''&(+0).)+&-&,%&)12-1,+.;<,182;5)',&*)$-,/-)+(,+/5.-5:,++(+*+.2533.*2/0%4%%&)%$#$**)(+2+---22+/,)+,)39/132.0.,-38(+*,)-0./25-/12((&&*(*-*+056,/-.+2)$&''4.301*0,1-020-.3')&*/45/,*)***.%1.&('(+0*3,-'02-.**.5+1+0(''-)',,*4333+3.*,413679999;/0000-7./3+.2)**))*+//,/221++/5752228810,(%%$&.('*+,()()%%$$%%'$(&+$%$(/().2,.*(&+*0.1.9.)-3332*0**3--)$'*/1-231/.*&/)&%'$))&%,-*+%)(((''%&))&%'&&**063/.--*.,*),2.*//8+2.*,*2))-%,&')*823/,%02/4638266-++*'(&)(-''143.3-*+(&%**-62+$(+01233&$$$'%'&%'('-+++.*'*%&.0936''%(1025664*+('$$$))&*+1&'+)0.0'%)(*&++-%1()(&&'&'&(%*
@737a5550-ed0e-4a41-84cd-8d6840b046b9 ch=196 read=109809 start_time=2019-12-13T16:27:56Z barcode=BC01 runid=2c9cf7bc05858273f10e7d7ec552fc0bd742dc3e
CTCTACGGGAGGCAGCAGTGGGAATATTACTGTGGGCGCAAGCCTGATGCAGCCATACCCGCGTGTATGAAGAAGGCCTTCGGGTTGTAAAGTACTTTCAGCGGGAGGAAGGGAGTAAAGTTAATACCTTTGCTCATTGACGTTACCCGCAGAAGAAGCACCGGCTAACCGTGCCAGCAGCCGCGGTAATACGGAGGGTGCAAGCGTTAATCGGAATTACTGGGCGTAAAGAAGCGCGCAGGCGGTTTGTTAAGTCAGATGTGAAATCCCCGGGCTCAACCTGGGAACTGCATCTGATACTGGCAAGCCAGAGTCGTAGAGGGGTAGAATTCCAGGTGTAGCGGTGAAATGCGTAGAGATCTGGAGGAATACCGGTGGCGAAGGCGGCCCCCTGGACGAAGACTGACGCTCAGGTGCGAAAGCGTGGGGAGCAAACGGGGATTAAGATACCTGGTAGTCCACGCCGTAACGATATCGACTTGGAGGTTGTGCCTTGAGGCGTGGCTTCCGGAGCTAACGCGTTAAGTCGACCGCCTGGGAATGCACAGCCGCAAGGTTAAAACTCAAATGAATTGACGGGGGCCCGCACAAGCGGTGGAACATGTAAGTTTTAATTCGATGCAACGCGAAGAACCTTACCTGAATGCCCGGCATCCACGGAAGTTTTCAGAGATGAGAATGTGCCTTCCGGGAACCGTGAGACAGGTGCTGCATGGCTGTCGTCAGCTCGTGTTGTGAAATGTTGGGTTAAGTCACCCAGCAGGCGCAACCCTTATCCTTTGTTACTTGGCCGGGGAACTCAAAGGGAGACTGCCAGTGATAAACGCTGGAGGAAGAGGTGGGGATGACAATCAAGTCATCCCGCGAAGCCCCACCCGACCAGGGCGCACGTGCTACAGTAAACGCTGAGAAAGCGCTTGACTCGCGAGAGCAAGCGGACCTCATAAAATGCGTCGTAGTCGGATTGGAGTCTGCAACTCGACTCCCATGAAGTCCGGAATCGCTAGTAATCGTGGATCAGAATGCCACGGTAGATACGTTCAGGCCTTGTACACCGCCCGTCACCATGGAGTGGAACACCAAAAAAATGAGTAAGCAACCTTCGGGAGGCGCTTACCACTTTGTGATTCATGACTGGGGTGAAGTCATGGCACAAAGGTAACCGG
+
'--,*+&56220/178554-+*)-+*+0))(((+/)'(+68+2776675++&.(-,&/2)+7684654,-/)*++0.6685/9/0,%+.33*1+-0:6/'())0.+-*(*)-(&((+/3+*5-9.45.39/-266-6---405634;10/*(,'%*'#&%()%''(*'&'(0-1-/200/5/)*&)).8///4,*+(&'&'&&%,&',6:55,4*+0+)+4286211570)(%'))+'1+.....564)0+/'*.8/03920++-.*053''2967:17/)%&)(++,345367556667.2.+0-$''&'&())(,'*&-/3+..(0*2+9.-00-+)*+,/:1./90-/**)(&)*+98880,-*(/-/22371+1-+**+0*,61763.+/789,+,),0010.....057677.,25)*--255)*','((*%,**$*0(&&+//29-120.1.4/')25:461,&)),&55502*+*2,.51:44/8.(-,*2801.4+(%&'&*.*))*,3,0020721...14658:<9991*+*$&&'%24*)))*),)0+67,2673:,,,/1.2,/1,*682/;5/005441204467*0.-42)'$))53.,0.130/1348'3()',0$(+-2,0*,7.5370,((&',2322+),/.+++,3315++*,.,+,+07348789201(*3,0,3:61-)-/8.25678:8878.4.--14**+&&+,/-/024.)+-+,*.0833+0,..-10*,,))*/155/*,.*,($&&()2((1/(0)%')&(+.++05)1:56:4:6*0+%'(44829%0.11677*+(0127..3+0)(+0/8;;30.+,/**,,,()*,.26+(',%%&$&',)#((&&+-9.494,&(&()+66640-&'''%$#$('(')+,&(&''**,/.4+*)'''),2-)+5;76866,-/8:././122./,),0'/%5**-++.02664634-++--14()/.,5-,+*,5.544&,-*%'(+,-2::9-,+,++31440*)+'%'),2221438),68.1-*+0123310:/-')&''+)('%&).6/-,%,(.141+''$&#('('%('(,.288'65,,0-.-4,+74..393,,,/0:1002.31.+30,''*'*+$+$&&$&(-(0,56;691/
@85787527-1e46-4f6a-8204-30c5777c8a7d ch=3 read=57964 start_time=2019-12-13T16:28:10Z barcode=BC01 runid=2c9cf7bc05858273f10e7d7ec552fc0bd742dc3e
CTCCTACAGGAAGCAGTGGGAATATTACAATGGGCGCAAGCCTGATGCAATACATGCCGCGTGTGAAGAAGGCCTTCGGGTTGTAAAAGTACTTTCAGCAGGAGGAAGGGAGTAAAGTTAATACCTTTGCTCATTGACGTTACCCGCAGAAGAAGCTTTCGGCTAACTCCATGCCAGCAGCCGCGGTAATACGGAGGTGCAAGCGTTAATCGGAATTACTGGGCGTAAAGCGCACGCAGGCAGTTTGTTAAGTCAGATGTAAATCCCCAGGCTCAACCTGGAGACTGCATCTGATACTGGCAAGCAGGTCTCGTAGAGGGGTAGAATTCCAGGTGTAGCGGTGAAATGCACGTAGAGATCTGGAGGAATACCGGTGGCGAGGCGGCCCCTGGACGAAGACTGACGCTCAGGTGCAGCGTAGGAGCAAACGGGATTAGATACCCTGGTAGTCCACGCCGCTAAGCGATGTCGGCTTGGGAGGTTGTGCCCTTGAGGCGTAGCTTCCGGAGCTAATAGAGTCCGACCGCCTGGGGAGTACGACCGCAGGTTAAAACTCAAACGAATTGACGGGGGGCCCACTGACGGTGGAGCGTAATGGTTTAATTCGTGCAGCACTTGAAGAACCTTACCTGGTCTTGACATCACAGAACTTTCCAGAGATGGTTAGTGCCTTCCGGGAACTGTGAGACAGGTGCTGCATGGCTGTCGTCAGCTCGTGTTGCGTGAAGAAAATGTTGGGTTAAGTCCCGCAACGAGCGCAACCCTTATCCTTTGTTGCCAGGTCCGTAAGGAACTCAAAGGGGGGCTGCCAGTGATAAACTGGAGGAAGATTAGGGATGACGTCAAGTCATCATGGCCCACTTGACCAGGGCTACACGTGCTACAATGGCGCGCATACAAGAGAAACCTCGCGAGAGCAAGCGGACCTCATAAAAGGTGCGTCGTAGTCGGATTGAGTCTGCAACTCGACTCCATGAAGTCGGAATCGCTAGTAATCGTGGATCAGAATGCCCGGTGAATACGTTCTTCCCGGAGCCTTGTACACACCGCCAAATCCGCACCATGAAATTGGGTTACCGCAAAAAGAAGTGATAGAGTAGCTTAACCTTCGGGGCGCTTGCCACTTTGTGATTCCATGACTGAGGTGAAGTCGTAACAAAGGTAACCGGAAAGATGAGGCGGCAGACAAGTAGGTTAACACAAAAGACACCGACAACTTTTA
+
&(.3-,1,1/(%&')4769-*,*+3*#%,(+-6+*'&-/&3720//.+.&%%%'+77712,*//.11+.2*3/6785,1*-)&%+-5)(,-+08/)(',%*-..3,4(2-'((-03-.031/-0/18-,1221330.140://9/),+(,)%''$%(+-+%-.+4,++020345;872017102/80.8.,/(0-0413386/1-4.8.88/11+0+*,0078711063/236231313/...2:.,2871/18+*-2/0)*3&&5:/'26759,42&&%*&'-.--.--40/023371812900%('(*25680,+(/2)()%.)3+2.,4853)()(19554;9421&)-14/-+,,/342-/,+.-17227,9+)'(*)+'01;4/+/459,*+)+/./,31236--8880'+*++,,*''+37-/)24*).,-/68690)+798871.(+.6:4-,/0-1//0010/'(&''*/*/../,,.47)()))-/,5.)*)(*)'')'&,-&($''(&*,++-5:8812023'&())30(79.,1,85855450083;79.2/1./+0(+.63*,1($(&(%),2110*-..2***,4061-4032-,-2340*-+*--0+)/,+*-*.6+-86738434750'(+-+,(/4(.,%&(*--4,),()1%(.0*-')2818322/'')+4,-**-333366395557/../,00-&'*,/.(&%()(+(+103-.3:0637;89/-72((30-2$&*,.34938)-2.021.50+.8.12'--*.-)&&&)&4),0128,,*0+,%/-033.-/--//,)*.41-&*+,*&.('2727643766464+.:899322253-$&+&()-8(-330*'($&'-.064/5/.41+**)215,-,(%(%'*),..2-/.*+'(+86*23<89322+,/20+')..1455584726,80/5+()+,48261117736279566,6,+-(7,956345.1/.70/0899:9:11267094**/-//8748529*&+..0--)-651701./..-2:907)+,*-%$&%.-)+%&(')*&/008)*&$)(:61,'(0)))*()(%(,*)(((6+::93:(-(&%'()/-15*+183/13459-)+34323+%.,,++('()&0),,.1+&&*)1,1*4-5,+/-(&*(&&''')&)**'),0629392544:3'*,,,12**(-''#$$#%
@13e85dda-fc8a-4c17-9fc7-3c089380b8a7 ch=181 read=222032 start_time=2019-12-13T16:28:20Z barcode=BC01 runid=2c9cf7bc05858273f10e7d7ec552fc0bd742dc3e
CCCGGATTTACCTTGTTACGACTTCTGATCACGAACCCGCGTGGTAGACGCCCTCCTTGCGGTTGGGCTACCTACTTCTGGCGAGACCCGCTCCCATGGTGTGACGGGCGGTGTGTACAGACGGAACGTATTCACCGCGGCATGCTGATCCGTTACTAGCGATTCCGACTTCACGCAGTCAGTTGCGAACTGCGATCCGGACTACGACTGGTTTATAGGACAAGCTCCCCTCGCGGGTTAGCAGCCCTCTGTACCAGCCATTGTATGACGTGTGTAGCCCCACCTATAAGGGCCATGAGGGACTTGACGTCATCCCACCTTCCTCTGTTATCTCCCGCA
+
)7,(-).10*+,*+(07*.14569/)*(12**,/)/*)&-)(.*)+%%-1393131-0/0-4,6%/.1.-19/.0,2+*+4/***+*:/,0/78+.8756554793::36-*('(+-.$*+-)'(*/2:99<9678193;567:9221+2)(+*+---.3479;7310+*+-'*,21888'3-:.3)$%./%'''*.*701/,)+'+12269<;,/))/'%)*'++5886/0./-1-0,*-..*4:333213**(%(.,*)*%+&**,/2/..)./+040.-/21101.13239'()&)36.4171224483-7:.)1-010.,'$$&%%&%%'&'#%%
@31cdebc7-0850-4205-aa07-373e36ecf9ef ch=387 read=180445 start_time=2019-12-13T16:28:32Z barcode=BC01 runid=2c9cf7bc05858273f10e7d7ec552fc0bd742dc3e
CCGTTTTATTTGCGACTTCACCCAGTCATGAATCCACAAAGTGGTAAGCGCCCTCACGAGGATTAAGCTACCTGCGCTTCTTTTATTACCTCCCATGGTGCTTGACGGGCGTTATTGTACAAGGCCAGGGCAATATTCACCGTGGCATTCTGATCCGGTTACTAGCGATTCCGACTTCGGCGTTCGATTTACCGGAACTCCAATCCGGACTACGACGCACTTTGCCAAGGGTCGCGCTCTCGCGAGTCGCTTCTCTTTGTATGCGCCGACTGTAGCACGTGTAGCTGGTCGTAAGGGCCATGATGACTTGACATCATCCCCACCTTCCTCCAGTTTATCACTGGCAGTCTCCTTTAGTTCAGCCGGACCGCTGGCAATAGAGACAGGGTTGCGCTCGTTGCGGGACCAGCAACATTTCACAACACGGGCTGGCGGCAATACATGCAGCACCTGTCTCACGGTTCCCGAAGGCACATTCTCATCTCTGAAACTTCCGTGGATGTCAAGATAGTAAGGTTCTTCGCGTTGCATCAGATTAAACCACATGCTTCACCGCTTGTGCGGCCCCAAATCAATTCATTTGAGTTTTAACCTTGCAATACCGTACTCCCCAGGCGGTGACTTAACGCGTGCTCCAGAGCCACGCCTCAGGGGCTGCTTACCAAGTCGACATCGTTTACGGCGTGGACTGCCAGAATTATCTAATCCTGTTTGCTCCCCACGCTCGCACCTGGAGCGTCAGTCTTCGTCAGGGGCCGCCTTCGCCACCGAGTATTCCTCCAGATCTCTACGCATTTCACCGCTACATCTGGATTCTACCCCCCCCCCTCTACGGGGACTCAAACGCCAGTATCGGATGCAGTTCCCAGGTTAGGCCAGGGGATTTCATCTGACAACAAACCATACTGCGTGCGTTTTGCGCCCAGTAATTCCGATTAGCAGCGCCCCTCCGTATTACCGCGGCTGCTGGCACGGAGTTAGCCAGTCTTCTTCTGCGGGTAACGTCAATCAGGCAAAGGTATTAACTGCTCCCTTCCTCCCGCTGAAGTGCTTTACAACCCGAAGGCCTTCTTCATACGCGGCGTAACGCATCAGGCTTGCGCCCATTGTGCAATATTCCCCTTTCTGCCTCCCGTAGGG
+
1.)*.(&&*1*',+-048+%('')*07+))+534*&,.6/+,/322/)*,2<982)**)*'$4'5-+,,,22+'-+,,0&0+(&).''+-*+30+//--+','*)6&,0042/)&+'.+238+-0-$)1(/,,&(),+13:/-..++151)-/65)-','(*.,)+.2/8,,..688+,''&-*')%,5&$,(+).+,69':*86-13231-33/1.0%+,-+)%&*-*4.)(&%'+,//0**+)**+*+2-32-19-+.10/.-13-+)*'(')*'+,)('&'**,2/7/201-567:131212(*&')&*---,*564+(-,0/54(-(*./;(),4-/.//--13356--,'(,08/)*0009265.3)+5//-(+&#'&.*,*+*6243768/7.,',33--*'')(0,084*+('(%'%&)(+/*-'(&.-/80.+),)..013481310//&)+2/:254**10/-&().63788;7/1+*',*')37;*.-/--++/++,)+,'+&*,/6;.,)('*.)0+,-45/-/506;40-)(*2/4594254),-.-.($)*+01,&),+,,7292$'/-+,,/::6.-33/2--'$$%+,-1.../560039940++(*1+1*(&&&'()28,%%%%-2)))/,33'',.)((&$###%&)**+-2,3234/62-$(*,,-57;872%4*'',(/+0000360/10,26++308251,..+((%'$+,'(*&&&134,/+.*0251:()151,20343:6%%$%0,&%'(*,96304)+,:7622+).3516::646746212001+((,3.//'-06463876.)3204*+1&&*+8-3()&)(+-.026'0,0(/.0290,)&..8/+,1.2(*300+17/1.*-**$%)4-213'*'&%%%(/.2,4.420)%**06**+-.58;52.-.++&)%'('//+.2575706/)5723/700,-(+('&+*)&)*-.(')'+.,0;/.5-/12&.,,/8812.5+*#%*./,*'*&-'+.2,.0-0-19)/02--47-,9800,**)))+&&&,'0/*(*3*/+31746:62*(-',/+'&$'+&&)*,6&0)/+0),*69-*--&))0/:322441+($%(%'&))*39)+61.)(
@dfa636c2-f060-4633-893b-014a1f73956c ch=172 read=217586 start_time=2019-12-13T16:28:32Z barcode=BC01 runid=2c9cf7bc05858273f10e7d7ec552fc0bd742dc3e
CTCCTACGGGAGGCAGCGGTAGAATTTTTCGGCAATGGGGAAACCCTGACCGAGCAACCGCGTGAAGGAAGAAGGTTTTCGGTTAAACTTCTGTTATAAGGAAGAACGGCCACGGGAAATGGTAGCCAGTGACGGTACTTTATTGAAAGCCACGGCTAACACGTGCCAGCAGCCGCGGTAATACGTAGGTGGCAAGCGTTATCCGGAATTATTAAGGCGTAAAGGGGAGCGGAAGGCGGCAGCAGGGTGGTGAAAGCCTGGAAACGCTTCAGTAAGCCATAGAAACCAGAGGCGAAGCTAAGAGAGTTACAGGAGAGGGATCGTGGGGCCATGTAGCGGTGAAATGCGTAGGAATATATGGAGGGAACACCAGTGGCGAAGGCGACGATCTGGCCTGCAACTGACGCTCAGTCCCAGCGTGAAGGCAAAATGGGATTAGATACCCTGGTAGTCCACGCCGTAAACGATGAAGTACTAAGTGTTGGATGTCAAAGTTCAGTGCTGCAGTTAACGCAATAAGTACTCCGCCTGGTGAGTACGTTTAAGAATGAAACCAAAGGAATTGACGGGGTACACAAGCGGTGGAGCATGTGGTTTAATTCGAAGCAACGAAGAACCTTACCAGGTCATGACATACTCATAAAGGCTCGGAGATGGAGAGATAGCTATATGAGATACAGGTGGTACATGGTTGTCGTCAGCTCGTGTCATTGAATGTTGGTTAAGTCCCGCAACGAGCGCAACCCTTATCATTAGTTACCATCGGTAAGTTGGGGACTCTAGCGAGACTGCCAGTGACAAGCTGGAGGAAGGCAGGATGACGTCAAAATCATCATGCCCCTTATGACCTGGGCTACACGTGCTACAATGGATGGTGCAGGGGAAGCGAAGCCGCGAGGTGAAACAAAACCCATAAAACCATTCTCAGTTCAGTTGTAGTCTGCAACTCGACGCTACATGAAGTTGGAATCGCTGGTAATCGCGAATCAGCATGTCGCGGTGAATACGTTCTCGGGCCTTGTACACACCGCCGTCACACGAGTTGATAACACCAGAAGCCGGTGGCCTAACCGCAGGAAGGAGAAGGCTGTCTAAGGTGGGATTGATGATTGGGGGGTGAAGTCGTAACAAGGTAACTTGG
+
+,./((./99*,4105-*,-+&+(,8:8/**(%+1/021'*/+3:1++.2)*(*(1+/,+4,5204022-*/+162850,+())'(($%((*,**)+/6*.,-,26,.+*&*+(-)(-*+4765/06(+-/588;7.228/,8*'*3--27.0-1/+,-)&),138:20/)%()*-1308)*$3-/2/4//52431234:434(31)&.(&.))&+.,//18/)+2,),-./)),-+0:3//0(-0&(,12/160,0:60(-*')%'/)1*-.9979;46,,,/,-5./&**0'*+()**'%(%&+-/)0,/-*,,,4,3320-*,*'''%'',*00167/480.3656&/&1**343553.50(2+44::/11*7+'(+'),-9/-+-.12,**&'(*%*++-)'((*(.//3.(,-/21-&'*//<;42'62,5+'&+)+68-,(,,)+.01.0386456<9211104&'*/13985875;5842/0/*3&..58.0132251+,0.7.5/02444,'-)+,1923951&(&%,-//231)'(&.1.+2,%'%*0+*++-27331+(,)(%((*.6152;33.+--,0,'(.,25255;6,1.+.0,,*),&*-2./)','''%'(%%))*-45661**/92,63560/-..59-+*('21-01002/133267410.00330,./74879689445)011243211%/'),22777+.)61)&(,-*(0,&.'',,'/-12:,.+((&$**'))+,6/..*&$*)*),.2886-).01)/,'*+-3888;/22,,-1..0-.0),**-,2.&15+-7887762;:,-0::;9;7.8.++(%'('(-()-,+-)*'))1387393;30-**.111304&*)*)((016124050/-/,,13(-28;/36/,.188/**/0:634(,/4:%*)3-0157/%'.-...1)++&*../12/7110;080954121)504:5516.(2'),../0;::/315768;:33-/45560578949234//..47)**)*0//*-+,*++*+03++(.'%%,**-178,5,.'*0342.02(/+3-/+&%'()..005+,0130698/./*+,/619/-),.*-)(-),-489812:)6-//,)'+)
@1eef23b0-bba9-4732-8716-1c7c9ab6c8ad ch=3 read=57974 start_time=2019-12-13T16:28:44Z barcode=BC01 runid=2c9cf7bc05858273f10e7d7ec552fc0bd742dc3e
CTCCTACAGGAGGCAGCGGTGGGAATATTGCACAATGGGCGCGAGAGCCTGACCATGCCGCGTGAAGAAGGCCTTCAGGTTATGCAAAAGTACTTTCAGCGGGAGGAAGAGTGAAGTTAATACCTTTGCTCGTGACGTTACCCGCAGAGAAAAAAGCACCAATAACTCCGTGCCAGCAGCCGCGGTAATGTCACGGAGGAGTGCAAGCGTTAATCAGGATTACTGGGCGTAAAAGCGCACGCAGGCAGTTTGTTAAGTCAGATCTTGAAATCCCCGGGCTCAACCTGGGAACTGCATCTGATACTGGCAAGCGGAAGGTCTGTGGGGGGGGTAGAATTCAGGTGTAGCGGTGAAATGCGGCGTGAGATCTGGAGGAATACCAGTGGCGGAGGCAGCCCCCCTGGACGGAGCCTGACGCTCAGGTGCAGCGTGGGAGCAAACGGATTAAGATACCCTGGTAGTCACGCCGTAAAGCGATGTCGACTTGGAGGTTGTGCCCTTGAGGCGTGAGCTTCGGAGCTAACGCGTTAAGTCGACCGCGCCTGGGAAGTACGAAGGTTAAAACTCAAATGAATTGACGGGGGCCCGCACAAGCGGTGGAGCATGTGGTTTAATTCGATGCAACGCGAAGAACCTTACCTGAGTCTTGACATCCACAGGAACTTTCCGGAAGGAGATGGATTGGTGCCTTCGGAACTGTGAGGCCAGGTGCTGCGCATGGCTGTCGTCAGCTCGTGTTGTGAAATGTTGGGTTAAGTCCGCAACGAGCGCAACCCTTATCCTTTGTTGCCAGCGGTCCGGCCAGAACTCAAAGGAGACTGCCAGTGATAAACTGGAGGAAGGTGGGGATGACGTCAAGGTCATCATGGCCCCTTACGACCAGGGCTACACGTGCTACAATGGCGCATACAAAGAGAAGCGACCTCGCGAGCAAGCGGACCTCATAAAGTGCGTCGTAGTCCCGGATTGGAGTCTCGTCCATGAAGTCAGAATCGCTAGTAATCGTGGATCAGAATGCCACGGTGAATACGTTCGGGCCTTGTACACACCGCCCGTCACCATCCAGAATTGGGTTGCAAAGAAGTAGTAGCAACCTTCGGGAGGGCGCTTACCACTTTGTGATTCCTTGACTACAGGGGGTGAAGTCGTAACAAAGTAACCCGG
+
)+)3125&4+).).14/'./,.*)-(&,(''&),7/.67541.+*')/,'()'-298970.+,*(-)+,+..9567&556,))$$.18+*-'**())'))+1/&*'-''$('&/)(1-0***--.3**.////../.0:*+6//33/,)+/1,+*$()/+)#&(4*02425755//-+,1,+),)*'$'%)&$')/*,/&(*./2/456181706+*'),-/00::35))-34*)--.*/.124/8,,49/*+9+0,55''+,((%&-3--368*-0.-.30-0402:5)'('&-..90///0:9.:,.,()&*&'('))($)&(/+208.44,0,1,;*.986-+,,5742/79/-.+-,-*((')+.;:,*.,+1/59:&10-7.*-*...&326752((-625/,&&+$#%#'%+,1(,&()+)()'+(0)()*37+,&1'(,*)*.:64;1.343/441,//1:68,6/&-+++).//36182/*+./:*-,63(%$&&/+,*(&$&'+--+-),-,/,*)*)-.53-46*,.3,/'++'&-*(%&(''')))*(.652,*+3099///272539.372(08-,0/349.6'.*6-++,5745555<:6;0;,+*--61)-(*()**.2.-,,*/811')+-441.1482()*,0)21,19,4,+,'((-*-./67+4+/)326;66.,5)-+'$'&&(%,+-+4443**,'(-0.:///::981..//4792:11-&(10,//90-.05651188*+,&.&'/.))*%,)'&*'/1)(.,-193471461825'-(*&$+(2+.7&'%,+*,-2689946532-3623245+**(,+1*+396454688912*'(-,/**%)*)+*+%$$#$');;298656.,),+-499696:66;62422..,3.(('-)(*,,.-144861/-13,/0:380/.,*3;8257430.,.+-.-.(,,%2*.,*,('%%&&-0342/1-.0&(*+30..++(,.6/21881223234;:181()&'0-.20)20755'/03252104,))%&#$4640+.)+*)).(,*'&)'.474;0209,'+)())'&()))2104881;+).1/1/102,05,-,71,.367/2'2**-20')))()('/+-4-0134661/1'')',.0(('
@e2a533d1-a72d-4d49-b820-f02cf184776c ch=251 read=210999 start_time=2019-12-13T16:28:42Z barcode=BC01 runid=2c9cf7bc05858273f10e7d7ec552fc0bd742dc3e
CCAGTTACCTTGACTTCGCCCCAGTCATGAATCCCCTGAAGTGAGTACCTCCGAAGGGTTAAATTACCACCACTTCTTTTTTTGCAGCCCACTCCCGCTTAGTGCGAGCGGGCGGGGTGTACAAGGCCAGGAACGTATTCACCGTGGCATTCTGATCCACGATTGCTTGAACGACTTCATGAGTCGAGTTGCAGACTCAATCCGGACTGACGCGCCAGGTCAACGCTCGCGAGTCCTTCTCTTCTTAATGCGCCATTGTGCGTGTGTAGCCCTGGTCGTAAAGACCGCGGTATTGACGTCATCCCCACCTTCCTCCAGTTTATCGCGGCGGAGTCTCCGCTGCAGTTCCCAGCCGGACCGCGTGGCAACAAAGGATAAGGGTTGCATTTCCGTTGCGGGACTTAACCCAACATTTCACAACACGGGCTGACGACAGCCATGCCGTATCTCACACGGTTCCCGAAGGCACATTTCTCATCTCTAGAAACTTCCGTAGGATGCTCAAGGGCCAGGTAAGGTTCTTCGCGTTGCATCAGTTAAAACCACATGCTCCACCGCTTGTGCGGGCCCATCAGTTCATTTGAGTTTTGGCTTAGCGCGACCCGTACTCCCCAGGCGGTCGACAACGCTGGCGATGAAAGCTCAGGAAGCCCGCCTCAAAGGCACAACCTCAAGTCGACATCGTTTACGGCGTGGACTGGGGTATCTAATCCTGTTTGCTCCCCACGCTTTCGCCTAGACGTCAGTCTTCGTCCAGGGCCGCCTTCGCCGCAGTATTCTCCAGATCTCTACGCATTTCACCGCGCTACCTGCGATTCTACCCTACGGGACTCAAACTTGCCGATTATCAGTCTGGTTCCCAGGTTAGCGGGCCAGGGTTTCACATCTAACCAACAAACCGCCTGCGTGCCTTACTACGCCCAGTAATGAATTCCGATTAACGCTTACCCTCGTATTACCGCGGCTGCTGGCACGGAGTTAGCCAGTGCTTCTTCTGCGGAGGTAACGTCAATGAGCAAGGTATTAACTTCTCCTTCCTCCCCGCTGAAGTACTTTACAACCCAGAGGCCTTCTTCATACGCGGCATGGCTGCATCAGGCTTGCGCCCATTTGTACCAATATTCCCGCTGCCTCCCGTAGAATATTATCGCTTTCCGTGAAGGTTAACACAAAGAACCGACAACTAACTTTCTTCAGCGCTTATTGCAGCCAACCCATA
+
,,)/02',%&%%%((-+%**.)%,-1..+-4-2(*'#$&%'(&&$'&&((1)&(-,4)/5-+''((,2'()%).10347:;/'$&'&+.+&--04&&$###')(&)$&)+331/*-**)/*-/8).-+&.//5/+0-2-+*2/.,)***1.+)))/23./--(+#$%&)*)(())...$)(%()+&%(/*$$&&,.18.:/.,)0//.0&'$$#$$(*'&($#%(++-)//,-.-(*605465*,,+',-637;339')'(&'+/.+-,-0)%'-14,242)/$,)(&&$('&)*,/.333.35:/,015:77320')+23-.)%'&((*.%''(10/%&)$$%(2738,&+313:6/-*('(*-.-'0/1%20550,'*+--))#'.''.+/010*671/2,3).5,-*4,-73///0+/)3&-3421/0/.+('**,+*-&%)007,0&)(-*./8130,,..+,%+/.8,-0403530.(&)*'-.51210.71-,*''*&()(()9./8722)1,75671022-8-..3+%%)(&(+'/,-.00+,---+/.'()/,004.2+*'%'(()'(3(&*:401,7::,&/+/*)#%&&(%-8+*,+)(01/+$-17&420,+/270+-,((%(&-$+)'*,.9')%)&%*,.-296744&0))&),2.635'0,436783678285,,-.,.0121+(&**&-()++.975640080'**464+'-*,-3+*%(&(&'*1++.-*+,/-24.5()*(4+9)1358647-$,#(')03.-8'((344376687828;1/23:01,/.-1.)+,+).1*+&.-*&*/(--')-2%%%*0.*8'(%+)..0&++*(-12:2--*.-1-&-+(..-)')*.+:++)*'--(''.((),-4414*.013/++)-&'-%&'(++/5/,-/..+(--0.,,(*,2/23/.)(&,0502.3-1/.7:+()3..')(&&&%'',%(--,*.,,/45-2-+498816&*%')*0/.,,+.,,+.674,,.--3./,(+)('*629883-99-*74*1,')&*,.-)-0./4+%%)++793:22:7(,')')31/.1197856145,78445/1.36-+/4+*.-/,23145/0+(%'*')0*/4(*210&&#)%,)+*%'*/+)(&%&),*-*3*5++059++$%((')+%$$&%$&+23,172$$%$$&%)*(%)&%$#/')($#$&
@052fb125-3e85-4916-bd97-b3d3c6d65286 ch=244 read=249790 start_time=2019-12-13T16:28:58Z barcode=BC01 runid=2c9cf7bc05858273f10e7d7ec552fc0bd742dc3e
CCAGTTACCTTGTTGCGACTTCACCCCAGTCGCCAGATCACAAAGTGGTAGCGCCCTCCCGAAGGTTAAATACCTACTTCTTTTGCAACCCACTCCCATGTGGTGTGACGGGCTGGTGTGTTACAAGGCCAGGAACGTATTCACCGTGGCATTCTGATCCACACTGTGATTCCGACTTCATGGAGTCGAGTTGCAGACTCAATCCGGACTACGACGCACTTTATGAGTCCGCTTGCTCTCGCGAGTCGCTTCTCTTTGTATGCGCCATTGTAGCACGTGTGTAGCCCTGGTCGTAAGGGCCATGATGACTTGACGTCATCCCCACCTTCCTCCAGTTTATCACTGGCAGTCTCCTTTGAGTTTAGCCGGACCGCTGGCAACAAAGGATAAGGGTTGCGCTCGTTGCGGGACAGCAACATTTCACAACACAGGCTGACGACAGCCATGCAGCACCTGTCTCACGGTTCCCGAAAGGCACATTCTCATCTCCTGAAACTTCCGTGGATGTCAAGACCAGGTAAAGGTTCTTCGCGCATCAGATTAAGAGCCACATGCTCCACCCGCTTGTGCGGGCCCCGTCAATTCATTTGAGTTTTAACCTTGCGGCCGTACTCCCCAGGCAGTCGGCACCAACGCGTTCAGCTCAGGAGAGCCACGCCTCAAAGGGCACAACCTCCAAAGTCGACATCGTTTACGGCGGCGTGGACTACCAGGGTATCTAATCCTGTTTGCTCCACGCTTTCGCACCCTGGGCGTCAGTCTTCGTCCAGGGAACAGCCATGCACCGGTATTCCTCCAGATCTCTACGCATTTTACCGCGCACCTGGAATTCTACCCCTCTACGAGACTCAAGCTTGCCAGTATCAGACGCAGTTCCCAGGTTGAGCCGAAGTTTTACATCTGATAACAAGCCGCCTGCGTGCGCTTTACGCCCAGTAATTCCGATTAACGCTTGCCCTCCGTATTACCGCGGCTGCTGGCACGGGTAGCCAGTCCTTGCCCTTCTGCGGTAACGTCAATGAGCAAAGGTATTAACTTTACTCCCTTCCTCCCCTGAAAGTACTTTACAACCCGAAGGCCTTCTTCATACACGCAGCATGGCTGCATCGAACTTGCGCCATTGGTACCAATATTCCCCACTGCTGCCTCCCGTAGGAACGG
+
&%$&()(241:-5+%)+(23:4.6/-)))-.,0&()6..%$'%*'))//%&'((4')(+'&-*493;5;/*,.-+%++4/389-&,+(+,-%()491,.*'*212436842-,%/***))+'')75232)%*,)0//5/5/.-4/*,1/--356**+-3-)*'')$(++5/-%)'.071//0*(()+*),-.,-,044562;60/0318432313+/)-09;653./.020--,%'*+,014./215&)6/98.94,((((*/68<860+*(*-,..,05-.../;328886,+-1,042844001.+/,2.00147:,;83+&,,045833/034;5/021,-(''--2556%'%$'%/46)'(1.254:93/---')'&-6.+0*+7,/234943.//-)1'')590.*)%-'**33;9100,.+*,%'145567545/0181836403037326789/3,:::241++4'/+.,,.0989:7:994,*+&%%)//3:076:883531545:<445566(/),,;8;6+.'(*+.(*+,,.+&**18///,-/-.3--6*),---/./,6.943,*+/699:623:/+**189+1-/,,0---175,,00)42.*)+0-'533(('$,&30433),0%%(,-7*/.)&'*.1/0.17530.)+5/++-.*2417'2+'&)*.06334/.53--.7.,&#&((2&-536925+),-044333474179++-*/3(*+,37/,((&,-(%&*578:822.-',-/00)*.+((+),*1-*(%'%.6(7+,-;1.*1*))4321332.-/)/:9-,25,("%$(1.101+--++,+53.),('*2130,.4./(++1./7-//019/2/3,0./1<15+(-*0++(534$'&)%13-),.01%&%((3++1'/78:;70000070+()(&*/-7+((,278:13)*+7.75'*-+',-,-12((*,946:65081118-.)&&,),&)$))*&+0-.,-+.6,,30020+-'(11..016112686:'0),*0,*&)+-,'++8;-.<:8201)'(**1-+)))3/+()*&131-.6,51:.965;88713+002'3333882977777*'')).,/+7-%')(&-)-'6.767/999/,-,./+,24019-.2.0)+/)++
@87ee7690-2e3e-426f-b090-51fb1d1327c6 ch=404 read=109303 start_time=2019-12-13T16:28:55Z barcode=BC01 runid=2c9cf7bc05858273f10e7d7ec552fc0bd742dc3e
CGGTTACCTTGTTACGACTTCGCAATCGCTGACCCTACCTTCGTATGCCTCCCTTGCGGTTAGCTACGGACTTCGGGTATTGCCAACTCTCATGGTGTGACGGGCGGTGTGTACCAAAGACGGGAACGTATTCACCGCGACATTCTGATTCGCGATTACTAAGTAACTCCAGCTTCATGTAGGCGGTTTCGGCCACAATCGAACTGAGACTGGTTTTAAAGTTTGGCTCCCGCACGGTATTGCATCTCTGTACGCAGCCATTGTAGCACGTGTGTAGCCCTACACATAAAGGGCATGATGATTTGACGTCATCCCCACCTTCCTCCTGGTTAACCCAGGCAGTCTCATAGAGTCCTCAACTTAATGGTAGTAACTAACGACAAGGGTTGCTCGTTGCGGGACCAACCCAACATCTCACGACACGAGCTGACAACAACCATGCACCACCTGTCGCGCTGTCCCCGAAGAATTTCCTCGATTAAAGAGTAATGCAAGGGATGTCAAGTGTAGAGTGATGATGGGTTCTTCGCGTTGCTTCGGAATTAAGCACATGCTCCGCTACTTGTGCGGGTCCCCGTCAATTCCTTTGAGTTTAATCTTGCGACCGTACTCCCCAGGCGGAATACTTAATGCGTTAGCGGCGGCGCGGAGGTGTTGAGCCCCCACACCTAGTATTCATCACGTTTACGGCACGGTATTGGACTACCAGATTATCTAATCCTGTTTGCTCCCCCGCAGCGACCTCAGCGTCAGTTACAGTCAGAGAGTCGCCTTCGCCACTGGGTGTTCTTCCCTAATCTCTACGCATTTCACCGCTACACTAGGAATTCCACTCTCCTGCACTCCTAGATAACCAGTTTGGAATGCAGCACCAAGTTGAGCCGGAACATTAAGCAATCATCCGCCTACGCTCCCCACACGCCCAGTAAATCCGGATAACGCTCGCCACCTACGTATTACCACGCGGCTGCTGGCACGTAGTTAGCCGTGGCTATCAGCAGGTACCGTCATTATCTTCCCCAAAGTGGAGCTTTGCGATCCGAAAACCTTCATCACTCACGCGGCGTTGCTGCATCAGGGTTTCCCCATTGTGCAGTATTCCCCACTAACGCCTCCCGTAG
+
7(0,5*+0.2-)2*,-03642(++3/1-11223;/--2.4,-,'%'',/+37)-/./07.,)'()(+-749:<8&+,-.,6,/-7+*(/+418:;9787775:;93920-11325/-))-4*+./,.1832<2-0604538.896344190/0555:311.)+,.812./,(+.20545/+26+,.,7(*'))((),;12+-3-*'*'*::141;:-3;9+/<6467082($)'))11-4001875510.,)*'**+0:6/9.+(*(&*+-,1++-.090,*-,.-045+-48024/0/,(29+,.../1153994%*,17,-+,1+)+5,2*-('*,-82410..).+,11145*-/.(*(2),)-,(0,0-,,231-'0/-+1,0-),+/.80/12:0/+'-))%&.*)+,010.///)*111-..--)'%*/-10194556;56<482.))&'&)+746'',*&'&+2728760,1.02,)*.1/:20190,820665921166.70,--,,-+*,*(/22,.2/06421-.124$+&%*'&&%()-.--0036*+,')/,%1)*,:8,188.--24:59403:;63.642)4,+--,-4899.2+,*387.-2566787,+*0)1/566978..,0-*,()%*)-&,+/.25,'#'(+8+%'',0-*-.24<945.*+)/30'+--'$($&*(/,1-677-25(+%+((*741:231,-334-/./994*$+#''''-229123127,,6-,-1337+*,,*-/26:554-,.8/775*&-*.7859),*%)2**+***02559<10-9144645142+0'/).--)$'()-.0+,6/426+,05883;22&+-3;1929:44,*)%%%-,-./++-1*&'&$&$()(*&*.1-.11:7353)*--/41(.(%(%))/1-*+,-++()(3*//.--('3-%&'(/022304/'&&+)'-+-,9///2131,)-+-.-6**)3-)...,/(.-&%''////397:953933390;:9229--&'+''))87)--/00-*+24,+,,-+39:4663&,*,*1112;..,,-/1.'36.08.17<4-07++*($%,.536675''$&$&%(**.4),,,,
@e69434a7-a8f7-4f59-90ea-14fda5278694 ch=128 read=274183 start_time=2019-12-13T16:28:54Z barcode=BC01 runid=2c9cf7bc05858273f10e7d7ec552fc0bd742dc3e
CTCCTACGGAGGCAGCAGTGGGAATGTGCACAATGGGCGCAAGCCTAGTGCAACCATGCCGCGTGTATGAAGAAGGCCTTCAGGTTAATAAAAGTACTTTCAGCGGGGAGGAAGGGAGTAAAGTTAATGCCTTTGCTCATTGACGTTACCCGCAGAAGAAACACCAGTAACTCCGTGCCAGCCGCGGTAATACGGAGGTGCAAACGTTAATCGGAATTACTGGGCGTAAAAGCGCACGCAGGCAGTTTGTTAAGTCAGATGCTTAAGTCGACCTGGGGCTGCATCTGATACTGGCAAACTTGAGTCTCGTAAGGGGTAGAATTCCAGGTGTAGCGGTGAATGCGTAGAGATCTGGAGGAATGCCGGTGGCGAAGAGCGGCCCCTGGACGAGCTGACGCTCGGGTGCAGCGGGAGCAAACGGGATTAGATACCTGGTAGTCCACGCCGTAAACGATATCGACTTGGAGGTTGTACCCTTGAGGCGTGGCTTCAGGCTAACGCACGTTAAGTCGACCGCCGCAAGGAGTACAGCCGCAAGGTTAAAACTCAAATGAATTGGCGGGGGGCCGCACAAGCGGTGGAGCATGTGGTTTAATTCGATGCAACGCGAAGAACCTTACCTGGTCTTGACATCCACAGAAGTTTTCCAGAGATGAGAATGTGCCTTCGGGAACCGTAGAGACAGGTGTGGCTGTCGTCAGCTCGTGTTGTGAAATGTTGGGTTAAGTCCGCAACGAAACAACCCTTATCGCTTTGTTGCCAGCAGTCCGGCCGGGAACTCAAAGGAGACTGCCAGTGATAAACTGGAGGAAGGTAGGGATGACGTCAGATCATCATGGCCCCTTGACCAGGGCTACACACGTGCTACAATGGCGCATACAAAGAAGCGACCTCGCGAGCAAAGCGGACCTCGCAAAGTGCGTCGTAGTCGGATTGAGTCTGCAGCTCGACTCCATAAAGTCGGAATCGCCTAGTAATCGTGATCAATTGCACAGTGAATACGTTCCGGGCCTTGTACACCGCCATCACACCATGGAATTAGGTTGCAAAGAAGTAGGTAACAACCTTCGGAGGGCGCTTACCACTTTGTGATTCGCGGCTAGGGGTGAAGTCGTAACAAGGTAACCCGG
+
&))--/229**/,.-5022'/&/)*'/()*-494471,../0,-5-''0-02(4349187..-0000221+(.+/4240..&+,3+(&',16*+0,0.69+(---07,(1*0+.7.%'&+*%)/45:3(3-25-*224/05000,4.-.82+-)++.$*./-,5,%&%*)(),*)-162.)-(''(&*,)+',*4+2.)+)**$+*+*2)(+)..+4,/037;995..44*((+.)-')(&')&.22*$(,**+.32553-&()&+&*('&(0-.5-**)(&,,1--/3+2507./7,,.'*')*13:621'243*-.)0)1+3/'-,,,,+-,/7*&'('-9361.))-1469.+1+-24'8-0%,&.,.,+'%').-56-'(,1-,++(+(+-/7999)0,-,-&&#'*('+,7:64);9/1/,)/047;--65---4*(*13:799<;7445*383..0/3*++'.*%)&*:6,7..-6287*2///3')4211-,')$((2-7,./4797;55+'+.+('%&(%)(*/.+,/7+2252441.-/5:<95,///.-..688;/06)***',(+1;65,+'+0223254;807877*,.-/76:+8*+1*+/174832840+*-17122736+(*,++)(153+))*'&')*33//3//4888610(.4*3,789&&%+12/,(*..,.--2566870233467182..))0-('*.(*-.123.249*+0373-,(/22585,4210''.//*+.+/4.'-%+*6)&'5+,24587967:-++$'')-,./*,'&%'(/3458;2/.*,.--(-.0+/--0/01.'%,-5:2/117814*,,*..))286530.-,+,+)-021126501/.1224665+&('(+837999651..+27*&34;88:88'$./,(+/5252+5*-/1&2&0')')*--+.)(--2/,/0-)&(,82014*)4(*:03++(**-66,.')&+,*&-%%&%'$+/.,85384466)(304404-.---.0.26(01././7378/&&'%%-209(,+6,'**&())**.-*+0--095*5(+-%'(8.9..7+.37,*--0282,,2624//*2))&.*)*/0257676(4-4:,4-)0
@b0394422-2125-4ea4-835e-ee23c42f283f ch=70 read=137555 start_time=2019-12-13T16:28:54Z barcode=BC01 runid=2c9cf7bc05858273f10e7d7ec552fc0bd742dc3e
CCGGTTACCTTGTTACGACTTCACCCCAGTCATGAATCACAAAGTGGTAAGCGCCCTCCCGAAGGGTTAAGCTACCTACTTCTTTGCAACCCACTCCCGTGGTGTGACGAGCTGATTATTAGCCTGCAAGGCCAGGAACGTATTCACCGTGGCATTCCTGATCCACGATTACTAGCGATTCAAACTTCATGGAGTCGAGTTACGGAACTCAATCCGGACTACGACGCCCGCACTTTATGAGGTCCTTGCTCTCGCGAGTCGCTTCTCTTTGGCATGCGCCATTGTAGCGTGTGTAGCCCTGGTCGTAAGGGCCATGATGACTTGACCTCCCCACCTTCCTCAGTTTATCACTGGCAGTCTCCTTTGAGTTCCCAGCCGGACCGCTGGCAACAAAGGATAAGGGTTGCGCTCGTTGTTGGGACAACCCAACATTTCACAACACGAGCTGACGACAGCCATGCAGCACCTGTCTCACGGTTCCCGAAGGCACATTCTCATCTCTGAAAACTTCCGTGGATGTCAAGACCAGGTAAGGTTCTTCGCGTTGCATCGAATTAAACCACATGCTCACCGCTTGTGCGGGCCCCGTCAACTCATTTTGAGTTTTAACCTTGCGGCCGTACTCCCCAGGCCCAGCGGTCGACTTAACGCGTTAGCTCGGAAGCCATACGCCTCAGGCTGCCTCAAAGTCGACATCGTTTACGGCGTGGACTACCAGGGTATCTAATCCTGTTTGCTCCCCACGCTTTCGCACCTGAGCGTCGTTACGCCTTCGCCACCACTCAGATCTCTACGCATTTCACCGCTACACCTGAATTCTACCCCCCTCTACAGAGACTCAAGCTTGCCAGTATCAGATGCAGTTCCCAGGTTGAGCCCGAAGTTTCACATCTGACTTAACAAACCGCCTGCGTGCGCTTTTACGCCCAGTAATTCCGATTAACGCTTGCACCCTCCGTATTACCGCGGCTGCTGGCACGGAGTTAGCCGGTGCTTCTATTCTGCGGGTAACGTCAATGAGCAAAGGTAACTTTACTCCTTCCTCCCCGCTGAAAGTACTTTACAACCCGAAGGCCTTCTTCATACACGCGGCATGGCTGCATCAGGCTTGCGCCCATTGTATTCCCCACTGCTGCCTCCGTAG
+
2404-7.0051+24&*-,07963/-/,)+065775:0/.0052/-.'/,(),-8854154-./+2.2747+0./4924579/5:,(+55491'))-1.-88:9:9888,&--&()-.)(*')/)&%&/40817&1*0/.,127:534:58%75056-)+.7782-/014720030145672&(01234014/+,+.''0.:.1/10//213200/03/4,*+--1-+',&)%(*/)&)+*02.4'&/*0.1/303.&+*/254:36535.-++,86::<<45/(((.0/111./011:8/09;:371.+.2/4.-(+3-,))''(+%&-//+,031;6635,-/;4004655585/59879-)-0+,.90:.(%./248756('%'&(/433;-*/181++-4/803/100+.)&(&+31*)&()''+3006;)+-+1)+*...288865,.1/.4:68696876691/0/*+'+*2/825-)+))+.'122:7234:732-(+0/4+0745345457455),.22;356.16.75879;9670/1%&'./)*-3.3;57:10*/////,-5-0.7.0-4*6/985*'()(4--.3399,*)+5;<.594608+,-,2/./331439-258))&#*4.920.)40717/3/,,3+,.0:*0*/$*''($(&'()**)3*...0.12;5-0800-,-11096'('*),24898327;095'&&''00925736-9;*+11990,---5:61/3/47034883+)$($$')374:7687*-.&',1%*'*).+/154978<<4327/1233/24/0)5,6./02599/,*,-00&''*+529(9*33901:-11334&&+--;088;482-/71;111:6/+(*(%/.)*..7,+*($%%1*06:.<;.8.*),+,,((&&%$#((./31-,/216:-0-.082;77414++(,41.185860<.1613/8021694-*),+'%*1.--4+3-,')/,+.%/31346378129313309234999;*/)*&%%+0)(+,06+5-00.5;4+00..0.*,&,-+*&)*$43)((&'1076<68<98854-224353-*+)%'12289+5750.&(*0:3%,'%+))2.,0.(+-02334724)(*05
@b6f95ed4-328b-48dd-9b3c-dcbf2e9d521a ch=312 read=186841 start_time=2019-12-13T16:29:07Z barcode=BC01 runid=2c9cf7bc05858273f10e7d7ec552fc0bd742dc3e
CTCTACAGGGGAGGCAGCAGCAGTGGGAATATTGCACAATGGAAACAAGCCTGATGTAGCCAATACTAGCGTGTATGAAGAAGGCCTTCAGGTTGCCAAAAGTACTTTCAGCGGAGTAAAGTTAATACCTTTGCTCATTGACGTTACCCTTGGAAAGAAGCACCGGCTATCCATTACTTGGCAGCCGCGGTAATGGAGGTGCAAGCGTTAATCAGGTGCACTGGGCGTAAAGCGCACGCAGGCGGTTTTGTTAAAGTCAGATGTGAAATCCCAGGCTCAACCTGAGGAACTGCATCTGATACTGAAAGCGAAACGAGTCTCGTAGGGTAGAATTCAGGTGTAGCGGTGGGGAAATGCGTAAGGATCTGGAGGAATACCGGTGGCGAAGGCCTGGTTGAAGACTGACGCTCAGGTGCGAAAGCGTGGGGGAGCAAACAGGATTAGATACCTGAGTAGTCCACGCCGTAAACGATATCGACTTGGAGGTTATTGCCGCCAGGGCGTGGCGGAGCCAGCTAACGCGTTAAAGTCGACCGCCTGGGAATACGGCCGCAAGGTTAAAACTCAAATGAATTGACGGGGGTACACAGAGGCAGTGGAGCTAATGGTTTAATTCGATGCGAAGAGGGAACCTTACCTGGTCTTGACATCCACCCAGAACTTTCAAGAGATGGATTGAATTGCCTTCAGGGACTATGTGAGGACCTTAAGGTGCTGCATGGCTGTCGTCAGCTCGTGCTGTGAAGATGTTAAGGTTAAGTCCGCAACAGGCACCAACCCTTATCCTTTGTTGCCAGCGGTCCGGCCGGGAACTCAAAGGGAGACTGCCAGTGATAAACTGGAGGAAGGAAGGTGGGGATGACGATCATCATGGCCCACCCGACCAAGGGCTACACCCGTGCTACAATGCCAAAGCGTACAAAGGAAACTGACCTCGCGAGGAGCAAGCGGGCCTCATAAAAGTGCGTCATGAGGTCAGTTGGAGTCTACCTTTCCGGCTCATGAAGTCGGAATCGCTGAAAGTAATCGTGGATCAAGAATGCCACGGTGAATACGTTCCCGGGCCTTGTATACCGCACCGCCCGTCACAAAGCCAGAATTGGGTTGCAAAGAAGTAGGTAAGCAACCTTCCAGGAGGGCGCTTACCACTTTGTGATTCATACGGCTGGGGTGAAGTCGTAACACAAAGGTAACCAGG
+
((/(*++)2*+%).-//.*+,,,/).&-()-201//0-8.-,(*((+4(/2/0*+'%'&+,*&(%)'&''(*,533/0.(())106190&2.2-))(/25*(++,692-)+%&'%%',:2+08080/00-0/-665/6/.,.+0+).-)$%)&.,+%()',.7/5/..2.11,0+)(-),./..04,-+-.)&(++(+%'$'(''(0-808,.))&)$%(,128330+:2,)()+%)'.),64-/52/))*/251*-7)+-/+,&)/)(0.+%/200.*(-)))&((*-,1-.0./,,-*)),'&((**)*3+)'%%().0/11*/.+-,,,0+7*.)-*)),,,1.-,&()).,01936.((+-/29/-0+.30)2,&-*3+)(,*),+*&(((*),/,*+,,,42415*,0.25+)*(()874;81,(+..883%68/51.,,)%'&%'%&(,0424%++.5036<4-,+,%+,*((')+,.02/7&0'%)&&*.)*16,.,0,)++&(*&'',+2/-++,.117,++,),.8041+)++&('++*5382884.61952//-.31<-+-/52712/',11'&$''**&$',&$((./,$''%&(164<6172:3012*))+)(&),(('***()2:7400///.-12513)-+)&)1,*050-/'&'*,:97,2.**&-()5:8:6'05(.,*%'')*(+('(()',)0-755301/00744368124-.0476890/.-(*'&(+(2,%%'$+%)('(+3(,/35%&+)%()/-/;5.5545/071/19328022'12/+.*/4(32120/457*,,)%+*2..32//1-0/1-3*13.+/,+2))&(*++)020/46(&&#&0195%/'*'.)&**+'*+05,+17,*((&*+,(()-66.9--*,)-)&'(*54288')%&'*()*,,2/.**('+)'(*20*+,3/.6/201089*,156562%+*&&&'('+)/),()*+100-)+*-.,-../,.++()).'0,/-1-.-*()*'(,9443979734(')%))$++*108-))'(+94567**-0.1*''%&(*)-'')+35&('&$%'',+5,(,*'(.*2*-354954391((+&+'+3+5+()+.,.//7-$3.+/3/-,,0.+62*+34+*0-./9//1*(+'-0072-,')'')0068+-,',2++'/+4,9&5,
@1c5f2945-8cbd-4f72-9ba9-b46eb8420a34 ch=364 read=215779 start_time=2019-12-13T16:29:20Z barcode=BC01 runid=2c9cf7bc05858273f10e7d7ec552fc0bd742dc3e
CTCCTACGGGAGGCAGCAGTGGGGAATATTAGCACAATGGGCGCAAGCCTGATGCAATGCATGCCGCGTGTATGAAGAAGGCTTTCCGGGTTATGGTACTCAGCCAGGGAGAGGAGTAAAGTTAATGCAGCGCAACAAATTCGGCGTTTACCCGCAGGAAAGCACCGGCTAACTCCGTGCAGCAGCCGCGGTAATACGGAGGGTGCAAGCGTTGATGGAATTACTGGGCGTAAAGCGCACGCAGGCAGTTTGTTGATCAGTGTAAAATCCCCGGGCTCAACCGCAAGACTGCATCTGATACTGGCAAGCAGATCTCGTAGAGGGGTAGAATTCCAGGTGTAGCGGTGAAATGCGTAAGAATCTGGAGGAATACCATTGGCGAGAGCGGCCCCCCCCCTGGACGAAGACTGGCGCTCAGGTGCAGCGTGGGAGCAAACGGGATTAGATACCTGGTAGTCCCGCCGTAAACGATATCGACTTGAAGTTGTGCCTTGAGGCGTATTTGGAGCTAACGCGTTAAGTCGACCGCCACCAGGGAATGCAGCCGCAAGGTCAAACTCAAATGTCAGATTGACGGGACCCGCACAAGCGGTGGGCATGTGGTTTAATTCGATGCAACGCGAAGGGCATACGGTCTTGACATCCGGAAGTTTTGGAGATGAGAATGTACTTCCAGGAACCGTAGGATTGGAGTGCTGCATGGCTGTCGTCAGCTCGTGTTGTGAGAATGTTGGAATTTAGTCCGCAACGGGGCGCAACCCCTTATCCTTTGTTGCCAGCGGTCCGGCCGAGAGACTCAAAGGGACTGCCAGTGATAAACTGGAGGAAGGTAGGGGATGGCGTCAAGTCATCATGGCCCTTACGACCAGGGCTACACGTGCTACAATGGCGCATACAAAGCGACCTCGCGAGCAAAGCGGACCTCATAAAGTGCGTCGTAGTCCGGATTGGAGTCTGCAGCTCGACTCCATGAAGTCGGAATCGCTAGTAATCGTGGATCAGAATGCCGCAGAATACGTTCCCGGGCCTTGTACACACCGCCCGTCACACCATGGGGAGTGGGTTACGAAGTAGGTGAAAGCAACCTTCAGGGAGGCGCTTACCACTTTGTGATTCACTGGCTGAGAGAGGGTGAAGTCGTAACCAAGTAACCGG
+
().,+-1+77+,1*+12/06565'*()(0*'#%$&+.+26,)(+3817;887:8,-'&(44511.-.///30&&('&(&)('(+')*28639)-+130./.))+&&-7)'(&..')()0,++1/3.(/)))%'%$(,2*0+$*&215:0*/8*''$,,,/*%((0,*()%'++/2512,1*)*)+,6,5031080,+/0-..*/02620131/,++1.3,1,,.2:8/357892-001/413))2)&1597&3(%'-.'%*%&%)-+)258*&14341,(.*%''&*'6611/005.//(0322,)*(/*/&+**+/222(..3(*./'/)1.*)-+.-0/024<929:,-.6334(&%'*,*,2-4328*)1*(*+----.&'(*)-15976593')2816'*+)'.$'')',+3)(-*(')'*-1+++%),6723'-'(0,//171441234/./0-+).-./1750/-../622323-%*)(/,-$4('.,+*0+&'%(*&++--1.,8.../403*./12)48332$('%-.&&'(&,0*4.-.22,52439;344/23.)&$%&+-*-,1)-'&)36--/00937143+/'()+00,6/936358-''--23)4.-')*&&$0%%&'('-,.--/8871)*,)*&''&&(*''*40,/&,%&%%%%$(%$+-399;88&(,))'+)&*+,1;41110866579553-../1&-&'*+)*+%)*+-7..-$$()('(+/2-1115,'+%&$(+*/3/)-.+.4,,4/*0--292-13975,2211%&'(),34559-*+,,./-5-*,))+*.65+,13-12/+*+()+(0.5/*,//3886-46856//-2/4,..++,/2;.551*+)+')*./0//00:3.500-.0+),++&&/.3127//-++)/4*(.073477878:<524///5821-,-,++0*-1$)&&)*,())%,+--./55:23207--.&**+*4..//.148566;:;542.,)()%-+%,%'(++*600-8+&*358726./0101.387/:9,,565124**'*/*&')/;,7+),&(*$%#$(()+2.*,112'*-*%.4)(+,*2,4)&-*&*-5.++,,-21&)&,&--'%'')(,,&,*-5../2.5.,)/.,.1;9;5.
@ddb4760c-32f9-4a2f-9f61-a457820de273 ch=512 read=121902 start_time=2019-12-13T16:29:16Z barcode=BC01 runid=2c9cf7bc05858273f10e7d7ec552fc0bd742dc3e
TACATTGTAGCTACGTTCAGTGCATGTTATGCAAGAGAAGTTGTCGAGTGTCTTTGTATTGCTTCTGTAGTGCTGATATTGCTCCTGCAGGAGGCAGCAGTAGAGATGTGCACAATAGGCTTAAGCCCTGGTGTAGCCACATGCCGCGTGTATAGAAGAAGGCCTTCCAGGTTGTAGAATGCTTTCAGCGGGAGGAAGAGGGAGTAAAAGTTAAATTACCTTGGCCAATGATACCCATAGGAAAGAAGCCTCCAGCTAACTCCGTGCCAGCCACTTGTAATTACAGGAGTGCAAAAAGAGGTGAAATCAAGGAATTACTTTACTAGGCATCAAAGGCGCAGGCAGTTTATTAAAGTCAGATGTAGAATCCCCAGGCTCAGCAGGGCCATCCTGATGCTGGCGAAGCAGAGTCTCATGGGGGGGTGGGAATTTAGGTGTAAGCAGTAGAATGCATGAGAGATCTGGGAGGGAATACCCAGTGGCGAGGCGGCCCTGGACGAAGACCCCAGCGCTCAGGTGCAGAAGCGTGGGAGCCAAACAGGATTAGATACCCTGGTAATCCACGCCATGAAATGATATCGACTTAGGAGGTTGTGCCTTGGCATGGCTTGGAGCCTAGCATGATGCAAGTCAGAGCCGCCTGGGAGATGCAGCCGCAGAGTTAAAACTCGATAGATTGGCAGGGGGGGGGGGGCCACTGGCCAGTGGAGCATATAGTTTAATTCGATGCAACATGAAGAGACCTTACCTAGTCGCCAAGCATCCACAGGAAGTTTCAGGAGATGAGAATGTGCCTTGGGACAAATAGGACAAGGTGCTGCATAGCTGTCATCGAGCTCCATTAATGCTTAAAGGAGAAATGTTAGAGTTTAGAGAGTCACCCAGCAGGGCGCAACCCCTTATCCTTACAGGCACTTGGTCAGCCGGGAGCTCAAAGGAGACGCAGTGATGATAAACTGGAGGAAGTAGGATGACATCAAGTCATCATGGCCACTTGACCAGGGCTACACACATTACTACAATGGCACTTGTAATACAAAGGAAGCGGCCTCGCGAGAACAAGCAGACCTCATAAAGTGCATCATAGTCCAGATTGGAATCTGCAGCTCAGCTCCATAAAGTCAGGAATCGCTAGTAATCGTGGATCAAGATACCACAGTGAATACATTCCAGGTATGTCTTCCCTTACATCCACCATGAGTGATTGCAAAAGTAGAATTAGCTTAACTGTGGAGGCGCTTACCACTTGCTTGATTCATGGCTAGGAGTGATGTAACAAGGTAG
+
#",+/2'(%#$%"%(010*-2/1120,+'(&%&)&('(%%)-(+-%%''%&'*+*$'#*%$%')&(('$'(),&&()$$$$&*.(*$(')0(+.-.-(&%(%&%'),*6-,-.)7+%,%%%$)'&(2(&)'(&$%$&$((-./.((*+0,+*))(-,()+*/-1*.'('+..3&(($''&&*/64*)('%-,'**(,'&)-)(+*/55)',+-)%(&'*')'%%%%'#$$&)(,/+%&',,-2*&((%&&&)%%&**02/043/0,.*'',,++''%%%'(#%(')*%*,.3.4-.)%''&(%/'*),)(&*$')(*))'&$'*)-)'(&%*))%$%$'%+*'+-47.(('&()'++)216/1+))*(.77,,.,(+/1(-&-+(./*)0*'(*)$&%&&%&+*(),%$*1.++,.0-)))))*'(%(%*+'*)2./+*(&%%*)(.1-++,+0.)+)(.-/.&))%.,'/./)4*''+*+*'%%')(%&(&$$*.,-))/*,+2/+&++(//1(-'()/*)'%'')3(-+)'-(5-.**)-(9,)*1155;4-,+)'%'-2+*(*+&*#((%%(+-,/-(*+.6(*+)+-*/&-*-.+-+*(&0/4+-+.(&).0(((&$#%$(%&*()*-%%&%(/&,+,.0+&&$%$)(*0)&()&%'-3.043../+.-**+/-3-/.4&(*))(***'&+)#&%&%$$'&*(*%%)(*(-%((1+)+().*+00+-%*''%')%&&+-*)&&(2+,,.+#&%&&&)-/1)&('/,)((*4.+*--*++,()*,3/./&*&&%'(**--1,,),3./,*)*/..300.(&&$%)-.*+)&'$&,(+$&$'%(%&%%*+(-+*()(&(%-+%&$&+0*(((&&)(+(*,*((+((-+)$&'$/5/().,13*)'&'&'(&#$##'(,+$*.*$(+*(.02/4++/%-(,&+*++*((&*)+&*(*/.'*''%(&%+/*/,&*')5*+())+4-&&%$$%$%&&()-0.,1.,/..,*)+'0&&$%')-,,250%($$#(%-(,+.0''%&%&&%'+5.0$'&(((-)*&&&&+279/-&&*30'3*.022%*%(*,(%,*2+*%%%))&$(&&+-8-,--,('('**&**&'+*.-0'(0,)-,6/0*62301,('(+/','(*&&'''1++4'..,(')%$&-&$&#$)*&(&%(*+-*&*)*()'(&(&.,&**,+($''')$'&''++-/)')%(')&++(%(,++,-(%&&##&$%*(,+%**+)+*+(&''(+**0.'-*+&((&&
@267361cc-1f92-4214-9cdd-51de8c2efb72 ch=218 read=142389 start_time=2019-12-13T16:29:17Z barcode=BC01 runid=2c9cf7bc05858273f10e7d7ec552fc0bd742dc3e
CTCCTACAGGCAGCAGTGGGAATGTGCACAATGGGCGCAAGCCTGATGCAACCATGCCGCGTGTATGAAGAAGGCCTTCGGGTTGTAAAGTACTTTCAGCGGGGAGGAAGAGAGGTAAAGTTAATACCTTTGCTCATTGACGTTACCCGCAGAAGAAGCACCGGCTAACTCCGTGCCAGCAGCCATGATGGCCGCGGAGGGTGCAAGCGTTAATCAGGAATTACTGGGCGTAAAGCGCGCAGGCGGTTTGTTAAGTCAGATGGCAGAAATCGGGCTCAACTGGGGCATCTGATACTGGCAAACTTGAGGAGTCTCGTAGAGGGGTAGAATTCCAGGTGTAGCGGTGAAATGCGTAGTAGAGATCTGGAGGAGGAGGAGGAATACCGGTGGCGAAAGCGGCCCCTGGACGAAGACGGCGCTCAGGTGCAGCGTGGGAGCAAACAGGATTAAGATACCCTGGTAGTCCGCGCGTAAACGATGTCGACTTGGAGGTTGTGCCCTTGAGGCGTGGCAG
+
.011.-2&1))(,+*/2.6,++-(6))*.4<55;720..5,040002046*//.0&3.,-0.2323//+%(+*-.85:4&8535(0,6,-//1682,+,,/9:)(/,,.*+*%**)/3/+-.40499197++779406//0619..8,+,,'*+&)))-,604/.,-/+,08,-69722+&+8*&&'),&..2(*/.,0/--./64365/9+1,/(.+,3.8/44:;6:87:;7./)*&'(176.5114,-52,-04(*,+*%&()13*+1'*797,0(*&%13355770/02.14++'-1.)*&%%,*(,,-*//2..)128+.1&0*242),3634./0/64311940282.,%,,-../145;;..1*.,(2,)..(1+3462:5986/-3.,*1)9/,*,-665..5()*.+0.01316831'%'%%((1+-*.8:,1)64..5,%&%&&-30+010/240)%''('+/5,'&'(&-..,**).+/04/9,0-.5-),*(+-*,-))%$$
@06283339-fc01-42e6-9154-d4a6f6ab9c15 ch=182 read=235088 start_time=2019-12-13T16:29:28Z barcode=BC01 runid=2c9cf7bc05858273f10e7d7ec552fc0bd742dc3e
TTAGTTGCAGTACGACTTCACCCCAGTCGCTAAGCCCACCAGAAGTGGTCGCCTGCACTCTCTTGCGAGTTAAGCGCCTTCAGGTGAACCAACTCCCATGGTGCTTGACGGGCGGTTAATGTGCAAGGCCTGGGAACGTATTCCTGCAGCATGCTGATCCGCGATTACTGGCGATTCCGCCTTCATGCTCTCGAGTTGCAGAGAACAAAATCCGAACTAAGGCTTTTGGAATTAAGCGCACTCTCGCGAGTTTGCTGCCCTGTCACCGCCATTGTAGCACGTGTAGCCAGCGCGTAAGGGCCATGAGGACTTGACGTCATCCCCACCTTCCTCCGGCTTATCGCAGCGGTTCCTTTAGAGTCCCAGCTAAAGTAGTGGTAACTAAGGTGAGGGTTGCGCTCGTTGCGGGACTTAACCCAGCATCTCACGACACGAGCTGACGTGGCCATGCAGGCACCTGTGTTCCAGTCCCCGGGGAAGAGATCCATCTCTGGAAATCGTCCGGACATCAAACGCTGGTAAGGTTCTGCGCGTTGCTTCAGATTAAACCACATGCTCCACCGCTGTGCAGGCCCCGTCAATTCCTTTGGGTTTTAATCTTGCGACCATGCTCCTGGGCGGATAACCAATGCGTTAGCTGCGCCACTTAAGCACCAAGTGCGGACGGCTAGTTATCATCGTTTGCAGCGTGGACTACCAGGGTATCTAATCCTGTTTATCCCCACGCTTTCGCACCTCCAGCGTCAATACCAGTCCAGTGAGCCGCCTTCGCCACTGTAATTTCTTCGAATATCTACGAATTTCCACCTCTACACTCCAGATTCCACTCCCACCTCTCCTGGATTCAAGCGATGCAGTCTCAAAGGCAGTTCTGGAGTTGGGCTCCAGGCTTTGCACCTCTGACTTACAAAGCCGCCTACGTCGCTTTGCAATAATTCCGAACAACGCTAAGCTCCCTCCGTATTACCGCGGCTGCTGTGGCGCAGGTTAGCGGGCTTATTCTCCGGTATCATTATCATCCCGGGTAAAGGGCTTTACCACAACCCTAAGGCCTTCATCACTCACGCTGGCATTTGCTGGATCGGGCTTTCGCCCATTGTCCAATATTCCTGCTGCCTCCCATTGAACAATATCAGCACCAACAGAAGGTTAACACAAGAGACACTGTGGCTTCTTCAGCAGTACGTAACTACCACC
+
-%$%*-'-&'-$--*'''&&/170.03,%'.)1)-3*%.&'&+)%*,8884.(''*&()*3.3/./1*-+3/((+,/44;2+-+0-//4,''0016*/6450.&*%()3+2,,/**&&&)')%-13668962:.122-646,-'$&)%//2388996662023244/0.+5354998747-7,,,60/12272/138/33/--5./,32.*-1/-6+-.+'*&)8</630-12+)'(%*$,,//2-00+//;8137.48+)+,,+4.-,)-).),-**&*(+*(&&*($(+,54442-36.9++*'()-.2//.3(-3:,;88+13858795632400701.&($)'*7231+030-/.1040.**+1()($)%&,-4//+/000*.+)%23,/5120124070+,(.30&'&-%&&&)'644231(+/'0*.033420/01.*.-2.4,0),)+.2*&$&'(+,,()0605+*)))&(&&&'/9:6312/10-(*)*,22**+3-1./4+0+2,-41651,/10:9854121,2*++/)$&*/+56245//(+**)+,-8711/3%%.+267;82+25,&)76-,0-)&2.;;-18440:-...27).)001($&))+/9803)0(+-5241.4+,-./2459%'$#(.,-)-001-0/5,230'///33081115788496%'&000305275054./)&&&)635;99877/;+&')190*.+..99205569/7&&'+,5525/)167794*)*++,/.))1-.../9926/.)(')/+)()&$'6112+)*+)%-+8-1)&.2-/+'*)+)5)*))6)1+&()2,*%+/+./0.-04137332..,---;675314.6--4127740((+&'59/071/1*%55*-,*%)'*/.*'()+1101586-,2+.21)1(%$%%'%$#$$'&'-+*)'''24.0)'''%%&(,161.0825-5.-352/8...::8/'),+.0,,/0)'('-/)-,31191.1'%&*&(()5,+-67317.,.1/48,*)'',.,'**(,4/48++53/7271:434:677501-.(.&.+18**/367..4'4677;;74696/37115'3*1&*(&&$#%%'+()-.'$+&)+.00432..,,-0.3/3*.'*().(2,*)(**-'')*1*++*&')*.1122*&'''$/&.2.3&%%$%%$$"
@6638a2c4-0f19-4c24-96e4-2b5c442a93d5 ch=347 read=102807 start_time=2019-12-13T16:29:28Z barcode=BC01 runid=2c9cf7bc05858273f10e7d7ec552fc0bd742dc3e
CCGGTTACCTTGTTGCGACTTCACCCCAGTCATGAATCACAAAGTGTTAAGCGCCCTCCCGAGTTAAGCTACCTACTTCTTTGCAACCACTCCCATGGTGTGACGAATTTGGTGTACAAGGCCGGGAACGTATTCACCGTGGCATTCTGATCCACGATTGCAGCGATTCCGACTGTGGGTCGAGTTGCATTTCAATCCGGACTACGACGCGCTATGAGGTCCGCTTGCTCGCAGAGGTCGCTTCTCTTTGTATGCGCCATTGTAGCAGCACGTGTGTAGCCCTGGTCGTAAAGGGCCATGATGACTTGACGTCATCCCCGCCTTCCTCCAGTTTATCACTGGCGGTCTCCGCGCGGTTTGGACCGCTGGCAACAAGGATAAAGGAGGTTGCGCTCGTTGCGGGACTTAACCCAACATTTCACAACACGAGCTGACGACAGCCATGCAGCACCTGTCTCACGGTTCCCGAGGCACATTCTCATCTCAACTTCGTGGATGTCAAGACCAGGTAAGGTTCTTCGCGTTGCATCCGAATTAAACCACGCTCCACCGCTTGTGCGGGCCCAAATCAATGTTTGAGTTTTAACCTTGCGGCCCGTACTCCCAGGCGGTCGAACGCGCGTTAGCTCCGGAAGCCACCTCAGGGCACAACCTCAGAGTCGACATCGTTTACGGCGTGGACTACCAGAATTTATCTAATCATTTTGCTTCTACGCTTTCGCACCTGGAAAAATCGATGTTGGTAGGGGCCGCCTTCCGCCGCGGTATTCCTCAACTACACCTGGAATTCTACCTCTACAGAGACCCAAACGCGGTATCATGCGGCAGTTCCCAGGTTGAGCCGGGATTCCATCTGACTTAACAAACCGCCTGCGTGCGCGCTTTACGCCCAGTAATAATTCCGATTAACGCTTTACCCTCCGTATTACCATGGCTGCTGGCGGGAATTTAGCCGGTGTCTTCTGCGGGTAACGTCAATGAGCAAGGTATTAACTGCTCCCTTCCTCCCCGCTGAAGGTGCCCACAGCGAAGGCCTTCTTCCTTACGCGGCATGGCTGCACCAGGCTTGCGCCCATTGTGCAATATTCCCCACTGCCTCCGTAGGG
+
211-2.-680:0/8&-/-02;22044.+.3:7996;6/)).,+')*,*5(,-,736,60&)'+,5.)(++11.0448:+5/+(+3-89-/0.:++043324587.%&&'&('(%$$(*-((*()564-,*,,2<767:2300-35:666326,(*,&/)*)&(')+5;462*,)%)(.+,-/),/,()&,3/-+7,,)1-3857674.,,')-(,,).//23.//:/567/0%&%*'+,*./9/0/380-.+,./69:,2++++-,'++'*01321.-,5-+(,3;:7182*.4261%%**//.//1/11135/+,0.+$+.-+3-(32//0980.0/1//1(+*,*,-'%&'-'/*((%'((..015:73*211*41533*,1+.321&'&00:65:44180,(+(/'60*-)342:5/.0.00%'&%(),0/+)'*,58;2610///.2:3444././089<660,++(,*,-.3.-/56.-'++(*0)'+,94534556700:./6414)5-<::;:46+7:.1140))/,1,5;5::,-&&&(+'*4+/.601/5*1*21+%('()3)'%(*-..41<<6-7872722/)+,&&6022286-2696:1)'&$%&'(+,,3/1581115,6(,-(+)+1*,871)2285854/%(#'$%')+,/63:9,//70/--7454442/&)&(0)+,20,.+*&*/5/%()&'(),-,15--,,(,101$'&'*(*)'&'$)(%'(&*/5+5/,6-5/,%%'%&'+.+)-+,'/+'%%'&)137/1,6-4,3/()(&&',/''#,(-/(/,%&$$'-+*,,+)&%**(%*2:25.,1(-(''(1*&*/%2.,-*,-,*+*,/32.364,502844678,+))')/2-,00.72,'+&%&*3-841140714/&&*-'%+)211224416029&%.,,-:918)'((&((&)(*+78/.,%'&**+,--106.29665718-,+'(//',)).//...%++66)593,..96),87.3+(&)%)*)())'0%(.)/,:9<77<8*0+))*,,721200.,)+(+41485/4$))/3+$'*,)*+0+++:1869'%&%#'),28,,,/&%
@18f8e258-f8b2-4caf-a84d-7e9798497a8e ch=59 read=172885 start_time=2019-12-13T16:29:40Z barcode=BC01 runid=2c9cf7bc05858273f10e7d7ec552fc0bd742dc3e
CGGGTGAAGCGGGGCACCGGCAATGGAAACCCTGACGAGTAACGCCATGATGAAGGAAGGTTTTGGGTTGCCAGCCTGTTATAAAAAGGAAGAACGGCTACGAAATGGTAGCCGAGTGACGTACTTTATTCGGCCTTTGGCTAACCTACGTGCCAGCAGCCGCGGTATTGGCCGTAGGTGGCAAGCGTTATCAGGTATTGGGCGTAAAAAGAGGGCGAAGGCGGCAGCAAGGGGTCTGTGGTGAAAGCCTGAAGCAACTTCAGTAAGCCATAGAAACCAGGCAGCTAGGTGCGGGAGAGGATCGTGGAATTCCATGTGTAGCGGTGAAATGCGTAGATATGGAGGAACACCAGTGGCGAAGGCGACGATCTGGCCTGCAGCGGCGCCGAATTAGCGTGAGGCGTCGAGGATTAGATACCCTGAAAAGTAGTCCACGCCGTAAACGATGGGGGGTACTAAGTGTTGGATGTCAAAGTTCAGTGCTGCAGTTAACGCAATAAGTACTCCCGCCTGAGTAGTACGTTCGCAGAATAGAAACTCAAAGGAATTGACGGGGGGGCCACGCACGTTGGAGCATGTGGTTTTAATTCGAAGCGAAAAGAACCTTACCAGATGTGACGCAGGCCGGTGGAGATGGCTATATGAGACCAGGTGGTGCATGGTTGCCGTCAGCTCGTGTCGTGAATGTTGGGTTAAGTCCGCAGCGCAACCCTTATCGTTAAGTTTGCCATCATTAAGTTGGGGACTCTAGCGAGACGCGGTGACGGCGGAAGGCGGGGATGAAATCATCATGCCCCTTATGACCTGGGCACACACGTGCTACAATGGATGGTGCAGAGGGAAGCGAAGCCGCGAGGTGAAGCAAAACCCATAAAACCATTCTCAGTTCGGTTAGCCAGTCTGCAACTCACGACTACATGAAGTTGGAATCGCTGGTAATCGCGAATCCAGCCATGGTGGGCCGTATAGGACCTTGTACACACCGCCCGTCTGCACGAGTTGATAACACCGAAGCCGGTGGCCTAACCGCAAGGAAGGAGCTGTCTAAGGTGGGATGATTGGGGTGAAGTCGTAACAAAAGGTAACCGG
+
&+,&%'$$%$%*)&&&*,3;87;65-(0,,9.,-*2*'(*/..-24'$%'(*,(()(('*)55(,0'-)(%$%%'&'(26122<6/+)+14/260(/++&&'&)*((**+.91..,-/+-$&'+-50)/+#%$'%''&(&+(+-,((*-.338<5-.,+0(*)()*&*&%$'$&&'+)+,($$$&'124215',(+'.,0-/,('-/,.)&'**,,)-+,0.4,('.)3.(/:..+,*-,-2-,21*,1/-,)&((*+-30*+,03+16*+%%.4,-/+.0.*,,-,+()-3'02)()/6133%0&')(-3.956542-../4958/:-*+69/9),,,--/.4*.,-44;/1+1*)&'/(++.730/00144462/21%(%%$#'%$%%)$'$#&%&%(()()*)&'+%4)-+65'26*'$*-,)(*,.4/'(+-36767;:5431*(&&)(++-+,+))-/42:6:77414-+.1;78:::9:9344434.+,.212/-1.--,5/-1973((++-4.11689(*,-,7/'&,*-,/748/*)(*+.//,**.273-14'*')#%(&&)&%(((+((*//;</386;6134,/-04/*',6-'('&*'&&*+(-''%$$$&&,'))#(,%'&())('(*0.*-/-&$%-.,05:6768)47:*07..7.00/066010+*)(-/447+-21:1.,//+()+)10665471*2.00/9,-'%.0)&'&%&%%'(($0)6-796/1-,($&'%%.'*)()(&&$&&%%)(''(*+'+3)'%$(4.235:915)150+-4353438238-+&((+(**122../17559750,/-52-*-.',*)+'(+-13020+10--,3(,/9:33:6126;9.2267;687,46;6*-(-$'$%'*8700-/...,(**+00+,-.-21-.500,646413%2,37431763534**(-'$%'&#'&$&$#&%%%+*'(%&*+,-.*++1908;1050)#)%'**+)3--./74+4-').,18414'2/0*,1/4.,/1),,+(&&(*//...0+2-232*)+)*16023+/+1,+,836671330(+--/85805
@1158fb91-da5b-4cab-9334-8d00d7dc45c3 ch=193 read=2345403 start_time=2019-12-13T16:29:37Z barcode=BC01 runid=2c9cf7bc05858273f10e7d7ec552fc0bd742dc3e
CCACCTTGTTACGACTTCACCCAATCATCAATCCCACCTTAGACAGCTCCTTCCCGCGCGGTTAGGCCACCGGCTGGGTGTTATCAACTCTCGTGGTGTGACGGGCGGGTATTATTACAAGGCCCGAGAACGTATTCACCGCGGACGGATGTGATTCCAACTTCATGTAGTCGAGTTGCAGACTACAATCCAGCGAACTGAGAATGGTTTTATGGGTTTGCTTCACCTCTTTGGCTTCGCTTCCCTCTGCACCATCCATTTGTAGCGATGTTAGCCAGGTCATAGGGGCATGATGATTTGACGTCATCCCGCCTTCGCTTGTCGCAGCAGTCTCGCTAAGAGTCCCAACTTAATGATGGTAACTAACGATAAGGGTTGCGCGCTCGTTGCGGGACTTAATAACATCTCGCGACACGAGCTGAAGCGACAACCATGCACCACCTGTATCTCCATATAGCTATCTCTCCATCTGGAGCCTTTATGAGTATGTCAAGACCTGGTAAGGTTCTTCGCGTTGCTTTGAATTAAACCATGCTCCACCAGCGTGCGTTGTCGATTCCTTTGAGTTTCATTCTTGCGAACGTACTACTCAGGCAGATTACTTATTAACTGCAGCGCTGAACTTTGACATCAACGCAAGTACTCATCGTTTACGGCGTGGTTTACTAGAATTATCTATCCTATTTGCTCCCCACGCTTTTCGGGACAGGCGTCGGTTGCAGGCCAGATCGTCGCCTTCGCCATGGTGTTCACTCCATATATCTACGCATTTCACCGCTACACATGGAATTCCAGTCCTCTCCGCACTCCTAGCTGCCTGGTTTCTGCGCCAAACTACTGAAGTTAAACTTCGGGCTTTCCGCACGATTACTTGCTGCCGCCACCCTCTTTACGCCCAATAATTCGGATAACGCTTGCCACCTACCGCGGCTGCTGGCACGGCGTAGTTAGCCGTGGCTTTCAATAAAGAATACCGTCACTCGGCTTCCGCATTTCACGCCGACGCGTTATTTCCTTTAGCGAAGTTTTCGTCGTGGCGTGCTGGTCAGGTTTGACATGAAGGACCACTACTTTTCCAGCGAAAGGATGTCGGCACTGAAGGTTAACTTTGAGGGTACCATTGCTTTTTCTTCCAGCACCAACCAATACGTAACGCA
+
$###./0-/2--.08:;7-0,(+3,014.3-),2*(-&&%)+50/,0021135+)')),10/.&(78:000,('$)10/,*0,//51//20115153...48055/'-,-++.(+*),+.-,31*)**.3007619.*+-*,+3%$%%#($%'*.:2./(.3/.,..45779+(039363652/-//666'&(&((./3.+(...6198:.2439)0,)%,-6.11911)-*)/,.50()100;4014--+.,2249288--/.*+'()'.''%(('(1/.-/&-36-555011123:4-.4778990:4*+.270('3+(,4')),)&)**765541(,(+,--'+''.+./+))/162494679621,0+0353/)(&&&((3,9/-0.773.4.4.(,1./0.((%&'*3--.,*&&(+(*-+-.0'.01.,+&./&)&(%)%()122./*+(()01546526;,--,1/')1*,/1050////7566633579.+()+0-70<98<712+,+%,384004050<:675)+265-.50'()*,*.(.+%***+-,-**/2/*-29//76;-5*((''0-(,)--(%')2585+(*0)(&&$&&())&)%&%))$**//83207--.+0/)&'$%&*%(+,/46998396)'*,+/3,/,/+)+,.)*).0-0110)+-*).7.,-0334+*,**/86*3'7/,,%'+1488(.++%,*,.+.,,-2003-+-/+20/27*)&**-/70&)*.11112'258286842:/027:211.-*(+/1//*/'*'$&(,)).*('$%#&(,)+'**,/8:7983;5-'%)(,'+)$%'')0+-((.;04(,,3,)23+/4,/(#'$&$%$#$&()'(%*,1,**$%'('.35.*0/-.)/++89786,70-2..,001.49/+)&&(3.0.2/+*((*(''-*+*--.106/,.406/-)(*)&./003,'*.)'-9-36,-./*1(',$&#'$&(''#'$$$&))'*%((#%$#&'(+&&$%&&$&*,*&$%)$#$#$$%$$$%)+'&#&&+)&%+,$$%&'(*()&$%'#%%$$$&'$%$%**(&'$'#&$%$%"$$%$+(+*/)(()+''$(''%&*-'+/'')004/448+)'(()+./*2(2,/+/++*&'$%#
@5f16a86c-f965-4939-bc0a-d8db50ad31d0 ch=477 read=92467 start_time=2019-12-13T16:29:43Z barcode=BC01 runid=2c9cf7bc05858273f10e7d7ec552fc0bd742dc3e
CTCCCTACGGGAGGCAGCAGTAAGAATTTTCGGCAATGGAAACCCTGACCGAACAACGCCGCGTGAAGGAAGAAGGTTTTCGGATTGTAAACTTCTGGTATAAAAGGAAGAACGGCGGCTACAGGAAATGGTAGCCGGTGACGTACTGCGTAAGCCACGGCTAACTACGTGCCAGCAGCCGCGGTAATACGTAGGTGGCAAGCGTTATCAGGTATTGGGCGTAAAGGGGCGAGGCGGCAGCAGGGTCGCATGGTGAAAGCCTGAAGCAACTTCCGGTAAGCCATAGAAACCAGGCAGGGGTCTGCGGGAAGGGATCGTGGAATTCCGTAATGTAGCGGTGAAATGCGTAGATATATGAGAGGAACACCGGTGGCGAAGGCGACGATCTGGCCTGCAGCTTTGACGCTCAGTCCCGAAAGCGTGGGGGAGCAAATAGGATTAGATACCCTAGTAGTCCACGCCGTAAACGATGAGTACTAAGTGTTGGATGTCAAAGTTCAGTGCTGCAGTTAACGCAATAAGTACTCCGCCTGCTGGTAATTACGTTCGCAGAATGAAACTCAAAGGGTGACGGGGGGCCCACACAAGCGGTGGAGCATGTGGTTTAATTCGGAAGCAACGCGAAGAACCTTACCAGATCTTGACATACTCATAAAGGCTCAGAGATGGAGAGATAGCTATATGAGATACAGGTGGTGCATGTCGTCAGCTCGTGTCGTGAGATGCTGGGTAGAATCCCGCAACGAGCGCAACCCTTATCGTTAGTTACCATCATTAAGTTGAGGACTCTGGCAAGACTGCAGTGACAGAAGCTGGAGGAAGGCGGGGATGACGATCGGTATCATGCCCCTTATGACCCTGGGCTACACACGTGCTACAATGGATGGTGCAGAGAGCGAAGCCGCGAGGTGAAACAAAACCCATAAAATGCCATTCTCAGTTCGGATTGTAGTCTTAGCTCGACTACATGAAGTTGGAATCGCTAGTATCATGGCGGTCATGTCGCGGTGAATACGTTCTCGGGCCTTGTACACACCACCCGTCACACCACGAGAGTTGATAACGCGAGCCGATGGCTAACCGCAAGGAAGGAGCTGTCTAGGTGGGATTGATGATTGGGGGTGAAGTCGTGAGGTAACCGG
+
++(1/+,6/8/*),-.25,02*-)%*'07;46:4/,*.(-2*.9-.0+1)'(%(.-.09;899::862-/3..3043:;80'5&9*&)-/+)'(&$*/2565;6(.-15-041+704+*'(*'0,/3-*/**++.0+/(%%$%*'+)''),++&(*),,.---5//-113/6:2/.-*3*01.7+/..-6(1$/+,,,-14334/8//0'1*++6/6::9707:*-0,(%'%-*)6;8608+54-*(%%(--41/.-1,042*+'%&'**,7-'($(('&.947+(*5/)6/063'220**+++,%40)*)1*.-,*.+++,/734&,(,--+*--051+&-,'&&('++-/11'+1'%&--.1/019&8254/./,/42999/./--15382-1+&)'((*./3.,/(+.6--+,0,*+/..574)(*-046-(48/.4*),.,/8)+,3434-7.,-46841*5/..,.-,'**+/..'(&,/.6495777:706;:'9976545%108181111706022.-,07+-2+*$&())(*/)'*/077045/0:9/13-+2578--2,/,.11.29:307.(,,//.,-0%3*2,1.764./60:;1525.))++)////+*)-732..()(%+0*,'-,,1.0168593100.;2-30..+)*,.062**()*0*13227699710/(*)24227+)*')+()-47/0011010246-.*.+334:77'&$%&.-150,/1691/..-/6488/*3./,-1.-.8868;880+///.-//+&+*).011(*%'&%$&'/1035331+$)&%'*,-*3+.1/33275-48770.%()%+(./405.73,)/-./7279'(-(./..--+*+-.87533/;00:66577753+*)(&''+/(*48:2+/,*',.'(0::93;8365981$$(--1:/,-),.32)/%5)+'%+-).&&$+,72*.**+,..,'&)%&)/..431.,&(&%%##'&$'$%&'('+/.//.**-*())(/2...1675/00..3.---1+&2.--,-,-,71**))+*+//,-2496(((&$2-,(+-20./752/./4.0(0()&*///753.-.+3/))./-001000006:0+.4/++))**$'+1470(2,
@93c6d42b-0732-4a26-8baf-73174bb9aedb ch=2 read=48382 start_time=2019-12-13T16:29:38Z barcode=BC01 runid=2c9cf7bc05858273f10e7d7ec552fc0bd742dc3e
CCGGTTACCTTGTTACACGACTTCACCCCAATCTAACGACTACTGGCTATAATTGCGCGCATAATGGTTGTTTCACGGACTGGTGTTGCCGCTCTCGGTGTGACGGGCGGTGTGTACAAGACCGGAACGTATTCACCGCAACATTCTGATTCGCGATTACTAGTAACTCAGCTTCATGTAGGCGAGTTTCAGCCTACAAATCCAGGAACCTGAGACTGGTTTTAAAGTTTACCTCACGGTATTGCATCTCTCTGTACCAGCCATTTGTAGCGTGTGCCATTTCGCGGGGCGTGGTGAAAATCATCCCCACCTTCATCACCGGTTAACCCAGGCAGTCTCCTTCAGAGTCCTCAACAATGAGTAGTAACTAACGACGAGGTTGCGCTCGTTGCGGGACTGGCAACATCTCTGACACGAACGACGACAACCATGCACCACCTGTCTGCTTGTCCCCGAAGGAATTTCCCTCGATTAAGGAAAATGCAAAGGGATGTCAAGTGTAGGTAAAGGTTCTTCGCGTTCTTCGGTGGCCGCCGCCGCTTCACTTGGCGCGGTTGTCAGGTGCTGGGAACGTCGCCGCCACGGGCGAGATGCCGTGCGTTAGCGGCGGCACGGAGGTGTTGAAACCCCACACCTAAGTATTCTCGTTTACGGCGTGAGCAGGGGTATCTAATCCTGTTTGCTCCCCGCTTTCGAGCTATCAGCGTCGGTGCAGTCAGTGCTTATTTATGCCGTTGTTCTTTACAAATCTCTACGCATTTCACGCTGCGCCGATTCCATCTCCTCATAACGCTCTGAATGGCGGTTTGGAATGCAGCACCAGTTTAAGACGAATTATTTCACATCCCATAAATCATCGCCATCGCCTTGCGCCCAGTAAATCCGGATAACTTATCGCCACCTGCGTATTACCGCGGCTGCTGGCTGGAGTTAGCCGGTGCTTCTTCTGCGGGAAGTAACGTCAATGAGCAAGGTATTAACTTTACTCCTTCCTCCCGCTGAAGTGCTTTTGACCAGAATTCTTCATACACGCGGCGCCGACATCGACTTTGCGGTGACGTATTCCCCTCTGCTGCCTCCCGTAG
+
7&.)8,)5218+4-))$'),99:9+3.(%+'')$&%%%#%&$%%)++*%*$$,&$%&%$%$'%$$&*'*%')+(&'))&%)'.()(&%(%')21,+*+'*$&#(%+).)),'+'(,12)*,15+1+2.350-0..17(+1-84864-.*534*10236120/*+,...2()*18-)-+,.-14()+2:')$&')&'&,10).(')()(.)').14555(47<3.9004:+*296623472+,($'*+0--,+/0319:7367/51)&*%&$%'&($%$%&)&'&%)061,('(%'#$&'$)*983631'**-2.&*,%*(''/2(&0''&(,-''1113().%(')*+080.*''&0*%$&%&''*..*++++)*($***9243789.7.--/8+0&%$&&%')212-+$()2-)&$#%--38791517,/'.%)2--+($(()+(&&%)+,0-'(.)*()(1,-/)(2-*/)++&(),*,'*+,4.).2.7,661,,/020,-,.7(,-17/194-/-/.&-/1(()#&'+&'%#%)&)1**&'&'(*'()'***&*,%(%+$%$%*)$#$$&%%$$$''$&,4+-)&(('$'%$&&**-6//./+1)/+(.&+)*,+-/-%,2--/7*#''*3(('%'))/--12695%*'**)&%&$'$(2/0.231..4/,./2.:5(-+452-(*-37--/',*(,2-+/--/)'0%%%)*(%&&%$$&%&)%#$#$%'''$(+%-1,((')'(00/+)/.0-1:8103/-*'(&(''$)'))'*&('&&'%&##%#$&%$%$*)'%%'()+&((&))$$%$&#*&%))3)(()&1'&'/'&.7-++,-'.''#$%+*())+*%'%&'.*-&&('((/1*)03223+--2.454*'$%'-318;6682(1+,,-4-/401.7422-+.*(#)*&+-0--.2&33237:554101214-)(()19755-1,,,87889)6,..1)(()-,)-.31-622,45+).2,-,'('*/.+&&&+,&&)(),(05200',(,-0153&&&&%''*)(%%%%$%%()%%&(&,&/.,3/+,,,++(*)''*1((/')
@187f7856-e3b6-4e2f-94aa-c16a709dcb6d ch=282 read=98238 start_time=2019-12-13T16:29:54Z barcode=BC01 runid=2c9cf7bc05858273f10e7d7ec552fc0bd742dc3e
TTGGTATGCTTTTCGTTCAGTTACGTATTGCTGGTGCTGGCGGTTGTCGGTGTCTTTGGTAACCTGGCAATTTGCTGATATTGCACTCCTACAGGAGGCAGCAGCAGTGAATTTTCACCGGCAATGGAAACCCTGATGACAACGCCGCGAAAAGTGAAGGAAGAAAGGTTTTCGGATTGTAAGCTTCTGTTATAAAAGGAAACGGCGGGCACAGATAGTAGCCGGGCGGCGGTAAGCCACGGCTAACTACGTGCCAGCAGCCGCGGTAATACGTAAGAGTGGCGAAGCGTTATCAGGTGTGGAACAGCAAAGGGTCTGTGGTGAAGAAACGCAAAAACGACCGACACGGAAATGAGCAGCTACAGGAGAGGATCGATAGGAACTATGCGCTGGTGTCCCTTCGTCTGCCGGGGAACACACCAGTGGCGAAGGCGGATCAGCCTGCAACTGCTCGTCCCGAAAGCGTAGAGGCAAATGAAGTTAGATACCTGGCGAAGATCCACGCCGTAAACGATGAGTGCTAAAGTGTTGGATGTCAAAGAAGTTCAGTAGTGCTGCAGTTGCTGGCGCTCCGCCTGGTAGTACGTTCGCAGAATGAAACTCAAAGGAATTGACGGGGGGGCCCGCACAAGCGGTGGGGCGTAATGGTTTTAATTCAGAAGCAGCGCGAAAAGAGACCTTACCAGGTGTGACGCCTCGCGGAAACTCAGAGGCCGGAGGAGACCGGCATAGCAAGGATACAGGTGGTGCATGGTTGTCGTAAACTCTGTGAGATGTTGGGTTAAGTCACGCTGGCAGGCGCAACCCTTATCAATTACGATTGCCATCATTAAGTTGGGGGACTCTGGCAGGACGCTGCCAGTGACAACAAGCTGGAGGAAGGCGGATGACGACCGATATATATTTTACTGGATGGTGCAGGAAGCGGTGCATTAAAACCCATAAAACCATTCTCAGTTCGGATTGTAGTCTGCAACTCGACTACGGATGCTGGCATTAACGTCAGCATGTCGCGGTGACCGTTCTGGTGCCTTGCCACGTCACACCACGAGTTGACGAAGCCGGTAGCTAACACCGGAAGGGCGCTAAAATTGGGATTGATGATTGGGAGTGAAGTCATACCGGGTAACCCGG
+
%%5&)&%$%$%%%*+-/8',,8-..5,8-+,66979823%#%&&/(+***+%/*('%#$)'$&%&$&'%%).')/-..()$'&+%)),,'')%+-+,+++)(%('&'&%)'*353(&(0.,,**/2+04+07+*(%$')-1.0/77&$&)-2,%-.,3.335)*1.)/+41.0+6*,3),-/'.3811+0-**,)0*(''+*&)/(')))#$#%$'%,,&*'*&*'$)'$$#$%1'05.105412.,-03))$.+)01,,,-(,)+.*,(')*.//)')***(%+))+105,+,&,&'#*#%$$$$,,-2&).2,,*)+()0&&$%%'$&%&*133(%%%($%%%#&&&&%&&%&''($$$#$%''%'+.61/1(&*%*&)%$%#$%&(('*(&'()-'(('((')*1+,,&('1.-/*.4,1-(--(,,),10($&&$%3,+''$#%$$$%'***+&%'14*-03()'')+,8620)&')1,+11054**))&(*%++2-')+/.-8::8/,**()&(%)&%+**52,73:2,+,,,6-&'&(.31''&*,,-.--41*5($$$$&$'*,-)(3561)'*+15788<9442,.54.0:.-:915-*))(,*+'.,3749/,57+')*-.++/.-/+.**+-1/.-/51:;3-93;*)'&*)()&)(.+*1-(&'*'+%'%$)3)0.-&)'&($%%(+$%'&'(%%%&$''))%*),(-*&)&(&$$&&'(%'))&''&%)),-,-1..,&(+-/3//2%(%&%%$#$#$%$'**+3:0713015,)-&'%&$%%()(+***)%+,'*))**+'-&#%&#*%$+/+0577;62-/0.277.14554.10(-4&+$%(./1*6554--)%,*$')((&'+(*)'#)+(,+('&%&+*,-/.),%(%%$####$$./1+++&)%''$$%&##$&$%+485-<5033:81.0+250*+),-;549.13-0137597816121/-$#$$%)'+%$%,+.%-$##$%%%%)+,4.23/2-,()&'&&)-(&%%$#%$$%$(*$'()-()(.,-.+)*((&%&#%'(*.072',*''((*,-,')&)'&%&&&&&%$)%)&&$++,*+)%.)*''$'(,0.,,+''%)&'%%$(&-,+.9
