# Supplementary material for: De novo species identification using 16S rRNA gene nanopore sequencing
Source: PeerJ. 2020 Oct 21;8:e10029. doi: 10.7717/peerj.10029 (PMC7585375; doi:10.7717/peerj.10029)
Supplement: Supplemental Information 3 [file peerj-08-10029-s003.zip › pass_fastq_runid_2c9cf7bc05858273f10e7d7ec552fc0bd742dc3e_431.fastq]

@bf089997-f350-49b5-8318-a44cd6f14a18 ch=275 read=104678 start_time=2019-12-13T16:30:20Z barcode=BC01 runid=2c9cf7bc05858273f10e7d7ec552fc0bd742dc3e
CTCTACGGGAGGCAGCGGTGGGGAAATATTGCACAATGGAAACCTGATGCGGCAACACCGCGTGAGTGATGAAGGTTTTCGGATCGTAAAGCTCTGTCTTTGGGGGAAGATAATGATGGTGCCAAAGGAGGAAGCCGGCTTTAACTACGTGCTGGCAGCCGCGGTAATACGTAGGTGGCGAGCGTACTGGGCGTAAAGGGGCGTAGGCGGATGGTTCGTGGGATGAAATACCAGGCTCCAGCGGGTGCTGCATTCCAAACTGGTTATCACAGAGTGCAGAGAGGAGGTGGAATTCCTGTGGCGGTGAAATGCGTAGAGATTGGGAAGAACACCGGTGAAGGCATTCTCTGGACTGTAACTGACGCTGAGGAAGCCGTGGGGAGCAAGCAAGTTGAATACCCTGGTACGGTCCCACGCCGTAAACGATGAATACTAGGTGTGGGGGTTTCAACACCTCCGTGCCGCCGCTAACGCATTAAAGTATTCCGCCTGGAATTACGGTGGGTGCGCTCAAAGGAATTGACGGGGACCCGCACAAATGGCAGGCATAATGGTTTTAATTCGAAACAACGCGAAGAACCTTACCCTTGACATCCCTTGCATTACTCTTAATCGAAATCCCTTCGGGGACAAGGTGACAGGTGGTGCATGGTTGTTAAAATCAGCTCGTGTCGTGAATGTTGGGTTAGTGCAACGAGCGCAACCCTTGTCGTTGGTTACTACCATTACAAGATGGGGACTCTAGCGAGACTGCCTGGGACGCCAGGAGGAAGAGTTGACGTCAAATCATCATGCCTTATGTGTAGGGCTACACACGTGCTACAATGGCTGGTACAGAGATGCACAATACCGTGAGGTGGAGCCAAACTTTCGGCAATCTCCAGTTCGGATTGTGACTGAAACTCGCTACATGAAGCAGAGTTATAGTAATCGCGAATCAGATAACGCGGTGAATACCTTCGGGTCTTGTACACACCGCCCGTCACACCATGAGAGTTGGCAATACCCGAAGTCCGTGAGCTAACCACCGAGAGGCAGCGGCCGAAGGTGGTCAGCGATTGGGGTGAAAGTCAGCCAACAAGAGTAACCGG
+
+,0').)-.'())(*+6;9887,*-((%()(**,.0..-*0&.4)*+778'2/4/-(22*(+/.'))*...04-1.34,..,+,-60566.011777-8:,69;5)*+*./..,*'*&*,%3*21.(.),**+'+*'&%%&%)'')%''*&'$&-,,0222810.06444/4*0/-.4/,,--'%',-6:621228+)-,-,/2-/873:43-3-4&&)+0.'&&%&-)&25114000-&$$&60/05997159/6/7,3229662,,$$%*('*$**+()())'(+'''+(4*3&'&*%/0186518.++,,6//*)*-,*4413.-3126;,)&&&&+*0%),,1056;8867777666674444&&(*)&./('(.4+&%%+,$.)(*+/&&--..7,(*-0)(&&)68*+666:355:04(%-)&()**-*027450421+-903*4114:7886889969<01/20-,.-0396,+.5866/+0/.+')(+,*/)++(-+*&$%())*/))(+,.305508;5/3;1,-,./-'*(..*-+,)*(*)-5,56*1.7:0-*1)'&&*)((0.(-/-(*))03''*-02817)')''(*60-.2+1+)&'&%*)('/:0/87(,3.0457(3(()*%*'*2:8-../..0,$')%''%(*&(+.155---+,+'./2.+(01.7-$&%'&'+$%/000.&-,)'**,-073'/39,00*0+'))(&$$'%('(162253/'+,&'**.66900+/-))%('%..(/.())%'*(+,1199;;40139979255.0,,*+''(*,-,/11.1.1/347545373-4./07405301220-,()-4424:4742.,+35/..0.22--0,&#%&+--..7''*545*1&3&'()(*.+29+,97))%'(,--/)')((&*,7/-)-,-1-/-/6486/'+5.+&((.+4.,+2-.1%-+/)1,++8/)&%((++.3469714/-/+/6))&((),/5-2/))+/28.+)1++-:023*)*+0:8/-4*)')'*,-),,*2,.+&%-('),)*-465004.0,(1*(*,'*.+,.-0-2''%$&*/24132
@1ea5a849-0917-4a67-96b6-b8a7bb99e539 ch=140 read=103655 start_time=2019-12-13T16:30:13Z barcode=BC01 runid=2c9cf7bc05858273f10e7d7ec552fc0bd742dc3e
CCGGTGCATGATACGACTTCACCCAGTCATGAATCACAAAGTGGTAGCGCCACTCCCGAAGGTTAAGCTACCTACTTCTTTGCAGCCACTCCCATGTGTGACGGGCGGTGTGTACAAAGGCCGGGAACGTATTCACCGTGGCATTCACGATTACTAGCGATTCCGACTTCATGGTCGAGTTGCAGACTCAATCCGGACTGGCTGCTTTATGAGGGATGCTTGCTCTCATGAGTCGCTTCTCTTTGTATGCGCCATTGTAGCACGTGTGCAGCCCTGGTCATGCAGGGCCATGATGACTTGACGTCATCCCACCTTCCTCCAGTTTATCACTGGCGGTCTCGCTTTGAGTTCCCGGCCGGACCGCTGGCAACAAAGGATAAGGAGTTGCGCTCGTTGCGGGACTTAACCCAACATTTCACAACGCGAGCTGACGACAGCCATGCGGCGCATGATGTCCGCAGTTCCCGAGAAGGCACCAATCCATCTCTGGAAAGTTCTACCGGATGTCAAGACCAGACGGTTCTTCGCGTTGCATCGGAATTAAAACCACATGCTCCACCACCGCTTGTGCGGGCCCCGTCAATTCATTTTGAGTTTAACCTTGCGGCCGTACTCCCCAGACGGTCGACTTAACGCGTTGTTAGCTCCGGAAGCCACGCCTCAAGGCACAACCTCCCAAGTCGACATCGTTTACGGCGTGGACTACCAGGGTATCTAATCCTGTTTGCTCCCCGCGCTTTTCGCACCTGAGCGTCAGTCTTCGTCCGGGGGGGCCGCCTTCGCCACCGGTATTCCTCCAGATCTCTACGCATTTCACCGCTACACCTGGAATTCTACCCCCCTCTACGAGACTCAAGCTTGCCAGTATCAATGCAGTTCCCAGGTTGAGCCGGGGATTTCACATCTGACTTAACAAACCGCCTGCGTGCGCTTTACGCCCAGTAATTCCGATTAACGCTTGCACCCTCCGTATTGCCGCGGCTGGCGCAGGGTTGGCGGTGCTTCTTCTGCGGGTAACGTCAATGAGCAAGGTATTGCTTTACTCCCTTCCTCCCGCTGAAAGTGCTTTACAACCCGAAGGCCTTCTTCATACACGCGGCATGGCTGCATCGGGCTTGCGCCCATTGTTACCAATATTCCCCACTGCTGCCTCCGTAGGG
+
52051&.#(%&+).2468971003)*,9,.-1-31(().0,,.*(%%')+/,1-2+('*,).-7-,'*./1:84567004/,*+'*$&(+.)(),,20.2696766171+)%(.63;*1/3/(5-0))*(7785+-//10:2220.(+,/242265246570/+*,058533/-+,,,+0-*($)'))/,71/,/3+))'&$$$&&')*+-(*-)%($*+1-++,*-&'*$&')-.2./0,16-&*+/3879;79;2234201/067470*/:7./7:914/((*(1,8220/0,)&+'(*:899978(+*145<*0)(.--2<-*,:6:/;..,73225()+*)')//605.'-/*0.18:56968/5.09<-2.:3901*$&+5.1-011/04.../2,()).*+)'',(.0:/-.15,3+//135554300.-,1.+3*0,-+%&$%$&&#')+')+/05/4)&(&+0044.01.5/367764435022,,.00&''((*'*$&#,.+,4;++%&%+(577;75668712104+(0)0,2;:,;:3434899950-,%(+*+-+-3)+,60495(&&),7331*008+3,05::+1,,)1*.+5/8/977618:0+**('+43/,)*)+**''*,.+1.0.764332/4-05(--/736.,.,)$',*.0/+('/),,.04578932;,*+2:3337//./0193120/./2(.*+0())3:6*./1;5)$1,.-;:/303,3502,**&/056667;7519)(//452.440251;789;35/+../9;2/,3*+*1222674545-5:/*)5.')6,--/821+3-42472827:7/,.(*./235468,*(),5-09'*''(/%()(-187<66*+/507//136'111+383/))*..('&'*,..-.6743+,6-8879130,0/(&33/7,'*/14,1,0*,10-,)&&'(**(./1//4/3017(/5,-'&%$(*)&0*+.('*&*&).,+-0:19;::;:551/05522*,(()-032/*.,&.&$&*/-$)+.4,.87-,/8/*18202,,-.--/*((1,.62)&,+/078<9:<:76/2+/-/(//04282,./1+7-:84671354:/(-+&*'$*(*).0;1949..2610--.1/32-0.1+)
@a298d15e-b8b4-4c35-8d53-547de882db95 ch=89 read=128462 start_time=2019-12-13T16:30:21Z barcode=BC01 runid=2c9cf7bc05858273f10e7d7ec552fc0bd742dc3e
CTCTACGGGGAGGCAGCAGTGGGGAATATTGCGCAATGGGCACCTAAGCCTGATGCAGCCATGCCGCGTGTATGAAGAAGGCCTTCGGGTTGTAAAGTACTTTCGAGGAGGAAGGGTAAAAGTTAATACCTTTGCTCATTGACGTTACCCGCAGAAAACACCAGCTAACTCCGTGCCAGCAGCCGCGAGTAATACAGAGGAGTGCAAGCGTTAATCGGAATTACTGGGCGTAAAAGCGCACGCAGGCAGTTTGTTAAGTCAGATGTAGAAATCCCCGGGCTCAACCTGGGAACTGCATCTGATACTGGCAACTTGAGTCGTAGAGGGGGGGTAGAATTCCAGGTGTGGGCGAAATGCGTATTGAAGTCTGGAGGAATACCGGTGGCGAAGAGCGGCCCTGGACGAACTGACGCTCAAGGTGCAGCGTGCGGGCAAGCAGGATTAGATACCCTGGTAGTCCACGCCGTAAACGATGTCGACTTGGAGGTTGTGCCCGCTTGAGGCGGCTGGCTGAAAAGCTTAACGCGTTAAGTCGACCGCCTGGGAAGTACGGCCGCAAAGGTTAAAAGCCATTCGAATTGACGGGGGCCCGCACGAGCGGTGGGCATGGTTTAATTCGATGCAACGCGAAGAACCTTACCTGGTCTTGACATCACAGAACTTCCAGAGATGGTTAGTTGCCTTCAGGAACTGAGGAGCAGAGTGCTGCATGGCTGTCGTCAGCTGTCGGCGAAATGTTGGGTTAAGTCCGCAACGAGCGCAACCCACTTATCCTTTGTTACTTGGCGTTAGGCAGGAACTCAAGAGACTGCCAGTAAACTGGAGGAAGGTGGGGATGACGTCAGAGTCATCATGGCCCTTACGACCAGGGCTACCGTGCTGGCGCATACAAAGAAAGCGACCTCGCGAGAACAACGGACCTCATAAAGTGCGTCGTAGTCCGGATTGAGTCTGGCAAACTCCCGCCGAAGTCGGAATCGCTGATAATCGTGGATCAGAATGCCACGGTGAATACGTTCCGGAGCTGTACACCGCCCGTGCACCATAAGAATTGGGTTGCAAAAGAAGTAGGTAACTCAGCAGCGACTTCGGGAGGGCGCTTTACCACTTTGTGATTCATGACTGGGGTGAAGTCGTAACAAGGTAACCGGAAGATAGAGGCGACAGGCAAGTAGGTTAACACAAAGACACCGACAACTTTCTTCCTTGGCAATACGTACCA
+
,-/4-/*/3,+.0/022*2857:-)+('.*''$%(%(-&*+#%%%')%,51446654'3536467*),/*-/1421%()*408565,:6686.880(,+.0:;30&/0,.3,.(/')+<:/+2-0-./0.26,+011*/++&++10.1:0,//+/+*,&+,2(,0/./**,3018:;577/-,(*0*))+0---1*-*'($))2104./15<4:49054336564943./.292)''+4.1/,$('(%+08+)2373339+./:53(&./).,180+25:9:231613;66/..--3315//01112+(*(&&%'&+*+)*),'0+.86.,+,'.+2/00/,3**&'(*(&,0+*12-0*,-%''$&')70/,('$#$('%'&+3.0/,()(+-24:1,.75,+--'..//563,0)($($'#'((0)%*(%),:*8,+1'/++-/225;..2875122.,.05;9:;<7/..,+//-.)'&,)()*.5()&*-+(./1-,15-''%&,%%'%&*))$%&))*--002467054550--5.10,&&%%'./,2-5+225)2+,5,13,$(&%$%$&(-4/636+*3:4/93,-*,%(*07892,/./6/.-8-0303-+)+'1-+-))/.3,/8554824;557765:5668--'(+*+-)+),((',)*01/)/--8//9:8<8&97-7/,1$()'&*,,&')99;98787;9989757+*(''&'$&$$'$',(769,23,770,,-)(+.23+/%+,/1117*#%-+012)(,)(0+$'&%*(++.,&''&$3,0.-00.,(%%)55899%(*+60..3..*-,1.51057+-3478857)%%'(./12884)5,&%$#%'(75)-1,,('('&+,5110005434)43,&')'(**'&(-.161)')*(3)/)522967&&291)+8;999'/'*-8'8,-2/))/0+(*&%'(/+,/3)'**'+))*6*.+/,-'%&&&'*.(''(.8626,..71116031:8--6++///35)(+&%'(')+224193;7-+%*',.+++&'(%-&84418/1/:3-$'()*)2...&11.-).)++'%&*/..83,+/,+*--46238)3-7.'(-.2;83,*)//1050+,1/..8435:837+5/18::6222/25/,).-///1%&153,+,011+''+(--/3++(1-01--2(,(,3+)975'&'$*03:745*'$$%&
@3f9060c5-72ad-45a5-8a23-a50c3d460d20 ch=283 read=105329 start_time=2019-12-13T16:30:41Z barcode=BC01 runid=2c9cf7bc05858273f10e7d7ec552fc0bd742dc3e
TTGGTATTGCTTCGTTCAGTTACGTATTGCTTCGGTGTCTTTGTGTTAACCTACTTGCCTGTCGCTCTATCTTCCGGTTACCTTGTTACGAGCTTCACCCCAGTCACTTGAATCACCGAGTGGTAGCGCCCTCCAGGTTAAAGCTACCTACTTCTTTGCAACCCACTCCCATGTGGTGTGACGGGCGGTGTGTACAAGGCCCGGGAACGTGATCACCGTGGCATTCTGATCCACGATTACTAGCGATTCCGACCATGGGTCGAGTTGCGAACTCAATCCGGACTACGACGCACTTTATGAGGGTCGCTTGCTCGCGGGGTCGCTTCTCTTTGTATGCGCCATTGTAGCGTGTGTAGCCCCCTGGTCGTAGGGCGTGACGTCATCCCACCTTCCTCCAGTTTATCACTGGCAGTCTCCTTTGAGTTCAGCCGGACCGCTGGCAACAAAGGATAGGGTTGCGCTCGTTGAAGCAACCCGGCTGCAACACGAGCTGACGACAGCCATGCAGCACCTGTCTCACGGTTCCGAAGGCACATTCTCATCTCTGAAAACTTCCGTGGATGTCAAGACCAGGTAAGGTTCTTCGCGTTGCATCGAATTAAACCACATGCTCCACCCTACGCTTGTGCGGGCCCCGTCAATTGGAACAACCTTGCGGCCGTACTCCCCAGGCGGTCGACTTAACGCGTTATCAGGAAATACGCCTCAAAGGGCACAACCTCCAAGTCGACATCGTTTGCGGCGTGGACTACCAGGGGGGTATCCTAATCCCTGTTTTGCTCCCCACGCTTTCGCGCGAGCGTCAGTCTTCGTCCAGGGGCCGCCTTCGCCACCGGTATTCCTCCAGATCTCTATACGCATTTCACACCGCTACACCTGGAATTTCACCCCCCCTCTACGAGACTCCGCTTGCCAGTATCAGTGCAGTTCCCAGGTTGAGCCCGAAGTTTCACATCTGACTTAACAAACCGCCTGCGTGCGCTTTACGCCCAATAATTCCGATTAACGCTTGCACCCTCCGTATTACCGCGGCTGCTTTGGCGCGGAGTTAGCCGGTGCTTCTTCGGGTAACGTCAATGAGCAAAGGTATTAACTTTACTCCCTTCTTCCTCCCGCTGAAAGTACTTTACAACCCGAAGGCCTTCTTCATACTCGCGGCATGGCTGCATCAGGCTTACGCCCATTGTACAATATTCCCCACTGCTGCCTCCCGTAGG
+
%#-+-),'&*)+..286-324-..1+/+((2-6+91421/86/0-+)0)111./0:.4765891459769:;:/6*'+0(+.-/(/3*+-,',/6,),06+**,-,*-,)031/+,-()((+/*)'(*-7('()('0+717/*,-16:40228329802421;2-.0/:5,..,/57651230980+/,-,++-02,-)++(+62-0/+/+'-),-3-/2//-885033-6)'(,-180/-003669;882/23-0/0**+(%(*-*+%&,-32,4+2)4,86/)'/2466-01;5-.--*3&,/)+,:,0,+()&(4-3436793431:0,-16898;;66:++,-.,432/*//.73((.4:10)-),-'#%#%$*/2551/4.(+-,8+4/5'()/88./2,12.8/-0:8988286*(),*'%*363:8::96423-/424:--3/8500,,:-0)*.--0/)(.*./350(&&$%#)***+0006356,52/.--31-830000/44*,/233145::19,%''-+1../2;86857443220076-0709778<45--,.+137<588714+6-945<;9985;4538:0+*-*.5627./-*+,,18+,)&#$')*11//1537-75-(+.1-'*&(&&%&*+--.*)(2)/'&),//645)*+&),/./686697;777031./4'*&*(%$'+)7544,6(0)&'*,/83:07,70133515365/73.%*+2/0040..0&1*%3-14)&*(*+)*2;2/..+*013+)*-/::6*.')+52-((&(%'3889:58869<:430+).28*82-/1//..10&20.755/5.6,1*,,5455.-*(*00767<;)%&$(1+,/+,+2411*$%%%(&*..12872,12220.1/2-+&('-,,6,')*(0-%)()+246:9.++/,6,-,707+)$%*-<10///7432202311/,/036.263374721*+/31/44261,3-08:94.+)-,))'')*-/001;756:59517*08562921,,+9)2),,3'+&)1/-.10,45%'0410*))($)'+)334-73448968,-/0,0-5*,48;34350())),1.+,-;7*-0)06-*+%*54-,42,49,)*/*/.83<66<79967688:8;7.0097745256-1:657)44299-01/0*+)4/--,.18.')+,/8473+;8,);:;7
@4b79f995-802d-4f9d-ac7d-9c53b9b9f769 ch=461 read=92335 start_time=2019-12-13T16:30:41Z barcode=BC01 runid=2c9cf7bc05858273f10e7d7ec552fc0bd742dc3e
TTCGACATTGCTTCGTTCGATTTGCATTATTGCTGTGCTGGCGTAAATTGTCTTTGTGTTAACCTACTTGCCTGTCGCTCTATCTTCCCGGTTACCTTGTTACGACTTCACCCCAATCGCTGACCCTACCTTCGGCCGCTTTGCCTGCCTCCTTGCGGTTAGCTCACGGACTTCGGGTATTGCCAACTCTCATGGTGTGACGGGCGGTGGCCTGAACCGGGAACGTATTCACCGCGACTGGCTGGTGCTGGTAACTCCAGCTTCATGTAGGCGAGTATTACCACAATCCGAACTGAGACTGGTTTTTTAAAAGTTTGGCTCCACCTCACGCGGTATTGCATCTCTCTGTACCAGCCATTTGTAGCACGTGTGTAGCCCTACACATAAGGGGGCATGATGATTTGACGTCATCCCACCTTCCTCCTGGTTAACCCAGGCAGTCTCGCTAGGGTCCTCAACTTAATATGGTAGTAACTAACGACAAAGGGTTGCGCTCGTTGCGGGACTTAATAACATCTGACTGAGCTGACGACAACCATGCACCACCTGTCATTTCGAGGGATTTCTCGATTAAGGAGTAATGCAAGGGAGGATGTCAAGTGTAGTGGAGTTCTTCGCGTTGCTTCGAATTAAACCACATGCTCTACTTGTGCGGGTCCCCAAATCAGCCTTTGAGTTTAATCTTGCGACCATTACTCCCAGGCGGAATACTTAATGCGTTAGCGGCGGCACGGAGGTGTTGAAACCCCACCTAGTATTCATCGTTTACGGCGTGGACTACCAGGAGTATCTAATCCTGTTTGCTCCCCCGCTTTCGAGCCTCAGCGTCAGTTACAGTCCAGAGAGTCGCTTCGCCACTGGTGTTCTTCTAATCTCTACGCATTTCACCGCTACTAGAATTCCACTCTCCTCTCCTTGCACTCCTAGATAACCAGTTTGGAATGCAGCACCCAAGTTGAGCGAATTATTTCACATCCCTTAATCATCCGCCTACGCTCCTTTACGCCAGTAAATCCGGACAACGCTCGCCACCTACGTATTACCGCGGCTGCTGGCACGTGGATTGTGGCTTCCTCCTTGGGTACCGTCATTATCTTCCCCAAAGACCAGAGCTTTACGATCCGAAAACCTTCATCACTCACGCGGCGTTGCTGCATCAGGGTTTCCCCATTGTGCAATATTATTCCCCTGCTGCCTCCCGTAGGAG
+
$&$(&&%*'$+275335'(%++'#'&*.*3.,-,-'&',-(%%%%'%())+97<71355:2:4:1002102:7778767653589:7:5035:134.8,-5&/''(.(2-4-*(3.566886559.,.0;8;96:70.+2,+),)'%()).+--+,--3.,+012577;5779813.)&&)'012&')./2477::794554;:87-*+&),20.7/6/:47710118<6458.111+&&)$&'''%%$#&&*/,+.(%'''()+/2517;7)''&(*+(()),1821..4//,++)+4;986.97<*6:7*+08(2/3686+/73-),(*+/0&+)+//1---.,43602:6334.40+%%&(+*444572////9.++1-+*(.)-0452,-3,+***323,-.68:8150*)133:865641&+,5.++((*/68202//6//0))60-3434-2(&&)/..-171/2220.,/3272859*,-2,779699:39332338407+0($'&*)))%(')%')///-'-10--'6/89//-0423;5:10$'&&%&%*,&(111*)-//9-1*&%$$'-51129+.-+(),437562*,,+'&'&')(+8;88;91919.,+..2.//3/49475/..11++*'&''*+,+.-360,/2.'++*-(&*.,630/557426246515556907+((*2;/,003/89851-1.//223555122-6-&//&+-*(.),-8;77<;695+,-90/17117.-5665;8.0.82303;32500/,/*''-0352*&4.**,09,)/-2995/+(49/*+,.:888-*-..8498900/060)(()(%)**)+++;89:3234:899;9859+,4..(-/.2),(/2,,*)+%%(&'')+1123//'*.03220106+.()+/001(*-8970//3/88<<5(4+/0.-0115910/,20,)&5'&'4(&-92-+--,27+),0./0099;99<9898827/*2,%-,04-./3,-+,.303.5,,,54658/,0-/-00102:0-2,--91218-9++%-*+((#/*&*(,-029/.+%(&(*)*(-55786473349.89:,13*+--&+,022076)**,30)'/,.))*-1324-',154956-84340,)'&''*-25984:259:,(2/-.3619.(&,)-2084.(,-**.2,+1+,0181//
@1612f86d-6851-453f-9fd8-a8252ca4703f ch=38 read=162943 start_time=2019-12-13T16:30:39Z barcode=BC01 runid=2c9cf7bc05858273f10e7d7ec552fc0bd742dc3e
TGCACTGCCATCATGCTGTTCAGTTACGTATTGCTGGTGCTGAAGAAGTTGTCGGTATCTTCCCAATTGTGCCGCACCTGTCAGCTCTATCTTCAGTTACCTTGTTACGGCTTCCCCAGTCATGAATCGCAAAGTGAAGTGACGCCCTCCCGAGAGGTTAAGCTACCGCTTCTTTTTGCAGCCCTCCATGTGGTGTGACAGGCGGGTATGTACAAGGCGGGAACATTCACCATGGCATTCTGATCCCGATTACTAGCGATTCCGCTTCGTAAGTCGAGTTGCAGACTCAATCAGTTTACGACGCACTTGCCAAGGAGTCAGCTTGCTCTGCTGGCGCTTCTGTATGTGTACGCCATTGTAGCGTGTAGCCCTGGTCGTAAAATTATGATGACTTAGCGTCACCATCCCACCTTCCTCCAGTTTATCTGGCAGTCTCCTTGCTGAGTTCCCAGCCGGACCGCTGGCAACAAAGGATAAAGGTTGCCTTTCGTTGGACTTAACCAACATTTACAACAACGCGAGTGACGACAGCCATGCGGCACCTGTCTCACGGTTCCCGAGCACATTCATCTCTGAAAACTTCCGTAGATGTCGGGCATTAAGGTTGGTGCATCGAATTAAACCATGCTCCACCGCTTGTGGGCCCCGTCAATTCATTTGAGTTTAACCTTGCGGTAATGCCAGGCGGTCAACAACGCGTTTTCAGAAACCACTCAGAGGCACAACCTCAATCGACATCACGTTTGGCGTGGACTACCGAGCGTGTAATCTGGCTGCTCCCCGCTTTCGCACCTGAGCGTCAGTCTTCGTCAGAGGGCCGCCGCCGCAGTATTCCTCGATCTCGCATTTCGCACTACACCTGGAATTCCCCTCTACGAGATCAAACTGCCAGTATCAGATGCAGTTCCAGGTTGAGCCCGAGTTTCACGTGACTTAATATCGACCGTACGCTCATGGCGGTATTGCATATTGTGCGCCTTAATTCCGATTAACGCACCCTCCGTATTACGCGGCTGCTGGCGGGTGTGGTGCTTCTGCGGGTAACGTCAGTGAGCAAGGTATTAACTGCTCCTTCCTCCCCGCTGAGAAGTCTTTTACAACCAGGCCTTCTTCATACGCGGCGTAAGCTGCGTAGACGCCCATTGGCCCAATATTCCCCCTGCCTCGG
+
##(**+**(#$##$$%')(..'0-.'+()'*)&)11:7899851*,)*4:145+0/'//.-()'&$)%#($%%$'#)++,/-%&()7+015351(/,8(*)1*%-*%'+*(,2),40).3922++,+.$()/-**')*'&))//16),,/,'%$%)(+.,*(''#%$$'0+36::5-*)*%3+'&.-%**(,2/30..-'3870))((('()(00665'-.+2/(,'*-2:)..3/)/++-1233,((**3-./2/00/05..(*.+(%(&&+-0'&()(()%'400,4,,-&1*7'&(((0-/*+*+'&%,'(+%')+(&'%((-/0)&%&(/)()/)',$&'(%((**02543,4++*/0)*%%$$%+.(+.-0'()80',%$$&''&&%%$$&,+**',)&--,(&+23662.2*))0;/,)('(,*+-/013)+)&%&'&*,-'()&*-)4+-,''',($$%&()0,,.0***++,.2),,)/.,(3*+-+)+*/)+')()%+1*'%&%&'((''&$''+24+)*)*11+2%0*)(&(**$(&%'*,)34:141('/-%*(1)*(.-20-))1/**'*&'&-++-10..&-,*%%--2*),($'*)*-.0%*)/,1:664.),1138-/6*-/-,'%)*276+$**,10:7.175/,-180,.-%$&()**&&(&%)&$))(*/)$&''(.*(')(.+,,(&(*%))$&&,''%,-,)-03.(/+)()*1)335,')())%()//5/3165+5*'&$$'(&)'.-0),%#*$(+-44+*.-890,.+.4.-&&%(-0+///.6456+%*&+,,43**.**3+-+,0012)&''$(-)'((*33;-3-/++&'(&+3..+1+2(+)+*(0,%**)+*&'*,'($&*.(1-/00.1454:(7,+(%%&)06-,302''%%+<8200')$)&%',)%$%%&*##$$#%$%''$&''#$$%#$$"$('%)&$%%%'.'%%()*(4)*'9)6('&&$-*+*34,0-3-%+$&&+(---*+'**0(*'('((%%&$%%%'(..+(&&'//&(((($(*)-,,.0+1(',',,0527,+--60*+4233%)'%&&,50+%,-,3+'+$&$%*&.,*))(+++('%%$&'$&%%&&)$($'%,-,(3+&$'%&.23/44-**)&#$&%&+(%
@878f62b5-54db-42ed-aae9-a961d07a37e0 ch=136 read=324073 start_time=2019-12-13T16:30:37Z barcode=BC01 runid=2c9cf7bc05858273f10e7d7ec552fc0bd742dc3e
CTCTACGGGGAGGCAGCAGTGGGGAATATTGCACAATGGAAACCCTGATGCAGCAACGCCGCGTGAGTGATGAAGGTTTTCGGATCGTAAAGCTCTGTCTTTGGGAAGATAATGACGGTACCCAGGAGGCCACGGCTAACTACGTGCCAGCAGCCACTTGACAATACGTAGGTGGCGAGCGTTATCGGATTTACTGGGCGTAAAAGGGCGTAGGCGGATGATTAAGTGGGATGTGGCCAGGCTCAACTTGGGTGCTGCATTCCAAACTGGTTACCTAGAGTGCAGGAGAGGGAGGTGGAATTCCTAGTGTAGCGGTGAAATGCGTAGAGATTAGGAAGAACACCAGTGGCGAAGGCGACTCTCTGGACTGTAACTGACGCTGAGGCTCAGCGGTAGAACAAACAGGATTAGATACCTGGTAGTCCACGCCGTAAACGATGAATACTAGGTGTGGGGGGTTTCCAGCACCTCCGTGCCGCCGCTAACGCATTAGTATTCCGCCTGGGGAATTGCGGTCGCAAGATTAAAACTCAAAGGAATTGACGGGGACCCGCACAAGTGAGCATGTGGTTTAATTCGAGCAACGCCTTACCTACACTTGACATCCCTTGCATTACTCTTAATCGAGCTCCCTTCCGGGGACAAGGTGACAGGTGGTGCATGGTTGTCGTCAGCTCGTGTCGTGAGATGTTGGGTTAAGTCCCGCAACGAGCGCAACCCTTGTCGTTAGTTACTACCATTAAGTTGAGGACTCTGGCGAGACTGCCTGGGGTTAACCAGGAGGAAGGTGGGGATGACGTCAAATCATCATGCCCCTTATGTGTAGGGCTACGTGCTACAATAGCTGGTACAGAGATGCAATGCCGCGAGAGGCGGAGCCAAACTTTAAAACTCTCAGTTCGGTTGTAGGCTGAAACTCATACCATGAGCTGGAGTTACTGGTAATCGCGAATCAGAATGTCGCGGTGAATACGTTCCCGGGTCTTGTACACACCGCCCGTCACACCATGAGAGTTGGCATACCCGAAGTCCGTGAGCTAACCGCAAGGAGCGGCGGCCCGGCGGGTCAACGATTGGGGTGAAAGTCGTAACAAGGAACCGG
+
,*/&*+.78+)23.,.-'8748:.)4.*9,&()&1970+&**.332346641(13642594310)(&'(,-,+-.22<;70086996.69.*--082723;4182*.,,*0--.332520.,)+-,*,'%**./656666656/*&%$%$()).2&$)&&'(,:-./87-/*)6+++122-9--*9)1(5.((325514567;/&**++,1/6987/...,5-9+4577:89665606218526)&((&-2908:;.../27-8::467-7,*/2-/./01,-*/+'*&,1)())()+()+,-,'((,)&%&%(*&(*2**0772/)+(**6*250')4899;:55313.--&,*647222104533565660/'-.714341.,+,+)&'+()&%&%&6:)8&1.)0**)-(),8),3422531',,--,/26:0/-./281'/-*28876365.,&*2/2,,).*.0/372589957;422.2+,--10,(*+095556968-)&)'+)),6/.*&'$'&++-1:;76684;2'+&,,/939.*35.7:1//353+((*$(+/333281:4474:2%)%))++%('))-07.-,(',+1043/.81/3--)/+)*--,-,3,.($$$'-55159&*6;./101/1./38)+*-492/0126616/12991+/,+.-0557887736996;4:7/93*-,1/)(,,,0**.00-0*5-'+5,,-214-+-2.4315:01:10+0+**..*+..-(/.)(.,479875088/25262664.+4-/1.2/08:85666748:45,,+::9:;9,57*.--.365555/62''(%%78757885/.0//5.'.,++.,77.:-,$*,+.-*)'-+5-0')0/696/62-/44-)%(+.&)+<6*+-0''&(,*,-/60/15&'')++-353364-((*0.-.,/)./-..455:67330445:8-7(-*62;88;7790/+*474.5.,.12-/+4586;:,.7.0,.5/1.+)'(7,-+-*,(18+)+,,/38,6,-,1.00120.1-,.)***6*0)*'&)%%(0'()+*+,/.4/(,+''),*+,/1877100*0-79:88
@8bffd0af-1e56-4c27-81e1-486c7e5bb8cb ch=277 read=110385 start_time=2019-12-13T16:30:49Z barcode=BC01 runid=2c9cf7bc05858273f10e7d7ec552fc0bd742dc3e
CCGGTTACCTTGTTACGACTTCACCCCAATCGCTGCCCTACCTTCAGCCGCTGCTTATCATGCGGTTAGCTCACGGACTTCGGGTATTGCCAGCTCTCATGGTGTGACGGGCGGTGTGTACCAAGACCGGGAACGTATTCCTGCCCACGCGACATTCTGATTCGCGATTACCTGGTAACTCCCAGCTTCGTAGTAGGCGAGTTTCAGCCTACAATCCGAACTAAGAACTGGTTTAAGTTTGGCTCCACCTCACGGTATTGCATCTCAACACCAGCATTGTAGCACGTGTAGCCTACACATAAGGGGCGATGATTTGACGTCATCCCCACCTTCCTCCTGGTTAACCCAGGCGATCTCATAGAGTCCTCAACTTAATGGTAACTTAATAACGACAAAGGGTTGCGCTCGTTGCCGGGACTTAACCAACTTATCTCACGACACGAGCGAAGCGACAGCCATACCACCTGTCACCTTGTCCCCGAAGATTTCCTCCGATTAAGAGTAATGCAAGGGATGTAGGGTAGGTAAGGTTCTTCGCGTTGCTTCCGGAAGATTAAACCACATGCTCCGCTACTTGTGCGGGTCCCGTCAGATCCCTTTGAGTTTTAATCTTACCGTACTCCCCAGGCGGAATACTTAATGCGTTAGCGGCAGCACGGAGGTGTTGAAACCCCACACCTAGTATTCATCGTTTACAGCGTGGACTACTGGGAATTATCTAATCCTGTTTGCTCCCCACGCTTTCGAGCCTCAACGTCAGTTACAGTCGAAGTCGCCTTCGCCCGCTGGTGTTCTTCCTAATCTCTACGCATTTCACCGCTACACTAGAATTCCACTCTCCTCTCCTGCACTCCTAGATAGCCAGTTTGGATGCAGCACCCAAGTTGAGCCGGGTGATTTCGCATCCCACTTAATCATCCGCCTACGGCGGCA
+
9954/3,/0-1//7&...03<02.:96-556344465+,.400,)%*11,-/'(&&&)+&.'(+;790///-,/-4,01753822-4-.8//*,*-+,,0225221155;:856825636483.-400)51+*'(-/2;3$%&()%$))016879;:::89:9,-4247-4***-()(((+*))&%%%'&+'&%'*,/))-4:2*)*7+1/52:880-0/.&'*(*537,,-0)',*/9*1*555/-01/2//4//-81,-3.-)&(''),.,/1312'$')+',.))*'(-6)+,22332+.4+*,-.0116;7003110/1488++697;547776871+,&&##')/0,.2121$.'()-/.2.-*4**.-3'()(%$(.(3,*/5466205++0)*.,,'%+1,5.,,,+25,''%,%%$-('(&(*./,'*..2-2($))')(()3/42+4721)/1,/40374.0/./..325)%'&&&,360373&(%&'1/'*%&((&%)).(4*&++-*.//*.(2,.,/1094470010/7.//6/%*/(,('*&8957.,*)*,-,0/*+0.,2,*-,,,-6,-4/(*,&%)+0/*-810..498+/.-,,4(+0*-/203/*(*.16/6462--,0-1/0222/,,,1;7-+*)*'2*.,+-49-06/1622(,,/8301268<856-,.3-()(--138:.-,())-3,(%'),44131/4946/:.'*,/<8*&.*118971337724(++..0+*0*('%%,(&''&+*(*,*01037,()+17867:77.6)')3**0478/-///;00(.+001*/)+*'(&+*223'+/335836875222')+10-&)3,,'/+-55:)*'*)(-**-&.))-),,0+.,5/*4//'(/4+*$))0,7+&%*(00/1064)'./+)-**($%''
@0295921e-ab1d-46aa-b348-6cdde4ebbfa3 ch=46 read=160477 start_time=2019-12-13T16:30:48Z barcode=BC01 runid=2c9cf7bc05858273f10e7d7ec552fc0bd742dc3e
CTCCACCACGGGAGGCAGCAGTGGGGGAATAATATTGCGCAATGGGGCAACCTGACGCAGCCAATGTCGCGTGAATGAAGAGGAGCCTTCGGGTTGTAAGAGTTCTCGGCGAGACATTTAGTTTTATGGAGCTAGGTGATTGATTGCTACAGAAGAAGCGCAAGCTGCTCATTGTAGCCGTCAATACGGAGAGGGTGCGGGCGTTGAAATCGGAATAACTGGGCGTAAAGGGCACGCAGGCGGTGACGGTGAGGTGTAGCCCGGGCTTAACCTGGGAATTGCATTTCATACTGGGTCGCTAAGTACTTTAGGAGGGTAAATTCCCACGTGTAGCGGTGAAATGCGTAGAGATGTGGAGGAATACCGAGGCGAAGGCAACCCTTGGGAATGTACTGACGCTCATGTGCGAAAGCGTAGGGAGCAAACGGATTAGATACCCTGGTAGTCCACGCTTTAACCAAGCGATGTCGATTTGAGAGTTGCTTTAAGTTTGGCGCCCGTAGCTAACGTGATAAATCGACCGCCAAGAATTACAGCCGCAGGTTAAAACTCAAATGAATTGGCTGGGGGTACAAGCGGTGGAGCATGTGGTTTAATTCGATGCAACGCGAAGAACCTTATCTATCGACATCCAGAGACTTTCCAGAGATGGTTAGTTGCCTTCGGGAGCTCTAGGACAGGTGCTGCATGGCTGTCGTCAGCTCGTGTTGTGAAATGTTAGGTTAAGTCCGCAACGAGCGCAGCATATCGCTTTATTGCCAACGTTGGGTCGGAACTCCAAGACTGCCGGTGATAAACCGGAGGAAGGTGGGATGACGTCAAAGTCATCATAGCCCTTACGAGTGAGGGCTACACACGTGCTACAATGGCGTATACCAGAGGAAACTGATAGTGCGAGCTGGAGCAGATCTCACAAAGTACGTCTAAGTCCAGTTGATCTACGCTCGACTCCATGAAGTCGGAATCGCCTAGTAATCGCAAATCAGAATGTTGCGGTGAATACGTTCCCGGGCCTTGTAACACCGCCGTCACACCATAGGAGTGGGTTGTACCAGAAGTAGATAGCTTAACCTTTTGGAGGCGTTTACCGCGTTATGATTCATGACTGGGGTGAAGTCGTATAAGGTAACCGG
+
+100'('')+4.'/1),..-6626;5*,62)*&$()')&(**)()*'+''*0,-.2031+/-.+0/183,,***4340+'&)*(*04505(76692,0)%%(+/((%'&$'%)%-*.672/698*.,+.%$)%&(/,.)0(&#(&&'-&&('(('*+)*&)(.%(+*,-(#$%%&(+0/*'%)'').-2+*()+(***0555**'%+((,-1645//-+/27630/2:/,37/%,(+*185/2/,--(-.+*+)0/,%(3+(/;9010413951)*)(..-/54:7237663:;500.22.)))*4/8:)++',5..3.4*9/;4-..2..-//1:0*,0.+22757(+,./645,*,(',*.7-,+)).$&(()()-.7/+0/4.,+)'*()*++0./02.200032199./-2&..+'),9:.*'*)0/.(/,/1:4-.4756885.,++00-*&*+01*,+,,(.++-,94,'&%*(/%'*/40/./6.-)*(00+(*(*++86830.//4:50//1--+,(*(%'())&+&.0+()*(.*14;<84777<743.5.-*%**.+.)%'$&&3343:67-*(),)(&*''*''+)+..-.+756448655.-/31/40//*''&&(,416&''')$),0+)(&'(*+65,(+(+)3,18:79+;.++,))%%*4/34+5.447764/11//599776)&*-.47.+7-.*39-+..6&674:/...17&*-,0'%+--+,%(#&(--++/1-*.4..30)2./-)2()*%**0216%&%(%--01/+0.-.11;607*0*-(+,(,''(**136877736/-/01784/',/,)*(''%%&(&'/4-2230,-*-..//)*/06,-+)&,)*%,&'+&*&+)$'(*+,++,,1//44220&),3./.-*+%+/7,(),//6635:447&%,(1*(,12+1(+,0/.122546/2.,*2)6-823-/&),014756/66<6,3))+32,12.0-5541957:58:.4-%-,2*+)%'%&&)-6-7,(+-,.-/6./('(&'*,6518/1),*'&+.)++/753&('%,(*%(*,)24-35135<)'&%&'*&/-102482,.--/1.66212-2+++'-()),**/28886,
@05635419-1c45-455b-9c2b-c7159b5cf1eb ch=59 read=173049 start_time=2019-12-13T16:30:58Z barcode=BC01 runid=2c9cf7bc05858273f10e7d7ec552fc0bd742dc3e
CTTCCTACGGGAGGCAGCAGTGGGGAATATTGCACAATGGTACCAAGCCTGATGCAGCCATGCCGCGTGTATGAAGAAGGCCTTCGGGTTGTAAGTACTTTCAGCGGGGAGGAAGGGATAAAAGTTAATACCTTTGCTCGTGGCGTTACCCGCAGAAGAAGCACCGGCTAACTCCGTGCCAGCAGCGCGATAATACGGAGAGGTGCAAGCGTTAATCAGATACTGGGCGTAAAGCGCACGCCAGGCGGTTTGTTAAGTCCAGATGTGAAATCCCCGGGCTCCAACCTGGGAACTGCATCTGATGCGGCAAACTTGATCTCGTAGAGGGGGGTAGAATTCCAGGTGTAGCGGTGAAATGCGCAGAGATCTGGAGAGATACCGGTGGCGAAGGCGGCCCCTGGACAGACTGACGCTCAGGTGCGAAAAGCGTGGGGGCAAGCAGGATTAGATACCCTGGTAGTCCGCCATAAACGTCGTCGACTTGGAGGTTGTGCCCGCTTGAGGCGTGGCTTCCGGAACTAACGCGTTAAGTCGACCGCCTGAGAGTACGGCCTGGGTTAAACTCAAATGAATTGACGGGGCCCGCACAAGCGGTGGAGCATGGTTTAATTCGATGCAACGCGAAAGAACCTTACCTGGTCTTGACATCCACGGAAGTTTTCAGAGATGAGAATGTGCCTTCGGGAACAGGTGCTGCATGGCTGTCGTCAGCTCGTGTTGTGAAATGTTGGGTTAAGTCCCGCAACGAGCACATATATCGCTGTTGCCAGCGGTCCGGCCGGGAACTCAAAGGAGACTGCCAGTGATAAACTGGAAGGTGGGGATGACGTCAAGTCATCGCCAGTACCCTGACCAGGGCTACGTGCACAATGGCGCATACAAAGAAGCGACCTCGCGAGAGCAAGCAGGACCTCATAAAGTGCGTCGTAGCGGATTGAGTCTGCAACTCGACTCCATGAAGTCGGAATCATGAGCAATCGTGGTTCGAGAATGCCACGGTGATCATTCCGGGCCTTGTACACACCGTCACACACCATGGAGTGGGTTGCAAAAGAAATTAGTGAGCTTAACCTTCGGGAGGGCGCTTACCACTTTGTGATTCATGACTGGGGTGAAGTCGTAACAAAGGTAACCGG
+
'(),,(+/(1/',,+.012370/5(.,,353-.../931*&'0(9.35:3235)2-&*',/%-4/5742211,,-'*++4175:3(4.19+,94)3(+-:9---.279+)-3)0-13''(36**630212323:2/29:674(-/'+,04*,.,+.+$**')66/5.-+30./565717'(*+(*.'''%(&)((+/40+(*-,2332./-3,7+,0%(&))./:;:988:;4/12413.0))067'29;;/4151258)*)$))(&-4,+464*.68838&5*2834:/052777774-,+,*-),+/2&('()&2203684-(.)056+/.-+1,/0')6:64/133/4/.-24,-/&'%&'++53265/+*(.*,-3'&*.71.-,&)+'-/5.()050512//...422262:9:9+*30+,*./464/($02:)4343,8./+0233:3-.3211132,05$)+0(+)$#$&'54111/,*1-29172183++0,+-454896:332304+/&*-00,+**/.8-2593471,/3-'%&%((*./6462-,((.+62--22851*/)2+71/*)33361(*()(+(+56999./,*0-007-1.2:5/03234(/,+++.)&+,,'',*-4+1)++121/.0210./1-+,(29;-113*+-/.002:7687776;8/51*'%&'259::55564<;;;98668.0356564/5--,,26)*-74::7/2++,-20(,(.*++..&*'&&&'-0%)+*-61.9/./0720669606;8/600:26*+,),-38892./.-/19:4443+,',/..(./07779884.*((+387&'%%%$#+*%#*-19/573(''((,**%&.601:7.2035656)&'''-/42/-.'*)(((%&12./'3265844,*28,.;:;9:8&0%)3'.$3&)'--+)(*&&-113,1/3402.03002,0++''')(&$%'&''')'/(-+(&(*0,5930348,('&&)146)'.2/**1./14**&+*(3/0/,--.1,...,+-/:67;34574)$)'$*&%&,+)%',(8*9:9;9.:1).1*0)-/0.25*-1:62511/.*+,337857.(*+-/--2676:78:-)9+098287
@b7237e1d-7408-4fe8-8a6c-02c0d372957b ch=128 read=274537 start_time=2019-12-13T16:31:05Z barcode=BC01 runid=2c9cf7bc05858273f10e7d7ec552fc0bd742dc3e
CCGGTTACCTTGTTACGACTTCACCCCAATCATCAATCCCACCTTGGGCAGCTCCTTCCTTGCGGTTAGGCCACCGGCTGGAGTGTTATCAACTCGTGGTGTGACGGGCGGGTGTACAAGATAGCAATATTCCACCGCGACATGCTGATTCGCGATTACTAGCGATTCCAACTTCATGTAGTCGGTTGCAGACTACTGAAATCGAATTCAGGAATGGTTTATGGGTTTTGCTTCACCTCGGCTTCTTCCCTCCTGCACCATCCATTGTAGCGTGTAGCCAGGTCATAAGGGCGTGATGATTTGACGTCATCCCACCTTCCTCCCTAGTTAGCTTGGGCCGAGTCCTCGCTAAGAGGTCCTCCAACAATGGTAACTGGCGACAAGGTTGCGCTCGTTGCGGGATAACCAACATCTCGACACGAGCTGGCGGTTAGCCATGCACCACCTGTGCTTGTCCCCGAAGGATTTCCTCGGTCAGAGTAATGCAAGGGATGTCAAGTGTAAGTGGAGTTCTTCGCGTTGCTTCGGAATTAAACCACATGCTCCGCTACTTGTGCGGGTCCTCGTCAATTCCTTTGGAAGAGTTTTAATCTGCGACCGTACTCCCCAGGCGGAGTCGCAATAGTAATGCGTTAGCGGCGGCACGGAGGTGTTGAAACCCCCCACACCTGAAGTATTCACCGTTTGGCGTGGACTACCAGAATTATCTAATCCTGTTTTGCTCCCCCCACGCTTTCGAGCCTCAGCGTCAGTTACAGTCCAGAGGAGTCGCCTTCGCCACTGGGTATTCTTCCTAATCTCTACGCATTTCACCCGCTACACTGAGGTCCTCTCCTCTCCTGCACTCTAGATAAGTTTGGGATGCAGCACCCAAGTTGAGCCGGGTATTTCATCCCACTTAATCATCCGCCTACGCTCCTTGCATGAGTAAATCCAGCGGATAACATCGCCACCTACGTATTACCGCGGCTGCTGGCGTAGTTAGCCGTGGCTACTCGCCAGGTACCGTCATTATCTTCCCCAAAGAGACAGAGCTTTACGATCAGAAACCTTCATCACTCACGCGGCGTTGCCATCAGGGTTTTCCCCATTGCAATATTCCCCTCTACTTGCCTCCGTAGAGGAG
+
3-,()1')-.0+-0%(+&,16450:64+41865.10+12**.-22$-%**-.00+,7.,),-10+(.$,102).,)&&&).&(*,7:23,1+*(,*-/1221146-740+)*()*+*25-*-'+*3-//9;2)&-2)*)'(-,,-,,)*60153207//-.-.05301./-0453*,*.0570-126%4-1244..++/--'*')'&)*+),(,,479;7.11;0577.&()0+)+0*)(**,,*(/-40+-.+-./00439/*1/)++*.''''$'))&'*(*--3/01)%$(',-339<++''$)+.2382(.02759706*&&*4++'''%*()11&&&,-%'-&&-''&&)*).,'((.&)+1.),*.35/3///97,',,+8132689+9+*)494.'(((')01630*-,+)(*)%'%$.(*'%&%(',505--(.2//4.'+&(+*,-779.*.(+*%-162*+,(//&,)*))+0..0,+.8:-3253.*)+.32(+-74.26755++&%&('&)/1-+(-(1*::742-*+2394861244-5---78/3./3987,552836662;:)*,,(&).795.7-*)%&(./8,.,,+1;;0-268*0&''/%&)&&()-*1)'*)-*()+.6/-6-+-.5.*3,-08)%*-(0:78("%&*+)$+)&,++/)'*-***$),...2967536835%)(+-3332-57540489,-.112:85*%((*2820,-6798.-&,,76-0.5-12318'))-)'&(+3238293469,1578*)(.6-.4.()2887634342443;,-%())(13%.,.*(%&%+)0*/12413354021,.//)'(2-.,)-5+,/*-/$+&))',-+-.-5./',2+)*&.&+4-.706(.(*,-1088357716;6786776+4+$($%%&%(378--+&)(+23..''$,,-10/33/(/(0--:/-1---41230,,+)+1.55:3449283932,.,.%&%)/8345:4/0&.51221+,*''21)()-.7,+)'&&'()10231&&/42486;57::889,*)%%+1-/-9+,)),91183037)05:2+,-&%%((-/62-/2,0-)*+)*/41697844(&)'&
@cb185646-c835-41ad-8bee-a0ec183eb658 ch=239 read=162208 start_time=2019-12-13T16:31:18Z barcode=BC01 runid=2c9cf7bc05858273f10e7d7ec552fc0bd742dc3e
CCGGTTACCTTGTTACGACTTCGCCCCAGTTATGAATCACAAAGTGGTAAGCGCCCTCCCGAAAGGTTAAGCTACCCTGCGCTAACAGCCCACTCCCCATGGTGTGACCCGGGCGGTAATGGCCTGCAAGGCCGGAACGTATTCACCGTGGCATTCTGATCCACGATTACTAGCGATTCCGGCTTCGGCGTCGAGTTGCGAACTCAATCGGACACTTTGTGAGGTCCGCCTTGCTCTCGCGAGGTCGCTTCTCTTTGTATGCGCCATTGTAGCACGTGTGTAGCCCTGGTCGTAAGGGACCATGATGACTTGACGTCATCCCCACCTTCCTCCAGTTTATCACTGGCAGTCTCCTTTGTGGTTCCGGCGGACCGCTGTAAGGATAAGGAACATCGTTGCGGGACTTAACCAACATTTCCTGTAACACGAGCTGACGACAGCCATGCAGCACTGTCTCACGGTTCCCGAAGGCACATTCTCATCTCTATGAAGCTTCCGTGGATGTCAAGACTGGGTAAAGGTTCTTCGCGTTGCATCAGATTAAACCACATGCTCCACCCAGCGGCCGGGCCGTGGTGTTTGAGTTTTAACCGGCCGTACTCTCTGACGGTCGACTTAACAGCGTTGGCTCCGGAAGCCACGCCTCGGGGCACAACCTCAAAGTCAGGCATCGTGTTTACGGCGTGGACTACCGGGTATCTAATCTGTTGCTCCCCACGCTTTCCGCACCTGGAGCGTCAGTCTTCGTCCAGGGGCCGCCTTCGCCACCGGTATTCCTCCAGATCTTTCGCATTTCACCGCTACGCAGATTCACCCCCCTCTACAGGACTCAAGCGTTATCAGATTAGTTCCCAGGATTTGAGCCAGGGTTTCATCTTCGGCTTAACGACCGCCTGCGTGCGCTTGCTACGCCCAGTAATTCCGATTAACGCTTACGCCCTCCGTATTACCGCGCGGCTGCTGGCGCGGAGTTAGCCGGTCACTTCTTCTGCGGGTAACGTCAATGAGCAAGGTATTAACTGCTCCTCCCCGCTGAAAGTACTTTCACCAACCCGAAGGCCTTCTTCATACACGCGCGGCGTAAGCATCAGGCTTGCGCCCGTTATCAATATTCCCGCTGCTGCTTGCTCCCGTAG
+
+4+4/:24/9.,4.''*'-.3/'.'(%')07,--/--,)-+1/..032++%((06/0..0(),*++.-*)&(((,,%%$('+3.,-+*08.++,1+''&++//-))*/+'&1)(%($%'))$%$$$%(+-,/*/-/-0*+,.9($%%'-&&/0746236*.+'(,*4)''$%'+.01;2.11/24-,'$'&(%$)+,*-*+6310)2*1&)&&#)&'(#-+.03,/''++***+--.434)&).),).409864:5/12512145348+))--+..+'()%+(.5.(069:672+,.-%)-.---+**'$$'*,+420-401+*.-080../0-/073--0()+*2-,.2134).0(%%(+,-0(,(&&-'+0())%%*('*210,*0&&'&(0)+*(()6885080,/.+-8,55*-)%$#''')*(('/12010+/.&.21544+,-((('-411/2.477.+'((%)((%**/913435762*$%$'(#$%$/++15/,/+,5*&((%$&-1015()*1:5630-10.7//-04&''+&0265-(**'#((/6-,.&$(+''&$&'#&$#'')/-074445.77*.(*%&$&$$)%)++*-$%%'(0-0-0-4,2(+'(+,0)+'')-+1./0'5:366695-%+2..-./70707'3,+/.''/0060),(.4,&//94777:*3-'(((*%**.-,--**&&,2+,,410)&,))09),(')---'&($*32221/15.15,,5((.).+./-00*33148,37),++-93/--,**+,&&(''('%*,)*)2/./3,*$&#&,+-,)/-8/1,01-,2%..,-,,*0+/0,'((*&'*0*%)35/7-&/1(4+*&%.04&+*(+/'+0**&'&'&(((.))%%'*.27+*,*'')%&)&%'&&*(*('&&*-13551-,--,+,%%%%%'&+/('(1/442:24:1/-**3//0654.,&+*)%),40,3,)+.)'+.827<7899,5402:9788181106895*3/(-+&'',%)')(&(87/+767/6,)+(())&%%)&-'-3.)-,/-6/30.6:512./)-)+,(-*)'%%&%'%*,.8964903209&&'%#%%#&&&*,18(#&'%'$$'%%%''/0&'&%*
@e58a5e25-b79d-4185-a5ba-606130157dc9 ch=73 read=128737 start_time=2019-12-13T16:31:15Z barcode=BC01 runid=2c9cf7bc05858273f10e7d7ec552fc0bd742dc3e
CCGGTTACCTTGTTGCGACTTCACTAAGCCCACCGGTCGCCTGCCTCTCTTGCGAGTTAGCGCAACGCCTTCAGGTGAACTAACTCCATGGTGTGACGGGCGAGGGTGTGTACAAGGCCTGGGGAACATCTATTCACCCGCGGCATGCTGATCCGCGATTACTAGCGATTCCGCCTTCATGCTCTCGAGTTGCAGAGAACAATCGAACTGAGACGGCTTTGGAAGATAGCGCACTCTCGCGAGTTTGCCTGTCACCGCCATTGTAGCACGATGTGGCAGCCAGCGCGTAAGGGCCATGAGGACTTGACGTCATCCCACCTTCCTCCGGCTATCACCGGCGGTTCCTTTAGAGTCCCCAACTAAATGATGGTAACTAAGAGCGAGGGTTGCGCTCGTTGCGGGACTTAACCCAACGCTCACGGCACGAGCTGACGACAGCCATGGCTACCTGTGTTCCAGTCCCGAAGGGAAGAGATCCATCTCAAATCGTCCGGACATGTCAAACGCTGAAGTAGGTTCTGCGCGTTGCTTCGAATTAGAAACCACATGCTCCACCGCTTGTGCAGGCCCCGTCAATTCCTTTGAGTTTAATCTTGCGACCGTACTCCCCAGGCGAGATGGCAATGCGTTAGCTGCGCCACCCAAACACCAAGTGCCCGGACAGCTAGTTATCATCGTTTACAGCGTGGACTACCAGGGTATCTAATCCTGTTTGCTCCCCACGCTTTTCGCACCTCAGCGTCAATACCTACCAGTCAGTGAGCCGCCTTCGCCACTGGTGTTCTTCGAATATCTGCAATTTCACCTCCACTCAGCGGAATTCCACTCACCTCTCCTGGATTCAAATGCAGTCTCAAAGGCAGTTCTGGAGTTGAGCTCCAGGCTTCACCTCTGACTTACAAAGCCGCCTACGTGCGCTTTACGCCCAGTAATTCCAACGCTAGCTCCCTCCGTATTACCGCGGCTGCTGGCACGGAGTTAGCCGAACTTATTCTCCCGGTACTGTCATTATCATCGGTAAAGAGCTTTACAACCTAAGGCCTTCATCACTCACGCGGCATTTGCTGGATCAGGCTTTCGCCCATTGTCAATATTCCTGCTGCCTCCCGTAG
+
),)0-4'2.3.)1+'+8777'($&%.2,.92-.),(',+.:.4-*,./4393222302.,-.286544:4;4//1002.,%'%)*13++4:8766775::83&).+*)-+*%+-/167/''%('%$'&,%&$)))*2.**-3954--,,+.00*),,,2-.,.0/175;;:;88:8;8764663&-**..-$*&(-+0778;+0()+*))**-028//78---'&'//34563510,-*,.0429*(-(&-01.29-0<479-+,++')(&)%.),**%(+''1200+7-,185501//,2/002..100597043*-93;8:9830.))*,.06949679:676.:;1++,)167*2+(%+//-./66;65:44/-)'.,+)-/21;*,6522-7-,,,2++%&%.'')$-)2(()(&+,(0/1102/01/110--*8+))%%$%(*,12768652'2142,&')*--(+&))),01/4*(&&''/01+/':*;99:8797:;92451)'(&)+2664/.1+/3/8(+.99/-0-0)(*2*-/*&)4480/.*-.'&'''&&)(0-697,',**14940096/-12;8/70/051249;:,0(/,4::0/0941%'*+%%&(6+332180111+.)(,)*++-8864787)+(,,&&*6.0..221015000245.350*,',--+/)))/)+)(0.//5444/:0.,-.28+&/)141('))*/:;1313*+-)+.1344:2:5*.,%%+50579%.-&&'*,,677;969;3554)02859916*,.01..0$-%))4,,),1.*((+*/(()*',)1,37),13.154463--340*0&&)(*12.888886:/,3./68;768*(*,;110628')5:360+).../)*,,--,-28/-/6-.0)),-.10-+.-)&))./+'(*,13.3+2*0%%*&)4,:2+'.1+040;11856495446.8,,+.-0&)+0++.3)$*,+835<:-84**//13889:70;/006..*1)/6+((+((''%%)&%%$+0//0.176588(545/1132:2'.5-+/13978827:22:90-.41)-/..4.;01002-'(...18/+(++-./
@e703e863-cb71-4893-894b-b96d85fd9c8a ch=405 read=96580 start_time=2019-12-13T16:31:14Z barcode=BC01 runid=2c9cf7bc05858273f10e7d7ec552fc0bd742dc3e
ATCAGTATGCATTTACGTTCAGTTCATACTGAATTGCTGAAGTTGTCAGTGTCTTTGTAATTGCCAACCTTTTTTCTGTTGGGTACTGATGGCCTCCTACAGGAGGCAGCGAGTGGGAATATTGCACAATGGGCGCAAGCCTGATGCAGCTATGCTGGTAGCAGAGAAGGCCTTCAGGTTGTAAAATTACTTTCAGCCAGGGGAGGAAGGAGTAAAGAGATTAATGCAACACTGCTCATTGGCATTGCAGAGAAAAACACCAGCTAACTCCGTGTGCCAGCGAAAGCCGCATTAATGCTGGAGGTGCAAGCGTTAATCGGAATTACACTGGGCATAAAAAATGCACGCAGGCAGTTCCATTAAGTCAGATGCGAATCCCCAGGCTCAACCTGAGACTGCATCCTGATACTGGCAGAAGCAGATCTCTCATGGGGGGGGTAGGAATTCCAGGTGCAGCAGTGGGAAATGCGTAGAGATCTGGAGGAATACCACCAGTGGCGAAGGCAGCCCCCTGGACAGAGACTGACGCTCCAGGTGCAGAAAGCGTAGAACAGAGCAAGTTGATACCCTGGTAGTCCACGCCATCAAGCGATATCGACAGGGTTGTGCCCCATAAAAGGGCGTGGCCCGGAGCCTAGCATTAGAGATCGACCGCCTGAGAGATACAGCCGCAAGAGTTAGGCCTCAAATGGATTGGCAGGGGCCCGCACAGGAAGCGGAGTGGAGCATGGTTTAATTCAGTTACAGCAGAAGAACCTTACACCTGGTCTTGGCATCACAGGGAACTTTCCAAGAGATGGATTGGGTGCCATTGGGACTGTAGGACAGGTGCTGCATGGCTGTCATCAGCTCGTGTTGTAGAATGTGGGATTAAGTCCCGCAACGAAGCACCAGCCACTATCAGCAGGCCCTTGTGGTCCCGGCCGGGAACTCAAAGGAGACTGCCAGTGAAATATAAACTGGGAAGGAATTAGGGATGACATCCAAGTCATCATGGCCCACCCGACCAGGGCTACACGTATACAATGGCGCATACAAGGAAGGCGACCTCCTGTGAGAGCAAAGCGGACCTCATAAAGGGTAAATGTCCAAAAGGATTTAGAGTCTGCAGCTCGACTCCATGATCCAAGGTGCTAAGTAATCGTGGATCAGAATACGGTAAGATACATCAGGCCTTATACACACCGCCATCCACCATAGAATTAGGTTGCCAAAGTAGGTAAACAACCTTGGAGGCGCTTGCTTACCTTGATTCCTTGGCTAGAGGGTAGAAGTCATAACCACAGGTAACCAGG
+
#&%%(-()'(&((%%((,1.'&)'%$'$((*%$)&'(&'))(.,)(+'(('.*22*)((%)%$)()(//..4471//''&)-))&,&'&'$$'(')($$)-/.)*++*.0'%&'((*((*(.)#&#%%()+0+(',-+&),))+*%('(,,,1))%%%%$$%&%(&(''.*0)0+)),58(*0/)&'%$%'**)*()&#%-/+&*)(')(%&(+)+%&&%5+57.',*('%%')110%.&/)3*,'%('+)%),&),()-))%()/(/120')')%()'','(*)(.1(+$,%&%(&(&+1),(&'/,((),4748/.&1*11203031)+))(*%*/-*(#''%'%(-.3.-.3/)&(,..&('(+''(%#%'+(1//((+.*2///0/0(+*//5343/4(&&+*(*&,*+,&+'$,)+*(()*'*)/*(*'**&%'$)'+)---)&'%'%%$'&%(''-(*&$(%&$&%%&(,75/0-*0-*7/.-.*,/'/01/0%''(((&),38,,+/2+)'&%)(-++**$++-*)+0../.'('%))*,%+('()%($/0$(''&,.(.2,+-4/,+..1&(&(((++&&$%%$'&*'+(*%(..,3)(&'*1,%'&,/&.+)+'')#'&'%,&&+&%((+*,0,)*&'++)*.5%+)($')&$'(&+,-3/&))'(%((0')),'(*658-+*&)*&&('**/(.3*'**,+-(&&%%'&$&(/9'-.)1+)(44-7241&'+&'()'&%%(+)),00//(+*,1/+,((,)*%//10&%$14)0.+-'(1*,+('('++-&0*01..&,($'&$%((+.-.,)1).))(()**..--)(()&*,'01))'''%*3460*('-0/*/&()%1'40++)3+$&(%*$$$$&$(%'$*.$'.-,1&%''$%%$&&'('&),01(0)/)(+&++,894:2*,&)'/1--/+*)(*+((&%&'$'(#''('&&%&)('-4,.-,**'+-'4//153.1%()0-6,'+.*)-083450)%%'&*')%'(*,62-,)')'&&(*+.)(%'%%'+.6/,%%$&$$'(%(660,,/9435+,#%'('()'(+++&%(*(,+*'+*(1,%%&&$''&$&(),*('')+.)*))+((%&$+%&$'()'()060/$*)10./,'',-&/$**,,*.2..+*.'(.4*.''$%'')(,1(*,,./+%)&&(&'(),)(,/*2'*#*('%'&+(')-'((((&(&'*$&(&'%($#&%%$(+,32/.0+'*)/-12+))&'''()*%&())+(*+(#%&(+)&$'%&**
@20be3e49-9a74-41bc-b4cf-bd4661f65889 ch=150 read=98518 start_time=2019-12-13T16:31:28Z barcode=BC01 runid=2c9cf7bc05858273f10e7d7ec552fc0bd742dc3e
CCGGTGCCTTGTTACGACTTACTTCACCCCAGTCATGAATCACAAAGTGGTAGCCTCCCGAAGGTTAAGCACCTACTTCTTTTACAACCCCTCCCATGGTGTGACGGGCGGTGTAAAGGCCCGGAACGTATTTCACGTGGCATTCTGATCACGATTACTAGCGTTCCGACTTCATGGAGTCGAGTTGCAGACTCAATCGGACTACGACGCTTTATGAGGTCGCTTGCTCTCGCGAGTCCTTCTCTTTGTATGCGCCATTGTAGCACGTGTAGCCCTGGTCGTAGGGCCATGATGACTTGACGTCATCCCCACCTTCCTCCAGTTTATCACTGGCAGTCTCGCTGAGTTCCCGGCCGGACCGCTGGCGAAGCAAAGGATAGGGTTGCGCTCGTTGCGGGACTTAATGGCATTTCACAACACGAGCTGACGGTAGCCATGCAGCACCTGTCTCACGGTTCGAAGGCACATTCTCATCGACTTCCCGTGGATGCTCAAGATGAGTAAGGTTCTTCATGCGCCAGATTAAACCGCCTTCCACCGCTTGTGCGGGCTGAAATCAATTCATTTGAGTTTTAACCTTGCAGCCTCCGGGCAGTCGACTTTCCAACGCGTTAGCTCCGGAGCCGCGCCAGGCTGCCTCCAAGTCGACATCGTTTACGGCGTGGACTACCAGGAGTATCTAATCCTGTTTTACTCCACGCTTTCGCACCTGAGCGTCAGTCTTCACCGTCCAGGGCCGCCCCGCCGCAGTATTCCTCCAGATCTCTACGCATTTCACCGCTGCACCTAGATTCTACCCCCTCTACGGGACTCAAAGCTTTGCCAGTATCAGATGCGGTTTAGGTTGGGCAGAGTTTCACATCTGACTTAGCCGCCTGCGTGCGCTTTACGCCCAGTAATTCCGATTAACGCTTGCACCCTCCGTACGCTGGCTGCAGGTTAGCCAGTTCGCTTCTTCTGCAGGTAACGTCAATGAGCAAAGGTATTAACTGCTCCTTCACTCCCTTCAGAAGTGCTTTACAACCCGAAGGCCTTCTTCCTTACACGCGGCATGGCTTGCATCAGGCTTGCGCCCGTTATTGCAATATTCCCCACTGCTGCCTCCGTAGAACAGTATCAGCACCAACAGAGGGTTAACTGGGCGCGGCGCTTTCTTCGGCTGGCAGTACGTAACGCA
+
/-)(/$(('*'1,&&+(-/,&%$%)'.1.)*(..*,()--0*,.--+.+0('%'%'+-+*-218/:-.$&&)//*25:608:8&/2-32*++/7,+63//.++.23::60/*)*-4+171)(+3.8512'(,&)#&'))1/14<8*))**&()*2-**/)++)(4,,*-1690//,+)),-)(0/3/1./7706'7*-*73640/2(*%''-*$'&&,'(((*,2++*,+,,,($('*(*4.34176//1300.4:4/:.-+/-)*,,+*'()7..2960(&',45+6/1-,,*')+.,/238896915--/:709.-0*+-291--/*,.-4/./5533((0,048636.)--/59644111181+).),.7.4361,'2033275766.1+++.722*-(,&&&$++1:-++,81-)))*317842.'%)&&(*,%-'.,,02(%*)--.12870,)*(+-+'*(-60/3/10*&--.(.-,-7858101204.-**')'.*(*09876.$%%&$&(%()2+3;:-0*--),58),/(*/+-0,1+4+*''+3/-0*5-71+072-3.8;;.37-.)-**&'(&%'%&'''%().,%'')%(&(.++-008-*+*/()*$$''&($'&%(*&%%&%(,+.*,/.103.0112:4,.-11129<777578,5,))+/0200514820661(%(&)'#*&(23+/()&03++0011:7'0+)+0+&),..1)(371.7+++*+)-+$%$112391-),+'(0-65543434,38:536902-$+&-1/$)(3+5--.774--11/1'03267652+$(*/,)0+*'*+28-),*''(,')&((*-,'*)*%(&+):333445621,(&$('.1.16))++,/.++-.(&+,0/(&%&)9758801433330,1-)*,.640)%%$#$%%%'(%%&*%)*+2/13-&'()*'),+,,51/,,&.((-853331310)2249)2,+*-.0/,6,..29,81,,*83**/*('+*'+)+(,/*--+-.-)*3(-'%&*)187).+)(')*,.1*%$'$$##$),.3(2442902015+&,2%2(),3:4440956/-10121044*28+-52(,*((+,6-,**(.31.1/)).6+3,5.1+/0)()+))%%&(+1,-**(,(%$$%%%,&(''$$'$%$
@2e6f19a6-8d0c-4b2b-8b14-c02316a5ab1b ch=107 read=193291 start_time=2019-12-13T16:31:24Z barcode=BC01 runid=2c9cf7bc05858273f10e7d7ec552fc0bd742dc3e
TGGATACCTTGTTACGACTTCACCACAGTCATGAATCACAAAGGGTGATAGCGCCACTCCCGAAGGTAAGCTACCTACTTCTTTTGCAACCTCCCATGGTGTGACGGGCGGTGTGTACAAGGCCAGGAACGTATTCACCGTGGCATTCTGATCCACGATTACTGAAAGCGATTCCGACTTCATGGAGTCGAGTTACGGGCGCTCAATCGGACTACGACGCACTTTATAGTCGCTTGCTCTCGCGAGTCATCTTTGTCGCCATTGTAGCCAGCACGTGTGTAGCCCTGGTCGTAGGGCCATGATGATGACGTCATCCCCACCTTCCTCAGTTTATCACTGGCAGTCTCCCCTTTGAGTTCCCGGCCGGACCGCTGGCAACAAAGGATAGGTTGCGCTCGTTGCAGGACTTAATAACATTTCACAACACGAGCTGACGACAGCCATGCAGCACCTGTCTCACGGTTCCCGAAAGGCACATTCTCATCTCTGAAAACTTCCGTGGATGTCAAGACCAGGTAAGGTTCTTCGCGTTGCATCGAATTAAAACCACATGCTCCACCGCTTGTGCGGGCCCCGTCAATTCATTTGAGTTTAACCTTGCGTACTCTGGGCGGTCGACTTAACGCGTTAGCTCCGGAAGCCACGCCTCAGGGCACAACCTCCAAGTCGACATCGTTTACGGCGTGGACTGGGGTATCTAATCCTGTTTGCTCCCCACGCTTTCTTACAGACGTCAGTCTTCGTCAGGGGCCGCCTTCGCCACCGGTATTCCTCCAGATCTCTACGCATTTCACCCGCTACACCTGGAATTCTACCCCCACTCTACGAGACTCAAGCTTGCCGGTATCAGTGCAGTTCCCAGGTGAGCCGAGTTTCACATCCCCTGACTTAACAAACCTGCGTGCGCTGCGCCCGGTAATTCCGATTAACCTTGCACCTCCGTATTACCGCGGCTGCTGGCACGGAGTTAGCCGGTCTTCTTCTGCGGGTAACGTCAATGAGCAAAGGTATTAACTAGCAATACGTAGCTATAG
+
(%&'&*372:42823../:/878,(,,8986664:44265:-)('$'$'(+,,.1%&(01+)),*--.-+-++,+)/07;52:8,()+'''')0-+./:87789:6:50,2*++0-).44*4,4(/97;869760-*0-3424001:950002,')*.4002,*&&$%$+.09/01036667888..//-.15,$%*.-*%((,*0+1,4,002798971//4;))*&*+.&*+133/.).*-.&*+1+-+,3+&((*.38890+()&$$$'$).-+,(&(*171+-7962.-'.358410..(((*+667899479**3;99991/&(*/**1/06355101335;34.-4,((.6-6:/)3032;7::56:88350253*-+0-0-00101988761;..%974.2-.)%(++.+6*+(-19435&'6222227(52'+..04:33/./8*,/2/.-/.69::03((0.+0021.-2,01468574.421+.035:778;:6-..2.667;4/1--0*/-;7866553/7-/088/,1/2099)3:31.-()/9:56:2404/0.01.,-:7+)-./.1;:6:<9+).240-32060.)*&%(,.*+-6+//-.2770:0:/11+,/&./+,)')+-).72656;772-2.-..535906(())*,566255618/)+-.-+5/:)('%*420008-/8556544;4-1,:50(*,.,13+*,*-.30*865822514:102..)3/-08-0:5;78:<26969749;43-4)*)0107788:9978<9872:++483424747.8-8.6342783/%()+0+/,(0/237,-*--5/1:)55033*'+)2022/72*)/)*('-2*('('3**)**33)'&'(4436460((&*,88:7756-*(%)(**)(+*0+/520-,0702+&'&$(%,3.1).4.6-,311.-1./888.2*%+**%'4.//5628/)(3*3:5/..*1./4:101*1-+,/1849,022-5,5,0/+*.-3//06,*%'$##$#
@90c801d3-ca10-469a-8351-77f2a7f0d301 ch=131 read=128147 start_time=2019-12-13T16:31:24Z barcode=BC01 runid=2c9cf7bc05858273f10e7d7ec552fc0bd742dc3e
CCGGTTACCTTGTTACGACTTCTGCCCAATCATCAATCCCACCTTAGGGCAGCTCCTTCCTTGCGGTTAGGCACCAGCCGGGTGTTATCAACTCTCATTAGTTAGTGACGGGCGGTGTGTACAAGGCCGAGCGCTATTCACGCGACATGCTGATTCGCGATTACCCCAGCGTTCCAACTTCATGTAGTCGAGTTGCAGACTACAGTCCGAACTGAGAATGGTTTATGGGTATTGCTTCACCTCGCGGCTTCGCTTCCCTCTGCACCATCCATTGTAGCGTGTGTAGCCCAGGTCGCAAGGGGCATGATGATTTGACGTAATACGCCTTCTCCAACTTTCAATCACTGGCAGTCTCGCTAAGTCCCCAACTTAATGATGGTAACTAACGATAAGGGTTGCGCTCGTTGCGGGACCAGCAGCATCTCCTGACAGGCTGGCGACAACCATGCACCACCTGTATCTCATATAGCTATCTCTCATCTCTGGAGCCTTTATGAGTATGTCAGGAATAGTGGGTTCTTCGCGTTGCTTCAATTAAACCACATGCTCCACCGCTTGTGCGGGCCCGTCAATTCCTTTGAGTTTCATTCTTGCGAACGTACTACTCAGGCGGAGTACTTATTGCGTTAACTGCAGCACGAACTTTGACATCCAACGCGGTACTCATCGTTTTACGGCGGACTACTAGGAGTGTCTAATCTGTTGCTCCCCACGCTTTCAGGGCGGCGTCAGTTGCAGAGCCAGATCGTCGCCTTCGCCGCGGTAACCTCCATATCTACGCATTGCGCTACATGGAATTACGATCCTCTCCTGCCTCTGGCTGCCTGGTTTCTGCGGCTTACTGAAGTTAAGCTTCTGGGCTTTCACCACGAACACCGCGCCGCCTGCTCCCTCTTTACGCCAATAATTCGGATAACGCTTGCCACCTGCGTATTACCGCGGCTGCTGGCGTAGTTGGCAGTGGCATAACAAAGTACCGTCACTCGGCTACCTGTAGCCGCCGTTGCTCTTTATAACCGAAGTTTGTCAAAACCTTCTTCCCTCACGCAGCGTTGCTCGGTCAGGGTTCCCCATTGCCGAAAATTCCCTACTGCTGCCTCCATTAGGAG
+
7+,+)0*,2-9-,1(.1666+(%$+.+00016;/4/-/9/,/104-,(%&&&)+.:7;8000,,.4-4',''$)())02097423733071.))('%+(&'*'$%&(-.0783/4())1/34785875-%-,'%&'/3/0/,----121577133/-243.6,,2.*&)2230,,*-.1;9542,%('(,-,.4+-.1.))'+(890))0.3-,*&(++.0384)/05..&-(')4-:89;861--6..84//14,74./61/)/.1799365+()*,-4350223-74'-500%&*0,0:2123136558<-,+,*-)))+/-.,.5.11(.*&**&$(&)((-++1,*,-2797340+)*+6:-.-**)--//154862.+0+5122302/00-6-2+32672<22180+)$'$%$#$'*+03.//03&'*+++%.,+-/,/608-,+-3.-*&%&#)+67)1*,',+,-/./,()(+-/5574*,/,/2,%.%%--/21/0*+)*-0+,,)'-.;9:<;89315(-.:4*/,./:5;;330433438354,+,0,/2764*54)'01096:6,-74//.09:769;043,/1112)+-15./01,.18.2,-+*+/.,010.(....,-),,)-*,,,4/0;8324552*1.0'&&+++1298;9/320'%%'(%'($)*+.)+*('%,'/045<74*&+,),+375--./+28*)$.-&*)',.,--./832+*))5;52379696122/265780+.*)&$&',.6131334142/%&'&)$%%$&))4+)'(&$'*-.140/+36-021021(3///664677;9/*))&+,,501015.+.2/3/02:7557745;5130-))&'))%)&'(*08,2;922.15)*5/42((',&((',41965;:3510/-6-+08/08--0/10040.0&&+++-:91;*+(('.36+/+$'&)**&'$$&'++%-&(1-574564361+',%$$&((-6-28*&,'&*(,,&&)*6/&%'('*.'(++-32(,(-06984;0+0*,%.#''+.,$%''2.,,1/67*+',-0+.1/5;1/697.718/,,///035/7200&'%%()))
@dfac87e2-fedb-4c4a-9b56-aaa7be90bbe0 ch=108 read=203878 start_time=2019-12-13T16:31:33Z barcode=BC01 runid=2c9cf7bc05858273f10e7d7ec552fc0bd742dc3e
CTCCTACGGGAGGCAGCAGTGGGGAATATTGCACAATGGGGGAAACCCTGATGCAGCAACGCCGCGTAGTGAAGGTTTTCCGGATCATCAAAGCTCTGTCTTTGGGAAGATAATGACGGTACCCAAAAGAGGAGAGTACGGCTAACTACGTGCCAGCAGCCGCGTGTATGCAGCCAGGTGGCGAACTATCGGATTTACTGGGCGTAAAAGGGAGCGTAGGCGGATGATTAAGTGGGATGTAAATGCCGGGCTCAACGGGTGCTGCATTCAAACTGGTTTATCACAGAGTGCGGGAGAGGAGAGTGATTCTAGTGTAGCGGTGAAAATGCGTAGAGATTAGGAAGAACACCAGTGAAGGCGACTCTCTGGACTGTAACTGACTGAGGCTCGGCGTGGGGCAAACGGGATTAGATACCCTGGTAGTCCCGTAAACGATGAATACTAGGTGTGGGGGTTTTCCAACACCTCCGTGCCGCCGCTAACTTGCGGTAAATATTCCGCCTGGGGAGTACGGTCGCGAATTAAAACTCGAAAGGTGACGAGGGACCCGCACAAGTAGCGGAGCATGTGGTTTAATTCGAAGCAACGAGCAATGGCGGCA
+
&,.//350930100656345,,4,+/,,4,(()+2;447.)%)-).;,-,1220000686548.*+/(*+)-8.-06431(7-554'-(/4))+,888702:<094'/(+('+-.53412*4,)011'&&,+*)$&%$$(&101/&),--116:3353255,/-&%(+1+1(*%%'05./.+'%$$&(*7&/)181,/1:867784:5**.,$+24746989<86654712-+/8-.971.03+*.0.986570,+'31..1566360+'986668161..-*),---02:,:,**'.1,)(%$(+,*(&&*.0.&0./.4),/,(((3347/.,,,6*42,0+-*1537,)''))..578220.),184985658-,--,000,63/)&''*,00/*&,2/+&64.4/.-7674:,,287664:6-/78;:0/---/./.01/,81551574..;9.-(8*9688099.669:128*+*/(''()*(%*0.(..965:0212297*&()+76:76*('&),*4;98263%*)&(&+)),,',7,75<6..+..213..//7,.//5424:6<:7;7;3,+-+-)(4,)111*&%$$$$$&
@74e05859-1eb2-4caf-8f9e-fc260c24345b ch=128 read=274648 start_time=2019-12-13T16:31:37Z barcode=BC01 runid=2c9cf7bc05858273f10e7d7ec552fc0bd742dc3e
CTCCTACAGGAGGCAGCAGTGGGAATAATATTGCACAATGGGCGAAAGCCTGATGCAACAACTTGCCGCGTGAGTGATGAAGGCCTTCAGGTCGTAAAACTCTGTCCTCAAGGAAGATATTGGTGAGGAGGAAGCCCAGCTAACTACGTGCCAGCAGCCGCGGTATTACGTAGGGGGGGCTAGCGTTATCCAGTTTACTGGGCGTAAAGGGGTGCGTGGTGATGCTCAGAGTCAGGAGTGAAGGCTACGCAGCTCAACCGTAGTAGCTCTTGAAACTGGGAGACTTGAGTGCAGGAGAGAGTGGAATTCCTAGTGTAGCGGTGAAGAAATGCATGTAGATATTAGGAGGAACACCAGTTGCGAAGGGCAGCTCTCTGGACTGTAACTGACGCTGAGGCACGAAGCGTGGGGAGCAAACAGGATTAGATACCCTGGTAGTCCACGCTGTAAACGATGAGTGCACTAGGTGTCAGGGGTTACCCCCTTCAGTGCCACCAGCTAACGCATTAAGTACTCCGCCTGGGAAGTACGCTCGCAAAGTGAAACTCAAAGGGAATTGACGGGGACCCGCACAAGTAGCGGGCATGTGGGAACTGGCACTCGAGCAGCACTTGAAGAACCTTACCTAAGCTTGACATCCCAATGACATCTCGTAATCGGAGTTCCCTTCGGGGACATTGGTGACAGAGTGGTGCATGGTTGTCGTCAGCTCGTGTGAGATGTTGGGTTAGATCACAACGAAGCGCAACCCTTGTCTTTAGTTGCCATCATTAAGTTGGGCCTCTAGAGAGACTGCCAGGGATAACCTGGAGGGAAGGTGGGATGACGTCAAATCATCATACTTATATGCTTAGGGAGCTACACGTGCTGCAATGGGTAGTACAGAGGTTGCCAAGCCAAGGTGGAGACTAATCCTTAAGCTACTCTCAGTTCGGATTGTGGGCTGAAACTCGCCTACATGAAGCTGGAGTTACTAGTAATCGCAGATCAGAATGCTGCAGTGAATGCGTTCCCGGGTCTTGTACACACCGCCCGTCACACCACGGGAGTTGGAGACGCCAAGCCGATTGTAACCTTTTGGAAGGGAGTCGTCGAAGGTGGAATCAACTGGGGTGAAGCTAACTCTAAAAGATGAAACGG
+
((.'%&*%85/04*'('%%+277,32,'*(.++,442:425/+(()(*.6223567:&590.&&.151446+())+,.,/2-*35070'.9+,+64;;60134423421+(0--'(,.&*'+(/)$+)'.)*%'(1-%.04452323*5+/420+**4*%'&&()((*+6646*-.--,/+*+-).322-.$+)9-)2569541416-*/4,7666/-%$%$'#'&*'%''(.)+.+,*,++.*+(''$))*./4--0846635424431610230.(35,.0601+)**-0057++*)%%&%%-'6*55,..41-+-./97/'(%('-*-)))(((*01*,*&+.)++'837877/80.*')(+**&)++.-.(23:7;98789735(/(),)&,+((+%''&(+8-34))&+29*5437/25./2324:,-+,.%&.51.0//2-((-+*'),**+*'+))+**/-//8&-32.(&%(360/.6504767://4-0/--&+(-).+0+/0-./00*,.*17,/))*'*)+-1,0.-((*+.94/1668)+,,&)+.22/.'7188;4)*(+-.--+.-,0((,853/,(%-,&%$(#/+3)(%)+&.,113.-.),.1,+)'),*-2+*'(+,01125+0*./4447744&-(**,,-+,1566)4+*%.310-'-+1,//34,('*./6766/8/-2:,-4.01++-,,-3+3+).36626./0-*(&*,2*/032*)()),//448-,+'+-196-//2/2;:;9/40*++3.620-1/44,+(((**54&2-0,44()1213161.00*.20547;635579786684/03::5/'*1)((-.,-0+%+4)('*../)+),+0+'-,8..7,,-66778514024,1'21$&$&%+,'(,%$(*,2928./-8.%+*++*+.//48<64/.2/11(+*'(&*1*)..)+,-/2480*)++116+/0:232423((01(,-,5042./4588866*01./2367674//)(-,-/1/+((((-,*-)+,*+--'.,2*)*)6-)+192+(*)2(*'%%%)*1)2)$%'&),*.//-2.,*'%#%()012/0517272-//+0')).2.-,*(''&),,++2.482((&()()&,(-
@b0b14618-0a01-46ec-8a04-c2849fd5ad0d ch=246 read=160095 start_time=2019-12-13T16:31:34Z barcode=BC01 runid=2c9cf7bc05858273f10e7d7ec552fc0bd742dc3e
CCGGTTACCTTTGTTACGACTTCACCCCAATCGCTGACCCTACCTTCGGCCGCTGCCTCCTTTGCGGCTCACGGACTTCGGGTGTGCCAACTCTCATGGTGTGACGGGCGGTGTACAGAGACTTCCGGGAACGTATTCACCGCGACATTCTGATTCGCGATTACTAGTAACTCCAGCTTCATGTAAGGCGTTTCGGCCACAATCCAGACGCTGAGACTGGTTTTAAGTTTGGCTCCACCTCACGGTATTGCATCTCTCTGTACCAGCCATTGTAGCACGTGTGTAGCCTACATAAGGGGCATGATGATTTGACGTCATCCCACCTTCCTCCTGGATTAACCCAGGCAGTCTCGCTAAGTCCTCAGCAATGGTGGTAACTAACGACAAGGGAGTTTGCGCTCGTTTGCGGGACTTAACCCAGCATCTCGACTTTGCGAGCTGACGACAACCATACCTGTCTGCTTGATACGAAGTTTCCTCGATTAAAGAGTAATGCAAAATGTCAAGTGGCGGTAAGGTTCTTCGCGTTGCTTCGAATTAAACCACATGCTCCGCGCTACTTGTGCGGGTCCCCGTCAATTCCTTTGAGTTTTAATCTTGCGACCGTACTCCCCAGGCGGAATGCCAATGCGTTAGCGGCGGCACGGTGTTGAAACCCACACCTAATTCATCGTTTACGGCGTGGACTACCAGGGTATCTAATCCTGTTTGCTCCCACGCTCTCGAGCCTCAGCGTCAGTTACAGTCGAAGTCGCCTTCGCCACTGGTGTTCTTCTAATCTCTACGCATTCACGCACACTAGAATTCCACTCTCTCCTCTCCTGCTGCACTCCTAGATAACCAGTTTGGAGATACAGCACCCAAAGTTGAGCCGGGTATTTCACATCCCTTAATCATCCGCCTACGCTCGCGCCCAGTAGAAATCCGGATAACGCTCGCCACCTACGTATTACCGCGGCTGCTGGCACGTGGTTAGCCGTGGCTTCCTCCTTGGGTACCGTCATTATCTTCCCCAAAGACAGGGCTTTACGATCCGAAAACCTTCATCACTCACGCGGCGTTTGCATTTTATTGCTGCATCGGGGTTTCCCCATTGTGCAACATTCCCCACTGCTGCCTCCGTAGAATATCAACACCAACAGAAGGTTAACACAAGACACCGAAGCAATACGTAACCCCCCGTA
+
1/0+6-*10*1.,-6-1/,14475/74--.34-04001;/,.27590/,44+-2*),.41-55..(,+,+-01:3145104./*2-//1-*).,.,..3.//1142;47-00..')'&&%)'&%*(+-1+.0779:<:89<588::68;7455:<523.-.9.35.0/02120/,,-/70354200*0++*460&2/+'((3.1)''--%%$%'-(()0)/<<1-:/05/,4-:9:75:3-+--000/312291.---130+/4+.0;/792//..,-../3()+,.-'(*((10/6:0/+.,,../3:5004899:*9/,(.70<55337127(/)(%-&'(*,'*/-1/932//)))*3-1(&**7+%--+/)''&%$$&'')0/*4-%(/1((226654+9/01488/302/1-1+'-//112.,+(+/.)2./84430//-.456;45&.+**''$%'*)++*('&(&('3*32//2,8+8/0(&()-:722031*&)+:/*++&,(,.-15)/-746;83640,++2,:'*)./1;58:///.01+0+))'''%$&%(''+,21/045/,0779592.1::3101;<217,*3-+/12391733,58:/--765/6.,'.-,/+*++,5/./.63/1,&%())).4,(0,+2,&)+,6,,).,33888397++,5/3463302035/6-)*,2852:31)*+79+,7.73+%'(+32021/*/4/0,'///3.12755315*('&&&(77:7<89;<9796)&$,)(19/.08334400204/7;+(,(+(),10+())0/47(*,*+-)1-./5683+)%&))..1'(*-347;7;56398.+)''+'2(3431;/14+,/://*4-()$%&-17+*++,.()''1)+,95:8),'#$'#$&'$&%'%#'%%&#-/',24473602300505;;532*,/0332<23<8131//13032/.025(65920263669/17&)'*&+&'324069787-.0./1969:8..0+*(**+(/(.9910.//0'%)58/.4-7.248569*)*(*3;7670($%$(,('%/-,.7/001+'14+5;0-370./7'&%&*2*),0+674.144597210123510**'-+++&()-,,0),&*0-6-8.6-&(&&%/,%.,),*(+485*3210+/(*+,&$$'
@6ccbb4e1-8f31-441e-a7a0-548309d1a903 ch=303 read=211613 start_time=2019-12-13T16:32:02Z barcode=BC01 runid=2c9cf7bc05858273f10e7d7ec552fc0bd742dc3e
CCGATTTACACTTGTTGACTTCACCCCAATCGCTGACCCTGCCTTCGGCCGCTGCCTCATGCGGTTAGCTCACGGACTTCGGCGTAACTCTCTCAAAGCCCAGTTAGCTGACCCGGGCGGTTATTGTACCAAGACCAGGGGAACGTATTCACGCCGCGACATTCACGATTCGCGATTACTGAAATAACTCCAGCTTCATGTAGCCAGGCGAGTTTCAGCCTACAATCAATTCGAGACTGGTTCAAAGTTTGGCTCCCACCTCGCGGTATTGCCTCTCTCTGTGTACCAGCCGGTAGCACGTGGTAGCCTACATGGGGGCATGATGATTTGACGTCTGCATCCCCACAGCACCATCCTGGTTAGCAGGCAGTCGCTAAGTCCTCAACAATGGTAGTAACCTTTTGACTTCAAGGTTGCAGCTCGTTTGGGGACTTAACCCAGCATCTCACGACTTTGTGACGGCGACAACCATGCACCACCCTGTCTGCTTGTCCCCGAGTTTCCTCGATTAAGGTAATGCAAGGAGGATGTCAAGTGTAGGTAGGTTCTTCAACGTTGCTTCGAATTAAACCACATGCTCCGCTACTTTGGCCGGGTCCCCGTCAATTCCTTTGAGTTTTAATCTTTGACCGTACTTCTCCCCCCAGGCGGAATACTTAATGCGTTAGCGGCGGCACGAGGTGTTGAAACCCCACACCTAATTCATCGCGTTTTACGGCGTGGATTCTGGGGTATCCTGGTCTGTTGTTTTGCTCCCCGCGCTTTCGAGCCTCAGCGTCAGTTGCAGTCCAGAGTCGCCTTCGCCACTGGTGTTGGCACCACAATCTCTACGCGGAACACCCGCTACGCTGGGAATTCCTCTCCTCTCCTGCACTCTGGAATAACCAGTTTTGGAATGCAGCACCCAAAGTTAGTGGGTATTTCATTACGCAATCAATCGTCGCTACTCCTTTACGCCGATCCGGATAACGCTTCGCTGCACCTACGTATTACCGCGGCTGCTGTGGCGCAATGAAGTTAGCCGTGGCACCACTCCTTGAATTTTCCGTCATTAATACTAAAGAGACAGAGCTTTACGATCTGAAAACCTTCATCACTCACGCGGCGTTGCTGCATCGGGTTTCCCCATTGTTACCAATATTCCCCACTGCTACCGCACTCCGTAG
+
-(*&,:+)*$&&&$('&'34530568./0.13874247+*%.51:15/80/352/3--$%$&(-,22/10,%',1*,-1&%&$$%'%&'**()%*.*(((((,-0))&%()3/*()*)+3,2$((')+-,.--+.,$)-,-,8507/8/,(,'*.+./35263-'*.28.7.00-4.,+1'*(&''')+/*)'-.40&,&(&(+(,/6-,,,*:3)'')*,-12:56+0-4,(&(+-/0-**$*1+,.8/,/(-+-,$-,'%'*-5/,/+%&(+012424/-%&',(+(0)&%,%))%'...(%%$''&(-,-('05,,,.,.0//496.,,++*$&%&)-/.(%(&&'$&)**-()*-*/*%2&--,'-))'((--(*,32400/.50-0%'(*,''#$'($%&%$%&((*2))(&#&*+9375()+.--02141.-'+)-.,+')$((+*+/,(#%&+21-+%%273;33*-(/-+2,,(*+++&(*(+-912()%%&*))&(*1-2,/)+.-.//*,/&+)&++*:6980'%($$%)(('),-623.&'()(0*()5+/')(.'//0-1+*+/-0102**)&',*)*),(,/+(-((%&(--3621'&(()'/1992-51/.+&(')**+,)(''',-7::-%1441:6:6/))'-*//0507+11)61/3.+(,'')+.2<34:6/90*$)',/,,&0)))21(().-3(%&)-.000/)('$#(,0+-,-1&$%$('%$(,)/38)))+4,('$'().720*(%'%+)*+++::%*3)#&%&.1%%&'*/0054341++,)++44)'(($%%#'(&(,2,./22*/++'(*('%&$$#$%%'&&-$'')'0//,(*-.,-/145+*+&)..((*%&)+,2,'*969+.-.33*)'('$,,*,2/+-('&$%**+*/1+,&''$&%&'*('')*+()*#$%#%(,&(,'$%####%)-,026201/,-2-0%'(#&&'*)*,,-*9+(1.*)*'('/**('('&%&%&&&(%&,)'%*+))-'&#')%&'+'&&&$')'(&*)(*)&/,,+)#$'&('&%().-+'*()27.,---,0),30&566862/-')*-)-'-(,)*)-'(,//0.1%22/8707:3+.0*,($-'1+1/11426.%%%%&%$((&(%)*0-&'%(
@3f0a9839-2a04-425f-b004-7f9a0133dc31 ch=94 read=206813 start_time=2019-12-13T16:32:01Z barcode=BC01 runid=2c9cf7bc05858273f10e7d7ec552fc0bd742dc3e
CCGATTTACCTTGTTACGACTTCACCCCAATCATCAATCCCACCTTAGGCAGCTCCTTCCTTGCGAGTTGGGCCACCGGCTTCGGGTGTTATCAACTCTTTCGTGGTGTGACGGGCGGTGTGTACCAAAGGCCCGAGAACGTATTCACCGCGACATGCTGATTCGCCCACTAGCGATTTCAACTTCATGTAGTCGAGTTGCAGACTACAATGAAATCCGAACTGAGAATGGTTTATGGGTTTTGCTTCACCTCGCGGCTTCGCTTCCCTCTGCACCATCCATTGTAGCACGTCAGTAGCCCAGATCATAAGGGCATGACGATTTGACGTCATCCGCCTTCCCTCAACTTGCTGGCAGTCTCGCTGGAGTCCCCAACTTAATGATGGTAACTAACGATAAGGTTGCGCTCGTTGCCGGGACTTAACCAACTGTCTCACGACACGAGCTGGCGACAACCATGCACCACCTGTATCTCATATAGCTATCTCTCCATCTCTGGAGCCTTTATGAGTATGTCAAGACCTGGTAAGGTTACCGCGTTGCTTCAGATTAAACCATGCTCCACCGCTGTGCGGGCCCCAAATCAATTCTTTGGGTTTCATTTCTTGCGAACGTACTACTCAGGCGAATTACTTATTGCGTTAACTGCAGCACTGAACACTTTGACATCAACGCGAAATTTTCCATCGTTTGCAGCGTGGACTACTAGGGTATCTAATCCTATTTGCTCCCCCACGCTTTCGGGACTGAGCGTCAGTTGCAGGCCGAATCGTCGCCTTCGCCACTGGTGTTCCTCCATATATACGCATTTCGCCCTTCACCACGCGGAATTCCACGATCCTCTCCTGCCTCTAGCTGCCTGGTTTCTGGCTTACTACGAAGTTAAGCTTCAGGCTTTCGCATAGACCCTTGCTGCCGCCTGCTCCCTCTTTACGCTTAATAATTCCGGATAACGCTTGCCACCTACGTATTACCACTTGCTGGCACGTAGTTAGCCATTAGCTTTTTCTAATAAAGTACCGTCACTCGGCTACCATTTCCTGTAGCCGCCGTTCTTCCTTTATAACCGAAGTTTACAACGTCCGAAAACCTTCTTCCTTCACGCGGCGTTGCTCGGTCAGGGTTTCCCCATTGCCGAAAATTCCCTACTGCGCACTCCCGTAGAGGG
+
16+(01*)--,1).7&*'()*864166/,803.056;-95))505/,,)//132-'(.,((1*/./,0+(,59:338,6-,/-+0+,)/.,.04,.--.+,,.3242.---/456...(+-53.4'33./+6-()%/(//0668/..:.-/..65310//01:3&)&'(-,*&+,+66(-'*)--+'*'(%-/220,2-&/'*),+&%)*'&-,,+6,,4..*%))'-+.45;<.36;+098-+/2:146:/2+0*73663,.23.;2,-.%-*/:7:;9458.++)'$'&($&(('&),*(-),*&().,41/'&%(*+.3:6/00349;-68)*40115+,+.*&+'%(0040-/2128/22)())-187,/-,.-/1,,,./50/5222:5210.*037;00011877;62)4868/8)/'*'))+''+222-0234).222646,.()*-636232427413411//1124'1)*+01211/-((/225988214--2//82+,.')*,//04...12862++,+1,-0%(+,.01-*,5-8&'0.14<<7:84/.-.0-/3%$')-02,&&1/0(&')*+395:/3:9-./1:84,,3./0923)(74/,.50////37;;1,+-))*6/07322031211568213,-..00,$(,---/84653,+$$$%%%'()).)*,//.87(,)0/088:713222)2-',-2368<80/--.8401039;6,%,+./<;3/;94556)--4472706,-&)()0((55638867/4--,;:3334800084113;6.-+*((-,004:/.%&%%'.))+,&((.'/*1.81----167866552++,++-221100382392:90.,4++8,,-(&*+++-9/4,1199/2:31:.-$($$%*227-1.-,123925;-,++/-+*+19,*-+(%$,,358::161806201,)'&)/-*31215)0*,2/3/$*&.,,.--*+.014749445:,9+%*-*/79/*,-123;1**'+('(,'+-/.,2548;59<7873301038,/3052-'+,-,3.),-5/''(/)+/)&(%%&'+2))/57,051:89;971:/,-**(1,.;0//886829&13(/:*131*(+0,-1-.5070.24+))*'&&$%%)*05++3./(1+6
@02dba69a-0e25-4adb-ab97-3b86c0d50955 ch=460 read=88400 start_time=2019-12-13T16:32:14Z barcode=BC01 runid=2c9cf7bc05858273f10e7d7ec552fc0bd742dc3e
CCGGTTACCTTGTTACGACTTCACCCCAATCATGACCCTACCTTCGCTGCCTCATGCGGTTAGCTCACGGACTTCGGGTGTGCCAACTCTCATGGTGTGACGGGCGGTGTGTACCAAGACCAGGAACGTATTCACCGCGACATTCTGATTCGCGATTACTAGTAACTCCAGCTTCATGTAGGCGAGTTTCAGCCTACAATCCGAACTGAGACTGGTTTTAAGTTTGGCTCCACCTCGCGGTATTGCATCTCTGTACCAGCCATTTAGCACGTGGTAGCCCTACATAAGGGCATGATGATTTGACGTCATCCCACCTTCCTCCTAGTTAGCAGGCGGTCGCTAGAGTCCTCAACTTAATGGTGGTAACTAACGACAAGGGTTGCGCTCGTTGCGGGACTTAATAACATCTCACGACACGAGCTGACGGCAACCATGCACCACCTGTCACCTTGTCCCCAGAGGGATTTCCTCGATTAGGGTAATGCAAGGGATGTCAAGTGGTAAGGTTCTTCGCGTTGCTTCGAATTAAACCACATGCTCCGCTACTTGTGCGGGTCCAAATCCAATTCCTTTGAGTTTTAATCTTGCGACCGTACTCCCCAGGCGGAATACTTAGTAATGCGTTAAGCGGCGGCACGGAGGTGTTGAAACCCCCCACACCTAGTATTCATCGTTTACGGCGTGGACTACCAAGGGTATCTAATCCTGTTTGCTCCCCACGCTTTCGAGCCTCAGCGTCAGTTGATCAGAGAGTCGCCTTCGCCACTGGTGCTCTTCTAATCTCTACGCATTTCACCGCTACATAGAATTCCACTCTCCTCTCCTGCACTCTAGATAACCAGTTTGAATGCAGCACCCAAGTTGAGCCTGGGTATTTTATCCCGCCAATCATCCGCCTACGCTCCTTTACGCCCGAAGTAAATCGGATGGCACCTGCGTATTACCGCGGCTGCTGGCACGTAGTTAGCCGTGGCTTCCTCCTTGGGTACCGTCATTATCTTCCCCAAAGACCAAGGCTTTACGATCCGAAAACCTTCATCACTCACGCGGCGTTGCTGCATCAGGGTTTCCCCATTGTGCAATATTCCCCACTGCCGCCTCCCGTAG
+
49-50;.08/:/070/3447<8528:5+4.1%&&(,8---59465+113/011)2*++-.,--220//04145;6*7--&1)+9110.)*('(0*/-/,0842/,0711-+'(-%/*--36-478;97868;865:257::-6:6267:;:799-:,,,7*0107121/-,-3:6&0&(*,2,,&'*;/0.11;179:<:2...84/.,&*:9;.9<<1:812:7071+30*/3699392208300463433/568600261-0&')0,++)+%&*01:4(()))/-,78-5866666170..0786/149+(2,71:6656-%/3/.*3%*,-)744(+)3-./028511(+.*0,/+40,/+/5/..-*/3631/82.8/26767348440;582701,&&+)/-00-(*.-0),.)1343365:772-10+*1/0.-1+3340,-/+0,-054*((-+*'&28:63334517/,0'(,9222/*)1/,:8878/%.'(+%()0-9*'',+2,7,++433((*2)2;7;;32/111236/2.,))%)++1+565)*''&).'8*4545/77/.*2:;,267467123347%-()'.8;.-23547673.)''('2-40/1/7./'+-(33.60/-,0+*.+-07-.7.039890)+/10020333<:899,90,),/.-,/26333135/*-.1+0..*)+./2012:/*,*557,+--12:7./0,-454//002;0+1)&&+*'&)''/011774:68:9.),,/2../35;9./97634/.20316;8424534633%&++&/)5*9(*+/0040116746200-0+,/5,2*3+*7397.&5830+00)//.-)*,1///:;99;41-*/,*(,06/'+'0,*,/88756:301//14++.*)556:.)*&')13...170+&'**360,0(,(*5/4:71411277910)+0.4/5281/16+2./.588600*')+4,++14/31+*3*--7279;,/5,,+.*-'0+*+*(&*+.22,+39::6;-8--.;344447515-.*,.11455679/,++.5/644/*,6/2276;665:/:;7*//-/5/28,8:,-:78
@e2519be3-a445-476e-866f-f6f0703e4db6 ch=276 read=111220 start_time=2019-12-13T16:32:15Z barcode=BC01 runid=2c9cf7bc05858273f10e7d7ec552fc0bd742dc3e
CTCCTGCAGGAGGCAGCAGTGAAGTGTGCACAATGGGCAGAAGCCTGATGCAGCATAGCGTGAGTGATGAAGACCCCTTCAGATCGTAAAACTCTGTCTCAAAGGAGAGATAGTAGGTACTTGAGGAGGAAGCTGACTAACTACGTGCCAGCAGCCATGGTAATACGTAGAGGCTGGTATCAGTTTACTGGGCGTAAAGGGTGCGTAAGGGCGGTCTTTCAAGTCAGGAGTGAAGGCTACGAAATGGCAGGGAACTTGAGTGCAGGAGAGGAGAGTGGAATTCCCTGGTGCTTGACGGTGAAATGCGTAGATATTAGGGCTTCACCAGTTGCGAAGGCGGCCCTCTGGACTGTGACGCTGGGGCTGGCTGTGGGGAACAGAAGCAGGATTAGATACCCTGGCTGAGGCCACGCTGTAAACGATGAGTGCTTAGGTGTCAGAGTTACCCCTTCGGTGCCGCAGCTAGCATTAAGTACTCCCGCCTGGGAAGTACGCTCACCAGAGTGAAACTCAAAGGTGTGGGGACCCGCACAAGTAGCGGAGCATGTGGTTTAATTCGAAACAGCGCGAAGAACCTTACCTAAGCTTGACATCTCAATGGCATCTCCTTAATCGGAGTTCCTTCGAGACGGCAGGTGGTGCATGGTTGCCAAACTCGTTGTCGTGAGATGTTGGGTTAAGTCCCTTGAAGCGCAACCCATATCTTTGGTGCCATCATTAAGTTGGGCACTCTGGAAAGTAGAGGACCAGCACAGGAGGTGGGATGACGTCAAATCATCATGCCCCTTATGCTTGGGAGCTACACACGTGCTACAATGGAAGTACGGAGGGTTGCCAAGCCGTAAGGTGGAGCTAATCATGAAAGCTACTCAGTTCGAGTTATGGGCTGAAACTCGCCTACATGAAGCTGGAGTTACTAGTAATCGCAGATCAGAGATGCTGCAGTGAATGCGTTCCCAGGTCTTATGCACACCGCCCATCACACCACGGGAGTTGGAGACGCCGAAGCCGATTATCTAACCTTTTGGAAGAAGTCGTCGAAGGTGGAATCAGCCGCTGGGGTGAAGTCATGGCTAAAGGTAACCGG
+
+24.,%+)0.*-3.)10,.4+/+')).,./10:20/'&'$**)-.03487,-$*$&$***,%&&**..(),((*3*&%,+$'-1,'-+9961,+''(%'(,4+,,')(&*)%$$%'&+'*))'&*)()-)*))&'')+11.115473610/.+,/0('+..,7.,-+0)-$/+('+(&**-&,*8.,/5883564:6,,4,--8(3*''))')/-.4:5434246*..%))),+),41&.''%%')))%+-)$&,++*'()+,%65++)1-('$&'-2222.13+)(14&'/)-&()&+%(+*(01366593+,((-*2+-.++-0),,.,-(*-(--/4193-,04:7*)'''$-(*,*'))(&***&,-0-/'''(+&))*,+*0%7,**4321:-*/)&$&''&+/0212545686/-)/+())%$((,/3110*$&%&'.(062-/24*0/138/40/0.,(-(**()$/)*+08(*67416,./%,&)*-/3(+&)*,-,,.6003864)0'/))(&15/56.)*+-((')%*))3*016865484;957471&&,)'*',(')/,),./,,,*./,)*#&''*)5544440+)''-///,,,-0024'%)((0581(/+%%,%$$$%%(')-:9210-&.01(&%''),**%'%&*74566569-:-*486;6/-)/*&%((*&'(%.)++2($)'+/.5/(.3+,;9::84;42.316852.000/*)-)&$%%'$.*0,+)'*%%$*(&)&$',-++03669:89///68:88009/)/+--6140(())'+3/.,,&-..130&,.40((%%&()+-,+,/(14)''1.,/3/4/+.1.15,(-,1677/.(..*()**+,,*-47/.)-).')&''&&&+80-.9674/////3.5//24***19//,+&()((+$%'&*+.*(**./+---2/5675:7163/73,+)+/31.1-+*,++)//&)%&%('*+,22.3181,*..1+%((,%*('(.*,3566:551'))1+08:;306,*1,+0,*,-(,1.--16275.,%($%)))34..,1--.1'0',,++3*1-54;5:*7
@b52d81d4-f4e5-4586-b140-6083f7d84856 ch=410 read=82451 start_time=2019-12-13T16:32:12Z barcode=BC01 runid=2c9cf7bc05858273f10e7d7ec552fc0bd742dc3e
CCAGTTACCTTTATTTTGACTTCACCCCAATGGCCAATCCACCTTAGACAGCTCCTTCCTTGCGGTTAGGCCACCAGCTTCAGGTGTTATCAACTCTCGTGGTGTGACGGGCAGCGCAAGGCCCGAGAACGCATATTCACCGCGACATGCTGATTCGCGATTACTAGCGATTCCAGCTTCATGTAGTCGGGTTGAGACTACAATCCGAACTGAGAATGGTTTTATGGGTTTGCTTCACCTCGCGGCACCTTCCTCTGCACCATCCATTGTGGCGTGTGTAGCCCGGTCATAAGGGCGCGATGATTTGACGTCATCCCGCCCACTTCCTCCAGCTTGTCACTGGCAGTCTCAGCTAGAGTCCCCAACTTAATGATGGCCTTTAACGATAAAGTTGCGCTCGTTGCGGGACTTAACCAACATCTCACGACACGAGCTGACGACAACCATCACCACCTGTAATATCGTATAGCTATCTCTCCATCTCTGGAACGCTTTATGAGTAATGTCAAGACCTGGTAAGGTTCAATTCGCGTTGGCGATTAAACCACATGCTCCACCGCTTGTGGGCCACATCAATTCCTTTGAGTTTCATTCTTGCGGGCAGTACTCTCAGGCGGAGTACTTATTGCGTTAGCTGGCACTGAACTTTGGCATCAGCATAGTACTCATCGTTTGCAGCGTGGACTACTAGAATTATCTAATCCTATTTGCTCCCCACGCTTTCCGGGACTGAGCGTCAGTTGCAGGCCAGATCGTCGCCTTCGCCACTGGTGTTCATCCATATATCTACGCATTTCACGCTACGCCAAAATTCACGATCTCTCTCCTGCACTCTAGCTGCCTGGTTTTCTATGAAACACTGAGTTAAACTTCAGGCTTTCACCACAGACCCTTGCTGCCGCCTGCTCCTCTTTTTTTTACGCCCAATAATTCCGGATAGCAGCACCACTGCATATTACCGCGGCTGCTGGCGTAGTTAGCCGTGGCTTTCTAATAAAATTACCGTCACTCGGCTACCATTTCCTGTAGCCGCCGTTCTTCCTTTATAACAGAAGTTTACAATCCGAAAACCTTCTTCCTTCACGCGGCGTTGCTCGGTCAGGTTTCCCCATTGCCGGGAATTCCTACTGCTGCCTCCCGTAGAACAG
+
8(%*3921-)./(./,')*00823135,+%''+((1+0.-(+0.:0009.,--.745/,+-*-)20823898.-,%,16:8(420-01//1-)**+(+.3(456899;231/'))(..102/6*'%&)'(%&'(-/75.3/(+437/6454/./:07943.9,+*+)+,1443(*%*.30301+*%*'',)/'&%&&..151:220-,...(('(++&2639102&7,4;0+02;1.2214.+++)%*&%&++,.4,+*-/::61-12*'%)*(),0)%%*,1),.),-,0&*.-('&%%--+0:2,-.21346066)+2)%,*757/6,*,-10*08-()+,,).3,)(&'-/,++,+-58+-,)),+0+,,11.'&*-,15111,15/-,3//.234(/.%%*1.5/7/5+.,,,/33576230++',-/44..(++,/5+46540+,4034)(''$&(,,%/-/1120541..)175662..12*'&$%())&)')**-(**8:+.1786/)')+*/-27''%$%&*,+/-)*))(+*4<;:7.*(*&&)+0-07/4/2&'%&%*)$%%'(.107.$%%%(+/2;<76:<-7,,-1*&,%$'%'(%)4005:1(*&,))-1+232253:-%'(**($')0.,,757-6.109+$/&'&*-.210-0/3642&*&,*),.4542--.-*-0/4/.-+,60,((&,5)(,*575,&,()16,23080/2.*'.11/22023++).,68623331871282:98;<44420)*,-(%+.3-.+//242/32456<;/))&(+&(%&$&$&)*+-''($('))&&%)&%%&#&&(*&').2584428;4('&&('+*+),0/.&&)*9.'-,4,(/6.096-)*+%&),.6;485347389+,,)())+2++.032:55/(*)+1,/.5+*))-*..4,'++)&*&*,',*'))*//5+,/)++0-.0..++)+),2++)'*40848,-+*$%**+2+'%&')3)'()%&**&(&)(1402;03-)*,,,21137780*''-&&+&'(+*+)&)))+;8--0000)')*&$&&'0/5751183+/.--////3../1142+$,+.:,123(''/*1+'(%().,2)'(+,,6657:6095./4/(*,*(
@d63a00f2-4a42-48b8-bea6-229274e7bb56 ch=342 read=90087 start_time=2019-12-13T16:32:11Z barcode=BC01 runid=2c9cf7bc05858273f10e7d7ec552fc0bd742dc3e
CGGATTTACCTTATTTACGGCTTCGCTGATCATGAATCACCAGTGGTAGCGCCCTCCCGAGGTTAAAGGCTACCTACTTCTTTTGCAACCTCCCATGGTGTGACGGGCGGTCAATGTACAGGGCCCGGGAACGTATTCACCGTGGCATTCTGATCCACGATTACTAGCGATTTCGACTTCATGGAGTTGCAGACTCAATCGGACTACGACGCACTTTATGAGGTCGCTTGCTCTCGCGGAGTCTTCTCTTTGTATGCGCCATTTGCCTTTTAATTGCAGCCCTGGTCGTAGGGCCATGATGACTTGACTCATCCACCTTCCTCAGTTTATCACTGGCAGTCTCCTTTGAGTTCCGGCCGGACCGCTGGCAACAAAGGGATAAAGTTGCGCTCGTTGCGGACTTAACCCAACATTTCACAACACGAGCTGACGACAGCCATTACGGCACCTGTCTCACGGTTCCCGAGGCACATTTCTCATCTCTGAAAACTTTCCGTGGATGTCAAGACCAGGTAGGTTCTTCGCGTTGCATCGAATTAAACCATGCTCCCACCCGCGTGCGTTACGTCAATTCATTTGAGTTTTAACCTTGCGGCCATTACTCCCCGGTCGACTTAACGCTACGTTAGCTCGACCACGCCTCAAGGGCACAACCTCCAAGTCGACATCGTTTACGGCGTGGACTACCGGGGTATGAAAATCCTGTTGCTCCCCACGCTTTCGCTTTCCCTGAGCGTCAGTCTTCGTCCGGGGCCGCCTTCGCCGCATTGTTCCTCAGGTCTCGCGTTTTACCGCTTTACCTGGAATTCTACCCCTCTACGAGACTCCAGAAGCTTGCCAGTATCAGATGCAGTTCCAGGTTGAGCCCGGGGATTTCACATCTGACTTAACGAGCCGCCTGCGTACGCTGCATGAAGTAATTCCGATTAACGCTTGCACCCTCCGTATTGCCGCGGCTGCTGGCGTACGGGTTAGCCGGTGTACTTCTTCTGCGGAGTAACGTCAATGACTGACGGTAACTTTACTCCCTTCCTCCCCGCTAAGTGCTTTTACAACCCGAAGGCCTTCTTCATGCGCGGCATGGCTGCATCAGGCTTGCGCCCATTGTGCAATATTCCCCGCTGCTGCCTCCCGTAGGG
+
()-%01-(+)-*(/4-',-+34;/',-,174,2.-22756/(*,-,(&'(*13.+,1)'%('2144*+--.'/-&%+097177-&'+&&()-1)*548765466/;:6763'&%)&*()),5,3.+/584841587;614803/61/.75501224,+)*.:11,+)+.&,2+0*,68:7%&',((*2(0*/27654:-2)8/87454*4,/'/04:553/-().)..7.//305(%('&(()(--632:4+),-/29:;-:0&%*%$$'&*',+),'-.5,+17:9101*38892/--,*'()'(&&$'&.0)(/./3*%*-)+,8--.2327071007756)(/+-,0492/+1./1457766-8,,-&./6**0**((-%**2-007773/90+-1*%%$-(,+).3123;1,-/.643320271/')*+*,,8,+5$$')---57.*20300106:<-5.'&'+,#'(.4.-.017561,*-)%$'-0..01:8;::664/./+30+/.,/)5-;55974984953266.+.,-&,**,-)*33-/(&*,('(&%%%%''%(%-73:6<8/698./-4:9(1+10*3*)*.0.*-*()+8872',,++(''(../%'(#%',2,+-2/(()3,//2:37+(194../0730-20')'*('(*,33.3:0--*,,*,-8733200(0*)'')(*69-.250129.0.2690*.,-+52,&')+')0)*)),,&)+/46236.&/.+/894-745:49899://&)*(33**-/-2/.+''%'%()*)%,,%%%&%$,*$%&6&7,5/.5220,0(),*&)*.08&,%((().4..5..1004359//0.18-8+*)-+/.&,,5+-275*29,+),*-13210/1221')'4306466738)60-*)))*(*)')0/4314-.17/00..2,,,(.64236//*0+%5710.1.//--++&&$%*(-+)8+*+4)0--)$-2938:87+((-$'(35947+8*)(('$'#$'%&)/,/54&)+,3,.//&).910*('$(''$%%'($&'+)25.,)3*5/54965950,&+*+,60.07;650/123+0/,+..0.63,()*&.$(%-*+.*,,1,$&''&+*/23/8,,00210
@c369c1e5-2047-4fb6-b05a-eba89ac149ec ch=161 read=184012 start_time=2019-12-13T16:32:22Z barcode=BC01 runid=2c9cf7bc05858273f10e7d7ec552fc0bd742dc3e
CTCCTGCAGGAGGGCAGCAGTGAGAATGTGCACAATGGGCGCAAGCCTGATGCAACCACCGCGTGTATGAAGAAGGCCTTCGGGTTGCACTTTCGGCGGGGAGGAAGGGAGTAAAGTTAATACGCTGCTCGGTGACGTTACCCGCAGAAGAAGCACCAGCTAACTCCGTGCCAGCAGCCGCGCGGTAATACGGAGGTGCAAGCGTTAATCGGAATTACTGGGCGTAAAAGCGCACGCAGGCAGTTTGTTAAGTCAGATCGTAAATCCCGGGCTCAACCTGGGAACTGCATCTGATACTGGCAAGCTTGAGTCTCGTAGAGGGTAAATTCCAGGTGTAGCGGTGAAATGCGTAGAGATCTGGAGGAACCACCGGTGGCGAAGACGGCCCCTGGACGAAGACGACGCTCAGGTACTGGCAGTAAGGAGCAAACAGGATTAAGATACCCTGGTAGTCCGCCATCAAACGTGTCGGCAGAGTTGTGCCCTTGAGGCGTGGCTTCCCGTTAACGCGTTAAGTCGACCGCCTGGGAAGCACGGCCGCAAGGTTAAAACTCAAATGGTGACGGGGCCCACAAGCGGTGGAGCATTAATGGTTTAATTCGATGCAGCGCGAGAACCTTACCTGGTCTTGACATCCACGGAAGTTTTCAGAGATGAGAATGTGCCTTCAGGAACCGTGGAGACAGGTGCTGCATGGCTGTCGTCAGCTCGTGTTGTGAAATGTTGGGTTAAGTCCCGCAACGAGGCGCAACCCTTATCCTTTGTGCCAGCGGTCGGCCGGGAACTCAAAGGGAGACTGCCGGTGATAAACTGGAGGAAGGTGGGGATGACGTCAAGTCATCATGGCCCTTACGACCAGGGCTACACACGTGCTACAATGGCGCATACAAAGAGAAGCGACCTCGAGAACAAGCGGACCTCATAAAAGTGCGTCGTAGTCCGGATTGGAGTCTGCAACTCCGACTCCATGAAGTCGGAATCGCTAGTAATCGTGGATCAGAATGCCGGTGAATACGTTCCAGACCTTGTACACACCGCCATCACACCATGGGATGGGTTGCCAAAAGAAGTGGGTAAGCAACCTTCGGGGAGGCGCTTACCGCTTTGTGATTCGTGACTGGGGTGAAGTCGTAACAAGGTAACCGG
+
-/45/--(21)+-*.'54+*+*&)(*2*7+,+/07522'%$).1&3876675-0&&%$&)'*./-,,-//5),),*12/-,*4&&%$$%)+062%52047*'-(1(00+')))45..9663$-%&'((-.&&,(&(&(&%(0-*-')/+%,*%*(/1(/-,/2.+2+'-231/--+)),',(1(31/,)*+)1/0*)''&++-+.1/2.2*01+5,-/6;;99774;8++///&-,0.042+03:402468*/61.-*&'))+&)+20)6889;5246/-,.'(*-..435++,..9741+//&&&&'&)+,2268-.&31/+36:2;20*3-,+)&++++.(+0+)12/0*)*)*.//9:2)-(*)'&*+%'+'3)+*)(+1//2;2**487;748+**()*1333)1-/'&$(&''.2&%/)+'-781-'('$7',)),2*04-+-04..-0-%&%$%$()))'+.060/20+&)-7*-,08*-+--///..14125./)*,408/5672:38/6-++6,9:;889*(&')')(1253732+4-94<;5445481&*$*)02457%-,'%(*0+009669.//&5',&*3.7<:.76872/0)20).,**+',41.)-,.750.0,*,-*0244000.0+'),5:<1-,,,,73.+.,,/34699:8&854421230('*22*2+0('*$&,-:86569:6:9+*+-/73.3*&((+2/+,/6$*2-20-))/.)(,374-+,)7535006+0,--5)*31(.),31011975-/15)1/-3114*/(,0*%'%32,6.,.,*,+09;9993-0)+((+',64-/.-/33252,*-0366*---,7)('%&)*.9+,16640221,..//1.*-,20)20/./))++5.&(%()()+&.31*+)$)&),3).-:42/00//597*63411121973/5.*0,0.+-')*,6340'12/,.0355834211..1/:2989.-('&)-955279:10-,).68).'&(/.1;533.1//'&*)0+--*---,,)04065&+0--.1824.41,-/5,22&&%074()..-.&/**+'%&*6068;925.,'.,-/2/7.07++,*+*/079<9083367324.++-.--1152334-.5,7:::29
@117dc3c5-8c7c-4fab-b9f0-2eb7c9c049f0 ch=321 read=75649 start_time=2019-12-13T16:32:49Z barcode=BC01 runid=2c9cf7bc05858273f10e7d7ec552fc0bd742dc3e
CTCCTACGGGGAGGCAGCAGTAGAATGTTGCACAATGGGCGCAAGCCTGATACGGCATGCCGCGTGTATGAAGAAGGCCTTCGGGTTGTCAAAGAGTACTTTCAGCGGGAGAAGGGGTAAAGTTAAATACGCACTCATTGGTACAGAAAAGCTGCCAATAACTCCGTGCCAGCAGCCATTAATACGGAGGGTCACGCGAAGCGTTAATCGGAATTTTGGGCGTAAAGCGCACGCAGGCGGTTTGTTAAGTCAGATGTGAAATCCCCGGGCTCAACCTGGGAACTGCATCTGATACTGGCAAACTTGAGTCTCGTAGAGGGTAAAATTCAAGGTGTAGCGGGTGAAATGCAGCGCAGAATCTGGAGGAGAATACCGGTGAGGCAGCCCCCTGGACGAACTGACGCTCGGGTGCGGCGTGGGGAACAAGCAGGTTGAATACCTGGTAGTCGCCGTAAGAAACGATGTCGACTTGGAGGTTTGTGCCCTTTGAGGGCGTGGCTTCGGAGCTAACGCGTTAAGTCGACCGCCTGGGAATTGCGGCCACCGCAAAACTCAAATGAATTGACGGGGGCCCGCACAAGCGGTGGAATATGGTTTAATTCGATGCAACGCGAGAACCTTACCTGGTCTTGACATCCAGAACTTTCCAGAGATGGATTGGTGCCTTCGGGAACTGTGAGACAGGTGCTGCATGGCTGTCGTCAGCTCGTGTTGTTGTGAAATGTTGGGTTAAGTCCCGCAACGAGCGCAGCCCTTATCCTTTGTTGCCAGCGGTCCGGCCGGGAACTCAAAGGAGACTGCCAGTGATAGAAGCTGGGAAGGTGGGGATGACGTCAAAGTCATCATGGCCCGCCGACCAGGGCTACCCACGTGCTACAAGCGCATACAAAGAAGCGACCTCGAGCAAAGCGGACCTCATAAAGTGCGTCGTAGTCCGGATTGCGATTCTGCAACTCGACTCCGTGAAGTCGATCGCTATTAATCGTGGATCCAGAATGCCACGGTGAATACGTTCCCGGACGCTATACACCGCCCGTCACACACACCATGGGGTAGGTTGCAAAAGAAGTAGGTAGCTTAACCTTCCGGGAGGGCGCTTACCGCTTTGTGATTCATGACTGTAAGGGTGAAATCGTAACAAGGTAACCGG
+
..00++,*,1-)..-02,+*+'*)-+)1+&($&*.,/3///34705:0///(,'+)())6800++)-,103,'((&,,8786022.8&*(0/+$&&''(-97/)*,/9-)(*)+12,*+5,*)*)./+(*&'%$'(%+(*$(%''+/.+($$%$)&*&%)5-21.,.2650*,*(/1(,*6*,-640.+.**'$&%%(%%('*253637-.0+1409163522/3-)+,-,.,/-*//&26:8,20702491163**)-40+366,&2335:525+$$((0)+100110,+,.-0213-)1)'&'(')&))+-/.*&-*&$$$&+)/-*+,***,%.-'2.)'*+)()+&'()*)%'''()/-,.&,$*),/29//.*%''-,)04:6.,08:60,,(()(('*+.(/013**&'+7:12-(--1:%/*38+3)'&&(,/*-+..636+/3411*$+*/**../8982,,+.,-02.7*'+*+*%&'$'+,8*8884720-2)/*),308112/517/45867984574-,('%*&#)./++$'%&%,1733474:0,,//74868/.56.,4,)*(..312275..&%)'-.04<<078:,+*+&.0$-),((%*+31,1..832-0,,2,.18+.&&*06*-:,.-((('(9:91/7/7278:461)42512964**+,4-3353/1.//1,621289570,,,-374../)/-,,-073/13839739431-60,*20(2)*(*+--(/.+*1-0,+/62)3:024--/0962+3.012;624)()27*-*'+*1343:0.++++-&*(%+,.1/.0.2/29;0368::999*7/)+1120*-.3.3(%'(%(+4'475435/6*%'&%,-/)&&%&',777798,(%'($)*()3,+((*/28*+50:77:87789;7334578969-67.).+(1((*)%,&((,,-/./4874114&*('*'((%#%$$'(%('.*45327.+*8,,.+3,-40+-,,*+,8558337***(//1)&'%('))+,)5:-,853/-,*+/05/.(,+'(%105;45578-%'('(-*+-,())*2,576;2(2:2-.,(*&''&&+-(,/7103345:5531/354..&++'*)-3-+-1,20.12)5-082/21
@a93e1a15-1d73-4300-af72-aa8ff29de008 ch=141 read=95082 start_time=2019-12-13T16:32:46Z barcode=BC01 runid=2c9cf7bc05858273f10e7d7ec552fc0bd742dc3e
CTCTACGGGAGGCAGTGGGAATGTGCACAATGGGGGAACCCTGATGCAGCAACGCCGCGTGAGTGATGAAAGGTTTTTCGGATCGTAAAGACTCTGTCTTTGGGGAAGATAATGACGGTACCCCAAGGAGGAAGCCACGGCTAACTACGTGCCAGCAGCCGCGGTAATACGTAGGTGGCGAGCGTTATCCCGGATTTACGGCGTAAAGGGCGTAGGCGGATGATTAAGTGGGATGAAATACCCGGGCTCAACTTGGGTGCTGCATTCCAAACTGGTTATCTAGAGTGCAGAGGAGAGGAGGTGGAATTTCTAGTGTAGCGGTGAAATGCGTAGAGATTAGGAAGAACACCAGTGGCGAGCGACTCTCTGGACTGTAACTGACGCTGAGGCTCGAAAGCGTGGGGGAGCAAAGCAGTTAGATACCCTGGTAGTCCCACGCCACCGTAAACTGATGAATACTAGGTGTGGGGTTTCAACACCTCCGTGCCGCCGCTAACTTGCATTAAATTATTCCGCCTGGGGAGTACGGTCGCAAGATTAAAACTCAAAGGAATTGACGGGGACCCGCACAAGTAGCGGAGCATGTGGTTTAATTCGAAGCAACGCGAAGAACCTTACCTACACTTGACATCCTTGCATTACTCTTAATCGAGAAATCCCTTCGGGGACAAGGCCCAGGTGGTGCATGGTTGTCGATCGTGAAGTATTGAGATGTTGGTTAAGTCCCGCAACGAGCGCAACCCTTGTCGTTAGTTACTACCATTAAGTTGAGGACTCTAGCAGACTGCCTGGGTTAACGGGAAGGTGGGGATGACGTCAAATCATCATGCCCCTTATGGCCAGGGCTACACACGTGCTACAATGAAAAAACGGTACAGAGATGCAATACCGCGAGGTGGAGCCAAACTTTAAAACCAGTCTCAGTTCGGTTGTAGGCTGAAATACCGCCTACATGAAGCTGGAGTTACTAGTAATCGCGAATCAAATGTCGCGGTGAATGCGTTCAGGTCTTGTACACCGCCCGTCACACCATGAGAGTTGGCAGCCCGAAGTCCGTGAGAGCTAACCGCAAGGCGGCGGCGAAGGTAGGGTCAGCGATTGGGGTGAATCGTAACAGGTAACCGG
+
,..*+.1;5+.4,,...<5-31466,,-,722;94/(-4:()-23245/-1+,*37010-'()))+,,63*)0+;96+4-..0462:0-%*)+/5684677586(,*)+.170/&,%*))054*,'.,),'+**27..,1//13.-**&'*-73*,++4+++(),0-,'.-..14.6..+.1./:0/-1')).(*6+%),-+-/11*),.,1751:6985435/6/()(*1:,1*',,)'0,)-3234:4-*-)-001484-33448/784998218--.1.(+-21700)//*-+.5-,-*/22///-&('**(*&*),30/0:6358560,)',/414637/38312.35,8+)''*)--,0-+(,1267467672/-)+*)(,-,./25&%&'*,/0-523-+-018.&0),(4,)-/)02)*/5865275,)-(%%#-(,-37*-$%'*,395133.38776053.0<870541621.)(,/44/4856..2***+/+,614(0**2813+045440'%''(74;48++(*',.01;;2527,9,.-,.2722221:6686+(')+*'&'(01.1*./1750485:817382+)+'*&%))*''-(,41,0**-5,0/*,./0,0-/0()-./+7-**--,2-3.0.1')**(.3*1;506:34655--,)'&,-,..,/0((&*'-&*&&%&%$#$&&$%%&&*+.,--/,1.1/2:.229+*-/76.,+,04415:)*(&+2.7/)(0-,,104:051512-1,+.501010++,()()366:8473051/,'+**)+,-389034(++-.96;22288867,961'&''))'(%(*27,763/.(+.059:783:3228:80.-+1/+3)+*,-,8*;))):86.--,)+('')2*:90.14-49;54;99:749&,/98%)0*'$*.658036)'',*(*0..05661400288+--8//.%6/8//0;;8392325231++(*)5452:.',.9:806:63530-)*)+.12;611401004--..*(),*3(('+-,-'***+8021-,(+,/33434400))+,&6-/-)*-4+701-6400+111,8.,'.*%&&%)*698;7505057656*
@3423c431-ab6d-4bfd-81c1-c465301ef98c ch=444 read=212810 start_time=2019-12-13T16:33:02Z barcode=BC01 runid=2c9cf7bc05858273f10e7d7ec552fc0bd742dc3e
CCGGTTACTGTATTGCGACTTCACCCAATCGCTGACCTACCTTCGGCCGCTGCCTCCTTGCGGTTAATCACGGACTTCGGGTATTGCCAGCTCTCATGGTGCTGACGGGCCGGTGTGTACAAGACCGGAACATGTCACCGCGAACATTCTGATTCGCGATTACCTAGTAACTCCAGCTTCATGTAGGCAGTTTCAGCCTACAAATCGAACTGAAGGACTGGTTTCAAAGTTTGGCTCCACCTCACGGTATTGCATCTCTCATAGCCGCACCAGCCATTGTAGCACGTGTAGCAGCCCACCACACACAAGGGCATGATGATTTGACGTCATCCCACCTTCCTCCTGGTTAACTGAGCAGTCTCGCTGATCCTCAGCAATGGTAATGGCTTAACGTGACAAAGGAGGTTGCGCTCGTTGGGACTTAACTAACATCTCACGACACGAGCTGACGACAACCGCCACCTGTCACCTTGTCCCCAGAGAATTTCCTCAGTGCAAAAGTGGTAGGGATGTCAGAGTGTAGGTAAAGGTTCTTCGCGTTGCTTCGAATTAAACCACATGCTCACTTCTGCTTGTGCGGGTCCCAAATCAATTCCTTTGAGTTTAATCTTGCGACCGTACTCTGAGCGGAATGCCAATGCGTTAGCGGCGGCACGGAAGTGTTGAAACCCCACACCTAGTATTCATCGTTTTGGCCTGGACTACCAGAATTATCTAATCCTGTTTGCTCCCCCACGCTTTCGAGCCTCAGTTACAGTCCAGAGAGTCGCCTTCGCCACTGGGTATTTCTTCTAAAATCTCTACGCATTTCACCGCTACACTAGGAATTCCTCTCCTGCACTCTATAGATAGCAGTTTGGAGACCTTGGCGCAGTTCAGGCGGGAATTATTTCACATCCCGCCAATCATCCGCCTACGCTCCCTTTACGCCCAGTAAATCCAGGTAACGCTCGCCACCTGCAATATTACCGCGGCTGCTGGCACGTAGTTAGCCGTGGCTTCCTCCTTAGGTGCCGTCATTTATCTTCCCCAAAGACAGAGCTTACGATCCGAGAACCTTCATCACTCACGCGGCGTTGCTGCGTCAGGTTTCATTGGCCAATATTCCACTGCTGCCTCCCGTAGAG
+
0,*/'/$(('(#'&$(-(03533374,5.1'(/-+1-'(*&++'*&06),1)+'*.%('))..,0-.-2022810/-..120+/,+793032320(/,1.-'((*:5:9:54444572442'-(5.(6(/.''(+/',+')%)+-3396,,*/,-.-.&0*(2-,-*0,*'&*''./352-/,+.*0*)--85../9//+*(+(+-.19553-1,4/289697)(*)+,-53*%$$+)%./.0+1-21-10-//0*)*&&#&$$'(%''--')((%-(%%&')%,'/&&&')++32+%&&%'(*+-/++&&()**+**(-7,0043888+3/(&,(()++.100/,),-'+#%$.-)),,-3+*+(*+-,+-,&/172,+,($.)*((/-6-*((*226)0,*,2+6.//878/4/.,2)+,)*$'%**)+-/2-(**)*(**),'&)$(*+)-('%$''%*0,.221482930031+(')%%%2-(,)(*(&-$#,/-'&,%%&&*.014/1/0'((+,-)+)$(0)/-3;435*(*++/--2/1&&','26758,+,.572.&')&')()-,*,-))-''-.''))*+,,2-+('.-,,.5;;/;2+0.(+1/2+$'&''''&&'%*5.72+-)-3.04.4.*,/(4/,.,&+(('')**/''((&-10,(,,-4.++,1474344098*&()+$&,41&)(+*'(+*.1/++,-8482+,/;3*.30;73)&+**-;8,&&&0624+-8.-.2/08(*+0/-/34+(&'''(),+*)05*,)6:,,5//'-68.2///.,1-0/194/-00.2.*.*,,+*))*0,(&'$('&$#'$()+0-*()4,+)))+*./10(%$$$$$(')'(('',$&,-3'+(&$$'$&'')&())9-''.(/+*+5661.0.)+.//336'%.'$'')/-),../,.0,$+&-374,)-.266265**'**-+/2)..%%)'%*&',.,*$&(+(41/,%-,.11725744/-'(&%,%'$()360--4.-0181887(-0)()'(*&((,)%%*,-2&&&$)%*+,,-,-2*...'-+.&32/20//40/%./&(,*-,&'-+((*,,+,+)'**$)&%&%$(%&(5*%+$&((
@1899e05a-aae8-4996-9ee7-6b95429815ea ch=23 read=119037 start_time=2019-12-13T16:32:59Z barcode=BC01 runid=2c9cf7bc05858273f10e7d7ec552fc0bd742dc3e
CTCCTACGGGAGGCAGCGGTAGGAATTTTCGGCAATGAAACCTGACCGGTAACGCCGCGTGAGGAAGAAGGTTTTCAGTTGTAAACTTCTGTTATAAAAGGAAGAACAGCAGCCGAGTAGTATGATGCCTGATAGAAACCGGCTAACTACGTGCCAGCAGCCGCGGTAATACGTGGTGTGGCGTTATCAGGTGTGGGCGTAAAGAGGGCAGGCGGCAGCAGGTCTGTGGTAGAAAGCCTGAAGCAACTTCAGTAAACCATGAAACCAGGCGAAAGCTAGAGTGCAGGAGAGGATCGTAGATTCCATGTAGCGGTGGAAATGCGTAGATATATGGAGGAACACCAGTGGCAGAAGGCGACGATCTGGCCTGCAATGACGCTCCAGTCAAAAGCGAGTAAGGAGCAAATAGGATTAGATACCTAAAGTAGTCCACGCCGTAAACGATAATTACTAAGTGTTGGATGTCAAAGTTCCAGTGCTGCAGTTAACGCAATAAGTACTCCGCACAAATAGTACGTTCGCAAGAATGAAACTCAAAGGTGAAGCGGGGGGGCCCGCACAAGCGGTGGAGCATGTGGTTTAATTCGATGCAACGCGAAGAACCTTACCTGGTCTTGAAGCATCCACGGAAGTTTTCAGAGATGAGAATGTACCTTCGGGAACCGTAGGACAGATTGCACCATGGCTGTCGTCAGCTCGTGTTGTGAAATGTTAGGTTTAAGTCCCGCAACGAGGCGCAACCCTTATCCTTTGTTGCCAGCAGTCCGGCCGCGGGAACTCAAAGGGAGACTACCAGTGGTAAACTGGAGAATTAAGGGATGACGTCAAGTCATCATGGCCCACTTGACCAGGGCTACTACACGTGCTACGCAGTAAGCGCATACAAAGAGAAGCGACCTCGCGAGAGCAAGCGGACCTCATAAGTGCGTCGTAGTCCGGATTGGAGTCCTGCAAGCTCGGCTCCATGAAGTCGGAATCGCTAGTAATCGTGGATCGCAGAAGATGCCACGGTAGATACGTTCCGGAGCCTTGTACACGCCCGTCACACCATGGAGTGGGTTGCAAAAGTAGGTAAGCAATATTGGCACCTTCGGGAGGCGCTTACCACTTCGTGATTCATGACTGGGGTGA
+
.311,+-+850151114-60*+(+)09<</05/-*.)$(,'+')*2,%&')-,*-/)))*&)(',1)+2,,397,2+,./-/9:833812,3,,,:55,)+58346/,,*%*+('$%'&))%&'&%&/20000,*+-'--'(**+21,()+--030+201480639.8---4,2+**&#%*2-3/..3&,(,'-(**),,86/)*,)(.(33//:3,+.&-3.10(**.1-&*((*/6.-,+((*+)/(+'),19'+.)*&'++)*,-72+++('(0-('+*65388(*).7351,)%+/-71,)+)*).+,1+*&,)(,,042669720(,20+.,-84357%-*+++'(,+-,,044/000.9080++*,+&*,,,-)2(()4(*,*)'(&&%(('+')(.29;8248+-0,)/.035///*)+125/*')*57+3/984+()%'&%%((***+.1842/-')+)2-*.+*%$*(,,666+,5*-$++//610+)+.0.00'(%),-)**/15504:+'(&*'*0/,-3-+./12,,(,(''*-%+1753)0-+'-+./5.1+4138.0/'-(+0/5<:6669.,,-,/5//.2,1.'(1202-,/1.446*$$'(((+3254+-,-'+*/4;822.-.00-.&&-202*07/16-88+409(4$(-+3',(.)')&**'*')%)$01668--../7734/')),90..38(*11:(78361/0,03/8''+)/..0/38,*,,,2&&1(%06-/.(++%1332)017'*+*)+,-9989*.,(%*)24./5../1//2:4-34-,*&'('-)256378783102/.02465()--28/'($$'(-;4744,+()$&'%()..0,))&(+&,)')+0133//20+()'(+**//33-5(,,'''&(88.65:.2)(*)*.))*0415536345/,&+%-,--''(**+*2)*$()+%%'(1.'(&&&'&)*5-21524330103/0,22++*(#%('+,'.0)1/%+'0./-989:45-5*+*')/('&%''+)-&,1*-21,,,.025..)%)).+2-).-2,*&''(&('($&'(%%)&1*,-6/;;:+9-'*((4-6-,47-/0-&(+-15:44-./44445+,..
@578c021a-9ffa-48f9-82fc-f0bd0cced5bf ch=107 read=193544 start_time=2019-12-13T16:32:55Z barcode=BC01 runid=2c9cf7bc05858273f10e7d7ec552fc0bd742dc3e
CCGGTTACCTTATTTACGACTTCACCCCAGTAAGCTTGGCCCTACCTTCGGCCCGCTGCCTCCTTGCGGTTAGCTCACGGACTTCGGGTATTGCCAACTCTCGTAGTTAGCTGACCGGGCGGTGTGTGGCCTGAAGACCAGGGAACGTATTCACCGCGACATTCTGATTCGCGATTACTAGTAACTCCAGCTTCATGTAGGCGAGTTTCCAGCCACAATCGAACTGAGACTGGTTTAAAAGTTTGAAATCACCTCGCGGTATTGCATCTCTGTACCAGCCATTTGTAGCACGTGTGTAGCCCTACACATAAGGGGGGCATGATGAGTTTGACGTCATCCCCGCCTTCCTCCTAGTTAGCAGGCAATCTCGCTAGAGTCCTCAACTTAATGGTAGTAACTAACGACAAGGGTTTGCGCTCGTTACGGGACTTAATAACATCTCACGACACGAGCTGACGACAACCATGCACCACCGCAATCACCTTGTCCCCGAAGGAATTTCCTCGATTAAGAGTAATTACAGGGATGTCAAGTGTAGGTGGAGTTCTTCGCGTTGCTTCAGATTAAACCACATGCTCCGCTACTTGTGCGGGTCCCCGTCAATTCCTTTGAGTTTTAATCTTGCGACCATTACTCCCCAGGCGGAATGCCAATGCGTTAGCGGCGGCACGGAGGTGTTAGAAACCCCACACCCTGGTATTCATCGTTTGCAGCGTGTGGACTACCAGGGTATCTAATCCATTTGCTCCCACGCTTTCGAGCCTCAGCGTCAGTTACAGTCCAGAGAGTCGCCTTCGCCACTGGTGTTCTTCCCTAATCTCTACGCATTTCACCGCTACACTAGGAATTCCACTCCTCTCCTGCCTCTAGATAACCAGTTTGGAATGCTGGCACCCAAGTTGAGCGGGTATTTCACATCCCACTTAATCATCCGCCTACGCTCCCTTTACGCCCGAGTAAATCCAGCGGATAACGCTCGCCACCTACGTATTACCGCGGCTGCTGGCGCACGTAGTTAGCCGTGGCTTCCTCCTTGGGTACCGTCATTATCTTTAAAGACAGAGGCTTTGCGATCGAAAACCTTCATCACTCACGCGGCGTTGCTGCATCAGGGTTCCCCATTGTGCAATATTCCCCTGCTGCCTCCCGTAGG
+
443040/473:.171+,-,26:53.+)'(#.)*''(&1(02.+-589;25,42*(/01.412112,-/8/1,,+-../1934687+*$(%0,,211++***+),(.+*%($%'%0-5;;7877461.),/*&&&+'1.6,76(5;86:99<6459,16883:;79979;6561-3.-.74*),*-+3(*#*,1/),+/22743120;,-))%%%$),1/30282.-/*.56565:4)36/+,6,+--,*+/3579593:32/8../2,---,689;7787//60--,--*.+'*,21553:2.-.+,)'.4&.544,2382321,%33-,236688,887,&+-37::28*,+30/,)-&*,+%%))561122.//0182-5,)-,./0050(&'&$%)4/42425,+,,-5*+42-+,+0.&-0495-3,.(%'('*+543013551653/-...1407132;2:0-),4.35('*)+'+,(')(*0.-&('((%(),37/112233-2+''**--3(*-/)69+:9:991+3/2,+.,(*(+5956:7454/7,.1:2,+.5.6<9:3-,,-13444,,/+*1,'.,.0:808790-.47:3924-54,,/59<+282,3,),3421+/))*,576,34985:490&)&*/105216.//.84)0---44../)-,.&&)&$+44+%()--('%)/+.<:898-96+%(#--,.)*+41985683.++,,/1./83+*+/:8-./,9*')+,0982278975.,-.,-.//-;/1.3/9****('++6,4-2.779;96777368:77;.1((-8146897746+7:/*/1)&)+12236/0%0&0(.*&()/5*++,/521,./450471:0:012:3011.//+%&),)83*/1.242246),,/*79+,++.-67-&)1)3,./276127;43553278--9.)+,-.,%'+,59-,0-%(%(++97;947:99;;44;234-3.1)),+(./344555/0+&&$)(+%+&.$'43/81824:6:58/1/,1--,-81::/8413*/($'2+*)%'&$(**97-$&',)*%+-1075206012),/0-023/7231;333668944+325+973*,-6&-)+-610001**---14448-41,)021(
@2f7dd453-1dbd-4ded-9385-16bd11988061 ch=398 read=95523 start_time=2019-12-13T16:32:55Z barcode=BC01 runid=2c9cf7bc05858273f10e7d7ec552fc0bd742dc3e
CCGGTTACCTTGTTACGACTTCACTGATCATGGATCACAAGTGGTAAGCGCCCTCCCGAAGGTTAAGCTACCTACTTCTTTGCAACCCACTCCCGTAGTGTGACGGGCGGGTGCGTACAAGGCCAGGAACGTATTCACCGTGGCATTCTGATCGATTACGCGATTCCGACTTCATGGAGTCAGGTTGCAGACTCAATCCGGACTGACGCACTTTATGAGTCGCTTGCTCTCGCGAGTCGCTTCTCTTGTCGTACTTCATTTGCGGCACGATGTAGCAGCCCTGGTCGTAAAGAGGCCATTATTGACGTCATCCCGCCTTCCTCCGTTTATCACTGGCAGTCTCCTTTGAGTTCCCGGCGGACCGCTGGCAGCAAAGGGATGGGGTTGCGCTCGTTGCGGGACTTAAGCAACATTTCACAGCACGGGCTGACGGTAGCCATGCAGCGCCTGTCTCACGGTTCCCGAAGGCGCATTCTCATCTCTGAAACTTCGATGTCAAGAGATCCAGGTAAAGGTTCTTCGCGTTGCATCAGATTAAACCGGTAACACCGCTTGTACGGGCCCCGTCAATTCATTTGAGTTTTAACGCTTGCGGCCATTACTCCCCAGGCAGTCGACTTAACGCGTGCTCAAGCCACGCGCCTCAAAGGGCACAACCTCCAAGTCGACATCGTTTACGGCGTGGACTACCGAGTTATCTAATCTGTCTGCTCCCCGCTTTCGCACCTGAGCGTCGGTCTTCGTCCAGGGGCCGCCTTCGCCACCGGTATTCCTCAGATCTCTACGCATTTCACCCGCTACACCGCGATTCTACCCCTCTACGAGACTCAAACTTGCCGGTATCCAGATGCAGTTCCCAGGTTGACCCTTTTCACATCTGACTTAACAAACCGCCTGCATTACGCTTGCCGCCCAGTAATTCCGATTAACGCTTGCGCCCTCCATTATTACCGCGGCTGCTGGCTTTTGGAGTTAGCCGGTGCTCTTCAGCCCGAAATTTAGTATTATGAGCAAAAGGTATTAACTTCTCCCTTCCTCCCCGCTGAAATTACTTTACAACCCGAAGGCCCTTCTTCGCCGCTGGCATGGCTCAGGCTTGCGCCCATTGTGCAATATTCCCCTGCTGCCTCCCGTAGG
+
3/+'05)-628112%,-+//5*&(%%$+1)+.//33'*'(%()-),)%'-980,3*))/3-.0/.)*,-*43-(*,-+2:4+21212-&*)381()%%+(*),-.89223**,3.1146:,456-1--..,-&()*&/,/2/81-2;**01.3&**5%%%&(/1:653)33:4%''*%'),),0,3.92++,,-3;6/4.6-*&'(**-%()0.&+(%((,''*)&-.055,.*%()+'*.317336.,+%'#'')-,+0)%&)0+())(+**&&&&&2/()48:84474**(..72%-'&%((-./220-//)'-&'/+%,/(+*75./5.-2++*)-/1073-51)),/6/0)(+*7949634809.-)079,*9/87&'.-.,,./1354/6../:84-4+4),-118/87.+&&&%&',&*/3222.,)*(**7+3,3++--/;5578770449:604+)(''/-(223;8354400/+)+(%(+)*%%()*3))'((''+))064280+3/:87;:78717222:9-,+4*3948/&('.3014/,*4)++&((./2;6+(+,)0,814388/-//:;.)+)$*,1/23:8:,7,+,/48:*-.&3$464.+-/01/.,+***/++)*%,1+--/),74739(+-/+&/0(39,6(6+444-,-025*8:-(5.9111897,---+)$&)4.1167:11'%,60//.30-(%&+1+---+36341288:909///;8538+,187.-0*,//81021,0/,///6:78830-0010340101/8<+.+/10/3953,0*)*,47:53*451-035051/31025.31&%$&*+(+1-/-(*-16256897661+-.2.-+.0(*.)(-)./01(,$,/,4/-&((''&.2,/3,2-&,.)%#&'))*-)$)-+'//2+++1.00-,-0/)*$-33036%,&(6.*+*+.3111::913'%%%#*+$'6.,,/3092/02-9;-,*0'&%)'$*)&'$%'&&%$$&%(.73(0*,,02-,(+,*).7+3<9:5.791*-0.012+.'()*)(,,-0,&$%(,./6,+8-06/0./%'%*+2./)'('),-96381332;900820//.4001-433/))-,,05-09+,0./+
@ea55ce4e-9d6c-436b-8e75-eef1c6cac8e0 ch=324 read=112917 start_time=2019-12-13T16:33:10Z barcode=BC01 runid=2c9cf7bc05858273f10e7d7ec552fc0bd742dc3e
CCGGTTACATGATACGACTTTACCCCAGTCATGAATCACGAAATTGGTAAGCGCCACTCCCGAAGGAGTTAAATACCTACTTCTTTGCAACCCTCCCATGATTAGCGACCGGGCGGTGTACAAGGCCAGGAACGCAATATTCACCGTGGCATTCTGATCCACGATTATAGCGATTCCAACTTCATGGAGTCGAGTTGCAGACTTAATCGGACGGCGCACTTTGTAAAGTCTGCTTTAACTCTCGCGAGTCGCTTCTCTTTGTATGCGCCATTTGTAGCGTGGTAGCCCTGGTCGTAAGGGCCATGATGACTTGACGTCATCCCACCTTCCTCAGTTTATCACTGCTTGATCTCCTTTAGTTCCCGGACCGCTGGCAACAAAGGATAAGGGTTGCGCTCGTTGCGGGACTTAACCCAACATTTCACAACACGAGGCTGACGACAGCCATGCAGCACCTGTCTCACGGTTCCCGAGGCACATTCTCATCTCTGAAAACTTCCGTGGATGTCAGACCAGGTAAGGTTCTTCGCGTTGCATCAGATTAAACCACATACTCCACCCAGCGTACAGGCCCCAAATCAATTCATTTTAGGTTTTTTTAACCTTGCGGCCAGCTCCCCAGGCAGTCGAGCTTAGCGTTAGCTCCAGGCCCCTCAAGGGCACAACCTCAGAAGTCGACATCGTTTGCAGCGTGGACTACCAGAATTATCTAATCCTGTTTGCTCCCCACGCTCGCACCTGAGCGTCAGTCTTCGTCCAGGGGCCGCCTTCGCCATATTCCTCCAGATCTCTACGCATTTCACCGCTACACCTGAATTCTACCCCCCCCTCTACGGGGACTCAAACGCCGGTATCAGATGCAGTTCTCAGGTTGAGCCGGGAGTTTCACATCTGACAACAAACCGCCTGCGTGCGCCCAGTAATTCCGATTAACCTTGCACCCCTCCGTATTACCGCGGCTGCTTTGGCGCGGGTTAGCCGGTGCTTCTTCTGCGGGTAACGTCAATGAACAATTATTAACTGCTCGCCCTCCCCGCCGAGTACTTTACAACCCGGGCCTTCTTCATACGCGGCATGAAACATCAGGCTTGCGCCCGATATTGCAATATTCCCCACTGCGCACTCCGTAG
+
-.*2-3++())$&%')'++1+%-.0*,/25+0,*565/3%(/*&+-8082-..08*,)13,(,/+,'*3736*+-:44499;65;6-41+14.'17.(%%$-*&))-/,'299457+,,061+1+/5'++''$%'(&,,.101283529102:654430&&'(.709978888:19*-$)+1-1351++,-40-3-+-*)+(&$+,/2+9/7/)-*,**0./*-+,$,&'11+++&&&',//303(%)),-0/6/.0/:1$+&(248::298*,&($((****+$%)/*-6:7561,-5655-./-+*(%((((++)(%(/0/$('(-+5(0(-,9))*:031.(,)*)5421*.21)*+-62)+/+.822031161437)11611&++,*/**,.-0/81002993.,-1-11,//1.092-,0--0.-+'*)/0338880..7/37*,%30/05.000,6(,-:8:.5/('+*..527<3222445440432(-/72:9::<94/33-/168*2-(5-,-8;97:512-3.*+012&%+4,5;;0:..+,%,*04-/4.%#$&'%)%))+02+%&&),(.--+%'23+((3113590*2,0+.*)('+1+*+.,257,--*)$))(('&%&$##&'.-/&(*/)&*&(*..+5/2/60.+/57/010)))++,41&/-02343+$%#&%'&**&%+*.:0.)++0-33305128214;3,/.4991+.++)&'''26+,,+1.0138:99<8608'&566+-311004/(((%&&(005.5+,+011144141323<844792/1+*)./2/$&,(,,1416-636-..*(-)'-+)4672-&''*2,6+,,.'54878/5390/10438/(#)1,&.+'*.8/))&()-+()('406716800.*&')(%&'+1-+),)..6/-+*2+3.,%&*)-(/33.12105205'0702-2-.,*+.(,(($'./,+1-()*.2/-.9289<9346*4(-.4,++)-$'&'&0+,).)2+2((*$(-/$$&))632/,12+(()$)+('(()%2/())*(..6,195.,()(*.12(''),&'&()'37//2*/.86-+)+&+&&)2../:66/2/&)))+&'')*28-.2,
