# Supplementary material for: De novo species identification using 16S rRNA gene nanopore sequencing
Source: PeerJ. 2020 Oct 21;8:e10029. doi: 10.7717/peerj.10029 (PMC7585375; doi:10.7717/peerj.10029)
Supplement: Supplemental Information 3 [file peerj-08-10029-s003.zip › pass_fastq_runid_2c9cf7bc05858273f10e7d7ec552fc0bd742dc3e_432.fastq]

@24e1c1d6-69aa-46ff-b890-26a96d3ae1d2 ch=293 read=175062 start_time=2019-12-13T16:33:24Z barcode=BC01 runid=2c9cf7bc05858273f10e7d7ec552fc0bd742dc3e
TCGGTAAAAGCACCGTTCAGTTACGTATTGCTGGTGAAGAAGTTGTCGGTGTCTTTGTGTTGAGCCTGCGCTGTCGCTCTATCTTCGGTTACCTTGTTACGACTTTGCACAATCATCAATCCACCTTAGACAGCTCCTTCCTTGCGGTTAGGCCCACCGGCTTCCGAGGTGGTATCCAGCTCGTGGTGTGACGGGCGAGGTGTGTACAAGGCCGAGCAATGGTCACGCGTTGTGCTGGTTCGCGATTACTAGCGATTCCAGCTTCATGTAGGTGAGTTGCGGGCTGATGAACCTGAGAATGGTTTTATGGGTTTTGCTTCACCGCGGCTTCGCTTCCTCTTATCCATTGTAGCACGTAGTGTAGCCCAGGTCGCCAAAGAGGGGCATGATGATTTGACGTCATCCCCGCCTTCCTCAAAGCTTGTCACTGGCAGTCTCGCTAGAGTCCCAGCTTAGCGGTGATGGCTTTAAGCGATAAGGGAGTTGCGCTCGTTGCGGGACTTAACCAACATCTCACGACACGAGCTGACGACAGCCATGCACCACCTGTATCTCATACATAGCTATCTCTCCATCTCTGGAGCCTTTGTAAGTATGTCAAGACCTGGTATTGAGTTCTTCGCGGTTGCTTCGAATTAAACCACATGCTCCACCGGCGCGCGGCCCCGTCAATTCCTTTGAGTTTCATTCTTGCGACGTACTACTCCAGGCGAAGACGCTATTGCGTTAACTGCAGCACTGAACTTTGACATCCAACACTTAGTACTCATCGTTTTACGGCGTGGACTACTGGGGTATCTAATCTATTGCTCCACCCACGCTTTCGGGACTGAGCGTCAGTTGCAGGCCAGATCGTCGCCAGCCTGGTGTTCCTCATATATCACCGCATTTCACCCGCTACACATGGAATTTTACGATCCTCTACGCACTCTGTACTGCCTGGTTTCTATGGCTTACTGAAGTTGGCTTCAGGCTTTTACCCGTAGACCCTTGCTGCCGCCTGCTCCTCTTTACGCCCAATAATTCCGGATAACGCTTGCACCTACGTATTATGGCTGCTGGCGCGTAGTTAGCCGTGGCTTTCTCCTAATAAAAGTACCGTCACTCGGCTACCGTTTCCATAGCGTAGTTTCTTCCTTTATAACGAAGTTTACAATCCGAAAACCTTCTTCCTTCACGCGGCGTTGCTCGGTCGGGTTTCCCCATTGCCGAAAATTCCCTGCTGCCTCCCGTAGGG
+
%#$''$%%%&&&)1-177/.5/$,,-,.:01172-,,.(,.)*7,,-+:77663::)/(+*)+%++&$'')-167766667896974/30.2334/1:0+(&(*52%,$&(.066:98:373*,.03.-380.//193;6-5.*-1,/.*.42:**0-1.-.+/))'()))%)&+)(*&,./*+*''*,/031785.,-1.233346980636*)%)%#(&$(($(()'*-*+**('*-7.././03/./101938:2))'').,&.'(&'$('&)/,%)+/*+..++-.*3+((-+-60.0769/),-:335:+,.740//.**+/-4;0.**(''%&&')*2///://,,*&&&)%%*(,++10+&+'((()*20-+&*371+++*,..56;+)*:7666.94/+1389<5000(,'',/111866301/+14314,-,,(++,0/+&&&%%%$%,)&(%%%%&&*&('&(++-()+1,'*47,..05766<666:.*$(&.).2-2-.-.++(-.222.001055344440/270514.3,77;4477.-*,#$#&$&+,/2299:85999932.04-,+-**-)%-+1...2334++**+1+*-+%'%$&.,:78<8&$&')3)1175/.4/4/<;;<55352331,+-+'&'))'%)()-21+-75:897,-72,),1;9449:4-2,*(+.*-.21011/()3-9()+(')%&-*1,,,639./*.+//-,'*(((*)/:4/034622110,*+.-/135787:30347,*,.:788:9698776056/./17679670--0-/9*-%,/1*,103<91%762445/796694909//-(%18412-,+---,'$$'&,.539:;753.--..4..$&'$'*-<7433:().444/.*,(*)(-/+****,+.('&&%%')),--*()&($%++226/:72/022:345/02.+'&'%%&&&&%$),)*..)$'%'&&'*22:6282339:87;<0//+4,('23(%((-1/,3.179:53377:884-)'&()*+-()+,/,7-)&)(+-/0.;-)')&'(,.6+),+*-0/)()&%'(&%'&%+84+(/')'%&.'*,2-8.0-0,(1940+&')&'%$%-,74.)20/,2.,-346-,1,.7;,-.884-+./78397;78::81:5'..11;550;01195:88*82,:+19;.)./.7;./)5/8*63*'()+-29.3;-,3(222
@61eb379f-535b-437c-9002-9173c403182e ch=138 read=125023 start_time=2019-12-13T16:33:35Z barcode=BC01 runid=2c9cf7bc05858273f10e7d7ec552fc0bd742dc3e
CCTTGTTACGACTTCCACCCCAATCGCTGACCTACCTTCGGCCGCTGCCTCCTTGCGGTTAGCTCACGGACTTCGGGTATTGCCAACTCTCATGGTGTGACGGGCGGTGTGTACAGGAACCGAGACGTATTCACGCGACATTCCTGATTCGCGATTACTAAAGTAACTCCAGCTTCATGTAGGCGGTTCAGCCTACAATCGAACTGGTGGTTTTGGTTGGCTCCACCTCGCGGCATTGCATCTCTCTGTACCAGCCATTTGTAGCAGCACGTGTGTAGCCCTACATAGAGGCATGATGATTTGACGTCATCCCCACCTTCCTCCTGGATTGTAGGCAGTCTCGCTAGAGTCCTCAACTTAATGAGTAGTAACTAACGACAGGGTTGCGCTCGTTGCGGGACTTAACCCAGCATCTCACGACACGAGCTGACGACAACCATGCACCACCTGTCACCTTGTCCCGAGGGATTTCCTCGATTAAAGAGTAATGCAAAGGGATGTCAAGTGTAGGTAAGGTTCTTCGCGTTGCTTCGAATTAAACCACATGCTCGCTACTTGTGCGGGTCCCCGTCAATTCCTTTGAGTTTTAATCTTGCGACCAAAGTACTCCCCAGGCGGAATACTTAATGCGTTAGCGGCGGCGCAGGGGGTGTTGAAGCCCCACACCTAGTATTCATCGTTTACGGCGTGGACTACCAGGGTATCTAATCCTGTTTGCTCCCCACGCTTTCAGCCTCAGCGTCAGTTACAGTCAGAAGGTCATAGCCTTCGCCACTGGTGTTCTTCCTAATCTCTACGCATTTCCCGCCGCTACACTAGAATTCCACTCTCCTCTCCTGCACTCCTAGATAACCAGTTTGGAATGCAGCACCCAAGTTGAGCCCGGGTATTTCACATCCCGCCAATCATCGCCTGCACGCTCCTTCGCCCAGTAAATCCGGATAACGCTCGCCACCTACGTATTACCGCTGGATTGCTGGCACGTAGTTAGCCGTGGCTTCCTCGCCCAGGTACCGTCATTATCTTTAAAGACAGGCTTTACGATCCGAAAACCTTCATCACCCACGCGGCGTTGCTGCATCAGGTTTTCCCATTGTGCAATATTCCCCACGCACTCCGGGAAC
+
**+3)15+-00,4+-()489+1/02()+*+51+,155:4,*)-+-/57::;06/./03'6.1255455;9:;<9+,,.*/--37/0---./.1/-..//1108:64843311('(*-*(0)&$*-*0:9:--)*',-3689;2)*.3958-,.-.,**+00(*,0)-,.**),17216437/72*.-830'02*,+.708%(-1/&.+')14;/'40;*83:6413756,-,+-,.1--.12543114--0,268:41:.-/-,*(*+,10/0.,(,-2:3,&.))-+%4.77300/-+6<5012899:/3;:0-277770124/+)$2+))-/78679:993111,-01121.-&'&&-,0-&((%012323362/*)$(.0*2*--1.622</00;94-1.3.580+00610/.)+/-+'*+)//2234518969<8:5545901;058867241//1/*'%&''%.6,/./3-.4.80-&&')-966517+*-3/978:3()+03458222,21;98<645,5-$*673**),)47757)+.,,,),+--12160245))5+455),.2285;7.37.+-,7;;*906031/,+&'%'&'%+)/)384,-/8717675*-**--,.8527001.;.-5.&0$-/48.+/76*4,'.10,(,+28320544:1.13/72.%+(0.326:798474-22*,-7/*-006:477<,+,*662)%()+6:/-$))615%%$'*7480;010768++-'--..+.-*0-,*--5015726335;3704,-194448/0124/5:*4,%%/+700/*&)%(+,.1..2)+,.13-,.-64766/0.2*)-444,./8.43<<380//'&#$%%,*+/('/())305)--+.,1;1.()+-90(&)(+6./),.(44*'('*+317+))&%(.-'$&(+.-0,4033512.2444;<6693332334;4484/%()&))&%&*,&'*+0+2671124.1+/'%&-'*-+2/*-(/*/0:377+9+&+(*)%(./--82351594),./11.,/,374:9<9998277.(.-./5/10;..,)(*+*)305:/')+-&)+**/039333-:5.(#$$&').10((**(.
@b2d6c6b5-5d87-46b8-9abb-b7f0fdc07c72 ch=460 read=88474 start_time=2019-12-13T16:33:32Z barcode=BC01 runid=2c9cf7bc05858273f10e7d7ec552fc0bd742dc3e
CTCCACGGGAGGCAGCAGTGGGGAATATGTGCACAATGGGCGCAAGCCTGGTGAAAGCCATGCCGCGTGTATGAAGAAGGCCTTCAGGTTATGAAGTACTTTCAGCGGGGAGGAAGGGGTAAAGTTAATACGCTGCTCATTGACGTTACCCGCAGAAAAACACCGGCAACTCCGTGCCAGCAGCCACTTGTAATACGGAGAGGTGCAAAGCGTTAATCGGAATTACTGGGCGTAAAGCGCACGCAGGCAGTTTGTTAAAGTCAGATGTGGCCCCGGGCTCAACAGGAACTGCATCTGATACTGGCAAGCGAGTCTCGTAGGGGGGGTAGAATTCCAGGTGTAGCGGTGAAATGCGTAGAGATCTGGAGGAATACCGGTGGCAGGCGCTGGACGAAGACGACGCTCCCGAAAGGTGCGAAAGCGTGGGAGCAAACAGGATTCGTCTCTGGTAGTCCACGCCGTAGAAACGATGTCGACGGAGGTTTGTGCCCTTGGGCGTGAAACCGGAACTAACGCGTTAAGTCGACGCCTGGAAGTACGACCGCAAGGTTAAAAACTCAAATGAATTGACGGGGGGCCCGCACAAGCGGTGGAGCATGTGGTTTAATTCGATGCAACGCGAAGAACCTTACCTGTGACATCACGGAAGTTTTCAGAGATGAGAATGTGCCTTCGGGAACCGTGGGAACAGGTGCTGCATGGCTGTCGTCAGCTCGTGTTGTGAAATGTTGGGTTAAGTGCAACGAGCGCAACCTTATCGCTTTGTTGCCAGCGGTCCGGCCGGGAACTCAAAGGGAGACTGCCGGTGGTAAACTGGAGGAAGGTGGGGATGACGTCAAATTTCATCATGGCCCACTTGCGACCAGGGCTACACGTGCTACAATGGCGCATACAAAGAGAAGCGACCTCGCGAGAACAAGCGGACCTCATAAAGAGATGCGTCGTAGTCGGTTAAGGTCTGCAACTCGGCATGAAGTCGGAATCCGCTAGTAATCGCGGATCAAGAATGCCACAGTGAATACGTTCCCGGGCCTTGTACACCGCCCGTCACACCATGGGGGGTGGGTTGCAAAGAAGTAGGTAACAACCTTCGGGAGGGCGCTTACCGCTTTGTGATTCATGACTGGGGTGAAGTCGTAACAAGGTAACCGG
+
/*/'()+4/(*///150258:9,,3+),*---.+2--/4321349*/2*,&*&'+*&*----/6-,,..+13640',''(37594(55,5(*&,-',*,-0/+',-,78((,3....,)-/621/808/00.133333/23113.6(%)/-)0*(--+)*&&+2%*)'-+,1../7683153142--,(&&%('&,,/,)&*1..+88+*70300.-0*7-5/8.0/::4,)',1.)*.2/1.,*-+,'.197,1:/9-.27'+/404/,340'),**)1)5/15,-2,.666342..0//.5:55.%)&&'('-.0934'226,()*+6.5-0*+093421566;979:7///20-+,+,-/)3/*3,+7/05639-5,*,(,+$.#$%65++*&*.())&*)*''%&2/(+000'*/)((.5'0(+'-15(,-)1,1/')*,03*+311367/)+*-3)4)$0*'++&'(..)),--,),+5*()/.4)/,-*202))'*''/'))&*/17300//768140+(,*0.''&&&$((,,.2'%('+/21239;9.24362.,*0(1**+7,+57:-37/**),12(/2:741'+*450./66;:6578/.++&**%**+*1-+-1+'(*),2-,++/2724'('+%''/7<230/---++++5:75944425/,86276+))'*,'&)-)1-998-2343;:8896788./122897/:.-*24,,/02,3*8+/(%%#((64*)+*%&'$,&%%)(+(*4/)(26.1:233.85612346032)&(*++7.*30,.3477:00/*.'*+3588840.),/,1/0577/0/57647,%&''%'+,1'+*+/6+%')'$',,3;.4-*('*+',,/./&)))0.+%%&+,--216('(&(*&(+*+,+..,,(')(+880768400*+(&(,)%''%**1/.066*++-(./411**+,.-10201)($'$)+0.--.,+)'''+),.()*,**,685:863/+(+'/*/**+%*+-19/(//426.(//,,+,3,))+*.60/40--1..,/1-1-13-)'*.944741390%(+'))+2+-''(1.1236*:1(+226/*+()..&)+(,*+,.4;877110.,-*)+((*++445506..-2,2:5897
@a696063a-f82c-45d8-90cd-a19974a7ead8 ch=9 read=42880 start_time=2019-12-13T16:33:31Z barcode=BC01 runid=2c9cf7bc05858273f10e7d7ec552fc0bd742dc3e
TTGGTATTATTACGTTCCGGTTACGTATTGCTGGTGCTGAAGAAAGTTGTCGGGTATCTTTAACCTGCGCGCGTCGCTCTATCTTCCGGTTACCTTGGCCCGGCTTCACCTGATCATGAATCAATTAGTAAGCGCCCTCCCGAGTTAAGCTACCTACTTCTTTTAACCCACTCCCCATGGTGTGACCGGGCGGTGTGTACAAGGCCGGGAACGCGTATTCACCGTGGCGTTCTGATCCACGATTACTAGCGATTCCGACTTACCATGGAGTCAGGTTGCAGGCCTCAATCCGGACGCTACGACGCACTTTGCCAGGGTCCGCTTGCTCTCGCCCGAGGTCAGCTATAACTGTATGCGCCATTGCTGGCATTATTGGCAGCCCTGGTCGTAAAGACGCGGTAACGACGTCATCCCACCTTCCTCCAGTTTATCACTGGCGGTCTCCTTTGGGGTTCCAGCCAGCCGGACCGCTGGCAACAAAGGATAAAGAGTTGCTCGTTGCGGGATAGCCCAACATTTCACAACACGAGCTGACGACAGCCTTGTACGGCACCCATATCTCACGGTTCCCGAAGGCGCATTCTCATCTCTGAAAACTGCGTGGATGTCAAGACAGGGTAAAGGTTCTTCGCGTTGCATCAGATTAAACCACATGCTCCGCCAACTTGTGCGGGCCCAAATCAATTCATTTGAGTTTTAACGGCCATTGCTCCCCGGGCAGTCGGCAACGATTGGCTCCGGAAGCCACGCCTCAAGGGCACAACCTCCAAGTCGACATCGTTTACGGCGTGGATTCTGGGGTATCTAATCCTGTTTGCTCCCCACGCTTTTCGCTTTTTTAGACGTCAGTCTTCGTCAGGGGCCGCCTTCGCCACCAGTATTCTCTCAGATCTCTACGCATTTCACCGCTACACCTGGAATTCTGCCCCCCACTCTGGACTCAAACGCGAGTATCAGATGCCAGTTCCCAGGACAGGCCAGGGATTTCACATCTGGCTTAACCGACCGCCTGCGTGCGCTTTACGCCCAGTAATTCGATTAACGCTTGCACCCTCCCGTATTACCGCGGCTGCTGGCGCGGAGTTAGCCAGTGCTTCTTCTGCGGTAACGTCAATGAGCAAGGTATTAGCTTCTCCCTTCCTCCCCGCTGAAGTACTTTTACAGCCAGAAGGCCTTCTTCATACACGCGGCATGGCTGCATCGAACTTGCGCGCCCATTTATTGCCAATATTCCCCACTGCTGCCTCCCGTAGG
+
%%-(,%%%%&$$&&.:41043600/3*6,(*53252/-,*+(+,*)+-&-40612315254-1/5+'(((&'&),+,-./05:8/5&))/8,-/4..(+(&'%(/4/,,,''&0111-)1*'&%&'&'-,))*+05(((3(%&,,21,+-.6470/126.563)1-14,(*+,+*,+-/533014.)08:-5-++0+*+-130718%.,(%(''&*',65**.+0''&%+01223650+,,,12.-(%((+1403-+',.)$&'&&'(%'*0)*41.*-(+'-1++1../.03.0*+-00566340/330()()*.,11-'&'&%(/0/53140-+,-,/)*-'**5,--0.+-.1/21.49+*''*,*1,('()'++'+5+))577.4/2''%&%%&))&)%'+*,-0/4059-0:8<7623.*/4<931*$&('*+&76678-32(')'-/38('&&##%-*-2.0716545.2*2.:(3),,0-()#''(&',201:01.7-*'&%,**+'033;.,-.0-0*.0&3.2.,-,%))(*%+++.,-(//-50%#&'-,*,%*%0.7),*(&)('(%*,185011.-0/))+-/*,0))-.5743,057132.&,.'+-4,)-.732)')**,9,,-6:'+$+$./'/0**)+-,001''%,**'&(+*.'/00/-')*+.+.,;187<94441:;-*('&).2)+($*.9570-478&765)+((/+*'*'(-*-,1-0*-(*-,12498846*7-++*,'7004-1//0./.0/./((01(*&-*--4.(,%&%%,+&))34+-8660440:1*--100-&*%',78./*+%&''(&&'$+(+.59:869613.),-3318044,/223;*3-(,+'---)*)2--..-312-2/1-5;41)-/,.5).&0,*.+4+6,,+%--1/3.#)*/,-/-**,*''''/&&%&)55*,).)-1-02;03&())$$&+*-'&,42.3;85/00343-,')'.)-&%,8-::;302*./1/*/-)(2+23++'-,,21/)+.712,$(,**,%.22-16((6-.:035-*'*(-67**%%#&((%'1+++3-%,)(%&)#%)%&(+-4/39767918111996+)3,042.&+,2++12*.;4./0.0+'(+%()&'+.543'&%$%0)''-*/038//-2-.*,*)%**-/40++*,+0-000+$(&$&%&)),(/3-*282,1,%*(-+11035762*.01485452/7--1*1)
@7a56ae38-9c0f-4bc4-a5ab-ec7216f780cc ch=84 read=141098 start_time=2019-12-13T16:33:31Z barcode=BC01 runid=2c9cf7bc05858273f10e7d7ec552fc0bd742dc3e
CCGGTTACTTGTTGCGACTTCACCCCAATCATCAATCCACGTAGACAGCTCCTTCCTTGCGGTTAGGCCACCGGCTTCCGGGTGTTATCAACTCTCGTGGTGTGACGGGCGGTGTGTACAGGAACGTATTCACCGCGACATGCTGATTCGCGATTACTAACGATTCCAACTTCATGTAGTCGAGTTGCAGACTACAATCCGAACTGAGGAGAATGGTTTTATGGGTTTTGCTTCACCTCAACGGCTTCGCTTCCCTCTGCACCATCCATTGTAGCACGTGTGGCAGCCCAGGTCATAGGGCATGATGATTTGACGTCATCCCGCCTTCCTCCAGCTGTCATAGCAGTCTCATGGATCCCCAACTTAATGATGGTAACTAACGATGAGTTGCGTTGCGGGATATTGAACATCTCACGACACGAGCTGACGACAACCATGCACCACCTGTTATCTCATATAGCTATCTCCATCTCTGGAGCCCTTATGAGTATGTCAGAATAGTGGAGTTCTTCGCGTTGTCGAATTAAACCACATGTCACCGCTTGTGCGGGCCCCGTCAATTCCTTTGGTTCATTCTTGCGAACGTACTACTCAGGCAGGTACTTATTACGTTAACTGCAGCACTGAACTTTGACATCAACACTTAAGTCATCGTTTGCGGCGTGGACTACTAGGGTATCTAATCTGTTGCTCCCCGCTTTCGGGACTGAGCGTCGGTGCGGAAGATCTCGCCTTCGCCACTGGTGTTCCTCCATATATCTACGCATTTCACCGCTACGCATGGAATTCTGATCCTCTCCTGCACTCTGGCTGCCTGGTTTCTATGGCTTACTGAAGTTAAGCTTCAGGCTTTCCTCCTGAACCCTTGCTGTACCTGCTCCCTCTTTGCGTAATAATTCCGGATAACGCTTGCCACCTACGTATTACCGCGGCTGCTGGCACGTATTAGTTAGCCGTGAAACTCCTAATAAAGGCGCAATATGGCTACCATTTCCTGCTTAACCGCCGTTCTTCCTTTTATAACCAGAACAAATCCGAAAACCTTCTTCCTTCACGCCCGGCGTTGCTCGGTCAGGGTTCCCCATTGCCGAAAATTCCCTACTGCTGCCTCCCGTAGGAG
+
)2,6.:)),5,3+$&()78,,&,'&%5,566767957+''%'().0+.//37563(%(+-.616(+12/&(+.3./4/&38630/300,3-++001,5197887786/2*-).+.01-.(&()),%1%'0++/3/12499;;;:85070-.1):*()--%-/15;/..()+-/,++*+-02+%).+&)$&--/,30431.+'(+***,(,**0,--99;+-1292137-')05,)+-)('%')**,4+(,7.46--10.113956;:115(&(*+*+(($&&%%(%10+&---.,-+,)1)22.--,-721-/0788:-0&)(57:;6432.+'(&%&$$%#$$#$&%(&$%*,%'+35/+/,,/+1**+00:6530-/45-())(-()%%(,/,,,71/+)+)&((+11353(+///-///,/,.'/)'&($03374434+,6/-,0..038:33.122346/--0.15610,+,')/6&*&(,6....0/55.(%.*,*/*'%(8;88<300-0/(,1&&+1*;:99:11/0(()(.0*++3,248454/71'',,.5185-0:/2,27+-9;-0+*++,/1,20/.--.1+/*'%'&&%**(&'.(0*+.3014231+4&-'++5./51,-013435/**+((&'(,/01628.%$''&'.0546)+251&'%'&.+*')-.0%37+-0/.2,'(49-/0883-,.-1157:1/5**).-/.87607),,.-348:3455;988601/2910,+,/40'0,..3:85*/433300*,#.&-,)3++'(+/2413//1/24564.%%*.658;99/69+*%&),+)*+%))--0/.624+..2+'+-+2:--%%)'$')58:-3-+++(($-,115.14*),36(&,%)'6+1:::2.0/111/3,,(,()6/363*4-5,0//8<827110534/9,&)(((*-+-3.,,4.//2()&%&'('))'10*&&&%,$%*+++10007;64;.2-))&&%,'4415:45/)*(*(*.2)+)-,0'&%%#$%(().&'079838677479:591*-*(-,*0-324/013483.%-3,3--2/(%**'+(',1.3,8-61,'45./,,.8,27/-2/2&,%
@4e17f270-cd50-44d1-86dc-2095640be5f5 ch=20 read=74595 start_time=2019-12-13T16:33:44Z barcode=BC01 runid=2c9cf7bc05858273f10e7d7ec552fc0bd742dc3e
CTCCTACGGGAGGCAGCAGTAGAACCCACCAAGCAATGAAACCCTGACCGAGCAACGCCGCGTGAAGGGAAGAAGGTTTTCCGGATTGTAGAAGCTTCTGTTATAAAGGGAGAACTGGCGGCTACGGGAAATGAGTAGCCAGTACTTTATTAAGCTACGGCTGTACGTGCCAGCAGCCGCGGTAGCCGTAGGTGGCAAGCGTTATCCAGGAATTATTGGGCGTAAAGAGGAGCAGGCGGCAGCAAAGGGTCTGTGGTGAAAACGCTTAACTTCAGTAAGCCATAGAAACCAGACGCTAGAGTGCAGGAGAGGATCGTGGAGATTCCATGTGTAGCGGTGAAATGCGTAGATATGGAGGAGTTCCTGGTGTGCGAAGGCGACGATCTGGCCTGCGGCGACGCTCGGTGAAAGCGTAGAACAAATAGGATTAGATACCCTAGTAGTCACGCCGTAAACGATGAGTACCTAAGTGTTGGATGTCAAAGGTTCAGTGCTGCAGTTAACACCAATAAGTACTCCGCCTGAGTAGTACCAAGAATGAAACTCAAAGGGAATTGACGGGGGCCGCACAAGCGGTGGAGCATGCCAGGTTTGTTGAAGCAACGCGAAGAACCTGGAGTCTTGACTTGCATACTCATAAAGGCTCCAGAGATGGGAGAGATAGCTATATGAGATACAGGGTGGGTGCATGGTTGTCGTCAGCTCGTGTCGTGAGATGTTGGGTTAAGTCCGCAACGAGCGCAACCCTTATCGTTAATTACCATCATTAAGTTGGGGACTCCTAGCGAGACTGCCAGTGACAAGCTGGAAGGCGGGATGACGTCAAATCATCATACCCCTTATGACCTGGGCTACACGTGCTACAATGGATGGTGCAGAGGAAGCGAAGCGAGGTGAAGCAAAACCCATAAAACCATTCTCAGTTCGGATTGTAGTCTGCAACTCGACTACATGAAGTTGGAATCCTTTATTGTGTCGCGGATGGCATATACGCGGTGAATACGTTCTCGAAGGCCCTTGTACACCGCCCGTCACACAGAGTTGATAACACTGAAGCCGGTATGGCTAACCTGGGAAGGAGCTGTCCTAAGGTGGGGATTGATGATTGGGGTGAAGTCGTAACAAGGTAACCGGG
+
++5&'%*(4-).,.1/0-+'%'%%(*&#'&&&'-'(*('+,*/,)*13/--',06/./:-5398400/)./,.*-30;932(4+,9.//-(*'(.0866315-129'3,)*(,1./0/-,0./24,0++0*+1(+))+2+$)')./40+7+4*%%#&'.+.'$&#%(*-/75*4//1./+6**0%'*02/0.-.5-.-+-12:3-4)%)()(0+(2-65871,171&'*('&*)+1+0;1/050.',/1./113,231.+/%&&&&'/&'6,7-./79(58130/3:248*)++'').+,,--:370,%&.3(*/+,./+%)+0+6/1/510,..3688799/0/5565-,++.,++(%&&'(&$%&%&&'-''()--5::111118:9;43,&&'('()*)(*'&$)+*&%%&'%&&*.9;20/1)/-))2237;---7886*+%(&.1068;7.*&'$%%+(,('+0*,4071818351/2'(*/43+,174443171:11.&-'/(,35+5*++/0).41/,'*('/)-(.()4:7,+4-+/.(,+&(,%'()-.:21:5/45(,,..-%*(/-/9.0/+.*'(%--09-,%*'(0&++',+0006,,+*-)()&'*)-,*)(%%(*22410/..495*3//1/,***,)(.*'&'&(++3330.,,)+)-,+(()*'%&))('0+,*--/,.0688.232467503+-.1111646.6-1.2//416***(''))-/4.3/:240/02108-(+.)/7133+4/-+/.8/:;60617*+,/1/-1320-02**(()-1+)*+1*-'&+*+22)('(+1767;++++.,*+(071-,11452671+**.+*)''&)%,+-33'&*'%653466/+)-)*.(*(*.'')'+&+',-&*8;<:094)+.35)-)*6<746'.,://1)+4+&%&')201.0-/.4/330.%%$''(/-1.2744./8*&&%%%#$$$$&(),()&&'&&&)*,'+/36;93645422++,&%+,6++*%)++,,+*-/''+,&(%$&$%)5,**,+)(%&%'*/(/5794'),46/1974-2,&-*)-(,*,(2,-+&&&),-11.)+-,-./.:/.2,&)*)-(*)(*10(03*0-0818+1-
@f50872d0-2700-44f8-a508-ccd72585006c ch=214 read=61246 start_time=2019-12-13T16:33:47Z barcode=BC01 runid=2c9cf7bc05858273f10e7d7ec552fc0bd742dc3e
CTCCTGCAGGAGGCATGATGGGAATATTGCACAATGGGGAACCTGATTACATGTAACTTGCCGTAGTGATGAAGGTTTTCGGATCGTAGAAGCTCTGTCTTTGGGAGATAATGACGGTATCCAAGGAGAGCCACGGCTAACTACGTGCACCAGCAGCCGCAATGATAATACGTAGAGTGGCAAGCGTTATCCATACTATGGGCGTAAAGGAGCGTAGGCGGATGATTAAGTGGGATGTAGTACAGGCTCAACTTGGGTGCTGCATTCCAAACTGGTTATCTAGAGTGCAGAGAGTGGAATTCCTAGTGTGGTGGGAAATGCGTAGAGATTAGGGGAAGAACACAGTGAAGGCGACTCCTCTGGACTGCTGGCTGACGCTGGGAAACAGCGTGGGAGGAGCAAACAGGATTAGAATACCTAGGTAGTCCACGCCGTAAACGATGGAGATACTAGGTGTGGGGTTTCAACACCTCCTAAAATGCCGCCATAACAGTGAAGTATTCCATACAGTCCTTAAGATTAAAACTCAAAGGAATTGACGAGGACCCGCACAAGTAGCGGAACGTAATGGTTTTGTGAATTCAAAACAGCGCAGGAACCTTACCTACACTTGAGCATCCCATGCGTGCCTCTTAATCAAGGGAAATCCCTTCAGGGACAAGGTGGCAAGGTGGTGCATGGTTGTGTCATTGACTCGTGTCGTGAGATATTTGGGTTAAGTCCCCGCAACGGAAGCACAGCCCTTGTCGTTAAAGTTACCACCATTAAGTTGAGGACCCTAGCGGGGACTGCCTGGAGTTAACCAGAAGGTGGGGATGACGTCAAATCATCATACCCCTTATGTGCTTAGGGAGCTACACGTGCCTACAATGGCTGGTACAGAGAGATGCAATGCAGAGGTGGAACCAAACTTTAAAACCAGTCTCAGTTCAGTTGTAGGCTGGGGCACCACGCCTACATGAAGCTGGAGTTACAAGTAGTCACTTGAATCAGAATGTCACTTGGTGAATACGTTCAGGTCTTATACACCGCCCTGTCCCACACCATGAGAGTTGGCAATACCCAGTCCCGTGAAATTCCGCCATAAAGGCAGCCAGAAGGTAGGAGTCAGCGATTGGGAGTGAGAGAATCGCCCAACAAGGTAACCGG
+
-.39.1718.*.,*)+++--//+/..61-,,.173281(',-5**+.%'(+*+,-,((%(2*&)&())(*'&&(+,6:5-.,+++'.)%(''(*--+50283'.(&'(,(()(&''*,,/7)-)0+(((&&(&()0-./,//2324''%)))*,/+.-$'(%'$'(,3.*.,--)%'(-1(*%'''%/,.-%*%&(,-.*/42046:0*,%((+-*15/.1-+//.003',%*+*5-+%$%$)%+000-(&'+(*55658655//.,-*')(*%039234.0,...-7*+('%%''','3-/.('(+,&'*/.2-*11*+./0..-++/0,,1/(-)*,0.*.%+*/*()-(*+'&(('/,,1.23-&'&''',&,&&-)-)'%$&%%%)0(.'%++)(/25442*1*..*(%&((+0)%()+22650,/146-,.3/,+&(')*&+/,/)*/1203.533+:/2,+.13703'#'+*(('48/05()'(**'-&+*&)*+743%%$#$'))$%$&%'().*9:107758/(,(+-/)(&*(19053($&',*-*,+,/),(%*(**.1.+-.-&$$(*.33,,44,,+()','+(++0-/))1-..+%%%#''**,5'*(#%$'&,'*))%+'/.00((('&(*+).4/.12&28103,+('*'%,&'&).,,*-.47308/**(*+'/())-.2.2/22/3,)(%)*,40'(,/5431/631&%*-/0*)'&%#%),&-2,.,'+4'1)/)$&(&&'%&3+00611-.5''*0,::))*)*()-)(433.*,)*((2./+-,*.&'*.,159*03553113542/-),)+.&.372+50/.-)$(&))-+%*,3.-&(+.,,%((++2--3//./)+.8-*)(+2266884%0%&%(**,/'&')088412)+567/35/244/-,-6-%,&6(-+.3.-,(%%)$**%*(030.../,*,**/05)%0(((3.)*,(//())**-1.77338410-,,,)-+*+.5424&0.1'',-,.+&+,...-,02+(*,0)+'+)-2/,,+,(*,*3))/60,.0/'*+.*&'))*&(&)&##'%$$,4&&%$$+.-%&)+*+()('$%'*,-..*6,)0-(('&%&&().+,'&%$)/.26-42.6.2-8
@12987b78-1275-486c-8773-6c31e06d9baa ch=373 read=185651 start_time=2019-12-13T16:34:00Z barcode=BC01 runid=2c9cf7bc05858273f10e7d7ec552fc0bd742dc3e
CTCCTACAGCGGGAGGCAGCAGTGGGGAATATTGCACAATATGGAAACCCTGATGCAGCAGCGATGATGATGAAGGTTTTCGGATCGTAAAGCTCTGTCTTTGGGGAAGACGGTACCAAGGAGGAAGCCACGGCTAACTACGTGCCAGCAGCCGCGGTAATACGTAGGTGGCGAGCGTTATCCGGATTTACTGGGCGTAAAGGGAGCGTAGTGATTAGTGGGATGTGAAATACCGGGCTCCAACTTGGGTGCTGCATTGCAACTGGTTATCTAGAGTGCAGGAGAGGAGGTGGAATTCTAATTGTAGCGGTGAAATGCGTAGAGATTAGGAAAGAACACCAATTGGCGAAGAACGACTCTCTGGACTGTAACTGACGCTGAGAACAGAAGCGTGGGGAGCAAACAGAGTTAGATACCCTGGTAGTCCGCAGGCTAAACGATGAATACTAGGTGTTGGGGTTTCAACACCTCCGTGCCGCCACCTAACGCATTGAGTATTCGCCTGGGAATTACCGCGGTCGCAAGATTAAAACTCAAAGGAATTGACGAAGGGACCCGCGTAGCGGAGCATGTGGTTTAATTCGAAGCAACGCGAAAATTTATACCTACCACTTGACATCCCTTGCATTACTCTTAATCGAAATCCCCTTCGGGACAAGGTGACAGGTGCATGGTTGTCGTCAGCTCGTGTCGTGAGATTCCAGGTTAAGTCCCGCAGGCGCAACCCTTGTCGTTAGTTACTATCGAGAGGACTCTGCTTGAGACTGCCTGGGGAGTTAGCCAGGAAGGTGGGAATGACACGTCGAATCATCATGCCCCTTATGTGTAGGGAGCTACACGTGCTACAATGGCTGGTACAGAAGATGCAATACCGTGAATTGGAGCCAAACTTTAAAACCAGTCTCAGTTCGGATTGTGAAGGCTGAAGCGCTCGCCTACATGAAGCTGGAGGTTACTATGTCACTGAATCAGAATGTCGCGGTGAATACGTTCCCGGGTCTTACATACACTGCCAAATCACACATGAGAGTTGGCAACCCAGGGGTCAGCTGAGCTAACCGCAGAGCAGCGGCCAGTGATTAACCGATTGAGGTGAGAATCTGTAAAAGTGGCCGG
+
,.,-)*.&)'*1,()*,'//,22.),%-*+,7.)*+,06,%%&&+/*.8(*,/333)&&%%)(+)&%%&(./5937/:71/25343/2.3))+-56673521,683,323-,*)&+(*-+/(*-*0,01((-'(&++,/+1/4272..,),501,.*,&++(,//*,-,11/++56-7--.82.6.-9-))--3453.,2/&3*%()98+*.-(///(*,;9:;6:6469149:/-''(,*.+&&&/87867764*1*#&&()(*-7-++422..//'+(1/*,+-0++/-,,0+/./*)%+&&'+---,4.0;961311,+(&+0/046/5*)-11&/(0'9)-()(,+''%-++*--.-/2665/1220..//3785**&&())%')&./8-(,'&&,+&)('(%(+-&'--.68++633-0*5)%&%%$%%,.-,(%-&(/*&+$$'(0&%&(-21.:894)42.((*413178341$(/)00-(+%.&%'&+*004+/731-('&(&&('%*/981,*-.(),40<<56898;*)**,5/6561*-+1+(++%#&'(%)(*('(.),+(*/19933442104/1121%)')-(*++('*+-4..(,)')(*+/0/8+*)7*.&+++22/.0,..5%&.1'*381,0.)0,1540.10036&*&''434588:64466/)+,-;48767+5,)(()''%#,,-0,20213)*('&()03.4.8.0001:75:-214013854((''.921/.+%&**,+.-/-,.20.0.(%'*)*#(*+0((),40076-66767++&,(&(&(/--./.*,+)**2-11..&(((&('*--,&'),/4.334-+(,,5693576.-,*,0/-/0+,01/-(&%*(1)().3291-.631:;95721322/-./8808*00,,*&%(&)+005(-&)'0&(($%'')4/4..*0*('*-4-+(%&$(*))').3/004598668688;87/.,+)*'+494*20/,,*%'%)'+***%&'&()*-01-0)++-,,,/2,*&)%+++$*/2(**%$#))*.3.3.,,&&()('*,2)+'*&$%#%$&&'$)$)%-('&/.1)*$&%((()(046*)(&%(&)+
@7d95611c-b433-49e0-a76e-a677049728b0 ch=419 read=196995 start_time=2019-12-13T16:33:58Z barcode=BC01 runid=2c9cf7bc05858273f10e7d7ec552fc0bd742dc3e
CCGGTTACCTTGTTGCGACTTCACCCCAATCGCTGACCCTACCTTCGGCCGCTGCCTCTGCGGATGGCTCACGGACTTCAGGTATTGCCAACTCTCATGGTGTGACGGGCGGTGTGTACAAGACCAGGAACGTATTCACCGCGTTGATTCCTGATTCGCGATTACTAGTAACTCCAGCTTCATGTAGGCGAGTTCAGCCACAATCCGAACTGAGACTGGTTTTAAAGCAGCGGCTCCACCTCACGGTATTGCATCTCTCTGTACCAGCCATTGTAGCGTGTGTGGCCCTACATAAGGGGCATGATGATTTGACGTCATCCCCCACCTTCCTCCTGGATTAGCAGGCAGTCTCGCTAGAGTCCTCAACTTAATGGTAGTAACTAACGACAGGAGTTTGCGCTCGTTGCGGGACTTAACCCAACATCTCGGCACGAGCGGCGGCAATGCACCACCTGTCACCTTGTCTGAAGGGATTTCCTCGGTCACAGAGTAATGCAAAGGGATGTCAAGTGTAGGTAAAGGTTCTTCGCGTTGCTTCAGATTCATGCTCCGCTAACATGCGGGTCCCCGTCAATTCCTTTGAGTTTTAATCTTGCGACCGTACTCCCCAGGCGGAATACTTGAAATGCGTTGGCGGCACGGAGGTGTTGAAACCCCCGCACCTAGTATTCATCACGTTTGCAGCGTGGACTACCAGGGTATCCTGGCCTGTTTGCTCCCCACGCTTTCGAGCCTCAGCGTCGAGTTACAGTCCAGAGGTCACCGCCACTGGTGTTCTTCCTAATCTCTACGCATTTCACCGCTACACTAAAGATTCCACTCTCCTCTCCTGCACTCTAGATAACCAGTTTGGAATGCAGCGCAAGTTCCCAGGCCAGGTATTTCACATCCCTTAATCATCCGCCTACGCTCCTTTACGCCCAGTAAATCCGGATAACATCGCCACCTGCGTATTACCGCGGCTGGCGTGGCTTCCTCCTTGGGTACCGTGTTATCTTCCCCAAAGACAGAGCTTTACGATCCGAAAACCTTCATCACTCACGCGGCGTTGCTGCATCAGGGTTTCCCAGTAGTACCTTCCCCTGCTGCCTCCCGTAGGAG
+
-8.///,5616*/)&*//59<9.831+.4/3**,../:/+,/459508170797896,&)++2''$((+/336:698:9/4621/60261.)(())&)*105534539642:233038:67444.(-(),.899:<6255**&'$#%0+21/016;7435.6///7/,,/0220)(),2854443,4757517;/2041)+,4-0-,3;:83.+75:92688.14/)(()*+4/14:2495743+2/018446778530215.6-,,4-*:,''%(*)-+1+%&(.)('(()(/1.692667113227=///:8::;;3::9-05:8;944681,/&1(/&2*489/333-524533/02576120*/+0+08621011112523...448..(93014568/70..0893.6.8-4/('$$&**-/%&%)+*)3/-11,(.-),-//671383944145/7/+*&+-+()&%-36/1,//*0'$'*-,+--144812).8:-87996,-027325228+,.2:65;97860/++0.6'$'5'$*+*.235())$%(&2.2380/775157882702*.2.++-.<<8,70.*,&'-13:'6*-.589,/4:55434-&'%$#*(((,/+1*()))+((*+,++/.02;41:40::9+',*1.*)2364;323/&(*,61*+&/.268;8975::6:303215''(&*+,*-/,(*..;;6*/,+/6-+&'/0318224443)%'7-,)'(*-)('&**++'')&',,./31113;88950/3:421.,-..0)/772168(()')+,1,()%,-2/0-../+,((+-5655532222*/32081;078<</8-5.-4011(1+%,%0(5.,/33:,.33-097,)*,)4+'&(.112-.://;9,.557597.96-/0,40%'()+**-/.3/45+)'**377127+'(''&&*(.,'(%%%&&&$$#&&%.-3222--0&0.-*.4&+%*./23:/::;-25,,/411.126;7035461.*-/*%166:8;;;7876//.43:847:-.0//22215835;.4-&#&&&%%%%"%'*53((&(+)+*)+65.2783/,
@d47700b7-772a-48b4-aa25-715128f4596c ch=340 read=110808 start_time=2019-12-13T16:33:56Z barcode=BC01 runid=2c9cf7bc05858273f10e7d7ec552fc0bd742dc3e
CTCCTACGGGGGGAGGCAGCAGTGGGGAATGTGCAATGGGCGCAAGCCTGATGCAGCCATGCCGCGTGTTATGAAGGCCTTCGGGTTGTAAAGTACTTTCGGGGAGGAAGGGTAAAAGTTATACCTTTGCTCGTGACGTTACCCGCAGAAGAAGCACCAGCTAACTCGTGCCAGCAGCCGCGGTATTACGGAGGTGCAAGCGTTAATCGGAATTACTGGGCGTAAAGCGCGCAGGCGGTTTGTTAAGTCAGATGTGAAATCCCCGGGCTCAACCACAGAACTGCATCTGATACTGGCGAAGCGAGTCTCGTAGGGGTAGAATTCCAGGTGTAGCGGTGAAATGCGTAGAGATCTGGAGGAATACCGGTGGCGAAGGCAGCCCCCCTGGACGAACTGACGCTCAGGTGCAGAAAGCGTGGGAAACAAACAGGATTAGATACCCGGTCCACGCCGTAAACGATGTCGACTTGGAGGTTGTGCCCGCTTGAAGGGGCGTGGCTTCCGGAGCTAACGCGTTAAGTCTGACCGCCTGGGAAGTACGGCCGCAAGGTTAAAACTCAAATGAATTGACGGGGGGCCCGCACTGACGGTGGAGCATGTGGTTTAATTCGATGCAACGCGAAGAACCTTACCTGAATGCTGACATCCACGGAAGTTTTCAGAGATGAGAATGTGCCTTCAGGAACCGTGAGACAGGTGCTGCATGGCTGTCGTCAGCTCGTGTTGTGAAATGTTGGTTAAAGTCCGCAACAGGCGCAACCCTTACCGCTTGTTGCCAGCGGTCGGCCGGGAACTCAAAGGGAGACTGCCAGTGATGGAGGAAGGTGGGGATGACGTCCAGAGTCATCCTTGGCCGCTACGACCAGGGCTACCCCGTGCTACAATGGCGCATACAAGAGAAGCGACCTCGCGAGGCAAGCGGACCCCATAAAGTGCGTCGTAGTCCCGGATTGGAGTCTGCAACTCGACTCCATGGAAGTCAGGTCGCTAGTAATCGTGGATCAGAATGCCACGGTGAATACGTTCCCGGGCCTTGTACACCGCCCGTCACACCATGGGAGTGGAGTTGCAAAAGAAGTAGGTAAGCAACACCTTCGGGAGGCGCTTACCACTTTGTGATTCATGACTGGGGAGTGA
+
,-.20131580.('-70,43+38312)+1/&(%'(:109..'-591373337431(253438:2445/4,-''*+')+-145-8737*/./(&)(*-:8-,,+)(.-*'-+%&(66**/--((*/09/-778&7('-55952:++.0../(,,$&%&/*,.-,4/.1('(.20,(%&-+,--..-(++,74+/')*3354830.-)(*&-'&*,-.17953)(((*%%#$$')*5974:;<44744156./22--+/7-)864('333150,2-%+)*)/1511112++*)&,+,)*#(($',,..44998..(/%$'&,+6*6,,34-+(),-154.35-,/4995/.--.3;:5)-,*.3481-1-3.-*-2*20167387-'%-1.1-*-*++,.058:/34864('14**759+0(+*',36*7'23.0/&(00'2-((&&(/.1.24+/.35.//.-0200*()*+--.09.4.65,%+--((.)06-./0,511515//-)),.5/44/345328/&*46:79;679/,)'*)20744-15..1680.,,)*0.71-+-/43,*+',77.)/2($)$%(*-20755911103-/296<604/4--&+&)*)+++(+-',-8.8.-5:54()+(%(),67981-/-,(,*/9:43,++,,:30,.3/0866;607%1717692+&()*8485907456761865599678----034133/+++--))7;42+7-4+*+-)')-+5''31(,&&')'&1)3.%&./),80/93231:.+-,.-/..,+/382;-//)'+.11161/4-,**)+).&&*+0+.8;637679718&('*+.4131$&$($*+')*(**,/6-/0+++%)(*)/0676443731622356360-&'&))*+.,.//10.-),&&&/&)+9.796-214<7459::;:7:2605+),3*1/0/,.//.,2-'/-/01/116/26)-)*,/$+&&)+.-+,+.6./.00:965/')+-,/,-13:987:90847423+-///1-8*)*-,8963:00374534579882,)*.,')7;.33:7,&),)+*2-,32/0-.-%(*130*1*'**)'*0,-0.(-.41--75473&%,$,-.76+$&'*7
@4833035f-3725-4c8e-90ed-40ac0f95ee95 ch=342 read=90193 start_time=2019-12-13T16:34:17Z barcode=BC01 runid=2c9cf7bc05858273f10e7d7ec552fc0bd742dc3e
CTCCTGCAGGAGGCAGCAGTAGGAATTTTTCGGCAATGGGGAAACCCTGACCGAGCAACGCCGCGTGAAGGAAGAAAGGTTTTCGGATTGTAAACCATTATAAAGGAAGAACGGCAGCTACGAGAATGGTAGCCGGTACTTTAGTAGAAGCCACGGCTAACTACGTGCCAGCCGCGGTAATACGTAGGTAAGCGTTATCGGAATTATTGGGCGTAAAGAGGGCAAGGCGGCAGCGAGGGTCTATGGTGAAAGCCTGGGGAAGCAGCTGGTAAGCCATAGAAACCAGGCAGCTAGAGTGCAGGATCGTAGATTCCATGTGTAGCGAGGTAGAAATGCGTATTAGATATATGGAGAGGAACACACCAGTGGCGAAAGGCGACGATCTGGCCTGCAACTGGCCTCCAGTCCAGAAAGCGTGGGGAGCAAATAGGGATTCGTTTCGTTACCTAGTAATAGTCCCACGCCAATGAAACGCGATGAGTACTTACTAAGTGTTGGATGTCAAAGTTCAGGTGTTGCTGCAGTTAACGCAATAAATCCGCCCAACAGAGTGATACGTTCGCAGGAATGGAAACTCAAAGGTGACGGGGGCCCGCACAAGCGGTGGAGCGTAATAGTTTAATTCGATGCAACGCGAAGAACCCTGGTCTTGGCATCACGGGATTTTCAGGATGAGAATGTGCAGCCCCGGGAACCGTGAGGACAGGTGCTGCATGGCTGTATCGTCAGCTCACGTGTTGTGAAATGTTGGTTTGAAATTCGCAGCAGGCGCAACCCTTATCTGCGCTGTTGCCAGCGGTCGGCCGGGAGACTCAAAGGAGACTGCCAGTGATAGGCGCTGGAGGTGGGGATGACGATAAGTCATCACTTATTTTATTGCCGAACCCCAGGGCATACGATGATGCTGCACCGAAGCGCTTTAAAGGAGAGAAGCGACCTGCCTCGCGAAGCGGGAGGACCTCGCCATGCGTCGCGGAGTCCAGTTTAATTCCTGCAGCACTCGGGGAAAGCTCCATGAAGTCCGTCGCTAGTAATCGTGGATCAGAATGCCACGGTAGATACGTTCCCGGGCGCATACCCACCGCCCGTCACACCATGGGAGTGGAGTTGCAAAGAAGTAGGTAACTTAACCTTCAGGAGGCGCTTACCACTTTGGAATTCATGACTGGGGAGTGAGAGATCGTAACAAAGGTAACCG
+
**.'%$.(32/421.////8//.(+,0/0-/.89181-1.+&)+-;./0/3914/.3,,(080516665330,)-)'4.-483/+9)2,())/((&$'))+16-11201596%51%11/-+*&%(''+'''(.%&%%%+-1*%%,(%))(12/0/1..12564538/6+&(+*4/8..2:2.278.2).%)'*+-8002%,)-1-)1,)1+*.34:,*)+-.).),-.20+$)'%((,/+..'/155,.10,07-.+,(''%'*%()'%%&(&*+%(''(--*0+,+.,+++%&)('**&,+,)6,0.02(.,+')*))'&++,),,+&&*(('&5,/)((,(./233783..%+-+3(''&(4057341---.).-56.---.,6+3+1112-,)-&-''*++-34''&,+,')--&(.+&)+55:83/4)(+&%'),(*))$$2-(%&''%'+12-3,(*33.)'(%15(('&)$+''''%'%%%(,,+*-27;8987.100821273-010*(+&,8998542./*$&&')(***,.).*&&'%'('(**+.+-04:*$&&(*).++)(*+*7725**+-.)0+/49/14.*,,../.339654+$+)*(+)**.69898<7,---.4,1-0.16//+/2'%')+.563))()*,-'23,1;<6//,*,/421-013,,+&'/.-*&/163::65)&,*22247700-**)*.1.++-+.2558-))))%--.+/2***&+4)(-./,56)%--'+'%#)&%*'.2+*,/'-1++73300()%%'$(+&,-&&((-,-',++'-*))/.1/37,,+*,-15469(00//2/%',(,/&&%'&('+722766,*('+/-0:863'%&$#$%&%$$#$*)(''+()&&)'%&###$$'&&'%%'&#'$&##&%$(')%&'*.)('('(&''&&(()'&%&''$%#$&&&&'-)%&'%++11*$$%%#%%%$%#&(%&'(*%)+0''($+(%$#%%&(%++-**/,',)%',..-.+.,*++)%')$%$'#&)))).118321.+--/-1.'(**)('0./3+1,)()',(((*%%%)()'-3.231-*+))',1-010&'(((,%(03*-*0,%)*&('('')((&'.-51231)4.)+)(507/,.1,1/44,.%&+*0%%*'-.-/1*&()'&$%&',-668:9,4.,,/4;9:.
@6cef06c4-8352-4672-b1fd-b6c62591bda9 ch=10 read=55873 start_time=2019-12-13T16:34:30Z barcode=BC01 runid=2c9cf7bc05858273f10e7d7ec552fc0bd742dc3e
CTCTACAGGAGCAGCAATGAAATTTTCGGCAATGGGGAAACCCTGACCGAAACAACGCCGCGTGAAGGAAGAAGGTTTTCAGTTGTAAACTTCTGTTATAAAGGAAGAACAGCGGCTACAGAATGTGGTAGCCGGTGACAGCTACTGATAAGCCAGCTAACTACGTGCCAGCAGCCATACCCGGTATACGTAAGGTGGCGGCGTTGGAATTATTGGGCGTAAAGAGGGGCGGGCGGCAGCAGGGTCACCAATGGTGAAAGCCTGGAAGCGCAACTTCAGTAAGCCATAGAAAACCAGGCAGCTAGAGTGCAGGAGAGGATCGTGGAATTCCATGTGTGGCGGTGAAATGCGTAGATATATGGAGGAACACCAGTGGCGAAGGCGACGATCTGGCCTGCAATGACGCTCAGTCGAAAGCGTGGGGAGCAAATAGAAGTTAGATACCTAGTAGTCCCGCGCCGTAAACGATAAAGGTACTAAGTGTTGGATGTCAAAGTTCAGTGCTGCAGTTAACGCAATAAGTACTCTCCGCCTGGTGGCGCGTTCGCAAGGCGAACTCAAAGGGAATTGACGAGGGGCCCGCACAAGCGGGGGGTGGGCATGTGGTTTAGTCGAGAAACAACGCGAAGAACCTTACCGAATGTGACATACTCGCAAGGCTCAGAGATGGAGAGATAGCTATATGAATACAGGTGGTGCATGGTTGAAATCAGCTCGTGTCGTGAGATGTTGGGTCGGAAGTCACAACGAGCGCAACCCTTATCGTTAGTTACCATCATTAAGTTGCGGGGACTCTGGCAGGAACTGCCAGTGACAAGCTGGAGGAGAGGCGGGATGACGTCAAATCATCATGCCCCTTATGACCTGGGCTACACGTGCTACAATGGATGGTGCAGAGGAAGCCAAGCCGCGAGGTGAAGCAAAACCCATAAAACCATTCTCAGTTCAGTTGTAGTCTGCAACTCGACTACATGAAGGTTGAATCGCTAGTAATCATAGTCAGCATGTCGCGGTGAATACGTTCCTCGGGCCTTGTACACACCGCCCGTCACACCACGAGAGTTGATAACACCCGAAGCCGGTGGCCCCACAGCCGCAGGAAGGAGCTGTCTAGGTGGGATTGATGATTGGGGTGAAGTCGTAACAAGGTAACCGGAAGATAGAGCGACATGCAAGTGAGTTAACTAAAGGAACACCGACAACTTTCTTCGCACCAGCAATACGTAACTGGG
+
--,+),'+,'*-.&+.&)'+&(&&%((*%1%%&),+)'/0.3-++/3420/+2.0,(,4*-,,/16242-(-((+.8;80,6.6-,+21.260.-11.-4;+*,13*''+(/1.71117+*,/),(*0...1/(..162'0//%+&''/13'/.'*+(.''%(*+.0363/--&2+%%#')'&'+-3&2(,(%,'(-+)'*'(&.-.(&((&-*5865,(+,+&*.0+-+&.+(+-*(.-+)200-'(,*/-/672053,./&('(&%%%&(('&&(%).28*.6..%%**.0*+,126/*,,+''*,/))1+)''.0//0457+3*3)).*+((&&')*(-0.18//-854104334+330.1&.()-18201431/11/1/59..,-,-.32:45,3*()..+,.1&3,(%*('*+.1043)),19974'&)')).(&86'2,(&,-,.156(',*,/),*+(,+'+),(&**-1463016692858789453239:278::898+-04-4,--4844425.--,*+*)19:72/')'&+)+16++-'+((&()'*-.7('%&*(3,226,'+,(',+-&)%'*++/(')-'*/41..34,-.4/:8*(-')*&)-()0)/,---.*-/0'&&*,-()3/%+'),22/577(*,3+4//.**-.1:9.-%&&//-31-,-,.14866746945,+*+*0.5//%$&$)0)344724365/825599+4)+,.1-,%%&%()&,071++*),-6-5/)-+)))%-2-/42083.01,15/)*/+(%%,3/.1444',*&+&*%(.%1,&)())*.,*/034//,*%'(+,'.,-317951157134466-.&-+,)-+,,0/03.,+))*,,')(**,,'.20*.*((+.,1/--,+-,,'*'(,)*01/,*)(.,,-%&+39..61*+/7:18866:65.)-5.:&0&4&((/10++*-())/+-+()+**(&'+*(-*(-55120/*+-345'(,*//'.,**)+1.7'35036-'(*25),--(,547.50/.10/./.)+--,15.4/2,+,+,&'*1:110575,94**170*+38222-/+)&))'+)%%%((*)'($&'((*)*,(3,292+2/,../014*)-+'**/,-.0.++.,-*,&++/-),')'+)'%*&*--*.334,'$&&%1382,)&*.-,-.42175-1121-020/0)*#%%&')*0/)&%&()/-)($$$
@ba3351cf-3c94-4d4e-9bf6-e906cf132259 ch=172 read=218652 start_time=2019-12-13T16:34:33Z barcode=BC01 runid=2c9cf7bc05858273f10e7d7ec552fc0bd742dc3e
CTCCTACGGGGGGAGGCAGCAGTGGGGAATAATGCACAATGGGCGCAAGCCTGATGCAACCATGCCGCGTGTATGAAAGGCCTTCGGGTTGTAAAGGTACTCAGCGGGGAGGAAATTAAAGTTAATACCTTTGCTCAGTGACGTTACCCGCAAACTTTCAGCTAACCACACCAGCAGCCGCATTATGCGGTTACCGGCGTTAAAATCAATTACTGGGCGTAAAGCGCCAGGCGGTTTTGTTAAGTGTGAAATCCCAGGCTCAACTGGGGCTGTCGTACTAGCAAGCTTAAGGTCTGAGGGTAGAATTCCAGGTGTAGCGGTTGAAATGCGTAGAGATCTGGAGGAGGAGGAATACCGGTGGCGAAGGCAGCCCCCCTGGTTGAACTGACGCTCAGGTGCGAAAGCGTGGGGAACAAACAGGATTAGATACCCTGGTAGTCCACCGCCATCAGTATCGACTTAGAGTTTGTGCCCTTGAGGCGTGGCTTCCGGAGCTAACGCCCGTTAAGTCGACGCCTGGGAATACGGCCACAAAGGTTAAAACAAATGAATTGACGGGCCCGCACAGAAGCGGTGGAGCGTAATGGTTTTAAATTCGATGCAACGCGAAAAGAACCTTACCTGGTCTTGTTTATCCACGGGATTTTCATGAGAATGTGCCTTCGGGAACCGTGGAACAGGTGCTGCATGGCTGTCGTCAAACAAATGTTGTGAAATGTTGGGTTAAGTCCGCAGCAGAGCGCAACCCTTATCCTTTGTTGCCAGCGGTCCGGCCAGGAACTCAAAGGGAGACTGCCAGTGATAAACTGGAGGAAGGTGGGGATGACGTCAAGTCATCGCCCATTGCCACGACCAGAGGGCTACACGATGCTACAATGGCGCTATACAAGAAAGCGACGCCTCGCGAAACAAGGCAGGACCTCATAAAGTGCGTCGTAGTCCGGATTGGAGTCTGCAACTCGACTCCATGAAGTCGGAATCGCTAGTAATCAAGTGGATCAGAATGCCACGGTGGGCCGTTCCAGGCTATTTTCGCCCAGTACTGGCGGGGTGGGTTACAAAAAAGTAGAGTAGCTTAAAGAACGCTTACCACTTTGTGATTCCTGCTGAGCACAAAGGGTAGAAGTCATTAACCAGTAACGG
+
*-44124(/526*&+++*/1-(3(-5+.51,+,,-0+4++'241-23:-5:656978502624276566840)**-/,',,9638(385:5752**&%$%'('+++2.*&)((&%'&07501/6--*-((*)(+--''/.,4406,/5+*0(%&$&&%0+,///2-)$$#('*)-,)0&)*&*''%%%&&%*&-)(+,.2+&+))'((+-.,.44721,,(*($&$('%,-(+--:;2-5.6,&-'+*-73*2,)%/10213'-%)(,'+.,+-*.//+()+..+++(//)2)+%%$*--+.'2)6-04/175430322.5'*.34,.58720//23854.),+'-,)//,9/.34+71+3,().)*-.0755:9.*,.(0+-.*+,-/122556890/,,/,()*45%((*,337./-.+*2-007766;7..7777720((&#'&%%%$&*&*&'''')&(&+-2&'*+15*)-*&',01.1.,105,&.%()**((&)'''*)0***)*+/.49331(''(),+'')%+/,(,4-8281(-.16..3-4-63*,.()/1(,,13),,+'*-&)1./.'2&&(+..<<,03*101002249:8462260'&+*1/4.-4:5532-0.(*)(),1''+()*%2321.(+-224;757389896-60172745-,('+'-,--73-1245:68899511..&(*($)(35+,-,49,,1:2;658752037(*.(5%%%*6364104++1&10-,30+4-&(,-.6355,12*.)%')(,,+.()&.-,''+0556:2554443,-.01-+/*,2+2.-586///*00-/--,045:6.+($#%#%)*$&)125.-,.0332-+')(&,+/0.1071,*)%%(%&%&+-'+))(,-10$'+.2-2-.120.(&%%&-,*-0-4201;0./5675348)611)/,*5,5,)*++*+.**+++()0112-1-1--,8()+324+,%$(+-343.+),.*1.2(),:98;,+)6++')%(&&.12,%&()'&&%'+*)+*'%%'%&#%'%(,,*(),&,+%%,473/,,-*,%$&($%'&$&$'$##"%&%)//,-.3,),/)**-&%$&&('&'(/0/%*+')'),(''&'%%*%'&$&$&%(&'
@d57a1c73-3ef4-43c7-bb5b-794bec61072c ch=197 read=92158 start_time=2019-12-13T16:34:46Z barcode=BC01 runid=2c9cf7bc05858273f10e7d7ec552fc0bd742dc3e
CCGGTGCCTTGTTACGGCCTGCCCCAGTCATGAATCACAAAGTGGTAGCGCACTCGAAGGTTAAGCTACCTACTTCTTTTGCAACCCTCCCATGGTGTGACGGGCGGTGTGTACAAAGGCCCGGGAACATTCACCGTGGCATTCTGATCCACGATTACTAGCGATTTCCGACTTCATGGAGTCGAGTTGCGAGCTCAATCCGGACTACGACGCACTTTATGAGGTCCGCTTGCTCTCCTTGAGGTCGCTTCTCCTTGTATGCGCCATTGTAGCACGTGTGTAGCCCTGGTCGTAAGGGCCATGATGACTTGACGTCATACCTTCCTCCAGTTTATCACTGGCGGTCTCCTTTGAGTTCCCGACCGGACCGCTGGCAACAAGGATAAGGGTTGCGCTCGTTGCGGGACTTAACCCAACACATTTCACAACACGAGCTGACGACAGCCATGCAGCACCTGTCTCACGGTTCCCCGGAGGAAGAGGCACATTCTCATCTCTGAAAACTTCCGTGGATGTCAAGACCAGGTAAGGTTCTTCGCGTTGCATCGGGTAAAACCACATCTCCACCCGCTTGTGCGGGCCCCGATCAATTCATTTGAGTTTTTAACCTTGCGGCCGTACTCCCAGGCGGTCGACTTAACGCGTTAGCTCCGGAAGCCACGCCTCCAAGGGCACAACCTCAAGTCGACATCGTTTTACGGCGTGGACTACCAGGGTATCGAAATCCTGTTTGCTCCCACGCTTTCGCGCAGAGCGTCAGTCTTCGTCCAGGGGCCGCCTTCGCCACCGGTATTCCTCAGATCTCTACGCATTTCCACCGCCACCTGGAATTCTACCCCCTCTACGAGACTCAAGCTTGCCAGTATCAGATGCAGTTCTAGGTTGAGCCCGAGTTTCACATCTGACTTAACAAACCTGCGTGCGCTTGCCCGCCCAGTAATTCCGATTAACGCTTGCACCCTCCATTATTACCGCGGCTGCTGGCGCGAGTTAGCCGGTGCTTCTTCTGCGGGTAACGTAAATGAGCGGTATTAACTTTACTCCTTCCTCCCCGCTGAAAGTACTTTACAACCCAGGCCTTCTTCATACACGCGGCATGGCTGCATCAGGCTTGCGCCCATTGTACAATATTTCGCGCCTCCCGTAAAC
+
.*+.'&')*.,.8)+*&'%$#)-0.-032-.+,1/.,-,75369:61,,-.//+2&(+++(2.2&+..9;566363/7;-06838<5,2:/(..433-.132965&++21./-127+25/:-/7433,(+0,/2:296;888;:97789/,.-**,$&'+-25/69)2+,+2394344.*++,,',/5/1%&&1257</;):,6332257821,./7845553543+*)4,)*//'*).&(')'+,()5/:7:4.5-//47769;/;.-((*+*-,*-22+**721,/53400.&./136,.,-0.-0.423589-''',3287530(*.3;901157000.*58676))4-3349::</)*)'6/8887443832+427)9-:30.'**3**&(-*.02+*/:94-6,9*/4)))(())/7)+237.2',--+.//023/7.1171629//0/5;8/-,(**+2870;89,-+)')&''&+'(#'(0621436330423::6,-;.9768;9:588553457,3..38)5-867868:62700167**%+'-6.330.-)(*..',*()''')+(-/1/264+&'/2+61;5*.3+('0+821*'*(.,6250538*5-..1<1-499185/../49895544/90,-/5+-+-.+04+,,.:2:(4,.7.-)-1.4836++(*,2683661358+015;63477022058+2530014-0/0,13-/1<..248:2)-++.9;/+.('&&&(6453*/004<;849)(2892/6(*+((*)00026//124:6435//743.,+,.+-*,04,)*22&)(&*0..*1)1821..5662,2324,.02087*+*..602:*0012:126857+7780%((-3---072()$)'7/,+)+50*/2215372:<::<:::9:940+(%%'&('*,+(**,08;12...2..,#&)**+./5.132,+3,/:44<157:876785:2,1)((-6012:-8/..;.:9<97787.-.156'1(1-+*+++(((*/2/1-.60...:;+98532773,295/3+++-+2;3.121592+066:6<78<98732*.-/.8'%%%$%%+1128(+40/2.010;5'-++,)3296&(&%((('(1,58()0&%)*
@9457ba2f-7721-4bbd-9639-abef183b0272 ch=246 read=160493 start_time=2019-12-13T16:34:42Z barcode=BC01 runid=2c9cf7bc05858273f10e7d7ec552fc0bd742dc3e
CGGTTGATTACCTTGGTGGGCTTTACCCAATCATCAATCCCGCAGCGGTGGCTCTTCCCTTGCCGGATAGGCCACCGGCCAGTTGTTATCAACTCGTGGTGTGACGGGCGGTGTACAAGGCCCGGAGACGTATTTCGCGCGACATGCTGATTCGCGATTATATGATTCAACTTCGCGGTCAGGGGTACGGGCTACAATCGACGAGAATGGTTTTATGGGTTTTGCTTCACCTCGCGGCTTCGCTCTGCCATCCATTTGGCCAGCACGTGTGTAGCCAGGTCATAAGGGCATGATGATTTGACGTCATCCCGCCTTCCTCCAACATGCTGGCGTCTCATGAGTCTAACAATGATGGTAACTAACGATAAGGGTTGCGCTCGTTTGGGACAACCCAACATCTCGACACGAAGCTGACAGCAATATGCACCACCTGTATCTCATATAGCTATCTCTCTCCATCTCTGGAGCCTTTATGAGTAATGTCAGAGACCTGGTAAAGGTTCTTCGCGTTGCTTCGAATTAAACCACAGCTATCCACGCTTGTGCGGGCCCCGTCAATTCCCTTTGAGTTTCATTCTTGCGAACGATACTACTCAGGCGAATTACTTATTGCGTTAGCTGCAGCACTGAACGACATCAACACTTGGTACTCATCGTTTGGCGTGGACCACTGGGAATTACATCTAATCTATTTGCTCCCACGCTTCGGGACTGAGCACGTCAGTTGCAGGCCAGATCGTCGCCTTCGCCACTGGTGTTCCTCCATATATCTACGCATTTCACCGCTACGTGGAATTCCACGATCCTCTCCTGCACTCTGGCTGCCTGGTTTCTATGAAAACACTGAAGTTAAGCTTCAGGCTTTCACCACAGACCCTTGCTGCCGCCTGCTCCCTCTTTACGCCCAATAATTCCGGATAACGCTTGCCACCTACGATGTTACCGCGGCTGCTGGCACGTAATGGTTAGCCGTGGCTTTCTGAAATAAAGAAGTACCGTCACTCGGCTGCACCATTTCCTGTAGCCGCCGTTCTTCCTTTATGAAGTTTACAATCCGAAAACCTTCTTCCTTCACGCGGCGTTGGCTGGATGGGACCCCATTGCCGAAAATTCCCTACTGCTGCTTCCGTAG
+
/*,,)*&+0+1*.+)%%%%%&$'$$+/,.2./)//46+26)$*''((&#$$&''(,(-*).*-(.+'&(**91.3)0((#%(&-+3///07*))+'6,80745364974(.-%'',,7,50/(/*)*&&$%&*/**+0/005666457334:5696459).)+-05/4()&'$$$$'%(&$()&&)&)(/.+'%&&$')+&*%')/2046366+#&&,/699-,-;/85480,*++///6,'('),/634486*.:)*)&#$&)&)0043/*))*&&,85,%-',+44.1400.-&+3((,58899-57-*/64;72-3,9,40234/,-()(-,/%''#%&%&(&'(.(,01/50-4/00:876/1(14728//).,4042(-11.*,*(&&+1-.05341133/*+'$(0///+&,2.,,+*,,16139245454/0-/08779996420,+(,1*+*'%,+.(,796;833.,%'(')-76*&'(*;;458461*-00:1297.1*-*')8,:512/2/<8:,++($#%%),+)-*+0,+-8665--%'%$(',1///1)'0*-(13;7528;.4,.0)&'0/.3-,,*)./1797''')&$'4*,11*,,090(,-.1361-)2((1.*),-.7)4,+*&&%*10666489125*+)1226201/%+,%-('&-'&%*+14*4*)(,-;3,..1:4*.*)/**,2++24212-')*-;,1/8(.-2948/.)-..7767749868925969555:7866776540444175606:84'+-13503(*(,/+4,2,***02.501199987,-)))($(++,:4586:;33251/24+('-+.-*,034/.0584+3700652425/0029;<060.//01928;////.9-,15:7,,')'&-7.0599.6/90:291/+3,+8703720.-%(*.:/0;;;1;111914/-+/,+'%&+*,/-/572548/.4/**(-..*17,'))&**,7678/0-,)0.3)-&)165:9379987577,/:882.&.*,*40)')+/*46,*00:55++.7:70:7;99<8/020+-+,,/-'-(&$%&&,'((-($().*,'0+0544:892/52)(+--,,'%(&)--,-.3
@f15de89b-9c17-47c5-a162-3c83c4d7c85f ch=179 read=207768 start_time=2019-12-13T16:34:41Z barcode=BC01 runid=2c9cf7bc05858273f10e7d7ec552fc0bd742dc3e
CCGGTTACCTTGTTACGACTTCCCACCCCAGTCATGAATCACAAAGTGGTAAGCGCCCTCCCGAAGAAGGTTAAATACCTACTTCTTTTTTGCAACCCACTCCCATGGTGTGACGGGTGTGTACAAGGCCGGGAACGTATTCACCGTGGCATTCCTGATCCACGATTGCTAGATTCCGACTTCATGGAGTCGAGTTGCCAGACTCAATCCGGACTACGACGCGCTTTATGAGGTCCGCTTGCTCTCGCGAGGTCGCTTCTCTTTGTATGCGCCATTTGTAGCACGTGGTGTAGCCCTGGTCGTAAGGGCCATGATATTGACGTCATCCCCACCTTCCTCAGTTATCACTGGCAGTCTCCTTTGAGTTCCAGCCGGACCGCTGGCAACAAAGGATAAGAGGTTGCGCTCGTTGCGGGACTTAACCCAACATTTCACAACACGAGCTGACGACAGCCATGCAGCACCTGTCACCACGGTTCCCGAAGGCACATTCTCATCTCTGAAAACTTCCGTGGATGTCAAGACAGGTAAGGTTCTTCGCGTTGCATCGAATTAAACCATGCTCCACCGCTTGTGCTGCGGGCCCCATCAATTCATTTTGAGTTTTAACCGCGCGGCCCGTACTCCCCAGGCGGTCGACAGCAGCGTTAGCTCCGGAAGCCACGCCTCAAGGGCTGTACTCAAGTCGACATCGTTTGCAGCGTGGACTACCAGAATTATCTAATCCTGTTTGCTCCCCACGCTTTCGCACCTGAGCGTCAGTCTTCGTCCAGGGGCCGCCTTCGCCACCGGTATTCCTCCAGATCTCTACGCATTTCACCGCTACACCTGGAGATTTACCACCCCTCTGCACGAGGACTCAAGCTTGCCAGTATCAGATGCAGTTCCCAGGTTAGCGGGGATTTCCTACATCGACAACAAACCGCCTGCGTGCGTACGCCAGTAATTCCGTTAACGCTTGCACCTCCGTATTACCGCGGCTGCTGGCACGGGTTAGCCGGTGCTTCTTCTTCTGCGGGTAACGTCAATGAGCAAAGGTATTAACTGCTCCTTGCTCCGCTGAAAGTACTTTTACAACCCGAAGGCCTTCTTCATACACGCGGCATGGCTGCATCAGGCTTGCGCCCATTGTGCCAATATTCCCCTGCTTGCTCCGTACGAGGG
+
0-),06*..5/,22./2556:/81,/55+)+9857548663558,+-0878-,-.::7-54-,*.()).30:49*)+/84&56989/730)()-'0:6-.1.96,/4:98744-10-)00(,/2:;5*4+)%&(/31::9<867;683:+(/+-'(+97:+)*)*.-$&'(*-808.,+12867897011/.+.02-2-)+043-/,,6,/,)++223453+()227.12-2/.12/0.9--+0.230/&*(**(*-8221/87,--/3779;1:2.&'')+*-,,+(+-0/46</..)33).**+386;9100-')*+/346334069++2;6758-0.0.9),.16/09322797:6/56/..478)*-64+75554658825038;(8,996.)%))/1*-+--/1651.1750.0/1//8/-*/+18,,2336533+(1/898651-,./7,1+,)66156357*%%'(-+3150..,.61620347931447556//-11.-0847238<55124+('&$&&()'&+,.;65:7121/700156),.3.3<775)(%%%(+).3.2/,.%$$(*1*/,-23.%268;9<741;;..,.0:8-041,%#%&),/1*,9231358+)2-/,---/,-+%,%%%$('&*1..(/,,/)+/&)*/657,2/30/&&#%&*0*0-112.3043-29-),*11118;7880-4,/*0.2.354335:7333;7+/.353*,0)*-43/.1)0966/3568837767;8329,-19:3-4,098:2../(-&,)..0<6738)++00.0///21211:+**5,12325,31,-/'$$)*($%&&1352132++((&%*(1348-6-32424-&*,,37-.0:29577;68,'--**'*,%+&-%10+1)%&*,*&'&&):.5993;8;<:::8:75+&('%$$&',,4285('(0,..+,,)++,23029/700503943/7012:.:,*$'*-+--,(1)(*)&,,46/7./22'&('*1/074329*8*)&+//5).-200421.+%*+830)$((09+/94-1.**))111++-/)/*&&)1*1.60:55;6)*+++//04:6+--()*-///2+22.10')*.7/,-2(,%**(-*,-/40*(&%''$$&%,).%')(''+)
@c6be322b-0da2-4c7f-97b9-6162003223ee ch=455 read=103899 start_time=2019-12-13T16:34:52Z barcode=BC01 runid=2c9cf7bc05858273f10e7d7ec552fc0bd742dc3e
CCGGTTACCTTGTTACGACTTCACCCCAGTCATGAATCACAAGTGGTAAGCGCGCCCTCCCGAAGGGATTAAGCTACCTACTTCTTTGCAACCCACTCCATGGTGTGACGGGCGGTGTGTGTACAAGGCCGGGTATTCACCGTGGCATTCTGATCACGATTACTAGCGATTCCGACTTCATGGAGTCGAGTTGCGAACTCAATCCGGACTACGACGCACTTTATGAGGTCGCTTGCTCTCGCGAGTCGCTTCTCTTTGTATGCGCCATTGGCGTGGCGCCCTGGTCGTAAGGGCCATGATGTTGATCATCACCTTCCTCCAGTTTATCATTGGCAGTCTCCTTTGAGTTCCCAGCCGGACCGCTGGCAACAAAGGATAGGGTTGCGCTCGTTGCGGGACTTAACCCAGCATTTCACAACACGAGCTGACGACAGCCATGCAGCACCTGTCTCACGGTTCGAGCACATTCTCATCTCTGAAAACTTCGTGGATGTCGAAGACCAGGTAAGGTTCTTCGCGTTGCATCGAATTAAACCACGCGCTCCACCGCTTGTGCGGGCCCCGTCGAATTCATTTTGAGTTTTAACCTTGCGGCCGTACTCCCCAGGCGGTCGACTTAACGCGTTAGCTCGGAAGCCACGCCTCGGGCACAACCTCCAAGTCGACATCGTTTACGGCGTGGACTACTGGGAGTATCCTAATCTGTTTGCTCCCCACGCTTTCACCTGAGCGTCAGTCTTCGTCCAGGGGCCGCCTTCGCCACCGGTATTCCTCCAGATCTCTACGCATTTCACCGCTACACCTGGAATTTACTGCCCCCCTCTGCAAGGACTCGGCTTGCCAGTTATCAGATGCAGTTCCCAGGTTGAGCCCGGGGATTTCATCCTGACTTAACAAACCGCCTGCGTGCGCTTTACGCCCAGTAATTCCGATTAACGCTTGCACCCTCCGTATTACCGGCTGCTGGCGCAGGTTAGCCGGTGCTTCTTCTGCGGGTAACGTCAATGAGCAAGGTATTAACTTCTCCTTCACGCCTCCCCGCTGAAAGTACTTTACAACCCGAGGCCTTCTTCATACACGGGCATTGGCTGCATCAGGCTTGCGCCCATTGTGCCAATATTCCCCACTGCTGCCTCCGTAGGAGCAATATCAGCACCAACAGAAGGTTAACTGCGAAGACACGACAACAGCACCAGCAATGCAATAACCG
+
51.*+:')306..6//0.::75-1./+*&0025326200.20))19::50/.--1131/1,**/,1,-0217,000792(+*1+5:8+2231:2+,+47+-6/0.12574;:855/,-+--/177621/+)(%''0+'&++)329224:82/,(*')+/11..1525779:872.34;86552+****),2.%+++23.7(1.4*40598313/55624096&))(0-,,%'+,,-,.,213/$()+265824249203232799</9(*'%&('$%)+4/,/787350-..5,9/(('&%'&&&),6/.-/64938..)*/2;3//3/:+2*,*+,-+,)+57.13.7-7+%+920966:4786;76987:+6/62&,.*+7/3599:1:0.--70.+0+4*43-*,-0/5/.'')&'%'(1.....799641664,'**)10276697721207+,&&&'(&014;95758752-%'250)*)'&('3,1,)+%(()+33)(-+,0,22<:673/5002//199)*-0,2;:8100*(&++28),0,.1.1229+3,651*'-0).-5/313;;550.19;-766659.,4*7*$+&,*/57.+/50../.7.),).*1--,(.)'*,2)++,)13-112/,('+***,03/4*5.0/6793//+,.21:5'&'&((+1,+'1%'%-21()*1+4.(,745+--;0-.,855,(,,*.:++$()-,,-39:612405;:230-+077.1500-*---/425;/5.//;1+,/(-)0-43555646/5;;4365++-(-.4857270,4+%&(&..403+-..++)(.-34,-$&%$$&*0(*1,/05422322888<694+-,.2*(-./))*.1+2:74)*,,,-021-0)&'*/5:67;7:9851/-,14((*,63,++-/468410/424230---(+'+/4*,/+7/0:675.0.//72:,+&+%/,1*((6++6.--9/;9<998985./-4('))*+,-637//*0*-./..((0&)44+0.'($&$&15-**,6/-1+),+-/33,.101.,+,*-/:8;88<:761+''&'(%%'',,3/./009)-3*1++,67<8/240/-.)0.122:1:;8+/4,)&$''(18.11:0..-:///::/,/./4514)(0-,/-/4*)($%#)+*,,%,*10-'(&&*,5832.//-(/)*(('%%$
@bb97220a-24b1-445c-a927-06713439021e ch=100 read=234235 start_time=2019-12-13T16:34:55Z barcode=BC01 runid=2c9cf7bc05858273f10e7d7ec552fc0bd742dc3e
CCGGTACCTTGTTACGACTTCACCCCAATCATCAATCCCACCTTAGACAGCTCCTTCCTTGCGGTTGGGCCACCGGCTTCAGGTGTTGTTATCAACTCTCGTGGTGTGACGGGCGGTGTGTACAAAGGCCCGAGAACGTATTCACCGCGACATGCTGATTCGCGATTACCCCAGCGATTCCAACTTCATGTCGAGTTGCAGACTACAATCCAGACGAGAATGGTTTTATGGGTTTTGCTTCACCTCGCGGCTAGCTTCCCTCTGCACCATCCATTTGTAGCACGTGTTAGTAGCCAGGTCATAAGGGGCATGATGATTTGACGTCATCCCCGCCTTCCTCAACTTGTCACTGGCAGTCTCGCTAGAGTCCCAACTTAATGATGGTAATGGCTTAACGATGCAAGGGTTGCGCTCGTTGCGGGACTTAACCAACATCTACGACACGAGCTGACGACAACCATGCACCACCTGTATCGCTATAGCTATCTCTCCATCTCTGGAGCCTTTATGAGTATCAGACCTGGTAAGGCTCTTCGCGTTGCTTCGAATTAAACCGCATGCTCCACCGCTTGTTGACCCCGTCAATTCCTTTGAGTTTCATTCTTGCGAACGGCGTACTACTCAGGCGGAGTACTTATTGCGTTAACTGCAGCACTGAACTTTGACATCAACGCCAGGTACTCATCGTTTTACGGCGTGGACTGTGGGGTATCTAATCCTATTTGCTCCCCACGCTTTCGGGACTGAGCGTCAGTTGCAGGCCAGATCGTCGCCTTCGCCACTGGTGTTCCTCCATATATCTACGCATTTCACCGCTACACATGGAATTCCACGATCCTCTCCTGCACTCTAGCTGCCTGGTTTCTATGGCTTACTGAAGTTAAGCTTCAGGCTTTCACCACGAACCCTTGCTGCCGCCTGCTCCTCTTGCGCCCAATAATTCCGGATAACGCTTGCCACCTACGTATTACCGCGGCTGTACGTAGTTAGCCGTGGCTTTCAATAAAGTACCGTCACTCGGCTGCATTTCCTGTAGCCGCCGTTCTTCCTTTATAACAGAGTTTACAATCGAAAACCTTCTTCCTTCACGCGGCGTTGCTCGGTCAGGGGTTTCCCCATTGCCGAAAATTCCCTACTGCTGCCTCCCGTGAAC
+
8:2:32383;-/2&'-/245430340,1.2/469:09:+,8627,//.,-0218/81)*)')*/+7&388:019.90074)10,)&&%(('*)&'+*.+1.44797778:24::79320/-0126/,..0))*,.1/299:<;9:<68786798:;;86:)&%&';/18/-)')+-1868&2'*194+.(%'*1-5.,--2(0///23244%(,0-.',4140:;<,.//<8198.*,2;4/152:21/1,.+&'*-.2*+54330297:98399*,////.5341))$&)(+2*(+810/245,084-+1./2337;92369870,*-.*.288;962.)++,/+-0+0/11/.154480/3-'&%)/71)0*+---,,-13801,(+&)/2242-).%')+,41*'&)(22537:))-5-2.5*/'(%3+778-+*+*-2/0-/046722.+,262:2:22035*-*''-,/2%%(*//3444212303723890/03+/21197&*'')+,06'(()7773654-2-../2::;:60-.5/8&*)3*:9.60&+(,,.-3/,08/,3+))$&$,22+&,-182:2(*595-54<:689<649.112741&$'/+22.0110649(-+&,'(*-(7,--04141385,&+,,/1,0-+.//+-.3663542/*)*/*)+./186193:,+,40/237:652*.,682113651/.120)42)&-*278,%*),4923*8,(+13222126'50:12.14271..0//665::9;:37;8740/+)*2*-268.113498.,---80<8/+/1/15110/-03/0.0/0*())014300106/.-*,-.-)(+,-48479:<93*(*+'''+/02110/.520)+--4,6;43:0..6.+-''76</-/..499:349/01030)+20*-(*)&-++11791000,)3:60/12.9:459456)7+,;77:75050+-%',.70309---7.6.5./3.)'..9;6,4347999667.4.--+4//9:664301149155.52(&+-('41/03;9*)-',2('*0/00(476.785935::95;5..)()%''/,++/2,8/7.400++013:;,+.5.030/1)4(,,7,''*,,37739276+-'(+)-
@28da6bb8-b5fa-4cd0-95e2-fbd423409368 ch=218 read=142774 start_time=2019-12-13T16:35:07Z barcode=BC01 runid=2c9cf7bc05858273f10e7d7ec552fc0bd742dc3e
CTCCTACGGGAGGCAGCAGTGGGAATATTGCACGAGGAAACCCTGATGCAGCAACGCCGCGTGAGGAATGATGAAGGTTTTCCGGATCGTAAAGCTCTGTCTTTGGGGAAGATAATGACGGTACCCAGGAGGAAGCCACGGCTAACTACGTGCCAGCAGCCGCGGTAATACGTAGGTGGCGAGCGTTATCCAGTTACTGGGCGTAAAGGGGCGTAGGCGGATGATTAAGTGGGATGTGAAATACAGGCTCAACTTGGGTGCTGCATTCCAAACTGGTTATCAGAGTGCAGGGGAGAGGAGGTGGAATTCCTAGTGTAGCGGTGAGAATGCGTAGAGATTGGGAAGAACACCAGTGGCGAAGGCGACTCTCTGGATATGGCTTGACGCTGTAGAGGCTCAGCGGTAAAAGGGGAGGAGCAAACGGGATTAGATACCCTGGTAGTCACGCCGTAAACGATGAATACTAGGTGTGGGGTTTCAGCACCTCCGTGCCGCCGCTAACGCATTAAGTATTCCGCCTGGGGAGTACGGTCGCAGATTAAAACTCAAAGGAATTGACGGGGACCCGCGCACAAGTAGCGGAGCATGTGGTTTAATTCGAAGCAACGCGAAGAACCTTACCTACCGCCAGCATCCCTTGCATTACTCTTAATCGAGAGGGAAATCCCTTCGGGGACAAGGTGACGGAGTGGTGCATGGTTGTCGTCAGCAGCTCGTGTCGTGAGATGTTGGGTTAAGTCCGCGACGCAACCCTTGTCGTTAGTTACTGCACCATTAAGTTGAGGACTCTAGCGAGACTGCCTGGGTTAACCAGGAGGAAGGTGGGAATGACGTCAATCATCCCGCTGCCTTATGTGTAGGGCTACACACGTGCTACAATGGCTGGTACAGAGAGATGCAATACCGCGAGGTGGAGCCAAACTTTAAAACCAGTCTCAGTTCGGATTGTAGGCTGAAACTCGCCTACATGAAGCTGGGATTACTGGTAATCATGAATCAGAATGTCGCGGTGAATACGTTCCGGGTCTTATTACACACCGCCCAAATCCACACCATGAGAGTTGGCAATACCCGAAGTCGTAAGGCTAACCGCAAGGAGGCAGCCGAAGGTAGAGGTCAGCGATTGGGGTGAAGTCGTAACAAAGGTGGCGG
+
--210(5&60,.-+.120077:4/10&.()*,.)))'+1/1:5-./653.*0/&.*+0((*(''&'($'',+'*,).,5610-91;:971141),--0/631:8/79/*/2541910/42-+(-'&&.8),(()&.3,).**+552235&8),310.-.70/1,6+0---9616)4+1+,(*234473.4+(,-8*-/;:990215-)/0/,2655998;89:06070454;:32&&%(04-,8)(/106)/(,,3971-.)+..023(8:8568829213*%&(+86&*3,*(((-))&%*(,-.1-..--3545////721%)&+&'(&&&''%'1,'57,8/28578:15000+**')*))+,211,-/1+,-0-,''*+,/*+,-('&$.3-/-(--),..85(++2*(**&$-0561'54,10.-,,*.1/0686+443/324;365;421020/:30/-(14478698.-:;90&+(+*.031511-&*+'&)4,0./.188:37639573695698*(,-.00921/.2'*,70;;66707:.--..2.212.+88,07,*+*//22/-*))(.3)+-..*(+.1<938596-3.-.5,2+++02*-0-&*)(.-&$&%%0()+,-86;16100,2.,-0.0020352-+)*,**-.+-98-73)5921236,1*.-0'&%),/99879;6739355997/.*$')+70/,-,.723380/-7'56190.+,/)&%&%--47..0*),**.,.;22.://+',(+1,1624-7--(3604775,//)*+,.88886683.3-1/8290.5+1./4/,/.'..),-,,-,51//,1++%++,0.++--56430/411670..'++,-75441912642671373/*))*+//349/).*(*)),0-67+-/66;75376.;72.;78:97:,//;/*2'6*//+,.,,+/8/-28''&$&*+,0)''((04+.262222--2665+*,,1-354/810/65::<:::;:894684()020./-',)**+,'*.,/-)%'&(//+,,.6-,%''')+-3.40:1//:+(.*+*.+*&*,),*1.87,,*))+'.+)%+,41,2*1.//&-)//0242-30/-0)'%'(&&0...5-.4*+))(4448
@590b0d13-9379-4839-b668-ba802fac3f97 ch=321 read=75758 start_time=2019-12-13T16:35:06Z barcode=BC01 runid=2c9cf7bc05858273f10e7d7ec552fc0bd742dc3e
CAGTTGCCTTGTTGCAGGCTTTACCCCAATCGCTGACCTACCACCTTCGGCCGCTGCGCGGTTAGCTCACGGACTTCGAAAGGTGTGCCAGCTCTCATGGTGTGTGGGCGGTGTGTACAAAGACCCGGGAACGTATTCACCCGCGACATTCTGATTCGCGATTACACCAGCCTTCGTAGGCGAGTTTCAGCCTACAATCCGAACTGGACTGGTTTTAAAGTTTGGCTCCTGCGTGACATCTCTCTGTACCAGCCATTGGCACGTGTGGCAAGCCCTACATAAGGGGGCATAATGAAGTTGACGTCATCCCGCTGCCTGGTTAACCCAGGCAGTCGTAGAGTCCTCAACTTAATGGTAGTAATAACGACAAGGGTTGCGCTCGTTGCGGACTGGCTAACATCTCACGACACGAGCTGACGACAGCCATGCACCACCTGTCACCTTGTCCCCGGTTTCCCTCGATATTAATGGGGATGTCAAGTGTAGGTAAGGTTCTTCGCGTTGCTTCGAGATTAAACCACAGCCGCGCCGCTTCTTGTGCGGGTCCCCGTCAGTCCTTTGAGTTTTAATCTTGCGGCCGTACTCACAGGCGGAATGCAATGCGTTGGCGCAGGAGGTGTTAAACCCCACACCTAGTATTCATCGTTTTACGGCGTGGACTGCGGTATCAATCCTGTTTGCTCCCCACGCTTTCGAGTACCTCAGCGTCAGTTACAGTCCAGAGTCGCCTTCGCGCGGTGATGCCTAATCTCTACGCATTTCACCGCTACACTAGGAATTCTCTCACTCTCCTGCACTCTAGATAACCAGTTTGGATACCTTTTAAGTTGACTGGGTATTTCCATCCCCTTAATCATCCGCCTACGCTCCTTGCGAAGTAAATCCGGACCCTTTCCGCGCCACCTGCAGTATTACCGCGGCTGCTGGCGTAGTTAGCCGTGGCTTCATCAGCAGGTACCATCATTATCTTCCCAAAGACAGGCTACGATCGAAAACCTTCATCACTCACGCGGCGTTGCTGCATCGGTTTTCCCCATTGTGCAATATTCCCCTGCTGCCTCCCGTGAGAGACAATATCCAGCACCAACAGAAAGGTTAACGCGAACACCGACAGCAATTCCAGCGCCAGCAATGCGC
+
-%-,6'/2/4+1,%)$)()+2,%-+-+*1-1)+())-.*),*&))*,,)--.267+,&$)(4)*%')-*+,2/1-.+)*-'*%/'+)-1+).+)&'%*.252/.''.124163/-0--06++027/*7.6,--+&,/*-01*+13798:75232832,.,).+&&#%$*&'$%(&$%$',*&&*/98510483375;.6((4772'.+*-/-6;6/+.,+,7--0.0//&&$%%%%'()+251./.1'230033&0*')(&))*()''%%((07-''+'&..*065.+))+,)''%'00--.+3333011*(&%)(*,604/,-5.',*+))+-$(%&()-/4./)/-/*4*+-$%&*33-+,844322*+35+:587879425/,),('$#$$$$#$&)120-/-*.-0/.35,++)($&'%*..0,,%-505;353/*01/3,,0*&%&'(1-67+,..%(&*&,$%$')*129:6:7/246234+30*/2:6698.+-&,(,0*(''%'5+<8,6,+)'%&$&)).+#%.*+$'*,+.066+,22/338+&,(((,&)&*3;<+574,5,+)(&,++/,1/0$)&*///00)(%%'-**-*/('(&%)&.0(,.,,45.9:4;9.'+*-51'0447<;989.067.&,+1-/0355,2)++-()+,(--3+001;0,-.-9;6+0-+0;,,&&&'')1-/,-.,--''(-10/0.3''()*'8267483**%'',)(%(%)*&+0,3/-($*-028<93350+)2$&(,,-,(-(0*-')+&#&(+,.'(+5--,.(')/,)',-*.39//+0*(.+,--*.-',&&$&(((%(&41()(()05.(,2465:89;8+-8+-/+.3662,'&&'&%)*/3))+.0/(,)+3(.)&(*./,1-'%&%%*+28..,()*323551.(&'&$-'0)*/3192/.1/,%**$#%%*++%33)3431910.20297.:7224(,,**)-,./3'*5:2399<322/-012.0-1+5/+(1'($%()+1+0+6:..66.''*&/)+----876-+)**,*,.10)6,()('$%&('),*-81)+*0*3+5*62/14).*2.1+'%%&'-)+1-,*(&%'&$(&('&0/'*)'%&*/&%%$$
@11c43696-0672-4852-b6be-c77ac32b8ac7 ch=140 read=103997 start_time=2019-12-13T16:35:06Z barcode=BC01 runid=2c9cf7bc05858273f10e7d7ec552fc0bd742dc3e
CCGGTCCTGCTTGTTGCAGCTTCACCCCAGTCCTTGGGCCAGTGGTGGCGCTTCCTCTGAGTTAAAAAATACCTACTTCTTTGCAACCCACTCCATGGTGTGACGGGCGGGTGTGTACAAGGCCCGGGAACGCGGCGTATTCACCGTGGCATTTCTGATCCACGATTACTAGATTCCGACTTCATGGAGTCGAGTTGCAGACTCAATCCGGACTACGACGCTTTATGAGGTCCGCTTGCTCTCGCGGATCCTTCTCTTTGTATGCGCCATTGTAGCACGTGTGCAGCCCTGTCATGGGCCATGATGGCTTGACGTCATCCCACCTTCCTCCAGTTTATCACTGGCGGTCTCTCCTTTGAGTTCCAGCCGGACCGCTTTGGCAACAAAGGATAAGGGTTGCGCTCGTTGCGGGACAACATTTCACAACACGAGCTGACGGCCAGCACCTGTCTCACGGTTCCCAGGGGCATTCTCATCTCGAAACTTCGTGGATGTCAAGACCAGTGGAGTTCTTCGCGTTGCATCGAATTAAACCACATGCTCCACCGCTTGTGCAGGCCCCGATCAATTCATTTGAGTTTTAACCTTGCGGTAGCCGTACTCTCCCCAGGCGGTCGACTTAACGCGTTAGCTCCGGAAGCCACGCCTCAAGGGCACAACCTCAAGTCGACATCGTTTTACGGCGGACTACCAGGATATCTAATCCTGTTTGCTCCCCACGCTTTCGCACCTGGACGTCGGTCTTCGTCAGGGGCCGCCTTCGCCACCAGTATTCCTCCAGATCTCTACGCATTTCACCGCTACGCCTGAATTCTACCCCCCTCTACGAGACTCAAGCATTATCAGATGCAGTTCCAGGTTGAGGCCAGGGATTTCACATCTGACTTAACAAACCGCCTGCGTGCGCTTTACGCCCAGTAATTCGATTAACGCTTGCACCCTCCGTATTACCGCGGCACTGGCGCAGGTAGCCGGTGCTTCTTCTGCGGGGTGGCGTCAATGAGCAAAGGTATTAACTTTACTCCCTTCCTCCCGCTAAGTACTTTACAACCCGAAGGCCTTCTTCATACGCAGCATGGCTGCATCAGGCTTTGCGCCCATTGTGCAATATTCCCCTGCCTTTCCGTGGGG
+
/)+0)%('&-,9-05&,'%(,0,*,-1((*++$&$*.)))%(--(('&&$$$%*)(+&()+)8/4:79-3469/2569,4:2*1,3.:3*++13)+,,,)*(*14:7228))+,)*((*-/3/7-,8-03)'&.()+....++.2-4.-,*+/)%$')0.&$')*-2''&''%)8--(%*307.-&)%'*-+*/0:38,+,/1-)8/6,,.//02343-(+).0051,/.-.*&(+&*+32.1)*+.*./*,6-31/:2-.12/.-,-)-5/--/.-32./'$%&(,.*'(&'$'$&))9693330.*)(+.0013443-,'.61<7-,.0--0;81229:9181-11112.6,)5***7865/',-12:33.**)(,.6017559+,0,255)/+/*'*(*+446;77/94--2)/.-64113341.1+)))*,,+)&)(12012;/30/*+*,*76-0/%$',+-+*,0235520.+(*)'-.-.,.3;44..-,+-/0+&*(%($(5956:7564/.+,,.3&))0,<<9;;5442222--,/,&%)'#(()%1,098,)&)+042;35:<1*,)*;;-04/+0,+*2)%%%&%$'&**.-268--068779663031532/-,0/..6714--),'.9/357:984-+8,*+,181916+**-399:8:90:77+&-&+*+8078556111(/02778:9:771:;)*554765,/,+/6/-,-(/0036.-12+(&((1/4,+,)-695+645918679,,7-%01.266413)(&++*7570646.6<0-079,36798;;:52534/4235;83./01+-&'(*/5726-.)'6*/,'-,.6:478,5-(-12200/207%+3-+/;//24466+,(),*3,167355')-*,.2043-,,--)-,0.*$*)+/111,-03051.),*%').76,.*%)()/.00/03//%-,0-+%($+))&++5)80/00849<989841,&&%*+-/71911.-25;*/*-)-,''&'()'0)**&&*++-96-&)0)'&($*+))&&'$.()()--2076;56:5*)'(&'$('')+...,.,-,&(.),4,+,--91++6./.3/:110:.770*22-)-*26/0++-&
@24341fc0-5eeb-4cc8-a8fe-6e88bcfbd021 ch=269 read=100019 start_time=2019-12-13T16:35:05Z barcode=BC01 runid=2c9cf7bc05858273f10e7d7ec552fc0bd742dc3e
CCTACAGGAGGGCAGCAGTAGGGAATTTTCTGGCAATGGAAACCCTGACGAGCAACGCCGCGTGGTAGAAGAAAGTTTTCCGGATTGGCAAACTTCTGTTGCCGGGAAGAACAGCGGCTACGAAATGGTGGCAGTGACCGATACTTTTGTAAGCCACGGCTAACTACGTGCCAGCAGCCGCGGTATTAATACGTAAGGTGGCAAGCGTTATCGGAATTATTGGGCGTAAAGAGGGCAGGCGGCAAGGGTCTGTGGGTAGCCTGAAGCTTAACTTCAGTAAACACTGAAAACCGAGCAGCTAAGGTACGGGAGAGGATCGATGAATTCCATGTGTAGCGGTGAAATGCGTAGACGGAGGAACACCAGTGGCGAAGAGCGACGATCACGGCCTGCAACTGACGCTCAGTCAGCGTGGGGGCAAATGACCAGTTGACCTGGCCGTCCACGCCGTAAACGATGAATTACTAAGTGTTGGATGTCAAGTTCCAGTGCTGCAGTTAAACGCAATAAGTACTCGCCTGGAAGTAATACGTTTCGCAAAGATGAAACTCAAAGAATTGACGGGGGGCCCGCACAAGCGGTGGAGCGTAATGGTTTGGTATTCGAGCAACGCGAAAGAACCTTACCAGGTCTTGACATACTCGCAGGCTCCAGAGATGGAGAGAGATAGCTATATGAGATACACAGGTGGTGCATGGTTTGTCGTCAGCTCGTGTCGTGAGATGTTGGAATTCGTCCTGGCGCGAACGGCCGCTATCGTTACCATGTTAAGTTAGGGACTCGCCAGAACATGATGACAAACGGAAGGCAGGGGATGACGTCAAATCATCATGCCCCTTATGACCTGGAGCTACACACGTGCTACAATGCGTTGGTGCAGAGGAAAGCCGCGAGGTGAAACAAAACCCATAAAACCATTCTCAGTTCAGTTGTAGTCTGCGCTCAAGAAAAGCTACATGAAGTTGGAATCGCTAGTAATCGCGAATCAGCATGTCGCGTTGACCACGTTCTCGGAGCCTTGTACACGCCCATCACCACGAGTTATTAACACCCGAAGCCAGTGCCTAACCGCAAGGAAAGGCTATCTAGGTGGGATTGATGATTGGGGTGAAGTCATGCTCGAAATAACGG
+
,)')+%22+./&%&&(%(*+-)&)'2677*%2+624..-&+,)2.***4))*0/),',,)****(%&&)+'+.)--98+/*2+'/'%&%-0*,/6122*4$&%'-+,1,/5.)-,+1010/&'+0+.-%*.,',()&&$$$&&))*+&&(',*05,.+-++1,/,-.3758824532766.2-,+,/-/./266*(*'(09139/87/;0/0'2*,..,/32::8658;,))2,)*)*+(%$$(&+.1*+02/.5('&+2-10//'&&&0(*./1(,+05(,$&&').,%*$&&+,,+,+)'))*&-'3.)'&,/(*)($()*2,4/8(+&)%%$)(153,-*,'+:63+))&).+.,+-.675'(-''%'),&(*/06/.--,$%'&)'%$(+/0+****.,1)+,)(%'*/(-+-+025/)&%'&%','&'+-((&##%&*+*0.041.4;96320)+$-&)+76/3466<7:88011/1.108+*-:410/0&.2.1-+,)..1.-0&0)+,.'-,/1**'$$&'(&)('-($&&+/))1,%,6--1:1-+&+(0/6480286-'(++&)(*..-309951(-,&-')*+/.2.(%%#&(*),'+-4267/07&'&%$'''(*0')+//..,*)'('+++')&-+)',&&&'-1287.-)'(()..)*+-/()/.1333.0.,.343)+)*.243//))+5-5/()))0.5674/-,(')987;,.%$'$&',,.)++,*(*$#&)&(%#&**42-3,)(.'-(0-('0.7(.50+.62*,&$,##%%%'(**+')'%'(,(,(/-').17,968:88/23.-5475&2%.//*,8120239,.8+++,1/++(++,/28789;0/+((((+.&1(+'+)+++''0+,,)')*(..&*6;;7-41*+-8:81633<867'1-62)-.-(*//40*&*%*.*%&$(-*)$)+*-./0361.9090:67463045373421//0*0,)*')%0//,)+((*/0'*+.8202-*%(8-6-+,-,%(%(**'+)%'(())/.,,())1-0+3-)(,-,-0'-,,,((-,/,&&)*&)--')*-'),300(3-130.1+*+-..9..02-+**.*+*$&##$%%(&%&,-,,3
@1aa2f8a4-b712-44c4-834e-2db70bcd09b9 ch=75 read=134706 start_time=2019-12-13T16:35:03Z barcode=BC01 runid=2c9cf7bc05858273f10e7d7ec552fc0bd742dc3e
CAGGAAGCCTTGGTAGGAATTTTCGGCAATGGGGAAACCCTGACCGAGCAACGCCGTGAAGGAAGAAGGTTTTCCGGATTATGACTCTATTTATAAAGGAAACTGTAGCTACGATAGTATGCCAGTGACGATACTTTATTAAAGCCACAGCTAACTACGTGCCAGCATGCGGTAATACATGGTGGCGGCGTTATCCGGAATTATTAGGCGTAAAAGAGGAGCGGAAGGCGGCAGCAAGGGTCTATGGTAGAAAGCCTGGAAACGCTGATGACCATAGAAACCAGGCAGCTGAGTGCAGGAGAGGATCGTAGATTCCATGTGTAGCGGTGAAATGCGTAAGATATATGGAGGAGACACCAGTGGCGAAGGCGACGATCTGGCCTGCAACGGCGCTCAGTCGAAAGCGTGGGGAGCAAATGGGGATTAGATACCTAGTAGTCACGCCGTAAACAGGCTACTAAGTGTGGATCATCAAAGTTCAGTGCTGCAGTTAACTGTAAATTACTCCGCCTGTAGGTAGTACGTTCGCAGAATGAAACTCAAGGAGATTGACGAGGGGCCCGCGGTGGAGCATGTGGTTTAATTCGAAGCAACGCGAAGAACCTTGCAGGTCTTATACTCATAAAAAAAAAGGCTCAGAGATGGAGAGATAGCTATATGAGACCGAATTGGTGCATGGTTGTCGTCAGCTCGTGTCGTGAGATGTTGGTTAAGTCCGCAACGAGCGCAACCCTTATCGTTAGTTACCATCATTAAGTTGGGGACTCATATGCTACCAGTGACAAGCTGGAGGAAGGCGGGGATGACGTCAAATCATCATGCCCCTTATGGCCTGAGCTACACGTGCTGCAATGGATGGTGCAGGAAGCGAAGCCGCGAGGTGAAGCCAAAACCCGCCGGAAACCATTCTCAGTTCGGATTGTAGTCTGCAACTCGACTACATGAAGTGGAATCGCTAGTAATCGCGAATCAGCATGTCGCGGTGAATACGTTCTCGGGCCTTGTACACACCGCCCGTCCGCACCACGAGTTGATAACGCGAAGCCGGTGGCCTAACCGCAAAGGAAGGGCTGTCTAAGGTGGGATTGATGATTAGGAGTGGAAGTCGTAACAAGGTAACCGGAAGATAGAGGCGACAGAAGTAGAGTTAACACAAGGCTACCGACAACTTTCTTCCAGCACCAATGATACGTAGCGGG
+
1),,(&((')',&)(*()++67/03:73;31/*'(++/6)),*65,)))*-*(**((0/2/*/+*.+*1/:510(1)):*&')%&'$(%-0)(,29,,(,+(.+-''*,-+,(.+)(*%%&%$&)**)-&$-.+380,3.*(+&(3'*%+-)-('+$&(+.11/*.*((+%),1//+.%%(-')*)&**-/9401(',1+1/-14./53227;7('(/+(-.0.,**+(,+)&*+.++/,+-0',/34((*,3)1:.1'-,%($&'%$&$+)3,)(').*.--286...-*'%'*..26)*',4.15*0%&.,;/4,,*(*&%(*.63-2,%+'')++/*.124/442-*(&'+./79447160**,,.2:99-,,*&-*47*)++(,('+),-2.219(*,('+-/,+5(()*::94%*,)'1,0)01,77/)34.//+'*)/701164/'.*'(+--,-()*3,503'$((/632378,-45433+'()*4-,&%&&'.',)..0-*/7.)&%&*+-4563*.90'3%((83-*+(+12&''.'(*.3554.%2-.0++%&&'0.1-(**,-%(*.2;:096:0&.*&-664&&--./241,2,#,$(&'$%$$&(./0/24677821.,+2./1**'*)89.,,++21-77211/,'')'%%&$$(&2,367668851,+,012'))+/476781822568988*.*/*.*+/1)*-+/&&./057.47,&'*-9/30,*0,)04.10&%*+-*0-*7:/234/%%$$%*,)17174.)(''().330,&((('&&'0606564,-.7:;2337601*--*'*1***.07+*,13/++(*%'$(*-45;7185476*.3.2')**/%&-(/7210'&%)'+,'-*,37)06)$%%'%-+(1827:-+1'&-6-)3'2+$,)*31,.0)&,-.0-//+--//,**)&-)2497211+./0/1174581+*&(&-*0767*,-+)8014089258%677210'++-)-+/4007-)+/%%))0,*+*)(+-+-*,(+$-'')))059637//*-,++1139*1-.-)++1///1002,+/)00/602220(4-).,&'(+(-)'+0-014536*6.0918+7,9//5&'&,+//01-++)'((')',2100/+,+,+(&#'$$12,())*,+96/)(+/,3-/((&)(&/)'(&(%''
@46e557d7-7cd9-4f66-b176-b0120eb95370 ch=293 read=175306 start_time=2019-12-13T16:35:21Z barcode=BC01 runid=2c9cf7bc05858273f10e7d7ec552fc0bd742dc3e
CCGGTTACCTTGTTGCGATTTTCACCCCAGTCATGAATCACAAAAGTGGTAAGCTTCCTCCCGAAGGTTGCTACCTACTTCTTTTGCAACCCACTCCCATGGCGTGACGGGCGGTGTGTACCAAAGGCCAGGAACGTATTCACCGTGGCATTCTGATCCACGATTACTAGCGATTCCGACTTCATGGAGTCGAGTTGCAGACTCAATCCGGACTACGACACTTTATGAAGTCCGCTTACGCTCTCGCGAGTCGCTTCTCTTTGTACATCGCCATTAGCACGTGTGTAGCCCTGGTCGTAGGGCCATGATGACTTGACGTCATCCCACCTTCCTCCAGTTTATCACTGGCGGTCTCCTTTGAGTTCCCGGCCGGACCGCTGGCAACAAGGATAAGGGTTGCGCTCGTTGCGGGACTTAACCCAACATTTCACAACACGAGCTGACGACAGTCATGCAGCACCTGTCTCCACGGTTCCCGAAGGCACATTTCATCTCTGAAAACCTCGTGGATGTCAAGACCAGGTAAGGTTCTTCGCGTTGCATCGGGTAAACCACATGCCCACCGCTGTGCGGGCCCCGTCAGATTTGAGTTTTAACCTTGCGGCCGTACTCCCCAGGCGGTCGACTTAACGCGTTAGCTCGGAAGCCACGCCTCAAGGGCACAACCTCAAGTCGACATCGTTTACGGCGTGGACTACCAGGGTATCAATCTGTTTGCTCCCCACGCTTTCGCACCTGAGCGTCAGTCTTCGTCCAGGGGCCGCCTTCGCCACCGGTATTCCTCCAGATCTCCACGCATTTCACCGCTACCTGGAATTCTACCCCCCCCCCTCTACGAGACTCAAGCTTGCCAGTATCAGATGCAGTTCCCAGGTTGGGCCAGGATTTCACATCTGGCTTAACAAACCGCCTGCGTGCGCTTTACGCCCGGTAATTCCGATTAACGCTTGCCTCCGTATTACCGCGGCTGCTGGCGCAGGTTTAGCCGGTATGCGGGTAACGTCAATGAGCAAAGGTATTAACTGCTCCCCTTCCTCCCCGCTGAAAGTACTTTACAACCCGAAGGCCTTCTTCATACGCGGCATGGCTGCATCAGGCTTGCGCCCATTGTGCAATATTCCCCCTGCTGCCTCCCGTGAGGAG
+
+)1)0,&)*/+'13))*+/7:50,.381+.1745/1946(*,01,'.*3-3-&&$'+*(-.,)*..4',#'*.077/338218:4,0/&06+&)*2;3./1;6643464::335/..-0.0(&%')1-1(-0-4328741+')2-28<98969+,**,(&(('.4-11.,,,,0817//19;:9991)*+,3144806/15:990;15(1-4,+('-..,.1:;10')&))'-%((/())*++452.2%*,.-1190644;5).*)&''''+).)$&+*.//17)*..-64)-7;:5702699:771131++)++/2899:-;4.(/10:65/3+,.295..268,4-+)0.,-',-0)((32629,//3/5;78:68.7,*)(,/2+6*.,2*.-.90.+,+-+7+*$,1331/21,20+-0/.4:(+-10--(.--588879849+47867+7*12.21.,12-2'%&*,/6+62*+0.20+..18)+-.,-,/,088-.,*-(-3:43--.2+768<3:3222064<9648*--7/./5/6')&-(7:31-)),()('&0+''(),46.4/796))12/)%*36*,+8<<./:/4,4.,/.:0*/020:26.)07:/162351411*(')+330.1.3++1+*58-./2:726*+)'&$$)2,9.1+/*007998:/./:,(()../89<976567484-+./4)6.16429/*.*67/++.-2/;:.*-*16341%,99+1**/9<965:*(868-45*.93;8215-1+,+*+2:86+-%&$31.-/'%(-/67<76576120+-.++'+%,/(+/217/32894/143051).%,13/.*,.2./7&+/,.423576602..1,(&-.21602-2)--(.72-)*+.05.%&')15/2586;322-+.0000//163---60+&+,068;/(()1/2/91.-,',0/14563,:()0)*,./111206/)/(*(.-,()),,,*&)''--,-(*-,,//(/02/77<)1*,/)5,,)0%+,.87++.-+-/782+188390//(,02.()*&.')).4/429-:66;788,+&(*04.1*(&'*--04--6,,513166.(),...027.-/2-786++-1326:-97*+0%$/),+
@b3a4d50e-c1aa-4c04-bab9-f7e4b8e6f4d6 ch=197 read=92183 start_time=2019-12-13T16:35:19Z barcode=BC01 runid=2c9cf7bc05858273f10e7d7ec552fc0bd742dc3e
CGGGAGGCAGCCCAGTGGGGAATATTGCACAATGGAAACAGAAGCCTGATGCGCGAAAAGCCATGCCGCGTATGAAGAAGGCCTTCCGGGTTGTAAAGTATTACTTTTCAGCGGGGAGGAAGGGGAGTAAAGTTAATACCTTTGCTCATTGACGTTACCCGCAGAAGAAGCTTACCAGCTAACTCCGTGCCAGCAGCCGCGGTAATACGGAGGTGCAAGCGTTAATCCAAATTACTGGGGCGCAAAGAAGCGCAGGCAGTTTAAGTCAGATGTGAAATCCCCGGGCTCAACAGAACTGCATCTGATACTGGCAAGCGGAGTCTCGTGGGGGGGTAGAATTCCAGGTGTAGCGGTGAAATGCGTAGAATCTGGAGGAGGAGGAGGAATACCGGTGGCGAAGGCAGCCCCCTGGACGAACTGACGCTCAGGTGCAGCGTGGGGAGCAAACGAGTTAGATACCCTGGTAGTCCACGCCGTAAACGATGTCGACGGAGGTTGTGCCCTTGAGGCGTGGCTTCCGGAGCTAACGCGTTAAGTCGACCGCCTGGGGAAGTACACGGCCGCAGGTTAAAACTCAAATGAATTGACGGGGGCCCGCACAGCGGTGGAGCATGTGAGACTGGTGATGCAACGCGAAGAACCTTACCTGGTCTTGACATCCACGGAAGTTTTCAGAGATGAGAATGTGCCTTCGGGAACCGTGAGACAGGTGCTGCATGGCTGTCGTCAGCTCGTGTCGTGAAATGTTGGGTTAAGTCCCGCAACGAGCGCAACCCTTATCCTTTTGTTGCCAGCGGTCCGGCCGGGAACTCAAAAGGAAGGCCTGCCAGTGACAAACTGGAGGAAGGTGGGGATGACGTCAAGTCATCATGGCCCGCACCACGACCAGGGCTACACGTGCTACAATGGCGCATACAAAGAGAAACGCGACCTCGCGAGAGCAAGCGGACCTCATAAAAGTGCGTCGTAGTCGGATTGGAGTCTGCCTCGACTCCATGAAGTCCGGAATCGCTAATCGTGGATCAGAATGCCACGGTGAGATACGTTCAGGCCTTGTACACACCGCCCGTCACACCATGGGAGTGGAGTTGCAAAAGAAGTAGGTAGCTTAACCTTCGGGAGGGCGCTTACCACTTGTGATTCATGACTGGGGCGAAGTCGCTAACAGGTAACCGG
+
,.79+,4-+*1,('.//22),1--25./..-2++))'$(+')-*+91..,)'''&)()'$(+/0.8.&'+-)*-68+*-),+1.02--898:751;,)/+,-*(-6:,0./.0/70(+2-0+26-&)+.<9.08*3(*-,0:,*667-9-.1;70:,+6.-..,-1%+)$%&&&)('')*-*+,3:588;;7+/.-600/6/*8*++623,/,+-:94682151607+/)2)3+1030-**('051&()'(*,)053)51;8.3159*++/)**,84-*45+*(-)551)*&)&,.00110-...047210,.+'(*)%')).-.*%(,481+--+*0+0-*'/1.+)*+-0;93-30,*&&&%''**051/+,+(-+(.-*40,6/19332-1-*,/1)/+)+,659.,792/-,+)++))%-.2/-645,-+,-4528,),./9,5&$*)6,01203;511,-/2973/003997690/....1/,+*+-.1.-5-,-04),*,+8873214.0-1*4))(+/16444.7.5*+*-020//1-.796)(*()).()+2/3032333206-'''+*3/-+/,3-1-3*06:-45((+)-.(),9779...,.+*()'((,0.**),,2,2022//8-/41.+((*('*&*&++*,3334)(+-2,1+,6;6-))*++:20./53589::786*.,/:3:686)+.7-24944531,11834500011*0///76,++*+-.50-.51,083;972466/18532/.0/26639<2220047,59-*5-.;<88:7:7723635/:6/.*,.-95)-++(*&,'(*13%('$$&+060544+'((++0+++32-/167577.),,3899685433(''%--&'*),))04848.,)))-2:967/0*'..010/-'1.*')&+1&(*)()+,.7521,*)',.2)-/:435400//94)*/039986/-.+.)3*3,('%'*0-&,*+-225479-0121..2'0(4+-92+)&%'+578374.,*-9710+&*///*)&+,.736:8*314+1**(-.-.-570-;9/.1**(0,34391-*+/*')4:-0499,'*,())*--.,--2454:9<:1;6/0//+'-()*--++40,-5:9;98764532.-+(+.1,.-.(*0-0**40288:65
@cc8e1fdf-a5f7-4748-bd80-8ee7e57641cb ch=462 read=102921 start_time=2019-12-13T16:35:28Z barcode=BC01 runid=2c9cf7bc05858273f10e7d7ec552fc0bd742dc3e
CGCTGTTACGACTTCACAGTCATGAATCACAAAGTGGTAAGCGCCCTCCCGAAGAGTTAAGCTACCTACTTCTTTTACAGCCAACTATGGTGTGACGGGCGGTGTGTACGAGGCCGGGAACGTATTCACCGTGGCATTCTGATCCACGATTACTAGCGATTCCGACTTCATGGAGTCAGTTGCAGGCTATCCGGACTACGACGCACTTTATGGTCCGCTTTGCTCTCGCGAGGTCGCTTCTCTTTGTATGCGACATTGTAGCGCGTGTGTAGCCCTGGTCGTAAGGGCCATGATGATGACGTCATCCCACCTTCCTCCAGTTTATCACTGGCAGTCTCCTTTGAGTTCCCGGCCGGACCGCTGGCGGCAAGAGGATAAGGGTTGCGCTCGTTGCGGGACTTAACCCAACATTTCACAACACGAGCTGACGACAGCCATGCAGCACCTGTCTCACGGTTCCCGAAGGCACATTCTCATCTCTGAAAACCGGATGTCAAGAACCAGGTAAGGTTCTTCGCGTTGCATCGAATTAAACCACGCAGCAATACGTAGCTACAA
+
+)*&),3*+++.191+.(')87822646573951387620,/.063118,(*)&%*..2,,..556-&)(4):7:0%*+*6,&%%&(*2222157/)-*'+,+-0-/.2214-5).3,-:51797<767;1608637998782;*&''#3+*,.+,.359:770/0535751.)')-'/*3,2)/))&'(-(3.4850/20315/35;<523))+0,./.-%'*'%('),'))+,/67967609:./299:879524+''%&%)*++-),/00;1-0:87./.(+.).4&'*,*))%%*,029:,:8.)8;6<3/-/*+-:<.,.;8:;6:2+13323+'0/-)'&%+*(((,--8/4/+('*-('('-+&%&'0-5*,)0/935367470800/;:4-2)-&(&&*-))/6))+,6//02**22330/011//4439::+6656;687785.0197126-)&'(-,.0*.*-),,4586//,-0&*-+508065,&'&4+*(+2-16+30946820110900022..,0+;;::;-/%((*(.**%/+))%'$$$"%
@18159cff-fd64-4044-a657-9adce6e4027f ch=149 read=97014 start_time=2019-12-13T16:35:42Z barcode=BC01 runid=2c9cf7bc05858273f10e7d7ec552fc0bd742dc3e
CTCCTACGGGAGGCAGCAGTGGGGAGTATTGCACAATGGGCGCAAGCCTGATGCTGTAATACATGCCGTGTATGAAGAAGGCGCTTCGGGTTATAAAGTACTTTCAGCGGGAGGAAGGGGTAAAGTTAATACCTTGCTCATTGACGTTACCCGCAGAAAACTTTCGGCTAACTCGTGCCAGCAGCCGCGGTAATACCTTGGAGGTGCAAGCGTTAATCATCGGAATTACTGGGCGTAAAGCGCACGCGAGCGGTTTGTTAAGTCAGATGTGAAATCCCCGGGCTCAACCTGGGGCTGTGATACTGACAGCGAGTCTCGTAGAAGTGGTCCAGGTGTAGCGGTGAAATGCGTGAATCTGGAGGAATACCGGTGGCGAAGGCGGCCCCTGGACGAACTGACGCTCAGGTGCAGCGTGAGGAGCAAACAGGATTAGATACCCTGGTAGTCCACGCCGTAAACGATGTCGACTTGGAGGTTGTGCCTTGAGGCGTGGCTTCCGGAGCTAACGCGTTAAAGTCGACCTTACTGGGGAATACGGCCGCAGGTTAAAAACTCAAATGAATTGACGAGGCCCGCACAGCGGTGGAGCATGGTTTAATTCGATGCAACTGCGAAAGAACACCTGGTCTTGACATCCACAGAACTTTCCAGGGTGGATTGGTGCCTTCGGGAACTGTAGAGACAGGTGCTGCATGGCTGTCGTCAGCTCGTGTTGTGAAATGTTGGGTTAAATTCCCGCAACGAAGCGCAGCCACTTATCCTTTGTTGCCAGCGGTCCGGCCGGGAACTCAAGGAGACTGCCAGTGAATAAAGCGGAGGAAGGTAGGGATGACGTCAAGTCATCATGTACCGACCAGAGGGCTACACGATACAATGGCGCATACGAAGAAGCTGACCTCGCGAGCAACCCGGACCTCATAAAGTGCGTCATGTAGTCCGGATTGGTCTGCAACTCGACTCCATGAAGTCGGAATCGCTAATCGTGGATCGAATGCCACGGTGAATACGTTCGGGCCTTTTCGCCCGTCACACCATGGGGAGTGGGTTGCAAGAAGTAGGTAGCTTAACCTTCGGGAGGGCGCTTCCCTTTGTGATTCATGACTGGGGTGAAGTCGTATGGTAACCGG
+
)*2-%&*+30'-41124+/4225/(),+01*+++-:..333-.4537;///0/./,'%$$$&'+&+))*.312356*,**'0().5/&0351(+*84002..).+'&(&*++.501-54/-183+-5.7./0428)-2744733/1160071+-,./,//&$&&)%)/2183346889;4140*36-+*'(.*++.'%%.)01.,/.0...3354134'55/6./.3.349;983608*)++*'+)*('22+(06/,4.3)--/.23544,/6420./,(3431.//1.317/)'#%&$&'&)((%''&*%%%,-.1*.%'&&)&&'(,'%),--/00/1855485.-.3/*)(*.27-**%)&'.1536144/*.*--,,.153+'+*+.,*-+,./:9899,.1323--...2'/*)*.38,5&.-'.*)).+(-2+*/571552/*,*/0//37*2(,,(,/0,,,-3/121/8*.+1-),+++81603/.322-/++'*35887705-84++88632)()')))*-()**(*/)26..0*6.:*8:84337/9920'&*)+('('++/7/&,#%$&'*--/,&))-10,1:823.51/,-*)'$&$&'%++((.)*&**,0&(%&'%%,-66612220,*2..1&''((&'((:*3**&+/-5/080542320$(''/0/4510011567496434443-*),*32703:2/.*1.-*2,'1536.*'%#*,+&*,+0--')*17.%,.%'-.877+.7+)**)*--041932*2).)024/300913,5/1138829&*-)(.,)&'&**+()&,()(&$-111*//1%23(/*.3576&'&$$++*,.4)+&+*,)&%'%'&&'%(,+,)60/0-,*+&+,&*($&&&))*-74830+,2**,(,120434)++7..199(72)/)+$%+6+*+*-&())*-).)'*++2'1./-),+++--5.*/++3)*))%('348;887&',*')'%&,-,+.85684466&*$+%&&%&+).6+*0.*,+,03.535/&((-/.-3/324&)'&%(0640$'%%%&-0/:8-5-(*+*+*(&%'())210245830(**)+&(+,,)(+/,/3*,%#%/'+222.0
@96e29a30-a184-4e7c-b722-5bcc6948b90b ch=282 read=98581 start_time=2019-12-13T16:35:54Z barcode=BC01 runid=2c9cf7bc05858273f10e7d7ec552fc0bd742dc3e
TGGTTACCTTGTTACGACTTCACCCCAATCGCTGACCCTACCTTCCCGGCCGCTGCCTCCTTGCGGATTCACGGACTTCGGGTATTGCCAGCTCTCATGGTGTGACGGGCGGTGTGTAAGACCGGGAACGTGATATTCACCGCGACATGCTGGTTCGCGATTACCAGCTTCATGTAAGTCGAGTTACAGACTACAATCCGAACTGAATGGTTTTATGGGTTTTGCTTCACCTCGCGGCTTCGCTTCCTCCTGCACCATCATTGTAGCACGTGTGTAGCCCAGATTCATAAGGGGCATGATGGTTGAATCATCCGCCTTCCTCCAGCTTGTCTGGCAGTCTCGCTAAGTCCCAGCAATGATGGTAACTAACGATAAGGGTTGCGCTCGTTGCGGGACAACCCAGCATCTCACGGCACGAGCTGACGACAGCCATGCTGCCACTGTATCTCATATGGCTATCCTCTCCATCTCTGGGCCTTTAATGAGTATGTCAAGACCTGGTAATTTCGCGTTAGCTTCAGATTAAACCGCATCCACCGCTTGTGCGGGCCCAAATCGAATTCGCTGAGTTTCATTCTTGCAGACGTACTACTCGGGCGGAGTACTTGTGCGTTAACTGCAGCACTGAACTTTGACATCCAACGCTTAGTACTCATCGTTTACGGCGTGGACTACTGGGGTATCTAATCCTATTTGCTCCCCACGCTTTCGGGACTGAGCGTCAGTTGCAGGCGGATCGTCGCCTTCGCCACTGGTGTTCCTCATATATCGCATTTCACCGCTACACATGGAATTCCACGATCCTCTCCTGCGCACTCTGGCTGCCTGGTTTCTATGGCTTACTGAAGTTAAACTTCAGGCTTCCCTGAACCTTGCTGCCGCCTGCTCCCTCTTCGCCCAATAATTCCGGATAACGCTTGCCACCTACGTATTACCGCGGCTGCTGGCGTAAGTTAGCCGTGGCGCACCAATAAAGTACCGTCGCTCGGCTGCCATTTCCTGTAGCCGCCGTTAATCCTTTATAATAGAAGTTTACAATCAAAAGCCTTCTTCCTTCACGCTGGCGTTGCTCGGTCAGGGTTTCCCCCATTGCCGAAAATTCCCTACTGCTGCTCCGTAG
+
%)+38-.))0)0/%*-%14;4,542),0/2,++*'-1.(&+*)+0)'(%$$''+')()3,)+**-(%4)(%)-2+,,21(1,/.72+5++*,,+*+23496697882;;779764,)*((-58)852+-&'&'--2:301-/8744&4*++,(594465428++,*%-03214434/-/02-.6-&-'3+1../-8-6-.444020526*9;;,**00*048,./26135:571/1413830-/.43*+)*-//05/36)-,'+)+,%(-2--($%',*-)-%1&++336-450+050/0/+7+*+('34397)-999:6.2/*)*+++.//.61118755'(5,)(',6))$&&(%&)+/30/30209//.+1*(*.,4022780.0,)),83322.7+(*%/13364,-/'201236111004343/6640))$$+1)&%&'',/26,2134;:6860(*-/30*/2-$$'-'-1085%$(%'%,-3048032238240+'$*,()')&(*-&'&(%&%')*)822,((#)*)(,3,,1,+-1/*6-.'%)+*./&.'*2.00-,+.+;:047:34524),04(4'*+&)(+%65313,*,)(0*+/55.:-3.22/-',-+/5.1-'-,))&)'+-/-+,$(*').'(*196:97/83()(0-/08;67.,*+'4/*+121.01.110'-:(&*.203,$+-.0783.890'$&%445572141,+(*(),8024+01115//0+.0.1349579932/2)..2)))&(./940+/./13/1,.-111+/////&(*.0-*++01010.)+%'(+3065767:66619/-)*./7050/.306..3:--'*/,5)/5244*0)(''430.1.../00.7:5/0-13)*015/+/-,/3069988.6/8.5--,**'',4.14++-.///6.0924183301,1**%%#)(/-+)(''()*)&&&&$,,--.('**.7556*0/,,+**$*)(,782+/*+,-02/3742-%&(***,6--3--()4,,39/*-+,1-*55,%-4/:79;:82:,$'%''1.33.5(()/-+,.'***-;6.6::1+1/,1,+/7641753'&$((./,+,(08+.1.
@e861f379-3153-434c-91c5-eba8558929db ch=283 read=105651 start_time=2019-12-13T16:35:53Z barcode=BC01 runid=2c9cf7bc05858273f10e7d7ec552fc0bd742dc3e
CTCCTACGGGAGGCAGCAGTGGGAAGATAATGTGCACAATGGGGGAAACCCTGATGCAGCAACGCCGCGTAGTGATGAAGGTTCCGGATCGTAAAGCTCTGTCTTTGGGAAGATAATGACGGTACCCAAGGAGGGAGCCACGGCTAACTACGTGCCAGCAGCCGCGGTAATACGTAGGTGGCGAGCGTTATCGGATTTACTGGGCGTAAAGGGCGTAGGCGGATGATTAAGTGGGATGTGAAATACCCGGGCTCCAGCGTCTGCATTCCAAACTGGTTCTAGGTGCAGGGGAGAGGAGGTGGAATTCCTAGTGTAGCGGTGAAATGCGGTAGAGGTAGGAAGAACACCGGTGGCGAAGGCGACTCTCTGGACTGTAACTGACGCTGAGCTCAGTAAGGAGCAAGCAGGATTAGATACCCTGGTAGTCCACGCCGTAAACGATGAATACTAGGTGTGGGGGTTTCAACACCTCCGTGCCGCCGCTAACGCATTAATTATTCCGCCTGCCAGGAGTACGGTCGCAAGATTAAAACTCAAAGGAATTGACGGGGACTATTACACAAGTAGCGGGCATGTGGTTTAATTCGAAGCAACGCGAAGAACCTTACACCTACACTTGTCCCTTGCGTACTCTTAATCGGGGAAGTCCCCTCGGGGACAAGGTGACAGGTGGTGCATGGCTGTCGTCAACTCGTGTCGTGAATGTTGGGTTAAGTCCCGCAGCCGGGCGCAACCCTTGTCGTTAGTTACTACCATTAAGTTGAGATACAGCGAGACTGCCTGGGTTAACCAGGAAGGTGGGGATGACGTCAAATCATCATGCCTTATGTGTAGGGCTACGTGCTACAATGGCTGGTACAGAGATGCAATACCGTGAGGTGGAATGGCTTTAAAACCAGTCTCAGTTCGGATTGTGAGCTGAAACTCGCCTACATGAAGCTGGGTAGTAATCGCGAATCAGAATGTCGCGGTGAATACGTTCGGGTCTTGTACACCGCCCGTCACACCATGAGAGTTGGCAATACCCGAAGTCCGTGAGCTAACCGCAAAGAGGCAGCGGCCGAAGGTAGGGTCAACGATTGGGGTGAGATCATGCTAAGGTAACCGG
+
'&*&%(),5/(*/'536-./191(+%*()**'-*)+-.91+3/+&(,+.;.2378776/459636:,.-2*,,,)*(*-1.69('2.2752.17/,-/77676146-52,+,/0/5..-54973.5.,.2,(/.'')5922160+-**+,-,11250..--2/11/7.2000:66040.061-,0251;22305./9,*+9951/((',*(*+--623834;0//.1531(4+994952/007.3652.76709'($%$&%,-//0;0305342/,*0,))+/-1/()3-*'*$))(',,1,4+1+2)*'365434442842::+**&&'*&'%+*)/-2--8---.+(,)+('+)/'++1831..))3,++.,*+++,,,-,,,+--)*)%&&)$-''(+74&1&7/+4,,+./-1:().11--.2/*+.4;778<80.*,/%1-..00)6/856688,0:1,/',+59485*.673032+'&*&,+.).((&'&'4:32/242++*')'%'+/13835-0,'''0*2;:4.687:.,/+344434*3:4,.$%$$%((2120-),-)./-1847578<;5:9;8/40./8+4..--0,)3+-5,*,(,-'((*)+*%,,2**-*.'1(),4374736)&*+)-*-/:6/-4,020/075--,-..')),08976,/-,*45:94252122543,.04-*'-./01*687:6+&))+)%((&.(*/.-..2-54.,3-/15392003/.-,-.+0363/31.-/(%$%&**'&)-3679:89;434645:45.)&*,+59651655*'+/18.-.2::471/.+'%(,.-113121((&$')(6709//76532..)3+,+**-/-60./799:1-0.(01*%+),&)*&,8:51133566937:9835*1))'($&&'34:835740600036/3.--85/%&%')*0..'.+,4.0/329411123240/196-01366-411-40.***(0:78<:5687767633/.,+)/-4-3192-36-)*++,26//520//220+),+4+*)..//0/2.40515-7.11.0-.,'++'9+511+'()%&,,(-&%%'',,46;;9:0
@e3c06aec-c574-46c7-81a8-dd95a065e72b ch=163 read=209211 start_time=2019-12-13T16:35:52Z barcode=BC01 runid=2c9cf7bc05858273f10e7d7ec552fc0bd742dc3e
CCGGTTACCTTGTTACGACTTCACCCCAATCGCTGACCCTACCTTCGGCTTTGCCTCTCCTTGCGGATTAGCTCACGGACTTCGGGTATTGCCGACTCTCATGGTGTGACAGTGTACAAGACCGAGAACGTATTCACCGCGACATTCTGATTCGCGATTACTAGTAACTCCAGCTTCATGTAGGCGAGTTTCGGCCTACAATCCGAACTGAGACTGGTTTTAAGTTTGGCTCCACCTCACGGTATTACTCTCTCTGTACCAGCCATTGTAGCACGTGTAGCCCTACACATAAGGGGGCATGATGATTTGACGTCATCCCCACCTTCCTCCTGGTTAACCCAGGCAGTCTCGCTAAGAGTCCTCAACAATGGTAGTAATAACGGGGTTGCGCTCGTTGCGGGACTTAATAACATCTCACGACACGAGCTGACGACAACCATGCCACCACCTGTCACCTTGTCCCCGGTATCGATTAAGAGTAATGCAAGGGATGTCAAGTGTAGGTAAGGTTCTTCGCGTTGCTTCGAATTAAACCACATGCTCCGCTACTTGTGCGGGTCCCCGTCAATTCGCTGAGTTTAATCTTGCGACTGTACTCCCCAGGCGGAATAGCAATGCCGTTTAGCGGCGGCACAGGTGTTGAAACCCCCACCTGAAGTGATATTCATCGTTTACGGCGTGGACTGCTGGGAGTATCTAATCCTGTTGCTCCCCACGCTTTCGCACCTGAGCGTCAGTCTTCGTCAGGGGCCGCCTTCGCCACCGGTATTCCTCGAATCTCTACGCATTTCACCGCTACACCTGGAATTCACCCCCTCTGCGAGACTCAAGCTTGCAGTATCGGAGTTCCCAGGTTGAGCCCGGGGGTTTCACATCTGACTTAACTCTGCCGACCGCCTGCGTGCGCTTTACGCCCAGTAATTCCGATTAGCCTTGCACCCTCCGTATTACGCGCGGCTGCTGGCGCAGTTTAGCCGGTGCTTCTTCGCCGGGTAACGTCAATGAGCAAGGTATTAGCACTCCTTCCTCCCGCTGAAGAGTACTTTACAACCCGAAGGCCTTCTTCATACGCGGCGTAAACGCATCAGGCTTTGCGCCCATTGTGCAATATTCCCCACTGCTGCCTCCCGTG
+
.-',*2,1.8.,46*0/-.,-*)*280)/+/3/.++*8-,.1;8:6-6*+))).-+,+--(+-.49)/.-/164136;789:6,.),)/0/30**('((((*,,./5545&-*,,/3,7,..-(%)'4,4;:;<:9:52236;8979778:;:4664583234)*-00/20--//94+40026;+*,'';7,',7,,-006/2((4.-1(*)./8902:;03877<-8,761**064832)%1&+*&+'(.)0/31/+09034:-9-)(''&()'--,)(-1)).-(-'(12),45,,*,,..-,19+,/9378;238;4+/81;50-2..485;7:/77+,6:*861.3+.546...028-0-(()*+/41-01.8/,*+*)-(2.+,-/2641800+;775640-&('(*+23/,/006694,,,,.020/11/8987/,)(-/38<798851,1+*+946*($,#-,885938)+*)*-)()1/*5629822/++.13/*++,)*.1:78;4+,.09---9-%&,2,34/7;22/0.-//*+.1/./3.0/118721894/3818294'&/-/15;0,-+,18430-//,+(,-0661.5::7211-$$'*5*+%(*,6(())-91/5.(,$-*)(..*09,5;:-'&/++&'&(*+-..1:56::329/*+.7546792/-)(+-72()+.123374331,3<09/5:;0+0/26::76815:542)/14302556<8678..761-5136473362'0'*)/0119-/.('.++-,*(+,.21;:,-39.352546;994000)&&+-981*+('(&&*.029.1*)'%(+,,122534*+.:14,,.6472,-84+(.12&,2)+')(+,0//.203)%$%%%(''16913929:9:9932065026073*,/078:85427+,#'%&())*.45343+0&-*')(*).3211002/.-,1')+2+)+..-+1((+84742%''*/33526656.1./-466..,-+2.,$'%'(28.775/781,/0,,1(')(&)+,))+-20)''(&*2282;016306++)+),)(%*+)*+,&-4'*01*,-+-31;6&//*+&(+-,-28011.',..4/.-(%/0'*6.
@c123c7ea-95bf-4257-9b96-99f21300c606 ch=324 read=113085 start_time=2019-12-13T16:35:47Z barcode=BC01 runid=2c9cf7bc05858273f10e7d7ec552fc0bd742dc3e
CGGTTACCTTGTTACGACTTCACCCCAGTCATGAATCGCAAAGTGGTAGCGCCCTCCCGAAGGTTAAGCTACCTACTTCTTTTGCAACCCTCCCATGGTGCTTGTGACGGGCGAGGGTGTGTACAAGGCCGGGAACGTATTCACCGTGGCATTCTGATCCACGGTGCGATTCCGACTTCATGGAGTCGAGTTGCAGACTCAATCCGGACTACGACGCACTTTATGAGGAGTCCGCTTGCTCTCGCGAGGTCCTTCTCTTTGTATGCGCCATTGTAGCATTAGTGTAGCCCTGGTCGTAAGGGCCATGATGACTTGACGTCATCCCCACCTTCCTCCAGTTTATCACTGGCAGTCTCCTTTGAGTTCCCGGCCGGACCGCTGGCAGCAAAGGATAAAGGGTTGCGCTCGTTGGGACTTAACCCAACATTTCACAACACAGGCTGACGACAGCCATGCAGCACCTGTCTCACGGTTCCCGAAGGCACATTCTCATCTCTGAAAACTTCCGTGGATGTCAAGACCAGGTAAGTTCTTCGCGTTGCGTAGGGTAAACCACATGCTCCACCGCTTGTACTGCGGGCCCCGTCAATTCATTTGAGTTTTAACCTTGCGGCCATTATCCCCAGGCGGTCGACTTAACGCGTTAGCTCCTTCACGCCTCAAGGGCACAACCTCAAGTCGACATCGTTTACGGCGTGGACTACCAGGAGTATCTAATCCTGTTTGCTCCCCGCGCTTTCGCACCTGAGCGTCAGTCTTCGTCCAGGGGCCGCCTTCGCCACCGGTATTCCTCCAGATCTCTGCGCATTTCACCGCTACGCATAGATTCTACCCCCCCCCTCTACGGGACTCAGAAGCACCAGTATCAGATTCCCAGGTTGAGCCAGGATTTCATCTGACTTAACAAACCGCGCGTGCGCTTTACGCCCAGTAATTCCGATTAACGCTTGCACCCTCCGTATTACCGCGGCTGCTGGCTGAGTTATACAGTGCTTCTTCTGCGGGGTAACGTCCAATGAGCAAAGGTGTGCTTTACTCCCTTCCTCTTGCTAAGAAAGTACTTTTACAACCCGAAGGCCTTCTTCATACACGCGGCATGGCTGCATCGGGCTTGCGCCCATTGTGCAATATTCCCACTGCTGCCTCCCGTAGGG
+
3(1+9..0/4(.6%+/-23;56-/25+/386730201,2/2+*+/78201/0/&(50)(2:1.4.6.*,,-26('&()4.78+141&/.((14,*4350/--.+,.06,890.%(/,+-244779;//5-*5527338:9<99::38/:000;665550+'()%+%(((1.6'*'2292(1--%&)*32304/0,,*(&''*98,4163,,-1/3-0%(+++(((%*'%()-(),37123539470(1-1.'(+-54293./3679139356+-322(3)(&,%&((-4./99:938/*.589920/.-,,+),)),./47.;6:.,.96838+-/+/0;-./3157563)+**+.*,,+*(&.&2(+,.1/9865413/7/+-%+02&4-7785'1,**:/3399:2911+2,1030-+.(+*0/485-+-,')')(.34/0142+5+.-.*-.5-00/0:3365/1/0189;44.,+.+0-,/14<92224110)),67517277117;8878:74689;84931()8<83932352:01+((,,)(+7771.,-2/22/-+-/)+,+/-$)$),)4.264,./3596;5+.33-.+:<<-78466410+26406,(*-07--14/-/-.1005/70846-3,-+,-/&&')*/.2766,5,91../497878/214344658:8196*.'1/115956526;68/&')1367686:9022;./25363'$((,.53/040561/--601/..116650/3'(2991163362:9822$,1046.3:41.3*+*../-.((,/0'(5,.*/4))*&(#)%(*,027/)+0-02-365-02.--)*1,015($(*$'&-+%%))./+*'0).3(*)-*.*%).*%)+)1:./.++***'-(6*759;8;.,(()040/+3,+*///5/+,2488910%%.:3930.00+--/99407.//3:128204000995:1+&*$*),.%$(%*+()9-98<6728+32+)+20/,/'.&+,//*-7+0714+++620'34/:,/8974*&%').%*&+0.-01,263'*)2'4.((,4/6085768<97743),+--85'1.3001//00)98506./0291%(2*++/4/.),.,2.$*(''-)/0*45)*51/('
@9404ace0-efba-41b7-9a84-cc9f6582db32 ch=473 read=58287 start_time=2019-12-13T16:36:05Z barcode=BC01 runid=2c9cf7bc05858273f10e7d7ec552fc0bd742dc3e
CTCCTACGGGGGCAGCAGAGAGGCTAAGCGCACAATGGGCGCAAACCTGATGCCCAGCCATGCCGCGTGTATGAAGAAAGGCCTTCGGGTTGTAAAAGTACTTTCAGCGGGGAGGAAGGGTAAAGTTAATACCTTTGCTCGTGACGTTACCACCGGGAAAACACCGGCCAACTCCGTGCCAGCAACCGCGGTAATACGGAGGTGCGAAAGCGTGCAGATACTGGGCGTAAAGCGCACGCGACGGTTTGTTAAGTCGATGTGAAATCCCCAGGCTCAACCTGAGACTGCATCTGATACTGGCAAGCAGGTCTCGTAGGGGTAGAATTCAGGTGTAGCGGTGAAATGCGTAGAGATCACGGAGGAATACCGGTGGCGAGCCCCCCTGGACGAACTTGACGCTCGGGTGTGGCGTGGGGAGCAAACACGGGATTAGATACCCTGGTAGTCCGCCGTAAACGATGTCGACTTGGAGGTTGTGCCCTTGAGGGCGTGGCTTCCGGAACTAGCGCGTTAAGTCGACCGCCTGGGGAGTACGGCCGCAAGGTTGAAACTCAAATGAATTACGACGGGGCCCGCACAAGCGGTGGGCGTAATGGTTTAATTCGATGCAACGCAGAAGAACATACCTGGTCTTGACATCCACGGAAGTTTTCAGGGCCCGAGAATATTCTTCGGGAACCGTGAGACAGGTGCTGCATGGCTGTCGTCGGCTCGTGTTGTGAAATGTTGGGTTAAGTCCCGCAACGAGCGCAACCCTTATCCTTTGTTGCCAGCGGTCGGCCGGGAACTCAAAGGAGACTGCCGATAAACTGGAGGAAGGTGGGGATGACGTCAAGTCATCACTGGCCCACTTACGACCAGGAGCTACACACGTACTACAATGGCGCATATACAAAGAAACGACCTCGCGAGAGCAAAGCGGACCTCACCAAAAAAAGTGCGTCGTAGTCGGATTGAGTCTGCAACTCGACTCCGCATGAAGTCAGGAATCCGCTAATGTCGTGGATCGAAATGCCACGGTGAATACGTTCCCGGAGCCTTGTACACACCGCCCGTCACACCATGGGAGTGGGTTACGCAAAAGTAGTAACCAACCAACCTTCGGGAGGGCGCTTACCGCTTTTGTGATTCTGACTGGGAGGGTGAAGTCGCTAAGGTAACCGGAAGATAGAGGCGACAGGATTGCTACAAGACACCGTGCTTTCTTCACAGCACCAGCAATACGTAACTGGCA
+
/-5('(3060),)6/7-,*)&)'''(&&'*..//;119761./0$1/,+./,,--*&,3.2)1-++,-4858713%),)(&3,-0/'5404//159.(-',.;5.,.))*2*',+-2*,)(*82.,8/7.265-74,./5%1(&-113/37,-0.1-'./(''+,'()$0*,.490..401341*37+,+&.)%&*232.2/-,&&+-,))&%$%$)---.4::8:8397**/.1*-,,+--+&06.+/624/5-*-.221397-124'#)-.,2+41.,*&)+*/..300+(*.-1435-1+))'+(*)*112),+,(+*(-,/.3//6200-.-,+0++7834586.,,+,,-(+12-'(*0.36:5,4++%'&%&,022(%-4/5*%**-,+,22368-840+&)))../57,&&(-86*&&'4;/04./65006.*-65/2)1)&*622287/////:;:96561/-.-3612269,*2+%&-1,-...(*+,)3+.*-,*%((--.316-16:79969;9895+%&%')+*/((*..+,.*)).-+,879,''$#)%$&*)(*'3/07--./178)23)3,610$-&').51:6283:431411..025('-*)00('(*+,/'044/3,-,856(+,56.5--380-+1+(&&$'**.73/0*'*.-1602045447*(/4+%,.01987773:2226674+&&%)./44/8,+&+)))*2:23/12000.88))--+/*,.6877674)'((.0,+2.,20'$&%&*)3-:*8.6094*-+--,7+-.)),01,32*'-26*+*41..0,3*3-268.21145(48,)(*+-12(3/..28*'))&%%)+64.85**,-,.../0/0+0/-21:..000681/,.-39)%()(*+-478830.-'+%+1-)(,4:897-.'.'**,,0--..1459917*608,2*4++()**)-/,/12366601*#&',,700+-$*'$$%&($&)&'+$),/66666-%&+(&$'&%)*/--/65576253,*&+%%+'(*))-++,.1714:0-//--015-2*&'%%(,))/1',,/.6)'$&%*)*),$($*&*(-,-37)2,),-++)/,))0*)(')++*+,/21.'(*1/051(,1(+,/5/,*%%&&'$)%'+0'1,14/12*-&'$$%&&)(+&-)%%%%*-2)+125/(+#%'23-01,&)(*+,,:,-009545854(+$##$%
@02ff89a9-3b3c-485b-9de5-61423d1c0561 ch=450 read=70100 start_time=2019-12-13T16:36:03Z barcode=BC01 runid=2c9cf7bc05858273f10e7d7ec552fc0bd742dc3e
ATCGCTGACCCTACCTTCCGGAAAAGCCGCTGCCTCCTTTGCGGTTAGCTCACGGACTTCGGGTATTGCCAACTCGTAGTTGTGACGGGCGGTTACAGAACCGGGAACGTATTCACCGCGACATTCTGATTCGCGATTACTAGTAACTCCAGCTTCGTAGGCGGTTTTTTTTTTCAGCCTGAGAAATCGAACTGAGACTGGTTTTAAAAGTTTGCTTGGCTCCACCTCATTTTTTTTTTTTTTTTTTTTTTTTTGTGCATCTCTCTGTACCAGCCATTGTAGCACGTGTGTAGCCTACATAGGGCATGATGATTTGACGTCATCCCCACCTTCTCCTGAATTGTAAGGCAGTCATGAAGTCCTCAACTTAATGGTAGTAACTAACGACCAGGGTTGCGCTCGTTGCCGGGACTTAACCAGCATCTCACGACACGGCTGACGTCAACCATGCGCCAGTCAGATATCGGGTCCCCGTCAATTCCTTTGAGTTTTAATCTTGCGACCGTACTCCCCAGGCGGAATGCCAATGCGTTAGCGGCGGCACGGAGGTGGTGAAACCCCACACCTAGTATTCATCGTTTACGGCGTGGACTACCAGAGTATCTAATCCTGTTTGCTCCCCACGCTTTCGGCCTCAGCGTCAGTTACAGTCAGAGAGTCGCCTTCGCCGCTGGTGTTCTTCTACAATCTCTGCGCATTTCACCGCTTACACTTTAGGAATTCCCACTCTCCTCTCCCGCACTCCTAGATAACCAGTTTGGAATGCAGCGCCCAGTTGAGCCTGAATTTCACGCATCCCTTAATCATCCCGCCTACGCTCCCTTTTGCGCCCAGTAAATCCCGGATAACGCTCGCCACCTACGTATTACCGCGGCTGCTGGCGTAGTTAGCCGTGGCTTCCTCATGGGTACCGTCATTATCTTCCCCAAAGAGACAGAGCTTTACGATCCGAAACCTTCATCACTCACGCGGCGTTGCTGCATCAGGGGTTTCCCCATTTTGTTGCAATATTCCCCACTGCTTTCCGTAGGAG
+
$74%%%$&+/+'(+')*)$&&%'*,(-1(**%+-(/4)7.(*.931.--'(%(&+-.,1-(-,*),4/,1...00&*$.0&(',,16;:90*0(((1((/30/:8.2/,3'-6426-*,-3322852569:968::1:0/.%,-/22040.,-,0-)+(-*2.,,25051101,,,13-%&'%(*+)1%')+''*02588-8<<+2:7))-/+&%()--2-2(%+.''$%%./.--//0/012443432411/*&+*+.119776777393-.,0-2/**%&('-+,,-()*+1/)),,+,++3*4656643187-,/6675.4:9,+314:-0181-+(.''&$'*(++&&'&%&(-+-.4//0-))),./-3,++-12/0172,+'%)'-+/1243887.9.-*1,94-+*),*,&'$)')&'*+/32+**)'&)))424*2)1)(0$$###$#&%$$$$#$#%(+*-.1+()400*-.&'/,.1,7;<+90/./2*--576,1-/*331)).1426261,*).1..2032--/-70-6,&,*/,/10-+.)**&.+*)%(),.,'..056112241;*$((+222::854427+)()*13838316,+05;:12+48:.+,,.1:64+),40/,---02-.1501)24.-)*+&,,.07:7<7564)1+,5978;951,&''/1..000,31215<0..80,*-&((#&$''(+)++,5-0*&/-415.0/.74,+2*22/0'#&*+:98720477+4385(,))*,/(),..7001556/%'*1+,%)%,,.06*++2.44)6+5*,/+)*++/.39**684$/)***$)),42*4/'-,)+-/0.22640.%-*+-.25125+.*(+2-11.0.:++'%%).--)35384410200.0+.,/.**+30/0)27/1392987-60*'))+('('))080+.-002((00/1100.*/3)*,+&)((+)+.09.0200*12)-9415;425:4)++&%&*.*-',)08:715.),--('&')3)+%/''(
@495aa1db-ccc8-497e-9940-950b3d9e22c4 ch=137 read=127935 start_time=2019-12-13T16:36:00Z barcode=BC01 runid=2c9cf7bc05858273f10e7d7ec552fc0bd742dc3e
CCATTACCTTGTTACGACTTCACCCCAATCATCAATCCACCTTAGACAGCTCCTTCATTTGCGGTTAGGCCGCGGCTTCGGGTGTTATCAACTCTCTCGTGTGTGACGGGCGGTACAAAGGCCGGGGGGCAATATTCACCGCGACATGCTGATTCGCGATTACTAGCGATTCCAACTTCATGTAGTCGAGTTGCAGGCTACGAGCCGAACTGAGAATGAACGCGGGTTTTGCTTCACCTCGCGGCTTCACTTCCCTCTGCACCATCCATTTGTAGCACGTGCGTAGCCCAGGTCATAAGGGGCATGATGATTTGACGTCATCCCCGCCTTCCTCGGCTTGTCACTGGCAGTCTCGCTAGAGTCCCAACTTAATGATGGTAGCTTAACGATAAGGGTTGCGCTCGTTGCGGGACTTAGCAACATCTCGACACAGGCGTACGACAACCATGCACCACCTGTATCTCATATAGCTATCTCTCCATCTCTGGAGCCTTTATGAAGTATGTCAAGACCTACGGGTTTCTTCGCGTTGCTTCGAATTAAACCACATGCTCTCCACCGCTTGTGCGGGCCCCATTTGAGGTTTCATTCTTGCGACGTACTACTCAGGCGAATTACTTATTGCGTTAACTGCAGCACTGAACTTTGACATCAACACTTAGTAGCATCGTTTACGGCGTGGACTACTGGGGTATCTAGTCCTATTTGCTCCCCACGCTTTCGGGACTGGCGCCAGTTGCAGGCCAGATCGTCGCCTTCGCCACTGGTGTTCCTCCATATATCTACGCATTTCACCGCTACATGGAGATTCCACGATCTCTCCTGCCTCTGGCGCCTGGTTTCTATGGCTTACTGGTTGGCACAGGCTTTCACCACAGACCCTCGCTGCCGCCTGCTCCTCTTTACGCCCAATAATTCCGGATAGCAGCTTGCCACCTACGTATTACCGCGGCTGCTGTGGCGTAGTTAGCCGTGGCACTCTAATAAGTGCCGTCACTCGGCTTCTGCCATTTCCTGTAGCCGCCGTTCTGGCTGCAGCATAACGAAGTTTACAATCCGAAAACCTTCTTCCTTCGCGGCGTTGCTCGGTCAGGGGTTTCCCCCATTGCCGAAAATTCCTACTGCTGCCTCCGTAGGAG
+
0-$+**2526,1/+.228:99/88;+3.455::8967/*/03101684555457.,$--**23:3:0216-&,.40163-6.4-20//4/,-,,.-(+--00/088:6231+-.(,2/*-+01*-00(()'&'),7235:57.//&/,33566;7,,.-.7055433458/9)0'*02166532/1020318+.')%&%')&&'0/23:98/-+,4/1+-.&&+5./35*&'0,/*,0-00--**'(-$(0-2:0,172/./41/:/(-3)+1.00./210-*,,.-6+*+5///:89*0.))%%)-/0/584-.04776-7::/*.8876800)4.18.03/315421363(02473...-11)-().3/70014384-,,./5./../0.,2//511+.-3/7;/116-/*-**'0+2/116-,&(*45'+.,('$&)-9948;8:3312:26930+,/69:'4*,-32/+1/358787764546///511;;2636))*,/34223114*&$$%*(26./;;;45425-./31-,2/2/;366'.-/....).,',+*,.8.117(-1214-%)30,,*/-9.0+.5+/.,*''*)6-.01./5*,79,--1+++2.+6...426453936&+-./6659/6:.,0+.2-*-))((()'(%')*0147;;/,-,+-038(55221(330/0,/')*633($.0'&-,/69/021.2;00/;:76,4)(&'&&(+/01/244:33676599798./,+.856697859533147///0100//08947<53473-,7*.$*-/+%&,(.'')*2320-,+%'%&*)10())&+(113*5,.2663:515/,..*.-,,(%'&.4//90-,10././703,,-28999;/4:488556.*2.*'*(11+.1-36723*3.571%/%&&1*+1.,005/556413-041.3...8632+1*+*.,2820-45,1..,'''(*+0/21)++27679/1220;-,('%#(+(2:./.)(%$)-/4595963.,,,)#(%%)(*,3,**+(*2-(.6882))158,&'%()8<655;513,3--,2,+,-/200)/488,97-8:72./6.30-+383,-7-))++())&'.,15-0.0+++
