# Supplementary material for: De novo species identification using 16S rRNA gene nanopore sequencing
Source: PeerJ. 2020 Oct 21;8:e10029. doi: 10.7717/peerj.10029 (PMC7585375; doi:10.7717/peerj.10029)
Supplement: Supplemental Information 3 [file peerj-08-10029-s003.zip › pass_fastq_runid_2c9cf7bc05858273f10e7d7ec552fc0bd742dc3e_433.fastq]

@fca3e286-15c0-426b-86cf-cc4b1f37aafc ch=85 read=143550 start_time=2019-12-13T16:36:42Z barcode=BC01 runid=2c9cf7bc05858273f10e7d7ec552fc0bd742dc3e
CGAGGCAGCAGTGGGGAATATTGCACAATGGGCGCAAGCCTGATGCAGCCATGCCGCGTGTATGAAGAAGGCCTTCGGGTTGTAAGTACTTTCAGCGGCAGGAGGAAGGGGTAAAGTTAATACCTTTGCTCGTGACGTTACCCGCAGAAGAAACACCGGCTAACTCCGTGCCAGCAGCCGCGGTAATACGTAAGAGGTGTAGAAGCGTTATCCGGAATTATTGGGCGTGAAGAGGGCAGGCGTGAGGGTCTGTAATTGAAAGCCTGAAGCTTAACTGGTAAATAAACCAGGCGGCTGAAGTGCAGGAGGAGGATCGTGGAATTCCATGTAGCGGTGAAATGCGTAGATATGGAGGGAACACCAGTGGCGAAGGCGACGATCTGGCCTGCAACTGACGCTCAGTCCGAAAATGAGGAGCAAATAGGATTAGATATACCCTGGTAGTCCGCGTAAACGATGAGTACTAAGTGATTTGGATGTCAAAGTTCAGTGCTGCAGTTAACGCAATAGAATTGCTCCGCCTGAGCGAATACGTTCGCAAGAATGAAACTCCGAAGGAATTGACGGGGGCCGCACAGCGGTGGAGCATGTGGTTAATTCGAAGCAACGCGAAGAACCTACCAGGTCTTGACACCATGGCTCCCAGAGATGGAGAGATAGCTATATGGGAATACAGGTGGTGCATGGTTGTCGTCATCGTGTCGTGAAGATGTTGGGTTAGAGATCCTGGCAGGCGCAGCCACTTATCGTTAGTTACCATCATTAAGTTGGGGACTCTAGCAGAGACTGCCAGTGACAAGCTGGAGGAAGGCGGGCGGCGTCAAATCATCGCCTTATGACCTGGGCTACACACGTGCTGCTACAATGGATGGTGCAGAGGGAAGCGAAGCCGCGAGGTGAAACAAAACCCATAAAGCCATTCTCAGTTCGGATTAGCAGTCTGCAGCTCGACCATGAAGTTGGAATCGCTAGTAATCGCGAATCAGCGTATCGCCCCGGTGAATACGTTCTCGGGCCTTTACACCGCCCGTCACACCACGAGAGTTGATAACACCCAGAAGCCGGTGGCTAACCGCAAGGAAGAACTGTCTAGGTGGGATTGATGATTGGGGGGTGAAGTCGTAACAAGGTAACCGGTAGATGGGGCGACGAATTTAAGTAGGTTAACACAAAGACACCGACAACTTTCTTCCAGCATAATACGTAACTGG
+
)&'/,,*,(%&'(*+&+((./3)++,08116--((-)'.-1000)+)%-+3329;64454457661*+,*0.7473*34/2&).3+.,*.8-,++)&((%,/+/-.++-(&'.54/.12/-.3-16,,347(6*,.35423;402-,1+'-+%$&++'-++2,+*0002679540//2//--.+,+,%1++*&)%&%*('*&)').04:322/---).,+2/64+'*)(*)'(-.,')3+)+$$&,05+/221%%.''2*)'*214+-('%',,-/*',.4*(&+)+**&,,'.,+'%')*,-.4/))+'.1///,/,,.,..0*$&$$$)*2800-0-+,62/+(')'(67024+/8221/+,-,,*(((('$(-.-001-000.*+.,-,...52423.1-9'%*-)'%$%*''$*6::54/8--3,.1331/05'()/30364-&'#%$)(/''+'&&*).+6.(&%%)+-.52:886.92-400.*3/1323,,5,5,32-5--0%'$*&%%(*+'+-*('$$$'',-444;7141,()+*1-76.18%&)''(&)*-4570*8812,%($%$,208664/1.11-,-32:-:17-%--%,78756+/,**()((&03%0(++020++&'$%'+1.,.&%$%')+:79)&(',-1.*)))*51&--(*03+5345:898564838223560'&'*,-/1&5*,'(*813.),,,60''%$*/.&&*/./67271)25')40126.6/.,40/487-32,1551251;:.0000/,,,))((*6607223632313-.//.,.))-.3,---#(++(('(.)(&')(#&''51325593/322251/-(+,,0-(%'((0196796710--10+)+2,(+'(,+5-/58-,+0)0*+00,2:8+2920/78.%7989;646%-)8,3:11-&'%,-5756.*%,-72+'$$&(4+)../18978563325363327+0-,-.&*$'%'('+,-'+)2-/..-2-20*(/-1,($$&%)*.0:31;1010-,+.-*,*-)+,-7122641.-+)&&2)*.+0.3-3,,*.+9884,/+-+'%')*5432/+/-361+.-+('()-832699+/,/+,-4/+.1,+,+-+/802,1*)(-,&,*3/087('&)+)-**,,'-,,9,114080.,246637431+.51-10/*()+(&,0,)-.*.%&$##
@49b68d19-35c2-4fd9-98e4-d0a82a0e6109 ch=82 read=131930 start_time=2019-12-13T16:36:40Z barcode=BC01 runid=2c9cf7bc05858273f10e7d7ec552fc0bd742dc3e
CTCCTACGGGAGGCAGCAGTAGGGAATTTTTCGGCAATGGGGAACCCTGATGCCAACGCCATGACAGTGATGAAGGTTTTCGGATCGTAAAGCTCTGTCTTTGGGGAAGATAATGGTACCCAAGGAGGAAGCCACGGCTAACTACGTGCCAGCAGCCGCGGTAATACGTAGGTGGCGAGCGTTATCCCCGGATTTACTATAGGCGTAAAGGGCGTAGGCGGATGATTAAATTATGTGAAATGCAGGCTCAACTTGGGTTGCTGCATTCCAAACTGGTTATCTAGGTGGGAGAGGAGAGTTAAAATTCTAGTGTGGCGGTGAAATGCGTAGAGATTAGGAAGAACACACCAGTGGCAGAAGGCGACTCTCTGGACTGTAACTGACGCTGAGGCTCGAAGCGTGGGAGCAAGAGCAGGATTGGAATGCCCTGGTAGTCCCACGCCGTAAACGATGAATACTAGGTGTGGGGTTTCCAGCACCTCCCGTGCCGCCATAACGCATTAAGTATTCCGCCTAGGAATTACGGTCATAAGATTAAAACTCAAAGGAATTGACCCAGGGGACCCGCACAAGTAGCGGAGCATGTGGTTTAATTCGAAGCAACGCGAAGACCTACATGACATCCCTTGCATTACTCTTAATCGAGGAAATCCCTTCCGGGGACAAGGTGACAGGTGGTGCATGGTTATCAAATCAGCTCGTGTCGTGAGGTGTTAGGTTAAGTCCGCAACAGGCGCAACCCTTAATCATGAATTACTACCATTAGGTTGAGGACTCTACTTGGACTGCCTGGAGTTAACCAGGAGGAAGGTACAGGGATGACGTCAAATCATCATACCCCTTATGTGTAGGGCGTGCTACAATGGCTGAGTACAGAGATGCAATACCGTGAGGTGGGGAATGACTTTTAAAACCAGTCTCAGTTCGGATTGTAGGCTGAAACTCGCCTACATAGAGGCTACGATTTTTTAGTAATCGCGAATCAGAATGTCTCGCGATACGTTCAGGTGCCTTACACACCGCCCGTCACACCCGCTGAGTTGGCAATGCCCAGTCCGTGGAGCTAACCGCAAAGGGGCGGCGGCCGAAGGTAGGGTCGCGATTGGGGTGAAATCGTAACAAAGGTAACCGG
+
,33./36181(,.-*00+1/+&()().9;9-727/26-67:-,66:*+,++'&$1**',)%&&#$%)*,,,*+/-51;3725:788--,8*+-,+,,.3197,48/*-.02&&&')1-55/04.-(.&'('--*,-5//00)++,676385)50117.2+5,0..-700/*.,.3/*)0/-300)//,*)/.273.0,'(&0-:926:-+01,08:4996:8:80:0:5)1+((('&&-3*(.*.5422,,*')&)'..(1455/66.))++),534422433.,,(+-(*'04,-%&%-%,*0.52/000,)*--5954/4543656)(+('-.*03(.)&,()*).3/13/9/,)(,-2021///0-46:6826552.,.././21*26113&)(%%--/1-(**3,),)0)4.(.*')(/)&.6+,-./12,4**&,+15335:90/.*$'/2434,1(,'*%,'--;,2'*#'&-('*0),543-)0,&').-.-*)/07-400322),--(*'(&-+/1390/()))(*/.1;<989943,/-,/6241))%$.99,137/,++/.//0./1*0&*+652112196-96:5**)'+1,0,.)-)&**)&&'*($$%*.-:,3,**+/-,,-,1..'44-+&'**,*.1)5/6'*69/9867.210/4./7247445780,))')-.36,/+1466.:347795/3//,8/'143:57336,(*512$))--46.68*)+*+,..0+$&.(&'((/782:1&--/))041676,(&%#)')*/23/*++%&)('),-003--(-,-.**)+)3,45789733)1,+-154.1&141)-1,...++/1.)-().78596:050002+,--0*(+'$))0.80+-.,11024..2.+$%*.,))*-')-;26:548661-(*84&1(1015131//2(97-.826531111&,%)%&('))%02554('&'*444,.,,:38-+*1++-.+-*+++./03485','.$%#$$$&'*-060+97,-62423:2%%&&''(*6*-6--):2*)/.3215,)%)++23375989'+(-&*&211841.,+,(&%-.)*)()*(6,(031/)-,(()889;456++%&&'*:-3
@e4baed87-5613-446f-800f-4647c8a23518 ch=100 read=234491 start_time=2019-12-13T16:36:37Z barcode=BC01 runid=2c9cf7bc05858273f10e7d7ec552fc0bd742dc3e
CATAGTGTTCGAAGATGTATATGATCGTATCCGTGCCAGCAGTAACCGCGGTAATACGGAGGTGCGAAGCGTTAATCGGAATTACTGGGCGTAAAGCGCGCACCGGAAGCTGTTAAGTCAGATGTAAATCCCAGGCTCAACCTGGGAACTGCATCTGATACTGGCAAGCGGAGGTCTCGTAGGGGTAGAATTCCAGGTGTAGCGGTGAAATGCGTAGAGATCTGGAGGAATACCGGTGGCGAAGGCGGCCCTGGACGAAGACTTTACGGCTCAGGTGCGAAAGCGTGGGGAGCAAACAGGATTAGATACCTGGTAGTCCACGCCGTAAAGCGATGTCGACGGAGGTTGTGCCCGCCCGGGCGTGGCTTCCGGAGCTAACGCGTTAAGTCGACCGCCTGGGGAGCGGCCGCAAAGGTTAAAACTCAAATGAATTGACGGGGGGCCCGCACAAGCGGAGCATGTGGTTTTAATTCGATGCGAAAGAACCTTACCTGGTCTTGTCCACGGAGTTTTCAGAGATGAGAATATTGCCTTCGGGAACCGTGAGACAGGTGCTGCATGGCTGTCGTCAGCTCGTGTTGTGAAATGGTGGGTTAAGTCCGCAACGAGCGCAACCCACTTATCCTTTGTTGCCAGCGGTCCCGACCGGGAACTCAAGGAGACTGCCAGTGATAAACTGGAGGAAGGTGGGGATGACGTCAAGTCATCATGGCCTGCGACCAGGGCTACACGTGCTACAATGGCGCATACACAAGAGAAGCGACCTCGCGAGGCAAGCGGTTACTCATAAAGTACGTCGTAGTCCGGATTGAGTCTGCAACTCGACTCCATGAAGTCGGAATCGCTAGTAATCGTGGATCAGAATACGGTGAATACGTTCCGGGCCTTGTACACCGCCCGTCACATGTGGGAGGTGGGTTGCAAAGAGTAGGTAGCTTAACCTTCGGGAGGCGCTTTACCACTTTGTGATTCATGACTGGGGGGGGGTGAAGTCGTAACAAGGTAATGACCG
+
%######$$##(('$%#$$$$$$$'$##$$#./1083/*4+&(+-/.+,')+,5233/0-+,.%1(+)'&))*0212(0**-+(+(.,000/252*+//$.&-*''&&$((&+)0-/110556/1+/*++*)',110:+:26449.3873000.1)+*345;::776+1'+%'(+/,1,0))(/*,,,/00-0*'/+,,***,+/.325,**++01))()*//:1-/'(('(*,-/0432204*0+6-96,'151.-.,()($%(&&('(&1'+.04--26/.017573-'&,30'()*+%3)+)00*49444212151,/1253/6/+$--)*(*++(,(.**.,8*2,31-%)''+210346;6620*1,,,.35:52304281333-,.)&*23.35)'&#'%,)'*09+/+-3/;;45672:52&(-.1.02/2898*32)-/13420110'(,.20.05/:,*(**4,,,,)*%-+((.7-,)+*-42346312+./2),+*&$)175/+++,0/,.-.4/(*%'489892<03/685332334&-)-0895877-:33376134'&*-/02.4//-0+5*&(&&*403141-000'()&))-.,,31+3:-&(6*./9..7-+,4-2.-,.3926/)+)/83;332286.-+/&(./2689342/1/29/---/+0,,4.5-17;8-/266677*,--22+-./0340,&,112:246758/.*,-679:773821:513211).*00'('(,**/53012()*'&&24937/*(-&*,22389,*0%/35607--/-*.-*/1,*+,,/01,7/13/-/./614242/.4-43445*.$%%--6232:87641,,-31,/*..))-)+-/251*)02542600,-,/1/3:0-0&$$$&-./2/&(*)-..2.2/24+&&)**,-+,&,+/03085:/+**%.*3+*-1-,21&0188/046:;8751.112:988244+-,&%%&)+9;::9:)7+-')$3232
@32d0c354-4096-4dea-a546-2bca4d7e986f ch=165 read=229160 start_time=2019-12-13T16:36:55Z barcode=BC01 runid=2c9cf7bc05858273f10e7d7ec552fc0bd742dc3e
CCGGTTACCTTGTTACACGACTTCACCCCAGTCATGAATCACAAAGTGGTAAGCGCCCTCCCGAAGGTTAAGCTACCTGCTTCTTTTTTTGCAACCCACTCCCATGGTGTGACGGGCGGTGTACAAGGCCGGGAGCGTATTCACCGTGGCATTCTGATCCACGATTACTAGCGATTCCGGCTTCATGGAGTCGAGTTGCCAGGCACCAATCCGGACTACGACGCGCTTTATGAGGTCCGCTTGCTCTCGCGAGGTCGCTACTCTTTGTATGCGCCATTGTAGCACGTGTGTAGCCCTGGTCGTAGGGCCATGATGACTTGACGTCATCCCACCTTCCTCAGTTTATCACTAGCGGTGCTGAGTTCCAGCCCGGACCGCTGGCAACAAGGATAAGGAGGTTGCGCTCGTTGCGGGACTTAACCCAGCATTTCACAACGAGCTGACGACAGCCATGCAGCACCTGTCTCACGGTTCCCGAAGGCACATTCTCATCTCTGAAAACTTCCGTGGATGTCAAGACCAGGTAAGGTTCTTCGCGTTGCATCAATTAAACCATGCTCCACCCGCTTGTGCGGGCCCGTCAATTCATTTGAGTTTTAACCTTTGCGGCCGTGCTCCCCAGGCGGTCGACTTAACGCGTTAACTCCGGAAGCCACGCCTCAAGGGCACAACCTCAAGTCGACATCGTTTACGGCGTGGACTACCAGGGTATCTAATCCTGTTTGCTTACGCTTTCGCACCTGAGCTGTCCAGTCTTCGTCAGGGGCCGCCTTCGCCCACCGGTATTCCTCAGATCTCTACGCATTTCACCGCTACGCCTGTTCTACCCCCCCTCTACGAGACTCAAGCTTGCCAGTATCAGATGCAGTTCCAGAGTTGAGCCGGGGAGTTCACATCTGACTTAACAAACCGCCTGCGTGCGCTTTACGCCCAGTAATTCCGATTAACGCTTGCACCCTCCGTATTACCGCGGCTGCTGGCACGGAAGGTTAGCCGGTGCTTCTTCTGCGGGTAACGTCAATGAGCAAAAGGTATTAACTTTACTCCCTTCTCTCCCCGCTGAAAGTGCTACAACCCGAAGGCCTTCTTCATACACGCGGCATGGCTGCATCAGGCTTGCGCCCATTATTACTGGCCCCACTGCTGCCTCCCGTAGGAG
+
9:192;,/'**+/6*-+/0145<9,799++,-00266865/1---*-28660,-.3534065./4,,1,6+//..0-*&')..643/71-.12/69+)+,7<9*,0**220021;;835-/-&168/756*87'(,)*$#0&+.:647320483--..2,)**/1905310233:<86/',3/93451)+,0-,-30%2+&3/-,(..94:477885658682,&)54;611(+(+/*&'2***//*+**&&&+)+))7%)+-4<3,19/..-6<-:,+(('+&)++/511103:.+.519421)38::99/.*))'&'()./612.123+3:6;/1+0(*-;3134534'00064*/)))+/43+*+-0.-60957777;828107+9.844/'$),,7-2*0.8*9**)7:766352*1-(($*&+6((-./20,+.+0445443..08032713323;656689)*.:7;.3/*+1,('&&(1899:70--,.//2,'(4,9:54489:89:8678761.3002)6/;+*+('**/2./0//*.+.19479-+.023:044*(**(&-*++3,66,',--64;775;1--20:7/*(/..5()-2,70*/&*,101/&/86596566/6.5-.,,+*12+++1)5+21*274588:89-1.98---,768-6.3/4896969976:5*.0:678:90.0/69363-,.9896;376461:0*),*+,*,.440.449;75412%')0'(*766<7458++49.4948:8<958:**30300.990))''&.+)**)+01727:.)*4,99:89654+*),,6784554+--0258403147877&,+.+01(*(*-:/100-./32/0-'()*2-.*557)60)%'+4*(&*07121/./1427::76$&-+.38/..+,/53.0419+)&(*58:71.00:0;323.7/,)/51-/56984;23:590;00.22/4-(++0+*-/01.-28)4-&.1299;7+*)..006985874944557598*/0/.).*-*+11,,-27../-&%&,3<.*76548.))#%''(15.2*()+,63:8;67<89950%/-0194544720/00131064654682<5*/-%(.(($%%(*/*$()&&$$'%&)3++/2.0+-
@0b1f879d-fbdb-4723-8c1b-4b21e87f0e32 ch=188 read=222193 start_time=2019-12-13T16:36:51Z barcode=BC01 runid=2c9cf7bc05858273f10e7d7ec552fc0bd742dc3e
CCGGTTACCTTGTTACGACTTCACCCCGATCTCATGAATCACAAAGTGGTAAGCGCCCTCCCCGAAGGTTAAGCTACCGCTTCTTTTGCAACCCACTCCCATGGTGTGACGGGCGGTGTGTACAAGGCCGGGAACGTATTCACCGTGGCATTCTGATCCACGATTACTAGCGATTCCGACTTCATGGGTCGAGTTGCAGACTCAATCCGGACTACGACGCACTTTATGAGGTCCGCTTGCTCGCGAGGTCGCTTCTCTTTGTATGCGCCATTGTAGCACGTGTTAGCCAGCCCTGGTCGTAAGGGCCATGATGATGACGATGTCCCCACCTTCTCCAGTTTATCACTGGCAGTCTCCTTTGAGTTCCCGGCGGACCGCTGGCAACAAAGGATGGGGTTGCGCTCGTTGCGGGACTTAACCCAACATTCACAACACGAGCTGACGACCATGCAACACCTGTCTCACGGTTCCCGAAAGGCACATTTACCATCTCCTGAAAACTTCCGTGGATGTCAAGACCAGTAGGTTCTTCGCGTTGCATCGAATTAAACCTACATGCTCCACCGCTTGTGCGGAGAAATTTAATAATTCATTTGAGGTTTTAACGCGCGGCCCGTACTCCCCAGGCGGTCGACTTAACGCGTTAGCTCGGAAGCCACTCAGGGCACAACCTCAAGTCGACATCGTTTACGGCGTGGACTACCAGGTATCTAATCCTGTTTGCTCCCCACGCTTTCGCACCTGAGCGTCAGTCTTCTCAGGGGCATACCGGTATTCCTCCAGATCTCTACGCATTTCACCACTTCACCGGAATTCCCCTCTACGAGACTCAAGCTTGCCAGTATCAGATGCAGTTCCAGGACAGGCAGAGTTTCACATCTGACTTAACAAACCGCCGTGCGCTTTACGCCCAGTAATTCCGATTAACGCTTGCACCCTCCGTATTACCGCGGCTGCTGGCGCAGGTTAGCCGGTGCTTCTTCTGCGGGTAACGTCAATGAGCAAAGGTATTAGCTTTATCCTTCCTCCCCGCTGAAGCACTTTACAACCCGAAGGCCTTCTTCATACGCGGCATGGCTGCATCGGGCTTGCGCCCGGTGATGCAATATTCCCCACTGCTGCCTCCCGTGGAG
+
712-5.+1405203*,-189<8/995,'&,*(),04494323232,,-5..--.0:;3-110)./43.5.:/210-0(')..+.85.01-2.41'((29,-::9:66799199334)))0/1320/415(674/.&/.-52242*+*3-./99999:7++++,5.,,2434662902,*01901567-+,,.134*2$&,$&(23234565568221104.11::34/-3616-,*1-,.4703/)03/20559560782-002277;:,,,,%(*+(-,,*/)'(.--.2<5-0952--/+07;8922-,*)()*4/-(*&+044,.1443,(+**-6;--.<894641*/111:4290)%+2164+-+-)9.3---*+4010468.+7,0)&+./5./.-20-3-+,/9-.4263,1/).11+7:/0/044-1/235577571142*$/*&*+.2'),-,-*-197:84.,.2(+0322-1/&&+0/0.,-'()29:6.0;/9444::989771/,4*))('(.+:787534010,-.21/+0-3/;510()*-/03350/40,+-,+-36-4)&()&%&&'&*,004178<.++.-050)41-&'(&(')(-,2*--/56/.1986687/)*)&9-74320.*(-.01,-,(,-((&)).7/,-./827/2&7*9764838874;3*/0434386776450*-%-*,-439031004<812409;.,-,+5<;-35.5:333.//./-2477<978%,+*$$#%%)5)1/04642.1(*+021199697886<96488%-+,'')))+0(,&122-),()*'&)+09:77*0.4-1/(+30231/11,/034-8-+0.'''+1-%&)*,60-,(*/2--,0.41819<976/2002-,+)**-%/-64.+1268:;4../607<89.:-+,/2:9126021-;//:74/3.//6/7*(#)&/,/*)*9-161)+1129<::;;67(-)331,---..*5666*0,.*-1-%),6+(%)*(-1+-13/+((+&**%(#*)+.(*'+&+((+0*4089<9:<943-0)*,829:4:2336257'87689464:9/)(/**,-0-2343179:0,.335311.+03-*/0/*+
@12b8bc7e-8e91-4005-8fd9-8fd068ea9804 ch=337 read=137118 start_time=2019-12-13T16:36:49Z barcode=BC01 runid=2c9cf7bc05858273f10e7d7ec552fc0bd742dc3e
CTCTACGGGAGGCAGCAGTGGGAATGTGCACAATGAAGCCCTGGTGCAGCAACGCCGCGTGAGTGATGAAGGTTTTCGGATCGTAAAGCTCTGTCTTTGGGGAAGATAATGACGGTACCCAAGGAGGAAGCCACGGCTAACTACGTGCCAGCAGCCGCGGTATGCGTAGGTGGCAGGCGTTATCCGGATTTGCGGGCTTAAAAGGGCCAGGCTGCGTTGATTAAGTGGGATGCTTGTCCAGGAGCTCAACTTGGGTGCTGCATTCCAAACTGGTTATCCTAGAGTGCAGAGGAGAGTGGAATTCCCTGATGTAGCGGTGAGAGTATGAGATTAGGGAAGAACACACCAGTGGCGAAGGCGACTCTGGACTGTAACTGGCGCTGAGGCTCGAAAGCGTGGGGAGCAAACAGGATTAGATACCCTGGTAGTCCACATGCGTAAACGATGAATACTAGGTGTGGGGTCACCAGCACCTCCGTGCCGCCGCTAACTTGCATTAGGAAGTATTCCCGCCTGGGGAGTACGGTCGCAAGATTAAAACTCAAAGGAATTGACGGGGACCCGCACAAGTAGCGGAACATGGTTTAATTCGAAGCAACGCGAAGAACCTCACCTACACTTGACGTACCCATTATAACATCAATCCCCTCGGGGACAAAGGTGACAGGTGGTGCATGGTTGTCGTCAGCTCGTGTCGTGGATGTTGGGTTAAGTCCGCAGCGAGCTGCCAGCCAGCATGTTAGTTACTACCGTGGTTGAGGACTCTGGCAAGGACTGCCTGGGTTAACCAGGAGGAAGGTGGGGATATCAAATCATCATGCCTTATGTAGGGCTACGCACGTGCTACAATGGCTGGAGTACAGAGAGATGCAATACCGTGAGGTGGGGCCAAACTTTAAAACCAGTCTCAGTTCAGTTGTAGGCTGAAACTCGCCTACATGAAGCTGGGTTACTAGTAATCGCGAATGAATGTCGCGGTGAATACGTTCCCAGGTCTTGTACACACCGCCCGTCACGCCGCTGAGAGTTGGCGGCCCGAAGTCCGTGGAGCTAACCGCAAGGAGAGCAGCGGCCGGTAGGGTCAGCGATTGGGGGGTGAAGTCGTAACAAGGTAACCGG
+
*-,*(,*5/(,-++--,1725.,++)/./03394.&'$&,-,2787//++.)-,17*-.3*)'()//--40.366/11723,%(+0,$()6666/7;:-71'('(*/400..//32,3,)'%)*&(')('-41-3-,,-*,,)**,10+)+*)+3--,/-.2*).*),-7-21/-/65-4*&)+)*-&34))-'-*&&$'+-&*)'&$&'('%%%)++++/324/34976/-$&$#$'(&,)&(*2/-,,,-+/.-,/;9888;/7.9012:,3,+*5)*+0//0.2(*%)*(($&')'&$('+0-&&%++7555383,)&)%##$%%%'.'$04+*.,,(..//0857090/&'2&.*55++++-31*%&)*++%'%+&*+411601/)/,()334:;1('(11;57)1.&*+)-1469<0.2:87567.**%'(+++311-)&-&&44&.$$(&,&((0-(('%(+)('%(*)43*.(.0).1++,0-''&())4**')'&&()3-(()(-,''()*%'++53:660420..-//;:401539,/+0053101-19735;1+++.,*(.'-,*3&.0/44.1:8365:7+)+%*0*2.11/1+-418++*/+'')('.,..0&.%*+()00+','&&((')&')6.02-/5.0021*+/,146).--10)+0260405/0/&36+/.//20.-+()+)(:5/</:94:21,.50'(&&&'(%'(*)()(0+'(+)-&/5+,0611278:,++*/+*'2/7771('()&&*+4445731'4/251417+3)&/,+/,0,/5:8/,$&(/632359715*0,(-'+),(42565++&($')4--21319215355.'(((1**(('(&-(,+-+,.32332,2,-1)./14<7238,4:7.&$+',-.6(),901.4///51611(()$&.))+0'((*+-))'()(*-+801---,1+./67'*,)&)2-,362./2,--5.%%'/,.*,$..0006*--03325:61;/,**'&$&%&%$%&(()2(/''%$%)-'*,+,2743/.+'(2296;574212))&%'&-*&+1*)*)++-'(*+-.0)1,.**-*%&&+(&'++-.,).,*)*0:262:
@e9ee9864-6659-4184-9bdb-ad60e36ff07d ch=187 read=214982 start_time=2019-12-13T16:37:06Z barcode=BC01 runid=2c9cf7bc05858273f10e7d7ec552fc0bd742dc3e
TCTTTTTTTTTTTTTTTTTTTTTTTTTTTTTTTTTTTTTTTTTTTTTTTTTTTTTTTTTTTTTTTTTTTTTTTTTTTTTTTTTTTTTTTTTTTTTCCATTGTACTTCGTTCAGTTACGTATTGCTGGTGCTGAAGAAGTTGTCGGTCTTTGTGTTAACCTTTCTGTTGGTGCTGATATTGCTCTACGGAGCAGCAGTGATTTTCGGCAATGGAAACCCTGACCGAGCAACGCCGCGTGAAGGAAGAAAGGTTTTCGGATTGTAAACTTCTGTTATAAGAGGAGAACAGCGGCTACGAAATGGTAGCCAGTGACGGTACTTTATTAAAGCCACGGCTAACTACGTGCCAGCAGCCGCGGTAATACGTAGGTGGCAAGCACATCCGGGTATTGGGCGTAAAGAGGGCGTGAGGGTCTGTGGTGAAAGCCTGAAGCTTAACTTCAGTAAGCCATACAGAAACCAGGCTAAGAGTGCAGGAGAGGATCGTGGAATTCCATGTGTAGCGATTGAAATGCGTAGATATATGGAGGAACACCAGTGGCGAAGGCGCGATCTGGCCTGCAACTGACGCTCAGTCCCAGCGTGGGAGCAAATAAGTTAGATACCCTAGTAGTCACGCCCGTAAGCGATGAAGTACTAAGTGTTGAATGTCAAAGTTCAGTGCTGCAGTTAACATAATAAATTACTCCGCCTGAGTAGTACGTTCGCAAGAATGAAACTCAAAGGAATTGACAGGGACCCGCACAAGCGGTGGAGCATGGTTTAATTCAGTAGCGCGAAGAACCACCAGGTCTTGACATACTCATAAAGGCTCCAGAGATGGAGAGAGATAGCTATATGAAGGTGGTGCATGGTTGTCGTCAGCTCGTGTCGTGAGATGTTAAGTCCGCAACGAGCGCAACCCTTATCGTTAGTTACCATCATTAAGTTGGGGACTCTGGCAGAGACTGCAGTGACAAGCTGGAGGAGGAAGGCAGGGATGACGTCAAATCATCACATGCCCTTATGACCTGGGCTACACGTGCTGTGGATGGTGCAGAGGAAGCGAAGCCGCGAGGTGAAGCAAAACCCATAAAACCATTCTCAGTTCAGTTGTAGTCTGCAACTCGACCACATGAAGTTGGAATCGCCCAGTAATCGCGAATCAGCATGTCGCGGTGAGCCGTTCTCGGGCCTTGTACACACCGCCGTCACACCACGAGTTGATAACACCCGAAGCCGGTGGCCTAACCGCAAGTGGGCTGTCTAAGGTGGGATTGATGATTGGGGGTGAAATCGGCGGGTAACCGG
+
+,-+./0/,-../0./0///10/000012000310/102021211031103131211211120131211020221211010002302111130.)'%$)'%'&,+7.-.38'+.+-.,-21:12//+*,.321/')-)-2/-1(-.+1;/*0609/8/60;:1022;44244.///,:-,,.2+,.4,(*)(+-&/210387-)644452201/+/1+)*+-.+.(,47768;010,.4,//1.),,.%-+;932*6,03-/068/0;/4+3+().+,-0.+,-/,%,,182427,-3.*31,+,4-+-0142(*+*,/2/+7--),%'--/,4-//603241904:525347<4.5.,:///;881.0/2:565)*'&))8*(1(+)+,388967:8**&5-+(('(&+2-*,31436,,28.01868,.*-.24--5.4&-)17+6;0221))*0.,94..,*+&&%()77163.*,082541630/4/;0:671.,*$,,+%**+47*+,667116721),291.2+2,067+5505-)))*&*'+-./1.8.9/)*'))+,143,-///4530*)()+659.**,3;856,,-0..74469..-31,++-#+(10('*-4,---..*)(*,/38515.9.(&/../24731266/-.-2444571:110%&(''(,(.)*.029)-:5/(&(*.1/0.197--+.*0475)25,.;2-*'%++1266-'14.%)+(&('-/35758986-../65/46;/97;7-,../.+'-.801+)%(./3054205/1290///./,09-.801-.,''+/0;6/*(''(,8676420*(+'&(0/4.----0/0053444-,$././46777372*',477753-,3.'(.22-/*-/5..26,2,./662:11-901;:;:/120/-/3*34/04451(42+('',**'*'./3288.-./5-,4-+%,+4-1/(4641313888942,()*.*))$$&))('7)116;<018643)+&'&)*-*&)+701089:93.(),(/(((*+*1:730*.,.)/-$(2<;586+'*0:;-988:<998488<4&/)5+-+,+**,*/,+,2**,+'(+,304,.-$)&&)*)'$#%.-.2./)521:58/.0/02487938/)(%(,).,++51599323,/.43758;89:0250314,,,()*,0+-0.//-04+),3,0675/90:/45983.0-)()&&-+-.0,)'),1.1<8106,--,)/,1385---1:103..))*,+.8;;98
@9aba3f07-acd7-4300-8fa1-390083e2aa4c ch=187 read=214974 start_time=2019-12-13T16:37:02Z barcode=BC01 runid=2c9cf7bc05858273f10e7d7ec552fc0bd742dc3e
CCGGTTACCTTGACGCGATTTCACCCCATCAATCACCTTAGACGGCTCCGCCTTACTGCAGGTTGGGCCACCGGCTTCGGGTGTTATCAACTCTCTCGTGTGACGGGCGGTACATTGCCGCAAGGCCGAGAACGTATTCACCGCGACATGCTGCTGATTCGCGATTACTAGCGATTCCAACTTCATGTAGTCGAGTTGCGGGCACAAAATCCGAACTGAGAATGGTTTTATGGGTTTTGCTTCACGCAAAGGCTGGCTTCCTCACTTATCCATTGTAGCGCATTAGCCAGGTCATAAGGGCATGATGATTTGACGTCATCCCCGCCTTCCTCTCAACTTGTCACTGGCAGTCTCGCTAGAGTCCCCAACTTAATGATGGTAACTAACGATAAAGGGTTGCGCGCTCGTTGCGGGACTTAACCCAACATCTCACGACACGACTGACGACAACCATGCGCACCTGTATCTCATATAGCTATCTCATATTCTCTGGAGCCTTTATGAGTAATAAAGACCTGAGTAGGTTCTTCGCGTTGCTTCGAATTAAACCACATGCTCCACCGCTGTGCGGGCCCCGATCAATTCCTTCCAGGTTTCAGTGCACGAACGTACTACTCCAGGCGGAGTACTTATTGCGTTAACTGCAGCACTGAACTGACATCAGAGTACTCATCGTTTACGGCGTGGACTACTAGGGTATCTAATCTCATACCCCGCTTTCCGGGACTGAGCGTCAGTTGCAGGCCAGATCGTCGCCTTCGCCACTGGTGTTCCTCCATATATCTACGCATTTCACGCTTCATAGATTTTGATCCTCTCCTGCACTCTAGCTGCCTGGTTTCTGCGGCTTGCGAAGTTAGCTTCGGGCTTTCACCACAGACCCTTGCTGCCTGCTCCTCTTTACGCCCAATAATGAATTCCGGATAACGCTTGCCACCGCCTACGTATTATTACCGCGGCTGCTGGCACGTAGTTAGTCGTGGCTTTCAATAAAGTACCGTGCTCGGCTACCATTTCCTGTAGCCGCCGTTCTTCCTTTATATAACAGAAGTTTACAATCCGAAAACCTTCTTCCTTCGGCGTTGCTCGGTCAGGGGTTTCCCCCATTGCGAAAATTTCTGCTTGCCTCCGTAGAAG
+
743051.3,.)(&$&*,+*7)*&,(('((,-)()*-4283347(22210*,/+0'(&%)&2536)%),1-,,(((-+/*5,)),,*-0/3/,.((%'',))+/418.1./-$$%(%$..*,/+0,70,&.*1+$*)353(+/,../38910'&&))+09/,*-+06122*1242;;30,'+-/.'/&%%*/0,&)(6-/*/+)())/42101,+022000.610.47:-678<-5;<,00--*%(%'())'*(&)(*..06+,(%%&)+./(+(&$&')%($)&$&))&*8676850377/%')-//-40+'(*)4566/8:2*048:/.*/,3(3)-.+.:47604/(/01421111//203/0(...-7080.-//1.-)-%+-431./3(,-1-6*(*,-03457;352:61.-/1)0,)-42421,+)*),+'(*,/--*+-58333:02-(&)',4440/0/.0)...'-12242+*%&&%*'('&(,**0*'0-..*+(*(%('/008574'$%(-+6-7::72/0.,2&+,:5'*&3':<:;</0//08888316('$#'('./*,42+(%(*79932$%&$%$+--460)'.*))-)*,,*/-//)(*-()8;;--()+)++4*.)'((2231389:35421222.,,-+//,('$$&*+,,,+,377<6/.*../87;498789.5)(.+.00/1-,'&%($0.0)&(860/+.5/-1*,,288994607),(+-/2117887::29:8;879;64,8/*-:7:81497941133,,-,-.277,(*'&$$%#$$()*,+*',-/-,++0/.4565654358:89;::;7:7.+(&%&$$%%&(&(++6/*,/21%1024:7100/..0136;.4.,,*+..+....0+-370/5-71+.1+1-+$,)01/,3.3./&*'***(*+%((%+,++-))).+)-*).,*/-7023:760($''))0,6/02644+11075/*'(/5,&-$+1-0*./54873+23.-8:/74-.-+03)*1146.-0-0/4.)''(1-5+*0-,0:3,./622-*/6::5:7;778;:-882744.7+,-1*4-($.7556<709;9-(,+*)(&.-()*&%%$$$$$((*/3'++)+(%
@939bd830-94f5-4021-a29b-27ffe6cc2670 ch=443 read=125211 start_time=2019-12-13T16:37:01Z barcode=BC01 runid=2c9cf7bc05858273f10e7d7ec552fc0bd742dc3e
CCAGTTACCTTGGCCACGACTACACTGATCACTTGGATGCAGAACAGTGGCCTCCCGAAGGTTAAGCTACCTCACTTCTTTTTGCAACCCCACTCCCCACCCAGTGCGGTGGGCGTTATGTACAGGCCCAGGGGCAATATTCACCGTGGCATTTCTGATCCCGCGATTACTAGCGATTCAGCCCCATGGAGTCAGGTTGCAGACTCAATCAGTTCACGCACTTTATAGGTCCTTGCTCTCCTTGGAGTCCTTCTCTTTGCTTGCA
+
&'&+/3*/102-.+-$%&'()$'%*$$&-,)'+(+%,+%&)(+++()(*)+)++.+))+--*0)&(*+234-*&+,1/12,(+)+,&31/-)-.-84,&((&%+('&(&%*2-)(.'(+,,$%&*+.4,*,0++,-0-0/81((%%'$'()/5)*.,-/1.(%'(*+.*.(&&$(+02+'&))'(&((4*,--(3,,2&')-.136/,*)$(0''$(%(&)+10('%)*./&&&%(--./%('+(')-/((*),.04*%$&#$$$
@f5253d1e-4952-420d-9c5f-ffaab15c96f1 ch=78 read=167384 start_time=2019-12-13T16:37:12Z barcode=BC01 runid=2c9cf7bc05858273f10e7d7ec552fc0bd742dc3e
CTCCTACGGGAGGCAGCAGTGGGAATATTGCACAATGGGCGCAAACCTGATGCAGCCATGCCGCGTGTATGAAGAGGCCTTCCGGGTTGTAAAGTACTTTCCAGCGGGGAGGAAGGGAGTAAAAAAAAAAAAGTTAATACCTTTGTCGTGGCGTTACCGCAGAAAGAGAAACACCAGCCCCAACTCCGTGCCAGCAGCCGCGGTAATACGGAGGTGCAAGCGTTAATCGGAATTACTGGGCGTAAAAAGCGCGCAGGCGGTTTTATTAAGTCAGATGCTTAAGTCCCAGGCTCCAGCCTGGGAACCATCTGATACTGTAGCGGAGTCTCGTAGAGGGTAGAATTCCAGGTGTAGCGGTGAAATGCGTAGAGATCTGGAGGAATACCGGTAGCGAAGGCGGCCCCTGGACGAAGACTGACGCTCAGGTGCGAAAGCGTGGGGAACAAACAGGATTAGATACCTGGTAGTCCACGCCGTAAACGATGTCGGTTGTGCCCGCTGAGGCGTGGCTTCCGGAGCTAACGCGATTAAGTCGACCGCCTGGGAGTACGGCCGCAAGGTTAAAACTCAAATGAATTGACGGGGGTACACAAGCGGTGGAGCATGTGGTTTAATTCGATGCAACGCGAAAAGGAGACCTTACCTGGTCTTGGCATCCCGCAGAGTTTTCAGAGATGAGAATGTGCCCCAGGGAACCCGTGGGACAGGTGCTGCATGGCTGTCGTCAGCTCGTGTTGTGAAATGTTGGGTTAGAGTCCGCAACGAGGCGCAACCCTTATCCTTTGTTGCCAGCGGTCGGCCAGGAACTCAAAGGAGACTGCCAGTGATAAACTGGAGGAAGGTGGGGACGTCAAGTCATCATGGCCCCTTACGACCAGGGCTACACGTGCTACAATGGCGCATACAAAGGAAGCGACCTCGCGAGCAAGCGGACCTCATAAAAGTGCGTCGTAGTCGGATTAGATCTGCAACTCGACTCCAGCAAGTCAGATCGCTAGTAATCGTGGATCAGAATGCCACGGTGAATACGTTCCCGGGCCTTGTACACACCGCCCGTCACACCATGAAGTGGGTTGCAAAGAAATCGTGGTAAAACAACCTTCGGGAGGGCGCTTACCGCTTTGTAGGGATTCATGACTGGGGTGAAGTCGTAACAAAAGATGACCG
+
,121.,2289./9.(102476:4*21-522./0-:0.50,-.12'+,/0157//.0-01+82...0/61522-&(*,45515'07/01(-,50&+)+-1.2+(++.38.,-/*0+3,(++/396:576<;4)+,11/-+1+.0*$(,+40+3(1.'05+-))2/+&(%(..+-3.(*/'&$/+003:788:8422/03/26.5,0---8/3.,++-07536/7/8/66)..+5-6779<98773781*)./.&-)*/62047;/+4,8-349..47'&3&(%$%-.-)-2526()+03..1-(%)+)*3,-+*&$%'%'')'($&(+78770-&.*-+/./000.-(1*)((',/.:7&'1/*,321/--)*0766.*)(+0/79:08+'+++-0/0.,1.<6/+0455...++,%)(/+.-1.45++*)*3+((/..2/*(**.912&64-:-*)++&2((,-..0,2&')358678<8/-,,+4/-,/3*/+23,%'$'%*+&++%+..+1.)*)(+*+-.-,+(1)))'(+39:<9::887)&&&(4072.%')+,/.:5444028./5//106/0.1+23/'''+'*''))+./4-+--751+*0163.1060-/1025/2..-,.4-'*(%&(*(*(+6-720)'%)(323/:*+.)+'*29:1+))+,-;3)(2*+($%%&'%$'((-&-)(--'),,.%.),-.100125;87666,.1*048749.3/-,2274/-1-+)**6.'(*+/,'(*'3(*,**+,0*693/2'.035:8/04//10-5*.,:'7*3&45*2'+./3(/.*,.19:::-33...,+'+(),*-1,338666;8167762,.129;8113.86.&)'%%(*8;65731/)*$&'*+/0(-++,.-,+,,2*25:-)&)(''427;7958445265'/2950654443;8.*6488:7143314-7.4/*,%..51*4')*965553)&'''+'(('(*(.&('$&*+1.02:5:8854,,62110&-+../*902864414.+38954401232224924;2.-.+,*14*,+*&(**37787756,%'(&(*,,,./,1/',++*$%+')1/'//*--0/4/31',,+1-,)**((-.0$&)$()//83./*2)*+*'$%)-87))))(*2*.
@5ff2057f-6a30-4ece-9ea2-0627a3f92ddb ch=37 read=146677 start_time=2019-12-13T16:37:29Z barcode=BC01 runid=2c9cf7bc05858273f10e7d7ec552fc0bd742dc3e
CCGGTTACCTTGTTACGGCTTCACCCCAGTCATGAATCACAAGTGGTAAGCGCCACTCCGAAGGTTAAGCTACTTCTTTTGCAACCCACTCCCATGGTGTGACGGGCGGTGTGTACAAGGCCCGGGAACTTGTATTCACCGTGGCACTCCTGATCCACGATTACTAAGCGATTCCGACTTCATGGAGTCGAGTTGCAGACTCAATCGGACTACGACGCACTTTATGAGGTCCGCTTTACTTGCTCGAGTCGCTTCTCTTTGTATGCCATTGTAGCACGTGTTAATGACCCTGGTCGTGGGGCCATGATGACTTGACGTCATCCCCACCTTCCTCCAGTTTATCACTGGCGGTCTCCTTTGAGTTCCCGGCCGGACCGCTGGCAACAAAGGATAGGGTTGCGCTCGTTGCGGGAAGGACTTAACCCAACATTTCCTGTAGCACAGGCTGACGACAATACAACACCTGTCTCACGGTTCCCGAAGGCACATTCTGCTCTCTGAAAACTTCCGTGGTCCGACCAGGTAGGTTCTTCGCGTTGCATCGAATTAAACCACATGCTCCACCGCTTGTGCGGGCCCGATCAATTCATTTGAGTTTTAACCTTGCGGCCGTACTCCCCGGGCGGTCGACTTAACGTTAGCTCGGAAAGCCACGCCTCAAAGGGCACAACCTCCAAGTCGACATCGTTTGCAGCGTGGACTACCAGGGTATCTAATCCTGTTTGCTCCCCACGCTTTCGCGCCTGAGCGTCAGTCTTCGTCGGTGTGCCTTCACCGGTATTCCTCCAGATCTCTACGCATTTCACCCGCTACCTGGAATTCTACCCCCCCTCTACGAGACTCAAGCTTGCCAGTATCAGATGCAGTTCCTAGGTTGAGCCAGAGGTTTCACATCCTGACTTAACAAACCGCCTGCGCTTTACGCCAGTAATTCCGGTGCTTGCTTGCGCCTCCGTATTACCACTGGCTGCTGGCACGGAGGTTAGCCAGTGCTTCTTCTGCGGGTAACGTCAATGAGCAAAGGTATTAACTTTGCTCCCTTCCTCCCCGCTGAAGGTACTTTACAACCGAAGGCCTTCTTCATACACGCGGCATGGCTGCATCAGGCTTGCGCCCATTGTGCAATATTACTGCTTGCCTCCCGTAGGAG
+
5/,1*7*/123/191.0.-463.2/-(&&/0*/,-643478813375/-*,/61(().*''(+30:6:%*(%));42;<00585735%&&89--::94321155::514----0.1793091+'2520+,()+84;32384733/,.-2)+-230)(*+3,9++*.-'./0190.**.385,/10()***)65;45-,5529-:/0)4-3742442.-*,.792+,%'(*-6,.(.)#('*,+&%$$&**&),2/2-39--74-**+*2-)')'.%&01,2&&&%&#*.4*-6:801&(/09:76101-,.--*,++/54469:20376;77831/11:4-.2583632)65005/*2/--29661-+'.'/*0064667902*/37'4.98-/21+,+,)315-9-+*(-)((*0,)*)-(((&/35/59(+$'%%%%)*/+.***2245).3%&$%%.,007/2458412389372/-16+7110011+&$%+./2..397,,691-/93')($(-1:52912)4,<58<989528*,(-.*+-7+:8/780001212.0)++)+/,/01757071&%),/,73;4+14)),.4;</49374:,42251/244/247/%/,4*45321/00+'*'*+()/.1+2.2++2*(*'+66707,-762-114/3+,.-/567356576.:9-)+(./468:03442:123..2:752;20,-.0;6-.21',)%*+-/941,,&-1/,*--.693510191550)-(('$&%'&$&2+110.4:37-2'&%0//.665512,06902/91.0544007.8,4-014832550//2544/01121616-1/712:023018-/084833407+(%,/,7....6*+()+-:0/)/-03')+.+*)/,)+/7-4-+('(*.0145.103/((+**/+,*-*2))*&&'.')+'23-/.'+*-5/1.'(++-/009:,8++,4--(,0.,,19&863557--6039:-876493235.7/,.*/18,0.-/45//+096(--.5./;3*+,+/--062-(&*+,,77.,+2*0*&'.)-069<89<:97/.*.,34;765696478749(+,+*0*105;3.04114/3/-,30)*&$&'%'/,2*:.).)--(*
@4f6dfd16-b30e-4507-91db-51dff071af33 ch=258 read=94027 start_time=2019-12-13T16:37:24Z barcode=BC01 runid=2c9cf7bc05858273f10e7d7ec552fc0bd742dc3e
CTCCTACGGGAGGCAGCAGTAAGAATTTTCGGCAATGGGAAACCCTGACCGAGCAACGCCGCGTGAAGGAAGGTTTTGCAGTTGTAAACTTCTGTTATATAAGGAAGAACAGCGGCTACAGGAAATGGTAGCCAGTGACGGCTGCTATTAAACCACGGCTAACTACGTTACTGGCAGCCGCGGTAATGCAGTAGGTGGCAAGCGTTATCGGAATTATTGGGCGTAAAGAGGAGCAGGCAAGGGTCTGTGGTGAAAGCCTGAAGCAACTTCAGTAAACGCGGCAGACGGCTATAAGTGCAGGAGGATCGTGGAATTCCATGTGCGCTGATTGAAATGCGTGAATATATGGAGAGGAACACGCAGTGGCGAAAGGCGACGATGGCACCACGTGACGCTCAGTCAGCGTGGGGAAGCAAAATAGGATTAGATACCCTAAGTAGTTACGCCGTAAACGATGAGTACTAAGTGTTGGATGTCAAAGTTCAGTGCTGCAGTTAACGCAATAAGTACTCCGCACAGTGAAATACGTTCGCAGAATGAAACTCAAAGATTGACGGGGGGCCCGCACAAGCGGTGGAGCATGGTTTAATTCGAAGCAACGCGAAAGAACCTTACCGAACTTGACATACTCATAAAGGCTCCAGGGTGGAGATAATATATATGAGATACAGGTGGTGCATGGTTGTCGTCCAGCTCGTGTCGTGAGATGTTGGGTTGATCCCGCAACGAGCGCAACCCACTTAGTTACCATCATTAAGGTTGGGGACTCTAGCAAGACTGCCAGTGACAAGCTGGAGAAGGCGGGATGACGTCAAATCATCTTTACTTATGACCTGGGCTACACGTGCTACAATGGATGGTGCAGAGGGAAGCGAAGCCGCGAGGTGAAGCAAAACCCGCAAAACCATTCTCAGTTCGGATTGTAGTCTGCAACTCGACTACATGAAGTTTAAGATCGCTAGTAATCGCGAATCAGCATGTCGCGGTGAATACGTTCTACTCAGGCCTTTACACCGCCCGTCACACCACGAAGTTGATAACACCCGAAGCCGGTGGCCTAACCGCAAGGAAACTGTCTAGGTGGGATTGATGGGTGGGGTGAAGTCGTAACAAGGTAACCGGAAGATGACGAGGCAGTAGGTTAACACAAAGACCCGACCTTTCTTCAGCACCAACAGTACGTACCG
+
'&.,-/2,54&(*+))/&))+(%)(,5:/+4/87<756.)20.5'')-/;152-5-,+58/1-1024/./0*0/5.+#%%+(7,-.,),2.42+2)$&))38)1-4.04,%,,19-+*,')'--))4642447%,,-,+,/,,()*).+4/&2.++-/./40-+,-*/'%'(('%&*0-47-622,-*3&('''('.)()-,/1/:10102-0/5+2,010--./8-+&/.&,.-0804+07/,+0*,.67869:03977(+&')*,-+,))-/3'/+,,))++&,.+/())+(*-.3&,(&*-)+2**(&+(-*0)*.&-**)))+%')(/4(()*21'&0/02//15''&(-,++&(%.+-3261115,*.,2160,0...*)'%'&(*+/6661//44/)+-+304*+)')(,,4*',2-41('7452:,)''&(%)*&'*)34678;8.-,,*++,,257.0,++./44:889*8.,/:946:751./)//959513360//+..001.$$$$$%)&'*%)*+,3:934714790.4)+,/23*'&+-.352372.*/70',*,07245:478,/0*/.+,<807999.00,-/40/-/.5.*.54314038('*%&'(+764012//117)2.250+,-+&**--+,)1+-,...*-0235525478878744.1.0531373/+()*.0.//-/7230/-0544<5;75+))),3)*003865-,%()(--($&*'((+2.09122.14/''%&$+5:31896+(*)()(,2878:*,.04735/001/-**)+11,34.3459989/53/224(*)%$(1+44478:77.(+.32,-)*.2../0635<57576110.+/4),,,6**'(*/.1-*),)(-*')-6:./95+-.57+/*37:357-41;3+5+12.1.3553,/,.+-.-,.&'*376-/-.9//)(*-.+../+/,.*/'.)0/.//,22267879*021130.//1.,(#'))%/+'$%'()*-.501;30..))&**&$$$%&,,*+/234+62)(*,+.1%023:00-/561)//3)**-++552230/315:0*8(()/(+).+2721/50./43998571.1.0;23+213++'(&''%)(.)01131).,-*+..80,(23.(*)*+0656::++**,*-(+)$-&/)'$$%%
@37598b82-93b3-4200-85fc-6d7e040f191d ch=214 read=61358 start_time=2019-12-13T16:37:23Z barcode=BC01 runid=2c9cf7bc05858273f10e7d7ec552fc0bd742dc3e
CCGGATTTACATGGTGGCTTACCCCAATCCCTTTGGCCAGCCCTGTGACCGCTGCCTCGCGCGGTTAATCACGGACTTCGGTATTGCCAGCTCTCCATGTGGTGCTGACGGGCGGTGGCCTGAACCGGAACGTATTCACCGCGACATTCTGATCCGCGATTACTAGTAACTCCGGCTTCGTAGGCGAGTTTCGGCCACAATCGAACGAGACTGGTTCAAAGTTTGGCTCCACCTCACGGTATTTGCATCTCTGTACCAGCCATTTTGTAGCACGTGTGTGGCCCTACATAAGGCATGATGATTTGTCGTATCCTTCCCTCATAGTGCTTAAGGCAGTCTCCGCTAGAGTCCTCAGCAATGGTAGTAACTAACGACAGGGGTTGGCGTGCGGACTTAACCCAACATCACGACACGGGCTGACGACAACCGTACCACCTGTCGCCTTATTTTGAGAGGGATTTCCTCAGGTCAGAGTATGCAGGGGATGTCAAGTGTAAAGATGCGAGTTCTTTAGCTGGAATTAAACCACATGCTCCGCTGCTTGTGCGCGGGTCCCCGTCAATTCCTTGGAGTTTAATCTTACGTATTATGCTCCCCAGGCGGAATGCGCCAATGGGTGGCAGCGGCACGGAAGTGTGAAACCTATAGTAATTCGTTTACGGCGTGGACTACCAGAGGTATCTAATCCTGTTTGCTCCCGCTTTTCGAGGCCTCAGCGTCAGTTACAGTCCAGAGAGTCTTCATGCGGGTGTTCTTCCTAATCTCCTGCCGCATTTTCACCCGCTACCTTTCGATTCCACTCTCCTCTCCTGCGCTCTAAGATAACCAGTTTGGAATGCGGCACCCAAGTTCAGGCCAGGTGTTCATCCCGCTTAATCATCCTGCACGCTCCTTTGCGCCCGAAGTAAATCCGGATGGCAGCTCGCCACCTACGTATTTACCGCTGGCTGCTGGCGCGTAGTTAGCCGTGGCTTCCTCATGGTGCCGTCATTCCCAGAACCGGGCTTACGATCCGAAACAGCCATCACTCACGCGGCGTTGCGCTTCGGGGTTTCCCCGTTGCAATATTCCCCTGCTTGCTCTGCGGCCAGAACGTATCCAGCGCAACGGAAGGGTTAACTGAAGACGCGACAAGAGCACAAGCTGGCACCAGCGTACGTGAAAGCCCGCGGG
+
('))%6*(%&#%'%$%%$&%$&'&&(1*0+''+*'&%%'())'%%(&&**+./-,)'&#$%$)))+,)))+.17351-*()*&-+'070-.**&''')*)+/,,)--./1672,)')%*&$&'-(('(&,+056972+0,'(++4-213,-.74+()('0+%*.'*),)+*1)&&'(5-&)%'%%(&*,800&+*)&'/,+/**/,(+04433645'/85,21/,3.1./)++++$&+10&0.%&+-++)((),%)*''*+/011+&&%$$$''*(++&(&**'%$'%&(&(()&))*+*$/.&%%&%*$''&(+,-'&&#&%(*&(&%+&(+*&'-/-/&$%&')&&(-5.++$&*''''((%$+/,---,146-,*)$3*(')')%$)+(&%#0*-.-)/+---),3/1(*)*(((,,14261)34*6*66,10/*+*%)%%$%%%%$$%%%')(%-,)&&)*$+),)''(()(''*&),35./&()/++-($'+)))-,.*(112'))$&$$#$((%.''.,+,'($/(.,4+&&&$&%$'(%'((*.)()04-*.11-2))#%%*)(*.62/,,*.($'&%$%#()*-*498*.,2..113,**&*')(+)*%,&+*)--,-,,(++'()()*)(/(,*'%&&&'%$-%&%()&&('()(-()$*-,-.$(%'&*)0/*,6.1955/47+,-36.*00.0,*)$)&-*./*,---5*+-/&+*,-5(-(')'(**-.+&&$$%&)**+0.++-*)-6--((()'+('*(-19*-$'')&),$)%%)'#'')-31)+-/*.*),(+011.'(**-'(**'(&+*&/25*21+/-*-&.*(,1,.**)/%)+*41%+-/%(/+**//+%&&$1,662./&&#%%'-+-.'()'%(')+)%&&&)++'*/.110-''('(++3175*('$#%''),-('-/)(%*/..($%&())*(-'//51--/++&$$&*(&%&#('*.*,0*./'+())&)'(/2&)+'&'($&(,(**&()%)($((),&#%)+'(+-,*(),'&'$%)&&'(+)-9-044/*&((+---*5,265*'))*&&&'($$%'%&$%&(*,''(,6-(+/+0270',.-,3*2)0%'#$'(',,(-'(&(''%%&$%%%$'&)*+$*.,,+('(-40,(((#'%%#'%#$
@95b10fb6-4dc1-4dd8-a374-a49822272318 ch=194 read=109799 start_time=2019-12-13T16:37:41Z barcode=BC01 runid=2c9cf7bc05858273f10e7d7ec552fc0bd742dc3e
CTCCTACGGGAGGCAGCAGTGGGGAATATTGCGCAATGGGCGCAAGCCTGATGCAACCATGCCGCGTGTATGAAAGAGAGGCCTTCCACGTAAAGTACTTTCAGCGGGGAGGAAGGGGAGTTAATACCTTTGCTCGTGGCGTTAACCCGCAGAAGAAACACCGGCTAACTCCGTGCCAGCAGCCGCGGTAATACGGAGGAGTGCAAGCGTTAATCGGAATTACTGGGCGTAAAGCGCACGCAGGCGGTTTGTTAAGTCAGATGTGAAAATCCCCGGGCTCAACCTGGGAACTGCATCTGATACTGGCAAGCAGGTCTCGTAGAGGGGTGGGAATTCAGGTGTAGCGGTGAAATGCGTAGAGATCTGGAGAACCACCGGTGGCGAAGGCAGCCCCCCTGGACGAACTGACGCTCAGGTGCGAAAGCGTGGGGGGAGCAAACAGGATTAGATATGGTAGTCCACGCCGTAAACGATCGACTTGGAGGTTGTGCCCTTGAGGGGCGCGGCTTCCGGAGCTAACGCGTTAAAGTCGACCGCCGAAGTACGGCCGCAAGGTTAAAACTCGAATGAATTGACGGGGCCCGCACAAGCGGTGCTGGAGCATGTGGTTTAATTCGATGCAACGCGAAGAACCTTACCTGGTCTTGTCCACAAGAACTTTCCAGAGATGGATTTGGTGCCTTCGGGAACTGTGAGACAGGTGCTGCATGGCTGTCGTCAGCTCGTGTTGTGAAATGTTGGGTTAGTCCCGCAACGAGCGCAACCCTTATCCTTTGTTGCCAGCGGTCCGGCCGGGAACTCAAAGGGAGACTGCCAGTGATAAACTGGAGGAAGGTGGGGATGACGTCGAAGTCATGTAGCCCGCCCGACCAAGGGCTACACGTGCTACAATGGCGCATACAAAGAGAAGCGACCTCGCGAGAGCAAGCGGACCTCATAAAGTGCGTCGTAGTCGAAAGTTGGAGTCTGCAACTCGACTCCATGAAGTCGAATCGCCTAGTAATCGTGGATCAGAATGCCACGGTGAATACGTTCGGGCCTTGTACACACCGCCCGTCACACCATGGGAGTGGGTTGCAAAAGAAGTAGGTAGCTTAACCTTCGGGAGGGCGCTTACCACTTTGTGATTCATGACTGGGGGGTGAAGTCGTAACAAGGTAACCGG
+
/00.&)//98.153166468642'++,,40)+&*-9.5/(+--19-0;8333332&29297::88766744336+'('')-,53:2*)+))/4+)*%)-060-11066*)0././4)($''+,)++2,,-.,677303%////(&,03/20/1-$-)%*+3.3,,&*+,+.7*++-./274576260:,1---:5422/&+,/4777:74/3.-/25/4-6,..90-(()-166663%0(0.390*)-34-519/7683124363,163,/9:2,8796:)2.41611..)((()-//,,())*.6/.+&'%,,10338910'/,0(()0(+*,1-)+7331,011682/:8./287/-,,,14513*+'-+-&*.,-(/32.0.2.0%/36965)'(002+*3/000111/0.-:--.&''&'+)'$&339.*+/3<69367-5.,-30)+-40,1344.1+120652((&%''112713.(05-;.2.89&%&&&+3.2/3:08//4544.-)+0161/0.1305/-,0/0458:-'('%&()(-,2/014(4+;/97,../))//.3/8.00*)-6+1-*%*)./658641.)&,2+..(1&(-4/52+7/;.....82,1*0-,2**0//.114;9::7,/)%(0--/.-,0.+09.5,-,,-.457//3318;7999;94:,81288711135259799:99681;22281,)0*,./0:9264-01161.,6149501'*/09*,1446&'1126426:)++)-6,168/37338112231/*3.87.4,,-04:/:3(,*&()2546:234//02;:577415.-04955:;143122256'++*,3.6/-*&(''$++*+02/2&-,/./1.)+-,03:697;63821122:9:8-(('(*+-876966310-)*&,-&%&*(&-(*96/89++424556,0.668%$&%&)/,('(*-56121//13.12398:50.0.*(*-,-*,('),.-3-.-66::;;53463001)/1:9899767588:)4145190//21//0816;2300/,(-/('&,'(%,*444965698*%)(&'),6/.)+'',+-50:70;.),1.1.0.3-01*+75,,2245:86422.032476+../3124.+,30-.*2,697;3:
@7f6e83ff-bc17-478d-85cc-3f6bb08217d7 ch=413 read=231857 start_time=2019-12-13T16:37:39Z barcode=BC01 runid=2c9cf7bc05858273f10e7d7ec552fc0bd742dc3e
CGGGAGGCAGCAGTGGGAATATTGCACAATGGGCGCAAGCCTGATGCAGCCATGCCGCGTGTGAAGAAGGCCTTCGGGTTGTAAGAGTACTTTCAGCGGGAGGGAAGGGAGTAAAAGTTAATACCTTTGCTCATTGACGTTACCCGCAGAAGAAGCACCAGCTAACTCCGTGCCAGCAGCCGCGGTAATACGGAGGTGCAAGCGTTAATCGGAATTACTGGGCGTAAAGCGCGCAGGCGTTTCATTAAGTCAGATCTTGAAATCCCGGGCTCCAACCTGAGACTGCATCTGATACTGACAACTTGAGTCTCGTAGGGTAGAATTCCAGGTGTAGCGGTGAAATGCGTAGAGATCTGGAGGAATACCGGTGGCGAAAGGCAGCCCCTGGACGAAGACTGACGCTCAGGTGCGAAAGCGTGGGGAGCAAACAGGGTTGACCCCTGGTAGTCCACGCCGTAAACGATGTCGACTTAGGTTGTGCCCTTGAGGCGTGGCTTCCGGAATAACGCTAAGTCGACCGCCCACCAAGGGGAATTACGGCCGCAGGTTAAAACTCAAATGTGAATTGACGAGGGGCCCGCACAGAAGCGGTGGAGCATGTGGTTTAATTCGATGCAACGCGAAGAACCTTACCTGGTCTTGACATCCACGCGGAAGTTTCAGAGATGAGAATGTGCCTTCGGGAACCGTGAGACCAGGTGCTGCATGGCTGTCGTCAGCTCATTGTGAAATGTTGGGTTAAGTCCCGCAACGAGCGCAACCCTTATCCTTTGTTGCCAGCGGTCGGCCGGGAACTCAAAGGAGACTGCCAGTGATAAACTGGAGGAAAGTGGGATGACGTCAAAGTCATCATGACCCCTTGACAGGGCTACACGTGCTGCAATGGCGCATACAAAGAAGCGATTTTCCCGCGAGCAAAGCGGACCTCATAAAGTGCGTCGTAGTCGGATTGGAGTCTGCAACTCGACTCCATGAAGTCGGAATCGCCTAGTAATCGTGGATCAGAATGCCACGGTGAATACGTTCAGGCATACACACCGCCCGTCACACCATGGGAGTGGGTTGCAAAGAAGTAGGTAACCCAACCTTCCGGGAGGCGCTTACCGCTGTGATTCATGACTGGGAGTGAAGTCGTAACAAGGTAACCGG
+
-'/.&)-*.24.2502+,,-'-)$'*,,612;0...3/-5034477-.%+*---:987443/-*,(**)((0223-;77:64/*&%%''+.6/+%+''5-'*))++',.(+,-8.*)+.1/01101:0-1760362355180.;,-2/-2-'**$,-.-),**,,)*...05,0+*,,,,:,,2,*0..*004-.2-..-0,./293935307-1/--08;:4328:424.3*2)47.(*.*#'..-.)*+,-,0&-,+.5.*081,/,,+8*,+471/%+1/3111.2,**,+/50'*+2((')(+-/211/0/7--0'.+/5.3+/400,,,-087529/-.577-+)()-.;:/-/,+3-7987;.9--*..).19030:84)-7691-)*-,-,,.*-,8(*11..+/63-.04337+'),1;67.2)((%&%')-+..3433986*/.097/880*)),)3;86140(+)*.,.+66(',,.08179-.+.+-*,)*&(*''$&$&**-01588717''/*1)241)&(('(.*2/3./-).+21<;669:4;-,('')--3..0.'677.-8-*-.3.,/,,-.215712..-+(/23<915592212152%1)+2491369/5,+407787/3.*-8585)'*'()*())1<5,+'()+00+*((,14684431+9:1415462./-/*'+354775534/801013,-11+./2-.4)*).10-/360065;6616110+..%/'(01/24,29215/231560+.3.11...3913(4-1-4.1/169'9+1+'()7799:2872331890/1/-.*/5*/-)/2+.889662+)&$+,0:91,&%***'%'%',(/.400+*),+/277881;1-*)))%&+-15*'*+(+*&&$&*/(+(***)+11)'*1-+0++3,.2973545568356428(/&-,()$&()521,*/--)(,24*('(/)(+8093856/2+-'.005//)*.62350+,--.:6/0.666:<:670.61'*-,-2/2--*13/0;6/02,-,0.3985/+((/333;00180).-)*++0.-)*(%./.,.,2)/77)+3+39/:..5*+-*,689;8463355502%$%(*+)*22246549-829;:;:1
@017cb8ab-d394-49fd-8285-c08ab46b7e90 ch=20 read=74764 start_time=2019-12-13T16:37:42Z barcode=BC01 runid=2c9cf7bc05858273f10e7d7ec552fc0bd742dc3e
CTCCACCACGGGAGGCAGCAAGTGGGAATATTACTGATGGGCGCAAGCCCATGATGCAGCCACGCCGCGTGTATGAAGAAGGCCTTCCGGGTTGTAGAGCACTCAGCGGGGAGGAAGGGTAAGTTAATGCGCGCCATTGGCGTTTACACCAGAAGAAGCACCGAAGCTAATAATTGCCAGCAAAGCGCAGTAGCCACGGAGGGCTGGCGTTCAATCGGAATTACTGAATGAAAGCGCACGCAGGCGAGTTTTATTCAAGTCAGATGTAGAAATCCGGAACAACTGGGAACTGCATCTGATACTGGCAGGCTCAGATATATTAGGGGTAAATTCCAGGTGTGGCGGGTGTCACGTAGAGATCCTGGAGGCTACCGGTGGCGGCGGGCGACTGGACTGAGAACGACGCTCAGGTGCGAAAGCAATGGAGCAAACAAGTTAGATACCCTGGTAATCCCGCCGTAACCGATGTCAACGGAGGTTGTGCCGCCAGAGGCGTGGCTGGAACTAACGCGTTCGAAATCGACCGCGCCACAGAATTACAGCCGCAAGGTTAAAACTCAAATGAATTGGCCAGGGGCCCGCACAAGCGGTGGAGCATGGTTTGGTGCCGATACGGCACGAAGAGAACCTTACTGCTGGTCTTGACATCCACGGAAGTTTTCAGAGATGAGAATGTGCCTTGGGAAAAGCCGTGAGACCCAGGTGCTACATGAAATATGATAAAGCTCGTGTTGGCGGAAATATTGGGTCCAGATCCCGCAACGACACAACCTTATCCTTCGGCGCAACCCGGTCCGGCCGGGGCGCTCAAGGGAGACACCGGTGATAAACTGGAAGGTGGGGATGACGTCAAGTCATCATGGGCGCGACACAGGGCTACACGATGCTACAATGGCGCATGAAGCGACCTCGCGAGAGCAAGCGGACCTCATAAGAGTGCGTCGTAGTCCCGGATTGGAGTCTGCAACTCGACTCCATGAAGTCGGAATCGCTAATCGTGGATCAAGGGAATGCCACGGTGAATACGTTCCAGGCCTTGTACACACCGCCCGTCACACCATGGGAATTAGGTTGCAAAAGAGCCAGGTAGCTTAACCTTCGGGAGGGCGCTTACCTTTGTGATTGAAGCTGGGGTGAAGTCAGCAAGGTAACCGG
+
+..,%&&&('5/,0.+,-,+0),*0+----.1'*&''+(+,'%&+-)-10$&')+-.5,67122/;-/.879760//)+*(,,9762,-884:21.)(')'')&$('&35*(.-,(,)%$%&&./)*(%&%%$%)%*'8(+'(3+(+%,&&)/,&*'%,.06(%%$&(*&%&'*)(%$$((-6*,,)'#%%%#',,12-+(+)'$%)))&)&*,,.*---1.*0.0),*&&((())*')(.-*0/-/*0:7,+1+**+,-/.22+)''%1/1-2'()&&&(.**(-0.32..,-.93-/3147383,)&'%)%'&&$&&,*$.45,,+180:2,(/5/.,'+('(&,+**&*&)%%&&'(,+(*+**)'%$&%+++,-),(')(%%%#'))),*$$'&%%+'&+'+,4*+(+'*$&(&&&%(+02,,..8)//,0.5+(+*.4;0+/-,-((46)(.)$&%$'$&$)%,,*))%+&)')1(+.45&'&&'$,('))+-,),,,&,./0/-/1*3%%'(%%)()-1--',,&'+(+()%%()'50,---)0,72:5,2-.0;9571602-&,)$,,-)+,*(./32*&(*)*,6+,.07000/)+'(%%%&(.(,%(&%+'),'''+)0+0,'($$**+1-/,-()*123411202/,,<<;5-,))&%((*-0--&$$#%&-/,*+/)$,/)2-)+..0*+087887&,(&&-+'%&'&'&/74./356662.*(%)))*%'&+.*0''%$%%%&.'*&-01--)'$)/*&&&-)-00)0+)&&),*/.&&+./2//./0-561*'1,5++'-*$*&++4,&/00++/2.9895-3/41+*/./5641))(++/20033&)))&'%$%%$$$)0,+)'()&((+.01,,0171+20),,&&()&-.0,(+-140/*&)-.4&+),)+/./1324''&&%)+4558984;1(2.&/*-,)),2,(*+%-.8('((+,+1303./0+40965((&%%)'/::;-,-,&/+,)0+-2.,+0.,,.:778,6+1*%0(4)*-'*)**,/1:.9:+-00-.))))*'*('%)&%051805.80*%&%%$$--),((*-10195;6.6*(-2312.6-)/)*2,+2204-('*&*,/44,)(-++)*&$&,....6;6:06
@2fe8b8ed-17d5-4d8b-b8d2-25515082551e ch=267 read=108808 start_time=2019-12-13T16:37:47Z barcode=BC01 runid=2c9cf7bc05858273f10e7d7ec552fc0bd742dc3e
CTCCCTACGGGGGGCAGCAGTGGGAATATTGCACAATGGGCTCGGCCTGATGCAACCATGCCGCGTGTATGGCCTTCGGGTTGTAAAAGTACTTTCCGGCGGGGAGGAAGGGAGTAAAAGTTAATACCTTTGCTCATTGACGTTTACCCGCAGAAGAAGCTACCGGCTAACTCCGTGCCAGCAGCCGCGGTAATGCAGAGGTGCAAGCGTTAATCGGAATTACTGGGCGTAAAGCGCGCAGGCGGTTTCGGTAAGTCGGATGTGAAATCCCCGGGCTCAACCTGGGAACTGCATCTGATACTGGCGAAACGAGGAGTCTCGTAGAGGGGTAGAATTCCAGGTATTGGCGGTGTGCGTAGAAGTCTGGAGGGCTACCGGTGGCGAAACCCTGGACGAAGACTGTCAGGTGAAAGCGTGGGGGGCAAACAGGATTGAATACCCTGGTAGTCCACGCGTAAACGATGTCGACGGAGGTTGTGCCCCTTGAGGCGTGGCTTCCGGAGCTAACGCGTTAAGTCGACCGCCTGGGGAGTACGGCCGCAGAATGAAACTCAAAGGAATTGACGGGGGCCCGCACAAGCGGTGGAGCATGGTTTAATTCGAAGCAACGCGAAGAACCTTACCGAATAGCCAAACATACTCATAAAAAAAAGGCTCAGAGATGGAGAGATAGCTATATGAGATACAGGTGGTGCATGGTTGTCGTCGAAATGTCGTGAGATGTTGGGTTAAGTCCCGCAACGAGCGCAACCCTTATCGTTAACCATCATTAAGTTGGGGACTCTGGCAGGACTGCCAGTGACAAGCTGGAGGAAGGCGAGGATGACGTCAAATCATCATGCCCCTTATGACCTGGGCTACACACGTGCTACAATGGATGGTGCAGAGGAAGCGAAGCCGCGAGGTGAAGCAAAACCCATAAAACCATTCTCGGTTCGGATTTAGTCTGCAACTCGACTACATGAAGTTGGAATCGCTGGCTAATCCCGCGAATCAGCATGTCGCGGTGAATACGTTCTCGGGCCTTGTACACACACCGCCCGTCACACCACGAGTTGATAACACCCAGAAGCCGGTGGCCTAACCGCAGGAAAGGAGCTGTCTAAGGTGGGATTGATGATTGGGGTGAAGTCGTAACAAGGTAACCGG
+
,+3+(%'(&*06:3404505:8;8-5325752233:6/-'&%'',/2266:886/5635233--++./(-&(*,,11-354:.0376)(+.)59(0+'+')-4,(,*,(,3,%&(.:6+*5-1-//2:/:6-.33'5()*50.9''-*((+)---'*)&'%%**'(('+)**55-5(762531151/..++0,-$,%,+01/03995655:4:46225-5-./5;;75447:5--**&)*097'+88*%*&..4.27396742*,)-()/8+*,5.,7,95767;647335555720110411)0%+,%,,&)'$&(+677:00,.-4*),-2*1(1('33/&+%(&*100+(%'(-($%&((--4+'+-+),-/568/50*)*&$/+(&)+28,))''('')*),1/-%*.-/489755,+,-7+1'44/0-(,-*(3;4128654703+,)00/4942-%')0+,%-17,,2-2.1--3/%&'(&(+,.2551213)4+++*+0++,3,3,1*127659658:66:8('())93:32..5*-788.;8./92;/.,+*--2'3,69-,-0)(-,0/11638323).-02224<;679::-7-,-5*2//.,/*-13-4--86/'''&$&%%')++++,,,//.-2.3.5.*2--0**+/0::51++).-)677773472232/.*0.,.36578:74;0.14'3,),+(((1/2545246++5'043134*)34**8649,+//-/4/162.6000425.1-*19:36778.,8+7:6/2875.3--'..3678:/51/1002../4210'+)&**'&*-*980/---4:5/104767'3.-*,,+1889<7784/)),.+())+)*'''/922;:9942237-*,-(/)-%&+*+24533-..+,0)-3;;5.40+-/:;70812<765...--',$1&'(.08556194431-,,'*,00/9./261562400,'&%%%$)-),*/0/747./1224587-'**,4.*(++.6768+///.3.**,*&++,23;34;8134*/-11.2012+6,,*151-,52)(+,).44:5812&*166/,...5-7(((('00266226-5.1:2/8--.../35-81)''+)'*/0:972-'0.04:7;62
@8e2f3678-d112-4301-b24d-529206a5413e ch=17 read=55311 start_time=2019-12-13T16:37:48Z barcode=BC01 runid=2c9cf7bc05858273f10e7d7ec552fc0bd742dc3e
CTCCTACGGGAGGCAGCAGTGGGGAATAATATTGCACAATGGGCGCAAGCCTGGTGCATCATACCGCGATGTGAAACCTTCGGGTTGTAAAGTACTTTCAGCGGGGAGGAAGGGTAAAAGTAATACCTTTGCTCATTGACGTTACCCACTTATTTCAGTTAACTCGTGCCAGCAGCCACTTATTTGTGTCGGAGGTGCAGAAATAATCGGAATTACTGGGCGTAAAGCGCAGGCGGTTTTGTTAAGTCAATGTAATCAGGCTCAACCTGGGGGCATCTGATACCACAACCTTGAGTCTCTCGTGAGGGGTAGAATTCCAGGTGCTTGTGATTGAAATGCGTAGAAGTCTGAATACCGGTGAAGAGCGGCGGACGACGCTCGATTGCAGCGTGGGGAGCAAACAGGATTAAGTGCCCTGGTAGTCCACGCCGTAAACGATGTCGACTTGGAGGTTGTGCCCGCCAGGCGTGGCACCGGAGCCTAACGCGTTAAAGTCACGACCGCCTGGGAAATACGGCCGCAGGTTACTTTCAAATGGATGGGGCCCACTGCAAGCGGTGGAGCATGTGGTTAATTCGATGCAACGCGAAGAACCTTACCTGGTCTTGACATCCACACGGAAGTTTTCAGAGATGAGAATGTGCCTTCGGGAACCGTGCGAGACAGGTGCTGGCTGTCGTCAGCTCGTGTTGAAATGTTGGGTTAAGTCCGCAACAGCGCAACCCTTATCCTTTGTTGCCGAAGGAACTCAAAAGGGAGACTGCCAGTGATAAACTGGAGGAAGGTGAGATGACGTCAAGTCATCATGGCCCGCGACAGGGCTACGATATACAATGGCGCATGCAAAGAGAAACGCGACCTCGCGAAAGAGGCAAGCGGACCTCATAAGTGCGTCGTAGTCCGGATTGAACACAACTCGGCTCCGGTCGGGTCTCCGCTGGTAATCGTGGATCAGAATGCCACGGTGAGTCGTTCGGGCCTTTTACCGTCACACCATGGGGAGTGGGTTGCAAAAGAAGTAGGTAGCTTAACCTTCAGGAGGCGCTTACCGCTTGTGATTCATGACTGGGGTGTCGTAACAAGGTAACCGG
+
*(,,+&,*63-/5.126*21049,)/*+**)//**)++5-.95.*/05-.2555-*,))%'('-,))*+-,-,-+)*0.95/8103203.&&)(*/1:4,/..36**).+(,)&+*58*(),*+/9.89-,121209.//-.9.64)$&$%&,/*++-.0//.0238-3,*+++)4,&'*))/5+)*(&&%*'-.+,03$&'%#(&*2+..+2.123:;:513.41''&'$++*25,41()*125,-7-9*)'(&),'.,---)/130268.*.,13.-,-+)&$#&$)%%%&%'((3356762+.78/.-*2,1,.*+/03)%'$'#($('(*.4,04:12*+/,.0//,4408;96+*)+&%)+0*5))**)-.*1111*4*(%(''+2346,*-01<27-3/,2..'''#(-*))-0/0374-/1395::9054255664.1*-+2-.)/,)++/0-&)(').*+*1)($+,)-(*2+,3821015//)(&''&)*04302/.3/,)*)*,53966+,**).*)(--++260-.*&'*+*(--*&,)(+-++-0326.(,-44120/,)&,&/**%*&+-,311128/18531633500619/:///782,)*(+,0(0,-99011-)(//12+,11*5-0:7<0.24-55601*$(&*-,)*/.*))()+./9966/%,--8'1')-*180020505416,0-.3-%,0/1&)&)//,04)(1*-/.)51)/4011,,+'(*401,.62(-/.(++457850/)$().9530(&&-.-40)0''(*+-67677/1-04710('++/7-%&*+.'/12,&&'%'-)*,.08228-*++*)*,.(((&*,))()+-0./1+334.-%$),)/9'*/605760.,27+.5645524,3.6)0**2+*./+())10100))),%',/*))'$%',-))'$((28687::9;88/-(,(,53(/*64-%$%$%*-4&*(+&&'&$$()',+&,*4667882-%()35-/,+-682(%**(*&.+)(()**2,4:8<8)52*/4/5323/24,,)+,,-14;9993221111(('')(((-+)),//6:66))
@0114eac7-bc87-43c8-ace9-c139f89f8376 ch=271 read=112135 start_time=2019-12-13T16:37:47Z barcode=BC01 runid=2c9cf7bc05858273f10e7d7ec552fc0bd742dc3e
CCGGTTACCTTGTTACGACTCCACCCCAGTCATGGATCACAAAGTGGTAAGCGCCCTCCCGAGTTAAGCTACCTACTTCTTGCAGCCACTCCCGTAGTGTGACGGGCGGTGTGTACAAGGCCGGGAACGTATTCACCGTGGCATTCTACGATTACTGATTCGACTTCATGGAGTCAGTTGCCGAACTCAATCGGACTACGACGCACTTTATGAGTCCGCTTGCTCTCGCGAGGTCGCTTCTCTTTGTATGCGCCATTGTAGCACGTGTGTAGCCCTGGTCGTGGGGCCATGATGACTTGGCGTCATCCCCACCTTCCTCCAGTTTATCACTGGCGGTCTCCTTTAGCAGGTTCCGGCCGGACCGCTGGCAACAAGGATAAAGAGTTTGCCTCGTTGCGGGACTTAACCAACATTTCACAACACGAGCGACAGCCGTGCAACACCTGTCTCACGGTTCCCGAAGGCACATTCTCATCTCTGAAAACTTCCGTGGATGTCAAGACCAGGTAAGGTTCTTTGCGGTGCATCGAATTAAATGCTCCACCGCTTGTGCGGGCCCCGTCAATTCATTTGAGTTTTAACCTTGCGGCCCGTACTCCCCAGGCAGTCGACTTAACGCGTTAGCTCCGGAAGCCACGCCTCAGGGCGCAACCTCCAAGTCGACATCGTTTACGGCGTGGACTACCAGAGTATCATCCTGTTTGCTCCCCACGCTTTCGCACCTGAGCGTCAGTCTTCGTCCAGGGGGCCGCCTTTGCCACCGGTATTCCTCCAGATCTCTACGCATTTCACCATACACCTGGAATTCTACCCCTACAGAGACTCAGGCTTGCCGGTATCAGATGCAGTTCAGGTTGAGCGGGGATTTCACATCTGACTTAACAAACCACCTGCGTGCGCTTTACGCCCAGTAATTCCGATTAACTTGCACCCTCCGTATTACCTTGGCTTTTGGCGGAGTTAGCCGGTGCTTCTTCTGGGTAACGTCAATGAGCAGGTATTGAACTTCTCCCTTCATACCGCTGAAAGTACTTTACAACCCGAGGCCTTCTTCATACGCCCGGCATGGCTGCATCAGGCTTGCGCCCATTGTGCAATATTCCCCACTGCTGCCTCCCGTAGG
+
78686937425/.0'(),./3,*/'&$('98--02/50*.*.0-/-50/1()*/80,/((''*,;07.554783,,17047(-.(.0)+*81*&*$*,.12471755-6-113534624+3*(0,2*.()+-<9687+2.4.-/70)+-..530)&()*55((+0:0+-,0(*+0%..5'78419546,:37+8..)%&)+715,./8-,,.+/+,2+,,3,.-/,1--'%*(+,,11502+55-,/120116<:19-*+.0-0102--'**,72+,35,/2'57959('*),-10-1,203496/99:.3597,6**+'%)284./078/1../88877/050'&%%)--05+-+7,7:31*+/3374/,.0.117895))%,*5)*/'((*-*)*+895.5-4+,)(..-19(,311.-+--0-./+-)$.8(0&++),,35.*+++,).&2*9-73**.,001036<9575720.,&)27845:836::455/76+)*-/1/00003.437.01)''''-$')13-0,1--.,+*,.00),4**++)(('(,).0+%&(+,*0,,03;2+-*,8<.06/%+()(3*,)&(325719;0,/66)/24345.5.:0-,,1-.+./.'*))($+-)+-/94.,+831(/203803'4,6785/0-11/59-)+,6012:;620*,))/$)(+3.-+.0651:+,1.756,+.+-181003377...2322358:8:<:6/9,%+*.+('&&,'*,&&*+*4-++%&-))&+/)*,986233356869<;2/0.%$&(+,1++'--02046816-&',)+++,434(%%(+2)+1%0-015158845)1367./010*'46'..,(6991+/.,0/--,%%/+1486941733488881.,25,*-1187,+-/47;+*)*,3+*))'%,%3:.-5957701,+*(***'%%%$&%((*&(72//1.*,*''),729)$'.*66;31/1,7-,*)*((*(())&&$&.*+,63)*)'#%$()(+,/.3)++),/:91111*,'((+,196<67<4430/*/,+0-,,1-'&%(**/3%5965823,22+*1400241710025/1-,/12333384292*)(((
@2e6b99a9-bff9-4d4a-b587-24475b45072a ch=76 read=128102 start_time=2019-12-13T16:38:11Z barcode=BC01 runid=2c9cf7bc05858273f10e7d7ec552fc0bd742dc3e
TCGGTGCTTCGTTTCGGTTACGTATTGCTGGTGCTGCTGAAGAAGTTGTCGGTGTCTTTGTGTTAACCTAGCGCGCAATGGCTCTATCCGGTTACCTTGTTACGACTTCACCCCAATCATCAATCCACCTTAGACAGCTCCTTCCTTGCGGTTAGGCCACCGGCTTCGGAATTTATCAACTCTCGTGGTGTGACCCGGGCGGTGTGTACAAAGGCCGGGGGGCAATGTTCACCCGCGACATGCTGATTCACGCGATTACTAGCGATTCCAGCTTCATGTAGTCGAGGTTGCGGGCTACAATCGAACTGAGAATGGTTTTATGGGTTTTGCTTCACCTCGCGGCTTCGCTTCCCTCTGCACCATCCATTGTAGCATTGGTAGCCAGGTCATAAGAGGGCATGATGAGTTTGACGTCATCCCGCCTTCCTCAAACTGTCGCTGGCAGTCGCTAGAGTCCCAACTTAATGATGGTAACTAACGATAAGAGTTTGCGCTCGTTGCGGGACAACCCAACATCTCACGACGCAGGCTGGCGACAACCATGCACCACCTGTATCTCATATGGCTATCTCTCCATCTCTGGAGCCTTTATGAGTATGTCAAGACCTGGTAAGGTTCTTCGCGTTGCTTCGAATTAAACCACGTATACCGCTTGTGCGGGCCCAAATCAATTCCTTTGAGTTTCATTCTTGCAGACATTACTACTCAGGCGAATTACTTATTGCGTTAACTGCAGCACTGAACTTTGACATCAACGCTTAGTACTGTCGTTTACGGCGTGGACTACTAGGGTATCTAATCCTATTTGCTCCCCACGCTTTTCGGGACTGAGCGTCAGTTGCAGGCCAGATCGTCGCCTTCGCACTGGTGTTCTCCATATATCTACGCATTCCACCACGTAGATTCCACGATCCTCTCCTGCACTCTGGCTGCCTGGTTTCTGGCTTACTGAAGTTAAGCTTCAGGCTTTCACCACAGACCCTTACTTTGCTGCGCCTGCTCCTCTTTACGCCCAATAATTCCGGATAACGCTTGCCACCTACGTATTACCGCGGCTGCTGGCACGTAGTTAGCCGGCTTTCTAATAAAGAGATACCGTCACTCGGCCACCATTTCCGTCTTAGCCGCCGTTCTTCCTTTAGCGAAGTTTACAATCCGAAAACCTTCTTCCTTCGCGGCGTTGCTCGGTCAGGGTTTCCCCCATTGCCGAAAATTCCTACTGCTGCCTCCCATTAGGAG
+
#$(%'&'**')(41-(/6-$('&&*--,,0-,(&((*+1/+(*)(+05568;9891085.156/3.6./+%&)+')-**+$(+*.)+/./319+.318-02..0(45;550:8/.01599:*:./30.)1-+/,0,)-.2/.7.)()+-5251+1100,2./0.114*'&&,.-*,2.5/-/*+,40-0-..25(*+2543765541(0)0/,0.2+233,+.(&+*/94177++/.74620..,(,)*%((,*&0*&)*'*+(,405.-&(*/422,('*,9**&+.:-1(0,0'%%&'+.,-78610+-/.2288;.244;67::,/0271+1750.-/5106-,-6-<60-1/0/-274;;;669*('))$%)&)+)/14-17544-8+*$629674121)('08722-*,++/:8+*7.:<9875,-$$'*,1(10373/+,,&'+..,('*('/.+,+2-2334441..21413535//+$+,4('*(-,4/3,.0+61.'(+,.*-)*++.,,).1(*%)%+/004',*,+..1603++,.63970-'*(*+6)0(*,0./03.-,*/7587641+.%%,++1-**$%&($)'*1(,,/297233,/+8.:59<:36447,2372%0'2,3;6;;55+0,,013.(&$&'.).0)-1-*/1113:7;712:3+()09;5.8:438./++04'.)(&+&*+,/069/2/5+,*6,.1802/,1-.*2,21(1/367:9527:1137961))$&%(*)(($'%/015;4+/.800179692+582,-*(')(*-4022,-.73(+-156+)+),/991,,9:0489756899/90;/.,+,/000:::8::7;3142-0*-37:5205**,)&+./05998:6838;,))17*,-/(0*(3)(&)*./51/0.38*)*&)*/)()*-,46/284::1./0//31247060-9.,),142(.5..63&&+*+,-19;:040&((**'('(**.3/---18.37::378.:.-/458::66180014-+,21*.7029402+3+/..:;20/2//002/0,+./0.3.:)$$'*+)/71-238368+*%(',,1745*%'((+&'$$+))*644*%'&+*,(59,0;5987875-.,(&$$%%%(1:+*+7..2)(/46.585;89;;65;2(-*,1400,++01;3709:/2:+/59:3)-<16922;;42)3(&%('&)*+49.87*&7)*2+.(
@fb6d7e18-d143-4423-9972-fbbbc12b8be2 ch=109 read=242274 start_time=2019-12-13T16:38:24Z barcode=BC01 runid=2c9cf7bc05858273f10e7d7ec552fc0bd742dc3e
CCGGTTACCTTGTTGCGACTTCACTTGTCACTTGAATCACCAAGGTGGTAGCGCCCTCCCGAGGTTAAGCTACCTCTACTTCTTTTGCAACCCACTTACGGCCAGACGACCCGGGCGGGTGTGTACAAGGCCCGGGAACGTATTCACCGTGGCATTCTGATCCACGATTACTAGCGATTCCGACTTCATGGGTCGAGTTGCGCAGACTCAATCCGGACTACGGCGCGCTTTATGAAAGGTCCGCTTGCTCTCGCGGAGTCCCGCTTCTCTTTGCTTGTAATGCGCCATTGTAGCACGTGTGTAGCCCTGGTCGTAAGGGCCATGATGACTTGACATCATCCCCACCTTCCTCCAGTTTATCACTGGCAGTCGCTGAGTTCCCGGCCGGACCGCTGGCAACATGAAGGATAAAGTTGCGCTCGTTGCGGGACTTAACCCAACGCATTTTGCTTACGAGCTGACGGCAGCCATGTGCAGCACCTCTCACAGTTCCCAGAAGGCGCAATCCATCTCTGCTGGAAGTTCTGCTTGGATGTCAAGACCAGGTAAGGTTCTTCGCGTTGCATCAGATTAAACCACATGCTCCACCGCTTGTACGGGCCCGTCAATTCATTTGAGTTTAACGCCGTTACGTACTCCCCGGGCGGTCGACTTAACGTTGGCTCCGGAAGCCACGCCTCAAAGGGCACAACTTCAGAGTCGTATCGTTTGGCGTGGACTACCGGAAATTATCTAATCCCGCCATTTTGCTCCCCACGCTTTCGCACCTGAGCGTGATCTTCGTCCAGGGGCCGCCTTCGCACCAGTATTCCTCTACGCATTTCCACCCGCTGCACCTGGAATTCTACCCCTCTACAGCGAGACTCAAACACCCGGTATCGGAGATGCAGTTCCCAGAGTTGAGCCAGGGATTTCACATCTGACTTAACAAACCGCCTGCGTGCGCTTACGCCCAGTAATTCCGATTAACGCTTTGCACCCTCCGTATTACCGCGGCTGCTGGCGCAGGTTAGCCAGTGCCTTCTGCGGGTAACGTCAATGGAGAGCAAGGTATTAACTTCTCCTTTACCCGCTGAAAGTACTTTACAACCCGAGGCCTTCTTCGCCACGCGGCATGGCTGCATCAGGCTTGCGCCCATTGTGCGCAATATTCCCCACTGCTGCCTCCCGTAGGAG
+
5-,-/8&,*+,+*,(+-.0/+*$','*+,$%&')4;14(-(/+())(,'&%&'180/062-*'-,92:$))*-0,'('+0252::6173-/81$'&%#&&$'%'%+.-$1+)181.+,))+..12399.9140*30-2/2692;1019)9/954710&()154')**./---(--158<87004472(,,/&'(&%'0;)*'(')156710.0/4568//..'1.,')-),'+***&*+150+,/.-+/0-.((*)&*,1*+',3/85.68+)','&'((+*4337127+*),,)00/1)&&+0195/08:82/3().80:5500/-+('*,-312...*23)(1+4177+,*)*/90./5.541511-10)--..257/5-+-3.2957:555452.*)*&$*'-81273,*.4),&(*.32710+6211905-.+*.0+(+)+54*),1-./&'--)+&%'&())+/--**0.)2310/)'*+*,&-8/.0*&'---+0*3-7-::-4764/&,&(()((),21/%')0122)/40.032<//2--//12;67;86:615/.,0/'*)(,0791-+,+505680.6/-+.+,/(1+2+/2*&*+.94;6(49:0208;9,1,%''$'.&+,//2.4642&0,/'++./,**&-&*)3-*-65304.,0),313235462<)02,*&*/+*()+(&(&)+*%*,1+++'(+.-/27103*/,'(((%)+,./,**)60'$(($&+.)()*617-'))*,:9/.0)0,,+(24.('%(*702'))'*-+8,78556/-*&'$//'2349(*&%%(%,+.&16.-)%++)*1,'-+.535.-,.-+*'-1.,+,+)*&''*,45358,(+)$2('*(,)-,'.('(/+/015<.92.,%(4,)&427)+/.)0942-0/-1'()+),-1,.4259.2:511*)&&&&('&+*1/,+/13668250/03/0.&)4-,'*',1,*/4&,)).,2:69/;//08.9*)$+$.,*4-),($*,)*((-631+&.000986888860)(%)$,'*(0,**)(&'-,2.4,))$%),.)-0.*0)'(&(+,*))0-02*(***475:/-1,&&&%&'*-1/477;872-*-.*2+*-0,-+55)#*')*%*(*0:2216203+#&&&'#%))..6+,0160.-
@8e7ab7ab-53d7-4db1-b7d4-4e868d197564 ch=35 read=150295 start_time=2019-12-13T16:38:29Z barcode=BC01 runid=2c9cf7bc05858273f10e7d7ec552fc0bd742dc3e
CTCCTACGGGGAGGCAGCAGTGGGGAGATATTGCACAATGGAAACCTGATGCAGCAACGCCGCGTGAGTGATGAGGTTTTCCGGATCGTAAGCTCTGTCTTTGGGAAGATAATGACGAGGTACCCAAGGAGGAAGCCACGGCTAACTACGATGCCAGCAGCCGCGGTATCACGTAGGTAGCGAGCATTATCGGATTTACTGGGCGTAAAGGGGCGTAGGCGGATGATTAAGTGGGATGTGAAATACCGGGCTCGCTTGGGTGCTGCATTGAAGCTGGTTATCTAGGTAGGGGAAGGAGGTGGAATTCCTGGCAGTGAAATGCGTAGAATTAGGAAGAACACCAAGTGGCGAAGAGCGACTCTCTGGACTGTAACTGACGCTGAGGGCTCCGAAGCGTGGGGAGCAAACAGGATTAGATACCCTGGCAGTCCACGCGTAAACGATGAATACTAGGTGTGGGGTTTCCAGCACCTCCGTGCCGCCACTAACGCATTAAGTATTCCGCCTGGGGAATTACGGTCGCAAGATTAAAACTCAAAGGAATTGACCCGGGACCCGCACCGTGTATGTGGTTTAATTCGAAGCAACGCGAAGAACCTTACCTACACTTGACATCCCTTGCATTACTCTTAATCAGGGGAAATCCCTTCGGGGACAAGGTGACAGGTGGTGCATGGTTGTCGTCAGCTCGTGTCGTGAGATGTTGGGTTAAGTCCCGCAACGAAGCGCAGCCATGTCGTTAGTTACTACCATAAGTTGGGGACTCTAGCTGAGACTGCCTGGGTTATCAGGAGGGAAGGTAGAAGGGATGACGTCATCATGCCTTATGTGTAGGGCTACACACGTGCTACAATGGCTGGTACAGAGATGCAATACCGTGAGGTGACCAAACTTTAAAACCAGTCTCAGTTCAGTTGTAGGCTGAAACTCGCCTACATGAAGCTACTAGTAATCGCAGATCAGAATGTTGCGGTGAATACGTTCCCGGGTCTTGTACACACCGCCCGTCACACCATGAGGTTAGCTATACCCGAAGTCCGTGAGCTAACCGCAAGGAGGCAGCGGCCGAAGGTAGGGTCAGCGGTAGGGTGGGGAATCGTAACAAAGGTAACCGG
+
,-/.+-0.+0+(-..333'(*+16-&%)+*6..-,/0944409309)*+7240-0-///1;10-/(&''(+,*,-/.74,3+6.633/338%011877619:192*+-,/)-*+,0)&((()/.',,4-,5+/.,1503.8--,0+)()(%)*230/.,.02-10433.$%('1$2.*'*()%)*008111&.'27-+,0298877::/-4-.,/.-/418;887/5/70775;87772'(47.)96285674%'-,2;88797433-6*)0'-18-51./2/')'(&',-,(%*('(((2.3++%.%&%'&&0-)&*)&'/.-+**)-+'36-0&),1&2')&$'+,)'**&'&,762000,16:5976770-*****+()-03*/-5)%'('*.66;:,(,,::.4.)1(7+$&.,22<:0.:212954-.,.(*+..*+,-.7;9776,657656;:0/;7/)+$*-/5164+/477567%,*,.-,2)1)7)0512;60/2.,+.2-)+--+.9:56*.+'()9*783./141;07053530-0)%,2-78:3--)-$&&$$%%&+-3.76/63:0'))'*2)4/2)+2*+20/.,*.1('+$$+&()*),.81+6/0.36-,,+0.5/45%)*0+),,)+5-2;9,8:2486132/046449619899:;887:556300+,,/064334375225679:8;95;3//209((.0(5''+'(*,,(+)&(+03/8...29,,+,-'%(',(/,-'947666-+)'%'(+1/:97955/().)&*(//+-.'.+++-&*(**,)*/321+,//99,+'0,*/243432*27708832+&'++996445;35;5549456,+')),4/8,+-587//)1.(**+21;9.89.6<;;33123447348;90-3-+'%'))235;94/4'*-,,,,0.2/...-+(''(%%(*)+%%343,+-01,9/+-'8866:3*.)+-76.+3472,6--,,+,)4;727/)*-,2129581/13)8%31723)0,%%(((+-846564/0--+2,,12('%(')+-/217/..*+,--497672&,+*,',*.).'*(()*//12;8/;(/-56;9:8:
@5223edfa-1862-4a6c-920d-baaa86ef20ee ch=404 read=109931 start_time=2019-12-13T16:38:25Z barcode=BC01 runid=2c9cf7bc05858273f10e7d7ec552fc0bd742dc3e
CTCCTCGGGAGGCAGCAGTGGGAATATTGCTGTGGGCCTGCAGTGCAGCCATGCCGCGTGTATGAAGGCCTTCGGGTTGTAAGAATTACTTTCAGCGGGGAGGAAGGGTAAAGTTAATACCTTTGCTCATTGACGTTACCCGCAGAAGAAGCACCAGCTAACTCCCGTGCCAGCAGCCGCGGTAATACGGAGGTGCAAGCGTTAATCGGAATTACTGGGCGTAAAAGCGCACGCGAGCGGTTGTTAAAGTCAGATGTGAAATCCCCCAGGCTCAACCTGGGAACTGCATCTGATACTGGCAACTTGAGTCTCGTAGAGGGTGGGAATTCCAGGTGTAGCGGTGAAATGCGTAGAGATCTGGAGGAGGAATTACCGGTGGCGAAGGCAGCCCCCCCTGGCAGACTGACGCTCAGGTGCAGCGCGGGGGCAAACGGGATTAGATACCCTGGTATCCCACGCCGTAAACGATGTCGACTTGGGGATTTGTGCCGCTTGAGGCGTGGCACCGGAGCTAACGCGTTAAGTCGACCGCCTGGGGGTACGGCCGCAAAGGTTAAAACTCAAATGAATTGACGAGGGGGCCCACGCGGTGGAGCATGTGGTTTAATTCGTCTGACGCGAAGAACCTTACCTAGTCTTGACATCCACAGAACTTTCCAGAGATGGATTGGTGCCTTCGGGAACTGTGAGACAGGTGCTGCATGGCTGTCGTCAGCTCGTGTTGTGAAATGTTGGGTTAAGTCCGCAACAGCGAAGCGCAACCCTTATCGCCTGTTGCCAGCGGTCCGGTACGAGGAACTCAAGGAGACTGCCAGTGATAAACTGGAGGAAAGGTGGGGATGACGTCAAGTCATCATGGCCCTTGACCAGGGCTACGTGCTACAGTAACGCCACAAAGCGACCTCGCGAGGCAAGCGGACCTCATAAAGTGCGTCGTAGTCCGGATTGGAGTCTGCAACTCGGCTCCATGAAGTGGAATCGCTAGTAATCGTGGATCAGAATGCCGGTGAATACGTTCAGGCCTTGTACACACCGCCCGTCACACCATGGGGAGTGGGTTGCAAAAGAAGTGAGTAGCTAACCTTCGGGGCGCTTACTTACCGCTTTGTGATTCATGACTGGGGTGAAGTCGTAACAAGGTAACCGG
+
&)/103.44(,1*+03*32,%&,,1(2++-../075)*$%&&''&&('02588:;--,-,237-1***54)-61:639-+,2%+&,'&),.//+-/087)(+,-,+)%&*3++)-)+,,5054*)447236325315/.96,-))-)$'*&+599,.,+-0//6-(+3346,++*(23-2-6-.900139+*+),1763553/2.-/&0+-..-028<9730568,++0-*+'*&&16+2)*)3*4.**37%'()()*/20,/:84(&2663/-,0('&)')*-012225.++,--846-1,((&*(-.004682,&+/*+)&&*(++-)*695420332:32.32,,476-()*,/00/2211++.''*'(+,1/,8-,(+.+/1+04669951+-1**,/..-,*)+*.14988601/./.37+(*+;.6(8:-4.*+42.5;107:87/84-(0-331630/.--./3:98151471.%*-+)0-43%(.+,*38.535.-*-501,,./51116/6/4,01-*'1.3888/+*)&'&.-547290:*/.884;:/0-2)91.++.,1,/3+%1342)25+%()&&)*24(*--1/0054;;4:3;40(&'%%)*+,-4(.34,2+*-2.',/0,2112894--1125+*32-/))(+++736*,-*(),-;9;94<7+4047885573-0601/.-/029;999;9659//11268-9,,*-,54/0397961/24*+0,&),.0'%&)')*-%'(&-,'%$&(2+*'**+5..5-'129.8)/'#$('$/-').19--+/''*552680)/,.13<;203,).+(3+,-*9;;9/3235344(.,-.75312374:2..,//.,3.+)(((&')+*%('&)$$$$))'$,,(&/278:9756/-')).9.5/6./003-,/2)+1397:745(3.7))-&6()(%(()202/--0-.1112924,+($&%'-/15.0))'-+5/33::;776*()--*-(*+,5186,535.2$(,41/74532/0+2;7/:5+,323125-1--+-$(*(1129455;7('+.)*&%*+'*)(.+5654703*('(*+)$')')10,*++++/248:7886543140(((+)(+.597..40*1/287859
@dc7291e9-d2c8-4140-98d5-0957ed2da122 ch=157 read=105152 start_time=2019-12-13T16:38:22Z barcode=BC01 runid=2c9cf7bc05858273f10e7d7ec552fc0bd742dc3e
CTCCTACGGGGAGGCAGCAGTAGAGTCGGCAATGGGAAACCTGACCGAGCAACGCCGCGTGAAGGAAGAAGGTTTTCCGGATTGTAAACTTCTGGTATAAAGGAAGAACGGCGGCTACAGGAAATGGTAGCCAGTGACGTACTTGTAGAAAGCCACGGCTAACTACGTGCCAGCAGCCGTGAACGGCGTTATCGGAATTATTGGGCGTAAAGAGGGCAGGCGGCAGCAAGGGTCTGGTGAAAGCCTGAAGCAACTTCAGTAAATATACAGAACCAGGCAGCTAGAGTGCAGGAAGGATCGTGGAATTCATGTACAGCGGTGAAATGCGTAGATATATGGAACACCAGTGGCGAAGGCGACAGTCTAATACCGGCTGGCAACAGTCAGCGTGGGGAGCAAATAGGATTAGGCCCTAGTAGTCCACGCCGTAAACGATGAGTACTAAGTGTTGGATGTCAAAGTTCAGTGCTGCAGTTAACGCAATAAGTACTCCGCCTGAGTATGGCCCGTTCGCGAATGAAACTCAAAGGAACTGACGGGGCCCGCACAAGCGGTACGTAATGGTTTAATTCGGAAACGCGCGAAGAACCTTACCAGGTCTTGACATACTCATAAAGGCTCAGAGATGGAGAGAGATGGCTATGAAGAGATACGGTGGTGCATGGTTGTCGTCAGCTCGCGTCGTGAGATGTTGGTTAAGTCGCAGGCGCAACCCTTATCGTTAGTTACCATCATTAAGTTGGGGACTCTGCTTGAAGACTGCCAGTGACAAGCTGGAGGAAGGCGGGGATGACGTCAAATCATCGCTTATATGACCTGGGCTACACACGTGCTACAATGGATATGGTGCAGAGGGAAGCGAAGCCGCGAGGTGAAGCAAAACCCATAAAACCATTCTCAGTTCGGATTGTAGTGCAACTCGACTACATGAAGCTGGAATCGCTAATGGCTCGCGAATCAGCATGTCGCGGTGATTTACGTTCTCGGGCCTTGTACACACCGCCCGTCACACCACGAGAGTTGATACCCGAAGCCGGTGGCCTAACCGCAAGGAAGGAGCTGTCTAAGGTGGGATTATTGGCTGGGGTGAAGTCGTAACAAGGTAACCGGAGAAG
+
/-2-+,8037/%+0*/1-+)''(%%('/34+2..+&)+,.,&''/8.22042207933343483406')-*.+4+)/(6()6**++-&&%%&''*.,-.7).*-/),4-&.),*+,6658/05/-35.--1,()),-1,.*+((%&&%***),2/10.22293/..-.14-,+)$'%$%$%&'(.**,&,+./%/%$(,%-'69882668''%-.*,,58106-(,,+,*1/./29776160/087//*))*()0,-&**3,(((('&(%*''+*1:6//..*''()00/1,''(++*,+.36.5/.+()$&#&(*+5996077..3::64552--&&'()*9:9771510,,.)-+,&,''**$+'(&*&&&)(-'*''+,.2,+(++8110&+&,8920+.3*./,2&09)/,+1+,,2+&(/48:;;<49/..()'*)/1796777<88232448;30274-01593330,5-/))#%%').2/4///0744/,'&&('%&%((%)(*#$#&&$)')0)+-.14,(*&&$&'&-+36,-1-+0/6585504&$#%')()/4.972779/*''.-)(,+2/.4-/0.'%%(-8,-31-20./:995710-.0:.-5206%%')*.01,+*)))/2+31--.)+))*+-+*(1--/6278896234,)*,,,/.003887786966124205/.+2//+/.-0**21'0-).2*,..01/6//-20-18677.6.9/1221;:,1*)()&&((*+)*-6767:63720031*+--/.0+)++,4-7:3477697565:7022:91,)('(+-/234/043-5--*)%)+.1,*+*.-,,-)'$')).*-'('))'(,)-'%.&(*+310211228//1;;55;7-+29:.:676943602668*,)4*%&%&(&()0+,-*(*()335041/06;91911001*%*+(**1$%'&)(//-0&-+1.154://&-()%)*.6861-1,+((,(+)**,*/7.4;0-263334/--,*(&*24+&(%'(*'),),/85;39.*,18992+5,(()+*)'*+1-210140428:2+-+$&(,',/465,(+.1.--&&'+*,,,-,5:1211,&()&
@08424be6-4efc-411a-9ed4-cfb9b3ee60e5 ch=131 read=128491 start_time=2019-12-13T16:38:21Z barcode=BC01 runid=2c9cf7bc05858273f10e7d7ec552fc0bd742dc3e
TCACCCCAGTCATGAATCACAAAGGTGGTATCCCGGATTGCTTCTACTTCTTTTGCAACCCACTCCCATGAATTAGGCTGACGGGCGGGTGTGTACAGGCCCGAGGAACGTATTCGGCATTCTGATCACGATTACTAGCGATTCCGACTTCATGGAGTCGAGGTTGCGAACTCCAATCCGGACTACGACGCACTTTATGAGTCCATGCTCTCGCAGAGGTCGCTTCTCTTTGTATGCGCCATTGTAGCGTGTGTAGCCCTGGTCATTAGGGCCATGATGACTTGACGTCATCCCACCTTCCTCCAGTTTATCACTGGCAGTCTCCTTTGAGTTCCCGGCCGGACCGCTGGCAACAAAGGATAAGGGTTGCGCTTTCGTTGCGGGACTTAACCCAACGTTTCACAACTACGGAGCTGACGACAATACCATGCAGCACCGCATCTCACGGTTCCCGAGAGCATTCTCATCTCTGAAAACTTCCGTGGATGTCAAGTTGGGTAAGGTTCTTCGCGTTGCATCGAATTAAACCACGCTCCGCCGCTTGTGCGAATTTACGTCAATTCATTTGAGGTTTTAACCTTGCGGCCGTACTCCCCAGACGGTCGACTTAACGCGTTAGCTCCGACCACGCCTCGGGCACAACCTCAAGTCGGCATCGTTTACGGCGTGGACTACCAGGGTATCTAATCCTGTTTGCTCCCCACGCTTTCGCACCTGAGCGTCAGTCTTCGTCCAGGGGCCGCCTTCGCCACCGGTATTCCTCAGATCTCTACGCATTTCACCGCTACCTGGAATTCTACCCCCCTCTACGAGACTCAAGCTTGCCAGTATCAGATGCAGTTCGGTTGAGCCCGAAGTTTCACATCTGACTTAACAAACCGCCTGCGTGCGCTTTACGCCCAGTAATTCCGATTAACGCTTGCACCCTCCGTATTACCGCGGCTGCTGGCACGGGTTAGCCAGTGCTTCTTCTGCGGGTAACGATCAATGAGCAAAATTATTAACTTTACTCCCTTCCTCCCCGCTGAAAAGTACTTTACAACCCGAAGGCCTTCTTCATACACACGCGGCATGGCATCAGGCTTGCGCCCATTGTTCAATATTCCCCACTGCTGCCTCCCGTAGG
+
.,1555---///60220-./.4++2,.)+'))15)/'1&$&()''&+,0,270(,,2/:5-')(2+*&1.*+0+'('%%*&.%*,*,-**)+&%$(&+447*'$),+71.0,/*''*)-/99----,000/2312230221591+*,0597886/+,-./-/1-7,1.27305(7*640251/1-.55734134;9)()%)-.1(+*,11.40.****0-0.56:34.3;.,/22369:;78:321-1+)02-,('..+.0899(3((49:6:6622/.-,2../6567957:9*-4-560/../0197/029:;2<1,05447)),+*,16:2:///5/3858723729656659'4-84/)/01/5--%&++++42500/:3)+/+0+03+--+&+5-+*)+&&'*+-,')'01)*+))-%%&+.,/-3/,/.03%'$/048255/:706*('&%'),-9477576312+/**('*23<9::;83/0)*'''+')0018)5-:69<96980722198/,---0<:/8)*'().7,00./13-.12*(((-,*,034/97;868<1,''+2:<20:6.4.,*2,4,+0,/1614()/(2347653/163931/-1,,*,*3*&'00+.-0523/3.+'*.4)0/0)6*28-,00246.9:-,3/..7855322260,/)/,//425588673;6/12368)*0..2<:,79683,&&687;:88978897.:**2:;31968;9<:9;;35;-7///./,-0''...42(%+02-288-,-6.4-34-.8.4,2.98184:63+*,0182-/2233(+(+,1-.513475:467969417;)&-0.*),35,+,+,(:1+*.//4...1.607+.862<8:95-/*(,+&'*,-+1-44,*-/007;4102150200-1+)*+39856:261-/,.744-2/0178710+/(.-.81-07+66022<37;54242-,*..*)%))*-...00/,%')**403.+,/0-/.1:0.7742.:9-*9,+58,++2..01+'),3-2.(+*/+:94901820.-,**'+,/-.+)(())).0+397784771;.,,8)'($&%($(&*/0+%(*+1541--,9,-0/5)
@ac36945e-a899-4cc0-b9c0-e6ae2c67d5c6 ch=35 read=150299 start_time=2019-12-13T16:38:36Z barcode=BC01 runid=2c9cf7bc05858273f10e7d7ec552fc0bd742dc3e
CCGGTTACCTTGTTGACTTCACCCCAGTCTTGAATCACAAAGAGTGGTAAGCGCCCTCCCGAAGGTTAAAGCTACCTACTTCTTTTGCAACCCACTCCCCATGATTGACGGGCGGTGTGTACAAGGCCCGGGAACGGTCACCGTGGCGTTGATCCACGATTACTAGCGATTCCGACTTCGCTTAAGGTCGAGTTGCCGGACGCTCAATCCGGACTACGACGCACTTTATGAGGTCCGCTTCTCTCGCGAGGTCGCTTCTCTTTGTATGCGCCATTTGTAGCGCGATGTGTAGCCCTGGTCGTAAGGATCCATGATGACTTGACGTCATCCCACCTTCCTCCAGTTTATCGCGTCTCTTTGAGTTCCCCGGCCCGGACCGCCGGCAGCAAAGGATAAGGGTTGCGCTCGTTGCGGGACTTAACCCAACATTTCACAACATACGAGCTGACGGCAATACATTGCAGCACCTGTCTCCACGGTTCCCGAGGCGCATTTCTCATCTCTGAAAACTTCCGTGGATGTCAAGACCAGGTAAGGTTCTTCGCGTTTGCATCGAATTAAACCACATGCTCCACCGCTGGCGGGCCCCGTCAATTCATTTTGGGTTTAACCTTGCGGCCGTACTCCCCAGGCGGTCGACTTAACGCGTTAGCTCCGGAAAACCACGCCTCAGGGCACAACCTCCAAGTCGACATCGTTTGCAGCGTGGACTGCAGGGTTATCTAATCCTGTTTGCTCCCCACGCTTTCGCACCTGAGCGTCAGTCTTCGTCCAGGGGCCGCCTTCGCCACCGGTATTCCTCCAGATCTCTGCACGCATTTCCACCCACTTTACACCTGGAATTTCTACCCCCCTCTACGGGGATGACTTGCCAGTATCAGATGCAGTTCCCAGGTTGAGCCGGGGGGTTTCACATCTGACTTAACAAACCGCCTGCGTGCGCTTTACGCCCAGTAATTCCGATTGCTTGCCTCCATTATTACCGCGGCTGCTGGCTGGGTTAGCCAGTGCTTCTGCGGGTAACGTCAATGAGCAAAGGTAGTAGCTTTACTCCCCTTCCTCCCGCTGAAGGCCTTTACAGCCGAAGGCCTTCTTCGCTGCCGCGGCATGGCTGCATCAGGCTTGCGCCCATTGATGCAATATTCCCCACTGCTGCCTCCCGTAG
+
6-.-.;//080+/-,-16;0,/77-1.,,*,-077.(*&,/(%')/898---1133+1-+)+/081:76)*-.-..,-15763993.2/0,7/)*+3:5+**,&+%'(+).2317760-(&&(),-.2+161/2)(%&%(-823+,%'',&()0/*-,-00(.'*+38987770.4484*%'$'%1*11%&/37-.')+%'&+,/,912/446:789:66--%*-6:1200450150,.,$')*504/*0.,.*,-5164197./0315*+862:&'%'(-(0.-/./.0011:2+-4555-.('&$%'$%&')+.,.-.,0228890;6+*6.4588+3()*-,)(&(&''.''&'.))(,132.+'&(.7)31-/967:024''.*-(-08288*6/3/.1*,-7041//2;82-//0*1.*+&2//71301322&%'+&'.//-*./.*,'$$&&,&$('.1336.10011((*.54:251,-*1.'&%+3(*.146521$%&+,(.0617215533)..,43468619104)2,=6693/2+25((-*13*).0.7;63/+(+..0069120''%'$&(/-.650-048654-$033+-2-,*&,)/,0,+,1303%0'''-491'.)1/5145:423/,+++)-,*)./03-3+3+()0*013961/(50-).576;18+0,.1,--135705;.(+'---56;98741+0)''.,3377:711//.:0,/.099.-1/,3:0*11.2:+-2786897::7:;:892+).491/3165:<:77725146:8:<91)()&'21321,'+'-/0/5<10))46-'(((*'+,0542)3(4*)*+,/08:6./00-2*')(&&&%+-8,.,)$+'*))*))+:498317,-,/.0,)).-&,3/-))4-/---.25000055:2896,,((%$%&)-876)''&%+*24-*,-/.69,0)'1'$&'%(,-+05%/'&(&%*((*1...229/-'&%,.+-++2/061.0412*&)'*-15;87884:762455;*+-)+$*)'++43--1-;9..;::,::-+88(*'(%#$$&&'))%+(&)(,5183:2/1,$%)&('')*6.*.065444468)77557.3/53,%&&#%+'-,7574239;3,.+(+()24,64*('()
@447b95f6-8c9a-4fd9-8099-dffc56ce784d ch=257 read=83992 start_time=2019-12-13T16:38:33Z barcode=BC01 runid=2c9cf7bc05858273f10e7d7ec552fc0bd742dc3e
CCGGTTACTTGTTACGACTTCACCCCAGTCGCCAGATCCTGAAGTGGTAAAGCGCCCTCCCGAAGGTTAAGCTGCCTACTTCTTTTACCAACCCACTCCCATGGTGTGACGGGCGGTGTGTACAAGGCCCGGGAACGTATTCACCAAATGGCATTCTGATCCACGACTAGCGATTCCGGCTTCATGGAGTCGAGTTGCCAGACTCAATCGGACTTCTGACGCGCTGCTGGTGCTTGCTCTCGCGAGGTCGCTTCTCTTTGTATGCCATTGTAGCACGTGTGTAGCCCTGGTGTAGAGGCCATGATGATGACGTCATCCCCACCTTCCTCCAGTTTATCACTGGCAGTCTCCTTTGAGTTCAGCCGGACCGCTGGCAGCAGGATAGGGTTGCGCTCGTTGCGGGACTTAACCCAACATTTCACAACACGAGCTGACGACAGCCATGCCTTCCTGTCTCACGGTTCACGAAGCACATTCTCATCTCTGAAAACTTCCGTGGATGTCAAGACCAGGTAAAGGTTCTTCGCGTTGCATCGAATTAAACCACATGCTCCACCGCCGCTTGTGCGGGCCCCGTCAATTCGTTTGAGTTTTAACCTTGCGTACTCCCCAGGCGGTCGACTTAACGTTAGCTCCGGAAAGCCACGCCTCAAGGGCACAACTCCAAGTCGACATCGTTTGGCGTACCAGGGTATCTAATCCTGTTTGCTCCCCACGCTTTCGCACCTGAGCGTCAGTCTTCGTCCAGGGGCCGCCTTCGCCACCGGTGTCCTCCAGATCTCTACGCATTTCACCGCTACCTGGAATTCTACCCCCCTCTACGGTCAGCTTGCCGGTATCGAGATGCAGTTCCCAGGTTGAGCCCGAGTTTCACATCTGACTTAACAAACCGCCTGCGTGCGCTTTACGCCCAGTAATTCCGATTAACGCTTGCACCCTCCGTATTACCGCGTACTGGAGTTGCAGTGCTTCACTTAGCGAGGTAACGTCCAATGAGCAAAAGGTATTAACTTTACTCCCTTCCTCCCGCTGAAAGTGCTTTGCAACCCGAAGGCCTTCTTCATACGCGGCATGGCTGCATCAGACTTGCGCCCATTGGTAATATTCCCCTGCTTTTGCCCTCCGTAGG
+
9,*,71-/15138*/0013932763,4476--///2./$$%***+)&,+6))0133'',1,*13),,,4))+,0.3,(-1:*8:9-+,*)%--*'**88-+649886445.25539/.,,-.000//1/'+(-)*,5844;/-./+/,.29678<:98728&$%%&%**-.31:<431-,009573-*++21376:+5*$(&-.(,)(+(8),(++*-03..)*+(&''.)&'(,,,-/1314,+().--+-,()*,9--87155-+67+),++')-.,0)(+(//*$((*'))().,:4/,,--,*''--36554249/-2;9<7962(*-4<,*,324.3.,)374340.7+*+10./$)*2366435603*&#'%%)*-.,202,3/0.111,/0//2;:3-0,1-.4*/,6.59.,/11974644767755645/.17274.(*+*)*,75652669:92+(()((//5,7,)&')+0-,.-09;935;1/./39;;88:-13536-(,('+(*0-62.01(.12;44254)-/1/3:8-8-.,.49900'(((1+-.1,-/09/3-621,%,16:7;65,77+,/7:<,.0,+.,+,:933/434.2499%811+,+2.2+,*+*+*-./10/-+(&*116440-..0+.*)'+,**%)*1-458989797-63*--,&'$(.)43/0-.130.4997.8;/)2-501..0/20;51),-17570,-,+-)++/,30461)*19924889;9<:9;<89.7,,&'&/00,))1/.,*+*-1325;7547:697558430+*'4*0/1.5-3-+,305.4/*)&(*:544)**++7(&&*377044:0/++/121-,.,5.)(')1*++,/3662./135544988<6868887644.+'*$$'))''()+-07;3521-6-:/216/-+%,.//0'),//5-07*-12(/.-)$+25')#*('*,0,'&$$'&('$0+/088629'6'+)*)),74).++,04.1,-34-.0-:,1;6-,530*.-5.*+((%,,46),34194+*3-2.87<79<:6833+108324,3,-+---,%&((-40164;.(.4../19111,66,)((0/9:/+43*(2-**+-'
@e7551dcf-2fbc-4cea-bd25-d82fc19868dc ch=419 read=197456 start_time=2019-12-13T16:38:46Z barcode=BC01 runid=2c9cf7bc05858273f10e7d7ec552fc0bd742dc3e
CGGGGCAGCAGTGGGAATGTGCACAATGTGGGCGCAAGCCTGATGCAGCCATGCCGTGTATGAAGACCTTCGGGTTGTAAGTACTTTCAGCGGAGAGAGGGTAGTTAATACCTTTGCTCATTGACGTTACCGCAGAAGAGCACCGGCTAACTCCGTGCAGCAACTGCGGTAATACAAGGAGAGGTGCAAGCGTTAATCAGGAATTACTGGGCGTAAAGCGCACGCAGGCGGTTTTGTTAAGTCCAGATGTAGAATCCCCGGGCTCAACCTGGGAACTGCATCTGATACTGTAAACTTGAGTCTCGTAGAGGGGTAGAATTCAGGTCATAGCGGTGAAATGCGTGGAGATCTGGAGGAATACCGGTGGCGAAGAGCGGCCCCTGGACAGACTGACGCTCAGGTGCGTGGAGCAAACAGGATTAAGATACCCTGGTAATCCACTTAAATGAAGCGATGTCGACTTGGAGGTCGATGCCCCGCCGAGGCGTGGCTTCCGGAGCTATGCCCCGTTAAATCGACACCTGGGAGTACGGCCGCAAGGTTAAAAACTCAAATGAATTGACGGGGGTACTGGCAGTGGAGCATGGTTTATTCGATGCAGCACTTGAAGAACCCTGCCTGGTCGCCGGCATCCACGGAAGTTTCAGAGATGAGAATATTGCCTTCAGGAACCGTGAGACAGGTGCTGCGGCTGTATTAAACTCGATGTTGTGAAATGTTGGGTTCAGTCCGCAACAGGCGCAACCCATATCCTTTGTTGCCAGCGGTCGGCCGGGAACTCGGGGCTGCCAGTGATAAGAAAGGAAGGTGGGGATGACGTCAAGTCATCGTGGCCCTTGACCAAGGGCTACGTGCTACAATGGCGCATACAAAGGAAGCGGCCTCGCGAAACCAAACGGACCTCATAAAGTGCGTCATGCAGTCCAGTTGGAGTCTGCAACTCGATATGAAATCAGGATGCGCTTCGTAATCTCGTGGATCAGGATGCCACAGTGAATACGTTCCCAGGCCTTGCTTACCGCCCTCCGCACCGTAGAATTAGGTTGCAAAAGAAGTGGTAACAACCTTCGGGCGCTTACCACTTTGTGATTCATGACTGGGGTGAAGTCATGGTAACCGG
+
((5,,*)-.''+.**-((%**+/2/:/..27-,,-982682002453&-0035,((((-,-)**('595971862;22-*&*(),9/,+-/36*)%('*)%#$')3/1+*,)-1++44.,-3-02709*-+&)++,&'%%'&*%&&)*$$'(+%'&$$$%(*&&##%$%+*1)(('%(*()%,,+-754./-.//,+)%1.*.*1,67<<::788:7-./.-0.0+.)&')),:,+3--.*+7''+64,0(&.*)055+.6899:01.2*,/4+-/50-+,-,,-301430/0&)((*&''&&)*41+(,43+*,*,-,8-.08+(#)&),3:61/21,.09721-,.**0(1--.*++-64,*,&*),,(''(-%*274-)+0..%)%+%)$,-.05.06'))(&0/**./5/4(..'5.//,/145:1''&&&(),*$'''0/((&,+$(+**$+,0-/-204--3.1*',)441+,-*+&,,+++&***+-))*'%*'&%%'('&'(2+0)/)%$$$''&+2+((&$%&',6-//1/12;2<92+1../::*,*,/4268+4/'&&&*+*1/'---2)*+%&&(%'%(+5,//0,-.),'&%$&)3'+.7:.+'/42100.$&&*'+-15*()0./-,2<6-(')+,-01+,,+'.*+78584&698833.1*(*)/)-/-.)&(((+''&'$%%*'%'&))%((5-,,)*.,*+0.,2540+)**1-),1'9-176152&-3)$+*+,.,31-10088004592-%%)*(1/,+-/.(+*))./11**)&+,,(',+&+&*&)).06:74;:::8::70/01---*+-226-,0-12-3),*)'%%(&/**)%**11.--(-.23345(&&'('(//05.0')(&&(('')-5+('*()535394++*-015(/%%$),-0**--.)('))*++*3//)*$$$$%+.*).+/562&*%'/'&&&'*+)),2877111-5769686./,/51096684561/(%185701,&(&%'(%()((-1(+./3'(%*%&'&#(--9*/.:4'&*'&&'&%'&'*2.122.*0(%*,/4,.0'+,53/2557:67631433:9.-+3,,++%&',()55;*7
@854f8c74-1f4d-4cd8-abab-8e332f547111 ch=330 read=87521 start_time=2019-12-13T16:39:01Z barcode=BC01 runid=2c9cf7bc05858273f10e7d7ec552fc0bd742dc3e
TTGTTATTACTTCGTTCAGTTACGTATTGCTGGTGCTGAAGCCGTCGGTGTCTTTATTCCAACCTTTCTGTTGGTGCTGATATTGCTCTACGGGAGGCAGCAGTGGGAATATTGCTGTGGGCGCAAGCCTGATGCTGTATGCCGCGTGTATGAAAGGCCTTCGGGTTGTAAAGTACTTTCAGCGGGGAGGAAGGGGAGTAAAGTTAATACCTTTGCTCATTGACGTTACCCGCAGAGAAAAACACCGGCTAACTCCGTGCCAGCAGCCGCGGTAATACGGAGGGTGCAAGCGTTAATCAGATTACTGGGCGTAAAGCGCGCAGGCATTTTGTTAAGTCAGATGTGAAATCCCGGGCTCAACCGCAGAGACGCATCTGTGCTGGCAAGCGAGTCTCATGGAGGGTAGAATTCAGGTGTAGCGGTGTGCGTAGAGATCTGGAGGAGGAATACCGGTGGCAGGCAGCCCCTGGACGAAAGAACTGACGCTCAGGTGCGAAAGCGTGGGAGCAAACGGGATTAGATACCCTGTTAGTCCACGCCGTAACGATGTCGACGGGAGGTTGTGCCCGCTTGAGGCGTGGCTTCGGGCTAACGCGTTAAGTCGACCGCCTGCAAGGAGTACGGCCGCAGGTTAAAACTCAAATGAATTGACGGGGCCCGCACAAGCGGTGGAGCATGTGGTTTAATTCGATGCAACGCGAAAGAACCTTACCTGGTCTTGACATCCACGGAAGTTTTCAGGAGAATGTGCCTTCGGGAACCGTGAGACGGAACTGCATGGCTGTCGTCAGCTCGTGTTGGTAATGTTGGGTTAAAGTCCGCAACAGGCACAGCCATATCCTTTGTTGCCAGCGGTCCGGCCGGGAACTCAAAGGGAGACTGCCAGTGATAAACTGGAGGAAGGTGGGGATGACGTCAGGTCATCGCCAGCCCTTGACCAGGGCTACACGTGCTACAATGGCGCATACAAAGAGAAGCGACCTCGCGAAACAAGCGGACCTCATAAAAGTGCGTCATCAGTCGGATTGGAGTCTGCAACTCGACTCCATGAAGTCCAGGAATCATAGTAATCGTGGATCAGAATGCCACGGTGAATACGTTCGGGCCTTGTACACCGCCCATCACACCATGGGGTGGGTTGCAAAAGAAGTAGGTAACTTAACCTTCCGGGAGGGCGCTTACCACTTTGTGATTCATGACTGGGGTGAAGTCGTAGCTGTAACCGG
+
&$))&$(''+9<76687%2052236-1-,-4697666(/,%%')+.+,+&&%)-)'%%*'($-'(+1.23192714,+**+-.3*(*-.1237*(+).-01036580(.**50-)&&'+0*)(,-2)30,-+*'&%#&&()72/1322411-/-(%((3/81/;62722.:/,.2233:5/11048,',./--20,'()/;4.2/4/33528:.+..-)3+,,7)7+)15,,+*()%.001++,06+2./.2-.0658881000/05*'(&%()*+-202*-1*-&-+1,-.3/2--/(,0(5*32372230)2((*--%,+-68/(44-*001+)+,,36-*0/485.-,)*-/.4/1-0,#%')')&(%''21/()%(++0(2.%''&)+,*,'0)/(,.1*-*3+3+7)+73/,---23/---367420/1256:1/5,*2-+9458759/9/.(063*42;41+4765-.-(%'/123457777,6566/+)-.++16764)-.1;+6)89..4-02996;4-2,.+.,8.%)+/31114'-.0)01269)6))+31:+0+36,$&($*)26242)/*(,*'(&')3-+*,,/.0('+008995//($'&()(&$**+0856-/.*,,80;:6.--2/.,++2.8-784.96+56--,11545031+0%)+020.067<;48888/01/-/5+07*,0*'*//.2-(*.*-26508/008994/012-1,-7;76.-((&(+**-.416:72:4.0.33752220)1(&%$$&')-356411,-.6043367/61+)**0*+.:3;535.5)++40').*+&++**,-&..+/./2*+2+).800:6442420.323320.+),25/5(.-((*+,)*07-12/012:10//40,-*.,205462.-156888.((+)+,,$%#&$+)%%%'),6,0778/((&((-+.,*)..,2300398-706(''&*((-,..2/5--,)&(+*.&)-845886436<6)*2/3223*,&)+-8*0)6*3,,,./2)724456798:::78.8--+8(#)'())-$$$'(+413296:826-+,3/56.,-/72-,9..:60..',-02+2/+*,+/7209.)/42433.47/)*%('../0)-,87-%(-(*-,+*+'(*(/+13209*,940.3,120;/.:3,,22,,54315+,.456757941241//.(.''&#%$%)+1-3
@2b5488ab-0321-4420-9e3b-2b658235c803 ch=453 read=155608 start_time=2019-12-13T16:38:56Z barcode=BC01 runid=2c9cf7bc05858273f10e7d7ec552fc0bd742dc3e
TCGCCTGCGCATCAGTATCAGTTGCCAGTCGCCAGTCAATTATGTGGTGTGACGGGCGGGTGTGTTACAAGGCCCGGGAACGTATTCACCGTGGCACATTCTGATCACGATTACTTCTTCCGACTTCATGGAGTCGAGTTGCGAATGTCGGATTACGACGCGCGGGGTCGCTTGCTCGCGAGGTCGCTTCTCAGCATGCGCGCCATTGCTGGCATTGTGTAGCCCTGGTCGTAAGGGCCATGATGACGGTGACGTCATCCTTCCTCCAGTTTATCCACTGGCAGTCTCCTTTGAGTTCGGCGGACCGCTGGCAGCAAAGGTTGCGCTCGTTGGGACTTAACCAACATTTCACAACACGAGCTGACGACAGCCATGCAGCACCTGCTCACGGTTCCCGAAGCACATTTCTCATCTCTGAAAACTTCCGTGGATGTCAAGAGACCAGGTAAAGGTTCTTCGCGTTGCATCGAATTAAACCCTGCTCCACCGCTTGTACGGGCCCCGTCAGTCATTTGAGTTTTAACCTTGCGGCCGTACTCCTGACGGTCGGCTTAACGCGTTAGCTCCGGAAACCACTCAGGAGGCACAACCTTCAAAGTCGACATCGTTTACGGCGGCGGACTACCAGGGTATCTAATCCTGTTGCTCCCCACGCTTTCATACAGGCGTCAGTCTTCGTCCAGGGGCCGCCTTCGCCACCGGTATTCCTCCAGATCTCTACGCATTTCGCTACACCTGGAATTCTGCCCCTCTACGGGGCATCAACGCGGTATCAGATGCAGTTCCCAGGTTGAGCCCGAGGTTACATCTGGCAACAAACCGCCTGCCGTGCGCTTGCATGGTAATTCCGATTAACGCTTGCGCCTTCGTATTACCGCGGCGCAGGTTAGCCGGTGCTTCCTGCGGAGTAACGTCAATGAGCAAAGGTATGTAACTTTGCTCCTTCCTCTGAAGGTACTTTAGCGAGGCCTTCGCCTTCCATACACGCGGCATGGCTGCATCAGGCTTGCGCCCATTGTGCAATATTCCCCGCGCCTCCGTAG
+
$#$%%''(%&#$%'$%#$###%%##&%'0.%%$$###$$$$$%#%)'(&((,214,*).('')(+'&)13/565)080.510299;64584522/*)+01321.,,%((.-2+('(')3../&+284108.()*))%.01*,)',,&*),3&((%&()/--'&'(/*+-)+.1.)))&(,$*(..0559/0.*+-+,+-,.*,3-.,&#%()*$)%&)*+.139/+/4,/280,-468/&''(***)(%')++'144892+629031-.29.+/-+(+,.--+55422./.,)*-7)*)'%*,)6-*&$%'')%(1-&.()*)+*-.4-/*.14-(''-).**+3+48,,/0010-.++1442.210/+.80780+&)((+.*)*+-451603,2.+.+)'(,1/9(+-3/21//3/.561/05,--08;99610-('(-+5747:586/)-+:548000.5/,,-+*'')),/34-3(''),/(&.-0*.)(*&/,-&)**%#%(%()-(1:8-,,6:;+6.3..1+))(.,,-12+0+'',.)631*(-,,2.003+-,,'-/./.,+3(.+$&('$*+%,,//-.1.0051.8-.14413011,21+(**2,.)'*,)))..2%.1/.044+3,)*&+&-2().126+$(--092,%'&),-+1,-2,,+++2,316**0*2+6623;3;:9::./5))(&+,7./4.,,.0/.1)(++-/5;.2(*,*.(.30313121-,'/13*)'&$'%+-&((*)&%&'+%,-//72457**'*+0383(+()*'&2/6+)%)'-+()&0.'%$&'+(78/52.5;5.,,,-11/)(&%&%&(/--/-++.'+//4342..*()%*++23)0)/,++(&%''&&%$()(7,+,5+-'#%'')%'*,-,('%-/304*-))*,/2/9.,+(()%&+.,-24'*,17/62)')&'+0/..,)0.*%$'&(,1/5050),-+0.*+-./*--0,2.//-7..,(%,3/8:525,/0.;8...*/,+.64611043*%%(,0.673566
@18a32a6c-c745-4856-9879-fa43184f9bd4 ch=322 read=80212 start_time=2019-12-13T16:39:23Z barcode=BC01 runid=2c9cf7bc05858273f10e7d7ec552fc0bd742dc3e
CTCCTTTGGGAGGCAGCAGTGGGGAATATTGCACAATGGGCTGCCAAGCCTGATGCAGCCATACCGCGTGTATAGAAGAAGGCCTTCGGAGGTTATAAAGAGTACTTTCAGGGAGGGAGTAAAGTTAATACCTTTGCTCATTGGCGTTACCCGCAGAAGAAGCGCAGCTAACTCCATTACCCTTGGCCGCAGTAATCTCTGGAGAGATTTTGCAAGCGTCAGGAATTACTGGGCATACAAAAAAAAAAGCGCACGCAGACGGATTTATTAGAATCAGATGTGAAATCCCAGGCTCAACCCTGGGAACTGCATCCAGTACTGGCTTGAGTCTCGTAAGAGGGAATTGCGAATTCCAGGTGTAGCGGTGAAATGCGTAGAGATCTGGAGAGGAATGCACCGGTGGCAGAAGGCAGCCCCTGGACCGGGCGGCGCTCAGGTCAAAGCGTGGGGAGCAAAACCAGGATTAGATACCTGGTAAGTCCGCGCCCGTAAAGCCCGATGTCGACTGGAGGTTGTACCCCTTGAGGCTGGCTTTAGAGCTAATAACGCGTTAAGTCTCGACCGCCTGAATACAGCCGCAAGTTAAAACTCAGAATGTTGAGGGCGTGGGGCATGGACGAATTGATGCAAGCATGAAGAACCTTACCTAGTCTTGGCATCCACGGAAGTTTTCAGAGATGAGAATGTGCCTTCGGGAACTAAATGAGACCCAGGTGCTGCATAGCTTCTATCATCAGCTCGTATTTGTGAAATGTTGAGTTAAGTCCTGTCAGAAGCCACACAGCCCTTGCTTATCCCTTTATTTGCCAGCAGTCCAGCCGGGAACTCAAAGGGGACTGCCAGTGATGATAAACTGGAGAGGAATTGGGGATGACGATCAGGTCATCGCCTGGCCCCTTCCTGACCAGAACCACACGTACTACAATAGCGCGCCACAAAGGCTTGACCTCCGGAGCAAGCGGATGACCTCAAAGTGCGTCGTAGTCCAGTTGGGTTAACTCGACTCCATGAAGTCGGAATCGCTTCAGTAATCGGCGTAGATCAGAATGCCACAGTGAATACACGTTCCCGGAGCCCTTTATACACACCACCGCACATCCCGCACCATAGATAGGTTGCAAAAGAAGTAGGTAAGCTTAACCTTCGGAGGCGCTTGCCACTTTATGGTCGCGGCTAGAGGTGATCATAACAAAGGAAGTAGCCGGAAGATAGAGCGGCAGGCCGTGCAGGTGCCTAGAACACCGACAACAACAGCACCAACAATACGTAACTTCCGCG
+
)).&)*''--*,/+.--*,)&.2+,3.0/6.--//:3..)'$$()10+/('&%'(),$%%(*)04*-,/22.)%%0)&(')/050-,'+%'&*,+*28/($%'()*53*'**'&+*'%&(-20./524,+,+).+&+,1).)()&$*($*,+',(-.-'*)#$$&&%)(*-(*,-%*('1-(()'$&'),*-,/*+%,**++*(&&&)**+)+,*&&$,,')')-/5.0*%*&#'('+-4920,.0('$$$&$'$'%'%%&)%,10).*'%('),,,02)*&',-)11,(+*./1,(-,'%&**(%)%$&%%*&&%--'&&##$$''+),*,,5.((&+,)%$)%&%''*)+5*,//.((&--((')*,0+-0')&&(()-.0:8,,(+/)/)&)(,3-4.-..*+*'*)'%'/4.''..27&(,+)**''((*&+&''*)(%''(&(-.',+05/)1(%15)-*('-)'/+'2405'*+,'$'%)*''-.4)%+)&&)/+5+*&'%,+*+/.4*++532(')+-143558+-($%%%'-,1+&*.*+,),400+.,%*++2*(/+,)',*'./(-2)--'+,4/02/,-40&/(*,.1%$%%$$&$%)1-*+-,)('',()&&''$%&&%&&&&,+'-502.,',(&$,/32,,'+,04,$&,0)1*+79040,-..-'&)+++13.04/73(7.4.-/*&()&(),2)'*-11-,,*,20+)((*,0,24276*1233..,,6)&)%*/-..1*(%(*0-1--2/)()()&,)#%&%(%*+*+/'&%#%+),,.,'&'(&.4,'*+)&+**.1/()+3'1+-+0153:2,23/(,,,/)(%--110111.$&(&((&&(+&%)&+5:30333/+&'()'&,/225$%#$%+23,'*'&&&(,/.-(&%&$$')+*,,6415-2&%%$%*'(&'(35('&$%')(+'&('((('+05$)&,()%&%#(&'*0+..4-,*-.,-+/+)+3/*)$'$--1.0('+412))&).(,-)3.34,((&'))*,/55..()*)/,153&'(/)*0&')%-./3:9.-%')/7385)-'&-.&''$&((.**)*)()'$(''),-1)&'','$%%*%)%(428+*-0-*&))')&-)),($$$%+*/-.1++2**/,)(%%%')$'26.(-*&/)%%*2/2,,+*--./33$((.()+''(&''')+--),*%%')*)++--'-,*,+')(&&&(,,,/0-&&*)&,/4(%&'$'(%*'&)%'$($),6001)))+()'%%#&$
@388a2d01-0d03-4bf8-b625-beb96b415716 ch=85 read=143845 start_time=2019-12-13T16:39:39Z barcode=BC01 runid=2c9cf7bc05858273f10e7d7ec552fc0bd742dc3e
CGTTTACCTTGTTACGACACACTTTTAGTGCTGACCCTGCAGCTACGTACATGCCTCCTTGCAGTTAGCTCACGGACTTCGAATTGCCAACTCTCATGTGACGGGCGGGTGTACCAGCCAGGAACGTATTCACACCGCGACATTCTGATTCGCGATTACTAGTAACTCAGCTTCATGTAGGCGAGTTTCAATACAATCCGAACTGAGACTGGTTTAAAGTTTGGCTCCACCTCACATTATTGCATCTCTTAACCAGCCATTTGTAGCACGATGGTAACTAGCCCTACATAAGGGCATGATGGTTGACGTCATCCCACCTTCCTCCTGGTTAGCAGGCAGTCTCGCTAGAGTCCTCCAACTTAATGGTAGTAACTAACGACAAGGAGTTGCGCTCGTTGCGGGACTTAACCTTTATCTCACGACACGAGCTGACGACAACCATGCACCTGTCACCCTGTCCCCGAAATTTCTCGGTCGTGTCTAAAGGGATGTCAAGTGCCGGTATTGGAGTTCTTCTTCGAATTAAACCGTACTCCGCTACTTGTGCAGGTCCCCGTCAATTCCTTTGAGTTTTAATCTTGCGGCCGTACTCCCCAGGCGGGGATGCTTGTACGTTAGCGGCGGCACGGAAGTGTTGAAACCCCACCTAGTATTCATCGTTTGCGGCGTGGACTACCAGGGTATCCTAATCCCTGTTTGCTCCCCACGCTTTCGAGCCTCAGCGTCAGTTACAGTCCAGAGAGTCGCCTTCGCACTGAATTGTTCTTCTAATCTCTACGCATTTCACCGCTACACTAGAATTCCACTCTCACTCTCCTGCACTCTAGATAGCAGTTTGAATGCAGCACCGCAAGTTAGCCCGGAGTTATTTCACATCCCACTTAATCATCCGCCTACGCTCGCCGCCCAGTAGAAATCCGGATAACGCTCGCCACCTACGTATTACCGCGGCTGCTGGCACGTAGTTAGCCGTAGCTTCTCCTTAATTTCGTCATTATCTTCCCCAAGACAGAGCTTTACGATCAGACCTTCATCACTCGCGCGGCGTTGCATCAGGGTTTCCCCATTGTGCAATATTCCCCACCGCACTCCCGTAG
+
&)-7(&-1.5.:.(-10/)*'()14*'(/***4345-+*.''&(')+++.&)'+0.1%&*+.&.2+-%)*2-/13,-.34,%&+**,6.,--,++(./-014277201)),+0/*'(-4/79383,/26<3/0,2;688996554./0:;72/0/12.//'*,..*-10)/.2.%,(,*-356465<9+(%&());-,..6:7667798420/78+7//242+2,33956:66/0',+(2.))%''%'(&'$'&)+1.13:3/+'**')*&.**,*&(#))-65*())'+0*/2244.--)%,*((6469993;8-.93;:9/64*,.4/.$1'),+.777793342().124,1'-*)'),+*-))**/47424734554*,+'*/9+/.55952600/830,*+..,+%'/1212/),/0.'-,,.221-21398-7:5731+-0()1350:4,.4858/--(2(89006/-1-)*+,+$&)')2/+,%'),0..,)%(*(&+,'+%(4848,-2-,/002126&12()%/,62)*4'*1,++'(%,2/376-*-./82:5()-/,,/0;<.-.--79463'7:-0&..4*((&/73/12)$($&'((*).//9/.,+3./:1112%(')*,+)'++%+2-'&+-.)*,&.2*69:86:.&,)700099401+00)341-0.8'(*++7.')12<923-958.0201.;:./4702./,.1003()+/*+010:())-++,./49;9<95603/*#%(();<9998+,88999700*-.-5)**/2*+0&(&)1/+'+)/39023325.01365.*'(&''(,**57.13115<7/42748/-/../$%),*-+'%+00+.%'-,,3;92/11125+()4*:-984567001%&)())'#&%'*22((,)$+.,+213367655'',327-+2,0$'#'&,007;7213/0032+/)%')0/521--/*&*%(+.1275/-0-')*&)-.3-:---:94:44+/--/2'()..692/62/1.(*-1:8:9695%')-&,),065-42)'&)+'.1/,8.2530(0,,%#%--.029188)$'%$&)+146,-001
@d07b64a3-3f75-4ec7-90f8-0922f43c12c5 ch=252 read=226572 start_time=2019-12-13T16:39:38Z barcode=BC01 runid=2c9cf7bc05858273f10e7d7ec552fc0bd742dc3e
CTCCTACGGGGAGGCAGCAGTGGGGAATATTGCACAATGGGGAAACCCTGATCACATAGCTTGCGCCGCGTGATGATGAAAGGTTTTCGGATCGTAAGCTCTGTCTTTGGGAAGATAATGGCCGGTACCCAAGGAGGAAGCCACGGCTAACTACGTGCCAGCAGCCCGCTGGGACAATACCGTGGATGGCGAGCGTTATCCAGCTACTGGGCGTAAAGGGGCGTAGGCGGATTAAGTGGGATGTGAAATACCCGGGCTCAACTTGGTGCTGCATTCCCAGCTGGTTTATCTAGAGTGCAGGAGGTGGAATTCCTAGTCCGGTGAAATGCGTAGAGATTAGGAAAATTTACCAGTGGCGAGGAAGCGACTCTCTGGACTGTAATGACGCTGAGGCTCGAAAAGCGTGAGAACCGACAGGATTAGATACCGATACGCCGTAAACGATGAATACTAGGTGTGGGGGTTTCAACACCTCCGTGCCGCCGCTAGCATTAGAAGTATTCCACGCGCCTGGGGAGTACGATTAAGATTAAAACTCAAAGGAATTGACGGGACCCGCACAAGTAGCGGAGCATGTGGCGAAGTTTAATTCGAAGCAACGCGAAGAACCTTACCTACCTTGACATCCCTTGCATTGCCTCTTAATCGAAATCCCTTCGGGGACAAGGTGACAGGTGGTGCATGGTTGTCGTCAGCTCGTGTCGTGAGATGTTTGGGTTGAGTCCTGGCGGCAACCCTTGTCGTTAGTTACTACCATTAAGTTGAGGACTCTGGCAGAGGCTGCCTGGGTGTAACCAGGAAGATTGGGGATGACGTCAAATCATCATGCCCCTTATGTGTAGGGCTACACACGTGCTGCAATGGCTGGTACAGAGAGATGCAATACCAAATTGGGCCAAACTTTGTAGTCTCAGTTCGGATTGTAGGCTGAAACTCGCCTACATGAAGCTGGAGTTACTAGTAGTCGCGAATCAAGAATGTCGCGGTAGATACGTTCAGGTCTTGTACACCGCCCGTCACACCATGTGAGGATTTGCTTAATACCCGAAGTCCGTGAGCTAACCGCAAGGGAGGCAGCGGCCGAAGGTAGGGTCAACGGTGGGGTGAAGTCATAACAAGGTAACCGG
+
+,34102(35*(,/1728557653)**))+'$&'(2--874*(..)2(%$$&$&,*.,%&$%%(%(&$%%((())),-15)4,2;;2119112*1-,')+,()))-1/-2,-,*++/-**$)&)+2037/-&-,+*)&+&*1-.+2.//0-/./45588122/,/:-')(,(%$%%&&%'&)*(0+1370-,(,2.8./-))&&*(-,/9789684/*345345/48761,,(*4'2+7836)''&(*)+*31,78952*''*)310--,(+-/72/)%''&*)%'(*..1,**,,-216-)()&,-8-3+6'(*/+)$(*+,*-.))086/+''+,.,0625(1*40+.6,-..74)(&**-'./1460/)')--42414+&'))),,,-/2/.5/.74*)-.*,()()-&$%$(&.'-0,,0///*(&'%)(7870992.1011290./.-3645538::+0;53-01358631')08:58:1.0-&-(*0,()'$+(*93.%)%)%)2.135,&')*,)$'''''),-1<;76857:,-.&',)-,,*55.-7-**./,*&)'+-2/+-./1-(%('('%*')&)(,*),1-,/1375/-0,)-'633314:646-0./07546(('(')'0($,.+())(,+,)*(*&/<6/,-&'+(,34/-1-./903322).)+-22443*)*&)/.46740+(*%'/12354016.-4/-/''$(3,&&%&'$&+..96.52352:22.51/0469;97<772/5,+-228973-21**(5)8703..,/)('%(..5-.)*('',/,+-*%%&&'-3736-,-::9/1/265/-623,4/135.-.,,++*(),))*(%./1.&2112:2)4)*%&&)*//04;))*'&&&)*)+%++580--0,)*%&-/-/+3682)5$4))'%'$$#$()%(42242*,006/7/..*6+))-6.+%%''(&//$('(721/+(*4001215+02&'++,7*11/)0,,-07///23362485-//+,,-0'%%*()((#.5*(&('2+/)06+(+**,/,)-,0'(*+52:205-25,+032/,*)-+,...*.,,11-./4+3-&1)380+*/,*0.0227/('((,045251
@746c5a07-2379-44b1-8321-57745c12f91c ch=209 read=109006 start_time=2019-12-13T16:39:49Z barcode=BC01 runid=2c9cf7bc05858273f10e7d7ec552fc0bd742dc3e
CCGGTTGCTTGACTTCGCACAATCATCAATCCACCTTGAACCCAGCTCCTTCGCGCAGCGGTTAAGGCCACCGGCTCCGGGTATTATCAGCTCTCTCGTGGTGTGGGCGGTGTGTGTACAGGTAATGGCCGGAGAACGTATTCCGCCGACATGCTGGTCCGCGATTACCGCTAGCGATTCCAACTTCATGTGTAGTCGGGTGCAGTTCTGATCGAACTGATGTTTTGTGGGTTTTGCTTCACCTCCTTGGCTTCGCTTCCCTCTGCCATCCATTTGTAGCACGTGTGGCCGAAGGTCATAAGGGCATGATGATTTGACATCATCCCGTAACTTCCTCCAGCCTTGTCACTGGCGGTCGCTAAGTCCCCAATAATGATGGTAACTAACGATAAGGGTTGCGCTCGTTGCGGGACTTAACCTTAACATCTCGGCGAGCGGCGAGCAAACCATGCACCACACCTGGCCATCTCATGCTTCCATCTCTGGAGCCTTTGCTGAGTATGTCAGAGACCTGGTAAGGAGGTTCTTCGCGTTGAATTAAACCCACATGCTCCACCGCGTGCGGGCCCCAAATCAATTCAGCACGAGTTTCATTTCTTGCGAACATGCCTACTCAGGCGAGTACTTATTGCGATGCTTTCGCAGCGCACAGACTTTGACATCCAACGCCAGGTATCATCGTTTGCGGCGTGGACTACTAAATTATCTAATCCTATTGCTCCCCGCTTTCAGGACTGGCGTCCGGTTGGGCCGAGATCGTCGCCTTCGCCACTGGTGTTCCTCTCCATGTATATCTACCGCATTTCCCTGCCGCTACACATGGAATTCACGATCCTCTCCTGCGCTCAGCTGCCTGGATTTCATAGCGGCTTACTGAAGTTAAGCTTCTGAGCTTCTGCCTGAAGACCCTTGCTGCCGCCTGCTCCCTCTTTACGCCCAATAATTCCGGATAGCAACACCTACGTATTACCGCGGCAACGTAGTTAGCCGTGGCTTTCTAATAAAGTACCGTCACTCAGCTGCACCATTCCTGTAGCCGCCGTTCTTCGCTGTAGAGTTTGCAATCAAAACTAACGCTACCTTCGCGCGGCGTTGCTCGGTCAGGGGTTTCCACATTGCCGAAATTCCCTATACCACTGCCTCCCGTAG
+
/)(')&%&*&''66/0#)$((0/0((&&)(+*%)%(&'%(&%%%+++1+***%'%&$(&).,3(,+//+'2,*1/+2),62,).3.12)%%&)-++--,-*)'%'+.+,3-/.&-*++*+(&$%%%&$)&'&%(++-(($%$&'%-),,2.2/678886()+./81(*&#%&$(,./526,,'(,)-+*,3334687(1+-*.*&),('%$'+%%%)'**.))241%-,2*6/7-')/3+$++*3$%(,./573**+,''&&&&%&'+*,3/34*&'&''%+*+)('(*(%(**)))'&$%*+,)44.'+)&+5'('(&),4.60)&%%%'(2,.+..-'*&''(*7++(,++'72.$#&&'&&,36')$$&))*)5,3(&%&&,*.-,/+%--*-0,-/..,(1,+1*27832.1,'%$$*(*))-*,+(*''*0'+**(*+(+%/)(601*3/,-&(&%$'()')+./.'%$%%%&,-4.-,2.)-4,14,&$%&'(,*+&(*'$%&()(+*)*),()&))/40,,('*(*)*$%(%-0362-)-*++(+,(&+((*(+&)(,-./-'&+*+,/025.)''%&()+4;921/5.+++'('#$$#($*'+).12-.//%($(&'('$($%'(%*%%&((%'''*)$(#$$&,**.++/2.52/.,/)/(%(&%%'(+,-)2/)$')30++))'(/'0)*)1)4+-,'(0/33/+5/')+1**'&'.5.0&,501),%%$,,*+..+*)%-'&%&(-.)2/**+),*&')+.1683-38/1)**-2,4&0)--41-)(('))26*0/'&%')&++(---,0/,++.)*&''0102..,-0+*-(+-,))+-/1+''($17+*&%%&&&+'(+'+)()().8/.),.6-**%(*./.*','$$.&'(27/+,,*'*/3/4)''(&2.&%&++(&--+.()(--2571-205.&*+,&((+)&$''+./3.15/,+(&%%&&($*,*-,,,,1,3--4.)'+/,/7.'+&+(()+%*(+$'(*(++25*/-*''')+/20&&)**2/.-2#%%##&&%(&-,&*)1'('))&$$'**(*'$(%')(%()+*---02-,,00984(+/-*1:00($%$'-)+'')(*,--0*'%&%'&$')*-0*/6-+/)*
