# Supplementary material for: De novo species identification using 16S rRNA gene nanopore sequencing
Source: PeerJ. 2020 Oct 21;8:e10029. doi: 10.7717/peerj.10029 (PMC7585375; doi:10.7717/peerj.10029)
Supplement: Supplemental Information 3 [file peerj-08-10029-s003.zip › pass_fastq_runid_2c9cf7bc05858273f10e7d7ec552fc0bd742dc3e_434.fastq]

@6f2eb30d-441f-44a1-8aac-8bebe585795c ch=187 read=215331 start_time=2019-12-13T16:39:45Z barcode=BC01 runid=2c9cf7bc05858273f10e7d7ec552fc0bd742dc3e
CCGGTTACCTTGTTACGACTTCACCCCAATCATCAATCCCGCATGGGCAACCACCGGCTTCGGGTGTTATCAACTCTCGTGGTGTGACGGGCGGTGTGTACAAGGCCCGAGAACATTCACCGCGACATGCTGATTCGCGATTACTAGCGATTCCAACTTCATGTAGTCGAGTTGCCGAACTACAATCCGAACCTGAGAATGGTTTTGGTTTTGCTTCACCTCGCGGCTTCGCTTCCCTCTGCACCATCCATTGTAGCACGTGTGTAGCCCAGGTCATAAGGGGCATGATGGTTGTCATCCCCGCCTTCCTCCAGCTTGTCACTGGCAGTCGCTAGAGTCCCCAACTTAATGATGGTAACTAACGATAAGGGTTGCGCTCGTTGCGGGACTTAACCCAACATCTCACGACACGGCTGACGGCAACCATGCACCACCTGTATCTCATATAGCTATCTCATCTCTGGAGCCTTTATGAGTATGTCAAGACCTGGTAAGGTTCTTCGCGTTGCTTCGAATTAAACCATGCTCCACCCGGCGTGCAGGCCCCATTCAATTCCTTTGGAGTTTCATTCTTGCGAACGTACTACTCCAGGCGAATTACTTATTGCGTTAACTGCAGCACTGAACTTTGACATCCAACGCAGGTACTCATCGTTTGCAGCGTGGACTACTAAGTTATCTAATCTATTTGCTCCCCACATCGGGACTGAGCGTCAGTTGCAGGTGAATCGTCATAACTTCGCCACTGGTGTTCCTCCATATATCTACGCATTTCACCGCTACATGGGATTCCACGATCCTCTCCTGCACTCTAGCCTGGTTTCTATGGCTTACTGAAGTTAAACCAGGCTTTCACCACAGGCCACTTGCTGCCGCCTGCTCCTCTTTACGCTAATTCCGGATAACGCTTGCCACCTACGTATTACCGCGGCTGCTGGCACGTAGTTAGCCGTGGCTTTCTAATAAAGTACCGTCACTCGGCTACCATTTCCTGTAGCGCCGTTCAATACGCTATAACGAAGTTTACAATCCGAAAACTCTTCCTTCACGCGGCGTTGCTCGGTCAGGGTTTCCCATTGCCGAAAAGTGCTGCTGCCTCCCGTG
+
7515/;/0548109.//-..7/+/'($0&'(8998:198+&/''%'(*-)-(&,5.70184/6-,,0823./&++,&&+55:887789181/4533633384528/5,*(,+,+'()*,.,'))+325787764921244492.--,0117;05/0-4468979466633051.0&''5443598930/04/&(*,.0536/9:9*-2+7</.3/:0.0:553046368:455-79-+61..&*42599677,*-///210220./1.;-)/1100./1*0+-)6-+++-(0-,,4472;:,,999:7633300-10//6786552+/0/./4-+*/1/5.*,()''-/,,,..9//20-/73333,+06-+)),572980:///861/2,/'+'&+/988661%'*+64/-/0.20/0$(648;9:4434:68<785.2.+4*,++(./16/-**'*+788:.-,/1/84./.'(*+;9:9871358641313/81<::<;8:/8+&)5+4)-(0(*.*'/1310/0:+,8+(')*415%,.668/&(%(0-9;772901+'*-7:5242..0-0-.8727036*//0,-779)+(.+,+2,*,5-.,2-0-,.18./0/099:;339:333949)9-5)0((/,/03723431;:)-)+)),1846..1632/18555/08,++*46))11./1)%'%)+(,))--.+)-/69574400'.,''&168598%&)*&',(,16&440/-(-0276895422*,-12302*0742363167341009634:34-../46444978553)++,)''.+-/87;83.0558.00,/70.*-/;,*%,*'-00/9/)%&(&&$()+(%'4,./1.35*0;733038,,4;,)./*+6;876+4/7:7975/8..7;66;7884666<69;:/2/--3969,'&()-$.70/.592920*.31)0.9/186,0/024584354)'%,+03-4:-1,+&(#,,+13355(*$$%'$$*(++/0%'))/92.,3../))-21,&%(0349,;612./.745/9/./74;6:/14*496.97',--5:/1/1-+-+01277557064(+0'
@eddcd188-33c0-4ae3-a0da-2ea2087317b2 ch=26 read=59411 start_time=2019-12-13T16:39:44Z barcode=BC01 runid=2c9cf7bc05858273f10e7d7ec552fc0bd742dc3e
CCGGTTACCTTGTTACGGCTTCACCCCAATCATCAATCCCACCTTAGACAGCTCCTTCCTTGCGGTTGGACTACCGGCTTCGGGTGTTATCAACTCTCGTGGTGTGACGGGCGGTGTGTACAAGGCCGAACGTATTCACCGCGACATGCTGATTCGCGATTACTAGCGATTCCAACTTCATGTAGTCGAGTTGCAGACTACAATCCGAACTGAGAATGGTTTTATGGGTTTGCTTCACCTCGCGGCTTCGCTTCCCTCTGCACCATCCATTTGTAGCACGTGTAGCCCAGGTCATAGGGGCATGATGATTTTGACGTCATCCCCGCCTTCCTCAACATCACTGGCAGTCTCGCTAGAAGTCCCAGCAATGATGGTAACTAACGATAAGGTTGCGCTCGTTGCGGGACTTAACCCAACATCTCGACACGAGCTGACGACAGCCATGCACCACCTGTATCTCATATAGCTATCTCTCCATCTCTGGAGCCTTTATGATATGTCAAGACCTGGTAAGGTTCTTCGCGTTGCTTCAGGTAAACCACATGCTCCACCGCTTGTACGGGCCCGTCAATTCCTTTGAGTTTCATTCTTGCGAATACTACTCAGGCGAATTACTTATTGCGTTAACTGCAGCACTGAACTTTGACATCAACGCCAAGTACTCATCGTTTACGGCGTGGACTACTTTAGAATTATCTAATCCTATTTGCTCCCCACGCTTTCGGGACTGAGCGTCAGTTGCAGGCCAGATCGTCGCCAGCCTTCATACTGGTGTTCCTCCATATATCTACGCATTTCACCGCTACACATGGAATTCGATCCTCTCCTGCACTCTAGCTGCCTGGTTTCTATACACTGAAGTTAAGCTTCCAGGCTTTCACCACAGACCCTTGCTGCCGCCTGCTCCTCTTTACGCTTGAATTCCGGATAACGCTTGCCACCTACATTATTACCGCGGCTGCTGGCGTAGTTAGCCGTGGCTTTCTAATAAATTACCGTCACTCGGCTACCATTTCCTGTAGCCGCCGTTCTTGCTATAACAGAAGTTTACAATCAAAACCTTCTTCCTTCACGCGGCGTTGCTCGGTCAGGGTTCCCCATTGCCGAATTCCCTACTGCTGCCTCCCGTAGGAG
+
451*-.).607+/-,,0&2/3.&,.2*2238860.2,05)).'+)&+../344381:62/4.008/9*3+)'+16..*./:1<210/5//0/8.---0279;7512391;:222')*0353-2*,1,,%*-+236<1//,'*+('++,/3556:41/+'1*++*)'*-.6.7''$'.4/35599::9)(00:/3175..,++/*-,&%++**+,-523,;85+/2582443%*,8/.15111353/0:,,,6+61*)+,++,.52::8//2+*&((*()*/0/-*12+)1682-+-*6<8487222123<;0-005445-783)-287;9833-),'.+)-//33356426013-*,++,21*)%&)-('(,075777589311130*3*7330313348-+,261.4.5-55*/(1/3467/0165()-.10,+*%)'&*-12/0..4/1913556689.002)//-.322113978764575)/3117/++*.2024893656553632**,//:77;213,2-*+06/,3,/-9:29..-.34466.06.040/04768-7/%$(),64673/7*)'%1;3027;.8..-()''(-,)++.2889*&(+'().3./41123/5.-.+.,-,*122721459--.667+2.(0+,',***-+(*/97<;23*6///6:8853-+)6-()%/'')756:09**'53(*/+242++.-..:68*::50/)(())-+&))--00-,/0,-267/15'&(&')6,85(('*.45235:6644746675678686856;92.130231.'*(./.-,.+,&)+0312155556./..01/1646746:7;81-++*+*-,../.2:54&2255)*8:64962116-///666&',+026772590//+1,('/0(&-(&&%%'(*-14283:5//-+/-,67156332+6++6427;122630.,1*6./.312+)'/*134833:40127237-3/-57454+-11-:01,9935;9/++***,/415846,)(*&'*).654-,-,*-46-109-.%*/(*106239:8-77)510611.80//56395;.2:7+)*604.-8-16++(.*/4-(%,+*12.37(.9.-3781')
@2871981a-85b9-4944-85a0-5addb4e4b9a0 ch=275 read=105333 start_time=2019-12-13T16:39:55Z barcode=BC01 runid=2c9cf7bc05858273f10e7d7ec552fc0bd742dc3e
CTCCACGGGGAGGCAGCAGTGAGAATATTGCACAATGGGCGCAAGCCTGATGCAACCATGCGATGTATGAAGAAGGCCTTCGGGTTGTAAAGTACTTTCAGCGGGAGGAAGGGTAAAGTTAATACCTTTGCTCGACTGACGTTACCCTGAAAAAAGCAACTCCGTGCCAGCAGCAGCACCTTATGGTAATACAGGTGCAAGCGTTAATCGAATTACTGGGCGTAAAAGCGCACAGGCAGTTTGTTAAGTCAGATGTGAAATCCCCGGGCTCAACCTGGGAACTGCATCTGATGCACAACTAAGCGGAGTCTCGTAGAGTGCAGGAATTCCAGGTGTAGCGGTGAAGTGCGTAGAGATCTGGAGGAGGAATACCGGTGGCAGGCGGCCCCTGGACGAAGACGACGCTTCAGGTGCGAAAGCGTGGGGGGCAAACAGGTTAAGGCCCTGGTAGTCCACGCCGTAAACGATGTGTCGACTTGGAGGTTGTGCCCACATGGGCGCTTCCAGGAGCTAACGCGTTAAGTCGACACCTGGGAGTACGGCCGCAAGGTTAAAACAAATGAATTGACGAGGCCCGCACAAGCGGTGGAGCATGTGGTTAATTCGATGCAACGCGAAAGAACCTTACCTGGTCTTGACATCCACGGAAGTTTCAGAGATGAGAATGTGCCTTCGGGAACCGTGAGACAGGTGCTGCGTGGCTGTCGTCAGCTCGTGTTGTGAAATGTTGGGTTAAGTCCCGCAACGAGCGCAACCCTTATCCCTTTGTTGCCAGCGGTCGGCCGGGAACTCAAAAGGGAGACTGCCAGTGATAAACTGGAGGAAGGTGGGGATGACGTCAAGTCATCATGGCCCCTTCCCGACCAGGGCTACCTGCTACAATGGCGCATACAAAGAGGGCTTGACCTCGCGAGAGCAAGCGGACCTCATAAAGTGCGTCGTAGTCAGTTAAGGTCTGCAACTCGACTCCATGAAGTCGGAATCGCTAGTAATCGTGGATCAGAATGCCACAGTGAATACGTTCCCGGGCCTTGTACACACCGCCCGTCACACACCATGGGAGTGGGTTGCAAAAGAAGTGAGTAAGCAACCTTCGGGAGGGCGCTTACCACTTTGTGATTCATGAGCTGGGGTGAAGTCGTAACAAGGTAACCGG
+
%'*%%'',0*&*,+0354663&**/+-3,-.57-9-,652+/07,3<942.--43444/),&%)%)'+,3-)-,/4198:8'5-2,*&(&'&('+/7;,*++/;/(,+,)*+*,-:2,.01/--.,)-))772'$&)+*..31,32&%,-3/**)$%%**237/20484*+''),+2,/..,%('#()0,,,%,())/-*(),.817./(%*,+*-89992-(&+/,).(*''%*33076<<.7-4*../()-/-*,02.)056,'287:88+9,,6<:2:3399741+))+%(%&*&&$('#$&&&(+,2773-))*'**')*0,1.4,,4:6544444;9/6.'*,.16/-,&'/0992--,'(*+0.44334.0.-+.54003;1.+26480/3-.120+'&&%$(**,,5.,23*,13;898++./;,7+,+)**(&)(,*&)4746946./.27689<9/.-)&''(//.***+,)*..902.:9)%)%%&*,*)(''(%$),&(+44922223<71*-/-&'$(,().+'()*2.-14.426*5.:-7.''$&(*'0-.00//,'03,6)''(**0-.-423,+++2320264738473+,./299968/16()240-./,())+--.0931344692324230/;9.,,--,//,%&&(()*'))/-.892166174/024*35333101&0-7/0097588/00007671;00/6:-,-;<8;92:.,-*0,)(.132)(+*144,63,)1.1/:)15)(0811:6140424)4.5197283374:8)-/((*/0778;4772222;14220-5.-5//0.38),;85655587,0989924(2723'$%)*()&(+'+/-+)'*(%)-.'2-9-*9//0:9899;,(')'(&&&()7656272.)+',-8(149858777638,,+03::968/333$('-''))*+6434510.+*,/2504/6///923/1,+'()'&&,.45468;:9:,,&+)77.--$''''4.593/-.+(-220..1,***)*(.512;10185523128-0./.-+,/763:342:6+&)%'''%)&((#&04447;7/6*)1/,1/1/6-.7())5311468:644.*%(+253+*+/401163577451929:::70
@a2af558f-407c-4462-9765-01d9674cd1a0 ch=27 read=71706 start_time=2019-12-13T16:40:13Z barcode=BC01 runid=2c9cf7bc05858273f10e7d7ec552fc0bd742dc3e
CTCCTACGGGGACAGCAGTAGGGAATTTTCGGCAATGGAAACCTGTTGAGCAACGCCGCGTGAAGGAAGAAGGTTTTCGGATTGTAAGCTTCTGTTTATAAAGGAAAGAACAGCGATGGTAGCCAGTGACTTAACTGTTAAACCACAGCTAACGTGCCAGCAGCCGCGATGGCGTACGTAGGTAGCAAGCGTTATCCAGGTGTGGGCGTAAAGAGACAGGCGGCAGCAAGGGTCATAATGAAGGTAAACCTGAAGCAACTTCAGTAAATAGAAACCAGGCGCTAGAGTGCAGGAGAGGATCGATGGAATTCCATGTAGCGGTGGAAATGCGTAGATATATGGAGGGAACACACCAGTGGCGAAGGCGACGATCTGGCCTGCAACTGACGCTCGATCCGAAAGCGTGGGAGCAAATGATTTAGATACCTAGTAGTCCACGCCGTAAACGATGGGAGTACTAATTGTTGGATCATCAAAGTTCAGTGCGCGAGTTAACTTGCAATAAATTACTCCGCACAGTGGTACGTTCGCAGAATGAAACTCAAAGAGAGATTGACAGGGGCCCGCACAAGCGGTGGAGCGTAATAGTTTAATTCCCGGAAACAGCGAAAGGAACCTTCAGTCTTGACGCACTCGCAAAGGCTCAGAGATGGAGAGATAACGTTGCTATATGAATTACAGGTGGTGCATGGTTGTCATCAGCTCGTAATGGCGGATGTTGATTAAGTCCACGCAACGAAGCGCAGCCTTATCAATTCCACCATCATTAAGTTGGGGACTCATGCAGGACACCAGTGACAAGCTGGAAGGAGAGAGGCGGGGATGACGTCAAATCATCATGCCCCTTATGACCTGGGCTACGTGCTACAATGGATGATTGCAGAGGGGAAGCAGAAGCCGCGAGTGAAAGCAAACCCATAAAACCATTCTCGGTTGGTTCTGTAGTCTGCAACTCTGAAACCGCAGTTGGAATCTTCGCTGTAAATCGCGAATCAGCATGTCGCGGTGAATACGTTCTCAGGCCTTGTACCGCCCGTCACTACGAGTTGATAACACCCGAAGCCGGTGGCTAACCCGCAGGAAAGGCTGTCTAAGGTGGGATTGATGATTGAGATTGAAGTCAGCGTAGGCCGG
+
*.52/-2&,/'&((&*+%-('-(**-+()',,50600-%)'&'%&$$'()+/+--22,)'&'(5140,(,*'-/89..(,$3'%&),$)*0.0.*.-*,./'2+58((14+$%$%'&'-++)+)%(('&$$$+$%)$*)).'1..**31*.''%('+**&)+(+.%&())&('#&$(&))**)('(''),..4/00.%.*'%)%,.-/387*)&)&)%+)*-664/7,.*5112%&%%'))')())*'.5.)-($&$&&*)+)',+/%$%$*8-193/2+('*+$)%.%'&*.())1.,--*'/%,-'4*-*%)%&&+.294-&.,+..344213/..')(.((,,,0-),&*.,$0'/+.,/),-052/00/(&--.)**)'(%))-.015%'*1($(-*'*+1+1,+%(21)(*%01'*+//136**,2....0)+),,,0/73,&'(,,(&%&).-/,',*-4-1*.&)+1/98/6<8/'.'&%$%&(+2-.''%(+(1('.&+'&(&+*$&),',1&)''()/2)$&&&*-14,20),2/1+(*&'%*.///0&371--4+%'%&(*'))1/0,+.0*2(&'#()77.8260)(((*2,(($&&'+*&'()/('&'&'')+(()($(&))+&'(.)((&&(('')+999,('&()&$$&'&$$'%%%#%&)+$%),+,-,)(%'&('(/.(---64*+--/')%&()*'')-.,6,)'1,,''),+%&&()&1&'+')//1%-/*1/00.015,,)),**+(-)/++-1+272.**'$%%%%',*--28'6567148%(*,.-&*()'&&&'),,9:311.24558:;:5635,(,().+&()),+-634421/(%(%'&*('(%%').)''%*%(+,,(-,1*')(,%%'*&'%$#&&$+)+0+)+(*'%)&$%'*02(++/4.)))(''&)&(%(')+/552251-1,+'$'+))&$#%&&.'((*+&++)$$%&$&)'+/**,,613)),3547760-.))$%#%&).7.++,199706&$#&$%*++)*($'&,,+*1+4)),..*--4-)+.*/7-.+%*)(1(2.**4214-,&((((&++&.()'/*/-(-,++-//06+&*&)&&%&$%#'&)''$&#))+0
@46facf17-70bd-40e8-a654-d295b7478518 ch=367 read=207729 start_time=2019-12-13T16:40:11Z barcode=BC01 runid=2c9cf7bc05858273f10e7d7ec552fc0bd742dc3e
CCGGTTACCTTATTTTTGACTTCACCCCAGTCATGAATCACAAAGTGGTAAGCGCCACTCCCGAAGGTTAAGCTACCTACTTCTTTGCAGCCTCCCATGAATTGAGCGGGCGGTGTGTACAAGGCCCGGGAACGTATTCACCGTGGCATTCTGATCCACGATTACTAGCATTCCGACTTCATGGAGTCAGGTTGCAGACTCAATCCGGACTACGACGCACTTTATGAGGTCCGCTTGCTCGCTCGCGAGTCGCTTCTCTTTGTATGCGCCATTGTAGCGCATTATTAGCCCTGGTCGTAAGGGGTGCGTGGCTTCATCCCCACCTTCCTCCAGTTTATCACTGGCAGTCTCCTTTGAGTTCCCGGCCGGATAACTGGCAACAAAGGATAAGGGTTGCCGCTCGTTACGCGGGACTTAACCAACATTTCACAACACGAGCTGACGACAGCCATGCAGCACCTGTCTCCACAGTTCCAGAAGGCACCAATCCATCTCTGGAAAGTTCTGTTGTGGATATCAAGACCAGGTAAGGTTCTTCGCGTTGTCGAATTAAACCACATGCTCCACCGCTTGTGCGGGCCCCGTCAATTCATTTGAGTTTAACCTTGCGGCCGTACTCCCCAGGCGGTCGACTTAACGCCCATTAGCTCCGGAAGCCACGCCTCCAGGGCACAATACCCAGGTCAGCATCGTTTACGGCGTGGACTACCGGGGTATCTAATCCTGTTTGCTCCCCACGCTTTCACCTGAGCGTCAGTCTTCGTCAGGGGCCGCCTTCGCCACCGGTATTCCTCCAGTCTCTACGCATTTCACCGCTACACCTGGAATTCTACCCCCCCCTCTACGAGACTCAAACGCGGTATCAGATGCAGTTCCCAGGTTGAGCCCGGGGATTTCATCTGACTTAACAAACCGCCTGCGTGCGGCTTTGCCCAGTAATTCCGATTAACGCTTGCACCCTCCGTATTACCGCGGCTGCTGGCGCAGGTTAGCCGGTGCTTCTTCTGCGGGTAACGTCAATGAGCAAAGGTGTGCTTACTCCTTCCTCCCCGCTGAAAGTACTTTACAACCCGAAGGCCTTCTTCATACACGCGGCATGGCTGCATCGGGCTTGCGCCCATTGTTGCAATATTCCCACTGCTGCCTCCCGTAGGAG
+
4/1014,*('**2755)-.36;692794*+/22334320.065701240.*''(-,.//151)**)-/62604448;9467;-6;7)+-%)(()4,,0//,0/2226196558541///0313-4/)5:94:41424;3258/2+/..287+-097/+-,.21/17000/0<491..0211460.//7&'+/7)2)*3542)2-2'*-(&(((004-1+.08;38300001-**/),-5(%&)**),)*),/66:6861;8/-00-/.07114)')+,(+$''$(''(+5/.2:76-0+&133'$(**0-+*+(),*572+0367444)/)*)/30..4*/1/1128::9925:0-.399550-7/3.7/#&&'*30//310:-1/)*+.*01.*&)''*11+3*&%&'+15+)/++*)&.-5,7;*)-/46312335677773-01'8/46/8456532+,/.01+)+),8,;+((5.+6/17-0',3:687768:96:524<730,)+./++,,;;363339'.1.2'.+8<99<967536/02'2(3-4:51+-.00.///,+9,4537051303,096-,0564/5./1:3-,0496/59/5/../81709666098/.1/.1.--84-5*2'++4(%$))*'/0/-10.3+180242807&'/62,))*,+)(50''$**(+-..265;/+,6///9:;889536&67--23371;118842:,+.1:77+'(+,.8.-*.0/114989611213;8699,/09,:9555161/4:233///.15/,..+$&*+,221303038;447<69:7845:557.9-9,54728381.'')*257468749.2((&*&),.09,,/004)518/74.4/8..&24+')-'+$/55//-.1//,.02138976;155''*),()+.,-1*())&)-..*0334..27385+++)+,.697269)2+,6)/1)+)6-121,1,)%'$)%)$&'5*,**'-6/2:11157454127867...,-/2/3<2*0-*.%%&)&()8:*786171/0-130.3)+)*-/68++.1-00+,2/226-945;7783/&,+,,0-..3:666889:*36729,214;8329,1((,1822/.280(3-,---184.9*+.76*-'
@2c2d8a27-9684-40d4-82f0-a2bea54fc646 ch=14 read=84126 start_time=2019-12-13T16:40:06Z barcode=BC01 runid=2c9cf7bc05858273f10e7d7ec552fc0bd742dc3e
CCAGTTACCTTGTTGACTGCCCCAGTCATGAGATCACAAAGTGGTAAGCGCCACTCCGAAGGAGTTAAACTACCGCTTCTTTGCAACCCACTCCCGCTGGTGTGGGCGGTGTGTACAAGGCCGGGAACGCATTCACCGTATTTCACCGATCCCACGATTACTAGCGTTCCGACTTCATGGGTCGGTTGCAGGCTCAATCCGGACTACGACGCACTTTATGAGGTCGCGCATCGCGGGTCGCTTCTCTTTGGCAGCCGCCATTGGCACGTGTGGCAGCCCTGGTCGTAAGAGGGCCATGATGACTTGACATCATCCCCACCTTCACTCCAGTTTATCACTGTGGCAGTCTCCTTTGAGTTCCGGCCGGACTGGCAACAAGGATAAAGGGTTGCGCTCGTTGCGGGACTTAACTTAACATTTCACAACACGGCTGACGACAGCCATGCAGCACCTGTCTCACGGTTCCCGAAGGCACATTCTCATCTGAAAACTTCCAGGATGTCAGACGGTGGTTCTTCGCGTTGCATCAGGTGAAACCACGCTCCACCGCTTGTGCGGGCCCCGTCAATTCATTTGAGTTTTAACCTTGCGGCTGCATGCTCTCCCAGGCGGTCGACTTAACGCGTTAGCTCCGGAAACCACGCCTCCAGGGCACAACCTCAGAAGTCGACATCGTTTACGGCGTGGACTGCCAGAATTATCCTAATCTGTTTTATGCGCGCACCTGAGCGTCAGTCTTCGTCCAGGGGCCGCCTTCGCCACCGGTATTCCTCCAGATCTCTACGCATTTCACCGCTACCTGGAATTCTACCCCCTCTACGAGACTCAAACGCCGGTATCAGATGCGTTTCCCAGGTTTGAGCCGGGATTTCACATCTGACTTAACAAACCGTGCGCGCCCAGTAATTCGTTAACGCTTGCACCCTCCATTACGGCTGCTGGCACGGGTTAGCCAGTGCTTCTTCTGCGGGTAACGTCAATGAGCCAAAGATATTAGCTTTACTCCTTCACCCCGCTGAAAGTACTTTACAACCCGAAGGCCTTCTTCATACACGCGGCATGGCTGCATCAGGCTTGCGCCCATTGTGCCAATATTCCCGCTGCCTCTCCGTAGGG
+
71'118-.205*0**(*+%11.(*%+.6532*,.1*.-10,-+1/0)*,-72')*0)'%%&(&)+2-1''*$%%$%$*#$$%*---7</-1037/(),5--+%'-)+*.,-/-0/2353866)833.-(%*597775).'$&()$%$(),6-'%''-2311./*))*,()+2384410.5(+&((-2,.&)&*&)(0+12)+'%&+-023,.,-.71///*+'()%&$&$+-2/,)2+1,/0606.47,'%%&$*,-/9*/)(&'$''0&*&%%%*.-('(++2-.0)(&**&1:46111+*()*-,3.411-289-*-/-+-$'*47234;/-.2,.&(%''&$&&*,8..0,&'+221/)1+5,+**)3843*52-(-'*571,1,,4/0-///0340/3<94102./&$$+1443;.,,-2.0.+,0+-667899556<5:58000.1:130.,-,0-9::8:5-+-,1-+-/.7158-//../77.+2+/&%+()),.-(*&&)0)-0*60860./10823356$)%)$).'+,%%%').+*03--.-+.01/50264.)*--0/932481-.0499*-2-0-2/003-''(%'#((++09/+025,6//+./273722-)+-((.-:,*'))&-12468:59'(131+../536240&&'&.03552555/:+'+,0/./..-03%10*0'(')*,1&'+(+1,*58,)%'$'%''(+02*),.00:913599<:86;()/)72761373<::35&/%(())3130.5'((4/.23324.0&+542/27++/*,2/503223143598,*'32++)(..2582620*.+&*1029032-&'*.7118,)-22;231+4*--0(/20+--./43/)++-.1,/68+-,**)&'%&'&&+00528/)./11;818-++%/3..7+*0(((,**.:824+)'*+-+,1.'**%*-+-5/99<:98812)-28778020..-+-(1.+(*,-./-)+/4/,./3:-89/067.+::/9-''1-/.4/'',*.+*&()-.576<66:5%%),,..3295333;6-,-*+5(33,4+)*.093(*-)+)./.3/23.990%%$&((*+'04)*,0*(
@c650777a-9bc0-4ce8-9792-1e337e72a4b2 ch=37 read=146992 start_time=2019-12-13T16:40:18Z barcode=BC01 runid=2c9cf7bc05858273f10e7d7ec552fc0bd742dc3e
CTCCTACGGGAGGCAGCAGTGGGGAATATTGCACAATGGGGAAACCTTGATGCAGCAACGCCGCGTGAGTGATGAAGGTTCGGATCGTAAAGCTCTGTCTTTGGGGAAGATAATGACGGTACCCAAGGGAGGAAGCCACGGCTAATACGTGCCAGCTAGCCGCGGTAATACGTAGGTGGCGAGCGTTATCAGTTTACTGGGCGTAAAGGGGAGCGTAGGCGGATGATTAAGTGGGATGTGAAATGCCAGGCTCCAACTTGGGTGCTGCATTCAAACTGGTTATCTAGAGTGCAGGAGGAGAGGGAGGTGGAGTCCTGGTGTAGCGGTGAAATGCGTAGAGATTAGGAAGAACACCAGTGGCGAAGGCGACTCCGGACTGTAACTGACGCTGAGGCTCAGCGTGGGGAGCAAACGGGATTAGATACCCTGGTAGTCCCGCCGTAAACTGATGAGGAAATACTAGGTGTGGGGTTTCCAACACCTCCGTGCCGCCGCTAACGCATTAAGTATTCCGCCTGCATAAGGTACGGTCGCAAAATTAAAACTCAAAGGAATTGACGGGGACCCGCACAAGTAGCGGAGCATGTGGTTTAATTCGAGCAACGCGAAGAACCTTACCACCACACTTGACATCCATGCATTACCTCTTAATCAATCCTTCGAGGGACAAGGTGACAGGTGGTGCATGGTTGTCTCAGCTCGTGTCGTGAAGATGTTGGGTTAAGTCCCTGTGAAGCGCAACCCTTGTCGTTAGTTACTACCATTAAGTTGAGGACTCTAGCGAGACTGCCGGGTTAACCAGGAGGAAGGTGGGGATGACGTCAAATCATCATGCCTTATGTGGTAGGGCTACACGTGCTACAATGGCTGGTACAGAAGAGATGCAATACCGTGAGGTGGAGCCAAACTTAAAAACCAGTCTCGAAGTTCGGATCGTAGTGAAGCTTCGCCTACATAAAGCTGGAGTTACTAGTAATCGCGAATCAAATGTCGCGGTGAATACGTTCCCGGGTCTTGTACACACCGCCCGTCACACACCATGAGAGTTAAATATTACCCGAAGTCGTGAGCTAACCGCAAGGAGGCTTGTGACCGAAGGTAGGGTCAGCGATTGGGTGAGAGAATCGTAACAAGGTAACCCGGAAGATAGAGCGACGACAACTTTCTTCAGCACCAGCAATACGTAGCTGCA
+
*03/,/1176,.0-*//1231-8+/++'-*)(,./6333-(&(1*,++(--.20++-',,380/.--*%(**-022)5-71+:2554/97,*0--/.++22.'+2-*--/-)-*)(,(,+*3*)+(*,)'2+).+-2((,*.&*+1253533/+''&&'1)$&%((/6/0199857.3)('')3238322*/,6601400/,'),6).34(&*)4386:97;662,4-7,467<;++)**-86/$15$.///7'0((-+1:10077886765)90445,1*,,421,+-/04,72*.*'++,1-,,.+..+%),'''/10.-00/610+81++655/.+)*-/+/104-.5/01:697673*.+'+-..1-/(0,:98966/,*((++-21)-/./,,+,,::;;,+.02;2:7:2,9,,-5557<1-0,,,/3(-'%'+,-07.-*)+,()&&+-.(,*3127//.'-1-.<06-/',%+.-45/3440,.-%'),'&((''(7/./57353,.1-+&&(+*('()21989/114')*,,96/--.36+,,006363714:232:0)**-.((('-.*.%*-.542630:</;7;5(*%)08533,/-))/-&*&%)&(,+(*(*.-,-75213#'(,*4-()'))91312*(.'*/+24)&.7,2.3-,../54/0416990212(.36,/310-//-1.166708./)+,:748174380,+-12'&)*)%$%%(.+*.+&%'$-30575.7-)(&(+.,./.('))('.6-//./(''()--+,'&%)1.-0/4/334-*0+*.,3114:1477887896;:3439845)..',,,,(()%'-54.630*-**.24.1*(*,31/4+.&,,-*((*)32674:10363-+))'*(.&&)+01/*+*-6610*.00174))-+(272594..&)%&&%((%&&(-(+.///3223(),1520*6+++42(/'&*-.12/800-7320**&'))(&'5+&+,404++.350.011054+.*--&*()(,+,,,*-.8)0'((%'0)('&(/.4+56,*02*,3(.+/,/04758&/,.(+&&$$$%%%($10.02'/+407///0/11(6).+('*('+%*+,7469<88:+8.1::7(..,/.474/./,'')&(*6-,18923;9..//.7/-.-70./2*+&'#$&$
@1c6f4488-4491-4af0-9b7a-bdcec38807c6 ch=78 read=167748 start_time=2019-12-13T16:40:19Z barcode=BC01 runid=2c9cf7bc05858273f10e7d7ec552fc0bd742dc3e
CTCCTGCAGAAGGAGGCAGCAGTGGGGAATATTGCACAATGGGCGCAAGCCTGATGTAATAATGCCGCGTGTATGAAGGCCTTCGGGTGTAAAGTACTTTCGGCGGGAGGAAGGGGTAAAGTTAATACCTTGCTCATTGACGTTACCCGCAGAAGAAGCACCGGCTAACTCCGTGTTCCAGCAGCCGCGGTATTAATACGGAAGTGCAAGCGTTAATCAGATTACTGGGCGTAAAGCGCGCGGTAGTTTGTTAAAGTCAGATGCTGTGAAATCCCAGGCTCAACCTGGAACTGCATCTGATACTGGCAAACGAGGAGTCGTAGAGGGGTAAATTCCAGGTGGCGGTGAAATGCGTAGAGATCTGGAGGAATACCGGTAGCGAAGGCGGCCCCTGGACGAAGACTGACGCTCAGGTGCGAAAGCGTGGGGAACAAACGGGATTAGATACCCTGGTAGTCCACGCCGTAAAACGATGTCGACTTGGAGGTTGTGCCCTTGAGGCGTGGCTTCGGAGACTAACGCGTTAAGTCGACCGCCTGGGGTACACGGCCGCAAGGTTAAAACTCAAATGAATTGACGGGGGCCCGCACAGAAGCGGTGGAGCGTAATGGTTTAATTCGGTAACGCGGGAACCTTACCTGGTCTTGACATCCACGGAAGTTTTCAGGGGATGAGAATGTGCCAAAGGGTGCGTAAGGACCAGGTGCTGCATGGCTGTCGTCAGCTCGTGTTGTGAAATGTTGGGTTAGTCCGCAGCAACCCTTATCCTTTGTTGCCAGCGGTCACGGCCGGGAACTCGAGACTGCCAGTGATAAGAGCTGGAGGAAGAGTCAGGGATGACGTCAAGTCACCACCATGGCCTTACGACCAGGGCTGCCACATGCTTCTATTGGCGCATACAAAGGAAGAAGCGACCTCGCGAGAGCAAGCGGACCTCACATAAAGGTTAACGTCGTAGTCCGGATTGGAGTCTGCAGCTCGACTCCATGAAGTCGGAATCGCGCTAGTAATCGTGGATCAAGAATGCCACGGTGAATACGTTCAGGCCTTGTACACACCATACCGTCCGCACCATGGGAATTAAGGTTGCAAAAGAAGTGGTAAGCAACGAACTGGGGAGGCTTGCTTTACCACTTTGTGATTCATATTTCTGGGGAACTGAAATCGCCAATACAAGGTAACCGG
+
-..4+,-1,%**/')+-.12&12/48*-2..12+*+-.6704/-.148354))&%#$%%&+0-+17*,15574)),+(.,6452*,)0%%*,'%&%&.5+,'/+,1,(---++1*)*,40.+7-8,%.+)+++22.1.++..07///+())).,$,)()*/9-91./1-.12/0+'(('&**(,.4//+1.,'*.'*&+'/+(,,.112-./07080310303/1176232.65.,0,.*,(*%'(15-(5+80**770146-&'()(,41*01+$&%'*-**/.)/,0,.+++()90-.../365542+0..)(%$&))0+)'.1/')*'0(/))(---*((2744/86//0--****+16)-+**)19534*,(%#'&(-/)/(*(664*)0--+,1-+,,++*-.4341//,*('+,,)+**(++*''(.;66(+('-,))3339<512763100,.038<564;;-4.)+,.887524.(%*/+1,,,.8,2-++//-+)(().21(0((%+1/-,'(),/91./41+2-&((#%))(''''*.32.'*+,02/82;;85442;80-//60757+0894-:.)),.(%+(+0/8664(()&'%$'%//97/6-0-)-4,',))'+&()*(*'',+*)(+..1../0292,--0(/),4<,*'(*)+)21642742)((%$*,+1))%()*%&(+..2&-+-,.101&/,.+1-1/&+,)+.121641811258;3.4.,)(*)'%,.(%&)$))-,9337243,.73+27.04225692-%&*+-,'33,4//.**-*///2/-0-,,+,,%(%'()*.0.+*)',+*(180.-013374),(*,.//$&%$$'&+(((((,-/7,./-))#&&%'*2-*+0(*-.3'0/22*0),21((%&)')+(()*1.861.-%',$),,)-1;7553,)(*+20)+',+)/*-.6261050006+/1-+))*(%&(''./00'0/17*+..,**-.-))*0*.++.+'-*3-2/5668825'(.30280-//74/30-''%(+3$(.3,0*&*,/0/-/6,/.0'%'+'(,,031*&'&$&)'&()0+5(,.76*%)'$%%/&)-(,11.'$%$%(-/*(*'&(&'&&*&'.4--29.-4789;81*(-.)%'((*&%$&$%'(%()'&$)&$((+,),+.026,7
@1c5c9086-3b64-48e6-9d12-7882d05809f6 ch=459 read=90496 start_time=2019-12-13T16:40:34Z barcode=BC01 runid=2c9cf7bc05858273f10e7d7ec552fc0bd742dc3e
CCGGTTACCTTGTTGCGAGGCTTTACCCCAGTCATGAATCACAAAGTGGTAAGCGCCCTCCCGAAGGTTAAGCTGCTTCTTTTGCAACCCTCATGGTGTGACCCGGGCGGTGTGTACAAGGCCCGGGAACTGTATTCACCGTGGCATTCTGATCACGATTATAGCGATTCCGACTTCGTAAGGTCGAGTTGCAGACTCAATCGGACTACGACGCGCACTTTATGAGGTCCGCTTGCTCTCGCGAGAGGTCGCTTCTCTTTGTATGCGCCATTTGTAGCGTGGCGCAGCCCTGGTCGTAAGGGCCATGATGACTTGACGTCATCCCCCACCCTCCAGTTTATCACTGGCAGTCTCCTTTGAGTTCCCGGCCGGACCGCTGGCAACAAAGGATAAAGGGTTGCGCTCGTTGCGGGACTTAACCCAACATTTTCACAACACGAGCTGACGACAGCCATGCAGCACACCTGTCTCACGGTTCCCGAAGGCACATTCTCATCTCTGAAAACTTCCGTGGATGTCAAGACCAGGTAAAGGTTCTTCGCGTTGCATCGAATTAAACCATGCTCCACCGCTTGTGCGGGCCCCGTCAATTCATTTGAGTTTTTAACCTTGCGGCCGTACTCCACAGGCAGTCGACTTAACGCGTTAACCGACCACGCCTCAAGGGCACAACCTCAGAAGTCGACATCGTTTACAGCGTGGACTGCAGAATTATCTAATCCTGTTGCTCCCCACGCTTTCGCACCTGAGCGTCTTCGTCCAGGGGCCGCCGCCACCGGTATTCCTCCAGATCTCTACGCATTTCACCGCTACACCTGGAATTCTACCCCTCTACAGGACTCAAGCTTGCCAGTATCAGATGCAGTTCCCAGGGTTGAGCCCGGGGATTTCACATTGACTTAACAAACCGCCTGCGTGCGCTTTACGCCGGTAATTCCGATTAACGCTTGCACCTCCGTATTACCGCGGCTGCTGGCACGGGATAGCCGGTCAGCTTCTTCTGCAGGTAACGTCAATGAGCAAAGGTATTAACTGCTCCTTCCTCCCGCTGAAGTACTTTACAACCCGAAGGCCTTCTTCATACACGCGGCATGGCTGCATCAGGCTTGCGCCCGATTGTCTGTCCCCTGCCGCACTCCGTAGGAG
+
47+-4-,693:+1.'%&%(,)'($%+-+())11,10,5.-)*)/+,,&0,1**+,9;3.2*)*//10+2*+%&'$((/+195.-12,32+'(%&(+90.../++277328-./0488:77/:5*+2-,)%$$,,09.('%%)*4456:8,,,+-%(*+1-,'(*,-4;;96512281(/&%/*123785:25.010050:38+907643+)(''++'*,24,/-.1304.,+0.,-0/..)&'%%'+,3325684530:2),.12,..2*94)''&)*''('&()+,.7-.4;;915/+)27::6://1**(%#&)-017871875+&(/(,,50-1<+*,<553132//41/3,(,+)+,6822.-7/41:875453.:.--63;-,.;::;,,1))614467753811/742+0*3*3/)...-/553)+,-6404+&.0255630/.-;089830--)*(-,*+4772.0095868/,/+021153-8-./67817((*22,/1568736:563876789:<739107(+,7::;;;58736&+,/1203040<7665-.664-*--%%%&)*.3/8.674,++/0428349<;74316;82.25141../526-4/--/*%'%*;:08974'2062:24300/.'(&&'-/23/5;6-.1)47-*4689:.-,%'))-8727475164,).(222289644&0,0''-'(*912:7899067*,(17.+'+*,/552,.-.2)+.7::999;8859*+141/+.&(+.)+(*128667<41./&**0/-,,-.36878<10.82201./.3978+1+3-64*672.-1347')2245:863112/15,)/*,07110).136758,)0*&+(($306&(-0.)235/--'+)((/266833746;4:;9::9::9000:877573(+**..7074/7/4,)('+()*(+)'+1-3214028380:112:/;-+$((/(%$%(-0**.&&')/7/1:-,/0*.0/277656.2/0.,320&)(&'2*3*))+0/58*3+3*17)*66-+'%)+)04.)-/-63,*+/,3/60:./58310.),-/)7511./1834334*57-3.),''&$&'*'+-/76155-(%&'$&()+-28+//3.-,
@ff174f1e-be34-476a-941f-d02740e082c0 ch=32 read=104572 start_time=2019-12-13T16:40:44Z barcode=BC01 runid=2c9cf7bc05858273f10e7d7ec552fc0bd742dc3e
CTCACAGAGGCAGCAGTAGGAATTTTTCAGCAATGGGAAACCCTGACCGACAACGCCGCGTAAGAGGAAGAGTTTTCCAGTTATGAAGCTGTTATAAAGGAAGAACAGCTACAGGAAATGGTAGCCAGTGACAATGCTATTAAATACGGCTAACTACGTGCCGGCAGCCGCGGTAATGCAATAGGTAGCAAGAAGCGTTATCAGGTGTGGGCGTAAAGAGGGAGGCAGGCGGCAGCAGGGTCTGTGGTGAAAGCCTGAAGCGCTTCCAGTAAGCCATGAAGAAACCAGGCATAGAGTGCAGGAGAGGATCGTGGAATTCCATGTAGCGGTGATGCGTAGATATATGGAGACACCAGTGGCGAAGGCGACGATCCTGGCCTGCAACTGGCCTCCAGTCGAAGCGTGGGGAGCCGTGGTTAAGATACCCTAGTAGTCACGCGCCGTAAACTGATGAGTACTAAGTGTTGGATGTCAAAGTTCAGTGCTGCAGTTAACGCAATAAATTACTCCCGCCTGCATTAGTACGTTCGCAAGAATGAAACTCAAAGAGGAATTGACGGGGCCCGCACAAGCGGTGGGCGTAATGGTTTTAATTCGGAAGCAGAAGAGACCTGGAGTCTTGGCTTATACTCCTTAAGGCTCAGGATGGAGATGGCTATATGAGATACAGGTGAATTGCATGGTTGTCGTCAGCTCATTGTCGTAGGATGTTAGGTTAAGTCCGCAACGGGGCGCAGCCCATCGTTAGTTACCATCATTAGAAGTTGGGGACTCTGGCAGGACTGCCAGTGACAAGCTGGAGGAAGGCCGGGGATGACGTCAAATCATCATGCCCCTTGGCCCTGGGCTACACACGTGCTACAATGGATGGTGCAGAGGAAGCGAAGCCGCGAAAGTGAAACAAAACCATAAAAAATCCCATTCTCAGTTCAGTTTACTTGGTCTGCAGCTCATTTCGCAGAGTTGGAATCGCTAGTATTCGCGAATCCAGCATGTCGCAGTGGAATACGTTCCTCGGGCCTTATACACACCGCCCGTCCCACCCGCGAGTTGATAACTTGCAGAGCCAGTGAAGCGCCGCAGGGAAGGGAGCTGTCTAAGGTGGGATTGGTAGTTGCAGGGTAGAATCGTAACAAAGGTAACCCGG
+
%)('(%(&((&-/-(*++-),)/:870/(02/5++*(&+,.2.-*&+(++10,3.04&'&'&(((-.-/)*)255/.+)-*7,,'+/$'()(&&'-/*+*07*-*,%+)++.++%),*'/230014&*((&)''(%)&'023,&$%'(/.0044213/1.1*%%%%'-,&'%+.-0..+,#%(-))&,--(%)*()648201)+'+&-&/424479*'&-20),2-/2./.62,00&17...,,-,./*+0+-5863+.&'$(.+/.,*-(2%*100&&,'+221;11.-%*,.-../2383-,)-5/0604,+2*6,;:)+)($(&)*()$(-63781210024/+*((/,7...6250&&0'/-97.---0'(072:2652),','.-+.)(*6(&+*&--1,*+(&(.('(%)+5,0)--/39'*.4556870/-.)/6)1.21-%()1&%(,-/020*,10<2923*+,.6//0:943.(((+330501+/*-1,*$$')&&(+67))02,&$'(-+*++/+554(-,)*,00*'.2/47+--%&&+'',-/.*)/7.3+)$'%)**00,656*,*).&$&**,5<..:0;3&&'&$&#$+'%'$%(&%&('&*,2.1-*-,)*&**.'-(0,/7178++)*,7,+*+-'*()(%'+//42525*411)%$'&+,897392228564,,,-0'/*)-364%&3/2071,754731/,70)*/)6&,(-)11.)---+./,8-,+0+)-++/8)+/.()**.9/9:16772.+0,()2268/5/..44430(&&(00*++(+/2-),(1-33:89754-0-.//5558-17*),)'&1:034/&'*0/,,),+0)+(&()'/53*''.)06-+)+&&*)+%',',6,.,++)&*')1))-2*%,*+(00732*'.&'(-330-()*.2%+(6*$%%$''.-(),,*-.0.57()%)'&)**4(1+/-/.//,,,-'0**+0.9-/'''))-+*+),$(+(,/)*/114737/1-767+6*((&.(*(-.,072*,1(+*03&$(*)+,,#%+()(%&$.&&)028&.-((*'*,054/.)0*+,(,,$+11/36).,*(*-89.1-(%-),-.*++044/*+))),+0300(,'-()*))-*+3
@2e604b14-d5f5-4ccc-b6ee-48568a28e522 ch=461 read=92853 start_time=2019-12-13T16:40:40Z barcode=BC01 runid=2c9cf7bc05858273f10e7d7ec552fc0bd742dc3e
CCAGTTTACCTTGTTGCGACTTCACCCCAGTCATGAATCACAAAGTGGTAAGCGCGCCACTCCCGAAGGTTAAGCTGCGCTTCTTTTACCCAGCCCCCCACTCCCATGGTGTGACGGGCGGTGTGTACAAAGGCCCGCGTATTCACCGTGGCATTCTGATCCACGATTACTAGCGATTCCGACTTCATGAGTCAGGTGCAGACTCAATCCGGACTACGACGCGCACTTTATGAGGTCGCTTGCTCTCGCGAGGTCGCTTCTCTTTGTATGCCATTTGGCACGTGTGTAGCCCTGGTCGTAAAGGGCCATGATGACTTGACGTCATCCCCACCTTCCTCAGTTATCACTGGCAGTCTCCTTTGAGTTCCCGGCCGGACCGCTGGCAACAAAGGATAAGGGTTGCGCTCGTTGCGGGACTTAACCCAACATTTCACAACACGAGCTGACGACAGCCATGCAGCACCTGTCTGCGTTTGAAGGCATTCTCATCTCTGAAAACTTCCGTGAATGAAGACCAGGTAGGTTCTTCGCGTTGCATCGAATTAAACCACATGCTCCACCGCTTATTGCGGGCCCCAAATCAATTCATTTGAGTTTAACCTTGCGGCCGTACTCCCCAGGCGGTCGACTTAACGCGTTAGCTCCGGAAGCCACGCCTCAAGGGCACAACCTCCAAGTCGACATCATTTTACGGCGTGGATACAGATATCTAATCCTGTTTGCTCCCCGCTTTCGCACCTGAGCGTCGGTCTTCGTCCAGGGCCGCCTTCGCCACCGGTATTCCTCCAGATCTCTACGCATCTCACCGCTACACCTGGAATTCTACCCCCCCTCTACGAGACTCAAGCTTGCCAGTATCAGATGCAGTTCCCAGGTTGAGCCAGGGATTTCCTCTGATAACAAACCGCCTGCGTGCGCTTACGCCCAGTAATTCCGATTAACGCTTGCCCTCCGTATTACCGCGGCTGCTGGCACGGGTTAGCCGGTGCTTCTTCTGCGGTAACGTCAATGAGCAAAGGTATTAACTTCTCCTCCCCGCTGAAAGTACTTTACAACCCGAAGGCCTTCTTCATACGCGGCATGGCTGCATCAGGCTTGCGCCCATTGTGCAATATTCCCCTGCTGCCTCCTGGCAGAAC
+
--&./6,).0/6-.,%+3134;3.,,.,''0:6998;80-0-13022242/--,/'+0&((2,)+,)(,--,'&&%#&#&6--358+),.*(+.17182*,+12)%3+788777978941801001,0/6*.4-5-&'&)*.8-&(()*-51/1742001/3)*)*181/,+**+-0402338891(''%')*%,,)$&$&0./8*;.9)6,87+*(*)4.2/3-.0:1.24,+*)*(+*3,,.),20./*./.1.018070680.,+++*6-77+(('*/00586...78/.2::9124*%-59;;-/,,)))*///07777-239<3+07603-+4''-/))))+2341(38637*)2'(%06838.-4257:6.(+1125447306)+,..4./53-3+/+..0./2221;81--/03.://+.--7...0477681./021-/*+.0./2125/,)+*.43488.,*/(54*./.07).//3746111647;;656526035-+*%)()00;23204)63<9:9*()().//767*()-+<<5:1./.222237.02**)1$.'),//0373*%'*+4(.0:758<80418;,.+6:09.--/2010/0-1:;+05991:98897393:121+3,-,450).+)2%+0)+.29:886071-+/395:41+0//542-25661:65+)+(,,.21,+&())))*(,-44:.3/.,4;3&//2:6,$&/3:745144/0014775&23339671;..8::26-.*+-0066&/')+62,3//./***/1,+)+-:788643437<68;5666974,.+1-+*-/66794/23++.2358898-*(()2+,.)*0-.2.-/001.6598.,+/+,*'%679085+)88-.3//--)&(1,6918837;78858272),*&)-0-)*-0377;20.03120//-4,%*.((.7/645625;826111;;87.,(*'-.085559)71,-2238::98/0/-.79798291++---3)/600111,))'%$*))477.*.-/--('+(',*(',13410--2+.098:88<:/,,.,01;67712.//889:/65378-121:0)*2)+&(',*,32*-+&&'/0224/567),%&)()+
@e77fb678-9b23-4b6c-b43b-cba1aaf334ca ch=412 read=113504 start_time=2019-12-13T16:41:06Z barcode=BC01 runid=2c9cf7bc05858273f10e7d7ec552fc0bd742dc3e
CTCTACGGGAGGCGCAGTGGGAATGTGCACAATGGAAACCTTGATGCAGCAACGCCGCATTAGTGATGAAGGTTTTCGGATCGTAAGCTCTGTCTTTGGGGAAGATAATGACGGTACCCAGGAGGAAGCCACGGCTAACTACGTGCCAGCAGCCGCGGTAATACGTAGGTGAGCGTTATCAGATTTTGGGCGTAAAGGGGCGTAGGCGGATGATTAAGTGGATGTGAAATACCCGGGCTCAACTTGGGTGCTGCATTCCAAACTGGTTATCAGAGTGCAGGAGAGGGAGAATTGAATTCCTAGTGTGGCGGTGAAATGCGTAGAGATTTAGGAAGAGAACACCAGTGGCGAAGGCGACTCTCTGTAGTAACTGACGCTGAGGCTCAGCGTGGGGAGCAAACAGGATTAGGCCCTGGTAGTCCACTTAAACGATGAATACTAGGTGTGGGGGTTTCCAACACCTCCCGTGCCGCCATAACGCATTAAGTATTCCGCCTGGGGTACGGTCGCAAGATTAAAACTCAAAGATTGACGGGGACCCGCACAAGTAGCGGAGCATGTGGTTTAATTCGAAGCAACACGAAGAACCTTACCTACACTTGACATCCTGCATTACTCCCAATCCCGGAAATCCCTTCGGGGACAAGGTGACAGGTGGTTGGTTGTCGTCAGCTCGTCGTGAGATGTTGGGTTAAGTCCGCAACGAGCGCAACCCTTTGTCGTTGTACTACCATTAAGTTGAGGACTCCTGGCGAGACTGCCTGGGTTAACCAGGAGGAAGGTGGGATGACGTCAAATCATCATATATGTGTAGGGGCTACACGTGCTACAATGGCTGGTACAGAGGGATGCAATACCGTGAGGTGGAGCCAAACTTAAAACCAGTCTCAGTTCGGATTGTGACTGAAACTCGCCTACGTGAAGCTGGAGTTACTAGTAATCGCGAATCAGAATCGCGGTGAATACGTTCGGGTCTTGTACACACCGCCCGTCACACCATGAAGAGTTGGCAATACCCGAAGTCCGTGAGCTAACCGCAAGAAGGAGGCAGCGGCCGAAGGTAGGGTCAGCGACGGGGTGAAGATCGTAACAAAGGTAACCGG
+
)*,54338-'+,)'**-0113)2/%1'')*.0/2,-4,+-.312599766465462(&%((&&((+//14,0.24*0(:-775661,,-.42/.192.66-(,+30.6--,,-6.+5/)*.1/0++/)-4*,-0,---+,+-.117:71/--400/51.;/00:781231.,),-44337'*)+777,0((*-..'+2**+-987::69898434310416+.2((*+++),5(-58467-*('(.5888:966451:/9941134-2-./+'(*,32*850,*.0)+'-,-/,1.8-9+,.6831&,*,23,24,+23::/,,)).420211/*+(+1.12636371-(&&&+,-,.520((&(&&(/.-)*)****4)(,-.*'(),898:.**-3:)6*93031,(((-+)6;968*,(&'-(3,'*))++260,,((/*3-0.794+-5*2&*$()/3166)+:8::788)'(2+**'/8:93556:4845861',/),-698947/-().*5866+0678)+$-))**+088.9:-+*-/)-+,,0422&**.-+,.6/7;0:8;7/,)',1/3%.)-3-12/,(').6032-)(++,.330--+..9,**'(&%(.,5-%&%%'&'*9-2:728:3698/-.,,2502664)(&$&-2(,5430&')+.34(*40/..3519/:.6./'**.,(.114)(,114.5.8/'+,*,..20)+,2238<81:0,-/1/,162311'&%%&'+-1288:<:891/3+-+**40,1/.4-52.04./666.+-1;601296,.$&'+,543(,37834/-&'''')*,.363,8897.-,,-,+.55998526112<9:.---*3/-,.4-:934-710)')'&&&)+&*,--.4//6.,)')-++8+*:489:645.63/7./.6/-,31--1+10-./11642:58)+()*))31:2113328350/1752209232712.2:65;,/38./12:47/0''(.0**'&',-.06.*+1**,('*&'*+)0-68/30&&((++&)/+&.-252140..3+-/*-,.(+,)(&-64-++&''',+0871+,3).205;9;8+
@06374177-1e1e-4a9d-a5ba-91fbfea988fe ch=7 read=90527 start_time=2019-12-13T16:41:21Z barcode=BC01 runid=2c9cf7bc05858273f10e7d7ec552fc0bd742dc3e
CCCGTTTACCTTGTTACGGCTTCTTGATCATGAATCACAGAGTAGTAGCGCCACTCCCGAAGGTTAAGCTACCTGCTTCTTGCAACCCCTCCCCATGGTGTGACGGGCGTGTACAAGGTCAGGAACGTATTCACCGTGGCATTCTGATCCACGATTACTGTGATTCCGGCTTCATGGAGTCAGTTGCAGACTCAATCCGGACTACGACGCACTTTATGAGGTCGCTTGCTCTCTTGAGTCGCTTCTCTTTGCGCCATTGTAGCGTGTGTAGCCCTGGTCGTAAGGGCCATGGTATTGACGTCATCCCACCTTCCCCTCCAGTTTATCACTGGCAGTCTCCTTTGAGTTCCAGCCGGACCGCTGGCAACAAAGGATAAGGTTGCGCTCGTTGGGACTTAACCCAGCTTGTTTACAACACGAGCTGACGACAGCGTACAGCACCTGTCTCACGGTTCCCGAAGGCCACATTCTCATCTCTGAAACTTCCGTGGATGTCAAGACCAGTGGAGTTCTTCGGCGTTTGCATCAGATTAAACCACATGTCCACCCGCTTGTGCGGGCCCAAATCGAATTCATTTTGAGTTTTAACCTTGCGACCATTGAGCAGTCGACTTAACGCGTTAGCTCCGGAGCCACGCCTCAAGGGACGCAACCTCCAGTCGACATCGTTTGCGGCGTGGACTACCAGGGTATCTAATCTGTTTGCTCCCCACGCTTTCGCGCCTGAGCGTCAGTCTTCGTCAGGGGCCGCCTTCGCCACCGGTATTCCTCAGATCTCTACGCATTTCACCGCTACACCTGGATTCTACCCTCTGCAGGACTCAAGCTTGCCGGTATCGAGATGCAGTTCCCAGGTTGAGCCAGAGTTCACATCCTGACTTAACAAACCGCCTGCGTACGCTTTACGCCCAGTGTAATTCCGATTAGCTTGCACCCTCCGTAATGCCGCGGCTGCTGGCACGGAGTTAGCCGGTCTTCTTCTGCGGGTAACGTCAATGAGCAAAGGTATTAACTGCTCCTTCCTCCCGCTGAAGTACTTTACAACCGAAGGCCTTCTTCATACACGCGGCGAAGCTTGCATCGGGCTTGCGCCCATTGTACAATATTCCCACTGCTGCCTCCGTAGGAG
+
(*'),;/),+,+,49&0-*+'*%$),-994666;.-++0$'%-(++,.//0.*+*4.))&+*2-858'...583(128157)+.210,2-546*-/210+,-060/+(''(*1563-4-3&//5522445-,)2*,-1,,,58.%''-1.,.-128-,))(+-0;462/0193*.-,)*,)',01./255436-;34+31430%&)((''#()-1/21+,+(,+,2,++0,'&''&$&',+,61:812:1*+,09428/*)(*(**/**-./3**/:99141.+0.39-/,&*%&)*-/*/027+*+)-63560)211/./0<.++-*--+2.,/6834'&3&),6739'%'.)/-041-/,3.-2(628*60983+*-)*-/13475794:74111/,*(&'#'&'(.5)'+/+.,1013000013*-(,+&,%0,/../3)*+.01255<;9886,+-+-,%&((69+*01520,('),*)()0,.9:<97445/-../92-/,0'+0;859+)')&/6,(./121-+...;:99*,,.'+--)./+().(+.3455..(&+01.1(+)+:-+389*//07;;-464+,))('&),.5./(463764,*103/-+*+*+-&,-0/+,)*'+6.0/087712'00&.*//.03-2&)*444/5357616-(&'.-*/.4132+15-/)&4,11-,4+-+-2:8).-2780),-,1801''%+,./42479/+*..8:9759()18/3967646447<-2.-./0/;10,0)*/6554/),()$-2(+%/6666(0-.3-.(-*6))(.4)'.*'&)(.),./*(&+-2.0-'++,+.'*,-1615404+1-)*++61%213//(+,5+*,--01+-22-3-6.3795;03838825)31(('%$**1.*%%'&))3/943-++*)&*00(*%/00.96**($)#)*.12;550/,/+)),*+$'-3.//4*-*''-.8;86563:821854570700/4468*/--.+/-(,.%+,04-320+0/,'++*0-*,).2.+%$(%/+*+-,/1929./815752'+*((&%%('&(%($%'*3&7634702167*(1++.(2/700233,)'..0/)*-3041,.-6*,(
@c88be06e-b4a4-4b4d-802f-1294f435a733 ch=275 read=105443 start_time=2019-12-13T16:41:19Z barcode=BC01 runid=2c9cf7bc05858273f10e7d7ec552fc0bd742dc3e
CCCAGCCTACGGGGAGGCAGCAGTAAGGGAATTTTCAGCAATGGGGAAACCCTGACCGAGCAACGCCGCGTGAAGGAAGAAGGTTTTCGGATTGTAAACTTCATTTATAAAGGAAGAACAGCGGCTACAGGAAATGGTAGCCAGTGACGTACTGATAGAAGCCACGGCTAACTACGTGCCAGCAGCCGCGATACGTAGGTGGCAAGCGTTATCAGGTGTGGGCGTAAAGGGGCAGGCGGCGGCAAAGGGTCTGGTGAAAGCCTGGAAGCAACTTCAGTAAGCCAGCAAACCAGGCAGCTAGAGTGCAGGGAAGGGATCGTGGAATTCCATGTGGCGGTGAATGCGTAGATATGGAGGAACGCAGTGGCGAAGGCGACGATCTGACCTGCAACTGACGCTCCAGTCAGCGTGGGGAGCAAATAGGATTAGATACCTAGTAGTCCGCCGTAACGGTAATTACTAAGTGTTGGATATCAAAGCTCAGTGCAGTTAACGCAATAAGTACTCGATAGTACGTTCGCAAAGAATGAAACTCAAAGGAATTGACGGGGGCCCGCACAAGCGGTGGAGCATGGTTTAATTCGAAGCAACGCAGAAAGAACCTTACCGGAATATTGTTGCCTCATAAAGGCTCCAGAGATGGAGAGATAGCTATATGAGATACAGGTGGTGCATGGTTGTCGTCAGCTCGTGTCGTGAGATGTTGAGTTAAGTCCGCAACAGGCGCAACCCTTATCGTTAGTTACCATCATTAGTTAGGGACTCTGGCAGAACTGCCAGTGACAAGCTGGAGGAAGGCGGGGATGACGTCAAATCATCATGCCCCTTATGACCTGGAGGCTACACGTGCAATGGATGGTGCAGGGGAAGCGAAGCCGCGAGGTGAAACAAAGCCCATAAAACCATTCTCAGTTCAGTTGTAGTCTGCAACTCGACTACATGAAGTTGGAATCATAGTAATCGCGAATCAGCATGTCGCGGTGAATACGTTCTCGGGCCTTGTACACCGCCCGTCACACCACGAGAGTTGATAACACCCGAAGCCGGTGGCCTAACCGCAAGGAAGGAGCTGTATCTAAGGTGGGATTGATGATTGGGGGGTGA
+
35''#$%%',*27+*07426-+,+3)(,+*1-9;;+&332:33:.'-5,/5+)*57:65/3521&2115697/2/,1/*./,.2:794)/)2+,-4:40//)%+)'(0070+/.1),0.*113:7300./..2-,450-/11&''))*'(%,)(++('-*(24120)0$')./4746/3:88:334.,-,/11175&1(,.906/,,*3--.5-14/..08::8669*)-/-11454272'**.5,*1.-.245310&*'*-.0+)&$%&''1/9-+*+*'0))().38/7-,..,*)*-*(,/76290*))*00:994,,,+-0/490,*(()*021-03+.2:9801,,++-,4.,6-,0+/11.+*+1,43:;;/...,0,-++,/320/0//0220.%010++-/2998)(*,9;;6468..3*')++6:(**54210,&)+,62+)''-/&1'')67622208061-'/01:503460.-+*&*-142;79292,0,1,-+1'')'+0/454-+()05)*-401/8701738..-,1585400252).1*),,0/6+-00-2.*--.2223<:6743.)(/(*.4945&%1,(*193535,0)+,+*(&$%$$%$'+*/-5190,4--5+**,-.;;42,++/.0,-,-0////.7554)2..3787778/739/01566,,-.0377654566688533*%55976/140-0379))+*&((&**(+6-//4350/,6-,401203.',6//+984663.()'%,(2.47985554544803337-,0+1.3627;4234773242;6.0),,/../82,-,./446:577&'(-)()%()*(+++,-45751367-.'*(+*')*)/.052420).++,5(.-,-&'12*,/8<989837-,..3566%,(.*-++5764.0)++0.)44/122/:1-9-,-/444$''+/1:33),-0978-,/0055812,2.-'3-05/52*/1'/.30,1''&(),/:<:467644458./.*(')4-*+,6:6*83&%),'.-)-6334))48520236+*-+,*(&&-(-,03)*-0.-6<95.0+,-1/8/2-0./)32/
@05202e90-f965-45c1-b7e8-b7e707ff7a9a ch=288 read=82521 start_time=2019-12-13T16:41:17Z barcode=BC01 runid=2c9cf7bc05858273f10e7d7ec552fc0bd742dc3e
CTCCACGGGAGGCAGCAGTGAATTTTCGGCAATGGAAACCCTGACCGAGCAACGCCGCTGCGGAAGAAGGTTTTCAGTTATGAAACTTCTGTTATAAAGGAAGAACGGCGGCTACAGGAAATGGTAGCCGGTGACGGTACTGATAGAAAGCCACGGCTAACTACGTGCCAGCAGCCGCGGTGATACGTAGGTGGCAAGCGTTATCGGAATTATTGGGCGTAAAGAGGCAGGCGGCAGCAAAGGGTCTGTGGTGAAAGCCTGAAGCAACTTCGGTAAACCATAGAAACCAGGCAGCTAGAGTGCAGGAGGATCGTGGAATTCCGTGTGCTTGGTGAAATGCGTAGATATATGGAGGAACACACCAGTGGCGAAGGCGACGATCTGGCCTGCAACTGACGCTCAGTCAAGAAAGCGTGGGGAGCAAATAAGTTAGATACCCTAGTAGTCCCGCCGTAAACGATGAGTACTAAGTGTTGGATGTCAAAGTTCAGTGCTGCAGTTAACGCAATAAGTGCTCGCCTGAGTAATTACGTTCGCAAGAATGAAACTCAAAGAAAGGAATTGACGGGGGGGCCCGCACAAGCGGTGGAGCATGTGGTTTAATTCCGAAGCAACGCGAAGAACACTGCAGGTCTTGACATACTCATAAAGGCTCCAGAGATGGAAGTGGCTATATGAGATACAGGTGGTGCATGGTTGTCGTCAGCTCGTGTCGTGAGATGTTGGGTTAAGTCCCGCAACGAGCGCAACCCTTATCGTTGAATTACCATCATTAAGTTGGGGACTCTGGCAGAGACTGCCAGTGACAAGCTGGAGAAGGCAGGATGACGTCAAATCATCATGCCCCTTATGACCTGGGCTACGTGCTACAATGGATGGTGCGGGAAGCGAAGCCGCGAGGTGAAGCAAAACCCATAAAACCATTCTCAGTTCGGATTGTAGTCTGCAACTCGACTACATGAAGTTGGAATCGCTAATCGCGAATCAGCATGTCGCGGTGAATACGTTCTCGGGCCTTGTACACCGCCCGTCACACCACGAGAATGTACCCGGAAGCCGGTGGCTAACCGCAAGGAAGGAGCTGTCTAAGGTGGGATTGATGATTGGGGTGAAGTCGTAACAAGGTAACCGG
+
-/-,&'(01-06+&+,*1-('()6:634:55984,+-/,/.,,,080745350/07((,(-(.,+%*),4/:620)0*7/40/1,+/5182/7,./6)-(-,'//0)4.00-,--.4./5.,.()*,8,+-,,/4)-0(**&&0*',,))21.0.2++-/187878634.,.*(-)+/.44//0..12,7,++-(+0,..021+4-1.+0*%)*.350,(')+%&.,--9;;7;7/46/)&269642014965067-08782+((',)-,/+4249',/*+/.-32,744970.-.-+///1637/(')%,.349-9,9-996552*&&%,).//58-.09:62431/+/2/.4-+52++),-.566;7,,3+217991/8842-2;3555631200-./0*22,))$(+*)*-3211+)),/45+/12/90/2/+&()%&)011905+*/;7:;<:4/(+0+,,--62//-*1,-.122291.&+(--00355////,:./'/,.0//42(+'++2)*66-,)+1'6''(*./:4438)+5542,,./224*&+,)*+/-1101101484/,.70*-,.*3+..4129-0007545/8<;.,,)2)')/'+-0/02128,-1+%%%#*()1//0:7366703223741&02-26)++)+-..0.$%'(/-/032/.'%&)*.,2--79.3589894:333888.7776&2(()+,77037070/3,3-2&$%(,)%+)'+**/21040592-30125/4&'(6)-4;67768:12061%760/1,+)&*+(*$&)')-.0+*6678:.--.70,+)'--2)-40148988878---3/2-.,2;9-/:55449:/19743-1,.150/1.900:798:877,-'')(*&(*(-304/&*&((./&*('(/',6000597398:<999147;:-3)3/1237:989/8...5/112/001*/,)/-2*1-,355++*(*3765:41--/.255801-77041//478;868.50.2-4//-///562:+.4311001,-+)'((%#$%)1)')'/'(-1,5-,,)*4875622(,+,-,+--3667519-/0488.*6),-1137/4/(()*'+'()0*&',4)406:8:56
@90b0eeae-9d19-4246-aaab-b359072ddce9 ch=214 read=61477 start_time=2019-12-13T16:41:34Z barcode=BC01 runid=2c9cf7bc05858273f10e7d7ec552fc0bd742dc3e
CCAGTTACCTTGTTACGACTTCACCCAATCATCAATCCCACCTTAGACCATCCTTCGCGCGGTTGGGCCACCCGGCTAAGTTATTATCAAGCCTGTGGTGTGACGGGCGAGGGTGTGTGCAAGGCCGGAACGTAATGATTCACCCGCGACATGCTGATTCGCGATTACTGTGATTTCCAGCTTCATAGTCAGGTTGCAGATCAGACTGAGAATGGTTTTATGGGGTTTTGCTTCACCTCGCGAAAGCCCGGCTTCCTCTGCACCATCATTGTAGCACGGTAGCCCAGGTCATAAAGGGCATGATGATTTGACATCATCCCCGCCTTCTCAACTTGTCACTGGCAGTCATTTAAGTCCCCAATAACCAGTGGTAACTAACGATGGGGTTGCGCTCGTTGCGGGACCAACTGGCTTCTCACGACACGAGCTGGCGACAACCGCTTGCCTGTATCATGGCTATCTCCATCTCTGGGACGCTGCCAGATATCATCAGGACCTGGTAAGGTTCTTCGCGTTACTTCAGATTAAACCACATGCTCCACCGCTTGTGGGCCCAAATCAATTCCTTTGAGTTTCATTCTTGCCGAATATACTCGGAATTATGACGTTCTGCTGCAGCACTGAACTGCGGCATCCGCGCCCATTACTCATCGTTTACGGCGTGGACTGCTAGAGGTATCTAATCCTATTTAACCCTTTCAGGTTGAGCGTCAGTTGCAGGCCAGATCGTTACGCCGCCACTGGTGTTCCTCATATATCTACGCATTTCACCGCTTCGCGATTCCCGATCCTCTGCACACTCAGCTGCCTGGTTTCACAAAACACTGGGGTTAAACGGAAACTCACCACAGACCAACCTGCCGCCTGCTCCCTCTTTACGCCCAATAATTCGGATAACGCTTGCACCTGCATTATTACCGCGGCTGCTGGCGCGTAATAGTTAGCCGTGGCTTTCAATAAAGTACAAGTACTCGGCTACCACATTTCCTCATGGCGCTGCCTCTTCGCAACAGAGTTGATCAAAACCTTCTTCCTTCACGCGGCGTTGCTCAGTCAGGTTCCCATTGCGAAAATTCCCTGCTGCTGCCTCCACGTAGAGG
+
*#$'.7*--7,(15+.0377,)$((&1/555888:506+&.)--+*.-)*+-**/540.&+)&0&148;459*,0,.'&')+&/6,+))(%(&%$'''(&%(-/.66/-(+,()(*')$(.2,335-,)()$#%%'%(*'*$(()%%*+4148874.58-((*)6)**')$''*:*/-)*,+/+'*,,06%,205*0&'%&*(,13--('+**30605+*,037*0690+,.4)&,2/1+)*)()',-)(+(&('&%'&)+*-42.1%'+%*&%&%&&%%#$%&'))1..,-*1')..+..***,(43+*''(.20.023)'/.-1/0/+('&&%*)%((.+*(/-,#%%$')',263)-/',)*$'(+-+++'()*0,+'((.0,+*'+/33732501,7)'(&*')'%$$#&(),*.--0,0-&)+,0-0/-20.+*&&&%$'&%%*(*+)((')'--1-./*02.**03.,.'&+((&&)++(*%%'*)(/*22+*)*,-*01:66:856.7.(*,,.%%***,563.*)$'(*.22,..%%%%%')+.*1,).+00272/2+),,,()*71/16;/6-('*&&)$%''(),$&%$*&(%'#(&')*&&&)'(%%&#%&','''$%*'++)*(%)++.'&')&)-.543((&%&((.-),,4361*23*)(%$''((%,/.0//),0((%,)%$+'&&-*(0)*./.693,9-&/*,/06./087(4'$'$&%',,&%&%-)&-:35121478552102/134;11,--(),&'%%(,*5+/)(+,02-*'&'%)(++1$)(-,,0..01:1*&('-/*(#&$#&),0828*0*0'(')--03-*+*-41.'%&%##(+(.5//,-,-(('(*'$)(-,(-+*&&-2.,912,).('%$')-/2*%*)..+1/-/5,-.7121954.,)*&'()*'*0.,,1+,+())'(('))++4.+,*.&'%(()+,&((((.-&'$)-(0'&$$%%)((&%$&%&&,)&#&)'/'&&'()$')&+*(%+)),01992042).+**('-1/'%%%%(0+%)+*3.1/)+910(',323093.(%+*))(').+/,&)),,,((&
@614586f0-580d-4969-807b-c7875937a506 ch=25 read=36199 start_time=2019-12-13T16:41:39Z barcode=BC01 runid=2c9cf7bc05858273f10e7d7ec552fc0bd742dc3e
CTCCTACGGGAGGCAGCAGTGAGAATATTGCACAATGGAAACCCTGATGCAGCAACGCCGCGTGAGTGATGAAAGGTTTTCGGATCGTAAAGCTCTGTCTTTGGGGAAGATAATGATGGTACCCAAAGGAGGAAGCCACGGCTTCAGCGTGCCAGCAGCGCGGTAATACGTAGGTGGCGAGCGTTATCAACTACTGGGCGTAAAGGGAGCGTAGGCGGATGATTAAGTGGGATGTGAAATGCGAGCTCCAGCAGGTGCTGCATTCCAAACTGGTTATCTAGAGTGCAGGAGAGGAGAGTGGAATTCCTAGTGTAGCGGTGAAATGGGGTAGGAAGAACACCAGTGGCCGGTGACTCGCCAACTGACGCTGAGGCTCGAAGGCGTGGGGAACCGTGGGGATACCCTGGTAGTCCACGCCGTAACGTGAAATACTGGGTGTGAGGGGTTTCAACACCTCCGTGCCACTGCCTTAACGCATTAAGTATTCCGCCACCGCTGGGAATTGCGGTCGCAAGATTAAAACTCAAAGGAATTGACGGGGACCCGCACAGAGTAGCGAACGTGGTTTTAATTCGAAGCAGCGAACCTTACGCTGAGCATCGCATTACTGTAATCAATCCCTTCGGGGACAAGGCGACAGGTGGTGCATAGTTTGCCGTCAGCTCGTGTCGTGAGATGTTGGGTTAAGTCCCGCAACGAGCGCAACCCCTTGTCGTTAGTTACTACCATTAAGTTGAGGACTCTAGCGAGACTGCCTGGGTTAACCAGGAGGAAGGTGGGGATGACGTCAAATAATGCCCACTATGTGTGGGACTACACGTGCTACAATGGCTGGTACAGAGAGATGCAATACCGTGAGGGTGGGCAAACTTTAAAGCCGTCTGGTTCGGATTGTGGTAAAACTCGCCTACATGAAGCTGGAGTTACTAGTAATCGCGAATCAGAATGTCGCGTGAATACGTTCCCGGGTCTTGTACACACTGCCCGTCACACCATGAGAGTTGGCAATACCCGAAGTCCGTGAGAGCTAACCGCAAGGAGGCAGCGGCCGAAAGGTAGGGTGCAAGGTGGGGTAATTTCAATAACAAGAGTAACCGG
+
,,0(().)-2),5/068677.,'+-.,-300/5586-))*).4+))-..:0)01/.,3912.1)%%')12*0+'()0;;/:4;688896;7*,/.6592788*36*-.,/108-,,.,476/://6(0+004,5,-4,+-+),1(%&(&,&,.,)*'%&&,&+,2..0:676/6.343--/1.:00/9'&'((*068753.58-*/*%)*9897490;6:7/47,,--,39643505:7-/2+&+,.8**&)%()+,-00//2,6*,+()/15.6///0*(**-/:87522*,3+')',/4/3-2*'(,7986676170.$&&$%-/.)&/,22&*--,6958821-$+)),.,,-%%#(''(/025653/-11,5()*+*67961-,)*+('+()''&'$88002:998886-./0;',&'(&'$$*,)*)%%&'&''*&/3230;521:43/6./4,,.27(+)%'%$$%%'&*&/(,'&&),89503.$*%$%#%)&&$%%',19894540++2-4;4)+005;+)&1)0,12318;6111*&(%&&%((*+-.-')+%/..2;;29:8;8**+)+)))**50('%%(&&&&'*.&.+*,(*)()3,(*.+(&.'(6,3:82690,.05,+)+)0&-/,,23--,/&/65-('&&-,,.00254)**)*5613/'+*(/44;973.4.()2335--,..-0.085(+910176924392+)*-151;28-9.-,560/)'%&'-..22213496652021-..-2/-1+-/-)*8;:30..37735'(&&)&'&//(%$')+0/.,&)*,33-,((&).89682;1.6///7746311,+),,11.9//0;9:3.25)*34/1/3(*'((,.*)-1,%$$%',5,/8-50..&,)')05*,88:;965231//,,/25.,.3//..,.+4,--983943/01832320.-*00954869:4:-+)3,.7.,+,*)*&*/.132./0.-+,2..-,**+13331721.360-///05;661*&()*432/-*.06,-&'((),*,++(-..(*),.0402%%$$('*)177.0.*231,)')(%)*'%(*25:663
@f7396a80-f85f-47a9-b3c1-ba64980f2434 ch=149 read=97350 start_time=2019-12-13T16:41:40Z barcode=BC01 runid=2c9cf7bc05858273f10e7d7ec552fc0bd742dc3e
TTATTGTGCTTCGTTCAGTTACGTATTGCTGGTGCTGAAAGTTGTCGGTGTCTTTGTGTTAACCCACGCACCAATGGCTCTACATCAGGCACCGGTTACCTGCGACTTCACCGGTCATGGATCACAAAGTGGTGGCGCCCTCCCGAAGGTTAAGCTACCTGCTTCTTTGCAGCCCACTCCCGCGTTGTGACGGGCGGTGTGTGCAAGGCCGGGAACGTGTCACCGTGGCATTCTGATCCACGATTACTATGCTGATTCCGACTGTAGGTCGAGTTGCAGACTCAATCCGGACTACGACGCACTTTATGAGGGTCAGCCTTATCTCGCGAGTCGCTTCTCTTTGTATGCGCCATTTGCTTTAGCACGTGTGTAGCCCGCGGTCGTAAGGCCGCGATGACTTGACGTCATCACCTTCCTCCAGTTTATCCACTGGCAGTCTCCTTTGAGTTCCCGGCGGACCAAAAGCAACAAAGGATAAGGGTTGCGCTCGTTGCGGGACTTAACCCAACATTTCACAACACACGAGCTGACGTGGCCATGCAGCACCTGTCTCACACGGTTCCCGAAGGCACATTCTCATCTCTGAAACTTCCGTGGATGTAAAGACCAGGTAAGGTTCTTCGCGTTGCATCGGGGTAAACCACATGCTCCACCGCTTGTGCGGGCCCCGATCAATTCGTTTTGAGTTTAACCTTGCGGCCGTACTCCCCAGGCGGTCGACTTAACGCGGCTCGACCACGCCTCAGGGCACAACCTCCAAGTCGACATCGTTTGCGGCGTGGACTACCAGGGTATCTAATCCTGTTTGCTCCCCGCTTTCGCCTGAGCGTCGGTCAATAATGTCTTCGTCCAGGGCCGCGCTATACCAGTATTCTCAGATCTCCGTTTCCGCAGCTACACGCAAATTCTACCTCTACGAGACTCAGCTTGCCAGTATCAGATGCGGTTGGGTTAGGCCAGGATTTCACATCTGACTTAACAAACCGCCTGCGTGCGCACGCGGTAATTCCGATTAACGCTTGCACCTCAGTACGCGGCTGCTGGGTTAGCGGTGCTTCTTCTGCGGGTAACGTCAATGAGCAAAGGTATTGCTGCTCCTTCCTCCCGCTGAAAGTACTTTTACCCGAGGCCTTCTTCATACACGCGGCGAAACATCCAGGCTTACTTGGTACCAATATTCCCCGCTGCTGCCTCCCGTAGG
+
()%.)%-&))/-/2::,291./13.6/./<;;;::)).,(+1-,-;4:43412:8&-)+2/0+-&#&%'&*(,((%&()3('&'&'&$%$#,++,.4(*))&**(-/84.01+0.1+,,0,+//535-).),,')*))0)+-0)*+-,2,98/---./,&&)*7+10*),,*/:4)(0-/)&''++*(*+139513*3*++-'.-)0034(2101.&&&()'+,'+)3-01;9----//,//./1,-(''%&'+.06-&'%'')+),,..(+,,5*/+/29893<62005275314-.)*%*,44-*)($'-+,$$$$$&$',,5/,,(+),+.5/775280&)+/10014')+)($%)&%),)+---/,,,+-5/(,-9784.5**'('%%'%%'&')*,+1235:82,//,5.,(+4.0/:2./1.,00/92/16200&(+*,-/9204+-2+07.')'*)*'++&/08/.:,743.20/6142336.8.,,39:3+.*-'0)(+.,(-4*'%&(%'&''-,+21203/,%%(,20412///-.-)*--/.(+(-/88666.*,.*.1,2-4:.076/.'&$&(*'(/*4-,-0,)3,,'.--448&/,)3+*+1445:86:09/-/125)68+-2;356)',1121/.*-0&%&&(,),('$&()%%%((,4.5/',48,11/7:7,4.-1-,,/7141300/355,.176-66434638/3.-*,(*,2---52567:91,,5.-&+/72836*2-/00447477/96.'/+4.-'+('&++1,+*)&((/.+/,+1/.,21.%$(.50*&)(.+-)+0,-+02120,0-)&%()0,+-0/95639*)897/76642131,28(44443401-,001-3))*///)&)'%&('(%+&(('3,800+38'/72622244960+,.7018+),,,1-03958+7-6+8804'+127)11'*6-*)(*///00013010.0:7;36;78:6)+)&&(,,/)+*03304''(3.1/1*)1)))*,*))($'$*'*).+((%$%.'+%%'(,(+)./3./4--**+0.,-46449495----/;,-...*'&&'*($*--30(*,)*(//+1++',+0.5-(#(('&*))690777;8350,%+)***'&&+)(-/1''1-3,,#%$$%%('+',&)*8,526-026655558+97('&%,'
@5a116f6e-3c4b-4fa7-8630-2e1044d9a087 ch=90 read=132036 start_time=2019-12-13T16:41:54Z barcode=BC01 runid=2c9cf7bc05858273f10e7d7ec552fc0bd742dc3e
CCGGTTACACCTTGTTACGACTTCACTTTGATCCATGAATCACAAAGTGGTAGCCTTCCCTCCCGAAGGTTAAGCTACCTACTTCTTTTGCAACCCACTCCCACATGTGGTGTGACGGGCGGTGTGTACGCAAGGCCAGGAACGTATTCACCGGCATTCTGATCCACGATTACTAGGCGGTGGGGCTTCATGGTCCAGGTTGCGGGCTTTCTGATCAGGTCCGGCGCTTTGCCGGATAAAACCTCGCCGAGTCGCTATAACTTTGTATGCGCCATTGTAGCACGTGTTAGCCAGCCCTGGTCGTAAGAACCTTGATGACTTGACGTCATCCGCTGCTCGGTTTATGCTGGCGAATGCTCGCTGGAGTTCCCGGCCGGACCGCTGGCAACAAAGGATAAGGGTTGCGCTCGTTGCGGGACTTGGCTTGACATTTCACGGCGACTGACGACAGCCATGCAGCACCTGTCTCGGTTCCCGAAGGCGATTCTCATCTCTGAAAACTTCCGCGGATGTCAAGACCAGGTAAGGTTCTTCGCGTTGCGTAATTCGACCATGCAGCGGCGCGTCAGCAATTCGACGGTTTGGCGCATTATACGGGCGATTTGACTTAACGCGTTGAACTCCAGGCCACTCGGGCGCAACAAATGTTTGCGTGGGGCCGCCAGAATTATCGATACTGTTTGCTCCCCACGCTTTCGCGCCTGAGCGTCAGTCTTCGTCAGGGCCGCCTTCATGCCGAACGTGGTCTCCATGCGTTCACCACTTCGTTACCTGGAATTCACCTCTACGAGACTCAAGCTTGCCAGTATCAGATCGTTCCGGTTAGACCGGTTCCATCGGACCGCTCGACCTGCGATGCGCTTCCGCCGATGATTCCGATTAAACGCGTACGCGCGGCGGGGTTGACGGTGCTGCGCGTTAACGTCAATGAGCAAAGGTATTGGCAGTCCCTACACTCCGCTGAAAGTGCTTTACAACCCGAAGGCCTTCTTCGTACACGCGGCATGGCTGCATCGGGCAAAACCCATTGTGCAATATTCCCCACTGCTGCCGCCTCCCGTAG
+
.30/1/+-(-306%3+(*548790//.66*()**',/0:32$$''*(*+./&''('+18)(8+)).223434,'+*&,-+'+.400:;.-3142;.$''-+)'+,-,'*0.00549*/7*,+%(('(%&$',4/0:1+7+3)((%%+))&*(,+-').3334:71..+.-6,-*&()%'%*%''$(+2/--.,&*(#(&*&&$()(%'(+(%&%*)&+''%()(((((),)-'+*)'(&%$''*,')&&$+'&#$%%)'''.1,,423('%)*2482./00***(')%%))+*-676.166+&)('&(&(%*((*++'&)()+76336*0(&(+*)*,'+(+'%($'&+,)'%$&#(*//.1.(%(5/63*,4.509.-).112704+01.)0087/0//-,3+./11124510/973)('&'$%%'$)(35((&)&)+*,-55554'61%)))*&-'$'&,*)*..*,',+:784102.2/'$0&)+10../''%'252,2009./,7,034:974770101/51029;87:3+'*,)'&$'%%)%''((%$$#%#&'&&%%%%)'%%%%,'/''&&()-1)*''$&#%$$%%*&'%%**.,*')&%$-%'&$(((',./34.$)./-#)$)'*'%#$$###$%%'),*'&'&(/,&)%#)&**%$*)**)(&(%()*08+*-.075.-1/0/;81*,%,,&%'-3470/,--1945/8(,231:498788%&%)+((++''&*('&(&$%%$#+,/-48&2211%/1)-0+-(0+1.(%&%%''(*'(*.445*)$')**6:,/-019---/*-.*,*'(&&$&%0)*(*,%$&'&(*'''%'))*''&%&+.&*,30-,-&().+($&$(/*-+/)1()$#&$%((%'$#$%'&&&,++***%(&&%$$$$%&&''''+)'+,*//2:7:4:1-2,--+%**'*+23+%$(#'&,'&)5217.+0*)'(&(),'440+,).,8:6;54;7+101,.,-/7355-7,)*-*)*&+()&)()-1.(-6-..51:122619;5+/200/)*'&)),.7/-2+3
@6d49b2ea-9610-4ff9-8182-8d9cec5f5b3e ch=196 read=110833 start_time=2019-12-13T16:41:51Z barcode=BC01 runid=2c9cf7bc05858273f10e7d7ec552fc0bd742dc3e
CCTTGTTACGGCTTCACCTGATCATGAATCACAAAGTGGTAAGCGCCCTCTCCCGAAGGTTAAGCCTACCCTCACTGCACGGCTACCTCCCATGGTGTGACGGGCGAGGGTGTGTACCAAGGCCCGGGAACGTATTCACCGTGGCATTCTGATCGATTACTACTTGATTTGACTTCATGGAGTCGAGTTGCAGACTCAATCCGGACTACGACGCTGGAGGTCCGCTTGCTCTCGCAGGAGTCGCTTCTCTTTGTATGCGCCATTGTAGCGCATGTGTAGCCCTGGTCGTAAGGGCCATGATGATGACGTCATCCCACCGCCTTCCTCCAGTTTATCACTGGCAGTCTCTTTGAGTTCCCGGCCGGACCGCTGGCGAAAGGATAAGGGTTGCCGCTCGTTGCGGGATAACCCAACATTTCACAGCACAGCGGAGCTGACGACAGCCATGCAGCACCGCACCATCTCACGGTTCCCGAAGGCACATTCTCATCTCTAGAAAACTTCCGTGGATGTCAAGACCAGGTAAGGTTCTTCGCGTTGCATCAGATTAAACCACATGCTCCACCAGCAGCGCATTCAAATCAATTCATTTGAGTTTTAACCTTGCAGCCGTACTCCCAGGCGGTCGACTTAACGCGTTAGCTCCGGAAGCCACGCCTCAAGGGCACAACCTCCAAGTCGACTTTATCGTTTACGGCGTGGACTACCAGAATTATCTAATCCTGTGTTTGCTCCCACGCTTTCGCACCTGAGCGTCAGTCTTCGTCAGGGGCCGCCTTCGCCACCGGTATTCCTCCAGATCTCTACGCATTTCACCCGCTACACCTGGAATTCTACCTCTACGGGACTCAAACGCCGTTATCAGATGCAGTTCAGAGTTGGGCGGGAACACATCTGACAACAAACCGCCTGCGTGCGCTTTACGCCCAGTAATTCCGATTAACGCTTGCACCCTCCGTATTACCGCGGCTGCTGGCGGAGTTAGCCAGTGCTTCTTCACCGCGGGTAACGTCAATGGAGCAAAGGTATTAACTTCCTCCTTCCTCCCGCTGAAAGTACTTTACAGCCGAAGGCTTTTCTTCATACGCGGCGGCTGCATCAGGCTTTGCGCCCGATTGTGCAATATTCCCCTCTGCTGCCTCCCGCGGGG
+
.)',-8;66240/51.0-),245+**)050/103-+--53-)(*+772.-)04/'(++*4/71),*')-3%'(&''$%#%&%''%)+)11),//,--+-,/-340+',.)(&'&&%'%.)1.3.'-,/)*.0656<666;5849322:7111+,()+;43)'%&%)&5-&'%(0934560*+**,+,41'*,,2561+1./0.4/54+*-,,-,''$$+,-/+++.(%%)*21..'&-%'(-++,-)*+,1-(*())3/12-5-''')($($'$'&)*,490+,//1+-1'*+5,60,,*+()+-3/-))',/))$-'%&(+107)*1./.98----0.422167520*,%&'32941*').,314779;936(%''(//6/4)+/516,1').23+1+,,6:0-%)*-1+-*0+05,,,+-(-***)*&)%)--101331,/80.5(*),,%+($&%*',-017/2+87:031''-)*'&&(3;87986/.)**(*14206:68668<;9/66-1+-091/0024)4.;66;544409//,,-''+4+76-/..../0./3-&,%#%(%&$#'#&'%(-2-/-21:4004.,,+5;<,4:3122).-4662//0028/.)1--3252-+/(+&)*21040,.03.*.+,%+/&(*4647+3(1+))*-81924*0.01-*&'')''*53.9-%*)202569./..294),&2))*6().124320',44,-0.:+',.+0;.-//,16)+(5759933433;:659+,77-+,(+*+/339;37:)6001:2.+/)*)....24697808;2,'*-)*01--*/0/10,-0.,&#,.'5425(425580..(($'%$'5*+,4545/1/0/48''&(5--/55)224632+032**(&).%(',-74577443/-+)')'%&*,22*)++165;0/+)1)2*1+.1/./'.51-12&.,,356;6/6..-4425)&''$+,0.//3'.+,/182551&&%%**13.,+-028.,/,,)&*-;*.,/,*-,()*((*)05/;73-87.'-.-+-)$*%'(&%%'').0&')4,/798+56;97*++(+/*(&%%&&(),2)+&'&,(*2068-+$,&&(#'%&')::5,2+)*+*)''*(*+6,))+//)
@9fb1e0e5-745f-458d-93a4-57480e073f48 ch=271 read=112369 start_time=2019-12-13T16:41:51Z barcode=BC01 runid=2c9cf7bc05858273f10e7d7ec552fc0bd742dc3e
CTCCCTACGGGGAGGCAGCGAGGAGATGTGCACAATGGAAACCCTGATGCAGCAACGCCGCGTGGTGATGAAGGTTTTCCGGATCGTAAAGCTCTGCCTTTTAGGGAAGATAATGACGGTACCCAAGGGGAGGCCACGGCTAACTACGTGCCAGCAGCCGCGGTAATACGTAGGTGGCGAGCGTTATCGGATTTACTGGGCGTAAAGGGGCGTAGGCGGATGATTAGAGGTGGGATGTGAAATACCGGAGGGGCTCAACTTGGGTGCTGCATTCCAAACTGGTTATCTAGAGTGCGGGAGAGGAGGGTGGAATTCCTAGTGTAGCGGTGAAATGCGTATAGAGGTTAGGAAGAACACCAGTGGCGTGACTCTCTGGACTGTAACCGACGCTGAGGAGAAACAGCGTGGGGAGCAAACAGGATTAGATACCCTGGTAGTCCGCCGTAAACGATGAATACTAGGTGTGGGGGTTTCAACACCTCCCGATGCCGCCGCTAACGCATTAAGTATTCCGCCTGGGAGTACGGTCCGCAAGATTAAAACTCAAAGGGAATTGACGGGGACCCGCACAAGTAGCGGAGCATGTGGTTTAATTCAAGGCTGGCACGAGAACTATACCTACACTTGACATCCCTTGCATTACTTAATCGAGGAAATCCCCTCAGGGACAAGGTGACAGGTGGTGCATGGTTGTCGTCAGCTCGTGTCGTGAGATGTTGGGTTAAGTCACAACGAGAGGCACAACCCTTGTCGTTAGTTACTACCATTAAGTTGAGGACTCTAGCAGAGACTGCCTGGGTTAACCAGGAGGAAGGTGGGGATGACGTCAAATCATCCTTACTTATATGTGTAGGGCTACGTGCCACAATATGGTACAGAGAGATGCAATACCGTGAGGTGGGCAAACTTTAAAACCAGTCTCAGTTTAAGTTGTAGGCTGAAACTCGCCTACATGAAGCTGGGTTACTAGTAATCACTTGAATCAGAATGTCGCGGTGAATACGTTCCCGGGTCTTGTACACACCGCCCGTCACACCATGAGAGTTGGCAATACGAAGTCCGTGAGCTGAACCGCAAGGCGAAAAGCGGCCAGGGTCAGCGATTGGGGTGAAGTCGTAACAAAGTAACGG
+
+/21*)'0*.3.(-//4.2'&))$&&)&5(++-1/-/'/8417/''&($*)**+&+)/-*,+()$&'-+,-1.6+9;3,(308898/62('*+232953;:0&+3,+-*/02920,-*+*'(&%'%1-+)**(**-,0-//3622/102115/01.&15/406.1000:787292184114/.,5+/0.6,.84./1697:718:--6+++/658::9<631/.2.&(&,03;8::8873<93/83+1.,-***0202./135321355639<(6*82569489261.))'))*(&62-&%,1**21.4323200.('01-,*++/642+42,-35/.((')*+-,%/1,+%)'+//5(.+&(&'$(00011-369753/**2,+,00+-*,*-+)%()'%)%()0%)0/&,*.7-5(93.4.-,0/+-33+,,0/.1-,'+/436;9.+(,,2852/...4242-27800;0-&'')/6153((%(+31081%(()()&)(+.71-.2836.).+'&+*(()*9)0)((%'((&)/*74-(,.96:.01*%$,(--3.-6.-0:0,+-/++)*(*+(-&'*33/./4-98,)26+&($$$#)%)%'()&(.,-0/0390.,*&))-,15533+)0,.(4)'$&#))1.&&)'***(-6:4)1(392156/-0-.04,+*+18998//+1.9779887.1125898999::8343114&275:21++,+*,&)'('%(('%-++/:4*.3482121018+**)/:.2.2/,9,**313873*$%%$'()249::<987114/-04070.2,+3/701684/7671122-8412122%&('&)(%),./,.%(+,-/)*+&(+-++*9,)&&*,,.21-))))(0020;.-/107/-,-),.)++9/-0/.*.23-3123948%*+3(&$(+4,-%,)*///80,0-)*.0//33+4**+6+-*.1.-1--+)&)+())'$%%'+701233:92225233;979431/'(+-0/+--++0./0,19-5:0+/543346,,))(*+.7070/7/+/*&(-./:5765*+(&&&.0$($$+*,)&&'*((,,-+%16,*-5576*:*48<8,*+)%,-04..-.5,++15/(.
@e9835eb8-0316-452a-bbd4-59c4177a3522 ch=173 read=224650 start_time=2019-12-13T16:42:08Z barcode=BC01 runid=2c9cf7bc05858273f10e7d7ec552fc0bd742dc3e
CTCCTACGGGAGGCAGCAGTGGGAATATTGTGCACAATGGGCGCAAGCCTGATGCAGCCATGCCGCGTGTATGAAGAAGGCCCTCGGGTTATAAAGAGTACTTTCAGCGGGGAGGAAGGGGTAAAAGTTAATACCTTTGCTCATTGACGTTGCAGAAGAAGCACCTCGGCTAACTCCGTGCCAGCAGCCGCGGTAATACAGAGGTGCAAGCGTTAACCAGAATTACTGGGCGTAAAAGCGCAGTTTGGAAGATCAGATGTAGAATCCCGGGCTCAACCTGGGAACTGCATCTGTTACGTAGCAAGGTCTCGTATTAGAGGGGTAGAATTCCAGGTGTAGCGGTGAAATGCGTAGAGATCTGGAGGAATACCGGTGGCAGAAGGCGGCCCCTGGACGAAGACTGACGCTCCGGGTGCAGCGTGGGAGCAAACAGAGTTAGATGCCGCAAACAGTCCACGCCGTAAACGATGTCGACAGGTTGTGCCCCTTGAGGCGTGGCTTCCGGAGCAACGCGTTAAGTCGACCGCCTGAAGGTACGGCCGCAAGGTTAAAACTGAAATGAATTGACGGGGGGCCCGCACAGGGTGGAGCGTGGTTTAATTCGATGCAACGCGAAGAACCTTACCTGTCTTGATCTGGGGAACTTTCCAGAGATGGATTGGTGCCTTCGGGAACTGTGGGACAGGTGCTGCATGGCTGTCAAGTCAGCTCGTGTTGTGAAATGTTAGGTTAAGTCCGCAACAGGCGCAACCCGCCTCCTTTGTTGCCAGCGGTCCGGCCGGGAACTCAAAAGGAGACTGCCAGTGATAAACTGGAGGAAGGTGGGGATGACGTCAAGTCATCGCCAGGCCCACTACGACCAGAAGGGCTACGTGCTACAATGGCGCATACAAGAGAAGCGACTCCGCGAGCAAGCGGACCTCATAAAGTGCGTCGTAGTCAGCGGAGTCTGCAGCTCTCGACTCCATGAAGTCGGAATCGCTAGTAATCGTGGAATCAGAATGCCACGGTGAATACGTTCCCGGAGCGCTGTACACTACCGCCCGTCACACCACATGGGGAATTGGGTTGCAAAAGTAGGTAGCTTAACCTTCCAGGAGGGCGCTTACCGCTGTGATTCATGACTGGGGTGAAGTCGTAACAAAGGTAACCGG
+
1/05+%,(/.',1-,.-%(*/4,.-,*3,'-.,-/1<:::2.),06+6:67898/.+2.387:9898857342.+'((*42:823061,,&*+1,'*'*())13-*//*0-*&,)))*+(%()78+,,:.:/564/54.09:439234.7.)+)(-)$'($%&'$(+&+*)/0/125,/2:;57/-,0&+)3-+:///6'1)*+(-39747.8+4*3.-*,*3///063/,'*((,''%&'$('(()(()&(*+*,,-+)(&'-))3,++&)-1.1/-*+,3*1-+---0750'($%$%(%)(&+(/0*,*/'))&)%+.-2+,-0/3045015.,)&)(/*/+'-4.27::7//...4-8(''%&(),-718.1.-)'+--6--,/;8,*1731*-)((,++++)+*1)'/1/1/+),/78</.,.::00-'%(0/*()+*-+$'%%)*.1356./1270,46.**(++5-.&+'1.*1/2/452(,++,571..20030*-),%+).,,-4**,//)-,-.+/58942,*)%()61354,.,-*209*3-%((%'-+))0.6/94945964+.3*(0.+,(('-1-+-,&0,-1<:,64:31131456403216)(3-7573591/*(&%$'*(&%*(&()'-8.//,++,-:98113/,-./:852(0)/*+985)/324235744411-3150.++)(%&(/)),--0//.6/1..74-+5.)49.8-8./73*-209,,22-41)23'#%%'04+76//;45:2221862,+'&&'-1*23360:9-).(*--467;68100/3:63880-4.,4-62,072163552/.78-.9232()%$*(.3-%(&$%')/:1*+*)&'%'$'*,,2//-2007..,,,*+*,(&''(&((.220272302589:234;/3)&'')01102621210:888.()(),))+1237,,+**+./0783:23/3/,-.130401//+&--3756587+-*99322;8.85)+-6567;::;5636,+-.(+0((-)+))'&&)1./6:0-35*3050,,,1195,&&*)/66/6()(.,)$(()34+++**0,30327(&0-&+/,0')-**0.&'+(+046:6783332*)*%*),1-.16789:70&1+/088;36
@f6413ba1-60c5-4297-b31c-4b715585ff04 ch=389 read=97579 start_time=2019-12-13T16:42:03Z barcode=BC01 runid=2c9cf7bc05858273f10e7d7ec552fc0bd742dc3e
CTCTACGGGAGGCAGCAGTGGGGAATATTGCTGCAATGGGCGCAAGCCTGATGCAGCTTCATGCCGCGTGTATGAAGAAGGCCTTCGGGTGTAAGTACTTTCAGCGGGGAGGAAGGGGTAAAGTTAATACCTTGCTCATTGACGTTACCCGCAGAAGAAACACCGGCTAACTACGTGCCGGCAGCCGCGGTAATACGTAGGTGGCGAGTTATCCGGATTTACTGGGCGGGCGTAGGCGGATGGTTAAATTAGGATGTGGAATACCCGGAGAAACCAACTGGGTGCTGCATTCCAAACTGGTTATCTAGAGTGCAGGAGAGGAGAGTGGAATTCCTAGTGTAGCGGTGAAATGCGTAGAGATTGGGAAGAACACCGGTGGCGAGCGGCTCTGGACTGTAACTGACGCTGAGGCTCGAAAGCGTGGGGAGCAAAACAGTTAAGATACCCTGGTCCACGCCGTAAACGATGAATACTAGGTGTGGGGGTTTCCAGCACCTCCCGTGCCGCCGCTAACACTTGATAAGTATTCCGCCGCAAATTACGGTCGCAAGATTAAAACTCAAAGGAATTGACGGGGACCCGCATGGGCATGTGGTTTAATTCAGTAACGCGAAGAACCTTACCACCTTGACATCCCTTGCGTACTCTTAATCAATCCCCTCGGGGACAAGGTGACAGGTGGTGCATGGTTGTCGTCAGCTCGTGTCGTAGATGTCGGGTTAAGTCCCGCAACGAGCGCAACCCTTAATCAGTTACTACCATTAAGTTGGGGACTCTGGCAGACTGCCTGGGTTAACCAGAGGAAGGTGGGGATGACGTCAAATCATCATACCCCTTATGTGTAGGGCTGCACACGATGCTGCAATGGCTGGTACAGAGATGCAATACCGTGAGGTGGAGCCAAACTTTAAAACCAGTCTCAGTTCCGGATTGTAGGCTGAAACTCGCCTACATCAATGGTTAAGTAATCCCGCGAATCAGAATGTCATTGAATACGGTCCCGGGTCTTGTACACACCGCCCGTCACACCATGAGGAGTTGGCAATACCCGAAGTCAGTAGACTAACCGCAAGGAGGCAGCGGCCGAAGGTAGAGGTCAGCGATTGAAGTGAAATCATGTAAACGG
+
,.2251385/054-440387;;,),,%9*%*)(-0766:75/1591380-+0/0)('&)./.19967674544332(',*//8786+(%-&+,2+,,,1611.34-5:+).,-3+2.+),70./2330,,'&&(*76.8.0,750;./;3...---)*02,-4,4*))0,+,,.5769:5464+65/2-4.,8///79827118/($(+--02'3*,19/-1463($*(+/05315:8;::997<89,2.*,/&0./112/.)7+),1+&+*,,.3+.*-6557983767<290998::;1900-.-++001648801)+0-+++..30502-**&022/.-+/2**,+)((..,)()((6.%2647367659:695653,)/,*(**+,,.355333//,-.1,&(*&.3.25/-1+))..417.,.-2.'()'**.0-./3.96+(+033,0134967:<;921221;95663354331:96--42.00'/,15/79+-;9:<89;75540-%(%&''-*)'(,0282.0.#%'(-(.&/,89:5426,.15.;8//46/5,+&&(0-52404:631;0-.%%'(*/08513.358*91<9-0..+/,//.5((00102.,/&('+*,.27825*0+*+'/-.//0230/+,,+-774,4'3713656/9/00414555.-+,,9417;/02101002569:9:810)*57828.9725+3)+24()52+.'%,-557088+(+&&)%'**4--,03;0716/*.*.*9/9662.$*(%))5788;87:2,2.*/))-'*0,+(**-6;22,/33535090/038+$&$)/.++1-./862361-..&,'+(--&((+&%$*)+0-,.4/.+,'()*,5552:2129681.-,(*($&)*7963498.:<;7<:8::/:,.112*1,*9++,136222).()+6/632.-))$&&#$%&&%&)*-501*)*0,&0(*).,44/)($)%'7:6*,',+)43+20/.-4*+,.-/+,+(,0/,154657;7622+(()0-.++-30/182+*0../*('$&%223632-015+.('),'./,436.00/--..&.'/0***,,32.(()+-0/*,*$%$#$&&%(%
@aa6a6b52-a3ec-40ff-a85c-233d1d4c2085 ch=73 read=129708 start_time=2019-12-13T16:42:03Z barcode=BC01 runid=2c9cf7bc05858273f10e7d7ec552fc0bd742dc3e
CGGTTACCTTGTTACGACTTCACCCAGTCGCCGAGATCACAAGTGGTAAAGCGCCCTCCGAAAGTTAAGCTTCACCTACTTCTTTGGCCCGCTCCCATGGTGTGACGGGCGATGGCCTGAAGGCCAGGAACGGCGTATTCACCGTGGCATTCCTGATCACGATTACTAGCGATTCCGACTTCGTAGGTCAGGTTACCCGAACTCAATCGGACTACGACGCACTTTATGAGGTCCGCTTGCTCTCGCGAGGTCGCTTCTCTTTGTATGCGCCATTGCTTGGCACGTGTGTAGCCCTGGTCGTAAAGGGCCATGATGACTTGACGTCATCACCTTCCTCCAGTTTATCACTGGCAGTCTCCTTTGAGTTCCCGGCCGGACCGCTGGCAGCAAGGATAAGGGTTGCGCTCGTTGCGGGACTCCAACCCAACATTTCTGCTTACGAGCTGACGACAGCCATGCAGCACCCTGTCTCACAGTTCCCAGAGCACCAATCCATCTCTGGAAAGAGTTCTGTGGATGTCAAGACCAGTGGGGTTGCTTCGGGTGCATCGGAGTGTTCGACCATGCTCACCGCTTGTGCGGGCCCCGTCAATTCATTTGAGTTTTAACCTTGCGGCCGTACTCCTGACGGTCGACTTAACGCGTTAGCTCCGGAAGCCACGCCTCCAAAGGGCGCAGCCTCAAGTCGACATCGTTTGGCGTGGACTACCAGGGTATCTAATCCTGTTTGCTCCCCACGCTTTCGCACCTGAGCGTCAGTCTTCGTCCAGGGCCGCCTTCGCCGCGGTATTCACCAGTCTACGCATTTCACGCTACGCAGATTCTACCCTCTACAGACTCAGGCAGCAATACGTAACTTCA
+
4+51:032.2*,0&'**.5570721(,,-%'%%)+-...//4*+,**020),.29-1./'(+'*+4/-'&&-&'.,'%()0)5/+&%('&$++-70-1844.,+,0431--%&''%+((-*,206(+)((),-,-/001.),-2-5---919))(+-,/01.70.-/./42,5124+'*('&&(*+--0$)**6%+('&'35898;9:281.'$&((,,,'(/5))410/1-2*&)22+-...6/,.*+/-1-017171782),+,*+-4/370*''%'&'',.5663///0:4.09;:335/),-2350/..21133511221459-..9/8-1-.1+13;3023583;21-67817)'-(),28:690/3222:7977582:32'652)9,953.5405-+(*+,.6.)&+0*)'&'&*),'%)304/82-&%'*,*.)'&,--,.779.,.9.603,20+*0')+43+.+.-59::9-%%'%&$(%9,5794497757834*%()2:83556:95/34121.1**),+47(1(').,*&'+/---13&-$&'$$&%$*)*+)(+--'(*'%&$)*--).-287.,046959515;8/0-1:;+3.3*0/*-.816))&%%./#$'((),-./-**.1./2/50.*/0.(/++-&)/*1039/8+-/+27,,)**'+'&''*)*..-+*+++03-/--.36:41-*/7./)&*')*+5;675452:4-/1078+(,++17--/1/592.((,08847778;:565+$,1+850282<412-&+'.),2++*/*%('&''('+(0445*.(+.((%&'&).2122196//0-/%,,-+*'$#&$%&(%&$,,/,*%%$$#
@1bc09b01-6c37-494f-9586-402e1efa1ea7 ch=283 read=106093 start_time=2019-12-13T16:42:01Z barcode=BC01 runid=2c9cf7bc05858273f10e7d7ec552fc0bd742dc3e
CCGGTTACCTTGTTACGGCTTCGGCCCCAATCATCAATCCACCTTAGACAGCTCCTTCCTTGCGGATTGGGCCACCGGCTTCGGGTGTTATCAACTCTGGTGTGACGGGCGGTGTGTAGGCGAGCAGTATTCACCGCGACATGCTGATTCGCGATTACTAGCGATTCCAACTTCATGTAGTCGAGTTGCAGACTACAATCCGAACTTCGAGAATGGTTTTATGGGTTTTGCTTCACCCTCGCGGCTTCGCTTCCCTCTGCACCATCCATTGTAGCACGTGTGTAGCCCAGGTCATAAGGGGCATGATGATTTGACGTCATCCCGCCTTCTCAACTTGTCACTGGCAGTCTCGCTAGGTCCCCAACAATGATGGTAACTAACGATAAGGGTTGCGCTCGTTGCGGGACTCTGGCAAGTGCTACGTAAACGGAGATGACGTCAATCATCATGCCGGAGCTACTGAAGCTAAACAAGCTCTGTAATTATCGAGCTGAGAATGGTTTTATGGGTTTTGCTTCACCTCGCGGCTTCGCTTCCCTCTGCACCATCCATTGCTTAGCACGTGTGTAGCCCAGGTCATAAGGGGCATGATGATTTGACGTCATCCCGCCTTCCTCCAGCTTGTCACTGGCAGTCTCGCTAGAGTCCCCAACTTAATGATGGTAACTAACGATAAGGGTTGCGCTCGTTGCGGACTTAACCCAACGCTCACGACACGAGCTGACGACAATACATGCACCACCTGTATCTCGCCAAGCTATCTCTCCATCTCTGGAGCCTTTATGAGTATGTCAAGACCTGGTAAAGGTTCTTCGCGTTATGGGTAAACCACATGCCCCCACCACAGCATTGCGGGCCCCGTCAATTCCTTTGAGTTTCATTCTTGCGAACGTTACTACTCAGGCAGGTACTTATTGCGTTAACTGCAGCACTGAACTTTGACATCCAACGCAGGTACTCATCGTTTACGGCGTGGACTACTAGGGTATCTAATCCCTATTGCTCCCCACGCTTTCGGGACTGAGCGTCAGTTGCAGGCCAGATCGTCGCCTTCGCCACTGGTGTTCCTCCATATATCTACGCATTTCACCGCTTTACACATGGAATTCCACGATCCTCTCCTGCACTCTAGCTGCCTGGTTTCTATGGCTTACTGAAGTTAAGCTTCCAGGCTTTCACCACAGACCCTTGCTGCCGCCTGCTCTTTACGCAGCAATTCGGATAACGCTTGCCACCTACGTATTACCGCGGCTGCTGGCACGTAGTTAGCCGTGGCTCTAATAAAATTACCGTCACTCGGCTACCATTTCCTGTAGCCGCCGTTCTTCCTTTATAACGAAAGTTTACAATCCGGCAACTGGCGCTTCCTTCTACTGGCGTTGCTCGGTCAGGGTTTCCCCATTGCCGAAAATTCCCCTACTGCTGCCTCCGGCGAGGAG
+
55-5.8+/516006,./,133,*''%(&/*+,::87;26-+/&-)*+9753666:9;8.8.+.20%-&'/663024-/,1.4'580/.733,6,**+,,71886797;:88;940''&)(4%',/-'//284-24,//0.267::745;5.612290111*-00214-3-.081)-%'),76.+62:231.0,.*,.9:3.-15/.-*&$*+/,7097;/136:8.86/*+/:3.-+'))''-))--/+/3/09.,73111192367*//'&&),,10/01++..-00),8100763--63-5:322211:8//38:98+8:,+433:('%,('&&&)4/0,1.+*0798:561+'*,2;9.*'('+%$%,0..660/--())+)'*,2)6,,+237608.,-6812.0.-('(('($&&%)%%),,&-2-()%')+-01.4,,,..1+)*%'*((()&&%$&&$#%&$#%%$%(())#%&*&%'#)$(%&(%'*.7470:8</01172199.,-3-.+/846333834;8456429+++.---1851290/3+&(%'(--00/330(('*)+),43335/-.892/45///.*64,)./7668-770*28987513.,*)/()+4,.-+.,+-0/12,,++%&''.41)1/1-6.8.225/:/.82129851+('',1/5/2133545<+)-6++.+.)+)&,*''&++-.01436434466388781*$$&',).*1,-462312578,&'&).,.34755536877871-,2*,01062+-((*-.53--+-,/121,0127+-10<89<;::51:+++1(+-8:6/+**./29:8.-/2--,./)3,,,)661;7,(,.)6*9/5289.-.2;:449<.9--,,*20'**)+01001'2.7$+&''+4-328220250('+'(+,,+5569/-6990107/:*9+6.1)'')+678795.52-'))/.079;656755245345554/3/.2*%'++),);93,'.+0.:8/,;965722265:9/4/0*,&*-,(,+0/2'2377504004<9886311)5/0.687965010/12470142./3/.*,)%&)+)*55-7+7+5/,/+-0/,,/1:9012-/423112228957:8<;52467;:7;68849226;6-+,153))58/56--3.2)**334/'+*(-64.0**).'&()-/(&(&'$%$+0-21)308584.023147/25.02++,-9/7<8382--./,7/,&-+,.,9-,+/2/40-,-)&.,+68/&+**6;720$*)+.-,//3;57<9787522%('',3/5:25600-30++.:8%&2+*077/12:2:+-*')*))'((%'.,<:83-)%%$(4/-5-,,69-816-694.;*154-)+8.51+.357596.2,**0222533514..*)&$*)(&
@00c4ca4f-2caf-404e-92e1-c4a5120ddd2a ch=474 read=76091 start_time=2019-12-13T16:42:20Z barcode=BC01 runid=2c9cf7bc05858273f10e7d7ec552fc0bd742dc3e
CCAGTTACCTTATTTACGGCTTCACCTGATCATGAATCACAAAGTGGTGGCGCGCCACTCCCGAAGGGATTAAGCTACCTGCTTCTTTGCACGCAACCCTCCCATGGTGCTTGACGGGCGGTGTGTACAAGGCTTCAAGTATTCACCGTGGCATTTCTGATCCACGATTACTTGCTTGATTCCGACTTCGTAGGTCGAGTTGCAGACTCAATCCGGACTACGGCCTTGCTTTGCCAGGAGTCCGCTTGCTCCTTGAGTCGCTTCTCTTTGTATGCGCCATTGTAGCACGTGTAGCCCACTAGTCGTAAGGCCGCGGTATTGACATCATCCCCACCTTCCTCCAGTTTATCACTGGCAGTCTCGCTGAGTTCCCAGCCCGGACCGCTGGCAGCAAAGGATAAAGAGGTTGCGCTCGTTGCGGGACTTAACCCAGCATTTCACAGCACGGGCTGGCGGCAATACATGCACCTGTCTCCACGGTTCCCGAGAGGGCATTCTCATCTCCTGAAACTTCCGTGGATGTCAAGACCAGGTAAGGTTCTTCGCGCGTTGCATCCAGATTAAAACCACATGCTCCACCGCTTGTGGGCCCAAATCCAAATTCATTTTGAGTTTAACCTTGCGGACCGTACTCCCCGGGCCAGTCGACAGCGATTAGCTCGGAAGCCACGCCTCAAGGGGCACAACCCATCCCAAAGTCGGCATCGTTTACGGCGTGGACTGCCAGAATTATCCAATCCTGTTTGCTCCCACGCTTTTCGCGCCTGGGCGTCCAGTCTTCGTCCAGGGGACCGCCTTCGCCCGATTCCTCAGATCTCTACGCATTTCACGCTACACCTGGGATTCTACCCCTCTACGGGACTCCAAACTTGCCGGTATCAGATGCAGTTCCAGGTTGGGCCCAGGATTTCCGCATCTGGCTTAACCGACCGCCTGCGTGCGCTTCGCCCAGTAGTTCCGATTAACGCTTGCACCCCTCCGTATTACCGCGGCTGCTGGCACGGGTTAGCCAGTGCTTCTTCTGCGGGTAACGTCAATGGGCAAAGGTATTAACTGCTCCCTTCCTCCCCGCTGAAATTAGCACCACAGCGAAGGCCTTCTTCATGCGCGGCATGGCTGCATCGGGCTTGCGCCCGTTGTCGCAATATTCCCCGCTGCCTCCACGTAGAG
+
()%),-,/0-3+01'&-,+-.6-*-(&(+.3-,*+63/)-*1-+','&%''$%'-0&')-/+*.3*/*&/-/0')++/3,$.294742')%&'*+%12*(/5.)0-3,+).(..03853.(&$)(4.455.6)%%&('%')+/-,06/2030/+:,3388632****1-,()&$$$#(*5763**((+&#%&&,,0)%(.,'&%,*-59,6(.*,+53+*))%&&&'&',,(%'(++0')*.'&(-+&''*((+()-.1++,.*0-02.&&&(+:9:<-:-)**,-)*,-+(&%'*0(%'),475.5,*,.,$&'(,*--+),&,.4.7).+&*()5-/./-..2;9/21&1124-),..01&&1,*/3314+'*1')*1-+41/-0,)'&)&)')3/857/(%().0/2/467022/.)65.)'(,&22)')112:0.+*+',,3&-/.,.%/16,1+(%('(%)%*/-12.*,('(,2431-''$'&*,)))+375668431/)(**(+,213.11:44-+-,*.+/8033.2-+.2459;71)&&%(++,54.),,-1/1:9+81,++-)*-/0)++&'('()(*+)-*')))+*)*-.170,698,,.6:.+',')&%&(*%32/03546/0,'.-/1(,162.*(%'&&+''*,+2'.**&*-+/..500/4*56,*&).*,,%','.)'*-)042.21441552'.-.-,.,1*)**.6.1'(.((*9,*'20100190*,,92*(1-0/99,*(((++*%(*4/1/*+.29663.-4,*.,*'',,,/,2*+*06'%&/*3415*)-,***)%./1/4;7-(/,/.(-)26351&(/0/,*/40.*2.,2*23,--2')(+),/019&).+-3%+,.&3-35-7*&)')./7/7/&&(($12.,'%)*0/*)$&((3*4&'+.3--.(+.105/,*'%%$$$#%%)&'.821.+3+1(''('%&('+.+*-05-033:201-.,3/2289,1)#&)+*(1*+-0)1(%%%&7481,*++/((*/6544/01,*20/3.('*%-)/))+(++58*08.()--1.()'&(*(-*&%&%((%&$(($&&()''&*&)+,'+'**+*+)%(,.-+**),5.94-0.(,-64.',1+,'(++6///7842-('%&&%(,+$('+(,&'
@70815cff-4c37-49b3-b8bb-67e21bb99ce3 ch=14 read=84225 start_time=2019-12-13T16:42:21Z barcode=BC01 runid=2c9cf7bc05858273f10e7d7ec552fc0bd742dc3e
CCCTACGGGAGGCAGCGGTAAAGAGTGCAGGCAATGGGGAAACCCTGACCGAGCAACGCCGCGTGAAGGAAAGTTTTCGGATTGTAAACTTCTGTTATAAAGGAAGAACGGCGGCCAGGAAATGGTAGCCGAGTGACAGTACTTTATTAAAGCCACGGCTAACTACGTGCCAGCAGCCGCGGTAATACGTAGGTAGCGAAGCGTTATCCAGGGTATTGGGCAGGAGCAGGCGGCAGCAAGGGTCTGTGGTGAAAGCCTGAAGCTTAACTTCAGTAAGCCATAGAAACCGGGCAGCTAAGAGTGCAGGAGAGGATCGTGGAATTCCATGTTGGTGAAATGCGTAGATATATGGAGGAACACCAGCCCCAGTGGCGAAGGCGACGATCTGGCCTGCAACTGACGGCTCCGGTCCCGAAAGCGTGAACGGTAGTTGAATACCCTGGCCGGTCACGCCGTAAGCGGTGATTACCAGTGTTGGATGTCAAAGTTCAGTGCTGCAGTTAACGCGGCGGGCCTCCGCCTGGTAATGCGTTCGCAGAATGAAACTCAAAGGGAATGACGGGGGCCGCGGCGGTGGGCGTAATGGTTTAATTCGAGCTTAACGCGAAGAACCCACCAGGTCTTGACATACTCATAAGGCTCCAGGATGGAGAGATAGCTGCTATATGAGATGGTGGTGCATAGTTGTCGTCGCTCGTGTCGTGAGATGTTGGGTTAAGTCCACGGCGGCGCAACCCTTATCGTTAGTTACCATCTAAGTTAGGGGACTCTGGCGAGACTGCCAGTGACAAGAAGCTGGAGGAAGCGGGGATGACGTCAAATCATCATGCCCTTATGACCTGGAGCTACACGTGCTACAATGGATGGTGCAGGGAAGCGAAGCCGCGAGGAGATGAAGCAAAACCCATAAAACCATTCTCGAGTTCGGATTGTGATCTGCAACTCGACTACATAGAGTTGGAATCGCTGGCCAATCGCGAATCAGCATGTCGCGGTGAATACGTTCTCGGGCCTTGTACACGCCGCCCGTCACACCACGAGAGTTGATAACACCAAGCCGGTGACCTAACCGCAGGAAAGACTGTCTGTTGGTTGAAGTGATGATTGGGGGGTGAAGTCGTAACAAGGTAACCG
+
,/*%#$-0/+/1+,-)&'(+9,($&'$%#&'.,0054,('-,/;)**+/0*-.688988945791-3(-,10))3:8216%1(''/1++*1-12/:///9)/+-)*12*+*)''($$*)+0-*798,//4)&''',-%),+++.-)/.63,*3-,+3+,+./('$*+/189322,1534/5.+7+,&001/710&&'%%&+/.41//2('3/*,+,,%)'((')%(*&,++)/-+./+&2770.,/,2).*,+.*.76718.-,.1*)3,6-/01746:799-08-.14867/+.,+((*235:32.,*+,+./44:;+8*6*6314+2*&),).,,).29598:9883579./)*,-/37+(*03-+/7797*,)'((+33332/,1+-2-+/34,--,+'$%#-''5/9.,'(*+)....*+**$$#')''(+&(,/&&&($$''-+).,/5552++0-.('(*%$%%&'++01:051*23-6535<4001127::2.9.8-.)(*,.(,.*-'+)')'%*/)+'&%,*.7.''(**256167007.0+)+*&%')7959;8-2:(,*+---..-**(($&'*1.984:7;5)(+*,(3+44/.0,)**+'&%2,&-&))03.,/7500,-#&%&*)+,3)++)+/960+)'/,&*))&&$'-11/*,$'(+),0.--,+(,.3014666&&),342330642..3,2-0/4/:01-20/$)))-))(')*'05&'3+1105/)*-.,/303/.-/),,&/0-+0075-,--)+.0189:9'30..)+-&')(+010.-)&&&)*'31124450./49--.:::7934;7(320.060++,%(*100-/*+/3102495531121656./*,(2,/.,/+,41+,&*))'&'&(.),1;;4-7+),.9;71989<846)))+8:29-4-(+()26132.1-./99755541$%*+,/806856554./('')(*+.11905*-/4478938/4335<75547;944(0*07.:./-0--$0243:,/3,')(.1.-,(*((,6///1/.)1)&(&*-*,%+#,&&)&'%#%()+,1')%+//+*'&)''')/.+.**)+,(*)4***+-)**-++/04667742/2-0784-
@5a2ec036-c895-4227-bb37-a56b84d1c55c ch=17 read=55458 start_time=2019-12-13T16:42:18Z barcode=BC01 runid=2c9cf7bc05858273f10e7d7ec552fc0bd742dc3e
CTCCTACGGGGTAACGGTAAAAATTTACTCGGCAATGGAAACCCTGACGGTAACGCCGCGTGAAGAAGGTTTTCGGATTCAAGCTTCTGTTATAAAGGAAGAACAGCGGCTACGAAATGGTAGCCGGTGACAGTACTTTATTAGAAAGCCACGATAACTACGTGCCAGCAGCCGCGGTAATGCGTAGCAGGTGGCAAGCGTTATCCAGGTGTGGGCTATTAAAGGGGTGGAAGGCGGCGAGCAAGGGTCTGTGGTGGCTGAAGCTTAACCGGTAACCACAGGCAGCTAGAGTGCAGGAGAGGATCGTGGAATTCCATGGCAGCGGTGAAATGCGTAGATATGGAGGAACACCAGTGGCGAAGGCGACGATCTGGCCTGCAACTGACGCTCCAGTCAAGCGTGGGGAGCAAATAGGATTAGATATCCTAGTAGTCCACGCCGTAAACGATGAGTACTAAGTGTTGGATGTCAAAGTTCAGTGCTGCAGTTAACGCAATAAATTACTCCGCCTGGTGTTCGCAAGAATGAAACTCAAAGGAATTGACGGGGGCCCGCACAAGCGGTGGAGCATGTGGTTTAATTCGAAGCAACGCGAAAGAACCTTACCAGGTCTTGACATACTCGCAAAAGGCTCAGAGATGGAGAGAGATAGCTATATGAGATACAGGTGGTGCATGTGGTTGTCGTCGAGCTCATTGTCGTGAGATGTTGGGTTAAGTCCCGCAACGAGCGCAACCCTTATCGTTACCATCATTAAGTTGGGGACTCTGCTTGAGACTGCCAGTGACAAGCTGGAGGAAGGCGGGGATGACGTCAAATCATCATGCCTTATGACCTGGGCTACACGTGCTACAATGGATGGTGCAGAGGGAAGCGAAGCCGCAGGGAGTGAAGCAAAACCCATAAAACCATTCTCAGTTCGGATTGTAGTCTGCAACTCGACTACATGAAGTTGGAATCGCTAGTAATCGCGCGAATCAGCATGTCGCGGTGAATACGTTCTCGGGCCTTGTACGCACCGCCCGTCACACCACGAGTTGATAACACCCGAAGCCGGTGGCTAACCGCAAGGAAGGAAGAGCTGTCTAAAGATTTGGGATTTGGTTGGGGTGA
+
-333-*.(,.'%(*0/3201++++.*''*)0:8/:--/(-.1:.+)&)'-+28768:1++'(&+'+).+832)-(/)((%'&#%&1,1.-4./0;,))-(%.)**11253/,+%&((&1331142,8422.$(*(*-55115.)+.-+/2,*&%).5/0/115589-++)*/+,-+.).)(%)'1/*'',)*.7/13023362.1,,256060720&$'&04+((2,*-.,(.**6:+)&&'2--84-4401(*+/+)),(1))'''$')&.*(',++-)355---,,,,0006877.-+-30134::14/60841/+&%'*+3;320:2..6:94,')'))-,2,+/-.07)10/4-+/0,03;851/2244:5;3898311100/0...,-.-(+&),3178+)+.2;;2024,4-,(,-/39+**(0--084+.-/4/+13)*-,)&'(*'41385865;7;6:788,4*+0;8626/0/0185463436.7--60)--+.+62+0:4)(&$&'%#$',),003/.(++658/0-0/21325/+74*56+(.,558487971.&))+.*'(*196061;4.4-,-:9:78238)(151/-)+1-)+(/.32004540220%))-1/,2788(''),;:20)('()11531+*,+/3131013-30/43-(((((*+01922/000+*-./1&+**..100+0/34:58:0507/24091-/-0-&&3401356;120/,,,/--1:8984779/1+5)1561244.&)+*-/2121.,)&+,-/0..**,22/0,(*,.,/;;531031-+-0:545699/6//+*')-4/61/585+*+*'++-297760900;101//977-**((*+,.*/+).725&*+(%%(*.1'')8:5/;/&)%%$$&,/7;778357:;38-)$$&#%-./99/:///5&542245/5/+0((('&()-,,,(+)')-(2/241;11/(44458:8:25445;999598648((42418//0-%,+2:77<656888761-/.1/01001413,53+'(3'*2/:1044//732.//2+*/)**'*(&(+,-/-)+7..)/+(.48//-)'&++2::/.,3
@519a186d-b605-4cce-823a-4427b371ef7b ch=169 read=180685 start_time=2019-12-13T16:42:13Z barcode=BC01 runid=2c9cf7bc05858273f10e7d7ec552fc0bd742dc3e
CTCCTGCAGGGAGGCAGCAGTGGGGAATATTGCGCAATGGAGGCGCAAGCCTGATGCAGCGTGTATGAAGAAGGCCTTCAGGTTGTAAAGTACTTTCTTGGGGAGGAAGGGGAGTAAAGTTAATACCTTTGCTCATTGACATTTACCCGCAGAAACACCAGCTAACTCCGTGCCAGCAGCGCGGTAATACAGAGGTGCAAGCGTTGAAATCGGAATTACTGGGACATACAAAAGCGCACGCAGGCAGTTTGTTAAGTCAGATAGCAAATCCCGGGCTCAGCCTACAGAGACTGCATCTGATACTTACAGCTTGAGTCTCGATAGAGGGTAGAATTCCAGGTGTAGCGGTGAAATGCGTAGAGATCTGGAGGAATACCAGTGGCAGAAGGCAGCCCCTGGACGGAGACTGACGCTCCGGGTGCAGAAGCTGATAGGAGCAAACAGGATTAAGATACCCTGGTAGTCCACGCCGTAAACGATCGACTTGGAGTTTGTGCCCTTGAGGCGTGGCTTCCCGGAGCTAGCGCGTTAAAGCCATGCGCCGCAAGAGTGCAGCCGCAAGGTTAAAACTCAAATGAATTGACAGGGGCCCGCACAGGCGGTGGAGCGTATGGTTTAATTCGATGCAACGCGAAGAACCTTACCTGGTCTTGTGACATCCACGGAAGTTTTCAGGATGAGGAATGTGCCTTCAGGAACCGTGAGACAGGTGCTGCATGGCTGTCGTCAGCTCGTGTTGTGAGGATGTTGGGTTAAGTCCACAGCAGGCACTGACCCTTATCAACTGTTGCCAGCGGTCGGCCGGGAACTCAAGGGAGACTGCCAGTGATAAACTGGAAGGTGGATGACGTCAAGTCATCATGGCCCACCCGACCAGGGCTACCACGTGCTACAATGGCGCATACAAGGAAGCGACCTCGCGAGGCAAGCGGACCTCATAAAGAGTGCGTCGTAGTCCGGATTGGAGTCTGCAACTCGACTCCATGAAGTCGGAATCGCTGGTAATCGTGGATCAGAATGCCACGGTGAATACGTTCCCGGGCCTTGTACACACCGCCCGTCACACCATGGGGAGTGGGTTGCAAAGAGTAAGAGTAGCTTAACCTTCCAGGAGGGCGCTTACCACTTTGCTTGACTCATGGCTAGAGGTGAAGTCGTAACAAAGTAACCGG
+
))0,%$)%29**05.--+*+-'43(.1.117-,'0+8/10$&&&$'-2,2:46681(&%%#*$)(),15),+,+28265&,229+,/:5+,++-5/.051,5)'-,'''+0*%&)-0,(.*3*,(3.30-+235'1(++5+4/)*/5434,'*+,.257+*+)++)).,-2(38315.'*))'-*7*+*9/2,0,+**-...15/),-,)*3.4+4+*,/05*'%%&%'*4.+((&'%&%'''($&*0:0$/0/.-55,+++'()-45*3*(-1//08**-0*%'*)*+-1212202)))*&)%$$%'('&'&%'((*&$%&')'+.+--..3/3+2,+0/,+)/-.56*)(''/0895100125343,0.+3)(-($(-/52('*()-.,/,4.+'-/./++%,%+%')112-2('/40-+&'(*&&#'$(&*(&&+8:880930211(')/*48-055,+++2/'-/39%.'2)-))*'(,,-+('%(-4)+*'-+'%&*&/.*++.966/80(-,())*+%**001467)(1/)%%&$'&#&(&)$&%$%#)3.'(+*,-2931+&+/439:2/$%()+(,%')+)//.+,**)&)*0679:-//-30,.44:937601++/,/3.31,+.+*)*)*'&(*&&'()*-.)%')-0692/01.,*)-48801**/2+)&)(.+-3468/5/&.4-7.63820/10/(2+11:98670-*)(./+*+&)++1-0).)'%)%+-.9484/'3.2.6*.32%+*+0,...'.$$&18/-1/0+&$#-+*:///---28/6(3,-+875:885((&,,%,*44433//.--/6,*+,.,*)+1-341...,,,-(''()694*,,,(,'%,,*'*+7149774+0*&(++.2001,%-(0/030/,,'(%'&(&&-(06566..+)+33:+0,4359761115-('*).---./212.4),+*4*-(()+-)+-.)//+)+,111*,,(+((.+50936474/3/1:8737696650)'++-43.2165//64,411/2,*+477909//.2-.,/61184.242336977394'($,&/229.6/6,'&()./%&(,))***/-*)*0-)%66*-7604/5.+/+&'.3))-6-..00/$%)(+,%&&+/,+))((51668578,,+.556*/
@d6f1c755-1e7c-4d6d-8b97-e914457939ed ch=85 read=144185 start_time=2019-12-13T16:42:30Z barcode=BC01 runid=2c9cf7bc05858273f10e7d7ec552fc0bd742dc3e
TTGTTACTTCGTTCCAGTTACATTGCTGAAAGTTGTCGGTGTCTTTTATTTGTATACCTGTTGGTGCTGATATTGCTCTACGGGGAGCAGCAGTAAGGAATTTTCGGCAATGGGAAACCCTGACCGAGCAACGCCGCGTGAAGGAAGAAGGTTTTCGGTTGCCAGCTTCTGTTATAAAGAGCAGCGGCTATAGGAAATGGTAGCCATTGACGGTACTTTATTGACCACGGCTAACTACGTGCCAGCAGCCGCGGTAATACGTAGGTGGCAAGCGTTATCGGAATTATTGGGCGTAAAGAGGGCAGGCGGCGGCAAGGGTCTGTGGTGAAAGCCTGAAGCTTAACACAGTAAGCCATAGAAACCAGGCAGCTAGAAGGGAGGAGGATCGTGGAATTCCATGTAGCGGTGAAATGCGTAGATATATGGAGAGACACCAGTGGCGAAGGCGACCGGCCTGCAACAGCGAAAGCCAGTCCCGGCAGTAGAGAGCAAATAGGATTAGATACCCTGGTAGTCCACGCCGTAAACGATGAATACTAGGTGTGGGGGGGTTTCGGCACCTCCCGTGCCGCCGCTAACGTGAGTATTCCGCCTGGAAATTGCGGTCGCAAGATTAAAACTCAAAGGAATTGACGGGGACCCGCACAAGTAGCGGGCATGGTTTTAATTCAGAAACGCGAAGAACCTTACCTACACTTGACATCCCTTGCATTACTCTTAATCGAAATCCTTCGGGGACGGTGACAGGTGGTGCATGGTTGTCGTCAGCTCGTGTCGTGAGATGTTGGGTTAAGTCCGCAACGAGCGCAACCCTTATCGTTAGTTACTACCATTAAGTTGAGGACTCTGGCAAAGGACTGCCTGGGTTAACCAGGAGAAGGTGAGATGACGTCAAATCATGTGCCCCATGTGTAGAGGCTACGTGCTACAATGGCTGGTACAGAGATGCAATACCGTGAGAGTGGGGCCAAACTTTAAAACCAGTCTCAGTTCGGGTATGAAGGCTGAAACTCGCCTACGCTCAAGCTGGAGTTACTAGTAATCGCGAATCAGAATGTTGCGGTGAATACGTTCCCGGGTCTTATACACCGCCCGTCACACCATGAGAGTTGGCAATGCCCGAAGTCCGTGACTGCAAAGGAGGCAGCGGCCGAAAGGTAGAGATCAGCGATTGGGAATTGAAGTCGTAACAAGGTAACCGG
+
$$&$('.41625:00-.0.+*%*((.8+//*'73203%0,05/57/($(,*',)+,.5)**5)10668555512..,+/01142('))(,+-/04(('(',-.,019982030+(.-..&'(204-+/44663493201,,0,*,*(,+-2160,-',./+-($&(,2-11.-()).)'%$..*5/733//--,01,+1.,+'*+&(-*(*+((),-73./'&&('--/0./270212*3'*4-+13'32*+)*(8-.+1//(*.*-7567'366:556%2&'++*//-2708889/((+-,.-/775:4%/,-'27,--:541423-+-&)++,0/+*/+3*,*+*,/37278)1/',0,.<69;81100+((%(,,+)*(,,.77444*6)8)9-+-**.00154449:/./42+)-..2033//)&'*),/.'-+'6,,+**0(($%)'.-3-01217(,*))+*%&3-./0-+'-/(//3)**&)45;;82&.'1-.+4399<6.244345501302874:<:.-*,,38-%(**14867323970-6:-/((..05.43+*867:507.--/-,+(*+'),5727,.6210%&$'&$+1:67,1-*'+./1;98436-3)*+%$''+,31+89.120+,,/0/.--/1/.)''*'-0;<617582'&*+%%%$)*0+,4-)*)(3821/*,+*104*021'3***//4,---,/*+,,)'&&&)4-48.78('$'$)*,.+/*+69867563/3-,.9524%()+534.-.-010*-316;56323)*'),,++.&+$%*+*/-*.4./2(/0328/,/7////5:,3.2,+/*((0+55763,)&(-'&+,+112566765:6514-21-)('/,,,(+,,14579856--.23+/--()%$%''%%()%)&'')+)*06658/7.+700,.+-.+*,*,63/8//.5421&&&%)*-/(,/-52(+,('*&,2'.234445$,'6-+2*.'((%'')*-1+83,-4:9:641..++)4(+184%'6+++3(201100.2018/2+**/0)1/+-/8789<:8758<-82/884,2+$()++,/326-,/1+,-/634-+)()0404*4,,(65),'-)+-''%%$#%$&)++-,'())()().1/138(-.11%%)$)---00,8055,')(,(+*(+5.314102*0,/6:9:8
@f7a2b4ef-3966-4943-a03a-a6cf73faebff ch=117 read=209093 start_time=2019-12-13T16:42:28Z barcode=BC01 runid=2c9cf7bc05858273f10e7d7ec552fc0bd742dc3e
CCGGTTACCTTGTTGACTTCACCCCAGTCATGAATCACAAAGTGGTAAGCGCCCTCGAAGGTTAAGCTACCTACTTCTTTTGCAACCACTCCCCATGGTGTGACGGGCGGTGTACAGGCCCGGGAACGTACTCACCGTGGCATTTCTGATCTGATTACTAGCGTTTCGGCTTCGTAAGGTCGAGTTTGCAGACTCAATCCGGACTACGACACTTGCTTTATGAGGTCGCTTGCTCTGCTTGAGGTCGCTTCTCTTTGTATACGCCATTGTAGCACGTGTATTAGCCAGCCCTGGTCGTAAGGAGCCGTGACTTGACGTCATCCCCACCTTCCTCAGTTTATCACTGGCAGTCTCCTTTGAGTTCGGCCGGACCGCTGGCAGCAAAGGATAAAGGTTTACGCGCTCGTTGCGGGACTTAATAGCATTTCAACACGAGCGGCGGCAACCATGCAGCACCTGTCTCACGGTTCCCGAGGCACATTCTCATCTCAGCTTCCGTGGATGTCAAGACGGTGGGTTCTTCGCGTTGCATCAGATTAAACCCATGCTCCACCGCTTGTGCGGGCCCCGTCAATTCATTTGAGTTTTAGCAGCAGCCCGTACTCCCAGGCGGTCGACTTAACGCGTTGCTCCGGAAGCCACGCCTCCAAGGGCACAACCTCAAGTCGACATCGTTTTACGTATGGTTCAGAGTATCTAATCCCTGTTTGCTCCCCGCTTTCGCGCACCTGAGCGTCAGTCATCAACCGTCCAGGGGCCGCCTTCGCCACCGGTATTCCACTCCAGATCTCTACGCATTTCACCGCTGCACCGTTCTACCCCTCTACGGGACTCAAACGCCCGGTATCAGTGCGGTTCCCAGGTTGAGCCCGAAGTTTCACATCTGACTTAACAAACCATACCACGTGCGCTGCGCCCAGTAATTCCGATTAACGCACTTCCGTATTACCGCGGCTGCTGGCGCGGGTTAGCCGGTGCTTCTTCTGCCGGGTAACGTCAATGAGCAAGGTATTAACTTTATACGCTTCCTCCCCGCTGAAATTGCTTTTGGCCGAAGGCCTTCTTCATACACGCGGGCGTAAGCGCATCAGGCTTGCGCCCATTGTGCAATATTCCCCACTGCGCACTCCCGTAAAGGTG
+
/,010901,4+'*(('0353*811()(/32666:/.+-+0))+1765/022364-5'&(%,)5-6*.+*-1*)*(,+,/.-),/'-5(*(/46*%*'+/---03/654/20..++2-643+)24.51'.++...2958190.18(,+%%'$%''4+(()%%%('40).(+,-*))-).+./(%/*53)+,14547-:33.2439754530&)*'%'),3,((++-/3,//.+,-+''%##%&)*2/&'4-64/04)'(+-(--/7885'$&(+-1.*(**',*'('*(.7/)-0212*4,))'',-')((,,1123510*(167+-00/86967-.1;2013.84483-14667319;1*02-+%%+./218:88/:..-'119,528236),-)2'$(*//27310612-:92+**.+)+%+''2-*&$&(.,,21.1502+/(2*%0).,))'--+,0442130:171:4+1+,*)'.5:3-*(++23(**.,0.-03;:;889101)'(('(,,.925320353;44256*-%-%.6/4,()-+00.-,0.'%%$%)')'3/553-+/3448970/6,+++7;8,))-(()%'+-+,4/0/087(-,/&1,+**+0242/,**..&)),',&,)'14),.1955'5*-4-(+,,83713*'(*-1)4147382/&$'%'&'&*-20-*%'**30./0-/:2-1661&2129.*&()0-.+,*-(/0/00599;4--,'%&&'%('+,.,*.2.,-/,.-+-.28/-.)0016737/$').)*+66530./102.8<;.57:-15$*%)%(%.)**+/-(%')'*&)*(466//'+'.0-/02/05-0,/3*6/0,,*),/.80&02/.(%''.0+()*.021./*,)5/66;:99&&'(,%(.246+*'#&(++'(*,194576.-12.+)&'#&%'))'+&+($))+-295676/6,)%((4021.-03060'*30:9<84*-&(,-,17222.5--.*').*+*-)-+,'*/1,*.//*+0-19-485.',*+/4)/*('*,,'*&/&&'*,3.32749<:8800&-+,'+''&&&'$&&))+..6:/11*.-31+),/%)%+)+)+.-117.),*)*&)'()15+,540+(%%(
@7e043665-bc53-4b2d-b192-8451e5280775 ch=85 read=144239 start_time=2019-12-13T16:42:56Z barcode=BC01 runid=2c9cf7bc05858273f10e7d7ec552fc0bd742dc3e
CAGGAGCAGTAGGGAGTGCACAAGCGTGACCTGACCGAGCAACGCCGCGTGAAGGAAGAAGGACCGGATTGTAAACTTCTGTTATAGGAACGGCGGCTGGAAATATGGTAGCGGTGACGGTACTTTTATTAAGCCACGGCTAACTGCAGCCGCGGTATGTATGCAATAGGTGAAAGCGTTATCCGGAATTATTGGGCGTATAAAAGGGGAGCGGGCGGCGGCAAGGGTCTGTGGTGAAAACTACAACCTTCAGTGAAGCCATAGAAACCAGGCAGCTAGAGTGCAGGAGGATCGTGGAATTACATGTGGCGGTGAAATGCGTAGTATATGGAGGAACACCAGTGGCGAAGGCGACGATCGGCTACAGCTGACGCTCAGTCGAAAGCGTGGGGAGCAAATAGGATTAGATACCCTAGTAGTCCCATACCGTAAACGATGAGTACTAAATTGTTTGGATGTCAAAGTTCCAGTGCTGCAGTTAACGCAATAGAATTACTCCGCACAAATCAAGTACGTTCGCAGAATAGAGCTCAAAGGAATTGACGGGGGCCCGCACAAACTGATGGAGCATGGTTTAATTCGAAGCAACATGACCACCGGAATGTTGACGCACTCATAAAGGCTCAGAGATGGAGAGATAGCTATATGAGATACAGGTGGTGCATGGTTGTCGTCGCTCGTGTCGTGAGGTGTTGGGTTAAGTCCGCAACGGGCTGCTTATATCGTTAGTTACCATCATTAAGTTGGGGACTCTGGTGCCAGTGACAAGCTGGAAGGAGGAAGGCGGGGATGACGTCAAATCATCATGCACTTATGACCTGGGCTACACACACGTGCTACAATGGTTGGTGCAGAGGAAGCGAAGCCGCAGTGAAGCAAAACCCATAAAACCATTCTCAGTTCAGTTGTAGTCTGCAACTCGACTACATGAAGTTGGAACCGCTGATAATCACTTGAATCAGCATGTCGCGGTGAATACGTTCTCGAAAGACCTTACACCATACGTCACACCACGAGTTGATATGTACCCGAAGCCGGTATTGGCCTAACCGCAAGGAAGGAGCTGTCTAGGATTGATGATTAAGGGTGAAGTCGTAACGAGGCAAACGG
+
*)0-%'&(,**'))&'(('&)+.&,-*,)+)%&)*1+,*/.8/.084624.,--,,0()),'()'-,).1,-)--'&+'(*-1-.*%'&')&')*&%#$'&**&$%*,,+..0,,.37.4.--/9;2+5/0+(-/,..1-),'$&%%%1490,-'*(&%&&(+/&%&&.*'&'&'-1,2++(2+4.5112+3-84,+((&%',,(&)1+$&'),+'*-,.3)2,*//0-()+-23122)&-*)&/.2432,$*+$*,)+2140./6509+,($',,,.'*(,,3.54/)-+18272-)'*&#&(,)'%)'+&*)*5+)&*+/%$,/1,01812,*/++.7*.,1++*,2.2168521-+%%&$$&'%)*++..226.637*-23/1789::+*,.,4-/'.4.7//+43+16+)),42418/'$%%&)+34;67-),),',+-/++&)(&)+),//4+++3880249'2$8'),/231031+*#%&+)-&*&-)'+--'#%$&''%$&*+())+,197+*/()0-&&*&++1/3+.+)+*+()*&03+),5+*,.006(1--+02/..++.+-2;9595:(''&%*-+0''(-*&&+*,)1,-'-%'(.'+&*)-,//7-26678'('*.88.,(('/,/.+,./-2222866;7587796.15523/9-02870'(*-383578:3+10,*3-+(6361/-//-%,-(3+.+-&&%)(''(*.',3-0/8,-,--.44956-2.*383030/(&('('-%**-.-+)(**4/)%**(+((+)1-4;;4021.&%--0:456695$$$'%)-,-----2.56/24.3+/--(***,/0*//1.02.'*%('(,,)-*'3,-')*'*3./)+,+./(*0::11,()*,5;.;:8;;77902369%,'/'*''/-()*-+,-:8998/301-4.+307176::,+)(').80/%+&'+15241'1/31120007668:99957<8670/7('%&$&%%&'+*'(%*++,---960100-7(')'*1,*-0,'&(0*,7.45'(+(-.5/1679114/()()''(*+00)'&'):-3/,-12-8-&$/2++-.5.*(&&%&(&&'(+.2'2-3
