# Supplementary material for: De novo species identification using 16S rRNA gene nanopore sequencing
Source: PeerJ. 2020 Oct 21;8:e10029. doi: 10.7717/peerj.10029 (PMC7585375; doi:10.7717/peerj.10029)
Supplement: Supplemental Information 3 [file peerj-08-10029-s003.zip › pass_fastq_runid_2c9cf7bc05858273f10e7d7ec552fc0bd742dc3e_435.fastq]

@cc50af04-58d9-4c25-b5e3-ac853e4977c7 ch=93 read=187621 start_time=2019-12-13T16:43:06Z barcode=BC01 runid=2c9cf7bc05858273f10e7d7ec552fc0bd742dc3e
CCGGTTACCTTGTTACGACTTCACCCCAATCATCAATCCCACCTTGAACCAGCTCCTTCCTTGCGGTTAGGCCACCGGCTTCGGGTGCTCAACTCTCGTGGTGTGACGGGCGGTGTGTACAAGGCCGGAACGTATTCCTGCGACATGCTGATTCGCGATTACTGAGATTCCAACTTCATAGTCGAGTTGCAGACTACAATCCGAACTGAATGGTTTTATGGGTTTTGCTTCACCTCGCGGCTTCGCTTCCCTCTACCATCCATTGTAGCACGTGTGTAGCCCAGGTCATAAAGGGGCATGATGACTTGACGTCATCCCCCGCCTTCCTCCAGCTTGTCGCTGGCAGTCTCGCTAGAGTCCCCAACTTAATGATGGTAATAACGATAAGGGTTACGCATCGTTGGGACTTAACCAACATCTCGTGACACGGGCGGCGACAACCATGCACCACCTGTATATCTCATATAGCTATCTCTCCATCTCTGGAGCCTTATAGGTATGTCAAGACCTGGTAAGGTTCTTCGCGTTACTTCGAATTAAACCACATGCTCCACCGCTTGTGCGGGCCCCGTCTGGTCCTTTGAGTTTCATTCTTGCGAACGTACTACTCAGGCGGAGTACTTATTGCGTTAACTGCGGCACTGAACTTTGACATCAACGCTTAGTACTCATCGTTTTACAGCGTGGACTACTAGGGTATCTAATCCTATTTGCTCCCCACGCTTTCGGGACTGGAAGGCGTCAGTTGCAGGCCAGATCGTCGCCTTCGCCACTGGTGTTCCTCCATATATCTACGCATTTCACCGCTACGTGGAATTCCACGATCCTCCTGCACTCTGGCTGCCTGGTTTCTATGAAACTACTGAAGTTAAGCTTCAGGCTTTCACCACAGACCCTTTGCGCACGCCTGCTCCTCTTTGCGCCCAATAATTCCGGATAACGCTTTACGTATTACCGCGGCTGCTGGCGCGTAGCCGTGGCTTTCTAATAAAGTACCGTCACTCGGCTACCATTTCCTGTAGCCGCGTTTCTTCCCCTTTATAACGAAGTTTACAATCCGAAAACCTTCTTCCTTCACGGCGTTGCTCGGTCGGGGTTCCCCATTGCCGAAAATTCCTACCGCTGCCTCCCGTG
+
452718025051-7*-.244.,*.-/++10331020+76+)/&,(()0+%&(..288;6%&')-04,5'.24.,2..2,.2<.1*)%%')(&-../1489;9886654:94351232359874924/4((-&),0;5/-/00798::99867:82654493447,+,2.3,,%*-,+&+*+/0.+,-/01278754-5--01.081+.)-,0507<1.25;03:://38;8289+020/+*,5,*,10/90,11(2,/788-:,**,-+*-++/1,-.,02+(/,--776;./8;1456/./-+02876/.//0:19;:,*297<9:1:*+,328/32155141+/23482351/.0*-)+&1(*/.1/1317191/.()8066725/7607%.))(+,+.-*-51/4/4./,/+013303($%'&,.(+((+/12)61,0:0-,,+3--7/6-,*+*31681533356757265258.0534+-1,((%%%')+-0012056761.362(/000+0.59:<:46.4.+.9:9/4.:-<<;;;/)+,.1:87248-*,)(*1334,1/1'%),.*-.0.2884056<;:76.---./)&-2*.,+/,,-.(*&.,'*$*%%)*)143303.-''%$'**+&**+39.-6+():937,1.((%%(+312344:5309:3)-&112001+.0,460.'***-/77;7/-031;0+--599/&-)*-7+1)287''*'''%&&..4474:3417909///55576013-5016;-44321147665--/669983/012603<3.29:+*'('%('*)&4,12+-+-/07676865%&(*0/100/:00::7;9311+*()(),)+../-+3.3,+./04*-:94;:215/.//88:9*'.*+*..%/-07645133()/8.%-(*(&/5/)*./+'9+960+-((*,+)-*1.0946:42.6/001,2,+'.(,(()1,41-+,6/0/2205:4.002:899*.1219674:;.2:327530.01712,-94//0531+04402387''0+-87001:10,*0897020306<::5<5,-*)(+--),.+/++*'21.18-873+/601512878.7-3013;566256-110-11
@e80a4b2f-6c02-47d4-bb2a-83fd39ba0795 ch=324 read=113571 start_time=2019-12-13T16:43:02Z barcode=BC01 runid=2c9cf7bc05858273f10e7d7ec552fc0bd742dc3e
CTCCTACGGGAGGCAGCAGTAGAATGTGCACAATGGGGAAACCCTGATGCGCTTAACCCGTGAGTGATGAAGGTTTTCCGGATCGTAAAGCTCTGTATCTTTTGGGAAGATAATGGCAGTGCCCAAGGAGGAAGCCACGGCTAACGCTACGTGCCAGCAGCCGCGGTATTATGCACGTAGGTGGCGAGCGTTATCCCGGATTTACTGGACGTAAAGGGGCGTAGGCGGATGATTAAGTGGGATGTGAAATACCCAGGCTCAACTTGGGTGCTGCATTCCAAACTGGTTATACCGTTGCAGGAGAGAATTCCTAGTGTAGCAGTGAAATGCGTAGAGATTGGGAAGAACACCAGTGGCGAAGAGCGACTCTGGACTGTAACTGACGCTGAGGCTCAAGCGTAGGAGCAAACAGGATTAGATACCCTGGTAGTCCACGCCGTAAACGTGAATACTACTAGGTGTGGGGTTTCAACGCCTCCGTGCCGCCGCTAACGCATTAAGTATTCCGCCGCAGAGTTACGGTCGCAAGATTAAAACTCAAAGAATTGACGGGGACCCGCACAAGTAGCGGAGCGTAATGGTTTAATTCGAAGCAGCGCGAAGAACCTTACCTACGCCGGCATCCTTGCATTACTCTTAATCGAGAGCTCCTTCGGGGACAAGGTGACGGTGGTGCATGGTTGTCGTCAGCTCGTGTCGTGAGATGTTGGGTTAAGTCCCGCAACGCGGAAGCGCAACCCGCTATCGTTAGTTACTACCATTAAGTTGGGGACTCTAGCGAGACTGCCTGGGTTAACCAGGAGGGAAAATTAGGGGATGGCGATCAAATCATCATGCCCCTTATGTGTAGGGCTACGCACGTCACTACAATGGCTGGAGTACAGAGGGTCTGGCCACCGCGAAGGTGGGGCCAAACTTTAAAACCAGTCTCGGATTCCAGTTGTAGGCTGAAACTCGCCTACATGAAGCTGGAGTTACACTAGTAATCGCGAGAATCAAGTATAGCGAGTGAATACGTTCCCGGGTGTACACCGCCCGTCACCTGCCTTGAGAGTTAGCAATGCAGAAGTCCGTGAGCTAACCGCAAGGAGGCAGCGGCCGAAGGTAGGGTCAGCGGTGGGGCAGAATCGTAACAAAGGTAACCGGAAGATGAGGCGACAGGCAGTAGAGTTGCTTACAAAGACACCGACAACGCCG
+
'&/((45+05()1*078+++++401(0()*,/9860,&())07/*,-201&%'%-%''%&''%&((/00//.11;601'7*9984416*)*+-.*0%01067-*44*2-0//5-.%,('-%,+*/.'(&,+,+*20,/041*,%)#)*,,).)2544.--9.36'2/'*))*)+&)(+,261810+,5440:000,(.-)2)%&)*).*.//5:.)3130/22437-1032-7+3)+&$-5..+.,.550,4')%02++6)/((()/)+(+.7879:6528:78:958++%'%))'&(-60.(&&%&/,0.,/-6.'$(+(777384213620/)(*--&35*1.4987::+2113/++)%%)+.0003338564,/0201//.,-11+47436&(&)+0&3,+-.2:08(/4)./))+)-.920-*.)-/5+*-137.19;5.*)*)32)+*)*.-18554+667)4-+.++*48066+-998699,-1130////632+./1688/10(-*('('++10:79786/*.,-1;:9443''($'&,'*&,$/77,5;1-.)/)((*)///9,-.'0'&)263;:29381,+)'*'&++0./5/.613+.*-3(''$%$'%5557()*&(',)((+)1*4*./)')%&)*1/0.4',792751/1-.02%(+(*,)*+62445,24793..**)'(+032/.--/90816764;66.-85**114+'%'('*%&%).)181##(%(3)*:0//6112'13/15+&+*/*+81-167)'**+.124553545:8/9/1/0./1+.+))-)'(+&.35,/,,(.+&,-/2*,.767++%-/2..51232/(+/+((*+,&*()*+.*)'(*+53,4213,$&'*0-,))*&)%##$%%(.+,.)(&+,+.600,1281+..*/111.565665-+&$%)%,&)*-+).2001/1;..42121.-/-2/2000459/*/-*+$&%$')%&).)**('%')0,+&*$%&')(%'&*147683563)*(2))&&(,23:57:81-2&)&%&+%%%$%((,-/&-012,(.%&)'(*85.5//42()'-./336*6)+-***+325100/'.(-.34./-3-.&1)671*&($')*(+&'()1*,/((+(*180.-/0'%',+..1,,.1/%)%)$(')$%$#()-5*'$)')+(,(-''$#$#
@1bc8ca08-4152-43af-8402-d93e23dd8bdc ch=126 read=253303 start_time=2019-12-13T16:43:18Z barcode=BC01 runid=2c9cf7bc05858273f10e7d7ec552fc0bd742dc3e
CCTTGTTGCGACTTCGCCCAATCATCAATCCACCTTAGACAGCTCCTTCCTTGCGGTTAGGCCACCGGCTTCGGGTGTTATCAACTCTCGTGGTGTGACGGGCGGTGTGTACAAGGCCGAGAACGTATTCACCGCGACAGCTGATTCGCGATTACTAGCGGTTAACCTTCGTAGCGGTCAGTTGCAGACTACAATCCGAACTGAGAATGGTTTTATGGGTTTTGCTTCACCTCGCGGCTTCGCTTCCCTCTGCACCATCCATTGTAGCACGTGTAGCCCAGGTCATAAGGGCATGATGATTTGACGTCATCCCCGCCTTCCTCCAACTTGTCACTGGCAGTCTCGCTAAGAGTCCCCAACTTAATGATGGTAACTAACGATAGGGTTGCGCTCGTTGCGGGACTTAACCCATCTCACGACACACGAGCTGACGACAACCATGCACCACCTGTAGCTATCTCCTTATAGCTATCTCTCCATCTCTGGAGCCTTTATGAGTATGTCAAGACCTGGTAAGGTTCTTCGCGTTGCTTCGAATTAAACCACATGCTCCACCGCTTGTGCGGGCCCGTCAATCCTTTGAGGTTTCATTCTTGCGAACGTACTACTCAGGCAATTACTTATTACGGTAGCTGCAGCACTGAACTTTGACATCCAACGCGGTACTCATCGTTTTACGGCGTGGACTACTAAGATTATCTAATCCTATTTGCTTACGCTTTCGGGACTGAGCGTCAGTTGCAGGCCAGATCGTCGCCTTCGCCACTGGTGTTCCTCTCCATATATCTACGCATTTCACACCGCTACACGCCGGAATTCCCACGATCCTCTCACACTGCACTCTATGGCACACTGGTTTCTATGGCTTACTGAAGTTAAGCTTCAGGCTTCACCACAGACCCTTGCTGCCGCCTGCTCCTCTTGCCTTAATAATTCCGGATAACGCTTGCCACTACGTATTACCGCGGCTGCTGGCGTGGTTAGCCGTGGCTTTCCTAATAAAGAATGCCGTCACTCGGCTGCAAACATAATAGCCGCCGTTCTTCCCCTTTTATAACAGAGTTTACAATCCGAAAACCTTCTTCCTTCACGCGGCGTTGCTCGGTCAGGGTTTCCCCGAAAATTCCTACTGCTGCACTCCCGTAGG
+
0318.28&02679;9/78/-.--/01/:2:8-1,.,+,'/00232:6;7204,/07390178;34905,,.0/976132003360//-/-0.1.8788:5:97495453/.454335%%'%+*,++/2<99::./0/7,.045448404672:000'1/.'6)'$($)+1)/,)'(+*/&*2//155886683;23+,3230./-09453::<.8:;<58;;-5689879;866,6,,564)))/*;6.3633237799:.72++-,,'(+.+(&')2/+,610054506:142///,-0661355678/:48.,/79:45.4(3'+34+*+''0'-))+,/+30344(((,+144)/,+-+1+./166:768656:99:9420)+/-,+,)*,01552;82/221.1+'&$%))%&)++()$(+/0/01017:;6+395:9222929:21,&('+/0168000234255578874695762123412477:922/-+,.146783/..5/69768+6/:78<;88758(0243+,.0-3:0:300034444;89;341:032866*46/),00:258-7,)(-/4;;82190/7122335+,+,..136+545&%&'')..)/*&(%)-%%(+.000106:97.,01/-.485301.1+-(.+,-786:9-87;++,.81119:575+/,/'%)-//22017/2,++0:-**'&'*+,.;100:94,//14779;3/7.(*('((&)'',,-1.,-.*10146+3031425;3.+,+243657766/+-.005<1.-.+5913651,.&&%,*.23033('**,/.**-.-%'$')*6112/*')(((%'#/-274<42234'14/8+,,)0+*1:52,.052(2728,)*7+112178<839334-66)1<955125(+46'('*)0.68::26.507:8976,8,+78/-&+-/5032/3855/8./.+-1.-+*&016.*+-),/730://&&-516:,)&')&07344,,.1(4))((%',+*(('%&*.33981::1685850/89+/00:7,(+*.87,*--,4*+0;;5+6193:<9389703110975/0()+/5925+3:72;//52)&(+1-47-2(%(..1542&+*28)*6*6-
@05abaa9a-86ab-46bc-b9ef-8d63a92e03cd ch=413 read=232203 start_time=2019-12-13T16:43:15Z barcode=BC01 runid=2c9cf7bc05858273f10e7d7ec552fc0bd742dc3e
GGTAGCACTTCGTTCAGTTACGTATTGCTGTGGTGCTGAAGAAAGTTGTCGGTGTCTTTGTGTTAAACCTGCGCGCAATAGCTCTATCTTCCGGTTACCTTGGTACGACTTCACCTCATGAATCACAAGTGGTAAAGCGCCACTCGAAGGTTAAGCTACCTACCTCTTTTGCAACCCACTCCCATGGTGTGACGGGCGGTGTGTACAAGGCCAGGAACGTATTCACTGGCATTCTGATCCATTCGCGATTCCGACTTCATGAGTCGAGTTGCGGGCTCAATTCGGTTACGACGCTTTATGAAGTCCGCTTGCTCTCGCGAGGAGTCGCTTCTCTTTGTATGCGCCATTGTAGCACGTGTAGCCCTGGTCTGGGGCCATGATGACGACGTCGTCCCCACCTTCCTCCAGTTTATCACTGGCAGTCTCTTTGAGTTCCGGCCGGACCGCTGGCAACAAAGGATGGTTGCGCTCGTTGCGGGACAACCCAACATTTCACAACTGAGCTGGCGGCAATGCCCAGCACCTGTCTCACGGTTCCCGAAGGCACATTCTCATCTCGAAAACTTCCGTGGATGTCAAGACCAGGTAGATTTCTTCGCGTTGCATCAGATTAAACCACATGCTCCACCGCTTGTGCGAGGCCCCGTCAATTCATTTGAGTTTTAACCCTTGCGGCCGCACTCCCCAGGCGGTCGACTTAACGCCGTTTAGCTCCGGAAGCCACGCCTCAGGGTACAACCTCAAGTCGACATCGTTTACGGCGTGGACTACCAGGGTATCTAATCCTGTTTGCTCCCGCTTTCCGCACCTGAGCGTCAGTCTTCGTCAGGGGCCGCCTTCGCCACCGGTATTCTCCAGATCTCTACGCATTTCACCGCGCTACACCTGGAATTCTACCCCTCTACGGGAGATAAACGCAGTATCAGATGCAGTTCCCAGGTTGAGCCCGAAGTTTCCACATCTGACTTAACAAATGCGTGCGCTTTACGCCCAGTAATTCCGATTAACGCTTGCACCCTCCATTATTACCGCGGCTGCTGGCGCAGGTTAGCCGGTGCTTCTTCTGCGGGTAACGTCAATGAGCAAAGGTATTAACTTTACTCCTTCCTCGCTGAAAGTACTTTACAACCCGAGGCCTTCTTCATACGCGGCATGGCTTGCATCAGGCTTGCGCCCATTGTACCAATATTCCCTACTGCTCCCGTAGGAG
+
*43+,,+,02,(+57+/01///8./.(/40()44897730&(/-,,40132757716;4.20+1'.+04,*-+,&((+)&%(,.86889:541020-5202))/(+1-67;6,/+%&*,-.655,,,-')+*+77(',+.0%&(++-/*,/-,''()*/,..362/21-*-/1+29.(*)40+*,+886533608:245-/1.-('*(--15&06+4316145/*'''+(6814))))('#(,'%'/.252/-14:;://,)))*/2,6-,,&/'++0/3*&0'*&)$'..+&+(-9.-,))+*-&&%'%$'//342/0*-+&**/.34836.35+(.-..2/36333(%%('$(''&&&+194/0+6644852-5()()'&++,/6921%)()+()/63085),-),1;944679:070/011,/+4-,+1658),*0+4:307/11241/'4-4)3.5-.1,9.2177755800.741+.-0,).1218:**)(,%-)///-/.+-..,,)$%*.-)224475668,/'),89:4;61/005114158414685**%')-(+1/69236701*32/1467;8150')&5)+,02748739553691-./10;59;3332.../8/05*-+3,.-4''0+094)'--.82;636:700,7;;-230;107*.+408+/1/**%%&'++-02102/))(*%,%%&'%,*&'-.-0/.*+*(2-1139771),'$&(/84947/0,..19827672:4&-)2../6;787789062))+-8679689*,.7,-2,5/)'/.95/'*-505+,,/578801112<:98:,/35)99/2655515702;0:849;212,+*/012999:8904:5,,-8-0&'&)*)082/'.(/934-53,//3525-+($'(&)./2-1&()-/.0+0789&77;41((.4/-*)/.&&((%,,;12)$''(,**,.0/50613*&%)*/57223:6021192-/4587<57354;59.,+/*(**.46027$))(-'%-*(/60//6772,*%*$-,.2-./6'5*)*,*/34157825((('-,.23834592:9,,6-0/3.*)..+*.04:0;:904$'',*.(',/,34(((.(/4-*),3.84;76<967,,')(.*%%&$$$$&(,,/&40/05.133:91/8-.%($.,122:49/*(*+*((,.*).283,.
@ce6049b3-a744-4f79-a519-0b362bb52a87 ch=303 read=212299 start_time=2019-12-13T16:43:25Z barcode=BC01 runid=2c9cf7bc05858273f10e7d7ec552fc0bd742dc3e
CCCGGTTACCTTATTTTGACTTCACCCCAATCATCTATCCCACCTTAGGCGGCTGAAACGGACACCTCACCGACTTCGGGTGTTACAAACTCTCGTGGTGTGACGGGCGGTGTGTACAAGGAACGTATTCACCGGCGATGCTGATCCGCGATTACTAGCGATTCCGACTTCATGTAGGCGGGTTTAGCCTACAATCCGAACTGAGACTGGCTTTAAAGAGATTGAAAAGCTTGCCGTCACCGACTCGCGACTCGTTGTACCAACCATTGTAGCGTGTAGCCCAGGTCGCCAAGGGGCATGATGATTTGACATCATCCCCACCTTCCTCCCAGTTTATTACCAGCAGTCTCGCTAAGAGTGCCAACTAAATGATGGCAACTAACAATGGGGTTGCGCTCGTTGCGGGACTTAACCCAACTTTATCTCACGACACGAGAGCTGACGACAACCATGCACCACTGTCACCTCTGTCCCGAAGGAAAACTCTATCTCTGGAGCGGTCAGGAGGGATGTCAAGGAACCTGGTAGGTTCTTCGCGTTGCTTCGAATTAAACCACATGCTCCACCGCTTGTACCTTTTGGGCCCCGATCAATTCGAGTTTCAACCTTGCGGTCGTACTCCCCAGGCAGATTAGCCCAATGCGTTAATGCGGCACTGGAGTCGGAAAAGTTGCTTACCCACAGCACTCATCGTTTACGGCGCATTGGACTACCAGGGTATCTAATCTGGCTCCCCACGCTTTCGAGCCTCAGCGTCAGTTACAGACCAGAGGCAACCATACGGGTGAATTTCCTCCATATATCTACGCATTTCACCGCTATACGCCCGATTCCACTCCCCTTCTGCACTCCAGTTAAACGGTTTCCAAAGCGTACTATGGTTAAATACAGCCAGCTAACTTCCGGACTTATCTAACCGCCACGCTCGCTTTACGCTAATGCGGATAATAACTTGCTCGGGACCTACGTATTACCGCGGCTGCTGGCATTGGTTAACCGTCCTTTCTGGTAAAGTTACCGTCACAGTGTGGAACTTCCCTCCCTCGTTCTTCTCTCTTACAATAGGCTTTACGATCCGAAACCTTCTTCACTCGCGGCGTTGCTCGGTGGACTTCCGTCCATTGCCGAAGATTCCCTACTGCTACCTCCGCCGGGGAG
+
22--,0-+1211'.'%%),0512+/37,/-4437700/94-(/*-+(//)'*(%$%%$#(+&%(+00215:724535'415,03+,.6/,+,*)*/050.,--.,,.+1031321.//**)0,,.70093237/00/%)-787708)(.0007123857888;4/,+,++($&%$&(0514++.$%$('$('-/..+)**)('-,--.13/199.4)('''0)*-.,+()*+()./**')),+-113754565,6+$&()+(),-)/,)&'&('(&*(/,9-'.55/(((++(170+,,+.1217;3--*(./17:15-),48<9707.))..;9/.-,00&00104203-.1--((+,)+(()')/25./-/.))*&'(0-*)+*+650-5.-+,,.+1,()(44/'('0)83,-*)%&%(+10-&,,++(**(+%))2212259777:3101*02+(%&))*'&%'*.1/.-),1/&,/500/./-/431+%,(,.1:43/2&&'.053212+*+&*.00+-(+*'1/959<989/7/%,/41&)+1*89:7;4312-/01.*2-++.)./+/'*/1*./'''*(&')*)5-('(',2;853+1*.*'+)0+,)/*,-606.)-(0$-&0(&&*)+-2+++)0''$%$&*,-*-00)&(*+,3/70')(("$&$(34-%'(%,(-.1385/.5,$%&&%$&%)(1/25330+()('1*-.1232.&&&'(635-%)())**-'&(-021.12235,/03./'-0,/*()(('%$%%%&&*&($'&&&0422235903,./6/0-.+0/3:/-()+'(--.15-0+%'/)6,.(**030-2760,.),*,%%(-5/:7-)+.7*+.+--**/+-598879978;2,.,%),)%#$&&((),*(/7435522303634/-+$)'-.-&'/45+3//+6+,)7598.4-++*))'+,77&672551/-+1-.8/2:45.20.'('''*&+&+)0412.,(+.1)68353;333),/712;671++'(''*)'+)'*/*3**,.0)0,173662/-,(--')&'%&'2-5/,*--,/2((,)&**(,+5<.,,**()(0+-.9/233'*-)---04-./036)4/*17527033,73+&.0,(*'%*0*-2))+-/,*&)
@3a3f9215-1dc0-44aa-a5c2-96cb332eefda ch=292 read=186230 start_time=2019-12-13T16:43:25Z barcode=BC01 runid=2c9cf7bc05858273f10e7d7ec552fc0bd742dc3e
CCTACGGGCAGCGGTAGAATGTGCACAATGGGCGCAAGCCTGGTGCATACATGCCGCGTGTATGAAGAAGGCCTTCCGGGTTTTGTAAAAGTACTTTCGGCGGGGAGGAAGGTAAAGTTATTACCTTTGCTCATTGGCATTACCCACGGAAAAAACGCACCAACTAACTCGGCCAGCAGCCGCAGTAATACAGAGTTGCAAGCGTTAATCAAGAATTACTGGGCATAAAGCGCACGCAGGCAGTTTTATTAAGTCAGATGTAGAAATCAGGCTCAACCTGGGAACTGCATCTGATACTGGCAAACGAGTCTCGTAGAGGTAGAATTCCAGATTGTAGTGGGGAAATGCGTAGAGATCTGGAGGAATACCAGTGGCGAAGGCGGCCCCTGGACGAAGACTGGCGCTCGAGTGCGAAAGCGTAGAGACAAACAGGATTAGATACCTGGTAGTCACGCCGTAATCGATATCGACTTGATTTGTGCCCTTGGTGGCTTCAGGAGCTAACGCGTTAAGTCGACGCCACCAGAAATTGCAGCCGCAAAGGATTTAAACTCAAATGGTGTGGGGGGCCCCTGGCAGTGGAGCATGTAGTTTAATTCGATGCAACGCGAAAGAACCTGGTCTTGACATCAGAACTTTCCCAGAGATGGTTAGGTACCTTCAGGGAACTGTAGGACAGAGTGCTGCGCCAATATCGTCAGCTCGTGATGAAATGTTAGGTTAGGAGTCCGCGAACAGGCGCAGCCCTTATCCTTTGTTGCCCAATGGTCGGCCCGGAACTCAGGACTGCAATGTCGGCTGGAGGAAGGTAGGATGACGTCAGGTCATCATGGCCCCACTTACGACCCAGGGCTACACACGTGCTACAATGCAAGCATACAAGGCGACCTCGCGAGGCAAGCGAAAGGACCTCATAAAGAAATTGCATTACGTAGTCCCGGTTAGAGTCTAGCTCGACTCCATGAAATCCGGAATCCTTCGTAATCGTGGATCAGAATGCCACGAGTAGATACATTCCAGGCCTTATGCACACCGCCCATCCTGCTTAGGAGTGGAGTTTACCCGAAAGTAGGTAAGCAGCAGCCGGGAGGGCCTTACCACTTTGTGATTCATGGCTAGGGTGAAGTCATGCTGAAAGGTAACCGG
+
+0,./,670&..%-1(-()(*4**&**1.).,*,+5/&./()%,,++''*///::6643,*()..-)(*-0/+&')''2../&*(*-76*(+,.488,&,),17,*0/2'/*')71+,0.'+*)*&)*'(()(4-2(-$'((,5.$'%,.3+*),(%)&,)'&3/((%'($&$%$(/,+.,()%,,/,.*/(*'(&-),0-,-,,639230)'''1+,.05;85&0.4-''*,(-*,.030.12<<8(6,-*/.3..**'%%#*,*(-$).5694./(*)1.-,+1,,(,,,,/367712)''%(#$%))'),0,*'('+,1(/)...)+%0%%$%(1,/-&,/3.249871/,-.13;/-3.195052%**0,)(+*)+))+-5/-),253++()*.*.'/+..2&'./24,.1+*+,/((&)(//9162.-'8*+'*+'::839731/0*.,//,-.432.00,-.,-/230.06/(-(.4)-)+(%'/+./,%')&%'*/+..1+/.2,/0+)(,()'&.'-')%#'%%)**..,,-7*)'$/7)-72/390983201/,%)*+-*+.*'&&)+&*+-2&)*-.&&&*-65+7-9/000*8/51/0-.2+)-'-(&*(,+)+--14/2+)-2,.7+.,'())+*5.+',%.0-*/6220$.5)'-.6212'-(.*))+-./'()')(%%(*-6464/*-.//0(%'(.7.,+4)$(+*/+(&&',12()&)$,/,/.(*)$-+&-&')2,25,&.)&))%''$',.0-5/3,/-.//45/0&'-1/1&*.,-*/''&-**,*,,.,-%(,*,715-11'(&)*434'(*+/34-'*,))***2**(,1532).'+'-./++%&'+++'*)+*++-14*'&(%,)0937+5,*)&''(&,&%*)&('')),''&&'%))'('$&%)#"%')+--3.((**+,()+,,)+&*/,-+(*4634-&.*'-*'-+1/0(,2%'(*.-..6/4320())+-26+'*)&()''5445*103)$1+.))'$*'**,*25086.'./.))()+*+(&))00+(/80-.5'$+.('))2,+,*'''$%$$(&(.+)26-0*/+)34&,+..(+-0394''.5360+++***2-..&*%$#$&'&)**+124,0
@65f1dec1-ebbc-4308-aabf-dacbb12f78c6 ch=309 read=174306 start_time=2019-12-13T16:43:37Z barcode=BC01 runid=2c9cf7bc05858273f10e7d7ec552fc0bd742dc3e
TCATTGTAGCCCCGTTCCAGTTACATGTGCCTGGTACTTTAGAAGAGAGTTGTCAGTATCTTGTAGTAGCCTTTCTGGCCCAGTGCTGATGTGCCTCCTGCAGGAGGCAGTGAGAATGTGTGCACAATGCACCAAGCCTGATGCAGCCATGCCGCGTGTATAGAGCCCAGCCCCAGGTTGCAAAGTACTTTCAGCCAGGGAGGGGAGATGAGATTAATACCTTGCTCATTGGCCCATTTACCCTGGAAAGCACCCCAGCTAGCTCCAAGTACCTTGGCGCAGTAATACAGAGGAGTGCAAGCGTTAATCCAACAGGATTACTGGGCATAAAGGCACACCAGGCCAGTTTATTAAGTCAGATATAGAATCCCAGGCTCCAGCCTAGGAACTGCATCTGATGCTAGCAGAAACAGGAGTCTCGTAGAGGGTAGAATTCCAAGGTGCTTGGCAGAGTGTAGAGATCTGGGGGGGCCACCAGTGGCAGCCCCTGGACGAGAGAGACCCAAGCGCTCAGGTGCAGCGTAGGGAGCAAACAGAAGTTAAGATAGTGATCCACGCCGTAAAAGGCAGTATCGACTTGGGTTGTACCCACGCCAGGGCGTAGGCCGGAGCTAGCGATGCAGTCAGCCACTTACAGGAAATGCAACCGCAAGATTAAAACTCAAATGGGTGGCAGAGGCCCACTGAGGCAGTGGGAGCGTATAGTTTAATTCAATTACAGCATAAGGAGCCTTACCTGAATCATAAAGCATCACAGGAGTTTTCAGAGATGAGAATGTGCAGCCAGGAACCATGCAAGGACAGGTGCTGCATGGCTATCATCATCGTGTTGCTGAGAGAATCTTGGGACAGTCCCGCAGCAGGCACAACCCATATCATGCTATTGCCAAGCAGTCCAGCCAGGAACTCAAAGGTAGTGAAATAGAAGCTGGAGAGAGGAAGGTAGGGATAGCCATCAAAATTATCCCATGGCCCTTACAGCCAAGGGCTACACACATGCTACAATGGCGCATACAAAGAGAGAAGCGGCCTGCCAGGGAGAGCAATGTGGACCTCATAAAGTGCATCATGAAGTCCAGTTGAGTCTGCAGCTCGACTCCATGGAAGTCAGGAATCACTTCGTAATCGTAGATCAGATACCACAGTGAATACGTTCCCAGACCTTATACACACCGCCCATCCACACACCATGGGGATGGGATTTGCAAAGTAAGTGGCTTAACCTTGGGGAGGCGCTTACCTTTGTGATTCATGGCTTCTGAGTGGGAATCCTTAGCAAAGGTAGCAG
+
%'%+'%($&),-+(+2,--)3,'+/0/3)-))***&'(%(()--(('(*,,%,2+)+'--/3,,+**(%*&+10)3.,*+(),..282.0)+$%%'.3//0,+0*,*('))(%-&,.+-()'''(-&&&#$*'4/--6*)&))**(++0..4.%'%('&'''&%&&-(&%(()&&+/,1%%)*)(*&)(*+)('&'%*2*'**+)'(%*&((%-(-*.+-''&$&*+&0'2'4+(&./))./+'))''%&&%)%%&%%(%%$*'5)*)(*)2-+)+)*$%&&**-,*,.**)*$((*,.-)&%-)1*'(&*&&(*'%+)(+,-/)&&)/3&%&$$&$&&)*1.,,)/20+214(&(*'+$&"$&*/4024.()'&(,'(&021.,($'+/.//+*'%&)&+'&%%)',,*,*))%&..*,*/,*'*(&*%)')+),),(/*/(%'#&&$$&%%&%%'''((*2.+1+,)*&()','&&%((()+/60(*0426&%$'(+,-05.,((((+,4*),-'%'%%+-'**&'$-*6:881-)'*+*''''$%'')-1,&()-3--23+)**.-+,(--)*-+0&0*((%$%)-,$)&()&'*(&()#(%%'')(+-*)$'&$&%'*)+.'+,2(((&%$&'&'%**')*%+)##'$'%)%-6:7431/01+')$*(&&'*&/'-1*$'&$%,*)$&&%)($(*$'&(%*)73671,*''-'(*+(-*'*'+'(%++*+*,-+%''')$%$&%(*310&'&*(&&)*(%&((**+80(,+.*,)&)&$('&*5-00,''%$$'()(&&(&('(&&('0'0+,&0/('&(&''.&.1(&'%&&''(-+$,(&++$$%&&*-&$&%$)(-('#&(%),,%.*-/(%%(,+-4))'(%&(&*(+/*)*(&/0+1-181/&,(##%*(()%%&$''%,-.2&'%'&-(*()(&&(--/+)))%%)-)1,'*%%'.&&&,)1-8.)&%''&/,2*'-0./,-,)()$(&(&'2092/.,(*-12369(''*)'),(*,-.1+'(%$)1'''&)+1)+'&&.133,,%&)**&*,-2-,%$#&%$(.*&*))'&(),.)'&$''(&$**50/.**%%$&)((,*2-/$'.+((+0744+5),+*'''//%-((+'+-'(''&,&(/+0((&#,(26343/.,,,0$&%&%,-'''(*)/7/1',+)+/./)%,0)*53.)&%&%%&%%'('/*-*&(&+/,(&'&''*(')'%()&((+*/...+-*+0,-*(**)-()')-.4/.%+-4)*&('"$',
@b9392d2b-b562-4593-ba91-2134351c5766 ch=483 read=191868 start_time=2019-12-13T16:43:39Z barcode=BC01 runid=2c9cf7bc05858273f10e7d7ec552fc0bd742dc3e
AGTACTTCGTTCAGTTACGGCGTATTGCTTTAAGTCGACCGCCTGAAATTGCAGCCTGGAGTTAAAACTCAAATGAATTGACAGGGGCCCTGGCAATTATGTGGTTTAATTCGATGCCAACGCGAGAACCTTACCTGGTCTTGACATCCACGGAAGTTTTCAGAGATGAGAATGTGCCTTCGGGAACCGTGAGACAGAGTGCTGCATGGCTGTCGTCAGCTCGTGTTGTGAAATGTTGGGTTAAGTCCGCAACGGGCATAACCCTTATCCTTGTTGCCAGCGGTCCGGCCGGGAACTCAAAGAGACTGCCAGTGATAAACTGGAGGAAGGTGGGGATGACGTCAAGTCATCATGGCCCTTGACCAGAGGGCTACACGTGCTACAATGGCGCATACAAAGAAGCTGACCTCGCGAGCAAGCGGACCTCATAAAGTGCGTCGTAGTCCGGATTGGAGTCTGCAGCTCGACTCCATGAAGTCGGAATCGCTAGTAATCGTGGATCAGAATGCTACGGTAGATACGATTCGGGCCTTGTACACGCACCGCCCGTCACACCATGTAGGAGTGGGTTGCACCGTAGGTAAGCCAACCTTCGGGAGGGCGCTTACCACTTTGTGATTCATGGCTGGGGTGAAGTCGTAACAGGTAACCGG
+
#$'''-4--744(./+$)$*))-*0/,/1873,+,+./10%%&%&&%%%%%)'-7.6721+9,387////298304050--,%11('()&)),,*%1((+(*,,3<:09695/00-/&.'2)(+())**'***.03'.132;444886**+0.*.*+;;701,*++0/0..645987858-).)+/.22,,)+,6,(%)+*,,++-04;89898.452346644./,)*102/-,/9,76787,))*()+0(-%2+,'&295;'(3+25/43),+,68,,--617.4001&+//725:3;1((*,/365/.-,+,,0735881,*(((*4+2/2+./.,.2681''(*532+-/969*)(&(5:0,&0+-4,++()+*./-.--2./:767::2755)''%#$$((798964-,.*0;-54;636-,%$,64..4489989;:73(.*(0(/'')*/04//%--965676835,4++*1252868-.(*%*,3,/075:8;;40/0/&+,,/*22-+21202'4,2).,-424,-**&)$,,1832;1/2601017--*)'0/))*(5105'(%*))+))''*'$'&)))*-5/.80).3,/'-1--56.01:5/259;;;22/6.0042(),--++,767473,712937+2
@296a4e40-1bf4-4e79-8c5e-cb6c804151e0 ch=181 read=224425 start_time=2019-12-13T16:43:37Z barcode=BC01 runid=2c9cf7bc05858273f10e7d7ec552fc0bd742dc3e
CCGGTTACCTTGTTACGACTTCACCCCAGTCGCTAAGCCCACCGTGGTCGCCTGCCTCTCTTGCGAGTTAGCGCAACGCCTTCAGGTGGGCAACTCCCATGGTGTGACGGGCGGTGTGTACAAGGCCTGGGAACGTATTACCGCGGCATGCTGATCGCGATTACTAACGATTCCGCCTTCATGCTCTCGAGTTGCGAAATTAATCGAACTGGGGCGGCTTTTGGAGATTGTGCCTCTCGCGGTTGCTGCCCACTGTCACCGCCATTGTAGCACGTGTGGCCAGCGTAAGGGCCATGAGGATGACGTCATCCCCACCTTCCTCCGGCTTATCACCGGCGGTTCCTTTAAGTCCCCAATAAATGATGGTAACTAAAGGCGAGGGTTGCGCTCGTTGCGGGACTTAACCCAACATCCTCACGACACGAGAGCTGACGGCAGCCATGCACCCAACACCTGTGTTCCAGTCCCCGAAGGAAGAGATCCATCTCTGGAAATCGATCCGGACATGTCAAACGCTGGTAGGTTCACGCGTTGCTTCGAATTAAACCACATGCTCACCCAGCGTACAGGCCCCGTCAATTCGCACGAGTTTTAATCTTGCGACCGCTCCCCAGGCGAGGATAACCCAATGCGTTAGCTGCGCCACCCAAGCGCAAGTGCCGGACAGCTAGTTATCATCGTTTACGGCGTGTGGACTACCAGGGTATCTAATCCTGTGCTCCCCGCTTTCGCACCTCAGCGTCAATACCAGTCCAGTGAGCCGCCTTCGCCACTGGTGTTCTTCGAATATCTACGAATTTCACCTCTACGCTTTCAGAATTCCACTCACCTCTCCTGGATTCAAGCGATGCAGTCTCAAAAGGCAGTTCTGGAGTTGAGCTCAGGCTCTCACCTCCTGACTTACAAAGCCGCCGTGCGCTTTACGCCCAGTAATTCCGAACAACGCTAGCTCCTCCGTAATATTACCGCTGCTGGCGCAGGTTAGCCGGAGCTTATTCTCCCGGTACCGTCATTATCATCCCGGGTAAAGAGCTTTACCCAACTGAAAGGGCCTTCATCACTCACGCGGCATTGCTGGATAAACTTTTCGCCCGGTAATATTCCCCTGCGCACTCCCGTAGGAG
+
752-+1)/74:207./042696.745*,,23.0470,2:.(-+&((0/4332/74:534-6.--640:/)-32-1)--;<;<9$*&-)&#+%%')5:7-1251412287;:3171/..,*,,2/49;63;01/-*+)-(*2/395;88898/..-0-.3906,*)&#'-1186405;8<9733.-.02//,2..//.+())1,28,-6422+0'//3/.7:0.6,,)2(%%&*/./39762329.0./11/%)*,//.9/34+(++(,+-+*..-.,++0*)*+,/.0/.-')+--./+***01778:.9/1*13::<:566;5;2341/./522;72:9;787;:5**++98,...2:93-,--04453311.*-+.(.2--4--5652*1***683/)&&,(')&,)751801../.+-./-+,')*-.'')&(--0514/($'&&+&((,,''+,.3--*-1:9:2.,3)+*,(+-//480357532)+2+(10%(-0-+)*,,389780623541--).-23%)*0,..+*++/,+,0,1;7:2.*,,,-*/)*.($'((*&1(2.0:9-/453-432%$%++)*0;<-4:2/21.17755$(*+299*/66-)+(-*/()$%/52788451/001499;6/7-./-2&5+6/5725+6/710..,-/200359975;:1/30//-*'*1.13.62--(,+017+,1**%*&)$'+0.1,()-9.,054697722446:.;.)+-)*+/%&'+,.8;637;8<999:/477;99:<;:<7*,())//2151/1/941.173234.,*2-*+#)'(+203-/0.,-7-200/0320432.)(,/33187987581:7+,0278790,*/&*.../7774,3;4333113;06+,.55/70..:1-.9+-+&(0.--58412/;3.+./489:4,+++*,(/,,-..1557024,3)(+*,,(**%+*025:/.$+'0-0++*4.*.)$+/:01;66163(('#$$'+096:5561/;.(179+63,)),-2+(&)&(+*-&%*)'(,4/76;6787//0/+..0-;0./8*,1972/%(,+,65-/,66*+&).../796/1(%&(')$&'89)+738-,,
@a9ad6e76-566e-450a-989b-7fca08628c3d ch=252 read=227299 start_time=2019-12-13T16:43:49Z barcode=BC01 runid=2c9cf7bc05858273f10e7d7ec552fc0bd742dc3e
CTCTACGGGAGGCAGCAGTGGGAATAGCACAATGGGCGCAAGCCTGATACATGCCGCGTGTATGAAGAAGGCCGGGTTGTAAAGTACCTTCAGCGGGGAGGAAGAGGTAAAGTTAATACCTTTGCTCATTGGCGTTACCCGCAGAAGAACACCAACTAACTCCGTGCCAGCAATACGCGGTAATACGGAGGTGCAAGCGTTAATCGGAATTACTGGAAGGCGTAAGCGCACGCAGGCAGTTTGTTAAGTCAGATGTAGAAATCCCCGGGCTCAACCTGGGAACTGCATCTGATACTGGCAACTTGAAGGTCGTAGAGGGGTAGAATTCCAGGTGTAGCGGTGAAATGCGTGAGATCTGGAGGAATACCGGTGGCGAGGACGGCCCCCCCTGGACAGACTGACGCTCAGGTGCGAAAGCGTGGGGAGCAAACAGGATTAGATATGGTGGTCCACGTAAACGATGTCGACAGGTTGTGCCCTTGAGGCGTGGCTGCGGAGCTAACGCGTTAAGTCGACCGCCTGGGGGGTACGGCCGCAAGGTTAAAACTCCAAATGAATTGACGGGGCCGCACAAGCGGTGGAGCATGTGGTTTAATTCGATGCAGCTGCGAAGAACCTTACCTGGTCTTGACATCCACGGAAGTTTTCAGAGATAGAGAATGTGCCTTCGGGAACCGTGAGACAGGTGCTGCATGGCTGTCGTCAGCTCGTGTTGTGAAATGTTGGGTTAAGTCCGCAACAGGCGCAATGCCATCGCTTTGTTGCCAGCGGTCCGGCCGGGAACTCAAAGGGCTATGATAAACTGGAGGAAGGTGGGGATGACGTCAAGTCATCGCCAGCCCTTACGACAGGGCTACACACGTGCTACAATGGCGCATACAAAGAGAAGCCTCGCGAGTAAAGCGGACCTCGCCAAAGTGCGTCGTAGTCGGATTGGAGTCTGCAACTCGACTCCCATGAAGCCGGAGTCGCTGGTAATCGTGGATCAAGAATGCCACGGTGAATGCGTTCCCGGGCCTTGTACGCACCGCCCGTCACACCATGGGAGTGGGTTGCAAAAGAAGTAGGTAAGCTTAACCTTCGGAGGGCGCTTACCACTTTGTGATTCCTTGATGACTGGGGTGAAGTCGTAACAAAGGTAACCGGAAGATAGAGCGACAGAGTAGGTTAGCACAAGGGACACCGACAGCTTTCTTCAGCACCAGCAATACGTAGA
+
*0,**+*24*-4..00/097;2-0/-$%&)-3/.80.'+01)/95100(-12+64/0537763/03)*+*,-/'3204)*-20(.,/26;1.0/.'5*'/(.+($,*(,5)-08/6.13397.,46;,6),(('2,).<5././5.()1-/25('/.,.*'+.+:77:/*-(*),10.0*))*)(201/./*,.6:):50:/9/1-/.//2./096)'*.+0/22)+-.0/./**34'28;3./427*-7+/1874)(.5/+103,(24628,607003+-),755)/%%$'*$)&'*+,&'%$%)&()('%'()&/03(*)%.(4+5,-1900.-.-.20.-00+,088&'(*,65:2/6-*+,./524041+*'+)&-1.8014:30.4979%'.-1232/333-.*+&$&//)**46897***./2)+-),%1).,..(%&$,&,),($%%&+58-1111:9410(.*,2,0(,3),*,$'+()++0..+*/3%(.'&%*,7.6.7-3.,)*-219;9931,)&&&(*.2/1449.90:3;;23/5'432-14*0*)(+)14-*+&')+/.%.22637-*)%'$&/3190/103++,,%*&$&)+./+1-.2/1.204:73,,-..,',044)(+,...,.<;51--***+&&&++0-/++,.04507819279;:7776)6.605675030622369547..//281,4,+*-.64..076:8/7**))/+&'('(&'()%))(%%)-(+.&(*+*)/<5562113:/9*8-935;....;:78(+('(+*//22461//06./2,5/6339:2.-147754)'&*,292&)'(+14*&&&&'.0&/-,,,730.*-.-269375:54;1000089:8,)+(&'%'--44--'(%)3,-30;66954/1,040,-19::8,2*,/7&1$3)/''),78:04/..21&102,*+.-8008:4)**,6..-(,*.7233::::9+,'&*30494-2'441060&)+4:064+5350-.*-..)0.21.152*+-*++.4'.+-,&')/3.20))(./+$'+(''*.)/(''((2/25647)5).5200,4+,68/,46,,877984)0**'%'+-2373,0,1-,,3/2--+,1)//159/*//.70053/..//25+%&'+*,10+*$&$(),)0).//87224,(+,45233-&'''+1+*1050)/%$(#(
@e94fbd81-b627-4313-9cd8-fbd87c7211ee ch=367 read=208102 start_time=2019-12-13T16:43:48Z barcode=BC01 runid=2c9cf7bc05858273f10e7d7ec552fc0bd742dc3e
CTCCTACGGGGAGGGCAGCAGTGGGGAATATTGCACAATGGGCGCAAGCCTGATGCTGCTCCACATGCCGCGTGTATGAAGAAGGCCTTCGGGTTGTAAAAAGTACTTTCAGCGGGAGGAAGAGAGTAAAGTTAATACCTTTGCTCATTGACGTTACCCGCAGAAGAAAGCACCAGCTAACTCCGTGCCAGCAGCCGCGATAATACGGAAGGTGCAAAGCGTTAATCGGAATTACTGGGCGTAAAGCGCACGCAGGCGGTTTGTTAAGTCAGATGTATGTGAAATCCCCGGGCTCAACACAGGAACTGCATCTGATACTGGCAAGCGAGTCTCGTAGAGGGTGCAGAATTCCAGGTGTAGCGGTGAAATGCGTAGAGATCTGGAGGAATACCGGTGGCGAAGGCGGCCCCTGGACGAAGACTGACGCTCCCGGAGTGCGAAAGCGTGGGGAGCAAGCAGGATTAGATACCCTGGTAGTCCGCCGTAAACATTGTCGACTTGGAAGTTTGTGCCCTTGAGGCGTGGCTTCCGGAGCTAACGCGTTAAGTCGACCGCCTGCAAATTACGGCCGCAAGGTTAAACTCAAATGAATTGACGGGGGGCCCGCACAAGCGGTGGAGCATGTGGTTTAATTCGATGCAACGCGAAAGACCTTACCTGGTCTTGACATCCACGGGAAGTTTTCAGAGATGAGAATGTGCCTTCGGGAACCGTGAGACAGGTGCTGCATGGCTGTCGTCAGCTCGTGTTGTGAAATGTTGGGTTAAGTCCGCAACGAGCGCAACCCTTATCCTTTGTTGCCAGCGGTCGGCCGGGGAACTCAAAGGGAGACTGCCAGTGATAAACTGGAGGAAGGTGGGGATGACGTCAAGTCATCATGGCCCTTGACCAGGGCTACACGTGCTACAATGGCGCATACAAGAGAAGCGCGACCTCGCGAGCAAGCGGACCTCATAAAACGTCGTAGTCCGGATTGGAGTCTGCAACTCGACTCCCATGAAGTCGGAATCGCTAGTAATCGTGGATCAGAATGCCACGGTGAATACGTTCCCGGGCCTTGTACACCGCCCGTCACACCATGGGAGTGGGTTGCAAAGAAGTAGGTAGCTTAACCTTCGGGAGGGCGCTTACCACTTTGTGATTCATGACTGGGGTGAAGTCGCTAATAAGGTAACCGG
+
.13-++1/..-&)+,((+,.(.*0/*-4/137-.-/494&0712899,470+*-,*,)%*++'(*//7,))(''))+..1))),/06535+985://378/(',*+09..34539/(*+-*&'&(%)*45+0-9,--2-14,+34.&,))+8148345)#'&%-(%++($''**&)+,45255524770/--,(,/+,+(+4-..:703&-*62./-''(:1;1:06,03-32555::5::259/,,**$((---570458../;18-2:457501..+,+,52+.46-,699:,.&)%&&*(.)+86635610.//0017019243235546896+'+--//1(%*(,*2()856340,//743153./1211-/++,00:85/*-/)'(*(97191,/-,.,4+3:8/+286.--((+*$+%0))+/*)(/'')41(+)(,127479('),9;%5*9-+5+((4225;/-04444*1('-:8::;77-.0.10776170.)+)+2--7389+/7/-08/5418003///.,,//-7/..2/804+.1169836;1-'(%('(%*/74-,-68,7326;5022./,*&&%/,76:228:8,190**(,.61428669,//+1-,,32<:7:8<20/-)+,+..1.04'&,,1.2/2950,/-,7/./5060+,.3&*')-6:8,)+*+,..--(2,-867;97915:464-*&'%+/.(/5099877895522236787+++,,886/:+---70+,2;2:10132013/,-527)'--,-238;4,5449,*0+*.6//,,,,4;25.07--39,-;219+9,/-+(*0/4985,.,++-39).+,/2.,,.-1107941999:8222316777711/053*''(*-;01140/.,&((()+*(,0..6:8688917-,&(%*(&*0+.-./0221/-&*08*109625),,/74/'(((-.9:89/0.6*3,3+)++,08877656547276+,6170106.61644,+&$)-08232878889,,,4208-+-376+*87582460/++447-3.,,01,/571;8-.622.28*+)-,)(*(,/-722.4-%+)()3162'))))4,999<:,8+&*,+/17/4+/-)+/5.+,0/1-0)-0157+59102/7/00)').)%,++-,379,82
@76a06546-7532-49a8-87d8-b02e1989a9de ch=252 read=227333 start_time=2019-12-13T16:44:02Z barcode=BC01 runid=2c9cf7bc05858273f10e7d7ec552fc0bd742dc3e
TCACTTTAATCATCAATCCCACCTTAGACAGCTCTTCGCGCGGTTAGGCCACCGGCTTCGAGGTGTTATCAACTCTCGTGGTGTGACGGGCGGTGTGTACAAGGCCGGGGGCAATGTTCACCGCGACATGCTGTTCGCGATTACTAGCGATCCCAACTTCATGTAGTCGAGGTTGCAGACTACAATCCGAACTGAGAATGGTTTTATGGGTTTGCTTCGCAGCTTCGCTTCCCTCTGCACCATCCATTTAGCAGCACGTGTGTAGCCCAGGTCATAAGGGGCATGATGATTTGACGTCATCCCGCCTTCCTCAACTTGTCACTGGCAGTCTCGCTAGAGTCCCCAACAATGATGGTAACTAACATTAAAGAGGTTGCGCTCGTTGCGGGACTTAACCCAACATCTCACGACACGAGCTGACGACAACCATGCACCACCTGTATCTCTTTATAGCCCTCCATAATCTCTGGAGCCTTTGTAATTATGTCAAGACCTGGTAAGGTTCTTCGCGTTGCTTCGAATTAAACCACATGCTCCACCGCTTGTGCGGGCCCAAATCAATTCAGCTTTGAGTTTCATTCTTGCAGACGTACTACTCAGGCGAATTACTTATTGCGTGTACAGCACTGAACTTTGACATCCAACGCCCAGGTACTCTCATCGTTTGGACTACTGGGTATCTAATCCTATTTGCTCCCACGCTTTCCGGGACTGAGCGTCAGACAGATCGTCGCCTTCGCCACTGGGTGTTCCTCCATATATCTACGCATTTCACCGCTACACATGGAATTCCACGATCCTCTCCTGCACTCTAGCTGCCTGGTTTCTATGGCTTACTGAAGTTAAGCTTCAGGCTTTCACCACAGACCCTTGCTGCCGCCTGCTCCCTCTCTTTACGCCCAATAATTCCGGATAACGCTTGCCACCTACATTATTACCGCGGCTGCTGGCACGTGGTTAGCCGTGGCTTTCTAATAAAGTACCGTCACTCGGCTACCATTTCCTGTAGCCGCCGTTCTTCCTTATAATAACAAAGTTTACAATCCGAAAACCTTCTTCCTTCACGCGGCGTTGCTCGGTCAGGTTTCCCCCATTGCGAGAAATTCCCTACTGCTGCCTCCCGTAG
+
91'('(')1-2087491/62*-.271147.0/.,(/.&&(*,.4.-3:5;13704-.31,%0*/.0412376321,,%3',.1147839:6*24)+*,%*+0+413))/-*/*..(.3+,04/50//-/563+'-,+2315410.,+,-/360+-)).4/.1245557.-++3:,2'+*05/.05/-4)&**&()+,314:1:;0.10<45;:+/03.'+'(,182345;/;4..4+..064;::86;/++,+))()*+.'&&&()2-*,921*,*)-391366111116<723578:8339.,08487)*,+*(1),.;688281)-2447232/++,+.88-,.*/:411/20.363.-*)%''//**#)*)6-,(**0.//+**74/(*(+&*%%+1.//.,,+/44237./6411132-.4-3/121.--1-15024222/*'-%'*.1/2'((%$'&,*.1746:(,13,:3/054434/0253/.//:51()+3(/,68394344/5)//74,/,2.3<;::221233.00(-+&'('*+10(22.1*%&(*,257;/*%)-21-'-*;;219<,/822+,83&6',-2236./29(%*+)))3+.1900/4)'$)%,,,2--2;-58/+1/329(6+-&)$%'++++.10-./472'%%&'287566+/'/)--/**.-++)19**0/62)(-++68/113<;876+('1.((%$%4&(+,+*+,54213//16'-.35()+;<8848936.---.:985647<7378:87661-++./03/421.+,+26844558523/&'(+6267768600(0690/')*2-2/-.4*''(*5,.*-288,68239/.%&'&)+/98;./+'&,+15137++--29))./)5/-,66/:.,..01502*7+995:82308.00,10.-0(1+,6:67;750600198/8.,.01(*'()*47196605810141.20+)*+29(54*//0+8//.9<68;405,*0*+-:,7:79<877.%%%&'1+).+0-+,(*/,))5..0('.46747493697/,81-/,-(0,.-700042;89+03*64,8::1-0:35//&.,5,-28+)+,+),)*/6/46+-625
@0a2470bc-b579-4133-a8ba-b3cd35f2b9b9 ch=163 read=210484 start_time=2019-12-13T16:44:02Z barcode=BC01 runid=2c9cf7bc05858273f10e7d7ec552fc0bd742dc3e
CTCCTACGGGGAGGCAGCAGTGGGGAATGTGCACAATGGGCGCAAGCCTGATGCAGCATGCGCGTGTTATGAAGAAGGCCTTCGGGTTGTAAAGATACTTTCAGCGAAGGGAGGAAGGGAGTAAAGTTAATACCTTTGCTCATTGACGTTACACCCAGGAAAAGAAGCACCGGCTATCCGTTAGCAGCCGCGATAATACGAGAGGGTGCAAGCGTTAATCGGAATTACTGGGCGTAAAGCGCGCAGGCGGTTTGTTAAAGTCGAATGTGAAATCCCGGGCTCAACCTGGGAGCTGCATCTGATACTGGCAGCTTGAGTCGTAGGGGTAGAATTCCAGGTGTAGCGGTGAAATGCGTATTAGAGATCTGGAGGAGGAATACCGGTGGCGAAGAGCGGCCCCCTGGACGAACTGACACTCAGGTGCAGCGTGGGGAGCAAACAGGATTAGATACCCTGGTAGTGCGCGTAACGATGACTTGGGGTTGTGCCCGCTTGGGCGTGGCTTCCGGAGCTAACGCGTTAAGTCGACCGCCTGGGAAATACGGCCGCAGGTGAAACTCAAATGAATTGACGGGGGCCCGCACAGAGCGGTGGAGCATGGTTTAATTCGATGCAACGCGAAGAACCTGGTCTTGACATCCACGGAAGTTTTTTCAGAGATGAGAATGTGCCTTCAGGAACCGGACAGGTGCTGCATGGCTGTCGTCAGCTCGTGTTGTGAAATGTTGGGTTAAGTCCGCAACGAGCGCAACCCTTATCCTTTGTTGCCAGCGGTCCGGCCGGGAACTCAAAGGGACTGCCAGTATAAACTGGAGGAAGGTGGGGACGAAGCGTCAGGTCATCATGGCCCGCCACGACCAGGGCTACACACGTGCTACAATGGCGCATACAAGAAAGCGACCTCGCGAGAGCAAGCGGACCTCATAAAAGTGCGTCGTAGTCGGACGGAGTCTGTCGACTCCATGAAGTCGGAATCGCTAGTATCGTGAGATCAGAATGCCACGGTGAATACGTTCCCAGGCCTTGTACACACCGCCCGTCACACCATGGGGGTAGGGTTGCAGAAGTAGGTAACAGCAGCCGGAGGCGCTTACCCTTTGTGGCGATTCATGACTGGGGTGAAGTCATGGCTGGAGTAACCGG
+
+-05-281:6('.++145225397.*4+'/'(*+-8820/-(-1834:6//0//0%..2.0**)+&+**,0/-%(+)1-:716,,419)-07,'%,+*29+)')(+%%+.,(-2.4-6-((*1;8218180223/8/-2:6'***-1-6,'(%(((%+'-.1,$(+%*+28.,**(,.,&.&$&*+)/4''-,+,-+-.*(&'++)+,27:58/9/5.47,7+8/9/669961.()+-'-,.,..23.(,-;3/27.5)+/2&&3100038.*076*34417-6373171%'*3//.,.+)+--2.7'%'$$%$'%*+,/4**,6*14'-*,--)'4,-,+&+)*'3(,4+*./62()*&&**,1+*.+)+*'-*,3.3:9657240*))%%(*25296/0().'&),-,--*2$()/)0421.(*,+++.4*)/12910+/6+/2+*0-13:/./88203%*)*'#&**''&%'&'()))).:/2-87+'('$%*1.,,+00343..0/.0+-6///22702,/1327728:105*)*((113967//1*1+&&+(./44571///20144'491*/.)&-))*'**,(635+)()-.*1141.,-.+,,,+/70747,,*&&%)'&.**'+&)$)(.5)+,0,),*20;1;,0,,&(*&&'&'*')*235536*47*343*&%((+)*+;:698803+,,03581,---18:6/8..-4850.5/584578:266-++0)1)'/0*.1655*))(+4%$--*-/-13*+,1964.0/2005/)-/25+1*(+('(,-07/**&&&)((%(,'/++1*5,-195,.$$%&)..4*'+*,.+-4456572()+)*),.8-647241.(('*)*,186849/4//.762-..1&)')&())++*/'+*+,)*,/9,6-41::98889;8+)),-.23.-+..1*7,-/.+,.5542,-&,,55021,/*,-4820/)+*0//2646474&,25860/43451).-0,127867-0.38803891.0))&()*/1:.:7/'3200/0116673)&&)&31,*'(&%+&&,*4-+0(*+$,(&&.*7'-4+-83:122-08.)+*'(20155011366413,++.-,,1%''2).*-%'&272/-/
@4e968524-85d5-40fc-af9a-c21002083255 ch=123 read=187176 start_time=2019-12-13T16:44:02Z barcode=BC01 runid=2c9cf7bc05858273f10e7d7ec552fc0bd742dc3e
CCGGTTACCTTGTTACGACTGCCCCAATCATCAATCCCACCTTAGACAGCTCCTTCCTTGCGGTTAGGCCACCGGCTTCAGGTGTTATCAACTCTCGTGGTGTGACGGGCGGTGTGCAAGGCCGAACGTATTACCGCGACATGCTGATGATTCGCGATTACTAGCGATTCCATGTAGTCGAGTTGCAGACTACAATCTTGGGAGCTGAGAATGGTTTATGGGTTTTGCTTCGCCTCGCGGCTTCCTTCCCTCTGCACCATCCATTGCCCAGCGTGTGTAGGTCATAAGGGCATGATGATTTGACGTCATCCCGCCTTCCCCAACTTGTCACTGGCAGTCTCGCCAGTCCCCAACTTAATGAGTGGTAACTAACGATGGGGCTGCCGCGCTCGTTGCGGATAACCAACATCTCGACACGACTGACGACAGCCCTTCACCACCTGTATCTCATATAGCTATCTCCATCTCTGGAGCCTTTATGAGTATGTCAAGAGACCTGTGGAGTTCTTCGCGTTGCTTCGAATTAAACCACATGCTCCACCGCTTGTGCAGGCCCAAATCAATTCCTTTGAGTTTCGTTGCGAACGTACTACTCAGGCGGAGTACTTATTGCGTTAACTGCAGCACTGAACTTTGACATCCAACACTTAGTACTCATCGTTTACGGCGTGGACTACTAAATTATCTAATCTATTTGCTCCACGCTTTCCGGGACTGACGTCAGTTGCAGGCAGATCGTCGCCTTCGCCACTGGTGTTCCTCCATATAATACGCATTTCACCGCTACGTGATTCCACGATCCTCTCACCATCAGCTGCCTGGTTTCTGTAAACTACTGAAGTTAAGCTTCAGGCTTTCACCACAGACCCTTGCGCCTGCTCCTCTTTACGCCCAATAATTCCGGATAACGCTTGCCACCTACGTATTACCGCGGCTGCTGGCACGTATTAGCCGTGGCTTTCAATAAAAGTACCGTCCTCGGCTACCATTTCCTGTAGCCGCCGTTTAACTCCTTTATAACAGAAGTTTACAATCGAAAACCTTCTTCCTTCACGCGGCGTTGCTCGGTCGGGGTTTCCCCATTGCCGAAAATTCCCCTACTGCTGCCTCCCGTAGG
+
-,*3.9.1130-.4'*,%*/&-,-)2.288:662/85()30/71,.2,233486;6/2/..2528+58://8/.8..64-453-6--./1%()++++-$-5--004*,.2&4643'/0.1.:.-//,37072.8<69566376841+*(+/85593.30.,,')*,-0*)&&%().0575454:00/1/786522+*&((,(*%)+*,+08566;;<.99<81;;3,00<0+00*136281.0+)*3/;5/040002:9:9852:())%(),(...)++)7,,+.//025120..00038.,-86775-:20.546+551(&%),,.02-78896-43/*&$&''()+32,+0)+,0-)('&&1;8:0.))%*,1.%,65450,(()*56559;7838,&+(&$+-85680/(**+*(%$&,(521,.%0-$,%*'/1-060.('-044/0-.-4536334343568966-)+58594*''&&)+31472,)++,/8/4*,***9<89;634./+(+6.6-2.1.1<7;<112248872-11.1,8-./5%+-12+$'%%(++9:4,280-,03;80).-+.,+1.*1//1%,.1(97923,,,+,1*',(+.,1-4-./52(.-/055561396023:82-20++)4)*+201553876495--,61126:9994444++)/*-/849.4,,31.(-.04%(()/9..*3:8221012579573<320.5/'*/:;9;;334.61/191210232361,*-9355,5(-(//3/7<:034:54700(())-,--)(()+20..'*&+-*+,%++0/163495:6/'(,*)$%(%()+,,+-:04,22:836;7,9:,-7....99:9*(-,-.4;0/.++3+..:9/-.-)(0.1247:12030-%&((+.**23+05.././/0:01-*,.4./02/2.*$**-2(,&'*+12..)*.*'*-+506,&*)-835.)**0-,,.24,.:606663405859:605%'%)+.1.55-./32-,,+),56,.3;51++/57-68<89;403;73331140/050/3/6...'994.;*/8:/4/;(*33/.560;/;2))(,-**3(*0--3.-.*+&
@83087c31-26ab-44ff-aa29-f04f1541266c ch=338 read=88702 start_time=2019-12-13T16:44:00Z barcode=BC01 runid=2c9cf7bc05858273f10e7d7ec552fc0bd742dc3e
TGTAAAAAAATCGGTATTGCTGGTTCGGTGCGTATTGCTGGTGCTGAAAGTTGTCGATTATTCTTTCAGTGGTAACATAAATATCTTCCGGTTATGTACGACTTCACCCCAATCGCTGACCCTGCTTCAGCCGCTTCCTTTTCGCGGGGATTGGCTCACGGTTCGTTGTTAACTCTCCTGTGGTGTGACGGGCGGTGTTGTTACCGCAGAGACGAGACGTATTCGCGACATTCTGATTCGCGATTATAGTAACTCCAGCTTCATGGGCGGGGTTTTCGGCCTGTCGAACTAAGTTTGGTTTTAAGTTGCGGTATTGCATCTCTCTGTACCAGCCATTGTAGCGCGTGCGTAGCCCACTACATAAGGGCATGATGATTTGACGTCATCCCACCTTCCTCCTGGTTAATGAGCGGTCGCTAAGTCCTCAACAATAATGGTAGTAACTAACGACAGGTTGCGCTCGTTGCGGGACTTAACCTTAACATCTCACGGCGGGCGGCTTTGTATGCACCACCTGTCACGCTGATCCCGAAGAATTTCACTGATCAAGTAATGCAGGGATGTCAGGAGTGTAGGTAAGGTTCTTTCGCGTTGCTTCGAATTAAACCACATGCTCCACTACTTGTGCGGGTCCCCGTCAATTCCTTTGAGTTTTAATCTTGCGACCGTACTCCCCAGGCAGATACTTAATGCGTTAGCGGCGCTGAGTGTTGAAACCCTACACCTAGTATTCATCGTTTTGCGGCGTGGATTCCTGGGGTATCTAATCCTGTTTGCTCCTACCCCACGCTTTCGAGCCTCAGCGTCAGTTCCTGATCCAGAAGTCGCCTTCGCCGCGGTGTTCTTCTAATCTCGCATTTCTACTTTACTAGAATTCCTCTCCTCACCACTCTGAATAGTTTGGATGCTTTTAAGTTGAGCCCGGGTATCCACTTAATCATCCACCTACGCTCCCTTTACGCCCAGTAGAAATCCGGATATAACGCTCGCCACCTACGATATTACCGCGGCTGCTGGCACGTAGTTAGCCGTGGCTTCCTCCGCCAGGTGCCGTCATTGTATCTTCCCCAGGACAGGCACGATCCGGCAGCCTGCGTCACTCGCGGCGTTGCACCATCAAAGGTTTCCCCATTGTTGCAATATTCCCTGCTGCCTCGTG
+
#%"##,.73.&(+**(+'$&0%0,43*12(-),$(($(*,/1.3.).2*)79500*%)&&&*$&()&'#+($)%%&%&(-+((*('(*0)0+/&)'&&*+,+),&#'&'$.(+,01/.,/,('&*,4-%&&&$()')&$$')&$$&))(#/&.+0-,(,+(&&&''(%),(,)-./+($%)(/01101/%/41*'%&('(+2,.,$&'''%*(&&'(/'(%''(%)(/235:777033103663:,+*--23/+1-))-.0/'&&',,+25//2*'$%%(((')'&'%&)&%&$((--,250.)$$$#%))(%)'#%'*,-,,*-))#%$(&.4)++%&'()&*-556766/63/'-(**&'%$026214--.-.69-+)*+/016/0/*-1352//.5-,--,+++''%.+611$$%)&)()5/0().39.*().44%*(*/)%4+8010.*.-7&,.//9648-/196+,+,./-))',(.+*+),,-/+-+,'&&%$%&%&&%)',')/%*+./0/..'(&&%'&*(&*.)&('/+)#&#&%/-)&&))0+,.-+65.65//(.)&)*00))+,-.053;208,+/304-,,:/6-+.2.-/)1,+,,-/21-*$%&$&*+(/-0(54-245,'&''&7*2('*+///0;<*-8-/02+-.068.,++++6:3+067$))*'+),-3..00/501103*))'(()+,13-+61.5*&&))-2.'()&)2-/342.:7('+2;712*'&#&'&'',*'+(*+428330124<5../.'&$,+00)-,-3741...2086.01239,1./,'(+.-4''#'')*.493700*0.$&&'2-/:76--'*.44*)%*',6+*$#''-%'(/*)&*'.**()+,(()&-)$&)((&&%$''7:)-)''&''.2,+2*3-+)'-1+-.(%&'*'$$'%0*-.4963//*&'(+0)2/'&,'&(*/-'%&)-&-+')3-.,)+(&'')&-.028;6772/*($(,),,49//.0//+--//,'*,.0207.,0418/2/164/,+(%''&.).'00+/1+/5'*(+-02-'%#$(&&'*('(#%%)(4'&%&'%)(+)*',*%)'(%&&)-./412#%&$(,.7,/33;.2591*-4,.(%&,*'),,,+''*+546544'+)
@afda3fcd-6d3a-4080-96f3-459d6bc2ce33 ch=385 read=63582 start_time=2019-12-13T16:44:15Z barcode=BC01 runid=2c9cf7bc05858273f10e7d7ec552fc0bd742dc3e
CCGGTTACTTGTTACGACTTCACCCCAGTCATGAATCCGCAAAGTGGTAAGCGCCCTCCAGGGGATACTTCCTACTTCTTTGCAGCCCACTCCCATGGTGGCCGGGCCAGGCGGTGTGTACAAGGCCGGGAACGTATTCACCGTGGCGATTCTGATCTGATTACTAGCGATTCCGACTTCATGGAGTCGAGTTGCAGACTCAATCCGGACTGACGCTATGAGGTCGCTTGCTCCTTGGTCGCTTCTCTTTGGCAGCATGCGCCATTGTAGCACGTGTGTAGCCCTGGTCGTAAAGGGCCGCGAGTGATGACTTGACGTCATCCCCACCTTCCTCCAGTTTATCACTGGCAGTCTCCTTTGAGTTCCCGGCCGGACCGCTGGCAACAAGGATAAGGTTGCGCTCGTTGGGACTTAACCAGCATTCCTGGCACGACTGACGGCAATACATGCAGCACCTGTCTCACGGTTCCCGAAGGCACGATTCTCATCTCCTGAAAACTTCCGTGGATGTCAAGACCAGGTAAAGGTTCTTCGCGTTGCATCGAATTAAACCACATGCTCCACCGCTTATTGCGGTAAATCAATTCACGTTTGGAGTTTTTTAACCTTGCGGCCGTACTCCCCAGGCGGTCGACTTAACGCGTTAGCTCCGGAAGCCACGCCTCAAGGGCACAACCTCAAGTCGACATCGTTTACGGCGTGGACTACCAGAATTATCTAATCCTGTTTGCTCCCGCTTTCGCACCTGGACGTCAGTCTTCGTCAGGGGCCGCCTTCGCCAGTATTCCTCCAAGATCTCTACGCATTTCACCGCTACACCTGGAATTCTACCCCCCTCTACGGGGATCAAATGCCAGTATCAGATGCAGTTCCCCAGGTTGGGCCGGGATTTCACATCGCTCGACCGCCTGCGTGCGCTTGCCGTAGTAATTCGGTCGCCTTGCACCCTCCGTATTACCGCGGCTGCTGGCGCGAGGTTAGCCGGTGCTTCTTCTTGGGTAACGTCAATGAGCAAAGGTATTAACTTTACTCCTTCCTCCCGCTGAAAGTACTTTTACAACCCGAAGGCCTTCTTCATACACGCGGCATGAAAACTTGCATCAGGCTTGCGCCCATTGTGCAATATTCCCTGCTGCCTCCGTG
+
*)'*-4&'&%&+.),557870&+*+(,+4(&''*:/4($)*(*&'%)*.*()'/5423/%*+/3,/*)'),/(*+18-88-(3.%.70'*)26+&)-,(/**%))(+($35-21///,.14:7/997364*+/*4,.84/5:304/)&(*-9111)+#&(6:41,*()*--2-)*'.08212.+'((+**1-7-,&(-024.;422/5.1.0))'')(,020/2/-/2*&&)*$)%&),-./09/5045-)%%$'&,-.338:202%$%%'((-.,0,,...82-2999+0+.(+045-&'&&&&'(-,10/1-,,'.01/566()5-67350.)*,080/07472833056645%%/(+*135/)&()0.8:3/0/.+2**46515)/*)((,*18+,**)5122186/('%)$0)()+*3.*'%'%&&'*(/11.63&4+.(%(,-*+'(''2*%%+/*.%)&/-633*)*+(+*()(&2,0../0.0,)**-52+//-0)(,38565794...301020/9+014:9940///1924389*+/1/4;7/7*,+*,,+/'&,+'&%$$)'(()&$%(+-0&0)8-,+**.*+*%*(,90-'*'')*0-+(*5+(5*++531*+-40-21320..--4,+*,,5,++.--'+&%#&%$((./02*(/62-,//324-3,5-3541615763:8*,..,/65866..02)/%&,')*8,/7119111:/./.5.('-,580)*(.3-*&+.043-,-/1:4898-1690-4*+6+7,&(+%&-,-,-)),+-(,+.'+%&(/.554:82057..0+,,/713.0.132--/3844,01.*0)(,&&(*(,&%&+,(..-/4%549795993920((.30808020)..*064/&),/0*.231&55+*)&(+--'+&&%##'&%#%(*785/1,3.-&)),1+-+-52002.,.+,(52)(&''-.44551/-*$+)4/.-37-54'(132883010630434/-/,3/008996(/+-,1.2+())'%./26,745,47+(56.,)-(*+-.1/(&)*)17**28+5285:44:7(('(')/1+6410(%'(&')''('(4)+2204-000:6//;/.,/1:444/32*)111/16-5)**(
@99989242-197f-421c-9792-28ac9336676c ch=145 read=123863 start_time=2019-12-13T16:44:11Z barcode=BC01 runid=2c9cf7bc05858273f10e7d7ec552fc0bd742dc3e
CCGGTTACCTTGTTTACGACTTCACCCCAATCATCAATCCCACCTTAGACCCAGCTCCTTCCTTGCGGTTAGGCCACCGGCTTCGGGTGTGTTATCAACTCTCGTGGTGTGACGGGCGGTGTGTACAAGGCCAGGCGTATTCACCGCGACATGCTGATTCGCGATTACTAGCGATTCCAACTTCGTAGTCAGTTGCAGACTACAATCCCGAACTGAGAATGGTTTTATGGGTTTCTTCACCTCGCGGCTTCGCTTCCCTCTGCACCATCAGCAGCACGTGTAGCCCAGGTCATAAGGGGCATGATGGTTGACGTCATCCGCCTTCCTCCAGCTTGTCGCTGGCAGTCTCGCTGAGTCCCCAACTTAATGATGGTAACTAACGATAAAGGGTTGCGCTCGTTGCGGGACCAACCCAACATCTCACGACACGAGCGGCGACAACCATACCACCTGTATCTCATATAGCTATCTCTCCATCTGGAGCCTTTATGAGTATGTCAAGACCTAGTGGAGTTCCTCGCGTTTCTTCGAATTAAACCATGCTCCACCGCTTGTGCGGGCCCCGTCAATTCCTTTGAGTTTCATTCTTGCGAACGTACTACTCAGGCGAATTACTTATTGCGTTAACTGCAGCACTGAACTTTGACATCCAACACGCAGGTACTCATCGTTTACGGCGTGGACTGCTACGTTATCTAATCCTATTTGCTCCCCACGCTTTCCGGGACTGAGCGTCAGTTGCAGGCCAGATCGTCGCCTTCGCCACTGGTGTTCCTCCATATATCTACGCATTTCACTGCTACGCCGGAATTCCGATCCTCTCCTGCACTCCTAGCTGCCCTGGTTTCTATGGCTTACTGAAGTTAAACTTCAGGCTTTAACCACAGACCACTTGCTGCCGCCTGCTCCTCTTTGCGTAATAACTCCGGATGCTTGCCACCTACGTATTACCGCGGCTGCTGGCGCGATAATGGTTAGCCGTGGCTCAATAAAGAGTACCGTCACTCGGCTACCATTTCCTGTAGCCGCCATTTCTTCCTTTATAACGAAGCTTACAATCCGAAACTATTCTTCCCTTCACGCGGCGTTGCTCGGTCAGGGTTTCCCCATTGCCGAAACCCTACTGCTGCCTCCCGTAGGAG
+
,&---+)2+/-*.-)%),&25950.*'$()'*+,,.2,77+(+'+)*,*-&''//248:<3/-2+-.2+4/.321+/..1-/41&2...0&/1,0202,+--.-73874++.646-**(*&.*,.478171/&%%$$*'.30/06,1*-+1466883543143/41-0*),20+3/3*-)/131*,)+,1)1/;3636555/5483695./,*&'(**-*-11<;4)-*+(+6++1)*%)*,0*+/.,.2.(**+.0-,441334;69.*''(***-.,,.(),,))0431//06.9:3.+++-.,(.82356862135*/559-()+123244.+*&(%)2,*.422/'&'&&&(2;;+.*())1./.+)*()-23275442128+/1318-.36:957;-15:7-*'+'.,),''+,-20(+-*/,1+'+%))--)133570214;3/8..-01102)300&111278864573011-..-5219414.(-/02677/(+))'*(+,.+'*714'(,677+70-.73*++0+3;26;/01125:78:1.1-,,&,.4/184+(01478;5/37/-(/0:9347:/07-2'%0/483580356+01/'&+--,+2,,/:-.-36050127200/016985314014462*,,0&/')%'(('**0-23239:'1,500052/31%+*')*2---3.*2030/,0:1+.,473(%(').3-0'49<763))%%(36.53:23,-.194334505378232/.15.2106-12;:5479133437462413+5:-*&%$(++22++'%('',*,'%&.4520+14+,.$&(/'$$*+,-47)'+4-86-*'*,.*.+*,11/40/;25,/.51(,60+3.-133(()+)2-%'0-,,-.1816831/-/3-/34(&''%%$&''*+1+4-6,%##$$(+(-4..,'*')0-4612+2)*'''++((.)%(+0-%,7++'4*,/-'))',,,8;.'&),,08022-/11)2.,),.,0;:3.---..06-24%*,,&'&)&&),+-1-/.+6,,,4+//895)&/.'(%$&*(/049+5;4./../733180./2.97:33764:+-+/-/1822)&,-($(.'%)**32138.4/)'1)..+&
@f27fed60-ff48-4e2c-897c-17a4bc046864 ch=216 read=119155 start_time=2019-12-13T16:44:10Z barcode=BC01 runid=2c9cf7bc05858273f10e7d7ec552fc0bd742dc3e
CTCCTACGGGAGGCAGCGGTGGGGAATATTGCTGTGGGCGCAAAAAAATACAGTGCAGCCATGCCGCGTGTATGAAGAAGGCCTTCCGGGTTCTGTAAAGTACTTTCCAGCGGGGAGGAAGGGAGTGAAGTTAACCTTTGCTCATTGGCGTTACCAGAAGAAGCGCAGCTAACTCAGTACCCAGCAGCCAAAGTGTTAATGCAGATTACCGAAAGCGTTAATCGGAATTGCACAAGGCGTAAAGCGCATAGGCAGTTTATTAAGTCCCAGATGTAAAGAATCCCAGGCTCAACCCACCAGACTGCATCTGATACTGGCGAAACAGGAGTCTCGTAGAGGGTAGAATTCCAGGTGGTGAAATGCAGCGAGATCTGGAATACCCGTGGGGTGAAGGCTGACCCTGGACAGACTGACGCTCAGGTGCAGAAAGCGTAAGAGGAGCAAACAGGATTAAGATACCCTGGTAGTCCACGCCGTAAACGATGTCGACAGGTTTTGTGCCCACGCCAGGCGTGGCCGAAGACTAACGCGTTAAGTCCGACCGCCTGGGAGTACGGCGCAAGGTTGGTTAAAACTCAAAATGAATTGACGGGGGCCCGCACAAGCGAAGTGGGTATATGGTTTAATTCGATAAACGCAGGGAACCTTACCTGTTGGCATCCACGGAAGTTTTCAGGATGAATATGCCTTCGGGAACCGTGGGACAAGGTGCTGCATGGCTGTCGTCAGCTCGTGTTGTAGAATGTTGGGTTAAATTCCCGCAACGAGGCGCAGCCACTTATCGCTGTTGCCAACCCGGTCCGGCCGGGAACTCAAAGGAGACTGCCGGTGATAAACTGGAGGAAGGTGGGGATGACGTCAAGTCATCATGGCCCGCCGGGGCTACGTACTACAATGGCGCATACAAAGGAAGCGACCTCGCGAGAGCAACGGACCTCATAAAGTGCGTCGTAGTCAGCGGTTAGGAGTCTGCAGCTCTGACTCCATGAAGTCGGAATCATGGTAATCGTGGATCCAGAATGCCACGGTGAATACGTTCCCAGGCCTTGCACACCGCCCGTCACACCATGGGAGTGGGTTGCGAAAGTAGGTAAGCAACCTTCGGAGGCGCTTACCACTGTGATTTCATGACTGGGGGGTGAAGTCGTAACAAAAGGTAACCG
+
(*.00,2&86-.5/-220675*/-*.-*4/-+%$&%,+**+10450)&%%((.0/++%-+22&584456320223-()((-/,0*3+%303,%($*(+''&&+06.3*&)+)59,',)(%*,(''(%*,++/3(*,-2/,011*.+1+,,*7),+%&(*'+((**,())),/.2/(++'*.-)*+)'*&()'&&%'&))().-.)-'&*+(,/,+..505+,-%/&%+($($&(*,))+.-1)%&%+(%(,06+2164&0+2,-0,('*+40,(+/*)/8036,'*,,680448*&*&$&0*,///040///,:6,6)&++&('%($')./2574,'*+'+)*,-1-8))4'&(&'**(''((%)'&(())//30-,*/53*&)&*,'&)(&()),+,+7,'(/))+).+***)(,-1(54///'%+*(().-.(''(('&.0457.25+3.0))+60465/0966++.5,.68;41:;2.))+)*-/%,'*,/4.-&.&)(($('++'15101.//*)(*(()2.,.-//0815-43*)+374760+-''$'%)(,**..1)1*3)',--66613/.+)'++1546346)3371+3(&'*++&(+(&(*)+-%#&)'(%'+7:3:8:,.%(&-0/36)*))))-*()*,)+&(%*%)'-03-./4.4*/61*2)(+''%&(/()*/)+**,35022440'(11/7,..233899666;99777456/2335/40.2,,'%+*,+,5+54685:3.-+.($,*/.++'++.//.71$(0.445/./+-/,-//*/.,'.-/++*0,+33*213704*+,&-+.1.00((-*,-9:;110-*/*,2-103::-.0436+,-30,-6500%&$&',,)+.&+($%&%'()%21020-/-10/1000,/-&'%'&'(+.074900..)%&&''&,<58;694040*)+)+&(*)*.255)))()).**+%'())))'$))/$)'-,27***---,1+52658&)$')&&(+,4+-.0/+,-2868930-,,,&(102434:11)',/+(,(%((*).5*25-),+%'%'*+,--))&*%,*.,()').-)+)*,*30(+3141382-2()*'&%%$&*1%+0+)*)&),.+.-,///68/-'*)(.+,2.(+5/6:4).-.4502-
@38986cf8-9eac-4f05-8ce4-4541b36c125c ch=390 read=104244 start_time=2019-12-13T16:44:27Z barcode=BC01 runid=2c9cf7bc05858273f10e7d7ec552fc0bd742dc3e
TTGATTTGCCATGTTACGACTTCACTGATCATGAATCACAGAGTGGTAGCGCCCACCGAAGGTTAAGCTACCTGCTTCTTTTGCAACCCCACTCCCGTGGTGTGACGGGCGGTGTACAAGGCCCGGGGTAATCCACCGTGGCATTCTGATCCACGATTACTAGCGATTCCGACTTCGCGGAGTCAGGTTGCAGACTCAATCCGGACTACGACGCACTTTATGAGGTCCGCTTGCTCTCATGAGGTCGCTTCTCTTTGTATGCGCCATTGCGCGCGATATTGTAGCCCTGGTCATGGGGCCATGATGACTTGACGTCATCCCCACCCTTCCTCCAGTTTATCGCGGCGTTATCATACGAGTTCAGCCGGACCGCTGCTTGGCAGCAAAGTGAGGTTGCGCGCTCGTTGGGACTTAACCCAACATTTCTGGCACAGGCTGACGGCAATACATGCAGCGCCTGTCTCACGGTTTGGTATTCTCATCTCTATGAAACTGGATTCTCCAAGACCAGGTAAGGTTCTTCGCGTTGCATCAGATTAAACCACATGCTCCACCGCTTGTAGGCCCCATCAATTCGTTTGAGTTTTAACCTTGCGGCAATACTCCCCAGGCAGTCGACTTAACGGCGATTATCCGGAGCCACTCGAGGCTGTACTGCGGGTGATAATTTTGTGGACTGCCAGGATTATCTAATCCTGTTGCTCCCACGCTTTCCGCGCCTGAGCGTCAGTCTTCGTCAGGGGCCGCCTTCGCCACCGGTATTCCTCAGATCTCGCATTTCCACCTTTACACCTGGAATTCTACCCCCCTCTGCAGGACTCAAACGCGAATTATCAGATGCAGTTCCCAGGTTAGGCCAGGGTTTCATCTGACTTAACAAATCGCCTGCGTGCGCTTTACGCCCAATCAATTCCGATTAACGCTTGCCCTCCGTATTACCGCGGCTGCTGGCGCAGGTTAGCCAGTGCTTCTTCTGCGGGTAACGTCAATGAGCAAAGGTATTAACTTGCTCCTTCACTCCCCGCTGAAGTGCTTTTGCAACCCGGGGGCCTTCTTCATTACACGCGGCATGAAACGCATCGGGCTTGCGCCCGTTGTGCAATATTCCCCACTGCCGCCCTCCCGTAGGAAC
+
4))'-4'$,)$&'(1)*)()-0612,-/24&%$$65412.))&*'*'%&&&)+-$)('*,-1)6*''*+002+()/-)25/)*-/*205*%'(-0*(/&/.'%&(,,2763+'%'(,451405*,.0))%',/-+23/42:33395/..002010207./0101//08/73///'%'&)*&'((%(*+4-//44423*9/5)1,073100%/,.%*+%-)+**(--2,*,0-.--/'+21,()()*&/1:2873;5*+-/1237<245(())(((,,())%%'(-3/.2111&))+/316%&*)---,*(+-1439:.:57((30-,,8/)-+,,292-/0)*(+)&)&$*1-/)/''.+()$&0--2-+,))(*$&&,()'$&+.)&#%&*0+,)*(,2245-5+--1+,0+0(0,)-*0208.)(())-/%&-04457463**%#'(++2-..,/81475'(%'())-)*&&%*,++,03430-%%%'00*223))'$')+.,./3;,643+)*..:78<:77225+,,/0''-4/5;062')*.(002.+1,*(($'$$((*-1+),/15463&*46&)*3:;,.3/,,+*,,..'&()5,865+-196+4432--,..(,'''*'0(*%0'-*'&*+#(,-)&)$%&$%$%&$$*-*''&%(&'%'&&'*:753&2./)*$-0.012375998467%/0184)-),02.2**,)/3*+).4351-,-.05723.('/4.08..221/.22*0,)+-/0139-8--03'&''),29,43$,%&(&$$%+.,*-*'0-72.5/0472+/+&&%*2+&).'(&&(+%%%()*,9/67;8:477063,(/'*-&**/*$)*))7*,-*,4,()))6.3++)%**,/*,0.40/,)+(&#)'-,)$'+',+19/(),/62710-,)(,+((,2')*2-,5/*&((*+14.6+)%)&/..+*(-++...0.3.1:6669//()+.4044/8.+(%/+/))((&+*('&)&#&*77,80+++903,'**(),%)'(*/.*$+(%1.)(*-+''%''%')+(+,,-'*'(,0-&'%&&$&&((,2+631/601,77+$0-&&&&++-.:5:360%&&'+,,.,.+1'''&&*',((
@f1868abb-e01f-481d-b039-a14e6d549325 ch=9 read=43134 start_time=2019-12-13T16:44:24Z barcode=BC01 runid=2c9cf7bc05858273f10e7d7ec552fc0bd742dc3e
TGAGGATTTGCTGCTTGTTGCGACTTCACCCCCAATCATCAATCCCCACCTTAGACAACCAGCCTTCCTTGCGGTTAGGCCACCGGCTTCGGGTGTTATCAGCTCTCGTGGTGTGACGGACGAGGTGTGTACAAGGCCGGAACGTATTCACCGCGACATGCTGATTCGCGATTACTAGCGATTCCAACTTCATGTAGTCAGGTTACAGACTACAATCCGAACTGAGAATGGTTTTATAGGTTTCTGTACCTCGCGGCTTCCTTCCCTCTACCATCCATCGCTAGCACATTATATGTAGCCAGGTCGCAAAGGGGGGCATGATGATTTGTGCCTTCCTCCAGCTTATCACTGGCAGTCTCTTCGAGTCCCCAGCAATAGTGGTAACTAACGATAGGGTTGCGCTCGTTGCAGGACTTAACCAACATCTCACGGCACGAGCTGGCGGTAACCATATTATGCACCACCTGTATCTCATATGGCTGCTCTCTCCATCTCTGGAGCCTTTGTGGGTATGTCAGAGACCTGGTCAAAGGTTCTTCGCGTTGCTTCGATTAAAACCCACATGCTCCACCGCTTGTGCGGGCCAAATCGAATTCAGCGCAGGTTTCATTCTTGCCAGGCAATGCTACTCAGGCAGGTACTTATTGCGTTAACTGCAGCACTGAACTTTGACATCAACACTTAGGTACTCATCGTTTGCAGCGTGGACTGGGGTATCTAATCCTATTTGCTCCCCGCTTTCCGGGACTGAGCGTCAGTTGCAGGCCAGATCGTCGCCTTCGCCGCAAAATTGTTCCTCCATATATCTACGCATTTCCACCGCTACATGGAATTTCACGATCCTCTCCTGCACTCTGGCTACACTTCGTTTCTATGGCTTACTGAAGTTAAGCTTCGAGCTTTCGCCACAGACCCTTGCCGCCGCCTGCTCCCTCTTCGCCCAATAATTCCGGATAACGCTTGCCACCTACGTATTACCGCGGCTGCTGGCGCGTAGTTAGCCGTGGCTTTCTAATAAGTACCGTCACTCATTACCATTTCCCATAGCCGCCGTTCTTCCATATAATGAAGTTTGGTCAGATAATACCGGCCTACGCGGCGTTGCTCGGTTTCCCCCATTGCCGAAAATTCCCTACTGCTGCCTCCCGTAGGAG
+
&$%''%+4+$&$%&-*&)3'++120,+'+447)-20436122/1)/(%)''(')**)&)+))*'+.0&'+()++'3&*41:469-2-/11(8..-/3//++()(../.3.2,,,./3),$'&$(,*-/0/0376*4-.+,'),'+,,;1-/+)*'+*+,)(,01375-+.).+'''%(./.44))*)),-10//12467&(+6+)+$)(.&')0++-*+*,*&$&(+/-01927,00)+5,21%&$&$+/11(&())+*)&'-*63+/)*,-*62.133-(*()+),',())(+(%#&*'('())&'-4,+/421)+%&#',($++$#&$%),13740(*+.3.)/20/+1+++0445565+)**,130++&*'(&&&+(,-0/-./60.-+,)0,/213376877;24'87/,.-.)/+)'0)++,)$%)%&()&&,**)0,+2*.).+,*'-)*-33*--)-1/./,/547/20,&((+''**''--2.1432/1.'$'((1)&&&*&+*/.55'%&(+741.*'&-5(2+:;9841(**+-+-4,..&:'/;;.2;))-*././0*&+)&%#$%*(103./+%%&'*&1(1;4,**&*).04;62)'-.,-+-%$%$**.*%+**.342712&)%*$)()),.(,+2010/00510213410:6049+*,25-.*+$(%&''&'(0./176,88)$+&,--67531,(.,)..,,&*0/-0.+-80&))+)''&'25*.)-*/.1/.+796895/9-*)*+0-3**+-.01.011,-.,1/$)'+*))+)8622011*(*-1563//+-(/83-+*/2,0,+,%')/*)/3*,))().16.016622-'**,.(*''#)#(*-*.2:7-,'*)+,/6,.52//-0822$'%*%'('*+)---0/,,.055;0-.*,*+05,2+)'++15++01.*(-3-.2+(0),31324.6--,/10-15,/1,+/.01/,*1027.8..**6+4-*,)*+-/0,+./08630.20*()1,45)-,05562)*.++,/,/502755,,%,((***04/0;255.-(,-.,0,'*((-8*&%&%&%%$&%$$*)%')'&#&''.,,,-0+,+,,4-:0053.+%*))-('-.,,-5,4*)(++*+//4831:*'/%)+()
@d93349db-6b24-477e-bbe9-ab1acea624f3 ch=364 read=218554 start_time=2019-12-13T16:44:33Z barcode=BC01 runid=2c9cf7bc05858273f10e7d7ec552fc0bd742dc3e
CTCCTACGGGGAGGCAGCAGTGAGATAATGTGCACAATGGGGAAACCCTGATGCCTTAACGCGTGTCTGGTGATGAAGGTTTTCGGATCGTAAAGCTCTGTCTTTTGGGAAGATATTGTTTAAAGGAGGGAAACCACGGCTAACTACGTGCCAGCAGCCGCGGTAATACACGTAGGTGGCGAGCGTTATCCCGGATTTACTGGGCGTAAAGGGGCGTAGGCGGATGATTAAGTGGGATGTGAAATGCGGGCTCAACTTGGGTGCCTTGCATTTCAAACTGTTATCTAGAGTGGGAGAGGGAGAGTGCAAATTCCTAGTGTAGCTGGTGAAATGCGTAGAGATTAGGAAGAACACACCAGTGGCGAAGCGACTCTCTGGACTGTAATGACGCTGAGGCTCCGAAGCGTGGGAGCAAACAGTTAGATACCCTGGTAGTCACACTTAGTAAACGATGAATACTGGGTGTGGGGGTTTCCAACACCTCGTGCCGCCGCTAACGCATTAAGTATTCGCCTGGGGAGTACGGTCGCAAGATTAAAACTCAAAGGAATTGACGGGACCCGCACAAGTGGGCATGTGGTTTAATTCGGAAACAGCATGAAGAACCTTACCTACCTTGACATCCTTGCGTACCTCTTAATCCGAGAAATCCCTTCGGGGACAAGGTGACAGGTGGTGCATGGTTGTCGTCAGCTCGTGTCGTGAGATGTTAGGTTAAGTCCACAACAAACTACAACCAGCATCGTGAATTACTACCATTAAGTTAAGGACTCTAGCCCAGAGACTGCCTGGGTTAACCAGGAGGAAGGTGGGGATGACGTCAAATCATCATGCCTTATGTGTAGGGAGCTACACGTGCTACAATGGCTGGTACAGAGATGCAATGCCGCGAGTGGAGCCAAACTTAAAAACCAGTCTCAGTTCAGTTGTGGCTGGAAACTCTCCTACATGAAGCTGGAGTTACTAGTAATCATGAATCTGGGGAATGTCGCGGTGAATACGTTCCAGGTCTTGTACACACCGCCCGTCACCATGAGGTTAGCAATGCCAGAAGTCCAAATAAGGCTATGCAAAGAAAGGGAAACCCGGCGGCCGAAGAGTAGGGTCAGCGGTGGGAGTGAAGTCGTAACAAAAGGTAACCGGAGATAAGAGCGGCGGGACAAGTAAGTTAACACAAAGAACACCGACAACTTTCTTTAGCAATGCGTAACCCCGCA
+
.302)*,+280+-83/5611/'&)+*,/1242/-/-+).73'*1*6<+,-65./$'$*$&&''(%&%%'*+,-1//7..0::21,9399222-+&'(//.3/559-(1*-&&%%$&%&''%(0(/**+,',/)27(*,,*-.*,-+,,.,/2/+-&,,2(+((,)(**,&+)-*+,+,1-)*--/27212&(,-*34-+.154.((+.+'/5.*&&'%((()..75.:.7-356<:96.0+,573/..34121,((*((433.-0*)(*-4:32(2,'))-0,./-&'$''(+-(()(/.))'')%)+)3/-3,*+-.)&$((%))00/6901399620-+//,4423/17521/16.11161&&+((*++,-2046:34-','0)+--+.11-23-.0%%&)),.3592&-,36/*')()'&**.-5..1777657')%%&%$%$(3*-//0/064-1(&1---0%303*.;.1'3*1,*.*.(2',)&'%#'*+)*&)'(,3+',-1-2),8:9:6(')++10725'+(*,,/-3;796886;,(+$$''('('58(,.-(()+,&'(&)&-%+*,.45:;4:5-,%'+)'+.*,*'+.5+,0/*''*+0&$,'+0.01668//0,--0*+,+-007054())&+*')-;-1+*().1346/./-.34&(),39433231,'&&(016613221-/'+&&+--.46*-5*,1.7+3.514$&'%(-2)'(),+*-.*+,&($$(%((2+./.,*,,+476+2.+%2022452,,+)))&(),8589;724)++)&**-/0,1/*3+3.19;0687763025<:5624554$.(%((,*.*)&,,,&+-2.-++&+)*-,+1-,4:887..06,+++*61688875/+)('+(-/)*,2388/3/13.0-*+--6233&+&4+++..,-%..22(/:,,8631302267-*'((1360+0+(''(*,*')3&'+28/0(+))'&)/.2404-50&&766835.8,&+)++12*,.///*/+)/+-.++'+(,,,))&3)(*&')&%5*$&,)*+/)''%&&&&%%&&%#&*2)&-.'.,*(%%('%&&&)5-5.0-(&(,%).'*+&0-,)-(1/+,+++*&')*88:6825*))/.6//.*)'*-*())21214).,)-/1*/$)(506/0.012%(*,++2.%%&(*)/60*))&%//.2+')&(//*(&&$%$
@345946e1-e866-4e8b-a3fe-350c09e2ee50 ch=83 read=146098 start_time=2019-12-13T16:44:46Z barcode=BC01 runid=2c9cf7bc05858273f10e7d7ec552fc0bd742dc3e
CCGGTTACCTTGTTACACTTCACTTTAATCGCTGACCCTTCGGCCGCTGCACCTCATGCGGTTAGCTCACGGACTTTCGGGTATTGCCAACTCTCATGGTGTGACGGGCGGTGTGTACAAGACCGGAACAGTATTCACCGCGACATTCTGATTCGCGATTACTAGTAACTCCAGCTTCATGTAGGCGAGTTTCAGCCTACAATCGAACTGAGACTGGTTTTAAGTTTGGCTCCACCTCGCGGCATTGCGCCTCTCTGGCCGCCCGGCCAGTGGCACGATGTGGCGGACCACATAAGGGGCATGATAGGTTGACGTCATCCCCACCTTCCTCTGGACCCAGCAGGCAGTCTCGCTAAGTCCTCAACTTAATGGTGGTAATAACGACAGGGTTGCGCTCGTTGCGGGACTTAACCCAACATCACGACACGAGCTGACGACAACCATGCACCACCTGTCACCTTGTCCCCGAAAGTTTCCTCGGTGGTAGAAAATGCAAGGGATGTCAAGTGTAGGTAAAAGGTTCTTCGCGTTACTTCGAATTAAACCACATGCTCCGCTACTTGTGCGGGTCCCCGTCAATTCCTTTGAGTTTTAATCTTGCGACCGTACTCCCCAGGCAGAATACTTAATGCGTTAGCGGCGGCACGGAGGTGTTGAAGCCCCACACCTAGTATTCATCGTTTACGACGTGGACTACCAGGGGTATCTAATCCTGTTTGCTCCCCGCTTTCGAGCCTCAGCGTCGGTTACAGTCCAGAGAGTCGCCCTCGCCGCTGGTGTTCTTCCTAATCTCTGTTTCACCGCTACACTAGGAATTCCACTCTCCTCTCCCTGCGCTCAGATAACCAGTTTGAATGCAGCACCCAAGTTGAGCCGGGTATTTCACATCCCACTTAATCATCTGCCTACGCTCCTTTACGCCCAGTAAATCCGGATAACGCTCGCCACCTACGTATTACCGCGGCTGCTGGCGTAGTTAGCCGTGGCTTCCATCAGCAGATTTGCCGTCATTATCTTCCCCAAAGACAGAGCTTTACGATCCGAAAACCTTCATCACTCACGCGGCGTTGCCATCGGGGTTTCCCATTGTGCAATATTTCCTGCCCTTTCAGTAGGGAG
+
511122-01/7.40**')(/*))),,,1/3()*+&,)'(7437874621.&,1..$+(),:18&,),,131712/:61-&$*(-1/180-))*+,.211004/.1)+3454,,.2645033,--).)0.&&'*174477588993991.349<7/.,'+)*-+(,,-4551++.26;9988678797654<7435684678<87238773)&../1,2;;0.025<333//26239./3:5;5.21,,''++-,*(($&'$'&$'#.'&'(%&%#%&%((%''''('((%')-84+-8557/..,%/(3-**1-,-2917;.,121426,,%&,'++))'.(*.1*./15646796-1./1/0+)'%5(*)++(2036&)83761/*35.;6879::87<56(43/..3++)'&0///0-,.--*0166675554589:45;786435;489133//0100/098;1+*0)(/9-6621)&,+2-+'((,'($6,)'//788;;:4576681:0.1)((-6:77<857020&+.;3/6/5/7;1::575//..0-,14.,2,,-6/02.+-9;6/688;6;503:83//.:<.19424:678740'*&)+436,*.45)*/.1.,)),8144859212280(/,+.-0.344348332*.64(&**,1('&+%+)&)--.030((-)04455/+*%'%$)..++,./334333440;3)-.50/'%&15..((-2636.35447).4...(201&()/,*+./238/--6<<&346/657<9939')08/*)$#$$&-+(+/-2436+0/'+'*(/0/3+,-//75+//78.*-.''%'&(,721/3)-,76+)62454/3*-*(-,+/+)+&-*)1./--;:+)+,+830$(+-23367795689567/213.+5.,..084*+./5/32/839:9;802606;<783**+*,01515842.2/01435/1.--445102535/*'%%)&$''&&+(+),51-199;:131//29;0;:--90-06,+((((+,''),/1&&,/20/24766:9/1,+'*(*+0-31912:099'-520:/-*''/..0:95;42*2(&()&*'&$$(+(),.43''(
@28cdaf1f-da85-4073-bb87-914b55c75319 ch=345 read=87896 start_time=2019-12-13T16:44:44Z barcode=BC01 runid=2c9cf7bc05858273f10e7d7ec552fc0bd742dc3e
CTCCTACGGGGAGCAGTGGGAATATTGCTGTGGGGAAACCTGATGCAGCAACGCCGCGTAGTGATGAAGGTTTTTTCCGGATCGTAAATGTCTTTTAGGAAGATAATGACGGTACAAGGAGGAAGCCACGGCTAACTACGTGCCAGCAGCCGCGGTATGCGTAGGTGGCAAGCGTTATCGGAATTATTGGGCGTAAGAGGGAGCAAGGCGGCAGCAAGGGTCTGTGGTGAAAGCCTGAAGCTTAACTCAGTAAGCCATAGAAACCAGGCAGCTAAGAGTGCAGGAGAGGATCGTGGAATTCCATGGCGGTGAAATGCGTGATATGGAGGAACACACCAGTGGCGAAGAGCGACGATCTGGCCTGCAACTGACGCTCAGTCGAAAGCGTGGGGAGCAAATAGGATTAGATGCCCTAGTAGTCACGCCGTAAGCAGTAAAGGTACTAAAGAAACGGTGGATGTCAAAGTTCAATTCTTTTGCAGTTAACGCAATGGTACTCCGCTAGGTAGTACGTTCGCAAAGAATGAAACTCAAAGAAATTGACGAAGAACCCGCACAAGCGGTGGAGCGTAATGGTTAATTCGAAACAGCGACCTTACCAGGTCTTGACATAAAGAGCTCTCCAGAGATGGAGAATGGCTATATGAGATACGGTGGTGCATGGTTGTCGTCAGCTCGTGTCGTGAATGTTGGGTTAAGTCCGCAACGAAGCGCAACCCTTATCGTTAGTTACCATGTTAAGTTGGGGACTCTGGCAGAGACTGCCAGTGACAAGCTGGAGGAAGGCGGGGATGACGTCAAATCATCATGCCCTTATGACCTGGGCTACACACGTGCTACAACAGATGGTGCAGAGAAGCGAAGCCGCGAGTGAAGCAAAACCCATAAAACCATTCTCAGTTCAGTTGTAGTCTGCAACTCGACCACATGAAGTTGGAATCTAGTAATCGCGAATCAGCATGTCGCAGTGAATACGTTCTCGGGCCTTGTACCGCCACCCCGTCACACCACGAGTTGATAACACCGAAACCGGTGGCTAACCGCAAGGAAAGGCGCTGTCTAAGGTGGGATTGATGGTGGGGTGAGAGAATCGTAACAAAGGTAACCGG
+
./1.)+./..)$('(*,)**(,--61.,'(*,2.(&)*,2*,,5366/530-,070//1''+++-,,-*21054:+6'8+:640.0)'$%(,.99+(.3*-)-.080117044/+0+.+-1+(,(./'**)((/)+,,.598370%((%+,4/4.,-(&*,.92:2.90/0.00.8//0)-**0+-/61/472-7)&%/0/(++0(.,7385'+,.,-5.+.652284..30+0.(*&'&%'&(%')2,-/0/)05020,-43,5/050)+++*'&(--/1,28+++-3024%2)++-,5-1('*+*4;956;/.,,*%$%()+/2-.-,,)(*&02)34373+,2))-.0610)/055:9:699831.0246674(466()*(()+4939,*+/49/*'12.01,((-%/4*)+)++362./%-00459&7,.321)%$-),-1.+$)&$%*).*1-605725-++61)+08.224($+&()1./,'(051&(&(*-03++)&%*+'/..210-%%%06+()1/+/2.13501)'''+)-+09/-(+%&)0.')'))+,0/622.(*+%0%%'*)3/5/520(.,'&('('*,1/;+.-'('**/0+('&'()'&'&+--+.-***%)98/--(-2/85356343003300'2')89997:086;45686634554453.6,,,,0-438-0,28381652*1/.5'%*&(/.4066518776211*))3./1'*&))/*1/8/6:71786./((''(+..4)38.001132+()*4,+1+-5/855695441443478;72459968067)/0-,,-+*,-/+*(&(()&(,.176*2(&,++.03/,44+**%&&&((,,)*036'%'(*11(,1:92,96%*&16,.658;76814690*/-3))+,33012/0-/1321&*+.-1(2)*/6/23,)+'-0/500/344;79,,-/077751%,-,,5//60-:../'+4/./.%(&('(*2&/.4,.//+,+/5..+,+)/(),271*12**2(374980:0/0:80)/12*)/2.,4167784701.&&,+4--3**)))(+,560-*&&&'%')+618987;*0-12,1+0,
@9c3e5f72-ca53-4c2d-a107-367e481dd373 ch=120 read=303067 start_time=2019-12-13T16:44:53Z barcode=BC01 runid=2c9cf7bc05858273f10e7d7ec552fc0bd742dc3e
TTCGTGGCGCCCCGTTCCGATTTTGTTATGGTACCCAGAAGAGATTTGTCGGTATCTTTGTAACCTTTCTGGGTGCTGATATTGCTCCTACAGGAGGCAGCAGTGGGAATATTGCACAATGGAAAGCAAGCCACAGTGCAATACATGCCGCGTGTATGAAGAAGGCCTTCCAGGTTTGCCAAAGTACTTTCAGCGGAAAGGTAAAGTTATGCATACTCCATTGGCGTTACCCATGAAGAAACCACCAGCTAACTCGTCGCGACATGCAGAGTGCAAGCGTTAGTCGGAATTATGGGCGTAAAGCAGGCAGAAGTTTTATTAGAAGTCAGATGTAGAAATCCCCGGAAGCAACACAGAACTGCATCTGATGCACAAAGCTTGAGTCTCGTAGAGGTAGGAGTTAAGATTAGCGGTGAAATGCGTAGAGATCTGGAGGAATGCCGGTGAAGAGCGGCCCCTGGACGAAGACGGCGCTCAGGTGCGAAAGCGTGGGAGTAAACAGGTTGAATACTACGGTAGTCCCGCCGTAAACGATATCGACTTAAGGTTGTGCCCTTGGTATGGCTTCCGGAGCTAGCGTTAAGTCGACCGCCTGGGAAATGCAGCCGCAAAGTTAAAACTCAAATGAATTGTGGGGCCGCACTGGTGGGCATAATAGTTTAATTCGATGCAACGCGAAAGAACCTTACCGTCTTGAGCATGCAGAATGTGCCTTCGGGAACCGTGGAGACAGGTGCTGCATGAAGCAATAAATCGGCTCGTGTTGTGAAATGTTAGGTGCAGTCCGTAACCAGGCGCAACCCGCCGCCATTACTGGGTCCGGCGAACTCAAAGACTGGTAAAATAAACTGGAAGGGATGACGTCAGTCATCGCTGACACCGACCAGGGCTACCGCGATGCTGGCCGAAAGCAACCTCGAAATGGCGGACCTCATAAAATTGCGTCGTAGTCCCGGTTGGAGTCTGCAGCTCGACTCAGCCTGGAAGTCTGGTCGCTAATGATAATGGTCAGAATGCCACGGGTGGAATACGTTCCCGGGCCTTTGTACACACCGCCCATCCACCATGGGAGTAGGTTGCAAAGAAATGGTAACCTTCGGGAGGCGCTTACCACTTTGGCGTTCATGGCTAGAGGTGAAGTCAACAAAGGTAACCCGG
+
#&#'()3/--/2-*,)-'($+(%&$*.%%&$%%'%$&$)'%(&&/++%++'.,*/10,)%'*(/.18.*.-0'(*66/1/).)$&)30-+,)-+'1,+-%-(/0,.,(-00741--//9881-+*'+,1*//%%)')+/0,&&')))0-)*++(.)+.4,(*((309514,#.(*1*('&22)&)&)-;1,*((&(&)'()&-,'&'&%'#%$$$&(*+(.+,&-*1,,28,#%')+%))&(&%%$'%''((&'*$&$$%()*+.'-'''&(/.23,.-1.,'*&&+,&0(%$'06142.)'#&$'&%%$)''0::,)05*%)(&)5-01853-+),,'.55)-*-/(././-//0279:55232)(**).(&')&$&))*(*+-12+2-,(('*(+'&'+.')&&+%'''+40*'/)&'()+&&(''-..62/5.,-*$,.*21../'%*)%*483,+/6790,2+*+*',+020*+-+,*',/*'().'++(&''.1-+.)&*(+-*&&*&+%,)*+48.(&**'(473,,+-.660()%%%%,).433+4-&%%()(&),3*)+)*),&'(+)&,+2,6.%+%)+**#&'').+))(('(%%''&(-0++/-69:24584:('+%%+()*,&31.+#&#'$%%$&*&+'+'(-*-396,7/:3.+,(/6/301*+3(%&1-+*+&($')*-(&(&'$$$#$()--./--)(,$&/2+21213('%(10(**-/1,+'#%$')#&%'++03+((%$$(&)(,.,*(*-,,*/-$,'(#%$&)3+'&)*+&'.53034*05'%'%#$$%'+%($%&''*&)%$'%&)))&&%)$'$$%((03('&&%)*+)%&)1,,*.36543&&,1.3.(%#$&)+15()*,)*0+1((+&#(.-0.('&$$$$'(%%&%(-('&$%(&(&+&*00,%$&%+-:6(6()+,,.-11-6/2-,0-4+-&(*027844667-)&&(#$%))-',(%'%%&+)*'+)()'&%(%$&'%%(%-*3*)*-*,**,*+),*+(-(*/,22,-+,+)(&#$&(()(*+%'%(&(*)%')')&/.*)+%/-27-,&()$)))*),'*/.,)/-(6+(-2+305/.40,+.*&&%%&',,))*)+,&&'*(*)%&#%&''*28()(.+,+%'*5
@8f096707-4966-42f0-a76c-5f3bb3376971 ch=271 read=112540 start_time=2019-12-13T16:45:00Z barcode=BC01 runid=2c9cf7bc05858273f10e7d7ec552fc0bd742dc3e
CTCCTACGGGAGGCAGCAGTGGGGAATATTGCACAATGGGCGCAAAGCCTGATGCAACCATACCGCGCGTATGAAGAAGGCCTTCGGGTTGTAAAGTACTTTCAGCGGGAGGAGGTGGTGCATACCTTTGCTCGTGACGTTACCCGCAGAAGAAGCGCAATAGCTCCGTGCCAGCAGCCGCGGTAATACGGAGGTGCAAGCGTTAATCGGAATTACTGGGCGTAAAGCGCACGCAGGCAGTTTGTTAAGTCGATGTGAAATCTGGTCAACCGCAGGAACTGCATCTGATACTGAAACTTGAGTCTCGTAGAGGGGTAGAATTCCAGGTGTAGCGGTGAAATGCGTAAGTCTGGAGGAATACCGGTGGCGAGCGGCCCCTCGAACTGACGCTCAGGTGCGAAAGCGTGGGGAGCAAACAGGATTAGATACCCTGGTAGTCCACGCCGTAAACGATGTCGACTTGGAGGTTGTGCCCTTGAGGCGGCTTCCCAGGCTAACGCTGAAGTCGACCGCCTAGAGATACGGCCGCAAGGTTAAAACTCAAATGAATTGACGGGGGCCCACTGGCCGGTGGAGCATGTCTTAATTCGATGCAACGCGAAGAACCTTACCTGGTCTTGACATCCACAGAACTTTCCAGAGATGGTTGAATTTGCCTTCGGGAACTGTGAGACAGGTGCTGCATGGCTGTCGTCCAGCTCGTGTTGTGAAATGTTGGGTTAAGTCCGCAACGAGCGCAACCCTTATCCTTTGTTGCCAGCGGTCCGGCCGAGAACTCAAAGGAGACTGCCAGTAAGCTGGAGGAAGGTGGGGATGACGTCAAGTCATCATGGCCCTTACGACCAGGGCTACACGTGCCACAATGGCGCATACAAAGAGAAGCGACCTCGCGAGAACAAGCGGACCTCAAAGTGCGTCGTAGTCGGATTGGAGTCTGCAACTCGACTCCGAGTCGGAATCGCTAGTAATCGTGGTCAGAATGCCACGGTGAATACGTTCCCCGGCTTGTACACCGCCAATCACACCATGGGAGTGGGTTGCAAAAAAAAAGTAGGTAACAACCTTCAGGGAGGGCGCTTACTGCTGTGATTCATGACTGAGGTGAAGTCGTAACAAAGGTAACCGGAAGATAGAGCGACAGGCAAGTAGGTTAACACCATACCGACAGCACCAGCAATACGTAACACGCACC
+
(-26245186(,80/45521052)+.,*4-('&'*5--833+)/5)*67-,++$0(%(*+.+02,..0546621/)*''*-2/311987:74591,+*+7:9/+-.6<.,-(%)%&&+('&$$%)*-73/035'0-&13/;-04()0,/+1$((&()0.-.,'--23.045/----35-),*.-,.+2/58+0,)+.44*,71:/6/3&.)'/(,.3:303489;600.1,../,.35)-.81,-9,0,1,'$)'+))/.*'%*.+/,01-*,(/*0--023454.-./.41/(,*%%%'(/0214571/(/.6-10(/*,8+.).20.,-/00::027/,/3862''(*23/,1-25139787678))'+*)+66.&#&*/2////29::9*:977.*1/++/48263+(+.9;17)59.3)**65617,*,*''(**)),14533/5*.-+,,4473-.,3*'(*,9+//1;3.70.*/.-1,0030)%-+*,((($%'#('')//&7;3571)*%%%&$*&&0/-/,(.0355<:40766:9...052545+452(,+(%)'&%%)-/15;.///462.01032<0/.0/:98771/41,12..*,)--..-.+.-,,12/35+-23/1-/6,2(-(**-1&2/5-.*4,+'*00/8,9:8:/-,))*12638:;9:84321/612288507')+778::/;..-+*-*(./94:97878/-8,*+89910/1)1-1/2))**,7-+16135455246*536+2*2+(%0,6/3:68,0.)+-87363('(%&&),-.*4,,4-111696580/*',0*.+/3897,,)+0+&%&%'*,5:3251.)))(*++('%'+0753:832&&(*+7*()&**)+432/03/4/.,-,139/34;41*'&(.+-+.0/4324+352+)',&*('*,/)'--)0002/232*%%)*-*509793/,)),/933/830'*)'*799:5/1&12--5336337585.%&&'')+,,)+)*3,++*-/313:63*7-((*.145:4549:3/+-)))(*,200-**5006..'+8*&-8--)*1*+*,*+-/1899;9781011.%+/*+,0+**)-+-./5)+*-04786;4934810322267()/-,+*+*46183,+)*&%$&*-80++')(131(+.8001(%(&$%&#&"&"
@405bfc93-adf8-4de8-ac9b-22d8d15b2627 ch=349 read=95640 start_time=2019-12-13T16:45:13Z barcode=BC01 runid=2c9cf7bc05858273f10e7d7ec552fc0bd742dc3e
CTCCTACAGGGAGGCAGCAGTGGGGAATGTGCACAATGGAAACCCTGATGCAGCAACGCCGCGTGAGTGATGAAGGTTTCGGATCGTAAAGCTCTGTCTTTGGGGAAGATAATGATGGTACCCAAGGAGGAAGCCACGGCTAACACTACGTGCCAGCAGCCGCGGTAATACGTAGGTGGCGAGCGTTATCCCGGATTTACTGGGCGTAAAGGGAGCGTAGGCGGATGATTAAGTGGGATGTGAAATACCCGGGCTCAACTTGGGTGCTGCATTCCAAACTGGTTATCTAGGTGCAGGAGAGGAGAATTCAAATTCTAGTGTAGCGGTGAAATGCGTAGAGATTAGGAAGAACACCAGTGGCGAGGCAGCGACTCTGGACTGTAACTGACGCTGAGGCTCGAAAGCGTGGGAGCAAGCAGGATTAGACCCTGGTAGTCCACGCCGTAAACGATGAATACTAGGTGTGGGGTTTCAACACCTCCGTGCCGCCGCTAGCATTAAGTATTCCGCCTGGGGAGTACGGTCGCAAGATTAAAACTCAAAGGAATTGACGGGGACCCGCACACAAGTAGCGGAGCATGTGGTTTTTTAATTCGAAGCAACGCGAAACCTTACCTACACTTGACATCCTTGCATTACTCTTAATCGAGGAAATCCCTTCCGGGGACAAAGGGGTGACAGGTGGGGTGCATGGTTTGTCGTCAGCTCGTGTCGTGAGATGTTGGGTTAAGTCCGCAACAGGCAGCCCGCGCCGTTAGTTACTACCATTAGGTTAGAGGGACTCTAGCGAGACTGCCTGGGTTAACCAGAATGGGACGGCGTCAAATCATCATGCCTTATGTGTGGGCTACACGTGCTACAATGGCTGGTACAGAAGTCACAATACCGTGAGGTGGAGCCAAACTTTAAAACCAGTCTCAGTTCGAGGATTGTAGGCTGAAACTCGCCTACATGAAGCTGGAGTTACTAGTAATCGCGAATCAAGAATGTCGCGGTGAATACGTTCGGGTCTTGTACACACCGCCCGTCACACCGTGGGGAGTGGGTTACCAAAAGAAGTGGTAGCTTAACCTTCGGGAGGGCGCTTACCACTTTGTGATTCATGACTGAAGGGGTGCGGGGGGCGTAACAAGGTAACCGGAG
+
.3/,%')&*24*-7017723427:).()%8)*+..8546066/93,-13331+-,2--281.-,)(((*12/10)+-82.195::7749*+./78782:;2563+*-),,,3,,.4695107,-,-+)-)-2,1-*+0/-*)('&(),..0::81,0)+-3(.*1/400076555833/./4785562/2'(+2-07+))56,+,-689-*1)%()34%()1/-++,07151255;:9:11/2650-.,',*--15/2*++246234:777745.:;999:565335.*-0,.-)6.+*&*-))$%*''*)4-82(*,96522029+),.*))022+*)(*.-,2512/1810/:332574.-+++$%)/*+,++280666781//..12344055123)+*((.1:5;-((-6:'2'48-1.++**.2*65866507,-,/*./47+//./04:.*,,)035)1)576.<4:426,5838826992.61+../%2'2))(&&(+;::67;21(-+&('*-0999-.1/+*0+1456,18*1,,.0.6395807;707;4/*))((*+(**,-++'(+46667661:8<.::8;816213:995-*+*(.+.+*19243.+,*)+9666-)1--*9,,,5020/0.0+*&%)'&(,5+.26)'8801346*,/3*(+46*,+,1&,$-&)(,*0-5.)+-05.+---622.00.42435762927/,2-3.1/5(++0:(--(&%/1,$'%&,.144218111677104((*.,&%&'.,11752-)**+,-0999/-0/)3+'&+)*./2/.69/).*++21:;:.77::9:.64(,464/.'*05.11.+,+,0:87:3<33;9::6224/*,+*)%$*7.//<9991//3-4---3:4;91-,)+5840756/458036;8-())(//,*+.76581:30348:7-///5503/./54-,+4-(&%+)+5,-,0/5:813)*/83239897;977:95:65:4'57623401363303;85;71262235::;:52()'*46,--&+-.8:.%(/)(-/++-,-*4-49571(63-050.')&%'+,'/08953457:))))(342),**,'''%**+.1((+/02156(5.2;8;/6,'
@06024fab-5cf7-4cda-aef3-36f7c9c81b8d ch=480 read=118073 start_time=2019-12-13T16:45:07Z barcode=BC01 runid=2c9cf7bc05858273f10e7d7ec552fc0bd742dc3e
CTCCTACGGGGCAGCAGTGGGGAATATTGCACAATGGAAACAAGCCTGATTCGCAGCCATGCCGCGTGTATGAAGAAGGCCTTCAGGTTCATAAAGTACTTTTCCAGCGGGGAGGAGGAGTAAAGTTAATACCTTTGCTCATTGACGTTACCACCAGAAGAAACACCAGCTATCCGTGCCAGCAGCGCGATACGGAGGTGCAAGCGTTAATCGGAATTACTGGGCGTAGGCGCATGAGCAGTTTGTTAAGTCAGATCTTAAATCCCCAGGCTCAACCTGGGAACTGCATCAAATACTAGCGAAGCTTGAGTCTCATGAGGGTAGAATTCCAGGTGTAGCGGTGAAATGCGTGGAATCTGGAGGGAATACCACCGGTGGCGAGCGGCCCCTGGACGAAGACGGCGCTCAGGTCTGAAAGCGTAGAACAAACAGGGGATTAGATACCTGGTAGTCCACGCCGTAAACGATGTCGACTTAGGTTGTGCCCATGAGGCGTGGCTTCCGGAGCTAACGCGTTAAGTCGACCGCACAGGAGTACGGCCGCAAGGTTAAAACTCAAATGGATTGACGGGGCCCGCACAGAAGCCCGGTGGAGCATGTGGTTTAATTCGATGCAACGCGAAAGAACCTTACCTGGTCTTGACATCCACGGAAGTTTCAGAGATGAAGATGTGCCTTCGGGAACCGTGGAACAGGTGCTGCATGGCTGTCGTCAGCGTGTTGTGAAATGTTAGGTTAAGTCCGCAACAGGCGCAACCCTTATCGCTTCATTGCCAGCGGTCCGGCCGAGACTCAAAGGAGACTGCCAGTGATAAGCCCTGGAGGAAGGGTGGGGATGGCGTCAGTCATCGCGAAGCCACCGACCAGGGCTACGATGCTACAATGGCGCATACAAAGAGAAGCGACCTCCGCGAGAACCAAAGCGGACCTCATAAAGTGCGTCATGTAGTCCCGGTTAGGTCACAGCTCGACTCCATGAAGTCAGGATCGCTAATGTCCGTGGATCAAAGATGCCGCGGTGAATGCGTTCCCGAGACGCATACGCACCGCCCAATCACCATGGGAGTGGGTTGCAAAGAAGTAGGTAAGCAGTAACCTTCGGGAGGCGCTTACCGCTGTGATTCATGGCTGGGGTGAAGTCGTAACAAGGTAACCGG
+
+3/++,0.4-(&''-),,089-,51-5.,,,0*1-/+(&%)*5/64/-')'''('),7/8588139801/0.1+'((()1.-.0%*354)%'+6,%(&'+69-,+&)&%-0,&/,(+*%'*061/-7.6-02./2,)---'*//,2)1(%*+&-)(&)*%)+((029*//,)&('$2')6*1-&&%&(''(*-,6,+/++15457.0-/-,*'--,0,*+*,,'%%%'%')()#&((./*-/;7-.8.0)+.*,24,**+420524(%0753/-(2-/+,'+)7201(,%%')*',-)./(''&&&%)'),,**)((%.,())%++,-.((.5-+&'()+2-/)5/+-4:99502256:/,/0'00/8/+'5,48/:.*''()*+085**-377+,+'*+()+-/.2,.52%*&)*+-,.,'0&***+(&&*+-,(2,('))&,,&)(+,2310%(()/-,1:,*)((&0012-.+)+1-4-0,6.+&''*+4+,-3733*4)/*.+.,2-))*)*//1-232036(-%$$)&&$(&,-567586223-3*;:726948//--)1,44).00'()'$)'*&&-))/)(*5278011'2,,%.,99.90;0/.0099380-,.0)'),04.3+.,+,/24.1+(,040'(,/+/+)-860.+%')..-)'()'*$*,-,7&--002:77/+(-1/-60118,.-*+957575/1+&$%&*+19---).-))660496://,,22++*0/+**,,1/-07/.3102),),%&04154.+/,3.2*3.36)%'2-1038+.*%(()42/2(--.0**+&(,))-0-*&*)*0*&./5,$%+))-/)'-0/142(*#''#$&#)'')564/32'&%'&),.10(+)4(+-++1.+-//5*')%+)%)1-3.+.'')((&+',(/3+()042.8111417+,.-0-10%0()*/30.)*,*0%*%()$))&0231.-,/0-./+/**+'-(**+200()($&%&(+,52231/-*),,-0&1,54/,64%.-,324)'%)&-%'&,(.',*.4.1,(''')*0+4828)'',%0,491,01+(),))),*().%)$%&*/03012*90(,-*)*3-,47*/1+,,*5,-$&(+,,+32-,*.,--.%'*/1.--.,172800
@6916caa5-0673-4cd8-a6de-57ab1f8a8249 ch=202 read=107137 start_time=2019-12-13T16:45:50Z barcode=BC01 runid=2c9cf7bc05858273f10e7d7ec552fc0bd742dc3e
CTTACGGGGAGCGGCAATTAAGAATATTGCACAATGGGGAAACCCTGATGCAGCAACGCCGCGCAGTGATGAAGGTTTCGGATCGAAACTCTGTCTTTGGGGAAGAATAATGGCTACCCAAAAGGAGGAAGCCACGGCTAACTACGTGCCAGCAATAATGCGTAGGTGATGGCGAGCGTTATCAGTTGCACTGGGCGTAAAGGGAATAGGCGGATGATTAAGTGGGATGTAAATACCGGGCTCAACTTGGGTGCTGCATTCCAAACTGGTTATCGATGCAGGAGAGGTGGAATTACAAGGTGTAGCGGTGAATGCGTAAAGATTAGGAAGAACACCAGTGGCGAAGCGACTCTGGACTGTAACGACGCGCTGAAACCGAAAGCGTGGGGAGCAAACGAGTTGAATACCTGGTAGTCCCACGCCGTAAACGATGAATACTACTAGGTGTGGGGTTTCAACACCTCCGTGCCGCCGCTTAGCGCATTAAGTATTCCGCCTGGGGAGTACGGTCGCAAGATTAAAAACTCAAAGGAATTGAGGGACCCGCACAAGTAACCCGGAGCATGTGGTTTTAATTCGAAGCAACGCGAAGAACCTTACCGCCGGCATCCCTTGCATTACTCTTAATCGAGGGAATCCTTCAAGGGTTAAGGTGACAGGTGGTGCATGGTTGTCGTCAGCTCGTGTCGTGAGATGTTGATTTAAGTCCCGCAACGAAGCGCAGCCTGTCGTTAGTTATACCATTAGAGTTGAGGACTCTAGCAGAGACTACCTGAACCGGAGGAAAGGGTGAGGATGACGTCAAATCATCATGCCCCTTATGTGTAGGGCTACACACGTGCTACAATGGCTGGTACAGAGATGCAATACCGTAGGGGTGGAGCCAAACTTTAAAACCAGTCTCAGATTCGGTTGTAGGCTGAAACTCGCCTACATGAAGCTGGAGTTACTTTTAGTAATCGCGAATCCAGAATGTTGCGGTGAATACGTTCCCGGGTCTTGTACACACCGCCATCCACAGCGAGTTAGCGTACCCGAAGTCCGTGAGCTGACTTTAAGGAAGCCGAAGGTAGGGTCAGCGGTGGGGTGAAGTCGTAACAAGGTAACCGG
+
%$#)+026*&(((010.5-3,,-62072-,*--62.,3+(0-28)),278811/110/2,'&$''+.++.-++.01;4,%31)(&'&(&+-.(-,..'(++%+%&(,)1'$&%$'(-4-076-)-)(+(,,.2.-.-./4+)0%()+68;3/'%$%%-,%011,8++),.0+3..)-,8...6*),+$(%&%&(&(&*18+--*&&()36669563/0004*.189333/.440,+&.36037+-*/,44/01365456/8-,)/447661/-,%$&%'0/1('&)(((*'%$$$$('*%+(.,.-+,++)**).-./)(')/,12425.1,*).,-+/*.+()-&++..//0/:552/,,1++,002,/2-,(''+),/+)),42//+()/152-''*)/%%&''.3+-/.,-,30,%0.14234:150/000:3,*'&'(*368464;:52:1*&(%(,3010.3277../%$&$'%++1/.:/8+.+,3-7*-89984-%'%$'+/01.-.++.*6+:531.2679,('('*'(#29+/.8.%%$$%&%%(%.2--,++-/21.39199.//596,/+&*0,2//&'/**2-/+*)+.+.2.)2++0/).++*&,'&&().,/-,.*')*)')-,&&''&$-0/'&),,3/447.*0.0856736+477336783+---6544511:885653.1--.60-,)-/8,*0024..'(*6.-,+')'*,6/9/-.2+&'*0-6/,&*'-*+)6/65641,((&'*+./6-0-%&$$$%*+*-1.5&21/'&%.2/4754/-+),0*+-/.)*%'1.,+.,-,)%%&,530,))''%&()))(('//-,88869767-,,,,:9.9---::95.(,,'*,-++/90;41180-73-+-,0//,,*+(//+)+)+*,.+,*)&&0-(*1''''%%(+,+,*+/-0)(-*$%,031/0202121342927(,*+4102;3361225;6'5475461-.0.**6-44-,+)+/&''((+(%'&&&'(('2)00.4,76+)&''*2/01.%-,**%&$$#-*((%&$)(/100../-4+++.*40,6.510)&,)),5067:,3-*,./41.2.
@4ec22b2c-e209-4bb0-aa0a-31b88d4e9f9e ch=327 read=95413 start_time=2019-12-13T16:45:48Z barcode=BC01 runid=2c9cf7bc05858273f10e7d7ec552fc0bd742dc3e
CCAGTTTACCTTGTTACGACTTCACTGATCATGAATCACAGAGTGGTAAGCGCCCTCCCGAAGGTTAAACTACCTACTTCTTTTGCAACCCTCCCATGGTGTGACGGGCGGTGTGTACAGGGCCAGGAACGTATTCTGGCATTCTGATCCACGATTACTAGCGATTCGATTTCGCGGTCAGGTTACGGAACTCAATCCGGACTACGACGCTTTATGAGGTCCTTGCTCTCATGAAGATTAGCCTCTTTGTATGCGCCATTGCTTAGCACGTCGTATGGCCTGGTCGTAGGGCCATGATGACTTGACGTCATCCCCACCTTCCTCCAGTTTATCGCTGTGGCAGTCTCCTTTGAGTTCAGCCCGGTTCCGCTGGCAGCAAAGGATAAGGGTTGCCGCTCGTTGCGGGACTTAACCCAACATTTCACTGTAACTGAGCTGACGACAGCCATGCGGCACCTGTCTCACGGTTCCCGAAGGCACATTCTCATCTCTGAAAACTTCCGTGGATGTCAAGACCAGGTAAGGTTCTTCGCGTTGCATCAGATTAAAGCACATGCTCCACCGCTTGTGCGGGCCCCGTCAATTCATTTGAGTTTTGCAAACGGCCATGCTCCCAGGCAGTCGACTTAACTTAGCGTTAGCTCGGAAACCACGCCTCAAGGGCACAACCTCCAAGTCGACATCACGTTTGCAGCGTGGACTGCAGGAGTATCTAATCCTGTTGCTCCCCGCTTTCGCACCTGAGCGTCAGTCTTCGTCCAGGGGCCGCCTTCGCCACCGGTGTTCTCCAGATCTCTACGCATTTCACCGCTACGCAGATTCTACCTCTGAGACTCAAGCTTGCCAGTATCGATGCAGTTCCCAGGTTGAGCCGGGGATTTCACATCTGATAACAAACCGCCTGCGTGCGCTTGCCGCCCAGTAATTCCGATTAACGCGCTTGCACCCTCCGTATTACCGCGGCTGGCGTAAGATTGGCGGTGCTTCTTCTGCCGGGTAACGTCAATGAGCAAAGTGTGCTTTACTCCTTCCTCCCCGCTGAAGTGCTTTTACAGCCCGAAGGCCTTCTTCGCCACGCGGCATGGCTGCATCAGGCTTACTTGATGTTACTAATATTCCCCCTGCTGCCTCCCGTAG
+
72%-/:)(1-0/+3+,,3(33.,+.&((,6/2-5-))%'(%*&+',-%%%)'((&&*,*)+4+.)6,8,)*,24/)(+)%'-..-22,44('*.*%*'()&**/21861)-'*,/0334(.(/3$-2362121561*)/+,.16)*,310)++*/-,-2,---.3:2/+4:4/+,'(',),//7$/'+)'*782;42'4-22/.--$(%&'31--)**,)-+'/+000-0.1++('',-)+.30,61,(0.61889:463-(&$().,-..($(%)&-&,)-18611(+558;98101/.0.0,,-.06690;9,(070;52100.02<6443*0.,&''()3457:4163/.0440-,34)2,%))--829212&850'.,/02,+030:355.168/21/019820--.*.*(-2264;7-&(%%'*)))(*2232+,+).2*)*&.%-+61127.1..*++.3;8;32*,17+50///1:55733/1.2&(49514/24*,6810,*,*,*,)(*16+0.*-0;48:116540----0,,,4+0*&(+(*,.01118021((*'**,,./,.73-)-541900*14///5274+*,01')&(*/2/,1/0'%'29-'+,-./-:,5((%$&*+()0.*-12&,('%,//244:9677*85/**-.11,1+0/1,0()+792')+,7.(+%+*-337741&)'+3,-,+-.+2;6755253,-,112'%&(*//-1,2611/-//1,*(--9:91-6()058308../,0//38%+$'&'%((&&''(-155597564508:'.337234+/&**',/:36131&&%),01342'*'),0-09*,-+,'(%*'..38<25-,)-'-($+1,&10-&,*'&&*--3**'%*2,.241:57:35732+.++,(&)('+3,,/2325:1..,/2,,)')&*--,,-/85,..*+04627<06(+&(*2-).)&-$*&%)**11137:7:;844/(+532564288181-+*-09-/+'/,,.531019;,8;650681(()'))%*$&'('$#%&&/+((..05175;77:7'&%%'(.-8454158966557/19823('%$''+&((&*'-.1568010*'&%()&*0*26'()%(
@6fef27c1-2e98-4d39-afb3-2b3b39365a58 ch=340 read=111694 start_time=2019-12-13T16:45:57Z barcode=BC01 runid=2c9cf7bc05858273f10e7d7ec552fc0bd742dc3e
CCGGTTACCTTGTTACGACTTCACCCAATCGCTGACCCTGCCTTCGGCCCGCTGCCTCCTTGCAGTTAGCTACGGACTTCGGGTATTACTGCTCTCATGGTGTGACGGGCGGTGTGTACAAGACCAACGTATTCACCGCGACATTCTGATTCCGCGATTACTAGTAACTCCAGCTTCATGTAGGCGAGTTTCAGCCTACAATCGAACTGAGCTGGTTTAAAGTTTGGCTCCACCCCTCGCCGGTATTGCATCTCTGTACCAGCCATTGTAGCACGTGTGTAGCCCACATAAGGGCATGATGATTTGACGTCAGCCCCACCTTCCTCCTGGTTAGCAGGCGGTCTCGCTAGAGTCCTCAACAATGGTGGCGCTAACGGCAAAGGTTGCGCTCGTTGCGGGATAACCCAACATCTCACGGCACGGTGACGACAACCATGCACCACCTGTCACCTTGTCCCCGAAGGGATTTCCTCGATTAAGAGTAATGCAAAGGATGTCAAGTGTGGAGTATCTTCGCGTTGCTTCGAATTAAACCACATGCTCCTTTAACCTGTGCAGGTCCCCGTCAATTCAGCACGAGTTTTAATCTTGCGACCGTACTCCCCAGGCGGAATGCTTAATGCGTTAGCGGCGGCGCGAGGGTGTTGAAACCCCACCTAGTATTCATCGTTTACGGCGTGGACTACCAGAATTATCTAATCCTGTTTGCTCCCCACGCTTTCGAGCTATAAAGCGTCAGTTACAGTCCAGAGAGTCGCCTTCGCCACTGGTGTTCTTCCTAATCTCTACGCATTTCACCCGCTACACTGGGAATTCCACTCTCCTCTCTCCTGCACTCTAGATAACCAGTTTGGAATGCGGCACCCAAGTTGAGCCAGATTTATTTCACATCCCGCTTAATCGTCACCTACGCTCATGCGCCCAGTAAATCCGGATAACGCTCGCCACCTACGTATTACCGCGGCTGCTGGCGTAGTTAGCCGTGGCTTCCTCCTTGGTGCCGTCATTATATCTTCCCAGGAGCCAAAGGGCTTTACGATCCGAAACCTTCATCACTCACGCGGCGTGCTGCATCGGGTTCCCCCCATTGTGCAATATTCCCCACTGCTGCCTCCCGTAGGAG
+
5/*+,6),/40/29/1258991+,(',.2+&(((-.;7/+6437-)*.2''(((04*,(+/,0,513*'&*'237/..3/,,'*%0'(*,'(+&(+*.-4033444+66.0+***'('*.3.3581&-&'*-;879;5554546:4023546()+.-+;,+,.12764.4')'+.5/.00487:97624<:1-/21.*0-9./,061-(+)+/228<;-;612;0-.,+.5.22*./356/.+0(+1/0196543.50854132218.+*,,'11147552(+()%()/./+43/29222216:7../20,'(065)+14/3.4+14,.+3*+$*&)/)+/3531111+%%+..834*&+.5,.,'''(*+.1631'1,+$++38-16757123-*/7*)%(%*()*,.1110.,.0.0+*&'&(*,6138193770,).3-27.150#(),/,.61.*,/4)-()/516..12-6-1,*(''*3566-9(2-444997.010*%&&%%#&%(30++*,5.0185(.'1+3;/20.-1-.-,0+&**-(+*323(1$.1.08;7+.71909.%'(%&+,05:6)250.35-0*)-+$*#),536-,.4/4:2:7,*)'),)),,0-+,2094/5/+.)%-/3&&',(-.%030)'+6*&-336995795385',)2/0145346379/-)%''*-1025699992:7.024,,*'*+*08..*+./"%'-0,)+208%++*(+-./2+++-,*.//38768659:&,/)&(),978:/3//86656789670484.,/0*)47//*,+(1.0034+.%'**//2,0/1*64666&&()0++++/1..&+*,*+0-/..*%,.-08,.*-/2.,-2('%()33*/8-,*&'1,5.)*)'2156)76(22)(*'),/$$(++-80*+17:5-00,2/9453014745:68:/1436-5.'*-)+021159,9))')+.7+**3/18.400911/2//()&'&,332.%+'''+217+0+(%(+)'/12/(+1*(11,*/.00/*),+-067<9999-/-/&*+0/501250/+,-.0(9797;1:9:.+,8,+()+***60511-),*-/,+..+.930+,1,))
