# Supplementary material for: De novo species identification using 16S rRNA gene nanopore sequencing
Source: PeerJ. 2020 Oct 21;8:e10029. doi: 10.7717/peerj.10029 (PMC7585375; doi:10.7717/peerj.10029)
Supplement: Supplemental Information 3 [file peerj-08-10029-s003.zip › pass_fastq_runid_2c9cf7bc05858273f10e7d7ec552fc0bd742dc3e_436.fastq]

@2803b73a-3025-469b-97d0-2dba6163711b ch=89 read=130148 start_time=2019-12-13T16:46:19Z barcode=BC01 runid=2c9cf7bc05858273f10e7d7ec552fc0bd742dc3e
ATGTACTTCGTTCAGTTACGTATTGCTGGTGCTGGTAGTGGACCTAGAACCTGTGCCATTAACACCTGCGCGCAATGGCTCTATCTTCCGGATTTACCTTGTTACGGCTTCACCCCATCATCTATCCCATAGGCGGCTGGCTCAAATGGTTGCCTCACCGACTTCGGGTGTTACAAACTCTCGTGGTGTGACGGGCGGTGTGTACAAGGCCAGGAACGTATTCACCGCGGCGTGCTGATCCGCGATGCAGCGATTCCGACTTCATGTAGGCGGTTGCAGCCTACAATCGAACTGAACTGGCTTTTTTAAGTAGCTTGTCGTCACCGACTTGCGACTCGTTGTACCAACCATTGTAGCACGTGTGTAGCCCAGGTCATAAGGGGCGCGAACCGATTTGACGTCATCCCCACCTTCCTCCGGTTTATTACCGGCAGTCTCGCTAGAGTGCCCAACTCAATGATGGCAACTAACAATAGAGAGGTTGCGCTCGTTGCGGGACTTAACCCAGCATCTCACGACACGAGCTGACGACAACCATGCACCACCTGTCACCTCTGTCCCGAAGGAGAGCGGTCAGAGGATGTCGAACCCTGGTGGGTTCTTCGCGTTGCTTCGAATTAAACCACATGCTCCATCGCTTGTGCGGGCCCCAAATCAATTCCTTTGAGGTTTCAACTTATTGCGGTCGTACTCCCAGGCGGAGTGTAGCAATGCGTTAGCTGCGGCGCTGGTCGGAAAGGACCGCCTAGCACTCATCGTTTACGGCGCGTGGACTACCAGGGTATCTAATCCTGTTTGCTCCCCACGCTTTCGAACCTCAACGTCAGTTACGAACCGAAACGCTTTCGCCACCGGTGTTCATCCATATATGCATTTTGCCGCTACGCATGAATTCCCACTCTCCCCTTCTGCACTCAAGTTAAACGGTTTCCAGCGTACTATGGTTAAGCCACAGCCTTTAACTTCAGACTTATCTAACCGCCTGCGCTCGCTTTACGCCCAATAATCCGGATAACGCTCGGGACCTACGTATTACCGCGGCTGCTGGCGTGGTTAGCCGTCCCTTTCTGGTAAGTTACCGTCACGGTATCAGACTTTCCGCTCTGCTCGTTTTACAACAAATTTGCAGTCGAAAACCCTCTTCACTCGCGGCGTTGCTCGGTCAGACTTCCGTCCATTGCCGAAGATTCCCTACTGCTGCCTCCGTAGGAACAATATCAGCACCAACAGAAAGGGTTAATGGCACGGAGTTCTAGGTCCACTGCCAGCACCTGGTGCTGAAAGAAAGTTGTCGGTGTCTTTGTTAACCTTTCTGTTGGTGCTGATATTGCTCTACGGGAGGCAGCAGTGGGAATATTGCACAATGGACGCAAACCTGATGCTCATGCCGCGTGTATGAAGAAGACTGTTTGTAAGTACTTTCAGCTGAGGAAGAGGGTAAAGTTAATACCTTTGCTCATTGGTTACCTGGAAAGCGGCTAACTCCGTGCCAGCAGCCGCGGTAATACGGAGGTGCAAGCGTTAATCAGATTACTGAATAAAGCGCACGCAGGCGGTTTGTTAAGTCAGATAATGAAATCCCCGAGCCAACCTGGGAACATCTGATACTGGCAAGCGAGTCTCGTAGAGAATGCGTAGCGGTGAAATGCGTAGAGATCTGGAGGAATACCGGTGGCGAAGGCGGCCCTGGACGAACTGACGCTCGGGTTAGCGTGGGGAGCAAACGGGAGGTTAGATACCCTGGTAGTCCACGCCGTAAACGATGTCGACTTGGAGGTTGTGCCCGCTTGAGGCGTGGCACAGGTAACGTTAAGTCGACCGCCTGGGAATGCAGCCGCAAGGTTAAAACTCAAGTGGGGCCCGTACAAGCGGTGGAACGCATGTGGTTTAATTCGATGCAACGCGAAGAACCTGGTCTTGACATCCACGGAAGTTTTCAAGGGCAGAATGCCTTCGGAACCGTGAGACGATTGCTGCATGGCGTAGTATTCGTGTTGGTAATGTTGGGTTAAAGTCACAACGAGCGCAACCCTTATCCTTTGTTGCCAGCGGTCCGGCCAGAATTTCAAAGGGACTGCCAGTGATAAACTGGAGGAAGGTGGGGATGACGTCAAGTCATCATGGCCCCTTGACCAGAGATACACGTGCTACAATGGCGCATACAAAGCGACCTCGCGAGCAAGCGGACCTCATAAAGTGCGTCGTAGTCGGATTGGAGTCTGCAGCTCGACTCCAGCGAAGTCGGAATCGCTAGTAATCGTGGATCAGAATGCCACAGTGAATACGTTCCGGGCCTTGTACACCGCCCGTCACACCATGGGAGTGGAGTTGCAAGAAGTAGGTAACCCAACCTTCGGAGGGCGCTTACCACTTCATGACTGGGGTGAAGTCGTAACAAGGTAACCGG
+
#.%&%(1273338$3.2+-++).,*+45585668571346:5320+0(.+566667;5573,-&+-*&,&&$%%&'%&'*0.+12807.&*%+7.-/-4-*,2*/-+-120*.'%#$&12888847.'$&'-4/5/..320064<;0,3+4)/623146.,.6/9.65..-:222<6-,,*.124;9877784565.+4(('(,/151:37(*0+11.526<868904057566510012.),*(-(*'*+-15;562///9/*.-'')41(*+0-+*,3-..,1-,-34.-*('0/-*-%&%$##".((&(*,/53310-&&2,73011+.014445784203:2*56,5,**))+)-..28646018-+/861/.//,781+($'&&''+)093/02689:76:8,)0419598784-4:.01:22:3563465/5/).,*(+*+./+,2-004:0../0:44.++5+/90/,,,,(.107/1/135059,./1&+',+2+.+)*)155554/355521-&+,/2224598/794830,07.0,)+1-./3--+)('&$%*()$$$$#,1:8:74.5816642&&/-2))*&&%,11/-.-,--.-4%-.70+,,1,;<:83-)+54989:8:.*'&%$.*+294817/$$'+3,50842660,))*293.--**(%++++02000824,5.,)57:-+%&)(&$&(//,*+*5,.'+,3-1**&(%()))')'.+.33.,&)))).023445775598&&+()(&)+36112/28100,+,.-+*+/210/084,14098/)1124943+*&3502'())*.+-2403+*737***'+*,-9--251.80:::98/0&+02+*%(%&$&#,,,(%,3-683.*,&&&&+/.+0,%'3**540+.30,,-'-+/&)+.546,3/96:14(-(+-17454559445:187/0/'575822,+4.+('+)4:*2251514.01),144880..50'*%&%&++)/2-084:395-.*--1+97440*(0,0*..*.,(&)0-/18607/./4717)**(&)+()+40.,/4+-*')-*25543.1.,(&&%%&+(*.)/.%*,,'''&&*,.*&&%.)*)%&$$&$)%&+2+,6;50:7455;60202+./5884;54595<7802137;48556226:69:615+./153,+015456115-39,.1)).1./:0015(%)'*,154.,.1+(/,29080+/-,/)-'(8;5503713.'()%4:47755:679:813339-),.),-633/.--++,-56-+++-+))0-,6435-'-*,/232$0((+55144//-'')&*00(*+-69*85.8/(,.0/9555&2237;)0)*,),)()+(**796771//+-018()1)'((('1*((+-*-+*.0**,$&"'%)*,-(&++/+-67.+3,3,03/45-*456&6'+%)'&))&),)/+(*&*+)/)+*4-+-124/.1-*-/.72:20921001--3*.+6/-.83/3.,/%&),)+-51'/201-,+))&('.++19+34;3/1469+080130,)+,363*152&('%&&,3-1*+20)%.0034//0./7493/+%%&*+34488;3-)*%)(%%&')'00:9-27.+1287+)((--44:42-,-.')+5,)4-9.(*('*,,200,%%'*.,-10%*&'%++5*.&)$&$%'867:-*+.1;.5'4)$*)).+'0.,5:2048877-7-)*2598999&-,,,,652(0/61410.4.-+,51,$%*%'(,046/2+)%(''&%%%'+/877177786:5798661(-()0*&1,+//0*4181::/4/.+-'(),-.+5..)(2.2235680,(',)+*-+/336;70-+-+-/0/:5642311,+,&*(&(-/./6//0666'(+,-3..19:9.3'-'&%&(/2/.-*,3017-98:7310.0//%**+3133&&&$$$(%%*&(*+.00.2).-/7211:3:.7,6-++,-%,,.4,++*+33818/053440192/1;%,,,+41630,1,1+'*&)&)*)(0)(+/+65766&(.*,,467::9/+1*/*0,-1.36+67664351.-11.61-0*,57,$$%')682.)*-/+,)**2341++..-,75.....',+(&+,233767765.488671,)+)//%-.84365878667-405),)+(*+&''($')+)..867473-%&&,*,,.0-4)304*)'&%)*(*-011986:(),:426.**%&()57989.9,1'.233-3/,,//,142/;7-.0-,+/4,0+*+'')-6*/26+,+)$)('+',422,5-),.1(+.*+,&(*),+--**-+(+0.-+225653566-.*/()),2*4,01(1.2:63/4
@bf71538e-94eb-4e0f-a29e-d49fee5e1b56 ch=455 read=104574 start_time=2019-12-13T16:46:34Z barcode=BC01 runid=2c9cf7bc05858273f10e7d7ec552fc0bd742dc3e
CTCCTACGGAGGCAGCAGTAAGGAATTTTTTCGGCAATGGGGAAACCCTGACCGACAACACCGCGTGAAGGAAGAAGGTTTTCGTTGTAAACTTCTGTTATAAAAGGAAGAACGGCGGCTACACAGGAAATGAGTAGCCGGTGACGAAGCTGACACACTGATAGAAAGCCACACGGCTAACTACGTGCCAGCAGCCGCGGTAATACGTGGTGGCTTAAGCGTTATCCAGGTGTGGGCGTAAAGAGGGCAGGCGGCAGCAGGGTCTGTGGTAAAGCCTGAAGCAACTTCAGTAAGCCATAGAAACCAGGCAGCTAGAAGTGCAGGAGAGGATCGTGGAATTCCATGTGTAGCGGTAGAAATGCGGCGTAGATATATGGAGGAACACCAGTGGCGAAGGCGACGATCTGGCCTGCAACTGACTCCAGTCGAAAGCGTGGGGAAACAAATAGGATTAAGATACCCTGGTATTACGCCGTAAACGATGAGTACTAAGTGTTGGATGTCAAAGTTCAGTGCTGCAGTTAACGCAATAAGTACTCCGCCTGAGTAGTACGTTCGCAGAATGAAACTCAAAGAAAGGAATTGACGGGGGCCCGCACAAGCGGTGGAGCATGTGGTTTTAATTCGAAGCAACGCGAAAGAACCTTACCGGAATCTTGACATACTCATAAGGCTCAGAGATGGAGGAATAGCTATATGAATACAGGTGGTGCATGGTTGTCGTCAGCTCGTGTCGTGAGATGTTGGGTTAAGTCCGCAGCAGGCGCCCTTATCGTTAGTTACATCATTAAGTTGGGGACTCTGTGAGACTGCCAGTGACAAGCTGGAGGAAGGCGGGGATGACGTCAAATCATCATGCCCCTTATGACCTGGGCTACGTGCTACAATGGATGGTGCAGGAAGCGAAGCCGCGAGGTGAAACAAAACCCATAAAACCATTCTCAGTTCGGATTGTAGTCTGCAACTCGGCTTCATGAAGTTGGAATCGCTAGTAATCGCGAATCAGCATGTCGCGGTGAATACGTTCTCGGGCCCTTGTACACACCGCCCGTCACACCACGAGAGTTGATAACACCCGAAGCCGGTGGCCCCACAATAACCGCAAAGGAAGGAGCTGTCTAAGGTGGGATGATTGGGGTGGAAGTCGTAACAAGGTAACCGGAAGATAAGGCGACAGGCAAGTAGGTTAACACAAAGGAACACCGACAACTTTCTTCAGCGCAGCAATACGTAACGTA
+
),-**-208-.401/842,4'(&),*396:,54965<7645+'1.-8,*+0,)(&&-)+$21/2224583154+-2(0)5-,('*+)-2-&*19387.:/..0+((/.5/1941801/.++*++**&.++1.'(().60&,)*+/*''&##$%$&'')+%'*'$)'+).6..*-/65/06144668788620./3,-+/-,/:0//,)*-*.4.-0626:81;20/-+23024640.-+,-*(*/11.3634/77111/+5312./0.-.,4-),0.00+)(***5-7*2129)2724**-3.1008://)--(*))+++)%)-*((-3-18-70+*,,03:8:998756/6/-''.44--.20/022689760357124/74628---055**3*2/::1////236,5,./634-,)*)0()+34&,-)(,-0305)+-)*89:2%'()/0/,*+.*-+&%&%#$%$&)+-8679;91-)-&&+0-03,)**'/1277;8;97;1.2:9679:;9:7+'+*-+81.7//45051344722951))*&%+(),088'0,+0:8439723538-*(')(),+3,-+6/328-29,()(,.3'32542+)**3500/0/<<.3:849+00&+51516/04*)2756/5,,.*-'%+,-5.0160.-,--,0++1./1''(,.:9/.+'+()'223364///--56.4007::7::;6856323567.-----*()(+657.054363:74666.,4(')/%+%&.558983842343933/1)+,08/9.91/124;;-,)*,)&$&)-06659;2444588/,./:-+0+-5-852::20002868889*(1./:8:00<7,.*++,13632630''*')457147<//8..2--,&%(%(,)-('*$,2/-,),'))),'&*596353134;;4/70-9*-./3994)3'/(&(.06999;0:0/-.(%%%$(*,/-,/8,/.--4,+,'*3.60114331,:.34,0-/53/2,,+/33./01;8793:299)6.-.4201.0856786642324-,+*()&(-4-.-176)4&)(..,07,7+0)8-.(%%(($*+--*,,7),-46)+&*+5876.44,212411223382652-2-3((+//899874.623999973-+,-.%)+)-56.276/*)))(*)22.+,,21*',*,.67:68321*.4.,487,,-,.2(6171,22)2''#$$
@d80f1b92-deb9-4f15-b795-f1f4651ce289 ch=398 read=96316 start_time=2019-12-13T16:46:33Z barcode=BC01 runid=2c9cf7bc05858273f10e7d7ec552fc0bd742dc3e
CTCCTACAGGAGGCAGCAGTGGGGAATATTGCTGTGGGCGCAAGCCCTGATGCAGCCATGCCGCGTGTATAGAAGAAGGCCTTCGGGTTATGAAATTACTTTCGGCGGGGAGGAGGAGTAAAAGTTAATACCTTTGCTCATTGGTGCCCGCAGAAGAAGCACCAGCTAACTCCGTGCCAGCAGCCACTGACGGTAATACGGAGAGGTGCAAGCATTAATCAAGATTACTGGGCGTAAAAGCGCACGCAGGCAGTTTATTAGAAGTCAGATGCTTGAAATCCCCAGGCTCCTGGGAACTGCATCTGATACTGGCAACGGAGTCTCAATGAGAGGGTAGAATTCCAGGTGTAGCGGTGAAATGCGTAGAGATCTGGAGGGAATACCGGTGGCGAAGGCGGCCCCTGGACGAAGACTGACGCTCAGGTGCAGAAGCGTGGGAGCAAACAGGATTAGATACCCTGGTAGTCCACGCCGTCAAACTTGATATCGACTTGGAAGTTTGTGCCCGCCAGGGCGTGGCTTCCAGGAGCCTAACGCGCGTTAAGTCGACCGCCTGAAATACGGCCGCAAAGGATTCAAAACTCAAATGAATTGGCAGAAGTTACAAGCGAAGGTGGAGCATGGTTTTAATTCGATGCAAACGCGAAGAACCTTACCTGGTCTTGACATCCACGGAAGTTTTCAGAGATGAGAATGTTGGGAACCGTAGGACAGGTGCTGCATGGCTGTCGTCAGCTCGTGTTGTGAAATGTTGGAAGGTTGAGTCCGCAACAGGCGCAACCCTTATCGCTGTTGCCAGCGGTCCGGCCAGAATAAAGGGAGACTGCCAGTGTCAAGCTGGGAGGAAGGTAAAAAAAGTTGACGTAAGTCATCATGGCCCTTGACCAGGGCTACACGTGCTATTAGCGCATACAAAGAGAAGCTGACCTCGCGAGAGCAAGCGGACCTGTAGGAGTGCGTCGTAGTCCCGGGTTGGAGTCTGCAACTCGACTCCATGAAGTCGGAATCGCTAGTAATCGTGGATCAGAATGCCACAGTGGGCTTCGTTCAGGCCTTGTACACACCGCTTGTCCACCATAGAGTGGGTTGCAAAAGAAGTGGAAAAAGCAACCTTCAGGGAGGCGCTTACCGCTGTGATTCCTTGACTAGAATTGAAGTCGTAACAAAAGGTAACCAG
+
),35/&1.3/,//-%/.'-,,),(+,.&5()(&%&'52*')-2,,:()*32%+)(+)11217(((**344*')('(+)..6666)974821)2+&*''*8:2+'*((17+)0)))+$'(,98.-4/6/5379192/28709)*$%$'+/(*(&),&((#$#%$%'10.8/007+6-/,*(**-,*$&#'#'&),,7...251,&(+-.///%&$*/0703)'$'/+.//-0--00488*,//-(,'*/299799:-'**'',()-.+-.-)')(,.78,/66,)054,-'$%('&+00..//,('''$&$'''(#($)%()('&')*(''%+/,34+6+7,220/0.0.,,+,1*+&,2.28588..+*(*(*.+/+(-,,,0))+',0/,,3.5-2-366/,,701&(*(*-++)**./2.35432.&'&&'+++./)&)$')2)(1*2-1*,-759/,.1.')+/7+./47&.),1*.,*)))%00,,*)(,+-+*14+(3,67)',+(,3,,/54931-2)%-)(-,().0.,-0.1-3)*'*((*063661)&&&%()+1.8.252'/5'0.%/30&../)..*)'&/&'#%&(%$&&%&)*+02*(%+(+49.//)-))*;</2758.-..,2.8+0..+,-.*.,5,50.31(*++,1203/31)*,,/&+)18<:34)*,..---.41,.%&+++211-/&'/17//0-.2975+.,)&$#(%%),*+-./65/7//,+.**,*3-).$$'(0+('&(/,%.+*,'),,'((&*,)*+,.2,,0**.**(''((30/--.00)))(%.6-*-.+102531+*&)%)&&''-.-2.''*+*-))%),,)'%'$((#&(**'-,//95$'(+/5-).+*2+)**&&&''&*+,)))*'0*.-))((%)-/)')&((&'$(*3224',,,++(-.6,/0935+'#$%('&**')(,,(+,/170*01+(8)+'&+,16634,++**656,+&'-0.14&2+11647520//1.--/03435))+87772/0%11,,)''(''(36$+03111..02/.,.3''%$&'')'+/*+$($&%(/*,)&('76*&**&)/4/4*+)%&)++*081&/7'&*-,.12.,-0(+.),/14:6%0(*$'*'''$&&&((&*.''(&.-75.,,0/)/4%(
@823a76ef-8d85-4c6b-afa4-8f6c39339656 ch=94 read=209529 start_time=2019-12-13T16:46:52Z barcode=BC01 runid=2c9cf7bc05858273f10e7d7ec552fc0bd742dc3e
CTCCTACGGGAGGCAGCAGTGGGAATATTGCACAATGGGGAACCCTGATGCAGCAACACCGCGTGAGTGATGAAGGTTTTCGGATCGTAAACTCTGTCTTTAGGAAGATAATGAAATAAACCACGGCTAACTACGTGCCAGCAGCCACTTGATGTACGTAGGTGGCGAGCGTTATCCCAGTTTACTGGGCGTAAAGGGCGTAGGCGGATGATTAAGTGGGATGTGAAATACCGGGCTCAACGGGTGCTGCATTCCAAACTGTTATCTAGAGTGCAGGAGGAGGTGGGCCCTGGTGTAGCGGTGAAATGCGTAGAGATTAGGGAAGAACACACCAGTGAGCGACTCTCTGGTTTGTAACGACTGGGCTCAGCGGCGTGGGGAGCAAACAGAGTTAGATACCCTGGTAGTCCACGCCGTAACGATGAATACTAGGTGTGGGGGGGTTTCAACACCTCCCGTGCCGCCATAACGCATTAAGTATTCCCGCCTGGGGATACGGTCGCAGATTAAAACTCAAAGGAATTGACGGGGACCCGCAGTAGCGGGCATGTGGTTTATTCGAAGCAACGCGAAGAACCTACCACTTGACATCGCATTGCAATCAGGAAATCCCTTCGGGGGACAAGGTGACAGGTGGTGCATGGTTGTCGTCAGCTCGTGTCGTGAGATGTCGGGTTAAGTCCCGCAACGAGCGCAACCCACTTGTCGTTAGTTACCATTAAGTTGAGGACTCTGGCGAGACTGCCTGGGTTAACCAGGAGGAAGAGATTAGGACGACGTATCATCATGCCCCATATGTGTAGGGCTACACACGTGCTACAATGGCTGGTACAGAGATGCAATACCGCGAGGGTGGAATGCTTTAAAGCCAGTCAGTTCGGATTGTAGGCTGAGCTTCGCCTACATGAAGCTGGAGTTACTAGTAGTCGCGAATCAGAATGTCGCGGTGATACGTTCCAGGTCTTGTACACACCGCCCGTCACACCATGAGGTTGGCAATACCCGAAGTCCGTGAGCTAACCGCAAGGAGCAGCGGCCGAAGGTAGGGTCAACGGGTAAGGGTGAGAGAATCGTAACAAAAGTAACCGG
+
./5,*+.,4.)/,,.000093:8/84081+**,040142*'*2;4/0389.+,,,-3'386666)((()//)*/-,263+/,303.+10/'*,.5464071(0+0812114/)'&&#%$%&&+--,,*.+.+),*./50/.-&+0/$&&$'%,$+()+11/3)-&&'*(,12500.*,&/)4,-./9340&%&+)++&%'*)'&*+87651/00-'/(-37624/1871379,-&&*'.(()200/0.-.-26,4090./(+(+/764.'**,+-7/,,*&**'*,*+,(&''&&(&()515..2/,-499.,,+,1/%(11+0/24/,.)/8/110*,--0//..-127((++*,.,'(*%&)1.77,*(),*.-./2(')+39/1-&%'-9,--+'+31-01005/9.*,-34031-'()+/)2*),%&,0444&+/58.+4;1+-''',2(.9,-:482556+''**-0.647457079,9.(+40355-0034.765**+'*/+/,'&''.)4***)&2+76833;946;0,,(*--/.+.'+-1.1032;50(8,,1-+-85544103.)0(,))./('$+(--35.#)&1,,-.12)%('(-+)-<60871256./227-6.//8+,14/36.134399:773-(*',,-.7878888775452410102:210077)+10),*,'+46584:.$%1'..4004*'+)&'0).+&*,,3-)0916..$%&&)/12-,)&%&(.-1,*$(*(-+(1,,/'%'%*&#.1(%(%(&++./59954*0+-+#)*+-.)(,-.*,---**'+,/267..+3*)7---33/4-,-,,:80;/.-23/2&%.2+13,,&&#&)17.5,'.,&))-&(++,-.,1/./)/1-*('%%%**)/24230+*)((-.3,++/50)-05406780711;68200543475906.&&(),,255('1)1())-,-./203;08;,-8-++)/6444-+*,)&('&+*-/8.)/*++58553*),,2/61',*1)+&+*2-5(308+-*()-*++''(.+2-41.+'))+&'%&(''+))&*)'%)+)($%'*/027
@d572723d-e4f9-41a5-8606-96d9553e49da ch=35 read=151281 start_time=2019-12-13T16:47:06Z barcode=BC01 runid=2c9cf7bc05858273f10e7d7ec552fc0bd742dc3e
CCGGTTACCTTGTTACGACTTCACCCCAGTCATGAATCACAAAGTGGTAAGCGCCCTCCCGAAGGTTAAGCTACCACTTCTTTGCAACCCTCCCATGGTGTGACGGGCTGGCGGTGTGTACAAGGCCGGGAACGTATTCACCGTGGCATTCCTGATCCCACGATTACTAGCGATTCCGACTTCATGGAGTCGAGTTGCGAATCAATCCGGACTACGACGCACTTTATGAGGTCCTTGCTCTCGCGAGGTCGCTTCTCACTGTATGCGCCATTGTAGCACGTGGTAGCCTGGTCGTAAGGGCCATGATGACTTGACGTCATCCCCACCTTCCTCCAGTTTATCACTGGCAGTGCTTTGAGTTCCCGGCCGGACTGGCAAAGGATAAGGAGTTGCCGCTCGTTGCGGGACTTAACCCAACATTTCTGGCACGAGCTGACGGCAGCCATTGCGGCACCTGTCTCACGGTTCCCGAAGGCACATTCTCATCTCTGAAAACTTCCGTGGATGTCAAGACCAGGTAAGGTTCTTCGCGTTGCATCAGATTAAACCACATGCTCCACCGCTTGTGCGGGCCCCGTCAACGGTGAGTTTTAACCTTGCGGCCGTACTCCCAGGCGGTCGACTTAACGCGTTGTTAGCTCCGGAAGCCACGCCTCAGGAGCTGCCAAAGTCGACATCGTTTACGGCGTGGACTACCAGGGTATCTAATCCTGTTTGCTCCCCACGCTTTCGCACCTGAGCGTCAGTCTTCGTCAGGAGGCCGCCTTCGCCACCAGTATTCCTCCGAATCTCTACGCATTTCACCGCTGCACCTGGAATTCTACCCCCCCTCTACGAGACTCAAGCTTGCCAGTATCAGATGCAGTTCCCAGGTTGGGCCAGAGTTTCACATCTGACTTAACAAACCGCCTGCGTGCGCTTTACGCCCAGTAATTCCGATTAACGCTGCACCCTCCGTATTACGCGGCTGCTGGCACAGGTTAGCCGATTATGCGGGTAACGTCAATGAGCAAAGGTATTAGCTACTCCTTCCTCCCGCTGAAGTACTTTACAACCCGAAGGCCTTCTTTAGCGCGGCATGGCTGCATCGGGCTTGCGCCCATTGGTACCAATATTCACACTGCTGCCGCCCGTAAG
+
9.5-3-14142-/8-//799;861494,/14/14590-+,-0**(+3..0+--76*)*//+.1,1,3/+&))(**$'/603;9,21)060*/5//45;::7610(/&%%&&-.4035317999.31*'/21841568<7664%2)0,1200,,,224.(&**6.:-/)*,2349<85445586351.)()),+3-7+.)*()'*0*+'7*98722554+-&(+20,--)**,0*)4+-,,),,/1&-)-,,.1/1)+$))-14---,0:-40*''*,*/00/1,)')+(+5;:0/3)-598;7612.-+&)((*3056831992*0885:7.5'(*7:8//08:6731(*,+()*''')3/:,(+3..0.,,#&&%*9*525629*/'(/,(,&&).1.4/.--662,1,2),*'/-63290(%&),*,)&+,-.////''(.)&)(),+-*)*2(**,+0*,,697/.*&'')0.0011;7466:722$&)565/274:598999(451+.25;2..1-,'/,32996*,+,0),(--''+.-3<9310/0528886027/3/4/11/,-0.:80-/..'(''.'&,-792,21,5,+*.-1.-.,*)+'%(-1/--./:906/7,-,,*++()0.-/20''')($.1*,,3215)1-+%()(%%/4/-2668857666:+')*-.-2/6)',,.7(4-'),.0)+5285515<3+1,.*,*'+++,11-.2346./)//00-)*+++/.844))/'*).4((&***,6;552%//19<9761*'(5425,../-//4;:3/261465/(,,()*%-19('',-5872+')(%0.-0038800+/.700:&//13;.3688;599</8,,+7-6*(/7-,)%'):-,+**3342.+,*1.44:633*+,*,/643+''31/,0+84(%&()',).-,+6,:/7*)-(+%/78123(&$&&&*(++215467570&/')--.,(+'(&0,&(&(/6+,2:4///.300--/-2))%*$,)'&'&$')49/060+92-(55-22*+,,3/-)*,)/6/''(+.6877/2/($))*-'33.2262112///-74247+331:5'.-&$-(/07000742)++--19757-)0+'+)()(
@72416b46-2865-4cd0-8500-52e28682faf9 ch=197 read=92835 start_time=2019-12-13T16:47:04Z barcode=BC01 runid=2c9cf7bc05858273f10e7d7ec552fc0bd742dc3e
CCGGTTACTTGTTACGACTTCTTGATCATGAATCACAAAGTGGTAAGCGCCACTCCCGAAGGGATTAAGCTACCTACTTCTTTGCAACCACTCCCATGGTGTGACGGGCGGTGTACAAGGCCCGGGGCGTATTCACCGTGGCATTCTGATCCACGATTACTAGCGATTCCAGAGCTTCATGGAGTCAGTTGCAGACTCAATCGGACTACGACGCACTTTATGGTCCGCTTGCTCTCGCGAGGTCGCTTCTCTTTGTATGCGCCATTGGCGTGTAGCCCTGGTCGTAAGGGCCATGATGACTGACGTCATCCCACCTTCCTCAGGTTTATCACTGGCAGTCTCCTTTGAGTTCCCGGCCGGACCGCTGGCAACAAAGGATAAGGAGTTGCGCTCGTTGCGGGACTTCAACAACATTTCACAACACGAGCTGACGACAGCCATGCAGCACCTGTCTCACGGTTCCCGAGCACATTCTCATCTCTGAAAACTTCCGTGGATGTCAAGAGACCAGGTAAGGTTCTTCGCGTTGCATCGAATTAAACCACATGTGCTCACCGCTTGTGCGGAGCCCCGTCAATTCTTGAGTTTAACCTTGCGGCCGTACTCCCCAGGCAGTCGACTTAACGCGTTAGCTCCAGGGCCGCCTCCAGGCAACCTCCAAGTCGACATCGTTTACGGCGTGGACTACCAAGTTATCTTCTAATCTGTTTGCTCCCCACGCTTTCGCACCTGAGCGTCAGTCTTCGTCAGGGGCCGCCTTCGCCACCGGTATTCCTCAAATCTCTACGCATTTCACCGCTACACCTGAATTCTACCCCTCTGAGACTCAAGCGCATTATCAGATGCAGTTCCCAGGTTGAGCCGGGGATTTCACATCGGCTTAACAAACCGCCTGCGTGCGCTTTACGCCCAGTAATTCCGATTAACGCTTGCACCCTCCGTATTCGCGGCTGCTTTGGCACAGGTTAGCCGGTGCTTCTTCTGCGGGTAACGTCAATGAGCAAAGGTAACTACTCCAGCCTCCCCGCTGAAAGTACTTTACAACCCGAAGGCCTTCTTCATACGCGGCATGGCTGCATCAGGCTTGCGCCCATTTGCGCAATATTCCCCGCGCCAGCGAACAATATCAGCACCAACGAAAGGTGATTGAACCTGGGACACCATTAACTTTCTTCCAGCACCAGCAATACGTAACTTTACC
+
78587;2306,.9+,,+213*(*)*121856/,,((25212,3,(&%'(15/0001.+-2,2*&-(/)++.,***,.4976<;114-53+,0/96(.,25342452/,*&+-./-2674/54+,00,+/2336456;2/7.-+15*)---1(&(+(/504-----2956*'*&(+2645006-*+,(,,+++%%''(4);-9+:0:9647473-)(''**/.*+,1,)0'%&+,13((+--205256869503,(%'(,668:&('%$&&'&''%(+0)08633.3.+035988121/)*((+778976305-0314&$$%$*'./()30')+()(%))/24'(1,,/1896:++*,%-*0/,*)),.*.'-5;,5/53'%2+&'..+,3366/7:-15:8/.&%.0,-)1**,1--**-710+((+(1524310//3136/4///-.5)-1434*,/88/93+&'.,,-/082*+&()/.+),/3+),')''&6;885643+)+./::187-4,2-399:<:4787/,-,.3-*-.-5;963((%)$)'**.(*/,++,-&%%,+''/00,)()'*(.)/+*+*.;9,724,7++)))'''(.,374--/58099884135563--*-,,*+,+0%10*,,%'-,1())*(),-310*/-+./466576261,'++6345:;986.342$,$)+0/+*'',-+'))-9(%')-361+/./0;;44615501545589352121/118'-9;216-0317422-*.-,0005<89684;0.,,*,-13543:50*,*&%&#&&130-)21.+)'-1/+'(#'(22276,'%%#$#&&,-3/12733*22</3-**+'+))/3-+560)./**+,.,+),))(*(*.338<69;8870*,..')(%&+,1.,)+-/529/,+,5-4-:440500/39322002+,,++/-9/,,*+))1,**+$'-/5///:*43..2;78;8544268679:79/8/.-)345;(2(,.*)-(-.00.'+((/;;++660,1-())''%%&(-'-1*'*+-3169;98;903**'*).)$))63722122+2982901.-;:-*8-,-.,4...0./-0'$&#')$'&*.357;767*((((.6.40&&2*))*'#)%%&&'%&%+/*,(-/&''*%').4+/52,++,-/0/*+--,+0330,))(%$&"
@0d7915e3-46d5-4c79-b509-972199eb6f3a ch=10 read=56308 start_time=2019-12-13T16:47:16Z barcode=BC01 runid=2c9cf7bc05858273f10e7d7ec552fc0bd742dc3e
CTCCTGCAGGGAGGCAGCAGTGGGGAATATTGCACAATGGGCGCAACCTGATGCAACCATGCCGCGTGTATGAAAGAGGCCTTCGGGTTGTAAAAGTACTTTCAGCGGCAGGAGGAAGGGTAAAGTTAATACCTTTTGCTCATTGACGTTACCGCAAGAAGAAGCTTCAGCTAACTCCGTGCCAGCAGCCGCGCGGTAATACGGAGAGTGCAAGCGTTAATCAGATTACTGGGCGTAAAGCGCACGCAGGCAGTTTGTTAAGTCGAATCCCGGGCTCAACCGCAGAACTGCATCTGATACTGGCAACTTGAGTCTCGTAGAGGGTAGAATTCCAGGTGTAGCGGGCGATGTGTAGAGATCTGGAGGAAGATGCACCGGTGGCGAAGGCGGCCCTGGACGAACTGATGACGCTCAGGTGCGAAAGCGGGAGCAAACAGGATTAATGCCTGGTAGTCCACGCCAGTAAACGATAATCGGCGGAGAGTTGTACTTATGAGGCGTGGCTTCGGAGCTAACGCGTTAAGTCGACTGCCTGGGATGCAGCCGCAAGGTTAAAGAGCTCAATGGATTGACGGGGGGCCCGCACTGCAGAAGCGGGCATGTGGTTTAATTCGATACAACGCGAAGCCTTACCTGGTCTTGATATCCGCGGAAGTTTTCAGAGATGAGAATGGCAGCTGAGACAGAGACAGGTGCTGCATGGCTGTCATCTCAGCTCGTATTTGTGAAATGTTGGGTTAAGTCACAACGAGCGCAACCCTTATCGCTGTTGCCAGCGGTCCGGCCCGGGAACTCAAGGAGACTGCCAGTGATAAACTGGAGGAAGGATGACGTCAAGTCATCATGGCTGACCAGGGGCTACCTACGATGATGCTACAATGGCGCATACAAAGAGAAGCGACCTCGCGAGCAAGCGGACGGCCTCATAAAGTGCGTCGTAGTCCGGTTGGAGTCTGCAACTCGACTCCATAAGTCCGGAATCGCTAGTAATCGTGGATCAGAATGCGGTGATTCCAGGCCTTGTACACCACCCGTCACACCATAAGGAGTGGGTTGCAAAAGAAGTGGTAGCAACGGGGAGGGCGCTTACCACTTTGTGATTCATGACTGGGGAATTGAAGTCGTAACAAAGGTAGCGG
+
()./(&)%)/*)..,277*-/.77(/-+**+')%&)40:;6/+*-,+434(''(('192989:6867781/.55*),+3088:84:1,1(+.97.)()',2''$'()(&%.,+.0,.-,&&(2.--5/5.23+)***./4-%+-,*.-,**./%)('%+)%))$%%&)&,+*,4///+(,18<5452149./)-(-*5.--421,*'(()*,.')-003//.++*.,,,105*+,.7-(&)0-(,(,/127%,-1))15-5+.6)(0)),*,**.03,)//%,'+(-.2,,,+-/,.//0:290/,'$%&$$%%+,),0)$/,))'('((-2(%.,*)(%++&.+'')(%(''()*(-28994.-)'&%&&&(&*5-60(-+**-''(&+,82+5854+%)((**+-//,...)+())-'())''&+%($*/0(,%,+'/)*+)'-5-,')),043((''&&%',4.1)&(&&*)'$'',**&(+,(/+-,*#&('+,,8766/,+(&*%&)++6//.0134)+,-**(&#%'&*-))((-(/00151*2-20330(-&/1,''&%(%.(($(,4899-+51'(%(%%'(&)*+(.532*1)*,56:8+5-6-*,-+0,*//0,))$(''(&-,,)1341.*'%&++)&()-+2)-98,6**',&$'')/+()'''*,,/1+.-%%%*-.)4-))+434012946676+0+&'(+/,+))&,4)()-,,*)).7*465:50.2.$)((/,+45061711-*/-02-/5-05).)''&)60523234+&(*)(*.820)(&%,/115/,--,2105&)')')-%(&'(,-20-,-++.-./232&')((%'(33..//*,*)*'%$&%(+*+.+10,2042387676668.6*'((*,*-.754--(+()'',,.0390('#%#&(')*3203795100138-9+(-(1()')+12240//.-)++.-2%&(,),3()+,++/0-.-,./710**+38731%'0+&,)+*((++9/(,+4-0-*+*,,/4+16,,9622-+-&&&)''%)(38213./+84(%+(%'%'&&$'&$''.+(&+51.3412,,)%(352.254764(('(*/-,0,%&%),53++*((,/529'0)),$+),
@290e05d6-b796-409a-8b4e-d892fd5e7280 ch=193 read=2346433 start_time=2019-12-13T16:47:13Z barcode=BC01 runid=2c9cf7bc05858273f10e7d7ec552fc0bd742dc3e
CCGGTTACCTTGTTACGACTTCACCCCAGTCATGAATCACAAAGTGGTAAGCGCCCTCCCGAAGAAGGTTAAGCTACCTACTTCTTTTGCAACCCCTCCCATGGTGGTGACGGGCGGTGTACAGGCCAGGAACGTATTCTGTGGCATTCTGATCCACGATTACTAGCGATTCCGACTTCATGGAGTCGAGTTGCAGACTCAATCCGGACTGACGCGCTATGAGGTCGCTTGCTCTCGCGAGGTCGCTTCTCTTTGTATGCGCCATTGGCAGCAGCACGTGTGTAGCCTGGTCATTAAGGGCCATGATGACTTAACGTCATCCCACCTTCCTCAGGTTTATCACTGGCAGTCTCCCTTTGAGTTCCCGGCCGGACCGCTGGCAACAAAGGATGAGGGTTGCGCTCGGTGCGGGACTTAACCCAACATTTCACAACACGAGCTGACGACAGCCATGCAGCACCTGTCTCACAGTTCCAGAGGCACCAATCCATCTCTGGAAAGTTGTGGATGTCAAGACCAGGTAGGTTCTTCACCGCGTTGCATCGAATTAAACCACATGCTCCACCGCTTGTGCGGGCCCGTCAATTCATTTGAGTTTTAACCTTGCGGCCGTACTCTAGGCGGTCGACTTAACGTTAGCTCCGGAAGCCACTTATAAAGAGGGGCACAACACCAAGTCGACATCGTTACGGCGTGGACTACCAGATTATCTAATCCTGTATTTTGCTCCCCACGCTTTCGCACCTGAGCATCAGTCTTCGTCCAGGGGAGCCGCCTTCGCCACCGGTATTCAGATATACACGCATTTCACCGCTACACCTGGAATTCTACCCCCTCTACGAGACTCAAGCTTGCCAGTATCAGATGCAGTTCAGGTTGAGCCCGGGGATTTCATCTGACTTGAACAAACCGCCACCTGCGTGCGCTTACGCCCAGTAATTCCGATTAACGCTTGCACCCTCCGTATTACCCGCGGCTGCTGGCACGGAGTTAGCCGGTGCTAAGGTAACGTCAATGGTAAAATTAACTTTACTCCCCTTCCTCCCGCTGAAAGTGCTACAACCCGAGCCTTCTTCATACACGCGGCATGGCTGCATCGGGCTTGCGCCCGGTATTAATATTCCCCACTGCTGCCTCCGTAGGAACAATATCAGCACCAACAGAAGCCAACACAAGACACCGACAACAACCTGGCACCAGCAATACGTAATA
+
132-4-,425/-10-/23449431::6,/0.,**+3-.%,-4-,01721.+,-/:/2.*)(,.')(*/.75,,,-246.*16;6/9;0'0)+,3,'*+57,//0+*(&(*.'*61370,+&(+..**&+&*(,88-6*(%&'&')./5987741*&*-02920121/545:5-,%+062468,+,-2-,-1845,,655050/.*100,%##$&(%&+(+3614.0&((,+,/0352631.505+.-6/3.3:/,/-/14469,5,+((%*&%)('+++0.,-,--6,3:66'.++&,/*5:02///-,((%(&*)./2+93*$*)+,&&*,$'%+./+.1&0018345:426,(*7/-,0/73/')%'(7/8857865712)167)2/5/&)(1*14--+//.-.0035<91.112-0/*00/,04/+(.-55.0)%125543/'/.*..41//,--,-2)*,132.2,/139-,)),+0099090.//103111-0-$'('$',412(*()()/4<3331,*-1/760.'(./2+4(((),-)(,*+.;883)*,*+--.&'//**1+*,65.+&+($$'()7+8-45:*())):;1+16140.,204/-/-240*%)43.0//01/,1.((('&'),*/+()*,&++$(,***))()%+14-++-83/')&4-4554)4578626,,*///98:765-20&)'',+33/2/-27,*($*3,)/1/50.)(*))-*./22049((),.+.1/0555<8740.*/0*($&++)+2,5289:00*&(&)*''$(**$%$&%*./02:/-,305//,++.2,12.2050/-0885+(.,+--,//0/3*-),-4./4,45653-)%*$&'-064*/2+5)'006/)//3)08,,('(0.*(((&%%&$(),1***$(&'',-(4/-))%$)'()(&+--.0704*,-9/8.-+2*'+%+1*)24)+/08/48,''*,,-/2**-/,.-+)+172026/56*'+&%)+1000+*,,/-')(+/+)(,*+*/4-,31/:2--827+38.)662.4+)-&(+%),'0*+)(('&&)%/8278.-%++2397888;9665779'61124'))69*,(-%&%'(2331:7:.*-...2/-*+.1+-(.()&*),//161-1,01523.&)('0+,')&+,/)-41484833,(&'%%)*1-&.2+68293.12',*#(
@b75dadad-3b42-4763-a601-65f865f52669 ch=140 read=104785 start_time=2019-12-13T16:47:17Z barcode=BC01 runid=2c9cf7bc05858273f10e7d7ec552fc0bd742dc3e
TCACCCCAATCATCAATCCCGCAGCAGGCAGCTCCTTCCTTGCGGTTGGGCCACCGGCTTCGGGTGTTATCAGCTCTCGTGGTGTGACGGGCGGTGTGTGCAAGGCGAGAACGTATTCACCGCGACATGCTGATTCGCGATTACTAGCGATTCCAACTTCATGTAGTCGAGTTGCAGACTACAATCCAGACTGAGAATGGTTTTATGGGTTTTAGCCACCTCGCGGCTTCGCTTCCCTCTGCACCATCCATTTAGCACGTGTGCCTTCATACAGGGGCATGATGATTTGACGTCATCCCCGCCTTCCTCCAGCTTGTCACTGGCAGTCTCGCTAGAGTCCCCAACTTAATGATGGTAACTAACGATAAGGGTTGCGCTCGTTGCGGGACTTAACCAACATCTCACGACACGAGCTGACGACAACCATGCACCACCTGTATCTCATATAGCTATCTCTCCATCTCTGGAGCCTTTATGGTAATGTCAAGACCTGGTAAGGTTCTTCGCGTTACTTCAGATTAAACCACATACTCCACCGCTTGTGCGGGCCCAAATCAATTCCTTTGAGTTCATTCTTGCGAACGTACTACTCAGGCAGGTATATTGCGTTAACTGCAGCACTGAACTTTGTACATCAACACTTGGTACTCATCGTTTACGGCGTGGACTACTAGGGTATCTAATTCTATTTGCTCCCACGCTTTCGGGACTGAGCGTCAGTTGCAAGGCAGATCGTCGCCTTCGCCACTGGTTCCTCCATGTATCTGCGCATTTCACCGCTACACATGGAATTCCACGATTTCTCCTGCACTCTAGCTGCCTGGTTTCTATGGCTTACTGAAGTTAAGCTTCAGGCTTTCACCACAGACCCTTGCTGCCGCCTGCTCCCTCTTTACGCCCAATAATTCCAGATAACGCTTGCCACCTACGTATTACCGCGGCTGCTGGCACGTAGTTAGCCGTGGCTTTTCTAATAAAGTACCGTCACTCGGCTACCATTTCCTGTAGCCGCCGTTCTTCATAACGAAGTTTACAATCGAAAACCTTCTTCCTTCACGCGGCGTTGCTCGGTCGGGGTTTCCCCATTGCCGAAATTCCCTACTGCGCTGCCTCCGTAG
+
:3-2:;,00/13985;7094%*)&)%+-4...//038+)**,,0:15(/577+,5-/+-/1,08-/,8//+(&()./7*71:78756619954921/.+'%*-,.0'&'*211545:536:69761-3/12443932487/9-(),-/47850),').7336456791+*-5<47/3021/048/5(%&''(%)$&&)5278<,466<71;;-('(&'-944*)*))4.2'(105;6346.-,3/:78)'*,%&'.,..+((%###%&)+(()..64+18.-.-,.80))),-68-:71))/57;7652++'&$%&+3+0/,-,,2540*##*&(++*-43)0)&((/,/.,134301,,.4/0...1*763;58799984;22,20++,32///-//00//.-/113320.1-/.//4273/3:47///1+&0'('(+--13%/++/&*+,0.//45;9::6../0+0676<;43,('*(($*+,4117:972326(4-;04;6243-9+-.;4&&+/-3<761.)05/555/,6/.,01()/.240/0*-6714-3-/15)74-*-1800:<63622/+*2+,.20-./*)/+,)-*+)(',/-./,120.0253)1&/34470/2/$#%%&/1).*+,,/'-0/2688:8483,#&)..199:966554'1.,0/331397:67/66(*2-03+(..,29-5(/885000277;;570;0.,)*(.,.188687('&)+*-4<98.1',(50,24,*&)**2-&--.06<8./061578501%*)+4*8+71,-,')&*+645232///..023777;7691;1/27511+*./66,+/(,/2-+,,1/,/9659:3026,..-45<,6,++5469238001/72+,3/:*((+2/*'&)0685/(%&&)265555;26:848544-50/:202++*/.1443.5++,./68471--1//(10/89-1().*160-238.--,',./-41105943<50..+,--/6.4:4:;2081'((-+)-*(+5.%'*,/0,,663096:6592,19513//,2-.02-*011653,88).:0'+.--,6-.0+.06,8/8/*),++*),-('&'-7*,)0
@d70eb873-7473-43b6-beaf-e74531eeb495 ch=327 read=95483 start_time=2019-12-13T16:47:17Z barcode=BC01 runid=2c9cf7bc05858273f10e7d7ec552fc0bd742dc3e
CCGGTTACCTTGTTGCGACTTCACCCAATCTGGCCTACCTTCGGCCGCTGCCTCGGCGCAGTTGGCTCACGGACTTCAGGTATTGCCAGCTCTCATGGTGTGACGGGCGGTGTGTACAAGACCAGGAACGTATTCACCGCACGACATTCTGATTCGCGATTACTAGTATCCAGCTGTAGGCGGTTCAGCCTACAATCGAGCTGATTTGGTTTTTTTAAAGGTTGGCTCCACCTCACGGTATTGCATACCTGTACCAGCCATTGCCAGCACAGTATTTGTAGCCCTGCATAAGGGGCATGATGGTTGACATCATCCCCACCTTCCTCTGGTTAACCCAGGCAGTCTCGCTAAATTCTCAACAATGAGTAGTAACTAACGACAAGGGTTGCGCTCGTTGCGGGACTTAACCCAACATCTCGACTGACTGGCGAACAACCATGCCTGTCTGCCCTTTGTCCCGAAGATTTCCTCGATTAAAGAGTAATGCAAGGGATGTCAAGTGGTAAGGTTCTTCGTTGCTTCAGTGCGACCATGCTCCGCTACTTGTGCGGGTCAAATCAATTCCGCTGAGTTTAATCTTCGGCCGGCTCCCAGGCGGTCACCAATGCGTGCGCGGCGGCACGGAGGTGTTAAACCCACGTATTCATCGTTTGGCGTGGACTGGGAGTATCTAATCCTGTTGCTCCCCGCTTTCAGGTATCAGCGTCAGTTACAGTCAGAGAGTCATATACTTTTCGTGTTCTTCTAATCTCTGCGCATTTCACCGCTACACTGGAATTCACTCTCCTCTCCTGCACTCTGAATAACCAGTTTGGAATGCCTTTAAGTTGGTGGTTTCCATCCACTTAATCATCCGCCTACGCTCCTTTACGCCCAGTAAATCGGTCGGCACTCGCCACCTACGTATTGCCGCGGCTGCTGGCGCGTAGTTAATACGTGGCTTCTCATGGTACCGTCATTATCTTCCCAAAGACAAGGCTTTGCGATCGAAACCTTCATCACTCTGCGCGGCGTTGCTGCATCAGGTTTCCCCCATTGTGCAATATTCCCCACTGCTGCCTCCCGTAGGAG
+
.+*+0,%-+1,(0/%*,.67;71441+3..&&%&&&'),)1,.121%&'$'&),&+)+0*.8/,.00102&/&%,,1(.51-1/*382*.--..'201000/280;:110)+.+,)+4:331/(2-7..8:8;;73582-(((&''.07563783/0553:0//&(*+',&$%%$%')/11'-+51&/,81,3.7+0&'&+&''$'0-481229/*04,*,24*+0011/476537364/2+**$%$%%'&)'(3-.06.53'%##'*),'(*(18.+-/456(&$()02426;5355*+-(',9(**&0128046-*03-3,.*.('*)-.1--.+,34)/12295533(*%+),,0(-*3-($+,04448432635480,.556;4689:88897609920/0.*.)'(%),.,*-,,-$&(+-2*2)'+-/35:/6&(,&'/.))/3&%,+-/2,-)+'()2;0;:879815/5,,)()*)+'(&&-8-65353/)*,*0(),)..875,-*))+-697&&+###(210,/6894--1&'&*$)(.)2**,%,,+/-6.6.0%%(&&,-8607201+('&*)&//2252*-)'(%%'%*&..16.,''(**$)+/51333(,)()*1+&)%++'$%%%(*79788-+*&((*+*(&$%&&)2'**-+*(,.1112.59152947,&$$$%(%'(%&')(+-.142329+-%&,4000-).00$$%($%&&'-%()$/9+.)(&+0.,*+((.+.019,1()/**0+,&,//(+(,/1)-/2103./177221')+--+).)0+0.)/-;:213.-,0+-3216-8-0*,&%(&&+/..0/&&'&0-120263212./12335..7-&3--0((')+9302)-()'%&$%(+,.,&-,-%/,+(*('1;675:7878923.+*,1/04.1*(&(&(&'''-)&(*+,.((+-++/30900-,)22)/1&*.(*('*++994,,++,&+5126964484//*)&$''*))')+4--)***+8(+0/8117;6+&-,++$0,)/13-789/%'&%%$#&(+,8-,/*+('&
@81123433-0157-4059-b8d0-2302dfc20f33 ch=32 read=105029 start_time=2019-12-13T16:47:29Z barcode=BC01 runid=2c9cf7bc05858273f10e7d7ec552fc0bd742dc3e
CCAGTTGCCTTGTTACGACTTCACCCCCAGTCGCCCAAGATCCACCAAAGTGGTAAGCGCCACTCCCGAGTTAAGCTACTACTTCTTTTTTGCAGCTATCGCGGGTGTGACGGGCGAAATTGTGTACAAGGCCGGGAACGTATTCACCGTGGCATTCTGATCACGATTACTAGCGATTCCGACTTCATGCGTGGTTTTGCAGGGGCCTCTATCCAGTTCCGACGCGCGCTTTATGAGGTCGCTTGCTCTCGCGAGAGTCGCTTCTCTTTGTATGCGCCATTTGCCCAGCATGTAGCCTGGTCGTAGGGCCATGATGACAATATTACCTTCCCCTCAGTTTATCGCAGCAGTCTCCTTTGAGTTCCCCGGCCCGGACCGCTGGCAACCAAAGGATAGGGTTGCGCTCGTTGCGGGATAGCCCAGCATTTCACAGCACAGGCTGGCTGACAGCCATTACGGCACCTGTCTCACGGTTCCCGAAGGCGCATTCTCATCTCTGAAACTTCCGTGGATGTCAAGACCAGGTAGAGTTCTTCGCGTTGCATCAATTAAACCACATGCTCCACCGCTTGTGCGGGCCCCGTCAATTCATTTGAGTTTTAATATGCGGCCGTACTCCCCAGGCAGTCGACTTAACGCGTTAGCTCCGGAATACGCCTCCAAAATTTTAACCTCCAAGTCGACATCGTTTGCAGCGTGGACTACCAGAGTTATCTAATCCTGTTTGCTCACGCTTTCGCACCTGGGCGTCAGTCTTCGTCCAGGGGCCGCCTTCGCCACCGGTAATTTCCTCCAGATCCTCTGCGCATTTCCGCTTCACCTGCGATTCCTGCCTCTACGGGATCAAACGCGAAATTATCAGATGCTGCAGTTCCCAGAGTTCAGGCCCATTTCATCTGGCTTAATAGAGCCGCCTGCGTGCGCTTGCGCCCAGTAATTCCACGATTAACGCTTGCACCTCCGTATTACCGCGTGCTGGCGCAGGAGTTAGCCAGGTCTTCTTCTGCAGGTAACGTCAATGAGCAAAGGTATTAACTTCCTCCCTTCCTCCCCGCTGAAGTACTTTACAGCCCGAGGCCTTCTTCGCGCCGCTGACGCTGGCTGCATCGGAAGCACGCCCATTGGCGCAATATTCCCCACTACTTGCCCCCGTAGG
+
&(%-+.%+++,(+2'**(+*,*)*032*)(.,%''')+(*/3*$-&,)')(%,-+(''(70)*.,)(&%),908,00)*(#'-0033535($$%&'%&(.%&'/()+0137157/*'%$((%,+-.5331514&01-0,%+,094/1.)*&(++684111-1%(*),6*/)*'(+77;0((&*-395/.,+*)+'/1'&*%-*'%*'()%(+*.+-1+.()'421,*&(*-(%%$&-+*-)),-*,10*--1.-*%()*/,)+&.,182)+(++.-17*-2+*,&#&%))+'))',5(*595%.'*-20/+)*)'''%&%'&,))07263.0++0,0195/01*-',*)*,.47'&.''(347722*,,0-*/9212/0.7710)/*11'4)*)-&*+/6,0(-,-)*-*+062/,)'(.''%,+/4.,$%%$%$&%(-,+/%)%))51358(5((()*)'252/1/*.&*-22920)'&&((((*-.71/02.-+(&&'))(*4,2./.4/.,()+4367<-5,)%'%)1367;877/41.-.1,*%'&67126(+',*007745:0-1++++-(/,,)'&%()&+(5,--64+),0:;/.1+&&&'*/40,/-1/2,-,%+--).25.-*-)1*+&&$$&'(-)0)(&((')-+02,.(1,%$%%%#)%&(),*3+/-0/-4378/371),*00+4.4+*/%,.),$'(-,++*)*+461,.4.(,,.)-*,-4/-+,&/)''*5634..-..434-,/('+(+%$')-2-4..//+0.-3-++36,53,4))*5502*+*')()&15+0*%).))$(&%&$'$*000.'*&%&'',))+(+,-0++&&&''((.*-/(+'*%'&'/-15626,(*$&'(&%)-5.%%'*-/.-,,+&'''-&#%'%$27-01013361*)&'&%((*+)*+,,/,7)'%&$(-.,5,((&&'(%**+-.&.'),+6;4-,+%*+2*)$.%-+%(+..-..%+&(%+0,091)+-%.*&*/2027/710-30.2+**()+,+*(('&(*16-4856)353,)++'')#'$%((&#&&'+,''',(043743;7+*())&&$($(&&$'*))+2323)/$$$&&)*47-',+'&$&)())/2/456-+'(')-**.9:;,+.-)*
@0a0ce7eb-d9d6-4ae3-bfd1-3cb79ce01c0d ch=156 read=122755 start_time=2019-12-13T16:47:28Z barcode=BC01 runid=2c9cf7bc05858273f10e7d7ec552fc0bd742dc3e
TTGATTTACCTTGTTGCGACTACCCCAATCGCTGACCCACAGCTGACCGCTGCCTCCTTGCGGTTAATCACGGACTTCGGGTATTGCCAACTCTCATGGTGTGACGGGCGGTGTGTACAAGACCGAGACGTATTCACCGCGACATTCTGATTCGCGATTACTAGTAGCTCCAGCTTCATGTAAGCGGTTTCAGCCTACCACAATCCGAACTGAGACTGGTTTTTTAAAGTTTGGCTCCACTTACGGTATTGCATCTCTCTGTACCAGCCATTTAGCCAGCACGTGTGTAGCCCTACACATAAGGGCATGATGATTTGACATCATCACTATCAACAGAGCAGTCTCGAGTCCTCAACAATGGTAGTAACTAACGACAAAGGGTTGCGCTCGTTGCGGGACTTAACCCAACATCTCACGACACGAGCTGACGACAGCCATGCACCACCTGTCTGCTTGTCCCCGAAGGTTCCTCGATTAAAGAGTATTACAAGGGATGATGTCAGGAGTGAGTAAGGTTCTTCGCGTTGCTTCGAATTAAACCGCATGCTCGCTACTTGTGGGTCCCAAATCAATTCCTTTAGGTTTTATCTTGCGACCGTACTCCCCAGGCGGAGTACTTAATGTGCGTTAACGGCGGCACGAGTGTTGAAACCACACCTAGTATTCATCGTTTACGGCGTGGACTTCACCAAATTATCTAATCCTGTTTGCTCCCCGCTTTCGAGCCTCAGTTACAGTCAGAGAGTCGCCTTCGCCACTGGTGTTCTTCTAATCTCTACGCATTTCACCGCTACTACTAGAATTCCACTCTCACTCTCCTGCACTCTGAATAACCAGTTTGGAATGCAGCACCCAAGGTTGTGACCGGGCCATTTCATCCACTTAATCATCCCGCCTACGCTCACTTTTACGCCCAGTGAAATCCGGATAACGCTCGCCACCTACGACGATACCGCGGCTGCTGGCGTAGTTAGCCGTGGCTTCCTCATGGGTACCGTCATTATGCTGAACAAAGAGGCTTGCTGATCCGAAAACCTTCATCACTCACGCGGCGTTGCTGCATCCAAGGGAACTGCCCCACTGTGCAATATTCCCCACTGCTGCCCCGTAGAAG
+
5,)%*4-,2426*05+))(&('(/90,--.*..//70*$&&%**(+,1-77333/1+1,*+0/2,*$)+02194646754/0,0/.513),(,)+%/(/4,,.1*%*-)57401+*++,/*.-2&&'0.)2&0933582475656:7994904,..3/:./0+.,.&/-1()%,,3./301-()()30;./*.2,&&)%&(3916*+387633/249866.:8<,55304:3244732-*)&*,0511/:///3,-,**01259<000:06:*'('&'(113566762'33;/0-1',--+*-461'*,-..*7.(*&0(*-24+&&%#**)(--,')-,,18/,&%()184..-)*;22//'+*-/-0.617779:,09245.----467<484;83/+)-(,)(,/034551,/0,/'+&&-444354273'5961.-+03.3;3732&$(,(+-3+.*+-+('*/1747663821+)+**,')')/'-28.*)&)+12/00&()'$&&**-.:;:976&/-*,03664*('-',+)&'$%')$&'($'.$)++,+,.*(++)'**+,)+.+,%(.&$,,/12()+-30-,/12:.6.*+--.*'/.2+/'(*%(.*6,,,+./14+,%*-503*)(')%'()35('.))*#(),-,(.112;635602860-1/.,.50-)**&'0*02(32/11-373683086++5/945*&(*;//33545-,&+'./125591/..,.135:;/;102;65878,+103,3.+-626711000865<;229;-18-1'%)-+%*),3-2*.00//&(*//.60/314242,)**2649.66<9/46667:276345.1(*',)%&%$+(*+&&&(.3-.-(+-%'.(//.//,64((694365664&)+-1,-0,1-(%$-+-7/-/418274730266257125213.'-)*//040/1/--,,--.+,.//15.-495::97674++-%().'*)4147785:22&'%$&*&-,(''++)+($%#%'+-((0.5./429389:.4562632/3/20:.)(&&(,;)2+'.+&%%+$,/3-+.556784<54548372$+.-./,069104-,+''
@bb0ffbd5-011e-47b9-9791-38a02b0354ea ch=8 read=100246 start_time=2019-12-13T16:47:53Z barcode=BC01 runid=2c9cf7bc05858273f10e7d7ec552fc0bd742dc3e
CTCACACCACGGGAGGCAGCAGTGGGAATATTGCACAATGGGCGCAAAAGCTGATGCAGCCATGCCGCGTGTATGAAGAAGGCCTTCAGGTTGTAAAGTACTTTCAGCGGGGAGAAGGGTAAAGTTAATACCTTTTGCTCATTGACGTTACCCGCAGAAGAAGCACCAGCTAACTCTCCGTGCCAGCGAAGCCGCGGTAATACCGGAAGTGCAAGCGTTAATCGGAATTACTGGGCGTAAAAGCGCACGCAGGCGGTTTGTTAAGTCAGATCTTGAAATCCCGGGCTCAACCTGGGAACTGCACCTGATACTGGCAAGCGAGGTCTCTCGTAGAGGGGGGTAGAATTCCAGGTGTGGTGAAATCACGTAGAGATCTGGAGGAATACCGGTGGCGAAGGCGGCCCCTGGACGAACTGACGCTCAGGTGCGAAAGCGTGGGGAGCAAACGGATTAGATACCCTGGTAGTCACGCCGTAAACGATGTCGACTTGGAGGTTGTGCCCGCTTGAGGCGTGGCTTCCGGAGCTAACGCGTTAGTCGACCGCCTGGGGAGTACGGCCGCAAGGTTAAACTCAAATGAATTGACGGGGAGGCCCGCACAAGCGGTGGAGCATGGTTTTGAATTCGATGCAACGCGAAGAACCTTACCTGGTCTTGACATCCACGGAAGTTTTCAGAGATGAGAATGTGCCTTCGCCGTGAGACAGGTGCTGCATGAAACATCGTCAGCTCGTGTTGTGATATTTGGGTTAAGTCCCGCAACGGGCGCAACCTTATCCTTTGTTGCCAGCGGTCGGCCGAGAACTCCAAAGGGAGACTGCCAGTGATAAACTGGAGGAAGGTGGGGATGACGTCAAGTCATCATTGTACCACGACCAGGGCTACACACGTGCTACAATGGCGCATACAAAGAGAAGCGACCTCGCGAGAGCAAAGCGGACCTCATAGGGTGCGTCGTAGTCCGGATTGGAGTCTGCAACTCGACTCCATGAAGTCCGAATCGCTGGTAATCGTGGATCAGAATGCCACGGTGAATACGTTCCGGGCCTTGTACACCGCCCGTCACACCAGCATGGGAGTTGCGAAAGTGGTAACTTAACCTTCGGGAGGGCACTTTGTGATTCATGACTGGGGTGAAGTCGTAACAAAGTAACCGG
+
-0/%&(('*..7/(.0,(4.**,%))),.+1-,+-,.7639---.777-%*&(")*++'/+33.442/-/-/24)*1'),*1-05<6+2+0)#)(**&)('-8/-+-+&.3.'*''-+((,<7.303/0/11/56**+,,(3*.%64.7//8/,-++2,)-/(*-0-)))))*)),*1*+-98:30'&*'%+10140,2.-*3+.*-,-+*--1242/807182.-),-/025;432148:,*-/0+-')()))*+-92.0803.18**,3)(('+.**-2,)2:866/61427<.8..874/1/++-01440*'*+(/,),)))-/,..11..--357))&%,(/+6((09((#((&+29**&$'+2,++))/198++2+.811:9583*)*)+0)4/66272+)/.-./.3/2322466757:982*)+))*769882*,/0;3924*-))',234;3//)4./.6*+,36344;461,./2921/2,70-+-.6+/36:1(+1+-.673++,2*)'-)-,+,-.4:43306./,6678033373/4/%'$((..84.*.28*9/46;;18806.+*-.21667+083).4/8+)()-.1-.*--,6--,)+(+)89,').+9.014+73*0*))-3+,/20./.2;5798014/138995/0//+.,1<;61-,,,,8.+*++)&'&&&''$'(++-.**,-&242-2,+,&&(,.++%3225/,+,,145/4+)$%()))3/%*3.9/7-+30((-54-0*,*0,.&0+)1-//.05/***)1.,+,,0+-/152(%)'---7'.,&--('),/013;5661112;;778:/10+//70-7:4/5389321**,.1120'*'(*-.,&&(-2.-6..-,)*)+*-015533,0(*)--.010+244)''&)*)++-.+/313,)('((.7**//;77574%#'(+*+.;9865833/1.)0(/../-.//5:03-.--)*+-42+-+3-,,7*))2-2))'-+/09454875652+')415:6./+0-,.:7(521/2',3463.2.1482880950.4333234'''%*)5-,+8..+&**.''')*)*'##*%,'(*2.:0*)(&'(1.92./557:8852354/./))()*()/-.056/7)(,075215
@b240059c-783a-4748-b4b9-02d8018b2566 ch=180 read=217492 start_time=2019-12-13T16:47:52Z barcode=BC01 runid=2c9cf7bc05858273f10e7d7ec552fc0bd742dc3e
CTCCTACGGAGGCAGCAGTAAGAATTTTCGGCAATGGAAACCCTGACCGGCGCGCGTGAAGAAGGAAGAAGGTTTTCAGTTGTAAACTCTGTTATAAAGGAAGAACGGCGGCTACAGGAAATGGTAGCCAGTGACGGTGCACAAAGCCACGGCTAACTGCAGCCGCGGTAATACGTAGGTGGCAAAGCGTTATCCGGAATTGTGGGCGTAAAAGGGGAGCAGGCGGCAGCAGGGTCTGTGGTGAAAGCCTGAAGCAACTTCAGTAGCCATAGAAACCAGGCAGCTATAGAGTGCAGGGAGAGGATCGTGGAATTCCGTATTGTAGCGGTGAAATGCGTAGATATATGGAGGAACACCAGTGGCGGCGACGATCTGGCTGGCTGACGCTCAGTCCAGCGTGAACAAATAGGATTAGATACCTAGTAGTCCACGCCGTAAACGATGAGTACTAAGTGTTGGATGTCAAAGTTCTGCAGTTAACGCAATAAGGCCGCTCCGCCTGAGTAGTACGTTCGCAGAATGAAACTCAAAGAAAGGAATTGACGGGGGCCCGCACAAGCGGTGGAGCATGTGGTTTAATTCGAAGCAACATGAAAAGAACCTTACCAGGTCTTGACATACTCATAAAGGCTCCAGAGATGGAGATAGCTATATGAATACAGGTGGTGCATAGTTGTCGTCAGCTCGTGTCGTGAGATGTTGGGTTAAGTCCGCAACGAAGCTTCAACCCTTAGTTACCATCATTAAGTTGGGGACTCTAGCGAGACTGCCAGTGGCAAGCTGGAGGAAGGCGGGGATGACGATCAAATCATCGTACCTTATGACGGAGCTACACGTGCTACAATGGATGGTGCAGAGGCCAGAAGCCGCGAGGTGGCGCAAACCCATAAACCATTCTCAGTTCAGTTGTAGTCTGCAACTCGACTACATGAAGTTGGAATCGCTAGTAATCGCGAATCAGCATGTCGCGGTAGATTCTCGGGCCTTGTACACACCGCCCGTCACACCACGAAGTTGATAACACGAAGCCCGGTGGCCTAACCGCAAGGAAAAGGCTGTCTAGGTGGGATTGATGATTGGGGGGCGAAGTCGTAACAAGGTAACCGG
+
-,4+)&5-'&(,,(/0/224*%''(*-.+1942722--1-044,,,16)'%&()+*+**)')(,,25*+0-21:773),*2+.1;7,3.307/.-7:*-.791161*2-3,-,,-'*&./*+360..32-/--.//50--()*/('/2-/-400.,,&&'#$''**.+,4,,',,,'*..4:475*'()*331:/21/111*3-88:923:5*('2-(-,,0638:5//./*6,****0171/003.39671*('%)().('#/-+-6/1'(27//7,)*+,2/-,%()*+-8822-)&(')3-096666.5.60/&1)+.*('+,3/,'*)+)//20435400&/18353+/,*-4.*3*+')&)66.----.8.-)'%+,+.,*,*.+,,:&('('-)*)13:887+)(/*))2874;///635.71,-15<9:,:2,*,0,),,.0265674564561.000:/*.,),+-4040504487:5/))''%',34925751.*,+*/'/12:8202(*67/(($',()1,(*,*()+-013342-64*2,(',-0485140050.//5720/73<:7;8<6//-+..,-#&+05/+&,/1(-*+48)*),,02&$#(*&0/0486;2*45.9+++...2.)**+81343285/-*0-12031/37767./'02:12244.+,--5454877886588.:-3.00:8.++.)),.45-)(%&%''('33(%&$(*0.4;:;:568442364;;333353.12++/13432+))()'&)*'+,9531-.*0-0,78.0.-1/.'()761/0+++'&&))&(+**++.-)**+*+((+1353223968;::62513**&)(),%$*'(-;77,,'')(%%%(*.+)32-.152,188<85726706'/&4+.0588446/7-./90..--14192,8+%'*)*/,,(&)//72327204/0/246770412150)*(//0121260+-++'..//02:.3:..46-.-1510+-'(2,,-2172+1),+'*6,*,85431,-,13,0--.1.3&$%$$&)0131,/-2;//1///04-8-85872)&%%&&,-3889870-0,6;9646
@983d0ecc-f7da-4227-aeed-257c08d533a5 ch=324 read=113907 start_time=2019-12-13T16:48:04Z barcode=BC01 runid=2c9cf7bc05858273f10e7d7ec552fc0bd742dc3e
CTCCTACAGGAGGCAGCAGTGGGGAATATTGCACAATGGAAGCAAAAGCCTGATGCGTAGCCATGCACCGCGTGTATGAAGAAGGCCTTCAGGTTGTAAAAGTACTTTCAGCGGGGAGGAAAGGGAGTAAAGTTAATACCTTTGCTCATTGACGTTACCCGCAGAAAAAAAAGCACCGGCTAACTCCGTGCCAGCAGCCGCCGGTAATGCAGAGGTGCAAGCGTTAATCAAAGATTACTGGGCGTAAAGCGCACGCAGGCAGTTTATTGATCAGATATATGTAGAAATCCCGGGCTCAACATAAGGACTGCATCTGATACTGGCAGAAAGCTTGAGTCTCGTAGAGGGTAGAATTCCGGTGTAGCGGTGAAATGTAGATCTGGAGGAATACCGGTGAAGGCGGCCCCTGGACGAACTGACGCTCAGGTGCGAAAGCGTGGGGAGCAAACAGGATTAAGATACCCTGGTAGTCCACGCCGTAAACGATGTCGACTTGGAGGTTGTGCCTTGAGGCGTGGCTTCCGGAGCTAACGCCCGCTAAGTCGACCGCTGGGAATTACAGCCGCAAGGTTAAAACTCAAATGAATTGACGGGGGCCCGCACAAGCGGTGGAGCGTAATGGTTTAATTCGATGCAACGCGAAGAGCCTTACCTGGTCTTGACATCCACAGAACTTTCCAGGATGGATTGAATTGCCTTCAGGAACTGTGAGACAGGTGCTGCATGGCTGTCGTCAGCTCGTGTTGTGAAATGTTGGGTTAAAGTCCGCAACGAGCGCAACCCATATCCTTTGTTGCCAGCGGTCGGCCAGGAACTCAAAGGGAACTGCCAGTAAACTGGAGGAAGGTGGGATGACGTCAAGTCATCATGGCCCACTTACGACCAGGGGCTACGATGCTACAATGGCGCATACAAGAGAAGCGACCTCGCGAAGGCAAGCGGACCTCATAAAGTGCGTCGTAGTCCCGGATTGGAGTCACGCTCGACTCCTTGAAGTCGGAATCGCTAGTAATCGTGGATCAGAATGCCACGGTGAATACGTTCCGGGCCTTGTACACACCGCCCGTCACACACCATGGGAGTGGGTTGCAAAGAGTAGGTAACCAACGGGAGGGCGCTTACCACTTTGTGATTCATGACTGAGGTGAAGTCATGGCTAACAAAGGTAACCGGAAGATAGGGCGACAGAGCAGTAGGTTAACACAAAGGAGCACCGACAACTTTTTCTTCCAACACCAACAATACATGAAAAAGA
+
*-1,++0(30)+1-)22+,0-3.&(()'09*++-3;85/))$)+/-,(-432-1'%%$&'/025,,(.*(*)*354544/((+(++2381$0(*7/039/(%(()-22+),,&22)',('+)+0*&(,-86+.00%'(,3+8.+/91'**))-(+4.07/,.,21449;4/+')+61400,00..1913-27556/.''$(('('(*-&2&)&)(*))0.)*166654512),$-((-./--+(()**&,-//324,6--*66;0%0-)*68)+/7%,')&(')04*,36.*6877-0&-%(+'+&'(810110422336/5,+)%)%$%&''($'()674843(/.*)+5)7+0,()+,%%&'(3-+(,.%'%#%((1278/+/.)4,*1*+((&')--,2-1:5/+/393+(.)-,+/(*+./2//.0,-.)**772,/)%,-29'4++1'0-.*+-435:')4966525/%((/11377+)))+)6675+2+4(+3+58/1,/-*,,,-0/1/%1111),,,'**212.(*)+(,-100223-)&$&&',**('%')*.7/223335374:60/111<:350816055'.9;507*,.021,,,-,03.(+,'/((*-/4;817286(*15785867559,-&13.4,-.-)-/0-8011855+**,1564.8-.,**()+5/*:*+,)/+*7;782%131432.,)'//4,*+(,---88510...35499*/,,-1209////38/-139*541157('+1(&*11,*&&',,0255.&1+,/3*/700:5531112738-535%*,*&,56/4*,,)%'(-.50,*,(0*678/+/+*.),+09.04337789:679;9:835592;5'%&&$%()994368.11,.&$',433-5--9;5*)%&(,+/())((((.-/636431/),31*+'+,0..9631.194(,-4146*2//33&(+1'2--/%''((+(*561-356))((33005-5/56:43404459774:8:221./.734:1./09433;65767580'0(+-5..+-++,/2943:702731,-+.55759-**+090/.*,,4-''(()(*')))$4'*&'()07/64-7,,79&))1++2/.60.&&1$++-%*-)**.++,-2*)$%-)326**6*194777/7.04.4+,2656*1&)-((*)+'(-+&(&(.4,-+''))+412-)'*.765,.0.+(**(,/43/2/80,/%$$./+'%#%
@44feffdb-c616-4325-86f3-1fba70b814b9 ch=339 read=119335 start_time=2019-12-13T16:48:00Z barcode=BC01 runid=2c9cf7bc05858273f10e7d7ec552fc0bd742dc3e
CCGGTTACCTTGTTGACTTCACTGATCTCGCCAGATCACAAAGTGGTAAAGCGCCCTCCCGAAGGTTAAGCTACCTACTTCTTTTGCAACCCCTCCATGGTGTGGGCGGTGTGTACAAGGCCCAGGAACGTATTCACCGCGGCATGCTGATCCGCGATTGCCTGCTTGATTCCGACTTCCGCAGTCAGGGTTGCAGACTGCGATCCGGACTGGTTTATGGGATTAAAGCTCCCCTCGCGGGTTGGCAACCCTCTTACCGAAGCCATTGTATGACGTGTGTAGCCCCACCTATAAGGGCCAAAGCGAGGACTTGACGTCATCCACCTTCCTCCGGTTTGTCACCGGCAGTCTCGATGGAGTGCTCAACTGAATGCTTAGCAACTAATGACAAAGGGTTGCGCTCGTTGCCAGGACTTAACCCAACATCTCGGCACGAGCTGGCGACAGCCATGCAGCACCTGTGTGCAGGTTCTCTTTCGAGCACGAACCCATCTCTGGAAACCGCCTGCCATGTCCAAAGGTGAGTAAGGTTTTCGCGTTGCATCAGATTAAACCACATCATCCACCGCTTGTGCCCATCAATTCCTTTGATTTCAACCTTGCGGCCGTACTCCCCAGGCAGTCAGCTTCACGCATTGGCTTCGTTACTGAAACTAATTCCCAACGGCAGTTGACATCGTTTAGGGCGTGGACTACCAGGGGTATCAAATCCTGTTTGCTCCCCACGCTTTCGTGCATAGACGTCGATGCAGGTCCAGGGGATTGCCTTCGCCATCAGTGTTCACTCCGCATATCTACGCATTTCCTGCTACGCGGAATTCCATCCCTCTACCGTACTCTAGCCATGCAGTCACAAATGCAGTTCCCAGGTTGAGCCCAGAGGTTTCACATCTATCTTACATAACCGCCTGCGCACCTTTACGCCCAGTAATTCCGATTAACGCCCGCACCCTACGTATTACCGGCTGCTGGTACGTAGTTAATGATGCTTATTGCTTACAGTACCGTCATGGGCCCCTGTATTAGAAGGAGCTTTTTTTCGTTCCGTACAAAAAAAACGGTTACAACGAGCCCTTCATCCTGCGCGGCATTGCTGGATCAGGCTTTCGCCCATTGTCAAAATTCCCCACTGCTGCCTCCGTAGG
+
*(,'70(./50+2*&&,11.+/$$%*-&%$&%%&1/-(/.41//,'&()(+.029/-3'(*152206+.).1576.&+*3,4/5)&'+'/,.**+-%(*-)*$,486330-0)-*,0-4806,%)+*(+5-)*6-/0:+/783+334++++5,,-,*2,&+'(%$%$%'6,0.-.0333(&*&((,')()*,+4.1-+&%%&'-121621.),/1,*,*42*+)))''+*261./2,.')072/2+,%.,*)',*(55''*(.5-8.(*223264555-/0,/15/-.1-.+2&16240'(&&$(&.1,+****)%)21-71+-36/4,,-.01-;:/0435:,8///77,+*+,(+*+/2688/1/0/022)%)&%)-.)10185402571*/,08+.,-.065.)*)&1500/1/--)*-//4452/+&*'('(0653./,+21).104662-0+05366-&&('*00:17/9;/-*+.+)-./96:9,-.5500+-0)-5%(,),/6/0)03*51*,*)-%*,+,*..;81201,-/00566(*,,.-74.7,)),1.451/43+*.-(.*,-*(09375896-630,0<950402/40--(&+'-)/0387-,56/*,//'$(+1,'(#%$*&')/073)17'.'(+***+013-70-/12(-+()+,)*.-,047<9/,0.004.2366021&*/1**+-*+-,+15341:2,//15:2&)()/5--3822,+&&$.,)*'&($((-)'0('000,.02/2949:9:;:;4'45443,'(*6/--),89992212/3:10()+-822&'-3/5/4/45/771)65268-2,)+,/-(),,-,3/-.,&,,/90/2+5540*(&(**5+'2.9*%'$(,*712/,.11522,0*(&++284<478*)+&('*,-5-*+-/70**,388<573338585405*&)&-3)()-,.,),&,*'((-,(%)+,(/23927++%%'$+)).-(-)%&*'*,*(1*/1012142533880*-0)0/()+(*)&*+8469:6/9489-2,.1684936/'#%&)..&&)')%%),)&(2068:4,++)*4:344;599<:987,34/1:2,+045,.1012(770/2/.02'*+)*)(*.,25.1-3,
@9a1de823-63e6-4f41-8ed0-6609c82ea84e ch=14 read=84518 start_time=2019-12-13T16:47:59Z barcode=BC01 runid=2c9cf7bc05858273f10e7d7ec552fc0bd742dc3e
TTATCAATGCTTCGTTCAGTTGCGTATTGCTGGTGCTGAAGAAAGTTGTCGGTGTGTTAACCTGCGCCTGTCGCTCTATCTTCCGGTTACCTTGTTACGACTTCACCCCAGTCATGAATCACAAAGTGGTAAGCGCCCTCCCGAAGGTTAAGCTACCTACTTCTTTTTTTGCAACCCACTCCCCATGAATTGTGACGGGCGGTGTACAAGGAGCCCGGGAACGCATTCACCGTGGCATTCTGATCACGATTACTAGCGGTCCGACTTCATGGAGTCGAGTTGCGTCCAATCCGGACTTCGACGCGCGCTTTATGGTCCCTTGCTCTCCGCGAGGTCGCTTCTCTTTGTAGCGCCATTGTGGCACGTGTGTAGCCCTGGTCATCAGGGCCATGATGACGACGTCATCCCCACCTTCCTCCAGTTTATCTGGCAGTCTCCTTTGAGTTCGAAGCCCGGACCGCTGGCAATGAGGATAGGGTTGCCGCTCGTTGCGGGACTTAACCCAGCATTTCACAACACGGGCTGACGACAGCCATGCAGCACCTGTCTCACGGTCTACGAAGCACATTCTCATCTCTGAAAACGTGGATGTCAAGACCAGGTAAGGTTCTTCGCGTTGCATCGGAATTAAACCACATGCTCCACCGCTTGTGCGGGCCCGTCAATTCATTTGAGTTTTAACCTTGCGGCATACTCCCCAGGCAGTCGACTTAACGCGTTAGCTCAGGAAGCGCCTCCAAGGGCACAACCTTACTCCAAGTCGACATCGTTGCGGCGTGGACTACCAGGGTATCTAATCCTGATCTGCTCCCCACGCTTTTCAGCACCTGAGCGTCAGTCTTCGTCCAGGGGCCGCCTTCGCCACCGGTATTCCTCCAGATCTCTGCGCATTTCACCGCTACACCTGGAATTCTACCCCCCCTCTACGAGACTCAAGCTTGCCAGTATCAGATGCAGTTCAAGGTTGAGCCAGGGTTCTGACTTAACAAACCGCCGTGCGCTTTACGCCAGTAATTCGATTAACGCTTGCACCCTCCGTATTACCGCGGCTGCTGGCTGGAGTTAGCCAGTGCTTCTTCTGCGGGTAACGTCAATGAACAAAATTAACTTTACTCCCTTCGCACTCCCCATGAAAGTACTTTACAACCCGAAGGCCTTCTTCATACACGCGGCATGGCTGCATCAGGCTTGCGCCCATTGTGCAATATTCCCACTGCTTACTTTGTGGG
+
#"$%&)'%&.1211638+.6-(--,+6-,-9541(*+-/.(,.).12228*22041/6-.08.*+%(*2257.48876785721**,2,.--2-1,+--,.2.1,398+./:9114(4-+'(%%/%&*371)*++2:../..+.6)2,:0+%&%(-*'(/1;89/12;74/72'25+'--315-+*/)(/+)*--34780..,**%$%%%*&%56+,3)2:438,3-+*080515123;0-,,.-'(*,170/1.1.3002+,02575132)')+1'#)/*('%'&)4/40.-1.10.,*--01.-),*,+*,.-+--),3)*++*4&&+()*//11211///-86)%$%%'+.0:/,*&,-&),.)0&%(,/50+,3/1046/25-37/---.+,))(0679:6;28.'.2.65/+4*+,9<41.2'(*.'*+,.250:71144.+&)+*17,2349:365787252)%(.),,-,+-2-.)*+6;-:-,-,992//012-9-*$)%'60-,.4,/.5,,-..33544.*-9-6766,76449453420/1,,(&'$&%$$$%'-,/955658602.()*+(.)*0;:959823)%&-(,0/15+2.:859605/1-,/522(+$$'&.02/0+,,-01349380,-1*/2+2(2(13,)2231743/6::/432:;4166.5.-,2.(&+),*988-).13(56559.6-7.4.,-()#(*/0)/'*)*,,/0-4)/*172-//10,+(((**-)0-*,,057156728%()2/11740//016.20-0-/15455/4,,*,***,2979-(+**657.,%'(*18130)20/1,-123;9671,+27:26;24:4<::;<7832/006+-((,'()530/.-&001.49)0(,2//1..-/+$()2*4-3)*.13165//2.//'$&)6780**,.412-(+++7:++,--74:92+'&((/***/28%.1**1*%'),.+4.44977;+/*)'881-/4/,123,(&'+111.*)5,,*-,,1++,*./*)**+/60:.0944-3./06/7+(%*)&'*-*,-2)4.'(1,,394112&.,01521325731*&,08)'&*(*'',(',,7:)2:-&)$&'/1-'#%%)++))*)-.*).-7.9,'(+,4176554;823/,&,,/1:7365:6322115/68040,/-89.*+5++(++4.118246*,(('$#$&+,()*'/*
@bed9b010-7dea-426d-82c8-7fb160a62edb ch=467 read=97474 start_time=2019-12-13T16:48:15Z barcode=BC01 runid=2c9cf7bc05858273f10e7d7ec552fc0bd742dc3e
CCAGTTACCTTGTTACGACTTCACCCCAGTCATGAATCACAAAGTGGTAGCGCCCTCTCCCGAGTTAAGCTACCTGCTTCTTTCCATGATTGTGACGGGCGGTGTGTACAAGGCCCAGGAGCGTATTCACCGTGGCATTCTGATCCACGATTACTAGCGATTCCGAGCTTCATGGAGTCGAGTTGCAGACTCAATCCGGACTACGACGCACTTTATGAGGTCCGCTTGCTCTCGCGAGGAGTCGCTTCTCTTTGTATGCGCCATTGTAGCACGTGTGCTGGTCGTAAGGGCGCGGTAACGGCGTCATACACCTTCCTCAATTTGTCACTGGCAGTCTCCTTCGAGTTCAGCCGGACCGCCGGCAACGAGGATAAAGGTTGCGCTCGTTGGGACTTAACCCAACATTTACAGCAGGCTGACGACAAGCCGTGGCGCTTTACGCCTGTCTCACGGTTTGAAAGGCACATTCTCATCTCTGGCTTCGTGGATGTCAAGACCAGGTAGGTCTTCAGGTACATCGAATTAAACCACATGCTCCACCGCTTGTGCAGGCCCCAAATCAATTCATTTTGAGTTTAACCTTGCGGCGTACTCCCCAGGCGGTCGACTTAACGCGTTGGCTCCGGAAGCCACGCCTCCAAGGGCACAACCTCCAAGTCGTAGTTTACGGCGTGGACTACCAGGTATCTAATCCTGTTTGCTCCCCGCTTTCGCACCTGAGCGTCAGTCTTCGTCCAGGGGTTGCGCTTCGCCACCAGTATTCCTCCAGATCTCTACGCATTTCACCGCTACACCTGATTCTACCCTGCAGGACTCCGGCTTGCCAGTAATGGATGCAGTTCCAGGTTGAGCCCGGGGATTTCACATCTTAACAAACCACCTGCGTGCGCTTTACGCCAATGGCGTTTCCGATTAACGCTTGCACCTCCGTAATTACCGCGGCGCAGGTTGGCGGTCCGCTTCTTCTGCGGGTAACGTCAATGAGCAGGTATTAACTTTGCTCCTTCCTCCCCGCTGAAAGTGCTGGCCGAAAGGGCGCTATTTCATACTGGCATGGCTGCATCAGGCTTGCGCCCATTGTTACAATATTCCCCCTGCGCGCTGCTTGCTCCCGTAAAGGAG
+
83&,3.-7828+10+,1-45:7/7;80458:8766:97676:2-,+**+/0//7/,.(02,+&)(6,.)-.377.%,*'(&''/+$%&%*'()237*52-2../1/0*33426071,,-()()--1:0./'&-+7../47()*252(,/28721-+)*,-0:21)'(-0636576//00)&*3+&)&&2027+8-.*./064333-/(+#',/5//.2/22384012+,./-1--2')(')+5032;13.0:/-.1.,)-0:4290,+.--0//)(&)&'*84&)%%(,*(&&(&%+,.',,+-*''$&&-4,6'((*$&)5,*41/1)+31.-0565-00%)(+/+&%%'(--'*-+/5-5388+)*('7-9.&(+*5+,),-4-1/.+5/++&)&,/,0/6*11'$&&$'%&+(()%**+/&&%)'&%'')&'()%#'&.3../0..+('*+00*,3))-+,.//85)+,226/.+**-6079:<::/68245::7+1*($)$%$%&%#'&'$&)00(.(/+2<;6<2211)0.--,/0.-,**-,.%/+)00)(+)'(,4/53+)13---02:;4:5:39211,'&)*-1277((-22-72127507080531*0(,+-3&7+-,*68*+*+,.1)/+*,-***,1.3-/'2*0))%&$)-97+/0:3449;895.6203533364597978-:5**760-0(%&*4./(++1963+,4641**---5013-0)/10(&$((()//4271040&6466:551//,-066466464555<:4357345/301-(++(/0((,7*&#%%)-/3-.#&%**2/00%--*&&&((($(+08.9,+4.5,,*34.,%/5202;7.,.--)&%2+99<972%(,./46877+'**)(0))()'+)+'((14.5/016061((,'&'#%$&,&$$'$/&&15,-,+)%"$&&,%*'%+.,+'&(/0/27258:398638102-*&&($&&*+*.&((((')/)%&',1,17.,533+,.41.2.(.**(%&('),3'//'())*(+..+&&$'$),+--189968889589459.42378,2.(-*)*-9.//80570*&'''(*,..,*'%*,5;403-+'*)(%
@ddc83073-ef9d-4996-afaa-0910e30099c3 ch=55 read=165086 start_time=2019-12-13T16:48:27Z barcode=BC01 runid=2c9cf7bc05858273f10e7d7ec552fc0bd742dc3e
CCGATTTACCTTTGTTACGACTTCACCCCAATCATCAATCCCACCTTAGACAGCTCCTTCCCTTGCGGTTGGGCCACCGGCTTCAGATTGGTATCAACTCTCGTGGTGGGCGGTGTGTACAGGCCGAGAACGTATTCACCGCGACATGCTGATTCGCGATTACTGGCAGTTCCAACTTCAGCTGTAGTCGAGTTGCGGAGCTACAATCCGAACTGAGAATGGTTTTATGGGTTTTGCTTCACCTCGCGGCTTCGCTTCCCTCTGCACCATCCATTGTAGCGCGATGTAGCCCAGGATATAAGGGGCGATGATTTGACGTATCCCGCGCTATAACTTGTCACTGGCAGTCTCCTTCAGAGTCTAGCTTAATGATGGTAACTAACGATAAGGGTTGCGCTCGTTGCGGGACTTAACCAACATCTCACGACACGAGCTGACGACAACCATACACCACCTGTATCTTATAGCTATCTCCATCTCTGGAGCCTTTATGAGTATGTCGAGACCTGGTAAGGTTCTTCGCGTTAACTTCGAATTAAAACCTACGTACGCTCCACCGCTTCTTTGAGCCCCGTCAATTCCCTTTGAGTTTCATTCTTTTTAGACGTACTACTCAGGCGAATTACTTATTGCGTTAACTGCAGCACTGAACTTTGACATCAGCGCACTTAGTACTCATCGTTTACGGCGGACTACTAGGGTATCTAACCCTATTTGCTCCCACGCTTTCGGAACTGGAAAAGCGTCAGTTGCAAGGCCAGATCGTCGCCTTCGCCACTGAATTGTTCCTCCATATATCTACGCATTTCACCGCTACACATGGAATTCCACGATCCTCTCCTGCACTCTGGCTGCCTGGTTTCTATGAGCACTGAAGTTAAGCTTCAGGCTTTCACCTAGTTGCTGCGCCTGCTCCTCTTTACGCCCAATAATTCCGGATAACGCTTGCCACCTACGTATTACCGCGGCTGCTGGCGCGTAGTTAGCGTGGCTTTCTAGTAAAGTACCGTCACTCGGCTACCATTTCTCTTAGCCGCCGTTCTTCCCTTTACCAGCAGAGTTTACAATCGAAGCCTTCTTCGCTTCACGCGGCGTTTGCTCGGTCAGGTTTCCCCATTGCCGAAAATTCCCTCTGCTGCCTCCGTAGG
+
+*-/4:0.13)3.,.5*+,/4;;96..-(/,8968210),3*(+&((*,4..,--859355*(1,/+8/9(6524/403-*+(($)%+&,'3./.6-***()+---*,1-0,.+-0...).(,).())/32/111<723966368798975+5..'&-*/-)*+'./&(2/,)),)*2,&'$&$&'*240.+2,*&++$(.')+.7111.08750.+.1/380;</398;5632)&(//8157),$$-*,22413590:6,---*',419:9769+)*+,*-,%)*.)*,,*(,+,-+),,+-0-+-.0215;6116789317)%%$$&%&).+1/./:866472433233((3'&)./0/)'&'$'+.,++-.7889567:0///27)1+,7.4567828:+//6621323./,-.9/.---&'.14/3,*++())(*1+0)*(-+&+)+5//8.3311'(),-)---.5546:01886452//567;;263.-./212+)***546/,-/037781,+&&)0.4*&(-,73-+1+1:9-45'*,++)+)+.23/1.*,3)'('#(%,586+**,*))+%())021233<612:9/-.*)%%&33'3),0-./0(/,+&')*&&(,)*.*)**3-8-8871+,+&-.02965:433978++%(&)((-))**,-46131.-70%('(%,()64001%*22/02887:6:,,+0:/*,).3,'-,.060/*4*1+(+++1.-),.0:083;2202,1.7.-.11-888:;89803.$'%%+(,,/0;;77788999820.//12/1:00.1724322.1'+,2203/2('),-/50+,156,.4.0.0,-..-7785793:62,*.-/&+.34-4--2824+-.55&22+,))((+,('('+&&'')'+2--..04/-16-(.--2+0+,4069+,00-77:81+2-+8;239356/7.0/**%&(-,,/415/-*()'-*/,8'''&**6..7/.(&&.-51,/268351.001,4.-,0215;9.-'))(*-3,2567,(&'*.'')'$%)'+.+&(*05+*+054/%,+$++/.1273)()/,%*(*)22)1.'%/162624&613:-1:;1*23+/4,.6810/51)&'(*,0347288..3.*
@9bf6d9e6-4b10-4238-80e6-8fd4fa5db81f ch=366 read=172849 start_time=2019-12-13T16:48:26Z barcode=BC01 runid=2c9cf7bc05858273f10e7d7ec552fc0bd742dc3e
CCGGATTACCTTGTTGCGACTTCACCCCAGTCATGAATCCGCAAAGTGGTAAGCGCCACTCCCGAAGGTTGGCTACCTACTTCTTTGCAACCCCTCCCCATGGTGTGACGGGCCGAGGGTGTGTACAAGGCCGGGAACGTATTATTCACCGTGGCATTCTGATCCACGATTACTAGCGTTCGACTTCATGAGTCGAGTTGCAGACTCAATCGGACTACGACGCGCGCGCCTTTACGAGGTCGCTTGCTCTCGCGAGGTCAGCGCCTCTTTGTATGCGTTGTAGCGCGTGTGTAGCCCTGGTCGTAGGGCAAAGCATTGATGACGTCATCCCCACCTTCCTCAGTTTATCACTGGCAGTCTCGCTGAGTTCCAGCCCGGACCGCTGGCAGCAAAGGATAAGAGGTTGCGCTCGTTGGGACTTAACCCAACATTTCACAGCACGGGCTGACGGCAATATGCAGCACCTGTCTCACGGTTCCCGAAGGCGCATTTCTCATCCTCTGAAAGCTTCCGTGGATTATCAAGACCGTGGAGTTCTTCGCGTTGCATCGGAATTAAACCACATGCTCCACCCAGCGTGCAGGCCCCGTCAATTCGTTTGAGTTTTAACCGGCCCGTACTCCCCAGGCGGTCGAGCTTAACGTTAGCTCCGGAAGCCACGCCGCCGGGGCTATCCAAGTCGACATCGTTTACGGCGTGGACTACCAGGAATTATCTAATCCTGTTTGCTCCCCACGCTTTCGCACCTGAAGACGTCAGTCTTCGTCAGGGGCCGCCTTCGCCACCGGTATTCCTCCAGATCTCTACGCATTTCGCCGCTACGCAGATTCTACCTCTACGAGACTCAAATTTGCCAGTATCAGATGCAGTTCCCAGGTTGGGCCAGGGATTTCACATCTGACAACAAACCGCTACTGCGTGCGCTGCGCCCAGTAATTCCGATTAACGCTTGCACCCTCCGTAAATTGCCGCGGCTTGCTGGCACGGAGTTGGTGCTTCTTCTGCGGAGTAACGTCAATGAGAGCAAAGGTATTAACTTTACTCCTTCCTCCCCGCTGAAAGTACTTTACAGCCGAAGGCCTTCTTCATACCGCGGCATGGCTGCATCCGGGCTTGCGCCCATTGTGCAATATTTCCCTGCTGCCTCCCGTAGGAGCAATATCAGCACCAACAGAAGGTTAACAAAGCGCAGAGCAACTTTCTTCCAGCTGGCAATGCGTAACTACCACC
+
5,)*$-&',((*',)&%*+1230*.,+(,-98+*''/2.)'*+0*)+/7432,,,.3')+3+(%(('&)&%(--011*$)(144;;/02+360'()46.%&'*(,.356/65()*(-/()+3237::9,+1+(.*.)-4/++.'0***37/4494137-.--29)(,+,19110((*-.1..*2232),($***&$/15463577983:-5-:5630/32.-,((''$''(/.+.-+,/05213-++,.+2-.-'*),)&))$,2.13::/167/.()))'(*+)*+,*.-,./0:301:87*2)/22*-,'%)&())$(',-467:/;78..083<98570-/;/+24.00.60/05,*)$%&'+/362/*+/4.19224340711-),/1(.,))++))-20;46045:672/32*&$')&)%&,,1-12(((*/%/-3/)/244264---&#',)7'2..-3-.//--**./52.,''*'&')()*-/-/)+-24&)*/*,1,%*472+/1/5+/(*,08440.*&&%&$*3:78:301//2..03:)'+(,,.4-2.))'(&%'.2,/2+*/200),$+(/40)')-/91;7%/78,/+51*#*$%$%%-.**,((*.572),2412+(&&&')&+%)&*-&,2403,4*/'+20346+(+%+(1,212,-+0.++*,%')7743:2,.).,,-3:1---08%0*)',((*///94474+43-('+..2)#()*2932.-$+1-/+(%*0/352457685136,4/4,5746759668:44;05234;8960--.12/-*++2.004;;589:455')%'&)-,6.3,13*+000/+-,406(,&%'''04.-.006379412//1:--*)-+,00+,3/%,-(&17+++--/.))'%()&%$&(1))&%$&&()*52&%&#&'()(*()&+)6.'(,5747100-+)*).2/-.2**('$'((+&''.+)*')+,0+)$'**'(-6+.++),.--0,(())($)/.4/026040-,+)+//9-+-)*,/.1.294,--,457852495+)*,-,2,'.++.4-'(*'2-&(2(1187;78<)))'')(+.5467187544433(%.4+2,&+,38.*21.,*+*0,(**%%''%%)(*-3,44-+)*-.)+,,--+04/21/040(,%'-)*0,)***'(*&'(-&&)$).*'***+.0*&$%%%$&+''+&-+(,%$&$%%#$"
@eefb74b8-dadf-40f6-a9be-93b5f382821e ch=107 read=195508 start_time=2019-12-13T16:48:21Z barcode=BC01 runid=2c9cf7bc05858273f10e7d7ec552fc0bd742dc3e
CCTACGGGAGGCAGCAGTGGGAATATTAACAATGGGAAACCCTGATGCAGCAACGCCGCGTGAGTGATGAAGGTTTTCGGATCGTAAAGCTCTGTCTTTGGGGAAGATGACGGTACCCAAGGAGGAAGCCACGGCTAACTGCACGTGCCAGCAGCCGCGGTAATACGTAGGTGGCGAGCGTTATCCAGTTTACTGGGCGTAAAGGGGCGTAGGCGGATGATTAAGTGGGATGTGAAATGCCGGGCTCCAGCAGGTGCTGCATTAAACTGGTTATCTAGAGTGCAGGAGAGGAGAGTGGAATTCCTAGTGTAGCGGTGAAATGCGTAGAGATTAGGAAGAACACCAGTGGCGAAAGGCGACTCTCTGGACTGTAACTGACGCTGAGCTCGGCGGGGAGCAAACAGGATTAGATACCCTGGTAGTCCACGCCGTAAACGATGAATACGGTGTGGGGGTTTCAACACCTCCGTGCCGCCGCTAACACATTAAGTATTCCGCCTGGGGAGTACGGTCGCAAGATTAAAACTCAAAGGAATTATTTGAGGACCCGCACAAGTAGCGGAACATGTGGTTTTAATTCAGAAGCAACGCGAAGACCTTACACCTACATGACATCCCTTGCATTACTCTTAATCGAGGAAATCCCTTCGGGGACAAGGTGACAGGTGGTGCATGGTTGTCGTCAGCTCGGTGTCGTGAATGTTGGGTTAAGTCCACCAGAGCGCAGCTTGTCGTTAGTTACTACCATTAAGTTGAGGACTCTAGCGAGACCTGGGTGCTCCAGAGGAGGAAGGTGGGGATGACGTCAAATCATCATGCCCCTTATGACCTGGAAGGCTACACGTGCTACAATGGATGGTGCAGAGAAGCAGAAACCCGCGAGGTGAAAGCAAAACCCATAAAACCATTCTCAGTTCGGATGTAGTCTGCAACTCGACTACATGAAGTTTGGAATCGCTAGTAATCGCGAATCAGCATGTCGCGGTGAATACGTTCTCGGAGCGCGCACACCGCCGTCACACCACGAGTTGATAACACCCGAAGCCGGTGGCCTAACCGCAAGGAAGGAGCTGTCTAAGGTGGGATTGATGATTGGGGGGGTGAAGTCGTAACAAGGTAACCGG
+
3/),1&89/053.0/+/79<6/60*,&&%(,6362)).-/<//.----,23-.../4.-/0+)&().///74819960)7,455942**/2676516:1,33()('*(**.-630310.'1-(,,-6/084224113964)-%((*%-5,*+**1-//21/03/029908.-./+((+/3393/3('*1:3146201//789-,404012.0233:88752728087:584,2/1940'0/(5+,+(++*-(08:9:601**,%,1./;8::77870,,+*/502+())/0*+,,-2,5*6+11()(/,-/0109716;,,.:8730,++2-)+,+-'/3368<676.40.-5*+,0140/.//36757310-2,--/++.)*%'''**.(-49)'''27,7,)0'8(.,66408+(-6534285+-56:8889/3**---73(0('/.0021-+-805-.0004333.467669741-.((%)).52+*,.0;9812.**47-*+,,31:86-/4,*)3+165711759/1//113).0'''91117-(++-1*')(+-*+*&($*&**20<<9/98;8('-('(-/2.0'(''*-,)'&''/6.1/*')-3824;.,,++-20,+**-/00/2('**&'(%'-,2;8/(89+422,2***+&0,,4::122219;9668671'),.3&%-*,-,,-+4465<253/:15030.$&$&&')),.,&('(((721<21/:11139:/8.3).-/--2227420%*)))&'),-..((&&'-&'*&).)3-,.-801992421676682;91216444)0.+&.*+.0/13-0--**''&((()+-158514636967,,+-/5,+)'')))(--()/)+70/+-*(+/*'-1<<8/8..19;;969932...-5799)8,0'(*-1744/2),-5,-.4,,&*(*'&'.''.(317.-.-.110--/856;74(+-343122619832832477;768..()*&&$%&(*090670487767:,0,,)(+)**.(+,06+*+.'+41552/4**48471415./-,)&$&'7666/5-)*..78/10-...,3-/.,'&%$.(*-*++/:::797*3*+.+359
@c1834bf2-2cae-443b-92ec-e7bb3e6547bc ch=288 read=83021 start_time=2019-12-13T16:48:40Z barcode=BC01 runid=2c9cf7bc05858273f10e7d7ec552fc0bd742dc3e
CCCGGTTACTGTGTTACGACTTCACCCCAGTCGCGGATCCTGGTGGTAAGCGCCACTCCGAAGGTTAAGCTACCTACTTCTTTTGTACTCTTCATGTGGTGTAGCGGGCGGTGTGTACAAGGCCGGGAACGTATTCACCGTGGCATTCCTGATCCGATTACTAGCGATTTGACCGGCGGTCGGTGCAATTTTCAATCGGGCTGACGCGCTGCGGTCCTTTGCTCTCATGAGTCGCTTCTCTTTGTATGCGCCATTGTAGCAGCGTGTGTGTAGCCCTGGTCGTAAGGGCCATGATGACTGACGTCATTACCACCTTCCTCAGTTTAATCACTGGCAGGTCTCCTTTGAGTTCCGGCCGGACCGCTGGCAACAAAGGATAAGGAGTTTGCGCTCGTTGCGGGACTTAACCCAACAGTTTCACAACGGCTGACGACAGCCATGCAGCACCTGTCTCCACGGTTCCCGAAGGCACATTCATCTGGCTTCCGTGGATGTCAAGACCAGGTAAGGTTCTTCGCGTGCATCGAATTAAACCACATGCTCCACCATGTGCGGGGCCCCCGTCAATTCATTTGAGTTTTAACCTTGCGGCCGTACTCCTGGGCGGTCGACTTAACGCGTCGCTCGAGCCGCCTCAGGGCACAACCTCCAAGTCGACATCGTTTACGGCGATAGTTCTGGGGTATCTAATCCTGTTTGCTCCCCACCTTTTCGCACCTGAATGGTCGCTGTCAGGGCCACGCCTTCGCCACCGGTATTCCTCCAGATCTCTGCGCATTTCACCTTTACACCTGGAATTCTACCCCCCCTCTACAGGACTCAAGCTTGCCAGTATCGGATGCAGTTCCCAGGTTGAGCCAGGATTTCATCTGACTTAATGAGCCGCGTGCGCCGGTAATTCGATTAACACCCTCCGTATTACCGCGGCTGCTGGCACGGAGGTTAGCCGGTGCTTCTTCTGCGGGTAACGTCAATGAGCAAAGGTATTAACTTTACTCCCTTCCTCCCGCTGAAAGTACCTGGCGAAGGCCTTCTTCGCCCACGCGGCAGCGGCTGCATCAGGCTTGCGCCATTGTAATATTCCCCACTGCTGCACTCCCGTAAAGGAG
+
14+,-4.**)','/2-.+%(+(()/353(,./)*)),.300313-21/(),--+$(),+)-1370843+.13582,2.1/869,',(*,,'*,())'&,0'&$&*&*),()&)+,-+.251/6.-520522656;0//51446335;/+(*.,2(&&28//0+0,-%,*%%$)%'&%,0**,6322)'$&(+*,+,'-0-+((()++&'+((.3--(',)(,,,..$&)&(()...-02+46*(.-./09:<658-,&&&$%'(**/&.*--/0:216;:9772(064,,&+,452,,-,.6995%-$&+,+056922.0056;2+*+&+,1150%(--.-0(*5+,,67:32.7/42:7:99:06*)1)747(5-870/10)-(7++0.126124.'0.:06/7/2-0),+)$&0353%&('*(%&()*713/.-9/9858-55+/*)*+*+-(&(*15818-++,++*)-0264+---%%%%*+:779;::74400..*,./32((*,3;970.(''-),/57-,//.2;94<,+)+,1-5/-37&**(+0(/)'-463)'44.618655:50.1.;<2.95.0-+*3/6.4.,-)-&#&035&8980-+,+0)((%(&'(+,0)$&''%(')*)+,-++.-302-1'7-4556498::81:5-./40/'+$+*5+.+-*(,-265698898288-*1/403,'*'(/0.3))(-,&')%'&&-)&&(&..*0*(&%%'+.)1)('0.*-.+3-//<9631,)(/.--./+223/7<2.)-+)0+**-.0-/.5-50/.,10-/2.+.0345%.108860.*,-5(*2),2/04::88/5*-04681*.2-3.+)0*&**&*26//54..--+.)*)('$%%$&)+&&%&%&+,+-/20--0/0.,',.+,1768446/02-,./0087410*))-+((2.41-/,/1/-/0619;::::/73+-(++1,*,)+%'(,9'-)((2.2,+/61-020;.1:95-6:0+99947,'*')'*+0.%((*2.98<99<8((%&%&'-05,)%&'(&$%'():*863.,(*$%&$&('&),+/38642-)*)((%%)&,*0/(+()'')((#
@ed2f7acd-eb4a-4ee6-949c-6d6323bda9e0 ch=389 read=97910 start_time=2019-12-13T16:48:38Z barcode=BC01 runid=2c9cf7bc05858273f10e7d7ec552fc0bd742dc3e
CTCCTACGGGAGGCAGCAGTGGGAATATTGCACAATGGGCGCAAGCCTGATGCAACCATGCCGCGTGTATGAAGGCCTTCCGGGTTGTAAAGTACTTTCAGCGGGGAGGAAGGGAATTAAGTTAATACCTTTGCTCATTGACGTTACCCGCAGAAGAAACACCGGCTAACTCCGTGCCAGCAGCCGCGGTAATACGGAAGGGTACAGCGTTAATCAGATTACTGGGCGTCATGAGCGGTTTGTTAAGTCAGATGTAAATCCCCGGGCTCAACCTGGGAACTGCATCTGATACTGGCAAACTTGAGTCTCGTAGAGGGTAAATTCCAGGTTAGCGGTGAAATGCGTAGAATCTGGAGGAATAATACCGGTGGCGAAGGCGGCCCCTGGACGAAGACTGACGCTCAGGTGCGAAAGCGTGGGGAGCAAACAGGGGATTAGATACCCTGGTAGTCCACGCCGTAAGCGATGTCGACTTGGAGGTTGTGCCCTTGAGGCGTGGCTTCCGGAGCTAACGCGTTAGTCGACCGCCTGGGAGTACAGCCGCAGGTTAAAACCCAAATGAATTGACGGGGGCCCGCACAAGCGGTGGAGCATGTGGTTAATTCGATGCAACGCGAAGAACCTACCTGGTCTTGACATCCACGAATTTTCAGAGATGAAATATGCCTTCGGGAACCGTGAGACAGGTGCTGCATGGCTGTCGTCAGCTCGTGTTGTGAAATGTTGGGTTAGTCCGCAGCAGGCGCAACCCTTATCCTTTGTTGCCAGCGGTCCGGCCGGGAACTCAAGGGAGACTGCCAGTGATAAACTGGAGAAGGTGGGGATGACGTCAAGTCATCATGGCCCTTACGACCAGGGCTACACGTGCTACAATGGCGCATGCAAGAGAAGCGACCTCCTTGCCCGAGAGCAAGCGGGCCTCATAAAGAGATGCGTCGTAGTCGGATTGGAGTCTGCGGCTCGACTCCATGAAGTCCGGAATCGCCCAGTAATCGTGGATCAGAATGCCACGGTGAATACGTTCCCGGGCCTTGTACACACCGCCCGTCACATGGGAGGTAGGTTGCAAAAGAAGTGGTAAGCAGGAGGGCGCTTACCACTTTGTGATTCATATTTGGGGGGGTGAAGTCGTAACAAGGTAACCGG
+
..01.26.;7/.4*'+,-/5-0())+*4+*)+,1933/-+$%')(-420(*%'*&(*07576455545456/7-5/:869(/9:6;6*68,+3246<;3/2118:,).-/4+.+)+-,.)(-*(-*+03084/1461:1/.21/60/68.1323.(,.((118*.,,1,-/.70266600/,*02(--/+9,--:55)',.('$).)+/722213))-040338;75+-$(%'%()%2252+-+'*)*-227:660/7-.21+.41003-2/313:;6:7766.567011101;0074&('('*0///0390/,740-5*7-8/3,/,)$'*-3740370/5693/,++/57;0/1,+/'+.--1437439/-..+-+.01;8+(/728,/0,-023324435+,74544062**.0787)*,.1;66(+2-.,150/263890.22.)(),-')..0..06&2/01129/,,,+1**-*3824.15-.20-001352667/8*(.)*.04;5663800+553*5738:988*&'()0./7.''%+0/64;;7614,1:3.-+1/65869;2/.72,0-0(2*-0<:;2,001.+',015*).-,+(//162969016,-*/)('-245663/-.036;:+(*&$%,2353.----2..)&)&.,/8391')*-,4969*(+,54798:9:0455(:999::86:+,/8985./*''+)1,)).4.31/4)(,5,&*.'4&&+-/13-7:316.22,+4/,-1*,.-12.643.132.6<:.900:1.06/)+./497:5552333823364-*(*0..5:;.25665222.1,245994438.0(&'(*./3:/4881/-+&(*.16412140+785765&1.,'(')+),0366482)2.-/.++*()*.:59/0&//)+)-0/)%&*$(*+**,)-(.03/-(7*71-./,(%&',()+.01345-.,0-,,/+1018740-&&)),+4//0::8:885/.61141,--4+3-3/38629.40(0-0((('%&)*.110..61*+-12*.'53***($226:48487+%((&&'')(+%(&20*/56/-,.4*.4+/199530019(&%%)30'+-120%%&),+..+)')(-,**/2:9794
@63c7b1ed-813f-4bf9-ba2a-18bd8bdac111 ch=410 read=83165 start_time=2019-12-13T16:48:33Z barcode=BC01 runid=2c9cf7bc05858273f10e7d7ec552fc0bd742dc3e
CCGGTTACCTTATTTACGGCACCCAGTCATGAATCACAAGTGGTAAGCGCCCTCCCGAAGGGATAAATACCTGCGCTTCTTTTTGCAACCCACTCCCATGGTGCTTGACGGGCGGTGTGTGGCGTACCAAGGCCGGAACGCGTATTCACCGTGGCATTCGATCACGATTACTAGCGATTCCGACTTCATGGAGTCGAGTGCAGACTCAATCGGACTTCGACGCACTTTATGAGGTCCGCTTGCCCGCTCCTCGCGAGGTCAGCTTCTTTCTTTGTATGTGCGCCATTGTAGCGCATTAGTAGCCTGGTCGTAAGGGCCGATGACTTGACGTCATCCCACCTTCCTCCAGTTTATCGCTGGCAGTCTCCTTTGAGTTCTGGCGTATTGCGCTGGCAACAAGGATAAAGAGTTGCGCTCGTTGCGGGACTTAACCCAACATTTCACAACACGAGGCTGGCGGCAATGCATGCAGCACCATCTCCCACAGTTCCCGAAGGCGCAATCCATCTCTGGAAAGTTCACCTTGGATGTCAAGAGATGAGTGGAGTTCTTCGCGTTGCATCGAATTAAACCACATGCTCCACCGCTTGTGCGGGCCCCGTCAATTCATTTGAGTTTTAACCTTGCGGTATTTACGTACTCCCCAGGCAGTCGACTTAACGCGTTAGCTCCGGAAGCCACGCCTCAAGGGCACAACCTCAAGTCGGCATCGTTTGCAGCGTGGACTGCGGGAATTATCTAATCTGTTTGCTCCCCACGCTTTCTTTGCACCCTGTTGTCAGTCTTCGTCGGTTGCCTTCGCCACCGGTATTCCTCCAGATCTCTACGCATTTCACCGCTGCACCTGGAATTCTACCCCTCTGCAGGGGACTCAAAGGAAACGCACCCGAGTATCAGATGCAGTTCCCAGGTTTGGGCCAGGATTTTACATCCTGACTTAACAAATCGTCTTAGTAATTCCGATTAACGACACCCTCCGTATTACCGCGGCTGCTGGCTGTGATTGTGATTACTTCTTCTGCAGGTAACGTCAATGAGCAAGGTATTAACTTTACTCCCTTCCTCGCTGAAGTGCTTTACAGCGAAGGCCTTCTTTGCGCAGCAACGCGGACACGCCCGGTATTGCAATATTCCCCTGCCTTTCCCGTAGGG
+
,'')1:').8-&/8(),06/(1-)&+179986:6412/.(&&.3(&&()+7')),**,5*5)'.04&&'*0-+*((-,/47.0+-.,&,/,),,2-(%'(7.-,---.0*-34/2/,.*(''&%+(.'7-5-:**/,751./.(-('(8:37191.1;+)$,*'(+*6+--50-../2;310024853450,+,,%%'*-5888869+7/0'0$%(0)'$)(*$'-14,++)'+*,,*(*(&**(&++0*+,+)-&(',,()()0%%&*)074,.1-+',+.16,5-++-.-(,*0//+*))//0.(((&)*)+.-*-,&'*)%%%)*/(.15,10''3,0-++(*/++03)))&%)0,.--/1/,.32:60029-/$(''(+,,0)-+.111,/+*-+,044+)')%+*6,1/66631911/9,.+++/--30,+//193.,'+&'(,+'+&*+2)217,4++(2131,*,+%($%(/.7*+(0)38:-+&'''&*0.5/;/0791120/+,())(*+)#%$#$,,012552-)&'&%%%')&&$)49691,&)),..-233(*+0+;<;:90./146641*02..2/-/52450676,*.05:7;709<8-1.4:<,391.,.*,),&&+*)&**..1*-&(%&16-*,,,374///+*),+/*)),.21++*('+/,/04;44.3*7.-,-05/5-4*/,12-'2247616+'+%-,,-/8532&1,6.&$)'*+.)',-01119-+.,.(*(&)+,273+,*&#&&+02-,-1)-1.-0//;96/8'0*2*-2,53349,2,,)*-:<5504()*./.344/-,-,/:6,)+.%'*&)*.5411*2-5-.&,)*++3,)/+-/01*328*3)'%',-'&)%(+*&&&((32+,///0477<.2-+,11:526,4+(.,'/.1&$&'(1*))+*)+03/'&'%$#%$$$'&*.216341.3*.(((&'$))'*0712,2,'+)%&'**345,2(&$&#(#*()))'/(%(7957:6255%-0//4,**-,90303369(0-,--4**12,(,,68+425).3*,,*'+%($%&&&$%&&*')*..5439()(&(-*/+))*'(%((**)$-*56,.//))'%&-,,-2*13.)&&)&$'),4/+)&'%$
@d6165e84-d97e-4db7-a9b6-908a85a4ce72 ch=400 read=106343 start_time=2019-12-13T16:48:48Z barcode=BC01 runid=2c9cf7bc05858273f10e7d7ec552fc0bd742dc3e
CCGGTTACCTTGTTACGGCTTCACCCCAGTCATGAATCACAAGTGGTAAGCGCCACTCCGAAGGTTAAGCCTGCGCTATTTTGCAACCCACTCGCTGGTGTGACGGGCGGTGTGTACAAGGCCCGGGAACGTATTCACCGTGGCATTCTGATCCACGATTACTAGCGATTCCGACTTCGTAGGTCGAGTTGCGAACTCAATCCGGACTACGACGCACTTTATGAGGTCGCTTATGTGAGTCGCTTCTCTTTGTATGCGCCATTGTAGCACGTGTGTAGCCCTGGTCGTAAGGTCGCGATGATGACGTCATCCCCACCTTCCTCCAGTTTATCACTGGCAGTCTCCTTTGAGTTCCCAGCCGGACCGCTGGCAACAAAGGATAAGGGTTGCGCTCGTTGCGGGACTTAACCCAACATTTCGCTTACGAGCTGACGACAGCCATGCAGCACCTGTCTCACAGTTCCAGAAGGCGCAATCCATCTCTGGAAGAAGTTCTGTGGATGTCAAGACCAGGTGATTCTTCGCGTTGCATCGAATTAAACCCTTTATGCTCCACCGCTTGCGGGCCCCGTCAATTCATTTGAGTTTTAACCTTGCGGCCATTACTCCCCAGGCGGTCGACTTAACGTTAGCTCCGGAAGCCACGCCTCAAGGGCTGTACTCAAGTCGACATCGTTTTACAGCGTGGACTACCAGGGTATCTAATCCTGTTTGCTCCCCACGCTTTCGCACACAGGCGATCAGTCTTCGTCCAGGGCCCGCCTTCGCCACCGGTATTCCTCCAGATCTCTACGCATTTCACCGCTACACCTGGAATTCTACCCCCCCTCTACGAGACTCAAACGCCGGTATCAGGTGCAGTTCCCAGGTTGAGCCAGAGTTTCATCTGACTTAACAAACCGCGTGCGCTTTACGCCCAGTAATTCCGATTAACGCTTGCACCCTCCATTATTACCGCGGCTGCTGGCGCAGGTTAGCCAGTGCTTCTTCTGCGGGTAACGTCAATGAGCAAGGTATTAACTTTACTCCCTTCCTCCCCGCTGAAAGTACTTTACAACCCAGGCCTTCTTCATACGCGGCATGGCTGCATCGGGCTTGCGCCCATTGTGCAATATTCCCCCTGCTGCCTCCCGTAGAAG
+
**.40824536,3-*,1'20:10387/..07,/348600.17),0500222020(,.1,+.2-5-:30&3,)&(''.&)+/.-+3*94,).,0&&()*/))+222:6716/-,+-/2771381/)343952887<74791+3**)49:.-..4.,-..40.-1(''*57;57102695..--/-.1362;22+%-,,8(:,/-4...+'',,.3.+,7;<.73'00-3)(*)&&$%)'++-/2462540:8//2.-.-8;-8,++./1.1//-1+*+-02/.28:62-3,*'%*%%(&+)*)*.26799.:43+.183:6:51),.1;-,-<44/5/.(//-+.3064'%'(5351&..3090+-.,21:323428+/02364-622:23233716,*%239526.-&+%&*-032;1-$&'((*...,.//27/2/)33385622334:6777,++++:9,7,%&.(.21.8150-))*-1601.1-'((*0:03+-0;7747763,)01*3**&%268765//*4.+*+-2++,5+;:788'*/')-66536-/5&%%((3.7/079.+178;7<556<90+)19;,131333./.727,5.(./298/.0896:96631252221/3.'/,1'3*-5-.60346;69(+()%-&$(')/1+8-984/4355.97/'&,*///078000/19+/(((.00-)(,3301/90+..4;8/-/-,38//33*-%%%%/0/(,/78878<9671('0/-37()02/;556:229%1011:30/--..14426.+./4.28.089;611//.2978213220436226972,24363021479/)&&&+-'--066/16644699;28-,/4/5,)*-'&'&&/8/./(,*++)'&0+549641-)-423,+.0,%.,25+))+2-3-/*+*34786--)('((.0))*0(2*)8.-692/100077909.,-%',-.+()&%+.*,6/:994('%.64-/52455.30/+),1/.2.*+*.+*-4/,.-::+5:4..347/+-10+*&'&&+2//'12106-'*3/2,-,-5345/.(*(-*(*+71117789&5676;47.98*'4/+,.&/-,-;91:86*)*-/,23..0*+0&(+)&
@8f36e84f-c78b-400c-9df6-5070f4b056e9 ch=83 read=146494 start_time=2019-12-13T16:48:46Z barcode=BC01 runid=2c9cf7bc05858273f10e7d7ec552fc0bd742dc3e
CTCCTACGGGAGGAGGCAGCAGTAGAATTTTCGGCAATGGGAAACCTGACCGAAGCAACGCCGCGGAAGGAAGAAAGGTTTTCCGGATTGTAAACTTCTGTTATAAAGGAAGAACGGCGGCTACAGGAAATGGTAGCCAGTGAGCGGTGCTGATAGAAAGCCACGGCTAACTACGTGCCAGCAGCCGCGGTAATACGTAGGTGGCAAGCGTTATCAGGTGTGGGCGTAAAGAGGGCAGGCGGCAGCAGGGTCTGTGGTGAAAGCCTGAAGCAACTTCAGTAAACCATAGAAACCAGGCAGCTAGAGTGCAGGGAGGATCGTGGAGATTCCATGTGTGGTGAAATGCGTAGATATATGGAGGAACACCAGTGGCGAAGGGCGACGATCTGACCTGCAACTGATCCCAGCGTGATGAGGGAGCAAATAGGATTAGATACCCTAGTAGTCCACGCCGTAAACAGTAGTACTAAGTGTTGGATGTCAAAGTTCAGTGCTGCGGTTAACGCAATAGTACTTCCGCCTGGTAGTACGTTCGCAAGAATGAAACTCAAAGGAATTGACGGGGCCCGCACACAGCGGTGGAGCATGGTTTAATTCAACAACGCGAAGAACCTTACCAGGTCTTGACATGCTCATAAAGAGCTCCAGAGATGGAGAGATAGCTATATGAGATACAGGTGGTGCATGGTGTCGTCAGCTCGTGTCGTGGATGTTTGGGTTAAGTCCGCAACGAGCGCAACCCTTATCGTTAGTTACCGGCATTAAGTTGGGGACTCTGGCGAGACTGCCAGTGACCTGGAGGAAGGCGGGGATGACGTCAAATCATCATGCCCCTTATGACCTGGGCTACACACGTGCTACAATGCGGATGGGGTGCAGAGGAAGCGAAACCGCGAGGTGAAGCAAAACCCTAAAACCATTCTCAGTTCGGATTGTAGTCTGCAACTCGGCTACATGAAGTTGGAATCATAGTAATCGCGAATCAGCATGTCGCGGTGAATACGTTCTCAGGCCTTGTACACACCGCCCGTCACCACGAGTTGATAACACCCGAAGCCGGTGGCCTGGCCGCAGGAAGAATAAGGTGGATTGATGATTGGGGTGAAGTCGTAACAAGGTAACCGG
+
**,+*.128*(,-(.3,/)8.8),%&%..8+)&&'+.,'('&*))7,-.--)-+%+.2.-23+'(&'(+*+($),)+..6,-.'8,.11,+,+&)/+,/,1/,+23*,*+0-05562,,))(-.+0.+44/06+**5+'.,-'')/22+--()-((.2/)66,++'+/23.//03888:00*'','(*(50-7---3463533514524150/,-$*')%((-588948*'&434-)-2/373*/.++93332441/1-*17,-76+0)''(&(4*4%2115*88/0-,/90054387/.--,--//1.*3/)&-*-54.50/*$&7*794/,**%,1,1/8.*,:882348663670.1(-++.50'51130+/.'+107375235+-$1+1234))'('(+.''&&(3+(*)&,0(&')49522.5-20+*-+.09---153465812/25268:01%*,&'&(+36557-7-9-;;89:30+)*5877:9:999&71:17132.(%%&$#')),7,.65.()&&(++060-../-)+10039015197+*)).-2234121,+60**)-...$*'&/'.&)*-//529<474;,'&')547740/+./,+*)&(0(-48121-((%%$&'*+137,'$+116(,)*+/;:4+***+77//..-)*,(/%)$'%+(*-540458878456774.//--'('*&'&&(&**.6(1200667*.47,1015411349554:0310/766;755743+'%%(-.1.0394;;134431+1/''--2.,2-&+2/,+&%(-(*+-2*322160/0279:;;993001996730;:2,945478;79862'(**(&'%+)**++6-,++,305,/3-+,.%%%'(((&))+0%.(&$&$**-,-1,.1<<051&&+.756:816--/237;7*+&*&'(+-0*()*+6/00-3122658251.40515864%*+-.3/-)()++650-../377646.0./2115868:648$(*2316120/%))/633;.2*.+/),.-///511//(0.06*(+,(*1442-++*'%&1,-00.,+)&*%()*+.008*./-...135479...43-,-..:98:6.513:9;67
@cfea7f6c-1b5b-4537-bebc-e7a4d9515622 ch=473 read=58721 start_time=2019-12-13T16:48:46Z barcode=BC01 runid=2c9cf7bc05858273f10e7d7ec552fc0bd742dc3e
CTCCTACGGGAGGCAGCAGTGGGGAATATTATTGCACAATGGAAACCTGATGCAGCAACGCCGTGAGTGATGAAGGTTTTCGGATCGTAGCTCTGTCTTTTGAGATAATGACGGTAATTTGCCAAGGAGAGCCGGCTAACTACGTGTAGCCGCGGTAATACGTAGGTGGCGAGCGTTATCCGGAATTTACTGCACTGAGCGTAAAGGGGGGGCGTAGGCGGATGATTAGAGGTAGGATGTGAAATACTGACTCCAGCTTGGGTGCCTGCATTCCAAACTGGTCATCTAGAGTGCAGGAGAGGAGAGTGGAATTCTAGTGTAGCGGTGAAATGCGTAGAGATTAGGAAGAACACCAGTGGCGAAGACGACTCTCTGGACTGTAACTGACGCTGAGGCTCGAAAGCGTGGGGGGCAAACAGGATTAGATACCCTGGTAGTCCACGCCGTAAACGATGAATACCGGTGGGGGTTTCAACGCCTCCCGATGCCGCCGCTAACGCGTTAAGTATTCCGCCTGGGGAGTACGGTCGCAAGATTAAAACTCAAAGGAATTGACGGGGACCCGCACAGTGGACGGAGCATGTGGTTTAATTCGAAGCAACGCGAAGAACCTTACCTACACTTGACATCCTGCATTACTCTTAATCGAGGATCCCTTCGGGGACAAAGGTGACAGGTGGTGCATGGTTACGTCGATCAGCTCGTGTCGTGAATCTATTTGAGTTAAGTCCCGCAACGAGCGCAACCCACTTGTCGTTAGTTACTACCATTAGAAGTTGGGGACTCCTGCTTGAGACTGCCTGGGTGCTTTCCGGGAGGGCGGGATGACGTCAATCACCATCGCCCTTATGTGTAGGGCTACACGTGCTACAATAGCTGGTACAAGTGCAATACCGTGAGTGGAGCCAATTTCAAAACAATCCACTCAGTTCGGGTTAGCCAGGCTGAAACTCGCCTACATGAAGCTGGAGTTACTAGTAATCGCGAATCAGAATGTCGCGGTAGACTCGTTGAATGCACCACCCGATCACACCATGAGAGTTGGCAATACCCGAAGGCCGTGAAGCTAACCGCGAGGCAGCGGCCGAAAGGTAAGGTCAGCGGTGGGGTAGTGTAAGGTAACCGG
+
.02&#$&'./*.,.233235.-1**+*&&'$'()+1219(*&(&$(&$&&**))')-6326856-,+)(+,-.2,006-'*),871.+*&(+-*)-+,-*#'$&&(())('))'%%&).*'-&5*))'''%)&&%)).01.-+'(%$%&.'#&%(,..,/:89190083-,+,+32:212(*))+34-&(%'**-1-(466733++-12/-0125048555430+2++'%'(*&.6089735:40--$'(%%'&'%(*+*45761),-.0040,2953++%%$()+//*+.02512/,)'*)&'&&'%')'/,.'*+3560//.2-0096013:91/(&,.616:55//-2//1-+2291*.*+$&'*''002++3.,(+,.531//.++,)+-0004%*++).069578/)(.6-4-4/-3$%%+(&2/.,.1.,,+-3&+0591.,.0*$'),3;6),'&$%+367+6;53-4/)29089/.(+-8:3792646830.$17650424:9;65,,+)*&&$('((/,.-0,))*0*784(/-10:-,,//6/768/*9807<0)**''$&)+*-0/)+-4443437;:.6561//0.*,+++0,,-('0*)+()/-**+')*+113,,+'(*,-/2,...-.1/22++,*)*02*4;5+58/478;(1+.*,,),0-0343558-4+,%$%&'&'+-+-24421*+/0/+&&(&'#%&$'$/.704/285('0.-70/020.1)40.%(3+%/765;441910/318.4.+&(''),((/5-/22%(&&'(*-1--+'/4057+.'(*+')'.6*('''%*-,34663.(#(*'))&&**(&+.()&(+01224-.&),0.+,()))&&&+*,'./.11.''(&%#"$&&''*1+1*(*(/;1-3.''$&%&,/*%%(()*&$&'+%.'3**1'-'$$%$%&((,.32**/1725/..23.4,,,:5/,,0+*)*(--.0/-)-)',),6228889888.7/''**((&&''%$%##$*('-,('&)()+).568/.*)),6160.:/-/8,)((-,14140*&&(,*//-.(*%&'+*),)(0,...**/,/'.(('*(+,-/+/+%#%%%%&'',//5;999/
@0aff6626-3ff9-4f7c-b00b-f0fb3bec0ba6 ch=161 read=185626 start_time=2019-12-13T16:48:53Z barcode=BC01 runid=2c9cf7bc05858273f10e7d7ec552fc0bd742dc3e
CTCCTGGGAGGCGGCGGTAAGGGAATATTGCACAATGGGAAACCCTGATGCAGCAACATACGTGAGTGATGAGTTCGGATCGTAAGCTCTGTCTTTGGGAGATATTGACGGTACCCAGGAGAGCCACGGCTAACACGTGCCAGCAGCCGCGGTATTACACGTAGGTGGCGGAAGGCGTTATCGGATTTACTGGGCGTAAAGGGCGTAGGCGGATGATTAAGTGGGATGTGAAATACCCGGGCTCGGCAGGTGCTGCATTTCCAAACTGGTTATCTATAGAGTGCAGGAGGGAGGTAGATTCCTAGTGCTTGGCGGTGAAATGCGTAAGTTAGGAAGAGACACCAGTGGCGAAGAGCGACTCTCTGGACTATGTGACGCTGAGGCTCGAAAGCGTAGGGGAGCAAACAGGATTAGATACCTGGTAGTCCACGCCATCAAACGATGAATACTAGGTGTGGGGGTTTCAACACCTCCGTGCCGCCGCTAACGCATTAAAGATATTCCGCCTGGAGTGGTCGCAAGATTAAAACTCAAAGGTGGCAGGGACCCGCACAGAGTAGCCCGGAGCGTAATGGTTTTAATTCGAAAAGGAAACAGCGCGAAGAACCTTACCTACGCCGAGCATCCCTTGCGACCTCTTAATCGAGGGAAATCCTTCGGGGACAAGGTGACAGAGTGGTGCATGGTTGTCGTCAGCTCGTGTCGTGAGATGTTGGGTTAAATTGCTGTGACGCGCAGCCATAAATTGATTCTACCATTAGAAGTTGAGGACTCACAAGACTGCCTGGGTTAACCAGGAGGAAGGTGGGGATGACGTCAAATCATCATGCCTTATGTGTAGGGCTACACGTGCTACAATGGCTGGTACAGAGATGCAATACCGTGAGGTGGGCCAAACTTTAAAACCAGTCTCAGTTCGGATTATGGGCGAAACTCGCCTGTAAACTGGAGTTATTAATCGCGAATCAGAATGTCGCGGTGAATACGTTCAGGTCTTGTACACACGCCGTACACCATGAGAGTTGGCAATGCACCCGAAGTCCGTAGGCTAACCACCACCAAGAGAGTGGCGGCCGAAGGTAGGGTCAGCGATTAGGAGTGGAGAATCGTAACAAAGTAGCGG
+
().%#%+*)/-+(/.(12)%00++90.24/--005314(,.(-4*,438631-.-&.+-,,00))(*+10-)('/0,6172%(+.(+-82.1)072+.)(')/+*(%&-.7707+')12,,%%-2*(+'(()&'$&'0/12-0-,/4-.0,+*+(('(&),.,3-./:0/*)'(-*/0;625+1)121/149:61104-)..*'%)..737:787-:,:0./8;960,%&'-+*4053(0+*-2(0.,.10-0143.3:-1*74*111137*,20/0311462301+(+-+()%'&)*+5,4-*/4-*)*())).*(&*'(224-3**).-.+'))$(%-.0728:0;,++(&)*+322//*+()/41/()&&()/)),)(-,,.1/.1,+,01)5*,((''%*+,+,-*2,.,5439:03;:98594-3444'-&09:2/././;62451230&--7:2/-9*.(()(,004405567/2504432/(,$,%*,($'+,-60++00'''$&%()(.+-**),0/4<;878966(.()('(&/67.*-,((*-)&(()*+0(*-3-000-3..892;<-.7.,-((+2,&&(*)+(/.-0,,-*),((&$%,3)('%(*(&+./101*,1))%#%(*).+6*63)(,0(&)'%/-.83(0861555131246--%')/6+,1,+'+/6../278323232433612/*,.1148+..2/-,&-&#&('-***''),+**)&%&&'.()(,'&()-42/6&&.((08+%06*)+*)*+.--0567;44:3-2,.-./.-*0-13.30/.3,376998:99;/---/2-*'++'.-.+.-.,76221*+%(+027531320/.+,*4,*0(-())2465:3'.-+)+('%.,,,,21;,+04.-44,,2234889-31:4..(5)'*,**((*511::443.,-0/+01,2(&(%&'&)'--'*),612245:8+66++'2233;6462547),5612-()('*+''$&&&)(*+/71+++)),1////.81(*&*0)((%$*+411&&++&)/+2(+(&,(3-(&'$$#%(''))-./2*2.0-/'*()**-&1'&0*(()-,+)+-+.03577(+*$%$'*()
@9e6bf664-efed-48fd-bc6f-64fe9b965048 ch=366 read=172911 start_time=2019-12-13T16:49:00Z barcode=BC01 runid=2c9cf7bc05858273f10e7d7ec552fc0bd742dc3e
CTCCTGCGGGAGGCAGCAGTGGGAATGTGCACAATGGGCGCAAGCCTGATGCAACCATGCGCGTGTATGAAGAAGGCCTTCGGGTTGTAAAGAGTGATACTTTCAGCAGGGAGGAAGGGTAAAAGTTAATACCTTTGCTCATTGACGTTACCCACTTAGAAGAAGCACCGGCTAACTCCGTGCCAGCAGCCGCGGTAATACGGAGGAGTGCAAGCGTTAATCAGGAATTACTGGGCGTAAAGCGCACGCAGGCAGTTTGTTAAGTCAGATGGAAATCCCCGGGCTCAACCTGGGAACTGCATCTGATACTGGCAAGCGAGTCTCGTAGGGGTAGAATTCCAGGTGTAGCGGTGAAATGCGTAAGTCTGGAGGAATACCGGTGGCGAAGGCGGCCCCCCTGGACGAAGACTGACGCTCAGGTGCGAGGCGTGAGGAGCAAACAAGTTAGATACCCTGGTAGTCCACGCCGTAAACGATGTCGACTTGGAGGTTGCCCTTGAGGCGTGACTTCAGACTAACGCGTTAAGTCGGCACCCGCAGAAGTCTGACCGCAAGCAAATGAATTGACGGGGGGCCCGCACAAGCGGTGGGCAAGTGGTTTAATTCGATGCAACGCGAAGAACCTTACCTGGTCTTATCTGGGGCACAGAGATGGATTGGTGCCTTCGGAACACAGCCGAGACAGGTGCTGCATGGCTGTCGTCAGCTCGTGTTGTGAGAATGTTGAGTTAAGTCCACCCAGCAGAGGCGCAACCCGCCCATCGCTGTTGCCAGCGGTCCGGCCCAGGAACTCAAAGGGGCTGCCGTGACGACTGGAGGAAGGTGGGGATGACGTCAAGTCATCTTGGCCCTTGACCAAGGGCTACACGTGCTACAATGGCGCATACAAAGAGAAGCCTCGCGAGAGCAAGCGGACCTCTGCAAAGTGCGTCGTAGTCCCGGATTGGAGTCTGCAGCTCTCGACTCCATGAAGTCGGAATCGCGCTAGTAATCTGCGTGAATCCAAGAAGAATGCCACAGTGAATACGTTCCGGGCTGTACACACCGCCGTACACCATGGAGTGGTTGCAAAGAAGTAGGTAGCAACCTTCCAGGAGGCACCACTTTGTGATTCATGACTGGGGTGAAGTCGTAACAAGGTAACCGGAAGATAGGGAAAGAGCAGGTAAAGTGATAGGTTAACACAAAGACACCAAACAACTTTCTTCAGCACCAGCAATGATACGTAACTTTACT
+
,.16/),&41,-3+(,,*47586-4/+5//11/8100*(&,-7(6;66671700.5,,&%&(+,1121/30(.)()7:8:8/853:-26:0%%''$%*$'*02,)--%25*(++0--0+*-77**3-9,//8.67-*0240/8432.1+$+/+(****'*,'++()87-4,++02.//1.1(.*('*-)1..,.++05-'(*+.+*&*)..78//..72738/+,+*,//-+((&&%-+02-0/-*-,/1795*.),.*-5('')*(+'()%)*()/34))1/.1:68796562.400/0////./222711-..'(('),,-0(,),'/,-1*0,5+7((0)/(&$&&++.,),/.--+)+'%',-43/33097)02/4-220,,-),+(+237081-1556327(((...63445,14...-,--+,+-'*()'*59651*,,2+*+-,4:4-10//457.%((0;555470///-/8512.4/0+-*(+()2*)-+)*0,11.**(()%)(*1170./0.)()&(,*.0,14(%*'%&&$$$$'%.-((-.%(.6/,+.-0*,(--+,32+/4.&(')3905'450,((,+(1/52;826366+,.,-/(..,,30(-02919/072-'+-0.++-'$02,**+')&*/./1)1*,&)'*30/4(0+)-+)*%+*%&.-4)*2799533344822/234592455669-0/+)((&)+(,.6,%-6.5*+-1,&/*))+,*)'(*0031129.%'&&*+.-//,092393'.*4/1')&,3-))**,.27-/)(*+&*)+0/(&**0-0--3-*-*+0*0,'/5/166778442/+./27+-*,+14+*(().37(1*+))')%((+**&%*+)-)+,-577.669+*+'))$+52410/.*+&,09026:638++)$'&)(.--.-(((&&+5232/0**4)3(+-.3330&./1*+-,-.0/-.-%%&&*)1+3--.0*.42,1160+(&%&**&,,0)+(&-+),1217(*,)///(4,,4.035'&+%&&&(*-'-+19025&)(,),4+,-)'%(*+/5+-28/(+*)*),***%)(/.)*/.++/-*+'&%)-,.,7-)*+.56631//00040(**)++*+1230228(3,2531+,/..88(+-'++'&*(,())%./*'''.0&')',400/0071.-1,5,((/**/+1:1.0.(&%((0(',0.(/#&+'(+,/.+.,&$$"
@32c00ce0-a731-455f-a02a-6197e0c51687 ch=458 read=66629 start_time=2019-12-13T16:49:12Z barcode=BC01 runid=2c9cf7bc05858273f10e7d7ec552fc0bd742dc3e
CCGGTTACCTTATTACGACTTCACAATCATCAAATCCCACATGGAGCCAGCTCCTTCCCTTGCGGTTAGGCCCACCGGCTTCAGCGGGTGTTATCAGCTCTCGTGGTGTGACGGGCGGGTGCAAGGCCGAATTTATTCTGCGGTGCGTTGCGCGATTCCAGCTTCATGTAGTCGAGTTGCAGACTACAATCCAGACTGAGAATGGTTTTATGGTTCCCAGCTTCACCTCAGCCGGCTTCCCATCTGCACCATCCATTTGCTTAGCGCGTGTAGCCCAGGTCATAAGGGGCCTTGATGATTTTGACGTCATCCCGCCCAGCCTCAACAATCGCTGGCAGTCTCGCTGGAGTGCGACAATGATGGTAACTAACGATACAAGGTTGCGCTCGTTGCGGGATAACTAACATCTCACGACACGGGCTGGCGGCAGCCATGCCACCTGCTTATCTCGCCGCCAGCTATCCATCTCCTGGAGCCTTTGCCAGGTATGTCAAGACCTAGTAAGGTTCTTCGCGTTAGCCTTCGAATTAAACCACATGCTCCACCCGCTTGTGCGGGCCCCGTCGAATTCCTTTAGGTTTTTATTTCTTGCAGACGTACCTACTCAGGCGATGCTTATTGCGTTAACTGCAGCACTGGACTTTGACATCCAACGCCCAGGTACTCATCGTTTACGGCGTGGGCTACTAGAATTATCTAATCCTATTTGCTCCCCACGCTTTTCCGGGACTGACGTCGGTTGCAGGCCAGATCATCGCCTTCGCCACTGGTATTCCTCCATATATACGCATTTCCACCGCTACGCTAGATTCACGATCCTCTCCTGCACTCCTGAGCTGCCTGGTTTCTATTTACTGAAGTTAAACTTCGGGCTTTCACCACAGACCCTTGCTGCCGCTGCTCCTCTTTGCGCCCAATAATTCCGGATTCAACGCTTGCCACCTACGTATTACCGCGGCTGCTGGCACGTAGTTAGCCGTGGCTTTCTCTAATAAAGTACCGTCCTCGGCTACCATTTCCGCAGCCCGCCGTTCTTCCGCTATAACAGAGTTTACCGATCAGAGCCTTCTTCCTTCACGCGGCCGTTGCTCAGTCAGGGTTTCCCCCGGTACCGAAATTCCCTACTGCTGCCTCCCGTAGGG
+
-(',/:,..1-%)/(*+.67-+&*)3/5411)6,-58,(*)+(+*',.),-/3:4452'0+(('+)8(000/)'-.)/+,+*%'&%/)/*/3/12+(+,,*//1(*-+.-.10774*%&$#%%&*,(%%$#(%%$-$$#$#%**&&)+'$&%&&(+1+'%&+.))$(%+'),1'(+5-'+)4*2.0338:0.)).+/.+)*.-/.4:9-$-'-(1&('%$'-1-*.3,+'&)*%('&)&'&&(1,)**/.6:95+,5-*()*))*')&.-*))((*)0551-//4)31.*%%&'&,--:77)+*-1445+48.*/.*&#&')+-'()&'(%'*)..&&2305..,))&''%%$%(,)'&$+'+),1-.,11222227--0,5353556/7/..%3-+()%&%/*)*++.+&(+)/+-*+.0122/,,,.'.0'(%-1+263//.7.2327-.)%'%(%'(*+,3*,,((,-1,,$%&&''''''+222416642310),(./,+-0/7574212,0.))-2.76-..2-.340:32'-*,,38*,7)(*/+'(&*)1-.21+&-0$%**7,(),,%'1/663+(17.(2+*+,00/,.,1''%+,.11-+*(*&)/-,/5*-*2-9-640)'()%+'&*-,1660//').+2).'+/*)-)*%,)(&)*5396)(+*(*.%-',.,.*&,(-.6121307*-.-&,-($),435-*--..13)-)*68-&%'%&'/1&40:,./06/:///53(78599766+5/)0/+'1%-7//01625374)&)&(.3<4/'(//,14/2*,$%(..4,(+-/357,+)+-.-/'()53**(+/001.+-2,66/-'))'&,.-(((-</0*,*&)*252,000.13././49;042*,*+.5&%&'+,/512.73*+*//*0/,(,),4+)*%+'(2655363157+--)(-./,1,*))'(++*+20143-',,.26440/0/-.+&%$$'&(&'*+,68,%,&(2+/2(*,-;67385(25+-'$$')/4+,967:<76/5+&'&%(,+-*+*,+26./((+.)%$(%./16481::-3-$''))1)*)-9---0(0//,.,/-8./7::2')*%)*+,.4-212-'&*++,.,10-51)).*/,'
@71138d46-fd80-49cd-882d-b2c69022d324 ch=381 read=190928 start_time=2019-12-13T16:49:10Z barcode=BC01 runid=2c9cf7bc05858273f10e7d7ec552fc0bd742dc3e
CCGATTTACCTTGTTACGACTTCACCCCAATCATCAATCCCACCTTAGGCAGCTCGCTTCGCGGTTAGGCCACCGGCTTCGGGTGTTATCAACTCTCGTGGTGTGACGGGCGGTGTGTACAAGGCCGAGAACGTATTCACCGCGACATGCTGATTCCGCGATTACTAGCGATTCCAACTTCAGCCAGATCGAGTTGCAGACCACAATCCGAACTGAGAATGGTTTTATGGGTTTTGCTTCACCTCGCGGCTTCGCTTCCCTCTGCACCATCCATTTGTAGCACGTGTGGCCCAGGTCATAAGGGGCATGATGATTTGACGTCATCCCCGCCTTCCTCCCAACTTGTCACTGGCAGTCTCGCTAAGTCCCCAACTTAATGATGGTAACTAACGATAAGGAGTTTGCGCTCGTTTGCGGGACAACCAACGTACGACACAGGCGGCAGCAACCATGCACCACCTGTATCTCCATATAGCTATCTCTCCATCTCTGGAGCCTTTATGAGTGTCAAGACCTGGTAAGGTTCTTCGCGTTACTTCGAATTAAACCACATGCTCCACCGCTTGTGCGGGCCCCGTCAATTCCTTTGAGTTTCATTCTTGCAGACGTACTACTCAGGCGGAGTACTTATTGCGTTAACTGCAGCACTGGACTTTGACATCCAACACTTAGTACTCATCGTTTACGGAGCAATACGTAACGCCCCGCA
+
9*+%-3((/423),+')0036660.6:2-2588:98;297*)/(*)(.,4*'&)-+-061)'+//:26:::11/(**3:85;322/:.-(,$((/-1569;;;988815743.,-.3345691951.&)(.-*.,0/-+1*+.6497874683*.,**-1-5-+*,(**+,:/3---+,6/'')')(/+1&',*1,./:9:422./+-**312/+*&++-.2:;<-34/5-185--.0:/469/153-1.096899098,)4445567403'(28)*-01+')&,%&$(.4+*200--./2,38.,/1+*+++1;2239678:633:4+079;940/0,))(+-,.43552;42363-.1352-)+-86.+-,...0....4//77646985/4/++.&)+/'(339887.9,23./((')*.(*(.%*'+1-,)+&&0+)-+)*,485:57(-().().0045654,+&,,//4662201015933964571/-674;612.-*+(450++1/.0.4213)4.<;:<:8:056&.095531203;::8/-//27576.1/,+2*,-4466221/.)+/483;543;930/7;8.58<1:001&,/227/-,++/2,/8:..*)*(**2*.+++,0.9/559:131*/2280/076014773.3..%+))%*--089221/9<<+4+(,$)*0../6-+(,&)&'&#$%
@3c227d87-23eb-4841-a9fc-09416dc8c290 ch=142 read=161938 start_time=2019-12-13T16:49:22Z barcode=BC01 runid=2c9cf7bc05858273f10e7d7ec552fc0bd742dc3e
CCAGTTGCCTTGTTACGACTTCCGCCCCAATCATCAATCCCACATGGGTAAGCTCCTTCGCGCGGTTAGATTACCGGCTTCGGAATTAATTATCAACTCTCGTGGTGTGACGGGCGGGTGTGTACAAGGCCGGGAACGTATTCACCCGCGACGCTGATTCGCGATTACTGGCAGTTCCAGCTTCATGTAAGTCAGGTTGCAGACTGCAATCGAACTGGGGAATGGTTTTATGGAGTTTTTACTTCCTCGCGGCTTCGCTTCCTCTGCCACCATCCATTGTAAGCGTGTAGCCAGGTCATAAAGGGGCATGATGATTTGACATCATCCCCTCGGCTTGTCATGGCAGTCTCGCTAAGGTCCCCAACCAATGATGGTAACTAACGATAAAGGGTTGCGCTCGTTGCAGGACTTAACCCAACATCTCGGCACAGACTGACGACAACCGTACGCCACCTGTGTCTCATATAGCTATCCTCATCTGGAGCCAGTGTCAGACCTAATTGAGTTCTTCCGTTGCTTCGAATTAAACCATGCTCCACCGCTTGTGCGGGCCCAAATCGAATTCAGCACAGGTTTCATTCTCTTGCAGACATTACTACTCAGGCGGAGTACTTATTGCGTTAACTGCGGCTGAACTGACATCCAACGCCAGGTACTCATCACGTTTACAGCGTGGACTGCTAGAATTATCTAATCTATTTGCTCCCCACGCTTTCCGGGACTGGTAATCAGTTGCAGGCCAGATCATCGCCTTCGCCACTGGTGTTCCTCCATATATCTACGCATTTCACCCACTTCACGATTCCACGATCCTCCTCTGCACTCTAGCTGCCTGGTTTCTACGCGGCTTACTGAAGTTAAACCGAGCTTTCACCACAGACCCATGCCGCCTGCTCCCTCTTTTACGCCCAATAGTTCCGGATAACGCTTGCCACCTGCGTAATGACCCACCGCGGCTGCTGGCACGTAGTTAGCCGTGGCTCAATAAAGTACCGTCACTCGGCTACCATTTTCCTGTAGCCGCCACGTTCTCCTTTATAACAGAGTTTACAATCCGAAGGCAACCTTCTTCCCTCACGCCGAAGCGTTGCTCAGTCCAGGGTTTCCCCATTGCCGAAATTCTGCTGCCTCCCGTAG
+
10)+,*$*&)(&&,&**&+(')''.5:.,.9967,.+(,8&(/0:8:2.('&')61151*)-,'+,.')$%%'*1)2*)*'&((*,0.)1-435+--11./188820',//+564*(-()*+.04671,6,()+.321643;3-/2**---*$%(&&000(**+2-/1(()*%%-1+/*)*))'&)..-,,..*+./3+1%0(-'%%%%(+&%,'$'*,('(*'51:;0.2-,&*.:<;,%/1*0,,-&&*.,.7/+,.1.6'()%*+)+.,,0,&1'''*'&'&'&&%%+''*)++2427+,-6-/,/,,-,*.3(((+&))**/4/()*$($$$#%(%('*((*-***()1+)'().)'%/'/*2,,**-)01510/1/-,,./1',+*/.,+)102144/*'0.,'($*$.+),)-.((',(&*((&)1500).,,10/14(,&($)*%'++*,&&&)*$'&*)-..+0-')/4..-**&$$$$$)$&'**+,--'&)'()/610**$$$,($'+&)$*(2-188693/.012713/+)*%()*-'/1-/*&'(,1&+),9-./*&&%*/,81/%')%%&&&)+$,&,(())*,*')*-157++))+,,3,)4+++3/7/6/0.((&(%&(++(((1'0/-0//(*(''%$%)+21:-&)*'54'&$))+748-,*%*0/*+(.++,1+/522--,7*&++154.)-,*/:0**083/11-&%))(*'2//.+*))*/*/::7'55+,+)+-+.0&)-*.-.09/,*/+)),-.0/-+,(*+/7,/').)'--0*$&%&(0,'%&''*0545+..0/.(.)))&)./137004-:5310-&$($*-6/0-+()(-438143($-+,.)+&(,,.-/1180(*')-(-8++-//7,,,361)(+(,-)+),('12122328112.)/*$/4*/2)&)**70-,$,.)'.1/0263687737/&-+.0528.))+)&%#$&$().452,-,6766-'#')-2/,&--'1:8/0-$$$'()1+34)++-,)'),034)')'-+)+(*3,)+0-,1-*('&%&'%('((*-5/9+))%)'*%&%$'),,0--+1),,7'$*25,8-+)(&#)(&+%%)*%+,,(+.200/.,3.-.//
@0385e7c9-bbb5-41af-8d21-64c24f9e88b1 ch=154 read=127569 start_time=2019-12-13T16:49:22Z barcode=BC01 runid=2c9cf7bc05858273f10e7d7ec552fc0bd742dc3e
CCAGTTTACCTTATTTACGACTTCACCCCAGTCATGAATCACAAAGTGGTAGCGCCCTCCCGAAGGTTAAGCTACCTACTTCTTTGCAACCCACTCCCATGGTGTGACGGGCGGTGTGTACAAGGCCCGCGTATTCACCGTAGCATTCTGATCCACGATTACTGGCGATTCCGACTTCGTAAGGTCGAGGTTGCAGACTCCAATCCGGACTACGACTTTGCAGGGTCGCTTTGCTCTCGCAGAGGTCGCTTCTCTTTGTATGCGCCATTTAGCCCAGCACGTGTGTAGCCCTGGTCGTAAGGGCCATGATGACTTGACGTCATCTTACCTTTCCTCCAGTTTATCACTGGCGGTCTCCTTTGAGTTCCCGGCCGGACCAGCACGGCAGCAAAGGGATAGGGTTGCGCTCGTTGCGGGACTTAATAACATTTCACAACACGAGCTGACGACAGCCATGCAGCACCTGTCTCACACGGTTCCCGAAGGCACATTCTCATCTCTGAAAACTTCCGTGGATGTCAAGACCAGGTTCTTCGCGTTGCATCAGATTAAACCACATGCTCCACCGCTTGTGCGGGCCGTCAATTCATTTGAGTTTAACCTTGCAGCCCGTACTCCCCAGGCGGTCGACTTAACGCGTTAGCTCAGGTACGCCTCAAGGGCACAACCTCCAAGTCGACATCGTTTGCGGCGTGGACTACCAGAATTATCCTAATCCTGTTTGCTCCCCACGCTTTCGCCTGAGCGTCAGTCTTCGTCCAGGGGGGGCCGCCTTCGCCACCGGTATTCCTCCAGATCTCTACGCATTTCACCGCTTTACACCTGGAACTACCCCCCTCTACAGGACTCAAACGCCGGTATCAGATGCGGTTCCCAGGTTGAGCCCGGGGATTTCATCTGACTTAACAAGAGCGCCTGCGTGCGCTTTGCATGGTAATTCCGATTAACGCTTGCCCTCCGTATTACCGCGGCTGCTGGCACGGAGTTAGCCGGTGCTTCTTCTGCGGAAGTCAATGGGCAAAGGTATTAACTGCTCCTTCCTCCCCGCTGAAAGTACTTTACAACCCGAAGGCCTTCTTCATACGCGGCATGGCTGCATCAGGCTTTGCGCCCATTGTGCAATACTCACCACTGCTGCCTCCCGTAGGAG
+
45,*/8))/-//(43**.//5684-29:.,.2:8977;75323:5-4,+01*,,-6.-.&().4*2*711+../0-**01:-8:,*.1,34.)-,22+&,(..,-.796;9509,,***.0872172+%')*,02.**.*+%,,-.7722335*(*+02622-.---9;<95/,)((((''%+(,,(%*,0-/067576/+/..0.42586*4.'&),'%&%*25//+-/3.*121./-.%(&+,2-,-8-5553791245568:<318%%(('''--,-004.-,+,0:435:;9421,)41:;65231/./0401245978*'%%*('-,68113014;943602407.)/1043''6-0149742--51139110)**()(1,+%-37)*9084,'1/.6-.'))0312*',1-2154.+&*.,,.4)+--0/.,/''343334536..5:6834++,++4.02862.-&(*..6131/210104667<99:9:814//%(+(+5.<;9::<86223+-.1291-33;:7;2//,1/--1-2%&///4:8-.*)*..77651474405,.+,/6036),45:7;433:0+'(07/67781:/0%6194/,+*+337,+/2252621+,,-////250;00085&*&%%((+00/33+96/,.-3.6-3+6-1243445/3)+./(),-,+.0.-673431-%%./00/.*-6655.-5;/+3,4::/+.+,0871/1+***/2356668689:50:++6/228/-985897<878:*.-+,,,4<9440*++22/.,,,./224<:65960/***))%(+)*++'%%%*0343-*2/-0%)2,*+(%'##%(+'+,,.12223*/'88:5-((18/;///051-43,,1:-0-,,(('(*&0,*++&'02541').13330-20*)/$%%))295;3,))-+14/.,*&(,48128-/37;67;824111//3/0+')*,&(0,+++/(+.-//<08<785743(($'(.-,()+,-8).0++-02,)1)../.+3252500.,1286:13-+,51,&%)&-0++*..02:7<66:4-+,1,11;674240018789)/6139*,929:..481/01/1/,,+-$+,*-100,-.8+47,*2265-&
@40880adc-9019-49ba-8f2a-23008bcb960b ch=116 read=217595 start_time=2019-12-13T16:49:22Z barcode=BC01 runid=2c9cf7bc05858273f10e7d7ec552fc0bd742dc3e
CTCCTACGAAGGAGCAGCAGTGGGAATATTGCACAATGGGCGCAAACCTGATGCAACCATGCCGCGTGTATGAAAGAGGCCTTCCGGGTTGTAAGAATACTCAGCGGGGAGGAAGGGGGAGTAAAGTTAATACCTTTGCTCATTGACGTTACCCGCAGAAGAAGCACCGTAACTCCGTGCCAGCAGCCGCTATGATAATACGGAGGTGCAAGCGTTAATCGGAATTACTGGGCGTAAAGCGCACGCGGTTTGTTAAGTCAGATGTGAAATCCCGGGAAACAACCTGAGACTGCATCTGATACTGGCAACGGAGTCTCGTAGAGGGTAGAATTCCAGGTGTAGCGGTGATGCGTAGAGATCTGCCGGAGGCCACCGGTGGCGAGCAGCCCCTGGACGAAGACTGACGCTCAGGTGCAGCGTGGGGAGCAAACGGGATTGGATACCTGGTAGTCCACGCCGTAAACGATGTCGACTTGGAGGTTGTGCCTTGAGGCGTGGCTTCGGAGCTAACGCGTTAAGTCGACCGCCTGGGAAATACGGCCGCAGGTTAAACTCAAATGAATTGACGGGGGCCCGCACAAGCGGTGGAGCATGTGGTTTAATTCGATGCAACGCGAAGAACCTGGTCTTGTATCCACGGAAGTTTTCAGAGATGAGAATGTGCCTTCGGGAACCGTGAGACAGGTGCTGCATGGCTGTCGTCAGCTCGATGTTATTGAAATCGTGGGTTAATCCCGCAACGAGCGCAACCCTTATCCTTTTGTTGCCAGCGGTCCGGCCGGGAACTCAAAGGGAACTGCCAGTGATAAGCTGGAGGAAGGTGGGGATGACGTCAAAGTCATCATGGCCCACCCACGACCGGGGCTACACGTCTACAATGGCGCATACAAAGAGAAGCGACCTCGCGAGCAACGGACCTCACAAAGTGCGTCGTAGTCCGGATTGGAGTCTGCAACTCGACTCCATGAAGTCGGAAGATCGCTAGTAATCGTGGATCAGAATGCCACGGTGAATACGTTCCCAGGCCTTGTACACACCGCCCGTCACACCATGGGAGGTGGGTTCTTAAAAAGAAGTAAGATGTAACCTTCGGGGAGGCGCTTACCACTTTGTGATTCATGACTGGGGAGTGGGGAGTCGTAACAAGGTAACGG
+
'+-..35*'&**'**,,../512,*+(&*-'(,,3856813/266&08222203,'''()'16785765*-..4&%(.*67607&*57.7)++)&(*+*,/,'..268,*-0,-+23.+%((04+/4352.,0..6/-343(5))),*..,18*,31.1+%+(')68:5404//17.//1,%))))31')''%((+-'((0*4,.+(&&)(,..-5/60505/3.6,--689;:2;9**2.+&'$%*)*+2+5.9.55:,,-,'*)++/)/2/*1&)&#)(*+(&%%&*,./6521,+*,'1145312++*'))*-0442(%,2,/0.012.4))8;8710004;.,,')543/+,%%()'('%**))&&'&,-3.-/+(((*+(*48.')0849526./.00/-(/-006::8+((),4777-**-.8-1%99.010-++(20/0:936*6-%(1499.-10++&(&'(+1/-0./*/04;46584/3--+,*-)*+,--2+-,*,1584+('*,1.1432376657543'*-),335987288+5.72+&'%(,24.')&.+,-20*81,271--,-49240:99--,,360--12<;.88;8//0/092989119//96603,-).'(%&)12132*02/0;:8-0.-//077349-/'$&(2676<;1:2:8;97635-.239:777678:89;;:93/,,-.,,(('')$+&&+,+(&(,(/-3*(&)*2.,-175+*40.533491.2/,.'(*,*-3:66;414(6382735.*+)/*+349;0*.(&)66886*00-.014',,:,+.*+3,4+./..+,77764..-&)--133200108+$&&&%()347'::664*)()'(+-(-,1+/975665264:-)*'*)&'414556541),+14431+,.*../3;3469990/,,,**,*+.-3043+,---::.8--,*+-430/1-6-+-5',%(&+22+-,+*-,.++,1767667/210/24*/+31-/75/1.022.+%(72*-,*+*+(**/865<1362-/-/73650,''(()/**)%%$*64/)&)(&&'&'#'$&(.,-5:80:;0+.710,8*+76++14+*0046:7786/.-.32+'(*-&'*%)*1187777:/9/0.21,
@4f7e3c36-b454-4bff-8653-8712a29322be ch=146 read=132896 start_time=2019-12-13T16:49:20Z barcode=BC01 runid=2c9cf7bc05858273f10e7d7ec552fc0bd742dc3e
CCGGTGCAGTACGACTTCACCCCAATCATCAATCCCACCTTAGACAGCTCCTTCGCGCGGTTACAGGCCACCGGCTGGGTGTTATCAACTCTCGTGGTGCTGACGGGCGGTGTGTACAAGGCCGGAACGTATTCACCGCGACATGCTGATTCCGCGATTACTAGCGATTCCAGCCATGTAGTCGAGTTGCGGGCTACAATCCGAACTGGAATGGTTTGCTTCACCTCGCGGCTTCAGCACCCTCTCTGCTGCATCCATTTGTAGCGCGTGTAGCCCAGGTCGCCAAGGGCATGATGATTTGACGTCATCCCGCCTTCCTCAGCTTGTCACTGCTTGGCAGTCTCCTTCAGTCCCCAGCAATGATGGTAACTAACGATAAGGGTTGCGCTCGTCCTTGGGACGCAATAACATCCTCACGACACAGGCTGACGACAGCCATGCACCACCTGTATCTCCTTAGCCTATCTCTCCATCTCTGGAGCCCAGCACATGAGTATGTCAAGACTGTGCGGAGTTCTTCGCGTTGCTTCGAATTAAACCATGCTCCACCGCTTGTTGGGCCCCGTCAATTCCTTTGAGAGTTTCATTCTTGCAGACGTACTACTCAGGCCGGGTACTTATTGCGTTAACTGCAGCACTGAACTTTGACATCCAACGCAGGTACTCATCGTTTACGGCATTGGACTGCTAGGGTATCTAATCCTGTGTCCCCGCGCTTTCCGGGACTGAGCGTCAGTTGCGGGCCAGATCGTCGCCTTCGCCACTGGTGTTCACTCTCCATATATCTACGCATTTCACCTTTGCCGGAATTCCGATCCTCTCCTGCCTCTAGCTGCCTGGTTTCTATGAAACTACTGAAGTTAGCTCAGGGCTTTCACCACAGACCGCTTGCCCGCCTGCTCCTCTTTACGCCCAATAATTCCGGATAACGCTTGCCACCTACGTATTACCGCCTGCTGGCACGTAGTTAGCCGTGGCTTTCTAATAAAATTACCGTCCTCGGCTACCATTTCCTGTAGCCGCCGTTCTTCCTTTATAACAAATTTTACAATCCGAAAACTATTTCCTTCGCGGCGTTGCTCGGTCAGGGTTTCCCCCCATTGTCGAAATTCCCTGCTGCCTCCCGTAGGGAG
+
48*00*/+,.4588:9;/',01-/3/312214-29,+1/-6-/1301122332,%%&%*3)4+++/335044-/,,+3.**(-+.-0+,-85626585/,-+,01:87,5011-,).134455,0*+-0646<82/(()+-04:99975560'(+1/41./**,0.,36+),$'#$()*/412/-/1813,1.0,+(+3,/,+0,+'&%*(*3,676(17:6139475-4,,4:7,--+,2-(,-./.*$$&(,52/26/*(&))&(*+)'''+/1)+...()).-/575-/,../+:3-*+-.168*:7-)013;4+)/')+-6111'-++''&&%)%*2/),/,)&%&)/3.(+(,*6-//6340,**))+,..21(+0'(&'(+.06678('&,-7**''-(&*(*(*,(()(*+22*3&,01/1(0/672(27,,'((-4-17674467::4-(&&%))+,.//,05/131..10,+1*&%'&&()*0-///82650*))(+.*)%(*(+8;99<978301*,.33,+,/+365/330.0.01,/4--2,+-*.-,-55-*,4447:818:1,-+'*.9:45:<82711%&56.512.&,+,,2,3*'/')),1.,08....10/,/03*10%0/1170124./09.9'+(.$)$%),/033.887076*,/74'-)1.0431402*455454-2/*2+%#'$',05)%$%%'+,0,6764400/69899591:00'.),6/000/-,,(.--4339:)2249986/0&))-(+5.0.2354.(213/5;:,+1'&'%$'&)*1)5,03),//2/005843.()+'*'),/7:769279+(%&$,-&$*&'4-2-,-<-**,.$+8*)07-,&(+,..152-%&(&',1*+27/..,31+/072,/2/5-.,+(1,92436398884/50.79121**--0016019./,*+,./1,(*',*,3+)(2/+//6-47/-*+4143*%))(25451'*+./,*).,)2:1+.033100+)5,66986;64047--/'1+-,)470-136732,+)'&%%%+)+56,/5+409341:.-.0,2+%$+-02;0/-668-)/4),)(-*-*3,/(('(-+-,-0:3,.(*+%*&
@553cc559-d7f0-4aa9-97f4-7d93d59d5b27 ch=12 read=73746 start_time=2019-12-13T16:49:20Z barcode=BC01 runid=2c9cf7bc05858273f10e7d7ec552fc0bd742dc3e
CAGGGAGGCAGCAGTGGGAATATTGCACAATGGGCGCAAATACAGTGCAGCCATCGCGGTAGCATGAAAGGCTTAGCCTTCGGGTTGTAAAGTACTTTCAGCGGGGAGGAAGGGAGTAAAGTTAAACACGCGCTCGTAAGGCGGTACCTGAAGAAGCGCAAACTAACTCCGTACCCAGCAGCCGCGGTATGCAACAAGCGTTAATCCGGAATTACTGGGCGAGAAGTAAAAAAGCGCACGCAGGGCAGTTTAAGTCAGATGGCGAAATCCCGGGCTCAACCTGGGAACTGCATCTGATACTGGCAGCAGGTCTCTCGTAGAGAGTGCAGAATTCAGGTGCTGGTGAAATGCGCGAGATCTGGAGAACTCTACCGGTGTGAAGGCAGCCTGGACGAAGAACTGACGCTCAGGTGCAGCGTAAGGAGCAAACGGATTAGATACCTGGTAGTCACGCCGTAAACGATGTCGACTTGGGTTGTGCCCTTGAGGGCGTGGCTTTAGGCTAACGCATTCGAGATAAACTGCAGGAGTACGGCCGCAAGTTAAAACTCAAATGAATTGACAGGGGCCCGCACAAGCGGTGGAGCATGTGGTTTAATTCGATGCAACGCGAAGAACCTGGTCTTGACATCACGGAAGTTTTCAGAGATGAGAATGTACCTTCGGGAACCGTGAGACAGGTGCTGCATGGCTGTCGTCAGCTCGTGTTGTGAAATGTTGGGATTTAAGTCCGCAGCAGGCGCAACCCATATCGCTGCTGCCAGCGGTCCGGCCGGGGAGCGAGAGACTGCCGGTGATAAACTGGAGGAAGGTGGGGATGACGTCATCATGACCAAGGGCTACACACGTGCTACAATAAAGCGCATACAAAGCGACACCCTCGCGAAACAAGCGGACCTCATAAAGTGCGTCGTAGTCCGGATTGGAGTCTGCAACTCGACTCATGAAGTCAGATCGCTAGTAATCAAATGGATCAGAATGCCACGGTGAATACGTTCCCAGGCTGTACACACCGCCGTCACACCATGGGGAGTGGTTGCAAAGAAGTGGTAAGCAACCTTCGAGGCGCCTTACCCACTTTGTGATTCATGACTGGGAGTGAAGTCGTAACAAAGGTAACCGG
+
1)/6,)+.*)*.+.1+41*/,-2*))(*-610643,1/5('))&%2236*1..'%##&$%%(,(*(*+((''%%&#((),+(3336,,/6/()+-/48/+,,'()/'--,-)0*()-.530,2,.&$%)()',+.,'$')/,*'+$*&#&),&))$&%+/4**'%&*+.1*0+-.'%(***/2,.*)*0))/1--*)+,02120.2((,)'-'&(&&-0-**&))$')+6.,+'*,0).-0,32)-,4/60.*(++&&0.-20/165.1%''(*0-0+5/4')-*/...//,.42/0233-6,(*$(%')()'((.+6-()%%&(%(*),/110*+'&$$$'('))5,*/0+)(%'***(-+(*&%%)&%&*)-0-,&&('%&'#'+&%*.76//)&(''&'()).24+.2..((&&)**(-/)+,089338-3/--75553,/51(+*,&**31839<5/+%*./763.3---++2*.,.3'+''',.6/4626+%&$$''''+0,-.,)1**'&)+'&$'%%(%&)*#)(*&,,6*2,)+,33;81-0..+((&$(,&()2+0/4.260'.&%&%$*()),2*,+-544488<:894:31/3$,-*.+**,/).'0++-,,)(*++51//'(*,,+*,;<803-))+*,-+0611)%+*/-3-43(.,%&)%&1/4%0)+,:41212290/./00/0(,-017663:2115:73.4,/*'%09513133,'*/%0&..2431/14-%*(*-235444-/,,-0/*4/'-,21'.2)&))))('',1689:-++&+/1:4333902-.++)-,6;/-3658786666+*+),),).455.-+()'++11455431('*('+./2/.113'&%&%((-+0+.,-+*&&&&(&(+(')%..,*/3)(.)/++-))***/++2'.-,*'*+2356624/6,+/+/((()-(**%%,+-((&*((+**%)(&)/764800571.,(%)(+))-0+00-/7.2+$+)-((++-+.,26)2)&(,,434677240&&$%)2.7/031,%'()++.+,'$%(&&().+&%*''%'$'&'12+$''*1,--(0),%+(+.3481(&')1+**1044*516++2-6;6939
