# Supplementary material for: De novo species identification using 16S rRNA gene nanopore sequencing
Source: PeerJ. 2020 Oct 21;8:e10029. doi: 10.7717/peerj.10029 (PMC7585375; doi:10.7717/peerj.10029)
Supplement: Supplemental Information 3 [file peerj-08-10029-s003.zip › pass_fastq_runid_2c9cf7bc05858273f10e7d7ec552fc0bd742dc3e_437.fastq]

@10ac2346-68a3-47e6-91c7-403d48610afb ch=393 read=60902 start_time=2019-12-13T16:49:45Z barcode=BC01 runid=2c9cf7bc05858273f10e7d7ec552fc0bd742dc3e
TCGCCGCCTCGGTATTATACTTCCGTTCAGTTACGTATTGCTGGTGTGAAGAGGTTGTCGGTGTCTTTGTGTTAACCTGCGCATATCATCTATCTTCCGGTTACCTTGTTACGACTTCACCCCAATCCCATCAATCCCACCTTAGACGATCCTTCCATGCCGGATTGAATACCGGCTTCGGGTGTTATCAGCTCTCGTGTGGTGTGACAGGCCTTGGCGGGTATGCCACAAGGCCAGAACATATTCACCCGCGACATGCTGATTCACGATTACTAGCGATTCCAGCCAATGTAGTCGAGTTGCAGACTACAATCCGAATAGAATGGTTTTATAGGTTTTGCTTCACCTCAGCGAAGCTGCTTCCCTCTGCACCATCCATTGTAGCGTGTAGGTCATAAGGGCATGATGATTTGGCGTCATCCACTTCCTCCAGCCTGCTGGCAGTCTCGCTTCAGTCCACAACCAATGATGGTAACTAACGATAGAGGTTGCGCTCGTTGCGGGATAACCAACATCTCACGACACAGGCTGACGGCAACCATGCACCACCTGTATCTCATATAAGCTATCTCTCCATCTCTGGAGCCAGCGCCAGGTGTCATCCAAGACCTATTAAAGGTTCTTCGCGTTACTTCGAATTAAACCATACTCCACCACGCTTGTGCGGGCCCCATCAGCGAATTCCTTTGGTTTCATTTCTTGCGAACGGCGTACTTCTCAGACGAATGCTTATTGCGTTAACTTCCTGCAGCTGAACTTTGACATCCAGCGCCAGTACTCATCGTTTACGGCGTGGACTACCTAAGGAGTATCTAATCCTGGCCTCCACGCTTTCCAGGACGTCAGTTGCCAGGAGCCAGATCGTCGCTAACCGCCACTGGTGTTCCTCCATATATCTACGCATTCCGCTACGCCGATTCCGATCCTCTCCGCCACTCTAAGCTTCCGCCTGGTTTTCACCATGAAACCACCAGAGTTAAACTGGGCTTTCACGCCCTCAGACCATGCTGCCGCCTGCTCCTCTTCCGCCCAATAATTCCGGATAGCAACGCCGCCTACATTATTACCGCGGCTGCTGGCAGCGTGGTGTAATGGCTTTCAATAAAGTACCGTCATCCGGCTGCCATTTCCTCGCCAGCCGCCGTTCTTCCTTTGTAACAGAGTTTACAATCCGGAAACCTTCTTCCTTCACGCTGGCGTTGCTCAGTCCGTTCCCCGGTACCGAAGATTCCTATGCCTCCCGTAGGAATC
+
%&("""""('%&(%)&#$%'),))*/15'*+/'.*/*-.(+*+./*'$''%')*/.)+0*30245/31(*+-8.90:.++'(#%&**&(*)*,+(*)%('05*-/3-(,&$'+%+*+)&*+,()(+23++/.23)7-(%/+,+))2*&%&++-50.#&')'+(%*&'%$##()(('&'('-)*(+0,//-(.--,.+-')'-,//104%.+,'%%,*),0,),/*('%&%%'&(('+'($'(*731*.,&&&'*,/2/643/1/,#'(+/.)(((%&('0(*((#)%*%))//235+**0+&'1265621(5+7-&&*'''(')&-/79-/0()0)17,&)+,+%)2-+$&&'&'$%$#%('1,)'-+**(&,-.0/-25'&(&))&'&&'.////1+.65/04013214;3-+(&)/0-,%$%%&(').&&$'%'$%''&''-.41)%&-(&%&')&&'+'(%-),*),*//.0.+-+))'&%$$''01-0/246332/0'51-&'('&'''*/0+,&)+(+&)$'%&'*&)*(-.-*-+,+,*/5()&(&*+-,++&&'),(()+76433-/3.,-'((+/((*)(%'$&%&&'+')&'*-'.+2+/(&%+.-0+)-083343.13/6',-70&)*/+28803(&&)*++'-*&+()+**,)*(+/+41+$&($&%(**220+(/.)+)00,+,4+','%(&%')'&%$&%('%%')),%)('+($&(%('('+.,.)(&&(&(&%)%&'',.6/''%)*5-,/(*%($%%%$*&&)+135005.***000535653.2'(*'1*()+-,---113)(##$%'((&),..97,.%/&&$%%)(+-/-.0&+*%'.)(*544%)*%'$&%''*,2'./((,(,-2,)(5)-*-.2.%&.-015',($$(%(&('('.2-0(),2.,,'))%'%$&*+*&$%%&,%&#&%''1,89+,$%$&'%*)%&%#&$&&&(+--3.**)/5427-.%(%+-&&$'(*.+$&$%%',1-/2--)--,*,.,.*&)%&0+,12140,201,)$(%&(#&&#-+*('',(,,++16++*2.0+3,*&&$%&&(''($$$%&'(%$&&$,(&++)'*'-001+%&)(&%&$#%&(*.*)%&$$%%)).-+0./06-.0-&&''$''*-()'(-:,()/**/(*'()',/36-1-1+-4+&(((%)*..3-+*-/%..//.2++,*''%)$0,,-*))-,/('%$%),..5++-)1---'%
@2aae08cb-9e04-438e-bf55-640c7b8b942f ch=320 read=107348 start_time=2019-12-13T16:49:56Z barcode=BC01 runid=2c9cf7bc05858273f10e7d7ec552fc0bd742dc3e
TAGTCCCAATCACCGAGGGCCTCACCTTAAGACGGCTCCGTAAGGGGTTAGGCCACCGGCACAAGGTGCTTTCCACTTTCATGACTTGACCCAGCGGGCGGTGTGTACAGGGGCCAGGAACGCCATTCACCGCGACGTTGCTGATTCGCGATTACTGGCGGCTCCGCGCTACGCAGAGGAATCGAGGTTACCCGGACGGCGCAGATCCGAAGAAGGGT
+
-+)+.)'+))*$%&'%*)'./((%*&&'+)/,0+5-/06%,'()--((*),-31(.)&%&#'%&)+-+*))$*)%*)/1+&))(&%$'$'&&%(.-1/1.110//%%+*)17(1*&**'&'$&%(*6.()-%)'&'2-8-,,/-01/'**$*%%)&%&')$(*0-&'%&&$'&)$%''&$&)+''+(..*--)*-++(%$$%#%%(/)'*(&%%&'$#
@a5611604-913d-46f5-b6fb-816859dade13 ch=172 read=221396 start_time=2019-12-13T16:50:07Z barcode=BC01 runid=2c9cf7bc05858273f10e7d7ec552fc0bd742dc3e
CCGGTTACCTTGTTACGACTTCACCCCAATCGCTGACCCTACCTTCGGCCGCTGCCTCCTTGCAGTTAGCTACGGACTTCGGGTATTTGCCATCATGGTGCGACGGGCGGGTGTGTACGAACCGAGACGTATTCACCGCGACATTCTGATTCGCGATTACTAGTAACTCTTTCTAATCAGTCAGTTCGTGCATAAGGGGCATGATGATTTGACGTCATCCCCGCCTTCCTCCAGCTTATCACTGTAGTCTCGCTAGAGTCCCCAACTTAATGATGGTAACTAACGATAAGGGTTGCGCTCGTTGCGGATAGCCAACATCTCCTGACACGAGCTGACGACAACCATGCACCACCTGTATCATATGGCTATCTCTCCATCTCTGGAGCCTTTATGGTATGTCAAGACCTGGTAGGTTCTTCGGCTGGATGAATACGCTGCTCCACCGCTTGTGCGGGCCCCATCGAATTCCTTTGAGTTTCATTCTTGCAGACGTACTACTCAGGCGGAGTACTTATTGCGTTAACTGCAGCGCTGGGCTTTGACATCCAGCACTTCATCGTTTTACGGTGGTTCACTAGGGTAATCTAATCCTATTTGCTCCCCACGCTTTCGGGACTGAGCGTCGGATTGCAGGCCAGATCGTCGCCTTCGCCACTGTTCACTCTTGCATATATCTACGCATTTCACCGCTACACATGGAATTCCACGATCCTCTCCTGCACTCTGGCTGCCTGGTTTCTGTTACTGAAGTTAAGCTTCAGGCTTTCACCACAGACCCTTGCTGCCGCCTGCTCCCTCTTTACGCCCAATAATTCCGGATAACGCTTGCACCCTCCGTATTACCGCGGCTGCTGGCGCAGGTTAGCGGTGCTTCTTCTGCGGGTAACGTCAATGAGCAAGGTAGTAGCTGCTTCCTCCCCGCTGAAAGTGCTTTACAGCCGAAGGCCTTCATACACGCGGCATGGCTGCATGGGCTTGCGCCCATTGTGCAATATTCCCCTGCCGCGCCCGTAG
+
65*214*281:.-6),-019;9-879-.603-././:;0-.2447-+',).1766746042.1*-8)%())).*..54:3-6.,%,.'(-4*0320204//*(-(24.,-'(,1*)$*('0+5*&&/+/75:2//51-//1716://759984--*7(%**&*/-0-+)%%$#$%$$$$%&&#)(*#"$"$'&*).4:/7*+**+-%48'+*4459946:4-/9;:<85,6+''*),+/14621''(++-0/137)+.6.42*.+,-3-5.558160./1127/0010.*.,,523466636;,*.6,)&%)'0*646642%$+&+'(+--)%,$*,-54037()&'%(+(-0*+%$&&'424+/001226536:7:020,,/(,/)(0,-30*+,,%-0,++22.*(&(&',-30&&#&%&%*'$&%&(&$&$$)'&)--,02--//+032*0,375,-/1'1)1<5/695('&.91029;382.0().-.:277335525/9+&)&+)++4*./-.*2*.*+,,0/,-(*(.(&'&+))*.,/6'.$3./04/127'+28)((&%(&&()'(,,/45-.,/,/05:.4,+%+60*--/892+.*-.7611;8/4.,'/,/0.&-$.*,+'*,+7434675::/.+)&$#),/634&3+%'&('*$'&')*+/1/-00306;9-,.8563&,*+)/-4,1-1//(*('*0+,.-.55,,*++1,'3333520485;2'(%%))05/7.,606-/26:70563199102-++,797;517.1236846:,+*),/*+4/84,+--,+44157:24/8079/&1++/*(*)48655:2575;45:6/6.,,010.1,'-$*()0-/26:746785:;9689787110622//('),.780),+%%)%#$%#%+*420+6/,)41*)('*-(**(&$%%'.,*.6-6297;801//)-+,-50122,((././++'')1/124<6)0,&,$)&.*13,99.*)()&$%#%%''))/
@85beadc7-03cd-47f0-ba1e-fa51644ddd7a ch=165 read=231222 start_time=2019-12-13T16:50:19Z barcode=BC01 runid=2c9cf7bc05858273f10e7d7ec552fc0bd742dc3e
CCGGTTACCTTGTTACGACTTCACCCAGTCATGAATCACAAAGTGAGTACGCCCTCCCGGGATTAAGCTACCTACTTCTTTTGCAGCCCTCCCATGGTGTGACGGGCGGTGTGTACAAGGCCGGGAACGTATTCACCGTGGCATTCTGATCCACGATTACTAGCGGTCCGACTTCATGGAGTCGAGTTTGCGAACTCAATCCGGACTACGACGCGCTATGAGGTCCGCTTTGTACTCATAGTCGCTTCTCTTTGTATGCGCCATTGTAGCACGTGTGTAGCCCTGGTGTGGGGCCATGATGACTTGACGTCATCACCTTCCTCAGTTTATCACTGGCAGTCTCCTTTGAGTTCCCGGCCGGACCGCTGGCAGCAAAGGATAAGGGTGCGCTCGTTGCGGGACTTAACCCAACATTTTACGCTTACGAGCTGACGACAGCCATGCACCTGTCTCACGGTTCCCGAGGCACATTCTCTCATCTCTGAAAACTTCCGTGGATGTCAAGACCAGGTAGGTTCTTCGCGTTGCATCGAATTAAGCCATGCTCCACCGCTTGTCGCGGGCCCCGTCAATTCATTTGAGTTTTAACCTTGCGGCCCAGCCGTACTCCCCAGGCGGAATGAGCTTAACGCGTTAGCTCCGGAAGCCACGCCTCAAGGGCACAACCTCCAAGTCGACATCGTTTGCGGCGTGGACTACCAGGTATCTAATCCTGTTTGCTCCCCACGCTTTCGCACCTGAGCGTCAGTCTTCGTCAGGGGCCGCCTTCGCCACCGGTATTCCTCCAGATCTCTCTACGCATTTCACTTTACCTGGAATTCTACCCCCTCTACGAGACTCAAGCTTGCCATTATCAGATGCAGTTCAGGTTGAGCCCGAGTTTCGTGACTTAACAAACCGCCTGCGTGCGTACGCCCAGTAATTCCGATTAACGCTGCGCCCTCCGGCTATTACCGCGGCTGCTGGCACGGGAGTTAGCCGGTGCTTCTTCTGCGGGTAACGTCAACGAGCAAAGGTATTAACTTTACTCCTTCCTCCCCGCTGAAATTGCTACCAACCCGAGGCCTTCTTCATACACGCGGCATGGCTGCGTGGGCTTGCGCCATTGTGCAATGTCCCCACTGCTGCCTTCCCGTAG
+
40).07/11:1129,/.037;8-0-'%%),&&()5575457.*-(%$&$%%,2+*..((),'1027.123893479;82:;9*))%--.*1:1(++&')&+/51::7250222136890:0))32180,,-04003;424,,.8:763314,++*,310130/00'6*/-*+--*/41,*+-/*')*4,'((&.316):/64372/+)*)*/-.(*./25-6,,-,&&$%%$$#%(*#%&+,/+0693322:6*--/3767575.++(),..3211-2224<711976.+375494411311101./36897,1'--9;3:01-.04-*.0556.-)''0113+095/.23:48.,4/10644267/://-&-09+02//4,&/*/(**425547.*/57681804.0+-(*%*-*%%''()')+,,---,*+(%(''-.*'$&&-+*,101/.0288:08/+'*(.-/33;44324587764//.-(*2-39779<:94878842:;,02.1)3/936<8456/800-43.3/7/:1$+5,578922/190.2.)-&%)))0(684-48796:535:80.-4::(:.43441,2+-+(&%)*-.332688*%+41-0'('&$((*.21++*'+,**123'0-,0&,201.4/.2*.)-)(()+106/3(5+4535+,'*+9493))(1/029<9.,))'$*&,+45./762+.-','#&(073,'+**.:/.''(,./0/1347957758<60.2*+8;007898693---,283<969<621/++,25.--)(*&,-/'/5-,$%%,*)+-,0.,*/*++./8841,/,,..026579+/%%$#$((&)++-<02362-))*19+1-6---713**(*+5)+%)()(%'23664*15-//+,-//.-*'*/.04))-0./6:0//./-,'+&%(')$&(2(1-(,*+./:/1:89/<///;:18-)**/)$'-1-.175;:666<6;:;:9:86//285453--+)**+/8-,/,02:2-,344,./045;:9/:51*.1,+/,&+*&(0()'/%75)*,*./98<66<633.-%+*00:26538222800&,./38/639<*/1//2.2/-&+)5:1-/3000.,++&)2.+)),
@2ee091cf-bdda-4fe8-a9ce-3cee03d479a4 ch=364 read=219551 start_time=2019-12-13T16:50:17Z barcode=BC01 runid=2c9cf7bc05858273f10e7d7ec552fc0bd742dc3e
CAGGAGGCAGCAGTAGAATTTTTTTTCAGCATTGGAAACCCTGACCAGGCTAACGCCGCGTGGAAGAAAGTTTTGGATTGTAAACTTCTGTTATAAAGGAAGAACAGCGGCTACAGGAAATGGTAGCCGAGTGACGGTACTTTATTAGAAGCCACGGCTAACTACATTGCCAGCAGCCGCTGATATGCGTAGGTGGCAGCGTTATCCGGGGTATTGGGCGTAAAGGAGGAGCAGGCGGCAAAAGTCTGTGGTGAAAGCCTGAAGCAGCACAGTAAGCCATAGAGCCGGGCAGCTAGAGTGCAGGAGAGGATCGTGGAATTCCATGTGGCGGTGAAATGCGTAGTAGATATATGGAGGAACACCAGTGGCGAGAGCGACGATCGCCTGCAACGGCGGCTCGTCCCAGCGTGGGGGGGGAGCAAATGAAGTTAGATACCTAGTGAGTCCACGCCGTAAACGATGAGTACCAAGTGTTGGATGTCAAAGTTCCGGTGCTGCAGTTAACGCAATAAGTACTCCTTACATAGGTAGTACGTTCCGCAAGAATGAAACTCAAAGGAATTGACAGGGGGCCCACTGATGGAACTGTGTGGTTTAATTCGAGCAACGCGAAGAACCTTACAGGTCTTGACATACTCATAAAGGCTCCAGAGATGGAGAGATGGCTATATAGAGGTCTAGGTGGTGCATAGTTGTCGTCAGCTCGTGTCGTGAGATGTTAGGTTAAGTCCATGGCAAACCACCAGCCCATACTCGTGGTGCATCATTAAAGTTGGGACTCTGGCAGGACTGCCAGTGACAAGCTGGAGAAGGCAGGGATGACGTCAAATCATCGTACCCTTGTGACCTGGGCTGCACACGTGCTACAATGGATGGTGCAGAGGGAAGCGAAGCCGCGAGGTGAAGCCAGAGAACCCATAAAACCATTCTCAGTTCGGTTGTAGTCTGCAACTCGACTACATGAAGTTGGAATCGCTAGTAATCGCAGATCAGCATGTCGCGGTGAATACGTTCTCGGGCCTTGTACACACCGCCCGTCACACCACGAGTTGATAACACGAAGCCGGTGGCCTAACCGCAAGAGGCTATCTAAGATTAGGATTGATGGTTAGGGTGAAGTCGTAACAAGGTAACCGG
+
'$0,'*0,-,,,+/-()*'/523.)+*'*,%*'*&+.+.2(%%&&%&#%%)-33469.-&'%%((%-.))(1/.)0+-6*/0:342824041('/21*/(0,.80.--)11225060.60-79/..4/*(**+04.62/-,.+*-+*%)(&.-))+1112,-(()&.(&)''&%$%*&%('(+13*)-(,*00,++*%(,//50.2)/4*&+*0-(4854.8;0+.)2,(./,172,2.-64,,.1221.40(*'*',./1,0*+*(,'(#**76.,)(*)+,(/0*21/)400.')+.445,.**'*50278:9.3-6.4-&(&&%'%+,+,.8402500-'+-255//)+.0(,-&1-+2.05759*'&%&'*,+-201,&'*+0,3('&%&%''(*)*--)&))+/%&)',+1)'+,960+'&$(','*6477:4204,(()-,)-.16001:55000-,)*')%)'(*&17+6,2*-,.92,241,''))*('(%)0-5.5/20610-$+&'(1)+&%%$#&(/.0246769<*+&()'(-2020:72381.'-*.519168&,5:6+48+$)$&#$,+.*+)()&((/03+,6.93(+%.+&/(+*0/.,2,')'',%&*.2110/-'+(*-23515)-2/.2'&'()*17,*'''.)'%$$')//+($0)/*%(-04/2.1//0(36:123+.1./122*4-/264-*-*-638(045;520042$$$)2,*'(&%&$()04-$*$&')(0'&&#%%)-&(*13,-27/80/233/+0+,(1(+*)13%21,373-+,,62+)'(*-+(.68-/95878986-(().6$/&.+)&&#**0.8113+-,(++,)+/1254133730612102356,**1.*1,1/22-59/23./-...7-//'')%)'2:1&&*16463)1(()0$'&+1'0'0+/03651%,-(,,51.4,+,%%$%''-)&%+.*++--*-22620)-(*//1)+--/236/+,)))385/1-/9556)778:2:.0.1,/.0904;-.32/-+.5.0,++(.)*+*&*'*&'*-/7'65581+%%*+(&)+''%('++&/4503'&''&4..5.2)((%*4',+)*,/4//110256,+00/3969-6
@414d5d17-9a49-4433-bf8e-bfe3c3574913 ch=401 read=67285 start_time=2019-12-13T16:50:35Z barcode=BC01 runid=2c9cf7bc05858273f10e7d7ec552fc0bd742dc3e
CTCCTACGGAGGCAGCGGTAGGGGAATATTGCACAATGGGCTGGCTGATATGCCGCGTGTATGAAGAGCCTTCCGGGTTGTAAGTACTTTCCAGCGGGGAGAAGGGAGTAAAGTTAATACCTTTGCTCATTGACGTTACCCGCAGAAGAAGCACCGGCTAACTCCGGTAGCCATGGTATACGGAGGGTGCAAGCGTTAATCCAGAATGCTGGGCGTAAAGGCGCACGCAGGCGGTTTGTTAAGTCAGATAATCGGGCTCGACACAGGAACTGCATCTGTCTTTTGGCAACGAGTCTCGTAGAGGGTAGAATTCCAGGTGTAGCGGTGAAAATGCGTAGAGATCTGGAGGAATACCGAGTGGCTTGGCCCTGGACGAACGACGCTAAGGTGCGGCGGTGAACGGACGAATACCCTGGTAGTCCACGCCGTAAATGATGTCGACTTGGAGGTTGTGCCAGCAGGCGTGACTTCCCGGAGCTAACGCGTTAAGTCACGACCGCCTGGGGATACGGCCGCAAGGTTAAACAAATGAATTGACGGGGCCACACAAGCGGTGGAGCATGGTTTAATTCGATGCAACGCGAAAGAAGAAGACGCGCAATGTGACATCCACGGAAGTTTTCAGGGGCCGAATGGCGCAGCCGGGAACCGTGAGTTGGTGCTGTCGATAACGAAATGTTGGGTTCGTCGCGAAGCGCAACCCGCTTATCCTTTGTTGCCAGGTGGAACTCAAAGGGGCATGATGATATAAGCTGGAGAATTGGGGATTGACGTCAAGTCGCGTACCGACCAGGGCTACGTGCTACGTAAAGCAAAGAAGCGACCTCGCGCGAGCAAGCGGACCTCATAAGTGCGTCGTAGTCCCGGATTGGAGTCTGCAACTCGACTCCATGAAGTCCGGAATCGCTAGTAATCGTGAATCGAATGCCACGGTGAATACGTTCCAGGCCTTACCGCCGTCACACCATAGAATTGGGTTGCAAAAAAGGTAGGTAGCTTAACCTTCGGGAGGCGCACTGTGATTCATGACTGGGGGGTGAGAGTCCGTAACAAAGGAGGTAACCGG
+
*222-/.+*%)(+++-*41'/0.(*))+2/---+1*((*%&%&*))+$.&%$%%%*+0--+-(+)&%)044/7(3874:333/).,+48*))).12:9*'(*(*+(&%)*:50119/1041/92**.//45216325019+',++/-'-)#%%.2.3/-+6/)-&%$&$$%%$$'%#))+836-+++()(())+/45.0.0&&))')$%$+0/-//.71-5232)+'))*00(+07/+.512/25(.0+%('*&(++--*',)+&474730-,+.+-,2)%$%$$$%+.--)+./,.4643&2.,*0&-),0-()49641-/01:990+11)*/1-,+,+.031720/(,/+''&%$&',/&&%&%+))$.0162-.,)*,$&'('&%$%'*.*.()*%$&')'%$%''%)++)/2.**,-+),.3954:;8545768842/206--1./8*-.1,%%&$&232/-((,/1'&*,'''(%&()++*6/7,01'+,02;68;7985*(),,/5350434/5)&**'*-43,.135433530.)'%#%(*/5375585.+,,67201:82811*)*-,157645,/4-&((&**)+1&(#%$%,)(**-2541-(+*')*+35+-''')'(%'(%'+''$$%&*,082519733/(&%$*/%%$#$#$%(%$###'''&&'('*&,)%%&'''($%&&&).+16-$(**//1*,-*&.5)*(&)%$'%(&,9989)*-.,,&%'''&')')*0$)*6))&'%*'2577,)*+-/55.,0*/2/032323(();-+'&'$$&%&%%'&($)()%#%)+*%)((*-17960.1/.00&-39022623324215--,/210279636.1(/*,9,/'%'*34764546/.*()(+''*-5//0.110/04)+*'''*-,1274*223,+4/-1.,/274))013544.9+$'#'%&$$'3-49)*-)+*0/.2))+&.&'-4082319;6.((()&*(()'**,1039688,95//3/')$%&')337;8211..()()+*'(&'&%())*+-13007++*&(&'+:34/3
@9433ff65-8804-41ef-8632-47bc62525f74 ch=317 read=212422 start_time=2019-12-13T16:50:30Z barcode=BC01 runid=2c9cf7bc05858273f10e7d7ec552fc0bd742dc3e
TTGCCTCGGTACTTCGTTCAGTTACGTATTGCTGGTGCTGAAGAAGTTGTCGGTATACTTTGTGTTAACCCTGCGCCTGTCATCTATCTTCCGGTCACCTTGTTACGACTTCACCCCAATCGCTGACCCTACCTTCCGGCCGCTGCCTCCTTGCGGCGGATTAGCTCACGGACTTCAGGTACCAGCTCTCATGGTGTGACGGGCGGTGTATTACAAGACCCGGGAACGTATTCACCGCATTCTGATTCGCGATTACTGGTAACTCCAGCTTCATGTAGGCGGTTTCAGCCTACAATCCGAACTGAGACTGGTTTTAAAGTTTGGCTCCATCACGCGGTATTGCATCTCTGTACCAGCCATTTGTACTTTTGATGTAGCCCTACACATAAGGGGCATGATGATTTGACGTCATCCCACCTTCCTCCTGGTTAGCAGGCAGTCTCGCTAGAGTCCTCAACAATGGCAGTAACTAACGACAAGGGTTGCGCTCGTTGCGGGATAGCCAACATCTCACGACACGAGCTGACGACAGCCATGCACCACCTGTCACCTTGTCCCCGAAGGGATTTCCTCGATTAAGAGTATTACGAGGGATGTCAAGTGTAGGTAAGGTTCTTCGCGTTGCTTCAGATTAAACCACATATCCGCTACTTGTGCGGGTCCCCGTCAATTCCTTTGAGTTTTAATCTTGCATGCTCCCACGAGCCGATATGGCCCATTAGCAGCGGCACGGTGTTCAGAACCCCACCTAGTATTCATCGTTTACGGCGTGGACTACCAGGGTATCTAATCCTGTTGCTCCAAAGCGCAGGCCTCAGCGTCAGTTACAGTCAGAGAGTCGCCTTCGCCGCTGGGTGTTCTTCCCTAATCTCTACGCATTTCACCGCTACACTAGGAATTCACTCTCCTCTCCTGCACTCCCTGGGCAGTTTGGATGCAGCACCCAAGTTGAGCCCAGGTATTTCACATCCCCTTAATCATCCGCCTACCGCTCCTTTACGCCCAATTAAATCCGGATAACGCTCGCCACCTGCGTATTACCGCGGCTGCTGGCACGTAGTTAGCCGTATTTCCTCCTTGGGTACCGTCATTTATCTTCCCCAAGACGGGCTTTACGATCGAAACCTTCATCACTCACGCGGCGTTGCTGCATCGGGGTTTCCCCATTGTGCCAATATTCCCCACTGCTGCTATCCCGTATAGGAG
+
#"$$$&$&$&%))722693*..90107578+)),,,./:961**((*4.12380-,%$,.,')()3.2/6)(,-(,//.42,,,(+-87,5(+(*#$.)3.+5--.7144:330./(,+*.'(/)(,2-)'*)*)*'++00.297382.)+*%''+&*/'//,34410118698:6%+')'/./%,-3//,3/366336:.::018035'2()*623646))2,100-212;778722,2;/499:;9&(+,/./25(*+-()*5%%%%*++452)+*-.&-0;/31033.)**0)+*+5;999966457.7;:*37214;9*74702%),*+),*46131-,00*+*+*68:0..8,/36,()'%%'*'**+*(()-..)())(-,25)5:/234225422:0,-5689:/7:1-278;99612*)).(+%1&*,,.34549,,-.*,-/29851(..42)52&121,++4+233446*1+.2./0459.:...6:3.&'#'%%#'(011/*-.)0(*-+3676668592*2:.4*-(,0.16032.*.++-*+-'&%(,-*)(&/3.21///(0(+(&(&()).*+)(,02-339:9347760.*+-/(0-:77<;79861//2021--.//;:55.-'+%)*-,-/&*0,**.//6,+43/,/159:874+,5200-4<<./;0(()#$'*%+.-7-&)'$'&#(++,.,-54($.'&&&#+*),(%&+-))+5(++,+163*&*'+/()-2<:8864483.--0+*+,,14514923*'2-3355552-,+00)++2*)-*)-*,'(+695/,+-.65,*1--.5222,)**(),,-3004-.*)$--0-)+,78123-3)&)2+/133364645;84365*-1/0122+-,+-/11%&),+/2-.**,+(++++.3))**%-*.1;;2)/.++(+,&.,+,'()-+(-06)&05/+.7,,++,)01+$*$(-/0//0;26;60.2')+51,77,3/0*,'(+)0850023836+*-*./2.35,14-'.*,,/1,4923-:///2//.,+-,+(1.7./0,()%(-*0,*-+,+(-(,)/,799516()/291;6:-1/667583069-,.()31',/*-85;887-+,--,-*+)./-;/..1-,+-.'51/-9.2::+,29*0).)''+-0/7350%(*')-()&$)/5.,1.'(/--%
@a9a7927b-e34c-4118-a662-b7cc76d3204e ch=66 read=137548 start_time=2019-12-13T16:50:58Z barcode=BC01 runid=2c9cf7bc05858273f10e7d7ec552fc0bd742dc3e
CCAGTTACCTTATTTACGACTTCACCCCAGTCATGAATCACAGAAGTGGTGGCTGACGCCCTCCCGAAGAGTTAAACTACCTATTCTTTGCAACTCCTTGGTGTGACGGGCGAAGGTGTGTACAAGGCCGGGAACGTATTCCGCCGTGGCATTCTGATCCACGATTACTAGCGATTCCGACTTCATGGAGTCGGAGTTGCAGACTCAATCGGACTGACGCGCTGCCGAGTCCGTTTGCTCTCATGAGGAGTCGCTTCTCTTTGTATGCGCCGTTGCCCAGCACGTGTGTAGCCCTGGTCGTAAGGGCCATGATGATGACGTCATCCCCACCTTCCCCTCAGTTTATCACTGGCGAGTCACTTTGGGTTCCCGGCGGACCGCTGGCAGCAAAGGGATAGGGGTTGCGCTCGTTGCGGGACCAACCCAACATTTCACAGCAGGCTGACGACAGCCATGCAGCACCTGTCTCGGTTCCCGAAGGCACATTCTCATCTCTGAAACTTCCGTGGATGTCAAGACCAGGTAAAGGTTCTTCGCGTTGCATCGAATTCGTATTGCTCCACCGCTTGTGCAGGCCCCGTCAATTCATTTTGAGTTTTAGCCTTGCGACCCGTACTCCCCAGACGGTCGACTTAACGCGTTAAATCCGGAAGCCACGCCTCAGGGCACAACCTCAAGTCGACATCGTTTACAGCGTGGACTACCAGAATTATCTAATCCTGTTTTGCTCCCCACGCTTTCGCACCTGAGCGTCAGTCTTCGTCAGGGGGGCCGCCTTCGCCGCCGGTATTCCTCCAGATCTCTACATTTCACCGCTACACCTGGAATTCGCCCCTCTACGGGATCCAAACGCAATTATCAGATGCAGTTCCCAGGACCCGGAGTTTCACATCTGACTTAACCGACCGCCTGCGTGCGCTGCCGCCCAGTAATTCCGATTAAGCGCTTGCACCCTCCGTATTACCGCGGCTGCTGGCAGGTTAATGCAGTGCTTCTTCTGCGGGTAGCGTCAATGAGCAAAGGCAAATGCTTTACTCCCTTCCTCCCCGCTGAAATTGCTTTTACAGCCCGAGGCCTTCTTCATTACACTTGGCATGGCTGCATCAGGCTTGCGCCCGTTATTGCAATATTCCCCGCTGCTGCCTCCGTAG
+
+)&+00(/527,09,(')%&'*((+..)*)30*,)*9.-'&&$'&('.))(+&$$$&)*/,-/80('-'%))..6*'&)240%-.(,'$#%%'*,0---+-*+(032+28701+/.-,.035797546,)/),,.660/0-''.-*-/4004;7301320,./35;540-.13-5/.**&-0-4,/3.+,,,--()5+&)$&*+,76;1.+,***&(*31%)0',20-.-1665</,-.//2,,***(%'(-*/060562;5-(')'',7/&('&((%')+&)*+(,%%%(,320-)+,.61-(,10;33-,+'()*-.*4678067))322/92-,/4**-<913315/21/(%&**%&+,)(()2-17---.1:5-313224.(%+&1-(63431..+*0937245839;361941053,44+,*--/72,+,,$*&'*/00&('')++/,'-(++/0.11*,13/2(2-9:;7-.4*2.&..39,-23666*''+0+,2357568:66-)*)(,+&(,1764<3.45:78<71120823222''(-,*%%$%%%(,28,.6+,*3,0(2$0,+1.(*+-,4091&19:,/-/5;<-2'1,1,*)(%'(('4*-,/99,+.-0)'/010/3,2)-)*)+'%%%$(&,*/2+04./02967427.**/0.6535'/(+,2)00230/57(+'-..;9;689365((-+20541-*4.3723/8;,*,-432,+.-+293)//-,/&&&(&$,-*,)%&'&((,))1:54,*007:4<323-(/.+411570,-3(&%420012&102:8//140581212776/-)/.-*.31-,./-2/42'(+'0202,0%)*/.,-(-.:897883830'-/*)+*&*$',1/+,-//1211//412/-.35:202-,,././-(%)+/-/6,**2354;43*+/-*'(),/0.))'*,-(--'()*-+3:35.80105,,%&$()()/'&%%%*,-.571.,(%'&,04+.(,/26.1/.&)-+1*-*+-4)+(+,/,(**.7)472-.302-*-.*./'-)(&02,(&''%-35+,*203-2005+(*-+,&'$$*&'(+/210./013,30.04.21680+.3'1)).*4,.-.3590#'(%**,6659;380.
@385bc795-e763-4311-ae1c-4ac78238f1dd ch=78 read=169031 start_time=2019-12-13T16:50:54Z barcode=BC01 runid=2c9cf7bc05858273f10e7d7ec552fc0bd742dc3e
CTGGTAATACTTCGTTCAGTTACGTATTGCTGGTGCTGAAGAAAGTTGTCAGTGTCTTTGTGTTAACCTTTCTGAAACACGATATTGCTCTACGGGAGGCAGCAGTGGGGAATATTACAGTAAGAAACCCTGATGCAGCAACGCCGCGTGAGTGATGAAGGTTTCGGATCGTAAAGCTCTGTCTTTGGGGAAGATAATGACGGTACCCAGGAGGAAGCCACGGCTAACTACGTTACTTGCTTAGCCGCAGTATTAATACGTAGGTAGCGAGCGTTATCGGATTACTGGGCGTAAAGGGGCGTAGGCGGATGATTAAGTGGGATGTAAAATACCCGGGCTCAGCCGTGCTGCATTCCAAACTGTGGTTATCTAGAGTGCAGGAGAGGAGAGTGGAATTCCTAGTGTAGCGGTATGCGTAAGAGATTAGGAAGAGAACACCAGTGGCGAAGGCGACTCTCTGGACTGTAACTGACGCTGAGGCTCGAAAGCGTGGGAGCAAACAGGATTAGATACCCTGGTCCACGCGTAAACGATGAATACTAGGTGTAGGGTTTCAACACCTCGTGCCGCCGCTAACGCATTAAGTATTCCGCCTGGGAATTACGGTCGCAAGATTAAAACTCAAAGGAGATTGACGGGGACCCGCACAAGTAGCGGGCATGTGGTTTTAATTCGGAAACAGCAGAAGGAACCTTACCATATGACATCCCTTGCATTACTCTTAATCGAGGAAATCCCTTCGGGACAAGGTGACAGGTGGTGCATGGTTGTCGTCAGCTCGTGTCGTGAGATGTTAAGTCCGCAACGAAGCGCAACCCTTGTCGTTAGTTACTACCATTAAGTTGAGGACTCTAGCGAGACTGCCTGGGTTAACCAGGAGGAAGGTGGGGATGACGTCAAATCATCATGCCCCTTATGTGTAGGGCTACACGTGCTACAATGGCTGAGTACAGAGATGCAATACCGTGAGTGGAGTAAACTTGCGTCAGTCTCAGTTCGGATTGTAGGCTGAAACTCGCCTACATGAAGCTGGAGTTACTAGTAATCATGAATCAGAATGTCGCGAAGTGAATGCGTTCAGGTCTTGTACACCGCCCGTCACACCATGAGGTGGCATGCAGAAGTCCGTGAAGCTAACCCACAAGGAGGCAGCGGCCGAAGGTAGGAGTCAGCGGTGGGAGTGAAGTCGTAACAAGGTAACCGG
+
#)%,,&&)+212402:73326/0-2/.4-0..3334:740,-,*..61/.&+4-.2085,-,-0-004/87/.+('''(('(.&1)),345320:/,/,-11/+*0'12**0,+/+%--'1+*%%&)(*(()-..42/2/--,/,++++&&%((..%&',*1:,+.:396(*+*)&''5536.12.+22+)**.-07.-%.%'/$'%$&)/(),)-()*$&*-,//2.0)+$.+((,'&%)&((1/(**+++,3-6/33484-++(++)(/753:3/2+1&4()+2.-+/36::,-/.&%',./984;967/6/:/587<;8863*&(.(&0)()2400,)$(#')./100,47,.,5/740-.3/901120+(,&,.693-+)/+()&()0/2.5.10,-.211/12151'*%'&&'&$)(,.5.20-'&'&'.,146'--.30-.+()./2654301-/*+,)**''#&&'&*---3/..0)*,)((--./.*(/073.),6.04/(,.79:(()%))-)*(,+,1:7.,(+.0:7421,-2334%'562;641',&))-035690/90..,,''#'(0485/245863/05+'(')',*,.8;83**+.+.6.3;:71564/)-*%%*,+*),(*3-462-&'&,''#+$'&),)*,5/312,87-1,5,+%&+*))(&&$%'))'.(01.1,*)''%(),-255;-5-+,)1**+-,..0544/...(++'-<33:.*/**,3.1-,-36'**,47-0/..)+--&*.,53+-./206324)5+,,12.1120-062.0524)*+))'.2.44/+3000/161.16////.7++2-'+'/)*/5-565)(*+*)30466620.2-0/2/15116001-2.530192.87887846:7-0/6689+195,+---44101300,./*()))46781:1054442%(*,8,+)*(...4:4//-./+*++6,*%&)/.+,(%%#$'(35666%0(:1.8./4./&2()*.14'+.0-/100/25121./36/*,.8-//.451621%&-/514.-.23*2446'&&+,,+2,(+%-:7,.54403%.)++,105;1.05-./28343&+)(((('+%-#$*(*,0434-)*'+),**(&%%)%*)''*,,,))*+,+++++//.-'()/,033&8)),%&('*(&(..554.0/,/04088*6
@f4d38da6-414d-4e89-a6d4-b9614b323efb ch=136 read=326349 start_time=2019-12-13T16:50:51Z barcode=BC01 runid=2c9cf7bc05858273f10e7d7ec552fc0bd742dc3e
CTCCTAGGAGGCAGCAGTGGGAATATTGCACAATGGGCGCAAGTCTGATGCAGCCATGCCGATGTATGAAGAAGGCCTTCGGGTTGTAAAGTACTTTCAGCGGGGAGGAAGGTAAAGTTAATACCTTTGCTCATTGACGTTACCCGCGGCACCAACTATCCGTGCCAGCAGCCGCGGTAATACGGAGGGTGCGGTAATCGGAATTACTGGGCGTAAAGCGCAGGCGAGTTTGTTAAGTCAGATGTAGCAATCCCCGGGCTCAACAGAACTGCATCTGATACTGGCAAACGAGATCTCGTAGGGGTAGAATTCCAGATGTAGCGGTGAAATGCGTAAAGTCTGGAGAGATACCGGTGGCGAAGGCGGCCCTGGACGAACTGACTCCAGGTGCGAAAGCGTGGGGAACCGTGGGATTAGATACCCTGGCCAGTCCACGCCGTAAACGATGTCGGCAGGTTGTGCCTTGAGGCGTGGCTTCCGGAGCTAACGCGTTAAGTCGACCGCCTGGGAAATACGGCCGCAGGTTAAAACTCAAATGAATTGACGGGGCCCGCACAGTGGAGCATGGTTTAATTCGATGCAACGCGAAGAACCTTACCTGGTCTTGACATCCACGGAAGTTTTCAGAGATGAGAATGTGCCTTCGGGAACCGTGAGACAGGTGCTGCATGGCTGTCGTCAGCTCGTGTTGTGAAATGTTGGGTTAAGTCCGCAACGAGCGCAACCCTTATCGCTTTGTTGCCAGCGGTCCGGCCGGGAACTCAAAGAGACTGCAGTGATAAACTGGAGGAAGGTGGGGATGACGTCAAGTCATCATGGCCCCTTACGACCAGGAGCTACACGTGCTACAATGGCGCATACAAGAGAAGCGACCTCGCGAGAGCAAGCGGACCTCATAAAGTGCGTCGTAGTCCGGATTATCTGCAGCTCGACTCCATGAAGTCGGAATCGCTGTAGTAATCGTGGATCAGAATGCCGGTGAATACGTTCCCGGAGCCTTGTACACCGCCCGTCACACCATGGGGTGGGTTGCAAAGAAGTAGTGAAAGCAGCTTGGCGGGAGGGCGCTTACCACTTTGTGATTCATGACTGGGGTGAAGTCGTAACAAAGGTAACCGGAAGATAGAGCGACAGGCAAGTAGGTTAACACAAGGAGCACCGACAACAACTTTCTTCGCTTCCAGCAATACGTAGCGGG
+
,-20.+-2/.3-./7753/7+-+-)./,+*,,,*14.1.23756775563--+1,3322**$+'('*-31'****,*((./364;0/3;,)),)-&**$&(*01)(,)*(),(.9.+/,9+./924;2+056..0.2355;33<61('&&&*&*,,)(,20,089<8/5.-/.+,.,+/-*)+-/-,+()'&*'$(,)*28/2-2,/2:20424650*('''(,,(%(5<;07/;3+,84340),$&%+.+/57-(.0000/+*'()605.-*+*,,.34586830/(((''%((-.,01**3/02-2-4-:,+-&2*+*,,99;204**+:705/+*+,044)'%&(,*03.463930---'22,31,&-226.+..*+-/,1**565894-/)''3370/+$'#$%&&/.+6,.)/,-/5-,/-(&)*+/-*,15;:;9/',+.../11*4)0,,//056)(*'*04+32'210/2,6)()*558566/4150146883,+3,017,'&'$())2/,),..9499<;8645-:911/1/1-/).)7-87**-*)',--/*+&').*;<;078:822333:685656912867/2+-/,0784.3/.0875'')10.1-09<;5.,*)+,-1.054)*$$&*..*:789;<898&,-/*00256:76432:998663677797766011-,,06-+*5,4885856-/34,-+*/..1101627;505345/0086..40/:1+018460/164-504847764,)%)(-0/3%,++,13;1333303,041776::52457999852278:;:52/,74-%'&&'*02:675&(,+,*%&*+/13+1295496230/-,/+%'%')(+9998897;10,+%//5,20941688''06,&.#((*0(**79+*,3,34.-%&&*)%)(*++-456/1071/05/1,/--*+%$$&%()+*.,2300/1.--5210-,')).1/15.11/*,*.%)2,-,)'&()-73191021..+.65632+%'+5-/:34/6+%))&''*&%''&$'')'&%''-+52+),(*(())*1/--374.03372////14/,/2++,.6///&)()'08)+&(.:6:1;2;15340/2347:-099773545/8.;.23020(*%%(*0)%(*&%&*)*05947<.*(*(*++./27/))&%'#$$#$
@74099aaf-76ad-4915-9aab-c0f07f12a763 ch=165 read=231344 start_time=2019-12-13T16:51:08Z barcode=BC01 runid=2c9cf7bc05858273f10e7d7ec552fc0bd742dc3e
CCGGTTACCTTGTTACGACTTCACCCCAGTCATGAATCACGAGTGGTAAGCGCCCTCCCGAAGGTTAAGCTACCTGCTTCTTTTGCAACCCACTCCCATGGTGGCGACGGGCGGTGTGTACAAGGCCGGGAACGTATTCACCGTGGCATTCTGATCGATTACTAGCGATTCCGACTTCATGGAGTCGAGTTGCGAACTCAATCCGGACTACGACGCGCACTTTATAGGAGTCCGCGCTCTCGCGAGGTCGCTTCTCTTTGTATGCGCCATTGGCAGCGCGATATTGGCCCTGGTCGTAGGAGGACATGATGACTTGACGTGTCCACGCTCCTCCAGTTTATCACTGGCAGTCTCCTTTTGAGTTCCCAGCCGGACCGCTGGCAGCAAAGGATAAGGGTTGCTCGTTGCGGGACTTAGCAACATTTCTGTTACAGAGCTGACGGCAACCATGCAGCACCTGTCTCACGGCGGTTCCGGCACGATTTCTCATCTCCTGAAAACTTCCGTGGATGTCAAGACCAGGTAAGGTTCTTCGCGTTGCATCGATTAAACCATGCTCCACCGCTTGTACGGGGCCCAAATCAATTCGTGAGTTTTAACCTTGCGGCCGTACTCCCCAGACGGTCGACTTAACGCGTTAGCTCCGGAAGCCACGCCTCAAGGGCTGTCTCCAGTGAAACATCGTTTACGGCGTGGACTACCAGAATTATCTAATCCTGTTTTGCTCCCCACGCTTTTCGCACCTGAGCGTCAGTCTTCGTCCGGGGGCCGCCTTCGCCACCGGTATTCCTCAGATCTCTACGCATTTCACCGCTACGCACGATTCTACCCCCCTCTACGGACTCAAGCTTGCCAGTATCCAGATGCAGTTCCCAGGTTGAGCCCGGGGGGATTTCACATCTGACAACAAACCGCCTGCGTGCGCTTTGCGCCCGAAGTAATTCCGATTAACGCTTGCACCCTCCGTATTACCGCGGCTGCTTTGTAACGAGTTAGCCGGTCTGCTTCTTCTGCGGGTAACGTCAATGAGCAAAGGTATTAACTTTACTCCTTCCTCCCGCTGAAAGTACTTTACAACCCGAAGGCCTTCTTCATACACGCGGCATGAAACGTCAGGCTTGCGCCCGGTAATATTCCCACTGCTGCTCCGTAGGG
+
&)+1+://96:211---/47:72848/.06666406741.(())-70/40225:,-162...,3-763021(01.&/28,771(,,041;9+,-/:9-2785/*(,)3*599786/1,.-4/3105.*3*/5216418112:11052-3<2,++(*&&'*%&-,./326;601022<27771)++.+.64801&%(*,2-:34*6/7:42212,+,()%(/67//&,/*,,0''(((+*54+(*))&)*0105/534:/(+-.199:;437&&%(**&(&$(%$'%&''(%'*+701,))&(.%.+-+++(('&(*'0*%$'+'%(&*-04'3)+,/52+-.'(,(**+5778:2-//-+.18933,%+17.:5::241.2.))-,3(+***6*+//,*'('(549453;8.1'(&$&)/-/58--.%.+(*510212650.%+-'&'-,26162/..(*-,+)%((+(+-206,'*)((('),,-00-2468*((--6735:67766932+02*3179;839723*4-;6797.6(+4/139-+*1);:+24.+-2216-00*+4**+(/(58/241(*()*,70;*%&&&,*1;*5/5530*.-006+0+,+199-+-+1+111-+)*'8-622).*)),-3134/91293433:6603,71+(&%(+0)+(.%',)*,0378<:01033389<::851-&.''/((+9),8..-/-867+120726,'+,..95+**+.293425653434447<87:4(+6:8.573171:269;68:1612295025*)-..867688:8:<<567<//.,,$*#&(/02,-*/3733..1415/1056834),,+*,73142/1,+-2:8999:<1:.,///1--09/**,781,)14,,34455*))'*817978;15966857770.11,&-./5/&&&'(3666520.4+4+,-.8.,++-5..2749.7.&6:684;533++'))&'*1/-000..30374&((..9,311678,8623:85873834477:8,)*())).))-5712/45(+-,*33,,66536*+*))1.*%&)%.0(),3*4-:8;66<78966,30119+%&&'+%*',/13953813659+)%))5/-026-,)0010+*.,4:/0//2-
@0685ad40-0a77-4d43-b40e-3ef82900c572 ch=97 read=180719 start_time=2019-12-13T16:51:05Z barcode=BC01 runid=2c9cf7bc05858273f10e7d7ec552fc0bd742dc3e
CTCCTACAGGAGGGCAGCAGTAGAAGAGTCGGCAATGGGGGAAACCCTGACGAACAACGCCGCGTGAAGGAAGAAGGTTACCAGTTGTAAACTTCTGTTATAAAGGGAAGAACAGCGGCTTCTACAGGAAATGGTAGCCGATGACGGCAACTGATAGAAATACGGCTAACTACATGCCAGCAGCCGCGGTAATACTACGTAGAGTGGCAAGCGTTATCCGGAATTATTAGGCGTAAAGAGGGCAGGCGGCAGCGGGTCTGTGGTGAAAGCCTGAGCTTAACTTCAGTAAGCCATAGAAACCAGGCAGCTAAGTGCAGAGGAGGATCAGTAAGATTCCATATTATAGCGGTGAAATGCGTAGATATGGAGGAACACCAGTGGCGAAGGCGACGATCTGGCCTGCAACTGACGCTCGATCGAAAGCGTGGGGAGCAAATGGGATTAGATACCTAGTAGTCCCGCGCCGTAAACGGTAGAGTGCTAAGTGTTGGATGTCAAGTTCAGTGCTGCGGATTAGCACCAATAAGTGCTCCGCCCTGGAGTAGATGCACGTTCGCAAGGGAATGAAACTCAAAGGAGATTGACGGGGGGCGCACAAGCCGGATGGAGACGTAATAGTTTTGAATTCAAGCAACGCGAAAGAACCTTACCGGAATCTTGACATACTCATAAAAGGCTCCAGAGATGGAGAGATAGCTATATGAGATACAGGTGGTGCATGGTTGTCGTCGAAGCTCGTGTCGTGAGATGTTGGGTTAAAGTCCGCAACATTTCAGCCCTTATCGTTAAAGATTACCGTCATTAAGTTGGGGACTCTGGCCAGGACTGCCAGTGACAAGCTGGAGGAAGGCGGGGATGACGTCATCATGCCCCTTATGACCTGGATACACGTGCTGCAATGGATGGCGCAGAGGGAAGCGGAAACCGCGAGGTGAAGCAAAACCCATCACAAAACCATTCTCAGTTCAGATTGTAGTCGCAGCTCGACTGCGCGGAAGTTGGAATCGCTAGTAATCGCGAATCAGCATGTCGCGGTGAATACGTTCTCAGGCCTTACATGCACACCGCCAAATCGCACCGCGAGAGTTAATGTACCCAGAAACCCGGTGGCCTAACCGCAAGGAAGGGCTATCTAAAGGTGGGGATTATTAGTTAAGATTGAAGTCGTAACAAAGGTAACCGGAAGATGGTGACAGGCAAGTAGGTTAACACCGAGACACCGCAAACCAACTCTTCAGCGCCAGCAATGCGTAAAAAGA
+
,/.*((,,//'*-*)((&%$(''))&&%*)263/-/)*,,(%(+)+,)))()+(2))1,0/&%&*010-1+*(.(-,,.$%-,/*6$'(-)-3.23/5212:3*,-/-0),/,'()$'$&-(',--22+3/)+)()'-&'&,--0*&'&$#'#'+)'-1*%&)'((*,-,-+.)/'/5)('%%-''())-.6+&)%%+%'%%'&+*.+03-1)'..14&(,**,.+.7.1760/.2,&'-.0,.,3.580*(('-+642/+'-*&$%&%.-)''&'*(+,'',&%'-48&47(''&'-,,2+--(&&%'$$%-)-*)&,)**-033''),**&,2-1./''%#%%(+&15-34-+-//0.18822.*&,*,6.+.7.22..+(*5-46730///0///3635766220*)%&&'%%13&(-)&'(1'/5,&(,0;;3)0/..6/-04.08+,-865150(%*).1%2&,4*)'+&&%%)&.*,0.4-.0/0/4)2024,-67)&)$&%$'%,%2*.%+&+&-&)(-)*),+0((44)$%%%&)'&%)%(%(./96--*)'+'')()(/2-/8.6,,)'%$%$*&0')'+-(,(,+-,)&+&''$)/0*&'1'*%%*&,*77+%,'//.**)+0+4./-.1''%)++))+,4'-,*,-..--0.+&**,&&3:8(,3108'''()+98/+,&'0/&())&*)+,)),5.4-10058734042/1.,.3.0.$)'&')/.121629425677*8(,03239)+264)++,.--20+**/9738444/14.4.++/713*'**05967./8)7903.34,/*($%)0/28779,--.--'&%():0,+('.-42&382)).,**))&11,/(41-'+(+-1,460-,%&&*(+)*+3+&/1978;8:7932/*)')+(&)&''&+,()--/.)-),+2.,+3.(%+5,,+&'*0886.3-/6/67-.2:4&)$+'&*012.(,+.310,',*&(%&*)(%&&)*./4153310-*.(**&''(0)627726023,/%*1,+5/--,.6100'2./&.''(+,%/+..17//+%)**.&/*/0,+*)&&(1),()'+&&)%%%)(%,.+,/.0,1)&-(/))022130+(%%')*,-,.,)%&%&&))'3*'**((/*&%(&+%$*(&)10459889)/-45;78&3*6/10--*.05.-.0++).'&+.)+$$#%%&(('*%)'$%+.1-+.--2.--&&&)&,-//,0--).%$&&&&$#%
@da019d83-fff6-42d5-abcd-360847a35f69 ch=202 read=107506 start_time=2019-12-13T16:51:21Z barcode=BC01 runid=2c9cf7bc05858273f10e7d7ec552fc0bd742dc3e
TTCGGTACTTCCGTTCAGTTACGTATTGCTTTTCTGTTGGTTGCTTTACAACCACTACGGGAGGTGGCAACAGTAGAAATTTTCGGCAATGGAAACCCTGACCGAGCAACGCCGCGTGAAGGAAGAAGGTTTTCGGATTGGCTTCTGTTATAAAGAGGAAGAACGGCGGCTACAGGGAAATGGTAGCCGAGTGACGTACTAATGAAAGCCAAACTAACTACGTGCCAGCAACCGCGGTAATACGTAGGTGTAAAGCGTTATCGGAATTATTGGGCATCAAGAGGGCAGCAGGCAGATTAAGTGGGATGTAGAAATACCGGGCTCAACAGGTGCTGCATTCCAAACTGGTTATCTAGGTCTGCAGGAGAGGAGGTGGAAATTCCTAGTGTAGCGGTGAAATGCGTAGAGATTGGGAAGAACACCAGTGGCGAGCGACTCTGGACTGTAACTGGCACTGAGGCTCGAAAGCGTGGGGAGCAAACAGGATTAGATACCCTGGTAGTCACGCCGTAGGCGGTGAATACTAGGTGTGGGGGTTTCCAACACCTCCCGTGCCATAACGCATTAAAGTATTCCGCCTGGGGGAGTACGGTCGCAAGATTAAACTCAAAGGAATTGACGGGGACCTGCAAGTAGCGGAGCGTGGTTTAATTCGAAGCAACGCGAAGAGACACCTACCTTGACATCCCTTGCATTACTCTTAATCGAGGGAAATCCCTTCAGGGGACAAAGGGTGACAGGTGGTGCATAATCGTCAGCTCGTGTCGTGAGATGTTGGGTTAAGTCCGCAACGAGCGCAACCCTTGTCGTTAGTTACTACCATTAAGTTGAGGACTCTAGCGGGCTACCTGGGTTAACCAGGAGGAAGGTGGGGACAGCGTCAAATCATCATGCCCCTTGTAGTAGGGCTACGCATGCTACCAATAAGCTGGGTACAGAGGATGCAATACGTGAGGTGGGCAAACTTAAAACCAGTCTCAGTTCAGTTGGCCAGGCTGGAAACTCGCCTACATGAAGCTTGGAGTTACTAGTAATCGCGAATCAGAATGTCGCAGTGAATACGTTTGGAGTCTTGTACACACCGCCCGTCACACCATGAGAGTTGGCAATACCCGAAGTCCGTGAGCTAACCGCAAAGGAGCTTGGCAGCCGAAGGTAAGGGTCAGCGATTGGGGAGTGAAGTCGTAACTAAGGTAACCAGAAGGAG
+
+"#'%'&+1-**(-5*$&))&('-),/+('(')&+'-1**,('(+,''('$&'#%&&-'/2+)-%)(,1-/-,/./&'-(/4-+*-,2632-+1.17*--/06//570.2/19--+/./6-),+&,2+01;960,2+/0))*,7174-4/029)(&,,,*)035)50020)()&(''(---4451115)%&%&%%$&$&')2'%(('&)&'+)(+.0,/,1..,*''(*-)07+*&(',(')*)-'&&)'$(22.334;634,+**0(+,&+00,)+.(0%&()(&$(('.+($'*+,.0,-1;8898/.&(30012,+013245+1'340-./088807+98,3113592210.++(%&(*'1-(''-,''&')&+++./3,+-++/+*+*,0.0/98008470(%'$.&'/1(*(*+-,./&+,,(&%&&0155310.002.&((+,%/'3&2324*6249')+)&+-//46,*,.0;36'*2)1/,+2047:,0146,-+.&(&/0.,'+')*4365:5/.''+5333+17:1.9.+&,1,--3,0-('/,.1$&&%&&&%*&/0,)**-41.+/50,55,(%()-/0:78030+)),+,32+15,7,.,')(,*,-0:<5/,($#')+*++.1+.(%)(+*,)837;4;2&)(%,(/)()/.1&'&')$(&&%,%*''*65+/5.+902-5.,+,+.*-&)('&('%(())/52.86)-..703/9-'-/,/37115129964-.*+-)*,2-111363110./++,077985845:,--113-/,*/''.-+-,//91+1/0381:.(*-)*,-15,5.6,-//.*282653,&$$&(%0,'(&(*1+1*)$**+0-'+.)--//134-&,&*05458;8011::78.2;9+.6/-+(%%+22-+()$(&.#,-*,)+'(,.,,-46)+/85,+,,+72.3+(&#&%$$%&+*,)*(:9,...995--(-/349369<9%4.5(($%'/12/1),5-,096790-+-./6/*'&%$(&&-71.,/'(+-..-/..9532/09411/%.$)()(0,55336*0,++--8---54./+0862;0.,1(*)-1/0,%')(+444,:,-*7/*)-.-/2.)*''---/6/3-107+.+'&$%%%$&#&))(+3)2+/(+,,,-/466/514234$()&(&'+1&/'&((,('%&%+*.%.)+-,)(
@5991ec9b-71eb-4483-ae8f-c50336ddd3d6 ch=106 read=194261 start_time=2019-12-13T16:51:19Z barcode=BC01 runid=2c9cf7bc05858273f10e7d7ec552fc0bd742dc3e
CCGGTTACCTTATTTACGGCCACAGTCGCGTCACAAAGTGAGCGCGCCACTCGAAGGTTAAGCTACCTACGCTTCTTTGCAGCCCACTCCCATGGTGTGACGGGCGGTGTGTACAAGGCCCGGGAACGTATTCACCGTGGCATTCTGATCCACGATTACTAGCGTTCCGACTTCATGGAGTCGAGTTGCAGACTCAATCCGGACTACGACGCACTTTATGAGGTCCGCTTGCTCTCGCGGTCGCTTCTCTTTGTATGCGCCATTGCTTTTGATGTGTAGCCCTGGTCGTAGGGCCATGATGACTTGACGTCATCCCCACCTTCCTCATTTATCACTGGCAGTCTCCTTTGAGTTCGGCGGACCGCTGGCAGCAAAGGATAAGGGTTGCGCTCGTTGCGGGACTTAACCCAACATTTCACAACACGAGCTGACGACAGCCATGCAGCACCTGTCTCACGGTTCCCGAAGGCACATTCTCATCTCTGAAAACTTCCGTGGATGTCAAGACCAGGTAGGTTCTTCGCGTTGCATCGAATTAAACCACATGCTCCACCGCTTGTGCGGGCCCCGTCAATTCATTTGAGTTTTAACGCGCAGCCGTGATACTCCCCAGGCGGTCGACTTAACGCGTTAGCTCGGAAGCCACACATATAGGGCTGTATAAGTCGACATCGTTTACAGCGTGGACTACCAGAATTATCTAATCCTGTTTACTCCGCGCCTGAGACGTCAGTCTTCGTCCAGGGGCCGCCTTCGCCGCAGTATTCCTCAGATCTCTACGCATTTCGCCGCTACACCGCAGATTCTACCCCTCTACGAGACTCCAGAAGCTTGCCGGTATCCAGGTGCGGTTCCCAGGTTGAGCCAGGGGATTTCACATCTGACTTGACGACCGCCTGCGTGCGCTTTACGCCCAGTAATTCGATTAACGCTTGCGCCCTCCGTATTACCGCGGCTGCTGCAGCTTGGCAGGTTAGCCGGTGCTTCTTCTGCGAGGTAAGCGTCAATGAGCAAAGGTATTAGCTTTACTCCTTCCTCCCGCTGAAGTGCGCACAGCCAGGCCTTCTTCATACACGCGGCATGGCTGCATCAGGCTTGCGCCATTTGATACTAATATTCCCCACTGCTGCCTCCGTAGGAG
+
1*/+9.-8071.64,$$%#$'$*%((,(((+*'+-62/00-0*'+-40..,3&'*17/907/221680,,&(++%13,'((&*/0+../3('/,5622246.061-121/..',1/*035)(:95:85798<7772.1.310247)+,*/)'(0018/210275484./24595455/*,-1+$*,*.0187738*:02.82776.,//033,/.88.//4253/.((()'(+,.4*).,*+/142220067(,.14545;72*%$#%**,.-+'(+,-/;424::82/.*2688/,**++,,-**.13899:1898+.:7;350+)*02134265382128748*'/+,22632.++1.''&%&(*4./*238)5.::220/1./-.,-12138/01940-.*.(.)(*)/31:2++-.6/(-..3365787&7-./;/98:65656445655-,-.;;:5:-+---412356<9565444100-13**7989779<663//,*+77<95:21.73<::<723-2.--345222020<8;.-..42346:56/-+.*(--1-4//26+*+/+1-0.26981++3;;-51.(($$#(.,**&*,+-.68;../798;822..2.2*('&()*%,212&-(,'.4,-'))+-**'%$&%%'&')(')*2)00345177*)(---67:2-/--5)%,'/+01197;3600/49.'*(3*$%$++/,#&(+20789:8:=;9:3,(357+860170<5560+.%.20467323../.-0,..34546;83/252681/'-2*,*(/1849,971+.13-2./233.8*/&'()*/1006+(2)*++$,,,)+)0-2)+(&/76:55.8.$,0+,)/:3-,,.2977+123,.*%)151574566762-)//*&0.660-0269705*-.311.(),&'((-4.-23,1'%%)-1-/08892,,)&'$&$%-()&+-0)((3)10/**,018<98931'.,,&'&11307/0.00038+)%.%(*('*-01+-.36,70*,/70-69536(2*+&'#$%$.+$(-*',1/4;83433+0/02;6677:654546:,5977;35/0/%$+&#%*)-(*3.//228:8)-,,,-+.))/9+.261+*
@5a332a86-d5ee-4633-839f-a9e201a09c40 ch=457 read=56265 start_time=2019-12-13T16:51:34Z barcode=BC01 runid=2c9cf7bc05858273f10e7d7ec552fc0bd742dc3e
CCGGTTACCCTTATTTGCAGCTTCGCTACGATCGTAGTGCCGGACATTCGCTGCGGACGCTGGTTATGGCGTGATTGTGGGCGGGCCGAATGGCCTGGACCGAGAACATTATTCACCGCGACATGCTGATTCGCGATTAGCGATTTCAACTTCGTAGTCGAGTTGCAGACTACAATCCGAACTGGGGAATGGTTTTATGGGTTTTGCTTCACCTCGCGGCTTCGCTTCCTCTGCATCCATCGTAGCGTGTAGCCCAGGTCATAGAGGGCATGATGATTTGACGTCATCCCCGCCTTCCTCCAACTTGTCGCGATCTCGCTAGAGTCCCCAACTTAATGATGGTAACTAACATTAAAGGAGTTTGCGCTCGTTGCGGGACTTAACCAACATCTCGACACGGGCGCAGGCGACAACCATGCACCACCTGTATCTCCTTATGGCTATCTCTCCATCTCTGGAACCTTTGTAGATGTCAGACCTGGTAAAGGTTCTTCGCGTTGCTTCGAATTAAACCATGCTCCACCGCTTGTGGGAGCCCAAATCAATTCAGCACGAGTTTTCATTCTTTGCGAACATTACTACTCAGGCAAGGTACTTATTGCGTTAACTGCTGAACTTTGACATCCAACACTTGAGTACTCATCGTTTGCGGCGTGGACTACTAGGGTATCTAATCCCTGTTGCTCCCCCGCTTTCGGGACTGAGCGTCAGTTGCAGGCCAGATCGTCGCCTTCGCCACTGGTGTTCCTCCATATATCTACGCATTTCACCGCTGTGGAATTCCACGATCCTCTTGCCTCTAGCTGCCTGGTTTCACGAAACTGCTGAAGTTAAGCTTCAGGCTTTCACCACAGACCTTGCTGCCGCCTGCTCCCTCTTTACGCCCAATAATTCCGGATAACGCTTGCCACCTACGTATTACCGCGGCTGCTGGCACGTAGTTAGCCGTGGCTTTCTAATAAGTACCGTCACTCGGCTACCATCTCCTGGCCGCCGTTCTTCCTTTATGATTTACAATCCGAAAACCTTCTTCCTTCACGCGGCGTTGCTCGGTCAGGGTTTCCCCCATTGCCGAAAATTCCCTACTGCTGCCTCCGTGAGG
+
2,../3*2/'&'%,.($-'+-.*)#&%%((%&$#%$%%#'%&%&'%%'&%%%&%&&##$$%('('%'#$#$$%#..+()('(,301)(&,**(*+,,+())(((),,,4002-,+-01511/115787+6((*/-(2($$'()+0)//..///)*+13332./4++*4488073652/-0:7540,((()3.4:<4.6485/05/)+62:67;6652.-+-4.//41.4)+-*,*'*,039'2'(*//3.(-,6+).94/'&%$%*330996566,91+)+,+-49/:3-(%(**424+5*,$*/+-'&%%&$))+1101,)(*+.,*%*%(()+.+,'0-*1)4*+-+)%*'26)+)&+08-+-/11465:14-60,+,/0+/+()*+,,./((*12)+)*%%#-+2,./42:;..*,),)(0.105.0278%/().,84241/10/342455354.++2+41-%.''&**,-((*+:7/)+,1+,/.57./*')+0,)+515&+(1+3;68661011/-+.2,)'&)),&*$(.43*12.0-94;1)((')'%.4;:+;49;/18*)-)*.+(/++-1/)+--0/0)&*&('.3/,3....2..&%%$&'4593482/01440)0))%*''((*+-0688:9,85.&1.712283-.0,233)+(.+20,,)+36()%*+(,21686/'**441(775755267588173<34(*,+*++28:765-2//0246:3254869:<7213('*234897477917;4--01'''$%+,1-401**))*+21.*)'%*.,,.,.022781694;60('&'+)&))/72,.,//6--..31-4:74:6.+-.*./2353.0+,/105)--,*,-0:./1/81,,/.&%0+-26903)2,199660.2+-51/51-'*'+++5470(*&+*44832.*%**./515,*)+')$%(.35/,6,,,&&(,09774)*-.'*&'$&&#%&*2-'&&+,6856780+1.**/*(-1.5:3*0/8342,.44,.61935;:76;5-0./-0.,3)%$((558927:.1;:+28;,-33,08005/307071*+/2..0//8450*&&&((
@ea0719ec-a9fe-4740-b7af-c601b45c1712 ch=481 read=121124 start_time=2019-12-13T16:51:31Z barcode=BC01 runid=2c9cf7bc05858273f10e7d7ec552fc0bd742dc3e
CTTCAGTTTACCTTGTTACGGCTTCACACAATCATCAATCCCACCTTAGACAGCTCCTTCCTTGCGGTTAGGCCACCTTCCAGGTGTTATCAGCTCGTGGTGGGCGGTGTGTACAAGGCCGAAGACGTATTCACCGCGACATGCTGATTCGCGATTACTGGCGGTTCCAGCTTCATGCCAGATCGAATTTACAGACTACAATCCGAACTGAATGGTTTTTTATGGAGTTTGCTTCACCTCGCGCTTCCCTCTGCACCATCCATTGTAGCGCGTGTGGCCAGGTCATAAGGGGCATGATGGTTGACGTCATCCCGCCTTCCTCCAGCTTATCGCTGGCGAGTCGCTAAGAGTCCCCAGCAATGAACTTCGCGATAAAGAGGTGCGCTCGTTGCGGAACGCTGGCAATCTCGGCGAGCTGGCGACATGCACCACCTGTATCGCTCATGTAGCTCTCTCCGTCTCTGGAGCCTTTATAGATATCATCAGATTCTCAGGTAAGGTTCTTCGCGTTATTCAGATTAAACCACATGTGCTCCACCGGCAGCGGGCCCGTCAATTCTTGGGTTTCATTCTCTTGAACGTACTGCTCAGGCGGGTACTTATTGCGTTAACTGCAGCGCTGAACTTTGACATCAACGCCAGGTATCGTTTACGGCTGGACTGCTAAGATTATCTAATCCTATTTGCTCCACGCTTTCCGGGACTGAAGGCGTCGGTTGCAGGCCGGATCGTCGCGCCTTCGCCTGGGTGTTCCTCCATATCACGCATTTCACCCCGCTGCATGGAGATTCCACGATCCTCTCTCCTGCCTCTAATGCCTGGTTCTATGAAGCCTGAGTTAAACTGGGCTTTCACCACAGACCCTTGCTGCCGCGCATACCTTTGCGCCCAATAATTCCGGATAACGCTGCCACCTGCATTACCGCGGGCTGCTGTGCGTGGATTAGCCAGTGGCTTTCAATAAAGTACCGTCCGCTCGGCTGCCATTTCCTGTGAACCGCCGTTCTTGCCCATAACAGAGTTTACAATCCGAAGACCTTCTTCCTTCACGCTGACATTGCTCGGTCAGGGGTTTCCCCCATTGCCGAAAATTCCTACTGCTGCATCGTAGGAG
+
($%&$'1:*)-((,(**&+*00+,('('+,64/0,/19/66**5.1800-+)(**1,-,//*/-.*+/-%*-,+',&')+))+),'+1-.,+')),)0)*#&'(&&0.11,-++/42818*)&&,.-0./4.358-//,0*6041123/3)---/6.0,*/,)&-+)*'%)'&/.0-.,(($))'%%,+'%&$+,212474421+*,+*+'-*)3+.73:.454-%'573(-/0-,///3./*,,.-3+,3,.,,1.),,,(3-)*/--+**)'&%'.,'(-./5611+()%$$&''**'.2().&110,86/,7536+%'*&(%'&&%*4$*+-2.&'&)-&(*,)&%(*29:-,'*'(&'%%$%%#$%')+11.'&*+/$&)003-3.))**'(('$%$&''&''%&&%'(&'%$'+)'&%$%$'&*2-49311/2*%%(*((&%'%)'()**-*(**)+(*4%*-((*%#$%)&-+.&%'(&%$(&%&$%&)(-*'/0;88;021-1*&,0-'',1-26,5/.0*.-,)((+)'*+*'%$%$(/).0(&*./4,))%&)/21;2/10/+(%(&(&')()%((#'&(,267()$)#)''%.()+518.7-//3/0/),+*',+.81+*+,0/-%,$%$$())'*++*0-%'(&$$/)544+0-)%&%(,.30/19.2--(53*'++04&(''+,-.)-9-+%%&)*))'&'.%72522*.)./&-,-+253++&(&)('&(((+,&()9-8-*.0&&$%'$))--0:9-'*+*+())#(&')+)$&,4/,%(''-.6/-)+*/2212),/-+(,,/822(2,))%*'&%$%%&''(*404,(&)1451:7-*,5*1)*,8;508.01778//$&$%$&&)+)&,*00*.,+.,3.6(9*9,3))'(%'.0(,.*%*%'%%',')'-'(*++)+'$'(*'-$2((','$&),/)*/,**5++1/(+(001/2(&&&'(**(%)('27.0.*(&$&'&'',.165101)'+)&(+..*+(*)43,..+,/'&(%&$-1/4/061-/4,%($$&(+*$),))0.*0.+')311/;4/8:8.),--4700(*%/*20)&,-++*&)$(,'&%''%&
@169bfef5-f03c-4f47-9ffa-6cf151edd9b3 ch=157 read=106170 start_time=2019-12-13T16:51:45Z barcode=BC01 runid=2c9cf7bc05858273f10e7d7ec552fc0bd742dc3e
CTCCTACGGGAGAGCAGCAATGAAATTTTTTTCGGCAATGGGAAACACAGCCGAGCAACGCCGCGTGAAGGTTTCGGATTGTAAGCTTCTGTTATAAGGCAACGGCTACAGGAAATGGTAGCCGAGTGACGGCACTTTATTAGAAAGCCACGGCTAACTACGTGCCAGCAGCCGCGGTATGCGTAGGTGGTAAGCGTTATCCGGAATTATTGGGCGTAAAGGGGCAGGCGGCAGGGTCTGTGGTGAAGGCCTGAAGCTTAACTTCAATGCCAGCGAAACCAGGCAGCTAGAGTGCAGGAGAGGATCGTGGGTGTATTAGCCAGCGGTGAAATGCGTAGATAGGAGGGAGCACCAGTGTGAAGGCGACGATCTGGCCTGCAACTGACGCTCAGTCGAAAGCGGGGAGCAAATAGGATTAGATACCCTAGTAGTCCGCCGTAAACGATGAGTGCTAAGTGTTGAGATGTCAAAAGTTCCAGTGCCGGTTAACGCGTGATATCCCGCCACAGGTAGTACGTTCGCAAGAATGAAACTCAAAGGAATTGACGGGGCCCGCACAAGCGGTGGGTATGGTTTAATTCCCGAAGCAACGCAGAAGAACCTTACCAGGTCTTGACATACTCGCGAGCCAGAAGATGGAGATCAGCTATATGAGATACAGGTGGTGCATGGTTGTCGTCAGCTCGTGTCGTGAGATGTTGGGTTAGAAAAGTCCCGCAACGAGCGCAACCCATATCGTTAGTTACCATCATTAAGTTGGGGACTCTAGCGAGACTGCCAGTGACAAGCTGGAGGAAGGCGGGGATGACGTCAAATCATCATGCCCCGCTGACCTGGAGCTACACACGTGCTACAATGGATGGTGCGAAACCTGGCACGAGGTGAAGCAAAACCCATAAAACCATTCTCAGTTCAGTTGTAGTCACGCAACTCGACTACATGAAGTTGGAATCGCTAGTAATGCCGAATCAGCATGTCGCGGTGAATACGTTCTCGGGCCTTGTACACACCGCCGTCACACACCACGAGAGTTGATAACACCCGAAGGCCGGTGGCCTAACCGCAAGGAAGGAGCTGTCTAAAGGTGGGATTGATGATTGGGGTGGAGGTCGTAACAAGGTAACCG
+
+---')+(3-''&%++(--%*%$')*-+(,''*,1-5,,//'*-,))'(#/+762.4+*'.2,*)#%'((-,<1,*7*131570)-2.,/*0-,-62'+**&.-5012613,,6.,:3*)(4'&%(+.)+&'(&(&('(-*.%+/2-063425423645587:99;8030.23)*')&('$)+21(3,330/)*).3;433+61/../).-79;:8348)+,'()$+-)-&%(*.5..+++,11//1.2161..-&()*,)'(*-//..1,&&(*0313-1551.+-.-+-/1183/+*)'+0.00()%(&(%%').(,,/+-.0602085/0;:942+(%()&*,''&)237/2.0(,.5)5.::100-*&'$/,-,24,+,+**(**-+,.5$')*((+-1+',.:<860.3),.*+0002;*+05655-4&&,7368:(1*),,,.3&435855.6.-&')00383<5++628-./9-5&(%2,/.,**)('%%#)++))/+*-,+*,(/1--./:6/106(+473-83-/48<.+(+(*,,+*'///,7.)-0128.9445+%%&(66:9<95644-),)/--.57534)(-.,-74304129%.%((22*))(+/454))&%$')+*+*)-44/-,)''),033742.0.046779:99:96666-828/0113.....987876.5--)13/48*4547.$-*)+&*/4*+8758&'664864751'.,1277:763:44;98977;8:4/8-7:7354//.-/-..02889;35655+.1*+04/-00)+,1303:6134895:8:;////0*')%*,-+#%(')+;.55&*,622/-')-.255258:79932-1010((*%)*(*%,)**)(*)*+,$*4:<:7<7216:;85603.,*4&(*:8&3)5*&*,/0(++,.///20)-/0018091.6/7/132141000-2(+&'%'2;7/.-.*3..124-6-./90//,4.-+2/47520.())+2325;09;,.83/--)15./-+**)7---4293+3.)&'''&,*144,9*1+0:7:5731.-,-&+&)*58/-*.5*0-:8::116-//0*5*22.'+)&%''%%&)*1.-/)1-5;994
@b9752bac-d920-46df-baa8-43a6ae077ccc ch=239 read=164731 start_time=2019-12-13T16:51:57Z barcode=BC01 runid=2c9cf7bc05858273f10e7d7ec552fc0bd742dc3e
CCGGTTACCTTATTTACGACTTCACCCCAATCGCTGAAGCCCTACGCTGACCGCTGCCTCCTTGCGAGTTGGCTCACGGACTTCCAGGTAGTGCCAGCTCTCGCGTGGTGTGACGGGCGGTGTGTACAAGACCAGGAACCGTATTCACGCGACATTCTGATTCGCGATTACGCTAAGTGGCACTCCAGCTTCGCCAGGCGAGTTTCGGCCCTACAATCGAGCTGAGACTGGTTTTAAAGTTTGGCTCCACCTCGTGTGCATCTCTCTAGTACCCAGCCATTGTGGCACGTGTGTGGCCTACACATAGGGGCATGATGGTTGACGTCATCCCCACCTTCCTCCTCAGTTAGCAAGGCGAGTCTCGCTAGAGTCCTCAACAATGGTAGTAACTAACGTGGGTTGCGCTCGTTTGCGGATAATAACATCACGACACGGGCCCCGGCGACAACCATGCACCACCTGTCACGCGCCTTGTCCCCGAAGATTTCCTCGATTAAAAGAGTAATGCAAGGGATGTCGTATGATGGGTTCTTCGCGTGCTTCAGATTAAACCACATGCTCCGCTTCTTGTGCGGGTCAATCGATTCAGCTGAGTTTTAATCTGCGACCGTACTCCCCGGGCGGAACAATGCGTTAGCGGCGGCGCGGGAGGTGTTGAAACCCCGCACCTGGTATTCGCCGTTTGCAGCGTGGACTACCAGGATATCTAATCATATTTTGCTCCCCACGCTTTCAGGCCTCAGCGTCAGTTGCAGTCCAGAGAGTCGCCTTCGCCACTGGAGTGTTCTTCCTAATCTACGCATTTCACCGCTTTCACACAGATTCCCTCTCCTCTCCTGCACTCTAGATAGCCAGTTTGGTCAGCACCCAAGTTGGGCGAATTTCACATCCCTTAATCATCCGCCTACGCTCCCTTTGCGCCCGGTAAATCCGGATAACGCTCGCCACCTACGTACACCGCGGCCTGCTGGCGCGTAGTTATGTGGCTTCACTCATAAGGTACCGTCATTATCTTCGAACCAGGGCTTTACGATCCGAAACCTTCATCCCCACTCCGCGGCGTTGCTGCATCAGAGGTTTTCCCCCGTTGTACCAATATTCCCCGCTGCTGCCTCCCG
+
/4,.140301/&,31'(++35:6+4,.*(*)*%$$&&$$..&&$'$$(()46/20+.++/(*+*)))*-0$%'*1./,312314(%0-)$&*$(()+-221/'&)+'2/014573:7813421-.)+)*+206*05681'&*38;3-0'(*,*(,6,.67663&-*,0.+*#&+&'&(/)*%('/41126;1'''%+.0-+,3</.(12-'&%*+3/+((%)'(**.023-8<;-20(+)0(+.-.32*,1,.)&('%&%)*)*++$$$'%+&&&%&''(+('',*&)(.('&&(,381.+&((((*+6.1692--+(*('#*'449.:1-)&+,276.*/(%*031.&++*'02,%&'*/),))+)*-.//601.*()1*(0-.-236211531445/.*&)((01039.+(.'&'($$''&'**'),,)(,)('*%%%*(--,/619;8521019.04.2,+),$'$&*-*+*/*(%%&%&%&&%)')31/1//84('')+,3.33.))2/221('%%#')),**'&((.6+)*&*',-0-%&'-&,/5+0,--3223450*)'&&,*2*1-33*,#%'0*,496++*'''+089,562+)''*+5,(*$+,2.*'(11/082/,***)*))/++*)/(()(%%(*'&(.,..7&'1,,:6.&,*-30'*,-3;5%%*)*6+'&$))+307223*49425*3-,+$(-)(#%#%(.+./16760-/*'())*1357957146546*,6-&*()*,,*((+'*..-01.75.6+&**,0'**.12,&&+)).3.0/+--/-49/.-3/*)+1(%$%#$$'',/.6,,-()2//-0+%$'#%()4225-.%2,.52:10&++')+(+*(-++*1*,(+%%'*/4,*.+*4/)'-.41944+/,.70,-,.,;1)*3-',./41))-/52-/,2149.'.,055)''$*&%%'%'%%&-5/-4*/%$#&'.1-+)*2..1,,)')+.-.0-&%&(%%(('&0,05459336344.-(%%*(&&-'',077*)*+/4-+/.),647502//5.$()/+*+*0))++&('%%&)3--+//076,/7::+)04-0%0&+&*+585-1)(+:89:678+.7))
@b634e346-b81d-46dc-bedb-0e34cbc6144e ch=458 read=66705 start_time=2019-12-13T16:51:55Z barcode=BC01 runid=2c9cf7bc05858273f10e7d7ec552fc0bd742dc3e
CTCCTACGGGAGGCAGCAGTGGGAATATTGCACAATGGAAGCGCAAGCCTGATGCAACCATGCAGCGTGTATGAAGAAAGGCGGGTTGTAAAGTTTCCAGCGGGGAGGAGAGGGAGTAAGTTAATACCTTTGCTCATTGACGTTACCCGCAGAAGAAGCTTACCAGCTAACTCCGTACCCAGCAGCCGCGGTATTCTGGAGAAGTGCAAGCGTTAATCGGAATTACTGGGCATGCAAAGAAGCGCACGCGGACGGAAGTTTGATACAAGTCAGATGTGAAATCCCAGGCTCAACCTTAGGAACTGCATCTGATACTGGCAACTTAGTCGTAGAGAGGGTGGGAATTCCAGGTGTAGCGGTGAGAATGCGTAGAGATCCTGGAGGAATACCGGTGGCAGAGGCGGCCCCCCTGGACGAAGACTGGCGCTCAGGTGCGAAGCGTAGGAGCAAAACAAGTTAGATACCCTGGTAGTCCCACCGTAAACGATATCGACGCGGAGGTTGTGCCCAGCAGGGGCGTGGCTTCCGGAGCTAACGCGTTAAGTCTGACCGCGCCACCAGGGTGGCCGCAAGGTTAAAACTCAAATGGAATTGACGGGGCCCGCACAAGCGAGTGGAGCATGTAAGTTTAATTCGATGCAACGCGGGAGACCTTACCAGATGCCGGCATCCACAGGAAGTTTTCAGAGATGAGAATATGTGCCTTGAGACCGTGAGACCTGGGATGCTGCATGGCTGTCGTCAGCTCGTGTTGTGAAATGTTGGGTTAAGTCCCGCAGCAGGCGCAACCCTTATCGCTGTGCCAGCGGTCGGCCAGGAACTCAAAGGGACTGCAGTAATCGCAAACTGGAGGAAGAATTAGGGATGACGTCAAGTCATCATGGCCCCTACGACCAGGAGCTACACACGTGCTACAATGGCGCACACAAGAGGAAGCGACCTCGCGAGGAGCAAGCGGACCTCATAAAGAGTGCGCCGTCCCAGATTAGATCTACGCTCGACTCCGCCGTCAAGTCGCTGGTAATCTGTGGATCAAGATCTGCCACGGTGAATACGTTCCCGGGCCTTATACACACGCCAGAAAATGCACCATGAGTAGGTTGCAAAAGTAGGTAAAACAACCTTCAGGAGGCGCTTACCCTTGTGATTCGCGGCTGGGGGGTGAAGTCGTAACAAGGTAACCGG
+
054/+)0&.3+-3.,.-'.1*1*-..'/)((,-.9920%&$$%(05(293458770*-//3,2(*++/+*&(+1+(++''))(.,,/(,/.)%%(,)%$%&&/1+)/,+%&..&'$&&&&+,0+''+)+/*),-+(,**'.&31/292-0/+0,'*)&'(#%)1+**).,//12)-%,*()-0456-*')((&$($(+-**&%$'%''+)+-.8676758/7/9/557<73(1#(01)&'&&+*-((''(($$%&''',75(*.(,,*,-3*/-,($&+3103/,%+/12/,(,*('(++-*-47631/,,.001/-5,.,()'''*+((,,+'$*)'*).()(*+4(*36,*%'*,+20.()%*&/0%.$(%'*-5*)8.,+)'&#%%)&)*1/.&&()+*'0205::-+57680-,-+-%'&)+/-1539565+*,%&--*-)((*.76-./$*+0-+/013:0/3761/073)(+*)0494,+++'44,+*%&&/(.-2/,.,43*'''$*0-,+--'.-.23),/')+*1+,+.*015414556985.3,4.&'$&,,-$)(/-.1./.3,6.91%/0450,+)%))/-.,((-/)11+')),*&(()%')/+)**)-)*'&(/74)2,:.-,-,-2(.*(),+%)))*(&%&$$%#(&(,'()+15,&($.,/1..9;.+)*&'&1+++&((%.++')'%%'$,+,6574,,,-+*,0(+..-(((*-/912264/12+0/01-,&04((')/0-033%/1-825*,71%&*+(/+,3./1046:+/2./.))+&/)),%%%*-*,(403&//+31166<--+0+.2.4'**&'($"%+0--220++)(&%%%)&%57/12344121,)(*+)-.$%&&*))&'&)),09/82&'(**,'+)+-/13.-//965964624123-(&(&')&('(,403*.,,,**++/1-.09387654137,(*.13678:4,/+')()--+,&,*'&*'*-5234.44',/1/0**(+.%()'))*630())-56653-(('&*)+)%'&&%',2224-,1-,)'034.2-,--1)*',)/.$%')*(%%)(,6..,&$&%,/+'&(+./*'(''+(,0+%&(1*0,-($+(%))'%&)&'.2'&&$&(&+,5*.0.,,-,/--))(,,*+1-,/-501,3,-&15-6
@026bbf8d-ebd5-4ad0-a531-8abdf5853105 ch=260 read=119023 start_time=2019-12-13T16:51:51Z barcode=BC01 runid=2c9cf7bc05858273f10e7d7ec552fc0bd742dc3e
CTCCTGGGAGGCAGCAGTAGGGAATTTTCGGCAATGGGGGAAACCTGATGAGCAGCGCCGCGTGGAAAGAAGGTTTTCCGGATTGTAACTTCTATTTATAAAGGAAGAACAGCTACAGGAAATGAGTAGCCGAGTGACGGTACTGATAGAAAGCCACGACTAACTACGTGCCAGCAGCCACCCAGTATACGTAAGTGGCAGCGTTATCCAGATTATTGGGCGTAAGGGGAGACAGGCGGCAGGGTCTGTGGTGAAAGCCTGGAAAGCAGCTGATAAGCCATAGAAACCAGGCAGCTGGGAGTGCAGGAGAGGATCAGACAGATTTCCATGGCGGTGAAATGCGTAGTGTATGGAGGAACACCAGTGGCGAAAGGCGACGATCATTTTGCTTTAGGCGCTCGAATCGAAAGCGTGGGGAGCAAAATAGAAGTTAAGATACCCTGGTGTCCCGCGCGCTGACGATGGTACTAAGTGTTGGATCATCAAAGTTCGGATGCGCAGTTAGCGCGCAATAAGTACTCGCCTGAGTGAGTACGTTCGCAGAATGAAACTCAAAGAGATTGACGGGGGCCCGCACAAGCGGGAGGTGGAGCATGTGGTTTAATTCGAGAAGCAGCGCGAAAACCTTACCGGAGTCTTGACATACTCATAAAAAGGCTCCAGAGATGGAGATAGCTATGAGAACCACAGGTGATCGTCAGCTCGTGTCGTGAGATCGTTCAGATCCCGCGGCAAAGCGCAACCCACTTTATCGTTAGTTACCATCATTAAGTTAGAAATGCAGGGCGCTGCCAGTGACAAGCTGGAGGAAGAGCGAGGGATGACGTCATCCTTTTATATGACCTGGAGCTACACACGTGCTACAATGGATGGTGCAGAGGGAAAGCGAAGCCGCGAGGTGAAGCAAAACCCATAAAACCATTCTCAGTTCAGTTGTAGTCTGCAACTCGACTACATGAAGTTGGAATCACTAGTAATCGTCTCAGCATGTCGCGGTGAATATGCATTCTCGGGCCTTACACACCGCCCATCACCACGAGGAGTTGATAGCACCGAAGCCGGTGGCCTAACCGCAAGAAGGAAAGGAGCTGTCTAAGGTGGGATTGATGATTGGGGTGAAGTCGTAACTAAGGTAACCGGAAGATGCGACGACGAGCGCGAAATGCGGTTAACACAAAGACACCGACAACTTTCTTCCTTTCCATACGTAGCACGCGGG
+
)*17+2/+)03/39:689/2'&*'/38602735536;90(+3016))*&*-,+,'*)241,,,+&-+'$*)-2/:/+1-&.)-,((()(*611-07,+*07/%(),'*2)''&%'++,&)),)+')'()3+/,-,-63-+('*&&*.('///&+*%%%&&'&%))*+)0//82%2&*/2'+$$%+))+&+-..&-('&'&*++,50.0***%./-.72;:11)6*()2.)*($$)*)*.)').),,0./--2-..3,0557+..+(/+%)*''-+,'-3,,**.42/0/)2**+++'&%&)+)'$**&)'*+'(%'&$%$((*/*())((%&).,--+/*''-.*('$)).2/-/&/+++*(%+,,71/-7+-,/-3.-))%%)**)%&&'%&*.1,..1((&(.$'''*248526,')+2<;31+)-)(--.*((''*6,-+',&'*.)'.)+&%%%())*-'(0+0037/087<79..&&)+%'*(,,.%+%+$$%''.6/-$&(.13181-.--,.,,.21/-*()&'',01243/++,+/55337,-./79+*&'&*()*3.+76237)*,.3.,+,+4,(+*)0-++-.5..024<:13685..')+((-%)(,)-()&(%&&&(.'(&(--093339/..,0%)&184++6--/(((*+.;:0,'(&*$&%%%%&%%'),'(%+%'%$&#$(-),-00/42110101(''&%&+$%%((,.)%(&,(','(00.4)71)$((,+*-8,2-,-4:78;532*1+2)/03(%()&$%%&(+%)$(+(04(*,-/3881367/-0'(&%(&''&(48186670/+,,-+*,,)&.)*+68963-&()0.+)('),6521-.4737;99377388-,13&,+)*1*.,*084/.,)&1,-8'.0<<6774-0298+347::868/358:,1.6+**+21324-2+**((+--003.((+/;292:21$$&&(2/6*&$&%''%%'&,*-1/806220307710+).)-3+,11,.,'*+--1822840,-*,*&*+)+(%(%''(()%&#+(%/*(*/-.-1,/-/798512.(%'(')(.+&($&'2286611)0,18/*,,,-./3/4-21)*+.3./.'+'%&',.)2+37.3-32-+**&&)(()%%&(&*)+&+-**//&1+7/1-+-.67+-6437'&)(,,/996885''(&(('(&(&$%$%#%#%%#$
@81e344fe-f8b8-4ef3-b421-e2e8616edc86 ch=376 read=166624 start_time=2019-12-13T16:52:08Z barcode=BC01 runid=2c9cf7bc05858273f10e7d7ec552fc0bd742dc3e
CTTGCTCCACACGGGAGGCAGCAGTGAGAATATTGCACAATGGGCGCAAGCCTGATGCAGCCATGCCGCGTGTATGAAGAAGGCCTTCCGGGTTGTAAAGTACTTTCAGCGTGGAGGAAGGGAGTAAAAGTTAATACCTTTGCTCGTGACGTTACCCGCAGAAAAAGCACCGGCTAACTCCGTGCCAGCAGCCGCGGTAATACGGAGGTGCAAGCGTTGATTACTGGGCATAAAGCGCACGCAGGCGGTTTTGGTAAGTCAGATGTAAAATCCCCGGGCTCAACCACCAGAACTGCATCTGATACTGGCAACGAGTCTCGTAGAGGGGTAGAATTCCAGGTGTAGCGGTGAAATGCGTAGAGTCTGGAAAGTACCGGTGGCGAAGCGGCCCTGGACGAACTGACGCTCAGGTGCGAAAGCGTGGGGAGCAAACGGGATTAAGATACCCTGGTAGTCCACGCCGTGAAAGCGATGTCGACTTGGAGGTTGTGCCCATGAGGCGTGGCTGGAGCTAACGCGTTAAGTCGACCGCCTGGGAGGTACACGTACAAAGTTAAAACTCGGTAGGCGGGGCCGCACACAAGCGGTGGAGCATGTGGTTTAATTCGATGCAGCGCGAAGAACCTTACCTGATCTTGACATCCACGGAAGTTTTCAGGGTAAGTGTACCTTCGGGAACCGTGGGGCAAGGTGCTGCATGGCTGTCGTCAGCTCGTGTTGTGAAATGTTGGGTTAAGTCCCGCAACGAGCGCAACCCTTATCCTTTGTTGTAGCGGTCCGGCCGGGAACTCAAAGGGACTGCCAGTGATGAAGCTGGAGGAAGGTGGGGATGACGTCAAAGTCATCATGGCCCTACGACCAGGGCTACACGTGCTACAATGGCGCATGAAGCGACCTCGCGAGTAAGCCGGACCTCCATAAAGTGCGTCGTAGTCCGGATCTGCAACTCGACTCCATGAAGTCCGGAATCGCTAGTAATCGTGGATCAGAAATGCCACGGTGAATACGTTCGGGCCTTAACACACCGCCGTCACACCATGAAATTAGGTTGCAAAAAGTAGGTAAGCTTATTAACCTTCGGAGGCGCTTACCGCGTTCATGACTGGTGAAGTCGTAACAAGGTAACCGG
+
'.''(00-''&()79-/61/30.,0.../50-5/./5506-*24057:<16;644100.(022-/294678765643.)+++207315,78/07-/4:7,..1390-)*+-87+(-)+-*42&(&,:8,,/8.8-.-,)**)027'4++-//944;43410/855+(,+461821/6222613559267.0.6--2-,4-0.74850..0264./&-*)+(.+2490,*$&),*&'(-),-*-+1.&-385,((*'((+/,.0751-38,+334+13545/*'0+&+&..368900000500//0776,2,*)+-.0164550.,242,201214.3..31214554953374./1954-)%&*,741,'&*,,42:622)&*'',-*.0*(-,,,&%,+&(+8677607:75,*+.***15338/&%*58*5*;:-2-+''(,(27/..5301.80%(-0201&(+(*.045-125/)*()+)/,,-')&())$)(*,335662.--**(,/37343+2++'*-.0/3246,+.4/'***(*()()(+0.&)+63871**%%#%)264)42,--*+*-,./2156654-((*//.+,22:85:6<1///(,,*,+8++3+.76331/2835(4.0+*)+,251/23+,,,-4810')-+,-,),15,686;9-(+'/1589889413'+)014;;:7:30.,+24524)))+,67617)%&,14.04:48,8+8,4-92)*42-41127465-12+)3011'&2,(/*'().0'555/3.2/3911512819),()*6689:111//0%)+')679.+0,4/731.7.7757968334),5670/--**)(&&')+-.9-722,('((*,/568477:6580+,$$$((&*775578362-,,,4-.(1,,.-*/()+6;0.524455-2,*-,-.4.422/80200..///47-0+.,)*2++)+*)4266.00.4011997978*%+*),110.33:624846746/7%**0(,'$%'&**,/%''%&+//-/5/40%&()(./51722,790)(-*,0,,)&')('*'-)817;726-.4/,+0+)/2*+(**403557-30'(*,)-5.)+4-3,+-/086:02
@be6b9971-44f3-4cf1-b481-85464876167d ch=193 read=2346726 start_time=2019-12-13T16:52:18Z barcode=BC01 runid=2c9cf7bc05858273f10e7d7ec552fc0bd742dc3e
CCGGTTACCTTGTGCGACCACTGATCATAGATCACAAAGTGGTAAGCGCCACTCGAAGGTTAAGCTTCTCGTTCTTTGCAACCCACTCCCATGGTGTGACGGGCGGTGCAGGCCCGGGAACGTATTCACCGTGGCATTCTGATCCACGATTACTAGCGATTCCGACTTCATGGAGTCGGTTGCAGACTCAATCGGACTACGACGCACTTTATGAGGTCGCTTGCTCTCTTGAGTCGCTTCTCTTTGTAATGCGCCATTGTAGCACGTGTGTGTAGCCCTGGTCGTAAGGGCCATGATGACTTGACGTCATCCCCACCTTCCTCAGTTTATCACTGGCAGTCTCCTTTGAGTTCCCGGCCGGACCGCTGGCAACAAAGGATAAGGGTTGCTCGTTGCGGGACTTAACTAACATTTCACAACACAGGCTGACGACAGCCATGCGGCTGTCTCCACGGTTCCAGGCATTCTCATCTCTGAAAACTTCCGTGGATGTCAAGACCAGGTAAGGTTCTTCGCGTTGCATCGAATTAAACCACATGCTCCACCGCTTGTGCGGGCCCCCGTCAATTCATTTGAGTTTTAACCTTGCGGGCCGTACTCCCCGGGCGGTCGACTTAACGTTAGCTCCGGAAGCCACGCCTCCAAAGGCTGCTCTCAAGTCGACATCGTTTACGGCGTGGACTACCAGAATCCTAATCTGTTTGCTCCCCACGCTTTCGCGCACGAGCGTCAGTCTTCGTCCAGGGGCCGCCTTCGCCACCGAGTATTCCTCAGATCTCTACGCATTTCACCGTACACCACCAGATTCTACCTCTACGAGACTCAAGCTTGCCGAGCCGGATGCAGTTCCAGAGTTGAGCCCGGGGATTTCGCATCTGACTTAACCGACCGCCTGCGTGCGCTTTACGCTTAGTAATTCGATTAACGCTGCACCCTCCGTATTACGCGGCTGCTGGCGGGTTAATACGGTCTTCTTCTGCGGGTAACGTCAATGAGCAAAGGTATTAGCACTCCTTCTCCCGCTGAAAGTACTTTACAACCCGAGAGGCCTTCTTCGCGCATACGTGGCCATTGCATCAGGCTTGCGCCCATTGTGCCAATATTCCTGCTGCCTCCGTAG
+
/-&-+7-//6.,,*+,,-100((*++&%&%)//.017.+--9115/1037)+,/(,-*+*0(&$$%.&*&')1//97*(,-/9/,.-98.#.'*0***296:88240'+$&+,3*)3.+1..338<412:4280,/6:8422542%''(8.---'124184:5,+55;71111(*++*.+-''--/2.0-8-00:68666635,.'*,20'-)'+()/)*+4,,,,+)('(&)(,145936513-'%'(&&+),963810,3/,-,,*/$($#%(-54//68656-)+486;843333434333:89::-:79-0287;55230*10,)0389-:,,).55691283)+/534:0,,6//24634553523379<+-,6720,-++203'...3/0/<;6.7-8,2&'*),.8/,-01:978')512223959679:775*+(()//013/-./8:05)%&-,,-30+-/254612.7:7-4813/*)1,-3+,,+*/03/0.-.(3-5;88<924113//166/+3,5-;9:<///044412/2.*'*'*,-2-23/5684+-44577:/:<7-0+8<<-09/*2***2.)23,3-00.795)/*.'04563-+)-*/+*,(-00,3.-)*(.7(.-.738*20)/,./-*,,/1*7+3423302683;7003;999950.2(*,-,()+,1+-5320/195+-.5862)-+-0:50,*&'$%&&+,-.40100165891**0361-622705345:*4('$&(+696/46))*++177898914<3.-68%0(0.0/#&$''/+6+-,1.,.,),()-/056/))+3337:+*++&),5657487-8+')&*-5-++4/*/363.-;1.'-,48..+++2-60,+)%&&)+*-03455.)*(('-(*,((%((+/63)(-,*/+++-,.-04/,/6-3.20,,.0,9---.*,)&&.+/.0&%$')-.),2,3;8688*8-.6;7678/800.235;)-7--+.(%(&((46+/3(-0-',,/-2**..15;8-22-24*))''//577;67<8*+*)#%&()'*()%%(-*/05624;.684773;0(1(''))(++,/5033(*13,.220+%%&$
@27acf6c0-2d3c-494f-bfa1-92a61d1a7372 ch=211 read=118392 start_time=2019-12-13T16:52:19Z barcode=BC01 runid=2c9cf7bc05858273f10e7d7ec552fc0bd742dc3e
CCGATTTACCTTGTTGCGACTTCACCCAGTCATGAATCTGCAAAGTGGTAGCGCCCTCCGAAGTTAAGCTACCTACTTCTTTTTTTGCAACCCACTCCCCATGGTGTGACGGGCGGTGTGTACAAGGCCCGGGAACGTCACCGTGGCATTCTGATCACGATTACTTCAGCGATTCCGACTTCATGGGTCCGGGTTCAATCCGGGCTACGGCGCGCAGGGTCCGCTTGCTATACTTGAGGTCGCTTCTCTTTGTATGCGCCATTGTAGCACGTGTGTAGCCCTGGTGTGGGGCCATGATGACTTGACGTCATCCCACCTTTCTCCAGTTTATCACGCGAATCGCTGGAGTTCCCGGCCGGACCGCTTTGGCGTAAAGGATAAGGGTTGCGTCGTTGGGACTTAACCAGCATTTCCACAGCACATTTGACGACAGCCAAAGCGCAGCACCTGTCGCCGGACGAAGTGGCGCAATCCATCTCTGGAAAGTTCTGTGGATGTCGAAGACCAGGTAAAAGGTTTCTTCGCGTTGCGTCAGATTAAACCATGCTCCACCAGCGTGCGAATTTGCGTCAATTCATTTTGGGTTTTAACCTTGCGGCCGTACTCACGGGCGGTCAAACAACGCGTTAGCTCCGGAAAGCCACGCCTCGGGGCACAACCTCCCAGAGTGACATCGTTTGGCGTGGACTACCGGGTATCTAATCCTGTTTGCTCCCCGCTTTCGCACCTGAAGCGTCAGTCTTCGTCCAGGGGCCGCCTTCGCCGCGTGTTATCTCTACGCATTTCACCCGCTACACCTGGAATTCCCTCTACGAGACTCAAGCTTGCCAGTATCAGATGCAGTTCCCAGAGTTGAGCCCGGGGATTTCACATCTGACTTAACAAACCACCTGCGTGCGCTGCCCAGTGATTTAACGCTTGCACCCTCCGTATTACCGCGGCTGCTGGCGGCGCGGAGTTAGCCAGTGCTTCTTCTGCCAGGTAGCGATCAGTAGCAAAGGTATTAACTTTACTCCTTCTCCCGCTGAAAGTGCTTTTCTTGAAAGGCCTTCTTCATGCGCAGCATGAAACGCATCGGGCTTACGCCCATTGTTTATTCCCCCCACCGCGCGCACTCCCGTAG
+
95/*-6-.1749./+'(,*((,'%-/*)-.6'(+3:8,*$**.&%'&+(('))-/('*(&'-'%*03&0)*-56347:7901081-(*,*193-.//001,-189776774753*/--,,-.182,0.3/*5+2*+',-*-1.1/754656++)*('(+0+7+&'''**/147;890.68;7-4--))()*1&'(%%623117-+*$&*)()+)(''*%)*/,,/.%$'&*(#%$''+.1.,.,,6677<:55676:899713(&(*++//.0-)$(),:.+033/.*,464701+,,-+0141357899.7/-'.3.:510:(),5;2//1&($$%%$(,%%,))'(354.()(',2;53/-***),))'&-6+1-446.-8,26**$''-+/.15/+/((%-(+&,+*9.0*())*+&($(*.,/05*-)'(&)'''),-%,-./2-+*(#%%('$%%&'$"&+,*5.:53/+/2798:2130,/8430).649576&'+),2.,08555)(-++7*,17101216//'//%&/0159865,(%*,06-.,%(')''**$&'+(')02486954,9:;+.1.*:;4,:4/3/--3575345730(+*375672/+..0065010.3-+,1/,)2)2*(*-)--/723'.4,,&,6778337..)+%-&%(012096/)-,127:66646-,)%)*./,/8485),4;8.5/8..)'(,2,.,/(0.0/&&)*.+*-+,.4<.+(*,&,6:5-6563132/1*'(((*(0(+-017554505<61,58))34/0-0..4/6-1-(**')(&+1012027/(''*,,38002138533434887906)*,()0,++,51)+3/2*263+)&(*/+,,+0,9-:9<:99)-'-/17775,+'&((%'*.*(-1',++((,')*.06..//(*--81.++*-6122905/**'%$'*(&(260120&-.+./:/17/.-)(%,&'&%')++)&%#$))07,+4*(*%%#'(//&*,0,+*+)080*/85/41-,(**'*()*)*..(.*8:1;88<7**%)*-&-1&&$$%$'%'&.+'-*))*$++42-%,*''&+*265/6:7*)/,(+)+'.+1.58*,960
@c727ac72-eff9-4773-9407-cf86c0c94628 ch=86 read=179753 start_time=2019-12-13T16:52:16Z barcode=BC01 runid=2c9cf7bc05858273f10e7d7ec552fc0bd742dc3e
CCTGCAGGGCAGCGGTAGGGAATTTTCGGCAGTAGGGGAAACCCTGGCCGAGCAACGCCGCGTGAAGGAAGGAAGGTTTTCGGATTGCCAAACTTCTGTGCAAAGGAAGAACGGGCAGCTACAGGAAATGGTAGCCGAGTGACTGATGCTATTAGAAATACACGGCCCCAACTACGATACCCAGCAGCGCGGTAATACGTAGAGTAGCAGAAGCGTTATCGGAATTATTGGGTAAAGAGGGGCAGGCTGGCAGCGAAGGGTCATGGTAGAGAAGCCTGGGGAAACCTTCAGTAAATATAGAAACCAGGCAGCTAAATTAAGGGGAGAGTGCAGTAAGATTCCATGTAGCGGTGAAATGCGTAGATATATGGAACACCGGTGGCAGAGGGCGACGATCTAGCCTGCAACTGACGCTCAGTCCCGAAGCGTAGAACAAATAGGATTAAGATACCTAGTAGTCCCGCCGTAAACGATGAGTACCTTCAGTGTTGGATGTCAGGTTCAGTGCTGCAGTTAACGCAATAAGTACTCCCGCCTGGAATGGCGCGTTCCGCAAAGAATGAAACTCAAAGGAATTGACAGGGGCCCGCACAGGCAGTGGGAGCGTATGGTTTAATTCGAAACAGCACTTTGAAGGAATACCACCAGGTCTTGACATACTCATAAAAGGCTCCAGAGATGGAGATGGCTATATGAGATACAGGTGGTGCATGGTTGTCGTCAGCTCATCGTGAGATGTTGGAGTTAAGTCCCGCAGCAGGCTGTATATCGTTAGTTATCCCGTTAGAAGTTGGGGACTCTGGCAAAGGACTGCCAGTAAGCTGGAGGAGGGCCAGGGATGACGTCAAATCGGCACCCTTATGGCCTGGGCTACACACGTGCTGCAATGGATGGGTGCAGGAGGAAGGCAGAAACCGCGGTGAAACAAAGGCCATAAAACCATTCTCAGTTCGGATTGTAGTCTGCAACTCGACTACATGAAGTTGGAATCGCTATAGTAATCCCGCTGAATCAGGCATGTCGCGAAGTGAATGCGTTCTCGGGCCTTGTACACACCGCCCGTCACACCACGAGGAGTTGATAACTTTTGAGCCGGTGGCTTCTAGCCGCAAGGGGCTGTCCTAAGGTGGGATTGAGTAGTTAGGGTGAAGTCGTAACAAGGTAACCGGAGATGGGGCTGACAGGCCGTGGAGTTAACACAAAGAGAGACACCGACAAGCTTTCTTCAGCACCAGCAATGCAGCA
+
'(&&)'(,)'+-((%&'&-.(1-787-&42+&,'.1.'*-*42+(*&2-,).,33334:6603.++-+,,/*)+**-2-,'*+(5)&$%354106/1))%&,7*/+-0.276*0)&$)(&)+&*%,)%)3/,,)2((%'')')#'()),1/011&-.&%&'')+,.)(&1.75/,*'*'0*(%()'()((&+*8./)7'1'+)*)')*&%))''-,4002.4.113,9-&($%$&'%%+.500///-)..*&+,&(%*.++))+,41*'(&(((/1..-)&)*((().,+,-04+&&'%&+-//42/71/.0/05401+/&01((&%'($&$%-*(&,0933./,'$)$$)*)-4,+/2676.01..'*11-3-055&-0-/+%&)+(+)(%+).0.'%*081553(*$'%2...1,.14.-))0()-4'+'&(&(52)2-,1*.((+4+29*++/,+,,-'')0+*131+&$+)',---*(-((()),/-3**$)))*,,27,,-)($&'*,..0&,*1*'%)+')))(.3().0,+'%',()'&,+)6.5(+03(()1.,'),07448*2/+0/-+'+'036./6-(*$%&+,,%+.-3*%%$'()+((*0638390'&)+)-%.$)%&$'*)(*)+%%%%$+'*(.,2042236/'---++/31,-2.23('((*-23-,,,;78967841-,.+(&++.2--0*()$)).,2-17364'((),'...8665340,*1++--605-/61))10/512655/++/066(-2/)+,)):0)%'-&&')(+,*192232/+*%$'*(+./...1+/'%16*11..*.-*.3,.'$47.141--+)+29/-0)-)%--*,5.-+*08+/-('&&(()$(+2+*($,-8/0:8821,,*)&*'()(&&&''%(''&%')*')-((2*+&*,(&,0))'+..2334;429451:1-3*1,*,+(0-%%*,&//-*')&'*./,())+3141:77/0/),---/613&+$'),.646('&$$&&/,((&')'),+62*+'(-/54)2,-./,&&$(%((-33161.0.)+',,+-,*+'%'1,*,(*')%&'&%%,,1,3/)*&&+(*+(/2/5//-*'(%3005&'.+)%,0;6100,&')(*/4'*+)(('(')**-,3,/2,.,0-20%1*+,+)-&%$&')7,141&(*),%*,-.+)**26,&(')+,216-*&/1-(*,1.*.-$&(-+767286;2++&$%$
@06a159b7-541a-4404-8ab6-776caef89d09 ch=141 read=96316 start_time=2019-12-13T16:52:14Z barcode=BC01 runid=2c9cf7bc05858273f10e7d7ec552fc0bd742dc3e
CCGGTTACTTTGTTACGGCTTCACCCCAATCATCGACTTTGTAGACGGCTGGCTCCCGAAGATTTACCGGCTTTGGGCACTTCCGACTTTCGTGGTGTGACGGGCGGTGTACAAGGCCAGGAACGTATTCATCGCAGTATGCTGACCTGCGATTACTATAGCGATTCCGACTTCACGTAGGCGAGTTGCAGCCTACGATCCGAACCCTGAAGAGAGAGTGTTTCTCGGGTTTGCTCACCTCGCGGTTATTGCTTCCGTCTATTAACTCCCATTGTAGTACGTGTGGCCCAGGTCATAAAGGGGCATGATGATTTGACGTCATCCGCCTTCCTCCGCATTGTCTGCGGCAGTCTCATGAGTTCCCGAAGTGCTGGCAACATAAGATAGGAGGTTGCGCTCGTTGCGGGACTTAACCCAGCAATCTCACGACACGGGCGGCGACAACCGTGCACCACCTGTTTTCCGAAGAGACCATCTCTGGTTCACCAATGTCCATTATCCAAGACCTGGTAAGGTTCTTCGCGTTGCGTCGATTTAACCATACTCCACCGCTTGTGCGGGCCCCGTCAATTCGCTGAGTTTCAACCTTGCGGTCATTACTCCCCAGGCGGGGTACTTATTACCGTTAACTCCGGCACAGAAGGGTCGATACACCTCCTACACTAAGTACCCATCGTTTGCAGCCAGGACTACCGGGGTATCTAATCCCGTTCGCTCCCTGGCTTTCGCGCCTCAGCGTCAGTTTTCGTCAGAAAGTCGCCTTCGCCACAATTGTTCTTCCTAATATCTACGCATTTCACCTGGCTACACTAGAATTCCGCCCTCCCGATACTCTAGATTGGCAGTTTCCATCCCATCACGGGGCCCGAACTTTTAAGACAGACTGACCAATCCGCCTGCGCGCCTTTTACGCTAATAATTCCGGACAACGCTTGCCGCACCATTATTACCGCGGCTGCTGGCGTAGTTAGCCGTGGCTTTCTATTCGGTACCGTCAATCCTTCTAACTATTCGCAAGAAGGCCTTTCGTCCCGATTAACCAGAGCTTTACAACCCGAAGGCCGTCATCACTCGCGGCGTTGCTCCGTCAGACTTTCCGTCATTGCGGAAGATTCCCCCTGCTGCCTCCCGTAGGAG
+
33131601.87/-/,-,/1053+957)3.132323/..*%#%%'64'6011843.('',-*(+/)(+2.0--,312)')010.(+1.6:*+7:988600365<;850-..,1671,..$-/-9.-63574464&+&(+3221112280262114/02/'&,,-//*-+)13793,--.(+(20020;01/46:4001020))020+'(**'()')+%)*,*)'$()(3169..5-4'+//60//(/)(+,+,10471287-8.0-.+,73)1/-,(+/*))3-)+'**(%-11.-,+0**26.-*+,275,66*,3336773:6*+0/003/2946/40..39884:65-----551226)+*&&,.,.14./0/1)./55956820*',0,6-+.567269014:83/)-+**(&'&*-))+91+-.(+(-&/3+,)*+-00(4:4774139,.5/1297-)(*,)('&%69697747797/-%&&))*'*/1$2(&)&%4*/23828878+2/::975716520-++,))'0)%%(%)%'&/068353-+1**+5/03./63+%+-)'(+)'&)(+36<;40107-5//-80/)2+)+0;;:2/187%0-+)'))'%+'(/0+,-.,0094/0---,,1,*,.+.,0-)+)-1-//&&*+,/2')+(29/-870960%*%.-7/58886568296/./35314106.,0:433.69/)02,.52-*,+/515)+...8+4,;;;+458,+,2.++.-2.3.-470('(*,-,4;7881/&'-/025,&.))&+-(**-,)&#$*(**))+&'--1/1,1.(*.*..5+%*)).')&1*-2/*/2<6/4163;7034,0,360-1)))4,49:..*&167761-./.175-88,/;98420--%$%$#')((*0,//4121,4-224757.5.,1/$'$%&&'+,470262.10//5918.....5460/002748/29:/0037+)+))8899:2;115564+-313'0)&%'*(&*)-*.309:538/85+*+3'+&))*)+)23.**,-05*).,033850/),,(*,.'+,702192223:777*.)%,12+0,*1'**,-29.9//582:64)&'*+*680050-0/2(.&
