# Supplementary material for: De novo species identification using 16S rRNA gene nanopore sequencing
Source: PeerJ. 2020 Oct 21;8:e10029. doi: 10.7717/peerj.10029 (PMC7585375; doi:10.7717/peerj.10029)
Supplement: Supplemental Information 3 [file peerj-08-10029-s003.zip › pass_fastq_runid_2c9cf7bc05858273f10e7d7ec552fc0bd742dc3e_438.fastq]

@fe52d196-3321-4848-8133-f21785ba5b6b ch=376 read=166676 start_time=2019-12-13T16:52:56Z barcode=BC01 runid=2c9cf7bc05858273f10e7d7ec552fc0bd742dc3e
CCGGTTACCTTGTTACGACCACCCAGTCATGAATCACAAAGTGGTAAGCTGACGCCCTCCCGAAGGTTAAGCTACCACTTCTTTGCAACCCACTCCCATGGTGTGACGGGCGGTGTGTACAAGGCGGAACGTATTCACCGTGGCATTCTGATCCCACGATTACTAGCGATTCCGACTTCATGGAGTCGAGTTGCGAATCCGGACTACGACGCACTTTGAGTCAGCTTGCTCTCGAGTCGCTTCTCTTTGTATGCGCGTGTAGCGTGGTAGCCTGGTCGTAAGGGCCATGATGACGTCATCCCCACCTTCCTCCAGTTTATCACTGGCAGTCTCCTTTGGTTCAGCCGGACCGCAGGCAACAGGATAAGGGTTGCGCTCGTTGCGGGACTTAATAACATTTCTAACGAGCTGACGGCAATACATGCAGCACCTGTCTCACGGTTCCCGAAGGCATTCTCATCTCTGGCTTCCGTGGATATCAAGACCAGGTAAGGTTCTTCGCGTTGCATCGAATTAAACCATGCTCCACCGCTTGTGCAGGCCCCGTCAATTCGACAGGTTTTAACCTTGCGGCCGTACTCCCCAGGCGGTCGGCAACGCGTTATCCGGAAGCCACGCCTCAAGGGCGCAACCTCCAAGTCGACATCGTTTACGGCGTGGACTACCGGTGTATCTAATCCTGTTTGCTCCCCACGCTTTCGCACCTGAGCGTCAGTCTTCGATCAGGGGCCGCCTTCGCCGCGAGGTATTCCTCCAGATCTCTACGCATTTCACCGCTACACCTGGAATTCTGCCCCCCCACTCTACGAGACTCAAGCTTGCCAGTATCAGATGCAGTTCCAGGTTGAGCCGGGGATTTCACATCTGACTTAACAAACCGCCTGCGTGCGCTTTACGCCCAGTAATTCCGATTAACGCTTGCACCCTCCGTATTACGCGGCTGCTGGCACGGAGTTAGCCGGTTCTTCTTCTGCGGTAACGTCAATGAGGAGCAAAGGTATTAACTTTTACTCCTTCCTCCCCGCTGAAATTGCCTTTACAACCCGAGGCCTTCTTCTTCATACACGCGGCATGGCTGCATCAGGCTTGCGCCCATTGTGCAATATCATAACGCACTCCCGTAGAGAAC
+
67-43:(-)))*1('*.'(++,31.076&&./983*.)-*(*+/3-))*%'%'*+2(*-31)(((-1825,/,,.-&*)1+-1+%-.%28+(++370&)+-,42367/62,&,(')*&&,.)-((')'&*,-,/5213:3110-.298633250($)*-.2**,&.034766//+0073675/'*+))(/.701(*.-*/.7/640244/+,&(+53)(*)+$&'1-**-,)))$(*+-329151371'+*/.-0-&0)(),,)24++)(+3+.758-//--/235&*%&&'-,2/033836/*-2/7/6--../.8;,,-7986;6,38887.-2-*()38'),8.;48.()$/)+2/43)81:68.0.-5.1+148+:***+:61+..0+%)+-2/7-*&))(&&))+3576572,(((+,,/--/0287832**&))6-0-,+))0)1-345213465654-)')+.;333**,)/)./+-062/6,4-0/7;99<;896/2+..27)*1021;6.)))'102625823120105%.,8:9,+,//3/72%$%%(-1::,1517.7/0-617/-+,+)**'%/554763+')+-,,2,/0/+4.3-1/-493545:8862*4,-%+2.0,).)5+5677564667/97--/;222;;620.02'1,./244/08555567<;35.7971(***///001/25--*011793777754-///',65-25+-3/6102.''($((..1:71-5**)++**)-),01/3;72/3806600(-''03-3-6//)024570.$()*8476-60356+('')*)*-*&/*,-457;79387,1-*+0-800,4,).1/),3-.&**)(.)*+,.1237:::;8::9999:953,20-*0005**(1074211*,5/222.+/.)**-5134:/3328/4*++23299/9*)&*'.(+4(('3)((2))231:;9220/4107111,4-,),*'%(*0.'****+00*(..-+$*-38+6860/<8,.77+/+&'&$'%)-,*.*0/3-(&-'898;0/(,*7..654,2122<87291/+/0027*3/-22)))05.)-0%1'()6-/,4&&'/-/1.4209+*+0/-,),0
@b607aa53-4d42-407c-9b03-9e4384285cef ch=195 read=102308 start_time=2019-12-13T16:53:07Z barcode=BC01 runid=2c9cf7bc05858273f10e7d7ec552fc0bd742dc3e
CTCCTACGGGGAGGCAGCAGTGGGGAATATTACACAATGGGCGCAAATTGATGCAACCATGCCGCGTGTATGAAGAAGGCCTTCGGGTTGTAAAGTACTCAGCGGGAGGAAGGGGTAAAGTTAATACCTTTGCTCGGTGGCGTTACCCGCAGAAGAAGCACCAGCTAACTCCGTGCCAGCAGCCGCGGTAATACGGAGGTGCAAGCGTTGATAGTTACTGGGCGTAAAGCGCACGCAGGCAGTTTGTTAAGTCAGATGTAGAAATCCCGGAGGCTCAACCTGGGAACTGCATCTGATGCTGGCAAGCGAGTCTATCGTAGGGGTAGAATTCCAGGTGTAGCGGTGAAATGCGTAGAGATCTGGAGGAGGAATACCGGTGGCGAAGAGCGGCCCCTGGACGAAGACGACGCTCAGGTGCAGCGTGGGGCAAACAGGATTAGATACCTGGTAGTCCACGCCGTAAACGATGTCGACTTAGGTTGTGCCCGCGAGGCGTGGCTTCCGGAAGGAGCTAACACTTGCCCGTTAAGTCGACCGCCTGGGAGAAATACGGCCGCAAGGTTAAAACTCAAATGAATTGTTGAGGGCCCGCACAGAGCAGAAGTAGACATGGTTTAATTCGATGCAACGCAGAAGAACCTTGTTCCTGGTCTTGACATCACCGGAAGTTTCAGAGATGAGAATGTGCCTTCGGGAACCATTAGGACAGGTGCTGCATGGCTGTCGTCAGCTCGTGTTGTGAAATGTTGGGTTAAGTCCCGCAGCAGGCACCAACCCTTATCGCGCTGTTGCCAGCGGTCCGGCCGGGAACTCAGGAGACTGCCAGTGATAAACTGGAGGAAGGTGGGGATGACGTCAAGTCATCATAGCCCTTACGACCAGGGCTACGTGCTACAATATAGCGCATACAAAGAAGCCTCGCGAGCAAGCGGACCTCATAAAGTGCGTCGTAGTCCGGATTAGGTCACCAGCTCGACTCCATGAAGTCGGAATCGCGCTAGTAATCGTGGATCAGAGAATGCCACGGTAGATACGTTCCCGGGCCTTGTACACACCGCCCGTCACCATGGGAGTGGGTTGCAAAGAAGTGATAGCTTAACCTTCGGGAGGGCGCTTACCACTTTGTGATTCCCTTGACTGGGGTGAAGTCATGCAACAAAGGTAACCGG
+
)-55/062::,'2,-829562267***('(&%'%&**-1860-/-.%*(*+2424(3365,88/2122366670+,.(1,9695'504:00266/2++4,*/0*64+,0*/*2-'(-<:*/-3-11490:8/098)*/-9/.-400;4144/12',($()+.%.-,/0-.196777<5651267493940:1/119///+*)%'(*-2*&%'&&&4+34:;98783:5**,3.--.(-00*3.5+)%0,0.26/11943,&-.+)43*.1)(--17666964:5..,()0326711-'++3/-70%(()/,+)%(%&)$(.2+33-2.3+2**4732(%&$)-()')*(/0982.*)+.24:3/2+(+,(935695:337/,,.'&+.77563*+-,**(.,)+1,+-4668+2343,((),-0+-)-.9,,)**%9'))00+07,+31/+-..(,.1:9.;:3)+),%.13,.-+',,+813/73*&'*-/2275382243*-,**)(&)+-.-*%)'&$')&&*.1/144245;364+*0-(%)(*(11.2110037-3245402--50;:0+*'-)%04-%23-08-(,,.+'),0*(,(%*&*&-.0+0.841638.,*+)/.0/22)'+.+-422+-%%%.,)*1.)$$'$5436++,+-,3-/8500--./.6630900178;879*.10/12&2'('0+2*..0-0433*++-*-/441/.,,-024654;321,60**492:9-8-5,.35*)+)++0/--'.-0)3:.02/20()'(((+.-24/-,&+)'./6/8/:8350,,%)+%&,,/--))(+).-19.0)//-2/./+/-/98,35598666/51898:910)*/8'$%%%,.386456-+**')*0565372'&&+--0225659*&('$&)-,(/))**,;),.:005066687,-547897577891,/5-3/*,((('*('%/./..045636+4,,+7(0**++-/+-/0-/22002:9:939.++'')+&)('**.+%'//343256.,0479:590102///18.73'(**'*)%+(/,(()(/+,9.+/7+&,+',,)*&)*-0313:7/:,;8-/7422121/3705.98//5(3&-)$*&&)10//0*'(,4,,,+,,-,,-.3+*1+/84567
@415a7f6d-f73d-480d-ba08-2007f82b9807 ch=85 read=145448 start_time=2019-12-13T16:53:01Z barcode=BC01 runid=2c9cf7bc05858273f10e7d7ec552fc0bd742dc3e
CTCCTACGGGGAGGCAGCAGTGGGGAAAATATAATATTGCACAATAGGCTGTATTTGCTCGCCGCGTGTATAGAAGAAGGCCTTCGGTTGTAAAGTACTTTCAGCGGGGAAGGGAGTAAAAGTTAATACCTTGCTCATTGACGTTACCGCAGAAAAGCACCGGCTAACTCCGTGCCAGCAGCCGCGTGATATGCAGAGGTGCAAGCGTTAATCAGGTACTGGGCGTAAAAGCGCACGCAGGCAGTTTCATTAAGTCAGATGTAAATCCCCAGGCTCTCAACCTGGGAACTGCATCCTGATACTGGCAACTTGAGTCGTAGAGGTAAATTTCCAGGTGTAGCGGTGAAATGCGTAGAATCTGGAGGAATACCGGTGGCAGGCAACCCCTGAACTGACGCTCCAGGTGCAGCAGTAAGGGGAGCAAACAGATACCCTGGTAGTCCGCCGTAAACGATGTCGACTTGGGGTTGTTGTGCCTTGAGGCGTGGCTTCCGGAGCTAGCGTTAAGTCAGAGCCGCCTGCGGAGTACGGCCGCAAGGTTAAAACTCAAATGAATTGACAGGGGCCCGCGCAAGCGGTGGAGCATGTGGTTTAATTCGATGCAACGCGAACCTTACGGTCTTGACATCTACAGAACTTTCAGAGATGGATTCGGTACCTTCGGGAACTGTGAGACGGAGTGCATGGTATCGTCGCTCGTGTTGTGAAATGTTGGGTTAAGTCCGCAACGAGCGCAACCCTTATCCTTTGTTGCCAGCGGTCCGGCCGGGAGCAAAGAGACTGCCAGTGATGATAAGCGCTGAAGGTGGGGAATGACGTCAGGCATCATGGCCCACCCGACCAGGCTACGTGCTACAATGGCATACAAAGAAACGACACCTCTCGCGAAACAAGCGGACGCAAGTGCGTCGTAGTCGGATTGGAGTCTGCAACTCGACTCCATGAAGTCGGAATCGCTTAGTAATCGTGAATACTTACGGTGAATACGTTCCCGAACCCATGCCACACCGCACTAAGCCGCACACTGTAGGGTGGTTGCAAAAGAGTGGTAGCTTAACCTTCGGGAGGCGCTTACCGCTTTGTGATTCATGACTACAGGGTGAAGTCGTAACAAGGTAACCGG
+
&(,,+.1&/2(&+)/*//-+/,++'(*,,'*--10.21.-.1/:2'0.+'&'#&%%$$&&$&(*-167875))00+,2,1.,0-+)+*0*-/:+''((+88'&(&).,)*3+3/')*/:9+/3704/12/23+,693350*0236050*+*)..)(%--28*,*)*'*(*)+/0202-0/.00-,+#$&&%(#%%(',++*-/3166170,+.'++0-.1898867199.*,.-./++)(+-*516,%%,*-,,/01350,,*.+(./,&%0.**+).(*0..-,--*/4111-1)((++*+*'('(($$#%$)*,52.'&,-.,--(1(1'(8535.)+-/22-28-,14735%&%')76/+--/5)(*(',*1+(-'-*6+/:0/)1*.**,,,,,,.()0.,)'')(%'*,,-,0*)*,61**+)10'-1.)*-+&(&.'%)0/+54+-++-++12./.5.2(*'-'(**,..)(***,-*+,,--5+9*))(%*')&)')1,*)+,'$&$.0'*'$$%%)'%'*)+/.13756-6/81732.38302+((+0+++.(096/.:0-/-3.1-.-4/69./.+4/-058;83447.../.;:44'1(&**++1),%&'',-,/2340')+-.+,'.9(+$&(+458-'3((+'##%%(*--:9253-*),-222(0'((()%''&%(,-10/*+-.76072,+-.13016,++-,:9-**+))(044,)/+.05,7871922134;9,13(*&'(-28,4+2*+'&,''#&&&%&$&'*1073+-+*$&&''0+%(%&(*,/-0.-40.)4..12668'&%&(.012)).3,$'%%'+,7.*%$$$'%,*)'(+-4)+(('/&1/1)&***3010*+6*+)*)*(-+&%*(&(*/0,##%()**/.-.,,+(,*%/$0*'+'&))**-,-...043444)((-*)+8%+%$&(&%$$&&.-5/0*&'&).%)&$')(.1/-.-,2+0+-','$%*&&%'#)%$&&,($(%'&'*#&&%&%''(&&''+/(()'')'),1-*%('&),&'&&$$)%'&(.1-6&%--*2-4-+89',+1,)/154/.*(+2530//+.2/+.+))72/*%&')'++/66707
@973a98a8-0bdb-4395-b88b-a0dfb70ff161 ch=293 read=177658 start_time=2019-12-13T16:53:15Z barcode=BC01 runid=2c9cf7bc05858273f10e7d7ec552fc0bd742dc3e
TTGGTATTGTGCTTCGTTCGGTTACGTATTGCTGGTGCTGAAGAAGTTGTCGGTGTCTTTGTGTTAGCCTGCGCGCAGCTCTATCTTCCCGTTACCTTGTTACGACTTCACCCCAGTCATGAATCACAAAGTGGTAAGCGCCCTCCCGAAGGTTAAGCTACCTACTTCTTTGCAACCCTCCCATGGTGTGACGGGCGGTGTGTACAAGGCCGGGAACGTATTCACCGTGGCATTCTGATCCGGAATTACTATGATTCCGACTTCGTAGGTCGGTTGCAGACTCAATCCGGACTACGACGCGCTTTATGAGGTCCGCTTGCTCTCGCGAGTCGCTTCTCTTTGTACGCATTGCTTGGCACGTGTGTAACCCTGGTCGTAAAGGGCCATGATGACTTGACGTCATCCCCACCTTCCTCCAGTTTATCACTGATCTCCTTTGAGTTCCCGGCCGGACCGCTGGCAACAAAGGATAAGGGTTGCGCTCGTTGCGGGACCAGCCCAACATTTCACAACACGAGCGCTGACGACAGCCATGCAGCACCTGTCACAGTTCCCGAAGGCACCAATCCATCTCCTGGAAAGTTCTGTGGATGTCAAGACCAGGTAGGTTCTTCGCGTTGCATCAGATTAAACCACATGTCACCGCTTGTGCAGGACGTCAATTCATTTGAGTTTTAACCTTGCGGCCCATGCTCACGGGCGGTCGACTTAACGCGTTAGCTCCGGAAGCCACGCCTCAAGGGCACAACCTCCAAGTCGACATCGTTTACGGCGTGGACTACCAGGGTATAATCCTGTTTTCCCCACGCTTTCGCACCTGAGCGTCAGTCTTCGTCAGGGGGCCGCCTTCATACCGGTATTCCTCAGATCTCTACGCATTTCACGCACCTGGAATTACCTCTACGAGACTCAAGCCTGCCAGTATCGGTCAGTTTGGAGTTGAGCCGGGATTCACATCTGACTTAACAAACCGCCTGCGTGCGCTTTACGCCCAGTATTCCGATTAACGCTGCACCCTCCGTATTACCGCGGCTGCTGGCAGGTTAGCCGGTGCTTCTTCTGCAGGTAACGTCAATGAGCAAAGGTATTAACTTTACTCCCTTCCTCCCGCTAAAAGTGCTTTACAACCCGAGCCTTCTTCGCGCGGCATGGCTGCGCGGGCTTACGCCGGTAATATTCCCCACTGCTGCCTCCCGTAGGAG
+
##%(&$&'%*&)+-/-.27,322003728200559;00/0/3*+++-41014:555-44.+4,3++$*)($'&'$'$--1151.(&+*-)*-5,,*'-%*+)+6/33;3289;2/02327759/.-./..*),806-)*(..-)012,,-2.8282.678::84897/4:,)''%57,)-8/'-+54534587:;/03,-0-0,25:073218-5955:76<546:+/*3144/,&''24%*)'(,-,/-*#&&010,,+0291(-%%./1',+*%&#()*+2/;98085772--002//&(+,1-01113/1+*+-+(*+,27+*+(*+,/0251751:1))'*+.+/--&)$'&('+--9,+(''+22)-7:84513(/593913-.+*))-**,96:9:/:53,-/2292710,./5:6---/211/-+),+.40,-16;17+*43538:;;4577874665;-4/86/'/5819/1.1.-/1300090.+)*%.5+/+,,07,,.+.,,,4-)*+&*.//770;536;5:35061/03+.1.+0+,.751)'*,*//253130399;968(*91/6102;78878145299311-7:-20,.(5,:89;;8984;33332%&*6+<<:;;340.+,.+/5,-*4+-*'%''#$%+,298:6046511*4:;+-2-1/4..,)-/)&/)/1804+232195550+'(-4135304.-./2-//*3)+2234585651083-144959.5'+)+,.40/-.//29.'*&.--.-/22-%')(-75,+,'&&0++-.-(,/181',&(*21/-0,0/*+*458:512224<:84:%*8:8,*('+,4971245;0;64657446$&-.+,+)&0.10796.&($%%''-.-%$($#*+&64452124.-/.3&')()+5&20226'&$&#)*.''(&'-++&5-6&).'3--*(*23011+5*9+3375086:;8888889/+0//.65485..1340./**0-5+,$$(').08731(),23;223.0074556545/),3/8-.-1-6.-..,57950/0&/1//73(/10801/556;,,/./0523-/7.*'&06.-79:,76.)06.99**.-.--1.01506/&&,076;76:6**'&'%*-03;653-'&(///**$((-)())24104419:,))+*-+,-2..:1.0020-.
@e679bb02-ee7a-484d-a45f-18193c91b120 ch=473 read=58852 start_time=2019-12-13T16:53:13Z barcode=BC01 runid=2c9cf7bc05858273f10e7d7ec552fc0bd742dc3e
CTCCTAAAGGGAGGCAGTGGGGAATATTGCACAATGGGCGCAAACCTGACCATGCCGCATTAATGAAAGAGCCTTCCGGGTTGTAGTACTTTCAGCGGAAGGGTAAAGTTAATACCTTTGCTCTGTGGCGTTACCCGCAGAAGAAACACCGGCTAACTCGTGCCAGCAGCCGCGGTAATACAGAGGGTGCAAGCGTTAATCAGATTGCGGGCGTAAAGCGCACGCAGGCGGTTTGTTAAGTCAGATGTAAATCCCCGGGCTCAACCTGGGGCTGCATCTGATACTGGCGAAAAAAGGTCTCGTAGAGGGGTAAATTCCAGGTGTAGCCAGCGGTGAAATGCGTGAGATCACGGAGGAATACCGGTGGCAGGCGGCCCCTGGACGAACTGACGCTCAGGTGCAGCGTGAGGGCAAACGGAATACCTGGTAGTCCACGCCGTAAACGTCGGCTTGGAGGTTGTGCCCTTGAGGCGTGGCTTCGGAGCTAACGCGTTAAGTCGACCGCCTGGGAGTACGGCGCAAAGGGTTAAAACTCAAATGAATTGACGGGGGCCCGCACAAGCGGTGGAGCATGTGGTTAATTCGATGCAACGCGAAAATTGCCTGGTCTTGACATCCCACGGAAGTTTTCAGGAAGAATGTGCCTTCGGGAACCGTGAGACAGGTGCTGCATGGCTTTAATCGTCAGCTCGTGTTATTGAAATGTTGGGTTAAGTCCGCAACGAGCGCAACCCTTATCCTTTGTTGCCAGCGGTCCGGCCGGGAACTCAAAGGAGACTGCCAGTCTGGAGGAGGTGGGGATGACGTCAAGTCATCATGGCCCCTTACGACCAGAATTACACGATATACAATGGCGCGCATACAAGAGAAGCGACCTCGCGAGCAAAGCGGACCTCATAAGTGCGTCGTAGTCAGTTGGAGTCTGCAGCACAAACTCCATGAAGTCGATCGCTAATCGTGGATCCAGAAGAATGCCACGGTGAATACGTTCGGGCCTTTTACCGCCCGTCACACCATGGAGGTGGGTTGCAAAAGTAGGTAGCTTAACCTTCCGGGGAGGGCGCTTACCCTTTAGCGATTCATGACTGGGGGTGAAGTCGTAACAAAGGTAACCGGAAGATAGAGCGACAGGCAAGTAGGTTAACACAAAGGAGCACCGGCAACTTTCTTCGCTTTCCAGCAATACGTAATA
+
/5.4&$&'*.1*./.%+,-33(*+,(/,++,,0--'4,0-02835)''%''+'%*,/0&-(*+,,-.'(&)37330,-.,/-%(*'*(+047.+...4)0(-'*0<6-3-3,-+.0050/400%&(*,(('.(,40+-,+0.'+/,(((%$&((--+,9.514:517/00-*+20,7+*))%'%.*()*.0/--/13-(*',---/%')2,+-/34.0/01/00235:7443-,(.557329-./6)(&(&'+5.*&*2025-(+&(&00142.33331-,-(/2*,,'+.,+-(.*0027881/))'(')((0)8-+*26-,(''%'()0/710.54*+,91*+*./-)*/0-4/19349:53-1+*&(..3(9;3*,/782%$')%')66687/0557'(&%'30&4*+,-;,/,()')(26+-8966265++-.0,.793/**++&())2/01,2-++*,+'*()'.*+,,1-*&&'+*/-/013,*)(+/331656988559129,(()+-5.1&*)-')+(00/::,1341:1/.336363711:8209,-./0/66769867+/001.),224()'**--2.3311**(+1)-*-,++(),2&%%&'/0/11&'(%+%()2;<92.2.+(+-2/+201--6*'0+0848781.//0*03645643550.*&$$(',-..00/10231-1.&&'(-03+,171:86;130-3+(*2.0(&+/-3/538),''*8''/))9/.8:6465806(/*,1.98.8559+4'0(&')-016((%)#%(/+.((('+*19859:::986-*)+/7//%'&--/,&%%$&(*.3.-'&(%$%&'&),%%&(+/02:.,,+.057944)+%(*()225778,3*+,*,:**22:11%.04151+/5820)$++-.8%)(0.)*'(+,+)%%&')24.++1736416/.(%&'*5231../4;98861**(*+(+0.04-*,,6324:8::6796&40/005:4.6-+4-,,1100/0647.'$)'+-87491239/)#'#&),.-,0.5.43382/122,*-----+1,)/0%%*)$)%-014/.121323:74+0-()*(*+885877),.*36844*1('*2/./011770496,+)+,,80;5:22/0/+(.*)-,3*,&-('(-29.270$$'%$))*/3493122%,*"*
@58bf9e40-bb2f-4a29-bc8a-115bcde1634f ch=321 read=76415 start_time=2019-12-13T16:53:06Z barcode=BC01 runid=2c9cf7bc05858273f10e7d7ec552fc0bd742dc3e
TTTTGATTTACCTTGTTACGACTTCACCCCAATCATCAATCCACCTTAGACAGCTCCTTCCTTGCGGTTGAGCCCACCATTTTCGGGTGTTATCAACTCCTCCCATTAAGTTGTGACGGGCGTTACAAAGGCCGAACGTATTCACCGCGACATGCTGATTCGCGACACAGCGGAATTCCAACTTCATGTAGTCAGGTTTGCGCGTTACAATCGAACTGAGTTTTATGGGTTTTATGCCTCGGCTTCGCTTCCTCCACCATCCATTTAGCGGCATTGGCAGCAGGTCATAGGGGCATGATGATTTGACGTCATCCCGCCTTCCTCCAACTTGTCGCTGGCAGTCTCGCTAAGAGTCCCCAACTTAATGATGGTAACTAACGATAAGGGTTGCTCGTTGCGGGATAGCTTGTCTACGACACGAGCTGACGACGGCCTTACCTGTATCTCATAGCTATCTCTCCATCTCCTGGAGCCCAGCTATGGTATGTCGAGACCTGGTAAGGTTCTTCGCGTTGGCAGATTAAACCACATGCTCCGCATTGCGGGCCCCGTCGATTTCCTTTGAGGTTTTCATTCTTGCGAACATTTTCTCAGGCGAATTACTTATTGCGTTAACTGCAACTGAACATCAACGCCCAGGTACTCATCGTTTGGCGTGGATTTGCGGTATCACAATCATCTACGCTCCCCACGCCGGGACTGAGCGTCAAAGTTGCGGAAGGCCAGATCGTCGCCTTCGCCACTGGTGTTTACTCCGCCTTATGCGATTTCCGCCGCTACATAGATTCCACGTCCCTCTCCTGCGCTCTAGCTGCCTGGTTTCTATGGCTTACTGAAGTTAAACTTCGGGCTTTCACCACAGATTATGCCGCCTGCTTCCTCTTTACGCTAATGAATTCGGATGCTTGCCACCTACGTATTGCCGCGGCTGCTGTGGCGTGGTTAATAAAATTACCGTCACTCGACGTTTCCTTAGCCCGCCGTTCAATAACAGAGTTTACAATCGAAGGCAACTATTTCCTTCCGCGGCGTTGCTCGGTCAGGGTTTCCCATTGCCGAAATTCCTTCTGCGCCTCCGTAGGAACAATATCAACACCAGAGGTTAAACGCAAAGGAACACCGACAACAATGCACCAGCCAATGCGTAACACCGCG
+
960)&''7*),/3/..,%&()//50.110(.-,0(()0.,40+*'(('(23+11113/1+*(1),.4,5&&+-0'&-+%&(++.&-0.+:,++3+')(+*)-((%('&%%()*&&&&'))'&(*$%+''&((6*+5604.50+&++*,,22(+$$#($-')')-)+$%&'(.,+,.01*,&)--.)+,--,.,%'4,4*&&'('4,*,08.1&(00''&%'891+-*'(133)%&$(%&*&()4:/++0(/*&('$*.-//433;*(('%''$''('))''%'((*,,,()+&%%&+-.,)04-,01/479,:3/(035:12',(-('+''(-(++*+))+0/460343*))-(045*,+*+*//**++---00110610.3.-,63&%$#&*)+2...880-)%%%#$$%$$'''0-/.))*,--1021-&'%##%)(%%&&))(+%&%54453/.-+-'(*+.9--65'(2-&%%%&$%')(***,6.,.//6326306(3,:6463---.,*%&()+3,99849.,+-+./))%&$()*+./)'$%%&',&(.0*/0-63-)*(14.)*&).+/-)))(,+$*'*-)')(021*'%)%%%-''-2-.).&'#$%#$%$'''(&&&*.(,*'++)()%)$%&*006,2-)*,-.403))-&#$'%#%()$%(***'(&&#&'&+).1,$'%'&%03-..-+(*,,+**(+/.--*))&)',0-+-/0.1+&(''.0015'*)+()*,,*$%(-&$%#''&&#&%$+3-+(#%&&'('&%&&+.0931%()-./**223.*''$&(,'%&'&*.,**3+7/1((,*('(,,/10,,,.0-*''*).&,-*)-+)*-1-0+()&$$&%+*+,*+$###(')+,.*&)&&%&%%%%#4+713/'%$$$%+.,.+&'+,1).*%),(*(&%'%')+,(+&%$'$%$%%'4'&&'&%03--,$%(&&$$$$'+,*%()).5*')((*(%'$%&&&(%(&,80+./(++')*%#&&%','/9,5*.),%&&*()*5/+,0115450,2)/6*/))%)-)/0./,0,2-$%''%%%$&)*03+1(,*,,--4-,--+)+#''%&'('**-1)($)-3+)(+*+%(+(('((%)$$$%%-+)(.**,-+.%)%$%$&&%%$
@b4b302f1-e023-4dc2-bb4e-dfd2a3693d9f ch=37 read=148499 start_time=2019-12-13T16:53:31Z barcode=BC01 runid=2c9cf7bc05858273f10e7d7ec552fc0bd742dc3e
CCGGTTACCTTGTTACGACTTCACCCCAGTCATGAATCACAAAGTGGTAAGCGCGCCACTCCCGAGTTAAGCTACCTACTTCTTTGCAACCCACTCCCGCTGGTGTGACGGGCGGTGTGTACCAAGGCCCGGAACGTATTCACCATTCTGATCCACGATTACTAGCGATTCCGACTTCATGGAGTCGAGTTGCAGACTCAATCCGGACTACGACGCGCTATGGATGCGCTTGCTCTCGCGGGTCGCTTCTCTTTGTATACGCCATTGTAACGTGTAACCTGGTCGTAAGGGGCCATGATGACTTGACGTCATCACCTTCCTCAGTTTATCACTGGCAGTCTCGCTGAGTTCAGCCGGACCGCTGGCAATAAAGGATAAAGGGTTGCGCTCGTTGCGGGACAACCCAACATTTCACAACACGAGCTGACGACGGCCATGCGGCACCCTGTCTCACGGTTCCCGAAGAGCACATTCTCATCTCCACCAGAAACTTCCGTGGATGTCAAGACCAGGTAAGGTTCTTCGCGTTGCATCAGATTAAACCATGCTCCACCGCTTGTGCGGGCCCCGTCAATTCATTTGAGTTTTAACCTTGCGGCCGTACTCCCCAGGCGGTCGACTTAACGCGTTAGCTCGGAAGCCACGCCTCAAGGGCTGGCTCAAGTCATCGTTTGCAGCGTGGACTACCAGGGTACCTAATCCTGTTTGCTCCCACGCTTTCGCACCTGAGCGTCAGTCTTCGTCAGGGGCCGCCTTCGCCACCGGTATTCCTCCAGATCTCCTGCATTTCACCGCTACACCTGGAATTCTCTACGAGACTCAAGCTTTGCCAGTATCAGATGCGGTTCAGGTTGAGCCCGAAGTTTCACATCTGATAACCGACCTGCGTGCGCTTTACGCCCAATGAGTCCGATTAACGCTTGCACCCTATCCGTATTACCGCGGCTGCTGGCTGAGTTAGCCGGTGCTTCTTCTGCGGGTAACGTCAATGAGCAAAGGTATTAACCTCCCTTCCTCCCAAGTACTTTACAACCCAGAAGGCCTTCTTCATACACGCGAGCATGGCGCATCGGGCTTGCGCCCGTTATTGCAATATTCCCCACTGCTGCCTCCCGTAG
+
43+2,9,/90:+0-,-5658/1-0-6,//2424128/...6;5141701/*++-.26%')/''*-///0/*,14650.//6,087025-.0)'**4+)$$))+7*+.552681/-,()%'$%$(&41.4++-1***+,0632/,)3-1////0))+,+1.,-1023542<3*+..)*.,0/.$')*.()-,*,*,016000.4+626975685755,.#$&.,''%)&(,('(-,/1-/%+00,)+2-01//9,$'%%$)+4:7/4''&%'%%$$('$$&+887463/+-6-/5530/,,)()'*)22,*&)'%))).+((,,3388./.)--+1/(02218()00/6642&,-318788))(,))-*&49+5.9891),3/02)0.0244281.*40-&)&'$%,0004:-+,+6--*/&&./2544.++%,.8273+&%%%01-.56733,..773-+''(&%&$%+-,096441336*'$)('$(('+..4,'((2,7456,0/35<.:.)7.-/4<:::95729400456/.0101<5594-.446/.61)).0.3)507/41/.*+.193;808:8,.0/;;0150((*()1,80/6+//3210..64/9830+..34,,,-+1/,(--2%+')$.-,.-2955.-*.*'#*'')1,51,)'(&,,91%($++*78;9999791.&(**/5.12+5-,-360-/018/'-/.1;:+.1*05./-3300))**+697556(/4-+0438;7<779<78;+86318(%,/*(()++620(&*(+<2./3229933237572.()&)'20340%2%-,/.+%)*30,//+,-.04124632,8636*-109/..81),$%)*;.+*)*63)*&&')'$$.02,-/8999/+-2+*0+21++&'&)%&(**,0.0-*'(2'*++-0*&#'*/,0/48016---1/03:920)$&&,,5.,.3.82025459<1000',-./20.0-0...:8:04*-)*(,*.)'')-91-78614;-,,)+%&%#$'*,+45-%&*++/.1431642,-.-*--,+'++34/*'$&(./',*.06/35360*+2(2*%-,:.0.32280*.+*)*)-3+9;++;66
@8456269b-4cc5-4aeb-b314-08ed00afb08b ch=271 read=113010 start_time=2019-12-13T16:53:40Z barcode=BC01 runid=2c9cf7bc05858273f10e7d7ec552fc0bd742dc3e
CACAGGGAGGCAGCAGTGGGAATATTGCACAATGGGCGCAAGCCTGATGCAGCCATGCCGCGTGTATGAAGGGCGCTTCAGGTTGTAAATTACTCCAGCGGGAAGGGGTAAAGTTAATACCTTTCGTGGCGTTACCCGCAGAAAACACCAGCTAACTCCATTACCCAGCAGCCGCGGTAATACCCGGAGGGTGCAGCGTTAATCGGAATTACTGGGTAAAGCGCAGAGCGGTTTTGACCAAGTCAGATGTGAAATCCCGGGCTCAACCTGGGAACTGCATCTGATACTGGCAAACGAGTCTCGTAGAGGGGTAAATTCAGGTGTAGCGGTGAAATGCGTAGAGATCTGGGGAATTACCGGTGGCGAGCGGCCCCTGGACGAACTGACGCTCAGGTGCGAAAGCGTGGGAGCAAACAGAGTTAGATACCCTGGTAGTCCACGCCGTAAACGATGTCGACTTAGGTTTATTGCCCTTGAGGCGTGGCTTCCGGAGCTAACGCGTTAAGTCGACCGCCTGGGAATACGGGCCGCAAGGTTAAAACTCAAATGAATTGACGGGGGCCCGCACAAGCGGTGGAGCGTAATGGTTTAATTCGATGCAACGCGAAAAGTGCTTACCTGGTCTTGACATCCACGGAAGTTAGAGATGAGAATGTGCCTTCGGGAACCGTGAGACAGGTGCTGCATGGCTGTCGTCAGCTCGTGTTGTGAAATGTTGGGGTTACAGTCCGCAACGGTACCCAGCCTTATCGCTGTTGCCAGCGGTCCGGCCGGGAACTCAAAGGAGACTGCCAGTGATAAACTGGAGGAAGGTGGGGATGACGTCATCATGGCCGCTGACCAGGGCTACGTGCTGTGGCGCATACAAGAGAAGCGACCTCGCGAACAACGGACCTCATAAGTGCGTCGTAGTGCGGATTGGAGTCTGCAACTCGACTCCATGAAGTCGGAATCGCTAGTAATCGTGGATCAGAATACGGTGAATACGTTCCCGGGCCTTGTACACACCGCCCGTCACACCATGGGAGTGGGTTGCAAAAGAAGTAGGTAGCTTAACCTTCCGGGAGGGCGCTTACCACTTTGTGATTCATGACGCTGGGGTGAAGTCGTAACAAGGTAACCGG
+
.*+%*/,(+1+-.//7:7:,.*'&.++,150;11641+-/0+.15778660$)())'.1+/03373620-'(''%(/,9'5669,05+,)(%&).)$(,-4-)'(*,,+1:8*0,1+.','''('&0)22509--4++((&,*-+*,18/220/500/-'1)'1.()012%7:-02:-3--,6/,1/-.+*+&.0(+,1-7.78+7*305-013))&)54))')%%&')3376:('%'%.))+.&)+245((23)-4.(49649+8.3/()((,018/...+,-/.0410-.),)('('()00391-.-/.43+9-64,,3)&%'',-2,+03+-.0772/.-.02*-,.,))*(,1,3,+*(&&&+*21283/.6873.,0+.0000312'+&)*51/76,.67/3+&)*79'30*%&./,,+&%)20-/8977-64&*')*'(*;50/00/7876-0+'(,,3/*-/.29-0,+*21//5)-,-,0+/*,,-431.+(*0.81/0468::56*))(&)01.-.'(,43857*8.9558413:898.))0+1217107/+-3/)+,/.3687<97/--,$2&&*./6;:,73;602334:7979236,((%$'(,-1730'(')5*..--3)),0,/,(+-%&'))+*+$+)*./),6/89+:1-,481922223148688;:;798:79:::67.')+,33,,/91/-143./03015+,0%)+,*11*.001&(%)+2*)&*'),+-1&(,*-95720/059:84847/264-+-.1(+'-+').,39;;1231234711142,2,-..60*580488790//,-/(+*+*)$&$')47/124+*++())10(**/*+.003405'(')*)*,877575521)-0/108769880/24-258*))()(()&'--(+))+*++&#%''(++4(*',16-/26./.1.8.5..++*+*119675;::10.-'%,+-11:90.5--.,07455,3+.)(//.,-,-.17-3.%%2103-285362/)**1255:'4+64*%)+'(+,40.'*('.+*,/2-*/71,14--,032033',,,/-.118;645540-222::5,(*.+.13669758+3/0:8:08
@573956bf-328f-436f-ab54-b945f1906089 ch=394 read=73361 start_time=2019-12-13T16:53:55Z barcode=BC01 runid=2c9cf7bc05858273f10e7d7ec552fc0bd742dc3e
CCAACCTGGGGCAGTGAGAATTTTTTTTCGACCCTGACCGAGCAACGCCGCGTGAAGGAAGAGTTCGGATGTAAACTTCTGTTATAAGGAAGAACGGCGGCTACAGGAAATGGTAGCCAGTGACGGTACTTTATTAAGCCACGCTAACTACGTGCCAGCAACCCGCGGTAATACGTAGGTGGCAAGCGTTATCCGGGTGTGGGCGTAGGGGCAGGCGGCAGCAAGGATGCCAATGGTGAAGCCTGAAGCTTGGCAAAGCCATAGAAACCGGACGCTTCATAGGAAGTGGGAAGGGATCGTGGAATTCCATGTGTAGCGGTGAAATGCGGTATATGGAGGAACACCAGTGGCGAGAGCAGGCGATCTGTATACGGCTGACATCGTCCCAGCGTGAGGAGCAAATAGGATTAGATAGTAGTCCCGCGGTAGGTACTAAGTGTTGGATGTCAAAGTTCAGTGCTGCAGTTACTTGCAATAAGTATTCCGCCACCAGGTAGTACGTTCGCAGAATGAAACTCAAAGAATTGACGGGGACTTACACAAGCGGTGGAGCATGTGGACAGAGACCTTACCAGGTCTTGACATACTCATAAAGGCTCCAGAGATGGAGAATAGCTATATGAGATACAGGCTGGTGCATGGTTGTCGTCATCGTGTCGTGAATGTTGGGTTAAGTCCGCGAGCGCAACCCTTTATCGTTAGTTACCATCGGTAAGTTGGGGCTCTGGCAGAGACTGCCAGTGACAAGCTGGAGGAAGAAGGCGGGGATGACGTCAAATCATCATACCCCTTATGAATACACGGTGCTGTGGATGGTGCAGAGGAAGCGAAGCCGCGAGGTGAAGCAAAACCCATGAAAACAGCTACTCAGTTCGGATTATGGTACTGCAACAAACTACATGAAGTCGCTGTGTATCGCAGCGAATCAGCATGTCGCAGTGAATACGTTCTCGGGCCTTGTACACCGCGTACTACACGAGAGAGTTGATAACTTTTGAAAGCCGGTGGCTAACCGCAAGGAAGAATATGCAGGTGGAGTTAGTGATTGAACGAAGTCGTAACAAGGTAGCCCCGG
+
&%&$/''',*(()+-+**+)608:;:0-72446,++-1624...0,-2:3345237/-/*)&(%($('%+,4384-'(%*)02,+.4,.-0-399374+/+,-412+/0-+/3/-+1)%-32785:5.1105/3131'..--(%&.115444645;3352+.8**02;/3//.55/2-4/28988,.0190/0')-()).,3775.)'(()+,9:;8;6-0+,*+.(,%))+--161+.-&*346+2*'''%##%'&)4;8853094/.'(')#%),0''-+(%&(')--)))/20650+)(*-.8/844361-++,-38/-3,)))*$)+1(-1.+/+'6,,13.0,4,)),&&))$'(*++,.35***')%&)(-,)%(*+++64+,,,((%++,,./8621,.(0/001577878-9.'%*)-,),*('**+,.+-.64531/0-,20..4:56952//1,-1+''*')+,-,67),.769:0/.&'#$%)**13348763)*.-2984.88--98:*((+*-00.+.0.$$$$%(+..40.27556/...31002'%%%''*0()'&(-))&(%)*+-0-)&'*+(()6*,+,*-'*),-038-+((++/+,-34/-')()+/100,&(/00../71-54,+%%(%$%%%-*++*,217673)%,+/50-,*,+&)%%/1/247580-2,*..327.*-/,/847,,'*13..80,0$*+10'''%%'(,-7899321//..2'...,*2.))%&+)/.,'/**,/697788:512296'&$*-+)())'&&%$&&(((**%()((*.+282303-,',*).*,(+-%(%%)&'('.()3&..692*54))%()'$%%$%'#%(*.2252,/+1-(+)*&#%''-.((%)%%'(+(,&'&&&'.*-(''++.3*+(),,161600.-.-26/4%)%(),(&)+,6/./).11').)*11123,+),&(())'(((&()(.-6201('$')+'(*+()-35;6/*+()-0+**3+/*+.((''&+'&&*--.0#''0('01-20+((-,1.-.4/121765*1)+&+*.+.2
@9b3c2c78-8357-45ff-8db4-77724bc846f4 ch=401 read=67417 start_time=2019-12-13T16:53:47Z barcode=BC01 runid=2c9cf7bc05858273f10e7d7ec552fc0bd742dc3e
CCGGTTACCTTTGTTGCGACTTCACCCCAGTCGCCAAGATCACAAAGTGGTAGCGCCTCGAAAGGTTAAGCTACCTACGCTGTTTTGCAGCCTCCCGTAGTTGTGACGGGCGGTGTGTACAAGGCCGGGAACATTCACCGTGGCATTTCTGATCCACGATTGCGTTCGACTTCATGGGTCGAGTTGCGAACTCAATCCGGACTACGACGCCCTTGCTTATCGCTTGCTCTCGCGGAGTCGCTCTCTTTGTATGCGCCATTGTAGCGCGATGTGGCCAGCCCTGGTCGTAGGGCCATGATGACTTGACACGTCATCCCCACCTTCCTCAGTTTTATCACTGGCAGTCTCGCTGAGTTCCCGGCCGGACCGCTGGCAACAAAAGAGGGAGGTTGCGCTCGTTGCGGGACTTAACCAACATTTCACAACACGGTGACGACAGCCATGCGGCACCTGTCACGGTTCGAAGGCACATTCTCTCATCTCTGAAAACTTCCGTGGATGTCAAGACCAGGTAAGGTTCTTCGCGTTGCATCGAATTAAACCACATGCTCCACCCGCTTGTGCGGGCCCCGATCAATTCATTTGGTTTAACCTTGGCCATTACTCCCCAGGCGGTCGAGCAACGCGTTAGCTCCGGAAGCCACGCCTCAAGGGCACAACCTCCAAGTCGACATCGTTTACGGCGTGAATTTACCAGAATTATCTATTGTTTGCTCCCCGCTTTCGCACCTGAGCGTCAGTCTTCGTCCAAGCCGCCTTCGCCACCGGTATTCCTCAGATCTCTACGCATTTTCACCATACACCTGGAATTCCCCTCTACGAGACTCAAGCTTGCCGGTATCAGATGCAGTTCAGGTTGAGCCAGAGGTTCACATCTGAAGCTTAACAAACCGCCACCGTGCGCTTTTACGCTTGATAATTCCGATTAACGCTTGCACCCTCCGTATTACCGCGGCTGCTGGCACGAGTTAACCGGTCTTCTGCGGGTAACGTCAATGAGAACAGGTATTAACTTTGCTCCTTCACTCCCCGTTGAAAGTGCTACAACCCGAAAGGCCTTCTTCACCACGCGGTATGGCTGCATCAGGCTTGCGCCCATTATTGTATTCCCCACTGCTGCCCACTCCCGTAGGAG
+
1+/+,0&*+*4,-1,((0.25991822+)*11+0)-)()2.+2.74+/*-)&&&%&&&+((,**0*932)+,165-)'$&*%**)&%)'(+))+6.&'$&)&('/03085/04-*+*,,28:,90-((&)((#''+,09,-%**%-2/)&*,-3+()*'.(((').-'%)()/-1/0,,.,-+.+).''8537/;14,30598642))$&&(()(((&''(%()/,,**(%%%((%&'&$%&')/-65/.0026457+6,*(*))&))+)'%$%(&(&21)$)-54412..87825--,('''+,--%*)*)((%)+''0(.+-'*-.-03<,.1635(+9001844.((0'$+7523.+/3.86)('$%6(3--420+*(&%+,,*/60.+-*,25,0+++085049+2))&(&**.62.-,/'((-+-./.79931053+6'1(()+/04432,10:724()-).,*/,.4--,*1--+,*.-.1510697:767<;;00//+-/<;3832+-+4-502,,,+*0/,-()*)(+,1/<;:;////35041-14+*)*3-218/4-,11+($')',*3)(/70.*+27./'$$#%(-)%1(()-0.3+01891:+*'&$.+%)%%$(,+,122-10/1+.2(*'*-,.21/30-,-285708)8-44583311264:4///;323/*'&)($)+)+(),-,-/)%)('08-&+,821,-.0510)*,/92533774614468<82.1+,%(*%'/,3:87::11;*6.).,4-35))+0-/-0.3372519+,))($'$((0,,/&/(/(,/0/-25/754563880+')-+,44)1-*-/,14899'28-,(*.3.-(4.7&+'+-26-(+,.32*%&#&*.08024'03,--%(**-+-,.327-).*'&$$'++6/;831258480//2/./-.32-15-1-00-3:1526210/-2*)#''&+.-*%$$'*,//-*&#%&()*..-...05/-&$&%'.'.+-0.2(')+*&./-**.0'()29;1+.7./1,(+()1*,.1/0/))-),2.88;5450)$&&'(++'#'*,0,,+.0231184/41323;7+3,$.*',03.6790,.46653(++#(.-9/.198//)
@95122039-307e-4dde-bc80-6b4dc9417b9f ch=455 read=105024 start_time=2019-12-13T16:54:07Z barcode=BC01 runid=2c9cf7bc05858273f10e7d7ec552fc0bd742dc3e
CGATTTACTTGTTACGACTTCACCCCAGTCATGAATCACAAAGTGGTGCCACTCCCGAAGGGATTAAGCTACCTACTTCTTTTGCAACCCACTCCCATGGTGTGACGGGCGGTGTGTACAAGGCCAGGAACGTATTCACCGTGGCATTCTGATCCACGATTACTAGCGATTCCGACTTCATGGAGTCGAGTTGCAGACTCAATCCGGACTACGACGCACTTTATGAGGTCCGCTTGCTTTCTCGCGAGTCGCTTCTCTTTGTATGCGCCATTGTAGCACGTGTGTAGCCCTGGCCGTAGGTATGATGGCGACGTCATCCCCACCTTCCTCCAGTTTATCACTGGCAGTCTCCTTTGAGTTCCCGGCCGGACCGCTGGCAACAAAGGATAAGGGTTGCGCTCGTTGCGGGACCCAACCCAGCTTGTTTCACAACACGAGCTGACGGCAACCATGCAACACCTGTCTCACGGTTCCCGAAGGCATTCTCATCTCTGAAAACTTCCGTGGATGTCAAGACCAGGTAAAGGTTCTTCGCATCGGAATTAAACCACATGCTCCACCGCTTGTACGGGCCCCGTCAGATTGAGTTTTAACCTTGCGGCCGTACTCCCCAGGCGGTCGACTTAACGCGTTAGCTCCGGAAGCCACGCCTCAAGGGCACAACCTCCAAGTCGACATCGTTTACGGCGTGGACTGCCAGGGTATCTAATCCTGTTTGCTCCCCACGCTTTCGCACCTGAGCGTCAGTCTTCGTCAGGGGCCGCCTTCGCCACCGGTATTCCAGATCTCTACGCATTTCACCGCTACGCCTGGAATTCTACCCCCCTCTACGGACTCAAGCTTGCCGAGTATCAGATGCAGTTCAGGTTGAGCCCGGGATTTCACATCTGACTTAACAAACCTGCGTGCGCTTACGCCCAGTAATTCCCGATTAACGCTTGCACCCTCCGTATTACCTGCGGCTGTTGGCACGGGTTAGCCGGTGCTTCTTCTGCAGGTAACGTCAATGAGGCAAAGGTATTAACTTTACTCCCTTCCTCCCCACTGAAAGTGCTGGCCAGAAGGCCTTCTTCGCATACACGCGGCATGGCTGCATCGGGCTTGCGCCCGTTATTTTAATATTCCCCGCTGCTGCTGCCTCCGTAGGAACGATATCAGCACCAACAGAAGGTTAAAAGCAATACGTAACCG
+
2.(.1/+,/2).2'()(&'93/559/+-296976:210/180++,(('-2+-,/4/-02,0))2-4.()+/685467:95<<6-3/91<7./,3;/*9898846532443394453489;947.3*/5451$.'(1//69497;867:8//030.*-./73220./1007:675.67:88766++++(%/2%&)-----405021656521122866,128/))('12143//-,&&&'()113.,(,)-/55947/6:*+&))+09;;+.*))+++'-+,-/12135<8-.44436,..((''%&'++,%//128:088)(/62973205001<73449:9382028746*)2,-+,,4+4+).,,537:;65457.2(/59)4-5+:-+.((2/2/456557/119534/(..-6**%))(')7*('+*%,-/,,3,--,.5211*1:0855654245337556366:;938,)(*'&)(',0.-)0064322:9713849459;;947200//1:.;;8:2()2-8:89002278/&0(//0<798'(*+49440,/3(*--,//5274277.*.3-*%&$$$+/;</392*/*&).437-123,499-./94642///*4*7+3(+(,,.-11105-1-+26&)*23880+1781/0000104+80222%$'*+,28<6141:32395952-49243/-0/313:8:800/1/+./.::3),,,0;.-31-1,'..,,&%%*,-06<9759&*79-472383;577-%0&(+6336,++,-1118989896/;5118;635&)#,)--*1,30/)+52:994,00'1-/+.65%((*3--34'*%,+,.2/12128::-6(*//5.*-4.(*&-%38,,+--/2./-)'(+25574,3,-211243)+&#''('&&'-+21297(+00202/.**&**-/84047-,**.(*&#&**5/001:.1+%/').-7../9)55023;38<8100%+,*/8655,1(*)**),66,-.*+/,/+*,30,.-1:+3<:-,/7:2+/,2..)'**/*-()$&&0-07266<89<5&')+.2,21317321130,-.//;&64113).,49,$4+%0%$%,2.07.42703520-)'((),)(+4*-'0*..--1335511213:743/(-.-1-6093,*01:5'4'%)&$$$
@09002c1d-0fef-4576-b7e0-3f7ddd3e591c ch=329 read=78536 start_time=2019-12-13T16:54:05Z barcode=BC01 runid=2c9cf7bc05858273f10e7d7ec552fc0bd742dc3e
ATCAGTACTTCGTTCAGTTACGTATTGCTGGTGCTGAAGAAGTTGTCGGTGTCTTTGTGTTAGCAACTTTCTGGGGTAAAACCCCAGCTCCTACGGGGAGGCGCGGTGAAATTTTCGGCAATGGGAAACCCTGACCGAGCAACGCCGCGTGGAAGGTTTCGGATTATACTTCTGTTACTAAAAGGGAAAAGAACTTTGGCAGCCACCACAGGAAATGGTAGTGATACTTTATTAAACCACGGCCTAACTACGTGCCTTAGCCACTGCGAAAGTAATACATGGTCAGCAGATATCAAGCCAATGGGCGTAAGAGGAGCAGGCGGCAGCAGGGTCTGTGGTGAAAGCCTGAAGCTTAACTTCCAGTAAGCCATAGAAACCAGGCAGCTAGAGTGCAGGAGAGGATCGTGGAAAATTCAGCGTGTAGCGGTGAAATGCGTAGATATATGGAGGAACACACCAGTGAAAGGCGACGATCTGGCCTGCAACTGACGCTCAGTCCCAGCGTGGGGAGCAAATAGGATTAGATACCCTGTAGTCACGCCGTAAACGATGAGTACTAAGTGTTGGATGTCAAAGTTCAGTGCTGCAGTTAACGCAATAAGTACTCGCCACAGGTAGTACGTTCATAAGAATGAGCTCAAAGGAATTGACGGGGTACAAGCGGTGGAGCATGTGGTTTAATTCAGAAGCAGCGCGGAGTATAGGTCTTGTATACTCATAAAAGGCTCCAGAGATGGAGAGATAGCTATGAATACTGGAGTGGTGCATAGTTGTCGTCAGCTCGTGTCGTGAGGATGTTAGGTTAAGTCCACAGCAGAGCGCAACCCTTATCGTTAGTTACCATCACATTAAGTTAGGGACTCTGCTTGGACTGCCGAGTGATGATAGAAGCTGGAGGAAGGCAGGGATGACGTCAATCATCCTCCATACTATATGACCTGGGCTACACGTGCTACAATGGATATGGTGCAGAGGGAAGCGAAGCCGCGAGGTGAAGCAAACCCATAAAACCATTCTCAGTTCGGATTGGCAGTCTGCAACTCGACTACATGAAGTTGAATAACTGTGTCGCGAATCAGCATGTCGCAGGGTAGTCACTCGGGCCTTTCGCCGTATCACACCACGGAAGTTATTTACGAAGCCGGTGGCCTAACCGCAAGGAAGAGCTGTCTAAAGGTGGGATTGATGATTGGGGGGTGAAGTCG
+
"##%$%#'++1-.37,-6*()**,/5+-.596555534')(+,6155,4045014-()&&%&%,''&,01*(+*/.,&%'&'(+)'%++31,,2-86(',*-'&%%%%&&)(,/0-.1),))&&&%')'*.+,(4.-)/2751'.6-../%'&(&)*41.+1)5)))%()0(+)-*'('270*)/,*3.+%))'&(%(&&%+-+&)&#%&(,*02-3+*%'##$'''+-((-0./(,)$&)'.++260001/3,(%$%&$&&%'''+%%''%(-2100(*)%'#%#%%%&()*,,)%**/,,.+*+-+9*&'-)*,-4313086/(,**.'%-,,+0*(%($%%/00///'%#$'%(-/-()+/1/+5/35-*08,28536,/%**'*&)('$&+)'&'194797:70)*',(4(%%$&)*4/00/:30/51,(*,--/10-/,/18611.4-,-+/7/1,,&('*-448.,,,,-7+2-64737222441246-56/3&)%&(+-17-)&,-16/*69/5,)'6002:((%($$&%$)+06046;8.,+-+.)0*,-6613,.))*,-2551;4132/(-.1200,&0/51802-1--02,1,-,/&)&%('(()**2&-()0.%#*'((*)70)1-3-7++)((+)&')*.+&$$&*-)+,500.(***+%''0-886:7;2'%*($&'&)))*)&$&(*$-(*'++&**,%,*+-05;2(*2.0.)*,(%'.34('(()1-'%&%')(41+*%(*&&)),(&&%'%(,0,.41.20234478878651-,&%)0/8*.02646.165&,+&,&&)(-''3.38110+*,+2.///8,/7144/')3812)0'$)1*//30*$#$#'')'.(.''(&&)()'(*+**+')+.0,/.+0+//.061***12100/8())+-%%')).&/&(-210*++('),*+&&&'%0)-,*,-8100.0%+'/.*0/.*+()(*),*.+*18220,-.-,20*.-690;,-149:447-1-,,2035<3/.*2-.'%$/0251/,'()*../1.1&($+(''*)()&%$%&$**+0*)/0713/(-**)+*'.$),*,,&(&$$(&&(#&%$'()*/,()),2-.',+)+*'%&&,'$''$''((+'(,(.+*2.,,1931/236,1)2(+%.0255629-('/)/3,./+--.(-'('&(/(,,-.)+++
@8dc111bd-4a34-4bbb-9e70-4e61a0d61d9a ch=198 read=147420 start_time=2019-12-13T16:54:02Z barcode=BC01 runid=2c9cf7bc05858273f10e7d7ec552fc0bd742dc3e
CTCCTACAGGAGGCAGCGGTAAGAATATTGCACAATGGGCGCAAGCCTGGTGCAGCCATGCCGCGTGTATGAAGAAGGCCTTCCGGGTTGTAAAGTACTTTCAGCGGGAGGAAGAGATGCAAGTTAATGACCTTTGCTCATTGACGTTACCCGCGAAGAAGCACCGGCTAACTCCGATGCCGAAAAGCAGCCACTGATACGGAGGTGCAAGCGTTAATCAGATTACTGGGCGTAAAGCGCACGCAGGCGGTTTGTTAAGTCAGATGTAAATCCCGGGCTCAGCCTGGGAACTGCGGCTGATACTGGCAAAGCAGGTCTCGTAGGGGGTAGAATTCCAGGTGTAGCGGTGAATGCGTAGAGATCTGGAGGAATACCGGTGAGAGCGGCCCCTGGACGAAGACTGACGCTCGGTGCGAAAGCGTGGGGAGCAAACAGAGTTAGATGCCTGGTGGTCACGCCGTAAACGATGTCGACTTGGAGGTTGTGCCCTTGAGCGTGGCTTCCGGAGCTAACGCGTTAAGTCGACCGCCTGGGAATACGGCCGCAAGGTTAAAACTCAAATGAATTGACGGGGGCCCGCACAGAGCGGTGGAGCATGTGGTTTAATTCGATGCAACGCGAAGAACCTTACCTGGTCTTGAGCAATCACGGAAGTTTTCAGAGATGAGAATGTGCCTTCGGGAACCGTGAGACAGGTGCTGCACAGCTGTCGTCAGCTCGTGTTGTGAAATGTTGGGTTAAGTCCGCAACAGGCGCAACCCTTATCGCTGTTGCCAGCGGTCCGGCCGGGGCGAGGGCTACCGGTGATAAACTGGAAGGTGAGGATGACGTCAAGAGTCATCATGGCCCCTTGACCAGGGCTACACACGTGCTACAATGGCGCATGAAGCGACCTCGCGAGCAAGCGGACCTCATACAAAGTCGCGCCGTAGTCCGGATTGGAGTCTGCAGCTCGACTCCATGAAGTCAGGAATCGCTGGTAATCGTGGATCAGAACGCCACGGTGAATACGTTCCCGGGCCTTGTACACACCGCCCGTCACACCAAAAGCAAGGTGGGTTGCAAAGAAGTAGGTAAGCTTAACCTTCGGGAGGGCGCTTACCGCTTTGTGGTTCATGACTGGGAGAAGTCGTAACAAAGGTAGCGGG
+
/3410'0'.2-07437/+))&)+-.-.7/.,*--:229976799-68/0%&%''((**)*0/---0*,(-01,).*-6198:7'35')&$%(/1*.,+17.-222/40*10..*$(**&%'%',)-&'%&(,,70,066519///9,8)*74*-&(2'.)'(860-/,,.3,--**)++25$(*/(&+)033%+'&&(&4+/-/+**,+/*++,61;2//'',4.031/*+-3588+-1/*/*-.3/3-26:;13845,-4*,.9-'(-++070+3/./.)'-/0.*(')6522%&%((+.//0.+(*-'%'&((()-.27+/(20+0/..1000.-5997,+**/2++/1)2288500../.-39.03,4347444(*'%&*)&/3<6.+1424('%&***./251.+*+*-.,-.*+)0'.2/')%,8:,+))&(*0-,42+./+,-.'+(*&)(,-+./<50////::93.1-+-.-.1802,80,+/)'%%&+&+*)*+,*,)*+,.)().,-839+18859:372./3-'(()1/985132515622;:3201.254-/+3,3-,'07;138//435.,'+-1/31+*++140+,/0294-22+++..74.-+-*+,')-47.6(,56534,/*,&%(.+*-+.0./.,185/--))+-+,+(%%)*603310--7191:<9:0+345226455811,)%++-888736&'(+-563595434:;5678,-*,080438.*,424$&++-7797<4/4214)*2/07.+))(,)3./-3526%8862,)+*&/-,2*,-21244;16341,'-))*%/../.+%&+*(-&)*,-283(,(+,42)-/*-/;1:837510+(%')*,(,()*--&(&(*&%%('&(*)*7551/.*+(.4+00735634/-,&*.++.&&+*,-*(*405.30.1**(&&(*0*-)%++,,).234//-/0--1%2(210530*'&%.***(*+:-+,,*.1/+...-00//2;5/53452-*.434/-,+&)*+,-19186*+/+%&$)((*-)&'(%($)*2,2/0146+&)'%'&31+()$%&%0'1*.00'1*&+,)(&')005:222960/(44:8032421387+&(((*20578546)+.),,*)/)
@6f3551e1-ecaa-41b9-a1a5-6b5394fec712 ch=277 read=111809 start_time=2019-12-13T16:54:15Z barcode=BC01 runid=2c9cf7bc05858273f10e7d7ec552fc0bd742dc3e
CCGTTTACCTTGTTATTCACCCAGTCATGATCACAAAGTGGTAAAGCGCCACTCCCGAAGGTTAAGCTACCTACTTCTTTGCAGCCCACTCCCATGGTGTGACGGGCGGTGCGTACAAGGCCCGGAACGTATTCACCGTGGCATTCTGATCCACGATTACCAGCGATTCCGACTTCATGGAGTCGGTTACGGAGCTTTCCAATCGGACTACGACGCACACTTTATGAGTCCGCTTGCTCTCGCGAGGTCGCTTCTCTGTATGCGCCATTGTAGCGTGTATGGCCCTGGTCGTAAGGGCCATGATGACTTGACGTCATCCCCACCCTCCTCAGTTTATACTGGCAGTCTCGCTGAGTTCCCGGCCAGCCGGACCGCGCTGGCAACAAGGATAAGGGTTGCAACTCGTTGCGGGACTTAATAACATTTCACAACACGAGGCTGACGACAGCCATGCAGCACCTGTCTCACGGTTCCCGGCACATTCTCATCTCTGAAACTTCCCGTGGATGTCGAAGACCAGGTAGGGTTCTTCGCGTTGCATCGAATTAAACCACATGCTCCCGCAGCGTGCGGGCCATCAGACCATTTAGTTTTAGCCTTGCGGCCGTACTCCCCAGGCGGTCGACTTAACGCGTTAGCTCGGAAACCACGCCTCAGGGCACAACCTCAAGTCGACATCGTTTACGGCGTGGACTACCGGTATCTAATCCTGTTTGCTCCCCCGCTTTCGCACCTGAGCGTCAGTCTTCGTCAGAAGGGCCGCCCTCGCCACCGGTATTCCTCAGATCTCTACGCATTTCACCGCTACACCTGGATTCTACTCTACGAGACTCGGCTTGCCGGTATCGGGTAGTTCCAGTTGAGCCCGGGGATTTCATCTGTTAACAAAACCGCCTGCGTGCGCTACGCCCAGTAATTCCGATTAACGCTCCATACCGCGGCTGCTGGCACGGAGTTAACCGGTGCTTCTATTCTGCGGTAACGTCGTGAGCAAGGTATTAACTTTACTCCTTCACTCCCGCTGAAAGTACTTTTAACCCGAAGGCCTTCTTCATACACGCGGCATGGCTGCATCAGGCTTGCGCCCATTGATACAATATTCCCCTGCTTGCTCCGTAGGAG
+
-'%)5*+3365132*-2/.253-079./*'$'+-586133(*(,+'+-.6&)+5-**%&(1)9+5+2,*.-)/46:.7:7-0/),('$(*/:8.08;:968892798556553/////-025+0)-**$-)/30)))'*&&%%**-02447('(-,4/-+(,-(+,8+.1,,.736422,%&&'),--(1%*$&%%)&(',6.7)82/-+),.3-/),'+,20-/.**)+.-,4*)*-.27///,()*.+..7/6010014..+3/6491-())('))%#&&25,,17,++,-))-*68())***(()(),54989/777+)/6,,0704*+.9)'''.-2/.*47658*+2/-27,98+('%%(&)'.0/750/'().*).*-//+50752,,,*+*,''*,0/13.((612112.+&+*(%(5+,)(,()',&$*%,.3341),)$),12,3+)+)-7/038--,-07815.+#%%&'*.6767761-.''*1,015/6.-.2(1.+21%')')70)*&%$)-(2.137/0220544048**0-2/<46.**++23263)%%'$'(-+30700)'),&($&&'183%(-9;*,%,+-0'&,)/4.7/33/8:+*.15)87756-4-1-0,---,,&),.)-((%,0),,15550)67/)*+1.3/3.'+.2720-0125;.*)/++(3.8.42123$1&'*2)/.//0.+15-')-067.'&)/99+14%-+'%#(**34,232166467/.1+)))+4679756023'(,%204691..0.011.615040316<;0.05)+4..-0743/+-(&&$(12230('-+/.0&,-,2'.3,767.:)85-234.2.&*+80.,73*.34.-.4---,-1)&&/*)2::,8:13/,+-/--($$'$+*/1*()-385;4/)'0*1)'##&()&*)/502/3-,,+-/7//0.('(.*,$)+(0,+-2/,.'241.02(1'(6866/&$()$,.&)'*)/533,/75./.12*1/''(22)'./107*.-)****$)%33*),-((,/4964:6+*)+(-02&32&2((')),,./+//,1-))$+/,(,0*&,*-(7*01,50+&&%&'%$&*-2,,(**$(
@889c330e-a43b-4818-8d4a-7928ddeed488 ch=410 read=83385 start_time=2019-12-13T16:54:28Z barcode=BC01 runid=2c9cf7bc05858273f10e7d7ec552fc0bd742dc3e
CCGAGTTGCAGCCCGGTACGACTTCACGCCCCAATCATCCCGCCTTCAGACGGCTCCTTCCCTTGCGGTTAGGCCACCGGCTTCAGGTGTATCAACTCGGTAAGGGTGGCGAGCGGGCGGGTGTGCCACCAAGGGGCCGAGAACGTATTCACCGCGGCATGCTGATTCCGCAATTACTAGCGATTCCAATAATGTAGTCGAGTTGCAGACTGATCGAACTGAATGGTTTTATGGGTTTGCTTCACCTCATGGCTTCGCTTCCTCTGCACCATCCATTTATAGCGTGTAGCCCAGGTCATAAAGGGGGGGGCATGATGGTTGACGTCATCCCGCGCTATCCAGCATGCTGGCAGTCTCGCTGGAGTCCCCAGCAATGATGGTAACTAACGATAGGAGTTGCGCTCGTTGCGGGACTTGTATCTCGGCAGGCTGGCGACAATAAAATGCACCACCTGTATCTCCATATGGCTATCCTCTCCATCTCTGGAGCCTTTATGAGTATGTCAAGACCTGGTAGGTTCTTCGCGTTGCTTCAGATTAAACCACATGCTCCACCGCTTGTGCGGCCCCATCAGTCCGGACATTCTTGCAGACGTACTACTCAGGCGGAGTACTTATTGCGTTAGTTAACTGCAGCACTGAACTTTGACATCAGCGCTGGCCTCATCGTTTACGGCGTGGACTGCAGATTATCTAATCCTAATATTTGCTCCCCACGCTTTTCAGGACTGAGCGTCAGTTGCGGTAAGATCGTCGCCTTCGCCACTGGTGATTTCCTCCACATATATCTACGCATTTCACCGCTGCACACATGGAATTCCACGATCCTCTCCTGCACTCTGGCTGCCTGGTTTCTGAAACTACTGAAGTTAAGCAGGCTTTCACCACAGACCCTTGCGCCTGTATATCTTTGCGCCCAATAGTTTCGGATAACGCTTGCCTACGTAATGCGCGGCTGCTGGCGTGTTGGCCGTGGCTTTCCACAATAAAGTGCCAAATCACTCGGCTACCATTTCCTTATAGCCGCCGTTCTTCCTTTATAACCAGAGTTTACAATCCGAAACCTTCTTCCTTCACGCGGCGTTGCTCGGTCAGGTTTCCCCCACTGCGAAAATTCCCTGCTGCTGCCTCCCGTAGAAC
+
.+'&(,+&*$$%%%&*-')+-00..%'&)+00-,+**)57*%.)*.(''.1'/+++)+1-6*.,)((*-1-'&(*(,0,4/186(41/*.&'+*)'&(&'(**'%$((()&&+,.771/.))+/-*(#%&&',060/2,'./30)*,,:3.1*&'%$$$()2310351-.///5/.,/0--11208,0**./,,31254&&,/86855++)&(02(*510*+-,'3-:9//768.275'*051398*1$%*.-./.*)*'(&)*+*+).637;752:)&'&(*+2*)('*-)(.+,,7-70(,+//2.+&)&&++.*1.7-/-+/28-92*'+$$+),1*+(*&-,/0--+*+-518533**'''*')')(*-4/,*4/00111222-,*,,.*()061658893350/&50((-&%((*++0-),%$+0021133.7)''('(%()).3,/.*)'(+057*&,*,%+-/134')-10.,/1*%'/*,(-()1**21-,)(*$+0.00/1<72814)3.:98:6/2,*)$)6,4&%/00/:5:1/0/:11115..5*-*4**)+)+(02**+-'(')&'*))/1:2/5)*$'&*''%''%'')+,35*.('+(+-1,-5-.--.'%)--.,/38-..,./102+0.+*/1,3.&$%$')00./+*/13+/00&./+)'%(/***%$&%)8/45/..3022,)'*(12)(..1-/-'+()086+3&65*2510,/,1/(018()),*+.-234'42+,-&.,./9-1-+*(('*00-///'$'&(./-10((-/2217:.+)'&&'#(()),+-/.1,3,70*,+./1513++/001/1/0+*//.,+)**2.8-*)()2*)&$'*+*3),,5'$(%(4-*20-'*/-//2::</9))*)-.,'%$$#&(,3,&%$&&$051,*,1-2+:182*+((+(&(%&%*'('')'*()+2/148/4(&&'''&(%+&'('(+-65-/+),6-082&.*,',/--,'+,/+8-1(,-).1--'*&&(0049249/23''))**5,+(0(.&)'())0+(),23/+).-*.,,-,4<:77;)&(').50.2/)',-/762&*.*41/8;9-%&&'**.8851-55+)&(()*-/21+5.,*,-4*+.
@f6cb039e-0ca3-475d-9211-8d749d873ce4 ch=146 read=133258 start_time=2019-12-13T16:54:24Z barcode=BC01 runid=2c9cf7bc05858273f10e7d7ec552fc0bd742dc3e
CCAGTTGCCTTGGTACGACTTCACCCCAGTCCTTGAATCACAAAGTGGTAAGCGCCACTCCCGAAGGTTAAGCTACCTACTTCTTTACAACCCACTCCCATGGTGTGACGGGCGGTGTGTACAAGGCCAGGAACGTATTCACCGTGGCATTCTGATCACGATTACTAGCGATTCCGACTTCATGGAGTCAGGTTGCGGAACTCAATCGGACTACGACGCACTTTATGAGGTCCGCTTGCTCGCGAGGTCGCTTCTCTTTGTATGCGCCATTTAGCTAGCGTGTACCTGGTCGTAGGCCATGATGACTTGACGTCATCCCCACCTTCCTCCAGTTTATCGCTGGCAGTCTCTTTGGAGTTCCAGCCCGGACCGCTGGCAACAAAGGATAAGGTTGCGCTCGTTGCGGGACTTAACCCAACATTTCACAACACGAGCTGACGACAGCCATGCAGCACCTGTCTCACGGTTCCCGAAGGCACATTCTCATCTCTGAAACTTCCGTGGATGTCAAGACCGGGTAAAGGTTCTTCGCGTTGCATCGAATTAAACCGCATGCTCCACCGCTGTGCGGGCCCCGTCAATTCATTTTGAGTTTTAACCTTGCGGCCGTACTCCCAGGCGGTCGACTTAACGCGTTAGCTCCGGAAGCCACGCCTCCAACAATATCAGAAGTCGACATCGTTTACGGCGTGGACTACCAGAATTATCTAATCCTGTTTGCTCCCACGCTTTCGCGCCGCAGGCGTCAGTCTTCGTCAGAGGGCCACCGCCGCCACCGAGTATTCCTCCAGATCTCTACGCATTTCACCGCTACACCTGGAATTCACCCCCCCCTCTGCAGGACTCAAACTTGCCAGTATCGGATGCAGTTCCCAGGTTGAGCCCGAAGTTCACATCTGACAACAAACCGCCTGCGTGCGCTTTACCCAATGAATTCCGATTAACGCTACCCTCCGTATTACCGCGGCTGCTGGCTGGAGTTAGCCGGTGCTTCTTCTGCCCGGGTAACGTCGTGAAACCAAAGGTTATTAACTTTACTCCCTTCCTCCCGCTGAAAGTGCCTTTTACAACCCGAGGCCTTCTTCATACACACTTGGCATGGCTGCATCAGGCTTGCGCCATTGTGCAATATTCACTGCCGCCTCGAGGAG
+
.(&(9+%)&&&+&/-22055;6.8;;0./07)-,+.875(1).)(+,42--)('+)'-./)'&&,,4-908),+'+-),188/695*++%1//(+,/4.*-29787644.64/,-*,-+40550./00+18-63053583.05-104215;753300')+.04.---,.-0607.,,1535545.))**&'.0*)&&*/*+341;35*7/86645.2+,))/5-,/+*3*)03*..7-++,(*.'*&(+(*-436.51,),//13:;;54:'%%%%&)/&*%$#'(,.5975751544&%($*$('(*),.+**,*536+/188876.3*+,7;8443-1/4//.6744+/*&)*)*.*-(&'.0*.6-2.%&1',-.,,.6*/0906),0*1--'+.0.7-*)*113102/,*.)-1--083,+-,+/*.++01233/-*+,/3:185-,++%10125+++)+148434)')&*2-*..0932661--,)+,+(,6-::/62;6:6993/001/'.,008*.,5;99;979425///23&**3,;<87-%,,313236.14++3*/.3&0,573+/1546592(.20')&--:;-/301/1--2/9/,-.3/5/+'/39'2/.+&(&$-&*).*/)((-.542+2*)05/0.12-4()$&'&'(./0&''(+42)3-6796<;0/*0).25:766351.-+,.4.1123935;984:,)+)85,&,()-7,,()$*(#$))0+,1/,+--0;979:++'42724&*'$&,,18047)(*,0;<99,6)((--++,1(0/0(4944.35,-.-+%++*2.4-2.*&*/719680/0-',$)-1216+41(&'(/.(,,%34)6489:,77:.5-*.3350,0-7*((&')6&&)**-+*)(*3,'**/-34:7897971.-01,%*'*(')(.*6,330,1//((%&$%)10,.3%,(+,,8901-6.//6501)%*-*,69+)&(',((((.3:<:922-)/51/.,4.*&$(*)-&/&73'))-1,7,0,+,57/-.05,5:1/+19-*642.,1),*,'(((%&&(')*&&'.)691911:754),*+&&&%,(,(+&..++,,-9,442080007:)10(/'+)**(/4.*,++,&%(&(,'&*,&$
@aea5baf6-4d02-42aa-9d54-879c7e497ba8 ch=317 read=213075 start_time=2019-12-13T16:54:44Z barcode=BC01 runid=2c9cf7bc05858273f10e7d7ec552fc0bd742dc3e
CCGTTTACGCTGACACGACTTCACCTCAGTCATGATCACAAAGTGGTGAAAACGCCCTCCCGAAGGTTAAAGCTACCTGCTTCTTTGCTGCCAACCCACTCCCATGGTGCTTGACGGGCGGTGTGTACAAGGCCAGGAACGTGATACCGTGGCATTCTGATCCACGATTACTAGCGATTCCGACTGTAGGTCGAGTTGCAGACTCCAATCCGGACTACGACGCACTCTATGAGGTCAACTTGCTCTCGCGAGTCCTTCTCTTTGTATGCGCCATTGTAGCAGCACGTGTGTAGCCCTGGTCGTAAGGGCCATGATGACTTTGACGTCATCCCCACCTTCCTCAGTTTATCACTGCTTGATCTCGCTGAGTTCCCGGCCGGACCGCTGGCAACAAAGGAACAGGTTGCTGTTTATTGCTGCGCACGGTGGCGTGGCGGCACGTCTCTGCGGATACGGGCACATTCTCTGAAAACTTCCCGTGGATGTCCAAGACCAGGTGGAGTTCTTCGCGTTGCATCGAATTAAACCACATGCTCCACCGCTTGTGCGGGCCCCGATCAATTCATTTTGAGTTTTAACCTTGCGGCCCGTACTCCCCAGGCAGTCTGACTTAACGCCGATTCAGCTCCGGAAACCACGCCTCAGGGCACAACCTCCAAGTCGACATCGTTTACGGCGTGAGGGCTACCAGGAGTATCTAATCCTGTTTGCTCCCCACGCTTTTCGCACCTGAGCGTCCAGTCTTCGTCCGAGGGCCGCCTTCGCCACCGGTATTCACGCA
+
1,+(.5,.$%*((()-,-/041.0/0.,+-,&*)%**$%*,')'))*(&%'(**+/))2.()+.*)+*1-('**)05/(/.65181'$*('&.%44(&))-7,*:945.)*++-24;93)-.01/033756739(324.-((%%(%)0/3-1---61,-.356+,,-072130123319/,+-/-)'%(&''+*,10.//,--,4+9/44.12597014255/-///755.,--.0'&&&''(,,+0//3/12/'(6-6.77,&+,./0/18277,,-,)(()'-(($+&*)*140(+/,-,-/%,-+,700//-+('%&%(*3-,++.08;1*-41535),&*):2/036772+/.--01/2+,-/+,0*4+(*)..-04898786:5182/93%+'/1$*-%&$##%%%%#&%%$%&&%&%&'&$''%&$)('%)&$$$&$'%&%),2,$$%&)(&&($')'*1*)/210025,7*+,3-,-&/0+,*+-/9'')**-)(.-,/22(.*2+++456--//.2751:052.+//23-/1-,/*',*-+-''*1+(&)+-52652289.+,*7;<+362420..+.07,*-,.,099,,-)61764%'(,3255311-'%/''(-./2/..,/(+10235:66)0860133655,7)7+356726457139-**/,,-2)')-),.,4-(2+&*,3586484561229.+-/.9;4-0,,028,.-21270/))3-2/)+.29:<:795-)$+3-+4578698/.*%)'%+-/783&'%#$
@93a5420d-7282-448b-9552-ff708cb9ec76 ch=258 read=94976 start_time=2019-12-13T16:54:40Z barcode=BC01 runid=2c9cf7bc05858273f10e7d7ec552fc0bd742dc3e
CTCTAGGAGGCAGCAGTAGAATTTTCGGCAATGGAAACCTGACCGAGCAACGCCGCGTGAAGGAAAGTTTTCGGATTGTAAACTTCTGTTTATAAAGAGGAAGAACGGCGGCTACAGGAAATGGTATGGTGACGTACTATTAAGCCACGGCTAACGTGCCCAGCAGCCGCGTGGCGTAGGTGGCAAGCGTTATCAGGAATTATTGTGGGCGTAAAAGAGGGGTAGGCGGCAGCAAGGGTCTGTGTTGAAAGCCTGAAGCTTAACTTCAGTAAGCCACTTAGAAACCAGGCAGCTAGAGTGCAGGAAGGATCAGTGGAATTCCATGTAGCGGTGAAATGCGTAGGTATGGAGGAACACACCAGTGAGAGCGACGATCTGGCCTGCAACGACATCCAGTCAGCGTGGGGAGCAAATAAGTTAGATACCTAGTAGTCCACGCCGTAAACGTTGATGCAAGTGTTGGATGTCAAAGTTCCGGTACCGCAGTTAACATAATAAGTACTCCGCCTGAGTAGGCCCGCGGTTGCAAGAATGAAACTCAAAGGAATTGACGGGGGTACACAAGCGGTGGAGCATGGGAACGAATTCGAAGCAAACGCGAAGAACCTTACCGAGTCTTGACATACTCAGGCTCCAGAGATGGAGGAGAGATAGCTATATGAGAGGATACAGGTGGTGCATGGTTGTCGTCAGCTCGTGTCGTGAGATGTTGGGTTAAGTCCCGCAACGAGCGCAACCCTTATCGTTAGTTACCATCATTGGTTAGGGACTCTGGCGAGACTGCCAGTGACAAGCTGGAGGAAGGCGGGGATGACGTCAAATCATCATGCCCCTTATGACCTGAGGCTACACGTGCTACAATGGATGGTGCAGGAAGCGAAGCCGCGAGGTGAAGCAAAACCCATAAAAAACCATTCTCGAGACCGGATTATGATGCAACTCGACTACATGAAGTTGGAATCATAGTAATCGCGAATCAACATGTCGCGGTGAATACGGTCGGACGCTATGCCGTGCACACCACGAGAGTTGATAACACCCGAAGCCGGTGGCACAACCGCAGGGAAGAGCTGTCTAAGGTGGGATTGATGATTGGGGTGAAGTCGTAACAGGGTAACCGG
+
+-0(+,+)-.-+0-),,/%'*-574/2823612.&*,/31114104452110193323/*++(,)(&)+927,:069453763384727;-*,03)(&+)+4*/8329-'+)(+**2,11,,123))(&(''(+)'(+(-380)-,'+,3.0.-.'(,),)$%%&)*,&$%#%%'(..-7./743324569546'**%$)&(0,+%)+3146385)''/02,-+,897;74/4,)-/&0-333/.6//82,225-+-%$%$1)+-.*%+,9<,73,'('*')+'+(*5710)./1.*..1545.-(,(&)%#(*&+)..//8+--+*124772001+*0560/,/++,,+2-24-++%+'$*//+()-.0:90/2102628///-/-006-.3'%(*.&%'+/0'/*%*+674,1,/.20,55679)),44563.0138;78;6++&&&''*%%(-,441:1:1967827,.-66(+.)%)%&,(0-500,&&/,-42/1/35790196+'''&%$&('%(&&+*)**+*054,3;-,5999,)&.*205462043)%%'(+.4076(9*-*,,(+*)&$$&'*+1132371124,.+.1281145.1955:)'03-4---845/,,&&&,*0--&()-/09.-/''(**,,,../1215/-+(&-,--/)45688946.322362358991343576831-/.0/116280471725+2063+,.+3,+((+75/58,*2++,/.50/.5).+))2*0.1-30*1:50440.%/-0.1535-37+2123232*,19.,0*)(+0*,9;81857978:44.')*0159,/74++-.-34572+%*//341+,''+0/,/0887911,1167.3((*,-*1,+3;770//0*-*1%,,8;2/6/&'-/89;347))0.-.($)$('--',(%%$$&&&(&,-6/)(&'*015()&*)2-586.&*++012123/**0*232/,..7747,/.++1-,0**'('1,.')%%%$''&('&')-.4.+*)&%).9./.352(2+))/2/5::.-3+'#%'*-*'3**5.,,&%&4466207.2.224.*-/.///-13/20&'*....20451.'&),0.506-5
@12f40bbb-5876-4ad6-af44-b56db613ea52 ch=147 read=122733 start_time=2019-12-13T16:54:35Z barcode=BC01 runid=2c9cf7bc05858273f10e7d7ec552fc0bd742dc3e
TTATTTATGCGCTGACCGGTTGGCATATTGCTAGTGCTGAAGAAGTTCGCCTGGTATATTTTGTGCCACTGGTTGGTGCCATTAACAGGGCAGCGAGTGGGAATCAATGCACAACAGAAACAGTGTATAACGCCGCGTGAAATTGATGAAGGTTTCAGGATGTGGCTCTGTCTTTAGGAGGAATAATGGCTTGGTACCCAAAGGAGGAAGCCACGTATGCAGCCATGAAGTAATGCAATGGAAGTGGCGAGCGTTATCCGGATTTACTGGGCGTAAAGGGTAATGGGCGGTTGGTGAAGTGGGTTGCTGGCCGGGAAGCCGCTTAGGTGCTGCGGTACCAAACTGGTTATCTAAAGGTGCGAGAGGAGAGTGGAATTCTGATGGCGGTGGAAATGCGTAAATTCAGGAAGAACGCACGGTGGCGGCGACTCTCTGGGACACCTATAAGCTACGGCGCTCGTTGAAAGCGTGAGGAGCAAACAGGATTAAGAGCCCGCAGTGATGCGCATGAAAACGATGCCGACTTGGAACGCCCTTGAGGGCGTGGCTGGAGAATTTCCAGCAACGTTAAGTCGACCGCCTGGGGAGTACGGCCGCAAAGTTAAAACTCAAATGGTCAATGAGACGCACAAGCGAGTGGAGCATAGTGATTTAATTCCGGTACGCGCGAAAGAACCTTACCTGGTCTCCAGCATCCACAGAACTTTCCGGGGCTGGATTGGTGCAGCCAGGGAACTGTAGTGCTGCGCCGGCATCGTCGAAAGCTCGTATGATGTTGAGTTAAGTCCCGCAGCAAGCGCAACCATATCGCTGTTGCCAGCGGTCAGCCGGGCACCGAGGAGACTGCCAGTGATAAACTGGAGGGAGAAATTATAGGGATGACATCAAGGTAGTAAAGCCCTTGACCAGAGGGCTACATTGCTGGCTGGCGCATACAAAGAAGGCGACTCAAGAACAGCGGACTATCATAAAGTGCATCGTAGTCCGGATTGGAGTCTACAGCGAAATGAGCTCGCGGTCGGAATCGCTAGTAATCGTGGATCGGGAATTGCCACGATGAATACGTTCCCAGACCTTGCCACACACCGCCCGTCACCATAGAAGATTTGGGTTGCAAAAGAAATTGCATTAGAAAGCAACAGCCGGGAGGCGCTTACCGCTTTGTGATTCGCGGCTAGAGGTGAAGTCGTAACAAAATTAACCGG
+
$2$,1(*./-%$(%$&'(%-)()**-,05-./%/32+/**+&(%$-&&#(&*(''')$,,+'#$#$$#&)*%(*,2,**%&'%##%$))'0/-,&%''%*&+*+(.*(%)((-(/*),*%&#%&%$&'(%*%,'$%&'%'%$*%&(.*,-+,18(%$-*))%%&)(*(%#)(..,%,*'('.)*+%'')&%$%(5&/+(.0(,)*-(+.*/.&'%%#$#%$*1*&%%%%%(*5/'(%(%&*)''(++('&*+)3*)+3//-,55/-017:50-//.**,'$&((%12-.(*%*)+*.+%*&*))*%%(%$%$&)/.1%%'))*,%+++(--/0//.*0/38720.1241++()')&'%##%'%(,*)&&$)')+*4)*$$%(&&%'*1,&0.)1/5144-%((&&,-,*)-.-$)')'('*)'(%%,*.-+)&#)1/+*%'%%&,++$)(#%&%&$$%+''%$'('&)))((+((&-2969-/3)01/,&%()(&$&$&&$%('(&(')*,/0))&()#%&()21300'%%$&(&&%&%('&%'%&*(&&%&&('')&,&'$)%$)*(1,0(,31.4305;7462('%)+-+2.42946'/-81//+(+413++/'(%&&&(&(%)&)%'',)+&&%'*2(*(+/-&-)'-6)',&*+0&$*&((**-'*4,))/--+*'**)),,)&&%%(*-44))+*+.4,15*0)(*)'%+/2)0+-,1.0&&'%$'('),,100(.+./4330/))$$%(32.0**/0%(,.$&$$%'+$-)(#/-3+*'(',+$&'$)&%&()+-'+*)0,.211.,&-%$'(*-&0-+&(+&''%$$&-()()%+)1,+1)('('**49,-.1*'+()+%'&%(&%$',..(()%,+..+')()%%&+3*)14(%&'+/:43&*'(&&$&#$&%%&%%$$)*)+/.+*+0.+'))+1.--)'%((%&),-'..0+,//02*(,40-////66)2-/2-)28-/3))&&(()%($&%&-+()''&*')$#%%'$'*%&(/,-..,..3//)-*/'))'0)%$(%'**'((%*()0.1316932,&+'-&(&$$$$'(,+/60.1(%(($'%%'%%'%'%'*+',..6.1/:3+$(+'(%#%&(%&#)()&',()%%+')+'',4+/.2.,11$',,*(-..50/)+.313-,*0,/&'.(+,,.0.++-&$'(0,8901
@9d4e4ea7-c1d2-4450-83d4-a363a55e6249 ch=128 read=279428 start_time=2019-12-13T16:54:54Z barcode=BC01 runid=2c9cf7bc05858273f10e7d7ec552fc0bd742dc3e
CCGGTTACCTTATTTACGACTTCACCCCAGTCCTTGGAATCACAAGTGGTAAGCGCCCTCCCGAAGATTAAGCTACCTGCGCTTCTTTGCAACCCGCTCCCATGAGTGTGACGGGCGGTGTACAAGGCCAGGAACGCGTATTCACCGTGGCATTTTCTGATCCACGATTACTGGATTCCGACTTCATGGAGTCGAGTTGCGAACTCAATCGGACTACGACGCACTTTATAGTCGCTTACATGAGTCGCTTCTCTTTAATACGCCATTGTAGCGCGGTAATGGCCTGGTCGTAAGGGCCATGATGACTTGACGTCATCCCCACCTTCCTCCAGTTTATCACTGGCAGTCTCCTTTGAGTTCCCGGCCGGACCGCTGGCAACAAAGGATAAGAGTTGCGCTCGTTATGAGGACTTAACAACATTTCACAGCACGAGCGGCGACAGCCATGCGGCACCTGTCTCCACGGTTCCCGAAGGCACATTCTCATCTCCTGAAAACTTCCGTGGATGTCAAGACCAGGTAAGGTTCTTCGCGTTGCATCGAATTAAAGAGCATGCTTCCACCGCTTGTGCGGGCCCCCCGTCAATTCATTTGAGTTTTAACCTTGCGGCCGTACTCTGACAGTCCGACTTAGCGTTAGCTCGGAGCCGCGCCTCAAGGGCACGACCTCCAAGTCCGACATCGCTTACGGCGTGGACTACCAGAATTCTAATCCTGTTTGCTCCCCACGCTTTCGCACCACAAGGCGTCAGTCTTCGTCAGGGGCCGCCTTCGCCACCGGTATTCCTCAGATCTCTACGCATTTCACCGCTACGCCTGGAATTCTACCCCCCCACTCTGAGACTCAAGCTTGCCAGTATCGGATGCACAGTTCCCAGGTTGAGCCCGAAGTTCACATCTCTGACAACAAACCACCTGCGTGCGCCCAGTAATTCCGATTAACGCTTGCGCCCTCCGTATTACCGCGGCTGCTGGCTGGGAGTTAGCCGGTCCTTCTTCGGCCGGATGGCGATCAATGAGCAAAGGTATTAACTACTCCCTTCCTCCCGCTGAAGTACTTTACAACCCGAGGCCTTCTTCATACACGCGGCATGGCTGCATCGGGCTTGCGCCCATTGTGCAATATTCCCCACTGCCTCCCGTAGG
+
35,109/15/5+1:2,0246793/31+'(%+-(+--(1,/.)*.-)+'+/.('*+262,,+*((.&$+),,%())+-*%*'*8.)57,((/,01'$,-1..'(&%$)*3125,3,+,))())-18/919-16583-,')-131'*,'++.+',,)).,-/-60&++,03()(&%'+8.0.156978557&'()*+,1+*+$)../5-:-.(1+30015'5./).-5910((()'(+)%$%%%$&)'(*-.2302:0+.,*1799(:(&%*)*)()')%#&&(22))*0.*.03,429401/1..'()&')41453-469--399837--3/0-98-.3%-(,*,(124/0%&+(+..14-'%''.,5:7:86753852'127&5,.-*,(%)+6230211230)(&%//30600'.+.04492/++-&123('0++,,*,,-/4;4,)((&'&0)&%)..1,)+/34;*2*(*2+*''*+0888834552&&'+,1,.3/10014<98/65-.0124&.++-4)1-:95<544:/8,,,00+,+5*6-(&*)*'-'),),)-02-...,/,3'211/5;8+*335659637:2,+-,99*.),()),-,*,/*4/011+,,0(12.'+..,*)(**/2+..02'+'')1(-,/324-(*30-+..15948+0)'/*)+,001/,)*/),,4077:;877233-,&(*%%'//.2544/;,%)1.43,&,+,4;.-''&++$$%(/75789/00//8248:+.8810687:6:7688-05/7633:2611%)02/.+(#%$%%-8/-/:4002++&,(+.//,0+('(*+,/10+$(((&()4.47923'004/24+...-/*5))&'%')/0716),(1*2..004'()&(.6-)-+**('&'%&(7.7;868(()*+-+'%&%(),*).595-1***0,,,+%&('%(%***)-0+/-,1-/1+--6/11:807-,/6,)*/0-'/0&64643944;821/+++''&$('%)*3/+-.,055&/(((+'+)(*$)*6:,0333,76-(76..-'()+*+$&'*'.)%%(+,7:7864;644/2*-))')'%%&%%'&((+5)5/-+0*+,08-*8/**02)2+//0698,(,+'*'',5,,8381
@363d71c9-714c-4aaa-b616-4a2f779b93b1 ch=77 read=123144 start_time=2019-12-13T16:54:51Z barcode=BC01 runid=2c9cf7bc05858273f10e7d7ec552fc0bd742dc3e
CTCTACAGGAAAACGCTTGATAGAATATTTAATGGAAACCCTGATACATAACGTGATGACGAAAGGTTTTCGGATCGTAAAGCTCTATCTTTAAGGGAAGATAACGGTACCCAAGGAGAAGCACAATAACTACGTGCCAGCAGCCGCGGTAATACGTAGGTGGCGAGGCATTCGGTTTACTAGGCGTAAGGGGCGTAGGCGGATGATGATTAAAAACCGGTCTTGTCGATACCGGGTGCCGCATTACCGAAACTGTGGTTATCTAGAGTGCAGGAGAGTGGAATTCCTGGTGGCCAGCAGTGAAATGCGTAGAGATTAGGAAGAACACCAGTGGCGAAGGCGACTCTCTGGACTGTAACTGACATGAGGCTCAAGCGTGGGGAGCAACGGGATTAGATACCTGGTAGTCCGCCGTAAACGATGAATACTAGGTGTGGGTTTCAACACCTCCGTGCCGCCGCTAACGCATTCGAAGAGTATTCCGCCTGTTACGGTCGCGAATTAAAACTCAAAAGGAATTCCTGGCGGGGACACTAAACGTAGACATGGTTTATTCGAAGCAACGCGAAGAACCTTACCATGACATCCCTTGCATTACTCTTGTCGAGGAAATCCCTTCGGGGACAAGGTGACAGGTGGTGCATGAAGTTTGTCGTCAGCTCGTGTCGTGAGATGTTGGGTTAGAAGTCCCAGGCGCAACCCTTGTCGTTAGTTACTACCATTAAGTTGAGGACTCTAGCGAGACTGCCTGGGTTAACCAGGAGAATTGGGGATGACGTCAAATCATCATACTTCCTATATCATAAAGGCTATCCCTATCGCTAATTACAAAATGCAATGCCGCAGTGAATAACAAAAACGATCTCGGTTCGGATTGGCGGGCTGAGAGCTCGCCTGCATGGCTGGAGATTTTTAGTATCCGCAAAATCGAATCCGCAGTGAATAAATTCCAAGTCACCACATACACCGCCAAATCACACCATGAAAGTTGAGCAATACCGAAGTCCGTGAGCTAATAACCGCAAGGAGAGCAGCAGCCGAAAGGTAGGGTCAGCGAAGGAATTCGGGATGAAGATCGTAATAAGGTAACCGAAGGAGAATGAGCGACGAAACCGAGAAATGGATTCACCACCAAAACCTACGCTAACCTATTGCCTAAACAATACATGGCGCGGG
+
-,,$%&&-((()'*$%)&&'*(+0-)')($&',**'0+(6/+-/4'*$&&%%$%*)-,/0',+&'(/7;8.34---.83;0'+-1013317..+-/*+-*,)&%&'*-)50*+(.,+),*%('(((*,20223.1(+*)%-,0634-4-+120-44409104:+*)(),$&&%$*(3'&%&#(+,*,2'(*+&')0*)/.)-,,,***+.//440''&(&.(*4('%$%$#)'+,&$$%&(+(-*'''&(1',.121.5---752,(.233-5+'(%(&(,0&6+./,+/0-&%&&$'$''(/7++,2361*)&(.(&-'+&&)+.0/3)0-4/-(&&)/5211.,-(*-*./45/++*,,,/(+---2.30'((,14/3/&*%*02)%54.5/))32&470020+,/1/')'*)-531...1082/-,'*,-.+-2.2:6*(%'(063776789879;*//41321'/&$&(+%%&((,.-/+./$'%)*.1887/0,,1/1,8;2.1.645)((.).(*&%'&%(*3*--%'(+*%$%"$''0)+,0/:7.(/.*-/+,466/,(-2*.4-*''(*&*/3466/94+,-,-+4*(()*,/%)''()&))))/,*02/,78*-2/*171/.-'/.-2/3*,--+&'(.4-,-31-4(,-./66467080-)+.,+,/7+5(*%*)*&*''%0550400.6*/***64382-2.,,-02;54932001,,/22675/+*,(*,0*+')))-/+.++),.*.**')&*'%&-.,.46868:7;211373$%$'(-))%#'%*)$%&-(%#'$$&,0)(*)%$&(&'1)))03)&%&*)*+&())'$$$$))$)+(*3/)'%%&)))*)42,,+*%,*).*&21,-1)')),-.-.2..0(''&&126)*%/-,-&((//.35)-*01(&&$)&'*($'$%&'*.&)+,)0,',')))')0)-)&&(&)2.06*)(+-**)-404+/+()-**&&'(''(6/(*/,-,+**))(-+/)&)+,/(/-5)1*,')+0-/)(,++03).*.-(),*..%-++((&*'-($()+&)*,)&&--)2')%(())%)0-++(,(-())04*)',143),,&(''('+,3+*((--.)-,$&(+53,.2+,+&&%$$&&%%)&$''&()&%,.*((%$$$$$$$#$
@dcb36df7-7e16-4a7e-ac3a-5b79c9b2ab29 ch=179 read=210610 start_time=2019-12-13T16:54:50Z barcode=BC01 runid=2c9cf7bc05858273f10e7d7ec552fc0bd742dc3e
CCGGTTACCTTATTACGGCTTCACTGATCGCCTTGAATCCACAAAGTGGTAGCGCCCTCGAAGATTCAAGCTGCGCTGGCACGCAGCCCCTCCGGCGGTGGCGGGCGAGGGTGTGTACGCAGGCCAGGAACATATTCACCGTGGCGACTGATCCACGATTACTTCCAGCGTTCCGACTTCATGGAGTCGAGTTGCAGACTCAATCGGACTGACGCACTTGCCGTTAAACTCTCGCGAGGTCGCTTCTCTTTGTATGCGCCAGTGGAAATTTGCTTGGCACGTGTAGACCTGGTCATGAGGCCATGACTTGACGTCATCACCTTCCTCCAGTTTTATCACTGGCGTCTCCTTTGATTCCAGCCGGACCGCTGGCAACAAAGGATAGGGTTGCATCGTTGCGGGACTTAACCCAGCATTTCTAGCAGGCTGACGACAGCCATGCAGCACCACCATCTCCACAGTTCCGAAGGCATTCTCATCTCTGAAAAGCTTTGCGTGGATGTCAAGACCAGGTAAGGTTCTTCGCGTTGCATCAATTAAACCACAGCACCACCCGCTTGTGCGGAGCCCGTCAATTCATTTGGGGTTTTAACCTTGCAGCCGCACTCTGAGCGGGTCGACTTAACGCGTTAGCTCCAGGCCACGCCTCGGGGCGCAACCTCAAGTCGACATCACGTTGCGGCGTAGAGACTGGGTGAAATAATCCTGTTTTGCTCCCCACGCTTTTCACTTTTCTAGGCGTCAGTCTTCGTCAGGGGCCGCCTTCGCCACCGGTATTCCTTGAATCTCTACCGCATTTCACCGCTACACCTGGAATTCACCCCCTCTACGAGACTCAAACACTTGTCAGGTCACAGTTCAGGTTGGGCCAGGGTTCACATCTGACTTAACAAACCATACCGTGCGCTTTACAGCAGTAATTCTGATTAACGCTTGCACCCTCCGTATTACCGCGGCTGCTGGCGCAGGTTAGCCGGTGCCTTCTTCTGCAGGTAAGCATCTGTGGAAGCAAAGGTAATGCTTTACTCCCTTCCTCCCGCTGAAAATTGCTTTTTTTTTTTAGCCAGAGGCCTTCTTCATGCATACACGCGGCATGGCTGCATCAGGCTTGCGCGCCCATTGTCGCAATATTCCCCACTGCTTGCCTCCGGCAGGAGCAATATCGGCACCCAGCAGAAGGTGCACAAAGACACCGAACAACAGCTACGCGCCGGCGTACGTAGCCCCGCA
+
36++/,+6031-/3(-+&3292.-,-.44(()(*+/7.6+&*./))),./.&(*,71,2'))*(31)(%%&%#('1/1++(*'0.,.820'0+&*)12()$&&763+'.2')')(($(%&*,//4)-510(+++:.-,35033-+%%%%%+.-1(**,0-)'&)'&%(*'/.+)%$+//7446/**++11316.1+4366928-3'4+-+)*-341*6.))&('$%&%#&'()&(*(*(*+1347684/:7..3--,*,4&&%&&(*'.,*'&)&('((+*/+)*(*-1(*)+*&.(&-+03*+*+--0./37778-6+131911,,++,/68,+0'#%'%%%%()41)*,')#(+4'()1./33*))**191./110).,86,,032*))#%&)-/,.095/('&+%4(**'0.69*)'&%'%%+775+400+++4+**&)%''&*'$&%('(*.(()+8836+),1.0//077677950.,&(*(&%&&&&%')-5788)3234214:1,..34)1-:78;:7909000887&%**,07-.(%%#$#,))-.'&+*1,10634%'11-)-118494(-4,,(2-/9;82883820.(04+'-%(),.,%))'',)+)))+)0)**/*..).6.7'$(+-3-0129/7'+4*($&'')/1623043-(+.3,')(,+$')*///))*,*-..2++(*+*&).-881.050**,-+21+*,+/-5-*+))*-+)+&$'1,&)*&%55571')&$'+3+65.174;747924;2960470%%$$%423378.3.+-22;53-,/'+,),),0--1,*+.*(*2.3-,-'%+/-133432,/+*,*0+,1$...,-/'.-3.)&+*7+4/3-$-/**5+*+-/5///+-,2.-')1-2%&')1.170').2'&'%&&+.0299;877556262*+2-./24<9888*8,+60/823/8111504+)#'%*+,0,-2/)96)*'(*88;))%*#'%)&($)+)*%)%('''%-/2(.()'#(#%'/*(,*79.,/+,&+-,*32-/)-'(***+.214.24-(%%%1'&'&*,10-/-,85'(%+%'(+&,+..1///(000./)./,6824/,,+,-+63+-3--*(*)7.//-653+$''$')'&)'(--)&%&/*,&+8/..7/0.-,-2*&$'*+/--)($%$'+0/*--'0&%++((&&%%('$'&(*,/%%(,)&+)&%$%#$%##%
@535dd44e-c9bc-4a87-8711-fd6004262478 ch=327 read=95875 start_time=2019-12-13T16:55:02Z barcode=BC01 runid=2c9cf7bc05858273f10e7d7ec552fc0bd742dc3e
CAACCTACGGAGGCGGCAGTAAAATTTTTCGGCAATGGGGAAGCCCTATTGACAACGCCGTAGAAGGAAGAAGGTTTCGGTTTAGCAAGCACACCATTTATAAAAGGAAGACAGCTACAGGAAATGGTAGCCGAGTGGCGGTGCTTATTAGAAAGCCGGCTAACCGTGCCCAGCGGCGCAGTAATACGTAGGTGGCAAACGGTATCAGGAATTGTGGGCGTAAAGGAGGGGCAGGCAGCGGCAGGGGTGCATGGTGAAAGCCTGAAGCAACTGGTAAGCCATGAGCCAGGCAGCTGGGAGGATGGTGGAATTCCATGGCAGCGGTGAAATGGCAGAATGCTGGAGACACCAGTGGCAGAAGAGCGACGATCTGGCCTGCTGGCGAGCGCTCAGTCACGAAAGCACAGGGGAGACCAGCCGGATTGGTACCCAAGTAGTCCACATGGCAGTGAAGTACTAAGTGTTGGATGTATCCAGAGTTCGGTGCTGCAGTTAACATAATGAGTACTCCCACCTAGTCAAATGCGGTTGCAGGGTGAGCTCGAGGATTGACAGGGGCCACTTTAAAACAGTGGAGCATGGTTTAATTCAGGAAACAGCTGAAGGAACCTTGCAAAGGTCTTGTGCCACTCTATGGGCTCCAGAGATGGAGAGATGGCTATATGAAGAATTGGAGTAGATGCATGGTTGTCATTAATCTCGTGTCATTGAATGTTGGGATTAGAATCCCTGTGAGGCATGACCACTTATCGGTGGATTACATCATTGGTTGAGGACTCTGGCAGAGACTGCCAGTGACAAAGCTGGAGAGGCAGGGATGACGTCAAATCATCAGCTGCCTTGCCCTGGGCTGCACGTGCTACAATGCGGATGGTGCAGAGGAAGCAGAAGCCATGAGGTGAAGCAGAGCCCATAAAACCATTCTCTCAGTTCGGGATTATGGCATCTGCAACTCGACTACATGAAGTTAGGAATCTTCATGTCGCAGATCTTGGTAAATAAGTACCTCGGGCCTTGTGCACACCGCCCGTCACGAGGAGTTGATGTACCCGAAGCCGGTAAGCCTCTGCAGGAAGGGCTATCTAAGATTGCGGATTGATGATTGGGGTAAAGTCGTAACAAAGGTAAGCAGATGACGACAGGCAATGGGATTCGCAAGGCCTGACAACTTTCTTCCTTCAGCAATACATGCTT
+
*,')*('*+,()))*&&')+*,0++59://-/.071036**-)/4+(&%$%%%&$%%&&%&%&,*)//1*(*').8)+%..84'#$)*'+**&&#'&')(*+13'(''(&&)(&'('('-'-/,,0.0/,./''('*&(''('(-,)'-+&**'$'%&%''-).0030//'('(%&#%%%&&(2-&0+/'0'*%%%''$&%')*+/$,**)-*%)/440036;*.*)*.,*.,/.,$-)(*)%*--'&$%%+,++)(+-(,475,+()(%+*&%')-(*,(')*%253/5//(-,'/(&+)(1)&)(+()/*,.)*($$%(&+('('/-*,($%(())##$''&%(,.66./.-+*'&**(%)+:74-.//./5--())(,0+(%(+)--0,+-+$%%%%%%&$$%(,0)%%%(*)*+/+2*,2$&%%)*''&'*+211*%&%%'%%$(''&%$(%)&(,('%+)%++1//'+/'&'&(,94+--(%'),',.534.(%,))%'&(*.-31)%)*'%&''&*,(&&'((.$%$(-.+'(-021'%,((/,//2&054142%(-/1*-(&&'((()%())(())3526345%)')*'&$%%$&&),+*'(&$$%)*1**,2327&(%&(%**+$#%$(0)+/('+%*)120**)(0//++(&(()&%'&$%'&&(%%&#(#$$'&(.306)-.0/**'(***%#$(&&,''(.-+.*'((%0*-&(&(,0'%%'%&**,(%%%(.&*/))*)&'/*+&++&*))*'*+**,)+$.,-.01//22(((*,-144/'%)*---))%&&..)'%&))&,5413/*+)))&''*,,,*'$%(),*%%%&''''+0*+(($)'-)-*'&)'%%&)(&)%&()-00,.)('$%'(+*)*+(&'%((&&('%('&'$26*,2/553*4,+6)..//'**,('.**1///)&'%)))$)-(3320+..()((&*)',6*).%&)-,40&(&--%(')+.,*.&'#%))))%$#$%'*3&,330,1&*&(')%+0*,.)'(*$&&()(%'3-+()&++-4*$((',2(1*%'$&(.*)&*'+/0*,-)+.(03-1(&%&&%$*+++-)*+**11((('((/)*534505/07+-+'),&*'(()**)(%'-.2)('((*+&1&%#&&*('+&$&,,00,)1.126+&$%&'&0,5/)+$&$$#$
@f49c100a-af92-441e-a9d3-6f20dc31ad6c ch=138 read=126580 start_time=2019-12-13T16:55:14Z barcode=BC01 runid=2c9cf7bc05858273f10e7d7ec552fc0bd742dc3e
CTCCTACGGGAGGCGGCAGTGAGAATATTGCACAATGGAAAGCAAGCCTGATGCAACCACCGCGCGCGCGTATGAAGAAGGCCTTCGGGTTGTAAGTACTTTCAGCGGGGAGGGTAAAGTTAATACCTTTGCTCATTGACGTTACCCGCAGAAGAAACACCAGCTAACTCCGTGCCAGCAGCCGCGGTAATACGGAGGTGCAACGTTAATCGGAATTACTGGGCGTAAGCGCGCAGGCGGTTTGTTAAGTCAGATGTAGAAATCCCCGGGCTCAACCTGGGAACTGCATCTGATACTGGCAGCTTGAGTCTCGTAGGGGTAGAATTCAGGTGTAGCGGTGAAATGCGAGATCTGGAGGGAATACCGGTGGCGAAGGCGGCCCCTGGACTGACGCTCGGTGCGAAAGTGGGGAGCAAACAGAAGTTCGATACCCTGTTCCACGCCGTAAACGATGTCGACAGGTTGTGCCCTTGAAGGGCGTGGCTTCCAGAGCTAACGCGTTAAGTCGACCGCCTGGGATACGGCCGCAAGGTTAAAACTCAAATGTCTTGACGAGGCCCGCACAAGCGGTGGAGCATGGTTTAATTCGATGCAACGCGAAGAACCTTACCTGGTCTTGACATGCGAACTTTCCAGAGATGGATTGGTGCCTTCGGGAACTGTGAGACAGGTGCTGCATGGCTGTCGTCAGCTCGTGTTGAAATGTTGGGTTAAGTCCGCAACGAGCGCAACCATATCCTTTGTTGCCAGCGGTTCGGCCGGGAACTCAAGAGGAACCGATAAACTGGAGGTGGGGATGACGTCAAGTCATCATGGCCCTTGACCAGGGCTACACGTGCTACAATGGCGCATACAAAGAGAAGCGACCTCGCGAGCAAGCGGACCTCATAAAAGTGCGTCGTAGTCCCGGATTGGAGTCTGCAACTCGACTCCATGAAGTCGGAATCGCTAGTAATCGTGGATCAGAATGCTTACGGTAGACCGTTCCCCGGGCCTTGTACACCGCCCGTCACACCATGGGAATTAGGTTGCAAAAGAAGTAGGTAGCTTAACCTTCGGGAGGAACACCACTTTGTGATTCATGACTGGGGTGAAGTCGTAACAAGGTAACCGGAAGATAGAGCGGCAGGCAAGTAGGTTAGCACAAAGGGCGCAAACCATAGCTTTCTTCAGCATATTACGTGAAAAGAAAAAAAA
+
,/*)%)*&3-+2++%57654,')+3+,-/..1239531-+'&*28.6:874.*).++22473/,+(((()-25616')).,4:96:,54272/:5-01+-5-+(**.*.(%**(+,98+/,5,1033074.08860:0009/://:+)2**.)&/*%&(.,)*+)2,,-7668942...-0*.03/40//.,/+4.200,+,&'*-6/8.3,1*.-7.11:;964.%(&((+'*%(2/'105++0:27-57,-'&$%%$,/)--69.)1646697::99;8756633222)+,443.4-+,%'%%(%()+::99.2)3+.+.-3/33(+422,,.-40/&(*%#$#&&&(*,./1).,),4116:7;614/**''-0-../-)*,%)('+(,/1330*+&'&''&&(%+4.)../9/7,($$')2(,../3:.&'$$$''004;86;<8///.+/0//-'+/)702.5:003+)&(.2/32/2-+0,%$+')+,671/+(.++)),+./247:;--*.)+)-)(++&'+*,,571;;74887<:3-.,-,./1,&.4)73+,-.,/(-,035,-&*%*('.9985431.)0177888/,++(*.,548468797556.-(&')')'(+'+7).)**+-.1/0)/,.60788388/;;9:8874/*2/-')%()./-0/003+.++,309,,.1246*0)((04+-3:44-/13:3185+-0141.05/..%)(').//('.-*120.4---0.*''+005/2-3,-8830,%)(&(+&'%+/:649,))'(,*075/66897532.(+/7887+5*95615.2.2./4/)*&(&)**35:785;65:5420+*(,,+'(&*)(+/11300..+*-)/6153946649883;;/04254468::82;,++*',&1*')+,//.+*-.--&%'*.-05.-,).+/02/445401.40//69750-0+*)-,%''&')+4111/202849;<*.-+-/3/./63336/4://41./-/403)*(((),,0215/02;2'%*+()%/-,.%'%%4+886:9*:/,*'$$&*-5-/-;911657;8::4)*%(*/)++,-*+,++-.&37*8,7;:353/:/06/+)1,-,3,//83---))./2*%++-/8/)+(/(-(*/+(&%'),-/1-277*)*%'((401.*(/1.(%+/0+,(&&
@d2e91631-29e1-4c9c-ab2a-e134733193c6 ch=30 read=94452 start_time=2019-12-13T16:55:12Z barcode=BC01 runid=2c9cf7bc05858273f10e7d7ec552fc0bd742dc3e
CTCCTACGGGAGGCAGCAGTGTAGAATATTGCCTATTAAACAGCCATTACATGCCCGTGTATGAAAGGCCTTCAGGTTGTAAAGAATGCGCTTTCCAGCGAGAGGGGAGGAGAGATGCGTTATACCTTTGCTCATTGGCGTTGCAGAAGAACACCGGCTAACTCCGTGCCCAGCGGCGCGGTAATACGGAGGGTGCGAAGCGTTAATCGGAATTACTGGGCGTAAAGCGCGCAGGCAGTTTCCTGATAAAGTCAGATGCGCGAAATCCCGGGCTCCAGCCTGGGGCTGCATCGATACACAGAAGCGACCCGAGTCTCGTAGAGGTAGAATTCAAGGTGCTTAGCGAGGGCAGAAGTAAACAGAAGTCTGGAGGAGGAATACCGGTGGCGAAGGCGGCCTGGACGAAGACTGACGCTCAGGTGCGAAAGCGTGGGGAGCAAACAGAGTTAAGATACCCTGGTAGTCCACGCCGTAAACGATGTCTGGAGGTTGTGCTCTTGAGGCGTGGCTTCCGGAGCTTCTTTTACCCGTTAAGTCCGACCGCCTGGGAGTACGGCCGCCAGGTTAAAACTGATAGATGACAGGGGAGCCCGCACAAACGGTGACATGTGGTTTAATTCGATAGCGCGAAAGAGAACCTTACCTGATCTTGGCATCACAGTTTTCAGAGATGAGAATGTGCCTTCAGGAACCGTGAGACAGGTGCTGCATGGCTGTCGTCAGCTCGTGTTGTGAAATGTTGAGTTTGGTCCGCAACAGGCGCAACCCTTATCAGCCTGTTGCCAGCGGTCCGGCCGGGGAACTCAAAGGGAGACCGCCAAAGTGATAAACTGGAGGAAGGTGGGGATGACGTCAGATCATCATGGCCTGACCAAGGGCTGCGATGCTACAATGGCACCTGAGAGAGCGTCGCGGAAACAAGCGGACCTCGCCAAAGAACATCGTAGTCCAGATTGGTCACAACTCGCTCCATGGAAGTCGGAATCGCTAGTAATCGTGGATCCAGAATGCCACGGTGAATACGTTCCCCGGGCCTTGTACACACCGCCCGTCACACCATGGGAGTGGGTTGCAAAGTGGTAAGCAACAGCCGGGAGAACACCGCGCAGGTCCTTGACTGAGGGCGAAGTCGTAACAAAGGTAACCGG
+
(342137185-/2,+*.&(0&%*'-86,8+$-(('.**(&'(&*&&'%$$$$#%$(*.-10)),*')+03552&+&-2)-18.'(++&+'&),,*((')&%&&(+1+'+*('''*(&&%%''))/0/70,/,2+-))*.*/*%)(),.*-++-201-,+4+-.2--0+80((1-'--**,)*(+-'),0)*-+,-0(./-44572712&//,60557::69/5376-1-,%-'(696-86+')),)/)/++554567*(%&&)//,-'(%*4,)-('&.0),)-'(*..+*'&(*+0*,('(+%&(%&'&((,)(''$.%'&((,,+).)2/,'/(..',(&()+&+-1,((*(%(((&%+()*(*-/8314-*-)-//023-2/1-*+(,*/-3354-/460/.*'+*+,+-1213)5--*)&&(')*+1854(*&,69*3/.$&,))*+-/45;,,196335411358;93562/0,.)(($%'-//1.+*,,////-*%)(()&'&%&*+(,)&%#-$'*,+#)*('-+*%$%',')12(,(''.,'&('-+.3-*/)&)200273'(&#'(%+'))00'001)&(06.).-2/10,*&$$#&*)')*0/7/(,*.-,))%$$$'&)+'$&%)'0.,-))*''',')''%&&&'$&$(/6:+6+++*+3.,'--.1.'//-37(28,826761/023212489:8777&001344-,.,+.1479728.0,143/./3+%-13))&'&%%.0-8)051,2505700*'(($%'&((,**0-+--&43..1327(+/)/723-*+((-)'(&+'(/)))%$$(+,097223-+1'')(*237;/06788551)'%+,286('+(.)&'+,/,(+-,,,()'%'*21-0240)&&$&%#&''(%)&(&%%$'(&&)'(/2)/.4444//%%%-.+&&%)'')0730.1(&+$0('$'&$))&-.-))+/,'(,-+-)*,)3*-+*'(.&,),)**-73/4/4')+21043)'(-3//0;61111.655).58983:34/.--+481022/.-%,+.1-0..)&'&+/)6+)&'**$'&(()*&&(%&$%)0,61+,*('&)+&(#%$/-))&*(*-032&2/*41//,,,/66766;*3,0(+0,-*
@973d4433-5cc3-4774-9bd2-cf6c82317234 ch=134 read=121561 start_time=2019-12-13T16:55:13Z barcode=BC01 runid=2c9cf7bc05858273f10e7d7ec552fc0bd742dc3e
CTCCTACGGGAGGCAGCAGTGGGGAATGTGCACAATGGGCGCAGGCCTGATGCAGCCATGCCGCGTGTTAATATGAAGAGAGCCTTCGAGTTGTAAAATTACTTTCAGCGGGGAGGAAGGGAGTAAAGTTAATACCTTTGCTCATTGACGTTACCCGCAGAAAGAAACACCAGCTAACTCCGTGCCAGCAGCCGCGGTGTACGGAAGTGCAAGCGTTAATCGGAATTACTGGGCGTAAAGAAGCGCACGCAGGCGGTTTTGTTAAGTCAGATGTGAAATCCCGGGCTCAACCTGAGACTCATCTGATACTGGCAAGCGCCCAGGCCTCGTGAAATTCCAGGCGTAGCGGTGAAATGCGTAGAATCTGGAGGAATACCGGTGGCGAAGGCGGCCCCCCTGGACGGAACTGACGCTCAGGTGCGAAAGCGTGGGGAGCAAACAGGTTAGATACCCTGGTAGTCCACGCCGTAAAGCGATGTCGACGGGAGGTTGAAATTGCCCCTTGAGGGCGTGGCTTCCGGAGCTAACGCGTTAAGTCGACCGCCTGGGGAGTACGGCCTGGGTTAAAACTCAAATGGTGTGGGGGCCCGCACAAGCGGTGGAGCATGTGGTTTAATTCGATGCAACGCGAAGAACCTGGTCTTGACATCCACGGAAGTTTTCAGAGATGAGAATGTGCCTTCGGGAACCGTGAAGCGGAGTGCTGCATGTCGTCAGCTCGTGTTGTGAAATGTTGGGTTAAGTCCGCAACAGGCGCAGCCCTTATCGCTGTTGCCAGCGGTCCAGAAGCCGGGAACTCAAGGGAGACTGCCAGTGATAAACTGGAGGAAGGTGGGGATGACGTCAAGTCATCATGGCCCGCGACCAGGGCTACACGTGCTACAATGGCGCATACAAGAGAAGCGACCTCGCGAGAGCAAGCGGACCTCATAAAGTGCGTCGTAGTCCGGATTGAGTCTGCAACTCGACCCATGAAGTCGGAATCCGCTAGTAATCGTGGATCAGAAGAATGCCACGGTGAATACACGGGCCTTATTACACACACCGCCCGTCCGCACCATGGGAGTGGGTTGCAAAAAGAAGTAGGTAGCTTAACCTTCGGGAGGGCGCTTACCGCTTTGTGATTCATGACTGGGGTGAAGTCGTAACAAGGTAACCGGAAGATGGGGCGACAGGCAAGTGAGTTAACACAAAGGTACCGACAACTTTCTTCCTTTCCAGCAATACGTAACTGCA
+
,/33*%+'47/042/34217*.0,,21&3&')-+;03:464727;65-,&*%0/+48432775756-4+1*-+2)2)%'%&'47567'$,-2..0:2,.-)(,9/+13409;.*0.-,).(')).78)+.5.524012-((.-4373245/8,,5+(5+*+.+%,-+)*/6'.1,2---863588<65934463/1,*%'&'*+)+,,,264233092935305.2/1339;854548,%'(((,-(+)+,--*',95/.,-733178)++($&%)0-+/4,,544750,/*)*'(0.++(+.101334908/.2.,(*'&&%132++%/%(*+).-*+8<9710,**',-,6,)(-++.-*,,06:4-/3,533/,+.++5,*)0(1+6091526,*1746/,)%(())++003,.99874284-.379::,+./1:+/,'.*3-+-4:7<3027500465+,)+-.+--))*,///5..%(%*+'-+,(&%))).)12*%%'(')1-+,*-73210*/+--.4790/..2564103-.6988962*/&)%))*%025105404189513452/.641.-((.3/+1-(*,.**,/29880&--22*))/0;:496:61,2037/546.,/+/(),''366342-4575(),,'(((.;9/7++)((-,-((/--////135*8'7)5956.-.),&+%),558861,,&+)76.00039:-9,,+0099865;6:/530)(()(%)0/6'/42$+(',5,*/,/3%&/&-2)*5/&/&,*9)($&&&-,,03+2/04,+)-)''-.1.27(.-++01;12345.)))*,510',(,3379514+.*...65*/0559((*//2859;83)))().0/05/01;21:634*)*./4*+&)(()656768264('&'(5:+63:778873/3:1.0/2/25033580)--(1--')*+-/0-,*,.0*/63,/041/.2/01/-4),,4,2315101766727&%'*',0-383-+&+,,8;8*.%*).14-3,&-%$'()*,.3;058422/(%'&))&*+4+)))-2,/0-.187,'%))')'1/,,&($$+2,5/740;.+20)-,-10-2/&-58;43478:733///0.2/.**'&)'339:;:4./5-17:95667138/783*+/0'(43''&'%&,--0&()107),,)-/8453/+.2:;269/$%''*+*+--82123/0%&&#'%
@a4d89bff-ee89-4512-8de2-01fc5360b066 ch=319 read=163192 start_time=2019-12-13T16:55:27Z barcode=BC01 runid=2c9cf7bc05858273f10e7d7ec552fc0bd742dc3e
CCGCTCCTGCAGGAGGCAGCAGTGAGGGAGAAATATATTGCACAATGGGGCGCAAAGCCTGATGCAACCATGCCGCGTGTATGAAGAAGGCCTTCGGGTTGTAAAAGTACTTTCAGCGGGAGGAAGGGTAAAGTTAATACCTTTGCTCATTGACGTTACCGCAGAAAAGCGCAGCTAACTCCGTGCCAGCAGCCGCGGTAATACGGAGGAGTGCAAGCGTTAATCCGGAATTTACTGGGCGTAAAGCGCACGCAGGCAGTTTTGTTAAAGTCGATGTAAAGAAATCCCGAAAGATCAACCTAAGACTGCATCTGATACTGGCAAGCGAGTCTCTCGTAATGGGGGGGTAGAATTCCAGGTGTAGCGGTGAAATTGCGTAGAGATCTGGAGGAATACCGGTGGCGAAGGCGGCCCCCCCTGGACCCGAAGACGACGCTCAGGTGCGAAAGCGTGGGAGCAAACAGGATTAAGATACCCTGGTAGTCACGCCGTAAACGATGTCGACGGAGGTTGTGCCCGCTTGAGGCGTGGCACCGGAGACTAACGCGTTAAGTCGACCGCCTGGGGAAATACGGCCGCAGGTTAAAACTCAAAATGAATTGACGAGGGCCCGCACAGGCAGTGGGCATGTGAAGTTTTAATTCCGATGCTGCCGCGAAGAACCCATACCTGGTCTTGAAAGCATCCCACAGAACTTTCCAGGATAGTTGGTGCCTTCGGGAACTGTGAGACAGGTGCTGCATGGCTGTCGTCAGCTCGTGTTGTGAAATGTTGGGTTAAGTCCGCAACAGGCGCAAACCCTTATCCTTTGTTGCCAGCGGTCGGCCGGAAACTCAAAGGGCTGCGGTGATAAATTGGGAGGAAGGTGGGGATGACGTCAAGTCATCGCTGGCCCGCCCGACCAAGAGACTACACGTGCTACAATGGCGCATACAAAGAGAAGCGACCTCGCGAGAGCAAGAAGCGGACCTCGCCAAAGTGCGTCGTAGTCCGGATTAGGTCTGCAACTCGACTCCATGAAGTCGGAATCGCGCTAGTAATCGTGGATCAGGAATGCCACGGTGAATACGTTCCCAGGCCTTGTACACCGCCCGTCACACACCATGGGGTAAGGTTTGCAAAGAAGTAGGTAGTAACCTTCGGGAGGGGCGCTTACCACTTTGTGATTCAAGCTGGAATTGAAGTCGCTAACAAAGGTAACCGGAAGATAAGGGCGACGAGCAAGAGTAGGTTAACACAAGGCACCGACAACTTTCTTCAAGGCAATGCATGAAA
+
+-'))./*(%$(($**)++(&'&&&*,&&%//,(*,*0+()((0/-+1)%&$%(/-)1953*)')+)+/-+(0-+24-++++--4+*+,2/7686,:8790-.57.-00*-++)&+*+41)-++&,)(+,3-+110*0*,6/56./67.11.,1124.44./(./,*+$(*/(+++.1.04869-8-,,5*-484-/+&)/.-*2+)((#,).+/0+-,1.5,26%&(*'-14,-.0,)(*078.,.--&)$&),2.'/-57-&-*&),)+-&&)('%&($*,*(.*)()-&&%))1-0+*'((-45333345////0.7.-59(3**-,,')+1105/.'('(--*)++./1.1--6974++++586/&**&&)*1-3--+,,//80/.'-)&%*('/,/0-+,,)/.)1/23682-/0-(2,*&),**(***1568..+-++),.+)/37,85,,//<83.2-)2-0'%')%073--&&('(/$'(/4678;,--,,&.+-(-2:10,2-,.203,)*)(+,24/-+/)(#))+/(%&**..,-1/16891376)9927:6688*,0.,-5(167&/''-.31/56//6257,4.--4-010,&25/28,)*)+-%,.$))*-1,)0((&+)'-;;,&*',*0((+#%%%&$&%',+&')&,&$&&),)+.+((&%),(&/,,.)*(--12754:24'(.-(-'309-4279./,,+/3-///0.,-033168989985,./8/,(02267/125627-6/.'&'&(''-6',028560472,./-*&(&$''*3,088.:///./3/,154090/0/844.8.1,2*50*53/+&-.'*&%&')*+..*($(%$'-*/-+.-/208:4696487893&'(*6;8+))++)6-%&$&(,-30',%*&*(()&+*(*-834/,.*0..111,-52,*+),,),1444,1'-+%*&'(34((**--539:33&'%076+/6:5757978811*4-51.,1.//74.'(&***6565010/,,,/'2,5-,,,*/0./2588918..5-3&&)+00-3+'*3:803200424,90)$*24/10,,*+)--.196/2//.+,,.4$/&1,''--**82&&)*1*&)(%&$)((&&&(0+5365(50*-31.+,047259$(/6/+17:;51-.*,..1$%(&))*%(**()2+87:*-,0*()-'**,,1-/'*-45;:9*'450-&&'))13/1-&'&(),,&,(+/+,1-)*,.-)/70+(*.-4.*#*$$$&%%
@3d5abc85-36f5-4c6d-b030-d1079f3a5adc ch=267 read=109767 start_time=2019-12-13T16:55:29Z barcode=BC01 runid=2c9cf7bc05858273f10e7d7ec552fc0bd742dc3e
CCGGTTACCTTGTTACGACTTCACCCCAGTCATGAATCACAAAGTGGTAGCGCTTCTCCCGAAGGTTGGTTTACCTACTTCTTTTGCAACCCACATGGTGTGACGGGCGGTGTACCACCCGGGAACGTATTCACCGTGGCATTCTGATCCGATTACTGTGATTCCGACTTCATAGGTCAGGTTGCAGACTCAATCGGACTACGGCCCCGCACTTTATGATCCGCTTGCTCTCGCGAGGTCGCTTCTCTTTGTATGCGCCATTGTAGCACGTGGCCCTGGTCGTAGAGGCCATGATGACTTGACGTCATCCCCACCTTCCTCAGTTTATACTGGCAGTCTCCCTTTGAGTTCCCGGCCGGTTGCTGGCAACAAAGGATAAGGGTTGCCTTCGTTGCGGGACTTAACCCAACATTTCACAGCACGAGCTGACGGCAATACATTACAACCTGTCTCACGGTTCCCGAAGGGCACATTCTCATCTCTGAAACTTCCGTGGATGTCAAGACCAGGGGCAGTTCTTCGCGTTGCATCGAATTAAACCATGCTCCACCGCTTGTGCGGGCCCCGATCAATTCATTTGAGTTTTAACCTTGCGTGGCCGTACTCCCCAGGCGGTGGCAACGCGTTAGCTCCGGAAGCCACCTCAAAGGGCACAACCTCAAGTCGACGTTTACGGCGTGGACTACCAGGGTATCTAATCCTGTGTGTTTTGCTCCCCACGCTTTCGCACCTGGGCGTCCAGTCTTCGTCCAGGGGCCGCGCCACCGGTATTCCTCCAGATCTCTACGCATTTCACCCGCTACGCCGCAGATTCTGCCCCTCTACAGGACTCAAGCTTGCCGGTATCAGATGCAGTTCCCGGGTTGGTAGAGTTCACATCTGACTTAACAAACCGCCTGCGTGCCGCCCAGTAGTTCCGATTAACGCTTGCACCCTCGTATTACCGCGGCTGCTGGCAGGTTAGCCGGTCTTCTTCTGCGGAATGGCATCCAATGAGCCAAAGGTATTAACTTCCTCCCTTCCTCCCATGAAAGTGCTTTTACAAGCAGGCCTTCTTCATACACGCGGCATGGCTGCATCCTTTGCGCCCATTTGTGCAATATTCCCCACTGCTGCCTCCGTAGAG
+
1,-.09+-555012--/.56<860871,014((,+/20-/+-+&0,4,))''&%(((/+('*))*',()*'()4,)&((124<<6)5*0,85*+,-/888556:7;6()%%$##&&%,.,18738978344/.17329221:492-.--&()/2.13.(*-3:333066:6..'-50106.7.)1,.568353/3,9062-/)')'*(%'&*+/631.(+.1,./6123543+*0.013-'(--//*./,'++.,.(*212.+%%(('-+)*%(..-189811''$425;7411,,)(*(''%&)006/63.*19067924&(*/)$%&++04-,./.*(,*-82,--/9,4'+))&),(5-)'&$'*(*36,4.5.7++)*3:-1--5+.2544+962.--00-/./62289&-%%($(%(%&1111145&-.%%%''1(''.--)+,/14538497:.8/+(+*-*,..,35+.//00,4'',+()+-.+*-5934245100/,'$*-*''%+),)-+/,.06:55464*4-314;7664,+.+/-(,*%'**+,,21/-074,(%')28283'168&%&(589.92///(-/+*)5-011311651.1+*(''('(*(,*./0:0-./5-.-+-&))%'()+-7,.650..-+0335).,.1--00-32&'*0**(+'')*%&$%.40/124/*/+.(''&%((,69-.011041&+++/99*-336921)+..+/'')001<9669&$)4:53200,/0,08173.4:9414+,,223365152417;;3/32*'*4*+%/)$')-.08,.$340-/13()&*3+56:+3'3.90/8)2104/)+.078'-/87)*(/.-(-&$%''-/3/,./5650/-0040468226//,('(%%$$$&(-(().*(23-''(/-/)/(''%#'&-4-,/,//40,10*,044471'(&%$+.,30/1315.,-2+84..-...$$%%'&%&(&)$-,..7./,(''*%**+()-.)(()8/,<;7-59,&&').(*+&(++/(.//)'*&)1/67;88<:.1-,(,-./6-*,,2/...../'%*0*+0.6.&+-'%'&'+4/0065-0.&)*)+('(((0903--&'
@93fd2b23-c773-40d6-a99d-25230d240628 ch=107 read=196477 start_time=2019-12-13T16:55:28Z barcode=BC01 runid=2c9cf7bc05858273f10e7d7ec552fc0bd742dc3e
CTCCTACGGGAGGCAGCAGTGGGAATATTGCACAATGGGCGCAAAGGCGATACAGCCATGCGCGTGTGAAGAAGCCTTCGGGTTGTAAGTGCTTTCAGCGGGAGGAAGGGTAAAGTTAATACTTTGCTCATTGACGTTACCCGCAGAAGAAGCACCGGCTAACTCCGTGCCAGCAGCCGCGTATTGTACGGAGGTGCAAGCGTTAATCGGAATTACTGGGCGTAAAGCGCGCAGGCAGTTTGTTAGGTCGGATATCGGGCTCAACCTGGGAACTGCATCTGATACTGGCGAAAGCAGGTCTCGTAGAGGGGTAGAATTCCAGGTGTAGCGGTGAAATGCGTAGAGATCTGGAAGAGATACCGGTGAAAGGCAGCCCCCTGGACGAACTGACGCTCAGGTGCAGCGTGAGGCAAACGGGATTAGGTACCCTGTTAGTCCACGCCGTAAACGTCGTCGGCTGCGGAGGTTGTGCCCTTGAGGCGGCCGGAGCTAACGCGTTAAGTCGACCGCCTGGGGAGTACAGCCGCAAAGTTCAACTCAAATGGTGTGAGGGGCCCACTGGCGGTGGAGCATGTGGTTTAATTCGATGCAACGCGAAAGAACCTTACCGCAGTCTTGACATCCACGGAAGTTTTCAGAGATGAGCTCGCGCTGGAACCGTGAGACGTTGCTGCATGGCTGTCGTCAGCTCGTGTTGTGAAATGTGGGTTAGTCCGCAACGAGCGCAACCCTTATCCTTTGTTGCCAGCGGTCCGGCCGGGAACTCAAAGGAGACGCAGTGATATAAACTGGAGGAAGGTGGGATGACGTCAAGTCATTATGGCCCACTTACGATATGATTTCCCGATGCTACAATGGCGCATACAAAGAGAAGCGACCTCGCGAGAGCAAGCCGGACCTCATAAAAGTGCGTCGTAGTCCGGATTGGAGTCACAGCTCGACTCCATGAAGTCGGAATCGCTAGTAATCATTAGTCAGAATGCCACGGTGAATACGTTCCGGGCCTTGTACACACCGCCCGTCACACCATGGGAGTGGGTTGCAAAGAAATTAGCTTAACCTTCCGGGAGGCGCTGCTGGCATTCATGAGAGGGAAGATTGAAGTCTGTAACAAATTG
+
'(+-)*+)36),10,56434,/+*/2126/*(*,.-/730&*06-&**)-.-..,443+&&')00))&)-')')*33,/(/2/8-/,1+(')*-;4/10/40,10/206-/1;81322/-)-.2))7886281-142:54;6.0()2*',*(228.4-,,061157-05:<00-,*1%%&%&$''$%')04.,137664346725+**0.1213++*,45:878:732,.&-*361(22:3.8/0)3--&),.4.4)-53693-0.+0:767542221/-,,./36+,*%+-)()%'**&&&(*0)(,32/,1'-+-:+2-0661.)..161--0-,.11-2'))*+./68,,(''))-;:0/)*%%'-,3&/.577,'1466/,2+,,,-123.)0,,2*%))('&%,*,/;48'94.13,110.39+,,++**77724+1689:<59..'%*.,2*())+3+,/-/(&)+22..-&*(&'&&)-/-+,-/4/2555:62/3506740664550&&&)*0&313+,(,*((0/'&)-/37,,2110*%$(26//6*&(,-4002111'%)%+$)*64<;393<:+*,+-69756+*)*),'-/2,*-+&'%/1(-*'(33670./,3)4)*89343-.-,(('+&+.%&')(.50968673)-,-)'())4/111&//0199650')+,:86,2+&(**20*%%%)'+&))513+.-5:21/.123015+-/-04)(*((09458.'+*123769675</0..7;/;*3,%+'+%&&))+//+&*-4033,*/,-7.61,24,,/12,,.*'(,..4:456/96.%'&%&(**&&$'%2+'()+&')-,++*/-*2.-,0113267*'&&()*,558527&*((((%-07'713775888667<7),2079:75615/7(8)*8))*#&**$%&(+,.04576667.7---8464625**($(+/.,-'+,+,0530070/7/-3.762-51/72-26)-344/8..-21+-,18-6:.+36554535763,')).2138344;-'*,&$%%$&$$()455-8+,60,02,,,3)-,.('&-54./(%($***')*(0++20./21.)(*),($)%&
@cd921977-ee4d-4d73-8729-1781b3895715 ch=160 read=201784 start_time=2019-12-13T16:55:25Z barcode=BC01 runid=2c9cf7bc05858273f10e7d7ec552fc0bd742dc3e
CCGGTTACCTTGTGCGGCTTCACCCCAGTCATGAATCACAAAGGTGTAGCGCCCTCCGAAGGCTACCTGCGCTTCTTTTACAGCCCACTCCCGTAGTGTGACAGGCGGTGTGTACAAGGCCGGAACAATATTCACCGTGGCATTCTGATCCACGATTACTGGCGATTCCAGGCTTGTAGGTCGAGTTGCAGGCTCAATCGGACTACGACGCGCTTTATAGAGGAGTCCGCTTGCTCTCGCCGAGGTCGCTTCTCTTTGTATGCGCCATTTGTAGCGTATAGCCCTGGTCATGGGGCCATTGACTTGACGTCATCCCCACCTTCCTCAGTTTATCACTGGCAGTCTCCTTTGAGTTCCCGGCCGGACCGCTGGCAACAAAGGATAGGGTTGCGCTCGTTGCGGGATAGCCCAACATTTCACAACACGGGCTGACTGACAGCCATGCAGCACCTGTCACGGTTCCCGAAGGCACATTCTCATCTCTGGCCGTGGATGTCAAGACCAGGTAAAGGTTCTTCCGCGTTGCATCGGAATTAAACACATGCTCCTGCAGCGGGCCCGTCGAATTCATTTTGAGTTTTAACCTTGCAGCCCGTACTCCCCAGGCAGTCGGCTTAACGATTAGCTCCGGAAGCCACGCCTCAAGGGCACAACCTCAGAAGTCGACATCGTTTGGCGTGGACTGCCAGAATTATCTAATCCTGTTTGCTCCCCACGCTTTCGCACTACAGGCGTCAGTCATCTTCGTCAGGGGCCGCCCAGCCCATACCGGTATTCCTCCAGATCTCTACGCATTTCACCGCTACCTGGAGATTCTACCCTCTACGAGACTCAAGCTTTGCCAGTATCAGATGCAGTTTCCCAGGTTGAGCCAGGATTTCACATCAACCAACAAACCGCCGTGCGCTTTGCGCTTAGTAATGAATTCCGTTAACGCTTACCCTCCATGATATTACCGCGGCTGCTGGCGCAGGTTAGCCAGTGCTTCTTCATAGGTAACGTCAATGGGCAAAGGTATTAACTGCTCCTTCCTCCCGCTGAAAGTACTTTACAGCGAAGGCCTTCTTCATACGCGGCATGGCTGCATCAGGCTTGCGCCCATTGGTAATATTCCCCTGCTGCACTCCCATTAGG
+
5'*)3/,2*1*%*%')((,,-',18,012820,+75704/4)()+'(%%&(*5001,(*/+--1266,&(%&6*0678($%**+6/&))44-(0(*+')+-6&761+2,02*)(+14),3-**,()-,+*,6.//7595:859;867799,++,6/;0.-+0)+-3/3)'*('&&)).'/+0&'*0,),&.+322/7+.'9-6,*)*)1**%)+1.''&'',+(*+,0)+./,.-,12(-'(')-,0-//5/1/090))%'*0054-11,&*),-//)*&')-**/-/2/1,4220.%*&&%&&+)*,-,3.(+42,/2:5<68,1(*-,((11+.('')(/.1/4))/'')+39//(&*4.33.84.01152.)-/4,8-:72+)),.'*)+25327+/*64,&%$)-+-,0+36.+*//+0+2)+*))+(+&*+12/57(/))(((%-**())$(+.16*42*+0,0,%-*,/0+/.7654,1()&&)*507557).-//4218266,/517674+0.04*5(()13$)%%())*)((-/--..2.'%)&$$&&$%('$'(%,'2,2(,57($&*5:9*-',*,*,,(-/4)*833+698++-1.+/0))%'((1'*'%,)./3/9,*,'.',20234:.-2-+32)*,-07278.,,.+,1-./-265,+%'(-*/1677/(*.+&+%,-,.0),73563107+),-/89/+,'(35,,%(%'$$$&+10)5-,,+'$+()00+/2,.1922,(*)($#$&(&)'.+*--+-30/./2../311/2130228<:20./'*()++)56,'*-5*,(+,)(3((-*$/)/57+'')*3)).*&),,,5**+-,7137:*24++-++2.)*5,%0/-3;30/123-%'*)-+--/.(+%,4.22.-('&'$(&(*)+'++())--0+/'(%.&)'%&((&)73-/7()$(--.50/2*),3.01:66/,$'',-.0,.5:-77//+3071/%$&'),,3./2231..-1.-7.+*++,*/'')$)+06*694125-)022-0*(*''(('&&'&-$&*+/573;77<966+,&''#%$&((')+-.45,43101'/-37*$',+*')%%')0-/+'(*+.,+%)(//(#-'(+)
@878ae3fd-344e-4ea2-93b6-ca2b479be8d1 ch=455 read=105102 start_time=2019-12-13T16:55:24Z barcode=BC01 runid=2c9cf7bc05858273f10e7d7ec552fc0bd742dc3e
CTCCTACGGGAGGCAGCAGTGGGAATATTGTGCACAATGGGCACAAAGCCTGATGCAGCCATGCCGCGTGTATGAAGAAGAAGGCCGGGTTGTAAAGTACTTTCAGCGGGGAGGAAGGGGTAAAGTTAATACTTTGCTCGTGACGTTACCCGCAGAAGAAGCTACCGGCTAACTCCGTGCCAGCAGCCGCGGTAATACATGGAGGTGCAAGCGTTAATCGGAATTACTGGGCGTAAAGCGCACGCAGGCAGGCGGTTTGTTAAGTCAGATGTGAAATCCCGGGCTCAACCTGGAACTGCATCCTGATACTGGCAAGCGAGTCTCGTAGGGGAATTGTAGAATTCCAGGTGTAGCGGTGAAATGCGTAGGATCTGGAGGAATACCACCGGTGTGGCGAAGGCGGCCCTGGACAGACTGACGCTCAGGTGCTAGCGTGGGGAGCAAACGGGATTAGATACCCTGGTGATCACGCCGTAAACGATGTCGACTTGGAGGTTGTGCCGCTTGAGGGCGTGGCTTCGGAGCTAACGCGTTAAGTCGACCGCCTGGGAATTACGGCCGGGTTAAAACTCAAATGAATTGACGGGGGGCCCGCACAAGCGGTGGAGCATGTGGTTTAATTCGGTGCCGAAGAAGAACCTTACCTGGTCTTGACATCCACGGAGGTTTTCAGAGATGAGAATGTGCCTTCGGGAACCGTGAGACGGAGTGCTGCATGGCTGTGTCGTCAGCTCGTGTTGTGAAATGTTGGGTTAAGTCCCGCAGCAGGCGCAACCCTTATCCTTTGTTGCCAGCGGTCCGGCCGGGAACTCAAAGGAGACTGCCAGTGATAAACTGGAGGAAGGTGGGGATGACGTCAAAGTCATCATGGCCCTTACGACCAGGGCTACCTGCGATGCTACAATGGCGCGCACAAAACGACCTCGCGAGGCAAACGGACCTCATAAAGAAGTGCGTCGTAGTCGGATTGGAGTCTGCAACTCGACTCCATGAAGTCGGAATCGCTAGTAATCGTGGATCAGAATGCCACGGTGAATACGTTCCCGGGCCTTGTACACCGCCCGTCACACCATGGGAGTGGGTTGCAAAAGAAGTAGGTAGCTTAACCTTCGGGAGGCGCTTACCACTTTGTGATTCACTTGACTGGGGGGTGAAGCCGTAACGAATTAACCGG
+
))/*+/4+2,).,,0120094:/-/-*0.*,*)()-8//*+'$%&-0)0888794..'/-21005,+-/0431.0/(+*',,)((&*3132/..7.%-')+;<52+0&/3,+.4.1,32*)2<50-9.8++,)+*+56:5978.,3-,2;413,,/.&*)&%'+-*('',-0-.02037:7331./323)+'*&&('/++/.-/..343014-7-2-11.7/2/5.015;::2/485*-05,202*./(%'.+)1.64-5-8/556)*8--,+,71,161,78849.325157/223110.1()*....00(%+(%&&'(*+/0/515*1+%$('''**',)./2.0954----//,++99/01;:1/,()-88/.5-+-(&(*'./&%,)'&**,//%&2-32;1-0632').,++-16778282,))$&%+,2/43,)-.4<67),)'/()',*.2:0-/3/+')&%(&))+-49965/0%)*,-(+(/)1110912142'(++((-3'%%''6*),)'('-1+,9442,4-:.501.//9548442'&%)')*543-+)-/67;;:537*9600*-,/))'-(-65*:6,)/,42104,5262)+,,.--.59;:7:6:0+(.$)*'*+'-+*.226/:/0:4723012--+.2:8*+*,'+0.9:/26,+,--//-.623879;:;:-;638468:86(('$'%&)21111,+0-+/..(*021-()**222311,**+33.)/3)1.//711/27()./)/&+2--04178++.-22.26//361354396;80*091//:2,0--8-9+,)&)+76288$*)*,56;:565/,**(,.,+0/691''&&%&'()%''(.320..(1,(&('))*.7.9555541+('+-,.,,-+,+3/,3+*)&&%'-10+))*-)(,.1/+)&$&*&0),-56445789/&&,,.667:9778608(.(0+-((*-46564256500010568617.//-/+++..-//11190/*669:9:701:77:-+-'001189690.0,,2.420204,('')-622;3137565679947+)')0974:22167-&(.++'+,**),,+2,2-664)7-)+,+(*//*15-1399565662.)()&('++378/($&&)+).859.()&$%''3.:8;:
@b3aadc2c-c9ad-443f-9335-b729ebde9675 ch=193 read=2346931 start_time=2019-12-13T16:55:42Z barcode=BC01 runid=2c9cf7bc05858273f10e7d7ec552fc0bd742dc3e
CCTACGGGAGGCAGCAGTGGGGAATGTGCACAATGGGCGCAAGCCTGATGCTCATGCCGCGTGTGAAGAAGGCCTTCGGGTTGCCAAAGAATACTTTCAGCGGGGAGGAAGGAGTAAGTTAATACCTTTGTTACAGCGTTACGCAGCTTACCGGCTAACTCCGTGCCAGCAGCCGCGGTAATACGGAGGGTGTAAGCGTTAATCGGAATTACTGGGCGTAAAGCGCACCAGGCGGTTTTATTGGGAGTCAGATGTGAAATCCCCGGGCTCAACCCAGAACTGCATCTGATACTGGCAAGCGGAGTCTCGTAGAGGGTAGAATTCCAGGTGTAGCGGTGAAATGCGTAGAGATCTGGAGGAACCTACCGGTGGCGAAGGGCATTTTACGGGCGAACTGACGCTCAGGTGCGAAAGCGTGGGGAGCAAACAGGATTAGATACCCTGGTAGTCCGCACCGTAAACGATAATCGACGGAGGTTGTGCCCGCCGGGGCGTGGCTTCCGGAGCTAACGCGTTGATCGACCGCCTGGGAAGCCACGGCCGCAAGGTTAAAACTCAAATGAATTGACGGGGGCCTGAAGCGGTGGAGCATGGTTTAATTCGATGCAACGCGAACCTTACCTGGTCTTGACATCCACGGGATTTTCAGAGATGAGAATGCGCTGGGAACCAGTAAGAGACAGGGTATGCGAAACATAGTGAACTCGTGGAAATGTTCCGGATGCGCAGCTTTGAGCGCAACCCCTTTATCCTTTGTTGCCAGCGGTCCGGCCGGGAACTCAAAGGGGCTATGAGCGATAAACTGGGAAGGTGGGGATGACGTCAAAGTCATGCTGGCCCCTTACGACCAGGAGCTACGTGCTACAATGGCGCATACAAGAGAAGCGACCTCGCGAGAACAAGCGGACCTCATAAAGTGCGTCGTAGTCCGGATTAAGGTCTCTGCAACTCGACTCCATGAAGTCGGAATGCTTCGTAATCGTGGATCAGGGGCCGCGCAGTGAATAATTTCCCGGGCCTTGTACCCCGTCACACCATGGGATGGGTTGCAAAAAGTGGTGGCAACCTTCGGGGAGGGCGCTTACCACTTTGTGATTCATGACTTCAGGGTGAAGTGTAACAAAGGTAACCGG
+
.-,-2296,,1/+23-06/*-((,,&.&'((,:0(5443587247'&%%$$$%,+%44261.&%),/&**+-374940:7790+,16+)%''+-0895132*48*(.--.,+&()26-/1.1.024196/.6%'%'(*-'#'$'&$$#$&)0(,*,0-001:017:;11/,'/)'&'&).2..19.,13*0+%,./2-9-7++9*++)++//1371**%,78+-*1'(''(/3(71:;-(3**('$%'//367650086-21/+,11436---'&(,+4..11112((),*,-/./1--/)(((+,05774,&,,),+)+*,,7+*1520(($%+3/--56-.2882.-,.29899/.-*)&'%$*,573..+%&'''&''*-.)%%*(#%%%(+),-/01460131,,(')*(),+.+.',%-&&$$%2/,7,)(---/8-02+4+,,1'(++489::;5,+**%%(+-,)'.,+**,)2.::-&)()'24-1546)$&&&,.**++3/--/-)*%&+.2448/2/,/2.'*&$%()287,'/*0'.-12:72/01)36,++*2),,8332(%&%$#+)(*.,.03+&))+.-37111186/01113210*()+'((''*.-*0/*$$&'-.563.2)/*),:;33**)*))+,,+2)())(%*,'.*-/$'(+('$'%$$''%%$$$#%)(%'(((%)%%&))%&&%&*)%$'&&*+)*()'+)+&%'&)'(*.-.5693:/&'**)22.05+*.7*/-()01214.8-5)'-)+..498:*,**%('##&$'&*-'(($)+).**(,,1+460.0,+*)*,-:3+()$($$''''*.*))''(*39576&)+)()'(017681;.110/50010/,'*%()())'03-00--((*(')*'.(507964%%(*,)+.756557675322,('%%%(())*()/1-3.003'2/06(*&*,))*&''-/(*)*$(&*+*,6..6,.+%')(%&$$%$)&,*&)*''&*4-/,+(0-/01.(,&,('')+,-.*.3/-,*+%((-+.5/33;8,)&&((&%%%'''**0.&,7-%(.*-0.2.,27%.06)()014;7,+*)'&&'')''+'(+*)&&'+.-6+-3,.,'(/7
@976afcd0-8565-435d-a415-6a85459d2288 ch=257 read=84769 start_time=2019-12-13T16:55:43Z barcode=BC01 runid=2c9cf7bc05858273f10e7d7ec552fc0bd742dc3e
CTCCTACGGGAGGCAGCAGTGGGGAATATGCAATGGGCGCAAAGCCTGATGCTATACCGCGTGTATGAAGAAGGCCTTCCGGGTTGTATTACTCAGCGGGGAGGAAGGGGTAAAGTTAATACCGCGCATGGTGACGTTACCCGCAGAAAAACACCGGCTAACTCCGTGCCAGCAGCCGCGGTAATACGGAGGTGCAAGCGTTAATCGGAATTACTGGGCGTAAAGCGCACGCGAGCGGTTTGTTAGAGATCAGATGTGAAATCCCGAGTAAACTGGGGAACTGCATCTGATACTGGCAACGAGTCTCGTAGAAGTGCGAGTGGGTGTGGTGAAATGCGTAAGAGATCTGGAGGAATTACCGGTGGCGAAGGCGGCCCCTGGACGAAGACTGACGCTCAGGTGCAGCGTGGGAGCAAACAGGGATTAGATACCTGGTAGTCCACGCCGTAACGATGTCGACTTGGAGGTTGTGCCCTTGAGGCGTGGCTTCCGGAGAGCTAACGCATTAAGTCGACCGCCTGGGAAATACGGCCGCAGGTTAAACTCAAATGAATTGACGAGGGGCCCGCACAAAGCGGTGACATGTGGTTTAATTCGATGCAACGCGAAGAACCTTACCTGGTCTTGACATCCACGGGAAGTTTCAGAGATAATGCCTTCGGGAACCGTGAGACAGGTGCTGCATGGCTGTCGTCAGCTCGTGTTGTGAAATGTTGGGTTAAGTCCGCAGCAGAGCGCAACCCTTATCCTTTGTTGCCAGCGGTCGGCCGGGAACTCAAAGGGGACTGCCAGTGGTAAACTGGAGGAAGGTGGGGATGACGTCAAGTCATCGTGTACCCACGACCAGGGCTACACGTGCTACAATGGCGCATACAAAAGCGACCTCGCGAGCGGACCTCATAAAAGTGCGTCTGGTCGGATTGGAATAAGCTCGACTCCATGAAGTCCGGAATCGCCCCAATGGATCAGAATGCCACGGTGAATACGTTCCCGGGCCTTGTACACCGCCATCACACCATGGGAGTGGGTTGCAAAAAAAGTAGGTAGCTTAACCTTCGGGAGGGCGCTTACCGCGCGGATTTATGACTGGGGTGAAGTCGTAACAAGGTAACCGG
+
,6/+-56290)/0./33),/-)*((&''$#&&.*)1*+*0-90*0322((&&$)*&),,,,*),/10/0(((')('+*-*08334)+(&&%&*+))+(*-0')/)-)1/-/.85,+929124.'%%'(+,#')'-..90/91+-./33*,('(06*30/,0)+-0/12./.-.0&2.&&'%'(($')(--,0/11/5/2/5,4+-.&.+)4+./6:<885501*(,+*')%'&$'(&3199(0/+''&&),3383,(%)0),10/*'&&'-)))-18,362200034610,,-,-+','&')*/348:9/-*%')&#&%&('((()%)+,*//*)44716('))-/30775+,%%*&()8/40164(*)(,3*+372,+-889(*-(,.((+-0188&0176-,,,,88:5+,009(,)06))3)((1,-68*.*)*-/71001238.1+())+*4444001.0,/0.7/3/28)(/,.38478.1+-12.41**%')2//+(&$',*))+-.6:68:,&%())',*344768596362/12*,,,.9,-+5/30435&%&23,15,)/.1.6,,/0)*&-,,-+'),/7:-:0:2,+2326031302.'&+.&()*+0-257.7*))+*281(+/6*)/(2670+*++,/)#'*6985;090608<9:73453.23589:99984:77)776852,002./%.5)+38;30+/+2//414/2/34)*(()%&*+-2:251;0220063*4-*,7.0,***5;14,:/807'7-.66,-(,,*&&'126:556*6446,/010/2*)2*1-/98112248-,,((&*-8,+&)*0018.)*./5;53313-+(%'&'*+..0491610.3466245-)'*-64445571/.,-484743*))06++62321/,'+-.(2'3*2-0,*''$'(2-26630(*(,2.,0'+).+,2-+&%&+),/83275228556.*./../1:54725,6-+,//1//3.00//.+(+-').00/044532,*'(/001:+2*.75/*,**,+,--'+,/13093;4-8-(,,(,-432.0-(*'&()%*,&+424355782+()-+,1../+-.+)('-98/8.
@d1e3715a-202a-4b8f-aefe-dd2fb96043ad ch=198 read=147490 start_time=2019-12-13T16:55:39Z barcode=BC01 runid=2c9cf7bc05858273f10e7d7ec552fc0bd742dc3e
CCAGTTCCTTGTTACCGACTTCACCCCAGTCGCGAATCACCAAAGTGAGTAAGCGCGCCCTCCCGGGTTAAGCTACCTACTTCTTTGCAGCCCCTCCATGGTGCTTGACGGGCGGTGTGTACAAGGCCCGGGAACCTTGTATTCCTGCGTGGCATTCTGATCCACGATTACTAGCGGTCCGACTTCATGGAGTCGAGTTGCAGACTCAATCCGGACTACGACGCCTTTATGAGGAACTTGCTCTCGCGAGGTCAGCGCTTCTCTTTGTATGCGCCGGTAGCACGTGTGTAGCCCTGGTCGTAGGGCCATGATGACTTGACGTCATCCCACCTTCCTCCAGTTTATCACTGAAGTCTCCTTTGGTTCCCGGCCGGACCGCTGTAACCGAGATAGGGTTGCGCTCGTTGCGGGACTTAACCCAACATTTCCTGGCAGGCTGACGGCAATATTACGGCACCTGTCTCACGGTTCCCGAGGCACATTCTCATCTCCTAGAAAACTTCCGTGGATGTCAAGATGATGGGATTCTTCGCGTTGCATCGAATTAAACCACATGTGCTCCACCGCTTGTGCAGGCCCCCGTCGAATTCATTTTATGGGTTCTGCGGCCCGTACTCCTGGGCGGTCGACTTAGCGCGATTAAGCTCCGGAAGCCACGCGGGGCACAGCCTCCAAGTCGACATCGTTTACGGCGTGGTTCACCAGGGTATCTAATCATTTTGCTCCCCGCTTTCGCACCTGGGCGTCAGTCTTCTACCGTCAGAGACGCCTTCGCCGGTATTCCTCCAGGATCTCTACGCATTTCACCCGCTACACCTGGATTCTACCCCCCTCTACGGACTCAAGCCCTTGTCAGATGCGGTTCCAGGATTGGGCAGAGTTCATCGACTTAACTAAAACCGCCTGCGTGCGCTTTACGCCCAGTAATTCCGATTAACCTTGCACCCTCCGTATTACCGCGGCTGCTGGCACGGAGTTAGCCGGTGCTTCTTCTACGGAGGGTAACGTCAATGACGAGGTATTAACTTCTCCTTCCTCCCCGCTGAAAGTACTTTACAGCCCGAAGGCCTTCTTACACGCGGCATGGCTGCATCAGGCTTGCGCCCATTGTGCAATATTCCCCGCTGCTGCCTCCCGTAGG
+
+*%3194#'(&))&()*&)+./-456/)(,3%%)*6/.*,,17*--)%())*'),..032*51)(+.,909+1.-140)14623:9+0/&.2,'(()'*++**&*'((-*47+07...-.1468/073,/9+4+,'''%)&*/.-+,-(.,3)'.-*014680(++,05*'())21)3,2103273//5)*--0&$,-925-.0'(*0/-/)2-462//215.0%&)-+.-&*-'((')+,10,0,+-+(-+/(')&(+-..0/54--)+**+3-.'&$'(+-//+,'(%**//-.9881(*',+3.-*''+&''+*,-643686/4-)-61203+-&,()+722/(&&(&&(*-65)(,&''0-07+,+/0/21+.+,&&%&%&$&'%&(&+01/801)'''+.6..(5,&&##)$-+(-20,27+.+*+2*%*('''&/11/.2,%%$&((//036.//1,.*-+87720(&())*$)(,+.)..85-3-(%$*0/1,0928445:87&('((,**&'*,*-%1,-7;9541-2&+*,-*%+),3:4(&%&))()%''-,*35.**(),+.(300422+),0%-)1-/1087+'%&++*+&%%(+/18+-42414('('$(,9432302+)(()')'+(*(').,1*()'%--'(%%%)*+)*++%5850+.)*+.../368411(%((/028-0(,)'*,,+&$/'()&&).1)02-(*+0.;7+&*,,01(('*+-.+65*,0)*+.-.-*#%&&'(&&%&#'(,/,12**+',.37.0+++&%-2,11/322//0.0894/25,,23+*(+0)&()0-21/1/2570143))&,*2350.'*%'&%#*21587.2'335/((,,%1*-,22+)&+,5,&'''(.2/5-+&/61&3/0253131/--''')*(+*+,'*((*19821/22624/$%'&)-/882./)/-.4247,/,50.-1+/)(%),.'*)0//2.(,%&(/3087+%$'+,''+'-(+))/639/,.(')('.++2.+'&%((0+,0)&)066+*0(*+.(*+&())'%&''+/,()0,301/2+1.()(*)*)++'*()&(&%%)4/0,/./+-'(()(,5.1/4*0,33;,8:4)-.++**+.,.:4++,+-
@eb52470e-65d7-472d-85f1-78d74c128ddd ch=82 read=133584 start_time=2019-12-13T16:55:53Z barcode=BC01 runid=2c9cf7bc05858273f10e7d7ec552fc0bd742dc3e
CCGGTTGCCACCGGCTTCACCCCAATCATCAATCCCACCTTAGACAGCTCCTTCTGCTTGCTGGTTAGGCCACCGGCTTCAGGTGTATCAACTCTCGTGGTGTGACGGGCTATTGTACAAGGCCGGGGCAGTATTCACCGCGACATGCTGATTCGCGATTGCTAGCGATTCAACTTCATGTAGTCAGGTTGCAGACTACAATCCGGAACTGAGGATGAACATGGGTTTTGCTTCACCTCGCGGCTTCGCTTCCCTCTGCACCATCCATTTGTAGCGTGTAGCCAGGTCATAAGGGGCATGATGATTTGACGTCATCCCGCCTTCCTCCAGCAATGCGCTGGCAGTCGCTAGAGTCCCCAACTTAATGATGGTAACTAACGATAAAGGGTTGCGCTCGTTGCGGGACTTAACCAACATCTCACGACACGAGCTGGCGAACTGTATACCACCTGTATCTCATATGGCTATCTCTCCATCTCTACCTTTATGGGTATGTCAAGACCTGGTAAGGTTCTGCTTCAGGCACTTCGAATTAAACCACATGCTCCACCGCTTGTGCGGAGCTGTCAATTCCTTTGAGTTTCATTCTTGCGAACGTACTACTCAGGCGAATACTTGGCCGCGTTAACTGCGGCACTGAACTTTGACATCCAACACTTGGTACTCATCGTTTACGGCGTGGACTACTAGAATTATCTAATCATGTTGCTCCCCGCGCTTTCCGGGACTGAGCGTCAGTTGCAGGCCAGATCGTCGCCTTCGCCGCACCAGGTGTTCCTCCATATATCTGCGTTTTCACCGCTGCACATGGGATTCACGATCCTCTCGCTATCGTCAAATCAATTCGGTCATCTATCATCTCAATCACTCGGCTGCCATTCTGTAGCGCCGTTCTTCCTTTATAGCAGAAGTTTACAATCCGAAAACCTTCTTCCTTCACGCGGCGTTGCTCGGTCAGGAGTTTCCCCCATTGCCGAAAATTCCCTACTGCTGCCTCCCGTAAGGG
+
*'*&16$+/),-,)/3742.761*206685591,9*','0+-/24.0001004*%%)(,(&-0137,*5+9,-0,0*(((%0--*0*.+3--+.*,/4090*'(),*1,.*&&)*0/3644165*0*-+//21150+170//./0879:95796*)+%,'%*(()++$,+**'*/3134566111&+10:35$-(/301.7..01++%.2-(*/-18+)(*+&512;6*%')0012950*'.+)-2,+,../8++030.(*.*+::7,:'((**,'()&$(%''++,+++-*/68-50----/,26.+.33:9:/4;--2;;::-).)&')'%(#%#&(((($./,,/502--+/66(-',,/(,-)*.8:6431,+5-+&(&''(*-/,'(()1881:---862(('*&***,878652)++(*%&&'(.,3-,,&&%&$&$'%++)29457876370422)('.+.310,/1/1//,'#('*.*(,+1*+.:5720'-,784/32)$%)05+,')*,($&%$&*,13()+/,1303*(+*212260-6/%$%%&($',+%&%(&(+/72<9066/'&).;;327:2.-..)*03-.--,-.1.*24+))&($'()*,)+)''.*-,3313/6/,0.-1-,616/01206'2(2&+*.,2/258:789539:,,'--.4475573/1,.$&+')*8+-655$($+-(+-1330&-*+,2/(+-895560-//-00)+//(*'),,1./3441981.1,+)*3,&.$$##+*(+-646/26.0/220.)*-'082(*'*&%%*%&#&$)(+)%+0.(,..10&'%%&#$$#$$#$####$$&')*$"#$$'(''(%%#%$%#((+-'*,,)---%21%)'$'%%(),-.4,-2*(''%''$&&(%/'')'(2;9'/*+0/0,,04+0,4.93;3./61)...05212711361:20%0*'*1<627891,02.2412667/.32**',.,,/'()*0/(*(+(+*.
