# Supplementary material for: De novo species identification using 16S rRNA gene nanopore sequencing
Source: PeerJ. 2020 Oct 21;8:e10029. doi: 10.7717/peerj.10029 (PMC7585375; doi:10.7717/peerj.10029)
Supplement: Supplemental Information 3 [file peerj-08-10029-s003.zip › pass_fastq_runid_2c9cf7bc05858273f10e7d7ec552fc0bd742dc3e_439.fastq]

@f12f3528-c614-4e79-a60d-e11a76300384 ch=204 read=112326 start_time=2019-12-13T16:56:06Z barcode=BC01 runid=2c9cf7bc05858273f10e7d7ec552fc0bd742dc3e
CTCCTGGGAGGCAGCGGTAAAGGGAATTTACTTTCGGCAATGGAAGCCCTGACCGAGCAACGCCGCGTGAAGGAAGAAGGTTTTTTCGGATTATGCTTCTGTTATAAAGAAGAACGGCGGCTACGAAATGGTAGCCGAGTGACGGTACTTTATTAGAAGCTGATAACTACGTGCCAGCAGCCGCGGTAATACGTAGGTGGCAAGCGTTATCAGGTATTGGGCGTAAAGAGGGAGCAGGCGGCAGCAAGGGTCTGTGGTGGCCTGAAACGCTTCAGTAAGCCATAGAACCAGGCAGCTAGAGGGTGCAAGGAGAGGATCGTGGAATTCCATGTGTGGCAGAGGTGAAATGCGTGATATATGGAGGAACACCAGTGGCGAAGGCGACGATCTGGCCTGCAACTGACGCTCAGTCAGCAGGGGCAAATGAAGTTAGATACCTAGTAGTCCACGCCGTAAACGATGAGTACTAAAGTGTTGGATGTCAAAGTTCAGTGCTGCAACGCAATAAGTACTCCGCCTGAAGTATACGTTCGCAAGAATGAAACTCAAAGGTGTTGACCCGGGGCCCGCAAGCGGTGGAGCATGTGGTTTAATTTCAAACGCTGAAGAACCTACCAGGTCTTGACATACTCATAAAAGGCTCCAGAGATGGAGAGATGGCTATATGAGATACAGGTGGTGCATGGTCGTCGTCAGCTCGTGTCATTGAGATGTTGGGTTAAAGTCCGCAACAGGCGCAACCCTTATCGTTACCATCATTGAGTTAGGGACTCTGGCGAGACTGCCAGTGACAAGCTGGAGGAAGGCGGGATGACGTCAAATCATGCCTTATGACCTGGAGCTACACACGTGCTACAATGGATGGTGCAGAGGGAAAGCGAAGCCGCAGTGAAAGCAAAACCCATAAAACCATTCTGGGTTCAGTTGTAGTCTGCAACTCGACTACATGAAGTTGGAATCGCTAGTAATCGCGAATCAGCATGTCGCGGTGAATACGTTCTCGGGCCTTGTACACACCGCCCGTCACACCACGAGAGTTGATAACACCCGAAGCCGGTGGCTAACCGCAGGAAGGAGCTGTCTAAGGTGGAAGTTGATGATTGGGGTGAAGTCGTAACAAAGGTAACCGG
+
..3*&(*.(-.)0.-0-*6-)%'&'&)/)%'(++01557:75)()%(.((,24----,/10.240//11260.0.(+*+314998-7,1)7-/,'*+0,,)-,,-25.+.4-/52280*0.012,+/,*,051117)))*+88.)++)392.01,&))$($&'&(-)--.7889.-,,+,12.1/6062--/-./-/--1/3402228416(++*),0.663865:-,**1,&)*/7:3243.313+++**-33/-.+-'+'%())'($&0,0-./36-/,'(*+.211016/,+)*+)%,,)*&$+)++++).9567+0*',(,,001,++)')+++/')**)-3,+5698(%.$''*,4,.5*4/.8503604/,,,)-/1986167027484998/.'+*)&,*/)+,1%%$&).**01;85''$''2++02249**,2(3140),-075599).-*+%&&'),-//*)-049471;8:9062-/::489883320.-+--4235463447:46685)'&('+)+07;:2312,.795/;525113++0+2260)1('*-0+,.'#)&-)-1:679,..-1./046<:0-30,(.1+*&(%(*3,-0/2.(-*+5:8803--.34388866652-+/129(*+..007/.++)21.22113-.+,,586:6272299011/(798778574.333:46555'3)*.276628196-8,8..04+(+528(*552504.7.,1,.1.8.-38356/3.+$)0,'.3,1233+((((*-.278:313443-,/')/2:0-2+3,40/+3*535-++-/;412//*-*%&%,+/.;375)*+//.*))*,8675243:567342641,,*',.'**.'(*(2+-244'(*-01)*21;<6182+,/8<42799;5,.*'*0*)..7-0/2575690:00044/''(+1/8102712,41154301/11/004212-1'()0:9::7:483()0-,/15:638/576313.--33408<86:522)())02.0./*'++0'%)+,,)/,)')2$-5043000+,653/1/,3+*)'%&*4256523.4.1,&%%*2*///0/8.98-,+./-.70625.07*.,45:7:39
@a9877bb7-4f1e-473d-8229-486954d43316 ch=382 read=147853 start_time=2019-12-13T16:56:02Z barcode=BC01 runid=2c9cf7bc05858273f10e7d7ec552fc0bd742dc3e
CCAGTTTACCTTTGTTACGACTTCACCCCAGTCACTTGGATACACCAGAGTGGTAAGCGCCCTCCCGAAGGTTAAATACCTACTTCTTTTTTGCAACCCACTCCCCGTAGTGCGTGACGGGCGGTGTGTACAAGGCCCGGGAACGTATTCCGCCGTGGCATTTCTGATCCCACGATTACTAGCGATTCTTCATGGAGTCAGGTTGCAGACTCAATCGGACTACGACGCGCTGCCAGAGGTCCGGCGCTCTCGCGAGTCGCTTCTCTCTTTGTATGTGCGCCATTGTAGCGTGTAGCCCTGGTCGTAAGGGCCCTTGATGACCCGACGTCATCACCTTCCTCAGTTTATCACTGGCAGTCTCCTTTAGGTTCCCGGCCGGACCGCTGGCAACAAAGGATAAGGGTTGCCGCTCGTTGCGGGACTTAACCCAACATTTCACAACGCAGGCTGACGACAGCCATGCAGCACCTATCTCACGGTTCCGAAGGCACATTCCTCATCTCTAGAAACTGCGTGGATGTCAAGAGACCGTTAAAGGTTCTTCGCGTTGCATCAGGTGGAAATAACCTCCACCCGGCATTGCGGGCCCCGTCAATTCATTTGAGTTTTAACCTTGCGGCCAATGCTCCCCAGGCGGTCGACTTAACGCCGATTGGCTCCGACCGCCTCAAGGGCACAACCTCCAAGTCGACATCCTCGTTTGCAGCGTGGACTGCAAGTCTAATCCTGTTTGCTCCACGCTTTTTTCGCACCTGAGCCGTCAGTCGCTTCGTCCAGGGCCCGCCTTCGCCACCGAGTACTCCTCAGATCTCTACGCATTTTCACCCGCTACACCTGGAATTCTACCCCTCTACGAGACTCAAACACTTGACCATCGGATGCAGTTCCCAGGTTGGGCCAGAAGTTTCACATCTGACTTAACAAACCGCCTGCATTAAACACGCCCAATTCCGATTAACGGCACCCTCCGTATTACCGCGGCTGCTGGCACGGAGTTAGCCGGGTGCTTCTTCTGCGGAAGGTAACGTCAATGAGCAAAATTAGTAACTACTCCCTTCCTCCCCGCTGATGCTTTTACAACCCGAGGCCAGCCTTCTTCCATACGCGGCGCCCAGGCTGCATCGGGCTTGCGCCCATTGTGCAATATTCCCCACTGCCTGCCTCCGTAGAG
+
/-'*052(,-+30(..+,-)-*.*(*.2*'(,-(&'')&1-$)''')$''(+1-))&*)0220./+()-*)*1.9-(*,51+*-..+2786($'&&0./$))575/.1+55*$))*/-(+'''**-0-/++,/.4/6)+2.4/4)*-402&&*.,*1**(69(-*+-2;1('-,//8--.(&%)*01,,-+')+(&'),&',.0*,)*-+.40:12%//3+-+*&+),&''%&'((&'*2/*&$&%&)-/4$''&(*.%&*&)',-*-80'&%%#('-.4<636*'(,/..')&(+5/-0665'++,)-237&'*((**++*()'/(455,0+//2/44-/046<9244(.,,3./16567/220&(,2-.-())6./866013+5+),(,-0(4.8+9*((.,3/13.348123//.9964211,13+((--0:,*++993-0'/(0,.0/0+50017.203001/053*00+-+/)059/-())-+,-0/1600,/2:66551057231-//16972(''$'&(,+7)'&+01./4591,))'*,/,***,8*1(+'&,))#&&%'(+3)+3((%&&*((*(1-22/))-1686962/41+)-0:;/-4/1,/-+.+6-&),*-.331.+11***)*1,++*&&(%%$%%0)&--./%($*&#)*)+%&/06**,*3/7+0-&))-,.*0.23$(''+1+(.),*,*-1-.//3*%%''--(0,++,-3.-/108*-+.0092.*3&'')'**.++)$+1.13-'('&&$((*(,,+*0))02.6///:+/+(%&',-23633**-.0,-011*+(-48:40-20,.0.21383704.6.5.*684/132,2*&02358,0,*$&$$$$&'*+-)3/0+.--.;,4-+*3-9,8837/*&%();85,0/34-,--*+/0-*+008(,*''(#*)&'%%#'%'('(/1737-.1+-)(%'((/3((43,4.-9010++,2.226.7*($'(.%'01.-01,0('&+3.56;60../.,+&*)'$0(///61104539++*)(&)+''%#'(.9,,41*++51/,4/-,,*/-,*&'(/%/&&&%))%$$$,),2-/7**(('*'+/+*&%'%$%&$%%&(,6,'%%&&$'-+50$)''&)(,---:0335-&(&%*'%%),*/4-1+*'&
@8fd803e5-59f7-4613-9590-efb93a59a832 ch=349 read=96363 start_time=2019-12-13T16:56:16Z barcode=BC01 runid=2c9cf7bc05858273f10e7d7ec552fc0bd742dc3e
TCACCCCCCCCAATCATCAATCCCACCTTAGACAGCTCCTTCCCTTGCGGTTAGGCCACCGGCTTCGGGTGTTATCAACTCGTGGTGTGACGGGCGGTGTGTACGGGCCGAGAACGTATTCACCGCGGCTTATGCTGATTATTCGCGACTACTAGCGATTCCAACTTCATGTAGTCGAGTTGCAGACTACAATCCGAACTGAGAATGGTTTTATGGGTTTTGCTTCACCTCGCGGCTTCGCTTCCCTCTGCACCATCATTGTAGCACGTGTGTAGCCAGGTCATAAGGGGCATGATGATTTGACGTCGCAGCCTTCCTCCAGCTTGTCACTGGCGGTCTCGCTAGAGTCCCCAGCTTAATGATGGTGGCTTAACGATAGGGTTGCTCGTTGCGGGACTTAACCCAACATCTCACGACACGAGCTGACGGCAATAGCATGCACCACCTGTATCTCCTTATAGCTATCTCTCATCCTCTGGAGCCTTTATGGGCTATCCAAGACCTGGTAGGAGTTCTTCGCGTTGCTTCGAATTAAGCCACATGCTCCACCGCTGTGCGGGCAAATCAATTCCTTTGGGTTCATTCTTGCGAACGTACTACTCAGGCAGATACTTATTGCGTTAACTGCAGCGCACTGAACTTTGACATCAACGCCAGGTACGTCACCGTTTACGGCGTGGACTACTGGGGTATCTAATCCTGTTGCTCCCCACGCTTTCCGGGACTGAGCGTCAGTTGCAGGCCAGATCGTCGCCTTCGCCACTGGTGTTCCTCCATATATCTACGCATTTCACCGCTACGCCAGATTCACGATCTCTCCTGCACTCTAGCTGCCTGGTTTCTGGCTTACTGAAGTTAAGCTTCAGGCTTTCACACCACAGACCCTTGCTGCCGCCTGCTCCCTCTTTACGCCCAATAATTCCGGATAGCAACTTGCCCACCTACGTATTACCGCGGCTGCTGGTACGTAGTTAGCCGTGGCTTTCTAATAAAGTACCGTCACTCGGCTACCATTTCCTGTAGCCGCCGTTCTTCCCTTTAACAGAAGTTTACAATCCGAAAACCTTCTTCCTTCGCGCGGCGTTGCTCGGTCAGGGTTTCCCCCATTGCCGAAAATTCCTACTGCTGCCTCCCGTAGAG
+
93433409.5+05155221;.87*,:/;...:7/*-*+),0.7(/3(,/908'1790/60/5..4105),'(..01,))**'308776668-:76055884001(/,+(%&&,--453690++.&)+*)()*037761/5&)02.0359:61+'(*,35.,,+.*,1+(+)(&),.+'),,0115468664*3/.-0111-+)-20483;;2-22825901,-.8,./8/75507019.++3,73.+./32+/1,+22160((**$,).&-&$%(/-&(31*&')(-01+))**.0/-890*,-433(+&%)+-3-5205)--1:454+0.10/,/222978711033,820'%%%%.+++.2)&-%(&&007520/,),&,&&'(6071/,,/941515,44+03068421)*00223334555353(02($$%$%'%(%03-1566546669+0//100///2./+.,'),*+,263(+562:5(,&-,+)'+/)-&)-*/.,)**',$*9<:96914431..134*',-,/-'-.*)+1.///1-04(%''(+-0841(0+)-)('+1+,5,.)+680/6;75845.*/1.*))()+020324+*++&',*)0,)&%,3/53779011)-/12499--:.-.:7790*)%($)*''$('+,$%**,80'-184559;788575*)..-139273-53,'/8..-2281,/./499.(18834435666:4,+5+)++3649335::88:51-*,*.391*-0.,(-),)/0665+32468687838;<4076+0632&&%()5/9-&'()..*--34452**+1))*///9:4698;-+&'),2.,-01/70.91+,.5:924:25;7..1,55./+*555,-//04/3/+264121201++/0)'-,-/,/204799+.+7,6/,,*('-)(09++6:546584853791-0///98.6*'(2.,+,2/--17./2.+3;6+232344+&+*.713/'(*-1722,/1,+;:8679633550382:<2213/+)/,/60&%*')/8-*+/698/029:4376858;;78;-*+*(3.--1810195;78.494/;6-9;:*)58248525:94,9-()64/-2)+.,.;8--*)))
@050c056d-1ea3-4dab-b591-b8d1d3d1196c ch=7 read=91280 start_time=2019-12-13T16:56:16Z barcode=BC01 runid=2c9cf7bc05858273f10e7d7ec552fc0bd742dc3e
CCGGTTACCTTGTTGCGACTTCACCCCAATCGTAATCCCGCATGGGCGTATTCACCAGCGCGGTTAGGCCACCGGCTGGGTGTGCTTATCAACTCTCTCTCGTGGTGTGACGGGCGGTGTGTACAGGCGGAACGTATTCACCGCGACATGCTGATTCGCGATTACTAGCGATTCCAACTTCATGTAGTCGATTTGCAGACTACAATCCGAACTGAGAATAGTTTTGGGTTTCCTTCACCTCGCCTTCGCTTCCCTCACTGCACCATCCATTGTAGCGTGTAGCAGCCCAGGTCATAAGAGACGCATGATGATTTGACGTCATCGCCTTCCTCCAACTTGTCACTGGCAGTCTCGCTCAAAGTCTAACTTAATGATGGTAACTAACGATAAAGGTTGCGCTCGTTGCAGGACTTAACCAACATCTCACGACACAGGCCGAGCGGCAGCCATACCACCTGTATCTCATATGGCTATCTCTCCATCTCTGGGCCAGCGCGGAAGTATCAAGACCGCAAGTGAGTTCTTCGCGTTACTTCAATTAAACGCCATGCTCCACCGCTTGTGCAGGGCCACGTCCAATTCCTTTGGGATTTCTTGCGGAACATTTCCTCCAGGCGGAGTACTTATTGCGTTAACTGCGGCACTGAACCTGACATCCAACACGCTTAGTACTCATCGTTTACGGCGTGGACTACTGGAGTATCTAATCCTATTTGCTCCCACGCTTTTCCGGGACTGAGCGTCAGTTGCAGATCGTCGCCCTTCGCCATGGTGTTCCTCCATATATCTGCATTTCACCGCTACGCCGATTCACGATCCTCTCCTGCACTCTAGCTGCCCTGGTTTCTATGGCTTACTGAAGTTAAAGCACCGACTTTCCCTGAACCCTTGCTGCCGCCTGCTGCTCCCTCTTGCGCCAATAATTCCGGATAACGCTTGCCACCTGCAATATTACCGCGGCTGCTGGCGTAGTTGGCGGCTCCTGTCGAAGTGCCGTCACTCGGCTGCCATTTCCTGTAGCCGCCGATTTCTTCCTTTATAAGCAAGTTTACAGTCCGAAACCTTCTTCCTTCACGCGGCGTTGCTCGGTCGGGGTTTCCCCATTGCCGAAGAATTCCTACTGCTGCCTCCCGTAG
+
14+1/514918..,(&($')&,)/..,'/)5*0.800;0+,0314.)('$).'$(*#$%&-(142&,,()%)*&0/.01&''(&&&*./1/(-,+,*)**-.4233/(),1485.+/*-//,-)+),,('**32668<869:-040/,-,77512.0*,,-4.0---,-0/152*0*+,1+(&$%%'--*'40'*527565451:2./-085300)/60&61:4.*,,0/)$$#').0:44/,'(+,+02/04*))$'((*+/04;;982:.++-/+2*'%&&(*-21(-8553673*&)$&$$#))+,,$-4(+),,/8879(,,-444/.*1&--0-/,'&*%((+-/23/&&)%,-*),*(*-+*/,4*+*,-2+*'()./+,,+*''(')+'++*()*--/0&786504.,+.().*-/&(&))*,01-.2/'))++,')%%(,,+,./,0/.''%*.16-.'((((&$*())+....//.0/.&&&%','&(&&$&&'(&&-*.36*,,)(*%&/3:57;956250&.353'.'1+4.'$(+*$#&'0-+1+))2,*,13&..+'+&*'**)+,,81$$'%)*+$'&(%$%()*+/./&*))--*+))/0/**''(**6+(6**-+++))-/-/%.03344%'-$)+,0114//)*%*()$$.)*+000+0027<;26/51//38454--/+1''+.33))))*.,'/4()2-65.%+*-/8;1+,,3*.,1165:6470519$'&+-5.-./-73*+.-.2;20+7689:57.3:+-45322+&+')4700/)'&)&)%(%'()1-'(*-22,*+*0711/)+**%$')1/75'%+01;8-1*-%%&*-,...')))5-6*&)$'$&%%'+'+*('(*-74,-0)*.-.6022++)('.)8.+),.,')&&$+(+56892-43409..-,2-*44-0/)())'('.0*.3/10867793;01-./35604*''(*.+&')&$'')+-.3(('#&$%&-*1(3.-3:,90..*+&(+,,0**-:1+&('((5.-'//*-,'+,0($%%$))1*,15+8,8,-8888;6-/..-66316//0/-%..%-11.1('+20+-8+,-*(&%(-+5,2()/1247864,88()32+
@55a68a9d-a43b-4e6c-a34c-56dcb6f3b12f ch=218 read=144135 start_time=2019-12-13T16:56:10Z barcode=BC01 runid=2c9cf7bc05858273f10e7d7ec552fc0bd742dc3e
CCAGTTACCTTATTTACGACTTCACCCCAATCATCAATCCACCTTAGACAGCTCCTTCCTTTGCGGTTAGGCCACCGGCTTCGGGTGTTATCAACTCGTGGTGTGACGGGCGGTGTGTACGAGGCCGGGAGCGTATTCACCCGCGGCATGCTGATTCGCGATTACTAGCGATTCCAACTTCATGTAGTCGAGTTGCAGACTACAATCCGAACTGAAGATGGTTTTATGGGTTTTGCTTCCTCGCGGCTTCGCCCTCTGCACCATCCATTGCTTAGCACGTGTAGCCCAGGTCATAAAGGGGCATGATGATTTGACGTCATCCCGCCTTCCTCCAGCTTGTCACTGGCAGTCTCGTGAAGTCCCCAACAATGATGGTAACGATAAGGGCTGCCTTGCGCTCGTTTGCGGGACAACAACATCTCACGACACACGAGCTGACGACAATAGCCACCACCTGTAGCATCTCATATGGCTATCTCTCCATCTCTGGAGCGTATGAGTATGTCAAGACTGTGTGGGTTCTTCGCGTTGCTTCGAATTAAACCACATGCTCCACCGCTTGTGCGGGCCCCGTCAATCCCTTTGAGTTTCATTCTTGCGGAGCGGCGTACTACTCAGGCAGATTACTTATTGCGTTAACTGCAGCGCCGAACTTTGACATCAACACTTAGTACTCATCGTTTACGGCGTGGACTACTAGAATTATCCTAATCCTATTTGCTCCCCACGCTTTCGGGACTGAGCGTCAGTTGCAGGCCAGATCGTCGCTATCACTGGTGTTCCTCCATATATCTACGCATTTCACCGCTACGCATGGAATTCCACGATCCTCTCTGCACTCTAGCTGCCTGGTTTCTATGGCTTACTGAAGTTAAGCTTCAGGCTTTCACCACAGACCCTTGCTGCCGCCTGCTCCTCTTTGCGCTTAATAATAATTCCGGATAACGCTTGCCACCTACGTATTACCGCGGCTGCTGGCGTAGTTAGCCGTGGCTTTCCTAATAAAAGTACCGTCACTCGGCTACCATTTCCTGTAACCCGCCGTTCTTCCTTATAACAGAAGTTTACAATCAACCTTCTTCCTTCACGCGGCGTTGCTCGGTCAGCGTTCCCCATTGCCGAAATTCCCTACTGCTGCCTCCCGTAGG
+
30).43,()*.'(4*#&*+56:4,3.-&0),-9:99:497/052911394454+,7061.8((,)304*178:11./,)*+)*0,-,3944262+**(,51/.+,23-9864:6450124+-(/,/.0*(%).0/340-6:,/95<566334325;5163328//011231710-.*+2.9465688:70.1+203035666180/2,,5;41.)&&*0(+8;</2329/3:2+%*+10(+/)),/.2:5&%*2)-82222:7;;9443&#$##%)(...-,'(*0+)1586555:(,*+*(*++--.05;-+,968786183+.09;:4740/))+)(,6*1-.,,$)-+*+'&&''')+5;,/)-,6...10*),++000/2+321**)((*),/323155)*.*2*-((%,.'323352,/103//)325201103/.+1'$&%'('.-45934+($('/069(2+,%310/72.-,/54633124.*+(%$(+-,--.4357543/.%$,$'%*+,857997:84700161*',--/+,,/+*,11776:349+*-+)-100604:81*-0/70/46-72-,35;;529;41500-,'%()((.-0//+,/10437%'),(&(,1-//,,)7-9.9987100,,(&'64538345:7:*6.,'*($+22347610/34/,,1212::8187/44*+%)),-,0&'.+,/31)10'$((/5:0+---.:3-*3.-,/*)+,,79,407*(&,)+0*,.23287'(%$%'$+,01236;:4136()*.+144021325<93.0,(*2++$**,5-1-1-4*&'(/005-.-,'(+.112/(23765:46:5;20-/,5.+4-+--.()(*+0-'+,5/%572/7.*)/.12.,0:<81:0114*..16++++.:0/56)%'%%'%')(+*,/7438040214640.30-8:55924445/2/-45.')'&&&&(&&(()*/9/--473:5:21:0-((*5.055(%(%(**./+-13.6.//;;6/::-543+0/3:*+9:670*('+'.1/1163((.'(2<2..600)(*')3759824(0--10/10,+.*(*.--/.,(('&-2,9;6-.;242.-2002.7*'(./-.3./0+49*+;37+
@08bd0660-5581-49b1-9cfe-133e6f9a8faf ch=200 read=96004 start_time=2019-12-13T16:56:27Z barcode=BC01 runid=2c9cf7bc05858273f10e7d7ec552fc0bd742dc3e
CTCCTACAGGAGGAGGCAGCAGTGGGGAATGTGCACAATGGAAGCAAGCCGATGCAGCCATGCCGCGTGTATGAAGGCCTTCCGGGTTGTAAAGTACTTTCAGAGGGGAGGAAGGGGTAAAGTTAATACCTTTGTATCATTGTTACCGCAGAAACACCGGCTAACTCCGTGCCAGCCGCGCGATAATACGGAGGGTCTGGCGTTAATCGGAATTACTGGGCGTAAAGCGCACGCGGGCGGTTGTTAAGTCAGATGTGAAATCCCGGGCTCAACCTGGGAACTGCATCTGATACTGGCAACGAGTCGTAGAGAATTCCGTGTGGTGAAATGCGTAGAGATCTGGAAGATACCGGTGGCAGGCGGCCCCTGGTGAACCCTTGACGCTCAGGTGCAGAGGGAGCAAACAGGATTAGATAGCACCATTAGTCCACGCCGTAAACGATGTCGACTTAGGTTGTGCCCTTGAGGCGTGGCTTCCGGAGCTAACGCGTTAAAGTCGACCGCCTGGGGAATGCAGCCGCAGGTTAAAGCTCAAATGAATTGACGAGGGGCCCGCACAAGCGGTGGAGCATGGTTTAATTCGTGCAACGCGAAAATTGCTTACCTGGTCTTGACATCCCGGTTTTCAGAGATGAAATGTTACCGGGAACCGTGAGACAGGTGCTGCATGGCTGTCGTCAGCTCATGGCGAAGTGTTGGGTTAGAGTCCGCTGAGCGCAGCCCTTATCCTTGCTGCCAGCGGTCGGCCGGGAACTCAAAGGGAGACTGCCAGTGATAAACTGGAGGAAGGTGGGGATGACGTCAAGTCATCGTAGCCCACTGACCAGGAGCTGCCACGTGCTACAATGGCATACAAAGAAGCTTTGACCTCGCGAGCAAGCGGACCTCATAAAGTGCGTCGTAGTCGGATTGGAGTCTACAACTCGGCTCCATGAAGTCCGGAATCGCTGGTAATCGTGGATCAAATGCCACGGTGAATACGTTCCCGGGCCTTGTACACACCGCCCGTCACACCGTAAGTGGGTTGCAAAAGTAGGTAGCAACCTTCGGGAGGCGCCTACCGCTGTGATTCATGACTGGGGTAAGTCGTAACAGGTAACCGGAAGATAGAGCGACGAGCAAGTAGGTTAACACAAAGGTACCGACAGCTTTCTTCCTTTCCAGCAATGCGTAACT
+
+,,'%)*)32).,)++'/,-.)+(*/,*-,.01--.,1,(*&'&+-5(.(%#&$&$%(%*)$06,./0./)-+,/*+/8-82(4:85:3347*('*)04((%($.05.(-)+)+61*,/2.+,0..,+-,)+/('$&'&/)*)0',,$%%&-*,(**1(+'),-/+0/),,,''*03..-*,))/--+84.*21,.+-+*&)/94934031.3,%)%)15.00692,-02.1.1)462)*+-*.6..,05),-.+'%(+&'+)+)/3317)..,((,-)-68565655//00120(+++)(((**()%&%%''0(-(*'&$'),+.4-,-))('&)',*,'-)''%+,/5668282-'%01-.593-(,%%%'(0)'#$(%3.0/3*+93'%&&%(-*(),79.5022-20+).+*(*'-(&'+)-./,+./::96;;)++*,)23.,**''171900.18()(*.)4-2,+,,2130+/../237-+)+3-61+,98762.,/1..40(&(($,&1/1,.2+5-:091&-.96;932-60:056.%45/7-70-.-314566:87-*+*'(&)*8623183,**-01423.*,*((&%%'&+.6566891800/741(*&)49:09,+('+/.++**%)$"%''--1-37242(-*/&('))-.,47807,**+,002*++**&)&&#%''%&(,5-.-+8,'''%*(%&&'%+0.5.*.6'*(),1$&&%$**075*42:87,4-5.<0-006617,-,+&+)43025--,+,.79&3321+-.-/1+-16::-7765165,)+-0362'+$'+,(#&%&/08*//%(+0#)&$&+,/33)103,(()+36966+&&'&&&'%')071945/-&*/8))+.-,6672*68-*988676698858+6,.6-0)),.2&725333-',-+*)**0+++..1218660-+')*1//18997335-2-./05+-*31,/...52225-)-496508-.+,'+%-42-55,,555345-..)))+.+//+10:6**00/0.+'))1/7406'-2+.5/0895144'))',0269770.+,,2461++(&'*/61.-.(2+39452204/222+*-+/98(&200../13:2:2825625-*-(+2,++4&%')0/,3;7(+,+1)'('&,,#''''%'"
@0d15c040-a496-4404-aa4c-eea0a1d21d9c ch=340 read=112441 start_time=2019-12-13T16:56:26Z barcode=BC01 runid=2c9cf7bc05858273f10e7d7ec552fc0bd742dc3e
CCGGTTACCTTGTTACGACTTACCCCAGTCATGAATCACAAAGTGGTAAACGCCCTCCCGAAGGTTCGCTTCTACCTACTTCTTTGCAGCCACTCCCCATGGAGTGACGGGCGGTGTAATACAAGACCGGGAACGTATTCACCACGACATTCTGATTCGCGTTACTAGTAACTCCAGCTTCATGTAGGCGAGTTTCAGCCACAATCCGAACTGAGACTGGTTTGCAAAGTTTGAAATTACCTCACGGTAGCATCTCTGTACCAGCCATTGTAGCACGTGTGTAGCCCTACATAAAGGTGATGGTTGACGTCATCCCCACCTTCCTCCTATGGATGGCAGGCAGTCTCATAGAGTCCCCTCAACTTAATGGTAGTAACTAACGACAAAGGGGTTGCGCGCTCGTTGCGGGACAACAACATCTCCCGCGACACGAGCTGGCGACAACCATGCACCATATAGCCACCTTGTCCCAAAGGGATCTCCTCGATTAAAGAGTAATGCAAGGGATGTCAAGTGTAGGTGGGTTCTTCGCGTTGCTTCGAATTAAACCACATGCTCCGCTACTTGTGCGAGGTCCCCGTCAATTCCTTGAGTTTTAATCTTGCGACCGTACTCCCAGACGGAATACTTAATGCGTTAGCGGCGGCACGAGGTGTTGAAACCCACCTAGTATTCATCGTTTACAGCGTGGACTACCAGAGACCTATCTAATCCTGTTTGCTCCCCACGCTTTCGAGCCTCAGCGTCAGTTACAGTCAGAGTCGCCTTCGCCACTGGTGTTCTTCTAATCTCTACGCATTTCACCGCTACACTAGAATTCCTCTCCTGCTCTAGATAACCAGTTTGGAATGCCGCTTTTAAGTTGAGCCCGGGTATTTCACATCCCGCTTGTCCATCCGCCTAAACTCCCTTTACGCCCAGTAAATCGGATAACGCTCGCCACCTGATATTACGCGGCTGCTGGCGCGAATGAAGTTAGCCGTGGCTTCCTCAACAGGTACCGTCATTATCTTCCCCAAAGAGACAGGCTTTACGATCGAAAACCTTCATCACTCGCGCGGCGTTGCTGCATCAGGGTTTTACATTGTGCAATATTCCCCTGCTGCCTCCCGTAGGAG
+
27&1/9+-246./9+./213-&./-(((-//764;65,1*5--.8;575,,/999.5-,),2/2-3)%%%*&((*-*%+,4-172)*,%./$%'/:7)*53-+,+4286:95&**&*&'((*+*,369.&)+-/,1-3--,0+'*),+/799-.09<7-+(('%'''**/63331),,/6546421,2)*--1;51//,*)*,1//0,-/,&((&+,,/440*$&(.0,04)(&&%%%,.6///5321&$&&(0,,,+*-.9-117(.*&#&&'$)%+&''')),.*&&))'0-(&%+''*4,16012.133,942(,/7:;85.4*+%%('%%%$'%'.6/*2301())(,+-.:4,+-*)'&&-+/.+**+.2.+,0/00.037+/40++5*(*-.16:71:,0*7-,('&$%$$'))(.*,)/-0356346435,31..2))(,-(*&-()$$&'(*.,12.,(*+,0+2.*7112214422242614,)('),110*8*(/5+43363,-//.-,+--.+,835:6//++($&3*5,+1-0,54(')+/013313.0-,)4(')--1)0/,0.0**-/19468.,*('.-9<2+/,+-/+,310401/002;2.,'//011,+)-)0.121447102275*1-,(*'*&*,51-+1*-0)&0*,(./25<997:3079/0*322187,,0,.8,1&&(%&,,301494-./10;7,+)052)&+),17../02;;9934554:1.30../3./&$&(),3:99<:78;111145469630-*+//1335120115;8526:33421/0,'%&*,335-0(+3)')()--,23201-)0/3/,+1.-*+((*)-2.07*,622.92++202,1:.+-/.-53+)(%#%).'(*54/0-)'&%(+/5+0;810//7-()---'*+3;74611*11303841.(%&+)-)'&$&&+*,+6332+%%%&%%$)((-00*/7+//.+-2/0)'%#%%,+,-89786,20./491977)54)&'*,+&,,()40)*,./3()786/849468911/2&*(*&--2.;11188787)31+*('%%&'.-+,-1050/0063/+,,/5456.690,0*1&)%
@8096c9a5-e1c4-48be-9d35-052983268cb2 ch=129 read=120583 start_time=2019-12-13T16:56:34Z barcode=BC01 runid=2c9cf7bc05858273f10e7d7ec552fc0bd742dc3e
CTCCTGCAGGGAGGCAGCAGTGGGGAATATTACTGCAATGGGCGCAAACTGTTCACAGCCATGCGCGTGTATGAAGGCGCTGGGTTGTAAAGTACTTTCAGCAGCAGGGAAAGGGAGTAAAGTTAATATGCCTTTGCTCATTGGCGTTACCCGCAGAAGAAACGCCAAATTTAACTCCCGTGCCAGCAGCCTGAAGTAATACGGAGGTGCAAGCGTTAATCGAATTACTGGGCGTAAAGCGCGCACCAGGCAGTTTTATTCGTCCGGATGTGAAATCTGGGCTCAACCTGGGAACTGCATCTGATACTGGCAAGCAGGTGTCTCGTAGGGGGGGGTAGAATTCCAGGTGTAGCGGTGAAATTGCGTAGAGATCTGGAGGAATACCGGTGGCGAGGCGGCCCCTGGACGGGCGGCTCGTGCGAAAGCGTGGGGAGCAAACGGGATTAGATACCCTGGTAGTCCACGCCGTAAACGATGTCGACGGAGTTTGTGCCAGCGAGGCGGCTTCCGGAGCTAACGCGTTAAGTCGACCGCCTGGGGAAATACGGCCGCAAGGTTAAAACTCAAATGAATTGACGGGGGCCCGCACAGAGCGGTGGAGCATGTGGTTTAATTCGATGCAACGCGAAAGACCTTACCTGGTCTTGACATCCACCAGAACTTTCCAGGATAGTTGGTGCCTTCAGGAACTTTGTGGGGCGCAGGTGCTGCATGGCTGTCGTCAGCTCGTGTTGTGAAATGTTGGGTCAAGTCCGCAACGAGCGCAACCCTTATCGCTGTTGCCAGCGGTCGGCCCGGGAACTCAAAGGAGACTGCCAGTGATGATATAAACTGGAGGAAGGTGGGGAACGGCGTCAAGTCATCATAGCCCTTACGACCAGGGCTACGATGCTACAATGGCGCGCGCTAAAGCGACCTCGCGAAGAGCAAGCGGACCTCATAAAGTGCGTCGTAGTCGGATTGGAGTCTGCAACTCGGCTCCATGAAGTCCGGAATCGCTAGTAATCCGTGGATCAGAATGCCACGGTGAATACGTTCGGGCCTTGTACACACAGCCCGTCACACCATGGAGTGGGTTGCAAAAGTAGGTAGCTTAACCTTCGGGAGGCATACCACTTTGTGATTCATGACTGGGGTGGAGAAGTCGTAACAAAGGTAACCGGAAGATAGAGCGACGGAGCAAGAAGTAAGGTTAACACAAGACACCGACAACTTTCCCCTTCCAGCACCAGCAATACGTAGCGGG
+
+42+('-&,3+*--*%,,)(/++/)***)4+'*.,/0:23:0/'+/6%-'$(.)(*-,/6/,*)(''*(*'./-''))$#$&-407&+**($%#&(.,,))(&)(%+)'()'*3/***-651//0*(&$%))+/*+634&/,,*-//2./6-())',(%()$%$'%%&$&()''()1-'$'*57.&0++-*&'&'%$'5*./24**)(*316/21.5-4.1*++-5-//4+.1.+58,(*+*&)%.'(6:804294)%/3$&*(%'*(/,(*,66)/#&+21275/6:77710,+,*++,6,--125;9;64*))$+'(#&&,-*,('+21522+/0-+.,6.0%-'+&((+-0/./(2+$&)*/-/,+,-/216/,7--:7251+23,&%')(.(+(.+.+)/0-+'))+''''((,++(-/))+588891(-.1:67(9:392+)6335:--076447440126:5659*2233358.)*&)%(,0)&,+,0')*+*02-.*)*,-,/*(')2/-(**)0838+.988761484663'))*)0/),//+-0/&/*28:;76380<:21195956629;7,/9,+./4.)**,3761+')*(.%),13;8587751146670838,-2&%.1+,((/826774//.115683122.12402;13)+*((,.1-9+2/,-97;8(7622)+()*532.'%$()46733,,)'(,133699.8601344%/&+0/1/7:/,/.6,34///*-/33*-//3./0025867:-1--.8''&$*4+.,+)+3:67.857(',*0)++.*:).((*..64920/,''+*++-'298888.+.(,/.6/*+,,%$)(-,.0551+.1185-21-40)&%$$&'423/.34///,*//23334986:.-,(((%&&('%%126774+,**('&)*63(*09446431.44,*,,-,+,'+*(')-*0.3,*'*-78997877.,(+*/-)*-*%&(+(*.*/.4**&%+2/7-1+*+73646()+3149601)--.040/0/347%-577/9..-4..)*++04*'++,/-073:30*,*&,1195776+'%&%(%%&()**5-775:,(1)&'++,.,.*%()05../01:.&1+,.61,-*)*-*')('(2*,*1037())*,446193;3460*&**(-/&+%%)&)%*(#'(&'+,4-.*))/6+.6/61/3,1+*27.-8.--;0.+,-01;32/3//.5,''$##$$
@a0a109ca-fa39-4617-a9a4-fee32bdbd2d2 ch=445 read=202726 start_time=2019-12-13T16:56:40Z barcode=BC01 runid=2c9cf7bc05858273f10e7d7ec552fc0bd742dc3e
CTCACGGAGGCAGCAGTGGGGAATATTGCACAATGGGGAAACCCTGATGCAGCAACGCCGCGTGAGGATGATGGTTTCGGATAATAAAGCTCTGTCTTTTGAGGGGAATGGCGGCTGGAACTAGAAACCTGACTGCCATTTTAACCGCGGTAATACGTAGGTGGCGAGCGTTATCAGATTTACTGGGCGTAAAGGGCGTAGGCCCGGATGATGATTAAGTGGGATGTAGAAATACCCGGGCTCAACTTGGGTGCTGCATTCCAAACTGGTTATCTAGAGTGCAGGGGAGAGGAGAGTGGAATTCCTAGTGTAGCGGTGAGGGTGCGTAGGGTGGAAGAACACCAGTGGCGAAGGCGACTCTCTCTGGGCCTAACTGGCTGAGGCTCGAAAGCGTGGGGAGCAAACAGGATTAGATACCCTGGTAGTCCCACGCCGTAAACGATGAATACTAGGTGTGGGGTTTCAACACCTCCGTGCCGCCACTAACATAGAAATATTCCTTATGGGAATTACGGTCGCAAGATTAAAACTCAAAGGTGAAGGACCCGCACAAGTAGCGGAGCGTAGCGGTTTTAATTCGGAAACAGCGCGAAGAGCCCACCTACACTTGACATCCCTTGCATTACTCTTAATCAATCCTTCAGGGGACAGGGAGTGACAGGTGGTGCATGGTTGTCGTCAGCTCGTGTCGTGAGATGTTGGGTTGAGATCCACAGCAGGCACAACCCTTGTCGTTAGTTACTACCATTAAGTTGAGGACTCTGCTTGAGACTGCCTGGGGTTAACCAGGGAGGGGAAGTGGGATGACGTCAAATCATCATGCCCCTTATGTGTAGGGCTACGTGCTACAATGGCTGGTACAGAGGGATGCAATACCGTGGTGGAGCCAAACTTTAAAAACCAGGAGTCTCAGTTCGGATTGTAGGCTGAAACTCGCTACCACATGAAGCTGGAGTTATAGCCAATCGCGAATCAGAAGAATGTCGCAGTGAATACGTTCAGGTCTTGTATACACCGCCCGTCACACCATGAGAGTTGGCAATACCCGAAGTCCGTGAGCTAACCACAAGGGAGAGCCTTGTGAAGGTAGGAGTCAGCGATTGGGGTGAAGTCATAACTAAGGTAACCGG
+
),+')+/,-80.23//3145,*/-&+&$%()0;778/&+/)2;,+,77763-2.5//0:5664.(()().,.-,,37--0***%'(/-()*+./3-231**&,.(((+*%/*()'%+,+)*$&%,,'*("&$&%$+)#&$##&#)&')'+*/++&,--0.11277445772:221(-+65.,..43654361-(,-,*/+..2)(*4240+**)/-6,122::.-,,*(+41/%42)166456*)'&&+1658::66168*,999499290004-,+(,-03.2*/.*+)/-)))*+.-/,4*7,+,245/./.07/.++/-+-2/41/()-.4,))%&',1/.//493)*.*-+,++0--,))(,-$0&%%'('(%()4*2,++,**+)))31516+(+./6...5-*6+,,--+0:6,1*)'(060,%*),+(*),)'&'**03.&+*+378988:;82<87510)120++),-62/16&,-/3+)*($'(((&15-)&(&,,44+-+0(0+/07'-,2+/1111*+'):4/'/*)**(0-*26*&)-.5**)),.13,*+'*&+*,4,87-,90:3,'*))-)%,)+).)++%*+)(/6...,-+6-0151/9/+0///32-,,,-00..0*,*0.0:5&*03./+&+2*&)*,36-0546::898;9:77/1-)//*+-//788::797746522/,/--/&&)*+/,&(*%7//45'4.3/84-4-0/*5..-;0.*%')+)/.:060+('.,,,+,**)0,*+//3877:714.(/,.'0**,1)&12.'$**&'/8-54245792:-,-43467./5+)0+,,733)-*/)*)+,'--132-2814645422340-,-7-910/00.+,('&()**,(*-60:8239;6;;;412'0,#$((12&-*702-,1-.,+,/,+)&.'%%($%'&((')/.)((&+,12*,.-+),,&&0++-2311:791-.,)0.4598%&%*)+)-13702.3%',2.0/)''('.*--(33-)/,*+*.8690,+)*18.4+00/-.,*(*0-.136645631395,,,51*3+*-&)*()0+,,-.*1.2/,%')/312/)4*-,/*)''&$))(+)%((1,*('-::4/.
@9b3ee7ae-ee42-478a-8607-aca494226fa1 ch=180 read=218720 start_time=2019-12-13T16:56:39Z barcode=BC01 runid=2c9cf7bc05858273f10e7d7ec552fc0bd742dc3e
CTCACGGGGAGGCGTGCAGAATTTTCGGCAATGGAAACCCTGACCGAGCAACGCCGCGTGAAGGAAGAAGGTTTTCGGATTGTAAACTTCTGTTATAAAGGAAGAACGGCGGCTACAGGAAATGGTAGCCGAGGTGACGGCTGCTTTATTAAGCCACGGCTAACTACGTGCCAGCAGCCGCGGTATGCACGTAGGTGGCAAGGCGTTATCCGGAATTATTGGGCGTAAAGAGGGCAGGCGGCGGCAAGGGGTGCAATGGTGAAGCCTGAAGGCTTAACTTCATTATTACATAGAAACCAGACAGCTAAGTACCCAGGAAGGATCGTGGAATTCCATGTGTAGCGGTGAAATGCGTAGATATGGAGGAACACCAGTGGCGAAAGGCGACGATCTGGCCTGCAACTGACGCTCAGTCCAGCGTGGGGAGCAAATGAAGTTAGATACCTATTAGTCCACGCCGTAAACGATGAGTACTAAGTGTTGGATGTCAAAGTTCAAGTGCTGCAGTTAACGCAATAAGTACTCATAGTAGTACGTTCGCAAGAATGAGACTCAAAGAAGAAAGGAATTGACGGGGCCCGCAAGCGGTGGAGCATGTGGTTTAATTCCGAAGCAACGCGAAGAACCTTACCAGGTCTTGACATATACTCATAAAAGGCTCCAGAGATGGAGAGATAGCTATATGAGATACAGGTGCATGGTTGTCGTCGGCGTGTCGTGGACAGGTTAAGTCCGCAACGAGCGCAACCCTTATCGTTAGTTACCATCATTAAGTTGGGGACTCTGAAGACTGCCAGTGACAAGAAGCTGGAGGAAGGCGGGGATGACGTCAAATCATCATGCCCCTTATGACCCTGGGCTACACGTGCTACAATGGATGGTGCAGAGGGGAAGCGAAGCGCGGTGAAAGCAAACCTTAAAACCATTCTCAGTTCGGATTGTAGTCTGTAACTCGACTACATGAAGTTGAATCGCTAGTAATCGCGAATCAGCATGTCGCAGTGAATACGTTTCTCGGAGCCTTGTACACGCCCGTCACACCACGGTTAAATGCTTGCAACCGGTGGCTAACCGCAAGGAAGGAAGCTGTCTAAGTGGGATTGATGATTGGGGTGGGGAAGTCATATTTCGAG
+
/-1()(44*&'.-)&$%')+-.6992,82331..*.).5,)),1((.&*-05479798..**+.-,(-+-3-:522(2&1,++-4,,1,,/+0,'',-*2-43//3-*+,./0/12/7006/-572..02+&((+,347601(&$*&(.5/3-14/-0-+,/5/32526479224216,**--/5)%($''4104.'&&''*/())**.,1(,++.,-.32998679-.(&-10524:928.(0+/.(54/.+/'&**.1+*,(.444-))(*-,3**/+0(/)(&%&)/0&'31*27&'((&&'+(&'(()+))/-/&,*44836500-3*(**+0673.212885*.5,-773/044-,-0,/1*4/473-./03/,,0(.-456:5443*-,0.-+,/.-,+,,.156/6.5%'&(+-97:/,-.2;81)%$&(2')3146;(&&)(+54/$**24499::6,+/)))+)-,*.2486;7;7:888180+,970((+9:;::73434310228259-.0-*.$&%''')(),./0.%'),&+3/033/10/-7+&*($)*)('*)*,8782661.+)&*)76848442-/.-2/,/129)58637((50127/9571/4,.500-0+0,(()+234002212--.//-/1:6*/9549+**+,-::2/*)(,*/.01384.-,,.178,23/0255577;466745$$%&(76948/(&$$0.2.&)'').%)(%')+-/686625&&,),-//6/--0-0.(2-')(4+/5038<85654*(&'((('&)0+///1.1,&)*),456/,)(+.23/1:6496..,,-9:74668964)040*,314//05)).,./12,'(*,88//1/-239221114:7-*-10**.(+*()(**/'30,0,*(-07.+*(*28900689<9781348:*5+2111180/'&%&$)*3-(')%&./4150,8*')-.,,,))*,2787754833-)-+-,-007&3444:6..,*6.546)1%*1425+))(%*)/71247(0.3546.06-&',%%&.&$)%'&+152,(+-.2-&&'+**)1,(+)(%%%&)*).,'&)-0,10--./+8-5785,/+*'$%'(+'*$*/*+(%)
@49441005-2f21-4f64-821c-b7c4b01e13a0 ch=160 read=201954 start_time=2019-12-13T16:56:37Z barcode=BC01 runid=2c9cf7bc05858273f10e7d7ec552fc0bd742dc3e
CTCACAGGAGGCAGCAGTAGAGATTTTCGGCAATGGGAAACCCTGACCAGGCAACGCCGCGTGAAGGAAGAAGGTTTTCGGATTGCCAAACTACATTTATAAAGGAAGAACGGCGGCTACAGGAAATGAAGTAGCCGGTGACGATACTTTATTAAAGCCACGGCTAACTACGTGCCAGCAGCCGCGGTAATGCAGCAAGGAGTGGCAAAGGCGATTATCCGGGGATTAGTGAAGGGCGTAAAGAGGGCAGGCAGCAGCGAGGTCTGTGGTAGAAAGCCTAGAGCTTAACTGATAAACCACTTAAAACCAGGCAGCTAGAGTGCAAGGAGAGAGGATCGTGGAATTCCATGTAGCGGTGAAATGCGTAGATATATGAAGGAACACCAGTGGCAGAAGGCGACGATCTGGCCTGCAACTGACGCTCAGTCCCGAAAGCGTAGGGAGCAAATGGGATTAGATACCTAGTAGTCCACGCCGTAAACGATGAGTACTAGAGGTGTTGGATGCTCAAAGTTCCAGTGCTGCAGTTAACGCAATGAAGTACTCCGCCTGAGTAGTACGTTCGCAGGAATGAAACTCAAAGGAATTGACGAGGGGGGGCCCACTGAAGCGGAGCATGTGGTTTAATTCGAAGCAGCGCGAAAAGGAACAGCACGGAATGGCATATCATAAGGCTCCAGAGATGGAGATAGCTATATAAGGATACAGGTGGTGCATGGTTGTCGTCAGCTCGTGTCATTGAGATGTTGGGTTAAGTCCGCAACTTAGGCGCAACCCTTATCGTTAAGTTACCATCCTCACATTAGAAGTTAGGACTCTGGCAGAGACTGCCAGTAGCAAGCTGGAGGAAGGCAGGGATGACGTCAACGAATCATCATGCCCCTTATGGCCCATAGGCTACACACGTGCTACAATGGATGTAGTGCAGAGGCGAAGCCGCGAAGTGTAAAACCCATAAAACCATTCCTCAGTTCAGGTTGCCGTCTGCAACTCGACTACATGAAGTTGGAATCACGCTAGTAATCTCGCGAATCAGCATGTCGCAGTGAATACGTTCTCGGGCCTTGTACACACCGCCCGTCCACACCACGAGAGTTGATAACGCAGGGAAGCCGGTGGCCTAACCGCAAGGAAAGGCTATCTAAGATGGGATTGATGATTGAGGTAGAAGTCGTAACAAGGTAGCCGG
+
&'(%&%34.12/*+*%&(('$)#)%&%'&*.,./*)&'+,,.*)),5-$'.*.**(++()*,./46434...,-1/+)-11*2*(('273/+(&&(0**-27-*.+/')0-',*--,+)-,/,*)()+'(''&*0,*++++,++.,,-4,)0*1))&,,++1.--173/-.-.25900,++7-0.'(*&&(%+*(()(''$&)*2+-,'##%'%,)**.,),-($*&').(%&&((**,+2/((-*)+*,-+(-.-',&'((*,.'((+/%%''+%+,,%&&%-/,3,,,)%*,)*)++'&%,*3,,60+-+,,//-,+++(''().),&*(+-.4/*0&*,'-,05*+)'&**+2...//-(+.0556544261+/+.+2.13-))((&&'%)'*0.38823443465610/.)+%)&.,.27.//4($&&&%%((/-*+)&+,297-186,5.*+1.015/1*31222+',023125:8.*%**(&()//+)(''*+2;16/3%$'-+4/0017*-*5-/-,+('311100*,')%*((/,.+1+%('%%%()(--,.')++%'(('%()%())//..0+(+,4/4.-,&%-00150*-3/&+)('0$$*+&)*1.,'*.18422284+)((+-&+*-*+1.(+*+,,%%&&)&)&)'$##$)&,-()%'&3/06((()++91**))5(45565.**--31577/0/-5871222)02,,,1(*-$'').)/(**&)(%#+*//31%+2/55:--7/',&)&$$)*.-*,-%--)*1-12+6+.'&*/)-+,22&&'''(/,-&('(.+$21*+56+)))%&'*11552/+).$(&+('').4//))))+(&160889986420,%$'),0*,+*+'/-.).,+('*.1-''&*.000.'*$''*),,+134-/)))*&%(,,-')&'&())1+,1%+'('*'(&+.1//3-()-45+997852$*-+36-,+)*+0+-%'&)303.3..,,*-++,+.-1...:/7/833)0-/10-11:3/.1.04,7-/(+-0065504)+,((84+2,.23(((.)*)+(%)-0*+*//2273+.1($*,3/,.,-'$&&,+,,//1%0&*+'*()/244,4)/&&,%-'**/*1//0%*+-..0.-/&'(-+68123-.0/%/+%%('($%*'*,0+*+.1.1/6++(,+*2
@5df0d70e-e5f5-49ed-8c88-02c517908b86 ch=82 read=133661 start_time=2019-12-13T16:56:52Z barcode=BC01 runid=2c9cf7bc05858273f10e7d7ec552fc0bd742dc3e
CTCTGGGAGGCAGCAGTAGGAATTTTTGCGGCAATGGAAACCCTGACCGAGCAACGCCGCGTGAAGGAAGAGGTTCGGGTTATAAACTTCTGTTATAAAGGAAGAACGGCGGCTAGGAAATGGTAGCCGGTGACAGTACTTTTATTAGAAATACGGCTAATACATTACTTAGCAGCAGCCGCGGTAATACGTAGGTGGCAAGCGTTATCGGAATTATTGGGCGTAAAGAGGAGCAGGCGGCAGCAAGGGTCTGTGGTGAAAGCCTGAAGCCTTAACTTCAGTAAGCCATAGAAACCAGGCAGCTAGAGTGCAGGAGAGGATCGTGGAATTCCATGTGGCGTGAAATGCGTAGATATGTGGAGGGCACACCTGGCGAGAGCGACGATCTGGCCTGCAACTGACGCTCATTCCGAAAGCGTGGGAGCAAATGGATTAAGATACCCTAGTAGTCCACGCCGTAAACGATGAGTACTAAGTGTTGGATGTCAAAGTTCAGTGCTGCAGTTAACGCAATAAGTACTCCGCCTGGAGTAGTACGTTCGCAAGAATGAAACTCAAAGGAATTGACGGGGAGGGCCCGCACAAGCGGTGGAACGTGGTTTAATTCGAAACAACGCGAAGAACCTTACCAGGTCTTGACATATATAAAGGCTCCAGAGATGGAGGGATAGCTACTTGATTTAGGTGGTGCATGGTTGTCGTCAGCTCGTGTCGTGAGATGTTGGGTTAAGTCCCGCAACGAGCGCAACCCATATCGTTAGTTACCATCATTGATTGGGACTCTAGCGAGACTGATGACAAGCTGGAAGGCGGGGATGACGTCAAATCATCATGCCCCTTATGACCTGGAATACCCGCACGTGCTACAATGGATGGTGCGGGGAAAGGCAGAAGCCGCGAAATTGAAACAAAACCCATAAAACCATTCTCAGTTCAGGTTGTAGTCTGCGCTCGACTTTCACATGAAGTTGGAATCGCTAGTAATCGCGAATCAGCATGCCGCAGTAGACACGTTCTCAGGCCTTGTACACACCGCCCAAAATCACACCACGAGGAAGTTGATAACACGAAGCCGGTGGCCTAACCGCAAGAGGAAGAGGCGCTGTATCTAGGTGGGGATTGATGATTTAGGGTGAAGTCGTAACAAAGATGGCGG
+
&'-((0)&&'&)()''-,,'-(69:9-&)*:88978-*1,+:2.-/33,-)-05.+0/,/0((,+)2,,))'')*%)+).+''(00-/7--),.0146**(*++/12%4.2-(&%%$)*/.3711150*.))(.(*./+-.,'*,*,&,+'$&'),.+3+%%&$+)')+)(*(%)(+-22&'++,090.024000+-**261756;747+3/3241.9/655463:*(&,)%)*5263082//+3,),%-()*3),.,-/+),-.,1-%*'%&'()-+.(,336(0-*+)'),-+64368./11121/---,20*%&38.7822-1%$)*'4020+)&$'&'%(+&.0346330(*().,*-*%&%(&**&(,)*'&%()21---,.()2263896//-,*'&&&'$').*%(,(&)%'%.0)+.4;94%1$(,-,-01349**(,-038,**,+29256:511,/((),+216/,+/29-5/7320.4/019947:22212363;2514/30.33+2+,-2:34:63(#%'(*,+.09940421/29785:9678,/+***+0-445'56(&*+&/2.+,.0(-&-+61).*%.*/-//650033/*(-*(('-,1246(-35000&,5--&++50..2.1(&'&(,,0/3,5)))'(+878/031/7'310(%%&&%'+)')/*+4746490565102226-0255284487976339+9-00./8+5*206-)*/-6&%+-02/)(32$'(*+17;7-4-(('(,090:/*-/.3804754&22*(.++*(&,,,./3+064*.&+812597+,268744/5-/016624&01-).512..17.11/-,,41)&*%(+.1-+++1--5,,,/1.12(*)'))*0/50,..,/633-.((**(-2-+,00)-98347;:53:98;2/3'*,8-&-1(/*//5873./*-/31,*')'&&)*/1:5182537:25+0--///81108722.0++-+-/8856%)++,6/-.-/:0-/%*(-*-*(*/1./*-0-/.-%'''(*6636-++''*(('',,%&+,/+'-%&-),3,1017/5)*/4-,-14)).//-'&-+//15/5.52310650/2.$,&().117<;41+(+',,+,2+0.4/2:**&*.),(2
@3f2206e8-ec07-4450-805f-c87ea12eab86 ch=341 read=98434 start_time=2019-12-13T16:56:50Z barcode=BC01 runid=2c9cf7bc05858273f10e7d7ec552fc0bd742dc3e
CCAGTTTACCTTGTTGACTTCACCCAGTCATGAATCTGAAATTGGCGCCACTCCCGAGTTCGGCTACCTACTTCTTTTGCAACCCTCCCATGGTGCTTGACCCGGGCGGTGTGTACAAGGCCCAGGGCAATATTCACCGTGGCATTCTGATCCACGATTATAGCGATTCCGACTTCGCCAGGTCGAGTTGCAGACTCAATCCGGACTACGACGCATGAGGTCCGCTTGCTCTCGCGAGGTCGCTTCTCTTTGTATGCGCCATTTGTAGCACGTGTAGCCCTGGTCGTAAGGGCCATGATGACTTGACGTCATCCCCACCTTCCTCCAGTTTATCGCTGGCAGTCTCCGCTGAGTTCCCAGCCGGACCGCTGGCAACAAAGGATAAAGGGTTGCGCTCGTTGCGGGACTTAACCAACATTTTACAGGCGGCAATATTACGGCGCCTGTCTCACGGTTCCCGAAGGCTGATTCTCATCTCTGAAAACTTCCGTGGATGTCAAGACCAGGTAAGGTTCTTCGCGTTGCATCGAATTAAACCACATGCTCCACCGCTTGTGCGAATTTAAAATCAATTCATTTTGAGTTTTAACCTTGCAGCCGTACTCCCCAGGCAGTCGACTCCAACGCGTTAGCTCCAGGAAGCCACGCCTCAAGGGCACAACCTCCAAGTCGACATCGTTTACGGCGTGGACTACCAGGGTATCTAATCTGTTGCTCCCCACGCTTTCGCACCTGAGCGTCAGTCTTCGTCCAGGGGCCGCCTTCGCCACCGGTATTCCCTCAGATCTACGCATTTCACCGCTACACCTGGAATTCTACCTCTACGAGACTCAAACTTGCCAGTATCAGATGCAGTTCCCAGAGTTGAGCCCAGAGTTTCACATCCTGACCTAACAAACCGCCTAACGTGCGCTACGCTTAGTAGTCCGATTAACGCTTGCACCCTCCGTATTACCGCGGCTGCTGGCGCGGAGTTAGCCGGTGCTTCTTCTGCGGGTAACGTCCAGTGAGCAAGGTATTAACTTTACTCCCTTCCTCCCCGCTGAAAATTACTTTACAGCGAAGGCCTTCTTCATACGCGTAGCTGCATCGGGCTTGCGCCAGTGATGCAATATTCCCCGCTGCTGCCTCCGTAGG
+
64'0,6&%+..3.2)*+-5:7&0))',4424.+)()())+()('(**0-)*+38,(')'/''..-.03/6170.2990(++$0/+&+3/..2931&*%()3+*0160420.0''%'),-/62,$/.-,17433:3112+*%)-/:88+,,0/)(***1,')(*-,+.6/32+105.&%$'(3/2**4.6/0+.-,-417000/1,-(%&+,*((((1-3617-&'7+)*-,*.'',')(()-/7/6640:5-.341336;718/*('()*,-,++**17./7:99/40-*)),,-00/0*((+(/097::9,:46,-0:2;8://0.10<1./3*10176.26.-,&%,..*.28161()-15:8:8138295-//08)7-8794),4)5++0+.4769;5007++*(%(&1&.)7/656-*.&.60.&+(%&(-+*((''$1)112302/319::48/*+),--$$%3)+,667986/**+0.&((&*'(+;880561-056;323/+).-3;9:<756344/.-//))0.0.:95;3.-403.5,+41/-0(((&''$#'%%%(.+*+)2+9-,399+2./-31)*1-,,5/0*12.*401-744-)..1(./321*)&&)-.+--042,/,4*%1(,+*,0./24:8844,3..00043705'4../86889;:84:5//0541248010.18+2100122,*(,+&&34,.04:92,-,-1;11&()/7*,-363610011050(),)*00501913329557935+,-*-:536((-((+0/-*000)3:80249&+*)+15;994754520)14/1503/+./,+7)0&.-2257('*&+31340+..08<6;/0)%*1.-./57(&&*+/:4/)--+5'')44:339559933$%&'+--/178**(%(+))%&$)$&'+,)+,9+7-..11--..7/.19(-212'0/'('&(--26/3.''')#(05/018)1247::87;654928848;9661)+(,)).121/5/204./+-/-'--5:*58840386,''/(+13)--%+,/*((+&-()../4;8;98<967+.')&&%(-045256*6372912-5/')*%#&')*...2/436.-04651--1+15.//2&
@dc9adab5-8b93-4074-884a-c162f56d2813 ch=330 read=88295 start_time=2019-12-13T16:56:47Z barcode=BC01 runid=2c9cf7bc05858273f10e7d7ec552fc0bd742dc3e
CCGGTTACCTTGTTAGACTTCACCCCAGTCATGAATCACAAAGTGGTAGCGCCCTCCCGAAGAGTTAAGCTACCTACTTCTTTGCAACCCACTCCCATGGTGTGACGGGCGGTGTGTACAAGGCCGGAACGTATTCACCGTGGCATTCTGATCCACGATTACTAGCGGTTCCGACTTCATGGAGTCGAGTTGCAGACTCAATCGGACTACGACGCACTTTATGGGGTCCGCTTGCTCTCGCGAGTCGCTTCTCTTTGTATGCGCCATTGTAGCGTGTTAGCCCTGGTCGTAAGGGCCGCCGATGACGACGATATCCCACCTTCCTCCAGTTTATCACTGGCGGTCTCCTTTGAGTTCCCGGCCGGACCGCTGGCAACAAAGGATAAGGGTTGCGCTCGTTGCGGGACTTAACTTAACATTTCACAACACGAGCTGACGACAGCCATGCGGCACCTGTCTCACGGTTCCCGAAGGCACATTCTCATCTCTGAAAACTTCCGTGGATGTCAAGACCAGGTAGGTTCTTCGCGTTGCATCGAATTAAACCACATGCTCCACCGCTTGTGCGGGCCCCGTCAATTCATTTGAGTTTCTGCGGCCGTACTCGGGCGGTCGACTTAACGCGTTAGCTCCGGAAGCCACGCCTCAAGGGCACAACCTCAAGTCGACACATCACGGCGTGGACTACCAGGGTATCCTAATCCTGTTTGCTCCCCACGCTTTCGCACCTGAGCGTCAGTCTTCGTCCAGGGGCCGCCTTCGCCACCGGTATTCCTCAGATCTCTACGCATTTCACCGCTACACCTGGAATTCTACCCCTCTACGAGACTCAAGCTTGCCAGTATCAGATGCAGTTCCCAGGTTGAGCGGTTTTACATCTGTTAACAAACCCGCCTGCGTGCGCGCCGCCCGGTAATTCCGATTAACGCTTGCACTCTCCGTATTACCGCGCGGCTGCTGGCACGAGGTTAGCCGGTGCTTCTTCTGCGGAGTAACGTCAATGAGCAAAGGTGCTTTACTCCTTCCTCCCCGCTGAAAGTGCGCAACCCAGGCCTTCTTCATACACGCGGCATGGCTGCATCGACTTGCGCCCATTGTTACAATATTCCCACTGCTGCCTCCGTAGGAG
+
/+14/<//584006&+(03:65.64-&-/83/-,2.-,.095123&')*+-.:4/2''',-*&-+8.6((&&,3/2446/4;.)11)24,&()06637;9:752365887692/400/1/)&)/0*)1)*3657412634+''&+4;863344.+,+/2/./..022:8;7411264789:9-.//1654844+,2103*2/2-:28621333.2(-/99073(8--59160:2115.555+()(++1170122:6%/),679:<425-+,-*%%$&',-2:3.18953/3,*(%/6-3*''+)*)))--**)//80.17.2.1,4*.107/,-30671:.'-//49/.50--.2608,,+/+3655044358603008*021:76+.//223764333;673;862221.(&&1-415820122843478410//153:0/1<1977%24/,+%%+/04357:;788.*-,*,*+*.0;0*-/./00*',8:/1393;663&42017675773%%1/2)7.;99<85653202258-,-2-2;8:;24357877++7++,0/)+*-09,:97-2375;6;6,7;710-25*&*,//8392+**(3%*,.197754+,*5+1,,((-//28/+-0*3(-/+--4:57.-052/+*-50823//,--0+.,(),1//.4.,,3211247:+6,(+-/4'(7;631///<9-0,/-)((,&(/630)+,18231687773311181719+-18921-,3,,6/01104-0/-/;<5:44,,033558898979<;68893,(+,-3:78525271830:-/+/.-.-124569-9-429339'2233975550/,//;7</-/717/'..(,)/+$&((*).,687868<9::*,56)()*+9910*,.)11*&--187;13///51627/9,-.-..//5746538362-,+)245/....4.,.)$*)-4/0/9&53.23:68<987710%&'021022484348049,+')((,.'%)*0,+(-)*+4:,-1665:22/))$(,*,((%(-.0.302::931//1200)()+.2775635/+%(/,.04296,.,*/***.6/--.()($(''(&(,-).3,-(60-0
@76db0e65-d8d3-4206-9215-5420ca1ede65 ch=126 read=255706 start_time=2019-12-13T16:56:47Z barcode=BC01 runid=2c9cf7bc05858273f10e7d7ec552fc0bd742dc3e
CCTTATTTACGACTTCACCCCAGTCATGAATCACAAAGTGGTAAGCGCCCTCCCGAAGGTTAAGCTACCTACCACTTCTTTTGCAACCCACTCCCCATGATTGACGGGCGGTGTGTACAAGGCCGGAACGTATTCACCGTGGCATTCTGATCACGATTACTAGCGATTCCGACTTCATGGAGTCGAGTTGCGAACTCAATCCGGACTACGACGCACTTTATGAGGTCCGCTTGCTCTCGCGGGTCGCTTCTCTTTGTATGCGCCATTGTAGCACGTGTAGCCCTGGTCGTAAGGGCCATGATGACTTGATCATCCCACCTTCCTCCAGTTTATCACTGGCAGTCTCCTTTGAGTTCCCAGCCGGACCGCTGTAACAGGATTTGCGCTGCGGGACGCCAATAACATTTCACAACACGGATGACGACAGCCATGCAGCTGTCTCACAGTTTGAAGGCGCAATCCTGCCTCTGGAAAGTTCTGTGAATGTCAAGACCAGGGTAAAGGAGTTCTTCGCGTTGCATCGAATTAAACCACATGCTCCACCGCTTTGTGCAGGCCCCGTCAATTCATTTTGAGTTTTAACCTTGCGGCCGTACTCTGGGCAGTCGACTTAACGCCGTTAGCTCCGGAAACCACGCCTCAAGGGCACAACCTCCAAGTCGACATCGTTTACGGCGTGGACTACCAGGGTATCTAATCCTGTTGCTCCCACGCTTTCGCACCTGAGCGTCGGTCGCTTCGTCAGGGGCCGCCTTTATGCGGTATTCCTCAGATCTCTGCATTTCACCCATACACCTGGAATTCTACCCCTCTACGAGACCAAGCTTGTGGTATCAGATGCAGTTCCAGGTTGAGCCCGGGGATTTCTGAAGCAAACCGCCTGCGTGCGCTTTACGCCCAGTAATTCCGATTAACGCTTGCACCCCTCCGTATTACCGCGGCTGCTGGCACGGGTTAGCCGATTACTTCTTCTGCGGGTAACGTCGAATGAGCAAAGGTATTAACTGCTCCCTTCCTCCCGCTGAAAATTGCTGGCGAAGGCCTTCTTCATACACGCGGCATGGCTGCATCGGGCTTGCGCCCATTGTACAATATTCCCCTGCTGCCTCCCGTAGGAG
+
//./%+24)*,/15955422*()()())0041.//88357:21.+,.:;7-6.**1504/82-)--133,+**%+0;/5;;206160;7&((:67*+0)%,)*+,-;:10:1652368;:5:76*1+00.0/19445;7262//2;9988-/#'&'0*1///,/225:510134:4467/**++*+51912*+84673;60--.+,-*/255--'+.8:78903,--,*)/.+)/-89371*--,+-5-6632:6,.,0028:<.:.++%1/,.//15235;20,4-,-52,/7632+/.,-.)(&)),266.796,1;549:.0(+.3:7/03462933268104+*,))&+819.'*3467:805*&&$#'()%)'%)4&&)%%&'&-31(*%(&(&#',+42:0.-/66333.(&')-/4330/2929650)+&(*2//.4.4-/'(*0,.2-2/+)+)'')-.3463/0+./9723((**,,89873488&+0*,+/*%+%'5:68<;76315112:3-0-/-2;:8;//0028998452.,0-*)6/4&49.895--/0:8;870;9.*+-.;<1-45717/-1090,0,-..()*/2&7753'-'&1+,,3/+/70./-1+5*,0),/$((06550---+*,-*4,4,6,2/22676758984:6+.-30/05521223:,775//,,,-14790189)..284-0/0/970,0/3:60.111:/&-,'&(,4/077,.,42-6454)/+*-15-6656/7+,.++.5513)(+/0:33158(%&%'&*('(+++-7.775:80),736504+)$+(#%%%&)*)),/2.-.224/99;3/++/,0..28/+-26,-27))$%&)$%&,,2<29.*)(*+000)('%$'(13,+13569<043.6-4.7111:/21167++.,)../71295020..39:22-+..,+'3+//-($.'%(3235<55:99:72243356$*,/./,+2<,.,../11./2-1.60*+8.5.0:0*/:*04)$2('((%**,,2.42:8<88:750&0,/134:6/1.91227688'475591564;7./811,7//-./618,-(*,3337,;:*+5)6,*+
@91c68183-bc75-42e4-9938-7a947ae53417 ch=474 read=76537 start_time=2019-12-13T16:57:00Z barcode=BC01 runid=2c9cf7bc05858273f10e7d7ec552fc0bd742dc3e
TTGGTATGCACCTTGTTCAGTTACATGTTACTGGGTGAAGTTGTCGGTGTCTTTGTAATTAACCTTTCATTGGTATGATGTTAACCACCAGGAGGCAGCAGTGGGGAATATTGCACAATGGAAGCCTAGTGCAGCAGCAAACAGGTGATGAGGTTTTCGGATCGTAAAGAAGCTCTATCTTTGGGAAGATAATGACGGTACCGGAGGGAAGCCAGCTAACCATTGCCATGGCGCAGTAATACATGGAGTGGCAGGCGTTATCCCGGATTTACTGGGCATGCACTAAAGGGGCGTAGGCGGATGGTCAGAGTGGGATGTAAAGAATGCAGGCTCAACTTGGGTGCTGCATTCCAGAGCTGGTTATCTAGAGTGCAGGAGAGAGGAGAGTGGAATTCTGGTGCTTGGCCAGTGAAATGCGTAGAGATTAGGAAGGCCACTGTGGTGGCAGAGAGAGCTGACTCTGGGACTATGGCAGCGCTGGGAAGGCTCAGAAAGCGTAGAGAACAAACAGGATTAGATACCCTGGTAGTCCCACGCCGTAAACAGTAAGATACTAAGTGTAGGGGTTTCAGCACCTCCATGCCGCCCTTCTTTGTTAAGTATTCCGCCTGGGAGTACCGTTAGAATTAAAAGAGCTCAAAGGGACAGGACCCGCAGAAGTAGCTGGAGCATGTGGTTTAATTCAAAGGCAACACAGAACCTGCTCCAGCATCCTTGCATTGCATCTTAATCAAATCCCCTCAGGGACAAGAGTGACAGAGTGAATTGCATGGTTATCTAATCCAGCTCGTGTCGTGAGATGTTGGTTAGGAGTCCACCAGCAGCTCAACCCTTGTCATTAGTTACTACCATTAAGTTAGGGACTCTGGCAGGGCTGCCTGGAGTTGTATGGAGGAAGGTGGGGACTGACGTCAAATGTGCCTCATATGTATTAGAGGCTGCATTACTGAGTACAGAGATGCAATGCCAGTAGAAGTGGAGACCCAGGCTTTAAAACCAGTCTCAGTTCCGGATTGGAAGCTGGAAAGCTGCTTTCTACATGGAAGCTGGAGTTACTAGTAATCCTTGAATCAGAATGTCAGTGAATACATTCCAGGTCTTATACACCGCCCATCACACCATGAGTTGGCAATGCCCGAAGTCCATGGAAGCCTAACCACCAAGGAAGCAGCAGCCAGAAGGTAGGAGTCAGCCGGTGAGAGATGAAGTCAGCAACAAGGTAGCCGG
+
&,+*1.-+,%&(+,')3.&%+'%'(,&,($&&'-((&$&%(,++'&$+$+,294(+%$+),0../2/*&)***($#$%%%&$'%%%%'(),1*,.*)&%%%+)(*'(0-*5,*)**-,,0,&($(%%%,,)(()&#$%#''$&*'))/0-+(-+99+*)((**&(+2-(''(*+/.-0/160*21+-)++.50/&,)(($)&++'.0*.,-.-&$%((%&$%&'$&'$$')((*'**2+,&1&.*(&**5830+71038212)(&,$/+&'*3./'$%)())*+-2,)4**)-0//3/0:3..%&$'%'%'%+,/02)).)%.--+..-200/+(&(%,,,*&)(*0,03,)%&%%+32408/.+&'())****-.**')'*,)*$&&'((,-11)'&(&&'%&'+'&*4/(*0+-544/-++*--'+'-')&%$#%('$((''*'$%'()(%&%$'&*,1357((+-%)('(*%*'*.+)*(%*+,/5&%(**()..)'&%)&12894+68/06+&(&#',/+)24/.+10)$(&+/)..71-&%-.,*-**,,*'*-+,&,./*,:8,,'++0-+*/&**04-/5)+-**-'$/4--'++-104*-*&%&%%%%$(%),(*$((0,253*%($%'$(()'**$##**.-,($&&&()'&%))#)+%'*2-(&'*)+..55:103,(+-/00-(**,,''$"%'*,+-/5180+/+*))+&('(%+'/+//*'(''1-/(2'*/11227&''*)-..&&*,,-*1'&&((-+%%()-*),+/'*(++/%,*,0-5*+,/0)7++(%&')'%%'**'-)&)&$&%$''%*4'(+%+0'.4/+2*&*&&2643<43+-5&)2-020/(&&%',3-0)+-500,((,+&*++,--,3),*,+'*,(&(((*,)*+%&%&%&$%$&&%)*,,.%&%$&$*&)&#'&%%##%%%&'&*'(())+)*--0'.(&&))((&((*/()&--(+&&*''%)./.07656844/0.-.('+&.)&%%%$')0*.*&$'-(+-4.)*'()*+*('*,-..**,410/10/3912**0,.5---,283)&'%',+,8515/--0**,04'$%')*,*,.-.31,.1&)&*&%''(*)100./2,'-/*&).+...+-())'),1(+)2**.,0*+'''$%&)(%(-)&'-),-*+))&'((*%%#(%)&$(&(&'%$'$&&&%$)//*))'(((0'0+
@5d5e2c35-1c26-4668-ad77-b14f0bf1ad84 ch=153 read=134214 start_time=2019-12-13T16:57:00Z barcode=BC01 runid=2c9cf7bc05858273f10e7d7ec552fc0bd742dc3e
CCGTTACCTTGTGGCTTACTGATCATGAATCTGCAGAGTGTGGCGCCACTCCGAGTTCATTCTCCTTTTGCAACCCACTCCCGCTTGGTGCTGACGGGCGGTGTGTACAAGGCCCGGGAACGTATTCACCGTGACATTCTGATCCACGATTACTGGCGATTCCGACTTCATGGAGTCAGGTTGCCGAACTCAATCCGGACCACGACGCGCTTTAGCGGCGCTTGCTCTCGCGAGATCGCCTTCTCGTATGCGCCATTTGTAGCACGTGTGGCAGCCTGGTCGTAAGGGCCGCCAGCGGTGACTTGACGTCATCCCGCAGCTATCCAGTTTATCATAGCGGTCTCCTTGGAGTTGGCCGGACCGCTGGCGGCAAGGATAAGAGTTGCGCTCGTTGCAGGGGACTGCTGACATTTCACCAACGCAGGCTGGCGAGCAGCCATTGCAGCACCTATCTCACGGTTCCGAAGGCCATTCTCATCTGAAACTTCCGTGGATGTCAAGACCAGGTAAAGGTTCGCTAGCGTTGCATCAGATTAAACCACATGCTCCACTGCCGCCCTTGCAGGGCAAATCAATTCATTGAGTTTTAACGCGTACATGCACTCCCCGGGCAGTCGGCAACGCGTTAAGCTCAGGAAGCCGCCTCAGGCGCAACCACTCCAAATCCTCATCGTTTTGCGTAAGAGTGTAATCCTGTTTGCTCCCACGCTTTTTTCGCACCTGGAAAGCGTCAGTCTTCGTCGAAATGCATAACCATACCAGTATTCCTCAGATCTCTACGCATTTCACCTTCACGCAGATTCTACCCCTCTACTGAGACTCAAACTTGCCAATTATCAGATTGCAGTTCCCGAGACAGGCCGGATTTTCACATCTGACTTAACAAACCGCCGCAAATTGCGCTTGCGCGAAATGAACAGGGTCGACCTTGCCCTCCGTATTACCGCGGCACCGCTGGCACGGGATTGGCGGTCAGCTATCTTGGAGGTAACGTCAATGAGCAAAGGGTAATGCTTCTCCCCTCCCATGAAAGTACTTTACAGCAGGCCTTCTTCGCCACGCGCGGCATGGCCATCGGGCGCTTCCATTGTGCCCAATATTCACTGCACCTTGCCCTCCGTAAAGACAATATCGGCGCTGGAAGCGCAAGACGCAACCAGCTTTCCTTTAGCGCCAGCGAAGTACGTAGCGCA
+
.)((5&&)&'%'&&%%$%',+.13*('''&'%%%&%'%+'%&'('(*$'(,%'%&')#$(('&&)-.,((+.-.62)+,/1())*(%)&'$)+028;:2/*)+*(+./552+9+&,*-'%)44-.,+(+(%&$$&&1/-&'&735))(*460.,&-,1/68+'(*,)+'$&)'&&&'$*(/)$'())1..7/74/4)/+('&'),1,*((+(&%'(,2,+,-/%&+,/401.*)&(*%&&)/,-+'&%&$%%)-+10)&('++&*)*))%'&'),-*)+12&.''0223+$'$&&)')(&&%%$'(8+776+41(#)#%%&&(-+)*8;,+.2)&$(()(,//2$&&'&%'*.(-,0-088;664632)%&.(*-011)(%)+++,/1344+1*,&,3,*'((&&($('-,83.')%-%($)$$&-+,'')&+-.#$&%'*&+&&&%''+-046614)-31/)(+-,+%'(*1522/320'(-*&*.)+)*)++/+++)*/-/,''&*)3+/53+)$$&&(,.+2-/042'++.(-4.51+,*,*/113')&+18*/*&%%%%$(*&'&,+,.(2,4-,-2(()-8:*3''%'%0.('(&%$*+0-*)(055,,.-/*)*,,'%($((+')+5%0*-+$,,',43/*)(*',*,1-$((0))'&(*%%'((('-1*%%%%)%&&%&'&&'-+,(+(,3+(+)75*$*(+-1326,+&''-.-/&*'%+(,56/-1-++'&&(%%&$%%'$%(',.,-*.5*0/78:42/3(*//0)+,/0,/+29.*'-+(*0%'$%&,(.3.1+000/+-)'&&))/).),**,'$$&*'''*+-02&+%'#$$&.,7,((&$,'%')--,(-),+())(()//)*&%'(.-/.4855.0-%&&(&.++,)'&%#%&*'')%''%%'&)-()+&%'$&%%+50.23)+0-9/273,+%##)'%&&'3('+(,($*%(%$&%%&)$%%$&%&%&(&&&)((,&+,-/-,++-28),+-*'+.'(*1+*-*+*/.*+)-.-3)(()(,*'$%%)+%(+,,-3,/5.'('$&%'''((($$$$'*-.1&(%%#%&&*)#&%$&#&''&,+'*()%'%&'$(&$$%&%&&(&'()(('*,-./112%/-''%%&%#$%#''.(+.%)'(&'($&.3+('(+$$(+%.'*%%%+)&**,**%')%&#
@3e6373c5-667f-4316-9235-11e190f047db ch=473 read=58978 start_time=2019-12-13T16:57:14Z barcode=BC01 runid=2c9cf7bc05858273f10e7d7ec552fc0bd742dc3e
CTCCTACGGGGGCAGCAGTGGGGAATATTGCAACAGGCGCAAGCCTGATACGAACCATGCCGCGCGTGAAGGCTTCGGGTTGTAAGGTACTTTCAGCGGGAGAGGAGTAAAGTTATGCGCTCTGGCGTTACCGCCGAAAGCGCCAGCGGCTAACTCGGCGCAGCAGCCGCCTTATGACCAATACGGAGGGTGCAGAAGCGGTAATCGGTGCTGGGCGTAAAACTTGACGGTTGATGATTGGTCGTCTTGAAATCCGGGCTCAACCGCGGAACTGCATCTGATACTGGCAGATCTCAGGGGGGTAGGAATTCCAGGTAGCGGTGAAATGCGTAGAGATCTGGAGAACACCGGTGGCGAAGGCAGCCCCTGGACGAACTACGTGACGCTCAGGTGCAGCGGGAACAAACAGGACCGACCTGACCACGCCGTAAACGGTGTCGACGGGGGGTTGTGCCCTTGAGGCGTGGCACGGGAACTGGCGATTAAGTCGACCGCCTGGGAAGACGGCCGCAAAGGTTAAAACCAAAATGAATTGACGGGGAAGTTTACGCACTGGCGGTATATATGGTTAACGTCAGGTACGCAGAACCTTACCTGGTCTTGACATCACGGTTTTAGAGATGAGAATGTGCCTTCGGGAACCGGTGTTCCATGGCCGTCAGCTCGTGTTGTGAAATGTTGGTTAAGTCCCGCAACAGAGCGCCCTTATCGCTTTGTTGCCAAGCAGGTCCGGTAGGAACCAAAGGAGACACCAGTGATAAACTGGAGGAAGCGGGGATGGCGTCGTCATCCCATACAGGCACCGACCAAGGGCTACGATGTGGCGCATACAAGAAAGCGACCTCCGCGAGGTAAGCGGACCTCATAAAGTGCGTCAATAGTCGGATCTGCAGCTCGACTCCATGAAGTCAGGAATCGCTAGTAATCATGGATCAGAATGCTGCGGTGAATTACACGTTCCCGGGCCTTGTACCGCCCGTCTGCATACGGTGGGTTTACCGAAAAGTAGGTAACTTAACCTTCCGGGAGGCGCACCGCGTGAATTCTGACTGGGGTGAAATGTGAG
+
'*,*)).(02/&'&++(-0035).,+'/&$'('2*4752546)252'#'&'++',//106822/&*&'&(%$&%%))--3:3.2(''%&'.+&'&'&*2*'(&+($'(071-0)'$#$$&+)(''))),%'(&*.%)*(&(%$&#*(*+,--,()+$'&&'&'+*+.5(+%%$##&%,.,/,-./.*)+))&)(&*()(-%()('&%$%#%#(.-*(%)+*%&%$&%,()..'$&%$)&&',$(*,..$(''%&'%*.-.,/(,&$%*)))''('%')((-1%.-'&$$)112*,%*-200*,%'&'(-*8,(+&&$'%.-.+/8**-641'%&'..121-)&%$&#%$&$*'-+../*-,$)*121*366*)+('%%'&')*('*,,%1%(%'&&''*+'%%'*,+)-0(%%&$%%$%#$&%(0040-,2('&%'$'%()...)**)-3+/-293-4*&&**-.,&+$$&+*$$+&%$)'$(#'&$'2/*'*(,30.10'(&$%'$/*+.26-.2/-0*)(%&+/,+)()/-/-+,&()($$')0-(+$+%&&)(%'(%)*+-,.++,-$%%&('$)%#$$$%$%'+'%$$&+2+58//,1/02-4*'')),-0'((***.+,()('&($(%',+'3,1()#%$$%'(''$''&&$&'('+,/-.*(,)'%(&,*&&*5+6):.2+-.2-,/265&%&',,03)+401.)*..*%&&',0+*&,&)*)(')&#$(('&&%)21,1'***'**%'()*,09;689.*-())&&&*,+-(+&'''&&')++/-($%$$#&&&#'&%'6.6*)(%(%&')+.($&''#$&'&(**'+.+%'&(,),2&%&'&&$%')%&(-.02.,()/2+*6*,*)*,1,.,-5)*%+&#%&&%)*0.//01402/3,0+*%(*)++/00-')(,3--')/5428,-/7,+)&$+(31/')+'&%&(,-,.0,,401&('$'$'&%+5)''($%&&&#$'%&%*,-1%$((&/42+*+&)((+)(&%.*.+2;1(.7/)+)&%&&()&&%#%%)5+-,++0)'(+*+))*%%#%%#%
@06ffba32-2e48-4462-86be-6d368347213a ch=59 read=176149 start_time=2019-12-13T16:57:24Z barcode=BC01 runid=2c9cf7bc05858273f10e7d7ec552fc0bd742dc3e
CCGGTTACCTTGTTACGACTTCACCCCAGTAACTGACCCTACACTGGCCGCTGCCTCCTTTGCGGTTAGCTCACGGACTTCGGGTATTGCCAACTCATGTGGTGAGCCCGGTACCGCCAGGAACATTCACCGCGACATTCTGATTCGCGATTACTGGTAACTCCAGCTTCATGTAGGCGAGTTTTAAGCCTACAATCCGAACTGAGACTGGTTTTAGTTTGGCTCCACCTCACGTTATTGCATCTCCTCTGTACCAGCCATTTGGCTGGCACGTGTGTAGCCCTACGCATAAGGGCATGATGATTTGTCCACCTTCCTCCTGGTTAACCAGGCAGTCTCGCTAGAGTCCTCAACTTAATGGTAGTAACTAACGACAAGGGTTGCGCTCGTTGCGGGACTTAACCAACATCTCACGACACGAGCTGACGACAACCATGCACCACCTGTCACCGCTTGATACGAAGGGATTTCCTCGATTAAGAGTAATGCAAGGGATGTCAGGTGTAGGTAGAGTTCTTCGCGTTGCTTCGATTAAGCCCCATGCTTCTTGTGCGGGTCCCCGTCAATTCCTTTGAGTTTTAATCTTGCGACAAATTACTCCCCAGGCGAATGCCAATGCGTTAGCGGCGGCACGGAAGTGTTGAAGCCCACACCTAGTATTCATCGTTTACAGCGTGGACTACCAGGGTATCCTGTTGCTCCCACGCTTTCGAGGCTGCCTCAGCGTCAGTTACAGTCCAGAGTCGCCTTCGCCACTGGTGTTCCTCTCTAATCTCTACGCATTTCACCGCTACACTAGGAACACTCTCCTCCTCTCCTGCACTCTAGATAACCGGTTTGGAATGCAGCACCCAAGTTGAGCCGGGTATTTCACGCCCTTAATCATCCGCCTACATGCTGCGCCCAGTAAATCCGGATAACGCTCGCCACCTACATTATTACCGCGGCTGCTGGCGCAGCGTAGTTAGCCGTGGCTTCCTCAGGTACCGTCATTATCTTCCCCAAAGACAGAGCTTTACGATCCGAAAACCTTCATCACTCACGCGGCGTTGCTGCATCAAGGTTTCCCCCATTGTGCAATATTCCCCACTGCTGCCTCCCGTAGG
+
86/2-3',/.6.28,*++-6;8501/()#))))+./.2*'''$&#%2,9089575,12/5))-2132//26779794789845--*4-.5712-..'-*--/)(&**/(*&%%('%(,')+,,,'+)(-511/.-//1:6465784125326,(),-0/*/026---216)3*,129641*01*%(&&(&(),08/:++5;220+,05//0.87-)++61*+,,90(*+/4420'1-32004557.****+,/39456;136(+((%&'(',,*+*%$')+3.))/$,-..-058664/.--,140*.,1,.12:995/3,+.6,4)2*)*./078768***,(++*1-,.+5,1/21227822347425852/328-7/30.+(*+*-/2-.15,,+.-4,*)))&)*,*-)-3/2/1*%....///198+68471103826646//*/,((+'('+%-'(+,'('-9+7,,-.125.+()*+4**)*0.(420465626:887*/*)+&&',899<9//*++)(&&%%&+'1/$''(%&($%&*((*(.,/-755-573,15274:423:641.572*,1/0383/.-/&(''&'+/039/.1990(5*(,)0,++,+*:....9./,,+,..((,)+-9-4-'10,%'(03*)*-26;4355414.&&%(()0/97:9774%0-/,.338545<).0/60*,-1/;:0(),+20'2844,.///7272:1216/9*+*-/+67492:3762.0/2599:;50--,-**500164,33523;--.8-...+,+--+',&%%#%(()*++/100(+0*+:.///.11471949&6/8*/354447&10/+*(+++..-,128(4100/:6.&)&)-)&*.204517-&)+(&&%&$('&+&01,*.04;320.*,%(+3-,211148/2:000(,++01/6;/.6//022402*%(%)((**/594333221/+../,+*$&&*&48697/50006:-:::..1.)*1)*(**.54&&)*,.++089(056;9:;;455502.0+5387;242--(,-)(-.09,16:7/,-2-//21821260861$)((+-,68089-.6580
@e000753d-6cfc-4605-b896-15fa8aece294 ch=413 read=233056 start_time=2019-12-13T16:57:41Z barcode=BC01 runid=2c9cf7bc05858273f10e7d7ec552fc0bd742dc3e
TTGTTGGCCTTCCGTTTCGATTTGCATTGCTGGTGAAGAAGTTGTCGGTGTCTTTGTGTTGTACTGCGCGCAATAGCTCTGTCTTCCGGTTGCCTTGTTGCGGCTTCGCAGTCGCCAGATACCAGAGTGATCTCAGTTAGGCTCGCCGCCAAAATTCCGGTGCAATTCAGCAGGTCAGATTCATCGGTGCGATGGGTGCCAGATCCGGCCAGTGTCATCAATCAGTTATCGTTATTGCAGTTCTGTTCCGGATGTCAGGTTTTGGCTTGCGGCTCCCCAGGCGGTCGACAACGCGTTGGCTCCGGAAGCCACGCCTCAGGGCTGGCCTCCGGAAGTCGTCGTTTGGCGTGGACTGCCGGGGTATCTGTCCTGTTTGCTCCCGCTTTCGCGCCTGAGCGTCGGTCAATGCTTCGTCCGGGGGGCCTTCCTTCGCCACCCGGTATTCCTCCAGATCTCTACGCATTTCGCGCTGCACGCAGATTCTGCCTCTACGAGACTCCGGCTTGCCGGTATCAGATGCAGTTCCCAGGTTGGGCCAGGGGATTTCACATCTGACAACAAACCGCCTGCATTGCGCTTTTGCGCCCAGTAATTCCGATTAACGCTTGCCCTCCGTATTACCGCGGCTGCTGGCGCAGGTTATTACATTCTTCTTCTGCGGTAACGTCAATGAGCAAAGGTATTAGCTTTGCTCCCTTCCTCCCGCTGAAATTGCTACGGCGAAGGCCTTCTTCGCCTTACGCGGCATGGCTGCATCCGGGCTTGCGCCCATTGTGCAATATTCCCTGCTTGCTCCGTAGGAG
+
%%&)'''*,*/%')/8/.('+2**,$,&&%#',&'()'+)(+5..+.2(&'&+11)0(-,(&$$%%'&)*.,5.&,--/2/10*)(&%))+(.)))'34*,-'*++&#'#&'*&&$&&))%($&%%%$$$$%'&$&%%$$#$#%#%$#$#$$$$$,*'&$$#$$#&%%#$$$'&**&*#%$$#%%%%%$$$$#$(%'$%$###$$$##$#$#$$$#$##$$$$%%'%####$#$###$#$.%$##$&&$&##$#$#$&1/;;/'(&&''&&$$&)*0*'166191//(/+(.-+)-,(*()/&,+)))++$*&)'('')3-''()&'')**(&%+*,(()'1.)(0-/05:4453670:92,(('&$%()++3:0(+,0.+%))3..++&,-01/03676'0/&)(+&%+,.010'.2303*,)%*(,+11456&/*(-,,+1/.'*0()*/1//43-3./-/941*/),-%,'.*)-++/916/30,-6343378787++,-.3-08+7---;),/968-151*'&%-*),&(315%.54/-/81+*,,01,+*)%)+2/++/(-0))+$*('(((,..,&,)(-,)*-/359110032//-,,..+180235./1.9./301264555-7*($%$((,6230,+*/))&4-5;341+2.*+7//08-100.3329,,---,0*$(+2-$,,17+470+.22**:9536+0*'&(&&'&+&)0*327476435*-)'%$'&)(0*+-/7,,++*31)-74215'-,/4-&26*/(,(*-07;(/*$#%%#%&().-.052*)
@b019c3fe-77b9-491a-b0aa-261e190b8a84 ch=390 read=104874 start_time=2019-12-13T16:57:38Z barcode=BC01 runid=2c9cf7bc05858273f10e7d7ec552fc0bd742dc3e
CTGTTGGCGCCCCGGTTACGTATTGCTGGTGCTGAAGAGTTGTCGGTGTCTTTGTGTTAACCTGCGCCTGTCGCTCCACCATCTTCCGGTTACCTTGTTGCGACTTCACCCCAATCCTTTGACCCTACCTTCAGCCGCTGCCTCGCTGCGGTTAGCTCTCGGACTTCGGGTATTGCCAGCTCTCATGGTGTGACGGGCGGTGTGTACAAGACCGGGAACATATTCACCGCTGACCTTGTTCAGTTCGCGATTACCGTCAGCTCCAGCTTCATGTAGGCGAGTTTCGGGCCACACAATCCAATTTCGGACTGGTTTTTTAAGTTTGGCTCCACCTCACGGTATTGCATCTCTCTGTACCGAAATACATTTGTAGCACGTGTGTAGCCCTACATGGGGGCATGATGATTTGACGTCATCCCCACCTTCCTCCTGGTTAACCCAGGCCAGTCTCAGCTAAAGTCCGCAATGGTAGCGACAGGGTTGCGCTCGTTGCGGGATAGCCTTGGCAATCTCACGACGGGACTGACGGCAACCTTGCACCACCTGTCACCTTGTCTTGAAATTTCCTCGATTAAAGAGTAATGCAAGGGATGTCAAGTGTAGGTGGAGTTCTTCGCGTTGCTTCAGATTAAACCACATGCTCCGCTACTTGTGCGGGTCCCCGTCAATTCCTTTGAGTTTTAATCTTGCGACCATTACTCCTGAGCTGGAATGTAATGCGTGTGGCGGCGCGGTGGTAAGAACTACACCTAGTATTCATCGTTTACGACGTGGACTACCAGGGTATCCTAATAATCCTGTTTGCTCACGCTTTCGAGCCTCAGCGTCAGTTACAGTCAGAGAGTCGCTAGCCGCCGCTGGTGTTCTTCCTAATCCTCTGCGCATTTCACCATGCACACTAGAATTCCACTCTCACTCTCCGCTCTAGATAACCGGAATGCAGCGCCCAAGTTGAGCCGGGTGGCTCACATCCCTTAATCATCCGCCACCACGCTCCTTTGCGCCCAGTAAATCCGGATAACGCTCGCCACCGCCGTATTACCGCGCGGCTGCTGGCACGTAAATTTAATGCGTGGCTTCCTCAGCGCCAGGTACCGTCATTTATCTTCCCCAAAGAGACAGGCTTTACGATCAAAGCCTTCATCACTCACGCGGCGTTGCCGTCAAGTTTCCCCGACGGCAATATTCCCCACTGCTGCCTCCCGTAG
+
#')%&(((&+(**')-6)./0034/0150,,+(,))&&)+6/01/6/.0//:9-2--0../7*))')**+02323-/&''%'+4/1)&(2-,6809+1*'$'&*,0*$*/3*-4/4&%.&'$--($(+.-4+$,,-7881-++*&'0**&,,.-'&*,*-'*(,.+0--'('-+)-/./1//,,%)$,././054:844924534330.*(1+)35/1/&.-637567/100.,$(($/6.%)/41*+.,2)('$%$#%#%'-+)((&((&+,.1355)&(/822,*040)+)*+.+/)'(%+.%..01),053;;<402139-1..+0+).5)*$&#&*'+,,,45320/-/+''+.%%&&&%'&'0*+/--+())**+')++11-*(+)+%*15,-16/00.,19.,-/-/34,531,',./9310,(((.3442193),0--./0/.)$&&%,-())/)#$)+'('%$&(**+(',+2.--(),/.54235;90''#%$&$($%&&'(-*()*%0-,*%(+/&02,450(&&&&(*/.1886453/00.1,*('(('()&2885786281842'(*,,%.##&'*/3,-.74/,(-)++++,)-*,/968<9443*2%)*96%&),)5744500/22212,)*-%(**(((('-0.647,*.115073&',)*,*+:=71;5203,-/025)3)),*.&#%&%)$(&0.-'&'//40,+($&-,-.*&*)..,+&%(%+%'#$((.,+0,.16;60-,*33+&'&$))+,1-3/'0*(+))*,-)*-4945:84832193),+0%)(*.75+('077,+*)**5662;1()(%,2((*)((*-.,+,-0,,,-$'&&&'$)---2,,)-5/0())'$**1/4;64/34%($))('*(%&&*-303)+*,,0&(*,-('$%%0+)&'&'$&&&+&&(&,')(%)))*(((*)&(/0&/)''$$)(%((+7-'&&-/567996463%')%('.-83*61&,(*&%')'***),-10263/5/25769-,5+$%+(,,.;0//*+*/0:9986.2)'%''-'*'1.))%&&*+..64452%()&&)%'(*.//+11,++*15,-546-723())(')//0(032062&'),03(12)*/(..100,.-0%'(*-3268;-,'%(+(&('/*.1-$'&&$$%&$'&&+)'*,(,++*+)-1+13)+0-/
@eeacbe48-b804-4837-9cc9-9cd8880562b8 ch=229 read=248387 start_time=2019-12-13T16:57:34Z barcode=BC01 runid=2c9cf7bc05858273f10e7d7ec552fc0bd742dc3e
CTCCTACGGGAGGCAGCCAGTGGGGAATGTGCAATGGGCGCAAGCCTGATGCAGCCATGCCGCGTGTATGAAGAAGGCCTTCGGGTTGTAAGTACTGGCGGGAGGAAGGGTAAAGTTAATACCTTTGCTCATTGACGTTACCCGCAGAAGCACCGGCCCCAACTCCGTGCCAGCAGCCGCGGTAATGCGGAGGTGCAAGCGTTAATCGAATTACTGGGCGTAAAGCGCACGCAGGCGGTTTGTTAGTCGAATCTTGAAATGGGGCTCAACCTGGGAACTGCATCTGATACTGGCAAGCTTGAGTCTCGTAGAGGGTAGAATTCCAGGTGTAGCGGTGAAATGCGTAGAGATCTGGAGGAATACCGGTGGCGAAGGCGGCCCCTGGACGAACTGACGCTCAGGTGCAGCGTGGGGAGCAAACAGGATTAGATACCCTGGTAGTCCACGCCGTAAACGATGTCGACTTGGAGGTTGTGCCCGCGGGGGCGTGGCTTCCGGAGCTAACGCGTTAAGTCGACCGCCTGGGAATACGGCCGCAAGGTTAAAACTCAAATGAATTGACGGGGGCCCGCACAGAAGCGGTGGAGCATGTGGTTTAATTCGATGCAACGCGAAGAACCTTACCTGGTCTTGACGACATCCACGGAAGTTTTCAGGGTAAGAATGTGCCTTTGAACCGTGAGACAGGTGCTGCATGGCTGTCGTCAGCTCGTGTTGTGAAATGTTGGGTTAAGTCCGCAGCAGGCACAGCCCTTATCCTTTGTTGCCAGCGGTCCGGCCGGGAACTCAAAGGAGACTGCCAGTGATAAGCTGGAGGAAGGTGGGGATGACGTCAAGTCATCATGGCCTGACCAGGGCTACGTGCTGTGGCGCATACAAAGCGACCTCGCGGACCTCATAAAGTGCGTGTAGTCCCGGATTGAGTCTGCAACTCAGAGCTCCATGCAGTCGGAATCGCTAATCGTGGATCAGAATGCCACGGTGAATACGTTCGGGCCTTGTACACACCGCCCGTCACACCTGTAGGAGTGGGTTGCAAAAGTAGGTAGCTTAACCTTCGGGAGGGCGCTTACCACTTTGTGATTCATGGGGTGAAGTCGTAACAAGGTAACCGG
+
,-0/+*.*52(-6--,-)-.1550(+++)*)-+,58:/.*+/,&)('(%-()'%)*14(890334354563.+.,.316889)3224,-00+)&%%&)')*+&,/,0*3,-1:5/-5-3,.1-/4-,153*4*)(,+2)$,+(-.)(,'%(*88524*)).0/33568589./.+.2,./+,(()+(6+2+//+.39889607.6-0*,+2,1249<7;919;6/22201/34687+/5:.,.2+)+72264+/+$*2+))'))+/3)1-+,/50.30.....10--//0828113+*(','(),06755+%1,'.''.,2-2--031+++---64,/2,*00*.)))),0349-+1+)40,77684/*)**/*/+2/7;6--2:771--+++,1-01334:75.*,,-4118++,,-1(1/69,6,++6548<7//1/.29480126<99:97/.++(--30**(1*/0001/,013+),,189.2456745/6'5*20342911159875/++++.548;87/+&'%)*+5-.(1*7'--.7:874596;20.317176709<;.6/)&,)2-'()+,08235-.//0-'*1.86.52;10,--6,+-*,/16-,3+,('%')*/38.6-,(''')012-+,--%*)07766+,0))''(),...+)%$%#'%/,3013),230031-,*-.016;32233775/.-,)&)+0:00.284/045481313.3/:-*,0(6053/+*+'43(,(*,4&&,)(/6/098686:18'5+50/153313618,-*%),-167721.,,*-*(,,4.+1--6)6,,-/3,12++())+%,-/.4400.0*+%&'6846-+*()*((.55.&&*)*-027(.,(',/2-+,&&$&%%'%(*)(38/),./45/*+((+('+5-1-(&)+,11122//1-&.&.54,++&&**-.,-*/./0/----,198;99920-:2161*,,74..97795484%-/4021,.22/.,-1(*.0--3'*'*'$#&&**&)+,3638,2+32''+--8-*()*+8-74465/7-+/1/./608+/,$)07922688;5'&(.42-.120152668988-7/267560
@252662ef-6d65-455a-8ad3-31c6e0d90e30 ch=14 read=85019 start_time=2019-12-13T16:57:49Z barcode=BC01 runid=2c9cf7bc05858273f10e7d7ec552fc0bd742dc3e
CTCTACGAGGGCAGCAGTGAGAATATTGCACAATAGGAAACCCTGATGCAGCAACGCCGCGTGATATTGAAGGTTTTCGGATCGTAAAGCTCTGTCTTTGGGAAGATAATGACGGTACCCAGGAGGAAACCGCGGCTAACTACGTGCCAGCAGCCGCAGTATACGTAGGTGGCAGGCGTTATCGGATTGCCGGAGCGTAAAGGGGCGTAGGCGGATGATTAAGTGGGATGTGAAATACCGGGCTCAACTTGGGTGCACATTTGTGGTTATCTGGGGTACGGGAGAGGAAGTGGAATTTCCTAGTGTAGCGGTGAAATGCGTAGAGACCGGAAGACACCGTGGCGAAAGGCGACTCTCTGGACTGGTCAACGACGCTGAGGCTCAGCGTGGGGCAAACGGGATTAGATACCCTGGTAGTCCACGCCGTAAACGATGAATACCCCAGGTGTGGGGGTTCAGCACCTCCGTGCCGCCATAACACGCATTAAGTATTCCGCCTGCAAATTACGGTCGCAAGATTAAACTCAAAGATTGACGGGGACCCGCAAGTAGCGGAGCATGGTTTAATTCGAAGCAACGCGAAGAACCTTACCTACACTTGACATCCCTTGCCATTACTCTTAATCGAGGAAATCCCTTCGGGGACAGGTGACAGGTGGTGCATGGTTGTGTCGTCAGCTCGTGTCGTGAGATGTTGGGTTAGAATACGCAACGAGCGCGCAACCCTTGTCGTTAGTTGCTACCATTAAGTTGAGGAACAGCGAGCTGCCTGGGTAACCAGGAGGAAGGTGGGGATGACGTCAAATCATCATGCCCCTTATGTGTAGGGCTACGTACTACAATGGCTGGTACAGAGATGCAATACCGTGAGGTGGAACCAAACTTTAAAACCGGTCTCGTTCGGATTGTAGGCTGAAACTCGCCTACATGAAGCTGGAGTTAGTAATAAGAATCAGAATGTCGCGGTGAATACGTTCCCGGGTCTTGTACACACCGCCCATCCACCATGAGAGTTGGCAATACCCGAAGTCCGTGAGCTAACCGCAAGGAACTGGCGAGCCGAAGGTAAGTCAGCGGTGGGGTGAAGTCATATTTCAAGGTAACGG
+
//1+,,*%.,-)).3246+%)(,*-6/..11.:/'+&.-*08.*,00.,*'*.,-(/8214,-)'(.2//3)2(::5-06/885-60*&)*-.-0-/65,5,(+'+.-3.-.339612/.+*)'*'*)%.,'()%-..-***+344:<7(6+(/('(%%('))2141.('-1.()3323:,+,/*'3)%&%-+)*,2069.'.))(&(()647<1++'&-,3/35;99934+-71,.57.5(246((&((+/(&&($'+/3*'+&'***-0.)/+(&%))/2,(&,()()*-+2*7,)+,,'052/0000721088./1761&'&$##''*))),/2-',)5-*)'''&)+/00..*345./-,(&$*%)),//0511+.12,()*,:750*'(7/,'55)/+*(+++391*-4.-,01434578112<9500001:9.4))&'*,-',)-.0+,*%'$+-/40,)*.048/09%((-)&)%)')(,)(*./:3-.16,+'('%(('*,',($)+('(5*78:5443,+')*2.,-)35656+*&',+*))+-17.*/*,-(+6-,,,+4.*(&*4*6..-+.*+--&*$%,)%(--&()**0.+,/,*1+.))-.),+-12223,*()'*++).45193.11(3-0*2,,-.%2-',+0-.05(829..%+1273//0/247465+5,--47-:-1/+2/+''()&)'-,16446+++*-,6+6.'1,-..:...69222-26,6,4++/,*),'%"#$$&'*&)*188665/,%')-//.,***.-13174,+)*/79999<522122/1.183.,83428542..()*,+''),.2224,+3.20)')()())*-.20/./19785/,)()+'%-*281,-600:;714.85/*)*-11'-#,&&$(*647705/.-215800/-0-1-,-66.*&/((&0,-,''%&(),--.2368920)+$$&,0..0209,)-/*+-06/../)))+.'+,)'/.,'+1.,,()%&/3,2./8341:1,+4,,-///000323533453/')&&)&-0--()46*/.),/0)+*)&,,-(7+784,*+(&(2&-'%&*#,('+.0975,
@a5086c6a-a014-46fc-b1dc-86fb6dc2a660 ch=257 read=84876 start_time=2019-12-13T16:57:47Z barcode=BC01 runid=2c9cf7bc05858273f10e7d7ec552fc0bd742dc3e
TACCGGTGGCCTTCGTTCCGGTTACGTATTGCTGATTGCTGAAGAAGTTGTCGGTGTCTTGTGTTAACCCGCACTTGCGCCATCCCTCTTCCGGTTACCTTGTTACGGCTTCACCTATCAATCCACCTTAGACGGCTCATGCTGCGTTTGACCACCGGCTTCGGGTGTTATCAACTCTCGTGTGTGACGGGCGGTGTGTACAAGGCCGGAACGTATTCACCGCGACATGCGCGATACTAGCGATTCCAACTTCATGTAGGCGAGTTTCAGCCGCAATCCGAATTGAACTGGTTTTAAAGTTTGAAAACCACCTCGCGTGTGCATCTCTCTGTACCAGCCATTGTAGCACGACGTAGCCCTGCACGCAAAAGGGGCATGATGGTTGACGTCATCCCACCTTCCTGCTGGTTAAGCTTGGGCGTCGCTGAGTCCTCAACAATGGTAGTAACTAACGCGACAAGGGGTTGCGCTCGTTGCGGGACTTAGCAACATCTCACGACACGAGCTGACGACAACCATGCACCACCTGTCGCTGTCCCCGAGGATTTCCTCGTTAAGAGTAATGCAAGGGATCATGTAGGTAAGGTTCTTCGCGTTGCTTCGAATTAAGCCACATGCTCCGCTAACATTGCAGGTCCCCATTCCTTTGGTTTTAATCTTGCATGCATGCTCAGGCGGAATGCCAATGCGTTATGCGGCAGCACGGAGGTGCCCAGAAACCCCCCCCGCACCTAGTATTCATCGTTTACGGTGATTTCACCAGGGTATCTAATCCTGTTTTGCTCCCTACAGCTTTCGAGCCTCAGCGTCAGTTACGATCAGAGAGTCGCCTTCGCCACTGGTGTTGGTGGCTATCTGCGCATTTCACCGCTACACTGGAATTCCACTCCTCTCCTTATAGATAACCAGTTTGGAATGCAGCACCCAAGTTGAGCCCGGGTATTTCACATCCCACTTAATCATCCGCCTACGCTCCGCTGCGCCCAGTAAATCCGGATAACGCTCGCCACCTACGCGTTACCGCGGCTGCTGGCGCGTAGTTAGCCGTGGCTTCCTCCTTAATTTGCCGTCATTATCTTCCCCAAAGACAACTTTGCGATCGAAAACCTTCATCACTCACGCGGCGTTGCTGTCAGGGTTCCCCATTGTGCAATATTCCCCTGCTGCCTCCGTAG
+
$"%$)()%&$$%(')+56&**32,.,,*.2/123&3()-4.-,(++(-343-3,,,7-6-),+01-0/4)',(+.)&($$$)%)('04845.*(**%'/,6*02,,+*//83-2)%$(+.3036+.,40)0%3#'')+$%$&))()'*')%+.+/,(,*1023911,;---04*../)*..0-+,4697;:91911145349;*923,),1:799:<4331-1.+,-+$'()*).'.,'/02284.,*+*/.3+.-*+-443065<;71244%++0-..''%(%$&/,(,-*7;3-:622:8.+-('**%'(*0))(+%&%((+,-,)&(()(+()&1447:2.,++&('$$%$&-.72)'*)**+1:.()-4,:90/.-,(24-2699::/:7,,8437,%&#&&+)&'$$%$&&')(%%'&&&%())*/7560*2093252--.-,)()%&&*-1210*10,+),-1267550+%/-7,()'($-'-,71/.-(,++*(*..*-,+),-274,69566748967834**%%&**0(+&))(('17+30++()0,0((*+0+-'*-(+/+()'%'))-/3/'((+'764//&(+.3(/189./-7*+)#&'&&-.&0-4.()-'$&$/'(+%26-387-)+01.-620/198+*+)'+3)-(,$+&*$')*$('-)-+*)$(&6.778946)%&%('%$)((.//,0/0$&'(&&-,'04837,/*-.024904,*-0+668-11/'(*(&)*,3)%$-)'98525673283444.52-'&%(/3+&(*&,/.:8.*+422/+'&*,21.+2,*(%&*/))*()%(*,,--50486&++-7-1'(*$%%&&%&'**&//4148<379;57/,+&%%&)).-9/;-,-0,+2*-''$%(()077549363;923/5003/0//-81./-5-))528.*20/+2;,,./0-:5.'+*/-3.1438118;766/-.,-**-(..11-+0088531114397976598//+#')'%)&%$)'&)&&'/*,++*+0++*/&($(+-))-.676-,4+0++/,2,'&,(&'19562)1.+-99*0-.)/63-,)&%(,/*$&&(67(+35*594;5883.115*,),+403290+'%')&+-,--.,+/+0;/22/7/..8/83-&&&(((-..28-062
@2423af4b-a842-48c2-b736-c007ae2a98ee ch=134 read=121717 start_time=2019-12-13T16:57:46Z barcode=BC01 runid=2c9cf7bc05858273f10e7d7ec552fc0bd742dc3e
TTGTTGTACTTCGTTCAGTTACGTATTGCTGGTGCTGAAGAAATTGTCCCGGTGTCTTTGTGTGTTAACCTGCCTGTCGCTCCTCTTCCGGTTACCTTGTTACGACTTCACCCCAGTCATGAATCACAAAGTGGTAAGCGCCCTCCCGAAGGTTAAGCTACCTACTTCTTTTTGCAACCCACTCCCATGGTGTGACGGGCGGTGTGTACAAGGCCAGAACGTATTCACCGTGGCATTCACAGTCCGGAATTACTAGCGATTCCGGCTTCATGGAGTCGAGTTGCAGACTCAATTCGGACTACGGCACTTTATGAGTCCGCTTGCTCTCGCAGGAGTCGCTTCTCTTTATGCGCCATTGTGGCACGTGTGTAGCCCTGGTCGTAGGGCCATGATGACGAGCGTCATCCCCACCTTCCTCCGGTTTATCGCTGGCAGTCTCCTTTGAGTTCCCGGCGGACCATGGCGGCAAGGATGATTTGCGCTCGTTGCGGGACTTAACCCAACGCTGAGCTGACGACAGCCATGCAGCACCCTGTCTCACGGTTCCAGAGGCACATTCTCATCTCTGAAAACTTCGTGGTCTCCAAGATAGGTAAGGTTCTTCGCGTTGCATCAGATTAAACCACGCAGCCTGCTTGTGCGGGCCCCGTCGAATTCATTTGAGTTTTAACCGGCCGGTATACAGGCGGTCGACCCAGCGCGTTAGCTCCGGAAGCCACGCCTCAAGGCACAACCTCCAAGTCGACATCGTTTACGGCGTGGACTACCAGGGGTATCTAATCCTGTTTGCTTCCCCACGCTTTCGCACCTAGGCGTCAGTCTTCGTCCAGGGGTGCCTTCGCCACCGGTATTCCTCAGATCTCTACGCATTTCACCGCTACACCTGTTCTACCCCCCTCTACGAGACTCAAGCTTGCCAGTATCAGATGCAGTTCCCAGGTTGAGCCGGGGTTTCACATCTGACTTAACCGACCGCCTGCGTGCGCTTTACGCCCAGTAATTCCGATTAGCAGCTTGCACCCTCCGTATTACGCGGCTGCTGGCACGGAGTTAGCGGTGCTACTTCTTCTGCGGGTAACGTCAATGACAAGGTAATGCTTTACTCCCTTCCTCCCGCTGAAAGTACTTTACTGGCCGAGGCCTTCTTCATACGCGAAGCGAAACGCATCAGGCTTGCGCCCATTACAATATTCCCCTGCTGCCTCCCGTAG
+
$#%-*(+'+244.2:,,425/0063/6---68779101.(,)&+**+8+--53997262)*',,+5/61'&&)(.1275957()+44.3.72;26719*0,)'+'-282,.11-01696877;:937/61,0.7036-2,//404,))+.)))668-3346:3456996;95+-.--.7/)*,70*$-)5/434579<974702655779;3608'-&8).768;888855150/1.*%&$&)2)&(,(.-0213210'7+95/&.2174554&+,/-/.5*')%&,,+6.:286/8574/)*')$(*0))+.*/+.-(++++,+2-528.13**,,-0916655;,%)$%&/8-4-*(&('#*)*+.22334:502:::00,+476500,,))'&&(&,38882478*,7:7<7924/)/18.&-((+2130&15409(&.-++16810**)&)1.75$%%1((,+*).20++&./(',,/4863844,:93/5.0+,+&(%&#$%&'2123224'43/4<764,*+,,48'))--,/),)4220,%&&&+)#%%&((*.1310+(%(-3),/*-,)++%$'/'('''('*.,30/05;44;41642:13235**(-),8.5-((&%''++*+*2*,.87,522870,.4%5'9+7115./..499+.')%&%-+''++))+,3:.4,*)**++(''/-,*+,*(/,2+1.*0&,2/20/812.'23*)*-)%),.'8/2453554453183,..9233:;8--&$##+2,+*,2883:34961:61$%&(/55,&''(/25/04*12.%(-./95/.102;;81:'&/+-&)*54+420;;45627231402.3**,11771127876<754:0*+4&+/14*()/,88949:84+03*21*126871/+-,0/29-,1//4,-/0+0237<45-+/-2-+)558*00*)51.,,,.4510.+1-0+%'//4*,100012*0.-/3/*/(+(''()+43;552+3+(%+%&(0-++,060,7*%.'(2*+(()1,--34340'/(0&)2-**,**(%$%'*486:;;99:55/./.5.-,(%%'%.13*4-1),()*0.+1/45,'/*.*26+)97515*),*-...&'%&'-*%(-*9:7<3554/4,-+)'(&'&((/%)$&'+-/58546'32291&*+%'.502144/+.,*.,.0401:--103
@6581ad81-4356-458b-8572-ee450972a528 ch=349 read=96464 start_time=2019-12-13T16:58:02Z barcode=BC01 runid=2c9cf7bc05858273f10e7d7ec552fc0bd742dc3e
TCGTGTACTTCGTTCCGGTTACGTATTGCTGTTGTCGGTGTCTTTTGTGTTAACCTGCTTGCCTGTCGCTCTATCTTCCGGTTACCTTGTTACGACTTCACCCCAATCGCTGACCCTACCTTCGGCCGCTGCCTTGCGGTTAGCTCACGGACTTCGGGTATTGCCAACTCATGGTGTGACGGGCGGTGTGTACAAGACCAGGAACGTATTCACCGCGACATTCTGATTCGCGATTATATTAACTCCAGCTTCGTAGGCGAGTTTCAGCCTACAATCCGAACTTCGAGACTGGTTTTAAAGTTTGGCTCCACCTCGCGGTATTGCATCTCTCTGTACCAGCCATTGTAGCACGTGTGTAGCCCTACATAAGGGGCATGATATTTGACGTCATCCCCACCTTCCTCCTGGTTAACCCAGGCAGTCTCGCTAGAGTCCTCAACAATGGTAGTAACTAACGACAGGGTTGCGCTCGTTGCGGGACTTAATGGCGACACGAGCTGACGACAACCATGCACCACCTCACCTTGTCCCCAGTTCCTCGATTAAGAGTAATGCAGGGATGTCAAGTGTAGGTAAGGTTCTTCGCGTTGCTTCGGAATTAAACCACATGCTCCGCTACTTGTGCGGGTCCCCGTCAATTCCTTTGAGTTTAATCTTGCGACCGTACTCCCCAGGCGGAATACTTAATGCGTTAGCGGCGGCACGGGGTGTTGACCCACACCTAGTATTCATCGTTTTACGGCGTGGACTACCAGGGTGTCATCTGTTTGCTCCCCACGCTTTCGAGCCTCAGCGTCAGTTACACAGTCAGAGAGTCGCCTTCGCCGCTGGTGTTCTTCTGGCTACGCATTTCACCGCTACACTGGTTCACTCTCTCTCCTGCACTCTAGATAACCAGTTTGGAATGCAGCACCGTAGTTGAGCCAGGTATTTCACATCCCACTTAATCGTCCGCCTACCGCTCCCTTTACGCCCAGTAAATCCGGATAACGCTCGCCACCTACGTATTACCGCGGCTGCTGGCGCGTAGTTAGCCGTGGCACCATCCTTGGGTACCGTCATTATCTTCCCCAAAGACAGGCTTTACGATCCGAAAACCTTCATCACTCACGCGGCGTTGCTGCATCAGGGTTTCCCCATTTGTGCAATATTCCCCACTGCTGCCTCCGTAGGAG
+
$**&$%%)04)**/+)+,0.,.42104//2/7000;689777.5;;+/+-5/9/-)))&%&)+,13435666798656+-3.7,/647..+(+-'&$'*(162)1)*+-,,-..7+,,.5472/3.1++(&))*.-.1-,*')+)3%)*0+119((&%&'2./736)++-&-,,0*')(4+075/.),,076845'+/3+9622/.114<6/02./35879974789<:889.4*)()+*3+0/1()&.15*'*(*972200:9525540133;;41/1304.,()*-.2804<<32;416;7-9//--),303),-43,2--.72..-*,01568;546:50;/..322442470+-,36(&'**+,0)/2)(),)*/*2750125789:16;2+.;;489314-%.3-6,.62+-5237888:56*,&()-/5/,,''),*./.+-.11.-/5.2250-.*+7-00//331800'/0.,-,.**)1-0.2,0125466457/44-5<8542059343,&&/14400599*))05)6121*1,/1&*(,,./,.0362455726/-,24658+4)2+;<77;4.12.9.0094*(.'-4/<:;/..-1101:;87732161315.85250.0014476:5159:/0.:;5,4-//0',,-29-5/0,399),5:352330.++*-../323511,.*('1-.0./00.24.,)'-*(,+2..,6358591592836*,.0:665864611391/+%)$)(%'1,/09-+/1/8;5*,,,2240.,31:79..0667+3/9,+),-167,((('+,06;98:879;)/,-*7-.;,9*+*(*+1064627;7659:314../+*)&(*)%()*+*-104321+%+*/+,-635(544..64*-*.0(60//,.)($&(,1))-7/'+(-&(-.*%%(*-0.((0)8,63&124256++*.(/-03'..+*/-5:0+/1340-/005..../)--.2:;123//0-213.-..+5495557751/$')-(5/;--,:1220-+,(())%%%/4.,+.4'((&3202;92:;;//:3,,+//2..76*/3411,*/36-388<9:;;5574.222368203/-.031-,%2841:0,4:0()/+)(*.1:,*0+/13-),/00554707:+.26'*(
@1b5f73a4-2842-4147-a2bf-3cd082d0d328 ch=375 read=267558 start_time=2019-12-13T16:58:00Z barcode=BC01 runid=2c9cf7bc05858273f10e7d7ec552fc0bd742dc3e
CTCCTGCAGAGGAGGCAGCAGTGGGAATGTTATTGCACAATGGGCGCAAGCCTGGTGCAGCCATTACAGCGTAATTAGCCGTAGAAGAAGGCCTTCAGGTTGTAAAGTACTTTCCAATGAGGGAGGAAGGAGTAAAAGTTAATACCTTTGCTCGTGACGTTACGCAGAAGAAGCGGCTAACTCCGTGCCAGCAGCCGCGGTAATACGGAAAGTGCAAGCCCCACGTTAATCAGATTACTGGAGAAACAAAGCGCACGCAGGCGGTTTGTTAAGTCAGTGTAAGAATCCCGGGCCCAGCCTGAGACTGCATCTGATACTGGCAAGCTTGGAAGGTCATGTAGAGAGGTAGAATTCCAGGTGCCCAATGGTGAAATGCGTAAGTCTGGAGAGGAATACCGGTGGCGAAGGCAGCCCCTGGACGAGACTGACGCTCAGTGCGAAATGCAGGAGCAGAAGCAGAGTTAGATACCCTGGTAGTCCACGCCGTAAACGATATCGACTTGGAGGTTGTGCCTTGAGGCGTGGCTTCCGGAGCTAACGCGTTAAGTCGACCGCCTGGGGAAATACGGCGCAGGGTTAAAATAGATAGATTGGCAGGGGCCCGCACAGAAGCGGCAGTGGGCATGTGGATTTAATTCGATGCAACGCGAAAGACCTTACCTGGTCTTGACATCCACCAGAACTTTCCAGAGATGGATTGGTGCCTTCAGGAACTGTAGGTGCTGCGCCAGCTGTCGTCGGCTCGTGTTGTGGGAAATGTTGGGTTAAGTCCGCAACAGGCGCAGCCCTTATCCTTTGTTGCCAGCGGTCGGCCAGGAACTCAAAGGGAGACTGCCAGTGATGACTACTGGAAGGTGGGGATGACGTCAGGTATCGCCGACCAGGGCTACGTACTACAATGGCGCATACAAAGGAGAAGCGACCTCGCGAGAGCAAGCGGACCTCATAAAGTCGTCACGTAGTCGGATTTGAGTCTGCAACTCGGCTCATGAAGTCGGAATCGCTAGTAATCGTGGATCAGAATGCCGCAGTGAATACGTTCAGGCCTTGTACACCGCCCGTCACACCATGGGAGTGGTAAAAAGAAGATACGTGAAGCAATAACCTTCCAGAGGCCTTACCACTTACTGCTGATTCACTTGGCTAGGGGTGAAGTCGTAGCAAGAGTAACCGG
+
')..)$%%&$*(%-*(+//-07-1)-*+065&3'(*,,/3101(').392680.&-.10.11,2,**%%$$#$&'(&(+.&,((1*(,,,//1+*)$.2153137/+,*,,1/,,*$$%$*.),,***-+')*316,'**,0*.2244))45712.*+%.-&,&+)/5/',*%&&&&%3)++33)3+/-./0-./0&(('))&(%()/,2(*+6731-.+/)$')/--0))(,)+-,-433('(''$,10---0,,,-+.85&4.4-(/80,(-1+)*))()(3,)71.)/-+3.**363-&+++0345210,-.,,-')'(+'&$$*)(')()*),'*'(((%,.*.).+7*:))2*+)+)%&,$%'0)).1**,(,*')%%$+,))&)-*//14/,21030&'*)/))+098/*04.)(**+($'()*-21-**+0&'-+%$%''(*%,-(,(%*.-+,-/.).)*1+'+-500095,*,-04++07;0///(**'%(&$&-'*-*/(/*0+())%.*'&'*3+0++&).&)+,2,-,704/5.)*+,*373474288*)')'.0+2.+-%+/215.271)%$)('-)1,'(%%')0/,2+*-,0,'*'&'.50,./12,--0.-).(6876669--+.-75.4-0.-60**24/5)/-,(,01/2--+279/*.&&(%))-9..+(%%*32/.(7(22/.0/+,,'+2182270*-3468755&(%%$$%%+.-01'20/023*10(,+&&-((*-10/2.4856,.-1)++)6)*+*+,.%41&+'(,4,00.'.60.6,..-/,,-759&3...-13+8-(2-$*'-2051..-$%$%#)*&'&+)*(*0.'0/-*/53.(--)''$%$&#%%&(0*-+003))*&(&13369;9363266*'+,5'2*-*+*)(**+/86&%-,,,+.26,/.81/3,.,,34-&,)'/,%'),2.33,2%1'%&&'*+(),/&./+-%++5(,*(+))*)/,203-..+,0.610/20/424,-)1(*0*'-)-/+,/-),-*')$))-'+'$''*'()$(*($((')*,5/3*.*')+'-))68-(&(($%&%$',*+-(+..'+.,-+,)$#'%%&'))0,/4%()*&')'%'*+351&&$$*)///2..'&#&*(*+%)$$%%'%%**/72422
@3bf3bd22-a492-42d9-865a-9bd594e85501 ch=220 read=109127 start_time=2019-12-13T16:57:58Z barcode=BC01 runid=2c9cf7bc05858273f10e7d7ec552fc0bd742dc3e
CCGGTTACCTTGTTGACTTTACCCCAGTCTCATGAATCACAGAGTGGTGCTTCCTCCCGAAGGTTAAGCTACCTACTTCTTTTGCAACCCACTCCCACATGGTGTGACGGGCGGTGTGTATTACCGTAGACGTATTCACCGTGGCATTCAGTCCACGATTGCTAGCGATTCCGGCTTCGCCAGGTCAGGTTGCAGACTCAATCCGGACTACGACGCTATGAGGTCAGCGCCCTCGCGAGGTCGCTTCTCTTTGTATGCGCCATTGTAGCGTGTGTAGCCCTGGTCGTAGGGCCATGATGGCTTGACGTCATCCCCACCTTCCTCCAGTTTATCACTGGCAGTCTCCTTTGAGTTCAGCCGGACCGCTGTAGCAAAGGATAAAGGGTTGCGCTCGTTGCGGACTTAACCCAACATTTCCTAGCGAGCTGACGACCATACAGCACCCATCTCGGTTCCCGAAGGCACATTCTCATCTCCTGAAAACTTCCGTGGATGTCAAGACAGGTAGGTTCTTCGCGTTGCATCAGATTAAACCACATGCTCCACCCGCTTGTGCGGGCCCGTCAATTCATTTGAGTTTAACCTTGCGGCCATGCGCCAGGCGGCGGTCGACTTAACGCGCGTCCAGCTCCGGAAGCACGCCTCAGGGGCACAACCTCAAGTCGACATCACGGCGTGGACTACCAATTATCTAATCCTGTTTGCTCCCCAGCACCGCACCCTGGAAACGTCAGTCTTCGTCCAGGGGCCGCCTTCGCACCGGTATTCCTCGAATCTCTACGCATTTCACCGCTACACCTGGAATTCTTCCCCCCTCTACGAGACTCAAACTTGCCAGTATCAGATGCAGTTCCAGGTTGGGCGAAGTTTCATCTGACTTAACAAACCGCCTGCGTGCGCTTACGCCCAGTAATGGTTCCGATTAACGCTTGCACCCTCCGTATTACCGCGGCTGCTGGCACGGAGTTGTGGTGCTTCTTCTGCGGGTAACGTCAATGAGCAAAGGTGTCCAACGCCTTCCTCCCCACTGAAAGTACTTTGGCCAGAAGCCTTCTTATACGCGGCATGGCTGCATCTGGGCTTGCGCCCATTGTGCAATATTCCCCACTTTGCCTCCCGTAG
+
540.38/1806.*&'&(.+('.6:.//--(+$&&(.20-.0&'(*)-.),2300+/+(*0/*)(*2/.0///51129:0776**,**+4.)--80)%(%'04654/...01025636,*%*''--&%#%'/*---/+'*-*0',**,57.,).'()-+0.&+..,/215:73/5//:901).)2+0'+22937%**./0-7,-/13163034(*(')$&'#-'(*%%'%&&&')(,)))*+..007,0/096./,0124/7%**''*)*((*.'&(++65-.7:9',)&.52:),*+*1)),('+0459951990+/6020+))++*04-+3314706*&')*78948.*&*/,-%'*,16456)*'&$%#%).**)*+67**.0,7+)%%)+&02,0+6+(+*+&,*'.210/8.0(''*,%&13*)''&&&))-&)%((*//('...-&))-23('+()--'+-4.+(316628+,+399//181:./3749387/.,,))++**&/)9--:2222/0,,,.:()-.-/32)(%%&1(...7/19-+-.0-037&2,14)%./193:21-5**(14;7-3./,0,+,2,2,+)**/5)+,-)*'*(('+++14/2,-..21,&%(*211-),&''('*+0742'(./)((.0356452,+,-35755301.85569;877-4')*(,,.0467686-+/8.'1-31.*%%%#%&'('+4)(*&*,,)*793...*-02.3'(+.2.286785:51-',,()3*,:5/.0#$+,+.,-(/.//7;123671110/.2725.1-2.+/*$',,)'&(()++).+0/1)+()-).3;/////91..../.4727,)*,/--&20'&'))4,**(*4443557579:05:.39448434*(&,'()5284,-.05/0)&*+,+,3-;194.4,*+*-70.35(1(''+2,*,(/,/36-4(&%**($'+&'&&+'(*/-87;7544,//*/68788690//006;+*&'&((&)&-%)&+.+1'-47,-/302/+&/(+*,''%&%$$*)#$$&-%&$'(,-).0;3447:754545)$)56547.3069*+09,,'-*0.*.,*-4/**&)'$')',4+)..0
@441c7f30-7a92-43c4-8472-b13af85195ba ch=216 read=120181 start_time=2019-12-13T16:57:56Z barcode=BC01 runid=2c9cf7bc05858273f10e7d7ec552fc0bd742dc3e
CTCCTGCAGGAGGCAGCAGTGGGGAATATTGCACAATGGGGCAGTGCAGCAGCGCCGCGTAGTGATGAAGGTTTCGGATCGTAGAAGCTCTGTCTTTGGGGAAGATAATGGCCGGTACCCAAGGAGGAAGCCACGGCTAACTACGTTGCCAGCAGCCACTTGTGTACGTAGAGTGGCGAGCGTTATCGGATTTACTGGGCGTAAAGGGGAGCGTAGGCGGATGATTAAGTGGGATGTAAAGAATACCCTTGGGCTCAGCAGGTGCTGCATTCCAAACTGGTTATCTAGAGTGCAGTGGAATTCCTGGTATAGCGGTGAAATGCGTAGAGATTAGGAGAACACCAGTGGCGAGAGAGCGACTCTCTGGACTGTAACTGACGCTGAGGCTCGAAGCGTGGGAGCAAACTGGGATTAGATACCCTGGTAGTCCACGCCGTAAACGATGGAGGAATACTAGGTGTAGGGGTTTCCAGCACCTCCATTACCGCCACTAACGCATTAAGTATTCCTTACAGGGGAGTACGGTCGCAAGATTAAAACTCAAAGGAATTGGCAGGGACCCGAAGTAGCGGAACATGTGGTTTTAATTCGAAGCAGCGCGAAAGACCTTACCTACGCGGCATCCCTTGCATTACTCTTAATCGAGGAAATCCTTCGGGAGTTAAAGGTGACAGGTGGTGCATGAAAGTTTGTCGTCGAAGCTCGTGTCGTGAGATGTTAGGTTAAGTCTGCAACGAGCGCAGCCCTTGTCGTTAGTTACTACCATTAGAAGTTGAAGGACTCTGGCAGGACTGCCTGGAGTTAACCAAGGAGAATTAGGGATGACGTCAAATCATCATGCCCTTATGTGTAAGGGCTACGTGCTACAATGGCTGGTACAGAGAGATGCAATACCGTGAGGTGGAGCCAAACTTTAAAACCAGTCTCAGTTCGGATTGTAGGCTGAAACTCATACCACATGGGGCTAGGTTACTAGTAATCCTTGAATCAGAATGTTGCGAGTGATGAATACGTTCAGGTCTTGTACACACCGCCCGTCACACCATGAGAGTTGGCAATGCGAAGTCCGTGGGCTAACCGCAAAGTGGCGACCGAGTAGAGGTCAGCGGTGGGGTAAAGTCGTAACAAGGTAACCGG
+
)-2-*%,,48116/-13145167+,21*./*)*-.+)+**'%%(')($'''(+,..)&')))(('()070/4:--+9058311%&''')67662068+44*&()**,''(%,(**0*/3.++,.+)+*--12%'(++,04/0.1$))%%&))++.53(++-'-$'%)))*)')--53+)0-,9-,+2,1,075/032,&&$+.5-/,2/',-.576:77;87823320058<:674450-&'&%&/)%$%)3542.+$)%),,*-+-116.5*67878161:3324-*)**2%''$&')),-,.&'63/0-01/50*%(-'*,566-,++-1)++('%&(),2,./230/'&*&%()00540/'+3:4641223000//0210053074+.,')+(.5)&-.9;71/2::/0++&.-109''.,&&'(*''*.886250,)()+01.,+*422554181//)211,/5.1(,&-)+-*02'++)47.09-.035/-.,0*,'')24)+$%$'(..02*%()):,7/7'+,5.-00/;;757501-))((/(*$('286.76'&%($'%''+.&''&)&''*0;<1053:1&'*'(+),+0,,/&'*'&)&&18,++#%(&,1137*1(&'&.))(+,-./-+.)'&$(&%-26,40,00&),.,4,,.--./+.,.4/0/)24+)((),42/19551()'&(*.-0.3556-*0-5.6.),4/554*,.&),0/3)).+&'&%')''*)-6,6--+11---*04-8,/&(,(-+**(()%&&%%$$$&),001028624&).7/8-6/))'&&$%+')(00115//,,/491/1-,-,-+24,)-,,300%**%%&%)'((*/,,,,./*,(()-,)))$)&&'((.(+*1./03572+,),5:.'*,.73/,((,3:32:6241/1/0598-0(7)*+00,,(()('-.2#'%(*(*+-,**+)*&+)-/--30/./:,,**+.5;66/)*--(76-0,)*('(++3797927:2.*6.-6,+,0.-.+5;5171,.0((',./...)%'.+0*0586//$))*-/510&(.,136,*&'**$%$%**.151($)*)-''%+-134050/88+++')'(*,11/,01)(--558..
@d1ba6d55-8ff5-4068-86f4-aa35cb03bf20 ch=294 read=172593 start_time=2019-12-13T16:58:16Z barcode=BC01 runid=2c9cf7bc05858273f10e7d7ec552fc0bd742dc3e
CCCAGTTACCTTAGCTGGCCCCAGTCATGAATCACAGAAGTAGTAAGCGCCCTCGAAGGTTAAATACCTAGCCTTTTGCAACCCACTCCCATGAATTATAGGCAGGCGAAGTGTGTACAAGGCCCAGGAACATATTCACCGTAGCATTCTGATCCACGATTAAGTAGCGATTCAAACCTTAGAGGTCAGGGTTACGGGCCTCAATCCAGACTGAAGCGCACTTCGCAGAGGTCCGCTTGCTCTCGCGGGAGTCGCTTCTCTTTGCTTATGCGCCATTGCTTAAGCACATGCCAAGCCCTGAATCGTAAAGGGCCATGATGGCTCCGGCATCATCCCCACCTTCCTCAGTTTATCACTGGCAGTCTCCTTTAAGGTTCCCGGCCGGACCGCTGGCAATAAAGGGGATAAAGAGGTTGCCGCTCGTTGGGACCAACCCAGCATTTCCATAGCACAGGCTGACGGCAATACATACAGCACCTATCTCCACGCGAGTTCCCGAGGCGCATTCTCATCTCATAAAACTGCGTAGATGCTCAAGACCAGGTAAAGGTTCTTAGCGTTGCATCAGATTAAACCACATGCTCCACCAGCATGCGGCCAAATCAATTCATTTGAGTTTTAGCGCGGCCATGCTCCCCAGGCCAGTCGACAACATTAAGCTCCGGAAGCCACGCGCCTCAAGGCACAACCTCCGTCGACATCGTTTGGCATGGACTACAGGAGTATCTAATCCTGCGCTCCCGCTTTGCCTGGGCATCAGTCTTAAATCCAGAGGCCGCCAGCCATACGCCGGTATTCCTCCAGATCTACGCATTTCACGCTGCACGCAGATTCTACACCTCCTGCAGGACTCAAACGCGAAATTATCGGATGCAGTTCCAGGTTGGGCCAGAGTTTCACATCTGGCTTAACCGACCGCCTGCGTGCGACGCCGCCCAGTAGTTCCGATTAACGCTTGCCCTCCGTATTACCGCGGCTGCTGGCTGGAGTTAGCCAGTGCTTCTTCTGCGGGTAACGTCAAAATTATTAGCACCTCCTTCCTCCGCTGAAATTAGCACAGCGAAGGCCTTCATACGCGGCATGGCTGCATCAGATTTACGCCCATTGTGCAATATTCCCCACTGCCTCCGTAAGCAATATCGGCACCAACGGAAGGTTGCCCACAAGAGAGACGCCGGCAACTGCTGGCTGTAATG
+
(*(%(+-+1,2(&$$%&%(()'*)/.&(%'*()$%'&))&*%''((&(*/3.+,''**0.749.*')&%%#'''*42&+2-162%''27,%(&&(,+(%$(''%,/-'%%'('(%%%$*)*/,'&',+*+*'/--6.-,4-2'-..093.-,-00)+*).-,'&)&.,)+.22&)'($&%$(&'(--+*/+-9-5.2+,,03-6.,)%'*+*&%(%(/.*'(&(&+++&($)36,--+(*)**+))(***,-/*.0,.*'*2)%',+01022.5/.1-*/*(%()(4(2((&0)+/6,*()')*&)(0*,,()-%#(#(%%&'*%$&01665-840*'--.736+0..1;1017&&$%&'$(,-,-'('$%'(*/401+&(/-,2258,-.*$$&%$,.')--,*25:1(%&)--+-*').0+,'(+.+&%)'0,*)&,+*84/0&#&'(&)&+-.0.*--.-1)'$%%'&(&+,)311%01+0)$&&'&%'.11,)('-,(,-)/+,+5465*)'%)''$%)%(*.',+.-((*,,.*/4,.-./5).73:15-%$&&)*+,011-**4,22'+)(**,***03'&*%()$$&%'$%%$%'&)&,-31'/1)(&*,65'+$&%%&$%$%%&().*'&%/-3*&'/.)*'''&&+-**$'()*+.+,')+%((-,-210,-..-(+0/44154./0,&0,/3+16'&%$&(+7.,,%)&-+(&+,-/,+4,/0.-+&()1+*&))22+.-,.+'&'/0+--..7-41+01+-$)&##$&#&"*,%$#'&+1,523593,+.'(')(*'#,)+(/6.*%('()%(%)$%$'$/&$&%&%***,))&*,/.)/33())))+'(')*,010/,*++4,,/./*'+')0-5+)'&'%'/90,)*)*0-.&,+0.5/)(-.7135/..-.,()$%%((&+*'%&'&)/12-')*1,),**-&(./,*14-0243++1,0+7++,434,'$)+%)*2*+-6(.+(*2-5594121)0--/0+-0001'(%+)-4-+*),&)25*.2,+26+.1-*,%('$$$#%%'*(*+1'(&)))''$)%%*+*#&(0,/+,--.'(&.**&**-1.%*2-/&(&(&&12/0/-$&('(2-46*,.-$'(1+*.+)()&.*+%)',-.//2-,-1+&))*&%'%+$)$'')%*-(*+('.$))++%$$$$
@f1ffaa6f-7d3a-492b-970e-9b97bff8b041 ch=203 read=109171 start_time=2019-12-13T16:58:13Z barcode=BC01 runid=2c9cf7bc05858273f10e7d7ec552fc0bd742dc3e
CTTGCTCCACCACAGGAGGCAGCAGTGGGGAATATTATTGCACAATGGGGCGCAAGCCCACATTTAATACATGCTGCGGTAATATGAAGAAGGCCTTCAGGTTATAAAGTACTTTCAGCAGGAGGAAGGGAGTAAAGAGTTAATACCTTTGCTCGGTGACGTTACCCGCAGAAGAAACACCAGCTATCCCGTGCCAGCCGCGCGGTAATACGGAGAGTGCAAGCGTTAATCCGGAATTACTGGAATAAAGCGCACGCAGGCAGTTTTATTAAGTCAGATGCTGAAATCCCGGGCTCAAGCCGCCGAGGGGCTGCATCTGAAAGTACTGGCAAACGAGTCTCGTAGAGGGTGGGAATTCAGGTGCTTAGCGGTGAAATGCGTAGAGATCATGGAGGGGAATACCGTGAAAGGCGGCCCCCTGGACGAAGACTGACGCTCAGGTGCGAAAGCGTAGAGGAGCAGAGCAAGTTAGATACCCTGGTAATCCCGCGCCGTAAACGATGTCGACGGAGGTTGTGCCCTTGAGGCGTGGCTTCCGGAGCTAACGCGTTAAGTCGACCGCCTGGGGAATACGGCCGCAAGGTTAAAACTCAAATGAATTGACGGGGGGCCCCGCACAAGCGGTGGAGCGTAATGGTTTAATTCGATGCAGCACGAAGAACCTTACCTGTAGTCCAGCGAGCATCACGAGTTTCAGAGATGAAATGTGCAGCCGGGAACCGTAGGACAGGTGCTGCATGGCTGTCGTCAGCTCGTGTTGTGAAATGTTGGTTAAAGTCCCGCAGCAGGCGCAACCCGCACTTATCGCTGTTGCCAGCGGTCCGGCCGGGAACTCAAAGGGAGACTACCAGTGATAGAGCTGGGAGGAAGGTGGGGATGACGTCAAGTCATCATGGCCCTTACGACCAGGGCTACCGTGCTACAATGGCGCATACAAAGAGAAGCGACCTCGCGAGGCAAGCGGACCTCGCAAGGTGCGTCGTAAGGTCCGGATTAGGTCTGTAACTCGACTCCATGAAGTCGGAATCGCTAGTAATCGTGGATCAGAATGCCACGAGGTGAATACGTTCCCATATACACCGCCCGTCACACCGTAGAATTAGGTTGCAAAGAAGTAGAGTAAGCAACCTTCGGGAGGGCGCTTACCACTTGTGATTCGCGGCTATAGAATTGAAGTCGTAACGAGTAACCGG
+
(.,+,-/2+,'&'(43-,.*))(')*'1.)).1+..(-,**+,*8,+0,&&'(-3)-/-(,+-3*(%%$$(+430.%%%*,+,-5523,+/+2.5154&2525,-+-/&,)(+4.*),+&7.'.-27,2+()*090*(*0+2(-(-.59-+331&&(('(')/*/6+,/0,--&)*(+-03-+--.13&'(/('''(,*+,&&'*)4..+/,+))%')*338676/;-9,/+'*1&0)-0/10'+(01-*/..'+&+'-28/74:;,'14/2068)321-%(*,11(/)&*66325'-),*%(&)%.0.*--.2()-$%&&&$(&+*0++.1&+'&%'*.2553'%))$(%+(*(+*+(+420&(&%&&*,,,...+/176/,(*+22$+/2/-..,)5/00+*&&&((*+2-205650')101*--**..//14412+10746**-*&%(('0$+**+,*$&'01'*'.**./*.8300300(167.'1')*+/07'.(%,,2-,%'(3')&++)*(-,&'&('571.0.1)&('(+-*,/+2+*)+**:-,(*-))-957;847/&)(&(+(+,)&'(&--.44::,01449;//.131/-4,-577-4+/)&''))''+%,-26011.2+,..16;7-:1;3//0)/1,0%1+,3'&+-305-,/*(%%%&)&$&&'')*/-1,-'%)*242..'))6))*+)/0,)'+.++6.3/9;22-025710333477617464313324,+,,,535-4..-(&(.**.)--034:,-06(,(-)+5.,/+%-(%+1)$&%')-///')-*+''-6++,+3//*.*0-%11/302706/*22+/113)48./.+*,(&,'+019,*.0,3.756:;60243625207038531((*)1+'$#$%''9--6;86)(*&%)-3**'.--*(()+1//13/(&'%(&))-**-14.*))**+/7&31/./745*,-1(1,673*%&&')%%*/-+1,0/&+'()-)%)/**)&(,-07-1,+,++-/62547./2('(,...-2231101*+12147-,+%)&))170'/,12+,($&,.15359-46-%-/+++/2%.%*$('(''/.9/1-8/&(+()2*&)'3-)+1//.-25-92*,43/.+0**2.+,0.*,-2473$()&(*)&''&%'&)%&'&1,00.-%&'*.908/,
@1f92327c-3e3b-4f86-9b1f-b433b43ddebc ch=329 read=78703 start_time=2019-12-13T16:58:11Z barcode=BC01 runid=2c9cf7bc05858273f10e7d7ec552fc0bd742dc3e
CTCCTACGGGAGACGGCAGTAAGGAGAATATTGCGCAATGGGCGCAAGCCTGATGCAACCATGCCGCGTATGAAAGGCCTTCGGGTTGTAAAGTACTTTCAGCGGGGAGGAAGGGTAAGTTAATACCTTTGCTCATTGACGTTACCCACAGAAAAGCCTGCGGCCTATCGTGCCAGCAGCCGCGAGCAATACGGAGGTGCAAGCGTTAATCGGAATTACTGGGCGTAAGCGCACGCAGGCGGTTTTGTTAAGTCAGATGTAAATCCCCGAACAACCTGGGAACTGCATCTGATACTGGCGAAGCGAGTCTCGTAAGGGGTAGAATTCCAGGTGTGGCGGTGAAATGCGCGTAGGAGTCTGGAGGAATACCGGTGGCGAAGAGCGGCCCCTGGACGAACTGACGCTCAGGTGCGAAGCGTGGGGAGCAAACAAGTTGAATGCCGGTCCACGCCAGCGGCGATATCAATGTCGACTTGGAGGTTGTGCCCAGCGAGGCGTGGCTTCGGAGCTAACGCGTTAAGTCGACCGCCTGGGAGGCAGCCTGGGTTAAAACTCAAATGAATTGGCGGGGGGCCCCGCACAAGCGGTGGAGCATGTGGTTTAATTCGATGCAGCACTTGAAAAGAACCTTACCTGGTCTTGACATCCACGGAAGTTTTCAAGAATGAGAATGTGCCTTCGGGAACCGTGAGACAGGTGCTGCATAACATCGTCGCTCGTGTTGTGAAATGTTGGGTTAAGTCCCGCAACGAAGCGCAACCCTCGCTTTGTTGCCAGCGGTCGGCCGGGAATAAAGGGGACTGCCAGTGATAAACTGGAGAGTGGGGATGACGTCAAGTCATCGCAGGCCCACTTACGACCAGAACACGTGCTACAATGGCGCATACAAGAAGAAGCATTCTCGCGAGCAAGCGGGACCTCATAAAGTGCGTCGTAGTCCGGTTAGGAGTCTGCAACTCGACTCCATGAAGTCGGAATCGCTAGTAATCGTGGATCAGAATGCCACGGTGAATACGTTCCCGGGCGCTTGTACACACCGCCCGTCACACCATAGAGTGGGTTGCAAAAGTAGGTAAGCAACCTTCGGGAGGCGCTTTACGCTGTGATTCATGACTGGGGTGAAGTCGTAACAAAGGTAACCG
+
22/**-207.'&(-%&%%()*&+))$,0-(2+++%(*()*/.--/,-&26.-.100515766688776888*1-''.886:8.8317(,/80-5-23;;7./-,01+'-+*+'*'.+.&+:/9/34/7;.,232)/+*+2448141+$'&%,*'('..,%''&*(&'*/()+/5--,-*/&**-%%%0,*$'*,).*,*++,,.1+(.0-0/3*,/''*04975&,(/')-/0313+.9:-75;9027;78+09,-/2)&(,+).79,,''((-*8.4:*1/13-,(('&&'+*,+,()%('$'&&**-06231&+,0(+,)/+2-2((+('%''./,53101-*()-.0820($)-.4:2/3-+1.34969211/+,*%%'(&,06/--3791++/++-.27818*.8)))%&+%'+7319-,(-07),*'*))'(+),/0,'.06/.+/0&'(*-+,)+%*(''''114/,,(1*00.30..+1*&$&&''2.4476:4334&,(&()&)()/)+-0-34924566:;99;5++*)(*0/,++-)32<9+/071'+&)(',',*.+289;*1/1+,-**,'')25566++),002227;4394;2001-91%3'*'&(+.-**.36,3,*/40,1.--31136652*--20.*/940+0'*(.*,.-282/1(0..10+4/5/7:710-..2****+,,,,*,)((&,..21+-.053,4-*(',0,*//5,556651-+30((20.*()%&()./,..&)*%&+(,'24*-62/83853.)..(&((&&(/)0,*+)11368122114484/./-,'('/-03--.3698420,).37;811(*+/4*&*-)'((+7/4-)'&#&'(001,-3..-/-&)+//422(*)%'*'+%'$(+1.)-)+',/',&4*&*)*-141:,*+.2138562.2-'/'*,(+)'+,-07617111.*,--/04.6/..5-62645'+*(+0041129:6:88,3'3.06.,,(/2,-0.-368-4/),3/2%&6(-.1/**)-..0;9005+-)-++('&'(*1974801/73+')&)%()($%()*,-56+60)..*+()(%%&$%$#.+./::778994421)'&,*)*7241**,2)(%'%-4.2
@c1af1886-a8a0-4320-b38b-a462f0354be6 ch=23 read=120339 start_time=2019-12-13T16:58:10Z barcode=BC01 runid=2c9cf7bc05858273f10e7d7ec552fc0bd742dc3e
CACCACGGGGAGGCAGCAGTAGGGAATTTTTTCGGCAATGGGGAGCCCTGACCGAGCAACGCCGCGTGAAGGAAGGTTTTCGGATTGAAGCTTCTGTTATAAAGGCAACGGCTACCTGATGAAGTAGCCGAGTGACGATGCTATTAAAGCCACGGCTAACTACGATACCCAGTAGCCACTTGGTAATACGTAGGTGGCAAGCGTTATCCGGAATTATTGGGCGTAAAGAGGAGCGGGGGCAGCAAGGGTCTGTGGTGAAAGCCCTGGAAGCTTAACTTCAGTAAATACATAGAAACCAGGCAGCTAAGAGTGCAGGGAGAGGGATCGTTAGATTCCGTAATGGCGGGTAGAAATGCGTAAGATATGGAGGAACACCAGTGGCGAAGGCGACGATCTGGCCTGCAACTGACGCTCCAGTCAGCGTGAGGAACAAATAGGATTAAGATACCCTAGTAGTCCACGCCGTAAAGCGGTAGGTACTAGAAGTGTTGGATGTCAAAGTTCAGTGCTGCAGTTAACGCAATGGTACTCCGCCCTGAGTAGTACGTTCGCAAGAATGAAACTCAAAGGGAATTGACGGGGCCCGCACAGGAAAGCGGTGGAGCATGTAGTTTAATTCAGAGCAACGCGGAACCTTACCAGGTCTTGACAGCATACTCATAAAGGCTCCAGGATGGAGGATGGCTATATAAGGATACAGGTGGTGCATAGTTGTCAGCTCGTGTCGTGAGATGTTAGGTTAAAGTCCCGCAGCCAGGCACAGCCTTATCGTTAGTTACCATCATTAAGTTGAAGGGACTCTGCATGAGACTGCCAGTGACAGAGCTGGAGGGAAGGCGGGGATGACGTCAAATCATCATGCCCCACTTATGACCTGGGCTACACACGTGCTACAATGGATGGTGCAGAGGGGAAGCTGAAGCCGCGAGGTGAAGCAAAACCCATAAAACCATTCTCTCAGTTCGGATTGTAGTCTGCAGCTCGACTACATGAAGTTGGAGATCGCTAGTAATCGCGAATCAGCGTATCGCCGGTAGATACGTTCTCGGGCCTTATACCGCCCGTCACACCACGAGAGTTGATAACACCGAAGCCGGTGGCCTAACCGCAGGAAAGACTGTATCTAAGGTAGGATTGATGATTGAGGGTGAAGTCGTAACAGGTAACCGG
+
,%'()+'*.*'(&%%)*(&+))0+('-)%$%&*+2/080/23*%%//((00/.**(,2)++01--*-+*('&)**1.:3++)0(+)&*+%(0+54/.//.6,''$%&%)'&%&#%$$()+.&%'(,-/4((*+,,,%&(&,**/-1+,'*.)+'-,.0120.0-%(&50+&(*.//0$('%)%,-7/%1./,.++0*)&&'++/9550*-/+*0*+)*155..-12*').,'*-*423.&&++,.-6//.)(*')**+00,/5'(+,'*%%%%,&()'&'%-/8/''&')'(((%-)(+.++%'()&'$&'---+3+(+,01+127+12-,-+5,6',,+)&*(-3.))(%%)%&&'(+(()*)++,*)((/.20..++)*'%&(()&4011110/6/4*$$(((+))&)&)).*+))()%()5*((('%*177/(4,)3+-)+/8419,*'')+/341&+((*&**+,&-(()('*,&,++&(&),,.718361213800-32*+*+-,,73.6-/&-).27.*'$$((+)(*+%%(*+.*+((+*)111/5()14343861.21-))')&(*-.*+(,/(&()%(%(',+*)'('+1,,('+-)0--&.099062:5%%'&',(+**'(),-*,.*0/(,(++10-./+%'%(&((,&'*42+4.-0)*)*+38.).'&*'00/35460(/.02561-/-.0/-/*))-'%+00*--.0,5/14-4/0207447&.+.108-*+-,*&(',+-.-1,)1.%/3-52133340,-2.19558+3**%).)'&&)01./32(&%#$('2/47504,--/22+&)&'782,/2+),*-+'1532877:97747...27745+020+%)++/,,)2/-)''&)&*&'%(&,'+&'+09279553+.-..,,,--'((%*&(-.%/430.)*(-)2-%*+-/,/84-,049405232,..-/(+-50.0-/.,*(**)$$('&+/22+--%'%'%(+)0281.,,032260-*0+,,('.-103)+-(,&-*,/-+0/('55+5347424(231*/*%%&*+,160,-.+,&*,((+'(&%**&)*,-.'/'&**)/6,0)*,-(')+-0,.,-.)0')%(((+*.,1.)-'&%2-.02+,+*&-+($+)'0**-++-(*%&'%&&)(1*,,/
@a1c01e45-3fb4-4387-a944-4a6c4da9f4ed ch=220 read=109159 start_time=2019-12-13T16:58:24Z barcode=BC01 runid=2c9cf7bc05858273f10e7d7ec552fc0bd742dc3e
CCGGTACCTTGTTACGGCTTCACCCCAGTCATGAATCACAAAGTGGTAGCGCCCTCGAGTTAAGCTACCGCTTCTTTGCAACCCACTCCCATGGTGTGAGCGGGCGAAATTGTGTACAAGGCCCGGGGAACGTATTCACCGTGGCATTCTGATCCACGATTACTAGCGATTTCCGACTTCATGGAGTCAGGTTAAGACTCAATCGGACTACGACGCACTTTATGAGGTCCACTTGCTCAAGTCGCTTCTCTTTGTATGCGCCATTGTAGCACGTGTGTAGCCCTGGTCGTAAGGGCCATGATGACTTGACGTCATCCCCACCTTCCTCCAGTTTATCACTGGCAGTCTCCTTTGAGTTCAGCCCGGACCGCTGGCAACAAAGGATAAGGGTTGCGCTCGTTGCGGGACTTAACCCAACGACATTTCACAACACGAGCTGACGACAGCCATGCAGCACCTGTCTCACGGTTCGAAGGCACATTCTCATCTCTGAAACTTCCGTGGATAAGACTAGGTAAGGTTCTTCGCGTTGCATCAGATTAAACCACATGCTCCACCGCTTGTGCGGGCCCCGTCAATTCATTTGAGTTTTAACCTGCGGCCGTACTCCCAGGCGGTCGACTTAACGCGTTAGCTCCGGAAGCCGCTCAAAGGGCACAACCTCCAAGTCGACATCGTTTACGGCGTGGACTGCCAGGGTATCTAATCCTGTTTGCTCCCACGCTTTCGCACCTGAGCGTCAGTCTTCGTCCAGGGCCGCCTTCGCCCGCCGGTATTCCTCCAGATCTCTACGCATTTCACCGCTACTGCCTGGGAATTCTACCCCCCTCTACGAGACTCAAACGCGGCATCAGATGCAGTTCCCGGAACAGGCCCGGGGAGTTTCACATCTGTTAACAAAGAGCCGCCTGCGTGCGCTTTACGCCCAGTAATTCCGATTAACGCTTGCACCCTCCGTATTACCGCGGCTGCTGGCACGGAGTTAGCCAGTGCTTCTTCTGCGGAATCAATGAGCAAGGTATTAACTTTACTCCTTCCTCCCCGCTGAAGAAGTACTTTACAACCCGAAGGCCTTCTTCATACACGCGGCATGGCTGCATCGGGCTTGCGCCCATTGTGCAATATTCCCCACTGCTGCCTCCGTAG
+
15+1.)+5.:*,0)+,..1832046-*,-/'/)*970,-+30..-0*+('),21-*&&)(64:/22///$+/1/8<;+53.34-)-,88.-342-.(-+/1*661*%&&.($+'+)++&/..2.148+,-,.///8556<78694/55++//33.)+*+0../2()''%--(-*),-113'/)1'()/(*).,$&&++-94;25-8163++00/(*#'.661.+*,+.76)..*((((-+,-/*,504331:3'&*,+)''++17-+*./.53213,++*-2,+39::463.**4.9/,++,,-1.502366793:36,+,7.9850..-.0<-+,<25010/.16525+-2&&%'4/-%(*./,4-81,.+2,)+&*07+*-3455)-)*)*+./12080/0/874,-+1)0.'-0/,**-02/-..64504338432&12,5///2+/&*&+*&/-+*,/10'*-4101'',24/.+*/-,556:910))-3*(*:.:8::-,+'*.,,$(.,,---3.<999714-3111664-(+0-/:77.//.944110,10++-,+0./-4,.4/+-/5296<6208,**.7;;,623,,*.-1.0)+.//586--2.(/,+-**-.//477-7-,,/-0+/)-.,/.&%')29,068001032/,/'6*56986604432;5--0123777865040.83.//1-()0-18/02;,)+0393)+)(25+,/0.386,+427::15663:4306((0.*&,-087<7369)(1+/*++:;21,.)+-:99978342404783368055,.$$,,()+'+*032728.676.24918/',4017021.,2%31249588968,3-51:5+2(+*'(/82+132+%',:01,./33,&&&++''+*%**-579846876*-)((**(.110/-.0287+7)&&9(:,,+*0)(*+/7833:46.:.-871/3/00/00.1,&+&0#&05..0-),,+12;18::9933+*./.5/..8.35,),)+-6//,.5723677498840675*-71*,%(''&%'*34/1/0.4*)+*.-14/;//;98846,40/.401-0)'%&(*+:-*+)/+*+17;,'7+()9/6/..6,999.+**&''()))-2%*'+
@9ffcf669-4c80-4d5f-835c-847d95f80f3c ch=140 read=105553 start_time=2019-12-13T16:58:20Z barcode=BC01 runid=2c9cf7bc05858273f10e7d7ec552fc0bd742dc3e
CGGGAGGCAGCAGTAGGGAGATTTTCGGCAATGGAAACCCTGACCGAGAGCAACGCCGTGTGAAGGAAAGAAAGGTTTTCGGATTGTAAACTTCTGTTATAAAGGAAGAACAGCGGCTACAGGAAATGGTAGCCAGTGACGGTACTGATAGAAAGCCACGGCTAACTACGTGCCAGCAGCCGCGGTAATACGTAGGTGGCAAGCGTTATCAGGTGTGGGCGTAAAGAGGGCAGGCGGCAGGGTCTGTGGTGAAGCCTGGAAGCAGCTTCGGTAGCCATAGAAACCAGGCAGCTGGAGTGCAGGGGAGAGGATGGAATTCCATGTAGCGGTGAAATGCGTAGATATATGGAGGAACACCAGTGGCGAAGGCGACGATCTGGCCTGCAACTGACCTTTCAGTCAGCGTGGGGAGCAAATAGGATTAGATACCTAGTAGTCCCACGCCGTAAACGATGAGTACTAGGAAGGTGTTGGATGTCAAAGTTCAATGCTGCAGTTAACGCAATAAGTACTCCGCCTGGTAGTACGTTCGCAAGAATGAAACTCAAAGATTATTGAAGTTACGCACAAGCGGTGGAGCATGGTTTAATTCGAAGCAACGCGAAGAACCTTACCAGTCTTGACATCATAAAGGCTCCAGAGATGGAGAGATAGCTATATATGAGATACAGGTGGTGCATGGTTGTCGTCAGCTCGTGTCGTGAGATGTTGGGTTAAGTCCGCAACAGGCGCAGCCCTTATCGTTAGTTACCATCATTAGAGTTGGGGACTCTGCTTGAGACTGCCAGTGACAAGCTGGAGGAAGGCGGGGATGACGTCAAATCATCATGCCCCTTATGACCTGGGCTACACACGTGCTACAATGGATGGTGCGGGAAGCGAAGCCGCGGGTGAAGCAAAACCATAAAACCATTCTCAGTTCGGATTGTAGTCTGCAACTCACGACTACATGAAGTTGGAATCGCTAATCGCAGATCAGCATGTCGCGGTGAATACGTTCTCGGGCCTTGTACACACCGCCCGTCACACCACGAGAGTTGATAACACCGGAGCCGGTGGCCTAACCGCAAGGAAAGGAGCGCTGTCTAAAAGGAACAGGATTGATGATTGGGTGAAGTCGTAACAAAGTAACCGG
+
+)55..2223635:914,*')148:/)45)+(.*-2-.1)()12--,&&(+67101:-0...080235(&,1+'-,:831./*3*++,7../0-.*2-,+*2.((.-)*1,(../2/0/5//*..**/(''&)(&(./1/(),)(*&(1,$')),/614/9/.-2,.-../+/7/.+*)2*(.*6./30*164+1((),,0534625121*0%&$%$(/*1(71,&),//-.397.5,,'.10-++,+-1)++'*1.2&,*'(+$*,0*&''&#$%''++22&27258/,+-.(0'*,33*,1+*(+*,/+05+-',+31-12*',,8:94/82,-783*+,.,12558/13-63359234073.-3*3,2::2/210.9.:-/3304//,.%&)*',26*.&(***'++((-1::3017/22-)//+3-+(0433182))2248-/-.'/-)*)**++461+)%%',,1/716..)('&**)-,+1/.,-5.22.8/:.9,*/-+-../.1111-29785.,(-(+)(/8240.,14760:8/081-'('',&-,+'$&&$#(*,14482618775*,,-00/3:0+.2;40*0(*()..014:,/4:70842.1***5-+)(%(&&')00,4/00(*+--.;:/,+**02:86555/0(((+,.135+334567..-./*0+++6556-+11424436,*((./2628,*-,541.-53)+0+7''65-,+)//*+1-0465:54150/867796;3('(3*,-6.211*(&)),,,.345631-//01/.0(*++5+*-(-.6338:1036852-/6;7.2.0///2197),,,-22573320/030,*&(*,5:3/,0--27/2,0213+(+&)'('*/'-//003---16)-/;:/15,-08;:5:79;88806620++'-++++/03264//..,%&(-/.-/245-8--513/354''(/*23,/%%)).**.%/),-27,775391'0,20/15..**0-3022413/4;749423413146-*)*&%'+/,00170*+'*)0,/4/40034(*2:30-,3*)%,)''&%'')*-,./-290+&)*.-1,4(/0-/12/707400-//+,101/3214+((*,5*6,
@64aeed8c-8f19-4491-9a55-05cd7e1ae08c ch=83 read=147593 start_time=2019-12-13T16:58:40Z barcode=BC01 runid=2c9cf7bc05858273f10e7d7ec552fc0bd742dc3e
CGGTTACCTTGTTTACGGCTTCACTGATCGCCGAATCACAAAGTGGTAAAGCGCCCTCCCGAAGGTTAAGCTTCACCTACTTCTTTGACCCTCCCATGGTGTGACGGGCGGTGTGTACAAGGCCGGAACGTATTCACCGTGGCATTCTGATCCACGATTACTAGCGATTCCGACTTCATGGAGTCGAGTTGCAGACTCAATCCGGACTGTACTTTATGGTCGCTTGCTCTCGCGAGGTCGCTTCTCTTTGTGTGCGCCATTGTAGCACGTGTGGCCCTGTTCGTAGGGCCATGATGACTTGACGTCATCCCCACCTTCCTCCAGTTTATCACTGGCAGTCTCGCTGAGTTCCCGGCCGGACCACTGGCAACAAAGGATAAGGGTTGCCTTTCGTTGCGGGACTTAACCAACATTTCACAACACGAGCTGACGACAGCCATGCAGCACCTGTCTCCACGGTTCCCGAGCATTCTCATCTGAAAACTTCCGTGGATGTAGAAGACGGTAAGGGTTCTTCGCGTTGCATCGAATTAAACCACATGCTCACCGCTTGTGCGGGCCCCGTCAATTCATTTTGAGTTTTAACCTTGCGGCCCGTACTCCCCGGGCGGTCGACTTAACGCGTTGCTCAGAAGCCACGCCTCAGGGACACCTCAAGTCGACATCGTTTACAGCGTGGACCTGGGGTATCTAATCCTGTTTGCTCCCCACGCTTTCGCACCTGAGCGCAGTCTTCGTCAGGGGCCGCCTTCGCCACCGGTATTCACTCGAATCTCTACCATTTCACCGCTACACCTGGGTCTACCTCTACGAGACTCCAGCTTGCCAGTATCAGATGCAGTTCCCAGGTTGAGCCCGGGGTTTACCATCTGACTTAACAAACCGCCTGCCGTGCGCGCCCAATCAATTCCGATTAACGCTTGCACCCTCATTATTACCGCGCGGCTGCTGGCTGGGTGCCGATTAGCTGTTCTGCGGTAACGTCAATGAGCAAGGTATTAACTCCCTTCCTCCCGCTGAAAGTACTTTACAACCCGAAGGCCTTCTTCATACACGCGGCATGGCTGCATCGAACTGCGCCCATTGTGCAATATTCCCCACTGCTGCTCCGTAGAG
+
-,003-2545/.4*)+.''&$&%()+.//-/0-5;/...6:/-/03/26,)-.97206,-)*0,+-+0'%%%.&(/2.--08.50(%%((''+7802899987896;92.,)+++-&'+3/33.*+2+,042591-.5.77:75898354781-..116.+,./24338363588:6001-)**.('+/+),**35590;0;.2.&('%%#$+-0,11115..10)*,+,/010&,)-.2678563053')&(')%)3/06.-)-,)*./+*)'(-)'))//.4+)378:7-,+*'))*4.23448210-.--/9561**-))+6:4013430000$%()*,&&+)*15528+(*-+/6/5-&,+3623/48<+3-945/..,..(-''//.066232:2,&&%2&*%*&/02:2//0554-0&&'$')*971--+5+0202-,0,-4,..3071.1058;38*((-+039669---,+097326663/839,,&'$&(&&#%&,(-+(,20:8:<9554170--/0-.-1.2;,-('(',+)*+&+51818.1/3&03/63,*-0'5+:/-221)+').::-.347.;..-233()+*,.2,.*(158*1.&,00-6/7-//.,2$%&1)(,+',0'/-197.&,2*&'&'+,/,-*-.1/5472-*/*&)'+.%'(.*.+,.252-.,4..:,3(*)03,.//158/*.+-094,,-+-4.12.-))#')./87868*-79+/36595:6446/0717567:7%&(-((521+&%%&(')2:559;3/.*'$*)'..)*+('+1(/1&0.//2478'+'*)601:&3/,--.358676:;:493+-6/:065073),..(+&$%((')7/0-/.3/15:89;67:344.+)(*')&&&%($(%0-5:40./5.610''&&()/18-,,((-**5018120*,5/0-/.3-+))*&+$$$&%.&)%)*%--)),)03**65585831/*1535*5,0694,+-).,2;93/362%'')3:8-/)++'%%(,15-.&',+0/56868<8641/*-,-02--.,6./,00//('&*/(/01762/7//-2.4.-/-8:;/()&&'$#'&.--801&'
@1c634db5-33e0-423c-a3fd-0276c075f98a ch=455 read=105258 start_time=2019-12-13T16:58:40Z barcode=BC01 runid=2c9cf7bc05858273f10e7d7ec552fc0bd742dc3e
TTGTGTACTTCGTTTCAGTTACGTATTGCTTTAACCTTTCTGTTGGTGCTGATGTGCTCTACGGAGGCAGCAGCGGGAATATTGCACAATGGGCGCAAATACGCCATGCCGCGTGTATGAAGGCCTTCGGGTTGTAAAGAGTACTTTCAGTGGGGAGGAAGGAAGGGAGTAAAGTTAATACCTTTGCTCGTGACGTTACCCGCAGAAGAAGCACCGGCTAACTCCGTGCCAACAGCCGCGGTATGCAATTTGAAGCGTTGAAATCAACACTGGAATAAAGCGCACGCAGGCGGTTCCAGTCAGATGTGAAATCCCGGGCTCAACCTGGGAACACCTCTGATACTGCAGCAGAGTCTCGGTGGGAATTCCAGGTGTGAAATGCGTAGAGATCTGGAGGAATTACCATTTGAAAGGCGGCCCCCTGGACGAACTGACGCTCAGGTGCAGCGTGGGGAGCAAACAGGATACCCTGGTAGTTACGCCGTAAGCGATGTCACGGAGGTTGTGCCCTTGAGGCGTGGCTTCAGCGTTGATCGATGCCTGGGGTACGCAGGTTAAAACTCAAATGAATTGACGGGGGGCCCACTGCGTGGAGCATGGTTTAATTCGATGCAATTATACCTGGTGTGACATCCACGGTTTTCAGAGATGAAGATAACCTTCGGGAACCGTGGACAGGTGCATGGCTGTCGTCAGCTCGTGTTGTGAAATGTTGGGTTAAGTCCCGCAACGAGCGCCCTTATCCTTTGTTGCCAACCCGGTCCGGCCGGGAACTCCAGCGCAGTGATAAACTGGAGGGTGGAGTTGACGTCAAGTCTGGTACTGACTGGGGTACACACACACGTGCTACAATGCATACAAAAGGCGACCTCGCCCGAGCAAGCGGACCTCATAAAGTGCGTCGTAGTGGATTAGGTCTACGCTCGACTCCGAAGTCGGAATCAGCAGTAATCGTGGATCAGAATGCCACGGTGAATACGTTCGGGCGCTGGCACACACCGCCCGTCACACCATGGGAGTGGGTTGCAAAGTGGCTTAACCTTCAGGAGGCGCACCACTTTGTGATTCTTGACTGGGGTGAAGTCGTAACATATTAACCGG
+
%$(.(*,.3:41/9,.26471227002,./80.0.2.;;.454;657556444/40332+-.-6,/52/5641**51.82/90.-/1.://:8//00:0,--,-10.,1-+-*+-037,0+''.-6972755;0253-'(()*3298.*15199''0+17+'(%++(')*,3,*,0/0.04/5<+()))%0)(+//5008)**))3+%,(&)'%%#%&,.,,.87*5'%%)&)*+/-(*&**/+'*'$&'&&'(+-/01&.))+2%-%**-,((*/.62.034/0/0-474'171*(+*39((*44:77;5043/+69858015:66;+5))$')*.../.(.%%()++*)&))+/.,.(),%'''*+((3/)'#&)2,(+-9910.//49:;/.0++*&,*.4%%%$&+,*-/63919852+-5673.-,--,11224-1334/-..-0..5(()*2;-1/8724448,)*23%*.&&(,.77797,0,,..-/&&)2))--8-2-76(4+,,576886/-.+'%$&'++&%5.---*02'+.-'%$%&)),2.62:831246;:3/3070999.19:9.37.%),((,-.0'.+,//11;46:7;3220*/-'4("$%(++1++&(('*.12-+--17:;,02)*+,-37/..2++,$%'''55359;87,+)*'1'&((+50:99999589000008983;20.1:828390+,0,6.0224)*-366,*)*+494.5224539.,0833;5)42.,6-3(2.11/<9-9537'+%'),,-/0024;7///5303**(($((+&+./7763.1338.)%$%'&+%*)*&#$%'-,/.,+--/8:978280*(*316296*),.8757/4&('&'*105603/7400*-+15:1,//245626+)&*((3(&&--.2.3.023103-7+'(,)+0/2241,&++'+,-444488;7673128557*'+196;;<:9:56:7(-*+%(*.('(++/+1823.)+-,33046(/(.+&()+1.1:131.(%$%''+0*1.97,,$0+'(&%$%&/3&-01/-668894.4//24.54,-,////404+(&''**./17959
@6d9b4f4e-df05-4632-be67-336e7cdbc87a ch=79 read=100007 start_time=2019-12-13T16:58:51Z barcode=BC01 runid=2c9cf7bc05858273f10e7d7ec552fc0bd742dc3e
CTCCTGCAGGAGGCAGCAGTGGGGAATGTTGCACAATGGGCGCAAGTCTGATGCAGCCATGCCCGCGTGATAATATGAAGAAGGCCTTCAGGTTAATAAAGTACTTTCAGCGAGGAAGGAGTAAAGTTAATACCTTTGCTTGCTCATTGGCGTACCCGCAAGCACCAGCTGCTCCATTGCGCCGCGAGTGTGGAGGTGCAGGCGTTAATCAGGAATTACTGGGCGTAAAGAAGCGCACGCAGGCAGTTTATTGATGGATATATGAAATCCCAGGCTCAACCTGGGAACTGCATCGATACTGGCAAACTTGAGTCTCGTAGAGGGTAGAATTCCAGAGTGTAGCGGTGATGCGTAGAGATCTGGAGAGGAATACCGGTGGCGAAAGAGCGGCCCCTGGACGAACTGACGCTCGGTGCAGCGTGGGAGCAAACAGGATTGGATACCTGGTGGCAGGTCCACGCCATCGTGATGTCGACTTGGAGGTTGTGCCTTGAGGGGCTGGCCCGGAGCTAACGCGTTAGGAGTCGACCGCCGCAGAATGCAGCCGCAAGGTTAAAACTCAAATGAATTGAGGGCCCGCACAGGCGAGGTGGAGCATGTGGTTTAGTCGATGCCAACGCAGAAGAGCCTTACCTGGTCTTGACATCCACGGAAGTTTTCAGAGATGAGGAATGTGCCTTCCGGGAACCGTGAGACGGAGTGCTGCATGGCTGTCGTCGAGCTCGTGTTGAAATGTTGGGTTAAGTCCGCAGCAGGCGCAGAAAGCCTTATCCGCTTTGTTGCCAGCGGTCGGCCAGGAACTCGAGGAGACTGCAGTGATAAACTGGAGAAGGTGGGGATGACGTCAAGTCATCACTTGGCTCCCGGCCAGGAGCTACCGTGCTACAGTAAGCATACCGAAGAGCGACCTCCCCTTGCCGGGAACGAAGCGGACCTCACCAAAGTGCGTCAGCTGTAGTCCAGTTGGAGTCTGCAACTCGACTCCATGAAGTCAGGAATCAGTAATCGTGGATCAGAATGCACCGCGGTAGATACATCCCGGGCCTTGCTGCGCCCGTCACCATAGGGTGGGTTGAAAAGTAGAGTAGAAAGCAACCTTCCAGGAGGAGGCGCTTACCACTTTGTGATTCATGACTGGTGGAAGTCGTAACAAGGTAACCCGGAAGATGGGACGACAGGCGTGGGATTAACACAAAGACACCGGCAATTTCTTTAGCTGTAATGCATGGCGCGGG
+
,)+-+)'(4-')+&%&')+1'43-*1)&1*(-,,0-.3-(&&)/)')($$+0()*(,-01095)(*('&$)')+-011/%(((+*+**+'/536&&),40,0/,27-*&(%(%)+(-)*'%(*(-'(1+5+/0505-*+-,+.32+,*0)**1'.,'')++%,&*&%%&()/01.$,&$$'*)(,(&%)('))()(&&&%%&&$%$+*11'/)-1-4+/-/.+(#%')*$('%&')'/-0.1540028-&/(&&*4651$$$$$(,,%,,($*.-+//6733*11/-26//++*+/126464.0+'%%&('))**.140*(*/-./)5*5+1((*&+0/.000/4)+-2'112/.,-/1623-*'%*+*1///3-5/+/.))+(&$&)''-63-(,236+'*+&'',).-2,.-+)+)+),/9-)-,3:573-/(7*5064349,,,)++*$(*+01%+,.1&0'*++,/)0/-,+0-5--.+-4+-/23*5*(*2-*()-2+.+*,(+,,/830.*-)())&)*..477.-+$('(&&&$'#&-%&'(&1,./-43*,.3.(*&%%)3()('-4-8,(+)++&-++%)*.0/+--51.(*.+35+(+(&)1+3)+&/)+%%)*())-54622423543/10,3228,(*,.&((/4:62,-(()/*&*&%-&'*0/*(&&%'-)+*17263/6//$+%&(.1655502,*)%,/-/1&')-02/4,26+)'/((,/-020873/4//+---2()00(2(&'&(',.+0+/4(%&.,,*11-0/-..25/+/+.*%--*)***%%--((,/-*0)+,11354)1271+)()163(02())*%*)+/2-,/0.01$**'+&'&*+&%,06.05&'('%((&)-51.1+'&**&,'%%('&)'&&((-).5.5*.&'(*+'))('%()+,).)0+01*/&)('()*,./+//)&&*,,--,1+%*+2..)))&'(.-&1/0+-..34%%%'+)+/**(**)*'&'*3/0-25:9/0+*+5,+,'+-'.,62/-30'+*+11,(.**)')&)&%)*17,&'+&*+(,&,+'''-).+&*-,)'*('&''&%*.-)+,0.&&),'&60*-+'*(*)**-)-1&-/5/-25,.*-(-+&,,)++.)2(&*.(%&(.0/,,(*%2+'4+-')-2&/-&)(&$&%./694.&'***(')++1,+/32601)((%%&&%%)$"$&'*').-)-,$%%%$&%#$
@a2f6a458-2249-4066-b469-6aed226faace ch=268 read=114360 start_time=2019-12-13T16:59:04Z barcode=BC01 runid=2c9cf7bc05858273f10e7d7ec552fc0bd742dc3e
CCGGTTACCTGTTACGACTTCACCCCAATCGCTGACCCTACCTTCGGCCGCTGCCTCGCTTGCGGTTAGCTCACGGACTTCGGGTATTGCCAGCTCTCATGGTGTGACGGGCGGTGTGTACCAGGACCGGGAACGTATTCCGCCGCGACATTCTGATTCGCGATTACTATTAACTCCAGCTTCATGTAGGCGAGTTTCAGCCTACAATCCCGAACTGAGACTTCTGGTTTTAAAGAAGTTTGCTCCACCTCACGGTATTGCATCTCTGCCAGCCATTGTAGCACGTGTGTAGCCCTGCACGCCAAGGGGCATGATGATTTGACGTCATCCCACCTTCGCCACAGCAGGCAGTCTCGCTAAGTCTCAACTTAATGGTAATGGCTTAACGACAAGGGTTGCGCTCGTTGCCGGGACTTTAACACCAGATTGAACCATGAAGACCTGACTGGCCAGGCTCTGTCATGAAGATGAGCTCTTCAAACTCAATCTCGCCAGGCTGAAACTCACCTGTCGCTGAAATACAATAATCTGATAAGCGCGTGAACAATTCGGTCTTCGCCAGCTCACTATGAAGTTAACCGAAGTCGAAACTGAGTCGCTGAAAATCATGGCACAAATGGCA
+
,)-*3*&)&%&*,&*-/36:7-985*3,55)*+,,/9*(*.347.1-80-.41150.$&3010).3-++01/2*1.+,581.-))'*--1/0(-+3.3*0/-,52224289.2/.,-+'%'$'+0/36.76/6/-.6311&#%%&'+,1458754655323,)0.,./*+)(&*-0-.&+083*2)%))/.,,+):72*/06./0253/((*3,+.(*.-+)+&*&'(,0427,&(**/1+*0136/052/..-&(&+&$&*,1-,+'-41/4,*2,),+)*()*1,,+*--27+($*(+++..,,4:013732222493-.38998-6*,%.()0-%'**,*/1'12.(./.,.,-/-&(&(+2*6,0*5*+/6130/-,*,(.*+,1653,50..**&&))-.1+(,(/,&$''&'&'$$$%),0)'%$%$#%#&%&$(&##$%&&#%$%&'&''$%&($(&&'$%&%$()('%&$(+*((+''&&%&%$%&&%(%''*((**',+%%(&$$+&&)%%#%$%$''*'%%$+-*&,*.(*&&&&%)+12')%%'&((15&%&&&$&%$('+,*+10))&$''#),$$(&&%'&$'*)('))))('(#($$*&'')%%&&$$
