# Supplementary material for: De novo species identification using 16S rRNA gene nanopore sequencing
Source: PeerJ. 2020 Oct 21;8:e10029. doi: 10.7717/peerj.10029 (PMC7585375; doi:10.7717/peerj.10029)
Supplement: Supplemental Information 3 [file peerj-08-10029-s003.zip › pass_fastq_runid_2c9cf7bc05858273f10e7d7ec552fc0bd742dc3e_440.fastq]

@be39afd4-9671-45d1-8077-a067092e15c1 ch=328 read=100525 start_time=2019-12-13T16:59:14Z barcode=BC01 runid=2c9cf7bc05858273f10e7d7ec552fc0bd742dc3e
CCCGTTTACCTTGTTGCGACTTCACCCCAATCGCTGACCTACCTTCGTACTGCCTCGGTTAGCTCACCGGACTTCGGGTATTGCAACTCTCATGGTGTGACGGGCGGTGTGTACAGAACCGGAACGTATTCGCGACATTCTGATTCGCGATTACTAGTAACTCCAGCCTTCGTAATAGGCGGTTCAGCCTACAATCGAACTGAGACTGGTTTTAAAGTTTGGCTCCACCTCACATTATTGCATCTCTCTGTTCAAGCCATTTGCCAGCACGTGTAGCCCACCGCATAAGGGCATGATTTGACGTCATCCCGCTTCCCCTGGTTAACTGGGCAGTCTCGCTAGAGTCCTCAACTTAATGGTGTGTGGCTTAACGACAGGAGTTGCGCTCGTTGCGGGACTTAACAACTCACGACACAGCTGACGGCAACATACCACCGCGCCTTGTCCCCGAAGATTTCCTCGATTAAAGTAATGCAAAGGGATGTCAAGTGTAGTAAAGTTCTTCGTTGCTTCAAATTCGGCTCCATGCTCCGCTTCTTGTGCGGGTCCCATTCCAGTTCCTTTGAGTTTTGATCTTGCGACCGTACTCCCCAGGCGGAATACTTAATGCGTTAGCGGCAGCGCAGGTGTTTGTTCCACCTGGTATTCATCGTTTACGGCGTGGACTACCAGAATTATCTAATCCTGTTGCCTCCCCACGCTTTCGAGCCTCAGCACGTCAGTTACAGTCAGAGTCGCCTTCGCCGCTGAATTGTTCCTCACAATCTCTACGCATTCCACCGCTTCACTAGAGATTCCTCTCTCTCCTGCACTCTGGAATATAACCAGTTTGGAATGCACAGCACCCAAGTTGGGTACATCCATAATCATCCGCCTACGCTCCTTGCGCTTGATGCGTCGGATGGCGCTCGCCACCTACGTATTACCGCGGCTGCGCGTAGTTAGCCGTGGCTTCCTCTTAGGTACCGTATTATCTTCCCAAAGGCAGAACTTTACGATCGAAAACCTTCATCACTCACGCGGCGTTGCTGCATCAGGAGTTTCCCCATTGTGCCAATATTCCCCACTGCTGCCTCCCGTAGGAACGTATCAGCACCAACAGAAGGTTAACGCAAGAGACGCAAACAGCTTTCTTCCAGCGCAGCAAGTACGCAGCGCG
+
.,**.30.4262/7/',2146;3,0,+),*,-)**+049..2)+/1,*%'*(*.-0(/2-.,1-0(+(,*878;8'-,/*-,),$$%&+*2,448344789788130/-//2-0(($&----15587.644'.*')*2900,,/80630/22/11+&(((*)/((')(+/+&*&$'*134'-1-+)+/.-+/0908+.97787376782:<<,28-,12/*((),-$'3/2*10/:0-7.--111/+**'''&(')01-01(&'%"(,)1///%&)*4-'*.&'%&%&051,/-,,)'*++0,/00--2)$&1,050*)%*+.&%,$'+3*()--87,+..)),-2320-)('&/*-/*+((*++3+*-1022.-&.,%),4/11755*.)++-85/-/*-'$%%$%%$&'(*'(%0/23665%+.&*&(%./*/.'*')*)/(-068*&(-'&-1,/556/10)13)%((02038;*,1815*+*/)(*)))'(&*&+-91,20.+5+,-;.2))*6*&)*+/2%**,.4(()3/-*+)/566;9,/%$&&(-(-%576/.80*'/-77,%)****''(*,.-.31.0*+*+.24./2-.&('&+)'(5.01-+,)1*%''$%$*(',,6*&,(&('-/.((*+/:947;07:7+/084,6/8.-/-111-'*,**+6,.:3752)1,'*))012+-/.//;41),-974.'-)()():2417+/+.1-+(((+.55503-&)-+..1$%+))56.****,/965+)''((*)/2.*(2---,1*)+,&%%%).004*+)+,1-2')(,'+--)&'+)(($''0*837;9+(%--'**&((+*-2,+)%''*)$(#%&,2.&)-322+&+,*10(+-265,+(('.)'$#&'+'))*.(:/+($)'.-/)0--2.1,3560/*&-+)027463('&&&(.0.+(++,+&+-/16(%%$$'-)-(26*1**,+-1.,.-(-,('%$%%(&'*,*&',//7*-32+4433206/+,.,+-,/185075++/--134,2*%(-7//15/*,5*(')'/+3354722,)*+%)++68/9:)+916+0-,,1/4.$$$&,+867--2,+/+3/.+$.)+%()-7'2&&-*(%'*52.-14)'),,6,',*+),++(''%&$$%
@289331e0-d585-4bc5-b576-eda4daf9f090 ch=183 read=256722 start_time=2019-12-13T16:59:12Z barcode=BC01 runid=2c9cf7bc05858273f10e7d7ec552fc0bd742dc3e
CCGGTTACCTTGTTGCGACTTCACCCCAGTCCTTGGAATCCACCGAAGTACGCCCTCTGGTGTACTACTTCTTTTTTACAGCCACTCCCATATGGTGTGACGGGCGGGTATGTACCGAAGGCCCGGGAGCAATATTCACCGTGGCATTCCTGATCCACACGATTACTAGCGGTCCGCTTCATGGAGTCGAGTTGCAGACTCAATCGGACTACGACGCTTGCCTTTATGAGGTCCGCTTGCTCTCGCGAGTCCTTCCTCTTTGTATGCGCCATTGTAGCACGTGTGTAGCCCTGGTCGTAAGGGCCATGATGATTTGACGTCATCCCCACCTTCCTCCAGTTTATCACTGGCAGTCTCGCTGAGTTCCCGGCGGACCGCTGGCAGCAAAGGATAAGGGTTGCGCTCGTTGCGGGACTTAACCCAACATTTTGGCTTGACTGACGACAGCCATGCAGCGCCTGTCTCGGGTTTCCCAGAGGCACATTCTCATCTCTGAAAACTTCCGTGGATGTCAAGACCAGGTAAGGTTCTTCGCGTTGCATCAGATTAAACCACATGCTCCACATGCGTTTACGTCGAATTCATTTTAGGTTTTAACCTTGCGGCCGTACTCCCCAGGCGGTCGACTTAACGTTAGCTCCGGAAGCCACGCCTCAGGGCACAGCCTCCAAGTCGACATCGTTTACGGCGTGGATACCAGAATTATCTAATCCTGTTTGCTCCCCACGCTTTCCGCACCTGAGCGTCCAGTCTTCGTCCAGAACTAATACCGGTATTCCTCCAGATCTACGCATTTCACCGCTACACCTGGGTCTACCCCCCCCTCTGCAGAGACTCAAACTTGCCAGTATCAGATGCAGTTCCCAGGTTGAGCCCGAAGTTTCACATCCTTAACAAACCGCCTGCGTGCGCTTTACGCCCAGTAATTCCGATTAACGCTTGCACCCTCCGTAATTACCGCGGCTGCTGGCTTTTGGGTTAGCCGGTGCTTCTTCTGCGGAGTGGCATCAATGGGCAAGGTATTAACTTTACTCCTTCCTCCCCGCTGAAAGTGCTTTGACGAAGGCCTTCTTCATACACGCGGCATGGCTGCATCGGGCTTGCGCCCATTGTGCCAATATTCCCCACTGCTGCCTCCCGTAGG
+
78..3.-3829-05$././2;3705;+&(,-%'&&(,*-2+)*$%)'$%$%%+*'&%#%&$%'%(*/05:46097;0%*+'4.$&'..)&%$&(+**.188,.(%(+'*),&'(*-'%'')(,-'3,$()/40//80-.420711/:84'')-06,')(),'250/4244604*.#%)1+%(%+%')0.--1501'(5718+;-7*9/5988841)''%&*)(04.003165420//+)(((*-'&(&',-+*5-(*,0;8)+,/0233;89:5---,*//..0(*,.090.4;:8+,,(-2253./-.1103;.-/66579.:72+%'*)235-2()+8<9012./53:4)340-/(*/-(1660-)-*1+;03715-7,++&22;-7/946)-.*,1/2124866<.(-/18/;.9-17//.0+50-%'%$$#&%,-//0+($&+//6747//.,.73552-*(())5/2/)%&+,,-.0/4:.(+-374/&'&*30/07/3+0.86:11-'')*.2.41.45(1,;87<96764823345()-0,:;6:;322212',*&(%%$%''+)()(.2%2'2;546;;7++/5;<,0,,&*)**2.81+1002702/)/58,;:3/(-+0,*)'+-,-34/+.+,.*.:4654:6./)7/--,,(0307(-'()('*217:94;9.+1,-,93.2,*-*&+*+,2317(+735:994:0*.+30/)*++).-,,'').-(('(*-.01))-,-+/,719'&%%$$)'%$'+.(,,-8;7851*,-1530),%&')5,5+7-**0-,-08031)*)+(/376;65,,-+%,$''*..49*.'+..-340-1-/45/0100678<38.,,.+.+(0-2'(-/.1<8--.//4%%$*(.0878;679102/2431.,0/*,,4:.+./14894/*+/,0.,&(*&&*'.5--06++-&-')0612.921-./)'&%'(&+,++7..-6'63248:79<899951&('$%''(*)2,*),-12*1--.2,-)-.+(,-8:*/976.93,+875/2)()%++/*&#'%(+*-;:9<98<2*,,*'**.262110:5434,27%7633914+66+'3+(+*,.-4-0/82243,0/000011,50*+954.
@0c803eef-4aa4-4b9a-a4ff-4e27df5bccd6 ch=372 read=190329 start_time=2019-12-13T16:59:23Z barcode=BC01 runid=2c9cf7bc05858273f10e7d7ec552fc0bd742dc3e
CTCCTACGGGGAGGCAGCAGTGGGAATATTGCACAATGGGCGCAAGCCTGATGCAGCTTATGCCGCGTGTATGAAGAAGACCTTCGGTTGTGCTGTGAGGAAGGAGTAAGTTAATACCTTTGCTCATTGGCGTTACCCGCAGAAGAAGCTTTCGGCTAACTCCGTGCCAGCGAAAGCCGCGGTAATACGGAGAGGTGCAAGCACGTTAATCGGAATTACTGGGCGTAAAGCGCACGCAGGCGGTTCGGTAGAAGTCAGATGTAATCCCGGGCTCAGCAGAACTGCATCTGATACTGGCAAGCGAGGTCTCGTAGGGGGGTAGAATTCCGGATGTAGCGGTGAAATGCGTGAGATCTGGAGGAATACCGGTGGCGAAGGCGGCCCCTGGACGAAGACTGACGCTCAGGTGAAAGCGTGGGGAGCAAACAGGATTAGATACCCTGGTAGTCCACGCCGTAAACGATGTCGACTTGGAGGTTGTGCCCTTGAGGCGTGGCTTCCGGAGCTAACGCGTTAGTCGACCGCCTGGGGAGGTACGGCCGCAAGGTTAAAACTCAAATGAATGACGGGGGTACACAAGCGGTGGAGCATGGTTTGAAAATTCGATACGCGCGAAAAGAACCTTACCTGGTCTTGTCCACGGAAGTTTTCAGAGATGAGAATGTGCCTTCGGGAACCGTGAGACAGGTGCTGCATATGGCTGTCGTCAGCCGTGTTGTGAAATGTTGGGTTAAGTCCGCAACGAGCGCAACCCTTATCCTTTGTTGCCAGCGGTCCGGCCGGGAACTCAAGGAGACGATGATAAACTGGAGGAAGGTGGGGATGACGTCAGAGTCATCATGGCCCCTTGACCAGGGCTACACGTGCTACAGTAACATACAAAAGAAAGCGACCTCGCGAGGCAAGCCCGGACCTCATAAAGTGCGTCGTAGTCGGATTGGGTCTGCAACTCGACTCCATGAAGTCAGGAATCGCGTAATCGTGGATCCAGAATACGGTGAATACGCTCCCGGGCCTTGTACACCTTGCGTCACACACACCATGGGAGTGGGTTGCAAAAAAAGAAGTAGGTAACAACCTTCGGGAGGGCGCTTACCACTTTGTGATTCATGACTGGGGTGAAGTCGTAACAAGGTAACCGG
+
/00(((+)64*'-2//-2/621:/,..+/.,--+/,*...+)-/649;8431)*&$%%$(*14:8852/0/1279*+*(*%&)1.,3)&%&%,)*&&$*,')(,('*-3+,334136008/+.22'5(0&5.5..37)%**+/,%)($%%%'+,,-,-.-.-.,1*27.0.'((((*..,0--473,1)3,&')(*+163/.%'*051814116.7,-.2498;877;501/0+/-10/4+-'-'#%$%'%())*2(*+2/*+1*.4+1744241#.'))2..--./;6////0666,0*%'''(*((-()*''+426.--.'0*3-,,/.34-)--2820,88**-87((()--8;;22506448:4)5)/),,5,0,&3/<9*(5879-2.+,1..1245850230.'(++,/3036*),.4;+6(6.,2--),,./;-,3:9765775668<:::<56000008.-,0+1/.,1.;-1+7:,/2--+0,.&(002/802--+-246.,+*0,/(./12487:<7/470'(((*50146-2+/--1/2;;3312552.,-.--571.30'$%,)//1'347466-11214014-(*()))*(((''))+*+*01-+'.+-0.1.272/+4))-&())01.-/-*1:8-8.,,/006623:32647.3-,.56041/2661-21,/889998722,--8589:8884(%$&)*-2;000175/*.*16+4+/,+),/)-6-8)*79+*160:4*22352,81/250/3-,/1941/.0.0+/0,0(('/***'&#%&$*)*,49-224/,0+*.-4159;0277797651&'),1199365+50*%#$%&75',,.),*+&*)+031./.))'%(&+*-/4,'#+(%$&,-2124)%''&&+14*4''+,++866001:00001113684868-7,3()'(*2267796540/00/0*,*2,--8)*'.**'%%$$%'()43432+5)(+/2.,-)..-06-+-+.36)()025.-1-)***++*($'*,926/,*+*-65733(&''+6219567665/+*$'*(+,/8.,)()3/120.*1.+-0-)%%('+3:2/15/-1278:7354345356+++4.--32722*,*-,,,:-8.9
@032af4f0-b70c-45d7-8059-b53b8045f24c ch=216 read=120263 start_time=2019-12-13T16:59:19Z barcode=BC01 runid=2c9cf7bc05858273f10e7d7ec552fc0bd742dc3e
CACAGGAGGCAGCAGTGGGGAATATTGCACAATGGGCGCAGAGCCTGAGTGCAGCCATGCCGCGTGTGAGAAGGCCTTCCAGGTTATAAAGTACTTTCAGCGAGAGGGAAGGGAGTAAAGTTAATACCTTTGCTCGGTGGCGTTACCCGCAGGAAAAGAAGCACCAGACTAACTCCGTGCCGCGGTAATACAGGTACAAGCGTTAATCAGATTACTGGGCGTAAAGCGCACGCAGGCAGTTTGTTAAGTCGGAGATGTAAATCTGGGCTCAACCTGGGGTGCATCTGATACTGAAACCCAGGTCCTCGTAGAGGTAGAATTCCAGGTTCGCCAGCGGTGAAATGCGTAGAGATCTGGAGGAATACCGGTGGCGAGGCGGCCCCTGGACGAAGACTGACGCTCAGGTGCGAAAGCGTAAGGAGCAAACAGGGATTAAGATACCCTGGTAGTCCACGCCGTAAACGGTATCGACTTGGAGAGTTGTGCCCGCCGAGGCGTGGCTTCCGGAAGGAGCTAACGCGATTAAGTCGACCGCAAGAATGCAACCGCAAGGTTGACTCAAATGAATTGACAGGGGCCCGCACAGAAGCGGTGGAGCATGTAGTTTAATTCGATGCAGCGCGAAGAACCTGCAGTCTTGGCATACAGGATTTTCAGAGATGAGAATGCCTTCGGGAACCGTAGGACAAGATTAACTTGCGGCTTATCGTCAGCTCGTGTTGTTGGCAAGAATGTTGGGTTAAGTCCGCAGCGGTACAGCATATCCTTTATTTGCGCCCAACCCGGTCCGGCCAGAGACTCAAAGGGAGACTGCCAGTGATAAACTGGAGGAAGGAATTAGGGGATAATCAAGTCATCACTTGGCCCCTTGACCAGGGCTTCACCGATGCTACAATGGCGCATACCAAAGAGCTGACCTCATGAGCAAAGCGGACCTCATAAAGTGCGTCGTAGTCCGGATTGGAGTCTGCAACTCGGCTCATGAAGTCAGGAATCGCTAGTAATCACTTATCAGCGTATCGCCAGTGAATACGTTCTCAGGCCTTATTACACACCGCCCGTCACACCACGAGTTATTAACGCAGAGGGCCAGTGGCCTAACCCGCAGGAAGAGCGCTATCTAAAGTGGGATTGATGATTGGGGAATTGAAGTCGTAACAGGTAACCGG
+
'$%$,,&(+(''&&),,14)-)*&0,++.//8402-+*-2#+&*)''&%**,-)()+)*.3-/041))(&)**0-81,-*&/2-4&0570,--/07.*('((%*%(+/,6,54)+,-79/1-0/++0+,.-+773-(&()+'*4--:3,,,('*+-*$**'*%-&$'%)&'%)'1.%%$&&)-,6/-5/+/**/+%+04/124:7954.,/02032;967366:7,-*)%*'1.14-'-,0.&/515.-,'(&$$&$$%&+(**+.04670511)'*,'&%')--+*(,&+(*&()-)'&)+*.-,/,-+,'1*)*-//1-1)'.)-,-)))%&(+1,+.4-,.0/+,*')*4624+).)+.')*3+0+-)(&&)-)'+264.+267:/0/,-,+)'()+.4147644((,*'(,*(&1.,-/.;+6'15*(8)((,/939;6/09976464-013:'1,50/'%/,2262./,'/&&$*-3,--14*'('(&-4,-0%''&&-**3()+))+-3300('%%++/,*0-04,.()'&&%%''++)11/11*))&%$%&+.193-,-.21400%(173-51'(&)%&++(())(06/23.1-,%/195+-,*+&)+1,.&+'1+.6+*121/+,'(.-/.,('%&&,)**(-9;3+,----;-),**.,)-00+,7+5.7;8946725-(($,''%&%%%%'&&'+,.3365%()-4***-0(,))&&'*&+7.-50(.4/125*.2-')(&,%&($%$'*&((+.0461).6)$(%&'%($0(&(/+1*2,01'+$%*&')/5)/1+),013.48*10,)).04005+*.)--(&%'+,*/'-.+,-51547278894'&&$'%+,)%)%#&'',.2(%%)&%'(&%'+/1-1.-0)0//323/1'1.*&(&&$)'1611%'*,/13:**22<98:64./48,()&)+-.'1*,,7-(+&7*%,&(*)&$&'%+,3+'*(,*,,.0..2&+((*+4+--+-,.72/%'(,++)'')$,(,-()#%%()2:77:6974+,(644,/,),-)*&''0+,92,(,,+-)/3*-*)-(3---5-3(/%&()&&-.')+*.,-&&&..''*0(5,-*%)'$%-%+/-43(&2)49.8,++--.33/65)(','*.,***6521+%.3/2959*7
@dd6a49a9-d9d5-4585-9220-0cef0d0231dc ch=46 read=163648 start_time=2019-12-13T16:59:38Z barcode=BC01 runid=2c9cf7bc05858273f10e7d7ec552fc0bd742dc3e
CCGGTTACCTTGACAAACTGCTGATCTCATGAATCACAAAGTGGTAGAAACGCCCTCCCGAAGGTTAAACTACTTCTTTTGCAGCCACTCCCCATGGTGGTGTGTACAGGCCAGGAACGTATTCACCGTGGCATTCTGATCCACGATTACTAGCGATTCCGACTTCATGGAGTCAGGTTGCAGACTCAATCCGGACTACGACGCACTTTGGGGTCCGCTTGCTCTCGCGAAAGTCGCTTCTCTTTATGCGCCATTTGCTTGGCACGTGTAGCCCTGGTCGTAGGGCCATGATGACTTGACGTCATCCCCACCTTCCTCAATGAAGTTTATCACTGGCGGTCTCCTTTGAGTTCCAGCCGGACCGCTGGCAGCAAAGGATAAAGAGGTTGCGCTCGTTGCGGGACGCCAACCAACATTTCACAACACGAGCGACAGCCATTACGGCACCCTGTCTCACGGTTCCCGAAGGGCATTCTCATCTCTGAAAACTTCCGTGGATGTCAAGTTAGGTAAGGTTCTTCGCGTTGCATCGGAATTAAACCATGCTCCACCGCTTGTGCGGGCCCAAATCAATTCGGTGAGTTTTAACCTTTGACCGTACTCCCCAGGCAGTTGACTTAACGCGTTAAGCTCCAAACCACGCCTCAAGGACACAACCTCCAAGTCGACATCCGTTTTGCGGCGTGGACTGCTGCCAGGGTATCTAATCCTGTTTTGCTCCCCACGCTTTCACCCGCAGGCGTCAGTCTTCGTCCAGGGGCCGCTGTATACGCCGGTATTCATCAGATCTCTACGCATTTCACCGCTACACCTGGGTCTACCCCTCTACGGACTCAAACGCCGGTATCGGATGCAGTTCCCCGGGTTGAGGCCGGGGATTTCATCTGACTTAACAGAGCGCCTGCGTGCGCGCACGCCCAGTAATTCCGATTAACGCTTGCACCCTCCGTATTACCGCGGCTGCTGGCTGGAGTTAGCCAGTGCTTCGCCTTCTGCGGGTAACGTCAATGAGCAAGGTATTAACTTCTCCTTCCTCCCCGCTGAAAGTACTTTGCTGGCCAGAAGGCCTTCTTCCTTACGCGGCATGGCTGCATCCGGGCTTGCGCCCATTGTGCAATATTTCCCCTGCTGCTTGCTCCACGTAGG
+
0/0+/*$)&')(%%&'''-,,+-.0.&)%&&(..0..361*-++,*&(%&+/56()+2-)))((/1/,$'+&(10,587+-++&.2),.525+()&&%'(0-+(&%&&*0,8/20/008854932492518223;:445323+,*+-4,+)(&*+048553//+/*%',,()*,+,0./07586535+:-9-5.773001--)*&,+33+-..+-.,,-1+-/20646().)()**-),*++16))*./02:376*)*+)%)*&-.0/+&,-4*'*023//.)1153%%)+..,-/..(+../1,541,)+-+206*.-)&&(')/<-,,;44.0$%*65798/45../106.)'*2/1:386../10-.'.74(1*887/.&'+,.(''%'+-,3.,,+560*&(%,(4))()'+20/051(0,-*)()./,,,3,*4*&)(,,/.:**,./7612285934-*)'.0//-/29442352./,,)/-.4056547<742/0')'&))/5159+64;4586463/1-..32+)0(--.;042,()1238-//'(/+,-++'.))'&/5.*+*6-9.+&'&')-88,23)%$%#%%6*1900,010)(,*)#*)&())+'1)+)--+/,+(*+3),)--2343465,'%//00(0/64406)--,-/--/3/1((,27(%()+2455862.,)$&+1(.-,021/'*/*.*)+(,-'%')1,)(%(((/2*&#(('#+(.10/.+----7<9408'(695)*(&&'%&&&&'$*)),*'+*%%(-().62523,0,.,-85-*//$%-$&'01-22%&&'(//+,0233/+*(+646750156-.../7.339/6*.56*33+'32+-'(-'6-*11+$0+-((./,(('$#.)'((&(*),)%&))-+-++%%$((00-+./1607.((*2+20++04/-.&06++*)),02;,27--1/,+,-1--(&(.$&8,+*,2&,*)+.3-&(-+32518+-)*.9742-,'++1368.,-.+/20-+-,&'+4*535.3150'&++*,*(+.-/6,(,*)(*'(&&&+*171:7567(*)$&'(&%%&+-7240001.1'67645*2/2;0,/1--',3-,',)&',+/)*+'%(***.-3/%&*+/3-
@42d2392a-8602-41c7-a5db-e8f2283e0937 ch=163 read=213025 start_time=2019-12-13T16:59:37Z barcode=BC01 runid=2c9cf7bc05858273f10e7d7ec552fc0bd742dc3e
CCGGTTACCTTGTTACGGCTTGCTGCAATCATCAATCACAGCCAGACAGCTCCTTCTTGCGGTTAGGCCGCGGCTTCGGGTGTTATCGCTCTCGTGGTGTGACGGGCGGGTGTGTGCAGGCCGAACGTATTCACCGACATGCTGATTCGCGATTACTAGCGGTTAGCCATGTAGTCGAGTTGCGGGCTACAATCTTCGAACTGAATGGTTTTATGGGTTTTGCTTCACCTCGCGGCTTCGCTTCCTCTGCACCATCCATTGCTTAGCACGTGTAGCCAGCCCAGGTCATAAGAGGCATGATGGTTGACGTCATCCCCGCCTTCCTCCAGAAGCATCATGGCAGTCTCGCTAGAGTCCCCAACAATATTGGCTAACGATAAGGGTTGCTCGTTGCGGGACTTAACCCAGCATCTCCCACGACACGAGCTGACGACAACCATGCACCACTCTGTATCTCATATGGCTATCTCTCCATCTCTGGAGCCTTTATGAGTATATCAGACCTGAGTAGGTTCTTCGCGTTGCTTCCGGAATTAAACCACATGCTCCACCGCTTGTGCGGGGCCAAATCAATTCGCTGAGTTTCATTCTTGCGAACGTACTACTCAGGCAGATGCTTATTGCGTTAGCGGCACTGAACTTTGACATCAACACTTAGTACTCATCGTTTACGGCGTGGATTCTGGGGTATCTAATCCTATTTGCTCCCCACGCTTTCGGGACTGAGCGTCAGTTGCAAAGGCCAGATCGTCGCCTTCGCACTGGTGTTCCTCCATATATCTACGCATTTCACCAGCACACATGGAATTCCACGATCCTCTCCTGCACTCTAGCTGCCTGGTTTCTATATGGCTTCTGGAAGTTAAGCTTCAGGCTTTCACCACACAGACCCTTGCCGCCTGCTCCCTCTTTGCGCCCAATAATTCCGGATAACGCTGCCACCTACGTATTACCGCGGCTGCTGGCGCGTAAGTTAGCCGTGGCTTTCTGGCAAAATTACCGTCACTTTCCGGCTTACTGTTTCCTGTAGCCACCGTTCTTCCTTTATAACGGGGATCAAAGCCTTCTTCCTTCACGCGGCGTTGCTCGGTCAGGGTTTCCCCATTGCCGAAAATTCCCTACTGCTGCCTCCGTAGGAG
+
82755;456/8&,8&(,)0/2%%&#%*1,0%/063.2%*#$$%'(-/&0.-.+,2,*2/0/;,:,+215%+&0()/('0+-,0/..45654)+%2%((&#'%00330/0()+''%#$&&'-0./24(.*/6312/,*-')*,386672)(*(,5...(,,*)3+(&-**,/1/,00-*,.5+/-1*.-*)&')%'%&',232..84*42:;3,1//$',4-)/29013735-)10.180++.1/6..,*+*&$(*--'.)(&/(**/,-.//-*(%#%&6/+).2334)9)('5.631+(*'+.5+-1344;/<6;.,.7-5+))/)+&'%&)'./))-5155,+)+'(.&')+,.23)*&&'2)&'&%$%&7-8852-&),'+-'(,176833.1821-0/,05,,&14465.+,&(000/3/.45742343(*+-,)*))-/2%&+'*-137725'++/)88461-.-.4:423--260**/2/64013*++.6,0-&-%1+'('),+*11;8;;800./0$*1-1',&))+,2;8,2,*-0-1015-./&((5/4/4*0*'++'17-/.8486('.//28;92//7/-2010/0758,,'&&)**.23(.()%***-/3-../0,)*',--7767723:4/13001.,,'+,,-++-*/.125/4:/*1/;22271+*,*+%+)&/.0/..63662/52**/,83/+,-+,0:34*993244544.-.+-34.*+*+-3..-.146457/3-3,+)0+1,10,-072411302121331++'*+/:91,.*$%()*+)*/--0-2+21(***,,70/--+-.621-+*(*-+-53./137(.)*-+--(''%%'+(/((/-5.%%%.''+,(%&)().)&&')*.435)*)(-604<744308),-370),*.,*,30499;06/6/6,)+'*,.+.&*+,-11561;22924183766301+(($(%$',/.017697;5488.)(,,+20(,,*-4320**+(1+(%$$$$$%$%(1/351*'&+,.)26-7:0351'(2***((%&),&$&)&(%&*/06383917;701-0&34416('())4+7).735:*4;9),271,/)%*))((((*'$(*,84,0+*,0%&&,,,+
@58618f54-d2c5-4264-88be-ffe251e598cc ch=382 read=148238 start_time=2019-12-13T16:59:32Z barcode=BC01 runid=2c9cf7bc05858273f10e7d7ec552fc0bd742dc3e
CTGTTGTGCGTTCAGTTACATTTGCTGGTGCTGGAAGAGGAAGTTGTCGAATTATCTTTATTATTTAACCCTGCCGCCTGTAGCTCTATCTTCCGGTTATTTGCGGCTTTACTAATCATCAATCCCACGTAAGACGGCTCCTTCCTTTGGATTTAGGCCACCCAGCTGGAGTTATTTATCAGCTCTCGTGGTGTGACCGGGTGGTGTGTACAAGGCCGAGAACGTATCCACCGCGACACAGTTCATGATTACTAGCGATTCCAACTTCATGTAACAGTCAGGTTACGGACTACAATCCGAACTGGGAATGGTTTTATGGGTTTTGCTTCACCTCGCGAAAACTGCTTCCCTCCTGCACCATCCATTTGTAGCGCATTAATGCCCAGCCCCAGGTCATGAGAACATGATGATTTGACGTCATCCCCGCCTTCCATCAGCTTATCACTTTAGCAGTCCTTCAGTCCCCAACAATGAAAGAGTAGAGGCAGCTAACGATAAAGAGGTTGCATCGTTGCAGAACCCAACCCGAAACATCTATCGGCTGAGCTGACGACAGCCATGCCACCTTGTGTCTCATGCTGGCTATCCCTCCATCTCACCGGGTGGCACATGAGTATGTCAGGACTGGTAAGGTTTCGATTGCTTGAATTCGTCATTATCACCGTACGGGAATTTGTCAATTCAGCACAGGTTTCGTTCTTTGCAGACAATATACTACTCGGGCCGGGTGCTTTATTGCGTTAACGCGGCGCTGGACGCGACATCAACGCCATTACTCATCGTTTACGGCGTGGACTACTGGGGTTATCTAATCCTATTTTGTACGCTTTTGGGGTTGGGCGGAAATCGGATTTGCAGGCCAGATCGTCGCCTTCGCCATGGTGTTCTCCATATATCTACGCATTTCACCGCTACGTAGATTCCGATCCTCTCCTGCACTCTAAGCTGCCTGGTTTCTATATTACTGGGGTTAAGCTTCAAGGCTTTCACCACAGACCATACTGCCGCCTCGCTCCTCTTTACGCCAATAATTCCGGATAGCGCTTGCCACCACATTACCGCTGGCTGCTGGCGTAGTTAGCCGTGGCTTTCAATAAATTACCGTCACTCCAGTACCATTTTCCATAGCAGCCGCCGTTCTTCCCTTTATAACAGAGTTTACAATCCGAGAGCCTTCTTCAGCCATGACGTTGCTCAGTCGGTTTCCCCATTGCCAGAAAATTCCCTGCTGCTGCCCGTAGGAACCC
+
$5004/&$%%'..'+/(&&$)0)(+./+0-,04/0-'&'(%)(+1)//)*,142,)2/,%/'%05(---3-*#&%%+,*)))(+-0(*.1-,,**'+*&*0(&)+&(*-,(,(+/66334+/+25($(&((/+,*'1/21&(,.$%$#++),*+(,05/)2-&%')*00&%+($0,''44302321244/,/)../*)'/)%,-++-)..51//.10))+*-,+..077/281466-'-,-6<*'$$%.),&&&')+)/06)*%*1,41101/(%+*-/()032&/%1/0-0-1,-0-((100.0(&'&-50:;2),)1/08:1())/*$&*%'&&()-0*'*().4-86.-'&$%%/*2**.&'2,(('(++0+0,0''&''&'-244(*.445**,&($#%(/,.1218<2/+0+-/16/96.)1/+1'$&)2%&'+-*02$)'+'%%%$&'.)..,+,-30/)7-6070*'%&&(%)(&(&$%%),-6951010')')+0,622&-..6*++&*.,.1)/+0**%'+&*,+,$#&))('')(43/..+/04/(49*5*.4*.,()'*%)+*0+-),),*)()+.21,0.'/0/0$'&*.'%&%%#$%(%%(*+6-0.,(0+)&'+--+,/+-(%%#*%)*,2)-*0+)$&%$')&*+'('&&$-&''#$(%$#'(&3*:+-$(&)(*,.7--)35---)%'$*&)/))%&%&'&((,-.-1+()%)&%(,'&+1)++0++(%'++-+*,/23,0''(%'(,.+/.+-)%))(*-/3/.&'*2&*&0/1268213232-.)'-4440,.7101-+-1/*$('(&'+,+)'-/)&'(&&%&&&'&+-%*%0/-)/'-)')*.1795:5324-61'%$&$#',),/2*+932121466576713:2+&)-)-0)+')&+))4('(*,4421)+1---)))*--**+/.47336/96**%('+,+.61,*)(+-*%(*61,(.+)),++)-.$%%),00',$)*,56-0.-(%*%13.-74,))*,,,/.689951334+-&)%&&($)*%''%&'*,+/7/0(/11103.5+**+,42;-+,4),.$%%''&)+***+'+)2;6,*&))*&&$%)/4-,2;-1.$'$$%%*+5/5913<9::18-+/-+.-*&'((++52,/0/02*)(%&%,+)*)))($#%'$$&'(*3.++./+51+%++/./582'-,)1))%,4134,53)(%*+,-*)+)((,*2'/(+'&
@e2ae1519-6cd2-4ac6-90b5-65c88f4d64f6 ch=153 read=134416 start_time=2019-12-13T16:59:47Z barcode=BC01 runid=2c9cf7bc05858273f10e7d7ec552fc0bd742dc3e
CCGGTACCTTGTTTACGGCTTCACTGATCCTTGAATCACCGAAAGTGGTAGCCCTCCCGAAGAGTTAAAGCTGCCTCGCTATTTTAGCCCACTCCCATGTGATTGTGACGGGCGGTGTGTACAAGGCCAGGAACGTATTCCTGCGTGGCATTCTGATCCACGATTGTCGCCGATTCCGGCCATGAGTCGAGTTACCAGACTCAATCCGGACGACGCGCTTTATGAGATCCGCTGCTCTCGCGGGAGTCGCTTCTCCCTTGTATGCGCCATTGCTTAACGTGTAGCCCTGGTCGTAAGGGCCGCCCGGTAACGACGTCATCCCCACCTTCCTCAGTTTATCACTTTCGCCAGTCTCCTTCAGGTTCAGCCGGACCGCTTCCAGCAAGGATAGAGTTGCCGCTCGTTGCAGGACTTAACCCAGCATTTCTGGCAGGCTGAGCGGCAACCACATTACGCTACCTGTCTCACGAGTTCCCCGAAGGCACATTCCTCATCTCTGAAAACTTCCGTGGATGTCAAGACCAGGTAAGGTTCTTCGCGTGCATCAGATTGAAACCACATGCTCCACCGCTTGTGCGGGCCCCATCAATTCATTTGAGTTTTATGCGGCCGATACTCCCCAGGCAGTCGACCAGCGCGTTAGCTCCAGAGCCACGCCTCAAAGGGGCACAACCTCCAAGTCGACATCGTTTACGTGGACTGCCAGGAACATCTAATCCTATTTGCTCCCACGCTTTCAGCACTGAGGCGTCAGTCTTCGTCAAGGGGCCATAGCCCATGCACCGAAAGATATCAGATCTCTGCGCGTTCCACCCGCTGCCTGGAATTCTACCCCTCCTGCAGAGACTCAGAAGCTTGCCGGTATCAGATCACAGTTCAGGTTAGGCCAGGGATTTCATTTATTAACCGACCGCCTGCGTGCTTGCCGCCAGTAATTCCGATTAACGCTGCGCCCTCCGTATTACCGCGGCTGCTGTGGCTGGAGTTAGCCAGTGCTACTTCTTCTGCGGGTATCAATGAGCAAGGTAATGCTTCTCCTTCCTCCCCGCTGAAATTACTTTGGCCAGGCCCTTCTTCATACGCGGCATGGCTGCATCGGGCTTGCGCCCATTGTGCAATATTCCCCACTGCTGCCTCCGTAG
+
**(-)'-**2+*2-,/0/.,/,()*(*00'*)+1:,,),*''*)&'*(&%%&))'--('&'&&(.4+0*,-.%+(%##$&$&&%%)*181$,+2/('-++'(-''(306*573,.(')$('*-)*((+&*+)+.',(&,0&%%'%+'-,'/34()+441)**)8(%)'%(&')694*,%*&%$')+,0*-./2*+,%*3/063:,8)+-5)+)*&'%&'+++3.0(%''+%%&'(00-2/0...))++'*1/3-1,%(&%)),+-,/6+35%$#$$$&'(((&*13*)+-.4+.+()-/-70**&*('(-*(%)*./63.33-)+.*/+.,-(),86/./(*-8,*%&$%&--/3)*,*&&113'%).,0./((((**(%$&&)2(3+0-'%+,/,-,&+-61180/).+(%'*-).+&(%*+/53,&'(*&-(22/-*+,%)+%0++*&,)(*&%&&+.'$*,')()&&(087.2(&(*%$%$'*06.)+-03/.,.*,,0-02/56)+3830+*+)*,-.9/1/.10,1/3-&*&$%()$%),1'()*)%&,(&)&'()&)*4.,2,&$%$%()*&/*-24+'..086:64.68-),.80)&&%(%'&(%%-%**-01-'/47'222+,+'&&)%'$')-'**4''(($+0),*+/..*3--33,*&),'1525,,(+**)(*+/3/,4*'()'*542.(+'$/-,('('')),,.+'&01,(+*-/&%+)+,43-$&'(+(&%*+1034/.12.4/++0((*.-''%#$%%)-,&)$($(1++,'&$&$(,)+/..+)&((++).8+&&1-*((0%)(-.,*+/1-*)/1,-+.&'&*%&%'--15+$)&$$%%%+(&&+(*-+-.1-)*+-4:5)-+)1+-,5,)++*&/642,1/'((*.1.+,030,/-*),'(%#"#$(%%%$&#'(-,33-+*0+0*)((''(%-00-/3./2/5--4.--1/048740/2)%'.')/30./4&,*$$$$(+403:644*,)$%())*)+,,--)**+*%*+(())(+.)./-(*,())&'*%(,&(('(++(&&&$'%%(0,/634/-)))+&)')))..523.//00*-%%')(*).4.)51.0)0*0-..64-0*$'&&''(*)'+('%()
@cd1f089a-5839-4eb5-9ef1-c9ae3f167445 ch=73 read=131309 start_time=2019-12-13T16:59:45Z barcode=BC01 runid=2c9cf7bc05858273f10e7d7ec552fc0bd742dc3e
CTCTACAGGGAGGGCAGCAGTGGGGAATATTGCACAATGGGCGCAAGCCACAGTGCAGCCATGCCGCGTGTATGAAGGCCTTCGGGTTGTAAAGTACTTTCAGCGGGGAGGAAGGGGTAAAGTTAATACCTTTGCTCATTGACGTTACCCGCAGAAGAAGCACCACAACTCGGTAGCAGCCGCGGTAATACGGAAGTGCAAGCGTTAATCAGATTACTGGGCGTAAAGCGCACGCGGTGAACCAGATGTGAAATCCCCGGGCTCAACCTGGGAACTGCATCACGATACTGGCAAGCTTGAGTCTCGTAGGGGTAGAATTCAAGGTGTAGCGGTGAAATGCGTAGAGATCTGGAGGAATACCGGTGGCGAAGGCGGCCCCTGGACGAAGACTGACGCTCGATGCGAAGCGTGAGGGAGCAAACAGGATTAGATACCCTGGTAGTTACGCCGTAAACGATGTCGACTTGGAGGTTGTGCCCTTGAGGCGTGGCTTCCGGAGCTAACGCGTTGAGTCGACCGCGCACAGGAAGTACGGCCGCAAAGTTCTCAAATGAATTGACGGGTACAAGCGGTGGAGCATGTGGTTTAATTCGATGCAGCGCGAAGAACCTGGTCTTGACATCCACAGAACTTTCAGAGATGAATTGGTGCCTTCGGGAACTGTGAGACAGGTGCTGCATGGCTGTCGTCAGCTCGTGTTGTGAAATGTCGGGTTAAAATTCCGCAACGAGCACAACCCATATCCTTTGTTGCCAACTGGTCGGCCGGGAACTCAAAGGAACTGCCAGTGATAAACTGGAGAAGGTGGGGATGACGTCAAGTCATCATGGCCCTTACGACCAGGGCTACACGTGCTACAATGGCGCATACAAAGCGACCTCGCGAGAGCAAGCGGACCTCATAAAGTGCGTCGTAGTCCGGATTGGAGTCGCTCGACTCCATGATGAATGCTTTAGTAATCGTGGATCGAATGCCACGGTAAGATACGTTCCCGGGCCTTGTACACACCGCCCGTCACACCATGGGAGTGGGTTACCAAAAGAAATGGAATCAACAACCTTCGGGAGGCGCTTACCACCTTTCGCGATTCATGACTGGGGTGAAGTCATGGCACAAAGGTAACCGG
+
%&'()+%+2-*+-),%()(*31-3-+50.51.,%,.6228631236',+%')'1**+%*+-./51233433/2101*002344'*/0;1515,%+$').0.),,,29-').+.+//-*-66,3+7*--702:1-155485314002-.8,).+(.+'*,(**1.'$%&(++'()&&'((//(+)&&-.-/;61-',,.3973784/1.,,.03/7/01:;986259)*51/*,,%&%&%%$%$)(332/**0.)034)*06139587132420//10011-'((,001983/*/$&((('+,++./2*.(1+-1&/)2-9*,-0-+)(*-/772195/0387-*+*,-11;313/)4235689803.,+0/2+7)444))+220,()'0+,---.0/*%%(*,(&')*0./%,0(*%,7;14'6:,1,))..+:4+).1+'')%*,.-,,.-1,+*()(,-//-,,.))1*3;12267**)((,,46228231-.,0+(/.//-,.,.-&'++003.+((%)&)(()&'&*-1.03,+-2+&(-*&',+281/0031336--*%&(-8/4/:22.,---0-,.48;9,:.;911/(+,'*%$*160/0--+*++%'*+/03874001,18/8;,/*)+.02/&(,(*+)(,.--++54722524533862655479011,0-,,47741*$')*865-6-*++/1+(*,++3-3,,-.)..,-),-29'%--+-3669,&2+.2./8/.7<55:0'($*207','.&45,612:7;.-)'--3569)411389;37567+)++**.+797685786782/-22144%'-+1/(&'')/03;+6984++*()+,-/5-.0302:85725-52/)()+)()),2720/,,137(339/-2-.+,4;5245677727'236',.(3*0-)+,)&),/.%)&')))*'%%$#'$$((((..4001778:433&&11040-/+2/()(*%%(*0/94-02.)&''&''*(,.1;45:,/42,/-/3()%+,)**)-')8&0(273*%(+%'%'''%&*%*,513647(6-*,,+.,/*(+(%'%&))'&&)%&)/,0/./4342)''%$&-.*4++(')/:--3/.//-02
@20bf6292-ee6b-46e7-9f25-ab88ba1f1241 ch=26 read=60065 start_time=2019-12-13T17:00:03Z barcode=BC01 runid=2c9cf7bc05858273f10e7d7ec552fc0bd742dc3e
CCGGTTACCTTATTTACGGCTTACCCCAGTCTTAAGATCACAAAGTGGTAAGCGCCACTCCCGAAAGGTTAGCTACCCTATACTTCTTTTGCAACCCTCCCATGTGACGGGCGGTGATAGTAAGGCCGGAACGTATTCACCGTGGCATTCTGATCACGATTACTAGCGATTCCGACTTCATGGAGTCGGGTTTGAACTCAATCCGGACTACGACGCGCACTTTATGAGGTCCGCTTGCTCTCGCGGGTCGCTTCTCTTTGTATGCGCCATTGTAGCGCATGTGTAGCCCTGGTCGTAGGGCCATGATGAAACGACGTCATCCCCGCAACTCCCTCAGTTTATCACTGGCAGTCTCAGCACGGAGTTCCCGGCCGGACCGCTGGCAACAAGGATAAGGGTTGCCGCTCGTTGGACTTAACCCAACCATTTCCTGGCACGAGCTGACGACAGCCATGCAGCACCTGTCTCCTGGTTCCCGAGGCACCAATCCATCTCTGGAAAGTTCTGTGGATGTCAAGACCAGGTAAGGTTCTTCGCATCGGGTAAACCATGCTCCACCGCTTGTGGGCCCCAATCGAATTCATTTGTGAGTTTTAACCTTGCGGCCAATGCCTCCCCAGGCGGTCGACTTAACGTTAGCTCCGGAAACCACGCCTCAGGCACGCCCTCCAAATCGACTTCTCGTTTACGGCGTGGACTACCAGGGTATCTAATCCTGTTTGCTCCCCACGCTTTCGCACTGAGCGTCAGTCTTCGTCAGGGGCCGCCTTCGCCTGGTATTCCTCCAGATCTCTACGCATTTTCACCGCTACGCACCAGATTCTACCCCTCTGCGAGACTCAGCTTGCCGGTATCAGATGCGGTTCCCAGGTTGGGCCAGGGGATTTCATCTGACTTAACAAACCGCCTGCGTGCGCTTTTACGCCAGTAATTCCGGTTAACGCTTGCACCCTCCCGTATTGCCCGCGGCTGCTGGCTGGAGTTATGCTTCTTCTGCGGGCGACGAGGTATTAGCTTTACTCCTTCCTCCCGCTGAAAGTACTTTACAACCCGAAGGCCTTCTTCATACGCGGCATGGCTGCATCAGGCTTGCGCCCATTGTGCAATATTCCCCGCCGCTGCCTCCCGTAGAGAG
+
520+(6%),5,%21'%*)*((&$',+'&&-+*)%)'200&&'-+'(.5)+*'(//3%'&(3,$%(%(''),'*+-56*+,-+-12,2870+.2/40)(14+*))).-24787+./,())%+'(*1-4(1)2--71250..2,31322496422,-'()-/0,-'$'''/;089/&.4.5%(&($'*2)2+0-,,27530+6..23614,(*00///,,&,/2/''&&-**,0,,-0**+,),%%'(&)*-./402,17-)-.0/1035(+*(''(($($)$'%$'),;/*.:97*1&+262-%&()+'&'$$(,-354).733+&,%$'*/3)(5)+-;:/0,((0'.-'*,,,*(((&*'+%(3./1-*/0/06684444494447*/*5/91.+13/+%(&%'.0+6*))'%('+'-*&(%&#%+0'+&$&%%#$&&))+..-.,/,)792712+,-,-26665.0($(+0+,**((((/%1)1)+/()*865466240-/80+,+1951-/1/5422+.-50-*//28783*&'(,4%11/.:902+((-.1')41,'%$#&%+**.1(&'*+*)$)))(23-(%()0-:;/,2,-(-+*,+-)'%*(-)&+((')+,/.733011/2/3/-//.-1-6,7,/6(26(*)/422*'()$'$)+()0(3/&--)&%()%'))/:3+--.-,-/3012031-5/+/-0-(.,,/(()*:-55719:4*1.+4:,,'('**(((-,-/+01454.,,/)*06)7/+/-,,&$&#%)+-*-.1))0+)*011576,534/62:,.,3.&'7+*(*'%&))/07.-%-6-+)('$)((..07-)*+40,15+*++-8')*++2,034160*+()*)'214(+4./(078225/&(,-2020-0984.-4...1..470-/1/)&+/14(-030504-10281;40*3))+45;.,56))+%,((/0*,2/8122::79423(&),610-3673571-./,+)&'''(*+)/-/0-,/185,.-/1-2-+*2:0,88804*)(%,5/.+1-'2/**-1,2/3191296&'&''(+52./.3/**+,-2269424.013:1)-+*-*,/6/00-455*$&%%%'().)3.)(+++)()(
@51087c8c-eca2-4f92-a808-2e7a4eed3b99 ch=100 read=238384 start_time=2019-12-13T17:00:14Z barcode=BC01 runid=2c9cf7bc05858273f10e7d7ec552fc0bd742dc3e
CTCCTACGGGGAGGCAGTGGGGAATATTACACAATGGGCGCAAGCCTGGTGCAGCCATGCCGCGTGTATGAAGGAAGGCCCGGGTTGTAAAGTACTTTCAGCGGGGAGGAAGGGAGTAAAGTTAATACCTTTGCTCATTGACGTTACCGCAGAAGAAGCACCGGCTAACTCCGTGCCAGCCGCGGTGGCCACAGGTACGGCGTTGAAGTAGATTACTGGGCGTAAAGCGCACGCAGGCGGTTTGTTAAGTCAGATGTAGAAATCCCGGAGCTCAACCTGGGAACTGCATCTGATACTGGCAAACTTGAGTCTCTCGTAGAGGGTAGAATTCCAGGTGTAGCGGTGAAATGCACGTAGAGATCTGGAGGGGAATACCGGTGGCGAAGGCAGCCCCTGGACGAAGACTGACGCTCAGGTGCGAAAGCGTGGGGGGGAGCAAACAGGGATTAGATGCCTGGTAGTCCACGCCGTAAACGTCGACTTGGAGGTTGTGCCCTTGAGGCGTAGCTTCCCGGAACTAACGCGCGTTAAGTCGACCGCCTGGGAGTACGGCCGCAGGTTAAAACTCAAATGAATTGACGGCCCGCACAAGCGGTGGAGCATAGGACAATTCGATGCAACGCAGAAAGAACCTTACCTGGTCTTGACATCCACGGAAGTTTTCAGAGATGAGAATGTGCCTTCGGGAACCGTGAGGCGGAGTGCTGCATGGCTGTCGTCAGCTCGTGTTGTGAAATGTTGGGTTAAGTCCGCAACGAGGCTGTACTTATCCTTTATTTGCCAGCGGTCGGCCGGGGACTCAAAGAGACTGCCAGTGATAAACTGGAAGGTGGGGATGACGTCAAGTCACATCATGGCCCCGCCGACCAGGGCTACACGTGCTACAATGGCGCATACAAAGAGAAGCGACCTCGCGAGCAAGCGGACCTCATAAAGTGCGTCGTAGTCCGGATTGGAGTCTGCAACTCGACTCCATATCCGGAATCGCTAGTAATCGTGGATCAGTCACCCACGGTGAATACGTTCCGGGCCTTGCGCACCGCCCGTCACACCGTAGAGGTGGATTAGGTAGCTTAACCTTCGGGAGGGGCGCTTACCACTTTGTGATTCATGACTGGGGTGAAGTCGTAACAAAGGTAACCGG
+
&)//+)-(+/*$'))//3/89)&,)125,--/.7316/*).04/9<8992696&-.+)&1.))('')+/14710,1,-,)%'..,51-42*%-''(',+&*&*.4.*/.36+43'++.9703211/011282-/23+7+-&76/:+04*,-*.,',+*+155,0../1.035/7,3*'(+(),)(-%(''''&,+(*.*/1103++,$'$',)1,335:0129752)*02,2.557:9/-95-'4,5-/15113841(&,.++1:6-7(-.2;484422441022122210/01'402.,*.')++,)+**-.)6577)*%#"-#"%+,--+*1)*.412-4.,+-20+,1%,+1.--(*/00;-(.5/*00135:69223.,,/,3.---6..+27580,.'**&)))'.*5-/83/)&*,'&'114,031/.'+-1;--'+))&-./,-0-/7/-90./224)**.717;<62('%'('(+3,-//,;34286)*4/317770&//101'&+3,'+,/3+))'(/-4.4-18325978;99.5(#*/0277/-.0.8/:4566115/8000-14043-3(33)(,,0.1223,2-0'*+((&+'$%')140/.0,340745&&,-)(+,1+0.(.:6844.4---5546-*+./*+)/6;13/---.100/2:55988;9:70:70722141&320'3&'*/,*&''(&))0011018001129:91<10/299260<+56/:02-125,01(5,)+-,,00.--2.02-.2+&23))+*+)--4-.111.&27+/3388;+(&*(66/6//13//1%+/(*687:/02/8:1/+($*(++.,**+*''''$%(,..2-$'&)+//(*.-0,--(((,,.5./6652:32263/-07+('(&($''')8565423.27;2709**'+(+,07+-,04996477653(3,,*-+)'()+210*',.../0689.0$,-(2-2239622,--.732199:884-+-'$'''(+(&)(,..6:4787*-3311,/*+*-,/50292-,0--)01-/.)%(&((+&(&(601-...32/,))-/)5*(,/24.//40.54(+14,,1032:2&-)),5251.++-/..6456887;(0-24984+/
@1eeae5b1-bd9f-433f-b538-7af1bd1c24c4 ch=218 read=144401 start_time=2019-12-13T17:00:11Z barcode=BC01 runid=2c9cf7bc05858273f10e7d7ec552fc0bd742dc3e
CCGGTTACCTTGTTGACTTCACCCCAATCATCAGCGAATCCACCTTGAACCCAGCTCCTTCCTTGCGGTTAGGCCACCGGCTTCAGGTGTTATCAGCTCTCGTGGTGTGACGGGCGGTGTGTACAAGGCCCGGGGCAATAATTCACCGCGACATGCTGATTCGCGATTATAGCGATTCCAATATTGTAGTCGAGTTGCAGACTACAATCCAGACTGAGAATGGTTTTATGGGTTTTGCTTCACCTCGCGGCTTCGCTTCCCTCTGCACCATCCATTGTAGCACGTGTAGCCCAGGTCATAAGGAATGATGATTTGACGTCATCCCGCCTTCTCCAACTTGTCACTGGCGTCTCGCTAGAGTCTAACTTAATGATGATGGTAACTAACGGTGGGAGTTGCGCTCGTTGCGGGACTTAACCCAACATCTCACGACACGAGCTGACGACAACCATGCACCACCTGTATCTCATATGGCTATCTCTCCGTCTCTGGAGCCTTTATGAGTATCATCAAGACTAGTAGGTTCTTCGCGTTACTTCAATTAAACCACATGCTCCACCGCTTGTGCAGGCCCCGTCAATTCCTTTGAGTTTCATTCTTGCGAACGTACTACTCAGGCGAATTACTTATTGCGTTAACTGCAGCACTGAACTTTGACATCAACGCAGGTACCCATCGTTTGCGGGCGTGGACTACTAGGGTATCTGGCCTATTTGCTCCCCGCTTTCGGGACTGGGCGTGGTGCGACCAGGTCGTCGCCTTCGCCACTGGTGTTCCTCCATATATCTGCGCATTTCACCGCTACACGTAAGATTCCACGATCCTCTCCTGCACTCTGGCTGCCTGGTTTCTATGGCTTGCTGAAGTTAAGCTTCAGGCTTTCACCACAGACCTTGCTGCCGCCTGCTCCCTCTTGCATGGTAATTCCGGATAACGCTTGCCACCTACGTATTACCGCGGCTGCTGGCGTAGTTAGCCGTGGCTTTCCTAATAAAGTACCGTCGCTCGGCTACCATTTCCTGTAGCCGCCGTTTCTTCCTTTATAACAGAGTTTACAGTCGAAAACCCTCTTCCTTCACGCGGCGTTGCTCGGTCAGGGGTTTCCCCATTGCCGAAAATTCCCTACTGCTGCCCGTAGGAG
+
4/,0-:.0.6/.24,(+/15,-04,+--,+/+*&('))(/.+5525(*/85-,336664962,3+142+7)*,54144/7/0-,%3-3-6.-,.*(**,.1+6.1332201%&('+10*)(.*/57*0.,(02/*'%$%(')).-/711--..///////7313,*0,*(')**+:.;,1('&&%&'()+**-0.:4535//++.48973)*011..*-657-6:;,&)-51556**,0/,,-:07-,,1-0972239/90..2-,*..479;645,''**%'')),,.+91**2032831-**,-.//.(5;)*,854/.+15.(,+(-138)6)*5,,-920,0'%%&&231241,++,.&(((*,-3./-,++-0556522553/&%&,,&'+-)))-8756<-04;81--1/0'&%,,+--297.2/-)+,(&0/100-'(+369<992/-/6.852322333.%,)+&44446514-07'0233440&)796<522)(/0/1*).1,312.,*+,+*,5;88;-()),+'+214(5)9-<;;<763223488357.,.++-13%43151*(-,++-5-+.49.,,093459<759451-.1-/../--/2-499./-2*++7++7-,,/1240)-)('%*%&(+06-444034898+)'#$%%$*#*3./98607/%-+5598979473*-+',/-*,1,)$&(.**38,(1219.+',+;79,;712))(''&,+-/)))).+(,3676898;9:;:79;45779678<6434:3746465-+11427<9.//:0:971++%(%%%,*0-()((+,/2///63242%.,0+'665798688384,*-+1.-34,23-+-+-5.1&)-8643964;2-.50,-,.4823/,,)*.4-0/.-..+2*))//%+&'&&%-51:*.*4,9655.-0++54..5/10,7/.91185.4/--4675931.,13:2226,2.1,.923%%/7-54.),,/8445)-.1021259:.4;/30,*+,-.80491:3'(').1276(-'(-,&*+/9;0-/%+/()179289546<8-7;3'///.5/0/923387:99-/6680;-09:1,36494+304,36/9*'$())00-29/(1(-/,.
@7c4aa854-3b83-404e-be3f-61761f0e1d69 ch=280 read=117396 start_time=2019-12-13T17:00:08Z barcode=BC01 runid=2c9cf7bc05858273f10e7d7ec552fc0bd742dc3e
CCGGTTACCTTGTTACGACTTACCCCAATCATCAATCCCACCTTAGACAGCTCCTTCCTTGCGGTTAGGCCACCGGCTTCGGGTGTTATCAACTCTCGTGGTGTGACGGGCGAGGGTGTGTACAAGGCCGAACGTATTCACGCGACATGCTGATTCGCGATTACTAGCGATTCCAACTTCATGTAGTCGGGTTGCAGACTACAATCCGAACTGAGAATGGTTTTATGGGTTTTGCTTCACCTCGCGGCTTCGCTTCACCATCCATTGTGGCACGTGTAGCCCAGGTCATAAGGGGCATGATGATTTGACGTCATCCCGCCTTCCTCCAGCTTGTCACTGGCAGTCTCGCTAGAGTCCCCAACTTAATGATGGTAACTAACGATAAGGGTTGCGCTCGTTGCGGGACTTAACCCAACATCTCACGACACGGCTGACGGCAACCATGCACCACCTGTATCTCGCCGCTATCTCTCCATCTCTGGGCCTTTATGAGTATGTCAAGACCTGGTAAAAGGTTCTTCGCGTTGCTTCGAATTAAACCCACATGCTCCACCGCTTGTGCGGGCCCAAATCAATTCCTTTGAGTTTCATTCTTGCGAACGTACTACTCAGGCAATTACTTATTGCGTTAACTGCAGCACTGAACTTTATCCAACGCCAGTACTCATCGTTGGCGTGGACTACTAGAATTATCTAATCCTATTTGCTCCCCACGCTTTCCGGGACTGAGCGTCAGTTGCAGGCCAGATCGTCGCCTTCGCCATAGTGTTCCTCATATATCTGCATTTCACCGCTACACGCTTAGATTCCGACCCTCTCCTGCACTCTGGCTGCCTGGTTTCTATGAAGCACTGAGTTAAGCTTCAGGCTTTCACCACAGACCCTTGCTGCCGCCTGCTCCTCTTTGCGCCCAATAATTCCGGATAGCAGCTTTACCACCTACGTATTACCGCGGCTGCTGGCACGTAGTTAGCCGTGGCTTTCTAATAAAGTACCGTCACTCGGCTACCATTTCCCTCTGTAGCCACCGTTCTTCCTTTATAACAGAAGTTTACAAGGAAAACCTTCTTCCGCTTCACGCGGCGTTGCTCGGTCAGGGTTTTCCCCATTGCCGAAAATTCCCTACTGCTGCCTCCGTAGGAG
+
13(5-;.//4.,/2(-.+2/+*-7:.-0/1272171.5++036;2144-553547580,/01::36((2..(*,-1.161.5**)38245/7-,,.027,887766,)-))(%&()+&,%%%(..0233*'/*-2..0/+--+++)0879:::6:4220(1(&%&%&(+-0/5.)),,4.)++../32'7650&&())/,(&-**./,-510.&''-++.5;;0/5441063-&(*8657:+/.,.,,3;8.-,,'&*,+52/--4,*''+++-2*)*)*:,).:642334*385.01-.0004;-**..633+68,*3037684/-)''0((*1'%&-,++144494561/-.-488(*2)).+3+,,.-44687227.-00/(2.))6287745507*.'1/./,4-,.0*-*032100-/2,2..-+.-,$(*((-)27476667;46747667425,))()'9620.*34*55633./'++++-.0-+*+,006744478;4144273*-/;<6560.//-8)++:.%-'1+25603)(+,10222920/(&''%*))..,/3-)+.-..94;5/05.,,50;:108;-9-,-'(79699:764665746'/(.+),++0/-..0/6++5.,,,-(,,-)0+%'$&(+'1'(&'$')*+2666965,-((&*)/;6651-/*),,0312245;*:,+)97*%*-.8:5)**,152-+(7557754798;;6/:/--.')0-))-..521564.10-04('(-/26:775523220474&-',28+23916861(-)'%$&(/*+,+))69/))(.+03,'*)*-)*+)--.**0.93,&'(*&&$(%*(),*-55/-../0'+/*,-*)%%'&()2509,0*')(+3723-,(*(,0*,/7.&)'))(-.-0218/3263,+)*')))(*%10/17124,5.-6-/6.-/11263140.$,,0//9/..53+129529://.5../(&((2/13.,-..-411.4221;-0+''%%#$%'))%/627:*0'*&(*++-425-+0-,2;5/.&'%%',0+13463470&%(4-73523262.4///:;/700,1-0-77+3677-051643/986.-2.(&&&%&('++.-29,.0**(%
@282e2209-aa7c-4d71-b9e0-5782fb46b706 ch=180 read=219281 start_time=2019-12-13T17:00:24Z barcode=BC01 runid=2c9cf7bc05858273f10e7d7ec552fc0bd742dc3e
CTCACGGGAGGCAGCAGTGGGAATATTGCACAATGGGCGCAAGCCTGATGCAGCCATGCCGCGCGTGTATGAAAGAAGGCCTTCGGGTTCAGCAAAAAGTACTTTCAGCGAAGGGAGGAGAGGGAGTAAAGTTAATACCTTTGCTCATTGACGTTACCCGCAAACACCGGCTAACTCCGTGCCAGCAGCCGCGGTAATACGGAGGTGCAAGCGTTAATCAGGTTACTGGGCGTAAAAGCGCACGCAGGCAGTTTGTTAAGAACCGATGTGAAATCCCGGGCTCAACAGGAACTGCATCTGATACTGGCAACGAGTCTCGTAGAGGGGTAAATTCCGGTGGGTGTCACGTAGAGATCTGGAGGAATACCGGTGGCGAAGGCAGCCCTGGACGAAGACTGACGCTCGGGTGCGAAAGCGTGGGGAGCAAACGGGATTGATACCCTGGTAGTCCACGCCGTAAACGATGTCGACTTGGAGGTTGTGCCCTTGAGGCGTGGCTTCCGGGCTAACGCGTTAAGTCGACCGCCTGGAAGTACGGCCAGCAATGGCGCGGGT
+
)*-&'(43)-70*44//7092)1-+2/.,,0.;00;87488835967798/()-,3449/221,1244/1..2/%()*208726*0.09631306962)0-/04970-/)&())+)/-*'&+4+%')/;10.6.6-026.74-.79.9...0+4-*-;..1*'(%&*-/.+**1+-.')+::;6-64465213106.0)805+1,*,30,+,32<0:15&0%*3.58:<7321/69.-.01%1*34388&9-3'(/2/)%&%&#$&)%((,7/)/0-)16997-))%*+--.2578886101+('$'&&&%''+.//68:9/+-25.3439314$-)$&'(*)&$%))1,)+&%,.:<1/7/0435676411,+,-0,.*'*0-*(.308,-,(*,)++)(--0+821/*+/740188954-')+8:+8%:1-2(&+)$36*+.83&367/,,,07996.+,*%(*22701-5//,3+2.+.66<30411023763666-9)(-+,*/,..3,0--&*((*13201542/)&$%',.1383,1,'$&'%%%''%#
@f3616e74-a65f-4022-a5cb-6445929dfcdf ch=376 read=167416 start_time=2019-12-13T17:00:38Z barcode=BC01 runid=2c9cf7bc05858273f10e7d7ec552fc0bd742dc3e
CTCCTGCAGGAGGCAACGGTAGAATTTTCGGCAATGGGGACCCTGACCGAGAAACAACGCCGCGTGAAGAAAGAAAGATTTTCGGATTGTAAACTGCAGTATAAAGGAAAGAACGACGGCTACGGAAATGGTAGCCGAGTGATGGCTGCTGATGAAAGCCACGGCTAATTCACGTGCCAGCTTGTACGGTAGCCGTAGGTAACAAAGCGTTATCAGGTATTGGGCGTAAAGGGGCGAGGCGGCAGCAGGGTCTGTGGTGATGACCTGAAGCGGTAAACCGCCGAACAAAGGCAACTGAAGGTGCGAAGGAGGATCATTCAGCGGTGAAATGCGTGAATATATGGAACACCGGTATGGCGACGTCTGGCTATACCAACTGACGCTCTGATCCCGAAAGCGATGAGGAGCAATAGAGGATTAAATACCCTGGCGAAATCCACGCCGTAAACAGTAATTACTAAGTGTTGAATGTCAAAGTTCAGTGCTACGGTGTAACGCAATAAAGTACTCCGCCTGAGTAATACGTTCGCAGGAATGAAACTCAAAAGGAATTGACGAGGAGCCGCACAACGGTGGAGCATGTGGTTTATTCCGATAACGCGAACATACAAATATTGACAGCCTCATAAAGGCTCGAGATGGAGAATGCTTCTCTCTGAGATACAGGTGGTGCATGAATTTTACGTCGTCAGCTCGTGTCGTGAGATGTTGAGTTAAAGTCCCCGCAACGAGCGCAACCCTTATCGTTAGTTACCATCATTAAGTTGGGGACTCTAGCAGACTGCCGAGCTGGAGGAAGGCAGGGATGACGTCAAATCGTCGTACTTACTTATGACCTGTTTTACGTGCTACAATGGATGGTACCAGAGGAAGCCGAAACTGCGAGGTGAAAGCAAAACCCATAAAACCATTCTCAGTTCAGTTAGCAGTCTGCAACTCGACTACACATGAAGTTAGAATCGCTAGTAGTCGCGAATCAGCATGTCACGATGAATACGTTCTCGGGCCTTGTACACACCGCCGTCACCTACGAGGAGGTGATAACACCGAAGCCGGTGACACAACCGCAAGGAAGAGCTGTCTGAATTGGGATTGATGATTGGGGTGAAATCATGGCGCTAAGGAACCGG
+
)..))%&#/*%'))+(+'))'%),+477/1//-5.),++'+/*))453*)&'-.*,82755-(-/3,(',-)%)-)(',***)&.$&+$&)5()&$'$,--1..)*'*/),./*+%*++(%'''*()-'244,,-7)'('(+$'&&%$%&&)'$).-',+&'$$%'($('+&''((36,'((&%'$+-.,,&'(())3-+*&),.-'-',.-,3(()+0/5*3443/18()*++((%.-*+75&/,*)/++,/01341+'&$*(('*,)%*&2139.68++*&)(*(,)--10')%%&)&(()*)(&*'(*/,+('+&%&%&,++(--('#$&(&&,++,%',-,(''))%+-$$&)(-83*('$&$$$$%#(&.).0/+,)+),$%%14('&')(%&(%(*(*&(&(1/('&)'(%-(*)1,,-/'$%&&%%&&(.-%(&(((*/21+$$''')+'%'*'%'&-0/(51006,,**-24-+4213(1$10)&&$'%((/,..'''%()00-./)(%$&('&&**16/.0(('*)((+1**.9*73)**-,0-/0)'$+'&)/5%+#%&'++543,'))*+'(&+./*+00-'('%)(+%))++(#'%*(,+($*%%#$$##&(*%'*51*1,-1*'/+//-,((,2)/273310)(,,+0222+0012882514/&$)($$%&+,))-0'),11(('),,,3-04544:)&(/-0-&&**,+*(),)+'$+.-.1241*'-*..-0.(-34034)-.*0,+'*+.&13)'(('&$'*)3245547/$%'*/5+.0),,)-$(./+&,)(''(,.0*,*01(0(((('((%').-15/&&&$##%&(-.4/33:42343%-1&1&&*%*)+/+-&(+-('(&*)(.1.....$'-9:+2:,,10:;200&.)$,+,01,*(*.6%)'%*/49671.0/1.2/(*(''%'&.+//7)&(/)('('''*&),*''%'%%&%%)'*')*$&%&&&'('')(.*%%1(3+0&'&$%$&%)',/'((&((&('$&'&'(&%%')*+**()&.'&+3*-3/3,,((%'-,.*'))()+*()&'()--.*''')'*)/+3122321330)('&%()')+(+-.,'')(-'+(..)')
@21822e4c-825c-4096-84e5-b6c4071ec99c ch=106 read=195345 start_time=2019-12-13T17:00:34Z barcode=BC01 runid=2c9cf7bc05858273f10e7d7ec552fc0bd742dc3e
CTCTACGGGAGGCAGCAGTGGGAATATTGCACAATGGAAACCTGATGCAGCAACGCCGCGTGATGAAGGTTTTCGGTTGTAAAGCTCTGTCTTTGGGGAAGATAATGACGGTACCCAAGGAGGACCACGGCTAACTACGTGCCAGCAGCGCGGTAATACGTAGGCGGCGAGCGTTATCCGGATTTACTGGGCGTAAAGGGCGTAGGCGGATGATTAAGTGGGATGTGAAATGCCCGGGCTCAACTTGGTGCTGCATTCCAAACTGGTTATCTAGAGTGCAGGAGAGGAGAGTGGAATTCCTAGTGGCGGTGAAATGCGTAGAGATTAGGAAGAACACCAGTGAGCGACTCTGGACTGTAACTGACGCTGAGGCTCAGCGTGGGGAGCAAACGGATTAGGCTCACCTGGTAGTCCACGCCGTAAACGATGAATACTAGGTGTGGGGGGGTTTCAACTTTGCCGTGCGCCATAGCATTAAGTATTCCGCCTGGAGTACGGTCGCAAGATTAAACTCAAAGGAATTGACGGGGACCCGCACAAGTAGCGGGGCATGTGGTTTAATTCGAAGCAGCGCGAAGAACCTTACCTACACTGACATCCTTGCATTACTCTTAATGAAATCCTTCGGGGACAAGGTGACAGGTGGTGCATGGTTGTCGTCAGCTCGTGTCGTGAGATGTTGGGTTAAGTCCGCAACGAGCGCAACCCTTATCGTTAGTTACTACCATTAAGTTGAGGACTCTAGCGAGACTGCCTGGGTTAACCAGGAGGAAGGTGGGGATGACGTCAAAATCATCATGCCCTTATGTGTGGGGCTACACGTGCTACGTAAGCTGGTACAGAGAGATGCAATACCGTGAGGTGGAGCCAAACTTTAAAACCAGTCTCAGTTCGGATTGTGGCTGAAACTCGCCACCACATGAAGCTGGAGTTACTAGTAATCGCGAATCAGAATGTTGCGGTGAATACGTTCCCGGGTCTTGTACACACCGCCCGTCACACCATGAGAGTTGGCAATACCGAAATTCGTGAGCTAACCGCAAAGGAGGCAACTGACCGAAGGTAGGGTCAGCGATTGGGGGGGTGAAGTCGTAACAAGGTAACCG
+
-.0/24+:.)-..,//+/23:-..-216.,+/1881,&)*05,,,0/47273,,,..+(''%%('-.,0/72+*),'&*,-2,*-/09884176.13.(**./282200,21,31+2,/-(*()(''*/../2630/0(0+.6/--*'(%)*,+9./.5321*22587,+0//:0//000-+046-.298754342,+5//0199;98<8981917/'/)0840/0..:83&45(0+)))/)1,,3,2),.977164508::89:;68++()(())'+)*20.*',)')(++6-8,7)8-)%.-,&(/6345<:101456**&%/''47,6011434945('%'&-2,,+,.711/-.05--//00./.-.2+*+%%&*/026.*+./8+.,5-2/)-4.5/.08+/1005033'*.27223:41/(++-75-.--376*6+3673-,2:41*(&%%&'27/52/*-1+))$))3.5/11./0,+.27+0)&%*+,1-*),./0,/-1/96335/9.0+*+//112/186,043.//21)*))***.(,,2221829<;-:7;65-.++,*,+/,,0-.91---)17442,(+*+5568+-,,,'.,.2201--((')(+)+++2207;6664-.,+,76+/20-.5+-.3384,+,+599*0-,,.,++-..12.06223*776;720001.1.)('%&+*2,4092.4.0102300/9,+'+,3-3/5/124.'/.,,-.4+)(&((,/6335/./3,93;3;65/,0+,0+-+,37.0.01119.357+0015323)89.):-.-224'563.452+/)+.1&&'(*,+%&''/,-92+)(((,;984;434<890,*++04(*.217524954<<75:677745134;85:/-8,-+'000190.15,+*'*.-,,02(/()*/4++-7455.-,+/./1355837..29981<10/1.,.6559733.30+031043/0..'*).5-/82--1/.)+7/4,,%(+3/,-0/50.19((*%)$&'.-.3988;9-'1)8,-.))+*..20/+5,+//(-*./.223-01.'6)1269:-04212136257:790-/.18*+'
@b228e6e3-aca0-4cf9-9de6-6f2981ba2451 ch=412 read=114746 start_time=2019-12-13T17:00:34Z barcode=BC01 runid=2c9cf7bc05858273f10e7d7ec552fc0bd742dc3e
CTCCTACAGGCAGCGTGGGGAATGTACTGAGGGCGCAAGCCTGATGCAGCCATGCCGCGTGTATGAAAAGAAGGCGGGTTGTAAAGAGTACTTTCAGCGGGGAGGAAGGGAGTAAAGTTAATACCTTGCTCGTGACGTTACCCGCAGAAACTGGCTAACTCCGTGCCGGCAGCCGCGGTAATGGAGGTGCAAGCGTTAATCGGAATTGCGGGCGTACGCAGGCAGTTTGTTAATTCCAGATGGTATCCCGGAAGCTCAACAGGAACTGCATCTGATACTGGCAACCCGGAGTCTCGTAGAGGGGTAGAATTCCGGTGCCCGGTGAAATGCGTAGAGATCTGGAGGATACCGTTGGCGAAGGCGGCCCCTGGACGGGCGGCGCTCAGGTGCAGCGTGGGGAGCAAACAGGATTAGAATACCCTGGTAGTCCACGCCGTAAACGATATCGACTTGGGGTTGGCGCGCGAGGCGTGGCTTCCGGAGCTAACGCGTTAGATCGACACCTGGGGAATACGACGCAAGGTTAAAACTCAAATAGTTGACGGGGCCCGCAAGCGGTGGAGCATGTGGTTTAATTCGATGCAGCGCGAAGAACACCACAGATGCGGTATCACGGGAAGTTTTTCAGAGATGAGAATGTGCCTTTGAACCGTGGACAGGTGCTGCATGGCTTCATCGTCAGCTCGTGTTGTGAAATGTTGGGTTAAGTCCGCAACGAGCGCAACCCTTATCCTTTGGTACCAGCCAAGGGAGCCAGGGGCGCAATGATAAACTTCGGAGGAAGAATTGGGGATGGCGTCGATCATCGCGGCCCGCTTACGACCAGGGCTACTACACGTGCTACAATGGCGCAAAGGAAAACGCGGCCTCGCGAAACAAACGGATCATAAAAAAGTGCGTCGTAGTCCGGATTAGGTCTGCAACTCGACTCATGAAATCCGGAATCGCTAGTAATGTGGGTCGAATGCCACGGTGAATACGTTCCCGGGCTTGTACACACCGCCCGTCACACGTAGGAGTGGGTTGCAAAAGAAGTAGGTAACCTTAACCTTCGGAGGCGCTTACCACTTTTGTGATTTCATGACTGGGGTGAGATCGTAACAGGTAACCGGAAGATAGAGCGACAGGCAATGGGGTTAACACAAAGGCGCGACGCTTTCTTCCAAGCGCAACAATACGTAACACCCGCA
+
)*/($%)%--)%,/+,,24-&&)$+&*(-&(&$%%',2&.,010.,/.'132--1-+,,-,014.3/.*&)-)((%'*+.*+0:,&&&'(/3;702553:9''-,)5'2,'*+044/,8-6-//00/),-2(.+'.,,1/2;,.4-),(%$%&,*//5031.-0*/(*(/0,43)('%(&''()&))&(++-,,++,+,+,&-&&*&$(&.1,%%$&&(./62+34;0,.,-++--**,/0+&%%%(1.)(%&%&(50,.&,(+),7678765121202-,''&'%&)+'),,))//,))//6*+1&.+/:/64)('''*-302167028:6/+*)('*',.,,&%%','*'&*),*,+,-1(,073/,0535*&(-,'/+..2&6894**((,789:/(*'/83/&61+5**('1+*26))27/-,03('**47&-*,&&&&&$%&&((),+.1(1+)')(+&'*))1-4447/0,2-,*('()+130/)1(''(,.333&46-*).+&%(&(+(2167:3/2-048724719*)&&*4.784396,.+&)(-)+)(-),'*)+-,,(./77385930+*%((&-*-+)+)*..&0)$'%%+-,3)(&'('%').*++*+5;92-*)*-./31,-700322./2-)*32($''++3..0.%&(%&#%'/((&'%-.55,(()*86754:,,+*+)'$0*+877;97456-+,852-,-./62617/(,.23221*(%&&..&)))(&(+(&%/.%+/-*)&((%$%%((-,(+((.1,,,+,'&$(%-49*-7'.))+#''%%'(2&&&(*.)$'(%$%*,98+:8630+*%'*$)((+,/02.8.-+)%'&)('%'''%%''&&')*)((&&'')58%-&&$&'1162814+//02686-41471*3/023(*'')11011.//.+)(,*-+*+%'**)*..,-((&&&&)((**(+*(**,.-049//)+//191.1./5014+.)+&*',+0+-)+,'+/+).0*)%%$&%(+'+,02-/6.-,54)')(())*+++%'$$$.+544:5.2%)+)*)+))14/3/99-*.,),2)*560,*,'()'(-*&'-347854/10&-232)'*'''$$$'(029:/03/1711/-(,1-.-+0190)&&$'('++-./1/121++&)*)11*-/.+,21&*%%#$%$$%%
@9283d106-dc9c-491e-aaa5-b6a74a273c0f ch=483 read=193937 start_time=2019-12-13T17:00:28Z barcode=BC01 runid=2c9cf7bc05858273f10e7d7ec552fc0bd742dc3e
CCGGTTACCTTATTTGCGGCTTCACCCCAATCATCAATCCCGCGCCAGACAGCTCCTTCCTTGCGGTTTGTGCACCGGCTTCGGGGTGGTATAACTCTCGTGGTGTGGCAGGCAGGTGTGTACAAGGCCCGAGAACGTATTCACCGCGGCATGCTGATTCGCGATTACTAGCGATTCCAACTTCATGTAGTCGAGTTGCAGACTACAATCCGAACTGAGAATGGTTTATGGGTTTTTAGCTTCACCTCGCGGCTTCGCTTCCTCTGCACCATCCATTGTAGCACGTGTGCCAGGTCATAAGGGGCATGATGATTTGACGTCATCCCGCGCTCCAACATGCACTGGCAGTCTCGCTAGAGTCCCCAACTTAATGATGATGACTAACGATAAGGGTTGCGCTCGTTGCTGGGACCTAACCCAACATCTCACGGCCTTTTTGCGAGCTGACGACAACCATGCACCACCTGTATCTCCATATGGCCTATCTCTCCATCTCATGGAGCCTTTATGAGTATGTCAAGACCTGGTAAGGTTCTTCGCGTTGCTTCGAATTAAACCACATATACTTGCTTGTGCGGGCCCCGTCAATTCCTTTGGGTTTCATTCTTGCGAGACGTACTAGACGGGTACTTATTGCGTTAACTGCAGCGCGGGCGACATCAACTGCTTGGTGCTCATCGTTTGCGGCGTGGACTGCTAGGGTATCTGATCTGGCCCCGGCAAAATCGCTTAATCAATTAAACAAATCATCCTCTCCTCCTAGTGTTCCATATATCTACCGCATTTCCACCACTTACCATGGAATTCGACCCTCTCCTACCTCTAGCTGCGCCTGGTTTCTATAAGCTTACTGAAGTTAAGCTTCAGACTTTCACCACGAACCCTTACTGCCGCCTGCTCCTCTTTACGCCCAATAATTCCGGATAACGCTTGCCACCTACGTATTACCGCGGCTGGCACGTATTAGTTAACCGTGAATGTCAAAAGTACCGTCACTCGGCCACCATTTCCTGTAGCCGCCGTTCTTCGCTTTATAACAAGTTTACGGTCAAACCTTCTTCCTTCACGCGGCGTTGCTCGGTCAGGGTTTCCCCATTGCCGAAAATTCCCTGCTGCCTCCGTAG
+
+'*-/9),08/&7.(%+(&--4-.557--/377985;150((-%&%')3/,//.432/-,(-00/4.+$&&%'&-+//,.12(13+('')'')-)/00/.22)*'%')&&,+&&/.502/0,,3/,6.3-+,-.10/21882*-+)++&4155799:6<75//-2//2314589541/+*+4(*&&%&&)+14443845456,/046;831.28943'++-,467:9+00:617:61''&(.,),2-0'',3./.0),/049+.2/-,.4.57:564.))+-*/.*2'&$%'-01135--*899152.0235498./035306.20,'%$%')-('&*&)$&*(.,,/62021138--0.478,,.+-/010//.+('&%&,,4-//-7+*(2*9+,*,.335;)&$*.2.49*+(.&&).,.-310')+)-+,055-&'),140/,,,/23(4:25)/%*342300237666.,,34&30,,-10/-+.3&1421),-1(-02-5-(**)%*)+*7853556:829+9/+.3:9957*/+3.&+2542&1*10;79:2434-*()$%'(3*,-.1'33264-)-0153;4**,((-/29.203;7/4/-'%%*5)4,-**($)%/,,)'&$&(6,,+-2.4-0/.'--(*&,','()'04,20$$&.(((/(0/1485-493,.10/.316/.1255*/,$&,0-'&-,*%%$%'()&('*'(%%'&'(%,))*-&*'')'&'*/...)**%%(,)&)'&&)))(),&%()/---&%)(%-*(2*)*'*.&('(&'-'+((.(,)(()-5+))((*)(**)*(+)-,,+%)()&*,774531)&$'%(&,,&+((-3/0*,,,-)+&//61.))0*+&'-+2)-*'*..06/++'%'*,2()-4*(-()(&0,,63:;.4262;:;:4.6.-61/0/)).-03372352040//15/),&)%(()*9,.%71254*0'&)&)0+*)-,/9758*+/0+3/6.0808;:874432)+.*+**.:0064,)*(++4483/-(*/.+1)8/606.-/0825;767:0(+)*14418111:9699:.7935<*765.046-44)*547-314-(%'&'*4-79)0,,
@fbd6c46a-6031-4606-ac5f-eeafb4a4e699 ch=183 read=256999 start_time=2019-12-13T17:00:49Z barcode=BC01 runid=2c9cf7bc05858273f10e7d7ec552fc0bd742dc3e
TTGTTATTACTTCGTTCAGTTACGTATTGCTGGTGCTGAAAGTTGTCAGTGTCTTTTGTGTTAACTTTCGCGCCTGTCGCTCTATCTTCCGGTTACCTTGTTACGACTTCACCCCAATCATCAATCCACCTTAGACAGCTCCTTCCTTGCGGTTAGGCCACCGGCTTCGGAATTGTTATCAACTCTCGTGGTGTGACGGGCGAGGTGTGTACAAGGCCGAACATATTCACCGCGACATGCTGATTCGCGATTACTAGCGATTCCAACTTCATGTGTAGTCGAGTTGCGGGCCTACAATCCAGCCCTGAAAGAATGGTTTTATGGGTTTTGCTTCACCTCGCGGCTTCGCTTCCCTCTGCCATCCATTTGTAAGCACGTAAGTACTTGTAGGTCATAAAGGGGCATGATGATTTGACGTCATCCCCGCCTTCCTCCAGCTTGTCACTGGCAGTCTCGCTAGAGTCCCAACAATGATGGTAACTAACGATAGGGTTGCGCTCGTTGCGGGACTTAACCCAACATCTCACGACACGAGCTGACGACAACCATGCACCACCTGTATCTCTTAGCTATCTCTCCATCTCTGGAGCCTTTATGGTATGTCAAGACCTGGTGAGTTCTTCGCGTTGCTTCGAATTAAACCACATGCTCCCACCGCTTGTGCGAGGCCCCGTCAATTCCTTTGGGTTTCATTCTTGCCCAGACGTACTTTACTCCAGGCAGATACTTATTGCGTTAACTGCAGCACTGAACTTTGACATCAATTGCCAGTACTCATCACGGCGTGGACTACTAGGGTATCTAATCATATTTGCTCCCCACGCTTTCGGGACTGAGCGTCAGTTGCAGGCCAGATCGTCGCCCCTTCGCCACTTTGGTGTTCCTCGTATATCTACGCATTTCACCATGCATGGAATTCCACGATCCTCTCCTGCACTCTGGCTGCCTGGTTTCTATGGCTTACTGAAGTTAAGCTTCAGGCTTTCACCACAGACCCTTTGCTGCCGCCTGCTCCCTCTTTACGCCCAATAATTCCGGATAACGCTTGCCGCCTACGTATTACCGCGTGCTGGCGTAGTTAGCCGTGGCTTTCTAATAAAATTGCGTCACTCGGCTACCATTTCCTGTAGCGCCGTTCTTCCTTATAACAAGTTTACGAAAACCTTTCTTCCTTCACGCGGCGTTGCTCGGTCGGGTTTCCCCATTGCCGAAAATTCCCTACTGCTGCCTCCCGTAGGAG
+
#"(&(&*)(+334-/650,5.-.88/9/..;:;222)).*-13555;1888772;:-,/927//))-))#&).3457955699899:;75-+/7-00/5,11))+*/392-353+/2165769:586()&&(*-,303446:,98/41+04:79(/367.//-/-145)/%&,*(4-...6.--0**-25512123+)5+*1%,,+++))03973,6,'%&'&'*.96787-01.//,.79:93:212874:2*+,,//.2/2,)*,.51--+,(447983016;,1'-+.''*01:96.,'10,(*))''...625;;-+-/;/8;;)&)22236634+.)/-/-,+,161:)-.0'1*--,+*-6,)'')()()),,+&(%$$##%$')*,1249-+164457223204;*)(+%'+81377+*/24;5725'')+0,+.4&,'&)*(*--41)+2+*&)*0'$*$('5+/.3454+*,./61555--4103./155970;-..;830.00+,(&--,/.22+*+*+-13('0-100122;9;9<790..31.//*-01/.,)((&&()452,&(*328843348/')()+,+,/+*,0578560,+3(,()'',/989<:8;948,/1;2(-.//3<9;5323834145++6:-119,3/0('3*276-(''&,(81,58-.&23;7239;061'*,)'()20//*+())/-3,,695,.0-++2,,0://.2-,',.63/00+/024,+779-/,+-.((')'('*),-/-,++*),,4/0//5/13,/+)-211232/.1/.&*(54(',*714,+-+/(.3)):94532564*.3*,/.*-),.://.454015.92,')**(,+')((+-6299-8+)+$')0253.++)*.1::1-0-%'&)-.4/0.22251-,,-/2//173422.0/2+'124/900:;5<8435705)''#%/+--*5,8,)..82'1630:2--7.-1'(*7:-11((//22128:83221-''+/60.5639200.'4*7+.-,,.-/0,*-1,07'+'%#($/()7+3921.0*1,:))''&+.3/*/536491075+*.1.37-&*&%')+,)*,.--11'46+:<+5930)(%$)./05;6/+*$(&'*0((('((98.-,188.00*6.55:64/32-0...1-+0-*+/0-922'770:03;:*%2,+/,+./1+/*/))&')++//*,''.:2030-(('
@49e21d2e-06e0-442c-a8ae-0edaa16040b9 ch=93 read=189493 start_time=2019-12-13T17:00:46Z barcode=BC01 runid=2c9cf7bc05858273f10e7d7ec552fc0bd742dc3e
GGAAGGCAGCAGTAGGAATTTCGGCAATGGAAACCCTGACCGAAACAACGCCGCGTGATGAAGGAAGAAGGTTTTCAGTTGTAAACTTCTGTTATAAAGGAAGAACGGCAGCTACAGGAAATGGTAGCCAGTGGCAGTACTATTAAGAAAGCCACGGCTAACTACGTGCCAGCAGCCGCCGCGGTATGCAGCAGGTGAGCAAGCGTTATCCGGAATTATTGGGCGTAAAGAGGGAGCAGGCGGCAGCAGGGTCTGTGGTGAAAGCCTGAAGCTTAACTTCAGTAAACCATAGAAACCAGGCAGCTAGGTGCAGGGAGAGGATCGTGGAATTCCATGTGTAGCGGTGAAATGCGTAGATATGGAGGAGGAACACCAGTGGCAGAGAGCGACGATGCTGGCCTGCAACTGGCGCTCAGTCGAAAGCGTGGGGAGCAAATAAGTTGATACCCTAGTAGTCACGCCGTAAACGCGATGAGTACTAAGTATTGGATGTCAAAGTTCAGTGCTGCAGTTAACGCAATGCAGTACTCCGCCTGGTAGTACGTTCGCAAAAGAATGAAACTCAAAGAAAGGGATTGACGGGGGCCCACGCACAAGCGGTGGAGCATGGTTTAATTCGAAGCAACGCGAAAGAACCTTACAGGTCTTGACATACTCATAAAAGGCTTCCAGAGATGGAGATAGCTATATGAGATACAGGTGAGTGCATGGTTGTCGTCAGCTCGTGTCGTGAGATGTTGGGTTAAAGTCCCGCAACGAGGCACAGCCACTTATCGTTAGTTACCATCATTAAGTTGGGGACCCTAGCGAGACTGCCAGTGACAAGCTGGAGGAAGGCGGGGATGACGTCAAATCATCATGCTTATATGACCTGGGCTACACGTGCTACAATGGATGGTGAAGGAAGCGAAGCCGCGAGTGAAGCAAAACCATAAAACCATTCTCAGTTCCGGATTATGAAGTCTGCAACTCGACTTCATGAAGTTGAATCGCTGTGTCGCGAATCAGCATGTCGCGGTGAATGGATTACTCACGGGCCTTGGCACGCACCGCCCGTCACACCACGAGGAGTTGATGTACGAAGCCGGTAGCCCTAACCGCAAGGAAGGCATCTAAAGGTGGGATTGATGATTGGGGTGAAGTCGTAACAAAGGTAACCGG
+
%&(')*0/15)1--+(-&15,)-16.:/.,12*,72&'*0-,.,+2367455'(&&&&***++,,,**'+3//*,-*,/-*,896227--(**(+381,4,6+./214+%))(++$,+,21/&3,+*,&%('&'+%+-((**-0.(&,0..43'/,.113732576988*+(())*5')'$%,++3()-+))),5,+&',.3,.0452/;-90.203//6/,139458*&%)1*'*+.24204/,++''+1/.021/64/./**.644,,(''%+%'(,.,1113(07/3*),,)/0+1-+***,-)*),.'+2-+.039665355-9,8,88,0)++)&103:84234./2647251..,-,.5+,3.6479.'**.8/%((($)+77+*)(#&(*-16-++*&((&&,)*+0+-07%)'+*,042/3+)%(-'/'/--'0%((/07')*)---23/0.160/6;1,&$&$'&))*-0681/1'+*/+43&2/062/118(+.995444,8,0)+(*2//&&&+3/2/11+/644+*&+,-35530.)43*&()1-/152/-/*0,&++)'-,,02/041163.+2)')%+'('**/.534/%(%&(**6:,-(*,*,/1-10./++./6()+*)**)'(%''*..5252433387757:1&'%$$$%&)()),/03.-*)253233153-,3023,2,,)%(()113207-(/:.:1////7175986442003*/4*,')*0*%$'*4/.0424,-),('*.&,0$&-(++5*.1-'(1*,(%(*'+3/.)+11'56258+'&&''&,&(+&/-%-*),,6-+,-73.,0,5,74**10.21333456;8/3396*0))%%&'()+,57./-*'(&'#&'-.15)./4.197901-*&)+*'.))'(5*-422.**+---(+.:4/14.,0:98/1539323467<0*0/*,+()&'-**268.9---51))(.(+,.2;1.6**576'&$%('//*+((*+,.*,,//3768,00)-,+((%0&$$%%#&')'(*-,)''%&%('.4/692133.5250/0-,,)'(-+*%(&(*-(*//1/.-.&11*(&*'//05/0-+-',&'&,+119(*)*%,1*/*)*+,756302),++-),--136429+('*).*)//
@a75be37d-8edb-446f-aa49-752bd7e64a3e ch=400 read=107112 start_time=2019-12-13T17:00:58Z barcode=BC01 runid=2c9cf7bc05858273f10e7d7ec552fc0bd742dc3e
CTCCTACAGGAGGCAGCAGTAAGGAATTTTCGGCAATGAAACCTGACCGAGCAACGCCGCTGTGAAGGAAGAAAGGTTTTCGGATTGTAAACTTCTGTTATAAGGAAGAACGGCAGCCACAGAAATGGTAGCCGAGTGACGGTACTTTATTAGAAATACGGCTAACTACGTGCCAGCAGCCATGATAATACGTAGGTGACAAGCGTTATCAGATTATTGGGCGTAAAAGAGGCAGGCGGCAGCAGGGTCTGTGGTGAAAGCCTGAAGCAACTTCCGGTAAACCATAGAAACCAGGCAGCTAGAGTGCAGGAAGGATCGTGAATTCCGTAATGGCGGTGAAATGCGTAGATATGGAGAGAACACCAGTGGCGAAGGCGACGATCTGGCCTGCAACTGACGCTCAGTCGAAAAGCGTGGGGAGCAAATGGGATTAGATACCTAGTAGTCCACGCCGTAAACGATGAGTACTAAGTGTTGGATGTCAAAGTTCAGTGCTGCAGTTAACGCAATAAGTACTCCGCACAGGTAGATACGTTCGCAAAGGAATGAAACTCAAAGAATTGACGGGGGTACAAGCGGTGGAGCATGGTTTAATTCGAAGCAACGCGAAGAACCTGAGTGTGAAGAAACATAAAGGCTCCAGGATGGAGAATGGCTATATGAGATACAGGTGGTGCATGGTTGTCGTCGGCTCGGTGTCATTGGTCGATTATTGATGCTGGAGGCGGGGATGACGTCGTCATCATGCCCTTATGACCTGGGCTACACGTGCTACAATGGATGGTGCAGAGGAAGCGAAGCCGCGAGTGAAAGCAAAACCCATAAAACCATTCTCAGTTCGGATTGTAGTCTGCAACTCGACTACATGAAGTTGGAATCGCTAGTAATCGCGAATCAATGTCGCGGTGAATACGTTCTCGGGCCTTGTACACCGCCCGTCACACCACGAGTTGATAACGCGAAGCCGGTGGCTAACCGCAAAGAAGACTGTCTAAGGTGGGATTGATGATTGGGGTGAAGAGAATCGTAACAAGGTAACCGG
+
)*1+&&(%00-+/22/9-211+((0,0770+271271/%(+'/)),050+*567505-)(&%)*,.')**&-.'.+2;9+-%1&--,./:/44:4+,/''+30++'(')1*%))$'($&(++'--*)1600/7'&))+::691/.54-,/1+%-/(&'(*101071...*00340%.*(02,,.--*&&(00110400155712032107$&$-&'.+0.-+,(976*'$))0+*54421-++(-58/..00143*./+%*&'*+,&)&&(.+.))-23:'/4))+*031/612890,+***-//45)1/*,,)*,,+*'&--3(*%'&%'')**130114,0584227,)*)+**)(),+,08+-,+,/**223390..,.-1.0.1+++,*)*+,1.-///468,.35*'))3,06,&.-9:73,5.(.*))64---)),0,004&').044.178-,(*($%((.-0235.23--0305526*,-4267:32/00/37401+'(+00/)&)%)(1)&(#$'()**)%('4,3,&#'),(((),++-4+&&$)''%'&.0003430,$$#&%(*048763(()+---2<:/7773*-+))*)-+,(()'+)'&#($$'%($%)#(+%&$$'-,(.)-7))*((+6/.,**504////075403446126028988/43509/.-440.0//..%*(**'0$$####$&#%&&&$#$##-*(+*328;7654244+)'(*/7757,03,,7110457445+,*++)*,..00+01322/-/17866//++)'(&*&+**1930,+*),/4.,/2::700('*,6:4-/-/9536),.:6),)6,01),011//,+,.*,&'+'(.0/-&'1+4,5325*+*%&*,0./)*+,,*-))*&-,+-.7487;0//.3;5464131)(,**)**+2-570,/-+.)/5*,.*,)3**-.1.',()-02728452.()/03,..1&')&($&')(+'&%3++,88)8*))**',//36-,/--+)&'((**./5434/615:181(
@bb7c2a6d-9e52-4c6b-8b63-a7266f2f7ed8 ch=248 read=139819 start_time=2019-12-13T17:00:52Z barcode=BC01 runid=2c9cf7bc05858273f10e7d7ec552fc0bd742dc3e
CCAGTTACCTTGTTACGGCTTCCCCAATCCAGCTGGCCCTACCTTCGGCCGCTGCCTCATGCGGTTAGCTCACGGACTACCAGGTATTGCCAATACTCATGGTGTGACGGGCGGTGTGTACGCAGACCAGGGGCAATATTCGCCGCGACATTCAGTTCGTGCAACTCCAGCTTCATGTAGGCGAGTTTCAGGCCTACAATCAATTCAAGGACGGACGTTTTAAAGTTTGAAACTCCACCTCACGGTATTGCATCTCACGCGCGAAAGCCATTGTAGCACGTGTAGCCCTGCACATAAGGGCATGATGATTTGACGTCACATCCCACCTTCCTCCTGGTTAACCCAGGCAGTCTCGCTAGAGTCCACTCCAGCAATGTAGTAACTAACGGCAAGGGGTTGCGCTCGTTGCGGGACTTAATGCTCTCCACGACACAGGCTGACGACAACCATGCACCACCTATCACCTTGGCCGAAGGGATTTCCTCGATTAAAAGGTAATGCAAGGGATGTCAAATTATGGGCAAGTTCTTCCAGCGTTGCTTCAGATTAAACCCGCATGCTCCACTTCGCGTGCGGGTCCCGTCAATTCAGCTGGAAGGTTTTAATCTTGCGACCATTGCTCTCCCCAGGCAGGTCACTTAATGCGTTAGCGGCGGCACGGAAGTGTTAAGAACCCCCCCCACACCCTGAAGTAATTCATCGTTTTACGGTAGTTCTGGGGTATCTAATCCTGTTTGCTCCCCGCTTTCCAGGCCTCAGCGTCAGTTACGGTCAGAGTCGCCTTCGCCACTGGGTGTTCTTCCTAATCTGCGCATTTCACCGCGCACTGGGTCCTCTCCTCTCCTGCACTCCTAGATAACCAGTTTGGGAATGCAGCACCCCAGGATTCAGGCCAGATTATTTCGCCCGTAATCACATCCGCCTACGCTCCTTTACGCTGATATAAACGTCCGGATAACGCTATACCTACATTACCGCGGCTGCGCGGGTTAGCCGTAGGCTTCCTCCTTGGGTGCCGTCATTATCGAAGACAGAGCTTTACGATCAAAACCTTCATCTGCTCACACGCGGCGGCGTTGCCATCGGGGTTTCCCCATTACCCGATATTCCCCACACTGCACTCCCGTAGAACAATATCGAAAGCACCAACAGAAGGAGTCCAGCACAAGAGACACCGACAGCTTTCTTCGGCTTTCGCCAATACGTAATA
+
14(,1.,4+8*',*%(*++,&+)*(*-,-,*,..,/+5/,+01050-512+/.+-+*,()')&,2...65.*)+)&&%$&-%.3-'+($*((&%$&(+2456*,*,/2,58327/002-*(%**+559*,''%&&&'+19/)++*-.,+'+)('(1,*''$%%%((/,+%)-61364314-**(*0933'*(-,(*,,688265;+.)))0027-+(+8<,660.--'%&(&()**'+/+./4-4//-*)))*2((&($%'&$(+')*+&&'&&$((%*040.(+-3(($(&'&%+(*/-+*+*..-)461-54062()().5)'1,.40.,///(,1,1*0,*&)*+*143'*)((.%'().'$'(*+-%*/,&'$%&,+-+,**+&')-)+.0)05--,//3091/053),%%%'$%$%'(&)'%'*)-,,()./02..+,-3*28/.+,,26-0,+*,+%,')'-'3.((,&(&%-71295600.5.83+*+,-1'&&*()0.21++++'%'($&'.)%&%')9-763-)+,+00/0594*)+4+5:9/9,*..**))))%))1,)).-,.(26-64*)-.+4,5/(&('&)(+*)0;<,191031-+,*.('))&)'('-/6),&+(*15/-%&$$1(+,40-2*-/-5.-0,),/--(,,301()(*&./2,6//(&),.7%&&*(())-23:9::4.97($''$)%)'-('&+(%+*0/--61164/45-)0)241,(*-./,&&-*.5**'(*-472.8-,.%2+/()(((.-1/*.2-/2+0011*+$131/44,+.1++'$((+76;,,&&'''$'&&)%'$%*++,-.,./00))))()+.(),24-5,5,4-64-&+**'*+,*,-)6,-&'+-*.+)(,)3,%,$-&#/8+-$$'($&+*)(')*+;--1:1384535,-.*()&(##&*&&*,)&&(*,1026/%(%%&%&',+)'+*+'&/)%%+((&)(&%&'')+()-,*,&&'')1+/-.),*&+**(.7575+4/%%%$%)*0--.&+,087,+--.(,,*',.0344.-&&(')&(&+++--*-1./14/20%.,',)(-1+27/)$))%+&%$(+**-425/(,&+()+%),06++.)*&-(*-)'(*%'&&(*+,//,%*'*(*)$$&**,'-++-)%')+0/3*,&(%+*-80-2.*$%$)/,1,/**&)&-*%)%"%
@52771506-9861-4852-91ce-4e721ab3abb4 ch=53 read=185365 start_time=2019-12-13T17:01:11Z barcode=BC01 runid=2c9cf7bc05858273f10e7d7ec552fc0bd742dc3e
CCGGTTACCTTGTTTCTGACTTCACCCCAGTCACTTGAATCACAAAGTGGTAAGCGCCCTCCCGAGGTTAAGCTACCTGCTTCTTTTTGCAGCCACTCCCATGGTGTGACGGGCGGTGTGTACAAGGCCGAGACGTATTCACCGTGGCATTCTGATCCCACGATTACTAGCGATTCCGACTTCATGGAGTCGAGTTGCAGACTCCAATCGGACTACGACGCATATGAGGTCCGCTTGCTCTCGCGAGGTCGCTTCTCTTTGCTTCATGCGCCATTTAGCCTTGGCACGTGTAGCCCTGGTCGTAGGGCCATGATGACTTGACGTCATCCCCACCTTCCTCCAGTTTATCACTGGCACAGTCTCCTTTAGTTCCCGGCCGGACCGCTGGCAACAAGGATAGAAGGGTTGCGCTCGTTGCGGGACTTAACCCAACATTTCACAACACGAGCTGACGGCAGCCATGCAGCACCTGTCTCACGGTTCCCGAAGCACATTCTCATCTCTAAGAAACTTCCGTGGATCAAGACCAGGTAGGTTCTTCGCGATTGCATCAGATTAAACCACATGCTCCACCGCTTGTGCGGGCCCCCCCGTCGAATTCATTTGAGTTTTAACCTTGCGGCCGTACTCACGGGCAGTCGACTTAACGCGTTAGCTCCGGAAGCCACGCCTCAAGGGGCACAACCTCCAAGTCGACATCGTTTGGCGTGGACTACCAGAATTATCTAATTATGTTTGCTCCCCACGCTTTCGCACCTGAGCGTCAGTCTTCGTCAGGGGCCGCCTTCGCCACCGGTATTCCTCCAGATCTCTGCATTTCACCGCTACACCTGGATTCTACCCCCCCTCTACGGACTCAAACGCCGGTATCAGATGCAGTTCCCAGGTTGAGCCCGGGGTTTCATCTGACAACAAACCGCCTGCGTGCGCTTTACGCCCAGTAATTCCGATTAACGCTTGCACCCTCCATTACCGCGGCTGCTGGCACGGAGTTAGCCAGTGCTTCTTCTGCGGGTAACGTCAATGAGCAAAGGTATTAACTTTGCTCCCTTCCTCCCCGCTGAAAGTGCACAACCCAGGCCTTCTTCATACGCGGCATGGCTGCATCAGACTGCGCCCATTGTGCAATATTCCCCTGCTGCCTCCGTGGGAG
+
4/&.+.&)*$%&&(&$%()17;7-9;9//03/,())$&2275576++*0-.:;+162;0-3/()')''+'/&)+,173%54740:;4,*-*)*+$&'1;7.05*2,--574753*4-01.1576140-,)(+1/08934/+-1.2232-1;0-01/:/($()))1'')(*+-1:<997/22:25732*++1+'20:02'(2836'8)-2,9.750-3442*&&'*,++--1,+(2*&'//5520/(.*)+124535-73-**+-(,3288::349*'&%%$%+(((.-*.(%&+5**5:88251.65::78334..0.60//24573478.)+&$&)+)-,.13:1..4/.+-'&&*(,-.67/.6-**/-18.,02.3477277.9--22..2*,))%*'%*-+2436377829203*.63.4-1(.*)*--61:2.-0113-//.5676474171,0503-3//0/18+,0511,..88<20,++&()-*-/863558875.)(%./-+.211147,)*((30369755--*(-088;:810'9)+-978'&-7,;;887,*./01019./.''(()+,/)+()-14210*+0(0+4;749<9-/,7;;-061.1---12732401)+%'+421)/1,,,,.809/431160/007)3)/+(,0,-/4<882,*)0++-.06454.,/.-121*--+-658/0.+-777/+/*.2,-((.*004+-/4)')&08.3406220*,*+280/1/-/7155346:311115;:748)))-(&)*156;99:;67;2;868;66+2+((231//+'++4<9458:378/-(*0//(*(5+(*-/0.1//-642++/..48(134452.1.049',-./0-,0/./**/807,*0/7*+).2,944525,,,.',,774()#--2344530-,-+-*--041,--//*-01*-2-+)&%&(&'(),41/37)0)(+*(.-7133:.8,+(,*(#'2+,-17.,4)*+7,5;7889.8822:96701(*+)026;'6*.-+(1)')-)#&*/3*.*,**026,')-+,,0(.(+&(///4('(*+82922:81***'*.1)+//50//1330'-%)+(-,1;/,/7+/,/+9///77/0-++0,,+0,68+0$3&+&
@f1941312-979f-428f-886c-96e89bf06267 ch=83 read=147844 start_time=2019-12-13T17:01:24Z barcode=BC01 runid=2c9cf7bc05858273f10e7d7ec552fc0bd742dc3e
CCGGTTACCTTGTTACGACTTCACCCCAATCATCAATCCCGCAGCAGACGGCTCTTCCTTGCGGTTTGGTACCGGCTTCCGGGTGTTACCGCTCACCTCGTGGTGTGACGGGCGGTGTGTACAGGCCGAACGTATTCACCGCGACATGCTGATTCGCGGTACTAGCGATTCAACTTCATGTAGTCGGGAGTTGCAGACTACAATCCGAACTTCGAGAATGGTTTTATGGGTTTTGCTTCACCTCGCGGCTTCATGCCCTCACACACTGCATCCATTGTAGCACGTGTGTAGCCCAGGTCATAAGGGCATGATGATTTGACGATCATCCCGCCTTCCTCCAGCTTGTCACTGGCAGTCTCGCTAGAGTCCCCAACTTAATGATGGTAACTAACGATAAAGGGTTGCGCTCGTTGCGGGACCAACAACATCTCACGACACGAGCTGACGACAGCCATGCACCACCTGTATCTCCTTATAGCTATCTCTCCATCTCTGGAGCCTTTGTAGTATGTCAAGACCACAGGTTCTTCGCGTTACTTCAGATGCAAACATGCTCCACCGCTTGTGCGGGCCCAAATCCAATTCCTTTGAGTTTCATTCTTGCGAACGTACTATCAGGCGAACCTTATTGCGTTAACTGCGGCACTGAACTTTTGACATCCAGCGCTAAGGTACTCATCGTTTACGGCGTGGACTACTAAATTATCTAATCCTATTTGCTCCCACTTTCCGGGACTGAGCGTCAGTTGCAGGCCAGATCGTCGCCTTCGCCGCTGGTGTTCCTCCATATATCTACGCATTTCACCGCTACAGATTCCACGATCCTCTCCTGCACTCTAGCTGCCTGGTTTCTATGGCTTACTGAGTTAAGCTTCAGGCTTTCTGCAGGCCTTGCTGCCGCCTGCTCCTCTTACGCCCGTAAGGTGGATAACGCTTGCCACCTACGTATTACCGCGGCACTGGCACGTAGTTAGCCGTGGCTTTCAATAAAGTACGTCACTCGGCTACCATTTCCTGTAGCCGCCGTTCTTCCCTTTATAACAAGAAGTTTGTCGAAAACCTTCTTCAGCCTCGCGCAGCGTTGCTCGGTCAGGGTTTCCCCATTGCCGAAAATTCCCTACTGCTGCCTCCCGTAGG
+
51222;01--7/42--.-.0:3)2-0'/,,-/130:5.:6),'$$'(+6%4-+.+332*4)-+165')%)&,),)&&'/'+52-.07-0+%'.)%).*2,4/73525661:9233.0354353+6-7.*-*)/*+8146<7:965.435868:<71100.-+*'((('-(+(+)/6/-,-467:5.**')-6*0*0/57675:52/-*-**'&&$()/,,5*9:;,1&9.79:0/13:389;99//01/2:3$$'.43)*')&)%'&#&&(.6/..)%'&+)+-.01321+24*)/3321404*,+*..-///-,3++,-,),,9629+-3;815*,-(*&(%)(-050//(*)(*/174353,.//-53+,+),+,.-./4452260116..//5;),-5/915.///)9,)*5;9.,&0),&&&%')**+++-.-76786,0%,,02-%/42+)*'+;56:21213469&*)*0075555473124.3/0+434./02.71&-%)(*.58:76-/1/&(&)/-95//..2,11'.265(((($$+-%%#%#%'')(/3-,/-+.670937/)-0.+/(/)/40&&'$&$/0:5/38;33300/-83461((&'%&+*2%$&$$%+,/3...023337693944555::8.7;:07782:-+(+')+)'*)-,/42599/8:8,11+*+).6531')')(&+2/23-.6644210;2-/+4.+%+(11,)98<85345142333.9-+-10/38*-0423/1,255;844:(6477789<:8665')*+,/0/)32434;5557;32.)&&(1+8-('),344621/.-,./,111+,.23-8,,87091+-1205...-/135)+61.*-4<8*48687-+$$'%&)+,)///133914<:66256))0/()'.+)(,-/-+'1--09//-/0--4-(.,%$&(*405*+))(/+*#'+11*%(*+*112..0;5:783170+)/.3:30216*++)+,-44124:;7/;8.60200.*1-/546;46571(.62,,/3/'*$'+),..+//,,4:3009/*6*+&'*+*)(+*-&+-/0:02353;890782--(-.*2')*(04-1-4-.6073)),.++/,,6506--0,2*
@15c32cf9-34cc-4d33-885b-c70ac7ab0881 ch=221 read=86185 start_time=2019-12-13T17:01:20Z barcode=BC01 runid=2c9cf7bc05858273f10e7d7ec552fc0bd742dc3e
CCGGTTACCTTATTTACGACTTCACCCAATCATCAATCCACCTTAGACAGCTCCTTCCTTGCGGTTAGGCCACCGGCTTCGGGTGTTATCAACTCTCGTGGTGTGACGGGCGGTGTGTACAAGGCCGGAGAACGTATTCACCGCGACATGCTGATTCGCGACTACTAGCGATTCCAACTTCATGCCAGTCGGGTTGCAGACTACAATCGAACTTCGAGAATGGTTTTATGGGTTTTGCTTCCTCGCGCGGCTTCGCTTCCCTCTGCACCATCCATTGTAGCATTAAGCCCAGGTCATAAGGGGGGGCATGATGATTTGACGGTATCCCCGCCTTCCTCCAACTCACTGGCAGTCTCGCTAGAGTCCACGGCAATGGTGCGTGCAACTAACGATAAAGGGTTGCGCTCCGTTGCGGGACTTAACCCGTATACGACACGAGCTGACGACAACCATCACCACCTGTATCATATAGCTATCTCCATCTCTGGAGCCTTTATGAGTATGGAATTTGAAGTAAGGTTCTTCGCGTTGCTTCGAATTAAACCATGCTCCACCGCTTGTGCGGGCCCCGTCAATTCCTTTGGAAGGTTTCGTGCTTGCAGACGTACTACTCGGAGCGAATTACTTATTGCGTTAACTGCAGCACTGAACTTTGACATCAACGCCGAAATTGCTCATCGCGTTTTGCGAGGCGTGGACTACTAGAATTCCCTAATCCTATTTGCTCCCCACGCTTTCCGGGACTGAGGCGTCAGTTGCAGGCAGATCGTCGCCTTCGCCACTGGTGTTCCTCCATATATCTGCGCATTTCACCGCTACACATAGATTCCACGATCCTCTCCTGCCTCCTAGCTGCCTGGTTTCTATGGCTTACTGAGTTAAGCTTCGAACTTTCACCACAGACCCTTGCTTGCCGCCTGCTCCTCTTTACGCCCAATAATTCCGGATAACGCTTGCCACCTACGTATTACTGCCGCGGCTGCTGGGCGCGTTAGCCGTGGCTTTCAATAAAATTACCGTCACTCGGCTACCATTTCCTGTAGCCGCCGTTCTTCCGCTTATAACGAAGTTTACAATCCGAAACCTTCTTCCTTCGCGTTGCTCGGTCAGGGTTTCCCCCATTGCCGAAAATTCCTACTGCTGCCTCCCGTAGGAG
+
6-6:1:/..-6()6*(*-267;4'0$%*0-/3:89:88,*+%-)+,72/111338:7,+1-/18/6&*)+,,3.+-))-).23.+/.-.22/../,..527385512&).(,*'*,-..0415567.'&(*2005589435925346:;::682700)//..-,,10.,-+0/0*-(,-.64/'%&*015*,/0,'0&**430401*3*),++*)'()+.-2/8;<.789<-749+-,5-+&)-*-*'*126;1--1*68+,66540337:-+$'&&%'&'$'(%$(/5.)07633453)+1250-129110/-/1-)&)&$$)*095*,87:<93,4+.*++)#&(+3/008788765/&'*+1(%&)'%#&&%*,(()(%$''')+9045595++0-.5/212/.-+.8/2.955/5//+')%%%%'%'+(,+-./446667976705,*'%$*,,/612/,03..43'//03//0048:::999:--+'%(()-/)'+'(')%%''%&((')*(*,-94795045/7'//87-0.4.5<9/:3*+(-16.0.)++--/21/-//.+(%%&+.103/-34+(('*-08.+)+(,-0-0,//,(0-0+**++-1((++1.8-/.11+3++,*1-3-12/.**,,31.0,,/..,--136,6/-/%%)%#*$$%.+.7+%)('.4/+,(&'('&+)-(*2'-)&&'&+&&&&'*5./-.-58,,5)9:2++,+-6:3-//73+1/-%1-+93:&,0+)()064667430333,,),)-06*1.02989<,*-2535472541'0-..1;+,,0.0113.---.*.-,5/...-./0/,+'*/-()&%('()34647:,.69;)-3377:30,%+))1')+6),.5;7&&%)//()/04.22177<+2*((.('1738:988578.085..4.,($3)+::;;4717274753022.20&./.02,/)0*&(%$.1/2/:22+)(*('&$$)--,-4.::77-0--).2158/+*3(28781-/0,7-,-,30-5:7/454*/)+-)*()3/*'&(%&),0-0/33&'.(*77/13;93.,,,%)&*/.4:89711(/(/3,/2.9...+89+03,,7:<2/5:6894/-,2+-0(%$'&&'(+,0+3;-)2(0+))
@1582484b-2074-48fe-bdc5-d3c0170be72d ch=17 read=55932 start_time=2019-12-13T17:01:18Z barcode=BC01 runid=2c9cf7bc05858273f10e7d7ec552fc0bd742dc3e
TCGCGTGAACGGTACGTATTGCTGAAAGTTGTGAATTATATTTTGTGTTATGCTTTCTGTTAGTGCTGATATTGCTCTACAGGAGGCAGCAGTGGGGAATATTGCACAATGGAAGAAGCAAGCCTGATGCTCATGCCGCGTGTATGAAGAAGGCCTTCCCGAGTTGGTAGTACACTTTCAGCGGGAGGAGGTAAAGTTAATACCTTTGCTCATTGACGTTACCGCAGAAAGCACCGGCTAACTCCGTGCCAGCCGCGGTAATACGGAGGGTGCAAGCGTTAATCGGAATTACTGGAGCGTAAAGGCACGCAGGCAGTTTGTTAAGTCAGATGTTAATCCCCAGGCTCAACCTGGGAACTGCATCTGATACTGGCAAACTTGAGTCTCGTAGAGGTGCGTAGGTGTAGCGTGAATGCGTAAGTCTGGAGGAGGTACGGTTGTGAAGGCGGCCCCCCCTGGACGAACTGACGCTCAGGTTGCAGCGTGGGGAGCAAACGGGATTTGATACCCTGGTAGTCCACGCCGTAACGATGTCGACTTGGAGGTTGCCCTTGAGGCGTAGCTTCGCGGAGCTAACGTTAAGTCGACCGCCTGGGGAGTACGGCCGCCGGTTAAAAGCCGATGAATTGACGGGGGCGCACAAGCGGTGGGCATGTGGTTTAATTCGATGCAACGCGAAGAACCTGGTGCCGACATCCACGGGGTTTCCAGAGATGAATGTGCCTTCCCGGGAACCGTGAGACAGGTGCTGCGCTGAGCAATCGTCAACTCGTGTTGCGAAATGTTGGGTTAGATCCGCAGCGACTTATCCTTTGTTGCCAGCGGTCGGCCGGGAACTCAAAGGGGCTGCCAGTGATAAGCGGAGGAAGGTGGGATGACGTGAGTCATCATAGCCCCGCCACGACCAGGGCTACACGTGCTACAATGAAAGCGCATGAAACGCGACCTCGAGCTTGGCGGACATATGAAGTGCGTGTAGTCGGATTGGGAGTCACTGCAACTCGACTCCATGAAGTCAGGAATCGCTGAAAGTAATCATGGATCCAGATGCCACGGTAGACCGTTCCAGGCCTTGTACACCGCCCGTCACACCGCCCAGAGTGGGTTGCAAAGTAGGTAGCTTAACCTTCGGAACTTACCACTTGTGATTTCCGGCTAGGGTAGTGGCGCAAGGTAACTTGG
+
&####%%&-+)(*'+&.&.'&$%%(20(0-&*)''-))*#)(*'&'$)&$)&&+0**/(02'02350//,*)(%$'')(++16122+,(-)+/+.,))+)*/.+*,-5:51/)($*($.17.3721+($##(11011+',-344556/*,++528585&('&(),&%#$%%%%$&/20-,-03;.)+'&*(/+0.),,1-00251950288.9.,-2-2-(-)&**&***(*,7:191/-3..05.14+)(()*)+*-*/,,*.1*)*+'*&*,1,/457/6-0-54313022:3,--/0000'))&+'/,.64+77<:52923.384639)/*-(-164+-/8760+'&$#&111338444335122---//03.%(%$(%*+,.177**()&)()*'++0.,&&(((&%%(*-04.6,*+.+00-1)',+,)/).-3)&')(+)(*--.0730++-688-(&%&&%4-3/4$'(+,+,..---*&+&(%+/1+/%2,)/0)'(,*06.-06742314&),775.,)'))--25/-(%$-)--/.7.,2-3--/*603,'))'+&&',0+,-.3-00-/98157879734:3332(('%'(+,/,('**7-3,63)%,&%)(&()+/+%0(221*'%&&'''&)-33%,&()-))(32;56:7/*&')+)($&$$%'()-'(&$%*'%''%%)+,4(')')**+2-(''''',)**''(0*,77/9-+/:9072655,&-31&1(,.6,,+%%$&%$$%&+2/32*%)(/,/*3+$%*)0-+*6.3.'*)&&)*/+((''*&%%&()-3+-3++/911,,,,38/1+7/7'637426.),&*)(()%&(&*+2...-(&'&*&',*0.53,/+))('*''$%'(++01*,-/155-()($%)--6)-265+))%'(//21,,/&,&*,*$&(*$#%'**+,.-)-()'%&$%%%(&%&'%($&&(#((*+-.7731/0-4.7,1./0('&(-%'(&+)//**&%*.20+/128123)+'&'%,,62+&'('+0:73&-/4.,0('&&)()'&'*0,((-&&'+55-(0&40+1+-))&(+,34)+0/-.,/0&&'(*)()'+078<4754,())-,--))+-600,-31-*(%%&%',-+-41..-*06)*&(+/0%',+($&'&)'$$&++.-1**('*-
@c0c6d679-c9f6-480a-b2ed-7e0fe64b1208 ch=181 read=227349 start_time=2019-12-13T17:01:38Z barcode=BC01 runid=2c9cf7bc05858273f10e7d7ec552fc0bd742dc3e
CCGGTTACCTTGTTACGGCTTCTTACAGTCATGAATCACAAAGTGGTAAGCGCCCTCTCCGAAGGTTAAGCCTTCTTTTTGCAACCCTCCCATGGTGCTGACGGGCGGTGTGTACCAAAGGCCAGGAACGTATTCACCGTGGCATTCTGATCCACGATTACTGATTCCGACTTCATGGAGGTCGAGTTGCGAACTCAATCCGGACTACGACGCTTTATGAGGTCCGCTTTCCTCGCGGGTGCTTCTCTTTGTATGCGCCATTGTAGCACGTATTATGTACAGCCCTGGTCGTAAGGGCCATGATGACTTGACGTCATCACGCTTCCTCCAGTTTATCACTGGCAGTCTCCTTTAAGGTTCCCAGCCGGACCATGGCAGCAAAGGATAGGGTTGCGCTCGTTGCGGGACTTAGCAACATTTCGCACGAGCTGACGGCCATGCAGCACCTGTCTCCACGGTTCCCGAGGCACATTCTCATCTCTGAAAACTTCCGTGGATGTCAAGACCAGGTAAAGAGCTTCGCGTTGCATCGAATTAAAACCACATATACCGCTTGTGCGGGCCCGTCAATTCGAGGTTTTTTTAACGCGCGGCCGTACTCCCCGGAGCGGTCGATAACGTTAGCTCCGGAAGCCACGCCTCAAGGGCACAACCTCAAGTCGACATCGTTTTACGGCGTGGACTACCAGGGTATCTAATCTGTGTTTGCTCCCGCTTTCGCACCTGGGCGTCAGTCTTCGTCCAGGGGCGCCTTCGCCGGTATTCCTCCAGATCTCTACGCATTTCACCGCTACCTGAATTCTACCCCTCTGAGACTCAAGAGCACTGATTATCGGATGCAGTTCTAGGTTGAGCCCGGGGATTTCACATCTGACTTAACAAACCGCCTGCGTGCGCTTTACCGCCCAGTAATTCCGATTAACGCTTGCACCCTCCGTATTACCGCGGCTGCTGGCAGGTGGCGGCGCTTCTTCTGCGAACGTCAATGGAGGCAAGGTATTAACTTTACTCCCTTCCTCCGCTGAAAGTGCGCTACAACCCGAAGGCCTTCTTCATACACGCGGCATGGCTGCATCAGGCTTGCGCCCATTGTGCAATATTCCCCGCTTCTTGCCTCCGTAGGAG
+
/./003/2012/19130&.--(%$&+**,:5865:63*..+2*,-540(()+0/5,+),0+/7173978'(&'0+18:4,1/2)03+',4++445/-(**-6/6-3'*)3411+/)&))+.,('*))(+865583-.0-/5;97991(+)122/0//25)+%&&*4+8.,0242&%'-%&%*+-+-04+,($&)&+(/*20285775665-)+*-0%$%(-431,+(&&((00201-)/*+,0604/5;10444278:9*9)((*+*()&(%(/*-)+'()),22*.978121/,23/;7.,,+*+,,1-/0667965(,%'**/010+,,1:6,,,,1/-1**+.9545182('-12;22'&)3-160'(&&%'))%+/7,6-983.1/-7.74614012222;5...-,$*',)./.'&$&%(.020/3)1(,/4/604000/18113346++,4::157.*+).(()*.576866643/0-53.-348923773557715588:747-0-+$$$',/:22.3244689.**1*09911,('%'&'(-0*,3+-.,0,61/8.*-04:79.(%(*-/36=112/4''%%(+/3,*(&*+44+**$).+5,,-.&%#%*-31/10.),**+&)),.67;882.,/()**3-6/02+2,286797891.3;.+++.,-334233.4))*'),('(%*922'%'%*/(%()7-)&&(+.,))',*''-4/++-%4213<;680)(146)($(&')//06+)),-0-'*.))*887663)1-.-0962122001/0*(''-3/13/298.(*'()0/.1-4/((((&(#%%)(+,36926((+-43/('&**0..,93**)*.$214002225330313461980/7/7;88764351-20((+.+/73.02436752/029490//9-,-,/71026.3-7-+0*+,2377531//-(,+)*3+)+(&&)2+/33232/(-,./0+833($*))30,3-//2,1)*42./01;02:42.22*,69583/0**$&''*.)-'&'++)'+01646:95011-1140920/484.+++,9%8:4382222<6./4.005180/0-755-%'-)()%%(,*73-.03.--
@53875926-1f95-441d-b813-7e1c28a2f6c0 ch=204 read=112725 start_time=2019-12-13T17:01:33Z barcode=BC01 runid=2c9cf7bc05858273f10e7d7ec552fc0bd742dc3e
CCGGTTACTGCTTGTTGCGACTTAATCATCAATCCACCTTAGACAGCTCCTTCCTTGCGGTTAGGCCACCGGCTTCGGGTGTTATCAACTCTCGTGGTGTGACGGGCGGTGTGTACGCAAGGCCGAGAACGTATTCACCGCGACATGCTGATTCGCGATTACTAGCGATTCCAACTTCATGTAGTCGAGTTGCAGACTACAATCCGAACTGAGAATGGTTTTATGGGTTTTGCTTCACCTCGCGGCTTCGCTTCCCTCTGCACCATCCATTGTAGCACGTGTGTAGCCAGGTCATAAGGGGCATGATGATTTGACGTCATCCCCGCCTTCCTCCAGCTTTGTCACTGGCAGTCTCGCTAGAGTCGCTTAATGATGGTAACTAACGATAGGGTTGCGCTCGTTGCGGGACTTAACCCAACATCTCACGACACGAGCTGACGACAACCATGCACCACCTGTATCTCATATAGCTATCTCTCAATCTCTGGAGCCTTTATGAGCATGTCAGACCTGGTAAGGTTCTTCGCGTTGCTTCGAATTAAACCATGCTCCACCGCTTGTTAACGGGCCCAAATCAATTCCTTTGAGTTTCATTCTTGCGAACGTACTACTCAGGCGGAGTACTTATTGCGTTAACTGCAGCACTGAACTTTGACATCCAACGCCCAGTACTCATCGTTTACGGCGTGGACTACTAGGGTATCTAATCCTATTTGCTCCCCACGCTTTCCTTGAGCGTCAGTTGCAGGCCAGATCGTCGCCTTCGCCACTGGTGTTCCTCCATATATCTACGCATTTCACCGCTACACATGGAATTCCGATCCTCTCCTGCACTCCTAGCTGCCTGGTTCTATGGCCTACTGAAGTTAAGCTTCAGGCTCACCACAGACCCGCCTGCCGCCTGCTCCTGCTTTACGCTAATAATTCCGGATAACGCTTGCCACCTACGTATTACCGCGGCTGCTGGCGTAGTTAGCCGTGGCTTTCCTAATAAAGAAATGCCGTCACTCGGCTGCCATTTCCGTAGCCGCCGTTCTTCCTTATGTGAAGTTTACAATCCGAAACCTTCTTCCTTCACGCGGCGTTAACTCGGTCAGGGTTTCCCCATTGCCGAAAATTCCTACTGCTGCCTCCCGTAG
+
56+/3.+*)(%-&$16$'+*-0-(-12176/6,-2),-/3))-0((+,06478/..+.8170-/985*)),))151'8911-9//.71../+,.4386666895:90/7--.,(&'#$((--10+**144/222<3104223655667871710+.--2;33)++4748/+)0'-6.9232.2+.1-*45;7:43876571;0//-103/..(-3./6/9;3.226-.59-..010039585/50--6.+/381;203530')%/+-5.54,(*))(+*..143-+-/'(7/-,1/11792588.////3<2//:8989-2.,)&+,1.3/)-((''&+.-/5355,*)))42.868:0-+-))(*,0-40226686202237----,,&++5)+152763;1,13+)'+(-')%%++434.(+'*+2202((*+,0023.6625;964646:79862,,/3692745277776222.4'9-/0026/-,/,/3,*20,'&((*72.*.69223,6,)&4,88<6/110,&(2+5)*,,2.<9:;8435645025++-*'-($$''00/1-*12121729233<:5357;:5,3:.5/,0)+**%2'+,00224697--)'*',1//51//207282888/0/&-.-2937;/.-445/.140+-)'%*(*,0017755<6/0-7011:;776555%,,.+232.'%'65+*22((,./84,(400.46/&%(,.044882419,//-2-1&&0::8989:77754:;8678:99:;8532713277882(1%')040/-52-.+%('(%'+///31,(&(+,4,,+,/./21122')+2332794847/1)*.32440*.,*-*)1-6-/2397'1+(0)((*&'%%669-$%&%&-928<866532,()1/*)6/+')5-/4764,3,3-*(+(0/702;764,&.*%(*1.8<75161126).'%$'&,,6---5+0,1-*12+.')+(-+*&(&''$13/.)'+,-+---&28.2;5//./345525724:54;5+*-'(&((,-,25+)*2596/**&&)*-413:4-272&/,-*/+.0-)$('+*/+0-199-<-08:3',)*/.,3;;42-4-&%&&&(*)-/-39*,<89
@016cebe9-ba01-4e1c-b9a0-4b9ca16ff157 ch=38 read=165848 start_time=2019-12-13T17:01:58Z barcode=BC01 runid=2c9cf7bc05858273f10e7d7ec552fc0bd742dc3e
CTCCTGGGAGGCAGTGGGGAATGTGCACAATGGGGCGCAAGAGCTGTTGTCATGCCGCGTGTATGAAGAGAAGGCCTTCAGGTTGTAAAGTACTTTCCAGCTGAGGAGGAAGAAATTAAAGTTAATACCTTTGCTCATTGGCATTTACCCGCAGAGAGAAAGCACCAGCTAACTCCGTGCCAGCAGCCATGATAATACGGAGAGTGCAAGCGTTAATCAGGAATTACTGGAGGCGTAAAGCAGGTAGTTCCCTGATAAGTCAGATGTAGAATCCCAGGCTCAACCTGGGAACTGCATCTGATACTGGCAAGCGGAGTCTCGTAGAGGGGTAGAATTCCAAGATTAGCAGTGAAATGCGTAGAGATCTGGAGGAATACCGGTGGCGAGGCGGCCCCTGGACGAAGACTGACGCTCCAGGTGCGAAAGCGTGGGAACCAAACGGGATTAGATGCCCTGGTAGATCCCGCCGTAAACGATGTCGACTTGGAGGTTGTGCCCCGCCAGGGCGGCTGGAGCTAACGTTAAGTCGACCGCCTGGGAGAATGCAGCCGCAAAGTTAAAACTCAAATGAATTGTGGGGCCCGCACAGGCAGTGGGACATGTAGTTTGTGAATTCGATGCAGCCGCAGAACCTTACCTGGTCAGCATCCACGGGAAGTTTTTCAGAGATGAGAATGTGCCTTCAGGAACCGTAAGGACAGGTGCTGCATGGCTATCGTCAGCTCGTGTTTGTGAGAGATATTTAGGTTAAAGTCGCAACAGGGCGCAACCCGCATATCCTTTGTTGCCAGCGAGTCCGGCCAGGAACTCAAAGGGGACTGCCAGTGATAAACTGGAAGGTGGGATGACGTGTCGTCATCATGGCCCCACGCCGACCAAGAATTTCACCGTGCTACAATGGCGCCACAAAGCTGACCTCGCAAGGCAAAGGCGGAATGACCTCATAAAGTGCATCATGTAGTCGGATTGATGCAACTCAGCTCATGAAGTCAGAATCCTTAAGTAATCGTGGATCAGAGATGCCACGGTAGATACGTTCAGACGCCCTTACCCACCGCCCGTCACACCATGAGTGGGTTGCAAAAGAATGGTAACCAGCAGCCGGGAGGCGCTTTTACTTTGTGATTCATGGCCAGGGTAGAGTGTAACAAGGTAACCGGAAGATGAGCGGCAGAGCCGTGAAGTTAACACAAAGACACCGACAACTTTCTTCCAGCACCAGCAATGCGTAGCCGCA
+
*+07326,(*))(*-)/4,(.*,4--+-+).+-)%%%(,-)*.-.*1-%)+*//8:44220102/4-)*(((-,6451-&.-4/*(*+''+*,,63,3++*%*&3+(52,-'('%)'%''&-'+&&$)$%&('--*%+&1)0*/1))/3(')%+)$'&*))$*)+'&&**040.10+-.0310,*+5-**.,.041%,-.,*'*..473--,,:.9.0%)(()--/3453()-/-1+('$%%*)'$&.,+,(')&/)1'/20445,)+*(3+.+'$,((),0*2,1,4003010//-,*+,/359780,)$%(*')'-)-/34)'+/*))%,).--4+-&%'*($'&$''*+-.*+4+4%()(*/009/,6,*22,1'*+/-8)((*++.*677//0:9:02'*+210-.)//1,-08222(,)')).*0.*)&/+,+/-%60*,)'&43+/3,*,/*-*()+3)&(,)-/6.*&'*)5-,+*+.(-*(+-)(&&)))&$%$$&('$&%%&&(&))+)%+-.0/,*./.&.,*2.2/2*'%'('',,,14-0.81/1:21-.)*1+6+*1&),('#&,3-+1/-0((&&&'%(.293,-+.+***,.'&'&++*6+))++,-',()(')'+,517..30*-&&$'(345,)+,1)*')-58;1//.--/16502956717.5,-(12266855*,2936*+-/029541.,,''(,.*.,+0008'3%+2,*+''$&%&,'/3,%,*(-*-*+11&)(')%'+**-+/*47)$&$%+-0(')(%'-).,-&&%&(,3-+(,)%)0.32.8+7.)-(+(202470/.---((%)*/,(()-+.89487.0-0%'$(+.,00*/,,.10)%)#%$%&-.+*(%%&(*($&'$%+,/--3/.-))&'&$&+()&#&*./455*(&'*(%*,.%+*+*%%$%'*3.0232;7,-00(452.**)*/1(*'0%&#*$)),0,*%%))4(*-.,***'.,--1$(%)(&),764-0.40/,(()',8397130853.4200.055(+*4+,-')'%))('/1+-42-/000..)#&%%%')313**+371(%&&($))((,%*%*'#''+53,02*()*))'()-2++14663-&'(&*''(''&&%'%)'*))'(%)'*+,4-2*5-+0*&&))..3,&%(0+)1%&(',+2,...),*),,027156/2,,51-(,''&)))-.+(/(0-01+*$#%$"&%
@5b7ddc69-3058-48e3-ac3f-9f3ca6c6d7d3 ch=241 read=190144 start_time=2019-12-13T17:02:13Z barcode=BC01 runid=2c9cf7bc05858273f10e7d7ec552fc0bd742dc3e
CTGATACTTCGTTCAGTTACGTAGTACTGAAAGTTGTCAGTGTCACAATGTTAACCTTTCTGTTGGTGCTGATATTGCTCCTCAGGAGGCAGCGGTAGAATATTGCACAATGGGCGCAAGCCTGATGCAACCATGCCGCGTGTATGAAGAAGGCCTTCAGGTTTGTAAAGTACTCAGCGGGAAGGGAGTAAAGTTAATACCTTTTAGCTCATTGACGTTACCCGCAGAAGCTTCGGCTAACTCCGTGCCAGCAGCCGCGGTAATACGGAGGTGAAGCGTTAGTCAGGAATTACTGGGCGTAAAGCGCACGCGAGCAGTTTGTTAAGTCAGATGTAAATCCCGGGCTCAACCTGGGAACTGCATCTGATACTGGCAAGCAAGGAGTCTCGTAGGGGTAGAATTCCGGAGCGGTGAAATGAATGCGGAGGAATACGGTGTGAAGGCGGCCCCTGGACGAGACTGACGCTCAGGTGCGAAAGCGTGGGGAGCAAACAGGTTAAGACCTGGTAGTCCACGCCGTAAGAAGCGATGTCGACTTGGAGGTTGTGCCCTTGAGGCGTGGCGGAACTAACGCGTTAGTCACGACCGCCGCAAAGAGTACGGCCGCAAGGTTAAAACTCAAATGAATTGACGGGGGGTACACAAGCGGTGGGCGTATGGATTTAATTTAGGTACAGCTGCGAAGAACCTTACCTGAATCTTGACATCCGGAAGTTTTCGGGAAGTGAGAATGTGCCTTCGGGAACCGTAGGACGGGGTACGCTGCATGAAAACGTCGTCAGCTCGTGTTGTCGAAATATTTGGGTTAAGTCCGCAACGGAAAGCAACCCTTATCGCTTTGTTACTTAGCGGTCCAGAGCCGGGGAACTCAAGAAGGAGACTGCCAGTGATAAACTGGAGGAAGGTAGGGATGACATCCGTCGTAATGTTGTACCTGACCAGGAGCTACACGTGCTACAATGGCACATACAGAAAGCGACCTCGCGAGAACGGCGGACTCATAAGAAGTGCGTCATGTGATCCCGGATTGAGTCACAACTCGACTCCATGAAGTCGGAATCGCTAGTAATCGTGGATCCAGAATGCCACGGTGAATACGTTCCCAACTGTACACACCGCCAAAATGCACCCATGGGAAGTGGGTTGCAAAAGAAGTAGGTAGCAACCTTCGGGAGGGGCGCTTACCACTTTGTGATTCCTTATTTCAGGGTGAA
+
#%(#,+./75/08*,456+0+*)#&##$&/.*20:223&03,+)%')'0)2*3*55/:3,/2'1,2-(((('(&,/,,13722&.+%'0'0.1*1.#&($'%(***),/863/03363**2565+2*))$')/0386..+-188863/+++,./87:6'4-6/,(,-76*,/.0-,/0/74--+0,')*0;1+,0).(*-,55.'&%''0,000.12.5)+1,+2.)*($#$&/'3,00844652599;887334.-.-0/,:/.+(.&-+')%'*--3.$'-)$''*(-3046::84&'(++221.%,),%%/01487-).021128.0-.+(*04++*))1778:071:05;99::900/.0()+424759438,.*0(0&)+/-.552.(.-*0,,/,1,'*)'**2--)..$#%$$*'(.*-('(%)*2/90/%'*2,600++940*5964*'(*..///56774,6355,/4+()-+)+(%(%*6:(3++-(0+,''+/+02/+,+-+(*+46204)'*('+/,,*+,51+-)1,3154:46614*)))%+('*)-,-,--(.02:864-1++)-.%')/20'('$))2+''))+4(43.%''%,,*/.9:5001)44*,*0.4//202265-+*,-//1.0)120.&&$+&(**'652,4-9*''(*'((%)&,,*0/,.4)%'%$(&#%%(,,4///324240,)*),3:;6*41*'&$*1--0.&0*,6367.:94:7835$,0'0*10*+)'+33432-)&&&%&()*)2/'-..85963:21,++-.,--4'*-018372-4+'),././/42).((28+,.-24-./70'1-%&%$*&./86,***)+0.+3.%*''*&+,$')(('(*33.11-222457;6*',*&/,,/-1.+-1*-,.-/$')&')*)(+**'&$&&%('%'--.(.+')*/*+((&2-045577*.)($,*(&&&$+,-)+,.59675--+'-%).,*,.(0'+.711&&'-/.1..,&-(&&$)/**-0*2.*('*'%')&1.0-,/137+-,3,,,628587820//*-.5/2.44/838'(*.21249(/-5033;:894727-+$##)%(.-''&)+%#$'-1.(()*/-+&-('%'')+3700957398,&)((**-+,,'))3,/-6+)41)+02-,2+.()07(,+51,,*+/+,%+'&*-'),-)&-)+1
@fe8fb53b-cf35-4dde-ae02-0deffc5c2655 ch=457 read=56614 start_time=2019-12-13T17:02:11Z barcode=BC01 runid=2c9cf7bc05858273f10e7d7ec552fc0bd742dc3e
CCGGTTACCTTGTTGACTTCACCCCAGTCGCCAGATCACAAAGGTGGTAAGCGCCCTCCCGAAAGGTTAAGCTACCTACTTCTTTTGCAACCCACTCCCATGGTGTAACGGGCGGTGTGGTAAAGGCCGAACGTATTCTGCGTGGCATTCCTGATCCACGATTACTAGCGATTCGACCATGGAGTCGAGTTGCGAACTCAATCGGACTACGACGCGCTATGAGTCCGCTTGCTCATGGTCGCTTCTCTTTGTAGCCATTGTAGCGTGGTAGCCCTGGTCGTAAGGGCCATGATGACGACGTCATCCCACCTTCCTCCAGTTTATGCTGGCAGTCTCTTTGAGTTCGAAGCCGGACCGCTGGCAACAAGGATAAAGGTTGCCGCTCGTTGCGGGACTTAGCAACATTTCACAACACGAGCTGACGTGTCATGCCTGTCTCCACGGTTCCCGAAGGCACATTCTCATCTCTGAAAACTTCGTGGATGTCAAGACCAGGTGGAGTTCTTACGTCGGAATTAAACCACATGCTCCACCGCTTGTGCAGGGCCCCGTCGAGATTCATTTGAGTTTTAACCTTGACCCGTACTCTGAACGGTCGACTTAACGCGTTAGCTCGACACGCCTCAAGGGCACAACCTCCAAGTCGACATCGTTTGCGGCGTGAACTACCAGGGTATCTAATCTGTTTGCTCCCCACGCTTTCGCACCTGAGCGTCAGTCTTCGTCCGGGGGGCCGCCTTCGCCACCGGTATTCCTCAGATCTCTACGCATTTCACCTTTACACCTGAATTCTACCCCCCTCTACGAGACTCAAAATGCCGGTATCAGATGCAGTTCCCAGGTTGAGCCAGGGGATTTCACATCTGACAACAAACCGCCTGCGTGCGCTTTACGCCCGGCAATTCCGATTAACGCTTGCACCTCCGTATTACCGCGGCTGCTGGCGCGGGAGTTATCGGTGCTTCACGGTAACGTCAATGAGCAGCAATACGTAACCCCGCA
+
20--2.-8394-,'()*-0+(-01,))05/6.+,--+((,/-''(((,**&)*053,.*'*05--+,,2,+,,126//0464/44-(...4</-7-;;.'7030.-.-0+67,3++*.,''%%+,503*'0.37620/$#&()0,,,7:6220011(%(**(3&%&((/--/1.()*)+64.()*1*+31701)(14422300.1...-,/.+()#&*%)(&((*&%'-(((*+$%(,+.-315-+).2+&'%+.4089.-.()''(%*&&(52-.5993742.24.2,,,.),*,..0+)(*+1:7.170426/.*&,0;-,)&-,-,,/26,(&%$#&&0540*(-,.6/900/-/05267-77-++)(78*6436++&'),-31-+,+765+*'(%0**/-180,++,&,$''*+-,..0*,(&'#$#%#&&))*,('(+17124-*)-,/.''&,34578753,+,+563/320*+0700./2..024:-5.-(+)-3:.13'+-/4(*+,.02;263'')),--87247,.-0.(('#'-,2760//,*+'(1,:57:7301-:<;,22%%#%#+*()6/233.-%$''&/013,,(/')+..-6,(((&)$&&-+/132/-.7.---4-3550+-,,/05281675:40)+*0.102%112,+3(.0*,.22+&&'%'%/96021879.,/./0;64+-&*.01316895'-+,//-++--(04670.52263;767725806/&0)+'(-%&.2--''%../)376213.-/.))),1.,'0-117372966.--($'()01563.((&#%(/'*1*,.&',-+0025.79*',,+-,*+5,$*1.+(27,*&(*.-'(()),+.2015%%'),157/1()0-,*/,/+&)''%)',*0--1:395-+*'')'..)-')+032/45-03;6669:3*(&(&/*&(.+&$(+3+,,4,2$%'%$$$&')1/42376831-1.,&1-,/*,'&&$%$
