# Supplementary material for: De novo species identification using 16S rRNA gene nanopore sequencing
Source: PeerJ. 2020 Oct 21;8:e10029. doi: 10.7717/peerj.10029 (PMC7585375; doi:10.7717/peerj.10029)
Supplement: Supplemental Information 3 [file peerj-08-10029-s003.zip › pass_fastq_runid_2c9cf7bc05858273f10e7d7ec552fc0bd742dc3e_441.fastq]

@6d5487fe-a927-4f77-bed2-9597e3c01d64 ch=45 read=170449 start_time=2019-12-13T17:02:44Z barcode=BC01 runid=2c9cf7bc05858273f10e7d7ec552fc0bd742dc3e
CTCCTGCAGGAGGCGGCAATTAGGGAATGTTGCAATGGGCTTAGGCCTGGTGCAGCCATTGCCGCGTGTATGAAGAGGCCTTCCGGGTTAATAAAGTACTTTCGGCGGGAGGAAGGGGTAAAGTTAATGCCTTTGCTCATTGGCGTTACCCGCAGAAGAACACCAGCTAACTCCCGGTGGCAGCGGTATTACCGGAGAGGTGCAAGCGTTAATCGGAATTGCTGGGCGTAAAGAAGCGCGCAGGCAGTTTGTTAAAGTCGGATGTAAATCCCCGGGCTCAACCTGAAGAACCTCCCATCCATCTGCCTCGCTCAAACTCAGAATCATCAGAAGGTGAAAATTCGGAAATCACATCGCGGTAAAGAAATCACGTAGAGATCTGGAGGAATACCGGTGGCGAGCGGCCCCCTGGACGAAGACTGACGCTCAGGTGCGGCGTGAAGAGCAAACAGGATTAGATACCCTGGTAGTCCCACGCCATCCCGCGATGTCTGGACGGAGTTGTCTTGCTGAGCTTGTGGCCGGAGCCTACTGGTCAAATCGGCTCCACTCTCCGGAAATACAAACGCAAGGTTAACTCAGAGATGTTAAACGAAGAGCCCACCTAAAACAGTGCAGGCATCTGGTTTTAATTCGATGCGACGCGAAAGAACCTTACCTGGTCTTGGCATCCACACGGAGGTTACCTAAAGAATAAAATAAATGCAAAAGCTAAGGAACAAAATGAACTCGAGATGCCTGCCATACGGCGCAAATAATCAGCTCGTGTAGAAATGTTAGGTTAAGTCCGCAGCAGGCGCAACCCTTATCTTTATTGCCAGCGGTCCGGCCGGAACTCCGGGAATGCAGTGATAAACTGGAGGGAAGGTGGGGATGACGTCAAGTCGTCATGGCCCTTACGACCAGGGCTACACGTGCTACAATGGCGCATACAAAGAAGCGACACTCGCGAGCAAGCGGACCTCACTTAAAGTGCGTCGTAGTCCGGATTCCAGGTCTGCAACTCCGACTCATGAAGTCCGGAATCGCTAGTAATCGTGGATCAGAATGCCACGGTGAATACGTTCCCAGGCCTTATACCACACCGCCCGTCACACCATGAGTGGGTTGCAAAGAAGTGGTAGCTTAACCTTCGGGGAGGGGCGTACCGCTGTGATTCATGACTGGGGTGAAGTCGTAACAAAGGCCAACCGGAAGAATAGAACAGGCGAACGAGCAGAAGTAAAGATTCATTTCCCTGAAACAAAGCTCCTTCCCTGCTAACGCACCAGCAATGCGTAACGCA
+
&'*''$.%42(+2.191/,.-)-.,,.,(,''((*..0'%$%)*-/3,-%+'''*3+/5*(**)**//012340('(*36655+57436)(&+*$'&'(/94+*.,+7/&)+*0-22()+/'+.228+)($%$$##'((.++&.)*0,12)&*'*/+$,'(.0*'**(-1/,1,)'%&%%%%()')'()'%+&,**)%)*.,,11(*+0.4.44%/((-)%$-'-343158/')*))()(*)145&45:8/3/11-,/3(4/1(')(''((+(),..24)%)&#$(+(013.&*('#&&#%&&&%''''&&%''&$%%(**,,(('((&$&'&%&&-2*'(&%$%)'%&'%&))*%$%%&'*)&,1*'($%&)((*)*.0/43-*,,22/5(*''''%'(*,'+,251/,065/,)+),,*)''',,/(-0++*''&(,''('&-12:87*/1(*3/026269'+.+,--40.-*/022)/.,,((+),,/1()'&((+%(,5++%%&(*./&),+,),,,3/),'$&$$#%$$%)(''$'(*-,,/+%&&''*--++0+)&)''$'#%'(,)+'&&//0&%&'%%$(%%'%)%''%'%,-($(%$%'').-,.''&'&*')'(&+/96+-2.4,((*'()).(-)+.))/35322+-))&12)*&.(3116)$&''**''&)-"&&&(1)((--0563-+.%&%&&('($&$&')()(*.52&&(*))&($&#$(&*/,'))'(%-%++#%&&$&&&'))&+-*.,(%%',38-435$+.,21,))3*(),$1&',/+*1,155/9-+*&&*%+,+030,.+/./40511'0(0,31&(/,)''%+*+-+*)05.699-+*+(/,(-,+27(,6555675-,/***++00-53:3/-))*,1311*)0/01*+&('))&,/-2,.-,/-,,034(&)'$*0.-%'(,.-21.23-%')1,27---'+*32-,-/5797)+&),-/+0*4/-(&'()+531/0/-1('&01/,-).-++2-%('()('((((&(''')*00./.1&&.0',)(*'0145<:46.00763*06804/&++*.+)&+0,375,++)+/15))'$%-'-.29-059,'&&%$&('()*/,2*+'*-.)24)'+.+('$'&))$%'),/02560200120*1*),*1+,0-+*(/.6-%%(&&#&$'))(&&/*)(-()%%'%&&&)')&,&%(($$)'($%.%%#(**+.)%%',()&'$$%&(&&(03)'&&'(&(%**.-*,,,.+)*+&'$&#%#
@1a427ce7-b313-4de0-b18c-0064e55513ba ch=385 read=64109 start_time=2019-12-13T17:02:41Z barcode=BC01 runid=2c9cf7bc05858273f10e7d7ec552fc0bd742dc3e
CCGGTTACCTTATTTATTCACTGATCATGAATCACCAAAGTGGTAGCGCCCTCCGAAGGTTAAGCTACCTACTTCTTTGCAGCCTCCCATGGTGCGACAGGCGGTGTGTACCCGGGAACGTATTCACCGTGGCGTTTCTGATCACGATTACTAGCGATTCCGGCTTCATGGAATGGTTACGCGAACTCCAATCGGACTACGGCCCTTTGCCAGGGTCCGCTTGCTCTCGCGAGTCGCTTCTCTTTGTATGCCATTGGCACGTGTGTAGCCCTGGTCGTAGGGCCGCGTGATGGCTTGACGTCATGCGCTGGTTATCACTGGCAGTCTCGCTGAGTTCCCCGGCCGGACCGCTGGCGGATAAGGTGCATTCGTTGGGAACCAGCAACATTTCCTGTACAGGCGGCGACAGCCCATGCACCTGTCTCACGTCCCGAGAGCACATTCTCATCTGAAACTTCCGTGGATGTCAAGACCAGGTAAAGGTTCTTCAGCGTTGCATCAGATTAAACCACATGCTCCACCGCTTGTGCGGGCCAAATCGGTGTTGGATTTTAACGCGGCCGTACTCCCAGGCGGTCGACTTAACGCGGTGGCTCGGAAGGCCACGCCTCAGGCACAACTCAAGTCGGCAGCATCGTTTACGGCGTGGACTACCGGGCGTATTATAATCCCCACGCTTTCGCACCTGAAGGCGTCAGTCTTCGTCAGGAATGCCTTCGCCACCGGTATTATCCAGATCTCTACGCATTTCACCGCTTCACCTGGAATTCCTACCCCCCTCACGAGACTCAAACTTGCCGAAGATGCAGTTTAGGTTGAGCCAGAGGTTTCATCTGACAACAAACGCCTGCGTGCGCCTTGCGCCAGTAATTCCGATTAACGGCGCCTCCGTATTACCGCGGCTGCTGGCACGAGTTAGCCGGTGCTTCTTCTGCGGGTAACGTCAATGAGCAAAGTGTGCTTCTCCCCTTCCTCCCGCTGAAAGTGCGCATAGCCGAGGCCCTTCTTCATACACGCGGCATGGCTGCATCGGTACGCCCATTGTGCAATATTCCCCTGCTGCCTCCCGTGGAGCAATATCAGCACCAACAGAAGGTTAACGCACCAAAGAGACACCGACGGCTTTCTTCCTGCCAGCAATACGTAAACCA
+
.1-3-8-./.2(.0*(-+,$*$&(-2&**-98703,.5-+)0,)**+.12+),&')%))(/21+02/37.(149*-10&*&+-1,481,11765,+,+%,.,+)0'*%%%'%&(2-)%-655591,-0.-1,+'(,*)()-/1#$)006.+.*))/15;542*2180),1-*))((++&'&'''./*-)+/.5,9/3(&'(%,'(%(+&%$&),).0-,..4,-,..4,+'%+*-&+/.27075/((&$%&(')'*%'(..,3654---;51/00-',%*)(.)'&&&&$-)*((&))//24,-%*%'&%'32(*-,3002/&(--')%$&)+/5/60/(**4/4958:69-/.+.5350&,&&$%#%*+-3154+3/300&5-&/+09*-(&('()+222..*)(*),-+)#$%&&044453,,%((*0/&'%'$&')--+6../734/+/61,0517589<74*++++/45933724:*2-:5,(+$$'))**)+/22,&+1,3620..-.402,0)).0+0/.//)--/*..%&)*+%,++-1%(#21-')%%$%(..2+.,0,241*/410610/%('$,'((((&*%%&*/*)*)&'++%''-1,.-)+&(+1)('')(',0-&.',-./2139/&*+../2/6000&*&),'$$)))+-&*&')01)%))&('&&()(,,%%&&(4/58941,-$',/04-0)(&&(.124337:+-6+2,*('(*.,+,3-+*)*(2/2-5;0/')+%)(+))+-'''))-5-'),3/0,4.)-$%&+**)+,)&&')**/('%&'+))*(+/82-0657+'434&(%&)/5),-+,-.-.,&()*)+)-1//1/.1/,,%((')))''%),02:10,-../)*'%%&+&027'.-/+(+-)/.600/,+4)(%&''105112:)..)+)015;8446-/)*-233770),*(,,5:1'*&(%&(*&&(58+/:88)1:0),...0-''%&"%$%%&+&&&((26+8;8643*+,+%*')..-/85:6-,*$((&($$&'*01)/.+--,)0,..+/1.)')*()+(*.7++-((*%)+,.,27+)-/07155.(,.(*.,8,+&+(-)+,)'&*).)./0/,%*+/7.,.,*&$$.0-.0040'0-)*'%#$$
@068bad34-ff6b-4fc0-9208-39b34b9f4a7a ch=330 read=88620 start_time=2019-12-13T17:02:59Z barcode=BC01 runid=2c9cf7bc05858273f10e7d7ec552fc0bd742dc3e
CCCAGCATTGTACTTCGTTCAGTTACGTATTGCTGCTGATATTGCTCCTACGGGAGGCAGCAGTGAAATATTGCACAATGGGAAACCCTGATGCAGCAACGCCGCGTGAGAGTGATGAAGGTTTTCGGATCGTAAGCTCTGTCTTTGGGGAAGATAATGACGGTACCCAAGGAGGAAGCCACGGCTAACTACGTGCCAGCAGCCGCGGTAATACGTGGAGTGGCGAGCGTTATCGGATTTACTGGGCGTAAAAAGGGGCGTAGGCGGATGATTAAGTGGGATGTGAAATACCCGGGCTCAACTTGGGTGCTGCATTTGAAACTGGTTATCTAGAGTGCAGGAGAGGAGAGTGGAATTCTAGTAGCGGTGAAATGCGTAGAGATTAGGAAGAACACCAGTGGCGAAGGCGACTCTGGACTATGTGACGCTGAGGCTCGCGGGGGAGCAAACAGGATTAGATACCCTGGTAGTCCACGCCGTAAACGATAGATACTAGGTGTGGGGGGTTTCAACACCTCCGTGCCGCCGCTAACGCATTAAGTATTCCGCCACCAGGAGTACGGTCGCAAAGATTAAAAACTCAAAGGAATTGACGGGGATGCCTGTAGCGGAGCATGTGGTTTAATTCGAAGCAACGCGAAGAACCTTACCCTTGACATCCCTTGCGTACTCTTATTGAGAAATCCTTCGGGGACAAAGGTGACAGGTGGTGCATGGTTGTCGTCGCTCGTGTCGTGAATGTTGGGTTGAATCCCGCAACGAGCGCAACCCTTGTCGTTAGTTACTACCATTAAGTTGAGGACTCTAGCGAGACTGCTGGGTTAACCAGGAGGAAGGTGGGGATGACGTCAAATCATCATGCCCCTTATGTGTAGGGCTACACACGTGCTACAATGGCTGGTACAGAGATGCAATACCGTGAGGTGGGCAAACTTTAAAACCAGTCTCAGTTCGGATTGGCAGGCTGAAACTCGCCTACATGAAGCTGGAATTACTAGTAATCGCGAATCAGAATGTCGCCCGGTGAATACGTTCGGGTCTTGTACACACCGCCCGTCACACCATGAGTTGGCAATACCCGAAGTCGTGAGCTAACCGCAAGGAGAGCAGCGGCCGAAAGGTAGGGTCGCGATTGGGGTGAAGTCGTAACAAGGTAACCGG
+
$$&$#$$%*&(*.23755670.4/+.35111.,/.13334+5,++1.1)*,,41-50.6581573+5*)$1+,+.00906-('**/6*,-9::94344863794742/(%%'),,.++*+*092+20:5:97084)*//54719;17:3(.,+-7/2.1.513/604+-(5((.(+0,,2124;7653./),,.29;2120/3.,,,*-8./,001--&)).//++22,9-..;5-+99//650../232;1*,(01+-0358::9;89838382587;:98365381--1:(26977:,-(&%.5798;:66.081')3*(+-,*100210-),-18*830*',/)*()(*-3)4,/(&'&$'(-3024:412466311..00(5,0-*/71563.114:8627/72:;,,+*+8252&.,)('((*432/2/%%$#$//-+&*./5/1-36+/0,.6646:,,.3../523,-,1854:;;--,+%&62133'+2430.1.15-2;;36333494890159:45;5445745550414-145;:9684',(*/(%&&'-+091+,/4'')+-.6862.447:,1+3/5/64..'2,*&#&$&'&')*1-)+,430,-5.4..8/:4..)+-48:88-.,(*121.0),0()9.-.33/:2-111.801/-./+(0+.**.-*241<:39;3586:*).'((0..6//60+-./..-)(&$%(*+778786788:701/,03-054.))*,.:..1402&'27899::<817+01233/..80/++-/+9/8-1-3***8+-3/110**'',,,/'$)3/+.2.111/.*,)-3).)),13-,//002325,)-78746)270+-813(4,-(30.//.,))')*23:51/12/-90/051042+)*+,375;556;982/.*.,321180,.5./8:599997655268:7(.%2)-('&'113-082,21247423354741388-+'+*+,.,*+*--.0:99<8:41.-+))+,/+)/3.03)),-,094%2000/;///5.1.29227-),.,1.1831))*+0.1-/:1-37+)'''(*'+040555:61/048/.)*%)*011&34422.**2((,--2+&&)+-3254/*)+'&')*213-.&,&+5:9::.
@18baac59-12ac-4f86-b057-adc12d0ff19c ch=107 read=197447 start_time=2019-12-13T17:02:56Z barcode=BC01 runid=2c9cf7bc05858273f10e7d7ec552fc0bd742dc3e
CTCCCTACAGGAGGCAGCAGTAGGAATTTTCGGCAATGGAAACCCTGACCGAGCAACGCCGTGGAAGAAGGTTTCAGTTGTAAACTGTTACTTATAAAGGAAGAACGGCAGCTACAGAAATGGTAGCCGAGTGACGGTACTATTAGAAAGCCACGGCTAACTACGTGCCAGCAGCCGCGGTAATACGTAGGTGGCAAGCGTTATCAGGAATTATTGGGCGTAAAGAGGGGCAGGCGGCAGCAGGGTCATGAGCAGAAGCCTGGAAGCAGCTTCCGGTAGCCATAGAAACCAGGCAGCTAGAGTGCAGGAGAGGATCGTGGAATTCCATGTGTAGCGGTGAAATGCGTATAGATATATGGAGGAACACACCAAAGTGGCGAAAGGTGACGATCTGGCCTGCAACTGACGCTCAGTCGAAAGCGTGGGGAGCAAATGGGATTATACCTAGTAGTCCACGCCGTAAACGATGAGTACTAAGTGTTGGATGTCCAGAGTTCAGTGCTGCAGTTAACGCAATAGAAAGTACTCCGCCTGGTAGTACACGTTCGCAGAATGAAACTCAAAGGAATTGACGGGGGCCCGCACAAGCGGTGGAGCATGTGGTTTAATTCGAAACAGCATGAAGAACCTGAATCTTGACATACTCATAAGGCTCCAGAGATGGAGATAGCTATATGAGATACAGGTGGTGCATGGTTGTCGTCAGCTCGTGTCGTGAGATGTTGGGTAAAGTCCGCAACAGGCGCAACCCTTATCGTTAGTTCACCATCATTAAGTTGGGGACTAGCGAGACTGCCAGTGACAAGCTGGAGGAAGGCGGGATGACGTCAAATCATCATGCCCCTTATGACCTGAAACACGTGCTACAATGGATGGTGCAGAGGGAAGCGAAGCCGCGAGGGTGAAGCAAAACCCATCAAAACCATTCTCCGGGTTGGGATTGTAGTCTGCGCTCGACTACATGAAGTTGGAATCGCTAGTGTCACTTGAATCAGCATGTCGCGGTAGACCGTTCACCGGGCCTTGTACACACCGCCCGTGCCACGAGTTGATAGCTGCCAGAAGCCGGTGGCCTAACCGCAGGAAGGGGCTGTCTAAGGTGGGATTGATGATTGGGGTGAAGTCGTAAGGTAACTGG
+
-/2.((01'56-..-,08-11//),(/695-5:56863.',-01-*((*-()*),89,5*'%+)+.,,0--0:/,.118321+%*'%*3&%(')+57.1.2,)1++%30&/0,.0*'&*-)-80..3/('((+-,)&+),.'*.-%))),/6/0*+*+-410//03:81/+*')+1/609.1000925,)+*-0037/0/37200&()('0('1+79;9953:+)%,/0-./8:7773/10-,76)($')&(,%%*)*-967'-***%#(+4,(&+'*(*002435754:.0)/&'(+2(*,/19+2+)&'-7-98--.+.,/127)*))*,-..1843/27..2876-0/56772463-62)8502(/*(%(&()*(/-4'0,&.13/05631233-.147.,,'(&&&''()0(*0/,2684151(*,1;;..:7./0,-038+(')+/297,.0295.7742.'-,,.0/056.2123<8545359&)'()116*+,444468.6.5.43022..(),)()./0271486+)')+42.)+-.6620.-+22218823:10+**-/2476/*-43,29'%(+/-3222977+**+00,,-1.42,640+'+0,/.(-('),1(+*/+*-+-//08011889884441++..-4)**0135:311.,)9:66501./17000(+&+,8+039::85:442/01-245799773227745647<44.+(.)&,-,)+.*83222,8/3.94/811267,(*+)*+009::98<75-5-25;43+)&&''(.0/02463333343-&)*1/-0/+1,33,//.001112:9<95.....30083),-+//(21/-''$%$&'0384*/.0/5968896871/)+.-'((*)*/*+111-)+*%+)..+.6;;0092)*%.874/366<707&()&+(%.+'(''))248722((+-))*+,/04-7-,705/&1/0*/,/*,',.'*%$)0:-1)+-0988906,5,$%*')((/0&.*)++/.2.,,.//325963:2--,.+&(*,+)*)))')**),*&$''(,98;841.)')&0+0/.),*2-.))+-,-+,3/,*,510*-.+,-0-8.57;6..5---1*.00.3*/,&$+1
@2ef17798-7400-4e9e-83d4-b048eb312f68 ch=163 read=213574 start_time=2019-12-13T17:02:54Z barcode=BC01 runid=2c9cf7bc05858273f10e7d7ec552fc0bd742dc3e
CCGGTTACCTTGTTACGACTTCACCCCAATCATCAATCCCACCTTAGACCTTAGCTCCTTCCTTGCGGTTAGGCCACCGGCTTCGGGTGTTATCAACTCTCGTGGTGTGACGGGCGGTGTGTACAAAGGCCTAAACGTATTCACCGCTGACATGCTGATTCGCGATTACTAGCGATTCCAGCTTCATGTAGTCGAGTTGCAGGCTACAATCCGAACTGAGAATGGTTTATGGGTTTTGCTTCACCTCGCGGCTTTGTACCCTCTGCACCATCCATTTGTAGCACGTGTGTAGCCCAGGTCATAAGGGGCATGATGATTTGTTGTCATCCCCGCCTTCCTCCAGCTTGTCGCTGGCAGTCTCGCTAGAGTCCCCAACTTAATGATGGTAACTAACGATAAGGGTTGCGCTCTTGCGGGGACAGCAACATCTCACGACACGAGCTGACGACAACCATGCACCACCTGTATCTCATATAGCTATCTCTCCATCTCTGGAGCCTTTATGGAAATATGTCAAGACCTGGTAGGTTCTTCGCGTTGCTTCGAATTAAACCATGCTCCACCGCTGTGCGGGCCCGTCAATTCCTTTGAGTTTCATTCTTGCGGAACGTACTACTCAGGCGAATTACTTATTGCGTTAACTGCAGGCACTGAACTTTGACATCCAGCACTTGGTACTCATCGTTTACGGCGTGGACTACTGGGGTATCTAATCCTATTTGCTCCCCACGCTTTCCGGGACTGAGCGTCAGTTGCAGGCAGATCTCGTCGCGCCTTCGCCACTGGTGTCCTCCATATATCTACGCATTTCACCGCGTGGAGATTCCACGATCACTCTCTGCACTCTAGCTGCCTGGTTTCTATGGCTTACTGAAGTTAAGCTTCAGGCTTTCACCACAGACCCTTGCTGCCGCCTGCTCCTCTTTACGCCCAATAATTCCGGATAACGCTTGCCACCTACGTATTACCGCGGCTGCTGGCACGTAGTTAGCCGTGGCTCAATAAAGTGATACCGTCACTCGATACCATTTTCCTGTAGCCCGCCGTTCTTCCTTTATAACAGAAGTTTACAATCCAGCCTTCTTCCTTCACGCGGCGTTGCTCGGTCAGGGTTCCCCATTGCCGAAAATTCCCTGCTGCCTCCCGTAGGAG
+
5).)5/.5-7,*39,..*02/-,///+,-*,/13261/6+(+/262130)()(+.3366444+4-/19-8238:9006,402691:7/.0332707---/15966456745/:8434/,/+-.078*-8.6,,68*898931-62&'&*//67899:88<7.35318...*/00-3420+'*,-302232//.*',*3(+%&+,++,,1*)'(1832-+(*-+/.8<<,..5,499/-.431192996.7,((-(&'$-/,(*,++,17479:74;0*((*-/234333100,:,'-,,+&$/3*-65.9.,,,,23:-$+,')6589,4.)+10238415+%(,*&-3)-.''%#((*+8224233528:;*3(,*-/5/126688440//7++*,//.0)'2,+,-,+25014;9')-'&)(+(%%''(./,'($$)+,553122-50,1:25/..516783.-,./29.32.).-,3/+-.,12,//0300/)*4719;,,,-)+)&0/13545342++'))*(,/;12:2/1,1,&,162,((+)2;821.)+1117---'''&,*,-4-61+'+,0:2;22.51+%+/95119</70./3/2&-++*,--.3419:;,..3..,0.+30-./67677865(+(*+,-+2/+12()*5132-/%-))-)%+0%,.0177739:+/0:5569;888776+54+./98779700//-93,.-554+%)().4./'.8:3651.120474/:.-+'&(*46721(*.42++'-*(+,/1:5500.))+)/47814345:892324.3::,,-7*+'*+1,&*.22.,,-262%%(.-4..,(-+0-+26779858:7;004576;94;343-1,**:()$&*7+*-502;5../5,0,,0:<4/3./057900:+*,,772/98/.4+1-'/,,487/:+5-:8/++().../5/0-(',,0/.6-.6/4/9111809+*%*)11170(.16-401+.&)/037+*)&&*'47356+-0.&$*)-1/4;:73686..-51,-8:9;<98296+77211+,%%*()2<;245;91,&'&&*157<:6763*,+,,/-.,0(()+386618847208;1-3//:955;584*0*&%'(+*-///72.382/+-
@475d3cee-ae45-4f54-97b9-d4e00c598950 ch=327 read=96313 start_time=2019-12-13T17:03:06Z barcode=BC01 runid=2c9cf7bc05858273f10e7d7ec552fc0bd742dc3e
CCGGTTACCTTGTTGACTTCACCCAATCATCAATCCACCTTAGACGAAACTCCTTCCTTCGGTTAGGCCACCGGCTTCGGGTGTTATCAGCTCGTGGTGTGACGGGCGGTGTACAAGGCCGGAACATTCACCGCGACATGCTGATTCGCGATTACTAGCGGTTCAACTTCATGTCGAGTTGCAGACTACAATCCGAACTGAGAATGGTTTTATGGGTTTTGCTTCACCTCGCGGCTTCGCTTCCTCTGCACCATCCATTTGCTTAGTGTGTGGCCCAGGTCACTTAAAGAGGGCATGATGATTTGACATCATCCCCGCCTTCCTCCCAGCTTGTCACTGGCAGTCTCATGGAGTCCCCAGCTTAATGATGGTAACTAACGATAAGGGTTGCGCTCGTTGCGGGACCTTAACATCTCACGACTGGCGACAACCATGCACCACCTGTATCTCATATAGCTATCCCATCTCTGGAGCCTTTATGAGTATGTCAAGACTAGTAAGGTTCTTCGTTGCTTCAGATTAAACCATGCTCCACCGCTTGTGCGGGCCCAAATCAATTCCTTTGAGTTTCATTCTTGCGAACATGCCTACTCAGGCAGATTACTTATTGCGTTAACTGCAGCACTGAACTTTGACACATCCAACGCCGTACTCATCGGTTTACAGCGTGGACTGCTAAATTATCTAATCCTATTTGCTCTTACGCTTTCCGGGACTGAGCGTCAGTTGCAGGCCAGATCGTCGCCCTTCGCCACTGGTGTTCCTCCATATATCCGCATTTCACCGCTTCACATAGATTCCACGATCCTCCTCCTGCACTCCTTAACTGCCTGGATTTCTACTTAAGCTTACTGAAGTTAAACTTCAGGCTCCCTGAATATGCCGCCTGCTCCCTACGCCCAATAATTCCGGATAACGCTTGCCACCTACGTATTACCGCGGCTGCTGGCGCGTAGTTAAGCCGTGGCTCTAATAAAGTACCGTCACTCGGCTGCCATTTCCTGTAGCCGCCGTTCTTCTACGCTATAGCCAGAGTTTACAATCCGAAAACCTTCTTCCTTCACGCCGGGTGCTCGGTCAGGGTTTCCCATTGCCGAAAATTCCCTGCCTCCCGTG
+
.*&,,:/2-5-',)*(34;6254,+./0.4669*/*$*'))'-&3&'&$*-152713*((**311-484033.6/071,931,/'((.)),.3/106953113)563**)*+*.29696110*(+-.0-/38699:919469:84930267392///,.)'29311//6/&(&%%&&.-9.,&.,,5571,.*,*,321*)')**0027:+/1+81738.+-.6-+.825+*/3/08---3/37*+--+''+*.;9584('$'$#%'%'&&'*05+*0730-%((2.))'-45114./1105:2./1(/..+93.+/24/2+-+1.*+0103+//,53910+/1423$)$''%'28:*+$(,/0424584712-222510/042,1*./*,,-4765920*4,+&%')0/863.,,(()$&%)+,,.,1486*0-..18044*+012312(2+,'../3/.-+*873446/)))%'+)')%%')+2.8776665,3*)1*,*19203/*)./..52+(+0*3:3543,.7887231,,-(*('%*.).2,+-/-/.5386)).,(*,0:4135:34622,'/1$($(&)'+,-')47%&&,&()3,*1*('&,.,1.127452,.1-07,--/-+.,*+1/1220,-+'*&21045,0(,/)%'%.0/527463-+'+*+,+((,',9688-)-,'&(*'**(())36*0(,,1,,+,)/356:032<45-0.9/0/997167415(--+,07.6679989:63213%,(*,1+&')).51,(,)%)-++'(%)&*+)5)+'''--/3.0**2***-&))+')%'$'),/5314'6781+*')((%$%),*,/306//53.(,,*($0,++*2,)'&(##$$'(-5984311+'%&))*'%/-+-,02/,305140...30+//,.*))*,2,3.-594-5-,,6::6;2.-+.//-.-*&*,/4)''(%%0+/35*)-56789(%&'')+*)&+((.78..&&%%&)205:433/)))'(*%%)))+$&$)'+)3;.,-7.-3,(-/-%14-2--55436+$)(+&(($*'*+6(,.0*..+-7/.5.).723/23::77-7/'$#%'%-31,+(
@14025829-de6c-4b16-9035-5c28054e366b ch=414 read=97165 start_time=2019-12-13T17:03:20Z barcode=BC01 runid=2c9cf7bc05858273f10e7d7ec552fc0bd742dc3e
CTCCTACGGGGAGGCAGCAGTGGGAATTTTCGGCAATGGGGAAACCCTGACCGAGCAACGCCGCGTGAAGGAAGAAGGTTTTTCAGTTGTAAACTTCTGTTATAAAGGAAGAACGGCGGCTACAGGAAATGGTAGCAGTGACAGTACTTTATTAAGCGGCTAACTACGTGCCAGCAGCCGCGGTAATACGTAGGTGGCAAGCGTTATCAGGAGATTATTAGGCGTAAAGAGGGGAGCAGGCGGCAGCAAAGGGTCTGTGTTGAAAGCCTGAAAGCTTAACTTCCAGTAAACCATAGAAACCCAGGCAGCTAGAGTGCAGGAAGGATCGTGGAACTGTGGCGGTGAAATGCGTAGATATATGGAGGAACACCAGTGGCAGGCGACGATCGGCCTGCAACTGACTCCAGTCAGCGGTAAGAACAAAGGCCACGGATTAGATACTGGTCCACTTAAACGATGAATTACTAAGTGTTGAATTCCCAAAGTTCAGTGCTGCAGTTAACGCAATAAGTACTCCGCGCGGTGGCACGTTCGCGGGTGACTCGAAAAGAATTGACGGGGCCGCACAAGCCCCGGTGGAGCATGTGGTTTAATTCAGGAAACTGACACTTGAAGAACCTTACCAGGTCTTGACATACTCATACATTCCAGAGATGGAGATAATGTATGAGATACGGGTGGTGCATGAAGTTCCCGTCGTCAGCTCGTGTCGTGAGATGTTAAGGTTAAGTCCGCAACGAGAGCGACCCTTATCGTTAGTTACCATCATTAAGTTAGGGACTCTAGCGGATTTTACCAGTGACAAGCTGGAGAAGGCAGGGATGACGTCAAATCATCATGCCCCTTATGACCGTTTACCGTGCTACAATGGATGGTGCCAGAGGAAGCGAAGCCGCGAGGTGAAGCAAAGGTATAAAACCATTCTCAGTTCGGATTGCCAGTCTGCAGCAAGCTACATGAAGTTGGATCGCTGAAAAGTAATCGCGAAGATCAGCGTAATGCGCGGTGAATACGTTCTCAGACTGTACACACCGCCCGTCACACCACGAGAGTTGATAACACCCGAAGCGGTGGCCTAACCGCAAAGGAAGGAATATTGTCTAAGGTGGGATTGATGATTGGGGTAGAATCATAGCTTTCAGGTAACCGGAG
+
,-.2+.2.9:+',0*788-56.,(('16<9-1;119537:.'.2.74-..8,*+.+24204;455742/-//,).+'0+89:/2%)'+&%-0+*.6151300088,/*0/-03.',),'((((,+'-.+,560-,)(-0/00)-//))(((--/,%&&.))0)))'-/.1375.,++4,57.:..54-823020,/..-'''+1,,+/'.1)+*-,,.1'798589;-*)-/5-%)*3488192.,-/0,,13.//*/-+/+18-.50()+)'((,(1)+/1+''*,./*&)(())*0/,5.*-:61.110../.-+*0.,2.7/252643)%)(&%$&%(,+.)1,**664''+./3466.*2/,8112932233*)')*2921110&&&'*#%%&+))&('1**+47,$)*)),+*,-,'%&'(*+&(*-'-''(30./))&(-.)*.+8715/'*+%((*)*-0--2.060''*()('.,..,9886:7;:;:0655431-1/4//4-3+,+..&''&'(''))+,-04.*(('-))*,,2'(00+%))/,012189-01%(&+*2+-'*')++,4/10+,*'.74;965797*,'.+&,#%&-%(%&(.0)())%.&'5:3265637033673766%%%%%#(,())++,/./,+--,&'%$&&&*)+0/0&(',*4*,+**)(((/+73)'(+,23()),0/2-1204/,./.605)(,.-520,/.+)-2941,)&')/.2:.//,.051;12180/81881:12)-2-'.84-3531+,+*)$%(&&*30+.//8543--03/*+((/23.195/324756879101198*4.+44*,---2+3+(-2*&)''+6798:9<:9;56/*,.1++-(,*,--0)-)*5;661/*1./21,*06+)%#%&(89941*..).8068;7-5(-)'%%**0/,-+($'%'(-./7()*)1+,'.((',+--%')0+(*+5/0/4,*0'+*++&,+-2-+((''*01/.452756:646%+%,&$&&))+,/834751153202610/-(*..6/0/204-85+*/-+.,-+((10&'00/-235)++)*&'%$&$&%$*2-42').16.,-++,--045/84,*()()*-/-&*)&)(&&***4;:70,,&
@857d1bd2-99b2-4d93-a526-1545e9d87f60 ch=455 read=105567 start_time=2019-12-13T17:03:17Z barcode=BC01 runid=2c9cf7bc05858273f10e7d7ec552fc0bd742dc3e
CCGGTTACCTTGTTGACTTTAGTGCATGAATCACAAAGTGAAAGTGGCTTCCCTCCCGAGGTTAAAGCTACTTCTTTTGCAACCCTCCCATGGTGTGACGGGCGAGAGATTGTGTACAAGGCCCGGGAACGCGTATTCACCGTGGCATTCTGATCCCACGATTACTAGCGATTCCGACTTCGCTGGAGTGATTTGCGAGCTCCAATCGGACTGCGACGCGCTTTATGAGGTCGCTTGCTCTCGCGAGTCGCTTCTCTTTATGCGCCGAGCACGTGTGCCCTGCTGGTCGTAGAGGCCAGCGATGAACTGGCGTCAATCACGCTTCCATCCAGTTTATGCTGCTTAGTCGCTACGAGTTCCCAGCCGGACCGCTGGCAGCAAGGATAGGAGTTGCGCTCGTTGCAGGACTTAACCCAGCATTTCACGCTTACGAGCTGACGTGTACAGCACCTGTCTCACGGTTCCACGGCTTTATTCTCGTCTCTGAAAACTTCCCGTGGATGTCAAGACCAGGGTAAGGTTTTCTTCGCGTTGCATCGAATTAAACCACGCTCGCCCACCGCTTGTGCGGGCCCCATCCATTCGTGGGAGTTTAACCTTGCGGCCATTACTCCCAGGCGGTCGACTTAACGCGTTAGCTCAGGAAGCCAGGGGCACAACCGCCAGTCGACATCGTTTTACGGCGTGGACTACCAGAGATATCATCCTGTTTTGCCACCCGCAATCGAGATCTTCGTCCAGAGTGCCTTCACCACCGGTATTCCTCCGGAATCTGCATTTCACCATACCACGTTCTACCCTCTAAAGACTCAAGCTTGCCAGTATCAGATGCAAGTTCCCAGGTTAGGGCCAGGGGATTTCATCTGACTTAACAAACCGCCTGCGTGCGGCACTTCCGTGATTCCGTTAACTTTGCACCTCCAAATATTACCGCGGCTGCTGCTGGCACGGGTTAGCCAGTTAGCCTTCTGCGGAGTAACGTCAATGAGGCGAAGGTATTAACTTTACTCCTTATCCCGCGCAGTACTTTACAGCCGAAGGCCTTCTTCGCCACGCGGCAGCATCGGGCTTGCGCCCGGTAGTACAATATTCCCACTGCTGCCTCCCGTAGAACATTATCCAGCACCAACAGAAGGTTAACGCAGGCACCGACAACACCTTCCAGCACTGGCAATACGTGGCGGCA
+
',**.*()%&&%&$%#%((&%'+&'%'*'2+1)*-96/)(()')%$&()102-)4-((&('2.)51),()+577.599(/-&/5.)18..:91/+(),54;:60*'(('1,)-,--,37-8.5.)%,*))'*+)+/;41382427424:621*3.-+'++/05/.-..0136:3.-,1294/,-./'%((%*6,,0*&')'+'0+75++)&&#'('*')$(+13--,,+).)(,,-,-**%%%&(())-*,/516,,*%&'/1672%$%%&'(&%$#+,+'&#$(''('*&'&-0,3%'')$%&'%&'&+)++,.'**'*'+-/,+$(./,+07,(+,/0.)+('%)&%''%%&%*49/0'&)304;774+,*+,-.%--3+6/24).%)/.%(%%+,&1,'+%62,,1)-%.,'&&()-753+,&%&''))*+/./(&%%$$$(*&)*++'$(&&($(,3371*#&*)'&))+-1-'''&&%%%%*10-34/64+*/1:::1.,&*)21;)26*52/(+*0-(%$'%&-)6**+/02(++.+05/28((%&&$#,0'&+-)..3,/.2'3/51/(()-++,1(&&),(%)+1.#&&(()))+/04*--*,-184+.2.*,--73..,1,-,83/8.-..7&*/+*'-(%*/3**')/1,/$'%$$((**/,/.*598+).'10235962211:00&+)%)**'(,0,-187*$%%$&1(%''%&&$&$$&'0443/9)**'%$%)'*+504/)1.&1233;70/0()(&'*)(%,(+6*,(++#$%('%'**/'%$(-.(-+-,&,(*,..9..25.3//$1*,,0+/,+,-)/24192+.*),*.5+1+%-2/,%21)*)&'-+)*+-100/.)(&$*)('++21/(&&$&')($$#&$*/*-),1-,*'+/'*&*.*-*1,))(*+)14/1+/-.-37655.1**,*.*',**..%*'($%(*1400.00-&&'(,+8887:5+(-))')((+*/11,-(+0*%..2*$(%(-1,&)$'&*+--34+'$'&0,'(-*0+45;76;7$%%%&(*,,)($%%'&(36/5-+,0/9+/())%))+/6113/3++&/.010--&&.5,**&'**/&'().0'+$-'+*1+/$&/,,.-9262(1%&%%#()+.,)&&$&()-.''(*$-)011-6///0'&%&$$%&
@4deded69-33d7-4899-93a1-9eb5f92ec44e ch=1 read=51520 start_time=2019-12-13T17:03:17Z barcode=BC01 runid=2c9cf7bc05858273f10e7d7ec552fc0bd742dc3e
CTCTACGGAGGCGGTGGGAGAATATTGCACAATGGAAGGCGCAAACCTGATCATGCCGCGTGTGTATGAAGAAGGCCTTCGGGTTATGAAATTACTCAGCTGGGGAGAGGAGGGTAAAGTTATGCAACTGCTCATTGACGTTACCGCAGAAAGCACCAGGCTGACTCGTGCCAGCAGCCGCGGTAATACCCGGAGGAGTGCAAGCGTTAATCAGATTACTGGGCGTAAAAGCGCACGCGGAGGCAGTTTGATACCAGTCAGATGAAATCCCCGAATAAACCCGAACTGTATCTGATACTGGCAAACGAGTCTCGTAGAGGGGTAAAATTCCAGGTGTAGCCGGTGAAATGCGTAGAGATCTGGAGGAATACCGGTGGCGAAGGCGGCCCCCTGGACCGAAGACTGACGCTCAGGTGCGAAAGCGTGGGGAGCAAACGGGATAGACCCTGGTAGTCCACGCCGTAAACGATATTAACAGGACATTGCCCTTGAGGCGTGGCTTCCGGAGCTAACGCATTCAGTCGACCGCGCCTGGAATGCAGCCGCAGGGTTAAAACTCAAATATGAATTGACGGGGCCGCACAAGCGGTGGAGCATGTGGTTTAATTCGATGCAACGCGAAAAAGTACTTACCTGAATCTGCAATATCCACGGAAGTTTTCAGAGATGAGAATGTGCCTTCCGGGAACCGTGGAGACCAGGTGCTGCATGGCTGTCATCAGCTCGTGTTGTGAAATGTTGGTTAAGTCCCGCAGCAGAAGCAACCCTTATCGCTGTTGCCAGCGGTCCGGCCGAGACTCAAAGGGGAGACGCAGTGATAAACTGGAGGAAGGTGGGACGACGTCAAGTCATCGCATGGCCCGCCCTGACCAAGGAGCTACGTGTAATGGCGCTACAAAGAAGCCTCGCGAGAGCAAGCGGACCTCATAAAGGTGCGTCGTGAACAGGATTAGAGTCTGCAACTCGGCTCATGAAGTCCCGGAATCGCTAATCGTGGATCAAGAATGCCCACGGTAGAATACGTTCAGGCCTTGTACACACCGCCCATCACACCATGTGGGAGTGGGTTGCAAAAGTAGGTAGCTTAACCTTCGGAGGCGCTTACCACTTTGTGATTCATGACTGGGGTGAAGTCATAACAAGGTAACCGG
+
))-'%&*+))'&%&&(+()&-.*+**&)&'*.//,*()-*-217..+'(&)&&'.27,+))+,-/,-..1')))+34204+7)5*$-&.*(**'*.*&'('-/6/**&('%+,)008/-,511.+/)'))+35-1--+0//0+.,'**&)&&%')+7*-**$')314(*%02.*/0(6-,*2)*.4.*.'((+*,)%)*/+-*'(+(,)+*-&2&*+,/,4/-,233:0*(..,&+'+','&)+$/'(%%%*&,&((*4/120-(/,+089,)+)(%))/)%(%')&%%'(,('(-..93921,*)))**0+.15&)$*0.-)136+203,)2**'&#$%))2-*'(*)+.++.,++-1885,)/*+1-+,+*2,0/.,.6/3,/,1650+-/601'*3/-,0.-'(&),2,.4431(-)&+/17999.**.(+(,&+,(,(')*,'+.1,'*+1)%),162347,-,+,''&%%''.0,*%/()13)&(,,-.-++,4,,431&0%%+5640//-08,-())./43./&)4040-/..72*2:49-,*/-3+38604:30-+),''/.4-.*(39*1+$%'(,416*3344,/.01//046<:-97:0.//)/(.--.(*421()'$('*,.50-&%*+,'($$$(1/0$'*+*,*.78//)*,,,9.,(.++**11,8,-)&2/+,,4672(%%(4,(*9456820.//645561'11/5210..-02--,.1,*,4/90-92/-,11('-,,6&&'*'*,)170.60/1()/-06.24-',*200*+-+,')(*.20..*),*,'+*+&+#&')**,-*)*3,+0*0,,-)/5,&%((/098843588:6%%'(,625/%))($(*,)+*--&(*(')$&'%)/,-,+&**1+55)%')$'((+))++,,'14.*,-7+,1.12-74+)(+,1,,+()(),,$+'%*'+'(())0/+)'))+%&*)4'++1.+,0((-3.1-,0///00539867731((02.1*8**+483''/*5444337(+31+++'+(('+,/61+0.'+-,,'*.)+(&%+)%%(&-0.813/6/('(%),,,)*,*1+0++-&)('(.,/1.4..5,*)***225552()*+,.*(///2.5.*)$(%%%(,('(*/20/8
@f80ea77d-7617-4311-8dbb-7c0b1c5dff30 ch=140 read=105908 start_time=2019-12-13T17:03:34Z barcode=BC01 runid=2c9cf7bc05858273f10e7d7ec552fc0bd742dc3e
CTCCTACGGGAGGCAGCAGTAGGAATTTTCGGCAATGGAAACCCTGACGAGCAACGCCGCGTGAAGGAAGAAGGTTTTCAGTTGTAAACTTCTGTTATAAAGGAAGAACGGCGGCTACGGAAATGGTAGCCGAGTGACGTACTTTATTAGAAAGCCACGGCTAACTACGTGCCAGCAGCCGCGGTAATACAGGTGGCAAGCGTTATCCGGAATTATTGGGCGTAAAGAGGGCAGGCGGCGAAAAGCGGGGTCTGTGGTGAAAGCCTGAAGCTAACTTCAGTAAGCCATAGAAACCAGGCAGCTAGGTGCAGGAGGATCGTGGAATTCCATGTGTAGCGGTGAAATGCGTAGATATATGGAGGAACACCAGTGGCGAAGGCGACGATCTGGCCTGCAACTGACGCTCAGTCGAAAGCGTGGGGAGCAAATAGGATTAGATACTGTACGTCACGCCGTAAACGATGGTACTAAGTGTTGGATGTCAAAGAGTTCAGTGCTGCAGTTAACGCAATAAGTACTCCCGCCTGAGTAGGTAAGAATGAAACTCAAAGGAATTGACGGGGGGGCCCACAAGCGGTGGAGCATGGTTTAATTCGAAACAACGCGAAGAACCGCCTGGTCTTGACATACTCATAAAAGGCTCCAGAGATGGAGAGATAGCTATATGAGATACGGGTGGTGCATGGTTGTCGTCAGCTCGTGTGTAGAGATGTTAGGTTAAAGTCCCGCAACGAAGCACAACCCTTATCGTTAGTTACCATCGTTAAGTTGGGGACTCTAGCGAGACTGCCAGTGACAAGCTGTGGAGGAAGGCGGGGATGACGTCAAATCATCATGCCCATATGACCTGGGCTACACGTGCTACAATGGATGGTGCAGGAAGCGAAGCCGCGAGGTGAAACAAAACCCATAAAACCATTCTCAGTTCGGATTGTAGTCTGCAACTCGACTACATGAAGTTGGAATCGCTAGTAATCGCGAATCAGCATGTCGCAGTGAATACGTTCTCGGAGCCTTGTACACACCGCCCGTCACACCACGAAGTTGATAACACGAAGCCGGTGGCCTAACCGCAAGGAAGGAGCTGTCTAAGGTGGGATTGATGATTGGGGGGTGAAGTCGCTAAGGTAACGG
+
.-3/+.000,',.*,--&.//.)-)0/-+++677<85,(/*+:3...5+++/130,/4-017536,//2&**-*4;5,0)0*9./06-43935/50/-8/,-1/604:80;.1///32*/+7/.3('(*5.(')+./51.-,,)0*/-0%,++*0412./-*,00458,+$)+(,***1,35284/9,*)(+--27.5924/:...12'+$#'('/*69;:888;.*'-.-,.9;-10,+./32(0)491431122973242.1425,+'(%%$((/+(,1/3,/4372,,43-9'78.-----/3466-3,'+--/7'-&&)&2*6642166-,-,376..0*-57783000/24783/30-30+1*+*8190))1)348883322.20322325-,+,,3.0014676#((')5585.4*)&,344/(24/2-,(3243./*#%&))(..6776953.--.+''*.4835727/5//069858+&'(/0**2724455445422/*//2035)3**++9--2:7/,&'%&%$)*&2326163/-329*'&*&3+638,-59:2+&(%$&,0/65966.,,,-00-.<<57794&%++&+2867139')./'&(*)*,)(*2+0264055524375.+4//4)))*+,77+*))(00,1/0/-(+0169-,,&241,6-,,11%,11*+4677.'()--3.-*(%&''20.5/'3246/:++.65)*1598..))*)+..06/11/3476:143:45;745%,,5.//2.8:20535+)/.,,.247774)21162/0)()($(-++,*0-450,670612210/./*+-::7183/1,%('(*./1-),.--**'()/1.(*,,812:66/0.(/'1),,+/%(*&*.,**)+(''0.'44;<68:8356:;64588;/*4-/5<:09-7...9995-110.003720()***//),6.+-,778131%(&*)+,7885824))+,/56816)/./0529:/.5-,110%)01+0,/.212/3:56;64765533,&)(*'(6-**0/-+)/&'*/082541/3,+1:9:6744*0,2++))*22321.-.3')16*-*(',-/;/978/)%,)+/)+-&$$&%-+/1/4)8
@f087ec73-826b-454b-95a8-a08b28dc6816 ch=256 read=161048 start_time=2019-12-13T17:03:34Z barcode=BC01 runid=2c9cf7bc05858273f10e7d7ec552fc0bd742dc3e
CTCCTACGGGAGGTGGCAGTAGAATTTTCGGCAATGGGAAACCCTGACGAGCAACGCCGCGTGAAGGAAGAAAGGTTTTCAGTTGTAAACTGTTATAAAGGAAGAACTGGCGGCTACAGGAAATGGTAGCCAGTGACGAATACTTTATTAGAAAGCCACGGCTAACTACGGCACCAGCAGCCGCGGTAATACGGAGGTGCAAGCGTTAATCGGAATTACTGGGCGTAAAGCGCACGCAGGCGGTTTGTTAAGTCAGATGTGAAATCGGGCTCAACCTGGGAACTGCATCTGATACTGGCAAGCGAGTCTCGTAGAGGGGGTAGAATTCCAGGTGTGGTGAAATGCGTATTAGAGATCTGGAGGAATACCGGTGGCGAAGGCGGCCCTGGACGAAGACTGACGCTCAGGTGCGAAAGCGTGGGGAGCAAACAGGATTAGATACCCTGGTAGTCCACGCCGTAAACGATGTCGACTTGGAGGTTGTGCCCTTGAGGCGTGGCTTCCGGAGCTAACGCGTTAAAGTCAGCCGCCTGGGAATTACGGCCGCAGGTTAAAAACTCAAATGAATTGACGGGGCCCGCACAAGCGGTGGAGCATGTGGTTTAATTCGATGCAACGAAGAACCTTACCTGGTCTTGACATCCACGGAAGTTTTCAGAGATGAGAATGTGCCTTCGGGAACCGTGGACAGGTGCTGTGGCTGTCGTCAGCTCGTGTTGTGAAATGTTGGGTTAAGTCCGCAACGAGCGCAACCCTTACCCTTTGTTGCCAGCGGTCGGCCGGGGAACTCCAAAGGGAGACTGCCAGTGATAAACTGGAGGAAGGTGGGGATGACGTCAAGTCATCATGGCCCTTACGACCAGGGCTACACGTGCTACAATAGCGCTAAAGAGAAGCGACCTCGCGAGAACGAAGCGGACCTCATAAGGTGCGTCATGTAGTCGGATTGGAGTCTGCAACTCGGCTCCATGAAGTCGATCGCTAGTAATCGTGAATCCAGAATGCCACGGTAGACCGTTCAGGCCTTGTACCGCCCGTCACACCATGGGAGTGGGTTGCAAAAGAAGTGGGTAGCTTAACCTTCGGGAGGCGCTTACCACTTTGTGATTCATGACTGGGGTGAAGTCGTAACAAGGTAACCGG
+
**2-,-.'/,''(%&((()+**&)(69626;7673.*&'*++-201260.06582019/012221-+,+(/0)-/.4/.*&*+,&*/1)(3&2+--374-4-5/4/.*2-0+.--.316-34-,470..20,00222*&&&#(+.1*.,+%*++(,.+*-(*',+-,*-*&&&*1,,0-'/.-.//,:.//;52..-(/19968528171105/2330259:6:5267,*,31).(,++/0'23:8/1897029(+3/%''*06)4(-3729/85976;-5-/50100/2//-,,-*-+))%&'(*-/07628,+*246*20*%4*6+**2630+)&0)-8/.4894+0+&&)*,,-%+6++/*0')*/3312721172703/293*-7432/+'/&&'+:9:9:14:871'$$$*)1131.+'(,1843081,+.)+./-494+..-+0352,/36;889;661/0/28995-/+-'+,/41247;/2.+&,-*.7*3./11-2*+++12.,+,)3,8/+,90-+7.88902/')'+.+/0863.0%)*)2+304*)../:85-3,3-226--1-,+))..1,+(+/:77:./.++((+.38445776--/(+%*%%'.(--.()'()-+,,.*0)))-2:7**+12.2,.9:46**))*90/(-++%3),2/60+653240/0-+/-,2/300/-+%'**+02467(*,/289472/,-/6624599<44440..5((*045116747,.+2--0./:,13))37211../3946*5-1&-+&*,-/6'*-(++(&+)5799:.0-,-.10*,+.4)*2+2.42-389+2636-.-42.0801/*,..1-'*&&',-7:.6780('($'231534322*&%$##$,1)'*&*))+406/.0421+&(%*$*)(,.432754*+-.3099::;:(7*-&,,/)*&.%)'&)+.27817/00,---.4///3.*+-'$-0&&%'(1.50127/*,+2***-4.-134636.*(/&(()24%)./('&&%*,203;5511+-*252557/)(*,156;67187+%)(&()/+,.')&&/)0,7<76<7,-1/)((''-0',(47',,+--++/557677711/4-,/6488712**-./455/7
@9d11c632-d80f-40d2-bb9a-a3e6ff1a16d9 ch=319 read=163865 start_time=2019-12-13T17:03:30Z barcode=BC01 runid=2c9cf7bc05858273f10e7d7ec552fc0bd742dc3e
TTGTTGTGCTTCGTTCCGGTTACGTATTGCTGGTGCTGAAGAGAGAAGTTGTCCGGATCTGTTGGTGCTGATGTGCTCCTGCAGGAGGGCAGCAGTAGAATTTTCGACTGATGAAACCCTGACCGAGCAACGCCAGCATCAGAAGGAAGAAGGTTTTCGGATTGTAAACTTCTGTTATAAAGGAAGAACGGCTACAGGAGCTGGTAGCGGGCGTGATACTGATAGAAGCCACGGCTAATACGTGCCAGCAGCCGCGGTAATACGTAGGTGGCGTTATCAGATTGTGGAATAAAGAGGCCAGGCGGCAGCAGGTCTATGGTGAAGCCTGGAAGCTTAACTTCAGTAAGCCATAGAAACCAGGCAGCTGGAGTGCAGGAGAGGATCATGGGAATTCCATGTGGCAGTGAAATGCGTAGATATGGAGGAACACCAGTGGCGAAGGCGACGATCTGGCCTGCAACTGACGCTCCAGTCAAGACGTGGGGAGCAAATAGGATTAGATACCCTGGTAGTCCACGCCGTAAACGATGAGTGCTAAGTGTTGGATGTCAAAGTTCAGTGCTGCAGTTAACGCAATAGAAATTACTCCGCCCACAAGGTAATTACGTTCGCAAGAATGAAACTCGAAAGAAGATTGACGGGGGCCCGCACAAGCGGTGGAGCATGGTTTAATTCGAAGCAACGACGGAATCTTGACATGTAGCGAAAACTCCAGAGATGGAGAGATGGCTATATGAGGATACGGAGTGGTGCATGGTTGTCGTCAGCTCTAAATTGTCGTGAGATGTTGGGTTAAGTCCGCAGCAGGCGCAGCCCTTATCGTTAGTTACCATCATTAAGTTGGGGACTCTAGCGGAACTGCCAGTGACAAGCTGGAGGAAGGCCAGGGATGACGTCAAATCATCATGCCCCTTATGGCCTGGGCTACACGTGCTACAATGGATGGTGCAGAGGAAGCCCAGAAGCCGCGGTGAAACCAAAACCCATAAAACCATTCTCGGATTCGGATTGTAGTCTGCAACTCTGACTACATGAAGTTGAATCGCTAGCTAGTAATCGCGAATCAGCATGTCGCAGTAGATACGTTCTTGCTACACACCGCCCGTCACACGAGAGTTATTAACGCAGAAGCCGGTGGCCTAACCTGGGAAGGAGCTATCTAAGGTGGGATTGATGATTTAGAATTGAAGTCGTAACAAGGTAACCGG
+
%///+''%$$&%(.4-(&*2/,-)2)-3/027982120.+((&&%()*-6...*)&'%$&$&6.+*'$'&&(&(%(+3,)&(%./*03+6033+2720&/)698+')*''*0($)0'-5+++(*..*/,3-)+,%$'%-.**.0.+1-))-)-*951241/1.-)-8:.-8*1)/.+,+6.+.17/.5+&.+*.3,0(&&$$-&&%&$&)&$&$%$%$')$'-)))+'*+-+3***/-,---0,-*(*)((-')+)2,,&)$)(*$+)%('')-;-,+%&%,)&.'((%%'*'%&&%&&&*00-8/*-*%.,,1/%.020./4*,632)+'%'++/()/*0(--17,/8/3,,+23/65-62+(&)'*'))7673.*+*36532',++&&))5+60*'%%&)%,**)..+,-////.-'()*,.))++).++.2362'&/,/.5975554--/17045:83220.%((,*'(-0%(%%(+,')-)&(,6:<5,17,2.+(//+24((*,./56.--/*'&&'+8'.//0,++-),)*..166;6;7:47771(**73121,*'*,/03221//.500-%+,'*-),.16,10%#%'''%+'+(/'-.495-/0*),-,.'.-',2%)+)$(')+'4-22/696/080*,+-23''&((18.22,55.0:..81:3)-,%+.%)$$%&&)&)(**))-,,''$%%#'()*()-.,+(**883/++(0.&+,--/2/+,.-/0+2%*$%'*242356653:01545/)*-,*&%&%((,-3*1(&*.272:/.,+806+-03(*.03228725-(+3*+0-012.5**,71264683150())2,7:313110&((&,(/432//+*++,.30+--0/.'*(..23&'287188887795;222:::68/264),0-/0134+,300.+-'(+-188697<88:996254424+-*&)&)(')$(((-61-,)%)/0'+&8;<:7;924455.1659<646%*$5)0*4(4++--3042445:411(*,60,(%&%%'&(((+50231-*(&$'(/0200//-+0,+,%*+3144*0&.0&'6667169.2.+'(()*+*123581/.,')'++,(%')1*)*,''#($%+')/4+300631.140-)'''+(*(%&&,%.2/3-)(*)66/,4+--0,41&(*&%+&(1/.05/435237*4//71:,:
@3d816122-c930-465b-82ec-a8f9d930fb01 ch=478 read=97722 start_time=2019-12-13T17:03:47Z barcode=BC01 runid=2c9cf7bc05858273f10e7d7ec552fc0bd742dc3e
TTGTTATTGCTTCGTTCGGTTACGTATTGCTGGTGAAAGTTGTCGGTGTCTTTGTGTTAACCACCTGCTTGCCGCAATAAAACCATCTTCCGGTTTACCTTGTTACGACTTCACTTTAATCGCTGACCCTACCTTCGGCCGCTGCCTCCTTGCGGTTAGCTCACGGACTTCGGGTATTGCCAACTCCTGTGACGGGCGGTGTGTTAAGACCGGGAACGTATTCACCGCGACATTCTGATTCGCGATTACTATTAACTCCAGCTCGTAGCCAGGCGAGTTTCAGCCTACGATCAGGGCAGACTGGGTTTTGCGGTTGGCTCCACCTCACGGTATTGCATCTCTGTACCGGCATTTAGCGGCACGTGTAAGCCCATACACATAAGGGGCATGATGATTTGACGTCATCCCCACCTTCCTCCTGGTTAACCCAGGCAGTCTCGCTAGAGTCCTCAACAATAACTAACGACAGGAGTTTGCGCTCGTTTGGGACTTAAACCCCAACATCTCACGACACGAGCTGACGACAACCATGCACCACTGTCACCTTGTCCCGAAAGTTTCCTCGATTAAAGAGTAATGCAAGGGAATATCAAGTGTAGGTAAAGTTCTTCGCATTGCTTCGAATTAAACCACATGTCCGCTAACTTGTGCGGGTCCCCGTCAATTCCTTTGGGTTTTAATCTTGCGACCATTACTCCCCAGGCGGAATACTTGAAATGCGTTAGCGGCGGCACGGAGATGTTGAAACCCCACCTGTGGCTATGTTTACGGCGTTACCAGAATTATCTAATCCTGTTTGCTCCCCACGCTTTCGAGCCTCAGCGTCAGTTACAGTCCAGAGTCGCCTTCGCCACTGGTATTCTTCTAATCTCTACGCATTTCACCGCTTCCACTTCCGGGAATTCCCGCTCATCCTCTCCTGCACTCAGGCCAACCAGTTTGGAATGCAGCACCCAGGATTCAGGCCGGGTATTTCACATTCCCTTAATCATCCGCCTGCATCCCTTTACGCCCAGTAAATCCGGATAACGCTCGCCACCTACGTATTACCGCGGCTGCTGGCACGTAGTTAGCCGTGGTTTCCTCCTTAGTGCAAATCATTATCTTTAAAAGAGGCCAAAGAGAGCTTTACAGTCCGAAACCTTCCATCACTCACGCGGCGATTTCAGCATCAGGGTTTCCCCATTGTGCAATATTTACTGCTGCCTCCCGTAGGAG
+
%(),)$)%$*2/0**07'+-,*,6627212554*.,2-,.410023025116,)+4470.2,&**(&(&$$*&$%'(*+.0+'&),155/,*+(,'$*')((+(').)0292'($$")/,02421+24.*/37776*5,7../..676,-..10607/0095235:345853;22/8229/3(-,,%&&$&')(/2427/..('%')(137'2.183464876-68015899;;:88669621.-1521-*&&)(+,4'&%$'1'*%)&*,1761//3;321229/+,&&*+#*'%%$'++,060/:9-)'))+,%%'(+9,/6,,+,'))')'')(*01-534,6*'%#%,-($)-&((&(&&%#$&'02+$'&)),,*-&+48,*30++,)'-4**,7364356+4,(-204400250060;15/81-0963177693111')+,/0-.1*+*(%&%&/*701121-0()*:2-./.+..0+%'++-)*%%$#(..*+*(()()*().2446546320/00'3/0/7/844.47,,()*-&0',(''('''-1,(*3325563-5-2.-+,-/031/+2/&'-%*,,77-2.135/5-*(+**+3146936542(+,3/))+.-3<7;;1222/10-*+-&%#'&(+.51/320;90*//-0/5133:3-)--78**3.131/.0267)4%%)-49:,.2892746-))*('.+**/1415(*'((%)3../5.,,(-.1942;62;7+%)%&)&&().*,+)21*+()&(')$'+,,)+-,+-965:4565/86.*1027;7-10048,-6649522/,2125.,01.024.8'()*-(22892;2128'+*+()#)*.276,.633244464515:5+&,.')')('%()(($&&%(&1,62()/),%)/++-(+643/''%%&++'$+*),086<:6687689121)0.+,),)2*)*,-8+1.)*+/850,++-*0.'&'3+77.871451)$)')(2.,65-.-22,)/,696+1668+%%%(*+/2---''&&$%')*)9/57111/*))&'+*'$(()%014,+.)%'&/19.1+,.3.0%&(',+2201(0('-//,'+15)&')',/-2+((''*,/2,%,'(21%%,,'0142-()*/.55513-)**))%5+%&$%*',-+385/;-/5;+(59*--/.1,&*.&%'++-/236,79,+976.)*
@20423f3c-5063-4320-9d5f-0470ec03aa32 ch=66 read=138445 start_time=2019-12-13T17:03:59Z barcode=BC01 runid=2c9cf7bc05858273f10e7d7ec552fc0bd742dc3e
CCAGTTTACCTTGTTACCACTTCACCCCAATCATCAATCCACATGGGCAAGCTCCTTCCCTTGCGGGTTAGGCCACCGGCTTCAGGTGTTTATCAACTCGTGGTGTGACGGGCGGTGTGTACAAGGCCGAACGTATTCACCGCGACGCGCACGATTCCGCGATTACTGGCGATTCCAACTTCAGCTAGTCAGGTTGCAGACTACAATCCAGACTAGAGAATGGTTTTTATGGGTTTTGCTTCTCGCGGCTTCGCTTCCCTCTGCACCATCCATTATGGCACATTAGCCAAGGTCATAAGGGGCATGATGGTTGGCAATCATCCCCGCCTTCCTCCAGCATCACTGTAGTCTCGCTAGAGTCCCAGCAATGATGGTAACCCAACGATAGGGGTTGCGCTCGTTGCGGATAACAACATCTCGACACGCAGGCTGGCGACAGCCATGCACCCACCTGCTTATCTCATATAAGCTATCTCCATCTCTGGGCCTTTATGGAGTATGTCAAGACCTGTTAAGGTTCTTCGTTGCTTCGATTCAAACCATGCTCCACCGCTTGTACATTTAAATCAATTCCTTTGAGGTTTCATTCTTGCGTACTACTCAGGCAGGTAGCGGCCCGTTAACGGCACTGAACTTTGACGTCAGCACTTAGTACTCATCGTTTACGGCGTGGACTACTGGGGTATCTAATCCTGAAATTGCTCCCACGCTTTCCGGGACTGGGCGTCAGTTGCAGGCCAGATCGTCGCCTTCGCCATGAATTGTTCCTCCATATATCTACGCATTTCACGCTCCACGGCCCGATTCCGATCCTCTCCTGCACTCTGGCTGCCTGGTTTCGCAAACTTACTGGAAGTTAAGCTTCAGGCTTTCACCACAGACCCTTGCTGCCGCCTGCTCCCTCTTTACGCCCGTGATTCGGATAACGCTTGCCACCCTACGTATTACCGCGGCTGCTGGCGCGTGGTTAATGCCGTGGCTTTCTAATAAAGAAAGTACCGTCGCTCAGCTGCACCATTTCCTGTAGCCCGCCGTTCTTCCTTTATAACAGAGTTTTACAGTCGAAACCTTCGCCCTTCCGCTTTTGGCGTTGCTCGGTCAGGGTCTCCATTGCCGAAATTCCTTTCGCGCCAGG
+
0-()090.207.'-*)05%**.,'*+,(,+3459736/42+,+0++(,'%*,/020077,*3+-)5).7-08;:566/6020/+1/-++*)).1,(,,.-.2-0001366<;5761131169651613/,(&&*+810+/.,/-('$#$%$&&%.*33+-5417*))&&%*0244+-((3.0)('((*57$)2285625678698902+&((++*,%'*-+,1+5:7/*2+:0367.,-052*-+/01+*0)(+5-/81---*-/083879*3+%((,,**$+%$%&&**+*++&'*++47.+&'&&*2*6+0+2*+,.3.94-($%'(--6,3))$&&)*%((&('),0',*,1)()*+151+$-'2+,,57534,31*/321120'02-.723/245/3:+*-4,'+&+0.5333*-'()*/&(&(-.0/%-*,.5&35/-$+(05,-75,**&&,,../&)'(*((+/,-.,-75--(%.&-((/,2*%($)&'*/.)***--//3&$+)3,/4--)+(&)+3--.2&'&)*'(++(,''&,-36024)*.,)+&%$&')17-,-24.3/0*2/-(,(3:59386*'%$'&++++,))+(/32+**'&$%&'&%&&),5,*'((&.,/2711/2)((%&'(#(#&$$''*)/34599/452'0,1*'),4140)''%--*./00%,1((0*&%$$*)'*.31)'+*(680)+'5711,&+'3046.-6-$)%&#'',+//.)1002*)+)*6932')&,),9999223*-,.051.+++-+3;-)%&%%)&(((%$$$#&&*9**(),1855355*+-'((+*&('*(-0027.2*(&)*)(''&%((,+%$(&,,0(-/63&37.1;81/-5+,,11*2+)*(()+.4-0//(%(04)*-1.%%+*+,'&''(.4.):1899-,,0,.16)./*'*-+---/*/4)(154586659422&2%)-6,'&#(*+-**(*-*)$-),0.,%'+,)-,13-33&()-%-+-$)'1-+08.1./,/..32,,:986,*$$-)+.*')(*'%%(),/8+*+-%,*%))'--..)'(***1.*'(&'(&,&((,,))./*5.2+16-**'**+//.6))+**,2.+'(%'$&#%$%&)
@c0bffafa-b335-4c18-8bc9-62a7f350bace ch=90 read=134168 start_time=2019-12-13T17:03:52Z barcode=BC01 runid=2c9cf7bc05858273f10e7d7ec552fc0bd742dc3e
CCAGTTACCTTATTGCGACTTCACCCAATCATCAATCCACCTTAGGCAAGCTCCTTCCTTGCGGTTAGGCCACCGGCTTCGGGTGTTATCAACTCGTGGTGTGACGGGCGGTGTGTACAAAGGCCGAGAACGTATTCACCGCGACATGCTGATTCGCGATTACTAGCGATTCCAACTTCATGTAGTCAGTTGCAGACTGGTGAACTGAGAATGGTTTATGGGTTTTAAGCTTCACCTCGCGGCTTCGCTTCCCTCTGCACCATCAATTGTAGCACGTGTAGCCCAGGTCATAAGGGGCATGATGATTTGACGTCATCCCCGCCTAACCTATCCAGAAGCTTGTCCACTGCCAAGCGAGTCTCGCTTCGGGGAGTCCCTACTTTCCAATGATAGAAGTGCTTAACGATAAGAGGTTGCGCTCGTTGCGGGGACTCAAGCAACATCCACGGCACGAGCTGACGGTAACCATGCCACCTGTATCTCATATAGCTATCTCTCCATCTCTGGGCCTTTATGGTATGTCAAGACCTGGTAAGGTTCTTCGCGTTACTTCGGAATTAAACCACATGCTCCACCGCTTGTGCGGGCCCAAATCAATTCCTTTGAGTTTCATTCTTGCGAACGTACTCAGGCGGAGTACTTATTGCGTTAACTGCAGCACTGAACTTTGACATCCAACACTTAGTACTCATCGTTTACGGCGTGGACTACTGGGGTATCTAGTGGCTCCCCACGCTTTCGGGACTGAGCGTCAGTTGCAGGCCAGATCGTCGCCTTCGCCACTGGTGTTCCTCCATGCTCTTCATTTCACCGCTACATGGAATTCCGATCCTCTCCTGCACTCTAGCTGCCTGGTTTTCATATTACTGAAGTTAAGCTTCAGGCTTCCTGAACCCTTGCTGCCGCCTGCTCCCTCTTTACGCCCAATAATTCCGGATAACGCTTGCCACCTACGTATTACCGCGGCTGCTGGCACGTAGTTAGCCGTGGCTTTCTAATAAAGTACCGTCACTCGGCTACCATTCCTGTAGCGCCGTTCTTCCTTTAACAGAGTTTACAATCCGGCAGCTGCTGCTGCGGCGTTGCTCGGTCAGGGGTTTCCCCATTGCCGAAAATTCCCTACTGCTGCCTCCCGTAGGAACAATATCAACTTTCAGGTTAACACAAAGACACCG
+
*)&(,,),'('#1)%*.*-.70-0.**3085669;863()#&%$*'-3*)+./716-))+,2,6-70.66:45/2/-376-4)'$/61541+**+)01/+-,+,24;7749000-/.12:-/3.,***-22486562/25,///022427000/0+...-/*)**+-//:-7+-&+0038:997::913160117/+,&(*00865+)'*.,/208<.3:;,1:;0-%%&%&+&.0/2*--4/-//++.238),64,,++.(+,*&1)'(.0/-.01-.)))8---5//)++0)-5(+::...+(6;60000,***)-/-&+'&(*.0-,,1**()*&'),+*3)$&(('%&&')')(*0+0*,/1.*/3-%'(.'&$#&'(*/)0-***+*(.+&*''(*-.+*1..''%5,:7-+'**2015()',40&%%*)'*/*-/'),,%+,+0**/./656/*+'&),)...*0,+4955510-**&))*%.+,-6432/266897700-,*'&(((+0+)+)&%%%'(-2;80...)2,7:98<988708&+-:1)(,'+.2<:7;413423338222*-001206)12.3/,6822+6.93+05--559<9559</8...&&(*&)#%&)3../()*%-(*+6.0301-8-7-220-++,(/112531.4446841./*.*+,,+*2--088:9626:),*63,+3:3751..&1/*.014))(0.32-350)*+*+3802,991/..-663460182.200534346;;29687426336:6674.2/159:15601**..-.0+/31.37558511)+./6-5.--'(*2./0778443/0/./)129788885635*)&+(*,$(&'''+1;56,2273//63/),'$%&08;506/--3595:;3/.+03*&(+3+-.017*.*)+2.3015132,)0*+,723/,/...137.7.-2-,,,://.1,2+)&,-.*36:12372040+17,.'*.+070.1(377896786())))491361,+*&)*+(+91:;99386*4+-',+++-3:8,/.223+&&(%'(+*&$$#$%'+/45/4,+,1(6,1,.15-/</4;:33:9464/165218+6*((,-+,-,-1-/9--235+&$&*-1116*&(&'*+)+.+2163265:--0146:7
@4b6e5cc0-54e5-4b2f-90c8-adca6faa5ae3 ch=138 read=127220 start_time=2019-12-13T17:04:08Z barcode=BC01 runid=2c9cf7bc05858273f10e7d7ec552fc0bd742dc3e
CCTTGTTACGGCTTCACCCCAGTCATGAATCACAAAGTGGTAAGCGCCCTCCCGAAGGTTAAGCTACCTACTTCTTTTGCAACCCACTCCCCATGGTGTGACGGGCGGTAATGTACAAGGCCAGGAACGTATTCACCGTGGCATTCTGATCCGGTACTGGCGATTCGACTTCATGGAGTCGAGTTGCAGACTCAATCCGGACTGACGCACTTGTAAGGGTCCCTTTGCTCTCGCGAGTCGCTTCTCTTTGTATGCGCCATTGTAGCACGTGTGTAGCCCACAGTCGTAAGGGCCGTGACTTGACGTCATCCCTACACTCCAGTTTATCACTGGCGGTCTCGCTGGAGGTTCCCGGCCGGACCGCTGGCAGCAAAGGGATAAGGGTTGCGCTCGTTGCGGACTTAACCAACATTTCACAACACGGGCTGACGGCAAGCCATGCAGCACCTGTCTCACGGTTCCCGAAGGCACATTCTCATCTCCTGAAACTTCCGTGGATGTCCAGAGACCAGGTAAGGTTCTTCGCGTTGCATCAGATTAAACCACATGCTCCACCGCTTGTGCAGGCCCCGTCAATTCATTTTGAGTTTTAACCTTGCGGCCGTACTCCTCAGGCGGTCGACTGGCCGCGTTAGCTCCAGAGTATTACCTCAAGGGCACAACCTCAAGTCGACATCGTTTGCAGCGTGGACTACCAGGGAATTTATCTAATCCTGTTTGCTCTTACGCTTTCGCACCTGGTACGTCCCAGTCTTCGTCCAGGGGCCGCCTTCGCCACCGGTATTCCTCAGATCTCTACGCGACTTCACCGCTACACCTGGAATTCCCCACTCTGCGAGACTCAAGCTTGCCAATTATCAGATGCAGTTCCCAGGTTGAGCCAGGATTTCACATCTGACTTAACAAACCGCCTGCGTGCAGCATTACGCTTAATTCCGATTAACGCTTGCACCCTCCGTATTACCGCGGCTGCTGGCTGGAGTTAGCCAGTGCTTCTTCTGCGGGTAACGATCAATGAGCGAGGTATTAACTTTACTCCCTTCCTCCCCGCTGAAATTACTTTACAACCCGAAGGTAGCCTTCTTCGCCACGCGGCATGGCTGCATCAGGCTTGCGCCCATTGTACCAATATTCCCCCCACTGCTGCCTCCCGTAGGAG
+
,317/32/,2-,27-,/99/.///&+)+6883937*+*0833/(*)/15.14*).0.2/71.%')*00))+/972:;2-25.39,(**5/+)%*)//1.-)&)1-0/$#'+--325694/4*&31,0-,.34:545:55*31128/./-05))(1*-//2-/035.'(,6;7/01.*,,2&$0-9/0*2+1)/)71.5/60-+'()--''*.+*/*+.+*//)+4,,55753--1,012+-05/341:8/0366637;48:+,--.-/..12*('&,++&)*.54612(*2.3('&'')+,,.22466/6+(&#(#')0+,-/89-.042205*-%)'+,&&))+''+03052072*75210/03575.,/.7+)7-12'*(12-433-.01417,*(0*&%$)$'%'0.,09-,/1/-3/2-',++,2467535.59253.-,-,465622/.,.-69:15,,+*+'&&*-1:87857501)()./()086;789;;:569'+'*(,2;1/:224(0/898:93885811/13++,.//<:7:0330///2-&()&)*)+-24)515993*-6-8/:3&)+)'*(,4;;,640++*&'$+(3+624658450543/9952+*'&&'%'))+00).*3)&(&&((*,*)-*,*2+4..&'**,-14+6,533-5455-62*&+&**(*+0*-3,.1'-*$(&6-+*112446995413,&$%$$$'+.-1:/,1647;74*%$#$'++)(-,..3/783.),9:9675686<:78-(/-+.('*)-2/3+*..--.,&+''&%%*)),2:../-+*0439.6-5,9250%*+.,)&('..268*+&*.2177,&,,,-23122/2779;59-,,('0+%+6.))(%*71.)(+,+,,,-/1321145:;*876792730$&'$&'(*.*&%)*..45/117073')3+-.0.8/+0*',--846:563:6547/6+*$(1$(*/.,6,%,(&'+003:1.*'',+/0780&)*4../))&%&'&%%&%-'&(*)%++16+2;76.34.*&'0%**%*%&&+/+*/.,./)$'%)'%%&'%&*)-0.(()'+(-*4464270.++-.2(6355915189*&.+&,')*8+-.778/6790(+++,+*+.+,2/+/,1&+'
@2decae53-b8cd-4ccf-9735-274967b4039a ch=229 read=249566 start_time=2019-12-13T17:04:07Z barcode=BC01 runid=2c9cf7bc05858273f10e7d7ec552fc0bd742dc3e
CTCCTACGGAGGCAGCAGTAGGGAATTTTCGGCAATGGAAACCCTGACCGAGCAACGCCGCGTGAAGGAAGAAGGTTTTCAGTTGTAAACTTCTGTTATAAAGGAGAACGGCAGCTACAGGAAATGGTAGCCAGTGACGGCTGCGTAGAAAGCCACGGCTAACTACGTGCCAGCAGCCGCGGTATGCACGTAGGTGGCGTTATCCGGGGTATTGGGCGTAAAGAGGCAGGCGGCAGCAAGGGTCTGTGGTGAAAGCCTGAAGCTTAACTTCGGTAAGCCATAGAAACCAGGCAGCTAGAGTGCTGCAGGAGAGGATCGTGGAATTCCATGTGTAGCGGTGAAATGCGTAGATATGGAGGAACACCAGTGGCGAAGGCGACGATCTGGCCTGCAACTGACGCTCAGTCCCAGCGTGGGGAGCAAATAGGATTAGATACCTAGTAGTCCACGCCGTAAACATTGAGTGCCGTTGGATGTCAAAGTTCCAGTGCTGCAGTTAACGCAATGAGTACTCCGCGCCTGAGTAGTACGTTCACTTAAAGAATGAAACTCAAAGAAAGGAATTGACGGGGGAGCCCGCACAAACGGTAAGACATGTGGTTTAATTCGAAGCAGCGCGAAGAACTACCGGAATGTGACATACTCATAAAGGCTCCAGAGATGGAGATAGTATATGAGATACAGGTGGTGCATGGTTGTCGTCAGCTCGTGTCGTGAGATGTTGAGTTAAGTCCCGCAACGAGCGCAACCCTTATCGTTAGTTACCATCATTAAGTTGGGGACTCTAGCGAGACTGCCAGTGACAGAAGCTGGAGGAAGGCAGGGATGACGTCAAATCATGCCCTTATGACCTGGGCTACACGTGCTACAATGGATGGTGCAGAGGAAGCGAAGCGCGAGGTGAAGCAAAGCCCATAAAACCATTCTCAGTTCGGATTGTAGTCTGCAACTCGGCCACATGAAGTTGGAATCGCTAGTAATCGCGAATCAGCATGTCGCAGTGAATACGTTCTCGGGCCTTACACACACCGCCCGTCACACCACGAGAGTTGATAACACCCGAAGCCGGTGGCCTAACCGCAAGGAAAGGAGCTGTCTAAGGTGGGATTGATGATTGGGGTGAAGTCGTAACAAGGTAACCCGG
+
--0/.03-4)+-+-,)%()*--')(+8<0/6:668570+4/.7,++44602,.48757:3304504011/(,-*0/20./..4-,-87-1282762:1/00'-&/)-4.0-+%+*-/5561,0/,-100..3&()-//1(%$##&)(%*/+*098685222624365:6:6)/0317320(%*(&%'%((/,).')))+.:313+.7,(,-.30663214:+)&+++*461+74./+.(/6.++*-11123377.0645).)(('3)*-6-&0./0(15232/3624977;7....-,+.,((&()(+*(***1+4:.52).)2,:91310/*-../::1531-/021//2---*-+2,+32798675363/,0)2-;5-,*,-3163910/-(+,-.622/-*,,2)()),++-+1+%((/353288134**5-/37+%083504-+,-4:778;/5&*)%%&'#&$$)*)+/00317/%)'%*%')5468996+9+8+:87684*-$/(*)0-(+(*102)0221/.0/3:2'*''2**)269.7:.-5/-5*%-,**,,/349891983+&(3;.+,,005(-),-).((+(,./282<838694)*/(,)-..0336--00--05*..+-.1/2377699:7779,+*));(((-..2:8533.%&%'+,+++'&+*(**3,-8678:;:98:655667257678644335//&(-+3-,+64958+-64(+,+)/%%3335142:429440/+3///711:898-/3,,))/.9:/24330%'(,-144998:3332.-'$'((,-2202++--0.+7:445676224..**.3452<1*.//0009/40*,-0/*./1498797;76633377671/+..*1,-(&*''+1/+1,))/1%+1,+$(-7124:<:::9;<99:+9927+,(-(*,--744),&+&'/---(#%,-0.1-,7.1-,-/**+$*)+.,,)0-0603424568997-&))%(&)%3.-81/1.0)+$''()*-.225:02:2247/1,10.0/,+*,+3.-,,.0+3/()'-).47;:8/9.',(+(&))(((*0-&+&'*503/+*+-/.5</,;('()+306.64,.+1---869764/2'*)+/46)58
@43b47cea-cb06-410a-bda2-8ad71ad84920 ch=398 read=97282 start_time=2019-12-13T17:04:16Z barcode=BC01 runid=2c9cf7bc05858273f10e7d7ec552fc0bd742dc3e
CTCACAAGAGCTGGCAGTGGGAATATTGCAATGGGCACAAGCCTGATGCAACCATGCCGCGTGTATGAAGGCCTTCGGGTTATGAAATTACTTTCAGCGGGGAGGAAGGTAAAGTTAATACCTTTGCTCATTGACGTTACCCGCAGAAGAAGCACCGGCTAACTCCGTGCCAGCAGCCGCGGTAATACGGAGAGGAGTGCAAGCGTTAATCAGGTTACTGGGCGTAAAGCGCACGCAGGAAGGACAGTTTAAGTCAGATGTAAATCCCCGGAAACAACTAGGAACTGCATCTGATGCTGGCAAGCGAGTCTCGTAGAGGGTAGAATTCCAGGTGTAGCGGTGGGAAATGCGTAAGTCTGGAGGAGGAATACCGGTGGTGAAGCGGCCTGGACTGAGGCAGCGCAGGTGCGAAAGCGTAGGAGCAAACAGAGTTAAGATACCCTGGTAGTCCACGCCGTATTGATGTCGACTTAGGTTGTGCCCTTGAGGCGTAGCTTCCGGAGCTAACGTTAAAGTCGACCGCCTGGGAATTACGGCGCAAGGTTCACTCAAATGAGTTGACGGGGGGCCCACTGAAGCCAGTGGAGCATGGTTTAATTCGATGCAACGCGAAGAACCTTACCTGAGTCGCCGGCACAGAACTTTCCAGAGATGGATTGGTGCCTTCGGGAACTGTGAGACGGGTGCTGCATGGCTGTATCGTCAGCTCACGATGTTGGCGAAATGTTGGGTTAAGTCCCGCAAGCAGGCGCAACCCTTATCCTTTGTTGCCAGCGGTCCGGCCAGGAACTCGAGGGCTGCCGGTGATAAGAAGCTGGAGGAAGGCGTGTCAAATCGCCAAAATCCGTTATAAATCATATCAATGCCACGTGGAGAATACGTTCGGGCCTTGTACACACCGCCCGTCACACCATGGGAGTAGGTGCAAAGAAATTGGTAGCTTAACCTTCGGGAGGCGCTTACCGCTGCGATTCATGACTGAGGTGAAGTCGTAACAAGGTAACCGGAAGATAGAGCGACAGGCAAGTAGGTTAGCAAAGGCACCGACAACTTTCTTTGCTTTAGCAATGCATTAACTTTACCA
+
(*/$%'('%*)'%&'+)3*53()(%*&$)*11,30*&))-(,72000--.)4.53*37,/241411%'*().2-1/'3657&'&(*&(((+.34'$&&+10+)/0)**+)/80,0101*+.,)5,)/01.10-&)(+--09,-12/11),.&+241'0.+3)))-**+25810-+,6.5160+7*+&841/,%),%*+232347-5+6*,/&--0,**5-6301130)''&+&)'*(,/--)+)-&31710++/2----&$(0,(3-+&+*''%*-'&$&(,.'+5221220/05-5.8-,330/&%++30.,0+)&,0.1.%.(1,2))784.%$(&+..0'&-'(+*('$&'&+,6:.+,)'-(,++'47/8702+()'''.*/'%&-*11-'()'&&&$&%&,.3/*+/+)),/)1+(,/:;13++')+/)'(*6,61*).363366524458-,('(&'+,7768524(.*0**,&17,,,''&*(,-%/-&'((*-+(,,.0,+-/22*+641./,+-,/21+'&%%#(/031.52*0.1.+--,+.0.0-+4+++72)*07*75+$'$'/.*24/042/&)*),,-+886:7;.,,-*2)(+((-.4*)30537/474'$%))$$$*')(*,337-4;./3())*,553,3-0.8678542+68081,*%&')02(2---2900--+411//,//0020665.&)*$)(5,,(%'(,3*,0.,443233,.4*+&*+*$')(*('*+)05.+1,/3..4/,130-/,-..3++%%#$$%+*.-1:9.+10+23488)53//-(''%&%*348-,,''%$#%$$$#$%%&(##$$$$$#$$#$$$$%%$$$$$$$$$&)',*%()''()&'+.044724(/132/1)$$&'--1925:3383,,*/+&'%*)'&(&-).),16+'(*(*&,%(%'''),,/2096091,-//1-6,*-)&&%'')2393%$(%(&&%''*++2*++16624(),-+174,4121031(&&)*.-4*+42)(&*+.+1%$#((2.-,1573/(-/-,076.00))%&''&()12/')$(&*'$+,$#%%%
@3f04ab57-f314-40f1-bf7c-5ded0f672296 ch=29 read=82554 start_time=2019-12-13T17:04:17Z barcode=BC01 runid=2c9cf7bc05858273f10e7d7ec552fc0bd742dc3e
CTGTTGTACTTCGTTCAGTTACGTATTGCTGGTGGTGCTGAAGAGAAGTTGTCGGTGTCTTTGTGGTGGCTTGCTTTCTGTTGAGATGTTGCTCCTAGGGCGCCCAGTGATTAACCTTTAGCAATAAACGAGTTTGTAAAGCTATACTAACCCCAGGGTTGTGGTCAATTTCGTGCAACCACCGCAGTCACGATTAACCCAAGTCAATAGAAGCCGTAAGTGTTTTAGATCACCCCCTCCCCAATAAAGCTAAAACTCACACGAGTTGTAAAAACTCCAGTTGACACAAAATAGACTACGAAAGTGGCTTTAACATATCTGAACACACAATAGCTAAGACCCAAACTGAGTTAAGATGCCCCACTATCTTAGCCCTAAACCTCAACAGTTAAATCAACAAACTGCTCCGCGCCCAGAACACTGACCACAGCTTAAAGCTCAAAGAGGACCTGGCGGTGCCGCTATCCCTGGGAGCCTGTTCTGTCGATAAACCCCGATCAAGCCTCACCACCTCTTGCTCAACCTATATACCGCCATCTTCAGCAAACCCTGATAGAAGGCTACAAAATGTACAAGTACCCACGTAAAGACGTTAGGTCAAAGGTGTAGCCCATGAGGTGGCAAGAAATGGGCTACATTTTCTGCAGAAAACACGATAGCCCTTGTAAAACTTAAAGGGTCGAAGGTGGGTTAGCAGCAGTAAACTGAGGAGTAGAGTGCTTAGTTGAACAAGGGCCCTGAAGCGCGTACACACCGCCGTCACCTCCTCAAGTATACTTCAAAGGACGTTAACTGAAACCCTACGCACATTTATATAGAAGTAAGTCGTAACAAGGTAACCGG
+
#((/5-0+/1;246;:6516-./55/;./.2)),/.247523*+&)()/:245.927876:4'))()&%&$$$&18;6512/.//13-.5-,,0('()*))'(&'(*.1117/803,0,*)*.6.0;:-(%'(5-&)(,)(,.10,*')+-55/*.2,.,-'&*-*),*-334/.-,0+,+3415&.,,()()+-0*+)'2/,-2-4/%&.++.2'))*%'&587,&(+)*(-3960.267-,+(280.1*58,%,-0,-&').,2-,-19<;70371()*0+-.-.279;70--*,&(&(*.$,(0(*'*,*-.02/5*,.831011.6-+')+-4,.74.470.)(%*,2,,*-3,836*'&-.2,,+--27/+.7348886294.7-8:5/1--,2:03623437.-),.)*.1.'%&#$'/+()+-+3+635(--0.1)''(*009635**)&%$%&).102,'%&+('*37215()&%%$%%),8&371,*,./,*)1533244/230.*6))+20(462577,+,''2:478996++++6/48.,,0/'%(((**-)/-2.*+),+,.(%%()8.),-//:2.05-4/,-.-.,*((++,+-,96.&*'&(*+.4./,)-4-0-8700556273+&(#('&+33,'')*/72207*-*%%%*.0*,..3+)+)()&%)*.,-3%,'$$&#%%$%+,3*)%'',)%''+0/00,./3-+2)(/**6,))%-,&$$',%'(*-321-,).1/48+.5.3301633+''()-/3,.+/4'2,--*/,.(+(#)4,.72-+.&'$'&-3/,.842&'$#%-2044+0.1.10((+/73755
@8159dd00-7445-41f4-84a4-5bd19a60ca2d ch=203 read=109557 start_time=2019-12-13T17:04:15Z barcode=BC01 runid=2c9cf7bc05858273f10e7d7ec552fc0bd742dc3e
CCGTTGCCTTATTTACAGCTTCACCCCAATCCCGTCCACATCAGACAGCTCCTTCCTTTGCGAGTTGGGCCACCGGCTTCAGGTGTTATCAACTCGTGGTGTGACGGGCGGGGTATGTACAGGCCGGAACGTATTCACCGCGACATGCTGATTCCGCGATTACCCCAGCGATTCCAGCACAATGTAGTCAGGTTGCAGACCTTTACAATCCAGATTGAATGGTTTTATGGGTTTTGCTTCACCTCATGACTTCGCCCTCTGCGCCATCCATTTGCTTAGCACGTGTGTAGCCCAGGTCATAAGGGCATGATGGTTGGTAATCATCCGCCTTCCGCGGCACCGTCACTGGCAGTCTCGCTAGAGTCCCCAGCTTAATAGTGGTTAACTAACGATAAAGGGTTGCGCTCGTTGCGGGACTTAACCCGGCATCCTCGACACGAGACGGCGACAACCATACCACCTGTATCTCATATGGCTATCTCCATCTGGAACCTTTATAAGGTATATCAAGACCTGGTAAGGTTCTTCGCGTTGCTTCGAATTAAACCATGCTCCACCGCTTTGTGCTGATTTAAATCGAATTCCTTTGAGTTTCCATTCTTGAACGTACTGCTCGAGGAGCAGATACTTATTGCGTTAACTGCGGCACTGAACTTTGACATCCAACGCCAGTACTCATCACGTTTACGGCGTGGACTACTAAAATTATCTGGTCTGTTGCTCCCCGCTCCGGGTTCCAGGCGTCAGTTGCGGGCCAGATCGTCGCCTTCGCCACTGGTGTTCATATATCTACGCATTTCACCCGCTACGTAGATTCCGATCCTCCCTGCCTCTGGCTGCCTGGATTTCGCAAACACTGAAGTTAAACCAGGCTTTCTGGACCCTTACTACCGCCTGCTCCTCTTTGCGCCCAATGAATTTCCGGATAACCGCTTTACCGCCCTACGTATTACCGCGGCTGCTGGCACGTAGTTAGCCGTGGCTTTAATAAGAGTGCAAATGCTGCTCAGCTGCCATTTCCTGCCAGCCGCCGTTCTTCCTTATAACAGAAGTTTACAAATCGAAAACCTTCTTCCGCTGCGGCGTTGCTCAGTCCAGGGTTTCCCCATTGCCGAAAATCCCCTACTGCTGCCTCCCGTAGGAACAATATCCAGCATGGCGAAGGATGCTTACCAGACGCAAACGAGCCTCTTCAGCGCAATATTACGTAATGGCACCACCGCA
+
)&$)(#%&,+'14*()&))-0*'/0/''&)&)'&(1*&'$(%$')&%.-0.%&+((&*'(-)$')(&)--1//--,*.3.(363./1//.2(.-2/1064+++-1)/401,,,/-1-+,,-).*0.,'$'$&&%+,+-8..+**,..-.,+.50'&&)'(,)1*&$%)342:52)(&&#&%$&'**+12('+0+(,,2).$%%((+/7512#(%(#$)+(.,68:+,./84106.*-3:2224,+$%'#(.//&()-&'$$''+0-/01&*2*)'+(().&-.-/2)),,./''--011721&34.+,,*)&,,8'*&*)+,5/:1,-7151&&('))$&$&(3-,*+/-1+,-')1,.%&'$((*)%&&&'**+,')*(''%.*,,-,*&#+/1+,2*.5-/.789223/-*3/+'&%,'2,'$$'%)'&%('''%*&&**))))/621)*,,*&..*1,,'*&.335-++.10011/2./.-)*(&''&//04/%++,('%&'%-,')+/58633/3-(.18124/,.-.1,-020&%(-)'*)%%''))*-.&''&&%&$%&%'$$$+)'&())*)+,.1,*05//333;:.0.,,'''%#*,)./1,'**))&((&(('(),)(&'%-*),(.'$#$'$'(+,&-+/01,.'++02:44/-)/(-*$$.'*.-,-,%-,/34*+'//0182-(+%'#%'&((-$*)$$#$$(#+/(+/38-*(),*-*.(&&$#$)')775*206('&+(2420112*+,,-++/./2821423(%%*(&&)//172/31224:./)-.,)-*&)&''.)+,*('(+03//+)+54'')((*..'0/'),&-4,-)+-1*(%)).-*,2;5:0/-)03-04)(#$%*-,&,(%*2)/2011'(*+05(,-5,&''++-**'$&)61*,(3-2+&$'&&&'(('.1*10+'&%%%*(.-/2.0,77555657/$,&)&).++#'''*,+&*+)%,*-+%&$&%+'),,%(%&+-1.22103106<83-&'%$)'()'*/17<6584''+((+%+'%''()5.*+'*(*+&+,)'0115+2+.)&%/('&$&*/-*-./*663.,.-0.92/49,,,.-02.0783/.8/*&$'&),**45+46'(3-1-,'+-30))+(('*%%$$$&((()')$%(%'+-%(,1(/$$3'&($%$%(*-'%*.$+'(%((.).-1/2++%)$$%#&&%&%
@146e3a7f-b6c7-419f-9f1b-0f087c5c1907 ch=457 read=56690 start_time=2019-12-13T17:04:33Z barcode=BC01 runid=2c9cf7bc05858273f10e7d7ec552fc0bd742dc3e
CCGGTTGCATTGTTACGGCTTACCCCAATCATCCGATCCCACCTTGGGCAAGCTCCTTCCCTTGCGGTTAGGCCACCGGCTCGGGTGTTATCAACTCTCGTGGTGTGACGGGCGGTGTGTACAAGGCCGAGAACGTATTCACCCGACATGCTGATTCGCGATTACCAGCGATTCCAACTTCATGTAGTCGGTGCAGACTGAAATCCGAACTGAGAATGGTTTGTGGTTTTTTGCTTCACCTCGCGGCTTCGCTTCCCTCTGCACCATCCATTGCTTGGCACGTGTAGGTCATAAGGGCATGATGATTTGACATTAAATACCGCCTTCCTCCAGCTTGTCACTGGCAGTCTCGCTAAAGTCCCCAACTTAATGATGGCTAACGTGGGGAGTTGCGCTCGTTGCGGGACTTAAACCCAACATCTCACGACTTTTGAGCTGACGACAGCCATGCACCACCTGTATCTCATATGCTTCTCTCGCCAGGCCTTTATAGTATGTCAAGACCTGGTAAGGTTCTTCGCGTTACTTCGAATTAAACCACATGCTCCTGGCATGCGGGCCCAAATCAGTGCTTTGAGTTTCATTCTTGCGAACGTACTACTCGACGGAGTACTTATTGCGTTAACTGCAGCTTTGAACTTTGACATCCAACGCGAGTACTCGTTTACGGCGTATGGATACTAGGGTATCTAATCCTATTTGCTCCCCGCTTTCCGGGACTGAGCGTCAGTTGCGAGCCAGATCGTCGCCTTCGCCACTGGTGTTCCTCAGCATATATCTACGCATTTCACCGCTACACATGGAATTCCACGATCTCTCCTGCACTCTAGCTGCCGCGGTTCTATATGGCTCGCAGTTAAGCTTCAGGCTTTCACCTGGGCCTTGCTGCCGCCTGCTCCTCTTTACGCCCAATAATTCCGGATAGCGCGCCACCTGCATTATTACCGCGGCTGCTGGCGCGTAGTTGGCTCTAATAAGTACGTCACTCGGCTGCCATTTCCTGTAGCCGCCACGTTCATCCTTTATAACGAGTTTACAAAGCCTTCTTCCTTCACGCGGCGTTTAACCGGTCAGGGGTTTTGTTGCCGAAAATTCCCTACCTGCCTCCGTAGAACAATCAGCACCAATAGAAAGTTAACACAAAGACGCGACAGCAGCACCAGCAATGCGTAACCCGCA
+
.)+,0-')%&+%.0'+0++/*+-47,1/59850((&,2*&$)%(&0100,,'(*3875:4*/.++,/*0/699:12:,4)+)274//.;2200)-+,+*+25646,++//6863563,+*%''&)'/*%&&)--2676<7073)+123777787839-15548./)++0238:0(.'(/8457555777-)&%%%()31,,00)*0,.75.+(&$$$'*'++%%+.0-50,*)*3-.*/013431611:7/007-80-/43404.22:8272)%&$(',,3+*)'$+*/)''''.++(')-/1126;1-%%$'%/.)(%+((.3084710(++.3/,,-++)**-(010-//.0-))**675).)(('/-,++&'%$%&&&(*%(+)$*0;14355898;-/&620),'%$#'&&,+0..,),%&'&'+./)./16..135340$,0,+)+),827:4)'%()2333,*$()/.,+**%+*%(,++/9+()%)*1,/25+),.38//-/,*+-.737;979271(-051)(*-*9:558+)++,017/(*''')(,&34421)/+*+,(($*..*(&-0:36459+,('(((,/+3+,*))+)('&**&&))..2,00)+,,1-0,./1.**)',/49508:,())),(0)2'(('*++33644;9..-2.,.$'+//)+-507853333117.56,)66+)..184.&+*4.,3.999873123356+-4.--'&%/0//3994618;98:9569/'+,5459;27/0'&''(-02488576865<:/,.7-111/,,)-*.*('*)(')+./3-.+.4)+1%&')5*(-2/2-$$+/05,*)*')..*&%$&$-+404*-,3+$-0-,720-020.&&.+*--.12495:<611//20,12)(1/0-),,*69876.708,,&*'((-+)./*%,(+*+.;/.101&4010314-+()(-+./('%&%+)-/-00-)%(&(,+-,+(-+(&*+*49359.0--,/.137/012:)$()&)(&&&'10,').0+')(02'199;9:;;6293*.)*)2./2/&',++197:&0351+.1*%+4./0/08550/31)'$)*&''%&,10214*,%',)/(*,/1500''&,-(,)9-9/2345)()'$&**.($&$%+*62-00/61-10.)(%&%$&%
@1bb392c1-5658-4330-8f4e-02038ec91735 ch=181 read=227898 start_time=2019-12-13T17:04:32Z barcode=BC01 runid=2c9cf7bc05858273f10e7d7ec552fc0bd742dc3e
CTCCTACGGGAGGCAGCAGTGGGAATATTGCAATGGAAACCCTGATGCAGCAACGCCGCGTGAGTGATGGAGGTTTTCGGATCGTAAGCTCTGTCTTTGGGAAGATGTGGCGGTACCCAAGGGGAGGAAGCCACGGCTAACTACGTGCCAGCAGCCGCGGTAATACGTAGGTGGCGAGCGTTATCGGATTTACTGGGCGTAAAGGGCGTAGGCGGATGATTAAGTGGGATATGAAATACCCGAATCAACTTGGGTGCTGCATTCCAAACTGTGGATTATCTAGAGTGCAGGAGAGGAGAGTGCATTCCCTAGTGTAGCGGTGAAATGCGTACTTAGAGATTAGGAAGAACACCAGTGGCGAAGGCGACTCTGGACTGTAACTGACGCTGGGCTCAGCGTGGGAACAACAGGATTCTGCAGATACCTGGTAGTCCGTAAACGATGAATACTAGGTGTGGGGGTTTCAACACCTCCGTGCCGCCGCTAACGCATTAAGTATTCCGCCTGGGAGTACGGTCGCAAGATTAAACTCAAAGGAATTGACGGGGACCCGCACAGAAGTAGCCAGACATGTGGTTTAATTCGAAGCAACGCGAAGAACCTTACCTACATGGCATCCCTTGCATTACTCTTAATCGAGGAAATCCTTCGGGGACAAGGTGACAGGTGGTGCATGGTTGTCGTGCTCGTGTCGTGAGATGTTGGGTTAAGGCCCGCAACGAGCGCAACCCGCTGTCGTTAGTTGCTACCATTAAGTTGAGGACTCTGGCAGGGCTGCCTGGGTTAGCCAGGAGGAAGGTGGGGATGACGTCAAATCATCATGCCCTTATGTGTAGGGCTACACGTGCTACAATGGCTGGTACGAGAGATGCAATACCGTGAGGTGGGCCAAACTTTAAAACCAGTCTCAGTTCGGATTGTAGGCTGAAACTCGCCTACATGAAGCTGGAGTTACTAGTAATCGCGAATCAGAATGTCGCGGTGAATACGTTCCGGGTCTTGTACACACACCGCCCGTCACACCATGAGAGTTGGCAATGCCAGGAAGTCCGTGAGCTACCAAGGAGGCAGCGGCCGAAGGTAGGGTCAGCGGTGGGGGGTGAAGTCGTAACAGAGATACCGG
+
)-14*,02::/19203433942,,-)))+&,/34/-),)05-//1222857110.05,/03.*&()011625.5670--8463-.-*')+7878243.(++)*''),27/-'15-0/-/.),,)(0*-,+15,,0---6922232787;3+//-62--*--200/4.+)*)(,.-*''52191..(+%,-(')+2561,/16./13339989108227638+*&1'4,*)&'%+6--185)((*).'*)0-50()/6,+,,452/:9-/*%)%&#*8.3265/-//22.2-(*)/2/+%&'$$&)217(*,45450221:3,-,-()+(**(&%''**+/5/052036:92361070+()','-+1*++)(1416413/4../1,+,(*23442////1693*(*0)),*1*0&%##$%)*5258(*886562.').84-+$&(497565(415344:::1*93-((&%--05:.48997:<876754,222666-11132+'+3.77,*&''30945342-)*2*9;;5888;.0-./409540'500295./-1'$(&%'%(*&(++.*+()-34;<3:831-4../:77+)//2+-3/4,/)*(''++,&+,-.07/-,,,-30,-/-///'*-'(((*+,+.*)+/+5:./.2-//(*),,4667:423348685110,)'',.68:99/8/017889;9;5593+(')/)(+0.7%%,,.90,0:1%'+'))-6/..44/,**.5/503)/./-+207603*%-.')*)&%'(*+-2,/.)*-+.10*-,+1.3518:52965624347,--48615*21.,;0/.1/*-*(*(+**&(/46::7131/3;:;70-((&''*+,/2+8,,+:88)+(*&/+5/0/8;643:82<;203..134646:9:59/-8,)-2899.8:,,860.+$%((*,*(()35;32.;-..-./0.+2,//39564/199787*)***&)/1.4,0,.(&152.3//.66231224:.99.,42.304953.,&')7-0-./0/)55'+',))+397888..&&((*'5,.2.-*../86++.)(..0/)-),3342&0&+*+0,-,..+-0+2),-(*%$%&(868+
@707d32c0-2d3e-4f13-a539-9f67b13ad5cf ch=236 read=194497 start_time=2019-12-13T17:04:28Z barcode=BC01 runid=2c9cf7bc05858273f10e7d7ec552fc0bd742dc3e
CGGGGAGGCAGCAGTGGGAATATTGCACAATGGAAGCTTAAACAATTAAGCAGCCATGCCGCGTATGAAGAAGGCCCTCGGGTTATAAAGTACTTTCAGCGGGGAGGAAGGTAAAGTTAATGCCTTCATTGACGTTACCCATGACACCGACTAACTCCGTGCCAGCAGCCCACTTGATATTAATACGGAGGAATTGCAAGCGTTAATCGGAATTACTGAATAAAGCGCGCAGGCAGTTTTATTAAAGTCAGATCATAGAATCCCGGAGCTCAACCTGGGAGACTGCATCACAATGCTGTAAGCGAGTCTCGTAGAGGGGTAGAATTCCAGGTGTAGCGGTGAAATGCGTAGAGATCTGGAGGAATACCGGTGAAAGGTAGCCCCTGGACGAAGACTGACGCTCAGGTGCAGAAAGCGTGGGAGCAAACAGGATTAAGATGCCTGGTAGTCCGCCGTAAACGATATCGACGGTTGTGCCCTTGAGGCGTGGCTTCCGGAGCTAACGCGTTAAGTCGACCGCCTGGAAGATACGGCCGCAAGGTTAAAACTCAAATGTAGATTATTGGGGGCCCGCACAAGCAGTGGAGCATAATAGTTTAATTTGTTGCTTGCAGAAGAACCTTACCTGGTCTTGGCATCCACGGGAAGTTTTCAGAGATGGGAATGTGCAGGAACCGTGAGACCCAGGTGCTGCATGGCTGTCGTCAGCTCGTGTTGTGAAATGTTAGGTTAGTCCGCAACAGAAGCGCAACCCTTATCCTTTGTTGCCAGCGGTCGGCCGAGACTCAAAGGGAGACTGCCAGTGATAGAAGCTGGGAGGAAGGTGGGGATGACGTCAAGTCATCATGGCCCTTACGACCAGGGCTACCACACGATGCTACAATGGCGCATACAAAGGAGAAGCGACCTCACGCGAGAGCAAGCGGACCCTCATGAGTGCGTCAGTTCCCGGATTAGGTCACAGCTCGACTCCATGAAGTCGGAATCCTTGCTAAAGCAATCGTGGATCAAGATGCCACGGTAGATACGTTCCAGGCCTTATACACACCGCCCGTCACACCATGGGAGTGGGTTGCAAAGAAGTAGGTAGCAACGCCTTCAGGAGGGCGCTTACCACTTTGTGACTCATGACTACAGGGCAGAATCATGGAGTAACCCGGG
+
3/26,&(+-.44(-0*2)(+3)6,**+,7;875)&$%$$0.),*+-*)&%(+$%()),33,.)*()&).').,108+)+%3.4.*,(-,&*--0;//&(%*-3)(1.+,+-).78-2-5,,(*,&./.8..-5*5++082&$%)&&+)&*---2--12*0)-,-/4/,/9+$&'%$%*).)))),//0./-)&+'$'-,)*,-621-,*-2,5.554.$'')+,+++/(0-/573'348)&0/679378---,%$))&,*(2,(*)%$&'3,8292073)%*22344/.*+/32121,&')')&%')**02--)(-,/+*,)--/-0()5;777111/73/+//*+9570..,-34492/2/-4*&.*&,'('()((&'&*35/),78:.2-,,----2*4733)3,//&&++'()/.0..'%,0677-791331/-./+2-/35743063*.877::4,++-+31/,,*,1415.85.02002.,*+*32220,*,(')/0'**-,094/(+,,38957721*('%'''-&.5/4757*6/80<<9/9999.,()*(*1+%(()'+/*-4.-..0/1+*)++-6*+)(((&)(32;;77823&&'%$#$)+%(,*-.51601,,7*)%('%%')*2-12(*'3)+**,02*2)))**5+6/,///'&'$%,((/&%)&(-,4()),(*+66)(#'%)$%&-1267135664655:3423994+6*'-,3)&&+-1.1618/('')(()(&,.-+3224.59.)/1)))'+,1:31)/+-(*.32,.-2+,/.$*)4467:33+*+)&&+)(+,,3+),(''(+((*0-048898888713.----426/5-('&()*4622342101+((''&'*,43,54:5051.013'789),'(%(&))4332..&*%%**)'),-+$'()(.,*+3*+)&))(*%&'%'-),--/3040,-//-)0++11/-%./02,/)*++*-&+*655%%'%%)*-(&)*6//.92321137+-3-.)'(+3-&'4324.106+%.,3-**(+,2//,,3,-6500735245/6+1)'&'*,%)*+-18+&)*&(&.)),'++**'+.-50'1*(.4*3-1.5-18-20:7/.24898641)//*-.2772*'(')*)(&'&&(0279**.*
@fb8d138b-421d-44b5-adc1-d55136eae0cf ch=434 read=128773 start_time=2019-12-13T17:04:26Z barcode=BC01 runid=2c9cf7bc05858273f10e7d7ec552fc0bd742dc3e
TTATCTTGTTCAATTACATGTATATGCTAGAGAGTTATCAGTGTCTTTGTATTAGCCTTTCTGTGGTGCACAATGCTTGCTCCTGCAGGAGGCAGCAGTAAAGGAATTCAGCAATGAGAAACCCTGGCCAAGACAGCACTCATAATGAAGGAAGAAGTTTTAGTTTATAGAAACTTCTATTATAAGGAAGAACAGCTTCCCCAGGAAATGGTAAGCCAGGTAGTCACTAATGAAAGCACAGCTAACCATTGTAGCCACTTGATAATACATGGAAGCAGCAAGCCATTATCAGGATTATTGGAAGCGTAAAGGAGGGGCAGGCAGCAGCAGGAGTCATATGGTAGAGCCCTAGGCTTAGCAGTGACCATGAAACCAGGCAGCTAAGTGCAGGGAGGATCAATGGAATTCCATATGTAGCAGTAAGATGCATAGATATATGGGAACACAGTGGCAGAAGGCGACGATCAGCCTGCAATTTGTGCTCAGTCAGAAGCGTAGGAGCAAATAGGATTAAGATACCCCTAAGTAAATCCATACATAAACGATGAGAGTACTAAGTGTTGGATGTCAAGTTCAATTACTGCGAGATTAGCATATTAAGTCCTCCGCCTAGGTAAAGTACGATTCACGGGAATGGAGCTCAAAGGTGGCCAGGGGCCCCACACAGGCTGAGAGTGGGCATGTAGTTTTAATTCAAACCAACAGAAGAATACCAAGATGCCGGCGCTACTCATAAAGGCTCCAGAGATGGAGAGGAATGCATTCCATACCAGGATCACAGGTGGGTGCATGGTTATCATTCAGCTCATGCTCACGTGGATGTTGGAGTTAAGTCCCACCAACAGAGGCACAACCCTTATCATTAGATTACCATCATTAAGTTAGGACTCTGGCGAGGACTGCAGTGACAGAAGCTGGAGGCAGGGATGACGTCAAATCCATCTATGCCCCTTATGGCCCTGGAAATTTCACACATTTTTTCACAATGGATGGGTACAGAGGGAAGCCAAGAGGCCCTTGAGTGAAATAAGAGCCATAAAATGAACCTCAGATTCAGTTAGTCTACGAAAAGCTCTGACTACATGGAGATTGGAATCACTAGTAATCCCAGATCAGCATGCTCACTTGAGTGAATGCGATTCCTCAGGGCCCTTGCTTACACCGCCCATCCACACGAGGAGTTAATGCTTACCCCAGGAGCCAGTAGGCTAACCTGGGAAGGGGCTATCTAAGGTGGGATTGGTAGTTAGAAATTGGAAGTCAATAACAAAACCAACTG
+
(&$%$%%%*/((,-.$()+0+(&'%%&('')$&(.3/02/111/+--'&(&()((.-18-))'()+($)#$%')&&)&&',31(%&%)(%((%&&%(()-2--/*&&%'%+))%''&'&(),0-()*('*+'(+**-*+')'(((+-),)+*,&)(&,2/('+(70--'$-+').31-+.-*)01'+*+',2)(&&'))''%()((+-+-+)&%$$#%&%&$''()*(+/.((,($'))(()'($%$#&#$%(),6,(*''$()+)',./,*)'%$&)*-+&'%&01007.-,(,&&+*'*(&''),08*'&%(,)()&*%$#+*+//,(-%'*-(++0+-.'&''')&$((%$$$&#%%$'%)),)(')()/,1,00.))(*)$)%().,&&+*)5605/--(+/0+)+)(.''$'&$'))&&(&%#&++0553.+((+)'*+-2,,-(.+(')&')*)(&''*(#%'&(#'&$'%&&$'+.,+'+0(&)(&,-2.2,'),89:4-'/%6(/,+-/./1)&(,-(('$$()*&$$(*..0/.*),(%$&$(()+19-15544733--(*(*(/')'.'#&&(-%&&$*'*$&%&'(%&&$&&*)04*-/-%*'',7**-12+,14.)*&/)+,.,,(%(),-.')&+()+')())''&&'%*'&&('%$&('$''('%%'/,.(,(59--//2.50+%$'&&'&++*('$%&&))**+')'*'*&')&)(*(,',,*-,,1)*)(+*780,*')-*2,+'%(,%%$&%''&-'%%&$&%))))-%((-.9824/((&&&&%$%%(*-,+')*')*.-423627(+%&)*(%''(-+'.&'&'%'&&%%%+()+7+)1,2)**0(&&,'&-,,,/,1-2)'-+$(0'&(,020,'&+*334+/(*++$)(&(%%'('(%&($(13./-.01'.0/89205-))&$'$,/,)+,+-)2-85.-*(+%).)%$&$%$%%&)+**)*/535911--('%%$*%'/+(*''')''()*)-&*%%&')&(0)'%'$)$-0)),342,'((+.)+,'&/,1+),)'&-,+&,%''()#%&)#&%()%()),)(&%-,0/*104'*-.'(*20-*&'&1.)(&&'+*(*+$&'&*%)*(*/-+-$%((**(,'*/+/1)0/+'&&$&%()%'&((++*&('('),&&++,.1--++($''(%#,'%%+/&*)('))(*&1)&%+1),*2+*+,-1544*)&+$*.'/+'()$&.*&&(&%)')'%'%'((#&*/-11)'(',/*-*
@a8217c72-7c36-41ff-8bb8-11f333ab41df ch=268 read=114763 start_time=2019-12-13T17:04:40Z barcode=BC01 runid=2c9cf7bc05858273f10e7d7ec552fc0bd742dc3e
CACAGGAGCGTAGTGGGAATTTTTCAGCAATAGAAACCCTGACCGAGCAACGCGATAGAGAAGTTTCGGGTTTAGCAACTTCTGTTATAAAGGAAGAACGAAACACAGAATGTAGCCAGGTGACGTACTGATTAGAAAGCCACGGCTGACTACACGACAGCAGCCGAGTAATACGTAAGGTGGCAAACATCCGGAATTATTGGGCAGGCGGCAGCAGGGTCTAAGTGAAAGCCTGAAGCCTAACTAGACAGCCACCGGAACCAGGCAGCTGAGAGGTGCAGGAGAGGATCATGCAGGTGCCATGTGTGGCGGTGGTAAGTAGATGTATGGAGGAACACCATTGGCGAAGGCGACGATCTGGCCTGCAACTGGCCTCAGTCAAAAGCGTAGAGGGGCAAAATAGGATTGAATACCCTAGTAGTCCACGCCGTAAACGATGAGCATAAGTGTTGGATGTCAAAGTTTCAGAGTGCCGAACTGGCATAATAAAGTACTCCGCCTGAGTAATGCGTTGCAGGAGAAACTCAAAAGAATTGACGGGGGAGGCACTGAAGCGGTGGAGCGTAGTTTAATTTGAAGCAACGCGAAGAACCTTACAGATCTTGACATGCTCGCAAAAGGCTCCAGAGATGGAGAGATGGCTATATGAGATACAGGTGAATTTTGCCGGGTTGTCGTCAGCTCGATATCGTGAGATGTTGGGTTAAGTCCGCAACGAGCGCAACCCTTATCGTTGATTACCATCATTAAGTGGGACTCTATGGCAGGGCTCAGTGACAAGCTGGAGAAGGCGGGGATGACATCAAATCATCCCATGCTTTATGACCTGGGCGCTACACACGTACCAATGGATGGGTACAGAGAAATACGAGGTGAAGCAAAACCCATAAAAAACCATTCTCAGTTCGGATATTCCCGCTATGAGTTGGAATCACTAGTAATCATGAGATCAGCATGTCGCAGTGAATACGTTCTCAGGCCTTATGCCACCGCCACGTCGCACCACGAGTTGATAACACCCGAAGCCATTTGGCCTAACCGCAAGGAAAGGGCTCAGAGTGGGATTGATGATTAGGGGTGAAGTCGTAACAAAGGTAACCGGAGAATGGAAAAAAACAGGCAAGGCAGTTTAACACGAGGCACCGACAACTTTGACCATGTAATACATGGCGGCA
+
(&'%+)&'''%#''&+(+(-4:83-)..240'&++)/4,)'**.,/,01-)%&%%)'''%('%.1,-'3,-*&'&'+)(+/./+-+*+;2)/*11)-3'(+(&&&%'&.)'(%%).*'(+,.-0(&$&(&%0&)&,+(+/3,-.550/,//+,)'%#$#$$$(*'%$%%*4//0211.+.--12.0&(**6*,+/103/.4&('%%()&*..-01(07,++,(''%%(')'01+*./'+.-1300($%+.(./%),).(1*51+.*))('%$'%(.)+)(1-*+'/8456,1,*&,*-$%')*--*'&+).31//+*'&&+11/&*&))/++**/--.),)2*30/-*..2553.-.)&)&((..15:511(((()/000'-,)())*&('+.*0//98)-*00+2,&'5/028'('*/.-146)+016*3*//+(&*)('(%%''%'*--+.)*)+*26,+&'$#'%$'(('$'-21($$)&(,,,0/*)2-023357:5(')'&%$$%'*'''&*'('(-/+6719.(%&*(4*01)310.#'&%&'%$,'),*,,/3(),&*%*+;8072:80.8,00/,&%,,5-0-,&''*,('(+-.,)&&$'%'('$%',.)#'(*-,**+*+/1/,))&,+%))./21710(,468-.,,,%$&'('(*&)*(*5),.)--))-11)$'*&((**2-17.6.2.-/12.+/46*+**+)*'+,04235,'.444.32)(+,)270/.%(''$%&'+('(-/*&%%)-*/.,'&'&'++,-0.*+,.1,,'/)0*)+0--,0-,))+4;800./.&&'&$''(&%(&((709754*()(+))''%&$&&*-+2665()%'%'&'&%&'%$&)(((&'(+/')+5:-19.*-.096700-1/8/..$+-0'%(%'&)*('&$&%&''**).,/-8++*,+,/,2*)*#%&('+++)&,),'+)&((+/..7436).2./81456200*,%,''.4343&''.0$)(.2()()*),'$(&%'%*&(*-4,13'(,(&''*(,*/+%&(.(/-5,))((*('%'(+-26*&%%&'(&2,.(11,--..++-),-/.28*,5-48511+,'',+)))--)(%$$&&.).*%%&%-+5(**)%&$%&%--3103-0)')($$$&$%&&,$%,&.1(/'%$%%&
@819a1f71-c317-4073-9fd2-472f32314dbc ch=30 read=94989 start_time=2019-12-13T17:04:58Z barcode=BC01 runid=2c9cf7bc05858273f10e7d7ec552fc0bd742dc3e
CAGGAGGCGGCAGTGGGAATAATGCACAATGGCAAGCCTGATGCAACCATGCCATGAAGTGTATGAAGAAGATGCTTCGGGTTGTAAAGTACTTTCAGCGGGAGGAAGGGAGTAAAGTTAATACCTTTGCTCGTTGACGTTACCGCAGAAAAGCACCGGCTAACTCCATTATAGTTGGCAACCGCTATTATTAATGCGGAGAGTGCAAGCGTTGATCAGATTACTGGGCGTAAAGCGCGAGCCAGTTTGTTAAGTCAGATCTTGAAATCCCCGGAAAATACCAACCTGGGAACTGCATCTGATACTGTAAGCAGGTCTCGGCGTAGAGGTGAGAATTCCAGGTGTAGCGGTGAAGTACGTAGAGATCTGGAGAATACCGGTGGCGAAAGGCGGCCCCTACTGGACAGAACTGAGCGCTCCGGAATTGCGAAAGCGGCGGTCAACGGATTGAATACCCTGGTAGTCCACGCCGTAGCGATGTCGACTTGGAGGTTGTGCCCTTAGGCGTGGCTTCAGAGCTAACGCGCGTTAAGTCGACCGCCTGATACGGCGCGAAAGTTTAAACTCGCGATAGATTATTGGGGGGGGCCCGCACAAGCGGTGGAGCATGTGGTTTAATTCTGATGCAACGCAGAAAAGAACCTGGTCTTGACATCCACGGGGGAAGTTTTTCAAAGATAGAGAATGCCCCAGGAACCGTGAGACAGGTGCTGCGCTAACAATAAATCGGCTCGTGTTGTGAAATGTTGGGTTAAGTCCCGCAACCTGAAACTTTCTTAACCATCGCTGTTGCCAGCGGTCGGCGGGAACTCAAAGGGAGACTTCCAGTGATAAACTTCGAAGAAAGGTGGGATGACGTCAAGTCATCATGGCCTTACGACCAGAGCTGCGTGCTACAATGGCGCATACAAAGCGACCTCGCGAGAGCAAGCGGACCTCGCCAAAGTGCGTCGTAGTCGAGTTGGGTGCAGCTCGACTCCATTGAAGTCGAATCGCTGGCGAAATCGATAGATCAAGAAGATACCGCCAGGCGATACGTTTCCCGGGCCTTATACACACCGCCCGTGCACCATGGGAATGGGTTGCGCTGAAGTAGGTAGCTTAACCTTCGGGAGGGCGCTTACCGCACTTTGTGATTGCATGACGCTGGTGAAGTCGTAACAAGGTAACCGGAAGATGAGGCGACGAGCTAGTGAGTTCAACACAAAGACGCACCGACAACACCTGTACCAGCAATGCGTAATATCACCG
+
(&-1)*0,-7401620)*-22**'($&)&&%$&(,%**)*,./3202/.*&**&''&)&(,-,./,,),*(*'$$%)'&+-,3-/00'*()+/::0+,('+*'2+0,+41&)+.3',)4,5-'-$#''(422'1((()'4-+.8&(%&/,*,%*+/3(52,2+++/2(0+%$$%('''11,3*%%$$+$$)*-**((+,,)'(+()+-*/+,/+%(+&)+1-,-+00,+32/1.))))($'*''+482&03--247)),.(('&-00*210*+,-.0+((&'-(/(''(+'420///-.%%()*31/&+-&)%++)+*)-*()0,-%.('%%&'*+,/++674,%%*)05//1,&+#.53,*)*+545//,)&,++24135-/+')*)&++,231*&&&*).,*)%*+),$'(&(3441*'*)',(--$')&'',0+,+.%&''(-*0.*.30-06(*/*2./10+*-/01./)*+()-,.2,',01411//09*,18;*))&).(*+,3-,1,'*&&../%&'**-+0,1,0140*31-48()%&',*/2..$''%*(8*08902.$#%)'**,.,%$$&(-,-.1,56('-*+,,,,.602-,,,*-%(+35;92731.&*+55/5*(%*#$-.,.''')''/4/-')(+.+0/,*.-52)&(+*.5:8*'&%&(()'&&''&%#&%&%$'+(,695-&&,)+-**-15310%$$&&-)3--3/.+)*++73---2++,.440047/1/.3)(),.5+*+0+/'$#&))()31*''&%''*)+&&'%%,&*(&%%)('/(++&+'-+22806++2-(*'%&)'%*'++++)(%(,4-*((%,*&)&('),'&+,--,*,')12264%&$%(%%&&(,-12.3(,,++.+,-00,/6:7680.-+*)#(''')*)*/+,/3..(''-.4/209*/)&)()(1:7-.../35333512)$&)*'&')')&(*-,+++,1*&+'')'())%&)(/*,*)''%--**-*(+&*-.--'&,)'+-).(%&$%'%(((---.3:*-3.&068/8.*,'+))).3-08/+.)*)-*'/)++&%'*1+5+&('''&#$(&$-)&)%%%%-('$&.*,4''-.()),-/*/0),'--26//205+%&$&*%)',*/-'*(0*,-14-.+*(+*)251++*+%&++%%'*),-.0-*/-&&&%&'(1)*-,./33+*+)&(&(%&,(,'%#%%('%$)&%')+',$'&)**"($&%$%#
@66f0b7d8-2575-404f-b553-2ae89dc146c9 ch=462 read=104711 start_time=2019-12-13T17:04:56Z barcode=BC01 runid=2c9cf7bc05858273f10e7d7ec552fc0bd742dc3e
CTCCTGGGAGGCAGCGGTGGGAATATTACAATGGAAACCTGATGCAGCAACGCCGCGTGATGATGAAGGTTTTTTCGGATCATGAAAGCTCACCAACTGGGGAAGATGACGGTACGCAAGGAGGAAGCCACGGCGCTACGTGCCAGCAGCCGCGAGTAATACGTAAATTGTGACGTTATCCGGATTTACTGGGCGTAAAAAAGGGAGCGTAGGCGGAATGATTAAGTGGGATGTGAAATACCGGGCTCAACTTGGGTGCTGCATTCAAACTGGTTATCTAAGAGTGCAGGAGAGAGGAGAGTGATTCCCTGGTGTGGCGTGAAATGCGTAGGGTAGGAAGAGAACACCAGTGGCGAGAGCGATTATTTCGCGGCGCTCAGTCCAGCATTAAGGAGCAAATAGGATTAGATACCCTAGTAGTCCACGCCGTAAGCGATGAGTACTGAGATGACATCAAAGGTTAGTGCTGCGGTTAGCGCAATAAGTACTCCGCCTGATGAGCCGTTCGCAGGAATGAAACTCAAAGAAATTGACGAGGGTACACAGCGGTGGGCATGTGGTTTAATTCGAAGCAGCGCGAGAACCTTACCGGAGTCTTGACGCATACTCATAAAGGCTCAGGGATGGAGATGGTATAGAACTACAGGTGGTGCATGGTTACGGCAATGGCTCGTGTCGTGAGATGTTGGGTTAAGTCCCGCAGCGGCGCAACCCGCTTATCGTTAGTTACCATCATTAAGTTGGGGACTCTAGCAGAACTACTGTGACAAGCTGGAGGAAGGCGAAGGATGACGTCAAATCATCATGCCCCTTATGACCTGGGCTACACACGTGCTGGATGGTGCAGAGGGAAGCGAAGCCGCGAGGTGAAACAAAACCGCCAAAACCATTCTCAGTTCGGATTAGCCAGTCTGCAACTCGACTACGTGAAGTTGGAATCGTAGTAATCGCGAATCCAGCATGTCGCCAGTGAATACGTTCTCGGGCCTTGTACACACCGCCCGTCACCACGGAAGTTGATAACACCGAAGCCGGTGCGGCACAACCTGGAAGAGGCTGTATCCTAAGGATTGATGGTGGGGGTAGAAGTCGTAACAAAGGTATTGGCCCGGAGAATGGGAGGCGACGAGCAGAATGGGATAACACGAAGACACCGACAGCTTTCTTCAACACCAGCAATACATGAAAAAAGA
+
,11-*%',//1,135+6,02).,,,7.,-2713-.2*.4((),,82./120/-.+,.+,(''(''/,*6//83.+1-925+%&&(+*()++&(%%$%(*15+,.,.''%),4+)*'+'&)+*,'./-34---0+))-'.1547;55421533/*'&&'&&#)&'1((*(($'$.0-:---),*)6+)*338;8853317/-&-48'+,)/%)%$%'$%%&%.343145:8883/,.446299,87530*+&(&/4552+))**253*67978/4--.800(('++51-670/++(-/**(%%)'&)&-**%.-0*,'&%$%)*'&''&*%(%$'&-/--()&-**+0/',/05-*(%&*&)%($#$&&%%%&&-136612.6'%%$#($())&-'*0220&67/40--76669)*%//-/034/13476512&///0,*&'')(&(%&&$###&2/3*))1),,501//1(--*(&*()-().2,0-.,3.%'((('(%('+2/233,..1'.*+0/82.16.3,%*)**,),.,&//($#'&)),.-1//-),/3545:13/,4/;720+)**(+'-./)+0+(&(+05,'%%*)0./,-'+$##&()%(*50-4658/01(+,*('(%('$%$&&%%#%&%)*-,,3..55344//,)((&%&&'$)-/1)4*...40-+..+592841122*,+3+)++'(())+20506)'(2.45460:00.812:6991130/,///7:53430*%$$%&$**.$&%&''(,11,3798-,*(*++*('%.-32424413372230,,),*-54+,11033595-../-(*%&%((--/236+,/))87/*&--(.0,/((.)-.1+*'*((&*-&)499*.)$%%*.3-8877:868-44:4-2*-1*+,7.02*-34363341/.+&('&&,((1:30-,.1()')++3/0*+))**7$(##(((,0)(($)*,-963313;224000343512/0/.-05,06.**)&)+,./2,/)-)''+,0)&**'+-,16,*('%$$%%&))'&&)()*'$')**/6111)(,1+-*2+*('&&((/65+)&%))&,+(*)5/07'*$#$)$,&4)(*-('(/71-)%'**0/+*))(,+-*--/.&)+)((%&())-,,7(%*0&%'()0,15,)')$+&*$(*.*%($%$)+++*'#%
@997ea729-cadf-4219-b53b-0df74f341c95 ch=345 read=88807 start_time=2019-12-13T17:04:52Z barcode=BC01 runid=2c9cf7bc05858273f10e7d7ec552fc0bd742dc3e
CTCTACGGGGAGGCAGCGGTGAATATTGCGCAATGGAAACTTGATGCAGCAACGCCGCGTGAGTGATGAAAGGTTTTCGGATCGTAAGCTGTCTTTGGGGAAGATAATGGCGGTACCAAGGAGGAAGCCACGGCCCCAACTACGTGCCAGCAGCCGCGATACGTAGGTGGCGGCGTTATCAGATTTTCGGCGTAAAGGGGCGTAGGCGGATGATTAAGTGGGATGAAATACCGGGCGCAGCAGGTGCTGCATTCCAAACTGGTTATCTAGAGTGCAGGAGAGGAGAGTGGAATTCAATGCGTAGAGGTAGGAAGAGGAAACACCGGTGGCGAAAGAGCATGACTCTGGACTGTAACTGACGCTGAGGCTCAGCGTGAGGCAAACGGGATTGTTACCTGGTAGTCCGCGCCGTAAACGATGAATACTAGGTGTGGGGTTTTCCACTCCAGTACTTGCCAACGCATTAAGTATTCCGCCTGGAGTACGGTCGCAAGATTAAAACTCAAAGGAATTGACGGGGACCCGCGCAGTAGCGGAGCGTGGTTTTAATTCGAAGCAGCAGAGGGCACTACCTTGACATCCTTGCATTACTGCTTAATCGAGAAATCCCCTCGGGGACAGGTGACAGGTGGTGCATAGTTGTCGTCAGCTCGTGTCGTGAATGTTGGGTTAAGTCCTGGCGCAGAGAGCGCAATACTTATCGTTAGTTACTACCATTAAGTTGAACTCTGCTTGAGACTGCCTGGGTTAACCAGGAGGAAGGTGGGGATGACGTCAAATCATCATGCCCCTTATGTGGGGCTACGTGCTACAATGGAGATGCAATACTGCGTGGTGGAGCCAAACTTTAAAACCAGTCTCAGTTCGGATTGGCGAGCTGAAACTCGCGCCTACATGAGCTGGAGTTACTGGTAATCGCGAATCAGAATGTGCGCGGTGAATACGTTCAGGTCTTGTACACCGCCCGTCACACCATGAGAGTTGGCAATACCGAAGTCCGTGAAGCTAACCGCAAAGGAGCAGCAGCGGCCAGGTAGGGTCGATTGAGATTGAAGTCGTAACAAAAGGTAACCGG
+
+-6//1)*-)&.+*'..'*'((30-2.))$'+,)))&-*&$%'&333345572*.,**0.*%%&(/0/.1)(/-:62/,:05534,)$'++-**,%)*)',))**)+*++.089.8.)+,,+-)*,)-/*,+.2)*',.,,,113466111'16033-,/-.16243,*())--,-0007','*'&&&(%((.08.,1-0.4605959<773,3-2+).*.0'++/531457'0('&)'(*)76636788.837.565659637*,/6--*.-3366:0/*,1(+*)..2.1.4--/..3872.)''(%(',+('*&),/++3.*-.,3,,./)&(%+$$'())&&%,,///02+*()+4012.+*,*-+*%*+0+&'%%)-,4(54*(&%&&%,2+-1/)1-3-'),03.23512-*.-,4/++*&1+2(.*863099+1,'',/-%)'%&%$$'$(%'(*,29/3,--2.60+00))'%&()3+14943/**,3.5;;8666)*((*).,4/023;<62192++&+()-+.227**,)0004:<4/:7:2+++%%%$%$&%+)(,()(%'('),.65367*5//./6**)&$'%2)1/((%)+))./1))+-09237007./03)1404995636+83:011466%'),689/00/.3.311/507-7-2-)*-2,,.,*+&%(''')12,*%%')+(05.7..+;-,-768;-:,3(+1+*-'*00*&(-*+,-./988;99<200/0/744.,/+)-*-,*143,//5976617-,-2889:0481+*:..((((+)*)*,()0./))$$$%%(&'+3-2-+)+)*-.51*,.3//03-6.*-4,4::,.4/0255702596).%.)-+)'%''(*3:/-2-..*-3+,,--330.34/)'./))%)+/1003//-/766-,'--&&$'+,072,+5/-.,183%102*+,%&'))1:55;2215)-.39262-+((/+)++.%&&.*('('+-63510.,,/183**+24+()(+(')*(+,)3/0&',,.,+('&(%&&'%(%)%&('&)*-68:477.*-./058899
@001901d7-c458-4db5-909b-74645f83016e ch=161 read=187226 start_time=2019-12-13T17:05:05Z barcode=BC01 runid=2c9cf7bc05858273f10e7d7ec552fc0bd742dc3e
TTGGTATACTTCGTTCAGTTGCGTATTGCTGGTGCTGGTGTACCGTGGGAATGAATCATACCCAACCTTTCTGTTGGTGCTGATATTGCTCCTACAGGAGGAGGCAGCAGTGGGAATGTGCACAATGGGCTGAAAGCCTGATGCACAGCAACGCCGCGTAGTGATGATGACGGCCTTCAGGTTGTAAAACTCTGTCTTCAGGGACGATAATGACAATTTCGAGGAAATACGGCTAACTACATTATAGCAGCCACTTATTAATGGAAATTAGCAAGCGTTATCGGATTTGGGCGTAAAGGGCGTAGGCGGATGTTTAAGTGGGATCTGTAATCTCGGGCTCAGCAGTGCTGCATTCAAACTGGATATAGAGTGCAGGAAGGAAAGAGGAGGAATTCCCTAGTGTAGCGGTGAAATGCGTAGAGATTAGGAAGAATACCAGTGGCGAAGGCGCCTTTCTGGACTGTAACTGACGCTGAGGCTCAAGCGGCGTAAGGAGCAAACAGGATTAGATACCCTGGTAGTCCCATAATAAACGATGAATACTAGAGTGTAAGGGGTTGTCGCGGCCTCTATTGCCGCCGCTAACACATTAAAATTCCGCCTGGGAATTACCGGTCACTTAAGACTCAAAGGAATTGACGGGGGCCCGCACAAGCGGCGGAGCATGGTTTAATTCGAAGCAGCGAAGAGACCTTACCTAGACTTGACATCTCCTGAATTACTCTGTAATGGAGGAAGCTCTTCAGAGCAGGAAGACAGGTGGAGTGCATGGTTGTCGTCAGCTCGTGTCGTGAGATGTTGAGTTAAGTCCCGCAACGAGAGGCGCAACCCTTATTGTTAGTTGCTACCGACAGTTGAGCACTCTAAAGCGAGACTGCCAGGTTGACCAGGGGAGGAAGGTGAGGATGACGTCAAATCATCAGCCCCTTATGTCTAGGAGCTACACGTGCTACAATGGCCAGTACAGTAAGATGCAATGCCGTGAGGTGGAGCAAAACTCAAAACCAGTCTCAGTTCAGTTGTAGGCTGAAACTCGCCTACATGAAGCTGGTTGCTGAAAGTAATCGCGAATCAGAATGTCGCGGTGAATACGTTCCAGGCCTTGTACACCGCCCGTCACACCGTGAGTTGGCAATACCCAAAGTTCGTGAGCTAACGCGTAAGCAGGGCAGCGACCACTAAGGTAGAGTCAGCGATTGGGGTGAAATCGTAACGGAATAACCGGAAGATAGAGGCGACAGGCAAGTAGGTTAAAAGTTCATTCCACAGTAACCTGCCAGCACCTGGTGCTATGAAGAAGTTATCGGTGTCTTTGTATTAACCTTTCTGTCTGGTGCTGATATTGCTCCTGCAGGAGGCAGCGAGTGAGGGAATATTATGGGCGCAAGCCACAGTGCAGCCATGCCGCGTGTATGAAGAAGGCCTTCAGGTTGTAAAAGTACTTTCAGCGGGGAGGAAGGGAGATAAAGTTAATACCTTTGCTCATTGACGTTACACCGCAGAGAAACTTCAGCCTCCGTGCCAGCAGCAGCCGCGGTAATACGGAAGTGCAAGCGTTAATCAGGAATTACTGGGCGTAAAAGCGCACGCAGGCAGTTTGTTAAAGTCAGATGTGAAATCCCCGGGCTCAACCTGGGGCGTAGTCTGATACTGGCAAGCGAGTCTCGTAATGGGGGTAGAATTCCAGGTGTAGCGGTGAAATGCGTAGAAATCTGGAGGAATACCGGTGGCGAAAGGACGGCCCCTGGACGAGACTGACGCTCAGGTGCGAAAGTAAGGGGAAGCAAACAGAGGGATTAAGATACCCTGGTAGTCCACGCCGTAAACGATGTCGACTTGGAGGTTGGCTGTGCCCTTGAGGCGTAGCTTCCGGAGCTAACGCGTTAAGTCGACCGCGCAGAATTACGGCCGCAAGGTTAAAACTCAAATGAATTGACGGGGGCCCGCACCAAGCGAGTGGAGCATGTGGTTTAATTTGATGCAACGCGAAGAACCTTACCTGAATGCTTGACATCACAGGAGTTTTCAGAGATGAAGTGTACCTTCGGAACGTGAGACAGGTGCTGCATGGCTGTCGTCAGCTCGTGTTGTGAAATGTTGGGTTAAGTCCCGCAGCTTAGGCGCAACCCTTATCGCTTGTTGCCAGCGGTCCGGCCGGGAGCTCAAAGGGAGACTGCCAGTAAACTGGAGGAAGGTGGGGATGACGTCAAGTCATCATGGCCCTTACGACCAGGGCTACACACGTGCTACAGTGGCATACAAAGGAAGCGACCTCGCGAGAGCAAGCGGACCTCACCAAAGTGCGTCGTAGTCCGGATTGGAGTCTGCAACTCGACTCCATGAAGTCGGAATCGCTAGTAATCGTGGATCAGAATGCCACGGTAGATACGTTCAGCGTACACCCGTCACACCATAGAGAATTAGGTTGCCAAAAGAAGTAGGTAGCTTAACCTTCGGGAGGACGCTTACCGCTTTTGTGATTCACGACTGGGGTGAGAGATCGAACAAGGTAACCGG
+
##*)*+1&(''*(.4.**1+')&)(0+(/7467697.*,-5(+559,5).556/900%)%&&$-,2/3;0,4-15/54585110+0*))*0*++3'74*,0'../233229/73.--&/&&(+,2..0+.%'/2**253224/--.-+203/+.4+,+((*+(''&'*+0-(-6.676'0246(+*,,----.-124;1+-40.267649-+)&%$(*)&'&*)*53-.-'***1-+,*.+2+)%'&)))1,)-,,%-&'$%'+)(&*&%&*')&&'*''*2%(&+/-%).++-,-(--,*(,/1998<9958:/--).,57.,$&%%**('''',**+.*(''--02333471*-9555891)&%'')*+*-,02',*2*1(&%+,**'+&3--3)(*05,%#''-,-,/3/,-/031)'%*2.33.***+4..-0,-*'+)*(''**/34-03/16:183.0,&.$*%.*,/-&,,227((%%''(+421/-(*,7;84359.4-*),,+/8--397/.+8))%$&*+170410/-,4000/.-'*,211&-20,.41..)++-.0,,&%)))1513922223.&,--304/((')'$&$$$(&&$(&),*)//0(,)-,*%*''60-+)(-.45../,4440-5/**).-1..(.,3++,,*,-++:8,1185,,/(+***')*'((+.3-2--5-))+./0.+32544*((*,0/1+-,11909//97+*)%$&%()+3-*+')*54..((*53,4)'($((**/3(98:32+&+,)/001797886731538632-%%1+')(+,2*)./41/,*('*-,,/,36121,20)2.,,0/+--+1+&$#$'+,%%+-,-.,),*&'*(,-017,5*$,),,-./1(+5.)(--,/*,)*)0516550//0/430///)$$).3),+,-788734-()+4,,()'()*&',-72251-(1/-+%&,-8-3466492*3836/*)**+++$,/4651161;:34/+.//3*'%)((#('2%-)+)+,32;3035+--,.//0/4.-./,0(0-540-.+((/-/0,,127194-.21234/3())*,8/9:6787'$1,03/2*,+,-/.2/97-.4.102942*)(&+...184*8/+...,+98/.,,+,*-+**)+-27+($(-*.-.10/0*$()/0)-**%$')*4054+6,.)*,()*/(*.&('('%'%%)-41:4919-.4**('..2.7.2883.-..364;5:8*,+.-'+/31*,./,0&/***-/)(+'-5104/343'&(,-(+,(+2+*,%++'*),76((&)+(()+)33.,0)''1*:)('&&*%.(&)*1,+*2,.1&+-1010&$&(%%(/+-..+5,((,3-,+,68+-,$$%%2441*.-/**/-)(''),*--./&*+)0,...-%212:..188-),1.3:/0(()'/3*')(*(+.'%&$(155..6/6,,/./3*)-.-&+(*(4.4.+.').$*+)-&+*'%$%+%*&()+-13+-&#%('////2/12050-:.-.4+.(&(3451233.;/9/4'))&%4)+-877487/:69-+,--*+$.((,-038;0)4074--9---,,)(%-1*+/9:5)0,-/:3847/*//,-+,,(02324667.;+)-,(-**-044946*&-)*,/,+,*5+7-/++.30.(()),53./7.,+0'&(%+-*+,662+)*(0(&**'1/20+*++&+.+..4.860'+-)&'(((+')*4,---').-11&'('%%%&-*/+&(&).;86/.&,-*%0*-**-2/4:++4;:9783/(,*454*0(,,-/10150//03.0(,.,,/-,.65.63'%&&&,,,010)+*.+.*/),,3240/121:37.233252()$$$)%'((+--215,.-.&+/31973021&&-())-0.1191-782-2**+)/+*(*+*&(*06-/.,-)+(-.:216,,&&'4470*-,0+-)&%,.,1,*.5-+(')'$(&('-.++**'4&%'*/:34*)%),+),('*11(2,.,--7+0/(+,),/2'422337320214.//03233+0000462090.)*+-+,216.-.742+132,+..-,+**261/1/(080-4364((/+%.0)*4',))1.2*7*9+'5*+&--/.93*.*'+*+.-0-((+/471999/+/-.,,**)11.67688635*))-13/&'()-.'$&$%*+35376840*)&((,,/39977314)),*,(,53()%%(*+/(*'&*()))(&),2:)7.7320/.('%35,)/,--/16875.6*&*&0*00*+*),+-,*1201-11..'()..,,-)6/:98.+*%%%*834287921-)*.,547-,-392-0/'&+,-3.'%&#%%'%).2,.200.01'.&'$($&'''.62:,1+4:5'%*%$$&0(('-**)5+363;7.;2+./,423.2+,3$'+3-4/2/214/+/01671+,&')&%&%$)+*+6379*7,595/.1
@1deae864-b448-4e61-a68f-2f6ccc7554f4 ch=410 read=83842 start_time=2019-12-13T17:05:04Z barcode=BC01 runid=2c9cf7bc05858273f10e7d7ec552fc0bd742dc3e
TCGGTATGCTTCGTTCAGTTGCGTATTGCTGGTGCTGAAGGTTATCAGTGTCTTTATGCCTTTCTGTGGTGCTGATATTGCTCCTACAGGAGGCAGCAGTGAATGTGCACAATGGGCGCAAGCCTGATGCAGCCATGCCGCGTGTATGAAGAAGGCCTTCAGGTTAATAAAGAGTACTTTCCAGCGGGAGGAAGGTAAAAGTTAATACACGCTTACATTGACGTTACCACCCGCAGAAGAAGCACCAGCTAACTCCGTACCCAGCAGCCGCAGTAATGGCCACGGGAGAATTTTAAAGCGTTAATCGGAATTACTGGGCGTAAAGCGCACGCAGGCAGTTTATTAAGTCAGATCATGAAATCCCAGGCTCAACCTGGGAACTGCATCTGATACTGGCAAACTTGAGTCTCGTAGAGGTAGAATTCAGGTGCTTGGCGGTGAAATGCGTGTGAGATCTGGAGGAATACCGGTGGCGAGCCGGCCTGGACGAAGACTGGCTCAGGTACGCGGTAAGGGAGCAAACCAGGATTAGATACCCTGGTAGTCCACGCCGTAAACGATGATATCGACTTGGAGGTTATGCCCACTTGAGGCTGTGGCTTCCGGAATAACGCGATTAAGTCGACCACCTGGGGAAATACGGCCGCAAGGTTAAAACTCAAATGAATTGACAGGGGCCCACTTTAAGCGAAGTGGAGCATATGGTTTAATTCGATGCAACGCGAAGAACCTTACCTGGTCGCAATACGGAAGTTTCAGGGTAGAATGGCGCAGCCGGGAACCGTGGGGACAGGTGCTGCATGGCTGTCATCAGCTCGATGTTGTAAGAATGTTGGGTTAAGTCCGCAGCAGGCACAACCCTTATCCTTTGTTGCCGCTGGTCCGGCCGGGAACTCAAGAGGGGCTGCCAGTGATAAACTGGAGGGAAGGTGGGGATGATGACGTCAAGCCATGCTGGCCCTTACGACCAGAACACGTGCTACAATGGCGGCGCATACAAAGAAGCGGCCTCATGAGAGCAAGCGGACCTCATAAAGTGCGTCGTAGTCCGGATTAGGTCTGCAGCTCAGCTCCATGAAGTCAGATCGCTAGTAATCGTGCTGGATCAGAATGCCACGGTAGACCGTTCCGGGCGCTGTACACCGCCCGTCACGCAGTGGGTTGCAAAGAAGTCATTAACAACCTTCCGGGAGGGCGCTTACCCACTTTGTGATTCATGACTGGGGTGAAGTCGTAACAAGGTAACCGG
+
$#-%,'+&-)+./365(2/-%)*,-.6(0124-+'$%)))002'./*+.%+)24($-')+3:--)*.0723:,+,+&*'')-/.,)0)46./5+)++&-,*+**'3))*-585,*('&+/2-132/).)**+476,*+0'())(+)*').)+.+-,1182%2,3+.)'+-)&&%)**-91+(&)(,6.(+*('(())3:-0/6/4*'($&&'%$%((,-,)+').*-*',3/),)',*&++))881(+*(,,,+/,*+&,+('//+..(&'%(0,,,&**)&*'2*(+#$('&%(*+'103875//.2+/-2-/047751.24&&**2,/,/'',.0038.%//.))*+-01,&$$#)1+)04+$)(./2'*-5//.-)'&%$&'')%&)003..1,,13+0,)('+-,-*5*)'.('%-'0)12')**)%('&''',*0/64.)'&((++,)+/1024/,*,.--.,*+'+))*1+0((+11,/868-14**+$($''.+10,&$%#%&(('01)()/49.2&%.3-1/.*0.*/5/-.662+++($-*/0,0.3.+*))&&,()*-4131),(,-/1131281)'&&+%0,*%(*+,,++-'-)*'(+&*(()&1'0))*)))'($-*),50%-(&')+%/*9/344(/15/::5.22363+**0610)*%)*.,,2,'()'%'''()('),,4%-//.&)*,*-,)008+&%+$+*%-))*+0*+00-,))3,7.+-($%&%'%((+++*1;40163-'%%)''&&$&(((0+*32013:36)*'%%&'(,/7:742'0./.-/65&663354.+(,-192,0-&&&('0/,/,(-()((,4),-*5/2-+#$&%**%*()*0'&'*)34,+,$$&-+90(/..1%4/,'-/3/2(%,10,+)&(.&*)%&',0*/6791022*1+5,,(4/61/,'*/0,11-/*.3/00045078)),()*+/20)&$#&'+,-23*3221.4-++-23322,-0/&('()%&*(')$#%$&$$'',&+,663998+)43/$3$&%-.-4+,+.)0-&2/'*(*),-,,&-,6%(.+0)((101/./)(*+4224//,4,,+'+$$#$(+24-02:8-0*((0,+,.)('&)4-/'132+(%$%%(&,0-094(..$%#&$&.'-//3%0(*-''($'($0&((&*+,)+'+%)3*).1.1.03/,42(%*/4,(()))37770**)(,,('&%)&(0*.06423*1-2856(-
@d91d2a29-af53-4759-8420-4a8a6891f9f4 ch=2 read=49425 start_time=2019-12-13T17:05:02Z barcode=BC01 runid=2c9cf7bc05858273f10e7d7ec552fc0bd742dc3e
CTCTACGGGAGGCAGCAGTGGGGAATATGCAATGGGCGCAAACTGATGCAGCCATGCCGCGTGTATGAAGGCCTTCGGGTTGTAAAGTACTTTCCAGCGGGGAGGAAGGGAGTAAAGTTAATACCTTTGCTCATTTACCGCAGAAGAAGCGCGGCTAACTCCGTGCCAGCAGCCGCGGTAATACGGAGGTGCAAGCGTTAATCGGAATTACTTACTGGGCGTAAAGAAGCGCACGCAGGCGGTTTTGTTAAGTCGGGTAAATCCCGGAACCGCCACAGAACTGCATGATACTGGCAAGCTTGCAGTCTCATGAGGGGTAGAATTCCAGGTGTAGCGGTGAAATGCGCGAGATCTGGAGGAATACCGGTGGCGAAGGCGGCCCTGGACGAACTGACGCTCGGTGCGAAAGCGTGGGGAGCAAACAGAGTTAGATACCCTGGTAGTCCACGCCGTAAACGATGTCGACTTGGAGGTTGTGCCCTTGAGGCGTGGCTTCCGGAGCCTAACGCGTTGATCCGACCGCCTACTGGGGAAATGCAGCGCAGTTAAAACTCAAATGAATTGACAGGGGGGCCCGCACAAGCGGTGGAGCATGGTTTAATTCGATGCAACGCGAAGAACCTTACCTGGTCGTGACATCACGGAAGTTTTCAGAGATGAGAATGTGCCTTCGGGAACCGTGAGACAGGTGCTGCATGGCTGTCGTCAGCTCGTGTTGTGAAATGTTGGGGTTAAGTCCGCAACAGGCGCAACGCCCATCGCTTTGTTGCCAGCGGTCGGCCGGGAACTCGAGAATTCCAGTGATATGCAGCTGGAAGGTAGGGGATGACGTCAAGTCATCATGGCCCACTTGACCAAGGCTACACGTGCTACGGCGCAGCATACAAAGGAAAGCGACACCTCGCGAGCAAAGCGGACCTCATAAAGTGCGTCGTAGTGGATTGGAGTCTTACATCATCCATGAAGTCGGAATCGCTAGTAATCGTGGATCGAATGCCACGGTGAATACGTTCGGGCCTTACTTACCGCCCGTCACACCATGGGAGATGGGTTGCAAAGTAGGTAGCTTAACCTTCGGAGGGCGCTTACCACTTTGTGATTCATGACTGAAATTGAAGTCGTAACAAGGTAACCGGAAGATAGAGAGGCGACAGGCCGTAGAGTTAACACAAAGAGAACACCGACAACTTTCTTCCCAGCACCAGCAATGCGTAGCCACC
+
+..((((2+*,00067(23/44(-/*$&$'%''(,('$(.+('%%'**33)48677;;7965441)),,*219703+27590,040*0+,39/.-)++-7:)*+4//+/(('(.;2./3-3-0171:80184&''('-4*+.,/*&))*-)/&+)*-),-000245:32/--/12:/:.-71022..*,+.106-..6:7:.9+.0-7--)'%),/063-*-/5-'(+++00%.,5*54.&+/5:-,9,9-347*2.*'-2',4+''&''&$&)#%&))/-+,,()%)*&-,-.+.+#%%%%$&$'&'*'*'&,436,3)/.3-4')7;76.--*3-.,,4.,0200+++,-00:0/5..0.2896:.5''('(&').).-)&/33.-./*2110-31,,-./22/00**,.46:,),.2;.4+.%(*2-,/479;2.075,')((%*)687889*/-,-+7882/203/30.41/025:.-31*18,-2,3--,/'1+),4)*5965666+(&(*(')8.()'%%&'$,-'''(*%,,22/3(+*2-88.+,-889,..343/11%/266:.29+(**.,*(*))**,$((),0+6;94311'**..;97967010((.*)*+*1956565/2204472*+*/'+(*270.***+-87642/,)-0312670;:78:;883-5,2+,0577:66444633467575./002897/;/..1.1,-.:*),*03201263012-.**+,151)0))*&*+6&(./,'23356.*26;/1&)*./1**-&*,'(%%%)'.,+,+*((&%$(&,,.04/)**,%*036141239981))*+5:5)((',3+#'$%*(0+,&*,-/-*'(''3,+())((*-&'/*)+)00)(&),*&(/.*&(0-,&(''')2/)))),*+6/0/-2;61288667,0,+*(-*4/1*)(*).*%&$''*-37+/535222177879300./10:01/86987,*(%(),)&(,3/11868:78;7,342**'$%$$'.6-/7--350.-.5.60,1*)02-554<-5.2+'&)3-,(*)('1,524--*0)*2421),(%,3$,+32/0335;59973430((&,&',2,,++0,)),/(01142919/9*+0(('&&+-349:)),0%'+%-(*.-6,01739+'%%))+57:587-6)+0,*428/)(,-/163,50;/'-,&($*%%%"
@d6692292-6401-4808-b7d2-131aa3d0e518 ch=153 read=134777 start_time=2019-12-13T17:05:12Z barcode=BC01 runid=2c9cf7bc05858273f10e7d7ec552fc0bd742dc3e
TTGAGATTTAGCAATACGGCTTCCAATCGCTGACCCTGCAACCTGGCCGCTGCTCAGCGGTTAGCTCACGGACTTCGGGTATTGCCAGCTCATGGTGTGACCGGGCGGGTGTGTACAAGACCAGGGCAATGCTCACCGCGACATTCCTGATTAAATTACCAAAGTAACTCCAGCTACATTATAGGCAGTTTTCAGCCTACAATCCGAACTGGACTAGTTTTTAAGTTGCTCCACCTCACGGTATTACTCTCCTCTGTACCAGCCGTTCGCGCAGTGGCAGCCCTGCACGCAAAGGGGCATGATGGTTGACATCATCCACCTTCCTCCTGGATTATTGGGCAGTCTCGCTAAGTCCTCCAACAATGGTAGTAACTAACGACAAAGGGTTGCTGCTCGTTGCGGGACCAACCCAGCCTCGACACGGACTGGCGGCAACCATGCACCACCCTGTCACCTTGTCCACGAAGAGTTCCTCGATTAAAAGAGTAGTAGGGATGTCAAATTCGCCAAATTAAAGGTTCTTCGCGTTGCTTCAGATTAAAACCACGCTATCGCTTCTTACATTGCGGTCCCGTCAATTCAGCACAGTTTAATCTTTTGATATCCCCAGGCCGGAATGCCAATGCGTTGTGGCGGCACGGAGGTGTTAAGAACCCACCTAGTATTCATCGTTTTACGGCGTGGACTGCCAGGGTATCTAATCCTGTTTGCTCCCCGCGCTTTCGAGCCTCAGCGTCAGTTACAGTCAGAGTCACGCCTTCGCCACTGGGTATTCTTCTAAAATCTCTGCGCATTTCACCGCTACACTAGATTCCTCTCCTCTCCTGCACTCTAGATAACCAGTTTGGAATGCAGCACCCAGGAACAGGCCAGGTATTTCCACATCCCGCCAATCATCCGCCTACGCTCCGCTACGCCCAGTAAGTCCGGATAACGCTCGCCCCTACGTATTACCGCGGCTGCTGTGGCGTAGTTATGCGTATTCCTTAGGTACAAATCATTATCTTCCAAAGGGTAGGCTTTACGATCCGAAACCTTCATCACTCACGCGGCGTTGCTGCGTCAGGTTTCCCCATTGCTTACGAAATATTCCCCTGCTGCTCCCGTAGAACAATATCAGCACCAACAGAAGGTTAACCGAGACGCAAACCAGCTTTCTTCCAGCACCAGCAATGCGTAATA
+
.$#%%'+,&###%'(&*+()(%(%&1-/&&%&$)*(&&&%#('$'(,.27,++('$))&((,*,23)%()*65616&11*-/2+,-+&+,/(-/-.+-.1-*3:5/06++*(&'%)+0-221%.'$(''**3/.).*)+*-./26/##'%1)'&%'')*&%&$%+--/0.()''($%$'$#$&)*/&,/:2(&%&''('-0;53-)+31+*&)(3,/1;;.(.*).5%('.,*--**%(&%+(+0'&&()-..///)&.2-,/)&('$&&''$&*&&%(*-3,'$'&))/-5'+-0---2.,-+1.5../)-.432,%*--700/23/+,*/-&-*)'++$&&(')$%'')),15.4*0&2,8/+2*((&(/-+''**--08.,.+.7++%''*,/2**+/5.+,%-&,*&%#'&+-.(*'*).*,,.6//.)388:-,&)&)*(-/++.+*&*&(*)+,-$('))&%%+-,4,++&+)25/''%(*+%+%$())0),/*(+()&&,&+(,)-./*(+,273/)'&)1/,+.1.-+)1(-67/22')%#&&*-$())'%%$%&,&'),1(+6/+//+'491-)-+,-//98094,+(&$(('%&)-8.,,.+%-+/50')%(+,,./-.)$&'(-2-&.,-)+()'-)'(('%)*($*()*(),3;7577,877'$%'()*107562'-,+-.*,.121/00.)+)05*')+,1.*$/-.074(('((7/4,,-*/1--2.-/0..2%'&'&,&,&*)-10.10&-()+(*'/4))'%$$*30)-00,'*(*//:8/,.0&&,$&$&$#$&-.--,.)+0--(+0233**)).+)--0166*.39.3/1/.-,+))&.-)(+)-./&1+,,&*',).9,7,%&,)9.'#%$3*,-3495-26,*..152-$$'&(,40*',-0,&+.*(,%-(('%$$&$&'''&&++.33:164..*0025787/3,-'*)04*(%$&''%%%'$,&'+*-'*(+'(+5481/--+((*/*()'&&()(./*(--.10+)+-)'%&()),34452,-,+))*+/0-.,,1(00*)-,93+01-&*.(%&$$&$((+((2)33-(&'&%$''07*+,22(0(-&-)()$#&)+-,')'&,*+/,**(+)+&($*%+$$./&(&*).2.-,-(&()%/'+$'&*+&--'&%#$
@bf964b55-bf80-4a5b-8191-7bd4a7d99cc3 ch=101 read=230473 start_time=2019-12-13T17:05:34Z barcode=BC01 runid=2c9cf7bc05858273f10e7d7ec552fc0bd742dc3e
CAGTTACCTTGTTGACTTCACCACAGTCATGAATCACAAGAGTGGTAAGCGCCCTCGGGTTAAATACCTACTTCTTTTGCCAGCCCACTCTACCGCGGTGTGACGGGCGGTGTGTACCAAGGCCGGGAACATCATTCACCGTGGCATTCTGATCCCTGCCTAGCGATTCCGACTTCATGGAGTCGGCAGACTCAATCGGACTACGACGCACTTTGTGAGTCCGCTTGCTCTTGAGGTCGCTTCTCTTTGTATGCGCCATTGTAGCACGTGTAGCCCTGGTCATGGGCCATGATGACTTGACGTCATCCCACCTTCCTCCAGTTTATGCTGGCAGTCTCCTTTAGTTCCAGCCGGACCGCTGGCAACAAAGGATAAGGGTTGCGCTCGTTGCGGGACTTAACCCAACATTTCCACAACACGGCGGCAATACATGCAGCACCACTGTCTCACGGTTCCCGAAGGCACATTCTCATCTCTAAGAAAACTTCCGTGGATGTCGCAGAGACCAGGTAAGGTTCTTCGCGTTGCATCGAATTAAACCACATGCTCCACCGCTTGTGCGGGCCCAAATCAATTCATTTGAGTTTTAACCTTGCGGCCGTACTCTAGGCGGTCGACTTAACGCGTTAGCTCCGGAAGCCACGCCTCGGGCACAACCTCAAGTCGACATCGTTTACGGCGTGGGAATTATCTAATCCTGTTTGCTCCCACGCTTTCGCACCTGAGCGTCAGTCTTCGTCCAGGGCTACCTTCGCCACCAGTATTCCTCCAGATCTCTACGCATTTCACCCTTTACACCTGGAATTCTACCCTCCTCTACGAGACTCAAGCTTTGCCAGTATCAGATGCAGTTCCCAGGTTGAGCCGGGGATTTCATCTGACTTAACAAACCGCCTGCGTGCGCTTTTACGCCCGTATTCCGATTAACGCTTGCCTCCGTATTACCGCGGCTGCTGGCTGGAGTTAGCCGGTGCTTCTTCTGCGGGTAACGTCAGGCAAAAGGTATTAACTACTCCCTTCCTCCCGCTGAAATTGCTTTTACAACCCGAAGGCCTTCTTCATACACGCGGCATGGCTGCATGGGCTTGCGCCCATTGTGCAATATTCCCACTGCTCCCGAGGG
+
8',/:22539(0+'&.30.*-+&((,/469544.-*,(0%&$*'+-(*(***,+)-%(*&+*,'&(.43/.6-+5;9,'/'(%,.*%('($%(.()).,3-/*4399:6976635650423354+4-2))$(+,22.-06.438535:80..)3,'%&'('%*+--72672(./80:830')*0''%%'*)).&+*5-813.+)/221/%-,26',.).-04+,+,(*)('&''/,),,./60421:6,)+,.:9;;9/5+''*+&&'&%&#$'+.(+:69%64.-10-.-24.-)(,,,//097-7:0*0;280&%+)'1--'*'%)./91//48792387&--0-.(*.+1241.13-7..0(549)5-8,1,+033:660122168-*+//3021/+*)&,0-),30/)&(0,-,(('$'&(-('%,+,*($%%#'($&)-/,+,)*)%6-475-04-3001248014375,+%*)%,246/3511*+0889511(,&$()-.2%400-1*8.;3350,1216../44-0.1.5<7;;056.---9:130)&'%&+(-/723)'),*+/397;7072)*.*8;<,21232522/.)+&&#'(*/*+/,////7200225/)**+/*-.1/110/0-01)/028**&0**(-.40701./,034/201034:+&(&-+*,&&)&&(++-.343124995;;///563%*)+,31,,0,21/)'57503)*)*2+-68:().+'&&$+,*24125339(00,1/1232)+*/0/-21126834<<4289.*2/'*%020+1/+1013014+.00--,$,)+/1587*&((+3**07(%0'),)*++*3.44;25*+021/,(,1.*22*).1+,)(),,,/387:/5;9.4)*/)--.//6,+,0/)*-/99/.2/072,-108/3,&(1)/39./2.0+,0+-400.3/1..-/.)%,-)+/60/062:0./5047;77634510/1001/+(17::5-+-0./-,&'&#')29,0<63/60+*/5*.-&(('(%'*(&'*)02'',,-/.96<3766,2..*/.1092.0193867$0*&%))0)110;.+1/.-220834/0-1+&,(')&+0.,+-4/
@54677a05-8520-49e0-8c82-fac18649b4ff ch=473 read=59295 start_time=2019-12-13T17:05:33Z barcode=BC01 runid=2c9cf7bc05858273f10e7d7ec552fc0bd742dc3e
TTGCGCGTTCAGTTACGTATTGCTGGTGCTGAAGAAAGTTGTCGGTGTCTTTGATGGAAACCTGCCTGTCGCTCTATCTTCCGGTTACCTTGTTACGACTTCACCCCAATCATCGTCCCTGTAGACAGCTCCTTCCTTGCGGTTAGGCCACCGGCTTCGGGTGTTATCAACTCTCGTGGTGTGACGGGCGGTGTATAAGGCCGAGAACTATTCACCGCATGCTGATTCGCGATTACTAGCGACTCCAACTTCATGTAGTCGAGTTGCAGACTGCAATCCAGCTGAGAATGGTTTTATGGGTTTTGCTTCACCTCGGCTTCGCTTCCCTCTGCACCATCCATTTAGCGTGGTGTAGCCCAGGTCATAAGGGGCATGATGATTTGACGTCATCCCGCCTTCCTCCAGCTTGTCACTGTGGTCTCGCTTCGAGTCCCCAACAATGATGGTAACTAACGATAAAGGGTTTAGCTCGTTGCGGGACTTAACCAACATCTCTGACGCAGGCTGACGACAACCATGCACCACCTGTATCTCCTTATGGCTATCTCCATCTCTGGAGCCTTTATGAGTATGAATAGTAAGGTTCTTCGCGTTGCCGAATTAAACCATGCTCCACCGCTTGTGCGGGCCCCGTCAATTCCTTTGAGTTTCATTCTTGCGGGCAGTACTACTCCAGGCGGAGTACTTATTGCGTTAACTGCAGCACTGAACTTTGACATCCAACACTTAGGCCCATCGTTTACGGCGTGGACTACTAAATTATCTAATCTATTTGCTCCCACGCTTTCGGGACTGAGGCGTCGGTTACCCAGGCCAGATCGTCGCCTTCGCCACTGGTGTTCTCCGTATATCACGCATTTCGCCGCTTTACGCTAAAATTCCACGATCCTCTCCTGCACTCTAGCTGCCTGGTTTCTGTGGCTTACTGAAGTTAGCTTCAGGCTTTCTACAGACCCTTGCTGCCGCCTGCTCCCTCTTTACGCCCAATATTGAAATTCGAGATAACGCTTGCCACCTACGTATTGCCGCGGCTGCTTTGGGATTAGCCGTGGCTTTCTAATAAAAGTTACCGTCACTCGGCTACCATTTCATAGCAGCCGCCGTTTATTCCTTTATAACAGTTTACAAATCCGAAAGCCTTCTTCACGCGGCGTTGCTCGGTCAGGTTTCCCCCATTGCCGAAAATTCCCTACTGCCCCTTCCGGCCAGG
+
)&$%&(,767*113-..(),+*1398777:99.,13*/-://0071343/79**,%%*(&04)'*((0472//-+,064623150944707,.-%(-+118430:7/(6,7'.$%'*3+',-,+($$())5137.+2/..3956).6283/1-/+133223/.50--/0..--,+'0*8-634275::764400.+-.*(+)*)--/,.)09777;00&*)11614:7+*401400-,&%*./31(+.+-6648986666&#)-4-5135997819/03(0/+,+(),,//9:;-244:07;:+245:3348.-(*',))'-16/6+,.('))-.+,/5.08*)*+&1(-10/.-)(&%(++++./+257-./3.00005:1..367:8*9:.*62/.-.+02,-,2.-,)&)*+&%+/)((%$&%$%&,*-43+,((*3//*+,+(((()6+,,,,37,,+,.)%%&(1364:+5-54/($#(',-,3.665..'))*$(%'++)+'+,,-,74:3-),*.501.++,02259*0))-)24374111/08874010//5828:12.,&&&%').,%0342044<98<999.7-()%&+5253:1**&%$&)14)+5'),2+/19676095,(*,-42642/64,-16;;06:<412++*)&*$&)(+/&+-2('&673))')'+-0+8,+,31;29/000-,0132/.0)23+(-191:)4)2*(+)*+,+-0/05/94/).-9444::303%()%%'()-0988944/*-7-,,,,-)'+--/:50,9760'(&&%))-.)/70'/()*/234--.017;99:657548;-.,-332283+-203264-)%))/-+.,.%),()''%&($$&''(,*/-.%&&+-13.-*+0225,,+.*))+0285.235;5.-*+*-/-7.//.4--19,)),2/-07.06.-++-*(44:413./047405;/,*((-)&*)0,(**+)'+('(%(%)*,-51($%'(,352,1,(/0*.5,/1//,4-,43--444..+-,+'''&1+,-11230-,.52-$0)*-10)&'*(,5,54),--,-+-+0551;80&&%&(&,01378/20'&(*,2*22,-0,-(((.2++$%&)-*'++*%153./*/-(.,*,,,-1<,..2/:3:)08+:/59:7-+/2.2.+.21/0,71)')/'&*)))04+,,'&$$+&
@67c73b79-7d2b-450d-95c1-c333c45760ec ch=173 read=228398 start_time=2019-12-13T17:05:30Z barcode=BC01 runid=2c9cf7bc05858273f10e7d7ec552fc0bd742dc3e
CTCCTGCAGGAGGCAGCAGTAGGAATTTTCGGCAATGGGGAAACCCTGACCGAGCAACACCGCGTGAAGGAAAGAAGGTTTTCAGTTTAGCAAACTATATTTACTTATAAAGGCAGCGGCTGGAAATGGTAGCCGAGTGACGGTTAAGTAGAAAGCCACGGCTAACTACGTGCCAGCAGCCGCGGTAATACGTAGGTGGCAAGCGTTATCGGAATTATTGGGCGTAAAGAGGGCAGGCGGCGGCAGCCAGGGTCTGTGGTGAGAAAGCCTGAAGCTTAACCAGTAAGCCATGAAACCAGGCAGCCAGAGTGCAGGAGGATCGTGCAAATTCCATGTGTAGCGGTGAAATGCGTAGATATGGGAGAGGAACACCAGTGGCGAAGGCGACGTCTGGCCTGCAACTGACGCTCGATCTCAGCAGCATTAGAGGGGCAAATGGGATTAGATACCCTAAAGTAGTCACGCCGTAAACGGTGATTACTAGAGGTGTTGGATGTCAAAGTTCAGTGCTGCAGTTAACGCAATAAGTACTCCGCCTGAGTAGTACGTTCGCAAGAATGAAACTCAAAGGAATTGACGGGGGCCCGCACAAGCGGTGGAGCATGTGGTTTTAATTGAAGCAACGCGAAGAACCTTACCGAATGTGACATACTCATAAAGGCTCCAGAGATGGAGAGATAGCTATATGAGATACAGGTGGTGCGGGTTGTCGTCAGCTCATTGTGCGTGAGATGTTGGGTTAAGTCCCGCAGCAGAGCGCCAGCCCTTATCGTTAGTTACCATCATTAAGTTGGGGACTCTGGCAGAGACTGCAGTGACAAGCTGGAGAGGCAGGGATGACGTCAAATCATCATACCCCTTATGACCTGGGCTACACACGTGCTACAATGGATGGTGCAAGAGGAAAGCGAAGCCGCGAGGTGAAGCAAAACCCATAAAACCATTCTCAGTTCCGGATTGTAGTCTGCAGCGCTCGACTACATGAAGTTGGAATCGCTAGTAATCGCGAATCAGCGTAATACTTGGTGAATACGTTCTCGGGCCTTGTACACCGCCCGTCACACCACGAGTTGATAACGCGAAGCCGGTGGCTAACCGCAAGGAAGGAGCTGTCTAAGGTGGGATTGATGATTGGGGTGAAGTCGTAACAAGGTAACCGAAGATAGAGCGACGAAATGGGTTAACACAAAGAACGACAGCTTTCTTCCAGCACCAGCAATTACGTAACTTCACG
+
'(*((),)5.,+.+(+/.013+,*-,7;5/2;64641/-()-.24,+,02410/-2--(0,))+/.(+$$(+'&/-)3*90*+&,-,&%)(49+)+$*'0.)(**,-.18-*(**,.+2/,&&)/+/045//,/)')*,,++'&%'&'++&**)+-1,-&-/+/2//---106;3*-,*3,))()*0-,,212-3.-3656825/5/++-+-.)3**3-436..--)((',,(('&-&,'%+++,.1&&,3-,++*--2.))%,+4-4:5-1,)(,(*$%,'()-3+53'(&(-1.6228-)&)&''$')*.*0,)+,,+,&-+./,/0:3:30.+++,-.)/*&)4../0786555555;&&'')'.-.819%3-80+&)+(+640/,(*,9:6:4458954665+54,(',+00,,)%'(%%,+*(,/**,...)(/,'/**+/0/66/%'((%,,008)*,5:60.+*+)%('&(*()*+*&.*1//3132:59966*+.4952400.135743-(+*+6///%%')//21'1232)+.+-0-/.3;4//6**61297;;66:6:+/++./5/5519<;.39,,100*)().:54/(+,141/180<<.-+0+*(0%*+'/,-)))()'-,1/+6-(%+*'++/3921000&'15,.8024'*+/009841,++/-21/.,,)-2230*(/*2,+660-)*.'1///7627-./.-'/'&($&'*,-,.-50*-+)+313.095)+43$5((%').,+,*-.*+3*//214100823;9983483,)2*'14*--43,0...*))/0,+*$)-)(%**')%((')&*,,%05301247221766*-*,)$$&+),*.,-.014;28;350/-))&*+30/((*)+.296966421())(+)'''&'%&,)+52-,'*,*+,5%-,3/(,3.)*)587.803:6790439,(0-+2-,.5861))'(+--7400(./02./..()23627:7824//-/0612,330;.3'*,1,7-+'&%$/0385:5273474251741318/21403:40:7./312/14410/.(90116;4$0&((+605004953395/,.05*-+/,*())4342011-1/3;0020.//2-4-.*.+++//..61303&+--5.49861.7-.0-+)-,-..$(+(($-4/72825228+)''''(9-&+*-30224/),-,.8/*,*&*&&(1/00*,*)%'#
@76890e9e-23bf-4901-8782-05b80d9fedbe ch=284 read=107884 start_time=2019-12-13T17:05:29Z barcode=BC01 runid=2c9cf7bc05858273f10e7d7ec552fc0bd742dc3e
CTCCTACGGGAGGCAGCAGTGGGAATATTGCACAATGGGCGCAAACTGATGCAACCATGCCGCGTGTATGAAGAAGGCCTTCGGGTTGTAAAGTACTTTCAGCGGGAGGAAGGAGTAAAGTTAATACCTTTGCTCGTGATTACCCGCAGAAACACCGGCTAACTCGTGCCAGCCGCGGTAATACGGAGGGTGCAAGCGTTAATCAGGATTACTGGGCATGCACCAAAGCGCACGCAGGCGGTTTTGTTAAGTCAGATGTGAAATCCCGGGCTCAACCACTAGAACTGCATCTGATACTGCAGCGAACTTGAGTCTCGTAGGGTAGAATTCAGGTGTAGCGGTGGAAATGCGTAGAGATCTGGAGGAATACCGGTGGCGAAGGCGGCCCCTGGACGAAGACTGACGCTCAGGTGCGTGGGAGCAAACAGGATTAGATACCTGGTAGTCACGCCGTAAACGATGTCGACTTGGAGGTTGTGCCGCTTAATGGCTTCCGGGACTAACGCGTTAAGTCGACCGCCGAGTACGGCCGCAAGGTTAAAACTCAAATGAATTGACGGGGGGCCCGCACAAGCGGTAAGGCATGTGGTTTAATTCGATGCAACGCGAAGAACCTTACCTGAATGTGACATCACGGGAAGTTTTCAGAGATGAGTAACGCCTTCACCGGGAACCGTGAGACAGGTGCTGCATGGCTGTCGTCGCTCGTGTTGTGAAATGTTTGGGTTAAAGTCCGCAACGAGCGCAACCCCCTTATCCTTTATTTGCCAGCGGTCGGCCGGGAACTCAAAGGAGACTGCCAGTGATAAACTGGAGAAAGGTGGGGATGACGTCAAGTCATCATGGCCCCACTTACAGGGGCTACACGTGCTACAATGGCGCATACAAAGCGACCTCGCGAGAGCAAGCGGACCTCATAAAGTGCGTCGTAGTCAGGTTAGGTCTGCAGCTCGACTCCATGAAGTCGGAATCGCTATTAATCGTGGATCAAGTGCCACGGTGAATGCGATTCCCGGGCCTTTTTACACCGCCCGTCACACCATGGGAGTGGGTTGCAAAGAAGTAAGGTAGCTTAACCTTCGGGAGGGCGCTTACCACTTTGTGATGATTCATGACTGGGGTGAAGTCGTAACAAGGTAACCGG
+
*113215.--&*,(',,+251;7*52217.,,//961//((.42''$(',,,,&++-..096605..22554++),10../.+9435-%',*'-*)*,*&%((,82*-*.*.-&'(-0.)),3-..1+'*+(5671*+(1))/7-+-*(,*))+0/'-,,02/13))',(&(*)0/./,8,.)4..+))+2,+012672:0503*-,)9+125586.)-()&(&.430242%/%'-040,0,/-*),327*,:1011*)(,42-0()()++,/012*#%%&(),21..---,+-.(*'$&$'('&%&((+),.01648/,)/+.)0*1,8/052..,//-70-'/.)+-6690+,''./19/**++216;:2;0.0-)*3,5,1.3;:.*6945+++'+22431///5(*7()'('462))/1713&87,0/**3259979:83018-/258589;*..,--874,*''0+---/7,--61'(*'*''(/11-7++-')./2+++++.318+01./26).(%%')+3(-+-+01515102:;089:981-)').*,()'(*33+05,)++.*,).+,.*&,(51-'*&)02;9:9;5000/11,/./34800..++/+/-&&',-*.-%.4,-()+5++1+/:<4+/+*,,,('&%$$$$),+2+&,2397282273*'//23274211-/%%&,(**,,&-,&'),1813/.-()-,**27'-1.-6-7)+-/-'+,35+%/-0222295+&+++12&&/'&-6)*264256;61,100.94.1.0919,1-*+,07563-.0-.01;;;;;1,*'(-*-,0591/1266798824568:8+-'/2/6+#&+%#%&(33.16,,()(,.6:698;7798896610/.(&'+'79,.*,*+&('.-((*/:86965('283.358877082566$/*01,)--00.6/%0/1235231..0250.2'5,646-,)%)%2''*'(-:433,)*..,(%(*+*-0:6-53.4+6.(04+-*+/33((+*-5*::,+,,&)'.-171/**++/4234,0.20')(&','(&,,2-3-9-797:7/:1-/4-54405--4%+-61,-,--,-45631011.'(*,,*+,,,722375-..415;783:
@21e9c0bd-51f9-4e2d-848e-8d8fd08b2d48 ch=43 read=144378 start_time=2019-12-13T17:05:28Z barcode=BC01 runid=2c9cf7bc05858273f10e7d7ec552fc0bd742dc3e
CTCCACGGGAGGCAGCAGTAGAATTTTCGGCAATGGGGAAACCCTGACCGAGCAACGCCGCGTGAAGGAAAGAAAGTTTTCGGATTGTAAACTTCTGTTATAAAGGAAGAACGGCGGCTACGGGAAATGGTAGCCGGTGACGGTACTTTATTAGAAGCCACGGCCCAGCTTACGTGCCAGCAGCCGCGGTAATACGTAGGTGGCAAGCGTTATCCGGGTATTGGGGGGTAAAAGAGGCAGGCGGCAGCAAGGGTCTGTGGTGAAAGCCTGAAGCTTAACTTCAGTAAGCCGCTGAAGCCAGGCAGCTAGAGTGCGGGGAGAGGATCGTGGAATTCCATGTGTAGCGGTGGAAATGCGTAGATATATGGAGGAACACCAGTGGCGAGCGACGATCTGGCCTGCAACTGACGCTCAGTCGAAAGCGTGGGAGCAAATAGGATTAAGATACCCTAGTAGTCCACGCCGTAAACGATGAGTACTAAGTGTTGGATGTCAAAGTTCCAGTGCTGCAGTTAACGCAGTAAGTACTCCGCCTGAGTAGTACGTTCCGCAGAAATGAAGCACAAAAGGAATTGACGGGGGCCCGCACAAGCGGTGGAGCATGTGGTTTATTCGAAGCAACGCGAAGAACCTTACCGGAATATTGACATACTCATAAAGGCTCCAGAGATGGAGAGATAATATATGAGATACAGGTGGTGCATGGTTGTCGTCAGCTCGTGTCGTGAAAGTTGGGTTAAGTCCCGCAACAGGCGCAACCCTTATCGTTAGTTACCATCATTAAGTTGGGGACTCTGCTTGAGACTGCCAGTGATGACAAGCTGGAGGAAGGCGGGGATGACGTCAAATCATCATGCCGCTATGACCTGGGCTACACACGTGCTACAATGGATGGTGCGGGGAAGCGAAGCCGCGAGGTGAAGCAAACCCATAAACCATTCTCAGTTCAGTTGTAGTCTACCCAACTCGACACATGATTTGGAATCGCTAGTAATCGCGAATCAGCATGTCGCGGTGAATACGTTCTCGGGCCTTGTACACACCGCCCGTCACACCACGAGTTGATAACACGAAGCCGGTGGCCTAACCGCAGGAAGGCACAGTAGTGGGATTGATGATTGGGGGTGAAGTCGTAACAAGGTAACCGG
+
.(.)('(51).0/2440.3.)(')283,64.4//5:6,(24/71**+22./)+14345678644/.0-/1)&**&,-76.2(4*01.029302529.7....:),/69/155-8/066688-70,20+33,+,4,(()-01/'''''*))...'.-'-0.-2+2.')%'&'$'+/033/./..465914-.,,-433122/0:232,.-5...6.)*'-%'*(-9;:+./:1+'%+))*7;938.%)('%,+()*..+,+.+-86.19441('*.4--'*)('*0-,(+%$%$$**'-,()$($&(+((&**0/./1)'*',5./('/,--.02/84533/.+21150-&0,)*,..-)(*+-.06374.)-.,629//-2/.**-0360/..-0233-''))+---+,$%',(++8%)())/03+-+&),7;9,%4++0/-,(*-.79(*++4*0214/1/25228<:/-)+(&'(+%&02)*01815.0*/1/61..70.)++//500&)-,2+3&3(,,.1%1(*-5:-/86/,*+*'/'/0052-,-/&)0*/*+'$&%('/3*')*,,20/0-095-16)),-/48366;89:/,/,-(*-444*)+-,(+-%*12001334.0/,*'&%&&)+(*))--+-+/2554502193/6437++(')+345,+*'*+&#&*+889534345,5..35512370-16+-575+''(*:87355253181,1.7532955/3182*-+0.%&'*%)-5/90,/.-1/13210812::;;6.3..)+6,89.4620,%&'(*,246899;777/*(')(*8()877-,1*2.63+7;42:787/-/2<51139502,/)$'$&(--1;765643330+(***/.-)-/2/3;99)25,-+22*,.(-(+(%(1//-,+,1,-1--3;287.),-702667:7731.147)3-7*.(,-75,/*))-,//642.,,//&+-*,.16351131112()+7740-++%+13457:7:-6--.:78:469304-,231/6011533/4;749412221//++0/12.3//-32/*1()0+.7676506,+/30/*,,)*))*'%%&'$)',/0:613.,-./215.362*0+.*(*01989769,50296;53
@28c5f2b2-7bc0-4cc0-a3e4-e45a19b0fbbb ch=341 read=98935 start_time=2019-12-13T17:05:28Z barcode=BC01 runid=2c9cf7bc05858273f10e7d7ec552fc0bd742dc3e
CTCTGGGAGGCAGCAGTGGGGAATATTGCACAATGGGCGCAAGCCTGATGCAGCCATGCCGCGTGTATGAAGAAGACCTTCGGGTTGTAAAGTACTTTCAGCGGGAGGAAGGGTAAAGTTAATGCAGCTCATTGACGTTACCCGCAGAAGAAGCACCGGCTAACTCCGGTGCCAGCAGCCGCGGTAATACGGAGGGTGCAAGCGTTAATCGGAATTACTGGGCGTAAAGCGCGCAGGCAGTTTTGTTAAGTCAGATGTGAAATCCCGGAGCTCAACCTGGGAACATCTGATACTGGCAAGAAAGCGGTCTCGTAGAGGGTAGAATTCAGGTGTAGCGGTGAAATGCGGCGTAGAGATCTGGAGGAATACCGGTGGCGAAACTGGACGAAGACTGACGCTCAGGTGCGAAAGCGTGGGAGCAAACAGGATTAGATACCCTGGTAGTCCACGCCGTAAACGATGTCGACTTGGAGGTTGTGCCCTTGAGGCGTGGCTTCCAGGGCGTTAAAGTCGGCCGCCTGGGGAATACGGCCGCAAGGTTAAAACTCAAATGAATTGACAGGGGGGCCCGCACGGCGGTGGAGCATGTGGTTTTAATTCGATGCAACGCGAAGAACCTTACCTGGTCTTGACATTCACGGAAGTTTTCCAGAGATGAGAATGTGCCTTCGGGAACCGTGAGACAGGTGCTGCATGGCTGTCGTCAGCTCGTGTTGTGAAATGTTGGGTTAAGTCCGCAGCGAGCGCAACCTTATCGCTTTGTTGCCAGCGGTCTGGCCGAGACTCAAAGGAGACTGCCAGTGATAGCAAGCTGGAGGAAGGTGAGGATGACGTCAAGTCATCATGGCCACCACGACCAGGGCTACACGTGCCAATGGCGCATACAAAGAAGCGACTCCGCGAGCAAGCGGACCTCATAAGAGGTCGTCGTAGTCCGGATTGGAGTCTGCAACTCGACTCCATGAAGTCAGAATCGCTAGTAATCGTGGATCAGAATGCCACAGTGAATACGTTCAGGCCTTGTACACCGCCCATCACACCATGGGAGTGGGTACAAAAAAAAAGTAGGTAGCTTAACCTTCAGGGAGAACTTGCTACCACTTTGTGATTCATGACGCTGGGGTAAGTCGTAACAAGGTAACGG
+
)*)$&,*$(,)-44/46288*-4.+8,)*,-0:773),*.3:+6;6557683-392879847796730,.4*(+)&-0084%355:4-891+2,-,76.*()'))&2-//0/+*-86.08582)+&&*+7/4-,+-+1/*2.)(.-'**(++&('*+))++07132*(%+%'&)(.,,504+.+),()(,,0/,-(,+0544783;3:38,3,-.2024481/,-24-)))-'-).48-059:+23532,1533582*'.3+)56-,0&++/1105:50:4/0+(),)),0..4-6+((%()'&((0-0.0579+(-1..+/+/.11%0*++2.437:84.93++*-%%'&))+))*-+5,*7--76066/0-3//+0&$*%'649,--)(,%&%-*/.8)+7,-6-/2-*,)*),(*))//1/&89.30-/9779<-.8:954215&),385346&----,864.++*).$'&*3+++19,0--*1-*/501,(()*$,+%%')5-:.,//,&/8/798727,(+**-/*1)),30+7.60995.025;0//0507112&02434,-4+''&'+)3(0006+12,2..018;;,273;60/122767552.*(-3.2/5/3740.66454&447;1.//0+.,/47.-(()()'0+*+)-/111.4,.-,6:09176910128/56566523334;777785683444443.01*')*06-.49.//08671390%**,+&&(*/64,3*+--.0&&*)*&/1.2:3332;975343(($)$(''*/)-(&**88945.1,+++-%%(4&034/-.'*3-8.*&.4)+2350//,1,01,55**)**($*)&),//7*+377310+./23033412/*)*+608752&'()*7531.-&)-02679*,0;223-/+/-,((((**,.026557*,)*'7)&)%')32(6-*+*+')8877++')*''1*+,6/012/,(,+30626799895./86793.3',,+/53341216)*38:+5&'%&&)(%'''&./2//07/5.//)),+4'(&+-.2../,('&%%*()+)*-,7/:;9<7&+/,)-''&&%&&'$'')*26,,64457230/..&'')2830)((+,/23777817027542
@2e657b43-487c-450e-a44e-a7402bfafdc6 ch=282 read=100120 start_time=2019-12-13T17:05:28Z barcode=BC01 runid=2c9cf7bc05858273f10e7d7ec552fc0bd742dc3e
CTCCTGCAGGGCAGCAGTGGGAATGTGCACAATGGGCGCAAGCCTGATGCAGCCATGCCGCGTGTATGAAGAAGGCCTTTGGTTGTAAAGTACTTTCAGCGGGGAGGAAGGGTAAAGTTAATACCTTTGCTCATTGACGTTACCCGCAGAAGAGACACCAGCTAACTCCGTGCCAGCAGCCGCGGTAATGCGGAGGTGCAAGCGTTAATCAGGTTACTGGGCGTAAAGCGCACGCAGGCAGTTTTGTTAAGTCAGATGTAGAATCCCCGGGCTCCAGCCTGGGAGACTGCATCTGATACTGGCAAGCGAAAGTCTCGTAATGGGGGGGGGGTAAATTCCAGGTGTAGCGGTGAAATGCGTAGAGATCTGGAGGAATACCGGTAGCGAAGCCGGCCCCTGGACGAACTGACGCTCAGGTGCGAAAGCGTGGGAGCAAACAGGGATTAGATGCCTGGTAGTCCACGCCGTAAACGATGTCGACTTGGAGGATTTGTGCCCCTTAGGGCGTGGCTTCCGGAGCTAACGCGTGCAAGTCGACCGCCTGGGGAATACGGCCCAGTTGAAACTCAAATGAATTGACGGGCCCGCACAAGCGGTGGAGCATATGGTTTACCCAATTCGATGCAACGCGAAGAACCTTACCTGATCTTGACATCCACGGGAGTTTTTTTCAGAGATGAGAATGTGCCTTCAGGAACCGTAGGACAGGTGCTGCATGGCTGTCGTCAGCTCGTGTTGTGAAATGTTAGGTTAAGTCCGCAGCAGGCGCAACCCTTATCCTTTGTTGCCAGCAGTCCGGCCGGGAACTCAAAGACTGCCAGTGATAAACTGGAGGGAAGGTGGGGATGACGATCAAGTCATCATGGCCCGCCACGACCAGGGCTACACGTGCTACAATGACGCATACAAAGAAACGACCTCGCGAGAGCAAGCGGACCTCATAAAGTGCGTAGTCCAGTTTGATGCGCAACTCGGCTCCATGAAGTCAGGAATCGCTAGTAATCGTGGATCAGAATGCCACGGTAAGATACGTTCCCGGGCCTTATACACACCGCCACCGTCACACACCGCGGGTTGATTTGCAAAAGTGAAGTGAAAAGCAACCTTCAGGAGGCGCTTACCACTTTGCTAACGTTGCTGACTGGGGGTGAAGTCGTAACAAAGGTAACCGG
+
-,2/+*0)+,*((+*)*0063(0,'0)*+//953/,*)-.745:62**)+*).404'34*+24864531.)+**..*),'(,+8-015**-,--25/+//*38++0.*++-)(.;6013.4.-050:6-.3313520323302;724//,.((%$$$(.&/./-6/011/0030./,*,0/1/4/.4')&-*/,+-*-,63556//+,*+&*&.20226<;75676/+--1*3/336:8-4/78/+2946,08./0652.%+**220*)486/:+,(04/33(%&(4455321--/609.6.-24+.)),''(+,41/0)+)'')'(*/0)+.&4)0/+*5886-,+*,/./-/3..//+*('()33484'),*0-.:9466&2((,(%/,,,183--.2*$%%)--...1001-34443''(%'**/13+)++9;(--.-/(2,**20'37++3.1/362%+-739::<49*&+%,565320-+())$-/**,2631('(%*2.32+-+*.*1)0*-..1260--*+$%).,02462579:7410'(-03-3,0)%%&&*(-,(**,-62--,114545005/:/.-*.,(/+++,21)..13(,,,/2*$(''0+:;21121:7/3(-(+2()---+1-06++'*%))(+.24.&')(*'%'(-7:;4*6-,**+943/05117351-,+%1100282/'(*/,++)+1531012197-+-++51.//06463593314:/,+5.*3001-,+.1&#'#&&')00276-54(/5000''//*,2.1.+*,%41220201-6.1./9:*)'*'//.17444/112;:789,)-*(*%')&+254**..-)&(*2..//636+/*+(+%$&'%%(*0/-04303-.&(*,/94.1+*()(,+1-/0001'&(&%%'+.637-40*)'*,5;471:739760/3;5))'+)+3508.$,*/**&.$%''),+,2)+*,.3*)-+)')*%-&,0-.)(+&')'&%')+562/3)))+,/66,/451'+&*''*,/-684)10/+-)&+,++,)/9)))$''%,5,+))'*%$%',&%#*$/6))33:--)+*''()&('%%#%)0-4151(16..-.'*,-/17+,,+&%&)*12),&#%())*''/66,($&&&(+&$'(+01)1+,88:868
