# Supplementary material for: De novo species identification using 16S rRNA gene nanopore sequencing
Source: PeerJ. 2020 Oct 21;8:e10029. doi: 10.7717/peerj.10029 (PMC7585375; doi:10.7717/peerj.10029)
Supplement: Supplemental Information 3 [file peerj-08-10029-s003.zip › pass_fastq_runid_2c9cf7bc05858273f10e7d7ec552fc0bd742dc3e_442.fastq]

@34229eac-d457-43ca-9ff7-d8bb3ba6b16d ch=189 read=251678 start_time=2019-12-13T17:05:54Z barcode=BC01 runid=2c9cf7bc05858273f10e7d7ec552fc0bd742dc3e
CAGGAGGGGCAAACAATTAGGGAATGTGCAGTAAACAGGCTGATTTTGTATCATGCCGCGTGTATGAAGAGCCTTCGGGTTGCAAAAGTACTTTCAGCGGGAGGGAAGGGAGTAAAGTTAATACCTTTGCTCATTACCCTGGAAGGAACACCGTAACTCCGTGCCAGCAGCCGCGGTATTTTGGAAGGTTTAAAAAGCGTTAATCGGAATTACTGGGCGTAAAGCGCGCAGGCAGCTTGTTAAAGTCAGATGCTTGAAATCCCAGGCTCAACCTGGGAGCTGCATCTGATACTGGCAAGCTTGAGTCTCGTAGAGAGTGGGGTAGGTGTAGCGGTAGAAATGCGTAGAGATCTGGAGGAATACCGGTGGCGAAGGCGGCCCCTGAACGAAGACTGGCCAGCTCAGGTGCGAAAGCGTAAGGGGAGCAAACAGAGTTAGATACCTGTTAGTCCGCCGTAAACGATGATGTTGAGCTTTGGAGGTTGTGCCGCTTGGCGTGGCTTCCAGGAACTAACGCGGTGAACAAACCGCGCCTGGGGCGGCGCAGGTTGGCTTTCGAAATAGATTGACAGGGGCGCACTGGCAGTGGAGCTGGTTTAATTCGATGCAACGCGAAGAACCTTACCTGAATAACCCGAGCATCCCTGGAACTTTCCAGAGATGGATTGGTGCCTTCGGGAACTGTGAGACAGGTGCTGCATGGCTGTATCAATAAAGCTCTGGTATGGGAAATGTGGGTTAATTCCGCGGCGGGCACAACCCTTATGCTTACAGTACCGCTTGGTCCGGCAGAACTCTCAAATTGCCAGAAGTGATAAACTGGAAGGTGGGATAAAGGTAAATGCGGCCGCCGACCAGGAGCTACTGCACATTACAATGGCGCATACAAAGGAAGCGACTGCGGTAAACGGACCACCTCGCCAGGGTGCGTCGTGAGTCCGGATTGGGTGCGGCTCCCGACTCCATGAAGTCGGAATCATGTGGCGTGGATCAGAATGCCACGGTGAATACGTTCAGACATATACCACACCCGTCACACACCATGGGAGTGGGTTGCAAAAGTAGGTAACCTTAACCTTCCGGGAGGGCTTACCACTCTGTGATTCCTTGACTGGGAATTGTAGAAATTCAGCAGCAAAGCTAACCGGG
+
%$((%).-++**(,(&'&&(/**/+*)&)$&&&*+*&)&)%'%+$$%%$&&%,-/10/+.&%',..+*&(%-3-*'&-3.3%%-54+','()*&&$%$'))*,4)--(.,&$(/5.*-/3/+'.()(&$&(--(/$$(*'+)-+'(&&%$&)%%%,.//0**-/9223/.02%'$'()())(/*,')&+,**32.++,-2/5,,'(..1.6/3159542*55.*/,,(,%)16+0-.(&/704)+..123/.''$%%)*(-,)%)&2/0*0*)'&-,(&,..0555/--000450300&*)+-,--.,-'-+*))%(&%*+'%&'.--+&)().-&&-0,+)+%&&')*,55-06340/1--+*,//***)*4*2-.0/:2-+.&)&%'&&*-(,*--+-012008653,-2/,-..+',,-))()8<792.*())((.-).'(+0**)541024(/..'(('''&'%%%&%&)17,790.*)'$(-.1$&'$(($'*+./4,5*'+&'$(,31/'''''((.'/4.+/&'$*)%'((&%%&&$+&,/)%%%$$&%'%.42/.*,,*-.1&373./&)(*&'*+)-./,&&$''*'443:5:3.(*(*+&,'&),/%(*+*++,.1-,'()$$%$$')&,,+-1&$&+%'&',-,&'(+(*+63-6.)-,-6;-78(58361121,)*,,*/-)$%&&(%(*21/+.*+(+'()0-(+*,$&&&%)(%%.'''''',012*%,$0($(%(')-'*%(/10-%%$%'$#'##$%#(#&%$%%$('*.(&%#%'%,)+/)*(('%%$&%&%'&'(*,+085+*+-*-'*'*+'#%#('$*'#%&(%%%$%%#$$&(.7.0+)(*,*(%%'%''*/./.:1,2*(('&-.4;*6.+1*''%(&'&'%$(4(-.3+.+'.4.-#$%'%+'),101/)+(('',*,0,11*-&($%%&*+*('))1252''()/,-.)6-62,%&(&''%(,357570-.6036.+.'./1/62000/41(,*-#&#%%)'%&&+,,),112+-,..+-/83--,'/-.3&((*/)(.&/+%%$'%%#(%/*)-()/7,(*+&((**07+./0454224,.$)%$#&'$(''%,'%$%'&&&+'$$()(*1,3+&+'*')'(.(
@3e53f3f7-6d6b-48f6-a82e-5b8a66fa6127 ch=349 read=96945 start_time=2019-12-13T17:05:49Z barcode=BC01 runid=2c9cf7bc05858273f10e7d7ec552fc0bd742dc3e
CTCCTACAGGGGGAGGCAGCAGTAGGAATTTTTCGGCAATGGAAACCCTGACCGAGCAACGCCGCGTGAAGAAGGTTTTCCGGATTGTAAACTTCTGTTATAAAGAACGGCGGCTACAGGAAATGGTAGCCGAGGTGACGGTACTTTATTAGAAAGCCACGGCTAACCGTGCCAGCAGCGCGGTAATACGTAGGTGGCAAGCGTTATCGGAATTATTGGGCGTAAAAGAGGGAGCAGGCGGCAAGGGTCTGTATGTTGAAAGCCTGAAGGCAACTTCAGTAAGCCATAGAAACCAGGCAGCTAGAGTGCAGGAGAGGATCGTGGAATTCCATGTGTAGCGGTGAAATGCGTAGATTATATGGAGAACACCAGTGGCGAGAGCGACGATCTGGCCTGCAACTGACGCTCAGTCCAGTAGAACAAATAAAGTTAGATACCTAGTAGTCCCGTAAACGATGAGTACTAAGTGTTGGATGTCAAAGTTCCAGTGCTGCGGTTAACGCAATAAGTACTCCGCCTGAGTAGTACGTTCGCAAGATGAAACTCAAAGGAATTGACGAGGGAGCCCGCACAAGCGGTGGAGCATGTGGTTTAATTCGAAGCAACGCGAAGGAACCACCAGGTCTTGACATACTCATAAAGGCTCAGAGATGGAGAGATAGCTATGAGATACAGGTGGTGCATGGCTGTCGTCGAAAGCTCGTGTCGTGAGATGTTGGGTTAGATACGAGGCACCCTTATCGTTAGTTACCATCATTAAGTTGGGGACTCTAGCGAGACTGCCAGTGACAAGCTGGAGGAAGGCGGGAATGACGTCGAATCATCCTGCCTTATGACCTGGGCTACACGTGCTACAATGTGGATGGTGCAGAGGAAGCGAAGCCGCGAGGTGAAGCAAACCCATAAAACCATTCTCCAGTTCGGATTGTAGTCTGCAACTCGACTACGAGGTTGGAATCGCTAGTAATCGCGAATCAGCATGTCGCGGTGAATACGTTCTCGGGCCCTTGTACCGCCCGTCACCACGAAGTTGATAACTTACCGAAGCCGGTGGCCTAACCGCAAGGAAGAGGCTATCTAAGGTGGGATTGATGATTGGGGGTGAAGTCGTAACAGGTAACCGG
+
//42..2%),'.+(.+.233+,..0,+,,9;;-6595271/-*--.2,,,762.,'().0/3933.33/-),+,4/<;2,)+,'2....2,,/408216)++2*'*-*)/-)1-/.2',%)')-/65.//3+))))*,+(''''+0*)291+-00%&&')*)**-2+*&(.50-,)&,+**--+411197887964:447*++:...9&/').*-214972(+/70*('+2,+-.(99.(.+./0600022.'---3,,).).576()&('''+-0/.0149/6;55,+78,7448;.,,--/1,1137332*)&,2.02295,*)(:+900/////10.71.00/)+-87,+*.'+-457+,((+..13*++*/++)'$*-99301237/5.3.*10/.()&)$*.6./)*&$%)'+)(++68/0),*/40/2857:)**.05*1*%'/16-/+**(&*)*122/.022;51/006:89,29;0.,/1852-*(+)*.*.+4/935646111394674-'''%)+,424;722/&%'&'171/3821+*)-135843)&*3/%(86,+//229765856:21113-/.71;9.8/;4,/+)+0.-+,+-2*',''%&-+,1/./3923461////36791-5023()*./198,))(*()%''.+,,+,4/1,5376:96631''$%(--/43'(*(&**000/11/01757:94:3:,7,)&$$#($(.)5044&+'(,9/9//-;11:<9;:-:,9+*5+68;31464,&++&&)*1757213101232/127:/.3,4/64.-.('(-**&%%%-**559863/12)0//.5794753410-(**+.462,6+**&(-.29:9::-,)(*-1,..-3/0935,)+'*'',$+*(/)84)/*6;;-8465213)-/958,4.4322466:990:.//6410))''$)')%,).-0700/*.6010008,+41/..//97897:&51.-7357508--/)/&&%%#&$$&**--96-+.()('***++,.((+,.)()(1,')402:5:9707+,46570+-)-*51+%**(''-.//'2,5669-/6+,,-+5-66<9+,),+)*0/6,,(&,500*6592
@20e5196d-c1c6-4baf-a63c-a47cdab281d7 ch=334 read=164277 start_time=2019-12-13T17:06:03Z barcode=BC01 runid=2c9cf7bc05858273f10e7d7ec552fc0bd742dc3e
CCGGTTACCTTGTTACGACTTCACCCCAATCATCAATCCACCTTAGACAGCTCCTTCCCTTTGCGGTTAGGCCACCGGCTTCCGGGTGTTATCAACTCCTCGTGGTGTGAGCGGGCGTGTACAGGCGAGAACATATTCACCGCGACGTAATTCGCGATTACTAGCGATTCCAACTTCATGTAGTCGAGTTTGCAGACTACAATCCGAACTGAATGGTTTTATGGGTTTTGCTTCACCTCGCAGCTTCGCTTCCCTCCTGCACCATCCATTGTAGCACGTGGCTGGGTCATAAGGGGCATGATGATTTGACGTCATCCCCGCCCTTCCTCCAGCTTGTCTGGCGGTCGCTAGAGTCCCCAACTTAATGATGGTAATAACGATAAGGGTTGCGCTCGTTGCGGGACTTAACCCAATACGACACGAAACGACAACCATGCCTTGCGGTGTCATATAGCTATCTCTCCATCTCTGGAGCCGCTTTGTAGGTATATAAGACCTGGTGAAGGTTCTTTAGACGCTTCGAATTAAACCATGCTCCACCGCTTGTGCGGGCCCATTCCTTTGAGTTTTCATTCTTGCGAACGTACTCAGGCGAACGCGGCGTGCGCAGCACTGAACTTTGACGTAAACTGGTACTTATCGTTTACGGCGTGGACTACTAAGAATTATCTAATCCTATTTGCTCCCCGCTTTCGGGATGAGCGTCAGTTGCAGGCCAGATCGTCGCCTTCGCCACTGGTGTTCCTCCATATATCTACGCATTTCGCCGCTACGTAGATTCGATCCTCCTCCTGCGCTCTAGCTGCCTGGTTTCTATGGCTTACTGAAGTTAAGCTTCAGGCACCACAGACCCTTGCTGCCGCCGCCTCCCTCTTTACGCCCAATAATTCCGGATAACGCTTGCCACCTACGTATTACCGCGGCTGCTGGCACGGTAATGGTCGGCTTTCTAATAAAGTACCGTCACTCGGCTACCGACTTATGTAGCCATAAGACATCCTTTATAACAGAAGTTTACAATCCGAAGACCTTCTTCCTTCACGCGGCGTTGCTCGGTCAGGGTTCCCCCATTGCCGAAATTCCCTGCTGCCGCCTCCATTAGG
+
2:25090124,**(&(,-/6;70995(+4-1185.6,-.'*+020122--0098.2:7(192/25442).49:679071137(03,.(*.&,-(*+,,()*&)'*')%''%(*3*%&'%'(**277343462'0-1;644734...'*,*2/9034036112335*(0-0)-(,-83+**//4/,'%&05($2/2231/+//-01,+*(&%&('),,361155<327-)').8.,37(,),(24483)+0-/8,,/++*))+1.655.30../0/,-''&$&('/43213.,.08/,*+(,)((24711799:9:.781*.5+4,,,,-.,--2/..2),++'323,/-3211-39:-,.),+.,,+,/8:635,.7643245)01-2//-.19/11//3;9732/1*'(&(%%$(()/-*''%%()&216/.&%%'&())'+)&%((&))*****-0*+*)+)*-988../*+13++))('$$)*)+++,+++-12,*))%&%&)+;.15'$($&%()3/01-1-19.06,)*+,28/06/3290317490/1''+,+&'+,('(,67-247:20722/120)0-,,/.262($#$%')(''&&%#**+,&+-/294/5***6')))$%%%%*').,.0435:4,-+85-0-&+04034-'&'-,214471*(/**'.6++/1083'$'+5:5/:8/((+(.1273/9/./796161018947700.,.,-57'')1131-3-4,4;665431.('+04,5:(,'01411,,&(%&+**,'),15//1,-'(),+-,/)(+/,-0811:0941/03,'&&)(,/1-()/13/-/3:9$*)(',+&'&%/7:62845588:662')''81-)44<9569395,1**1.2,-00175.4%)-++49128024(4+,:56:56386799:88,#'&,,,../()&&%%'2,+.07/(-*&)&(4346./111643/16(&$&$%'&&(*1*$$*.+++)&,&'2)*+566/,/++.79*++4331')))*8:7<77<;89;81101/8333;*/372840)332.7-9::0-0305,*,)%(')**&#'$%''&,1-67+/2+10
@6e3dcb93-8b0d-4388-9053-a57192547b94 ch=198 read=147962 start_time=2019-12-13T17:06:20Z barcode=BC01 runid=2c9cf7bc05858273f10e7d7ec552fc0bd742dc3e
TTGTTGGCGGCTACGTTCCAGTTACGTATTGCACTGTAGATTGCTGAAGAAAGTTGTCCGGTGTCTTTGTAAACAACCTACTTGCCTGTCAGCTCCATCTTCCGGTTACCTTGTTACGACTTCACTAATCCATCAATCCCACCTTAGACAGCTCCTTCATGCGGTTAGGCCACCGGCTTCGGGTGTATCAACTCTCGTCTGACGGGCGAGGGTATTGTACAAAGGCCGAGAACGTATTCACCGCGACATGCTGGTCGCGATTACTGGCGATTCCAACTTCATGTAGTCGAGTTGCAGACTACAATCCAGACTAAAGGGAATGGTTTTTATGGGTTTTGCTTCCCTTCCTTTCCCTCTACCATCCATTTATGCCAGCGTGTGTAGCCCAGGTCATAAGGGCATGATGATTTGACGTCATCCCGCCTTCCATCCAACTTGTCACTGGCAGTCTCGCCAGAGTCCCCAACAATAGTGGTGGCTTAACGATAAGGTTGCGCTCGTTTGCGGAACAACCAACATCTCACGACACGAGCTGACGACAACCATGCACTTCGCTAATATCTCATATAGCTATCTCTCCGTCTCTGGAGCCTTAAGGTATCGTCAAGACCTGTTAAAGGTTCTTCGCGTTGCTTCAGATGACCATGCTCCCTTTCTTGTGCGGGCCCCGTCAATTCCTTTATGAGTTTCATTCTTGCGGAGCAGTACTACTCCAGGCAGGTATATTACGTGTTTCACAGCACTGAACTGACATCAACACTTAGTACTCATCGTTTGCAGCGTGGACTGCTAAGTCATCTAATCCTATTGCTCCCGCTTTCCGGGACTGAGCGTCAGTTGCAGGCCAGATCGTCGCCTTCGCCACTGGTGTTCCTCCATATATCTACGCATTTCACCGCTACGCATGGAATTCCACGATCCTCTCCTGCCCTCTAGCTGCCTGGTTTCTGTAAACACTGAAGTTAAGCTTCAGGCTTTCGCCTGAACCCTTGCTGCCGCCTGCTCCTCTTTACGCCCAATTCCGGATAGCAGCACACCTGCGTATTACTGCATTGCTGGCACGTGGTTAGCCGTGGCTTTCTAATAAAGTACCGTCACTCGGCTACCATTTTAGTTTCTTCACCCCATAACAGAGGCGATAAAACATACTTCCTTCACGGCGTTGCTCGGTCAAGGGCTTCCCCATTGCGGAATTCCTACTGCTGCCTCCCGTAGAGG
+
%$+&',(&&$%($&(-//4//13,/15,5*%'%(.+,&*%'%&)--/3,,2-+1-,,3*++.,./0:2'.%(%%.314))).++6:6881&(*+/&,(''')'-+48'/+,+*-*')--118($&,*4/5+-/.20-78++0*+-++.2'*+34-05+$')-+1,6./54:/0--)(/40/6/*((&++30../--)($&(./1983.+',&&$.'%+(+01,*--,&'+/41%0-27557;*)-..5678,.%.*,.25492/*&&%%'+3-(.%)4-8/0034589//20;00)/001356::5.%('*)),*)+))*1,615;73.216*276-''()&$##$%')0*,31*-.(2/1:98226)&'#%&&(*'(.51..,.2+&,0.--//0-3)+-.21+($*/(*1345992:7)*1028/.)*.'2'(*0,//-22/:/--0/))%$$(()(()()',((-/((%'(3-**(+,2-464-/(,(4*+.-305/72))//.')%*',(*-//./+*%'*0/(-004455-,'&&,&0-01(+%%%&%#$&%'*),,3'&&$%%+./2/....::8385320.'')$%%'&)&,+0-)++,+,--3-+-*27,,017687545407,,,5,%&+($&&'('&%(--%),,'.0./0268-653*(+2**/80.46/$%'(,0:2/29:-6,+-41,(/&',*/3)/-0'%/%.$&*-+'(*/'-,.),0-'$''....--/*(**,+-1.(/)')-+,,20&)+-./-72.%(%/-/.19786-224,'*'),/*-1/10-&,,(*)60)&)(;031-833/+*'-3456+1/1*--354;445;9598685172+)/+++)--./;/2-,..1561788462635:53047/1,&'#&$%&(+*0912'''&136762441-30+',+-)*-1160167;9./-))-))&.,-1/,8.:/+//63/1931872')*'&&(--+,.,-.112.331.//09+-05.,.0.4--',,+).40-'*)&''%&$(('$()-+2+&($'(%&'*-351/&)+,'&.+,-08'6*1.151*()0-,.($$$)'&*,&)+/)0/-)..#%%%$$*-60*/))%,/-'&(&&(((''%&&%'(*(%%&'$&('+*-'($&'10.6/.-349:927&+,*/241684(+-+0+'*).+.3)%*.(+..03.051,.(()(*
@138056c3-d53c-4114-97c9-778245b2dbee ch=338 read=89824 start_time=2019-12-13T17:06:21Z barcode=BC01 runid=2c9cf7bc05858273f10e7d7ec552fc0bd742dc3e
GTATACGGGAGGCAGCAGTGGGGAATATTGCACAATGGGCGCAGCCACAGTGCAGCCAGCATACGCGTGTATGAAAGAAGGCCTTCGGGTTGTAAAGTACTTTCAGCGGGGAGAAGGGGAGTAAGTTAATACCTTTGCTCATTGACGCACCGCAGAAGAAGCACCAGCTAACTCCGTGCCACATGGCCGCGATAACCTGGTGCAAGCGTTAATCAGATACTGGTACGCATGACGGTTTTGTTAAGTCAGTGTTAAATCCCGGGCTCAACCTGGGAACTGCATCTGGTACTGGCAGAAAGCGAGTCTCGTGAGGGGTAATTCAAGGTGTAGCGGTGAAATGCGTAGAGATCTGGAGGAATACCGGTGGCGAGCGGCCTGGACGAAGACGGCCTCCGGAGTGCGCAGCGTGAGGAGCAAACAGGTTAGATACCTGGTAGTCCGCCGTAACGATGTCGGCAGGTTGTGCCGCGGGGCGCAGCCGGAGCTAACGTTAAGTCGACCGCCTGGGAGAATGCGGCCGCAAAGGTTAAAACTCAAATGAATTAGCAATACGTAGCGCA
+
%&%$%'+41))/)*0038:7:7(2..4/7))&(,+,)-.-+)/(/.&&&%405.(--($$&)(6.3576756324(&+,,518397(8709-0.:.*)((.29,,--/4:2)).(.,1+%&)..(,,3//.124/.')+/'4&$$%#)*-6-/,,.)&)*(((+)&**+**,)0+%.'*+&&%%&&)*-,)&)*))*+,**$&+,',//.5-,-%%-&%&%&$%#%$&$%'('&+550&%3543136*(-).(*+/'(&').0//4/4-2)*3,3533556776361.-&('))'+()#')&(+,./2/&&&01,)')*()''-+1/*',/0/4--6-++,--+('%,*/56<3323449;::;453/('-/((1/()0+)((''*..0--+-&)*%%''&&&&&&*-)&0,*,04;740)-&1('-1(24/374---/81376/41.*'++.21&2%+,(0/157/)''*3,-/-)&)')*%(*,-//0/5,,,555.3,+25144,(&(+-%&(+.2--38++,,7-;90.0/-360-4.4-1/2192112+,%'#&$
@e4042af1-6c5e-4e3c-8ed6-f23ffc5d9998 ch=275 read=106987 start_time=2019-12-13T17:06:18Z barcode=BC01 runid=2c9cf7bc05858273f10e7d7ec552fc0bd742dc3e
CTCACAAAGGAGGCAGCAGTGGGGAGAATATTGCACAATGAAACCCTGATGCAGCAACATACGTGAAGATGAAGGTTTTTCCGGATCGTAAGCTCTGTCTTTGGAAGTAATTGCAAGGAGGAAATACGGCTAACTACGTGCCAGCAGCGCGGTAATACGTAGGTGGCAGGCATTATCCAGTTACTGGGCGTAAAGGGGCGTGACGGATGATTAAGAAAGTGGGATGTGAAATACCCAGGCTCAACTTGGGTGCTGCATTCCAAACGCTGGTTATCTAGAGTGCAGGAGGAAGTGCGATTCCTAGTGTGGTGAAATGCGTAGAGATTAGGAAGGAACACCAGTGGCGACTCTCTGGACGCAACTGACGCTGAACCAGCGTGGGGAGCAAACGAGTTAAGATACCTGGTAGTCCACGCCGTAAACGATGGAATACTAGGTGTGGGGTTTCTATCCCGTGCCGCCATAACATTAAGTATTCCGCCTGGGAGTACGGTCGCAAGATTAAAACTCAAAGGAGATTGACGGGGACCGCACAGAGTAGCCCGGAGCATGTGGGTTTTAATTCAGGAAACGAAGCGAAGAGACCGCTACCTACATACGACATCCCTTGCATTACTCTTAATCGAAATCCTTCGGGGACAAGGTGACAGGTGGTGCATGGTTGTCGTCAGCTCGTGTCGTGAGATGTTGGGTTAAAGTCCGCAACGAGCGCAACCATCGTTAGTTACTACCATTAAGTTGAGGACTCTAGCGAGACTGCCTGGAGTTAACCAGAGGAAGATTAGGGATGACGTCAAATCATCATGCCCTTATGTGTGGGCTACACACGTGCTACGTAAGTTTGGTACAGAGAGATGCAATACCGCGAGGTAGGCAAACTTTAAAAACCAGTCTCAGTTCGGATTGTAGGCTGAAACTCACCTACATGAAGCTGGAGTTACTAGTAATCACGAATCAGAATGTCGCGGTGAATACGTTCAGGGTCTTGTACCGCCCGTCACACCATGAGAGTTGGCAATACCCGAAGTCCGTGAAGCTAACCGCAAAGGAGGCAGCAGCCGAGGTAGAGGTCAGCGATTGGGGTGAAGTCGTAACAAGGTAACCGGAAGATGGGAGCGACAGAGCGTAGGTTAACACAAGACACCGACAACTTTCTTCAGCACCAGCAATACGTAGCGCGGG
+
/.0'))3(--)-*+)//--2293'(&'-,(/+))..2;7,%*,'7-*,-6/62&),-*$$%'())+((&&'-.+4/756,.'1*997054+*++)((%%%,)-,&'$%').+(,++-,*+(*(%&&)+,./-5,++--.51+**,)*-(,'))*(()0/2//))+++%'+(&',$*,*$'*/)-1:787-,10)+04-/&++-238498/;-3)%),**/1:;8621%)+/)*1**&-3331()&$%*687:;97626.--651/')-)/'''+*'(*+/*4833-)*)%%''*(+1..2))*,*&(%(%&'-)''&('-+-,+-.(-)-(((+2/0.3.,.01/..0022/25624,,,++$)*.*,'+%'&$&&')08:;.,+/.*-*$+,.1.-)+.+2704:5,0.1)$)(+.,/64,2-/12+/**+),+.31./*37,.4)+$*(12.,/067019.21./)++6-1346589,/;89<0)))*54613+.-,+*3+;;:977658.++(%%0**(+)-79-37.0/1/*+++,/2(*./&),*-+,-2.068,(2*:1/+'++*-')*&**),'&)+.($'**/5111+-+-0.23/95./6/0-4.,+)*-5,8,1&%%(&)32:716;2020102./27*2--7885101/169--0./1//008787886722.030410,/0:(5*+-23),105%&01%5+0-*'')-8--,15/0146;99;83,1.,*030540-%(''(,-1--262/5&'4+.).-).),,).&'+++334/78-,*),2;6234:956$64*+1///210/51011/-,(,./18326./+,%%%'&/.(264+++**0102<21140/.)-(,'2531;.-4:6-6;;/3965864405767.9/(6%&%//001.50+*(#'%$%&(3-8.--77:/+0.-+-)-./3+*&-(+3355---,*002717223-(()'3;6/-8.24/*&&',012;71163424745,,'&(,--.++2-(-++'(*)*2511/--(*,.722/.48(,*)(*(%(+&112&&-(//.%+*,/,.05.9.5272***)'))'.'/(.5'3*2:986717/040,+&')*)())$&&%&*+1./.1/1121+-6699,,*0*+4:328:2--,+-1.+-6--&4/,,%($%##$
@724f8e10-aec3-4a02-8072-7786a5d3d22c ch=202 read=108421 start_time=2019-12-13T17:06:34Z barcode=BC01 runid=2c9cf7bc05858273f10e7d7ec552fc0bd742dc3e
CTATTGTACTTCCGTTCAGTTGCATATTACTGGTGCTGAAGAAGTTGTCGTTAATGCTGTGTTAACCCTGCGCGCCATAGCTCTATCCGGTTACCTTATTTACGACTGCCCAATCATCAATCCCTTAGACGGCTCGCTGCGGTTGAGCCGCCGGCTGGGGTGTTATCATCTCGTGGTGTGACGGGCGGTGTGTACAAGGCCCGAGAACGTATTCGCCGCGGCATGCACAGTTCGCGATTACTAACGATTCCAACTATGTAGTCGATTTGCAGACTACAATCCGAACTGAAGAATGGTTTTATGGGTTTTGCTTCACCTCGCGGCTTCTTTCCCTCTGCGCCATCCATTGCTTGGCATGTGTGCAGCCCGGTCATAGGAGCATGATGATTGGCGATCATCCCGCCTTCCTCAGCTGTCACTGGCAGTCGCTAGAGTCCCCAACTTAATGATGGTAACTGCTTACGGTAGGTTGCTGTTGCGGGACTTAACAGCATCTCTGACACAGTGACGACAACCATGCACCACCTGTATCGCCTGCTTCATCTCTGGGGAGCCTTTGTAGATGTCCAAGACCTGTTGAGTTACTTCGCGTTGCTTCGATTAACCACATGCTCCACCGCTTGTATGCGGGCCCAAATCGAATCCTTTGAGTTTCATTCTTGCGAGCAATACTACTCAGGCGGAGTACTTATTGCGTTAGCTGCAGCACTGAACTTTGGCATCCAACTTGCTTGGTACTCATCGTTTTACGGCGTGGACTGCTAGGGTATCTAATCATCCCCGCTTTCCGGGACTGAGCGTCGGTTACAGGCCGAATCGTCGCCTTCGCCTGGGTGTTCACTCCCATATATCTACGCATTTCTGCGCTTGCAGCAGATTCACGATCCTCTCACCTCTGGCTGCCTGGTTTCTGGCTTTGCTGAAGTTAAACTAAGAACTTTTCACCACAGACTACCTTGCGCTTGCTCCTCTTTACGCCCAACGAATTCCGGATAACGCTTGCCACCTACGTATTACCGCGGCTGCTGGCGTAGTTAGCCGTGGCTTTCAATAAAGTGCACCGTCACTCGGCTACCATTTCATAGCCGCCGTTCTTTAACCTTTACCAACAAGTTTTACAATCCGAAACCTTCTTCACCACGCGGCGTTGTTGGCAACAGGTCGGGGTTTCCCCATTGCCGAAAATTCCCCTGCACCGCTGCCTCCCGTAG
+
%*$.))*%-(),)*686%,*(&+,/+/1&-/46621711+')(&)2//.(%%*')%'2+.0.83527%'')'($&&&'(),0144.+((105,-)0)'08(%','(.%++(*+0312638(,'$%%')31(--03$$/&(,7//(&)14'03/,,*'*%#(%'+***%%&&(,25753-+*20411.0.(/*--87133/3+)*-5740445-*()(&%&'($+&,&&((-:226*(%3$((+'''(*/--.-0/))%()++)*#.4'*.-.3976445.4,*-0/.*-.)-/..719</15*342:8+'(*30*/.-+'',)+,(((4)0-,,10..-19.-/('-/)'%$),222-3(*$'&).-*),-51/**,(*,/2-..-+06'('%'.44.:8,*6////-03)(*/+./67/6...-/...1&'(*,+--+&()*/07..-.10.+,&&##''%&(')&)()&$&%&+5)+&23/..*,(-+%/3330,%)+-+.%&%)%.+)+.1/*)&$'(-:.25+,*,.0+,-($%/&,(-...-232,&)11.5.((&&%'&./(1,211,)*('*$)0,%+2:507758234.+&')*)&%'')*+*,./+*/+.*,&&%$)(5*4194-034..''((+'%+(+,..2/%%,2,,.,-'&&.(%'&0,+,./-3)9*,())*+-0./5'1),(&#')-/+.223544/,-0,(,(((*(,+&(%#$'%&*+,/222891876*,.+822269885'(($&(&(,0.+4%%&#%,68.)/.81/(46/+*('&'((+'*%8'%('(-*1--6.+')*&(%(.+%&'&(*%%$%%)()*0/)&**-0760-/02)+/+'$$'%''%$&$#$%)$,.'&'()--**+*,(*.-//)11132.,1019-))(*.,-($'-*-,+2.23),-.**&&)199.-&(+$%''-(&%*&&'&&$%&)(*.--**.8/%-+.2+/*+'()/-3).,/,5*(')-*+/3*16+%*)&&*4.241.*3..-1116310.).&(',+060.*(+*'+,.36+%-&((/40/,%)*1)-))'.5-87((%%'')0.9;66:./3,%#&&'*%%&',(,+(()32/+/0652-*.3+..)0*482&1,)+)+2633/9++-*'')(*$(&'%)-,)+51-795+19,/745;:96:031,+--&(*+-/.0,-04++*(&
@b99b8ff4-fc30-46ef-871b-a10a5e809268 ch=195 read=103155 start_time=2019-12-13T17:06:42Z barcode=BC01 runid=2c9cf7bc05858273f10e7d7ec552fc0bd742dc3e
CTCTACAGGAGGCAGCAGTGAATATTGCACAATGTAAGCCTGATGCAGCCATGCCGCGTGTATGAAAGAAGGCCCTTCGGGTTATAAAGTACTCAGCGGGAGGAAGGGGTAAAGTTAATACCTTTGCTCATTGACGTTACCCGCAGAAGAAGCCTCAGCTAACTCGATGCCAGCAGCCGCGGTAATACGGAGGTGCAAGCGTTAATCGGAATTACTGGGCGTAAAGCGCACGCAGGCAGTTTGTTAAGTCAGATGTGAAATCCCGGGCTCAACCTGGAACTGCATCTGATACTGGCAAACGAGTCTCGTAGAGGGTGAATTCCAGGTGTAGCGGTGAAATGCGTAGGATCTGGAGGAATACCGGTGGCGAAGGCTGACTGGACTGTGCTCAGGTGCGAAAGCGTGGGGAGCAAACAGGATTAGATACCTGGTAGTCCACGCCGTAAACGATCATTCGACTGGGGGTTGTGCCCGCTTGAGGCGTGGCCGGAGCTAACGCGTTAAGTCGACCGCCACAAAATTTTGGCCACCAAGGTTAAAACTCAAATGGATTGACGGGCCCGCACAAACGGTGGGCGTAATGGTTTTAATTCGATACGCGAAGAACCTGGTCTTGACATCCACAGAACTTTCCAGAGATGGATTGGTGCCTTCGGGAACTGTGAGACAGGTGCTGCATGGCTGTCGTCAGCTCGTGTGTTGTGAAATGTTGGGTTAAGTCCGCAACGAGCGCAACCCTTATCCTTTATTTGCCAGCGGTCCGGCCGGGAACTCAAAGGGAGACTGCCAGTGATAAACTGGAGGAAGGTGGGGATGACGTCATCATCATGGCCCACCCGACCAGGGCTACACGCGCTATTGGCGCATACAAGAAGAAGCGACCTCGCGAGGCAAGCGAGGACCTCATAAAGTGCGTCGTAGTCCGTTGGAGTCTGCAACTCGACTCCATGAAGTCGGAATCGCTAGTAATCATTGGATCAGAATGCCACAGTGAATACGTTCCAGGCCTTGTACGCACCGCCCGTCACCATGGGGAGTGGGTTGCAAAGTAGGTAGCTTAATAACTTCGGGAGGGCGCTTACCACTTTGTGATTCATGACTGGGGTGAAGTCGAACAAGTAACCGG
+
&&'%%((-1,/3./3722))')'355,002-)&$$-.(262448221'+)/--59687:7877627-&)-)+,*%*)((23+2&(,6.&-()+'&((*(*&/1/2-3-'((4,-/5250451194-296-0.-.4132-02+).*)0*&*&#$%$'('))*/-.0+%('32+%-)&,,&%%')/5//124-/&)(1288::1;09-/-40,/,*567;74./02/((')',),,/72)45;-*1222.48,0037855:,*5:2-789997939450,..999877+++..:342/.0*/++33415786+(+-,+)+-,--)*5:774*-+...-191/+--),)-,/8:<;0.0*,,398481.('++*,-,(-%0$%'*)&+'&()-037421,),))*22583(*&-4:88)81,9,,+3449;223002430.//3:57:;:50*,&#''((1/./,*0*+1*-.52,&'&%'$0)('&%%&&(),$*-,0*+,.,2-/+31,.12+,*)*-/'&)'%$-*04'2'/+/)36.::9037/<,,:;00,)&&&**.0)(,,-35,2..-0-()),0,-,-8;;+4843/*+,&&$%%'')'()-+*27-7-,,6644-(*++0-)..,,))(**+884/9/51444<9;909/0..643-*+*.,/0.02486555978879677,11238/67,4+(()*-3*+1/6/1/..+*/.)$))/*()/./6273;2,4/.0+(,+$+2(+14.(%%&%&-4.3./63*/246..***-*-./:99;2121327450241-)*&'+-,/13--...--*'%()574%'&'&'&$/++)*,1.-0.+('*&((-()'''*-,.*+))**.-%(((),*++4011/,***(*21103+'&+).210((+,.0114452.0-++1''(-)+%'*+%'*----4/%+)+301022..1,716372/*)('+-*+%1'5,419**+21-,&'*',-.-83341428(&/11-2.,-./$-*14-7/+*,,.1513588+%((/80591522'%&'71//*--+/))(%(-/9)51)'--21/4/.42015:624111:102232./21(((**'')++8770-.197;13
@a4eee479-981a-4883-acae-de22b49fca21 ch=15 read=159782 start_time=2019-12-13T17:06:41Z barcode=BC01 runid=2c9cf7bc05858273f10e7d7ec552fc0bd742dc3e
CTCCTACAGGGAGGCAGCAGAGTCAGCAATGGGAAACCCTGACAAAGCAACATAACGTGAAGGAAAGAAACTTTCGGATTGCTTAAACTTCTGTTATAAAGGAAAGAACAGCTACAGGAAATATAGTAGCCAGTGGCAATGCTTTATTAGAAAGCCACGGCTAACTACGTGCAGCAGCCGCGGTAATACATGGGTAGCAGTATCCAGATTATTGGAATGCAAAAGGAGAGGGAGGCAGGCGGCAGCAAGGGTCATGGTGAGAAAGCCTGAAGCTTAACTTCAGTAAGCCATAGAAACCAGGCAGCTGGAAGGGTGCAGGGGAGAGGGATCGTGGAATTCCATGTGCTTGGTGAGAAGTACGTAGATATATGGAACACCAGTGGCAGAGAGCGTCCCCAGCCTGCAACTGTCCAGTCCCGAAAGCGTAGGAGCAAATAGGATTAGATACCTAGTATTCACGCCGTAAAACGATGAGTACTAAGTGTTGGATCATCAAGTTCAGTGCTGCAGTTAGCATATGCAGTACTCCGCCTGAGTAGTACGTTCACTTGGGAATGAAACTCAAAGGAATTGACGGGGGAGGCCCGCACAGAGCGGAGTAGAGCATGGACTAATTCAAACAACGCAGAAAGAACCTTACCAGATCTTGACTTGTACTCATAAAGGCTCCAGAGATGGAGATGGCTATATAGAGATACCACAGGTGGTGCATGGTTGTCGTCAGCTCGTGTCGTGGATGTCGGTTAAGTCCACCAGCAGGCGCAACCCTTATCGTTAGTTACCATCATTAGGGTTGGGGACTCTGGCAAGACTGCAGTGACAAATGTGGAGGGGAAGGCGGGGATGACGTCAAAATCATCATGCCATGGCCTGGGCTGCACGTGCTACAGTGGATGGTGCAGAGGAGGCAGGGAAGCCGCGAGGTGAAACAAAACCCATAAAACCATTCTCAGTTCGGATTGTAGTCACAACTCCCAGGCCCCTACATGAGAGATTTGGAATCCCCTTCAAACTAATCCCTTGAATCAGCGCTCACTTGGTGAATACGTTCTCAGGCCTTGTACACCGCCCGTCACACCACGAGTTGATAACACCCGAAGTGATGGCTAACGCAAGGAGCTATCTAAGGTGGGATTGATAGTTAGAATTGAAGTCATGCTCAGG
+
)*5-*,8%,5'')-*)'$%&%#$$%%50,-++&(+*15/--00.0-%()%(&''$('(%'((**2,&)*%%''*'/+,2/*)))/99109-/(+*+-17(1+/3('03,*))(%%%-+)..)*($')(&&%$),)(&))+%(*+%&)1''(++(/.,-&..005,1+,)3&-'*+,/14--&,-07/'.).-/'*&+&'#%&+*+)+,00+4-))$'&((.43**'&)&/.-&))*+./.*5+*,,,,+2-*($(*,,''%*+*'-3020.)()'-%(*-)++212).2-0+,-.0283/6-(&'',))$*-'&&(&)0,)&('-5)103.2,),)073:6,))((,2.2.,,$('%(&()+),5764*,+-((&/36365050+)*''&(''),'$$&2*-*)**))&()----8,(%&)(&'%''**)+,;;72../()+$&01/13*+'(&'(+(*'&'$'$(,*(')**'')*6686-5(15*/+)%%*+*0,16.,'*)'%##%&/,+'(&%)(((&&*).-18+.72*)+++-..44750**-)&+*)*,*)**,68*)'&%,,/,0+1-76/,'+,-7+%'&(+),',&.%%'$&%)*)*(&(*&)*+/-''((+.2&+%',/.(,+,(&&'+'&('*+51/*'$%'+(-../015+,-,+.'''()-8.,)(+/&112//-,(&&*+,+.('-&*/005)+/677716.01+331,144*6-+1),*,*6+1*',+2+.-52,),('%)*))(%*)'../,301241;/-//.48411018/..%*('*0+5531,/&$&'-.0-*,+.532.,0'&$((-*+,+*'(+.*&251+-0,/(.0/52,-0334$%$)%&),41,-0,)+,&-***1/2.'223;;;67574//.+)-+%)''&-&'%()..++)(),+.)1(+,84/15,(*.324,589:76700497).%3)(*-+-*$'('.0-&%#''00/)()./1-*'(''50*+0-.-.*,'&*$&(%($,+,0+'%''*50,-%'$&'('(+&+*0.''&%&&075..&0337-2*'')*.0'-31,12/0/13,+++,+-++*-',+.*'&)+%%&%*&'&'('(#$'&&&%%$%*,034,*((&(&%6''')%').)''%%)&(((**(*$$$$(*1
@204794c4-e120-4994-b650-14337dbbd350 ch=14 read=85523 start_time=2019-12-13T17:06:39Z barcode=BC01 runid=2c9cf7bc05858273f10e7d7ec552fc0bd742dc3e
CCGATTTCCTTGTTGACTTCGCAGTCATGAATCAAGGTGGTAGCGCCACTCCGGGATTAAATACCTACTTCTTTGCAACCCACTCCCATGGTGTGACGGGCGGTGTGTACAAAGGCCGGGAACGTATTCACCGTGGCATTCTGATCCACGTTACTAGCGATTCCGACTTCGTAAGGTCGAGTTGCAGACTCAATCCGGACTACGACGCATATGAGGTCCGCTTGCTCTCGCGAGGTCGCTTCTCTTTGTAGCATTTGGCGTGTGGCAGCCCTGGTCATGGGGCCATGATGACTTGACGTCATCGCGCTTTCCTCAGTTTATCATAGCGGTCTCTTTGAGTTCCCGACCCGGACCGCTGGCAACAAAGGATAAGGTTGCGCTCGTTGCGGGACTTAACAACATTTCACAACACGGAGCTGACGACAGCCATGCAGCACCTGTCTCACAGTTCAGAAGGCACCAATCATCTCCTGGAAAGTTCTGTAGATGTCAAGACCAGGTAGGTTCTTCGCGTGCATCAGATGAAATACATGCTCCACCGCTTGGCGCAGACCCCGTCAATCCATTGATTTTTAACCTTGACCGTACTCACGGGCAGTCGACTTAACAGCGTTAGCTCCGGAAGCCACGCCTCAGGGCACAACCTCCAAGTCGACATCGTTTACGGCGTGGACTGGGTATCTATCCTGTTTGCTCCCCACGCTTTCGCACCTGACGTCAGTCGTCAGGGCCGCCTTCGCCACCAGTGACCTCAGATCTCTACGCATTTCACCGCTACACCTGGGTCATACCCCTCTACGAGACTCAAGCTTGCCGGTATCAGATGCAGTTCCCCAGGTTGAGCCGGGGATTTCGCATCTGTTAACAAACCGCCTGCGTGGCACGCCCGGTAATTCCGATTAACGTACCCTCCGTAGTACCGCGGCTGCTGGCGCGGAGTTAGCCGGTGCTTCTTCTGCGGGTAACGTCAATGAACAAAGGTATTAACTTTACTCCCTTCCTCCCGCTGAAAGTACTTTACAACCCGAAGGCCTTCTTCGCCACACGCGGCATGGCTGCATCAGGCTTGCGCCCATTGTGCAATATTCCCCACTGCTGCCTCCCGTGGG
+
,+'#.+)#$'((+0..16**$(%(*75742:5677(.,/0((')*79+-*5+((-)/409'&',03377::5::33331;/)**78-$/)*.*+,186;993810001563:*1,82(3*4+-4558;879;+7-9111<80//0.&%'')0+/,++,+03600./0555+0...--/21318-/('55687;38)/.)'+$%--,*'$&').,/21652312-.-2./060*.++,001//4343*%&$$&(/0''()$*%'%&$%'456/1797%6&(-%/)%')+,-*'&&(*7256611%)&(2,'+((/)/3;2*1/))(/1%487-3)03+),/-()&''32)4:48/.001955'858(2*76-/.001+/,,1216:444:3.,1+5+(*0+-16*+,)*&)#&)+)*+/2137671/251645().-.51245641212478%%++)+)-30285978441-,--**))+68753'10-))*'2.565)*)*'&.3:88</)($)')*65'(01&'/*$'(*,.004.-4.++-*0&&&(%/$/2/+&.2/9/-+$%&'$-655,.0-'((('87-211.-')'32/'/./2/(**0,,''++5.-)010)1,10(16/114422-/7&101346714*)&')+326.5455;:2206/-1756-+&((+-/103*+7784<40250360'((*,/9756.3:5323.4.)'''&)/&3875:1181:7457268030'&')*,&(..--+--/1659<;6467)*1%()397,1))'(*+.62+*64-51)-12651+%'''*7:-63338*,6857788.82.'&*,.5,&042,23+%-05/+//550,(,,0/*'*.-*/2021/,'(('*)+**'+.358835*(08281-()+1/011/&%#)'+*+-36454718/-+00-*-.:**))'.+++5-5:<9666,0**,0((,.(&%(%$'/6-,3/.4/-)'*+)$)(/6+134*)69/,89806/-,03/2-)).21:,)-1-2187;77:9''&'((-,/152221;1-*.-07*2/0.3*,-40()/5.0+4394331230+'--./2.03/191/2%70
@f390aab1-3ee0-464c-9860-ff7d20f08a48 ch=394 read=73989 start_time=2019-12-13T17:06:54Z barcode=BC01 runid=2c9cf7bc05858273f10e7d7ec552fc0bd742dc3e
CTCCTACGGGGAGGCAGCAGTGGGGAATATTGCACAATGGGCGCAAGCCTGATGCAACCATGCCGCGTGTTATGAAGGCCTTCGGTTGTAAAGTACTTTCGGCGGGAGGAGGGGTAGGGTTATGCCTTTGCTCGTTGACGTTACCCGCAGAAGAAGCACCGGCTAACTCCGTGCCAGCAGCCGCGGTAGCCGCGGAGGTGCAAGCGTTAATCGGAATTACTGGAGCAGCGCAGGCGGTTTGTTAAAGTCGAGATGTGAAATCCCGAACCAACCTGGGAACTGCGTCTGATACTGGCAAGCGAAGGTCTCGTAGAGGTGCAGAATTCAAATTTAGCGGTGAAATGCGTAGAGATCTGGAGAATACCGGTGGCGAAAGGCGGCCCCTGGACGAACTGACGCTCAGGTGCAGCGTGGGAGCAAACAGGATTAGATACCCTGGTAGTCCACGCCGTAAACGATGTCGACTTGGAGGTTGTGCCCGCGAGGCGTGGCTTCCGGAGCTAACGTTAAGTCGACCGCCTGGGAATACGGCCGCAAGGTTAAAGCTTTCAAATGAATTGACGGGGGCCCGCGCACAAGCGGTGGAGCATGGTTTAATTCGATGCAACGCGAAGAACTTTACCTGGTCTTGACATCCACACGGAAGTTTTCAGAATGAGAATGTGCCTTCGGGAACCGTGAGACAGGTGCTGCATGGCTGTCGTCAGCTCGTGTTGTGAAATGTTGGGTTAAGTCCGCAACGAGCGCAACCATATCCTTTGTTGCCAGCGGTCCGGCCGGGAACTCAAAGGGAGCTGCCAGTGATAAACTGGAGGGAAGGTGGGGATGACGTCAGACCATCATGGCCTGCGACCAGGGCTACACACGTGCTACAATGGCGCATACAAAGCGACCTCGCGAGCAAGCGGACCTCATAAAAGATGCGTCGTAGTCCGGATTGGAATCTGCAACTCGACTCCATGAAGTCCGGAATCGCCTTAGTAATCGTGGATCAGAATGCCACGGTGAATACGTTCCCGGGCGCTTGTACACACCGCCCGTCACACCATGGGAGTGGGTTGCAAAGTAGGTAGCTTAACCTTCGGAGGCGCTTACCCACTTTGTGATTCATGACTGGGGTGAGTCGTAACAAGGTAACCGG
+
++.--44.-4/).50-/12(7*+*%,%&&**$%&':,-9;54'1*5%8<6111/00'0628531+(%)%,1(***+)-*63:328*7-'.2)&+(*..3-0.+.2/*,2)(/.)'+).*,'-.48-56-*./,'*,+11020(14'(*%,,-(++()2461952-)-+00-1221%()%).(%$*)'('+)*,33./,*,0550557;6;75*+/+0-11211(%'$&'*,,1:9/87:,(((11.+/3%()00&2&)5.,/'('&%%'-).1,/11((*())%-10--/,08443*+%)*,4)2,2-03.-+'**'(*.)/+3+2$$$)('',./77,59-*//951/)&+2136-*,&*&(+53:4.3...6(2.4010;1*'++)'')+(,/.2111410900-0..0.85**%&373512.)7*,,11039**.6/(-0.+*++;;898;3-,**+3453,1,0)')(1:-4*+8.$&')/532+1)''',&((%&)-0+.-043227634451080370+.*&.&'/0.2112539480((()**8:9/(-).0-/479<9,08/*+&*),16*()('2/.*,,..))9-3569211219::907./4.15118615986/01/7/..012702%(+/3/.0<<61)(&.,+++.4.*6*3:9;8/4/0*1,*+87778)0345631112/;001::683,,-,22675:42/281-..;3:85<773468,1143*),/2-2*/+%)(),.)..//502.---658459:855;3/236929'+*+&'-0/17-/.--02:6202.,21(2,18559;755567677.'))/,66,+)++(%#%'**52,24/-(*%&&.-567734/;00772774466;5.0120.294564327:1324//338-,25.)('+-0336:;::;///-)7)+''%&'&(+1,--60-133756455030*+),-1.*+%$%('),-+,45;5778444:87:.+,.1.03885;334021-520'(%&')-,,-)2952;4010./.5;79770,&(,;97:5-50(&(((-)($%$$4+354;523*,')*,)-&(-($),*.,0258:6564466789.,-#&'(777:88,0,*357460
@856aee32-6ccf-44d2-9578-77666d1b1dce ch=415 read=91288 start_time=2019-12-13T17:06:49Z barcode=BC01 runid=2c9cf7bc05858273f10e7d7ec552fc0bd742dc3e
CTCCTACGGGGAGGCAGCAGTGGGAATATTGCAATGGGCGCAAGCCTGATGCTGGCCATGCCGCGTGTATGAAGAAGGCTGGCGGGTTATGGATGCTTTCAGAGGAGGAAGGGTAGTTAATACCTTTGCTCATTGACGTTACCGCAGAAGCACCAGCTAACTCCGTGCCAGCAGCCGCGGTAATACGGAGTGCAAAGCGTTAATCCGAATTACTGGGCATGCTGCAAAAGCGCACGCAGGCGGTTTGTTAAGTCAGATGTAAGAATCCCCGGGCTCAACCTGGGGGCTGCATCTGATACTGGCAGAGCTTGAGTCTCGTAGAGGGGTAGAATTCCAGGTGTAGCGGTGAAATGCGTAGAGATCTGGAGGAATACCGGTGGCGAAGGCGGCCCTGGACGAACTGGCCGCTCAGGTGCGAAAGCGTAGAACAAACAGGATTGAATACCTGGTAGTCACGCCAAAATAAACCCGATGTCGACTTGGAGGTTGTGCCAGGCGTGGCTTCCGGAGCTAACGCGTTAAGTCGACCGCCTGGAAATCGACCGCAAGGTTAAAACTCAAATGGTGTTGAGGGGCCCCGCACAAGCGGTAAGACATCATGGTTTAATTCGATGCAACGCGAAGAACTACCTGGTCTTGACATCCACCAGAACTTTCCAGGAGTAGTTGGTGCCTTCGAGACTGTGAGACCCAGGTGCTGCATTGTCGTCAGCTCGTGTTGTGAAATGTTGGGTTAAGTCCGCAGCAGGCGCAGCCACTTATCCTTTGTTGCCAGCGGTCCGGTAAGAGACTCAAAGAGACTGCCGGTGATAAACTGGAGGAAGGTGGGGATGACGTCAAGTCATCGCGAAGCGCCTGACCAGGGGCTACACACGTGCTACAATGGCGCATACAAAGAAGCGACCTCGCGAGCAAGCGGACCTCATAAAGTGCGTCGTAGTCCGGATTGGGTGCAACTCCCGACTCCATGAAGTCGGAATCGCTGGTAATCGTGGATCAGAATGCCACGGTGAATACGTTCCAGACCTTGCACACACCGCCCGTCACACCATGGGAGTGGGTTGCAAAAGTAGGTAACAACCTTCGGGAGGCGCTTACCACTGTGATTCATGACTGAGGTGAAGTCGCCAACAAGGTAACCGG
+
(,2.-*-%-2.(,..233005041)/+,9-&*(.*/4/,+018+/.'&%%$$%&&)0,)%46,.1114,.-2/)+*))&&++22;.71/)(&''%)/0''&'%+((,)*())&-%*)/-1--01-92--3303712432711:57-(,(&((+1+(./043312)/*,/+,.-.27/4/94071.0*-'()23792045/+.*(+&'&&.(&&),232%,%%%%*16+%%&(.+,*./4;9839;4.0878-06'&&-0-2*&,.+,65+-63232/110.,36-*-/+1//2621313-4,*,&)%$%%'&('))+)0',%.-,'+,,103/4'%5451.)/-.+('&*)&)(*$((+-/056;.-3,.:5//2.5.0.--+,-5,2)43+)/534,%')&(%'&%)00'-)*(,''))&%&('+))*1:*12,0&2'%&-*'.4.0643304%(')',--)(&&$*)''-002356.3.6..--/6+*(%$#&&$$)*.+)++*/,-++,-/++,(+2481689:::67756+%()$%'%'(&',2)3.92;;244628--/'(&()*&-1.0/1*+()(,+(),012&'((+*('$)'45;;398:00//,330211-.,**)'$'*5/343341.%,+02.-,/-123.2:+/*&+'%%&&(/-3-00//-0*&(+*,0-*,-0.2)&',-.02((%%$&'+645+&&&'//3-24''',2+++5515227.2.221131&5$030*/.&.2&&))/-43161&,4()+()*.75-*,%%%$%%%*-/4(,))&,,.3464'+-+-08:;9:;2.--(+,/-09;759879889:8268686('($$%&$&#%(,0/,(2/(+1-*%%%(+(&&&'*-.-1971400++,3)$'&%&++-204./+,%,0:)*,950)+7665:7,00667:46877/-+2+3+).)(%()*+2-(&)*/02815./,+*.*0-301//1,8.0600199:6650')44-1(%(')*-/<967)5+0(,/)3+/,+,,,,,*-44187011++&)''**3,)*++412923177++-1.2//++--,*044*7+%*00/.2/-46'*2+/15554/***++/'+-*,,/-..))',*73.2./9;1;/8
@da0822f6-996a-47d1-a33d-b83df5e4c9ef ch=89 read=132422 start_time=2019-12-13T17:07:05Z barcode=BC01 runid=2c9cf7bc05858273f10e7d7ec552fc0bd742dc3e
TTGCATCAGTACTTCGTTCAGTTACGTATTGCTGGTGCTGAAGAAAGTTGTCCGGTGTCTTTGTGTTAACCTGCGCCTGTCGCTCTATCTTTACCGGTTACCTTGTTACGACTTCACCCCAATCATCAATCCCACCTTAGACAGCTCCTTCCTTGCGGTTAGGCCACCGGCTTCAGACGTTATCAGCTCTCGTGGTGTGACGGGCGGTATTATTTTAAAGGCCGAACATTATTCACCGCGACATGCTGATTCACGATTACTAGCGATTCCAACTTCGTAGTCGAGTTGCAGACCTGAAAATCCGAACTGAAATGGTTTTATGGGTTTTGCTTCCTCGCGGCTTCGCTTCCTGCCATCCATTGTAGCACGTGTAGTAGCCAGGTCATAAGGGGCATGATGATTTGACGTCATCCCGCCTTCCTCCAGCTTGTCGCTGGCGGTCGCTGAGTCCCCAGCAATGATGGTAATAACGGTTGCGCTCGTTGCGGGACTTAACAGCATCTCACGACACGAGCTGACGACAACCATACACCACACCACCATCTCATATAGCTATCTCTCCATCTCTGGAGCGTAGGTATGTCAGAGACCTGTGGAGTTCTTCGCGTTGCTTCGAATTAAACCACATGCTCCACCCGCTTGTGCGGGCCCGTCAATTCGCTTTGAGTTTCATTCTTGCGGAAACGTACTACTCAGGCGAATTACTTATTGCGTTCTTCAACTGAACTTTGACATCAACGCCCATTGCTCATCGTTTGGCGGTGGACTACTAGGGTATCTAATCCTATTTGCTCCACGCTTTCAGGACTGAGTACGTCAGTTGCAGGCCAGATCACGTCGCCTTCGCCACTGGTGTTCCTCCATATATCACGCATTTCACCGCTACGCTTTGATTCCGATCTCTCCTGCACTCTAGCTGCCTGGTTTCTATGGCTTACTGAAGTTAAGCTTCAGGCTTTCACCACCAGATAGCGCCTGCTCCCTCTTTGCGCCAATAATTCCGGATAACGCTTGCCACCTACGTATTATTACCGCGGCTGCTGGCTGTAGTTAGCCGTGGCACTCTAATAAAGTACCGTCACTCGGCTACCATTTCCTGTAGCCGCCGTTCATCCCTTTATAACGAAGTTTACAATCGAAGACCTTCTTCCTTCACGCGGCGTTGCTCGGTCAGGGTTTCCATTGCCGAAAATTCCCTACTGCCTCCGGCGGGGG
+
###$$''%&(&')525578%6071115-:-,-::;;871/,+%,,++0.-*9)-+/0123:1,00/2/-+.+%)&(45887((*,379251&%'-)/*:/01.0,,6,---23:.-/66,-1/229417*/4-),**)'&251,//05497/-.*.'-6-*-243/15-/(%&%((-*%+1++*'&(,+,/-11618677734/./,/&-(%&&(*+-))-0')**.&0')4;2/04/325999777789;2+,,,3.323-2340742(7*238/')),47-,,2933/4/-)'&,..**31/364-)'&&'361<<1078:5/;<4)15+*+)*++*-,7;9788311&$,4266642:2+*-/-.1236'&&(+00&)(1/-,24+21-'.+*+,,94;60/35898.91.'-22:88160)*-20//2'/-,.,(,(-(*)-+)(/48(*%)-2/.1429320&-6),+*-377687518-.-74.(&%,(2.'134675()002.2.++*),)50&/2.-114*/*+0.,*/+%%$((/03065788999856546;84320/21&%%')('((),%(+(((*,7732()*%(9;9:<:79218.+)*&%&*/+:9799111245527,1.)&))(+.'*+/(//'%()-2475*,.24-,17;778:<84911(&&&(&%*',---010786''%)%').--11/0/),%%&'&&)*)-700.2123047-6/.2/)(,*&*22--,,-4/).+-,+07/0-,-+&/410/01/-1*1**)8/)&+*.5),++02,,%475452'&$&((-0+13813,.0/2//10/%')0045:4;;7:<988-5,-.:9563922374.+#(&(&'*++-29600-,)*))&(&(,,'&(./0/-/5445.012.&//.-,**/25;9036962-,/&-0-0,,,:/2+/082$),(()'')-*()*&$&%#$&'14/-*+60+)/280%(%'&*(&+)1804,508887416319;57:23545./0.-://;6.4,,,00//,*%)+./07+&+3.26:3)*(&&(((,-*)-//3002*/17584,).-+2;1231013+1+).,-/0&$(,,)'5,+,676'*,*040*,,711/2702493922;5/16-(++,/723295654.2('$-56/:10((-5438106983:,50)(,-).)'+'')&',0))
@7189d863-f9b0-480c-b4a5-29812fc60157 ch=188 read=226755 start_time=2019-12-13T17:07:08Z barcode=BC01 runid=2c9cf7bc05858273f10e7d7ec552fc0bd742dc3e
CCGGTTACCTTGTTGCGACTTCACCTGATCATGAATCACAAGTGGTAGCGCCACTCGAAGGTTAAGCTACCTACTTCTTTTGCAGCCCACTCCCCATGGTGTGACGGGCGGTGTACAAGGCCCGGGAACGTATTCTGGCATTCTGATCCACGATTACTAGCGATTCCGACTTCATGAGTCGAGTTGCGAACTCCAATCCGGACGACGCACTTTATGAGGGTCCGCTTGCCCTCGCGGTCGCTTCTCTTTGTATGCGCGCCATTGTAGCACGTGTGTAGCCCTGGTCGTAAGGGCCATGATGATGACGCCATCCCCGCACCTTCCTCCAGTTTATCACTGGCAGTCTCGCTGAGTTCCGGCCGGACCGCTGGCAACAAAGGATAGGGAGTTGCGCTCGTTGCGGGACTTAACCCAACATTTCACAACACGAGCTGACGACAGCCATGCAGCACCTGTCTCGGTTCCCGAAGGCATTCTCATCCTGAAAACTTCCGTGGATGTCAAGATGAGTAAGGTTCTTCGCGTTGCATCAGATTAAACCACATGCTCCACCGCTTGTGCAGGCCCCGATCAATTCATTTGAGTTTAACCTTGCGGCCGTACTCCCAGGCGGTCGACTTAACGCGTTAGCTCGGAAGCCACGCCTCCAAGGGCACAACCTCCAAGTCGACATCGTTTGCAGCGTGGACTACCAGGGTATCTAATCCTGTTTGCTCCCCACGCTTTCGCACCTGAGCGTCAGTCTTCGTCAGGGGCCGCCTTCGCCACCGGTATTCCTCTCAGATCTCTACGCATTTCACCGCTACCTGGAATTCTACCCCCCCTCTGCGAGACTCCAAGCTTGCCGGTATCAGATGCAGTTCCCAGGTTGGCGGGATTTCACATCTGACTTAACAAACCGCCTGCGTGCGCTTTACGCCAATGTGTAATTCGATTAACGCTTGCACCCTCCGTATTACCGCGGCTCAACGGCACGGAGTTAGCCGGTGCTTCTTCTGCGGGTAACGTCAATGAGCAAAGGTGTGCTTTACTCCCTTCCTCCCCGCTGAAAGTGCTTTTACAACCCGAGGCGCTTCTTCATACGCGGCATGGCTGCATCAGGCTTGCGCCCGCTGTGCAATATTCCCCACTGCTGCCTCCCGTAGGAG
+
28887:268/9--/&)-01181.-,%%%1788879765745(1*-0****++&))1')*,-,16/++*+075469;/797.1./'62*(,,+5;:*.304/,,-01997161-,*12512-1*-75-6.0::984+,()*032/+,--1--,,.:../0/0009<843338<5-,/&)*+/0-4*))/0;771*0,,2,0/)*'%''+*/06:410.,06/0,(*,0-391-.03-(&').061984<9236851//(-52972/00/.1-)'1()*-.<6.0589451)/255;73//.((%)+63567.<67*%(%((**+(*--,,091.15888382129646'&1((,793)(,3.78377.296;61'/29-1/:93(--')4-)-)+-0.70//0:62-2-2+22*/11209-+)-+'((*-8654444888334815,-*()),11510+-'()42:7,-5,1145999:8583))-.,+)-,.71289:746624+-('$&(-2/44<;:;/---)/+++-/&(+.*<:9;<00//34459573//6.0278.72956*'*+-'1(7*)-7,./19;:/82-2.,,,,,..3)1-293.3963624473.2/3.--+,0+-0/5).+/,07/1439.6,5-1:2,*-.,*)(*-5,134457564.59.+,&---888/4737:15,(-,.177:634/1/<6..318:0+.,03<<.7838;8840011136779;8648'(600.70496<978:,271576875(**).))-00047787858<5215522-*.-,5,6+8,675877.1.,-/2.1'&)),39(7,5369573(.11886799699992:0-,1507%.)&')%18-+(**2211.0023638:6;<777679954-,,*,3-008/(-,++)**,0+6-.272734301'+(12522927403./2.1-3/,)&&'&'%%(*2%'0,++2-0820055::<99897843493211,20114.3:,,-312///76)01.8../)((*;9-,659194/..//56+)-0./1+)&)),'*4.89;505-.).-5000797701122(38467.032:4&,../.-2---0-157-,/256996:5/;5-.48-,*
@8638b66d-3748-4dc1-bd49-0c914b85f87c ch=267 read=110503 start_time=2019-12-13T17:07:06Z barcode=BC01 runid=2c9cf7bc05858273f10e7d7ec552fc0bd742dc3e
CTCCTACGGGAGGCAGCAGTGGGGAATGTTGCACAATGGGCGCAGAAGCCTGATGCAGCCATGCCGCGTGTATGAAGAAGGCCTTCGAGGTTGTAAAGGTGCTTTCAGCGGGGAGGAAGGGAGTAAAGTTAATACCTTTGCTCATTGACGTTACCCGCAGGAAAGAAGCACCGGCTAACTCCGTGCCAGCAGCCGCGGTAATACGGAGGTGCAAGCGTTAATCAGGTACTGGGCGTAAAAGCGCACGCAGGCAGTTTTGTTAAGTCAGATGTGAAATCGAGCAGCCTGGGAACTGCATCTGATACTGTAAACTTGAGTCTCGTAGGGGGGGGTAGAATTCAGGTGTAGCGGTGAAATGCGTAGAGATCTGGAGGAATACCGGTGGCGAAGGCGGCCCCCTGGACGAAGACGGCAGCTCAGGTGCAGCGTGGGGAGCAAACAGAGTTAGATACCTGGTAGTCACGCCGTAAACGATGTCGACTTGGAGGTTGTGCCCTTGAGGCGTGGCTTCCGGGCTAACGCGCGTTAAGTCGACCGCCTGGGGAGAATACGGCACCAAGGTTAAAACTCAAATGAATTGACGGGGGCCGCACAAGCGGTGGAGCGTATGGTTTAATTCGATGCCGCGAAGAACCTTACCTGAATGCTTGACATCCACGGAAGTTTTCAGAGATGAGAATGTGCCTTCGGGAACCGTGAGACAAGGTGCTGCATGGCTGTCGTCAGCTCGTGTTGTGAAATGTTGGGTTTAAGTCCGCAGCAGGCGCAGCCCTTATCCTTTGTTGCCAGCGGTCCGGCCGGGAACTCAAAGGAGACTGCCAGTGATAAACTGGAGGAAGGTGGGGATGACGTCAAGTCATCATGGCCCGCCGACCAGGGCTACACACGTGCTACAATGGCGCATACAAAGAGAAGCGACGCAAAGGAGCAAGCGGACCTCATAAAAAAAGTGCGTCGTAGTCCCGGATTGGAGTCTGCAACTCGGCGCTCCATGAAGTCGCGCTGTGTCGTGGATCAGAATGCCACGATGAATGGTTCAGGCCTTGTACACACCGCCCGTCACACCATGGGGAGTGGGTTGCAAAAGAAGTAGGTAGCTTAACCTTCGGGGCGCTTACCACTTTGTGATTCATGACTGGGGTGAAGTCGTAACAAAGGTAACCGG
+
..0.,+2.3(&++*-/0./3246,'1--7;/--02;99;3-**+%'()0.++,43,'%)(01499798:8:700,*'+()+,.263/(0)17*,+2*($*'),8-,**+&)-,'/-*0)1-()*-;6*,10//+3/9;+*---*.+)*+-/9109*.0/0+---$+)(*(.-)--//7012:9:98/--+)+4,754522610121.,-,/)/,()10;4:37-)'))56;;992-055+*-13&/*/()13%21;8-+.327/4:0.14',$'/.(,)'%+,'18439/6364676775/0/0176-1-((.+,*.//0713/-)3-226/-/.-//(+'*7/-*+++3;8415,+*.684-)&*+,;;;21305,*/.+2063/&'.)20*31895-,5863+(*(-,,5/)&(%+*/80.)((),1965*&(*::%4--+,31.19979;458:998901478569;9-,+++30//-+.1-,,,/9+-,59--4.,.,.34.1))*-+-.**',3,*+**/227/02673/)).7/6:8*(('',-7042*1+2)6,70397./1298:.-+1-42481076),,%,*/./*+-498.+++(+&')1.83/63:10*)''%&*/06**,0485236230/1'&+'+*22220-/.5(2,-8;1/+*))+-7.-5/.49*787<95<:091755/%,-1/--))+4..-*,3:787:977:4443451112/666;:43/7'()*120,**-+()+'3)(/.*/1,361030230/6/,183271223:80+1//-'**)&)127;-/,../;987;/00--11997::20.++2,2,-1973-+)))-04-./1498664628.'*(*,05+-(',,,+(((+,+...+1.4/,())-0103680*+(+.,,4*,%'(**'(%&039694:21245219675:2-(//328706101,+&)+$6)'(&)*.08876/0/.)/&/)040-,4-,00))'&'%)'++/326759--.00160(*)&*)'*(%(+3/(*2.)*)%(*+,-.3:,08.*,*(+,.533647.)),-356<778:9+()*'((3++(*++..7/:919&62+(,+1.+58.037/-05,3,,+143112+4-++2,+-3/2.1-/2-*1,5;:999
@f576598c-4481-4002-acc9-6a2a778c9422 ch=45 read=170876 start_time=2019-12-13T17:07:03Z barcode=BC01 runid=2c9cf7bc05858273f10e7d7ec552fc0bd742dc3e
CTCCTGCAGGAGGCTGTGATGGGAATAATGCCCTCAAATGGACAGCTGGCACAGCCATGCCCGCGTGAATGAAGAGCCAGCTAAGTTCTCAAAGATTCTTTCAGTGGCGGAAGGCATTTGTAGTTTATTGAGCTAAAATTGACATTAAACCACCAAAACCTAAACTCAAATTAAACAAACCATGATGTACGGAGGGTGCGGCGTTGTCGTCGAATACTTCAGGCATCCAAGAACGCCTAAAGGCAGAGTAACTTCCAGAGTGAGGTGTAAGAAGCCCCGGGCAACGCAAATTGCATTTCATACTAGATTAAACAAGGTACTGAGGAAGATACAAATTCCGTGGCGGTGAAGTGCGTAGAGATGTGGAGGAATGCCACCGAAGGCAGAGGCGGCTAGGAATGTACTGGCTCATGTGCCGGGCGTGGGGCAAACAGGATTGAATCACCTGTTTGGTCACGCTGTAGGCGATGTCGTTTAGGGTGGAGCACTAGGAGATTTAAGCACCATGCTAACGGCAATCAATCAACCCGCCAAAATTACAGCGCAGGTTAAAGCTCAAATCGTCTAGCCAAAGAGAACCCACCACACCAGCAGAATTGACAATGTGAATTCTAAATTCGGTAACGCGGGGAACCACCACCCTCGCCAAAACGCCATCCAGAAGAACAATTTCAGGATGAATTGGTGCCTTCTGAACTCTGAGACAGGTGCTGCTGTCGCTAATCAATCAGAAAGCTCATCAATTAATAAAATAATTAAATTCGGTCCGCAACTTGTAGGCACCCAGCCCTTATCCTTGTTGCCAGCGATTGGTCGGGAACTCAAGGAGACTGCCAGTGATAAACGCCGGAGGAAGGGGTGGGGATGACGTCAAGTCATCGCGCTGGCCTTACGGTAGGGCTACACGTGCTACTGGCCGGCATATACAGAGGGAAGCTGATATGACTGGAGCAGATCTCTACCAAAGAAATACAATCTAAAATCTGGGTCGAGATCCTCCTGAGCACTCGGCTCATTGAAGTCGGAATCGCTAGTAATCGCAAATCCAGAATGTTGGTGATGCGTTCCCGGGCCTTGTACCTGCTACGTCACACCATGGGAATTAGGTTGTACAGAAGTAGATAGCTTAACCTTTGGAGGGCGTTTGCCATGGTATGATTCATGGCTAGTGAAGTCGAGAAATCTTGCAAAATAGCTCAGAGAATAAAGAAGACTCAGCTCGAGGCTCATCGGGTCGCTCAAGAACTCTATTTTCTTTCTTCAGCAACTTCATCTG
+
*,..,&.&30)'('()$'%*()'&&$**)&''%$',-$#%&&//+-+)&&$%%',-55,52+&(((,-86)**%&'.,'$&$(&&)3/--/5*&$.%%&%$%$(,+.**+),,41(26,'&&(/80*.+%&&)**0-'*$$%'&&$%%&$(&++274,*(%'&%''&&+&*&+.).23),&%&&$(&,*-,2+,.,+-,++'*2.&&$$)*&&,++*+-*&&&)*)+&&)*+./&'&%')($(+'$%$(&$&()'&*%&'**(/+*+210&*)%)(&%'*,,,3/&(+&')/*,+2:-+32**&&(&-&'&#$''&%,$*)$&.+**''''&,)*')*&&)))'.61./-)+./30&()++1547.-+'(&&$'&(+,))++2.-.,++-)%$%%*72832/&*(**+.(%(')+/)*&('((/4//,2;40%00-,,%'10,*-/,-*-)&/*.%'(-.)*)&+/-+,+..'(-%&))%'%('$'$()*,(%'$-.%&&&()*,'('*(*)*(&)-3,((*+)-+.+&%&%&'&%&%()&(.'(&*&)&'**&(,3*)'&&&('$&'-*(,))$)%%*6((6,')&'*('*'%*&-**((&%$$#%$%+*'%&)'('$(('&&*,+().&)&((%),()/)'&#$)&,)%&$'%('*''%)-&+,,-.,5/.(41./-+(.)+*,('''&)'(*8550-.+,+($,)++,+*(%"%$$%&%'(&(),-)&--+%%''(&&&%)'*'&&)-,'''(%%&)*)'()/-%%''%((%&#&()'&,'%&$+7,..-/0-06//7//-+)&)).'((01(6+1/023--*,***(,'*+%,+&&'*01-13:6-+2--.,.(''+-8202677533/1.13430--&%'%-,-+.,.)10'/3++'$''),+-.+&(')$$$&%'')+**.5.-+*'&'(-+-/0($'$')2/'*-(+1100*($&%*++%**(&%(--++$%)*)((&*)#)'&%'&&(%&''&&$(-$&'*%&)+-%%&(*2.-.-)),.-,++%&*&(*+/5486-1)***-1'/-(,*(&%#()10/4,0/2,,*0+..1.,*&%$)*++)+(-4*0+/-*-/1'4.0/('%')&(&'(017-.'(*-1-3),5.13,-4/,-29.&/**(-((%(*-061(+'&%%$%'%''#$'&&&+,)()()''**(/+-)./.)&('(+***'&*&$&%%$'#%&'%&%&(*200/((%(%$%%'(,'))'')*).11,++69-0-$##&&''&'%$$%##
@f7d7885a-d91c-4759-919d-1ac77ff617c0 ch=28 read=80931 start_time=2019-12-13T17:07:16Z barcode=BC01 runid=2c9cf7bc05858273f10e7d7ec552fc0bd742dc3e
CCAGTTTACCTTGTTACGACTTCACCCCAATCATCAATCCCACCTTAGACAGCTCCTTCCTTGCGGTTAGGCCACCGGCTTCAGGTGTTATCAACTCTCGTGGTGTGACGGGCGTATTACAAGGCCGGGGAACGTATTCACCGCGACATGCTGATTCGCGATACCTAGCGTTCATGTGGTCGAGTTGCAGACTACAATCCGAACTGAGAATGGTTTTATGGGTTTTGCTTCACCTCGCGGCTTCGCTTCCCTCTGCACCATCCATTTGTAGCACGTGTAGCCCAGGTCATAAGGGGCATGATGATTTGACGTCATCCGCCTTCCTCCAACTTGTCACTGGCAGTCTCGCTAGAGTCCCGGCAGCGTTGGTAACTAACGATGGGGTTGCGCTCGTTGGGACTTAACCAACATCTCTGACACGAGCTGACGACGACCATGCACCACCTGTATCTCCTTATGGCTATCTCTCCATCTCTGGAGCCTTTATGGAGTATGTCAAGACCTGGTAAGGTTCTTCGCGTTACTTCGAATTAAACCACATGCTCCACCGCTTGTGCGGGCCCAAATCAATTCAGCGAGTTTCATTCTTGCGGGCAGTACTACTCAGGCGAGTACTTATTGCGTTAACTGCAGCACTGAACTTTGACATCCAACATAGTACTCATCGTTTTACGGCGTGGACTACTAGGGTATCTAATCCTATTTGCTCCCCACGCTTTCGGGACTGAGCGTCAGTTGCAGGCCAGATCGTCGCCTTCACCACTGGTGTTCCTCCATATATCTACGCATTTCACCGCTACACATGGAATTCCACGATCTCTCCTGCACTCTAGCTGCCTGGTTTCTATGGCTTACTGAGTTAAGCTTCCAGGCTTTCACCACAGACCCTTGCTGCCGCCTGCTCCTCTTTACGCCCAATAATTCCGGATAACGCTTGCCACCTACGTATTACCGCGGCTGGCGTGGCGGCTCAATAAAGTACCGTCACTCGGCTACCGGTTTCCTGTAGCCGCCGTTCTTCCTTCTTCATACACAATCCGAAAACCTTCTTCCTTCGCGCGGCGTTGCTCGGTCAGAGGTTTTCCCCATTGCCGAAAATTCCTACTGCTGCCTCCCGTAAAG
+
87&4+8,*-.2/,6,)(,+00:873751+6-0/754:267,)-%%$*+42+-./2651/,'.,-8818..788017.6//13&.//.23113.2../34543/.322-+,/)&&%$*&%)89-762.)+)$$(*..6<959:7:88918366;7820**((+./11-010-..)''()*///..10.0.0/22061720(*48822,)-..32:7;/027</8;;0./23.035283/2-+031-/12/6--0213449::;;.84,,,,,*(,,--*'()/-*-:74130*177(.1300++%+3'+677875-62'*82:36+2(-'*3/-+2.13/6/./1121.-,')+.,3*&%%%$'&)**--0/,-/27-,,-*-/+2.&(+,13356,482--..,)&,-8710/,),.645//445002329956;7930/25/666798999:82:22'64,/34//.196571.05634482:4-./&%'++2010/1+,/1(+0615+4-966;85705/%.250())1)<:9:;120123341.613202,-,/-30-1,%&%').4381&)()&,3;75-4742501(++,++*))*'+-.+/56*&)+*--4),.+,25:595881000/999:964573356.:*9*1&()%-')+8696-97.('.'1,.-3867-,+,')3+...3,,4006-+48,,4-650*/1/-2;./0962220/67445./7/-.%+&(744699597556390/07)&%%*-/395422715487:::8:690:<./23925640*/-14./-0.3-'()./1,.+/3235..//,&/1528978:7<45642+*'')),..0'*,7-.0192.*3:14;/-/34/00298;416011-6/*.4/...14*,.5-,-*54*.6.2:929(8+952+-,-/0.0+*4,533-402;650-.02)''$#$$&%#'$''&(-)094-/069867&122+*()&-(%#+22/1..0//-.).01880---'((%(&$#%#&%)-3.1'(0::63:7<78;965:0+/+,,4017-,+,0-923,.&.-713).491.2;6::1363/2.2+)&....11/,)25)(+)(()
@dd0cbe1f-ec68-41a1-a45c-59ea483dcbb8 ch=26 read=60301 start_time=2019-12-13T17:07:15Z barcode=BC01 runid=2c9cf7bc05858273f10e7d7ec552fc0bd742dc3e
CTCCTACGGGAGGCAGCAGTGGGGAATGTTGCACAATGGGCGCAAGCCTGATGCAGCCATGCCGCGTGTATGAAGAAGGCCTTCAGGGTTGTAAAGTACTTTCAGCGGGAGGAAGAATTAAAGTTAATACCTTTGCTCATTGACGTTACCCGCAGAAGAAACACCGGCTAACTCCGTGCCAGCATACTTGATAATACGGAAGTGCAAGCGTTAATCCAGGTACTGGGCGTAAAGCGCACGCGGCAGTTTGTTAAGTCAGATGTGAAATCCCGGGCTCAACTTGGGAACTGCATCTGATACTGTGAGCAGGTCTCGTAGAGGGGTAAATTCCAGGTGTAGCGGTGAAATGCGTAGAGATCTGGAGGAATACCGGTGGCGAAAGGCAGCCCCTGGACGAAGACGACGCTCAGGTGCGAAAGCGTGGGAGCAAACAGGATTAGATACGGTAGTCCACGCCGTAAACGATGTCGACTTGGGTTATTTGCCCGCGGGGCGTGGCACCGGAGCTAACGCGTTAAGTCATTACGCCTGGGGAGATGCGGCCTGGGTTAAAACTCAAATGAATTGACGGGGGCCGCACAGCGGTGGAGCATGTGGTTTTAATTCGATGCAACGCAGAAGAACATACCTAGTCTTGAAGCATCCCACGGGAAGTTTTCAGAGGCCGAGAATGTGCCTTCGGGAACCGTGAGACAGGTGCTGCATGGCTGTCGTCAGCTCGTGTTGTGAAATGTTGGGTTAAGTCCCGCAACAGGCGCAACCCGCTTATCGCTGTTGCCAGCGGTCCGGCCGGGAACTCAAAGGGAGACTGCCAGTGACTGGAGGAAGGTGGGGATGACGTCGTCATCATGGCCCCTTACGACCAGGGCTACACGTACTGGTGGCGCATACAAAGCGACCTCGCGAGAGCAAGCGGACCTCATAAAAGTGCGTCATGGTCCGGATTGGAGTCACAGCTCCGACTCCATGAAGTCGGAATCGCTAGTAATCGTGGATCCAGAATGCCACGGTGAATACGTTCCCGGGCCTTGTACACACCGCCCGTCACACCATGGGAGTGGGTTGCAAAGTAGGTAGCTTAACCTTCGGGAGGCGCTTACCACTTTGTGATTCGCGGCACAGGGTGAAGTCGTAACAAGGTAACCGGAAAGATGAGCGACAGGCAGAGGTTGAACACCGACAACTTTCTTCAGCACCAGCAATACGTGAAAAAA
+
,-043+4+66+17-.6645/951)-/-%-3$$&'+315;85))/.*9;2000/21.2:6:7;97842032341.'((*.+))*+(.7,3.)$')*%+(*-575143-/,(,+'-'(%.'82.*7202..01580-455-9---7.5.-0:+-0,)()%*,)))2-3,-+,+,,-)(,172*+*&''(''*$..0-,//0.&,())()*.51301-4,)*(*+7799842/6;3+.11,.++((*/18;:-9.8.66:7765.,*-41*/)')22427,/(%&*/,.//400//0/,,---0+$&$'+(&/.405872.(*+-+*)&+)7,.-23743144-421+-2*+08882+***+:9,,.&-)+-482/-.-((*)(,-/&+140*'-/56+0+(()++-13/.,30;99,..*(*,739+)(*8;1.&*+%)-(*-+(&).///.4(((13869:<1.,)+'242.*'))0/,0'-.)(.3)%(&+01-1,&('#))+/&(,+-8555/6/7-454)*0+/16;78;;2*'()+.,-30+++2,73<:/4568:-**'+0/4+2)-41**)&($&')(+,,,/('%((%)--9<<,:;:<0/./.::9967**.(&%$(%*),41$+-+0+(&&&+307-(&*//,(1))4;-2/,&'&'&(+,.2/168897;6%6:.9596975566-//2568667010//399772-.//2360230/.2850-5/5:847.-+--1,*,-*/&&56599599,$&+),-2,02.20.3:77:0913+*.14/9513/0/350)0-'*-.57:0--)(*)*990/.-0/4316;713424*/())/2862-%+.24+/,))*248667,++*(&()+/,(&$$(**(,-002/,(''*100698..,++&-/-+-0;668/.(',;9-+9910,+%&%-)1)/,(3,4+*+)(%(&).18220333:54*/))*9/:298:,,''&(+40111080.5(+)*41091..,6.)*1/.4/.+.2+.++,,./-.24321384752-//'1.155721*&&(/95391/.50*+*.*(*''()6,89666)7.&*4/-,1-*21.+36-+545695'&*%(&))00,,+,/-,*++,3463*/%*$+)+,3:'(+/,-.0179/664)&&')+0+*)-&,$%)*++..8822</+,,*.0,--9-)&)'$$'((&%&
@38d89b60-64a8-49c5-ac5e-e26c3ccde8ed ch=106 read=196185 start_time=2019-12-13T17:07:16Z barcode=BC01 runid=2c9cf7bc05858273f10e7d7ec552fc0bd742dc3e
CCGGTTACCTTGTTGACTTCACCCCAATCATCAATCCACGTAGACAGCTCCTTCCTTGCGGTTAGGCCACCGGCTTCGGGTGTTATCAACTCTCGTGGTGACGGGCGAGGGTGTGTACAAGGCCCGAGAACGTATTCACCGCGACATGCTGATTCGATTACTAGCGGTTACAGCTTCATGTAGTCGAGTTGCGGACTACAGTCCGAACTGAGAATGGTTTTATGGGTTTTGCTTCTCGCGGCTTCGCTTCCCTCTGCACCATCCATTTAGCCGCGCGTGTAGCCCGGTCATAAGGGGCATGATGATTTGACGTCATCCCCGCCTTCCTCCGCTTGTCACTGGCAGTCTCGCTAGAGTCCCCAGCAATGATGGTAACTAACGATAAGGGGTTGCTCGTTGCGGGATATAGCATCTCACGACACGAGCTGACGACAACCATGCACCACCTGTATCTCATATAGCTATCTCTCCATCTCACATGAGGTATGTCAAGACCTGGTAAGGTTCTTCGCGTTGCTTCAATTAAACCATGCTCCACCGCTTGTGCGGGCCCAAATCAATTCCTTTGGAAGGTTTCTTTTGAACGTACTACTCAGGCAGGTACTTATTGCGTTAACTGCAGCACTGAACTTTGACATCCAACACTTAGTACTCATCGTTTACGGCGTGGACTACTAGGGTATCTAATCCTATTTGCTCCCCACGCTTTCGGGACTGAGCGTCAGTTGCAGGCCAGATCGTCACTTCGCCACTGGTGTTCCTCCATATATCTACGCATTTCACCGCTACGCGTAGATTCCACGATCCTCTCCTGCACTCCTAGCTGCCTGGTTTCTATGGCTTGCGGAAGTTAAGCTTCAGGAAACCACCTGGTCCCTTGCTGCCGCCTGCTCCTCTTGCTTAATAATTCCGGATAGCGCACCTACGTATTGCCGCGGCTGCTGGCACGTAGTTAGCCGTGGCTTTCATAAAGTACCGTCACTCGGCTACCATTTCCTGTAGCCGCCGTTCTTCAGCACGGCGAAGTTTACAATCCGAAAACCTTCTTCCTTCGCAGCGTTGCTCGGTCAGGGTTCCCCATTGCCGAAAATTCCCTGCTGCTGCCTCCCGTAGGAGCAATATCGGCACCAACAGAAGGTTAACACAAAGACATAGCTTTCTTCCCGGCGCAACCAATGCGAGCCCCGCA
+
01/-30-+++3-9-..27:0*.46*/0122988:66.')$+*/04024356682*.*+*1809027;911,,++.65.6./,//..2+*---,-*'&$)(784:85-),5-..1/2+/32('//))+-/40,0&*-,,2:25333335::::24,++0002,,+,(14)%'(#,/2/,2/2/4788490;.0&,*-//5+9-;)-$%)**+'.0.32;77+*++<1/::/,.044-./-0,,59522,0,4,+/1123399640/28)''5*%%&')43,(+*'&&.24/3/)/594*,3/.--)4:/1035579:+46/)///5.213.,01614330.-%$'210,10134///,365+/'/02/+*1-'%)'&*+.2000-1/.-+/0+--032:1/083/)%$%%*,-,++--103/,,'(*1303526253<030/-1924732456578'*,--0787877752301/1.()&'%'('.,.-44+(&,):)+./14+4/9317(%')*2*++0*(-*0/956946/010.+0.,+..*.1533/62.&%&*-*3.8.)&('*-'()%$%&%.99/.158,03520001*+*$%&%((,3-.13/0128362668654/.--2//7971127240402/,+/+,,/265598749:,./:6*1,8//+**+*+*,,/17129-/2+'21''-./9:1*//.0:11)500-'(&&'*()+62:23252922077757/+,/-225;88787.0304/))++436545601/107;933690000/-1*-(+1*/-/(*-/63810*,4411+/.2**).0009:8992;8,**.17-3-*)+,&*(,02+*-195(('$%%(*',2%&+.*.).,&)').418;865414+-3'((&&3-1688522332)%$&%'(.51130(*-.'//-1-4,,,.,/(($()1.57;0007/536-.0-*((+0*((*3:773,+-0352329:-7;0,411/.$&*'*687;/1-+$$%#&)0002./4;9)21873**/34.488;55;64375*.'04-6,++00/532)*,0-,/86.++,-/6//:9:-)-.)%'(+./.+.3-68*+5*7++(.01224:)210626*6+*.*/3-60.+'(%('*&($%$$$&((&2+)/''')%0*',*+,2.,*'#%$$%%%$
@b16f10c8-8daf-4430-99b6-b4081b7b6a20 ch=365 read=201281 start_time=2019-12-13T17:07:10Z barcode=BC01 runid=2c9cf7bc05858273f10e7d7ec552fc0bd742dc3e
TCTGCCGCCTCGGTATTACTTCGTTCAGTTACGTATTGCTGGTGCTGAAGTTGTCAGTGTCATGTTAACCACTTGCCTGTCCGCTCTACTTCCAGTTACCTTATTTACGACTTCTTACCCCAATCCAATAATCCCTTAGACAGCTCGCCTTCGCGGTTGGTTAGGCCACCGGCTTCGGGTGTTATCAACTCTCATTAGTGCTGACGGGCGGTGTGTACAAGGCGGGCAATATTCCACCGCATGCTGATTCGCGATTACTAGCGATTCCAGCTTCATGTAGTCGAGTTGCAGACTACGAAATCCAGACTGAGAATGGTTTTATGGGTTTTGCCTTCACCTCGCGGCTTCGCTTCCCTCTGCACCATCCGTTGTAGCACGTGTAGCCCAGGTCATAAGGGGCATGATGATTTGACGTATCCCGCCTTCCTCCAATATCGCTGGCAGTCTCATAAGGAGTCCCAACAATGATAGTGGTAACTAACGATACCAGGGTTGCGCTCGTTTGCGGGACAGCAACATCTCACGACACGAGCTGACGACAACCATGCACCACCTGTATCATATAGCTATCTCCCATCTCGGGCCTTTGTAGGTATGTCAAGAGACCTGGTAAGGTTCTTCCTTTGCTTCGAATTAAACCACATGCTCCACCCGGCGTACGGGCCCCGTCAATTCCTTTGGGTTTCATTCTTGCGGAACGGCCTACTCAGGCCAGGTACTTTTGCGTTAACTGCAGCGCTGAACTTTGACATCCAACGCCCAGGTACTCATCGTTTGGCGTGGACTACTGGGGTATCTAATCCTATTTGCTCCCACGCTTTTCCGGGACTGAGCGTCGGTTATCAGGCCAGATCGTCGCCTTCGCCACTGGGTGTTCCTCCATATATCTACGCATTTCACCGCTACACATGGAATTCCCGGTCCTCTCCTGCACTCTGGCTGCCTGGTTTCTATGGCTTTACTGAAGTTAAACTTCCAGGCTTTCACCACCAGACCCTTGCCGCGCCTGCTCCCTCTCTACGCCCAATGAATTCCGGATGCTTGCTTGCCACCACAGTATTACCGCGGCTGCTGGCGTAGTTAGCCATTAGCTTCAATAAAATTACCGTCACTCGGCTACCATTTCCTGTAGCCGCCGTTTCTTCCTTTATAACAAGAGTTTACAATCAAAACCTTCTTCCTTCATGGCGTTGCTCAGTCAGGGTTTCCCCCATTGCCGAAAATTCCCTACTGCCGCCTCCATTAGGAG
+
$)---+%'&$&&'+).*)-151().*'-,:./)5,//..893+./((,*',4233,76&&%$&&*0)'*(#'+++6;4360('+-.%&),/+*))./+0/60-4;5,24596;))'&/52(1+24%+%&)'%',')*+)),&'(-/$''(((%$'('.*-,0+.0'(&))*,'),)%*)(*--,+.*(-/013+7+&+0+&(')62<:648,-/2122.1-.*'+*'+)**5,/)%''&%&+,0,,,+21).-+:+***+*346;85..%,/5102136597((1321254620--$,*'(-/''11.+('(**11798+01;:445/*%&(,-0(+214/0*)**-,*,0+.1,,0((()+1,788,07*)))*)///.**(,.+(./...11+).2-3/,,---+0.(($%&,,,49-'.4/5.-)-&.$$$&)11**&'&//.+)$'%%()()*.0++&&(4)*)'(%+'%+$$$'()+++,)*($-..-6***-,/-72*-1.4-)('#)%((.01,,$&)10.1+'),,-%)((-/)264+++)/--6/524122.001(4:9844,/+))./+,$*,,'*-+(3-1231/.022)'(*)-.+0,,%&)-,83966**0,((-3,*/*4+599/8(/,10.02-)0.*)((('#'(+*,72(&*+0,3-0)-11-255<7438<,0,)%''',++((%'(124-..5'&'&)(+,1/,*.,1.9.86551+,&,()).).0,).0-2/'1(*'+()*-))+223132*.42,63568:2,..10*,/(1),,+,5./--(34('./+1*$''(/40*-)298+,%&%)(*1/%-2,$&,+.54;4..0/.31'&&&))-2;663.($))2;89868222436820101/5<.,&)//04/-++)+*0*(-(2)*('*330/--.)*-'(++%((()-,3015.9*&$$%%%%%&&%(*(++)1,2,),-+1*&570,65.,01(+&-.626,+,(,)()+-3*(()'7/,...3/.)+(&,4-**'2+0*2/1*''(&)**/,.1$+%%'(&2-,503:333766997171/.+/50/'%(&)*&$&%($()+0:50+4.3:550*)--/.+./47)0;01/.-//009078089'%*.*)./+)-,($*)%''.5+(,,544,361-46;67;5414/&%(0,-,1.-02(132/+,)*43-7:92,3//2--/359/-43+&$'''('%')-00%*()/-/+
@a301387c-c920-4d82-803d-8c23db033a86 ch=337 read=138277 start_time=2019-12-13T17:07:13Z barcode=BC01 runid=2c9cf7bc05858273f10e7d7ec552fc0bd742dc3e
CCGGTTACCTTGTTACGACTTCACCCAATCATCAATCCCACCTTAGACAGCTCCTTCCTTTGCGGTTAGGCCTGGCTTCAGATTGTTATCAACTCTCGTGGTGTGACGGGCGAGGGTATTGTTACAAGGCCCGAGAACGTATTCACCGCGACATGCTGATTCATACTAGCGATTCCAACTTCATGTAGTCGAGTTGCAGACTACAATCCGAACTGAGAATGGTTTATGGGTTTTGCTTCACCTCGCGGCTTCGCTTCCCTCTGCACCATCCATTTGTAGCACGTGTAGCCCAGGTCATAAGGGGCATGATGATTTGACGTCATCCCGCCTTCCTGTAACTTGTCACTGGCAGTCTCGCTAGAGTCTAACTTAATGATGGTAACTAACGATAAAGGGTTGCGCTCGTTGGGACAACCCAACATCTCACGACGCAGGCTGACGGCAATATGCAGCACCTGTCTCACGGTTCCCCGAAGGCATTCTCATCTCTGGCTTCCGTGGGTGTCAAGACCAGGTAAGGTCTTCGCGTTGCATCGAATTAAACCACATGCTCCACCTAGCGGCGGGCCCGTCAATTCATTTTAACCTTGCGGCCGTACTCTGGGCAGTCGACTTAGCGCGTTGCTCCGGAAGCCACGCCTCGGGGCACAACCTCAAGTCGACATCGTTTTGGCGTGGACTACCAGGGTATCTAATCCTGTTTGCTCCCCGCTTTCGCACCTGGGCGTCAGTCTTCGTCAGGGCCGCCTTCGCCGCAATTCCTCCGAATCTCTACGCATTTCACCGCTACACCTGGAATTACCCCTCTACGAGACTCAAGCTTGCCGGTATCAGATGCAGTTCCCAGGTTAGGTGGGGATTTCACATCTGACTTAACAAACCGCCTGCGTGCGCTTTGCGCCCAGTAATTCCGTTGCTTGCGCCTCGTATTACCGCGGCTGCTGGCTGGTAGCCGGTGCTTCAATACGCGGTAACGTCAATGAGCAAAGGTATTAACTTTACTCCCTTCTCCCCGCTTCGCAAGTACTTTACAGCCAGAGGCCTTCTTCATACACGCGGCATGGCTGCATCAGGCTTGCGCCCATTGTTACCAATATTCCTGCACTTTCCAGTAGG
+
./(),3+--0-*/+%)*)544.),*+,3.4494787083+,)()*,-1)*,4466769+64-./9/9,.353+/)'*)($+%,)).8123/:.-+()+/0:3752486:83-'-2..$-(&-*%+33/252)(**121,014<646:37666772//,,.7/(/)+-,../053312..252240/,000''051/08:00000/80././410*)*),).0371/2(86/7:-,/280(.7/0-,//++3,-.1.27,-7753139269:588())(+,,,*+'%$%+,)*-121/2//,452*0:444418;2+01290/,/4,*241;6//0-,%(-(%'//27/6,+,..-.&&))),,.0&'&*+(:*++.-1/.032334/...44*172171//223,8-++/+-&)()(*,64/..-%&.+../%&,.-.40/-+*&%&(&-,/..9.434532..*+,.4::*+.2.-*%)/1267:976**&&'*',,.'1'++-.*)'&,621.*&$+&-,,2/-..-733-//'(,.-3<85/...71111+')($$)+'&#&('27.*-4/70<2-:<;/54/0*+%')+.1*3-143.2255/3652.,.*)%%'')+,+++,&/)++).2*-+0765(18.//0998948.73876/8355-6-+')0+--55-')*-4040+2-./669799;06:3).-84.*&(56832200-++***,+-,.046;953+(*.,35,/90:456/&(,2+2-415)%'-,-077354546<92*++,1702(-'&'()$,%'+74/+2426556678:/.+-/61.7%/+/09536656779,44,*/.1.%(*')+/3(/4+*%+*33)**/3.-++-5216-.-+,-,/370)+.'&(()(%%'*)+/0/.,/-++/-,,,2701''%-1.1.)-.2/,)'.#%%%+2+))*.(*0&&&'&&))#''&*4//8756-1---57/59+*+)')*%$&.2+*0/19+3;84/83-')(*%#$(0'-&''%%$%$(+-)(%&,078<11:1'())')'%)')*1072214111'57569.5368(%2.(.()/2(2*-.5-&'(-)*+..0+&)1,4)
@f5946cdc-5d07-4b95-a99e-822edd92dcfe ch=339 read=120380 start_time=2019-12-13T17:07:31Z barcode=BC01 runid=2c9cf7bc05858273f10e7d7ec552fc0bd742dc3e
CCGAGTTTACTTGATTACGAGCTTCACCCCGATCATGAATCACAAGTGGTAAGCGCCCTCGAAGGTTAAAGCTACCTACTTCTTGCAACCCTCCCCATGGTGTGACGGGCCAGTTGTGTACAAGGCCGGGAACGTATTCACCGTGGCATTCTGATCCACGATTACTAGCGATTCCGACTTCATGGAGTCGAGTTGCAGACTCAATCCGGACTACGACGCACTTTATGAGTCGCTGCCTCCTTGAGTCCGCTTCTCTTTGTATGCGCCATTTGTAGCGCGTAGCCTGGTCGTAAGGGCCATGATGACTTGACGTCATCCCCACCTTCCTCCAGTTTATCACTGGCAGTCTCCTTTGAGTTCCCCGGCCGGACCGCTGGCAGCAAGGATAAAGTTGCGCCGTTGCGGGACTTAACAACATTTCACAACACGAGCTGACGACAATGGCGCGGCGCCTGTCTCACGGTTTCCCGAGCGCATTCTCATCTCTGAAAACTTCCGTGGGTGTCAAGACCAGGTAAGGTTCTTCGCGTTGCATCAATTAAACGTATCCACCGCTTGCAGGCCCCCGTCAATTCGTTTGAGTTTTAACCTTGCGGCCGTACTCCCCAGGCGGTCGACAACGCGTTAATCCGGAAGATACGCCTCAAAGGTACAACCTCCAAGTCGGCATCGTTTACGGCGTGGACTACCAGAATTGTAATCCTGTTTTGCTCCCCACGCTTTCGCACCCTGAGCGTCAGTCTTCGTCAGGGGCCGCCTTCATACCGGTATTCCTCAGATCTCTGCGCATTTCACCGCTACACCTGGAATTCACCACCCCCTCTACGGGGACTCAGCTTGCCAGTATCAGATGCAGTTCCCAGGTTGAGCCAGTTCACATCTGACTTAACAAACCGCCTGCGTGCGCTTACCGCCCAATTCGATTAACGCTTGCCTCCGTATTACCGCGCGGCTGCTGTGGAGTTAGCTGGTGCTTCTTCTGCGGGTAACGTCAATGAGCAAGGTATTAGCTTCTCCTTCCTCCCCGCTGAAGGTACTTTACAACCCGAAGGCCTTCTTCATACATGGCATGGCTGCATCGAACTTTAGCCATTGTGCAATATTCCCCACTGCTGCCTCCCGTAGAG
+
1-)$'28'',-)(&)%&)**').3.*2/0(&&76,*%'-/12546*,,6.-80335:4..%&)*)/-02*&+(),,&)059+.+%&*'12*(554+*..764.../*11,,&++.(*(,.1504348(94-5435/+60.04+*&*,-12/---34*)+,./2-/0010/(0/-.+,0151--.('((-*(+/,&),-5788/:00176/-&(*./.)*%(+13./0.../&&%%&'',&)&')-+/*(*20874085*-.1/0.0759:(*('++*'(&(*,4.39:8)2+/,889:142340//-/-/0,469/;55-%),.98420'%&-5-+,,*+(+-..257564.87,+.87-*)'++203:5987/,/-+/%-))(,0/42(+*2),,87,+8.-'20,&&$(%)*.3559-,)+,&,++*)-)-../5)/(&'%)%%&*)(#')++233.(+'.,;+58**(+*'//090+++00,)+''*3,35521477:2-+.506-./;250/,,.7074*6545361+/013+2-714)($'$&*,*.2*'%$%$%',-558+*,1)30:.%,3.*)*,9;*1///01.,*215)),,*253.*025+744/-,+.3.1,+3,,,-1.0-*&%$)224846*-((,()/388;60-*.-463-21-..36-&,$))++5;776032-,'$)&#&%('*21,'&&%$'*3994,0*)05*,66137))+/+-/20./25787568+0591.5-0+//1&&),7*/-./<72/4(*//.*(%&).03473'%++'(-&*'*003,-()%'%(&+.1/40+1*),(+,-+000*&((0,.6+1357;369:89899;3;-*+.,6-()1&%(),()*))+-141.1,.-/8:2<9:;98981/,&'/)%*'&('$%'&0+*-41171--/,+.,*/'%+'(*(*+)*)&,4.137((')*(*-.,'&&((+&#&%$%%&&*204//3886/.')&(&(,20)/+,,.&$&.-0/77*347,28;.,/20*('%$$*/6.),1/,71+,2,2/8.4/,.43***%$(.*/0620,+++,2,((),)&$'*+)+5,//2.6.-.11'(($'(./336:606*+15111
@05abe97d-8041-4bfc-8fea-28d3b0d84696 ch=251 read=216839 start_time=2019-12-13T17:07:24Z barcode=BC01 runid=2c9cf7bc05858273f10e7d7ec552fc0bd742dc3e
CTCCTAGGAGGCAGCAGTGGGGAATATTGCACAATGGGCAAGCCTGATGCAATACATGCCGCGATATTATGAAAGGCCTTCCAGGTTGTAAAAATTACTTTCAGCGCGGGGAGGAAGGGTAAAGTTAATGCCTTGCTCATTGACGTTACCCGCAGAAGAAGCGCCGGCCCCAACTCCGTGCCTTGGCCACTTGTGTACGGAGGTGCAAGCGTTAATCCAAGATTACTGGGCATGCAAAGAGGCAGGCAGTTTTGTTAAGTCAGATGTAGAATCCCCAGGCTCAACCTGGGAACTGCATCCTGATACTGACGAAGCCAAGGAGTCTCGTAGAGAGTAGAATTCCAGGTGTAGCGGTGAAATGCGTAGAGATCTGGAGGAATACACCGGTGAAGGCAGCCCCTGGACGAAGACTGACGCTCAGGTGCGAAAGCGTAGAGGGAGCAAACAGGATTGAATGCCTGGTAGTCCACGCCGTAAACGATATCGGCTGGTTTGTACCCCATGAGGCGTGGCTGGAGCTAGCATGATTAAGTCGACCATAGAATTAGCCGCAAGGTTAAAACTCAAATGAATTGACGGGGGCCCGCACAGAAGCGGTCGGGCAATATAGTTTTAATTCGATGCAACGCGAAGAACCCATACCTAGTCTTGAGCATCCTGCAAGAACTTTCCAGAGATGGATTGGGTGCCTTCAGGAACTTCTAGCAAGAGACCAGGTGCTGCATGGCATCGTCAGCTCGTGTTGTTGTAAGAATGTTAGGTTAGAAGTCCCGCAACGAGGCGCAACCCTTATCCCTTTGTTGCCAGCGGTCCGGCCGGGGAACTCAAGGGACTGCCAGTGATGAAACTGGAGGAGTGGGGATGACGTCAAGTCATCAGCAGCCCCGCAAGCCAGGGCTACACACGTGCTACAATGATGGCGCATACAAAGAGAAGCGACCTGCACCCTCACTTGCAGAACAGAAGCCGGACCTCATAAAGTGCGTCGTAGTCCAGTTGGAGTCTGCTGTAGCCTCCCGGCTCCATGAAGTCGGAATCGCTTCAAGCCAATCGTGGATCAGAATGCCACGGTGAATACGTTCCCAGGCCTTGGCACCGCCCGTCACACCATGGGAGTGGGTTACCAAAGTAGGTAAGCTTAACCTTCGGGAGGCTTACCACTTTGTGATTCATGACTGGGGTGGAGTCGTAACAAAGGTAACCGG
+
(.0-+/(.'))/,,/'/,*47.,53)7+***,.12,*&'*5/5:5100.+1(('))-20.'%&'')30./1..)**/3+2(+%/0//%()671(,('(0/-+*)*%%(.4*)0.'(+,).-6,)-,-))%)&#'(+06-7--+.+0-,26+')**(+&),*+%/+*)))'$-',-20&-&'&%%'(3+').')($&&)-)(.-'(*(&*++2,7-37',),+6../960+('*,/15,'$%$'%*-)(*481*-3/60345-./0/**')-)/54'$10/061223.&*/-)++$*(*/+*+,)()'*%.%'($%$(&),'(+--2255'&($),--//-.)/),+,*((+-'0..++2,+2+.+,+,.779:40.*-*)')(-.*/*-''*0/&)697.,-554+())-+$$%''(*,)-''&'%(+)(),/*)%-1+)*+,861&./*6+&&/,&23+.8971446-0./3..692,,'('..)%'%&(+-2+,)-((%#'&%)(&&%'%%('(),.,-&)%%%&)+-,,,**+033,)(((('&&)/'+,*))1-20//-.6.,-)*,.0.+)*%+0,+,4.',+.-%&%')),'$&((*+&'%,&(+::*67650*+.,.02/,/,-0'','+'%*(*61&13+*&(&')6/1%%$+*&'27/59/...*+,--92-0*(&$.$-0302(,422++(''$%%,*(%%%)*-,4,)+-.53231.%/1-./(,--.22*,+&.*)*'+),2/-2/'/.1/-'++,.26)*/0/,()**-+.-)27/*,*,,7.-84.,3+-1-(,.621-0.11(,6)-7/03-)*,.(233281-((*&&%.0,-88/-,%')+173,.445+'().*)*$$%#$%&)/4/($&%(&-11-331/..+,*+,/1/-,.03,((&$&%&*'(&'-.+*((&'&''&'('$&%.+')-&)-*&**)+++'&*+&-*),88:546348/'/*1/210/.-+1)&*-3,,)(),.,*$''()-+*-'$'$()9936.+-+-1'1)/.1*,&($('&(/.6073944437.--4004,*-(./'(.014/1415-'/.5*+()%&',1)151-12+,+,/')(.*(()'02+7),-+,($'$*)+*)%&))1,,,382*55,..+-+)./(*04,*+,,,48540)-0.45+)'*'&((')())*.'*)+,,-.+4
@869e7de2-a266-44c9-b039-188325ef33a3 ch=1 read=51660 start_time=2019-12-13T17:07:27Z barcode=BC01 runid=2c9cf7bc05858273f10e7d7ec552fc0bd742dc3e
TTAGTTAACGCAATAAGTACTCGCCTGGGTAGTTCCGCAAGAATGAAACTCGAAAGGTGACAGGCCCGCACAAGCGGTGGAGCATGTGGTTTAATTCGAAGCAGCACTTGAAGAACCTTACCGAATGTGACATACTCATAAAGGCTCAGAGATGGAGAGATGGCTATATGAGATACAGGTGGTGCATCGTCTGGCTCGTATCGTGAGATGTTGGGTTAAGTCCCGCAACGGACGCAACCCTTATCGTTAGTTACCATCATTAAGTTGGGGACTCTGTGAAGACTGCCAGTGACAAGCTGGAGGCAGGGATGACGTCAAATCATCAACATATGACCTGGGCTACGTGCTACAATGGATGGTGCAGAGGCGAAGCCGCGAGGTGAAAGCAAAACCCATAAAACCATTCTCAGTTCGGATTGTAGTCTGCAACTCGGCTACATGAAGTTGGAATCATGTCGCGAATCAGCATGTCGCGGTGAATACGTTCTCAGGCCTTGCACACCGCCCGTCACACCACGAGTTGATAACACCCGAAGCCGGTGGCTAACCGCAAGGAAGGAGCTGTCTAAAATTGGGATTGATGGTGGGGTGAAGTCATAACAAAGGTAACCGG
+
##)-00204/01921.*/),,/.22/+('$#%,/2)&'**'+3/-/56+*)&)+')''))*$()+1+'(,..-.//203:100),((*0*1%(-+1/0/0,./%,$''&(,5-.541-1.14)&1,'+),496/110**).(2-768**+,,;;7+)('*7-531.-&)-027646$)%.'4*,,()+0/.%0)31))+%+&+,..58988;7:41619+*03,+-/)-)-(.%/((*0)1;23251900,8,.:998/06/&-%$'3241310/(%&',,.1948/*.521353/002+*-)()03+/59987778;;121.-+(+,-.134570%)1.1-.**-36234958:8764012,+(,**$))(.83..%))**-2/+-.:2+/:0044;:71788;55727710,/)/($+$%.41),+'+,40%01/1032.4//522132376033+).-7//(+,,.243//--*+-:7897913)+&*52-/+(++-+.5139+/01,.*1.-/.///0(**+1.(22*(2,,78991900-33682420-0,4/1--.3640+.6+'++,7901,*+)*(**54--*)-/-+'+,347;+/-/375939
@8b796542-374f-4956-a6e1-ce8993d1ac70 ch=173 read=228717 start_time=2019-12-13T17:07:25Z barcode=BC01 runid=2c9cf7bc05858273f10e7d7ec552fc0bd742dc3e
CCCGGTTACCTTGATACGACTTCACCCCAATCATCAATCCACCTTAGACAGCTCCTTCGCGCGGTTAAGATGGCCACCGGCTTCCGGGTGTTATCAACTCGTGGTGTGACGGGCGGTGTGTACAAAGGCCGAACGTATTCACCGCGACATGCTGATTCGCGATTACACACTAGCGATTCAACTCATGTAGTCGAGTTGCCGGGCACAATCCCGGACTGAGGAATGGTTTTATGGGTTTTGCTTCTTCACCTCGGCACAGCTTCCCTCTGCACCATCATTGTAGCACGTGTAATAGCCCAGGTCACATAAAGAGAATGATTTGGCAATCATCCCCGCCTCCCTCCAGCTTAATGCTGGCAGTCTCGCTTCGAGTCCCAGCAATGATGGTAACTTAACAAGGGTTGCGCGCTCGTTGCGGACTTAGTAACATCTCGACACGAGCGGCGACAACCATGCACCACCTGTATCTCCTTATAGCTATCTCTTCCATCTCTCTGGAGCCTTTATGAGTAATGTCAGAACCTGGTAAAGGTTCTTCGCGTTGCTTCAGATTGAAAACCACATGCTCCACCGCTTGTGCAGGCCCGATAAATTCGCTTTGAGTTTCATTCTTGCGGGCAATGCCTACTCAGGCAGGTACTTGTGCGTTAACCGCAGCGCTAGAACTTTGACATCCAACACACTTGGTACTCATCATTTTACAGCGCATGGACTACTGGGGTATCTAATCTATTGCTCCCACGCTTTTCGGGACTGAGCTGATTGCAGACCAGATCGTCGCCCTTCGCCACTGGTGTTCCTCCATATATCTACGCATTTCACCGCTACACATGGAATTCCCCGATCCTCTCCTGCACTCTAGCTGCCTGGTTTCTGCTCAAACGCGAGTTAAAGCTTCCGGGCTTTCCTGAACCACTTGCTGCCGCCTGCTCCTCTTCACGCCCAATATTAATTCCGGATAACGCTTGCCCACCTACGTATTACACCGCGGCTGCTGGCGTGGCAGTGGCTTTCTAATAAAGTACCGTCACTCGGCTGCCGACATAGCCGCCGTTTAATATCCCTTTATCAACAGAAGTTTACAATCCGAAAACCTTCTTCCTTCGCATGACGTTGCTCGGTCGGTTTCCCCATTGCCGAGAATTACTACTGCTGCCTCCCGTAGAACAATGTCGGCGCAACAGAAGGTTAACACAGAACTGACAGCTATTCCAGCGCCAGCTTATTGCGTAACCCGCA
+
++'&%*:*-0/,*)+*.,&+-5//868,,3.:72*(*()-(*$&&(-05..///,0+*%%)+.7252(&$%&%.*%'&)().8406:5/*-,+-712+**'*.)((%((5'253494441+'..6.,00,'%'&'*+100/39-/%%%*,45:51/2*'&%'1&&)$'())&--,'30+(&%'&#&%',-02))*-.(.(,/%,'*084-5)(&&('%&'(('',,079+,./7.4991()'&(+/.),1*))'&#$#$'),+61--'&(%&$&)/%('%$%(*'***)+)*&**-4*).3./&(%$+*&%&''-33-87*.(0,3/./9-93,,59/44*+/'*''&%+-///1010079765),.1,&$*)/(&'$(*7/.-**'('*)*-.2+1)**&+,&'&(&)(-)--*(23.(+'*$(+1/123/224,*+&&..*,./(,//7:575000+'/*-.031/04$&&(*&/2362/*))(*((*00///01.&&''*.-),)&'(,')%*****,//$&()2+*''),+342),(-&%(,22)-,.$$.++'-*&))**-12-*2,.--,+.43&6.32*$&'&*--0.%&)*(*(.)9/4.16+-+(,'136,)-$*(((,-1/.,,%)'&%),+%/)*+-)./-())'--)+(')*')*+**'&%'(+/))''#'$&%''%))43:3%01.'%'%'&%&%,05263051*,2),,,-&('(,)%-503.5/&%*).-58..*;9663+&(((2*8-&(&((06//044136308-.43,.3*.1/&)(+526554-2211,,+**,--13*)',,00,*)(*(',+.+/+1--'%&-451,*+&$$&&),,-**,0).(&'1-98,+%$%%**%&$(&)).425+(+057'221-0.((&%%'&$&#%&%%%$&)-(*('&'(-/)+01-$*)+,,.2,,(.'2*/-,0-667/3(((('*1+,/2,%/.2-7+)*'*3-0-73-,***(''%&&()-.+.+,5/-,//+*.***,16655.011,0-(%,(&%$)+-+./'(%()/&&(.+,/,)/1-%''//1)'.'(.97+-02-0.))...+1+4,18262:5*0/..+20.5*,,1/95*)-+35156.+0,)++*+),(1'#%%#()&)4,.52/92++&-%*'-.,$-+/2/+3598.,0).-..3)+$('(%,'%*++)))+&-,0/',.-22+)('&'.'$%,+-%-&'%'%
@9ada6257-240f-45e3-b212-0f59b54c1e5d ch=204 read=113139 start_time=2019-12-13T17:07:44Z barcode=BC01 runid=2c9cf7bc05858273f10e7d7ec552fc0bd742dc3e
CTCCTACGGGAGGCAGCAGTAAGATTTTCGGCGATGGGAAACCCTGACCGAGCAACGCCGCGTGAAAGGAAGAAGGTTTCAGTTGTAAACTGTTATAAAGGGAGAACGGCGGCTACAGGAAATGGTAGCCGGTGACGGTGCACGATGAAAGCCACGGCTAACTACGATTATGATAGCCGCGCGGTAACGTGGTGGCAAAGCGTGCGCCAGGTGTGGGCGTAAAGAGGCAGGCGGCAGCAGGGTCTGTGGTGAAAGCCTGAGCTTAACTGTTAAGCCATAGAAACCAGGCAGCTAGAGTGCAGGAAGGATCGTGGAATTTATTGTGGCGGTGAAATGCGTGAATATGGAGGAACACACCAGTGGCGAAGGCGACGATCTGGCCTGCAACTGACGCTCAGTCCCGGAAACGTAGAACAAATAAGTTAGATACCCTAGTGAAGTGCGCGTAAACGATGATACCTGAAGTGTTGGATGTCAAGTTCAGTAGCTGCAGTTAACGCAATAGTACTCCGCCTGAGTAGTACGTTCGCAAGAATGAAACTCAAAAGGAATTGACGGGGGCCCGCACAAGCGGTGGAGCACGTGGTTTAATTCGAAGAAACAACGCGAAGAACCTGGAATGTGACATACTCATAAAGGCTCAGAGATGGAGAGGAATGGCTATATGGGATACAGGTGGTGCATGGTTGTCGTCGCTCGTGTCGTGAGATGTTGGGTTAGAGATCCGCAACAGGCTGTACTTATCGTTAGTTACCATCATTAAGCTGGGGACTCTGGCAGAACTGCCAGTGACAAGCTGGAGGAAGGCGGGGATGACGTCATCATGCCCCGCCGCGACCTGGGCTACACGTGCTACAATGGATGGTGCAGAGGAAGCGAAGCCGCGAGGTGAAGCAAAGCCATAAAACCATTCTGGTTCGGATTGTAGTCTGCAACTCGACTACATGAAGTTGGAATCGCTAGTAATCGCGAATCCGGCATGTCGCGGTGATGCGTTCTCGGGCTTGTACACCGCCGTCACCACGAGTTGATAACACCGAAGCCGGTGGCTAACCGCAGGAAAGGAAGGCTGTCTAAGGTGGGATTGATGATTGGGGTGAAGTCACGTAACAGGTAACCGG
+
(-,(&%+,46*-1.).2.000.(*,322+26....+0(.1+.3*)+,/858283720193421121,+.,,).*.,.6-+*+++)&,45120-3./29,++/*.210-530664/2)3,)2-+2+,,,4/(/-,&3,4600'))+-(*33*0/-*0()(-('&$&'$(%%%$&&('+*''#%%)+)(')''%+,4.06**1-,$$#')$/+++00989746/,+$,)*(301697304&245-20/.'(1--6801633.''((%$&,'))2+024+-+,38.27-02/(()+&'&+-/24+1*(.--/146605,.,(%,**''**4/7-+2,),-0/*+8233.--,(*/.12).6156270*,),-12...,-2/,3,1+.0+)***-212/6*,+7)).0/5+.0,*,))-056377417.&+(.)7)()%,)+-+''(%%&$%*),,00((.&+'&$(&*/.38/012./.)/+-97*()$''((+$&304/0(((%$&$%&(*36.,('%$&,(,,,...:8244'*.4/05882347;.+''1(02002/373+.0-&)(),1+,1.-52),-*,+*+06:7/)1('%()&(*&+/,-,1,/5.-)+'',.+(***)+,/2/1))%$)/.+0277((%',62((('&(*)*-53212&(),-2367003258842*.//19/..582,-/1034674743*-322411/10,'(%$(.((11-3')-.+&($&(.+,-/.2**.512:585(--3../.+(53.///1352/*+-/205,))-,.25-,-.5-*.'./-:0+180../21636.5666-7/,('*5*(($)')-,((*((%'&-/.,+-.21410055421)*(-.*3),*+1-/531-*&'+)+7%01:4(34+)*+-*+,,16,)(019543-01.0/06421,0(,-8410-*-,./62101)*+-,/()&&%&(+,-+,-/436*'+,-64650++)(()+(-0.8304-''(%'&())*+0*+,*)**,*,0+-0//,,++%%'11''.*-4776422*+123-0-,0--&'(**'*)*-323/1/418:9..4+-.0+7-355.)-/2/1.(*,-01/).4023452/
@4b5e666a-6f76-4b0e-a539-2ebf8a2cf662 ch=321 read=76925 start_time=2019-12-13T17:07:42Z barcode=BC01 runid=2c9cf7bc05858273f10e7d7ec552fc0bd742dc3e
CTCCTGGGGCAGCAGTAGAATTTTCAATGGGGGAAACCTGACCGAGCAACGCCGCGTGAAGGAAGAAGAGGAACGGTTAACAAACTTCTGTTATAAAAGGAAGACGGCGGCTACTGAAATGGTAGCCGAGTGACGGTCACTTTGATGAAAGCCACGGCTAACTACGTGCCAGCAGCCGCGGTAATACGTAGGTGGCAAGCGTTATCAGGAATTATTGGGCGGGGAGCAGGCGGCGGCAAGGGTCTGTGGTAGAAAGCCTGAAGCAACTTCAGTAAGCCATAGAAACCAGGCAATAGAGTGCAGGAGAGGATCGTGGAATTCCATGTGGCGAGGTGAAATGCGTAGGTATATGGAGGAACACCAGTGGCGAAAGGCGACGGTATGGCCTGCAACTGACGCTCAGTGGCGTAGGAGCGAATAGGATTAGATACCGGTATTACGCATCCGTAAACTGATGATACTAAGTGTTGGATGTCAAAGTTCAGTGCTGCAGTTAACGCAATAGTACTCCGCGCCTGAGTAGTACGTTCGCAGAATGAAACTCAAAGGTGGGCGGGCCCTGGCGGGTGGGCATATTGGTTTAATTCGAAGCAACGCGAAGAACTACAAAAGATCTTGACGCCTCATAAAGGCTCCGGAGATGGAGAGATGGCTATATGAAATACAGGTGGTGCATAGTTTGTCGTCAGCTCGTGTCTCGTGAGATGTTGGGTAAGTCCCGCAACGAGGCGCAACCCTTATAATTAGTTACCATCATTAGAAGTTGGGGACTCTGGCGAGACTACCGTGACAAGCTGGAAGGCGAGGGATGACGTCAAATCATCATGCCCATATGACCTGGGCTACACGTGCTGGATGGTGCAGAGGGAAGCGAAGCCGCGAGGTGAAGCAAAGCCATAAGAGCTCATTCTCAGTTCGGATGTAGTCTGCAACTCTGACTACATGGTTTAGAATCATACAGTAATCTTCGCGAATCAGCATGTCGCGGTGGAATACGTTCTCGGGCGCGCTGCTTAAATCACCGAGAGTTGTCTTTTGAAGCGGTAGAAACAACCGCAGGGGAAGGAGCTGTCTAAGGTGGAAGGTTGTTGATGATTAGGGTGAAGTGCTAAAATTGGAAGATAGAGCGATGACTGAAGTAGGTTAACTACAGGCGCGGCAGCTGCTTCAGCACCAGCAATGCACGTAACTACCACC
+
*-/,&*+,+(*(++0520'-)0.+$%$'(1+)&(-)+9()*8:321142.-/9)4//*%')-+3))&$&')&%&'))*'%&.83-,6,1./70-292),,+-()((,,+.+.&'&))/5./85.../*&(*+43-*'&&'')%$''%),*+36//*6++,1./.4471472341365()&(-*')%.*,+213**&)-+.,3/..5',(*+03028412.%)(+&+*&04-+33)6303)3/,.32-3-,)&+(&)+*%%*(%'&'&*')'$$()'05,-)(/4/0103,-'$&**)+*.+(3+()(-7237..%(,)4,9:3.,))'%'#+*,,/44./5697080//000-+.*2**,./'1+/***-/)*+2145''%%#%**5-362+0,,()%$')'(,(+*-'%,,)+.&'4.(+,'1,',$$$(&&&&$%#$'%'$&'(),*0)))*,('$&%((371606041++**,$&/+,863*6-.1/3*-.-4,+++.&$$%'&)+.,)+*,-'&((+'*/,--4<8--3)*844+84-.966+,*'&(&%(+&+(&%+++&,'.*++*,,,(+/.3;96745/'))%(/4100013*,(('#%*',&'%*)13--,)*'*,(+/:0-0/11*+-(),49/-**(1,%)()+,**&(,-&)++6//7:9650-'-/2++,))+-(..00,3.)(&()+,,..03/3(('*),(//6*+/.,.&((.+**15,:402*)&'*/%(,7//869:7/9,**+(.*159)+1775/1,)(.+.)%(%&$%'(+)')(.()%')-'$,,,//21-**-+))-.330+-+//($$&**26:30'//.1//0-/130/3.1/-0..(*(,/+)1+.)+0-3760*'++.-4.,+89-$3.&'.)')%%(,/5<7/7*/474+.*/.21/50.++()*,/&(**&'(%$(&()(&(+.01('%%&&'+/,*)&*&)*,9662232366813+5/0)1')04025+-0-4.-*+')()('&(('(&&('(()(+/5-+())(%%&&)+/0((%'&&$,*.*).&15/(-.)/**-.341*,,),-.(3(.&+'$),)+-.2,3),/+,+.,*+'%'',+$)$*'.-))*-254-,%&')(%$)&%*+)+)61-**%)(.040+(&&%'(%%&(*(')**-2-'/17.'+&'&')$%&$%&$%"
@626be553-1ded-41cf-b4e1-ac19dca3bd95 ch=477 read=94405 start_time=2019-12-13T17:07:37Z barcode=BC01 runid=2c9cf7bc05858273f10e7d7ec552fc0bd742dc3e
CTCCTACGGGAGGCAGGGAATATTGCACAATGGGAAACCCTGATGCAGCAACGCCATGAGTGATGGTTTCAGATCGTAAGCTGTCTTTGGGGAAGATAATGACGGTACCCAAGGAGGAAGCCACGGCTAACTACGTGCCAGCAGCCGCGCGGTAATACGTAGGTGGCGAGCGTTATCAGATTTACTGGGCGTAAAGGGCGTAGGCGGATGATTAAGTGGGATGTGAAATGCAGGCTCCAGCAGGTGCTGCATTCCAAACTGGTTATCTAGAGTGCAGGAGAGGAGTGGAATTCCTAGTGTAGCGGTGAAATGCGTAGAGATTGGGAAGAACACCAGTGGCTACGGACTGTAACTGACGCTGAGGCTCGAAAGCGTGGGGGGGAGCAAGCAGAGTTAGATACCCTGTGGTAGTCCACGCCGTAAACGCGATGAATACTAGGTGTGGGGGTTTCAACACCTCCGTGCCGCCATAGCTTGCATTAAGTATTCCGCCTGGGGAGTACGGTCGCAAGATTAAAACTCAAAGGAATTGACGAGGACCCCGCACAAGTAGCGGAGCATGTGGTTTAATTCGAAGCAACGCGAAGAACCTTACCTACACTTGACATCCCTTGCATTACTCTTAATCGAGGAAATCCCTTCGGGGACAAGGTGACAGGTGGTGCATGGTTGTCGTCAGCTCGTGTCGTGAGATGTTGGGTTAAGTCCCGCAACGAGCGCAGCCCTTGTCGTTAGTTACTACCATTAAGTTGAGGACTCTAGCGAGACTGCCTGGGTTAACCAGGAGGAAGGTGGGGATGACGTCAAATCATCATGCCCCTTATGTGTAGGGCTACACGTGCTACAATGGCTGGTATAGAGATGCAATACCGTGAGGTGGGGCCAAACTTTAAAACCAGTCTCAGTTCAGTTGTGGAAAACCGCCTACATGAAGCTGGAGTTACTAGTAATCGCACTTGAATCAGAATGTCGCGGTGAACGTTCAGGTCTTGTACACACCGCCCGTCACACCATGAGAGAGTTGGCAATACCCGAAGTCCGTGACTAACCGCAAGGAGGCAGCAGCCGAAGGTAGGGTCAGCGATTGGGGTAGCGAAGTCGTAACAAGGTAACCGGAAGATAGAGCGACGACCAAGTAGGTTAACACGAAGACACAGAACAACTTCTTTGGCACCAGCAATACGTAACTACCACC
+
*/./(((+1,(),.).*,(5/%6')+12+7*&*(*/..7--//9650''+))122%'%#%(()*,'),(+%'&),+-/1-.0050343*16)*))-(-3..-..3/+,1.,-2/*1*+-,04*-.++)/''$)*99931+*(&'/'**+)+--03++,,++-0,.790/3444:445'+&32-)()*.+*)0..****+,888677<886/709/786:://+)$+,*),2$.('(,'+%*$30.-0//0/10:/30,67;2530046600112:762-+')'$',)+/+3-.2+,,90--..391--2,),;985/,+*/+'51.6*-78589-2()$$$#$-2/443//0,,//25663404006++2+((*342-32/*&(+74&+))$&+3,-24./2&&(()/**+*51./54,+(8;.(&'&%*%&/.001-/3334'477+1<44)5.239554/.13;446)*)%'&&)++0.9/3656;9636;8775*&'**./445+-/,**2+.7;7,/:99,.+,+0/2223-4725994+,-0.+**+000/)+,0-,*./8;;5923.%'*%)506.../0.,,.)&&(-4+,,+&+,/00)404,1...(0)(*+*2,.,10-),,+/+*-80.84079/586215/114127459846-:814/--399,++++655987161,+.0/36/72.6091.:6)*2213&'23)0*%38628021040/.39354*7+*1-1,-/7,,.7/3433%(()+-04898:882041638:456,-3+30435:;/0446978:2<9,+'((/14-5.-,423688.*-0-0,+**+,+-./..3228<998:899+*+'',*+-3125:/+)(,)/.-'*.66<8749:.8973898:989*-/<6$+)*&%(+*-,(&('),,+-0110/++,-'((20,+/+/,3--*'*"%&%)/0-12.,1002725,,,+$$'$'*4)*/.--6565400-/71487489222288932.*((*3/3-,3:342;2).*()21010,/0.0132654)-%)+-,),$+1,//.,,+,,*1.1,')'$4)36:4-()(*+1*/23759.21-0..1.21/2/-254/*--*)(.*)'(()*+/0-717./0*+(%&*&++*+.+0+)13)0-&),+++2,-.03..06,5&&'$%%#$#
@67603166-7c5a-495f-a18f-cf5ab2ae86d5 ch=396 read=99312 start_time=2019-12-13T17:07:55Z barcode=BC01 runid=2c9cf7bc05858273f10e7d7ec552fc0bd742dc3e
CCGGTTACCTTGTTACGACTTCACTTTGATCATGAATCACAAAGTGGTAAGCGTACCCTCCCGAAGTTAAGCTACCTACTTCTTTTCCTCCCATGGTGTGACGGGCGGTGTGTACAAGGCCCAGGAACGTATTCACCGTGGCATTCTGATCCACGATTATAGCGATTCCGACTTCATGGAGTCGAGTTGCAGACTCAATCCGGACTACGACGCACTTTATGAGGTCCGCTTTATCTCGCGAAGTCGCTTCTTTGTATGCGCCATTGTAGCACGTGTGTAGCCCTGGTCGTAAGGGCCATGATGACGTCATCCCACCTTCCTCAGTTTATAACGGCGGTCCTTTGAGTTCCCCGGCCGGACCGCTGGCAGCAAAGGATAGGAGTTTTTGCTCGTTGCGGGACTTAACCCAACATTTCACAACACGAGCTGACGACAGCCATGCGGCACCTGTCTCACGGTTCCCCGCATTCTCATCTCTGAAAACTTCGTGGATGTCAAGACCAGGTAAGGTTCTTCGCGTTGCATCAGATTAAACCATGCTCCGCAACGTGCGGGCCCCGTCAATTCATTTGAGTTTAACCTTGCGGCCGTGCTCTCCCCGGGCAGTCGACTTAACGCGTTAGCTCGAGGCCACGCCTCAGGCCTGGCCTCCAAGTCGACATCGTTTACGGCGTGGACTACCAGATTATCTAATCCTGTTTGCTCCCCACGCTTTCGCACCTGAGCGTGGAGATCTTTGATCAGGGGCCGCCTTCGCCACCGGTCCTCCAGATCTCTGCGCATTTCACCGCTACACCTGGAATTCTACCTCTACGAGACTCCAAGCTTGCCGGTGCGTTTAGGTTGGGCCAGGGGATTTCACATCTGATAAACCGCCGTGCGCTGCGCCCAGTAATTCCGATTAACGCTTGCACCCTCCGTATTACCGCGGCTGCTGGCACGGAGTTAGCCAGTGCTTCTTCTGCGGGTAACGTCAATGAGCAAAGGTGATAACTGCCCCTTCCTCCCCGCTGAAAGTGCTTTACAGCGAAGGCCTTCTTCATGCACGCGGCATGGCTGCATCAGGCTTGCGCCCATTGTGCAATATTCCCCACTGCTGCCTCCCGTAGAG
+
/54/4/-5211./6,---01.+'''''&'*.(++,541.0+1,'+&+,,,)(%$%,0&&).0+*),,2+3(+-0573.024-./0*+))/2-*1/3--/022188606,-./048:90640,%.00/.,-,.1115;875633596.---86-/.,6-*(('-'():320/3574/1.,)*--.,,1*'+$..2530-01-2224/)(01.--(-1791*('-(+.2,*-.(%..293..+))/000./+,-035588757;4953/+.-*,+*,.*)))-2,,2;65&-((/6975.,+'&&*+1138;079*,66;360/(')*)',**('))(478,*20-(,14:35,+10,*/1:898728-+'.13'4+55-1+$(.+&'''(),01:03/580+*+-).('*+0,49))+,45524456667753-//+5/55.6)32115').320&(*1--3,)))-/4;6221.-,+-,,2/,+100*+1:86-30/--/05.32010154:88<86767601223&&./10<530-+*0.6+'*-'1&0,3(10244/)*-&*,5+),3,+)-1:3-/0-/0//1036&-'**+*/143-45/*--.860302/.,'(-,**306'),*,.&)*-74*)(*'%%(--,+0**)%/13100145289*,,11')*)(7:29/-,.-6.113/2/00102;9,013.-)$(((,*(*1314:467.-,,(+'%%'&+,&(',/*-54,1557;9<:9::14-*&,&+*/+,-93//,.(00119<3/*.0*)+)+)-323/2.2/25147,/4'2&$+*/25&2)&&$%'.&%%%#&((3,''+*0*,)0(%*...)0:/,.//16711-1273*&&&&++0.-,%)''(*'*,158:6610183963409/0/31,+,2/2013/2823/5022-+1**(0.-%*1:/,,+'-**+,425<5767.9768:53453:33380591*1.11++&&4(+3*)1240,41/))*-++1*(++.&'%$%&%)&(+-.368<88<9+(#(&(,-..)'),/1125268,310-6).,58-+,000/9050.,31792-2589987;6.9-,0--+&
@397e0290-c52f-4d27-bd4a-ee0b0e271b53 ch=94 read=213188 start_time=2019-12-13T17:08:07Z barcode=BC01 runid=2c9cf7bc05858273f10e7d7ec552fc0bd742dc3e
CTCCACAGGGAGGCAGCAGTGGGGAATATTGCACAATGGAAACCCTGATGCAGCAACGCCGCGTGAGTGATAAGGGTTTCGGATCGTAAAGCTCTGTCTTTGGGGAAGATAACGGTACCAAGGAGGAAGCCACGGCTAACTACGTACCAGCAGCCGCGGTAGCCGTAGGTGGCAGGCGTTATCCCGGATTTACTATGGGCGTAAAAGGGAGCGTAGGCGGATGATTAAGTGTGAAATGCACCCGGGCTCAGCAGGTGCTGCATTCCAAACTGGTTATCTAGAGTGCAGGAGAGGAGAGTGGAATTCCTGGTGTAGCGGTGAAATGCGTGAATTGGGAAGAACACCAGTGGCGAAGGCGACTCTCTGGACTGTAACTGACGCGCTGAGGCTCGAAAGCGTGGGGAGCAAACAGGATTAGATACCCTGGTAGTCCACGCCGTAAACGATGAATACTAGGTGTGGGGGTTTCAACACCTCCGTGCCGCCATAACGCATTTAAGTATTCGCCTGGAGTACGGTCGCAGATTAAAACTCGAAGGAATTGACAGGGACCCGCACAAGTAGCGGGCATGTGGTTTAATTCGAGCAACGCGAAGAACCTACATACATCCCTTGCGTACTCTTAATCGAGGAAATCCCTTCGGGGACAGGTGACCAGGTGGTGCATAGTTTACGTCGTCAGCTCGTGTCGTGAGATGTTGGGTTAAAGTCCACAACGAAGCGCAACCCTTATCGTTAGTTACTACCAGGCAGGTTAGGGACTCTAGCGAGACTGCCTGGGTTAACCAGGAGGAAGGTGGGGATGACGTCAAATCATCATGCCCATATGTGTAGGGCTACACGTGCTACAATGGCTGGTACAGAGATGCAGTACCGTGAGGTGGAGCCAAACTTTAAAACCAGTCTCAGTTCGGATTGTAGGCTGAAACTCACTACCTGAAGCTGGAGTTACTGATAATCGCGAATCAGAATGTCGCGGTGAATACGTTCCCGGGTCTTGTACACACCGCCCGTCACCGTGAGGTTGGCAATACCCGAAGTCCGTGGAAGCTAACCGCAAGGGAGGCAGCGGCCGAAGGTAGAGGTCAGCGGTGGGGTGAAGTCGTAACAAGGTAACCGG
+
,,-,)()*/,(,5./44025396(-0./640/,/09-/,)0*.8*),38899398971795635-****//,-(,0-<2.5844442392-04376717:26;:*/001+'%&)2/,3.+0,/*2**+*09//-800.4-/.1.2&/21.53*4832,1.-)**+,+-10086)(572350/-.+&,#.0-+-2,,-*+-+//77'*5-)+,47238:7:88864721+*)+(+3/,%(&(-+.9;:::0'-&.,2()+253533,7;;89972811135(),00212/++(.-+,&&+)-/,5,41)*)'))(,*7-..4:9)(*('((&*(+34,5--.445:4550:*),*+43787342-,2./),(.):46743.,'*-0/6:677).0-+,038;:((,+/9+3-56357324645:20106-,+-/*,-/933684/+'+-26*&()*0473539:9+2;75.11128244-158:8:4%''-*.0/28,3*-+,/9/.3,),*%'')84;93,-(),)2-98700(&+('--+2--,0)3:3,581-,-//-*)(*,(511..--/57<;0;8<7+3%,-'0.0*,1-34))(')$%$**,,7-.2//&4')-*--0/14.))''**'.67-7,,--'0.,-.-.41)(+1-19:70..%,04-()&.0446101115868827/0/10-47.350034)*//-((**+%%*)+254+2/&*&')5/60.,150/+,.,'(','3.6.)*48/3520'()%%*.46596543*/,4+47354-.0-21879;;/49778557.8,--9:954(-'$%()212)*./*2,3--&(*.0723-7..143.10/+/+++,,825)/,/01364132.21.%+(03-+/5.1:<;:;9:;401//2854:2261119;:801*$'&&&)&%&&&+0++,86/-'.)%($''+*/,.-62495742130+//*,+0-689827363455,668-8.+,5412/092275004334353.+*.+.*/-1/-/9+*,2-.../13,'(),-0:/6''&%*3-*-81/211213.0.+.+*)&0(*+./-.()*-1,.+0)&*+,-.1358,734856)5
@a797acec-601d-4db2-b959-d37fd1c7fb4f ch=141 read=97270 start_time=2019-12-13T17:08:05Z barcode=BC01 runid=2c9cf7bc05858273f10e7d7ec552fc0bd742dc3e
CCCTACGGGAGGCAGCAGTGGGAATATTGCACAATGGGCGCAAGCCTGATGCAACCATGCCGCGTGTATGAAGGCGCTTCCAGGTTATGAAATGCTTTTCAGCGGGGAGGAAGGGAGTAAAGTTAATACAACTGCTCATTGACGTTACCGCAGAAGAAACTTCAGCTAACTCCGTGCCAGCAGCCGCGGTATTAGCCTGGAAGTGCAAGCGTTAATCGATTACTGGGCGTAAAGCGCACGCAGAGCGGTTTGTTAAGTCAGATGTGAAATCCCCGGGCTCAACGCAAGGCCATCTGATACTGGCAAACGAGTCTCGTGGGGAGGGTAGAATTCCAGGTGTAGCGGTGAAATGCGTAGAGATCTGGAGGAGGAATGCACCGGTGGCGAGAGCGGCCCCCTGGACAGACTGACGCTCAGGTGCAGCGTAAGGGAGCAAACAGGATTAAGATACCCTGGTAGTCCCGCACCGTAAAACGGAAATATCGACTTGGAGGGTTGTGCCCGCCCGAGGCGTGGCTTCCGGAGCTAACGCGTTAAGTCGACCGCCTGGGAATTAGCCTGGGTTAAAACTCAAATGAATTGACGGGGCCCGCACAAGCGGTGGAGCGTAATGGTTTAATTCGATGCAACGCGAAGAACCTTACCTGGTCTGACGCCGGAAGTTCCGAGGGAATGAGAATGAAGTACTTGGCCTTCAAAGGGAACCGTAGAGACCAAAGGTGCGCTGCATGGCGGCTGTCGTCGCTCGTGTTGTGAAATGTTGGGTTAAGTCCCGCAACGAAGCGCAACCCTTATCGCTGTTGCCAGCGGTCCGGCCGGGAACTCAAAGGAGACTGCAGTGATAAACTGGAGGAAGAGGTGGGATGACGTCAAGTCATCATGGCCCCTTACGACCAGGACTACACGTGCTACAATGGCGCATACAAAGCGACCTCGCGAGCAAGCGGACCTCATAAAGTGCGTCGTAGTCCCGGTTGGAGTCTGCAGCTCGACTCCATGAAGTCGGAATCGCTAGTAATCGTGGATCAGAATGCCACGGTGAACGTTCGGAGCCTTGTACGCACCGCCCGTCACACCATATGGGAGTGGGTTGCAAAAGAAGTAGGTAGCTTAACCTTCGGGAGGGGCGCTTACCACTTTGATTCGACTGGGAACGAAGTCGTAACCGGATAACCGG
+
19**(1.36+.4/+-*(*-)2-*.-082/--/2758:33137:06532/1263)49597;:887874-)*--**,),*--*&3118+&&.+'(%(*,1..*+)/71-(*-).&-,')+/9644;-6+())&,.,/37+8+-+512,*1-'3,*.,&*/+&'*-,,,,(0+++++./1-/,,,%3-**'()),/'%$'%)'-('/048779*)&'&)'&%-*,-476-&)(19*)++2,.-.,+%+-1/46.+1/30/5;447/,-&(-.)+30+)34567382&)-),(,,)*+-,/3/./.7.,.',+),-.-1,3&(,+&-/*/0),-,4,,*89-)'%((.1/1/64.-3553/..0266;0-1+(3/+0.%*&*02;3/%%(('%((/6/664-,4,-)&',()+-412240676)(%&%,)))).*&,/4;*6)04+10.''+551:-*+..(()*+((,/23-,197).+*(****))($)()+*'-0,-4+-+/0-&(&&&%.)()($(%&(+'/)*,-4371101+0)+(+,6776245,+(&&((((())'(+3.8262))+87;:60807076723:6.82/00/1-*,..+.0&+.).*)*053<;892:2/0102271*.,11),54..,*.8/81-*)))+),+(/)-*-.*&'%'+,)4-.+'+**$&'$+%&%&&&'%#%&(*)(+*(',('*'(&(*3(/*(*((',&),+.)),+('0+./997-+'(*76971910-.35/2374;-8,5+*+.4-+-031+&)%$%(+329/'..10(*('*)*/6,--3032)3)0+)-.*,.13,0*/4,/0033.$))(*+096333-)1-(.*('&')1-*8745324-/.00143+-+-46/('.)++-0,*04'+-)-&)-4110-0/9/,31*,.0/+4-(%&)0157874/.,,1<576:36753**&-,+/58898-8057.('),,/*(&(*+.1+*%)*6-/1754'*'.,)(*2+11.313,(,*0)*+)+*+,/4(),;8566,*,*+%%&')),5)+%'*)))'(+*$+*274470,-*&)+/6/1)(%)('%).656;+7+78)(-0)**+//-*+)+7/9:899'8.*+-/1/,,4,,65&+**+**+6,++/585.))('%*&)*&*%%%$&*,,7;7:/2
@385be697-c3a8-43d8-bf13-b413971ae2b0 ch=100 read=239717 start_time=2019-12-13T17:08:30Z barcode=BC01 runid=2c9cf7bc05858273f10e7d7ec552fc0bd742dc3e
CCGGTTACCTTGTTACGACTTCACCCCAATCGCTGACCCTACCTTCGGCCGCTGCACTCCTTGCGGTTAGCTCACGGACTTCGGGTGTGCCAGCTCTCGTAGTTGTGACGGGCGGTGTGTACAGACCAGGGAACGTATTCACCGCGACATTCTGATTCGCGATTACTAGTAACTCCAGCTTCATGTAGGCGAGTTTTCAGCCTACAATCCGAACCTGAGACTGGTTTTAAAGTTTGGCTCCACCTCACGGTGTGCATCTCTCTGTGCCAGCCATTTGTAGCACGTGTGTAGCCCTACACATAGGGCATGATGATTTGATCATCCACCTTCCTCCTGGTTAACCCAGGCAGTCGCTAAGAGTCCTCAACTTAATGGTAGTAACTTGACAAGGGTTGCGCTCGTTGCGGGACTTAACTAACATCTCACGACACGAGCTGATGACGACAACCATTACCACCTGTCACCTTGTCGAGGGGATTTCCTCGATTAAGAGTGAAATGCAAAGGGGATGTCAAGTGTAGGTAAAGGTTCTTCACGTTGCTTCAGATTAAACCACATGCTCCGCTACTTGTGCGGGTCCCCGTCAATTCCTTTGAGTTTTAATCTTGCGACCGTACTCCCCAGGGCGGAATATAATGCGTTAGCGGCGGCACGGAGGTGTTGAAACCCCACACCTAGTATTCATCGTTTACGGCGTGGACTACCAGAATCTAATCTGTTTGCTCCCACGCTTTCCACTCAGCGTCAGTTACAGTCAGAGAGTCGCCTTCGCCACTGGTGTTCTTCCTAATCTCTACGCATTTCACCGCTACATAGAATTCCTCTCCTCTCCTGCACTCCTGAATAACCAGTTTGGGTACAGCACCCAAGTTGAGCCAGGTATTTCACATCCCGCTGTCCGCCTGCTCCTTTGCGCCCAGTAAATCCGGATAACGCTCGCCACCTACGTATTACCCGCGGCTGCTGGCGTAGTTAGCCGTGGCTTCCTCCTTGGGTACCGTCATTATCTTCCCCAAAGACAGAGCTTTACGATCCGAAAACCTTCATCACTCACGCGGCGTTGCTGCATCGCAGGGTTTCCCCATTGTGCAATATTCCCCACTGCTGCCTCCCGTAGGAG
+
.0104+$$*+5018/01368;8.676+/0/336000582,,/10714/3/&&(&(),-4.).*-.,+*)),-7566:45697.,)*(3-/;-*)((((+0-/4/.-0-3).8770//,/-/21.-6-&16)/3.*+/6<7/.*))+./09;68867;86765290.-++/343584/123765652+.3--//6:9,6)2280152;972-()0...3486::06<;2292-28.,.,.16-0965,3('.&3)*.66421/135&4--,0.1695,/,-,++.,..*&)++:3))*(*---01,++7334318<+**'(579.,200116-17/(,/-3*.3,*.79/348'++,')),.30))1*(+2+7,1/..213,.1.1207.+)3)1.-+..243811-400**(-()'*.*,-.20),//0.112.-++*(+0123:5'59'6''--)1507,+)4+/5/)*%$(52**07.2700.01306'***&-)()*97:**+4/9:8994/-0241/-,+6,+.2;9820./.1301252))*.)56.,)**+21467:4031,2-*./0033/19:5/0956170/091/256;<3-/-,09,34774&*%)(40-'&)'&+()+('(&'*,-1020,,..5536....3//5,54;63<93<91(**-2.),,,/8037988;902195559;998469/+'')(/.423,+-5.-1/393+1221;7-/$'&(.//00;7849232074-(**&),-5;;9<84894344:16978619')7:8520/033556;5424967957...**+-1-*(+,1+)+)35350(((,&''(44081:084;;-0(+(.)./(/)&))&)*.)*4-%)*-,193*')*-03,'(%$%*'02/(')*0,(11%+)+*)&'*(('),%,201491,(--/42158434(/+.;245+&++31456/3((''(409//09027./716+.+'')%1,0),2487537,,,.38:90+60232+*)&&'*+*--,,./++27/--3-,8:;/..+&*%((,*..<001..///'*&140/8408;6(,1(-/2373323363+&()/02/4/)9<+*2'0*)(
@6314f37d-777e-42e2-87f1-13fd21f03983 ch=404 read=112007 start_time=2019-12-13T17:08:27Z barcode=BC01 runid=2c9cf7bc05858273f10e7d7ec552fc0bd742dc3e
CTCCACCACAGGAGGCAGCAGTAGGGTACTTTCGGCAATGGAAACCCTGACCGAGCAACGCCGCGTGAAGAAGGTTTTCGGATTGTAAGCTTCTGTTATAAAGGAAGAACAGCGGCTACAGGAAATGGTAGCCAGTGACGTACTGATAGAAAGCCGGCTAACTACGTACCAGCAGCCGCGGTAATACGTAGAGTGGCAAGGTATCCAGGGTATTGGGTAAAGAGGGCAGGCGGCAAGGGTCATGGTGAAAGCCTGGAAAGCAACTTCAGTAAGCCATAGAAATCGACGCTAGAGTGCAGAGGATCGTGGAATTCCATGTGTGGTGATTGAAATGCGTAGATATATGGAGGAACACCAGTGGCGAAGGCGACGATCTGGCCTGCAACGACGCTCAGTCAAGCGTGGGGAATAAAATAGGATTAGATACCCTGGTAGTCCACGCCGTAAACGATGAGTACTAAGTGTTGGATGTCAAAGTTCAGTGCTGCAGTTAACGCAATAAGTACTCCGCCTGAAATGCTTACGTTGCAAGAATGAAACTCAAAGGAATTGACGGGGGCCCGCACAAGCGGTGGAGCATGTGGTTTTAATTCGAAGCAACGCGAAGAACCTGAATGTGACATACTCATAAAGGCTCAGAGATGGAGGTAGCTATATGAGGTACAGGTGGTGCATGGTTGTCGTCAGCTCGTGTCGTGAGATGTTGGGTTAAGTCCCGCAGCAGAGCGCAGCCCTTAGTGGATTACCATCATTAAGTTGGGGACTCTAGCAGGGCTGCCAGTGGCGAAGCTGGAGGAAGGCAGGGATGACGTCAAATCATCATGCCTTATGACCTGGAGCTACACGTGCTACAATGGATGGTGCAGAGGGAAGCGAAGCCGCGAGGTGAAACGAAACCCATAAAGAACCATTCTCTCAGTTCGGATTAGTCTGCAACTCGTACATGAAGTTGGAATCGCTAGTAATCGCGAATCAGCATGTCGCGGTGAATACGTTCTCGGGCCTTGTACACACCGCCCGTCACACCACGAGAGTTGTGCTGCAAACCGGTATGGCCTAACCGCAAGGAAGGAGCTGTCTAAAGGTGGGATTGATGATTGGGAGTGAAGTCGTAACAGGTAACCGG
+
**-/%$$$%(*+(,,)'&&&.,*(*'$#$&('()/,0.-1,&)/(+(*0157/*',.3/147%$%%&&(&*)-52:4+0'0)-/-.06*018398/8//03+/+/3+01,$-+1///22(+)*/,,650/.2/)--**)()121&(0*$()**-2,.,./51.1+(+$,(*$))-4.24140--/13568))'+.7///''&&'+)%34)0+.**(&(.91)(.,,+,79+/,)+)37211(+365-26.+6523(,&$$%&)(-+/,./37*9823-)-+&)&&'+)*+*,(,*+,+,'+0.13/624(4*60:210/..+'&(%*&)0/,*1299988530(*+-*2-)++'.,/3/7..'(4)418961-.---*)+'&+/.(*,*)+*-1//(*(''00226**)&)**(*&35053004772;-')'()8575-/01:779<92)).*)*,/178102316141:897/61,.772.211,/1/5381.1247;894/0-../4.230,(*&)$&''.0,57)+/4(+333+24,,8:;.,-+106323(77/',1.*+01.023.101.---11.*.128;/167;6*0,*-3'1.30/2**''&%%$&*'/),0610001)/+4/02589))))+32+(*(%(+,+-,,)'('&($%()20087776812.1+-+..++*++:-./003742-15/9.3.)0,+'&)+/,'*)+.+,$'*.,**/,')&%$'%'%+5+0:9;95-9-4,131::1.0//&'#%#(*',.+0.&*,/%&&-*'(+-/-2..4)6.&483.23245554;634697),&+(+(*.013725.'),368)+2--*&'*)8,,62--1,,1,,(*-+,--/*,/-09992,/1..-72.*,40188-/..*',0//331.-,'5*/39:03,3-%'54512/*/0/&)&).434./-1,2*0()'0/*.-2+,.6452847+0113645670*+-163+-,-8426.()*%')*'02(0/3;86;5.-,&)*,0+/,)'&(/5.../101/))(*.51&$(+/2./5544542(,')'*$'&**/.256),.+076/.-+*+.3431,.%%'+,)'+,)-/712(3,-54:19
@4a20a922-a630-4099-ad59-6ddb39791d68 ch=76 read=131074 start_time=2019-12-13T17:08:53Z barcode=BC01 runid=2c9cf7bc05858273f10e7d7ec552fc0bd742dc3e
CTCACGGGAGGCAGCGGTGGGAGAATATCGCACAGTGGGCGCAAGCCTGATGCAGCCATTACCGCGTGTATGAAAGGCCTTCGGGTTGTAAAGTACTTTCAGCTGGGAAGGGAGTAAAGTTAATACCTTTGCTCATTGACGTTACCCGCAGAAGAAGCTTTCCGGCTAACTCCGTGCCAGCAGCCCGCGGTAATACGGAGGTGCAAAGCGTTAATCGGAATTACTGGGCGTAAAGCGCACGCAGGCAGTTTGTTAGTCGGATGTAGAAATCCCGGGCTCAACCTGGAACTGCATCTGATACTGGCAAGCGGAGTCTCGTAGAGGGTAGAATTCCAGGTGTAGCGGTGAAATGCGTAGGGTCTGGAGGAATACCGGTGGCGAAGGCGGCCCCTGGACGAAGACTGACGCTCAGGTGCGAAAGCGTGGGGAGTAAACAGAGTTAGATACCCCTGGTAGTCCACGCCGTAAACGATGTCGACTTGGTTGTGCCCTTGAGGGCGTGGCTTCCGGAGCTAACGCGTTAAGTCGACCGCCTGGGAATACGGCCGCAAGGTTAAAACTCAAATGAATTGACGGGGGGCCCACAGGCAGTGGAGCATGTGGTTTAATTCGACGCAACGCGAAGGACCTTACCTGGTCTTGACATCCACGGAAGCTTTCAGAGATGAGAATGTGCCTTCGGGAACCGTGGACAGGTGCTGCATGGCTGTCGTCAGCTCGTGTTGTGAAATGTTGGGACAGTCCCGCAACGAGCGCAACCCTTATCCTTTGTTGCCAGCGGTCCGGCCGGGAACTTCAAGGGAGACTGCCAGTGATGGAGGAAGGTAGAGGATGACGTCAAGTCATCGTAAGCCCGCCACGACCAGGGCTACACGATGCTACAATGGCGCATACAAAGAGAAGCGACCTCGCGAGCAAGCGGACCTCGCAAAGTGCGTCGTAGTCCGGATTGGAGTCTGCAACTCGACCATGAAGTCAGGAATCGCTGGCCAATCGTGGATCAGAATGCCACGGTGAATACGTTCCCGGGCCTTTGTACACACCGCCCGTCACACCATGGGGAGTGGGTTGCAAAGAGTAGGTAAGCAACGCTTCGGGAGGGCGCTTACCACTTTGTGATTCATGACTGGGGTAGAGAATCGTAAAGGTAACCGG
+
'))&'%2-(---,//%1417*)%&+))()*,.3*/54656167;38:8777.64'47/7-,8:255976,,+4*(&((2681',+('&&+3+'(()(*.+'((#'*.)0*.-$'(3;7*5,3+2*11180,-0/+8+*(-,01,5-.*3-.2+(,*'(++,)(-))*/701286455-+-,)/0(&$&'+*-21-23/('))++-3+,-1.;.:/.,--)3+-.6:;952105--/,-(*)-%''*&).93/+0&%)1+6462,%&./)*1))157770..302894:5578678756607613..-%*-/*+-//267..).,4+1/517.9))4/.-,+,,-1,)*3,+77982-&'()+90.5./3*%,**4115.,*''1.*-64.,/1:88*+('+--/00-222&'..22')++),.4.54(&)%.5474.$&+-*,3874:7)+58:50003)*(-3-23;810*+,991/*-&2)3--/049*)),'16*2**0105,7+3.(,.059422.2-712357286,09405.-,,+1264.-.*+/:0945/0..746.*+,0657+1),26:.2--()$%')(1241*-./1))-74;:/61920'102/)/,/*-1)*/0-/0,4;84450/7151112,*+/-*,)+,485(()+*8111/720235;686)2,/61:872,*)+(++-//.3563:51120./0+,./2675290..02+,+--*/,%$(''+7'(-:55*))*16495<7-6445-06,):--9;3454;29)2*,+&)'+&',),%&(+*'**00/39244..-&)(,*-/)1.'-$-,643..-..1((.3498(-%$&.0'#&&%&*,01-0885)((&&(&)+87788;957557778978)&(&*('(:87865*)++*)/8+05<53654*+*9601488996:99/9(0))9*5,*,,.166-0-..0*'))+/08///(0*/1,3))*'%'&1-266:9;8564226325-*-4;91011.72681))+8987*5.014111.2;2:4,-2260/03.13:1''')('/27*,+3.&&&')/3//+'('&)$'/,2,7('*/',,103.28/3073/166852*(+*+-1:90-)*('%&'(0159'+&',<8;09
@b250a576-b772-4807-8b07-2e7c22098db1 ch=66 read=138768 start_time=2019-12-13T17:08:49Z barcode=BC01 runid=2c9cf7bc05858273f10e7d7ec552fc0bd742dc3e
CCAGTTACCTTGTTACGACTTCACCCCAGTCACTTGAATCCACCGTGGTAAAGCGCCACTCCCAGTAGGCTACACTTTGCGCAGCCCACTCCGCTTGGTGTGACCGGGCGGGTGTGTACGGTGGGAACAATATTCACCGTGGCGACGGTCACGATTACTGGCGTTCCGACTTCATGGGTCAGTTGCCGGGCATCCAATCGGACCTGACGCGCTTTGCCAAGGGTCCGCTTGCTCTCGCGAGGTCGCTTCTGTTTTGTAGTATGCGCCATTTGGCACGTGTATAGCCCTGGTCGTAAGAGACCGCGTGATGACTTGACGTCATCCCACCTTCCTCCAGTTTATCACTGGCAGTCTCGCTGCAGGTTCCAGCCGGACCGCTGGCAGCAAAGGGATAAAGTTTGCGCTCGTTGCGGGACTTAACTGACTTATTTCACAACACGAGCTGACGACAGCCATACGGCACCTGGCTGGTTCCCGAGGCACATTCCTCATCTCTGAAACTTCCGTGGATGCTCCAAGACCAGGTAGGTTCTTCGCGTTGCATCAGATTAAAACCACATGCTCCACCGCTTGTGCAGGCCCCGATCAATTCGGTTTGAGTTTTAACCTTGCGGCCATTACTCCCCAGGGCGGTCGACAGCGTTAGCTCCAGAGCCACGCCTCAGGGCACAACCTCAAGTCGACATCGTTTACGGCTGGATACCAGGGTATCTAATCCTGTTGCTCCCCACGCTTTCGCACCCACCGGTCAGTCTTCGTCAGGGGCCGCCTTCGCCACCGAGTATTCCTCCAGATCTCTACGCATTTCACCCGCTTTACTGGAGTTTCCCCTCGACTCCAGAGCACCCGTCAGATGCAGTTCCCAGGTTGGGCCAGAGTTTCACATCTGACCCAACAGGCCGCCTGCATTGCGAAAGCGCACGCCCAGTAATTCCGATTAGCAGCACCCTCCGTATTACCGCGGCTGCTGTACGGGTTAACCAGTGCTTCTTCTGCGGGTAACGTCAATGGACAAGGTATGCTTTACTCCCTTCCTCCCCGCTGAAGTACTTCCTGGCCGAGGCCTTCTTCGCGCCACACGCGGCGTAGCTTGCATCAGGCTTGCGCGTTGTGCAATATTCCCACTGCTGCCTCCGTAGAG
+
2,))6.&3/6/.36(+)),.40,04:0..031-1.,,843&$)$'(+3/64*&(*11(())('%%(%&')/+0'-*))')(*)*07,)-.64**-)/'.)*+.3)-385,&(+',*-*.*('%(,-/-''+04<434;16371(&%&%-'&)*+.1-/3(.(*)/*)*+.242'**.)**(+*/+/()0&*$(*)./-4)7/0-$')/)*'(,/5,0.2.'10//,((,((),-//,*,&*&*+./0-,(%'(*+))(&,')*-/29208)&))#)(*+-*&')08..,454)((.)*-,2/+(+*)')*%)'$&(+.034-595+175859/0121437*++//429..,//02&&*$'()2542)&).)80769331-4..'143))503-/-'*&1./2,11:717-*&13/)'%*&*''&''))07-*&'(&'%(%&14-.%,,/00+--),'/$%&&*/*,+++4996893***-,,2157,-038730//''03(96:846:834.///)3,537900302(5,:502--/3/5/0/28+*,12.;;72:./&*%+*03+/6-*+(')(*%./+73'%&&',019+(%./,)(*+;<0-3,-+/-//616&1%%(/.16/)+.)(),1..*+)%(&**()1.4&&)*)***-04960-(,,)+*/)1,.0(*))),(32360282),'($%*'-*),1*452,.+*(,0/.01-/4*-/115,),-*.1+/'&%))*$*%(%'')+--443468-//8,5754232006:/20(&**,9756--%%$1001/-'./0-8;5,,0-)'((+&$%$&)$&*-&**-+((&$$*+(''-),,45+'+,*00001679;29-/+-.-38/6/,-$'(4.)*,,,*')&,)&/2.('&,.-14-,,%/%%%&'+''(()&,*+/,+*1./-5274,7++&0',,,,//-/0%/(,/.2)**0.-/,,*-&(--/+(.*%()(13676:46;5//1(+//3954674653//-&'(((()((+./(+-.7,-1-&)3:4+-8-,1-%.&(*+$&%)'-%&$.)131:33:8+*(*)'*(0.,*+))&&$%&%&',./%&%&)***')%'+..+,/+++8615.'*++32247273),//&(
