# Supplementary material for: De novo species identification using 16S rRNA gene nanopore sequencing
Source: PeerJ. 2020 Oct 21;8:e10029. doi: 10.7717/peerj.10029 (PMC7585375; doi:10.7717/peerj.10029)
Supplement: Supplemental Information 3 [file peerj-08-10029-s003.zip › pass_fastq_runid_2c9cf7bc05858273f10e7d7ec552fc0bd742dc3e_443.fastq]

@880f9836-d026-47b3-9e10-c49ff197435b ch=253 read=234282 start_time=2019-12-13T17:09:05Z barcode=BC01 runid=2c9cf7bc05858273f10e7d7ec552fc0bd742dc3e
CCGGTTACCTTGTTACGACTTCACCCCAGTCATGAATCACAAAGTGGTAGCGCCACTCCAGAAGGTTAAGCTACCTACTTCTTTTGCAACACTCCCATGGTGTGACGGGCGGTGTGTACAAGGCCGGGAACGTATTCACCGTGGCATTCACTGATCCACGATTACGCGTTCCGACTTCATGGAGTCAGGTTGCGATAATCCGGACTACGACACTTTGAAGTGCATACTCGCGGTCTCTTTGTATGCGCCATTGTAGCACGTGTGGCCAGCCCTGGTCGTAAGGGCCATGATGACTTGACGTCATCCCACCTTCCCCTCCAGTTTATCACTGGCAGTCTCCTTTGAGTTCCCGGCCGGACCGCTGGCAACAAAGGATAGGGTTGCGCTTCGTTGCGGGACAACCCAACATTTCACAACGAGCTGACGACAGCCATGCAGCACCTGTCTCACGGTTCCCGAAGGCATTCTCATCTCTGAAAACTTCGTGGATGTCAAGACCGGGTAAGGTTCTTCGCGTTGCATCGAATTAAACCACATGCTCCACCTTTGCGGGCCCCGTCAATTCATTTGGTTTTAACCTTGCGGCCGTACTCCCCAGGCGGTCGACTTAACGCGTTAGCTCCGGAAGCCTAAGGGCTATCAAGTCGACATCGTTTACGGCGTGGACTACCAGGGTATCTAATCTGTTTGCTCCCCCACGCTTTCGCACCTGAGCGTCAGTCTTCGTCAGGGGCCGCCTTCGCCACCAGTATTCCTCCAGATCTCTGCGCATTTCACCGCCACCTGGGTCTACCCCCCACTCTACGAGACTCCAAGCTTGCCGGTATCGGACAGTTCGGGTTAGGCAGGAAGTTTCACATCTGACTTAACAAACCGCCTGCGTGCGCTTTACGCCCAGTAATTCCGATTAACGCTTGCACCCTCCGTATTACCGCGGCTGCTGGCACGGAGTTAGCCGGTTAACTTCTTCTGCGAGGTAACGTCAATGAGCAAAGTGTGCTTTACTCCTTCACTCCCGCTGAAATTGCTTTACAACGAAGGCCTTCTTCATACGCGCGGCTGGCTGCATCGGGCTTGCGCCCATTGTGCAATATTCCCCACTGCTGCCTCCCGTAGGAG
+
.()7473574:.0-$$%'$%1032554,14:8977853134830/22+.(),//&('2,&'**',):-:,4224834579,797+222-.&()44./86.2.--.4'367/4266135745,2.2+4.,+/-2,/4-,-5-31866892')**+/0745554:''&))//'&'(-1;417//+++2$(106*,(%).538*6/66)%&--.-0-4*%&$&&$%$*%&&(,*00+,*',/*)--,)+.5:568-+--.-/*-&+&%#%''094349990.5-++.-2/./1220.,-+-37888/4:5),:/470,+,0600195/158:828.&)+/64*,4.--/2.18+-6-/,5.21.//1963+34:)3-88*.3//.,1%&-1,+2...584.))()&$/+23293-,*.()'+-555669730./*+,-:/85349.16621-32:5:56412813332641547424+,.:;825-2-27:9:456-'(/,:(3//-0*4,;:9<;9:728/...1/..2-22)**+,-:44436-/&'*&'21,++61-+,.2058538<:.,1:;+39283945,408-634609:0+.59*87755-2,6)))()(/,/26,,0,/,%,,%(%.+*+.&5542-../085987486***../99;731-*+'1/)(+,.-02/3+-591+//39<9//3./4;2/14*36553376861688:;:8.:*,4:22745:6;7675&+&&*31416++/&''4332*%&**/55<9214:233+,,,**#($('-0724.(-./.,0+,/.'','2*++.*28;)35125()$'&..23%+*8)&(05#)'&&(090-+,,00.+-&&&5-44987;59;89998663027/+/**'%(.0479<54+,*9,8--*('()+087148*,+*0-3:8.4---+++1,0,1+-$'/81,26&4*-&&&-2:4<4205(&/6/18766112/01796:-0.4..-380--.14.94,-+270)5--11),*%*-1.'(+(+$&&*(388;78<823+-()'+(-%%'++,/3144'((.0714/75(',0'-*,*8../75880(+-.231042/90/138-,*
@5b6a0918-0229-46be-9161-b95487773c39 ch=214 read=62323 start_time=2019-12-13T17:09:04Z barcode=BC01 runid=2c9cf7bc05858273f10e7d7ec552fc0bd742dc3e
TGGTTACCTTGTACGACTTCACCCAATCGCTGACCCTACAATTGTGCTGCCTCATGCGGATTAGCTCACGGACTTGGAGTGTGCCAGCTCTCATGGTGTGACGGGCGGGTGGCCTGGAACCAGGAACGTATTCACGCGACATTCTGATTCGCGATTACTAAGTAACTCCAGCTTCATGTAGGCCAGTTCGTATTTCTAAGTGGGCTTAAGTGGTTGAAACTCCACCTCGCAGCATTGCATCTCTCCTGCTTAATATTGCTTAACATTAACTGGCCCTACACATAAGGGCGCGATGATTTGACATCATCCCCGCTTCCTCCTGGTGCTTGGGCGAATCGCTAGAGTCCTCAACAATGGTAGTAACTAACGACCGAGTTGCATCGTTGGGACCAGCAACATCTCACGACACGGGCTGGCGACAGCCATGCACCGCAGCCGAGGAATTTCCTCGATTAAATTGATAATGCGAGGATGTCAGGGTAAAAGTGGGATTCTTCGCGTTGCTTCAGATTAAACCACGTATCTCCGCTGCTTGTGCGGTCCCCGTCAGCACGGAGTTTTAATCTTGACCAATACTCCCCAGGCGGAATGTAATGCGTTAGCGGCGGCGTGTTGGGGCCCCGCACCTAGTATTCATCGTTTGCAGTGGACTACCAGAATTATCTAATCCTGTTTGCTCCGCTTTTGGTATCAGCATCAGATTTACAGTCAGAGTCGCCTTCGCCATAGTGTTCTTCCTAATCTCGCGCATTTTACCGCTTCACTGGGATTCCTCCTCGCCTCTAGATAAGCAGTTTGGGATGCAGCACCCAAGTTGGAGCCCGAATTATTTCACATCCTTAATCATCCGCCTACGCTCCTTTGCATGATAAATCCGGTCTTATCTCTACCTACCGCGGCTGCTGTGGATTGTCGTGGCTTCCATCCTTAGATTGCCGTCATTATCTTCCCCAAGAGACCAGGGCTTTACGATCCGAAACCTTATCTCCGCTGGCGTTTGCTGCATCAGGGTTTCCCCATTGTGCAATGTTACTTATACCTCGAG
+
*)*79.18-9&($%'.0/*)%')'/*./,-0./19)'%''%*&%&%&),.2,/&'%*(/&3*(%%(-+./60-0+,+#&('+%)'&')'1--'&*(&'$$$&-31,-0+'('(*++'*005/.-/--7996;.(*&)('(&(2/0/.250*(*(,4*.-0*)+05/-4-+))(/)%)&&'*()%$&+5($%$&&&%&&&$($&$$$&*'$'&'+)%()&'*24**)%%$#%'+,4/*+)('('((((%%'$&&(%*-'$'%$#$%+('$#&+,2/-(')-,0460-//)&%('(+%07,+,/)/252703($&+)9-*3+&&)'&*-)'*23&&&')%()'&&(*-3133,+-,*1-.'%**3,/-+0-,,''&)/.+,..+..3*.'%$%)$0)'))*))+*.1,/+-%+&..,,+--/3&26,.+,*'%$$#&+((')))+,67-4030-1,-+('&&'+,1**(+&/3.7044/()&&&'('$'&).&/,11/,*,+0/&-372$*,).,33.4/1(.&&&)02*)/&'/)+(%#'(()00&%()&%%$&''&(,884,6**+&%#%$*'*$--023*(,-(&,'.'$$'('(*,,,&+((**-'$&&&&%%)()*)+(%)).-)+)-+2:7469,34)#%$$'+-*&*(*/+**++300-..41220-05)*1-32&(,-+%&'&&)++((&--&+%.'&%+),.1*((((-.33057456'%&&&$+0.+.*(&*./30,$(),,562&'/+&'+)+*,*+.%'5,,)'(&&%#%$''%%'-*%%#%().</2-'*-1.),,)./+*+)+.'($'4.)(%&0)(08/(''(,3'%%-0881152*-51/0*)'0')1*(,'(&&)+15,5'*$'#%&%(%&&%$%$%$-3/0/:4631.*(%*$/'%$%%((('(-&*&,,'''&*#,%$11,28.9--,11/079+1.&'*,00).24+06)().,41+*./-1113/-/','$%$'1-++-(&&'&()+4*+,+082/57.(-7./*-).*).&$%$%#&$'&$&%$%
@98123685-fe37-4135-aa56-c6991ce450f9 ch=253 read=234280 start_time=2019-12-13T17:09:01Z barcode=BC01 runid=2c9cf7bc05858273f10e7d7ec552fc0bd742dc3e
CTCCTGCAGGAGGCAGCAGTGGGGAATATTGCACAATGGGCACAAACCCTGATGCAACCAGCCGCGTGTAGCGAAAGGGCGCTGGGTTCAGAACAGGGAGGGAGCGGTGTGCAGCTCGTGACATTGCAGAAAACGCTCGGCGCGGCAGTACGGTGCCTGGGCAAAGGCGCAGGCGGTTTGTTAAGTCAGATGGCAATCCCCGGGCTCAACACAGAACTGCATCTGATACTGGCAACTTGAGTCTCATAGGGGTAGAATTCAGGTGTAGCGGTGAAATGCGTGAGATCTGGAGGAGGAATACCGGTGGCGAAGGCGGCCCCTGGACGAACTGACGCTCAGGTGCAGCGTGGGGGGGCGGGCAGGATTAGATACCCTGGTAGTCCACGCCGTAAACGATGTCGACTTGGAGGTTGTGCCCTTGAGGCGTGGAACTAACGCGTTAAGTCGACCGCCGCAAGAGGTGGCGCAAGGTTAAAACTCAAATGAATTGACAGGGGCCCGCACAAGCGGTGCTGAACAATTCGATGCAGCGAAGAACCTTGCACAGTGCTTGACATCCACGGAAGTTTTCAGGATGAGAATGTGCCTTCGGGAACCGTGAGACAGGTGCTGCATGGCTGTCGTCAGCTCGTGTTGTGAAATGTTGGGTTAAGTCCCGCAACGAGCGCAGACCATATCGCTGTTGCCAGCGGTCCGGCCGGAGCTCAAAGGAAGACTGCCAGTGATAAACTGGAGGAAGGTGGGGATGACGTCAAGTCATCCTTGGCCCTTGACCAGAAGGGCTACGTTACTGCAATGGCGCATACTGAAAGCGACCTCGCGAGAGCAAGCGGACCTCACCAGGTACGTCAGTCCGGATTGGAGTCTGCAACTCGACTCCATGAAGTCGGAATCATGGTAATCTCGTGGATCAGAATGCCACGGTGAGATACGTTCCCGGAGCCTTGTACACCGCCCGTCACACCATGGGAGTGGGTTGCAAAAAGAAGTAGGTAACTTAACCTTCGGAGGACGCTTACCACTTTGTGATTCGCAGCTGGGGTGA
+
-21)&$%$+*0001224315594(-,+,-/--.,:-.8:32&-59/-8*+,/2-.-'')($)0--.('%#&&'(,+'*0,-/116++)&%$%$$$&)'(++)&'(+))('&(%&(&%%$(,0$*%$%$&)((&$$))+)&%&)%)'&$"$#%%'&(%$'+''*0-$%&'(-076)06;1+5./(',4)((-%$%',)*'))).236,1*'$'',+5-.23333/....3-4-*1,%&&'(,-/45,*(-,,(,+,,.-6//17542-01/:2..3/,./1-&%%#*,77203-(,-)2+1:8471242126241*+.54-./:87,*/../.,+,+-+/103+(''+21,/./,**('&&+-2-/0,'..13<0.533362:7.12/,,+1;51//0,./.+**2*3,*+10'(%-5+(-++/1&%&('0',003002.5/5+,---/+**.,$+)('&'%&&()*/.-12/;1<;858878601-8-8-01&/75.02(&)(*-4/327/-)$('()-122.---(('%()).)*61,1+')&$$$(&).++*-/123-/0+2+*4;;9470-..///07///4679;96;:283;9:855.7&*.822221665967798688.2223473,))((,,,/0/71)1/1./),-6/,-5'3+*2045)'*,.%')+-)*,).:-462/32969113251:/+008.8+.,+(').0245-////669)1214.//*'/*,08<9486899:42++-0114*+00(4.'#%(*+4/+(%')%(%&&'*%$$%#+-52,10031-(*&%((('-.*0)*,*--,+**-27/33:21%(+&-()(*(),,*'$&'-'(*$0&/+-/0379978000/+/01889211./2&/&&*,&*%034832'(,0481.-*-+2.234+-*13-,&)0272150,+..'),&&((&**+,2.3;224620./4)0+1/)*+.4*,+&,+/93+&)-))(*2//,'$%*,21073*-',,(22.7..:<3119,*+*-6.1)*&*,,(.,*)).
@d215a6dd-d33e-4537-ad6f-bdfc809393cc ch=256 read=161657 start_time=2019-12-13T17:08:57Z barcode=BC01 runid=2c9cf7bc05858273f10e7d7ec552fc0bd742dc3e
CCGGTTACCTTGTTACGACTTCACCCCAGTCATGAATCACAAAGTGGTAAAGCGCCCTCAGGTTAAGCTACCTACTTCTTTAACCCACTCCCATGGTGTGACGGGCGGTGTGTACAGGCCGGGAACGTATTCACCGTGGCATTCTGATCCACGATTACTGGTGCGACTTCATGAGTCGAGTTGCAGACTCCAATCGGACTACGACGCATGGTCCGCTATATAAAGGTCGCTTCTCTTCATGCGCCATTTGTAGCACGTGTGCAGCCTGGTCGTAGGGCCATGATGACTCGACGTCATCCCACCTCCAGTTTATCACTGGCGGTCTCCTTTGAGTTCCCGGCCGGACCGCTGGCAACAAAGGATAAGGGTTGCGCTCGTTGGACAACCCAACATTTCACAACACGAGCTGACGACAGCCATGCAACGCCTGTCACGGTTCCCGAAGGCGCGCATTCTCGCTCTGAAAACTTCCGTGGATGTCAAGACCAGGTAAAAGGTTCTTCGCGTTGCATCGAATTAAACCACATGCTCCACCCGCTTTGTGCGGGCCCCGTCAATTCATTTGAGTTTAACCTTGCGGCCGTACTCTGGGCGGTCGGTAGCTTAACGCGTCCGGAAAAGCTTACGCCTCAAAGGGCACAACCTCAAGTCATCGTTTGCGGCGTGTGGACTACCAGGGTATCTAATCCTGTTGTTTGCTCCCCACGCTTTCGCACCTGAGCGTCAGTCTTCGTCAGGGGCCGCCTTCGCCACCAGTATTCCTCCAGATCTCTACGCATTTCACCGCTACACGCAAATTCTACCCTCTACGAGATAAGCTTGCCAGTATCAGATGCGGTTCAGGTTGAGCCGGGGAGTTTCACATCTGACTTAACAGACCGCCTGCCGTGCGCTGCGCCCAGTAATTCCGATTAACGCTTGCACCCTCCGTATTACCGCGGCTGCTGGCACGGAGTTAGCCGGTCTTCTTCCGCGGGTAACGTCAATGAGCAAAGGTATTAACTTTGCTCCTTCATCGCTGAAAGTACTTTACAACCCGAGGCCTTCTTCATACACGCGGCAATCGGAGCTTCGCCATTGTGCAATATTCCCCACTTACTTGCCTCCCGTAG
+
69463723939,2-(-2045;4.523+.0::6976:95352.,++/6369-)+,+7(()&*,,873-013581'129+++&&*+42()+97./556)+.7796;:80710/+)$%%,*/0+:3230040060-/51-4,,*173-,.0/'''*+10**&&%'$%'(*00.*7-()*+20-3-++%)-+/4'5)+,)1,9420012(('((112,'''$'%(+/'*-0.,+-*+-*,+%&+***+)&*-'%%%%&&)*1-.(%'+,6*/.,,142)045421/11+*(&%-.36888,7-'$&&(-6.//<9355352520'),+,.+08+,(-36/5(0,4,4:7675554:420/64++2,4/)0523812-/41*.(*+(()'-)'.4/,39**/015514/,&&'((5509155;18721).,17431-')+89:261++0-.,*)#(*29357%&&)032980-0.+(),-437847)4-547+/6573/*+08;99;946110,,-/;.2-1-2917933024889.02;/**+)**+.306+074,.07471600098.113;:0:4.8-,--+,*+*+,+,%(/593:77,3)'$'')11-../111.2.3.,%%%$*.2496789,+33--//14:58-5.3-&+-.197(+%.+,-41486554560/(%))4435:/:--,-,%*.**++.88**-+,,50//2/280-'*668966888;:679+,7:5153496<822,(,)(-323;62,1*++/0.*,+()14(22)+/11-0,,-','(.**+/0)*-71(7668420-**,%)*,)+,'(+,.6334543*,1)+'/526/+203&,)*$)+7,*+...02.-*+*3/8/6/98125-,+*,--0-)%$&)-1/+,.235:75308/.&0*,/.(**/3434411.3.-9:0/(,.1400/3,()))%)21-*/5.4.&&,*426')(31+*178100.7354492:*2./#,&''&(,('//2./7.&*/'/,2/2())&+,.-)--*04)&)/-898<66<72611,1-,*/''%(*',%%%)'%%)*%%+(+)).++*4/1270''+'))*,),2-.701,'(
@19513453-fd1c-4f96-9e8e-19aa7ed976a1 ch=259 read=116371 start_time=2019-12-13T17:09:19Z barcode=BC01 runid=2c9cf7bc05858273f10e7d7ec552fc0bd742dc3e
CCGGTTACCTTGTTGCGACTTCACCCCAATCGCTGACCCTACCTTCGGCGCTGCCTCCTTGCGAGTTAGCTCACGGACTTCGGTATTGCCAACTCTCATGGTGTGACGGGCGGTGTGTACAAAGACCCGGGAACGTATTCTACGACATTCTGATTCGCGATTACTAGTAACTCCAACTTCATGTAGGCGAGTTTCAGCCTACAATCGAATGAACTGGTTTTAAAGTTTGGCTCCACCTCACGGTATTGCATCTCTCTGTACCAGCCATTGTAGCACGTGTAGCCCACATAAGGGGCATGATGATTTGACGTCATCCACCTTCCTCCTAGTTAGCAGGCGGTCTCGCTAGAGTCCTCAACAATAGTGGTAACTAACGACAAAGGGTTGCGCTCGCGGGACTTAACAACATCTCACGACACGAGCTGACGACAACCATGCACCACCTGTCACCTTGTTGTCCCCGAAGGAATTTCCTCGATTAAGAGTAATGCAAGGGATGTCAAGTGTAGGTAAGGTTCTTCGCGTTGCTTCGAATTAAACCACATGCTCCGCTACTTGTGCGGGTCCCCGTCCATTCCTTTGAGTTTAATCTTTGCGACCGTACTCCCCAGGCGGAATGCCAATGCGTTAGCGGCGGCACGGAGGTGTTGAAACCCCCCCCACACACAAGTATTCATCGTTTTACGGCGTGGACTACCAGGGTATCTAATCCTGTTTGCTCCCCACGCTTTCGAGCCTCAACGTCAGTTACAATCAGAGAGTCGCCTTCGCCACTGGTGTTCTTTCAATCTCTGCGCATTTCACCGCTACACTAGAATTCCACTCTCTCCTGCACTCTAGATAACCAGTTTGGAATGCAGCACCCAAGCTGAGCCCGGGTATTTCACATCCCACTTAATCATCGCCTACGCTCCTTTACGCCCAGTAAATCCGGATAACGCTCGCCACCTACACGTATTACCGCGGCTGCTGGCGCGTAGTTAGCCGTGGCTTCCTCATGGTACCGTCATTATCTTCCCAGAACAGGCTTTACGATCGAAAACCTTCATCACTCGCGGCGTTGCTGCATCAGGGGTTTCCCCATTGTGCAATATTCCCCACTGCTGCCTCCCGTGAGG
+
73331://82:2/5%-//58<91810*,1-/./00/07*&(,3192/00+00042,///6,0.&)1--.887575800183&.,*/0,4140./-()/16;999889/8742320323),.5.+105',6,3;54:98:/)'-/4679<99444<468752.,-+0143'2.9',%)-74080055821-00:1*'#%&#%&,2/0()(&',109;0::;+19203<./.,-35*,51347251+/-./676886788989;839;569/./0/-00.-+++,,+(*+104/76045322322281+**)-6691('.11+1')-)*#)-''),,,47)556586666*+.23::32&+)/''(,*1-78633722275:,.6318---,+-,.17931242/4(4+3,+)++..))+0.0246607789646<582223:016-00.'+.0.,.**/,28,-./**&&+221,-00&2(2+$&)*/555563*06-589:403557467516,5-0,.1-674/:-./:2,(),):3'850/03022294665-8-,('*07-,264*,02%,*0',)31--+4;<*:./0:.32104:/9234.:9.+-766-5-($'%*+00654.--,02/-3.-1/,'+-0//7,-61,152902.,-**%&'&$&+0116894987('*%..24593334460/(&1)+,56:61'()-7*'(+177,(,*),/3.566777,-'++99207/'(*(''%&)**,.165;4;439:&(&*1-,-7,(''$4(..420*00005:7012://2/0-11)*,+..0(%)/*..*/4012,--.143886999587<;7696997333237/1..12456**&+2.0.1:91//02//.'*-+/+*+002+.6////./3-11,+1+74*(*,-0/++2166/1,-%0374;;829-.-+,*.-0.+,,&)/--.63450.(*''*/0:1/0837794464(*+))+/)(,988983;33/1513+(),0.-,/,35-+,,-.0+,57-//9<99:93545,-1.--2801104567,074+/8,2::-(4.*-5,7+++432790+.127;9:84.;2-.'$+(
@3b7713e9-fcab-41f7-8954-7a70f6126032 ch=221 read=86640 start_time=2019-12-13T17:08:45Z barcode=BC01 runid=2c9cf7bc05858273f10e7d7ec552fc0bd742dc3e
CCGGTTACCTTATTTACGACTTCACCCCAGTCATGAATCACAGAAGTGGTAAGCGCCTCCCGAAGGTTAAGCTACACCAGCACCTTTTGCAACCCACTCATGGTGGCGACTGGGCGGTGTGTACAAGGCCAGGAACGTATTCACGTGGCATTCTGATCCACACGATTACTAGCGATTCCGACTTCATGGAGTCGAGTTGCAGACTCCAATCCGGACTACGACGCACTTTATGAGGTCAACTTGCTCTCGCGAGGTCGCTTCTCTTTGTATGCGCCATTGTAGCACGTGTGTAGCCCTGGTCGTAAAGGGCCATGATGACTTGACGTCATCCCTTCCTCAGTTTATCACTGGCAGTCTCCTTTGAGTTCCGGCCGGACCGCTGGCAACAAAGGATAAGAGGTTGCCGCTCGTTGCGGGACTTAACCCAATAACTTATTTCACAACACGAGCTGACGACAGCCATGCAGCACCCTGTCTCACGGTTCCCGAAGGCACATTCTCATCTCTGAAACTTCCGTGGATGTCAAGACCAGGTAAGGTTCTTCGCGTTGCATCGGAATTAAACCACATGCTCCACCGCGCTTGTGCGGGCCCCCGTCAATTCATTTTGAGTTTAACCTTGCGGCCGTACTCCCCAGGCGGTCGACTTAACGCGTTAGCTCCGGAAGCCACGCCTCAAAGGGCACAACCCTCCCAAGTCGACATCGTTTACGGCGTGGACTACCAGGGTATCTAATCCTGTTTGCTCCCAGCTTTCGCACCTGAGCGTCCAGTCTTCGTCCAGGGGGGCCGCCTTCGCCACCGGTATTCCTCCAGATCTCTACGCATTTCACCGCTACACCGCAGGAATTCTACCCCCCTCTACGAGACTCAAGCTTGCCAGTATCAGATGCAGTTCCCAGGTTGAGCCCGGGGATTTCACATCTGACTTAACAAACCGCCTGCGTGCGCTTTACGCCCAGTAATAATTCCGTTAACGCTTGCACCCTCCGTATTACCGCGGCTGCTGGCACGGAGTTAATGATTAGCTTCTTCTGCGGGTAACGTCAATGAGCAAGGTAATGCTACTCCCTTCCTCCCGCTGAAAGTACTTTACAACCCGGCCTTCTTCATACGCGGCATGGCTGCATCAGGCTTGCGCCCATTGTGCAATATTCCCCACTGCTGCCTCCCGTAG
+
353130&''*)%/4+&.0257;8.;85+-0;:9985942((&%*0+--87.%&'(,('*13----.,853,++())+)*&(%/207;-+3180<*(((-$'')-*'$($&(1+.*+,)()'-*+194704&/53;738608.(+&(*(($14/),))*&%(')+(/-,//548878;451259<422/,&(*,/-031/2.1,.+0'8)8440602-+,20/+,&),2+*+0)3,),'&*-5.,+-(+&&,&+)++,-6/121098.0444558<998.'&()(,+1/0*,/0287..6:56-71)*,17:3,+**$&%(-,038920-03+1;5768..1<;45700119545887833:70(1382+--2+657:9323141.'./4),7+:76+*,-+7*2)%)7678:/1+852-4.3+*(%,&%&$%'&&-1**&&5962446265457839667;6413224479&)(6500)+*-.014-+/..4.%-*-9/01*322.*,-,)/4.47018612+,-3-9757,,2+)-,24;88;947259-1258&(*&+2-;487))+,26666./5+.)-2../05(*//764,*.226292/,62,))+3;0,0../.--/--4-.,,*:<;301670:742.+)(,*.,.,,2,)+,.406)2()1001297746+-95111389;/-14'0./2/.///8885<1/.+0*)&((%*,+.-+5634519)*9014880:602+71*$%')23.)-&*2/266743+)(')*1,8629*+8-68:1283688:969;//8,3267;5.,1/.,/00/47765732<1128;600/*&+&$'%)&.(2,431625474-66457675418*2+0/9009(1..04/45:679:;<296..528-+104),-.,)4961,+/140//.537425993;039.////42.,++*),*24+*.1+.*).+3-2&'-,-/00//-.*1874494531:1264/5./0989:6./1*0&'3+(%),)0+%%'1:29:6668.4-,.797983:3314.1*)'+''()-3+,,/9/*0./(3:-+87:5:11+(+2/(**3+43)&(&&%&(,3122..',*2.448:77./../154-1.+.23.-%*)(+(,*4376.48:/+,+((*)/1.12'.,+-
@c905c393-113f-4f05-9401-437f19202561 ch=252 read=231404 start_time=2019-12-13T17:08:11Z barcode=BC01 runid=2c9cf7bc05858273f10e7d7ec552fc0bd742dc3e
CTCCTCGGGAGGCAGCAGTGGGAATATTGCACAATGGGCAAAAGCCTGATGCAGCCATGCCGCGTGTATGAAAGGCCTTCGGGTTGTAAGTACTTTTCAGCGGGGAGGAAGAAGTAAAGTTAATACCTTTGCTCGTGACGTTACCAGAAGAAGCACCGGCTAACTCCGTGCCAGCAGCCGCGGTAATACGGAGGGTGCAAGCGTTAATCGGAATTACTGGGCGTAAAGCGCACGCAGGCGGTTTGTTAAGTCCAGATGTGAAATCCCCGGGCTCAACCTGGGAACTGCATCATGATACTGGCGAAACGAGTCTCGTAGAGGGGTAGAATTCCAGGGTGTGGCGGTGATGCGTAGAGATCTGGAGGAATACCGGTGTGAAGGCGGCCCCTGGACTGACTGGCGCTCAGGTGCGAAAACGTGGGAGCAAACAGGATTAAGATACCCTGGTAGTCACGCCGTAAACGATGTCGACGGAGGTTGGCCCTTGAGGCGTGGCTTCCGGAGCTAACGCGTTAAGTCGACCGCCTGGGGAGTACGGCCGCAAGGTTAAAAACTCCGACCGTTGACGGGGGAGCCCGCACAAGCGGTGGAGCATGTGGTTTAATTCGATGCAACGCGAACCTTACCTGGTCTTGACATCCACGGAAGTTTTTCAGAGATGAGAATGTGCCTTCGGGAACCGTGAGACAGGTGCTGCATGGCTGTCGTCAGCTCGTGTTGTGAAATGTTGGGTTAAGTCCCGCAACGAGAGCGCAACCCGCTTATCCTTTGTTGCCAGCGGTCCGGCCGGGAACTCAAAGGAGACTGCCAGTAAACTGGAGGAAGGTGGGGATGACGTCAAGTCATCATGGCCCCACCCACGACAGGGCTACGTGCTACAATGGCGCATACAAAGAGAAGCGACCTCGCGAGAGCAAGCGGACCTCATAAAAGTGCGTCGTAGTCCAGTTGGTCTACAACTCGACTCCATGAAGTCCAGAATCGCTAGTAATCGTGGATCAGAATGCCACGGTGAATACGTTCCCGGGCCTTGTACACCGCCGTCACACCATGGGAGTGGGTTGCAAAAGAGTAAGGTAGCTTAACCTTCGGAGGGCGCTTACCACTTTGTGATTCATGACTAGGGTGAAGTCGTAACAAAGGTAACCACCGG
+
-.8745%66+/422/5*--,6/&++.451/.0.60*'&').1+%/2./02(-((+.3524-,-.88980+.,+'+).03408+21*,:8,/4*49;,3.00*59*',().'(&&'.42*+0..%'*,.4**346%2(+--5-+-3'(.('+/(),954200/502283835:422.--,&)&('1*+)30.),2+004994:2222523)5-/-5-008;670117/)*,1.2/3054303396-4.8.21:(+-75//)+34*487,,4777:0929327*3/2821110%-(*,.87393*.4++-*+),*.365)%,410*..-//-8+&*0+//,'.)+'$&&(+,7981///06692)++)/.02845.1%)+,&+,2+597**512/,-42.,/-+..3.0578/*,+*),01283*+/3<)63',%4)1(*+99:<833450771-/.1;:9;;66430)-,)((&1+.+/)-&.)''/,)-1).,-,,6-3.1*-',117221108/5/3435999885445')&'(.//6./146023:/::84/0/&&&($('1,35-053)%(.:1*-03132304+,+%(*,+*./6-:2787;1///(98-4,'**/**'(),5.331/*))+,1132,-06.5.-8<:/1,,,,,411**2--6,798<;4;7374;7987555*3,4,++(+)*..,,,,.//1-2322&0'-2./1171,,/8/9648664724-*-.).-++&*,998/79+&('*+021142$*0,-73+20982+.1304<;-:0/804(0,,.02979.)'(',)122.,4.)4.7/59;517899753)'&)*-/0)*',-.7/$'(($&(02,-786'&*&'87634090+0248765571+'*%*''(:7320('%+)**)+77,/2:96:752,360(+,%%&**-+(,*-+&+*+$%*+.(0/413446665642023/-4)))*(**&'(((++5222:97967722889;:00-2-')-*.0,2.143-1+-''(&$$'',3(35-/6//,--+,.7.+,*05(+''(,44(%&&(('3,4//,.-7.5866706%(+,/13260250-36-+///.4/-/1101(,))'/*,*,,00/0006*,6-594-*/318
@ba2d546a-60ca-4b97-9ca1-2a83abd37ce9 ch=124 read=210891 start_time=2019-12-13T17:09:41Z barcode=BC01 runid=2c9cf7bc05858273f10e7d7ec552fc0bd742dc3e
CTCTACGGGGAGGCAGCAGTAGGGAATTTTCGGCAATGAAGCTGATGAACAACGCCGCGTGAAGGAAAGGTTTTCGGATTGGCAAACTTCTGTTATAAAGAACAGCGGCTACGGAAGCCGAGTGACGGTGCTTTATTAAGAAGCCACGGCCTTTACGTGCCAGCAGCCGCGGTACGTAGGTGGCAAGCGTTGTCCGGAATTATTGGGCGTAAAGAGGGCAGGCGGCAGCCGTCTGTGGTGAAAGCCTGAAGCAACTTCGGTAGCCATGAAAACCAGGCAGCTAGAGTGCAGGGATCGTGGAATTCCATGCGTAGCGAAATGCACGTAGATATATGGAGGGAACACCAGTGGCGAGCGACGATCTGGCCTGCAACTGACGCTCAGTCAGCGTGGGGAGCAAATGGGATTAGTCCACGCCGTAAGCGATGAGTGCTAAGTGTTTGGATGTCAAAGTTCAGTGCTGCAGTTAATTACTCCACGCCTGAGTAGTACGTTCGCAAAGAATGAAACTCAAAGAAATTGACGGGGGTGGCCTGAAGCGGTGGAGCATGTGGTTTAATTGCGAGAACTACCGGAATGTGACATACTCATAAAAGGCTCCAGAAGTGGAGAATAAGCTATATGAATACAGGTGGTTTATGGTTGTCGTCCAGCTCGTGTCGTGAAGATGTTGAGTTAAGTCCCGCAACGAGCGCAACCCGCAGTTACCATCATTGGTTAGGGACTCTGGCAGAGACACCGCCAGTTGACAAGCTGGAGGAAGGCGGGGATGACGTCAAATCATCATGCCTTATGACCTGGAATACACACGTGCTACAATGGATGGTGCAGAAGAGCGCGAGGGTGAAAGCAAAACCCATAAACCATTCTCAGTTCGGATTGTAGTCTGCAACTCGACTACATGAAGTTAGGTCGCTAGTAATCGCGAATCAGCATGTCGCGGTGAATACGTTCTCGGGCCTTGTACACCGCCCGTCACCACGAGTTACCCAGTAATTGGCCTAACCGCAAAGGAGCTGTCTAAGGTGGGATTGATGATTGGGGTGAAGTCGTAACAAGGTAACCGG
+
,/1-/0058-'+.,/11,01,*.*+..68956;7-9%&%'%&(,)%(('*-//0563765652-.,/'+*1;9-6).&0.-2*3;646544/5/.-6:+(.*,%1/0744/2'&&%%1/***+,78***&'''()2-3*%()(.2--/+.)%(,,.0669:5-2/*12'&('&%%&(.*0+/,(---.56:435+0-0+1.015).&$$(08/)((.*(*4775+*'$$$((*43359667:91486//.+++&'&&('**+&*2*/&(42'3+*143+,-/+(+*+++*.2++/5294)1*1/2865465,+(''&'+)#*&)11378878583++/,*.6557:14235,))+(.../01129799889612/013/54404/2)),/30+-(%'*7:92+11(.*&'-1-)+-//+.03/0..0/-..%+,*+-.0390/607677661./5/%*..-)+++.10.%3&$'+/($(*/1-+*()&&+*-/08:./08.%'3/'&&$(+.(3*&)-//4034*387*'&$'&$&&%*/09:6-+,+21-*,30;90*5)(&'(%'),((2,1+40184123284551./.:8(2-709(*),(&+2-,*))***))*.08711*-0:.7655+)&$'/.64;/17509'&(-.417/057934)((-,10-*,./-),,+2.+,*)'')./36367:-&'&)0626;8::.1.((1-&.3/0270-,/,&%(),+&&'*45).-//038,++,6,+1**.+.+/+3-.&,)1147586.0/77.2+-*)++,-26986-/*+.+,*')*,00../2:8898976/*)%%('&(((*/)'),'*)1/)$019865;8%&(563917<671&2489,4&0+*+%/0362-2-+,2/+'%%*,/.8..37*+(,--..&(/-345-3+,,+,*+--.66869*4/,*-+.7689421(,(/('&&*+,--19292.//..,,0*-+*2(./'%(%%&+'3*4)*79/3--+5+&)$()5.,,+04+3049+).-.)((*.96780.+,-*,-,,-.15:+80088675
@da289f8e-0675-4269-a7eb-f34a7c773610 ch=162 read=184860 start_time=2019-12-13T17:10:05Z barcode=BC01 runid=2c9cf7bc05858273f10e7d7ec552fc0bd742dc3e
CAGGAGGCAGCAGTGGGAATATTGCACAATGAGCAAACCTGAGCCATGCCGCGATAATATAAGAAGAAGGCCTTCAGGTTGTAAAGTACTTTCGGGGAGGAAGGGATAAAGTTAATACCTTTGCTCGTGGCGTACGCAGAAGAAGCACCAGCTAACTCATTACTATCGCGGTAATACGGAGATTGCAAAGCCGTTAATCAGTGCACTGGGCATACAAAGAAGCGCACGCAGGCAGACATTAAGTCGGATGTAAGTCCCGGGCTCAACCTGGGGCTGCATCTGATACTGGCAAGCAGGTCATCAGGGGTAAATTCAGGTATGGCGAGTGGGAAATGCGTAGATCTGGAGGTGCCAGTGGCGAAGGCAGCCCCCTGGACGAAGACTGACTCAGATGCGAAAGCGTAGGAGCAAACAGGGTTAGATACCTGGTAGTCCACGCCGTAAAACTGATATCGACTTGAGTTTATGCCCCGCTTCGAGGTGCTCGGAACTAGCGCGTTAGAATCCGACCGCCTGGGAGTACGGCCGCAAGGTTAAAACTCAAATGGGCGTCGGGAGTT
+
+&02-060%20)*)'(&)4/,5.(+'')%)&%*+/2)+.*++&04422.&')+&('%'*,,(')'&)',+-*&'&#+/08&*/4*'&&')(&%&(-)'/+)'..'%((+*&*,3.5.7/360)016*4+,)&&$().+-3*',*$'(,1*.--.840,''*%&$$$&$%%(*.2.$)+.*)(()&)%''$$%')-03/*'$(%(''$&(%$%)(&+1-&%%'(.,+,(.))2/)*&().-2/,-2*512.%&)&(*,&(,-,/3243.*)/3.,,0.-*.&&'213522.1+'($(&)*+*($&15///(5)24)*1,%('.+)&(%)1*+/,*,.'$&%&)*---(($$#('&+.,61()1)/3-//652.,-)(&&))(*.++'(&.#&'./.**+*+*//(30(+--625-0/'/0/(+,.0:*-543/45.+,-/4****,1,,1100041*+.**%&)-0-/36.3,&)'%''&,*)(#%$&&+%'((&,/5.500&(&)1.+)..-.1,.7/)'))1.303(*-(*&/0-67*.1562+))&&#%()'('$&##
@184772a3-d11e-4692-872c-9aa9c8eaedeb ch=108 read=209568 start_time=2019-12-13T17:10:23Z barcode=BC01 runid=2c9cf7bc05858273f10e7d7ec552fc0bd742dc3e
CCGGTTACCTGCTTGGTACGACTTCACCCAATCGCTGACCCTACCTTCGGCCGCGCGCCTCCTTGCGGTTAGCTCACGGACTTCGGGTATTGCCAGCTCATGTGGTGTGACGGGCGGTGTGTACAAAGACCGGAACGTATTCACCGCGACATTCTGATTCGCGATTACTAGTAACTCCCAGCTTCGTAGCAGGCGAGTTTCAGCCTACAATCGAACTGAGACTGGTTTTAAAGTTTGGCTCCACCTCGCGGTATTGCATCTGTACCTGCCAGCCATTTGGCGTGTGGCAGCCCTACACATAAGGGCATGATGATTTTGACGTCATCCCCACCTTCCTCCTGGTTAACCCAGGCGATCTCGCTAAGTCCTCAACTTAATGGTAGTGGCTTAACGACAAAGGGTTGCGCTCGTTGCGGACAACCCAACATCTCACGACACGAGCTGATGACAACCATACACCACCTGTCACTGACCCCGAAGGGATTTCCTCGGTAGAGTAGTAGGGATGTCAGAGTGCGGGTAGTTCTTCGCGTTGCATCGAATTAAACCATGCTCCACCGCTTGTGCGGGCCCAAATCAATTCATTTGAGTTTTAACCTTGCGGCGTACTCCCCAGGCGGTCGGAAAGCAACGCGTTAACTCCGGAAGCCACGCCTCAGGGCACAACCTCAAGTCGACATCGTTTGTGCGGCGTGGACTACCAGGGTATCTAATCCTGTTTGCTCCCCACGCTTTCGCACCTGAGCGTCAGTCTTCGTCAGGGGCCGCCTTCGCCACCGGTATTCCTCAGGTCTCTACGCATTTCTACCGCTACACCTGAATTCTACCCCCTCTACGAGACTCAAGCTTGCCAGTATCAGATGCAGTTCAGGTTGAGCCGGGATTTCACATCGATAACAAACCGCCTGCGTGCGCTTTACGCCAATTCGATTAACGCTTGCACCCTCCGTATTACTGCGGCTGCTGGCACGGGTTAACCGGTGCTTCTTCTGCGGGTAACATCAATGAGCAAGGTATTAACTACTCCCTTCCTCCCCGCTGGTACTTTACAACCCGAGGCCTTCTTCATACACGCGGCATGGCTGCATCGGGCTTGCGCCCGATTGTGCAATATTCCCCATAACGCACTCCGTG
+
5/1,10*-+&%')%'&2-4589:;7)/-*)2/3454447<2..144:6386/++(*$&''*('*(+.506-//;97854*1180-755020/811*,,.)+,*0-3/12463::86661,(+(-.1)(+/0)'()*332473((&+,3.102966444;478::5;433%+)'%((10),24:<:10,()+1658799<;2*,..)+-/9895744324155:6-59;.32.+-59594388./8..2:/96-6,,+121.(*)&%&&,2/04;.73())*'*++&(&().71/-.,)-//0/.2,,-/10/,,(&))-/388568-8.+,1170***&'&-.313-0.)+5/+&....-,,/*(*-245/4,/+8++30*'**'-/-213...1490,4,4160-,..76835370-.2,/(*)''+,30,../573.-1/-/+%+-27:9;/-(++05179333/*.)*.--((&*1(0,&*+(4/.,1-/1(()++&'&)*75:9:65'()-39'-,*&(14-,...33-5000:82))2*5;46831001095691032/256295272-35230538311/('&)+99-5266,0/.-'''1,/-3'(&&)/,1755./+1/%'.32010.3.(+,,-1--0(.6,.,-//5,263.01386746.4.25446542308.&%%%*.-327:753136*22,.//2-2--.*+,1<5/27828**-//1;4214362.0077888'543292114(074,662372;568;7;:.0022;9444..&01634,./1/1;7,(&++*,.//.22/+/,5,77+0:5-,.1501,,-12::56.-0/.7+%))*77,.454:&65*/&(--8.-078056,/:9-*)*,+'((/-004.7;68<8:;:;81/+781&*&'&++12-(+/./2/..-.*+)73++30(,)())+*-.131101)+)((1.5.)&%%+6/9411-3+162656-41-,1+*-0'%)+76988,1/*020,+-&+*84,5;/'))194,23/,.*-/8:25/&14*(,*-/96;59<75533+203292010312//.-.+340/,'**4:+($+'(.+*/-,,493:/($%%+'(+&)*6602,
@be6e2bf1-5734-427d-8a83-bab5fe65efc7 ch=389 read=98814 start_time=2019-12-13T17:06:58Z barcode=BC01 runid=2c9cf7bc05858273f10e7d7ec552fc0bd742dc3e
CTCCTACGGGAGGCAGCAGTAGGAATTTTCGAAAAAACGTAGAGTATTCCCTGACCGAGCAACGCCGCGGCGTGAAGGAAGAAGAGTTTTCGGGTTGCCAGCTTCTGTTATAAAGGAAGAACAGCAGCTACAGGAAATGGTGGCGAGTGACGTACTTTATTAAGAAGCCTCGGCTAACTACGTGCCAGCAGCCGCGGTAATACGTAGGTGGCAAGCGTTATCAGGTATTGGGCGTAAAGAGGGAGCAGGCGGCAGCAGGGTCTGTGGTGAAAGCCTGAAAGCTTAACTTCAGTAAAGCCATAGAAACCGGTAGCTAAGAGTGCAGGAAGGGATCGATGTGTAGCGGTGAAATGCGTAGATATATGGAGAACACCAGTGGCGATCGGCCTGCAACTGACGCTCAGTCCCGAAAGCGTGGGGAACCGGCCGGGATTAATTTCGTAGTCCCACGCCAGCGGTACCTAAGTATTTGGATGTCAAGGTTCGAGGAATTGCTGCAGTTAACGCAAGCCATTACTCCGCCTGAATCAGTACGTTCGCAGAATGAAACTCAAAGGAATTGACGGGGCCCACGCAAGCGGTGGAACGTAATGGTTTAATTCGAAGCAACGCGAAGACTACAAGTCTTAACATACTCGCGGAAACCGAGATGGAGAGATAGCTATATGAGATACAGGTGGTGCATGGTTGTCGTCAGCTCGTGTGTGGAACTGTTGGATTAAGTCCCGCAACGAGCGCAACCCTTATCGTTAGTTACCATCGATAGGGCGCGCGCCGCGCGGGACTCTGGCAGAGACTGCCAGTGACAAGCTGGAGGAAGGCTGAGGATAAATCCATCATGCCCCTTATGACCCTGGAGCTACACGTGCTACAATGGATGGTGCAGGGAAGCGAAAGAGCCGCGAATTGAAAGCAAAACCCATAAAACCATTCTCGGACTGGATTATGATGCAGCTCGACGCTACGCTGAAGTTGGAATTGCTGGTAATCGCGAATCAGCATAATACTTGGTAGAATACGTTCTCGAGGCGCTGTACACCGCCCGTCACACCACGGAAGTTGTGCTTACCCCGAAGCCGGTGGCTAACCGCAGGAAGAGGTATCTAAAATTGGGATTGATTGATTGGGAATTGAAGTCGTAACAAGGTAACCAGGAATGAAACGACAGGCAGAGTAGGTTGACACAAAGACACCGACAACTTTCTTCAGCACCAGCAATACGTAACCTTAC
+
&'-((&/&/4)/6+$)*(+-)*()*.12.,-%&**)-((/%''&&%*'--+**,/1,,+)..7+57-/)**000230./-*/,)')1;95.)7320-,)$&),4,3,-,*(0.(/..2+-6.)/*%+,+),'0/-/-,-0()'%($&((&(&'&*/86+3.3*$&($%&..-2/..8233:7968:6/0-,('%&'+,+)+-07321303:6520142;300&/((%'+-6:7668;++&*/,'+-68;;5:3+,+++1///1111*/(+/*+1.((/*)'(*-,''&&$%%,*'-')2('()*-++**)&'*-**'&'-.13,54./(1.+7'%$%#'$#$(,&'''..*)1277746888678,**&&*+4-41&'%%%'+)'+)/-.00*0(,+.*,/.,4+/,('+,+***,.,/-((,*-*0,*4,*1+-,.76,%&&(3.50+./+)%&$(*()-&&*+'*$&((/029.6-.*')*-,'(*,%%'&%'*+3.015341.1,5$)*..*''''*+643.)&(*.',*,.7:968,.)0,-,55/1678,+,$$*$'$',51/*70&*$*-6-4(/*.*((.+2.../859604164()/)+,&+&&(*(($'&%&&((*+++))-,0,-*(#$%$,*)00',-+,4*()((--+56556477753%&)).10/8657994687021166/.0//'*$%$$&(&&#'%*.')%,-**&(,0)&/.22-,36+,04.62-6000-8-(&-./398;6++1)$$$$#%$&$&%#%#%#..)-11/*//''()-43462%-,*+,1/2358-+(&')(1.*,)0.-,*-)(*-+,001+10.(+++-+%*,&&&,((.*,,**..230003;9:76623*+-(')(&)%'((2'$((4;991(**+(,,('*7;<92:1/069853377/+($)&%(+.1-43,0,*-,*%)*,781.*,,-0)&&'(&(.,-**)+,(.,&/+./,.'*+,422,),)+'&)'&%$.*-),-10041.7//,*)))1&&('%%&$&,*+6/-.0'-,1-+,.+*-*.,&&#%(&')+*'(,4.2776-3+,+.2)/&**)0+1'%(%-()+(./'%))).3*3//-**(,+6,4+%&('),/++-15.5-.3,1.-,-)%)')*.(*3),434-,07.(*')))*+(%%')),66,37.7./*301018.-5.,-///:9736483+0+((&&$&$$%
@945e7dcb-641b-41e8-a2d4-495a62914fac ch=84 read=144460 start_time=2019-12-13T17:06:59Z barcode=BC01 runid=2c9cf7bc05858273f10e7d7ec552fc0bd742dc3e
CCGGATTACCTTGTTGCGACTTCACCCCAGTCATGAATCATACCGTGGTAAACGCCCCCGAAGGTTAAGCTATCTACTTCTGGTGTAACCCGCACTCCACATGGTGTGACGGGCGGTGTGTACCAAAGCCGGGAACGTATTCACCGCAACATTCTGATTTGCGTTAAATTCCGACTTCATGGAGTCGGTTGCAGACTCAATCCGGACCCAGACGTGCTGTGGTCGCTCCAGCTGCTCGCTTCCTTTATGCCATTGTGGCACGTGTGTAGCCCTGCTCGTAGGGGCCATGATGACTTGACGTCATCCCACCTTCCCTCCGGTTTTAGCATCACCGGCAGTCTCCTTTGAGTTCTACGACCAAATCGCTGGCAACAAAGGATATAAGGTTGCGCTCGTTGCGGGACTTAACCAACGCTCTGGCTTACGGGCCTGACGACAGCCATTGCAGCACCTGTCTCAGAGCTCCGAAGGCGCAATCCATCTGGAAAGTTCTCTGGATGTCAAGGTAGGTAGGTTCTTGGTGCATCAGGTAAACCCACATGCTCCACCGCGTGCGGGCCCCGTCAATTCGTTGAGTTTTAACCTTTGAAATGACGTACTCCCCAGGTGATCGATTTATCCACGTTAATACGGGCGCCAAACTTAAAGCTCAACCCCCAAATCGACATCGTTTACAGCGGCGTGGACTACCAGGGTATCTAATCCTGTTGCTCCCCACGCTTTTCGCATAGACGTCGATACATTCCCAAAGGGGCTGCCTTCGCCTTCCGGTACTCCTCCACGCTTCTACGCATTTCACCTTTTGCATTGGAATTCTACCCTCCCTAAAGTACTCTAGCGACCGGTATGATACAATTCCCAGGTTAAGCCCGGGGCTTTCCGCCAGTCACCGCCTGCGTGCCTTTACGCCCAGTTATTCCGATTAACGCTCCCGCGCACCCTCCGTATTACCGCGGCTGCTGGCACGGGTTAATACGTGCTTCTTCTGTTAACGTCAATCACCTAGTTTATTAAACTAAGTGCCTTCCTCGCTACCGAAGAGCACACCGCAACCCAGGCACCTTCTTCATTCACGCGGCATGGCTGCGTCAGGGGTTGCCCATTGCGCAATATTCCCACTGCTGCCTCCCGTAGGG
+
7&,((--.1464'45',/55876'2(*'+-882563689/+&.++32968:621,334+*/539424.',/046644374522,(%(&..+%(%**-0*+,/.).,.//-(-.-'0-.0/817.55/)..(6400/*+,17301/%%*'(*(1-03/881*)**$#$&'5/0,*/081')((%(*()(&'+,%&.135.:01(0-40.+*-15./$'1&*(*+()++/)'''&&-.2.00/-)$%%%&&(),-3+'%)*(--/110*(-/60.'///*2(*-0,,'$#'%+&'%&(,-3++)')060(051;+80-.5-1389*-',.0.(/1+0-,.7455%%+(,*.48.%%'();/:;523454-.+,**16(2.31/*('..25-.*-01.01-(//710-,-))(*.,'),/'&'/.300,(.(+)-277541-42,0'%+*21228//33.1/1110.4.'(')).)(-+*/-)*,*-8/96,0750.*,2/11**,('%$&.*,(%--:,1+&%+&()1:(0+.0;523,),,03994/,-(''(*'1,2.2/,%#&('(**$(('&')*6:1+1.*+.*($'&$$%''.+++29:,,++*('10141::./,)&)&*-403581643&&&13321207*(**6')*646.,56555576253275%%%))(&')*/8310*+)$3.*+,.5/20.298753)-.3*+*&*++/:841))&%%*%5/3*)&'%*)*/29+17,.60-,(,296741394;1()-.*.0,--,(''%$&&&&&(*+./3--(,(%(('%'%+(2(0-0/-($*+((.6.*-76.1./01*-/..,0+0..+1-.-,.0439280*0-3,.+&/8/-595--(-+'&)+$&),'(.-29-,,*,'24.61,-+,,('*--'.71*+-0:*7+,..7',*,%+&+.*+170654814501/6///3347/&-'(0,4.0+++)-+2477:;0,)/*3+/-//,0,-.48+'/08../9491+,.3+12255:4523115037&)*%(*,()&)'%),(04,&01/&)(-1239989;303,-/41-1*/../8739%-0,(-)#&***+7//,*0-,,+3*/0%()+36656+8:-)*&)$#
@a66b5763-1b6b-4066-a75f-489629883cd2 ch=132 read=112981 start_time=2019-12-13T17:06:58Z barcode=BC01 runid=2c9cf7bc05858273f10e7d7ec552fc0bd742dc3e
CCGGTTACTTATTTACGGCTTCACCCCAGTCGCCAGATCACAAAGTGGTAAGCGCCCTCCCGAGTTCAGCTACCTACTTCTTTTGCAGCCCGCTCCACGTTAGTGACGGGCGGTGTGTACAAGGCCCGGAACGTATTCACCGTGGCATTCTGATCCACGATTACTGGCGATTCCGACTTCATGGAGTCAGTTGCAGACTCCAATCCGGATGCGGCACTTTATGAGGTCGCTTGCTCTCGCGAGTCGCTTCTCTTTGTATGCGCCATTGTAGCACGTGTAGCCCTGGTCGTAAGGGCCAACGATGACTTCATCCCCACCTTCCCCTCAGTTTATCACTGGCAGTCTGCTTTAGGTTCCCGGCCCGGTTCGCTGGCGAAATAAAGGATAAAGGAGGTTGCGCTCGTTGCGGGACTTAGCAACATTTCACAACACGGGTGGCGACAGCCATGCAGCACCTGTCTCACAGTTCGAAGGCACCAGTGCATCTCTGGAAAGTTCTGTGGATGTCAGAGACCAGGTAGGTTGCTTCGCGTTGCATCGAATTAAACCACATGCTCCGCTTGTGCAGGCCCGTCAATTCATTTGAGTTTTAACCTTGCGGCCGTACTCCCCAGGCGGTCGACTTAACGCGATAGCTCCGGAAGCCACTTATAAAGGCACAACCTCCAAGTCGACATCGTTTACGGCGTGTGGACTACCAGGGTATTATCTAATCCTGTTTGCTCCCCACGCTTTCGCACCTGAGCGGCGTCAGTCTTCGAATCCAGAGGCCGCCTTCGCCACCGATATTCCTCAGATCTCTACGCACTTCACGCCACCTGGAATTCTACCCCCTCTACGGGGCTCAAGCTTGCCGAGTGTCAGATGCAGTTCCCAGGTTGAGCCGAAGTTTCACATCTGACAACAAACCGCCTGCCGTGCGCTGCGCCCCAGTAATTCCGATTAACGCACCCTCCGTATTACCGCGGCTGCTGGCACGGGTTAAGTGCTTCTTCTGCGGGTAACGTCAGGCGAAACAGGTATTAACTTTCTCCCTTCCTCCCCGCTGAAGGTGCTTTACAGCCCGAAGGCCTTCTTCATACACGCCTTGGCTGCATCAGGCTTGCGCCCATTATTACCTGCAATATTCCCCACTGCGCCTCCCGTAG
+
53(,5*%()+'-5*''('*/720997,0136('))-1/.(*),,*++//&%%'(0/6/0*''(('0%+$)++350%++0('&$$$+*&0-&$'(10&''0)&%&(+).7+)0--455368:267)0.*4285364562029391821498000022,-.-01-.1/2*%(4-30.+/233%&')&'(+%-*6,,()4220)4,21/-.**%'(&$&*+37110'0/-0),-*'(''*-,,+)+,.+.0416/79./4364879<428--+0/-1/-)'&'(2()0;97330)/1351&%'))('&%&%%%.379.245630++(+.(-,7-,/1056/9/-/1.*)+566..63806,)+*'*+*/(-,1118-'(&%&+7*7,8674)-2,3/3.+1*+-8213//.;64+2**$+)'*)(05/(0)..01-)*'('+%##&$-*./+/)2426:445563/1/37,6)*0,*)'-'+&+$(+0443458070-0;511-0/-.,-,*%),-66*1(%$,)-)'(2*.,+(,+*,016..1/10<;31...2---+6.//821+.&3)44*&115:8;7(48+*+72<<8-/5-0,/*)*)*&0(*+448,,.282851/*,,-1/....&0(-.312/1*,)+3&('+),+3).())-/319/1&**/0334357324;9132:5-,'()4.2+(,/+0+$%#'+-.2348020++57)&**4:8++,+)26+($''-20+)4/*.-.2713+***($'&'-))'&(()*(*+),2'('%'&,*428250-0**.00/6311,2&),5+-.--+',)))++&4+33.18;82.42'1,+1)/2763.1-6./8&&(**./147947467;47.+*-*/,%/0,*+0..9.*()*.10.22493360271586221-../+('#&'*''&&&*'-)5,,*,150('&&$(-))54+.21:..6.0/900/+*()&%)(.,).,,)*'),038;7-31+/1(-1/456'%&&%(,)0..30./1//*)*.((--&)50*)-8:.+043*5,30,-0*.*,*(,.,&(+,+06.-,5/96613,/,0///)*++,,-.9&57557,-,,/-(,0(0)$(%$$'*5-//50493+.0/,+-0.2('($$(
@f47cfe30-1e88-48f8-a576-eb86df026192 ch=341 read=99440 start_time=2019-12-13T17:10:51Z barcode=BC01 runid=2c9cf7bc05858273f10e7d7ec552fc0bd742dc3e
CTCCTCAGGAGGCAGCAGTGGGGAATGTGCACAATGGGCGCAAGCCTGATGCAGCCAATACCGCGTGTATAGAAGAAGGCCTTCAGGTTGTAAGAGTACTTTCAGCGGGGAGGAAGGGAGTAAAGTTAATACCTTTGCTCGTGGCGTTACCCGCAGAAGCACCGGCTAACTCCGTACCCAGCAGCCGCGGTAATACGGAGGGTGCAAGCGTTAATCGGAATTACTGGAAGGCGTAAAGAGAAGCGCACGCAGGCAGTTTGTTAAGTCAGATGTAGAAATCCCGGGCTCCAACTAGAGACTGCATCTGATACTGCTTGAAGCTTGAGTCTCGTAGAGGGGTAGAATTCCAGGTGTAGCGGTGAAATGCGTAAGGATCTGGAGGAATACCGGTGGCAAAGAGGCAGCCCCTGGACGAAGACTGACGCTCAGGTGCGAAAGCGTAGGGGAGCAAACGGGATTAGATACCCTGGTAGTCCACGCCGTAAGTGTCGACTTGGGTTGTGCCCACATGAGGCGTGGCTTCGGGCTAACGCGTTAAGTCGACCGCCTGGGAATTACGGCGCAAAGAGTTAAAACTCAAATGAATTGACGGGGGCCCTTTAGGCGGTGGAGCATAATAGTTTAATTCGATGCAACGCGAAGAACCTTACCTGGTCTTGACATCCACGGGAAGTTTTCAGAGATGAGAATGTGCAGCCCCGGGAACCGTAGGACAGGTGCTGCATGAAACATCGTCAGCTCGTGTTGTAGAATGTTGGGTTAAGTCCCGCAACAGGCGCAGCCCTTATCCGCTGTTGCCAGCGGTCCGGCCGGGAACTCGAGGAGACTGCCAGTGATAAACTGGAGGAAGTGGGGATGACGTCAAGTCATCATGGCCCCTTGACAGGGCTACACGATGCTACAATGGCGCATACAAGAGAAGCGACCTCGCGAGAGCAAGCGGACCTCATAAAAGTGCGTCGTAGTCGGATGGAGTCTGCAACTCGACTCCATGAAGTCGGAATCGCTAGTAATCGTGGATCAGAATGCCACGGTGAATACGTTCCCAGGCCTTATACACACCCGCCCGTCCACACCATGGGAGGTAGGTTGCAAAGAAACGTGAAAGCAACCTTCCAGGAGGGCGCTTACCACTTTGTGATTCATGACACAGGGTGAAGTCGTAACAAGG
+
+/461/,/3)&*((*+*+-,,4,-4.'.'(*+3<40.&&$)-)&,.-*).-//.10+()*18121.*,,)((0*&**),/6271&.)-)&)(+''&***,5,-*+.)37,'0.++,10)+-286+/-1--'0.15,+235(.,,,)/60-83,.*(+'&.,20'51-1+**.&&/%--,'))()-6/4.5,0..*40/,+')**.56/00.:00,-%+*(4+,,224(&*+)..43-'(%&%**-.+.*11283.23;9%0+*(+,0013840(',-,*472'3670;(4+-)&'%%,./232103,)+&*+*())(++$%%%(%)*++003-0%.-4+--,0-3+4,)/752/&/)+1+,&),(*48630+002673.*.,+61382**-,(%*0'%&)*.',.01*&(300)('&+*-.--+.-1-.70/-'&('((..)203+*,*9552&894361025.4;5/00022663/11291115,/.02/-,.-*21.5356.7-((('((...+),/-.33'/**)-8112327-,*.--(17113/+)')'*.+,-*('/*0*'$(/6263.+-7/.6/,//2+-&,'-67.,,(''$)'-.*549:22314030,16;717283/+-*.-).+-125,*01/3/-5;63021--,-0418+((),*&(*/4;6/,''(*+/-,',(')&*$((+,+'11.19:47$))*+/.639994322-,)')).1322-,-.07963:2+)$(&)+47+/*-8-405/6'&*.04348:8;.-.9,**++8)&'-((*$*(%)--0,1)1.14((*)-5/,&&+,(+,05-30--.-1120-/161,.(***)*076-/000///1**,-48-&&''*00)).,,.*-7972--&&$%,%'*+22622444762.10/))'(***/)1977%3,,))'.08122824:221211:.5411/12.,-025&0%/%'&&'+)(*)')(,+,-,/701*,*)*++4175544312-4,,,35.212413083(64*-*++-0:84712(.80',--/)*%''++-)26''.3/%(2+$'%'((,,82+*''&+5483446)%)%$%'&&(*'&%(2,21/7*(5/+/4,/)+,-)/1&+*,*&+*.5;7642*/((*/,''(*+*))+.06..(++
@94ad9d8e-fa86-457a-8659-f20919ffffb0 ch=317 read=215669 start_time=2019-12-13T17:11:15Z barcode=BC01 runid=2c9cf7bc05858273f10e7d7ec552fc0bd742dc3e
CTCTACGGGAGGCAGCAGTGGGAATATTGCACAATGGAGCTTAAACCTGATGCAGCCATGCCGCGTGTATGAAGAAGGCCTTCGGGTTGTAAGTACTTTCAGCGGGGAGGAAGGGTAAAGTTAATACCTTTGCTCATTGACGTTACCCGCAGAAAGAAACACCAACTCCGTGCCAGCAGCCGCGGTATCTGAAGGTGCAAGCGTTAATCGGAATTACTGGGCGTAAAAGCGCACGCAGGCAGTTTTGTTAAGTCAGATGTGAAATCCCGAACAACCTGGGAACTGCATCCTGATACTGGCAAACTTGAGTCTCGTAGGGGTAGAATTCCAGGTGTAGCGGTGAGGAAATGCCTGCGTAGAGATCTGGAGGAATACCGGTGGCAGAAGGCAGCCCCCCTGGACGAACTGACGCTCAGGTGCAGCGTGGGGAGCAAACAGGATTAGATACCCTGGTAGTCGCCGTAAACGATGTCGACTTGGAGGTTGTGCCCTTGAGGCCGTGGCTTCCGGAGCTAATGCGTTAAGTCGACCACGAGTACGGCCGCAAGGTTAAAACTCAAATGAATTGACGGGGGGCCGCACAGAAGCGGTGGAGCGTAATGGTTTAATTCGTGCAGCACCCGAAGAGCCTTACCTGGTCTTGACATCACGGAAGTTTTCCAGAATGAGAATGTACCTTCGGGAACCGTGAGACAGGTGCTGCATGAAACATCAATAAAGCTCGTGTTGTGAAATGTTGGGGTTGAGTCCGCAACGAGGCGCAACCCTTATCCTTTGTTGCCAGCGGTGGCCGGGAGCCTCAAAGGGAGACTGCCAGTGATAAACTGGAAGGAAGGTGGGGATGACGTCAAGTCATCATGGCCCTTGACCAGGGGCTACACGTGCTACAATGGCGCATACAAGAGAGCGACCTCGCGAGGCAAGCGGACCTCATAAAGTGCGTCGTAGGTCCGGATTGGAGTCTGCAACTCGACTCCATGAAGTCGGAATCGCTGAAGTAATCGTGGATCAGATGCCGCACGTGAATGGTCCCGGGCGCTTGTACGCCCGTCACACCATGCAGAAGTGGGTTGCAAAGAAGTAGAGTAGCTTAACCTTCGGGAGGGCGCTTACCACTTTGTGATTCATGACACAGGGTGAAGTCTGTAACAAGGTAACCAGG
+
./7567273*.0)'((',-+3',(*'.+*,.1174*1%((3628489661///+)132538700013777544&)&%)./36-.660:+*)-*..2-9<*)*0(16/)+1.0+/'((22-,7.7.57*0-)'236/4/.,0,6/.4:+(*$%.0*$--+*/15()-,02.378;751/+0//1,)''&(--'()(+,03-01,2,-,-.%.)-,0/11;<990/01*&&+*.'.(,')*/(*/68.',(.+2293400--+/4/+/1-*)%$.),++59-0--;630.0(*+0123/8.+3,%(,-*)+,.3647-)/1)*-(2)6+:(&10//.-..,4.,*))(+,)//2/021030.+-/23;;11-/.-39(,)'*2,(&))+-1.14360/(+1:882/3.//,+-..9126/.--,1-.(/5'(*+27)/*')#5(416578;)*2876++-()..26:275565776+-/+0,0/13:-./160,6//1-1'&(/900/6&3(*++./-,,,+124/-/*)**&&('%&%'-.00.)*,'/,984:;7669160,-''+./38/)/9:42-+,-0'%)*'(04250--..-.*+,*198/8534'/'+)+,)1*++15'**23/7./64.*-.142-4500()+3,501870-(**',+.,*+&,,-'1../0*388:9;89734-6*,575661.&*(%%#&%&%(%,)61(+-/2684:3+*.6/,-5<333'/)&%$$$$%'/20,(*(.$,&3*9,--,/21080-/9219.,))&%&%(3,73+*2)*+88-+2)%)*31452)--,.0270+25/)'*+,1.20159524320011&)',.09853.)06.,,%(*7)/6832,)('))017747686460/000578,*('%((.,+/230.-+)*/,.,--0..433-03:502799:5&-#&#%'*,*(:)1-())),24-4-.//.//0535*(&&&.-5373533-'('%)-934421,,.7,(,(*0,$(#'&+()1-(('*,&./*.''$%&&&(%)-,'..+-,57,+%''%&%'*.5042/039.(*((+,+'()*,*/*6,696;7-:3,06010/-.,.4--.93-/4773/--**+%&&*/--.-4,-,(),45844-1.0669%*-
@68a4908a-e756-4974-a295-bf59bde8864b ch=297 read=183831 start_time=2019-12-13T17:11:16Z barcode=BC01 runid=2c9cf7bc05858273f10e7d7ec552fc0bd742dc3e
CCTTGTTGCGACTTCACTACAGTCATGAATCCCTGCGGTACGCCACTCCCGGTCGGCTTCTGCCTACTTCTTTTTGCAACCACTCCATGGTGCTGACGGGCGGGTATGTACTGAGGCCGGGAACGTATTCACCGTGGCATTCTGATCCACGATTACTACAGCGATTCCGACTTCAGCAGAGTCAGTTGCAGATCAATCGGACTACGACGCACTTTGCGGGTCTTGCTCTGCGCGAAGTCCTTCTCGCTGTATGCGCCATTTGTAGCACGTGTAGCCAGCCATAGTCGTAGGCCAGCGTGACTTGACGTCATCCCCACCTTCCTCAGTTTATCACTGCTTGATCTCCTTGAGTTCCCAGCCGGACCGCTGGCAACAAAGGATAGGGTTGCGCTCGTTGCAGGACTTAACCGGCATTTTCACAACACAGGCTGACGGCAATACGTACGCTTTCCCTGTCTACGTTCCCGAAGGCATTCTCATCTCTGAAGAGCTTCCGTGGATAAGACCAGGTAAAGGTTCTTCGCGTTGCATCAGATTGACCACGCCTGCTCCGCCGCTTGCGGAGCCCAAATCGAATTCATTTGAGTTTTAACCTTGCGGCCATGCTCCCCAGGCAGTCGACCAGCGATTAGCTCCGGAAGCCACGCCTCAAAGGTTTTGACCTCAAGTCGGCATCGTTTGCGGCGTAGGACTGCCAGAATTATCTAATCCTGTTTGCTCCACGCTTTCGCACCTGAGCGTCCAGTGTAATAACCTTCGTCCAGGGGGCCGCCTTCGCCGCGGTATTCCTCAGATCTCTACGCATTTCACCGCTACACGCAGATTCCCCCCCTCTTCGCGAGGACTCCGACGCAGTATCAGATGCAGTTCCCAGGTTGGGCCAGAAGTTTCACATCTGACAACAATTGCGCCTGCCGTGCGCTTGCCGCCCGAAATGAATTCCGATTAACGCTTGCCGTATTACCGCGGCTGCTGTGGCGGAGTTAGCCAGTGCTGCTTCTTCTGCGGGGTAACGTCAATGAGCAAAATTAATGCTTCTCCTTCCTCCCCGCTGAAGTACTTTACAACCCGAAGGCCTTCCTTCATGCACGCGGCGAAGCATCAGGCTTGCGCCCGATTGTCCTGTCTTCCCCGCTGCCTCCATGGG
+
-012,1-&)*&)+3,+)'&(+-16245/:12(&$$#'$##'&(+$'),,&'*&&'')+0.-&.0'%)+7/3966,333&/*&)./-**.2,+%()0239962/()%,&&&'$&$.(.,-710.3-.0342','&(*--+7.-'().2/)++//7//)((%%&*-0:14//06:6--.-.&(*-+*(101/+)'+2756$+&&('(((,)+'),.,('(,&%$%'&')'&$&&)$&&$(1-+8.+*&&**+-13889;/99**-+..(++*(&%%%$&%**%)'551&$%'(*-%%''(('&(*,-1.02445)2,),41/3**,+.4:8467,/0)&)(()//*+&&&'&/06..+'+,.1:5170120:/.&28:.72671&,..5-.)*30008.-%03+(('*&/+$%&',.1+.-,.&-&+%).0.0+,,(01&%$(#+$)$$%'%,.'(&(*$$&)*0-0)(()-,+)-711535431/+**%'%*0249+,6723'./019/+2-,7*),792/1((((*()+145&&'+''.1/*,'''$'.453&-0-,**'%*,$'+'&*,%%'%(*+:./5851((/:9/1:3.1-++02/2/,%(+0992&//.',-0.',&,%1.,/-.+,-/&,-,.*/1&+(++*'%&$)&%&&$&)*1/1)+*,05+7553,35+&%%))-+%,**75'0-(,+015342./1065450<7-.25-$*%'55/.))%*00.'*-**)'(&+$%%%&&''&&+)%.--,.372/+*+--)-()*2%0*78928.+.1)*..-*'*),+-'/42.,-)%%)%'$($%(*+/,,&(+1-+(-,/-()%%),//55&%/1.4+,.024)247/8+15;)73.+,(4(2-7,&&+()+1/+)*,,-%&&&&*('%)%#%$&&%$%()+*)%$%$%'*(+.)#+(%+()&*''&($-((,('&)&%.1',+1,)0601.5,--/:0(+'('-$&0***3-'30,($#%%/&.6.//2+1)&%)/0-2/2/-,+*+*1+%&,+(/'((*((+2050,,*51-)41-1-%,%&()'&)+&00('(1)0/753(*,0122$/%-+(*('&+.'*+**'0)&'&'*-49.''.***(&)),+//502*#'&%'&&-+%($+*
@0b49225a-4a01-4cfb-ac9b-4c80259cee5f ch=187 read=219541 start_time=2019-12-13T17:11:10Z barcode=BC01 runid=2c9cf7bc05858273f10e7d7ec552fc0bd742dc3e
CTCCTACGGGAGGCAGCAGTGGGAATATTGCACAATGGGCGCAAGCCTGATGCGAAAAGCCATGCCGCGATGTGTATGAAAGGCCTTCGGGTTGTAAAATTACTTTCAGCGGGGGGAGGAAGGGTAAAGTTAATACTGCTCATTGACGTTACCCGCAAACACCGGCTAACTCCGTGCCAGCCGCGGTAATACGGAGGTGCAAGCGTTAATCGGAATTACTGGGCGTAAAGCGCACGCAGGCGGTTTGTTAAGTCAGATGTGAAATCCCCGGGCTCAACCTGGGAACTGCATCTGATACTGGCAAGCGAGGTCTCGTAGGGGTGAATTTGGGTGTAGCGGTGAAATGCGTAGAATCTGGAGGAGGAGGGAATACCGGTGTGAGCAGCCCCCCTGGACGAACTGACGCTCAGGTGCAGCGTGGGGGGGAGCAAACGGGATTAGATACCCTGGTAGTCCACGCCGTAAACGATATCGACGGAGGTTTGTGCCCTTGAGGTGGCTTCCGGAGCTAACGCGTTAAGTCGACCGCCTGGGAAATTACGGCCGCAAGGTTAAAAACTCAAATGAATTGACGGGGGCCGCACAAGCGGTGGAGCATGTGGTTGAATTCGATGCAACGCGAGAACCTTACCTGGTCTTGTGACATCCACGGGAAGTTTTCAGAGATGAGAATGTGCCGGGAACCGTAGCAGACAGGTGCTGCATAGCTGTCGTCAGCTCGTGTTGTGAAATGTTGGGTTAAGTCCGCAACGAGCGCAACCCTTATCCTTTGTTGCCAACGGTCCGGCCAGAACTCAAAGGAGACTGCCAGTGATAAACTGGAGGAGGAAGGTGGGGATGACGTCAAAGTCATCATATTTACCGACCAGGGCTACACGTGCTACAATGGCGCATACAAAGCGACCTCGCGAGCAAGCGGACCTCATAAAGTGCGTCATGGTCAGTTGGAGTCACAACTCGACTCCCGCGAAGTCGTCGCTAGTAATCGTGGATCAGAATGCCACGGTGAATACGTTCGGGCCTTGTACACACCGCCCGTCACACCATGGGAGTGGGTTTGCAAAAGAAGTGGTAGCTTAACCTTCGGGGAGGGCGCTTACCACTTTGTGATTCATGACTGGGGTGAAGTCGTAACAAGGTAACCGGAGATAGAGCGACAAGGCGGTAGGTTGCCCTACAAAGAACGCCCGGCAACAGCTTCAGCACCAACAATACGTAACTTTACCGT
+
*-1''*2/98,/80$,++,167+),,,5-,,21322631/+008&39445724&+*,.'15546:8854-/--&)(/--1(('6-3,+/5.18+)*-**)-)*,20+%*(,6:1/''++(&))'+*75+3+6*,+&$%*(.-5..+33/-*//&&(,&*%(1+'*1.0(*(21*.03.++,*1040.6.//617-//,//*/*-//.1-,-%((,./00088-,+(**(&(*+%+(/**25319<6)3,3)10326..--,398-125--16767+.02-.,+''++*+./03/010/.,,-)*%&&$('*)%,(.(*)0)))$%&'$'*03--%*(+46-41)')*,460+,-119,),(%,/',2++/,+4./:63'))**)02/760)%&)*--,0---//457613,)(''((*323585/+*,,:;27+89.+5((.48;<512;84551,*,/18477:32.%-)++'%)&,%*+.52)-.5<50+*&*&$&,*,-*'+3,132080006393.+.0289;168761(('%))),0840(-.)0*/116+*.)*88<1/-1.5053655;;128&*'+',(+-7128212-0.*-*.,&((--/0121:::900-+&)2,225/2;88::-7++$&%,.058-0/2,(,(16;80))*--0/-''-+'+&(,(71.,44+*'&&()*3%/(*.::551.(%)'*-.-0/-)//756,9,++66:8321:1767;462.77)+447/*03354-8:./:330/-1)+12+)*)),/544647290112/3208)3---./0,0+*,../18;50/0/,5-(.1*1.4/048216443/*-*.*+//5:9.-*,.)).1(),;4459-++*'+*),/333.;//;645669&,+)&,.430133800--03*,.8/.)-0/1/90.0787,+%(')*4(().2/)*++-/-0/0/222381*&%(+++,0++*)*'%*)1-..59:6::83,*0,%31-0/999:;9994432%0.2/-1,0/.-.-1:83;322,++*/8.1385*+-.,++9-+25;7)&*,+,'-'&%&%%/+576<:28/)'16,97060/6;33181-/277:/%,()-86;;5/+-,+,3-,.0/0103/4;::-++()00-00654/.,,/0'0,&*&,5)-3+(0018***'(%*)&)'&+'(%')*.-)+,/001&((6*-.*-1+'*(##%#""
@dced7fcb-9191-488f-b957-59d2ac511bca ch=126 read=258116 start_time=2019-12-13T17:11:11Z barcode=BC01 runid=2c9cf7bc05858273f10e7d7ec552fc0bd742dc3e
CTCCTACGGGGGAGGCAGCAGTGGGAATATTGCACAATGGGCGCAAGCCTGATGCAGCCATGCCGCGCGTGTATGAAGAAGACTTCCGGGTTGTAAAGTACTTTCAGCGGGGAGGAAGGGTAAAAAAGTTATTTACATACTGCTTGCTCATTGACGTTACCCGCAGAAAGAAGCGCACCAGCTAGCTCGTGCCAGCAGCCGCGGTAATACGGAGGTGCAATAATCAGGTACTGGGCGTAAAAGCGCGCAGGCGGTTTGTTAAGTCAGATGTGAAATCCCCGGGCTCAACCTGGGAACTGCATCTGATACTGGCAAGCGAGTCTCGTAGGGGTAAATTCCAGGTGTAGCGGTGAAATGCGTAGAGATCTGGAGGAATACCACCGGTGGCGAGCGGCCCCCTGGACAGACGCTGACGCTCAGGTGCAGCGTGGGGAGCAAACAGGATTGAATACCCTGGTAGTCCACGCCGTAAACGTGTCGACTTGGAGGTTGTGCCCTTGAGCGTGGCTTCCGGAGCTAACGCGTTAAGTCGACCGCCTGAGTACGGCCGCAAGGTTAAAACTCAAATGAATTGACGGGGGCCCGCACAAGCGTTAAGGCATGTGGTTTGGCGATGCAACGCGAAGAACCTTACCTGATGTGACATCACGGAAGTTTTCAGAGATGAGAATGCGCCTTCGGGAACCGTGAGACAGGTGCTGCATGGCTGTCGTCAGCTCGTGTTGTGAAATGTTGGGTTAGAAGTCCGCAACGGTAACCCTTATCCTTTGTTGCCAGCGGTCCCGGCCGGGAACTCAAGGGGCGCGGTGATAAACTGGAGGAAGGTGGGGATGACGTCAAGTCATCATGGCCTACGACCAGAATACACACGTGCTACAATGGCGCATACAAGAAGCGACCTCGCGAGAGCAAGCGGACCTCATAAAGTGCGTCGTAGTCGGATTTGAGTCTGCAACTCGACTCATGAAGTCGGAATCGCTAGTAATCGTGGATGCCACGGTAGATACGTTCCCGGGCCTTGGCCACCGCCGTCACACACCATGGGAGTGGGTTGCAAAGAAGTAGGTAACCAACCTTCCGGGAGAACGCTTACCACTTTGTGATTTAATGACTGAGTTGAAGTCGTAACAAGGTAACCGG
+
003/'),)192+(/3.04666:7<1+0/338,+(+612991/-.2.-112223338269783:99:84997666688*--*))&)*'42/.8/.170+/--.935*1*.41,&)*+0,3,+-1825-*$$$$%+''-,,-**+,0),.,%'((+:.9/,4;.,1.-30+%+)')&)%'+'(*,/,/+0(((+*+,//+53//+,0/)))-,.)1,)+-.-,-..1(-(*)+.88344:4;5++//0&.**64(23:223945269./1834/13/+120'*68750//3/214.*/016766/(),**.*4+-59/1'&+-+)*..*6/1)*-(3)41),),*-0243654/058047641++%%))%-/,2+*8-,,,'-207/40.+*-/6817891,2623*---$%'*)303365::::0/.//7697('&*66)1-,9-.2('0/'296+,4065971.014979:8*.'%(*5443.301.0132*2004-+-**+/2-5--2321./*(+-.5/-+*1+7/./866:67;52+)')*6*/351643494;7;6,-,-0:42.1-1,4*6.-89+47++00339(5/0.('*+3475128170'&&(&-.2::;62))+)024-9,,9<8724'*')+615'.-.2//3;;82,+''(/0102:6798754772+2&$4748644492:;:77666693:2327855/&()+88875;/12498103:7<5865%%(((85+,/-3)'%++56/+4/..+).)(4++282&24958+&,,//387./121/,+.*'&&''/,()*03.4/2-,2,1-..+,03--0118343*'&*//:9+-,312-,--.36*,$&&')&'')*11364/4116897985.4(+%)(()674533+1,,*''00*%-*0-5657435:22456765684808*.'.)'((()*54503-+,)+,/0'&&./-.4,600/'*),*-0171219,&*))96+/.4.''2((),65130+/55+.)(',)%&+*19+--,+*,/17...0*&(((,,27.1/9.')*),*)/*0*.%)&,+,2/.17*)*')0())'+-3*2/73++*,/6-+***+*&(%)&&'$&('(+159779,523:9;/9
@f530c1d9-ff14-4c1f-856b-a25282e3164c ch=35 read=154166 start_time=2019-12-13T17:11:24Z barcode=BC01 runid=2c9cf7bc05858273f10e7d7ec552fc0bd742dc3e
CTCCTACGGGAGGCAGCAGTGGGAATATTGCCAATGGAAACCCTGATGCAGCAACGCCGCGTGAGTGATGAAGGTTCGGATCGTAAAGCTCTGTCTTTGGGAAGATAATGACGGTACCCAGGAGGAAGCCACGGCTAACTACGTGCCAGCAGCCGCGGTAATACGTAGGTGGCGAGCGTTATCAGTTACTAGGCGTAAAGGGGCAGGCGGATGATTAAGTGGGATGTGAAATACCCGGGTAGCAGGTGCTGCATTCCCAAACTGGTTATCTAGAGTGCAGGAGAGGAAATTAGGAATTCCTAGTGTAGCGGTGAAATGCGTGTGAGAGATTAGGAAGAACACCAGTGGCGAAGGCGACTCTCTGGACTGTAACTGACGCTGAGGCTCAGCGTGGGGAGCAAACAGGATTAGATACCCTGTTAGTCCGCCGTAAACGATGAATACTAAGGTGTGGGGTTCAACACCTCCGTGCCGCCGCTAACGCATTAAGTATTCCGCCTGGGGTGCGGTCGCAAGATTAAAACTCAAAGGAATTGACGGGGACCCGCACACAAGTGGCGGGCATGTGGACACAATTCGAAACTGACGCGAAGAACCTTACCACAGCATCCCTTGCGTACTCTTAATCGAAATCCTTCGGGGACGAGGTGACAGGTGGTGCATGGTTGTCATCGCTCGTGTCGTGAGATGTTGGGTTAAGTCCGCAGCAAGCACAACCCTTGTCGTTAGTTACTACCATTAAGTTGAGGACTCTAGCGAGACTGCCTGGATTCTTCCAGGAGGAAGGTGGATGACGTCAAATCGCCATGCACTTATGTGTAGGGCTACGTGCTACAATGGCTGGTACAGAGATGCAATGCCGCAGTGGAGCCAAACTTAAACCAGTCTCAGTTCGGATTGTAGGCTGAAACTCGCCTACCGTGAAGCTGGAGTTACTAATGCCGAATCAGAATGTCGCGGTGAATCACGTTCCAGGATGTACGCCACACACCGCCCGTCACCTGCATGAGAGTTGGCAATACCCGAAGTCCGTGAGCTAACCATAAGGGAGAGCAGCGGCCGAAGGTGGGATAGCAGTGAAGGTAGAAGATCATCAACTCAGGCAAAAAAACCGG
+
+.//&(,-62*+,+.13&15.5.+,,,3,((%++//,+0+1;(+-02.././7:758<6974/--*)*,*/&0+93-(419:42.1+*--566609:15;6+4)*+.734371656/6-+)8).),,.492408000655,0//1410+..,2125,50/4102782-++.46'(56103112%(+4'()%+6637683),/'%#(',/:8;3107*+-429,/;9:43;4/+80*/12)*',).)/*,./3259,7*%&'$%3*09*+,440.0123*0*'(&+)()',(''(.&7&(''$141,+0/-8/*)()'**,+*'&%%('(//)1**)(147690--+//,*+)(*'&'((*(&&375661+--,*...+--/02824+)((*7657.%+.18-2(,4,01//1779;,-0.4-/+4'(,:89:;5/.-.03973560(0)3--1::7697.7/34722.))%.74/3,-,03,+-+2.5.-5./3.*)..,(,*'(%*09,++,0-)*.-/7:578632+,*+,2++,-28;4657-*+,---1/.,&-+-*(*50+)//)'#$*3-62&',''&').(+)+2,+.1341,))%%%&((356,+/(,+*%,&'3.0.0*'((*'*316724:1/1,)-,./15+2+*1525554-/48/43)0.'*,/54),,),1/16975:4:66:40.-5*%&(%)**)+#&)'37,.+*,7214*)/,,-5+571343++.-+'55-263/&)*,+33646562-+%-+'%&*))/..+%('(%%(('-(''$)/18--,$%+)*&*%'0*..143408899,,+'(*.()+1;2287784447*)))(965595351,,%*...,''*0.,**((%$%--15733123<6&1%1,.&&'%#)*+1,-:47951)./)('('(('')&).5./')&(&*'(.50101/-,35*'(%()(')*&%)&((.'(((%+$&#&%''$)+-(2843:9012()($$+,71.,)*/4,3+1-.,192*+.,.28762/0/25956/1/(,3('('(0/55/625,0*))-&)+,('&'').%$,&+))(**&,*0...#$%+')+/*-).862(*-13
@0ffef4e0-283a-4523-b12e-7c74476d0d77 ch=157 read=107686 start_time=2019-12-13T17:11:33Z barcode=BC01 runid=2c9cf7bc05858273f10e7d7ec552fc0bd742dc3e
CTCCTACGGGAGGCAGCAGTGGGGAATATTGCACAATGGGGGAACCTGATGCAGCAACGCCGCGTGAGTGATGAAGGTTTTCGGATCGTAAAGCTCTGTCTTTGAATAATGACGGTACCCAGGGGAAGCCACGTAACCGTGCCAGCAGCCGCGATGGCCGTAGGTGGCGACTATCAGTTACTGATAAAGGGCGTAGGCGGATGATTAAGTGGGATGTGAAATACCCGGGTACTCAACTTGGGTGCTGCATTCCAAACTGGTTATCGGGGGTGCAGGAGAGGAGGTGGAATTCCTAGTGTAGCGGTGGTATGAATTAGGAAGAACACCAGTGGCGAAAGAGCGACTCTGGACTGTAACTGACGCGAAGGGCTCCAGCGTGGGAGCAAGCAGGATTAGATGCCCTGGTAGTCCACGCCGTAAACGATGAATACTAGGTGTGGGGGGTTTCAACACCTCCGTGCCGCCACTAACTTGCATTAAATTCACCTGGGAGTACGGTCGCAAGATTAAAACTCAAAGGAATTGACGGGGACCCGCACAAGTAGCGGAGCATGTGGTTTAATTCGAAGCAACGCGAACCTTACCTACACTTGTCCGTTGCATTACTCTTAATCGAGGGAAATCCTTCGGGGACAAGGTGACAGGTGGTGCATGGTTGTCGTCAGCTCGTGTCGTGAGATGTTGGGTTAAGTCCCGCAACGAGCGCAACCCTTGTCGTTAGTTACTACCATTAAGTTGAGGACTCTAGCGAGACTGCCTGGGTTAACCAGGAGGAAGGTGGGGATGATCAAATCATCATGCCCCTTATGTGTAGGGCTACACGTGCTACAATGGCTGCGTGCAGAGATGCAATACCGCGAGGTGGGCAAACAAATCTCAGTTCGGATTGTGGCTGAAGCTGCTACGCGGGCTGGGTTACTGGTCTGAATAGGTATACGCGGTGCAATTCCAGGTCTTGTACACCGCCCGTCACACCATGAGAGTTGGCAATACCCGAAGTCAGTGAAGCTAACCGCAAGGAGGCGGCGGCCGAAGGTAGGGTCAACGGTGGGAGTGAAAGTCATGTGGCGTAACCGG
+
.4/,,.0263,/20+2/-,/,(+('---310-,//9659960)919)*+75-**)+'*&.1+)**,*,*)*+*/'3+:94,7*9091),.31.1669886284-,23020107)53(0*')-15*,8/1922+.-*//,+,15-242/21.,.%+''*'$'',-*/*&&&%$'('%'//')%(''(+))*,/.5:5995;444132421749750./,*73-.3:&,()%$%')0,*8-39676745559;./29(303518.,+)*-/++0442-*)'+,('&'+,.+6.51)+).,,-**&&%'&&%#%&&,($../)+06459:197684116)'&.078++**2:5+--01644433.)((((--1.7'*)*+38;-***56(-.58,//*%/,+09,,23422374/0,-,(-)22,,+.,-67411017895.165/)+334032349696',$+0,.5*').,)+*)+)(1.1+,,.&*%&)*%'%,+233300126-*/+-::,+0+.80,.,/10111.,78025+)+23200-$-.*)*%*10)/+11:7,4500).*)+:795./22,/2.-39+*(').3-,1+%'**/,23,---,5/605.**-)(*.*.3/:7.482-22006/127,0213:955:932.7,.0325.+/02:;9:97:87011-//)410:0,+,3,)&--.7+,.129282;6/7.--0.700.9---/1;5592,+-.0&453442-%%&)+3734114)*,.-13019.05--3-4/62*29901.+,0/30-2278--,116+.4141400,14436//,-,87997:5<54:985011'1,+--.8654832497+*+&%.&&$%#%&&&%&'(*,+-++-*)+,2-,&*(+-)&&'&$%%#%$$&))(),*%('#$$##&$%',0.'''*''%'%*',,)(--(-/.(///)/)&$%'*.8129;552/0/04.,,*'')5,0.0152+6/''**,0.&%.*&.&(*,431.106+5++,*%/-/30.*,0+222.)..13'5003272%)(*-/+)/0)1+&&%$%*,80829
@3ef6b1a9-352e-414e-83a4-5948b9514923 ch=11 read=67436 start_time=2019-12-13T17:11:40Z barcode=BC01 runid=2c9cf7bc05858273f10e7d7ec552fc0bd742dc3e
CTCCTGGGAGCAGCAGTGGGAATATTGCACAATGGGCGCAAGCCTGATGCAGCCATGCCCATCGTGTATGAGGAGGCCTTCCGGGTTGTAAAGATACTTTCAGCGGGGAGGAAGGGTAAAGTTAATACCTTTGCTCGTGACGTTACCCGCAGAAGAAACTTTCAGCTAACTCCGTGCCAGCAACCGCGGTATGGCATGGAGGTGCAAGCGTTAATCGGAATTACTGGGCGTAAAGCGCACGCAGGCAGTTTGTTAAGTCCAGATGTAGAAATCCCGGGCTCAACTGGGGAACTGCATCTGATACTGGCAACTTGAGTCTCGTAGGGGTAGAATTCCAGGTGTAGCGGTGAAATGCGTAGAGATCTGGAGGAATACCGGTGGCGAAGGCCCCTGGACGAACTGACGCTCCAGGTGCAGCGTGGGGAGCAAACGGGATTAGATACCCTGGTAGTCCACGCCGTAAACGATGTCGACTTGGAGGTTGTGCCCAGCGAGGCGGCTTCCGGAGCCTAACGCGTTAAGTCGACCGCCTACAGGAGTACGGCCGCAAGGTTAGAACTCAAATGAATTGACGGGGGCCCGCGCAAGCGGTGGAGCATGGTTTAATTCGATGCAACGCGAAGAACCTGAATCTTGACATCCACGGAAGTTTCAGGGTGAGAATGTGCCTTCAGGAACCGTGAGACTGGTGCTGCATGGCTGTCGTCAATGCGTGTTGTGAAATGTTGGTTTGAAGTCCCGCAACAGAGCGCAACCCTTATCCTTTGTTGCCAGCGGTCCGACCGGGAACTCAAAGGAGACTGCCAGTGATAAACTGGAGGAAGGTGGGGACGTCAAGTCATCATGGCCCTTACGATCCAGGGCTACGTGCTACAATGGCGCATACAAGAATCGCGAGCAAGCGGACCTCATAAAAGTGCGTCATGTAGTCAGTTGGAGTCTGCAACTCGACTCCATGAAGTCCAGATCGCTAGTAATCGTGGATCAGAATGCCACGGTGAATACAGACGCGTACACACCGCCCGTCACACCATGGGAAGTGGGTTGCAAAAGAAGTAGGTAGCTTAACCTTCGGGAGGCGCTTACCGCTTTGTGATTCTTGACTGGGGGGGTGAAGTCGTAACAAGGTAACCGG
+
,-6)(*((%&$,)//++(*.*95),,*)//0413:52013:0695440/++(0)-0(48.)+,,,-34))+())++,1053(38519.242)&$)),60*'$&((1.('*.*+(()--86+-5.5.12/9:/+778/7/0/-01/29/,+)(-+$*,(&&,.+)&'''#))43+-.10-,1/%17*+)',$''%%%'+)'-*,,41.()+05/2-/0)*'*(,.3861.*-/90+(&'%%'*((-1(20:0,,2/7--8**)5632)*/76-0//)0..1822/))/2.)111-12430-,,-+/,,%'&&&%((++238663*16-*)-+/01.,+0432247668:449...8866/0,-/67:0-6.-51.76/2/*.-***&+*/1++386.*)+'*+,745521/2887/'((,.96;,&()7;+9)6-),(('):16;0-10400.7*'*.+(((+5.3.*--0*)())-32-,.18+-)/,'%&((()'$%&*2302)0')1((/2-,+)/,:.6864584+++'')(-(&&)+.-743.0-,++-+(+'-*+65<9707/7/8270)42)48)&)$*,4/.-0**0*),)1.01:63:3;.-..-50&+(&)+0**(-)'*'$&)352)/0010.124-4-.9;5-0*&%&'(,..-2%+&-2.&02--./+*')*,33040/1985775:::99:64,*&&%(+-0.3--+42,+./914,4'%-*+,15**.//6*)*+,-44257&-(*,0+-7,)3+).0.-/2:06)*&2.4:816557)7--+&(',)&+/(---,,+,/,357.--&&'))-6:6-+-.3,.+03495)..3/8/++,,+)'-)%-,+*,23012551606119:775220+(%%%')1*''((0.487;65632465::+,,/334,)+*('+,9--2.1'(())&%(,2.1120332,+-,7/.-6'%'-+.)+))%'(&(*--('/26002;7'6100'98/5.)''%'+/(''),-,,,-5.652/110235657695-/*,-.+-.)+,64,%&(&(%'&(()(()2)1//01*:1,06-0435036.-16..94562./--/7773433.*)0.6////./1448)5-277312
@fd37c042-2ab6-4255-95c6-ac27174a6c80 ch=188 read=227329 start_time=2019-12-13T17:11:57Z barcode=BC01 runid=2c9cf7bc05858273f10e7d7ec552fc0bd742dc3e
CACCCCAGTCATGAATCACAAAGTGGTAGCGCCCACTCCCGAAGGTTAAGCTACCTACTTCTCTTACAACCCTCCCATGGTGTGACGGGCAGTGTGTACAAGGCCCGGGAACGTATTCACCGTGGCATTCTGATCCACGATTACTAACGATTCCGACTTCATGGAGTCGAGGTTACTGCAGACTCCAATCCGGACTACGACGCACTTTATGAGGTCCGCTTGCTCTCGCGAGGTCGCTTCTCTTTATGCGCCATTGGCACGTGTGTAGCCCTGGTCGTAAGGGCCATGATGACCCGTCATCCCACCTTCCTCAGTTTATCACTGGCAGTCTCGCTGAGTTCCCGGCCGGACCGCTGGCAACAAAGGATAAGGGGTTGCGCTCGTTGCGGACTTAACCCAACATTTCACAACACAGGCGGCGACAGCCATGCAGCACCTGTCTCACGGTTCCCGAGGCACATTCTCATCTCTGAAAACTTCCGTGGATGTCAAGACCAGGTAAGGTTCTTCGCGTTGCATCGAATTAAAACACATGCTCCACCGCTTGTGCGGGCCCCGTCAATTCATTTGAGGTTTTAACCTTGCGGCCGTACTCCCCAGGCAGCGGTCGACTTAACGCGTTGAACTCCGGAAACCACGCCTCAGGGCTGCAACCTCAAGTCGACATCGTTTGCAGCGTGGACTACCAGGGTATCTAATCCTGTTTGCTCCCCGCTTTCGCACCTGAGCGTCAGTCTTCGTCAGGGGCCGCCTTCGCCACCGGTATTCCTCCAGATCTCTACGCATTTCACCGCTACACCTGGAATTCTACCCCCCTCTACGAGACTCAAGCTTGCCAGTATCAGATGCAGTTCCCAGGTTGAGCCCGGGGATTTCACATCTGACTTAATAAACCGCCTGCGTGCGCTTTACGCCCAGTAATTCGATTAACGCGCTTGCACCCTCCGTATTACCGCGGCTGCTGGCACGAGGTTAGCCGGTGCTTCTTCTGCGGGTAACGTCAATGAGCAAAGGTATTAACCTTACTCCTTCCCCGCTGAAAGTACTTTACAACGAAGGCCTTCTTCATACACGCGGCATGGCTGCATCGGAGGCTTGCGCCCATTGTGCAATATTCCCCACTGCTGCCTCCGTAG
+
&*/47.)/2105548.-++094.4577500028*+31230)*)+*,.3//1236;645:998/7/'*1)56+),9:+098976467,686&20121269957908./87799983620.4.+/.6..1:6210/4,&)))1.....(7./17064'24:55660'--.*)',14$(')-&*.35*-0;10,/01865474714-/0;/-.755773/++.,++12073//-2,95))+468544'%&'(37:,6*-&''(&((.(()/1;1,/8210422*569;8:332*)'&'))/0/44+'+)+.-4/3./2<1131%/*0*+$22+'.**.+'+/0:4)1++%2+1644+,0,*/0212*0/306+4/*,08+2267876:5235-,/01-11)-'*+198213623*)'***.50/.--+2.,0*/*.2138-/1233268;3802/'%'1-)+-/7/--,.,2,3++,)%*3-;:5.50/056525-/37*.1.0*/-3:6:<956-110167815/3/267/*%'%))+-7-,300119-2-//71397+(*+%3&9+1493-./1188-0.4-3---0;2800//-;:;.,55,&)(+/0362234444433+.'&'*20*)('&').*/+477.,*10/&&*-0,3-1.-+/24786776172%'%))*947/0148;45)')+.3226222011;8-.//981(+,993.127;2235966729233;3729()8;56679<921080578*4,,-<78/5(**853445.1%++04934:<79:33,-'#*/021323-3164-**,.55..-.357-4,.,6-1;115125612333:99;8;,,012423809/-7:0,18--/0348/1314011*19658368677485/.,21..7094/.)/-329.+003082/0)/-7-,,198/063916118<75/70018850.-.,$*(+2/025/9.--:.99<878810-*)'5101/8223799:+-/,.01333/2-'&&,++.553,0293143,0/3297*,...'))*3097<66961210)0,,.3.+-0///01013&5&(+1/7,0*78+%,2-+()+-+-9/845./37211-,2-/655+-
@395bff87-7298-4f0b-b0b6-5c68b7138d7d ch=327 read=96867 start_time=2019-12-13T17:11:55Z barcode=BC01 runid=2c9cf7bc05858273f10e7d7ec552fc0bd742dc3e
CCAGTTACCTTGTTACGACTTCACCCCAGTCATGAATCACAAAGTGGTAAGCGCCCTCCCGAAAAGGTAAACTACCTGCTCGCTTCTTTTTGCAGCCACTCCCATGGTGTGACGGGCGGGTGTGTACAAGGCCCGGGAACGTATTCACCGTGGCATTCAGTCCACGATTACTAGCGATTCGACTTCATGGAGTCGAGTTGCAGACTCAATCCGGACTGACGCGCCTTGAAGGTCCGCTTGCTCTCGCGAGTCCTTCTCTTTGTATGCGCCATTTGTAGCACGTGTGTCCCTGGTCGTAAGGGCCATGATGACTCCGGCGTCATCCCCACCTTCCTCCAGTTTATCACTGGCAGTCTCCTTTGAGTTTGGCCGGACCGCTGGCAGCAAAGGATAGAGGTTGCGCTCGTTGCGGGACTTAACCCAACATTTCACAACACGAGCTGACGACAGCCATGCAGCACCTGTCTCCACACGGTTCCCGAGGCACATTCTCATCTCTGAAAACTTCCCGTGGATGTCAAGACCAGGTAAAAGAGTTCTTCGCGTTGCATCAGATTAAACCACATGCTCCACCGCTTGTGCGGGCCCCGTCAATTCGACGAGTTTTAATAGCATGCTCCCAGGCAGTCGACTTAACGCGTGCTCCGGAAGCCACGCCTCAAGGGCGCACAACCTCCAAGTCGACATCGTTTGCAGCGTGGACTACCAGGGTATCTAATCCTGTTTGCTCCCCACGCTTTCGCACCACAGGCGTCAGTCTTCGTCAGAGGCCTTTCCGCCACCGGTATTCCTCAGATCTCTACGCATTTCACCGCTACACCTGGAATTCTACCCCCCCCTCTGCAGAGACTCAAGCGCGGTATCAGATGCAGTTCAAGGTTGAGCCAGGGGATTTCACATCTGACTTAACAAACCGCCTGCGTGCGCTACGCCCAGTAATTCGATTAACGCTTGCACCCTCGTATTACCGCGGCTGCTGGTACGGGAGTTAGCCAGTGCTTCTTCTGCGGGTAACGTCAATGAGCAAAGGTAATGCTTTACTCCCTTCCTCCGCTGAAAGTACTTTACAGCGAAGGCGCTGTTCATACGCGGCATGAAAAACATCGGGCTTTGCGCCCATTGTGCAATATTCCCCACTGCTGCCTCCCAGGAG
+
5,&+41+10*4)03',/35552'*00-%%24%&&'245577:0.0-5452(,+13'(*0&))**((%3,4+,.,/.%#&((%,10817;71/-/+.5---09+'+).--)'*..76229,,-3026467609/,+++'.1/52253++-)*-((&.))%%..*'),227422(.,,'.-/++/60/./31*)*+0,.30,-(,++-7.:1515-,,+11,')$%$(&'01,/+0,++0-+-550512,(,+.((0-760:9*))()5369684+,+)**%'.-)&$%'0*)-;:8-/++*165:5,,,***))()+/./36979.2,*-32:8:/30,./7&&*0)6618101635:/-21/&--1('(+'1,-5/-00211-'0.2'3-(('&$+(,+'),/076,7+,+:8-)-).(*-*)),+-8-/0578503&$&&')&*-,2.47838.8110008*,.657&&(()+2/1/*')-*5.1435<4.000/301()./2/31/1,0136/1/00,2.,3/*4-,473)'%(77559667726010//&(.+-1:69;---**..8/.60.,/-+-(1+20-60*(-//52:0'&('$()-.%)%##$$#$$&(*76+131(1-,()*205/+*)((''&*(1)2.,3;.001:03*).8/,&%$'*'.6-5,8.687654134.96+%($+,,768376267%/($+)00..7/29/18;+*,,3++)(+**+,.-*+(-,$$'(12131'&022;994;))'6,/&'--2:369),)())+152224%&155652/323+388548:1550.*+('*/0+2/37595;4968--/'#(%%%,4458.3&0)*'''),-/5441533593+-*-,9..1370/)-,,02-+',.24,+((%*/4/28/3:0453366867,+&%*)13+''(*.235+--2.4033,0)*+184,-&('+++0/)/),)169:51'**,0)$)1-,*-0-/*)*)(2167311)//.061188292105138-,,*/-/&&(*()--/8.+586145),1/,0)()*.051++,+/*)/,1,'$'$%'*)0+2040433520787,+)*,&1-/++,./-6;--:312)1(%(%((241/,00/1.//6//,'%(&'$
@384c6688-fc01-4f39-babf-32799f84961d ch=11 read=67456 start_time=2019-12-13T17:12:06Z barcode=BC01 runid=2c9cf7bc05858273f10e7d7ec552fc0bd742dc3e
CTCTACGGGGGCAACAGTGGGAGTCTTTAATGGGCGCAAACCTGATGCTCCCATACCGCGTGTATGAAGAAACCTTCGGGTTGTAAGTACTGGCAGGAGGGAAAGGGTAAAGTTAATACCTTTGCTCGGCATTGACGTTACCGCAGAAACTATCCGTGCCAGCAGCCGCGGTAACGGAGATTACAGAAGCGTTAATCAGGTTACTGGGCGTAAAGAAAGAAAGCGCGCAGCAGTTTGTTAAAGTCAGATGTAAATCAGGCCAAAGAACTGCATCTGGTACTGGCAGGTCTCGTAGAGATTAAGAATTAAGGTGTAGCGAATGCGTAAAGATCTGGAAGGTGGCGAGGCGGCCCTGGACGGGCAACGCTCAGGTGCAGCATTAGAGACAAACAAGTTAGATACCTGGTGGTCACGCCGTAAACGATGTCGACGGGTTGTGCGCGGGCGTGGCTGGCGGGCTAACGCTGCAAGATCGACCGCCGCAAATTACTGGCCGCAAGGTTAAAACTCAAATATTAATGAATTGACGGGGGCCGCACAGAAGCGGTGGAACGTAATGGTTTTAATTCGATGCAACGCGAAGAACCTTACCTGGTCTTGACATCCACGGAAGTTTTCAGAGATGAGTGCGCCTTCGGGAACCGTGAGACAGGTGCTGCATGGCTGTCGTCCAGCTCGTGTTGTGAAATGTTGGGTTAAGGATCCCGCAACGAGCGGCGCAACCCTTATCCGCTGTTGCCAGCGGTCCGGCCGGGAACTCAAAGGGAGACTGCCAGTATAAACTGGAGGTGGGGATGACGTCAAAATTAATCATTATTACGACTGGGGCTACATTATTAATACAAAGAGAAGCGACCTCGCGAGCAAGCGGACCTCATAAAGTGCGTCGTAGTCCGGATTAAGGTCACAACTCGACTCCATGAAGTCGATCGCTAGTAATCGTGGATCAGAGGTACGGTAGATATACGTTCAGACGCCCCGCGCACCGCCCGTCACCAGCAAATTGGGTTGCAAAGTGGAATTAACAACCTTCGGAGCACCGCTTTGTGATTCATGACTGGGGGGTGAAGTCGTAACAAGGTGAAAGATAAGGGCGACGGGCAAGTAGGTTAACACCACCGAAAGCACCAGCAATGCGTAGA
+
()*'')(()()//'.&*)'(&$%'%%&%+'+'&$%&(*0)2+&''+&*)/,($'&),(()'&)+/024+.('*2/,*''(+6)+40')$&$%/.(.-'++'*+''*-*+73+--1-/--'&('&*+.($#$((+)/./,(,*&)(%'''-)%$&%',(+****$',(%&(',++**'&($(&')'$,*+72:201/.*('')'(/,2,%()-.)&,,'&)*&$$%'%$$%%$*,4'%*()))'+,--.2)+))*&'&(&'&&'&%&%%$#$%&&#'%(%)$%##%(&(&'&%)%'%&%)***%/',(&'0))()*,()&'&&((&*)*('-,102($%%$&.-))(*&-,.)+',0,,)&&'(()$((.++*,(,)%*&))((%')%(1/)+%(&0)'''%&%'+0,//,.')+21+,/10/...+/,,+*'1/0+(*&&'&*))#'(+*()&&%'*+*+-.,')(,,+-'(-/-/+--0-%'(')+())%-+54231/*.+*4/&'&'4-50.(&'-,/-.103/.,*,-,&'&%''*)(+++,00/23)%*&)'$'21486,162:3336255//..)&&'''(&%$%)*(+(-)631./0.-0*++,&)(,3:850,'&(('(%%&&$&%(&(*1.*-++'.(()--$*(,,.0/,--4011;98615+&'..402*)+'('+*)(*,.-2),))'(($*--&',-(.(%*')(*'*+'+12+0.-/+)*1..2,--*(++114*3031+23/7002/6+(+-)*+///2/*((%).3$((%&&&'*07920442434+4/(&(&''()&-(%'$#$'()$'-432,--%))&+**(&(550'&%&''&)--,++,,-.-,(/2&,,4))))),-3:*+*-14553624-5*'*%)*)+-,,.#&')*/4(*+/13,.1.2,-+&(),.//,()-)((,-::857*''&%&')&--&$)(%%)0/262/.*(&*'('%&$%%**(.4+**,'*'$##%&(,+567/5+.*(.%&$'%%+&.(*('))),/)'$$$&**&+,/2,10-.'&($%,,//-'')&.+,,)+.11431-+*('&$&%&(.)'*,/(010()-.''&'),5,5/3,(&'#$&&&'*&'(2($)((+,%+&&&$%
