# Supplementary material for: De novo species identification using 16S rRNA gene nanopore sequencing
Source: PeerJ. 2020 Oct 21;8:e10029. doi: 10.7717/peerj.10029 (PMC7585375; doi:10.7717/peerj.10029)
Supplement: Supplemental Information 3 [file peerj-08-10029-s003.zip › pass_fastq_runid_2c9cf7bc05858273f10e7d7ec552fc0bd742dc3e_444.fastq]

@d00009fe-4a87-412f-a81e-236268c2be5a ch=271 read=114121 start_time=2019-12-13T17:12:10Z barcode=BC01 runid=2c9cf7bc05858273f10e7d7ec552fc0bd742dc3e
CCTACGGGAGGCAGCAGTGGGGAATATTACTGTGGAAACCTTGATACGCTTGGCGCGGTAGTGATGAAGGTTTCGGATCGTAAAGCTCTGTCTTTGGGGAAGATAATGACGGTACCCAGGAGGAAGCCACGGCTAACTTCGTGCCAGCAGCCGCGGTAATACCGTAGGTGGCGAGCGTTATCGGATTTACTGGGCGTAAAGGGGCGTAGGCGGATGATTAAGTGGGATGTGAAATACCCGGGCTCAACGGGTGCTGCATTCCAAACTGGTTATCTAGAGTGCAGGAGAGTGGAATTCTAGTGTAGCGGTGAAATGCGTAGAGATTAGGAAGAACACCAGTGGCGAAGGCGACTCTCTGGACTGTAACGACGCTGAGGCTCGAAAGCGTGGGGAGCAAACAGGATTAGATACCCTGGTAGTCACGCCGTAAACGATGGAGGTGTGGGGTTTCAACACCTCCCGTGCCGCCGCTGGCATTATTCGCCTGGGAATTGCGGTCGCAAGATTAAACTCAAAGGAATTGACGGGGACCCGCACAAGTAGCGGAGCATGTGGTTTAATTCGAAGCAACGCGAGAACCTTACCTACACTTGACATCCCTTGCATTGCACTCTAATCGAAATCCCTTCGGGGGACAAGATGACAGGTGGTGCATGGTTGTCGTCAGCTCGTGTCGTGGGAGATGTTGGGTTAAGTCCCGCAACAGGCGCAACCCTTGTCGTTAGTTACTACCATTAAGTTGAGGACTCTAGCGAGACACTGGGTTAACCAGGAGGAAGGTGGGATGACGTCAAATCATCATGCCCCTTATGTAGGGCTACACGTGCTACAATGGCTGGTACAGAGAGATACAAGCACCGTGAGGTGAACCAAACTTAAACCAGTTCAGTTGTAGTGAAACTCGCCTACATGAAGCTGGGTTACTAGTGTCGCGAATCAGAATGTCGCGGTGAATACGTTCGGGTCTTGTACACACCGCCCGTCACGCAGTTAGCAATACCCGAAGTCCGTGGGCTTAACCGCAAAGAGAGCAGCGGCCGAAGGTAGGGTCAGCGATTGCGGGGGTGAAGTCATGGTAACCGG
+
08657/30)+-/)25)55476*,-/*3+%)'(,/-.3)+****&)%,(*++-,('('''''())-.01-1,::/0-0374098**.-+,(++256,59,-/**(+51347351,03,-)5).0+4,.768684/-,,-4,-/3590/0..2601420/8/-())+,27,6--&&),-3;4/4(2,/:6.045:866066(/6*++-552:88;111/3233157;;7432.1:3//23/,33337,&0(/7668;::7:1,/394878,2-**534,,/004+1*((%(-0,4+3*0++/,*&&-+1;422962236--'''%-&%10,,),8889:,32.6.--0-1.043/./,/5::9:8882-)*,+*,+)/10/5)*61./3))-,'&%).4,.((*$6)..82329/,.2601,4&*.176798/+)((*%&*&($)&,,/,<:92310/6).,&$%&/)-/6)(&$$&%'&%)/--1/(',''$*&#)2;784820+*/-03+1+3/6,0+0/3111216<7+99+*1/2.+**),+,.&),43202938;37375*1,&*13833.0)+46100-172..&'$$'%100//.*.*+).)*(',))%'((*--+.+14,4;63895+2778%$%'(..4758:;89687/8.-/9757(303568666&.&+***.047:5444:26/074(*31.7'%/00716290,313419//.25..-,1/)7),%-*/*)+-245//&()*+../%,'*/,105942062/100./-,376.579:9998;8144:969+20-%*((+,.)00.,0/+%&(-43203-:.+0)*&433620++*+,*%,''$%$'()')'-'((%(0438((&$044-2&*-68+-0-*)%(,*68-.8898:41..0-+*'((&*,+:01-)&*&,,.321413+***++998:0752653131372(001-0.*())*//2:66;7345**$%$&&.**')()*4:0+)0++,8'4(.,'%%1+1,)-+.&&&&&'+)/-.07+,4,)1*+,22.210..%0&(%('')%&&+(&+,(()&',70;95
@275afdd6-8a47-445e-9ebb-4566ffe7abf4 ch=20 read=76189 start_time=2019-12-13T17:12:13Z barcode=BC01 runid=2c9cf7bc05858273f10e7d7ec552fc0bd742dc3e
CTCCTACGGGGGGGCAGCAGTGGGAATGTTGCACAATGGGCGCAAGCCTGATGCAGCCATGCCGCGTGTATGAAGAAGGCCTTCGGGTTGTAAAGTACTTTCAGCGGGGAGGAAGGGTAAAAGTTAATACCTTGCTCGTGACGTTACCCGCAGAAAAACTTTCGGCTAACTCCGTGCCAGCAGCCGCGGTAATACGGAGATTACAGCGTTAATCGGAATTACTGGGCGTAAAGCGCACGCAGGCGGTTTGTTAAGTCAGATGTGAAATCGGGCTCAACTAGAACTGCATCTGATACTGGCAAACTTGAGTCTGAGGGTAGAATTCAGGTGTGGTGAAATGCGTGAAGATCTGGGAGGAATACCGGTGAAGAGCGGCCCCCTGGACGAACTGACGCTCAGGTGCAGCGAAAGCGTGGGGAGCAAACAGGATTAGATACCTGGTAGTCCACGCCGTAAACGATGTCGACTTGGAGGTTGTGCCCTTGAGGCGTGGCTTCCCGGAGCTAACGTCAGGCCGCCACAGAATTACGGCCACCAAAGGTTAAACTCAAATGAATTGACGGGGGGCCCGCACAAGCGGTGGAGCATGTGGTTTAATTCGATGCAACGCGAAGAACCTTACCTGGTCTTGACATCCACGGAAGTTTTTTCAGAGATGAGAATATACTTCGGGCAGTAGAGACAGGTGCTGCTGGCTGTCGTCGCTCGTGTTGTGAAATGTTGGGTTAAGTCCCGCAACGAGCTGTACTTATCCTTTGTTGCCAACGGTCCGGCCGGGAACTCAAAGGAGACTGCCAGTGATAAACTGGAGGAAGGTGGGGATGACGTCAGTCATCATAGCCCCTTACGACCAGGAGCTACGTGCTACAATGGCACGCCACAAAGAGAAGCGACCTCGCGAGAGCAAGCGGACCTCATAAAGTGCGTCGTAGTCCGGATTGGAGTCTGCAACTCGACTCCATGAAGTCGGAATCGCTAGTAATCGTGAGATCAAGAATGCCACGGTGAATACGTTCCGGGCCTTGTACACACCGCCCGTCACACCCATGGTTGCAAAAGAAGTAGGTAGCTTAACCTTCCGGGAGGGCGCTTACCACTTTGTGATTCATGACTGGGGTGAAGTCGTAACAAAGGTAACCGG
+
*/-1-.023546-*)),.03:8:6*0,)'))),-38753,,,/48(4&(,67896(596759:,,-/,**)+2-&*'.)58797,800/+.9;534304:;1166(16)'(,+++0-,.7;1,,7/5.()'&((,27.71*022403<*****,(()%&&%&+)*&%*'*+65/247855502454352+:+,+6//1-)(2*./011281714-2.,/--.4;:472*.+,&'*+'*&,/055529;;-3:/6-00357754-/4/*1&'')+01,**&-)2+.-../64//01264823:1--.(%&'((('/3.-+,+3,3+,'.*30'+),,87((*-,'(((+66585(',,24379949-,0-*%*,)0/66,-+0..,+)'(.'))%*+-(/510/*+***-**)3375:0),.3;83-5+)5)()3/13;*+9954.30(+-39677;10/*)$&&),-0-/.*-0.92,+..+,032.0266573314/(//))-(%$$%$((++-,'('%'(()&('*,)325(0,28(4,31497-46073/./,.)+%)')+78,37/,-*/,()*)534:111(.&'),091638:7235457-5*1*,0%'()(%'&'-0,2++,:332664)+-33(/+,4:9;*--++,007.-1,+&)%'(*-,.*+#&*&&&-23)/.002*)#''/-/1899:8.,./015'-,-.149,--:/5348+-&))0.+/01.,,+)$$$#'&)006).3*)251114,548/8)0*30*1,7-/51+7**'&*+07984.//./33<;:698-(()++103/7+-56697-.-+-59::44*/79/'**(*,-5<3/*%'*(()')69511/7/1:0&/'((*+34(&)%(+$)102),,)*))%($+/-%'(-((/-.)*.88,.9:::99;88/6.-,+3-2-*,.0122,)&&*,//0-((,-8..-5*7.712,++(+71623'2&$,/21*((././2/-2073,.82110358',./05/8-++-+-+-+(,05./0//-30)&&()*<+/8;9,&*,+,,1,)*''((/,03./-'361-,0,**))('07-+.2+&*),2:5443457677-,,6...7237988;'1,02;:;88
@34035412-7ca5-4f77-8629-71e52d268d98 ch=180 read=221007 start_time=2019-12-13T17:12:23Z barcode=BC01 runid=2c9cf7bc05858273f10e7d7ec552fc0bd742dc3e
CCCTACGGGAGGCAGCAGAGGAATAATATTGCACAATGGGCGCAAGCCTGATGCAGCCATGCCGCGTGTATGAAAGAAGCCTTCGGGTTATAAAGTACTTTCAGCGGAGGAAGGGGTAAAGTTAATACCTTTGCTCGTGACGTTACCCACCAGAAGAAGCTTCAGCTAACTCCGTGCCAGCAGCCGCGGTAATACGGAGGGTGCAAAGCGTTAATCCGGAATTGGGCGTAAAGCGCACGCAGGCGGTTTGTTAAGTCAGATGTGAAATCCCAGGCTCAACCTGGGAACTGCATCCTGATACTGGCAAGCTTGAGTCTCTCGTAGAGGGTAAATTTCAGGTGTAGCGGTGAAATGCGTAAGTCTGGAGGAATACCGGTGGCGAAGGCGGCCCCTGGACGAACTGACGCTCCAGGTGATGCAGCGTAGGGGAGCAAGCAGGATTGAATACCCTGGTAGTCCACGCCGTAAACGATGTCGACTTGGAGTTTGTGCCCTTGAGGCGGAGCTAACGCGTTAAGTCGATGCCTGGGGATACGGCCTGTAAAAAACTCAAATGGTGACGGGGGCCCGCGCAAGCGGTGGAGCATGTGGTTTAATTCGATGCAACGCGAAGAACCTTACCTGGTCTTGACATCCACGGAAGTTTTTCAGAGATGAGAATGTGCCTTCGGGAACCGTGAGACGGAGTGCTGCATGGCTGTCGTCAGCTCGTGTTGTGAAATGTTGGGTTAAGTCCCGCAACGAGCGCAACCCTTATCTTTGTTGCCAGCGGTCGGCCGGGAACTCAAAGGAGACTGCCGAGTGATAAACTGGAGGAAGGTGGGGATGACGTCAGAGTCATCATGGCCCACTTACGACCAGAATACACGTGCTACAATGGCGCATACAAAGAGAAGCGACCTCGCGAGCAAACGGACCTCGCAAAAAATTCGTCGTAGTCCGGATTGGAGTCTGCAACTCGACTCCATGAAGTCGGAATCATGGCATCGTGGATCAGAATGCCACGGTGAATACGTTCCCGGGCCTTGTACACACCGCCCGGCTCACCATGGGGAGTGGGTTGCAAAAGAAGTAGGTAGCTTAACCTTCGGGAGGGCGCTTACCACTTTGTGATTCATGACTGGGGTGAAGTCGTAATAAGGTAACCGG
+
-4**+1.73.,.+,,,,*'-,*/*,('%,(++-.-:0.92/-/1.',-.112463&/-++:94/-,++./1113(%,&'*%%1*).,1*&'-1((-,,/77-).+,/+/+0*/6/*,-98-2.2.013.980(*,1%5(*--4-+-0)'.1**0,%)&$%*'(*+/+1,,-987846//+,)&')*,(-*1+,)8')(-(+34456/,0.0.1-+-)/,1(+&'()(+.31*&'(.-.&0(*6561453,..6.-.8(/1401(/6*+170'1776:879;89:220/0...../,//133727101''&&((+,.//,--/-,(414+,'0(8,/+/-.%'%+-&8866;964,+)-',-037.+-+'0/167463585**1(-1+5/;3/)1435,&&'$+0013/4*+/1++).('&%&+)'*.4.(+-.9'6&'(%**$&00*17/-1985683,.0389667<95102149954060-%,,7+&-),9.0**%&%$&-*+036966642:66,.*('&&*+')10)'**...31.+&')001-972-))))%'*+0/795.,2('($-(1+-1:654',-860')/1::3:4;5/02246)62302:2399-7)(**)--0/610*../0+*,.1'-+,2<;-0)()*.-1,()(+(3+/6.26-803.9<9:966480.)+,98:454.0;:;:;:870)*+,732/.8/0/4;7220<185.4.7/5/3,,/16500,+*-.1381+5/21.6/+.845;87//5//.711066-235926++/)-.089::&&(*+,21:6../.+1,,3.4001703438:887.'%''++760/(/*6.#()'&')+04-1&*(**'(*+77:273;32/.-.-101-.,'(&)&$$()35330.,-**.4(-),-3998&&017,($'),014468749'--%.&,&&'(+.5566546,-/54802203///286965((%%%)+00588669/.1565:502,42./75587879-*039926/-.4502-/4'05,&%#''(..34896*%%)-4,/924863-$()(+2/60-,.+.2+,0,-7,5,)13,82.7--5/+.0170014495/2113557510104./0-+*&%%&+.-39755.
@d1c23646-b5d2-49be-a9c2-001c9b2d3443 ch=284 read=108354 start_time=2019-12-13T17:12:18Z barcode=BC01 runid=2c9cf7bc05858273f10e7d7ec552fc0bd742dc3e
CAGGAGGCAGCAGTGGGGAATATTGCACAATGGGCACCTGATGCAGCCATGCCGCGTGTATGAAAGAAGGCCTTCCGGGTTGTAAAAGTACTTTCAGCGGGAGGAAGGGTAAAGTTAATACCTTTGCTCATTGACGTTACCCGCAGAAGAAACACCAGCTAACTCCGTGCCAGCAGCCGCGGTATTACGGAAGTGCAAGCGTTAATCGGAATTACTGGGCGTAAAGCGCACGCAGGCAGTTTGTTAAGTCAGATGTGAAATCCCGGGCTCAACCTGGGGCTGCATCCGTGCGCTTGAAAGCGGAGTCTCGTAGAGGGGTAGAATTCCAGATTGTAGCGGTGAAATGCGTAAAGAGATCTGGAGAGGAATACCGGTGGCGAAGGCGGCCCTGGACGAAGACTGACGCTCAATTTGCGAAAGCGTAAGAACAAACAGGATTAGATACCCTGGTAGTCCACGCCGTAAACGATATCGACTTGGAGGTTGTGCCCTTGAGGTAGCTTCCGGAGCTAACGCGTTAAGTCGACCGCCTGGGGAGTACGGCCGCAAGGTTAAAACTCAAATGAATTGGCGGGGGCCCGCACAGGGCGGTGGGCATGTGGTTTAATTCCGATGCAACGCGAAGAACTGTTCAGTATCAGGTGCCTTCGGGAACTGTGAGACAGATTGCTGCATGGCTGTCGTCAGCTCGTGTTGTGAAATGTTAGGTTAAAGTCCCGCAACAGGCGCAGCCCTTATCGCTGTTGCCAGCGGTCCGGCCGGGAACTCAAAGGAGACTGCCAGTGATAAACTGGAGGAAGGTGGGGATGACGCCAGAAGTCATCGCCAGCCCTTACGACCAGAGACTACACACGTGCTACAATGGCGCATACAAAGAGAAGCGACCTCGCGAGCAAGCGGACCTCATAAAGAGATTAAGTCGTAGTCCCGGATTGCTGCAACTCGACTCCATGAAGTCCGGAATCGCTAGTAATCGTGGATCAGAATGCCACGGTGAATACGTTCCCGGGCCTTGTACACACCGCCCGTCACACCATGGGAGTGGGTTGCAAAAGAAGTAGGTAGCTTAACCTTCCCGGGAGGGCGCTTACCGCTTTGTGATTCATGACTGGGGTGAAGTCGTAACAAAGGTAACCG
+
*&),(,/++,,'.//.2*,/..91++((+30/6-,$+*,,-1134(0--,-2/)*-0152320-'%)**109623/-00*3*..73)*,,.28;.+.-263'**.+..'(%,)*+3/4//4-32*$#'*10622333611:003-+4*'.+$&(+,'%.-1,,,2/.15696220032,.)+*0(0,./4***'),62/0-6+7*,.(3+-/.'-43969586:0,,-+&)&'%)/0&02;;.07-3-66389:873695,1+(*,+,/14879659*('%%&&)04./***''%&*)'%$)-),-2159:4-',-.)()+*.--/)'*%/'))*.--773/31257410+())+,-.;;.,+&))%-*-031:4403--1,//34082),572.)''.,//.+0011(%%('(-(*41'&%&(',+(-,/&2/7-,3,112989<..28866253.-,-9/512',./0(14.,+2+/./00.9*,(/2+*,,&'%%$../-2(3-+,/,./0,+(,11205465884481%)+)%&$$%'-/-,.17*.1.2++)'(-%(.,,--/,)(*&-37.28,*,-0*,')'26998466721248<;-5071(*)0/3/&/.++.,(%$%$#('$$%$$')'.%'$'',0/(6/0-++,,-**11)-&+&)*:58670;22299577*+./18:8-:---4:63,5+%686;1:/.205,+/2-:''0/.71'*)')**-7'&2.2:437..-20-3)((()(12,3..537*,(('(13783.,+)**3577780.+((,*.-+)//,.355/31.&)&&(1064&'#%)/72+3--..6;24(,&.-+/**'(+21440.03/07/./017698.*+)-+)+879:9912-,(-/;4649532-,)*.2+&$'"'$'&)+/--264.+'-,*6,-/))*++2320&1116-/202--,,,/+801+*)%0*3,,,-.2;::71**.('5,%*,),,2:98:65413/-0-1404+,,,,-+-5009400322,/4*-/5.*))0/*,5..-24+&(+*+*0**-%'&&1')%%%,,*,4+*2:544020,3-&*2/+)),/4;7231/22333./.0,++-353745<7)3,3;782
@0068f03e-f9d2-40d8-b112-d2a2be488cfa ch=164 read=159354 start_time=2019-12-13T17:12:18Z barcode=BC01 runid=2c9cf7bc05858273f10e7d7ec552fc0bd742dc3e
CAGTTACCTTGTTGCCTTCACTTTAATCGCTGACCTACCTTCGGCCGCTGCCTCCTTGCGGTTAGCTCACGGACTTCGGGTATTGCCAGCTCATGGTGTGACGGGCGGGTGTGTACAAGACCAGGAACGTATTCACCGCGACGCGATTTCGCGTTCGCGATTACTGGTAACTCCAGCTTCGTAGGCGGTTTCCAGCCACCACAATCCGAACTGAGACTGGTTTTTTGGATTTGGCTCCACCTCGCGGTATTGCATCCTGGCACTGGCCATTTAGCTGACACGTGTGTAGCCCTACACATAAGGGGCATGATGGTTTGACGTCATCCCCACCTTCCTCTGGTTGGCAGGCGATCTCCTTCGAGTCCTCAGCAATGGTAGTAACTAACGACAGAGGTTGCGCTCGTTGCGGGACTTAATAACATCTCACGACACGAGCTGACGACAACCGCACCACCTGTCACCTTGTCCCGAAGAGTTTCCTCGATTAAGAGTAATGCAAGGGATGTCAAGTGTAGGTAAGGTTCTTCGCGTTGCTTCGAATTAAGCCATGCTCCGCTACTTGTGCGGTCCCCGTCAATTCCTTTGGGTTTTGTCTTGCGACCGGCCTCCCAGGCGGAATACTTAATGTAGCGGCACGGAAGGTGTTGAAACCCCCCCACCTGGTATTCATCGTTTACGGCGTGGACTACCGAATTATCTAATCCTGTTTGCTCCCCACGCTTTCAGTACTCAGCGTCAGTTACAGTCAAATCGCCTTCGCCACTGGTGTTTATTTCCTAATCTCTACGCATTTCACCGCTTCACTAAATTCCACTCTCCTCTCCTGCACTCCTAGATATGGTTGGAATTACGTACCCAAAGTTGAGCCAGGTAATTTTCACATCCACTTAATCATCCGCCTACGCTCCTTTACGCCTGAAGTAATCCGGATAACGCTCGCCACCTACATTATTACCGCTGGCTGCTGGCAGCCGGTTAGCCGTGGCTTCCTCATGGGTACCGTGTTATGCCCCAAAGACCAGGCTTTGATCGAAAAGGCGCCATCACTCACGCGGCGTTGCTGCATCAGGGGTTTCCCCATTGTGCAATATTCCCGCTAACGCTCCCGTAGAACGATATCCAGCAACAGAGGTGTACAAAGACACCGACAACTTTTCTTCAGCGCAATAATGCGTAACCG
+
0()3--7142+.2&'''2+-.-331855+-1-,06+-1;5930556/44469661/701,//3.-.4/,--6287:6*311)+,)02-'''&&))4222,--+58245++.0/0.-.),-1;2806/.5889<8766474//)''(++('&*-023451.15/10'.)/2350-**+2.*'()*502,)4*/()%&'%'()+8;7/2+,-,%()*-38271/:6:+//).33.70119449352//1.,3.,+%%%$$$%%$)%)&%$&'*'%$$%($++01266652229/*)***2224.8:8362/..)),9*+.4399904%-,),./40)+,)&+-')'&&))')'%%&%',0-+++,043))$%&5*-1/,*./4.01962301'',0.;541324433+,,5366/9/9,0.,,.262&)/1534.1/100/45)75+40,+).//57344/+-+,--+583,-4+(+*4*38589:1:/6)'**0621+0+/78396865+..138.5+/2*-/3..1&&&)00-.153-++/).*(*,('')-3725923/6.00836./7;..288725/0.61-)),35('*,07.,)%,3,('&&%+&'/5/./1/.0-.*.&&%%#&'.2.*+1/-)/))-0:0.:5045,2.+&)+(&,*,21079:83;701/7///72.**'(()%(,,++,*,52485/03'&+,-8:5+--54<53%$%#%)/-.002;91;1008867))'('2386<879:32522--/1)%,1(1)(1976665444537<9,++4),++'$&''&)'3+1+./0/4+,./.1-('%**.)),2655431510)%$(##%&%(/2.)52+*9+,+3-)(&('&,49,,.3223*&(/,../0047-*26/..)*+5)(2+(54561%*&''(,,,(9+64*&-'(*,028200-*.&,)).2/5:1/(/3/322+-*)$%%#)$,)(*04*.16./7+0-.,1)+%*&+,,,(,/*,&*-0,-7-/,2(*))&'*()*,.(,*)*%'.&$#%+'$)++021138657</4522/1/%-.20/:/.45.+20-0/1.9/0006')$%%&%)(-/.7+,00/''&$&*).7(*'*/+,&&'&(+(*.22;//2679::;15-+38:+3688.//-.0.&)-+,62**(%##
@584cf2b6-fd61-4aae-b552-a05ba1709793 ch=9 read=43855 start_time=2019-12-13T17:12:28Z barcode=BC01 runid=2c9cf7bc05858273f10e7d7ec552fc0bd742dc3e
CTCTACAGGGAGGCAGCAGTGAGAATATTGCACAATGGGCGCAAGCCTGATGCAGCCATGCCGCGTGCCATGAAGGCCTTCGGGTTGTAAAAGTACTTTCCAGCGGGGAGGGAAGGAGTAGAGATTAATGCTGCTCGGTGACGTTACCCGCAGAAAGAAGCCTCAGCTAACTCGTGCAGCAGCCGCGGTAGCTGGAGGTGCAAGCGGTGGAATTACTGGGCGTAAAGCGCCGCCAGGCGGTTTGTTAAGTCAGATGTAAATCCCCAGGAGACCAACCCTGAACTGCATCTGATACTGGCAAGCAGAGTCTCATGGGGGGGGTAGAATTCCAGGTGCTTGGCGAAGGTGAAATGTAGAATCTGGAGAATACCGGTGGCAGAAGGCAGCCCCTGGACGAGGCTGACGCTCAGGTGCGAAAACGTGGGAACCAAACAGGATTAGATGCCCTGGTAGTCACGCCGTAAACGATGTATCGACTTGGAGGTTGTGCCCTTGAGGCGTGGCCGGAGCTAACGCGTTAAGTCGACCGCCTGGGATGCAACCTGGGTTAAAACTCAAATGAATTGACGGGGGGCCCGCACAAGCGGTGGAGCATGTGGTTTGAATTCGATGCAGCGCAGCTTACACCTGGTCTTGACATCCACGGGAAGTTTTCAGAGATGGGGAATGTGCCTTGGGAGCCGTGAGACAGGTGCTGCATGGCTGTCGTCCAGCTCGTGTTGAGAAATGTTTGGGTTAGAAGTCCGCAGCAGGCGCAACCGCTTATCGGCATTTGCCCAGCGGTCGGCCAGACTCAAGGGGCTACCAGTGATAAACTGATTGCTGGGGATGACGTCAAATTCATCATGGCCCTGGCCAGGAGCTACACACGTGCTACAATGGCGCATACAAAGAGAAGCTTGACCACCTCGCAGAAGGCAAGCGGATCTCACTAAAGTGCGTCATAGTCCGGATTAAGGAGTCTGCAACTCGACTCCATGAAGTCGAATCGCCTAGTAATCGTGGATCAAGATACCTACGTGAATACGTTCCCAGGCCTTGTACACCGCCCGTCACACCGCTAAGTGGAGTTGAGAAGTAGGAAGTAAGCTTAACCTTCCGGGAGGCGCTTGCCACTTGTGATTCATGACTGGGGTGAAGTCATGCTCTGGAAGTAGCAGAAGATAGAAGCGACAGGCAAGTAGGTTAACACAAAGGGACAAACAGCTTTCTTCTTTTCTGCTTAATACATGAAAAAAAAAAGA
+
**-&(*,14/(/2/.11-+*%'((/,-8.++,-1992763,-50.59;6011,,(+.0-**&&+002-/,&'*(&'*1002%-2/2**+42*)+*--52.(')+'25-+,1).+.*'$'&&(('/+,&&$((./1,%'%)%*)+4//90-.1-/7*'-,$'((.*-..0858906,1,.1/567--+-+)*,*.,'+&&%--),-,*1.6/425,0/33/,&')-'%&$&$$'&%&$(&.,85)+0'+(,2'').,'(+.)355'&)*&(&'&+(-))'))+.(()*)/'')-..4/7/-*$&%)%&&&&&%((+..1,+'%%&**1./-,.31,&)%+'+'''),+,()%%$$%((,-23-,)+(+1//.-5-0-,''-,'+.$.0;21-4759-&*&'%&#%&,,00+8166+.1,%**-)('**/-6737)))%4)''7756:/,.73014.(+)-0//3960)&'#&'',*+.11/.')*.*(%&'/**))&,))+..**'(**)('+6,/1/+7.4,0,.-48./+,+,/+),/.'1.)*)+-1+252/.2,7;1.%(,(,&,%*530+*41+-,1*&'('10.4'+1.1,),25:5(,(.--&%./,0),()%'(('&((.74./011..*(',,-&('/-,**-:;5./.**,+((*%+)).)&*%&%'/.('(.*0((--4*,''%&'()/03:78723(+-**.26645-05,('*),().:4-+-26)&)))).*'),)3*,20--2,73&',,.1,&%&%),*'()&'+,19/6)5,4*,-,*,(&-43/-4163.,***+0:79+,'+%%#&&+-+300//00/+-'+*/031+,$()+'%$$&/)05(+-036--+,*,,04124:526,))()-/87,()('($$#%'.*'&/,*,()$%+*)*,.)&&)**94.+$&'-4,,.56442)*%'(,)+.)//&&&(%(+0267050//0234//(+)*+**(('*+1*/()+%+'-,0+.10552+((02010%%&&%&(213526183+,335*+)$%#$%)0,-.'&('(+*.-'%((-)+.0(%&&%&$((%($+&&%')+*(&''-+0*((-'//*(-*'&'&&%.2./.2)+-46570223420-0*)*0.-.1%&%%'($$%''((+(*&'),(+,+))&&&)*1&*441''()))'.*%(&&(,)+/*(**.1,/%,17630/*(+)('+'&((-./+,'+&')+,525.+($%
@2ed39b61-d5b3-499e-a19d-c28a5c41f4cb ch=194 read=112087 start_time=2019-12-13T17:12:29Z barcode=BC01 runid=2c9cf7bc05858273f10e7d7ec552fc0bd742dc3e
CGGTTACCTTGTTACGGCTTCACCCCAATCATCAATCCCACCTTAGACCAGCTCCTTCGCTGCGGTTGCGGCCACCGGCTTCGGGTGTTATCAACTCTCGTGTGACGGGCGGTGTGTACAGGCCGAACGTATTGCTGCCCGACATGCTGATTCGCGATTACTAGCGATTCCAACTGGCGGTCGGTTGCAGACCTGGTCGAACTGAGAATGGTTTATGGGTTTGCTTCTCATGGCTAAGCTGCTGCACCATCCATTTAACAGCGTGTAGCCCAGGTCATAAGGGGCATGATGATTTGATCATCCCCGCCTTCTCCAACTTGTCGCGGTCTCATTAAGTCACAACTTAATGATGGTAACTAACGATAGGGTTGCTCGTTGCGGGACTTAACTTAACCTCTCGACTTTGTTGACGACAACCATGTCTACCACCAGCAATCTCCATATAACTATCTCCATCTCTGGAACCTTTATGATATCATCACGAAGACCTGGTAAGGTTCTTCGCGTTGCTTCGGGTAAACCACAATAACCACCGCTTTGTGCGGGTAATCAATTCACGGGTTTCGTGCCCCGCGAACGTACTAAGGCAGTGCTTATTGCGTTAACTGCGGCACTGAGCACGACATCCAACATAGTATGCTCATCGTTTTACGGCGTGAACCTGGGGTATCTATCCTATTGCTCCCCGCTTTCGGGACTGAGCGTCGTGCAGGCCAGATCATCGCCAGCCATACTGGTGTTCTCCATATATCTGCGCATTTCACCGCTACACATGAATTCCACGATCCTCTCCTGCCTCTGGCTGCCTGTGGTTCCTATAGCTTACTGAAGTTAAGCGACTTTCACCACAGACCCTTGCTGCCGCCTGCTCCTCTTTACGCTTAATAATTTGCGGATAACGCTTGCCACCTACGTATTACCGCGGCTGCTGGCACGGTGGTTAACCGGTGGCTCTAATAAAGTACCGTCACTCGGCTACCATTTCCTGTAGTGTTCTTCTCCTTTATAACAAGTTTACAATCCAGCCTTCTTCCTTCACGCAGCGTTGTAATTCGGGGACTGCATTGCCGAAAATTCCTGCTGCCTCCGTAG
+
9458;'11/2,,+%')&*+-.-/33-/3077::7;097.*1,1.)*0.*,231/'+,+&&'(*'513++-,08.252-,0./-/&'',5---+--.-++)('''&,&'$)'*..---(+,,517105501*,+&'&$)&%&&(*)1433,2+**01/0,-+**+-/575-*-+)*%%$&('+'+-1*-'*,10-,%++''(&%&(')+,1629<+/0;-24(&*)&'&&&&(,')%$$&(%('(*,083199,15+&%%((,((*(&)*5-)-4//...*,39/023--,('08.**('+,)42/)1/250)+.,/,/0.01+.'/*+)'#'&/''()&(,2-../,((%)-+/+..00776661.7+1-*+*-.3-+)'/-,,.+*''$$*(+%(((**())*&%*(*'355,/%6,+4,/0&')/+-,+#&'%$%&('&))'(&,-+.+,,+,/886676/,142:6,,)')'**(**%&$&')*4;86642/,/+2,-855617-%*.-0'1++/4(2-()))(*))'&,,3/12,*)''*,'('-+-.868,&&(,20:2*'*%'''&%'('./%*$%)(%()*&$($')*(/,,*)4*7-764-+-,+110'&(&'**//046*)0')&+,))*,.1&+*)+9:-&&*0+*,.,00%$#'+.+.,-*-)-3+(-4(+-9.3'%'3963,47/441+&,))'%*%)$()/420255/52*,(($*-$$$&'3868837).++,....,)#)),66<82243,+-)+*,)*))-,;,-+-,/+,&&(-,0.*,')+31*''%('&&&(-3-1*+(-).-1-,-64/2-/2525+*')+85/&(*%'*+458/./+,045956:4,*+,.)*+&%%)&'+'5*-+%0&%&$++2+)&%&&('*1,&-*(%*')))*'+-).+/-322/3+'$&'&&)*,(*$,%+&*&&'&'&)0-3:0,,/2;457/0-0-,)%%&%&(00/.))'&'%(0,('%'(-/.6.)+957/)(.80(+),')$'#''(+2-441260%,+.')/.,1&$'(173+/5-(')#%#&1,05*+3-1+++$$$,.,/+(.)(%%(
@d32b4a23-ae11-4e18-84c6-500ab705910d ch=182 read=242172 start_time=2019-12-13T17:12:27Z barcode=BC01 runid=2c9cf7bc05858273f10e7d7ec552fc0bd742dc3e
CTCCTACGGGGAGGCAGCAATGGGAATTTTCGGCAATGGAAACCCTGACCGAGCAACGCCGCGTGAAGGAAGAAGGTTTTCGGATTGTAAACTTCTGTTATAAAAGGAAGAACGGCAGCTACAGGAATGGTAGCCGGTGACGTACTTTATTAGAAATACGGCTAACCGTGCCAGCAGCCGCGGTAATACGTAGGTGGCAAGCGTCATCAGGAATTATTGGGCGTAAAGAGGCAGGCGAGGCAGCGGGGTCACCATGGTAAGAAGCCTGGAAGCAACTTCAGTAAGCCATGACCAGGCAGCTAGAGTGGGGAGAGGATCGTGGAATTCCATGTGTGGCGGTGAAATGCGTAGATATATGGAGGAACACCAGTGGCGAAGGCGACGATCTGGCCTGCAACTGACGCTCCAGTCGAAAGCGTGGGGAGCAAATAGGATTAGATACCTAGTAGTCCACGCCGTAAACGATGAGTACTAAGTGTTGGATGTCAAAGTTCAGTGCTGCAGTTAGCGCAATAAGTACTCCGCCTGAGTAAAATTACGTTCGCAAGAATGGAAACTCGAAAGGAATTGACGGGGGCCGCACAAGCCAGAGGTGGAGCATAATAGTTTAATTCGAAGCAGCATGAAAGAGGGCAGATCTTGACGCCTCATAAAAGGCTCCAGAGATGGAGAAATGGCTATATAGGATACAGGTGGTGCATGGTTGTCGTCAGCTCGTGTCGTGAGATGTTGAGTTAAGTCCGCAACGAGCGCAACCCTTATCGTTGGTTACCATCATTAAGTTGGGGACTCTGGCAGAGACTGCCAGTGACAAGCTGGAGGAAGGCGGGGATGACGTCAAATCATCATGCCCCTTATGACCTGGGCTACACACGTGCTACAATGGATGGTGCAGAGGGAAGCCGAAGCCGCGAGAAGGTGAAACAAAACCCATAAAACTGCCATTCTCCGGATTCGGATTGTAGTCTGCAACTCGACACATGAAGTTGGAATCGCTAGTAATCGCGAATCAGCATGTCACTTGATGAATACGTTCTCGGGCCTTGTACACCGCCCGTCACACCACGAGTTAATGCTTGCGAAGCCCGGTGGCCCTAACCGCAAGGAAGAATGACTGTCTAAGGTGGGATTGATGATTGGGGTAGAATCGCTAACAAAGGTAACCGG
+
&(*3.'2&37))03,--.'%+*0(+).894)*/)-*,3,)0--65)))3333553.2029.*-2/)1.0,)'+*)+*23.01/.30124;70080623411183(,+-()..+'*(&,./48--**)(04/,.1.)0/0210()+(-8007*(,/(()*,../3.++*,.1-**,+,1,**,,,+.-*023729/200/''',289:5,+*'%.'(..18-,,,48*($.).-/3//(.*2044'/7-+*(((&),22*'&-('.2/2(&%$&&%',++(+,3658:232405/17+)*+*2-'()+-4+(*$*)''&+/.-,+3.83(,'('('-*-40-+1-+33434132010252,0.,65688/01/9-++,.428::324448:8;54544233467718&$%*0%(-+)*48555'*+009;6'62-2/,*-.,27**+044484*,.0645::8....-%',*.---12.5/8/96-*%&$$'(,+)%+)1297(*,.-*,*--./32*++.-181561/'((&'&%%&+.45<8/1-.*-*+'&'%%+,.***'((((,.0,0*584()(')&+*.%-,%'&*,,/*)('(*&%(&*279(.)()&),'*4'0&$,/2(%&'($($&*)*31.0.*.1,0/0287-/7515)())+,350-+&'))'266873.&'215686.7//873-,,+04445:137-.//025(/...755687590,.5/7,++0,(+.'6($42.41/06+),+/13/7+&((&+,)*0//5650.7+6930221.*+*&'%(-.9749/2231.-+$%&+*(0/)2.6/.16*/06854432:8/21573541873)511179;757546752/*,,++*)%,+2-0:444*,/1/-(,.,(,('*$(()1;580+('&&-()),'(''&$.&%&'(14*(#%*(+/1.)*((*%6*6+,',()+7288::6230/0')*,,.1/-/,00608669120.222/--,,*%/,-,--)6341&'$#&$()23/.1+.60.13835.4.)*+,%)+)//+*115644+'**')+)-(*'()').$&)*15+.22*32/)((*2/0*21-0..*$%$($***21+2/)+/180*7('&**,2/..10)&)')+-1+,3.248&.*/185:/1
@8267d8b6-1220-4b47-88ea-e56c579be113 ch=106 read=196817 start_time=2019-12-13T17:12:42Z barcode=BC01 runid=2c9cf7bc05858273f10e7d7ec552fc0bd742dc3e
TCACCCCAATCATCAATCCCACAGCAGACAGCTCGGCCTTCCTTGCGGTTAGGCCACCGGCGCAGGTGTTATGCTCAACTCTCGTAGGGGTGTGGGCGGTGTGTACAGGGCAGGCATATTCACCACGACATCGCTGGTTCGCTGATTTACTAGCGATTCAACTTCATGTAGTCGAGTTGCAGACACAATCCGAACGCAGAACATGGGTTTGCTTCACCTCGCGGCTTCGCTTCCTCTGCACCATCCATTGTAGCACGTGTGGCAGCCGTCATAAGGGGCATGATGATTTGACGTCATCCCGCCTTCTCAGCGGTCGCTAGAGTCCCCAGCAATGATGGTAACTAACGTGGGTCGCGCTCGTTGCGGGACCAACCCAACATCTCTGGCACGAGCTGACGACGGCAGCGCCACCATAACCATCTCATATAGCTATCTCTCCATCTCTGGAGCCTTTATGAGTATGTCAAGACCTGGTAAGGTTCTTCGCGTTGCTTCGGAGTAAACCATGCTCACGCTATTACCGGGCCCCGTCAATTCCTTTGAGTTTCATTCTTTGCAGACGTACTACTCAGGCGAATACTTATTGCGTTAACTGCAGCACTGGACGACATCCAACATAGTACTCATCGTTTACGGCATTATTCAGGGTATCTAATCTATTTGCTCCCCACGCTTTCGGGACTACAGGCGTCGAGTTGCAGGCCAGATCGTCGCCTTCATACTGTTCCTCCATATATCTACGCATTTCACCGCTACACATGGAATTACGATCTCTCCTGCACTCTAGCTGCCTGGTTTCTATGGCTTACTGAAGTTAAGCTTCAGGCTTTCACCACCCTTGCTGCCGCCTGCTCTCTTTACGCCCAATAATTCCGGATAACGCTTGCCACCTACGTACCGCGTACTGGCGTAGTTAGCCATTGGCTTTCTAATAAGTACCGTCACTCGGCTACCATTTCTGTAGCCGCCGTCCTTCCTTTCAACAGAAGTTTACAATCCGAAAACCTTCTTCCTTCACGCGGCGTTGCTCCGGTGGGTTTCCCCATTGCCGAAAATTCCTACTGCTGCCTCCCGTAGG
+
-,/.590,2/11987:3-/*&(*&((),43131+&&'%*).'(,+/6371-19:;78-6+)&)%-.,)-*(%#&(+)-+*,.2*.%-,.(''&*,70165450.*,)26./&.22024471014'.*((--,(*('(+/)%&%&'-*'$%&%%*-2384.1//3-*($*..1512-6-(-&-'-+-155/2,*//$*%()*(&%)26031*+.---10065440*)-+-/14-+)*1-..125:77567,*)*+,-/.,2''$$$/)&%-/0-',18*()**,--*+7,,+86775086**8660.*)#$%&&%&#$($'&')1('%($'*5**+-4:87/*()-(-.)140105455554941191,+''$)&(+,,-/.,&$*++-1.,1/(,())&'&&*$%(,-0+-,&&)*)+3324-$%$('&+34/--,,446687667/,+/((()&.)*(-+/.6121./16135,2--,5:8:<;77.4-&*.-1*&'%,-72//0))'(($'&'%&+*&/,*,+*-,)+01,348-+/74/$(.22/07:-57*(,).12&5'()++-2&,12)(-*()/,+00-019.4++-+.(,/('(*%&()*1770-.&)''*+*&**+66412:3)-/1.$/$$'%')0720/..,2,21,%)8+22./00+')),097/-84/,,)()*2..*-'&))2(,(+/5/*,232/24130+12&&#')*,//.+26130--/./)+(*)/993344))'&)&-(*,)+(-'%&%')))*-,.,.0243343469:9<99:6;90,-1/503/****..+1160*.081(+3015/,(+*'(*,+)%&')054:72./0//1/:3/0/1,'))&),*43)1,6:798562812:6760/1),)+,,-.+'+-0+)'(')0/-,4/&.'.(')--))),*//)+,24352%'''0)*,+16.4;0.--+/0491+1))*7795$$%((-).*%*')/94.//;0/,*288-*'&(+8130152-0//112)30&(2/,2/1-17.;/070,,,645:-9:9-4/31&'+/)-+-03-14(++*/(
@71618371-e5d2-4205-98ad-6688540f2ec0 ch=134 read=122645 start_time=2019-12-13T17:12:40Z barcode=BC01 runid=2c9cf7bc05858273f10e7d7ec552fc0bd742dc3e
TTGGTAATGCTTCGTTCGGTGCATGTTGCTGGTGCTGAAAGTTGTGGTGTGTATTGTTAAACTCGCGCGCCTGTTAGCTCTATCTTCGGGTACGCTGGTGCGGCGCTGCCCCGTCGCGGTCACCAAAGTGATGACGCTTCCAGAGGTTGCTTTACTATGGCACTGTTTAACCCGCCATGGTGGCGTGACGGGCGGATGTGTACAAGGCCAGGGCATCGTGGCGTCTGATCCGCGATTTTCCGGTACCGACTTCATGGAAGTCGGTTTACTGGTAAATCGGGGACTGCGACGCACTTTATCGCTTGCTCTCGCGAGATCTTCTCTGTGCGGTGGCGGCGTGTGTAGCCCTGGTCGTAAAGTTACGTGACCGACGTCATCCACGCTACTCCGTTTAATGCTGGCAGTCTCCGCTGAGTTCCCGGCGGACCGTAGCTGGCAACAAAGGATAAGGGTTGCGCTCGTTGCGGGACTTAACCCAACATTCACAACACAGGCGGCTGACAATGTGCAACACCTGTCTCTGCGGTTACAAGGCACGTTCTATAATCTCGCAGCTTCGTGGATCTTCGAGACGGGTCAAGGTTCTTCGCGTTGCATCGAATTAAACCACATATCACCGGCGGTGGCGGGCTGCAATCAATTCATTTGAGTTTAACCTTGCGACCGTACTCCCCAGGCGGTCGACTTAACGCGATATTAACTCCGGAAACCACGCCTCAAAGGGCGCAACCTGCAGAAGTCGACATCGTTTACGGCGTGGACTACCAGGGTATCCTAATCCTGTTTTGCTTACGTCAGGTCTGTTGTCAGGGGGGGCGCCTTGCCTGCGTATTTCACTCCGAATCTCTACGTTCTGCCGCTGAGGAATTCCGCTCTCCTCTCTTGCTCGGTAAGCCGGTTGGGGTAAGCACCGTTGGGCCCGGTGTACCCGCGTCCATAATCATCCGCCTACGCTCACTTTTGCGCCCAATAAATCCGGATAACGCTCGCCCACCACCGCGTTACGCGAAACGCTGGCGCTGGTTAGCCATTTGAAGCAATAAAGTACCGTCTTTCAGAAGCTGCCATTTCCCTGTAGCCGCCGTTTCATCCTTTATAACAGAAGTTTACAATCCAGAAACCTTCTTCCTTCACGCGGCGTTTATCGGTCAGGTTTCCCCCCATTGCCGAAAATTCCTGCTGCTGCCTCGGCGGAG
+
$#1+-.,,)/23,1386/,0&%#'(/8,,-3/-.0.-/54-/5,)-+,)&#$$(%$)'$%$%'+(*(*(,,,$,()%*))((*1-**'-&'$&##'$')&%&$$$&(%)%'$%&'%$'%(&$'%&'(%)&'')&%%$$%'&%%(++%)&%&))'-($%&)(#%'$(&%)*.-(&'+&&).')(&(&*'**0,*))%)+-,+--.4*).4*2/-)$'%$&+..'+*%&'*,)&(,&2//'%$&'((+5,,-303//,'&%'..)'-4($''-4/48,*+%*-)&+,.1-&1(-*+,5*'('&'+&$(++*/./+'&%(**.*)'$$&&()((/**+./++01-()*+.0-0868./14''*&$####$(&(&&&($$'*&%&&')$%&'%(*8/-+(%+-)511/2224.'(.,,-607,$%&&-20+&&##%')3240**)++-5252'**.+4&/.3433-+)&+06,,((,.02+...056*&*-10++%))*()'&&)(*'%$'(+*'.',-&%'))'%#$&%'&#$%%)%'%#$-,-(%%(%('()%&%%&(/'((++*)$*&''$-',,-(&)+*&/*4.(''(*767.//00*-+0.1;5;-(())',-&,*('')&%)%%')$$$#&$'()*80:7258--*.181/13758/1,),.*-+-+522)&1/-),+-/7.3.4.30+0(('+*,'*,.)/+..&29254655708/).2-'0162+)$&&&),+,0787110.130+,(5111:;973569.8535551**29723-,14.&&$###$&%$#'((&)$++%&'$)-/14,((%'%()'(&$#%%&&*23-&''+**+.*)%%&$&'--*&%).%&$%%-()(.),+(,,-.+)),,)''&)((%$%&(&,*''04-30(&%%%(*.'('((..//)(+)&)(,.&%&%)+($((4+2../0/14,*-,.91*(-03+())./(-')(-,*22669:9;84696-0.*(,/%(&%$%'-$+&&&&'&))),+(&$#$'%(%%'0+(+)$%*&$%'+).1/).,...,,&''$)%)(())&))).8/60&&&'*,33,-1+)4.&'()+*0&'(,,/'&)'(1;50129,1)%%.5-157955;999;8/1..+0./86.,55.5,.)/3*843.::5/+/5-/.*,3570:970*///48827,,&)(*.%(
@c3448d65-4569-4e1e-b3d3-58df8a1bda57 ch=433 read=183471 start_time=2019-12-13T17:13:06Z barcode=BC01 runid=2c9cf7bc05858273f10e7d7ec552fc0bd742dc3e
CTCCTCAGGAGGCAGCCAGTAGGGAGATTTTTTCGGCAATGGGGAAACCCTGACCGAGCAACGCCGCGTGAAGGAAGAAAGGTTTTCAGTTATAAACTTCTGTTATAAAGGAAGAACAGCTACGGGGAAATGGTAGCCAATTGAGCGGTACTGATAAGAAAGCCACGGCTAACTACGTGCCAGCAGCCGCGGTAATACGTAGGTGGCAAGCGTTGGAATTATTGGGCGTAAAGAGGCAGGCGGCAAAGGGTCTGTAGTGAATGCCTGAAGCTTAACTGGTAAGCCATAGAAACCAGGCAGCTAGAGTGCAGGAGAGGATCGTGGAATTCCATGTAGCGGTGAAATGCGCAGATATATGGAGGAACACCAGTGGCAGAAGGCGACGATCTGGCCTGCAACTGACATCGATCGAAAGCGTGGGGAGCAAATAGGATTAAGATACCTAGTAGTCCACGCCGTAAACATTAGGTACTAAGTGTTGGATGTCAAAGTTCGGTGCTGCAGTTAACGCAATAAGTACTCCGCCTGAGTAGTACGTTCGCAAGAATGAAACTCAAAAGGAATTGACGGGGGCCCGCACAAGCGGTGGAGCATGTGGTTTAGCGAAACAACGCAGAAGAACACGGAATCTTGGCTTATACTCATAAAAAGGCTCCAGAGATGGAGAGATGGCTATATGAGATACGGGTGGTGCATGATTTGTCGTCAGCTCGTGTCGTGAGATGTTAAGGTTAAGTCCGCAGCGAGCGCAACCCGCTATCGTTAGTTACCATCATTAAGTTTGGGGACTCTAGCGGGACTGCCAGTGACAAGCTGGAGGAAGGCGAGGATGACGTCAAATCATACCTGCTGACCTGGGCTACACACGGTACTTCACAATGGATGGTGCGGAGGCCAGAGCCGCGAGGTGAAACCAAAACCCATAAACCATTCTCCCAGTTCAGTTGTAGTCTGCAGCTTTCGACTGCATGAAGTTAAGAATCGCTAGTAATCGCGAATCAGCATGTCGCCAGTGAATACGTTCTCAGGCCTTGTACACCGCCCGTCACACCACGAGAGTTGACTTGCAAAGCCGGTGGCCTAACCGCAAAGAAAGGAGCTGTCTAAGGTTAAAGTTGATGATTGGGGTGAAGTCGTAACAAGGTAACCCCGG
+
*//1/2&.*&'))')*&),5-)2+&(&,('&&'(+303;318:0)1/08*+,414('%//61.1:4678665..()&*+(-,+3/1%#*0/'*-32001.-+.1//2;..+0.,04,'+))*+'-3**1,+3,*(&(%$%(&'%&()+0*)-&%-,*',1/,/-+-'2////./),++',.*())(/(*+(2,3,+%/..2,++(--0877.3,'-'&*'%*+*-/,.048*&%.('(/:0-8..2(-12/0132%0234;:553100.*(*)/(()(+(-2+0214)*.3-/8+-/+%))+&&&**01577*+,/+++,491.+-.*4+(--,),,-2322:7/./33)*3355$&*+*1.-50101),/,6.*+/1/2333../0.*(-)/)-1/00000/*)'&%).')//+.2.-.1*.,15;<31-4+02,*),01060))3&**.,%**-/669<91%'(%',+)*,,)*,),87:7:66860*+(/5+5943035428,5)++316021,,,,,061341,*')&%*))*-3,$$),+.23/+5./-3(64(***).,*+42196+44+),,-,-*,)*+,+$()*.'+,35:/(%&'*/+,1-/),%%+,+-))%&&.*+**2.0-0/30-+---15/:84-/5418+-+..//97)'(&)1/32559886444124&1/106766,.)$(/.+//121)*+++))&)1289:79:-9,)%1,/:19.74.02/'0()00)+-%0.($&)*,7+7+)%.,+1<9::4061*,**$'+1)''+-0(/*(*'#$&$'+*).,-/3415690-.*+*--3/(./+-36686768,)(&+',.,'#$%+(-2.1/03..+(&&&%(''(*&%).2/26//23013'+(((%$$$)).'''('+%*&(0++(0//*(,*$&(2/-959;982/-*/2;7+206/0269)'&%$()*..--/35*2/3103//3'%'++,10220-,2--.5454:581)2345660+0*-.34;811//5301&/--(,*+.+,*++,,0,+/-,-,/4+*)&('&+)$%%&*$*(-)&40)65+505-.479'4'5)&++(/)(*(2/676400+.*5/)*/7-/0/*5*(),((&&'$(*+244-/3'-(-.163-+/
@b9ad36c0-f9f1-4fbd-99c4-c32a0df92d6a ch=392 read=98919 start_time=2019-12-13T17:13:04Z barcode=BC01 runid=2c9cf7bc05858273f10e7d7ec552fc0bd742dc3e
CTCCTACGGGAGGCAGCAGTGGGAATATTACTGCAATGGGCGCAAGCCTGATACATGCATGCCGCGTGTATGAAAGAGCCTTCGGGTTGTAAGTACTTTCAGCGGGAGGAAGGGAGTAAAGTTAATACCGCTGCTCATTGACGTTACCCGCAGAAAAACACCAACTAACTCCGATTGCCAGCAGCCGCGCGTGACCTGAAGTGCAAGCGTTAATCGGAGTTACTGGGCGTAAAGCGCAGGCCGGTTTGTTAAGTCAGATGTGAAAAGAATCCCGGGCTCCCAACCTGGGAACTGCATCTGATACTGGCAGCGAGGTCTCGTAGAGGGGTAGAATTCCAGGTGTAGCAATGCGTAGAGATCTGGAGGAATACCGGTGTGAAGGCAGCCCCCTGGACGAACTGACGCTCAGGTGCGAAAGCGTGGGGAGCAAACAGGATTAGATACCCTGGTAGTCACCGTAAACGATGTCGACTTGGAGGTTGTGCCCTTGAGGCGTGGCTTCGGAGCTAACGCGTTCAGTCGTCGACCGCACCTAGAGTACGGCCTGGGTTAAAACTCAAAATGAATTGACGGGGTACACAAGCGGTGGAGCATGTGTGGTTTCAATTCCGGTACGCCGCGAAGAACCTTTTGGTCTTACGGCATCACGGGAAGTTTTCAGAGATTGAGAATGTGCCTTCGGGAACCGTGAGACAGGTGCTGCATGGCTGTGGTAAAGCTCGTGAAATGTTGGGTTAAGTCCCGCAACGAGCGCAACCCTTATCAGCATTGCCAGCGATTGACCGGGAACTCAAAGGAGACTGCCAGTGATAAACTGGAGGAAGAGGGTGGGGATGACGTCGGAAGTCTTCCCTTACGACCAGGGCTACGTGCTACAATGGCGCATACAAAGAGAAGCGACCTCGCGAGCAAGCGGACCTCATAAAGTGCGTCGTGGTGCAGTTGGAGTCTGCAACTCGACTCCATGAGTGGATCGCTGGTAATCGTGGATCCAGATGCCACGGTGAATACGTTCCCGGGCCTTGTACACACCGCCCGTCCACCATGGAGTGGGTTGCAAAAGAAGTAGGCGGTAACAACCTTCGGGAGGGGCGCTTACCACTTTAATGATTCATGACTACAGGGTGAAGTCGTAACAAGGTAACGG
+
,/2//%4.45+-/1456)0//4-+---22$+&&'(0+-863135808;8.,,),**#')+67810022423/*.*%%$*((2,/:969)(*'',**05+,,/1-4.(,,,,,30%(''45,,5/0+,,**)2-015213001+58--9--13)/+),+))0)%%**-4-/.3/%0%'7;344,+36--)'*))$%%$('&))*+253576:4958(-)$000256401,,0/--/*0+.6+++0/7*+1221')-.0563.-033.$%((+/.-/362:)'*./1/197.51352011-,-..2.5,')#%%((*/-'*.1-.%238-*&'&'++14/26-,(%&&%'+.9980/-+,122:/-5-/7,,2.)3+0#,,,-22',0214-)/3393)+)*+-2662/()/0++(*)))/13899)*002;77.45/12+)-,/162+*&'$()*&-...58-0/+,-02866/803*+++4*1+-:.,30.47+1:56+')(*))*-1050/0,/-&%(&&%)+-.49-.%+,*%*%('*),)1+''(4-9/:;9570+793-+0-2-011(+0*$$(%'((&(0,,52+,-***)'')003-%2*6:1))%,,2+.&&())/*,2221-'(),.,)'$'()-342%'%-+&*'*;:94&&($%,)+-,/6101&72959.5646495896757/655435251433./..%'('.,$&$$%'&,,0,0(2&,2798.(*...+26.7+*476:69-)'(,/02'%'%*,-51/0,/$-&'&,*-5-2-/989<.32+,.-76,9&/.---02889:6110*'&()/+(.-30--../...+&('(''#$-.&%$&(*,10/.5.)'&)(-.233428.,686754/344.'(&)+*+02423669643362))+-)&**.+//82..5:787.6&))$''*42+)&'(335556446-)+)-,$#&$'')-&,'),0)*&)0-1,/58702')(.*-65+)&(().964740-,*'+1,.))(')*,+--296160%'*(&0+341,)**26738+)062)%'((*,/)$'))0-+(,+*.153;1,,115-.-5-+2;,/02+--,.,,+/*,+-..)*+*('+()/.001/165,).3.011-5
@0828911e-ab89-4e03-a065-07bee4ed3ebb ch=467 read=98938 start_time=2019-12-13T17:13:31Z barcode=BC01 runid=2c9cf7bc05858273f10e7d7ec552fc0bd742dc3e
CTCCACGGGAGCAGCAGTGGGGAATATTGCACAATGGGCGCAAGCCTGATGCAGCCGCGTGTATGAAGAAGGCCTTCGGGTTTATACTTTCAGCGGGGAGGAAGGGAGTAAAGAAGGTTAATACCTTTGCTCATTGACGTTACCCGCAGAAGAAGCACCGGCTAACTCGTAGCGCGGTAATACGGAGGTGCAAGCGTTAATCGGAATTACTGGGCGTAAAGCGCACGCAGGCGGTTTGTTAAGTCAGATGTAATCCCGGAGGCTCAACCTGGGAACTGCATCTGATACTGGCAACAGAGTCTCGTAGAGGGTAGAATTCCAGGTGTAGCGGTGAAATGCGTAGAGATCTGGAGGAATACCGGTGGCGAAGGCGGCCTGGACGAGACTGACGCTCAGGTGCAGCGTGGGGAGCAAACAGGATTAGGCACGGTAGTCCACGCCGTAAACGATGAGCTTGGAGGTTGGCGCCGCCAGGCGTGGCTTCGGAGCTAACGCGTTAAAGTGACGCGCAGGAATACGGCCGCAGAGTTAAAACTCAAATGAATTGACGGGGCTGCACAGCGGTGGAGCATGTGGTTTAATTCGTTGCAACGCGAAGAACGCCTGTTGACATCCACGGAAGTTTTCAGAGATGAGAATATTGCCTTCGGGAACCGTGAGACAGGTGCTGCGTGACATCAATCCCGGCTCGTGTTGTGAAATGTTGGGTTAAGTCCCGCAACGGTAACCCATATCCTTTGTTGCCAGCGGTCACGGCCGGGAACTCAAAGGGAGACTGCGGTGATAAACTGGAGGAAGGTGGGGATGACGTCAGAGTCATCATACTGACCAAGGAATTTTACGTGCTACAATGGCGCATACAAAGAAGCGACCTTACTTGGTAAGCGGACCTCATAAGTGCGTCGTAGTCGGATTGAGTCTGCTGACTCGGCTCCATGAAGTCGGAATCGCTGAAGCCAATCGTGGATCAAGAATGCCACGGTGAATACGTTCCGGGCGCTTTACACCGCCCGTCACACCATGGGAGTGGAGTTTGCAAAAAAAGTAGGTAACCAACCTTCGGGAGGAGCGCTTACCACTTTGTGATTCATGACTGAGGTGAAGTCGTAACAAGAGTAACCGGAAGATAGAGCGACAGGCAAGTAAGGATTGCTTTCCACAAAACACCATTTTCTTTCTTCAGCACCAACCAATACGTAACTTACCGCA
+
.*5(*,'27(+('*+/.3+24,*-*+2,+*)*...0302-306+292112/+)$&'&(&&$(')*/.(+(&&(,-2-/;-7/,-2012:3-%,*'+,)%.,*/+2/&))12('-)*',*.+/0183::3478,7,,-502:55;4*-*(.)&**'*+0421.-.-*(&$%$((*.+.*+-+*+)+(++(-.1.342334326),*5.8.66:84520181,,.356572255'1686,//40/1:,-++)&(2')-/.1*).*,3.668/68)1*+733*.,)'--354+(&)'')''(+314786)%,*()),/1/.5++543.()--1::+&*+'-.96+*(&)1384,*.)&+(255490010.-3*2--,+.)+26-**)).+-.32436-/9871%+*,1+34+)-//+*,(/2*.)&(&%$%'''$'(*1,/14:730:*,..-,-++0-.,*,*00-*(%)&%)-'.100-.0--/0*+(())+&%%%'('$&&%(&('%)$('*'&''232955-0-'%*0867874366::0/*)-**+3-5-*))**'+**/0973+&)+4525589<:5:5;4(*,%..*4+,++0+-2-%,,,++.+-6678.-.1/,.*,;;9450012441/(--&-*+19:;;2<:.9888:----+%*025690.+'%$&$%%(&)-%&&+,-:8985;531211-,30-772;3202/6+))-3-/+&,--73-.151)+41//:21:0-.&00-%'+)3-(1,1711016+')()).150$&&$$$&%)),49/-5-.50642798244699:7+''(*3388$&&$''++21'.+'&)*)$&')*222021:013103134579('()'+212'%##%$#))*-3.01;83844..-('%')*+6454648)0(5()(')2//)%%-155-&---3+-+2,,-:-+''(++,,&+)%'&3(/078740-*0.$),,225,.,3444:9492671.+433,')'%%))-502912340101812253+++-2&)84&',069:93-+,+,,*((*(-.233;8.9-+1.&))-,71.4,()17.,003491221.-*(%.,+,*-+,60//2/.3'%)'*&6,:555012(()+..*5-./210,,/,.0(-/)(((((''*-63/,&2.*457+2.;6//4.**++0340/'000.3,++&&%$#$%$%$
@e78848f6-63ea-4af0-a83c-203db0d717a8 ch=182 read=242382 start_time=2019-12-13T17:13:27Z barcode=BC01 runid=2c9cf7bc05858273f10e7d7ec552fc0bd742dc3e
CCGGATTTACCTTGTTACACGAGCTTCACCCCAGTCATGAATCACAAAGTGGTAAACGCCCTCCCGAGTTAAAGCTACCTACTTCTTTTTGCAACCCTCCCATGGTGTGACGGGCGGTGTGTACAAGGCCCAGGAACGGTATTCACCATGGCATTCTGATCACGATTACTAGCGATTCCGACTTCATGGAGTCGAGTTGCAGACTCAATCCGGACTACGACGCGCTTTATGGGTCCGCTTGCTCTCGCGAGGTCGCCCTGCTCTTTGCCCATGCGCCATTTAGCGTGTGTAAGCCCTGGTCATGGGGCCGCGGTGATCGACGTCATCCCACCTTCCTCAGTTTATCACTGGCAGTCTCAGCCTGAGTTCCCGAGCCGGACCGCTGGCAGCAAAGGATAAAGGGTTGCGCTCGTTGCGGGACTTAACCCAACATTTCACAACACAGGCTGACGACAGCCATGCAGCACCTGTCTCACAGTTCGAAGGCGCATTCTCATCTCACAGAAACTTCCAAGTGGATGTCAAGACCGGGTAAAGGTTCTTCGCGTTGCATCAGATTAAACCACATGCTCACCGCTTGTGCGGGCCCCGTCAATTCATTTTGAGTTTTAACCTTGCGGCCGTACTCCCAGGCGGTCGAGCTTAACGCGTTAGCTCCGGAAACCACGCCTCGGGGCACAACCTCCAAGTCGACATCGTTTACGGCGTGGACTACCAGGGGTATCTAATCCTGTTTTGCTCCCCACGCTTTCTTGCACCTGAGCGTCGGTCTTTGTCCAGGGGCCGCCTTCGCCACCGGTATTCCTCCAGATCTCTACGCATTTCCACCGCTACACCTGGAATTCTGCCCCTCTACGAGGACTCAAACTTGCCGAGTATCAGATGCTGTTAGGTTGAGCCCGGGGATTTCACATCTGACTTAACAAACCATACCGCGTGCGCTTGCCACGCCCAGTAATTCCGATTAACGCTTGCACCCTCCGTATTACCGCGGCTGCTGTGGCTGGAGTTAGCCGGTGCTTCTTCTGCCAGGTAACGTCAATGAGCAAAGGTAGTAACTACTCCTTCCTCCCGCTGAAGAAGTACTTTACAACCCGAGGCCTTCTTCATACGCGGCGCTTGAAACTTGCATCAGGCTTGCGCCATTGTACAATATTCTTCCCTGCTGCCTCCGGCAGG
+
5+,)(7)'%('*)$0+&'$%&'$'-0,(-07/--34,..,4330.,+*)./885*&'',.0,41(*%'(++/,'*,+.1,(/0254;9.+,/0%24,(57,.87987768:7:91)+**.*-+-/4391:'$*(*(-'),/0<655:687862797()*10-./0-6-,-(32428<79714464015.++,/-/-3/,*)(&(01354/1.5/65--+**()%*/37550*)+.-*)&'&(+-.4($)%)..-&),(&$()*-4+)),.+-0528;70:%%$&%*(*(%('&+12+,631')&,22)%$$$&*&%))3363766*;6,$.&&1///3(,1<:12.'++*-,),-.)'%$&$%'038:69-&$)+(,.-78544.8,+&015'8/9993**)2+8..--*0,..0/1;74/102+34,+**$&*+*'')&'')'+302223:80/.608886./--0248778413)158500511/'(&/3,,--.201%%'%.,''%$&'&'(+/974...,*+(-((+*068,/42;89:1+,*)0-..13%'*.,05*-9+3'/+,,-'+,'&%&(*(+',(/.-&$'*,4/;2/*797.,*2:<-6:6524//.629.501029,*5997;:9'&%)+32612/*1))')):*.(0.'0-%'(*.-2&-50--..74:09+501375452285393-.,9//.*/**-058&-510-012-,03/*+*)482.0,475/*,++3;7+-+%%(-4*)(*+)-*&&('//(((/*&184-01,.1/7769;07616102-3++,**)-+++015779-:;./+)2-220*0-07243/21-)+%,/+-+-)'+%&*+233-.0)(()+89'&&**,/1428)(&')(&0-3,&$767')54-*05.,+,,13*+'//211-(+(&'%%%''%(+-03.-..*))&)+/38++,060110+-0/1-**%&%'(,.5114:7881;11;883:343751&(,($%*$'.+))1+&2*&&++37;7413&%1545:835557434010;2+3+)%*)&&)%(*55)001(2.)&-..1/&')))),23/*...28-+++//626/*..+4+,'*+5-'$$#$(,&&$&&''+/'&%#)%#&++0*-4/0,03*('0++)**.,..33.2413-**'&//
@bc455557-dd65-4a83-90c1-6a184887351e ch=495 read=176147 start_time=2019-12-13T17:13:24Z barcode=BC01 runid=2c9cf7bc05858273f10e7d7ec552fc0bd742dc3e
CTCTACGAGGAGGCAGCAGTGGGAATATTGCACAATGGGGCGCAAGCTACTGATTACAACCATGCCGCGTGTATGAAAGAAGGCCTTCAGGTTGTAAAGTACTTTCAGCGGGGAGGAAGGAGTGAAGTTAATACCTTTGCTCATTACCAGAAGAAATACTCAGCTAACTCCGTGCCAGCAGCCGCAGTAATGCAGGAAGTGCAAGCGTTGAAATCCAGGAATTACTGGGCATGCAAAGCGCACATGAGCCCAGTTTATTAAAGTCAGATCATGAAATCCCAGGCTCAACCTGGGAACTGCATCCTGATGCTGGCAAGCGAGTCTCGTAGGGGGATGGGAATTCCAGGTGTAGCGGTGAAATGCGTAGAATCTGGAGGGAATACCGGTGGCAGAAGGCAGCCCCTGGACGAAGACGGCGCTCAGGTGCAGAAAGCGTGAACAAACAGGATTAGATACCCTGGTAGTCACGCCGTAAAAACGATATCGGCAGGTTGTACCCCTTGAGGCGTGGCTTCCAGGCTAACGCCGTTAGAATCGGCCGCCTGGGAGTACAGCCGCAAGGTTAAAAACTCAAATGAATTGACGAGGGGCCCGCACAGAAGCGTGGAGCATGTGATTTAATTCGATGCAACGCAGAAGAACCTTACCTGGTCTTGACATCCACGGGAGATTTCAGAGATGAAATGTGCCTTCAGGAACCGTGAGACAGGTGCTGCATGGCTGTCGTCGAAAGCTCGTGTTGAGAATGTTAGGTTAAGTCCCGCAGCAGGCGCAACCCTTATCCTTTGTTGCCAGCAGTCCCGGCCGGGAACTCAAAGGGAGACTGCCAGTGATAGGCGGAGGAAGGTGGGGATGACGTCAAGCCATCGCTGGCCCCGCCCGACCAGAGGCACACGTGCTACAATGGCGCATACAAAGAGGCTGACCTCGCGAGGAGCAAGCGGACCTCATAAAGTGCGTCATGTGAGTCCGGATTGGAGTCTGCAACTCGACTCCATGAAGTCTGGAATCGCTGAAGTAATCGTGGATCAGAATGCCACGGTGGGCCACGTTCCCAGGCCTTGTACACACCGCCCGTCACACCATGAGGAGTGGGTTGCAAAGAAGTAGGTAAGCAACAGCCGGGGGAGGGCGCTTACTTTGTGATTCATGAGCTGGGGTGAAGTCCATAGCAAAAGGTAACCCGG
+
////-,'$-+&(-')+,./51:4)0//721,,.-98440()').1$''%'%&(,%')/)284101/))))$+,-1/5&$&((0-51620347:.*48/(/+*+./+)&&%++(&++//-.%&&%)'&.,2-++05.83+.,+&-($'%%%,+&+,'$$%%&(),,//.)-)'*031/-+(,10,*%+*2+*')&'%''',.077,/)*+'++((/('*++)3**,/.0)()*))3.(&&'*')(**+03%&&21:6%2./.*(*+),2,&$%%'/.,11+)29556226:659,6+,900...'((-,+6+1..20,-'%()++4/2,,(53-/0%+&,'2+8()395,(&((&-/-,45/,-*0+0+104355.(/+-9548829.5*(''*/).*))587+(0638%',+,2*)*%()/)+2343,'+*+'(+-*)'++3,1)48..8+,-,.24*(-0510--&)(,1%1(02-&1/00/2.5,1)+-,4+1$32-%&&'&/4+-40/*0*+&%'),),...0.)/./')'*+0+27%202./+'%(***+/.+-59,62:/9;88,988:,++&317324,&./-,-6)'+')*'-*)*+.'-&'*---''%,.-0516/'(+/487724%%)((*410.1-.+.&)**'&'&+/,8+%&&()%%&02.+***+,:20-.*,926455/(//195635,&//0/..1,**''$*'8*/.75,33$&%)'-.4/.*/('('*2414:&/).,.,0.6/,%)&%)%-0,*./60;8*52131-5-*-6,0-,*+'01.6-,,52%12*2114),'*,-)/(()%*2+.****),'&)-),)''((((472.44231343713:832%&(+3/42-,0.**)-5.,'))('(')&)-96/.-%+08/.///2467('%++(&*+6897+++'-(,$'+2%**447:64***.2,/336653642&%')-/*1*2-')'&(('$')$(+962424+($#'+'''$,2+.+/&'*$(&&(,8220329//0.329637))-'/1,7/98,//2.7+*()1.4+20223//+0931:7(..*,+-3&((',)'*+.54*6/008-&(*()*+..+%%&'++&&&%-1.))&)0.-*''%%'30()334482(())(*)(0+%(&),(*,+(+('(-35+*-./*20*,)
@0ccceb61-f25b-4b4a-b1b2-849b1a0340cb ch=415 read=91711 start_time=2019-12-13T17:13:38Z barcode=BC01 runid=2c9cf7bc05858273f10e7d7ec552fc0bd742dc3e
CTCCTACGGGAAGTAGCAGTAGGGAATTTTCGGCAATGGAAACCCTGACCGAGCAACGCCGCGTAATGGAAGGAAGAAGGTTTTCGGATTGTAAACTTCTGTGTATAAAGGAGCGGCTACAGGAAATGGTAGCCGGTATTACCGCGATAGAAAGCCACGGCTAACTACGTGCCAGCCGCGGTAATACCGTAGGTGGCAAGCGTTATCCGGAATTATTGGGCCGTAAAAGAGGGGAGCAGGCGGCAGCAAAGGGTCTGTGGTGAAAGCCTGAAGCTTAACTGGTAAAACCAGGCAGCTAGAGTGCAGGGAGAGGATCGTGGAATTCCATGTGTGAAATGTACGTAGATATATGGAGAGCACCAGTGGCGAAGGCGACGATCTGGCCTGCAACTGACGCTCAGTCCCAGCGTAGAACAAATGATTAGATACCTATTGAATTACGCCGTAAACGTGGAAATTACTAAGTGTTGGATAGCTCCAGTTCAGTGCAGTTAACGCAATGAAATTACTCCGCCTGAGTGAACGTTTGCAGAATGAAACTCAAAGATGACGGGGGCCCACTGAAGCGGTTAAGACATATGGTTTAATTCGAGGCAACGCGAAAGAGGCGCTACCGAGTCGACATACTCGCCAAAGGCTCCAGAGATGGAGAGATAGTATATATGAGATACAGGTGGTGCATGGTTGTCGTCAGCTCGTGTCGTGAGATGTTAGGTTACGCAACGAGCGCAGCCCTTATCGGTGGTGCCGTAAACAAGTTGGGGACTCTGCTTGAGACTGCTGGCGACAAGCTGGAGGAAGGCAGGGATGACGTCAAATCATCATGCCTTATGACCTGGGCACACGTGCTACAATGGATGGTGCAGAGGCGAAACCGCGGTGAGCAAAACCCATAAAACCATTCTCAGTTCGGATTGTAGTCTGCAACTCGACTACCATGAAGTTGGAATCGCTAGTAATCACTTGAATCAGCACATGCTCACAGAAATTGAATACGTTCCAGGCCTTATACACACCGCCCATGCACCATGGGAGTGGGTTGCAAAGAAGTGGTAAGCAACCGGAGGCGCTTACCACTTTGTGATTCATGACTGGGTAGAATCGTAACAAGGTAACCAGGAAGGGCCGGTGACTGAAGTAGGTTAACACAAAGGCACCGACAACTCTTCCTTTTCTGTAATACGTAACTTTACC
+
(451-+/'-/()'$%(+.47.0)'**/8;762944;76-(0,*;*--1361534282/2;,51+''*0*2*(***'+('.*6630*0)/.-./<966934.,*(('/4-'&$%%&+.+,,$*'+-.-3330006*('$$$#'%&)%$,*&**)*,4,*.++,575667/400)('*,2/.-./0*))(('$)**.853323144110**0,2.5+2-/77),01196('&.,3-&)*4562.7105612(,1++,61.040(+++(-1.+*+&'(&+&)'&$$$$%4*276:62433',%(&,.(38(&)'&0*086873,/+...10()&''('+')&&*+.578743,-.-*))%*./2./.+1))*)+25698211.*'($%%'*,),++.147683538''')+),&)(&'-++''$,('*,../7%$&''.,+''('-**)1::0-/.',+&)))+/0&+'**4--,+.-125&--3.0)()++&(5+/)-+*,*)&(/'+&$',-3$$##$&'*+/24305,)+'-)0.-+75-16)+&'%''*-,.67,16*%,&&.(''(%*&-*+,-)-,/184:8121-+)$*)*,553,+0,&'%-(+$%++-6)(*+*'(..//57,&&%(.-).+).)''*,01732.+(1((%&'21,()++68548-221230+../(6-:,,-461//00629458/34536867;*/-1.,--/042,)+-*))%&)'()*,(-%))++%))*0)'%%('+)8,8:375320)$&%'$.%)'%&$&-./,)*.&'05-*-,'1+2/+.32.2126666023/0186(+%)(+*,-449;76//'$&$'+,49/331834:;;336,0&+&('&&'0'08/..1,/1+./6/)192&++454/611;985$(+2+36/-9-0/666330.%/041..1$()$+(*..25,0+.-2..---/.1/-&)&$)172,+))()+,+(,*$%%%*)%,&'6;+--).*)&$0/2524/0'/*,,.2&/-())$**,/**(2)((),/)-6).,9-&)*('.2,2+$$%&$$'((+**%),((.*%+.1-+..)2*+,0./20.-.*,*(&)-555650,-*)&"%'%)-)'''%(((%''+)$%&%%+)/2,804-(&),&*%('*+20+/*(-./4//.33,---.../1311/)())%$("
@6503ff77-1c9f-47ad-b3d0-6de443be1792 ch=325 read=102200 start_time=2019-12-13T17:13:53Z barcode=BC01 runid=2c9cf7bc05858273f10e7d7ec552fc0bd742dc3e
CTCCTACGGGAGGCAGCAGTGGGGAATATTGCACAATGGGCGCAAGCCTGATGCAGCCATGCCGCGTGTATGAAGAAGGCCTTCAGGTTTATAGAATACTTTCAGCGGGAGGAAGAGGTAAAGTTAATACCTTTGCTCATTGGCATTTACGCAGAAAAGCACCAGCCAACTCGTGCCAGCAGCCGCGGTATTAATACGGAGGGTATGGCGTTAATCGGAATTGCTGGGCGTAAAAGCGCACGCAGGCGGTTTGTTAAGTCAGATGTAGAATCCCCGGGCTCAACCTGGGAACTGCATCTGATACTGTAACGAGTCTCGGCAATGAGGGTAGAATTCCCAGGTGTAGCGGCGAAATGCGTAGAGATCTGGAGGAATACCGGTGGCGGCCCCTGGACGAAGACTGACGCTCAGGTGCAGCGTGGGGAGCAAACAGGATTAGATACCTGGTAGTCCACGCCGTAAACGATGTCGACCCCGGAGGTTGTGCCCTTGAGGCGTGGCCGGGCTAACGTTAAGTCGACCGCCTGGGAATTGCAGCCGCAGGTTAAAACTCAAATGAATTGACGGGGGCCCGCACAGAAGCGGGGTGGAGCATGTGGTTTAATTCGATGCAACGCGAAGAACCTTACCTGGTCTTGACATCCACGGGAAGTTTCAGGATGAGAATGTGCCTTCGGGAACCGTGGAACCCGGAGTGCTGCATGGTATCGTCAGCTCGTGTTGTGAAATCGGTAGGTTAAGTCCCGCAACGAGGCGCAACCCCTTATCGCTGTTGCCAGCGGTCCGGCCGGGAACTCAAAGGGAGACTGCCAGTGATAGGCGGAGGAAGGTGGGGATGACGTCAAGTCATCATGGCCCCCACCCGACCAGGGCTACGTGCTACAATGGCGCATGCACAAAGAGAAGCGACCTCGCGAGCAAACGGACCTCATAAAGTGCGTCGTAGTCGGATTGGAGTCTGCAACTCGACTCCATGAAGTCGGAATCGCTAGTAATCGTGGATCAGAATGCCACAGTGAATACGTTCCCGGAGCCTGTACACCGCCCGTCACACCGCTGGGAGTGGGTTGCAAAAGAGGCGGTAGCTTAACCTTCGGGAGGGGCGCACCACTTTGTGATTCATGACTGGGGTGAAGTCGTAACAAGGTAACCGGAAGATAAGAGCGACGAGCAGAAGTTAACACAAAGGAACACCGACAACTTTCTTTGCTTTTAATAATGCATGAAAAAAGA
+
--/0.02/77.--./32/02.24*+0,)6,+++,3//460.,/77-141--.,/1*17297:503772453361)*,,-06261&/0.0&&)0(,0/%2.383*)*%*+'+))*($'&''3,(,(*++,/0*1,(025)-,*(*$+1&'((*&,*/*+$&&)'&'(%-*/.3-137411---8-/1++)***-,,.85//)'$+%()2/0/7.(01%1*'0((*36;::4/,/30-0--%+'30.03,45993.;/7.572566('(%*2.-670*54868032/-,0.&&(()3343-,,--8,+$(+()'()+/1-''%$&%%)-+*-*-,*.,,)&/97602332920.3/,,/8;/-,++1228/,0++0+.12.9&-&%(-281**,4,2,+)&+-'*,32335358560-**,,497+'-,.;51&-,'3++%%)*+:.0980460))+.1655884-.-.0695'5,,''+',1-602056-..*(.,+5,0''('('-/,++,*4/)')).,1116.'%(&&%(&$+347:355183;9<;8889866/.+.102383;:6(10)%-(,'$'&((0/'(),+())*.(**02;9697;/..-$++(0,)(**).105/6-08130-.2.*,.//3,+,-0(.)/1;65,+)+///&&-00:65638-%33184;8872+1/1))*&()654211/+)'%2358811001785671257;83+()*%,+2/---3/5+-14-4''1)2&2/1.62*,1,,-&&-'+/')-)*+/97830+10+17/81176:+,..)-.04356221..0*(&&'+'.+,4/63289147767111.'+0++,,#''&+276+#'(%&(18-0.-'%$'%*,.871:2/3.-)./.')((45,)'')(%&)*,5*)(('(((.:.8,.,/,--446:2-0&,+./688678)5(8-60-///28757433-/0442/1-,*+*/-703/0-/.2250701099:9995,,+*%($%)(,.--;78:8:;7;1,(((/+,),+/-/6*2;,,64.1,06-+.*0)('*'-1.91/235+%&&&%-,*)&&%$0'--/44-;7,,52)*()(*-//39.+/16798)-*-./)+(/'$(*$)*++/0256,20192-5<3<4464'*/56376'%*.+%&'()1&**,/06++())+138003,**+,0)03)%'(++%+%$)9-./$'%(+,+*'#%
@373026da-a27c-4e57-be03-09867b55f294 ch=2 read=49731 start_time=2019-12-13T17:13:58Z barcode=BC01 runid=2c9cf7bc05858273f10e7d7ec552fc0bd742dc3e
CTCCTACGGGAGGCAGCAGTGAAATGTGTGCACAATGGGGAAACCTTGATGCAGCAACGCCGCGTGATGATGAAGGTTTTCGGATCGTAAAGCTCTGTGTCTTTGGGAGATAATGACGGTACCCAAGGAGGGAGGCCACGGCTAACTACGTGCCAGCAGCCCTTGGTATGCATGATGGCAGGCTATCGGTTACTGGGCGTAAAGGGCGTAGGCGGATGATTAAGTGGATGAAATACCCGGAGGCTCAACTTGGGTGCTGCATTCCAAACTGGTTATCTAGAGCAGGAGAGGAGAGTGGAATTCCCTGGTGTAGCGGTGAAATGCGTAGAGATTAGGAGAACACCTGCCAGTGGCAGAAGGCGACTCTCTGGACTGTAACTGACGCTGGGGCTCAGCGTGGGGAGCAACAAGTTAAGATACCCTGGTAGTCCCGCATGTAAGCAGTGAATACTAGGGTGGCGGGTTTCCAACACCTCCGTGATGCCCGCCGCTAACGCATTAAGTATTCCGCCTGGGAGTACGGTCGCAAGATTAAAACTCAAAGGAATTGACGGGACGCACAAGTAGCGGAGCATGTGGTTTTAATTCGAAGCAACGCAGAGAACCTTACCACGCCAGCATCCTTGCGTACTTTCTTAATCGAAATCCCTTCGGGGACAAAGGTGACAGGTGGTGCATGGTTGTCGTCAGCTCGTGTCTAAATGTGAGATGTTGGGTTAAGTCCACGCAACGAACGCAGCCCTTGTCGTAGTTACTACCATTAAGTTGAGGACCAGCAGGACTGCCTGGGTTAGCCAGGAGGAAGGTGGGGATGACGTCAAATCATGCACCCCTTATGTGGGGCTACACGTGCTACAGTGGCTGGTACAGAGGATGCAATACCGTGAGGTGGAGCCAAACTTAAACCAGTGCCAGTTCGGATTGTAGGCTGAAACTCGCCTGCATGGCCTGGAATTTTCGTCCGCAGAATCCGGGAATGTGAATACCCGATTCCCGGAGTCGCCTTACACTGCGCCCGTCACCATGAGTTAAGCGTACGAAGTCGTGAACTAACCGCAAAGGAGGCAGCGTGGCCGAAGGTGGAGTCAGCGGTGGAGGTGATCGTAACAAGGTAACCGG
+
*+.)%%(*35,082.262+2)+/',&.&)(')..;2095*)0-06.8.-,%,%&'-2013:3423*,%)(011303/453.-632/-0284+-.-.,)%*-/43*2+(')*.+++,..71209,/)2**,+&'()+0,,.---24113856637/-.(+,/)))/.)*(&)&%)$*+%#&(*..-,.()&)&)1165/01293*0*+,51.814:412,/+*()+19**,(,,*'32(/,)+0/76.-*+,*21/14665/0.2*,,&-/00-71128.-))(*160+)+-)*))*1*2,3-16&&+440+***096813/,,4658.,*),+*1-)'%&'&)+*+-44797:6**0)/33575322/05:352012732353.($'25715*''((6298''&(-1158413,(),9279*-09865.:4($($%%(+4(4()+((3../,*)1**+/(',.+702(2*1(+-,08))*$)*17'(/-+,,/1.,.-+//.)*(*3885650/4,))*+43;3.%&%,+*/-/889.36292(-*)0*/&(*/(%&#%#$)'%')//0+)**(/(+)+04/)54563&,+'+5(/&&(',)+,/)'%$'(#&*-2,00./4,'*(+)-(*,25,.0.0./**,0+-2/485-8:/160:)-,,-5:&-+-39988167889.53344,/123554)'%$$&*++-)0.462:1:87:87./7-%&$%($+&%22&*%$(/(**$'(%++*2-(+0,2835:55).*,%5)*)&&&%%(+)/2+.*&%')(('$''+,/*1/243414;;73.---*01064*+*+%)(/262(-%)))%/1-,,-.(-++16445123296659536+*),)12::5930.1.--./1/2/+,3:4<;2.2.61/5,%&$)1-0637.901-*(%*+++,*0/,/1.,&%$(%((('(((,'%+.)&%&'2&$*&(++*.',2(+&$%$%)//-61('%,*./+((&')*((%$$&'$'&#((-43/**)+**)+(((&&&&%('(+'(-+,/053693./6141434+-0+)((,-,-'&++/)*(+&$%%$&(0/554/6/,%'&$%(&)&+*2.10-0-389942
@e2328b3d-22b4-4c7b-87d8-1a75b1b15a69 ch=196 read=113388 start_time=2019-12-13T17:14:01Z barcode=BC01 runid=2c9cf7bc05858273f10e7d7ec552fc0bd742dc3e
CCTTATTACGACTTCACCCCAGTCATGAATCACAGAGTGTAGCGCCCACTCCCGAAGGTTAAGCTACCTACTTCTTTACAGCCCCTCCCATGGTGTGACGGGCGGTGTGTACAAGGCCCGGGAACGTATTCACCGTGGCATTCTGATCCACGATTACTAGCGATTCCGACTTCATGGGAGTCGAGGTTGAACTCAATCCGGACTACGACGCGCTTTGTGAGGTCGCTTGCTCTCGCGAGGTCGCTTCTCTTTGTATGCTCGCCATTGTAGCACGTGTGTAGCAGCCCTGGTCGTAAAGGGGCCATGATGACTTAATCATCCCCACCTTCCTCCAGTTTATCACTGTAGTCTCCTTTGAGTTCCCGGCCGGACCGCTGGCAACAAAGGATAAAGGGTTGCGCTCGTTGCAGGACTTAACCCAACATTTCACAACACGGAGCTGACGGCAACCCATGCAGCACCCTGTCTCACGGTTCCGAAGGCACATTCTCATCACGAAAACTTCCGTGGATGTCAAGACCAGGTAAAGGTTCTTCTGGTACATCGAATTAAACCACATGCTCCACCGCCGGCCAGGCCCCATCCAGATTCAATTTTAGAGTTTTAACCTTGCGGCCCGTACTCCCCAGGGCGGTCCGGCTTAACGCGTTAGCTCAGGAAGCCCGCACTTACTCAAAGGGGCACAACCTCCAAAGAGTCGACACATCCGTTTACGGCGTGGACTACCAGGGTATCTAATCCTGTTTGCTCACTTTTCGCACCCACAGTGGGGTAATATTCTGCGTCCAGGGGGGCCGCCCTTCGCCCACCGGTATTCCTCAGATCTCTGCATTTCACCGCTACACCTGGAATTCTACCCCTCTACGAGGACTCAAGCTTGCCAGTATCACAGTTCAGGTTGGGCCAGGGGATTTCACATCTGACTTAACAAACCGCCTGCGTGCGCTTTTACGCCCAGTAGTTCCGGTGTACCCTCCGTATTACCGCGGCTGCTGGCACGGAGTTAGCCAGTGCTTCTTCTGCGGGTAACGCCAATGAGCAAAGGTGTAACTGCTCCTCCCTCCCCGCTGAAGTGCGCAGCCGTA
+
,0.0%+/))+%*-2*+257*)).-1110932+.'&''('&$&(,,6-%()72+*-0/4/2-/'*,,381,193:189),),.311+195-033111105*/334:43412123/3/52*/60900994450.0406373/4:+,--.3,)*+1.8/0-'53302322124160./11,(+-0,*/+.)('-,580;,2+7,984.+2143/(,.-,)&$%+*++/202.,,-&+*,.++-//-03/.,+,3-(.)*&$&((.1+11-+--,(*../2,('+,*057*,03450*5-)(*1,1731//,*(()')&*+6,:78-(.3.168)+++,1;5234//3-'+.4508..182/38,:1)&+0,8:79945319./'189+1/99/7+(3-26/1,/02014,+'674.6-6+72,.*111510/02,,&,)'')*-/+-,&),&-(#%&'/,/0/16'&%'''+(*-:818'()--30+404:74'&(&#((*/01-0418.28;:;.--2/0078)33,,*((+2093:*(-*((..,.*,-5,049.91000+./-0*1)$(%)''%&-3-71()(,+)&).)*)(,25''(%).66./62,2+)*(++7+)2,.,/530&+(','2*3&+')/-6-,)(&*0/()+/%-',*'-/'&)(*,(((),03*+352/+.2,/&'(,4--)**+.)+++()-8))182'1/530/.0)2*).)*-4,,//2469646/0-92,/22()&))%%%'',,($$$$'%%&$&&%&#1,+*)---:,,5-525.55,.3'(')'*/((2,(0,,,527/6(**-)(*(*.+.7,+)2.%%,((',//03)(&)&(&/2.,.0*+0-',*0368&'(++2/28/.*()&&(%6548(+/,3&)-3.'.42+,09.+)++,2///..-14+0,/).$')(+/06640(&%%((.-/2-**,,.283,+*)$&$&+-,/0/4207/083/1/./:926)&$*+0((--(+18(3,)*-.0783-..-01-/44..-,#/&&.439.,-+*,&&'-(,-1,)*.((,77/(-/,-/'()*'),%'$%"%
@483e078a-573c-435e-aa4b-88698303c086 ch=381 read=194708 start_time=2019-12-13T17:14:00Z barcode=BC01 runid=2c9cf7bc05858273f10e7d7ec552fc0bd742dc3e
CTCCTACGGGAGGCAGCAGTGAATGACTGCAATGGGCGCAAGCCTGATGCAGCCATGCCGCGTGTATGAAAGAAGGCCTTCGGGTTGTAAAGTACTTTCAGCGGGGAGGAAGGGAGTAAAGTTAATACCTTTGCTCGTGGCGATTACCCGCAGAAAAAACACCAGCTAACTCGTGCCAGCAGCCGCGGTAATACGGAGGGTGCAAGCGTAGTAGGAATTACTGGGCGTAAGCGCACGCAGGCGGTTGTTAAGTCAGATGTAGAAATCCCGGGCTCAACCTGGGAACTGCATCTGATACTGGCGGAATATATTAGAGGGTGAATTCCAGGGTGTAGCGGTGTCGTAGAGATCTGGAGGAATACCGGTGGCGAAAGGCGGCCCCTGGACGAAGACGGCAGCTCAGGTGCAGCGTGGGGAGCAAACAGGATTAGATACCCTGTTAGTCCACGCCGTAAACGATGTCGACTTGGAGGTTGTGCCCGCTTGAGGCGTGGCTTCCGGAGCTAACGCGTTAAGTCGACCTGGGAAGTACAGCCGCAAGGTTAAACTCAAATGAATTGACGGGGGGGCCCGCGCAGCGGTGGGCATGTGGTTTGAATGCAACGCGAAGAACCTTACCTGAATGCTGACATCCGGAAGTTTTCAGAGATGAGAATGTGCCTTCGGGAACCGTGAGACGGGTGCTGCATGGCTGTCGTCCAGCTCGTGTTGTGAAATGTTGGGTTAAGTCCCTGAAGCACAACCCTTATCCTTTGTGCCAGCGGTCCGGCCGGGAACTCAAAGGAGACTGCCAGTGATAAACTGGAGGAAGGTTAAGGGGACGTCAAGTCGTCATGGCCCTTACGACCAGGGCTACGTGCTACAATGGCGCATACACAAAGAGAAGCGACCTCGCGAGAGCAAGCGGACCTCATAAAGTGCGTCGTAGTCCAGTTAGGTCTGCAGCACGACTCCATGAAGTCGGAATCGCTAGTAATCGTCGAATACGTTGAATACGTTCCCGGGCCTTGTACACACCACCGATGCACCATGAATTGGGTTGCAAAAGAAGTAGGTGGCAACGCTTCAGGGCGCTTACACTGGCGGTTGAAGTCGGCACCATTGG
+
,,-'$'+/55007.*00.253./+%%$&%,-5367371/42,29465850/*/)1**.856563402344*%))+/.5568,88595/66*)2,)'&'+)+*+51+(/*++)/*&&(.53,,/0/,.580:8./56).-1/,&-+/18.)-,+.,00,)'&)('#&&3(**/(+./2-,/.(/2+.,6++&%),,/.01).$4.+(('($'(+/---..-/,.10,/.',%&')*1/76698&+24)0211/46122334((02+*3*)*4423:164-++.*3*+524664/-.0.0,))*(-))*((',+(*%./&$%)'/**%'+2,,/13330:1//004211/.+*)+.,+('0/017-/..85404+//6323;4/)-238*&('(.'-+%&(*6*,678&'%%)9/39,'),88-6)),%1))'1,/-:1,0)))+977/1/27335;8122333941.1.2/0/31;35085-&*,,,%(&$&)*,,.//0/1--0/01,,+)7+8,4485584'+-(')')*-&673.2.3(/033;9047.:60//2535.6477891.91''+)*(++/81-**++3+.,4.60&&%'(255656458)-4504//5;42/.0&$,),/715-)*',*.<;9--++--83.&0('.2.+'(*-0;:.912493.2/3%1142343677580,,.,'****0155675583455:8111:/356;85--2.($'&(+-*1*),.&-()*4,(-'(+,+9/,/0634204060;3(1*-8-8/(,*//05574200.12:<8111*).*+.*-(,(.'13.--01662040'53&*(*+*&##%&((/+,887)''(&33821.7./2953566-,,)0.(&($'*')-/137831/*(%()66)/(/-6777323)'()$%'*:5:97+9.%*.,&'&)*513-&($%&&*+2646+/**+6081723+.)()..*)&(('%')*&'%,*.-12'.--8-20.489734*,++))(**(.,**)%),.*%$%&%)&(12/2+,+18+'),)*+.),%.//10$)+3,(455,305,**().))&)$+%'*+**)'&$$&'.+-+'
@e7edb3c1-9985-4027-aac9-dc1a9e0467d1 ch=126 read=258627 start_time=2019-12-13T17:13:59Z barcode=BC01 runid=2c9cf7bc05858273f10e7d7ec552fc0bd742dc3e
CCGGTTACCTTGTTGCGACTTCGCAATCGCTGACCCTACCTTCGGCCGCTGCCTCCTTGCGGTTAGCTCCACGGACTTCGGGTATTGCCAGCTCATGGTGTGACGGGCGGTGTGTTATGGAACCCGGGAACGTATTCACACCGCGATGTTCTGATTCAGATTGCGGTAACTCCAGCCTTCATGTAGGCGGTTTCGGCCTACAATCCGAACTGAGACTGGTTTTAAAGTTTGTCCTGCGGTATTGCATCTCTCTGTACCAGCCATTGTAGCACGTGTAGCCCTACACATAAGGGGCATGATGATTTGACGTCATCCCCACCTTCCTCTGGTTAACCCAGGCAGTCTCGCTAGAGTCCTCAACTTAATGGTAGTAACTAACGACAAGGGTTGCGCTCGTTGGGACTTAGCTTAACATCTCACGACTTTGAGCTGACGACAACCATGCACCACCTGTCACCTTGTCCCCGAGGTTTCCTCGATTAAGAGTAATGAGGGATGTCAAGTGTAGGTAAGGTTCTTCGCGTTGCTTCGAATTAAACCACATATCCCGCTACTTATTGCGGTCCCCGTCTAATTCGCTTTGAGTTTAATCTTTGCGACCATTACTCCCAGGCGGAATACTTAATGCGTTAGCACGGCGGCACGGAGATTAAACCCCACACCTAGTATTCATCGTTTACGGCGTGGACTACCAGGGTATCTAATCCTGTTTGCTCCCCACGCTTTCGAGCCTCAGCGTTACAGTCCAGAGAGTCGCCTTCGCCACTGGTGTTCTTCCTAATCTCTACGCATTTCGCTACACTAGATTCCACTCTCCTCTCCTGCACTCTAGATAACCAGTTTGGAATGCATTTAAGTTGAGCCGGGTATTTTGCATCCCTTAATCATCGCCTACATCCCTTTACGCCCGGTAAATCCGGATAACGCTCGCCACCGTATTACCGCACGGCTGCTGGCGCAGTAGTTAGCCGTGGCTTCATCCTTAGATTTGCCATTCATTTATCTTCCCCAAAGACGAAATTTTACCTCGAAGCCTTCATCACTCACGCGGCGTTGCTGCATCGGGTTTCCCCATTGTGCAATATTCCCCACTGCTGCCTCCGTAGGAG
+
78,-19,-74:128.22)('.(&&-60/&$)+/0:,)&-++.-,&-0+,2305/0(-.--02(+/-.10./226022861(+)(-+),,%#'''&0'(-()*''&-03650,-&'(%&$&(',,%*--'/.0447;2..)/74,+)%%2.1/2586-%)$(&*/)0-49776+*))%'*..831',.++--9*,+55.'(,+9/3'(8<99440329781;8./3**/3,&&$&'&,./.-20--./.201-56895<424:48;/-./..21,)+&&*.-'((*)0/12/-0-.22./1005;.*-0099:9243-.2::;42--+-,(3,/.5**276)798385223+-/12:9828.1/4/2184(+*-,+-5.344897*6-/7.2131831/-7./+.*-$+**2,.00451-/.',%$%(.0///.45465:3;2720,-4076220-)-/*0..0::)(')%)1/4.-0-,0--,')()($)&*)2296153+('((('--538+6-;7383-/33;122:5./6.8/;73/)()*$(*/*',,)+..'..-,,4,199356*&/5283%&,2.,(,-2./*)*)10234469+5)%)+595,057/0(&''()),-766420-''#%.1/13/0256-,*,'*)5*,:7&*,25.,,+/4;7/56068/*20866898/21.28-9:/00776131282530*(*.19;5%--..:83*,/6980*,*'(,(.2737&((0+*,//38949335:(///.3/099869))44213023546-:;++''(&'%+2++,3,,/%(),*+/)++.9866-213)+-6609/4,,22,%+*&(/)$%*+00*.-,,20--3/1)-.*(%(+*4/)&'/+./)62/7;752&)-0*551.2,46*'()/2),0/+2&+-53435424.('&%%&,)*6;00%(,.-16805*(%(%'()52.,,3-:;9:46:3'++&('%*&-)()11%*&&((.,*+9:,:;;,4800,-+(+'*,2+,-2--&'&&,+.548991660-/./18649400111-20(30-8,2;<.,/8)+*+-1/01.4990'./112,++)*-+(,0,-*
@103e7a11-d2d7-4129-83d9-06295d273f1f ch=364 read=223686 start_time=2019-12-13T17:14:14Z barcode=BC01 runid=2c9cf7bc05858273f10e7d7ec552fc0bd742dc3e
CGGTTGCATTATTTACGGCTCACCCCAATCAGCTGGCCACAGCTGGCCGCTGCCTCCTTGCGGATTAGCTCACGGACTTCGGGTATTGCCAGCTCATGTGGTGTGACGGGCGGTGTGTACAGAACCGGAACGTATTCACCGCGACATTCGTTCGCGATTACTAGTAACCCCAGCTTCCTTGGGCGAGTTTCAGCCTACAATCCGAACTGAGACTGGTTTTAAGGAACGTCCACCTCGCGGTAGCCCGCATCTCTGTACCAGCCATTTGGCAGCACGTGTAGCCCTACACGCCAAGGGCATGATGGTTGTCATCCCACCTTCCTCCCTGGTTAACCCAGGCAGTCTCCTTCAGTCCCTCAACAATGGTAGTAACTAACGACAAGGTTGCGCTCGTTGCGGGACTTAATAGCAATCTCACGACACGAATGACGACAGCCATGCACCACCTGTCACCTTGTCCCGAGATTTCCTCCACGATTAAAGAGTAATGCAAAGGGATGTCAAGTGTAGGTAAGGTTCTTCGCGTTGCTTCGAATTAAACCACATGCTCCATTCTTGTGCGGGTCCCCGTCAATTCCTTTGAGTTTTAATCTGACCCGTACTCCCAGGCCGGAATGCATAATGCGTTAGCGGCTGGAGGTGTTGAAACCCCACACCTAGTATTCATCGTTTACGGCGGCGTGGACTACCAGGGTGCTCTATACTGTTTGCTCCCCGCTTTCAGGCACTCAGCGTCAGTTACAGTCCAGAGAGTCGCGCCCTTCGCCTGGTGTTCTTCCTAATCTCTGCATTTCACCGCTACGCGATTCCACTCTCTCTCCTGCACTCTAGATAACCAGTTTGGAATGCAGCACCCAGTTAAGCCTGAGTAACTACATCCCTTAATCATCCGCCTACGCTCCTTGCGCCCAGTAAATCCGGATGCCGCTCGCCACCTACGTATTACGGCTGCTGGCACGTAGTTAGCCGTGAAAGCTTCCTCTGTAGGTACCGTCATTGCTTCCCCAAGACCAGGCTTTGCAGTCAAAGAAACCTTCATCACTCGCGGCGTTGCTGCATCAGGGTTTCCCATTGTGCAATATTCCCCACTGCTGCCTCCCGTAG
+
(%*05&+%)+)08+*+4-,()&)(+'3-3/&%&&*&*%&)+((''').),-578875/5,,)-$2)-.511-.3/..5/3-*'*),2.3:52/--'))'(,**)+*+089.,*&&&&%%(*).53/*4,45266494*/524479269,),+)'*.,/7011-/01+275.+*,-5/$(&(*--,,..964./0;/0546253)&')(+-/23:991:9/,.)/,('$&,1(.435/0,41/%,2-)+,-/6*)&()-)**61439+%)'*,--//...*007-**-'-)(),'),8,47322-*45)*/0+590*15298:618)*-..+)(.'&(,0-,,.,/0/072%0104'*..,++510+++,0-9///:851,(',+,4/43779709..&864204.0''%*)'')31-123625.&$')&04584&4:382/,/6.1415;7568290*/1&'&%%.600..43&((+1-14.((())).,.18)-17-43451,',*,,/7///,0/94284112/3-/274''*-,/;678.20----01%+,+,0(*')(-/./95+-4457786+251,.+598,05,,#%$**)()(*+261-/2,)&*&..%(%%'-(*..-)%''')'&)*+)'))+1+,5,0892&((--.)**,097101*0/)%(*00,%&,-0533/)04/*(%'$')($&&$%&&37,')*-/-&&%%&*.%(,/%'(,03433:6513,-**./((*,,%*+,+,'),*-50''&$%++./;94:-)(),4641.()(+:<0/2.%(.),'&&**.//*,02/.++,.'))+%'()+)*520//6/30:,/,798683+1&0,')007-)*341,%&%''('%(''0.('.+8/318:83661.3/135*3*$(*45+)*,/360.0./-,%)(#&+-/6215-)$)$*'+*$*'/,0/2212.&,*,,6290./523.''($%#&*(((%$)#''%%+2+16/2/%)+)159*/*,-100/.*15.#*%%'((-)$()%/0..1158*+*+''((*./:.//00500,.7-89'(%%%+/(.(,(4/,//838,&(,+,/,.6+19-+7.-
@a62cc2c6-137c-442b-997d-3321fbcddf69 ch=231 read=133204 start_time=2019-12-13T17:14:11Z barcode=BC01 runid=2c9cf7bc05858273f10e7d7ec552fc0bd742dc3e
CTCCTGCAGGAGGCAGCAGTGGGAATATTTGCACAATGGGCGCAAACCTGATGCAGCCATGCCGCGTGTATGAAAGAAGGCGGGTTGTAAAAGTACTTTCAGCGGGGAGGAAGGTAAAAAAGTTAATACCTTTGCTCGTGGCGATTTACCCGCAGAAAAGCCTCAGCTAACTCCGTGCCAGCAGCCGCGGTAATACGGAGAGTGCAAGCGTTAATCGGAATTACTGGGCGTAAAGCGCACGCAGGCAGTTTGTTAAGTCAGATGCTTAAGGAATCCCAGGCTCAACCTGGGAACTGCATCTGATACTGGCAAGCTTGAGTCTCGTAGAGGGTAGAATTCAGGTGGCGGTGAAGTAGTAGAGATCTGGAGGAGGAATACCGGTGGCGGCGGCCCCTGGACGAAGACTGACGCTCAGGTGCGAAGCGTGAGAGGCCGACAGGATTAAGATACCCTGGCTAGTCCACGCCGTAAACGATATCTCGACTTGGAGGTTGTGCCCCGCTTGAGGCGTGGCTTCCAGGCCTAACGCGTTAAGATCGACCGCCTGGGAAATACGGCCGCAAGGTTAAAAACTCAAATGAATTGACAGGGGCCCGCACAAGCCGGTGGAGCATGTAGTTTGAGAATTCGATGCAACGCGAAAGGAACTATACCTGTCTTGGCATCACGGAAGTTTTCAGGATGATAATGCCTTCGGGAACCGTGAGACAGGTGCTGCATGGCTGTCGTCAGCTCGTATTTGTGAAATGTTAGGTTAAGTCCCGCAGCAGGCGCAACCCTTATCCTTTGTTGCCAGCGGTCCGGCCGGGAACTCAAAGGAGACTGCCAGTGATAAACTGGAGGAAGGTGGGGATGACGTCAAATCATGGCCCTTACGACCAGGGCCTACACGCGTGCTACAATCAGCATACAAGAGAAGCGACCTCGCGAGAGCAGAGACGGACCTCATAAAGTGCGTCGTAGTCGGATTCGGTCTACAACTCGGCTCCATGAAGTGGAATCGCTTCGTAATCGTGGATCCAGAATGCCACGGTGAATACGTTCCCGGGCCTTATACGCACCGCCCGTCACACCATGGGAATTAGGTTGCAAAGAAGTAGAGCAGTAACCTTCGGGAGGCGCTTACCGCTGTGATGATTCATGACTGGGGTGAAATCGTAACAAGTAACCGG
+
)-540,0-/.(-./''(&',%)'*+-'(*&$$$&)/+02+'$&',+,+)*,..01&23-2(-43212*0.2008+'*0,//36/57',-52((**+/6,+)),'05*(.*'&('&+0:57-2194:3-64064/057+3-)-+&1(((-4*'*+*./*)$&%$)*+,..6/-/)(+./.*+++/31/2.3001.)(-*)*$*+/434143373626.6-1.2.42498087670**.0-.&$$%'&%(,,*%,414/13-//-+%%$))&$+'&-54(-4002.012.*0(1--4330-/*+-.(531+(++$&%%'%)*,3434(*(,.**'**,,--+.1/-0,/750)*$&$')++////8794(++(05-820452831/**)('./72++3698.+.+-033346567.6842/).*'*,,'%&$0)(%%%*,+1(/)-)(,+(,+'$&)(*(,021&()+.2/74((+-*$)(&&(++,3,-*+*//..)801+&)-..118323380///($-'(,+3.103-4.3*'&./146847841.+,--+'/%0654700*5+9.6;81136)://0-214223.,64-.6++.*.+)')(.1140+,+*1++&.+4*'+&*.21-(&+*50'/+-),1)((('(#%*-.0-(-'(&,&2373./),%''+68-*,/2()(('('/-/8686*,,'+/454,%..5-22778999577213796454.767716/0:+()+(*/*+/5'*/,8.2+,*0*(*-%3+-6701313655:3673/31*,4016..//9982+617'2*3.09957+3-)+,7788/)-((''-/&++-.),)++*+*,46-+44631/.+,(*,-).(4+&$#$&')1,*/443'*-3,33465+),%))2-)(%(&%(*13&(%&+'(3123242./&%'&(/**%%*/7,0)'*&&2:5-315267497868,.(1($'()(('((),+-+'+,15(**(''%(+*210-(+$$&*-3/1/568:2:'*(-,-,9736.,,028301.12240,2*0),)&*)+#(',0*00-),-&*)/0*+)-+'&'(*-40/,,02/')/)*+)+,2,,+,205082'54/04213.:.03*)6+++***+137'',),,.*+%'(+21-2/268873//096:19
@4de5d64c-6c6b-4442-8422-429eddfa756c ch=15 read=160291 start_time=2019-12-13T17:14:18Z barcode=BC01 runid=2c9cf7bc05858273f10e7d7ec552fc0bd742dc3e
CTCCTGACGCTTGGTAGAAATTTTCGGCAATGGAAACCTGACCGAAACAACGCCGCGTGAAGGAAGAAAGGTTTTCGGATTGTAAACTTCTGTTATAAAGAAGGAAGGAAAGACGGCGGCTACGGAAATGGTAGCCGAGTGACGGTGCTATTAAGAAGGCGGCTAACTACGTGCAGACAGCCGCGGTAATACGTAGGTGGCAAGCGTTATCAATTATTGGGCGTAAAGAGGGCGGGGCGGCAGCGGGGTCTGTGGTGAAAGCCTGAAGCAACTTCCGGTAGCCATAGAAACCAGGCAGCTAGAGTGCAGGAGAGGATCGTGGAATTCCGTATTGTAGTGAAATGCGTAGATATATGGAGGAACACCAGTGGCAGAAGGCGACGATCTGGCCTGCAACTGACGCTCAGTCCGAAAGCGGCAGAGCAAATAGGATTAGATACCCTGAAAGTAGTCACGCCGTAAACGATGAGTACTAAGTGTTGGATGTCAAAGTTCCAGTGCTGCAGTTAACGCAATAAGTACTCCGCCTGAGTAGTACGTTCGCAGAATGAAACTCAAAGGAATTGACGGGGAGCCCCGCACAAGCGGTGGAGCATGGTTTAATTCGAAACAGCGCGAAGAGGCCTGGAGTCTTGACATACTCATAAAGGCTCCAGAGATGGAGAGACAACTATATGAGATACAGGTGGGTGCATAGTTTGTCGTCAGCTCGTGTCGTGGATGTTGAGTTAAGTCACAACGAGCGCAACCCTTATCGTTAGTTACCATCATTAAGTTGGGGACTCCAGAGACTGCCAGTGACAAGCTGGAGGAAGGATGACGTCAAAATCATCATGCCCCTTATGACCTGGAAGAGGCTACACGTGCTACACAATGGATGGTGCAGAGAGGGAGGCAGAAGCCGCGAGGTGAAGCAAAACCCGTAAAACCATTCTCAGTTCGGATTGTAGTCTGCAACTCGAAGAGCCTACATGAAGTTGGAATCGCTAGTAATCGCAGATCAGCATGTCGCGGTGAATACGTTCTCGGGCCTTGCCACACCGCCCGTCACACCACGAGAGTTGATAACACCCGAAGCCGGTGGCCTAACCGCAGGAAGGAGCTTGTCTAAAGGTGGGATTGATGATTGGGAATTGAAGTCGTAACAAGGTAACCGG
+
$%*'%%&('%'%++,-%+,/+2:11'*',200,)1-+4,.,3)%+*&'')(#')%&&')*.*+//*+0*+./92/1)5(/()+18-,16/2-.8*,,83%%'))++)(*&$$'('2+---+'''+*,*)0366787,**+,332:8675.7-4*'**$%))+4438564850./$'(-,,0+''('&(--.;9954544952/(+*50//6/'3(&.+87972158*($.*,,++()(..,)--&-2,,-3.--1.-03.,/3/10*&'$&'*3,*&-*,+100/1,*34+25.4/-----,./1;4110*,+360595820321*2+%.&+')*&'''%*-'(00003640/*-16-(((**1681/./)('()-+43798211*'%&'*'$*/0//,'%(+,5,,-5&&)-'))'$%'(*+-.:86**&(,+/,-/00:-(%))*(),,/-*--2932675-/00*'()*4565-,,-.195:78869323-7'''-'))-04364422'3)5,0-(*-..1,%'%%%%**,125848;5444,-6762;934824(+((')2.57)/5,'&113-'++.-3.04;550-()&*)(2::4:3;2-).)(&*++632/+'%%((')*('*-182/02239:811/54+5,.-(.'()./81/-''/,1)''(**+44363,4-/2/-6*+-66753:91/43324+-15588330+)*&'0/.7)',/010--1#)'*,')*,/-,&+,)(+*-652;33/910;;<<76:720.4,694/8*)%%%(*,27-0,+-/003).'))-1-/-('*+(22567//1671.0/./47.195-+8*.,/03-18+)%%'/'((+'-))(('$')*.;65744576670/+(&+-()',,%$,''.:06+'-.,+),*,-9<627.,00:;86:99<857*,.71,5+00-04:961).1+//2&'*#&&*&')0147.9-.2729;:9.-,./27124*/(&(&()*,,5234/,)(()1:512.15105-7/6.**'&&%'(-.(-47.1212101460-+++35-..021,04)(.**4:082525+,1756,-)))*+)+*&&&&$-4317',)),98207./.1,-,295..-1.2727826331,**'(2456,1
@947988ec-99a1-49f6-a616-20e01ade04cf ch=75 read=137891 start_time=2019-12-13T17:14:37Z barcode=BC01 runid=2c9cf7bc05858273f10e7d7ec552fc0bd742dc3e
CAGTTGCTTATTTTGACTTCACCCAATCATCAATCCCACATGGAACTGGCTCCTTCCTTGCGGATTTAGGCCACCGGCTTCGGGTGTTATCAACTCTCGTGGTGTGACGGGCGGTGTGTACAAGGCCCGGAACTGTTCACCGCGACATGCTGATTCGTTACAGCGATTCCAACTTCATGTAGTCGGTTGCAGACTACAATCCGAACTGAGAATGGTTTTATGGGTTTTGCTTCGCATCGCGGCTTCGCTTCCTCTGCACCATCCATTTGTAGCACGTGTGTAGCCCGGAGTCATAAAGGGGCGCCAGTGATTTGACATCATCCCGCCTTTATAACTTGTCACTGGCAGTGTCCTTCAGTCCCCAACAATGATGGTAACTAACGCGATAAGGAGTTGCGCTCGTTGCGGGACTTAATAACATCTCACGACACAGGCTGACGACAACCATGCACCACCTGTATCTCATATAGCTATCTCCATCTCTGGAACCTTTGTAGGTAATGTCAGAGACCTAGTGGAGTTCTTCGCGTTGCTTCAGATTAAACCACATGCTCCCGCAGCAATGCAGGCCCCGTCGAGATTCCTTTGAGTTTCATTCTTGCAGGCATTTTCTCAGGGCAGGAGTACTTATTGCGTTAGCACGGCACTGGACTTTGACATCAACACTTAGTACTCCATCGTTTACGGCGTGGTTCACTGGGGTATCTAATCTATTTATTACGCTTTCCGGGATAAGCGTCAGTTGCGACCAGATCGTGCTTCGCCGCAGGTGTTCCTCCACGCTATATCTGCGCATTCACCGCTGCATGGAATTCCACGATCTCTCCTGCACTCTAGCTGCCTGGTTTCTGCCAGGCGCAAGTTAAGGCTGGGCTTTCACCACAGACCTTACTGCCGCCTGCTCCTCTTTACGCCCAATAATTCCGGACATACCTACGTATTACCGCGGCTGCTGGCGTAATAGTTAGCCGTGGCTTTCAATAAATTGCCGTCACTCGGCTGCACCATTTCCTGTAGCCGCCGTTCTTCCTTTATAGCAGAGAGTTTACAGTCGAGCAACTTCTTCTTCGCGGCGTTGCTCGGTCAGAGTTTCCCCCCACGCGAAAATTCCCTACTGCTGCGCTCCCGTAGAAGACGATATCAGCACCAACAGGAAAGGTTAACTGGAGACACCACAGGCGGCAACCCGGCGCAGCAATGCGTAATACCACC
+
&%*1+''','.)'&)%.06-)-*))3+)%&&)6,/1)%'(-,3-.)%&-*+*'((-*-/-.08*/2+*03/,(**'('%%&*3...-611-/',+/'(&+-**(()*40556492/3..1642142/(*),)+*%.96365,.32456*//-*2,1,.-'()+-01636,,&-/100000'(-,)/+3,+(--.4.232-0/(',,*)'()--60::;,353603:7+''(--&)$,3321+)*''$%(%,)(*(%*&),&/18066,(('((%(,,*1,++/,6,(*$)--/44/+*130.%%$()4448<,*())().4385+/-/0+)+,(,-5.00/-+1++((*$&%%()%''()49/*''(5+//66941,*(%%&#%''(,)()$(14044789,88,,-622.3.2+$',*02271-.-++,/''),,--12/--4/:79/.-.6,06400/0+/1(.-1)01/-.,++.,-0,*.17+*,(*2.(,-+/,2*+))(%&'-'-,-%(+%'&,6.)'&'(-.07'./90)&+2*883-.(())%()0/&%)$%&##&('&--272(&)*)-'(,.3*+--*$('91607:--'((%.(&#%')-)+,%00*+%1&%()'(5,+58240/-&'&%')+.%/21((&(((*+7029.-/$&$%&&)())*),2342<,+*03/./.+%*'&')+0*'../2110+0--3;/(/((*..095/.093+*+.)+(*+'*/,'%'%*/,-/04'+&)+/-(-(%$').,),.)6../'*'+----.+($(&(%,33044/0(#(&&(/,'4+-'&**1/*)*)-3/-,#((-2*445515/18+97/()+0*,-,%+&)&)+/')&&%,0))*7/,(-*),+224,+(%'')26-/4.35134)))-&$(),,'1)**,.+7+3)&$%'(-5/-/)*+,1,1/,,,0(('().+*(*'&*%+1,-.6/48381..1-,4),2152&33150,.//+4++'+(-.&+87210.+()*-+/258:51610,5*(),)()(&'$+)8)'+%).0*+%+&%'0,52.*)32,-/./-;,,+..+-02,.%*/8--3765*$'%)&)-,*-+32*($)'%&$$&$*+.95+-2*''(')#')*95/11.27749)-'(,*++/-0(),&%%(+-*13%%%(&(%$%%&$%&&''%-('*.57.5/*)$$#&'#%"
@821b7f58-e70a-4dfc-99a5-977476f6f666 ch=20 read=76277 start_time=2019-12-13T17:14:34Z barcode=BC01 runid=2c9cf7bc05858273f10e7d7ec552fc0bd742dc3e
CTCCTCAGGGAGGCAGCAGTGGGAATATTGCACAATGGGCGCAAGCCTGGTCGCAGCCATGCCGCGTGTATGAAGAAGGCCTTCGGGTTGTAAAAGAGTACTTTTCAGCAGCGGGGAGGAAGGGAGTAAGTTAATACCTTTGCTCATTGACGTTACCGCAGAAAGCACCGGCGCTAACTCCGTGCCAGCAGCCGCGGTAATACGAGTGCAAGCGTTAATCGGAATTGCGGGCGTAAAGCGCACGCAGGCGGTTTCAGCTAAGTCAGATGTGAAATCCGAGCCAACCTGGGAACTGCATCTGATACTGGCAAACGGTCGTAGGGGTAGAATTCCAGGTGTAGCGGTGGGGAAATGCGTAGAGATCTGGAGAATACCGGTGGCAGGCAGCCCCCCTGGACTGACGCTCGGAGTGCGAAAGCGTGGGAGCAAAGCGGTTAAGGTATACCTGTCCACGCCGTAAACGATGTCGGCGGAGGTTGTGCCCAGCAGGCGTGGCTTCCGGAGCTAACGCGCGTTAAGTCGACCGCCTGAAAGATACAGCCGCAAGGTTAAAACTCAAATGAATTGACGGGGGCCCCGCACAAGGCAGTGGGCATGGTACAACGCGGCAGGAAGAACCTTACCTGGTCTTGACGCATCCACGGAAGTTTTCCAGAGATAGAGTGCCTTCGGGAACCGTGAGACAGGTGCTGCATGGCTGTCGTCAGCTCGTGTTGTGTGAAATGTTGGGTTAAGTCCCGCAACGAGCGCAACCCTTATCGCTGTTGCCAGCGGTCCGTGGGAACTCGAGGAGACTGCCAGTGATGGCTGGGAAGGTGAAGGATGACGTCAAGTCATCATAGCCCCACCCATTGGGGCTACACGTGCTACAATGGCGCATACAAAGAGAAGCGACCTCGCGCGAGAGCAAAGCGGACCCTCAAAGTGCGTCGTAGTCCCGGATTGGAGTCTGCAACAAACTCCATGAAGTCCGGAATCGCTAGTAATGGATCAGAATGCCACATTGAATACGTTCGGGCCTTGTACACACCGCCGTCACACCATGGGAGTGGGTTGCGAAATTAGGTAGCTTAACCTTCGGGAGGGCGCTTACCACTTTGTGATTCATGACTGGGGTGGAGATCGTAACAAGGTAACCGG
+
.0-*+0*++-(053266.04499/83(3((+.2/5/1;91-0/5,02-+-)'&&%$'+//+365766134445:*)&)*.3343(67/934583*%'&+-.09;3..+,%('&.,*'-..+)))$''+1,-0340,*%%)((+,.41:1018/:&*+)-/-,')%%%)%%%*%'+)-*,.5473692561/370,1,+0,*'+'&+-/11)+/01;1;16'1)+/)&(/3644+340)+++'*&0*+25.5190(%&',+0-130034,)&*20+/(&%')'7+:97/7-,*../0103+*,,-.*,*)-2&-&'(&&((),3+.0/122501(4240*&''0745(+&())(2263'&)*--1,1,0),.034;:<949.*,100083657-)30-+)(*,-/07(/''(.--,-/((-+490+&+37)+,-(2*5),&()((+0,.278124474553,,+,./870*,(2+0/11//,2-'$%%%.434158678*,,2+-/15;5111/0/901**++-.7570))'-('''(4*./5+1+*/0/5/5:;4747<9118171636*+69,24+*')*+*&'&,$-1)***&'&&&04742,-*&#&*,1&&%.,&))+1;78840''(***,-0420/)*(**,12(*)+++--+&%$%((357;74;:385205,)//5(63.356341204011..1+3(***+78+8*'&'%&.210228123-4-3*20(1,/258,+...8674:/10//4%%,(+9013212/0(+()&%-.(,-,.'(,+*-./5658,0-,+)).+**+%&)'0-+$&)+*,+,/1./-0+.24;944-2346+#))''&&(13/,+'(%((/0451126122-),..5263.')%('():89:50//.).)(&$'34-'218123)')',/-,-02238:9890/-.0%3(1))+*,'''&%&$&-*+1*''$*))//+202436/.,,())0+,4767*'10,01.()$*'(9<+(+)667&+-,*+)'*++.005<3::*+,,,,-;4/)..'),.65170+(,,)&'+-3.,*+,/71797:82:1*,42+.526025-.09302+)-,)4)*)('10+%*+'))**01868734*1)*/-),0
@6eb0a29e-1eec-478c-b2d5-63d87a007f95 ch=364 read=223732 start_time=2019-12-13T17:14:39Z barcode=BC01 runid=2c9cf7bc05858273f10e7d7ec552fc0bd742dc3e
CCGGATTTACCTTATTTACGACCACTGATAATCATCAATCCCGCATGGAACAGCTCCTTCCTTGCGGTCAGGCCACCGGCCGGGTGTTATCAGCTCTCGTGGTGTGACGGGCGGTCAATGTACAAAGGCAAGAACGTATTCACCGCGACATGCCGTTCGCGATTACTAGCCGTTCAGCGCTGTGTAGTCAGGTTGCAGACTACAATCCAGACAGGGAATGGTTTTATGGGTTTTGCTTCGCGGCTTCGCTTCCCTCTGCACCATCATTTAGCACATTGTAGCCAGGTCATAAGGGCATGATGGTTTGACGTCATCCCCGCCTTCCCTCCAGCTTATCACTGGCAGTCGCTAAGTCCCCAACAATGATGGTAACTAACGATAAGGGTTGCGCTCGTTGCGGGACTTAACCCAACATCTCGACACGAGCTGGCGGCAACCATGCACCTGTATCTCATATGGCTATCTCCATCTCACCGTTGCTTTATAGGTATAATAGAGACCATAATAAGGTTCTTCGCGTTACTTCGAATTAAACCACATGCTCCACACCGCTTGTGCGGGAATCAATTCAGCTGAGTTTCATTCTTGCAGACGTACTTTCTCAGGCGAATTACTTGGCCGTTAACTGCAGCGCTGAACTTTGACATCAACGCCGTGCTGCACTCATCGTTTACGGCTGTGGACTACTAGGGTATCTAATCCTATTGCTGCTCCCCACGCTTTCAGGACTGAGCGTCAGTTACCGACCAGATCATCGCCTTCGCCACTGGTGTTCCTCCATATATCTACGCATTTCACCGCTACGGCCGATTCCGATCCTCTCTCCTGCACTCTGAAAGCTTACTGGTTTTCTATGGCTTACTGGGATTAAGCTGGCTTTCCACCACAGACCCTTGCTGCCGCCGCCTGCTCCCTCTTTACGCCCAATAATTCCGGATAACGCTTGCCTACGTATTACGCGGCTGCTGGCACGTAGTTAGCCGTGGCTTTCTAATAAAGTACCGTCACTCGGCTGCACCATTTCCTGTAGCCGCCGTTCTTCCGCTTTATAGCAAGTTTACAATCCGAAACCTTCTTCCCTTCACTGGCGATCAGTCAGGGTTTCCCCATTGCCGAAAATTCCCTACTGCTGCCTCCCGAGGG
+
42*0%8,(%+/-3-2:4,-+)('(+('&(*1-.03124/47(%+',&+,'*+*.10()1.-*+,-'+*-/879-,5).&*'%*.+)('%(,)()))))/32324579:4;95/-&$*)+*-'-/2).50,****2-0-(8-68:6765665,,&'+83)-,,2.0.)&()$()0&$&&$&%&(%(+/46&&103013::85455:503$'*/(+0-&+-.,77.(&)$*.497*/0271')*''%%.&)*-/7,('((/./3213/03&%&&'*$*%$$%',4+.360((.)/48-350/.+'/40)%'*.551902-*,-/514+)0,)*)*'&+2%/*,&((1.0)*,--))142(,%%(8+//75.-(,//18521-0+-,*(3-/0778380,&(-3/,5*/'('&(&/-+.//+'++--)+.-5..*030,+.''%'$,)&%)(,.57*6,-%..,.++(*-,,+)(#%%&)('&..%'((+)'(((&'('))*++)(+%%%&(+/9045+*--,1(+/14+/,3,140-0*+-012326-,(-1,/02/2010)($$%%'72:.+%()-,12;5.16<+5*)+,022*2*'(&((+,)**,'),1+)'(&''(***122/-./++-$')*1:.82-*/020/11.&'$&(((***'+*.29942:,%&('))33:833/,/+%%)')+,--17.7*+'/5((&&)(/89.),++/7./(5600.)((**893/4/&0')&1,--986(56.0*(,,,7:8888:857861/2:0200/0.%%)+0.09+,+/1.10*)'&&)*,/700)(+-.*++,).+($%$'((&$'('$$%%%+(),065.-..004001*../..(4-,0'+)+(%%'%&*+2402/14491+1-..126+('%&')''*/1++/.61+-/.((-+)$%.)7-6-:7&$*$%&&$&%$#,,//05$/+.,2-/0437.-&'%%&*,1000.)-)('(/,*&)+.093+-03731,$%&(,*/,))(.,04:9282543.34148-5*(&')(#&/.2.-0',)(&'/4'+*4..+)/4-463:67:.5)+()$%$0*./02,',-.,+,+*9*5:;1./7.0600:881-23*(%)*+75/6/../**'*0-
@bb2772b2-c902-4b68-961e-9f6621bb4f0f ch=166 read=469654 start_time=2019-12-13T17:14:37Z barcode=BC01 runid=2c9cf7bc05858273f10e7d7ec552fc0bd742dc3e
TCGCCTCAGTATGCTTCGTTCAGTTACGTATTGCGGGTGCTGAAAGAAGTTGTCGGTGGTGTTTGTGTTAACCCTGCGCGCATCGCTCTATCTTCCGGTTACCTTGTTACGACTTCACCCACAATCATCAATCCCACCTTAGACAGCTCCTTCGCCGCGGTTAGGCCACCAGCTTCAGGTGTGTTGCATCAACTCTCGTGGTGTGACGGGCGGTGTGTACAAGGCCGGGGAACGTATTCACCGCGACATGCTGATTCGCGATTACTGCTTGATTCTTCATGTAGTCCAGGTTGCAGACTACAATCCGAACTGAGAATGGTTTTATGGGTTTGCTGCATGGCGGCTTCGCTTCCCTCTGCACCATCCATTGTAGCACGTGTAGCCCAGCCCGGGTCGCCAAGGGCATGATGAGTTTGACGTCATCCCCGCCTTCCTCCAGCTTGTCACTGGCCAGTCTCGCTAAGAGTCCCCAACAATGATGGTAACTAACGATAAAGGGTTGCGCTGGGTGCGGAGCAACCCAACATCTCACAGCACGAGCTGACGACAACCAGCCGCCACCTGTATCTCATATAGCTATCTCTCCATCTCTGGAGCGCGCGAGTATCAAGACCTGGTAAGGTTCTTCGCGCGTTACTTCGAACCACATATGCACCGCTTGTGCAGGCCCAAATCGAATTCAGCTTTTCGGTTTCATTCTTGCCGAACGTACTACTCAGGCAGATGCCGTGGGTGGCTTTGCAGCGCTGGGCTGACATCCAGCGGTACGGTGCTCATCGTTTACGGCGTGGATTCACTGGGGCATCTAATCCTGTTGCTCCCGAATTTCGGGACTGAGCGTCCGGATTGCAGGTTTTGCAGATCGTCGCGCCTTCGCCACTGGTGTTCCGCTCCATATATCTGCGCATTTCACCCGACCGGCTGACAGGATTCCACGGTCATAATCGCTGCACTCGATTGCCTGGTTTCTAGCGAGCTTACTGAAGTTAAGCTTCCAGGCTTTCACCACAGACCCTTGCGCGAGCGCCTGCTTTACGCCCAATGAGGTTCCGGATGAACGCTTGCCGCCTACATTATTGCCGCGGCTGCTGGCACGTAGTTAGCCGTGGCTTTTCTAATAAAGTGGAATCACTCGGCTACCTGCATTTTCCTGTAGCCGCCGTTCTTCCTTTATAACAGAAGTTTAACAATCCGAAAACCTTCTTCCTTCACGCGGCGTTATCGGTCAGGTTTCCCCATTGCCGAAAATTCCCTACCGCTGCCTCCCGTAATGAG
+
"$$(&&%#(+*.&.0:224:3+.30.-.,(*+*,+.(,+/07/6)&)((,2110/2++-0./74./20:/7.1%&&((('*,-1587::::;:;37(2/;//.0,*'-,3457764+0,+%)*0-134539.26,,704///7/-,--531/,%'''&''*/+/15:/18)-+++-%,++'(%))$&%&&*(,+,)+-15:886678+76125--,*+(-593-92,/0,),.).)---+.6.4;76232762,)..&()'*2+*)%''),.01-,22/.&,((()*&&+3,,,38652465;61)((&+##)('+*//:;<*/0282372)%(%'%'&%&*2+),+)-/3/:2-12.-*123795/07,.05523,+'(&()*&(-//+**())&'&.,*/2,+/++)(&&050+,-479;:2;8'(072:13,/'.$'''&+0-52800-,-25054654*((.+266--,-/63247798783237----46*-43/9**%%$$*$*&&++&&()(*.*./440/**)*&,-+0134664232058179%&&&#*)(*-(%''))&&(*)+'1053/2+..5-./976012&)(''$$&$$'&))'3,(*)(&*+**0-11:8:823/)+*0',-74($'((*+&&%%")(0/-,3+,-20%/0,.*'*)*++1+/,)#$#&)'%#()3:9-6261,4&)'')0.'.)),+,-0/.76-0*+&*&&'%+*'(%%&))())))%.'-.,,,./-*+,)(%&&'%%(+1--122215/03,%%&+,.:37*,-%&))'/55300-+,3/4))&42*,,14*&#$)-0-*67.344579655',0$3(),(*.--'&%&'*/-,*+,,+(./+3557;5560%''-94(#(+1;/0,//894063512:/.,.1*)%&%&('%($$'+3+/2-(%'0.-,'+%&),)****%)',&%'&&3726-49,*(%&&&($&&'),11&'(',1***+,+)'37--/-+,/0(***/57+--*)*+'&''),12,*).,*-+/-(/('%&/(17+)1-2,+')**+,3(,3'13,,-%+*+72(8;12061510+2+*%+,-.221.'13163:/11.*()*/+.6*)(%&&'**..0/795-,/-+++(189817862//06/68233+'-.0-41---*/+*,*).72$'(+1/01/29;94;8<77<:5485*1/2070+3*%)/-91612.,:..67+(/5,54117894765*)01649/,.2,.:.-.)'+%%&
@6cca9293-e7b6-4b53-9b7f-0b32f26924cb ch=468 read=94298 start_time=2019-12-13T17:14:36Z barcode=BC01 runid=2c9cf7bc05858273f10e7d7ec552fc0bd742dc3e
CTCCTGCAGGAGGCAGCAGTTAGAGGTGCCTGGCAATGGGGAAACCCTGACCGAGCAACGCCGCGTGAAGGAAGAAGGTTTCGGATTGTAGCTTTCTGTTATAAGGAAGAGCAGCTGGGAATGATAGCCGGTGACAGTACTGATAGAAGCCGTAACTACGTGCCGGCAATACGCGGTAATGCGTAGGTGGCAAGCGTTATCAGGTGTGGGCGTAAAGAGGGAGCGGGCAGCAGGGTCTTAATGGTAGAAGCCTGGAAACCTTCAGTAAAGCCATAGAAACCAGGCAGCTAGAGTGCGGAGGATGTTGAATTCCATGTGCCTTGTTAGTACGTATTAGATATATGGAGGAACACCAGTGGCGGCGACGATCCTGGCCTGGCGGCTCCAATTAGCGTAGGAGCAAATAGGGGATTGAGATGCCCTAGTAGTCCACGCCGTAAACGGTAAGGTACACTAAGTGTTGGATGTCAAAGTTCAGTGCTGCAGTTAACGCAATAAGTACTCCGCCTGGAAGTAGTACGTTCGCAGAATGGGGAAACTCAAAGAGGAGGAATTGACGGGGGGCCCGCACAAGCGGTGGGCATGTGGTTTTAATTCGGAAACAACGCGAAGAACCTTACCAGATGTGACTACTCGCAAAGGCTCCAGGATGGAGAGATAGCTATATGAGATACAGGTGGTGCATGGTTGTCGTCAGCTCGTGTCGTGAGATGTTGGAGTTAAGTCCACCAGCTTGAGCGCAACCATATCGTACCAGTTCATCATTAGAAGTTGGGGACTCTGGCAGGACTGCAGGTGACAAGCTGGAGGAAGGCGGGGATGACGTCAAATCATCATGCCCCGCCACTTATGACCTGGGCTACACGTGCACCACAATGGATGAGCAGGGAAGCGAAGCCGCGAGGTGAAGCAAAACCCATAAAAACCATTCTCGAAAGTTCAGTTGTAGTCTGCGTAGCTCGACTACATGAAGTTGGAATTAGTAATCGCGAATCAGCGTGTCGCGGTGAATACGTTCTCGGGCCTTGTACACCGCCCGTCACACCACGAGTTGATAACACCCGAAGCCGGTGGCTAACCGCAGGAAGGAGCTGTCTAAAGGTGGGATTACAGTGGTGGGGGGGTGAAGTCATGGCAGGGTAACCCCGG
+
+0/4*)*&1.*../130'&)'%'$*'%$&&$%$+())*+2+)4-/8)*+1382212263125--*+//0..+0((+&,-;4.08,.2(*(*,.44,,%,0'*89)5..)')'%*)(+)%*'''$+*,-0)*((%+()*$'(%).)%)*',,''()(+#''-'*1'+*)*''&%''()0,,'1)-%(%(*4/-(')-.:///+*,(&*%'+'//1:*&&)-+(+&%'''*-0&-53-)(((')-4-(%,,%+,,-&0($'$%''&$1,7*)43-/,+)*)+-',+,,++,,-12321,+)*-,0-&.(%&()%%%+*)('%(+*''$%*)*(0)*/..9855246/-4)1)*/7845,5(''((7633215-).()$#$'&'%''1'&$)%%'**-*+-'*(-7:,&.).3,/,%%&#&$.2+*+67:892/%(&(('(*43.,%-%)+'*),')+.)((/7:7;78265121+*/9)+-210,+'*,01.3.339222)2,-16757964*)('(+*'*.2485*(.))1.,,*((*..0/)(+$'**)(+&,/16473//30)''(#'&*))%'(5/74)*.531222;:.-91;7/&*2))5&1*)*'&(('-/5/,5/*+,*$*)+,)))(*()/6,-++,8,*)++399+*))*1)+./1758714133.(5.-56++++*254745665-)()*326-588:8668972924*+0-5.+,10)//-//-/''&'$)''(+%)&(%#%#%%'(/5--9;626+&'&)+3(46233512+&%$'../4-2$)''+,/--(),:.,1,*..23.8:15:88910018923211/)(650*#%&%'+(,-60874630+''+'(+..2%&'''28202,+*'''&%'&(*'+&)++/0-/('*+))-,*+574-**()1.48712638;*--()))+.-0'-*;/11684-''%%'+-.00/02.3142622/:/6),-'(*+),,--68/9-1(+,(/&0214)10-.832547;8660.*++2+'+/0.1++1-''*&'*-20./,(0'%%)%&&(&++(&+/)-316*,('$(*/**-'(+(*(*%((**00157,,7-9<:-0-%%%%.2)-%&+*.-),+04,+.&+&&()/4622+.)+)+*
@5d84d9e4-0d98-497e-8890-c612f3c7918f ch=437 read=142407 start_time=2019-12-13T17:14:33Z barcode=BC01 runid=2c9cf7bc05858273f10e7d7ec552fc0bd742dc3e
CTCCTACAGGGAGGCAGCGGTGGGAATGTTGCACAATGGGCGCAAGCCTGAGTGGCCATGCCGCGATGTATGAAGAAGGCCTTCGGGTTATAAAGAATGCTTTCAGCGGGGGGGAGGAAGGGAGTAAAGTTAATGCCTTTTGCTCGTGGCGTTACCCGCAGGAAGAAACACCAGCTAACTCCGTGCCAGCAGCCACTTGTCTAATACGGAAGTGCAAGCGTTAATCGGAATTACTGGGCGTAAAGCGCGCAGGCAGTTTGTTAAAGTCAGATGTAAGAAATCCCGGGCTCAGCCTGGGAACTGCATCTGATACTGGCAAACGGAGTCTCGTAGGAGGTAGAATTCCCAGGTGTAGCGGTGGAAATGCGTGAGATCTGGAGGAATACCGGTGGCGAAGGCGGCCCCCCTGGACGAACTGACGCTCCAGGTGCGAAGGCGTGGGAGCAAACAGGATTAGATACCCTGGTGAGTCCACGCCGTAAACGATATCGACTTGGAGGTTGTACCCCTTGAGGCGTGGCTTCCCGGAGCCCAACGCGTTGATCGCCGCCTGGGAAGTACGGCCGCAGGTTAAAGCTCCAGATAATGAATTGACGGGGGGCCCCGCACAGGCGGTGGAGCATGTGGTTTAATTCCGATGCAACGCGAAAGGAACCTTACTGATATGACGTCCACGGAAGTTTTCAGAGATGAGAATGTACCTTCCCGGGAACCGTAGGACAGGGCATGGCTGTCGTCAGCTCGTGTTATGAAATGTTAGGTTAAGTCCGCAGCGAGCAACCCTTATCCTTTGTTGCCAGCGGTCCGGCCGGGAATAAAGGGGCTGCCAGTGATAAACTGGAGGAAGGTGGGGATGACGTCAAGTCATCGCTGGCCCTTGACCAAGGGCTACACACGTCTACAATGGCGCATACAAAGAGAAGCGACCTCGCGAGAGCAAGCGGGACCTCATAAAGTGCGTCGTAGTCCGGATTGAGTCTGCAGCTCGACTCCATGAAGTCGGAATCGCTAGTAATCGTGGATCAGAATGCCACGGTGAATACGTTCCCGGGCCTTGTACACACCGCCCGTCACACCATGAAGTGGGATTTACCCAAAAAGAAGTGGGTAACCAACGCTTCGGGAGGGGCGCTTACCACTTTGTGATTCATGACTGAAGTTGAAGTCCTTAACAAAAGGTAACCGG
+
&'/-,-1,28*(/:2,00&2,.-+(/.'/.))(+0775:700101,.))('&&($*)44581/0-),'0*,.59++1-3486:3.961:*+'&'%')($,2-1,%+++/.15-('++('--*(('*/41-9.8-'39-4:,)+--//063/08106+))(''*+$)(%%&,1,,,+,$-.30--%)%$%')+-3&)&((&(**.+$(++*$('+,*-()*+7.:.2'2*2,80546943*/296//,,)--499&2.:7+//155..6--150..*&,,*(.)&&-1-//-(110164,,/.01106,,-./58'&$''%(*,)+-0-102/**%+,**1*4+4)1,(*0)($$&'/942,(+'')),)&&+-04441-41):3)465:64:1/.0(,+*/43958-/.4-+(%'*#($(()*-((*..3+)+()2/34177''(*0+/0,2))-))*,,43('*('(%&&,,(*027588;+20..&,//.,0-++*+*.)''#)((#%$&(,4-4613-)*++'-))*1*%(&((*+--+)(($).+09623'*%(&)2'775-,))/040;9'2/0**'*)%(%%%./3222/.34)''(*'$(''(*-/'//(*&(*).'))/2;:6:817&'(0/94142.+-1*''*-1-5,')%%%)#&%')1512,.+*(*'160*5.----11/'&+((4*47..0*(169.71---+*.*,%')%$##'1-2265'11./36745+/''*/273/004&*//:17.-5-&),&3)'#&%+*74,6001+01)%/5,/74/1*10/1/-0-)1,)%%''&+*,%++34//,.,30101/331/3-*--303;;54667677231**0011&&(,1/7,)'()/0*/-9762)*%%$%'''-$&-5153257888798+*++',()*,097848/.*()*+,)0+.++.224343;9+,.0145/3,--.)&-#6'(''()%%*&'+,**()*30),*-0**)%,,./4./**+/301267448771*,51031,,,-,''2/.3,008.('2/.(*)$((-/005;5686278110183.)+(%)&,*%*-,(*3.,81/)&&(')'**(($'#)')$&+))+9-++*&))--..*+('*25,+-,0497650)*)%''()-,3.)-4(,*1,95<3++2-550/.5
@c29aafb1-af51-4e24-a518-51f00010c20a ch=95 read=435740 start_time=2019-12-13T17:14:44Z barcode=BC01 runid=2c9cf7bc05858273f10e7d7ec552fc0bd742dc3e
CTCCTACAGAGGTAGCAGTGGGAGATGTGCACAATGGGCGCAAGCCTGATGCAGCCATGCCGCGTGTATGAAGTGCTGGTTGTAAGTACTTTCAGCGGGGAGGAAGGGAGTAAAGAAAGTTAATACCTTTGCTCATTAGGCATTTACCCGCAGAAACACCAACTGACTCCCGTGCAGCCGCGGTAATACGGAAGTGCAAGCGTTAATCAGATTACTGGGCGTAAAAGCGCACGCGGAACGGTTTGTTAAGTCAGATGTGAAATCCCACGGGCTCAACCTGGGAACTGCATCTGATACTGGCAAGCTTGAGTCTTTCGTAAGAGGGGGGGTAATTCCAGGGTATGAGCGATACGTAAGAGATCTGGAGAATACCGGTGGCGAAGGCAGCCCCTGGACGAAGACTGACGCTCAGGTGCAGCGTGAGGAGCAAACAGGATTAGATACCTGGTAGTCCACGCCGTAAACGATATCGGCAGGAGGGGTTATTGCCCTTGAGGCGTAACTTGAACTAACGCGTTAAGTCGACCGCCTAGAATGCGGCCGCAAAGTTTAAACTCAAATGAATTGACGGGGCCCGCACAAGCGGTCAGGAGCACATGTCGTTTAATTTCGGTACAACGCGAAGAACCTTACGGGTCTCGACATCCACGGAAGTTTTCAGAGATGAGAATGTGCGCTGAGAACCGTGAGACAAGTTAACGCATGGCTGTCGTCAGCTCGTGTTGTGAAATGTTGGGTTAGGGTACAGCAGGCGCAACCCTTATCGCTTTGTTGCCAGCGGTCCGGCCGGGAACTCAAAGGAGACTGCCAGTGATAAACTGGAGGAAGGTGGGGATGACGTCAAGTCATCGCGAAACACCACGACCAGAATACACACGTGCTACAATGGCGCATACAAGAGAAGCGCTGACCTCGCGAGCAAGCGGACCTCATAAGGGTACGTTGTAGTCGGTTGAGTCTGCAACTCGACTCATGAAGTCAGAATCGCTATTAATCGTGGATCAAGAATGCCACGGTGAATACGTTCCCGGGCCTTGTACACACCGCCCGTCACACACCATGGGAATTGGGTTGCAAAAGAAGTAGGTAAGCTTAACCTTCGGAATGGGGCGCTTACGCTTTGCTGATTCATGACGGTGAAGTCGTAACAAGGTAACCGGAAAGATAGAGCGACTGAAACCCCGTGGGAGTTAGCTTACGAGAACGCAAACAACTTTCTTCCAGCACCAGCAATACGTAACTGGG
+
&(*'&&1%*$(&%'(*0.-,1+)(0/--%*++171160.'/,5,2:554646-',-.11471243456''*(&&%/,2+**&'*+$)%)**0-'))/67-),/./-7/(++-3.&'00+.31+(')(03))/00)).&-,)%,,,*+/)'+%%,-(&%(**+220..)/+'%&&'%*4,01,6/,7.)-0..$((+,..+,,0-1-.0%+*'1*2458.--/38.&'&(.*-+2(0))*),16''*&+),-1003-''&(12,.3))0&1/.+5/2050311--.0./0017323/3.5--0,%',*('()'(/(('+.*((*,.464*)')(*+'(&($%#%&%%$',*+81+4)')'+/00:/,+'),.8-0,(*+&'*((--%.2:4/,378;+-)&*-+,,00779/4000++))**.',*&'+5:60(22//4..2778;+./*)*+.70236;77.990.4653.,*+'/((-020.0&2'(49/.0+)''&)$$%%$$*(.+.,4,+++(5.4+.5015;6764%,'+(%*(+,0)*04)-,:)5;8356646//.8/3-/0-271.6.())*35-3.+*'$*'&$''%)+&)*.2::26+2)&%(.+/'(,(*&(2(,75/21')&)'-,.455778821213,2,.:;3*,,*-/21-*(1/,*()&'%'&'&104,+))+.,.'&)&%$'*,-/0-(($+.667255559:93;222281..1:16,4,+&)&)#&&*..058222*',/-1/0/*+3,3.23/20.',,431-1311-*0+*-89,5+))$'(03241,0/.134:.2240.,'('&',)09801578632-0),0193++')+&(%('$'*11932()))*()(+-5358363:3)/,-/249996+(*'*'))+%')55..++(*$%'.$(4:99:83+)0-&'+'$+/02--,/10(*%,(&(*+1,6-3./,+*,.0)'&/+*,,(,&)00/3.'')1)./355:9870+).52.(%),)11&&6557.5.-*)&*$,%%&'%'((*+-2,1/(()+1/,-)/636/6.,',&),.4:2..21,%)+%*%-0,.'$$%'-,56576&-%&&&)*)+++1,,,%)+-,(*+./681()(%&*.',+7/0155766/3)4-/9091143,-//*)((*/.+'%(*'+2.*(,**'$'+1*&()'%)('(**)&('(-/0)-287,003((*00::44/1,,(0/0.,)(%##
@0a3385ac-1e68-484a-a182-272e1611b870 ch=221 read=86853 start_time=2019-12-13T17:14:59Z barcode=BC01 runid=2c9cf7bc05858273f10e7d7ec552fc0bd742dc3e
CGGAGGTAGCGATGAGAGGCATTAATGGAAGGCCGTAAAGCCTACCGGTAACCGAATACGCGTGTATGAGCCTTCGGGTTGTAAAAACGCTTTCAGCGGAGGAAGAACAAAGTTATACTGCTCATTGACGATTTTACAGAAGCTAACTCCGTACCAGCCACTTGTGGTAATGATTGCAATAATCAGATTACTGGGCGTAAGCTGCCGCGCAGGCGGTTTTGTTAAGTCAGATGTAATCCCCGAAGGCTCAACCTGGGAACTGCATCTGATACTGGCAGAAAGCGGAGTCTCGTAGAGGGGTACGAGTTCGGTTGTGGTGGTAGTAGAGATCTGGAGGAGGAGAATACCACCGGTAGCGAAGGCAACCCCCTGGACGAAGGACGACGCTCAGGTGCAAGCGTAAAGGGCTTAAACCAGGATTAAAGATACCTGGTAGTCCACGGCACGCGTAAACAGAGTGTCGACTTGGAGGTTGTGCCTTGAGGCGTAGCTGAATAACTGGCGATAAATTCCGACCGCCTGGGAAGTACGGCCGCAGGTTAAACTCAAATGAATTGACGCACGAAGCGGTGGCATGTGGTTTAATTCGATACCGCGAAGAACCTTACCGCAATGTGACATCCACGGAAGTTTCAGAGATGAGAATATTGCCTTCAGGAACCGTGAGACAGGTGCTGCATGGCTATCGTCAACTCGTGTTGTGTGAAATGTTGGGTTAAAGTCCGCAACGAGCGGCGCAACCCTATCCTTTGTTGTAACGGTCCGTAGGAACTCCAAAGGGACTGCCATGTGGAGGAAGGGTGGGGATGACGTCAAGTCATCATGACCCCTTACGACCAGGGCTACACGTGTTTCTAATGGCGCATACAGAAAGCGACCTCGCCTGAAACTAAGCGGACCTCCTCCGCCAGTCCCAGTTGGGTCTATCCGACTCAAAGTCGGAATCCTTTAAGTAATCGTGGATGAATGCCCGGTAGGAGCCGGATCCCGGGCCTTGTACGCCGTCACACCATGGGGTTGCAAAAGAAGTAGGTAGTAACCTTCGGGAGGCGCTTACCGCTGTGATGAGTTCATGACTGGGAAGTCGTAACGGTAACCGGAGATAGAGCGGGCAGAGTAGGTTAACACAGGCTTACCGACAACTTTCTTCAGCGCAATGCAGCAAACAG
+
&''&'&$$%#&&'*')%%$$#%'**))''$()*)%$%'+&*0,()%%%'''(.+*'()**.2775.**((*11240;152.**1/,('%)-47,*-,-*'*(+1-.1*4-(')-))&))$*,1(.((%*(&-*&#$'&$''$$**1.+0((,)/,*')*%'%$'&&()*+),)*)&)+)')(&'%('++()&%**-105-&&$$('%'(,,024+,.21)''()')*.+/.+%*'0',2/&')*',*.117453,6++*,0////0.,.....-11($*)&$%&*&%&&((-1-+'.-*&'&+,(*-/.,4*4)%()$(&%%&#&&)()02.15++.&++(,)/.-(*&(+/2+%&&&'&'+--,-424/),562)$'()-,++.-134*-('%%'($&(+).))'*%'&,+),','1'10-3*)/2/543574,.2/*&''+*&)('',/7)3&'%%',.32,(%&.)++*+-(*&*+)))&***+2%)(&%((&(%&$))***,510(-()(*/20352-+,(('*,+&-4.563'.05*2+)).+3.)&%$,(*)/$+$&%*'&()*+(,+//+,,65;;7:86-)++).,*,-/8-002*'&')(%(+461+*')*/-))-/6./*+590-++-./-.(&%)$--+066:4-3124691375530()+,20100)++-*-*/1454-+.++,,'22+,++-.00,.4834/-.*/-,+11),/.3'&)()('')+/12)(+++$(,+,/3+''2-,5-6+*%%+(.,-.3-73')(''*''(*%&$%&*'+0,++(&&''*110-141776302,(+,''%$+0,&&%%&)-0((+*+'('(&'')--2-&$+2.+0.'(&'%%(%+((&&+*,+()$&&$((,&'$)*+--62141/&(+%#$%$)**,*&(-++,&''**20+)+,53,./,-/.81954)).$,('(-40,()-0'&(--613-((*'%&$&$'&%($'-+).-/1112-,/1+34/-322148&*('('''(*,46*(,-,+),..-,+-2/11:4082))))()--+/-)+,,+*)()'%0:200-./632*&&)*/&()'&&'%+-.0-4/*,)*)+,%%%$%)%((+-*4/6320'(%*)&$$',1,,140/0832578,++$&%%%#,&$'(&$##%
@a6b5cf53-818d-44c3-bd13-cf7f42599d47 ch=349 read=97446 start_time=2019-12-13T17:15:03Z barcode=BC01 runid=2c9cf7bc05858273f10e7d7ec552fc0bd742dc3e
CCGGTTACCTTGTTACGACTTCACCCCTTGAATCACAAAGTGGTAAGCGCCCTCCCGAAGGTTAAGCTACCGCTTCTTTGCGGCCACTCCCATGGTGTGACGGGCGGTTATTATTACGCAAGGCCCGGGAACGTATTCACCGTGGCATTCTGATCCACGATTACCGTTCCGACTTCAGGTCGAGTTGCAGACTCAATCCGGACTACGACGCACTTTATGAGGTCGCTTGCTCTCGCGAGGTCGCTTCTCTTTGTATGCGCCATTGGCGATATTAGCCCAGCCCTGGTCGTGGGGCCGTGACTTGACGTCATCCCCACCTTCCCTCCAGTTTATCACTGGCAGTCTCCTTTGAGTTCCCGGCCGGACCGCTGGCAACGGGATAAAGGGAGTTGCGCTCGTTGCGGGACTTAACCCAACATTTCACAGCACGAGCTGGCGACAGCCATGCAGCACCTGTCTCACAGTTTGAAGGCATTCTCATCTCTGAAAACTTCCGTGGATGTCAAGACCAGGTAAGGTTCTTCGCGTTGCGTGATTTAAACCACTCCACCGCTTGTGCGGGCCCCGTCAATTCATTTGAGTTTTAACCTTGCGGCCGTACTCCCCAGGCGGTCGACTTAACGCGTTAGCTCCGGAAGCCACGCCTCAAAGGGCACAACCTCCAAGTCGACATCGTTTACGGCGTGGACTACCAGGGTATCTAATCCTGTTTGCTCCACACGCTTTCGCACCTGACGTCAGTCTTCGTCAGGGGCCGCCTTCGCCACCGGTATTCCTCCAGATCTCTACGCATTTCACCGCTACACCTGGAATTCTACCCCCCCTCTACGAGGACTCAAACGCGGTATCAGATGATGCAGTTCCCAGGTTGAGCCCGGGGATTTCACATCTGACTTAACAAACGCCTGCGTTAGCACGCCCAGTAATTTAACGCTTGCACCCTCCGTATTACGCGGCTGCTGGCACGGAGTTAGCCGGTCTTCTTCTGCGGTAACGTCAATGAGCAAAGGTGATAGCACCTCCCTTCCTCCCCGCTGAAGTACTTTTTTTTACAACCCGAAGGCCTTCTTCATACGCGGCATGGCTGCATCCGGGCTTGCGCCCATTACTGTATTCCCCACTGCTGCCTCCGTAGGAACAGTATCAGCACCAACAGAAGGTTAACACAAGAGACGCGACAACAACCGGCACCAGCAATGCGTAACTTCCATA
+
4/.1/72361:107/00*34;4011+++313:-,)+/4.*00715/*+,:;4.0+)+05394:7525543/*)(&$$%$%&%'*&$)+78.-0062247897:93)///.07*-+)+./34883:.,692930799<75666:3:201536+,--1/11-7-+()*'+)+)-.921&&*'-('*.,+-/54156-:0631658.,+++1..+,189063/11-///2/)+..12-0+(&&'(221800+,.,,2013679<*6*)&%%%)$'&$*+/'(.0;1.6631/7&32351+,&$#(&*,97999+:50,02988/9/)-..01;-*+<898/7/+.6578-.61/047:791(,344;8968::67/003*171636).32%)0/,.-./977;1/253,%##+'/+*-4158;6.&'&$(&*+*--.1&13.+)+0+/327224347323201,/-58<<5/4)1.3280,-,-,,*%$'/731546679:<97.32253::;446227(1,<:9<;:;755+-*)'&-/(4772,)+'7:01:/-.0+.29,4-231++,44.495/4;:,012;:7.93-4-,-5768/43331:;+-6:,4---1/,++101*(',--%.//.2206126.0-27*,1:)2/(*'(,:4;26*5-2330%-+/4,352(./3//12998872:1-%$.)-,.21/-6440:4,-/.0**),/00;7424&383.)'*-.,../4;8578,27;0/5,39(,::;;222.1-.0637+-')*55680*&,,309<;112904504359/24*3+4,2.435485,*1235+$(),.3604*0,0*/,17.'()(''**//55147/+/5580.324'',,)$.5-,,,,./420-,.10,--)(',,+,0,-&&'('+)/4/,,13,-.%,,-++)-+00/80.19.3223,,*)-++,55./'&$(./(+.2..02)3-,+5/:<997723*,83223.8.-,0..6(*''%(,&'()+)/.9-+.)**)197+/5647/0,//0.+1-)$&',529'(./*3/98<66<78.//'*.4266,6)((*)0.))7764801-+,&#&)&'$$%'-+343-*-.,-../5/9:+.67,2,,,%/,38//0--0225.)+/+1.3-1+*.,.%&().(()&-(+''$))*0-'.-,*'%%-(,,.(*%&&%$#$%
@beca7d7b-e8ee-4320-ab58-228fbe81a94c ch=349 read=97444 start_time=2019-12-13T17:14:58Z barcode=BC01 runid=2c9cf7bc05858273f10e7d7ec552fc0bd742dc3e
CCCGGGTACCTTGTTACGACTTCACCCCAATCATCAGTCCACGCCGGGCATCTCTTCCTTGCGGTTAGGCCACCGGCTTCGGGTGTTATCAACTCTCGTGGTGTGACGGGCGGTGTGTACAAGGCCGGGGAACGTATTTCACCGCGACATGCTGATTCGCGATTACTAGCGATTCCAGCCTTCATGTAATGAAAGTCGAGTTACAGACTACAATCAGACGAGAATGGTTTTATGGGTTTTGCCACCTCGCGGCTTCGCTTCCCTCTGCACCATCCATTTGCTTAGCACGTGTGTAGCCCAGGTCATAGGGGCATGATGATTTGACGTCATCCCCGCCTTCCTCCTGCTTGTCACTGGCAGTCTCGCTAAGTCCCCAACTTAATGATGGTAACTAACATTAAAGGGGTTGCGCTCGTTGCCGGGTTAACAGCAATCTCACGACACGAGCTGACGACAACCATGCACCACCTGTATCTCATATAGCTATCTCTCCATCTCTGGGCCTTTATGAGTATGTCAAGAGACCTGGTAAAGGTTCTTCGCGTTACTTCGAATTAAAGCCACATGCTCCACCGCTTGTGCGGGCCCAAATCAATTCCTTTGAGGTTTCATTCTTGCGAACATTACTACTCAGGCGAATTACTTATTGCGTTACTGCAGCAGCACTGAACTTTGACATCCAACATGAGCTCATCGTTTACGGCGTGGACTACTGGGGTATCTAATCCTATTTGCTCCCCACGCTTTCGGGACTGAGCGTCAGTTGCAGGCCAGATCGTCGCCTTCGCCACTGAATTTCCTCCATATATCTACGCATTTCACCGCTACGCATGAATTCCACGATCCTCTCCTGCACTCTAGCGCTGCCTGGTTTCTATGAAACTACTGAAGTTAAGCTTCAGGCTTTCACCACAGACCCTTGCTGCCGCCTGCTCCTCTCTTTACGCCCAATAATAATTCCGGATAACGCTTGCCACCTACGTATTACCGCGGCTGCTGGCACGTAGTAATGGTTAGCCGTGGCTTTCTAATAAAGTACCGTCACTCGGCTACCATTTCCTGTAGCCGTTCTTCCTTTATAACAGAAGTTTACAATCCGAAAACCTTCTTCCTTCACGCGGCGTTGCTCGGTCAGGGTTCCCCATTGCCGAAAATTCCCTACTGCTGCCTCCCGTAGGG
+
94*+(')%',/0+0.**++-24371:;.//488:9-0-3/$(&)&,.)'%%&*./53((3,/0:07//98329-0.*--1,:...250/.*),2213.502.006697<86160//((,0270-2/,//+''/+/+-5--3796768:89600-,-91/0-.20201.0262965*,$'%*0.0/-.&%((,).----,-2-','2..)*+2;::-+,()*))*+008;;02357,+07,&$')3446&'-.-/82')/7/;/00/.02357;:95:5**$*%%&(%*-/531/0,25,)/53226349<0,..-/10)1:*,08889;:0;7-,99:;::14,''),.+.6774/+(,000.1/5861,,22/'+/+++1+,,342655521232-3.:5/*24+0..0445531:+.+*,3.,.)))$+0())./+/33766*+6011124+5495<46,,,0/'27/,0.05697887-33339898443+-45502-.06286).,.-..87883*&('&&('*33/6)-20<98<98:39-&,9.7(*/6.3-+(,/0//02444:01:/304-.-.&5,12*,.+,-'.*0/20:8--(,*:./19;-2/./()()$.''()&)*-)---))'/&&'4*)8*++7,4)+,.00-+*,-1588983381-+,*,-'9)6('((,0./-0**18../.11167<7783./)48610'''/*-3-,*38,'.//79/,..-9;/3*:613688120/,--0/116:5:*+,9984/-''%#&(68<777-5,2:3040/3.236769223796;<;/00:.22/3-112/'4,4.4'(*./7723/34310/0/2'$+/-1446;8867;9022+)*))*2.3802--5;6/-/657(*6/04100180100449,4,**,,-204--,+104)*++/88224.90+-*.+*),+1,'9*9743/..31569019/22/2.4/.5/..16468:8560*0,/*&-&%(**80--18.-/*'(('&(+4052)(-/389991253/9464994:<83832+++4,974+)***+60./293+).'(0;7.12:.5('+2542;8<9:<:88<946674:5/5/,,/0,325-7;55/2::/&)/..700,8747-6*'(0/-,6-061/:---**'$
@5ee0aa3a-297d-400b-a3c1-85c29d634c49 ch=138 read=128096 start_time=2019-12-13T17:15:10Z barcode=BC01 runid=2c9cf7bc05858273f10e7d7ec552fc0bd742dc3e
CCGGTACCTTATTTACGACTTCACCCCAGTCATGAATCACAAGAGTGGTAGCGCCCTCCGAAGGTTAAAGCTGCACTACTTCTTTGCAACCCACTCCCATGGTGTGACGGGCGGTGTACAAGGCCCGAAGACGTATTACCGTGGCATTCTGATCCACGATTACTAGCGATTCCGACTTCATGGAGTCGGGTTACGAACTCAATCGGATTTCACGACGCGCTATGAGTCGCTTGCTCTCGCGAGGTCGCTTCTCTTTGTATGCTTATTTAGTAGCACGATGGTGTAGCCCTGGTCGTAGAGACCGCGGTGATGACGATTATCCCCACCTTCCTCCAGTTTATCACTGGCGATCTCCTTTGAGTTCCCCGGCCGGACCGCTGGCAGACAAGGATAAAGGGTTGCGCTCGTTGCGGGACTTAACCCAACATTTCTAACACAGGCGACGTAGCCATGCAGCACCTGTCTCACAGTTCCCGAAGGCACCAATCCCATCTCTGGAAAGTTCTGTGGATGTCAAGACCAGGTAAGGTTCTTCGCGTTGCATCGGAATTAAACCACATGCTCCACCGCTTGTGCGGGCCCCGTCAATTCATTTGAGTTTAACCTTGCGGCGTACTCCCAGGCGGTCGACAACGCGTTAGCTCGGAAGCCACGCCTCAGGGCACAACCTCCAAGTCGACATCGTTTACGGCGTGGACTGCTGGGGTATCTAATCCTGTTTGCTCCCCTTTCGCACCTGAGCGTCAGTCTTCGTCCAGGGGCCGCCTTCGCCACCGGTATTCCTCAGATCTCTACGCGAACCATACCGCTACACCTGGAATTCTACCCCTCTACGAGACTCAAGCTTGCCAGTATCAGATGCAGTTCCCAGGTTGGGCCGAAGGTTTTCACATCTGACTTAACAAACCGCCTGCGTGCGCTTGCCGCCTTGGTAATTCCGATTAACGCTTGCACCCTCCGTATTACCGCGGCTGCTGGCGGCACGGAGTTAGCCGGTGCTTCTTCTGCGGGTAACACGATCAATAAAGGTGGTAACTTTACTCCCTTCCTCCCCGCTGGTGCTTTACAACCCGAGGCCCTTCTTCATACACGCAGCATGGCGCATCGGGCTTGCGCCCATTGTGCAATATTCCCACTGCCTCCCCGTAG
+
601/0..1080/;.'(--368../986-35:73009354540****.)'%&)()+)+/,&*)()+102(%$$$(%&))-,--28/,-1/06+$%'-/++301*+*/.-'*,3,41032168+426&)((',853--*&-361910/897.-.11(')*.12.1.-../48<63+,,3.9/12+))*.'-/+/'**(2../3904',%4-(&$&).-*,$%+(*+*2.-)+/+,-,-20)'+(()11/1262632;3-0,)'%%%&+/&$$&%*)()(&))'+&&&(+23/17,++),'&'$'&')'-+*(%&*+.*.0,.099,+.30;7531....7.*+159625,,*/399&&-&(1389689(/+1+:;74713/5/.(&1/31)5.66:'20+*.*,,,,..-611/;:71700(+'&./5-48-++.02-/$.+),&(&*&&'*+,)/-/002754334213/-9.454''/*.-'4'8.*67++995522,,2)..554443:8768875579<718-1+,*.534530628000557*)-*0-2<;87/.//02214,.1+*.,&.*,,4.452*..1)*(1-+257-(+283-0.1/6/1/(&'/+,+.1.%034498300/.5/.((3//+0-3*4,5-.0)-,078804:70012805./*.)/122798::6381%*(()'.+2/65(&$$(((-,+-%%&-134419*%*+,2,**52,+/.4:/256869:46778<:70;,(298/56377030(,*$+%*+000<7321%),,/25522.,'($'($$%*1.35,.&+0,,*'**0%%#-.2/-0//0-&.(0483+()+4/2/',,-55413566577459/-143553.5.+%'''.)'&(((,12332//04349994:32,*++02773,+)%'&$)'&&*,118674.*&0,2631.1/*,-07851310,-.+/712.:00/5&'%$'-*(,,.&)/;///9-8-,,7-88<::992740+,0)-.,/0,)&*,**,*'$))5+03*'*,99+6<:5.732,,--)&)(,.-2-2.3080,--0.7*2:7:<:6510+/-0)11//.('%*+.:&32545/355;5''/)-*,*7/0/4-,(%(&'(+(.89/,,,+
@13b4e288-f1fb-4b00-949a-a1607142f6d2 ch=25 read=37419 start_time=2019-12-13T17:15:09Z barcode=BC01 runid=2c9cf7bc05858273f10e7d7ec552fc0bd742dc3e
CTCTACGGGAGGCAGCAGTAGGGGAGTGCACAAACGTGAAACCCTGACCGAGCAACGCCGCGTGAAAAGGTTTTCGGATTGTAAACTGTTACCGGAAGGCGGCTACAGGAAATGGTAGCGAGTGACGGTACTTTATTAGAAAGCCACGGCTAACTACGTGCCAGCAGCCGCGGTAATACGTAGGTGGCAAGCGTTATCGGAATTATTGGGCGTAAAAGAGGGAGCAGGCGGCAGCAAGGGTCTGTGGTGAAACCTGAAGCTTAACTTCAGTAAGCCATAAACCAGGCAGCTAGGTGCAGGAAGGATCGTGGAATTCCATGTGTAGCGGTGAAATGCGCAGATATATGGAGAACACCAGTGGCGAAGAGCGACGATCTGGCCTGCAACTGACGCTCAGTCAGCGTGGGGAGCAAATAGGATTAGATACCCTGGTAGTCCACGCCGTAAACGATGAAATTACTAAGTGTTGGATGTCAAAGTTCGGTGCTGCAGTTAACGCAATAAGTACTCCGCGCACAAGTAGTACGTTCATAAGAATGAAACTCAAAGGAATTGACGGAGGCCCACACAAGCGGTGGAGCATGTGGTTAATTCGAAACGCGAAGAACCTTACCAGGTCTTGACATACTCATAAAGGCTCCAGAGATGGAGAGATAGCTATATGAGATACAGGTGGTGCATGGTTGTCGACTCGTGTCGTGAGATGTTGGGTTAAGAATCCACAACGAGCGCAACCCTTATCGTTAGTTACCATCATTAAGTTGGGGACTCTAGCAGAGACTGCCAGTGACAAGCTGGAGGAAGGCGGGGATGACGTCATTATACTTACTTATGACCTGGGCTACACGTGCTACAATGGATGAACGGGGAAGCGAAGCCGCGAGGTGAAATAAAACCATAAACCATTCTCAGTTCAGTTGTAGTCTGCGAAAGCTCGACTACATGAAGTTGGAATCGCTAGTAATCGCGAATCAATATCGCGGGGTGAATACGTTCTCGAAGACTTGTACACACCGCCCGTCACACCACGAGTTGATAACGCGAAGCCGGTGTGGCCTAACCGCAAGGAAGGAGCTGTCTAAGGTGATGATTGGGGAGGTGAAGTCGTAACAAGGTAACCGG
+
).005727,*)')+,2-2/*+*)*$&'%((*,/&)'-'$','+10148-,,,)033248.+,)+(+(+*.0:675&3%9(&)),404*,*&%#&'')%%&(())*+,.+-/+)*%(#&$&$$()..&,-%)'*(&((*%+,3-095511*+-7/433366940/-+(70,,,.-+3-./786.7,+'$'.*--4.--3+/.,0-*2,989756397)&')*,(('+.0.621.0,.(,1-//75.5-*&0,)0566-/*-,//,(,1,'/-.:'88)-)01+.*)04/,//.,)),/+7+)&0/122.3.0+.,.&(),*/+**,+0/.,-/1+++)'+,28884788*+'+(,.6.1105))*)%'&+/0741433445;76768/.///3454.-0,*)))/(.5)**,7:92312-2/,+,)*,6++(123465/,-0434132'))(*'('%'%$%*-4+-10:18.22296;83699478577994527251+-14353-/,,,1*)+&)*,.,+,(-002-8,+$$**+-4/,46,+1046,*)-/00-0037&.2-7*'*+4487251130(+-77+*,11934653+.-&,%$)+3..42/0402:0032-11..4652./,').1(,)'')*')*+/3:32)(%'&(+*-032620-.0)7'/*,6:7699:4-71-.31/2446667/)+('(+:447-26453)&(&(6/(,082--++).0303)+++/26495050-1/.1;80;08,3-06806453+)**()*+,7779:234258941115.,0-+1,631',.++/0654-&)*')().((&(*-02130-*,4/(**&&(*)(&'(+21-7555''*&)(((4*/105+.4,)*'('('*,*&.35033%%36-(.,,42.5%():9-4/5(,*.14566**+'&))744+----8/6.-15362988631+231211+-//4.+.'&(**(,*10*''))))/0050/.*&(&%&%$%#'/-.+35438/.0211-1-+,+..,6..-.+*%(%(2*,3(62*(++*''667)((++)'++(*%++,/0066.*)*'%(,/26050,&%**--0--/4697956/819;:8:7
