# Supplementary material for: De novo species identification using 16S rRNA gene nanopore sequencing
Source: PeerJ. 2020 Oct 21;8:e10029. doi: 10.7717/peerj.10029 (PMC7585375; doi:10.7717/peerj.10029)
Supplement: Supplemental Information 3 [file peerj-08-10029-s003.zip › pass_fastq_runid_2c9cf7bc05858273f10e7d7ec552fc0bd742dc3e_445.fastq]

@e88411fa-d194-4689-ad3c-f5893452c4c2 ch=305 read=194877 start_time=2019-12-13T17:15:23Z barcode=BC01 runid=2c9cf7bc05858273f10e7d7ec552fc0bd742dc3e
TTGGTATACTTCGTTCAGTTACATGTGCTGAGTACTGAAGAAACATGGAATTATCTTTATGTTAAGCTTTCTGTTGGGTACTTTGTCTTGCTCCCTGCAGAAGTTGGCAGTGGGAATATTGCACAATGAAGCAAGCCTGATGCAGCCATGCCATGTATGAAGAGAAGGCCTTCAGGTTGTAAAAGTACTTTCAGCCAGGAGGAAGGGAGTAAAGAGATTAAATACCTTTGCTCATGGCAATTTACCCGCAGAAGAAGCTTCAGCCTATCCCGTGCCAGCAGCCGCAGTAATACGGAGAGTGCAAAGCGATTAATCAGATTACTGGGCCTCTACAAAGCGCACGCAGGCAGTTTTATTAAGTCAGATCTTAAGAATCCCCAGGCTCCAACCTGGGAACTGCATCTGATACTGGCAAGCAGGTCTCGTAGAGGGAGTAGAATTCCAGGTGTAGCGGTGAAATGCGTAGGGAGGGAGGGAATACCGAGTGTAAAGGCAGCCCCTGGACGAAGACTGACGCTCAGGTGCAGCAGTAGAATAAGCAAGTTAGATCACCCTGGTAGTCGCGTAAACGATGTCGGCAGAGTTGTGCCCATCAGGGCGTGGCCTCCGGAGCTAACATGATTAAGTCGACCGCCTGGGAATGCAGCCGCAAAGGTTAAAACTCAAATGAATTGACAGGGCCCCGCACGAAGCAGTGGAGCGTATGGTTTTAATTCGATGGCATGAAAGAACTTTACCTGGTCACCAGCATCCGGGAAGTTTTCAGAGATGAGAATGTGCCTTCCAGGAACCGTAGGACAAGAGTGCTGCATGGCTGTCGTCAGCTCGTATTGTAGAAATGTTAGGTTATTACACCAGGCTGTATATCCTTTGTTATAGCGGTCGTAGGAACTCAAAGGAGACTGCCAGTGATAAACTGGAGGAAAATTAGGGATGACGTCAAGTCATCGCAGCCCCTTGACCAAGGGCTACGTGCTACAATGGCGCATACAAGAAGAAAGGCGACACCTCGCGAGAGCAAGCGGACCTCATAAAATTCATCATGTAGTCGGATTGGGATCTGCAACTCGACTCCGTAAGTCGGAATCGCGCTAGTAATCGTGGATCAGAATGCCACGGTAAAATTACATTCCCGGAGCCTTGTACACACCGCCCGTCCGCACCATGGAATTAGATTTGCAAAAGAAGTAGAGTAGCTTAACCTTCGGAGGCGCTTACCACTTTGTGATTCACTTGGCTAGGGTGAAGTCATAACAAGGTAACCGG
+
&(,('()(-+..(*40/)2+*+34/-'+(()*,).-)-,&*(%$%)')**+1-3-82,&4'-4,2(*+46,.,**,.()&))%&%&%())+.85'*&2,++*&&(&&%%'..,1+..+5,)(-.2:2)))$(-2)0;7542),,$('()&,*$()0.0221))&)+,006261%/+0/*+4:*&$%%+*..***,($0/'+/.-)2,(**+6+'%+%+'02+*,2.5:2)881--,'(%%/+''0/(%+*(,*',(%%(,,*','$%(+0((2&2511/--41)+(/13.-*,*,*%$%($*23*(+(%.'/-,/*+..4*1))1.-$''$%&,0.**))&)&-,,245/176)+603-,.43///&*)/1()*)-14)*,6102'-&041/830*-.+.1,/''(//009/,2)%&$'&()33*3*+'.0,%(&'-&-(-.*)0-.-,*(')/0)'0-))..0'..)(2/(&0-+-2-(-'%$&'*$'*('0+,+377//0:66/00..-*+--022560510*+'&()0+*%'&''%),'(++%&'(''2/**)10//+&&'&+,45/...-752,1+/%&,4)+*//+&&*$,3-,-.-538.:)'.'*,15,,%$&'/(3-),.-*37/2330.*')'%*+*4--/03))(+--9:8426+7:3/(+--.%'')'&(()%%'&&%(&(*),142*,-',&'&*49;-7:3:.*&)&%&$%&,-'(+..144/./.)(+,"%%'%0/1.'%)'))*,789-0*&')73/./0./2,01/5*)+14,31313,,-+()((&)*-/31134305++/-(--*///.%*#((&)(')02)+,4''++2&)(&(&'&'$,+1,21./34,-3/'0)%%'&)&)'*((*.2-5/373:1+1&,00867:3,0,./182333/-2.-3&'))(12,.0/./1473+)++/00''%()..&%(*,030**2/)(&(%(-.//0.10)+)(,./342+)-(')(&%$%'+*%&**0%(('*(&+/7,-(,-088665393)0('$().+,.*+,,(1)2,(()&+//-2-++*))'++15(*./-/0&1(/,/()'*++,-0933-417,+-)&''%#&&%(((&&)(''%%'+3-6*),-*,/)0)%)'/,-/08225*%',+&,.34.+%+(%*%$+&+1+-35:5)&+*(),*(*)*)*,+.,-0616&-')****/)+2/)+-.+(.-/101+%&&/*1/&(0*)'&(&&-%'(,+/-,/,.517+4
@4cf5cb25-2be4-44cf-a44e-a951dacc734b ch=90 read=135263 start_time=2019-12-13T17:15:20Z barcode=BC01 runid=2c9cf7bc05858273f10e7d7ec552fc0bd742dc3e
CTCCTACGGGGAGGCAGCAGTGGGGAATATTGCACAATGGGGAAACCCTGATGCAGCAACGCCGCGTGAGTGATGAAAGTTTTCGGATCGTAAAAGCTCTGTCTTTGGGAAGATAATGACGGTACCCAAGGAGGAAGCCACGATAACTACGTGCCAGCAGCCGCGGTAATACGTAGGTAGCGTTATCGGATTTACTGGGCGTAAAAAAAAGGGAGCGTAGGCGGATGATTAAAGTGGGATGTGAAATACCGGGCTCAGCAGGTGGGGCAAACTGGTTATCTAGAGTGCAGGAGAGGAGAGTGGAATTCTAGTGGCGAATTGAAATGCGTGAGGGTAGGAAGAACACCAGTGGCGAAGACTCTCTAGGACTGTAACTGACGCTGAGGCTCCAGCGTGGGGAGCAAACGGATTAAGATACCCTGGTAGTCCACGCCGTAAACGATGAATACTAGGTGTGGGGTTTCAACATCCGTTAACACCACTAACGCATTATTCCGCCTGGGGAGTACGGTCGCAAGATTAAAACTCAAAGGAATTGACGGGGACCCGCACAAGTAGCGGAGCATGTGGTTTTAATTCGACAACATGAAAGAACCTTACCTACACTTGACATCCCTTGCGTACTCTTAATCGAGGAAATCCCTTCGGGGACAAGGTGACAGGTGGTGCATGGTTGTCGTCAGCTCGTGTCGTGATGAGATGTTGGGTTTAAAGTCCACACAGCGGGCTGTACTTGTCGTTAGTTACTACCATTAAGTTGAGGACTCTAGCAGAGACTGCCTGGGTTAACCAGGAAGGTGGGGACTGACGTCAAATCATCATGCCTTATGAAAAGGCCACACGTGCTACGTAGCTGGTACAGAGAGATGCAATACCGTGAGGTGGGCCAAACTTTAAAACCAGTCTCAGTTCAGTTGGCAGAGAGCGACTCGCCCATGAAGCTGGGTGCAAGTAATCGCGAATCCAGAATGTTGCGGTGAATGCGTTCCCCGGGTCTTGTACACCGCCCGTCACCATGAGAGTTGGCAATACCGAAGTCCGTGGAAGAGCTAACCGCAAAGGCGAAAGGTAGGGTCAGCGGTGGGGTGAAGTCGCTCAAGGTAACCAGG
+
-21-$&*).2*&0/-.-20.**12),'((+,,+-..:30-.)(0/.5'),445772989977;23230-+*++--.2)+*35,/)8/8/$%%(,,'),7878459;-3-)*/1104.,,0*/0*0+(05)/+/.*/,-.)+&&&*()&(*'-0/42+,++2+4518/30//7673110(111.9011(1(-3+*+8841577;76260/))+(%()33429228339-9,8.*+606-----*,630.7+)/01.0)&)&1+0*%&$%'-5-16407../-')))*+,)+)('%)(('*&,--0-2-1*+*1,&$'%$/&)057-,,,(&%()),+/21)(..+01:15604-*)&$'%&*++)$(+,.0346721011++++,),+,/))*,-:202())+.4*,',$.'2,)+994:.-2855356524456002.&)))/08;8-.-+164793982+<7++))$+1('+(((((+/+(),+))*&,)*8;5-.4:*)&++&(,-97;9:35/.++0-1863.35/0+&%(',0.24//6405;8.//54-,++/102+-/66/*,,3;;.46-**&%.0*-%%,,4)&'039/9006-,*''+*.-343383+501+6++')/,2-/0'&(((,-(*903:4//51004.*---46+0+1,3.149:8.5.--3341//0/5999872.*%*,0/14/05/52.8,15*).1(&(&'&&&'))'%$$$(*+.-+--5.*0+%(('*2-23-.),--+1413653143+*'*)/534845960:0,.7-0---)4,-34,%%%**12682;901.,.-**21),'''+,/,)'+)$%&'+1250,-('%((+5/5280..))*+01-;...98641).'%0')*.+0-+.321;<8873465.,(-,90(5+5)&$''(('(-(*),113+((**07/0063(,+-*)'(*-+.,/**3.3&++687-6/.-431.210(/.0270/+05762710.++)*(02;912544558/.+'*.3.50154042*,6/279484&'%&'),-0749/510')'&&)/),,10+(.-/))((&''54,+%(,'++(%%%+(-0*/)-$#*,
@4a2e6b8a-1f9d-4004-b797-c7cea112fa8f ch=81 read=126769 start_time=2019-12-13T17:15:36Z barcode=BC01 runid=2c9cf7bc05858273f10e7d7ec552fc0bd742dc3e
CCGGTTACGCTGTTACGACTTCACCCCAATCATCAATCCCTTGTCCTTCCTTGCGGTTAGGCCACCGGCTGGTGTTATCAACTCTCGTGGTGTGACGGGCGGTGTGTACAAGGCCCGAAACGTATTCACCGCGACATGCTGATTCGCGATTACTAGCGGTCCAACTTCATGTAGTCGAGTTGCAGACTACAATCGAACTGAAATGGTTTTATGGGTTTTGCTTCACCTCGCGGCTTCGCTTCCTCTGCACCATCCATTTGTAGCATTAGTAGCCCAGGTCATAAGGGGCATGATGATTTGACGTCATCCCGCCTTCCTCCAGCTTGTCACTGGCAGTCTCGCTAGAGTCCCAGCAATGATGGTAACTAACGATAGGGTTGCGCTCGTTGCGGGACTTAATAACGTCTCGTACGAGCTGACGACAACCATGCACCACCTGTATCTCATATGGCTATCTCCATCTCTGGAGCCTTTATGAGTATGTCCAGAGACCTGGTAAGGTTCTTCGCGTTGCTTCGAATTAAACCACATGCTCCAGCGTGGGCCCCGATCGAATTCCTTTGAGTTTCATTCTTTACCGAACGTACTACTCAGGCAGGTACTTATTGCGTTAACTGCGGCACTGAACTTTGACATCAACACTTAGTACTCATCGTTTACGGCGTGGACTACTAGGGTATCTAATCTATTTGCTCTCCCCACGCTTTCGGGACTGAGCGTCAGTTGCGACCAGATCGTCGCCTTCGCCACTGGTGTTCCTCCATATATCGCATTTCACCGCTACATGGAATTCACGATCCTCTCCTGCACTCTAGCTGCCTGGTTTCTATGCTGGTAAGCTTCAGGCTTTCACCACAGACCCTTGCTGCCGCCTGCTCCTCTTTACGCCCAATTCCGGATAACGCTTGCCTTACCTACGTATTACCGCGGCTGCTGGCGTAGTTAGCCGTGGCTTTCTAATAAAGTACAATCCTCCTTCCGCTGTTCCTGTAACCGCCGTTCTTCCTTTATAACAGAAGTTTACAATCGAAACCTTCTTCAGCTTCACGCGGCGTTGCTCGGTCGGGGTTTCCCCATTGCCGAAATTCCCTGCTGCGCTGCCTCCCGTAGGAG
+
(&&+(.*,%'+*0.%+1148;94:590-1299:22;)2*&$&'+-//9/))+)-1918*,6:7/08-4.,+.')*0-./10/-,'),15997866848876:55412,,7.,-0'&().-*),/21218;79777,868::99<9872,1.+-0-2.7-+4*.((,-4378/-((())3/6-//5752100-04)'044.(()'2/7:9/45595.760*-14045544//.1,,21114131//530)+(*-;8149*+.-),&)'&)'&'+'))/5-+$%0,/8;734.,++,(-6))+67:10,27*)6--0+'(*6.,+/-,+1,/0/6,%-..88444.-0,,35.)'++60207.1+'*+./737732(3133397774239).*642-,+,'(&0*1210/(($%&'+,/-----5767888--,-5005.00132-/+../-60011---,*16525831/26478/0-'%+')$(,(*&((+((%&*-,-,42;88<;7987;-..5/,5*6):;13;21)0.111/%%'*((*1,75,&',0*.-6.975;7//-/;202;7/-8*$.,,144).&)*$&)++240')'('+,.+2/./14-8+(*-1&31-/525833::/0055913/-+3+--834776796490-.-80/.,-0++)*+.'0()+35021./**-9++++-+-46*'*-,0:20)760-,+((01571.7.*+'&).++,..3577;99;947;78:;986594.043256874.)++1;4..23.0.-5&&%)-(0*0$'(*+2,,/()2++)$*(*%&(/001513:7<:3/..&/)+%'()'*,43158122//(+*)++/66:12;,1011+)4/3,-,-6,.39/,--0++./*/2+2/+(+/3,**'&+&)&'-2.)0+,))1-06//-3/0/+.-.++,+-3./.786968/073//+7,.:3.*((+1/0+*)&&+*)(('%)-)2//*,(01/28926-,//0.54,/.03+(),(+6*))20.,+42,485;47;6)**,3/+//.-1+0/7/003263/+7-*49,8:9.&*.-170//1-8.4,*'++**&'(102,49..958/.&
@c45e6b9a-755f-450d-a35b-b714a9fb8f12 ch=467 read=99058 start_time=2019-12-13T17:15:34Z barcode=BC01 runid=2c9cf7bc05858273f10e7d7ec552fc0bd742dc3e
CTCTACAGGAGGCACAGTAGGGAATTTTTTTCGGCAATGGGGGAAACCCTGACCGAGCAACATATAGCGTGAAGAAGGTTTTCCAGTTGTAAACTTCTGTTATAAAGGAAGAACAGCGGCTACAGGAAATGGTATGGTGACGGTACTGATAGAAAGCCACGGCTAACTACGTGCCAGCTGGCCGCGGTATTATGCGTAGGTGGCAAGCGTTATCGGAATTGTGGGTAAAAGGGGCGGGCAGCAGGGTCTGTGGTGAAAGCCTGAAGCAACTTCAGTAAATAGAAACCAGGCAGCTAGAGTGCAGGGGAGAGGATCGTGGAATTCCATGTGGCGGCGAAGATATATGGAGGAACACCGAGTGGCGAAGGCGACGATCTGGCCTGCAACTGACGGCGCTCAGTCGAAAGCGTGGGGAGCGAAGCGGTTAAAGATACCCTGGTAGTCCACGCCGTAAACGATGAGTGTAGTTAAATGATGAATGAAACTCAAAGGAATTGACGGGGGCCCGCACAAGCGGTGGAGCATGTGGTTTTAATTCGAAACAACGAAAGAACCTGAGTCTTGACACACTCATAAAGGCTCAGAGATGGAGAGATAGCTATATAAAGAGATACCAGGTGCATGGTTGTCGCGTCCAGCTCGTGTCGTGAGATGTTGGGTTAAGTCCGCAACGAGCGCAACCCTTATCGTGATTACCATCAGTTAAGTTGGGGACTCTAGCGGGAACTGGTGACAAGCTGGAGGAAGGCGGGGACGTCGTCATGTACCCCTTATGACCTGGGCTACGTGCTACAATGGATGGTGCAGAGGAAGCGAAGCCGCGAGGGTGAAACTAAAACCCATAAACCATTCTCAGTTCGGATTGTAGTCTGCAACTCGACTACATGAAGTTGGAATCGCTAACAATCGCGAATCAGCATCGCGGTGGAATACGTTCTCGGGCCTTGTACACACCGCCCGTCACACCACGAGTTGATAACACCCGAAGCCGGTGGCCTATAACCGCAAGGGAAGAGGCTGTCTAAGGTGGGATTGATGATTGGGGTGAAGTCGTAACAAAGTAACCGG
+
/.1'(+'32*//-/-(*.,),'&%')0/0/-+3:4340292,'+2-22**,149,(/,/'-*,+%&)+++)*,%*,)-,8*(1))+.6+.02+,2*,.*6--,8:,/,..+076,20+2.-))*.+.-/*),0+()((+,*%%(),-*+,)(*0.+-5../.-,/0/10/-.)+,'''%%(3-%&'$)%'*,/.6++,,-,***/2*,0,5))('*/,1.&2)0,'+.2(((2)'(''&&)*&(.(*'((-+,.))+-)065..,)+&((+3*,*.294/0--13/7248-,+++../2336(+/,,),*/601112;+9*9*:9/.*%&*,45&%(&%20350240.3**3/17:))**232*,-..559/...-+6+4+.-..',$+%+)+*(,+0'),.&+.-,-68537+))*%)*)+)302(**(.,25;,,-(''*,26-/68;768;3-,(+'($%#$#$$#$$$#$$&$&(,-39764837,*)*)-*..629;91.0*'(.020.03754/(+,5731308<;.98692)*0&)1+..,4+)*)+)')'(..141..+,&''(/.1:6*5./.-'(*./9*))((1/32/-+*(%(-),%*+5+7*&,.*-.00,2.5,.+''(*4,))*+1787665642,174490-43764165,*0/53*)**%%$%(-,+/-//()'(,..5;*))$%$$+*+.-3891+233.&./&+,'%')%$#&()*2(*--.+*++0(2-1(53.'('(%('%(%$(./-+.//-//42//1--&%(%&88737,;,-7///4869&.)*)(+(,',)*1712-('/-,).2)(%),4-+41()&'(,458;437,-0;85:041//38961+.,(..356654579816.01915:04)*('$&*.,/.767<871&*$)+)-*+,,-,2./8012.*2-124/2,)+0/-/-/945:013322137(*+-/.+)))-,-%*))')1+-534-1+.&%&$'%-++-.,.3)/-(&+*+)((+*$%)+-,69236./,+)+0/)-.*0'3)*+4136626***+26;53
@65f75776-2e05-4688-9607-ccb36f530102 ch=76 read=131741 start_time=2019-12-13T17:15:33Z barcode=BC01 runid=2c9cf7bc05858273f10e7d7ec552fc0bd742dc3e
CTCCTACGGGAGGCAGCAGTGGGAATGTGCACAATGGGCGCAAGCCTGATGCAGCCATGCCGCGTGTATGAAGAAGGCCTTCGGGTTGTAAAGTACTTTGGGGAGGAAGGGTAAAAGTTAATACCTTTGCTCGTGAAGGCGTTACCGCAGAAGAAGCACCGGCTAACTCCGTGCCAGCAGCCGCCTTGGTAATACGGAGGTGCAAGCGTTAATCGGAATTACTGGGCGTAAAGCGCAGGCGGTTTGTTAAGTCAGATGTGAAATCTGGGCTCAACCTGGGAACTGCATCTGATACTGGCAAGCTTGAGTCTCGTAGAATTCCAGGTGTAGCCGGTGAAATGCGTAGAGATCTGGAGGAATACCGGAAGTGGCGAGCGGCCCCTGGACGAACTGACGCTCGGAGTGCAGCGTGAGGGCAAACGGATTAGATACCTGGTAGTCCCGCGCCGTAAACGATGCCGACTTGGAGGTTGTGCCCGCGCGAGGCGTGGCTTCCGGAGCCTAACGCGTTAAAGTCGACCGCCACCAAAGGGGAGTACCGAGCGCAAAGGTTAAAACTCAAATGAAGATTGACGGGGGCCCGCGCACAAGCGGTGGAGCATGGTTTAATTCAGCGCGAACCTGGTCTTGACATCCACGGGAAGTTCGAGATGAGAATATGCCTTCGGGAACCGTGAGACCGGTGCTGCATATGTATCCCGTCAGCTCGTGTTGTGAAATGTTGGGGTTTAGATCCGCAACGAGCGCAACCCTTATCCTTTGTTGCCAGCGGTCGGCCGGGAACTCAAAGGAGACTGCCGGTGATAAACTGGAGGAAGGTGGGGACCGACGTCAGAGTCATCATGGCCCTTGACGGGGCTACACGTGCTGCAATGGCGCATACAAAGAGAAGCGACCTCGCGAGAGCAAAGCGGACCTCATAAAGTGCGTCGTAGTCGGATGAGTCTGCAACTCGACTCCATGAAGTCGATCGCTAGTAATCGTGAATCAGAATGCCACGGTGAATACGTTCCCGGGCCTTGTACACCGCCCGTCACACCATGGAGGTGGGTTGCAAAAGTAGGTAACAACCTTCGGAGGAGCGCTTACCACTTTGTGATTCATGACTGGGGTGAAGTCGTAACAGGTAACCGG
+
-/0/%(./::*+7.,7856542,'),&,)+,/-:00;782689/5300.2+0.%*,.107023987745548()-*0.56:7.:333**10*')*)+*)&*-+(,)'$0*')*6:,+//5/40706;1.37936-.)*-0-5/+22*++,0,%)'',+-//0-/01/01201598030-+5)'*%&&)&-41108)5*3/*.3/-,/-7+4)+--503.0*-,1;9973871((%%&'5782:<4-6664,/7/002/0,+51)('(/779:76757:;:34653323.))*,.871/',-'&$$'$,,-/275*)%&'-**+2524)**+(--/01:4236,))''(,999;91/5/937774()+*+075**,.&3-82)'/..+,,/*---+,,++'*%'*+*'),-:1,.-*/2;77,5)+.**,657:+,9865639-,.-083786-10+-/;992+))2*,,(*/-0405+(*((((-2/6824..-/+.-*(,)')&()*+1442.)*+%((,,12'+1.7(1,.*$%&&,'*(%(&))81*2052713./22770,&*'/-/---0590,,/+&)&)(*3506,3.59/../51337:23675$'(((),%()&'$''++-)22+-'''&.)'%''**'(()-.0--4-&-.082:5+806177665+**+&(,)*-,++('&''*)-**()+.*)*)/.2124/.0/70*(-2,,1&0*&%&%&++)+,+,&'+,+5.32:/-//164193-0513:7&61924+813'03)/*334;+2--//3769/),-+.07<62320-1.161.,.46-1*)**.2550%&(,3386.3.,-*$##&'2'0703))'%&+,21(&,18-0-+,033.1,.(&(&('$'('*++//331.'*-*/+$&)0,-&)*+-4:1,040/00.402/6)9,2.(*+-178,1++--1597534/4///,-(-.-./')().,./74,20/,-/12161/3-4.(+73783-0-(((.+21(../*+*,.,6;.-34/3149471,&'&(,5..4/10;-)&&(-4.-%((*+*+77-2')+$*,2-5--23&-01.*,.18;8/302461./////60/.+--3+/)1,5;:;7:
@d0ec5b29-c871-47c0-a07a-e04aaca86761 ch=364 read=223876 start_time=2019-12-13T17:15:30Z barcode=BC01 runid=2c9cf7bc05858273f10e7d7ec552fc0bd742dc3e
CCCGGTTACCTTGTACGACTGCCCCAGTCATGAATCACAAGTGGTAAGCGCCTCCCGAAGGTTAAGCTGCACCTACTTCTTTGCAGCCACTCCCATGGGTGTGACCCGGGCGGTGTACAAGGCCAGGGCAACCACCGTAGCGGTGATCCGATTACTAGCAGATTCCGACTTCATAGGTCAGGTTGCAGACTCAATCCGGACTGACGCGCGCGCTTTATAGAGGTCCGCTTGCTCTCAGAGTCCTTCTCTTTGTATGCGCCATTGTAGCACGTGTGTAGCCCTGTGGTCGTAAGAATACTTATTATTGACGTCATCCCACCTTCCCTCAGTTTATCACTGGCAGTCTCCTTTGAGTTCCCGGCGGACCGCTGGCAATAAAGGATAGGGTTGCGCTCGTTGCAGGACTTAACCCAACATTTCACAACCTTTGGGCTGACGGCAGCCAGCCAGCACCTGTCTCACGGTTCCCGAAGGCACATTCTCATCTCTAAAACTTCCGTGGATGTCAAGACCAGGTAAGGTTCTTCGCGGTTGCATCGAATTAAACCCAGCATACTTCCACAGCATGCGGGGCCCCATCGACTGGTTTCTTGCGGCGTACTCCCCAGGCGGTCGGCTTAACGCGATTAAGCTCCAGAGCCACGCCTCAAAGGCACAGCCTCCAAGTCGACATCACGTTTGCAGCGTGGATTTCACCAGAATTATCTAATCCTGTTTGCTCCCCACGCTTGCACCTGGTATCCAGTCTTCACGTCCAGGGGCCGCCTTCGCCACCGGTATTCCTCAGATCTCGCATTTCACCGCTACACCTGGAATTCACCCTCTACGGGGACTCCAGAAGCACCAATTATCAGATGCAGTTTCCCAGGTTGGGCCAGTTTCATCTGACTTAACAAACCGCCGCCGTGCGCGCACGTAGTGATTCCGATTAACGCTGCACCTCATTACCCGCGGCTGCTGGCAGGTTAGCCGGTGCTTCTTCTTCTGCGGAGTTAACGTCAATAGAGCAAAGGTATTAACTTCTCCCTTCGCCTCCCCGCTGAAAGTGCTTTTCGCCCGAAGGCCTTCTTCGCTACACGCGGCATGGCTGCATCAGGCCTGCGCCCATTGTCTGCAATATTCCCCACTGCTGCCTCCCGTAGGG
+
1.')009).*.*','('&%'$.34*)(-.-265;71,-'(&',-(''%%%))*-)'(/0.6/84/+..'*)-+*%*)+)1//*++$'(%').3*&/*.),)+,-1((*58*,-)(,*0753-5.$,%#%%#&*(00&,$/+.+-,1,/'%&2)(*''))%&)0,431&.-5.%'%(,*.+/117.2.30225,;/.,.+'('&'+&&&'(($(..6*'((&'-222/+3*'(++(('(%'(,))3/5265++31-*..1:7262,,--*1++)*',*+-0.()*,235)&))&')))(&%#((*&)(,0.244-54.*198:08,+3035<:555,.*-&%%%/005*+/*,,-0647,.*''0+-0)0-3--.-*,.*++0/'%+,)2-0'&)++3,,)%15--,-)('((.-,%',+)))&$%$%($&''&21/-*(')'''$$'&%',,79.05672,./61610)*.(0)/)..17+'*-1*)%#',-2-.1,0-.4;:+*)**2.1.3/41/47*41:343-*)+)/*&()-0--2.2,-*-,*%)),-,,-/,,()(')&((*-+/)(%%%)*.(%$&(*)2*())')(.&'%%+.-22,&,50/856,,(&%%#%%%&$,&+*(**/)')*'*---3497643),)'$((..2-0&5-$)''),444%()/20++*-./3/-$,(&&#(&((0*0+,.545:79:965<7+../54,,+*)(&$%'+101'%$')()+0226.&(+/1((+)3+67235470/19&2*-2/00:/(((%%,.---+./7<<.579466,0-//(*--,2+)%*)'&5447,(/),6-7&(',(%'#&%(*0.019-78933/0-:,374.1409(.-3.$)16+*1/010-)))0,336537.1/%*)&,'(()%&#%%)')*'&/50,(()0'(%'(+*,'++''&,**+-'')(/)//2-/&'%+,./-)+0&-1236803-*,0-/03.+)'+/.3004.5,,&&%).-8(1(-+,-*(&))()/9).5)%(+*-64,)/./,22,/-,,-,*'')()).21549/7,+/.$$%$&&('(++,)++/0---./54899:325*37+'0+()''(,-5///431/0*-**+,,37-59(*+.)((
@5015d0e7-a692-44ea-a1cb-88a6f44f017d ch=201 read=94393 start_time=2019-12-13T17:15:47Z barcode=BC01 runid=2c9cf7bc05858273f10e7d7ec552fc0bd742dc3e
CGGTTACCTTGTTACGACTTCACCCCAGTCACAGCTGCCGTGTCCTTGCTGCGGTTAAGCTAACTACTTCTGGCAGAACCCGCTCCCCATGGTGTGACGGGCGGTGTGTACAAGACCGGAACGTATTCACCGTGACATTCTGATCCACGATGCTAGCGATTTGACTTCACGCAGTCGAGTTGCAGACTGCGATCGGACTGACTTGGTTTTATGGGATTAGCTCCCCCTCGCGGGTTGGCAACCCTTTGTACCAGCCATTGTATGACGTCAGCCCCACCTATAAGGGCCATGAGGACTTGACGTCATCCCCACCTTCCTCCATTTTGTCACCGGCAGTCTCGATAGAGTGCCCAGCTGAATGTAGCAACTAATGACAAGGAGTTGCGCGCTCGTTGCGGGACTTAACCCAGCATCTCACGACACGAGCTGACGACAGCCATGCAGCACCTGTGTTACGGTTCTCTTTCGAGCACTAAGCCATCTTTCTGGCGAATTCCGTACATGTCAAAGGTGGGTAGGTTTTCGCGTTGCATCGAATTAATCCACATCATCCCACCGCTTGTGCGGGTCCCCAATCGGCTTCCTTTGCAGTTTTCAACCTTGCGGCCGTACTCCCCAGGCGGTCAGCTTCACGTGCTTCGTTACTGAAAGTGAATTCCCAACAACCAGTTGACATCGTTTAGGGCGTGGACTACCAGGGTATCTAATCTGTTTTGCTCCCCACGCTTTTCGTGCATGAGCGATCGAGTACAGGCCCAGAGTTGCCTTCGCCATCGGTGTTCCTCCGCATATCTACGCATTTCACTGCACGCGATTCCATCCCCCTCTGCGTACTCCAGCAATGCGATCACAGATGCAGTTCCCCAGGTTGAGCCAGGGGATTTCACAACTGTCTTACATTACCGCCTTTACGCCCAGTAATTCCGATTAACGCTTGCACCCTACGTATTACCGCGGCTGGCACGTAGTTAGCCGTTCTTATTCTTACGGTACCGATCATTAGCCCTCTTTATTAGAAAAGGCCGTTTCGTTTCCGTGCAAAAGCGATTTACAACCCGAGGCCTTCATCCTGCACGCGGCATGGCTGGGTCAGGCTTGCGCCCACATTGTCCAAAATTCCCCTGCTTGCTCCCGTAGAACGTATCGGCACCAACAGAAGGTTAACACAAGACACCGACAGCTTTTCTTCAGCACCATGCTCATCTTGTGAAGTTGTTTCGGTTAACGCTGTTGATTCATATTACTCCGGGGCTGATGAAAATAACCACACAATGAGCTGAAAGTAATCTTGTGACTTGCCGCGTGAATGGAAGGCGAGTGTCATTATCGAGGGGAGCAAGCGATAGTGAGTTTACCCGTTGAATGGCACCGGTAACTGCGGTGCATCCGCA
+
6+806/005/,1.,+,--2610/580./11./-,,,-15''%),''('+./161200.+---/+*'.2:667/-.2/457*,-/77;-34;::20-..5656476..-0)-5455:8//*-,,98;<:679,7.24688933487**+*+.%'$&'),&/.((,,.4-(,(,).,,*+.-5-0((1/00---,1,7(+%'')*-037::..//<;727001.6::3,01/7.;919/9/434:1,2,),04,.'2**0+')(,-03321,.424/'*-,-/1/,2369)++*-1,412-,,-155-:37))/,4-27/6(%%++-+21139.82(,.-)-'(+(,'+),+7&'%+,--5.-()*/0/.-,8-0070.+-&(4,)+)+)-.586:663;61-2.0*11*%)*+++(()+-,-,,+&(**-173'63-3946660*++-0/.0+1.'/0458..,2:--7547507:;39;///3&.+)/++)1.3036510,/037:5:)1-348-,&-0/;;8,-211:1228:13/3*/'&&*),-1745.8,)/3(,/1(.*-)1/.196*&(&##$%%*,'%(&'*(-+9<51230///)*)0-8/7234/89,*,3//303-',-8/,,,)(,.8/66<477427+-,+3,8)2/*+),--28-47544858837<5+.41-48;8110/6:/86,*&&&'-5/6(*-:8,)),5-2)%(((-57,)*-2232*,12-).0''))-.330.0('(%'','38653376799+:*.0;:3567')/111321556-8;,*$*)',,110.,-4-20229:71,3222/1-//./,.8521+''$(*&&&%54354663899--+.-635+9,%+/2.,295.-.-2.0-2252.-11615(%&&&,(&+*0.,,23576945123;395,*-)'))4951.44865<205...0*)(('(+/22/7,*'*()**'*6+6;/6/*-'40331-)+,/14../71.-45.(1--)-781+45869;;707<1-612'12:7.,.+$31&&+//48*),*/.05;6;;;/020).+-/4/11082229444+..,2.+.119+))$,'()0+066+1*++((''&&$#'(6:*+7/2'-*&,,.4%//-+/061**4,+1*5391-1-1*+226;751)'*,///,-62,-...923/1'**8/7-*))*-+.633<675;4:473(+2.24,*)/%$''(*&%$''&(%%$%$&)'++-(%(-)&'++1/830&,0%&+,+'()**(''%%&&'(&&092310-&&(+,,)''('#'&&%$%+-,/0)%32-)(+-32423$))...//.9,*-;5/.512:)'')(64+0+,)'+%('#$###&('##&
@21fd4d4c-2ecc-481d-beee-362edb1f2a82 ch=108 read=210445 start_time=2019-12-13T17:15:55Z barcode=BC01 runid=2c9cf7bc05858273f10e7d7ec552fc0bd742dc3e
CCGGTTACCTTGTTACGACTTCACCCCAGTCATGAATCACAAAGTGGTAGCGCCCTCCCGAAGGTTAAGCTACCTACTTCTTTGCAACCCACTCCCATGGTGTGACGGACGGTGTGTACAAGGCCGGGAACGCGTATTCACCGTGGCATTCGATCCACGATTACTAGCGATTCCACGACTTCATGAGTCGAGTTGCCGAACTCAATCGGACTACGACGCGCACTTTATGGTCCGCTTGCTCTCGCGAGGTCATGCTTCTCTTTGTATGCGCCATTGTAGCGCGTGTGTAGCCCTGGTCGTAAGGTGCATGATGACTTGACGTCATCCCCACCTTCCTCCAGTTTATCATGGCAGTCTCCCTTTGAGTTCCGGCGGGACCGCTGGCAGCAAGGATAAGGGTTGCGCTCGTTGCGGGACTTAACCCAACATTTCTGTAACACGAGCTGACGACAATACATCTGGCACCTGTCTCACGGTTCCCGAAGACACATTCTCATCTCTGAAACTTCCGTGGATCAAGACCAGGTAGGTTCTTCGCGTTGCGAATTAAACCACATGCTCCACCGCTTGTGCGGGGCCCCGTCGAATTCATTTGAGTTTTAACCTTTGACCCGTACTCCCAGGCGGTCGACTTAACGCGTTAGCTCCGGAAGCCACGCCTCAAGGGCACAACCTCAAGTCGACATCGTTTACGGCGTGGACTACCAGGGTATCTAATCCTGTTTGTTCCCCACGCTTTCGCACCTGAGCGTCAGTCTTCGTCCAGGCCGCCTTCGCCGCGGTATTCCTCAGATCTCTACGCATTTCACCGCTACACCTGAATTCTACCCCTCTACAGAGACTCAAAAGCTTGCCAGTATCAGATGCGGTTCCCCAGGTTGAGCCGGGATTTCATCTGACTTAACAAACCGCTACCGTGCGCTTTACGCCCAGTAATTCCGATTAACGCTTGCCCTCCGTATTACCGCGGCTGCTGGCACGGAGTTAGCCGGTGCTTCTTCATGCGGGTAACGTCAATGAGCAAAGGTATGCTTTACTCCTTCCTCCCGCTGAAAATTACTTTACAACCCGAGCCTCCCTTCATACACGCGGCATGGCTGCATCGAACTGCGCCGGTATTGCCAATATTCCCCACTGCTGCCTCCCGTAG
+
896-3-,4729.20.-1'34851761*''+---01323452:0-.11,+'+*36413&'(&%*--057(2+,/-)'1.516;2&,0-870*+(+2,*873644211/0%-,31564222312474+:;39/,*+0.00+%)+0/13/.28)&(-0*)-033500388895:623%(*%.509,/-%)*,)%*/5%-(*54658.<58.86822/11-+,')'+.68(/,+-.0,,-6.3577:61-'2*12))%%'***+1;./43345:;<87:1/*--(*,,./()./4;301;;:780'.&%#&'*123336393556897*61-)),5.92621)*,.64-/.')*/,%-,+**3-+32.,/609).-0,70/+*%'%&')'')*0*210://10/702/04223:313:952324*3-(,11055)'$#$(,105-+/,..*/1+523000..,&'%&&(*-.1480.//77;181+(-(&)',,/9604497760/))&)0*45665**,2),+/0967616+80<:9;:17412)))(**+30'+*()+,+,,//15;1/03.149016,141+(+/+,-+-.,2:6,,.2::4+,10(+&&$26)*30(&)*'(/67.7000543749553023,),.,(.(,(&181345:782.1630.-04/:55(8*6561315232:4/0.81116:324105+1502.11060/110/30))01399.'*+*,1--24,4<)+-/179:3466:<:758&'&'(.,294;7433()+-*/0;92./**/42332,0&**029778:88810'/3.0(.,2,+*/650*+&%(&'&)(25550-+**,5./:-777792/120/)3,4:27,*+1440043-+',$*38,-63001/528./27.983.0',60783+(('&'-,38.,01278662,-/4/544405(.6/1286953944;8:6;6521031003,,'(2('&+*295114/-5/-,5-10:745;,+**,//085665*)()(,'(*3400-0608/4/-96./41/61(-*%(-/*(+/3.4,%%24:389)5;8+''''(,.05113/000/1100.(''3.1,0*&&/&+($)+-2..0/.183,.+)))(-0,08)+;51
@a7a8e61c-e649-481c-9cd5-f8c3835c79f9 ch=404 read=112608 start_time=2019-12-13T17:16:00Z barcode=BC01 runid=2c9cf7bc05858273f10e7d7ec552fc0bd742dc3e
CCGGTTACCTTGTTGACTTCACCCCAGTCATGAATCACAAAGTGGTAAGCGCCCTCGAAAGGTTAAAGCTACCTACTTCTTTTGCCAGCCCACTCATGGTGTGACGGGCGAGGGTGTGTACACAAGGCCAGAACGTATTCACCGTGGCATTCTGATCCACGATTACTAGCGATTCCGGCTTCATGGAGTCGAGTTGCAGACCAATCCGGACTACGGTACTTTATGAGGTCCGCTTGCTCTCGAGTCGCTTCTCTATGCGCCATTGTAGCACGTGTGTAGCCCTGGTCATGCGGGGCCATGATGACTTGACGTCATTCCTCAGTTTATCACTGGCAGTCTCCTTTGATTCCCGGCCGGACCGCTGGCAACAAAGGATAAGGTTGCGCTTTCGTTGCGGGACTTAATAACATTTCACAACACGAGCTGACGACAGCCATGCAGCACCTGTCGAAAGCACATTCTCATCTCTGAAAACTTCCGTGGATGTCAAGACCAGGTAAGGTTCTTCGCGTTGCATCGAATTAAACCACATGCTCACGCGTGCGGAGCCCCAAATCAATTCGACGAGTTTAACCTTGCGGCCGTACTCCCCAGGCGGTCGACTTAACGTTAGCTCCGGAAACCACGCCTCCAACAACCTCCAAGTCGACATCGTTTACGGCGTGGACTACCAGGTTATCTAATCCTGTTTGCTCCCCACGCTTTCGCACCTGAGCGTCAGTCTTCGTCCAGGGCCGCCTTCGCGCAGTATTCCTCCAGATCTCTACGCATTTCACCGCTACACCTGGAATTCTACCCCCCTCTACGAGACTCCAAACGCGGTATGGTGAGTTCAGGTTGAGCCGGTATCTGACTTAACAAACCGCCGTGCGCTTTACGCCCAGTAATTCCGATTAACGCCACCCTCCACATTACCGCGGCTGCTGGCACAGGTTAGCCGGTGCTTCTTCTGCGGGTAACGTCAATGAGCAAAGGTATTAACCTTACTCCCTTCCTCCCCGCTGAAGGCTTTACAACCCGAAGGCCTTCTTCATACGCGGCATGAAACGTCGAGCTTGCGCCCATTGTGCAATATTCCCCACTGCGCACTCCGTAGGAG
+
-10/20,55-7&(''&12:62:66/0034'+)+4.-,-28..02:22.*,.0:-,.'(+)*.1637**0167<:589:,9;5)'10/*/:.+,**&(.5754//--.8+,$)2.,-0((&'%0072.6-&0&2*,769<2008.811268;85560:/,--(5+''-.056796250&/.6-.032--..//118+/*+2040910,10010-,+$$#'&(-,//(*'(-&&(2.,)*+*+++--4.124130'%'(**.5*2)%&%&('//()*-'$$%*++144.(*'$,/--.9:82220,*'&('('+-*-&-.-0/,08/,0279:596.6:9985398-+,/03()+0+:8897797371/512:1,0++4*,/47-+%%')((0/9-,)763/5,.$#&0*30;+))+131./13889766224-/0:.73830412112.0&'*)&&()*/70*,/755231/33.-0755/43:896895688:<518,/+,-1:68<83331822/46-/0121<8:3+')(**)/$'&'(+)(+)&%&()&+-1-/599<6&&%*+17;:/5.,.-+,3/62%0)+*588)+49,2,+,--,/*/))*202+/0/*1/,6-080102:61)))'+,/604'7/016597278,50+$('.-'0*2-././5-)&,,../)3.+,+**/:7/124)1+')*+777534(16014,5543021137572:)&77552154485-+$+&)/00<7---()+999989886879<;6/25('&%)/0544/4-5.6212/4/4/.2//0-,...27)60,-+,*('((')%&'*086+*010///60))&&)*210.-/2448:9/3)+/,-5622/71+/.3.***+28:<47668:8;90.,&+24,1,%)(1-'49.--0./24/9-++1,/.6*)(8+885789;9:<:826-4/./5474.-/-,*573:.*+-.23548332-./0;12::7071.),.0+''%$))./-//3.51,,0,+064;--0*%&$('++:1.-*,*('&((*&%*,5-022:3)+0,..233.%.*-32/)0--,,-(,-/9/349.--
@78fa62b0-622e-4eda-9b99-efc169d5ef16 ch=412 read=115854 start_time=2019-12-13T17:16:11Z barcode=BC01 runid=2c9cf7bc05858273f10e7d7ec552fc0bd742dc3e
CTCTACGGGGAGGCAGCAGTGAATGTGCACAATGGGGAAACGATGCAGCAACGCCGCGTGAGTGATGAAGGTTTTCGGATCGTAAGCTGTCTTTGGGAAGATAATGACGGTACCCAGGAGAAGCCGGCTAACTACGTGCCAGCAGCGCGGTAATACGTAGGTGGTATCAGTTTACTGGGCGTAAAGGGAGCGTAGGCAGATGATTAAGTGGGATGGTAATGCCGGGCTCAACTTGGGTGCTGCATTCCGAAGCTGGTTATCTAGAGGTGCAGGAGAGGAGAGTGGAATTCCTAGTGTAGCGGTGAAATGCGTAGAATTAGGAAGAACACCAGTGGCGAGGCAAACTCTCTGGACTGTAACGACGCTGAGGCTCAGCGTGGGGGAGCAAACAGGTTACGATACCTGATCCACGCCGTAAACGATGAATACTAGGTGGGGTTTCAACACCTCCGATGCCGCCGCCTTGCAGTAAGTGATATTCCTGCAAGAATTACGGTCGCAAGATTAAAACTCAAAAGGAATTGACGGGGACCCGCACAAGTAGCCAGGCATGTGGTTTAATTCGAGAAGCAACGCGAAGAACGCTACACTTGACATCCCTTGCATTACTCTTAATCGAGGAAATCCCTTCGGGGACAAGGTGACGAGTGGTGCATGGTTGTCGTCAGCTCGTGTCGTGAAGATGTTGGGTTAAGTCCGCAACGAGCGCAACCCTTGTCGTTAGTTACTACCATTAAGTTACGAGGACTCTAGCGAGACTGCCTGGGTTAACCAGGAGGAAGGTGGGGATGACGTCAAATCATCATGCCCCTTATGTGTAGGGCTACGTGCTACAATGGTTGGTACAGAGAGATGTCACCGTGAGGTGGAGCCAAACTTAAAAACCAGTCTCAGTTCGGATTGTGGGCTGAAACTCGCCTACATGAAGCTGGAAGTTACTAGTAATCACGAATCAGAATGTCGCACGGTGAATACCATTCGGGTCTTGTACACACCGCCCGTCACACCATGAGTTGGCAATACCCGAAGTCCGTGAGCTAACCGCAAGGAGGCAGCGGCCGAAAGGTAGGGTCAGCGCGGTGGGGTGTGAGAATCGTAACAAAGGTAACCGG
+
.-1+-.(13))-+).--)(-&('($.$&$*)0.-5,'(+'**+/12/*+*/,/1;67553,..-/1107-2/;:614854210('''+7536;4/20+1,/)-)(&+/,42*-+(+).))-')/04/..513322/01796/.&)()6.50-700099578**)&%,-%%,82.132*&$$%*1+'1/(,+2917:7%*+,,56977475:0/-'&(+4),/4356567.2*)*.51158:1111;2'&(*$&$&'2-*+775-+),/3303-*((,-(*%''')*(./-((*/344'3-2/.+17.,17:8-*(*.,%+/.0.22./29265,:)(),((&&&%*,.024;899:994/,,-./1-,57,/*(()*86996+)+-/935,0+)(#$&),-992/&-.0&*.2//-9;,-(%,,,61/04+*0&'*-+,064381008,1('&-,02/16031.3)+'(-/2'+')..0970++1+/(%(%-'1-9/0-.2(''/2*;;9387798+,/.0//,/948;4/68+&()./00+)).&%/345:66587;;25674,+&*((+7/83.,..),**$'$$&(),2-*.2+38*0**+04710/..30424/,.,+0.)/0-371/9:2114/.10357'%0/26566697111,./47*))))989320/-813/011566;98;51./23./2.-+,03392403+-5.01629.+//-.579:+2+2+*/+$$))3815543.*)(((./422332:62/2....4/-1..4-63877111323134783,23465872<9+/8350/-+),23,**+(+.22/20;11:4612.02/-,*)('&%&$(---3/())+-.(*0&:;;07/392/)/((.232-)*+0:74,3.+)((**1.02%*,--1:.-,--:19111920*'1*++/+-+.*+'$$'(++/.),77561'(%(-8---7410,%.66,///02:*+,,+,'/,)39-,60.../86/,/,(/0-+.6.,-70)+-),.21587052521+')+&.(%%*+-.-.07/2.1(.-//.0213.../03'3(-*%&&$&('*-.2&.%,*14+('*),.-57
@730669da-5fa1-4b31-8af1-ebfb746d2f06 ch=337 read=139757 start_time=2019-12-13T17:16:07Z barcode=BC01 runid=2c9cf7bc05858273f10e7d7ec552fc0bd742dc3e
CTCCTACGAGGCAGCAGTGGGGAATATTGCACAATGGCTGAAGCCTGATGCAACCATGCCGCGTGTGTATGAAGAAGGCCTTCGGGTTGTAAAGTACTTTCAGCGGGAGGAAGGGAGTAAAGAAAGAAGTTAATACCTTTTGCTCGGTGGCGTTACCACTGGAAAGAAACACCAGCTAACTCCGTGCCAGCCGCATTAATACGGAAGTGCAAGCGTTAATCGGAATTACACTGGGCGTAAAGCGCACGCAGGCAGTTTTGTTAAGTCAGATGTAGAAATCCCCGAACCAACCTGGGAACTGCATCTGATACTGGCAAGCGAGTCTCGTAGAGGGTAGAATTCCAGGTGTATGGCAGTTGAAATGCGTAGAGATCTGGAGGAATACCGGTGGCGAGGCAGCCCCCTGGACAGACTGACGCTTTCAGGTGCAGCGTGGGAGCAAACAGGATAGATACCCTGGTGGTAGTCCACGCCGTAAACGATAATCGACGGGGTTGTGCCCGCTTGAAAGGGCGTGGCTTCCGGAGCTAACGCGTTAAAGTCGACCGCCTGGAAATTACACGGCCGCAGAGTTAAAACTCAAATGAATTGACGGGGCCCGCACAAGCGGTGGAGCATGTGGTTTTAATTCGATGCAACGCGAAGAACCTTACCTGGTCTTGACATCCCACGGGAAGTTTTTTTCAGAGATGAGAATGTGCCTTCGGGAACCGTGAGACAGGTGCTGCATGGCTGTCGTCAGCTCGTGTTGTGAAATGTTGGGTTAAGTCCCGCAACAGAGCGCAACCCTTATCGCTGTTGCCAGCGGTCCGGCCGGGAACTCAAAGGGAACTGCCAGTGATAAACTGGAGGAAAGGCAGGGATATTGCGTCAAGTCATCATGGCCCTTACGACGGGAGCTACGTGCTACAATGGCGCATACAAAGGAAAGCGACCTCGCGAAGAGCAAGCGGACCTCGCAAAAGTGCGTCGTAGTCCGGATTGGAGTCTGCAACTCGACTCCATGAAGTCCGGAATCGCGCTGAAGTAATCGTGGATCAGAATGCACGGTGAATACCGTTCAGACGCCCGCACACCGCCCGTCACACCATGGAAGTGGAGTTTGCAAAGAAGTAGGTAGCTTAACCTTCGGGGAGGAAGAAAAACACCACTTTGTGATTCATGACTGGGGTGAAGTCGTAACAAGGTAACCGG
+
+435313.&+*'(33228/84,)-+/3100233:5.,'&(.,%++)*+,+-+++1/0)58-/0113/0.,-/.')-+.16262+4-/500.2,))++17;.,.*-0*'-(.*(-&'&),,)%++)'+,+,6,7,./80/4-*+0..+)($''.+,57(++.2/-)%+*))+,*'(()04/002,/&.*)*2-%(%)*)*(**54/--.+078.19391904$*&&,)*+&)*27765.86+*--.&,*/.062)0/75+)1957-/4*+-84+(%,//*167-+))'-05240..-,265330/.(()+-:918000'+)*/.,*-+,-(&+1-00'.+.8-3-,++**'%%.-%-5,+1880/2221.-+-..-01,-(11067/+-)*2)()((*%+-165.-0863%),*(('($$#%%%**..3)(''*5./**%*,541&23+*-*-.25<3//'(-30/11/)&*,074669,2123&&*.+*+',3*39./.40,&&%"%+*&*..,/41423-8,+)**)55940.**+--.,/---06235/,'%&+&(/-(+,238/2/(&'4*3763/02599/,*''$&&$%*.-/6.&'&(,-),.5151,/.040/03/<<0189:61133041,)+')1((-,$%$%*2.27983:2227494*-647',*+-1548.,1**))*--.+2856679;8;8/;:19179951222$+()%*(('&))+-.)..325346789:384213594/+0,'/+-..0--15,*//17&&()+625240&&('(,*2.,2-(.+()4/825(0+.0*75.800:98-*,-&(%&),.+,-+12390237.,2,..,,/-'.4315(*('+2../)(*,./--,,019.(())*36%0-&*,()(%&))5',0921500/--,+07+)()*''(142522/1**(&''+./*+.4.-0()'')54)1349870-0)170*/.*...***+224/0-++.54565911050/.2-0-00/-,-),$$()%(+:2219820010..//..),&.,/095+-'&/79*,,0,2.'%%&),/2+08--45./(*)%&%&'&$(%)&+38*+748,'*+))+'+&%%*+-2/,3-5-+(/-)+*(&%+-/0,),/1',-//+,-.695-11141253,*),*(*/*+*-)$&.4-0*7.+.
@948d7d35-e784-4c41-821c-67660211de14 ch=372 read=192727 start_time=2019-12-13T17:16:07Z barcode=BC01 runid=2c9cf7bc05858273f10e7d7ec552fc0bd742dc3e
CTCCTACGGGGAGGCAGCAGTGGGGAATATTACACAATGGGCGCAAGCCCGATGCAACCATGCCGCGTGTGAAGAAGGCCTTCCGGGTTGTAAAGTACTCAGCGGGGAGGAAGGGGTAAAGTTAATACCTTTGCTCGTGACGTTACCCGCAGAAGAAGCTCTCGCTAACTCCGTGCCAGCAGCCGCGGTAATACGGAGGTGCAAGCGTTAATCGGAATTACTGGGCGTAAAGCGCAGGCGGTTTGTTAGTCAGATGTAATGAAATCCCCGGAGCTCAACCTGGGAACTGCATCTGATACTGGCAAACTTGAGTCTCGTAGAGGAGGTAGAATTCCAGGTGTAGCGGTGAAATGCGTAGAATCTGGAGGAATACCGGTGAGCGGCCCCCTGGACGAAGACTGACGCTCAGGTGCGAAAGCGTGGGGAACAACAGGATTTTCACCCTGGTAGTCCACGCCGTAAACGATGTCGACTTGGAGGTTGTGCCCTTGAGGCGTGGCTTCCGGAGCTAACGCGTTAGGTCGACCGCCTGGGAAGAGTACGGCCGCAGGTTAAAACTCAAATGAATTGACGGGGCCCGCACAAGCGGTGGAGCATGTGGTTTAATTCGATGCAACGCGAAAAGAAGAACCTTACCTGAGTGTGACATCCACAGAACTTTTCCAGAGATGGATTGGTGCCTTCGGGGAACTGTGAACAGGTGCTGCATGGCTGTCGTCAGCTCGTGTTGTGAAATGTTGGGTTAAGTCCCGCAACGAGGCGCAACCCTTATCGCTGTTGCCAGCGGTCCGGCCGGGAACTCCAAAGGGAGACTGCCGGTAAACTGGAGAATCATCAGTCAGTTAGTCAATGATCAGATCAATGTCGTGGATCAGAATGCCACGGTGAATACGTTCCCGGGCCTTGTACACACCGCCCGTCACACCATGGGAAGGTTGCAAAGAAGTAGGTAGCAACCTTCGGGAGGGCGCTTACCACTTTGTGATTCATGACTGGGGTGAAGTCGTAACAAGGTAACCGG
+
--1+((./590*,84378678798**,*)/-*,122;77:910117'06.+,/.00'72444;879/-&()..),,.5073+4'(,0-5234;3)0**-1/454;;,(.,*/+2/**,78+-8190457190-.,+%.)(,6.9.-8-&.((-.&)+'((''1%&)*+-/-/,1).//210-322.3..180019:6/200083./010/-*+54.3/5.47<<89)))+.-0/505::1249-*6+-+43135/%)$$*)16-*746-,/(,,6/0-003165./.0100/0++,00448546:+/)/&&'+.48861-*10%'(+1.1333/5/198842213;657;3/-.00.-,))-73/,-+,/+%-/-;34+..361556,+2727407-+,/0./...0+.+'''%**)*+.0:46)*%))&(*(,&)&-)**+5,12666689,*,+/86499452/-(*,.3/1-6/123/4-/.1:*-+,*%)'),&,++,-*1)+)+013-,*-081-3/113683330/4,.(%%%((01654.20//120+(1&(61))&%%&,-544,-5..7(())-/4174;44.),+&.+)+13<9178:5/010299979016/)&*2,.2./+/.272+)&)+2/3988:63444220/79,/)))+*+013,3-2/9777191-7:+07446.*(,3246688:23220421157354()*+649-8,+**&(*((*/*+24963-+0,(&,+1/10//347637<314002&%3-3;47;0-0/987/0.5/,7909231+04,+2,&('//26;+7--;4976&&$%#%&#%#$###%&*%$$$$$$&$$''&$&&$*&+(+,169;876*))00037(-05000107:080/53-774.2..,10&.-0867;2/03/524:13220(&*//:014;0&(+)*//5/+'''1++,331:1,//'/0648342+,281,+-&((,6666998770,,3-,,..2222..-/-179;3+
@e434c5c2-1f67-4131-bd48-b294404cabb5 ch=346 read=95593 start_time=2019-12-13T17:16:08Z barcode=BC01 runid=2c9cf7bc05858273f10e7d7ec552fc0bd742dc3e
CTTGCTCCTACGGGAGGCAGCAGTGGGGAAGATATTTGCTGTGGGCGCAAGCCTGATGCGCCATGCCGCGTGTATGGCTTCGGGTTGGCAAAGTACTTTCAGCGGGGAGGAAGGAGTAAAGTTAATACCTTTGCTCTCATTGACGTTACCGCAGAAAAAGCCTGTGCTCCGTGCCAGCAGCCGCCGCGGTAATACGGAGGGTGCAAGCGTTAATCGGAATTACTGGGCGTAAAGCGCGCAGGCGGTTTTGTTAAGTCAGATGTGAAATCCCCGGGCTCAACACAGGAACTGCATCTGATACTGGCAAGAAAGCGAGTCTCGTAGAGGGGTAAATTCCAGGTGTGGCGGTGAAATGCGTAGAATCTGGAGGAATACCGGTGGCGAAGGCGGCCTGGACGGAGCTGACGCTCAGGTGCAGCGGTAGAGAACCAAACGGATTAGATACCCTGGTGCCCAGTCCGCCGTAAACGATGTCGACGGAGGTTGTGCCAGCGAGGCGTGGCTTCCGGAGCTAACGCGTTAAGTCGACGCCTGGGGAGTACGGCCGCAAGGTTAAAACTCAGAGAGAAATGAATTGACGGGGGGCCCGCACAAGCGGTGGAGCATGTGGTTTAATTCGATGCAACGAAGAACCTACCTGGTCTTACGACATCACGGAAGTTTTCAGAGATGAGGCCTTCGGGAACCGTGAGACAGGTGCTGCATGGCTGTCGTCGCTCGTGTTTATTGAAATGTTGGGTTAAGTCCCTGGCGCAGGCGCAGCCCTTATCGCTGTTGCCAGCGGGTCGGCCGGGAACTCAAAGGGGCTACCGGTGATAAACTGGAGGAAGGTGGGGATGACGTCAAGTCATCGCCAGCTACGACCAGGGCTACACACGTGCTACAATATGGCGCATACAAAGAAACGACCTCGCGAGTACCAAGCGGACCTCATAAGTGCGTCGTAGTCCGGATTGGAGTCTGCAGCTAGGCTGTGAAGTCCGGAATCGCTAGTAATCGTGAATCAAGAATGCCACGGTGAATACGTTCCCGGGCCTTGTACCTGCCCGTCACACACCATGAGTGGTTGCAAAAGTAGGTAACAATAACCTTCGGGAGGGCTTACCACTTTGTGATTCATGACTGGGGTGAAGTCGTAACAAAGGTAACCGG
+
%)'&()/,+)5)/4*+2//28/00./1*(&&/0*8,'%'&(*,5-+&*/807;644*'(#&()+%/)**,.+-/0/'(*,.(604.,-,3;-+0((-1+(&''*/6+*,(+*-,%$$*.+,+1-1))*)''&#%&&%&&0)/'6.4('),%()).2/0*$)'%''$),.537660,,,*&11()'%'')(.**&')-*+.((/,96-/8.3,2,/-/,',()+394475304-'+*/)+*.54'*6::+68<97266*)4301.08.,1,0,)1:85:.11%&#/+1,.23320.+()*+++4,**)$('((+,)++-/4321,',21604.3-3-(*434/,'-,455-35/.3698/+)*,0-0-++)&*+*0663/1+*(,-&'*&$&*)-403*,(&())*/,/23%-*('&)&&('()-)(*++'2954*-*5*'&3069<5,0('$&&(%01.((++**5;,++++,::8675/+-+09.0427#%&)',201/4/.342*-))%'+*++,,12532173413*03/.,4-)'()0+1,5-569*61:161---5(())(%*+'&&((02/0210987'-46(*,/.6(0.6440+-.//-(',-53565:21+--96753490264+-)-300.5,4+)('(+,-5.0.4.4-.8<615***-+-)(&&''+2+9:0:489:4./++)-1244522%'(/-999989.)),07/-0-'&-)(*(&*,05*46743/+-4/&%$(()*./,/.43'03+,,,-5$%-*///8:541+3((+'.+46:8281160:)+--(-+'-+(()'(+/3(+**-(.+(*,3.3;;-31.278992&'(+-56'&%$&)(((-/2;35/0//./--&'*+.,+,,/0+'(*6456443537,)*)(('**'')$)$$&&(-,10/55<97;992141+-122345967711'*$+(,1*,,-03.%()%&'')('(%++(()(--0338656233161215.(()+-'(481)..(+.85,('&$()15/32(157041*/-,%$$%$&&*),+)+,+,%&'%'',303&/*6*(%)*00/,&)(%#%&'(+00,95*,(&&&%(+-+,18/.5689:976123+/3.)-..5.-),//3459*+5,1+5:7;
@43f61c96-a686-4e2c-9eff-5d1e995e000b ch=172 read=225647 start_time=2019-12-13T17:16:16Z barcode=BC01 runid=2c9cf7bc05858273f10e7d7ec552fc0bd742dc3e
CTCCTACGGAGGCAATGGGGGCACCTGGCAATGGGAAGCTGGTGGAAAAACAACGCCGCGTGAAGGAAGGTTTTCAGTTGTAAACTTCTGTTATAAAGGAAGAACGGCGGCTACAGGAAATGGTAGCCGAGTGGCGAATATACTTTATTAAGCCACGGCAACACTACGGTAGCCGCGGTAATACGTAGGTGGCAAGCGTTATCCGGGTGTGGGCGTAAAGGGAGCGGAAGGCGGCAGCAGGGTCTGTGGTGAAAGCCTGAAGCAGCTTCAGTAAACCATAGAAACCAGGCAGCTAGAGTGCAGGAGAGGATCATTAGATTCCATGGCGGTGAAATGCGTAGTAGATATATGGAGGAACACCAGTAGCGAGGCGATCTGGCCTGCAACTGACGCTCCAGTCCAGCATATAGAGGGCAAATGGGATTAGATACCCTAAGTAGTCCACGCCGTAAACGATGAGTGCTAAGTGTTGGATGTGTAAAGTTCGGTGCTGCGTTAACCTGGCAGTACTCCGCGCCTGAGCAGTACGTTCGCAGGAGAATGAAACTCAAAGGAGGAGACGGGGGCCCGCACAGAAGTGGAACGTAATGGTTTAATTGCGACAGCATGAAAAGAACCTTACCAGGTCTTGACATACTCATAAAAGGCTCCAGAGATGGAGATAGCTATATGAGATACAGGTGCATGGTTGTCGTCAGCTCGTGTCGTGAGATGTTGGGGTTAGTCCGCAGCGAGCGCAGCGCTTATCGTTAGTTACCATCATTAGAAGTTGGGGACTCTGGCAGAGACTGCCAGTGACAAGCTGGAGGAAGGCGAGGACGGCGTCAAATCATCAATACTTGCATGACCTGCGGGCTACACGTGCTACAATGGATAGTGCAAGAAGAGGGAAGAAGCGAAGCCGCGAGGTGAAGCAAAACGCATGAAGCATTCTCAGTTCGGATTGTAGTCTGCAACTCGACTACATAGAGTTGGAATCGCTAGTAATCGCGAATCAGCATGTCGCGGTGAATACGTTCTCGGGCCTTGGCACACCGCCCGTGCACCACGAGAGTTGTCTGCCGAAGCCGGAGGCCCCTAACCACCGCAGGAAGGGCGCTGTCTAAGGTGATGATTGGGAGAGTGTCAACAAGGTAACCGG
+
..4.++,(+&%&%%&*'-0/()&(&(*0--810.'(($%$&&((',,'/+).*++28//-00-2-0,2*/)992-%)&.*.2;601:./,+./074(+)-.)'1.-810.+**+,/-+/0+04.+-3-(%))1+3*-+,,0-,-3/,0/1.))*((,*)%&&'*)()+,&''+*26/5108-(-+).00/.5/19584/9,+,(-.-'%&+3521389/'+($((.,'*(0+,4-,.*')4,32.*++-,)'&&&**(&))$&%$&(./),.4.&,*(32.-79-79668)%%)..+00.1*20(**/7.05%*&&)1-7//**+*(0.,-.33--*-*'$*+35872(+/.+1,)3,,./'-,')%&&-,))&('&&).4.3342.+,*+&().1/1-9&%$#&''&(')*&'(+:872:;2/8,+-0.08))1,*++141**.-4368:;83((/+,()*-'*01556:8:82))%')(1(+7/'+.&'$%%'.'%#'%&%$#%$$$&(,+(*'-./...2&%-+/.596()+('+(+./-/1(,,.4:+'('+.(')1)598*-2,%*()*&&&&(*1/13)*++)./24*,'0'%#%%+,&5+*()4/((')+/,2*-*('+,/370/.-,&*,.'+*34*05214'('(),970/..+0)-.-010*,-/1,.%)))+-,..62:00/+3402445490./+-04..0).0*,-'-,*(+//*..%0++)*(++&.$%.')+//80//24*0,+)75755'()(,42:;.23441,'&%,$*-+,568),-/120,*,/31//+).*2-.,20+*((-(/159--.663/((()0'&(%#))-/+'%'+,*+%*'*(-(+*&/1976:54%../00,(+(((-/&+(&''),,.2/287./**)*(,+(*25/--%&%%&0-'+(%))+1*27:2/4-.6-/051/$&*-.01+-'++/300'(*(/+*,+*).&)**///(+,*+,+610')*(,-/747(2465720003;2,,&/.0,,*)()*-.0847:/+,%'*14./.+((+18,($%$)*'*++1953+...9,)(*&-+%*+'()'--.,-+*').,15500/*-+(,/,.0.,*'%&(*'(&&%&%&&$&)).2+1
@35bab7bd-f637-45a7-9ec3-2765a4ae5802 ch=293 read=180577 start_time=2019-12-13T17:16:16Z barcode=BC01 runid=2c9cf7bc05858273f10e7d7ec552fc0bd742dc3e
CCGGTTACCTTGTTTATTCACCCCAATCATCAATCACAGCCAGACAGCTCCTTCCTTGCGGTTAGGCCACCGGCTTCGGGTGTTATCAACTCGTGGTGTGACGGGCGGTGTACAAAGGCCGAGAACGTATTCACCGCGACATGCTGATTCGCGATTAGCGATTCCAGCTTCATGTAGTCGAGTTGCAGACTACAATCCGAACTGAGAATGGTTTTATGGGTTTTGCTTCTCGCGGCTTCGCTTCCCTCTGCACCATCCATTGTAGCGTGTGTAGCCCAGGTCATAAGGGGCATGATGATTTGACGTCATCCCGCCTTCCTCAACTTGTCACTGGCAGTCTCTTCGTCCCCAACTTAATGATGGTAACTAACGATAAGGGTTGCGCTCGTTGCGGGATAACCAACATCTCGACACGAGCTGACGACAGCCATGCCACCTGTATCTCATATGGCTATCTCTCCATCTCTGGAGCCTTTATGAGTATGTCAAGACCTGGTAAGGTTCTTCGCGTTGCTTCGAATTAAACCATGCTCCGCCGCTTGTGCGGGCCCCAAATCCTTTGAGTTTCACCATTCTTGCGAACGTACTGCTCAGGCAGATACTTATTGCGTTAACTGCGACACTGAACTTTGACGCCAACACTTGGTACTCATCGTTTTACGGCGTGACTACTAAATTATCTAATCCTATTTGCTCCACGCTTTCAGGACTGAGCGTCAGTTGCAGAGCCAGATCGTCGCCTCCGCCACTGGAGTGAATTCCTCCATATATCTACGCATTTCACCGCTACACATGGAATTCCACGATCCTCCTGCCTCTAGCTGCCTGGTTTCACTATGGCTTACTGAAGTTAAGCTTCAGGCTTTCACCACAGACCCTTGCTGCCGCCTGCTCCTCTTTACGCTTAATAATTCCGGATAACGCTTGCCACCTACGTATTACCGCGGCTGCTGCCTCACGTAG
+
+.010:/1.7-'14*&*0.4253/+1-65;:3922&((%+)+-2/*3441,557/12).26/7-0672%'')((,+/+43.25;66271,+,+-;;:866762::4*&%%(*53;,2831.,)/415987:657;8:67734557897:5''**0)*'),.2721+%*0.3+-*.018787.8---.0256545523.-10.323,075614;;+233:04:;-+.90986')*2-+0,)*,-+8--13&'$-(3478+9)()()-'+.1,((),+*&0,,+./34*7:269:0000/6:1./2588718,,'//7/6++0)0(/+*,8322**&//2/+/*,(&&'46+.+)+/-1/--/3:7695-/980/,.**-++31001/2256)*.530&/*2&+'5/31+-&&&(+,/342322-'(&',..+(,,(0.--305432'1,.&684641..+.2,1457781,.34.7-$)&**+.6525./,-/6*+6+4+.,5999;,)+*-*'*3-4))/8.;;4;:7633355)-,''&'%.')-74657/&(+*,(&),+-07:8/-+2/5;/9/./-(.4-2./-$))+*4--&)))'+,3+5*))*7-1-.0.*)&)',,.,**)('''+%'))'4-+,0(0000125460.3<--/-6.,'($*,,03/%)%-)5578:868322<6.+)0,(20.2;8+%4/0757667466/,8*&+((&*051.12/(/+.388873450434**(-$'%4+34248.2/12:73*//1/4976*,96785+')$**,)+)/+,(,+120212.431'*-114798:;677472)$&&$+$%'((),5305//84..1693/4:32:1-'',$%%)/0:64:4569:;7:<0///39-+72+)/&'+&/-2386:20134;461,,+0,0701:155+5./:54;/0,;--,/++,1/.&++,22
@10163d7d-d191-4d2e-9734-2c5d49578947 ch=131 read=131112 start_time=2019-12-13T17:16:32Z barcode=BC01 runid=2c9cf7bc05858273f10e7d7ec552fc0bd742dc3e
ATCATTGCACTTCGTTCAGTTACATGTGCTGATGCTGAAAGTTGTCAGGTTGCTGACACAGTGATGGCGTTCTTTCTGTTGGTGCTGATATTGCTCCTACAGGAGGCAGCAGTAAAGTGCAATGGGGAAACTGCCGAGCAACGCCGCGTGAAGGTTTTCCGGATTGCTTCTGTTATAAGGAAGAACGGCGGCTACAGGAAATGGTAGCCAGTGACGGCTGCTGATAAGCCACGGCTAACTACGTTGCAGCAGCCCGCGGTATACGTAGGTGGCAAGCGTTATCCAGGAATTGTGGGCGTAAAGAGGAGCGGAAGGCGGCAGCAGGGTCTGTGGTGAAAGCCTGAAGCTTCAGTAAGCCATAGAAACCAGGCAGGTGCGAGGATCGTGGAATTCCATGTGGCAGGCGTGCGTAGATATGGAGGAACGCACACCAGTGGCGAAGGCGACGTCTGTGCAACTGACGCTCAGATCCCAGCGTGGGGGGTAAATAAGTTAGATACCCTGGTAGTCCACGCCGTAAACGATGAGTACTAAGTGTTGGATGTCAAGTTCAGTGCGGATTAACGCAGTAAGTACTCCGCCTGGTAGGTACGAACAGCAAGAATGAAACTCAAAGAAAGGAATTGACGGGGCCCGCGGTGATTGGAGCATGTGGTTTAATTCGAAGCAACGCGAAGAACCAGATGTGACACTGCAGAGATGGAGATAGCTATATGAGGATACAGGTGGTGCATGGTTGTCGTCGAAACCGTGTCGTGAGATGTTGGGTTAAGTCCCGCAACGAGCGCAACCGCTATCGTTAGTTACCACCATCATTAAGTTGGGGACTCTGGCAGAGAGACTGCCAGTGACAAGCTGGAGGAAGGCGGGGATGACGTCAATCATCATGCCTTATGACCTGGGCTACACACGTGCGCTACAATGGATGTGGTGCAGGAAGCTGAAGCCACGAGGTGAAGCAAAACCCATAAAACCATTCTCAGTTCGGATTGTAGTCTGTACTCGACTACATGGTTGAATCGCTAGTAATCGCGAATCATGTCGCGGTAGACCGTTCTCGGGCCTTGTACACACCGCCCGTCACACCACGAGTTGATAACACCCGAAGCCGGTGGCTAACCGCAAGGAAAGGAGCGCTAAGGTGGGATTGATGATTGGGGTGAAGTCGTAACTAAAGGTAACCAGCGG
+
#$*#.$#'$'-1101793-6.-*'('%''&'$*%*,103&%%)$)5'4/2/*)%(&'&&(%(&'*('%$$%')2//162:.36473///)+(''(*'%')&.1'),'(21.//2*%)%"%$$'(--*&++)+(()*(((*((',50.,&&&'&3/::2.)/.&*($&).-0//80007,-,)()'((..-722-0(.,)/.*01,+)-'$*+-/27/,,'+,'(,,/&))*+-.,'*(*-++*-*(+'()*$1./),&',.526555252/534;,7/9...:(&++(&,(&),..+.*,6/''-)%&((,&'',+.85)+,+*0/-''%(*455/,-).4-/-)$%%&-&,,01(14113039229+)&&$$(,-2.)*,)87478.2.3.64')%&%%'$+)'()*./.++,,)-..-,*(,&&+',)/6-502--'+*+/1.-.,*%)(*%.(*((),10100)*,-034,./1184097+-18+()***/,.6656:'('2356883)+/495:::691/-)'**.299314.22,11212/74+-63-+.-2&/#8(9-967)**&*$+*+/395696-,)&&&$$%'&(,,(-.2,.66//:0-6:9:,'*,*((**4../:5;;,43'#%'&')%*(2+,--.20+/84;96:572++''+/%0/644/&&'(%'-,1)/()'$&)&%&&(*+:,+)'+4*,++*+*)*()),00230800910119897;423342+***&*,-.36643-(,2.3;6823330./0,'&(232-/),.01*.+%(('**-,7.,./.*)&'(**3//0'&-04/89315622'41())'&,,88977.543-,3/+123/-,')',4/+8;511/1167+5-+-:;:/9451-.005,3-,397:6420-)+*+-.')++*.0-3953-(,4145+2+(,()%&'+&+)(+*./3/219./0;;/297.02:;867/6/..5.76:7/:.80//4451+)&$%')3011113431+-&)+./33323/9//07962911)&'//-1&64((+')*+64243;99120-**)(,*052068-.0/0336/2--.)3+++/34025**+3/17::97:5306250660/..5))'&$$&%&.0-/..24+9,+,./.9.99:21//,,,/-&'%%%..'7)-4768*+*,/
@805a59d7-67dd-47ed-8a5b-8d9927a664e5 ch=230 read=164046 start_time=2019-12-13T17:16:31Z barcode=BC01 runid=2c9cf7bc05858273f10e7d7ec552fc0bd742dc3e
CCGGTTACCTTGGTACGGCTTCACTGATATCAATCCCGCCTTAGGCGGCTCCTTCCTTGCGGTTAGGCCCACCGGCTTCCGTTATTATCAACTCGTGGTGTGACGGGCGGGTAATGTACAGGCCGAGAACGTATTCACCGCATTATGCTGATGATTCGCGATTACCTGGCGATTCCAGCTTCATGTAGTCGAGTTGCAGACTACAATCCAGACTGGAAATGGTTTTATGGGTTTTGCTTCACCTCGCGGCCGCTTCCTCTGCACCATCCATTGTAGCACGTGGTGACAGCCCAGGTCATAAGGGGCATGATTTGACATCATCCCCGCCTTCCTCCAACTTGTCACTGGCGGTCTCGCTAAGTCCCCAACAATGATGGTAACTAACGATAAGGGTTGCGCTCGTTGCGGGACTTAACCTCCGGCACGAGCTGAGCGGCAACCATGCACCACCTGTATCTCATATAGCTATCTCTCCATCTCTGGAGCCTTTATGAGTATCAATTAAAGACCTGGTAAGGTTCTTCGCGTTACTTCGAATTAAACCACATGCTCCACCGCTTGTGCGGGCCCCGTCGAGATTCCTTTGAGTTTCATTCTTTGAACGTACTACTCAGGCGAATTACTTGTGCGTTAACTGCAGCACTGAACTTTGACATCCAACGCTTAGTACTCATCGTTTTACGGCGTGGACTACTAGGAGTATCTAATCTATTTGCTCCCCACGCTTTCCGGGACTGAGCGTCAGTTTTTTAGGCCAGATCGTCGCCTTCGCCACCAATTGTTCCTCCATATATCTACGCATTTCACCGCTACGCCAGAATTCACGATCCTCTCCACCGCTCCTGGCTGCCTGGTTTCTATGGCTTACTGAAGTTAAGCTTCAGGCTTTCACCTGAACCCTTGCTGCCGCCTGCTCCTCTTTACGCTAATAATTCCGGATGCCACCTACGTATTACCGCGGCTGCTGGCGCGTAGTTAGCCGTGAAACTCAATAAAGATGCCGTCACTCAGCTGCACCATTTCTGTAGCCGCCGTTCTTCCTTTATAACCCAGAGTTTACAATCGAAACCTTCTTCTTCCTTCACGCGGCGTTGCTCGGTCAAGGTTTCCCCCCATTGCCGAAAATTCCTGCTGCGCCGCCTCCCGTAGG
+
30&.18--)('-'0*00+*.*0*+*+-/))(-.,97,+4404***)(-./994944,5/2384:2376;')80,2.16.+,-,%.6/0,-')),+4422.(),/.79//*,()&+),,12..2++*(+204:6863014+/$%&,//;:-+))),3//16518.+)$%%&*02535-)--420342,%0++',.-.0-//,/+0083/,'%03,,%.,)(02957,(+,9119;1.069846:88*'-&'$$&),+0+52/..051753*5.&$'()',(+&%(%%#&(.,*'-210/0,-)03076,*',(*+)-&04351*+-)-46;74./%*)./6/1023-,+)&--/25022.*))-,)%/'&(2,./66:889779731/+4-)03.813/224208-,'-3/.--0')%'))+)&&)&'&%((&&(..+*&/-23&*'.3,-554551/,.*.23-,./0000/+.2..00&'2,(*141:9,-)),-+.((&)&40,-6351-+,-/-11;;;<:5525/&,40:-.0/0.;996-,-,&((*//26-14624/-(,)161+&,,'%$&8+724:84++06.54::-30*%&24*2()%#%(*%++-+0-/,++/,(.*+(/*%%,..-,,,+5/111.4-1-/0418&3(-(),(*+'(/120786529'%('-)*+/:88989:1.'%&)-665//./-+22('.+786/,+**/.*-(+,-1353.///.7,036569..-./.--..--116966641.*'(%&*(-(99,(').55676786.615/6;8,)-5(--+,'+('')',/-*+,151411,./%0/%-./2/298+'*'(+81:7,'(,2:181//30/-.0911),*0+&(*'&*++,.8-0(()0)1,'),'*2458.+*,302-46,)/')$**+)3,6/.-0+510,)1-111,3128354/.03346512'%$()33018///6./(&&(+,*(3+55)(+*',/+02,.21&+--+-(-6.444*((*,*-1278673+(()((5.++/+3&'($((4:1,/0+-*'++&*'(*(+(+*1,-,30+////713/;///2*-4))(+//<563978.).,*).--7980701)$)*((%&&$%&')61.0)3-
@ac257a68-1773-43fc-9e43-40b9ec9f8130 ch=134 read=122928 start_time=2019-12-13T17:16:39Z barcode=BC01 runid=2c9cf7bc05858273f10e7d7ec552fc0bd742dc3e
CCGGTTACCTTGTTACGACTTCACCCCAATCATGACCCTACCTTCGGCCATGCCTCCTTGCAGTTAGCTCACGGACTTCGGGTATTGCCAACTCTCATGGTGTGACGGGCGGTGTGTACAAGACCCGGGAACGTATTACCGCGACGGCTGATTCGCGATTACTAGCTCCAGCTTCATGTAGGCGAGTTTCGGCCTACAATCCGAACTGAGACTGGTTTTAAAGTTTGGCTCCACCTCACGGTATTGCATCTCTCTGTATAGCCATTGTAGCACGTGTGTAGCCCTACATAAGGGGGGCATGATGATTTGACGTCATCCCCACCTTCCTCCTGGTTAACCCAGGCGGTCTCGCTAGAGTCCTCAACTTAATGGTAGTAACTAACGACAAGGAGTTGCGCTCGTTGCGGGACTTAACCTTTATCTCACGACACAGGCTGACGACAACCATGCACCACCTGTCACCTTGTCCCCGAAGAGTTTCCTCGATTAAAGGGTAATGCGGATGTCAAATTAAGGTAAGGTTCTTCGCGTTGCTTCGAATTAAAACCACATGCTCCGCTACTTGTGCGGGTCCCCGTCAATTCCTTTGAGTTTAATCTTGACCGTACTCCCCAGGCGGAATGCAATGCGTTAGCGGCGGCACGGAAGTGTTGAAACCCCCCCCCCACACTAGTATTCATCGTTTGCGGCGTGGACTACCAGGGTATCTAATCCTGTTTGCTCCCACGCTTTCGAGCCTCAGCGTCAGTTACAGTCCAGAGAGTCGCCTTCGCCGCTGGTGTTCTTCTAATCTCTACGCATTTCACCGCTACTAGGAATTCCCACTCTCCTCTCCTGCACTCTAGATAACCGGAATGCGGCACCCAAGTTGAGCCCGGGTATTTCACATCACTTAATCATCCGCCTACGCTCCTTTACGCCCAGTAAAATCCGGATAACGCTCGCCACCTACGTATTACCGCGGCTGCTGGCGTAGTTAGCCGTGAAAGCCATCGCCAGGTACCGTCATTATCTTCCCCAAAGACAGAGCTTTACGATCGAAAACCTTCATACACTCCGCGGGCGTTGCTGCGTCAGGGTTTCCCCGGTATTGCAATATTCCCCACTGCTGCCTCCCGAGGGAG
+
991-6.-5/8/.43%(-+-0;.-421(2*++&''%(,,'*,1024'/27'+(+1./-0..0',2-,*+,**/.6/-+0-+3//-.33522(*)(''%',.-./4682265-91//)++,362432',895:,*)&)*&.1/66+1'$&$%)29600006256())10/,.%*,1-3677.6:0,,-*;8,&,4))'*,2/03--50110/2033+6;:-38514;7,61429--0.401/0/-1101883000/34-*%'*5756:44.)*((*237321204)(),--37.2959-788,,,,-488---01/.25::1,055;33/1/-/++%%$*(()27:.72/./&&()*--.,/.-.0*,,-.-+0-,(.0,,01757451./,)-6;19689:627011773/,./,+*')0..-()'))7759%)34472744860030,.545:28:7110*/6160378:**/)'&'-36*%+00-9-8/-./.--9*)'-,4568465&1&''-+/08(0*:35<;8::.4+)-++&%(,*-9:2.-((&.'**.)(*9-0/6.213325+/66134997574,27..235;807-,*,'()8%+'+*169/,06721*('%%*718988911/.30*4.--0*&'*)34,,*.(,.0)4.64/)')(*()*201<9676.74*&*,1-004:764154/40-././,,4//(*(/:.,0.46,*0-/0<:4+)0.&(,02434:373923/1/9'*+.,*,-11464;68:;*7776988;9959*+300233221543;;3163/5.+*)()'+,,5-6)(.00.2-.21/6330+,-,///308/4/05.7-%,0+,)+.*/-,1...8.7.)//-,+9,*+,,23(,,+/,,-69:;45733654273)44,-./70++314,))/95:370/*&%%-,40/6020424418//4,*'.+.05-7,,*-*-5.,,15.(&)'%$)+*,-%&$&/4125;7982473/.5,48:*397-/30+(.+,68/0216.'250)56494--&*(*+*(&&(*-)(.+)+,-,%*/(/65/:-257++-0)-*++-;../0989.+-++,**,4,.40+)*1)-,
@e1576c93-bb0c-4deb-9f57-5dbd6000df59 ch=129 read=122123 start_time=2019-12-13T17:16:49Z barcode=BC01 runid=2c9cf7bc05858273f10e7d7ec552fc0bd742dc3e
CCGGTTACCTTGTTACGACTACCCCAATCATCAATCCCACCTTAGACAGCTCCTTTACGGTTAGGCCACCGGCTTCGGTTATCAACTCTCGTGGTGTGACGGGCGGTGTGTACAAGGCCGAGAACGTATTCACCGCGACATGCTGATTCACGATTACTAGCGTTTAACTTCATGTAGTCGAGTTGCGGGCTACAATCCGAACTGAGAATGGTTTATGGGTTTTGCTTCACCTCGCGGCTTCGCTTCCCTCTACACCATCCATTGCTTGGCACGTGTAGCCCAGGTCGCAAGGTGATGATTTGACGTCATCCCCGCCTTCCTCCAGCTTGTCACTGGCAGTCTCGCTAGAGTCCCCAGCAATGATGGTAACTAACGATGGGGTTGCGCTCGTTGCTGGACTTAACCCAACATCTCCACGACACACGAGGCGGCAACCAAAGCCACCACCTGCCATCTCCTTATATTTCCTCCTGCTCTCCATCTCCTGGAGCCTTTATGAGTATGTCAAGACCTGGTAAAGGTTCTTCGCGTTGCTTCAGGTAAACCACATGCTCCACCGCTTGTGCGGGCCCCGTCAATTCTTTGAGTTTCATTCTTGCGAACGTACTACTCAGGCGGAGTACTTATTGCGTTAACTGCAGCACTGAACTGACGTCAACACTTAGTACTCCATCGTTTGCAGCGTGGACTACTAAGGGTATCTAATCTATTTGCTCCCACGCTTTCGGGACTGGAGCGTTTGTCAGTTGCAGGCCAGATCGTCGCCTTCGCCACTGGTGTTCCTCCATATATCTACGCATTTCACCGCTACACGTAGATTCGATCCTCCTGCACTCCTAAGCTGCCTGGTTTCTATGGCTTACTGGGGTTAAGCTTCAGGCTTTCACCGAACCCTTGCCGCCTTATAACCCTCTTTACGCCCAATAATTCCGGATAACGCTTGCCACCTACGTATTACCGCGGCTGCTGGCGCGTAGTTAGCCGTGGCTTTCTAATAAGTACCGTCACTCGGCTTACCGTTTCCTGTAGCCGCCGTTCAGCCTCCTTTATAACAGAAGTTTACAATCCGAAAACCTTCTTCCTTCACGCGGCGTTGCTCGGTCGGGAGGTTTCCCCATTGCGAAAATTCCTACTGCTGCCTCCCGAGG
+
/6+2+7*+)+)',,*,/*+*&*-.&..557::9;59,.)+0+90030,,,-0('(&$,+.-3*2),+).+1+)/-*&)(-(,0/'---+/242888764749:74:1110389960)0*''**0/.58632(-/.0+++,+4877432.,./14:333312/.5-/)+.3/342,0*+,,,,/7.0&.&/-/04713-*.7332304:6417:5.6:;1001-*+5.2/49-...11-))&%'*128-,/*&**/7324&'*.'%&&&''&)%+$%%',-*+,2+*$')&('%$&*)'/90/17+,1992882),35.0-')./+/-5,//50,.+++/04221342&)++18:*,%,,5/0/226.14/.1611/*(&,+3:069902*--,'#*.)*,*2*,+&*'')++-/&&(2'0**%'(+/.41%*-$2'&(%&**%-5*360+*(*.069+3+*))$)'(&%'(%#&)+-..,-2:0((31*,47077*-)&.012645.-.116-2,-59&0*2;66:835323.0362%)&,*7;85/),0,((-,'0*&%$%$.)-,4,/-))*+.4989/18/0+*08++,19*+510&%.3%1),.///1,.7:.))(,+*1,)4///40.-&((-.,32&../*((%&(6)44-4,+&*'&(()+104124206.'(&(%'(+0.010.,/**,),*,,)+,-,(&*.-%'(29,$+&(,36-'988973(%&&&&(%'0.'+2,')'/5/90/035699521,/--/3*.1/6877;94//++615.448574756;:7255/1420,.%/&+-.++&(*2++7.//5,./1()(%(*4324005/9:11.1,'(&')+//*,*(/,-)+*/.(++*),**#'%&&),-')*)+*$(&,')''&((&&(,-('+)+*)+3+(.022-4054.+-'&+%*4934850567355/5:0/)/./28855-+,*-*-,/++-*())(&$&('(+1+,-(+-25663/./+&'&&$&(0%+*)(*++*&+3,79:89:,)&)&),))4,++%'1(&+''*-(&(*6-,3/03862:6;69:9:-;8/1/0.;2./-)(*+/302'64''/*72.6;9,.8-.--7884-5.))--),+++-*-2*()'&
@24926983-ab8f-4a9b-b9d1-8600c79e79ae ch=90 read=135403 start_time=2019-12-13T17:16:54Z barcode=BC01 runid=2c9cf7bc05858273f10e7d7ec552fc0bd742dc3e
CTCTACGGGAGGCAGTGGGAATATTGCGGGCGCAAGCCTGATGCAACCGCGTGTATGAAGAAGGCCTTCAGGTTGTAAAATTTTCAGCGGGGAGAGTAAAGTTAATACCTTTGCTCATTGACGTTACCCGCAGAAGAAGCACCAGCTAACTCCGTGCCAGCAGCCGCGGTGTACGGAAGGTGCAAGCGTTAATCGGAATTACTGGGCGTAAAGCGCACGCAGGCAGTTTGTTAAGATCGAATATTGTGAAATCCCCGGGCTCAACCTGGGAACTGCATCTGATACTGGCAAGCGGAGTCTCGTAGGGGGGTAGAATTCCAGTTAGCGGTGAAATGCGTAGAGACTGGAGGAGGGAATACCGGTGGCGAAGAGCAGCCCCCCCCCCTGGACGAAGAGCCCGACGCTCAGGTGCGAAAGCGTGGGGAGCAAACAGGATTAGATACCTGGTAGTCCACGCCGTAAGCGATGTCGACTTGGAGGTTGTGCCGCTTGAGGCGTGGCTTCCGGAGCTAACGCGTTAAGTCGACCGCCTGGGAATTACGGCCGCAAGGTTAAAACTCAAATGAATTGACGGGGCCCGCACAAGCGGTGGAGGCATGTGGTTTAATTCGATGCAACGCGAAGAACCTTACCTGGTCTTGACATCCACGGAAGTTTTCAGAGATGAATATTGCCTTCGGAACCGTGAGACGGGTGCTGCATGGCTGTCGTCAGCTCGTGTTGTGAAATGTTGGGTTAAGTCCGCAACGGCAACCCTTATCCTTGTTGCCAGCGGTCCGGCCGGGAACTCAAAGGAGACTGCCAGTGATAAACTGGAGGAAGGTGGGGATGACGTCAAGTCATCATGGCCCCTTACGACCAGAATTACGTGCTTACAATGGCATACAAAGAGCGACCTCGCGAGAGCAAGCCGGACCTCATAAAGTGCGTCGTAGTCCGGATTGGAGTCTGCAACTCGGCTCATGAAGTCCGGAATCGCGCCCAAAGCCAATCGTGGATCCAGAATGCCACGGTAGGCCGTTCGGGCCTTGTACACACCGCCCGTCACACCATGGGAGTGGGTTGCAAAAAAAAAGTAGGTAGCAACCTTCGGGAGGCCTTACCACTTTGTGATTCATGACTACAGGGGTGAAGTCGTAACAAGGTAACCGGAGATAGAGGCGACAGGCAATGGGGATTAACACAAAGGAACACCGACAACTTTCTTCAGCACCAGCAATACGTAGCG
+
,25414)7+'-*)$-*2,(%&),0...050*$'.6*4987793)))'&),243423440,-.+12/000$')0,*++0*%&&%&*)01165)'''&(-6+0/5.6..006:0-99:/40.-2/1/*0-*(-()+)%**&(-,/),,+2/.0/)(-(+**/,++9-2-.**$''(/7+(*.,//3/-.2282615+5-./4/448;98788:71111,/.112//)6426.5/2'%&+,')'+-..**,/71.6790,79748')*-+2785878899985/..,.0-.)*(%())&(,3488822+223+*)-&.(2+)$&5**(**01.571.13764//'&&&-1.0-),/*,/-368+',,/.(),&%')&*14755196/)*,413120()).((')*+-,.,.1//04/8-))00995+*,-3;14/49/33//986::*-42,/58413369764.(,/123761%*)-'%&)(.7'/+--'(0+-.+109767321.(1*,-.5672-(*1.6-,,+*)+((,++)/(''*(),272/)-05.3280:7+.334;;313024..526-,+9,,,,0*-*./;226-)+164,+,43<9798;.---,9754//**0)-222-.*+1,131/.+'('*//1/1-2+-+-4;93--,+*-)')))-2+-5332+(*-.651,*2+2*,,1344/,(++2/44576851/002**'())*0187/..4(578987//4+'*-()($$)'-71,3/./,7,*18/22./0/74/*/2/4')*)-08730***')*778:50.+*+,34,/24.,3,,4-2.069436779.--8-554&+$%'*).2*%$%$%(*884+(&+&%')*0+,'')25),)('.-121+&'*+764844221(((#%***,*02455/.-02:724577986975,0*(+$0*.+((*,30013---,*,,//42330.2&,(.121,-%&%&')(%''1+122:98433'*,/778:1*.01-+,/46.14'$('))(-+*)**+01902;2-0501/035871,()(06587060795402,)(().(')$((/**-55&96(*,,'**,2:0,1:635789:7-../0/++(-331,*++*+85779,7.()/09993-,&*5*((/++233/-877:7675-'4*3),-,-0(((*(),4637,2)(+-/.0<0..--/:-..,:.-./&(%%$
@2c1a74ea-ed65-40e1-a78f-a04ab35ec1e6 ch=33 read=124245 start_time=2019-12-13T17:17:00Z barcode=BC01 runid=2c9cf7bc05858273f10e7d7ec552fc0bd742dc3e
CTCCTACGGGGAGGCAGCTGTAGGGGAATATTACAATGGGCGCAAGCCTGGTGGCCATACCGCGTGTATGAAGAAAGGCCTTCGGGTTGTAGAAGTACTTTCAGCGGGGAGAAGGGAGTAAAGTTAATACCTTTGCTCGGCGTGGCGTTACCCGCAGAAAAGCACCGGCTAACTCCGTGCAGCAGCCGCGGTAATACGGAGAGTGCAAGCGTTAATCCGGAATTACTGGGCGTAAAAGCGCACGCAGGCGGTTTTGTTAAGTCAGATGTCGTGAAATCCCGGGCTCAACCTGGGAACTGCATCTGATGCTGGCAACGAGTCTCGTAGAGGGGTAGAATTCCAGGTGTAGCGGTGAAATGCGTAGAAGATCTGGAGGAATACCGGTGTAGCCCCTGGACGAAGACTGACGCTCAGGTGCAGCGTGGGGAGCAAGCAGGATTAGATACCCTGGTAGTCCACGCCGTAAACGATGACTTGGAGGTTGTGCCCAGCGGTATTAGTTCGGAACTAACGCGTTAAGTCGACCGCCTGGGAAATTACGGCCGCAAAGGTTAAAACTCAAATGAATTGACGGGGCCCGCACAAGCGGTGGAGCATGTGGTTTTAATTCGATGCAACGCGAAGAACCTTACCTGGTCTTGACATCCACGGAAGTTTTCAGAGATGAGATGTGCCTTGGGAACCGTGAGACAGGTGCTACATGGCTGTCATCAGCTCGTGTTGTGAAATGTTGGGTCCCGCAACGAGCGCAACCCTTATCCTTTGTTGCCAGCGGTCCGGCCAGGAGACAAGGAGACTGCGCCAGTGATAAACTGGAGGAAGGTGGGGATGACGTCAAAGTCATCGCGGCCCCGCCTGACCAGGGCTACTGCGTGCTACAATGGCGCACAAGAGAAGCGACCTCGCGAGAGCAAAGCGGACCTCGCAAAGTGCGTCGTAGTCCAGTTAGACCTGCAACTCGACTCCATGAAGTCGGAATCGCTAGTAATCGTGGATCAGAAATGCCTCGGTGAATACGTTCCCGGAGCCTTGTACACACCGCCCGTCACACCATGGGAGTGGGTTGCAAAAGTAGCTTAACCTTCGGGAGGGCGCTTACCACTTTGTGATTCATGACTGGTGAAGTCATGGCAATAACCGG
+
,./3346,16.',3+,,--01-(2/+,1/,6+&*/0.4/')&(.4-7:)*3*)&*'//+0--0254543./-%))&.0787;3,4-39+-,+)'$+*,/4:/.//190)(&)'(,*'*+,5/.--0,*,933<702762(&%*+*/,/006:/'*)*0.(($&),-*/.03:33382123&%'*'/0&''&)**+.0333+(-./10/+,,.0./+.'6*90/0.//8:97.,4;4,)22313142064315<;/0264:,0://2-**%%((*15(*/.+55423272746<13/,3-/133-,,+%'$&(,.),*+*).-024'+$/16,/2)2+8,15-1/0/////7<733:9//0940&*&')778:/-2-,4.26180,,#%'261,./972)0*))0//014679-.987,.,,-4186*)*,-6'/+2+(/,'&-,49;//9:9758622469;7760(,))('&&',1/13..0-,+30)$((*,%&+)*+646*4'0./,/../37;89275565549;987.*./'.,1/861.039(0,6:4;;83456<:82726277/0.6037,*+,//7633:338/..,0-,,5,:78689:8/-0029897745834932+0,.564*,%/-+,22335.0/5-3-.9:9/,++++)*'&'&&62/))('/.5/8<9;73557':7/.--%..,+%&)'()*+0'),3305.20/.329:427:66.,(0+*11/2+',*.,.%31')/+/581961/;2265-63807':+51&22+&((-+**)+,23-+'+3*40..-*21-.5/-/*.,022025217623//015-./20.5')*&&)52%)'$(01/'*+**,&'$')-.156342/6-83()%&*+%)&)-*,1/385657/-+(+.18*(22;/6/-.'1(1.+-35440/60442/+,1*,*2030/059677667289)*,5-.,8.6/754.,.)/-9///6943*.'&%)(&(&..++(())*85*1126261.0,-0**1/0175758;76;422455355(-%'(%&),2./;566.+($(%&'(+1/187;8+8-)-3*+708/.24/1075./16490''(')*131262015$&%%('4,-47766
@f4a57cdb-0741-40a0-80af-a9413b143831 ch=157 read=108108 start_time=2019-12-13T17:17:07Z barcode=BC01 runid=2c9cf7bc05858273f10e7d7ec552fc0bd742dc3e
CCGGTTTACCTTATTTACGGCTTCACCCCAGTCATGAATCACAAAGTGGTAAGCGCCCTCCCGAAGGTTAAGCTACCTACTTCTTTGCAACCCACTCCCATGGTGTGACGGGCGGTGTACAAGGCCGGAACGTATTCACCGTGGCATTCTGATCCACGATTACTAGCGATTCCGACTTCATGGAGTCGAGTTACCCAGACTCAATCCGGACTACGACGCACTTTATGAGGTCGCTTGCTCGCGAGTCGCTTCTCTTTGTATGCGCCATTGTAGCACGTGTGTAGCCCTGGTCATGGAGCCATGATGACTTGACGTCATCCCCTCCAGTTTATCACTGTAGTCTCCTTTGAGTTCCCGGCCGGACCGCTGGCAACAAAGGATAAGGGTTGCGCTCGTTGCGGGACTTAACCCAACATTTCACAACACGAGCTGACGACAGCCATGCAGCACCTGTCTCACGGTTCCCGAAGACGCATTCATCTCTGAAAACTTCCGTGGATTATGGGAACCAGGTAAAGGTTCTTCGCGTTGCATCGAATTAAACCATGCTCCACCGCTTGTGCGGGCCCGTCAATTCATTTTGAGTTTTAACCTTGCGAGCCGCACCACTGAGCGGTCGACTTAACGTTAGCTCCGGAAGCCACGCCTCGAGGGCACAACCTCCAAGTCGACATCGTTTACGGCGTGGACTACCAGGGTATCTAATCTGTTTGCTCCCCACGCTTTCGCTGCCTGAGCGTCAGTCTTCGTCAGGGGCCGCTAAACCACCGGTATTCGGAATCTCTACGCATTTCACCGCTACCTGGAATTCTACCCCCCTCTACGAGACTCAAGCTTGCCGGTATCAGATGCAGTTCCCAGGTTGAGCCGGGATTTCACATCTGACTTAACAAACCTGCGTGCGCTTTTACGCCCAGTAATTCCGATTAACGCTTGCACCCTCCGTATTACCGCGGCTGCTGGCACGGAGTTAGCCAGTGCTTCTTCTGCAGGTAACGATCAATGAGCAAAGGTATTAACTACTCCTTCCTCCCCGCTGAAAATTGCTTTACAACCCGAAGGCCTTCTTCATACACGCATGAAACTGCATCAGGCTTACGCCCATTGTGCTAATATTCCCCTGCTGCCTCCCGTAGG
+
87-/75)).2.4(24+**/()/915157-+-86,4..:95/2086133;67-*--66()+/*),/+1-8250444884078;35<5/49819:*,*/5,(84.,)(((/57.00-,+,)2977154*/'/-2537<.,-/*+,+,-978+,.230)*)(,+--10014.07.0..01:1.420),-...105'0&%&$(,240;31*+003/+)-065.-,469/00335/5((,(%')*54'&..21669454-55')++-/02;91;0/,0/-...01./002<201711+3.0')*88923//+)*')+22/1-++&*-)/*)+052*,,&210-126544.552.01988;,,+/-5:7;;::3:0-/1068*,5-81/+..,5464777205*)*332/1/2.-/.,1/119,/%$.+.'+,/6745665'32+020//8/6323:*-7980*,)15668-(''(%3&113..)(*134-.53-+/:.412.'%'%&*#%''(*,+-4-7.',+01:8<957-6-,,434.(-,+.0,-1/*,;;:6.13-/0/-/4752,/1+'*+0,5-7319:/**+0::0.3/-1,*((%.*)%%$(,%(%&$581:878:1:06)*(((+(-011+0(/*593404654.(*550.-2,*('+)/)/03611.002-6/#%&+/168:445428.)/*+,64356,-*,3<6011////*-.-/53+),##'(&)+089:9-6557<9467//8:04:1/&)-((()2.+331433)*+.-.3464-,-+,:70.48/1//,'%**0,122436385-*)+,-.0024564*($')+,56%)0++2(+/988.44<:<7.2403,'+4,'-/)-1,,(/./4,./0015340+'*'(-.130-,**()&%((&&%%+7659952.//6/61,)((*--/921332423933800,3013110800),+$(//.-1/&6-,+3,26;7878,6845676&),-;/./2.95',2/-/02,)/%--/02894-5480+..//1.&+'$(-.*))-019.-03)1/7-8..79620+((%%$%%))&$)*+./0,34127(-/.:8+).**),)''(*-/0262,+.(+,''-.(*7.7)
@ee98afb4-b608-4e49-8147-41796bebf9df ch=454 read=100576 start_time=2019-12-13T17:17:06Z barcode=BC01 runid=2c9cf7bc05858273f10e7d7ec552fc0bd742dc3e
CCGGTTACCTTGTTGCGACTTCACCCAATCAGCGGCCCTACCTTCGACGCATCCATTGCGGTTAGCTCACGGACTTCGGGTATTTATGCCAACTCTCATGGTGTGACGGGCGGTGTGGCAAGGCGGGAACGTATTGCCGCGACATTCTGATTCGCGATTACTAGTAACTCCAGCTTCATGTGGTAATTTCGGCCACCACAATCGAACTGAGACTGGTTTTAAAGTTTGGCTCCACCTCACGGTACATCTCTCTGTACCAGCCATTGTAGCACGTGTGGCTACATATAAGGGGCATGATGGTTGACGTCATCCCACCTTCCTCCTGGATTGGCTTGAGGCAGTCTCGCTAGAGTCCTCAGCAATAGGTAGTAACTAACGACAAGGTTTGCCTTTCGTTGCGGGACTTAACCAACATCTCACGACACGAGCTGACAGCCATGCACCACCTGTCACCTTGTCCCCGAAGGATTTCCTCGATTAAGAGTAATGCAAAGGGATGTCAAGAAGTGTAGGTAAGGTTCTTCGCGTTGCTTCGAATTAACCACATGCTCCGCGCTTCGCGTGCGGTCCCCGTCGAATTCCTTTGAGTTTTAATCTGACCGTACTCCCCAGGCGGAATGCCAATGCGTTAGCGGCGGCACGAGGTGTTGAAGCCCCACACCTGGTATTCATCGTTTTGCAGGCATTGGACTACCAGGAATTATCTAATCCTGTTTTACTCCCAGCTTTCGAGCCTCAGCGGTAGTTACAGTCAGAGAGTCGCCTTCGCCGCTGGTGTTCTTCCTAATCTCTACGCATTCACCGCTACACTAGGAATTCCACTCTCACTCTCAGATAACCAGTTTGAATGCAGCACCCAAGTTGAGCCCGTTATTTCACATCCCACACTTAATCATCCGCCTACGCTCCTTTTACGCCCGGCTAAATCCGGATAACGCTCGCCACCTACCGTATTTACCGCACGGCTGCTGGCACGTAGTTAGCCGTGGCTTCCTCCGCCGTTGCCGTGTTATCTTCCCCAAAGACAGAGCTTTACGATCCGAAAGCCTTCATCACTGCACGCGGCGTTGCTGCATCAGGGTTTCCCCATTGTGCAATACTCCTGCTGCCTCCCGTGGGGAGCAATATCAGCACCAACAGAAGAAAGTTAACACAAGACGCAAACAAAGCGCGGCGCTAATATTACGTAACGCA
+
2516/0++,,50090--./7;-+473,1/4$'')),4)))/0../&&'%(&)+(%+(+-'010..212'*,5/7681,-))'*+)'*'+,*&*(++0,3497533357:9/-0+&&&$'$'),-,881:539-8+'.3*-2/002;878,/,('+,*/6./*&*,--.-/-)*,-78,5/-&.$#&&(*+*-/.(('().;+1(+0..//31/5*0/:9+..,,,6-22489/.8.60.--)($$&'*,01.237151005006/))*+,,2-1.,+,+('('*./4302-))-,,,,1'1.*+,14753474.1/0816346/19)4+%&(''*'*)4).01(02.-,&(*,.7.-,'./73&))%*0124,,0205473,-)..(&'&%)*+.4///7:94*+&*&*&*&)),+'))-//112006351&/'$+4-:5546:24:36752506/.,975*&'%+'(56-86563/7.3+++./586585;/*33289991($*((+87768558+6.9.,++',*/.+,/80+#&)'-*),'(+,,0,1-*)'''.&(*'.)%+,-69<,+87&1(4-3/-4/)'*2;;+-((&%&./:04/00077)*4961/.,,.897:869/6/,,//4124/+..(+**+-0&%&$()-+'*12:0)4656;7792.+55+*-$/+-+9///1023/7).+'&&+)++,07+-5460;<0(/-31)#$%,3,,..4897/(,+&&'$&.-.0776:))+...22/2+.++),,&*.,579:999:1,).73/.()+/+-,76.),8011-0)./'*'-(0,./+/.-,/)&%%%%)+5-6-9-88591,*12510',#('&.'*)-*,,01'((8,-;30154183-'*'''*.10878;837:+,---37:*6:-/2469,'&#%-,1*+-/162+),+./749;453--*$%'&+-))041-&&)-,-.(&)+('+*,)142-&&)'&,)*6-8-,.'$&(*-)%('()&)*(*,0/6:;*274139*/)--/:5*,/.40&%,11%)*)+*).6(**&(%*+33:8/14,,.//.09-0,-0:423:6,-:*/+.)3,'('),))02-,3*/6)'6&/2&'*+/-.+13((,./4130.-.0&***+,8-6+%)+1(+-.-+-//.3*)+%%%%%%))+&()(+*-1-'$'$&$
@1fd06f40-2d21-4aaa-a42e-eb215293257f ch=197 read=94548 start_time=2019-12-13T17:17:01Z barcode=BC01 runid=2c9cf7bc05858273f10e7d7ec552fc0bd742dc3e
CCGGTTACCTTGTTACGACTTCACCCCAGTCATGAATCCTGAAGCGGCGCGCCCTCCCGGGTTAAGCTACCTACTTCTTTGCAACCCACTCCCATGGTGTGACCGGGCGGTGTGTACAAGGCCAGAACGTATTCACCGTGGCATTCTGATCCACGATTACCAGCGATTCCGACTTCGTAGGTCGAGTTGCAGACTCAATCCACGGGATACGACGCACTTTATGAGGTCCGCTTGCTCTCGCGAGGTCGCTTCTCTTTGTATGCGCCATTTGGCAGCACGTGTAGCCCTGGTCGTAAGGGCCATGATGACTTGACGTCATCCCCACCTTCCCTCAGTTTATCACTGGCAGTCTCTCCTTTGAGTTCCCGGCCGGACCGCTGGCAACAAAGGATAAGGGTTGCGCTCGTTGCGGGACTTAACCCAACATTTCACAACACGAGCTGACGACAGCCATGCAGCACCTGTCTCACGGTTCCCGAAGGCGTTCTCATCTCTGAAAACTTCCGTGGATGTCAAGACCAGGTAAGGTTCTTCGCGTTGCATCCGAATTAAACCACCACATGCTCCACCGCTTGGCCGGGCCCCGTCGAATTCATTTGAGTTTTTTTAACCTTGCGACCCGTACTCCCCAGGCGGTCGACTTAACGCGTTAACTCCGGAAGCCGCTGCCTCAGGGCTGCAACCTCCAAGTCGACATCGTTTGGCGTGGACTGCCAGGGTATCTAATCTGTTTGCTCCCCACGCTTTCGCACCCTGACGTCAGTCTTCGTCCAGGGGGCGCCTTCGCCCGCCAGTATTCCTCAGATCTCTACGCATTTCACCGCTACACCTGGAATTCTACCCCCCTCCTACGAGACTCAAACGCCGGTATCGGATGCAGTTCCCAGGTTGAGCCCGGGGATTTCATCTGACAACAAACCATACTGCGTGCGCTTACGCTAATTCCGATTAACGCTTGCACCCTCCGTATTACCGCGGCTGCTGGCACGGAGTTAGCCGGTGCTTCTTCTGCGGGTAACGTCAATGAACAAAGGTGATAACTTTACTCCCTTCACTCCCCGCTGAAGTACTTTACAACCCGAGGCCTTCTTATTACACGCGGCATGGCTGCATCGGGCTTTGCGCCCGGTATCCACCAATATTCCCCACTGCTGCCTCCGTAGG
+
;,/)6.'+-,5-.7*008::<97387..025(*)'*+.**-/4..)4+))*.4../70)'')2.405556:3235849:3010,49.)++-3--:99998783.4:9868101,-,..6+,8*%.'4,.68873',&(*35236;981011**+-729/-*()+-+4630+,,+45/3(*(*'..53:*2&%2425,9-,(&&)*('%%&&'.)-*,072.//025408+--;2222,.**,+,--/-162665083*+//1789:464'%'$').+-//0/')*.2./43420..)34::8400//1-2,,,98::9/923+.177673,,3,/1;50/0+,,+00+696220235;,,+89:55//52-12/8465271059778),9,144+3/2602.27.2),+3-57)''*.+/%%(&/0/;8//34:7652120121444667:956051886680//..//538917:2*,/-32'13..01330-,..:;603548435::;9:7641367-5-,0-*0-933/-+0..600182)*&&-':;742(++,0038::8.-4.')%$*('%&)'092'%*+'*+-8.-6:97.14245<3+242-2/(),+0:3156636370%,,++211/2042454665,0/(,.6365,8+,6*1)*3953/,--.,+--2-2.3&7.34-+,--140-0),,+.128876%6840&%1)/.00424432:5+-0255/'+..-72,,2.17,)()*..8/54..3--.6*)-4:712987484333%#('$&'(-026.6((.88875/445/45-*(-/+-3/-*+)%%*0%6*2)',/678/44*-&30.-,++,04'(&,*-50238-21979769-:2+$2.5:55+18/-582).640146500/,1789736$$%'*.645381.17(10)--5/;121/60809505.+,&/553285753:23;:;/2./089:91.0+,%&*6'&(5+7/..7057:678;731110*)+0,00121650'-'+)+..-*/8**+21;4095&&(5::0*,/*)-')&*+,.*+,(.2('*+,466:/03$)&'(*..137.&'%&&%#&&);*--/04))0,,8+.)*&)(''+3,+-/3.798,'*,,-334)'0'(2(2*
@2a9af5eb-e4d5-44e7-8968-73cd79aeb671 ch=17 read=56475 start_time=2019-12-13T17:17:11Z barcode=BC01 runid=2c9cf7bc05858273f10e7d7ec552fc0bd742dc3e
CCGGTTACTTGTTACGACTTCACCCCGATCATGAATCACAAAGTGGTAAAGCGCCCTCGAAGGTTAAGCTGCACCTGCTTCTTTACAACCCACTCCCATGGTGTGACGGGCGGTGTGGTACAAGGCCAGAACGTATTCACCGTGGCATTCGGTGATTACTAGCGATTCCGACGTGGGTCGAGTTGCAGACACAATCCGGACTACGACGCGCGCTTTATGAGGTCCGCTTGCTCTCGCGAGGTCGCTTCTCTTTGTATGCGCCATTGTAGCGCGATATTAGCCCTGGTCGTAAGGGCCATGATGACCTTGACGTCATCCCCACCTTCCTCCAGTTTATCACTGGCAGTCGCTGGAAGGTTCCCGGCCGGACCGCTGGCAACAAAGGATAAGGGTTGCGCTCGTTGCGGGACTTAACCCAGCATTTCACAACACAGGCTGACGACAGCCATGCGACACCTGTCTCACAGTTCGAAGGCACCAATCCATCTCTGGAAAGTTCTGTGGATGTCGAGAGACCAGTGGAGTTCGCGCGTTGCATCGAATTGAACCATGCTCCACCGCTTGTGCAGGCCCGTCAATTCATCTGAGTTTTAACCTTGCGGCCCGTACTCCCCAGGCGGTCGACTTAACGCGTTAGCTCCGGAAGCCACGCCTCAAGGGCACAACCTCAAGTCGACTCGTTTTACGGCGTGGACTACCAGAATTATCTAATCCTGTTTGCTCCCCACGCTCGCGCACAGGCGTCGATCTTCGTCAGGGGCCGCCTTCGCCACCGGTATTCCTCCAGATCTCTGCGCATTTCACCGCTACGCAGATTCCTGCCCCTCTGCGGACTCAAACTTGCCAGTAACAGATGCAGTTCCCAGGTTGGGCCAGAGTTTCACATCTGACTTAACAAACCGCCTGCGTGCGCTTTACGCCCAGTAATTCCGATTAACGCTTGCACCCTCCGTATTACCCGCGGCTGCTGGCTGAGTTAGCCGGTGCTTCTTCTGCGAGGTAACGTCAATGAGCAAGGTATTAACTTTACTCCTTCCTCCCGCTGAAAGTACTTTACAACGGTAGCTAGCCTTCGCACGCGGCATGGCCGCATCAGGCTGCGCCCGATTGTGCAATATTCCCCTGCTGCCTCCGTAGAAG
+
4./.61--+9*./(+.)..5/'))'%')00.320:0/&./-+)).3./6(',-77*)0'&',1.718)--%+&,1.(./7,/0*%(+).1)')/.99.06800077:+-64150//,'(),.//308'-$.,08577102:.5.11236.)%(&(*1/0-*/3658;752*)&&(.,-/-),.:03+3(/).+613/334:888566/6)-(.,.4./3445564202.++,,/3/-.%.)+,,.03-0-.83)+*--/02977:2-*--)0/03+(''(+</-6:;;77/*),('-)+..//*-&*(,-1559:54792*-13400.2../8<4202-++.8/-+/.*,.-0+.-64;24,,3053:77735.8../&338,5.948.+541613/222-3/-.3:5.+&(,&.('*$.,/6*+-.253++%%/212278700'8/18.1+',+-2233210/112-4-))-,2121103,2'()87542+/.)/1:77421767889&*'()*6--((''&)3;*#%'**1++*,02&)(2'%()10+*+/666./9/070./46-1115()/00,4:3444240+7;;,673')**)('(+*)0(,-/46.(.)0497424-9-9,6,-*,.+)++9(6*11.26.114;972*17+*(*,8.91500.01./*(+*051)''+(&**.5332-464./,10-/21070013/::/-56365.%+.*/+-/&+('*-9:899,,--.<;638)*25.220142;5---+04+&,'.0/110,+*-)**-,*0/0/6::0247,+,'*&($&.,00)*+294*&'('+))'&)+,2,,)/.3713335755575799854:4*0/6/2(4,4)+(*+91/,1/1363/,+,2/03::3<37;874534.-*61,+3.85+&()*.4/.,--/4/4./,6+')*-5642/'+),0-.1+)*+.+26896.*')&+,4,&+2'-*%&2)35;6687*%'&(*50534/6/..,245-601202-))+)$')1*'))*(.1,&)-%+'('+'+/76-//.)('$$&&%&$)')1-&((+(.00///4552')+01+475303.8:-'$-)*/+0*+-//0376,*().))0-2/('*)*('
@ee933318-6d32-4636-a548-9e26787e4cd3 ch=157 read=108120 start_time=2019-12-13T17:17:17Z barcode=BC01 runid=2c9cf7bc05858273f10e7d7ec552fc0bd742dc3e
CTGTGATGCAGCCATGCCGCGTGTATGAAGAAGGCCTTCCGGGTTTGTAAAGTACTTTCAGCGGGGAGGAAGGGGAGTAAAGTTAATGCAGCGCTCATTGACGTTACCACAGAAGAAAACGGCTAACTCGTGCCAGCAGCCGCGGTAATACGGAAGTGCAGCGTTAATCGGAATTACTGGGCGTAACGCGCACGCAGGCAGTTTGTTAAGTCAAGTCATGAAAATCCCGGGCTCAACCTGGGAACTGCGTGATACTGGCAACGAGTCTCGTAGAGGGTAGAATTCAGGTGTAGCGGTGAAATGCGTAGAGATCTGGAGGAATACCGGTGGCGAAGAGCGGCCCTGGACGAAGACTGACGCTCAGGTGCAGCGTGGGAGCAAACGGTTAGATACCCTGGTAGTCCACGCCGTAAACGATGTCGACTTGGAGGTTTATTGCCCTTGAGGCGTGGCTTCCGGAGCTAACGTTAGAGTCGACCGCCGCAGAGATACAGCCGCAAGGTTCTCAAATGAATTGACGGGGGGCCCGCACAAGCGGTGGAGCATGTGGTTTAATTCGATGCAGCACGAAACCTTACCTGGTCTTGACATCCACGGAAGTTTTCAGTGAGGAGTATTGCCTTCGGGAACCGTGAGACAGGTGCTGCATGGCTGTCGTCAGCTCGTGTTGTGAATGTTGGGTTAAGTCCCGCAGCAGGCGCAACCCTTATCCTTTGTTGCCAGCGGTCCGGCCGGGAACTCAAGGAAGCTGCCAGTGATAAACTGGAGGAAGGTGGATGACGTCAGTCATCATAGCCCCTTGACCAGGGCTGCTACAATGGCGCATAAAGAAAGCGACCTCGCGAGAGCAAGCGGACCTCATAAAGTGCGTCGTAGTCCAGTTGAGTCTGCAACTCCATGAAGTCGGAATCGCTGGCTTAATCGTGGATCAGAATGCCACGGTGAATACGAAACAATACGTAACTTACCG
+
')*)*+211/(1516675366942'()-2(-*--2112/-/9659),3162.0111;4.+//5;;+(0-,+/01+'*+/73,//1,,(-$&)%&)*%1')$))6--48-.+*.)%'*'%%&)++-/*)+(/./0-+)'*-,&('*(+,+,0,*($(''(+)*/1;39487251212218971023;84211+1-223:9)76<;1/;08.65*''*(%,+-/,,+/.+(24419*(.0-.1*.'*711)0-/0*1/1.(.)(&%++,)+7732'1-1)-%3&3+1*-++'-),-/67248.,.430*)+(&./1990-/*1.0834011921/6(%,.2*52(&,218-0+'((%(+,.23757;97)*''*4::-)+,4:,6+,01.+3247;7--422*+-2..''%)+.7-00.008420)+(*(**/-9.%1'(91*'1,/.5375)-+-+3)4*-(-2224-/-,&&'&)-,,--00$'&+%)+2'5(/6.-.63(1-0),24;85/5/5/546-.96.+,4.-02338573756/..-+.*+,207)12490/.//00+*&%&)1./404/17/34/1/2-,-/43*'(*+(/+-8:85(-*)(($&$'&/**8;::;3;9191897*(1,10.//56812323101478888012249970+('$'&&)-2156795,)+,:/,,/%0((25493537,,/,/64/84,//.:74165;81*020,.65/7/08-3(*)*()+1395370002;96575/00-3/40386655640533676:943+.141*+.-0366/(((('*+-17544;755/*-,+&**(+.439988332-+*),00+/220165434294+,6989847168,,#-'0&().-../((*./345656134270324/0/--$$#/(,,462-555*()837:81.*.//:<981-.(',,4.+/..1.(('$%%$
@e3c84579-975d-4309-bd97-cf49898d754a ch=124 read=211868 start_time=2019-12-13T17:17:16Z barcode=BC01 runid=2c9cf7bc05858273f10e7d7ec552fc0bd742dc3e
CCTACGGGGAGAGGCAGCAGTGGGGAATATTGCACAATGGGCACAAAGCCTGATGCAGCCATGCCGCGTGTATGAAGAGCCTTCCGGGTTGTAAAGTACTTTCAGCGGGGGGAGGAAGGGAGTAAAGTTAATACCTTTGCTCATTGACGTTACCCGCAGAAAAGCACCGGCTAACTCCGTGCCAGCAGCGATACGGAGAGTGCAAGCGTTATCGGAATTACTGGGCGTAAAGCGCACGCAGGCGGTTTTGTTAAGTCAGATGTGAAATCCCCGGGCTCAACCTGGGAACTGCATCTGATGCTGTAAGCGAGGAGTCTCGTAGAGGGGGTAGAATTCAGGTGTGGTGAAATGCGTAAAGTCTGGAGGGAATACCGGTGGCGAAAGGCGGCCCCTGGACCGAAGACTGACGCTCAGGTGCGAAGCGTGGGGAGCAAACAGGGGATTAGATACCCTGGTAGTCCACGCCGTAAGCGATGTCGACTTGGAGGTTGTGCCCTTGAGGCGTGGCTTCCGGAGCCTAACTTGCCCCGTTAAGTCGACCGCCTGGGAAGCCACGGCCGCAAGGTTAAACTCAAATGAATTGACGGGGGGCCCGCGCAAACTAACGGAGCATAATGGTTTAATTCGATGCAGCGCGAAGAACCTTACCTGGTCTTGGCATCCACGGAAGTTTTCAGAATGAGAATGTGCCTTCCGGGAACCGTGAGACAGGTGCTGCATGGCTGTCGTCAGCTCGTGTTGTGAAATGTTGGGTTAAGTCCGCAACGAGCGCAACCCTTATCCTTTGTTGCCAGCGGTCGGCCGGGAACTCAAAGGAGACTGCCAGTGATAAACTGGAGGAAGGTGGGGATGACGTCAAGTCATCATGGCCCTTACGACCAGGGCTACACGTGCTACAATGGCGCATACAAAGAGAAGCGACACTCACTTGAGAGCAACGGACCTCATAAAGTGCGTCGTAGTCGGTTAGGTCTGCAACTCGACTCCATGAAGTCGCTAGTAATCGTGGATCCAGAATGCCACGGTGAATACGTTCCGGGCCTTGTACACCGCCCGTCACCATGGGAGTGGGTTGCAAAGAAGTAGGTAGCTTAACCTTCGGAGGGCGCTTACCACTTTGTGATTCATGACTGGGGTGAAGTCTCGTAACAAGGTAACCGG
+
+((*0+8;0*+(*.*)+++782;9+.;5(0)))-.0:54//,''(2-'),()'((()&-00249:/27...+-10-((+.5519/-9:6;123:4/66639/+%+/0/1-/**/.-)*-,&()-3-*+,0/.-31660+-.//27212.4.-45.+.++0-(-'(/0**''&.)**24,/9::65+))'&)*+953.-(,/2375--*2+0,1.6/1/9032:;:/*,-0-)),/'/)/-+3/+.09..-+037038-2..(+*.65-403)./6648+3/50388374565442-,'*&'$''(('))%*))+,/-...-('/424,-.,304.4*,942,*/-,/0,*/./+-.)',-4;2,+1-,4,+.+)+++&%)+-'*,2,-674+(+0/4-(*.'.,3457777755400/+-,&'.-675,'.0:<380,,04)/+*),-)49,*/2-/*-1//11210/39(.--,*//04-6,5,-+.,901014(,4/./223526-+)+*,6*+.+$(+($(',.,$(*514063246846:79<1/'*-5.4.66/-..)./.18;2.788;2//157587954:99*;2*+72624%*)'$'&)'$'&()),027<9,868--,-,1/'00,,1,'((,020/161..1/&&&$%./15011..-*/8:45,,*4,)*(,3/6999;:84'21./*6:22**,.133:899:43330:344:95/.----6667.9-))**(./8<4;649041240)-.0410+.0152395+2589.,6.,06.21.125:69)9,6.11*/06/.7.,/'+,/7938+-,--/13%2)-*'',)/,2/,5943978966801037464$&&&,4'$%((*/-;,.610/-+')+.020(0495+9634345713*%'%))(++)&')*.)*)&('&'%).(+/:64710,+18-/,----8382758(-,,'(0.13103-..3)),5-))(++'**+'(&$$.)5+/+0/10/2')+463477/2080+,524644/5--00/&(1,///,,1-1:2-,.-.*0316,((*(.03:122:,&)**.-40,*)(((*'-0/9707(+10-.-6-,43/0/83./-,2/-49100/1850&'&('')(.-1560.*&',-:6;99
@5a9f8404-b979-479a-b2c0-4325148fabfa ch=157 read=108118 start_time=2019-12-13T17:17:13Z barcode=BC01 runid=2c9cf7bc05858273f10e7d7ec552fc0bd742dc3e
TCGGTATTGCTTCGTTCAGTTACGTATTGCTCGTATTCACCGTGGCACATTCTGATCCACGATTACTAGCGATTCCGACTTCTCATGGAGTCGAGTTGCCAGACTCAATCGGACTACTGACGCACTTTATGAGGTCCGCTTGCTCTCCTTGTCGCTTCTCTTTGTATGCGCCATTGTAGCACGTGTGCCTGGTCGTAAGGGCCATGATGACTTGACGTCATCCCACCTTCCTCCAGTTTATCACTGGCAGTCTCCTTTGAGTTCCCGGCCGGACCGCTGGCAACAAAGGATAAAGGGTTTACTCGTTGCGGGACTTAACCCAACATTTCACAACACGGGCTGACGGCAACCATGCAGCGCCTGTCTCACGGTTCCGAAGGCACATTCTCATCTCTGAAAACTTCCGTGGATGTCAAGACCAGGTAAGGTTCTTCGCGCATCGGAGTAAACCATGCTCCACCGCTTGTGCGGGCCCATCAATTCATTTGAGTTTTAACCTTGCGGTAGCCGTACTCCCAGGCGGTCGACTTAACGCGTTAGCTCGGAAGCCAACCACGCCTCAAGGAGCTGTAATACTCCAAGTCGGCATCGTTTACGGCGTGGACTACCAGGGTATCTAATCCTGTTTGCTCCCCACGCTTTCGCACCTGAGCGTCAGTCTTCGTCCAAGGGGCCGCCTTCGCCACCGAGTGATTCCTCTCCAGATCTCTCTACGCGACCCGCTACCTGGAATTCTACCCCCCCCTCTACGAGACTCAAGCTTGCCGGTATCAGATGCAGTTCCAGGTTGAGCCCGGGGATTTCATCTGACTTAACAAACCGCCTGCGTGCGCGTTACGCCCAGTAATTCCGATTAACGCTTGCACCCTCCGTATTACCGCGGCTGCTGGCACGGAGTTAGCGGTGCTTCTTCTGCGGGTAACGTCAATGAGCAATTAACTTTACTCCTTCCTCCCGCTGAAAGTGCTTTACAACCCGAAGGCCTTCTTCATACGCGGCATGCCATCGAACTACGCGCCCATTGTGCAATATTCCCCACTGCTGCCTCCGTAG
+
#,+1-++('*/4/-+3/+,8-+,253/:../5(5.0<779;/153-*++0;5200.2/(+..03/01/45558;.+*-/06*(*0152../205062+3)(*1436+;19)8**.%&%*/1++$)-7:010-(++.1,-0:+///.2')-)-0.0160524;9134643385311+('**&*,-)(&(*(*;98,3*%167/:65444,,),),-:8::::098*.53;0322*-.3;91237808///788891/7)('-571/+'+,+.20863442;02'169(4-5426+0/111'#(+*/0;222;82-4-6-.51../-.5+)+--,+*-&/8587451(,-&/,10--,**%3.568821015;948((-6-3-.205:**/14616.*-..).4//2()/<9989:456505%,')*('+,898;0+('*),/-')$+(780/-)*-.6.+70-01802160/()33*/73;796/78-*),+:<9+95/6.--2(&'(21),,,+8:0+-101///76436/5+)+/+6/./.7)5,2&+*+)-1*-+08770/(+*,+-*)(())+,/(7/0122'--+.-75++4.0,++8:-...6:0/,)()775273040.21+*00.8:0(+*,1:;103153,,*(,),-+..05<9405(.'/581.84483;445;579(%&''&)/0110&(''&3.---,..*-+-&&'&(#%'+3/06-//1130,3262:34,01,-/)*+-289+(''(5./5+0/,/300++*-&4:0;+-.;18-&-43*).**'47..0/0223-7,3-02;95858;89:9987421-/&,)11,*,.168<-3020:0:25315,,+/66.15%6)+106;00-4./0:-0.*%0).&(8+++,1.*%&))/091)(+**(+,324606)(((&.&'&)'))-62,,-27/756277,,;:826.-.,++,())0).2/)((/+5:5:1072,++,*,170,,'''()911,,)&%')++6-)1-(*,.,202034564+-0,*3,.7/580++-
@6f3a4741-9c57-4df8-99bb-e1e016db649a ch=485 read=161707 start_time=2019-12-13T17:17:27Z barcode=BC01 runid=2c9cf7bc05858273f10e7d7ec552fc0bd742dc3e
CTCCTACGGGAGGCAGCGATAGAAATTTTTCGGCAATGGGGAAACCCTGACCAGCGCCGCATCGAAGTTTTCAGTTGTAAACTTCTGTTATAAAGGAAGAACGGCAGCTGGAAATGGTAGCCGAGTAGTGCGTACTGTTAAGCTACGGCTAACTACGTGCCAGCAGCCGCGGTAATACGTAGGTGGCAAGCGTTATCCGGAATTATTGGGCGTAAGAGGGAGCAGGCGGCAGCAAAGGGTCTGGTGAAAGCCTGAAGCAACTTCCAGTAAGCCATAGAAACCAGGCAGCTAGAGTGCAGGAGGGATCAGTAAAAGATTCCATGTGGCGGTGAAGTACGTAGTAGATATATGGAGGAACACCAGTGGCGAAGGCGACGATCTGGCCTGCAACTGACGCTCGGTCAGCGTAAGGAGCAAATAGGATTAAGATACCTAGTAGTCCACGCCGTAAACGATGATGCCTAAGTGTTGGATGTCAAAAGTTCAGTGCTGCAGTTAACACCAATAAATTACTCCGCCTGGTAGTACGTTCGCAAGAATGAAACTCAAAGGAATTGACGGGAGCCCGCACAAGCGGTGGGACATGTCGTTTAATTCGAAGCAACGCGAAGAACTGCTACCAGATCTTGACATACTCATAAAGGCTCAGAGATGGAGAGATAGCTATATGAGATACAGGTGAGTGCATGGTTGTCCGTCAAAGCTCGTGTCGTGAGATGTTGGGTTAAGTCCCGCAACAGGCTGTACTTATCGTTAGTTACCATCATTAGGACTCTGGCGAGACTGCCAGTGACAAGCTGGAGGAAGGCAGGGATGACGTCAAATCATCATGCCTTATGACCTGGGCTACACACGTCTACAATGGATGGTGCAGGAGGAAGGCGAAGCCGCGAGGTGAAACAAAACCCATAAAACCATTCTCCAGTTCGGATTGTAGTCTGCAGCACCGAGCTACATGAAGTTGGAATCGCTAGTAATCACTTGAATCAGCATGTCGCGAGAGTGAATACGTTCTCGGGCCTTGCTTGTACACACCGCCCGTCACACCACGAGAGTTGATAACACCCGAAGCCGGTAGCCTAACCGCAAGGAAGAGCTGTCTAAGGTGGGATGATTGGGGTAGAAGTCATGGCGCTAAAAAGGTAACCGG
+
,-01*-0+:73641/0,'$,-&,)'/8;;7,744-3(,13.'.4.41,/-3/'''$((')%-%%'&&05:21(2*4+.-85/0:065/9001:-1*2-*185&65++)((&&)1)+,**),+'%((&((((*,&+-$..30).&**(,,+3,-.4506214-+-/035/537061//:57443216116275372)*+&,'&,(&-)37986,6-+++3+'),)-/..61,,.+/(*-)*(**.3106/.096+,*')%$&2)/0+/110/01-,**0253:475,(()&&)&)*01+4*,.0/33''*+-/,'(/-5/7050))'&-23200,,,.//&%*/34655/241+.,02/29:3443944241748:400001265;50890//..4569:'73*(&(*,'$2,'$+427.'-0,-2-.)*-)/.-0179986,'-).002486/.(+)(*&,+$)*(*/1;23/2/1/147...54,++-2453&)*0180&2&-)-04,0.+,-071496-*')&+,..3,*'+*,+2:984;9-,,3:/--0.3/112*1-&)09,()+-31,.021,2)'*05+,&,/7859692%),(,4352.),1+.5,($&))-'(+13%*,,/1321224476;-./547+&&'+9873.+*0.3.,//113..31.-/%-()*%%((*04.2-7,,,&(+6,/)&&(205378730.'+6/8/-3.-2,3-170&'.2-5%*'&#%%%&)+.027.:---6018599374*2-()541()%%&))(*'-//.0,/265/0002..,+--/2%*.808489798:;1//3878:2771552/-.415332,))(&$'&%&&'&,)*74+*',103)0)&,)*+'*+,*0*,/*+0$(&+'32',4:<65;5026<<99;9791/0'(*..1(*(4),-3673)%()')')''*+,1.//0006/.:293:8914//-*/*+-&)$#**1-1+,.1863622*+&'$,*-1425.08,065966710,%'&)*,/++).*%.0))+*)+-61/1-,+*+25..-/11,3.+*-0,2)5+.%,4)-232,-0/2)0**+(**7727*0.)'-+55542+6-,.-('&$')'(4.4,('$(''/61)*-+/-5.30
@bc0c0bf6-b2c4-4492-a961-b4600b731e9a ch=35 read=154877 start_time=2019-12-13T17:17:33Z barcode=BC01 runid=2c9cf7bc05858273f10e7d7ec552fc0bd742dc3e
CCGGTTACCCCGGTACGACTTCACCCCAATCCCGCTGACCTACCTTCGGCCGCTGCCTCAGCGGTTAGCTCACGGACTTCGGGTATTGCCAACTCTCATGGTGTGATGACGGGTGGTAAGTACATAAAGACCAGGGAACATCTAATTCCACCCGCGACATTCCACCAGTTCGCGTTACTGCGGCTTCATGTAGGCGGTTTCAGCCTACAATCCGAACTGAGACTGGTTTAAAGTTTGGCTCCACCTCACGGTATTGCATCTCTGTACCAGCCATTGTAGCACGTGTGTAGCCCTACACATAAGGGCATGATGGTTGACGTCATCCCACCTTCCTCCTGGTTAACCAGGAGCAGTCTCATAGAGTCCTCAACTTCAATGAGTAGTAACTAACGACAAGGGTTGCGCTCGTTGCGGGACTTAACCCAACATCTCACGACACAGGCGTGTATGCACCACCTGTCACCTTGTCCCCGGGGGGGATTTCCTCGATTAAGAGTAATGCAAAGGGATGTCAAAGTGTAGGTAAGGTTCTTCGCGTTGCTTCGGGTCGCCATGCTCCGCTTTACTTGTGCGGGTCCCATCGCTGAGTTTAATCTTGCGACCGGCTCCCCAGGCGGAATGCCGAAATGCGTTAGCGGCGGCGCAGGTGTTGAAACCCCACCTAATTCATCGTTTACGGCGTGGTTCTGGGGTATCTAATCCTGTTTGCTCCCCACGCTTTCAGGCCTCAGCGTCAGTTACAGTCAGAGAGTCGCCTTCGCCACTGGTGATTTCTTCTAATCTCACGCATTTCACCGCTACTGAATTCCTCTCCTGCCTCTGATAACCGGTTTGGAATGCAGCGCAAGTTCAGGCCGAATTGTGTTTCCCATCCAGCAATCAATCGCCTACGCTCCTTTACGCCCAGTAGTGGATAACGCTCGCCACCTACGTATTACCGCGTGCGTAGCTGGCTTCACTGGGTACCGTCATTATCTTCCCCAAAGAGACAGGCTTTACGATCCGAAAACCTTCATCACTCGCGGCGTTGCTGCATGGGGTTTCCCCATTGTGCAATATTCCCCACTGCTGCCTCCCGTAGGG
+
983.4.*-*(&(()&(++1.9.)/0/+(3,:*-(+-++24*+.9/892:46.00/483.%()'((-.*--/-.-30//-+-/100.9019.*-,+-.,1..+,'((%($,051-,,/+*%$%'&%-0)*'6*$+2+-34*0/$''1.-($.0()/.'((*11*(+/*,+8*+,0-8-,*)''*,.2405121497514:(,,-123688<90)(.,,-+,/107717;9,:607;8.86;;9.09+/).(-,.131256-.-.-89841/44154(',,+'*+-4455441;0+*--*11110130/-').*2283667779,:1.)467;:930+++/+1-31/%0(&+,)55313-/-*)&+1455//**/$/+1.'((*,-897578565.51+233:59678878<585;7/('(/+01+-,*++-**%')/+*&$&'%')%&(+.1139056/05657747233,-*,/244,+'-7*86688242/-'')*0887795)*2/:5/.+-.)*012447578*60;:7;32345:/007.).*-+,-4---///6++.1)''+)(&(',1,+00+$(+((1+)02:;/:/-0.(+,-21(-*+/01/)/554030//3,&+*')*.1/;/.-21,&,,&)%'''(4.%&2/.73-'/-,'%-+9798648:.0/912201.3*%',+%)(+--0567710.8+*-13.4,)+/.1771+*-&+)/+*-106,024///066-./-+./049:9<958;2332+)'&(03+,0&*+5150-$+(0,6;1124805922*'&&''))15/2611/-*'%$&(1134)4/:50-',002///&,(''-,)&)-//(%)*)&)%)/,+0-(,&&#$$(+&'(&'+24;512*(,7)'1+,00.0,*)(($%&/):9:7434658;2/8.)/0207318:32/%%$%%**//.-,.30,()&))+*.46:8439122909;;*86+(*+-2++'''01*-/1-2**0).+'*.1.45737*+%&&*),+7,,---),(.514</586--+0,.+1,:-+-51-/.'+,-2223:5,1+//)2**
@45d908fe-5b43-4bec-9b48-5baa2bfc16b1 ch=372 read=192931 start_time=2019-12-13T17:17:52Z barcode=BC01 runid=2c9cf7bc05858273f10e7d7ec552fc0bd742dc3e
CTCCTACGGGAGGCAGCAGTAGGGAATTTTCGGCAATAGAAACCCTGACCGAGCAACGCCGCGTGAAGGAAGAAGGTTTTCGGTTGTAAACTTCTGTTATAAAAGGAAGAACGGCGGCTACAGGAAATGGTAGCCGAGTGACGGTACTTTTATTAAGCCACGGCCTAACTACGTGCCAGCAGCCGCGGTATGCGTAGGTGGCAAGCGTTATCGGAGATTATTGGGCGTAAAGAGAGCGGCAAGGGTCTGTGGTGAAAGCCTGGCCAACTTCAGTAAGCCATAGAAACAGGCAGCTAGAGTGCAGGAGAGAGGATCATTGGAAGGAATTCCATGTGTAGCGGTGAAATGCGTAGATATATGGAGGAACACCAGTGAAAGGCGACGATCTGGCCTGCAACTGACGCTCAGTCGAAGCGTGGGAACAAATAGGATTAAGATACTGGTAGTCCACGCCGTAAACGATGAGTACTAAGTGTTGGATGTCAAAGTTCAGTGCAGTTAACGCAATAAGTACTTCCGCACCTGAGTAGTACGTTCGCAAGAATGAAACTCAAAGGAATTGACGGGGGGAGCGTACACAAGCGGGGAGCATGTGGTTTAATTCGAAGCAACGCGAAAAATTACCAGGTCTTGACATACTCATAAAGGCTCAAGAGATGGAGAGATAGCTATATGAGATACAGGTGGTGCATAGTTTGTCGTCGCTCGTGTCATTGAGATGTTGGGTTAAGTCCGCAACGAGCGCAACCCTTATCGTTAGTTGCACCATCATTAAGTTGGGGACTCTAGCAAGACTGCCAGTATAAGCTGGAGGAAGGCGGGGAGATGACGTCAATAATACATGCCCCTTATGACCTGGAAGCTACACGTGCTACAATGGATGGTGCAGAGGGAAGCGAAGCCGGTGAAGCAAAACCCATAAAACCATTCTCCAGTTCGGATGTAGTCTGCAACTCGACGCTACATGAAGTTGGAATCGCTAGTAATCGCGAATCAGCATGTCGCGGTGAATACGTTCTCTCCGGAGCGCTGTACACACCGCCCGTCACACCACGAGTTGATAACACCCGAAGCCGGTGGCTAACCGCAAGGAAGGGCGCTGTCTAAGGTGGGATTGATGATTGGGGTGAAGTCGTAACAAAGGTAACCGG
+
,-/(')//45.2620+-*--,--'/)49;:96;7683'*%*+';2./0997754662.3515472-3-.1-(+))3/:301'1)3,/285.,1+-*0-,-892+(+,1-265-6.1//++,%*&./+*0-***1,)(*+.89.960,.02+21(+,'+/-.0//.$,0+,++,0054-',,.2233.-1/0.7540+.22:760//,20+.0)5*'+.7./4268:9989+('()--)1/+2)3401210-0..-86./76-)&%'&)1,-')(2-%0402224;62*+31,/***++.--.(32+&'*&)/102(/,0-++%'+*1-;;62/0.+./02:733:9////.)&(*--+138468,8456;,30/&''**.0283232254230237/-,,,.(+*+*--0)+,)+-;:86)(),-66,59//4-,*-231+%&#%('20.025:039:9/--.,-).*+,7/.03/8-3.967/67++6:9741//(/89150+*0,+-&%'&((+/4)*$+.642231.2/12776(3)2)-654,76-/:40+'(&&*')+:33625,#&'&$',-14969+'+)$,,53/,/35;7/8091,-/(,1)202-.7()'')*-1(.)+(/-,,12/-000223;2+4441+''(..2:3+***+31121354432*-.12,8--:::7867'509,,1786512347821.(2+,066889:4560517,07.,-2+5&'*,-8.5/82/2011/320.:/$+(*31:9.;-9,7571*894786,'+*'%(*-+-81.+*''''&(*,)),++.-23)66***-2259857*()'&%#*')94:7(/+++30631*)&%()3,,*++03.)++,2-/504367///+)-2'+)-.'(,&($'*&').')-;;0396,,025:15;;99,.*()768*2(0'**//0*)*)*.00555)--+,&(%''(,1)0,/.216674-7,--0212657.12459898.*(*,148795.4),,35&3,&()&'%%%&)()+/622;600877664-.*+,)0-..032+40*(../88:98353(*-/+,.-,.,,-+-''*,/1552.1,3-0:1/40-..00785:3.0.41/074979658'5(*5:992.
@5b48da21-0547-452f-bfac-1fedc058192a ch=44 read=169152 start_time=2019-12-13T17:17:55Z barcode=BC01 runid=2c9cf7bc05858273f10e7d7ec552fc0bd742dc3e
CCGGAACACCTTGTTACGACTTCACCCCAGTCGCTAAGCCCACCGTGGTCGCCTGCCTCTCTTGCGAGTTAGCGCAACGCCAACTCGGGTGAACAGCTTTCCATGGTGTGACGAGGCGGTGTGTACAAGGCCTGGGAACGTATTCACCGCGGCATGCTGATCCGCGATTGCTGATTCCGCCTTCATGCTCTCGAGTTGCGAGAACAATCGAACTGGGAACGGCTTTTGGAGATTAGCGCTTACTCTCGCGAGTTTGCTGCCCACTGTCACCGCCATTGTAGCACGTGTAGCCCAGCGCGTAAGGGCCATGAGGCTTGACGTCATCCCCACCTTCCTCCGGCTTATCACCAGCGGTTCCTTTAGAGTCCCCAACTAAATGATGGTAACTAAAGGCGAGGGTTGCGCTCGTTGCGGGACTTAACCAACATCTCGACACGAGCGACAGCCATGCAGCACCTGTGTTTCCCAGTCCCGAGAGAGATCCATCTCTGGAAATCGTCCGGACATGTCCAAACGCTGGTAAGGTTCTGCGCGTTTGCTTCGAATTAAACCATGCTCGTTCCTTGTGCAGGCCCCGTCAACTCCTTTTGAGTTTAATCGCGCCGTACTCCCCAGGCGGATAACTTAATGCGTTAGCTGCGCCACCCAAGCACCAAGTGCGGACAGCTAGTTATCATCGTTTACGGCGTGGACTACCAGGGTATCTAATCCTGTTTTGCTCCCCACGCTTTCGCACCTCGGCGTCAATACCAGTCCAGTGGTACCTTCGCCACTGGTGTTCTTCCGAATATCTACGAATTTCACCTCTACACTCGGAATTCCACTCACCTCTCTCCTGGATTCAAGCGATGCAGTCTCAAAGGCAGTTCTGGAGTTGAGCTCAGGCTTTCACCTCTGACTTACAAAGCCGCCTACGTGCGCTTTACGCCCAATAATTCCGAACAACGCCTTAGCTCCTCCGTATTACCGCGGCTGCTGTGGCACGGAGTTAGCCGGAGCTTATTCTCCCGGTACTGTCATTATCATCCCGGGTAAAGGCTTTACAACCCCTAAGGCCTTCATCACTCACGCTTGTGGCTGGATCAGGCTTTCGCCCGTGGTAATATTCCCCACTGCTGCCTCAGCCAGGG
+
2/+0%$$*13-7,+6)++)42721/3:7+254)+3./(0.)%*))+-57645;3327///00952-+3+4./,*.082)''%&&+,&//,++3.($(,/+,/,/4;99212/-%,()&*'(3&(&)190833/,+-./..335<;:;;9:6796*)))*/.72,/1),&$%&#'/*362791795863/0-**-)1*+)))')-+7<4:*,71-,++'%)-.)069+:630005./0/0/6-.,/*//5.**.5++55785+')))/257;5694-0&#%&)'**+-)()/0+*+-/44543)2279700''%((),-65565637:/,278;51154+0.-0-01373,../534,(,02,-,.-0-,%&#$(04744478974:122;0186/'17+6;486787/8/./3:54.5*-$+&0)4146/,(&'+/''+**&),*4/*.$+$,,''.,-0/4;(641%&).4/)*-)*+),/3847877770./+(*-/1,/.26786.-)/5*323305*0+2-:;999:73224*(,-85/0-0-2;7641(),*)%&*0((.)-171618:9,)+./7//01-8://014:711)(%&%'*-0-.+:99.,.//.1-/.3..1/2156727.+-/07445&+('/1)1.2/4/0.,,*3.5*)*++2822/0/1082<-+++4,--7;9856986974235955:83621222**-*966.+-,-28:.44249576;864*+-*+9;6:33--.221,+..0087:<1/032,*5*+8;-.*,46:71.'''1)4;:202614./0&,,3--3-5.35.01137:3-,,**+)*./18135..////;69::5:-8.05267767321),/8-,)-24-/;87<20/51*-&&()0+,,5;8059478002.2.2+)-0.)..21/*'+.3373105;735/)*&*'''+,3636:/1/0/.7934/..1-,8-&(.//3-0')./,,0020'&%&''/88827//00-010164:445<759.+154*/3(&(&'-.,,/73:7*'$%0*9:9;99::5842(,&'%%)*%)%&-2222)-+,(,*3177.(&),,)''*10.6:5+..-/40.0,.(*+3+0,)
@ce2cbc41-1293-46cc-a67c-a12393486381 ch=253 read=235809 start_time=2019-12-13T17:17:59Z barcode=BC01 runid=2c9cf7bc05858273f10e7d7ec552fc0bd742dc3e
CGTTTTGCTTGTTACGACTTCACCCAGTCATGAATCACAAGAGTGGTAAGCGCCCTCCAGAGGTTAAGCTACTACTTCTTTTGCAGCCACTCCCATGGTGTGACGGGCGGTGTGTACAGGCGAACGTATTCACCAATGGCATTCTGATCCACGATTACTAGCGATTCCGACCTCGCGGAGTCAGTTGCAGACTCAATCCGGACTACGACGCACTTTATGAGGTCCGCTTGCTCTCGCGGAGTCACGCTTCGCTGTATGCGCCATTGTAGCACGTGTGTAGCCCTGGTCGTAAGGGCCATGATGACGACGTCATCACCTTCCTCCAGTTTATCACTGGCAGTCGCTGAGTTCCCGGCCGGACCGCTGGCGGATAAGGGTTGCGCTCGTTGCGGGACTTAACCCAACATTTCACAACACGAGCTGACGACAACCATGCAGCACCTATCTCCGCGGTTCCGAAAGCACATTCTCATCTCTGAAAACTTCCGTGGATGTCAAGACCAGGTGGGTTCTTCGCGTTGCATCGAATTAAACCCGCATGCTCCACCGCTTGTGCGAAGGCCCCATCAATTCATTTGAGTTTTAACCTTGCGGCCGTACTCCCCAGGCTGGCGGTCGGCTTAACGCGTTAGCTCCGGAAGCCACGCGCCTGCGGGCACAACCTCCAAGTCGACATCGTTTGGCGTGGGCTACCAGGGTATCTTCAATCCTGTTTGCTCCCCACGCTTTCGCACCTGAGCGTCAGTCTTCGTCGAGGGGCCCGCCTTCGCCACCGGTATTCCTCAGATCTCTACGCATTTCACCGCTACGCCTGGAATTCTACCCCCCCTCTACGAGACTCAAGCTTGCCAGTATCAGATGCAGTTCCCAGGTTGAGCCAGGAGTTTATCTGACTTAACAAACCGCCTGCGTGCGCTTACGCCCAGTAATTCGTTAACGCTTGCACCCTCCGTATTACCGCGGCTGCTGGCACGAGTTAGCCGGTCTTCTTCTGCGGGTAACGTCAATGAGCAAAGGTATTAGCACGCCCTTCCTCCCGCTGAAAGTGCTTTACAACCCGAAGGCCTTCTTCATACACGCGGCATGGCTGCATCAGGCTTACGCCCATTGGCACAATATTCCCCTGCTGCCTCCCGTAAG
+
%&-1,-%&(&&0/),0/33:*')0+-.344:99:8411/0'&'(+-,*((&(57-*,/$($'+0526-44--)*(.63063''%&$+%&&).2(#&')1/,+011::6252121.*+*+2)&&)'%*+673237)*)'3/01;9856170),-,/0,.404465947--/6922%(*.()+0'..6/512366909625182873021.(.*,-2,(&((/57984-4-++0007111)$%))(/+/272-011'*.257:;454*')+/+//.,,'()+16106;::527'28:7;7721)((&')0688:0,%,/5;972/('-1:+,.<9;:3:2-1751/1/+.580;/+.445:9:::;4:/+-20225*0--4.1-34745;145;61+-(.()(&+*5/.8/,-1241.1033232.,*-14'/6251:,56444/&0/-2*%/(+,;6('('%&&%*+0:5.00-.444319;90597;78:;;;99931050,+*5*'(.2455975843:45598&,&,'591/7))2.,*+,1-+0/433522360,*.,074,,063-2..+*-../1/882.32666461;35/70/-/13,+/12)/21.62))$&%&0,./0+,6/,-0/-)+))%-402-0*0+''$(.,+'*2,1,+.(2+(-(*.5898).+(+/234+.,,++/52740/01.+/(+3153535=/*,-4.2-%)**.45/())27223-/3886870../'02'(065-3.+*3-5.559:1290:987:22/3(),011540213/0860/3:0795/%+)(/-1-2.1.-20337-)*,/562+,+++334%*(**/8...00:3589676/6/02*,,-1,*'4)&'/*$*-6/+-1-,,/.237669732%(%&)/.*+)'&(&&)*.,(&(...16/('/,(-,/12,-.47:137-2849-300/1:010363.,&*((+*+*+2,,)2,,03,548665:945:8422*2.1/2+19-++)#1%'$($((.482:48-23/*625-82/-++++'()/%0'''--.-0,0-+5:6%&%'%*,/6:79141///10,1$.2//-%)),65-1-.()'.-10229+,()'*,*-/60+91+-2&(
@6b646361-aa8d-4193-b404-521f5610d4e3 ch=97 read=183500 start_time=2019-12-13T17:18:13Z barcode=BC01 runid=2c9cf7bc05858273f10e7d7ec552fc0bd742dc3e
CTCCTGCAGGGAGGCAGCAGTGGGAATATTGCACAATGGAAACAGAAGCCTGATGCAGAAGCCATACCCGCGTGTATGAAAGAAGGCCTTCAGTTGTCTCAAGTACTTTCAGCCCAGGGAGGAAGGGAGTAAAGTTAATACCTTTGCTCATTGAAGCGTTACCCGCAGAAGAAGAAGCGCTATCCGTGCCAGCAGCCGCGGTAAGTAATACGGAGGGTACAGGCGTTAATCAAGATTACTGGGCGTAAAGCGCGCCAGGCAGTTTTGTTAAGTCAGATGTGAAATCCCCAGGCTCAACCTGGGGCATCTGACCACTGGCAAACCCGAGTCTCGCCAGAGGGGTAGAATTCTGGAGTGTAGAGTGATGCGTAGAGATCTGGAGGAATACCGGTAGCGAAAGGCGGCCCCCTGGACAGACAGCGGCAAGTGCGAAAGCGTGGGAACAAACAGGTTAAGGCCACGGTAGTCCACATGCGTAAACGATATCGACTTTGGAGGTTAGCCCCTTGAGGCGTGGCTTCCGGAGCTAGCGTTAAGTCGACCGCCTGGGGAGTACGGCCGCAAGAGTTAAAACTCAAATGAATTGACGGGGGCCCGCACAAGCGGTGGAGCATGTAGTTTAATTCGATGCAACGCGAAAAGAACCTGAGTCTTGACACCCACGGGAAGTTTTTCAGAGATGAATGTGCCTTCAGGAACCGTAAGGACAGGTGCTGCATGGCTGTCGTCAGCTCGTGTTGTGAATGTTGAGTTGGGAGAAGTCCCGCAGCAGGCGCAACCCTTATCGCTGTTGCCAGCGGTCGGCCGGGAACTCCAAGGGAGACTGCCAGTGATAAACTGGAGGAATTGGGGATGACGTCGATCATCGCGGCCCCACTTGACCAGGGGCTACGTGCTACGGCAGCATGAAGCGACCTCGCGAACAAGCAACGGACCTCATAAAGTGCGTCATGTGAAATTAGTTGGAGTCTGCAACAGAGCTGCTGCCGCCAGCAGAGTCGGAATCGCTGGTAATCTCGTGGATGGAATGCCACACGGTGAATACGTTCCCGGGCCTTGTACACCGCCCGTCACGCAAAGCTAGAAATTAGGTTGCAAAGAGATAGGTAAGCAACGCTGGGAGGGCGCTTACCGCTTTGTGATTCGCGGCTGGGGGGGTGA
+
-/1,+&'',2))587255.28564(.*,.4$.'*.30)+''%&%%*()//,)(.*))'(($$#&%&+/''+,.27632/1)(+/-33629/%.)3&-)($-)$(')-/,)(')')&,7.*..+,+0'&$(*+/-08/.*',(*--)/1,'+'&)**+,/,*14,%,*+/.())&))'*(*,.'12+///0'**++.7,+))(&&&*+1,+./7.-2*'()&%$#&)%+)(*)*)&-2-14:841-1//+'%%&$(+(476321;<*(/8+.*013334&+'(25.146-&,597:,6052...''%+-.,)(&').,0+/+)($%)*+....$##&'())+1-000221-*,*'&)(%&'&'$&'$%&()/*,,-/5468..4-81633+/)#&&(,,(-10.61879-')-',*.,,$*'(')+'(+.4%',+'(/.',)&&(+563+//(2'*'))(%'&*()')..),&''*+-2<9-,++'//.$*(&$******(#$$%)&%(),.20341:76-5)+++-0'()**,5/3*////414794448*)(*+719542645*&*./3660,*-/81./0435879&/7.)).)',+10/664932*&(*'*')&-3;9-3281110,12)/%''(+--)++.*)(%$((-(&(-,054())-'()++5994+'((+,0,*.(+0147545(.02.8:31&&*(,+-,4...1001-2---682.02+111236406/)&)*&*..'#/)1'-/.+**('+1((,.%4%&.5517/84*(,),--./,36/1601239,+-(.('*+*(,/6).'*)(&+*66776)/.*,/0:7880*)*'+&,''01/'+,-1(/)(&,./93%&%&()/*#'&&().-,..,&(%&()*')&%(*+%&(+*&&('&*++-6672'(%%&12*-+&/*.-/1,,%%'00*1.//01(-(''&&$&$%'-5/.'))'(()+,/)*&#%##%&$%%#%%&',(+''&'&)%%'+1+,'*',2.,)*..,)*((,*./66/&)&()-+//;8471516/('*/2/1.++0.-/2/0:0/050/'.))&&%%%%('%(&&,1-9/564/$$&*+'+)(,.%+-,,$$$%)0(+/)++-04-/,%'+-'%'()-92*(/*4426643/(+')
@6b1e61fb-d759-4a13-84c0-c2152bb277d8 ch=360 read=165262 start_time=2019-12-13T17:18:06Z barcode=BC01 runid=2c9cf7bc05858273f10e7d7ec552fc0bd742dc3e
CCGAGGATTGCCTTGTTACGACTTCACCCCAGTCATGAATCACAAAGTTAGCGCCACTCCCGAAGGTTAAGCTACCTAGCTGTTTTGCAACCCACTCCCATGGTGTGACGGGCGGTGTGTACAAGGCCGGGAACGTATTCACCGTGGCATTCCTGATCACGATTACTAGCGATTCCGACTTCATGAGTCGAGGTTGCGAACTCAATCCGGACTACGACGCACTTTATGAGGAGGTCCGCTTGCTCTCGCGAGGTCGCTTCTCTTTGTATGCGCCATTGTAGCGCACGTGTAGCCCTGGTCGTAAGGGCCATGATGACTTGACGTCATCCCCACCTTCCTCCAGTTTATGCGCTGGCAGTCTCCTTTGAGTTCCAGCCGGACCGCTGGCAATAACAAGGATAAGGGTTGCGCTCGTTGCGGGACTTAACCCAACATTTCACAACACGAGCTGACGACAATGCATGCAGCACCTGTCTCACGGTTCCCGAAGGCACATTCTCATCTCTGAAAACTTCCGTGGATGTCAAGACCAGGTAAAGGTTCTTCGCGTTGCATCGAATTAAAGTACATGCTCCACCGCTTGTGCGGGCCCCGTCAATTCGTTTGAGTTTAACCTTGCGGCCGTACTCCCAGACGGTCGACAACGCGTTGGCTCCGGGAAGCCACTTATAAAGAGAACAACCTCCAGAGTCGACATCGTTTACGGCGTGGTTAGGTATTTAATCCCTGTTTGCTCACGCTTTTCGCACCCTGAGCGTCAGTCTTCGTCCAGGGGCCGCCTTCGCCACCGGTATTCCTCAGATCTCTACGCATTTCACCGCTACACCTGGAATTCTACCCCCCCCTCTACGAGGACTCAAGCTTGCCGGTATCAGATGCGGTTCCCAGGTTGAGCCCGGGGATTTCATCTGACAACAAACCGCCTGCGTGCGCTTTTACGCCCAGTAATTCTAACGCTTGCACCCTCCGTATTACCGCGCGGCTGCTGGCACGGAGTTAGCCGGTGCTTCTTCTGCGGGTAACGTCAATGAGGCAAAGGTATTAACTTTACTCCCTTCCTCCCGCTGAAAGTACTTTACAACCCGAAGGCCTTCTTCATACGCGGCATGGCTGCATCAGGCTTGCGCCCGATTGTGCAATATTATTCCCCACTGCGTGGCCATA
+
2+*&,-)0*&(%&*)3/./5456943.695)020&)*)234241-)*(%'(*+.3%()2,*(+),-3446)-0*4+)&%'/$/10+++-&65+(-+18,(0/.+*+*+22440224134353::-:56-;91.-,)-230(*1.52734568)((++-')+06852.,,,-19<34113665'+'&-*+*)))30./+(4,.12722.24-+0)*/.1+-(,+3:0053..%,+.17/0.80446362,-***-.-11538098//432)*,0671:/+*,+$+'+*+&-'*.3//4297413%&-(+1-**+,).('&('./13+/0.8-*//370*()++,4<0../0&,.02+'*+,87,*2..0-4*0+$()*.0171/0--63.+%+*',4'/*07.*--/0/0/.0/0.9211:5..-*0))'',10,/82,-/20+)*)(.-/00.-'*'*'%),/3523/007.12-&(&(+508/+,+,/+**,**2;5244669761316*(+*+.().;786.1,/-45:108/2:.+-/83853/0,5/-.457()*3).(*##%(+--//64027-./-*00/2:52761)/484:4/%-32+%*.5/-0.--/,./'&)*)*-.23.,0:3632((%%(,((()0(.'():+-3-')%'*$'$$%(&&(%$&&)+-0/3,0)*&$&'1102022/70-'+++**(+'))%*'*(287/9.50)(--;1.1/0()&(433+1(*%.+0,,054610%(**,0.*,1**,+,)*7,/:3;679;011/000:<8917((*--63312'++028/336.0012/3967/9.8.9./1382964,-/.&-+*))//5723.0/9,.8&/0/./-/1224(2/200)+1.5.+(4-4.+,7-+92(**)*202-00-3872/,27.---.41,*668,01.3--(,-3675,%-////11.1.1731100446:67;50.&*./))()'))$*'.$',5,--7.8/,-72:;<83-4+3-*.:635*3()(+*)529*/).*-+.(),0+#((36,4<4+*.50*94.-/+*,*+34/),)'+.+()-,0367:44;332))')*101+1**+-,--.%*-+,7/1.670&%2&&((+)-,)%--/0/357((&&$%#$%#%###
@2144111c-9a0f-4791-9c00-587dd97a4104 ch=27 read=73471 start_time=2019-12-13T17:18:19Z barcode=BC01 runid=2c9cf7bc05858273f10e7d7ec552fc0bd742dc3e
CTCCTGCGGGAGGCGAAAAGAGGGCGAGGAATTTTTTTTCGGCGGAAACTGGTAGAGCAACGCCACGTGAAGAAGGTTTTACCGGTTATGTAAACTGCTATTATTATAAAGGAAGAACAGCGGCTACAGAGTAGTGGCCGGTGACGATGCTGATAGGCACGGCTAACTACGTACCAGCAACCGCGTGTCACGGCAATGGAGTGGCAAGCGATAGGATTATTGGGCGTAAAGAGGGCGAGGCGGCAGCAGGGTCTGGTGAAAGCCTGGAAAGCTTAGCACCAGTAAATACATAGAAAACCAGGCAGCTAGAGTGCAGGAGGAGGATCATTAGATTCCATGTGTAGCGAAGTGAAATGCGTAGATATGGAGGAACACCAGTGGCGAAGGCGACGATCGGCCTGCAATGACGCTCAGTCCAGCGGGGAGCAAATAGGATTAGATACCCTAGTAGTCCACGCCGTAAACGATGAGTACACTAAATTATTTGAATGTCAAAGTTCAGTGCTGCAGTTAACGCAATAAATTACTCCGCCTGGTGGTACGTTCGCAAGAATGAAACTCAAAGGAGTGTGGGGAATATTTTGAAGCCCGGTGGAGCATGTGGTTTAATTTAAACGGCATGAAAGAACCTTACCGAATCTTGGCATACTCATCCAGAGATGGAGAGATGGCTATATAGGTGGTGCATGGTTGTCGTCGAAAAGCTCTCGTGTCGTGGATGGCTGAGTTGTTAAGTCCGCAACAGGCGCAGCCCTTATCGTTAGTTACCATCATTAGAGTTGGGGACTCTGGCAGGCTGCCAGTGACAGGCTGGAGGAAGGCGGGGATGACGTCAAATCATCATGCCATATGACCTGGGCTACACGTGCTACAATGGATGGTGCAGAGGAAGCGAAGCCGCGGGAATTGAAGCAAAACCCATAAAACCATTCTCAGTTCGGATTCGCCAGTCTGCAGCTCGACTACATGGTGAATGCTAGTAATCGCGAATCTAATGTCATGGTGAATACGTTCTCGGGCCCCTTGCTTTACCGCCGTCACACGAGAGTTAATGCTTGCAGAAGCCGGTGGCCTAACCGCAAGGAAAGGGACTTCATCTACAAAATTAGGATTGATGATTGGGGTGAAGTCTCGTAACAAGGTAACCGGAAGATGGGAGCGACGAGCCGTGGAAGTTAACACAAAGACACCGACAACTTTCTTCCAGCACCATGCGTAATGACTGCA
+
()-1-)1+9,),+(115.)'%())&(%*''))-505-/.&(&%&-(**).*('%&&)).0,)01(+)()',(+0/32,)%'.6+1-0%*&(-1'+('','**%/'&'--***-*++.0%'(&*((*,''&&&&))$'+,')((&'%#&$&'-.(%&%$&&*/-,,82201/1.7;0/10'39,)(&$%(%(&('')(()%&&)''+3(('%$%&(%*'%**-3534.73+((-05'+(')*)1.&--()/454/-*(('.-*,4/2)*%(%&''(#&#*))*/42,(&'*,)(.*-.++,./($%%%((./13613.())(-)**(#*'%(0,4.5551,&%&)**(%')')5.+,455636500--+0,.315:6&++/-/))0*117:-,+))*/0953.1*&(+,.4,0'()0'%$#&/1('++7::4.',&/,/)/3789().'),,2-)&'#$&%),4461+-((%&#&$&'&'#)&$&'%&%)*)100:4./87-.03*((()138685//0801310,'$&*-)+-+--.'(*'&'*.4*-.,&)**%,0*)*+*/+&&&%$&&(&-+&$&$&%#$%,+*,***014.&)-+.&)(/+1)%$,)&&,+*&**&%%,,((/9+'%$%()&'0/(+))&.---)&'%&0,&(+,-852(''&(3))221&%#$&(*/3/./01..11--1757,,03''(())()+')(%'+)/,*%&$'&)*2%-+,()-+'#))()$'))&&'',)&%(,-5+3/++-1-/,%))'-2('%(-6,77+/552.-+-').36669-64330&&('&,-*)((-,4--084/46541147;:221.-$%#&$%%'((,-.+%(.+0++&(%&%''&(/846433/1,-***')'&%$%&&(&&)))**,(,+0,/711046135*')+.24-84:;690&,,4010.3.&&&)*.530-0-+-..*+*-..+'*'&&''(&(.('+-.,.(''&0/0(,((#(()))*,%'/-/475;4340,/296+*,'&&&%&)-(*%%)+*)%'(%$()+2%)'%&)'$,$%.-%-1+/1.-0)*374//110,)*+%)(1()&&$*,,('%..)&2(%50/1.'(-,*1-+')((,.4--+'****.*/5,4//869.10()32*/+$')+&/$%-0%',+-((*,:/5./+-,&))(+52-+0%&'++-,30/'$'+')+'&&'%'+)$&#%$%%%
@8ab6a038-c853-4e73-b40e-0d868d36183a ch=349 read=97657 start_time=2019-12-13T17:18:25Z barcode=BC01 runid=2c9cf7bc05858273f10e7d7ec552fc0bd742dc3e
CCGGTTACCTTGTTGCGACTTCACCCCAATCATCACACCTTAGACGGCTGGCTCCCGAAGGTTACCCCACCGGCTTTGGGCACTTCCGACTTTCGTGGTGTGACCCGGGCGGTGTGTACAGGCCAGGGTATTCCACCACCAGTATGCTGGCCTGCGATTACTAGCGATTCCCACACGACTTCACGTAGGCGAGTTGCGGCCTACGATCCGGGCTGATGTTTCGGTTTGTCATGCTAAATCAGCTGGCAATCAGATCGTCATCCGTGGTCGTTCCATCAGATCGGTCAGCATCCGGCCATTGTTCAGTGTCATCAATCAAGAATCAGGTTCGGTGTCAGATCGTCCGTTCCGGCGCAGAAGGGTCGATGCCTCCCTGCACCTGGTACCCCGTCGTTTGCGGCCGGGACTGCCGGGGTATCTGTCCCGTTCGCTCCCTGGCTTTCGCGCCTCAGCGTCGGTTTTCGTCCAGAAGTCGCCTTCGCCGCACCAATTGTTCTTCCACATATCTACGCATTTCACCTTTACACTAGGAATTCCACTTTCCTCTCCGATACTCTGGGTGGCAGTTTCCATCCATCGCGGGGTTAAGCCCGAACTTTTAAGACAGACCCCGGTGACCAATCCGCCTGCGCGCGCTTTACGCTTAATAATTCCGGACAACGCTTGCCACCTGCATTATTACCGCGGCTGCTGGCGTAGTTAGCCGTGGCTTTCTATTCCGGTACCGTCGAAATCCTTCTAACTATTCGCAAAGAGGCCTTTCGTCCCTACGATTAACAGGTGAAATCATCACTCACGCGGCGTTA
+
4-+).2*/0---4-%*+./06/--780,1-03.)$&&'()()+20..-()++./8/+-/,1.6%*,*)+.4/6*+2-,642+-+-46.--246026593310,4,)+161471..*,(.,(()%$+($%#(&''&2($-&$)./0310///2/22/,3-,-*%)+,/3/55)%'$')*31,.'*,//243,,+,--+',5--+/-++2'1($&%%$(&*,(&&&*&%#$%#$$$$$%$%$##$$$$##$##$$##%&(%$$'%####$#$&$$###'&'&$#$$%%$#$%&($#####%$#$$$%%'$&&%&$%$%%'$$'%%+%*$(&$#$%#$%%$%)'#%$##$$#$#&%#&%&0'+,0*/.13%0-+/4**-11391225,0**'$)*5713&(*-3.(95643,.-)271/0--+&)-63-21//4461+)/40/86420-,0,/&(,346'.2;<:-518&&%1*%))*395;7679&*%(&&&-)*262/3++'()('..0'324208/*(2006'&')11+*))-/41/),0:5/021471,--+,,0+,9.--2/+10</05(,67072)/'/6../64)1.)(+./.9:2.5+/.65,5+,&($%'*+00923*)0135531--%&*,'%,)*'',0+47921/31398:64324030.60/%3+//.1715;806///677+-'(''*/.+,23%0(/*089/457<63/71/10.0.(-(&)595:1,,-0448;84664+)%,)(&'+(**&--(%)*)&-0.70$%#$#%%%(%%(*&221&.,.39***'%
