# Supplementary material for: De novo species identification using 16S rRNA gene nanopore sequencing
Source: PeerJ. 2020 Oct 21;8:e10029. doi: 10.7717/peerj.10029 (PMC7585375; doi:10.7717/peerj.10029)
Supplement: Supplemental Information 3 [file peerj-08-10029-s003.zip › pass_fastq_runid_2c9cf7bc05858273f10e7d7ec552fc0bd742dc3e_446.fastq]

@52c21b21-39e2-4ef0-930b-e7c3f2aeea40 ch=338 read=90516 start_time=2019-12-13T17:18:35Z barcode=BC01 runid=2c9cf7bc05858273f10e7d7ec552fc0bd742dc3e
CTCCTACGGGAGGCAGCAGTAGGGGATTTTCGGCAATGAAGCTGACCGAGCAACGCCGCGTGAAGGAAGAAGGTTTTCGGATTGTAAACTTCTGTTATAAAGGAAGAACGGCGGCTACGGAATGGTAGCCGGTGACGTACTTATTAGAAAGCACGGCTAACTACGTGCCAGCAGCAGTAATACGTAAGTGGCAAGCGTTATCCGGAATTATTGGGCGCAAAGAGGGAGCAGGCGGCAGCAAGGGTCACCGTGGTGAAAGCCTGAAGCAACTTCAGTAAGCAAAGCCAGGCAGCTAGAGTGCAGGAGAGTCAGTGGAATTCCATGTGTAGCGGTGAAATGCGTGATATGGAGAACACCAGTGGCGAAGGCGACGATCTGGCTGGCGGCGGTCAGCGTGGGGAACAAATAGGATTAGATACTGGTAGTCCACGCCGTAAACGTGCAGTACTAAGTGTTGGATGTCAAAGTTCAGTGCTGCGGTTAGCGCATGAAATTACTCCGCCTGAGTAGTACATTCACTTAGAATGAAACTCAAAGGAATTGACGAAGGGGCCACACAAGCGGTGGAGCATGTCGGTTTTAATTCAAAGCAACGCGAAGAGCCTTACCGAATAATGACATACTCATGAGCTCGAGATGGAGAGAGACTATGAGACCACAGGGTGGTGCATGGTTGTCGTCAGCTCGTGTCGTGAGATGTTGGGTTAGAATCCCGCAACGAGCGCAGCTCTTATCGTTAGTTACCATCATTAAGTTGGGACTCTAGCGAGAGACTGCAGTGACAAGCTGGAGGAAGGCGAGGATGACGTCAAATCATACATGCCCCTTATGACCTGGGCTACACGTGCTACAATGGATGGTGCAGAGGAAGCGAAGCCGCGAGGTGAAGCAAAACCCATAAAACCATTCTCAGTTCGGATGTGGTCACAACTCGACTACATGAAGTTGAGCTCGCTAGTAATCGCGAATCAACGCATGTAGCGGTGAATACGTTCTCGGGCCTTGTACACACCGCCCGTCACACCACGAAGTTGATAACGCGGCAGGCGGCTTCTTTCCTGAGAAGGAAGCTGTCTAGGAACAGGACGGAAGTGATTGGGGTGAAGTCATGGCTCGTGCTCCGGAAGATACGAGCAAGTAGAGGTTAACACAAAGAACACCGACAAGCACTCTTCTTAATACGTAACGGCA
+
+,0.+,/*2,)*0.-*.)*,*,,63+.9:9-6;73:2/%&$%$))2444-40/.)-6()'**)0-0*2').,./;:+3+0).0&0-4/06145.6/..78)2*4.-4851972:3223'(*)'+5/.-9/&+,,-1/12,++)*/.&+*+)*%'-4.0/402255742,,&&%%'#-+)2/01587,022/-2/-54361.2,+0)',($+*070/)(0/)'')5,(-.-18:8:5//./)38710&&$%'+)10/24.054*-(%&%&&/+1+--.+'+))-'*,*.472223/...//705.,'%'(&&&*+*,/,9-:42220/./,+(&(+,*('''$'$&()-,++--0119,+-0--+2.'+,-9:6453&)()$.),'%%%#''(),01660,)')26**--6+2.*'%%$(&',323583,.+/58::856(*$%$&)**//2++'33,60959133++/1:,/2-,()--021)%)')'+$)+())),,15.0974.//030--%.,*(+-*.,187.-7,*676;.))')-3043-+--79003%*+.-5/004238/-,-533.343<;.17392,(,&(*5732134,,-/110/0-))50)&''()11)1/0.-&'++-8%(*+0:8/-)'),+(,-.5.-+&%'('/2*+,./'-/522731055550+23650+.3/1/-*.33140997;6))+,.44,--,1('**%,&$%)',,+.7314')(0,0889700414/-5*3/22424022&&%(-/96.7,,234462..04,)+'(*+(*+)0*5/122./-4:-)*.*%'),3/93.+622127:,/-//-**&()-/8:4729124.1)2-;;:1,10-3+-379/2315/..3'),)'12<:-86-)2-8900256;434+//704711*/&0-+%),.///2(225543.3/)5*+%'&(3/131,,.-,126*4,+//&.'(*)%&$%)'535586.223;636+,35,3-*+0424348119-.24+++.3,/,+')/-$'-,)'$%''&$-*'%'%',&&'%+%#'&'*((('%'(*%*+0+(&%$#'..(%('&&&(*/80576.,-10+-.'')$$'*&,-.*1&+)+)&)'#&%)$'&%',0)(+.*5-/+--06((&+-15.).2(+&'%%'('*%$#,,4420*,)$##%%
@5b3dc9b4-2087-4465-a485-b311eb020eb5 ch=191 read=262510 start_time=2019-12-13T17:18:32Z barcode=BC01 runid=2c9cf7bc05858273f10e7d7ec552fc0bd742dc3e
CTCCTACGGAGGCAGCGGTAGGAGATTTTTTTCGGCAATGAAACCCTGACCGAGCAACGCCGCGTGAAAGAAGGTTTTCGGATTGTAAACTTCTGTTATAAAGGAAGAACGGCGGCTACAGAGTGGTGGCCGGTGACGATAACTTTATTAGAAAGCCTGACTAACTACGTATAGCAGCCGCGGTATTAATACGTAGGTGGCAAGCGTTATCCAGGGTGTGGGCGTAAAGAGGGCAGGCGGCAGCAGGGTCGTGGTGAAAGCCTGAAGCAACTGTTAACCACCAGAAACCAGGCAGCTAGAGTGCAGGGAGGATCATTGGAATTTACATGTGTAGCGGTGAAATGCGTAGATATATGGAGGAACACCAGTGGCGAAGGCGACGATCTGGCCTGCAGCACAGGCTCCCGGTCCCGAAAGCGGGAGCAAAATGGGATTAGATACCTAGTAGTTACGCCATTAAACATTAGGTACAAGGTGTCAAAAGTTCAGTGCTGCAGTTAACACAATAAGTACTCCGCCTGAGTAGTACGTTCGCAAAGAATGAAACTCAAAGGAGATTGACGGGGCCGCACAAGCGGTGGAGCGTAATGGTTAATTCAGAGCAACGCGAAGAACCTTACCAGGTCTTTGACATACTCATAAAGGCTCCAGAGATGGAGAGATGGCTATATGAGATACGGGTGGTGCATGGTTGTCGTCAGCTCGTGTCGTGAAGGATGTTGGGTTAAGTCCGCAACGAGGCGCAACCCTTATCGTTAGTTACCATCATTAAGTTGGGGACTCTCTGGCAGAGACTGCCAGTGACAAAGCTGGAGGAAGGCGGGGATGACGTCAAAATCATCATGCCCCTTATGACCTGGAGCTACACACGTGCTACAATGGATGGTGCGGGAAGCGAAGCCGCGAGATGAAGCAAAACCCATAAAACCATTCTCAGTTCGGATTGTAGTCTGCAACTCGACTACATGAAGTTGGAATCGCTAGTATCGCGAATCAACGCTAATGCGGTGAATACGTTCTCGGGCCTTGTACACCGCCGTCACACCACGGAAGTTGATAACTTGCAGAAGCCGGTGGCTAACCGCAAAGGAAGGCACAATACAGGTGGGATTGATGATTGGGGTGAAGTCATGGCATTAACCGG
+
-.4)'%)+*(/,-,+,,+'(&(%&&-*$##$()/4/8//.*71.6)(*+:7975777768;/--')&+(&-+.51;876&5$2')+375129241322399)/+11-39210,3../07-*(&('+/)/21(,-,+'&$$)%&*3-(++,&++,(,1**)),*0/0.2(0$&')+,2340.),,%-*,-//067385768547464451.4()52)+.13982216.-*'-1*()-7649+(*(-*26,7*-1754095/19630/(*-//1*2*3)%'%)&'(,33/82423,/00/%'+-.53/2+&*7/79)0+-))%)'&%()+-510056081/,15,-4:832:621),04-.-.0.01;168271++6*518:110003*/*.*).,'*&'%'$$%')''1/--.'*-+()*5.&*,/::7/,60+6+$(2*'28*,+/-',%$%$%&%+)6-&'&&(('(&''+%&$%%&&)/50+,:966722012554732/.01820+(++../2,-+())*,.//35268-+042+*-356450..00/,%(')*,5033038457%/*-/42.-3-/.(**&1)0-2668185;3+*&(*/.0..-0/++2*%)'(16)+**)(*&'&+,34650,-)+()*'(-)*/'))981//-+34844444871,0,047(-'.)2-/012,51;,/1413/47788986667100)**-725*/)-)--)+/41.2.-)()(//0.'00)*+*,:6/:/+.-,5853/,0-1.-8-8:<262,++))-**&'%*3489:5',)*--/4))1241*))(,+**'238298831..199+/02;724/.74+-723/0.3+.3&''+//./++****.-/5648<:;5240.&-',+*1)&+%*0-/-004904.*),3<54;6**-:;84:9:<846/3239(3+533236-++)++.030-0143634/30,4-6-9768100-'+&*,0652648/'.(&)%%'(**2355:2+11:<759/:77-.5/*+,,.80/1+-145344-//*(.++0..+1+))+).*(,'&/-,2''$$$(),,,-54*)(+(()*$)***$$&%$'%)((/-,--0/916881*,2,,,/.5-.*'**0,57-3
@2e724cbd-c973-44e9-9813-f4f4f24d3ac8 ch=27 read=73481 start_time=2019-12-13T17:18:37Z barcode=BC01 runid=2c9cf7bc05858273f10e7d7ec552fc0bd742dc3e
CCACGGTTGCTTATTGCGACTTCACCCTGATCATGAATCACAAAGTGGTAAGCGCCCTCCCGAAGGTTAAGCTACCTACTTCTTTGCAACCCACTCCCGTAGTTGTGACGGGCGGTGTGTACAAGGCCCGGGAACGTATTACACCGTGGCATTCTGATCCACGATTGCTACTAGCGATTCGACTTCGGTCTAAGGTTTGCAGACTCAATCCGGACTACGACGCACTTTATGAGTCCGCTTGCTCTCGCGAGTCGCTTCTCTTTGTATGCCATTTGTAGCACGTGGTAGCCCAGCCCTGGTCGTAAGGGCCATGATGACTGACGTCATCCCACCTTCCTCCAGTTTATCACTGGCAGTCTCGCTGAGTTCCAGCCGGACCGCTGGCAACAAGGATAAAGGGTTGCGCTCGTTGCGGGACTTGGCAACGCATTTCACAGCAGGCTGACGTGGCCATGCAGCACCACATCTCACAGTTCCCGAAGAGCGCATTCTCATCTCTGAAACTTCCGTGGATGTCAAGACCAGGTAAGGTTCTTCGCGTTGCATCGAATTAAACCACGCTCCGCAGCTCATTGCGGGCCCCGTCAATTCATTTTGAGTTTAACCCTGCGGCCGTACTCTCCCCCAGGCGGTCGATTTAACGCGTTAGCTCCGGAAAACCACGCCTCCAAGGGCACAACCTCAAGTCGGCATCGTTTGCGGCGTGGACTGCAAGTCTAATCTATTTTGCTCCCCACGCTTTCCGCTTCCCTGGTACGTCAGTCTTCGTCCAGGGCCGCCTTCGCCACCGGTATTCCTCCAGATCTCTGCGCATTTCACCGCTGCACGCAGATTCTACCCCCCCCCCTCTACAGAGACTCAAGCACCAATTATCCAGATGCGTTAAGGTTGGGCCAGAGGTTCACATCCTGACTTAACAAACCGCCTGCCGCGTGCGCTTTACGCCCAGTAATTCCGATTAACGCGCACCCTCCGTATTACCGCGGCTGCTGGCGCAGGTTAGCCGGTGCTTCTTCTGCGGGTAAACGTCAATGAGCAAAGGTATTAACTTCTCCCCTTCCTCCCGCTGGCACAGCCCGAAGGCCCCAACTTCATACATGCGGCATGGCTGCATCAGGCTTTGCGCCCATTGTACAATATTCCCACTGCTGCCTCCCGTAGGAAC
+
81&')+-,''((#+)#')(,496958-&%%./+,,/651)*-3-*+.0,-*')--0()+-&&+)(/-60*(+,36940018.387*./034-&))8:0*8509.%*,,7498/.2//00448872,90+-5322,-...,)))36)6/9345;80//03)&(*026&'%#%)*++..2.7,,-/,((%&&'&'+./8/),&'.++/0;50)2/251))/,,(-',085*,(*((-'(*,1-21/+*%&''+..'(/,5434:*+321**,//71,,+0/*,,+*'&'''%%'+-43,09:912,*,131/'''()*)(%%&*+77:+:4+(0/0844-0(*,5;300,%(((%%(.2424%&*)(+,+1(%&/)3-57925435/.1./+14263.-*./0456687874:2419:5/3.%'*)/,+-+/7&,%$%(+).00,,%)&%'*7068-4+0/.30$%%)236+--32;*2('*+*$))(+&+5./22/--,&'-0/1275:777601*-222103<04:3-+(.,:88;;8995956591&')/-4;:9.,,$++0+%+$0.02(1)*,176388-+34,)2;8.9;:*/++6:-3-9;41012150+--/.,)-8;9*(+-,.:880149235310.212-102)2/-4+')**,/06.7)-%27*+)+595:15(-*...%--146294)'+++-05:422,4)'(%#%&)*+*%002*&)*160+*-/.55-2($&)'-.''*'&%%$,634564966/8)%886+.((''(*(),+03.4..072//.2-,-0004-,,+,-3:80+.*()(''&*,/2+.1721.2165229:8/13536()%*)5681.&)$.$(''(.-0')+++(+'(*&')**.''+5+&'&'),*))*)0310.-,0+7/4,-,0947:43/**-/52-,*+,,%.*0/,)+0)-,6-++02849/))%'(/7/-0:741/5*1-+*3--.33,4)(&'$')+.,,06%3/,004031../.3.+(,,(,236,3+*)3415*+(.,-/1)(//')-98..60&(15-)5&+&%$&&&--,*&-('%&')'&(*.+'))**1/3,7./0.398222003/7,--)(.*37,)-51309766433114%++.26679298),6.2)-%+
@98e16e04-12a7-4da1-8889-b0058f99da4a ch=195 read=103920 start_time=2019-12-13T17:18:46Z barcode=BC01 runid=2c9cf7bc05858273f10e7d7ec552fc0bd742dc3e
TCACCCCAGTCATGAATCACAAGTGGTAGCGCCACTCCGAAGGTTAAGCTACCTGCTTCTTCTACCTTCCCGTGACTGACGGGCGGTGTGCACAAAGGCCCGGGAACGTGATATTCACCGTATTCTGATCCGATTACTAGCATTCCGACTTCATGAGTCGAGTTGCGGGCTTTCAATCGGACTACGACGCACTTTATGAGGGGTCGCTTGCTCTCGCGAAGTCATCACTTTGTATGCGCCATTGTAGCATTGGCTGGCCCTGGTAAGGGCCGCGGTGACTTGACGTCATCCCCACCTTCCTCCGGTTTATCACTGGCGGTCTCCTTTGAGTTCGGCGGACCGCTGGCGAAACAAAGACTAAGGTTGCGCGCTCGTTGCGGGACTTAACCCAGCATTTCACAACACGAGCTGACGGCAACCGGCAGCACCTGTCTCCACGGTTCCCGAAGCGCATTCTCATCTCCTGAAAACTTTGCGTGGATGTCAAGACCAGGTAAAGGTTCTTCGCGTTGCATCGAATTAAACCACATGCTCCACCGCTTGTGCGAACCCCAAATCAATTCATTTGGTTTAACCTTGCAGCCGTACTCCCAGGCGGTCGACTTAACGCGTTAGCTCGGAAGCCACGCCTCAGGGCACAACCTCAAGTCGACATCACGTTTGTGGACTACCAGGGTATCTAATCCTGTTTGCTCCCCACGCTTTCGCACCTGAGCGTCGATCTTCGTCAGGGGCCGCCTTCGCCCACCGGTATTCCTCAGATCTCTACGCATTTCACCCGCTACACCGGAATTCTACCCCTCTACGAGACTCAAGCTTGCCGGTATCAGATGCAGTTCCCAGGTTGAGCCCGGGGAGTTTCACATCTGACTTAACAAACCGCCTGCGTGCGCTTGCCTTAGTAATTCCGATTAACGCTTACCCTCCGTATTACCGCGGCTGCTGGCACGGGTTAGCCAGTGCTTCTTCTGCGGGTAACGTCAATGAGCAAAAGGTATTAACTGCTCCTTCCTCCCCGCTGAAGAAGTACTTTACAACCCGAAGGCCCTTCTTCATACGCGCGGCATGGCTGCATCAGGCTTGCGCCGGTAATATTCCCCACTGCTGCCTCCGTAGAG
+
<:93:;7/26:9:45421-0-*)+-664+,.61(**3)')0&.*:/9.53/02,(--7063,&(,-'*,*'&%&%&$()5-776.52+2120..1-0;24/*2-&%('$&&.,///*,*)%&*84345670*,1:210.01/0:7551117/-0/)+,--2,3,%/'/**'*/01;4939684114-721+.///('')&)**./14/0,,,/21*)))(')++/(')-.,+'()+019;8391,)*,&'%*%%%('+.'%'&'$%'*)+1+),*-(('&'),133590;66+(,0-500-/-005;7133-00+3,&*.01-%%''.).(-%'(1(3088//+4*'%)*,,12(*'%%01(0+0*))*+.02440-+,/4,'('-*1-&'&+-160.-.3/515466744470,43'..+)+(*,..+'$*+761,.-64:7:0,,)'&(')12:9:7:9;:860153,+-*'&'**34985750//018,-4,+5)-/08:79613105/0088+0*6*;<;:913)3375/''.+1/.2,,,/*%),02,'))+-23544/463/)*/&*'(&&&()%*+/,/.00085,0-2+7663311042987/7..+335*,-+(291448988+,6/.-.843%$)+$&+,1,4241)+,094+02957878:563.2./0-4+++-+.1<3/27313.,0((.5-3/2/176556659/('+')*.*.3(/3/*/.-031;8475)(//*..0:;76.6**/4313(),6736<74/57**3421%/&,*1132200/92.(56620/435873/)-*0.04---,/6*+.1.2&31759/+1.8./$3/6)')0*'*-:7-+.//101010233357660,1-,.2/21/(&+&$''''$(2359;48/119,5---60)17.--917227256020534221/0+&,$//11---7'20/1:6:8;6779452.0862330623278793(.+0*'+/((3%)+04)6-5-303.(+-/.3(*()+./3;:/233-.+)*0-0-7,2;99<:71%('()-,(&$''&'(./346118122,-/21'&-'-),-4,6:7*-3/0.//1.16),0.*'
@26ccb2eb-832a-4bd8-ad7b-5d6b1736bb42 ch=419 read=202343 start_time=2019-12-13T17:18:59Z barcode=BC01 runid=2c9cf7bc05858273f10e7d7ec552fc0bd742dc3e
CCGGTTACTTGTTGACTTCACCCCAGTCATGAATCACAAAGAGTAGCGCCCTCCCGAAGGTTAAGCTACCTGCTTCTTTTTGCAACCCCTCCCATGGTGTGACCCGGGCGGTGTACGGGCCGGGAACGTATTCACGTGGCATTCTGATCCACGATTACTAGCGATTCCGACTTCATGGGGTCGAGTTGCAGACTCAATCCGGACTACGACGCACTTTTATGAGGTCCGCTTCTCGCGAGGTCAGCTCCTCTTTGTATGCGCCATTGTAGCGTGTGTAGCCCTGGTCGTAAGGGCCATGATGACTTGACGTCATCCCCACCTTCCTCCAGTTTATGCTGGCAGTCTCCTTTGAGTTCTACGGCCGGACCGCTGGCAACAAAGGATAAGGAGTTTGCGCTCGTTGCGGGACTTAACCAACATTTCACAACACAGGCTGACGACAGCCATGCAGCACCTGTCTCACGGTTCCCGAAGGCATTCTCATCTCCTGAAACTTCCGTGGATGTCAAGACCAGGTAAGGTTCGCGTTGCATCGAATTAAACCACATGCTCCGCCGCTTGTGCGGGCCCCGTCAATTCATTTGGGTTTTAACCTTGCGGCGTACTCCCCAGGCGGTCGACTTAACGCGTTAGCTCCGGAAGCCACGCCTCAGGGGCACAACCTCAAAGTCTGACATCGTTTACGGCGTGGACTACCAGGGTATCTAATCTGTTTGCTCCCCACGCTTTCGCACCTGAGCGATCTTCGTCAGGGGCCGCCTTCGCCACCAGTATTCCTCAGATCTCTACGCATTTCACCTTTACACCTGGAATTCTACCCCCCCTCTACGAGACTCAAGCTTGCCAGTATCAGATGCAGTTCCCAGGTGAGGCCGAGTTTCACATCTGACTTAACAAACGCCTGCGTGCGGCACGCCGGCGGAAAATTCCGATTAACGCTTGCGCCTCCGTATTACCGCGGCTGCTGGCGCAGGTTAGCCAGTGCTTCTTCTGCGAGGTAACGTCAATGAGCAAAGGTATTAACTTTACTCCCTTCCTCCCGCTGAAGGTACTTTACAACCCGAGGTCTTCTTCATACGGCGAAGCTGCATCCAGGCTTCGCGGTAGTACAATATTCCCCACTGCTGCCTCCGTAGG
+
6**&+/+..7(,)((-4:11-894+.28.0/..--,.3/+'&('()+*62''*0**//10/.&%&()5590'/1;26;:9-891.02/**,4/+2288662,5+((2,-/5.+-((&.*02&4409107081/.3.1284259)&*+.4-,-,.31..+*))(.,7.4--0.2/-1139824.)--9*/(+701:*901)3/397/.,&)()&)).0+/.,,-0/2-())*)(+01,'-./,'$)*30)*05.%%%%$&%(+++8/+++/)++/-*-*47117:;9140,-38/;:5000.-..1/258:;9529:,*144:7804**).61-*)&)+3.14768715:6011834),,,-/(0)+1.676181//226(5/-,0+,+%(/0(',+./124;433;;64:-2('&-+.0.6,*'+18528%)410../117314:36510121:;3//-**),-:795:.++)'))..6/.027634&('*)+(/1-(,-6;9977743657;.0-'+,*)2+*23,4-)++)*+%-).3<979-,//12231(/-+,...0.,.'%(*()*+-798;7))4/23..9;.442+1+*)/*-*-,0/.:;4+.42(5000914040013//12'/0.,00-6+/+)))1:781.88+.//19483-,5)),+&)*637957<:/3440024;:9:9:7787-..::96;5,()-8.,135:;1+.-0/:5.-0,1400-2,+(,/8;7517&.84,*-'))(+.040.5/&5556;7758**,//667899:05<.,-1,(++*,0/400.1,-,,.01341553/--,-*0333493,+,0;11://1/07645654777<06*%-&%&%**14.(,+5/*(%(.0432325561-,1.'**&&()*3-.'&'&&(&'*,.-34-+--2+*(/4-6+(*1*,+',1)-7/312736;8272014508,+%*((.+0+(**((*)./:/:<:761,%*),.42/11/31(&*-.2*.--+,0-.*-23.05/93-41,)01*'+0,,**('%()*+(+.(*)()*)2-00:2092+'&&'&*')*$$$%&()1&%03124)+.+))&$+(/074653377,&'%$%'*,2/59+032/
@ca6783a0-4c0a-4598-8c8b-4f8d0218fa1a ch=185 read=186376 start_time=2019-12-13T17:18:53Z barcode=BC01 runid=2c9cf7bc05858273f10e7d7ec552fc0bd742dc3e
CAGGAGGCAGCAGTGGGGAATATTGCAATGGGCGCAAACCTGATGCAAAATACATGCGTGTGTGAAGGCAACCCACGGGTTGCAATTAACAGCGGAGAGTAAAGTTAATACCTTTGCTCGGTGGCCGTTACCCGCAGAAGAACACCAGCTAACTCCGTGCCAGCAGCCGCGACGCTGGAAGTTGGGCATTGTCAAGATTACTGAGGCGTAAAGCGCACGCGGGCAGTTTTGTTAAGTCAGATCGCCGTCAGGCTCAACCTGGGAACTGCATCCTGTCTGCACTGGCAAACTTGATCCTCGTAGAGAATTCCAGGTGTAGCGGTGAAGTGCGTAAGAGATCTGGAGAGGGAATACCGGTGGCGAAGAGCAGCCCTGGACGAAGACTGACGCTCAGGTGCAGAAAGCGTAGAGGAACCGACAAAAGGATTCGATACCCTGGTAGTCCACGCCGTAAACGATCAATCGACGGAGGTTGTGCCCTTGGGGCGTAGCTTCCCGGAGCCTAACGCGTTAAATCGACCGCCTGGGAATACAGCCGCCGGGTTAAACCAGTAGATTGACGGGGCCCACACAAGCGTGGAACATGGTTTAATTCGATGCGCGCAGAAGAACCCTTACCTGGTCTTGACATCACGGAAGTTTTCAGAGATGAATGTGCGGCCGGGGAACCGTAAGGACAGATTGCTGCATGGCTGTCGTCAGCTCGTGTTGTAGGAAATGTTGGGTTAGATCCGCGGCCAGAAATCAGCCCTTATCCGCTGTTGCCAGCGGTCGGCCGGAACCGAGGACTACCAGTGATAAGCTGGAGGAAGGTGGGATGACGTCAAATCATCATGGCCCCGCCACGACCAGGGCTACGATGCTACAATGGCGCATACAAAGGAAAGTAACCTCGCGCCGAGCAAAGCGGACCTCATAAAGTGCGTCGTAGACCAGGTCACAAACTCAAGCTCCGCTAAAGTCAAGTCGCTGATAATGGATAGGATACCACGGTGAATACGTTCGGGCTTATACACCGCACATCACACCATGGGAATTAGGTTGCAAAAGAAATTGGTAACCCAACCTTCGGGCGCTTGCCACTTTGTGATTCTGGCTAGAGGTGAAATCGTAACAAGGTAACCGG
+
,&03)+0)*+*(*1.11)*..+00%-&)++42,(,-/)-1**+*'%())&$%&''''&%%'$$&))(&,%$(&&$)*/,+)$$+&.%(%$$&$((%'%#'&(.)0,/,.+06/87-.6.-)(+&'$''6'*37,,,())$)((+-2*)+)/*-.7624./)&''()0($%&$&%%'(*()%%&&())'.+++1+'%%+$&))(%0002546/*)&($(')&01+*,/97,%202/-/9)+-2$$$$'&&$+)-34/,060211'%,.,.-)+%%&''&%&&).-61)*''+%%&+.(''%%%%%'%,--0.,.3//0010/720-.)*%#&(*&&'(),--10-*'(.,*6./78391220/.-*&%(&&-1,(/387+'''*+)**+*+,+%)*,..&&,,+%&(3)'%+)),3/-)()*'%,((-+&')*%.4'(.-/-135(&*.0820898/(&+(.)*(+#(&/))+*1).&.,%$%&*,&%%'$)*/+1-&(1)',((.2/022/5--&+*557867;789/&'&')%)8.+1*(+((+(/*''%'%%%.*,+()+/6.*2+%+*,-,'*)))+'%%),+/0:;0:8;81.-))&&%*(*,2*,404),1,,4.-(*,.2//12*-%'(,%((+9942/-)+'&&&)*(1*,)&')'+3+*&1761*'/-/.*(&-((*743$$&$#%(,43772455636+6-*)''&-+,*-00(-(-+&'&(/-++*$'%%%(*+'%($()%(')+8+$&3*-2,/.,**.511/)+$+(*'&))**.)01,35...+,/05'.00+)('*)'*)-522674623532(//286,,)))+-+$('&(*1080383-(&'%%-+0101/:009,**(),0011')((($%()-60-*)&&&)+./4+*%/1:166+-22121,./2/1221/.'&&$&'()')&(&',2))%()40%%%'(''*+.')**$$%$%(&%&)(&%'&(),,3/'-+230-77/61254',(%%'&*))),(,*(+,-3&(),.+0).(+(+0+186:66553)%&+''',**+/6+(*+,,-21.1,(%&&%&,3,,/1*(-*,.('&%$'(%(%-')&&(%&'/-2676-(**/.3.4-
@5e3a8f59-ea0f-47fa-94d8-d9cca054304e ch=33 read=124402 start_time=2019-12-13T17:19:03Z barcode=BC01 runid=2c9cf7bc05858273f10e7d7ec552fc0bd742dc3e
TCACCCCAGTCGCTACGCCCACCGTGGTCGCCTGCCTCTCTTGCGAGTTAGCGCAGCGCCTTCGGAACCCAACTCCCATGGTGTATTGGGCGGTGTGTACCAAGGCCTGGGAACGTATTCACCGCGGCATGCTGATCCGCGATTACTGGCGATTCCGCCTTCATGCTCTCAGTTGCGAGAACAATCGAACTGAGACGGCTTTTGGAGATTAGCGCACTCTCGCGAGTTTGCCCACTGTCACCGCCATTGTAGCACGTGTGTAGCCCAGCGCGTAGGGCCATGAGGACTTGACGTCATCCCCACCTTCCTCAAACTATCACCGGCGGTTCCTTTAGAGTCCCAACTAAATGATGGTAATGAGCGAGGGTTGCGCTCGTTGCGGGATTTAACCCAACATCACGACACGAGCTGACGACAGCCATGCAGCACCTGTGTTCCAGTCCCGAAGGAAGAATCCATCTCTGGAAATCGTCCGGACATGTCAAACGCTGGTAAGGTTCTGCGCGTTGCTTCGAATTAAACCACATGCTCCACCGCTTGTGCAGGCCCCGTCAATTCCTTTGAGTTTAATCTTGCGACCGTACTCCCCCAGGCGGATAACTTAATGCGTTAGCTGCTTTAAGCACCAAGTGCCCGGACAGCTAGCCGTTATCATCGTTTACGTGGACTACAGGGTATCTAATCCTGTTTGCTCCCCGCTTTCGCACCTCAGCGTCAATGCCAAGTCCAGTGAGCCGCCTTCGCGCAATTCTTCTCGAATATCACGAATTTCACCTCTACACTCGGAGTTCCACTCACCTCTCTGGATTCAAGCGATGCAGTCTCAAAGGCAGTTCTGGAGTTGAGCTCAGGCTTTCTCTGACTTACAAAGCCGCCTACGTGCGCTTTGCGCTAATGTCCGAACAGCAGCTCCTCCGTATTACCGCGGCTGCTGGCGCGGAGTTAGCCGGAGCTTATTCTCCCGACGCTGTCATTATCATCCCGGGTAAGGCTTTACAACCCTAAGGCCTTCATCACTCACGCGGCATTGCTGGATCAGGCTTTCGCCCATTGTCCAATATTCCCCACTGCTGCCTCCCGTAAGGG
+
2'%042(13734652442;3&-316699:9:64.0-**,*8,,+2-116.,--./-2*,)--1(+*),2--0/2/93.-0843-)&%*18134112--+,)6/188;88<:1843:9:<9635.1,117767988620/0145600/)0-,/26--(-07:9:;1.-*&)&-.80.&'')/,3;16/18978.1302111:;4/7/,,.0,.-%-$+,./6583-6+9((+,')*,68:7:;7:;417)())*.0//44+)--/32,-2663/+((%&++1.00603/5../7688;39;1,12360*-,+-$(-)+878;293288;8733,++/11.%%'$*(+-4201337,4+)&&/0+&-2.13012305-8-,,480.55.6,3.+/+*'&'%',(-*,,,1137665320.242777656527//038;-/')-392*)')')+)+..5;45331354043/421.().)***)9:4:897:/6.*2*4,::9954+.,00,/485+)++-/:8,-%)*--119.,2+*).*+-15)+*25-)0153759622:.,+-291123-4.+-4136/.02407;:/*2464<915.,-+0.,,-.07.,,*(((*+4,-.+.56716,6*)+629)&&'''*+,.3+..,4556<7///12910/,2)+.))(*(+-4138,..6/,-0082(&).8833514:80&--.1)3''$*1)'&)*-'-22/1595696;520%($&)-)0-($''*85420')))4+84/+.1137/3*000(*')140,'*,-./0,+*+,/935:465(10+-.3767987/3(1-5168<:88*)*08-&*+*9&+3+,.)()+/3452:-1-:6/0:056/.248320.44**4-,*+*,&'('%(11)$($&&+.5*.6/0.0/-5---744587/7*)(,+1%).8,,,6.)'+--904744/2''$$$')/15-22,.295;(*-16*0*)*)+5-+,364;)*7;+9486;6897(*+,*///0;3125*/,3.+,606:54;;544;7)-6213*4,33313+,+*,/01../5*14))13'+,,
@f63a4979-c34a-4afe-9388-8d3a5e0fc456 ch=284 read=108819 start_time=2019-12-13T17:19:10Z barcode=BC01 runid=2c9cf7bc05858273f10e7d7ec552fc0bd742dc3e
CTCCTACAGGAGGCAGCAGCGGCAGGGAATATTGCACAATGGGCGCAAGCCTGATGATGCAGCCATGCCGCGTGTATGAAGAAGGCCTTCCGGGTTCCACATCAAAGGCTCCGGCGGGAGGAAGAGGGTAAAGTTACAGCATTGACGTTACCCGCAGAAAAGAAGAAGCACCGGCTAACTCCGTGCCACAGCAGCCGCGGTAATACGGAGGAGTGCAAAGCGTTAATCGGAATTACTGGGCGTAAAAGCGCACCTTGGGCAGTTTGTTAAAGTCAGATGCTCTTGAAATCCCCGGGCTCAACCTGGGAACTGCATCTGATACTGGCAACGAGTCTCATAGAGAGGGTAGAATTCCGCAGGTGTAGCGGTGAAATGCGTAGAGATCTGGAAGGATACCGGTGGCAGGCGGCCCCTGGACTGACGCTCAGGTGCAGCGTAGGGGAGCAAACAGGATTAAGATACCCTGGTAGTCCACGCCGTAAACGATCGGCAGGAGGTTGTGCCCCGCCTTGAGGCGTGGCTTCCGGAAGACTAACGCGCGTTAGTCGATGCGCCTGCAGGGGAGTACGGCCGCAAGGTTAAAACTCAAATAGTTGACGGGGGCCCGCGCACAGAAGCGGTGGAGGCATGGTTTAATAATTCGATGCAACGCGAGAACCTTACCTGAGTCTTGGCGCCTCCACGGAAGTTTTCAGAGATGAAAGATAATGCCTTCGGGAACCGTGAGACAGTGCTGCATGTGGCTGTGTCGTCAACTGCGTGGTATGAAATGTTGGAGTTAAGTCCGCAACGAGCGCAACCCTTATCATCGCTGTTGCCAGCGGTCCGGTGGCCAGGAACTCAAAGGAGACTGCCAGTGATAAGCTGGAGGAAGGTGGATGACGTCAAGTCATCGCATGGCCCGCCACGACCAGGGCTACACACGATGATGCTACAATGGCGCGCATACAAGAGAAGAGCGACCTCGCGAGAGCAAGCGGACCTCGCAAAGTGCGTCGTAGTCGGATTAGGTCTACAGCAACTCGACTCTCCATGAAGTCGGAATCGCTGTGTCGTGGATCAGATGCCACGGTGCCGGGCCCCGTTCGGGCCTTATGCACACACCGCCCGTCACACCATGGGAGTGGGTTGCAAAGAAGTAGGTAACCTTTAACCTTCCGGGAGAGGCGCTTACTTACCGCACTTTGTGATTCATGACTGGGGTGAAGTCGCTACAAAGGTAACCGGAAGACGACAGCGAGCAAATGAAGTTAACACAAGACACCGACAACTCTTCAGCACCAGCAATACGTAACTGG
+
*002.*-%21-//-*-,**+'*%%-+(,52/20,,./5:4)5520576+,:,*((&'+*++(,3/805)+.-0./2432-**&'+/0*.-*%+)(-&&&('''+,*'%$%&%)'&)*+)+'('($+)&&.2%$%$$%%%''0++(*(,)',('%-%()0,(%,+&*+&'(*()&(),/+.10/0342,+'((%)/'%&&'()/+.0&4--,%**+,*-+(*32-2,**%-,*3,./56-(%%(/2+'%&%+%'%$#'(.*,04:,*4-80,*44543-*&&$&$$'),'*-:0(1723800,0*,57263313345.,..--1))%'()''(*,))')$'%'$))(*,1,3-41*%$#'(,)&%((+.+-,77)(*34/--,-07684,),&'+-3629.6.+(+0,0-2;3.),)''$'',%(&*&,**(+'+))*%'10&'('+16,749-7--'((../6**,8/0..15)*)-*145:1*(')&(&(%,*),1,5%/'*5+'$&%&$&%)&$&,)-+(+((+,*($'()'%*'())+2,)&))))&&(%+-)(&$,..(&&&'4041/,/67*5/8+,/2*,:79:.**)2,,0)044-,4+'((+*,.+*+)''&'.2'*''(1001:4/1(*0,3.-.,,.1/0-.&'',-/2/2/385.'$)*'''('#%&)/6-/,/*1+.78+5*))+,5211+'&'&%+,796<3,*1)4-024+(*+0*+'*17550-%,+2/'''%'2/2//&(&$%')(,+&*+.:2//062.&'041.+)0)*,0180+,-*/-)*(%()()+(.0.,8,15/26/.-+6+0)+%&)*+-(21/,(.33;0+/,./28799143///++&('*+*4,/+3+)-+)/0+**),,()+,.95,/''),/6'&-($&)+07-2,/+..,)*)+**+)&++-1.0251140,+()+-2670('')*$'),66666856-)(((+5913.4-.156105:3*+*,-*7120535/7.*'&+((&%%&%&'(),..10--/,1857,3+++4094,+,((%''(()(),6986-)21.930++%&%'%''&%%&%',:6%1+0--0(,'+()*-02:58<64..++)1,*-59/+++09-57029:-()*))/.1)(%'%#$&++64543.+6,+,&+50.-,*'))').0(-'(0/**668:;9651,)&&*($)&&''-)%$$$$.2--3,1&351+,)''),*)%%&%')5+'%&(&&))-*....,2)+28:71211:363852()+,2/,).)2.)-(('$(###
@ef0a53ac-c138-4b12-9228-9854a8ecf77d ch=89 read=133642 start_time=2019-12-13T17:19:27Z barcode=BC01 runid=2c9cf7bc05858273f10e7d7ec552fc0bd742dc3e
CCGGTTACCTTGTTACGACTTCACCCCAGTCATGAATCACAAAGTGGTAAGCGCGCCATCCCGAAGGTTAAGCTACCGCTTCTTTGGCCTCCCATGGTGTGACGGGCGGTGTTGTACAAAGGCCGGGAACGTATTCACCGTGGCATTCTGATCCACGATTACTAGCGATTCCGACTTCATATCAGGTCGAGTTGCCCAGACTCCAATCGGACTGACACTTTATGAGGTCCGCTTGCTCTCGCAGAGGTCGCTTCTCTTTATGCGCCATTGTAGCATTGTAGCCCTGGTCGTAGGGCCGATGACTTGACGTCATCCCCACCTTCCTCAGTTTATCACTGGCAGTCTCCTTTGAGTTCGGCCGGACCGCTGGCAACAAAGGATAAGAGGTTGCGCTCGCTGCGGGACTTAACTTAACATTTTCACAACACGAGCTGACGACAGCCATGCAGCACCTACGGTTCCCGAGGCACATTCTCATCCTGAAAACTTCCGTGGATGTCAGAGATGAGTAAGGTTCTTCACCGCGTTGCATCGAATTAAACCACATGCTCCACCGCTGGCCCCGTCAATTCATTTGAGTTTTAACCTTGCGGCCGTACTCCCAGGCGACTTAACGCGTTAGCTCGGAAGCCATCAGGGCACAACCTCCAAGTCGACATCGTTTGCGGCGTGGACCACCAGGGTATCTAATCCTGTTTGCTCCCCACGCTTTCGCACTGACACGTCAGTCTTCGTCCAGGGGCCGCCATGCACCGGTATTCCTCAGATCTCTGCGCATTTCACCGCTACACCTGGAATTCTACCCCCCCTCTACGAGACTCAAGCTTGCCAGTATCAAGATGCAGTTCCAGGGCCCGGGGATTTCACATCTGACTTAACAAACCGCCTGCGTGCGCTTTACGCCCAGTAATTCGATTAACGCACCCTCCGTATTACCGCGGCTGCTGGCTGGGTCAGCCGGTGCTTCTTCTGCGGGTAACGTCAATGACAAAGGTATTAACTTTACTCCCTTCCTCCCGCTGAAAGTGCTACAATGACTCTTCTTTACGCGGCATGGCTGCGTAGGCTTGCTTGTTATTATATCTCCCCACTGCCGCCTCCCGTAGAG
+
5./-1:34626+,.'()*,+11*680+115:6766:80/./9.-.+-.*.)'())(*$&01,*,1/.0-4.-..*-(%'.)&,)&%+*4+.6-/676742---.183351/.)(,0267+-8,4)7/07118.9--,36281800158/./213(++*16*134220)0+-&&%'-52**%&&+*0,.-0539)3(&*)3106*4/14/943+.,*&*).613.,16145/1282222&,)/%&$'..4,--/)//.44*.049;<91:+)&**&)'%$%%+.*(/56513,+341*&%(*,*+*),-./0152252*.70832-.+,/;;700-..0600188763054'$-,)+')11/4575676/9/--+/0'3+7-7+)%0*6:0.&&,+-23.&-410/.-)''&(1.2'*+(&'(+-+,),+,,,../35.4002.*-)1/11-1+$&')4478:.**,(/,.,4:103524)$',060..45:/17/,(%&'&%&(&*'$,-14+2-1)')&#(,0221912249+',++;:656--,./77:,*0,#$'%%&'0-+/3'7+:369;2-(..2,&)*+/-2,0(239)+7)'(%%,+**()'/226101.0211548%.$)%%&'**,/-))%(&)&2+*0*-*/3357566/131+/,7011873,)*3,.1-.//131361104097,+/,488,%'&';30/),%(%%%*&(*/210666;9518)(345,23((&%%$('1046518<1'(+*1786420-10314;;2556,*0()+15220.-/0,.0646897/+*'$')%**'(+)'),-9..712/1340++.'')%':07'*&(%-+'-161*14*)*+,-/////224338;5;<:</,,,*-%+++28/,5**)'+11,4-/*)),+.*+(*(-0//26(2*)1.0:77575555,5&&$&*)&$'(.0-31,.120073.140--,*++334++*&+*2.'()'%*2,1+-65/0.2:-,:10-02.*43669/13**,%'++%%%%%&(0,--*#$(0.5/-.,301/2/-&)+1-*(%&$%1-(3*$%&)+,337-*,.-/.+-..5:-/4-(%)
@39dbf6d3-a615-4057-a635-5c474862c435 ch=480 read=120060 start_time=2019-12-13T17:19:34Z barcode=BC01 runid=2c9cf7bc05858273f10e7d7ec552fc0bd742dc3e
CCGGTTACCGTACGACTTCACCCAATCATCAATCCCACATGCAGACGGCCTTCCTTGCGGTTTAGGCCACCGGCAGGTGTTATCAACTCTCGTGGTGTGACGGGCGGTGTGTACAGGCCGAGAACGTATTCACCGCGACATGCTGATTCGCGATTACTAGCGATTCCAACTTCATGTAGTCGAGTTGCAGACTACAATCCGAACTGAGAATGGTTTTATGGGTCTTGCTTCACCTCGCGGCTTCGCTTCCCTCTGCACCATCCGGTAGCACGATAGTGGCAGGTCATAAAGGGCATGATGATTTGACGTCATCCCGCCTTCCTCCAGCTTGTCACTGGCAGTCTCGCTAAGTCCCCAACAATAGTGGCTAACGATAGGAGTTGCGCTCGTTGCAGGACTTAACAACATCTCACGACGACTGGCAACCATGCACCACCTTATCTCGCGCAAACATCTCTCCATCTCTGGAGCCTTTATGAGTATGTCAAGACCTGGTAAAGGTTCTTCGCGTTGCTTCGAATTAAACCATGCTCCACCGCTTGTGCGGGCCCCGTCAATTCCTTTGAGTTTCATTCTTGCGAACGTACTACTCAGGCGAGTACTTATTGCGTTAACTGCAGCACTGAACTGACATCCCATGCCGTGCTCATCGTTTACGGCGTGGACTACTGGGGTATCTAATCCTGTATTTGCTCCCCACGCTTTCGGGACTGAGCGTCAGTTGCAGGCCAGATCGTCGCCTTCGCCACTGGTGTTCCTCATATATCTGCATTTCACCGCTACACATGGAATTCCACGATCCTCTCCTGCACTCTGGCTGCCTGGTTTTTTTTTTTTTTTCCTGTAAGCACAAGAGTTAAAGCTTCCGAGGCTTTCACCACAAGACCCTTGCTTTTGCCGCCTGCTCCTCTTTACGCCCAGCGAAATTCCGGATAACGCTTACCTACGTATTACCGCGTGCTGTACGTAGTTAGCCGTGGCTTTCAATAAGTGCCGTCGCTCGGCTACCGTTTCCTGTAGCCGCCGTTCTTCCTTTATAACGAAGTTTACAATCCGAAAACCTTCTTCCTTCACGCAGCGTTGCTCGGTCAGGGTTTCCCCATTGCCGAAAATTCCTACTGCTGCCTCCCGTAG
+
481,2)%*('*,*+'()1-.16,0+++(+%1.-.4'%)$&$&+//)&'(&*-,$&%)+*2.76+-634*-&'$%%+/+,+2+//+'+*+,/.728788804(57636523(/(.&/*4*'$(&$(%%'*8544801227&3'&%&&715&'()+8312101.(021)1*-141'.)*.1334267:5734985561/-.*'(-.#%('*1.4;/;<:.640*+*(*&)/654363,'(%-11+*&),2.2+*./,-,/515:..0''''$()'*%)'''+%(*15./08**36269867646;1,-,-133036-*.15988/3++(()('-4489691-+10,)))))2).125+,%%'2'#&%&$%&0*0+'(%)($)21-0/12542:11&21.)((0*.)'&')+..)**)))'(+.,*-.381412124)'&&''1124&(+-.(%%%(*)('(*)./75333'-0//3(#*%'))(*%*+)%(*'&((/.64,(,019483.-./0%)-/2+0/21182,0+,(+.0,+1+++*+))'(+1,873)',.*6194((/,)'-.9:667;.8-,'$(')'/),++)))+130%($)%)*(%.&&+,4-2.11-5*,335335/,(**+'01,*%($+*,.(.)--554598--*0./289340.13'55/0/50+.2/1*'$&$%,,*,--:85*0-./641)3/3,*&$(1297-204+.*--253456703256727336<6541/,*030.),)---*,+,)+),661223)(1&((+(+),,+1/1+))(,)*$&)//2.-.,..1)&)(&),213450535+-/1.0356*./.+-.+%'$$%%&&',,0*)%')+3'&%+(*-50*$'+'+*+)+16%$$$&+)-%%*,(+,/,/-26.107-),*,,((+'$.+&,2-0,4*,.*0,,.-'*'''.,/.07*-+'&$%%).-'(-+*'.-8//07-110'&((&/.+31)4)11332%+.//1--+1.&2:93%&&&)'.-+.0.78625/*',))).,2-**)*21.18:973/076.-+)/%..)(',*,-'(%++*3,++35.511/4421;/39<1128359219:73456+,10.-0*,4.6-)+1/)
@1fe37838-a349-4422-853c-4e9035736f0f ch=267 read=111271 start_time=2019-12-13T17:19:31Z barcode=BC01 runid=2c9cf7bc05858273f10e7d7ec552fc0bd742dc3e
CTCCTACGGGGAGGCAGCAATGAAATTTTCGGCAATGGGAAACTGACCGAACAACGCCGCGTGAAGGAAGGTTTTCGGATTGTAAACTTCTGTTATAAAAGGAAGAACGGCGGCTACAGGAAATGGTAGCCGGTGACGATACTTTATTGAAAGCCACGGCCCCTAACTACGTGCCAGCAGCCGCGGTAATACGTAGGTGAAGCAGAAGCGTTATCCAGGTATTGGGCGTAAGAGGAGCAGGCGGCAGCAGGGTCTGTGGTGAAAGCCTGAAGCTTAACTTCAGTAAGCCATAGAAACCAGAACAGCTAGAGTGCAGGAGAGGATCGTGGAATTCCATGTGTAGCGGTGAAATGCGTAGATATATGGAGGAACACCAGTGGCGAAGGCGACGATCTGGCCTGCAATGACGCTCGGATCCCGAAAGCGTGGGGGGGCAAATGGATTAGACGCCTGGTAGTCCACGCCGTAAACGATGAGTACTAAGTGTTGAATGTCAAAGTTCAGTGCTGCAGTTAACGCAATAAGTACTCCGCGCCACAAATGTATGGTACGTTACGCCAAGAATGAAACTCAAAGGAATTGACGGGGGCCCGCACAAGCGGTGGGCATGGTTTAATTCGAAGCAACGCGAAGAACCTTACCAGGTCTTGACATATACTCATAAAGGCTCCAGAGATGGAGAATGGCTATATGAGATACAGGTGCATGGTTGTCGTCAGCTCGTGTCGTGAGATGTTGGGTTAAGTCCGCAACGAAGCTGTATATCGTTAGTTACCATCATTAAGTTGGGGACTCTAGCGAGACTGCCAGTGACAAGCTGGAGAGAGGCGGACGACGCCAAATCCTTCTTTATGACCTGGGCTACACGTGCTACAATGGATGAATGGTGCAGGGAAAGCGAAGAAGCCGCGAGGTGAAAACAAACCCATAAAACCATTCTCAGTTCAGTTGTAGTCTGCAACTCGACTACATGAAGTTGGAATCGCTAATGTGTGAATCAGCATGTCACTTGGTGAATACGTTCTCGGGCCTTGTACACACCGCCCGTCACACACGAGGAAGTTGATAACGCAGAAGCCGGTGGCCTAACCGCAGGAAAGGCTGTCTAAGGTGCAGGTTGATGATTGGGGTGAAGTCGTAACAAGGTAACCAG
+
*+3/.36*6:+),-,,2.-%,'%(+-678459020.1.'(*(+-,&('&(')/1--192112315((***31939,(-&0,.,/2*-0226.7--+:40)*,0,+.0.,/,)0.-./.+$/+,/01/01:11762.,))+*++/($'%$&%&'06.,.+4/,*'*4-//207320/+-/&/3,,+*-2-.-64-113-,%&(+(',*+20504*2)#+&'(+0+.//766-()/++,,0155680/0/.(2644300.53+,.+).944(.'((*/.*-7,...49+792.+%)+,-,(*%''$%%''(*))/17-0-/,595454767*5)3/3376540./,/*-)+10)*,,)*--.-3133/-1*-:0006)45170.-3*./28553.)$).5/76-4+()/0243202()-**+*06*+0697673)*2284-(&&*+))'&$,)-*++,,530.003:7866',++-./0211479/27590(*+(/-.47-38765755688273:3:367381.0--.4655++'+,)*(')('/+-%,./,/*-$'&*./2+,++*(61*-,13)'%*)0-312.*1)(2:.+.*0-402.7452*()+1):;9070920-1,./7768041-06492:24:)/(+*2675711-(),.5,0/5),)''4+*),--982/+')3)/--.11787558793180//25.65<02475,&((*7/1-/3970/(*,53735225565496034(5.--+--+++,-35446,+03247389/3.--/18(138-7521'--.03458985)0100-,*()/04-*&&&)($,*(+0055474:864%&($$$$%*016971-*+-++(**.2543-4..:<:9:675,6457(,))'+2)**+-%&'&.,(+-'('+*,00(++12*-/*,/4/'%*,.5766-01/2(,,/,-22-,-.+9-+,4212.---./8/+7-6.797832..*.''%$&*20413344884(,(()'***32357-7+*,04504060142//-.5//8512841,,&'()*)'+*,2./-10/-1''+-*+-+').+.**.12,+,0)+*,%-)+,0222261621,'+*)+()++*/-/64,,+0-,-658997/''(&'509'(
@08c11c29-b5f7-4c32-9870-801d384b3a3b ch=92 read=158385 start_time=2019-12-13T17:19:47Z barcode=BC01 runid=2c9cf7bc05858273f10e7d7ec552fc0bd742dc3e
TGGTAATAGCTTCGTTCAGTTGCAGTATTGCTCCGCTGGCAGCAAAGGATAAGGTTGCGCTCGTTGCGGGACTTAACCCAGCATTTCACAGCACAGGCTGACGACAGCCATCACAGCACCTGTCTCACGGTTCCCGAAGCGCATTCTCATCTCCTGAAAACTTCCGTGGATGTCAAGACCAGGCGGGTTCTTCGCGTTGCATCAGATTAAACCACATGCTCCACCGCTTGTGCGGGCCAAATCAATTCATTTGAGTTTTTAACCTTGCGTGGCCGTACTCCCCGGGCAGTCGACTTAACGCGTTAGCTCCAGGCCACGCCTCAGGGGCACAACCTCCAAGTCGGTATCGTTTGCAGCGTGGACTACCAGGGTATCTAATCCTGTTGCTCCCCGCGCTTCGCACAGGCGTCGGTCAATAATACCGTCCAGGGCCGCCTTCGCCACCGGTATTCCTCCAGAATCTCTGCGCATTTCCCACCCTTTACACCTGGAATTCACCCCCCTCTGCCGGGACTCAAGCTTGCCGGTATCAGATGCAGTTCCCAGGTTGAGCCGAGGGATTTCACATCGGCAACAAACCGCCTGCGTGCGCTTACGCCAGTAAATTTCCGATTAACGCTTGCACCCTCCGTATTACCGCGGCTGCTGGCGCGGAACCGGGTCACTTCTTCTGCAGGTAACGTCAATGGAGCAAAGGTATGCTTCTCCCTTCCTCCCCGCTGAAATTACTTTTACAACCCGAAGGCCTTCTTCGCCCACTTGGCATGGCTGCATCAGACGCGCCCGTTTGTGCAATATTCCCCTGCTGCCTCCCGTAG
+
&)++)$(&&'+'./067-)4)%'%&+(5+**23536.9--0'405'1,6691*4-6./-147479/,,55.),)/'5-*,'/,.5*-.00&3.1)58454/5516(46;534%.&)+,.51462&(&)*95:3/.**'(((+-08-&'*.14/('()*(%)/*./..1<99/22--02/0/*-)%),/94342+.0.7-.-28**-,8,;:.:0//0.10//+/30,4*'+.0-4,&&-0.*,.64:3(+50-,/-5;73.4.'%&()+)%*+2,0/0/858/*5793870,(*-*.&&&''-*%,2/5)(.(-)%)+.333-(26-**-063:.2','*++,)(*/..77)(,%-..017440'2+(*%$0')*24:4772*-(%&%,0/,%'%&(*-'*&'',-,*)(&''$&&+%$%$'/-1./'-23-7/3.()+*/1,/','''5664420))(+*-14.)23524;,01)'./&(-*(++,1./1*/0/+(+.6060)($$(%')+*458.-%,,/.2:&2.0075122100050.0)(*+/,(&041($(+/$0-****(+(%$31173.349047012//-)'%$&().3.)+,-,(,7/22-,.-.-,++.()*)24+(-4.3357344+*,0-,,*,/+*'-04.36/,*'*%$(,0-3;7535&36--677712,,*(&%--93*3,/,.-8.5.6/'+./0-0:97*,3+,,())'&)*($'(1)2,)'))'*.3/52134*-*.')(*.+01-5,+)'()+.**%%$''-0*%*1+)-$.*/-1313121..2.-/.+4.(&'%*
@59b736ed-bb24-468c-a7ac-15713d6e3a0c ch=392 read=99443 start_time=2019-12-13T17:19:39Z barcode=BC01 runid=2c9cf7bc05858273f10e7d7ec552fc0bd742dc3e
CGGTTACCTTGTTGACTTCACAGTCATGAATGCAAAGTGGTAAGCGCCACTCGAAGGTTAAGCTACCTACTTCTTTTGCAACCCACTCCCCATGGTGTGACGGGCGGTGTGTACAAGGCCGGGAACGTATTCACCGTGGCATTCTGATCACGATTACTAGCGATTCCGACTTCGTAAGGTCGAGTTGCAGACGCTCAATCCGGACTACGACGCGCACTTTATGAGATCCGCTTGCTCTCGCGAGGTGCTTCTCTTTATGCGCCATTGTAGCGTGTGTAGCCCTGGTCGTAAAGGGCCATGATGACTGACGTCATCCCCACCTTCCTCAGTTTATCACTGGCAGTCTCCCTTTGAGTTCCAGCCCGGACCGCTGTAAAGGATAAGGGTTGCGCTCGTTGCGGGACTTAACCCAACATTTCACAACACGAGCTGACGACAGCCATGCAGCACCTGTCTTACAGTTCCCAGAGGCGCATTCTCATCTCTGAAAACTTCCGCGGATGTCAAGACCAGGTAAGGTTCTTCGCGTTGCATCAGAATTAAACCACATGCTCCACCGCTTGTGCGGGCCCAAATCAATTCATTTGAGTTTTAACCTTGCGGCCGTACTCCCCAGGCGGTCGACTTAACGCGTTAGCTCCGGAAACCACCTCAAGGGGCACAACCTCCAAGTCGACATCGTTTACAGCGCGGACTACCAGGGTATCTAATCCTGTTTGCTCCACGCTTTCGCACCTGAGCGTCGATCAATGTCTTCGTCCAGAGTACGCCTTCGCCACCGGTATTCCTCCAGATCTCCTACGCATTTCACCGCTACACCTGAATTCTACCCCTCTACGAGACTCAAGCTTGCCGGTATCAGATGCAGTTTAGGTTAGGCCAGGGGATTCACATCTGACTTAACAAACCGCCTGCCGTGCGCTTTACGCCTAGTAATTCCGATTAACGCTTGCACCCTCATTATTACCGCGCGGCTGCTGGCGCGAAGACTAGCCGGTGCTTCTTCTGCGGGTAACGTCAATGAGCAAAGGTAATGCTACTCCCCTTCCTCCCCGCTGAAAGTACTTTACAACCGAGGCCTTCTTCACGCGGCATGGCTGCATCGGGCTTGCGCCCGGTATTCCGCAATATTCCCCACTGCTGCCTCCCGTAGGG
+
+)+29*+151)/,((38/.'/'()6++**,+$&'-0,..844+%&')3&()/&(-.21845,3103920014.*47)(+/&,/+%'(/;8,$,(&+))+.26;9+/+&()/638807-80-58,00-1-0-+)1023572-14.*+023'),.33-/-.../19<08779996&+%%)(+,+)-6.+-#(%)$&**6..2,6.+*,$%+,)((&''(-3.''('&%*.2...4+-03-314)&-+,+,40776552//1:9:<99:5,-+.-77764444;72060119:1+*06:;::4665/110.127892-'(**247634+-*++:*)+426709-,+...97*195%&,461.)*)0*3.442/-/,%)2*0/66350421:57117-.82-0,99652545.6*&),*-6/,,+7-.-6677989614,40143331,(')*02%'*-7.,+%0,,)*'%&('-)&/03;33768810++,).*+.20.))*:68350-/-.0:-6/--'0-5899:;6872;11/35',(),+2;99;*21311118558.206*2.327076.(/--2*8083+-42,&(,6:..+-,,613032707//+165-).141562/-+,*.+-*/'(,(&)**)+(&'&)((,''5./)17--*,.408-5*-,.///0-.,--2;81/*00076;0-./64,2++-/14454588670<.*+)+%&)*+2930451694441124.*+,%)*,&418699:1')***'#)'/23:88;<78;*6-,.956//(&%843,.)%%,,/27<<2268146/-(*0/.(,/.37,79/,,.)'+'%-12582.**.*&5+)'*'*+.03636658<56.8.2**568&+*'/$7*2*-)(*/../2.7087;858388/)''')-6/,27/+010700.43*5:564558461-((%%(%*,(()'*')1732.))')*-,-,-1,1-(('&'&$%&'*+//35024:145223201+)+*003.5/.1%,,/8)3,.(&+)+,-./19:2-7;651:3*'2,20,+')(*.0,*..(/)&('-/6694/0('((+,6255261215445$-332812183()%.&))($&(*3-23/5;:,*0101---,+.7/-0..&&
@00ca359d-2bf3-4b68-8f21-fd03571c2a22 ch=38 read=167531 start_time=2019-12-13T17:19:35Z barcode=BC01 runid=2c9cf7bc05858273f10e7d7ec552fc0bd742dc3e
CCGGATTTACCTTATTTACGGCTTGCCCCAGTCATGAATCCGCAAAATTAGTGGCGCCATCGAAGGTTCTTCTCTTTGCAACCCACTCCATGGTGCTGACGGGCGGTGTGTACAAGGCCCGGGAACAATATTCACCGTAGCATTCTGATCCACGATTTACTAGCGATTCCGACTTCGCTGGAGTCGAGTTGCAGACTCAATCCAGGACTACGACGCACTTTATGAAGTCCGCTTGCTCTCGGAGTCGCTTCTCGCATGCGCCATTGCTTAGCACGTGGCCCTGGTCATGGAGCCGCGGTAACCCGACGTCATCCCACCTTCCCTCCAGTTTATCACGGCGTCTCCTTTGGAGTTCCCAGCCCGGACCGCTTTGGCAACAAAGGATAAGGAGTTGCGCTTTCGTTGCCGGGACTTAACCAACATTCTGCTGGAAGTGCGTGCGGCGCACCATCTCACGGTTCCCGAGGCACATTTCATCTCTGAAAACTTCCGTGGATGTCAAGACCAGGTAAGGTTCTTCGCGTTGCATCAGATTAAACCACATGCTCCACCGCTTGTGCGGGCCCCGTCAGATTCATTTGGTTTAACCTTGCGGCCGGCTACTCCCCAGGCGGTCGACTTAACGCGATTAGCTCCGACCACGCCTCAAGGCACAACCTCAAGTCAGCATCGTTTACGGCGTGAACTGCAGAATTATCTATCCTGTTTGCTCCCCGCTTCACTTTACCTGGTATCGGCTTCGTCCAGGGGCCGCCTTCGCCACCAGTATTCCTCCAGATCTCTACGCATTTCACCGCTACACCGCAGATTCTACCCCCCTCTACGAGACTCAAGCGCGGTATCGGATGCAGTTCCCAGGTTGGGCCAAGAGTTTCACGTGGCTTAACAAACCATACCGTGCGCCGCTTAGTAATTCCGATTAACGCTTGCACCCTCCATTATTACCGCGGCTGCTGGCACGGAATTGTGGTACTTCTTCTGCGGGTAACGTCAATGAGAGCGAAATTGCTTTCGCTTCTCCCGCTGAAAGTACTTTACAACCCGAAGGCCTTCTTCCTTACGCGGCATGGCTGCATCAGGCTTGCGCCCATTATTATCAATATTCCCCACTGCTGCTTTCCG
+
+',,)343,/506%/0((-/('&'$-33,..291.+('(0(%),12(-+/.3-40.26'*.(+.-3(&%&%%%)*11,.31.1+%((70)+4932(*+-.185.+.,/2-0+340++0.()/,%&%&&')+/,+.406'0//153.---1.(**)/8,,00002237967.-1/40&%#&)'%)-,,-2112988999,2*-+%+2,.2.--,)%)$&,,4,,++(,-+3.+1*)*,-)+()$'(-,.0400.)*()*06:;265*%&$$'**/&&%%-26/1987*22-)+7:--,620/-(&(-.0179+:5,)578:17**/()-.95-/.%+&,*))++33.60/-,-07250(-./--402.'*,)..6/.*43:)7,554')*&)-6(--*,(**.07+/+*26-,/.4*(&*()+.62*'$$&()%&$$#$$%'&''$%#%&,2254,0,102/2*''),+-.%*/../6764.%(,*)-.,+))**3/0'*)+/../7305006-43:65:8552/0'*'.3'$*4/8;:;3.*-128670-3100.5-004+4,173-),1.)*0**))40*('2/+4.-,1.-*/1/,/.3.21,-,+'286&0642,..01310+)$)%$&,)5')(*--0.1.-0*3,.))-616824&'&)))./.271/50%*%/.0/'&&$&(*)&-(/2)*+)%'(6714:3'+*.42-**--)$*)***/341+&())+2..78775.)*0923:56/4/..7--9-$**,5;8901((&---1021105.6:2)&+.(/5+-)-*"$&),.5.0032686..11120*0*/*-.,'(')*,-047320+(.%*086,((+//7-64.0*+(&(+94-**&)$&&(*1.0.2769+(%%&%(52'(&$$%$&'0/3/520-////,*'+'**++-5135.&.&'3;34:/41633256/83/41-)$'%*$%)&$%)**-.++)*).)(*/648869/.*(*'(()&$(%%%#$&&#&)1)(,/+*988-1')+*--.+$(+)34+''))+68472114%&%#&()**,+0..,045356(3431703/96+&,+$,)')#((),45041*%**,,(%(,1105)
@b73f8163-403f-45f1-820c-94c0f42baee3 ch=185 read=186424 start_time=2019-12-13T17:19:42Z barcode=BC01 runid=2c9cf7bc05858273f10e7d7ec552fc0bd742dc3e
CGGGAGGCGGCAGTGGGGAATATTTTACTGTGGGCGCAAAGCCTGATGCATACATGCCGCGTGTGTAGAAGACCTTCAGGTTTATAAAGCACTTTCAGCGCGAAGGCGTGGAGTTAATAACCTTGGCGTTGAGCATTACCCGCAGAAGAAGCACCGGCTAACTCCGTGCCAGCAGCCGCGGTAATACGGAGAGTGCAGAAGGCAAATCAGGAATTACTGGGCGTAAAGCGCGCAGGCAGTCATCAAGTCGGATGTAGAATCCCCAGGCTCAACCTGAGACTGCATTCAGAAACTGGCAGGCCTGATCTTATGAAATTAGAATTCCAGGTGTAGCGGTGAAATGCGGCGTAGAGATCTGGAGGAATACCAGTGGCGAAGCGGCCCCTGGACAAAGACTGGCAGCTCAGGTGCGAAAGCGTAGAGACAAACGGATTAGATGCCCTGGTACGATACGCCATGAAAACGCGATATCGATTTGGAGGTTGTGCCCTTGAGGCGTGGCTTCCGGAGCTAACGCGTTAAATCGACCGCCACAGAGAGTACAGCCGCAAAGGTTAAAAGAAACTCGGAGATGAATTGACAGGGGAGGCCCGCACGAAGCGGTGGAGCGTATGGTTTTAATTCGATGCAGCGCAGAAGAACCTTACGCAGTCGCCAGCATCCACAGGGCAGAGAGAGATGGATTGGTGCCTTCCAGGGAACTGTGGAACTAGGTGCTGCTGGCTGTCGTCAGCTCGTGTTGTAGCGAAATGTTGGGTTAAGTCCTTGCAGCAGAGAAGCGCAGCCCTTATCCTTTATTTGCCAGCGGTCGGCCGAGACTCAAAGGGACTACCCGGTAATAAACTGGAGGGAAAGATTAGGGATGACGTCAAGTCATCGTAAGCCCCGCCGACCAGAGGCTACAATGCACAATACCGGCATATCAAAGAGAAGCTGACTTACGCGGAACAAACGGACCTCATAAAAGTATATCGTAGTCCAGTTAGGTCTACAACTCGGCTCCATAGAAGTCGGAATCACTTCAAAGTAATCGTAGATCAGATACTACGAGTAGATACGTTCCCAGACGCCTTACCGCATCACACCCATGGGAATTAGGTTGCAAAGTAGGTAAGCAACCTTCGGGAGGGCGCTTACCACTTTGTGATTCATGGCTAGAGGAATTGAAATCCTTAACAAGATAACCGGAAGAAGATAGAGCGGCAGGCCGTACCGGTAACATTGCGGTACATACCCAGCACCACAGCACCAGCAATGCACATGGCAAA
+
0)1)'-++.81--0+(50)2.&/*%(&+*))&()()*+,'&,-8631+,-)'*//032/0255...(&+)&%-*+-)&)*//&$'*62-,(+-5/..,+)(($%'&&((&(')-.5/222/,+*-*.,8.)$$$&*-+-1**,)*0)&))&(044,8.---,056.,(,)())&*-5/..-,811&0)0,(%*./2'%)'$%%&,+)**(+)+0.55764--.1465*,)+'*%,)$&$*(--1(1)052868,3+%)&(,10**165575732.+&(,154446:7&%-2,10/5.,*222'&'()47/1+'&&''(%-+0..2-.0-,'&'')(&&,1,+,-,))+1,,+)-3776.(+++80**(%%*131+'/&'&(.6/'(18592:11/1*-'.%'''-(-*+,*'&''&(+/,+,,,606+)),&,(&'0.*20''('&$%$'%#%%*+&++,42-,*(*...101-27.*-%(*--&-(,4)+**',+%'&&'()0,/./()()+&)(+-173<2*/%')*&+(%&*')%&$'''%(.+/108,()..377)%*,+127&*&$''(*4/.++-&0++)%-0,3)()+,$%%&&))*/2,..*,(&'&'*8/1859.+(,+,/&-+4+*-/*/65.3-)+#&%.00(++)+-.443)(',%$(&&(((()+1089,4-.*2010)-&&$).-*3321)%($,.'',2/21.*0(,*(+/57/14////0451.2'(%&%'&()',281,,*6//(/0/-'&*&')'((&'&&'(,,+/9,3,,,6))((%56+*.-,)-'-*/,202)&*.(+056,+.0)(+)4:(2'+&&(%(',.-/(+,&-+&($)$%&'',,33547884001121'+&&&-,2-(+/(*,+*)))+.'''&'+'))))0-*(%'$%%+((&)-*((&''&'%''&&%$&$($'&&%(-(*.843431../71(%,'.)26/010.2'$)).%)()*/(.0*./*(&()2-()''/))),.3/611&**)&+)$%(0911.47113+&'12)/,'+%$%'%%.,')+.6-80-,,-('$%$#'(&)&&'&'&'%&&&#*-)$)%'.252(/)+-&(%''*0/(*,649753'5,*,,)2,+1+*2/()1/*&,+.3:4))(.-/,+(*''%*'),.(+/%,'0')-.)5,1,+).0.-'()./05111,.)*'($%$')'(%'%'%%))/,*&)(++/-.*,,'(&)'*'$'(+--/0+*//82)+(&%&'%&$#$
@ba8627c3-7d27-4f46-a4fd-436038042826 ch=268 read=115796 start_time=2019-12-13T17:19:42Z barcode=BC01 runid=2c9cf7bc05858273f10e7d7ec552fc0bd742dc3e
CGATTTGCAGCGTTGCGCCCCCAGATCACTTGAATCGGTGGCGCCACTCCCGGTTCTTCCTACTTGCTTTGCAGCCGCTCCGCGGTGGCGGCGGCGCAGAGGCTGGAACATATTCTGTGGCGTTCGATCACGTTATGGCGGGTGGGCTTCAGGTGGTTGCAGACTCAATCCGGACTGTCGCGCTTGCCGGTCCGCTTGCTCTCGCGAAGGTCGCTTCTCTTTGTATGCGCCATTGTAGCGATAGTGTAGCCTGTTCCGTGGGGCCATGATGACTTGACGTCATCCCCACCTTCACTCAGTTTATCACTGGCGGTCTCCTTTGCCTTTGAGTTCCAGGCCGGTTGCTGGCAACAAAGGATAAGGGTTGCTCGTTGCGGATATTGTATTCTAACCACGGCTGGCGACGGCCGCTGCCAATACCACGGTTCCCGAAGGCATTCCTCATCTGAAAACTTCCGTGGATGTCAAGACCAGGTAAGGAGTTCTTCGCGTTTATCGAATTAAACCACATGCTCCACGCGTTGTCGATTCGTTTGAGTTTAACGCGTAGCCGTACTCCCAGGCAGTCGTGCTGTTCAGCTCCAGGAAGCCACGCATAAAGGCTGTACTCCGATCGTGTTTTGGCGTGGACTGGAGTATCTAATCTGTTTGCTCCCCACGCTTTTCGCACCTGATCGATCTCCGTCCAGGGGCCGCCTTCGCCACCAGTATTCCTCCGGATCTCCGTTTCGCACGGTTTTCCCTGCCCCTCTACGAGACTCAAACGCCGGTATCAGGGATGGGTTTGGGTTAGGCGGGATTTCACATCTATTGGCACCGAGCTACGCCTGCGTGCGCTTAGTAATTCCGATTAACGCTTGCACCCTCCGTGGTGCACTGGCGTTAGCCGTCTTCTTCTGCGGGTAACGTCAATGAGCAAAGGTATTAACTTTACTCCCTTCCTCCCGCTGGAAAGTAGCACAACCGAAGGCCTTCTTCCATACACGCGGCGTGTCGACGCGCCGTTGTGCAATATTCCCACTGCTGCCTCCCGGCGTAGGAG
+
#(%-.,()%%$&')$($)+++*%%*+.+%(&)/9)(''')))'(,$'(1.(*+(-,+,++$$$('$&))($$'$+-&().*%%'-(*(%)'%%&%&/,-&)(-),,)/+(+*-2/.-&&.+,.+(%$(,'*%+-')&,*'(%-'(&,03*%%%&&(('&*--5502,,)+',-.,*)%%)+*)-(',003-.**,/.,,+,.0'('&&%,,-').*-/4480,-0534136..1,)))+'%&%(/('%),'))*(($$%(+/+61..+,,,*()*+,477656/68,(.,/5-(*).&*+:4047683/7+')++54)*+'$&&'.)((3707(%)'($))%&()/.1324202*+*772,+1+)&'()+()6.-.)&$$%%%&)*0)(,,0.&'&(%(+0/11+(%(&%%$$&%-&(%+.'**0604)(*-/,./'*-/*-.40/('(030*-8/95768454662.,--8106+1**)%)6..3..99,.)%#%$&'.-/0::1:111+*++43()&%%((%*)%&,,20185,(',6,*&(&&%%%)+.'/()+.31+.57'772''%%%&)/&)),+1(%,)+/(*0,)%&&(')%(&%%%$"'(,'&%-)'&%&25*-,,-179--*))('(.03028441+3/((2-667/-/.1/:9-1,-'.-,*()('(,,4/+,,2++0,3-::02;8<:99/-2,%...9;710.,*2%,-.('((0/'%&#%%*-31(,-'%$+000*-..11/54428),**+-2(--/13))-*&''*+)($&,1+.%'%#$*+,/50+*+,-.,(-)'&&&0(*)))&$&%-)()+*13*)&&%&(-.66:36-.01011.-//*-.06.*+&')'&#$&'0-2,&)')%+0,)))(-)+00.-0(-1.377676381+++,.;+.+00.5..*+-)&,+-50,576+55-(,.-'.**)+(%%'(*657&&*/+472;0200*)-'(&'&()'%$$$((+(('''/,),.*,.5/90).,*+,'*(%(&)/5.12(***-,03'(&
@c8bf75da-c3a1-4da1-afe9-d8e28e4fa3d6 ch=446 read=154229 start_time=2019-12-13T17:19:40Z barcode=BC01 runid=2c9cf7bc05858273f10e7d7ec552fc0bd742dc3e
TGTTGTGCTTCGTTCCGGTTACGTATTGCTGGTGCTGAAGAAAGTTGTCGGTGTCTTTGTGTTAATGCGCCTGTCATCTATCTTCGGTTACCTTGTTACGACTTCACCCCAATCGCTGACCTACCTTCGGCCGCTGCCTCATGCGGTTAGCTCACGGACTCGAATTATTGCCAACTCATGGTGTGACGGGCGGTGTGGCCTGGAACCAGACGTATTCACGCAACATTCTGATTCGCGATTACTAACTCCAGCTTCATGTAGGCGGTTTCAGCCACAATCGAACTGAGACTGGTTTAAAGTTCCACCTCACGGTATTGCATCTCTGTACCAGCCATTGTAGCACGTGTGTAGCCCTACACATAAGAGGGCATGATGATTTGACGTCATCACCTTCCTCCTGGTTAACTTGGGCGGTCTCATAGAGTCTCAACAATAAGTGGTAACTAACGACAAAGGGTTGCGCTCGCGGGACTTAACCAACATCTCGACACGAGCTGACGACAACCATGCACCACCTGTCACCCTTCTGAGGATTTCCTCGATTAAGAGTAATGCAAAGGGATGTCAAGTGTGGTAGGTTCTTCGCGTTGCTTCGAATTAAACCACATGCTCCGCTACTTGTGCGGGTCCCCGTCAATTGAGGTTTTAATCGACCGTACTCCCAGGCGGAATATAATGCGTTAGCGCGGCGGCACGTTGAAACCCCCCACCTGGTATTCATCGTTTTACGGCGTGGACTACCGGTATCTTTGCTCCCCGCTTTCGAGCCTCAGCGTCAGTTACAGTCAGAGAGTCGCTTCGCCACTGGTGTTCTTCCTAACTCTACGCATTTCACCGCTACACTGGGAATTCCACCCTCCTCTCCTGCACTCTAGATAACCAGTTCCGGAATGCAGCACCCAAGTTGAGCCCGAGGTATTTCACGTATAATCATCGCCTACGCTCCTTTACGCCCAGTAAATCCGGATAACGCTCGCCACCTACATTATTACCGCGGCTGCGGCGTAGTTAGCCGTGGCTTCGGGTACCGTCTTATCTTCTGAATAGGCTTTACGATCCGAAAACCTTCATCACTCACGCGGCGGTTTCCCCATTTGCAATATTCTGCTGCCTCCGTAG
+
&'-(%*((+5&..6+''713(.*--40/0010812--4-&*.*//40021822357<5)+)-*'%%%(+/45777685,+./059,:4726346218-00489;:8087/-037222++,6*,-..70/819(1413:66-1++(,,+**1/-/02/,)+*,'$.'%+*+270.+,,+49::898898::7662*.)*---)&(-03-/&%)++4;5(+)+28010920016<:764051*-/,1/1-(((+.20+%%%)*.2,*,931-.-,&)-7-7)+8/',,2048:/7;6-6.**0//-18,,,,*(/&+**,2339167748:5(89101,'&'('+,-552/%-,4-.....)(/(*$3/0/14111113:7//36798+)%&(+8-706+'%..535)%$&+44&57544,0(,&+*.0-2+*,-',+(*&((,/,-2.24588<'0-,,6+/1773'/.5941903*+*(+22--+*(+,162112284898:;;:<8:7738:/05,/01-2/&%'(#&&)*(*41277897681-'*'(*,-*+.4*/76,34795',),.&1*,+63:57:902.9-*+.5/1/1/2/<8995602224830.,,+.*/02308,*545*,-3(*)'%$,*25:,2557.//8,3,$&')%%,((+'0,)&&(+2.,/.1.,*-,.33,.*)'+(/'''%'(445-(*,-+1456<9689.760'$%(&(+03;24405*0*()//,1.,,1047+%)-671'')163502223:'021.00345+*****+--0/+///3+,+0-32687508+*-(&+,-./.247;;389;512./,1.)10.2.649/164015+.498872//00--/797:7837;0:)1)/,03://--*71-.//422.6'&(&,)))08,+*)&&$#'&(*6-3,.1*&((+/1/+5*$*119.%**-)++/14511-8169::7;:0--&&($-()6-,5334-(&%$%*)-)()3372013.1230340*2,++4122-/2(-663.&&)+#++34288***-+5)).475085:4354112/&,+)3+++(/20/6;5'*,'&('()././)().().*15,+')
@d7b36587-9e13-46e3-be51-b066fc9a2a55 ch=342 read=92645 start_time=2019-12-13T17:19:55Z barcode=BC01 runid=2c9cf7bc05858273f10e7d7ec552fc0bd742dc3e
CTCCTACGGGAGGCAGCAGTGGGAATATTTTAATGGGCACCATGACCTAATTACATACATGCCGCGTGTATGAAGGCGCAGGTTGTAAGATACTCGGCGGGGAGGAAGGGATGAAGTTAATACCTTTTGCTCGTGGCGTTACCCGCAGAAGAAGCGCCGGCTAACTCCGTGCCAGCAGCCGCGGTAATACGGAGGTGCAAGCGTTAATCGGAATTACTGAATGCAAAGCAGGCAGTTTGTTAAGTCAGATGTATGAAATCCCCGGAACAAGCTGGGGCGCCGATACTGGCAAGCTTGAGTCTCGTAGGGTAGAATTCCAGGTGTAGCGGTGAAATGCGCGAGATCTGGAGGAACCACCGGTGGCGAAGGCGGCCCCTGGACGGACTGACGCTCAGGTGCAGCGTGGGGAGCAAACGGGATTAGATACCTGGTAGTCCACGCCGTAAACGATGTCTCGACGGAGGTTGTGCCGCGCCAGGCGTAATTTTGGAGCTAACGCGTTAAAGTCGACCGCCTGGGGGTACGGCCGCAAGGTTGAAACTCAAATGAATTGACTGGGGGGTACGGGCGGGTGGGCGTATGGTTTTAATTCGATGCAACGCGGGAACCTACCTGGTCTTGACATCCACGAGTTTTCAGAGATGAGAATGTGCCTTCGGGAACCGTGAGACCAGGTGCTGCATGGCTATCGTCGCTCGTGTTGTGAAATGTTGGTTAAAGTCCCGCAACGAGCACAGCCCTTTATCCCTTTGTTGCCAGCGGCCGGGAACTCAAAGGAGACTGCCAGTGATAAGAAGCTGGAGAAGGTGGGGATGACGATCAAATTCATCATGGCCCCGCCCACGACCAGGGCTACACAATGCTACAATGGCGCATACAAGGAAACGACCTCGCGGTATAAACCCGGACCTCATAAAGGGTGCGTCGTAGTCCAGTTGGAGTCTGCAACTCGACTCCATGAAGTCGGAATCCTTGCTAGTAATCGTGGATCAGGAGATGCCACGGTGAATACGTTCCCCGGAGCCTTATACACACCGCCCGTCACACCATGGGAGTGGGTTGCAAAGAAGTAGGTAACCAACCTTCGGGAGGGCGCTTACCGCTGTGATTCATGACTGGGGTGAAGTCGTAACAAGGTAACCGGAAGATAGAGCGACGGGCCGTGGGGAGTTAACACAAAGACACCGACGAGCACTGCTTCCAGCACCAGCAATACATGAAAAAAAAAGA
+
,-1,%&,+67*+,5.33.17588-74.10.(2(.8:62/.+)'%*))%',.+(%*'(*,-077./+,,2-'))')(&&'%/57924/.$)*+*1,&,++050*.6/,..(&)',**3:4:4%/')()&&(*-04181+1.'+:.,,%%,&%+(&'&-')(*+12011-+0&.0&/0*/2705.9,//.(3*3,-*(*50**,/.707/5+0-,.0.0--&''$%(*(%(%+491559701757054,,21.(%'&*1+)032))-()(')%(),81))#$%%&+-2-6--54&*'&'''*,+112/0-2)--)-+-/-*,),+.-00377*3-*(,,%$&'*,-6472,11*-*+%(+/4/71.*.-,06460<8/)4764&,,-01214553(+11/-*+,.6.44+&+,09/8+69-4,*+7569;/02724/7((*3593267/0/.0)..&)*(,(.(&)2-(*436(*(+.)*0-.1*%)+/(.-(-/122/)*+/070++342/993677453)&'',/620+//..0.-'17.546,)*'''')(*)+%-/44+&%$&&2'$'&%)+*('&*%)*-0::*6:6<74362799967)'*)/0+,,-051755/8/..21:,)++%()0;77-++++/0+(&&(')(13356*97325:7::7838$#'(),-.12/75732..111+++,-73.0)))'),-()+-)***8.)).11(%&&'%')''(,,+31&)($'+,*')6,.46122&*),,4-)//0..9:68,62,.339861.//,/..-%))$,32/,))*,0./7:545320.%(**/)*-+-16,,%)*,,*(*,*&&)129404/-*('%%%&('+/,)-'*$&').30+015&''**+/57968,-+%#%'.24/.+,-064024378/,(*)-.1350334-4('*,7/2,..-((*/(,-:876754153-3-,--42536*)+((,+*..834287:000.*()'---1/*,*-..2:768571833)--,.4,2,+)*,,,,.2001,&-,-0/28/17:3+&.(.-,/+/*0(&(&$*(++)(&'$+*,,465&85/022,(&'$%,1''(%)05576542201/460/,3-++0/126.-+,2.47878502-./-,')-0*2)011/-1*+)*$*/4/+.,/20(%%%(+-+..)())&&'#$')(+')*)','()*3.+-$.%((+-24.+'$$
@0650c766-f39e-4d79-ba31-ea2cc8069237 ch=164 read=160367 start_time=2019-12-13T17:19:55Z barcode=BC01 runid=2c9cf7bc05858273f10e7d7ec552fc0bd742dc3e
CTCCTACGGGGAGGCAGGAAGTGAAATGCACAATGGGCGCAAGCCTGATGCAGCCATACCCGCGTGTATGAAGAAGGCCTTCGGGTTTATAAAGTACTTTCAGCGGGGAGGAAAGGGAGTAAAGTTAATACCTTTGCTCATTGACGTTACCCAGAAGAAGCACCGGCTAACTCCGTGCCAGCAGCCGCGGTGGCCACGGAGGTGCAAGCGTTAATCAGATTACTGGGCGTGAAAGCACGCAGGCAGTTTTGTTAAGTCAGATGTAAAATCCCGGGCTCAACCTGGGAACTGCATCTGATATGCTGGCAACAGTCTCGTAGAGGGTAGAATTCAGGTGTAGCGGTGAAATGCGTAGAGATCGGAGGAGGAGGAATACCGGTGGCGAAGGCGGCCCTGGACGAAGACTGACGCTCCAGGTGCGAAAGCGTGGGAGCAAGCAGAGTTAAGATACCCTGGTAGTCCACGCCGTAAACGATGTCGACGGAGGTTGTGCCCGCCCGAGGCGTAGCTTCCGGAGCTAGTAAGTCGACCGCCTGGGAGTACGGCCGCAAGGTTAAAGCTCAAATGAATTGACGGGGCCCGCACACAAGCGGTGGAGCATGTGGTTTAATTCGATGCAACGCAGAAAAAGAACCTTACCTGGTCTTGACATCGGAAGTTTTCAGAGATGAGAATGTGCCTTCGGGAACCGTGAGACAGGTGCTGCATGGCTGTCGTCAGCTCGTGAAATGTTGGGTTAAGTCCGCAACGAGCGCAACCCTTATCCCGCTGTTGCCAGCGGTCCGGCCGGGAACTCAAAGGAGACTGCCAGTGATAAACTGGAGGAAGGTGGGGATGACGTCAAGTCATCATGGCCCACTTACGACCAGGGCTACACACGTGCTACAATGGCGCATACAAAGAGAAGCGACCTCGCGAGAGCAGGCGGACCTCATAAAGTGCGTCGTAGTCCGGATGGAGTCTGCAACTCGGCTCCATGAAGTCGGAATCGCTGACCAATCGTGGATCAGAATGCCTTACGTGGGCCACGTTCCCGGACGCCCGCTACACACCGCCCGTCACCATGGGAGTGGAGTTGCAAAAGAAGTAGGTAGCAACCTTCGGGAGGCGCTTACCACTTTGTGATTCATGACTGGGGTGAAGTCACGTAACAAGGTAACCGG
+
+./0*+.+47*(-00350,)(*'((()++'./4258/-'',/,/9,+*5*+''&&&)&73+*0/0055677/))+)10:999*7038)(*2/(*+*,-/3.&'(*-3,*/..2*,1)&%(-68-3/1/01180;8/068,6-.-4103,.,)'&*+%,*%')*+++-+6,,,541235-++*%)01--+()&%&%*021,--*),.3,2*+30300*+/-6/2,.0+&'&%'&%$$$$'-+/80'71:8+%26,+,.0'&5)(&(*-+)/4-+-***6327989;122./+,*,*&&)&&(),%&%)&#%')),-032+,'01,-&&+)-+8*-9520,113:/*.+&)&%$)$&'(+./,/*1-)0-+11.767;;5:/5.-&'7)6425334*.39:/3/---++,,,,+.*)33246105/*+%)%()'*,74-.1,()-,,'&(*,8;3-*6,$'/245889:789:*510113:643-1),--600-64+)-,,(&,0+.-&+.012((*('''&%'&1(+.77:<89;8790)&)*204191:56/80957-'(%((3853%*/'((3(296.:3)*&*'**.)*-:238-...3.(*12;6277:200103/'.*-&&.1/0*'+2524227;612556;7666.0'()+)0<;73/---.:864-410257;:684<:39395886327%1,-++%&(.029.-&01574)))(#%)&%48/.237430824.087684+4'&,--52.391/2006.+$&+'(4-/34573:7503.50-66.833:4:-0,(),77978./0--018)/...*-.+30323:;6100/0345824678::66,073*())'%&*+/.,2573310.+')+,99:8344007434898898('(&()*-1031237921-),/()*+.:76623'(.7022467797944/,1,.+%$)&(+/246.),,)%'++5,+.421..0(-1,-8*+'&$)*.9033;:<:960)+7*)*&##$%&(()'((*,.1274,*+,++0,,$$'%'*,*06108-*+-++.**,6/)&(-+()3;223:8,&)-'(**4,.(+-3022;2-6*',-(%%&$'*3',24.-457999775-*%%'.1--0,++,%')12:878-807<:;59
@f631af4a-4bdf-42b1-9705-dbeb10f4ade9 ch=267 read=111297 start_time=2019-12-13T17:19:54Z barcode=BC01 runid=2c9cf7bc05858273f10e7d7ec552fc0bd742dc3e
CCGGTTACCTTGTTACGCTTCACCCCAGTCATGAATCACAAAGTGGTAAGCGCCACTCCCGAAGGTTAAGCTTCACCTGCTTCTTTTGCAACCCGCATGGTGTGACGGGCGGTGTGTACAAGGCCGGGAACGTATTCACCGTGGCATTCTGATCGAACTACTGGCAGTTCCGGCTTCATGGAGTCAGTTGCAGACTCAATCCGGACTACGACGCGCACTTTATGAGGTCCGCTTGCTCTCGCGAGTCGCTTCTCTTTGTATGCGCCATTGTAGCACGTGGTAGCCCTGGTCGTAGGGCCATGACTTGACGTCATCCCCACCTTCCTCCGGAACTATCACTGGCAGTCTCCTTTGAGTTCCCGGCCGGACCGCTGGCAACAAGGATAAGGGTTGCGCTCGTTGCGGGACTTAGCAACATTTTACAGCACGAGCTGACGGCAATACGCCGGCACCTGTCTCACGGTTCCCGAAGCGCATTCTCATCTCATGAAAACTTCCGTGGATGTCAAGACCAGGTAAAAGGTTCTTCGCGTTGCATCCAGGTGTTAAACCACATGCTCCACCGCTTGTGCGGGCCCAAATCGAATTCATTTGGGTTTTAACCTTGCGGCCGTACTCACAGGCGGTCGACTTAACGCGTTAGCTCGGAAGCCACGCCTCAAAGGGCACAACCTCCAAGTCGACATCGTTTACGGCGTGGACTACCAGGGTATCTAATCCTGTTTGCTCCCCACGCTTTCTTTTCGAGCGTCAGTCTTCGTCAGGGGCCGCCTTCGCTCACCGGTATTCCTCAGATCTCTACGCATTTCACCGCTACACCTGGAATTCTACCCCCTGCGAGACTCCAAACGCGGTATCCAGATGCAGTTCCCAGGTTGAGTTTCATCTGATGACAACAAACCCGCCTGCGTGCGCTTACGCCCAGTAATTCCGATTAACGCTTGCACCCTCCGTATTACCGCGGCTGCTGGCGGAGTTAGCCGGTGCTTCTTCTGCGAATTAACGTCAATGAGCAAAGGTATTAACTTTACTCCTTCCTCCCCGCTGAAAGTACTTTACAACCCGAAGGCCTTCTTCATACGGCATGGCTGCATCAGGCTTGCGCCCATTGTGCAATACTCCCTGCTGCCTCCCGTAGGG
+
*)-/30.5021*36+,,.+0*(+36-./1426229863858/..0568/*,+0/%+'2))*/2(0*5+.'+),**/3)(,39609;-05120:6*,+-046412594683,,'))),-13:)7/7-441855765820282827336;5)('&&$#&$)+)-&'(%'0735-%-40;999/**+*)+3,,,'(6619+;270555851463,+*'($*-03003//5,0,,+2-&%*-02/.-(+(**.9.2320;7//4557523&.2+(),,)*((((*%*+2..4;;:674,15*(&)(,-,2/247976.:43,)013983.3((+%&%+/12278/7/-/796:5176*+187/5/(./-7679841-1,),(-.5,8.;:4.43,6,-%(,1/39/3*450'&%&&+*.,%'*''$*(,/..)(63544552670,,,%%$'*+,07011+,.*.-6903'('$%&)'//298885/.+)$&)+46,,7.:;768;83./,/(,-9:1/1/16-*+-:<99<645/40//21:*(-,+''-(7/:8.///.,-2-*/2-0,4*./726438-')()+(,+-<.27:9.-+,1.(4+1**0+-,.17/5444,$+&(28-.0./-305-5-01-2-+&*)1+/,-'+.+.,076714*.57//11469,7)4)345636267714.'(,,,,62/08767:13'&1),.99;4600/2<8013145*(,+*66(*'+2.-*,1326788:9;<9679)-1/(..,31524+(&)+/704335;15)+)*,85433'31318<;356820.,+',-,/19.3,))$),.-)'%*,/477/8).*).**'((+,4)*+0211-73<06+',1''&%'+)'(0,-+.&)('%)9.:<5:8-*'+++,--(&%%$$%),+.,**/24:;3-,+,0-2-(%%$()+,50-06-1.4109---./,/152.'(,/)(.*,,0103-.-8.0271,12,%$0'6*:534,9///440/*(,*,6.+*''/.,.144*33..4120.1.,17/.320690.23/58-)0+0+6689327103**(+)'*+40-*,'+&&+/+3:.2,69+(,1,/-.-3.--,04,)-,*+,2,58+-623+'
@38b77814-b7d9-438e-9352-3c381879c0b3 ch=163 read=216285 start_time=2019-12-13T17:19:54Z barcode=BC01 runid=2c9cf7bc05858273f10e7d7ec552fc0bd742dc3e
CTCCTACGGGAGGCAGCAGTGGGAATATTGCACAATGGGCGCAAGCCTGATGCAGCCATGCCGCGTGTATGAAGAAGGCCTTCGGGTTGTGTACTTTCAGCGGAGAAGGGTAAAGTTAATACTTTGCTCATTGACGTTACCCGCAAGCCAGCTAACTCCGTGCCAGCAGCCGCGGTAATACGGAGGTGCAGCGTTAATCGGAATTACTGGGCGTAAAGCGCACGCAGGCGGTTTGTTAAGTCAGATGTAAAATCCCCGGGCTCAACCTGGGAACTGCATCCTGATACTGGCAAACTTGAGTCTCGTAAGAGGGTAGAATTCCAGGTGCTTAGCGGGTGAAATGCGTGAGAGAGATCTGGAGGGAATACCGGTGGCGAGCGGCCCCTGGACGAAGACTGACGCTCAGGTGCAAGCGTGGGGAGCAAACGAAGATACCCTGGTAGTTACGCCGTAAACGATGTCGACTTGGAGGTTGTGCCCTTGAGGCGTGGCTTCCGGGCTAACGCGTTAAAGTCGACCGCCTGGGGAGTACGGCCGCAAGGTTAAGAAACTCAAATGAATTGACGGGGGCCCGCACAGCGGTGGGCATAATGGTTTAATTCCGATGCAACGCGAAGAACGCTACCTGAATAACCCGGCATCCACAGAACTTTCCAGAGATGGATTGGTGCCTTCGGGAACTGTGAGACAGGTGCTGCATGGCTGTGTCGTCAGCTCGTGTTGTGAAATGTTGGGTTAGTCGCAACGAGCGCAACCCTTATCCTTGTTGCCAGCGGTCCGGCAGAACTCAAAGGGAGACTGCCGGTGATAAACTGGAGGAAGGTGGGACGTCAAGTCATCATGGCCCTTACGACCAGGGCTACACACGTGCTACAATGGCGCATACAAAGAGAAAGCGACCTCGCGAGCAAGCGGACCTCATAAAGTGCGTCGTAGTCCGGATTGGAGTCTGCGCTCGACTCCATGAAGTCCGGAATCGCTAGTAATCGTGGATCAGAATGCCACGGTGAATACGTTCCCGGGCCTTGTACACACCGCCCGTCACACACCATGGGAGTGGGTTGCAAAAGAAGTAGGTAGCTTAACCTTCGGGAGGGCGCTTACCACTTTGTGATTCATGACTGGGGTGAAGTCGCGCTCACAAAGGTAACCGG
+
*00*(,/-76+,31334544.61*1-,50,/333834:885897+868879673(11133:678764444.6+(((*3299:54:6582-)&)(1:;2..(-+((*',*'&);30021((&%%*+,876&))(&*22,**)('('&$%('%,-4///0,+.&35345557*%)&',/6//05.*/(')12+-/0./,+/'.,./,(++69576673-)).,++&-,-85061700.;/4/88,-3653/67,)536+%0663:)3-/',1,,600331---'(*)',+*0,-6)-1-,***-0//740)'+/-/.0(4*-/**/,++%)&'(,./*+,,34-./5,))((*%%&'(34-*,*+././02-50+)%***,.219.+*03590-/,--///-,--/12951,-/()-7369(+'+7:35'&&&*0*/5**100&+/(),+36589;9-,**'/112+))4*/0/04./-97&%(*+78322-4//16*//,-.08.--*1,6-+,981126.2501'*)&&',,122-+00-,/.7..()'()+41;:3.4-8.:7:86;:-33+*/+,%*,09984(')/((*156;9/'*(/)&&..65-637,,1.*--%(-.3766&--'(*,*+(,/744./-./1).8,3/..')(1,2'3-1434699;3,5,1820420.014*32679100//3;770.'+/389--//179348.11498-0196;-0(&$&('**+.,*+1488):8*)3.02('3()-+/73/51752.,2,*.,701127),-/*-.14-5)&*,-889;;76570352-2-,378/72980)''(*,,)+)2/7+--,,./3;03-.+,-+))%'*1150/118728624465672'&'&+'%'/06634624//.-05044<8787642250,158775506638)),)7+51*-.-+))),/42-35/1,.,0-+)/',*)((*310(222***')2;837122:536813598.-6+&+*,/9+*-36681;11053304;72;:0192/,-+087825&*().237<68793*&)(&)),00-*(''2)62150,8.'+1,63528028150:3*&(,2874532542354.-/0.-*'$()-,$$,*'/+36;8:+0
@26106ebd-f95b-48fc-8703-3cf7b5238f35 ch=312 read=189984 start_time=2019-12-13T17:19:54Z barcode=BC01 runid=2c9cf7bc05858273f10e7d7ec552fc0bd742dc3e
CCAGTTTACCTTTGACTTCACCTTTAATCCATCAATCCCACCTTAGACAGCTCCTTCCTTGCGGTTGGAGGCCCACCGGCTTCGGGTGTTATCAACTCTCGTGGTGTGACGGGCGGTGTGTACCAGGCCGAGAACGTATTCACCGCGACATGCTGATTCGCGATTACTGGCGATTCCAGCTTCATATGTAGTCAGGCACAGACTACAATCCAGCTGAATGGTTTTATGGGTTTTGCTTCCTCGCGGCTTCGCTTCCCTCCTGCACCATCCATTTGTAGCACGTGTGGCCCCAGGTCATAAGGGGCATGATGATTTGATGTCCCGCCTTCCTCCAGCTTGTCACTTTCTGGCAGTCTCGGCTAGAGTCCCCAACTTAATGATGGTGGCTAACGATATTAAGGGTTTACGCTCGTTGCGGGACTTAACCAACATCTCACGACACACGGAGCTGGCGACAGCCAGCCACCACCTGGCATCTCATATAGCTTCTTATCTCCATCTCTGGGTGCTGCTTAATTATGTCAAGAGACCTGAGTAGGTTGCTACGCGTTACTTCGAATTAAATCACATGCTCCACCGCCGCTTGTACGGGTATGAATTCCTTTGGGTTTCATTCTTTGCGGGCAGTATTACTACTCAGGCCAGAATTACTTATTGCGTTATGCGGCACTGGACGACATCCAACGCCGTTACTCATCGTTTTACGGCGGCGGCGTGGACTACTAGGGTATCTAATCCTATTTGCTCCCCACGCTTTTTTTTTGGACTGGCGTCAGTTGCAAGAGGGCCAGATCGTCGCCTTCGCCACTGGGTGTTCCTCCATATATCTACGCATTTCACCGCTACACGCCGGGATTCCACGATCCTCTCCGCTCTGGCGTACCTGGTTTCTGCAAGCTTTACTGAGTTAAACTGGGCTTTCACCTCGAGACCCTTACTTGCCGCCTGCTCCTCTTTCGCCCAAAGCGTTCGGTGCGCTTGCTACGTATTACCGCGGCTGCTGGCGTAGTTAGCGTGGCTTTCTAATAAAGTACCACTCAGCTGCATTTCCTGTAGCCCGCCGTTTCTTCCTTTACCTTAACGAAGTTTGAGTCAAAGGCAACTTCTTCCTTCGCAGCGTTGCTCGGAGGTTTCCCCATTTGCCGAAGGTGCCCTGCTGCGCCCGTAGGAGCAATGTCGAAGCACCAACCAGAGGACGGCACAAAGAGACACCGTGGCTTTTCTTTGGCACCAGCCAGTACGTAATGGCCCCTGCA
+
+*'*/4(&)%$&%$$%(')(+,'()&&%%$((,*0,56+&(%()(*+'()+*/.-.0,),+-'0*4',%'%/,++10)0./--(0--)/,++2,)++,-01721)((./42;;904111+2./''&%$$&')2,-254691/15+/1378:7867/5*1)/,(1)')'''((*.+-*)&))+'$((+*++,/1(-++#&&/(*&&(+.1--)*,**)*)--3;<205+5.075.(+-+,+(,*++,+,0.-/3/64)*2%&$''.60778/63*$$$()()++(%$'+22)%--'((-1*078+-,+*++,%.4&'$%$))-+'-.3727/.6/0/16.31)**)'%&%,+%,2153(**//.+.,19:)4)+30.1,+)/&*)&$&*&''''(*('.*./*-3*$&&&*-,47+.'0*.$$#)&-+&'*)++)*)*,*,))&(&(#(-,0511(**$%%$$%'&(.,/,('$%&-.5-$%$'$%&+0'*,*/143001433+'*%$#$%$%%$**%4,0/550('$%&%&&'$&'+**-*$%'#%%%(',%227+'%()-/56//')*,*,-7<539)*+(+.7/+)***$%#&$%&)2,'&(''./0;80-27.*2-.)'+%*&'*'*()+,,,,,.//1+&''(,*++/-*2,+,.2,,''(-++(301*())*14/6),&.))'(.($+676.-+/07+&($*()*',,*)75:1*)%+(+*1../053586+++*+5*(++5992*-,,1/0+1/-)&/,)&&$%%--2)./0**'&%&,,(.,)+234176))'()*,05/./46.+.0;,/*(/'(+22585354985;90,-0*,.('%'%'&'/+*6.71&&'((-''(&(&$%'''&(($)&/2/04+/+'%$$&%&(,1/+,+,'*(15:453383,21+,//3/.&'()/3'*'$''&(-3/35+)*(.6*+,+(&&)('&)&%%'&*,+'&%'$'.&$&&$*(-'./*.70+0+++34/8,*((&--6.++,)+0,.1+)--7.08/,-.3,'(),)+($$'&,2-1++)&&'..++28.7:(()++(**%$'%$$.)/))&(.1/&%&),&*(''.%$%%%')))'&&(%'%++017//0-),#((06,543/-.92/2+)+**.('+0)'%'%%(%'(&&((,+(&,1)2&--&(()*(/-10/2.--+1)&%#(&0.1,''**-(11*+%'),03,,+-'%&'(0+''*$%%+*-,-,$)'$(%%%#$%%
@959d07a3-2f28-4de8-82c4-74361b77a006 ch=148 read=113820 start_time=2019-12-13T17:19:53Z barcode=BC01 runid=2c9cf7bc05858273f10e7d7ec552fc0bd742dc3e
CTCTACGGGAGGCAGCAGTGGGGAATGTGCACAATGGGCTGAAGCCTGATGCAACCATGCCGCGTGTATGAAGAAGGCCTTCGGATTATGCAAAGATACTTTCAGCGGGAGGAAGGGAGTAAGTTAATACCTTTGCTCATTGACGTTACCCGCAGAAGAAACACCGGCTAACTCCGTGCCAGCAGCCGCGGTAATACGGAAGTGCAAGCGTTAATCAGGAATTTACTGGGCGTAAAGCGCACGCAGGCAGTTTATTAAGTCAGATCTTAGAAATCCCCGGGCTCAACCTGGGAGCTTCATCACAATGCTGGCAAACGAGTCTGCTAAACAGGGGAATTGCAGGATTCAAATTGTGGCGGTGAAATGCGTAGAGATCTGGAGGAATACCGGTGGCGAAGGCAGCCCCCCTGGACGAAGACTGACGCTCAGGTGCGAATGGGGGGGGGCAAACGGGATTAGATACCCTGGTAGTCACGCCGTAAACGATGTCGACTTGGAGGTTGTGCCCGCTTGAGGCGTGGCACCGGAGCTAACGCGTTAAGTCGACCGCCTGGGGAGTACGGCGCAAGGTTAAAACTCAAATGAATTGACGAAGGGGCCCGCACAAGCGGTGGAGCATAGTTTAATTCGATGCAACGCGAAGAACCTTACCTGAGTCGCCCGGCATCCACGGGAAGTTTCCAGAGATGAAGGAATGTGCCTTCGGGAACCGTAGGACAGGTGCTGCATGGCTGTCGTCAGCTCGTGTTGTGAAATGTGGGTTAAGTCCGCAGCAGGCGCAACCCTTATCGCTGTGCCAGCGGTCCGGCCGGGAACTCAAAGGGAGACTGCCAGTGATAAACTGGGAGGCGGATGACGTCAAGTCATCATGGCTGACCAGGGCTACACACGTGCTACAATGGCGCATACAAAGAGAAGCGACCTCATGAGCAAGAAAAGCGGACCTCGCATAAAGTGCGTCGTAGTCCGGATTGGAGTCTCTGCAACTCGGCTCCATGAAGTCGGAATCGCTAGTAATCGTGGATCAGAATGCCACGGTGAATACGTTCCCGGGCCTTATTACACACCGCCCGTCACACCATCAGAGTGGGTTGCAAAGAAATAGGTAGCCAGCTTGTGGGAGGCGCTTACCACTTTGTGATTCGCTGACTGGGGTGAAGTCGTAACAAGGTAACCGG
+
3474/1(.3+.94000**1.56+-4100,,,+.5203,*'#*)&*+,./0-+-'/,777:946554788524()-*0177:8/5+/0*-)*/63-0/.--/)*&+*(94+/3/*01*%&(/2)-14/0(,)*--+376113000+.5,/60+1,,++&*+)+-0,((((/+-.0837:9;111.--+*+(*&'(*%2.,,&)+*-+7.10+9,9,4')&*)*32-.4874422623-112,0-,+-,*).1:3&-001056',./,.-)'03''/*')-3557930674,++&#&)%+),,$%&')%+,,6+).&*&'*+,)#&$'&%%&+(++&)++')&).)00.%('+(%%%*.+,/+,40+-.22300./03391.3/,5045022/0&(.-,,.+&(*/365*(*640*+,+'))++56779018975&('&&*-+)).'(,-893+69+1-+*2229<0-23.*,03-.045359:-3/*,.1::2/10201030;/1,97.(.-0,)20.+*.(.),700')+++43222/60/+02//28//3+.(*&'$'(-1+1+/)*+*49369925767/..,7/9.030/3+5:5/61++,/-2036:640&**,-$*(75494:52-3).0)/,/*-6,.0/+,,-186/))**&)'%&$')120,-,3**)(,;2-,)))++2/++)(&(((4*1502+(6,8:9<87,/)&&'-)-,-/,.,0095:9::790%()*4/664;2/.032002*1/+786/257-00)3+*.37:8,8;3/7-/0..0*/(+0/0/4870/.7/8':8.5..17:)0-+)0.1688:+1.+,,&,'*/18'&*'%-+)10283783--./9;:0++&&$'):9098//++)))(),+.13.1342)40.0458876*''%((()7+5')*,**,%'-)(/2)+'*,9653..''$%,88.678077/5+,)*'-))-..+((**/,/160&///.&2231.2-1,*)2)6,988**)'((0...898(4321.58653.++.53,/9779420//(+*-,.+-%*&&'0114:428//36)0.2-(/')&''+(010/+,.81(+10.*)'+-./5.*)'&(#).+'+*))),,)13+*/3+),+.2;8&()**,*)'+()&(.,-.(%*+00.,0+.342.4
@231caeee-b419-4062-8040-c2933c9f9c76 ch=11 read=67807 start_time=2019-12-13T17:20:00Z barcode=BC01 runid=2c9cf7bc05858273f10e7d7ec552fc0bd742dc3e
TCGGTATGCTGGAGCCGGTTGCGTATTGCTCTCCCTGCGAGGCGGCAGTGGGGAATATTGCACAATGGGCTGATGCAGCCATGCCGCGTGTATGAAGAGGCGCCGGGTTGTAAAAGTACTTTCAGCGGGGAGGAGGGTAAAGTTAATGCAACTTTGCTCGTGGCGTTACCATGAAGAAGCACCGGCTAACTCCGTGCCAGCAGCCGCGGTAGTACGGAGGGTGCAAAGCGTTAATCGGAATTACTGGGCATGCAAAGCAAAGGCGGTTTGTTAAGTCCGAATGTGGAAATCCCCGGAACTCAACCTGGGGAACCGCATCTGATACTGGCAAACTTAGTCTCGTAGAGGGGTAGAAAATTCCAGGTGTAGCGGTGAAATGCGTAGAGATCTGGAGGAATACCGGTGGCGAAGGCGACGATCCTGGCCTTTCTGTGACGCTCAGTCCAGCGTGGGGAGCAAATAGGATTAGATACCCTAGTAGTCCACGCCGTAAACATTAGGTACCTAAGTGTTGGATGTCGAAGTTCAATTAACGCAGTTAACGCAATTACTCCGCCTGAGTAGTACACGTTCGCAGAATGAAACTCAAAGGATTGACGGGGCCGGCGGTGGAGCATGTGGTTTAATTCGAGCAACGCGGGAACCTTACCGGGTCTTGACATACTCATAAAGGCTCAGGGATGGAGAGATTAGCTATATGAGATACAAGGTGGTGCATGTGGTTGTCGTCAGCTCGTGTCATGTGAATGTTGGAGTTAAGTCCGCAACGAAGCGCAACCCACTTATCGTTGTTACCATCATTAAGTTAGGGACTCGCGAGACTGCCAGTGACAAGCTGGAGGAAGGCAGGGATGACGTCAAATCATCATGCCCTTATGACCTGGGCTACGTGCTACAATGGATGGTGCAGAGGAAGCGAAGCCGCGAGGTGAAGCAAAACCCGCTTGAAATACATTCTCGTTCGGATTCAGCCAGTCTGCAACTCGACTACATGAAGTTGGAATCGCTAATAGTAATCGCGAATCAGCATGTCGCAGTGAATACGTTCTCGGGACCTTGTACACCGCCCGTCACACCACGAGTTGAAATGTACGAAGCCGGTGGCCTAACCGCAAGGAAGGAAGCTGCCCTAGGTGGGATTGATGATTGGGGTGAAGTCGTAAAAGGTAACCGG
+
#%*&'%)'-.12$%%&(%3-&+44410+++-,51(('+($0++,41/13477(*(''++'&%(/624'%%$$&*)*('-+53++0+++--.11351)')'+&)),11460/3;8-+0242;:-)+*-58*',*()+(+.:3039463(1&(&(+)*0/,)%*11003)-+%%'*.%-(&',-/40../70-/5/38780/10&19,,.-*,03/0,4.15/*)&'*+%()-868+)-)'&3()+99<77(2(,.-+))((&3,9)1:<;.55531/8))2995:5')++'+52),+&&'*548631))+-'-,*%&(..,*++*+,.../8-*1-,,5427736.)134+.,&+-*-*9,1,2332-,,,/7533:6-./33/-*)),,-..+/*),,.493;61)')*/*0.1760/+3*')(,*&&'%))**-036771728'&&),.')/-+,12975-(+%3)**,+*/+)**+-,--20,-036337;90&)&&&.,./'(300*)+-,449899414/1;95+1(&'(*-*023333542'0&%(,16-071/)')%/41-'(+088667//721')0'(62.)+)%+*)%*'49,/(%(--1.*-'++&(&'-+8<9,73;,)*(+5383+*'&(*/***).8&0454.3-*-,,-777,,36)-,.-:),;:79:8-*(%'*(%*+-44243+4+..-++-016:97760,*+/.:01388300114///42$2+)+*4281;/6'+/.+/-056,.3,9,+/+.&-,-2/-%'-,333--)&)-+7<9;;77863-20'4850.)(%'(&).**,,+),,-23,.*+,8;004,3194-57455,0022149+++5::78.51,*20/045746853((('(421/1/;00321,2023.-*+-)0+1113(0--/.--,3.01..3<<.66*'%%#%*.($%&&2975.,+43-0*4*#$&'*&*+-*,/13003155677795.3+*5-7/;8923/*&(*/0/8110745:65.-/*0157.1),-*+,,46335,(+-4.%(()*,+,,+.1*+--((++,.261.+,((*(()(''()+'*-)-36-,/+,+()+11.-0*.(*%''&%%'(/39+*-)...4310.+++-414/40+2+,/--224294(,(*481135
@14cf28c8-dc22-4ed4-89aa-df8de34aacd5 ch=274 read=105141 start_time=2019-12-13T17:20:09Z barcode=BC01 runid=2c9cf7bc05858273f10e7d7ec552fc0bd742dc3e
CTCCACCACAGGAGGCAGCAGTGGGGAATTTTGGACAATGGGCAGCCTGATTCAGCAATGCCGTGCCAGGATGAAGGCCTTCGGGTTGTAAACTGCTTTTGTACGGAACGAAAAAGCTCCTTCCCCTAATACAGGGGCCCTTGACGGTACCGTAAGAATAAGCACCGGCTGAACTACGCGTGCCAGCAGCCGCCGTACGGCGTAAGAACGAGCGTTAATCGGAATTGCTGGGCGTAAGCGTGCAGGCGGTTATGTAAGACAGATCTTGAAATCCCCGGGCTCAACCTGGGAACTACATTTGTGACTGCATGGCTGAAGTACACGGTAGAGGGATGGAATTCCGCGTGTAGCAGTGAAATGCGTAGATATGCGGAGGAGGAACACCGATGGCGAAACGTCCCCTGGACCTGTACTGGCATTTTACGAAAGCGTGGGGAGCAAACAGGATTAAGATACCCTGGTAGTCCACGCCTAAACGATGTCAACTGGTTGTTGGGGAATTAGTTTTTTCTCAGTAACGAAGCTAACGCGTGAGATTGACCGCCTGGGAATACGGCCGCAAGGTTGAAACTCAAAGGTGAAGCGGACGCACAAACTGATTGGATGATGTGGTTTAATTCGATGCAACGCGAAAACCTTACCCACCTTTGACATGGCGAGGAAGTTTCCAGAGATGGATTCGTGCTCGAAGAAGAACCTGCACACAGGTGCTGCATGGCTGTCGTCGGCTGTCGTGAGATGTTGGGTAAGTCCGCAACGAGCGCAACCCTTGTCATTAGTTACTACATTCAGTTGAGCACTCTAATAGAGACTGCCGGTGAACAAACCGGAGGAAGGTGGGGATGACGTCAAAGTCCTCACTTGAAAGCCCTTATAGGTGGGGCTACACACGTCATACAATGGCTGTACAGAGGTTGCCAACCCGCGAGAGGAGCTAATCCCATAAACCAGTCGTAGTCCGGATCGCAGTCTGCAACTCGACTGCGTGAAGTCGAATCGCTTCGTAATCGCGGATCAGCATGCCGCGGTGAATACGTTCCCGAAAAGGTCTTGTACACACCGCCCGTCACACCATGGGGCGGGTCTGCCAAGTAGGTAGCCTAACCGCAAGGAGCTTACCACGGCGGGGTTCGTGACTGGGGTGAAAGTCGTAACAGGTAACCGG
+
,-44-.,+.&77/+.../1.,4-*+()*.331/6//*6-/74-'&+*'''3965&76;7523***+**299;50.,'/4833+15-53539+34.+/7;/55398928.(+233('()41)+.++('+./.50/-64.7)-*)*,-81,17400(),,-/6,/02320-*&()()',(+/2334.-,++:-,+'%$&')*)++-)(,/.+))8-5,4-45,5('(**+,4756-2))%&%%$($'/./.6.--.,0.-/93624&,(()*.(,04()054590608/+8.,0.+&--4;302313(*,..511'%&+%'&+%()3/0,)02/897.1/2/18+-276+/34.150,32+,1761013234;8922.+3,0--.37--,..*&'-,+*)+292,5,426211(-)(&'#')*'&()250.248493'*&')'*(,/.)2$&'%))+8:6346/.'(,.+,05:)*3'+++,-815201578;13300,)+),4.001;6;056/,,,*0+*3,*+///-*&)+*)'&0)+,::332++,&)'(,1)104*,+5,81:.18-,555:+-/0)(%&&+-&.**(+.4-1*-&/%2*75/)/+,.72:5-1/8..-/-01'108-,6:9./6/.574&(+(3)'*)))1+2&%)*(*)1;0--'(),-3:8,.:..4.1.6259(',(*013+-/3455569723.----/82234,$)('(''%('*6655368/9+/()--)+23*.0+3((-/03876:4,6123559.,4,&+4/25/81./472..10301),,.%($'/1505224,)(**3549946..,+++-+-3991899989-3*'*1275/+&)''-*+(-.++/-1/-0,)33-()+,0+()*,6+0/55;6.6.-,,.//-).1.7..),,06612/--(,+'((10--*/+$#(,+/80768012531&0,/4,,406899994944466887:40,1-+,2*&*)('(*&*)+-../198<9993356697835/428998-9235.***%''(+--.420131,,)/.+251/14//,141503+*+,:82...'&%&%()+--,--,*398:5745(($%'(0.65+.-52-553/:86774400&0,+.-5-(*-*+)*))*1-4/0'9*
@983aed77-efbc-4856-802a-a4741bbec0c7 ch=157 read=108328 start_time=2019-12-13T17:20:07Z barcode=BC01 runid=2c9cf7bc05858273f10e7d7ec552fc0bd742dc3e
CCGGTTACCTTGTTACGACTTCACCCCAGTCATGAATCACAAAGTGGTAAGCGCCCTCTCCCGAAGGTTAAGCTACCTACTTCTTCTGCAACCACTCCCATGGTGTGACGGGCGGTATTGTGCAAGGCCGGAACGTATTCACCGTGGCATTCTGATCCACGATTACTAGCGATTCCGACTTCCTTGGAGTCGAGTTGCAGACTCAATCTACGACGCACTTTATGAGTCCGCTTTGCTCTCGCGAGGTCGCTTCTCTTTGTATGCCATTGTAGCGTGCAGCCCTGGTCGTAAGGGCCATGATGACTTGACGTCATCCCCACCTTCCTCCAGTTTATCACTGGCAGTCTCCTTTGAGTTCCCGGCCGGACCGCTGGCAACAAAGGATAAAGGGGTTGCGCTCGTTGCGGGACTTAACTAACATTTCACAACACGAGCTGACGGCAATACATCACAGCACCTGTCTCACGGTTCCCGAAGGCACATTCTCATCTCTGAAAGCTTCCGTGGATGTCAAGACCAGAGTAGGTTCTTCGCGTTGCGTCGTTATTACATGCTCACCGCTTGTGCGGGCCCCGTCCATTTGAGTTTTAGCCTTGCGACGCTCCCCAGGCGGTCGACTTAACGCGTTAGCTCCGGAAGCCACGCCTCAAGGGCACAACCTCCAAGTCGACATCGTTTACGGCGTGGACTACCAGGGTATCTAATCCTGTTTGCTCCCCACGCTTTCGCACCTGAGCGTCAGTCTTCGTCAGGGGCCGCCTTCGCCACCGGTATTCCTCAGATCTCTACGCATTTCACCGCTACACCTGAATTCTACCCCTCTACGAGATCCAAACTTGCCGGTATCAGATGCAGTTCCCAGGTTGGCGGGCCGAAGTTTCACATCTGACTTAACCGCCGTGCGCTTTACGCCCAGTAATTCCGATTAACGCTTGCACCCTCTATTACCGCGGCTGCTGGCACAGGTTAGCCAGTGCTTCTTCTGCGGGTAACGTCAATGAGCAAGGTAACTTTACTCCTTCCTCCCGCTGAAAGTACTTTACAACCCGAAGGCCTTCTTCATACACGCGACATGGCTGCATCAGGCTTGCGCCCATTGTGCAATATTCCCCACTGCTGCCTCCGTAAAGAG
+
7304,:,,82:/..$%()3486,601+-/12./-+0/...3;634312-,)-,05+)+).*(*16*6.:4-(,,46973548410+((-,/21')+14.*+,94464452252593(-)%)%-/2382-(++'*,,+58,+,65;-8,,.;9-,,+,*)---40..3456765:45013:32'('++'*,.-+-/.+-((5223*5(-/5572-))#&-371.*)404/++30+)-./28,--&,(-.,./5075285.-),--2/55,*)'&%$%$&+-51.098728-*/26,400***)(((&),358:2.04.,(3649:838)),/6,*+:765574*11346**4*,+-/836,---,025772323940)-03'.,-.33)+12.+4***23553<343983'&%-*/,.7320:1..230500.-31654520206-,*),2,2-*---36654,-0769:;6;,*-+-12&-14;3,./3344,++.*%&%'%%')+-.0.++*&'-/0/,(*,,,2.956<99:54.,*%)$)$%$##()++*+'(#$&'(()*-1235-783+&')/*1531*+199-%))+,---0%*%((35:+-2971965791907/411,//*+..2+6+/,%+61225:27(.)/))*.6758.3*8,5764.025741;.)(5---68;88663:302.323677:8:9854<2,.*7:4'&))+493.--+.0*//),6993433397759)+48.4834:4<98;<445/2+,3:796800787650,/./66<:5348+*+)*(,516(40/+,,0;5/)-('+*(*)*/(3/,,-.-62,112:;587626&535/+))/.2/-+('),0*()%(,:))*,,87553.2+1+),()*,,02**-./&(*,,))()+37:3--/22110+,1.,-(-4/++$'1--351.3///78711+%+&*-,7.//8'30*,61;:;987976-.0/2,*+*900.3566)*+&)'+0)$''8:+::-*01-)5363:...//133,/-)05)()'+6/3,-*/3381.-*-.22-5267:5644356+7:90://-2:7,0-&*$((3-1145/3,'+.--/-(()13*,56*(&/
@6a6cb96c-747e-4f48-8310-c2aa2de7e020 ch=145 read=126585 start_time=2019-12-13T17:20:06Z barcode=BC01 runid=2c9cf7bc05858273f10e7d7ec552fc0bd742dc3e
CTCTACGGGAGGGCAGCAGTAGGAATTTTTCGGCAATGGGAAACCCTGACCGAGCAACGCCGCGCGTGAAGGAAGAAGGTTTTTCGGATTGTAAACTTCTGTTATAAAGGAAGGACGGCGGCTACAGGAAATGGTAGCCGAGTGACGGCACTTTATTAGAAAGCCACGGCAACGACGCAGCAGCCGCGGTAATACGTAGGTGGCAAGCGTTATCCGGAATTATTGGGCGTAAAGAGGGAGCAGGCGGCGAAAAGCAGGGTCTGTGGTGAAAGCCTGAAGCAACTTCCAGTAAACCATAGAAACCAGGCAGCTAGAGTGCAGGAGAGGATCGTGGAATTCCATGTGTAGCGGCGGTGAAATGCGTAGATATATGGAGGAACACCAGTGGCGAAGGCGACGATCTGACCTGCAATGACGCTCAGTCAGCATTAAGAACAGGATTAGATACCCTAGTAGTCCACGCCGTAAACGATGAAGTACTAAGTGTTGGATGTCAAAGTTCCAGTGCTGCAGTTAACGCAATAAGTACTCCGCCTGAGTAGTACGTTCGCAGAGGCTGAAACTCAAAGGAATTGACGGGGGCCCGCACAAGCGGTGGAGCATGTGGTTTTATTCGAAGCAACGCGAAAGAACCTTACAGGTCTTGACATACTCATAAAGGCTCAGAGATGGAGAGATAGCTATATGAAGTTACAGGTGGTGCATGGTTGTCGTCGGCTCTCGTGTCGTGAGATGTTGGGTTAAGTCCGCAACAGGCGCAACCCTTATCGTTAGTTACCATCATTAGGTTGGGGACTCTGGCGAGACTGCCGGTATGAAGCTGGAGGAAGGCGGGGATGACGTCAAATCATCATGCCCCTTATGACCTGGGCTACGCACGTGCTACAATGGATGGTGCAGAGGAAGCCCGAAGCCGCGAGGTGAAACAAAACCCATAAAAACCATTCTCAGTTCGGATTGTAGTCTGCAACTCGACTACATGAAGTTAGATCGCTGGTAATCGCGAATCAGCATGTCGCGGTGAATACGTTCTCGGGCCTTGTACACACCGCCCGTCACACCACGAGTTGATAACTTACGAAGCCGGTGGCCTAACCGCAAGGAAGGAGCTGTCTAAAGGTGGGATTGATGATTGGGGTGAAATCGTAACGGGTAACCCGG
+
--.)*+.71)+/14300*-/..)()*255**2;53:434(&)-&+.)+,0;11/557647811)((&**4-///*,.+1.736,839+7,$)),()0.77-6-,+,,()((*'-+/-5122//03'(%,-,+9920/32**++,02-(($%$&%'-++&*++'+5/.+,),))'#%'**-+,+90-+5-,0,.+3,+,.-/,4002244+;-+.*3/*',(%)+//,%&*.1*('(0-&+.)53..1,+*+++'.&5;210445585.01/+3;:911,*'%&'/,,),.04*-/'&(%1-+072270.)-.')$%&**--/,+(,5258054,./.8/:21/0.+,,*(3+/0/-183246972.43332643,/2+4565:45+8,+)-2-114743'))(,$3*++),-%'.08976-0//))+&1'&&+$%&)*,*6+-,7756;-,.,2125732458:75::;.-,-*3**+1576/.//1524184675;205/9'((:776782318.6-++.--6515//1183460---0,*0*+)-64(()(&)''$%.6-/39.62'-&-*1.460.710-3+(+).+3-14;::-'*+*2)+-71<:*-/2/&*-**.$,+..07)).7406)')%)%*&-**+70,)&'&''%-&-*207)()(*,/3+)**.3000/./+*'(&)%,&()/20170///07625112855&/*-')*.04794876,.4448(2-1..&%'),,22-,(+.,-5686;7+555344822420547;:,2-))//++6:057862%34..--,007,&*++'$(*&)+/0+.+),-3/*+2/566542/2-31,,.661:41783)60,+-:.744212-.%*&*,-152.00:469111./584//21-*()()%))'))&''$'+*/.:202<<838/)**173,/723;662(,-493/.4/22369997-2.+-83..*')--494-8,%'('(454..&',,-1976:67/0011771/./1//3;73523:/--(443--1/,,-(*-.441:8--21207602---*.+,,/2)%&'-&'*,04010.10)*2240+)/,),.5/,()*878624:*2-5490-1/-,-/.250790,.2:522*/&)('-,-1760)05
@98c627b3-3261-4f53-98ec-1207a20aa34b ch=44 read=169529 start_time=2019-12-13T17:20:21Z barcode=BC01 runid=2c9cf7bc05858273f10e7d7ec552fc0bd742dc3e
CTCCTACGGGAGGCAGCAGTGAGGAATCTTCGGCAATGGGGCAACCCTGACCGAGCAACGCCGCGTGAATGAAGGTTCCGGATCGTAAAGCTCTGTTGTAAAGAAGAACGAGTGTGAGAGTGGAAAGTTCCACACTGTGACGGTATCTTACCAGAAAGGGACGGCTTACGTGCCAGCAGCCCGCGGTATACGTAGGTCCCGGCGTTATCCCGGATTTGTGGGCGTAAAGCGAGCACCGGCGGTTAGATAAGTCTGAAGTTAAAGGCTGTGGCTTAACCATAGTACGCTTTGAAACTGTTTAACTTGGTGCAAGGGGTAATTCCATGTGTAGCGGTGAAATGCGTAGATATATGGAGAACACCGGTGGCGAAAACGGCTCTGGCTTGTAACTGACGCTGAGGCTCAGCGTGAGGAGCAAACAGGATTAGATGCCCTGGTAGATTACGCCGTAAACGATGAAGTGCTAGGTGTTAGACCCTTTCCGGTTTGTGCCGCAGCTAACGCGATAAGCACTCCGCCTGGGAGTACGACCGCAAGGTTGAAACTCAAAGGGGCCCGCCTGGCGGTGGAGCATGTGGTTTTAATTCGAAGCAACGCGAAGAACCTTACCAGGTCTTGACATCACTGACCGCTCTAGAATGGGGTTTCCTTCGGGACAGAGGTGACGGTGGGAATTATGGTTGTCGTCGCTCGTGTGTCATTGAGATGTTGGGTTAAGTCCTGTGACGCAACCCTATTGTTAGTTGCCATCATTCAGTTGGGCACTCTAGCAGAGACTGCCTGGGTTAACCAGGAGGAAGGTGGGGATGACGTCAAATCATCATGTCCCTTATGTGAGGGCTACACACGATGCGCTACAATGGCTGGTACAGAGAGATGCAATACCACCGTGAGGTGGAGCCAAACTTTAAAACCGTCTCAGTTCGGACATGGCTGAAACTCTACATGAAGCTGGAGTTATAGTAATCGCGAATCAGAATGTCGCGGTGAATACGTTCCGGGTCTTGTACACACCGCCCGTCACACCATGAAGTTGGCAATACCCGAAGTCCGTGGAAAAGCTAACACCCGGAAGCGGCAGCCGAAGAGTCGAGACCAGCGGTGGGGGGTGAAGTCGTAACAAAGGTAACCGGAGGTGAGCGGCAGGCCGTGGGGTTAACACAAAAGACACCGACAACTTTCTTCAGCACCAGCAATACGTAACC
+
))/,)+.-12+-2/,66436'''&&',12:43:7-;.,77/,/4171./.5844-569758;1424-)&(&),(+:3)(8+;;4/.27/))*,/,241./5'&+)&/57+'+**,+)())*21-43-/,0'&)+,,-,22424/110.*).4.+.,(,.70)+&&&%$&,.88:2/0+*17+,-:00040548586646)'(..15./50,,1+06.%/)8697978.',--.*.3.10+.70:0-.00001320,-,1/75-+1-2999;/506/4:.5345872--2,+(33+/979,,&&%&.../12)*')')*.-:3:64/0,(%++5:73029+-296544444451,*)+3*+.3.3./5.()*-&*/00.0,('%%$$&%'((--+()*+33468.++,*/*&.-'-.45*2,89/22.,00-03.46,+'&$'#%),/779775611/+*')*//0-277601--/3:,7<+,',,)34+,)+))+,...-++*,'(/,/)-+011336;778-(())55399/279)8.8.-81.182.*(+32-4)%'&%(**.+0,2*-*+-')-2-:</.9561*+2)025536-1-)/+/,/--741-401/3358644/--/15548873.-+*.)**)21*/1188(8947,,+.+/03+++()-(%$($--24.3,.0774('+-31-,'+./5423256/:.3,2251,(++.-.$&#-'/+*/1*(+1/.2<0-2-$'''*/.0/0(*(;(552//,,'%**&(%'//478788;51:1917111,)+(/-3348:3/3024476491,/4;;7:853:2,6''((()/7113-,)(&)(%)*.)*.0//4//::97/-./01,+**+877190/.-',++*+**(+,***0/01((*)&/2-$)#%%./7),-94,0((),,+*++/4*'0,'%%(*1.1++,/+-'.*)(&/005121;618111569747848.60.-3.(//139&-0.,++5230-,+)/630:7./7252596.-,((*/14.14///8.*+.,+/6+,54/86.),-15-),/**0)*+,,4/,-4,*,)'&&'%'$)#&)))/(*-+3..0(,+.-..438-4+,6*.2-293*-(&'%&'&&&'#$%'*)(&))//)*,-+-//.67/*.15::4-4-++*,1-276.*0028+&*'6,+,5()&(#
@5c938a40-90ee-41ae-bea5-537d82a74f32 ch=145 read=126595 start_time=2019-12-13T17:20:16Z barcode=BC01 runid=2c9cf7bc05858273f10e7d7ec552fc0bd742dc3e
CCCGTATTGCCTTTACCGTTTTCCGGTTACGTATTTGCTTGTGGGTGCTGAAGTTGTCCGGTGTCTTTTTTTTATTGTTAACCGCGCCTGTCGGCGCTCCTATCGCCAGTTTGCGCCTTGGTACGACTTCACCCCGGTCGCGGGTGGAATCATTGTGGCACAGCACCCACTCCGGTTAAGCTACCCTCACTGCAGCCCACTCTGCATGGTGGGAGGGCCGGACTGGCGGTGTGTGCAAGGCCAGAGACGTATTCACCCATTAGCGTTCCACCGATCCACCGATTTACTGCGATTTCGACTTCGCCAGGTCCGGATTTTCGAACTCCAATCCGGATTTCCCTTCGAGTCGCGGCTCCTCGCCGGGTCGCTTCTCTTCATGCTCGATAATATTAACGCGATCGCGCAGCCGCGGTCACGTAAGGCCATAACGATATTGACTGCGATCTTAACTTTCCACTCCGGATTTCATCCACTTTCAAAATTCTCGCTGAGTTCCGGCTTGGACCCGCTGGCAGCAAAGGATAGGGTTGCATCGGTGCAGGACTTAACCCGGCGCAATTTCGCGACTTTTCTTGGCTCAATGGCAGCCATTGCGGCACCGCCTGCTGTCTTCGCGGTTTCCGGCGCATTATAATGTCTGAGCGCGATATTAAAGGACAAAGGTCGGGTTCAATTTGAAAATGGGAAGTTGAACCATAAGCCATACGCAGCCGATCGAGATTCGTTGCAGAGTTTTAACCTTGCAGCCGTACTCCCCAGGCAGTCGACTTAACGCGATTAGCTCCGGAAACCACGCCTCAAAGACACAACCTCAAGTCGACATCACGGCGTGGACTACAGAGATTATCTAATCCTGTTTACTCCCACGCTTTCGCGCCTGAGCGATCAGTCTTCGTCCAGGGGCCGCCTTCGCCACCGGTATTCCCCAGATCTCGCATTTCACCGCTACACCGTTCTCTACGAGACTCAAGCTTGCCAGTATCAGATGCAGTTCCCAGGTTGAGCCAGGATTTCACATCTGACAACAAACCGCCTGCGTGCGCTTTACCTTAGTAATTCGATTAACGCTTGCACCCTCGTATTACCGCGGCTGCTGGCACGGTTAGCCGGTGCTTCTTCTGCGGGTAACGTCAATGAGCAAAGGTATTAACTTTACTCCCTTCCTCCCCGCTGATGCTTTACAGCCAGGCCTTCTTCGCCACGCGGCATGGCTGCATCAGGCTCGCGCCATTGCAATATTCCCCTGCTGCCTCCCGTAG
+
##&&&$))()%%(##&'%,1+(,&&')'&'/0*70)%)''&&()%'%%&&''&+1/.*(+-,../1485:61*$*'$)$##''$'$&%)),,%*)%)'-($%%'#'&%),2/()%(&((*)*'(('/.*+(,)*))217/3+-('')'&%%$$&'%''&$)&&+&*)'#'&+&)(,')'&'('-.,)-'$%#'&(//-$'''&%%#$')()'&%*.+0(+,%(%(''+/,.0-/(+-)+).)$)$&',$'%(''$))%%(&&%&%'+)+(*))++0*%'('-+4'#%$$#$$.+(*'&(2+'%&$%+))*%))#'&%$&%&*'),%-)*5)*)##$$&,'&(%'%&%&$&$'&&*&+*&)(((%&%#%&1/4/1-*$%$#$&'&('&'%(')%'&'&,'&%%$'($.*$&&,++&(+,-'*$&%$%$$%%%%%(*())($((*+&&%%$%)+),0&))-&&($-*)('((+%%&&&#%&&'+(&'($%&%#-,)('%'%$%','+)(#$*'()+$('*'-,-*(),&,($%&%%'"%"$#,*)(-(0'2-''(($&&'(*+,$&'%%$&&'%$$&%$$$(&$%%%#$&&#%&&%&%%$)'#)+(('+*,)'%%#$.243(-%%&''+&(&%$))'$'&$&$#%##%$$%*((,'*)2/-4*(%'%)0(*)$$#$%'$(*+%%&'&%$%*'&)'*,''))%)'''&'#$#$%$%#,.(&$'6.6200+(&&$)+252*9-2/1/-+/11+0,-*255+//20./0+*-(&*)*($'$%'''&+,-3+,-1+/2)+'-61315))%''*//'()+-6/442,/0-*)*)6544-*+'+%%&(&'&+--/-.15.0)0018-%+*22(%*()(('''($'&&).,,-$&'(&.+5,-)/1')/05,45020*./.093/:,:077/987*)+-0,()*-/1;01/36**1'((.)((((%'/-/..0315840'++0.1:-6677;4467,//369885..-.1-.(2+&/4+/890,.()-*+,21.223.+($('%%&'(*+&&%&%#((+(((*557/2,.2716-+*))%(%,2-+-$(*-8126+),+)&'(.,/*&*)011//28-84344:36;83122:95675321240./%+00+(&)$('(&'*-.)+,/:2-6.'*-++,'))('($&'&'&'*'/**(..8/912,*%''$')+)2/.//53112123,3121238-5.('(%((/,--*,--)*/0567963;6-0+2
@7656a0e7-70f6-4186-a27d-091b3da6afbd ch=155 read=128962 start_time=2019-12-13T17:20:32Z barcode=BC01 runid=2c9cf7bc05858273f10e7d7ec552fc0bd742dc3e
CTCCTACAGGAGGCAGCAGTGAGAATATTGCACAATGGGCACCAAGCCTGATGCGCAGCCATGTCGCGTGTGAAGAAGGCCTTCCAGGTTGTAAAGTACTTTCAGGGAGGAAGGGAGTAAAGTTAAATACCTTTGCTCATTGACGTTACCGCAGAAGAAGCACCGGCTAACTCCGTGCCAGCAGCCGCCCGATAATACGGAGGTGCAAGCGTTAATCCAGATTACTGGGCAAAGCGCGCAGGCGGTTTGTTAAAGTCAGATGTGAAATCCCGGGCTCAGCCTGGGAACTGCATCTGATACTGGCAAGCTTGAGTCTCGTAGAGGATGCATAGAATTCCAGGTGTAGCGGTGAAATGCGTAGAGATCTGGAGAATACCGGTGGCTGAAAGGCAGCCCCCCTGGACGAACTGACGCTCAGGTGCAGCGTGGGAGCAAACAGGATTGATACTGGTAGTCACGCCGTGATATCGACGGAGGTTGTGCCCTTGAGGCGTGGCTTCCGGAGCTAACGCGTTAAGTCGACCGCCTGGGAATACGGCCGCAAGGTTAAAACTTCAAAATGAATTGACGAAGGGCCCGCACAAGCGGTGGAGCGTAATGGTTTAATTCGATGCAACGCAGAATATACACCTGAATCTTGACATCCACGGAAGTTTCAGAGATGAGAATGTGCCTTCGGGAACCGTGAGACAGGTGCTGCATGGCTGTCGTCAGCTCGTGTTGTGAAATGTTGGGTTAAGTCCGCAACGAGCGCAACCCTTATCGCTGTTGCCAGCGGTCCGGCCAGGAACTCGAGAACTGCCAGTGATAAACTGGAAGGTAAGGGATGACGTCAAGTCATCATGCTGACCAGGGCTACACGATGCTACAATGGCGCATACAAAGAAGCGACCTCGCGAGAACAAGCCGGACCTCATAAAGTGCGTCGTAGTCCCGGATTAGATCTGCAACTCGACTCCATGAAGTCGGAATCATAGTAATCGTGGATCAGAATGCCACGGTGAATACGTTCCCGGGCCTTGTACACCGCCCGTCACGCCATGGGAGTGGAGTTGCAAAAGAAATAGGTAGCTTAACCTTCGGGAGAGGCCTTTACCACTTTGTGATTCATGACTGGGGAATTGAAGTCGTAACAAAGGTAACCGG
+
,,1---2&64+.24346*))'$'))'.30/.122;)/1**%6'30%381120+)$(*&+*))'(((*,-)+(.0)+/*1.43-*&$/32;5-62'(,*-0,((&,8,*,2-/-0)&*+/70*-+-,,)--/28--665457335,7,(0,&(--,.',*()1+1,-+,--,-16+-071.-1+..1*/-))&%*-()-,/+-,,2796345090:/0&%)(*+%,&')%%)32.0-/-.',(&&%(+($.+43*,8423783/-45**.-(-571111+443581.0.3001122/00/39451/+&&&%&%*,*&'*-0/,*+&)'''',(/,/1-,+-4110011/451-60,-5:4/-*,-99641**(-,/070922(%$(-4*)-.+-.17+7--389:2/20////2427),788,,**+,,'&'&*35++,++%,&&'(%((054.2-4)+-6,&('())053,.+2/234501.2:./.-%)'&(')/--/++.+*++03-,++()1-6)-.,.36677/++)&%&(-1-/')+04.62:295*(&%%,46+,)%'.'''&--0),/.9.*,-.3456/:00:0/0,7))&%(48:4:6;810-+,-,2-)('&'%')()&*10,(((#.++/27::8///--+))574.,,,.8.,*(---0163122*7:7:8534.+,./246666+))())-..,00583-.*))++30:100112**+3/8/6/.*-/44,-3%5%%+*'-*),0*+0-/3((1+)-&--,('**)-/00//&33-4/00-(().-2-5211/-/0:<9441)))&%(&+'-0.146:2836.*,04-,&'$((*,140,3+)(')%'(%()5425290,2,++--436:,(,+'*+0.')-//.+(*&)+,%.)0..-&+,0336+-/599:8254337)(-1*-1+'',,--7/8-..+,-14735290,,-+5/423&'(*,.9221870/0.7+,7556,**))).8<;5:625/5,+371*,*&%&'&*3/3:23561/(')'(*0.))*,,'(7-,.496*&+3*+$*''&%'''1+-%)&&'/0)*%+/+++.)(.0.*/)**--0295652//-*)%&'#,%'4,,-3155366;,+--.87736
@10f05a58-05d8-4894-a45d-d6bb0fc89e52 ch=450 read=71950 start_time=2019-12-13T17:20:31Z barcode=BC01 runid=2c9cf7bc05858273f10e7d7ec552fc0bd742dc3e
CGGGAGGCAGCAGTAGGGAATTTTCGGCAATGGGGAAACCCTGACCGAACAGCGCCATGAAGAAGGAGTTTTCAGGTTGTAAACTTCTGTTATAAAGAAGAACAGCGTACAGGGAAATGGTAGTACCGGGGTGACATTTTATTAAACCACGGCTAACTACGATACCAGCAGCCGCGGTATACGTGGATGGCAAGCGTTATCCAGGTGTGGGCTTGAGAGGGAGCAAGGCGGCAGCAAGGGTCGCAATGGTGAAAGCCTGAAGCTTAACTTCCAGTAAACCATGAAACCAGGCAGCTGGAATTTTGGGGAGGAAGGATCGTGGAATTCCATGTGTAGCGGTGAAATGCGTAGATATATGGAGAACACCAGTGGCGAAGGCGACGATCGGCGCAGCTGTTGCTCAGTCGAAAGCGTGGGGAGCAAATGGGATTAGATACCCTAGTAGTCACGCCGTAAACGATGAGTACTAAGTGTTGGATGTCAAAGTTCAGTGCTGCAGTTAACGCAATAAATTGCTCCGCCTGAGTAGTACGTTCGCAGAATGAAACTCAAAGGAATTGACGGGGGCCACTGAGCGGTGGAGCATGTGGTTTTAGTTGAAGCAACGCGAAGAACGCCCACCGAGTCTTGACATACTCGCAAAGGCTCAGAGATGGAGATAGCTATATGAGATACAGGTGGTGCATGGTTGTCGTCAGCTCGTGTCGTGAGGATGTTGAGTTAAGTCCCGCAACGAGCGCAACCCATATCGTTGGATTACCATCATTGAAGTTGGGGACTCTAGCGAGACTGCCGGTGACGAAGCTGGAGGAAGGCGGGGATGACATCAAATCATCATGCCCCTTATGACCTGGGCTACACATTGCTACAATGGATGGTGCAGAGGGAAGCAGAAGCCGCGAGGTGAAGCAAAACCCATAAAAGCCATTCTCAGTTCGGATTTGCTGGTCTGCAACTCGACTACATGGTTGGAATCGCTTCGTAATCGCGAATCAGCATGTCGCGGTGAATACGTTCTGCTCGGAAGCGTACACACCGCCCGTCACACCACGAGTTATTAACACCCGAAGCCGGTGGCCTACGCTGCAAGGAAGAGGGCTGTCTAAGGTGGGATTGATGATTGGGGTAGAAGTCGTAACAAGGTAACCGGATGGAAACGACAGGCAAGTAGGTTAACACAAAGACACCGACAACTGCTGCTTCCAACAATACGCTGAAAAAAAAAAAAGA
+
/+0,*,,,0)1&110,.(,*08;:-456.70/3-)'..,5--.+0)%&*,.&(%1(%'('.(+2(,&)1:910'%+*)#'/4333:36.3../63(&())/53/01&(&)),,(*//,4.)*'%%&$((,&))&%#&%''(+*30(0,++++(&(%&)'''(*(/1*&0-()(&''##'*)(')',')*5004.114;5.0)'2/01540*)&%&&&').)'),/(/-,&('())$&+1.,,$%',-/667474./88,0*(')//**6,6++++32)'&((&'90/1/28:/,-+$)$&+)*+).3,),'(((3,/43541/1+:.2/1/-)%%().5524:4./19760210/-030.1)1/099111-6010***'/785451-/..+(&&$%$'(,38,/0.$+/*)2353-/&'&,6:;4,36//7),,/.0;()'7768/9))+00-,3:7,-,--+--.10.--.39;888868929411.,&&+)+1/00323242470:00.',+(-167/1:74,,--36555894%*'),112-82-189:+/+-006159,18;/38*,*(&)-0.42.-..23-+.1/:90&(&*&(,%+5670/,06/21/,+,)'++'(,0021.-2-,)''1&%35-)(()0(*+,-:61,.0/255421*-3344-/2,03106548-.--,85520/2.367789767561/---60+8'$),71/-+43))10-9&%..*,*%+++$%%(++3,,)(7+-8<:::0:0&*,(+,8:;00,0*)#%%'),245629%1/136-2+)*,40-/--3/33%057+437858812-,.87727)55.(.501167858;7,++*),%+)*1-'+*1+.7687720-+))*-*++&(''-))041/)'.(*)/5)+-7-+'(&)--.1,$+,186836'-0:3/3)1+''%((130))+)',-/570+**'(*)*.(*.26.&))((&(++*+&)''4240*//0345+,&.-2121&-./832)-,/&-%&''&)+--.-1946961441313.,-+-+)1,+--((%)*)'.1.360860,2/'''%&&(+*3-7-3,$+(((&&'#$*/+1/38/,0--./.+.2+52+,*'(/)+/2459669,53347.*('&+,,,'),-3,0687810(+)*/3046727-**+(01*%&(%&*'(+*/041(0)*/8354)(%(&(+.22334.-+#&
@5d74a3a3-8506-4ab1-b339-269f2ea8c254 ch=146 read=135307 start_time=2019-12-13T17:20:31Z barcode=BC01 runid=2c9cf7bc05858273f10e7d7ec552fc0bd742dc3e
CCCGGTTACCTTTATTTTACGACCACCCCAGTCGTAGATCACAAAGTAGTAAGCGCCCTCCCGAAGGTTAAAGCTACCTACTTCTTTGCAACCCTCCCATGGTGTGACCGGGCGAGACGTATTGCAAGGCCCGAGACGTATTCACCGTGGCGTTCTGATCCACGTTACTGGCGATTCCGACTTCATGGAGTCGAGTTGCAGACTCAATCCGGACACCGCGACGCGCCTTATGAGGTCCTTGCTCCTTGAGTCGCTTCTCTGTATGCGCCATTTGGCACGTGTGTGCTTAGCCCTGGTCGTAAGGGCCATGATGACTTGACGTCATCCCACCTTCTCCAGTTTATCACTGGCAGTCTCGCTGAGTTCCCAGCCGGATACGCTGGCAACAAAGGATAAGGGTTGCGCTCGTTGCGGGACTTAAGCAACATTTCGCAGCACGAGCTGGCGACAACCATGCAGCACCCATGTCACACGGTTCCCGAGAGGCACATTCTCATCTCTGAAAACTTCCGTGGATGTCAAGACCAGGTAAGGTTCTTCGCGTTGCATCAGATTAAACCACATGCTCCACCGCTTGTGCAGGCCCAAATCAATTCATTTGAGTTTAACCTTGCGGCCATTACTCCCCAGGCAGTCGACTTAACGCGTTAGCTCCGGAAGCCACTTACCTCAAGGGCACAACCTCCAAGTCGACATCGTTTACGGCGTGGACTACCAAGATCTAATCCTGTTTGCTCCCCACGCTTTCGCACCCTGAGCGTCAGTCTTCGTCAGGGGCCGCCTTCGCCACCGGTATTCCTCCAGATCTCTACGCATTTCACCGCTACACCTGGAATTCTACCCCCCCTCTACGAGACTCAAAACGCCGGTATCAGATGCAGTTCCCAGGTTGGGCCGAGTTTCGCATCTGGCTTAACAAACCGCCGCGTGCAGCACTTACGCCCAGTAATTCCGATTAACGCTTGCACCCTCCATTATTACCCGGCTGCTGGCACGAGTTAGCCAGTGCTTCTTCTGCGGGTAACGTCAATGAGCAAAGGTATTAACTTTACTCCCTTCCTCCCCGCTGAAAGAAGTACTTTAGCCCGAGGCCTTCTTCATACACGCGGCGTAAACGCATCGAACTGCGCCCATTGTCCGCAATGTTACTCGCCTCCCGTGGGG
+
;4,04.8./.2.-&).)('(+(**%)*--((**&('(.*++.*(+%)&)*22*+,041/2-,,.1/8.:,6.-+)*1,**),**-59.,4(60(&+50,0586.--/2(*68**''&''+%,($(('020.**(//1./14<534;7723.(.22')+33'(**)1*/1-1,./9:701'01515//,(+-+++41911+-.060)/,*+,6,2'(%#&)0144+1003/1122567/-3-/02()*('()+.//6/43.+%&('**013,9-&))).0.34-.)&%$&'43.-47:95.5+))'%&$%&)**),+/**)+,/5-:5/)88683('.---:2./7566292*.//07)*61469;67-)*10,8+&%('*-333/,.)2,+4/634)-..9.4*-0873800.981(.('$%&)--,8:))'*)'.)+015425.)0665.59664875736.,&))2+'('),2/8541)))&)0+)312:1*)*-.44/*.02-0355:678;9+**,)4/75:00610.(+*616;83321-+-,*1)),/50;78;45345678:212)(-*'),2&2/41-+02/0*8.:0'((&')+4;;/630/...*))+*,0.015042&+$'%,-,*-12:2:1)'&((,+/0/+-0)3&,*%&#$#$%)/...3/-&(++,5.3..,23650.///3499*-%)()+0:46210--%'$((*,55875459.*+*+((&&))*-360-/06<..-.,1385/155:;6,,1*+.3/05226-70027.21-//0;<785-()(00/0097946-,/8/,3/--3/0,1325606/6.2123378.**,+)+'%,3356.67/1-4/13235968983322372/*),,)//6,:+)'',7)+%+,0220()&'0+-(),+)$&&&),5.-&&)$&&'(+/51/*-.238910-.4:2;43124/.,.7.--)%.')31+40).-,-27442.,-)'2/70119367012;18<77/6*5++49534100/053,6/()&-(...-'(+'%)*.4+1846*146,*-20./)%)'(*---/'($12)'&+/*-1+*094'+%''++0/80+))*+)&((+4)***1123/93*+5*,)(%((.*)3)'''))+,..:1,.&,,+
@c3657bdc-417f-4b73-9be4-39a4ec2eec7c ch=485 read=162043 start_time=2019-12-13T17:20:42Z barcode=BC01 runid=2c9cf7bc05858273f10e7d7ec552fc0bd742dc3e
CCGGTTGCCTTATTTGCGGCTTACCCCAGTCATGAATCACAAAATTGGTAAGCGCCCTGCGAAGTTGGCTACCTGCTTCTTTTTGCAGCCCCTCCCATGGTGTGACCGGGCGGTGTGTACCAAGGCCAGGAACGTATATTCACCGTGGCATTCCTGATCCACGGTGCTAGCGATTCCCGGCTTCATGGAGTCAGGATTTGCAGACTCAATCCGGACTACGTGACGCACTTTGTGAGGTCCGCTTGCTTGCTCTCGCGAAGTCGCTTCTCTTTGGCGTATGCGCCACGACAGCAGCGTCGCCCTGGTCGTAAAGGGCCGTGATGATGACGTCATCCCACCTTCCTCCAGTTTATCGCACGGCAGTCTCGCTGCGGTTTCCCGGCCGGATTTTAAGCAAAGGATAAGGAGGTTGCGCTCGTTGCGGGACTTAACCCAACATTTCACAACACGAGCTGACGACAGCCAGCGGCACCTGTCTCACGGTTCCGAAGGCACATTCTCTCATCTGAAAGGCTTCCGTGGATGCCAAGACCAGGTAAAGGTTCTTCGCGTTGCATCCAATTAAACCACGTACTCCACCGCTTGTGCAGGCCCGATCGAATTCATTTGAGTTTTAACGCGCGACCGTACTCCCCAGGCAGTCGGAAGCAACGTTAGCTCAGGAGCCGCCTCAAGGGCACAACCTCCAAGTCGACATCGTTTACGGCATCGTGGACTGCAGAATTATCTAATCCTGTTTGCTCCCACGCTTTCGCACCTGGAGCCGTCAGTCTTCGTCCAGGGGCCGCCAGCCTTCGCCACCGGTATTCCCCTCAGACCGCGTTTCACCCGCTACCTGGAATTCTACCCCCTCTACGGGACTCAAAACGCAATTATCCGAGATGCAGTTCCCAGGTTGGGCCAGGGTTCACATCTGACTTAACAAAACCGCCTGCATTAGCTTTTACGCCCGAGTAATTCCGATTAACGCGCACCTCCGTATTACTTTTTTTTTTTTTTGCGGGTTAGCCGGGTCTTCTTCTGCGGGAATTAACGTCAATGGGCAAAATTATTAACTTTATAATTCCTCCCCGCTGAAAGTGCTACAGCCAGCCTTCTTCATACACGCGGCGCCAGGCTTGCATCAGGGGCTTGCGCCCATTGTGCAATATTCCCCATGCTGCCTCCGTGAAAG
+
.0,..6&&%&'%*,)'++.)/)$-04*-/1*'&&%21534358-1*,%--+(*+17.+&)('%&(&%&'(.07/%-+5/5<:4+,,-%-2/+)/9-+668)*,304)-55'**&)1/-*.,/4+406(0,+*)&''+'070*+5+.191'-7.,*+)26.'),//)-)'+.1.4:+1+*)(&)*$%%(#&(*'&-#70((3)*0-25*8,2,/.5964/-%')-,+)+/+'''&'*,22110./*&',),-1/4+-&'&*+-*,3/665282,.(&$'*+,111%&'+,)''&')%&$%')**11.16/70)/5631+())((+'&/0/66:083+(21308.-/3/,42.+21,0+-.7-*---13&%$%'*(/4./3)-618-4%'&&#&'$&05*7,8/5-+(&*3/5./+/3569:893;71-3-5+62+/,,+,32*.11(422--../2333)11&(&$''&$%&).++//(,(,',*.8-)(+,*,*/34:010/45652+/,)(),/71:43.)'+(+('&'*%%(+2-56,+2-8510-%($-3(+//3&)'*/0;97-''$%$+,54.,2*/+2-0%/#)*(*)'$&''*)+:-3398,$)+/.*0*+(((*+(18(1'..3470(+3/*5.-%'&'$('*'&&'&,014-/($%%%&,.3643,5+,)+11/2-3*1+/13:7714773;,()%-.&*&(*)-423**$(%(),,/0,.65:950052*.,28-*++(24+*&&$')&((''+)(+23423232++2-'78/*22)*'&%(%%',)+,+.3)+)''2.1./+3(&''&&(%06:/-44)).5(+)(&+*%0*22+0473-*6614).2*+--,,*)(')(*-3..2'')*+636(.//:0,+0,6,),6481.*.*,,++*23520,*,/4-76-*/1,*/**+$/&%%%&&&%().76.)'')/:8854-+6+3+-((#&%//11,-0//.(())'&('(()+*($#%%(1.,/')'()*'+(*4/1.-&&&'*+%$'%0)64651/+++.011-++1+-4).&(12)'(+*121,633)().,,,)'+)+,%'&((%%&'(,307:31-&/*./-1)'%(&'%'(*'().23&--(%$$%&)+/2.$&/'0),+9233084/+%''.../6/38.,&()%'
@1b927b89-3e9e-4ddc-b191-221f90f01f15 ch=160 read=205100 start_time=2019-12-13T17:20:41Z barcode=BC01 runid=2c9cf7bc05858273f10e7d7ec552fc0bd742dc3e
CACCACGGGAGGCAGCAGTGGGAATATTGCACAATGGAAGCAAGCCTGAGTACAGCCATGCCGCGTGTATGAAGAAGGCCTTCAGGTTGTAAAGATGCTTTCGGCGGGAGGGAAGAGGTGTAAAGTTAATAATACCTTTGCTCATTGGCGTTACCCGCAGAAGAAGCACCAGCTAGCTCCGTACTTGGCAGCCGCGGTATTATACGGAGGGTGCAAGCGGTGTGGATACTGGGCGTAAAGCACGCAGGCAGTTTTATTAAGTCAAGATCGCCAAATCCCAGGCTCAACGCAGACTGCATCCTGATACTGTAAGCTTGAGTCTCGTAGAGGGGTAGAATTCCAGGTGTAGCGGTGAAATGCATGAGATCTGGAGATACCGGTGGGCAGAAGGCGGCCCCCTAGACGGGCCCGGCGCTCAGGTGCGAAAGCGTGGGAGCAAGCAGGTTAAGATACCTGGTAGTCCGCCGTAAACGATGTCGACTTGGGTTGTGCCCTTGGGCTGGCTTCCGGGACTAACGCGTTAAGTCCGACCGCCTGGGGAGTACAGCCCGCAAGGTTAAAATGATGAATTGACGGGGCGCACAAGCAGTGGAACATGTAATAGTTTTAATTCGATGCAACGCGAAGAACCTTACCTGAATCTTGGCATCACGGGAAGTTTTCAGAAGTGAGAATGTGCGGCCGGGAACCGTGAGACCAGGTGCTGCATGGCTGTCGTCAGCTCGTGTTGTAAGAATGTTGGGTTAAGTCCGCAACAGGCGCAACCCTTATCCTTGTGCCAGCGGTCCGGCCGAGACAAAGGGACTGCGCCAGTGATAAACTGGAGGAAGGTGGGGATGACGTCAAGTCATCGCGGCCCGCCCACGACCAAGGGCTACCACGTGCTACAATGGCGCATACAAGAGAAGCGACCTCTCGCGAGAGCAAACGGACCTCATAAAGTGCGTCGTAGTCCCGGATTGAGTCTGCAGCTCGACTCCATGAAGTCGGAATCGCGCTAGTAATCGTGGATCAGAATGCCACGGTAAGATACGTTCCCGGAGCCTTGTACGCACCGCCCGTCACACCGCTTAAGTGGGTTGCAAAAGTAGGTAAGCAACCTTCAGGAGGCGCTTACCACTTTTGCCGATTCATGGCACAGAATTGAAGTCGTAACAAGGTAACCCGGAACATAGAGCGACAGGCAAGTAGGTTAACACAGGAACCGACAACTTTCTTTGAAAGCACCAGCAATACGTAGCTACC
+
%$%$%((54,06/,.*)),,61*1-,-2+**-1501.**%)*4(/0-.&$'(*,%(+*,&23/01211.--.3*+--/184/1'162:1128)&&+&**0.,(.*&15((2-(+*(0.3745;5110/+(+,++1,24+(125(0'*$&&/-+2;)(-,*0-+1.-.041(--.-%+(66'4('%$&&'(+-(()'*)'%%()&'&-((/'*$&&&&&$')*+--(('-,-+'#%%+2($'&)-0/.5/,./;:.'-3,+*,//''(+$#%%,-.-/3/+-2//04',%'%)'+1+-.-/1)+/31/2,&*.&*,*-)+,-05./0-,**/2(+&+,,4+**1/0..+,)**(()'+'(.&0(),-/8/34.,(%)4*1:3,../$&((*-++5,461*)&)-0)(&,,')'(&))($+'*)))+.,'')2%/*%(..+&-)(,(/+)(,109913991.2/0'-,669;61/-0&34461900-*)/+.-43(*(+&%$'+/11./*)45000180/.-105.+/1*)+.0./3+,63*'%*',&-.4/+-25*.,.090)'')-'(//5//)(),&%$&%(''&(%//0/''**-))**+%43;:2*3.:6,.23401.-/)*1()1.2.,*+2,2)*.'''*..1/0,.,4),2-06<811,'%&&(((%$&$&%%&%))(()(*2/01)(0/0./+2.//0)*,/*-,,%**',-%&%&,37006.(&('/01436),1.000+/4611-(.+/85/20,0761:886''%%''**'(,+0,.*3(2)%#,)()-*(-)*+.*,'())&-*++0,+,.0.+0,'+,---57).486745533,2+**+$'%((**%(&&%&()1+-&.5700+,'%&'++,,')-)-)&&&'(-,.//**)*,(%(&(+,+*-)--)*%')34(+08322/3*,,41(/*/0451310.0*)/.(7-,&()+.&3()/0/4//.16+2%*+)**&/,113-/&'+)*/087847+(/-2+*+3/06.*+1,,/--733418153.0.'+/++*$)&($)(.6.87.(32./-/3&$&%*$,$)(.14.0-37*)*..++*+%((/-4/4.(-2.24,+**&&*+*-012-)*(,/3:8,,.**%)+((&(%&-&%).**.+++(-/129290)5%57--+-,)--.1.,4222(-%)+093+*)*%''',-((,2-1,+67-/2&&,**)++..+++.61)0-+,#&&$$$
@c82b5ea3-06b3-4360-9efa-f1e0e39e1909 ch=131 read=131404 start_time=2019-12-13T17:20:39Z barcode=BC01 runid=2c9cf7bc05858273f10e7d7ec552fc0bd742dc3e
TCACCCAGTCATGAATCACAAAGTGGTAGCGCCCTCCCGAAGGTTAAGCTTCACCTACTTCTTTGTACTCCCGGTGTGGGCGGGCGGTGTGTACAAGGCCGTATTCGTGGCATTCTGATCCACGTTACTAGCGATTCCGACTTCATGGGTCAGGTTGCAGACTCAATCCGGACTACGACGCACTTTATGAGGTCGCTTATGCGCGGGTCGCTTCTCTTTGTATGCGCCATTGTAGCGCGTGTGTGAGCTGGTCGTAGGGGCCATGATGATGACGTCATCCCACCTTCCCTCCAGTTTATCACTGGCGAGTCTCCTTTGGAGTTCCCGGCCGGACCGCTGGCAACAAAGGATAAGGGTTGCGCTCGTTGCGGGACTTAACTGTATTTCACAACACGAGCTGACGACAATGCGCAGCACCTGTCTCACGGTTCCCGAAGGCACATTCTCATCTCTGAAAACTTCCGTGGATGTCAAGACCAGGTGAGTTCTTCTTCACGTTGCATCGAATTAAACCACATGCTCCACCGCTTGTGCGGGCCCCGTCAATTCGGTTTTAACCTTGCGGCCGTACTCCCCAGGCGGTCGACTTAGCGCGTTAGCTCCGGAAGCCACGCCTCAAGGGCGCAACCTCCAAGTCGACATCGTTTACGGCGTGGACTACCAGGGTATCTAATCCTGTTTGCTCCCCACGCTTTCGCACCTGAGCGTCTTCGTCCAGGGCCGCCTTCGCCACCGGTATTCCTCGAATCTCTACGCATTTCACCGCTACACCTGGAATTCTACCTCTACAGAGACTCGGCTTGCCGGTATAGATGCAGTTCCCAGGTTGAGCCCGGGATTTCACATCTGACTTAACAAACCGCCTGCGTGCGCTTTACGCCCAGTAATTCCGATTAACGCTTGCACCCTCCGTATTACCGCGGCTGCTGGCACGGAGTTAGCCAGTGCTTCTTCTGCGGGGTAACGTCAATGAGCAAAGGTGTTAACTTTACTCCTTCCTCCCCGCTGAAAGTACTTTACAACCCGAAGGCCTTCTTCATACACGCGGCATGGCTGCATCGGGCTTTACGCCCGATGATGCAATATTCCCCGCTGCTGCCTCCCGTAGGAG
+
3/,/-+(.53243030/,+052*1376+(().571052,-/(*(1*'&'(5(-3:488:;-/0-',)*+//)(%,('')*/(4'1+1,21--&.87/*&$$&)+10.4320277501124''(((6*0//-/+0575,./23:2.1.0)++$'*-3-.'/+.173;.:(8,9212235/*+&)+15./245-,-*+-0%(%((**((()./525:705.$('-,268;-20+)'+,//335*)%&%%(%&*5812)(2898;:;11+*)((/.589::***(+/(,0:...,-/2</./7561120,+-.07:3965%*#&/7--+(/-5/8679443293271'42+3.620,5/31.5()*5417100980.,+($%''%')1/./258513459762,0/(+)$%$$$'(.,+*-)+-0**)*7:9;566,-/+/-&--1;33552..,/15;:70191:777<:2/---3-3-+'*+,')/73440-51643.3/--113,(*)(1;9::22234454:56:1114/238,7-9;8-)+,/)/)&'(0;:-3,-'''&(,.940212/39;/,28;/-0/,+++&$#&(*+/844406&*'()*02.0.496702+79;21897909+1-,+1245346539-+,5666::<55436:580+-.0+,+-+15564;/+*+847.)+..0;5..3187./'*+/168<:639-,.(6*33767<;:;;2161749:;7442&&32000/'53550<:00::414--+.615,3-220.'+,&*%%')('++-,,(*)/+*06'-0*,*,5513212;491%+*-.-.7480.2/'12.+0345620*)+*5-99;8;<9;<:::665/-+432*/035.,01278;50*'+317122/3-..2:962/$.'*745:9.;...87150-+/),&(4../8:2521292;;<9987-8:513:4344150013.88+,-)'+'++,.57/0129.73&-.97,,35408*+,+*31+)3/004,)+4*2298:87<7)+*,*-,.,6011262*-/026)0-/16)'75291*'(&')%++6//.3/894'../1.,,.*/8,0737%-%
@b75b02c0-50aa-4bf5-a2ea-85d7b306536f ch=282 read=100937 start_time=2019-12-13T17:20:53Z barcode=BC01 runid=2c9cf7bc05858273f10e7d7ec552fc0bd742dc3e
CTCCACAGGAGGCAGCAGTGGGAATATTGCACAATGGGCACCGGCCCTGATGCATGCCGCGTGAAGAAGGCCTTCGGGTTTATGTAAAGTACTTTCAGCGGGGAGGAAGGAGTAAAGTTAATACCTTTGCTCGTGACGTTACCCGCAGAAGCACCGGCTAACTCCGTGCCAGCAGCCGCGGTAATACGGAGGTGCAAGCGTTAATCAGGTGGGCGTAAAGCGCGCAGGCGGTTTATTAAGTCGGATGTAACAGAATCCCCAGGCTCAACCTGGGGAACTGCATCTGATACTGGCAAGCTTGAGTCTCGTAGAGGTGAATTCCAGGTGTAGCAGGTGAAGTGCGTAGAAGTCTGGAGGAATACCGGTGGCGAAGGCAGCCCCTGGACGAACTGACGCTCAGGTGCGAAAGCGTGGGGAGCAAACAGGATTAAGATACCCTGGTGAGTCCACGCCGTAAACGATGTCGACTTAGGTTGTACTTTGTAGTGGCTTCCGGAGCTAACGCGTTAAGTCGATGCCTGGGAAATACGGCGCAAAGGTTAAAAAACTCAGAATGAATTGACGGGGCCCGCACAAGCGGTGGGTATGTGGTTTAATTCGATGCAACGCAGAAGAACCTTACCTGGTCTTGACATCCACGGAACTTTCCGGGGATGGATTGGTGCCTTCAGGAACTGTAGGACAGGTGCTGCATGGCTGTCGTCAGCTCGTGTTGTGAAATGTTAGGTTAAGTCCCAGCAGGCGCAACCCTTATCCTTTGTTGCCAGCGGTCCGGTGGCCCGGGAACTCAAAGGAGCTGCCAGTGATGATAAACCGGAAGGTGGGGATGACGTCAAGTCATCGTGGCCCACTGACCAGGGGCTACGCACGTGCCACAATGGCGCATACAAAGAGAAGCGACCTCGCGAGAACAAGCGGACCTCATAAAAAAGTGCGTCGTAGTCCGGATTGGAGTCACCGCAACTCGACTCCATGAAGTCGGAATCCTTTAGTAATCGTGGATCAGAATGCCACGGTGAATGCGTTCCCGGGCCTTGTACACACCGCCCATCACACCATGGGAGTGGGTTGCAAAAGAGTAGGTAAGCAATAACCTTCGGGAGGCGCTTACCACTTTGTGATTCATGACTGGGGTGA
+
/+/+)+&28/071-44+/306/+00.40+*)+2;:96+**1,((/:()+3.'++*'-0.43,*()%))+/,0+.'*3779))0*+.84&1)).9--.//*,4+(0.,2+*%')+3/,0443478;,::-.89'.)'+.-3++.)*+*%()),66,++*)*2+-/6,1'14&),+,08/02/-5+0+/-0.31389:88871;.8,/&1&%%(,4369;81210,3//;8./26/%0.2,,--'/153,.(00+-5.587/%/23471/01*++2,+//2.//.02044-.)*'(*-)()(*(,-/0256-*)/(%'*),-,''2).('%&%%/+-+1-*-(32,+&&(*,--7.)0*+3.10.(+))''(*0+/-(0/87-'*/()'%+)(),41224,.252.(',-+067/69-)*+.:87302+7.1()+0-/4))375.,-./,*-03713.5./-01*0732//-%*.-8/.*.,1/)'&(+,:43..+-,,-..3*+(/./:09,/+*)&&*/.48**''),*.+0(./3*-)0.)--))+,,5)('-&0/36487859:,.6*).,/.,-.*.+*/)(((%)*345*2)9+3()+//3,/.4''5,,465,6,+6:61)/./40456540,-).,.*/:1/+)**-,569..1++,//621-'/-..2273%'0.2,700/32113334/0-13320,*--1,004942/.7-*)/+%'/.923+)+-*%*.)(431340,8318545))//&4+*1,++)'**..('&'(+-+*876768:64*1+%''(-11/2/((*(*+4<133/-,)-+-19965433541202.7:895)*)+14+$,#&(16,-37),*&&$%$('+)*()*00-*.,),++-(3//)*'*(&'--14572/.&')('(/'*-401303-,36:65-347:585(1&,,,+./.3/&.&)++')'(,/1330**,.15244/7//,,,*--3&&.&(+++2../:::766**)6,.8+)+'..017/(..223(*,154,+(%'*+/.,-4.285+/1/41356748/)())644:+4(25)$'(+,.0./-()(,&*,-1394,7)).2/./.:./20128500538823//(--.0..)*-
@c0c8c9d0-5c81-4db7-9645-10a852f332da ch=45 read=171843 start_time=2019-12-13T17:21:28Z barcode=BC01 runid=2c9cf7bc05858273f10e7d7ec552fc0bd742dc3e
TTTTGATTTTGGTACGACTTCCCGCACAATCGCTGACCCTACCTTCAACCGCTGCCTCGCCGGATTAGCTCGGGCTGGGTATTGCCAACTCTCATGGTGTGACGGGCGGTGTGTACGGACGAACGTATTTGCTGCAACATTCACCAGTTCGCGATTACTGGTAACTCCAGCTTCATGTAGGCGAGTTTCAGCCTGATAGAACTGAGACTGGTTTTAAAGGTTTGCGAAACCACCTCACATTGCATCTCTGTGCCAGCCATTTGTAGCACGTGTAGCCCTACATAAGGGGCATGATGATTTGACGTCATCCCCACCTTCCTCCTGGATTAACCCAGGCAGTCTCGCTGAAGTCTCGCTTAATGGTATTAACTAACGACTAAAGGGTTGCTCGTTGGGACTTAACTAACATCTCACGACACGAGCTGAAGGCGAGCAAGCCATTACACCCACCTGTCACCTTCCCCGAAGATTTCCTCGATTAAGGAGTAATGCAAGGGATGTCAAGTGCGGGCGGGGTTCGCGTTGCTTCGAATTAAACCACATGCTCCGCTACTTGTGCGGGTCCCCGTCAATTCCTTTGGTTTAATCTTGCGACCGTACTCCCCAGGCGGAATACTTAATGCGTTAGCGGCGGCGCAGTGTTGAGCCCCACACCTGGTATTCATCGTTTGCGGCGTGGACTACCAGGGTATCCTGATCCTGTTTGCTCCCTTTCGAGGCCTCAGCGTCAGTTACGGTCCAGAGTCACTTCGCTTGCTGGTGTTCTTCCCTGAATCTCTACGCGACTGCGCTACACTGGGAATTCCACTCTCCTCTCCTGCTCTAGATAACCGGTTTGGAATGCAGCACCCAAGTTGAGCGGGTATTTCACATCCCCTTAATCCGCCTACGGCTCCCTTTACGCCCAGTAAATCCGGATAACGCTCGCCACCTACACATTATTACCGCGGCTGCTGGCGTAGTTAGCCATTATTTCCTCCTTGGGTACCGTCATTATCTTCCCCAAAGAGATTTTGCGATCCGAGAACCTTCATCACTCACGCGGCGTTGCTGCGTCAGGGTTTCCCCATTTGTGCAATATTCCCCACTGCTGCCTCCCGTAGGG
+
+&$#(#'$&%'$)#''&)+,2)+%*%()1/1,..--2:,)(.+*))&%25+24,3,,-$$$&)*-)((*+/*())&.1)104:(,6..,**').88:::92221:99/3/..6678+,'*''.,38-:7+'*'')*.--3+*$%$%&19.(*,)1-+,5*83351.3+**,.+*%&#%#&&(&')0;41.11,(%&'&'-++,(('./46.8;;-05))+-44*($','-1.-7)*$*(4.-.22,,)&%&&23//27/640%%&*,-23359334;.+*,++51,592+.4//,*'37*))++,-0/788.,/247/9130)).%2&,&+&&+*3-+3/-((#%#%(,++&'+(+0-422.&''**2+*,031520+.1-4:--'(&(+0.4,)-*/4,2*++&$&&&'('()+/246002.'()))*+*()(10%03.+*'+(,2-,/6/23,%(%'-)&'%&'$'%+/-.'()+.4..-',&,*+400266-85198:25.**/6+4.+&,/,002+2808.0186(*-7,:8,5.///30/00845.-111-/)(%).,18:3,/45-:,-%'().1-36,21126,.0446+0-./4%$$%/50/-5,.',++//100,4.--1.0+)2.%,'*+*.&&&(),+*')(,3014557;6*0.)*7:'+*--.25;:76338/1+)0-..((()/786/8:/)/-00)'531'$(&0523,2336:33541/01-2')(),*1-12:..)&#$(//2546;9::38*+%1))///0,01/*$$'(*%&'&)&).'.)*)0)--*,--++-+-./+)),*,*(+16184;%*/+&(-+-.//*.-++(',,0/5'$''*621/.0.))*4+94+'(/,-,.+025-&)&*%,57+.57',-270*-/3.-,+(4+30/723699680&+,'%*)(+0.-4713:23.8/0./-)&''(',.3),*-&,*,198,325*))&1-1'-4334106000615783(1-(*)((/6-),0123-+&'&%(''))).40244*61011002://-.-*.,)-/.196/594)./(&/(+++./338595,./-,*)*,*13'&.&-+&
@19f07cdf-36b6-4f52-807e-400874934b96 ch=12 read=74985 start_time=2019-12-13T17:21:27Z barcode=BC01 runid=2c9cf7bc05858273f10e7d7ec552fc0bd742dc3e
CCGGTTACCTTGTTACGACTTCACCCCAGTCATGGATGAGTGAAAGTAGCGCCCTCCCGAAGGTTAAATACCTACTTCTTTACAACCTCCCATCAGTGTGACGGGCGAGGTGTGTACAAGGCCGGAACGTATTCACCGTGGCATTCTGATCCACGATTACCTAGCGATTCCGACTTCATGGAGTCGGGTTGCAGACTCAATCCGGACTACGACGCACTTTATGAGGTCCGCTTGCTCTCGCGGAGTCGCTTCTTCTCTTTGTATGCGCCATTTAGCCCAGCGTGTTGTAGCCCTGGTCGTAAGGGCCATGATGACTTGACGTCATCCCCACCTTCCTCCAGTTTATCACTGGCAGTCTCCTTTGAGTTCCCGGCGGACCGCTGGCAACAAAGGATAGGGTTGCGCTCGTTGGGACTTAACCCAACATTTCACAACACGAGCTGAGCGGCAACCATGCAGCACCTGTCTCACGGTTCCCGAAGGCACATTCTCATCTCTGAAAACTTCCGTGGATGTCAGACCAGGCAAGGTTCTTCGCGTTGCATCGAATTAAACCACATGCTCCACCGCGTGCAGGCCCAAATCAATTCGACGAGTTTAACCTTGCGGCCGTACTCCCCAGGCGGTCGACTTAACGTTAGCTCCGGAAACCGCCTCAAGGGCTTCAAGTCGACATCGTTTGCGGCGTGGACTACCAGGTATCTAATCCTGTTTGCTCCCCCCACGCTTTCGCACCCTGAGCGTCAGTCTTCGTCAGGGCCGCCTTCGCCACCGGTATTCCGCAGATCTCTGCGCATTCCGCCGCCTGGAATTTCACCCCTCTGCGGACTCAAGCTTGCCAGTATCCAGATGCAGTTCCCAGGTTGGGCCAGGGGATTTCACATCTGACTTAACAAACCGCCTGCGTGCGCTTGCCGCCCGGTAATCCCGGTCGCGCTTGCACCCTCCGTATTTGCGGCTGCTGGCAGGTTAGCCAGTGCTTCTTCACGGGTAACGTCAATGAGCAAGGTATTAACTTTACTCCCTTCCTCCCGCTGAAAGTACTTTAGCCAGGCCTTCTTCATACGCAGCGTAACATCAGGCTTGCGCCCGTACAATATTCCCTGCGCCTCCCGTAGG
+
290110/7416**2+//&0080,/%%%''50$()))&'&(')*)&&)(00/24)),-**,-*+*569,,,5674789+/,&%#%#+''*0.&&'&&2(*,144;:2.%)&,()''),.72622&.'0,-.,(/)()%&*+56/7911112/(')(.05/4())34535802--27:8/13+(()+'**/*'/(*024+6++-'1-17420531,-%(,(+*1++*-).()+-3%&/+,*(&))%*-./-+'*,/.8.600)-144679<2941***.*&(),10+))0.22:0..7983,5*+*3)431())&%&&*--00025.:42-*,0-006*.()--8.',*)870/('%,,88//6.,/46917.,-+/:1/..01,.*+&-3:-2.99.-(*)6-11454238244,,-+0/.3.-)0/3;-+,./6101*&..')'(*0+21'4<585300.,/6.034/4*-/:8;/5*)&%&))')%+6.4559544531781/4858567785,4./+-8<28350,-/0;218222/5))+676&&+2+87/69/(+/46453.02++()%*&/0321$&(*,3:6;+&$%('+0:9.3)*),)*+-38+.,$'(-,)(-36)5//-../15-/*)-*%--)((-)*%)(')548(*.3.)'-'+'()*201238//24'*)1+++08465427,,'.,.260901756395%-.1/:88+.2-/09965201:+*,+*223444666<:679(/5/18.04-6.-.3+46/642526,&(()/24354.54508.-)%+*,...000*/+'&%.761),'$$)(*'+5+/%&%$&-1).20.5()+788878983:6,/507,+.6-&---/+1:7/++-.1'(+*2+7,2400/8012(*-.041/*&%%%'&)4*))*,)',-(*(+'%'&*/)))*22))*&(*,++'&&'&%)/0--(*&)/-.++1-*33&&'0*+/)%'&---096578384439936(*-+*02.**0+()*.7-1:85/53)(-.+.-*(-+--1,#%&$&&((14:33;400--+,%..,-**)&*,(245.5+,,.4*')()0:112383*+**$%()+7--197/
@c26f4fc0-7270-4dad-a7e2-66cdf8d7fc25 ch=12 read=74983 start_time=2019-12-13T17:21:23Z barcode=BC01 runid=2c9cf7bc05858273f10e7d7ec552fc0bd742dc3e
CTCCACAGGCAGCAGTGGGAATATTGCACAATGGGCGCAAGCCTGATGCAGCCATGTTAATGAAGAAGGCCTTCGGGTTATAAAGTACTTTCAGCAGGGAGGAAGGGAGTAAAGTTAATACCTTTTGCTCATTGACCGTTACCATAGAAGAAGCACCAAAACACTCTCCGTGCCAGCAGCCGCCGCGGTAATACGGAGGTGCAAGCGTTAATCAGGATTACTGGGCGTAAAAAAAAGCGCACGCAGGCAGTTTGTTAAGTCAGATGTATGAAATCCCAGCGGAGGCTCAACCTGGGAACTGCATCTGATGCTGGCAAAACTTGAGTCTCGTAGAGGGGGGCATTCCAGGTGTAGTGAAATGCGTAAGTCTGGAGGGAATACCGGTGGCGAAGAGCGGCCCCTGGACGAAGACTGACGCTCAGGTGCGGTAGAGTAAACAGGATTGGATACCCTGGTAGTCCGCGCCGTAAAACATTATCGACTTGGAGGTTGTGCCCCGCCCGGGGCGTGGCTGACTAACGCGCGTTAAGTCGACGCCTGGGGATACTGGCCGCAGGTTAAACTCAAATGTCGTTGACCCGAGGGCCCACTGAAGCGGTGGGCATGTGGTTTTAATTCGATGCAACGCGCGAAAGACCTTGCCTGGTCTTGACATCCACGGAAGTTTTCAGAGATGAAATAGCGCCTTCGGGAACCGTAGAGACAGGTGCTGCATGGCTGTCGTCAGCTCGTGTTGTGAAATGTTGGGTTAAGTCCCGCAACGAGCGCAGCCTTATCCCGCTTTGTTGCAGCGGTCCGGCCGGGGAACTCAAAGGGAGACTGCCAGTGATAAACTGGAGGAAGGTGGGGATGACGTCGTCATCATGGCGCCCGACCAGGGCTACGTGCTACAGTAAGCGCATACAAAGAGAAGCGACCTCATGAGAACAAGCGGACTATAAAAAGTGCCGCGTCGTAGTCGGATTGAGTCTGCAACCGACTCCATGAAGTCGGAATCGCGCTAGTAATCGTGGATCAGAATGCCACGGTGGGCCGTTCCCGGGCCTTGTACACACCGCCCGTCACACCGCGCCAAGTGGGTTACCAAAAGAAGTGGTAGCTTAACCTTCCGGGAGGGGCTTACCGCTGTGATTCCTTGACTGGGGTGAAGTCGTAACAAGGTAACCGG
+
(,)*))%+(()/1++,&('---+2-,,./-:/./&%''11*-9+++-,./(-,))(*&)'*).,'(+).,;98:+9348(,12.))+/2;4-&&&$/2/(,*,/)2-%&%(-*)*)(++,/2/68.-/363281.1)).5004%%((,.**.())-(,12))%()*'*+(/*04...+,.1**'&&&'&(+(&*-/.+)'+,.1./**,-,-.+07+3-,-731**-19::570-*))+,+-,/*136'25:2/3;88338,.031-&((+/2+-2*$'(-3/20021**.+))+.-./2576641/,.&12/8-,16-.4/-,/0/,)*$)*).)-/.&#$%&*'(+/-&%$'&1&*,'(6-(+%''-.-,'0-')(/'*4.6366-+-+()-.%/,85*(,+(&')('),)+))(,-:(4%#$$&))-&'$%+1:7*01+,--++,,16)*198)1(+&$',.33437/1,%-*(.31/*)()-$**.6/1.098*&)&%)-5103-4((%'%%)/6../..01633.343*+(,*()+-)''$'&+'/4/1*/,)).69776,+.**--.,6.,-)('%54+94(#&%$)*)+26640-)(.+,.6+;<;/87:1,,0/97//,-,3347&&,+*-*$,863/2-,++*05.5('*//*0-08;6,)))--00,((&%(**-&'*).68076:63)&%(&0&),69::;:598:78543123''()+68030.('()(''21/82511-/415-/36.4.++*(1('+).+**;/-%(--,,16//''&,7/8+5056'/1*+.-..27.*--&((-+,..+,,+012:83462-/0)1/40/7924879:+((%)0145***--(,(&(+-;5784*)()',/66..&',)*%')+'')*.6(')(,+*-/46853%$)')(--*/%+/75+'#$&+,1,-+++'()*66557829+1')$&&*+/1746--(*+5489*,,2---2273745/.((*%,41611097;8754/198590./.6/'-.26/3030.&-.15/6-1.1,/-/7+78*).-+,*03,-*.3)+))*4,,,$+**23*%)'&&&***+*2(0)-+/10'-71.-1,*.*.+0.)*/-0//080-4+**../&.2),+1,,--126328274698929
@d5ac789d-af03-4bdf-9f58-13aef206af19 ch=126 read=259933 start_time=2019-12-13T17:21:23Z barcode=BC01 runid=2c9cf7bc05858273f10e7d7ec552fc0bd742dc3e
CTCCTACAGGGGAGGCAGCAGTGGGGAATATTGCACAATGGGCGCAAGCCTGATGTAACCATGCCGCGTGTATGAAGAAGGCCTTCGGGTTGTAAAAAGTACTTTCAGCGGGGAAAGTTAATACCTTTGCTCATTGACGTTACACCCGCAGAAGAAACACCGGCTAACTCCGTGCCAGCAGCCGCGGTGGTAATACGGAGGAGTGCAAGCGTTAATCGGAATTACTGGGTAAAGCGCACCAGGCGGTTTGTTAAAGTCAGATGTGAAATCCCGGGCTCAACCGCAGGGAACCTCTGATACTGTAACAGGAGAGTCTCGTAGAGGGGTAGAATTCAGGTGTAGCGGTGAAATGCGTAGAGATCTGGAGGGAATACCTACCGGTGGCGAAGGCGGCCCCTGGACAGACGACGCTCAAAGATTGCAGCGTGGGGAACAAACGGGATTAGAATACCCTGGTAGTCCACGCCGTAAACGTGTCGACTTGGAGGTTATTGCCCAGCGAGGCGGCGTGGCTACCGGAACTAACGCGCGCGTTAAGTCGATACCACAGAAATTACGGCCGCAAGGTTAAAACTCAAATGAATTGACGGGGGCCCGCACACAAGCGGTGGAGCATGTGGTTTTAATTCGATGCAACGCGAAAGAACCTTACCTGGTCTTGTTTTTTTTTCAGATGAGGGATTGCTGATCACG
+
()+.-.3+81,*$*-++..,.1046*-**'*''(,--7/.70/)-24,33,++(&$%%(+++(/4+,((&().036)),*),4393.766;23179.)'+))*(,)()*).(&$&&+,-0,,.6013,,788.9..,7261,-*,22*.--0*'+)'$%(%%$%&-()*0327475./-%,4+)**)('+,21125-)()(&*+655223)8)7(-11..*3./03+*'%(*(((&)'+*+387377;0*9+:-**12((((%#%)+*+0:4(1756:1.3.(*).+')')&&))(-.,,+)%)''%,'*%&(.-*,305*)+,-)**',*,/-++83320/,.'-'.3*(-.1.+**)+0.53/,1.,,1/+,('&+-)11.8)),++3112074,&+3/*$&*))*+000,1)*&&)$%%(&(*26:6(-),*,37.;3110.,.32238)+/1.-/03.)**173077,'&%#&++)*''*+-.,/.$0%&2.*&)*./.20,)*315841.04+-0),522,***,-+-3120/2/0/-(-+*+2#)'(/,&'$&(.+./2+2.20;:90427;)'&(*6--.7./76*93(',)*),0820.0/05&(()'&,,,4<:*4809,+*,,464210-*()''+(,)-+.7507/-%$#$$459:;9&#%$&$%%$$#$&$&$#$&(+%&$
@35d15f09-3b83-4222-a1c0-25a415a809ef ch=393 read=61756 start_time=2019-12-13T17:21:23Z barcode=BC01 runid=2c9cf7bc05858273f10e7d7ec552fc0bd742dc3e
TTGTTACTTCGGGTTCCAGTTACGTATTGCTGGAGTGCTGAAGTTGTCAGTGTCTTTGGTAGCCTGCGCCTGTCGCTCTATCTTCAGTTGTTGCGGACTTCGCCCCAATCATCAGAAATCCCGCAACCAGACAGCTCCTTCCTTGCGGATTTAGGCCAGCTGGAATTATTATCAACTCTCGTGGTGTGACGGGCTGTGTACAAGGCCAGGCAATATTCACCGCGACATGCTGGTTAGTTCGCGATTACTAGCGATTTCAACTGCATGTAGTCGAGTTGCAGACTACAATCCGAACTGAGAATGGTTTTATGGGTTTTGCTTCACCTCAGCCCTTCCCTCTGCACCATCCATTTAGTAGCGTGTAGCAGCCCCAGGTCATAAGGGGCATGATGATTTGGCATCATCCCATGGCACCATCAACTTGTCGCACCGGCGAGATCTCGCTGAGTCCCCAACAATGATGGTAACTAACGATAAGGGTTGCGCTCGTTGGGACTTAACCCAACATCTCACGACGCAGGCTGGCGGCATGCACCACCTGTATCTCATATGGCTATCTCTCCATCTCTGGGCCTTTGTGATATGTCAAGACCTGGTAAGGTTGCTTCGCGCGTTGCTTCAGATTAAAACCACATGCTCCACCCAGCGGCGGGCCCCGTCGAGATTCCTTTGAGTTTGTTCTTTGGGCATTTTCTCAGGCCCGAATTACTTATTGCGTTAGCACGGCACTGAACTTTGACGTCAACGCCAATTACTCATCGTTTACGGCGTGGACTACTAGGGTGTATCTAATCCTAATATTTGCTCCCCACGCTTTCAGGGACTGGGCGTCAGTTGCGGTCGTCGCCTTCGCCACTGGTGTTCCTCCGCTATATCCTACGCATTTCCGCATAGGTTACGATCCTCTCCTGCACTCCTGGCTGCCTGGTTTCTATAGCGTACTGAAGTTAAACTGGGCTTTCACCACAGACCCTTGCTGCCGCCTGCTCCCTCTTTACGCCCAATAATTCCGGATAGCAGCATACGTATTACCGCGGCTGCTGGCACGTAGTAGTTAGCCGTGGCTCTAATAAAGAAGTACCGTCACTCGGCTGCACCATTTCCTTTCATAGCCGCCGTTCTTCCATACAAACAGAGTTTACAATCCGAGCCTTCTTCCTTCACGCGGCGTTGCTCAGGGTTCCCCGGTGAAAATTCCCTACTGCTGCCTCCCGTAGAAACG
+
##%))$(+/(*.02:/**+2/--%3()50-,0-%((11()+)(*00/0'+.&.,35)(''&#)**))&()-134/022/1346:7,209(**$((%$'*++)-16-,0-0.00*%)(&(1.)#()%-+*,,)'+(-)$%&''(-,.(0$2,)&+'*&&%&'02('))'/7001.)-,-)**.0852)+/31995-,,)+/35..,-+&*0*///.20/,2.13567/210+)&*)*-090,,.-11(+.)'&&%..(++'(&$%*)**,*00.+3/91439720--//,2,*+52.-+)+1//19781027;3958**+1.*'+,)+%%*/-,,-3,)0+)-0453451-08.((''+,*.+&%('(),21*+.211/120)38///1..-,'0/($')+-66411,%%(&'$&()(+((*0.,.1(+')**/*)'&'//46442,(%'.,*&*%',5//./01.1.,,2.932/-(&*-,602155642.&)(,'('-',)(-+.'//..-//%*$(%'/.,1-),%&(0+-),/*,+++(),4.5&'%'*+,+10////3766420.,0,)*()(%'()+.0/25+,+-$$$%%%'0-2-(%&8)3*'&'(+.),/3/**)3)51/*&&&')3.01,+%**'$(',%%%*+0.,)&*,*+),3/1(&))*++.6-',*&%%$')')&)&'+**,%((,*'$%*0,./03./,**&+)(&)'(++**3347;63::0/)(')**,*,*(&+)%(01226/430+-+/---,//13-10)**',*,-11276)4)(&*)()*'(..00/*$(((*5,-*)2,/02(&&&(21*-3&&$''++&,(&)')*+*57(+-,,0/1962010%%*,/.16*-,101,5;-1'#%#$#*%0,&'+-/-1+*)*-++)&')+()/.,+**.++1,690034&*)%+'*)*0-+3,0)$)%+-4.25,,')+),-246:0//,.3012//4,,+-2+('**5/),-,*(1*,(-+3(+.2/.%(''%&#$#'*-)/+)2/--/21264-1(&$()21&0%-*60//3*)'%%&(%+./04*'((&)'+4242((.+'*)($&%1+,48/1&%')$%)()///2938;32.1&$$$%*+&*+),*-51*-.32/(&$&%')-1486.13+%)),.4002,+*)($+*127175**%'%&*3-./33,(&)&'++,,&')-&(&)'*+%&'
@840e7392-371a-48d7-b0bf-b5ea71d6f365 ch=45 read=171849 start_time=2019-12-13T17:21:32Z barcode=BC01 runid=2c9cf7bc05858273f10e7d7ec552fc0bd742dc3e
CTCCTGGGAGGCAGCAGTGAGAATATTGCACAATGGAAGCGTGCAGCAACGCGCGTGAGTGATGAAGGTTTTCAGATCGTAAAGCTCTGTCTTTGGGAAGATAATGACGGTACCCAAGGAGGAAGCCGGCTAACTACGTGCCAGCAGCCGCGGTAATACGTAGGTGGCAGGCGTTATCGGATTTACTGGGCGTAAAGGGGCGTAGGCGGATGATTAAGTGGGATGTGAAATACCCGGGCTCAACTTGGAACATTCCAAGCTGGTTATCTGAAATTTTGGGAGGAGGAGAGTGGAATTCCTAGATGTGGCGGTGAAATGCGTAGAGATTGGGAAGAACACCAGCGAAAGGCGACTCTGGACTGTAACTGATTTGAGGCTCGAAAGCGTAGGGGAGCAAACAGGATTAGATACCCTGGTAGTCCACGCCGTAAACGATGAATACTAGGTGTGGGGTTCAACACCTCCGTGCCGCCGCTAACGCATTAAGTATTCCGCCTGGGAGTACGGTCAAGATTAAAACTCAAAGGAGGAATTGACGGGGACCCGCACAAGTAGCGAACATGTGGTTTAATTCGAAGCAACGCGAAGAACCTTACCTACTTGACATCCTTGCATTACTCTTAATCGAAATCCCTTCGGGGAACAAGGGTGACAGGTGGTGCATGGTTGTCGTCAGCTCGTGTCGTGATGTTAGGTTAAGTCCGCAACGAAGCGCAACCTCGTTAGTTACTACCATTAAGTTTGGGACTCTGGCAGAACTGCCTGGGTTAACCAGGAGGAAGGTGGGGATGACGTCAAATCATGTACTTACTTATGTGTAGGGCTACACACGTGCTACAATGGCTGAACGAGAGATGCAATACCGTGAGGTGGGCCAAACTTTAAAACCAGTCTCAGTTCGGATTGTAGGCTGAAACTCGCCTACATGAAGCTGGAGTTACTAGTAATCGCGAATCAGAATGTTGCAGTAAATACGTTCAGGTCTTGTACACACCGCCCGTCACACCATGAGAGTTGGCAATACCCGAAGCCGTGAGCTAACCACTTAAGGAGGCAGCCGAAGGTAGGGTCAGCGATTGAGGTGAGAATCATGGGTAACGG
+
.011)**23354222.02,&(+*+/34-0*05754/,)(*()$'(*-37.,,+*(('&&(*011161248913*.01/),-8*)-..4355098&0.)-0222441/0*3/.02)./0-).-(2+.-''()/313257:88<,,,*+/4/213-4..*534222-110-043.)7//1'0(/40-/49<977074*--+''(100/-)0+)()0*52266<;9:796+-3+,66-/66568.0*+)0-3..-).4*4,'//3373112-'')),*++*24*+(',)())),06.7/7-3('(&)''&.,0971%&)&/054++)('4)'4500.-2.&,%$%(*,/(+)*-..//.-;8954///+'(%+,'(-*2/78.,//,+/4'/+2)&(/.836&641640/4539;50/1100753,/,07633:7,,--.9<:644&0&'%()4.+-4-*(+,6873-.9685244&(()-//414:97473712104967:/((++03920'&%.-51<;66786:+))&()+'0*746+*68-6:*%''(,,*(((,)'),)413445<:078:5%*)'*34/-.-080-42/4+)+*#$&3*454438..-,-429//.+0+0&+,-+)*',<5/86.,2)'1+2.(+*(0/7&)''-651236)18;-1736,*+,,5/22473+,1+,4,'265:6-*-25+,212,+')+102.-/,.+6..-1910057:.8.3(2*-&)+,(,/43/4.-(&*-1,04213++3(&).)0/)2/-5137799.2588:89:7:41/'*$$#&&%%'/,233652-3452422*,&(,-9874315/,2++,%')%&%&('2000;112:890,12,266)*097368-/7:/3;566:2211188(7+.8..)0534/(2/*:88883-323,+''(20,(&./-/7345.0/0)/('422-/298+4)'&$&+,1**&,*,./$(,2509111833236*1/'*,,&-)/5//+*)'+/.1-+502*52+%&'%*,*,**&,.050/$&'%.)*,'((&)*+)-.0././/+5,-++.-(3)+%.*(('''))*)''&'&0,2*3
@e92708c5-512f-40cb-9395-8a9e5c0520ce ch=211 read=120351 start_time=2019-12-13T17:21:36Z barcode=BC01 runid=2c9cf7bc05858273f10e7d7ec552fc0bd742dc3e
CTCCTACGGGGAGGCAGCAGTGAAATAATATTGCAATGGGGAACCTGATGCAGCAACGCCGCGTGAGGTGATGAAGGTTTTCGGATCGTAAAGCTCTGTCTTTGGGGAAGATAATGACGGTACCCAAGGAGGAAATACAGCTAACTACGTGCCAACAGCCGCGGTAATACGTAGGTGGCGAACATCGAATTTACTGGGCGTAAAGGGCGTAGGCGGATGATTAAGTGGGATGTGTGAAATGCCCGGGCTCAACGGGTGCTGCATTCCAAACTGGTTATCTAGAGTGCAGGGGAGAGGAGAGTGGAATTCCTAGTGTAGCGATGCGTAGAGATTGGGAAGAACACCAGTGGCGAAGGCGACTCTCTCCTGGACTGTAACTGACGCTGAGGCTCAGCGTGGGGAGCAAACAGGATTAAGATACCCTGGTAGTCCACTTAAGCAAACGATGAATACTAGGTGTGGGGTTTCAACACCTCCGTTACTTACGCCGCTAACTGTATTAAGTGTCCGCCGCAAGAATTGCGGTCGCAAGATTAAAAAACTCAAAGGAATTGACGGGGACCCGCACAAGTAGCGGGCATGTGGTTTAATTCGAAGCAACATGAAGAATTGCTACCTACATGACATCCTTGCATTACTCTTAATCAATCCCTTCGGGGACAAGGTGACAGGTGAAGTTGCATGGTTGTCGTCAGCTCGTGTCGTGAATGTTGGTTAAGTCCGCAACGAGCGCAACCCTTGTCGTTAGTTACTACCATTAAGTTGAGGACTCTAGCGAGACTGCCTGGAGTTAACCAGGAGGTAGAGATGACGTCAAATCATCGTAATACCCCTTATGTGTAGGGCTACACGTGCTACAATGGCTGGTACAGAGATGCAATACCGCGAGTGGAGCCAAACTTTAAAAGTTCGGATTGTAAGGCTGAAACTCGCCTACATGAAGCTACCCAGGTTACTAGTAATCGCGAATCAGAATGTCGCGGTGAATACGTTCAGGTCTTGTACACCTGCCCGTCACACCATGAGTTGGCAATACCAGTCCGTGAGCTAACCACCAGGGGCAGCGGCCGAAGGGTCAGCGATTGGGGGTGAGAAGTCGCAACAAGGTAACCGG
+
023'&(//8;/*-6-+--..3-'&&',(*%+&$(-326:8*(0**$%%,+00(72//).4-+-**&(&&'*++36-5/818+283311-83,(+-7775)/3.,22('&%(,-6,,,,-61./2,-/.-(*('(%#%&&()*/,))*.044:77++'(1+,-*(-.)-,224031.1+('$#$')*&(+-8.)+()/..&)(*+)++.**(),24100.*3+6+34090-/(&%('*+-(&0*(+-()+.-*)$(***+)*+,08.)7:;797.2---12-))+-5317-*'&(&))&(&)(4,3,,,.,*-/61/&&$&''(8675.-,+-,&2535,-1-13:../.73-/+)'&#&%%&')),('-0000,/+(&)()0.//.**,+-,**++1*+1/),-.))''630:.1''+2002+&()++7,5+$%%$'&&&',(0/122180--*)+/++*.5:8+9.1+*../7345)/*%&###(&+/)+&())%%''(,1---)**2+-,'(*''%%'%#$'&**,-1512/6.2:58-00137*))))21202//87+37)&%%+,'%&#))&,//5974688<96:7;0)(&$'1-1&'--+)%%&&$%--26--)*/--4*+(%%&%'(3,**.,0-4.0+&(&(6+3/..430381.-,+,/0'*,..%&+1,-.795-,2(,-04-)*++88987736218707001,5/4142,%)*'&%''(00-80;/2.,.8080/-44//1359-3.3*(+(*(.+.-341.+,,,-301007884&'5+3+231*'&(',))(*+1/12//2485.0/41&*&'*&)/.,./-0*0.,-)+*++02*-,,.343162.&&&%'./24,++''/08/;///.--)$().1)'('4.)).++//+'&%.*'-%1++,6)3-236-/./24,1,)'()))),))**+&&())*-..-,&)**)*0.118461-./0.7535))++,3-*--201)-45,3)%%%&&*)'()*'%))+//0322/+*-+&)-+00'0'&'().--,,(*.244+(.'&(+(%$'*3+402))&(*-,1.1//)8+573,)-()%&))*-$$#$%)*'((+++/.+
