# Supplementary material for: De novo species identification using 16S rRNA gene nanopore sequencing
Source: PeerJ. 2020 Oct 21;8:e10029. doi: 10.7717/peerj.10029 (PMC7585375; doi:10.7717/peerj.10029)
Supplement: Supplemental Information 3 [file peerj-08-10029-s003.zip › pass_fastq_runid_2c9cf7bc05858273f10e7d7ec552fc0bd742dc3e_447.fastq]

@77409c5d-0ff6-452b-aa91-b77d6dd91aa9 ch=26 read=60804 start_time=2019-12-13T17:21:58Z barcode=BC01 runid=2c9cf7bc05858273f10e7d7ec552fc0bd742dc3e
CCGGTTATTTACGACTTCACCCCAGTCATGAGATCACAAGTGGTAAGCGCCCTCGAAGGTTAAGCTACCTGCTTCTTTTGCAGCCCACTCCATGGTGTGATGACGGGCGGTGTGTACAAGGCCCGGGCAGTATTCACCGTGGCATTCTGATCCACGATTACTAGCGATTCCGACTTCATGGAGTCGAGTTGCAGACTCAATCCGGACTACTGACGCGCTATGAGGTCCGCTTGCTCTCGCAGGTCGCTCTCTTTGTATGCGCCATTGTAGCGTGGTAGCCCTGGTCGTAAGGCCATGATGACGACGTCATCCCCACCTTCCTCCAGTTTATCACTGGCAGTCTCCTTTGAGTTCCCGGCCGGACCGCTGGTGGCTTAACGATGAGGTTGCGCTCGTTGCAGGACTTAACCCAACATCTCGACACGGGCTGGCGACAACCATGCACCACCTGTATCTCATATGGCTATCTCTCCACATCTCCTGGGCCTTTTGCCGAGTATGTCCAAGAGACCTGGTAGGTTCTTCGCGTTGCTTCGAATTAAACCACATGCTCCACCGCTGTTTGACCCAAATCAGATTCCTTTGGTTTCATTCTTGCAGACGTACTACTCAGGCGGAGTACTTGTGCGTTAACTGCAGCACTGAACTTTGACATCCAACCGCCGTATCATCGTTTTACGGCGTGGACTACTAGGGTATCTAATCCTATTTGCTCCCCACGCTTTCGGGACTGAGCGTCAGTTGCCGGAATCGTCGCGCTTACGCCACTGGGTGTTCCTCCATATATCTACGCATTTCCACCGCTACGCTAGATTCCACGATCCTCTCCTGCACTCCTGGCTGCCTGGTTTCTATGAAACACTGAAGTTAAGCTTCAGGCTTTCACCACAGACCCTTGCCGCCTGCTCCCCTTTACGCCCAATAATTCCGGACGCGCTTGCCACCTACGTATTACCTGCGCGGCTGCTGGCGCGTAGTTAGCCGTGGCTTTCTAATAAAGTACCGTCACTCGGCTACCATTTCCTGTAGCCGCCGTTCTTCCCCTTTATAACAGAAGTTTACAATCCAGAAAACCTTCTTCCTTCACGCGGCGTTGCTCGATTGGGGCTTCCCCCATTGCCGAAAATTCCCCTGCTGCCTCCCGTAGGAG
+
40,./9-.21+,,(,.4-*001()*776753-1564751'-*/,0,'(/08'(-&(+03,705*00/685(35954;;6+24+093,-.2+()7842..(+.23.692071174538/.,,--)*-',%%(*7;201925170/184+,-30,&(*//92200--,.3;664&00;1776.**+,//20:23033306*;/1)3.243+*%&'(((()+(-0102351../,))*+/0+,,)30.&$%'*,,71*,,+)(&*306;,,0+/&)'+)*(+-2.0:993914(2,3),+,,)))%').56:2*69-&643716*+((+1;712145234-,-..45*(050117:152,4/3(2**($#&&((%'((,0.32*)&'*/,9342668/:...&9:5102/,/2,--035602)*+.5,(-,-42676:6(5950+,-57/10*)''(,67)/+/%776685..*1.&'*+713%'*.'(0+38.((&&''((0$*,)(*)*,-77544/1,23;88<7011.9,00:2)+,2(;:7;;*0./35.0/+-/.*)%')&)#*+-()***%&+0-20084,')5//35-)1*(+',+32211-*'(()*/2'*(%+(+..)1-0,0+8+-.00+,.'..359.-87344:19)/(.&$*'%%%*+*151:89**+120149;364,11,*/((&*+)*/4340).8,+//2:5*%+&(),/,+;:4331//133:),0.*'%'(#&&.5.-++''$%'+03:389:9*+34;17)+445599;74086626:47('/61:911&%%$,$)*+'&((-./820-17020)++/++(4544500074;;2.),*,,'%)*,490+1*2+(-292)-/).3,*%&'''(/574''&&*;7:<.--,3;6,/8.,/+*%&.2-.6-1/,,+''%('(-,,8;228.,-,-./7-*(%$&&(031466.3))(*'(%,,2123737672193.)-/.63+()%0304-()*,.4/.-3707<:851430/16/6;9;:0/5.43+-3+()2'-)(,()1:1-.)2,*0'')498-:8<89;;:895/100+-+-,3//06)#(-)59967:29894,0:450..45/184.1,**.452732;10402&(&
@c815e332-79b2-4655-acb0-d4d94a462d15 ch=29 read=83495 start_time=2019-12-13T17:22:11Z barcode=BC01 runid=2c9cf7bc05858273f10e7d7ec552fc0bd742dc3e
CTCCTACGGGAGGCAGCAGTGGGGAACGTGCACAATGGGCACAAGCCTGATGCAGCCATGCCGCGTGTATGAAAGAAGGCCTTCCGGGTTTGTAAAGTACTCAGCGGGGAGAAGGGTAAAGTTAATACCTTTGCTCATTGACGTTACCCGCAGAAGAAACACCGGCTAACTCCGTGCCAGCAGCCGCAGTAATACGGAGGAGGTGCAAGCGTTAATCCAGATTACTGGGCGTAAAGCGCACACCAAAGGCGGTTTTAAGTCGAATGTAAATCCCCGGGCTCAACCTGGGAACTGCATCTGATACTGGCAACTTAGTCTCTCGTAGGGGTAGAATTCAGGTTAGCGGTGAAATGCGTAGAGATCTGGAGGAATTACCGGTGCTTGAAGGCGGCCCCTGGACGAACTGACTCCAGGTGCGAAAGCGTGGGGAGCAAACAGAGTTAGATACCCTGGTAGTCCACGCCGTAAACGATGTCGACGGAGGTTGTGCCCTTGAGGCGTGGCTTCCAGGAGCTAACGCGTTAAGTCGACCGCCTGGGAAACAAGGTTAAAACTCAAATGAATTGACGGGGGCCCGCACGAAGCGGTGGAGCGTAATGGTTTAATTCGATGCAACGCGAAGAACCTACCACAGATGCTTGACATCCACGGAAGTTTTCAGAGATGAGAATGTGCCTTCGGGAACCGTGAGACAGGTGCTGCATGGCTGTATTAGCTCGTGTTGTGAAATGTTGGGTTAAGTCCCACAGCAGGCGCAGCCTATCCTTTGTTGCCAGCGGTCCGGCCGGGAACTCAAGGGAGACTGCCAGTGATAAACTGGAGGAAGAGGTGGGGATGACGTCAAGTCATCATGGCCCTTACGACCAGGGCTACACGTGCTACAATGGCGCATACAAGAGAAGCGACCTCACTTGAGAGCAAGCGAGGACCTCATAAAAGTGCGTCATTGGTCGGATTGGAATGCAACTCGACTCCATGAAGTCGGAATCGCTGGTAATCGTGGATCAGAATGCCGCAGTGGAGAATACGTTCCCAGGCCTTGTACACCGCCCGTCACACCATGGGAGTGGGTTGCAAAAGTAGGTAAGCAACCTTCGGGGAGGGCGCTTACCACTTTGTGATTCATGACTGGGGTGAAGTCGTAACAAGGTAACCGG
+
*+.--151;9*+01.00008044++0.)+++,,+9//920(/38.01-,'.$.%%&)+))-+-0233524.--)%++*1-7506*164.9+,-01.%+'((*(-+-68+)+),,0'*.:6.,6.6-2364;5/288-9---95260.8.*+))3(%**&)'+).),)0-,,460237:578458:+0(,*/--,7*1,.-&))%%&)/+1.6),'&&&&*,).*/11975355:0,..,&+&.*+/*&)+*3/7/*()*65')31)(&++*.33*-4057:1/27-/962734..--,/./0255240,2*,.-/8/.,(*22+.,1))/&.*-7.))**&'(/.911,58./29910../477992)*'&,,-/6-40,%'((('&++*4750-')215-'-*-/0150-+245//(&()*,..-*.'(*+14+6.'%'/.,-7789<.-3;856456(-,,,*,04).-.22:94/**-(.+-,&.')6('0,11768.)--345/)-)),,.1/+)(+.34//2679:869;844-&,+./+12,4589:-48/96--*/-.++-*486)15)'+*,&)+)+*1.11+*-./-1-089;;877;1-.0.777975.)(&(()&'&00+,,/020(,()*4554-,-0----/4403+,+,-:10)('))845:231)64.5276.-)**,-86974/---./910,*#%#'(--15671;11-+05+,01/)0(5+*&()**'++%0)(,--40'06+.05-07/-8<04:54544637651/(66-6./+6++,+'(*)++-2())*+01785671/6+0*((((/+37/0.122.266749989822/70;211..025;686675/,)+*,/2.''+)(09567644(0)&''()$&*-4880''&$&&'(%+5613,))*(+/.23529:,-456220&/%,*03&*%+--+.')')(0,-,-'-/07)/)+1/..%,+001)+++//0722288....5./4102-%-%../.--//227688690%,**+&&%%#&'..-85,*-*&'&*3&/&-'(%+)/432+,*/2+%($-+,)))**01/1:5(42,',:605,4++4:120:613788:71411351-5/.,1.--6589;877,713;4937
@431977f3-10ee-40d1-acba-4a66c861c208 ch=437 read=143425 start_time=2019-12-13T17:22:07Z barcode=BC01 runid=2c9cf7bc05858273f10e7d7ec552fc0bd742dc3e
CTCCACCACAGAAGTGGCAGTGGGAATATTGTGCACAATGGGCGCAAGCCTGATGCAGCCATGCCGCGTGTATGAAGAAGGCCTTCCCGGGTTGTAAAAGTACTTTCAGCGGGAGGGAAGGGAGTAAAGTTAATACCTTTGCTCATTGACGTTACCCGCAGAAGCGCCAGCTAACCGTGCCAGCGGCAGCCGCGCGGTAATACGGAGGAGTGCAAGCGTTAATCGGAATTACTGGGCGTAAAGCGCGCAGGCAGTTTGTTAAAGTCAGATGCTTGAAATCCCCGGGGCTCCAACCTGGGAACTGCATCCTGATACTGGCAAGCGAGTCTCGTAGAGGTGCAAGAATTCCGGGTGTAGCGGTGAAATGCGTAGAGATCTGGAGGAATACCGGTGGCGAAGGCGGCCCCTGTGGACGAGACTGACGCTCAGGTGATGCAGCGTGGGAGCAAACAGGATTAAGATACCCTGGTAGTCCACGCCGTAAACGATGTCGACTTGGAGGTTGTGCCCAGCAGGGCGTGAAGCTGGGGCCTAACGCGTTAAGTCGACCGCCCGCAAGAATACGGCCGCAAGGTTAAAACTCAAAATGAATTGGCAGGGGGGCCCGCACAAGCGTGGCGTGGAGCATGTATGGTTTAATTCGATGCAACGCGAAGAAGAACCTTACCTGGTCTTGACTGTCACGGAAGTTTTCAGAGATGAGAATGTGCGGCCGGGAACCGTGGGACAGGTGCTGCATGGCTGTCGTCAGCTCGTGTTGTGAAATGTTGGGTTAAGTCCACAGCAGGCGCAACCCTTATCCTTTGTTGCCAGCGGTCCGGCCGGGAACTCAAAGGGAGACTGCCAGTGATAAACTGGAGGAAGAGTGGGGACCGTGAAGTCATCATATGGCCCTTGACCAGGGCCGTACTGCAATGCGGCGCATGCAAAGAGAGAAGCGGCCTCGCGGTAAACGGACTCGCTAAAGTGCGTCATGGTCCAGTTAGGTCTGCAACTCCGACTCCATGAAGTGGAATCGCTAGTAATCGTGGATCAGAATACCCACGGTGAATACGTTCGGGCCTTGTACACACCGCCGTCGCACCATGGGAGTAGGTTGCAAAGAAGCCATTAGCCTAACTTTAGCCCGGGAGGGCGCTTACCGCTGTGATTCATGGCTGGGGTAGAAGTCGTAACAAAGGTAACCGGAAGATAGAGCGACGAGCCGTGGGGTTAACACAAGGTACCGACAACTTTCTTCCAGCACCAGCAATACGCAGCGCG
+
+62+''$%''*%$'$$%(&),,74-31&1(&''()*01/4520-14938;71//.+,'))//144*,+-/45573.)))),+4/34)'/7838++'69,*1141;90-00-89(,4+*,.4,&'(-540/607024258,+454'(/-*.'(,+,8.**(()'&&,--*,+*/)++./.65(.+'-+),*0,+('*-..1-)*'1-*,%(*3022/12+2+1+-&0+,/30547;89763;2-,*,)--385'/4:2*2,0,/.89+10/-','*.0+)154).63*01:(3*.(%%(,,,.322*)/,',-011610*)*$'&(*-.-056-,&/*&'32*%'++,/((/1-,&&()+0,'&.,).264(())+,33:3080070,/1*4-*,+')*'&'()050)(%,.63.,-()./...-012+3,++$'**///.97:/*.1/9::',.*.5//+++$+1**/55)*+.(%),/52469,1./0/1760-.-,-(*+//./)5/)$&&$*'&%&+(((&&%('&&)*))&-(+*/,9.../.-0/*/0('(*-&*1-)./06.13.*,-.6.667355443''&&,//304-5492/''/*))-/75/0,&'%$)*0+)***,+*(**22;75:16,)*+()%&(()&)-%++&*-,*+,+/-*(&'((&'&%%+-.00/0*.,/95+,)*+,-,,,,586,+))&')),372249-0/*.,+%-*,-;;/.,-/:97153045(*+.2360510.%&+1+-0701--745/38,()'')()/+/20)1-(&&'-3)*,,).--0*''')1-,(-*-*)/.23248394)2)')*5548:-541234;99981./**.%&'+/67+)$#$%$(,),-698-+&&(,/9)*''*/;03,(**&%$'%$#&$('%(**...0&630*(*('%('(01&11/2%&+*)25&3//)(*&#%(.2,+,02577+6)1.5)$*(2&(&'*868/)0.2&'(666956..(*)+.+,-025656619110:76000+-085172*'.)),('8.16/2/0%1688/8-0.2./,/4)+&&'53213729398,-.+..491046*')&&'(+,-+*/,+*+)&'%$#&(+):.+47.:8332.15')+),338:8120021'144+(&&%&'0%0%&&(1++/*,5.49345136**))+277%'',-/1(/'*)+/,/-...&'&()/..152+),,,(,,,**,,-:048273,.(#'#%$'%
@2a64c21d-ff1a-4c2a-9ec0-0690a31b0d41 ch=15 read=160807 start_time=2019-12-13T17:22:18Z barcode=BC01 runid=2c9cf7bc05858273f10e7d7ec552fc0bd742dc3e
CCGGTTACGCGAGCTTCACCCCAGTCGCCAGATCACAAAGTGGTAAGCGCCCTCCCGAAGGTTAAGCTACCTACTTCTTTTTACAGCCCACTCCATGGTGTGACGGGCGGTGTGTGCAAGACCCGGGAACGTATTCACCGTGGCATTCTGATCCACGATTACTAGCGATTCCGACTTCATGGAGTCGAGTTGCAGACTCAATCGGACTGACGCACTTTATGAGGTCCGCTTGCTCTCGCGGGTCGCTTCTCTTTGTAGCGTAATGCGCCATTTGTAGCACGTGTTAGCAGCCCTGGTCGTAAGGGCCATGATGACTTGACGTCATCCCCACCTTCCTCAGTTTATCACTGGCAGTCTCCTTTGAGTTCCCCGGCCGGACCACCGCTGGCAACAAAGGATAAGGGTTGCGCTCGTTGCGGACTTAACCCAGCTTGTTTCCCGCAACACGGAAGCTGACGACAGCCATACGCTTACCTGTCTCCACGGTTCCCGAAGGCGCAATCCATCTCCTGGAAAGTTCTGTGGATGTCAAGACCAGGTAAGGTTCTTCGCGTTGCATCAGATTAAACCATGCTCCACCGCTTGTGCGGGCCCCGATCAATTCATTTGGTTTTAACCTTGCGGCCGTACTCCCAGACGGCGGTCGACTTAACGCGTTAGCTCCGGAATACACGCCTCAAGGGCACAACCTCCAAGTCGACATCGTTTGCAGCGTGGACTGCAAATTATCTAATCCTGTTTGCTCCCCGCTTTTCAGGCATCAGTCTTCGTCAGGGCCGCCTTCGCCACCGGTATTCCTCAGATCTCTACGCATTCCACCGCTACACCTGGATTCTACCCCTCTACGAGACTCAAACTTGCCAGGTATCAGATGCGGTTCCAGGTTGTTGGGGATTTCACATCTGATGACTTAACAAACCTGCGCTTTACGCCCAGTAATTCCGATTAACCTTGCACCTCCGTATTACCGCGGCTGCTGGCACAGGTTAGCCGGTGCTTCTTCTGCGGGTAACGTCAATGAGCAGGTATTAACTTTACTCCTTCCTCGCTGAAAGTGCCACAACCCGAAGGCCTTCTTCATACACGCGGCATGGCTGCATCAGGCTTGCGCCGATGACACCAATATTCCCGCTGCCTCCGTACAG
+
4/261:*,%&''&,.92.534,+034*,')+44.,.-72//31./,*+-357/28,*,0/51;7:+033482242;12:93+)--'45,),-41$&%-1566896:9/1,+(+),&.04-'/1,*02.232344<5131-/(*+--851/0131-0--.3,/2436647<432-0191-//+'(),+(,-812+,878,2++0)8++()''()'//74./+)11+/0,../+--,//*+,,.-/&&0(*,138104100,,)&*+447;196+,2+.,$+*,../*+*)+.94-/8::4.6-.29:;9:221.+,/--.95700*/65,--4-5-/13(20:((,<655.5.-/65360,00,+157324)&*1+76654%*&'),1711*-2:,4.::31+.-/4.0198:86<3/.0(&+(1)/7/+',,.%76..&+&.,,936(*%$&)*32456/--2.-3'/,)+,*-2/10/-/*)*%+-2.2-**-)-*,-4.-6:37:37'*7*./,03;862,/714212212/10-/1.*'/44998;6+2..2././/$))&1.926:32000.3,..()..12-0*1/.55+)'*,)6,4/-/2-++-9;/7202-3243;57)3/0-+/+)(')&*(+3/-/2.4+7*,,3-1/)-10/)*+)##$%%/,21..)-'1**',1135+5-,*..0./2487527/*+'&)'+/4122'&)%('.*03131/24231;.+,+633(&&14/('%*)))..,6/.,1/539*281/7202*/10/.)0)+*--8:2'(+'),12598764607:**',-,563322832+1.2)+(/52/.25'3203688900*(%$&.2(+)-.87*./415(77,6,,(-*.+16-38/-26.-),-./4+++**)+)2,6498/.$$$$$(+,*-,58/.223.7:01.,00/.1))4),,05+-,(+,'3*,5&',5244:7/3($(%,,,30/22489123;3:;14-/,482599456-0.//.,*((*)1.+-+-62-/049,:6(''$%$%(**(,''$&(-2193,-5/5497;66;7664/)-,./92227;9977677.58549*3254+'.)''%'%.*0013920#&'')*)7833/0//
@fe3eee36-51b8-429e-9014-2160120b16c7 ch=271 read=114687 start_time=2019-12-13T17:22:19Z barcode=BC01 runid=2c9cf7bc05858273f10e7d7ec552fc0bd742dc3e
CCGTTACCTTTTACGGCTTTGCCCCCCAGTCATGAATGCAAAGTGGTAAGCGCCCTCCAAGGATACCTACTTCTTTGCAACCCACTCCCATGGTGCTTGTGACGGGCGGTGTGTACAGGGGCCGGGAACGTATTCACCGTGGCATTCTGATCACGGTTACTAGCGTTCCGACTTCATGGAGTCGAGTTGCAGACTCAATCCGGACTGACGCACTTTATGAGGTCGCTTGCTCTCATGAGTCGCTTCTCTTTGTATGCGCCATTGTAGCACGTGTGTAGCCCTGGTCATGGGGCCATGATGACTTGACGTCATCCCCACCTTCCTCCAGTTTATCACTGGCAGTCTCGCTGAGTTCCCCGGCCGGACCGCTGTGGCAACAAAGGATAAGGGTTGCGCTCGGTGCGGAACAAGCAACATTGCAACACGGGCTGACGACAGCCATGCAGCACCTGTCTCACGGTTCCCGAAATTTCTCCATCTCGAAACTTCCGTGGATGTCAAGACCAGGTAAGGTTCTTCAACGTTGCATCAGTGCGCCACATGCTCCACCCAGCGTGCGGGCCCCGTCAATTCATTTTGAGTTTTAACCTTGCGGCCGTACTCCCCGGGCGGTCGACTTAACGCGTTAACCGGAAGCCACGCCTCAGACACAACCTCCAAGTCGACATCGTTTACGGCGTGGATTTACCAGGGTATCTAATCCTGTTTGCTCCCACGCTTTTCGCACCTGAGCGTCAGTCTTCGTCAGTGCCTTCGCCACCGGTATTCATCCAGATCTCTACCGCATTTCACCGCTACCTGAATTCTACCCCCCCTCTACGAGACTCAAGCTTGCCAGTATCAGATGCAGTTCCCAGGGGCAGGGGATTTCACATCTGACTTAACAAGCCGCCTGCGTGCTTTACGCCCAGTAATTCCGATTAACGCTCACCCTCCGTATTACCGCGGCTGCTGGCACAGGTTAGCCGGTGCTTCATTCTGCGGGTAACGTCAATGAGCAAGGTATTCGCTGCTCCCTTCCTCCCCGCTGAAAGTACTTTACAGCCGAAGGCCTTCTTCATACACGCAGCATGGCTGCATCGGGCTTGCGCCCATTGTTACAATATTCCCCACTGCGCCATTAGGAG
+
--,+8,//399--.1,*+,,+013/0'$%'%%*('&&#&'+,),-2.%%&*.097.1&&%,('/(,121259-282+-/*5:4/0046.%/*22.(+*((003-384.6/.-,-+3-/88)6,)12/64,511<43494858434:6123(*&'&$3,%'+)/1//967/.239:8963&((-2/35945'/-/41-0.2,4/3,+((*,,))-1)'00406.0)++-+-04/1$$)%()+466;0/-.31.3188989;466-&%)*)+-/487:222;4-0::9386.984:97012/-/,2-00124855;;,*2/.328//+*..9))*;.--1.3236778%%,+,338258-+14198416/12/+-633564:0-4/09/,+-+5.30..*'*)++*2,,1/4(2-&*$&%#(1+1/209,7,.48959,053,.%),-23371+*)&),--59:02+*,-,&430+-0)++*%%*+*/14/0.+-66;8881+,3582263/,,//;735+'&*,.8//-56&*'%&'31.,.3/1127-0.(&$&)-*41432:8.*15-91;372;:-1)*686)9+7-6,,,',-,,,461611,&+*02:7656181:182,)(*)$)')*+(&+*-.,2<:7&*&-,,/621-3*4,03238748660:9+*0,,,54,(',++24032,102867;66-1/2;8-0-490*0.0/;;03..,21+-267788.4210923/+%%%$&)+/-248+,4*2,+),*$)0,+-3233,..2(+/53;4124;255-*&''++6,-'(+24/1/0-1557/+./436570//6+-70&2''+-/4;9:599;78.+(.*'*&'+,.(454.,.//31/-((&3+44,'+),2.)),)+)/05-+-''(&'()-4863+)+1:36,''''$'*-+0707,1-+6/+*')*.8604%%$'%3.12,+.9.95-,,1(&1+7797/,0+9::989070/&&)68*7**+8,''/')*18,5977.39:3+079396//.,46.*.)$*0(+)+)3415/16323.+&**-'45784701.0035&3-,14+-.-:4,-8,0+++81119.968-.02+*(+-)*/,1/.)
@3447b534-53ad-44b6-bc6f-dd4f23acbdb2 ch=73 read=133398 start_time=2019-12-13T17:22:31Z barcode=BC01 runid=2c9cf7bc05858273f10e7d7ec552fc0bd742dc3e
CTCACCGGGAGGCAGCAGTGGGGAATATTGCACAATGGGCGCAAGCCTGATGCAGCCATGCCGCGTGTATGAAGAAGGCCTTCGGGTTGTAAAGTACTTTTCAGCGGGAGGAAGGTAAAAGTTATACCTTTGCTCATTGACGTTACCCGCCAGAAGAAGCTTTCGGCTAACTCCGTGCCAGCAGCATTAATGCAGAAGTGCAAGCGTTAATCGGAATTACTGGGCGTAAAGCGCGCAGGCAGTTTGTTAAGTCAGATGTGAAATCCCGGGCTCAACCTGGGAACTGCATCTGATACTGGCAAGCGAGTCTCGTAGAGGGTAGAAATTCAGGTGTAGCGGTGAAATGCGTAGCAGAATCTGGAGGAATACCTACCGGTGGCGAAGCGGCCCCTGGACAGACGGCAACTCGGAGTGCGAAAGCGTGGGAGCAAACAGGATGGATACCCACGTTAGTCCACGCGTAACGATGTCGACTTGGAGGTTGTGTGCCCTTGAGGCGTGGCTTCCGGAGCTAACGCGGAATTAAGTCGACCGCTTACCAGGATACATTGCAAAGGTTAAAACTCAAATGAATTGAGCGGGGCTATTTGCACTGAAGCGGTGGAGCGTAATGGTTTAATTCGATGCGCGCGAAGAACCTTACCTGGTCTTGACATCCACGGAAGTTTCAGAGATGAGAATGTGCCTCCGGGAACCGTGGGACAGGTGCTGCATGGCTGTCTCGTCAGCTCGTGTTGTGAAATGTTGGGTTAAGTCCCGCAACGAGCGCAACCCTTATCCTTTGTTGCCAGCGGTCCGGCCGAGACTCAAAGGAGACTGCCAGTGATAAACTGGAGGAAGGTGGGGATGACGTCAGTCATCATGGCCCACCCATTTCAGGGGCTACACGTGCTACAATGGCGCATACAAGAGAAGCGACACCTCGCGAACAACCGGACCTCATAAAAGTGCGTCGTAGTCCGGATTGCGGAGTCTGCAACTCGACTCCATGAAGTCGGAATCGCTAGTAATCGTGGATCAGAATGCCACGGTGAATACGTTCCGGGCCTTGTACACACCGCCGTCACACACCATGGGAGTGGGTTGCAAAAGAGTAGGTAGCTTAACCTTCGGGAGGGGCGCTTACCACTTTGTGATTCATGACTGGGGTGAAGTCGTAACCGAGTAACCG
+
&',%'&*1+'-*,-10--01590*1.&4+,-222744-*)&'14)5;/..//81.050776/++,./0/1.0.(*++-+'*-+*3-40-,12.&-&)*7:**&0-.2''.+-*)''+98.*.5//'0.57.-889/20..1.6/*-2,(.(*'.)%'*$%$%)+)('(.+..-40/149660.-,%+'2'/,4'()%*(++240341;11,-&-.&2,233884.01.70-.)+)+(.20'+4;8,113./022001/246;80053*/+*+//)3/10914325656656221013/7.--&'*&)(*+,*/0(&*-,0-*0*)'0,()573-../3:21,8+():4/-)%)*)*,07661,''(&).'$#''-*)4++&*&&)',662-/01//+-+3.1,(()*.',$('-.)*02(+*-497+,.0;29*36+3&-+)&.1'%'%,)&)./-*..01131-)')')/4440402.1309..-+*4.'((+&12+*)(,+-3/,,-+&,//)())&*'$('+('&().7,)))('%$%-*)*',%)'(+39(5.78185&./04<8.-(,+-++*1+3411(&%#$&()+&%'&).05863+-.+5),++21;:283<821*(('&%&($$&--374;4351.*.01-,*,*44*)*/*+*)3<:0*)*-.531/*3./317:774-34-6/50:-14*,-06112977011744++*())24--,-/16003(,*,7:.*0,31*('&(((+2(',/09%%67685*-5((+*-30-52.0:6663133:56'2-3))&(*00-34-)0)-//86964440123;:6660*()()*))-497//689755++/.-10%&%*(**'/.-'%)&&&+75,,**+)*-.046662<2091.0110,2*'*'(,*+-3/$+3/76.+(((..+(-*,*.22642;7*08798:8'5&,,()0:-40,&)+&')+::4440*)%%(+4/,.001-+/&-).,.+**),54400*..1---0(***)*(&)-20004724),)*&'/+-(*)*-331//17.05**)'(&(+-4/4080-))+2-,-+++44,%&()*2+++((&&1+373:72;.*/4-++*(/((0-(,399.,**/.6/-,,-/655-+-1100326782%'&**-201)
@b9d23a6b-3d8a-494e-989c-f86e2353bf59 ch=201 read=94791 start_time=2019-12-13T17:22:34Z barcode=BC01 runid=2c9cf7bc05858273f10e7d7ec552fc0bd742dc3e
CGGTTACCTTGTTACGACTTCACCCCAATCCGCTGACCCTACCTTCGGCCGCTATCCCTTGCGGTTAGCTGCGGACTTCGGGTGCCAACTCTCATGGTGTGACGGGCGGTGTGTACCGAACCGGGAACGTATTCACCGCGACGTTGTTCGCGATTACTAATGTCCAGCTTCATGTGAGTTTCAGCCTACAATCCGAACTGTGAACTGGTTTTAAAGTTTGGCTCCACCTCACGTGTGCATCTCTGTACCAGCCATTGTAGCGTGTGTAGCCCTACACATAAGGGCACATGATGATTTGACGTCATCCCCACCTTCCTCCTGGTTAACGGGCAGTCTCATAGAGTCCTCAACTTAATGGTAGTAACTAACGACAGGGTTGCGCTCGTTTGCGGGACTTAACCAACATCTCACGACACGAGCTGACGACAACCATGCACCACCTGTCGCCTTGTCCCCGAAGGGATTTCCTCGAGTAATGCAAAGGGATGTCAAGTGTAAGGTACTTCTTCGCGTTGCTGAATTAAACCATGCTCCGCTACTTGTGCGGGTCCCCGTCAATTCCTTTGAGTTTAATCTTGCGACCACCGTACTCCCCAGGCGGAATACTTAATGCGTTAGCGGCGGCTGAGGAAGTGTTGAAACCCCACCTAGTATTCGTTTACGGCGTGGACTACCAGGGCATCAATCCTGTTTGCTCCCCACGCTTTCGGCCTCAGCGTCAGTTACACAGTCAGAGTCGCCTTCGCCACTGGTGTTCTTCTAATCTCTACGCATTTCACCGCTACACTAGATTCCACTCTCCTCTCCTGCACTCTAGATAACCAGTTTGGAATGCAGCGCCAAGTTGAACCTGGGTATTTCACATCCTCATCCGCCTGCTCCCTTTACGCCCGAAATGAAGCCGGATAACGCTCGCCACCTGCATTACCGCGACTGCTGTGCGTAGTTAGCCGTGGCTTCCTCGCTTGAATTTACCGTCATTATCTTCCCCAAAGACAGAGCTTTACGATCCGAAAGCCTTCATCACGCGGCGTTGCTGCATCAGGGTTTCCCCATTGTGCAATATTCCCCACTGCTGCCTCCCGTAGGG
+
:1/3.---,6.17),/.11/++089//521*).355.8**+8::<<0915(*.&-04*-9/0,-7.--32/**1),.64&.(**..0&,)-,++0377887797;25,5/+.+,30-&(2//(34,+,-2.7-,)/0,.0..&'+%'4/124.8..-41%/$,--*),.6214.2---+96.&+0-*+,0.-0++3962-+'%418883<<21:**32+,,+---+31-*(+))*+---0///./628;0+-3*-6+('),&(+-('+-08.-.2-.///005,,)')-*.**)3.('*+)-140:34*.066629.5..63343,0$(.5-56664&*++..0200-.-+,.*3*.0/,/01/..5/754.-,3+07,.-1134.9.12+9,)*,*2*)'(&(((*20&'-134520-,--/2569778;69/0-1934:266+%&&&''**'*%).,-*&*+200/-)&%%',402169)-57,434553*,4.3))&,)-.80464//1/4--.(3)2+2;/892.--/1+'(,&(1+,.77/6642:7**12)+(++*+3..659;714//)/+-.76/-4/20---188/-01517596(,..//75.*,.,.105.*''$%#)&+(()//-,-45,52(*0+(%+101*)(+9:+--72428:77553523''/.*((''346/79.+*,2992(,+,*57+*('.2-,-.-24'*-+('(*+,/820.0/-,.4.8889:35572657;99:9/50//5854524/2:,('*,()(&'*,,*)/'5'+&**/8620225,**(%()*0,-043:4;0:5;31225330.)(%%$+---1**/03/23,,+/7++''$&&%'43::91//%%)*/7*.:,)*888,+&&('+$$%((0-878;;99;;::9-/-**.,2/.0:10,%(),/04%&+./0624/.04/71622.3-*+((3)(*'-1*%-5678/:/..5306:8)01+,32-,'&''//*+,01.*)/40%185<966535453:3019)***)%)&'1:5/;,389.*1.--66,7-0.6/451'*+,240/,)-5)*5+/*,
@968cf31e-0ea5-4a3f-87a5-ba561660be8a ch=198 read=148941 start_time=2019-12-13T17:22:50Z barcode=BC01 runid=2c9cf7bc05858273f10e7d7ec552fc0bd742dc3e
CTCCTACGGGAGGCAGCAGTGATTAACTGCTGGCAATAAACGAAAGTTTAACTAAATATATGCAATAACCCCCAGGGTTGGTCAATTTCATTACCAGCCACCGCAGTCACGATTAGCAAGTCAATAGAAACCGGCGTAAAGAGTGTTTTAAGATCACCCTCCCCAATAAAGCTAAAACTCACCTGAGTTGTAAAACTCCAGTTGACACAAAATAGACTACGAAAGTGGCTTTTAACATATCTGAACACACAATAGCTAAGACCCAAACTGGGATTAGATACCCCACTATCGCAGCCCTAAGCCTCAACAGTTAAATCAACAAAACTGCTCGCCCAGAACACTACGAGCCACGGCTTAAAACTCAAAGGACCTGGCGGTTGCTTCATAATATCCCTCTAGAGAGCCTGTTCTGTAATCGATAAACCCGATCAACCTCACCACCTCTTTACTCAGCCTATATACCGCCATCTTCCGGCAAACCCTGATAAGAGGCTACAGAAATAGCGCAAGTACCCACGTAAAAAGCGTTAAGGTCAAGGTGTAGCCCACAGAGATTGTGGCAAGAAATGGGCTACATTTCACCACCCCAGAAAACTACGATAGCCCTTATGAAACTTCAGGGTCGAAGGTGGATTTAGCAGTAAACTGAGTAGAGTGCTTGGATTGAACAGGGGCCTGAGCGCGTACACACCGTCACCCTCCTCAAGTATACTTCAAAGGACATTTAACTAAAACCCTACGCATTTATATGGGGAGACAAGTCGTAACAAGGTAACCGG
+
))4,&(+*1-&+--410-,-++,&%(%'&)-&..0306;:4.,03+.87533476/-./00$)$'&-3/998*,28.2-)+..*2-;40(-*)661.-*)1+45,13*'('(01,(+-1-/112.+*--&*0+3-00810))+0*88<.-+*188*6,)'.25(4-,5.*()+1:78/466786733260*2975,-/)+.2;22./22;<;741432./-0/')-/40032)2,645378989;7411,4,+)'('-6,219*2;::::;0-3./05862:;6-020-*&)*,/9**0*%),54.20121:6<1./1757<;88.--.,**)''*(%'+013702'883/)+)+*.((.()67:/,019:.7,*))./')+2-'+(*(,.1/.(())'('&(2466/:.///18243688:+361)-.0.*-0+-),,+134004)$*110168669:788967;9:::730,3267//85,,,+(%$'++*).*)%*02,/,,)-35-00-5.),--.486-&)*+.,'0),-20)1/3--,4+)(+()&,#,&+*7//1+'*0,--..+,)+(+/+%%+*,,53*'&+-01-/0.-.,,13854:674,-,**-),,*)(*-.0-.230+8/+()&&%(4*'&&%'(')%%)+)+1)(/$0+/147%+511671*(&&''(+,+*+'+,''0349245766)'&(*.48:61+8--.99.41.%%%''*,/*-1*013545<1//11)-.*&'*/,-+,.347734011.379:9:
@140195de-4dc2-4c55-8bb1-f57dd71fefd1 ch=137 read=131445 start_time=2019-12-13T17:22:52Z barcode=BC01 runid=2c9cf7bc05858273f10e7d7ec552fc0bd742dc3e
CTCCTACGGGGAGGCAGCGGTAGGGGTACACTTTCGGCAATGGAAACCCTGACCGAGCAACGCCGCGTGGAAAAGAAGGTTTTCGGATTGGCAAGCTTCTGTTATAAGAAGAACGGCGGCTACAGGAAATGAAGCCGGTGACGGTACTATTAAGCCACGGCAACTGCGTGCCAGCAGCCGCGGTAATACGTAGGTGGCAGGCGTTATCCGGAATTATTGGGCGTAAGGGGAGGGCAGGCGGCAGCAGGGTCTGTGGTGAAAGCCTGAGCTTAACTTCAGTAAGCCATGAAACCCAGGCAGCTAGAGTGCAGGAGGATCATTGGAATTCCATGTGTAGCGGTGAAATGCGTAGATATATGGAGAGGAGTTTGCATTGGCGAAGGCGACGATCTGGCCTGCAACTGACGCTCAGTCCCAAAAGCGTGGGGAGCAAGTGGGATTAGATACCCGAAGTCCACGCCGTAAACGATGAGGTACTAAGTGTTGGATGTCAAAGTTCAGTGCTGCAGTTAACGCAATAAGTACTCCCTTATAGCAGGTAGTACGTTCGCAGAATGAAACTCAAAGGAATTGACGGGGGCCGCACAAACGTGATTGAACATGTGGTTTAATTCGAAGCAACGCGAAGAATTTATACCAGGTCTTGACATACTCATAAAGGCTCCAGAGATAGCTATATGAGATACAGGTGGTGCATGGTTGTCGTCAGCTCGTGTCGTGAGATGTTGGGATCCGCAACGAAGCGCAACCCTTATCGTTAGTTACCATCATTAAGTTGGGACTCTGGCGAGACTGCCAGTGACGAAGCTGGAGGCGGGGATGACGTCAAATCGTACTTATGACCTGGGCTACGTGCTACAATGGATGGTGCAGAGGGAAGCGAAGCCGCGAGGTGAAAGCAAACCCATAAAACCATTCTCAGTTCCGGATTGTAGTCTGCAACTCGACTACATGAAGTTGGAATCGCTAGTAATCGCGAATCAGCATGTCGCGGTGAATACGTTCTCGGGCCTTGGCTACACCGCCCGTCACACCACGAGTTGATAACACCCGAAGCCGGTGGCTAACCGCAAGGGAAGGAGCTGTCTAAGGTGCAGGATTGATGATTGGGGTGAAGAATCGTGGCTCATTAACCGG
+
,,.+,/14492*,3-,*.)44++,4),,0&(%%#&++1/6+*)&((+2,+,14/-/&.34445<4842.(),/)$+,+7,952/*2%5*.*.-+%*0--0,.0+)0')()&*.-*,,*,''%'''*(*+**/++45*+)+,1'&%$&,'+/1,%,**+&)&(**($**+569554101204-5//530465'140-1-,((..0522/(0,0.00-2099:8807'-53,(.0-3.9996:..+,,*1,+*11116-,/5/,4956.))*)*((,-2(0/28'()('&%(+(&(%%0/00..-()-/286/)((*877'8''&,(/7/501/+-//1-1..,17810121036676+661+*&))()*+(%(&)*0/0+-.*.3,.+*+-.0/213)*.3.--.//23462013*'(.2+(,.4435,'*+2.,1)75//4+,46.62*)&&((.0-/02:::::050%'('&%+(,11.).*-0:074,//4;0+-;949:73636&-6,8+:/,0-,,(&&$'',*%&%%$%$#%)'*&')*-19;:437//8333<95765;+*+*+10298/-79.19*,-0//,))''%*(*,+2.-+*,22<:4:7:2(..&,3,1(/-.6++*'''$,(*5&)*+-28.-**(+,/0))+1,,.+-2)&&'&'0004423./,,/03545'1,021/145562<0-,+*-..++*((*,1221(&(851:190,-21/02.-(,*+-888:792-310031/./0414511215551./3++0+5676*32.-,..3,5-&+/017&,*(,-*''('4,7:123236533582+%%,(*+*'(((/2-.,**'')')()2)*3934:9:244+,*,)/0'.--264:24137-$'(,(+*('23;7-9201/9;24896;32/)'8-9*/++,5,1,6777866533564//../70:0-,'+*-846423/.0072224325,5()+566576*+(*%,976978<7583/,-)/'-&(''))05.12,.-/...66./-.//8122992/13,&)+&17-8,,3-+111+*/14-/,*+()')*3452./+.,/+)$*+-3-,,+,)4-55:1,,++$&%**-,&()**%&..7-7-5
@5195a1bf-b002-4d87-bb5d-e979f4b6d9ae ch=186 read=90964 start_time=2019-12-13T17:22:53Z barcode=BC01 runid=2c9cf7bc05858273f10e7d7ec552fc0bd742dc3e
TTGTTGTGCTTCGTTCGGTTACGTGTGCTCCCTGCTTGCCTGTCGCTCTATCTTTCCGGTTACCTTGTTGACTTCACCATGACCCGCTGGCCGCTGCCTCGCTGCGGTTAGCTCACGGACTTCGGGTATTGCCAACTCTCGTAGTTGTGACGGGCGGTGTACAAAGACCGGGAACGGTATTCACCGCGACATTCTGATTCGCGATTACTAAATAACCAAAAGCCTGTAGGCGGTTCAGCCACAATCGAACCTGAGACTGGTTTTTTAAAGTTTGGCTCCACCGCGGTATTGCATCTCTGTTTCCAACCATTGTAGCACGTGTGTAGCCCTACATAGGGGCATGATGATTTGACGTCATCCCACCTTCCTCCTGGTTAACAGGCAGTCTCGCTAGAGTCCTCAACAATGGTAGTAACTTAACGACAGGGTTGCCTTTCGTTGCGGGACTTAACAACATCTCACGACTGACTGACGACAACCATGCACCACCTGTCTGCTTGATACGAAGGGTTTCCTGGTGGGTGTAAAGGAGTGTCAGAAGTGTAGAGGTAGGTTCTTCGCGATTGCTTTAAAATTCAGCCGTATCCGCTACTTGTGCGGGTCCCGTCAATTCACTGAGTTTTTAATCTTGCGACCGTACTCCCCAGGCGGAATACTTAATGCGTTAGCGGCACGGAGGTCGAAACCCCACACCTGGTAATTCATCGTTTACGGCGTGGACTACCAGGGTATCTAATCCTGTTTGCTCCACGCTTTCGAGCCTCAGCGTCAGTTACAGTCGAAGGTCGCGCTTCGCCACTGGTGGTATCCCTAATCTCGCGTTTTGCGCTACACCGGAATTCCACTCTCCTCTCCTGCACTCTGAATAACCAGTTTGGAATGCAGCACCAAGTTGAGCCCGGGTATTTCATCCCTTAATCATCCGCCTACGCTCCTTTACTGTCCAGTAAATCCGGATAACGCCACCTACGTATTACCGCGGCTGCTGGCGTAGTTATGCGTGGCTTCCTCATGGGTACCGTCATTATCTTCACCCAAAGACAGAGCACGATCGAAAACGCTATCACTCACGCGGCGTTACTGCGCAGGGTTTCCCCGGTGCGTATTCCCCACTGCTGCCTCCCGTAGGAG
+
*(-%-*.-02953545(,6+*+23&3*,,;7)).,-,-067777/+(&()638;-//11/6).5-7-+()(-3++$(&#&$#&&&$**+),/+/0,4.*+&&*+,27,2)'*.74655/01411.+/,-4./8..**)).).$(,*(,026+3550/.-+'&))('-5//3.370)%*'.0,04839832225400)5)))96568452261.242&-01''(+*(')*)1(+)41.'&&%&,;7:)(&(&++(/)*2677096<2.9+,-9,/002293//%%'0,)-,+,0,+,,,/*(&'))&-:40;00.3100//0/,(+,14-)*++,--38/254-0..-5;/-277/580:2,)*17;353/.*--,+*&($*-.-/.,.0-.00,-,.071.*/*,60'/0(+/(*($$'***.5.14-.5+,*(21.0/60115(*,,..0++/)++-14-1/**&&%)'+$)*'(0*.,-.,*%(-).0/),-&%),,..-+,++*+(&'+(,(%#%'%('''$()&-+(&*+,4.,*(,,142/)0**.)3,;6563.00'3'%'+)$'*-*/2-&&*'$&'(+)'.--*/+)-(-+6.-282,0347583'''*)015<93-95*)2,-56::040-/.35.,/4413233*+-+.-011610-,+3/.-.)/)-2..)/0,0683&+*032.745'7+857/,-58)--74216531324:33'4*469639./6123<313.8))+3-6;--7773456./0//5(*6+,,&316&&%,*.--,&)..437;76/2*$)*-)*++()/430*)%%$$(**(,$&(&&%'%%&%$&%**)0.101635563311.-/0/))--.927(6.97/+0+,::000,02*/,///-37,*/0,0*+2-11)-,&%%+-//069:6773469::92321&(%$&)))(*,74002250053259;67:5/2/112;35;4.1++*-.4/1+,+/240.%&*'-)+(*/0(161425+,'897992452-+3,,),,)/100.4,,)*)&&$&(('')*+*%%*#&)127604144732*/$%-*,%-&,87.;3277'(&$#$#&'.//37.%'%$()*242/8/.0/71,(
@8c34bdff-6745-46fc-a1fd-4f3b115f2a55 ch=253 read=236677 start_time=2019-12-13T17:23:07Z barcode=BC01 runid=2c9cf7bc05858273f10e7d7ec552fc0bd742dc3e
CTCTACGGAGGCAACGGTAAGGAATTTTTTTCGGCAATGGGGAAACCCTGACCGAGCAACGCCGCGTGAAGGAAGAAGGTTTTCCCGGATTGTAAACTTCTGTTATAAAGGAAGAACGGCGGCTACGAAATGGTAGCCGGTGACGGCTACTTTGATAGAAGCCACATTAACTACACAGCAGCCGCGGTAATACGTAGGTGTAAACGTTATCGAGTGTGGGCGTAAAGAGGAGCAGGCGGCAGCAGGGTCTGTGGTGAAAGCCTGAAGCAACTTCAGTAAACCATAGGAACCAGAGCAGCTAGAGTGCAGGAGGAGGATCGTGGAATTCCATGTGTAGCGGTGAAATGCGTAGATATGGAGAGGAACACCAGTGAAGGCGACGATCCTGACCTGCAACTGACGCTCAGTCAAAGCGTGGGAGCAAATGGGATTAGATACCTAGTAGTCCACGCCGTAAACGATGAGTACTAAGTGTTGGATGTCAAAGTTCAGTGCTGCAGTTAACGCAATAAGTACTCCGCCTGAGTAGTACGTTCGCAAGAATGAAACTCAAAGGAATTGACGGGGCCCCGCACAAGCGGTGGAGCACTGGTTTAATTCAGAGCAACGCGAAAGAACCTTACCAGATCTTGACATACTCATAAGGCTCCAGAGATGGAGATGGCTATGAGATACAGGTGGTGCATGGTTGTCATCAGCTCGTGTCGTGAGATGTTGGGTTAAGTCCCGCAACGAGCGCAACCCTTATCGTTGAGTTACCATCATTAAGTTGGGGACTCTGTGAGAGACTGCCAGTGACAGCAAGCTGGAGGAAGGCGGGGATGACGTCGTCATCATGCCCCTTATGACCTGGGCTACACGTGCTACAATGGATTGGTGCAGAGGGAAGCGAAAGCCGCGAGGTGAAGCAAAACCCATAAAAACCATCTCAGTTCAGATTGTAATCTGCAACTCGACTACATGATTGGAATCGCTAGTAATCGCGAATCAGCATGTCGCGGTGAATACGTTCTCGGGCCTTGTACACACCGCCCGTCACACCACGAGAGTTGATAACACGCGAAGCCGGTGGCTAACCGCAAGGAAGAGCTGTCTAAGGTGGGATTGATGATTGGGGTGAAGTCGTAACAAGGTAACCGG
+
..2+))*,&(*,.+-%0+2'(&*(1/*(0/+66;4160285(*1/.8.,-14<47,469769<82-/.00051,(-*)40;52-(',.-;-0/894./4/62140/29-/./.*378.7//2.-..(%'*'86.-')&)(++/++'&&()*1,%(.+'++'..//..2-1+/-/-.*-,--5/4261-7.//:77+.(,,-14'...7322('---115231//1)'&-*',.25580700-,*.3/.+((+-521,2.*,85**)$'&&&+(((&()&%-967346251.,+),-31110,,/017,93--)(/228:7::+8*6*1812874+++*23.,09-,.3.15.0.12.1/+&,+/301582511*)(-*.0-**./%%(**7274:30.10.+--0))(+(.2).370.('(..85/(28.14.,0/+69/-18112./+-.68556:;3767,++++4466/561;21.2/4315-,//-.).-.2::576;48/*,/./63&2'(*07-.600+%)*+1341942140.*//072<:34:9:--('&'$/)0+)/(('&'&))*,*()+..,*-#)%&'1/;;;4:8;7/$%%%'&+'')+2*(0371032390+'-)/,,-:91.///3-:/-./*2)&'+,-41****3(13633--0545645:3576.///*(,0(,504.))++5-)**/4830*03045'0+/*1*,-2**(-+.4,,+-.97467+*0-.,'+)(&&,3+12.14/78//+4,47<3+01)&'$%'(,012666:16444,,$*,)((*97/)(+-/28,*311:883/&&&)+.8:682/7.,.:56479;45;7442/'),/2411035472,2&3+20.)-++10(.*)(*1-./42,,)2*--/8,..62',41-.2;6.&#&**,.22-2**$)$*(%&'&,,86/5,..:476.,,***'2/*//4350/3-*+-.//+*%%)),+&,),,39712/./5852535;5/5(889.9.,,/.+-+.3+.4/.475735.&()()*)4-,,.2-+&(&(()/+-6882420//947)/,2,40*(%'(2/43)-+))(,3.-3//001106-52,-*.-,,54785768.614:785:
@bff0b4cf-7783-4618-bcb5-b06de1acd722 ch=365 read=203907 start_time=2019-12-13T17:23:08Z barcode=BC01 runid=2c9cf7bc05858273f10e7d7ec552fc0bd742dc3e
TTATTGTACTTCGTTCAGTTACGTATTGCTGAGGTTGTGCCCTTGAGGCGTGGCTGGAGCTAACGCGTTAAGTCGACCGCCTGGGAGTACGGCCGCAGGTTAAACTCAAATGAATTGACGGGGGCCCGCACAAGCGGTGGAGCGTAATGGTTTTAATTCGATGCAACGCGAAGAACCTTACCTGTCTTGACATCCGGGAAGTTTTCAGAGATGAAGAATGTGCCTTCAGGAACCGTGAGACCGCTGCATGGCTGTCGTCAGCTCGTGTTGTGAAATGTTGGGTTAAGTCCCGCAACAGAGCGCAACCCCTTATCGCTGTTGCCAGCGGTCCGGCCGGGAACTCAAAGAGACTGCCAGTGATAAACTGGAGGAAGGTGGGGATGACGTCAAGTCATCATGGCCCTTACGACCGGGCTACACGTGCTACAATGGCGCATACAAAGAGAAGCGACCTCGCGAGAGCAAGCGGACCTCGTGCGTGTAGTCGGATTGGAGTCACAAAGCTCGACTCCATGAAGTCGGAATCGCTAATCGTGGATCAGAATGCCACAGTGAATACGTTCCCGGGCCTTGTACACACCGCCCGTCACACCATGGAGTGGGTTGCAAAGAAGTAGGTGGCTTAACCTTCAGGAGGGCGCTTACCACTTCTTCATGACTGGGGTGAAGTCGTAACAAGGTAACCGG
+
%%)440367676+,21(--80118/7...3213149,4-08+,1/0044562-++&-($)224000)2*7,356779;77:99:-+)++0-567&'%+-012::-570:92/+.5/63858::/-21+,,1,')--7016-00%/+,.+5-;<.261:-,-//;5&+%&'((&)--/1/,/3.0(*,41014554-10,/+/78-3))*,-710((*2/-+')(*+/%2-8-9:7:643,+%%&,-6777;:::97/7-)+*+1..--9-.+/3,)*65-04.648**6*''-76411)2/201/-21,04458)*/-+1,081111;83'1,01'4-1-387-3))%+((%'+*&),+-/9<91114+01+1.532;;353--+),4200245:7&&&%*,&%$%')//-&*&''()'*.169733.11(5546766549'&)%*)(*/&,..0((*+***.9:246<99:751513*(%'&./1)3)0++(%(,++,).*$*+5.0154513-0.++-+/(*.3130))*(/4-*335,.,31486+.'+,((+-682491.,+25963722120//3776:;23512/19151-(').62/0(-.8-'**)),/-*&))((7,/0.0/%/1+-2*-++/..95/13/,/424/....332/,./2/.2-'*2,)*0/-499979
@c1c5021f-5536-43df-93a9-410be00687a1 ch=28 read=81666 start_time=2019-12-13T17:23:13Z barcode=BC01 runid=2c9cf7bc05858273f10e7d7ec552fc0bd742dc3e
CTCCTACGGGGAGGCAGCAGTAGAATTTACCGGCAATGGGGAAACCCTGACCGAGAACAGCACCGCGTGAAGGGAAGAAGGTTTTCGGATTGTAAACTTCTGTTATAAAGGAACAGCGGCTACAGGAAATGGTAGCCAGTGACGTACTTTATTAAGCCGGCTAACTACGTGCCAGCAGCCGCGGTAATACGTAAGGTGGCAAGCGTTATCCGGAATTATTGGGCATGCAGGGGAGCGAGGCGGCGGCAAGGGTCTGTGGTGAGAAAGCCTGAAGCTTAACTGGTAAGCCATAGAAACCAGGCAGCTAGAGTGCAGGAGAGGATCGTGGAATTCCATGTGTGGCGGTGAAATGCGTAGATATATGGAGGAACACACCAGTGGCGAAGGCGACGATCTGGCCTGCAACTGACTCCAGTCGAAAGCGTGAGGCAAATAGGATTAGATACCCTAGTGGTCCACGCCGTAAACGATGAGTACTAAGTGTTGGATGTCAAAGTTCAGTGCTGCAGTTAACGCAATAAATTGCTCCGCCTGAGTAGTACGTTCGCAGAATGAAACTCAAAGGAATTGATGAGATTGCACAAGCGGTGGAGCATGTGGTTTTAATTCGAAGCAACGCGAAGAACCTTACCAGGTCTTGACATACTCATAGAGGCTCAGAGATGGAGAGATAGCTATGAGATACAGGTGGTGCATGGTTGTCGTCAGCTCGTGTCGTGAGATGTTGGGTTAAGTCCCGCAACGAGCTGTACTTATCGTTAGTTACCATCATTAAGTTGGGGACTCTAGCGAGACTGCCAGTGACAAGCGCTGGAGGAAGGCGGGATGACGTCAAATCATCATACCCCTTATGACCTGGGCTACACGTGCTGTGGATGGTGCAGAGGAAGCCGAAGCCGCGAGGTGAAACAAAGAACCCATAAAACCATTCTCGGATTCGGATTGTAGTCGCTGCAACTCGACTACATGAAGTTGGAATCATAGTAATCGCGAATCAGCATGTCGCGGTAGATACGTTCTCGGGCCTTGTACACCGCCCGTCACACCACGAGTTAACACCCGAAGCCGGTGGCTAACCGCAAGGAAGGGCGCTGTCTAAGGTGGGATTGATGATTGGGGTGAAGTCGTAACAAAGGTAACCGG
+
/01.&(,(*,)$(.)*++)1-'&%%)'%$'),--'*+)-)'(+,24-*(*5-0*'*')0)1%/0&(*'%)-'0-*.),0+,.4,*0*4+3/..,.'+-0-/(0-*)30+()((,'0-+.-*,,-0-*--*31---1,&)(,0+%&(+072./602*-,1.--2525576687:0/0.-4/)**-,4*''+*)5'/-//;548/00.:21.(0-/+7+,72,'$#%)&&&&'.+&-+&%**,)63,-/.1.91000/-)-5*)%*'&&2201-+*).)4)**/104;)/4-0114:8672101/,.-(*)((00,5))'(/4-24488,4+6+7:22--,)).(%'1+.;-,,77689::551348.1.,.-0.***())7,,+///3*,:96376/60:09879:64,***.,-/33()*0)+094+)'-/.7.&)*&5()*41341*'%+1-++-'+//99887:05212-,+,'-,-37:73;3:2535526'11;724668444-.708/6-..0,/11+2,2078,08/-,---4668497935)(''$),36.02.2)***).+*'&(%($&%$)%)*4-/06540&()*'&)+-3<<,7:4:3/12/04/2-0,.6,+2/1//.27,0*+,1:111457788450)%0513:))*-.0872*))-,45++))'.1697:73823:88778/71;100464/122968665565657878:/,+1+7.0-5:++2578*+-+&%%%&,)//5-6-,*12/38024/514*+/,/8:..340('(*(,.2165897675583.,+'-.17+-,+--41484-00589:.54+,868701&,2-)+--../1915700/20*--.--+)+/75772203(1(.--++*'&,,*/:61.,+(((,-'014(&'%*3/,.2:<84:87:646(,&:+:4/,0-&&(+++$%&,.0622/++)-/0'('-+*0232%-&&)*'*+,*,.26+3-,,1132388:8:271)(0)()*27278/2*,//.*)++*-2//:5./4**)+&()*--4-)).*38,*.2.085:7/.(%&&'##'(-(*+-(,,)').233,4/*+84<30/.*++)(4,(,*')+/6125577646,))/,/6571/
@242cd11f-0f82-4cbc-b03d-feff2f1f538f ch=474 read=77756 start_time=2019-12-13T17:23:22Z barcode=BC01 runid=2c9cf7bc05858273f10e7d7ec552fc0bd742dc3e
CTCCTAAGGCGACGGTGGGGAATGTGCACAATGGGCGCAGGCTGTTACAGCCATGCCGCGTGTGAAGGCTGGGTTGTAGTACTCGGCGGGGAGGAAGGGGTAAGGTGTACCTTTGCTCGTGACGTTACCCGCAGAAGAAGCACCGGCTAACTCGATGCCCAGCCGCATTATCTGGAGGGTGCAAGCGTTAATCGGAATTACTTTGGGAAGTAAAGCGCACGCAGGCAGTTTTATTCAGTCAGATGCTTGAAATCCCAGGCTCAACTAGAACTGCATCTGAAGTACTGGCAAGCTGGAGTCTCTCGTAGAGGGTAGAATTTAGGTGCTTAGCGGTGAAATGCAATGAGAGATCTGGAGGAATACCGGTGGCAGAAGGCGGCCCCTGGACGAGGCCCGACGCTCAGGTGCTGGCGTAGGGGAGCAAACAGGATTAGATACCCTGGTAGTCCACGCCGTAAACGATATCGACCACCTGGAGGTTGTGCCTTAGGCTGATGGCTTCCGGAGCTAACGCGTTAAGTCGACCGCCTGGGGAGTAGAAGCGCAGGGAGTTGAAAACTCAAATGGAATTATTGAGGCCCACACACAAAGCGAAATTGGAGCGTAATGGTTTAATTTCGATGCAGCGAAAAGGGGAATATACCTGGTCTTATCCACGGGAAGTTTTTTCCAGAGATGAGAATGTACGCTGGGAACCATTAGGACAGGTGCTGCATAACTTATCGTCAGCTCGTGTTGTAGAATGTTGGTTTAAGTCCCGCAACGAAAGCAACCCCACTTATCCTTTTGTTTGCCAGCTGGTCGGCCAGGAACTCAAAGGAGACTGCCAGTGATAAACTGGAGGAAGGTAGGGATGACGTCAAGTCATCCCATAGCCCTTGCGGCCCAGAGACTACGATGCTACAATGGCGCATAAAACGACGCAAAGAGCAAGCGGACCTCATAAAGTGCGTCGTAGCGAAAGTCCCACGGATTGGAGTCTGCAACTCGACTCCATGAGAGAGTCGCGGAATCGCTAATGTCCGTGGATCAGATACCCACGATACGTTCCCGGAGCCTTGCTTTTACACCGCCCATTACACCATGGAATTGGGTTTACCAAAGAAATTGCATTAGCTTAACCTTCGGGAGGGGCGCTTACCACTTGTGATTCATGGCTAGGTAGAAATCCCGTAACAAAATTAACCGG
+
*+5*)/7./0,&/.6201)(()*%6&&%(++1.0'%''$)'&%(&((*00242.166/1-122-.**('(,0.21)')()*2,,(+))3/*'.,*+.1.*(.(+)-*/'/).6/*0*)')+'1,-1+-30+.../+$))%*()-)**(+'+*2()-%-,&$()*,/'''%&$$*.+/-(*)-04-,-+/.0-/.-3+3)+)*)(+3**'$%)2-)*.113*3+,40--2781(+0#&$'((,.6.+,,&(/.*495(-644851/(),*+/011++'&%''&++.-0,*--(&$'(&'()--(-.3.*%/1,*'&%$('%$+)*&#$$%(+++)((*+)+-'#&'%&'(*345:0+4,(1/076495362)(.(,0,-*162*')21-+&)&+&$((-,33755630+&))(+5'452*()*68&1.+)%7*/(--&03&&(,+,108+%(&,+.02::0//.'21248958:895/1.03.+(+'&''-3.),$*-3,+.**'+()+,0..,')/.-*.20..+114:55:7)'%&(#(''+,*)+-($(0*$,.18+178<4..((%*')-2/&,+35)'*(,)001*+,*'+(/+/*+*++).+,47575(*+4)*012')(&'(.1/)(*,(&$%((+-23,./*)'%'-0/0.4.),+-/:7:+4&(()*+83/2(2-.+&($$$%.2,0,.%-(),2//$,'**7711+,&&&&%$*656825535+/.-5..(&,-++,-*/)64/62717()-.,.),-((11+4/4)$(003347258-,290*-)&%'$*+26*5+3+/*0)+6314+--)+,.4235*))'$()+3-157-+.+.*('%,3,20//0./2.))06.-.++&,(&(+)'(&%$$$$$)'%*'*&%&$%($*(),,70*-*&'$#())&&'*(%&')&$'$--4'2294/011.+2/(%))*--,*+*+++-2/+*-*(#*--'..),&)*,/,0,.-.--(//14/0+,'(')*+*&%*/+238++.-&/(*+,(,185+,))-4.72'$%&-,-336390)-.&+41/0&$##$#(*/06.5,%#%%(*-.7))'*%$&$3+*+6(%+'/2*%('&)&&&$-(%'))*1-88585'6.+.-'&))).*+1-(&,&$(,-4:4&'(-,/*-'%&$),*'*')(/0/1/6-,.//03320
@7f77d27d-62cd-4760-812d-1a3733d4e922 ch=293 read=181435 start_time=2019-12-13T17:23:19Z barcode=BC01 runid=2c9cf7bc05858273f10e7d7ec552fc0bd742dc3e
CTCCTACGGGGAGGCAGCAGTGAATATTGCACAATGGGCGCAAGCCTACAGTGCAGCCATGCCGCGTGTATGAAGAAGGCCTTCGGGTTGTAAAGTACTTTCAGCGGGAGGAAGGGGAGTAAAGTTAATACCTTTGCTCATTGACGTTACCGCAGAAAGCACCGGCTAACTCCGTGCCGACAGCCGCGGTAATACGGAGGGTGCAAGCGTTAATCGGAATTACCGGGCGTAAAGCGCACGCAGGCGGTTTGTTAAGTCAGATGTGAAATCCCCGGGCTCAACCTGGGAACTGCATCTGATGCTGGCAACGAGTCTCGTAGAGGTAGAATTCCAGGTGTAGCGGTGAAATGCGTAGAGATCTGGAGGAATACCGGTGGCGGCAATGGACGGAAAAGACTGACGCTCAGGTGCGAAAGCGTGGGGAGCAAACAGGATTAAGATACCTGGTAGTCCACGCCGTAAACGTCGGCAGGAGGTTGTGCCCTTGAGGCGTGGCTTCGGAGCTAACGCGTTAAGTCGACCGCCTGGGAAATACGGCCGCAAGGTTAAAACTCAAATGAATTGACGGGGGGGCCCGCACAAGCGGTGGAGCATGTGGTTTAATTCGATGCAACGCGAAAGAACCTTACCTGGTCTTGACATCCACGGAAGTTTTCAGAGATGAATGTGCCTTCGGGAACCGTGAGACAGGTGCTGTGGCGTCGTCAGCTCGTGTTGTGAAATGTTGGGTTAAGTCCGCAACGGGCGCAACCCTTATCTTTGTTGCCAGCGGGGTCGGCCGGGAACTCAAAGGGAGACTGCCAGTGATAAACTGGAGGAAGGTGGGGATGACGTCAAGTCATCATGGCCCGCCCACGACCAGGGCTACACACGTGCTACAATGGCGCATACAAAGAGAAGCGACCTCGCGAGCAAAGCGGACCTCGCAAAAGTGCGTCGTAGTCCGGATTGGAGTCTGCAACTCGACTCCATGGAAGTCGGAATCGCTGGTAATCGTGGATCAGAATGCCACGGTGAATACGTTCCGGGCCTCATTACACACCGCCCGTCACACCGCTGGGAGTGGAGTTGCAAAAAGAAGTGGTAAGCAACCTTCGGGAGGGCGCTTACCACTTCGTGATTCGCCCACAGGGTGAAGTCGTAACAAGGTAACCGGGAAGATAGAGCGGTAGCAGGCAAATGAGTTAACACAAAGACACCGACAACTTTCTTCGCTTTCAGCAATACGTAACCGTA
+
')**+/4(*1/)*.-((()*--/95/8/-,012:65-+%$(--(+0-,/.04%(*'5,997:3777835880-1)*)/.34574-7,5./,16-*..03;920..232)*.*+,-0-%()/<81.7-7--.)()'%$$#+&0)-0,6+)+'&'&'.,)()&-%+&''-6.//546643%')*//--*++'(/,'2(/*+,),+130-.-4&'''''/),+0-3986700-62*((-421(.*+/8-8333-0886/24)).*'++191-8//((0101-+&2-/.61.31.////74/..%-.)'#'%&%(((+/1//,+&/*')(2+143)-,4,-%&'*+1,.-61,+.+++.+*(+-0;0.2,/*))1*58/2)%,**),+.100.,+&+-)0....///-0&*3776+')()*10../)*,-86..,+0'0*+((*2(3,+2:70112.+--/999:<5031*-(*$,''*-0902169&'(((6745764../.)))')*,0,-.,+5-/(),-89956;634',,**...41,*,))),/,4;;0286253//-5160142)*462+//0+--0032458677--+)+)+)02;:155;6..000::978/12*(*/-&'%(02.0/.,.-,+/349,,-21+-*-78-4,,,,-01/,/.1253/00.53.21:3964647.235-*%&(,**&-.583'/./33/2(*'+,/:;220;38416/-*+./.13*.'.,,+.3127/-3)((*0-*.:109..-&0-**,1935/<.7.-768:../,&))125::588/011;3//02/1+(3+4-)0,,*787:8884&,/259755,+*,,')'%$'*/0;.5+*+*,++)&)+,361.1+8,+9.--/..015*''%*)&)347;886924+048(),3<55300%&6;;+,19;::98;99/9+0.*,'.)()*+0//1-./61%0+1+&&/(,))*7245533545)2-.7221:8:755.,,4203**+(4488<64507.4'(663445'9'(+&0-1757;:054,,*,)$$'*)+'&&.%%'25/0194.)%)/)+-8,/)'&)30.//2%1,))1-122:0/20'125435588;7-.-)&('1.(+(+,*+,,-38759-63589:89+..-0-,%$*1+0)-+1+/43('&'*&((+'&&''.8,*+,.51--+*&')'*02/,''%%#*(*.010/7/4,,&$$"$
@a331c06c-09f9-4ccc-819b-03c81e1e1f56 ch=282 read=101053 start_time=2019-12-13T17:23:18Z barcode=BC01 runid=2c9cf7bc05858273f10e7d7ec552fc0bd742dc3e
CTCCTACGGGAGGCAGCAGTAGGAATTTTCGGCAATGAAACCCTGACCGACGCCGCGTGAAGGAAGAAGGTTTTTCGGATTGTAAACTTCTGTTATAAAAGGAAGAACGGCGGCTACCACAGAATGGTAGCCGGTGACAGTGCTGATAGAAGCCACGGCTAACTACGTGCCAGCAGCCGCGGTAATACGTAGGTGGCAAGCGTTATCAGGTGTGGGCGTAAGAGGGAGGCAGGCGGCAGCGGGTCTGTGGTGAAGCCTGAAGCAACTTCAGTAAGCCATACAGAAACCAGGCAGCTAGAGTGCAGGAGGATCGTGGAGATTCCATGTGTAGCGGTGAAATGCGTAGATATATGGAGGAACACCAGTGGCGAAGGCGACGATCTGGCCTGCAACTGACGCTCCAGTCCCGAAAGCGTGGGAGCAAATGAAGTTAAGATACCTGGTAGTCCACGCCGTAAACGATGAGTACTAGAGGTGTTGGATGCTCAAAAGGTTCAGTGCTGCAGTTAACGCAATAAGTACTCCGCCTGGAAGTAGTACGTTCGCAAGAATGAAACTCAAAGATTGACGGGGCCCGCACGAAGCGGTGGAGCATGTGGTTTAATTCAGGAAACAGCGCGAAGAACCTTACCAGGTCTTGACATGCTCATAAAGGCTCGAGATGGAGAGATAGCTATACTGGGATACAGGTGGTGCATGGTTGTCGTCGAAAGCTCGTGTCGTGAGGATGTTGGGTTAAGTCCCGCAGCAGGCGCAACCCTTATCGTTAGTTACCATCATTAGGATTTAGGGGACTCTGGCGAGACTGCCAGTGACAAGCTGGAGGAAGGCAGGATGACGTCAAATCATCATACCCCTTACTTGGCCTGGGCTACACACATGCTACAATGGATGGTGCAGAGGGAAAGCCGAAGCCGCGAGGTGAAGCAAAACCATAAAACCATTCTCCGGATTAATGATCTGCAACTCGACTACATGAAGTTGGAATCGCTAGTAATCGCGAATCCAGCGTGTCGCGGTGAATACGTTCTCGACCCCTTGTACACACCGCCCGTCACACCACGAGAGTTGATAACACCCAGAGCCGGTGGCCTAACCGCAAAGAAGGGAAGGCTATCCCCTAAGGTGGGATTGATAGTTGGGGTGAAGTCGTAACAAGGTAACCGG
+
,11/)(*)//')+'((*)(**-,*,-137./9+/,,,%(.',,+,+05(*('*+('*(+(6-4./(*,+//:95-2.3+,+%%(2)+-3+++'1.-/84(.,0,+374'20*,*''+'&+(()((++($(1+)*(*+6&.0--*),,*'),',,+.-4,,,40517472673/3++*7,15-----/0364241)/*+0/0,2--+9(,1*-15973**2-('*//%('$%()'-.)&&&'-.0/)((051(*-'*0,*('$%%%%%)/,.150&0---*/+*-+*-51-10.-+*')'-,00/0,'++,/11842,%(1-8:,-+((%&(+2:76095//652778753)+18/12/0-).*',,,2)(',(/+699766400213.12443+*))*440*).27&'%('(+123.-,(+-7;/.''('*6,3+/1379+-0('''+,)+*19000,+.&$*&('+)*-*''%$.(*-0.21-'*-441*,1415*+-54444366:0*0,,0300''),.14-*00/.(*&$-.)4,-.7:1/-/+''&''*+'''0('&&%/(*(/)44)--'$&#&').+-/;559./0-,,*.26<;/6623$'&***.-+1'(,.3-05/0)+*,,&)&(&((()-(,$***+.062.5222''-.391.,,,//,*+++**'')-2+.77&1-//754457699812--./*//*&+,8587110/./,(,:795-1014532437+)-&-121810-/++36,62-,*0-.,4.*03125.;/-+.&13)%*214+353-&*)&%,004044/111296731120,+'')+53(+4.3999685885-2011/0%/,+&''&%'*)&+1-/0((*%-./-001130003426;9:88688-,),-))&&&+*%*+).520-)*&+*.0),*11(/3+.,136+167<906)7,+4*(#'%&./12-7---5*.2843),&*'(2.6/554,&%+'%'',/302-,6-0(''+&*(++'(%+,1-44576080//*%')(&((&('(()*49328,-/123233*-,)()'5((&&()))02($%((0**'',20/-1674-.07,(*+(+''%&%&('02.3+(*4.3/25-*-+''((*+6(10'(*61015/346541-0,4101**
@5f6545a7-7cdb-4824-b6cd-520d2faac2e6 ch=275 read=108071 start_time=2019-12-13T17:23:27Z barcode=BC01 runid=2c9cf7bc05858273f10e7d7ec552fc0bd742dc3e
CTCCTACGGGAGGCAGCGGTAAATGTGCACAATGGAGCTTAAACCTGATGCAGCCATGCGTGTATGAAGAAGGCCTTCAGGTTGTAAGAGTACTTTCAGCGGGGAGAAGGGGTAAAGTTAATACCTTTGCTCGTGACGTTACCGCAAGAAAAACACCAGCTAACTCCGTGCCAACAGCCGCGGTAATACGGAGGTGCAGGCGTTAATCAGGTGCGGCGTAAAGCGCACGCAGGCAGTTTGATGATAAGTCAGATGTGAAATCCCCGGGCTCAACCTTAGGAACTGCATCTGATACTGGCAACTTGAGTCTCGTAGAGGGTAGAATTCCAGGTGTAGCGGTGGAAATGCGTAGAGATCTGGAGAGGGAATACCGGTGGCGAAGGCGGCCCCTGGACGAGACTGACGCTCAGGTGCAGCGTGGGAGCAAACAGGATTAGATACCTGGTAGTCCACGCCGTAAACGATGTCGCTTGGAGGTTGTGCCCTTGAGGCGTGGCTTCCGGAGCCCCAACGCGTTAAGTCGACCGCCTGGGAAATACGGCCGCAAGGATCAAAACTCAAATGACGGGGGCCCGCACAAGCGGTGGGCATGTGGTTTAATTCGATGCAGCGCGAAAGGAACCTTACCTGGTCTTGACATCCACGGAAGTTTTCAGAGATGAGAATGTGCCTTCGGGAACCGTGGGACAGGTGCTGCATGGCTGTCGTCAGCTCGTGTTGTGAAATGTTGGGTTAAGTCCCGCAGCAGGCGCAGCCCATATCCTTTGTTGCCAGCGGTCCGGCCGGGAACTCAAAGGAGACTGCCAGCGATAAACTGGAGGAAGGTGGGGATGACGTCAAGTCATCATGGCCTTACGACCAGGGCTACACGTGCTACAATGGCGCATACAAAGAGAAGCGGCCTCACGAGCAAGGACCTCATAAAGTGCGTCGTAGTCCCGGACCAGGTCTGCAACTCGACTCCATGAAGTCGGAATCGCTGGTAATCGTGGATCAGAATGCCACGGTGAATACGTTCCAGGCCTTGTACACACCGCCCGTCACACCATGGGAGGAGTGGGTTGCAAAGTAGGTAACTAACCTTCGGGAGGGCGCTTACCACTTTGTGATTCATGACTGGGGGGTGAAGTCGTAACAAGGTAACCGG
+
**2**-2,.5),1+///'/0750.%6')*+05/+0)%%&%94.8:2///.0/*040**,()143,,1,'''&'((,.3&/64/*%')%&&)(+.152(,,378.(('&+00+*+98,0414135189-,78:79647516.18,3-+'./,*(%'*0'/-,-2/12-/27:01'-,/321525/0/,*0.0+++).4:9;:6573716--422.+/**0195/00423241144)317.)'(&'+.6+-7++22-,+.5,*866+'2133<2/1%+%%/.)+132-,,-))+.//633/02'&%&&)*,034523%215,/+0.0//*+295552222744(,,*)-9970....3779/+*('0),-0/380,-/.-*20)-5)1820*)+313)%')//00012230-512()+))488+(')8:-2+07'.%(&20//2017876.40*,06:97:9.11*+)00)%&&(*&('3.--'/5&)&'(58-/5+62142-/-++0/.,*'(((+0-9/433101:+585481+-+*-.,72416-,-,',..;;,-.*444+,*-+*783/:-'+%)-1.2172)-,,++'((./;9274:/../..1*-+,+,*(')),,&'%'.72524453,+-.1530227*5-.;:5-2*+,1350-3//6889;9;.(53.77;670)0**)*128;9-,(%)2/3688678(*,014/).&%&$)''($()+264863+..2-,10).'(26263),.-%/(+/,*6.(,()/.'()&.+..-4.30<923//11;5-1&+*,64843.50022;9756/.5--0-0-159-*)+*5-,,/'*+,12.&,,++*()%%')+,(050,+*(%)*,10/)&+'*2633.*)))+5)'('((**2512232/+*)&)*(+*+43.+,,642279::70.+-,5-(/51(.+,//13.307+**))167936,()(+4+6/543..-'+),1./10*145743*8/071-/+10/0974533/2($012,-7144401-2:48;2.-$&()0/-1351,)(%%*+,*,8+6-,*'&.3..1*+%.*746:9*:0--1*../5.,51*/.51-.888;6100015530/2')(3,++3033667201.398798
@f30d71fb-23f2-4c98-82c5-8f8cc2655a04 ch=253 read=236735 start_time=2019-12-13T17:23:33Z barcode=BC01 runid=2c9cf7bc05858273f10e7d7ec552fc0bd742dc3e
CCTCCACAGGAGGCAGCAGTGGGGAATGTGCACAATGGGCGCAAGCCTGATGTCCATACGCGTGTATGAAGGCCTTCGGGTTTATAAAAAAAAATTACTTTCAGCGGGAGAAGGGTAGTTAATACCTTTGTCATTGACGTACCAGAAGAAAGCCTCAGCACAACTCCGTGTAGCCGCGGTAATACGGTACGGCATTAATCGGAATTACTGGGCTGGTACGCAGGCAGTTTGTTAAGTCAGATGTGAAATCCCCGAACAACCTGGGAACTGCATCGATACTGGCAACGAGTCTCGTGGGGGGTAGAATTCAGGTGTAGCGGTGGAAATGCGTAGAGATCTGGAGGAATACCGGTGTGAAGGCGGCCCCCTGGACGAAGACTGACGCTCGGATTGCGAAAACGTGGGGAGCAAACAGGATTAGATACCTGGTAGTCCGCCGTAAGCGTCGACTTGGAGGTTGTACTTGAGGCGTGGCTGGAGCTAACGCGTTAAGTCGGCCGCCCACCAGAGTACGGCGCAGGGTTGAAACTCCAGTAGATTGACGGGGGGCCCGCACAAGCGGTGGAGCATGGTTTAATTCGATGCAACGCGAAGAACGGTCTTGACATCCACGAAGTTTCAGAGATGAGAATGTGCCTTCGGGAACCGTGAGGACAGGTGCTGCATGGCTGTCGTCGGCTCGTGTTGGCTGTGCTGGGTTAAGTCCCGCAACGAGCGTACCTCCTTTGTTGCCAGCGGTCGGCGGGAGCTCAAGGGGCTGCCGGTGATAAACTGGAGGAGGGTGGGGATGACGTCAGTCATCATGGCCCTTACGACCAGGGCTACACGTGCTACAATGGCGCACAAAGCGACCTCGCGAGCAAGCGGACCTCATAGTACGTCGTAGTCGGATTAGGTCACCAACTCGACTCCATGAAGTGAATCGCTAGTAATCGTGGATCGAATGCCACGGTGAATACGTTCCCGGGCCTTTACACACCGTCACACCATGGGGAGTGGGTTGCAAAAAAAAATTAGGTAGCTTAACCTTCGGGAGGCGCTTACCACTTTGTGATTCGCGAAGCTGGGGTAAGTCGTAACAAAACCGG
+
)'),-(*++0++(*))(+),,0,%+((%)$%&(3-.:6562...$+7+-++$$$&$$$'&(*)*,))((&('%'*-3.31''$&(2696:984--,,-8:0.,--1:0((*(&&%&%''3,3,-.*37+'**-36-+*%'"&$*(++&))*$%$$'*$'$%),-027()&#&(+3(*'((.*)$%(&($++.+&-14444',+(-5/4/1.('%$$%$)'+*+/2&411+$''5-/-3+,.96.)+41-158**()&))2,4-:366653331.&'(*-/2,))'&&&)),1765&)*/6,--,//.11*,843/01/4/./+(,*(+4640&('(+-*--+4,3<89:;9812%),0-0+3-28:8/.8:;;3*5)))./037767%,&5'')()-*&(,)054)()*08/3'66-03//76/05+..6%411'&+('+'&&'),*+,.3-1,/351:4(%&%$'(0-04130/+11,,.029354-1+&%&'$&$*(++/0%(')''$(',+,.)1%14'*%&,5,+,3&(&'&%+*,--1./44/).2+(.%**,(*,)1)(($&#&'73;86:6<854647;;:65238-+1/('-+1+**+-/0'$(%'()/85/..)*--+(%&%)$)(,+)(&*+,0,5;634&(*22+,00348455/5/./:8945..,-,,.0//4-+)+.,+.2.9727230286+''&$#&'')'#%''(.&%,()4605312955.1+/*(*)&&-120()))'-./48-53/.'(+'*).201.),2.,057.,25489203.17997//,007/,/*++-/;69765*)*')--27200071(*($$%&))+'(*35861.1'&'(,5-/,4+-598/,1'*+00126756,9,6+.1+//0(#$(''*+6--03273638/,++*87/++-+00/:000;:/..)'*,+)5-,.-2245;6,6145272)1%*&&+)%('(%.*'54.202/35%),*&)*/2005./-0/-+(*(%)&)3/--*(*(2*37486)6+*15,143403:/2087115,2*'''')+')*.:84-),'+022/(&-2-+./0/
@205e6870-468f-40cf-879b-e3da992304d3 ch=454 read=100967 start_time=2019-12-13T17:23:29Z barcode=BC01 runid=2c9cf7bc05858273f10e7d7ec552fc0bd742dc3e
CCGGTTACCTTGTTACGACTTCGCAGTCATGAATCACAAGGTGGTAAGCGCCCTCCCGAAGGGTTAAGCTACCTACTTCTTTGCAACCCCACTCCCATGGTGTGACGGTGTGTACAAGGCCCGGGAACGTATTCACCGTGGCATTCTGATCGATTGCAGCGTTCCCGACTTCATGGAGTCGGGGATTGCAGACTCAATCGGACTACGACGCACTTTATGAGGTCCGCTTGCTCTCCTTGAGTCGCTTCTCTTTGTATGCGCCATTGTAGCACGTGTGTAGCCCTGTCGTAAGGGGCCATGATGACTTGACGTCATCCCACCTTCCTCAGTTTATCACTGGCAGTCTCCTTTGGTTCCCGGCCGGACCGTAGCAAAGGATAAGGGTTGCGCTCGTTGCGGGACAACCCAACATTTCACCCAACACAGGCTGACGACAGCCATGCAGCATGTCTCACAGTTCCCGAAGGCGCAATCCATCTCCTGGAAAGTTCTGGCGGATGTCAAGACCAGGGTAAGGTTCTTTGCGTTGCATCGGGTAAACCATGCTCCACCGGCATGCGGGCCCCGTCGAATTCATTTGAGTTTTTTTAACCTTGCGGCCGTACTCCCCAGGCGGTCGGCAACGTTAGCTCCGGAAAGCCACGCCTCAGGGCACAACCTCAAGTCGACATCGTTTACGGCGTGGACTACCTGGGGTATCTAATCCTGTTTGCTCCACGCTTTCGCCTGAGCGTCGGTCTTCTTCGTCAGGGGCGCCTTCGCCATTCTATCCAGATCTCTGCGCATTTCACCGCTACACCTGGAATTCTACCCCTCTGCAGAGACTCAAGCTTTGCCGATTATCCAGATGCAGTTCCCCGGTTGGGCCGGGGAGTTTCATCGACAACAAACCGCCGTGCGCTTTTACGCCAGTAATTCCGATTAACGTACCCTCCCATTATTACGCGGCTGCTGGCACGGGTTAGCCGGTCTTCTTCTGCGGGTAACGTCAATGAGCAAAGGTATTAACTTTACTCCCTTCCTCCCGCTGAAAGTACTTTACAACCCGAAGGCCTTCATACGCGCGGCATGGCTGCATCGGGCTTTGCGCCCATTGTGCAATATTCCCCACTGCTGCCTCCCGAGGG
+
7./+:.,4425,*+&)//4883#+%'+2+.+,476330-''',962*))+03--.1,&(-'.-)/44,,,,2920204.6;8+344218,(*+87,)-0+**$*$(*4/33.657:85:28-+40***'%$')),25./,2/02;6222-1*+..%+$'(&+)-+,,236973454.-/0)*)+#5(%/%%,3534:/7*903..../3%+'(.8.+.+,11463-*1+**.5,4$%$)$)*)&+1-5646;91133459:<709,++++**,532++-*4841243*0(%.-,,26884510/03633689:95204+/4594635--19,+./34649404653406;6.()++*&')-53:5.*&#%%%67*0,6.-&+48/;565968304.,/873-0+-,)+)313:-,(/))//0,/&&-/11358/3-.-0+--9-+*'%%)*/2-0+114063,&&&()')*8-24*.410*-6355,+001++'&+7/:423./,-13(0)'+.3,4-1+288232610045:(*)*+4359/----45-0,)$$$((./5--76.+-2+3-3,2,4;73236149<92.74605.0.74800.//265**4:07//,/+-))**)7-,-.0,/*)*'&(1-224:873)34,++.6,*+-((&(*2.73531041%'(+('*)6.642,*$%-+(/+,-.+.+.989-:5,-.1.)*'+*-/($+0,155:885'*,%'$')5,439'49811*,/,*&$&$#%&$&&(('('001663122414;.-#++*++*+,37455343703.4/*--.0).**&,*024..&*+-()*(%%+()-.)'*1;9:477/766**+.+.((0+,..+%*08//.,22-21/14;73/(*''')**).+)&$*,,--,/-01720///6/3-$&%--8//)'$+()06*+(++2,0/301/,,.*6829/01.&*,(,50:;2323)36/086,)++71105121'*)/,-.1,*16/(,-40)-3,'(*3++87;763.+**76-,40+1.)',-/749191/0-.*+)*+2024796776365',2/.3*),--22(,0*+01../0373895)-../*,,5+0*'('11,
@1058155d-9c57-4db7-8db6-8f9e6ec976ef ch=253 read=236733 start_time=2019-12-13T17:23:29Z barcode=BC01 runid=2c9cf7bc05858273f10e7d7ec552fc0bd742dc3e
CGGTTACCTTGTTACGACTTCACCCCAGTCCGTAGAATCACAAAGTGGTAAGCGCGCCCTCCCGGGTTAAGCCTACCTACTTCTTTGTAGCCCACTCCCCATGGTGTGACGGGCGGTGTGTACAAGGCCCGGGAACGTATTCACCGTGGCATTCTGATCGATTACTAGCGATTCCGGCTTCATGGAGTCAGGTGCAGACTCAAATCGGACTTCTGACGCTTTGAGGTCGCTTGCTCTCATGGTCGCTTCTCTTTGTATGCGCCATTTGTAGCGCGTGTTAGCCCTGGTCGTAAGGGCCATGATGACTTGACGTCATCCCCACCTTCCTCCAGTTTTATCACTGGCAGTCTCTTTGAGTTCCCGGCCGGACCGCTGGCAGCAAAGGATAAGGGTTGCGCTCGTTGCGGGACTTAACCCAACATTTCTAGCAGGCTGACGACAGCCATTGCAGCACCTGTCTCACAGTTCCAGAGGCACTGATCCATCTCTGGAAAGTTCTGTGGATGTCAAGACCAGGTAAAGGTTCTTCGCGTTGCATCGAATTAAACCATGCTCCACCGCTTGTGCGGGCCCCGATAATTCATTTGAGTTTTAACCTTGCGACCATGCTCCCCAGGCGGTCGATAACGCGTTAGCTCGGAAGCCACGCCTCAAGGGCGCAACCTCCAAGTCGACATCGTTTACGGCGTGGTTACCAGGGTATCTAATCCTGTTTGCTCCCCACGCTTTCCTCCTGAGCGTCAGTCTTCGTCCAGGGGCCGCCTTCGCCACCGGTATTCCTCAGATCTCTACGCATTTCACCGCTACACACAGATTCTACCCCTCTGCAGAGACTCAAGCTTGCCAGTATCAGATGCAGTTCCCAGGTTGGGCCGAGTTTCATCTGACTTAACAAACCATACCGGTAAGCACTTACGCCCAGTAATTCCGATGCTTGCACCCCTCCGTATTACCGCGGCTGCTGGCACGGGGTTAGCCGGTGCTTCTTCTGCGGGTAACGTCAATGAGCAAGGTATTAACTTTACTCCCTTCCTCCCCGCTTGTGCTTTACAACCCGAAGGCCTTCTTCATACACGCGGCATGGCTGCATCAGGCTTGCGCCCATTGTTAATATTCCGCTGCTGCCTCCGGCCAAG
+
4-416,/+.+',*&*447842'+'))((-.*&,&%))1,/1314--.723,')*1018.-.2.++0-386),+&&,.++/.7*78,%$)(/1/.4//++++/3554/04837:-/,')+,+',/.2471,.276960670;/./8/6/8011<9,++(.'))502.-...253-,,',/60,..)%(+3%/'+*3**1233+9)*1&3(++.+(+-+))')-)'.2+3(*-3,-,.,/%%'-)*+114,7163;35777879;6:0(''')+'*'/)*&&',.)&(033/20+-5898.0--1..107346711.+175,*/1274-+,+,.:7;+../%-+,*+)24342.2-+-1668:2-4/218.28-3/8...,66;,5.9948*/+,8/3255861:001:92.2.2+45+/+-'(0+(&'&*%&-611-1389334;.9'(-2330/*++0231,-*2567&'*)-/.''%#-+7./1742//0)..+/899714:7979:773304102/2;-//3;:8<:66417--*01+)1-3/;436.-/116:544*.,2/3.3(-'.45.'&((4+85,074./+8:<,1/13.4/+*%,/-.(1-8;9/+01216542'4472/.,.2(//.2(5*3('*+..2914(/+742*121,1,0(8,5664/0-019/:0$*254663+'*$''(--)*+220221111,7;.*422283'+&(*1,,%%&*+448:786,10+-5-,49*&2//-11+.008688702///..5;4..1-,.00/53'+')).:73/86++-)*&.)+'&)6+56-5:81/2/$/&)(*--0803'''&$)+'+,-02%&(++5347/4+'&-**'+(.3)%&*.3*)*/,+*+,.12303:859(**-,&&&%&$&$&'&$*+41+)++.8/98.,(*&(&&&)(02.-234&-(())-6,/(*%$&')+&%#$)(*'+1+,-))*%#%,(,-41753,40./887876865//(.()(**+*,%(&&%$,./811;:97/:7,'*,*)++++-))+6.51++,1).-66:56;7684-%+)+28789884866578'24.5.,,42;7-03**)*0+*.//'$(.)*&(-1/7,,)+'.))
@920616be-e0d5-41c0-911b-a3c22dc67819 ch=419 read=203090 start_time=2019-12-13T17:23:41Z barcode=BC01 runid=2c9cf7bc05858273f10e7d7ec552fc0bd742dc3e
CCGGTTACCTTGTTACGACTTCGCCCCAATCAGCGGCCTACCTTCGTATGCCTCGCGATTGACTCACGGACTTCGGGTATTGCCAACTCTCATGGTGCGACGGGCGGTGTGTACAGACCAGGAACGTATTCACCGCGACACTAGTAACTCAGCTTCATGTAGGCGAGTTTCAGCCACAATCGAACTGGAACTGGTTTAAGTTTGGCTCCACCTCACGGTATTGCATCTCCTGTACCAGCCATTTGTAGCACGATGTAGCCCTACACATAAGGGCATGATGATTTGACGTCATCCACCTTCCTCCTAGTTAACAGGCAGTCTCGCTAGAGTCCTCAACAATGTTGGCTTAACGTGGGTTGCGCTCGTTGCGGGACTTAACCCAACATCTCCCACGACGCGAGCTGAGGCGACAGCCACATGCACCACCTGTCTGTCTTTGAAGGGATTTCCTCGATTAAGGTAATGCAAGGGATGTCAAGTGTAGGTAGGTTCTTCGCGTTGCTTCGAATTAATCACATGCTCCGCTGCCCGTGCGGGTCCCGTCAATTCCTTTGAGTTTTAATCTTTGACCGTACTCCACAGGCGGAATGCTTAATGCGTTAGCGGCGGCACGGTGTTGAAACCCCACACCTAGTATTCATCGTTTGGCGTGGGCTACCAGGGTATCTAATCCTGTTTGCTCCCCACGCTTTCGAGCCTCAGCGTCAGTTACAGTCAGAGAGTCGCCTTCGCCACTGGTGTTCTTCCTAATCTCTACGCATTTCACCGCTTCGAATTCCACTCTCCTCTCCTGCACTCTAGATATGGTTTGGAATGCAGCGCAAGTTGAGCCCGGGTATTTCACATCCCACTTAATCATCCGCCTACGCTCCTTTACGCCCTGATAAATCCGGATAACAGCGCCACCTACGTATTACCGCGGCTGCTGGCACGTAGTTAGCCGTGGCTTCCTCCTTTGGGTACCGTCATTATCTTCCCCAAGGCAAAGAGCTTTACGATCCGAAAACCTTCATCACTCCGCGGCGTTGCCATCAAGGTTTCCCCATTGTTATTATTCCCACTCCGTAG
+
65-/-9+-0/0+6++,8765**%(((&0,33&)*(+,*)*/0183.%%'*/701)&($/832453/3/734321('&+'-**0/5-..311/0.2/01567*733045444468105:8)33/./+//166159020.*,,/)00-7//0(+-155365577;95204;-.2..,(+.858''-+*-&&.1781:<-.)))64.8/252,21::736220/500/.-,('(),07-+,2./-2,()((((++)+*)**.4*(-.//0-3-.30,65330/12;60/04433424*,29473226-%1,9,/.(-12-49724*,'*,./115554),0,('&%%'*+,4-6,%%*/-8122448151.-+4.4/4-2*20(*''%))+./,'('%%$%%$&*)&&&'(0&.+%-.(''+++&-,+5755''&&'%'*(*0,./,$,.-2444109,4)&&&'&('+*))1-347:97/1265-2+)',,.:68<924-/.+.3;6+%%*&%$&)')(**)+-.()*()*(',*/063/12**267579206;<-0,7:;+3:0.**''(,0.301,,+&&',5654430&,,+13254161-/4.5.0.-',+/,//821:3-./,$(%(++'.011:8677,/)&'2)&*'*(*,448+8:74656+-*/2//-52+)+*39:-(*()-///47256,.--/668,434---/58*))+''++.465;5357&0..(225:-0/+*,-20/.0*%,+*.0:,-'+3-+/)%('&)&/+'(+,44401/34469544330.565.,&1:68.6/44.*--+31,-..%&02)'(&$-%,.,,,-.+74,')*,0/0129/3-0:517111,.*32./+3/*#').39:52*6/7;:81,./.68//9/344505.$(('(+30317615*'))*%-2-,-.2,2/0-13221+)/3-16.--3;69983:2218436:.+0+04+1&&&)*.59.02252.*089-:77988:;56,2$"$%'-,+//-&&02280-89,+2,+(*0+((((&&6143)&&(59)+23
@1eb68842-0a96-407d-a5fe-91c6f4a9c4cf ch=77 read=125950 start_time=2019-12-13T17:23:54Z barcode=BC01 runid=2c9cf7bc05858273f10e7d7ec552fc0bd742dc3e
CTCCTACGGGAGGCAGCAGTGGGGAATATTGCACAATGGGCGCAAGCCTGATGCAGCCATGCCGCGTGTATGAAGAAGGCCCGCTTCGGGTTGATACTTTCCAGCGAAGAGTAAAGTTAATACCTTTGCTCATTGACGTTACCACCAGAAAAGCACCAGCTAACTCCCGTGCCAGCAGCCGCGGTAATACGGAGGAATTGCAAGCGTTAATCGGAATTACTGGGCGTACAAAGCGCACGCAGGCGGTTTGTTAAGTCAGATGTGAAATCCCGGGTAACCTGGAACTGCATCTGATACTGGCAAGCGAGTCTCGTAATAGAGGGGTAGAATTCAGGTGTAGCGGTGAAAATGCGTAGAGATCTGGAGGAATACCGGTGGCGAAGGCAGCCCCCCTGGACGAACTGACGCTCCAGGTGCAGCGTAGAGGAGCAAACAGGATTAGATACCCTGGTAGTCCGCCGTAAACGATGTCGACTTTGGAGGTTGTGCCCTTGAGGGCGGCTTCCGGAACTAACGCGTTAAAGTGTACGCCTGGGGAGTACGGCCGCAAGGTTAAAGCACAAATGGTGACGGGGGCCCCGCGCAAGCGGTGGAGCATAATGGTTTAATTCGATGCAACGCGAAGGCCTTACCTGGTCTTGACATCACGGAAGTTTTCCAGAGATGAGAATGTGCCTTCGGGAACCGTGAGACAGGTGCTGCATGAAACATCGTCAGCTCGTGTTGTGAAATGTTGGGTTAAGTCCGCAACAGGCGCAACCCTTATCCTTTGTTGCAGCGGTCCGGCCGGGAACTCAAAGGAGACTGCCAGTGATAAACTGGAGGAGGTGGGGATGACGATCAGGGTATCATGGCCCTTACGACCAGGGCTACACGTGCTACAATGGCGCGCCGAAGAAGCGACCTCGCGAGAACAAGCGGACCTCATAAAAGTGCGTCAGTCCCGGACGGTCTGCAACTCGACTCCATGAAGTCCGGTCGCTTGTAATCGTGGATCGACCACCACGGTGAATACGTTCCCGGGCCTTATTTTTTTTTTTACCGCCGTCACGCATGGAGTGGATTTGCAAAAGTAGGTAGCAACCTTCGGGAGGGGCGCTTACCACTTTGTGATTCATGACTGGGGTGAAGTCGTAACAAAGGTAACCGG
+
,-.2/043<4.0--/10./3066*+-.(5.((%*,61252+(++1(,./102/133775//5211234689:9/*--*-03.%).-8261/'#%((,.7.3(),1/%(&''+-1-++4+;+./.,8/*,02,9-++/,..*3+$+')*23.+$&$')'*+*,-)).6),988-++*'.4.2,2,*8-.,820/-''%+'+-845777<-:,-+22-2,+,,-59:173(282-)*(%'(*//694:;<:.3061+/6568933%)4--13--($&,.55-*)),-.01/06634568353031'-+&(*-2543.'*''+-03/32&3'5*-(+++011444:8-/,1,,,2222--+-.339-*1+.947:;296/6/,-6/6,'*914870),456+*--')).-.,1)&3/)*)+,-+/(+&)('),9;27,88104-)-+/0:.+19/-.-+,+089/:6,.333+463-.))%0+./-1/./-89)**+)/3((&('+0.+,+)%)/062220-9-7+*-)*&)%,11197&()('109510458.83943,%&%,0/%&*).'$().67+22/+'('+,56:17748233-.(&)688;:6:782-*-*(,'*+6015*).0.74583587+*//2400,)+-0,3./9;02(*+../-+++1.400+./.--(486:6:8:62414.4789;:85**('&&&),0552/0003895270/0067/.0:-77484.))3,*+1'6,/587:7679)+,*,8-*2.*-*'')'-19.6'+)/0.;:2;45:09*,-/0239599*,,***..14771-/')))-03:165445/(*+)571-025,-.053*(((*/03:/.&*),+,)-,.4232317324514&'%'+.&(**.155447130+)*&+5603370.&+--*29/+)..330)*.0,()+.'%&'&+*.004...15576567070/,7),&)(-(&#&%+-45275684.(&''$-*&+,5347;:79/01352.23/*&%$&+-/20//.-))/4+)+()*+-$,(*+0**)/0&3,)'.*/.'&))+1,-(),5/2398(80,/126.134515:'+/70-054653030112,-0++,,/*,-366978<*/-0155136
@961a4bd6-ff90-4ee8-aa41-71754c151f17 ch=433 read=184810 start_time=2019-12-13T17:23:56Z barcode=BC01 runid=2c9cf7bc05858273f10e7d7ec552fc0bd742dc3e
TTGGTATTAGCTGGATTCCGGTTACGTATTGCTCCTGGTAGTCCGCCGTAAACGATGAATGCCACTAGGTGTGGGGTTTCCGGCACTCCGTGCCGCGCCGTATTAAGTATTCCTTACCAGAATTACGGTGCAAGATTAAAACTCAAATTGGCCGGGACCCGCACAGTAGCCAGGCATGGTTTAATTCAGGCAACGCGAAGAACCTTACCTACATGACGCCATTACTCTTAGTGAGGAAGTCCTTCGGGGACAAGGTGACAGGTGGTGCATGGTTGTCGTCAGCTCGTGTCGTGAGATGTTGATTTAAGTCCGCAACGGCACCAACCCTTGTCGTTGGATTACTACACATTAAGTTGAGGACTCTATTGAGACTACCTGGGTTAACCAGGAGGGAAGGTGGGATGACGTCAAATCATCATGTACCTTATGTGTGGGCTACACGATGCTACAATGGCAGGTACAGAGATGCAATACCGTGAGGTGGAACCAAACTTTAAAAACCAGTCTCAGTTCGGATTGTAGGCTGAAACTCGCCTACATGAAGCTGGAGTTACTAGTAATCATAGTCAGAATGCCGCGGGTGAATACGTTCCCGGAGTCTTGTACACACCGCCAATACACACCATGAGAGTTAGCAATGCAAAGTCCATTGAGCCTTTAACCGCAAAGGAGGCAGCCAGAGGTAGAGATCAGCGATTGGGGAATGAAATCGTAACAAGGTAACCGG
+
&&.+,)+)$$%(&)$,$+%&)4,%*'3),,+*-05,,+*-/*.)'*.*+495+,)+,481&)%')+-10+.*'/5/-:-1.&,0(*'01+/--)%'%&'&&'+2-2034792+((()(+(+(,.+/.70,)%(&)--)/23-'&''''*&%'$).1,070),(''%.()+*&+)),0/1%((/503-*)---2622((*(+0.)-()07-.-,,,()%%&%(.'''',,)&+'(.(+*)*67405(7:).751130-/.0-/018875921021102//01121347578,8,--66/-2,&,5'10,-40(),&/.+/',&2*385+0234.8.)&'-4,/./0-'**7-6-.8...5444,*%&%(%,)-*&))((0,/+)%-'*0/)-0*.3+8**3-144796988:80/+*&$'$&#%%')+,3-,'('&,,,.)-)')(,+*//-+)%&%*(*)/+*++,.3011-+,./...-/.1-0'%*068.1;8+:98.893.333502226+1+3---,0-')-(2+*-1032,-233.())*43./+5///9/21061/%)$%)./32117871210*)()6123,).5-+(/%&(--0$-(,'),06+,((.((-+++-.0830,,-/-')(+0..4)*+()//'0)'&*+%%&)-./.+004*//)((%$+-0)(**,20.'&%,,*211&0**-+('$)(,+*(,577:568*40370-,-
@fc5a3055-f16c-430b-9a6f-d48d8437fccf ch=421 read=222293 start_time=2019-12-13T17:23:52Z barcode=BC01 runid=2c9cf7bc05858273f10e7d7ec552fc0bd742dc3e
TTGTTATGCTGAATTTCAATTTAAATATTGCTTAGTGCTGAAAGAGGGGTTCTTCAGTGTCTTTGTATTTAGCAACTTTCTGTTTAATTTTTGTGTAGCTACCAGGAGGCAGCAGTGGGGAATATTGCACAATGGAAGCAAGCCTGATGCAGCCATGCGCGTGTATGAAGGCCTTCAGGTTAATAAAGTACTTTCGGGGAGGAAGGGAGTAAAGTTAATACCTTTGCTCATTGACGTTACCGCAGAAGAAACGCAAGCTAGCTCAAACATGGCAAGTAATACGGAGAGGTGCAAGCGTTAATCGGAATTACTGGGCGTAAAGCGCGCAGGCGGTTTGTTAAGTCAGATGTAGAAATCCCGGGCTCAACCTGGGAACTGCATCTGATACTGGCGAAACGAGATCTCATTAGAGAGGTAGAATTCCAGGTGCTGGCGGTGAAATGCAGCAGAGATCTGGAAGATACCGGTGGCGAAGGCGGCCCCTGGACGAAGACTGATGCTCAGGTGCGAAAGCGTGGGGAGCAAACAGTTCGATACCCTGGTAGTCCACGCGTAAACGATGTCGACTTGGAGGTTGTGCCCGCCCAGGCGTGGCTTCCGGGTAACGCGTTAAGTCGACCGCCTGGGGAGTACGGCCGCAGGTTAAAACTCAAATGAGTTGACGGGGGGGGCCCGCACAGAAGCGGTGGGCATGTGGTTTAATTCGATGCAGCGAAAGACGCCACCTGAAGTCTTGGCATCCGGAAGTTTTCAGAGATGAGAATGTGCCTTCCGGGAACCGTGAGACAGGTGCTGCATGGCTGTCGTCAGCTCGTGTTGTGAAATGTTGGGTTAAGTCCCGCAACGAAGGCGCAGCCTTATCCTTTGTTGCCAGCGGTCAGCCGGAACTCAAAGCTGCGCCAGTGATAAACTGGAGGAAGGTGGGGATGACGTCAAGTCATCATGGCCCTTGACCAGGGCTACACACGTGCTACAATGGCGCATACAAGAAGGAAAGCGACGGCCTCGCGAGAGCAAAGCGGACCCTCGCAAAAGTGCGTCGTAGTCCAGTTGGAGTGCAGCTCGGTGCTCATGAAGAGTCGGAATCGCTAGTAATCGTGGATCAGAATGCCACAGTGAATACGTTCCGGGCCTTATACACACCGCCCGTCACACCATGGGGAGTGGGTTGCAAAGAAGTAGGTAAGCAACCTTCGGGAGGCGCTTACCACTTTGTGATTCATGACTGGGGTGAAGTCGTAACAAAGG
+
)&')(&'&%##&).2+/,.02-).0**..%%))),.--,-/0(&%'))%+'$&%&&'*'-+,1*')'*0))')))(,35-)&&)&%$,*),'$&$'$()-+++*(*'+**./0027692))+0-6.,,..+8,,5*($&(1*07/,-1345(495:34//16777/.1&(('2.6/%/()-%&'33,%+%&(2-+'+))',-+0-52')*.821.+,,+-683::1245123.(-+--(-+'*.)/+%**')(,+0),,)$,/63621/,-.**(''/+,,4211*)&+,12690340709.5,4-3.7.330950161;4-,)+(,*.62-22:8-0907*,,**00,)%$)//210,'/,/293/45358:.6664544200134521/,',-&,()($*+,,(0**)((&((,+,++'&+'((,,/./,1&*/,/098,+*%'(())),-('*''$(%%'*.(0.,3/-.3.643.574.,/87,+-'(,,.+/2+---+3976,)&(&((//%*,*'*,,1()'(*1')''$(--()(**&,.+$%&%*+685+++++:873/2.6,/.0.9(/)+55'*'(&*.+-/+7,-71)2/(%&&''--17/&&./66596596)0-(&&)/1+64/,.0)3*70662026-;;22063:2134698;35-38/+,,/*')(+-,43330100--+26<:185/.+,,'(%%%&).('()$%%&-,+**())(%$%&'0130).(/*,8<:1/./009403)013878;8+5&)48--5-,-5.5-2+024451..--/97999923.+,,,33.*0/,./472.,+/08373733/93((,/*4+-+(,1+1)$*2*3210**3.,08..-%$#)2+,-)+.+0(2-*+,.(()---'(+'.,,-/+%%'*))(/)-2-1-.78.44236677/0.144:9*,,527,),*+,,)/124540-,'*+-.26672;2195)+-,./13%%(&&+)++*,%,&%28/*'+*+$'%'&*(%(',(()+'/%&+67,+1787997300/1($)(0.-''&%(&$-.7+,%%)(3,/134)***3(0+635**)%%)*1-/0:8358/5)+1117.,,''0,,6/,--/+3+(/-3&'&$&(**+')+)13214411/28451-+*$')%.+2:/-.6,')*%'&.0..-(--022296,8*''%%%&(()3;58/94-.267;73,++*(.47-)*/.+-/4685429*/,
@57123f38-9d7a-466a-a0da-6f2c719d127a ch=216 read=122277 start_time=2019-12-13T17:23:58Z barcode=BC01 runid=2c9cf7bc05858273f10e7d7ec552fc0bd742dc3e
CCTACGGGGAGGCAGCAGTAGGGAATTTTTTTCGGCAATGGAAACCCTGACCGAGCAACGCCGCGTGAAGGAAGAAGGTTTCGGATTTAGCAAGAGCTTCTGTTATAAAGGAAAAGAACAGCGGCTGCAGAATGGTAGCCAGTGACGGTCACTTTATTAGAAGCCACGTGGCTAACTACGTGCCAGCCCGCTGGTATTATACGTGGTGGCAAGCGTTATCGGAATTATTGGGCGTAAAGAGGGCAGGCGGCAGCAAGGGTCTGTGGTGAAAGCCTGAAGCAACTTCGGTAAACCATAGAAACCAGGCAGCTAGAGTGCAGGAAGGGATCGTGGAGTTCCATGTGTAGCGGTGAGATGCGTAGATGTGGAGGGGAACACCAGTGGCAGGGGCGACGATGGCCTGCAACTGACGCTCAGTCCAGAAGCGTGGGGAGCAAATAGAAGTTAAGATACCTAGTAGTCCACGCCGTAAACGATGAGTACTAAGTGTTGGATGTCGAAGCTCAGTGCAGTTAACGCAATAAATTACTCGCCTGAGTAGTGCGTTCGCAAGAATGAAACTCAAAGGGAATTGACGGGGGGGCCCTGACGGTGGAACGTAGTTTTAATTCCAGAGCAACGCGAAGACCTTACACCAGATCTTGACATACTCATAAAGGCTCTCCAGAGATGGAGAGATGGCTATATGAGATACAGGTGGTGCATAGTTTGTCGTCAGCTCGCGTCGTGAGATGTTGGGTTAGAATCCCCGCAACGAGCGCAGCCCTTATCGTTAGTTACCATCATTAAGTTGGGGACTCTGGCAGAGACTGCCAGTGACAGAAGCTGGAGGAAGGCCCAGGGATAGCGTCAAATCATCATGCCTGTGACCTGGGCTACGTGCTACAATGGATGGTGCAGAGGAAGCAGAAGCCGCGAAATTGAGAAGCAAAACCCATAAAACCATTCTCGAGTTCAGTTGTAGTCTGCAGCTCGGCTACATGGGGGTTTGGAATCGCTAGTAATCGCGAATCAGCATGTCGCGGTGAATACCGTTCTCGGGCCTTGTACACCGCCCGTCACCACGAGTTGATAACACCCGAAGCCGGTGGCTAGCAAAGGAAGGGCTATCTAAGGTGGGATTGATGATTGGGGTGAAGTCGTAACAAGGTAACCGG
+
))/.1*+)+$'+*'***,..-)((*04467/*1&54.9..+)/,/73,,,06''0/2..+07*.-10.1,3*,*-0,12:0/*-'6+(#$%)*&-&*5:63.'&(+00&3+',.**+-*%,*$&$%$()--/-,,-+.52&--./4+--,*,-3,*034(,+*-02/-%'),-362424233693/38,%+'($.&'+,-$/(*%.)+*(&%(/0/91/2-..,2++6.89:656:<,)%+,('(.;428-*,+*'1760/,-./32/-.,(+.'((3(,,.++1+,246:&14%%((*.+044381.+*))()*++2.20+,.55278358,+,;<74++**+,,--19/'&&++-0323-.0((*0&-..+,20'2,',3351%+-2,+24/.&*(-+<77643/0//.-002/3.5&&$,()3/3-10++).0:;62,(&'+0--,.378;322667186(*-/7336823($''&*,,55780443:2835/-,(*(')3545876'+5++$*')/*+('&*'%(,2'+++&%''''&$(,,66*/.)+3579/57--/24)'&(*467556/(,.))&()&&*+.22268,*-%+%*+:;.4:876&'&()+61522+,,'-//5/++,+.**-1*.1-//64/00/-2/6.,0.3000()*+,/881.*)'/.*24(*,/0((,*,31%+&(+857745%64;3-11/45.//046868859/0012889)850+,%%$',--'()414$%+/264*57))+*01-5+'')-*0326651910+2.,6;505453)/0*(%-'.1(+0(*))*+/&(((+,31/2+*'))3*+%/441,)*,,035;93303422,/-*(%('831-,2/+*,'*3-*+,/:00944,,*+*+(',-(-).&&*'',0,*).'%')(+%*(&*18:/76.&.(38:/;:9<75/%''6<6$-(*$(+,23./-+)-.0&*,*,-'*)++.((**-.13562110..0502).-/:0/)),&/)23-3)-*-.:6252/11.-0&.-/,+1)+)*)+.027,))**/.)/+,.*,)(*+'.(,*(&)*&.1)1.)())'&)''(.-2-+/.,+'/241//.-.8:022.,-*%-+&-.*,*&*&'432475/,1814967-5
@5d621694-4967-41dc-98cb-4df7ea1c64b4 ch=128 read=284700 start_time=2019-12-13T17:24:07Z barcode=BC01 runid=2c9cf7bc05858273f10e7d7ec552fc0bd742dc3e
CCGGTTACTTGTTACGACTTCACACAATCGCTGACCTACCTTGGCCGCTGCCTCCTTGCGAGTTGGCTACGGACTTCGGGTATTTACCAGCTCATGGTGCTTGTTGGACGTGTGCTAGAGACCCTTCACCGCGACATTCGTTTGCGATTACTAAGTAACTCCCGGCCATGTAGAGGCGTTTCTTCAAATCGAACTGGGCTGGTTTTAAAGTTTGGCTCCACCTCACGGTATTTATCTCTGTACCAGCCATTTGTAGCACGTGTGACCACGCCAGGGGCATGATGGGATTTGGCCCATCATCCCCACCTTCCTCCTAGTTAACCCAGGCGATCTCGCTAAAGTCCTCAGCAACAATGGTAGTAACTAACGACAAGGGTTGCGCTCGTTGCGGGACTTAACCAACATCTCACGGCACGAGCTGGCGGCAACCATGCACCACCTGTCTGCCTTGTCCCCGAAGTTTCACTCGATTAAGAGTAAAGGGATGTCAGCAGAATTATGAGTAAAGGTTCTTCGGGTAAACCCGTACTCCGCTTCTTGTAGGTCCCCGTCAATTCCTTTGAGTTTTAATCTTGCGACCGTACTCCCCGGGCGGAATGCCGCCAATGGGTGGCGGCGGCGCGGTGTTGAAACCCCGCACCTAAGTATTCATCGTTTGCGGCGTGGACTACCAGAATTATCTAATCCTGTTTGCTCCCCACGCTTTTTTCGGCCTCAGCGTCAGTTACAGTCAGAGTCGCCTTCGCCACTGGGTGTTCTTCCTATCTCTACGCATTTCACCCGCTACACTAGAGATTCCTCTCACTCTGCACTCTAGATAACCAGTTTGGAATGCAGCACCCAAGTTAGGCCCAGATTATTTCATCCCTTAATCATCCGCCTACGCTCCTTACACTTGTGGATAACGCTCGCCACCTACGTATTACCGCGGCTGCTGGCGTAGTTAGCCGTAAGCTATGTAGGTACCGTCATTATCTTCCACAAGAGACAGGCTTTACGGTCAGAAACCTTCATCACTCACGCCGGTGCCTCAGGTTTCCCCCATTGTACAATATTCCTGTGCCTCCGTAGG
+
/)(026.1.7.-,$&&%)*2-+-$''/+.%&'')4./*,$%$'*1316588;87135*.(%&//++.,'*-402351(/,-)&-,&**)$''($$%),-..2++1+/%&'&&)',.'')*)7.(&''+.5-,.+/0500''+(&%*//2.-/2***0,,+6-&&#%')*145/+++***3-'*,)(.,)-''.+(%),*)(,,37'-($(*1,)0223;67:1113252+-0'&''&%(&.)),/013&(,('+*--+,0.)&%&(*%&$)%%*-7.223//1*&+$20*&%''))./77-2,+'./4876,0.+%-)21-27,)'++()+,'+')0')%%/65*-)(()&).21010..//7.003320325*0(+,--+,-///8/-'48.+*(-')%)&)+'*)(%'*&')0+'.,,-(0/+,*%.-47..%,2239688)'%,+-,,+0%)%))&)(392))*.1,1,+(%&%&(10*51/0&*''&()('%+&$$($()*5*+5+:008-')%&&-(.2&'((((0)'+0,($$&&&(.-354.//54417,)250/'*-9;(/2.).)%%(*57.1)-,,03))-,0*7-831+&%'$,(+-+)+)***/+-.+(1&.,-.7'%.%,0.($)).,,2.(+,-:869/..3*%$((**74951/%*'((%$+&(*/.-7/17621:2.1/658-&*')0-4/1,'*()'((+)+,174409/0,534,++,,4384244+.8+*-)*((-/40+-.()0(*-63,3/45788+*,3)(-.*/+/0&'('++4.++-/4&'&&%$&$'+-*')34-,.9.62:800-.,,-,+0.06-.***2-.1.3(()**(',4,/,(.,&&'-,00&&)((220276768*.*$(%('&'()0014-/)0*,+-0247-*+&.)(5+,8./11//3874)(%%%))1/+,302'('*.-0(('('*',(')+*-8.//47+*&+'(%()+4&,$$$&&$')*.*%%)0,+2-6631/,./.&((+$(&''+&''('('13+6:6*&)+)*',--,-002/'&/'*2144-/),)
@844e4af2-86e6-4708-b70f-55c4e97e0597 ch=394 read=74899 start_time=2019-12-13T17:24:04Z barcode=BC01 runid=2c9cf7bc05858273f10e7d7ec552fc0bd742dc3e
CACCAGTTTACCTTGTTACGACTTCACCCCAATCCTTGACCCTACTTCGGCCGCGCCTCCTTTGCCCAGCTCACGGACTTCGGGTATTGCCAACTCTCATGGTGTGACGGGCGGTGTGTACAAAGACCAGGAACGTATTCACCGCGACATTCGATTCGCGATTACTAGTAACTCCAGCTTCATGGCAGGCGGGTTCAGCCTACAATCGAACTGAGACTGGTTTTAAGTTTGGCTCCACCTCGCGCGGCATTGCATCTCTGTACCACCAGCCATTTATTAGCGATGTGTAGCCCTACACATAAGGGCATGATAGTTTGACGTCATCCCCACCTTCCTCCTGGTTAGCAGGCAGTCTCGCTTCAGAGTCCTCAACAACTAATGGTAGTAACTAACGACAAGGGTTGCGCTCTCGTTGCGGGACTTAATAACTATCTCACGACTGAGCTGACGACAACCATGCACCACCTGTCACCTTGTCGAAGATTTCCTCGATTAAGAGTAATGCAAAGGGATGTCAAAGTGTAAGGTAAGGTTCTTCCGGAGTAAACCATGCTCCGCTACTTGTGCGGGTCCCCGTCATTCCTTTGAGTTTTAATCTTGCGACCAGCCATGCTCCCAGGCGGAATACTTAATGCGTTAGCGGCGCACGAACCCCACACCTAGTATTCATCGTTTACGGCGTGAATTATCTAATCCTGTTTGCTCCCCACGCTTTGAACCTCAGCGTCAGTTACAGTCAGAGAGTCGCCTTCGCCACGGGTGTTCTTCCTAATCTCTACGCATTTCACCGCTACACTAGAATTCCTCTCCTGCCTCTAGATAACCAGTTTGGAATGCAGCACCCAAGTTGAGCCGGATACATTTCATCACCTTAATCATCCGCCTACGCTCCGCCCAATGAAATCAGTAACATACACCTACGTATTACCGCGGCTGCTGGCACGTAGTTAGCCGTGGCTATCCTTGGTACCGTCATTATCTTCCCCAAAGATAGAGCTTTACGATCCGAAAACCTTCATCACTCACGCGGCGTTGCTGCATCAGGGGTTTTCCCCATTGTGCAATATTCCCCCACTGCTGCCTCCGTAG
+
,%'')*04.,0023016*02368;6/400(6+42%&&%%-1/)(,)..+'+-)+'*+*,'(.+$-''*-/41'(570139440+/'*-,14-(+**-,,0/).*++17/;;09..-4,,)),4+,*5+'/.)...668<:69;/4676335,').754331463110-.026623+**.,.(.*(%$)/-/)0,8/+..7-./3('**1++,*-(*/5624<<71426;60:055514430,,,)010*/-,//40/-+(('*+(,,*%*('/60()(%%%&%',2.,,)+**').)/'&,(.0.-02132,25:)*-455874169*&,*.626).,+/600-&-),,1).,215---('.,*-./64/1'*-(')2*2/5221518012:56405,*'*,2+++,),'+12:.-/6525/5-+'))''&+)**+-.)+%'')+..231&/.&254744049/15014543202-.2*.('&'1115431..',+((**2--*,.5-*25,662224/)/+--0+1./,0..)((+)+*)'%-4<:560*.6664-/4/+/))),-.970:9:1341305/&'23-+,58<+1:2/23102.+&%%+-*+&('10,&,37.*2++-('&+,'&'(.,&')--+*&%,((*185)(-.08)**-))/*+,/7367(+(-,//1$$)),-1439685671:.+.-143+,-''%%$&'+3735)*+,-:485:16-1190/--)-/838;8<:9:8/.&1/../:89</)*088767777.4,/:;001;06636243,+$$'$&(*+(')*,0)+.1/)-/.:2:799;:464857:/02./+.+$%'(((378+&)$''*,43.410%)'*+./0158<:79<877463.-&(-3,)-,+63.1,/11//)%$'&0:,,,,-32:/28//('&(*,342.-/025/.-++1-0+,(()-./'(-)**(,828:3340028/874*.1*+&'*()++2;0-00122.,,.42-4/6-111057.*.+(1''(53++),,226+-9827:9*3595+,92/&.0./-1./;86,*+*++*+4848:6732
@ec1ef95a-7cd2-46b4-8000-c480dc810c17 ch=427 read=135800 start_time=2019-12-13T17:24:33Z barcode=BC01 runid=2c9cf7bc05858273f10e7d7ec552fc0bd742dc3e
CCAGTTACCTTGTGCGACTTCACCCCAGTCATGAATCACAAAGTGGTAGCTTCCCTCCCGAAGGTTAAGCTACCTACTTCTTTGCAACCCACTCATGGTGTGACGGGCGGTGTAATATTGCAAGGCCCGGGGTGTATTACCGTGGCATTCCAGTCCACGATTACTAGCGATTCCGACTTGTGGAGTCGAGTTGCAGACTCAATCCGGACTACGGCCTTTATGAGGTCCGCTTGCTCTCGCGGGAATTACTCTTTGTATGCTTCGGTTTGTAGCACGTGTGTAGCCCTGGTCATGGGAATACTTGATGATGACGTCATCCCCACCTTCCTCAGTTTATCACTGGCAGTCTCCTTTGAGTTCAGCCGGACCGCTGGCAACAAAGGATAAGGAGGTTGCCTTTGCGGGACTTAACTGACATTTCACAACACAGGCGGTGACAGCCATGCAGCACCTGTCTCACGGTTCCCGAAGGCACATTCTCATCTCTGAAAACTTCCCGTGGATGCTCAAGACCAGGTAAGGTTCTTCGCGTTGCATCAGATTAAAACCACATGCTCCACCGCTTGTGCGGGCCAAATCAATTCATTTGAGTTTTAACCTTGCGGCCCGTACTCCCCAGGCGGTCGACTTAACGCGTTAGCTCGGAAGCCACGCCTCAAAGGGCACAACCTCCAAGTCGACATCGTTTACGGCGTGGACCACCAGGGTATCTAATCCTGTTTGCTCCCCACGCTTTTCGCACCTGAGCACAGTCTTCGTCAGGGGCCGCCTTCGCCACCGGTATTCCTCCAGATCTCTACGCATTTCACCGCTACACCTGGAATTCCTTACCCCTCTACGAGACTCCGGCTTGCCAGTATCAGATGCAGTTCCCAGAGTTGGCAGGCCGGTTCACATCTGACTTAACAAACCGCCTGCGTGCGCTTACGCCCAGTAATTCCGATTAACGCTTGCGCCCTCCGTATTATTACCGCGGCTGCTGGCTGGGTTAGCCGGTGCTTCTTCTGCGGAGTAACGTCAATGGGCAAAGGTAATTAAACTCTCCTTCCTCCCCGCTGAAGTGCTTTACAACCCGAAGGCCTTCTTCATACACGCGGCATGGCTGCATCCAGACTTGCGCCCATTGTGCAATATTCCCCACTCCGTGGG
+
20&0,5$0(((,-%(//138/'(*,+(+75)**+888353/)$*%'''')+-+4+0-21**.+-/167),,,0710124/480+,.+28+)++.$%'(*(++00/762')((''')%2('+8:-:08.*35*'))(-/+14011:311/1(**241,++)2/124'32218660,*&&%%&),'*+2*&*,220+,5673-70.-/2./,$%($'%&)7/053020130-1*()(()**/,,-%&&'#'()73.-54.(.()-($((-*)(--(.+0*)(&'%)+/+.684(*%&'%'&&%)&''+**&*//016::07;1+-,-45768246<9234665421.01007.-51()*5-.'*+(+..34/2/5..4'659+7/;:42-,(+..6)*&'(.-34;:2.0/.)+$&),)07/,-.1'-+-'2511.*+.)&*6,24271230287776*,'',/043,+*+..30+234:,+0031-,()+7853729;)+:9:682122145843-*1/68)738.(*,,12163334/)(*2-2;;.65'**.,.-16-/1+-02.-+,,.()*'*--0+91;84677)(*09;)110204/,++59.-;/00,21*'024+55/--,/3.7.-)*-.(,./0*/-+'-4-.//98928(10+*)*/02806-1/466577585348-**(--.88:2,&,1/)-*%()5412303:5529/(**,)('(*++389+1'(&*2*&$&&%'')/22;8575(*05,/4207/81456036.0-./<9000,,+.00/63)313+/82-(.1,3411)-)&&'+'2*4&*&'0;7-*0-)..,10256''(.-4--4&(-+,0-76,*+)+9<04,,+(+,8*+&'/,5-%*-7**&),942,)$$+0-.56.70485462746+''&&*/.70',.0-794/-.4036/+('&&'$+-,+03(*&)('1++45/0-501.12-,&%*41/:.,.0+-3),6779<5200.2&)*16533-0(*')+579+,,+)%-'.+&&,(*46-99540;82,961+)*&#&*03-/0001+(&&(**.-515;7773.'-,.4955523,+*./-;(%)&),+()(,/+*45011002+-356,,)$(,01)+&.*
@bcadbf7d-8a92-4760-a13f-7d7c99f3422d ch=10 read=57886 start_time=2019-12-13T17:24:31Z barcode=BC01 runid=2c9cf7bc05858273f10e7d7ec552fc0bd742dc3e
CCGGTTACCTTGTTACGACTTCACCCCAGTCATGAATCACAAAGTGGTAAGCGCCACTCAGTTGGCTTCACCTACTTCTTTGCAACCCACCCCATGGTGTGACGGGCGGTGTAGTACCAAGGCCGGGAACGTATTCACCGTGGCATTCTGATCCCACGATTACTAGCGATTCGACTTCATGGAGTCGAGTTGCAGACTCCATCCGGACTACGACGCACTATGAGGTCCGCTTGCTCATCGGAGTCGCTTCTCTTTGTATGCGCCGGTAGCGCATTATTAGCCCTGGTCATGAGACCGCGCGATGAGTGACGTCATCCCTTCCTCCAGTTTATCACTGGCAGTCTCCTTTAGTTCAGCCGGACCGCTGGCAACAAAGGATAAGGGTTGCCGCGCTCGTTGCGGGACTTAACCCAACATTTCACAACACGAGCGACGACAGCCATGCAGCACCTGTCTCACGGTTCCCGAAGGCACATTCTCATCCTCGAAACTTCCGTGGATGTCAAGACCAGGTGGAGTTCTTCGCGTTGCATCGAATTAAACCACATGCTCCACCGCTTGTACGGGCCCCGTCAATTCATTTGAGTTTTAACCTTGCAGCCGTACTCCCCAGGCGGTCGACTTAGCATGATTAGCTCGGAAACCACGCCTCAAGGGCACAACCTCCAAGTCGACATCGTTTACGGCGTGGACTACCAGGGTATCTAATCCTGTTTGCTCCCCACGCTTTCGCACCTGAGCGTCAGTCATCTTCGTCCAGGGGCCGCCTTTATACCGGTATTCCTCGAATCCCTACGCATTTCACCGCTACACCGCCGTTCTACCCCTCTACGAGACTCAAGCTTGCCAGTATCAGATGCAGTTCCCAGGTTGAGCCAGGGATTTCACATCTGACTTAACAAACCGCCTGCGTGCGCTTTACGCCAGTAATTCCGATTAACGCTTGCACCCTCCGTATTACCGCGGCTGCTGGCACGAGTTAGCCAGTGCTTCTTCTGCCAGATGGCGTCAATGAGCCAGGTATTAACTGCACCCTTCCTCCCCGCTGAAAGTACTTTACAACCCGAAGGCCTTCTTCATACACGCGGCATATTCATCAGGCTTGCGCCCATTGTGCAATATTCCCCACTGCTGCCTCCCGTAGAG
+
06*./0.50/3..6+.,+//4521--'$'+20222977.2.2+*+0772**+,5,$%&&$'))%%%(()+-2+')(2,27/''('&))&+1/)004522-,-.6;870530-)%%'-&'&),+++782:218005..9;8:5:445<643,031)(//.38343424413-/)*/7:96752+-.5/)++4*(%%13-/',*2,40-....341,-''/),2-/((/'&(,.+,-($&(''#&)*0117+.&,-+%()00447+&)$%&((/'*)'')+'.1*$(/))$&&&)%-,%$&&)&('%%')247898),%)(73:.3+,-6<///857.7---88988.03+'+5.0$'),41575+&$)'%&*)+6-0.9744/2.-.*,(&('*+3035/..:66/5./'//*.0041;1.,/-,+())%'%(*,1//--2.-5$0%++*.,+,0000/52;8:682.-3/5.**+07+-884.)'(()*%(-,53004<7726811--2;)++-/1+-1;8770/0/-3-.-18)4)7*:<;80---1.22.*)0-462832)2/40464/+,0/1/6522:63321;<405---2,.*..,'()-0411-+-382:3020405-&(##''(2-0137*,,-'25/212989-8-8833.4..'03(1,/113,.+,.57;5*+....76;78668;34.&(),+6786964/6<7135967.*,/,4;-+/-#(%%'&*0/01022*$,+.66305)(::6.65.-&),(),78;.9.--66202%'2+6,''..-.+-483+.2+-7%'&(($(''(6,/)783/030.3333437./*%(,3,04)35459**,-)/358<8<0-3090.)41+%**)-/87/+,/02442.,,/0-197:<698/.0-.441//4/+/149,.7853622/13511+(%%%$'&+1/-25+.50:1161+3,,,70,1''#$&%(.4/019(,*%*3-::<98+1'$)'(%&,)()()++2&.'&'&&(++1)(+$((./+(*/0+346/),.6393/-*-521,-//18/,./*+*++4.684%'&('.-2/60),$&%&(+,%0/)-*%+,7:-',+$-().:7753503'%'''%,(-++01('((,%%
@84110d9e-fdda-48ef-b32b-283e0bd867d6 ch=373 read=193381 start_time=2019-12-13T17:24:43Z barcode=BC01 runid=2c9cf7bc05858273f10e7d7ec552fc0bd742dc3e
CCGGTTACCTTGTTGACTTCACCCCAATCATCAATCCCACCTTAGACAGCTCCTTCCTTGCGGTTAGGCCACCGGCTGGGTATCAACTCTCGTGGTGTGACGGGCGGTGGTGTACAAGGCCGGGGAACATTATTCACCGCGACGCATGCTGATTCGCGATTACTAGCGATTCCAACTTCATGTAGTCGAGTTGCAGACTACAATCCGAACTGAGAATGGTTTATGGGTTTGCTTCACCTCGCGGCTTCGCTTCCCTCTGCACCATCCATTGTAGCACGTGTGTAGGTCATAAGGGGCATGATGATTTTGACGTCATCCCCGCGCTTCCTCCAACTTGTCACTGGCAGTCTCGCTGGGAATCCCAACTTAATGATGGTAACTAACGATAAGGGTTGCGCTCGTTGGACTTAATAACATCTCACGACACGAGCTGACGACAACCATGCACCACCTGTATCATAGCTATCTCTCCATCTCTGGAGCCTTTATGAGTATGTCAAGACCTGGTGGGTTCTTCGCGTTCTTCGAATTAACCACATGCTCCTGCCGCTTGTGCGGGCCCCGTCAATTCCTTTGAGGTTTCATTCTTGCGAACGTACTACTCAGGCCAGTACTTATTGCGTTAACTTCGGCACTGAACTTTGACATCAACACCGTACTCATCGTTTGGCGTGGACTACTAGGGTATCTAATCCTATTTGCTCCCCACGCTTTCGGGACTGAGCACGTCAGTTGCGAGGCCAGATCGTCGCCCTTCGCCACTGGTGTTCCTCCATATATCTACGCATTTTCACCGCTACACATGGAATTCCACGATCCTCTCTCCCACCAAAAGCTCTAGCTGCCTGGTTTCTATGGCTTACTGAAGTTAAGCTTCGGGCTTTCACCACAGACCCTTGCTGCCGCCTGCTCCCTCTTTACGCCCAATAATTCCGGATAATAACGCTTGCCACCTACGTATTACCGCGGCTGCTGGCGTAGTTAGCCGTGGCTTTCTAATAAAGTTACCGTCACTCGGCACCATTTCCTGTAGCCGCCGTTCGCCTCCTTTATAACGAAGTTTACAATCCGAAGCCTTCTTCCTTCACGGCGTTGCTCGGTGGGGTTTCCCCATTGCCGAAAAATTCCCCTGCTGCCTCCCGTAGG
+
4806.;,-659/40/.575/)-63)002350/.4-/5**0204//.+'0034/063(&+*-/011-7;9418-9,+-/,&*)-.20100*.369;:9676869910733(,(1015-/55303/**,2(/**+5//193.*+*%(*.17::8846,0.-0+*,('*00,604'3(*0243323314:76,9,*+*,))-*,23/2(),0,/0-,,0.28::<32298097-.07038;9:9<.9,,62-.//.9.-16232153345446.%&()',--22.)'+-.02331*'2/.47//0/.07/(*0122469,83.+2')1314.1'.&)2-..-+.//:5136411///%,)*,-))&(/((0-7-1166976865653001.1./0,8332551,.)((,))(5+&.512111.)-,,-33%&0102242554739285444813935741-&+,0137856546<::30/.050136/8946310..0+1215+*,60/**%(,+:69<86300.+/6321,/)*.89//--/128//+0,,+,++0/11639581*+/4:3730.:0.,-+,71249<3831211:;68411//1678922%*&''+*-1/..4091/*--'&%(*0125.,+++*-4935340',())+.-469542*&)+-.68;996556-5423443//50--+,.9-*-,6:6.-/.+6;/-+::788621.),,.10,9,,,$%)-1/,),-**,,+,3)02..23-346;:8:<;33/:..-20353286872<;1235-0010-+-*,/+0*.*,-())*-743.--&&1+$''(+.+$%)-+*-/./59553,1*,,),.6257(/0.+)+/12*,.707(*0./930+++,-/498</7/..678:78;.---1;-+,198./*,)'/--99:;/8.60:39239930/3-0;23:271-1.03-8;790;110866.1-...6..'558;9<4463*)-1036/(+(*67457.0440*0-.5,4902&(*))&13279651(#%((*)-1-,.853&',*-8/+,+71.*'.)',--/.6890/:1)*'/.20;0//2-//*6:12;.3580.-800655:9:01;.;4,,562/,+*-82./287
@5ccbffe7-850a-4fed-980b-a5f176bdc026 ch=346 read=96238 start_time=2019-12-13T17:24:42Z barcode=BC01 runid=2c9cf7bc05858273f10e7d7ec552fc0bd742dc3e
TTGGTACTTCGTTCAGTTACGTATTGCTGGTGCTGAAAGTTGTCGGTGCTCTTTTGTATTGTACTGCTGTTGGTGGTATTGCTCCTACGGGAGGCAGCAGTGGGAATATTAGCACAATGGGCGCAAGCCTGATGCAACCATGCCGCGTGTATGAAGAAGGCCTTCGGGTTGTAAAGTACCTTTGCTGGGGAGGAAGGGAGTAAAGTTAATACCTTTGCTCGTGGTACCGCAGAAAAGCACCAGCTCCGTGCCAGCAGCCGCTGATAGCCTGGAGGTGCAGCAAGCGTTAATCAGATTACTGGGCGTAAAGCGCACGCAGGCGGTTTGTTAAGTCAGATGTGAAATCCCGGGCTCAACCTGGGAACTGCATCTGATACTGGCAAAACGAGTCTCGTAGAGGGGTAGAATTCAGGTGTAGCGGTGTGCGTAGAGATCTGGAGGAATACCGGTGGCGAAGAGCAGCCCCCTGGACGAACTGACGCTCAGAGTGCAGCGTGGGAGCAAACAGGATTAGATACCCTGGTAGTCCACGCCGTAAACGTGTCGACTTGGAGGTTGTGCCCTTGAGGCGTGGCTTCCGGAGCTAACGCGTTAAGTCGACCGCGCCTGAAGAGTACAGCCGCAAAGGTTAAAAAACTCAAATGAATTGACGGGGGCCCGCACAAGCGGTGGAGCGTAATGGTTTAATTCGATGCAACGCGAAGAACCTTACCTGGTCTTGACATCCACGAGTTTTTCAGAGATGAGAATGTGCAGCCTTCGGGAACCGTGAGACAGGTGTGCTGCATGGGCTGTCGTCAGCTCGTGTTGTGAAATGTTGGGTTAAGTCCGCAACGAGCGCAACCCTTATCCTTTGTTGCCAGCGGTCCGGCCGGGAACTCAAAGGAGACTGCCAGTGATAAGCTGGAGGAAGGTGGGGATGACGTCGAAGTCATCATGGCGCCACGACCAGGGCTACACGTGCTACAATGGCGCATACAAAGAGAGGCGACCTCGCGAGAGCAAGCGGACCCCTCATAAAGGGTGCGTCGTAGTCGGATGAGTCTGCAACTCGACTCCATGAAGTCAGGTCGCTAGTAATCGTGGATCAGAATGCCACGGTAGATACGTTCCCGGGCCTTGTACACCGCTACGTCACACCATGTGGGAGTGGGTTGCAAAAAGAAGTAGGTAGCTTAACCTTCGGGAGGGCGCTTACCACTCTGTGATTCATGACTGGGGTGAGAATCACAACAAGGTAACCGG
+
$%%%)(3496//67$3/+)++/-13/,.0+-56'(--(+.001,'(+&%*(+--)%-#(($$$()&(**-82..'$&%'(')+,*)122:2//10044.14+++(-,-70'%'',2930*))(-3823;875+*(%$.+25.5)&'**/..3.1-'*+)4/57951051;0,78/)-+,('&'($$++3,)-),-+4,'').:5//.3,++4/03/-112.)((-'/-*,-,3.(.'))-/((--./0448.%,,(112--$'&(&(-,'*)('#'#%$&&'*,354906.0()--4.22885855381-./1,..0.29:640:3-1624069().745..98/-++).--.6-63657;8+4--////:5223%2')3-,))''(%&(*/16730),)/+50-+*+/6.29762000104-*&)+...)&')*;:-+/((*)4699:,9+))1*(%'&%)23:5,-197:+&-*-//1789:2.&')-+,',-96;8-.009.3+6,).-)+/*0-;2/1.,-,-13%-)76-+,*%'&*/1770-0-/-(**-,'-,-:314233772.26111/,2,---22021110727063006:.-+./())(&&%'&2-32.'*-,)'.*91:;79-8988;86-0+--../35:91-3+'.+,05475:552,../3,*+-5497052:/.-..:95312008()+0'1))5:5445413122434.'*+%(&+<:04)))*+0)**,21'2(%$'-*)(''-.+-69775)*,.*610-)+.398323&*)./453/+))))-+,0692,+*/2+-/:3;74743./41-//'3,+/0011..3/)202305<1.5;76:1-0-4+*&.'-*/4103016'+')0(2248843,,,,,0/-%-/26/.&*&&%+156---3460.,)%&(''$(),-+)($'$&'*128+31*.('(*+*.6:726/;0.:-,+++/.25(&'%&+*)*+-223-5/(-)*-280/00*.62*)*%'.9-&)(*/;9864853-.*,(+((,4447817110(*,44624/8..)*%+&'(),+)++/0125860000','1+.78+-1851/32130161,,)223,/,('%&&+.)(&%')/754346.-+)/10,().2.-0&&'32.)$()'*+02.-,+,-8-60041%41(+-)/-,2-+6:1332452368;84545898:;5--(&&'&,$%(()/,)*(-:4699
@8fbf6c20-d510-47d3-a9fb-bf7a1d7614e0 ch=338 read=90848 start_time=2019-12-13T17:24:40Z barcode=BC01 runid=2c9cf7bc05858273f10e7d7ec552fc0bd742dc3e
CCTCCTACGGAGGTAGCGAAGTGGGGAAAATATTGCACATGGGCGCAAGCCTGATGCAGCATGCCGCTTGTGATAAGGACGGATCTCCGTCTTTGGGGAAAATGTGACGTGCCCAAGGGCTAACTACGGCCAGCCGCATTGTTAATACGTAGGTGGCGAGCGTTATCCAGCTACTGGGCGTAAAGGAGCGGCGGATGGTTGATGGGATGTAAATACCGGAACCAGCAGGTGCTGCTGCATTCCAAACGGTTATCTGAGTGCGGAGAGAGTGGAATTCGTAGCGGTGAAATGCGTAGAATTAGGAATTTTGGTGGCGGCGACTCTGGACTGCTGACGCTGAGAGCTCGAAAGTGGGGAGCAGGCAGGATTAGATACCTGGTGAAATTCACGCCGTAAACGATGAATACTAGGTGTGGAAGTTTCAACACCTCCGTGCCGCCGCTAACATTAAGTGATTACTCCGCCTAGGGAGTACGGTCTAGAAGCGGGGTGGGGACTCGCACAAGTAGCGGGCGTGTGGTTTAATTCGAAGCAACGCGAAGAACCTTACCTACATGACATCGCCCATTGCACTCTTAATCGAGAAATCCTTCATGGGGACAAGGCTGACAGGTGGTGCGCGGACGCCGTCAGCTCGTGTCGTGAGATGTTGGGTTAAGTCCGCAACGAGAGCGCAACCCTTGTCGTTAGTTACTACCGTGTTGAGGACTCTCTCTGAGACTGCCTGGGTTAACCAGGAGGAGGTGGGACGACGTCAAATCATCATGCCCCTTATGTGGCGGGCTACGTGCTGGCTGGTACAGAGATGCGCAGCCACAGGCGGTTGGTGGCTTTAAAACCAGTCAGGATGGGCGAAACGAAAACTCTACTTCGCGAAGCTGGAGTTACTGATAATCGCGAATCAGAATGTCGCGGTGAATACGGTCCAGTACGCACCGCCGTCACACCATGAGTTGGCAATACCCGAAGTCCGTGAACTGGTGTTTATTTGGCGCTGCGTGGTATTGCATTTTTGGCAGCCGAAAGGTAGGGTCAACGGTAAAATTTAATCATGGCTCGTAACCAGGAAGACGAAACGACGTGGGATTAACCTGAACCACCGACAACACCACGGG
+
((',,'%'(+%&&$$'&''*()069'.*-&%'+'))))-''0-)(*-4,56-+'(&((&'((%,.()&&%&&'%&%)%&%(+0-2(*--.,88.6;8(,.*)'&#%%+(($'((,'()$%&*%$%%&&(*&&#%%&(&(.%-)2(*+4/.).,++/+,,/2-/00,2(%$&)./10304783:+,+()'''(*401((+%&%&+997762.36.&04(/),'(*'.&231/,++./364409.+(&'),3,++2$'$&'+*)-'''''(*++1-.)%#$%&,-74+/4/,4531*)()/-(+)'&%&''$+(%))(''+)%((**/46'&$$$$)(*),*(%')20'()(&'(,1&*%(#'(*2/.(7*''*(&-+$(%''('&&((*,14:9878,2-*,*+5.$+%&(*).31.%%)(8751,2/122372322+&1+,,*(&&',*2+*(%&.'+-44/-24*%,-)()*,2/40/%&$)(*(*''%'&)-.')*.-0/10-&'%()015350/+.24<951332/2-,,-%-**)-3,1::53:329630)%((0263)//*)01-.,.,,(*/666++'))+(,.)22&%'-0.0432,-+,/13/-10262/+&%)(&'&')-,,**,-943--,./46,.673802/26-*'()7*-6870-*'+-/46404*,//045.;,,-3*0+*.3'((%),,463--,+,.('%#'%''',523:4/2.1-1120.))'))227&+('),-5569+++::8450.2,*+.,--)+'$(,,(&&(&&$'''++)-4325/....2))((&&'&$%$(%$(%$#&$&&(&'12)183032--)#)0,-,,&&'%%$'&$%'*()'&#'((&%%('*(**)(%*&0&&&&%-+6./.4&&+,'(()/+'/6484:6)(##'()+),*'%%%'%(),/*15013++*,--*(*'(.+.,080.25)((.)*..-,&'$$%%$'%*+&$('$&%%$%$%&%%'(&$('&&#%('(#$$##-0+*25+**%$&/+*-2*04-.&)'&&*(+4-.&.%$&()'**-/&%),,3)*(((-',,'&%(%*-%&*$$&%$$++*'%&''%%('&$%%#%%%%
@9a88a9ef-4594-4937-bf45-148fde00daa5 ch=459 read=93112 start_time=2019-12-13T17:24:37Z barcode=BC01 runid=2c9cf7bc05858273f10e7d7ec552fc0bd742dc3e
CTCCTACGGGAGGCAGTGGGGAATATTGCACAATGGAAACCCTGATGCAGCAACGCCGTGAGTGATGAAGGTTTTTCGGATCGTAAAGCTCTGTCTTTGGGGAGATAATGACGGTACCCAAGGAGGAAGCCACGGCCCAACTACGTGCCAGCAGCCGCGGTATTACGTAGGTGGCAGGCGTTATCAGCTACTGGGCGTAAAGGGGCGTAGGCGGATGATTGATGGGATGTGAAATACCGGGCTCAACTTGGGTGCTGCATTTCCAAACTGGTTATCTAGAGTGCAGGAGAGGAGGTGGAATTCTAGTGTAGCGGTGAAATGCGTAGAGATTGGGAAGAGACACACCAGTGGCGAGGCGACTCTGGACTGTAACTGACGCTGAGGAGGCTCGAAGCGTGGGGAGCAAACAGGATTACCTGGTAGTCCACGCCGTAAACGATGAATACTAGGTGTGGGGGTTTCAACACCTCCCGTGCCGCCGCTAACGCATTAAGTATTCCGCCTGGGAGTACAGTCGCAAGATTAAAACTCAAAGGGATTGACGGGACCCGCACAGAGTAGCGGAGCATGTGGTTTAATTCGGAAACAACGCGAAAGAACCTTACCTACACTTATCCTTGCATTACTCTTAATCCGGAAATCCCTTCGGGGACAAGGTGACAGGTGGTGCATGATTTGTCGTCAGCTCGTGTCTCGTGAGATGTTGGGTTAGAATCCCGCAACAGGCGCAACCCTTGTCGTTAGTTACTACCATTAAGTTGGGGACTCTGGCAGAGGCTACTGGGTTAACCAGGAGGAAGGTGGGGATGACGTCAAATCATCATGCCACCCTTATGTGTAGGAGCTACACACACGTGCTACAATAGCTGGTACAGAGAGATGCAATACCGTGAGGTGGAGTCCAGCTGAAACCAGTCTCAGTTCAGTTGTAGGCTGAAACTCGCCTACATGAAGCTGAGTTACTAGTAATCATGAATCAGAATGTCGCGGTGAATACGTTCAGGTCTTGTACACACCGCCCGTCACACCATGGCAATACCCGAAGTCCGTGAGCTAATACCGCAAGGAGGCAGCGGCCGAAGGTAGGGTCAGCGGTGGGGGGGTGAAGTCGTAGCCTGGGTAACCGG
+
+.1)&*+)2,(/.-134498.+2.-90,+)+/401.,6.+81*+298800878-+0*%*'&(**0113138.4682-/968633374+-36988837926+$&&(,-)+&#$'(3&5'&,*.----),)3900*0-(%,&'&&)+./182%/'1/5*,)(((''*+56422..-)&'&,4/7.+/'(*,,2241-1)++2,)1/.448679,-/..6618,--06..,)+**23+*3(*5545523+1+1676578/1//4(4)53.0+,*)+.-985*),/21+63/+'.(()&',,1)3,1(*+50-+,*)2()%)((**++*,')&+('261.+''(-,,+.637734.)**-,.//+++./3988663/-.%,%+/0')/&).,-+&*)(,/78:6*(+,77-,)01-2&&)*)0332386()+-77/0099/-*+--2244-+-,,*5/685*.;3-'/*.12/6:,+9232+11%&%&$((.*/,6../25:71&(((.+*(&'23,263*0-*(*-7.6:,./1)7*0--)1)/030/8,6;4,--.,)*&&00116/.//111897<;798;6)&'''015523+--'')..-)++-2--.+-,/'-/,(,*.01.*))(.,/,.1',*'.-(.;2.//*2752562/3/247+4//59-,+++/$29+.//17722000/--.,))))())+.041255390&'%)04').748*+.**,1368/-.-./-700036/0137</:.5*+0,,(5615542%1.,)&'.+-'.)&.)-/'&(((/4,11-..(-'*05)+.044776:83559888-,)&*-))-,-.1(*'02,01200..,-(+,*)*'*+454%544352221.*)*))21-10-.39981')1*++'%&**+$(%#+2+1654876453552&,)6/2.25/.,-6.*-.-36324454*,,--+$)&/*-14573841&&..10301032047495:964:8(1),13(055/6...10/.,2:359,/83/0.08+3,+*185,60)(*,--.*(*'&(*+0*'(--(.,6)3(**+/23,31//26+7-0.4.--.02.+3,4/(*))+'*'&)+-.($'%'(*((-88706
@c5a3a3a6-3b09-42a5-950e-8020f2e93d3f ch=280 read=120181 start_time=2019-12-13T17:24:54Z barcode=BC01 runid=2c9cf7bc05858273f10e7d7ec552fc0bd742dc3e
CCTTGATGCGACTTTACCCCAGTCATGAATCTAGAGTGGTAAGCGCCCTCCCGAAGGTTAAGCTACCTACTTCTTTCCCTCCATGGTGTGACGGGCGGTGTGTACAAAGGCCGGAACGTATTCACCGTGGCATTCCTGATCCACGATTACTAGCGATTCGGCTTTGTGGAGTCGAGTTGCGAACTCAATCGGACTACGACGCGCACTTTGCTGAGGTCCGCTTGCTCTCGCGAGGTCGCTTCTCTTTGTATGCGCCATTGTAGCACGTGTAGCTGGTCGTAAAGGGCCATGATGACTTGACGTCATCCCGCCTTCCTCAGTTTATCGCTGGCGGTCTCCTTTGAGTTCCCGGCCGGACCGCTGGCAGCAAAGGATAAAGGGTTGCGCTCGTTGCGGGACTTAACCCAGCATTTTACTGGCACAGGCTGACGACAGCCATGCAGCACCTGTCTCACGGTTCCCGAAGGCACATTCTCATCTGAAACTTCCGTGGATGTCAAGACCAGGTAAGGTTCTTCGCGTTGCATCAGTAAACCATGCTCCGCTTGTGGGCCCCAAATCAATTCATTTGAGTTTTGCTTATTGCGGCCGTACTCCCCAGGCGGTCGATTTAGCGTTAGCTCGGAAGCCACGCCTCCAAGGGCACAACCTCCAAGTCGACATCGTTTACGGCGTGGACTTCTGGGGTATCTGATCTGTTTGCTCCCGCTTTCGCACCACAGGCGATCAGTCTTCGTCCAGGGCCGCCATACCGGTATTCATCCAGATCTCTACGCATTTCACCGCTACACCTGGAATTCTACCCCCCCTCTGCAGACTCCGGCTTGCCAGTATCAGATGCAGTTCCAGGTTGAGCCGGGATTTCATCTGACAACAAACCGCCTGCGTGCGCTTGCCGCCCAGTAATTCCGATTAACGCTTGCACCCTCCGTATTACCGCGGCTGCTGGCTGGGTAGCCGGTGCTTCTTCTGCGGGTAACGTCAATGAGCAAAGGTGTGCTTCTCCCTTCTCCCGCTGAAAGTGCTACAGCCCGAAGGCCTTCTTCATACACGCGGCATGGCTGCATCGGGCTTTGCGCCCATTGTGCAATAGTATTCCCCGCTGCTGCCTCCCGTAGGAG
+
2632.&*$&&%&(-''+47/*.17(-*,3+*&(%%&(*..,(()*251-91,+*,-+/,50.1117:5278:8.,')***,6++*)'+--.8333314333342262*+0,3.+,)+()+390,-&'*6:652,0)'(//0,'()0-9+//./01)9('%%%$'%&()*$&()6305102*)31-1(;)1+717553675//).)--.3++..,0/*.4*-,1+-,/273*)&))/0.1171.009://01)%&,--29)*,*,&+,*('%&++0:577780),.'.-'))*+*.**,..587781;2,,;:897314),3:))-:112160)321383385*)3965;8-60)-/013101.3/.-228(3.75,(',121:4::9430/4/01<95411/(/.**)0+10.'%%&)''%&'++((+%10*1/+333878548658-/35.0(*+78;89-(,+++/.125;533/+&##'*(+-3110440)('+,,0/59:31*1+)0),5++0523/3-+-//)'$(,;.39.,06545*-+/*)*')-34/%'*,/-9393)+22-*)060+.*,($*-).-716,3--+0:;.45987976.'61&&&(',.,-207(0(*$'((+,00+/*((/760/1/0/4.1'2*/013788894696(/-521258(%%/%',32/.021*&/,4-/08/+/.5-,&+-86/.1/2,$'*-23/+-,,000362*,-.(377-8,.0&&&)+')))701'-0((&%()*42%2131498+(+4,22,3+01.2-1,2--05835160//2,)*&+./44&),/29+-71/1/333499494991+-&++/.)'102+'-%332,,-2--*,)-+4806;5;<433100/,*+(%)+)-/**.0699;5.,,9+3*1/.0.,./283/14,0209/0.)***)''%(+*('(,)'('*',.6-...*076785+*3,076211,3//.7637+*(+&*&),,-,26.0:7,9:.*88907..,,*&$)&&'&&$&()(+-.944;545/,&)*,-2.++010133237-2.-/1((/+16.-49333180--(.+2338:4+-.///-36097'*-)/,*+
