# Supplementary material for: De novo species identification using 16S rRNA gene nanopore sequencing
Source: PeerJ. 2020 Oct 21;8:e10029. doi: 10.7717/peerj.10029 (PMC7585375; doi:10.7717/peerj.10029)
Supplement: Supplemental Information 3 [file peerj-08-10029-s003.zip › pass_fastq_runid_2c9cf7bc05858273f10e7d7ec552fc0bd742dc3e_448.fastq]

@71e8ac0c-616a-461d-8cbf-47d2cf620564 ch=6 read=79352 start_time=2019-12-13T17:25:00Z barcode=BC01 runid=2c9cf7bc05858273f10e7d7ec552fc0bd742dc3e
CCGGTTACCTTATTGCGGCTTGCCCCAATCCATTTTCACAGCCCAGCCGCTGCTTGCTCGGCGGATGGCTCACGGACTTCGGAGTGTACCAGCTCTCTGCTTGGTGCTGACGGGCGGTGTAGCTTCACGGAACCAGGAACATATTCACCGCGACGCCTTGTTCGGATTCGCGATTACTAAAGTAACTCCGAGCTTCGCTTAAGTGAGTTTTAATGCAATCCAGACTCAGGACTGGTTTTAAAGTTTGAAATCCACCTCAGTATTGCATCTCTGTACCCAGCCATTTATGGCACGTGTGCTGGCCCTGCGCATAAGGGGCATGATGGTTGGCGTCATCCCCACTGCTACATCACCGTTAACCCAGGCGGTCTCGCTGAGTCTCAACAATGCGGCAACTAACGACCAGAGTTGCCGCGCGCTCGTTGCGGGTTAGCCATATCCTACACGGACAGGCCGGCGGCAGCCATGCACCACCTGTCACTTGTCACGAGGGTTTTATCGGTCAGAGTAATGCAAGGGATGTCAGAGTGTAGGTGAAAGTTCTTCCCGCGTTAGCCTTCGAATTCGTCCCCATGCTCCGCTTCGCGTGGGTCGTGAATTCAGGTTTAATCTTGCATTAATGCTCTGAGCCGGAATACGCCAATGCATGGCGGCGGCACGGGGTGTTAGAGCCCCACACCTAAAGTATTCATCGTTTACGGCGTGGACTGCCAGAATTATCAATCTATTTGCTCCCCACGCTTTACCAGGCCTCAGCGTCAGTTGCAATCGGAAGTGCCCAGCTACGCCGCTGGTGTTCTTCCCTAAATCTCTGCCGCATTTCCACCCGCTACGCACTGCGATTCGCTCTCCTCTCCTGCACTCTGGACCGCCAGTTTGGGATGCAGCGCAAATTCTAGGCCGTTGTTCCCATCCGCCAATCAATCGCCTACTGCGCTCCTTTACGCCCAGTAAATCCGGATGCTCGCCACCTGCGACATTGCCGCGGCTGCTGGCGTAGTTAGCCGTGAAGCCATCGCCGTTACCGTCATTTATCTTCCCCAGGGCGGGAAGCACGATCCGAAGGCCTTCATCACTCCGCGGCGTTGCTCCATCGGAGTTTCCCCATTGTGCAATATTCCCCTGCTGCCTCTACGTGGGAGCAGTATCTTTACCAGCCAGAAGGTCAGCACAAAGACACCGACAACATATTCAGCACCAGCAATGCGTAGCGCGGG
+
+))++*&(%%%&&'&*-1-)'$')0++1,4)%%()**'((*0.(#)/+/0//)%#"'))$%%&%$%%+).0*1+,),*/-)-((*%($+))())0*'&%'+)())'%('),'123+2***'$%&&'&)(*),,7-03,0*)*-2:2-17---))%&%$$'*/)&*'.0/-/..-*''%&)'%*+&'%)(&$%)270(')&'$&&(++377))&&#$%('*)%'*+)%$,,0001+99/*.1,..5*%')&')0+/5,0&++,1-,,-0/0/..3-40(',.;.53*')'0,(*),,+*+)+,2:2.*+&(&'/1)*3././..23418-1*&*,1.7/2-$&&%&'&()))$$$)+',(./)(('-')((&'#$#&%$'$((.()+*'&'(%#&$&,'),/.4&,'%*-7++)&&&&(/0:4551/(1.(,'%%$'&)+-)%$&%%('$&%)*/$''()(&+%*-'1**'(*%*,+(()#&$%((+#%'(+($.,,')*,,0)(%&%&(++-,-,(*17+5332,&%')--,))(',*&(&/()32)*,112+'&%',-/%%'.)&&'-0-+(&%(*22()(*(%(')%*0''%%$)'.**%)*574*6,--($&$$%)*)%/0-())--&-*581**%&%(*'&&$&$*)**)%-'(''+)(,+03,-0)54/*)*)*0,,0)(*,+714552.3*''(')*--5+**$*1,+'&++*.''&*++)+3,'*,131-%)''()&%,)'+24:47))*--20/70-.3+--$(&%$#$''&&$%'(**,**-7773,14.20*-'#)31-,-'*-1)),,,763-*01)(-+%(#(%('&$'%'**$%%(+*%(*(/2322++./+',)&(,.3032:3)0/()&)%%%#$&+),('('-54-,'/&2+*((%,.,'('/0410.---/4)''&%$%&'+0250(.*-*(%(*)-2+-0/3.-'()+,.**0,(%&%&)'&&&,0+,**))**(($(',$()5))*)*,&,+$'&'(*&''((0&/4./4/0;-,-3/1067)&(($(*+*$%%%%'%'*/.*,((&&%&)(/1.,-.,)')*61-0-*('&%&(('+&**5,221/(,+&&&()-(-3505-)&'(*)+*))&$((&&*(&%)*),.-+*-%%*/)'++)(/(*%&$'$()*-*&),(&/..+**(('(('*##%%&0)*(+(0,(+%%%&&$%##$
@81eefd0e-fa62-484e-81e4-116d8c6090b8 ch=334 read=166518 start_time=2019-12-13T17:25:04Z barcode=BC01 runid=2c9cf7bc05858273f10e7d7ec552fc0bd742dc3e
CGGTTACCTTGTTACGACTTCACCCCAGTCATGAATCACAAAGTGGTAAGCGCCCTCCCGAAGGTTAAGCTACCTACTTCTTTGCAACCCACTCCCATGGTGTGACGGGCGGTGTGTGCAAGGCCCGGGAACGTATTCACCGTGGCTTGCGATCACGATTACTAACGATTCCGACTTCATGGAGTCGAGTTGCGAACTCAATCCGGACTACGACGCACTATGAGGTCCGCTTGCTCTCGAGGTCGCTTCTCTTTGTAATGCGCCATTGTAGCACGTGGTGTAGCCCTGGTCGTAGGGCCATGATGACTTGACGTCATCCCACCTTCCTCCAGTTTATCACTGGCAGTCTCCTTTGAGTTCCCGGCCGGACCGCTGGCAACAAAGGATAAGGGTTGCGCTCGTTGCGGGACTTAACCCAACATTTCACAACACGAGCTGACGACAGCCATGCAGCACCTGTCTCACGGTTTGGGCACATTCTCATCTCTGGCTTCCGTGGATGTCAAGATGAGTTCTTCGCGTTGCATCGAATTGACCGCTCCACCGCTTGTGCGGGCCCCGTCAATTCATTTGAGTTTTAACTTGCGGCCGTACTCCCCGGGCGGTCGACTTAACGCGTTAGCTCCGGAAGCACGCCTCAAGGGCACAACCTCCAGATTAAGTCGTTTACGGCGTGGACTACCAGGGTATCTAATCCTGTTGCTCCCCACGCTTTCGCACCTGAGCGTCAGTCTTCGTCCAGGGGCCGCCTTCGCCACCATTCCTCCAGATCTCCTACGCATTTCACCGCTTCACCTGGAACCTACCCCTCTACGGGAACTCAAACTTGCAGTAATAAGATGCAGTTCCCAGGTTGAGCCAGAGTTCATCTGGCTTAACAAACCGCCTGCGTGCGCTTTACGCCAATGTGGTGATTAACCTTGCACCCTCCGTATTACCGCGGCTGCTGGCTGGAGTTAGCCGGTGCTTCTTCTGCGAGGTAACGATCAATGAGCAAAGGTATTAACTTTACTCCCTTCCTCCCCGCTGAAAGTACTTTACAACCAGAAGGCCTTCTTCTTCACGCGGCATGGCTGCATGGGCTTATTGCGCCCATTGTGCAATATTCCTGCTTGCTCCCGTAGGAG
+
1),0++5/3/*/1).1279<3.3:8,//797::9;70--/89251)+,-')*-66/3,*+27*7-:,1+.027:1128;25<2.-4.4;0(*,030100;:7799:7<:7)/,*)&.$,067:280)613/-,075:5.05%3&('&)('('*('-...8..('%'&-/0./+,/8.84773+/16235172314:899/;1/-43587410-/*.''/(*//68374,,-,(,-.**'&*,23387;786*7*&&&&,.018:047,)*))$()*))*%((),7512866,/,-58681211521205000.04:2:71-/4+,72(+&'%,+)(,525,5-,+00/.2'&***,2:;13(0-746;8897888:51*128(5,94/**/1.9./-/.:879555<95212.(,+)--833:5125703*100676655431,+/21413-*...4./21775874:5-.&*)*+,1:0-.-,,-*++++/93923297977:4/,+'%$02:48<:35-2/00356*%(+'&$&&&')+1,/5+/.5.217641367-%-5(3-:44483.(*9;;+,''')))1666-3-3-578*(//03998544/226278240'-00-60-/-+,,/15734+)/0,*+))/(,,/+,,+,&'%$((12:6/0/21,,.8302229-52,//4331521.3/6/)++78:1-/./1862353461-()+-30///.2;5391/+2893099:;9<:7:<77/&&/*11.*+,16519&)+75664<,,+0,,*+*(%''$%'%%#%)(,2*.(***,0.3+--2878'*++*-()++*)-((*0-38737/2.-.2,7,,-8.$''(/,+(*'''%&'&2*79;94904912345894-..()+132.)-*)+/-1/1/3),&)*$+)15802646325/.*((.0/374.6)(%(-%(*1)'*,,.01,,,+-64333/%.,017/.%*.26224205:*-)00,9,3(,.*(23.:6-6:90486+(*,..--).-1.32**+,/2'(.+.14:0497/,0'*'((/1.*#)(.,-*,&).0,++2&',%.21;:/14+1*-/400+*)'%'%%#"&(/:(+6-4/.)
@be4c445f-2666-4df4-a51d-3d8e47fc3c0f ch=124 read=212871 start_time=2019-12-13T17:25:00Z barcode=BC01 runid=2c9cf7bc05858273f10e7d7ec552fc0bd742dc3e
CCAGTTTACCTTGTTACGACTTCACCCCAATCATCAATCCCACCTTAGACAGCTCCTTCCTTGCGAGTTAGGCCACCGGCTTCGGGTGTTATCAACTCGTGGTGTGACGAGGCGGTGTGTACAGGGCCGAGAACGTATTCACCGCGACGCGCTGATTCGCGATTACTAGCGATTCCAGCTTCAGCGCGGTCGAGTTGCAGACTACAATCCGAACTTCGGGAATGGTTTTATGGGTTTTGCTTCACCTCGCCTTCCTTTCCCTCTGCACCATCCATTGTAGCACGTGTGTAGCCCAGGTCATACAGGGGCATGATGATTTGACGTCATCCCCGCCTTCCTCCAACTTGTCACTGGCAGTCTCGCTAGAGTCCCCAGCATAATGATGGTAACTAACGATAAGGGTTGCGCTCGTTGCGGGACTTAACCCAGCATCTCTTTGACACGAATGACGACAACCATGCACCACCTGTATCTGCAGCTATCTCTCCATCTCTGGAGCCTTTATGGTATGTCAAGACCTGGTAAGGTTCTTCGCTGCTTCGAATTAAAACCACATGCTCCACCGCGTGCGGGCCCCGTCAATTCCTTTGAGTTTCATTCTTGCGAAGACGTACTACTCAGGCGGAGTACTTATTGCGTTAGCAGCACTGAACTTTGACATCCAACACTTAGTACTCATCGTTTACGGCGTGGACTACTAAGAATTTATCTAATCCTATTTGCTCCCACGCTTTCGGGACTGAGCGTCGGTTGCAGGCCAAGATCGTCGCCTTCGCCACTGGTGTTCCTCCATATATCTATGCATTTCACCGCTACACATGGAATTCCACGATCCTCCTGCCTCACAGCTGCCTGGTTTCTATGGCTTACTGAAGTTAAGCTTCAGGCTTTCACCACGAACCCTTGCTGCCCGCCTGCTCCCCTCTTTACGCCCAATAATTCCGGATAACGCTTGCCACCTACATTATTACCGCGGCTGCTGGCGCAGTAGTTAGCCGTGGCTTTCTAATAAAAATTACCGTCACTCGGCTACCATTTCCTGTAGCCGCCGTTCTTCCTTTATAACCAGAAGTTTACAATCCGAAAACCTTCTTCCTTCACGCGGCGTTGCTCGGTCAGGGTTTCCCCATTGCCCGAAAATTCCCTATGCTGCTTGCTCCGTAGG
+
62'20:*+1743.01/02789:83/8;,/-7779747052*+3.70./72,*++.7/601+0/0,&),1*52490210-,/2/4;...0:11025//0/16:3546630(4,7526./.234/::810-++...'++-82444+(((*)('(/*.582123.51/.344776:17--%/160-%&(*)%*&*+-4///9831.((,1/1)*870/*(''&(+*1,59:,,.4<32685+,19/-282,'(#$',)(3)3<2/3))*/198;::626(%')+',--/1)-./+8+)+840+,('*(16516823/.--+3(+.8:9:,:71+1227;,6.4+-))+*-0:466/:,*+.--00211(*,-189-,((&&,2../-0+),)()2./00-5,042/7+,365988:682965.4.3,26--)1764/++,(*,75715377543166/+)*/*--/715;365211''(%&(*.//45)96867757:71343/:8002++-0/22*)*,.;151-4.218;89<:3.(()2,6('-,,2;:+72---,+--10,/.()$'*75:47:6*)12297:65/890-.29+,/18041--)*)'-8/8220/./024::1,))*')+3,2/--,623$/&.-*+-.1++667..-110*2//.-0,*,((,225982/8:(,-4013582333918*(*-.44--/026323/.-6--0.4;)&((*0;802;80345674565&545031-.2.1()*/12892:92663520-.59968:4314968888764/22206;1/-2.87/,+()*,.202030.++*+,1--040,2(++()++013778862;5.1364931.,-*+0...;07,1187-062067.-/4)*%(748.-**+,-/6.-13.../,;4,+5195/0538./,-,0../-9-;7954**/+*34,090-+++4-030354529333/.+7(&(&'*)4/8+'&&&&)0++0.*).-0.58/--.'7;788--./.21419:/5:5387763237/1757/++/)(()**,919-*(+/*,:5+.0984,+2480:::;:9;988<5332-2/-./;00063:7837;81;21563*/6,-.*+-245,607**('&&$$((('*,22+(())
@49f92b84-a177-4a2f-98c1-9ccbfe5ce3cc ch=392 read=99946 start_time=2019-12-13T17:25:07Z barcode=BC01 runid=2c9cf7bc05858273f10e7d7ec552fc0bd742dc3e
CGGGAGGCAGCAGTAGAATTTTCGGCAATGGGAAACCTGACCGAGCAACGCCGCGTGAAGGAAGAAGGTTTCCGGATTGTAACTTCTGTTATAAAAGGAAGAACTGGCAGCTACGGGAAATGGTAGCCAGTGACAGTACTTTATTAGAAAGCCACGGCTAACTACGTGCCAGCAGCCCGCGGTAATACGTAGGTAGCAAGCGTTATCCAGGTGTGGGCGTAAAGAGGAGCAGGCGGCAGCAAGGGTCTGTGGTGAAAGCCTGAAGCGCCGCTTCAGTAAACCACTAGAAACCAGGCAGCTAGAGTGCAGGGAGGGATCGTGGAATTCCATGTGTAGCGGTGAAATGGAATATATGGAGGAACACCAGTGGCGAAGGCAGCGATCTGGCCTGCAGCGGCCTTCAGTCGAAAGCGTGGGGAGCAAAATAGGATTAGATACCCTAGTAGTCCACGCCGTAAACGATGAGTACTGGTGTTGGATGTCAAGTTCAGTGCTGCAGTTAACGCAATAGGTGCTCGCCTGAGTAGTACGTTCGCAGAATGAAACTCAAAGGAATTGACGGGGGGCCACACAAGCGGTGGAGCATGTGGTTTGAATTCAGAAGCAACGCGAAGAACACCAGGTCTTGGCTTGTACTCATAAAGGCTCAGAGATGGAGAGATAGCTATAAGAGACCACAGGTGGTGCATGGTTGTCGTCAGCTCGTGTCATTGAGATGTTGGGTTAAGTCCCGCAGCAGGCGCAACCCTTATCGTTGATTACCATCATTAAGTTGGGGACTCTAGCGAGACTGCCAGTGACAAGCTGGAGGAAGGCGGGGATGACGATAAATCATCATACCCCTTATGACCTGGAATACACGTGCTACAATGGATGGTGCAGAGGAAGCCGAAGCCGCGAGGTGAAGCAAAACCCATAAAACCATTCTCCAGTTCCGGATTAGCCAGTCTGCAACTCGACTACATGAAGAAGTTGGAATCGCTGGTAATCGCGAATCAGCATGTCGCGGTGAATACGTTCTCGGGCCTTTACCGCCCGTCACACCACAGCGAGAGTTGATAACACCCGAAGCCGGTGGCCTAACCGCAAGGAAGGAGCTGTCTAAGTGGGATTGATGATTGGGGTGGGGAATCGTAACAAGGTAACCGGAAGATAGAAACGACAAGTAAGGTTAACACAAAGGAACACCGACAACTTTCTTCAGCACCAGCAATACGGCAAA
+
+'2.(,/+*041-2/)+*.012.1;-9-*23)*1/-52458932.,1221591642.3,/.,0),-)..;*.-23./6-+,,,.5/0.+9.,.73**-11143/-//+%--.58%21-44*-(,)++2'+,.-5%),'+,3.+.91&*)((.1033-0%##(+4417.231-2.-/6**.3/*0,,*.(((*,1(1312)))*20.4)&0,/.14:.--879/)'//(*)(-,51:,++,0)2790.)*'(+**,/-+.6816.)'&((')-*,&006:108,((''.2/061351..,*)*+../8(070+/3(1176:4*.(.*,''(((()),./42,(*(''&&%&).-152-/%+&(87924/521()'*-4',1++0,'+-+%%$&(%)*)+(&,+/0.1%*-**336686'(*-1<<70*69528,*.-(/9/+,56'++0-/169;4238:/./0.202+/(&,.2194/11.1536139:558676695232/2/0,6-,%-)(%)04(+/62'++,%.')*9:8344--82.3:0//019+0+.4.6/4./,430+++%*,./56656653+++*40-+.)/(',((+8%%.*%+8/745(*/'(1/(),%*')(++(($$%$((,+,/+04+,3156*)*++:941-()1,,+++,*&(&'*+.***(12((($%'(/,,.5024665(.,,-06-.0-.0/1*-084;3761:7202/:-,10&3'%.138.3/:5*123/(*-%%+.+1414532732.00198*-.425,--*+-/3899:5-,),,:9.///.+/++4-83398.48611/%'+/0,239811(12-*-,+,./33,,*)$'&''*+-02./1.801;976:657:-*/,+*)-(&+,*19810).)+,38-./;<64:/00+8;9.7998640(),218(-+032%&%%(+:8969/8//080563445511)++*-9160646565&-+/614')*.,74//012667,1).-23;768668541).%)$%&%#$+'-4.-2611.0703$()+*)'*-.)+,1)(&+1)&)*(/9372031((0705.40.04.1./*+-131/'+0(,.8:/.8-/13+3-'/201462+('+2/226433+1-06580929016)'*'((()*'*'),'3+0:15.-+),*-*)&+56945,4)()*,--./)*+,014)4/;0-,)%'%%$
@4b4d9e37-d368-4272-8bb6-d0d3dbce1e38 ch=230 read=165199 start_time=2019-12-13T17:25:15Z barcode=BC01 runid=2c9cf7bc05858273f10e7d7ec552fc0bd742dc3e
CTCCTACGGGAGGACTGATGGGAATATTGCACAATGGGCGCAAGCCTGATGCAGCATGCCGCGTGTATGAAAGAAAGACCTTCCGGGAACGAAAGTACTCCTGGCGAAGGAGGAAGGGAGTAAAGTTAATACCTTTGCTCATTGACGTTACCCGCAGAAACACCGGCTAACTCCGTGCCAGCAGCCGCGGTAATGCAGGAGGGAGTGCAAGCGTTAATCAGGAATTACTGGGCGTAAAGCGCAGGTAGCGGTTTGTTAAGTCAGATGTAGCCGAATCCCGGGCTCAACCTGGGAACTGCATCTGATACACAGCAACGAGTCTCGTAGAGGGGAATTCCAGGTGTGCTTGGTGAAATGCGTAGAGATCTGGAGGGAGATACCGGTGAAAAGGCGGCCCCTGGACGAAGACTGACGCTCAGGTGCGGCGTGGGAGCAAACAGATACCTGGTAGTCCACGCCGTAAACGATATCGACTTAGGTTGTACCCTTGAGGCGTGGCTTCCGGAGCTAACGCGTTAGATCGACCGCCTGGGAAATACGGCCGCAAGGTTAAAACTCAAATGAATTGACGAGGGGCCCGCACAGGCGGTGGAGCGTAATGGTTTAATTCGATGCAGCGCGAAAAGACCTTACCTGGTCTTGACATCCACAGAGCTTTCCAGAAGATGGATTGGGTGGCCTTCGGGAACTGTAGGACAGGTGCTGCATGGCTGTCGTCAGCTCGTGTTGTGAAATGTTGGAGTTAAGTCCGCAACGAAGCCAATCGCCTTTGTTGCCAGCTGGTCAGCCGGGAACTCAAAGGAGATGCCAGTGATAAACTGGAGGAAGGTGGGGATGACGTCAGAGTCATCATGGCCCTTACGACCAGGCGTGCTACAATGGCGCATACAAAACGCGCTGACCTCGCGAGCAAGCGGACCTCATAAAGTGCGTCGTAGTCGGATTGGAGTCTGCCGCTCGACTCCATGAAGTCGGAATCGCTAGTAATCGTGGATCGGGAATGCCACGGTGAATACATTCCCGGAGCCTTGTACACACCGCCCGTCACACCGTAGGAGTGGGTTGCAAAAGTAGAGTAACTTAACCTTCGGAGGCGCTTACCACTTTGTGATTCATGACTGGGGAATTGAAGTCGTAACAAGG
+
-4530*2'2,&(('('(*/-.3+33294///0483393/+11918;3224453023420../161334306&&+*,))+3580'),*('('(+*$*'$&&&$%(((***+*0-2--4-'*+,:8102.1,-10.54-.23%2)(&0-7--2:5)*)',()',02//./252359798:</0-**.+*,&()-'(&)%.'(*.+),-03252453<+9)*&+*''/',.87954547<9++',%&*%%'*)63:5022,,+..32793.+))(%-,)23./771123-48,02++-3///.-.+&&)'))),-+-)&'(*(.599921%*''&(/*3.1/35/.('%%$1)54.6/,-44/0+++.1554.,0.')(**566.5++$&)(*5,/,085.+3765*(*'0,,,+--/01,-1*)%'%&'2%)&%(,1411+,1..68*)'4-,+6,+,27:549;'.---(400&+&'(**,/**%59237/,/-(&)*+)(,)&,**')1/+,++*0,.&)+,()./479600*(*+*&-'/9/01.+020979;444812,)&$..1928/',58109,++-0*+.)&))0+)**')'''*,/::2:3/8*),&&$#&(**+12(%*5-7-+385335/2.-+263.)()-000/17'(((%&')*6790:075'&(+1-576&6,5757723,2/7125222:998030//455002,00120-))(&)-,54./4<5-,+141.,..'&+,14415*1,+(**%$#'+-(2-&)%%%'&'/13$1./*8,1--9956+*(%'%((10'+.-./1763959/-.**(**).53-.75830.)&&')+9:9$$%%%''''())+.,&%$'&*-1/(1/60/42.1-0055,)'%%)&'&),27774.()&',;3:8;77563307;9/656669587958(0%1*,)&')+-+,%)*-8-,,+/7+,,1/-,1+10..1/01./-4///76/&123&51,0//6)(+273..74)6'125()./%)2-3+*+742202:.6;/-6764134'-)/,**+,2+-96754,&%*(*)**'')+,043:7:8+2&(+00/8//77-/.6/*-,--7/-/23433,,)%&+''3+,,1289:95718
@7a4e128b-7414-4081-a9a6-f88e61407d73 ch=272 read=15004 start_time=2019-12-13T17:25:15Z barcode=BC01 runid=2c9cf7bc05858273f10e7d7ec552fc0bd742dc3e
CTGGGCGTACTTCGTTCCAGTTGCGTATTGCTGTGGTGCTGAAGAAAGTTGTCGGTGTCGCGTGTTAACCCTGCGCCTGTCGCTCTATCTTCCGGTTACCTTGTTGCGACTTCACCCCAGTCATGATCACAAAGTGGTAGCGCCCTCCCGAAAGGATTAAGCCACCTACTTCTTTTTTGCAACCCACTCCCAGCCGGTGTGACGGGCGGTGTGTACAAGGCCCGGGAACGTTACCCGTGGCGTTCTGATCACGATTACTGGCGTGCGACTTCACAGGTCGAGTTGCGGAGCTCAATCCGGACTACGACGCACTTTATGAGGTCCGCTTGCTCTCATGAGGTCGCTTCTCTTTGGTAATGCGCCATTGTAACGCGTGTATGCAGTCGTAGGGCCATGATGACTTGACATCCCCACCTTCCTCCAGTTTATCACTGGCAGTCTCCTTTGAGTTCCCGGCCGGACCGCTGGCAACAAAGGATGGGGGAGTTTGCGCTTTCGTTGCGGGGACTTAACCCAACATTTCCTGACACGAGCTGACGACAATATGCAGCACCTGTCTCACAGTTCCCGAAGGCACCAATCCATCTCTGGAAAGTTCTGTGGATGTCAAGACCAGGTAGGTTCTTCGCGTTGCATCAGAATTAAACCATGCTCCACCGCTTGTGCGGGCCCCGTCAATTCATTTGAGTTTTAACCTTGCATTACGTACTCCCCAGGCGGTCGACTTAACGCGTTAGCTCCGGAAACCCTCAAGGGCACAACCTCCAAGTCGACATCGTTTACGGCGTGGACTACCAGGGTATCTAATCCTGTTTGCTCCCAGCAACGCACCTGAGCGTCAGTCTTCGTCCAGGGGGCCGCCTTCGCCACCGGTATTCCTCCAGTCTCTGCGCATTTCACCGCTACACCTGGAACACCACCCTCTACGAGACTCAAGCTTACCGAGTATCAGATGCAGTTCCCAGGTTGAGCCGGGGATTTCACATCTGACTTAACAAACCGCTGCGTGCGCTTTACGCCCAGTAATTCCGATTAACGCTTGCACCCTCCGTATTACCGCGGCTGCTGGCACGGGTTAGCCGGTGCTTCTTCTGCGGGTAACGTCAATGAGCAAAGGTATTAACTTTGCCAGCACTCCCCGCTGAAAGTACTTTACAACCCGAAGGCCTTCTTCATACGCACGGCATGAAACATCGGGCTTGCGCCCATTGATGCAATATCCCCACTGCTGCCTCCCCGAAAGAG
+
#%*)'&')$)0-646.9*$+18*.*.(.(('++'),8573/0.*-4..09668401*(&%%)(,+**(12.*)*$'*+-28556567889;664612+-..6*3,%+/,27;67/981'*))$$%%(,)-.2(-*-7./'()14)))03*+/)*+'2(2/%&&'07156:;990:6;.55562;3++(+-+#$&(*&0()-04.1603.+*+)1.08;-992*08,+'%$'*'+/*)0-1.-/1/%'&***,-448122'-&(&$%'(/0:-%'$1600&')3//0-.)%,*.'**0,32370..+,,*+%*257443031,41/104-../03%$*),/-.-..0,+.7:5'%%'(()06;</:.)%%')'*-011)&%'$*0,7713,3499811,+)''$'(24607;-,2/69-2/3/.//91,+..-,032.140+/-.0-)),*544-..3.492555566954.839(--32'.53,$*+9*(,*)**-,-0+*)/16.*((+*()('/1027;+1+*+'-()/01///.0501*&),+*/.//..4+./-+104457534/,,3///)5+6/5:805745*,/(0,./999812867624.8-06:..-*.086:97:610418/0/35*,&+'(497:;852234:/17-),-)-.1('&.34*(+,1:4;778<72/,49:,23/*++))$%%),,2.0.277-)171354364-8-9,4-0,*0/(131*1*.+%)*)*13*184+--.72725*2*,--36647787:;..-70004:999746,45/./5966;575005;0-.+53*&&(,222425:664/847838879<9926.+04:61.724627,+,4-5;48424951000-)'((-**-11/3;31/25(*-./28<995,'$%((%,,*()&%'&)*,128).%)(*(46'')*.58**2836&54969.,413,*(+')&.//'-92,()*-021/-/347488-0+**'(,-.150.09/-0.73)%++-2392.-.2-/+-))++(((.62,2(*-151*+'()1/.--+--%$#&'()-.+*/2199122<2:<77672970-7.,,-2...97769*.+++.100,-/,&))*')#+),69,+750.3-++(,,,0)),+61*)+4,3,3/7/85314*)&'$)+*)$)&,+*),,./:929704566(&'--(413.9./,987+#&%&&&%&&)132*./,(''(
@ee629234-9dd8-49c0-b8ea-9d1157300578 ch=25 read=37789 start_time=2019-12-13T17:25:25Z barcode=BC01 runid=2c9cf7bc05858273f10e7d7ec552fc0bd742dc3e
CCGGTTACCTTGTTGACTTCACCCCAATCATCAATCCCGCATGAACAGCTCCTTCGCGCGGTTAGGCCACCGGCTTCCGGGTGTTATCAGCTCGTAGTGTGACGGGCGGTGTGTACAGGCCGAGAACGTATTCACCGCGACATGCTGATTCGATTACTAGCGATTCCAACTTCATGTAGTCGAGTTGCAGCTACAATCAGAATGGTTTATGGGTTTTGCTTCTCGCGGCTTCGCTTCCTCTGCACCATCCATTGTGGCACGTGTTGGGCAGGTCGCAAGGGCGATGGTTTGACGTCATCCCCGCCTTCACTCCAACTTGTCACTGGCAGTCGCTAAGTCCCCAACTTAATGATGGTAATAACGCGATAAGGGTTGCGCTCGTTGCGGGACTTAACCAACATCTCGACACGAGCTGACGACAACCATGCACCACCACCTGTATATCATATAGCTATCTCCATCTCTGGAGCCTTAAGGTATCAAGACCTGGTGAGTTCTTCGCGTTTAACTTCAATTAAACCATGCTTCACCGCTTGTGCGGGCCGATCAATTCGCTTTGGTTTTCATTCTTGCGAACGTACTACTCAGGCGAATTGCGTTAACTGCAGCACTGAACTTTGACATCCAACGCCAGTACTCATCGTTTACGGCGTGGACTACTAAATTATCTAATCCTATTTGCTCTCCCCACGCTTTCCGGGACTGAGCGTCCAGTTGCAGGCAGATCGTCGCCTTCGCCACTGGTGTTCCTCATATCTACGCATTTCACCGCTACACGTAGGTTCACGATCCTCCTGCACTCCTGGCTGCCTGGTTTCACGAAACTGCAGGGGTTAAGCTTCAGGCTTTCACCACAGGCCGCTTATGCCGCCTGCTCTCTTTACGCCAATAATTCCGGATAACGCTTGCCCACCTGCGTATTACCGCGGCTGCTGGCACGTGGTTAGCCGTGGCTTTCTAACAAAGGCCATCACTCGGCTTTACCATTTCCTCAGCCGCCGTTCTTCCAACTTTTAAACAAGTTTACAATCCGAAACCTTCTTCCTTCACGCGGCGTTGCTCGGTCAGGGTTTCCCCGGTAGCAGTCCCTACTGCCTCCCGTAG
+
..,*,5+/2/3++)*+/6<:33,-+++.2043-4*04+&/-*)(-/($&*.&'7.23001,3,+5:8:134'-,%'+(,.+)-,;//.0%,-/)005865335.79843.//.1-1.0716+-.0876765:5*+-,-.....39:9/9.+++2...*+,24,7.5&+%''*+04777997*%009*)%('(,//:00')+3/1161**//6+676)+)(+%&%%(-725;7//2208,0-./01625,3-,8*)'**()(+)+(/('+('+**%'((+.,**),-+/5/+*)*3336..,-,546;-(+,/1//-.9443/00151+*-0,0,5()))4:1-,*++.7-/-+.-,/5/.3-&+.220*24+/,(('((**37+/18-.00./')%/-634443200..)$''(..0325162:2954148//0%'%%$'''''%&(-.(+*+,/077624336679*,-(.(,(+)-**%+3+-88,-%')(+.764/,$+(.2'&%(.60)/..1;7342('+4).'*.())&'.+,584/%#)*-'.)4+%)268,)-96+55::1510/,'*,(01/+((),%&,.'$')&%()*10//328.(1',/4300503,,,,//0//.-,-'(&%((1-0404::)--7456790//&+,*&('.*.0-2650++)36-()()-12;6(*++.5,/1/:3&-+('*,*-1*$,59,101735,02964:677384%%)+.0599559/-,*(,,-1*$*(*++36//7;35874.0*,('(1,-'(')*,)((/--.(/.0*),41,,.0/279:'*$%$*,'((&&$***'(,*&$%(/,(+/+-41,+/1./,0.4+'',&%$%))',1,../--,14'#'#%$+(,/83//0.0499:5-,/.,/4()/.)(*&('((,0,+,+2.+*,+6/-&++-+,,92128/430*)11-.-+*()''%)(%)&#&+,.3-**0,.535<8.&%%&)/*)./148.02'.%(%&''&&(,*-))4;-++6:36'%-0),44848;756:50100*.%).0+-040:79,57,3;(50,%&$($$&%'+')'&%&'(-/*.8+))*1
@e5357bbc-70a6-42e4-a989-f59c3b96f0e7 ch=124 read=212923 start_time=2019-12-13T17:25:28Z barcode=BC01 runid=2c9cf7bc05858273f10e7d7ec552fc0bd742dc3e
CCGGTTACCTTGTTACGACTTCACTGATCATGAATCACAAAGTGGTAAGCGCCTCCAGTTAAGCTACCCTACTTCTTTTGCAACCCACTCCCATGGTGTGACGGGCGGTGTGTGCAAGGCCGGAACGTATTGCCGTGGCATTCTGATCCACGTTACTAGCGATTCCGACTTCATGGAGTCGAGGTTACGAACTCAATCCGGACTACGACGCGCTTTATGAGGTCGCTTGCTCTCATGAGGTCGCTTCTCTTTGTATGCGCCATTTGTAGCTTTTGATGTGTAGCCCTGGTCGTAAGGGCCATGATGACTTGACGTCATCCCCACCTTCCTCCAGTTTGTACTGGCAGTCTCCAGCTGAGTTCCCGGCCGGACCGCTGGCAACAGGATAAGGGTTGCGCTCGTTGCGGGACTTAACCCGGCATTTACAACACGAGCTGACGACAGCCATGGCACCTGTCACCACGGTTCCACGAGGCACGTCTCATCTCTAGCTTCCGTGGATGTCAAGACCAGGTAAGGTTCTTCGCGTTTACATCGGAATTAAACCACATGCTCCACCGCTTGTGCGGGCCCAAATCAATTCATTTGAGTTTTAACCTTGCGGCCGTACTCCCCAGGCGGTCGACTTAACGCGTTAGCTCCGGGAAGCCACGCCTCAAGGGCACAACCTCAAGTCGACATCGTTTACGGCGTGGACTACCAGGGTATCTAACCTGTTTGCTCCCACGCTTTCGCACCTGAGCACGTCAGTCTTCGTCAGGGGCCGCCGCTTCGCCACCGGTATTCTCGAATCTACGCATTTCACGCTACACCTGGAATTCTACCCCCCCTCTGAGACTCAGCTTGCCGAGTATGGATGCAGTTTAGGTTGAGCCCGGGGATTTACGTGACTTAACAAACCTGCCGTGCGCTTACGCTGAAATAATTCCGATTAACGCTTGCACCCTCCCGTATTACCGCGGCTGCTGGCACGGAGTTAGCCGGTGCTTCTTCTGCCGGGTGGCAAATCAATGAGCAAAGGTATTAACTTTACTCCTTCCTCCCCGCTGAAAGTACTTCTAGCCCGAAGGCCTTCTTCATACGCTGGCATGGCTGCATCAGGCTTGCGCCCATTGTGCAATATTCCCCGCAACGCGCTCCCGTAGG
+
6833070192:-0,'+..0194210/.-$%%(/612+/.2-*,(,-$$&')---1'$+'345,1358;))+88;95:;2364-0-(*.,40/'--8888656(6:67:20-,+)1642.41,22;:54--&$/.-117446;:+++*.'$'')1+/-,+--77;744044:49::2-.-.-)+)06*1,,46733-/,(-0/6587853/+%(-+513707/.,$(/*,*)))(%&--//45//05/427872223,-,/6180*))&&'',-++/42112002</0:;:8471+0899:8:00,,*,.2/13899:8249/.39;;7931+-0187'*)/2,-*)+2760'$(+-,*,0:13)*3-(4-597791:00732,++,-3-,0-3/32&%0./6:634885/9/:-/8()%$%',**,/21/1,(+*,,-+)+,..7-)&&'(+883310#'**+,1716)&'().)0)*&,),248632.*'*,1+2,/7;88449(-,.,,*1+1&%&*-8:9<:89281%$,.011')'),3<9:/**,01688:00:-113,)*+/3,/1,%%(+3+61;7.6:.)+..:;2167/6/..48920)())386)+69:*988651/203056061107.9+)1,+/&*6.87842*,,-62...063625-3.55312-..//;3***/-127;987579*:973767-+8-:,09=;77-43*(-*+/:-/0655;*+,40')).279867:50/4+-21)2.,-2%(1-;977-20,,.')-.*+%&.116041-%(.0-%+&*++.25;77604060334679:6/+)''(*/154*))*/.72&%&'*0**1667,0/7)$//*-'%-21)0333&.,((,&+'(*2,7-76;231,-/13867450900//+))&%(267;00.03023-('(&&((178,23)'-)(+,2824/7//.2,6+'%.')#)...087541)*3,57:0.-.(-2+(%%$%&(*+26232659;)2((&*(/').10-0159+574,876+(/1//77+/,--+$$''-1+*-3-226/5-.896-,-()&/*3++)()+.24691:;98;55-58-,2701/5/80016250+$%%&'*+',,67(+5())
@c83c264d-c540-438e-b9bf-b106b198ce27 ch=381 read=196328 start_time=2019-12-13T17:25:25Z barcode=BC01 runid=2c9cf7bc05858273f10e7d7ec552fc0bd742dc3e
CCGGTTACCTTGTTACGACTTCACCCCAGTCATGAATCACAAAGTGGTAAGCGCCCTCCCGAAGGTTAAGCTACCTACTTCTTTGCAACCCACTCCCATGGTGTGACGGGCGGTGTGTACAAGGCCCAGGAACGTATTCACCGTGGCATTCTGATCCGATTACTAGCGATTCCGACACTTCATGGAGTCGAGTTGCAGATTCAATCGGACTACGACGCACTTTATGAGGTCCGCTTGCTCTCGCGAGTCGCTTCTCTTTGTATGCGCCATTGTAGCGCACGTGGTAGTAGCCCTGGTCGTAGGGCCATGATGACTTGACATCCCCACCTTCCTCCAGTTTATCACTGGCAGTCTCCTTTGAGTTCCCGGCCGGACCGCTGGCAACAAAGGATAAGGGTTGCGCTCGTTGCGGGACTTAGCCAACATTTCACAACACGAACGACGACAGCCATGCAGCACCTGTCTCACGGTTCCCGAAGGCATTCTCATCTCTGAAAACTTCCGTGGATGTCAAGACCAGGTGGTTCTTCGCGTTGCATCGAATTAAACCACATGCTCCACCGCTTATTGCAGGCCCCGTCAATTCATTGAGTTTTAACCTGACCCGTACTCCCCAGGCGGTCGACTTAACGCGTTAACCGGAAAAGCACGCCTCAGGGCACAACCTCCAAGTCGACATCGTTTACGGCGTGGACTGCAGGGTATCTAATCCTGTTTGCTCCCCACGCTTTTCGCACCTGACGTCAGTCTTCGTCAGGGGCCGCCTTCGCCACCGGTATTCCTCAGATCTCTACGCATTTCACCACCGCTACACCTGTTCTACCCCCTCTACGAGACTCGAGCACCGGTATCAGATGCAGTTCACGGTTGTTGAGGGATTTCACATCTGACTTAACAAACCGCCTGCGTGCGCTTTACGCCCAGTAATTCCGATTAACGCTTGCACCCTCCGTATTACCGCGGCTGCTGGCTTTTGAGGTTAGCCGGTGCTTCTTCTGGAGGTAACGTCAATGAGCAAAGGTATTAACTTGCCGAAAGTACTTTACAACCCGAGGCCTTCTTCATACGCGGCATGGCTGCATCGGGCTTGCGCCCATTGCAATATTCCCCACTTGCCTCCCGTAGGAG
+
3,&,.0+(&'7*/;///799.-)3.,(..654666;0/-.3:*+*,4751/125:501'(&++&()***-...6;434:692;9114*1;4&-12;424::8671+*.4/2+).%+&)%'*/0.22)%5*6()(()3;7336244844509)+-/4)&&3/276)&&./2:432,,$(*30245/,+-/-&(,5)**333832947-91965564633,-/:;7997373.-,.-8122525/4+'++-+0385732:9013345:<<052,,**)('%))))%(&*+)+/72/1::626+)109:45-*'))*.-*,3133;;--897;1*,,**-2;90017:99<937887.32951249;47+1.4-5311)+,.09101768'3-9762*,/*)()(14864:44263/)+)(&)&/*//093...1/0/71*')***+,-0028)82000007:79545538498:-2*(*)+1-328777.0,)+,+18:813414/-,733.--2.33:8'*+&(((+58;6/561701./1))-.-3<:;;000011119359*+2)%,)*-$+)-13,,571:3:5%--..31:<..((%#&#.-)'9+,.2221'+'1'8773),,*2/312,5,.'),+,.1+(%)+7667541,5--&/334825,7/557414224,78.'0-600.4645512/750//0666:575046:.'&)(,.),.,/0;:)+&'.29'(&()23246504442:)))323868<8<8678269+7332:6715/,./,+,,,127259-++4,$,)/0255230(*&)*+).530.+.3.401461/.&)'()/2.525480/0000)483/%%)-(/&'''&16).0;.,(*)/0-,-,+0042;<;:668;89:::57,.19925+:0)(*,-78<870007066.-+,)++/87663.3*/++891/*,'$)*,-3)*,-(&&',2+**6/3;8213712/,(,,%&&)269543/6/))//0;+++/.-30/+)&#$/*+/)*-&()(*&')'-+('*,-666:46;5/1-.),.2.0*+*)(+,-.;+45659*010:7),,%&)0-./42891()(%%'&'/0),**.(+)
@4a408409-24a1-4939-b5f2-ffed7ff1dcfe ch=89 read=134146 start_time=2019-12-13T17:25:31Z barcode=BC01 runid=2c9cf7bc05858273f10e7d7ec552fc0bd742dc3e
CTCCTACGGGAGGCAGCAGTGGGAATATTGCACAATGGACGCAAGCCTGATGCAACCATGCCGCGTGTATGAAAAGAAGGCCTTCGGGTTGTAAAGTACTTTCAGCGGGGAGGAAGGTAAAGTTAATACCTTTGCTCATTGACGTTACCGCAGAAAGCTCGGCAACTCCGTGCCAGCAGCCGCGATACGGAGGGTGCAAGCGTTAATCCGGAATTACTGGGCGTAAAGCGCACGCAGGCGGTTTTGTTAAGTCAGATGTGAAATCCCCGGGCTCAACCTGGAACTGCATCTGATACTGGCAACGAGTCTCTCGTAGGGGTAGAATTCCAGGTGTAGCGGTGAAATGCGTAGAGATCACCAGATACCGGTGGCGAAGGCGGCCCCTGGACGAAGACTGACGCTCAGGTGCGAAAGCGTGGGGAGCAAACAGTTAGATACGTCCACGCCGTAAACGATGTCGACTTGGAGGTTATTGCCCGCGGGCGTGGCCTTCAGGCTAACGCGTTAAGTCGACCGCCTGAAATTACGGCCGCAAGGTTAAAACTCAAATGAATTGACGGGGCCCGCACAAGCGGTGGAGCATGTGGTTAATTCGATGCAACGCGAAGAACCTTACCTGGTCTTGACATCCACGGAAGTTTTCAGAGATGAATATTGCCTTCGGGAACCGTGGAGACAGGTACTGCATGGCTGTCGTCAGCTCGTGTTGTGAAATGTTGGTTAAGTCCCGCAGCAGGCGCAACACTTATCCTTTGTTGCCAGCGGTCCGGCCGGGAACTCAAAGGGAGACTGCCGGTGATAAACTGGAGGAAGATTAAGGGGATGACGTCAAGTCATCATGGCCCCTTACGACCAGGGCCCCACGTGCTACAATGGCGCATACAAGAGAAGCGACCTCGCGAGAACAGCGGACCTCGCAAAGTGCGTCGTAGTCCGGATTGAGTCTGCAACTCGACTCCATGAAGTCGAATCGCTGGTGTCGTGAATCAGAATGCCACGGTGAATACGTTCGGGCCTTGTACACCGCCCGTCACACCATGGGGAGTGGGTTGCAAAAAAAAGTAGGTAACAGCCTTCGGGAGGGCGCTTACCACTTTGTGATTCATGACTGGGGTGAAGTCGTAACAAGGTAACCGGAAGATGAGAGCGACAGGCAGGTTAACACCGAAGACACCGACAACTTTGCTTCAGCACCAGCAATGGCGGCA
+
,,.0,.10;8225/./146954/(++,4//-110:40.&,)+/4-35...,+**&)+/349;3.*,-+'*),6.)%(()(-44:5064181.38/+0.//:90.//3:9('-+/),,(+3+),003('*(&-/&(*,%/&'(6/,/+5-(*+(++''()0'*&()'),-+()-,*(,(&*'(*++-,,10-32-+.3;75808/4/22-/.3.400214768++2.(''(.-4/666:7+-550+-/129,29++25,3./8/,758+*36427(/,5148/735323321/023413.,--*&(/./-.)405/0-7/+/(0+2-2'*+6+.+,+))&.)*86..)**)&(%(('&)+)'))*<9291,8))+*'/,'.4;4.*477*),)'1--.//3445(-0*,+'++*(+042:8**-/0:0/%*,1,,,(%'&&-,%'(.:7:;<72.',.20-+((&*)'()22%,'(71.&)*02+653./%--1&,,-+-5//151929/7776995:571+-&,&&(478:,./)5+682980257-1,--182803,/,9+49,,2)4/2(*,+*44,/037689899285962/3025-,-1(*0-.12,/-.0627362363557153(*-1/1//:;80)()**43243*3*+798<:4:.4*5430-+&'-/+1))'6666782-,++-3236113448:83;1-,,,*./1<45-56227/0.)+5%6)*132,-&(%*,/234-/5**15.-2''%&&.++1118*1)2)-:56:**)-',,.3+1.'1*)+-/.,'*,,)/.,,)&0)+',46-1/056,87-.,/29:7--.,23/),1**+.29)73,-%')'*)(*03113333;4.-,,-.10&(&)*)-07898:8:10-.+/*''+.*1343&&/72***,//78922.2'+)&6)-'))('**,/-+*%%')26024+3-'($%(11++(&&*$'(+9/(--/2115236.-,1.007;;:;51/,+266.1-,+*+.1613;3/13*,,/7362/*)&()/3//7277::54,*))+)/0.1+-&$+.37629.(+42/1.6--6:10397-/136;8777755318..--2++*-//8688-701:7;7162043.'%'))('(('/4*3/2251/./(&'+(/.7:2&&%&-'03+%#)(%&+-'+'*'+.2&)&&#$%$
@b2f163a9-979c-4c07-8ca3-b6543b9c7ae8 ch=29 read=83673 start_time=2019-12-13T17:25:31Z barcode=BC01 runid=2c9cf7bc05858273f10e7d7ec552fc0bd742dc3e
CCGGTTACTGTTACGACTTCACTACGCATAGACAGCTCCTTCCTTGCGGTTAGGCCACCGGCTTCGGGTGTTATCAACTCTGCGTGGTGTGACGGGCGGTGTACAAGGCCGAGGCATGTTCACCGCGACATGCGCTGATTCGCGATTACTAGCGATTCCAACTTCATGTAGTCGAGTTATGACTACAATCCGAACTTGAGAATGGTTTTATGGGACAGCTACCTCGCGGCTTCGCTTCCCTCTACCATCCATTGCCAGCACATTAATAGCCAAAAGTCGCAGAGCGATGATTTTGACGTCATCCCCCGCCTTCCTCAACTTGTCCACTGGCAGTCGCTAGAGTCCCCAACAATAGTGGTAACTTAACGATAAGGGTTGCGCTCGTTGCGGGACAGCAACTCGACACGAGCTGACGACAACCATACACCTACTCATATAGCTACTCTCCATCTCTGGAGCCTTTATGAGTATGTCAAGACCTGGTAAGGTTCTTCGCGTTGCTTCGGAGTAAACCACATGCTCCACCGCTTGTGCGGGCCCCGGTAATTCCTTTGAGTTTCATTCTTGCAGAGCGTACTGCTCGGCGATACTTATTGCGTTAACTGCAGCACTGAACTTTGACATCCAACACTTAGGTACTCATCGTTTGCGGCGTACGGACTACTGGGGTATCAATCCTATTATTGCTCCCCACGCTTTTCGGGACTGAGCACGTCAGTTGCAGGCAGATCGTCGCCGCCACTGGTGTTCCTCCATATATCTACGCATTTTCACGCTACACATAGATTCGATCCTCTCCTGCACTCTAGCTGCCTGGTTTCTATGGCTTTACTGAAGTTAAGCTTCAGGCTTTCCACAGACCTTAGCCTGCTCCTCTTTACGCTTAATAATTCCGGATAACGCTTGCCACCACGTATTACCGCGGCTGCTGGCGTAGTTGGCCGTGGCTTCTAATAAATTACCGTCTCGGCTACCATTTCCTGTAGCCGCCGTTCTTCCCCTTTATAACGAAGTTTACGTCAAAACCTTCTTCCCTTCACGCGGCGTTGCTCGGTCAGGTTTCCCCGTGCCGAAAATTCCCTACTGCTGCCTCCCGTAGGAG
+
6)/(:+(($$',)+25423*$%$$()+-0036.+++.+)***(*,*+14.2&)152+-7.7-+-)*212-4...:4+3/,'''(*%*1)%($-(23368640*)23*230,*/++('%.2124;037552//5*,122292&%('*),,,/./2059010*+3-5&/')-.48(()1/'%'')(&),6/02..6))'(((-.,0.9:91$&(-,.,'$&)(/5(+)&*)''&(%028/61,-/*/-,,4,&&&$%%&&**+&'(('('')(-*.(',,+.(.$'&('.13:66(),41678:28:9*-351,-)),,,))&%&))'-,02.&()+)-('((()///',&&(-(('-3-+).*)(/)(((,*+0846<797:::223/0178/(+(*-)''*(+,--+)/4115787589795,%))+*&%''+-4..--).%')326867553663,-31/93.//.,-.3347'((/.6+,/0//043;9:<:68717/01;6,.&%(3;652-+*//688:336/-3.-/57)/*/&%$'$*104252.9;0/46<;34:7-/1+/3301.)&&('$%-)-++**-$(''+0101/906/230112206146;46;,--992;+1+/%&%$%+(*,889898028,))')&&&%'/748642--/*+113.,1+*'%$*''/3),..762+,+*973+4&:9356,(&'$'*/.'*2,&-$&),'),::2+($%$#%(*+-56444;78778556779:::745,58.(,%)(./*/*0)0+-2020+-.3/./,-524/))*++++,-954440.8++0452-,0.,-7621+..7/1(+)++)07357,,'%*)++704*&#&),,.-36,,36-(+('&%*0019862)3-4;6:0++'++.0(**),,875<66744432343,2*))0.-5''%((0-1*)/+,+-/.1:.0-,:<889843523599-38734/+)*(+.+0819<9:;5:0,2931134/*'2))51++&)+%*2.*43:352*.(.92)/)+&1,112)&),*523&36/9.677*%6*.,++/,4-522*(&(($&.(*5/54*)/%(&'%
@ad96f84a-4aa3-4f65-8ba3-ec0ecae19438 ch=459 read=93176 start_time=2019-12-13T17:25:40Z barcode=BC01 runid=2c9cf7bc05858273f10e7d7ec552fc0bd742dc3e
CCGGTTACCTTGTTGCGAGCTGCTGATCATGAATCACAAAGTGGTGGCGCCACTCCCGAGTTGGCACTACTTCTTTTGCAACCCACTCCGCGGGTGTGACGGGCGGTGTGTACAAGGCCAGACGTATTCACCGTGGCATTCGATCCACGATTACTAGCGATTCCGACTTCGTAAGGTCGAGGTTGCAGACTCAATCGGACGACGGCACATGAGGTCGCTTGCTCTCGCGAGTCGCTTCTCTTTGTATGCGCCATTGTAGCACGTGTGTAGCCCTGGTCGTAAGAGACCGTGAAACGACGTCATCACCTTCCTCCAGTTTATCACTGGCGGTCTCCTTTGTGAGTTCCAGCCGGACCGCTGGCAGCAAAGGATAAGGGTTGCGCTCGTTGCGGGACTTAACCCAGCATTTCACAACGCGAGCTGACGACATTACAGCACCTGTCTCCACGGTTCCCGAAGGCACATTCTCATCTCACAGAAACTTCGTGGATGTAAGAGACCAGGTAAGGTTCTTCGCGTTGCATCCAGAATTAAACCACATGCTCCACCGCTTGGTGCGGGCCCCGCCAATTCATTTGAGTTTTAACCTTGCGGCCGTACTCCCCGGGCGGTCGACTGCTTGATTAGCTCCGGAAACCACGCCTCAAGGGCACAACCTCCAAGTCGACATCGTTTGCGGCGCGTGGACTACCTGGGGTATCTAATCCTGTTGCTCCACGCTTTCGCACCTGAGCGTCAGTCTTCGTCAGGGCCGCCTTCGCCACCGGTATTCCTCAGATCTCTACGCATTCCTGCTACACCTGGAATTCTACCCCTCTACGGGGATCAAGCTTGCCGGTATCAGATGCAGGTTGAGCCAGGGGATTTCATCTGACTTAACAAACCGCCTGCGTGCGCTTTACGCCCAGTAATTCGATTAACGCTTGCACCCTCCGTACCTGGCTGCTGGCAGGTTAGCCAGTGCTTCTCCTGCGATGCGGTCAATGAGCAAGGTATTAACTTTACTCCTTCCTCCCCTTTAAGAGGTGCTTTTACAGCCCGAAGGCCTTCTTCATACACGCGGCATGGCTGCATCAGGCTTGCGCCCATTACCCAATATTCCCCTGCTGCCTCCCGTGGGG
+
.+,.+9+-12/+0'%%($'(('*%&&(*$%%(-64,.'-**,.11&&(*,4&(*-6)'%'&'%%%#$&%*,62/42)))/)/87+,000'().*)*,-674:9624+-042271-5812&)*+(*&+()*78/4021476+&'*64).*&+/)&**,,0/2.,,()07:6*1(&-)---+,+08--')33564:2.'1%'''&+('(*-./(/&&(&(5,./23-412-&*+/.2282333:2+(+,+0025+-3.,+-,+.0/0-,&(*.1-,1999231,)&*',*)%%%)&)))07:;:-0(+&*/0,*./-/1<0/0;3::967,87/,4(*,&%+(&)1.0&&)++-0.,.+++,(''&**/'5/65,),0+*0).*..678;671<:4/602)21*+&/51:30')*--'+)*,./166:88)2*&)*..+97774434/-02866/3,+++)+,-0,-,(+413540%&&&((%&&%.+36;30++')%'+,99&97656(4.85753244/6.0/28('*%',(13-3901222324953,)(((&$*)1)3-/860)*/-+00--09---.596,1/1115*.1*3*()-0,17:1-5:839601&&%$$##%)-/-0280)0.--''''0.3711,**+&'(,671505)84..2*+.1562630%',+)*'*349797444,*02+,-8400935-/019+/01*&)))/:..*,+3901+.22457834063734'-+/*,+05162/1723:&7736602.3()-22133022418;1'#')+%+).575./.-.,-)-.+-)/)%*&')*'*)*'&)+0(/1)5133;..0)('%(//1/./8,((,(+%58021./+-'),(5-66;:9:24723746/2)*.1-,5505.,,..2.10**./3053.3,&)*.330/1'%%))%)11223400.+-302.-00*04+-170430&'&'$(&&$&*(($)'(1414*1,&,'%&(,0*&((6.0:2-*+,,%&*$''%&*(-)(%&&$&&((.32'''()/23:6797/0./&-*,-63677;9---..:059356'3318,&*'&)&%3)-.331/,,,*,,,-61/6,()%(&&
@32563a02-0043-4da7-a01f-beceb99ef702 ch=223 read=333268 start_time=2019-12-13T17:25:52Z barcode=BC01 runid=2c9cf7bc05858273f10e7d7ec552fc0bd742dc3e
CTCCTACGGGGGCAGCAGTGGGAATGTTGCTGTGAACGAGCTGATGCGACATGCCACACGTGTATGAAGAAGGCCTTCGGGTTGTAAAAAAATTACTTTCAGCGGGGAGGAGTAAAGTTAATACCCAGCGCTGCTCATTGACGTTACCCGCAGAAGAAGCACCGGCTAACTCCGTGCCAGCAGCCGCGGTAATACGGAAGTGCATTAATCGGAATTACTGGGCGTAAAAGCGCACGCAGGCGGTTTAAGTCAGATGTAATCGGGCTCAACCTGAGACTGCATCACTGGCAAACGAGTCTCGTAGAGGGGTAGAATTCCAGGTGTAGCGGTGAAATGCGTAGAGATCTGGAGGAATACCGGTGGCGAAAGGCAGCCCCTGGACGAAGACTGACGCTCAGGTGCGAAAGCGTGGGGAGCAAACAGAGTTAGATACCCTGGTAGTCCACGCCGTAAACGATGTCGACTTGGAGGTTGTGCCCTTGAAGCGTGGCTTCCGGAGCTAACGCGTTAAGTCGACGCCTGGGAGTACGGCCGCAAAGGTTAAAACTCAAATGAATTGACGGGGGCCCGCGCAAGCGGTGGAGCGTATGGTTTAATTCGATGCAACGCGAAGAACCTTACCTGGTCCTGACATCCGCAGAATTTTCAGAGATGAATGTGCCTTCGGGAACCGTGAGACGGAGTGCTGCATGGTAATCGTCAGCTCGTGTTGTGAAATGTTGGGTTAAGTCCGCAACAGGCGCAACCCTTATCCTTTGTTGCCAGCGGTCCGGCCAGGAACTCAAAGGAGACTGCCAGTGATAAACTGGAGGAAAGGTGGGATGACGTCAAGTCATCATGGCCCTTACGACCAGGGCTACCACGTGCTACAATGGCGCATACAAAGAGAAGCGACCTCGCGAGAGCAAGCGAGGACCTCGCAAAGTGCGTCGTAGTCGGATTGGAGTCTGCAACTCGACTCCATGAAGTCGGAATCGCTAGTAATCGTGAATCAGGGAATGCCGTTACGTTCCCGGGCCTTGTACACACCGCCCGTCACACCATGAAGTGGGTTGCAAAAAAAAAAATGGGTAAGCAACCTTCGGAGGCTTACCACTTTGTGATTCATGACTGGGGTGAAGTCGTAACAAGGTAACCGG
+
(*33//31780,/-00,-0+()(,,'1*''%&%'&''%$#&((&)(**&'+/)48.-&(+.0744421((+)02:9<9040,4++,68;50+32,+-4.(%'(++.(&()%''/;6)-,1-.,-.*(%'#$**343'4')(2.20/191'(''1('+,)+.9858420711140000625//+910053149323312%+'''($*.005'1,'2(++35886551:9,/0//*--/'.,0-,*,('/+/81377+'''%&,87769*6+0+*)),.01111112203*..))'''*,/2653,(/3702,.'.*1/,*.20/+*,,32014;;001721*(*+..+50.6-110-8./.5.4.-,2.,03.(/30**-946-,+&41222//0/1238454214/++,64)7,*',77'1.-&)*3,,1649:,.0)1)*,54-0-269::;48111/177809/9/44/5/./777&(*)&%'&((/--60102.-/0424...1/:08-61-%*&(00.%'%%',,)371/047*1929434017:7<..-/303/02)/68018.,.$0)0/13.01+***%/&,-22;6155:3444405,//0,0-*+2--).(*+&$+56331*/1473$-&(&%)-02--+*+,,*++*/5379:<;6<:7:897:4.013-0&'*-552453,0,*')(663.,01971/2.,0.28.-.0;/9.57664.7.)*1//%',003304:3192..-+4*(.6///*,+3741*1,-+(3.2//;:8:-,112223230*..+.026'1033,/-+0),,.+-/*-578883+&%')89833)*,-(&%##(*883931-,*(((**279:787:6/;300--4138'%)$''()30565202,*((%(.--/,&().4612-,/4-*6/4488799949*,*4/3,)*+,/,-.4153508756&().//06046548/0,&**2,-.990,,-.--*%)()265/.000.111/.,674.+3)()*+,67:719+-2766458//'&'%%)-+/:021780.**)))'-.51','%%(3.039808(,-)''&.4,00;5.1455:58877,.,*-/)).*')--.69969-725;8:79
@53f9fed5-4307-4580-b33e-2c5baf16f07b ch=46 read=166377 start_time=2019-12-13T17:26:01Z barcode=BC01 runid=2c9cf7bc05858273f10e7d7ec552fc0bd742dc3e
CTCCTACGAGCGGCAGCAGTGGGAATGTGCACAATGGGCGCCAAGCTGATGCAATACATACCGCTGATAATATGAAAGAAGGCCTTCAGGTTGTAAAGTGCTTTCAGCAGGGGAGGAAGGGTAAAGTTAATGCCTGCTCATTGACGTTACCCGCAGAAGAAGCACCAGCTAACTCCATTACCAGCCGCTATTAATGCAGAGGGTGCAAGCGTTAATCAAGGAATTACTGGGCGTAAAGCGCACCCAGGCAGTTTGTAGTCAGATGTAAATCCCGAATAATAGGAACTGCATCTGATGCACTGGCAAGCAGGTCTCGTAAATAGAATTCCAGGTGCTTGGTGAAATGCGTAGAGATCTGGAGGAATACCGGTGAAGGCGGCCCTGGACGAAGACTGACGCTCAGGTGTTTAAAGCGTAGAGGAGCAAACAGTTAGATACCCCTGGTAGTCCCACGCGTAGACGATGTCGACCGGAGGTTTGGTACTTATGAGGCGTAAACTGGAGGCTAACGCGTTAAGTCGACCGCCGGGAGAGTACAGCCTGAGTTAAAACTCAAATGAGTTGACAGGGGCCCCGCACAGAAGCGGTGGGCATGTAGTTTAATTCGATGCAGCGCGAAGAACCTTACCTGAATCTTGACATCACGGAAGTTTCAGAGATGAATGTAAGGAACCCAAATGGGACAGATGCTGCATGGCGTCAGCTCGTGTTGTGAATGTTGGGTTAAGTCCCGCAGCAGGCACTATTACTTATCCTTTGTTGCCAGCGGTCCGGCCAGGAACTCAAGGACTGCCGGTAGTGAAACTGGAGGAAGGTGCAGGGATGACGTCAAGTCATCATGGCCGCCACGACCAGAAATTTCCCGTGCTACAGTAATGGCGCATACAAAGAGAAGCGACCTCGCGCGAGAGCAAAGCGGACCTCAAGTGCGTCGTAGTCCGGGTTAGAGTCTGCAACTCGACTCCATGAAGTCAGGAATCGCTAGTAATCGTGGATCAGAATGCCACGGTGGAATACGTTCCCCGGAGCCTTGTACACACCGCCGTCACACCATGGGAATTATAGGTTGCCAAAGAAGTAGGTAAGCAACTGACCGGGAGGGCGCCTTACCACTTGTGATTCACGGAACCGGTGAAGTCGTAACAAAGGTAACCGGAAGATAGAGCGACAGGCAAGTAGGTTAACACAAAGACGCAAACAACTCTTCCCGAAAGCGCAGCAATACGTAAAAAGA
+
**/+'&,&&,.*.-..//+1')%(&'$*&*)+/2014-+$$$5+,-1020.((&&'%*+,/2(*))()(%%'*)0.'%*)*427471%2032*--54(-%(-32*'))$*3/)'/+/-0+&((2-*+/19&$%$$&,.2*,,,0241:+/1,).*+..(-.,,-10)--+-,,,51(.)&.+(())$$&&))-,...+-*/,(**.3-*++386<660+&')'/+01612+*,15/)*((+&*&'*1492648.%$&&)1,.15&,*.1((0.*&%')+)(**,,43-////1222%/$*%(''(2&*)''),23462-)(%%&%'%(&%*'''$##'(1)*)'(',),+,./008580,00)3-(784;4.0,,))&$%&&%,,98,/**+1210/,022+655+,,&',+&(+0-+()'&'+,501-/11.(///25/+-/6656153)*,++**%%&''(+.07/++('-%'&-1,'*.+)-(%'&'+1,-/'(%'(-1,,++)-&)*,+1.5-/145474.+&),''(&()*6'37721,++5-67-,)'$'5')+,/9.--$(01)34-''))*'%+''(,(%&'%+%+%'&,-846756/''+(((%(&&'+,(+213--+,.+*'&((201432/1(**.+-+0621('%+/.,,0&$%##1)4-0+%&'&()*()'$&%&$'&'*(+050//1+%'),36&2-*+)',')71'255878..88*,33&1.*,/&)(&'&')/,0/4-'-+$.+$'$''--7-4)&$)&%12,3046-+'+)65313(/+%&((*-)(+/,,*-*)*%&%%%+1.,+*&*,+0,**-/075.,'$&&$%&$%(,1&'%)+'+.)))&%'&)'((*&,)',$((+1'()*+3'%&$''(/..--/0'(('+*)*)+-5+)*.8533(&(&&&&)+,6320202''&)+0)&&(++/415..-/((*//3)*).),+0('*&,-***'',1071/+1.267633174596'+)*+%('0./617927:+--&)0*,*$+()(+*.7,**&),'-*,/,--2.),++))%*/09-0&45+'*+*-*2+**&&)+')&#+&*&0+(,.),'(&())/-'+0-.01239.%%(&%%&$(&''--+,/(++2129*+6+20.(2.2;//--*-,.1/.((-/2,')(-/)3-3,0117('))(-%'(+,'')/.0.&&%()'%+(+*$&*0./3('-('(%$$
@8d6a991b-dd20-43c1-998b-1dff6b929be1 ch=23 read=121708 start_time=2019-12-13T17:25:51Z barcode=BC01 runid=2c9cf7bc05858273f10e7d7ec552fc0bd742dc3e
CCGGTTACCTTATTTACGTACCCCAGTCCATGGAATCCACCAAGAGGAAATTAAGTAAGCGCCCTCCAGAAAGGATTAAAGCTGCCCTACTTCTTTTTAACCTCCGTGGTGCTTGTTGACGTTGGTGTAGCCGCAAGGCCAGGAACGTACTCACCAAAGTAGCATTCTGATCCACGATTACTGGCGATTCCGGCTTCCAGCAGGTCAGGTTGCGGGCCAATCCGGACTGCGACGCGCTGCGGTCGCTTGCTCTCGCGGTGCTTCTCTTATGCACGTTACAGCGTGGCCTGGTCGTAAGGGCCATGATGGCTGGCAATCATCCCACCTTCCCTCCGTTTATCACTGGCAGTCTCCTTTGGGTTTAGCCGGATACGCTGGCAGCAAAGGATAAGGGTTGCGCTCGTTGGACTTAACCCAACATTTCACAGCACAGGCTGGCGACAGCCATATTGCAGCACCTGTCTCAGTTTCTTGAAGGCGCATTTCATCCTCTGAAACGGATGCTCAAGAGACCAGAGTAAAGGTTCTTCGCGTTGCATCAGATTAAACCACGCTATCAGTTCCACCCAGCATTGCAGGCCCATCGAAATTCATTTTGGGAGTTTAACCTTGCGGCCATGCTCAGGCAGTCCGGCAACGCGATTAAGCTCGACCACGCCTCAAGGGCGCAACCTCCAGTGGCCGTTTACGGCGTGGACAAATTATCTAATCCTGTTGCTCCACGCTTTTACTTTACAGGCGTCAGAGATCTACGTCGAGGGCCACCTTCGCCACCGGTATTCCTCCAGGATCTCTACGCATTTCACGCTTTACACGCAGATTCTACCCCTCTGCAGGACTCGGCACCCGGTATCAGATGCAGTTCCCAGGTTGGGCCCAGAGTTTCATCTGACAACCGACGCCTGCGTGCGCTTGCCCAGTAATTCCGATTAACGCTTGCACCCTCCAGTATTACCGCGGCTGCTGGCGGGTTAATGATGCTTCTTCGCAGGTGGCAACGTCAATGGGCAAAAGGTATTAGCACCTCCCTTCCTCCCCGCTTCAGAATTACTTTTAGCCCGAAGGCCTTCTTCATACGCGGCATGGCTGCATCGGGCTGCGCCCGGTATTACTAATATTCCTGCCAGCATCCCGTAGGAATTAATTATCAGCGCCAACAGAAGGTTAGCGCAAAGGGCCACCGACCAACTGCTTTGGCTGCCAGCAATGCGTAATACCATA
+
)((+/.'+&'''+7.''$&$(*7,+,/20&'%%&-./5,.+()'(''&&&)'-)'(((%&(-0*).*'%))&)*)+-*,(&(.+.1(*(.040-0--('$'(*-(&'+./,*+,)&)(%$&&%%(&$&%%('$(*'+((*$2+5+)'*)+./)+*((''*'())481-0064/())+371.+'-*.,290*'+'(*-&$%%$)&)*(3.2.)(&&#(*(+.2+3*)*&$&'$(%&$%&$%($%%$&.+*)))*)')%*,**()&''%&&(%*%'%+*$'$((&&%&&%$&))+$+&%,.*/7./.,.+('&%%'&$'*848..)/0',08/.00,+69-./,+/&)*'/4853+,//&++,-'&'3*372,%()+.3/*+%./8(3,7702*)+*6/2./03+,'*+(')))%/(')+,$,5(),*+'+(,&(//--',-*+'$$$"##''*))+*&-0,57+))$'/5-($$%',%'('.,09)+))+&()+'*1+(.7220...,/()+)&%&)&),,/)).,0+,-,+--/1++()*)*(,+*/1--'*%&''&$#&%.,'(3+)#$$$()(,&/-2-&&&'(.++/42-/56,,-*&(071-,7,**)*/*+&()%*+-%+-.%)(+'%&)*/-/--*8*2+(++(,+(-'(*.7552+/6++%,-),-+.)&%&&&%$&'0-'*)))&))'&'%'*-+--0..36865.69(,)0,'),))+*%$(+-)%$&((,)+((''$&+,,*.//0'%,1---*00/70(/4113(-+**/+,,-''*'')*/-++,)-+060/&)'()*(%(')$+(()8273./6-+'()$((+1*++)'%'&(+''$,')+*+,00856839/+(*)(**26,8*&'(*,72..20'($''/()+-0(-5+,,++,**&$##&((*+-/13;.2.*0)+'*)-//(*),44+0*%$)).-+180030-)(%%(&%'((+,/&&&&(%+-5242/'*%(/'$'&&&(')).(+(.+,-03-)(1+,/,(*'(&()60/7785.82-',*'&'$/(++%%'&&#&%+''').*/.0041-3/+*&*()(**#$$%$%'((.6&1)')%,.32)-(*(-/()%))'%+-+'&$&%$$((+02-+1.-&(*%%+&.'(*)&&&$.)6.5),-,/+**($(%*%'&)+,))&+.*),'($'(%&*/))'''&%$'%%(8*(+)(.&&#%&$$%
@83fcba81-c395-409d-bb64-8c05ecd8d732 ch=216 read=122491 start_time=2019-12-13T17:26:09Z barcode=BC01 runid=2c9cf7bc05858273f10e7d7ec552fc0bd742dc3e
TTGGTTACCTTGTTGCGACTTCACTGATCATGAATCCGCAAGGTGGTAAAACCCCTCGAGGTTAAGCTGCCTAAAACTGTGCAGCCCACTCCCCGTAGTGGAGGCGGGCGGTGTGTACAAGGCCCAGGAACGTATTCACCGTGGCATTCTGATCCACGATTACTAGCGATTCCGACTTCATGGAGTCGGTTACCAGACTCCAATCCGGACTACGACGCACTTTGTGAGGTCCTTGCTCGCGAGTCGCTTCTCTTTGTATGCGCCATTGTAGCACGTGTAGCAGCCCTGGTCGTAGGGGCCATGATATTGACGTCATCCCCGCCTTCCCTCCAGTTTATCACTGGCAGTCTCCTTTGAGTTCCCAGCCGGACCATGGCAACAAAGGGATAAAGGGTTACCTCGTTGCAGGACTTAACCCAACTTGTTTCACGGCACGGAGTAGGCGGCAATACATGCAGCACCACCATCTCACGTTCCGAGGCCACATTCTCATCTCTAAAGAAATTCCGTGGATGTCAAGACCAGGTGGGTTCTTCGCGTTGCATCGGAATTAAACCACATGCTCCACCGCTTGTGCAGGCCCAAATCAATTCATTTGAGTTTTAACCTTGCGGTATTACTCCCCCCAGGCGGTCGACTTAACGCGTCCAGCTCCGGAAATACACGCCTCAAGGGCACAACCTCAAGTCGACATCGTTTGGCATTGGACTACCAGGGTATCTAATCCTGTTTGCTCCCCACGCTTTCGCTTACCAGGCGTCAGTCTTCGTCCAGGGGCCGCCTTCGCCACCAGTATTCCTCAGATCTCGCATTTCACCGCTACACCTGAATTTCTACCCCCTCACCACGAGACTCAAACACCGGTATCGGATGCAGTTCCCAGGTTAGGCGGGGATTTCCGCATCGGCTTAACAAACCGCCTGCGTGCGCGCACGCCCAGTAATTCCGATTAACGCTTGCACCTCGGCTATTACCGCGGCTGCTGGCTGCGGAGTTAGCCGGTGGCGCTAATTAACGTCAATGAGCAAAGGTTATTAACTTCTCCTTCCTCCCCGCTGAAAGTACTTTACAGCCAGAGGCCTTCTTCGCTTACACGCGGCATAGCTGCATCGAACTTGCGCCGGTATTGCAATATTCCCCACTGCTGCCTCGTAGAACAATATCCAGCACCAACAGAAGGTTGCTGAAGACGCAGGCAGCTTTCTTCAGCACCAGCAATGCGTAACGGG
+
3-+,/0*.0-++41+,,*015,))()+771741968(#(&''&..9./.*%*01,+*%&(,4731$'&&($$.12&*((&%'*%11+')*712.-/-,(*)%+(()00+,/))*%,%(++0430)'.2.*(*--392127.2)++)/1112377.+,+-/3/10--+('.9/51+/.3.'*+-),,.'-4-(0'%&.'%)+1/21,11174..112.,&)/1,&,,-.0./*)4+004(,,*/(3&)132970:8--1259::9)4-(*///*././0'('(*-52/2877/,.&/5674-)(())*.-/17:::+:4*&$+1.6181-,((+2<,++/%**,3/-06753+-.*'&+0604/*-../1369%&')(.,+()&(,(*))0*.7,2.),((*,22-/%781((&2*2/)-+())*.1(&$(('*+,&)#$'$.,,%$+%&%%)(*-1,00.13$$$&+0)+#')&+*+'&+)+''((/5,*)((+)*$'++$)&$''//-05;9945,)&(*(*),/10235;41)'&*+,3.//68002+4*::777-(+,+--7845/.+2)),24+.-+.,)/3./(5,:1.2970,-130*-,-,,.*(*%%$(&&),/.434))*',)2++)++04.5.)'')%&'+051*,*++'&&(',348523./72-')-+2/03).*./224023,16*/..)-,,/.4653./*/--..6(*8/6)*(33,$&)051+)*((/3*+%&&$%%&')11,,-++22042//6))466*9:5952/-)..'0,'0/44737-1))*+++-'-)6;;5233,-0-.-2,'$#&0*)*++-570.(0$()(+)*1156:001.&1/&(.()*.122*/+.//48.(,..4&+04'070,15..%%)./627,.+6,931429049599985522)*%,(.-)%%'&()5+2/-2+1+++113*+$*+,.$&#$''%)/6,0/9565621/*))&&.%(.4.-,0*-)%%%$&%&(**.,.1501'-*)144;.+.'/&,(%$&).)*,*)+000.54+)235375--+0.32*)+%-&&%*++675:/.5.%%)&'((),+**+%%#''*+/../('%&)+(,++)&&*',*$%**+.5-643+),-)-2.0631&&(+&)++0/209((*.,75622-*-)10..,$')2/009'1$'%&'$'-48256.()*&2,/*2,30&1,&*'$#$$
@5f2d0e0f-05a3-4bd8-890b-816b6a45bcec ch=97 read=184275 start_time=2019-12-13T17:26:22Z barcode=BC01 runid=2c9cf7bc05858273f10e7d7ec552fc0bd742dc3e
TTGTTGTAGCGTTCGGTGCATTGCTGGTGCTGAAGAAGTTGTCGGTGTCTTTGTATTGTAGCCTGCTGATATTTATACGGGAGGCGGCAGCAGGGAATTTTCAGCAATGGGGAAACCCTGATGAGGCAGCGCCGCGTGAAGAAGAAGGTTTTCGGTTGAAAAAAACTGACATAAGGGAAGAACAGCGGCTACAGTGGTAGCCGAGTGGTAGTACTTTATTAAATACAGCCCAACACGTGCCAGCAGCCGCGGTAATGCATGCGGTGGCGGCGTTATCCGGAATTATTAGGCGTATAAGAGGCAGGCGGCAGCAGGGTCATATGAGTGAAAGCCTGAAGCAACTTCAGTAAGCCATGATAAGGTAAGCTAGGTGCAGGAGGATGTAGATTCATGTGGCGGTGAAATGCGTAGATATATGGAGGAACACCAGTGGCGAGAGCGATCTGGCCGCATGCAACTGACGCTCCGTCCCGAAGCGTATAGGGACAAATGAGATACACAAAGCCAGGTCACTGCGTAAACGATGAGTACTAAGTGTTGGATGTCAAAGTTCAGTGCTGCGATTCACTTGCAATGGTACTCCGCCTGAAATTAGTACGTTCATAGAATGGAAACTCGAAAGAGATTGACGAGGCCCGCACAAGCGGTGGAGCATGTAGTTTAATTCGAAGCAACGCGAAGAGCCTGGAATCTTGACATACTCATAAGGCTCCAGGATGGGAGATGGCTATATGAGATACCAGGTGGTGCATGGTTGTGAAATTATCGTGTCGTGAGATGTTGGGTTAAGTCCACGGCGGGCTGGCCTTATCGTTGTTCACCATCATTAAGTTAGAACCAGGACTGCAGTGATGACAAGCTGGAGGAGGCGGACGGTCAATCATCATGCCCCTTATGGCCTGGGCTACACGTGCGTGGGCGCGAGAGGGAGAGGCCAGAAGCCGCGAGGTGAAGCAAAACCCATAAAACCATTCTCAGTTCGGATTGCCAGTCTGCAATTGCAGAAGTTGGAATCGCTAGTAATCGCGAATCAGCGTAATAGGTGAATACGTTCTCGGGCAGCAGCCGCACACCGCCATCTTTACGGAGTTAATGCTTACTGCCCGAAGCCGGTGGCCTAACCGCAAGGAAGGGCTATCTAAAGGTGGGATTGATGATTGGGGTGAAGTCGTAACAAGGTAACGG
+
%(.&&$(%$%&)--'&'$'(/*')(*5+,.10.(&+('0-...'&/&*,-5*&(%,&$###&$$$'(./0-.6&$$%''2-).)'&&&'(*$*,(()-++(&%+-,7/.51)&+0.4*((&&$'&)+&%'%'-,003102&)+'++*.-981,&)*-&*+*,,,''$%')''(%+,,,,+001,0//0--'%&$&&+)(,-5&%''($$&%)(),2)(020*)%&)*+,*),-*&),4119.,,,-01%&%)*+*'$('*0#*&''&$%'(2/5/+,-*-,,.+)7.)231*+,&+)'&+'**1776642*/&+43..-2462''().+.*0635*+(('*(-+0*,..1&,.%&&%%''*((+/),(('-+,&&+('+*,-'%$'*+0,$%$$$&%0303../,-/300-/1..&*,,*.(+30',0+.//60+(&%$)//0,&+(-)&'$)(,,2022./-+*0+'*,-''*,),/660*+-*'*68;3*%&('%)$%&,(%%$$&+*-%'$$%)+8::-,---0120568:2523913++%+1,,+*,25300-.--/%$*+*$('(+-/.)(('$((-1,/2+)''%'%&'%%)(-16&&(&)'()&&+*)8,),/(%%%(.../-'$,*-2.)++/.%-/'/--303303,)%-/:228/*($+,',,(*'*+*)'+&+*&''($)2-6-..55,',)%#)'/*7,7*',2-.,/&%')1)///-/,*''**/,,)),.-280/201(-0)%&$&'%)((*4-.,,0-/0-.44133,55/4*+(+-5-,-*%'))'$%%'%&&&)1-*-'(+&$'+(+*%*,)',*0*/'$$%#&0*-/).((,**&'')('&'*79**+&**(*0%%&%$$'&/055635615.''%#$&(13+))%%%%''+(*0'&'')+)%))&)&,0)*((&'*,&&*-),5&%/)++**-.')+94&57)&($(-1),&)2,00%*+4(*2'0,&,-(*,.&'&%$%$#$#%,'(20517:55++.*311411-.-.8780++))'$%$'(%%'.75:6542*)&,%(#%$&&(&&'%*+-2+-*%'('%##%&'&))0).)'(,($'$%)*('*,*/**+,4/3,*-*/,)+34)3+0*/1+.,310/8',(++63..-+,,**.()/-(,)0*))3-'*,/+*,+*.4637
@d8e86389-6715-4874-8d17-00006a18378e ch=81 read=127754 start_time=2019-12-13T17:26:15Z barcode=BC01 runid=2c9cf7bc05858273f10e7d7ec552fc0bd742dc3e
CTCCTACGGGAGGCAGCAGTAGGAATTTTTTTTTTCGGCAATGGGGAAACCCTGACCGAGCAACGCCGCGTGAAGGTTTTCCGGTTGTAAACTTCTGTTATAAAGAGGAGAACGGCGGCTACAAAATGGTAGCGAGTGACGTACTGGTAAGCACGGCAACTACGTGCCAGCAGCCGCGGTATGCGTAGGTGGCAAGCGTTATCCGGAATTATTGGGCGTAAAAAAAAAGGGGAGCAGGCGGCAGCGGGTCTGTGGTGGAAGCCTGAAGCAACTTCAGTAAGCCATAAAACCGAGCATGGGGTGCAGGGAGGATCGTGGAATTCCATGTGGCGATTGAAATGCGTAGATATATGGAGAACACCAGTGGCGAAGAGCGACGATCTGTATACAACTGACGCTCAGTCCCAGCGTGGGAGCAAATAGGATTAAAGTACCCTAGTAGTCCACGCCGTAAGCGATGAGTACTAAGTGGATGTCAAAGTTCAGTGCTGCAGTTAACGCAATAAGTACTCCGCCTGGTATGCGAATTCGCAAGAATGAAACTCAAAGGAATTGACGGGGCCACGCACAAGCGGTGGAGCATGTGGTTTAATTCGAAGCAACGCGAACCTTACCAGGTCTTGACATACTCGTAAAGGCTCCAGAGATGGAGAGATAGCTATATGAGATACAGGTGGTGCGTGGTTGTCGTCAGCTCGTGTCGTGAGATGTTGAGTTGAGATCCCGCAACGAGCGCAACCCTTATCGTTAGTTACCATCATTAAGTTGGGGACTCTGAAGACTGCCAGTGACATGGCTGGAGGAAGGCGGGGATGACGTCAAATCATCGTACCCCTTATGACCTGAGCTACAATGGATGGTGCAGAGGAAGCGAAAGCCGCGAGTGAAGCAAAACCCATAAACCATTCTCAGTTCGGATTACAGTCTGCAACTCGACGCTGAAGTTGGAATCGCTAGTAATCGCGAATCAGCATGTCGCGGTGAATATGTTCTCGGGCTTGTACACACCGCCCGTCCTACGAGTTGATAACACCCGAAGCCGGTGGCCTAACCGCAAAGGAAGGGCTGTCTAAGGTGGGATTGATGATTGGGGGGTGAGAAGTCATGGCACAAAGGTAACCGG
+
/.3'$%+%./)-./424)0330+*++7<;<2;7:056:75:.-/,(&(%.5*()./65678888789-.'%%''+,.6.-0)+(+)&'03-/6/9907/)&+-*)&-**(*-/1/+0))&%&%&()*,6-)))&$&)*1.&'')/''))(%&&+-*)(,*().60--,-,01)40/*.*+2-+1'*%)*+.41355553;44327310/0+1/)392239050/690)*,3,$)+-2:84:5-'1)6/--)'(***0+,)(**'')'&((&'-+6,..+.*25--'/7148)(.1*,'+-((+8).-(&)+,0*/01,3+6,75/))&&(%($*()/3-+,-*/,024442577/0(/*,08.8923.+/,*%+-..,.,)*&)$%''),,,*+++)00407/:*)%()),+&&(%+,-)+%()&('+('%$%''*('.46791,,.04534-*$()./+))**23/%)$',-.24,2/'(-7164:10.//145:3611-4--/,-00-+50+885/(''&%&%%'(),)1/++073028-15846/)*((*'((&')(%,'$(),,.18::9::;8+../612277<<378:200+(*+41(())+()())*-'/020-1,'(%+++*+%'*50*4039))+++-236.*+)**-.//165754--/*)+06349::;:;7817.//683.1127(2(**&&%'')+,183+-.0*)'),..+&,./712/2()+*((%'&'()-)2+-/603;7:915645-.3+49620('$$%&&()++.1(4413(-+('0143-,&'(,0--28/16557636/1//*+-+$'$)**)*.-/,*.0,,%(%%%%$4++711.3247&'&'&')()((-+(,/,-)(+(*-3)0.8:.00'%'/:714447103/48<8(0$5%%#')046787566743/%%&$&/-/0302967*+(&$-,2.0/32.414)*+-/14:9;6;76796432474230*))&-*,54321396.;,./,'(*.-.+(3,.12,*%+))&+,',13+).+,1,/662-.05,&(&)('*-/12375/./-5;943-+,+,).+/1340)0+)%(()12,3(#$#$).(021498.72
@3279bd8d-ad89-4995-aaa2-b15b79f87d84 ch=474 read=77949 start_time=2019-12-13T17:26:38Z barcode=BC01 runid=2c9cf7bc05858273f10e7d7ec552fc0bd742dc3e
CCGGTTGCCTTATTTACGGCTTCACTTTTAGTCATGAATCACAAGGGCGCCCTCCCAGGGATTCGGCTACCTACTTCTTTACAGCCCACTCCCATGGTGTGACGGGCGGGTGTGTACAAGGAGAAGCCGGAACGCGTATTCTACGTGGCATTCGATCCTGATTGCTAGCGATTCCGACTTCATGGAGTCGAGTTGCGAACTCAATCAGACTGACGCGCTGCATGAAGTCCGCTTGCTCTCCGCGAGTCAGCACCTCTTTATGCGCCATTGCCCAGCGTAGTAGCCCTGGTCGTAAAGGGCCATGGTAATGACGTCATCCCACCTTCCTCCAGTTTATCACTGGCAGTCTCCTTTAGTTCAGCCGGACCGCTGGCAATAAAGGATAAGGGGTTGCGCTCGTTGCGGGACCAACTGAAGCATTTCACCTTTGAGCTGACGACATCACAGCACCCTGTCCACGGTTCCCGAAGGCATTCTCATCTCTGAAACTTCCGTGGATGTCGAGACCAGGTAAGGTTCTTCGCGTTGCATCAGATTAACCATGCTCCACCAGCGTGCGGGCCCCGATCAATTCATTTGAGTTTTAACCTTTTGCAGCCATGCTCTGGGCAGTCGACTTAACGCGGTGACGATTATCCGGAAGCCACGCCTCAAGGAGCGCAACCTCCAAGTCGACATCGTTTACAGCGTGGACTGCCAGGTATCTAATCCTGTTTGCTCCACGCTTTTCGCGCCTGAGCGTCAGTCATCGCTTCGTCCAGGGGCCGCCTTCATACCGGTATTCCTCAGATCTCTGCGCATTTTCACCCGCTACACTAGATTCTACCCCTCTGCGGGATCAGCTTTACCGATTATCAGATGCAGATCCAGGTTAGGCCGGGATTTCACATCTGACTTAACAAACCGCCTGCGTGCGTACCTTGATAATTCCGATTAACGCGCACCCTCCGTATTACCGCGGCTGCTGTGCAGGGTTATTGGTCTTCTTCTGCGGGTAACGTCAATGAGCAAAGGTGGTAACTGCTCCTTCCTCCCCGCTGAAAGTGCTGCAAGCCAGGGGCCTTCATCACACGCGTAGAAGCATCAGGCTTGCGCCCATTGTGCAATATTCCCCTGCGCATCCCGTAG
+
+,&+*'$'%(,&.5)$$'%&'(*)*/31*'(251344953/0,'-(&%'(,((*4/'(')%3++%$$'%*+($'(1)23,&)*&))'$''07-+038354654*31*))()'*)+-10(()($%$&-,*/+/++,+137;5,)0'0%&%(*,((*+3(%**1++,.'/11/55452/1.20),)+'),-/038501&&56763824(,+*$&$)'(&'+)'$%&(+)+,-,*.('&(((,&&''%'''(((&+*)&+2+(+*3789482.('$(*/.0**,**+/1,.6886-:3+0540*'%,3/0-0,---659434*)063:53*+1(+1;8./01--+1,)-..17)(+&$)163'1/1).)-0.25/8.//%37+//824.++)'),%+((,)-5933-90-/++)./,0.%.,59*/&'&$$#&)455544)')(',$&'&)--5/,+-.)(*.9317-,*+1/-1)*.)*+(,-+,((+0-.312;238;:94,(&(),4802/.,)*,/957;615-1.+-524%&&/'7+67620223:652%(*),'/-5.043+('**57683%02*(&+3:<+0*0+)*,***%&&(),&0*,%$)')&'350-)',,+*(())'''%'(,+./.,04+3().(*,17624&)'(&1(11726-5*/)()+,5747771:+'(',/0298433126,.,+),/027498.*1-'%((-*')++231*2'&$0)')')-365,/0*())'*)')'(,('1+*))**-+(*-),/6:3:569:13232.//..4512/000;;2-,23+%))')'*')*&02.0)240,*,(&+()(&(**')*,'$/*#&.*001---.-7./+-.0(1/6-&'-.*,-*'4-((&(*/4)++)))8,95130825/,(**++(')&)(++**,1'4,31,--4,1*&%&(&-//,0646344+/,,+17211315%%(&*4)3+'%&+&+()208:0-(%&(&)+7,//0453/(..37-+(''$&,-,/)*+69-;861383,(..,.*)%0'('$%'(%-4'+1/(*.143)*(()',++-(%%''&('('&)4308//+25.%'2&*)21:555-75-(&&&$%$&&('&&',
@aede14ab-9dce-410c-9e0c-d50cb45292a9 ch=426 read=164518 start_time=2019-12-13T17:26:34Z barcode=BC01 runid=2c9cf7bc05858273f10e7d7ec552fc0bd742dc3e
TTGGTATGCTTCGTTCCGGTTACGTATTGCGCAATTGCTGAAGAAGTTGTCCCGATTGTCTTTGTGACCACTCTTGCCTGTCGCTCTATCTTCCAGTTACCTTGTTACGACTTCACCCCCCCAGTCATGAATCACAAGTGGTAGCGCCACTCGAAGAGTTAAGCTACCTACTTCTTTTGCAACCCACTCATGAATTGACGGGCGGGTGTGTACAAGGCCAGGAACGTATTCACCGTGGCATTTCGGTCACGATTACTATATGATTCCGACTTCGTAGGTCGAGTTGCAGACTCAATCCGGACTACGACGCACTTTATGAGGTCCGCTTGCTCTCGCGGTCGCTTCTCTTTGCTTATGCGCCATTTGCCAGCACGTGTGTAGCCCTGGTCATGCAGGGCCACTTGATGACTTGTCATCCCCACCTTCCTCAGTTTATCACTTTGCTTGATCTCGCTGGAGTTCCCGGCCGGACCGCTGGCAGCAAAGGATAAGGTTGCGCTCGTTGCGGGACTTAACCCAACATTTCACAGCACGAGCTGGCAGCCATACACAGCACCTGTCTCACGGTTCCCGGCACATTTCTCATCTCTGAAAACTTCCGTGGATGTCAAGACCAGGTGGAGTTCTTCGCGTTGCATCAGATTAAACCACATGCTCCACCCGCTTGTGCGGGCCCCGTCAATTCATTTTGAGTTTTAACCTTGCGGCCGTACTCCCGGGCAGTCGACTTAACGCTGATGGCTCCGGAAACCACGCCTCAAGGGCGCACAACCTCAAGTCGACATCGTTTGCGGCGGTGGACTGGGGTATCTAATCCTGTTTGCTCCCCACGCTTTCGCACCTGAGCGTCGATCTTCGTCAGGGCCGCCTTCGCCACCCATTCCTCCAGATCTCCTACGCATTTCACCGCTACACCTGGAATTCTACCCCTCTACGGGATCCGGCTTTTGCCAGTATGTGAGATGCAGTTCCCAGGTTGGGCCAGAGTTTCCGCATCTGACTTAACAAAACCGCCTGCGTGCGCCCCTTACGCCCAGTAATAGTTCCACGATTAACGCTTGCACCCCTCCGTATTACCGCGGCTGCTGGCACGGAGTTGAGCCAGTGCTTCTTCTGCGGGTAACGTCAATGAGCAAAGGTGTGCTTTCTCCTTCCTCCCGCTGAAGTGCTTTACAGCCAGAAGGCCTTCTTCATGCACGCGGCATGCATCGGGCTTGCGCCCGATTGTGCAATATTCCCCACTGCTGCCTCCCGTAG
+
%#+/.//,3,20*+-1((&33,/05070,+#&%$/')/763/+)&%','*8*()(2**,/45,&+)+--&)')(,+.65156-01311567640',0-,6120(),&**,.-4-,.+-0/*'&#.23468;9)$$%$%&*2+,'--50()*/*+-('*-7''(-./481,/060/78/*30)00,%'(+)))&%'%&&-%464)-)*+/(+-/662.0.*37352,/11:32392.3--,23-+'&+%%'(+-2+-.*(%$&,21430/26:5)'&*+(**,005,+,-.974,5,1'2),.40/1.1..#'&&%$'&)),./3*+0+*+-..0&$-%**(*+51636:.-+0--./2139-:;,,/.')**-.,,,&%'*,92//575+0&$&*0745-(***)-,(''%').2:03:.,2;8<7644110;,)*2--0(,&%'%'$-,(/++/-(')-821***,(,3,7:76.6.-.%1'-**3+)('&+090515/0//9221;95202/*/2*-+/31;7.$$$$%$'%%+-,.,011874-&+*(*%+)/30.5651*+(+../*%&%$%*,,610*//8..,(&),+&./214+,4:86,,.(,--/814114**+2;889626*5.*+446%'+,++/32:0245/0///-33.(,*2,+'((,.,3.**+,485;2%'('%(&0,;<4-5.)'&'')(((-/03-254(347+664/+*+*3*,%()*&,$&')1)+(,,&+.*++0836+2-9/-('%)-+.)//-6*.5--.0.4-35+&&('&*&%('&*+),-(+.1635:87+--*.-*-.2372'+-,16..$%#'&%$$1+**)'*11;;:889+-.4+7+-94<878.)0/('-6+4+,''&2000/+*(.1+&*1,0(,.'+/)--/-*(-&$+,0/*3940,6446-+*'(*%'&*-550%,/--/+-'(%$*1257899666**+++2558/3'('()8(2**-432-+)'+./0+/,%(/40263894323-/')%%%$()03+(*+*+-*&0+-+&))..6/5-+(&$))-/30/23:28418-1930/1,.18-9+)#'*/&'/*&%)+5-2299:;76;5455'44..*.,,--),)(*++2&,&()-*(+++(()&(2+))07-(11-./&'&(&&%%%&(.-)),)+-+./72391+,%*(-*)(+**..+*.:'86--*%))16*&%1**+.317333/6570')&%'')16-66*,505
@61ee74d9-eae2-4b16-beb0-ba001c4f5855 ch=259 read=117431 start_time=2019-12-13T17:26:47Z barcode=BC01 runid=2c9cf7bc05858273f10e7d7ec552fc0bd742dc3e
CCGGTTACCTTGTTGCGACTTCACCCCAGATCGCCGGATCACAAAGTGGTAAGCGCCGCCAGTTTGAAAGCTACCTGCGCTGGCGCACGACCTCCCATGTGGTGTGACGGAGGGTGTGTGTACAGAACGTATTCACCGTGGCGACTGTGATCCACGGTACTAGCGATTCCGACTTCATGGGTCGGTTGCAACATCCGGACTACGACGCATATATGAGGTCCGCTGGGTCGCTTCTGCTCTTTGTATGCGCCATTTAACTGGCACGTAGCCCTGGCCGTAGGGCGGTGACTGACGTCATCCCCACCTTCATCAAGTTTATCTGCGGCGTCTCTGAGTTCCGGCGGACCTGGCAGCAGCAAAGGATTCAGGGTTGCCGCGTACGTTGGGACTTAGCCCAACATTTCACAACACACGGCGACAGCCATGCAGAAGGCGCAATCATCTCTGGAAAGTTCTGTGGATGTCAAGACCAGGTAAAGTGGCTTTGCGTTGTCAGATTAAACCCACATGCTCCACCGCGTACTGCGGGCCCCGTCTTTTAACCTTACGTACTCCCCAGGCGGTCGACTTAACGCGTTGTCGGAAGCCACACTCAGGGAACGCCTCCGATCAGCATCGTTTACGGCGTGGACTACCAGGGTGTAATATCTAATCCTGTTTGCTCCCCACACCGCGCAGGCGTCAGTCAATACCGTCAGGGCCGCCTTCGCCACCGGTATTCCTCCAGATCTCTACACTTTTCACACCTGGAATTCTACCCCCTCTACAGGGGCTTGCCAGTATCGGTGCAGTTCCCAGGTTGAGCCCGGGGAGTTTCACATCTGACTTAACAAACCGCCTGCGTGCGCTTTTACGCGCCGATTAACGCTTGCACCCTCCACCGTATTACCGCGGCTGCTGTGGCAGGTTAGCCGGTGCTTCTGGGTAACGTCAATGAGCAAAGGTAATGCTTGCCCTCCCGCTGAAAGTACTTTACAACCCGGTAGCCTTCTTCATACGCGGCATGAAATTGCATCGGGCTTGCGCCCATTTAATATTCCCCTGCTGCACCCGTAGGGCAAGACACCAACAGAAGGTTAACACCGTACCGACTATTTCTAACTGTAGCAATACGTAATACC
+
:)6)4/,00.5-.5',./2420,262'''&),&'$+&/.-).*171/-)(''%&'*2%'%$)*/&%*('')0(.)&%'&(*(+)%%#%&&,+'+40--,'153966200,()**),40.)*,142+.0)*()0212;77471&'&)('))-/,*+.&5%*0+1354;;860-//3/01+-(*+()+('*,*),+.2/4--')++,423/*+*&(+)/-,./'&$&)%+--//7/6,+))*0/+,6*++*/3---(.()$%&&#$$##%145./7841++&&%$''(%%#'*./579991392,12--)$(--.),98012(()**%'&)+,&)%%'21.)+%(.,52/*5*(*.),/.1(.+&&%#%((*+5&(%&(&$#''*'-+)'&&&''7/)./1.22),%&(%(&(&)***++*++05./+,%&'*+(($(-6-/++*+(*2.48//-:/..+-735././3-/46/52100*'&%%$&)*&')'+%&'&$)0)3-%-.)&)+,,201*',&%$(&#'#'*/;1850+*+'',/+'%%%%$#$),*/+086-)((''*(''$$)%,&,*(*'(%*,&*)*(+,&(#((*'&-*%%(*+.,2,&$*0++))(('-:8,1-60-11901+,.2,1,(,%''(&*+312;8:9551;/-0.656,'+*-2&&$(&%,015.+,+$&$'$(**),/08338+.94<6989-.+&*(%*&+'**'-)++.)()()#((*,+*),+.1242322314206661)-.'*%&)(&'(,(-(&(--43),*$&$(+-140-380:00*93))(*(%%0;-+,,'/1*+-+.+0.336)(+)..,.-/33.-+--,($%&)'*)'(/2/60.-,-(*)-42/,-&**+,292151***+)-443/%(&'&35.4--.2.24)$%)'(),-,.6/344193213144).-,+(+)(.+*,1-*.5-)+,-0,*((%.002((+.30,%)&&(-).10583,4--)-,61%%$&'$&%''')**50,.-'*..44(,/'*,*-17602/*),+))(/*'*''*0-121)%)*-..*),*.//52.-'($&&%%(/54.+)%$$'%%#%&.(+(*--00(1.)+$$$$#
@33cf5a1f-d812-463b-b932-390ff1aee8cb ch=140 read=107675 start_time=2019-12-13T17:26:46Z barcode=BC01 runid=2c9cf7bc05858273f10e7d7ec552fc0bd742dc3e
TTGTTGTGCTTCGTTCCGGTTACGTATTACTTTGGTGCTGAAGGTTGTCCGGTGTCTTTTGTGATTGTAACCTGCGCCCGCCTCGCTCTATCTTCCCGGTTACCTTGTTACGACTTCACTGATCATGGATCACAAAATTGGTAAGCGCCCTCGAAGGTTAATACCTACTTCTTTTGCAACCCACTCCCGTGAACGTGACGGGCGGTGTGTACAAGGCCAGGGCAATATTCACCGTGGCATTTCTGATCACGATTACTAGCGATTCTGACTTCATGGAGTCGGGTTGCCAGACTCAATCGGACGACGCACTTTATGGTCCGCTTGCTCTCGGAGTCGCTTCCCTTTGTATGCGCCATTGTAGCGCGTGTAGCCAGCCCTAAGTAAGGACCGCTATTGACTTGACGTCATCCCACCTTCCTCAGTTTATCGCTGGCAGTCTCAGCCCCAGGTTCCCGGCCGGACCGCTGGCAGCAAAGGATAAGGGGTTGCGCTCGTTGCGGGACAGCAACATTTTCACAGCTTACGAGCTGACGACAGCCATGCAGCACCTGTCTCACGGTTCCCAGGCACATTCTCATCTCTGAAAACTTCCGTGGATGTCAAGACCAGGTAAAGGTTCTTACCAGCGTTGCGCATCGAATTAAACCACATGCTCCACCCTTGTGCAGGCCCCCCGATCAATTTGAGTTTTAACCTTGCGGCCGTACTCCCCAGGCGGTCGACTTAACGCGTTAGCTCCGGAAGCCACCTCAGGGCACAACCTCCAAGTCGACATCGTTTACGGCGTGGACTACCAGGGTATCTAATCCTGTTTCCCCACGCTTTCGCACCTGGGCGTCAGTCTTCGTCAAGGGGCCGCCTTCGCCACCGGCGGTATTCCTCCAGATCTCTACGCATTTCACCGCCACGCCTGGAATTCTACCCCCCCCCCTCTCTACGAGACTCAAAGCTTGCCAGTATCAGATGCAGTTCCCAGGTTGGGCCAGGATTTCACATCTGATAACAAACCGCCTGCGGTGGCACCGCCCAGTAATTCCGATTAACGCTTGCGCCCTCCGTATTACCCGCGGCTGCTGGCGCGGGTTAGCCGGTGCTTCTTCTGCGGTCAACGTCAATGGAGCAAAGGTATTAACTTTGCTCCCTTCCTCCCGCTGAAAGTACTTTACAACCCGAAGGCCTTCTTCATACACGCGGCATGGCTGCATCCAGGCTTGCGCCCATTGTTATTGCAGTATTCCCCTGCTGCCTCCG
+
&)),(%*-.29226:1,-0,9-..6,3/'+//2&++.04).)&)/2.-/'2*401/076++,+$/(*(,.1.*$###&)%%$%&&/146/89904.*,1.924517-//+../12;31.,*+,/,378422-.-..'*))-/1*))+570080//,./+0&('*/,).1:31::--51/19-'**18/&/((&$'),01-99556..1(-&+0/0,10-1*&(&$&)13766624/5..-9,.154//&(*0-9/./0110-3:22,(+/1:101-$&((&../1)&&%*.0041<38)3-+-/2%+&(/78/-,,-/-*,+-+***&%*&&*+4+..4-8.-41*--/,/.27+8,(%$%%$++**(%'+'++03()*)')*(-5/85(%(&(,)&%*''&%).--/07/-285:7,/4011;.,*+&*+/70128777$&(((&$&65915)+,3,6932,%'2*2-+',/4'2,-*/'--++-4./-1113260%.-4%$&#('**-.98**,-+()**+,((.005-11/3,-/0()%'$&/)./*+5733-0/275./)(+.,+.-1:7554987631378105186478;64+01281499804.31*).+5,)/%)1)*/,1,*+&)))+*)/./0<54/()*+-005521/'(.)-'0#)*4.656*('+++(-25--,4:<+303/6.-+/)10((23-2+,)-.79*7662313-1,-,0-.1.,/,6+2*,-$,2(**(-(-810,0488:28*3*24567876967;7/-0/.,//41012491-)&/*-011/401.-.8,456/())'.*++13.3545,/66,/0--+,-018:1(.//**((*-+22578-/3,6(++,-;;;620**)/21155264649;/,'-/&''%().312)*)31.)*5/581398-/***'*&.,,/-,0)'+)%**1039,--.0921//-/)65;71),+2040.)3+&.7-1:2/)+.05,--00044757:./,)**(%%%%%$)((*)($0/436:81//393972//,'+*.67-/31422500;10/50//88/:+*',,8.8-,,18+:-+,:.::<721-''&%&(114,2+++)&')-5'.).-14.-*-14'++,0(-,1.-.2/(-01,2'%'&%&''%&*&*(')++*)),.714;8371-$,()(2*'(,('%&(().+'-((((&*)+4)*05*,,%)%"&%$()/).6-(&%())/.,47)
@6457ee77-ae15-4d18-8939-7eb086abaca7 ch=88 read=274554 start_time=2019-12-13T17:26:55Z barcode=BC01 runid=2c9cf7bc05858273f10e7d7ec552fc0bd742dc3e
CTCCTGGGAGGCAGCCAGTGGGGAATGTGCACAATGGGCACCAAGCCCCGCAGTGCCATGCCGCGTGTATGAAGAGGCTAGTTCCTTGAGCCGGCGGGGAGGAATGCGAGTTAATACCTTTGCTCATTGACGTTACCCGCAGAAGAAACGCAAAGCTAACTCTCCGTGCCAGCCGCGGTAATGCAGAGGTGTAAGCGTTAATCAGGAATTACTGGGCATGCAAAGCGCACGCAGGCCAGTTTGTTAAGTCGAGATCTGTAGAATCTTGGAGGCTCCAGCCTGGGGACTGCATCTGATACTGGCAACTTGAGTCTCGTAGGGGAATTACAGAATTCCAGGTGTAGCGGTGGGAATGCATGGGAATCTGGAGGAATACCGGTGGCAGGCAGCCCCTGGACGAAGACGGCTCCGGAATTCTGCGAAAGCGTAGAACAAACAGGATTAGATACCTAGTCCGCCGTAAACGATATCGACTTGAGAGTTGTATTGCCCTTGAGGCGTAGCTGGGCCTAACGTTAAGTCGACCGCCCACCAGGAGTACAGCCGCAAGGCCTAAAGAACTCAAATGGAATTGACAGGGGGCCCGCACAAGCGGTGGGCATGTAGTTTAATTCGATGCAACGCGAGAACCTTACCTGGTCTTGACATCCGCAGGAAGTTTTCAAGAGATGAGAATGCCTTCAGGAACCAAGTAGGACAGGTGCTGCATGGCTGTCGTCAGCTCGTGTTGTGGGAAATGTTGGTTAAGTCCCGCAACAGGCGCAGCCCTTATCAGCATTTGCCAGCGGTCGGCCAGGAACTCAAGGGAGACTGCCAGTGATAAACTGGAGGAAGGTGGGGATGACGTCAAGTCATCATGGCCCGCCCGACCAGGGCTACGTGCTACAATGGCGCATACAAGAGAAGCGACCTCGCGAGAACAAGCGGACCTCATAAGAGTGCGTCGTAGTCCGGATTGATCTGCAACTCTGACTCCATGAAGTCGGAATCGCTAGTAATCCCGTGGATCAGAATGCCACGAGTGAATACGTTCCCAGGCCTTATGCACACCGCCCGTCACACCATGGGAGTGGGTTGCAAAGAAGTAGGTAAGCAACCTTCGGGAGGGCGCTTACCGCTTTGTGATTCGCGGCTAGGGTGAAGTCTAACAAAGGAATGAAAACGG
+
)-12*-(*'-0*&))((*-/77),-,08/.&$+,')92,(0,0+)/3,&$''*''%&'+.42+.0346023,+(&(++,'//1($'%&$#$&$'&'.-''('%*)()$%((6-6+(+&')'%&&*-/2.-..022682.000/,&('&%%-%&'&&).+,,/+/1+.%'%%&*6--)+,11.'&%/())'&%)((...5,0(*&+*(+..+-./6+)%'$$+**'(+)&)',,./-')+5:2'.316*/3%'')2')$))++2-'&&)*'++0102-*-90475'&**()+,4)*,.-//0(%((&%$&$)*+.0*7)+(+*$&'''+4,./4,9((2...0)-,-31.(&((*),).--/'++0353,,*'1--3+%&)(++$&--)(+0//+27.8))0*+''&''-/--.,0-///2%))(')*/)+')-/6)63+/'4)/.113+(%%&--0*.1..2981///*440**+''%'%')-,+&*((/70.81)13,-.12211+*,''(%*'*/02,02-./($&$##*&,+*'('%-*+3.-/0034)-,/,)')*+.627:2/*)(,,-'2)1593)11'#('),,*+*-)--*)(*(($+)80257:10.0%5.$1'*&&&''()-++.0-230/+0..1642,&,&0.-),,571-(+'(,-70+'-),/,01-,&&)(*(-&'%*)*0-2'+),.7656685:67634,-.+-++-+2//6--),)-+).)0(-,+514,0/5+(+.(4-20.%-*)+2,12013**,)-.(%,&#%&,7/,-,-)'+*(..02**'*)%**56894/..-0029:6995/&+'*-*(&(15*./,*)*,*(*+1674,/06286'++)')-:23986)()&&*(,+33967721322-322((*&*%&*+368903/)))'&$$&)&8579772-1.&%')--)23%*%,.6+)/&2'%$++'&&(',*+$')334/'%$*)(+-*7.956,,2(+./61-*-*+:;;973,',)(-&$''$&((*5223+.)-)+',233/3&)%-+..1-+/03,.2.0-12'3&31+*-'.2093334,'))(*-+(()+())8/:485-/('&'&(&*+...0**,-/-1-/160&'*0.0+,-,(((,)++'($$&'''&&,))((*)(+1
@991332c4-71ac-425d-b26f-0fe687f7e65b ch=17 read=56763 start_time=2019-12-13T17:27:13Z barcode=BC01 runid=2c9cf7bc05858273f10e7d7ec552fc0bd742dc3e
CTCCTGCAGAGGCAGCGGTGCGTATTGCACAATGGGCGCAAAGCCTGATGCAACCATGCCGCGTGTATGAAGAAGGCCTTCCGGACTGTAAGTACTTTCGGCGGGAGGAAGGGTAAAGTTAATACCTTTGCTCATTGGCGTTGCACCCGCAGAAGAAGCACCGGCTAACTCCGTGCCAGCAGCCCGGTAATACGGAGTGCAAGCGTTAATCGGAATTACTGGGCGTAAAAGCGCGCAGGCGGTTTGTTAAGTCAGATGTGAAATCCCCGGGCTCCAGCCTAGGAACTGCATCTGATACTGGCGGCTTGGAGTCTCGTGGGGGGGGGTAGAATTTGGAGTGTAGCGGTGAAATGCGTAGAGATCTGGAGGAATACCATTCGGTGGCGGGCAGCCCCCCTGGACGAAGACGGCGCTCAGGTGCGAAGCGTGGGGAACGGCGGTTCGAATACCCTGGTAGTCCCACGCCGTAAACGATGTCGACTTGGAGGTTGTGCGCGAGGCGTGGCTTCCGGAACTTAACGCGTTAAGTCGACCGCCTGGGGAGTACGGCCGCAAGGTTAAACTCAAATGAATTGACAGGGGTGCCACCAAGCGGAGCATGTGGTTTAATTCGATGCAACGCGAAAGAACCTTACCTGGTCTTGACATCCGGAAGTTTTCAGAGATGAGAATGTGCCTTCGGGAGGAACCCGTGAAACTGGAGTGCTGCATGGCTGTCGTCAGCTCGTATTGTGAAATGTTGGGTTAAGTCGCAGCTTGAAGCGCAACCCTTATCCTTTGTTGCCAGCAGTCGGCCGGGAACTCAAAGGGGCGCTGCCAGTGATAAACTGGAGGAAGGTGGGATGACGTCAAGTCATCATGGCCCGCTGACCAAGTACGTGCTATTGGCGCATACAAAGAAGCGACCTCGCGAGAGCAAGCGGGCCTCGCATAAAGTGCGTCGTAGTCCGGATTGGAGTCTGCAACTCGACTCCATGAAGTCCGGAATCGCTGGTAGTCGTGGATTGGAATGCCACGGTGAATACGGGCCTTGCTTTTACACCGCTTTAAATCACCACCATGGGAGTGGGTTGCAAAAGTAGGTAGCTCTTAACCTTCGGGAGGGCGCTGCGCACAGCCTGATTCATGAGCTGGGGTGAAGTCGTAACAAGGTAACCGG
+
)(.60*4)-&.*,$*()*(%%$*%+)'))+/7336,)'&,6*,0:,.06)(''(1-6489-0542/./-.,',+-3/7527'(*(&-****))+*2.-*'+)+/0+10*'+)()+30*,1081565271*.23'0'*&&%(-$)'+/-'+((++$(&$&+-///-.07/00/&,)/+*%*'-.4)('('%)(+'&&%((558688881710.3.-2-+,03945222981*))*'*-045036:/*/726-38-01:8612360156+(),*-4')&36,'11074700//00/././,1)%&%%$$+($&(*42*1)-/.+,32,+)')',.*,+(**+,,-.1950-1/*+..+(()(+-/78/.1.57-,-)&&&)-4.5.-&.00%3414::0,371.(,.*,:652.102368/-,*))()-0087-)(+*-,*134%&$'(-0:1,2:9871:-)'+).5457:/1/*)*,+--+-+1,,,*/.+,*+''''.7.14-/*))'*,*(%()*.*).130823043//0..360358.&())/1/5045*++.--37614579+*+(++.,.-&**)%'%*)$)'3-230*()**1*-*40:756686.+1.13/,)('*0*'(-,226139679985:53122,('&$(*/9;470,--//52)/./0468;706-8-))'.+/;2--,--&()*(&+/0796511*%%&'--/130122210%*2,.//56--052653737446*,-%'&%%(&().-,)+(&&(',81-61(.536:245/44/+-0,4990922749*,**%(%%))./-/--019:/2/00'((*,,+-*.3./556528(0*13133./2739*%(%&+/,-(%%&((*))')&+)/127984669'%'&&(+/3933,3*)*&*+9:26../0/*+(+++22*+.,/017++/939(')'/+*,)*+-+)(()+.20&*(-*(2101.//(/,.412*,.&'%%&*+.0..(0'')+//-3)+1086018+*-++*-'(&##)**'&'(+,$%&&#%'')++,'%+1.783/(')**++1,./40+'+'.-**'*')+''&)-*93-:8/,2/-)*+$&&(('(),&*,10*'$$%&*..(*+)+'(+(*104*)0(.+5-368853
@5b2aa71a-5766-490e-83b7-4e3f616536ba ch=251 read=219508 start_time=2019-12-13T17:27:11Z barcode=BC01 runid=2c9cf7bc05858273f10e7d7ec552fc0bd742dc3e
CTCCTACGGGAGGCAGCGATAGGGAATTTTCGGCAGTAGAGCCCTGACCGAGCAGCATACTTCGTGAAGGAAGGAAAGGTTTTTCGGATTATGAAACTTCTGTTATAAAGGAAGAACAGCGGCTACAGAATGGTAGCCAGTGACGGTACTTTATTAGAAACCGGCTAACTACGTGCCAGCAGCCCGCGGTATTAGCCCGTAGGTGGCAAGCGTTATCCAGGAATTGTGGGGCGCAGAGGGCCAGGCAGCAAGGTCTGTGGTGAAGCCTGGGCAACTGATAAGCCATGAGAACCAGGCAGCTAGAGTGCAGGAGGAGGATCGTGGAATTCCATGTATAGCGGTGGGAAATGCGTAGATATGGGAGGGAACACCAGTGGCGAAGGCGACGATCCTGGCCTGCAGCTGACGCTCCAGTCCCTCAATAGGATTAAGATACCCTAGTAGTCCACGCCATGAAGCAGTAGGTACTAAGTGTTGGATGTCAAAGTTCAGTGCTGCAGTTAACTTTTTAATAGAATACTCCGCCACCAAGGTACGTTCGCAGGAATGCCAGAGCTCAAAGGTGTGGGGGGCCACACAGGCGAGGTGGAGCGCGTGGATTCGAAACAGCACTTGAGAGAACCTTACCAGATCTTGACATACTCGCAAGGAGACTCCCAGAGATGGGAGAGAGAGATAGCTATATGAGATACAGGTGGTGCATGGTTGTCGTCAGCTCGTGTCGTGGGATGTTGAGTTAAGTCCCGCGACGAAACTCAGCCCATATCGTTAGTTACCATCACATTAGGGTTAGGGACTCTAGCAGAGACTGCAGTGACAAACTGGGAGGAAGGCCCAGGGATGACGTCAAATCATCCATGCCTGCATGGCCTGGAGCTACACGTGCACCACAATGGATAAGATGCAGAGGCAGAAGCCCATGAGGTGAAAAACCAAGAGCCATAAAACCATTCTCAACAGTTCAGTTAGCAGTCTGCAACTCGACTACATGATTGGAATGCTAGTAATCGCGAATCAAATATCGCGTGGAATACGTTCTCAGGCCTTGCTGCCGCCCGTCACACCACGAGAGTTGATAACAGAAGAGCCGGTGGCCTAACCCATAGGAAGGGGCTGTCTAAGGTGGGATTGATGAGTTGGAGCAGGA
+
--/3-)/'31)*/)$$#&(,')-)'-)583+'++*$-%','/;,--24*'+%-*%**()',(')1002.0,)((,0+*,199922,4)0-+.,.70,-500(0,*,582-5-8--2/(,)(*(&()).(.)((((*2.$*+-,1,5.,($$%))*)(/-&+*2--.5145.0(0(())*))*34)(**&+&&%&%*(&'),)&*((&-,*,..90//*)())&-'$$(+,.***()(),+/'(,,*&()'(,-331+0&)(%')&*52&&$%(,+.-./,+*4/01-)'*&,,,',)())++,/34454/0)()(+*)++)*)10040/60-,)'%%)0/63//%-,&')+)-,-++$&'.,'*-)%..324))005-&'-',-.33...,+'*,/.,-2-&''((,)*)-,+-%&%$$'&%(&45/11.-*-.,07+(%&/))+1-')(/+(+'2/(,((,*0)-*..24*.(08/80,'++-8..1:.)%*(-/10)+/.0+'('&&&,100*)&($))-0*.*),,,))&%%$&-2($$%%)(/*+*-,,')*&))*('(+.'&,11+$&%#%&')&-(('*)'+,'*++,/2,-(*),$&,)++,-&&%#%%%((',,(($&)))+)-+0*'$&%'%')0&&)*)*%&$+*/'&())*,527)))))'')+1023332/++))..,,4,/--597566624.7/12/01+3455,..15-1+6602&4,%#(+-2.0-13(*022,())%&%&&'+/.'*)..',/'(&,'+0454-))1**)))-0*.3.231/*&&%%'&).-)*,')0..1/)'(*38('+)&*),-0+%03)012344-,87*.1))-*'')-(%#$$%)'.7,.,*(*,''%''*)*%))*+1;657..'%(%'%'''%&&&)(-.)-4(&(++,-,*.31.-)'')$'$.4+-58:879899441(%+-35:5)1.8&+%*-22.%0%'(-,/.3668763-/7+2*+)&')')*''*0&')*,+*(,(&$,,+.(,('*'').034601%0/2601*%$#))1471,..((&*'%'(%)(&+)&$&)&'$%((&(&-.'/52606/-,25,%#**.,)/*&%&(%*,)1+'(/),/(,0++,,,%2..,&%$(/.-
@206b86a8-e545-4fd9-84d4-f98ec10f0402 ch=272 read=15207 start_time=2019-12-13T17:27:11Z barcode=BC01 runid=2c9cf7bc05858273f10e7d7ec552fc0bd742dc3e
CTCCCTGCGGGAGGCAGCAGTAGGAATCTTCTTCGGCAATGTGGACGGAAGTCTGACCGAAACAACACCGCGTGAGTGAAAGGTTTGGATCGTAAAAGCTGTTGTAGAAGAACGAAGTGTGAAGTGGAAAGTTCACACTGTGACTTACCGAAAGGGACGGCTAACTACGTGCCAGCAGCGCGATAACCGCCAGGTCCCCGGCGTTATCAGATTTCGTAGGCAAAGCGACGACGGTTAGATAACCTGAAGTTAAAAGGCTGTGGCTTAACCATAGTACGCTTTGGAAACTGTTTAGCGAGTGCAGAAGGGAGGGTGGAATTCCATGTGTAGCGAAAATGCGTAGTCATATGGAACACGGTGGCAGCAGCTCTCTCTGGTCTGTAACTGACGCTGAGGCTCAGCGTGGGGAGCAAACAGGATTGGTATACCTGAGCGATGCCGTAAACGATGAGTGCTAGGTGCTGGGTCACTGGGACTCGGTGCCATGCTACAGTAAACTGCTCGCCACAAAGTACACGACCATAAGGTTGAAACTCCGAAAATTGACGATTTTGAAAGCGGTGGAGCATGTGGTTTAATTCAGCTGCGAAGAACCTTACCAGGTCATGGGCATCCCTCTGACCGCTCTAGAGATTAGAGTTTCCTTCGGGACAGAGGTGACGGAATTGGTGCATGGTTGTCGTCAGCTCGTGTCGTGAGATGTTGGGTTAGTCCGCAACGAGCGCAACCTATTGTTAGTTGCCATCATTTAGTTGGGCACTCTAGCGAAGACTGCCGGTAATAAACCCGGAGGGAAGGTGGAGATGACGTCAAATCATCATGCCCATGACCTGGAGCTACGATGCTACAGCAATTTTAACGTGCCCGAGTCGGTGACGGCGAAGCCTTAATCTCTTAAAAAAACCCAGTCTCGAAAGTTCGGATTGTAGGCTGCAACTCGCCTACATGGTCGGAATCGCCCCAATGTCGCGGATCAGCTGATACGTTGAAGTCGAACTGAATAATGATTGGGGGGTGAAGTCGTAACCGTAACCGG
+
*,/3(')+'0,&/..22320,/-0*-,..+(*+)47,9,)+)*/0211*1))*0566,*-).--.*(++'')-*)(%&)-)(+*0*((-.+*,/65*&'.-11,+(%)*&.3,-,)+*+/.+-*+,6078,1-,*+(**'(()*(()+,*+3-&-6/200-,-70632+1+00+++().'.+%)*&,.%$%&*.*-)*'((.+09333.-+/4.('(%%&'()(%''%&&$-.343+')&&&&++)'('+4-51)(%%%%('.-,00413694200/(,/7++%*/))978<./$)'+,657.-2,+1(%))&+-,.,0.2;332101*..+',-.+,/.+)'&$%))-,)'%#%))1.1.')$%&$$)'))-0,-1658664,++*,513320.3,)*((-.03,4+*.27;16'31+01')*++(,.-*'%&&#'&)+137:))1110.+-+++,2.-)%'(*)(&#(',4/*%)(*)+*,/$&$%%()%*+-,%)&())*(-0.008/)/),'),//*$%*.+-,3,-.*)--''+10/+6/2*/#(&%$%)()*,.854-/)-/1-*-64<.5.6:7$'%$%&(09(+5971:00:1430&#%'+)./21:4/26559:257550-)''1'-(&,+65-..61.3715')(++./271(*&+&.*5./-.)..3))/466.,//0662562.,,*,753;1925722091'-0865336'3+..+&'2,&,+%',,+/80012:;:1,4.59:92244466601'),994955651:23;;:4*3.+./(,0/061*')30355333488,-.:96:214/)/.//5/02()))**))..55/+)%&$$'(('#$%))'(%&')+,,02/003377+1,+-&&*)5-11-2/7238;:,35-$(((-2+,,-,-6/150/8.0.11344829/0/23---+21.0.1.,0,-23/*-,*&)'./1-+2'*%$###%'%&'%'##$$#(%$##$'$$$##%&'&,-.0598.++/+++100,++&(,/76977
@d212812a-4329-46a9-b182-158cf8850f22 ch=339 read=121571 start_time=2019-12-13T17:27:10Z barcode=BC01 runid=2c9cf7bc05858273f10e7d7ec552fc0bd742dc3e
CCATTTACCTTGTTACGACTTCACCCCGATCATGAATCACGAAGTGGTAAAGCGCCGAGTTAAATACCTACTTCTTTTGCAACCCCTCCCACATGGTGTGGGCGAAGATTGTGCAAGGCCCGGAACGTATTCACCGTGGCATTCTGATCCACGATTACTGGCGATTCCGACTTCATGGAGTCAGGTGCGAACTCAATCCGGACGACGCCTTGAGGTCCGCTTGCTCCTCTCGCGGTCCTTCTGCTGTAGCAGCATATACATTGTAGCGTGTGTAGCCCTGGTCGTAAGGGCCGCCAGTAATGACGTCATCCCACCTTCCTCCAGTTTATCGCAGTCTCCTTTAGTTCCCGGGCGGACCGCTGGCAGCAAAGGATAAGGAGTTGCGCTCGTTGCGGGACTTAACCCAACATTTCCCACAACACAGGCGCTGACGACAATACATGCGCTTTTCTGTCTCACGGTTCCCGAAAGGCATTCTCATCTCCTGAAAACTTCCGTGGATGTCAAGACCATTAAGGTTCTTCGCGTTGCATCAGATTAAAACAGCGCTCCACCTTGCGGGTAAATCAATTCATTTGAGTTTTAACCTTGCGGCCCGTACTCTGGGCAGTCGACTTAACGCGTTAGCTCAGGCCACGCCTCAAGGGCACAACCTCAGCCGACATCGTTTACGGCGTGGGACTACCGGTATCAATCTGTTTGCTCCCCACGCTTTCGCACCTGAGCGTCAGTCTTCGTCAGGGGCGCCTTCGCCACCGAGTATTCCTCCAGATCTACGCATTTCACCGCTACACCTGGAATTCTACCCCTCTACAGGACTCAGAAGCTTGCCGGTATCCAGATGCGAGTTTCCCAGGTTGGGCCAGGATTTCATCTGGCTTAACAAACCGCCGCCGTTGACGCCCAGTAATTCCGTTAACGCTTGCCCATCCGTATTACCGCGGCTGCTGGCACGGGTAGCCGGTCAGCTTCTTCTGCAGGTAACGTCAATGAGCAAGGTATTAACTTTGCTCCTTCCTCCCTTTAAGTACTTTACAGGCCTTCTTCATACGCGGCATGGCTGCATCAGACGCGCCCATTGTTCTTAATATTCCCCACTGCGCCTCCGTAGAG
+
0-$).+'(*((%)(%'*&*2;71651*''6646.3+*.$%),,)+)/+/2(%%$&%&'''-24*)*17.255952:;30764622+),1,&)&&&'%'$&'.,-*%($,&&,$+/50814,.2).,*,,/:0/0;277:6.6:.,..11-*,-023()'&(,/479432&118/&*((''(+(*//(()*,,23(4+-/.3+,(')(*#$$&'((+05,-0.-.533,,'*)$'&)*%&())#$))('((&%&$%%$$()26)&#)')/*.%&((*1.),7650-1+()'('%'%%''&'').-'*)&'*2,&,3.77701/.25<956('(%&+1171.7*$*428/***(*-7147-*+(0//'00:.0/764'+*$'2-+-/.00./50.+73/+,(,'+)(**/*09*--($)+(..6%.)($&&('')'20'''(&)$&%&''(&$%#,-*-')(:7.:+'&'-,$(*%'+/00,,**+((')23/.01*(*10630)*'(-++2.&-(&%%+-600675533-./11.&(+'/+42*)'(*((%''$'&&&))&*%$$(('',12-,'-/2**(25-%&#&&*)()+.63+'1*./-%%+38,882,'++.14201/43,+,,-$'&&,-035864-1,30-(*,(.-,+(*.7666/00/-93'+,-+)(',+)13.7+%'0*,+'&)-+)170-01620,),)*-382*+*1,+,'.4000/0988/.*)+*.11*-*1105-,.+(/*('*++8954.2**+1321,--.-5;:135.++/%((,'&%+/&5*6-(-0,,)+**5%(20478-$*)#$%$'.,+/./-*))-3:8,'''+4*15,*/5383::6:+2.,0;71053+&#%$$*+34;<:;784'()())%#%%'*-*)+-45923+&+%('&%$#$'()'*.*%%%''*,2+,0../44./*)$&')%*&&)1+/-)$#'*.,40/,+,(,1+,,++2525-,()+/,-)&&.'%$')0/&+-03233.101%%,$*+'(%*46,))),*+0.3119.+++++--42,.'-,),.((+&'*0,.--9:)/,%*+&&%**-+20656/%()(*(*,*0-()()('
@3c7de194-b11f-40ac-8a1f-18189bc51984 ch=2 read=50088 start_time=2019-12-13T17:27:23Z barcode=BC01 runid=2c9cf7bc05858273f10e7d7ec552fc0bd742dc3e
CTCCTGCTGGGAGGCAGCAGTAGAATTTTTCGGCAATGGGGAAACTACAAACCGGTGACGCCTACCGCGTGTGAAGGAAGAAGGTTTTTGGTTATGAAACTGTGTTGGAGAAGAACGGCGGCTACGGAAATGGTATGCCAGGTGACGGTGCTATTAGAAAGCCACGGCTAACTACGTGCCAGCAGCCGCGGTAATACGTAGGTGGCAAGCGTTATCGGAATTATTGGGCGTAAGAGGAGCGGAAGGGCGGCAAGGGTCTGTGGTGAAAGCCTGAAGCAACTGTTAAGCCATAGAAACCAGGCAACAGAGTGCGAGAGGATCAGTAGAATTCCATGTGTAGCGGTGAAATGCGTATAGATATATGGGAGAACACCAGTGGCCCGAAGGCGACGATCTGGCCTGCAACTGACGCTCGAATCCCGAAAGCGTGGGGAGCAAATAGGATTAGATACCTAGTCCACGCCGTAAACGGTGATGAGTGTTATAAGTGTTATCAGAAGTTCAGTGCTGCGGATTAGCATAATGAGTACTCCGCCTGAGTAGTACGTTCGCAAGAATGAAACTCCAAAAGGAATTGACGGGGGCCCGCACAGGCAGTGGAGCATGTGGTTTAATTCGAAGCAACGCGCGAAGAACAGGTGCTGACATATCATAAAGGCTCCAGGATGATGGAGAGATAGCTATATGAGGATACAGGTGGTGCATGGTTGCCGTCAGCTCGTGTCGTGAGATGTTGGGTTAAGTCCCGCAACGAGCGCAACCCTTATCGTTAGTTACCATCGTGAAGTTGGGGACCTGGCGGACTGCCAGTGACCTGCAAGCTACTGGAGGAAGGCGGGGATGACGTCGCATCATGCCCCTGCGGCCTGGGCTACACGTGCTACAATGCGTTGGTGCAGAGGGAAGCGAAGCCGCCCGAAATTGAAGCAAAACCCATAAAAACCATTCTCAGTTCGGATTGTAGTCTGCAACTCGACTACATGAAGTTGGAATCGCTAGTAATCGCGAATCAGCATGTCATGATGAATATGCGTTCTCAGGCCTTATGCTACGCCCGTCACACCGAGGAAGTTGACATACCCGAAGGGCCGGTGGCTAACCGCAGGGAAGGGAGCTGTCTAAGGTGGGATTGATGATTGGGGTGAAGTCAGCAACAAGGTAACCGGAG
+
,/551+*&+4.*,++246//1)'&'(7<;6.8<82:2035+*.*('&'&'%'(%'$(56).(%&+0*)''$*(--,'(*+,0./-+&%$()*.*-()2(')&'('(*++)/.,/55&2/&++,-1&)++,(+%($&'(*',+,,3+($$#%&-/23'+12-/0,,010010,&),*/..-,-0.134)71:2/2-+/030...,,**+(-(+,,,003,-/-*153741/.4-+*--&*)')''(+)((+)-)/3-//60//20(+,()/75825-.-*,+$)(,(,151620.35/423300-21.+,++-&'**-311.''*)')*-3.3,,*+&)%+)(*,*).'''-,/*(((+,-85669*-*)503::--,+(*&('-)+*/14.*)--6596:5785/---.26787'())2+(),20*+,.+/0,+&*6::/&23/.6,+133'$##%(+(%'&'&$),37-%$*'(*(''&%)(&(./-3,2.**+'$)))08867::976-),$,&'(*(',/)''%''()-'(472.)()'-2257797./2/++./101+)(*'144'./,6/:.44+*2,'.0)&,(()()('--051220/,*-/./319596)'/&.1)1)-'++,12,')(&,,&%%'((&'$(*)*,41-5127*+320,+**,0)())*4,1123531/',+.-210043154760,((/0*,5-13)22336-++++854345//,,446;66/029-+13/.*%*-893129*2)*+522510.9.092..)'%(%&,+*/2/,,0''((38786876+**)'+&$$'*.)-,*,+05-/5,3-21),/)/2367.))$&(5621.*/*'&##''/5049851))%&'0+--).21*))'&,,-),.,+(,.(*+*.((,.04.0*(&'())/).,(*-697294++.5:5.3:799664+15<606+)+',',43333,/-.,&&%&&)(**.-)1,3.3112**.&'+)(*/),+.,+-/,.),-/6$$/%0(*()*.'0.16412%0/0-**&%#'$#'&38/+.3+0,0,'$(&*)(3+*'$&%(-/+)')(,--.0/./1.,-451.-*'.,+1+/)&&(()2//01//03:8./)&'(*6350-5-++-+((+&)-0637602-1(3--3.'
@21910ccb-1c0c-48fb-848e-be21361517b0 ch=10 read=57992 start_time=2019-12-13T17:27:16Z barcode=BC01 runid=2c9cf7bc05858273f10e7d7ec552fc0bd742dc3e
CTCCTACGGGAGGCAGCAGTGGAATATTGCACAACTGGGGGAAACCCTGATGCAGCAACGCCGCGTGAGTGATGAAGGTTTTCGGATCGTAAAGCTCTGGCTTTGGGAAGATAATGACGGTACCCAAGGAAGCCGCGGCTAACTACGTGCCAGCAGCTACGCGGTAATACGGTGGCAGGCGTTATCAACACTGGGCGTAAAGGGGGGCGTAGGCGGATGATTAAGTGGGATGTGAAATACCCGGGCTCAACTTGGGTGCTGCATTCCAAACTGGTTATCTAGAGTGCAGAGGAGAGGAAGTGGAATTCCCTAGTGTGGTGAAATGCGTATTAGAGATTAGAGGAAGAACGCAGTGGCGAGCGACTCTCTGGACTGTAACTGACTGGGAAACGGCGTGGGGAGCAAACGGGATTAGATACCCTGGTAGTCCACGCCGTAAACGATGAATACTAGGTGTGGGGGTTTCAACACCTCCGTGCCGCCGCTAACATTAAGTATTCCGCCTGGGGAGTACGGTCGCAAGATTAAAACTCAAAGATTGACGGGGACCCGCACAAGTAGCGGAGCATGTGGTTTAATTCGAAGCAACGCGAAGAACCTTACCTACACTTGACATCCTTGCATTACTCTTAATCGAGGAAATCCCTTCGGGGACAAGGTGACAGGTGGTGCATGGTTGTCGTCAGCTCGTGTCGTGATGAGATGTTGGGTTAAGTCCGCAACGAAGCGCAACCCTTGTCGTTAGTTGCTACCATTAAAGTTTGAGGACTCTGGCAGAACTGCCTGGGTTAACCAGGAGAATTAGGGGATGACGTCAAATCATCATACCTGTAATGGCCGGGCTACACACGTGCTACAATGGCTGGTACAGAGATGCAATACCGTGAGGTGGGCCAAACTTTAAAACCAGTCTCAGTTCCGGATTGTAGGCTGAAACTCGCCTACATGAAGCTGGAGTTACACTGGTAATCGCGAATCAGAATGTTGCAGTGAATACGTTCCCGGGTCTTGTACACACCGCCCGTCACACCATGAGAGTTGGCAATACCCGAAGTCGTGAGCTAACCGCAAAGGGGCAGCGGCCGAAGGTAGAAGAGGGTCAGCGATTGGGGTGAAGTCGTAACAAGACAACCGG
+
.,3'$%+)2*)061045325312//,./++),*(%((,-)&)-,26+*+,00332328656;31,.''()--40..+/.8;507;8:96739)),-614*((,*(23(,*./070004140.-5-,'))&()+1%00.61-('&'()/0::6/-+*,$$&%%(&*..)&((*),/.(*4333600,,')(..5314459;.,*-*'-14::9;:9<::7.5.5/041::72+-&)26,,7((+.3157*.'*(/60.168554511.+6708:-9-,,4//+),-0600&)('&(*&('$)(,-.1..+&'(+/.*(-).3:756851,&(((*)*/1+*((-+5'+33$1$&/2:+()()594444253:443655:131+,'(())+$&'')+50/1('(,8;-6(75*-,+(+--47,-09:78830./18;::96+1++-/.:1.,/'//2-4.588,2;35),)'*(')*+/-01/58&%%&$+)-049'2)*;7732-*(('(%()*05+3(&&(+(,+2-<;:668/0,*)0.-.4/+65025/*++-/'''',-67)-0*3..0.2:;3:8:5-/.*,+...0346))112000440,+&'''--0547'))%*'/)(+,.3-5,+-(((+*11)39+6:8*4:3./4213.017+*).+500/,..;7913-,+,+122<4746713+$(+-.49618065*6,,**.3-1554('*)+)5+6.;0,-./:9-9&*+/*--03:609/6((-4,*(1.65651*)$'*+5299893/1,-121/./00/*&&+'%(,,-*./466978;877/6)&)(*%%$(%$'*('%1363220.*')*+466.52822;9866520.+,--:8878456:833++-/07-.*-+'(...-8;61773521314983)5.+4-+,%('&%'*0/+/240500067,+)(*343/,9.--&*,)41555:853345600,71,40./*7865:5020342''0574/5/.*+*+-/4:51;3105,+)-,0///,,-/6/3/030-37*(.*)*0()*22123645+206(,*-,-.22274-/12(/,.)+,%&*,*++,.0.&**+3/-/,/.-.8466573+*&+)1.047
@a7eb95f5-62c9-470e-9070-91132bda0ca8 ch=353 read=179975 start_time=2019-12-13T17:27:23Z barcode=BC01 runid=2c9cf7bc05858273f10e7d7ec552fc0bd742dc3e
CTCCTACGGGAGGCAGCAGTGGGGAATATTGCACAATGGGGAAACCCTGATACGCTTAACGCCATTGAGTGATGAGTTTCGGATCGTAAAGCTCTGTCTTTGGGAAGATAATGGCTTGGTACTGGGAGAAGCCACGGCTAATACATTGCCAGCAGCCGCGGTAATACGTAGGTGGCGAGCGTTATCGGATTTACTGGGCGTAGGGCGTAGGCGGATGATTAAGTGGGATGTGAAATACCGGGCTCCAGCAGGTGCTGCATTCCAAACTGGTTATCTAGAGTGCAGGAGGAGAGTGGTCCCTAGTCAGCGGTGAAATGCGTAGAGATTAGGAAGAACACCAGTGGCAGAAGACGACTCTGGACTGTAACTGACGCTGAGGCTCAGCGTGGGGTAAACAGAGTTAGATACCCTGTAGTCCACGCCGTAAACGATGAATACTAGGTGTGGGGTTTCAGCACCTCGTGCCGCCGCTAACGCATTAAGTATTCCGCCTGGGGGGGTACGGTCGCAAGATTAAAACTCAAGGAATTGACGGGGACCCGCACAGTAGCCCGGAACATGTGGTTTTAATTCAGGCAACGCGAAGACCTTACCTACACTTGACATCCCTTGCATTGCTCTTAATCAGGAAATCCCTTCCCGGGGACAAGGTGACAGGTGGTGCATGGTTGATAGTCAGCTCGTGTCATTGAGATGTTAGGTTAAGTCCGCAACAGGCTGTGCCAATCGTTAGACTGCACCATTAAGTTGAGGACTCTGAGACTGCCTGGGTTAACCAGGAGGAAGATTAAGGGATGACGTCAAATCATCATGCCTTATGTGTAGGGCTACGTGCTACAATGAAACAGTACAGAGAGATGCAATACCGTGGTGGAGCCAAACTTTAAAACCAGTCTTCAGTTCGGATTGTAGGCTGAAACTCGCCTACATGAAGCTGGAGTTACTAGTAATCGCGAATCAGAATGTCGCGGTGAATACGTTCGGGTCTTGTACGCACCGCTTCGCACCATGAGAGTTGGCAATACCCGAAGTCCGTGAGCTACAACCGCACGGCGGGCCTTGGCGAAGGTAGGGTCAGCGGTGGGGTGAAAGTCGTAACAAGGTAACCGG
+
,,3,--3*./*/1--/../3/88(/-6307/--0263486*)1+3<,--12-/'&%#0*/.0,&($%%((',*)&(+3(1+7/+)&),41+,(((((,(,2)21)/,/015.,.&)'('-'(++-&''%'(+.++,++(0('%-&,'%-/-../4794./*+.()'*&&).,/040,-+-4583/5,4,051+*,.12.+&&)*+/3685;:9;99914240276<98832')52023;)68758&,$)$*++-.68756:022993316-2-..64/../.+*,'&+*)(('&)*()0((&/.'&((29675;933494-,,*(0++/7.5-+**-08778662*))''%+20//.-09875/54.-,-,2/001.2537)&&&'1%)(+*/53-0*(++5++-1/380..)'*/30-..3:89;<13*'((+5335765:::20553.;13/&245936+,070/:546646/),%)'*''()+8582597:7868/++,/221013-))+.0/;;921/()'*-.315/5)18-39:80.-0+),*+01+0*0'*&*(&*-09;,795;.''&$)/-.0)+((%()*)*-5'))%%&&+*0&618)2,))*/+&,*,*1-:.5''((**'.3116030.69/.,+(()+,.3%+(+5:656544+.,('(&$(+((*-1566/-%+(),5689-:&/72:38-24*%(*,+&'*+('(%(',,52-2,%+.,,%-+.055;6:.391&36/172)'(,,1755100.))2*7+5-69-.3++)%-%%$125255887:::<:3526844,,&''()0+*(*++''&%'&&$'&(-20)%2*%&&/.)0.-,*+./2990;0//:84-''(''(/1276+*(&,58*78221,)(/(*,;:0/'/**'(/412/0;0.27.333.-..-.-+,18/-+/0--/0124955-0--.,-/')14-5542330/-,.*--176&,1232:4523%0-02&&&%%$)(/0((&''*+-..-+071-090++,+-4,('%$)0+*&,10,/2//**),(%%&+-.'&(.-)-02*(-*.+/1-+,,1.*--273*.11659456/4.2134+6
@1a85ca88-f603-4a41-9321-c9c4f030b5c7 ch=275 read=108331 start_time=2019-12-13T17:27:46Z barcode=BC01 runid=2c9cf7bc05858273f10e7d7ec552fc0bd742dc3e
CCGGTTACCTTGTTACGACTTCACCCCAATCGCTGACCCTACCTTCGGCCGCTGCCTCCTTGCAGTTAGCTCACGGACTTCAGGTATTGCCAACTCTCATGGTGTGACGGGCGGTGTGTACAAGACCGGGAACGTATTCACCGCGACATTCTGAATCCGCGATTACTAGTAACTCAAGCTTCATGTAGGCGAGTTTCCAGCCTACAATCCGAACTGAGACTGGTTTTAAGTTTGGCTCCACCTCGGTATTGCATCTGTACCAGCCATTGTAGCGTGTGTAGCCCTACACATAAGGGGCATGATGATTTGACGTCATCCCCACCTTCCTCCTAGTTAGCAGGCAGTCTCGCTAGAGTCCTCAATAATGGTAGTAACTAACGACAAGGGTTGCGCTCGTTGCGGGACAGCAGCATCTCTGACGAAGGCTGACGACAACCATGCACCACCTGTCGCGTCACGAAGGGATTTCCTCGATTAAGAGTAATGCAAGGGATGTCAAGTGTAGGTAAGGTTCTTCATGCTTCGAAGATTAAACCGCATGCTCCGCTACTTGTGCGGGTCCCCGTCAGATTTCGCTTTGAGTTTTAATCTTGCGACCGTACTCCCCAGGCGGAATGCCGAAAATGCGTTAGCGGCGGCACGGAGGTGTTAAAACCCCGCGGTATCGTTTACGGCGTGGACTGCCAAATTATCTAATCCTGTTTGCTCCCCACGCTTTCGAGCCTCAGCGTCAGTTACAGTCAGAGTCGCCTTCGCCACTGGTGTTCTTCCTATCTCGCATTTCACCCGCTACGCAGAATTCCACTCTCTCTCCTGCACTCTAAAGATAACCAGTTTGGAATGCGGTTCCCAGGTTAGGCCAGGGATTTCATCGACTTAACAAACCGCCTGCGTGCGCTTTACGCCCAGTAATTCCGATTAACGCTTGCACCCTCCGTATTACCGCGGCTGCTGGCACGGGTTAGCCGGTGCTTCTTCTGCGGGTAACGTCAATGAGCAAGGTGTGCTTTACTCCCTTCCTCCCCGCTGAAAGTACTTTACAACCCGAAGGCCTTCTTCATACACACGCGGCATGGCTGCATCAGGCTTGCGCCAGTAGCAATATTCCCCTGCTGCCTCCCGTAGG
+
67/61901223.05*,//33:38097+,*55*+++,03+(*57:;:.8.5)-.+0+&)(,)()$*)).'**+)-2405546)))-&-,',-,.+,-(.&0)-.03878.1533502741*025*.28(/.3//8723-0(+4.3567328-+'&)*+,+-0/15../(%)&%+*4((&'+12.0.588:944/5;(2((+0.(((-7-4)%&+*((*/1/0/*321)++,.84/40521/1.89215&,%$((,0.-7886537:87:4//./&)/2112-.20,++,)+-23(-1415/,,.,12;801264541826,,.9:;74/0,*(*0)*%+(-145710..%%1&)(*).112*+$'/+'/1-+.*')0/6153861(-)0;46287534500.7-,)'$/&&(*+,0.),.2)((-+3+,.12)55259/,*++3925756++))'*,+--/+*'&&*1*6854,**.**%'((+6.--2++6,56799.'&)%*-+.,-**/0:32'&#%$*/81/-*(,+1-772:7845//-1'&'3,,.0-026+051075,(()'$'..))%&+,+*-/0;<1197/42).00./,**++568+,3984,3,+&%$$,1/400542/.*-1980800-00+.1)(+&*28-9:/+'*'%*(,-21:8*.0476887447'340&/(5+00-11/58617<0,/.265.+-+.06031149957356445)/50--**,0'(&)(,*,++17579/,345703856.6+(%((((,017<43130)')/*,++/(*./1/1&-++)*(,*-4530%+*(),.))/71*38*65;;765:745)75;3;/-/909%&)+0).0/*4;+.-)*.,)%%-).4:18;47<9:9998:41494.4,,('(*,074;2.,-0507.'(1(+,,072/17,-44;79<440810.11260-.)0//2//26.86011:025-&(+.4--5987710,106475/,++%+%'+1+)./.80-11//-/.,'+-*,0*&)%*+--),/268/&&')&/5283555-))+(*(/-1375-0184766678*35.+-+/.42,(0%$'*,./89-50-(,-+,.6.47*,901,
@fda7324e-816c-4b72-9300-25124b6fc646 ch=109 read=250295 start_time=2019-12-13T17:27:41Z barcode=BC01 runid=2c9cf7bc05858273f10e7d7ec552fc0bd742dc3e
CTCCTACAGGGGGAGGCAGCAGTGGGGAGAAATGTGCTGTGGGCGCAAGACCTGATGCAGCCATGCCCGTGTATGAAGAAGGCCTTCCAGATTCCATAAAATTACTTTCCAGCGGGGAGGAAGGGGAGTAAAGTTAATACCTTTGCTCGTGGCATTACCCGCGAAGAAACACCAGCTAACTCGTGCCAGCAGCCGCGGTAATACGGAGGTGCAAGCGTTAATCAAATTTACTGGGCGTAAAGCGCACGCAGGCAGCAGTTTTATTCAGAAGTCGGAATGCTGAAATCCCAGGCTCCAACCTAGGAACTGCATCTGACACTGGCAACGGAGTCGTAGAGGGGTAGAATTCCAGGTGTAGCGGTAGAAATGCGTAAGAGATCTGGAGGGAATACCGGTGGCGAAGGCGGCCCCTGGACGAAAGAAGACTGACGCTCAGGTGCAAGCGTGGGAGCAAACGAGTTAGATACCCTGGTAGTCCACGCCGTAAACGATGTCGACAGGTTGTGCCCTTAGGCGTGGCTTCCGGGACTAACGCGTTAAGTCGACCGCCTGGGAAGTACAGCCGCAAAGGTTAAAACTCAAATGAATTGACAGGGGGCCCGCAGAAGCGGTGGGCATGGTTTTAATTCGATGCAACGCGAGAAAGGAACCTTACCTGGTCTTGACATCCACGGAAGTTTCAGAGGTGAGAATTGCAGCTGAACCGTAAGGACCAGGTGCTGCATGGCTGTCGTCAGCTCGTGTTGTGAGGAAATGTTAGGTTAAGAAGTCCGCAGGCACCAGCCCTTATCCTTTGTTGCCAGCGGTCCGGCCGAGAGACTCGAAGGACTGCCAGTGATAAACTGGAGGAGTTAGGGATGACGTCAGTCATCCCGCCAGCCCCTTACGACCAGGGCTACACGTGCTACAATGGCGCATACGAGAAGCGACCTCGCGAGAACAAGCGGACCTCATAAAGTGCGTCGTAGTCCGGATTGAGTCTGCAACTCGGCTCTCATGAAGTCAGAATCGCTTCAGTAATCGTGGATCAGAATGCCACGGTGAATACGTTCAGGCCTTGTACACCGCCCGTCACACCATGGGAGTGGGTTGCAAAGAAGTAGGTAGCTTAACCTTCGGGAGGGGCGCTTACCGCTTTGTGATTCGCGGCTGGGGGGTGATCGTAACAAGGTAACCAG
+
++2,%%($*513.&)+'%)))/2163)*%()**+5+,)++12(&&+,&&%)3/1022-.-5.*+%-*%&&'*,,**3**,.1/1,,($$%$+(&&$')7/%-&&&-0,,'&&)%'.+(-.,,-3.*%&'/9,)31-0-,-5194/165')()+%+5.35'(*%%)%'*(&(,'(())/)+)4-0,,(&'-+/./&&%&%&*++-+2++-*,0./*,/0/0/-.*'+&**)./461101683&)%%$((,,14/),,+.70+'&)+%('*)(,-&*+'('''&++*)130)/5759'-&05/(,(&/./10101*('%)0013/0-*%(%'(-+..+(/1412,.*0/00.+,())(&-,-4-*)-30-020/3'')+./5240,0,),1047:091+-)')*(+'--095.(-171.+,)$**)1.0/,/.103)*,))*+((,05.6,)),5:4.)%)*/*-66+990-0896651,%)-050/16-3-++&*+,+,$(**7.0,53')&&(2*11/501-0)//)/50.(0+)(()03/5786:535/+./)'&%'(.'/270569*1,0**592160,0)'&$'.)(')&/384+5/(&'$%%%)*.1/0,*+),*+)89)314:50,/.14)1/0+*%0-)++145:0://21+*)*+7.-/0,//),/6+4-/:5,/,*)/%()'(&'('+$%$&%&,17447(.()&$&,&2),.9/../476688783.000466///.-))&&'**)/.8%/4493*&(((+)+$'',-++0--'17,+.,.34+56*,2,.--(,&0+-2)405($'((*&&%%'%&*(44733*+*))*.667013')'$&*,*0212497945.,+,-135,*$&$%./23)('$$()470228*())%*(*,/8474944510/.)&''(%(,*-/48:4444++'(+-/9576;57704/0//-+.07.77054663..1+1+%%%*+.1456234-+/.---'+**-,,.'+'.++(-+()%'),23429599983-+21*3-'**10,+8+&+)/75'.11-+,&**.-16+6;-*5.+-(-83639.*))((.2:477;.'')$'',./.))))2+/-.*)'4/-,,(**1014/4/)*1,*+335685&'(0+,*.666,,***).14,-'+'523639%(
@760653c1-61a6-4186-a6f8-fc5bd3f7fead ch=116 read=223171 start_time=2019-12-13T17:27:40Z barcode=BC01 runid=2c9cf7bc05858273f10e7d7ec552fc0bd742dc3e
TCACCCCAATCGCTGACCCTACCTTCGGCCGCTGCCTCCTTGCGGTTAGCTCACGGACTTCGGGTATTGCCAACTCATGGTGTGACGGGCGGTTATTGGTACCAAACGGGAACGTATTCACCGCGACTTCACGATTCGCGATTACTAGTAACTCCAGCTTCATGTAGGCGAGTTTCGGCCTACAATCCGAACTGAACTGGTTTTAAAGTTTGGCTCCACCTCACGGTATTGCATCTCTGGCTGCCAGCCATTGTAGCACGTGTGGCCACTACACATAGGGGCATGATGATTTGATCATCACCCACAACTTCCTCTGGACAGGCGGTCTCATAGAGTCCTCAACTTAATGGTAGTAACTTAACGACAAGGGTTGCGCTCGTTGCGGGACTTAACCCCAACATCACGACACGAGCTGACGACAACCATGCACCACCTGTCTGCCTTGTCCCCGAAGGGATTTCCTCGATTAAAATGCAAGGGGATCGAAGTGTAGGTAAGGTTCTTCGCGTTGCTTCGAATTAAACCACATGCTCCGCTACTTGTGCGGGTCCCCGTCAATTCCTTTGAGTTTTAATCTTGCGACCGTACTCCCCAGGCGGAATACTTAATGCGTTAGCGGCGGCACGGAGGTGTTGAAACCCCGCCTAAGGTATTCATCGTTTACGGCGTGGACTACCAAGTTATCTAATCCTGTTTGCTCCCCCACGCTTTCGAGCCTCAGCGTCGGTTACAGTCAGAGGAACGCCTTCGCCACTGGTGTTCTTCCTAATCTCTACGCATTTCACCGCTACACTAGGAATTCCACTCTCTCTCCTGCACTCTAGATAACCAGTTTGAATGCAGCACCCAAGTTAGGCCAGGTATTTCACATCCCCACTTCATCCGCCTACGCTCCTTTACGCTGATAAATCCGGATAACGCTCGCCACCTACGTATTACCGCGGCTGCTGGCACGTAGTTAGCCCGTGGCTTCCTCTTGGGTACCGTCATTATCTTCCCAAAAGACAGAGCTTTACGATCCGAAACCTTCATCACTCACGCGGCGTTGCTGCATCAGGGGTTTCCCCATTGTGCAATATTCCCCACTGCTGCCTCCCGTGAGG
+
;7/51,).//0111102;5-.097;95:-4,-,/10..')*+-+5/4../3//0-549:;8('',$-''6801,+,*..(,*,-20/+7,--/-*/.,*((-&/+*-%-22932879<866.+-,0*,-((),/31/(-,)/(),-+..1*1-3,+*,.4,(-**-*7,*().:+(/)+)*+,/5.3**2-/-*'0.8:.6<</3<414:.&**(0.(4866362732061117221.1%%(*04538;784.')*,,/011,'(.-()(()*+))((,0*//.--,'&/1&(&()32-%*+''-%%)923822)+-33*+78696200),(''%)/63/-.*1*6*+-73-+0-.)&%5*33222'('*+;*.2313-/2//-9730102-0-,(.4/230()13858434444454693-3<396667;46:58531,,-+./14:;..0-+)'&*4405664+5+2.*+(*1:/,84-00-'+,))41'0'(0*,52;34:4,-/./,-1161//2+;<:89/.//3387875211424668032+6;;++/4/424512::0.10;<3)7)*,:06456:/7//-067,..58.253,,++)+5.22.4/--23:708.-.,*&)()+::4054-770*2.,)'))/04<:89909<:14,-*+*07443036+'(,4000.-448:947<7,1037<9-%5./2:9.3374831/1126:):1;1108::*)(+(%$&*/7-::8:<0798;656<:905'',,+,5.1221634780./.+-,+2/11,5./0/8/1*,,,,,-.(15,.72211(').1177:387;8,-732-)+,'--,-+,-3&%2/7*-0-+/46-,*+,:)4)%&,(()255,05///,,/4,00**3---++/++/++1483878967998:;22:103221,6*,6463940,)7)3,.1./,*+60-.5,-1*,,3.:+1--&44...76.0-,.6.//67598+85)*/01.+..084---/11)'15+9;9<89::4873%+&*(.-/49.2566561+385*5;.18:2,/:01.339453.89:1-.0-*/-.407:*,7---0
@393116b6-0ab2-4dc0-8a2f-10c7271563ad ch=457 read=57526 start_time=2019-12-13T17:27:45Z barcode=BC01 runid=2c9cf7bc05858273f10e7d7ec552fc0bd742dc3e
CTCCTCAGGAGAGCAGCAGTAGGGGTATTTACAAACAATGGGAAACCCTGACCGAGCAACACGTAGAAGGAAGAGACGGAATGCAAACTTCTGTTATAAAGAACAACTGGCTACAGAAATGGTAGCCGAGAGTGACGAATGCTATTAGAAGCCAGCAGCTAACTACGTGCAGCAGCCGCGGTAATACGTAGGTGAAGCAGAAAGCGTTATCAGGAATTATTAGGCGTAAAAGAGGAGCGAGGAAGGCGGCAGCAGGGTCTGTGGTGGCCGGAAGCAACTTCAGTAAAGCCAAACCAGGCAGCTAAGTGCGGGAGAGGATCATTGGAATTCCATGTGGCGGTGAAGTAAACGTTCATATGGAGGAACACCAGTGGCGGCGACGATCTGACTACAGCTGACGCTCGGTCAGCGTGGGAGCAAATAGGACTAGATACCCTAAGTAGTCCCACGCCGTAAACGATGAGTACTAAGTGTTGGATGTCAAAGTTCGGTGCGGATTAGCACGGCAAGTACTCCGCCTGGTAGTACGTTTAAAGGAGAATGAAACTCAAAGGAATTGACGGGGGGGCCCCACTGGTAGGAGCATGGTTTAATTCGGAAACAGCGAACTGCTTACCGGAATCTTGACATACTCGCATAAAGGCTCTAGGATGAAGAATGACTATATGAATGCAGGTGGTGCATGTGGTTGTCGTCAGCTCGTGTCGTATTGAGATGTTGGGTTAGTCCGCAACGAAGCAACTTATCAATAGTTACCATGTGAGTTGGGGACTCTAGCGAAAACTTCCCAGTATTGGCTTCTGGAGGAAGGCGAGGATGACGTCAAATCATCGCTTGCATGACTGGAGCTACACGTGCTACAATACGGTTGGTGGAGGAAGCGACCGCGAGGTGAAAGCAAAACCCATAAAACCATTCTCAGTTCAGGATTATGGTCTGCAACTCGACTACATGAAGTTGGAATCGCGTAATCGCGATCATGTCGCGGTAGACGTTCTCAGGCCTTGTACACACCGTCACACCACGGAAGTTGATAACACCCGAAGCCGGTAAGCTAACCGCAAGGAAGAGCTGTCTAAGGTGGGATTGATGATTGGGGGGGGTGAAGTGTCGTAACAGGTAACCAG
+
).0-+,%4.****,,//-02+*)&$$$(*'&&*+'*''''-((-.,3.+*.18..+03*,&%#%%(*&+'*)&&%*(&.(&&#$&**+,8/6633/-03+*(,-'$)&(&&%%%')*(+(*5.-(**&(&%()*5-,()'&)*')1+(,-(2.*''%('',))(%'(''+(&)++('$$%&&(1*'***.,-0+)())*(--*)*+*++,2&((+*2*+4,&47331/33'%'+)'*+-%'&)&-*'*()'-)&+6423%'&+)))))&&%&&#%(&'.3-**),,'$&%',+2.-5;,)))')('&-)(//*+'-1.12+1.2-0/2+/-),)(&%%(+')*-')*/%)&('(((*)'*(+.061169)64130--000/-',-1/%--*-*',-,/0//.0)80+)**01.--'(1*59.'0,+..)*//)/0'(*('),.-53+'**-402794''&&''&((/+.1.01280616+/3+8422-+)%%&$&($++.$.'-(/-()(),1459.02,..1++,+,/46&++**/+++1-133/..4)-'&*'--0233()-50($&*-("'$$%&#-**'''&)-1:9.8263+)+,'-(','%'%&%&*&*1-(&&''(---..12/010&'-,-92--1,,&$/5,*)(&%(*'(*,../*%'%&'#0&*'(.+,222/,),-1.--5566,0674+/*,.,..04/*(++&/4*,%%%$%-0*&''%'%&$$%)0+.3/02-4/#&(%%&)((('&$(())/6-11//+%'%(*,((&%%&&$%()&%$$%%%-%')1,-)+)(&''&*3/646604404/+,+,*''&$"&#%*'+*.0.,-**)'(*--,+/2.8*&%)$$$),'(((+*++%()*+)-.)(,()*-1)((4;;.22+(*+4::/133:325&-+1)$*,'-)(*+,/,''((/00-++-./3,./3--60+.))'*)('&*25,'&(%%$(/.6756-40*)%+(,0,*,%,..%)'%'.0*-,.)$((&.,00./.+$%'&-)-.086.73-*-2,2*)*0%%&,)-56,-0-)-+-,&$),'$.144200.*-*(.,+++,-.0/+00,('%++/.+*''&)(,63..,&(,)-5.
@daf14460-42ab-4bf8-8509-4bb61a693800 ch=445 read=207656 start_time=2019-12-13T17:27:56Z barcode=BC01 runid=2c9cf7bc05858273f10e7d7ec552fc0bd742dc3e
CTCCTACGGGGAGGCAGCAGTGGGAATATTGCACAATGGGAAACCCTGATGCAGCAACGCCGCGTGAGTGATGAAGGTTTTCGGATCGTAAAGCTCTGTCTTTGGGAAGATAATGACCCAAAGGAGGCCACGGCTAACGATGCCAGCAGCCGCGGTAATACGTAGGTGGCAGGCGTTGTATCGGATTTACTGGGCGTAAAAGGGGCGTAGGCGGATGATTAAAGTGGGATGTGAAATACCCGCG
+
,233./1.2/-%*+*+--..4,43)1.*5---/0/91/0-#(+'9+)),++..,0-)((*71044-,*+*..+,/+,083.2*7-74/306/(-0::9851:6./++*(0/.,%$$%$(+1'.)('''+'*0,.,0,*('*-2:746./.1-1/7.00//643.7.,7..&-,.,4-%)&'*(-&.4)(),.4656.;82&)*.,12347:88;711-9-0.**.0845865()570)4-%%&$
@96418195-c11a-446b-a1b2-2045130f85d6 ch=159 read=163478 start_time=2019-12-13T17:27:56Z barcode=BC01 runid=2c9cf7bc05858273f10e7d7ec552fc0bd742dc3e
CCGGTTACCTTGTTGCGACTACTGGTGGTCACAAAATTGGTAAGCGCCCTCCCGAAAGGTTAAGCCTACCTACTTCTTTTGCAACCCACTCCCATGGTGTGACGGGCGGTGTATTATTGCAAGGCCCGGGAACGTATTCACCGTGGCATTCTGATCCCACGATTACTAGCGATTCCGACTTCATGGAGTCGAGTTGCAGACTCAATCCGGACTACGACGCACTTTAGCGGTCCGCTTGCTCTCAGGAATGCTTCTCCTTTTGTATGCGCCATTGTAGCACGTGTGTAGCCCTGGTCGTAGGGCCATGATGACTGACGTCATCCCCACCTTCCTCGATTTATCACTGGCAGATACTCCTTTGAGTTGGCCGGACCGCTGGCAACAAAGGATAAAGGGTTGCGCTCGTTGCGGGACTTAACAACATTTCTAGCAGAGCTGACTGACAGCCATGCGGCACCTGTCTCACGGTTCCCGAAGGCACATTCTCATCTCTGAAAACTTCCGTGGATGTCAAGACCAGGTGAGTTCGCGTTGCATCGGAATTAAACCACATGCTCCACCGCTTGTGCGGGCCCGTCATTTGAGTTTAACCTTGCGGCCGTACTCCCCGGGCGGTCGACTTAAGCGTTAGCTCCGGAAGCCACGCCTCAAGAGGGCGCAACCTCCAAAGTCATCGTTTTACGGCGTGGACTACCAGAACATCTGTCCTGTTTTGCTCCCCACGCTTTCGCACCTGAGCGTCGGTCGTCTGCGTCAGGGCCGCCTTCGCCACCAGTATTCCTCAGATTCTACGCATTTCGCATGCACTGGAATTCTACCCTCTACGAGACTCAAACGCAGGTAGCTATCAGATGCAGTTCCCAGGTTGGGCCGGGGATTTTACATCTGACCGCCGACCGCCTGCGTGCGCTGCGCCCAGTAATTCCGATTAACGCTTGCCCTCCGTATTACCGCGGCTGCTGGCTGGAGTTAGCCGGTGCTTCTTCTGCGGGCCAACGTCAATGAGCAAAGGTAATTAACTTTACTCCGCTTCGCCGCTGAAAGTACTTTACAACCCGAAGGCCTTCTTCATACACGCGGCATGGCTGCATCGGGCTTGCGCGTGCAATATTCCTGCTGCCTCCCGTAGAAAGGGTGTATCAGCTTTAACGAAGTTAACACAGAGACACCGACAAACTTTTAAAGCGTACGTAATA
+
,'/)00-4353.25,.4321&/).'&(&&(&'*-+%)&'&-)'')*03/+.5-+/7(*,-721&*('&)+++/6:+795+*/+%.85+-/.;4.16)-(&&%$*/5//0''*%'*',))*773826+.652:431,0++*46365;656<6776701+(.131:0(-,3377;<873125755551)+,,38030..045822/:07.8480/-,-.121+,*.)#%'*,))*))-,+.6523*.,&)0(./7265/*/6+*+,/2569:527*)()*,.0010--/14<203;;:89998:6:9910/,+&().05999/:01,0284267*--&'1,**,-.,54/$%,,&)*785:6.,1..*+,1-0-.4254351//12:(7+.--/)*).-3))%(,4167446;7506/5/'+1/,3;,.()%'%(%*(&)&%')&(20364876&2/-.2(()+-32418;979.+-/-3./012;75765343022733,3:5:679655,-,*./13<-9,'%%&+0+,4.60,+--/,&/&0-1;57;233434442-12-0101)))/,%))'$(+(+0/,,0691-12617134:67&4(**;48*'241/7775.)-)*&&(&--,+124252.6.0725/7:991(*%/+-/%)-/-/-4'5*)+.*%(*)519+)+,0-/22878726953-+)-2/(',*('(*-)%$$%*/.*(/-+0:--12/4;,.1498:*,&'%+('%%&)*0+-13.64798:9662&(%$(/-283725))'.%))&++-./75-(.'(&*%)$&*,&1+/-(//+)5((*''-/258+0/.+0%*'&&''&)--*-..01788</;.*-6143(035'0/,$-)'$'(+,5))((%#&'',-,+2099:9:650.'%'%'&%'),-55:31,+-0/24505.)/)-..7.7./2.03/1.7.,,&()+''+0&*082215040'$)'%'((3261/0%$1)547/0/.+/-36;1+2,/&1('%()-**./3*$(2/5)+-(,,2/90..&/220+,/)/3*&&(*3187;64:89840+.-/18402278922&-*&14155/..)-..0)5.001/5)*..(*2+13--40/14-&&($$&))+&)))-+,,)(+'*/4+2///2-,%)('-,,2--)#&$&'&&''#%)+(/0*-*%'
@ea980a71-2b80-4f71-b7a7-64a5f6c7393d ch=389 read=100111 start_time=2019-12-13T17:27:52Z barcode=BC01 runid=2c9cf7bc05858273f10e7d7ec552fc0bd742dc3e
TTGGTGGCCTTGCTTCGTTCAGTTACGTATTGCTGGTGCTGAAGAAAGTTGTCGGTGTCTTTGCCTGTCGCTCTACTATCTTCCCGGTTACTGCGTACGGCTTCCGCGAATTCCACCGCCTTCAGCTCAACTACCTGCTAAACATAACTACTGCTATTCTTTATATCATATATACTCTCACTCCTGTCCTCGTGTTATCAGCTGTATGCTTTATGTTTCCAGTGTGGGTTAGATGACTTCGGGCATTGATGACTCCACCATGGTGTGACGGGCGGTGTGTACCGACCAGGAACATCACCACAGCATTCTGATCTGCTATCCCGGCTTCATATGTCGAGGTTGCAGACACAATCCGAACTGAGACGTTAGCACTTTTGTGATCTGGCCTCGCGGCTTTGCTTCACTTTGTTTACGCCATTGTAGCACGTGTGCCCAAATCATAAGGGGCATGATGAAGTTTGACGTCGTCTACCTTCCTCCGGATTATCTCAGCTGTCGTCAGGTGCTCTGCTTGGCTACTGACGACAGGTTATGGTGGGATGTAACAACATCTCACGACACGAGCTGACGACCATGCACCACCTGTATCCCTTGTCCCGAAGGACCTAGCCTCATTACAAAGCTATTCAAGAGTATGTCAAGATTTGGTAAGGTTCTTCGTTGCTTCCAGATAAAGCCATGCTCCACCGCTTGTGCGGGTCCCAAATCAATTCGCTTTGAGTTTCATTCTTGCGAATTACTCGATGGAATACCAATGTTTACGTTTGCAGCACCGAGTTTACCTCCCCGACACCAGTATTCATCGTTTACCGTGACAGTTCCTGCAAATTATCTAATCTGTTTGCTCCCCACGCCTTCGAGCCTCAACGTCAATCGTCAATCGCCTTCGCCTCCGGGTGTTCCTCTAATATCTGCACTACCGCGCTACACTAGAATTCCGCTTACCCTCCGACACTCAAATGACAGTTTCCCAAAGCAATTCACGGGTTGAGCCCATGCATTTCACTTCAGACTTGCTTCGCCGTCTGCGCTCCCTTTACCCAGTAAAAATCCAGTAACGCCTTCATGATACCGCGGCTGCTGGCGCGGATTGGCGGGGCTTCTGTAGTCAGGTACCGTCATTTTCTTCCCACTAACATTAGAGCTTTACATACCGAAATATGCTTCCTCACGCGGCGTCGCTGGATCAGGGTTTCCCCACGTCAATATTCCCACTGCTGCCCGCTCCCGGCAG
+
$$),.,/,,*0(.0.-''+7%306+-)*)/,,+//(.,/145:+,/1+,9,-,11//443+)%())()++--/0))+.256262(+&3*%'#$&%'&()-(,'-*$*%%(+'+(',.-00,1-%())5-%)$$&((-.101&'%&(,+3'+(),-.4:014..3246,012..),,,')),*)%%$''%%'%*'*3,-.+-..--(+,,1:1+5-32'*(')0-,+4836)()*-.6898173+*0,+,0-+011/''**20:3337897;42/81.-)*'($%%*'&-2.0+&/--03&.).452:30/10+)%((**/,)(*)+0-3434&07**)/0:,3((/,(+-918,**)($'(./261,&$$#%)-1**)),/,-)(*,-.0108+0/+&)+5)+*+5/,095.../811732,-,+,+-''%&')/51*,((,1(/2*0/.-//(&&&-1.*+-77/),+'*-2094242/2116(),9/7%+))&''&/0/1,)&%%%%$(('))*,*'%&$&)*(&&,(($$$&($((&&&$&%'*1+-+-&+&,-12464546555522554720-/7/22*',(*.0(&))+4%&&))-4.000/02311)*-,,-21*+244:50+&''(++)**(('**45/2+2)*+2437;7412')+&*'&&-+)3/(,/.+-0.-0*--31710232,52-/-.')()**))--%)1:8.,+,/-(.0950701(()'')+/,'$-/.--*,-.,/.&$&'&*+,6/),*0112+++*(5//5941991/22..-++),,12577-96+#'(%(%&''**3(%%$,%&&,)(**)+.-/003;.-/-53/)%&%'&(-01.004/3.'0/1-*(+(10/-+-+(+,+2/13987037(*)8*+''*(-,,,40&$)$(%$',&)%&((+024.,'.+0*('+-0/.9/)*.,/25556-/&$$,,.03;0.*%'())*19:<000-8.7-,+)4.('''*,0;02468;92289/:+--<:88;470/*+%&)23'-(&%(')$(,,5:24*..,,+/.)&)&&)(%'#$++,5/75:4445,6'&$'(-'.0+3.'-.),++''$)''*+%)*)+;;932,18;205,82,((-/2.&',,,0244::00.0035,/-)'&$$'*-2(/0+../.50,..*/598...*173/;,12+(&'(-,(,+,/,)))'+,-0/./,'#,)2.()%%%*
