# Supplementary material for: De novo species identification using 16S rRNA gene nanopore sequencing
Source: PeerJ. 2020 Oct 21;8:e10029. doi: 10.7717/peerj.10029 (PMC7585375; doi:10.7717/peerj.10029)
Supplement: Supplemental Information 3 [file peerj-08-10029-s003.zip › pass_fastq_runid_2c9cf7bc05858273f10e7d7ec552fc0bd742dc3e_449.fastq]

@a20b115a-de58-4d35-9678-f4bf42041e00 ch=100 read=242860 start_time=2019-12-13T17:28:02Z barcode=BC01 runid=2c9cf7bc05858273f10e7d7ec552fc0bd742dc3e
CTCCTACGGGAGGCAGCAGTAGAATTTTCGTAATGGGGAAACCTGACACGACAACGCCGCGTGAAGGAAGAAGGTTTTCCGGATTGTAAACTTCTGTTATAAAGGAAGAACGGCAGCTACAGGAAATGGTAGCCGGTGACGAACTGCTATTAAAGCCAGCTGTTCGTGCCAGCAGCCGCGGTAATACGTAGAGTGGCAAGCGTTATCAGGTGTGGGCGTAAAAGAGGAGCAGGCGGCGGCAAGGGTCTGTGGTGGCCTGAAGCAACTTCAGTAAGCCAAAGCCGACGGCAGTGCAGGAGATCGTGGAATTCCATGTGTAGCGGTGAAATGCGTAGACCATATGGAGGAACACGAGTGGCGAAGGCGACGATCTGGCCTGCAACTGACGCTCAGTCAGCGTGGGGAGCAAAATAGGATTAAGATACCCTAGTAGTCCACGCCGTAAGCGATGAGTACTAAGTGTTGGATGTCAAGTTCAGTGCTGCCCGGTTAACGCAATAAGTACTCCGCCTGAGTAGTACGTTCGCAAGAATGAAACCAAAGAAATTGACGGGGGGGGCCCGCACAAGCGTGGGCATGTGGTTTTAATTCAAAGCAACGCGAAGAACCTTACCAGGTCTTGACATACTCATAAAGGCTCCAGAGATGGAGAGATAGCTATATGAGATACAGGTGGTGCATGGTTGTCGTCAGCTCGTGTCGTGAGATGTTAGGTTAAGTCACAACGAGCGCAACCCGCTATCGTTAGTTACCATCATTAAGTTGGGGACTCTAGCGAGACTGCCAGTGACAAGCTGGAGGAAGGCGGGGATGACGTCAAATCATCACATGCCCCTTATGACCTGGGCCTACACACGTGCTACAATGGATGGTGCAGAGAGGGAAGCGAAGCCGCGAGGTGAAGCAAAACCATAAAACCATTCTCAGTTCAGTTGTAGTCTGCCAACTCGACTACATGAGTTGGAAATCTCGCTAGTAATCACTTGATCAATATCGCGGTGAATACGTTCTCGGACCTTGTACACACCGCCCGTCACACCCACGAGAGTTGATAACGCGAAGCCGGTGGCCTAACCGCAAGGAAGGAGCTGTCTAAAGGTGGGATTGATGATTGGGGGGTGAAGTCGTAACAAGGTAACCCGG
+
23/1)).-3+''*+)*+*&.)*%,'6;:,&$&'()/.',1(33.//+$%(&10,.)+&%'+,303-3*/(+)'+,::.1(-*.13.136+)1-..+.*+*9:+-,1/,17/1.+',)()))1016,*-)),--.'**($&'(+&$#%(&*+/,('--$'''#((*(),09,+,*+**&'%$)*7,//.2+*&&*-5.01+,12:222.0323338430-045)'%3-*+-/2:832.&+).,(01,/286253''(+*,/)''(,*/3035532)0.,-+%+&+%+%%%$%,-339200/,6391+((,*;925131/./.-51-.41-/476/.*&$()/042./.)5/,1&%&(-*-(*/(.-760////4565:6985.////)&&%(*+3)&%%(2*-,*$$'.28.0&2/.:-0-,-055:,)+34*+-/-()+.6./.,)+-)0.,-..033+-+,.38200%++10*/66)),.*(&-**',-1/331-4-,,.+-,/02823822*,--364667;5./..)$&&$)+&&(13,()+/,4/77122-+*+((''$&&*0802.'(.-..,--570<;2/;7<5642*,,,-+-+-+&.20:6<548-*../0:687::540/./0:3,61-1''()*+45.-**)329/.-,+()+,.0/58)/)+4976689-,/9*/346746787.7//36541246070)03.714.5/)*,28//11122128.%&1//2459/-0.+04,---0:/()*,+48016641)-.''*,49668'212377,*+*.7/.0+01732::1289998774633564/+(+,&/0/')+,-/071+,1,-))),++'+,3475255867;8872431.,*)&,/+,/,.'(1()276.,,0+*.,*,1:;*.)&)(*.*,-89<878*139:)7,5*'&'*+3-3*)*,/7026779871)'(.-**,)('',+*-(,-0784%)'&$).,2-+'2224////-:229658311*-&$$&(')*,..,153271**.10)-/'%**&(('-/..26:8-4..1..207113//*2+5+)*06+.-0+(&'(238766<*//.0;4374.---*6-979-)&+*01//65989858.818797,09
@d2f6c712-a3be-4ae5-a6fe-f81177963840 ch=17 read=56788 start_time=2019-12-13T17:28:00Z barcode=BC01 runid=2c9cf7bc05858273f10e7d7ec552fc0bd742dc3e
CCGGTTACTTGTTGCGACTTCACCCCAGTCATGAACCTGCGTGGTAAACGCCCCCCCCCGAAGGTTAAGCTATCTACTTCTGGTACAACCCACTCCCATGGTGTGACGGGCGGTGTGTACAAGGCCCGGAACGTATTCACCGCAACATTCTGATTTGCGATTACTAGCGATTCCGACTTCATGGGGTCGAGTTGCGGAACTCAATCCGGACTTAGACGTACTTTGTGAGATTCGCTCCAGCTCGCACTCTCGCTTCCCTCTGTATACGCCATTGTAGCGTGTAGCCCTATCGTAAAGGGCCATGATGATGACGTCATCCCCACCTTCCTCCGGTTTATCACCGGCGAGTCCTTTGAGTTCCCGACCAAATCGCTGGCAACAAAGGATAGGGTTGCCGCTCGTTGCGGGACTTAACATTTCACAACCTTTACGAGCTGACGGCCAGCCATGCAGCACCTGTCTCAGAGTTCCCGAAGGCACCAATCCATCTGGAATGTTCTCTGGATGTCAAGAGTGGTGGAGTTCTTCGCGTTGCATCGAATTAAACCACATGCTCCACCGCTTGTGCGGGCCCCGTCAATTCATTTGAGTTTTAACGCGGCCGGCCTCCCCAGGCGGTCGATTTATCACGTTAGCTACGGGCGCCAAACTTAAAGCTCAACTGGAAATCGACATCGTTTACAGCGTGGACCTACCAGGGGTATCTAATCCTGTTTGCTCCCCGCGCTTTCGCATGAGCGTCAGTACATTCCCAAAGGGCTGCCTTCGCCTTCGGTATTCCTCCCACATCTCGTTTCACCGCTACGTGGAATTCTACCACCCCTCCCTAAAGTACTCTAGCGACCCAGTATGAAATGCAATTCCAGGTTAAGCCAGGGCTTTCACCCCTCATAAGTCACCGCCTGCGTGCATACGCCCAGTTATTCCGATTAACGCTCGCGCCCTCCGTATTACCGCGGCTGCTGGCGCAGGTTAGCCGGTGCTGACTACCATGAACAACGTCAATCCCACTTAGTTTATTAAACTAGGAACGCTTCCCTCGCTACCGAAGAACTTTAGCCGAAGGCCTTCTTCATTCACGCGGCATGGCTGCGTCAGGGTTACCCCATTGCGCAATATTCCCCTGCTGCCTCCCGTAGG
+
68//23((%((/:///)13982729*)*75465+20-&'(**30./8818:0312256+)*.+1.477.122::8.67<8986-,+,*32+'(*292&,'.+,,112197--5--,0.&144-2,,(/1-411::7<6256((/2,/146(*+4:0/162:.*&)*/12226./)-02//-.-'('&%'&'-5-+'-(%)6639,9()10,8.-,65.3/.021*0-+*,2-5+**1'(*999'+',,.01,14.75-)213222)0.295/:+*'-.+6*)&$)0)(&/0106.*279980//.-,-++167888/;25,)-13/54)*.+3.::003310-'%&&$'(%%&()./9.59,+/001:424/1449303'14&1123-,2.08..(*-23005)(0:660:/7063/:,+%$'$(&&&'&,,.2223300)%$((39451-),*)/:-389896///0901.')*'++(0003*,5,-66182:65380115:;7404,1+&%')%+&%($'7;79<9792140019:3/1/1/<7::,)+*(,,26351/+7**+55/2.5:4'&)).:9<:28;8/,)2:;+2((%'*1,,&(&)'*38.'/1.900/6/94/*2012,--,(+,21+1++%'&//1.0/060)426/30(%%+('*+646+62//6+'(+...).61/('*14(0765.+'''-549:537<9-00026+$*-+06-/+,)*&&&)*/.)-.-0,28198+.)*--+025:7<8165.51+.-+.763050(&+,-5//'(0-+$(+,0,+,*++**+)6,0.+,%+/30--2()/92)/%,/0+,-./,0:-'*4110-'-*&+))(5+.(*/0837--3&-3)/083.(-/.,'(',*6.66468&&%)*-,-10%%&)(11-++*3,.59702/8.804584.0',4/-0700.)2)-*()3,--990;+)$+%)+-.--41,/.'(($#$%$&%$'%&(',7.78:5;/4.+%'+)+.7<;/8.;;60211*/+,%$&(,7,,0%'**-/')+$&++./)%(,*,-1/40/1936<999;.+,+,./-+,-/-2/0/+0&+5./2%+13--/;33/2370.//-74/),,()..,36(*4,1-
@508c5607-1662-4704-ae46-a4589180df85 ch=84 read=146533 start_time=2019-12-13T17:28:00Z barcode=BC01 runid=2c9cf7bc05858273f10e7d7ec552fc0bd742dc3e
CTCCTACGGGGAGGCAGCAGTGGGAATATTGCACAATGGAAACCTGATGCAGCAACGCCGCGTGAAGTGATGAAGGTTTTCGGATCGTAAAGCTCTCTTTGGGAAGATAATGACGGTACCCAAGGAGGAAATACGGCTAACTACGTGCCAGCAGCCGCGGTAATGCGTAAGGTGGCAGGCGTTATCGGATTTACTGGGCGTAAAGGGGCGTAGGCGGATGACGTTAAAGTGGGATGTGAAATACCCGGGCTCCAACTTGGGTGCTGCATTCCAAACTGTGGTTATCTAGAGTGCAGGAGAGGAGAGTGGAATTCCTAGTGTAGCCCGGTGAAATGCCGTAGAGATTAGGAGAGAACACCAGTGGCAAGCGACTCTCTCTGGACTGTAACTGACGCTGAGGCTCAGCGTGGGGTAAACGGGATTAGATACCCTGGTGGTCCACGCCCGTAAACGGAGATACTAGGTGTGGGGTTTCAGCACCTCCGTGCCGCCGCTAACTTGCATTAAGTATTCCGCCTGGGGGGTACGGTCGCAAGATTAAAAACTCAAAGGAATTGACGGGGACCCGCACAAGTAGCGAACATGTGGTTTAATTCAGTAACGCGAGACCTTACCTACACTTGACATCCCTTGCATTACTCTTAATCGAAATCCCTCGGGGACAGGTGACAGGTGGTACATGGTTGTCGTCAGCTCGTGTCGTGAGATGTTGGGTTAAGTCCCGCAACGAGCGCAACCCTTGTCGTTAGTTACTACCATTAAGTTGAGGACTCTAGCGAGACTGCCTGGGTTAACCAGGAGGAAGGTGGGGATGACGTCAAATCATCATGCCCCTCTTATGGGGCTACGTGCTACAATATGGCTGTACAGAGATGCAATACCGTGAGTGGAGCCAAACTTTAAAACCAGTCTCAGTTCGGATTGTAGGCTGAAACTCGCCTACATGAAGCTGGAGTTACTAGTAATCGCGAATCAGAATGTCGCGGTGAATACGTTCAGGTCTTGTACACACACCGCCGCCCGTCACACCATGAGAGTTGGCAATACCCGAAGTCCGTGAGCTAACCGCAAGGAGAGCAGCGGCCGAAGGTAGGGTCAGCGGTGGGGTGAAGTCGTAACAAGGTAACCGGG
+
*/3*)*-*/0)(-1++-.2286;7*51022*****5,)('))26/./1147503,/.680110,*%'(,-0/17-60:700)908:67.4-*,+***.;;170*,),.%%'*).,55+82*.3-*),(((&$&()1-/05/1263235-,,+'%-22/..+7)*%4*0&%*')07.**..778534*/$1()(/01--12+99+.8420664*9/.*)($$%')0,3/*.-67985712;400141-0/326(+&''''/0./7857641:+;7520*&*,-611120/,/015180,-+-,*)&(**,.+,+.*'&,..,---)*-/0++***,,-+.-),'$2+122.(++/4/22:)74350'.),/86.-,,,205:6754682////2122.,-++,((&'*9.&(%$*.&+%67+..*+//.680/372&0052.//27+,148+1'-&$*.)-&'+04342.-,&+*-.'3459369.1-.)(+-)+-*.+)(+,.01+%'%(23373685677/*&&&&)&)+/253,*+)09;77103)9,+(-*1.3451,82,-50,--325..)-/-,13*/,,.22:94939.%%#(+//++(&+1.1-/37124//.6-.02036.+3-..06---/-8.7.1$&''%083,2/99040/)1.039388641'$&()-/7.-.8570.---953--++,65+06558(255:95/,91'&*4551125+569570/83.-&1'(&'-*/,.03./435049322654321''&'(+.113984/4/-56:6:570+2((((-./7;01315739754/,.176250/6+**(*/.*-/4+-,+,+,/6302172(((1.07407-,,,,4462;112;80,(-,06(*/*698..62/;<24:1.6729),.0/11,2+&*/1:997*63++,).3/.0124,0+,,2/**/.),2/6722130966:67'*+4.36946.500(80584578)+321440)--,--.,,,%.,21;-.2601/2:7;1.+$''*3/2262,63*''((,-6135616,.55:-/,0*/'''&*.-,+-4*,,*,.++/,**+575711*(.++*,(%)-&0)))-0,4299::11(
@97d26c33-79da-4c66-a5c9-5d4ad55244aa ch=120 read=307838 start_time=2019-12-13T17:28:21Z barcode=BC01 runid=2c9cf7bc05858273f10e7d7ec552fc0bd742dc3e
TTGGTTCTTATTTGCGACTTCACCCCAGTCGCAGATCACAAAGTGGTAAGCGCGCCCTCCCGAAGGTTAAAGCTACCTGCGCTGTACGCAACCCCTCCCATGGTGTGACGGGCGGTGTGTACAAGGCCAAACCAATATTCCGCAATGGCATTCTGATCCACGATTACTAGCGATTCCGACTTCATGGAGTCGAGTTGCAGACTCCAATCCGGACTTCATTGCCTTTATGAGGTCCGCTTGCTCTCGCGAGGTCGCTTCTCTTTGTATGCGCCATTGTAGCGTGCGTAGCCCTGGTCGTAGGGCCATGATGACTTGACGTCATCCCCACCTTCCTCCAGTTTATCACTGGCAGTCTCCTTTGAGTTCAGCCGGACCGCTGGCAATAAAGGATAAGGGTTGCGCTCGTTGCGGGACTTGGCAACATTTCTGCTTACGAGCTGACGACAGCCATGCAGCACCTGTCTCACAGTTCCAGGCACCAATCCATCTCTGGAAAGTTCTGTGGATGTCAAGACCAGGTAAGGTTCTTCGCGTTGCATCGAATTAAACCACATGCTCCACCGCTTGTACCTTGAAATCAATTCATTTGAGTTTAACCTTTGCGGCCGTACTCCCCAGGCGGTCGACTTAACGCAATTAGCTCAGGAAGCCATATAAAGGGCACAACCTCAAGTCGACATCGTTTACGTGGACTACCAGGGTATCTAATCCTGTTTTGCTCCCCGCTTTCGCACCCTGAGCGTCAGTCTTCGTCCAGGGGCCGCCTTCGCCACCGGTATTCCTCAGATCTCTGAACACCGCTACGCCTGGAATTCTACCCCTCTACGAGACTCAAACTTGCCGGTATCAGATGCAGTTCCCAGGTTAGGCCCAGGGGATTTCACATCTGACTTAACAAACCGCCTGCGTGCGCTTCTTAGTAATTCCGATTAGCACTTCGGTATTGCCGCGGCTGCTGTGGCACGAGTTAGCCGGTGCTTCTTCTGCGGAGTAGCGTCAATGAGCAAGGTATTAACTTTGCTCCTTCCTCCCCGCTGAAAGTACTTTACAGCCGAAGGCCTTCTTCCTTACACGCGGCATGGGCTTGCGCCCATTGTGCAATATTCCCCACTGCTGCCTCCCGTAGACAATATCAGCACCAACAGAAGGTTAACCGAGGGTACCATTAGCTTTCTTCAGCACCAGCAATGCGTAACTACC
+
*&&%*'&).*02)%'(%+,0.+189.13*+&(&(3585703)+.176.*))))+132-2++)+1185:25)(,,)-/)$'%%/%&#$&),'431)),80-:8:9731363;62+84675528*6-.3,**.)-*&,,//6/'(+)+/60469.()),.()*+/35025211//0:14246975*,+*((+++)03:35378651'4+01001/+-'($)($&&')*+54-1,,042214-..1/4/3-))*+-,050666083,'(--125:23:,/.00.+-12111296/1244472147;933/(-''%&&')9799:;.9:9,16553,+-.,-/59*+,/686:4112338219-+'331.&('%*+.8623,,/)**%./'2.42)',/+*3--,13574:55)85-))'()-/44429+)(%','+,((56796432645564423223267137624&-(/1.5+''&%#+(/6*-67673435-35.22:67755:6847853462/,-0.***4-8176619637/0023&&+0+7;:-;+31333446--,)('%(+./&''%#%&&''1+8.*-200-03;;/500)..-,*%%$#)'),1982+.4/(63244-5--('%&%+,-.()+/-'%'&%)**(,129,081+-05833.5(1*1.-&)),-.398(+(&(/68778:1.3./12766:466/.652()+.3//*&)/6.-%'%+-*),008366558988.'*,)),'3,877896/-,0/,/(&**-8;6647-,./.('%$%%%'*,$$,'(47631/1+4.654/63.)64551/5346:-//''++//*(/-02+-/858*569252++1/5,19.:)'+(')&08/,+,-374.-'%'12-9;:/912/*'./022&%+%$%,),/0249,**.1*((($(''''%$'''$&,*)./,-./-/(('($))%-(7+),-',1(+0708<98/308&)')%-.033832143.,&'+*+700)*+(%**.6/914,285-+-/++23)+')*'%%&((,)(-/)--..*()/.'+(''')+,*&%#$$)-*49142486%.40234(8*//70680'*)()))-((+/&$$#&&/)4.118')+,/4341+)/(-2*2,)('%$(.0..11&&%($*-6/-856+**(,,**+(0.%.-*-('$$$#
@1c72b2c1-18e3-4d2e-ac08-a2369a6a0ae9 ch=292 read=190849 start_time=2019-12-13T17:28:16Z barcode=BC01 runid=2c9cf7bc05858273f10e7d7ec552fc0bd742dc3e
CCGGTTACCTTGTTACGGCTTCACCCCAGTCATGAATCACAAAGTGGTACAGCGCCCTCCCGAGAAGGTTAAGCTACCTACTTCTTTGCAACCCACTCCCATGGTGTGACGGGCGGGTGTACAAGGCCCGAGACGTATTCACCGTGGCATTCTGATCCACGATTACTAGCTGATTCCGCTTCGTAGGTCGAGTTGCAGACCAATCCGGACTACGACGCACTTTACTTAGGGTCCGCTTGCTCCTCGCGAGGTCGCTTCTCTTTGTATGCGCCATTGCGCTTTTGTGTAGCCCTGGTCGTAAAGGGCCATGATGACTGACGTCATCCCACCTTCCTCCAGTTTATCACTGGCAGTCTCCTTTGAGTTCCAGCCGGACCACCGCTGGCAACAAAGGATAAGGGTTGCGCTCGTTGCGGGACTTAACCCAACATTTCACAACACGAGCTGACGACAGCTTCATGCAGCACCTGTCTCACGGTTCCCGAAGGCACATTCTCATCTCTGGCTTCCGTGGATGTCAAGACCAGGTAAGGTTCTTCGCGTTGCGTAGATTAAAACCACATGCGCTCCACCGCTTGTGCGGGCCCCGTCAATTCATTTGAGTTTAACGCTGCGGCCCCGTACTCCCAGGCGGTCGACTTAACGCGTTAGCTCGGAAGCCGCGCGCCTCAAGGGCACAACCTCCCAAGTCGACATCGTTTACGGCGTGGACTACCAGAATTATCTAATCCTGTTTGCTCTCCCCCACGCTTTCGCACCTGAGCGTCAGTCTTCGTCAGGGCGCCTTCGCCACGGTATTCCTCCCAGATCTCTACGCATTCACCGCTACACCTGGAATTCTACCCCCTCTGCAGAGACTCAAACGCCGGTATCAGATTTAGTTCCGGGTTGAGCCCGAAGTTTCACATCTGACAACAAAACCGCCTGCGTTAAGCGCACGCCCAGTAATTCCGATTAAACGCTTGCACCCTCCGTATTACCGCGGCTGCTGGCGCAGGTTAGCCGAGTGCTTATTTCTGCGGAGTAACGATCAATGAGTAAAGGTGTGCTTTACTCCCTTCCTCCCCGCTGAAATTGCTTTACAACCCGAAGGCCTTCTTCGCCACGCGGCATGGCTGCATCAGGGCTTGCGCCCATTGGCCAATATTCCCCACTGCTGCCTCCCGTAGGAG
+
5/(.05/2231).*().),433)036*0161(***0355669//,(&((-,-0016.13+)(*&*'*1/422*00256-(*)1+6:3..0&1+&%))-'(*+1:9542+6253005))-.*,17+142--,2126754:4)-+,,281-041)**0.)&)(..4-.+(%'&+-4984(,335).-+5.2)'00602*+&()+,1//*3,521330.).*,/82,%*'()+2/22/,2,**,2)+-10-'('*+/1628405;915787:999+.**(''&((&%''*))+0,,.3433.68++387;7732-,*&$()5345015*-'./1647411,,.8/-26220-('+34463%)+(&%-3.-*%*'*+:-8-$%&',+/9..,36:+407731,1,,5/0/444217/0*::3*,(,%.)(,+0-06--0220603202431/-++,''&%-%(-%+%*)-/5-.**(+$)*3::050,,+,1,*102:.%'+10/,-13249736:;<;;59927./2:236.21-21;87;0./+0*&))))),1-175**+)*-.-*')),/*.0*-0-.//4)5+-.($$(*+(-+(23;96437;1//-%(.,--/-'-/.///,26/,279-8531.+-+3-1-1*-,++217'-)*)-2.1+-+.54620.1/+'-3828-3/(/2/644,203357;:++'+*--2:87866752-3-7.15*-949/,,.57-+++),684-&***.71/)('+5*/2035.-,--15:5436)(+-,-195:88:9&.).)(*+-2),0((*36410'&(*,.3:/,/225312+/4/.10.20/+(.6630-/,'.&('),+*4*4/2/53)65569,.+*)(&-543&&(*+,((+,/()&&'*;3-+.+-1%'%((31576,-2/2/&&(&,((&%&#%%**01/+/02,,*+)(./00.&)+*5**+/18/0.)%.+310101.1/-)03+-(&$'%,/,6.-.7.-.,+)&)'+5)+/-3*-&+)*'(()+.0621-/'0/,('(&('',++)-.0:17;;7/3;8,+55*).'('&'*)*(..217-+.8/7458<98<9('&%(%))52558:8856655(*0-.17,4177*)()+%&$2',.72366*&+*),--253,74-.17./&
@82d2226e-82c5-49e1-b5cb-ad2878c77344 ch=107 read=200421 start_time=2019-12-13T17:28:13Z barcode=BC01 runid=2c9cf7bc05858273f10e7d7ec552fc0bd742dc3e
CTCGAGGAGGCAGCGATGGGGAAATATTGCACAATGGGCGCAAGCCTGATGCCTTCATGCCGCGTGTATGAAGAAGGCCTTCGGGTTATAAGTACTTTCAGCGGGAGGAAGGGTAAGTTAACCACCTTTGCTCATTGACGTTACCCGCAGAAAAACGCAGCTATCCCGTTGCCAGCAGCCGCGACAATACGGGAGATGCAAGCAATCGGAATTGCGGGCGTACAAAAGAAAGCGCACGCAGGCGTTTGTTAAGTCAGATCTTGAAATCGGCTCAACCTGGGAACTGCATCTGATACTGTAAACTTGAAAGGAGTCTCGTAGAGAGGGGGTAGGAATTCAGGTAGCGGTGAAATGCGTAGAGATCTGGAGGAATTCGCGGTGGCGAGCAGCCCTGGATGAACTGACGCTCAAGCGTGGGGAGCGGGATTAGATACCTGGTAGTCCACGCCGTAAAGCGATAATCGACGGAGGTTGTGTGCGCTTGAGGCGTAGCTTCGGAGCTAACGCGTTAAGTCGACCGCCTGGGGAATACAGCCGCAAAGTTAAAACTCGGTAGAATTGACGGGGGGGCCCGCACAAGCGGTGGGCGTAATGGTTTAATTCAGTGCAACGCGAAGAACCTGACATCCGGGAAGTTTTCAGAGATGAGAATGTACGCTAGACGTGAGACAGGTGCTGCATGGCTGTCGTCAGCTCGTGTTGTAAAGTATTGGGTTAAGTCCCGCAACAGGCGCAAGCACTATCCTTTGTTGCCAGCGGTCGGCCAGGAACTCGAGAGACTGCCAGTAAACTGGAGGAAGATGAGATGACGTCAAGTCATCGCTGGCCCTTGACCAGAAGAAGAGGCTACACGTGCTACAACGCGCATACAAAGAAGGCAAGCGGACCGCAAAGTGCGTCGTAGTCCCGGTTGGAGTCTGCAACTCGACTCATGAAGTCGGAATCGCTGGCAATCGTGGATCAGAATGCCGCGACTACGAATACGTTCCCGGGCCTTATACACACCGCCGTCACACCATGAATTAGGTTACCAAAAGAAGTGGGTAACAGCTTCGGGAGGAGCGCTTACCACTTTGTGATTCATGACTGGGGTGAAGTCGGCAACAAAGGTGATGGCGCGG
+
,.0&%.+'+++/,-(%))00()(*)152/-/-3.-883/&**2*2501,(%(%$&)+*)4*&&(*,+,001/%)*,402301*6127(,%*%&&',2,+(-,064('(*())%%&&%%$%$&%$*1.84/0582430&0+1/.27.+,+.63..)*++)((+,(,+)*2+-3*)))'+0)&%%$%*2-/0+8''+$$#'''##%-)+$('&*(**+)%$$.&(-2.,#))%()+50505320'%*6213658,09+*+,'%$%,,*(*&)*-//5.%%'0/0/.0+*&(%'%%&'(/**)(&&)''))'&*')++22&)('(&$)/00)**+'*+*0-(),,(())03.*10+-066-+(('-,*/6,.*)'''((*&//-2.'%+/**/-+'),'$&&''%+,.23&%&%&.04596(%$$&)++,,%&/,,3912:433863./.39)0)+,%/*&)'(+++*-*1+,//62+,$%'%')**)**&(+'..--0*-+%,22220.*.+/-1699786/050.'+%(&'*,(*-.1229+-031581-,+(&$%'))..522&)2922*-4)(*/1265060/&.31,3+,-),6:62639-(&-&++*--2),4&'(**(*&(*51,*//',*/8;9.1()'+-.+).+(-)&(%%&#(&+)))'*-2%'%0*,01303-410065'45,,.1289/9..,2-(&&#(',255963.1--,(+/3+&&(+020*$'%'(*12.&)'&%)(/3/%/.40-+*3/&01/200.)))&(''+.-,)%&')'&34.-+,.,*$&&%**++243695,/02776&&()//5)&'')-:2/0.)-*'')+--),&('),-2-*+(''-,3366652&$$%$/+/(&*37-+'&'*77.17758734635,('+(+))('(*,856483661.477+*'+''*-)3-1/.--(+)'+62304/55531*+,+.-+'%%&%&#&(-:5-4268585*0*.)&'*+221--.7+46*+/-+'*+%&(%%(&%..-*$('151,%*)&)&,+*0'*)$''.-/;.)-(%()*()'',5/-35-**-//81&.+,/6374/,+.+)))$&%)-039)/()$&,+*(&&*3
@e208354d-be4a-4930-a6b6-63022efea214 ch=66 read=140310 start_time=2019-12-13T17:28:11Z barcode=BC01 runid=2c9cf7bc05858273f10e7d7ec552fc0bd742dc3e
TTCTAATACAGGGCCCATGACAGTACCGTAAGAATAAGCACCGGCTAACCACGTACCAGCAGCCGCGGTAATACGGCCAAGGTGCAGGCGATTAATCGGAATTACTGGGCGTAAAGCGTGCGCAGGCAGTTATGAAAGACAGATGTAAATCCAGGGACTCAACCTGGGAACTGCATTTGGCGTGCATGGGCACAAATTGCGGTAGAGGTTGAATTCCGCGTGTAGCCAGTGAAATGCGGAAATGGAGAACATGAAGGCAATCCCTGGACTGTACTGACGCTCAATGCGGCATGGGGGCAAGCAGAGTTAGATACCTGGTAGTCCACGCCCTAAACGATGTCAGCTGGTTGTTGGGAATTAGTTTTCTCAGTAACGAAGCTAACGCGTGAAGTTGACCGCCTAGAGTACGGCCGCAAGGTTGAAACTCAAAGGAATTGACGGGACCCGCACGGTGGATAATGTGGTTTAATTCCGGTGCAACGCGAAAAAACCTTACCCACCTTGCCCCGGCCATAGCGGGAAGTTTCCAGAGATGGATTCGTGCTCGAAAGAGAACCTGCACACAGGTGCTGCATGGCTGTCGTCAGCTCGTATCTGAGATATTGGGTTAAGTCCTGGCAAGGCGCAACCCTTGTCATTGAATTTACTGCATTCAGTAAGGCACTCTAATGAGGACTGCCGGTAGAAACAAACCGGAGGAAGGTGGGGTGTAGTCCCTCATGTACGCACTTAAAATTGGGGCTACGTCATATTAAAAGAAGCTGGTACAGAGGTTGCGCAGCAGAGAGGGCAATCCCATAAAACCAGTCGTAGTCGGGATCGCAGTCTGCAACTCGACTGCGTGAAGTCAGAATCGCTAGTAATCGCGGATCAACATGCCGCGGTGAATACATTCCCGGAGTCTTGTACACACCGCCCATGCACACCATAGGAGCGGGTCTCGCCAGTAGAGTAGCAGCCTAACCGCAAGGGCGCTTACCACGGCAAGGGTTCGTGGCCTAAGGTGAAATCGTAACAAGGTAACCCGG
+
'(%')1,/.,//,,.&&++/0*/2./0,,,+,.7.+)$(&*,%3101,++)*%-%'(')--)2715-*(,*(+,'&&&)(*,*,/..77+(**,2/3*3-,3../1069688::5111.,+%*$&,4&/62.-,',+++6./56/+*-4)0)%'**)/14,/.''&12/**%&(.08*(&$%$$((*)+*(#%%&%)&&)%&.))&*(''&$#,/1.-/10*'*+-++.0)-30(+()',%$%)(&)%%#$#&)/+226;/-64+/'.1+'.$+"($-,212/&&&(%$%$#%*23-0,-'+,+'*,4)),/+41+0777570+,..07('(*,(110),+*%*,5838).-)0,.,//-,140./*)*&('$&#&&'(+1,+*--/316010.&1/-.(%)('%''1/3/0&(+))'+2)&3+'*+-5-+*'%'$%$%&+-)094&&$&&,&+1.263/,*+1/87586/8(*&+),.,/)*+*-*+*('&%%*,70,//-3$(*+'(')&')&+/'2))()0<411*'(&%,$,$1%))724./-,4(()./323*),%'%%%&+/.1001373950,1/)2-'%*+7/+&,--,**+*&.)(*))4++*,,+(*)**.,00-1625:0/7.//*7,')*.70,-+**,56.(&*%&',-)-.00-(-'$+()7744+((($&++')02*.,*-()),-./.,+,%#%%&((-/((/*'%$#$%&%%)&+')(.0-(-)./-.'('$$$&&),/*$)'$##'/*+-11.0028)*%%$$%$&&&%((''&*'.))$%&('&'*),14,)&%')%-++33-/,*0124..)+,:67444523'*+()5+0,2,..0//'*-1/1+.)546/,),-32470-*-,*-84.-,+0403*0$&(0,8++*,,,'-/+-70)-&.,/1380/%/2+-1+6-,*),$&&(&,')%')*)'%%(&*+//3,*.'*'''+)))),.,/.11-+.41.(('(.,/(((&''()-4-())-)+)+2*/,/+61'-+
@07c975e2-70b3-4b30-984d-1eb97e4795c5 ch=123 read=192556 start_time=2019-12-13T17:28:31Z barcode=BC01 runid=2c9cf7bc05858273f10e7d7ec552fc0bd742dc3e
CCGGTTACCTTGTTGACGCTTCACCCCAGTCATCGGCCACGCATTGTAAGCGCTCTCGAAGGTTAAGCTACCTGCTTCTGGTGCAACAAACTCCCATGGTGTGTGACGGGCGGTGTGTACAAGGCCGGGAACGTATTCACCGCAGCAATGCTGATCTGCGATTACTAGCGATTCCGACTTCACGTAGGTCGAGTTGCAGACTCAATCGGACTGAGATGGGGTTTCTGGGATTGGCTTACCGTCGCCGGCTTTACTGACCCTCTGTCCTACCATTGTAGTACGTGTGTAGCCCTGGCCGTAAGGGCCATGATGACTTGACGTCATCCCCACCTTCCTCGGTTTGTCACCGGCGGTCTCCATGGTTCCCACCATTACGTGCTGGCAACTAAGGACAAAGGGTTGCGCTCGTTGCGGGACTTAACAGCATCTCACGACACAGGCTGACGACAGCCAGCTGTGTTCGAGTTCAGAGGCACCAATCCCATCTCTGGAAAGTTCTCGACATGTCAAAGGCCAGGTAAAGGTTCTTCGCGTTGCATCGAATTAAACCACATACTCCACCGCTTGTACGGGCCCCGTCAATTCCTTTTGAGTTTCAGTCTTGCGACCGTACTCCCCCAGGCGGCGAACTTAACGCGTTAGCTTCGATACTGCGTGGGAGTGCACCCAACATCCAGTTCGCATCGTTAGGGCGTGGACTACCAGGGTATCTAATCTGTTTTCGCCCCACGCTTTCGTGCCTCAGTGTCAGTGTTGGTCAGGTAGCTGCCTTCGCCATGGATGTTCCTCCTGATCTCTACGCATTTCACTGCTACCAGGAATTCCGCTACCCTCTACCACACTCTAGTCGTCCAGTATCCACTGCAGTTCCCAGGTTTGAGCCAGGGCTTTCACAGCGGACTTAAACGACCACCTACGCACGCTTTACGCCCAGTAATTCCGAGTAACGCTTGCACCCTTCGTATTACCGCGGCTGCTGGCACGAAGTTAGCCGGTGCTTATTCTTCTTTGGGTACCGTCATCCCAACCAGGTATTATGGCTGGATTTCTTTCCCAACAAAGGGCTTTACAACCCGAAGGCTAGCTTCTTCACCCACGCGGTATGGCTGGATCGGGCTTCCATTGTCAATATTCCCCACTGCTGCCTCCGTAGGAG
+
3,032;.0615,.+)+*'*3-8/79:,-.386920-5,%(&-,/5,-2*((&+.20/*--,0+01,-/11596569://.7.286,57;-13/;*-27:63/,(+053;/.3966777799;4::8*9.3-.13257523+&*),.332/5877631,//1060-/111213933326.-'%&(,%')(+),-*3-..37455-;0*(+(,785155(+,*2991-/02)4,2.40:017566--./),1-+'.&(%0:.0156065*.29-+6**$*,,/3447..003;204798667*15;::686561.,---/43357516;3*-88<9313-83<;3651485:88762,)*&-',,,1/,'24,7,*+0218969606*--13634/4.,24/.*+*++*)+++,4;72)+(-''%$&(./54-.43445(**((--1458533.'+)(,./::9343665'&(''))1-42.32()771364874++.3:7831/+,+..18)4:59+32013,+4-<88<:88418'$').&&)1)/2+.1,,/,*)*2)'-*)))&),(.++/-83+*56.8073-155+/*-5;/0--265956669;///120<;6*'366+8662940:1:--.+-,-,-27,***(330.')%'('+/+,+-2+,**+3/5'0*91--,/-.)(#*++.579851/((((2700/42//510--./,&##&'**),,.0:412/.0839324344-0136624/0$**+-23329;4;;9<<8989797:<79342-.-10115011202;1/,0212-,,,,1*3*3*2/&)//2:9442349,.(,-1/02885.:'(*66735'+,01.89<0:*).746*('),,**'*&%)'',*)'**3.+++23)2//6;35;5761/+.+*,1-&-+44-)++..5,3''$((-)+*3/8...2;65;6-)**1-16565;786632/,(+-.1-2---5147//-5-18<22.%%.)3,*)*,:149;4884.+26/3/-),($'/+)-24),97,.8+/-*-4241'-/3+,21*,,:-84+,0--/'$%',3.59647://446396569;;::8,++)2422,.++06111.0,+++,57/*,.,-..051592603+('
@3bd2b19e-c3b0-4a05-a00b-f754dcc06147 ch=109 read=250430 start_time=2019-12-13T17:28:30Z barcode=BC01 runid=2c9cf7bc05858273f10e7d7ec552fc0bd742dc3e
CTCCTACAGGGAGGCAGCAGTAAGAATTTTCGGCAATGGGGAAACCCTGACCAGGGAAACAACATAGCAATGAAGGAAGAAGGGTTTCAGTTGTAAACTTCTATTTACTCAAAAGGAAGAGCGACTACAGAAATGGTAGTGGCAGTACTTTATTAAGCCACAGCTAACTTCATTGCCAGCAGCCATATGCAGTAATACAGCATTGTAAGCGTTATCAGGTGTGGGCGTAAAGAGGCGGCAGCAAGGGTCTGTGTTGAAAGCCTGAAGCTTAACTTCCAGTAAGCCATAGAAACCAGGCAGCTAGAGTCAGGAGAGGGGATCATTGGAATTCCATGGTGAAATGCGTAGATATGGAAGGAACACCAGTCAAAGAGAGCGACGATCTGGCCTGCAACTGGCGCTCAGTCGAAAGCGTGGGGAACAAATGGGATTAGATACCTAAGTAGTCCCATATGTAAACGATGAGTACTAAGTGTTGGATATCAAAGTTCAGTGCTGCAGTTAGCTTGCAATAAAAGTACTCCGCCTGGTAGTACGTTCATAAGAATGGGGAAACTCAAAGGAATTGACTGGAGACACAAGCCCAGTGGGCATGTAGTTTAATTCAAACCCAGCATGAAAAGGGGAACCTTACCAGTCTTGACATACTCATAAAAGGCTCAGAGATGGGAGATGGCTATATGAGATACAGGTGGTGCATAGTTGTCGTCAGCTCGTGTCGTGAGATGTTGGGACGTCCCGCAGCAGGCGCAACCCCTTATCGTTAGATTACCATCATTAAGTTGGGGACTCTGCTTGGGAGACTGCAGTGACAAGCTGGAGAGAGGCCCGGGGATGACGTCAAATCATCATGCCCCTTACTGGCCTGGGCTACACACCTGCCACAATGGATGGTGCAGAGGAAAGAAGCCGCGAGGGTGAAGCAAACCCATAAAACCATTCTCTCAGTTCGGATTATGTAGTCTGCAGCTCCGACTTCACATGAAGTTGGAATCCTTCATAATCGCGAAATCCAAGCATGTCACTTGGTGAATACGTTCTCAGGCCCTTGTACGCACCATACGTCACCACGAGTTGACAACACCCGAAGCCAGTGGCCTAACCGCAAGGAAGGGAGCTGTCTAAGGTGGGATTGATGATTGGGGTGAAGTCGTAACAAAAGGTAACGGAAGATAAGGCGACAGGCAAATGGGATTAGCAAGGTGAAACAGCTTTTTTCTTCCAGCACCAGCAATACGTAAAAGA
+
*),'&(*)/5)'+-(),,-13/,%*(+6:5-,64///(*-+%*&-:1-,,04&+,'(,)&-'($%%&(((+-07+2*0(+)*,.0;61&.&1$+,4733737-+0*&'')23,)+,-.')%%%$$$(*'+')**(*)*+30,/-,2-1/53&-+*+$''*+-**('$%)2+*0((,''$&'''&&&$$#%%(-**)'*&$%#'&'%,/())+,*++%(&+%+&,1/-+.1%($(()(/***(-&.4-.-0,1)-($)*+*032-*()+,(,'''.*')),.3&')++-,/81/962,''&&',*)*)#$1)--,,/.1*.*%.(*)+)2*3225220-.33+,,%.--3-,,*./'**)-,11**()%&$%%+*),-)+.1101(*12527625--.).'*,0,)((#(.*()*3/)-('(+-:0.'*0*2--)/-+5./2)),''+**&$$$(')58/.,)'%&&&'3/1//209383:6%+*+0-/091+*+.0////3631$'$$&++.,,52*).,...3)-11%+*).3322796((.,*.435-,')+(*.4/.**+&'.,,)+&(($'$'$&((&&'&%(---(''(')%,1565813-&('*$&(',*)++4-)+22'.*+*)**.++***0.-,+**(('/%(&05*/.727(((+,751)''.,,,022601+,.0235,0,-,0-,.)(()/,*+/%*(&&'(1/.---+30-4+-,4++,,*)&((1(%+'$($('$#+&'*21)*3,0+&,''(%,&$&&&)/-10.(--7139.05870.*-,-*)&')2-',()-.)*1+(-.01.*++&*,+-.&062.-.&,+.,11311)*(%*%),*+)(())*+)*(%(/(/.0./))'%$&%&*48897674200390+41*,&'&0),4+**)**(**)*(',6/59-,43::359878.,,,/*..6-.-,2../)*'+/34,.+%*,,,*++)*&&')/1+2-,7,6.866)+5,&&+,-/$&%)/4/4'(%'(*.+-.$&&$'(00281+--.92+'&,)25)0)'&')$('.+('&*'+-()''-..0,1(%$''')+1/'(('(,&+-/001+-133)-+-+/)-)-'%&'(%+*)55.30&,2(---.-'&5-,.1.)%''&''$)*+*.31***+,2//5.6//10'3)*&'++.1.2-%'%-.*2,)$'&$'$%%'*)*,%,+.6.4,149/(''(%1(.&)-/.(/&%'&'%$%
@5014a49c-2b78-4245-81cd-b26406a9a771 ch=189 read=255702 start_time=2019-12-13T17:28:32Z barcode=BC01 runid=2c9cf7bc05858273f10e7d7ec552fc0bd742dc3e
CTCCTGCAGGGAGGCAGCAGTGGGAATGTTGCACAATGGGCGCAAGCCTGATGCAGCCATGCCGCGTGTATGAAGAAGCAGCTGGGTTGTAAAGTACTTTCCAGAGGGAGGAAGGGAGTAAAGTTAATACCTTTGCTCAGTGACGTTACCCGCAGAAGAAACACCAAGCTAACTCAAATTTTGCTTGGCCATGGTAATACAGAGGGGTACGGCGTTAATCCAGGTGCAAGCGCAGGCAGTTCATTAAGTCAGATCACCGAAATCCACGGGCTCAACCTGGGAACTGTATCTGATACTGGCAAGCAGGTCGTAGAGGGTAGAATTCAGGTCGCCCGGTGAAATGTAGAGATCTGGAGGAATACCGGTGGCGAGGCGGCCCCTGGACAGACTGACGCTCCAGGTGCAGAAAGCCATTAGGGAGCAAACAGAAGTTAGATACCTAAAGTAGTCCGCGTAAACGATATCGACTTGAGTTGTACCCCGCTTGAGGCGTGGCTTCCGGAGCTAACGCGTTAGAATGTTCAAAGAGATGCGGCCGCAAGGTTAAAACTCAAATGAATTGGCCCGGGGGCCCGCACAGGCAGTGGAGCATGTGGTTTAATTCCGATGCAACGCGAGAACCTTACCTGAATGTGGCATCCACGGGAAGTTTTTCAGAGATGAGAATGTACCTTCAGGAACAGGGAACGGAGTGCTGTGAAACATCGTCAGCTCGTGTTGTGAAATGTTGGGTTAAGTCCCGCAGCAGGCGCAACCCTTATCCTTTGTTGCCAGCGGTCCGGCCGGGAACTCAAAGGGAGACTGCCAGTGATAAACTGGAGGAAGGTGGGATGACGTCAAGTCATCATGGCCCGCCCGACCAGGGCTACGATGCTACAATGGCGCATACAAAGAGAAGCTGACCTCGCGAGCAAGCGGACCTCATAAAGCGCGTCGTAGTCCCGGATTGGGTCTGCAACTCGACTCCATGAAGTCGGAATCGCTAGTAATCTCGTGGATCAGAATGCCACGGTGAATACGTTCCAGGCCTTGCTTACACCGCAATCACACCATGGGAGTGGGTTGCAAAGAAGTAGGTAAACACCCAACCTTCGGGAGGCGCTTACCGCTTTGTGATTGCCGGCTGAGGGGTGGGAAGTCGCGAAGCAAGGTAACCGG
+
*,16/)/,)5,+5862604+/5;6163&-/)*+-1<8:;42014506:553432.%(**)&6:25563400)*.'++#)%&&(*/.19125:4.1/,,.&)%#&&*..)/**&,2+')*071-,.4--%2./3/++-.''/*)+/24.-2+$&((,1%+)%&&(((('(('(%'+'-&)))*''('((,+%$+5,.0.+0**',,..+)+('(,7/7004(')*$###$&''*).-,&)+-#$-)*&&')-455)$$'%+12+-/%'(*+018477;66;613/.)%(+,4444/2,4+++'&'$))))'*%*&+,&'$'')*-*)+(($$%&&+,6+)3,)+)+*.+,/22;;0-1-5-(0(++---'*.),(%&*89/-8974(*0.0//,+---,+0--('%$**+)**$*&&(,*%(*47'2+.$%')-$%1-%1/&&'&(--034.+0*-/;55*)*%)121-0-)&.22.3%,63-&*.).-.5/.+0+*-1*,)0)-./39234-5,-'%#$#&%%*+('%'&)$&**.-00***0/;4<;620229.***'(%$)*0)+4650/5-()(*')-,&-02+%())-+-.37;:286:3.-...21+2.+*+*.12,('%()(('--(&%)+.-9.&*(,,'+)-7;;-0+++++:6723:438,1''1**.7.7+$&(()(*&.'(*,//+&&&$#%').)*,)'),-67549+.+/0.*+1/4-))5/+),.2((+/%/&)/,,.0462'(%%'80-86*.3,-5)+.5:17&+%4.&-5*.()*/4*(+*'+*/12420/0-0/2::8731)()*.+//+22--89:89862256676*-,+04,$+((*+/6)5/..*+,'%--397.9-),'&%)(./459))')*+()&')4498463,*/04154;76:88567:21334355478708)',6,3.)++,.++0/3///001026-.-1,,+-*5/522-0///118-,&+,759321.,,,/02,&+-,-+.611748622))/*12.'%%$&'(,)''&(%&&)(-3-6%2.))*'(/07.30:-&))(+,-6/-7',('''*-064;9/8-+01-,5.6./6)*,/,'*++21(*'0-121/0./*(%(%(%&&&%$%)(&..-+,**00010
@7d78ae5b-248a-468f-96d3-c394da535829 ch=211 read=120869 start_time=2019-12-13T17:28:31Z barcode=BC01 runid=2c9cf7bc05858273f10e7d7ec552fc0bd742dc3e
CTCTACGGGGAGGCAGCAGTGGGAATATTGCACAATGGGCGCAAGCCTGATGCAGCCATGCCGCGTGTATGAAAGGCCTTCGGGTTGTAAGAATGCTCAGCGGGGAGGGAGGGTAAAGAAGTTAATACCTTTGCTCGTGAATTTACCCGCAGAAGAAGCGCACCAGCTAACTCGTGCCAGCAGCCGCGGTAATACGGAGGTGCAAGCGTTAATCGGAATTACTGGGCATGCAAAAGCGCACCAGGCAGTTTGTTAAGTCAGATGTGAAATCCCCGGGCTCAACACAGAGACTGCATCTGATACTGGCGAAAGCTTGAGTCTCGTAGAGGGGTAGAATTCCAGGTGTAGCGGTGAAATGCGCAGAGATCTGGAGGAATACCGGTGGCGAGAAAGCGGCCCCCTGGACGAAGACTGACGCTCAGGTGCGAAGCGTGGGAGCAAGCAGGATTAGAATGCCCTGGTAGTCCACGCCGTAAACGATGTCGACTTGGAGGTTGTGCCCGCTTGAGGCGTGGCTTCCGGAACTAACGCGTTAAGTCGACCGCCTGGGATACGGCCATGATTTAAAGAAATGAATTGACAGGGGCCGCACAAGCAGTGGGCATAATAGTTTAATTCGATACAGCGCGAAAGAACCTTACCTGAATGTGACATCACGGGAAGTTTTCCAGAGAGAATGAGAATGTGCCTTCGGGAACCGTACAGAGACAGGTGCTGCATGGCTGGCCGTCAGCTCGTGTTGTGAAATGTTGGGTTAAGTCCGCAACGAGCGCAACCCTTATCGCTTTGTTGCCAGCGGTCCGGCAGGAACTCAAAGAGACTGCCAGTGATAAACTGGAGGAAGGTGGGGATGACGTCAAGTCATCATAGCCCCTTGACCAGGGCTACACACGTGCTACAATGGCGCAGCATACAAAGAGAAGCGACCTCGCGAGCAAGCGGATCATAAAGTGCGTGGTCCGGATTGAGTCTGCAACTCGACTCCATGAAGTCGGAATCGCTAATGTCGTGGATGCCACGGTGGGCCGTTCCCGGGCCTTGTACACCGCCCGTCACACACCATAGGAGTGGGTTGCAAAAGAGTAGGTAGCTTAACCTTCGGGAGGCGCTTACCACTTTGTGATTCGCCCAGTGACTGGGGTGAAGTCGTAACAGGTAACCGG
+
)+--03-8:0).310330/2.,+,/4,-2+),./747:686140,-444460-*'-+24.3/,/+*'-)+)/-'*409696'8-3,&(*'$&&(#(,+)-,-,4+()2,'1.())1*%)&()4*:+0074<60265)(&+&+/4)(30,.,)-+(-,%&&($''').)+/127)+/3;546/..0,.+2--8///5-)++&',-/,/10:0905,7.,2,+,;:53,*-,1585*)-,-(.-+.84&64<6.608-669325:3-*01))477+.554513-0*.,**+,2-,,,+6(),3+2--..%+*)$$*&%%)(*,-445/)-247.3,0+/+/((42211.1-.1-,*.)()-*&%&')/0779;305.404::8;//())(%)*(%)+-.3/,*(.00-)*,)/+....3444+24...(**)+,89;+))+88'/33/*5)(&*++02:+*1977584-,/099779;/**()%+,./+)*/---1-8-1)282&).),-50.,)/722.3--+,%,3571++*,40.,/22610,..&,(&(+&-'.-)#%('26(33.'(*()2/:1:0..%)03+76001139/7(,/+,)**,)(+'-2;;.98;/.-.&5&'+,..04+(,153,--/2/6,-/%-&(*6..)+(+(+,,+33,(')()(('&+54..-2,2445;8<9)991:55/1'%($%),/,36899974(*))+./)/.-.82/10*)*&(+))-.48.8493133959327**-654**/1265/4:4.5//-().*)'+4-.61-,-,--,,.1-32,3/1815)+$&&44/5-$).-/03;;:::.-1)*(*+-+05701667766***-.1:7))%(),,((*,,3.,1054.)(&('++/4450-38445.-*'')*34-:4,'*&)+'(2/3434,/.2.05;24.+'&($,)8201770--..-++.)1-0**)))+-424440,*(.++5/30.-0'0(+-0')%&%(%*1173**+'65./,5-&*)+55404-),0+.%&&%$$()3845;/,0/),&,),4+*&)(&('/4,17/27:8+&)&')-3/.&'&&)(.0336*92+.0,.-7.-:;/./92.033583))('$&,-12.367-)(,-*-21.0722.7029:845
@9308f576-a040-4964-ad8f-93265a933994 ch=80 read=244777 start_time=2019-12-13T17:28:31Z barcode=BC01 runid=2c9cf7bc05858273f10e7d7ec552fc0bd742dc3e
CTCCTGCAGGCGGCGATGGGGAATGTGCACAGGCAAGCCTGATGCAGCCATGCCGCGTGTATAGAAGAAGGCCTTCGGGTTTGTAAAGTGCTTTCGGCGGGGAGGAAGGGTAAGTTAATACCTTTGCTCATTGACGTTACGGAAGAAACACCAGCTAACTCCATTACCCAGCAGCGCAGTATTAATACGGAGAGTGCAAGCGTTAATCAGAGTTACTGGGCTGTCTACAAAGCGCACGCAGGCAGTTTATTAAGAATCAGATGTAGAATCCCAGGCTCAACCTGGGACATGCATCTGATACTGGCAAGCTTAATGGAGTCTCTCTCGTAGAGGGTAGAATTCCAGGTGTAGCGGTGGGGAAATGCGTAGGATCTGGAGGAGGAATGCAGTGGCGAAGGCAGCCCTGGACGAGACTGACTCCAGGTGCGAAGCGTGGGGAGCAAACAAGTTAAGATACCCTGGTAGTCCACGCCGTAAACGATGTCGACTTGGAGGTTGTGCCTTGAGGGCGTGGCTTCCAGGACTAACGCGTTAAGTCGACCGCCACAGGGTGGCCGCAAGGTTAAAAGGAAAACTCAAATGTCAGATTGACAGGGGCCCTTTTAGAAGCCCAGTGGAGCGTAATAGTTTAATTCCGATGCAGTAGAAGAACCTTACCTGAATCTTGACATCCACAGAACTCCAGAGATGGATTGGGTGCCTTCCAGGAACGCTATGGGACAGGTGCTGCATGGCTGTCGTCAGCTCGTATTTGAATGTTAGGTTAAAGACCACCAGCAGGCCGCAACCCTTATCCTTTGTGCCAGCGGTCCGGCCAGGAACTCAAAGGACTGCGCAGTGATAAACTGGAAGGTGGGGATGACGTCAGAGTCATCACTTGGCCCATGACCAGGCTACGTGATACTACAATGGCGCATGCAAAGCTGACCTCGCGAGAGCAAAAGCGGACCTCATAAAGTGCGTCGTAGTCCGGTTGGAGTCTACTGCAGCTCAGCTCCATGAAGTCGGAATCGCTAGTAATCGTGGATCAGAATGCCACGGTGAATACGTTCCCGGGCCTTGTACACACCGCCCGTCACACCGTAGGAGTGGAGTTGCAAAGTGGAAATTAACAACCTTCCGGAGGCCTTACCCTTTATGATTCATGACTGGGGTGAAGTCGTAACAAGGTAACCCGG
+
'+/1,&-&*)')&&&'**26+,//06+,)'&&#%'*(+)'%&)((-%1,63&1(%*23././**+(',+-/0-*(-+6337)*).:6+2(..54.%*&',3+(*.)+10)')/..241..73/40+,.1*/,*&)')'$&((-+$+)&%(+1*+.-)3++,2$2&$++'&''()+(,).-,(-%'%%')0.)$)-.,41+-3-;-8,/('&%-,*,430,+$#''$&$+/(((-002/21270/46;:%2+.(+.31133*+&'%&(,),1('/4003468;4390&/&**/00/))*(%3,+50+-%*-).&$$(%(*0/-))(*)46,(*.+/-,0,3*1('/))$($))+310'&')'+).&&%%&&((.+(0*./'+.*42-+'**/71,-(.),++.7.(4777./,+,%'&'&:+,).*1(')(&,%1$'**%)-04+/*'**0-*-/7*91)'014---..--,-/,099:+,,,+543).4.5.*.,13-)%*'&()&.4*2,.12-*)()$)%$'-,&+(*&)'+)-.10/38130''&+*)((1,8.416/.0.101''$**2,//438,)'%#')+/0223'525)0/)%''$*%(()))(%,512)&'&'-+++26;97:534&&'0)+,'')+/*)(++,-+*,)(('()).2003782.,,+623)-(*,(**+789240*,.*(,'&&*'(,,))*&'*%,+1320*+2577777787;85-44143+***,-2(46''%($'..(1-/5.-)'&$)#$$'%+))(*+(*/,26-0.--51-10+..0..%+(1,1(7,7,'5/0942500)**,-3)+')%(+)--/28/5.*)&(),'.41,(&$'''()%'),3/0)%(,*.-02-%(%((...6+((($$%',).--0-1/,/,+-*)$(++'%%++,-714123,,'*+260*&,)0249663356+++%*+,-.++''))')--')'&)+.%(%%&$$()*#&(+34/21.2,,-*6/30-+,.--0/112295:112/*++-.3)**)(('&/3/3)+-7,(),.10/.'*,-(.*.6+/-,'..)*'))(,-,%('*.1,'+)'&,,(%%%('%'&'.*+(*''())&,.%&*('**)0.(,3)),667;3.0-,0++/)'+(((''0-./'/*-+-*5.644,/
@bd0faaa7-4709-4518-ad32-2f9eb267c0be ch=11 read=68176 start_time=2019-12-13T17:28:46Z barcode=BC01 runid=2c9cf7bc05858273f10e7d7ec552fc0bd742dc3e
CTCCTACAGGAGGGCAGCAGTGGGGAATATTGCACAATGGGCGCAAGCTGATGCAGCCATGCTGCGTGTTATGAAGAAGGCCTTCAGGTTGTAAAAAGAGTACTTTCAGCGGGGAGAAAGGGGTAAAGTTAATACCTTTGCTCGTGACGTTACCTGCCGCAGAAAAAAGCACCGGCTAACTCCGTGCCAGCAGCCGCGGTAATACGGAGGTACAAGCGTTAATCAGATTACTGGGCGTAAAGCGCACGCAGGCGGTTTGTTAAGTCAGATGTGAAATCCCGGGCTCAACCTGGGAACTGCATCTGATACTGGCAACGAGTCTCGTAGGGGTAGAATTCCAGGTGTAGCGGTGAAATGCGTAGTAGAGATCTGGAGGAATACCGGTGGCGAAGGCGGCCCCTGGACGAACTGACGCTCAGGTGCGAAAACGTGGGGGGCAAACGGGATTAGATACCCTGGTAGTCCACGCCGTAATGTCGACGGAGGTTGACCTCCCTTGGTACGTGGCTTCCGGAGCTAACACGTTAAGTCGACCGCCTGGAGTACGGCCGCAAGGTTAAAATCAAATGAATTGACGGGGCCGCACAAGCGGTGGAGCATGTGGTTTAATTCGATGCAACGCGAAGAACCTTACCTGTCTTGACATCACGGAAGTTTTCAGAGATGAGAATGTGCCTTCAGGAACCGTGAGACAGGTGCTGCATGGCTGTCGTCAGCTCGTGTTGTGAAATGTTGGGTTAAGTCCGCAACGAGCGCAACCCCTTATCGCTTTGTTGCCAGCGGTCCGGCCGGGAACTCAAGGAGACTGCAGTAAAGCTTCGCTGGAGGAAGGTGGGGATGACGATCAAAGTCATCATGGCCCGCGACCAGGGCTACACGTGCTACAATGGCGCATACAAAGAGGCCTCGCGAGCAAGCGGACCTCATAAGGTGCGTCGTAGTCCCGGTTAGGTCTGCAGCTCGACTCCATGAAGTCGGAATCGCTGGTAATCGTGGATCAGAATGCCACGGTGAATACGTTCGGGCCTTGTACACACCATACCCGTCACACACCATGGGAGTGGGTTGCAAAAGTAGGTAACCCAACCTTCGGTTGCTGCGCTGATTCATGACTGGGGTGAAGTCGTAACAGGTAACCGG
+
*-3/,+*(,,)*3+*',,-56601*$(+(/+)*)+.369;621247'0,),/7.,)4,8111/084502()*30/+.,,3.65;7'7422&-,780-%(%-),-662*0/067)*(-.(,..+,+3/+2,-&&')'$&()237'/)%*,13//''$+/(1)(,*$%)('(../*1--)-**,,'))560.21170'*%&&++01340.**''-0*.21;/7-/.&+&(*),88<9:82694()*+$+(,))14-23;40710'+,2%&).-*%./*),41,526601+4.//36*(/078872,+-/0209/-/**((*)*,.755))0/-2/2+2*/('/(*'''((,,++1:.--730*$'%&()345582+,'0--6;60501842/1(-+,.1:4,*.502*)0/-/,*&(*,112-/02168'-(3-583+)./;05(2-(5)((--.2:0/2:92322.%++2923-1'(+0,+-*--,.-0,(//1.4)*//+&&'&)-4-/0.+.+,&)/0.,$')223014442/*)-+-+,%&'*6&/371546)5.;572'&&.6;0+1+6+86-,,2,12&(%)+3181895+*))-.-/066<:486;41143210.,//-1+-319.8(-31/,+,/,-.-40000+0**2<;7211+///,,)+021363,,,)%-5-5.1/0/-0.1)201294332349654888996445478609///4::00/60)44758--43+/416,+40,/))'+)%%&(+0((-,,+-6/1.++((,),*,&/0*00/..0.+-),++--&)-(10**'$$%)&%*93+**'+2/63476,013171(*-030,-00),530.1.(&&**/5*+)''$&&'('**+,./1;328735642-2.'&%'$')66340((&08.4294+'(*'&+,'***-/151/40/02))*--$/212.15../..,101-6-,+9/.-7*-,40./-/&4216223:9::9963*1,-93,1.7./+6.372361(+*+&())&)))+*+,&(&((*,./0/-.237(1+1-*+,.91672.42.'&)*+1,/(*$$)0.-.0+.)&$&&'')&&(+.40740//0/1562,*+1,-4101.,&&&('*)0,6
@9c981ff6-1d4c-4805-9f85-7771be33c433 ch=161 read=190669 start_time=2019-12-13T17:28:53Z barcode=BC01 runid=2c9cf7bc05858273f10e7d7ec552fc0bd742dc3e
CTCCTACAGAGGAGGCAGCCAGTAGAATTTTTTCGTAGAGCCTGACCGAGCAACGCCGTAATGAAGGAAGAAGGTTTCCAGTTATGAAGCTTCTGTATAAAGGAGAAGAACTAGCTACGGGAAATGGTAGCCAGTGGCAGTCTTTATTAGAAAGCCACAGCTAACGTGCCAGCTTATGCGCGGTAATACATGGAAGTGGCAAGCGTTATCCAGGTATTGGGCGTAAAGAGGAGCGGAGGCAGCGTAAAGGTCTGTAGTGAAATACGGCTTAACTTCGGTAAGCCATAGAGCCAGGCAGCTAGAGGTGCAGGAAGGATCATTGGAATTCCATGTAGCGGTGAAATGCGTAGATATATGGAGAGGAGCACCAGTGGCAGAGGCGACGATCTGGCCTGCAACTGACTCCAGTCCCGAAGGCGTAGGAGCAAATAGGAAGTTAGATACCTAGTAGTCCACGCCATCAAACATTAGTACTAGAAGTGTTGGATATCAAGAGTTCAGTGCGCAGTTAACGCAATAAGTACTCCGCCTGAGTGAAATACGTTCTGCAGAATGGGAACTCAAAGGAATTGACAGGGGCCCGCACAGGCGAATTGGGCATGTAGTTTTAATTCGAAACCTTGAAAGAACCTTACCAGGTCTTGGCTTATACTCACTTAAAGGCTCCAGAGATGGAAGTGGCTATATAGGATACAGGTGAGTCCATAGTTGTCGTCAGCTCGTGTCGTGAGATGTTGAGTTAAGTCCCGCAGCAGGCGCAGCCCTTATCGTTAGTTACCATCATTAAGTTGGGGACTCTGTGAGACTGCCAGTGACAAGCTGGAGAGGCAGAGGTTGGCGTAAAATCATCATGCCCCTTATGACCCTGGGCTACACGTGCTGCAATGGATGGGTAGAGGAAGCCCAGAGACCGCCCGGGAGTGAAACAAAACCCATAAAACCATTCTCAGTTCGGATTATGATCAGCTCATGCATGAAGTTGGAATCGCTAGTAATCGCGAATCAGCATGTCGCAGTGAATACGTTCTCTCGGGACCTTGTACACTGCCGTCACCACGAGAGTTGATAACACGAAGCCGGTGGCCTAACCGCAGGAAGGAGCTGTCTAAAGATTAGGATTGATGATTGAGGGTGAAGTCGTAACAAGGTAACCGGAAGATGAGGCGACGAGGCAAGTAGAGTTAACACAAAGGAACACCGTGCTTTCTTTAGCTGTAATGCATGTAACTGCAA
+
,'*0('-+,&++*0-+$%%$'%+)(&*'2456*,(%&&(%.''&'&%('%)40-(''#$%%+),)*-*-'+*')+30--'*).&%#.)$*+,)*(**,19*2+,'*/.30.&%)-,39&/**-*--.+-,.-&*)*'*&''$%,*+.8-)--).0/*+%-,.1,*'-()+*())(&'%'&'(/+1,,(1&/((+(&(.4101((''(((+(&*&)$,'-,&''(05*'',+&*'&-%)((#$''&&,&-//'(&'%,/*,*)&('(&%%&,+*+4*&(''*%.321.--*130130)+,.+.'))('+(0+(').+,.+/-,,)*-.8)&(&&+-,3.,++3+*)212216522-010-)((''#'&,&()4294*(&&0-/34/031*&&/.0)3,1,,))*&*/.03.1(')()*,./-3*'*+9;8/&')&(&+(('11+5++*)0...41&(+24+2.0332*-*'&((+47*+.--75;6:59/35**((-616)(.()$%$&+/,-,(+000.'%(',/380331*'&*&)+*'/0(+/,&'+.'(),*('&'))842()'&%-*10.'/66,60)&*$%%%()%&$'%2.-/-0)+(.-;<6/735.'(/*''%'',()'&(*//0+1+)*))()',('&%(*)-*/&&%$%(+)/,,/'$%&(-.5.($&'%)*,++''&')1112*+**)%&'')(**326'--&/0+-..11635616&',04(*'&$0,701+.05(%(,)/+/4/*0*'.4*+,,/4*11*&(+*-2145-9-6,06023:5-//+*%(&(-,0+)-*))*+0-//...6+*(%).*++(*'&%-')%**5:944-.0,,),0,'($%'/+52)'''%$%%'&'++42.&--,,/*')+&&&'*).*+0(0/(&&''%)-((&$&''$()*.4)+32+',--%'-66,4:8854-/+-.95,0+/)'(''(*('--+)&$()(.,2++4161:87-.3),*0,,+$%)*3-,($(&*)(($(%)*//:2.0/05-//442:937521%)))()&%++)(%%(''(()*&'-)&'/-)+%)'&&&(-(+)+,,0+,$.)()*)*-,0+'---(,,/05'(%,&&57007***((,/-&,*'**)-+,.036985.*(+-316),('(22&%(+,/20((+(-*(')*/*).+3,...06.)*%&&*02+.++.62,0-)())$%$*-+&0%-%$*&&'$%#&
@23aa61eb-41d1-40f2-a547-1117b0ad7cca ch=126 read=261053 start_time=2019-12-13T17:28:50Z barcode=BC01 runid=2c9cf7bc05858273f10e7d7ec552fc0bd742dc3e
CCGGATTTACACCTTATTTACGGCTTCACCCCAATCATCAATCCGCAGACAGCTCCTTCCTTGCGGTTAGGCCCACCGGCTTCCCACGTTATCAACTCCTGTTGGTGTGACGGGCGGTGATATTTTTTAAGGCTGAACATGCATTATGCTTTGCATTACGCCTTCCTGTGTTGACGCACGCCGCGACATGCTGATTCGCGATTACTAGCGATTCCAACTTCATGAGTCGAGTTGCAGACTAATCCGGACTGAGAATGGTTTTATAGGTTTTGCTTCACCTCGCGGCTTCGCTTCCCTCTACACCATCCATTGTAGCAGCACGTGTAGCCAGATCATAAGGGGCATGATGGTTGACGTCATCCACGCCTTCCTCCAGCTTGTCACTGGCGGATCTCGCTAGAGTCACAACTTAATGATGGTAACTAACGATAAGGGTTGCGCTCGTTGCGGGACTTAACCCAACATCTCGACACGAGCTGACGACAACCATTGCACCACCTGCTTGTCTCAGCAGCTATCTCCATCTCGGGGCTTTATAGAGTAATGTTAAGACCTGTATTGGGTTCTTCGCGTTACTTCAGTCTCCATGCTCCGCTTGTACGGGCCCCGATCATTCCTTTGGTTTCATTCGCGTTGTACTATCAGGCGGAGTACTTGGCCGTTAACTGCACTGAACTTTGACATCAACACTTAGTACTCATCGTTTTGGCGTGGTGCCAGGTATCAATCTCAGCGCTCCCCACGCTTTCGGGACTGAACGTCGGTTGCAGGCCAGATCGTCGCCGCCACCAGGTGTTCCTCCATATATCTACGCATTTCACCGCTACGTGATTTCCGGTCTCTCCTGCGCTCTAAGCTGCCTGGTTTCTATGACTTACGGAAGTTAAGCTTCAGGCTTTCTTACAGACCCTTACTGCCGCCTGCTCCCTCTTTACGCCCAATAATTCCGGTTCTTTTACCTACACATTATTACCGCGGCTGCTGGCGTAGTTAACCGTGGCTTTCTAATAAAGTACCGTCACTCGGCTACCATTTCCTGTAGCCGCCGTTCTTCAGCATAACCAGAAGTTTACAATCCGAAAACCTTCTAACGCCTTCGCGCAGCGTTGCTCGGTCAGGGTTTCCATTGCCGAAAATTCCACCACGTAG
+
+--+)7./*-,/,/+&+-*&'(%+/513/64,+-*,(((,+'(+%*'*','..02-.4501//041,7).10.*&,-*,*-1..+#$&*/*,0-+()(%%%%++3/57546,17-)&'')*(+-*++&2+/))%&&##"$$)%*$#$$&+,1')&-,')&&'&''&&%&$'&&$$%&$''+)(/-.+.2351/+18346884:2/,+/04376+)0)+210%)%%&).&&12;27'4&,&&(,1,,'**((**,3062:6;,01+/+1;<-(03;3868,+'&)++.6.*-6.87/+-,(*&*-230/&'%$#$&($()*///2,''&'')*-,/427*59403////3+22-+/.01807&$(,08795:./.*&(/*-.4.0..3-)(&.23921-&('()'&(++*0*1+..15.+)(()*23./1-/&3230,(*)*16327./0;53.5-3*+''0/665300/22030,.+,,-/33+.&($&.*$)&*6/28./%&)$(*,,)#$%*+--00*,.67531*4*&(&)4./--%()/(*)32)3)/16/.%&)-,,.-71414-2-/+&*7-5)+(%$(%&(/,,/*&'(')(%*,2-143,)%('(+2-%&''-.183.19+)$$%#$%*()'%'))-/.')&%('%%$$%+,+,3,)&$(&'.//::518:001(.+**+(%'%%).--222./++05)*4-,1-%%#$$',('%'%&%%%%$%%&$%(-23,)-,-/3-*'-0*.0../-*,/'319,101248-+5774.,$)'',7%+%%.'/+.2/6*-1+0,-,542/102,7:.-2560--)*&$%$*/))(&&),11/,)%&*+,.0&/+*,-.797830/+''(+*,'&&')+*)(+,214%,+5,'38048*()'#&(,19;0/*((''14-/2*(+).6)(++.-)-+/+(02049:;51+0'&$('(&$(*&'(')$)&(3722326/900/85:4449522//'0-).,*),1,*&+/.3;400/0*+..0222(0-,*00009330,-),+13/26054+,+)&#$&+*),&'',)+0;9/./422,+386,%%$%%$%%&$(')9+&(&*-02/1/,,0.0'/,/596.+'+')/8-2/,.35/.9((#%'%&%#%(
@d263b18f-171f-490f-85e4-5dc3756ffb3e ch=28 read=81900 start_time=2019-12-13T17:29:04Z barcode=BC01 runid=2c9cf7bc05858273f10e7d7ec552fc0bd742dc3e
CTCCACGGGCAGCAGTGGGAATATTGCGCAATGGGCGCAAACACAGTCAACCATGCCGATATTATGAAGAAGGCCTTCGGAGTTGTAAAGTACTTTCAGCGGGGAGGAAGGGAGTAAAGTTAATACCTTTGCTCAGTGACGTTACCACAGAAGAACACCAGCTAACGTGCCAGCAGCCGCGGTAATACGAAGGTGCAAGCGTTAATCGGAATTACTGGGCGTAAAGCGCACGCAGGCGGTTGTTAAGTCGAATGTAGAAATCCCCGGGCTCAACCTGGGAACTGCATCTGATACTGGCAAACTTGGAGTCTCGTAGAGGGGTAAATTCAGGTGTAGCGGTGAAATGCGTAGAGATCTGGAGGAATACCGGTGGCGAAGGCGGCCCCTGGACGAAGACTGACGCTCAGGTGCGAAAGCGTGGGAACAAACAGGTTAAGATACCCTGGTAGTCCGCCGTAAACGATGTCGACTTGGAGGTTGTGCCCCTTGAGGCGTGGCTTCCGGAGCTAACGCGTTAAGTCGGCCGCCTGGGAGTACGGCCGCAAGGTTAAACGTGAATTGACGGGGGCCCGCACCGGCGGTGGAGCATGTGGTTTAATTCGATGCAACGCGAAAGAACCTTTACCTGAATGCTTGACATCCACGGAAGTTTTCAGAGATGGTGTGCCTTCGGGAACCGTGAGACCCAGGTGCTGCATGGCTGTCGTCAGCTCGTGTTATTGAAATTGGGTTAAGTCCGCAGCAGGCGCAACCCATATCCTTTGTTGCCAGCGGTCCGGCCGGGAACTCAAGGAGACTGCCGGTGATAAACTGGAGGAAGGTGGGGATGACGTCAAGTCATCATGGCCCTTGACCAGGGCTACACGTGCTACAATGGCGCATACAAAGGAAAGCGACCTCGCGAGCAAGCCGGACCTCATAAAAGTGCGTCGTAGTCCGGATTGGAGTCTGCAGCTCAACTCCATGAAGTCGGAATCGCTAGTAGTCGTGGATCAGGAATGCCACGGTGAATACGTTCCCGGGCCTTGTACACACCGCCCGTCACACACCATGGGAGTGGGTTGCAAAAGTAGGTAGCTTAACCTTCGGGAGAGCGCTTACACTTTGTGATTCATGACTGGGGTGAAGTCGTAACAAGGTAACCGG
+
*//*%''20/136*012:7275+3+%(&)/755/*)#&+,()%&%%'$&%))-.-1.-,+%-&'*11.(*)')+116310&(/)'*062/1,+47.3,01+15-)/----6-%&))1,-3616112.26-,000%&)))(&,,*0.%%&(/-+-/+)++%))(+%+'+,897376'67&((*)+.++--+*(*(3352/0.-303172-5+2,/0)/*(&*'.1,)./76648515/)*,,$)*0*/33206.*')'-52-/25--3899:2916.-2,/+,1,./12865556335-.1'&'%'&%&',-37932(,.4('**)-21-/74,+&&(+71//7-,-598-+++,00*4+).**646272826522.0*-*(.905.)*323303--,,-.0)-210/4/%'*+./)+1.)')&&*,513)))+9,4+.0568/,-432/13,(((*-5:27/-//087521322.01/:/0)10+&'&&&,)-98-534352+-**+/151,-118./-433&43051**'(&%+),+473.1-++,/65:*-.1.22646/547;72-81+-')%*)*(3348././7-*)/-:32713.,,00376745*,9+)05.0)/)+/953((*$%2&*+7681),//.(,*28:33*+(*'5*./.1/398;96;;5975751'++4,+)10501+*((*0879899768(*.2367.7-(,''&%$%$(-'+.,3-02/'()%)')30/,.)00.&.)-.+,9/+6--:<7+72988274.1+6559559-,)*%*(.*+09*5-,,.68&567/)/,*+,+,/78/575786783&()*245+,%1071*.+-.1)4//.)()&(*)/08526324753////054)*&)+,%,314/.%&)*+*+/0'*&-+..3/4-/3:8+-29:98859.76,)'3%3+/(''*.&%&'%//.%'+,,,*+%),)+0/1..,+(*)&&+,.4479::998370601031&')'').508:4578'()+3/040//9755357210*,2400-/.379;86.*()+.,,4+00:1(&(&()*,&''(2+/*(11-9*))''*&((&(,&,-793433403..-*+*).2//.-2-,-1327361-0-2859/3
@e05883fa-7daf-48f8-aeee-b1497a69874c ch=99 read=221761 start_time=2019-12-13T17:28:59Z barcode=BC01 runid=2c9cf7bc05858273f10e7d7ec552fc0bd742dc3e
CCGGTTGTTACGACTTCACCCCAGTCATGAATCACAAAGTGGTAAGCGCCCTCCCGAGTTAAGCTACCTACTTCTTTTGCAGCCCACTCCCATGGTGTGACGGGCGGTGTGTACAAGGCCGGGAACGTATTCACCGTGGCATTCTGATCCACGATTACTATAGCGATTCCGGCTTCATGGAGTCAGTTGCAGACTCAATCCGGACTGACGCACTTTATGAGGTCCGCTTGCTCTCATGAGTCAGCTTCTCTTTGTATGCGCCATTGTGGCACGTGTGTAGCCCTGGTCGTAAGGGCCATGATGACTTAGACGTCATCCCCACCTTCCTCCAGTTTATCACTGGCAGTCTCCTTTGAGTTCCCGGCCGGACCGCTGGCAACAAAGGGTTGCGCGCTCGTTGCGGGACTTAACCCAACATTTCACAACACGAGGCTGACGACAGCCATGCAGCACCTGTCCTCACGGTTCCCGAAAGGCATTCTCATCTCTGAAAACTTCCGTGGATGTCAAGACCAGGTAGGGTTCTTCGCGTTGCATCGAATTAAACCACGCCATGGCGGGCTACGTCAATTCATTTGAGTTTTAACCTGCGGCCCGTACTCTCCCCAGACGGTCGACTTAACGCGTTACTCCGGAAACCACGCCTCCAAGGGCACAACCTCCAAGTCGACATCGTTTACGGCGTGGACTACCAGACATCTAATCCTGTTTGCTCCCCACGCTTTCGCACCTGAAGCGTCGATCTTCGTCCAGGGGCCGCCTTCGCGTTATCAGATCTCTACGCATTTCACCGCTACCTGGAATTCTACCCCCTCTACGAGACTCAAGCTTGCCGAGTATCGATGCAGTTCCCAGGTTGAGCGGGGATTTCACATCTGACTTAACAAACCGCCTGCGTGCGCTTTACGCCCAGTAATTCCGATTAACGCTTGCCCTCCAGTATTACCGCGGCTGCTGGCACGGAGTTAGCCGGTGCTTCTTCTGCCCGGGTAACGTCAATGAGCAAAGGTAATTAACTTTGCTCCCTTCCTCCCCGCTGAAAGTACTTTACAACCGAAGGCCTTCTTCATACACGCGGCATGGCTGCATCAGGCTTGCGCCGGCTATTCGCAATATTCCCCACTGCTGCTTTCCCGTAGAG
+
.1,(.+',+**1133;7,845(()/0-1/5;750337.--5108-'+,371/.7/)&+/,5,./.,1.+.77<8179/-11(27/(+*/66)+/54323478;;:8;322.248976243)10+,--.02.*(,/)/)9.6684++-00-+--*/-)*-*('),00;<62//,+/3032*(*,5/32934488;9:2;24/85634311,/%).1402210012+*)*'%%'''))+*(-,+&'(.523-23+%2+0.667;.;-,+*.,&'-.15.-...6(&.93467/,)256--*),-,30/0$&-22456/004+*/0-.10./,-.2;30046:454114:899,16+,005779-&-3.9:9895556:61/11:-++.,1(+))(..370:-,-6//-3.4+71,+,--37+),.6,64.+()'++./474-),7.9;93//..0,*)()&&(,,/367//))-6,-4...562322./+.04562,-46:+/9<;:6..(+)12;-81227597;77;:9:83;1229:16/2/1:3//'%#&(&%&%%%&%%(#''*/'3*:277;50027:;'/*.*('+--44)')&()+*/79-./278;988531301*,,+.-))*/12,/0(2935249.7**&./)'*-.886+7+.()+,2/0&*-/17.)*/+,(*,7532(1-*,/,#')+17345331;7-.10:9/.5002;731336:1,0*),**,/---.43450++287056/264:2)('(('*---12128767782:;-,-4,$$)%'*05503-2,$&*7783+44330+.41160-)).+*86''(*,-,.10-31664561*1,4,+*05&*3.,7;..,)*02+(%&&'6,9895/1.16579722//*-*('/..63..663713,+*/6295402/*09.,-,%'))2/.6;68280323/2.+'*-.(*44225615.-.629;886/4'(278228778838232896:(1,--//114/)(.%((47-/;3)+-:2,-67303,+-/1384.01/1/&'*.,685<57<97664-31136....95800.01/23/-1-.*,,'''&'-5*&(*0.0242782)----)()')2)31,/8546
@c837ed75-56ec-4142-880a-26b5677fe6ad ch=204 read=114774 start_time=2019-12-13T17:28:59Z barcode=BC01 runid=2c9cf7bc05858273f10e7d7ec552fc0bd742dc3e
CCGGTTACCTTGTTACGGCTTCGCCCAGTCGCTAGGCACAACTGGTCGCCTGCCTCTCTTGCGAGTTAGCGCAACGCCTTCAGGTAGACCCAACTCCCATGGTGTGACGGGCGGTGATGGCGCAGGAGCCTGGGAACGTATTCACCGCGGCATGCTGATCCGCGATTACTAGCGATTCCGCCCACCATGCTCTCGAGTTGCAGAGAACAATCCGAACTGGGGCGGCTTTGGAGACGCACTCTCGCCGAGTTTGCTGCCCACTGTCACCGCCATTTAGCACGTGTGTAGCCCAGCGTAAGGGCCATGAGATGACGTCATCCCCACCTTCCCTCCGGCTTATCACCGGCGGTTCAGCTGAGTCCCCAATAAATGATGGTAACTAAAGGCGAGGTTGCGCTCGTTGCGGGACCAGCAACGTCTCGACACAGCTGACGGCAGCCATACAGCACCGCTGTTCCAGTCCCCGAAGGGAAAGAGATCCATCTCTGGAAATCGTCCGGACATGTCAAACGCTGGTAAAGGTTCTGCGCGTTGCTTCAGATTAAACCATGCTCCACCTTGTACGGGCCCCGTCAATTCCTTTGAGTTTTATTCTTGCCGCCCGTACTACTCAGGCGAATTGCTTATTGCGTTAACTGCAGCGCACGAACTTTGACATCCAACACTTAGTACTCATCGTTTGCGGCGTGGACTACTAGGTATCGTCTATTTGCTCCCCACGCGGGACTGAGCGTCGGTTGCAGGCCAGATCATGCTTCGCCACTGGTGTTCCTCCATATATCTACGCATTTCACCGCGCTACACATGGAATTCCACGATCTCCTGCACTCTAGCTGCCTGGTTTCTATGGCTTACTGAAGTTGGCTTCAGGCCGCCAGGATTTTGCCTGCCGCCTGCTCCTCTTTACGCCCAATAATTCCGGATAGCAGCTTGCCACCTACGTATTACCGCGGCTGCTGGCACGTAGTTAGCCGTGAAACAATAAGTACCGTCACTCGGCTACCATAGCCGCCGTTCTGACTCCTTTATAACGAAGTTTACAATCCGAAAACCTTCTTCCTTCACGCGGCGTTGCTCGGTCAGGGTTTCCCCATTGCCGAAAATTCCCTACTGCTGCCTCCCGTAG
+
55,/31-2/10(3.)+.,-,)($'&&&'*.&'*'%#%#&)'(',526*((%$%**-.+/+*+1.,1*$)++467776:7;71731'(5(*&%%++45./87;;977996;8224(*$+*'&&&((,(&(*+(--.('*-.:<:7::3548332.,/*,,/22444380---.-.,6/60*,('&(),)%%'(,-/266;57+,-//857;971.,/.15/2'118.278)+&)(,&&$))**-**&+.0094,.0.23.)++,4012:01:218'(()(--02533/-02/*()+)+,++2.51**'(**-/289:6,698-+0/0.63),53181/820./13/5//5384%'(,+,-)3/1'--14:60/.017778989<,2440+24053234/4232/1-:60,%'#'(-)%-035../13-/012752(/-(-0+)()%(+*..')*/21:(),26/5/,+/,.)*,'&())/..-0/1/-.'(+*(.--0+0.1-(,,551772+,218217(,+6;6++**)/,0**--1&&-.00;9452))//35%%'&+&*(4,86683,,-.43795*)4.-)/1;;-./9*2)%*+)*(&(+))+()+..066,$(''%(/,*3+++-/1.9/97.,,,),*)+-7,22+)00885).%,*--3'../22225572:8%)))(.-19885)04,/4,++)%%'+(.1)',-137+&)&&',41542,45669/94813*5757.2464*)%#()53681232210071507;76341553&44637;51387/-'')(**.+-/---3.6/+++(+,')765.---.0+2453785654;80312)/,-4/114/1,/)%'&*0'%&$'$$(%$','-'&%$%&&(+4.351////8.-43,'.*20***&+1/42/212/',,('('')1.#&*-+30001;3393-2---881:0-',+-*.,8)&,3-+*&%%$&*+-.()+4:985'+,-+*()+160))**,+.4060.('&*+,+*2+)(+('((.'+3))53:65'%(45/-/+0/5;4,,23/0,+.3/107../0/303)543.;/,1-+$&*'*-./8730+0/'%$&%(*,/0420:2.004
@d466a4bc-d66b-4e5d-bad4-2bfb36e9d57f ch=349 read=98297 start_time=2019-12-13T17:29:17Z barcode=BC01 runid=2c9cf7bc05858273f10e7d7ec552fc0bd742dc3e
CTCCTACGGGAGGCAGCAGTGGGGAAGGAAACCCTGATGCAGCAACGCCGCGTATTGAAGAAGGTTTTCGGATCGTAAGCTCTGTCTTTGGGAAGATAATGACGGTACCCAGGGAGGAAGCCACGGCTAACATGTAACAGCCGCAGTAATACGTAGGTGGCGAGCGTTATCAGGTTTACTATGGGCGTAAAGGGGCGTAGGCGGATGATTAAGTGGGATGTGAAATACCCGGGCTCAACTTGGGTGCTGCATTCCAAACTGGTTATCTAGAGTGCAGGAGGAGAGTGGAATTCCTAGTGTAGCGGTGAAATGCGTAGAGATTAGGAAGAACACCAGTGGCGAGTGACTCTCTGGACTGTAACTGACGCTGAGGCTCGAAAGCGTGGGGAGCAAACAGGATTAGATACCCTGGTAGTCCACGCCGTAAACGATGAATACTAGGTGTGGGGGCTTCAACACCTCCCGTGCCGCCGCTAACGCATTAGAAGTATTCCGCCTGGGGAGTACGGTCGCAAGATTAAAACTCGAAAGAAATTGACAGGGGACCCGCACAGTAGCCGGAGCATGTGGTTTAATTCGAAGCAACATGGCTACCTTGACATCCTTGCATTACTCTTAATCGAGGAAATCCTTCGGGGACAAGGTAGGTGGTGCATGGTTGTCGTCAGCTCGTGTCGTGAGATGTTAGGTTAGAATCCCGCAACGAAGCTGTCGTTAGTTACTACCATTAAGTTGAGGACTCTGTACCTGGGTTAACCAGAGGTGGGGATGACGTGAAATCATCATGCCTTATTGTAGGGCTACACGTGCTACAATGGCTGGTACGAGATGCAACCACCGTGAGGTGAGACCAAACTTTAAAACCAGTCTCAGTTGGTTATGGCTGAAACTCGCCTACATGAAGCTGGAGTTACTAGTAATCGCGAATCAGAATGTCGCGGTGAATACGTTCCCGGGTCTTGTACACCGCCCGTCACCATGAGTTGGCAATACCCGAAGTCCGTGGACTAACCACCGCAAAGGGAGGCAGCGGCCGAAGGTAGGGTCAGCGATTGGGGTGAGATCGTAACAAGGTAACCGG
+
,.56/36-;6*-3/025359983-'*(*(-+.4()*0036035587679.-&*#&&%()()+,20;95-2.('*))/1*.1877882::3:8/5222-(()(,)62'/-(&,0+(//+1/0967.0,&&%$$&%'*1-,'*(()*(((,),-334393221,/1559<883'..(/-),-'+071//-27+)/32/'7*,7724133/:-4)'')24353/*-90/112/,222303/,//2::989:43141/.*)46794853362*))()22152/.+(*'(),+7,7+8++-071.)+*,2.,.61-./22,+)''2+&385846:657;-7140.)'&%(11133137;5621355/0.0/0222/,+.,3--31/1445'5++,-:;153/1)3+,,42,.5-/197-3//,)++*)&'*3/1431-.)+-985799877;;50/3665.4146156)+33650452/0-,,%(&((*))(&),/77989;9873*%$%%,+8::488623.2.9:30-0-05)%**-)0,13&*355-69.****+(()*.(-.+,.0666676934;34/*5,(*-&+*(*$(&&((+,,-12-/2-313253///1-9.7.60.,().-+-63:50670.64.2/,&&*+,))04685867/22467.////8,+++,354338,6+%/414/),2/3'.(/080,.'%')*+4145221711157:1495714-,+1-..---))$(**/0+.-/'1410.-4/1682/2432,.,/6/--2352-),*'*,00-(*,323)()'),1692-44;52;550')**((%&(%,,,(''2*.6.)+((+%&'1338604832;;6-4133238%0+.&/*2')+*+-85;644:9;;98724-..++68./*0:4552/1./01+.207/3,./:9788682652298350214)*,022+-/-+.003;7060+-2,-82:52./6/8-010/2:+)0,--99871+$))050-$*))-18+,//)*.,+.2-64-+-*()''+.&')23798794+.*(+-&(,104+&&*1(1+193647
@838c1927-bd83-4dfe-a72a-42e6ca040ddd ch=392 read=100252 start_time=2019-12-13T17:29:26Z barcode=BC01 runid=2c9cf7bc05858273f10e7d7ec552fc0bd742dc3e
CTCCTACGGGAGGAGGCAGCAGTGGGAATATTGCACAATGGAGCAAGCCTGATGCAAACCATGCCGCGTGTATGAAGAAGACCTTCCGGGTTGTAAAAGTACTTTCAGCGGGGAGGAAGGGAAAAAGTTAATACCTTTGCTCATTGACGTTACCGCAGAAGAAGCTTCAGCCAACTCCGATGCCAGCAGCCGCGGTAATACGGAGGGTGCAAAGCGTTAATCAGATTACTGGGCGTAAAAGCGCACGCAGGCAGTTTGTTAAGACGGTATATGAAATCCCGGGCTCAACCTGGGAACTGCATCACAATACTGGCAAGCTTGAGTCGTAAGAGGGGTAGGAGAATTCCAAGGTGTAGCGGTGAAATGCATTGCCAAGTCTGGAGGAATACCGGTGGCGAAGGCGGCCCCTGGACGAAGACTGACGCTCAGGTGCAGCGTGGGAGCAAACAGGATTAGATACCCTGGTACGAAGTCCACGCCGTAAACGATGTCGACTTGGAGGTTATTGCCCTTGAGGCGTGGCTTCCGGAAGACTAACGCGTTAAGTCGACCGCCACCAGAGTACAGCCGCAAAGGTTAAAACTCAAATGAATTGACGGGGGCCCGCACACGGTGGAGCGTAATGGTTTAATTCGATGCAACGCGAAGAACTACCTGGTCTTGACATCCACCGAACTTTCCAAGAGATGGATTGAGATTGCCTTCGGGAACTGTGAGACAGGTGCTGCATGGCTGTCGTCAGCTCGTCGTGTTGGCGGAAATGTTAGGTTAAGTCCGCAACGAGCGCAACATATCGCGCTGTTGTTGCCACAGCGGTCCGGCCGGGAACTCAAAGGAGACTGCCGGTATTAAAGCTGGAGGAAGGTGGGGATGACGTCAAGTCATCGCGGCCTTACGACCCAGGGGCTACGTGCTACCACAATGGCGCATACAAGAAGCGACCTCCCGCGAGAGCAAGCGGATCGCCAAAAGTGCGTCGTAGTCGGATTGGAGGTCTACGCTCGACTCCATGAAGTCAGAATCGCTAGTAATCGTGGATCAGAATGCCTGGTGAATACGTTCCCGGGCCTTGCTTCACCCGTCACACCATGGGAGGAGTGGAGTTGCAAAGAAGTAGGTAGAAAAGCAACCTGGGAGGGCGCTTACCGCTCTGTGATTCGCTGACTGGGGTGAAGTCTGCAACAAGAACCGG
+
&+//*+0.76*+/'.1.*+*))+*20'.-15:..),'2*-)'')10)*2833/-(+&#$')+47856544534452+*+*+*75-6&.24/9/,780((++*33-/$,'/48''+++/,3+),34+1.11/,.01+./-89:050.,2-2,&+*$+''++'*'$&%%('$-(,(''**(%*,.,*,.-1481-.,,091+.-/,--(*+6383*,+/-5,+,$*'+./1)60*)/+)*,)'+,*'(%%%)(''-6;:*7+/&&&&&*&%&%&%*0,)17)').,57-81:24742321///0///,6.,.014112'(&%(&)(*.+0((%+,0(+*20.+(,*,5&,%7)001..--0/.291+**%+''+,,*+*)*10*+*&)(+.3*1-(/('*)(31/*22.'),3/2*1.((**+*,*++5+3752(%'%')),-)+14<55(70-:,/)-,-.:520-+)&%&'')'*&)'/,+-6:15110/1411,,+/,-0*,+'*/*.6-/0./142-,-512*,(&)(''*+/27.,+.0:653)&&&&5&&&%+',&&&&()(+7/025;-//041:8/-155<;6526.7.//27:7,13*)/'&$%&0*2++&+*.,*+319;9.8281+,./120/./-/.*4//%%(((,78607111754-'*%''%&/1+.'+''*()/2/&.(((($0(%38//.+6/20///'$&*+-('--7883323*-))'--.48.-...+*%&+(.**()*')+*-*00&*.*6441-2.().-/,.).*).')$()./**+-2-1-'-,).-'&()*+30.0042)-8/.;5597;+/)*(*64735%))'+).55%/34/+(+)/-3--53-122751.)-)')6594'('&'&%)'+-+03+*(05*/())')///'(&(*.'0&*)'*,-/11,&*&$%'$'&&**,+..+)&(*34).**&&&$%%-84)(()*+43-,),+*(+$3+5.*(())-$*&(*0)*-115.06.10//,.&,*,+-)(&),-+87:43//0/*.33-/(&-000293/0-/56*'*126452,&(+*'.-+*2/)+)-60302/-+*%)(/-&)0:*-.2-'*+(+)-**'%)(+*%)(((%$&/-(.3,*&&.&(49&0/)'&('/3-/&))--/0).////0/,,+)&(+0/0-)-(,*4+
@585e5fa0-80d1-4767-99dc-8baa3d3f94a2 ch=84 read=146659 start_time=2019-12-13T17:29:27Z barcode=BC01 runid=2c9cf7bc05858273f10e7d7ec552fc0bd742dc3e
CCTACGGAGGCAGCAGTGGGAATGTGCACAATGGGGAAACGGTGCAGCAACGCCGCGTGAGTGATGAAGGTTTCGGATCAATAAGCTCTGTCTTTGGAAGATAATGACAGTACCCAAGGAGGAAATACGGCTAACTACGTGCCAGCAGCCGCGGTAATACGTAGGTGGCGAGGCGTTATCCCGGATTTACTGGGCGTAAAGGGAGCGTAGGCGGATGATTAAAGTGGGATGTGAAATGCCGGGCTCAGCGGGTGCTGCATTTCCAAACTGGTTATCTAGAGTGCGGGAGAGAATTAAAATTCCTAGTGTAGCGGTGAAATGCGTAGAGATTAGGAAGAACACCAGTGAAGGCGACTCTGGACTGCTGACGCTGAGGCTCGAAAGCGTGAGGGAGCAAACAGGATTAGATACCCTGGTAGTCCACGCCGTAAACGATGAATACCAGGTGTGGGGTTTCAACACCTCCGTGCCGCCGCTAACGCATTAAGTATTCCGCCTGGGGAGTACGGTCTTGAGATTAAAACTCAAAGATTGACGGGGACCCGCACAAGTAGCGGGTATGTGGTTTAATTGAGCAACGCGAAGAACCTTACCTACACTTGACATCCCTTGCATTACTCTTAATCGAGGAAATCCCTTCGGGGACAAGGTGACAGGTGGTGCATGGTTTGTCGTCAGCTCGTGTCGTGAGATGCTGGGTTAGAAGTCCGCAACAGGCGCAGCCGCCAATCGTTAAAGTTACCTGCAAGTTGAGGGACTCTATGCTTGAGACTGCCTGGGTTAACCAGGAGGAAGGTGGGGATGACGTCAAATCATCATGCCCTTATGTGTAGGGCTACACACGTGCTACAATGGCTGGTACAGAGATGCAATACCGTGGTGACCAAGCAAAACAGTCTCAGTTCGGATTGTAGGCTGAAACTCGCCTACATGAAGCTGGAGTTAAATGTCACGAATCTGTCGCGGTGAATACGTTCCCGGGTCTTGTACACACCGCCCGTCACACCATGAGAGTTGTGGTAATACCCGAAGTCCGTGAGCTAACCGCAAAGGAGGCAGCGGCCGAAGGTAGGGTCAGCGATTGGGGTGAAGTCGTAACAAGGTAACCGG
+
&)))-*6+/4..//%4710**()&*)*./220261'*.+(&'+-732559776<4324+%&'(---/5144;6.**+,+2-+-/()-1978/73+)(()'1-2962+2',)*/1,/0,2,,+-,-)/.0/1,-*)(-./.15;022./47.1.8/+.-./5612400.,+-+/16290,0,(+-)774,-.48544//81(5.%(*9889987:70/-/.24-'.*8322231190-'5*,'%%()($((22422,--.8;*1719/778151//23/-%)+75.6-*+'(&%*))*)2-401(&/2/)''(,1./140-22994-.++106885801688;:35+/'((3.4-++++37676/....86777(*+)))%)''+/13($*0,&,1,:893790/7./16+582/17520308551242365*-*,.03<++,.&35544.60.-:6.-2..18.15**).10384211/.+,,,.--),/1:57159+532,'(**4293,)&((('4*5::5436*/,)()114759<5789-,+,.('%&%--)4.,-//,/2295'&+%&(&&*2,33217/003.3.-.3-,+-+5,./6702;,1423609///3//0.+.+(+),-*)-70074/4:54355/6-..6'))+/2//.88(-12*+77676+-./26774247942330..-+**(+%)()-17)+.*,%'''%&&)-)'*')(+,3818.-)/)()&$%),*.-4))*6,6574-'%%$&&()123557:889/3/2/59352'*(*+.423;:/343.-*-.492001::9:86<8*6233656774...0533-115688683<3*.-,.6446654335884:33392411./+.(5/'+*+)(#''.156)-,56,.*:*-.77:99-77++355595/011,1-,,779-+,*(&&&*-2/3'#,)%')+/('+-/13;816.2/1++&278.4,+'-.,.)3790<8/.3//,-.*''(*()0-+%&-++3///:-)*.-.1665,)32//534)+27(*)%&$&%/-.16.43-02,.024020153-7.3770/,/...4389783,.*/3;6:7:
@4a5c6d76-7661-4718-bb09-d5b26e0b1554 ch=89 read=134453 start_time=2019-12-13T17:29:25Z barcode=BC01 runid=2c9cf7bc05858273f10e7d7ec552fc0bd742dc3e
CTCTACGGGAGGCAGCAGTGGGAATATTACTGTGGGCGCAAGCCTGATGCAACCATGCCGCGTGTATGAAGAAGGCCTTCGGGTTGTAAAGTACTTTCAGCGGGGAGGAAGGGTAAAGTTAATACCTTTGCTCATTGACGTTACCCGCAGAAAAACACGGCTAACTCCGTGCCAGCAGCCGCGGTAATACGGAGGTGCAAGCGTTAATCGGAATTACTGGGCGTAAAGCGCACGCAGGCGGTTTTGTTAAGTCAGATAATGAAATCCCGGGCTCAACACAGAACTGCATCTGATACTGGCAGTCTCTCGTAGAGGGGTAGAATTCCAGGTGTAGCGGTGCGTAGAAGTCTGGAGAATACCGGTGGCGAAGGCGGCCCCTGGACGAACTGACGCTTTCCAGGTGCAGCGTGGGGAGCAAGCAGGATTAGATACCCTGGTAGTCCACGCCGTAAACGATGACGGAGGTTGTGCCCTTGAGGCGTGGCTTCCGGAGCTAACGCGTTAAGTCGACCGCCTGGAATACGGCCGCAAGGTTAAAGAAACTCAAATGAATTGACGGGGGCCCGCACAGAAGCGGTGGAGCATGTGGTTTAATTCGATACAACGCGAAGAACCTTACCTGGTCTTGACATCCACGGAAGTTTTTCAGAGATGAGAATGTGCCTTCGGGAACCGTGAGGCAGGTGCTGGCTGTCGTCAGCTCGTGTTGTGAAATGTTGGGTTAAGTCCGCAACGAAACAACCCTTATCCTTTGTTGCCAGCGGTCCGGCCGGAACTCAAGGAGACTGCCAGTGATAAACTGGAAGGTGGGGATGACGTCAAAGTCATCATGGCCCTTACGACCAGGGCTACGTGCTACAATGGCGCATACAAAGAGAAGCGACCTCGCGAGCAAGCAGACCTCATAAAAGTGCGTCGTAGTCGGATTGGAGTCTGCAACTCGACTCCGCTGAAGTCGGAATCGCTAGTAATCGTGGATCCAGAATGCCACGGTGAATACGGGCGTACACACCGCCCGTCACACCATGGGGTGGGTTGCAAAGTAGGTAGCAACCTTCGGAGGCACTTACCACTTTGTGATTCCTTGACTGGGGTGAAGTCGTAACAAAGGTTACCGG
+
..3(*-.)3',24316466)0*+))%*&&'%%')777377848:888704&$%))--./46755735540+,+,.-/1320)1+1,,/:/-..,60/0.12,36*'-.-*,-((,;3+1,4,2/.)*/++5582140/132811;-,-+-2/..,**-+,-,1,+,0878758322224*()'(,0../8--)./,.03/.024.5-,-&0&&-,./4::54'')**,+*-+-.226212/884*001*7+.9125+(%)(-10)041+6652.%&%'*+0/4243234340-/)-'&%$%'')*/+.378'%+.,*)1*2+3+:+,8:77422-3,+(&&,*&(')#$&2+/+*+//735116;7512.41/.161*)+134+(/*--.0)())'-()8<::60//,'*12)('+,.&**/6,20*,+,+/4)'-272795*+-13<969;(1(((&&*&-')+,6,./08,-.,+,104535--..'/*++,33:2000/910+.,,-2/59740*'.,/56:7905/,+--9/4/%-*-..4099483948268/7;9+64+%-,..*.0/03:77/...8654497<;,2.9/468,773878013*,9887:56;99:98-7-+.343'(*/-+,-,0:620.-)&(101..60,40157::6451179475).-.1-6,+**)''-/1368-*+++:66/4100/-,1))231782:20.14/))1,,+/3.',)181/60237386--82397788:19-2,54,3060/---(.*--069:;243//12<6442*-')403::62217979139*+898;8782415)%%''',,2+-364,..,-2674152119:88321068+))&(+()*,5.9755//*,/9*2./.58464,861*.04:9998:77-9*/+9/80,--..4,3(+,4,,.440'(&'/,*,2.8176622/)'(.,-.9::;625((*0144:9-...)('($#((,&*$'&-./+3;53<70/836457/241+&'*/24:/1+))'(/0/,*(((.,-519)3*)%'&%&%).3,-168.323492'+)(+.0003-(*)+(+2021+679*/7-9/087-
@8c48d671-4c85-4142-ab47-9114e60618a4 ch=107 read=200570 start_time=2019-12-13T17:29:37Z barcode=BC01 runid=2c9cf7bc05858273f10e7d7ec552fc0bd742dc3e
CTCCTACGGGAGGCAGCAGTGGGGAATATTGCACAATGGAAACCCTGGTGGCAACGTCGCGTGAAGTGATGAAGGTTTTCCGGATCGTAAAGCTCTGTCTTTGGGAAGATAATGACGGTACAAGGAGGGAAGCCACGGCGCTACGTGCCAGCAGCCGCAGTAACGTAGGTGGCGAGCGTTATCGGACACTGGGCGTAAAGGGGCGTAGGCGGACGTTGATGGGATGTGAAATGCCGGGCTCAACTTGGGTGCTGCATTCCCAAACTGGTTATCTAGAGTGGGAGAGGAGGTGGAATTCCCTGGCGTCTTAGCGGTGAAATGCGTAGAGATTGGAAGAACACCAGTGGCGAAGGCTGGACTGTAGCGGCGCGAAAGGGCTCGGCGATTAAACAGGATTAAGATACCCTGGTAGTCGCGCTTGATGAATACTAGGTGTGGGGAACAACACCTCCGTGCCGCTGTAACATTAGAAGTATTCCGCCTGGGTAAGTCACTGAATTAAAACTCAAAGGAATTGGCAGGGGACCGCACAAGTAGCGGAGCATAATGGTTTAATTCGAAGCAGCGCGAAGAACCTTACCTACGCCGACATCCTTGCATTACTCTTAATCGAGAGGAAATCCCTTCAGGGGACAAGGTGACAGGTGGTGGACATCGTCAGCTCGTGTCGTGAGATGTTAGGTTAAGTCACTAACGGCACAGCCCTTAATCATTTGGTTACTACATTAAGTTGAGGACTCTGGCGGAACTGCCTGGAGTTAACAGGAAGTGGGGATGACGTCGAATGTGTACACTATGTGTAGAATTTTACGTGCTACAATGGCTGAGAGATGCAATACCGTGAGGAATTGGAGCCAAGCTAAAAACCAGTCCAGTTCGGTTGTAGGCTGAAACTCATACTACATGAAGCTGGAGTTACTAAGTATTCGCGAATCAAGAATGTCGCGGTGAACACGTTCGGGTCTTGTACACACCGCCCGTCACACCAAAGTTTGGCAATACCCGAAGTCCGTGAGCTAACCGCAAGGAGGCAGCAGCCGAAGGTAGAAGGTCAGCGGTGGGAGTGAAGTCGTAACAATTAACCGG
+
.24-+'*+.)$)()()(&***'3++51+5,+*-.+5.-,&+*)7&'*%)(-*,.6603+0.1+.**),-/-05-43:980(7.66.$').)'()./12,23(++'/0+-01622/-/)*%%)0(2++.)-0&--%&%%&%%)((%(#''))10--+&'$(+++)+,0051+3+*&*,637+*-'*&$$%()1+1015:,.4.+,051344-*($%&%%#',120/))')25+)0.,11+-.-%''%-4677:666368-20,06878040,+/-2.-+((-.)+(+0(((',,7-5-06,*(+)+(&%%%)-0;111;9667880.,+*1,3-04/042249-20.-*()'($$%),.///--%++))&%'(*&*12/1)'&$%$&$6502.0/+8,.*'*+,.7*(/+++9)'$$#$$$&(.+)3,)+'(122+*(14+(++3)))-..55),-40+($$%%%'&*((%+&%')8967((%"'+(&&&*,0-10//+/*4;;75786:-++(-)/*,-$-.-1*1-(**,,*'''*,&*$(*-/-/015/7/4231-(-)'*0'001226-.5/++)+35*(($'%(%-*+0+)3..,22.//0-6.4.60,+''()./*.7,,;6'*5:6289.1.,-35(+)*))'*(%'%,-25814362)5,.221/,012.:.%241614*'($&#&$')&*%&&&(+'&)&(+*'.-'%#))*+.*,$&),++)5*),21576)'))('&034778885(+0713.$-,),'(',/**-/23650)**'%+%'$&$%'*+*,+('(&$$$$$&(+,-00--3,,())((%&'*+,7,:+++::870.,,++/-/,*)2+/,#%%'/9:241++('('):98*+$2$()/.34/4;-*.-&&%(',+,0,,3-./60(+1/++(+*%)'&'&'**+9460()*301797/70/099.++,0:2')+,-/7++./-/-2965;614433-1+*)&(%,()')..-,07/-.20146./-+),(*330-//2+1)-0++&&#%(1/,,)-+*(*(*)./2662,2+3-'&))0-&',&))'&)&$$.+0240
@e2cd9edc-745a-42bd-84e7-8f2886212c6e ch=120 read=308073 start_time=2019-12-13T17:29:32Z barcode=BC01 runid=2c9cf7bc05858273f10e7d7ec552fc0bd742dc3e
CTCCACAGGAGGCAGCAGTAGGGTATTTTCGGCAATGGAAACCCTGACCGAGCAACGCCGCGTGAAGGAAGAAAGGTTTCAGTTGTAAACTTCTGTTATAAAGGAGAACAGCGGCTACAGGAAATGGTAGCCAGTGACAGCTACTATTAGAAAGCCACGGCTAACTACATGCCAGCAGCCGCGGTAATACGTAGGTGGCAAGCGTTATCCAGGAATTATTGGGCGTAAAGAGGGCGAGCAGCAAGGGTCTGTGGTGAAAGCCTGAAGCAACTTCAGTAGAAGCCGAAACAGGCAGCTAGAGTGCAGGAGAGGATCGTGGAATTCCATGTAGCGGTGAAATGCGTAGATGTATGGAGGAACACCAGTGGCAGAGAAGGCGACGATCTGGCCTGCAACTGACGCTCCAGTCAGCGTGGGGAGCAAATGAAGTTAAGATACCTAGTCCACGCCGTAAACGATGAGTACTAAGTGTTGATGTCAAGGGATTCAGTGCTGCAGTTAACGCAATAGAAGTACTCCGCCTGATGAAACCACGTTCGCAGAATGGAAACTCAAAGGAATTGACGGGGGGGCCCGCACAAGCGGTGGAGCATGTTGGTTTTAATTCGAAGTAGCGCGAAGAACCTACAGATCTTGACATACTCATAAAAGGCTCAGAGATGGAGAGATAGCTATATGGATACAGGTGGTGCATGGTTATATTCCAGCTCGTGTCACGTGAGGATGTTAGGTTAAGTCCCGCAACGGCGCAACCCTTATCGTTAGTTACCATCATTAAGTTGGGGACTCTGCTTGGGACACCAGTGACAAGCTGGAGGAAGGCGGGGATGACGTCATCATGCCCCTTATGACCTGGGCTACACGTGCTACAATGGATTGGTGCAGAGGAAGCTGAAGCCGCGAGGTGAAGCAAAACCCATAAAACCATTCTCGGTTCAGTTGTAGTCTGCAACTCTGACTACATGAAGTTGGAATCGCTAGTAATCGCGAATCAGCATGTCGCGGTGAATACGTTCTCGGGCCTTGTACACCGCCGTCACACCACGAGTTGATAACACCCGAAGCCGGTGGCCTAACCGCAAGGAAGGGGCACAGCTCTAAGGTGGGATTGATGATTGGGGTAGAAGTCGTAACAAGGTAACCGGAAAGGAGGAAATAGAGCGACAGGCAGAGTAGCAACACAAAGAAGACACCGACAGCTTTCTTCGGCAGCAATACGTAACGCA
+
)+-+'('.1,/1/./1,1')('%($-.57,.:99:51)*0.,;3..,4')*..589111-/01326/..+%+.'/(.0)('*+8).095*(*%+*0...281*.+*,+/+00.8221,)-),10./43.+.,(%-)+-'&&&$%)'*,.&).,)14601000585435440170..--3)'))+114,)-**,*((,0/2/()+9--+7(&(*'%-((,//8975548)'())/)($$&$&%*(+35/0/+/,35634913;-,.('((1,.5++*+(%))'()%')(,)050//..2-.//06448)*'-4012'1*,0+9+74/2.+%+*2656/3.,*0003120'('+02/.,+.,38:1210921-,&(*/128870/1100-,2-/..)//1453752)*-/-%&')82.2+&*-;;95%&,(-613+.//09-+,-+.,-.9978:8-)))-+/)*,0145240+*('**,,++%+&$+64535+.,-.(.+4,/,*+3311&)'&+(*).*'+(%&&%$()*%%),,-60++0(+*))(&()+++48-*,*,,-658+-/781,.3-)))+*.*,-6/1-*,,)2(1(+)6:<+99787(')$$&&)(().-)0110-(.'('-2/6//.*.++.-..084(-/.46(((+.:9.+)*+32(555575,-%*+03+5++21,01343602&+((*)*),./0(4*++&(.---&(.-,16(/32;481248*+/136+,)(-2-194+4012/9/.(--,/3...-.904+3//79.14333(''%)))'(&,+).001898.///7.,/*0,7/&053166::57746968../-*,60.-04812201264.112.++'(-/.1,)+&(+/02+,%,)((%'&'-')0:4820//.*.,$*.462+53)(09:+;;69:51/%2084-407/.-./0...+%+-1&(+++'($,)-/-80:19;99330+/./0..-0//5730030757987-,,(+9101029426+574012-,**()))0/*.+))&),*+**,)5..*/')%*+*(+.-470-+)((&&,1220.3+--+/).**)#%&')*)'++-/*,,.)70.//*'0-085*,(&)''00--.0/.6*7/3868/5,2'%)+&%)(*%,(*,+.36*-753%)%'%$$&%**1/5)'()(00487425-&--57+,.+%/+(*//92$1&(&$($%#
@d1a4c56d-69dc-48ee-953d-eae108c50765 ch=455 read=107319 start_time=2019-12-13T17:29:40Z barcode=BC01 runid=2c9cf7bc05858273f10e7d7ec552fc0bd742dc3e
CTCCTACGGGGAGGCAGCAGTGGGGAATATTGCACAATGGGCGCAAACCTGTCAGCCATGCCGCGTGTATGAAGAGGGCCTTCGGGTTGTAAAATTACTTTCAGCGGGGAGGAAGGGAGTAAAGTTAATACCTTTGCTCATTGACGTTACCCGCAGAAGAAACACCGGCTAACTCCGTGCCAGCAGCCGCGGTAATACGGAGGTGCAAGCGTTAATCGGAATTACTGGGACGTAAAGCGCACGCAGGCGTTGTTAGAAGTCCAGATATGTGAAATCCCCGGGCTCCAACCTGGGAACTGCATCTGATACTGGCAAGCTTGGTCTCTCGTAGAGGTGGTTCAGGTGTAGCGGTGAAATGCGTAGAGATCTGGAGGAATACCGGTGGTGAAGGCAGCCTGGACGAAGGCGGCGGCGCTTTCAGGTGCAGCGTGGGGAGCAAACAGAGTTAGATACCCTGGTAGTCCACGCCGTAAACGATGTCGACGGAGGTTGTGCCCTTGGGCGTGGCTTCCAGGCAACGCGTTAAGTCGACCACCTGCAAATTACGGCCACCAAGGTTAAAACTCAAATGAATTGACGGGGGGCCGCACAGAAGCGGTGGAGCATGTGGTTTAATTCGGTACAACGCGAAGAACCTTACCTGGTCTTGACATCCACGGAAGTTTTCCAGATGAGAATGTGCCTTCGGGAACCGTGAGACAGGTGCTGCATGGCTGTCGTCAGCTCGTGTTGTGAAATGTTGGGTTAAGTCCGCAACAGGCGAAAAACGCAATATCGCTTTGTTGCCAGCGGTCCGGCCGGAACTCAAAGGAGACTGCCAGTGATAAACTGGAGGAAGGTGGGGATGACGATCGAGTCATCATGGCCCACGACCAGGGCTACACGTGCTACAATGGCGCATACAAAGGCTGACCTCGCGAGCAAGCGGACTATAAGGTGCGTCGTAGTCGGATTGGAGTCTGCAACTCGACTCCATGAAGTCCGAAATCGCTGGCAATCGTGGACCGAATGCCACGGTGAATACGTTCCCGGGCCTTGTACGCCCGTCACACACCATGGGAGTGGGTTGCAAAAAGAAGTAGGTAGCTTAACCTTCGGGAGGGCGCTTACCGCTTTGTGATTCATGACTGGGGTGAAGTCGTAACAAGGTAACCGG
+
+/0,'(./11-&)5/.,33.6.,2,()**.,+**-.872--+%*)3'50,*&'%)*0.**06/210/1./230(',.)12-.4'6-4,+)6/&%&'&).7/.,/./78('00+7-4-&().75-3.3.01461:4..340060/03171.6/+-**1(%-/*/1515///261146..033/*0/*252739-3+,+430/5/.214,*,507-7+..7.6/:/8771,%.043++')+5-1/3/12+($*&+,+%((),5(*+60)(&'&)52..57-+25729'4*2802802-.55979860.0'-&,+(1,%'(+/++*)((*-010',&%%%)/-)*7/22022385105,)*/11-,//1889;;-,/+1,.00-85342-/,)*/&408-.80,-)'.41.//''&$'(,..-/4210)++--/17/+,01;/8-&%'-9.-/414;5348888596/0.,-,.0/).,..*-000,(2-0,0/),)13)((,())4-6,+-,-&$+*'&''')*+51+)+)-),)%,/)'&(),*.-.2;37+20/3*6.:498014608.,,-509167013:9+68)+,/&$)(()20/72*-.16/23559;098910*)*%)0134229.19561602;98//19:9576770-01/.-+157/,)*00850/(0+-615;9;86<;2927355/2-.**/098877796:7889:671)*//831,0.,,0/84-+2-)471;24..1,'),+,'*&%$%*/0(-')&,&+(*'',*+)-31671/11::5/374323.70498:0-3*-2245684460113<8767-+1+18/912;;14/10.-&')%&')+-02,+-+82*%*+./932302//.+--+15:565732-+*+)--0.7*'&%&11245747/./-07-13;6/++(*)*'()9872.0&124)5)2.2/-.//3784644488787.*5*4*+*3*'+/)+-01.('$'&()/,&+*)-*),/-57*-1:8+2,+&1)),8)(+/120)*&'&*',0,*,+++)*-297:79.%%(4:55223.8:1-%**))2/4+-,*+*7+8;8<9071*142,,-.3+-/')60.*/-*-,+-2/0000982*'))&)8798:7671714::;81
@e0ae74b6-3528-4ffb-a033-e5587e1ef75e ch=258 read=97009 start_time=2019-12-13T17:29:36Z barcode=BC01 runid=2c9cf7bc05858273f10e7d7ec552fc0bd742dc3e
CCCGTTACCTTGTTGACTTCACCCCAGTATCAATCCCACCTTGAACAGCTCCTTCCCTTGCGAGGTTAGGCCACCGGCTTCAGGTGTTATCAACTCTCGTGGTGTGACGGGCGGTGTGTACAAGGCCGAGGGCAATATTCACCGCGACATGCTGATTCGCGATACTAGCGATTCCAACTTCATGTAGTCGAGCTGCAGACTACAATCCCGAACTGAAGTGGTTTTATGGGTTTTGCTTCACCTCGCGGCTTCGCTTCCCTCTGCACCATCCATTGTAGCACGTGTGTAGCCAGGTCGCCAAGGGGCATGATGATTTATTTACGTCATCCCGCCTTCCTCCAACTTGTCACTGGCAGTCTCGCTAGAGTCCCCAACTTAATGATGGTAACTAACGATAAGGGTTGCTCGTTGCGGGAAGGACTTAACCCAACATCTCTGACACGAGCTGACGACAACCATGCACCTGTTATCTCCTTATAGCTATCTCCTCCATCTCTGGAGCCTTTATGAGTATGTCAAGACCTGGTAAGGTTCTTCGCGTTGCTTCGAATTAAACCACATGCTCCACCGCTTGTGCGGGCCCGTCGTTCCTTTGAGTTTCATTCTTGCGAACGTACTACTCAGGCAGATACTTGTGCGTTAACTGCAGCGCGAACTTTTGACATCCAACACTTAGTACTCATCGTTTGCGGCGTGGACTACTAGGGTATCTAATCCTATTTGCTCCCCACGCTTTCGGGACTGAGCGTCGGTTGCAGGCCAGATCGTCGCCTTCGCCACTGGTGCTCCTCCATATATCCACGCATTTCACCGCTACATGGAATTCCACGATCCTCTCCTGCACTCTAGCTGCCTGGTTTCTGCTGGCTTACTGAAGTTAACCAGGCTTTCCTGAACCCTTGCTGCCGCCTCCCTCTTTACGCCCAATAATTCCGGATAACTTGCCACCTACGTATTACCGCGGCTGCTGGCACGTAGTTAGCCGTGGCTTTCTAATAAAGTATTACCGTCACTCGGCTACCGTACCAGACAGCCGCCGTTCAGCCTCCTTTATAACGAAGTTTACAATCCGAAAACCTTCTTCCTTCACGCGGCGTTGCTCGGTCGGGGTTTCCCCATTGCCGAAAATTCCCTACTGCTGCTTACTCCCGTAGGAG
+
25('+,)33/6*2,*((-'().67,+$*',+-5-(6.')*..%&((,/24443557).2...*-))3(+255/23'.--55'662-4-*+,,2--,,1/2786986684;;070.-0.0296)1+*2,%*)()*)+,49334:79555566:::8974,/-..0-)(((+/2-7++',-40444445341236322()&&(+-39,261,-0./,*(&()37;;+899<31:;5+./702343114/81,4(#&/.395.+'&('*()+10+,931-//-.110.)')*,%(*//.%&%0--26.*571011,84-&+*("(+//8/:71*4:4:/71002--3--.7534293.166286776-..-1.)&1(+.-0.+*+..611-,/)5.1242//45----)-3492105,''+0-,4-6*84+-)/21/-*&*,2681,./02-2239514700'-&),+&+&*+999&3%'*33776641+)*19332.)+0810187</-.1,,-.623304335;3/:*0/-/<<:8<87-,/+(-.:1*2*0.6;585.,.118880.8/0,1*,,01+1/23%%$$#+../0791140;800:<715/.-16:76611..01.079*,')%*.(&,)*+/9.7-225,,,--437.49:+./370:'2'.&(*(%+5-011090.08-&+-50/147+(4+,2-*/,005322-04(*(9/)(102994*,,-/;0/(:875410(+306&+.0,/)(/16311443661/+.*)(+-**+.,7+--4-+7;69898;;6.1/0,/99.-/6+-++-*),/5-7/95010074101046.,+'))+**)-,*,+()*(+*(%%&&(%%&-,02242104+)'/*-8-32,*,)+-98;/8/.-6558-,2)72*)-/5+*-4263.4.27:03+4.441/((')35,12.+,*-.0612714,8111868/*(+,22951//4///.+((.))-3/.2:0-.'*($07267135519776:,(%%)41)&''(/328;89:*&$&()12.63/13:,*,+*14*(**1-1'(147-201715:83483-0.+),+*/.-.04,911&694/;0.9;1319119+*460/+40)(./0///,)%&&+)38**:46(+%
@e3f9ce00-e9f5-4b2f-abf7-e7cf1237c16f ch=155 read=129685 start_time=2019-12-13T17:29:50Z barcode=BC01 runid=2c9cf7bc05858273f10e7d7ec552fc0bd742dc3e
CCGGTTACCTTGTTACGACTTCACCCCAGTCATGAATCACAAATTAGTAGCGCCCTCGGGATTAAGCTACCTACTTCTTTTACCTTGCTCCCCACCGTAGTGCTGACGGGCGGTGTGTAAGGCCGGGAACGTATTCACCGTGGCATTCTGATCCGGAGATTACTAGCGATTCCGACTTCATGGAGTCGAGTTGCGAACTCAATCCGGACTACGACGCGCGCTTTATGAGTCAGCATGTCGCGAGTCGCTTCTCTTTGTATGCGCCATTGTAGCACGTGTAGCCCTGGTCGTAAAGGGCCGCTGATGACTGACGTCATCCCACCTTCCTCAGTTTATCACTGGCAGTCTCCTTTGAGTTCGGCCGGACCGCTGGCAACCGATGGGGTTGCGCTCGTTGCGGGACTTAACCCAACATTTCACAACACAGGCTGACGTATTGCAGCACCTCTCACGGTTCGAAGGCACATTCTCATCTCTGAAAACTTCCAGTGGTCTTCAAGACCAGGTAAGGTTCTTCGCGTTGCATCCGGAATTAGCCACATGCTCCACCGCTTGTGCGGGCCCCGTCAATTCATTTGAGTTTAACCTTGCAGCCCGTACTCCCCAGGCAGTCGACTTAACGCGTTAAGCTCCAGAGTACGCCTCAGGCACAACCTCCGTGACATCGTTTGCAGCGTGGACTACCAGGAGTATCTAATCTGTTTGCTCCCCACGCTTTCGCACCTGAGCGTCAGTCTTCGTCCAGGGGCCGCGCCATACCGGTATTCCTCAGATCTCTACGCATTTCGCTACACGCAGGTCTGCCCCCCTCACGGGGCTCAAACGCCAGTATCAGATGCAGTTCAGGTTGGGCCAGGGGATTTCACATCTGACTTAACAAACCGCCTGCGTGCGCTACGCTGGTAATTCGATTCGCGCACCCTCCGTATTACCCGCGGCTGCTGGCACCGGAGTTAGCCAGTGCTTCTTCTGCGGTAACGTCAATGAGCAAAGAATGTTAACTGCTCCCTTCCTCCCCGCTGAAATGCTTACAACCCGAAGGCCTTCTTCATACGCGGCATGGCTGCATGAGGCTTGCGCCCATTGTCACAATATTCCCCACTGCTGCCTCCCGTAG
+
2.-2/4--))**+2+115:::7+500),-172/+,3)*')'($($')+%'**25)+)&'(%.,11(+,-6:5269;419;0.1**&#(*040*$*))+'21+%''+3)27548443,**(.114(4-3-/611,9,//:6413115:7...'+(&&''(+/.//.02636:3.--1/125680+,,.('.1101&%&-,0,400)1/1-,,-.43120/,./(1.0-(++-*+++.&+-*)+')))*--6295975&))-,013;7981-/1.,-)-&)%(+9./65663752)))-,/&$$&$)(*)++/16,*&()/,-668;95,4)./<.-.8.//354426612-,4.,-183.&+0-74/)+*+,0/()&)$&'*%*',*7-1-+3+,.+*,*45342720/.*+0-5/7-,-//-1+1&,/*&*$%%&$(+(**./,,+*&+.-14:5-,$%)/1//10251154566550.55.*++'&#'*'&)$&***)**&'*/5423.51<:8:7.606///781(.*,--2-&)*)),-34312*--)*-)*-3-,/+165,*+.02082&&)'+-/496-23-8,++&*-3-,60123.1)).98.4532,0/423*)(%(1)-(-/2.,,%%$)+-/5//),00*/492800$(%('+.224.:(()%+,,98;700106&50,+--4456607+,1<71377.0-)-..2;0036052//..3388778878856.''+1932510$%''(*03%011*3(,,2)+05434-(--./3:85,+(')(+#%%,),)+)10533,+-$')+3.-1204++-/.&**,88345655+10,*%,/.6&)447'+(**+/:;4.1.//)++01110.'(1-0-2853401030/2%0++,'%&*+.01+,+/#'&$&&*3-,0703417'04')3/51542.2'%$)$)+&).90-/3$'-(-3:47;7410)/(*1878111/**4773*((,)')($#$'+.3/;4*374,501-'',%'%%''%%%%&,*16+'(+-,893:0093/+(,&)'+(%&'**+.0')'%+*-.724+::,'4-**+&&).-*.-2/31),.+--,-4-0;/-0(&
@33515539-704c-4790-b935-e6af1954b782 ch=404 read=113463 start_time=2019-12-13T17:29:52Z barcode=BC01 runid=2c9cf7bc05858273f10e7d7ec552fc0bd742dc3e
CTCCTACGGGAGGCAGCAGTGGGAATATTGCTGTGGAAACCACGATGCAGCAACGCCGCGTGAGTGATGGTTTCGGATCGTAAAGCTCTGTCTTTGGGAAGATAATGACGCGTGCAGGAGGAAGCCACGGCTAACTACGTGCCAGCAGCCGCAGTAATACGTAGGTGGCGAGCGTTATCGGATTTACTGGGCAATACCAAGGGAGCGTGGCGGATGATTAGGTGGGATGTGAAATGCCGGGCTCAACTTGGGTGCTGCATTCCAAACTGGTTATCTAGAGTGCAGAGGAGAGTGGGATTCCCTGAATTAGTGAAGTACGTGAGATTAGGAAGAACACCAGTGGCGAAGGCGACTCTCCTGGACCAACAACTGACGCTGGGGCTCGAAAGCGTGGGGAGCAAACAGGATTAGATACCCTGGTAGTCCCACGCCGTAAACAGTGAATACTAAGTGTGGGGTTTCCAACACCTCCGTGCCGCCGCCTTAACGCATAAATGTTCGCCTGGGGAAATTACGGTCGCAAGATTAAAACTCAAAGGAATTGACGGGGACGCACAAGTAGCGGAGCATGTGGTTTAATTCGAAGCAACGCGAAGGGCATACCTACATGGCTCACCGCATTACTCTTAATCGAGGAAATCCCTTCGGGACAAAGGTGACGGTAGGCGTTATCATCTTCGTGTCGTGAGATGTTGGGTTAAGTCCCGCAACGAGGGCGCAACCCTTGTCGTTAGTTACTACCCGTAGTTGAGGACTCTAGCGAGAGACTGCCTGGAGTTAACCAGGGGAAAGTGGGGATGACGATGAAATCATCATATGTAGGGCTACACGTGCTACAATGGCTGGTACAGAGAGATGCAATACCGTGAGGTGGAGCCAAACTTTAAAACCAGTCTCAGTTCGGATTGTGAGCAAACTCGCCTACATGAAGCTGGAGTTACTAGTAATCGCGGATCAGAATGTCGCGGTGAATGCGTTCCGGGTCTTGTACACCGCCCGTCACCATGAGAGTTGAAAAGCGTACCCGAAGTCCGTGAGCTAACCGCAAGGAGGCAGCGGCGAAGGTAGGAGTCAACGGTGGGGTGAAGTCGTAACAAGGTAACCGGGAAGATAGAGCGACAGGCAAGTAGAGTTGCCGCAAAGACACCGACAACTTTCTTCGCTGTAAATAACTACCACC
+
..211,1)34)-4-+...0644+,('-+1,+''*+.-.).1)))')+711115524823*4)'$('(*,'(,)++7/:94,89)(*-6433)08;/75)0+.-.5-/).)&'%$(&)-)/',))160/21//3857797:75:0010*2)()%(+*/+-/46738-/*(''+245;654'/$4,)&((,/,')()&%%(%)-,'---2%&$*));9391++&+4;877420078.&.3(47853-1)((+36601111698.7-6//./(-4+./5/-)*+973.+/-+**&-+2,,2.12((&(&*$$%$%$%$('0-%%'&'50368-3))...323783;4214,//166/7.-*-1804'/&#&%&(+,/24359:5211002,++.:979+,,/6;/8,..)1+334778;9/0-.//4;6))-).3.079*5+-../9440))&(,*,)/,*,:(.'4)/.07-2-())+.+16+/)'&/*-%%$(+0,'(*+()-7:674&('&*),./9465963-,2-4<;8677(0+)++,0/202'+/7+,*.051,,,*+)+1%*+(-),+20:9/8792,1,,-5+-*-*/-())+)-,-6)**&%$$$()%+&$&'.3)++-,01/.**)(%)))(.54170,.,-008(.0,,**,/(%*'%&)'$&(#)$#&+12677%9)*,5788;58486811319'(-/3-+%/0/-+1//2:/0.-.657:-+3-*+.&+-)(((++2&&))%(./.'&&%&'(*+/.368524)(2*&%(.).-,',,')2)+3728+)%#$%$01,,3)'(%$()(*')+/,/,,(*%($''&&0./9:9:5../571,**(),+)2+++::73,&'')4://306<825:12;<:498387244366/+)'+,*+%$$%%(.&())/0155576:6/001,*,/;.-*&%'&%*+,.''*,0-.044556-0/22.1..+51145+(0.-.122172224/386562025211)'&(,.,().+'+')+.5-),+*+2.0177.-*0)6./.01/1+*)*&,+,1/(%&&),,0/*-,4407375-)./,-4-+,10789987)2/4:95,6)37+,09325567:%-(*(,).,))'1+&*)#*)1*(7468:73744.092/3((&'),*+))$'%$(#&'#%#
@9307810c-eeb8-4e1f-bb63-d6893c625acc ch=250 read=203286 start_time=2019-12-13T17:29:48Z barcode=BC01 runid=2c9cf7bc05858273f10e7d7ec552fc0bd742dc3e
CGCGTACGACTTCACCCCAATCATCAATCCACATGGACGGCTCAGCCTGCTTGCGGTTGGGCCGGCTTCAGGTGTGCTCGGTATTGGTGTGATGGTTGGTGTGGCCAGGCCAGACGTATTCACGCAATTGCTGAGTTCGCGATTACTGGCGATTCCAGCTACATGTAGTCGGAGTTGCAGACGACTGATCGAACTGAGGAATGGTTTTATGGGTCTTGCTTCCGCCTCTGACTGCTTCCCTCTGCACCATCATTTAGCACGTGTGTAGCCCAGGTCATAAAGGGGCATGATGATTTGACGTCATCCCCGCCTTCCTCAACCTTATCACTGGCAGTCGCTAAGAGTCCCCAATGATGGTAACTAACGCGATAAGTGTTGCGCTCGTTGCGGGACTTAACCCAACATCCATTTTGACTGGCGTAACCATGCACCACCTGCTGTATCTCATATAGCTATCTCTCTCCATCCTGGAGCCTTTGCCAATTATGTCAGGACCTGTGTGGAGTTCTTCGCGTTGCTTCAGATTCGACCACATGCTCCACCACGGCAGCGCAGGGCCCGTCAATTCAGCGGTTTCATTCTTGCGGACGTACTACTCAGTGAATACTTATTGCGTTAACTTCAGCACTGAACTTTGACATCAACATGAGTACTCATCGTTTTACGGCGTGGACTGGGTATCTAATCCTATTTGCTCTGGCTCAGGACTGGTATCAGTTGCAGGCCAGATCGTCGCCTTCGCCACTGGTGTTCCTCCATATATCTGCGCATTCACCCGCTACACGTAGATTCCACGATCTCCTGCACTCTGGCTGCCTGGGTTTCTGCATGGCTTACTGGAGGTTAAGCCAGGCTTCACCACAGACCCTTGCTGCCGCCTGCTCCCTCTTTACGCCCAATGAATTCCGGATAACGCTTGCCACTACGTACCGCGGCTGCTGGCTGTAGTTAGCCGTGGCATAAAATTACCGTCACTCGGCTGCATTTCTTTCTTAGCCGCCGTTCTTCTTTATATGAGAGTTTTACAATCCGAAAGCCGTAGCACCAGCTACGCAGCGTTGCCGATGGGGTTCCCCATTGCCGAAGATTCCCTGCTGCCGCCATTACAG
+
%&('+()+)/140)125-*1/3)*-35/3/)+(-'&&('++.2,*+%%#$&'')*,()-'$&&$*'&('%//1+*%$$%##(&*).+*((&'$&'&&)*10*(&,.(1(*(#'%&%&'/33(.)*'(.+*+++$%1;1,-.*13/0,/*((+.6/3,&**')(+)(),/+&+%&)5--,42+($&&&'2,&(.12.)+(/016-860+02&623,/)&(,+-&%)'&%%&%('%&)-,5-)(*(+*-2-/1+0/'&((',,-/,*)%&)*%*)(,+(&'&')-3/-(-*---+14-+*+&,6*)/.*,)1.12*(')',)%(('+3,..,2.,-10/041-&$'(,995.4./()))''$($*)(')(),+,'')(&)+%%'),1.**,6/0.0./&+*'+00---*'*+,%%$,)2**'&(*.0+1./+./*/+($())202233.211%4/-/0/3*)('(%$&'('+-)+0111&(()**(/+0+,)'&+&+(''%%''*',4;77;3-.,,/&*.51()'-'%&,.7/2(,(++.&'/-$'%''%&$'(%++&+)%$%&.*5,+()*&..;71,/5(*-))*'*,)1***%)+,$&$&'90,,++,-2--*.*+&&)$&&(().-0070640,.-0//(,(%%##'+,6666551/8<1-0+3,+,197202.(++,*&)'&+''')+(%)&'#%$&&&&.6,13.('*-2&)/0+-+,-,,(),--),,(**)+0-2657654/*673-./,(-,.1231'-+-+39-,42('-,+*&($&#'',2-($&',/++--+0/&)&(*&&&)&''$'.%-17-(%$#&)1,/4.0330'&)1,4-&*(%)('&')+-6+0+,..3%(%$&%$&)&243)('(3.+*086,/*)'&,+*%-*6+3.4/41'&*'()+'),',))+&+'*+)*,0.0..,/-+$,-+0,,((+),./('(&-70&+&#(%$*,)124.90.+-%'0.*%&$%%%'(.2-497:;8801)//,+''&&&&)-57.'23655/,*/+$()')&$&(0-%#%$#'(*&/0,)1*,))&'$*-*1-1574,.52592,+%*+5,.('(+*+,*%(,)+)(,'.
@ea0ed58a-6782-4b6f-b317-715e3f621f3f ch=328 read=102354 start_time=2019-12-13T17:29:47Z barcode=BC01 runid=2c9cf7bc05858273f10e7d7ec552fc0bd742dc3e
CCGGTTACCTTGTTACGACTTCACTGATCATGAATCACGAAGTGGTAAGCGCCCTCGAAGGTTAAGCTACCTACTTCTTTTGCAACCCACTCCCATGGTGTGACGGGCGGTGTGTACAAGGCCGGGAACGTAATCACCGTGGCATTTCTGATCCACTAGCGATTCCGACTTCATAGGTCGAGGTTGCAGACTCAATCCGGACTACGACGCACTTTATGAGGTCCGCTTGCTCATGAGTCGCTTCTCTTTGTATGCGCCATTTGGCCAGCGCGTGTGTAGCCCTGGTCATGGGGCCATGATGACTTGACGTCATCACCTTCCTCAGTTTATCACTGGCGATCTCCTTTGAGTTCCCCGGCCGGACCGCTGGCAGCAAAGGATAAGGGGTTGCGCTCGTTGCGGGACTTAACCCAGCATTTCACAACACGAGGCTGGCGGCAGCCATTGCAGCACCTGTCTCACACCACGAAGGCACATTCTCATCTCTGAAACTTCCGTGGATGTCAAGACCAGGGGTAGGAGTTCTTCGCGTTGCATCAGATTAAACCACATGCTCCACCCGCTTGTGCGGGCTAATTCGGTGAGTTTTAACCTTGCGGCCGTACTTGGGCAGTCGACCCAACGCGATCAAGCTCCGGAAGCCACGCCTCAAGGGCACAACCTCAAGTCGACATCGTTTACAGCGTGGACTACCAGGAGTATCTAATCCTGTTTTGCTCCCCACGCTTTCGTACTGAGCGTCAGTCTGCGTCCAGAGGCCGCCATACGGTATTCCTCCAGATCTCTACGCATTTCACCACTTCACCTGGAATTCCTACCCCCCCCTCTACGAGGACCAAACGCAGTATCGAATACGGTTCCCAGGGAGGTTGGGCCCGGGGTTTTCATCTGACTTAACGACTATGCAGGTAGCGCCGCCCAGTAATTCCGATTGGCAACGCGCTTTACTCCGTATTACCGCGGCTGCTGTACGGAGTTAGCCGGTGCTTCTTCTGCGGAGTAACGTCAATGAGCAAGAGGGTAATTAACTGCTCCTTCCTCGCTGAAATGCTTTACAGCGAAGGCCTTCCTCCGCTTGGCGGCTGCCATCGAGGCTTGCGCCATTATTCAATATTCCCCACTGCTGCCTCCGTAGG
+
2/*-/8%+314+2+%(,+0263..*+(,-,--,4/2%%(/,*+113/*''(.1.,0&&)123444,02*,-)&('/'*260,012.62&'(0;5,/502/103528772554420..0*+.*3(2/**-&%&&'($'*,-+/((*2//)*+,.&&&/&))&$.6,0,,-29400(,.--,)/)-6*)*.-+8.-4206.4.42%-/,-**'*-6923/+)-/02/+2)()++%%(%'(+%(/9/463:801445689<263&'&('')-)+(--(&$(-183029;9$.&)131966100))'&&*+/147700)+%&(&)+2&*-84*/1*.*+)('%**-0++/,+(*,9,,/*(*7.8:4,+*-2321+%/..&2.344.-/0*)0.//343305-0,:10))),&0)&%%)*/61/.030-(.*'&%%(+'.1'54.69++($)&'(&,*-,01,,')%,*%'(+,*,+(,+/9022./060&&)*),/38:259:55311.),41-)).*)),*+),9<96;7352.2,,,/2'(-./..+2)'+(/,/.3+*0.-,/10)/(+'*',++(1''&$)&'40:<-.01/1/-.2.,1,,')'%$*3/)4+5)**)%+()$#&&($-/%,///*,+'%(2).+122346+33/0//4/3/2-,)/1-**+-176<5+*(*-./3931-+,2*43)+,-06108235550::5(,,-38/&++-.81/&'%)&%(+/.,-&+-('$'')9(())0,04,23,-+0,40255.***-+*,,*)((042538;;5445%*)4+,/0-)(/)-5,)*%+.2294.+02/''&%(+*&&*+)*(*$)(*77&%()#)%-19-9+%-/'%'-.*,-370'*.*+*96*2/02240/.--,'$&)($%#&%)&$$&%#+*'-0,(-.2.5775./13&//1*-&+%')*&$%'('&+,-626922.(22+,+,&$&''%'5;0/07''+&(-+')'&%%)'*&')4941/0..,+)'20++%)'&%('-&)%%.#('-)+(/'()$$&%()%$#&*.)%$&$(&),*-/259761,+%&$$+&'(%$&)'*-1.'&,'../&'(+*'(.&*)%*+++34346.--0**(*,4.41(''''
@c634b1bc-7329-414e-a7cb-0bdbd84ad46f ch=444 read=221058 start_time=2019-12-13T17:29:55Z barcode=BC01 runid=2c9cf7bc05858273f10e7d7ec552fc0bd742dc3e
TTGGGTTACCTTGTGGCTTCTTTAATCCTTTGACCCTACCTTCGCCGCTGCCTCATGCGGTTAGCTCCGGACTTCGGGTATTACCAGCTCTCTGGTGACGGGCGGATGGCACGGAACCAGGGGCAATATTCCACCGCGACATTTCTGATTCGCGATTACTAGTATCCGGCTTCGTAGGCGGGTTTCAGCCTACCAATCCAGACTGAGACTGGTTTTGGATTTGTCCACCTCACGGTATTGCATCTCTGTACCAGCCATTTGTAGCGCATTAGTAGCAGCCCTGCACATAAAGGGGCGTGATGATTTGACGTCATCCCCACCTTCCTCCTGGTTAACCTTTAAAGGCGTCTCATACAGAGTCTCAACTAATGGTAGTAACTAACGACAAGGGTTGCGCTCGTTGGAACAACCCAACATCTCACGGCCACGAGCTGGCGACAGCCATTGGCCACCACCACCTTGTCCCCGAGGAATTTCCTCGATTAAAGAGTAATGCAAGGGATGTCAAAGTGTAGAGTAAGGAGTTCTTCGTTGCTTCGGTAAACCATGCTCCGCTACTTGTACGCAGGTCCCGTCAATTCCTTTGAGTTTAATCTGCGACCGTACTCCCCAGGCGGGTACCCAATGCGTGTGGCGGCACGGAAGTGTTGAAACCCCACACCTAGTATTCATCGTTTGTTTACGGCGTGGACTACCAGGGTATCTAATCCTGTTTACTCCCCGCGCTTTCGAGCCTCAGCGTCAATTACAGTCAGAGAGTCGCCTTCGCCACTGAATTATTCTTCCTAATCTCACCATTTCACCGCTACACTGGAATTCCGCTTTCCTCTCCTGCACTCCTGGGTAACCAGTTTGGAATGCAGCACCCAGTTAGGCCAGGTATTTCACATCCCACTTAATCCCATCCGCCTACGCTCCCCTTTACGCCCAGTAAATCCGGATAACGCTCGCCACCTACATTACCGCGGCTGCTGGCACGTAGTTAGCCGTGGCTTCACTCATGGGTACCGTCGTTATCTTCCCCAAAGACGAACTTTACGATCGAAACCTTCATCACTCACGCGGCGTTGCTTGCGTAGGGTTTCCCCATTGTGCAATATTTACCCTGCCTCCATTGAGG
+
7-()(16-1/0-&%$%$%)&$').526,,6)('353().-0/,%'-*-.-,)(*$&'+(*'/&+-.0).01123-(1,0)/.&0+)%'(+((#%%((./4;:4./$'&%$$**-(5-9674'%*)*-.265*'-0*-,+/-62+(()*/25/,+*2,0/,(((*,-'&'&(,'%%&(3/,-+-42033694/0***)*)&%51/'(.22/.4.9:*,)%2.*',,6-.541(+*.-(*2+--4+++++666.-%&'(*1(%''*-,+'(/&++)(*&,.71('(((()*,+/76''%&'+++&1;)).7(7781;37-+/3,.21+2,*&423*)*)(*('(&)+)&.+()&'%$'&$%('*(,)',+5-1$&'(.180003021143)2--2)+04450814,'(&,+,.**'&*++,.)-0/0)(+*(,+-/'44444+25+2'(#*)+06-++$),07.0146*''')(++3+44)0/.2.10*'('(.5236:0*:.-.'.,22))-./+)%&'&&()*-6;7161-3.*.67..&-)6726,(+77784/1-*/+++$*&'&04,1,''01091832183/..081..(&('(+*-.)0,2.478+,244*,)(&)%%.+-*)'(%#&+)+**)018-,-+*.2%*.0,15+$)'/-+,$&(,0/24844-.',.7./+-+)*/;88985:01)',,431/;11966392),):75,(--+2:..76465340(01296324120/04(')+(/343673:5342))$(,-201-7..80+,/4020/)(,')./.34412435041(,++/0/.&(..+-'(*-*+,-0/0.2''%*()/428376<</7-840/.,,'41+)-1/*))-,%1'0*-86-%')+.72&(2,9160,+*,;80481/-&&)40.+,1-*+*./*)).2:102466789995888::5..)&'*'.-,/.)*-++,99414-(,...15:..1905/3.-,.'*-1+.&.-..29576)4.,-482898(64,,*&(&%&/0-()+,-+&+0,23.70-065575..+-,66232)*%$$$&'.'02-;039:2+07&/*+,:/,.7/*/2*&'*%&+6',)%%)+
@46b3ab2e-0cc0-4e16-aac9-f93cb6a07071 ch=3 read=60056 start_time=2019-12-13T17:29:54Z barcode=BC01 runid=2c9cf7bc05858273f10e7d7ec552fc0bd742dc3e
CCCGGTTTACCTTGTTGCGACTTCACCCCAATCGCTGACCCTACGGCTGGCCGCTGCCCGTCAACGCGGTTAGCTCACCGGACTTCGGGTATTGCCCAGCTCTCATGGTGTGACGGGCGGGTGGTATTTCAGGAACCCAGGAACGTATTCACCGCAACATTCGATTCGCGATTACTAGTAACTCCAGCTTCGTAGGCGGAAGTTTCAGCCTACAAATCCAGGCCTAAGAGACTGGTTTTAAAGTTTGGCTCCACCTCACGGTGTGCATCTCCTGCGCGGCTGGTGGCGCGTGGCCTACACGCCAGGGCATGATGATTTTGACGTAATACGCCTCCTAGTTAGCGGCAGGCAGTCTCGCTAGAGTCCTCGCTTAATGGTGACTTCAACGACAAAGTTTGCTCGTTGTGGGACTTAACCCAACATCTCACGAGCTGACGACAACCATGCACCACCTGTCACCTTGTCCCAGAAAGGTTCCTCGATTAAGAGTAATGCAGGATATCCAGAAGTGTAGGTAAAAGGTTCTTCGCGTTGCTTCGAATTAAACCGCATGCTCCGCGCTACTTGTGCGGGTCCGTCGGTAGCACGAGTTTAATCTTGCGACCGTATCTCCCCAGGCGGAATACTTGTGCGTTAGCGGCGGCACGGAGGTGTTCAGAAACCCCACCTGAGTATTCATCGTTTACGGCGTGGACTACCAGATTATCTAATCCTGTTTGCTCCCCACGCTTTCGAGCTCGTAAGTTTACAGTCAGAGGTCTTCGCCACTGGTGTTCCTCCCGATCTCTACGCATTTCACCGCTACACTAGAATTCCATACTCTCCTGCGCCACCGATGGCAGTTTGGAATGCAGCACCCAAGTTGAGCCAGGTATTTCACGTCGCTTAATCATCCGCCTACCACGCTCCTTTACGCCCAGTAAATCCGGATAACGCTCGCCACCTACGTATTGCGGCGCAACGGCGTGTAATGGCTTCTATCGCGGTACCGTGCATTATCTTCCCCAGGGCAGAGGCACACGATCCGAAAACCTTCATCACTCACGCGGCGTTGCTGCATCAGGGTTCCCGTTGCAATATTCCCCTGCTGCTCCCGTAGAGCAATATCAGCACCAGCGAAGGTTGCTGGGCACCGACAGCACCGCA
+
97)0*341,/.-3,05%.,$&%&(',03,//87*((+,.:-+(,$'&$)/-848-*+%$%&'(%&$&%)'/3'*)*()'1-2349524-.%)&%,1,))--/-1/566532006*/.-++&)'%(&/3-(')'%$,*'&2,1-.4877;2-00-13/6457.(,3:522210:0120.026336)&)*.0*'($/1++)+'(/;1,&.1-/,,)4/+1-%'%*&((,()*.889+8<;-01)*084+./076+-78947483'1(*-54.0&%%%&$&$%#%&&$$$&'(,--,40/.-.)*+'16,*%*))(()+0:/01/-1%&%$'$&&$'('&+-1')'(()+*1-),/-&*&')'(*+-.*+&%'(*,6--+)'%)-/+.-,.07542.05.*))+*1,*),276513.,*(&+('&()*)&'''&*/0-277:040</8.--2/+-$%$/++/0//+,26,%%++&)*/5-8130/7/6-)*++2+,,0%+/*2&-*&*%'*()42/2/-39,()10:66;6/22/:,12<6,.-0-2;;:<589:212140-((2&)*0,0197<.-.((*(%%,#%%#$'',2;8/8220:.2.-58/1'$'(767,037908491--4,)+++.0.,--2;542///240/.-(**&%&,2-/20(&)-,('&'*18/1222360&'())*-*,'%&#%$&)**/-0166:6988681*',,504.),,-19/.2202)*%,$%%,4,),-105$&&(%(+.5468<7989;:9;;8..+)&$%))/...//054;93157,+)''&)300(0*2,+%%#&)+11100+&'&#'$&%(*&*(/.:7076;:68/00-/7-2/,0-)(&'%&-&0&,2.-'&$+)''%#,.-.0:+)+..)),,(.*(1+-+34..//63.-.6:9,4798:;:;:657644/.5/5,,&&$*%%(''&$*-)(&###$%%&%'(,))0-((+,(*'-(*-9//+++-1..091;:;,*,*)+*(',/*)*(((+/0/+-2*'.66;8998,02/-..+3.--54-.0/113513951,-,)&)-/,3,++5/,&)++,2,+++6;*-81-*.+0---9.(&($&%'%,-+-+/*)('((+0.-/600*(*,%('&%%
@63ab277b-eb3e-46a7-8cf8-dcec85bb2fb2 ch=291 read=198412 start_time=2019-12-13T17:29:59Z barcode=BC01 runid=2c9cf7bc05858273f10e7d7ec552fc0bd742dc3e
CAGGAGGCAGCAGTGGGGAATGTGCACAGTGGGGGAACCCTGAGTGCAGCCTGACGCCATGAGTGATAGAGGTTTTCGGATCATAAAGAGCTCTGTCTTTAGGAGATAATGTGGTACCCAAAGGAGGAAATACATTAACTACATTACCAGCAATACATAGTAATACATGGAGTGGCAGGTGATATCAAGATTACTAGATGTCTCAAAAGGGGCAATGGGCCGGATGGTCAGTGGGATGTGGAAATACAGGCTCAGCAGGTGCTGCATTTCCAAGTTTATCTAGAGTGCAGGAGAGGGAGGTGATTCCTAGTGCTGGCGGTAGAGTGCATGGGATTAGGAAGACACCAGTGGCAGAGAGCGACTCTCATGGATTTCCTGTGGCGCTGGGGCTCAGAAGTAAGAGAATAAAACAAGGATTAGAATGCCCTGGTAGTCCCACGCCATGGAAACTGATGAATGCAGGTGTAGGGTTTCAGCACCTCCCGTGCCGCCGCTAGCATTAAGTATTCCGCCTGGGAATTACGGTCGCAGATTAAGACTCAAGGGATTGGCCAGGGACCCGCACAAGTAGCGGGCATGTGGAACAATTCAGACAGCATGAAGAGACCTTACCCATGGCATCCCTTGCGGCCCCTCTTATCAGGAATCCCTTCCCCAGGGACAAGGTGACAAGGTGAGTGCATGGTTGTCTAAATCCAGGCTCATGTCGTAAGGATGTGGGATTTAAGTCCCACCAGCTTAGGCACCAGCCCTTATCATTAGTTACTACCATTAAGTTAGGGGACTCAGGACTGCCTGGGTGTAGGAGAATTAGAGGATGACGTCAAATCATCATGCCCCATATGTAGAGATTTCACGTGCTATTAGGCTGAGTACAGAGGATGCAATACCGTGAGTGGGAGATGACAAAACCAGTCTCAGTTCCAGGATTGTGGAAACAGAGCTCGCTTACCACATGAGACTGGAGTTACTAAATGTCCGCGAATCAGAATGTCATGATGGAATGCACGTTCAGGTCACCATACACACACCGCCCATCCACACCATGAGGAGTTGGCCGAAGTCAAGTAAGGCTAACCATAGGGAGGCAGCCAGAGAGTAGGGTCAGCGGTGGGGTGGGGAATCATAACAAGGCCAGCGGAGATGGGGCGACAGGCAAATTAGAGTTAACACAAGGGCACAGAGACAGCTTTCTTGAAAAGCACCAGCAATGCATGGCG
+
'%12.31+&'&(*+-44)+21)1%&$&&&*(/+*(%'13-+)&')'.,&&#%&&($%%#&&'(*%%,()')+/81(')..5.&+)/+'*()00/)-*-0,$+*('-*,')(%&(-(*32.7(/,'('(&&%$'%&')'+((*(,'%2-,(-02*)&+*&#(+(+)3/20*)&'+(&$)'$'&+*,-''&$7(*.+'&.*(,+(&(15*,00+*'-*),+*&(+),'''%''0/851/*'')+/*-'4&/)(((($#$(&.(,,23-.5-+)(&)/;**-640-%'*1.,51*,'-.*%'(&+)*312.,-//%))2+,1/.-(%(**&1&&)(+.)+,)')&)**-*,+-5+*)+'%**)),+-)($'+)$)(%'$(&&')'%(-)11(''*(()(&&%')%(%&'.936-5-,,)3)-+.24035)*35533173*(,,.4/43.0/'+$&'+*-7-*%'*1.*'(-,,+67.+,-+.&%*++*-149//-&'%($(&)(''#($-,-+&)+,*-*&$)%$)&562$%'(+/.23,%2/0.)(-../2-'%$$064./73)**+-+()$&%+3.4220*.-,,6694:,'&($&(*%%&)+()+/05.3,06*)1)*&(),/+/-,,&+.''(()**)*/&(''&'/2','035,(04*,/62(1,,--+(*),'$&(,-21)-12((()+2,*0'$%((+.%0'*)(*,'-()*)0&'(%/1'15+-53*%)%&(2.5.*-,**(((-1()')+7+501)3)'((&25.13/+.-0&+/7*+)'($'('-*$-20-2++(*%*&''%%+(),&*(&')&,(-010'/0301./-13/*'+,*'*&&&&$%%%$#%()&''&,,)%'&()$&'(-)*&))&+())(+(,+)*($''-5(%&(-./1)681/66364/0++.37(&+($1&$&&%)(&)4..'111(((%$%&%%).+,,./2/4,,.1-,+*,*+-0/%$$&'1.00449520.()*+.),+51&+('%233(+*+**(-.3-0++)*',+)-33,+2*%'*.-),**()&(1*%#$%$&'(*+'($&'('%'#(&((+*+()(&&%$#'/-)'(&&&))+++-1.(+%('&%'*'+)('%&)+&+&'(+,('%%)',(2*./1).*.,./3(''2((&)&'*%)-**&(*1/1),',)))))%'))&*,32+/.*-/,&(+,2,(')$''$)+()($%
@cfe1af0b-0f78-4cfb-94c4-49d434c5bb7b ch=321 read=77900 start_time=2019-12-13T17:30:00Z barcode=BC01 runid=2c9cf7bc05858273f10e7d7ec552fc0bd742dc3e
CTCCTACGGGAGGCAGCAGTGGGAATATTGCTGAAATGGGCGCAAGCCTGATACGACATACCGCGTGTATGAAGAAGGCCTTCGGGTTATGTAAAGAATTTTCAGCGGGGAGGAAGGGTAAAGTTAATACCTTTGCTCGTGACGTTACCCGCAGAAGAAACACCGGCTAACTCGATGCCAGCAGCCGCGGTAATGCGGTGCAGGCGTTAATCGATTACTGGGCGTAAAGCGCACGCAGGCGGTTTGTTAAGTCAGATGTAGAAATCCCGGGCTCAACCTGGGAACTGCATCTGATACTGGCAACGGAATCTCGTAGAGGGTAGAATTCCAGGTGGCGGTGAAATGCGTAAGTCTGGAGACCGGTGGCGAAGGCGGCCCCTGGACGAAGACTGACGCTCAGGTGCGAAGCGTGGGGGGAGCAAACAGGATTAGATACCCTGGTAGTCACGCCGTAAAGCGGCGTAACGGTTGTGTGCCCGCTTGAGGCGTGGCTGGTAGCGTTGATGAGCCGCCGCAGGAGTACGGCCGCAAGGTTAAAACTCAAATGAATTGACGGGGGCCGCAGTGGAGCATGTGGTTTAATTCGATGCAACGCGAAGAACACTGGTCAAGCATCCGGGAAGTTTTCAGAGATGAGAATGTGCCTTCGGGAACCGTGAGACGGAGTGCTGCGCGGCTGTCGTCGGCTCGTGTTGTGAAATGTTGGGTTGATCGCAACAGGCGCAACCTTATCAGCATTTGCCAGCGGTCGGCCGAGACTCAAAGGGAGACTGCCAGTGATAAACTGGAGGAAGGTGGGGATGACGTGCGTCATCATGGCCCCTTGACCAGGGCTACACGATGCTACAATGGCGCATACAAAGAGAAGCGTTACCTCGCGAGCAACGGACCTCATAAAAGTGCGTGTAGTCCAGTTGGAGTCTGCAACCATCCATGAAGTCGGAATCGCTATTAATCGTGGATCCGAATGCCACGGTGAATACGTTCCCGGGCCTTGTACACACCGCCCGTCACACCATGGGAGTGGGTTGCAAAAGTAGGTAAGCAACCTTCAGGGAGGGCGCTTACCACTTGTGATTCATGACTAGAGGTGAAGTCGTAACAAGGTAACCGG
+
,/2/-/4-72*-,++13,13-62(1-+9-,**'+)-)1331-039-6:310+%%%%(*4%21./65676552+'*)*306491-)*%0&,(**..$'&&&(,()+')/5+(/,-4-40*-68123220-00-40*,/1,7.+,,2+,/7-***'*'#+))((+(%'+,15001)*/)0650/.-4./(*))'0)%''()&(%)(()+')))(')+/+/0/1*)*-240)*+-*,).,,--*52:0+4,9-.262578'((&,2+*08/+5785704110265142412-,+,+.0/127/,.*((+(%'&**(/-,(,+*),%3)0<00-.8+*%%+0-/.53+++'&&&'-.+,*&'&&%'&$(''((&&/-,-271/.1::/-('($+*)+-*./0347,++&%(*+//42148))+,9:-9%-0'/,-&--389()8:8.++%'+-2:1-471%3/&&%&&%&)*.3+-)0+-91+./'((--2491/))''%#&')-'(%&&&$'+)*-&(%+&(&*).,2.8/400(/.5189/346.)((',071653+374+((%&&,154(+++.)*)-+0;4569822445953020/4('''$&#%.''('(0//2(.-*)*+*29.----//9510.4./10295992;:6,7,,-75334*0)()61/,*)**/,119889+''(%33645;.--(,&&'382;74-(')+'*))2%&+,*.*(,,+...2,,-),6/-0,,*,29/3')*&'&&+429)8*/+(&()44566)+*%*,/876671,,(&'''+(/711865441(&).1*.)(,0-:4.('()+.446876*)+%''&*-88574;4250-,)*-/48+&&%()'&'$%).613--/,020,.+2--*+./04;8.+4570,*,*,+-+*+//0-*-./42,.&(&)+-3),,.0--114345710+%$+-1.01869784--1;9894,1/6565<91535;7;44:87002-../00-5740:8//,%)'.6-2,0*(&+'+/.;.003.(%'(0.-.&%%(*))-1-'.3+)/,,*+02.+/0+-14),-',&'%$)%)+(+%.)+*-2+,..//4246)3.062239
@045296f5-b2b9-4d00-80d0-fdea9be59c03 ch=450 read=72306 start_time=2019-12-13T17:30:05Z barcode=BC01 runid=2c9cf7bc05858273f10e7d7ec552fc0bd742dc3e
CCGGTTACCTTGTTGCGACTTCACCCCAGTCATGAATCACAAGTGGTAAGCGCCCTCCCGGAAGGTTAAGCTACCTACTTCTTTTGCAACCCACTCCCCATGGCGTGACGGGCGGTGTGGCACAAGAGCCGAGAGACGTGATACCGTGGCATTCACGATTACTAGCGATTCCGACTGTGAGTCGAGTTGCAGACTCAATCCGGACTACGACGCGCTTTATGAGGTCCGCTTGCTCTCGCGAGTCGCTTCTCTTTGGCAACGCCATTTAGCGCGCGTGTGTAGCCCTGGGGTCGTAGGGCTGTGATGACTTGACGTCATCCCCACCTTCCTCAGTTTATCACTGGCAGTCTCCTTTGAGTTTGGCCGGACCGCTGGCAACCAAAGGATAAAGGGTTTGCGCTCGTTGCGGGACTTAACTTTAACTGACTTTGCAACACAGGCGGCGACAGCCGTACAGCACCCTGTCTCACAGTTCCCGAAGGCACCAATCCATCTCTGGAAAGTTCTGTGGATGTCAAGACCGGGTAAGGCTCTTCGCGTTGCATCGAATTAAACCACATCACCGCTTGTGCAGGCCCCCCATCGGTCATTTGAGTTTTAACCTTGCGGCCCCGTACTCTGGGCGGTCGACTTAACGCGTTAGCTCGGAGACCCGCCTCAGAGGGCACAACCTCCAAGTCGACATCGTTTACGGCGTGGATACCGGGAATTATCTAATCCTGTTTGCTCCCCGCTTTTCCTGAGCGTCAGTCTTCGTCCAGGGCCGCCTTCGCCCGCAATTATTCCTCAGATTCTACGCATTTCACCCGCTACACCTGGAATTCCTACCCCCCCCTCTACGAGACTCAAGCTTGCCGGTATCAGATGCCGGATTCCCAGAGTTTGGGCCGGGGATTTCACATCTGACTTAACAAACCGCCGTGCGCTTTACGCCCAGTAATTCCGATTAACGGCGCACCCTCCGTACGCGGCTGCTGGCTGGAGTTAGCCGGTGCTTCTTCTGCAGGTAACGTCAATGAAACCGGTGTAACTGCTCCTTCCTCCCCGCTGAAGTACTTTACAACCAGAGGCCTTCTTCATACACGCGGCATGGCTGCATCGGGCTTTACGCCCATTGTGCAATATTCCCCACTGCTGCCTCCG
+
202.1/-496:327&02247<763680)+-/)))(.00--.-&,)('))')+76:.6/,,(-+)+*960,//3253139:81:;/..0&75.,2236:,'((2,//2364;;8.02()(''&&(&(&+/6,)*+-.15/'&+&*436474370/(*,26933330255864/*+//,++())*+(/6:12)*0367-;2-+/:/:988765,,%)256(,*)+13530.0.++,-+.-,,(*(,2798965-7-,-,-%1,.5028.+*+*)&)',)('((+-5-+,2.++(&)(-,'&$%(++-,--.0-.141.-.+28/*04294645-/2:/..*%*-/000797187,71)&/18.2-//./+.'&$%&,,,&2&53(8/88390(,)-9+,+'',+,.802.51*)+(.+(&'%)&&%&$$*($%')')'*'(10.3*,%&()+.'4)3../+0:),3342204(69/84)'(&''*-.3091;9699::899690-07565'(+..-2442457;*+)*,0-'.0/01136404,,-37(&++-3;/2*(''((')/++-)'('%%)-/.5491')('$+%#(101041<<7-30'(++-*,-4-('+(*.-(*'/20955310,.,+**)(-+++011(1&%$()''-653%)%.1-104451203.'%)+1188755/861-3,5..-07.%(*,'-)%%*(,,3*+99:7548<:,./03,+'&,33+1,)*,)/05403224<:57/,+122.+'(&%$&'..&$*(**5.231..2(%'-*(+),/2-8<93*,3.'-+(,*.40,)*&/-0'(,;17/+/11/2-,--*-.038-1$++1-08(-.,-0'*),),,&,%4)//*&&&(2:2+,-51&26/,-:7.)**,--..0/1142062-*%%$%$$(''(')(0-/*+*&**+1/2-,.201.3%((&*&.+**.,$,%&*-5:6669:.9.*-+*)4<0..1,6467:;99:4233+2546:7313292-1-'.(*%$$&%(&3+-2221232/1-2.((-%')&'&*/40&$(&'%$&'*-,2)))),/-1-.*.-10:3(-''&+(*,/005+,34.+32270'.1-01.6..-650253+.2230.07/73.
@006fea96-2335-47e9-9c94-706bc0aab8ad ch=28 read=81946 start_time=2019-12-13T17:30:23Z barcode=BC01 runid=2c9cf7bc05858273f10e7d7ec552fc0bd742dc3e
CTCCTACGGGGAGGCAGCAGTAAGAAATTTTCGGCAATGGGAAACCCTGACCGAGCAACGCCGCGTGAAAGAAGGTTCCGGATTGTAAACTTCTGTTATAAAGGAACGGCAGCCACAGGAAATGGTAGCCGAGGTGACGGTACTTTATTAAGCCACGGCTAACTACGTGCCAGCAGCCGCGGTAATACGTAGGTGGCAAGCGTTATCCAGGAATTGTAAAAGGGTGGGGCGGCAGCAAAAGGGTCTGTGGTGAAAGCCTGAAACCTGCTGATGCTCCCGCAAAACCAGGAGCAGCTAGAAGTGCAGGGGAGAGGATCGTGGAATTCCATGTAGCGGGTAAGAAATGCGTAGATATGGGAACTTTTGGTGGCGAAGAAGGCGACGATCCTGGCCTGCAACTGACGCTCAGTCCCGAAAGCGTGGGGGGCAAATGGGATTGGAAATACCCGATTACGCCGTAAGAAGCGATGAGTGCTAAGTGTTGGATGTAAAGGTTCAGTGCAGTTAACGCAATAGAATTACTCCGCCACAGGTAGTACGTTCGCAAAGATGAGAGCTCAAAGGAATTGACGGGGGCCCGCACGAAGCGGTGGAGCATGTGGTTTAATTCGAAGCAACGCGAAGTGCCACCAGGTCTTGACATACTCATAAAGGCTCAGAGATGGAGAGATAGCTATATGGGGATACGGGTGGTGCATGGTTTGTCGTCAGCTCGTGTCGTGAGATGTTGGGTTAAGTCCGCAACGAGGCGCAAGCCCTTATCGTTAGTTACCATCATTAAAAGTTGGGGACTCCTAGCGAGACTGCCAGTGACAAGCTGGAAGGCGGGGATGACGTCAAATCATCATACCCATATGACCTGGGATACGATGCTACAATGGATGAATTGCAGAGGCGGCCGCGAGGTGAAGCAAAGCCATAAAACCATTCTCGAAGTTCCGGATTGTAGTCTGCAACTCTAAAGGCTACATGAGTTGAATCGCTAGTAATCGCGATCAGCATGTCGCGGTAATTGAATACGTTCTCGAATTGCTTGTACACACCGCCCGTCGAGAGTTGATAACACCCAGAGCCGGTGAAGCTAACCGCAAGGAAGGGCTGTCTAAAGATTAAGGTTGATGATTGGGGTGAAGTCTCGTAACAAGGTAACCGG
+
+,//,,..490),.-,,-&--/+''(+)/:;.*53181*-)'*,/3)),.2-,*'*1/5258++)$''*.'*+(.-9)-2.-311344+,3+32-2,+,5:(&()*0,6/+-/,*,,0,*-.*00---5.'&')**/+'&()*+.+)2(/*&(/+++)+(.-+,.04898930.,*.,$%+$-('+.215*+%)'8+38023260-0+&+,'%)%$&15,%&*+'(+2/)*.*),+/2,),0-//410-6.0077*+*&%'&%%&%$&'''(##$++)(,$%-((-,(+%'(-*+,***'*-33.1)0)')&*5,.0('%%*),3((#'%(%(').*')&%&((&$'(+8622/1(/,(*&&))%,*,*/(+-(&++,,04635436)(/+-,(*-0+++++3.*())++7-*)-0+'6.1/-10.+..2.,,0.$-(+)+(*('/0-($-&$%&'()*0)&)**/+)*)'(+)*'*'('-/33265+*&)())725/).(*'+.213..---(%%&$+('**0-*.1%'(+,,**(*/09:1./,-*')41--('+-/00*)*))0.3334964+/7+(()+('*+,.5.05&)&***(('(+*//2;4,+-*-.3.-*(*'('(++&())+.,,-1.01433322.133)00-.1.++/-878+***+80//0/7674$&/))+,&-,/0763466+2.2)()*2-.+-1.555.-,,,-.-,+-/0'342936031-$*+).-)-0*)*'1#(,((.-043830+3-,2----.6/3681(+*-/:60423'*+.-,,-02432/0/2/1+33('(')())+/*+33/323:9::9;444884(*'++)(/0313580.755.-.'&(''$'*0/09;0/,%#(&*,$(#('$%(,4//.%(,+),-)+0:7(/,+)169/:9007++.(('(/59&(*&1*),/020,.-/*'()$&&&%),/13,-+)*),'%**,+)*(+50701)*'$%'*%($,).204-1)'&-)*388+/.-7/.0.%$%%%%'&(&)))++/61352/-,&'(&+--+--563),,*'(+&(.3--,()$&$+).+*+,-.3*2)./,,.1.+*/',%-),'-*),(*+-,4.0.,&,)(,)*+'(*+*0)++*.*0:48'.
@848ec4e4-7f37-41ad-b130-e3a3ddc04ba5 ch=78 read=173231 start_time=2019-12-13T17:30:18Z barcode=BC01 runid=2c9cf7bc05858273f10e7d7ec552fc0bd742dc3e
CTCCTCACAGGAGGCAGCAGTAGGAATTTTTTTTTTTCGGCAATGGAAACCCTGACCGAGCAACGCCGCGTGAAGGAAGAAGGTTTGGATTATAAACTTCTGTTATAAAGGAAGAACAGCGGCTACAGGAGGCTGGTAGCCAGTGACAGTACTTTATTGAAAGCCACGGCTAACTACGTACCCGCTTGGCCGCGGTATTAATACGTAGGTGGCAAGAAGCGTTATCGGAATTATTAGGCGTAAAGAGGGGCGAGGCGGCAAGGGTCTGTGGTAGAAAGCCTGAAACAACTTCAAGTAGGCCATGAGAACCAGGCAGCTAGGATGCAGGAGGAAGGGATCGTGGAATTCCATGGCTGTAGTAATTGATGCGTAGATATATGGAGGAACACACCACCAGTAGCAGAGAAGGCGACGATCTGGCCTGCAACTGACGCTCAGTCGAAAGAAGCGTTAGAACCAAATGGGATTAGATACCTAATTCCGCCATCAAACGAGTAGGTACTAGAATTATTTGGATGTCAAGTGCTGCAGTTAACGCAATGCAGTACTCCGCCTGGGTAGGTACGTTCACTTAGGTGAAACTCAAAGGAATTGGCAGGGGCCGCACAGAGGCGGTGACGTGGTTTGCGAATTCAGAGCAGCGCGAGGCACGCAGGTCTTGACACCTCGCCAGGCTCAGAGATGGAGAATGGCTATGTGGGATGCAAGGTGGTGCATGGTTGATAAATCAGCTCGTGTCGTGAGGATGTTAGGTTAAGTCCCTGTAGGCGCAACCCTTATCGATTAAGATTACCATCACATTAAGTTGGGGACTCTGGCCGTTGCCGAAATTTGACAGAAGCTGGAAGGCCAGGGATGACGTCGTCATGTACCTTACCAGCCCTGGGCTACACACGATACTTTCAATGGATGGGTGCAGAGGGAAGCGAAGCCGCGAAGGTGAAACCAAAACCCATAAAACCATTCCTCGGTTGGTTAGCAGTCTGCAACTCGACTACGCCCAGAAGTTGGAATCGCTAATGTCCGCGAATCCAACTCGCGGTGAATACGTTCCTCAGGCCTTGCCACCGCCCGTCCACCACGAGTTGATAACACGAAGCCAGTGGCTAACCCGCAAGAGGAAGGGGCTATCTAAGGTGGGATTGATGATTGGGGGTGAAGTCGTAACAAGGTAACCGGAAGATAGAGCGGCAGGCAAATGGGATTAACACCGAGACACCGACGCTTTCTTTAGCTTCCAGCAATACATGCTTTACCGCA
+
))0((%%&&-,(**,)*-&+,(/./0/5758-367710-:1/22+'%'+')+&($.*%&/2132025*(('&(3+3/-)-(.*.*&'+)7-,0366007.-%,-(*79+.,23-,./&)*%-*(),+-.+('#)%%.*--8*,+,,4.04()')&%)+))+,&(**+/-.,4.--(,(+&*4+'(*%,-07+.0/--'+++**.+.*,+*)3*+*&)(')*-6112)0)..2+*,)241022;-'%-2.**&%,(')&%&,(2-,-1,'',+((-.((1,4-'((('$'('&))+-)'$(,--(*()*-/366300./-('$*..,2/(,+((,0/..608,/2(6).)&&'%%%%&$&&&%.%%)))2134683,-&+/4()-)0/,-()(%*1-),(*)+/-*)*)(,2553320,0/2748832000022456457*%--+$&('*&*('*'&(('*/*%0-+1.-+00245''%($.'%)($(&))(&&%%$'',.-0.-&*%')(+5-,190),''%&'./1150,7)/%('-+4,%(&%'$&(+'(10+'+--+&**/124:4'(&$$))%'%&&(,.&)*%'&%+'.(0&.0*%%$%''')$*$%',*('&'$'&()23'(%+**8/%$)&(($***((().(-%,%*#&',/'''%'1/2)+*+(-,,*%&&))780,))(6/4.)&)$$&+)&&#&(%,(,/8354111*-(%%'(+())$)*,4-3)//-)%&-&)*616%*,,2131061++00,((&&,213:20524.,%0'))&&-2+/985.+(*0:5-+1,.38+1122*+(&#'((%,(%'()',('))(&)(()51)+()0,-'+..*-0487/.++**,$-$((&%%&&&&,.*((,/,/*+()'('(*&**-,+,..0876+*&'%()-().)((&'&')*.3-1*+*'&+(,/''&&('&(.+'*)2,,*7.2/%(./&0-+%+(4((&++122451.10-+&--,+%&'%*&,)*3.*)&255,,.,(+%((.&'-,404'2-222.2'+*((8137/-1-)./*567824&'&$')'67.'1-($(+(*)+)(/')++,)(*'')*,2(.+..2),/./0+---)'*%*'+0//+,'-),+/)-+(2600-+)++$0('-/-'+)+*(()''*.0/3-404;2722/3.040(),/-,3//283-%+&,+'(.'+((+)('(+0-/6/*($&()**05-(%%&&-)*(/.:101&*%#$%$$%%%%%
@9c50fb3b-c048-4b46-b293-0643e93b1cb2 ch=180 read=223844 start_time=2019-12-13T17:30:35Z barcode=BC01 runid=2c9cf7bc05858273f10e7d7ec552fc0bd742dc3e
CCGGTTACCTTTATTTACGACTTCACCCCAGTCATGGATCACAAAGTGTTAAGCGCCACTCCCAGTAAGCTACCTGCGCTGGCACGCAGCCCACTCCCATGGTGTGACGGGCGGTGTGTACAAGGCCGGGAACGTATTCACCGTGGCATTCAGATGCGTTACCAGCGATTCCGACTTCATGGAGTCAGGTTGCAGACTCAATCCGGACTACGACGCGCTTTATGAGGTCCGCTTGCTCTCGCGGGAGTCCTTCTCTTTGTATGCGCCATTGTAGCGATATTGTAGCCCTGGTCATGGGCCATGATGATGACGTCATCCCACCTTCCTCCAGTTTTATCACTGGCGGTCTCCTTTGAGTTCCAGAGGCGGACCGCTGGCAGCAAAGGGATAAGGTTGCGCTCGTTGCGGGGATGTATTTCACAACACGAGCTGACGGTAGCCATGCAGCACCTGTCTCACGGTTCCGAAGGCTGTTCTATGGAACTTCCGTGGATAGTGAAGACCAGGTAAGGTTCTTCGCGTTGCATCGAATTAAAACCACATGCCACCGCTGTGCGGGCCCCGTCGAATTCATTTTGAGTTTTAACCTTGCGGCCGTACTCCCCAGGCGGTCGACTTAACGCGTTAGCTCCGGAAGCCACGCCTCAGGGCACAACCTCCAAGTCGACACATCGTTTACGGCGTGGACTGCCAGGGTATCTAATCCTGTTTGCTCACACGCTTTCGCACCTGAGCGTCAGTCTTCGTCCAGGGGCCGCCTTCGCCACCAGTGTTCCTCCAGATCTTCTCTACGCATTTCCTGCTGCACCTGGAATTCTACCCCCTCTACGAGGACTCAAGCTTTGCCAGTATCAGATGCGGTTTAGGTTGAGCCCGGGGATTCCACATCTGACTTAACAAACCGCCTGCGTGCGCTGCAGCAATGTGAATTCCGATTAACGCTTGCACCCTCCATTACCGCGGCTGCTGGCACAGGTTAGCCAGTGCTTCTTCTGCGGGTAACGTCAATGAGCAAAGGTATTAACTTTATACTTCTCCCGCTGGTACTTCCTGGCGAAGGCCTTCTTCATACGCGGCATGAAACGCATCGGGCTTGCGCCCATTGTCTAATATTTTACTGCCTCCGTAGGG
+
46*-3-)./10)'44,',,*.2964969+-.360/0&432-./83,.0+0.+(*%++,/,71+$''++-./-1/*$'(,,*-)'))**(64/&+)82-&)(/11569:7880,*.%+%)&,)9,08/(81722571420/78887854361&&))'&%(,&,5157885:55/04370/...'()+'..23+)(*-+793:83//4.0.%%+'-'+$*.1956/*+/-/+(),,)+*,.0+-*&'$(-.,+7.211;801354445:-7.*&%$(('*&+(&#&'/3*(.84,++)+),621../,,.,-44489/:5.,311300+1)%(*27,*,-'&(,5/.75567/.730+17+9)'')'('+-*9734120,-%-47),87/24)++*,'*...11-8//+//(&'&%&*3+.//1+,(*'%(%&*)1+(&'(+245.0'/-+.4+/22.0&).63-3*&''*'&%%%*'%$$#$((./748277762'&'$&+*0/32+1,5,..1728<:69516*--01)+,4*841)6-(())%(((-6*+))-265.).4.)*,/'3(5.30/;;0/.-5;;.260+0+*)5)3,%()*+136,,1:,7++,3&,0+.()),-,5427/8(1),+&-203122434+86/+./0((())9+686531/(*,/()0;0.30//559655%310,'$0'**,/9::7864</)(+,$'%+()-6023636:34247..-++..25956//+-8;/.6*-0*//02.,2.%(*)/515,3&'(0/,,+*.1411,//068/('((,%)*11454+')9/70/875202823/'(-,.18,2+.,7/,00'&1*+,(-&)%$(',/)).706,'.//(*/()$0*.%%',,0///0.317269649))&(,24979.,)%'%&%&$'$"$'(-4-3,--:-91))-)()(/3,*/*'++(1;86764243*4(&$'&2.30--17.56002;15;6656.,3,/60--/-/,++,,0:.*+()-,,,*.3/((%('-+)/2.(,,*&'(,,-*,)/47,+**,091766<91212472.+'''&'%&(,,02(44/67+.719.+.4&+%$+)+(1/*'$''(+*(-1,)*+&$
@c4434cd7-303b-4b19-af3b-e1238644f99c ch=53 read=188985 start_time=2019-12-13T17:30:45Z barcode=BC01 runid=2c9cf7bc05858273f10e7d7ec552fc0bd742dc3e
CCGTTGTATTTACGACTTCACCCCAATCATCAATCCCACCTTAGACAGCTCCTTCCTTGCGGTTAGTACACCGGCTTCGGGTGTTATCAACTCTCGTGGTGTGACGGGCGGTGTGTGCAAGGCCGAACGTATTACCGCGACATGCTGATTCGCGATTACTAGCGATTCCAGCTTCATGTAGTCAGGTTGCAGACTACAATCGGGCATGAGAATGGTTTATGGGTTTTGCTTCACCTCGCGGCTTCCTTCCCTCTGCACCATCCATTGTAGCACGTGTGTAGCCCAGGGTCATAAAGGGGCATGATTTGACGTCATCCCCGCCTTCCTCCAGCTGTCACTGGCAGTCTCGCTAGAGTCCCCAGCAATGATGGTAACTAACGATAAGGGTTAGCTCGTTGCGGGACTTAACTTAACATCTCACGACACGAGCTGACGACAACCATACCACCTGTATCTCATATAGCTATCTCTCCATCTCTGGGTGCTTTATGAGTATGTCCAAGACCTAATTATTCGCGTTGCTTCGAATTAAACCACACGCTCCACCGCTTTATTGCGGGCCCAAATCAATTCGCTTTGAGTTTCATTCTTGCGAACGTACTACTCGAGCGGAGTACTTATTGCGTTAACTGCAGCACTGAACTTTGACATCAACACTTAGGTACTCATCGTTTACGGCGTGGACTACTAGGGTATCTAATCTATTGCTCCCCACGCTTTCGGGACTGAGCGTCAGTTGCAGGCCAGATCGTCGCCTTCGCCACTGGTGTTCCTCATATATCTGCATTTCACCGCTACACGTAAAATTCCACGATCTCTCCTGCACTCTGGCTGCCTGAGTTTCTATGGCTTTACTGAAGTTAAGCTTCAGGCTTTCACCACAGACCCTTGCTGCCGCCTGCTCTTTGCTTAATAATTCCCGGATAACGCTTGCCACCTACAATCATTGCCACTTGGCTGCTTTGGCGTAGTTAGCCGTGGCTTTCTAATAAAAGTACCGTCACTCGGCTGCCATTTCCGCATAGCCGCCGTTCTTTATAACGAAGTTTACAATCCGAAAACCTTCTTCCTTCACGCGGCGTTGCTCGGTCAGGGTTTCCCCATTGCCGAAAATTCCCTGCTGCCTCCCGTAGGAG
+
.0*++%'$,.&$%'%*2950386,-01642.-/+10*'-)*+('*+,-03351--%$&(,1.1*)$(&''-5/6./51*9./-,8.-,*-,++')-18:9:/...79986.-(+%+$)+4+52**))(,,'.,+47,2-+*..487666;7464328100/00/*763,+'+-5/.0,-2436))10825134/,./1:23/620(()**/333:9<;566:6069.(*-184575.&'(/.+.-./4/6.)-(()-.40:7.'(0.1.//./34360000-9.()0/+,-515)+491-,-,*0*))),---2/:3/+,(((**322-('&)*/0%/+3++*67562,),-004,576)+%'(3,/.667,,(*+325210/&+-00-&(++053;4-06)('+'/*+*+00112261'*,,/(,,-4552+11/78687(&(*/0252247866756::666552222/6976866775*%$%'2-++,*,--/..3%'&),+,.'&-'$-2/03-2)&(1-3*(0-03;:47//*-,//1(,0-+(.-)&2*+,473+.,2660106462)),,,*)-398-699439/2&#$*&)&),)*,.('13)+*','(*)*/3/2-/3//,/.467701015;77:1,,--.6.81-+-1(+((+12.,//0/75**-210352,*))*-,.-',,.4,-732+*.0*-3266/+./11882*:7443,),,,232.40+//--/0/-/00+0199755112:79876//4:9321#&)334+%$''06:4177245//)+*,4.))-/.((**-.../+,,.-+'**,.),,,//2--%&28--75502-.0)+0104.,605,+.182'67-/8-,036.0-.017'*)%#'(261251/,/,+2-&().*0-42508)'-85:44.''+')0803.&%&&%&%&)*'00((%&*6,.,*+)(+'(())628...81;9;31:4/%(+,.74(&/+05472.---&))+%/.*5:,.'$(&'(),/09;876()(&'015,))*(/<5+25:94-+-330*1/37879115-&**,.00.2100:6876734721:4++*+*,02::.250.,,/3(%%&&/13./:**-.0))&
@aad2bee9-b361-407d-bcfb-7d55b6821531 ch=59 read=179934 start_time=2019-12-13T17:30:54Z barcode=BC01 runid=2c9cf7bc05858273f10e7d7ec552fc0bd742dc3e
CTCTACGAGGCAGCAGTAGGGAATTTTTCGGCAATGGGAAACCTGACCGAGCAACGCCGCGTGATGAAGGAAGAAGGTTTTCAGGTTGTAACTTCTGTTATAAAGGAACAGCGGCTACAGAAATGGTAGCCGGTGACGTACTTTATTAGAAAGCCACGGCTAACTACGTGCCAGCAGCCGCGGTATGCGGTGGCAAGCGTTATCCAGGAGATTATTGGGCGTAAAGAGGGAGCAGGCGGCAGCAAGGGTCTGGTGGTGAAAGCCTGAAACGCTTCGGTAAGCCGCAGAAACCAAGGCAGCTAAGAGTGCAGAAATCGTGGAATTCCATGTGTAGCGGGTGGTCGTAGATATATGGAGGAACACCAGTGGCGAAGGCGACGATCTGACCTGCAACTGACGCTCAGTCGAAAGCGTGGGGGCAAATAGGATTAGACCTATTAGTCCACGCCGCAAACGATGAGTGCAGTGTTGGATGTCAAAGTTCCGTGCTGCAGTTAACACAATAAGTACCTCCGCCTGGTAGGTACGTTCGCAGGAAATGAAACTCAAAGGTGTGGGGGGCCCGCACAAGCGGTGGAGCATGGTTTTAATTCGAAGCAGCGAAGAACCTTACCAGGTCTTGACATACTCGACAAAGGCTCGAGATGGAGAATGGCTATATGAGATACAGGTGGTGCATGGTTGTCGTCAGCTCGTGTCGTGAGATGTTGGTTAAGTCCCGCGAGCGCAACCCTTATCGTGGGATTACCATCGTGGGGACTCGCGAGACTGCCAGTGACAAGCTGGAGGAAGGCGAGGGATGGCGTAAATCATGTGCCCCTTATGACCTGGGCTACACACGTGCTACAATGGATGGTGGGGAAGCGAAGCCGCGAGGTGAAGCAAACCGCAAACCATTCTCAGTTCCGGATTGTAGTCTGCAACTCGACTACGCAGAAGTTGGAATCCTTCAGTAATCGCGAATCAGCATGTCGCGGTGAATACGTTCTCGGGCCTTGTACCACGCCCGTCACACCACGAGTTGGTAACACGAAGCCGGTGGCCTAACACAGGAAAGGGCATCTAAGGTGGGATTGATGATTGCGGTGAAGTCTAACAAGGTAACCGGAAGGCTGAAACGCGTAGAGCAAGTAGAGTTAACACAAAGACACCGACAACTTTTCTTCCAGCACCAGCAATACGTAACTGCACC
+
)/,(&''$(1)('($&)')*((),10+((&)1.0.(,((,),.()+/6)**3496469'%%%%&)*-(,(+*&*+)+**&%&%-&*(()-+)-6.00/4/134,&(*+1&--//*))*')+3*(*(%')-**+())'&$$%%&''-**#)(*)/2.0.7001-,-&(+,9965)3..22-+++(&##$&()+6)..*,-122.;+&0+'''-(&,+1887456:1&')/,&(*,58212,*,.1208-*).*+-0052267/01()).((%(--3)+239389./,&*31,05(+...,,,-(''++22./&(+&'((%'3&6)791/-.-,+.,,/))0113-.(&$%%''-02,4-+4./49&3329/**.(111/*&()*'($/-63432'(**+*)*,'(()%&2.*,754870*,09:.,/-(/,'&'('&$')'+,6--.%&$$$./',)'-&'&&%&%'.//;1:1:25324)-45,-,1..----0021,,%'*0.22(-$&++41.142,''&(()+746,*()$62074016;53461/)(&''%&*174--0)&)+-045669235)++,-/*3<;+8:64-)1*)+))+**5),02-,()/+((,..06.,+*)&**&#)*.0-((&&(&'(*04+*)''+%.022,((&&*+./1224237588782654-//584&&(*-+,*'*+-10.//)3+'(,/0+.-02*)*$&(2221-39401/0*(,(('&*)),6743/2/75/)344&&0/3454215(-,-/019588:.,1+-,.-+'&'-)&*),((*)2-,*&)%'')*,.+700043/,+-.-,+/))'))11/-,02--/-()((&)')+).,/)'3)*)*+01,4///2*+/55/)%),43-0/51333+/16:)5-1//%+)-1334500///.*+)')$$%%-((2061890/&**.%**,/,0+,((3/-,//.8544('&'',.8768.3/-,1(+42.7,+)*++&,)-42)+-'''*++,***(-*$*+60+*')+$,+.*,'+,0)-'&%))/0/4+(-+)'./,.*,,,-66003/223294.%13''),(((')/.38+1.19:;75./*)$#%(*%)(')(&&%(01/,**)%(-;/8.01/54.02558446-5--98,2783*)*---6--/5;3110(,&%%#$#$"
@19cd6261-36da-48f1-9949-0db324b8ca31 ch=186 read=91792 start_time=2019-12-13T17:31:02Z barcode=BC01 runid=2c9cf7bc05858273f10e7d7ec552fc0bd742dc3e
CCGGTTACGCACCTTGTTACGACCACCCCGGTATGAATCACAAAGTGGTAGCGCCCTCCCAAAGGTTAAGCTTCACTTCTTTGTACTTCCATGGTGTGCATTGGGCGTTATTACAAGGCGGGAACGTATTCACCGTGGCGTCTGATCCACGATTACTAGCGATTCCGACTTCATGGGTTACGAACTCAATCGGACTACGACGCACTTTATGAGGTCCGCTTGCTCTCGCGAGGTCGCTTCTCTTTGTGCCATTGTAGCACGATGTGTAGCCCTGGTGTGGGGCCATGATGACTTGACGTCATCCACCTTCCAGTTTATCACTGGCGTCTCCTTTGAGCCGGCGGACCGCTGGCAACAGATAGGGTTGCGCTCGTTGGGACTTAACTTAACATTTCTAACACGATGACGACAGCCATGTGCAGCACCTGTCTCACGGTTCCCGAAGGCACATTCTCATCTCTGAAAGCTTCCGTGGATGTCAAGACCAGGTAAGGTTCTTCGCGTTGCATCGAATTAAACCATGCTCCACCAGCGGTAAGATTTACGTCAATTCATTTGAGTTTTAACCTTGCGGCCGTACTCCCCAGGCGGTCGACTTAACGATCTCGGAAACCACGCCTCAAGGGCTAACCTCCAAGTCGACATCGTTTACGGCGTGGACTACCAGGGTATCTAATCCATTTGCTCCCGCTTTCGCACCTGAAGCGTCAGTCGTCCAGGGGGCCGCCTTCGCCACCGGTACATTCCTCAGATCTCTACGCATTTCACCGCTACACCTGGAATTACCCCCCCCTCTACGAGAGACTCAAGCTTTGCCAGTATCCAGATGCGGTTTAGGTTGAGCCGGGAGTTTCACATCTGACTTAACAAACCGCCTGCGTGCGCGGCAATTCCGATTAACGCTTGCACCCTCCGCTGTTACCGCGGCTGCTGGCACGAGTTAGCCGTGCTTCTTCTGCGGGTAACGTCAATGAACGGTGTTAACTGCTCATCGCCCGCTGAAGGAGTACTTTACAACCCGAAGGCCTTCTTCATACACGCATGGCTGCATCAGGCTTGCGCCATTGTGCAATATTCCCCACTGCTGCCTCTGCGTAG
+
/1+0.7$(%'%/,07+3-%%'&(10/450%'%%'()+,$$%&(&**))'$%,-/6')+8/.71//-,*'$$&&'$)/-3/7)$$#&$&,2*,//-,*%%$'&-33.(&'$&,&)++*($&*.')&')2371//*+*171'*''*+*6,)*+*1/)))%)*,-5;685233:00225028'/148759+:-0)5+.--341,))%(.43/.-+1,,-(((1--.374804.,+*)(''*.35639-''%&&&''(($)(&()%**4--,,-97.011/.&/.*+962.'&*&%*%'(3++*,+6.%'%&'))+/2;:111*-$'&%(**,.&%)&%(#)*+-05:26-)).',(,)*',.1.&506;36466553-)*4*113,')'%1-/-/7..'*(,)'(%'*/+),..-3.)'%&$/.&00.0&&),)*)*+*2.23**.4/4./002;87974/-,,-./.*+-488657<:9376/1-.94.9/.)$5+:;9:<43320711189.3-0.09/1014/001-+1*#''*(((&%&'*&$&(+8194:54793/*00;;8.:47,4,'&%'(/5110.6:*)0*4284778-8,9+/*%*).7++-+&-72447;8830/)((&),),+.'9,223./237676;:/./0..2152(*.06-3(&*&)()+0/1/-098+//9,**,,4.)$))/1--.)*+416+0*0,-/**,,/.(%%$,-0879;<45++'((&(/4/,./+),.01993756.57,0::-++((0028765--+/&(.40766.233-1.))(+,57801&,2+++1.(,+,)*+++.006&422,*-+0+..104)/-$)&5-,+-,.3))+,,+3037;33/&2544532+,()')&&)'+-2-./:5;:535*(*(/8///3&&'&(+#)+*-/94425406//0*&,+5.-.//,+,6--(,,3/0/(.')'&')*)1+-.&*')&&)---)(&)*,(%%%&.2,.72/5(*%)+*--12.-4)4.*&-+)-/5/6/6<:550-,0((&'(40/*+.3:&03..502138,7-)/'*)......36,'**$(')*1++$$&)*(+
@e690e000-6c76-4d7d-b3ac-f984bee59bc6 ch=235 read=128125 start_time=2019-12-13T17:30:59Z barcode=BC01 runid=2c9cf7bc05858273f10e7d7ec552fc0bd742dc3e
CCGGTTACCTTGTTGCGGCTTCACCCCAGTCGCCAGTCCACCGAGTGGTGGCGCTCCTCCAGGTTAAGCTACCTACTTCTTTTGCAACCTACTCCCCATGGTGTGACGGGCGGTGTGCAGGCCCGGGAACGTATTCACCGTGGCATTCTGATCCACGATTACTAGCGATTCCGGCTTGTAGGTCGAGTTGCGACTCCACGTCGGTTCGACGCATGGGGTCCGCTTGCTCTCGCGAGGTCAGCTACTCTTTATGCGCCATTGTTGTACGTGTGTGGCCTGGTCGGCGGGGCCGCGATGACTTGACGTCATGCACGCGCTTCTCGGTTTTATCACTGGCAGTCTCCTTTGAGTTCCCGGCCCGGATAACTGGCAACAAGGGATAAGGGTTGCGCTCGTTGCGGGACTTAGCAGCATTTCACAACACGAGCTGACGACAGCCATGCAGCACCCTGTCCTCACGGTTCCCGGGCATTCTCATCTCTGAAAACTTCCGTGGATGTCAAGACCAGGTAAGGAGTTCTTCGCGTTGCATCAATTAAACCCACATGCTCCACCGCTTGTGCGTTTACGTCAATTCATTTGAGTTTTAACCTTGCGGCCATTACTCCAGGCGAGTCGACTTAACGCGATTGGCTGGAAGCCACGCCTCAAGAACAACCTCCAAGTCGACATCGTTTACGGCGTGGACTACCAGGGTATCTAATCTGTTTGCGCTCCCCACGCTTTCGCACCTGACGTGAAGTCTTCGTCCAGGGGGGCCTTAACCGCCACCGGTATTCCTCCAGATCTCTACGAACACCCAGCACAAATTCTACCCCCTCTACCCGAGACTCAAGCTTTGCCGGTATCAGATGCAGTTCCCAAGGTTGAGCCGGGGTTGTCCTGACTTAACAAACCGCCTGCGTGCGCTTTACGCGCCCAGTAATTCCGATTAACGCTTGCCTCCACGTACGCGACGCTGGCGCAGGTTAGCCGGTCGCTTCTTCTGCCGGAGTGACGATCAATGAGGCAAAGGTGTTAGCTTTACTCCCTTCCTCCCCGCTGCGTGCTTTACAACCGAAGGCCTTTTACGGCATGAAGCATCCAGACTTGCGCCATTGTTATATTCCCCCCTGCTGCCTCCCGGCGGAACAATATCAGCACCAACGAAGTACAACGGGCGCGACAACTTTCTTCAGCACCGGCGGCCGTAGCGTAG
+
:73/20-360:.//%#(%*17440996,/08+/*&).'$$%##'')/4.(*+%&&*-'+(%&,)4%,*.2455/025;74;<2.-1-//0122679-24789755642;9658,.,.,)+5+6*-3,*&'')*/;64496/9//.8;-+,,.:3+,-,61//10/596::.('(%&'))),,+,,*+)5-+)1004.'&&)&%&$%%&$&%%#))&14.3')+/3,.0028-.1*2,($$&&+)+,/3:++)/19;;02,%),+1/2/++*'%',.102,+)(%&(1/++'&$'&,)(%'(*,:8862.$&%'&+'('&)))'($'')+.<8792922298578079/.3995:3.6-2*.*)''$))-,+,'.+.-4(,-41+2.270/),///18**+44-+--&%&'')1/:.+*,1,/+.('/./012851-*206757/*)).+/..04'.-(+,4269($)(%'(*945956/3.5/188--7.;:,.9:887695403693443,-(-%*5:/1312764;45.0/()0,07041'%'$($$%**(05+/5--&&&%(-($%$*3071:537;;.4.899*4.3.3.*+-(-3'-(()/.'(.0.($+122533322160/%3'(%'#)**,$06,-./700.&*$%&*)2626(7,670/-.,1355;:/3/8556;;98677;00,(.*,/87;77.,'-)#%')55/3.)+.-2;4)),04+(+%('*$(&%',247240'((),/1+'$%'$#)++.512809737:0,,*)'*'+-65.-+'%&%$'(&%#%$&&*,-5./0/585.(,)(+-*()0.38883,.04)*27*)+,08*+,0/4776272-../3391-)2*&*/'+*$'*/-/0.1-8/46;;2<+/:4241/.22/370-011./5.,*/*/.6+,)*.10344/4,*,-)4,%$%&$)(((%&%&)+,+-6+-.+4,+-7)62-$%&''+501-2'3,%((('*+&*-1:2/-+)*,83(0)%-5,-.-3.(++08/6:2/.01/-'(('%%&&%&&(()-.49(,*+%%$%&(%$(+.+'&'-.$)(*+(&()-.5/459:+2.(20,085;6/68**(()'&(&'(4*..,.3-//-))*+:2&//05363%%''%&&+''$,,)(,(**-(',*-*/05'+--/)&%'(,-0++'&%$##%
@d1d807d5-f4c7-4577-bfdb-d238a8e32f83 ch=419 read=204270 start_time=2019-12-13T17:30:55Z barcode=BC01 runid=2c9cf7bc05858273f10e7d7ec552fc0bd742dc3e
CTCCTACGGGCAGCAGTAGGAATTTTCGGCAATGGGGAAACCCTGACCGAAACGCCTGAAGGACGCCAGTTGGCAAGCTTCTGTGCATAAAGGAAGAACTGGCGGCTACAGGAAATGGTATGGTGACCAGTACCGTACCGAAAGCCGCGGCTAACTACGTGCCAGCCGCGGTATGCAATGGGTAGCAGTATCCGGAATTATTGGGCGTAAAAGAGGCAGGCGGCAGCAAGGGTCGCAGAGCACCAGGCTTAACTTCAATGCAGCCATAGAAACCAGGCAGCTAGGTACAGGAGGTCGTGGAATTCGCAATGGTGAAATGCGTAGATATGAACAGGCGATCGGCTGCAACTGACGCTCAGTCCCGAAAGTGAGGGAGCAAATAGGGGATTAAGATACCCTGGCGTCCGCCGTAAACGATGATTACTAAGTGTTGGATATCAAAGTTCAGTGCTGCAGTTAACAATAAGTACTCCCGCCTGGGCGGCGTTCGCAAGAATGGAAACTCAAAGGAATTGACGGGGGCCCGCACAAGCGGTGGAGCATGTGGTTTTAATTCAAGAAGCAACACCGAAGAACCTTACCGGAGTCTTGACATACTCATAAAGGCTCAGAGATGGAGAGATAGCTATATGAGACCAGGTGTGGTGCATAGTTGTCGTCAGCTCGTGTCGTGAGGATATTCAGGTTAAGTCCACGCAACGAGCATAATGCCATGTTCATTACCATCATTAGAGTTGGAATCTAGCGAGATTTGCCGGTGATATAGAAGCTGGAGGAAGGCGGGATGACGTCAAATCATCATGCCCCTTATGACCTGGGCTACACATGTGCTACAATGGATGGTGCAGAGGAAGCGAAGCCGCGAGGTGAGAAACCACAAAACCCATAAAACCATTCTCGGTTCGGATCTGCAGCAAACTGGGGTTGGAATCGCTAGTAATCGCGAATCAGCGCTATGGGCGTTCGTTCGATTTTACACCGCCCGTCACACCACGAAGAGTTGATAACACCCAGAAGCCGGTGGCCTAACCGCAAAGGGAAGGGACTGTCTAAGGTGGGATTGATGATTGGGGTGATCGTAACAGGTAACCGGG
+
.--(&&%),+&'''%13/1-+//7:/)0;/3/.496*)11/42*)''(+,*+)'+62))&'&%'$+-%2(.(*(*/&,1-+*(+((*+09-**,-+*)*(0),-,,+)+*1-22,*,*(&&'''((&$'%,&,($'$*&&-.)).7'3/62/21/..1'0*))($'+++*,..)((+((/7.+(()%())*-*)2006/*5+04223-:72()$',(*'('-2++,,/+*3'''%$$&$()%($'',-,1--)*)'()'%#'$((+.*,0860:/.2,,)++0)*)()))&&))'+),-0///&&%$#$$,+,64:611688535-'$'$%%$&&#%%'&%&'%$(+&,&)(.(+,,&()+,+()-+&&%&,2)$,+:;:4%*,-2)../+,.826:7(+&%''(0)+54598*302..)/')+/4/,)*.0.05.$,..4---04,-.10-.-,..2/(*++-0/,+**'-5*(.2*+)-))(**+02-//''*-,'$3+*11482*,)-*5+765-5:1,-3-+,,-(').(-'+-(+.31-,./+89,661.*+-$*+%)2-.*-*-38--3/)&&&,*()&(**/.*--06-,,+(-.9,17658)((++99-*+)*54)1////-*%&&&'%$%)(++'04/1/-&.+8,-.*62)&*,-45882*&&%)+,,%,,&%/10946--2+&)'+358((,+&)+*+$'&&(&,4.)10)+8888546-'*(1-,+(&(+,,)*'%*)&(&$&)&'(((''(('+(&,-7410.(.+51-1,/;4445599:313986'1$0/++-50,,&8.44:442./,-,-%1)-/25-:,-:752*&$$&&*,++-+0*,0+.620.'.*-+(%++*)%&')-52.:-))/53.23,4:547,:8:9).'.-6570%//3''%%',&)',+*1.5111/(-+014.1%%54/.'*'$$#$%()))'(('1)'%#%$$$%)(-2247..5302)-/,,*.((-..6-..16/(**)&%-)&-*//3281.+1*-%$$)*(*))'').)((+*30..5+3-3500.-)***(./277/++.--188:3-)*++-,,*5+
@d18f0233-c43b-4803-864d-9a999e2c1681 ch=155 read=129802 start_time=2019-12-13T17:31:13Z barcode=BC01 runid=2c9cf7bc05858273f10e7d7ec552fc0bd742dc3e
CTCTGGGAGGCAGCAGTGGGGCTCTTCACTGTGGGCAACCTGATGCAACCATCACCGCGTGTATGAAGAAGGTAACGGGTTGTAAGAATACTTTCAGCGGGAGGAAGGGAGTAAAGTTAATACCTTTGCTCTTGGCATTACCCGCAGAAGAAGCACCGGCTAACTCCGTGCCAGCAGCCGCGTATACGGAGGGAGTGCAAGCGTTAATCCCGGAATTACTGGTACAAAAGCGCACGCAGGCGGTTTGTTAAGTCGGATGTAATCCCGGGCTCAACCTGGGAACTGCATCTGATACTGGCAAGCGAGTCGTAAGGGGTAGAATTCCAGGTGCTTGGTGAAATGCGTAGAGATCTGGAGGAACCTGCCGGTGGCGAAACTGGCCCCTGGACGAAGACTGACGCTCAGGTGCGAAAGCGTGAGGGAGCAAACAGGATAATACCCTGGTAGTCCACGCCGTAAACGATCTCGACTTGGAGGTTATTGCCGCTTGAGTCGTGGCTTCCGGAGCTAACTAACGCGTTAAGTCGACCGCCTGGGAAGCCACGGCCGCAAGGTTAAAACTCAAATAGATTGACAGGGGACCCGCACAGAAAGCGGTGGAGCATGGTTTAATTCGATGCAACGAAGAACCTTACCTGGTCTTGACATCCACAGGAAGTTTTCAGAGATGAGAATGTGCCTTCAGGAACCGTGAGACAGGTGCTGCATGGCTGTCGTCAGCTCGTGTTGTTGTGAAATGTTGGGTTAAGTCCGCAACGAGCTGCCAACCCTTATCCTTTGTTGCCAGCGGTCGGCCAGGAGCTCAAGGAGACTGCCAGTGATAAACTGGAGGAAGGTGGGGATGACGTCAAGTCATCATGGCCCACTACGACCAGGGGCTACTACAATGGCGCAGCCTGAAGAAGCGACCTCACTTGAAACAGCGGACCTCATAAAGTGCGTCGTAGTCGGATTAGGTCTGCAACTCGACTCCATGAAGTCCGGAATCGCTATTAATCGTGGATGGAATACCACGGTGAATACCGTTCCGGGCCTTGTACACCGCCCGTCACACCATGGGGTAGGTTGCGCAAAGAAGTAGGTAACAACGCTTCGGGAAGGCGCTTACCGCGTGATTCATGACTGGGAGTGAAGTCGTAACAAGGTAACCGGAAGATAAGAGCGACAGGCAAGTAGGATTGCTTTCGCCACGGCAACTCTTCAGCAATACGCCGAAAAAAAAAAGA
+
+--'(,-*0.,346&/(*'&$$%#''%#%'&((%#&+(++(&$)%%'%,)*'$'.7/0./+-.//.-)+))''&#%(,+-.'+**&%&'*-/95*'(&)4)'*)*.(.+'++.81,1/200/0+40)(--'*)'$((,-,/9.((&&**').()+806-*)-2-000036992220035-.(&%%$'&+&(-)&))(-52/2,7,1+,-+((,-'0()*),+*$',31*(,,,+,+01361(20:,(//1/+11-/.,*+++*11*/4----077:5351*/*,11-004--0016684/+$%&&&('().&*+1+,00124/5()0/()%$#*&+)(0+))336-*,'%-.9::,+)'&%('&)**,+.+&&(&$)&&((861+2834-//*,-/-+*++,.)3,0)*&+,(''0/-%-/&(')).-0/*3**',,*06**/2222934,/.29489<73/%)&*,/-.,/'*$&',2(2*(2,%&-*)&%&)(+(/128.,1-),*,-%$'/*+*))0/4/+13328848;6241(,$%%%',51/*-+((*/83<;9/78487-&&*1.868%*.,-&-55,-.0/)-.*'-&.1/6,..,+)('(%'*4721/1084/4,-5+.52///+2:52(,+,(%(*+2.&&)'+)))(/9931++**+744/1:743'0..44-67266:6/.---5*+3767511/10;62333167'//0178569,5-+,+*,,)'0/-2523.&%'*(+,0'5/122$'*,,&,,')+*//&(/((/4/49778598,1*-&$,/)&+03,)+,)+++//*+),,,-,/-%++5/,.,00/+*(,+0),-01.54-)((&&()6-8,71+&&&'(-/572/41,//%&$$%+66,,*')'$'*+./5*,.*,/.,.+,&,)*,,,3,..34/)+((6)(./(+++,()*27/-.4(7*-5%+()'015/0///,&/127/01/2-.+/..)-.1260%&&0'.0172+&&$%(+0'2-,*)(+(*-*)/*-1/3,),,--+*(&&*,1;2/8--0633359$'$,.')$*/./&*'-34)''$%+,/1+-$'&*(%%&$*+1-&%*/('%%'+0/*,*--4294122022121&')/00-.0-413519&+(.63315062337&&%404470376*,)**+,$-*%$$%#'&(((--*(&$$+13:+)&').)&*$%%&,.023281-)&%
@39f9a310-d81d-4111-934f-f9d0612f97fc ch=323 read=105014 start_time=2019-12-13T17:31:12Z barcode=BC01 runid=2c9cf7bc05858273f10e7d7ec552fc0bd742dc3e
CCGGTTGCATTTTGACTTCTGGTCATGAATCACCAAAGTGGTAGCGCCACTCCCGAAGGTTAAGCTACCTACTTCTTTTGCAGCCCTCCCTTGGTGTGACCCGGGCGGTGTGTACAAAGGCCGAGACGTATTCACCGTGGCATTCTGATCCACGATTACTAGCGATTCCGACTTCATGGAGTCGGTTGCAGACTCCAATCCGGACTGACGCACTTTATGAAAGTCCGCTTGCTCTCGCGAGTCGCTTCTCTTTGTATATGCGCCATTGTAGCACGTGTGTAGCCCTGGTCATGGGCCATATTGACTTGACGTCATCCCCACCTTCCTCCAGTTTATCACTGGCAGTCTCCCTTTGAGTTCCCGGCCGGACCGCTGGCAACAAAGGATAAAGGGTTGCGCCTCGTTGCGGGACTTAACCCAACATTTCACAACTGAGCTGACGACAGCCATGCAGCACCTGTCTCACGGTTCCCCTTTATTTCTCATCTCTAAAGCTTCCGTGGATGTCAAGAGACCAGGTAAGGTTCTTCGCGTTGCATCCGAATTAAAACCACTCCACCGCTTGTGCGGGCCCCGTCAATTCATTTGAGTTTTAACGCGGCCGTACTCCCAGGCGGTCGACTTAACGCGATTAGCTCGGAAGCCACGCCTCAAGGGCACAACCTCCAAGTCGACATCGTTTACGGCGTGGACTACCAGGGTATCTAATCCTGTTTGCTCCCCACGCTTTCGCACCCACGGGGCATCAGTCTTCGTCAGGGCCGCCTTCGCCACCGGTATTCCTCCAGATCTCTCCTACGCATTCACCGCTGGAATTCCTACCCCTCTACGAGGACTCCGGCGCGGTATCAGATGCAGTTCCCAGGTTGAGCCCGGGGATTTCACATCTGACTTAATAAAACCGCTTACATGCGCCCAGTAATTCGATTAACGCTTGCACCCTCCGTATTACCGCGGCTGCTGGCACAGGTTAATGCGGTGCTTCTTCTGCGGGTAGCGTCAATGAACAAAGGTAATTAACTGCTACTCCCGCTGAAAGTACTTTACAACCCAGGGGCCTTCTTCATACACGCGGCGCTGGCTGCATCAGGCTTGCGCCATTGTGCAATATTCCCCACTGCTGCCTCCCGTGG
+
+(*-+'$%#'(&%(011,/')&-++-0-7/-'+%.,'*,.20')**.0)*,--((,,.+3+4-'(+-694/3477079-'*(%++-+,6,-01.20.,17),/355.//,-,01240)-4.5'%'/-37653/...')*//,8:7/-./2-,,,25311434/.,4.800467:750.0&(*/-(/.)(,-,235'2,/2*0,41.-/256.0/75'*'**%**++)+190110(.%%&')*2,/161863;7,-,+&)./367+8+'$)*,(-**()$%(*092,1996*4,+))71/((*)((%)+014556+820)(000241,0./09<50011*,(2+&/01.6/(/84-%0.607/).152:763+-..201/558)8355-8(*+/.8/-*+')+53645+:55.5+2)*&&(**+,60-.0/+-()-45420576+)&6+21/3'*+*1-887788475,9*2)+(),*(27*-666953/+%('$%&)(.,/2;89./.+)&)*+44048604*4,;:8;9887,7+--.2(%&),*)*.*&'#('-('2+)+/+0115691101(&*-599<965:62,07;;-05.)+,045*1-/02:6-/88586630'$$*.834+&3()+2.5).-.+14%()086831-6.-)*+0+1*4-./46770515558<;5/400/66;68518943,)*-41.1/,2333091*.2487+*.'+.75.*+)..)%&'.,&'+02115:987./2-28475+/*)--.07).6,9658;17.1)((3/.,.+2()*5465981..)$&%$*'$,))'('55/+.15653*++1218%/'+),%%1*+,-,,../378/93.'3535%&0./&'372*480--//.4**,*++6,(058)/6+$###$%%%&%''&''-()0*)),-.0/+&&%#&'(./,-76,60/:34<4020./356682*0%.*.-0,.**&.,./0807;8667*54+*'*,2,7+,,23025,+/('',,0+)/&&''))6;,)15+,&''+)),-(%+*'-.(&))'&+-,/.198160+%+)+'(&$$*)/,512222*9833802/58-.8'1(,,7/1//0961&,+)))),1+29/+/((
@2242c554-764f-43f5-a2f0-8047fdecc2e8 ch=284 read=109590 start_time=2019-12-13T17:31:12Z barcode=BC01 runid=2c9cf7bc05858273f10e7d7ec552fc0bd742dc3e
TTGATGTACTTCGTTCAGTTGCATTGCTGGTGCTTCAGAAGAAAGTTGTCGGTGTCTTTGTTAACCTGCTTGCCTGTCATCGCCGGTTACCTTGTTACGACTTCCGCACAATCATCAATCCCGCGCCAGACAGCTCCTTCCCGCTGCGGGTTGGAATACCGAGCGCAAGGGTGGTATCAAAGCTCTCACGTGGTGTGACGGGCGGTGTGTACAAGGCCGAGCGTATTCACCGCGACATGCTGGTCGCGTTGGCGGGTTCAACTTCATGTAGTCGAGTTGCAGACTGTCCGGGCAAAGTGTTTGGTTTTACTTCATAAGCTGGCCTCTGCACCATCCATTTGTAGCACGTGTGTAGCCCAGGTCATAAAGGGGCATGATGATTTGACGTCATCGCCTTCCTCCAACTTGTCACTGGCAGTCTCGCTAGAGTCCCCAACAATGATGGTAACTAACGATAAGGAGTTGCGCTCGTTGCGGGACAACCTTTATCTCACGACACGGGCTGACATGCTGTCATATGGCTATCCTCTCTGGAGCCTTTATAGGTAATATTAAAGACCATAGTGAGTTCTTCGCGTTGCTTCAGATTAAACCACATGCTCCACCGGCACGGGCCCGTCAATTCCTTTGAGTTTCATTCTTGCGAACGTACTACTCAGGCAGATTACTTATTGCGTTAACTGCGGCGCACTGAACTTTGACATCCAACTTAGGTACTCATCGTTTGTGGACTACTAGAATTATCCTAATCCTATTTGCTCCCGCGCTTTCCGGGACTGGTGTCAGTTGCAGGCCAGATCGTCGCCTTCGCCACTGGTGATTTCCTCCATATATCTGCGCATTTCACGCTGCACGCCTTGATTCCCGATCCTCTCCTGCACTCCTAGCTGCCTGGTTTCTATGGCTTACTGAAGTTAAAGCAGGCTTTCCACCACAGACCCTTGCTGCCGCCTGCTCCTCTTTACGCCCAATAATTCCGGATAACGCCCCACCTGCGATATTACACCGCGGCTGCTGGCGTAGTTAGCCGTGGCTTTCAATAAAGTGCCGTCACTCAGCTACCATTTCCTGTAGCCGCCGTTCTTCCATACTATGAAAACGAAGTTTACAATCGAAACCGCTTCTTCTTCGCGCATGGCGTTATCCGGTCAGGGTTTCCCCATTGCCGAAAATTCCCTACCTGCTGCTTACTCCGTAG
+
$%*()%(%(.+-,/5:**.+%)$.&'+704/.**+&'%/)(,,))--,+6*96651304/01+2+/)+($$(-.,'&$$%&%&&&*31/4-8-)02))+&*,--,%'#))8/:94405/73&%,+0,.*+-)(&(,,*..,)%%%').*%.+&+$#%%)&&%%&%,&&***+0./-/.)-'&'+0.-)**))*,0.12858;173,-0004589.324,*)2)-.05/,0813333/2.1-3(1-()&(&%%').&3.))/.48634/---05+().(&&&*&)&$'-('.).&'$'&&'&$(-.8<4&/.+-$%%%$%%%%'('.(&(&+628::409+%')*+(+-..0&'),-.,'*-/3,+26(356-),0..222140*,178::,9*12588://*0+/332.3*12-4--.80+..09100/,320(,&*/+)),.1101-0.0/0/2-3*,)%).2/13:::72;//)7/3/../('')'0//.()*(*()***(%($&$$#$$$($$$&*)0243/1'+,4+')(%(/.06/(,&'+*/620101)&/).,$'&--&(14;88<867649(02;2.,/123<89:/11.///:;046)*(%&)-'..)(--/11;3/164./46<:05:7016),+$(2&4)*+,02.,,1-'&%,%'(,9+./--,/*+$(.(*%-+(.$+.-&('**&)+5/05))&'$%*+)**%(*//463-(('+2156*))))+-)4*,,&')2,1(*)-31'*-10*$)#'-1-,)*793461/'),0.909//,54.7//.04)+/573/3104;78788-+)*/861207///41.*+#&%'&.92.&(&(+$((,)*'&$*+/601,+.//61,)-,)01----'(&,,+(-*'%''5721///-2/8.0/.0,,1/63.%)$*1*3:,-*+52,.-,//6&()((-,.0(21../.34/,9:,+21-.)*)(*,/1,+5<79962*)$%*&0/+%+(%+*6.))'+,-+,-,,*((')&%%&'+),,/60726,13-)((,/85/0158678003-&,--&64-+88,7640//10,1089<51-1+%%#&&&$%'(('(&)*(2<.++.*.,--'))($%*-*+4.&--+)&'$$(.,/.2&+*+030;-.761<,154,-353750-379.;07-***-*+--,+))'++2724',
@e74918bb-6547-447d-8908-ec9b43b2fdd9 ch=7 read=93120 start_time=2019-12-13T17:31:12Z barcode=BC01 runid=2c9cf7bc05858273f10e7d7ec552fc0bd742dc3e
CTCCTGCAGGGCAGCAGTAGAAATTTTTTGAACCCAATGGGCAGCCTGATCAACAATGCCATGCAGGATGAAGGCCTTCGGGTTATGAAACTGCTTTGTACGGAACGAAGAAGCTCCTTCTAACAGGGGGCCATGACGGTACCGTAAGAATAAGCACCGGCTAACTGCATTGCAGCAGCCTTGATAATGCGTAGGAGTGCAGGCGTTAATCGGAATTACTGGGCGTAAAGCGTGCGAGGCGGTTATATATATGAGACATTAAATCCCAGGCTCAACCTGGGAACTGCATTTGTGACTGCATGGCTAGAGTACGGTAGAGGGATGGAATTCCGCGTGTAGCAGTGGAAATGCGTAAAATTATGCGGAGGAACACCGTGTAGAGGCAAAATCCCTGGACCTGTACGGCCTTTCATGCACGAAAGCGTGGGGAGCAAACAGAAGTTAAGATACCCTGGTAGTCCACGCCTAAACGATGTCAGCTGGTTGTTTGGGAATTGGATTTTCTCGTAACCGAAGCTAACGCGTGAAGTTGACCGCCTGGGAATTACGGCCGCAAAGGTTGGAAACTCAAAGGAATTGACGAGACCACACAAGCGGTGGATGATGTGGTTTAATTCGATGCAACGCGAAAACCACCTTTGACGCCAGCGGGAAGTTTCCAGAGATGGATTCGTGCTCGAAAGAGAACCGCACACAGGTGCTGCATGGCTGTCGTCAGCTCGTGTCGTGAGATGTTGGGTTAAGTCCGCAACGAGCGCAGCCCTTGTCGTGGATTGCTACATTCAGTTGGCACTCTAATGAGACTGCCGGTGACAAACCGGAGGAAGGTGGGGATCAAAGTCCTCATGGCCATATAAGGTGGGGGGCTACACGTCATACAATGGCTGGTACAGAGGTTGCCAACCCGCGAGGAGCTAATCCCATAAAACCAGTCAGCGTCGGATCTTGATCTGCAGCTCGACTGCGTGAAGTCGATCGCTAGTAATCGCGGATCCAGCATGCCGCCGGTGAATACGTTCAGGTCTTGTACACACCGCCCATTTACACCATAGGGCGGGTCTCGCCGGAAAGTAGGTAGCCTAACCGCAGGCGCTTACCACGGCGGGTTCGTGACAGAGGTGAAGTCGTAACAAGGTAACCCCCGG
+
(*22.-/&**,'-00-'.%&'&*&-6:;-2-/6)&*60/1)%)&)+3557:)0-21//2.&(&***115514-4/66;7)4*/*(*$)*+&'+*,*/+/,4134/,'(,&(-(),.'()'%&%%%*/37/-301518-//-13)))(*0116623*3+,++*1/--.4+.,'+)+,+*3'&&'&-&$%#&&)/-0%)+65%(00-902013,5,3/607761'(*-0530/-100++),,.309-/)-**)'()&',#%('++(0'&'168933-512083742.-.,55-+-,.//-////543.**))+438/,&%.2-459/5.8.88778;:6755/01-'-*+,/33+1.,&(%)+3530-/+00./12,+*&$%&(,*',+*(092+/::9<966/+',)&%(&*2320/0-/751103)/1*(+.2:/7-*,*(--0.+--117)).1//002-,.5551-.-*+(++0.))++1137-,/**0-(',(,&*+66,,--*.--*&(-,+-514.+(-4/7//6;6658472,'(&&%,')+-33/.06;*2+1//(&+,35928---'*/,2/))&,%-.&%#%&),-.004;:721.)),1/:759190/.233543/0/196*-)$**.4+*+4()&#&'((&('(.<6/*((()+<;:58:87:99::225('**-,,/),'+(+-35856711+-.--.88876710/,+()(+/.44435974:3994533.-50&'(&(%%.*$%%$.0),*(+2)-)-&0**+914-365%*(,'*''001,.&+%%+/25557/0422174-262-*0(+))%,&(*('((-5,*6431-).+4/6'.)*)(/+,13377*440/(*((*)+)-&+*.-..2-*&%&&''*-3)..2-1;/,,*'3+'..1652/,+-04<;03,++331./.(*0:55$$%%$))(()&'**1,%/57977,+)(($&../1330033845.10/../)*-/,1(85,/)*('(+41./')09,566403)/.11225:4093,,45*,+3:/0%0.+*,*)(*166:94/2,('(&&(*+228//725,.('*'*./5--+(*,0/-05.;:36('&%(%**.+/,),.+,,3.20--')2-;99+6*
