# Supplementary material for: De novo species identification using 16S rRNA gene nanopore sequencing
Source: PeerJ. 2020 Oct 21;8:e10029. doi: 10.7717/peerj.10029 (PMC7585375; doi:10.7717/peerj.10029)
Supplement: Supplemental Information 3 [file peerj-08-10029-s003.zip › pass_fastq_runid_2c9cf7bc05858273f10e7d7ec552fc0bd742dc3e_450.fastq]

@122edaf1-6b2d-407f-af53-a2f8d3b3922c ch=267 read=111953 start_time=2019-12-13T17:31:11Z barcode=BC01 runid=2c9cf7bc05858273f10e7d7ec552fc0bd742dc3e
CCGGTGCGGCTTGCCAATCATCAATCCACCTTAGACAGCTCCTGTTGCTTGCGGTTAGGCCACGGCTTCGGGTGTTATCAACTCTCGTGGTGAGCGGGCGGTGTGTACAAGGCCGAGAACGTATTCGCACCGACATGCTATTCGCGATTACTAGCGATTCCAACTTCATGTAGTCGAGCTGCAGACTACAGTGAACTGAGAATGGTTTATGGGTTTTGCTCCACCTCGCGGCTTCTTCCCTCTGCATCCATTGTAGCACGTGTGTAGCCCAGGTCATAAAGAGCATGATGATTTGACGTCATCCCGCCTTCCTCCAGCTTGTCGCTGGCAGTCTCGCTAGAGTCCCCAACTTAATGATGGTAACTAACGATAAAGAGTTTGCGCTCGTTGCGGGACAACCCAACATCTCGACACGAGCTGACGACAGCCATACACCACCTCATATCTCATATAGCTATCTCTCCATCTCTGGTGCCTTTGTAAAGTATGTTAGAGATGGTAAAGGTTCTTCGCGTTGCTCAGATTAAACCACATGCTCCACGCTTGTGCGGGCCCCGTCATTCCTTTGAGTTTCATTCTTTTGAACGTACTTACTCGACGGAGTACTTATTGCGTTAACTGCGGCACTGAACTTTGACATCCAACACTTAGTATATCGTTTACGGCGTGGACTACTGGGAATTAATCCTATTTGCTCCCCACGCTTTCGGGACTGAGCGTCGGTTAAGGCCAGATCGTCGCCTTCGCCGCAGGGTGTTCCTCCATATATCTACGCATTTCACCGCTACGCTGGAATTCCACGATCCTCCTCCTGCGCACTCTAGCTGCCTGGTTTCTGAAGCACTGAAGTTAAAGCTTCAGGCTTTCACCACAGACCCTTGCCGCCTGCTCCCTCTTTAAACAATTCCGGATAACGCTTGCCACCGTATTACCGCGGCTGCTGGCACGTAGTTAGCCGTGGCTTTCTAATAAGTACCGTCACTCGTACCGTACCAGCCGCCGTTCTTCCTTTATAACAGAAGTTTACAATCGAAACCTTTCTTCCTTCGCGGCGTTGCTGGTCAGGGTTTCCCCATTGCCGAAAATTCCTACTGCTGCCTCCCGTAG
+
1/.)&&&%'&+'#'&)6177:93:11-'*''(,-2/'-.,6))$(+(*.,./102/-2978'3.40175,722147323*2++*+*(&)-+)'*-+466164-2*.,/320630.(+-42.624;4%'#%$'(*-0/15+,40*023090.,+,,.2:;1./,+2//-.,0//451017777.0..+()$%%$%.6434/3:7799;;233<11;;3.0+*(&+6/844&&&()*-+2;201500+).6/53(),-,,-+*,,+,...8,+0:::9939')&(&(/,./.(2-++/15200.1-,(,04-,(*,*(**3,+*,&*(3**'12547443&)*+-.36.,*(&&0+00165;778344930/0/4,(%),6)).49654596629*((&'(''+'--0111135163563,-%2444*&*6+1%-*-.(,(''$&),.04,0.+%$&.,,-,,*,/-.204))('%&'(/+%116+*.(-)0,+%&%$$$,)190,8.<76;656337*(),()./0/;..-,*,3/101,%'$$$''.*+/70225+&(%+16423895459<;4,0712+')+19:57))&&#&('+%+)')&,**/.*6+)(*,-304446'64../-,701:812341:&8)0'&'%&))*+/1967<;.20;4449;511+*&(.)'%*'.,1/0,,.8,)++10,,)+++-9/1(782243'')*,31,6*)'*),611..///246203/02:*/'('**01:452380111-20*()(*23<;88::92+++%$+/01-12/)&'),,1,+.+.4:877*2,/00()&&(+.567857+'&%'&$&(*,3:334058('.265..:62:70-/,--./4:;807,-1.151012-8,-03:(&%$&)/+1//4080900.21705,(+('(-3;/3536/;1106451/'--.-/1**(*)/1,/.,5/*$/*033*,24677.)*+-(2'*$$$#%(&(,107::;;8994//4211065-&((',:4./25+($.,)7706.1.5/4.69075;7/7-*#((2./'399/<106;0+21/79,.-)-)0+))#)('))'*&'-7-/802
@f18e2c5b-b08b-4064-95de-2e34d022da39 ch=154 read=130858 start_time=2019-12-13T17:31:09Z barcode=BC01 runid=2c9cf7bc05858273f10e7d7ec552fc0bd742dc3e
CCGGGAGGCAGCAGTGGGGAATATTGCTGTGGGCGCAAGCCTGGTACATCATGCGTGTATGAGATTTCGGGTTTATAAAGTACTTTCAGCGGGGAGGAAGATAAAGTTAATACCTTTCGTGACGTTACCCGCAAACACCAGCTAACTCCGTGCTGTAGCGCGGTAATACAGGAGGTACAAGCGTTAATCGGAATTACTGGGCGTGGCGCACTGAAGCAGTTCGTTAAGTCGGATGTAAATCCAGAACCAGCAGGACTGCGTCACAGTTCAGCAAGCAGGTCTCGTAGAGTGAATTTGGCGGTACGAAATGCGTAGAAGATCTGGAGGAATACCGAGAATTGCTTGAAAGGCTGGACGAAGGCAACGCTCAGGAATTTGGCGTGGGGAACTATGACGGGTTAGGTACCTGTGGTGATCCCCGCCGTAAACGATATCGTGACTTGAAGTTTATTGCTTGTAGAGCTGTCTTTAGGCTAACGCGATAGATCGACCGCCACAAATTACAGCCGCAAGTTTAAACTCAAATAGATTAATGAGGGCCCACTAAGCGAACGACATGGTTTTGGTGTTAAGCGCGAGGCAGTCTTGGCATCACGGAGTTTTTCAGGATGAGGAATGTGCTTCCAGGAACCGTGAGACAGGTGCTTCTTTCTGCGGCATGTCAGCTCGTGTTGTGAATGTTGGGTTAAGTCACGCTGAGCAACCCTTATCACTGTTTTCCGGCGATAAGGCCGGAACTCAAAGGGGCTACCGGTAAACCGGAGGTGAAAGGATGACGTCAAGTCATCATGGCCCCGCCGACCCAGGGCTACACGATATACAATGCTTTATACAAAGAAGCGAAACCTCGCGAAACAAGCGGACCTCATAAAGTGCGTCGTAGTCAGATTGGAGTCTGCAACTCGACACCATGGAAGTCGGAATCGCTGGCAATCGTGGATCGAGAATGCCGCGGTGAATTACGTTCCGGGGCCTGTACACACCGCTAAATCACACCATGGGAGTGGGTTGCCGAAGTGGTGAACTAACCTTCGGAGCGCTGCCTGTGATTCATGACTGGTGAGATCGTAACTCAAAATGCTCCCGGAAAGGAGATAGAACTGACAAACAGAAATATAATACATCGCGGG
+
(%'+)$')'%**')(/-*)%,1(6/+)&'(+0)'#$(&%)('*&($&&'(')&%&%$&#%%&&#&(-)).)3,*$$(,)&(%&%&&&$((,2.)','*''%'%'-*-2130.0)())&)'+*.'.)&+*'(..&-$().,-,,--+*41'+'(%&$&)++,&+)+,)'($&&&)(()0/1*.*-,6,20'.-+.-&-.06,)'$'*((/&'%))-,-%+-13//11+*+--6.-&$'(*),')&1)*(%$&%,)(+-,.+,/)+*.00-('(,1'+%+&(((&&%&&$%%%%$&,'+&#)'&'+(&(*&..)((')*()*/))+,*()/*+.-))%&&*&)%%$&%'%&$$&&+*'''&&%&%#&'*-.&)(&%(+$&'(+00*(((()$$%&'*(.',)%&%$#%('(&*/,.2.3+,&%+4)325-.*'*$%&($%((-)())+)22'('%&#$%')*),,++)-,1(&*(((+/,**(&+&&()-/0/3(+)#$'&(''')*,0,*+*%((.&+,(')..28/+'*-,1,-)(-.*,3)$(%'*%*(&&&'$&%(',,07-'&)'$(#%&.-,$'*)2)(*&'&%%%$+)(*(+&'*797,,(+*%($$((,-+.)&&').(&1*5,53,/+,.15123+*),'$)()%$%&&&&%%#&'%*,-32730+*&%((*,/:/8114-%''('+%&%'$%'.(..%)++(($&&&,+'&)&*+-,'(&'&()''')/15969,-/1')%$(%'%*.9566,('(&*(*)%0055.*+('*(,/25675%'').,,)%)%%%,,+*%,/.+*''(,-/%$$$((''%$%'(,*,+-)%)'&((&'&&'//,+),'&/.4*-0;850-*&&*2/+613/-*&+&(')%+&./.+('*,.,++*)),'(*-/.-,-',(''+'.040-$$&%'$).+--/4.,+*%&(+3000*%(-1.,(/0&'*/1-8&+/3+00.-0)+)**24..0043,,*-*,0*,),/**+-3-.6/1$$,)&)*1'&'%%)1,876:7--%%%#$'$(''(,-/450---.1,+($$%$%)((*(-&&&)//-,+''+'&.(0+&()&&''%&,*'(-.1285.'&,)+(%%'*'&$&%##$$#$
@1e623405-f471-4fd6-ae4e-f88d0f60de36 ch=433 read=185547 start_time=2019-12-13T17:31:25Z barcode=BC01 runid=2c9cf7bc05858273f10e7d7ec552fc0bd742dc3e
CCCGGTTGCCTTGTTACGACTTCACCCCAATCGCTGACCCTACGGCCACTGCCTCCTTTGCGGTTAGCTCACGGATACCGGGTGTGCCAGCTCTCATGGTGTGACGGGCGGTGTGTACAAGACCAGGAACAGTATTCACCCGCGACATTCTGATTCGCGCGATTACTGGCATCCCAGCTTCATGTAGGCGGTGACCTACAATCCAGACTTCGAGACTGGTTTTAAAGTTTGGCTCCACCTCACGGTATTGCATCTCTGTACAGCCATTTAGCAGCACGTGTGTAGCCTACATAAGAGGCATGATGATTTGACGTCATCCCCACCTTCCTCCTAGTTAACCCAGGCAGTCTCGCTAAGTCCTCCAACAATGGTAGTAACTAACGACAGGGTTGCGCTCGTTGCGGACTGCTTAACAATCTCGACGAGCGACGACAGCCATGCACCACCTGTCACCTTGTCCCCGAGGATTTCCTCGATTAAGAGTAATGCAAAGGGATGTCAAGTGTAAAATTCAGAGTTCTTCGCGTTGCTTCGAATTAAACCACATGCTCCGCTACTTGTGCAGGTCCCCGTCAATTCCTTTGAGTTTTAATCTTGCGACCATCCCCAGGCGGAATTAGCAATGCGATTAGCTGCAGCACTGAAGGCGGAAACCTCCCAACCTTGGCACTCATCGTTTACGGCATGGACTACCAGGGTATCTAATCCTGTTCGCTACCCGTGCTTTCCAGGCCTCAGCGTCAGTTGCGGTCGAGTGCCTTCGCCGCCAATTGTTCTTCCCTATTCTCTACGCATTTCACCGCTACTAGGAATTCCCTCTCCTCTCTGCACTCTAGATAGCCAGTTTGGGTCACAGCACCCAAGTTGAGCCCGGGTATTTCACATCCCCTTAATCATCCGCCTACATCCCTTTACGCCCAGTAAATCCGGATAACGCTCGCCACTTACCATTATTACCTGGCTGCTGGCACGTAGTTGGCGTGAAGCGCCATATCGCCAGGTACCGTCATTATCTTCCCAAGACCAGGCTTTACGATCCGAAGACCTTCATCACTCACGCGGCGTTGCTGCATCAGGGTTTTCCCCCATTGTGCAATATTCCCATATGCTGCCTCCCG
+
-,'+(1+'.1/4,00$%))47<5*3/,%)&()&(-*&-4-%$'&$,($)**-4-1137**5-,3**),*++)3+)&$%%+-(('(#'&&(/+*)))509753335,79435,,-*++,.+..49.2/(&'&%-/6;73276+-.29/1487877:9-0-*)(.+*,3'%$%'*'((),.7000+/,)+*%+%&#)'%$$)+(-)'$)*-,-(*016:9*990++,0,/8<3:7:::269-/%-,61/012274110/-0'.(..6149-'%%$*()+***)(&&%)+&'(&'&,&$00,-0--/.-420,-.50145/;6+,879;722/,,&,,7/%-*')11../014646165+,2))**/1,/5/1970.3.6/0,0/+*())*,.5*))*)-027+)//,&%#$%&(%$&%(()*'&('')&)''-671'1:0/',).81484211./--/./4)*%&%((&071,.-010300/(')*/5,++(&'&.-8755/2+((,*(-1.+.+-./12904;706/3.*++//-1///.;8;:2212.00/6*(**+,/*+)(%-2.157.+0127294+0.)''+0:<)0*.*2,**-)2)&+&(-+'/88*,&$)&$%')3,/2,%4(/*..3-&+*&+'(''--...-21-67482,20)*(&%%$/.629977<:.22:51237343,10'*,)*-2778;74&)&,4,*+-*49-%7-//:10'%)41535,,-,+.+-,2.1&113'''**-,/:8665&*%''0+*0:45553**(+*&)%%&**211<:/-79.*)&&)'(')(4*/5+*.250,,)&&()'-,044/003*5.,66:+)+'()'(&()&*''+/1.:///60('*'*&.1*(()+,1..'')+0/102;4**&&$%#'00(,4/+-,81,)-.2973468671-01/2461.+&%&)'+,(%*,-2(+)%*.,--04390+/027540(...3*+,''(./%%$+-%&%'+,)*3;3490/700/41)(%+1)*,+/*0+.7:003351*()+&),83;599:233,'(()(0+.-8...//23.(21).3/+,3;81*.6+/0*5))&3/33($&$*)-../33094,
@66d65d45-18ef-4585-a50f-6c1154d8779a ch=449 read=51692 start_time=2019-12-13T17:31:21Z barcode=BC01 runid=2c9cf7bc05858273f10e7d7ec552fc0bd742dc3e
TTGGTAGCAAAAGCCGTTCAGTTACGTAATGTGCTGGTGCTGAAAGTTGTCAGTGTCTTCCGTGTTGCTGCCTGTCATCTATCTTCCGGATTTACCTTGTGCGACTTCACCCAGTCATGAATCACCAAAGTGGTGGCGCCCTCCCGAAGGTTAAGCTACTTCTTTTGCAACCCACTCCCATGGTGTGACGGGCGGGTGTGTACAGGCCGGAACGTATTCACCGTGGCATTCAGTCGATTACTAGCGATTCCGACTTCATGGAGTCAGGTTGCAGACTCAATCCAGTTCTGACGCTTTATGAGGTCCGCTTGCTCTCGCAGGAGTCGCTTCTCTCTTTGTATGCGCATTGCCAGCGTGTGTAGCCCTGGTCGTAGGGCCATGATGACTTGACGTCATCACCTTCCTCAGTAGTTTATCATGGCAGTCCTTTGGTTTACCGGACCGCTGGCAACAAAGGATAAAGAGGTTGCGCTCGTTGCGGGACTTAACTGGCTTGTTTCACAACACGAGCTGACGACAGCCATGCAGCACCTACACGGTTCCCGAAGGCACATTCTCATCTCTGAAAACTTCCGTGGATGTCAAGACCAGGTAGGTTCTTCGCGTTGCATCAGATTAAACCACATGCTCCACTTGCAGCGTGCGGGCCCCGTCAATTCATTTGAGTTTTTTTTAACCTTGCGGCCGTATTACTCCCAGGCGGTCGACTTAACGTTCAGCTCCGGAAGCCACCACGCCTCAAAGACACCAACCTCAAGTCGACATCGTTTGCATTTTACGTGGACTACCAGGGTATCTAATCCTGTTGCTCCCCACGCTTTCCTTTCGAGCGTCAGTCTTCGTCAGGGGCCGCCTTCGCCACCGGTATTCCCTCAGATCTCTACGCATTCACCGCTACCTGGAATTCTACCCCTCTACGAGACTCCAAACACTTTAGTATCAATACGGTTCCCAGGTTGGGCCGGGTTACCACATCCTGACTTAATAGGCCGCCCGCCGTGCGCTTTACGCCCAGTAATTCCGATTAACGCGCGCCTCCATTATTGCGGCTGCTGGCGCAGGTTAGCCAGTGCTTCTTCTGCGGGTAACGTCAATGAGCCAGAAATTATTAACTTTACTCCCTTCTCCCCGCTGAAATTAGCACACAGCCAGAGGCCTTCTTCATACACGCGGCGTAGAAACGCATCGGGCTTGCGCCCGTTGGCGCAATATTCCCCGCTCCCGTAGGAG
+
$$,(''%$(+*'%()()43(21:/0-1,%(*325202--..+1/++3/,-0(10'(#'&$#%&$&%#$%&*--0565885688616'))%.7+).736/-%(*')+.*&32+'.04/02/953/4'0.+*()))',.',.///81++10-/-20#&&$'&.-450(*+.,13/%((/4((*,)-.-/14&660,-')(-'&&&'*)-*)*(,/4552<3113-/.2//18,'%&%%&22-//*34676;32()()*))-.7/.00'+..4+/0368875;/8)*,73,%(''&(').%.*)(,*/0(*-/-00/-0+*%)*')+2+-.4/00000:3*+*+*+)-*+2-+(),24330,)++-6..6754(,+)386878--*)'%&##%((/043-$.-/43')+'*)'+.21-.0+(&20,-01+-5*+)-1*#$''*11400-1,)1+-5<-1.854/))&(,49/45878/6/./'41-*+(-))()'&(&&44.++-.*3/10-10//,-+*.,)*)'-#/&-./391+.,..5505(('-.-.*(+*.6,*/494/,,),--(()+))*+.9:;759+00555((()('0-;99;811,+,)*)+/10/306849/-..40/)/*$&%$&()),%3(+/7/173.,//)0+9237;84587051<68-2;203/,*-*/+**200,-.4:7)++-&44646.4-3()%$&%&+++/'0+,0&,0)+).014;8041%+&'%'%(%*+.406/755-/---.-2*&%#$%&&$&%'14555353,+-')*84218039555:),-622-$((+-55-&%&%%&&,3447/1477;9523,.+4-/0,14-33++(&+/*2-41300((-%%-,,0,((,+1-3-,,4:46+)-)&'+('*('(&..++,1404.,.,()-(-,+-&)(*'$&+-2/)'&$)--783&&'(+,1,+43*+/&)0%'+))+0/.)*+/2,3+&'&$06+-($$/+)+*+*'&$%%+))0.'(,,4253*)+110,,&(&(&,0,/5(4)+1,'(+()+/0,/)'$''.+1+))2,%/,+,7-9:<:976.5+'),,+-+1+*((&/&+#*+(*('-**)*+15./.47)50/+--3.*+0*+31+3)$%$$$&''+-$''.-277968<:56'-&+*,1.*%%%%-,%&%%%+.(.)()+()*-8)%,,(%$%'+/*(,.0''%$&15/*(,*2,,)
@3523c611-07d2-46f0-b9cf-731e86c03a89 ch=323 read=105030 start_time=2019-12-13T17:31:35Z barcode=BC01 runid=2c9cf7bc05858273f10e7d7ec552fc0bd742dc3e
CCGGTTTACCTTTATTTACGAGGCTTCACCCCAGTCATGAATCACAAAGTGGTAAATCCCGAAGGTTAAGCTACCTACTTCTTTGCAACCCCTCCCGTAGTTGTGACGGGCGGGTGTGTACAAGGCCCGAACGTATTCACCGTGGCATTCTGATCCACGATTACTAGCGATTCCGACTTCATGGAGTCAGGTTGCGCAGACTCAATCCGGACCACGGCGCTTTATGGGGATCCGCTTGCTCTCGCGAGTCAGCTTCTCTTTGTATGCCATTGCTTAGCGTGTAGCCCTGGTCATGAGACCGCGACGGTATCATTACCACCTTCCTCCAGTTTATCACTGGCAGTCTCGCTGAGTTCCCAGCCCGGACTGGCAACAAAGGGATAAAGGTTGCATGTTGCGGACTTAATTGCTTATTTCACGGCTTTGACTGACGGCAGCCATATTGCAGCACCTGTCTCACGGTTCCCGAAGCACGACCATCTCTGGCTTCCGTGGATGTCAAGACCAGGTAAGGTTCTTCGCGTTGCGTCGCGATTAAAACCACATGCTCCACCCGCCCCGTCAATTCATTTGAGTTTTAACCTTGCGTGCTCCCCAGGCGGATCCGACTTAACGCGTTGGCTCTGGAAGCCACGCCTCAAGGGCACAACCTCAAGTCGGTATCGTTTACGGCGTGGACTACCAGGTATCTAATCCTGTTGCTCCCCACGCTTTCGCACCTGACGTCAGTCTTCGTCAGGGGCGCCTTCGCCGCCGGTATTCCTCCAGATCTCTACGCATTTCACCGCTACACCTGGAATTCTACCCCCCCTCTGCCTAAAGAGCGCCAATTATCAGATGCAGTTCCAGGTTGGGCCAGGGGATTTCACATCTGACGAGCCGCCTGCGTGCGCTGCCGCCCAGTAATTCCGATTAACGCTTGCACCCTCCATATTACCATTGCTGGCACAGGTTAGCCAGTGCTTCTGCAGGTAACGTCAATGAGCAAAGTGCTAACTACTCCCTTCACTCCCCGCCAGAAAGTACTTTGGCAGAGGCCTTCTTCATACACGCGGCATGGCTGCGTGGGCTTGCGCCCATTGTCAATGTTCCCCTGCTGCCTCCCGTAGGAACGG
+
0)((+0.+/6+1---7.&*)%)''(*(&*((&&%33&''*/64.3/3,++,('%'&'*2+(*.+,*111)-,*.2..35:16;3,0/)07.(*-3-*0,-2)('*+-2:8346+-/00247781738(,*1/)2+.-+*/.(0$**+-/-&((610)+**2-,+/'-.0/49195/01;2'(,.))*+&&..51.+,%&.10118-9,3-0/**(,&($&&('%'&)1.*,03/-/-(*,.+,.-+(.,0'&'+,*+*,9/+'&&#$%$)*(''&(*0124/-/5/,)-585',*)+'+&&%'$$(/)-,,%($$)+)01+,20).,.23<../;787282,070+-(),*%-/7.2,(*/-(()%%#&',-(++3*)3473-0(+,+.'($%&)/'(*2)).('#&$$%(&%+5*+()*2,-2)))3*.%))&,*+-1)+&*'(+-01239-/3213047:9244/(((&()(&#$$%&)/,+%%&()**/06<;806543135<15//01-51:45:622+*)'('*+,/-)2+2:;212,-.002349*46*%'%((#)%*).21(*--+,.1:;30-*%&&&%%&$&'.58+0146***+-((()+(+'''()2.'.7775521+%('$))*,110)273.-.0658+.02*.+,((*35,/4+(+'10/0397551/-'%&)'+0//3/184,2.(*,1;3)',*,.62,()(-1+.)-+-/48877:7523).,.(0)..-/+%))).:16-03;24,2''(01..*+*+')).80.-16/1601/162411//4-.1301292.*/,&'''*2+$(%&$$$((((,.811/-$'&,4.7/((+'4'0326(*-*.&.44.*+,.2''(%%')/42683042345-,)&+0*11+).00-5:./*+2/54/,)'&&(*/10,15%**+1(/)$)**.17-+$(&*.-3/*/6*650(.)&)))$..-1:768.7,,)&&&()'''$))'$%&$',58+0--&(',-,/(/)'&+,/,..-)($&)1''*,0297;768955.3*1/1*.*%%+('&''&))*'+,3*0/63-$'*'&$#'&%(0',+'$%&/,-34/8,*).+'.'(&'
@07ce8cab-9535-415a-b771-445231e43d4b ch=323 read=105028 start_time=2019-12-13T17:31:31Z barcode=BC01 runid=2c9cf7bc05858273f10e7d7ec552fc0bd742dc3e
TTGATGTGCGCTGGAACCAGTTACACGTATTGCTGGGAAGAAGGGTTGTCGGTGTCTTTGTGTGTTTAAGCATGCCATTGGTGCTGATATTGCTCCTATAGAGGAGGAGGCAGCAGTGAGGAGAAATATTGCACAATGGGCGCAAGCCTGATGCGCAGCCATGCACCGCGTGTATGAAGGCCTTCGGGTTGTAAAAAGTACTTTCGGCTGGCAGGGAGGAAGGCCGAAGTTGACACCGCTGCTCTCATTGACGTTACCCGCAGAAGAAGCACCGGCTAACTCCATTGCCAGCGAGCGCGGTAATACGGAGAAGTGCAAGCGTTAATCGGAATTACTGGGCGTGAGCTTTTGCGCGCAGGCGGTTTGTTAAGTCAGATGTGAAATCCGGAGGCTCAACCTGGGAACTGCATCTGATGCTGTAGCAGGTCTCGTAGGGGTAGAATTCCAGGTGTAGCGGTGGGAAATGCGTGAGATCTGGAGGAATACCGGTGGCGAAGGGCCCCTGGTTGAACTGACGCTCAGGTGCAGAAAGCAGTAGGAGCAAACAGGATTAAGATGCCCTAGGTAGGTCCCATAAGCGATGTCGGCGGAGGTTGTGCCCGCTTGAGGCGTGGCTTCCGGAGCTAACGCGTTAAGTCGACCGCTACCGGTGACGCAAGGTTAAAACTCAAATGAATTGACGGGGCTGCGGCGAATGGAGCATGTGGTTTAATTCGATGCAACGCGAAAGACCTTACCTGGTCTTGACATCCACAGAACTTTCAAGAGATTTGGTTGGTACCTTCAGGAACTGTGAGACAGGTGCTGCATGGCTATTCGTCAGCTCGTGTTGTGAAGATGTTTGGGTTAAGTCCGCAACGAAGCGCGGCCTTATCGCTGCCAGCGGTCCGGCAGGGCTCAAAGGAGACTGCCAGTGATAAACGGAGATTTGGGGATGACGTCAGAATTCATCATGGCCCGCCCACGACCAGACTGCGTGCTACAATGGCGCATACAAGAGAAGCGACCTCGCGAGGACAAAGGCGGAGAAACCTCATAAAATTCTGGTCGTAGTCCGGATTAGGAGTGCAACCGATGCGGAAGTGGAGATCGCTAGTAATCGTGGTCAGAATGCCACCACGGTAGACCGTTCCCAGGCCTTGTACACACCGCCCGTCACACACCATGGGAGTAGGTTGCGAAAAGATGGAAGTAACAACTTCGGGAGGGCGCTTACCACTTGAGTTATGACTGGGTGAAGTCGCGGGTAAAACCCGG
+
$'*'+$-()(*,,)*',)%(-.*++,/501)'&%(*))-'((().,9,.1,6524//80,/452383-.$+&(&(&$&%)**243554104)+,2.+,-'+$**(,+&,,+667,04,%.()$-+,+-70.023/;1.340**5/$67221,+(&&&%)+.,*+)/2)(-./055+-*)'+'')$'0)4711176+&%$$'&'+,&+&$+)+%15*(**)%*('%%&&*(+''&&)&&&,()*+)+,41/-.()./.98,-**2(&,+&(*--'+*)/*)(54'6&'11,*((%((-.,--,2.+/2/.))*'+'-(('*,0:1:17,3/+/--/1633/+&%&'&&'(**+*,+)+()&*2)2&$*5.1,12.*+,(+'14((1*).()-/562450..52/0.+++)*-(()*$&&%#'#%%)&'(4555,),1*.0'2(7(.&)293/'())7874*'')('''(&(*),14::2..*(.,-55184.4-&'&('$++-*+-4,-)**'(+-736+++)--02&&*)+%%#&')))($,69420*.&3&&&&(*(*+(($*&'')&)1-&%$&%'(**)')()$%%)'/.01,.-29-',/+.,070483723-5),+-*/-09624*./5+)*-863,(*$$%#(&$&%(++)'/5.71:;;78773**),14210+,4.)'$$&&&&'%%(+/(,-/74352:<;3867-++,(,*&,+%'.2*&+1+/,*2..1201.6233:91**+.03.-.1./'*''(&(%%%&+/*,*'.22;8%7+4940/+--45775768894-*&(&&(&'*#$%'%&+,733-1,(%()($(''22),.--836035-&)&&+&&&&&%)'.//,/.-/'&,)*1..118221,,,*)(%11/-2(**(+-17110,*+),+'&$$&)&&#'%&+/2,&&')+,-+(&(&(%()66)*+/1:,%&'&&**/090+*((&(''./0/248428222225341*)'(((0267:94')(&*%$&)+)'''-)&%&'$)(+,%&&(&%*)+)&('#$&&*.,0-3+2-'((%)()(*),))'&$%&''&(*/0,%)1.,/&%(-200)%%&%&'()(2/004),.,--9633/)*().3,)(057808-/-/-../7*+)*(++..-.1195607,*&,*)*/-**%(++'$%)*'('%&,)-(&(()4.:+(-1*23243/4($$$$'%&)-),-16450).)/+)&($%',)&%)-.-4+--
@97b6c7de-b6a5-4a18-809e-50ca29d84977 ch=412 read=116813 start_time=2019-12-13T17:31:28Z barcode=BC01 runid=2c9cf7bc05858273f10e7d7ec552fc0bd742dc3e
CCGGTTACCTTGTTGACTTTGCACCCCAGTCATGAGATCACAAAGTGGTAAGCGCCCTCCCGAAGGTTAAGCTACCTACTTCTTTAAACCCACTCCCATGTAGTTAGTGACGGGCGGTGTACAAGGCCCGGGAACGTATTCACCGTGGCATTCGTCCACGATTATAGCGATTCCGACTTCATGGAGGTCGAGTTGCGAACTCAATCGGACTTCTGACGCATGAGGTCCGCTTTGCTCTCGCGAGGTCGCTTCTCTTTGTATGCGCCATTGTAGCACGATGTGTAGCCCGGTCGTAAGGGCCATGATGACTTGACGTCATCCCACCTTCCTCAGTTTACCACTGGCAGTCTCCTTTGAGTTCCCGGCCGGACCGCTGGCAACAAAGGATAAGGGTTGCGCTCGTTGCGGGACTTAACCAACATTTCACAACACGAGCTGACGGCAACCATGCAGCACCTGTCACGGTTCCCGAAGGCACATTCTCATCTCTGAAAACTTCCGTGGATGTCAAGACCAGGTAAGGTTCTTCACGTTGCATCGAATTAAACCACATGCTCCACCGCTGTGCGGGCCCCGTCAATTCATTTGAGTTTTAACCTTGCGGCCGTACTCCCCAGGCGGTCGACTTAACGTGTTAGCTCCGGAAGCCACGCCTCAAGGGCACAACCTCAAGTCGACATCGTTTACGGCGTGGACTACCAGGGTATCTAATCTGTTTGCTCCCACGCTTTCGCCTGACGTCAGTCTTCGTCAGGGGCCGCCTTCGCCACCGGTATTCCTCAGATCTCTACGCATTTCACCGCTTACACCTGGAGTTCTACCCCCCCCCTCTACGAGACTCAAGCTTGCCAGTATCCAGATGCAGTTCCCAGAGTTGAGCCCGGGGATTTCACATCTGACTTAACAAACCGCCTGCGTGCGCTTTACGCCCAGTAATTCCGATTAACGCTTGCACCCTCCGTATTACCGCGGCTGGCGGCACGAGTTAGCCGGTGCTTCTTCTGCGGTAACGTCAGCGAGCAAAGGTGGCCGCTTTACTCCACTTCCTCCCCGCTGAAAGTACTTTACAACCCGAAGGCCTTCTTCATACACGCGGCATGGCTGCATCAGGCTTCGCCCATTGTTACCAATATTCCCCACTGCTGCCTCCGTAGAGACAATATCAGCACCAACAGAAGGTTAACCTGCAAAGACACCGACAACTTTCTTCAGCACCCGGTGCTGTTCGGATTCTATCGTGTTTCCCTATTAACCTACTTGCCTGTAGCTCTATCTTCCGGTTACCTTGTTACGACTTAGCCCCAGTCACCAGTTTACCCTGGGGCGCTCACTCGCGGTTACGCACTTCAGGTACCCCGGCTCCATGGCTTGACGGGCGGTGTGTACAAGGCCGGGAACGTATTCACCGCGCCGTGGCTGATGCGCGATTACTAGCGAATCAGCTTCGTGGAGTCGGGTTGAACTCCAGTCCGAACTGAGAGGGTTTTGGGGATTGGCATCCACTCGCGTGGTGGCAGCCCTCCTGTACCCCCATTGTAACATTATTAGCCCCGGACGTAAGGGCCGTGCTGATTTGACACCTTCCTCACATCTTACGATGGCAGTCTTGTCAGGTCCTCAGCGGAACCTGTTAGTAACTGACAACAAGGTGCTCGTTATGGCATAAGCCGACACCTCGGCACGGCTGACGACAACAAATGCAGCACCTTCACAGATGCCTTGCGGCTTGGCTTTCACCGTAATTCATCTGCAATTTAAGCCCGGGTAAAGGTTCCGCGTATCATCGAATTAAACCACATGTTCCTCGCTTGTGCGGGCCCCGTCAATTCGCTTTGAGTTTCACCGTTGCCGGCGTACTCCCAGGTGGAATACTTAACGCTTTCGCTTGGCCGCTTGCCGTATACGCAAACAGCGAGTATTCATCGTTTACCGTGTGGACTACCAGGGGTATCTAATCCTGTTTGATACCCACACTTTCGAGCCTCAATGTCAGTTGCAGCAGCAGGCTGCCTTCGGCAATCGGAGTTCTTCGTGGTATCCTAAGCATTTCACCGCTACGAATTCCGCCTGCCTCAACTGCACTCAAGATATCCAGTATCAACTGCAATTCTACGGTTGAGCCGCAAACTTTCACAACTGACTTAAACATCCATCTACGCTCCCTTTAAACCCAATAAATCCCGGATAACGCTCCGGATCCTCCGTATTACCGCGGCAACTGGCGCAGGTTAGCCGATCCTTATTCATAAAGTACATGCAAACGGGTATACATACCCGCTTTGTCCTTTATAAAGAAGTTTACAACCCATGGGGCAGTCATCCTTCACGCTACTTGGCTGGTTCAGCCTGCGCCCATTTATTAATATTCTGCTGCTGCCTCCCGTAGGAGCAATATCAGCACCAATAGAAGGTTAATAGAGAGTAAGTCGAACAGCACCAGCAATACGTAGCCGCA
+
01.,++*5071-1*)),+--&*,326/-.38363/)/6:7487**024301*,-2:5/5,))+.,.,11--.+,.1-2365.*-'%)(*4/*+*-6*)((%%&.)%%++/05;;:883-0*.681173++37/510225<544;884721260$&(+)*,.150.-/001:<641%01848785++)+,41-6.-.-)/.14.;25&0$$%)%&*/0**((()1*/4.)),-))+0216460).,)+,1/835015/(-+.0957:(2*'()(-(-021-0+,,)72*)0243728)248922///.,/.5035799:8298+/04713,/*03:-,24.0/,:--.8989/28/.',04.0*.02/145716888;75445;,1.8/6)-/5091.+0-047;35095409/6-*)+.04/:1--1384.0(&%*,/454100(*-./1921323:55++&)+79/5;,*0432/..-0/*(&&)*,01308:5,28/9568<;:878+()+.;,20,61-13;88/-',,.4.//7:1.+2,7:364..--/4587139121.+(0,510782-05%,+4,/9;61227;</45405/..193715000.45.,0983:96-,+/(1))*.,121.3/5+0(+,*/5%*$,109/.,63-,/16234730+./,,0-..44:8-0.7/0/96788695.13/-,1456766857<0.//461++*,2630.23-..14696999:<:8::.19;02:245,15448.480822131,03)(*++:::985634:5404.)('&'),-554.)'-0341729405:92.5324223337234,-.8.37.010/8'%(---.687/7;-*+&(7..-13''-551+4;42111.0**+0/11405:5741584342327./.92.-3151,*.0578652037101-//7-..17:664**23;45;66,2/+(%'..-...*,,8-)-8-2/,.28475512437)*45231')*++-+15','('$($#',2-%%&-*$)(/(,--89-*99:/:8--/1/68-+0+/()*,2/20:5;8:=;9:41(/.13;567886713356-47004+--:-)/+(*.&('**/06,4:;//88563+,-*-.-++*,**-4--.::626622361,-05194:470'$$&-22/1469:86630-*.,-/:0**+,/01,.-/,4037:42030102578:35<3-9,))0/1007.*+.,)-2-500./18889::;631*03,/465,5-,,30+)+,+.::/002212902295*/5**(8:94/100)**,9:8433//07569::5/500/782(0.+1*'*281.6/019:9789510))+,,8*16('392:50899<879<58279165:8888/---+-/11/12.1222:79/+/0832302(%).,;60721545/1./00,,098750+**,.+5;/,4:..5//9/1/67&)*+6;:-7)'(*'(*0:.++(--6407;7/*,5-/3//%-+),/++/34,124:9864+89695879;;69<40//.649;9878-*..-90--10238669:3530/4,*()+22-,--9.,***,/09,,,()**+,,,2630*)$#%')-3.+((''$$'0,576961340+--,,,+))*-.688797,)0-+&24-./133.+++,78:74/10+.14++**).464334935365<89::767502:-45/151++,+/4.373/0&&,313/0008))2-5/<8961/1438;88/4')-0,.0507-5;6*&+..8334&'+*1.-0.:9..2:21911:5:535766898.0768:6:4+.+0-51110:;401/30214/,2-+7;11/,)'&&%,)'(12)$&'*6;5+,,)+0.+.36,++..246434-,400---/--1777665:.+++-1:.')()-7,,))+(,-.-9111:192<21+)*(%.%5:68665590,+,.744*3(*9;88;8404/-+/3++&&)-01<1--200/,%.,-106/9.0<772++0.739561238697:::820.029994878899:8<63./207.*,(46/25;:55<8/-*0-,+.'()'74*028:;68976:8790:20;;8;/16-/,+24*+/0'/+/:864(/1/*2//-0.-693653;45:64+,,,-+)2&'#)$*+*5/.082222,5,-9:2102:0*+.2(2+048363:7033*523+75+-)+5+&--0(/0-,-21%'''0:1--1/084,-(4:81/./1223,-:03300-)(**,0066;:50&-1098:85:,*-/'%'%&%'&))+'&)-.23367099(*807*++-3:444;../...9+&*'*+'.,-6,/*)'''&'+,),,&)10/0--0;137191+0)&*#''$'$
@854f1c12-2508-4144-8b36-770f4cd5ebf7 ch=14 read=86654 start_time=2019-12-13T17:31:27Z barcode=BC01 runid=2c9cf7bc05858273f10e7d7ec552fc0bd742dc3e
CTCCTACAGGAGGCAGCAGTGGGGAATATTGCACAATGGGCGCAAGCCTGATGCAGCCATGCCGCTGACGTGTATGAAAGGCCTTCGGGTTGTAAAGTACTTTCAGCGAAGGAGGAAGGAAGTAATACCTCTGCTCATTGACGTTACCGCAGGAAGGCTTTCAGCTAACTCTCGTGCCAGCAGCCACTTGCGGTAATACGGAGGGTGCAAGCGTTAATCGGAACTGGGCGTAAAGCGCACGCAGGCGGTTTGTTAAGTCAGATGTAATAATCGGGCTCAACCTGGGGAGCTACGCATCTGTCTGGCAACTTGAGTCTCGTAGAGGTGGAATTCCAGGTGTAGCGGTGAAATGCGTGAGATCTGGAGGAATACCGGTGAGCGGCCCCTGGACGAACTGACGCTCAGGTGCAGCGTGGGAGCAAACAGGATTAGATACCCTGGTAGTCCACGCGCCGTAACGATGTCGGCTTGGAGGTTGTGCCCGCGAGGCGTGGCTTCCGGAATAACGCGTTAAGTCGACCGCCTGGGGAGGCCACGGCCGCAAAGGTTCGCTCAAATGAATTGACGGGGGCCCGCGCGGTGGAACATCAATGGTTTTAATTCGATGCGAAGAACCTTACCTGATCTTGACATCCACGGGAAGTTTTCAGAGATGAGAATGTGCCTTCGGGAACCGTGAGACCAGGTGCTGCATGGCTGTCGTCAGCTCGTGTTGTGAAATGTTGGTTAAGTCCGCAACGAGCGCAACCCTTATCGCTTTGTTGCCGGCCGGGAACTCAAGGAGACTGCCAGTGATAAACTGGAGGAAGGTGGGGATGACGTCAAAGTCATCATGGCCCGCACTACGACCAGGCTACACACGTGCTACAATGGCGCATACAAAGAGAACGACCTCGCGAAGCCGGACCTCATAAAGTGCGTCTAAGCCAGTCCGGACCAGGTGCAACTCGACTCCATGAAGTCGGAATCGCCAATCGCGGATCAGAATGCCACGGTGAATACGTTCCCGGGCCTTGTACACACCGCCCGTCACACCATGGGGTGGGTTGCAAAAGAAGTAGTAGCTTAACCTTCGGGAGGCGCTTACCGCTTTGTGATTCATGACAGGGGTGAAGTCGTAACAAGGTAACCAGAAGATGAAACAGGCAAGTAGGTTAACAAAACCAACTTTCTTCAGCACCAGCAATGCGTAACTTTAC
+
0//*(()%-.++.)+./.78411&.)*307,+*-6;9496.-01412;20//.+.*7,/...0,*$'%(*.166(*))*)/+38:85885:64596/00*,&)'%'(''(,)'.,,4(-'+(*-*+-62246699741600287;,0.'(&*''''&%)+-,),-/2%(&'(-,-0562+/*-.1*,+)%($')2*++62.-,,&*)55749,4,0,00%)'%%+.0/..-2;61201-/-/+-67/34<302746.151/00-*+$%'+&,'4.,,,-)-'()+4+%&(-&,)*,0/-'&%%'.*+'&%$&%'(*/1.6',%)(&((.*1-6&'-+*,..//4:5'+''%(*+,'''+,*(0.+5-*,++,219//.')*-291.-19871-++--.23343+2++-/+,--1671*,,2;9:.-0'6(++4434;9,-2342551**+-*177.76-..//.53,/./1/*/,0033206+'(()/0--.0-*('('+)('%*,---0166628/-($&'/5315:4'(('($&))0.+/--)+/-3-++-*/36./.618155,799,.71'((*'**5+.&*',),1+)('.<+2,8./...%0*-4.18884834:4/)/+.+,*.-.2,)+07,..-061.-%()-033+(+)*'1*,98./)53/74763..,.-*)/34466-5%4/32/.-0041////969706,),1830.2;44-7/6++3/),/60-.//64627:5/701/&'+*-)1&$#$&0+31;0.0/71-&2.(+.0257.'((,07:<*****++&*+,(/,49144478791.4--349;:/,)&'&($+(**$%&*,.*).)*()%((**,.0,-/-:0/885965469:+))(*',0+.+-:570-0(*+..2465866888.67967/(')&),0130+0/*%&$,()'*-2001-+-.661-*+.(+.'.**+.('&*'+*+.-577:-+(-+045--&)-,.743767:270,'-+-//-0*+&)$%((*2.'/.*++-+((%)+(+.7137159;4,%*)&*#$%$%'')-./76;4173),3.1636128(.045-10146/'))(($/331+.-50010/*),+-,0,/41-))-.*--(*(%)/274+('&',+*+''(+-()+*+''47.,2-)'%&$(&&&)+-,(+-**&&%&"##
@30cf7c7b-108d-45e1-b97a-efe7238c61b5 ch=9 read=44340 start_time=2019-12-13T17:31:46Z barcode=BC01 runid=2c9cf7bc05858273f10e7d7ec552fc0bd742dc3e
CCGGTTACCTTGTTGACTTCACCCCGATCATGAGATCGCAAGTGGTAGCCTTCTCGAAGGGATACCTGCTTCTTTTGCAACCCTCCCATGGTGTGACGGGCGGTGTGTGCAAGGCCAGGAACGTATTCACCGTGGCATTCTGATCCACGATTACTGCTTGATTCCGACTTCAGCCAGGTCAGTTGCGAACTCAATCCGGACTACGACGCACTTCGCGAAGGTCAACGCTCTCACTTGGTCGCTTCTCTTTGTATGCGCCATTGTAGCGCGTGTGTAGCCCTGGTCATGGGGAGCCATGATGACTTGACGTCATCCCACCTTCCTCCAGTTTATCACTGGCAGCCTCCTTTGGAGTTCCCGGCCGGACCGCTGTAAACAAAGGGATAAGGGTTGCGCTCGTTGCGGGGATAACCCGACATTTCACAACCTGAAGGCTGACGACAGCCATGCAGCACCTGTCACGGTTCCCGAAGGCATTCTCATCTCTGAAAACTTCCGTGGATGAGACCAGGTAAGGTTCTTCGCGTTGCATCGAATTAAACCATGCTCCTGCTTGCGGGCCCACGTCAATTCATTTGAGTTTTAACGCGGCCGTACTCTGAGCCAGTCGACTTAACGCGTTAGCTCAGGCCACGCCCCCAGGGCGCAACCTCCAAGTCGACATCGTTTTACGGGCGTGGACTGCCAAAATTATCTAATCCTGTTTTGCTCCCACGCTTTCGCCTGAGCGTCAGTCTTCGTCCAGGGGCCGCCTTCGCCACCATTATTCCTCAGATCTCTACGCATTTCCGCCGCTACACCTGGAATTCTGCCCCCTCTACCCGGGACTCAAACTGCCGGTATCCAGATGCAGTTCCAGGTTGAGCCCGGGGATTCCGCATCTGACTTAACAAACCGCCTGCATTGCGTACCGCGCCCAGTAATTCGATTAACGCTTGCGCCACTCCAGTATTACCGCTTTTAACGGAGTTAGCCAGTGCTTCTTCTGCAGGTAACGTCAATGAGCAAAGATGTGCTTTACTCCTTCCTCCCCGCTGAAAGTACTTTACAACCCGAAGGCCTTCTTCCTTCCACGCGGCATGGCTGCATCGGGCTTGCGCCCATTGTACAATATTCCCCGCACTTGCCTCCCGTGG
+
)+)1/6',,-.)/+**1512(**'%()6740.-%)..$*&'(((+&$%(%&&((/(),)2*&*&)(&$)-0*264,())%.,)'-9++25/+)%(&1(,38-,+'($&$(**//12%55384.1,+-++0;450411397334743'**/.6//.&%&%'*4910.*/26.%%('*/413&&(,**%%,+,-+/+5-5/7531/.'&%'#&,(%$$&+''(())')-.1203(*((/,50-/6/23-/5-*('+.003:7491+)+*().2/1/+-,.71.6::5(0&(-+%(5:3500+**)*+./28953/41,,966+1*'.2(..90./202.1&&%+1.65-/5-,'')7:4:1/313092:842/.$&*'(/4).-60956)/**/*)')*,6.3(&(,*)'%(-*6.-.334:2+%%*'+'%*,(&+10201/-++)*++,-6)/-(,0/+/-+.195945-*+++,.+.775756555/++++**-.,*,99;4.-)(+27.16..++.092.8414316..//0)'*/,3;938/2/1011)*)0*('))&&%%$&&./37593%).**(*/3.+-))$%&&*(&**+,,.,&))(,+,+)'(')0,325.3.,-207%'%'**,-.012'(-5('#'+024.3*4,+,--,/158-63*&&)'.*(*0-/.-0)++./'-)1+13449561.*361)./,13,&-+-/96)#'&%*'%*)-.%%11.91..6'(.1,*.--/4/82678(2*%(**948//1'(0,*+))%-),*,2-2,(*,*+0,/.2,),(&$.**($+1860+23-2-*+10&-011/*)'&00./002+*%+(+*0(+3)-'$/4/5,*,1+&)+-'(4**-'*,44411-3-2-2266481373/0&/*'%$$$('&('''&&*/3/76.*,0006--)(%'(&*-'+*--'&**/2+32),)+2%$%&(,&(/-*(,6'53+-2417;4345%.)'*0/133-....6579,033$0%&',2*-085-,3*)541,0480.-*')$)''&#%%)+)'%%&('()*.+,00%('*(%'%&'+*..1.-///245(86131./0.:6,.3*-,-1/-0:.:690$&$')'*14.3:-,/-,
@30a7d910-d64c-4f00-b285-6a5fb7978293 ch=76 read=133173 start_time=2019-12-13T17:31:39Z barcode=BC01 runid=2c9cf7bc05858273f10e7d7ec552fc0bd742dc3e
CTGGCGTTCCGGTTACGTATTGCTGGTGCTGAAGAAAGTTGTCGGTGTCTTTGTGTTAACCGCGCCCCTGTCGCTCTATCTTCCGGTTACCTTGTTACGACTTCACCCCAGTCATGAATCCTGATGGTAAGCGCCCTCCCGAAGGTTAAGCTACCTACTTCTTTTGCAACCTCCCATGATTGTGACGGGCGGTGTGTGCACAAGGCCCGGAACGTATTCACCGTGGCATTCTGATCACGATTACTAGCGATTCCGACTTCATGGAGTCGAGTTGCGAACTCAATCCGGACTACGACGCACTTTATGAGGTCGCTTGCTTTCTCGCGAGTCGCTTCTCTTTGTATGCGCCATTGTAGCACGTGTGTAGCCCTGGTCAATGGGGCCATGATGACGTCATTCCACCTTCCTCAGTTTATCACTGGCGAGTCCTTTGAGTTCCCGGCCGGACCGCTAACTAAAGGATAAGGTTGCGCTCGTGCGGGACTTAACCAACATTTCACAACACGAGCTGACGACAGCCATGCAGCACCTGTCTCACGGTTCCCGAAGGCACATTCTCATCTCCTGAAACTTCCGTGGATGTCAAGACCAGGTAGGTTCTTCGCGTTGCATCGGGTAAACCACATGCTCCACCAGCGTGCGAGGCCCCGTCAATTCATTTGGTTTAACCTTGCGGCCATTGCTCCCCAGGCGGTCGACTTAACGCGTTAGCTCCGGAAGCCACGCCTCAGGGCACAACCTCCAAGTCGACATCGTTTACGGCGTGGACTGCCGGGTATCTAATCCTGTTTGCTCCCCACGCTTTCGCCTGAGCGTCGTCTTCGTCAGGGGCCGCCTTCGCCACCGGTATTCCTCCAGATCTCTACGCATTTCACCGCTACACCTGGAAGTCCCTACCCCCCTCTACAGAGACTCAAGCTTGCCAGTATCAGATGCAGTTCCCAGGTTGAGCCAGGGATTTCACATCTGATAACAAACCGCCTGCGTGCGCTTTACGTAGTAATTCCGATTAACGCTTGCACCCTCCCGTATTACCGCGGCTGCTGGCTGGAGTTAGCCGGTGCTTCTTCTGCGGGTAACGTCAATGAGCAAAGGTATTAACTTTACTCCCTTCCTCCCGCTGAAAGTGGCACAGCCAGAGGCCTTCTTCATGCACGCGGCATGGCTGCATCAGGGCTTGCATGATGATGTAATATTCCCCACTGCTGCCTCCGTAG
+
"%&&%'--.&/,4;2315//5/00:::::;906+,1,+*<-,/395571790)-+..1*2.'(),/*)/.0301221679982.)*)3+1223//7(.0357;8-863--+00&*()365**+)-))-.*)++:3/,06,,&($(*6+3+0118:7027420:;.-410.844;:**.'+)++/24362/'0*--*,&*,,0<5:74*,*)+-62728113;06,41/3<44333/'(+.04//042355895++*+--,*996)+++,/3643400:8794<1:(7-561+*-*..0+/0:7,035240-'),--)('+)-.)+)),)/(*-4/521;7/054/+,+//052....-13434-,-*.9-,2:8/&&*(.052857(((()88::1:101-0;1868020/1:2/079753+'&&%',*,4-++23878.,.5-6:777.**,++.,1)4+8,3*,-1901+313.1,/.7.00302,)%-+54080,**/**(,*--,,,-.548769;40/++'++36115500,.189:17.**++2/)//197899:850)''17/13602./1:89667626699-7-,1*7-<9:<:::533++&-2,*&*(48/2--,,.1125,.*&)*(+++1%4,-580246)6+:2-73)(+-611..*-,0/1%$&&*))+.38:1,(3''54230-5,7-2./.-,,)++3'5+00,/53757955,/9/-(.275:.8+.*%'&)(/0246286&+,55889931.&-%'(%+)44459757655<6/0/164,+-*,-;3,%*)&(468.-+**-.4168:137:2.705;8<:9::*3502305-2-*1+*)4255775534+4:,+)8,8810-(+3022*&'(*)''',19672)-.-1''(*)58962(-2..8;(*+,/9*),--;989;4:-&(/,9..,5.'266-0:54&.---$%%',9-3201525;78;96510-51,%0&,&,-/45880..6/6962-3-**-/76-9;,,847625822/84437/6-+(-)&'+,,+17(44--/:0:<8877361..8655-/+*).'*1:*.+0())$%&+..+-.19*4:00+19/+98512))')$%$%%$4,$%)+.,),3.8;6&&$('*,/'42236:7889675**3.-,7+'&**$*&''##(*-.232674,0//134695:7*,8/
@82714bf9-8515-4561-a8b0-b065a4d3787b ch=158 read=127150 start_time=2019-12-13T17:31:44Z barcode=BC01 runid=2c9cf7bc05858273f10e7d7ec552fc0bd742dc3e
CGCCCAGTACGACTGCTGATCGCAGATCACAGAAGTGGTAGCGCCTCCCGAAGTTAAGCTACCGCTTCTTTTGCAGCCTCCATGGTGGCAGGCGTGTGTACCGGCCGGGAACCGTATTCACCGTGGCATTCTGATCCACGATTACTGGCGATTGCGGCTTCGCCGGGTCAGGTGGGCGGCTCAATCCGGACTTACGGCGCGCTGCTGCCAGGGTCCGGCATCTCGAGGAGTCGCTTCTCTTTGTATGCGCCATTGCTTAGCACGTGTAGCCCTGGTCGTAGAGGCCATGATGGCTTGACGTCATCCCCACCTTCCTCAGTTTATCACTGGCAGTCCTCGCTGAGTTCCAGCCGGACCTGGCAACCAAGGATAAGGGTTGCGCTCGTTGCGGGACCCCAGCAACGCATTTCACAGCAGGCTGGCGGCAACCGGCACAGCGCACCTGTCTCTCCACAGTTCCCGAAGGCCACCAATCCATCTCTGGAAAGTTCTGTGGATGTCAAGATTAATTAAAGGTTCTTCGCGTTCATCGAATTAAAACCACATGCTCCACCGCTTGTGCAGGCCCAAATCAATTCATTTGAGTTTTAAACCTTGCGGCCATCTCACAGGCAGTCGGCAACGCGCCGATTAAGCTCCAGGAAGAAATACGCCTCAAAGGGGCACAACCTCCAGTCGACATCGTTTACGGCGTGGACTACCAGAATTATCGAAAATCCTGTTGCTCCCCGCTTTTCGCGCCTGACGTCAGTTGTCAGGGGCGCGCGCGCCGCAGTATTCCTCCAGATCTCTACGCATTTCCTGCATACGCGATTCTGCCCCTCTACGAGGACTCAAGCTTGCCAGTATCAATTACGGATTCCCAGGTTGTTAGAGTTTCATCTAACCAACAAACCGCCTGCATGCGCCGCCGCCCAGTAATTCCGATTAGCCTTGCACCCTCCATATTACCGCGGCTGCTGGCGGAGTTAGCCGAAGAATTCGCCTTCTGCGGGTAACGTCAGTAGGCAAGGTATTGCTTTGCCATTCCTCCCGCTTCGAAGACAGCACCCACAGCCGGTAGCGCTTCTTCATACACGCGGCATGGCTGCATCAGGCTTGCGCCCGCATTTATTGCGAAAATGTGCTGCTTGCCTCCGTAG
+
*$%$&#&*'))'*'$))),--$$#&(++).&$*&%)*-,(*-+,+*+.)'&$))2),')))*+&()*&,42+--/,2/-26+-60,-($$*-')'(,'.%'%()+*+3*,(-'$)+,;0./3)-)/--.63'((21-))(*3,+*--.+*$*'&(.(./71((&%**--/,1,*10+(+..0*3-.0,.($%$%'(&'$'$%($%'$%$'*-)(,(&&(&(%%&$%)'%'(/(+30565086+-/44778;394'(+'%()*3110'&(('4++,--))*(%2*79/.+,..**)&++023797003,*186987.4*,/;)(&)(22183.043+++$$,&%,1.5+&(2*,3256./.-,'-'*',2+-4/,.1,6//.,,''33+,/8.((&)'%$%$%&%'')0,-*)+%*&&*1-20/10+/+*,&'$$*)/.((&*('&**)+&*&&)+888262()4-3)-%)*./,05-260,,,.'**')401,//95-*).,+)&($('')05,-.14+$$&%'(*(((*+&',0+089,88/...+-,.5/11*(,#$$$$%+,***&+(&'),-.*$)*,)+'+58*.5,0)%%$$)&+(%'((($&(272-222.'(',(&'%(*()+0/,*-.0*(()))$,*&%$)&3744-.'*,,''&(*.46,0'((+,/./135408,$'&**,107322-42,*-*2+**)'+-10,.++'%&&(-3//'&&**+'&%&&)4,+),.2*%$)'()/(*((%%')()%)(-+)-&55579.(&)%&'../../.+)($*21.($%($%&()-,.470-*-11-(0,*-(%,+4,**&'&)),-0+(((*11'&()%(**&,'**)%,))&&$$'($((,()&&($&&(%(&((,1+1%'%$$&&(&)&)'%*4-110..211380--.0-+')&(()))+3+)*(''$%%%*+&&))+,8713'$%'#&.3,*+0(*&&&&*%$%(,+4/++++.'&*'-,02.+0++201-)+)%''$&')&&(.&(,-+*1/)$)/*0&')%%&'&)(+-)%%&+1')'%&)(%',*,-*+(*.+&)&)()+-5595--%'*2'0,.,3,-*2/)&+%0/&&3+)+'-)*/+(+%'$'&*'(*)*('%(&)
@cec007b0-30ba-4712-be76-1f4665e44164 ch=191 read=264667 start_time=2019-12-13T17:31:45Z barcode=BC01 runid=2c9cf7bc05858273f10e7d7ec552fc0bd742dc3e
CTCCCTACAGGAGGCAGCAGTAAAGAATTTTCGGCAATGGGGAAACCTGACCGAACGCCGCGTGAAGGAAAGAAAGGTTCCGGATTGTAAACTCTGTTATAAAGGAAGAACGGCGGCTACAGAAATGGTAGCCGAGCGACGATTACTTTATTAAGAAAGCCACGGCTAATACGTGCCAGCAGCCGCGGTAATGCGTAGGTGGCAAGCGTTATCGATTATTAGGCGTAAAGAGGGCAGGCGGCAGCAAGGGTCTGTGGTGAAAGCCTGAAGCTTAGCCTGGTAAACCATAGTGAGCGGCTAGAGTGCAGGAGGAAGGGATCGTGGAATTCCATGTGTAGCGGTGAAATGCGTAGATATATGGAGGAACACCAGTGGCGAAGGCGACGATCTGACCTGCAACTGACGCTCAGTCGAAAGCGTGGGAGCAAATAGGATTAGATACCCTGGTAGTCCACGCCGTAGTGATGAGTGCTAAGTGTTGGATGTCAAAGTTCCGGTGCTGCCGCAGTTAACGCAATAAGTACTCCGCCTGAAGTGAAGTACGTTCGCAAGAATGAAACTCAAGGAATTGACGGGGGGCCACC
+
+-6-(&)*(.2/*2-/13/+1-,*'(',463-1967:72-($***10+-/3;1.(-(/71.,()(,*)..'&.0(+)09&'+)$7&&%.0+),*4148124;2+,,/-288165)2..,-&')1.).,+++.*)'/33'-%$+%$&'(')./0(%+--(-.++,+.',/./056160001.'/2,+*)+,'&&,((,.31/70/30345:65+*(0(+02+/5244071(),..,*9:7091)1811/8864213)23/0'0)173140*(,('%,'&&%)/6'893.''''(24%'&')')+,..3930,()'*1-..51153-4/60:44354//004963/25-.2132,14-0*-25/14-62117%6508/-+5-516:9/../'($/(+'&%%'%()**,..+0/9&'),)+42690,..2:81.19-5+('4027:.,*.0//3/($**22,1*'%'(++--/%/0-1-1.3362::99,/*%)+300+63730+*'(*+1282711158452.//1/45*+3.&&%$'$))$(',.193*)*(*&.)(*-(&&)&'()%(-,.24'.861,0.$&"
@68a1c658-4934-4d95-8233-e8ae0730a7b4 ch=90 read=136862 start_time=2019-12-13T17:31:54Z barcode=BC01 runid=2c9cf7bc05858273f10e7d7ec552fc0bd742dc3e
CTCCTACGGGGAGGCCTTATTTGGTAGAATATTATTGCACAATGGGCTGCCAAGCCTGATGCAACATGCCGCGTGTATGAAGAAAGGCCTTCAGGTTGTAAAAGTACTTTCAGCGAGGTGAAATTAATACAGCACTTTGCTCGGTGACGTACCGCAGAGAAACTTCAGCTAACTCCGTGCCAGCAGCCGCGGTAATACGGAGGTGCAAAAGCGTTAATCGGGTATTACTGGTAAAGCGCGCACCAGCGAGCGGTTTGTTGCAGAAGTCAGATAATGAAGAATCCCGGGCAACACAGAACTGTCTGATGCGCAGCGAGGTCTCTCTCGTAGAGGGGGTAGAATTCCAGGTGTAGCGGTGAAATGCGTAAGGATCACCAGATACCGGTGGCGAAGGCGGCCTGGACGAAGACGCTCAGGTGCAGCGTGGGGAGCAAACGAGTTAAGATACCCTGGTAGTCCACGCCGTAAACGTGTCGACTTGGAGGTCGTGCCCTTGAGGCGTGGCTTCCGGAGCGCTAACGCCGATTAAGTCGACAAAGGTACGGCCGCAAGGTTAAAACTCAAATGAATTGACGAGGGCCACAAGCGGTGGAGCGTAATGGTTTAATTCCGATGCAGCGCGAAAGGGGAACCTTACCTGGTCTTGACATCCACAGAACTTTCAGAGATGGATTGGTGCCTTCGAGACAATGAGACAGGTTAACATGGCTGTCGTCAGCTCGTGTTGTGAAATGTTGGGTTAAGAAGTCACCAACGAGCGCAACCCTTATCCTTTGTTGCCAGCGGTCCGGCCGGGAACTCAAAGGAGACTGCCAGTGATAAACTGGAGGTGGGGATGACGTCAAGTCATCATGAAAGCGCGACCAGGGGCTACGTGCTACAATGGCGCATACAAAGAGGAAGCGACCTCGCGAACGCAAGCGGACCTCATAAAGTGCGTGTAGTCAGTTGAGTCTACAACTCGACTCCATGAAGTCGGAATCGCTAGTAATCGTGGATCAGAATGCCACGGTGAATACGTTCAGACTGGCCTTGTACACACCGCCCGTCACACCATGGGGAGTGGGTTGCAAAGAAATTAGGTAGCTTAACCTTCGGGGAGGGCGCTTACCACTTTGTGATTCATGACTGGGGTGAAATCGTAACAAGGTAAACCGG
+
))02136106,(,'$$$&%++''%%%''('*+2)-.-+++.00----$#(((20297333-1)'''(-28,,,.+,-//0)$))(*+*)*-,'/*/*(*38*%&%&)+,4,&+$(%('&$'('+,-)-++*+*$)*+**)*)'&-,-.+2-36'*))*%)+(&'(*%&()/*++01-/56/-+,%.2241/()+'&&*')%&)++,46/*-.-*.+*((&*''&+**,*+%&(.)$'(+)-'*'&)*('+,-1284),+%'(%&,(*5+,./)$),.5,.,,,)((&&$'')')*+&*''%((**+,*+(''%'''*&((00-.*)(('''++*+'*()+*--4()7121300/0331&-'(+/002'*)(()',)%('&'5/3,.-5-,+,+,*-3/.&)101'','&('('6./3-'%((+.2/68+&,,461+%$(&())(+/(.1)),3*'''',)+36;568:54-((,242.3.4**0(-/45/98,184028576,-,,1/%-,&'(%&'0(0))%(&1,.((*))&&$$&'&+).,+)%)*-3+5+706/0)-2.%+%&%)**/04,*(-+('')01*----/2*(,+-3..648<9/85;2**,0)++(*)((--')*-))*+'+**4;8896,4,++22/1-'*,.//,00,,**,0.70)&2(.*1.0,/)&'$%%%%$)()'./),,--&%&&'1,*).+*&)(%$#&((,,/7/1*(((%*,8/97211-'(((**%*%-(/''.,/.1.396-5/00+69.+:0/5;44.2/-.),')(')-).(,-28.)*(++33240%++*/,,+'&&'%&'&*/45++/4353563++,,01/)))*()%&()*./0.2,*&%&%'%(&()+)0+*,''%(),,/17*&'-,*-*+/204.-)+),)&')--&+(1,064422071*-264.,,-+*-&+'.'&,,,/)-&%().+,+--1.**/1-/2(4+202-.0/-+1.--0./*)+,+(+**./)&))2000:5+4449/*-',#&&)())'*,,,-+18,15**--))',0/24:6*''*,72390/05)%(('+()14,-++0032/51:215+)&,.+,,*-*'+1)/174****0934666765383/-/6/-/457:889*5**.*/232
@1ea8d2c8-99b3-4343-9d8f-a0d97a74a485 ch=281 read=103233 start_time=2019-12-13T17:31:56Z barcode=BC01 runid=2c9cf7bc05858273f10e7d7ec552fc0bd742dc3e
CTATTTCCGGTTTTTCCTTGTTTGACTTCACTTTAATCATCAAATCCCGCATGGACGGTTTAGGCCATGGCTTCGGGTGTCAATACTCGTGGGGTGTGACGGGCGGTGTACAAGGCCCGAGAACGTATTGCTGATTCGCGGTCAGCGATTCCAGCTTCATGTAGTCGAGGTTGCGGGCTGTCCGAACCTGAGAATGGTTTATGGGTTTTGCCTCGCGGCTTCGGCGCCTCGCATCGGTACTGGCGCGTGTGGCGGTCATAAGGGGGCATGATGATTTGACGTATCCACCGCCTTCCTCCAGCAGCCGCTGGCAGTCTCGCTAGAGTCCCTGACTTGTAGTGGTAGCTTCGCGATAAGGGTTGCGCTCGTTTGCGGGTTGGCTTAGCATCTGCGACACGGGCTGACGACAACCATGCACCACCGCAATACATCTCGCCGAACGCCCTGCTTAATATCTCTGTTCTTCTCGTATTATCTCTGGGCCTTTATGAATGTCAGAGACCTAGTAAGGTTCTTCGCGTTGCTTGGAATTTAAACCGCTCCAGCATTGCGGGCCCGTCATTGCTGGGGTTTCATTCTTGCGAACGTACTACTCAGGCCAGGTACTTGGCCCGTTTAACTGCAGCACTGAACTTTGACATCAACTTAATTGCTCATCGTTTACGGCGTTGGACTACTTCGTTATCCCTAATCCTATTATTTGCTCCCCGCTTTCGGACTGAAGGCGTCAGTTGCCAGGCCAGATCGTCGCCTTCGCCACTGGGTGGAACATATATCTGCGCATTTCACCGCTACGCTAGATTCCCGTCTCTCCTGCGCACTCTGGCTGCCTGGTTTCTATGGCTTGGAAGTTAAGCTTCGGGCTCACACAAGACCCTTGCTGCCGCCTGCTCCCTCTTTACGCCAATGAATTTCGGATAACGCTTGCCACCTACGTAGTACCGCGGCTGCCGGCGTGGTTAGCCGTGGCTCCTGAAAAATAAAAGTACCGTCCCGCTCCGGCTACCGATTTCCTGTAGCCGCCGTTCTTCCGCTTTATAGCAGAGTTTACCAGTCCGAAACTAGCCTTCTTCCTTCCGCGGCGTTGCTCCGGTCAGGGTTTCCCCATTGCCGAAAATTTGCCTCCCGTAAGAG
+
'.'15(.)%&/-*)''()3(,.*')-.52+,,*(*3(*$&$'&'(1.)#'$($&#%%'*/+$'*01'&**(,*4*.))&((&)%%%'*+1-53*+,))(-'-1+-///2&+.+/-60')&(&,++-#%$$%+**-,-)-0%*$%&*,29.4-)'),-6022457700)+))*$$&)')((),'%%20-,,*,)0.0738:*-/8,,11,)03)/0-*-,/..'*'$'$&'$'$&%%%'%-)('&%**,+(((%'.)-.+2,+287.,03/011048.(''')'*++$(+(122412(+-*'+%$&&$(1.7.,-//00,*-(,/020-'$%%(*)'(%%,+21*000-*&&)(*'&+/4-9,-+./0,77+)/(,(&)&'$$$%%)*-*'%(')-+1,+*221,,*(,-109(3&)&*,-/1&''$#%)*23))$&%&$$&'%&$%$#$$##'(/.-+&%''%(+(#$$$#$$#(%&&$$%%((+0,&+'%%'%(*'%$*&,+***004(/+1/*./+/+/5,*+)'&)&3.*43))%%&(,&%%)#$-$%')&(&$$%%#'&&$#&*+*18,.,07)+2,-(&(,&$%'.+/01%.&)&%'$*%'%$'''&&#(-&'&((5-,+,(3/4,5/08942/*--('&''+'-+),0557772;9+,,)'&($+(&&,#&((%(&+,/*0''.-.882.01),2*).//00)&(+.-+&+%'%(&%(&&'')(/33-4().54:50021/023998<9200+**+/))*&,((,***)(-'&)(*+/3*)(-,)*2'+%$%%(+-01.)**+//*/-((+%($((*&%,565994681:10.0320/.-(&&))*+*,)+/71())+.-','**0,,.7.,2)*,./9/3:-,&'+0))+10'#&&&$),+),+/0&+)///+/*''&&$/1%(.))*()%%)(*,+//401376*)*%(%+.*((3(&$%$%%*(''+/12.+/75(&,*/52-3+%$(*4,3,,+&.**$)-30312-(*,-*00.2/(&&.)$%,,-+/+*'(&((38,',&'$',&'+)')#&%),+3/,**%(),)(('+)*.)%%')&2().&-402:./891+0/,1/--1,*++'#%%&)0'&&()(&(
@807e275d-cb97-4c66-9a8c-0cbe1be4b39e ch=25 read=38036 start_time=2019-12-13T17:31:52Z barcode=BC01 runid=2c9cf7bc05858273f10e7d7ec552fc0bd742dc3e
CCGGTTACCTTGTTACGACTTCACCCCAGTCATGAATCTGAAGTGGTAGCGCGCCCTCCCGAAAGGTTAAGCACCTACTTCTTTGCAACCCACTCCCATGGTGTGACGGGCGAGGGTGATATTACCAGGCCAGGAACGTCCTGCGTATTCTGATCCCACGATTACTAGCGATTCCGGCTTCATGGAGTCGAGTTGCAGACTCCAATCCGGACTACGACGCGCGCGAGAGGTGCTTTAACGCCATCGCCATCTCTTTGTATGCCGGTAGCAGCACGTGTGCTTGGCCCTGGTGCGTAGGGGCCATGATGACTGACGTCATCCCCTCAGTTTATCACTGGCAGTCTCCTTTGAGTTCCCCGGCCGGACCGCTGGCAATAAGGATAAGGTTGCGCTCGTTGGGACTTAACCCAACATTTCACAGCACGAGCTGACGACAGCCATGCAGCACCTGTCTCACAGTTCCCGAGCGCAATCCATCTCTGGAAAGTTCTGTGGATGTCAGACCGGGTAAGGTTCTTCGCGTTGCATCGAATTAAACCATGCTCCACCCGCTTGTGCGAGGCCCCGTCAATTCATTTTGAGTTTAACCTTGCGGCCGTACTCCCCCCAGGCGGTCGACTTAACGCGTTAGCTCCGGAAACCACGCCTCAAAGGCACAACCTCAAGTCGACATCGTTTACGGCGTGGACCTACCAGGATTATCTAATCTGTTTTTTGTTTCCCCACGCTTTCGCACCTGAGCGTCAGTCTTCGTCGGTACGCTTCGCCACCAGTATTCCTCCAGATCTCTACGCATTTCACCGCTACACCTGGAATTCTACCCCCCTCTACGAGACTCAAGCGCGTAATAAGATGCAGTTCCCAGGTTGGGCCAGAGTTTCACATCTGACTTAACAAACGCTGCGTGCGCTTGCGCTTAGTAATTCCGATTAGCAACTTGCACCCTCCGGCAATACCGCGGCTGCTGGCGCGGGTGGCGGTGCTTCTTCTGCGGGTAACGTCAATGAGCAAAGGTATTAACTTTACTCCCTTCCTCCCGCTGAAAGTGCTTTACAACCCGAAGGCCTTCTTCATACACGCGGCATGGCTGCGTGGGGCTTGCGCCCATTGTGCAATATTCCCCTGCCGCCAGGAG
+
61135;35905-+1&')%,47541993,.03,.228-*%$)'()-*'&'''('*--,-7,),1)&*,2.3%*'))*%((+()+*++.+.83+,-/85*/5:7653477;:5-%(-*,)&($-%%'&.,,0,%-'.()$+-1/-/('%)*/.)*++9*()*.8.-,0-,-/28;411+,.7/674-&),-12.6.+/115:39(2+00/565986464,'+)'&'&(%')),,,.2))&+&&'$*+(+'$'),4/;:016-23.+,.)*(&''$&'(),-$&$&'))((+(*&'('%+0042655,-.))&%'+.2334'*(&&()%'.1../;4/*.,)+58645&&('))46917;.,.5-9:772-.0//,/3.10)3,5---5.4-/)*2*+50,&,''*(3)42)0/21/8-+)+,%0,.1/4445677782026/41,'))%++.-3234./+/0:17+%&12*6.;265231/-01646../866258;9:9817)*-1'.(')/.41<::<86737;-1576)#%)&57,.,*'(+,45-/2,*,3.-/71/$-)+-.---1+5/:518:8)0(+14*3+40/4-0/453+.*'*,.99:+/1,3+1-+*(+,43,**+.5/.-222,0*'&%&+)+)..,,.+)-2,+..-+((*)4(,32534562885$')412179311+()'%'%%0)5/8)*5///3;/;/8,30<+-9;4+201/64-()*/5))(',,./03324;965+),$#&$'0,:689*0+'+..682.,-.&&54557621/0,4:/,-/91354426:9:54335,-,12:46214624-,-.147.)%(*-,.)')'012524*4(0/:.+-,+5.924*&,'*)5..*(+06.-*&&'-*-*,2.&*+*/,1..-*.'$'&$$$%'.265;0.-.11,'*'%'00+,.2:966:1.(('*(*2075;676836*&&'&.)*,--'1+'(1008;896968834721141:222986:+/-.)1(&$)*-/)+-.:3/8833/8*+09,5,''0',-/-+,,-.3-*,+.2270799<:24*-%(&''1.225951/*()((+)()0.22/;8*..%,&'(1013*650**(($$)%&)3/,
@8f51c691-21b0-4f37-b4bf-d70f2e49fd04 ch=94 read=216920 start_time=2019-12-13T17:31:51Z barcode=BC01 runid=2c9cf7bc05858273f10e7d7ec552fc0bd742dc3e
CTTGCTCCTACGGGGGAGGCAGCAGTAAGGAATTTTTTTTTCACGTATGGGGGAAACCCTGGCCGAGCAACGCCGCGATGAAGGAAGAAGGTTGGATTGTAAACTTCTGTTATAAAGGAAGAACGGGCGAGCTACGGAAATGGTAGCCGAGTGACGTACTTTATTAGAAAACCACGGCTAACACGTGCCAGCAGCCGCGGTAATACGTAGGTGGCGTTATCGGAATTATTAGGCGTAAAGAGGGGCAGGCGGCGCTTAGCGGGGTCTGTGGTGAAACCTGAAAGCAACTTCGGTAAGCCATAGAAACCAGAGCAGCTAGAGTGCAGGAGAGGATCGTGGAATTCCGCGTAGCGGTGAAATGCGTAGATATGGAGGAACACACACCGGTGAAGGCGACGATCTGGCCTGCAACTGACGCTCGGTCCAGCGTGGGGAGCAAATAGGATTAGATACCCTAGTAGTCCCACGCCAGCAAAAACGATGAGTAAGTGTTGGTTAAAGTTCAGTGGTGCTGCAGTTAACGCAATAAAATTGCTCCGCCTGAGTAGTACGTTCGCAGGTAACTCAAAAGGGAATTGACGGGGCCAGCGGTCGGAGCATGTGGTTTAATTCGAAGCAACGCGAAGAACCTTACCAGTCTTGACATACTCATAAAGGCTCCAGAGATGGAGGGCAGCCTGTGAGATACAGGTGGTGCATGGTTGTCGTCAGCTCGTGTCGTGAGATGTTGGGTTAAGTCCGCAACGAGCGCAGCCTATATCGTTAGTTACCATCATTAAGTTGGGGACTCTATGGCAGAGACTGCCAGTGACAAGCTGGAGAGCGGGATGACGTCAAATCATCATGCCTGCTGACCTGGGCTACACGTGCTACAATGGATGGTGCAGGGGGGAAGCGAAGCCGCGAGGTGAAGCAAAACCCATAAAACCATTCTCAGTTCCGGATTGTGGTCACCGCTCATTTACATGAAGTTGGAATCGCTAGTAATCGCGGAATCAGCATGTCGCGGTGACGTTCTCCGGGCCTTGTACACACCGCCCGTCACACCACGAGAGTTGATAACACCCGAAGCCGGTGGCCTAATACAGGAAGGGACTTCTGTCTAGGTGGGATTGATGATTGGGGTGAAGTCGTAACAAGGTAACCGGAAGATAGAGCGACAGGCAAATCAGGATTGAACACCGTGTCTTCAGCACCAGCAATGGCGAAAAACA
+
&%'&'*+,)+13;8)--183270.../(2-*,..,*('(**+%)*+)')1-)().-2;5--551/0*-06424:)1+%(+1.420,*.*,4/,--(0,34595214.++,0-,3:),)..13&,%+*+)%)*104./+.&++410/2,(')*--2.$$%&+,+/8)(-0+&/7/1-3,+*'&%))446;500//1839/9//1*((%%$,'$(**,1:1.2)/+,/-*3+*297768:-*).0.+*5356150(',&$&''37511.-)*/**.,'/45221))*+))',(&-229.9;333.+63+/*((*+*+,,++*../-*3,)')),*(*).+*/)/)/&$$$$'/1185.08.,-341*)2,,-+,.4-/1.-*()(,4&-()'()+/06.----7/64733244-&(&'&%%()())&('()3280('**692//10.9.%&80.15)'$%,+1307.'-130,*++31.&1,,)'&&('&((..<12%)+10-3:-()+&')-/6665/6/5/5101/,.3-*-.&--/.,1964.-00.8234895+-'(%#$%'-//82(*.+.*1++,2+/7/0*#&'.31**,&*-251239+8,-94;6&'2*-0'/(-'*5-13.,+,(($(*-)*'((/165891)(.31+0.+;)('*++83+')&%(**.4/),(*+-+,.,,3335)-0643/-7.//21/'(*+.00-.0798879.+0*-/,+3/801//*--22+,'($&''*&(%(())).2./-7..8/..-/70--/,/.2,5471.+.(//-.%,)42203-12**+0.,255-))&))+.2-2332///,1)*12::9:31/+'%$&'/.999668-+()),76604273491//,*25'4)-),(+/-01+3(+5670/,+(),.(,0:;733+%&+-24.047942:/2708'6)(6(%'',1.')--/49'&'((*.0.-(,/5050,++*,2013.*-.%2,&.()52)++++88/2*-*(')&)/350*.466-3,'*./-0/38519+*--+,+.-%()&'(),6/01680).-,),+*-88863/5('*%%$&&+1+*-0--*)-)+**+*&&--3;:505*(()).20)35,1+,*++.655554+3-4876620/-,))'(&'),.)+55*(&&'&*.(.''*-+-.'%&#%#&%''(,)..-+.+7*&+'&%%%&%&&
@249e5e7c-9552-411d-95e8-bcf2b1fda84e ch=412 read=116849 start_time=2019-12-13T17:32:12Z barcode=BC01 runid=2c9cf7bc05858273f10e7d7ec552fc0bd742dc3e
CCGGTTACCTTGTTGCGACTTCACCCCAATCGCTGACCTACTAAACCGCTGCCTCTGCGGTTAGCTCACGGACTTCGGGTATTGCCAACTCTCATGGTGTGACGGGCGGTGTGTATTACAAAGACCGGAACGTATTCACCGCGACATTCTGATTCGCGATTACTGGTAACTCCCCAGCTTCATGTAGGCGAGTTCAGCCTACAATCCGAACTTCGAGACTGGCTTTAAGTTTGGCTCCACCTCGCGGTGTGCATCTCTGTACCAGCCATTGTAGCACGTGTGTAGCCCTACACATAAGGGGCATGATGATTTGACGTCATCACGCTTCCTCCTGGTTAACCCAGGCAGTCGCTAGAGTCCTCAACTTAATGGTAGTAACTAACGACAAAGGGGTTGCGCTCGTTGCGGGACTTAACCCAACCTCACGACACGAGCTGACGACAACCATGCACCACCTGTCACCTTGTCCCCGAGTTCCTCGATTAAGAGTAATGCAAGGGATGTCAGTGTAGGTAAAGGTTCTTCGCGTTGCTTCGAATTAAACCATGCTCCGCTACTTGCGGGTCCCCGTCAATTCCTTTGAGTTTTAATCTTTGCGACCGTACTCCCCAGGCGGAATACTTAACGCGTTAGCGGCGGCACGGAAGGTGTTAAACCCCCACACCTAGTATTCATCGTTTACGGCGTGGACTACCAGGGTATCTAATCCTGTTTGCTCCCCCACGCTTTTCGAGCCTCAGCGTCAGTTACAGTCCAGAGAGTCGCCTTCGCCACTGGTGTTCTTCCTAATCTCTACGCATTTCACCGCTACACTAGAATTCCACTCTCCTCTCCTGCACTAGATAACCAGTTTGGAATGCAGCGCAAGTTGAGCCCGGGTTATTTCACATCCACTTAATCATCCGCCTACGCTCCCTTTACGCCCAGTAAATCCGGATAGCGCTCGCCACCTACGTATTACCGCGGCTGCTGTACGTAGTTAGCCGTGGCTTCCTCAGCAGATTACCGTCATTATCTTCCCCAAAGACAGAGCTTTACGATCCGAAACCTTCATCCTCACGCGGCGTTGCTGCATCAGGGTTCCCCATTGTGCAATATTCCCCTGCTGCCTCCCGTGAG
+
88271901607-0.%*.,24-,)-,+)++183/,++1.''&%,.4/./23767,*(&'03.7.---+&)/1*/15233-(./60118/.+,)**0/0--+-)11934/74550.&,)$*11+',,512*2-'*'08456:,00/656855679;8676619./)&%&&%%(021***,/818:9955+,+&-/8215850020:42()/.'&/&'(-/456714;133+-;4.8244:67:0269388.4/3250/./0676;,*-9./8-+***%)*/.3.,0129-*&-*,...4,13,44**+++76:9///0234/0&+%)1/48.7,)-2042.1*+),43000/,.02.223385415+,.+.-/40+&&''',+&+,,24:)/480.5-+*.03.7/--.5+-')),).'%)*)'+,0//./.4-+4222/3569969;02.)*06/6730///7.6.-.:79*&%%,./6564247/+)),-.;11,8./791:983&&%'''+-,.7(0+41/5;702+0,*+121.,*+-2:6.:/22888:5562+,-,(-.30479/24772333&%.'+065:</./+*',/,-0129-0...7;</33:884150+/.5/72652/:*--))+(/,*+*)%')'**,,,31.868-*+5271017:;<;886451+(+*6-/065766668*9:0//66514.-**+.;50153994-,,,*/35-5.05985544657:.15212547/.,++.,-1005;2;:9;<66171213833/6)%+.,-;:::;9:76;5204:38822001/)/,+<19555540--./3,++)((*'+286;3;243<<..+()--+&+(++*)*.,,,5,(*'$)*'*90/...06+#'*&/,./32;747;87988807-+4.+,30<.++26;.,2*7-7;1/0--6/68;66:777060+9*+86442/+,-,/))0014380'%)+,.0301-0()+)$)%(&0&$+748815622/63.:;*5:8036/--..3;812-./0('32-/1.4289712.+-,.1:783<222323351897200572+.9/6232;2221332+)+-5547.6/*+,(&(
@b877a25c-daa7-49ee-adbd-19af970e19de ch=213 read=260197 start_time=2019-12-13T17:32:11Z barcode=BC01 runid=2c9cf7bc05858273f10e7d7ec552fc0bd742dc3e
CCTACGGGAGGCAGCAGTGTATTGCACAATGGGCGCAAGCCTGGTGTCATGCCGCGTGTATGAAGAAGAAGGCCTTCGGGTTCAGCAAGTACTTTCAGCGGGAGGAGAGGGTAAAGTTAGCCTTTTAACCATTGACGTTACCCGCAGAAACACCGGCTAACTCCGTGCCAGCAGCCGCGGTAATGTACGGAGGTGCAAGCGTTAATCCAGGTTACTGGGCGTAAAGCGCGCACCAGGCGGTTTGTTAAAGTCAGATGTGAAATCCCGGGCTCAACGGAACTGCATCTGATACTGGCAACTTGAGTCTCGTAGAGGGTAGAATTCCAGGTGTAGCGGTGAAATGCGTAGAGATCTGGAGGAATACCGGTGGCAGCGGCCCCTGGACGAGGCGACGCTCCAGGTGCGAAAGCGTGGGGAGCAAGCAGGATTAGATACCCTGGTGATCCCACGCCGTAAGCGATGTCGACTTGGAGGTTGTGCCCGCTTGAGGCGTGGCGCTTCCGGAGCTAACGCGTTAAGTCGACCGCCTGGGAATTTTGACCGCAAAGGTTAAAACTCAAATGGTGGCGGGGGCCCGCACAAGCGGTGGAGCATGTGGTTTTAATTCGATGCAACGCGAAAGAACCTTACCTGGTCTTGACATCCACGGAAGTTTTCAGAGATGAGAATATTGCCTTCGGGAACCGTGAGACAGGTGCTGCATGGCTGTCGTCAGCTCGTGTTGTGAAATGTTGAGTTAGAAGTCCCGCAACGTACTTATCCTTTGTTGCCAGCGGTCCGGCCGGGAACTCAAAGGGAGACTGCCAGTGATAAACTGGAGGAAGATTAGGGATGACGTCAAGTCATCATGGCCCTTGACCAGGGCTACCACGTGCTACAATGGCGCATACAAAGAGAAACGCGCTGACCTCGCGAGCAAGCGGACCTCATAAAGTGCGTCGTAGTCGGATTAGGTCTGCGGCTCGACTCCATGAAGTGGAATCGCTATTGTCGTGGATCAGAATGCCACGGTAGAATGGATTCCCGGGCCTTGTACACACCGCCCGTCACACCATGAAGTGGGTTGCAAAGAGTAGGTAGCTTAACCTTCGGGAGGGCGCTTACCACTTTGTGATTCATGACTGGGGTGAAGTCGTAACCTGCTGCAAGGTAACCGG
+
++)*+-60*.3+.45)+-)+.-3/-*.1:::52/-.2803.&'()$&()*,780//,,-*--,.*-,'+*,-6/212/552+('&(+)%&%&(+)'&)*,4.*,*(&(.1**/9**60/%(&%%%$'%',027113/9.-37.+,,%(*((/0,)*($'&)*064767946965750-+,**'*&+,-*1,*+*,2:;8:9/:.8-2((+&+,-.55;;997790-,,*&)%(*+574'68;;64:42)+,-0249361062--,2*4897.($&%('237443//+**,-;:49).*%%%)&)**+,+,,,)/-,1,).-+2/--7:96./..252./7/,/2321-)&--//./.2+1.-/32772/)$'+--+37-)/174/(&+)+*%(*-.4()286.-+*,-*+/1004,)(+19'2++(%-*,-/2116(%%*'&'0-10),/34++*/$**,,-:94*,*,/,,-,/2+.-35.%&)%)).01550,-'(&')(,,,--029/110/5/3+/30/60.2.&''&')/36,+'1*-297,-7.91<:21886:7222,.*)(39;02:&$%$&))')-:897.///0*,,0+6:.4/5./*-/0021-,,./6('+44.9-,6:63)-/.5.-.565--.21,0++4;7-*(((*--20176.8..7:4:92;:3;4955,,,-4,33355665864733488798445579:87;5.-4://1084*0/0,(+&&)70))/0('$%&(*-./2+-2-*.70412&5172/)1+22-45*0-0797-,-1&))-4407.-./023;75442*+(*(($,%&198375672220../0698456349.*,(+0<6:766300,$+*4554-./2..75-0.,.652,&)%*.)(++''%*+679:69771678,//:77899872:--.47997577847,.'5(*.636521%.-//0/155802.'+'&,/.*+4++'&+.,//+/-.354/*+645:9475;:71+/*&)'090:.08291626620--(+)(++-)344410*'&&%%'((+.*5(,,6,%('(-,1.-+*,,6-68675'2*%&,+.*.0314-)).()'(+04:6+)**+,053)*)++*,32241,+(')')-140923::924
@ce4df421-3944-45fc-8dfd-46b335d6a463 ch=454 read=101450 start_time=2019-12-13T17:32:10Z barcode=BC01 runid=2c9cf7bc05858273f10e7d7ec552fc0bd742dc3e
CGGAGGCAGCAGTGGGGAATATTGCACAATAGGCGCAAGCCTGATTAAGCCATGCCGCGTGTATGAAGAAGGCGCTGGGTTGTAAGTACTTTCAGCGAGGAGGAGGAATTAAAGTTAATACTGCTCGTGACGTACCACAGAAACACCAACTAACCGTGCCAGCAGCCACCGCGTGTAATACGGGGCTGGCGTTGTCAATTACTGGGCAAAACTTTGACGTTTGTTAGTCAGATATTGAAATCTGGGCTCAACGCAGAACTGCATCTTCTGATACTACAACGATCTCGTAGGGGTAGAATTCCAGGTGGCGGTGAAATGTAAGTAGAAGGTCCTGGAGGAATACGGTGGCGAAGGCGGCCCCTGGACGAAGACGACGCTCAGGTGCAGCCGTGGGGAGCAAACAGGATTAGATACCCTGGTAGTCCCGCCGTAAACGATGTCGACGGAGGTTGTGCCCGCTGAGGCGTGGCTTCCGGAGCTTAACGCGTTAAGTCTACGACCGCCACCAAGGAGTACGTACCAGGTTAAAACTCAAATGAATTGACGGAGACCGCACAAGCGGTGGAGCATGTCGGTTTATTCGATGCAACGCAGAAGAACCTACCTGAATGTGACATCCACCCCGGAAGTTTTTCAGAGATGAAGTGTATTTTCAGGAACCGTGGAGACAGGTGCTGCGGCATCGTCAGCTCGTGTTGTATTGAAATGTTGGTTAGAATCCCGCAACAGGCATAACCCTTATCCTTTGTTGCCAGCGGTCCGGCCGGGAACTCAAAGGAGACTGCCAGTGATGCTGGAGGAAGGTGGGATGACGACAAGTCATCTGACGCCACGACCAGGGGCTACCGTGCTACAATGGCGCATACAAGAAGCGACCTCGCGAGAGCAAGCGGACCTCGCCAAAGTCGTCGTAGTCCCGGATTGAGTCTGCAACTCGACTCCATGAAGTCGAATCGCTGAAATAATCGTGGATCAGAATGCCACGGTGAATACGTTCCCAGGCCTTGTACACACCGCCCGTCACACCATGGGAGTGGGTTGCAAAAAAGAAGTAAGGTAACAACTATTCGGAGGCCTTACCACTTTGTGATTCATGACGCAGGGTACGAGTGCTACTAACAAGGTAACGGAGAGATAGAGCGGCGACAAACCCGTAGGTTAACACGAAGACACCATTAACTTTTCTTCCTTTCCAGCAATACGTAACCGTA
+
)&/&)-,,-1033/-1+)1.*7++*...55',363677*06((&($)($)+00-6;53.**+,*+0+(,,+%-&'*'+-&&$%).&)+,-52/+/.*$0*'+-*((*)*'6:0+17553&)%$&)*()'''$$$(((*)'+($%#&&'&//.)))*,.1742--%3+&+()**'&&(,*,-+,-'#&&'))&(%('&%'-(,')((&(*)%(%&#&##%+..-233(+.,*//')(',0,*+'+-()+4-%,#%#'*1.+)+))%+./*),///2,,--)%&,,()+/&-05,42'+*).***++))+*)15*-6+*%$%&'*+*))*+*,*.1.,,'-)((*&((/***.1&/*.+583+*0/*+*(.)+.31,%&'))+.+/-,,-)-.+)+)(+-04(/+,,%5'(&,*-/96..7453.52)(//3348.,*(+)21/..),(+(+.)/-18/')%*)470555844/6,*(%''',,1.-.+.-1+/03&%&'*76791+1+0.('&$&%,*)(*&()1-35<;678:3::.,./1.,+*)+$((,-(,)-+-/1-3+-+'*-.0,('-,/;8.+412-.-..*/)(%$&(&(+)'(&+//.1,(%%'&/0298*2+(&-..-*(08<0*40101211*))(&#&()/,&./*(143,+-'(-*'($($&'$$%$'(./2573367:62104,.',*+48811.7,,*,,&(&)/&/(-++*%'%'%%.1-.')((+9&&4,04;66/-+-/3213/*/+).+(+)+410&3,)**-272-&**+./***/+*/,*3...*0.-&*$*$#).2*,/-.*%&%+$(((*-/39)62((/'%'&&+-28278<93/.-...-,0-&(((*-2374947..-,+2*-'+.4/21-1$''47.),'(+1.+*+3,0((+&,(&$))+43.+/++-/-.30++,+)/)*-%%'++(&)&((')3:574960/-))&-*/346,4+5144:878339/5-&-.2.,2/0.0-,+-0.051-++*+,.6198;2+***-./4./-460-)%')())&(&')&(')%%%140*1)1*)&'((.(#'%%%&%'(/01+,0/1/1*/($)#'&(&(*64*(&%'+47.5*.543-,('&)'-)&)*()(()+-*'+)$%)'0228450((',*()/),-))+1-//75*/49/('()-+--+2)&$%&)(+%%$#%
@f76ccdd4-0543-424d-8617-d5cec6026153 ch=188 read=230314 start_time=2019-12-13T17:32:19Z barcode=BC01 runid=2c9cf7bc05858273f10e7d7ec552fc0bd742dc3e
TCGTTCGGTTACATTGCTGTGGTGCTGAAGTTGACCGATATACATTGTTAACCTACTTGCCTGTCGCTCTTCCGGTTACCTTGTTGCGACTTCCACCCAGGTAGCGTTCCACAAAAGTGGTAGCGCCCTCCCAGTTAAGCTACCTGCTTTTGCAGCCCACTCTCCCATGAAGATTGTGACGGGCGGTATTATTTTAAAGGCCGGGAACGGCGATACGTGGCATTCTGATCGATTTACTAGCGATTCCGACTTCATGGAGTCGAGTTGCGAATAATCCGAGCACTTTATGAGGGTCCGCTTGCTTTCTCGGTCGCTTCTCTTTGCAGCGCGCCGGTAGCAGCACGTGTGTCCCTGTGGTCGTAGGGGCCATGATGATGACGATCATCCTTCCCTCCAGTTTATCGCTGGCAGGTCTCCTTTTGAGTTCAGCCGGACCGCTGGCAACAAAGGATAAGGGGTTGCGTGTTGGGACTTAACCCAACATTTCACAACATTTTGACGACAGCCATGCAGCACCTGTCTCACGGTTCCCGAAGGCACGATTCTCATCTCTGAAACTTTGCGTGGATGTCCAAAGACCGGGGTATTAAGGTTCTTGCGCGTTGCATCGAATTAAACCACATGCTCCACCGCTGAAGTAGGCCGACGAATTCATTTGAGTTTAACCTTGCTTGCGACCGACTCCCCAAGGCAGCGGTCGGCTTAACGCGTTCGGAAGCCACGCCTCCAGGGCACAACGCAAAATCGACATCGTTTTACGGTAGTTCAGAGTTATCTAATGTTTGCATACGCTTTCCGCACCTGATGATCAACTACCGATCAGGGGCCGCCTTCGCCACCGGTATTCCTCCAGATCTCTACGCATTTCACCCATACGCAGATTCTACCTCTACGAGGACTCAAGCTTGCCAGTATCGAGATGCAGTTCCCAGGTTGAGCCGAAGTTTCCGCATCTGATAACAAACCGCCTGCGTTGCGCTTTACGCCAATTCCGATTAACACCCTCCATTACCGCTTGCTGGCTGGCGTTAGCCGGTTAACTTCTTCTGCGGGTAACGTCAATGAACAAGGTATTAACTTTACTCCCTTCGCACTCCCCGCTGAAGTTGCCTGGCCGGGCGCTATTTCATACGCGGCATGGCGCGTCGAACTGCGCCCATTGCAATACTTCCCCACTGCTGCTCCGTGG
+
%$%*.1'-1+*+*+0+.-/+*-212)**'%,(&')%'(),)%$(-50/5-2.5.(('&%'-+-10.)+(+*33)'18(*539.19%),(-,/$&&-,)$)%%$$$')')&')-45)-,,4++*..16./(*($++++''),,6/**+*.1')*)%+1+%'()*/70)2+)()$,+.//23.24/-*.(*1',&%$)-+3836+7/2+-&'$$&(%(),0822.9/-,0,0(*+2*'')*,04089740-++0,)0/.***',,+2+++)&'%')&*&&$&(%)$'))-/*+/**/)()1+++.-3./,*,2,++0,03+35,$)&')'*&)%%%&#''')*$+*.++&%(+**(,*3/335(.47118330/0..10/)))+,1688.316)(,+&(3/('22+-%%&&#())&()(156&($(*+(#(-1/8//+*+.,-)*+.-+&*)22-*00.*'*()'&)-1.42.*))-(,,*,03/19/+'())(')-34,'(,-1--/4&/$($(((/,'(*6,-+,,656/.**++-+.))$'1,3132651-$$++(,*0*%%*,385863:'7/*+*+('')''&**--,62:+-.'&+.-*5++,.0''+1,;;552+)*-0335.-2*%&)%$&'(),.+2+*4)-(/,2+06.*(,392.1//)*&%)%%%))5+($'(.-5++)+()%*'-+,(*'()+0.30+(++)+,('%()'(%*''*(%,-)''-3/1'&)/2(,///44,+(&)4)%&%''#')''($*$05030*,3.*/3,&&$%$)$+/99.+'(+08**(+%%+(%$(+/1543+7%+76155,)('+(*,0.50)--,.12.-2+,+111121.12513;7.+*/,&''+&,'(*1;63-2-(*')4,))1,05/,)&'*:004&(-+-/.(()/014.7-/,-)-05.($'/*''&('/*-*(,014-.&'0**/12./016/./0,()*-)(()'../2076:2/(*3+,%%$+,+)+&''*)2/'%((&%(*(&#$(#&(('',+''+&&&((314;996246(),/*,-,1(*%-&'--'&(%+(0*-166)+-50)+8+&*%)*4-5/+.5,&&&)((*&&*+01(+((%&*&'),+))((*-271,0'&&$%(-5,+*)1+0+18,)1+&'&'''(0*275.'&)%&%%&(+-')%(
@3d99c54e-69d5-4e02-a59f-c02ec52a58e4 ch=409 read=75786 start_time=2019-12-13T17:32:32Z barcode=BC01 runid=2c9cf7bc05858273f10e7d7ec552fc0bd742dc3e
CTCCTACGGGAGGCAGCAGCGAGAATGGTGCACAATGGGCGCAAGCCTGATGCAGCCATGCCGCGTGTATGAAGAAGGCCTTCCGGGTTGTAAAGAATACTTTCAGCGGGGAGGAAGGGAGTAAAGTTAATACCTTTGCTCATTGACGTTACCCGCAGAAAGAAACACCGGCTAACTCGTGCCAGCAGCCGCGGTAATACGTAGGTGGCGAGCGTTATCGGATTTACTGTGCCAAAGGGCGTAGGCAGATGATTAGTGGGATGTGAAATGCCGGGCTCAGCTTGGGTGCTGCATTCCAAACTGGTTATCTAGAAGTGCAGGAGAGGAGAGTGGAATTCCCTAGTGTAGCGGTGAAATGCGTAGAATTAGGAAGAACACACCAGTGGCGAAAGGCGACTCTCTGGACTGTAACTGACGCTGAGGCTCGAAAGCGTGGGGAGCAAACAAGTTAGAATGCCCTGGTAGTCCACGCCGTAAACGATGAATACTAGGTGTGGGGGTTTCCAGCACCTCCGTGCCGCCATAGCACATTAAGTATTCCGCCTGGGAGTACGGTCGCAAGATTAAACTCAAAGGAATTGGGGACCCGCACAAGTAGCGGAGCATGTTAATTCGAAACAGCGCGAAGAACCTTACCTACACTTGACATCCTTGCATTACTCTTAATCGAGGAAATCCTTCGGGGACAAGGTGACAGGTGGTGCATGGTTGTCGTCAGCTCGTGTCATTGAATGTTGGGTTAAGTCCGCAACGGGCAACCCACTTGTCGTTAGTTACCGCCACCATTAAGTTGAGGACTCTGGCAGAGACTGCCTGGGTTAACCAGGAGGAGGTGGGGATGACGTCAATCATCACGCCCTTATGTGTAAGGAGCTACACACGTGCTACAATGGCTGGTACAGAGATGCAATACCGTGAGGTGGAGCCAAACTTTAAAACCAGTCTCGGATTCAGTTGTAGGCTGAAACTCATACATGAAGCTGGAGTTACTAGTAATCGCGAATCAGAATGTCGCGTGAATACGTTCCGGGTGCTTGTACACACCGCCCGTCACCATAGGGAGTTGGCAATACCGAGGGTCGTGAAGCTAACCGCAAAGGCAGCGGCCGAAGGTAGGGTCAGCGGTGGGGTGAAGTCGTAACAAGGTAACCGGAAGATAGGTGACGAGCAGGCGGTTAACACAAAGACACCGACAACTTTCTTCAGCACCAGCAATACGTGAAAAAAGA
+
,,/4),226+)-*12672320('*.*'$,'(()*7.09/...550034446453/7:7:6992//0/0.0241)-+--34617(385173327*%&&(')3/:2-/..38*'.,..,2/&'(2:40,4*2*--/79/.6782150/133635<657-,0.,$*(&(*.0.-,-/.,-1/05;;950//9,)+)+-811/2./236369613*+/26/+*-*&:3*'(&&&#$%+1*--)(+:281.&+,./,--%*)-3:7702,*/++',+.0233/.%*-+-,('&(&%),256'753678422//043-.*,+--.7-(+)/1*,+*.,).)0-0.'()0666111086/53.,1299*+,//2/6718/062++*--1462;4.+.*&*.+++)(*&'779:7704.,,.-../-,(**,,/*-1.*25/30:.)-./-%&&&+(+)'('/)284///))*.4,)-.1/*-16+1.*,/3860/.(-21331588,0;9/),&--/104002126.16.0'')*,3393,1126972-141450')*+4463/./+*(*/+752-12.7),')%*$,+,0(,/.)*)-)''()-,--(+,6,*(&'3*4+,-,(((%('**//+/,4606//6.,+*,,0112617-*/,,,//..2-4-7-44,+)(),*(..)78.(64,30-*1+-.5*5-,4976678739:-.7666%')*155465%0&%(()+3:4<09/1'()++'*4)4)*&)(*-7-%&+*.///6/+)0*))'#0*03222625,3.,,16120.)')((**++544495796190703170-0.+*-+06;83,+,,+4238034:705-58++,--56.,+'0/,013..**'+*//2650230-7722**+1,*-(*.3.:///;::83-1.,48...315+-5;/5<<559)55506&/$9+6'3+7-.,,/,--091+*)%%')+-5-2)+**,%(7++,-,).*+-,+.+-////204657603*'-143//,.-6('*))'*.1+-*+.--4<77<441323077-)51.,4,)&&*))*01&&(-')/*/.&%$%'03364034(++)+131924030-4-,/9000-...-1/470/.40-.5450+)-7*3-11320-20*00*(')*111112*'&$*+032214528,)*+-1856/0.+198,7<960555;4323300313*%(,*+)"&
@68a022da-0505-484d-9b92-aab56d8ec455 ch=70 read=144740 start_time=2019-12-13T17:32:58Z barcode=BC01 runid=2c9cf7bc05858273f10e7d7ec552fc0bd742dc3e
CAGTTACGGTACGACTTCTACCCCAATCATCAATCCACCTTAGACGGCTGCTTCCTTGCGGTTAGGCCACCGGGTGTTATGTCTCGTGGTGTGACGGGCGGTGTGGCACAAGGCCGAGAACGTATTCACCGCGACATGCTGATTCGCGATTACTAGCGATTCAGCTTCATGTAGTGGTGCGGGCTACAATGAACTGAGAATGGTTTTATGGGTTTTGCTTCACCTCGCGGCTTCAGCATCTGCACCTCCATTGTAGCACGTGTAGGTCATAAGGGGCATGATGATTTGACGTCATCCCGCCTTCCTTAACTGTCACTGGCGGTCTGTGCGAGTCCCAACTTAATGATGGTAACTAACGTGGGGTTGCGCTCGTTGCGGGATATTAACATCTCGGCACGAGCTGACGGCAACCATGCACCTGCCATCTATCTCATATAGCTATCTCCATCTCTGGGGCCTTTATGGGTATGTCAAGACCTGGTAAAGGTTCTTCGTTGCTTCGAATTAAACCACATGCTCCACCGCTTGTGCGGGCCCCGTCAATTCCTTTGAGTTTCATTCTTGCGAACGTACTACTCAGGCGGAGCACTTATTGCGTTAACTGCAGCAGGCACGACCAACACTTAGTACTCGCCGTTTACGTGGACTACTAGGGTATCTAATAATCCTATTTGCTCCCCACGCTTTCGGGACTGAGCGTCAGTTGCGAGCCAGATCGTCGCCTTCGCCACTGGTGTTCCTCCATATCTGCGCATTTCCTGCACTACACATGGAATTCACGATCCTCTCCTGCACTCTGGCTGCCTGGTTTCTATGGCTTACTGAAGTTAAGCTTCGAGCTTTCTACAGATCCTTGCGCCTGCTCCTCTTTACGCCCGTAATTCCGGATAACGCTTGCCACCTACGTATTACGCGGCTGCTGGCGTAGTTAGCCGTGGCTTTCAATAAAATTACCGTCACTCGGCTACCATTTCCTGTAGCCGCCGTTCTTCCTTTATAACAGAGTTTACAATCCGAAAACCTTCTTCCTTCACGCGGCGTTGCTCGGTCAGGGTTCCCCATTGCCGAAATTCCCTACTGCTGCACCCGTAGGAG
+
6&/50&)((-)./4856-)$%05/.4035999;,-3+,7/7///2*,*'')7.1*,*+,7826,-676108.:765170/)-+**,..788324769540765/0,)),48-764.,.,40-5132/.4:+/3458989;334;23342622/1//.0-20.'$).2/-/-/-&3&('((+,'))'%&%''+01+.'+)0,30;;9)*+,;8,67/(*,3046:775.7,+15,%&'$(*1..-.1''-,,6''$++,00(''%(742,(+1)58.169344425<70).--.22;7,-67898-/,-(),,./),+4+()&*11.-'&''*,263+1,-10403475644432281*()+3.//..467988;470:4,%%('3+1342,0)&*/0,(,,,,-35&74.5;5/-,&(''&&$&&%$#')+((++-5/..-.46673775654495663<;34,+.--1667.7067962665:'0,9;99.-)*)%-274,-+6*;;624..)326779340./3/233725060/)%(0,31435.:50024;9224;09/..-.7846114(00014564/,-+,./0,2/)*),,8-4,+*&&'%.++%''+,.210,+1**,22355%%&(,3.(+*(+7486268512+++,++*1,-3025-/.82-/-987,,.-*/:.,/;:422145,++,-727.-&&)+2,./04.-)'(*(..02:758:::7906),57443411&-*-.0;8.%%$&&),++,,-07433,,+%&(*,192101/-+.,..--%--44:947:8<555360.,,1*.35.3..861./1.,)))+.53,+(%('027,/,,./195000/91/3:11:436)'.356;82848.3*++31613;/-8+.04771:.0.104/01-'---('&,/.-/02+)-*(+/*',1,15,()/,1:68923664966596+/-/25/.*(*)/+1-*+)#$%+,*3.**030-),*0:8046:54.,,4863:8<99<5229756452:883/---/5973108.60,8:0).+,9:/1,2*-11('*-0.*%%'&-3+*517-,,
@704873e9-ee26-4a95-a03a-7934c70d3550 ch=235 read=128435 start_time=2019-12-13T17:32:57Z barcode=BC01 runid=2c9cf7bc05858273f10e7d7ec552fc0bd742dc3e
CCGGTTACGCCTTGTTACGACTTCGCCCCAGTCATGAATCACAAAGTGGTAAGCGACCCTCCCGAAAGGTTAAGCTACCTACTTCTTTGCAACCCACTCCCATGGTGTGACGGGCGGTGTGTACCGGCCCGGGAACGTATTCACCGTGGCATTCTGATCCACGATTACTGGCGATTCCGACTTCATGGGTCGAGTTGCGAACTCAATCGGACTACGACGCACTTTATGAGGTCCGCTTGCTCTCGCGAGGTCGCTTCTCTTTGTATGCGCCGTTAGCAGCGCGTGTGTAGCCCTGGTCGTAAGGGCCATGATGACTTGACGTCATCACCTTCCTCAGTTTATCACTGGCAGTCTCCTTTGAGTTCCCGGCCGGACCGCTGGCAACAAAGGATAAGGGTTGCGCTCGTTGGGACTTAACCCAACATTTCACAACACGAGCTGACGGCAGCCATGCAGCACCTGTCTCACAGTTCCCGAAGGCGCAATCCATCTCTGGGAAAGTTCTGTGGATGTCAGACCAGGTAAGGTTCTTCGCGTTGCATCGAATTAAACCACATGCTCACCGCTTGTGCGGGCCCCGTCAATTCATTTTGAGTTTAACCTTGCGGCCGTACTCCCCAGGCGGTCGAGCTTAGCGCGTTAGCTCGGAAGCCACGCCTCAAGGGCACAACCTCAAGTCGACGCCGTTTTGCAGCGTGGACCGGTATCTAATCCTGTTTGCTCCCCACGCTTTCGCACCTGAGCGTCAGTCTTCGTCCAGGGGCCGCCTTCGCCACCGAGCATTCCTCGAATCTCTACGCATTTCACCTTCACACCTGAATTCCTACCCCCCCTCTACGAGACTCAAGCTTGCCAGTATCAGATGCAGTTCCCAGGTTGAGCCGGGAACTCACATCTGACTTAACTCTGAGCCGCCTGCATTAAAGCACGCCCAGTAATTCGATTAACGCGCACCCTCCGTATTACCGCGGCTGCTGGCACGGAGTTAGCCGGTGCTTCTTCTGCGGGTAACGTCAATGAGAGCAAAAGGTATTAACTTTGCTCCCGCTTCCTCCCCGCTGAAAGTGCTGGCGAAGGCCTTCTTCATACACGCATGGCATGGCTGCGTCGAGCTTGCGCCCATTGATACCAATATTCCCCACTGCTGCCTCCGTAG
+
681231(.()(((+.3+00&-./+&08<3,59322008300/0;8-/271(&&'&$'1.-10)++0(+*1-3-/0/058,-13:*/21+0291<3/0/18.,/.')*+,34*/72673//+0--+,+/+*))*(,0,523;723569585564:510-1)'('%2*122&3244;:600+23;4893/'()((,.1+,(*6749,;1:)8-842.2.44.'*26,,74.2.,.3-.-/,,++./-..'))/014463654;812346::;;)5-)+))--',03..,+-04<501843370(.7:851/-,((,,,/-.299:941+/44466*-)*+<966868666314620.)*-+)+14363.'0/158:;963239457,28)21()7++.5+,'((*675560)323555044+4646-:-006665-/--)+)*))((,117:798401002:5660(..0-18-4-((+0)/0,7.;1;979642118(17656<77769;;:467./189,5-,02-5.;99<735406/.,//'&//.28&66/0//0/,-(,.-,--)/0.3908;91,.37:7;6-597*-,/0:;/631420114-0..,-)/69./27:5651)%$''-,**)**.***,+7&.(((-/-11150/+*/;5222262703*2).2,)*%(-./78*&.'*0/14:+-'('%%'((,0.///01;5/02158.)-.-5:-,00/28*+-6::::8897/**&(/*+251/.62643444:;587-$('$')*++.%%.//;:;:900.-:2/(('%+&')+566+*,1+0(()223584/311).++06649)-,-/403:,-3015()-.-;)98;16-*-60;0..0*(/+$&(*)'%&)0142.2-.'%$%$&('/.&4/645%3*0+'&(+-,2.()024185-)*,100+*)&*'.76179,3-4..9822/91105730.(-)/&*02./1949:456;58:66787:4..786771./+)(&+./<4**.,*0.0)'+.,(,-20-%+.191-44.,.12-+3/(/$%&$%-()*2+566<79:8&)),)3-.&&&'&,-096/..%('&%%'(3,232<6'0)&&1-142622261:95+/**)))/3.69.128
@2a608b02-81c3-4475-9339-845cf6f4d707 ch=180 read=224151 start_time=2019-12-13T17:32:57Z barcode=BC01 runid=2c9cf7bc05858273f10e7d7ec552fc0bd742dc3e
CAGGGAGGCAGCAGTGAGATATTGCACAATGGGCGCAAGCCTGGTGCAGCCATGCCGCGTGTATGAAGAAGGCCTTCCGGGTTGTAAAGTACTTTCAGCGGGAGGAAGGGAGTAAAAGTTAATACCTTTGCTCGTGACGTTACCACCAGAAGAAGCACCGGCTAACTCCGTGCCAGCAGCGCGGTAATACGGAGGTGCAAGCGTTAATCAGATTACTGGGCGTAAAGCGCACTTGAGCGGTTTGTTAAGTCAGATAGCCAAATCCCGGGCTCAACCTGGGAACTGCATCTGATACTGGCAAGCGAGTCTCGTAGGGGTAGAATTCCAGGTGTAGCGGTGAAATGCGTAGAGATCTGGAGGAATACCGGTGGCGAGCGGCCCCTGGACGGGCAACTCCGGGTGCGAAGCGTGGGAACAAACAGGATTAGATACCCTGGTAGTCCACGCCGTAAACGATGTCGACTTGGAGGTTGTGCCCTTGAGGCGTGGCTTCGGAGCTAACGCGTTAAGTCGACCGCCTGGGAAATTACGGCCGCAAAGGTTAAAACTCAAATGGTGTGAGGGCCCACAAGCGGTGGAGCATGTGGTTTAATTCGATGCAACGCAGAACCTTACCTGGTAATCCACGGGATTTTCAGAGATGAGAAATGTGCCAGCCTGGGAACCGTGAGACAGGTGCTGCATGGCTGTCGTCAGCTCGTGTTGTGAAATGTTGGGTTAAGTCCCGCAGCAGGCGCAACCCTTATCCTTTGTTGCCAGCGGTCCGGCCGGGAACTCAAAGGAGACTGCCAGTGATAAACTGGAGGAAGGTGGGGATGACGTCAAGTCATCGTAGCCCTGACCAAGGGGCCACACGATGCTACAATGGCGCATACAAAGAAGCGTACTCGCGAGCAAAGCGGACCTCATAAAGTGCACGTCAGCGGTCCGGATTGGAGTCTGCAACTCGACTCCATGAAGTCCGGAATCGCTGGTAATCGTGGATCAGAATGCCACGGTGAATACGTTCGGGCCTTGTACACCGCCATTTTTACACCATGGGAGTGGGTTGCAAAAGAAGTAGGTAACAACTTCGGGAGGGCGCTTACCGCTTTGTGATTCATGACTGGGGTGA
+
-&*8.,-51016(+))'%+-'2+**-.6<77:88569;)6-*+%($'('+)./397143003345.,(+),-178<3,2:6393140($(%'*13+'--199()0-6-7.'*).;8,,20,0**+,,0+*3387-0%*)2.-24)*,'',*&,+&*)+9//,-0.001866576&&&&(***+,-2511241.1+)03998:9-/--+/$'.)/+047949458:7//-/&)$$($(&'00;3./723/25./03$%%#',/'/2-,330130042009*2--2000003..///4/2-/-&''&)+-.234*0*5*1/)/,.-3/-01+-/122.1-%+)''01650--++/0)-315/082679784/)((()((+3;6+*.67;71,+)&,,7',5152.&'*)-.6-3.'),+7-3'88,1+)'&&(-1.,2++,)*0((+-016838-----*1333,3,4*+-//9*,',,'&/*-.6415493317&/&*+14834332:/0,44788/.5.3/+-(,)*()++.031600'//572<;63567<:77271-+%(04./((+/61639666/-/051,+0/:89766,*(*%0,'+%%&'&%'$'((-5230('&'*6/52,((-8:4,++*+.1//%(*+()42)($'())-35.768)5,/067/59745/.-...300133752,..-:/-,-/,*).3+-0061862;.+),+5))*-(7.0230509,91*2.,1'%*)+2:5694576:71+1..,+3-4--:;07*/*(),0336:.11..22;77770.4+,-*5-07910/379775'*'++794*)%(11,$)+013(/3+)/*(('')+556853473483(-$%&+-7.'((%%%%#+*4-1+,+*,:0(00:44733110:1/150((++(%('*')(),.(-+),((,05896;6656/4540*++1/..1)3//712/..+,)././9::;;9:.*(,+&,%(+*2122:9195200&+44(*+()*+%)),01&++,+()*-/605,/+(&'(0436/-165+%)(')**0//*,')'&()):4--/(.-+/-)-6**(10+/3568-))&'-4575.+-+
@d0bab158-720a-43dc-b86e-b02004de6444 ch=66 read=140683 start_time=2019-12-13T17:33:06Z barcode=BC01 runid=2c9cf7bc05858273f10e7d7ec552fc0bd742dc3e
CCGGTTGTATTGCGGCTTCACCCCAGTCATGAATCACAAAGTGGTAAAGCGCCCTCCCGAAGTTAAGCTACCTCGCTTCTTTTGCAACCCACTCCCCATGGTGTGACGGGCGGTGTGTGGGCGGAACAATGTTCTGGCATTCGATCCCGATTACTGCGATTCCGACTTCATGAGTCAGGTTACCAGACTCCAGTCCGGACCGAGCGCTATGAGTCCGCTTGCTCTCGCGAGTCGCTTCTCTTTATGCGCCATTGCCCAGCACGTGTAGCAGCCCTGGCCGTAAGAACCATGATGACCGATACATCCCCACCTTCCTCAGTTTATCACTGGCAGTCTCCGCTGAGTTCCCAGCTGGACCGCTGGCAACAAAGGATAAAGGGTTGCGCTCTGTTGCAGGACTTAACCCAGCTTATTTCACAGCACGAGCTGACGACAGCCATGCAACACCTGTCTCTCCCACACGGTTCGAGGCGCATTCTCTCATCTCTGAAAACTTCCGTGGATGCTCAAGACCAGGTAAGGTTCTTCGTTGCATCAGATTAAACCACATGCTCCACCGCTTGTGCGGGCCCCGTCAATTCATTTGAGTTTTGTACATTTAAGTACTCCCAGGCGGTCGGAGAACTTAACGTTAGCTCCGGAAGCCACGCCTCAGGGCACAACCTCCAAGTCGACATCGTTTACGGCGTGGACTTCTGGAATTATCTAATCCTGTTTTACTCCCCACGCTTTCCGCACCTGAGCGTCAGTCTTCACGTCCAGGGCCGCCTTCGCCACCGGTATTATCCAGATCTCTACGCATTTCACCGCTGCACCGCAGATTTCTGCCTCACGAGACTCAAACGCCAGTATCAGATGCAGTTCCCAGGTTGGGCCAGAGTTTCATCGACAACAAACCCGCCTGCGTGCGGCACCTTGATGGTTCCGATTAACGCTTGCACCCTCGTATTACGCGGCTGCTGGCGCGGGTTAGCCGGTGCTTCTTCTGCGGGTAACGTCAATGAGCAAGGTATTAACTTCCTCCCCTTCCCTCCCCATGAAGTACTTTACCACAACCCGAAGGCCTTCTTCATGCACGCGGCATGGCTGCGTAGACTTGCCGCCCATTGTACCAATATTCCCCCTGCTGCGCACTCCCGTAG
+
'&&&)'$'&)+&%)%*.3/*.23+,.23--,0.-.+/.73/-/))'.+(*,/4.-,1*(**),-.,)+,,/3+&&)1()010($&'$62-'++/:7)+0.12//-/-./,+,.''&%#%*+.)-*(+(')%*-&$'*')-+)&).7+*'')0,'$'&*/.2-1*',/.-+..&(*,*--1-&*/(+.3.1&$())&+)(*$'%&'(*)//-*),.4*,02,+,-+1++*%*,-*+)--,107.')&*,-44+-,+'%$***3.)()#$%&)*01*+22/(+-*'%&/41111*(()&('&$%').79/(/07223(+'),<5/00$)&'(*$---.6.%%/''/5233,&'%&+4.29/25-+*+)/05*/7*269'++)*((*-/-+%&*,)('/1./-//---')%(((&45&+&**&/-2'%3333414,0/05.*,*/-1+*,8+-.-,+(*6*&(*,363**%&(*0(/+.2++,+1.76/3+,-87/87951122747(%((,)()+0/52143,519412&(,--.1**&$(3,21.(,)+*/.3/4--3.++0*).+.&1*,4.&$+,.67:848;.+%0/7:/*(&('*+$&'%,(+*:2.(.2015/0'%$'&'),-,.-+..-'*,/..02,&(,%(*/6554*5//%*/22:47)0,,./0-1024172,$&(,,++*1,*)*'&(,*)*0+1256741/-+.892(,-529.'+.-1;5-(&(*,-(((5879:332203.(+,/.('03/-1.191:745,(,'&*+%(-*,/**+1323.(%((,)*960(,4)*+$&$'&'(%/%+..&%$(&')&'(-000367:42*0)&&+'),120*%(%(17--**/243257290-&*,:(,)((&*+01-0022;..49301//++*'($($%%&%)%&*),*)*.-3+*'()(&)'*(&')(3211-,+),3/11-,0('%*(3.2-++4/'7.--:-98<523427''/))'+,.,--,&,/.),(&)+,,)**&(+41+(/409+,0660'(-,1++&-/+'$''&','3/+((3*5696:52-++)&)'(').3-%%&)*,..&'%'$&,(*/-)/-,(-001.4(5.75682:8.'('**(($$'**44*(,',
@b54253a7-8ca1-4097-802a-6a7f0698d5aa ch=194 read=113426 start_time=2019-12-13T17:33:04Z barcode=BC01 runid=2c9cf7bc05858273f10e7d7ec552fc0bd742dc3e
CTCCTACGAGGGCAGCAGTGGGGAATATTGCAATGGGCACAAGCCTGATGCGCACCTTCATGCCGCGTGTATGAAGGCCTTCGGGTTGTAAGTACTTTCAGCGGGGAGGAAGGAGTAAAGTTAATGCTGCTCCATTGACGTTACCGCAGAAGCACCGGCTTAACTCCGTGCCAGCAGCCCGCGGTAATAGCCTGGAGGTGCAAGCGTTAATCGGAGTACGGGCGTAAAAGCGCGCAGGCGGTTTTGTTAAGTCAGGTATGAAATCCCGGGCTCAACCTGGGGTGCATCTGATGCACAGCAAACTTACCCAGTCTCGTAGAAATTCCAGGTGTAGCGGTGAAGTAAGTCTGGAGGAATACCGGTGGCGAAACCGGCCCCCTGGACGAGCAACTCAGGTGCAGCGTGGGGAGCAAGCAGAGTTAAGATACCTGGTAGTCCACGCCGTAAAGCGATGTCGGCTTGGAGGTTGTGCCCATGAGGCGTGGCTTCCGGAGCTAACGCGTTAAGTCGACCGCCTGGGGAAGTACGGCCGCAAGGTTAAAAACTCAAATGAATTGACGGGGGCCCGCACCAAGTGGTGGAGCATGTGGTTTAATTCGATGCAACGCGAAGAACCTTACGCAGTCTTGACATCACGGAAGTTTTCAGAGATGAGTATTGCCTTCGGGAACCGTGAGACAGGTGCTGCATGGCTGTCGTCCCGCTCGTGTTGTGAAATGTTGGGTTAGTCCGCAACGAGCACCTTATCCTTTGTTGCTTGGTCCGGCCGAGGCACCAAGGGAGACTGCCGGTGATAAGCTGGAGGAAGGTGGGGATGACGTCAGTCATCATGGCCCACTTACGACCGGGGCTACACACGTGCCACAATGGCGCATACGAAGAAGCGACCTCGCGGAAACGAAACGGACCTCATAAAGTGCGTCGTAGTCCCGGATTGGAGTCTGCGCTCGACTCCATGATCGGAATCGCTAGTAATCGTGGATCCAGAATGCCACGGTGAGACCGTTCCCGGGTAGCGCACCGCCCGTCACACCATGGGGAGTGGGTTGCAAAAGTAGAGTAGCAACCTTCGGAGGGCGCTTACCACTTTGTGATTCTGACTGGGGTGAAGTCGTAACAAGGTAACCGG
+
,-.,)-/.%*-,+,241245,1(**,'.''+)*-,*&(',*-&0705.3''%&$'$$'+//.742456575)(,%%()'***-5.+.+,.&)'''.-,,.00.67+'**,/-+')*.321.9.5)&(%&)))*(-//.4013036&,&$)($+-1/4*&'+/-0/-4-/*620)*+/29++/,5-+*&&$%'%+.*0-'&&(')*-1.2+-/&)%$'$+,6661.,14+()'*%)%')002282-*+.12.26..-.,**.2.*6/,.684.3.-271343*(*,34871.,&($&&--)+%(+*'+,)&(-.06890.&#$'(..,0643////495/.+'())*+1366,-0,4/4::7;07.+*/)'.,0-0765.+087:,(.2%*.'*&./,,*&+,+:/57*'&)*3%3-,+++.)&$&&+7:()6554467),.05436.'$()-./475('%&*+*+.,2/52983&()*15*++-+)*+-(3+,)+-.0-,,+-.;13454*641463.//(*'$(%&*,28*,/&/)3.04/,1*-3-850,/,6,8482,56*94-),)0(-**.,3/+,-**7877/0260161:70/0125732/.33-/.0%*(+,%-&(*316//./67*,/+2)(/7;32&''),,+*%&%-()8;9;8368)0//345+/07,431/164454182236611--)&&(*45050-,%-,-..11(+,4,)')*6%,',*)*&&'(''&&-9/25*)48+$%&+*:5.2524-%0)('+(0+.-(%''01257(4334652-0116///,5(6,38:32311/++)&%)*043-.0617+$$%%()+.5;&/0%')+*+,)-..,)&'(,3-)(('(%&%%*(*')*)*11102,*'+*(/-+&)6.101/1//21/3;,.7576787:878/4-.0,6..()*-.4.,%)*-/.+..8/++)+-)5/43454/,.0/.+*+42(--4)+,.63358.009/)%''-1129050+)'$&%'%/.151;:--95121184//0/&%'(0.),3*+/6-)$&&'%'*)''(3-61:810&+/-11+5++45*,-3/-15859432461//.++./30012359438,707:9863
@26dab1b0-9eb1-4640-a343-00eee7da3939 ch=474 read=78321 start_time=2019-12-13T17:33:09Z barcode=BC01 runid=2c9cf7bc05858273f10e7d7ec552fc0bd742dc3e
CCAGTTGCCTTGTACGACTTCACCCCAGTCATGAATCACCAAAGTGGTGGACGCCCTCCAGTTAAGCTACCTACTTCTTTCAGCCCGCTCCCCACATGGTGGCGGGCGAGGGTGTGTACAAGGCCAGGAACATTATTCACCGTGGCATTCTGATCCCTGATTGCTGGCGTTCCGACTTCATGGAGTCGAGGTTGCGAACTCAATCCGGACTACGACGCGCGCTTTATGAGATCCGCTTGCTCTCGCGAGGTGCTTCTCTTTGTATGCGCCATTGGCAACGCAGCCCTGGTCGTAAAGGGCCGCGGTAACCGAGCGTCTCCCACCTTCCTCCAGTTTATCTTGGCAGTCTCCTTTGAGTTCCCGGCCCGTTGCGCTGGCAACAAAGGATAAAGGGTTGCGCTCGTTGGGACTTAACAACATTTCACAGCACAGGCTGACGGCAATACATCTGGCACCTGTCTCCGGGGTTCCAGAAGGCACCAGTATCTCTGGGGAAAGTTCTGTGGATGTCAAGAGACCAGGTAAAAGGTTCTTCGCGTTGCATCGAATTAAACCATGCTCCACCCGCTTGTGCAGGCCCGTCAATTCATTTGAGTTTTTAACCTTGCGGCCGTACTCCCCAGGCAGTCGACTAACGCGTTGGCTCGAATACACGCCTCAAAGGGCACAACCTCCAAAGTCGGCATCGTTTACGGCGTGGACTGCCAGAGTTATCCTAATCCTGTTGCTCCCCACGCTTTCGCGCCTGACGTCAGTCTTCGTCAGGGGTACTTCGCCACCGGTATTCCTCCAGATCTCTACGCATTTCACCGCTACACCTGGATTTCTACCCCCTCTGCCGGGGACTCCGGCTTGCCAGTATCAGATGCAGTTCCCAGGTTAGGCCAGGGGATTTCACATCTGACAACAAACCGCCTGCGTGCGCTTATACGCCCAGTAATTCCGATTAAGCCTTGCACCCTCCGTATTACCGCGGCTGCTGGCGCACGGAGTTAGCCAGTGCTTCTTCTGCGGTGAAAACGTCAATGAGCAAAGGTAACTTTACTCCCCTTCCTCCCCACGCTAAGAAATTACTTTACAAGCGAAGGCCTTCTTCATACGCGGCGCCCGGCTGCATCAGGCTTGCGCCCATTTATGCAATATTCCCCTGCTGCCTCCGTAG
+
2*%())%*)*,*-%(,-/03,'+/0*+-096750.,.%''-/1++(*+*--378030.)**0-0+#$%'03/.249414))(%,6*%&'155,()*.04'*%&)2/2*&+/*++-&((,+3-6/8+01-+('))+2:545;363943331%++3*,&#&',+*.)))'))1/-,.-/50)-%&'*,-)%0'2*(,''42.2)6010.32:9877).'*')%)-0)$$&'&#'(***+*((,+(-,/)(-)(&**5/31182)/-5(0019+-((%))'%$%$%,0,&)++-/55-)-1-0*%&'++*+.&(%%)(*++52'$*''(*)(1++-276+*((*.52.2560.%$&%'&/033.'(*.')'*&#'').-1+$%+/6'6/9594*+,)+2),+..3246(,-+()&)$+),-*/8*,..,)/,.&))((**11/.)5++,0+*&&(*(,01201+5(+-,&$#)%$%*(+,.%+%'$$%'(+0--2('*+-*+/531*-441.-+*(')..785+1+57.*,/2765<5-*,*&&&)*1)++/*+47.81/.0-4/(+)(&*+,+,22)0*/-&&/0+30:746:7..00:<91/81./,*&,'1(-/03-1*'%#*))&((&'$%&+0.//*-+')..1&''$%&&,0242462,(-1-+*/)+(+.)2)**004&50565/6+#$))5448;734+.--&'&/.--9)*/8230+-/70105%(+()'()+,+*+$-*+,+,),124757<9388-5-/($$(+.10/,$%&&./4517,,2)*)0..//,.034-7;)('-,///+--./,',#1*''((,232-)-+(*(+-2,(-+,&(&*-2//5*+.-/20222%'()//(*,%),/-%&'3*%+3/.*.930-121-((%'(.&+1-27)*)&$''&*,('&&$%%))+2))-2577:80,*0+,,&-'(-')*-,5245+.007358.+----69,;+)&&#)(1&)..,-.2&-*%(-;/7:8656.&$#))(++,.2,:22..+13))&('&(-1*(*00,0,+/75-532-&**++((%()'+(%'-+'%''(()&&)**1+',+2961($)&(.,*&&&%(&'(,/+.)&'('),)+--50&(/%$('(),((+)-0*&%$))+15/25),(*
@361c0c06-66d9-49bf-8895-cf577b8f2212 ch=211 read=121183 start_time=2019-12-13T17:33:04Z barcode=BC01 runid=2c9cf7bc05858273f10e7d7ec552fc0bd742dc3e
CCGGTTACCTTGTTACGACTTCACCTAGTCATGAATCACAAAGTGGTAAGCGCCCTCCCGAAGGGATTAAGCTACCTGCTTCTTTGCAACCCACTCCCATGGTGTGACGGGCGGTGTGTACAAGGCCCAGCGTATTCACCGTGGCATTCTGATCCACGATTACTAGCGATTCGACTTCATGGAGTCGAGTTGCAGACTCAATCGGACTACGACGCACTTTATGAAGGTCCGCTTGCTCTCGCGAAAGTCGCTTCTCTTTGTATGCGCCATTTGTAGCACGTGTGTAGCCCTGGTCGTAAGGGCCGTGATGACTTGACGTCATCCCACCTTCCTCCAGTTTATCACTGGCAGTCTCCTTTGAGTTCCCGGCGGACCGCTGGCAACAAAGGATGAGGGTTGCGCTCGTTGCGGGACTTAACCCAACATTTCACAGCACGAATGACGACAGCCATGCAGCACCTGTCTCACAGTTCCCGAAGGCACCAATCCATCTCTGGAAGTTCTGTGGATGTCAAGACCAGGTAAGGTTCTTCGCGTTGCATCGGGTAAACCACATGCTCCACCGCTTGTGCGGGCCCACGTCAATTCATTTGAGTTTTAACCTTGCAGCCGTACTCCCCAGGCAGTCGACTTAACGTTAACTCCGGAAGCCGCCTCAAGGGCGCAACCTCCAAGTCGACATCGTTTACGGCGTGGACTGGGAGTATCTAATCCTGTTTGCTCCCCACGCTTTCCGCACCTGAGCGTCAGTCAATAATATCTTCGTCAGGGGCCGCCTTCGCCACCGGTATTCCTCAGATCTCTACGCATTTCACCGCTACGCCTGGAATTCTACCCCCCTCTACGGAGACTCAAGCTTGCCGGTAACAGCCAGACGCAGTTCCCAGGTTGAGCCAGGGGATTTCACATCTGACTTAACAAACCGCCTGCTGCGTGCGCTTTTACGCCAGTGGTGAATTAACGCTTGCACCCTCCATTATTACCGCGGCTGCTGGCGCAGGTAGCCAGTGCTTCTTCTGCGGGTAACGTCAATGAGTATTAACTTTGCTCCTTCCTCCCCGCTGAAAGTACTTTACAACCCGAAGGCCTTCTTCATACACGCACGGCATGGCTGCATCCAGGCTTGCGCCCATTGTGCTAATATTCCCCGCTGCTGCCTCCCGTGGAG
+
1*&+.7(+528-1.,,1,+0,++/9+,-32%&('-3546-8..21954(),.16'(*.)+0307,)3+5-0121552&1192696+01*197)+,1;1,27:79999:4:86,60/.-4189:.8603&%%())2932390((-018:6//133--.-34411./..+%0'')01794022.)*+,53.3.,,+/2219)7,2*8.5633422*,$(%'&').0*2/1130023----,/(),,)()+,.00:/651:://+.-*,2:448))*+-,&./0573...55,,4;;95/5+,.32.&%'(-.1424/-*,110/64+)032967*+1214<4131*+*('($/775:21962248826*.0,.34680.+(&'(+-)4*+0+.&(,+)-3142243-7-*/'.1/*/*+&,,*,)953;/-,-0%)$&'&(),-5989112:1847%--*1/445451/0/1562,,*-.,20+5)2++39777661-')&''(%$$&(32403245588912.0'%&,/;57;8698/;//.77-&%++780;110--++0,).2%&5*,-64--(,.*&*)/33:6;6'(,*)&)2:9-31/1/0,-*+-0-9120613.&-)+%*/3465673.2-.**')*0+6,*/$-*')1661(.2'($*-5.4-7(6+676645265/08+(+(22479:8**'+/()*,6757;774253:4.02.9:/././0920'&'(+2)*&,-657,--))++*(&%'(+.,003(+88,:9666697:;<569$(+)+94723))066655353816</,.;0:;;9201:16%6(6/03,20410,,0.'/)&$)..25(+'*),,.3&1.)()%&,,.0298;566;2;4+.4/:///35'*/.+)491.,)+.2)))%'(2,128:8<32.+*(&(--/-2/*(&&$#&$&%&&'(&'$&%.'3.31010./.051.05*---/734:7737368:08/.+4)*-&#%('&--$&,+45;:98823**3:5338.8,*''',-/-)(42,(.047160+*113+-.0.2)-'*'.140**-1.9,)*0.2/44888<:8742(/'($)-8477897833,23''38678/250:3*/-+)%%$,,-.93975'&)../233961;10263-&
@310efd1a-bb77-4b72-97d0-25e77fa4f77f ch=364 read=226212 start_time=2019-12-13T17:33:05Z barcode=BC01 runid=2c9cf7bc05858273f10e7d7ec552fc0bd742dc3e
TCAGTACTTCGTTCAGTTGCATATTGCTGTCTTGACGCTACTCATAAAGGCTCAGAGATGGAGGGAATGGCTATATGGGGTCACAGAGTGGTGCATGATTTGTCGTCAGCTCGTGTCGTGAGATGTTGGGTTAAGTCCACCCAGCAAGGCAACCCCTTATCGTTAGATTACCATCATTAAGTTAGGACTCTAGCAGACTACCAGTGAGCAAGCTGGAGGAAGGCCAGGGAGATGACGTCAAATCATCATGCCTTATGACCTGGGCGTACACACACGTGCTACAATGGATGGTGCAGAGGGGAAGCCAGAAGCCGCGAGGTGAAATAAAACCCATAAAACCATTCTCAGTTCGGATTGTAGTCTGCAACTCGACTACACATGAAGTTGGAATCGCTAGTAATCGCGAATCAATATGTCGCAGTGAATACGTTCTCGGGCCTTATACACCGCCCGTCACACCACGAGTTGATAACACACCCGAAGCCGGTGGCCTAACCGCAAAGGAAGGCTATCTAAGGTGGGATTTGATGATTAGGGTGAAGTCAGCAAGGTAACCCGG
+
$$&$'&--51/09,(,.&&'('&1))+.--+././1''(()..),)0,,4177--(*'0-2-+&)&*,,,024635)**%)#%%))()*'13589/0%./,+/2577468::6:77301/00268/5+,..559,196(,'&(%)(&.,21+06-'()(.5'./+)%0'*-8099.:-/%0)6'*1++/0*&'('-++1+/0(%&&%')*+)*/2411),')(*(',2('(104785999;601298271710.%',(693682.$%%'((**&**.-,'(+,457<99-.,-.7+(//,,%$%)&'&+((/;03%%*)(',+&#,,'*'5/,.1;;:9::9<87914569-5.03.215::98.6+--82+11,+,)*0/,++/03268689892/2,*+*'&)/430/&$+0.20,*&)++,60/1149756,2.*'*''*-..05.980/73+1-01.1--*-)%#(%$$%'&-0)'+,)-61432011.2776&&.1*&(((*,*1+44121+*1,30.44/*,-/*4.(**+*++/++(&$&*/*2-1/33-14
@a1f32a5b-3d0e-4dfc-9c6b-21e9a1273df7 ch=129 read=123219 start_time=2019-12-13T17:33:12Z barcode=BC01 runid=2c9cf7bc05858273f10e7d7ec552fc0bd742dc3e
CTCCTACGGGAGGCAGCAGTGGGAATATTGCACAATGGGCGCAAACCTGATGCAGCCATGCCGCGTGTATGAAGAAGAAGGCCTTCCGGGTTGTAAAGTACTTTCCAGCGGGGAGGGAAGGGTAAAGTTAATACCTTTGCTCATTGACGTTACCCGCAGGAAAGAAGCACAATAACTCCGTGCCAGCAGCCGCGGTAATACGGAGAGGTGCAAGCGTTAATCAGGTACTGGGCGTAAAGCGCACGCGGAGCGGTTTGTTAAGTCAGATGTGAAATCCCGGAGCTCAACCTGGGAACTGCATCTGATACTGGCAAACGAGTCTCGTAGAGGTAGAATTCCAGGTGTAGCGGTGAAATGCGTAGAGATCTGGAGGAATGCCTCTACGACCTCAACTTTACCAGTATCGAATGCAACCCTTCACATCTGACAACTTTAAGCTGCATTGGCGCAGTAATTCCGATGTACTGCACCATACCACGGCTACAACACAGAGAATTCCAACCGGTACTTCTGCGGAAGCAGCGTCAATGGTGGTATAACACTCCCTCCATGAAACACAACACCGAAAATTTTGTAATACGTAACGCA
+
'-0)$&))73)+,)'666797<8-7/,80-++.0:97:60+,,1(+-,,%)#'(,.98:1;;99873434306(**&*+-415125(*1..3*+,:/.010297/*(*+'/30(*/**)),)*,54.0313032.350.0160161/2,8-,3:5,.',%-*($(+()%+)''1,,-1*+,4::100,+04/204-..-+0-8-+*,1289:79:90:0906'(&.)-.:3-/,,251**/1/201)-&'''-4:*,0;13/78/265.2**/,(32-'(%&%),*'.'%%-,0,-3999642/020./+)$)(%%''10-*+.1-+%0')'+&)&*.(%4732/...0941/61,-264*))*)4347/,*'((*$34)+,&%%$'&%%&$%&&)%')%&)+65-+&(#$$)+)''+**--..'&%$%(&')&''%&$$'$-')&&#$$$%(('(-)'%.(+%*,+,&-'%'((1)1&-+(%%$%'%($''%&%&&-&*$/('('(')*()-+1,)*$)$%(-/,6,(&%&&'%&)%%%%&&-,(&*($$$(&%$##((+&)*(*,'$&()%#$&&&%'$%)%&$%#
@a3fcccc3-cf75-4495-9947-f10b7ae1dc76 ch=374 read=138772 start_time=2019-12-13T17:33:18Z barcode=BC01 runid=2c9cf7bc05858273f10e7d7ec552fc0bd742dc3e
CTCCTACGGGGAGGCAGCAGTGGGAATATTGCACAATGGGCGCAAACCTGATACCCAGCCATGCCGCGTGTATGAAGAAGGCCTTCGGGTTATGGGAAGTACTTTCAGCGGGGAGGAAGGGGAGTAAAAGTTAATACCTTTGCTCATTGACGTTACCCGCAGAAAAACGCCGGCTAACTCCGTGCCAGCAGCCGCGGTAATACGGAGGGTGCAAGCGTTAATCGGAATTACTGGGCGTAAAGCGCACGCAGGCGGTTTGTTAAGTCAGATGTGAAATCCCGGGCTCAACCTGGAACTGCATTTGATACTGGCAAGCTTGGGTCTCGTAGGGGTAGAATTCCAGGTGGCGGCGAAATGCGTAGAGATCTGGAGGAATACCGGTGGCGAAGGCGGCCCCTGGACGAAGACTGACGCTCCAGGTGCAGCGTGGGGAGCAAACAGAGTTAGATACCCTGGTCCACGCCGTAAACGATGACTTGGAGGTTGTGTGCCCATGAGGCGTGGCTTCCAGGAGCCTAACGCGTTAAGTCGACCGCCGCAAGTACGGCCGCAAGGTTAAACTCAAATGGTGGCGGGGGCCCGCACAAGCGGTGGAGCATGTGGTTTAATTCGATGCAACGCGAAGAACCTTACCTGAATCTTGACATCCACGGAAGTTTTCAGGAATGAGAATGTGCCTTCGGAACCGTGGAGACAGGTGCTGCATAGCTCGTCAGCTCGTGTTGTGAAATGTTGGGTTAGAATCCCGCAACAGGCGCAACCCTTATCCTTTGTTGCCAACGGTCCGGCCGGGAACTCAAAGGGAGACTGCCAGTGATAAACTGGAGGAAGAAAGTTAAGGGATGACGTCAAGTCATCATGGCCACCACGACCAGGGCTACACTACAATGGCGCATACAAGAGAAGCGACCTCACGAACCGGCGGACCTCATAAAGTGCGTCATGGTCAGTTGGAGTCTACAACTCGACTCCATGAAGTCGGAATCGCTAAGCAATCGTGGATCAGGAATGCCACGGTGAATACGTTCGGGCCTTGTACACACCGCCCGTCACACACCATGGGAGCGTTTGCAAAAGTAGGTAACAACTTCGGGGAGGGCGCTTACCACTTTGTGATTCATGACTGGGTGAAGTCGTAACAAGGTAACCACCGG
+
24620444,61.03/2&78771-*++,*,*'')+,6119,,&++8+58400*%'%%('--//)24140//00553/),*-/2:99:/4.4.,.*(---+,/./88./33)48,*,0*-)+0-&)*-78*+344++-/+/:/-387-0,**-113,,2+-00'-('(*&%-50.32/6012;7:9:950,,*+*,,0/.7223:60//3+1*('*((+'+.,+-/6.6090305:597715,(*+3-3140.33'42841.:02.23&'+-.0/24-*3:0-+-./9384421)0*+:70+-2,(*+-;::9/2-()-,-(,/10,,-*)*3***(/,4.00)0(*'&&,+.+*+)*,484/-.)+/,'(+(+'+++198/-0,7.10:09004,96-%/3/3206,.-011/)**.)(7:99110118:;;/+-/2;49/,$&30/-55)99///2433./01;99::3/.)(%$%*(6,15132/./+1.;5&((&/4,1-,)(,+3&(,/%'.((172223/7/7-76002:3;9,,0+&((*+-0.*-,-17387<79:68:60132*&%'-381.:/+-&'&+&(),+07233342127249698:5412200+-,-&)1(+./&',-0657)()'5../7655*(,36-8-,7;55+14)+'((',31'3),1+(+).)3-435'+()*0&,-167823++(,.25466)**-/0282;11-23-+-4<69.532%&%',64-/4*8(*374553070)/014''0*'0--61-&*,2/0,.5.5*0-*--067:0--+&*'33/7,'),+-.19878:52/..+'(&('*+(&,/(()245'10+'*,./;9-.**'&&-.%'+11:13+()%%%$%0/65<64776866643.))%'()/173530&+)%%&'&)(.434867444;4./68898*72757',+/0,)+,.0(4-.123545279/-*,,(*5(0*4/0--,-)%,,**(.2270/0,.),,./16*,*1220:11872,,&++.,,20/,+-,-1:41;1/0+))')-/689883'(%).5,*.1:.'%&'3824-,1-,3623610*-6524180/9:02097,/678;6..35886/&)(*-+,148872.,,-+6:08%)-13
@3132181b-72e7-4b39-b8fc-05f84cf6d874 ch=123 read=193211 start_time=2019-12-13T17:33:27Z barcode=BC01 runid=2c9cf7bc05858273f10e7d7ec552fc0bd742dc3e
CTCCTACGGAGGCAGCAGTGGGAATATTGCACAATGGGCGCAAGCCTGATGCAGCCATGCGATGTATGAAGAGGCCTTCCGGGTTGTAAAGTACTTTCAGCGGGAGGAAAGTAAAGTTAATACCTTTGCTCATTGACGTTACCCGCAGAAGAAGCTTTTCAGCTAACTCCGTGCCAGCAGCCGCGGTAATACGGAGGTGCAAGCGTTAATCGGAATTACTGGGCGTAAAGCGCACGCAGGCGGTTTGTTAAGTCAGATGTGAAATCCCGGGCTCAACCTGGGAACTGCATCTGATGCCTGGCAAGCTTGAGTCTCGTAGAGGGTAGAATTCCAGGTGTAGCGGTGAAATGCGTAGAGATCTGGAGGAATACCGGTGGCGAAGAGCGGCCCCTGGACGAAGACTGACGCTCAGGTGCAGCGTGGGGGAGCAAGCAGGATTAGATACCCTGGTAGTCCGCCGTAAGAAACGATGTCGACTTGGAGGTTGTGCCCTTGAGGCGTGGCACCGGAGCTAACGCGTTAAAGTCGACCGCCTGGGGAAGTACGGCCGCAAAGTTCAAAACTCAAATGTCAAGATTGACGATTTTACAAGCGGTGGAGCGTAATGGTTTAATTCGATGCAACGCGAAGAAGAACCTTACTGTCTTGACATCCACGGAAGTTGCGAGATGAGAATGTGCCTTCGGGAACCGTGAGACAGGTGCTGCATGGCTGTCGATCAGCTCGTGTTGTGAAATGTCGGGTTAAGTCCCGCAACGAAGCGCAACCCTTATCCTTTGTTGCCAGCGGTCCGGCCGGGAACTCCAAAGGAGACTGCCAGTGATAAACTGGAGGAAGGTGCAGGATGACGTCAAGTCATCATGGCCCCGCCACGACCAGGGCTACCACGTGCTACAGCTAAGCGCATACAAAGAGAAGCGACCTCGCGAGCAAGCGGACCTCATAAAGTGCGTCGTAGTCCCGGTTAGGTCTGCAACTCGACTCCGTGAAGTCGGAATCGCTAGTAATCGTGGATCAGAATGCCACGGTGAATACGTTCAGGCCTTGTACACGCCCGTCACACCATGGGAGTGGGTTGCCAAAAAGAAGTAGAGTAGCTTAACCTTCGGGAGGGCGCTTACCACTTTGTGATTCATGACTGGGGTGAAGTCGTAACAAGGTAACCGGAAGATAGAGGCTTGACGAGCAAGTAGGTTAACACAAAGACACCGACAACTTTTCTTCAGCGCAGCAATACGTAACTTTACCACC
+
*11.-/317*+-,(11-1331+-.,153334518*.-'%'(/7*-:6457475)5:46..)$%'/-/2.,((&()0136'1627421298,.3-4;-,),)*0*'+**+&&&+4501001-.270:5/199-7+*(**-33190++)'*1$))%%&'%&,&/---2-/2312.'$$%*('-))61831:1--*/,1/)/040///1:/:/1-+*)++125972/,--50+,//-...+,83.3+.1,0061347*0250,$(1*&2-'58:::955/4.099/121220.0$%)'(7.+.9338'//1/,-0.*,*++.)/+,).0-0-/.)*1842-+.+2..+27/-26;:/,.**-12:/,60+71191(//49-,0.*%),*+151,)+1/7+--'(+%''*(,+5'/2432)/0248:71+)+.5;&7*79-01,.7637:1-0610106/,1424()%)'(,.011476323442.--+6+,+-4''()+7:12-2((&2620((),0044419-82))22,/0646753'*'&&%*+13&73/019,-3:/2;;8489:;41+(%&'&*/00.).$'%&%%(+,++11-27-.-&.'*.066;:788;1/./.3/5/-/.0+(-/+06/--+),%&)**0+,+/786/0+,*(**/&%%%&(..,)/41/62385-/&-/+/,468:/.*0+*,..1688896<::9:53%&'*+,0;8982<110034+.59)965855275:**-48722*+.023:6;021//340;812736;/)./768356603870/00:':52..()*/2236++)(*-4;87776+*/),.(*)%%.425789887.**39421&,'0.52+'**%&+./73305.-*,&(+./590/*%&%%'&&&*1016642*(*&*))+66-))**+,/-/5:.101,,')0.-6;:28;;762446749,'*-+/&))*+::/:...:78881(),4280001332//++'&),.1//1654//1.0/40./5*//9422:700/-62*,55,-.,-/.),*.5-)++*,*.401080+++.646;2/10;5,)%))),.*')**.++,*-/57;91:,'2/,-.23415:00+-4./34482.0.,,-*,/.+/03.02244--0*1,.7:994-.+,2124(,*+++*)''(052,*+,142:38021180/.303'%1610.-685199300.(0-.-3--'3022**((&%''$%"
@6e4572b3-29f0-405d-9d99-cbd0eeabc1b9 ch=27 read=73969 start_time=2019-12-13T17:33:23Z barcode=BC01 runid=2c9cf7bc05858273f10e7d7ec552fc0bd742dc3e
CCGGTTACCTTGTTACGACTTCACCCCAGTCATGAATCACAAAGTGGTAAGCGCCCTCCCGAAGGTTAAGCTACCTACTTCTTTACAACCCTCTACATGGTGTGACGGGCGGGGTGTGTACAGGCCGGGCAATATTCACCGTGGCATTCTGATCCCGATTACTAGCGGTCGACTTCATGGAGTCGAGTTATGATCAATCCAGTTCTGACGCACTTTATGAGGTCCGCTTGCTCTCAGGTCCTTCTCTTTGGCAATACGCCATTGTAGCGCGATGTGTAGCCCTGGTCGTAAGGGCCATATTGACGTCATCCCACCTTCCTCCAGTTTATCACTAGCGGTCTCGCTGAGTTCCGGCCGGACCGCTGGCAGCAGGGATAGGTTGCTGCGCTCGTTTGGGACTTAACCCAACATTTCACAACTTTACGAGGCTGACGACAGCCGTACGGCACCTGTCACGGTTCGAAGGCACGGTATCTCTGAAAACTTCCGTGGATGTCAGGACCAGGTAAGGTTCTTCGCGTTGCATCGAATTAAACCACATGCTCCACCGCTTGTGGGCCCAAATCATTCATTTGAGTTTTAACCTTGCGGCCATTACTCCCCAGGCAGATCGACTTAACGCGGGTAAACTCCGGAAGCCACGCCTCAAGGGCACAACGCCTCCAAGTCGACATCGTTTGCGGCGTGGACTACCAGAATTATCTAATGAAATCCTGTTTGCTCCCAGCCGCGCCTGGGCTCTTCGTCAGGGGCGCCTTCGCCACCGGTATTTCATCCAGATCTGCGCGTTTCACCGCTGCACGCAGATTCCTGCCCCCCTCTACGAGATGAAGCTTGCCAATTATCAGATGCAGTTCCAGGTTGGGCCAGAGTTTCACATCTGACTTAACCGACCGCCTGCGTGCGCGCCGCCCAGTAATTCCGATTAACGCTTACCCTCCGTATTACCGCGGCTGCTGGCGCAGAGTTAGCCGGTGGCTTCTTCTGCGCAGGTAACGATCAATGAGCAAAGGTATTAACTTTACTCCCTTCCTCCCCGCTGAAAGTGGCACCTGGCCAGAAGGCCTTCTTCGCGCGCGGCATGGCTGCATCAGGCTTGCGCCCATTGTGCAATATTCCCCCTGCTGCCTCCCGTAGAG
+
/*()+.-5334*//%&').0:20501(*+30++'&123,.072..)-,+*'+./6+)*,++27.7.278)*-(**--45.&7/'%'(%((''*%%*-1241,'(+..6,)'*(*..2++(*&.4*,)+)()%-+7.+'-1,2'1/,182,,,04/)()-*()+*,-1.*4.047:7456,))))'%+-.&%%%'-(1*1,$*(++*///..)026-)($&,..20.+5*)*12++&(-53--2*,+-75.&$('((103:409/.+*)%*(%(&.*++.12&'++,-/5--,42-2))%&'&&37::9,:2,)/42455..--01<.-.;7/-&+,-7./03'%-**2430,),,*+1.6523508*'))%'02--1)40/.*%(.-.032191497.(%&'&*,(+),+,31,+/..,*((),'&)41323/1),*$%%%'&()-*+/11421'*,+1*,&()-.-,1'%%$'-.-.,,/.)./61:669;32-//'+-)-534320+--0297:10/-/211782)(+,,+0/0.&'(*.//01%/-**,,+((),'1/')&%',/955391//--::-)1-+2+++4020(4''**0)('*0+.%)+.+.0101//+((()(/-1&//0+)+*,'24+-02;8753.82-+,.,*%())/'0*-.1//-+/3606*()+**,769555'2-)++*.1.02309.,,/-*-10*1/('/+0*$$$''(+'-/--%%#%$.20406'(12*&%**,22/18+,9)(+$+**($(*''+275,'*(&',5+(%)-*44&0$/(-0./58-//02179:2+1,&,&'--.',*'+0126:663:5550000,123663)*+),,23/6.%*$)+5-*''+,6532.305//$&-01'&$%%&).52,,%''(,-*'),/5775/-.5.*4)&&*(%-0//370534<564,,(,*//1/+*'$()-%*-6*--/*)((&$'-).34.(,))&./--(0/'*,1...86778+,3./-110'(,'$.,27)0723/530*)),%+.*''&$%%((+*,3+*&(',+7810-2-*$%&')-/64...768////038:412(,-34+(/1+-5-14-.862987,())%'-./76(+8,+*)
@7f8044e9-f5bc-422b-8d56-323a9b7ca3c7 ch=376 read=170585 start_time=2019-12-13T17:33:34Z barcode=BC01 runid=2c9cf7bc05858273f10e7d7ec552fc0bd742dc3e
TTGTGTACTTCGTTCAGTTACGTATTGCTGGTGCTGAAGTTGTCTTTGTGTTAACCTTTGTTGGTGCTGATATTGCACGGAGGCAGCAGTGGGAATATTATGCACAATGGGGAAACCCTGATGCAACAACATAGTGATGAAGGTTTCGGATCGTAAAGCTCTGTCTTTGGGAAGATAATGGCAATTTTAAGGAGGAAGCCACGGCTAACTACATTGCATACCGGTAATACGTAGGTAGCGAGCGTTATCCGGATTCCTGGGCGTAAAGACGTAGGCGGATGATTAAGTGGGATGTGAAATGCCAGACTCAGCAGGTGCTGCATTCCAAACTGGTTATCTGAAGTGCAGGAGAGTGGAATTCTAGTGTGGCGGTGAAATGCGTAGGATTAGGAAGAACACCAGTGGCGAAGGCGACTCTGGACTATGGCAACTGAAGGCTCGAAAGTAGAGGGCAAACAGTTAGATACCTGGTAGTCCACGCGTAAACGATGAATACTGGGTGTGGGGTTTCAACTTCGATGCCGCCGCTAACGCATTAAGTGTTTTTCTGGGGTACGGTCGCAAGATTAAAACTCAAAGGGAACTGACGAGGGACCCGCACAAGTAGCCAGACGTGGTTTAATTCGAAGCAACGCGAAAAGAACCTTTACCTTGACATCCTTGCGTACTCTTAATCGAGGGAAATCCCTTCGGGGACAAAGGTGACAGGTGGTGCATGGTTGTCGTCAGCTCGTGTCGTGAGATGTTGGGTTAAGTCCACCCTGGCAGGCGCAGCCCTTGTCGTTAGTTACTGCAAATGCAGTTGAGGACTCTGCTTGAGACTGCTGGGTTAACCAGGAGGAAGGTGGGGATGACGTCATCATGCCCCTTATGTAGGGACTACACACGTGCTACAATGGCTGGTACAGAGAGATGCAATACGTGAGGTGGAACTGAAACTTTAAAACCAGTCTCAGTTCCGGTTGCCAGGCGCAAACTCGCCTACATGAAACTGGAGTTACTAGTAATCGCGGTCAAGATGTCGCCCGGTGAATGCATTCCCGGGTCTTGTACACACCGCCGTCGCGGGGGTTGCTTGTACCCAGAGAAGTCCGTGAAACTAACCGCAAGGAGGCAGCGGCCGAAGGTAGAGATCAGCGGTGGGGTGAAGTCGTAACAAGGTGGCGG
+
$#(''),1526+4+,*-30..-0+1/+,039388,,*('()((-/96-,*.++)*$$)*,-:/624:-,,,)1'$'$&))&+**315+32392+1,,21&-)*)+.;882-('+*1+('&(../13+1+*$%$$%&'))+3-4/:2++/,.97.:7,*0/232345:0+0/-3.2138401/**)%%$+-10,.+*.&-*)*/81*.(((&*(1+(%$%$'&')-/)''..3.5-+&+,(*46427(.1*(+'1-*)%&*.15187*,%-./8-745;9:981;.3,/0968732+.1.,&2*$&%*,1-+0/08:52101/23011701/244932,'%&&&'.,//*('%&&,+(,+1,++,40,/,+,,-+(,)'(010//'&&(&.+--+060005,---1()-*'.+/16---,-*,*.0--+.))*%'')()*3%%%%%'&('/+*)*,)&)*+5..0.++1(*361004-((),+,0;83++/.1;:521'3,/''),,.+737)/&$$(%&+/1:88;32*.'(%*')4/-),*-572+)$*0*'&(')/-/1885.+,&3::6-25-8/)-''%'))*,,)-1,),3/**-/--))')(&'*20)-)+*995927/.-1,..+2/0./74-&&20,*-'$(&&-))*)+.--0//'(#%+'3-1-22,*.0()-,)+5)484.696--19)4('*++$&*,/1-)$$+,1391122340455300///*/-003452706/0.3/++/(%)*'#,&&$)/.365%67()(&).--5,*.,++4(2%'$'$'(+10..2858543,*+-,,-.1513-.8517342//..+0(,*('))59//133422415010*/0,)-2*+*+&*)'%./41.-,-))+/,,(/)&)('(4:4465.-***-+-/,.+**&%%$+'(&)('$$$)($%('%.58*0/,/1721&0*2+',)*(%&$&1.+&')11.*,(,1//+/112:026:/-*3+**1///3'),+,')(((('()*.6*2'')51.*.)#'%)2286,7852631270..-.3))$$&$##&)*-(*)'%&%%-*/5)*,-&'+++.5+.2&)&,*+&()&()(1.+)*+,(1,2-*)))'''(**(+87+0*'/,/23006/1,...00*/%&&%(+,,*3
@2a026272-28c1-43db-8d80-23365e73f146 ch=230 read=166200 start_time=2019-12-13T17:33:31Z barcode=BC01 runid=2c9cf7bc05858273f10e7d7ec552fc0bd742dc3e
CCGTTACCTTGTTACGACTCACCCCAATCATCAAATCCCACCTTAGGTAGCTCCTTCCTTGCGGTTAGGCCACCGGCTTCAGGTGTTATCAACTCGTGGTGGTGTGACGGGCGGTGTGTACACCGTCCGGGAACGTATTCACCGCGACATGCTGATTCGCGATTACTAGCGATTCCAACTTCATGTAGTCGAGTTGCAGACTACAATCCGAACTAGAATGGTTTTATGGGTTTTGCTTCACCTCGCGGCTTCGCTTCCCTCTGCACCATCATTGTAGCACATTATTGTAGCCCAGGTCATAAAAGGGGCATGATGATTTGACGTCATCCCGCCTTCCTCCAACTTGTCATGGCAGTCTCGCTAGAGTCCCCAACTTAATGATGGTAACTAACGATAAGAGGTTGCGCTCGTTGCGGGACTTAACCCAACATCTCACGGTACGAGCTGACGACAACCATGCCACCTGTATCTCATATATCTCCATCTCTGGAGCTATGAGTATGTCAAGACCTGGTAAAAGGTTCTTCGCGTTACTTCGAATTAAACCACATGCTCCACCGCTTGTGGGCCCAAATCAATTCCTTTGAGTTTCATTCTTGCCGACGTACCTCAGGCGGAATTGCTTATTGCATTAACTGCAGCACTGAACTTTGACATCCAACACTTAGTACTCATCGTTTACGGCGTGGACTACTAGGGTATCTAATCCTATTTGCTCCACACGCTTTCCGGGACTGAGCGTCAGTTGCAGGCCAGATCGTCGCCTTCGCCACTGGTGTTCCTCCATATATCTACGCATTTCACCGCTTCACGTATTCCACGATCCTCTCTGCCTCTGGCTGCTGCGTTTCTACCTGAGCACTGAAGTTAAGCTTCAGGCTTTGCCTGAACCTTGCTGCCGCCTGCTCCTCTTTACGCCCAATGAATTCCGGATAACCTTGCCACCTACGTATTGCCGCGGCTGCTGGCACGTAGTTAGCCGTAACTCTAATAAAGTACCGTCACTCATTACCGTGCCTTAGCCGCCGTTCCTTTATAGCAGAAGTTTACAATCCGAAACCTTCTTCCTTCGCGGCATTGCTCGGTCAGGGTTTCCCCATTGCCGAAAATTCCCTACTGCTGCCTCCCACGTAGGAG
+
13./;25/5/-05&')'/-2&)(+&./340/038()66,-4+3+&.-.,-0227997,))&%''(**+(60&).)5*+73'38210822.0(++.+-(%++2,+*&&*+10+,*',.))'(%(%&%)''')'--.535<767;3543435379:3541132227///$&'*-2/3,)*-.40*-+,,-..*+41412187998:9;07'(4,+++'+--66:8;2578<91894(*+60048464214..6,')8+2;0/01--,/354:(*631//)$((/-,0..-*1-40)(+..''*0.*(/5/-)2)*,023;0.-4(+++(54,&(%''-/-3*.()-,,-/*)+++*/.1*.5583++,*/69,--*+*2,--00/2.18857851+*,)*$)(,/,.1658/7/-*&22-,,--)+((()*,**))(*-'$&+()4675(46/80.1:,+,2**462273432403454476;95562.--0%%''%'%%**-1.(+''(/00))/276,)+-2:88+)'**6-+,571,,-0-6:4:;1/,--*147/.0').+.)+(),0+(+-+.-731/(),*%%-,7/.+19.5/.0'(((%+&&((*(/36+)(%)&#'/)*7///(/4/4.302122-4/0/73466//051/,0+/$)'&'*))(,-,+'),03++-/..129123010.,)%**655695520)25*).-2)))+**)59,1)-792-+'&/65994359-.-133700375/50/0.0---9;122-())-930023//26688723332.:3/),+'(+,)%'%)&)+-+')*.03/*+)),-0&)-*&0001631000:70.%/1.,)')).024'(8-6-%--7-%-0('()$+('(%'''((%(+,36/2,)(**63./,71+,2..+-0.&+),,.+0*97-0,)*-+69+01.'0./.60)2:0300/0/0-1+*$(&*)-8/..57.'%'''(')/,/76+//4733-**,,$&$%+%%%"%&&(+.2536;82+*''++))*'*(&+&'27-)/1232&$0.'1022/27441/3&*),*$)-+.07.700-&()/;1/78/+,/,24./1401-63,))+,+-/159+23+$))*.)*)$
@68c917d8-2c45-4582-855d-9f900aaea15f ch=461 read=95700 start_time=2019-12-13T17:33:41Z barcode=BC01 runid=2c9cf7bc05858273f10e7d7ec552fc0bd742dc3e
CTCCTACGGGAGGCAGCAGTAGAATTTTCGGCAATAGAGGCTGACCCGAGGTAACGCCGCGTGAAGGAAGAAGGTTTTCGGATTGTAAACTTCTGTTATAAAGGAAGAACGGCGGCTACGGAAATGGTAGCCGGTGACAGTACTTTTATTAGAAAGCCACAGCTAACTACGTGCCAGCAGCCGCGGTAATACGTAGGTGGCAAGCGTTATCCAGGTGTGGGCGTAAAGAGGGGCAGGCGGCAAGGGTCTGTGGTGAAAGCCTGAAGCTTAACTTCCAGTAAGCCATAGAAACCAGGCAGCTAAGAGTGCAGGGGAGGATCGTGGAATTCCATGTGTAGCGGTGAAATGCGTAGATATATGGAGGGCACGGTGGCGAAGGCGACGGTCAGCCTGCAACTGACGCTCGATCAGCGTGGGGAGCAAATAGGATTAGATACCCTGAAGTAGTCACGCCGTAAGCGATGAGTACTAAGTGTTGGATGTCAAGAGTTCAGTGCTGCGGTTAGCTTGCAATAAATTACTCCGCCTGAGTAGGTACGTTCATAGAATGAAACTCAAAGAATTGACGAGGGCCGCACGGCGGTGGGCATGTGGTTTAATTCGAAGCAGCGCGAAGGAACCTTACCAGGTCTTGACATACTCGCCAAGGCTCCAGAGATGGAGATGGCTATATGAGATACAGGTGGTGCATGGTTGTCGTCAGCTCGTGTCGTGAGATGTTGGGTTAAGTCCCGCAACGGTACCCAACCCTTATCGTTAGTTACCATCATTAAACGGGGACTCTAGCGAGACTGCCAGTGACAAGCTGGAGGAAGGCGGGGATGACGTCAAATCATCATGCCCCTTATGACCTGGGCTACGCACGTGCTACAATGGATGGTGCAGAGGAAGCCCGAAAGCCGCGAAAGGTGAAACAAACGCAAACCATTCTCAGTTCGGATTGTAGTCTGCAACTCGACTACATGAAGTTGGAATCGCTAGTAATCGCGAATCAGCATGTCGCGGTGAATGCGTTCGGGCCTTTGTACACCGCCGTCACACCACGAGAGTTGATAACACCGGAAACCGGTGGCCTAACCGCAAGGGAAGGACTGTCTAAGGTGGGTTGAGTGATTGGGGTGAAGTGTAACAAGGTAACCGG
+
)(4)(35.8.,/+/.//./4/,%')49518;8.9.%(&%&&'&'+(')$&'--10-1;798.-1)++-/(,,(,061.'(*)2--..631191655844570/0.0*.77171/210+++1)5,*.5+++2-+5--(5%)()')*3+-10*'+-0%(+*+%+,.362347588:.-)+**/7.2/8/04)*,+,/70.2/,,625407//.2-2622449-,,1330((.4(+*,49,2+*,(4:/+,.'*,001/3-,/8972*((+*.)*/,1)*,115-6901,%(*)01*-7-,+*('%%%))-0*80)'')3,/./36+0+--/-(((*)+*,,5//.14/,-52.-,)++,&(,,**(&'%(%(,+-*)*2,4571/'&&%$((5./126/0..*****&%(*$')066;9*)-/0;:5343-06/03887:0+&&&&&*.1424139760/%.++,*)+,*--'&&&,1;/88;899/4%*,158,-15*)&('*-)'(,-/-1.512)*)+'-/10-.2,'&)('()++646;7,-.)*1,,,/+)5525*'&*).221,&-5,/3+,$(++15693.()),)(*1./(%)/2/-.()+,(-+6'')+)/,5010.04%-&)#-&(,8884674.7+2*0-107'()+++./-*(')'0.44613544887:/44137967892,7-,-9770(,--4&3(+-/-*&(**++125.01413-82)'+-49**)(+'&+.6:6483341620.2525::77465+)%'$+07,57)(&%&(*,/68513+-.111-(&%$,++.+,2075105*),2586791;8544875720:9.+:0/-0220*1634,/%*'++-/44446;89<::834671+),,)0)+((&*+*)-504+(*((*-++,((-6)*"&#$%,-44:576-.386-6(0,*+157423.5+++/,.2356798-8,-/+,-5012//++,,-,../2363822333888480770+,%#&&,4-.063,-1)(541.0,,884761524*()'))()5*(()1./,7.)+(+'*.184361(*2:53//0-)-+,-,*$')1+2(*3*2+.6*'(%%%(/.712582,,&$'$$$(3/1707129:96,
@540e069f-a729-40d0-949f-4c347c221059 ch=347 read=107120 start_time=2019-12-13T17:33:54Z barcode=BC01 runid=2c9cf7bc05858273f10e7d7ec552fc0bd742dc3e
CGGATTTACCTTACGACTTCACCCCAATCATCAATCCCACCTTAGACAGCTCCTTCCTTGCGGTTAGGCCGCGGCTTCCGGGTAGCATCAGCGCTCTCGTGTGACGGGCGGTGTGTTGTGCAAGGCCGAGCATTCACCGCATTTACATGCTGATTCGCGATTATAGCGTTCCAACTTCATGTAGTCGAGTTGCAGACTACAATCCGAACTGAGAATGGTTTTATGGGTTTGCTTCACCTCGCGGCTTCGCTTCCCTCTGCACCATCCATTTGTAGTAGCCAGGTCATAGGGGGGGCGCGTGTGTTTGACGTCATCCACCTTCCTCCAGCCTTGTCGCTGGCAGTCTCGCTAGAGTCCCCAATGATGGTAACTTAACGATAAGGGTTGCGCTCGTTGCCAGCAACAACATCTCACGACACGAGCTGACGACAGCCATGCACCATATCTCATATAGCTATCTCTGCATCTCTGGAGCAACATGAGTATGTCAAGACCTGGTAGTTCTTCGCGTTGCTTCGAAGATTAAACCATGCTCCACCGGTAGGGCCCCGTCAATTCCTTTGAGTTCATTCTTGCGAGCATTACTGCTCAGGCGAATTACTTATTGCGTTAACTGCAGCACTGAACTTTGACATCAACGCGGAGTACTCATCGTTTACGGCGTGATTTACTAGGGTATCTAATCCTATTGCTCCCCACGCTTTCGGGACTGACGTCAGTTACCGGAGCCAGATCGCCTTCACCACTGTTGTTCCTCTCCATATATCTACGCATTTCACCGCTACGCTTAATTCCCGTCCTCTCCTGCACTCTGGCTGCGGTTTCTATGGCTTACTGAGTTAAGCTGAAACCACAGACCCCATATCTTTACCTTAATAATTCCGGACTTGCTTACCTACGTATTTCCGCGGCTGCTACAGCGCAGTAGTTAGCCGTGGCTCAATAAAGTACCGTCGCTCGGCTGCCATTTCTGTAGCCGCCGTTCTTCTACGCAGAAGTTTACAATCGAAAACCTTCGCGCGTTGCTCGGTCAGGGTTCCCCATTGCCGAAAATTCCCTGCTCCCCGTAGG
+
1%(%2-.',)&'%'+&'&))'-++%0&(*--6+:.-15),),+*,263566/&'**&('(*7070.3999')%'*05/*.,)&&(++./+*-&.)+),%'$%%*,/873-.-+-'+)('#$$&-+0+**+.('*+-683-*-2-%&%+*//0(,)*$))),+&%$&&(+14..+,-6266576333+&*7,+-+,0.0)(*,*(0('-)*(*%(-+(08:8+.18:76;;./0<0120/)+,+734;81+*+(+),.430016+..4115/*)'*&%',+)*0.-..,03994-.(&$&%'*/1:51//0)(('''&-62;67510.)-,,()+8+,+,-,)))106((%'&,++.)(%,**+,-60./+))','++,.,.+0*3-22-012/6.()&$%(-(*.(,)))+)$+,,/%)*-..+-./3+/.&0855/2/+)%%&..04-10423565753.+%(*-8.,,-.%&$('.,.'(),,53873..-599599888;:8.3),*9.,-2)('.(%+/,)96+-+)'./1*(-*-)'&'*,06.((.-'-(/)-/7.+&'%'.01:/6-.-31-3*%*&%*$&).+-25&&'-')+38(,(&'','1-546-+,+*333332-2/*+6678173,,$&$%)*251023.69+)+-52.**%&)+*121,.&))-0-.7,4+)&+*%((96/+*,,++-,*):3./)*'%)+5+0/7'144,++06))(+),-.*-*(.-458.1,(-00/./+,3&,+,-53-'.,/14<:9675./($&$$##$%'-*+''()'&),+('')&))2+.)'&%%'*(41*&#%'')*-'-/,)(+1--).,0-*%00-/0.26,,)#%$&',+%$*)*-0/-:58/7,60.--%%&&$$&(%(-,*(+%#1'(*,,))***&&$+'&($%&(,-6,,-3''%%&&+*4--4)&*&14/.3&,/1-)*&$())1744&''*(/66::55/-&&))()%&'&+().60*-,607,-686,(*''$&$%&(/.-/6/747'652//,92,+///1325;;834-*'$#%&)86,+*'-(
@f3d62a68-729e-4041-810e-862d81acac37 ch=165 read=238330 start_time=2019-12-13T17:33:58Z barcode=BC01 runid=2c9cf7bc05858273f10e7d7ec552fc0bd742dc3e
TTATTGTACTTCGTTCGGAGTTACGTATTGCTGGTGCTGAAAGATTTGTGGTATGCTTTGTGTGTGCCTGTTGATTGCTGATATTGCTCTACGGGGAGGCAACAGTGGGGAATATTGCACAATGGGCGCAAAGCCTGATGCAACCATGCCGCGTGTATGAAGAGCCTTCGGGTTGTAAATTACTTTCAGCGGGGAGGAAGGGAGTAAAGTTAATACCTTTTGCTCGTGACGTTACCCGCAGAAAGCTAACTCCGTGCAGCAGCCGCGGTAATACGGAGGTGCAAGCGTTAATCAGGTGCGGGCATACGAGCACGCAGGCGGTTTGTTAAGTCAGATGTGAAATCCCCGGGCTCAACCTGGGAACTGCATCTGATACTGGCAACGAGTCTCGTAGAGGGGTAGAATTCCAGGTGTAGCGGTGAAATGCGTATTGGGGTCTGGAGGAATACCGGTGGCGAAGCAGCCCCTGGACGAGACTGACGCTCAGGTGCGAAAGCGTGGGGAGCAAACGGTTAGATATACCCTGGTAGTCCACGCCGTAAACGATGTCGACTTGGAGGTTGTGCCCTTGAGGCGTGGCTTCAGGTAACGCGATTAAGTCGACCGCCTGGGAAGTACGGCCGCAGGTTAAAACTCAAATGAATTGACGGGGGCCCGCTGAAGCGGTGGAGCATGTGGTTTAATTCGATGCAACGCGAAGAACCTTACCTGGTCTTGACATCCACGGAAGTTCTCAGAGATGAGAATGTGCCTTCGGGAACCGTGAGACAGGTGCTGCATGGCTGTCGTCAGCTCATGTTGTGAAATGTTGGGTTAAGTCCCGCAACGAGGACGCAACCCTTATCCTTTTGTTGCCAACGGTCGGCCGGGAACTCCAAGGAGACTGCCAGTGATAAACTGGAGGAAGGTGGGGATGACGTCAAGTCATCATAGCCCTTACGACCAGGGCTACACGATGCTACAATGGCGCATACAAGAAGCGTCACTGAAACAAGCGGACCTCGCAAAGTGCGTCGTAGTCCGGGTTAAAGGTCGCAAGCTCAGCTCCATGAAGTCGGAATCGCCCCAGTAATCGTGGATCAGAATGCCACGGTGAGCCGTTCCCGGAGCCTTGTACACACCGCCCGTCACACACCATGGGGGGTGGGTTGCAAAGAAGTAGGTAACAACCTTCGGGAGGCGCTTACCGCTTTGTGATTTCATGACTGGGGTGAAGTCGTAACAAAGGTAACCGG
+
$)&23.004453*.-)&*&&&.(+*/1.9000961-)*(*+(&$/5/*+*-,%'%%'+*(,('$''+**(+0.+0/.1:322*,1+-.3./149:+(0732&6-14315**-*)0*%&%&*0.-/1/-00:.+2<9879873)151857901110646621)&'1524638-5,'&&&%%%()/8:0-/0/6:.(..).)0.&((.62/-4-4-//4.58./276)5/032361/8**/-)&%$''))6010+'&##%&(*(-9,,)+*3+,+65.0..1445++,*403024*+('%'&')'%(%)%#+'$)()$&**+.-4-,00/).-.'(31-/+2:,+-5/)098239/6372592/5..//1111/0123252-/)&')+/.).234.'+35-**+',*.9)*8:7714465;:5352***++)'(&)2/./1:312-,1.18;8:7461**&*)*+08:0)0845/)(+1.0022446359978*-,+*3499.6-,'09;:2(,.600032+,36..6;987642*+-075:87)/.-..9960)&&0)-./.7/0,21&%%'&331333,*,)0'///.,,+++%/%/*+,//188)--(*,)&&#+(,+756&''*53;373.-078:72142/3-.-/48+).7-++&&,++,.5.00***+++'+*'-/,(0''')+01130.,.31(+)+)*()-7/4.+*,/-.08665*.,1+1+-6759/,,./000.3964978;8886;9383:6773548'002557*)&%'$##%+3489(/.+.&1.06.-.090/+10-471:2403.:-+,157/&,)',24596<8184552776),07/080&2/7.0'3+2(67+0+.-)0,+1)+,/.+/*+111136<:9890.6-/7.4.267/11269766,,+-/055*+(.01,*+'&+-.4/0,,,)()&&(()**,)+4//::8/1/1340,&*)')+/,%((),*(+13'+,44574/%&,76+0652/2*+.1.5-)51-3/0(+''%'&'(%)*.%)+-73-03/0.//1859784532..-0,++-.4,,,+-*(+539:7111;5.'%'(-/2.3-.+&(4,2---00/0/2.())+),143),*,2088:80*'(+7119-,/6,'),**.2/-,%,*2115972:0*01-4.2-*0,$&-03./709;/--0-.-.-4+)+,.6/12225:70;+-+,495783
@0145f93b-35d3-4b1a-92c3-c0bab3ad450a ch=159 read=164130 start_time=2019-12-13T17:34:04Z barcode=BC01 runid=2c9cf7bc05858273f10e7d7ec552fc0bd742dc3e
CCGGTTACCTTGTTGCGACTTCACCCCAGTCATGAATCACAAGGTGGTAAGCGCCCTCCGAAAGGTTAAATACCTACTTCTTTTGCAACCCACTCCCATGAACGGGCGGTGTGTACAGGCCAGGAACGTATTCACCCGTGGCATTTCTGATCCACGATTACTATCCGACTTCATGGGAGTCGAGTTGCGAACTCAATCGGACTACGACGCACTTTATGAGGTCGCTTGCTCTCGCGAGGTCGCTTCTCTTTGTATGCGCCATTGTAGCGTGTGTAGCCCTGGTCGTAGGGCCATGATGACTTGACGTCATCCCACCTTCCTCAGTTTATCACTGGCAGTCTCCTTTGAGTTCCCGGCCGGACCGCTGGCAACCAAAGGATAAGGGTTGCGCTCGTTGCGGGACTTAACCCAACATTTCACCAACACGGGCGAGCTGACGACAGCCATGCAGCCACCTGTCTCACGGTTCCCCGAAGGCACATTCTCATCTCTGAACTTCCGTGGATGTCAAGGCCAGGTAAGGTTCTTCGCGTTGCATCGAATTAAACCATTATCACCGCTTGTGCCAGCCCCGTCATTTGAGTTTTAACTTATTGCGGCCGTATTGCTCCCCAGGCAGTCGACTTAACGTTGGCTCCGGAAGCCACGCCTCAGGGCACAACCTCCCAGTCGAGCATCGTTTACGGCGTGGTTCAGGGTATCTAATCCTGTTTGCTCCCCACGCTTTCCGCGCACCTGAAGCGTCGATCTTCGTCCAGGGGCCGCCTTCGCCACCGGTATTCCTCCAGATCTCTACGCATTTCACCGCTACACCTGGAATTCTACCCCCTCACCGAGACTCCAAGCTTGCCAGTATCAGATGCAGTTCCCAGGTTGAACCCGAAGTTTCACATCTGACTTAACAAACCGCCTGCGTGCGCTTTACGCCCAATGTAATTCCGATTAACGCTTGCACCCTCCGTATTACCGCGGCTGCTGGCACGGAGTTAGCCGGTGCTTCTTCTGCGGGTAACGTCAATGAGTAAAGATATGCTTTACTCCTTCACTTTCCCCGCTGAAGTACTTTACAGCGAAGGCCTTCTTCATACACGCGGCATGGCTGCATCCGAACTGCGCCCATTGTGCAATATTCCCCCTGCTGCCTCCCGTAAAGGAG
+
-70117.082;119.-+*+-7,'*,+%&%662633864343)&%'&),),(/456611+).4(2/8:27*)*+)&'*/3419:/-301-71&(&,7-)3+%&(*580..&(,+3206)//+$,+0/-++,3:22/9*)0+511/;,-28678&&(++510-/-.++)*,7372642&&(+3.))0+(,)*75763:58-9030+).13.1',.2956630233/.30,-//+1/--(((..$%*((8/4;/*,,41556;-9+'((*,&,)+))*+45**9/0931/)387<9:11.-)'*%')1122;9243-0:98/4-//34<8346552192'01118.320**/88481,1319;799+*3/31/.2)*-)//:/8.,+()-*./212-,3/.,8/52-1+1*/(34351;,+),)-+./003)1('/12334667336:6420)()))//23210/*,/7::38:*+062721335<64446855*(*,&,02:89;<::8::5,5327./,/.0*6.<68<35:9.;+--66.+0./0:766',$%*/')4,/5/..$*'$')),)&'()-98,2+8<</.)*-)'/,+,3;94//*)*%,,3+,''-/2-047110/3233/-,&/882*0,.,(.4//-//.,*,50.**+/-4//'&&'*)'')*.2404;2-0//,,*1'(&&%')'/,/2-7--9;9:4:5-,,.8:/-32+7<+*'(((/.876+((')4472-//088739()25600:34;2;:9;;466(-*)+6/1-0&((12239:897970;,)&)&$$'%'+3;9:67556/,--546.,-#%%((3/355('&%),2.2/,,,+/46135/0-//437-&1090.,&06-*(')+92/,2135*+,3225537887;58;7796.,-'&*-.+0/52,+%+%')3-611//15/32,,--),).4//04*-)*-*2944160127432*'++2(),5//.4.3//04549<8966398008757/5//-+,%094))%'($&*.)(++79+62%'/20,69.++1,.1**++11,*-.(1'(5.5199;55;55731)/-1.00&%%&%)(,,,-'&$$)2,/43;3*+&'%$('-*2105::.()*,,,3:+98,*55,),.'*
@69fa0f1f-9ed6-4af2-9ab3-df5a26db6422 ch=8 read=103360 start_time=2019-12-13T17:34:17Z barcode=BC01 runid=2c9cf7bc05858273f10e7d7ec552fc0bd742dc3e
CCTTATTTGCGGCTTCACCCCAATCATCAATCCACCTTAGACAGCTCCTTCCTTGCGGTTAGGCCACCGGCTTCGGGTGTTATCAACTCTCGTGGTGTGACGGGCGAGATTGTGTGACCGAGAACGTATTCACCGCGACTGCTGATTCGCGATTACCTAGCGTTTAGCTTCGTATGATCCCGAGTTGCGGACTTCAATCCGAACTGAGAATGGTTTTATGGGTTTTGCTTCCCTCGCGAGAAGCCGCTTCCCTCCTGCACCATCATTTAGCACATTGGCCCAGTCATAAAGGGGCGCGATGATTTGACGTCATCCCCGCCTTCCTCAACAATGCACTGGCAGTCTCGCTAAGATCCCCAGCAATGATGGCAACTAACGATAAAGGGTGCACTCGTTGCGGGACAACCTTTATCACGACACAGGCTGACGTGCCACCACCTGCTCGCCTGGCTATCTCTCCATCTCTGGAGCCGCTGAGTATGTCGACCTGGTGGAGTTCTTCGCGTTGAATTAAACCACATGCTCCACGCGTGCGGGCCGTCAATTCTTTGAGTTTCATTCTTGCGAGACATTACTTCTCAGGCGAATTACTTATTTATAACTGCAGCTGAACTTTGACATCCAACACTTAGTGCTCATCGTTTACGGCGTGGACTACTGGGGTATCTAATCCTATTTACTCCCCACGCTTTCGGGACTGAGCGTCGGTGCAGGCCAGATCGTCGCCTTCGCCACTGGTGTTCCTCTTCATATATCACCACTGTTCCACCGCTGCACATGGGATTCACGATCCTCTCCTGCCTCCTGGCTGCCTGGATTTCTGACGCTGAAGTTAAGCCGAACTCCCACCACAGACCCTTGCTGCCGCCTGCTCTGCGCCCGATAATTCCGGATAGCAGCATTACCTACGTATTACCGCGGCTGCTGGCTGTCGGATTAGCCGTGGCTTTCTAATAAAGTACCGTCACTCGGCTGCAGCTTTCACCATAAGCCGCCGTTCTTCCTTATAGCAGAGTTTACAGTAAATATTCTTCCTTCACGCGGCGTTATCGGTCAGGGTTTCCCCATTGCCGAAATTCCCTACTGCTGCCTCCCGTAGAGGG
+
*+*3,/7,&-+)-+0(#*,.&-/09310.4.1-'+/-4++27-...//000.*.)+,1*20)518001.1,//3(1*''''*')'%())%&&)+1-1/0497863))($(&&**')',*''*,/.2989/2.12461.-((+482601'..3/9/-)().-,+/(&&()*+'+$&%'),3/+*,02+2%,)'&'%*,-.4+*444.**)-,3.18;/.0/;03<6,&(*3+.)).()++$)'&)*&)/+78)*1(*(-.01.'&#&'(')+)-%+$%#$$%&)),+22/))*1//&(')/0/3;1--/*,/031:9+-676-1+(''&&'(*')(+)+()*02203(/-+$'%&+,-%'#&*-*+,,2+%,..//51//02:*//,+''%**,-33/+'0+*'&$'%$&'%''$&(&*(/$'-*&&$$$&&.1/3:.07-+&*)))$%&,2-..+,,,2857212,,4(*1.%%'$%*+-50+'(&''&%&#$($'6;6781*+'(+%'(*(*,557000202215./-,,**)))%%$%(43780+&(%('30;1'$')'**$#%%**,%))((-5,+,)/-5()(-(()/2.2:41/.3/0/5/),)),22673//1651*0),''*()(,$+02588307/+,.11224:433'46754**,440356763-392'-+2;9+)-,-081-(:9575005,+,+(32*)(+)-7.,-11/:956.-/-+-6)/(+1+-/737/-++'(,.2367&('%()'.6.+(1.*+1$''').-)%&0()$'(+-.6//+-5431(*-))'./1243013(24++#'#,%(&')*).8/.%'%&&%&)*,'%.*+-)),,5++,(,..17.285))&%-$),-63,-0009;35/7.4-++%%%$&%',3+(.,-+0/-7;41121298:83,*)*),-(9()'-++*32./42-0.8,.82*/(4'%))'((%&%&$$&#$$(,..%%'%$''%-+/277281-/'&&,'+1&2+**,/:7231,(*(&&&*0-09444:9,6/3*-(&.(&(3.8.9(/935</2:;.)*3+5/.2//3.64/(%***23337308),.+,')('
@80d95bb9-dad0-4216-83d7-33e0e0a9e8ff ch=1 read=52634 start_time=2019-12-13T17:34:15Z barcode=BC01 runid=2c9cf7bc05858273f10e7d7ec552fc0bd742dc3e
TTGTTATTGCTTCGTTCAGTTACGTGTGCTGGTGGTGAAGAAGTTGTCGGTGTCTTTGTGTTAACCTGCGCCGCAATAGCTCTATCTTCCCGGTTACTGTTACGACTTCACCCCAGTCATGAATCACAAAGTGGTAAGCGCCCTCCCGAGGGACTAAGCTACCTACTTCTTTACAACCCTCCCATGGTGCTTGACGGGCGGTACATACCAAGGCCCGGGAACATTCACCGTGGCATTCTGATCCACGTTAGCGATTCCGACTTCATGGAGTCGAGTTGCGAACTCAATCGGACTACGACGCACTTTATGAGGTCCGCTTGCTCTCGCGAGTCGCTTCTCTTTGTATGCGCCATTGTAGCGTGTGTAGCCCTGGTCATGGGAGCCATGATGACTTGACGTCATCACCTTCCTCCAGTTTATCACTGGCAGTCTCAGCACTGAGTTCAGCGGACCGCTGGCAACAAAGTAAGGTTGCGCTCGTTGCGGGACTTAGCAACATTTCTAACACGAGCTGACGGCAGCCATGCAGCACCTGTCTCACGGTTCCCGAGCGCATTCTCATCTCTGAAAACTTCCGTGGATGTCAAAGACCAGGTAAGGTTCTTCGCGTTGCATCGAATTAAACCATGCTCCACCGCTTGTACGGGCCCGTCAATTCGTTTGAGTTTGACCTTGCGGCCATGCTCCCCAGGCGGTCGACTTAACGTTAGCTCGGAAGCCACGCCTCAAGGGCACAACCTCCAAGTCGACATCGTTTGCAGCGTGGACTACCAGGAATTATCTAATCCTGTTTGCTCCCGCGCTTTCGCACCTGAGCGTCAGTCGTCAGGGGGCCGCCTTCGCCACCGGTATTCTCAGATCTCTACGCATTTTCACCGCTTCCACCTGGAATTCTACCCCCCCCTCACCACGAGACTCAAGCTTGCCAGTATCAGATGCAGTTCCCAGGTTGAGCCCGAGGTTTCACATCTGACTTAACAAACCGCCTGCGTGCTTTACGCCCAGTAATTCCGATTAACGCTTACCTCCGTATTACCGCGGCTGCTGGCACGGAGTTAGCCAGTGCTTCTTCTGCGGGTAACGTCAATGAGCAAAGGTATTAACTTTACTCCCTTCCTCCCGCTAAATTACTTTAACCCGAGGCCTTCTTCATACACGCGGCATGGCTGCATCGGGCTTGCCGGTGTGCAATATTTACTGCTGCCTCCGTAGG
+
'30(-%)(&,3/0')2.%/01+-*,%+%&,*8-/7420/*./*5.--2-.+,-.56.-42/3/-/4.()')&&&()-*+,//22448:0(),103')&%+,(*2&14:4/786,/0298:4743/00.4++/10231,/,01)*-'&(%,3,-'*,'(*+56963478-04.'+0*5.+),+,.7660.%+&()8*-63-++()$.+1'704:09+-673('$'&-.5;3829213<6412/2+))'*)%%',/2:262247:7676+)*+-,-112/1.-8125/933(2))(')002-/&+05..35124-7,*)/.)+/00601-&*+/.07101-/50,-)*)*)2:214-,+,/.,./--...85./7:4&2*/,%&%*+.-/0.,/-3***-.57/5&/.1301-/.-.3;30130550*(+05344%%%$$'))4521&**(2/38/02/2-,'*),('%'*0.2:33-/0002:001:82,/,+%+(++..9.+'&&,)+,,*12331/-/1/8<6;68445447444575./+/.8/2*'$$&$+&(1.-1351/,1)-11.123**./4<;:76168(*//6,//.0)/+03008602-/0---/0)(,.,3;6077524436-0/&'**+-+3*2+.4+'-.0/080(-67.',081+,0/00().,4,(*#')757++099*/-4332.//(''-)-+,-0'0*++/2.044746)/)1+*)+-+18/6'5./1312001464;)%&#')(+,1-,,&++(''+(2,665767497323<.+/,5;.(/+*/3-.10/27**')*22.-+,,*(-),7<:04.-8/024*+-+,7-21.15445+.26558878561396.0/12*+&(&,*2764+,-021//119/1-2.+.$&&'(++2257740(+)+-4,%)-,12-14758437<170,,122(%/5/))%+,*9.1///.2.//0/438454524&-2,-.''&'&)(&)-04+*+-123:24/.10/0/,+/-$,-*-&$('+403<9565430+1)-(&+,.&'-3-./0(+/&01;78<88::34413:8572,3.02.359*-1-0/-.+(,1*$'(79+6;812/85()/&,'*&%()*&*)34(()*(,&(.77;:9953*0.0,7/./7:762/+12+84+4(%%&&&(''%%*))&)'$#--0.---2*38**)3,
