# Supplementary material for: De novo species identification using 16S rRNA gene nanopore sequencing
Source: PeerJ. 2020 Oct 21;8:e10029. doi: 10.7717/peerj.10029 (PMC7585375; doi:10.7717/peerj.10029)
Supplement: Supplemental Information 3 [file peerj-08-10029-s003.zip › pass_fastq_runid_2c9cf7bc05858273f10e7d7ec552fc0bd742dc3e_451.fastq]

@2c0ae586-989b-43f4-abea-83695670543c ch=468 read=95237 start_time=2019-12-13T17:34:21Z barcode=BC01 runid=2c9cf7bc05858273f10e7d7ec552fc0bd742dc3e
CTTATGCAGGGGCAGTGGGGAATATTGCACAATGGAAGCAAACCTGATGCAATACATGCCGCGTGTATGAAGACCTTCGGGTTGTAAAGGTACTTTCGGCGGGGAGTAAAGTTAATACCTTTGCTCATTGACGATACCGCAGAGCATCAGGCTAACTCCGTGCCAGCTGGCCGCGGTAATACGGAAGTGCAAGCGTTAATCGGAATTACTGGGCGTAAGCTGCGCAGGCAGTTTAGCATTTAAGTCAGATGTAGAGAATCCACGGAAGAAGCTGTAACTACAAAGGACTACCTGCATCCTGATGCTGGCAAACTTAAGGTCTCTCGTAGAGGGTAGAAGATTCAGGTGTGGCGGTGGGATGCAAATGAGATCTGGAGGAGTCTGGTGGCGAAGGCGGCCCTGGACGAAGACTGACGCTCCAGGTGCGCGAAAGCATTAGGGAGCAAACCAAGTTAGATACCTGGCGAAATTGAGTCCACGCCGTAAACGATCGGCAGGTTTATTGCCCCTTGAGGCTGGCTTCCGGAGCTAATGGCAACGCGTTAAGTCGACCGCCACCAGAATGCAGCCCGCAAAGTTAAAAAAACTCAAATGAATTGGCCAGGGGCCCGCACAGAAGCGGTGGAGCGTAATAGTTTAATTCAGTGCAACGCGAAGAGACCTTACCTGAATCTTGACATCCACGGGAAGAGTTTTCAGAGATGAGAATGTGCCTTCCAGGGCCGTAGGACAGGTGCTGCATGGCTGTACGTCAAAGCTCGTGTTGTGAAATGTTGGGTTAAGTCCACGCTTAGGCGCATTACTATCAGCAGCACAGCGGTCCGGCCCGGGAACCGAAGACTGCCAGTGATAAACTGGAATTAGGGGATGGCCGTCAAGTCATCGCGAAGCGCCACGACCAGGGCTACACGTGCTACAATGGCGCATACAAAGAGAAGCCGACCTCGCGAGAACCAAGCGGATCTCGCGCAAAGTGCGTCGTAGTCGGATTGGAGTCTGCAACTCGACTCCATGGAAGTCGGAATCGCTAGTAATCGTGGATCAGAATGCCACGGCGGTAGGAATACGTTCCCGGAGCCTTACACCGCGCCCGTCACACCATGGGAGTGGGTTACCGTAGGTAAAAGCAATAACCTTCAGGAGGGGCGCTTACCACTTTGTGATTCCTTGTGGCTGGAATTGAAGTCCTAACAAAGGTAACCAGG
+
$$$%&&('**''&%(*+/0()&'%*((**,-;70.('&)+*'&&%($'#'+)(((*/05/))+-.//+'&'$&(&*,-*4539,-47/%$+&&'(('&&%&&**$')/94-0-3,/-4,/6/*452)/*)%&'*+,6)(*)%*%&..)$%%&)&*(*22*,(,*(&*&(',--,2/+3*+'*&*''''+/-+)(+,61502%('+(+&(*/---'+'&$$&(*&)&)(%&',*'%&&''+*./122021303.()%*(+4-(*,,(''&%%&&%'))''**-.'-*%'(')/))*%',&&',+&,+)2-,1**'&(+)-00-+)./34)&+)'*'%'')+.71,-60+'&((+0+'.1.1.-*/,))*)+/6247('*&',,.,,+-,+*-1*1+,&3/(%+2/8%%)*)+))')(''*+)*+('&()(+.*)*$,&(+*)'+.7931(&%(+.-,65,4/(+)('$%$&%%%)*,+&*(-0'++,%%$()'/))'+',.'%+(')*+)*-*%'&#$''('()).***+,,''%**$$(*1.215-(+***12*/)$&,+)&)&$)'&-.**32+&&+-+3422.-**+'(**&'-0+2),'&-11))))&--00()()*&//22)()'('))'+,20(2*4,**-).-','&%**&(&+//11,-+'&%$((4/..45683-/+3,+*)'),;;:11+&*),'&'%('+1/06/2/&%++%'&%*()-,*(',+101))()+/+*))$%&+.)0+%$'..23,7&,(*0***:/(,1/632-.5-%)&'((*+2*'&'%%'&%(*-&&)$$%#$$$$*+*2-/)0-(*/.)('('&%)&00,,.&)-+..+))''''%&&%((+*,'+(%'&%'.1.*.-+.+&&$(*&)+/2'+*+-9-315,0**$&&+,,/*..22,-)()+.'-43*''&()'*$&'('(*&)(%)+&+(4,,-280,+(*&)'((*)*./0423(3./2/(,(2*5,+*,,5,1(),-/001*0+*(6++*))5%/(,,0233211050/&+'&*)/,*,42-/+%)()(,,*()&)('./1336'(-1*'(%&%$&&)2+/(/,*&**,,(,2-0'+*&%&&*'/($(%$&(-(',4.+(('$#'('&'*(&*-(01.&+-+0-,67'*)*(&1*/1:0&'''%'&*+'*&%,&(((''.((0-2-1'/))('*)%)-
@2a58733c-9f34-4e99-bb5f-89f4d19aa9e5 ch=444 read=221754 start_time=2019-12-13T17:34:42Z barcode=BC01 runid=2c9cf7bc05858273f10e7d7ec552fc0bd742dc3e
CAGGGAGGCAGCAGTGGGAGGTATTACTGTCTGGAAACCTGATGCAGCAACGCCGCGTGAGTGATGAGGTTTTCGGATCGTAAGCTCTGTCTTTGGGGAAGGTAATGACTGAGAACAGGAGGCCACAGCCCCAACTTCACAGCATAGCAGCTGCGTATACGTAGGTAGCAGAGCGTTATCCAGTTTGCGGAGGCGTAAAGGGCGTAGGCGGATGATTAAGTGGGATGTGAAATACCCGGAGGCTCAGCTTGGGTGCTGCATTCCCAAACTGGTTATCTAGAGTGCAGGAGGAGAGTGGAATTCCTAGTGTAGCGGTGGGAAATGCGTAGAGATTAGAGAACACCGAGTGGCAGAGAAACGCTCTCTGGACTATGTAACTGACGCTGAGGCTCCGAAAGCGTGGGGAGCAAACAGGATTAGATACCCTGGTAGTCACGCCGTAAACGATGAATACTAGGTGTGGGGTTTCAACACCTCCGTGCCGCCGCTAACGCATTAAGTATTCCGCCTGGGAGTACGGTCGCAGATTAAAACTCAAAGGAATTGACAGGGACCCGCACAAGTAGCGGAGCATGTGGTTTAATTCGAAACGCGCGAAGAACCTTACCGCCAGCATCCCTTGCGGCCTCTTAATCCCGAAGTAGCTGGGACAAGGTGACAGGTGGTGCATGGTTGTCGTCAGCTCGTGTCGTGAGATGTTGGGACTGGGAGATCCCGCAACGAGCGCAGCCCTTGTCGTTAGTTACTACCATTAAGTTAGGGACTCTGAGACTGCCTGGGTTAGCACCAGGAGGAAGGTGGGGATGACGTCAAATCATCAGCCTTTACTATGGGCGGGCTACACACGTGCTACAATGGCTGGTACAGAGATGCAATACCGTGAGGTGGAGCCAAACTTTGAAACCAGTCTCAGTTCAGTTGTAGGCTGAAACTCGCCTACATGAAGCTGGAGTTACTAGTAATCACTTAGTCAGAATGTCGCAGTGAATACGTTCCCGGGTCTCGTACACACCGCCCGTCACACCATGAGAGTTGGCAATACCCGGAAGTCCGTGAGCTAACCGCAAGGAGGCAGCGAGCCAGAAGGTAGTCAGCGGTGGGAGTGAAAGTCGTAACAAAGGTAACCGG
+
(&*2)',+1/1/(*.2-+%(%&&(&$'%&)++.,'))-+%$%,,+-,)+%($*($&+-&&(*+,/%%+-*484,&3-76*.*-)+-;99876<83:2(*+)'(&%(*,*'(%&##&&('&(')&%(%+161*-2.03////12+))),,&($#$(),''*-/,(('$//*+'++41;303)#,(5($%*+&+-,113,&1,***-)-*',,,01/6.4.244988:5/)*020*32-+5*-1-31)'&*(/652348772..-,)())//1-20,-36700010++4-)-*&)'*+-2.1/2,1'')/-))*-+0.5,).+()./..5*,,)1*&&'&)/1126%&'(/.+((*&*0/+),,/0/168501'.(&&())++.(*4,-563/8'&(*((+-4&,+,%%(3600&%-%1*.(++256.**531000.0-04578<652430-:7575-./-,'*.0-4:+1,30253.,*,2.31+02%'*-+,+-13:6,),./865.1-.+*)'''(5(984(+,')*/.0.,**038-,)-.16257&285-.91+-/221/---/03%+.41/+-139314246')4-+))'(()0+,22,(&$'(&..+++(*,/)2/.*&%$')+1.3/.,.)%%$%$$%&$%'&')%&)-../1.+0-579578:9:7:55536*%%&'++,///)/1237995:37.,*'&&)%%#'-+*$*)).&%*(',*(34,**+,,(2-..17-1*,09,0/,&,,/)/984664)(%('.-+,.-.2&()'%'$)/+,1.1,+-.5137:4444454469;61228-)'&&&)'%%&'*'&&$(+)*+./,,))$(%').0081')%&'.*+.+*(*)11158324:62-*++*0.--1616+*,*'%%(&$%)'544-1-/92(/*3(++-5666-68--6101(%$%*('-)+440*'+:,-.652183.(-+*&%'(+),8-,,+'.%)),'40,3+,42'(*241218687801117203-*+-**$''((0-,*+15*1+-52)3.*,()**./7594132.0524%&(((.+..*)***%&/3&&0+.1,*23-+)))&-&+-$''*(),((,&&*.-29,+//0959/8
@6b68bcae-2bf8-4060-b35b-855024b3515b ch=281 read=103369 start_time=2019-12-13T17:34:50Z barcode=BC01 runid=2c9cf7bc05858273f10e7d7ec552fc0bd742dc3e
TTGCTCGGTATGCTTCGTTCAGTTACGTATTGCTGGTGCTGAAGAAGTTGTCGAACTGTGTTAACCACCACTTGCCTGTCGCTCTATCTTCCGGTTACCTTGTTGCGACTTCACCCAGTCATGAATCACACAAAGTGGTAAGCGCCCTCCCGAAAGGTTAAGCTACCCTGCTTCTTTTGCAACCCACTCCCATGGTGCGACGGGCGGTGTACAAGGCCCAGGAACGTATTCGTGGCATTCTGATCCACGATTACTAGCGATTCCGACTTCATGGAGTCGAGTTGCAGACTCAATCCGGACTACGACGCACTTTATGAGTCCGCTTGCTCTCGCGAGGTCGCTTCTCTTTGTATGCGCCATTGTAGCACGTGTGTAGCCCTGGTCGTAAGGGCCATGATGACGACGTCATCCCACCTTCCTCGGTTACTGGCAGTCATCCTTTGAGTTCCCAGCCGGACCGCTGGCAACAAAGGATAAGGGTTGCGGCGTTGCGGGACTTAACCCAACATTTCACAACACGAGCTGACGGCAATACATGCAACACCTGTCTCACGGTTCCCGAGGCACATTCTCATCTCCTGAAAACTTCCGTGGATGTCAAGACCAGGTAAAGGTTCTTCCGCGTTGCATCGAATTAAACCACATGCTCCACCGCTTGTGCGGGCCCGTCAATTCATTTGAGTTTTAACCTTGCGGCCGTACTCCCCAGGCGGTCGACTTAACGCGTTAGCTCCGGAAGCCACGCCTCAGGGCACAACCTCAAGTCGACATCGTTTACGGCGTGGACTACCAGGGTATCCTGTTTGCTCCCCCACGCGCCACCTGAGCGTCAGTCTTCGTCAGGGGCCGCCTTCGCCACCAGTATTCCTCAGATCTCGCATTTCACCGCTACACCTGGAATTCTACCCCCTCTACAGAGACTCAAGCTTGCCAGTATCAGATGCAGTTCCCAGGTTGGGCCAGGGATTTCACATCTGACTTAACAAACCGCCTGCGTGCGCTTTACGCTTGGTAATTCCGATTAACGCTTGCACCCTCCGTATTACGGCTGCTGGCTGGGTTAGCCGGTGCTTCAGCCTTCTGCGGGTAACGTCAATGAGCAAAATTAACTGCTCAACGCCCGCTGAAAGTACTTTACAGCGAAGGCCTTCTTCATACACGCGGCGCATGGCTGCATCAGGGCTTGCGCCCATTGTGCCAATATTCCCCCACTGCTTGCCTCCCGTAGAG
+
&%##$&(('&&%((,((*..(*1+*+77.:...;<9854432,(,)'4/.,/*&%%))+6//-(,*(*&$&%%),459::789:8899:161(7,9*,/:-,00'+*%12:4.5.)%%)-/4110/-,+,--50++3957.)+,;86.5,+*/5,0*0,/,)-+-02()%'*-*5::-443/49,*,-3:1139:97-,--4967/4.//369526/8*(25071/420+1'*.,--:<873334-)))(.++,3.,-,.3653234493.64.+-..'&//0(+(*3006-;-:,.-.--%&./12.,,3971/,'.-3,+*(),,...0&'.)),,/.009043164/2456::;<224-))-,)-./01-,..-80-1;98(1%%-,139:10/(&'&(/4,--.,46.*./,-+&'((..3,1.4-*%++*$+0*),''(67224*%)0./7+/31856630-118,4/651/+*--410)-...0.-+86.(&%)$,,*,*533;50.1//3/1)&,-.0.53(+5)($**,/22313496666--&*/43:284**-0/.112:1,./10.*''(*150/052;12:<776581.1/2.+18307',+,:7948(&'+0.--142)')+);;946--.112021+/30060/054,2(35+'333637/+3:1,/09<<*6-/,%')+..30%0(*)215-+,.0(%-**()**+,*+/(,&*)--10./+-%('')/197/-+76.,//45933+7*575)434537;3*.&-++,)/-64/21,53-**,3.535:/+/11697,'*'*%&(%+1./.0/34302335.,,,1(*89016-,-'*/()**-4'11,7/2))/&&,.-**%('59965573/10/+2:3870606/213963+,1/'/&((,-/13..)/-30-6*,,/05467889899<6:.,*(+++(.3'$-0++,67.*,-,-10.*,*0-316/605474457865,'(&$&.'%&#&(,397<42//2518*%))%&'$*2.,(-.//0*((*)-.13322/+,0.06/-14'3)%&'&)#%+..7:::;47**0:323/8..-5%*-3'%'*,-,.12/2-%)"&++%//714-**+--/,&&&%)%)*(,/3-8304.))((%(),17,()&'()('&'(+5*,5-,-,)++/:1--5/0.03/3.*.-(*53-''(&'$%')+*.1)&()-*'
@af9b6ce4-589c-41a6-b998-43cc877f8c08 ch=241 read=194378 start_time=2019-12-13T17:34:52Z barcode=BC01 runid=2c9cf7bc05858273f10e7d7ec552fc0bd742dc3e
CGGTTGCCTTATTTACGACTTCACCCCAATCGCTGACCCTGCAGCCGGCCGCTTTCTCGCGCGTTAGCTCACGGACTTCAGGTGACGCACTTAGCTCATGGTGTGACGGGCGGTGTGTACAAAGGCCGGAACATGTTTACCGCGACATTCTGATTCGCGTTGCCTAACTCCAAGAAACTGTAGGCGAGAGTTTCGGCTACAATCCGAACTAAGAGACTGGTTTTGGAAGGTTGGCTCCACCTCACGGTATTACATCTCTGTACCAGCCATTGTAGCACGTGGCCCTACACATAAAGGGGCGTAGTAGATTTTGACGTCATCCCCGCAGCCCCATCATAGGTGCTTAGGCAGTCTCCTTCGAGTCCTCAACAATGGTAACAACTAACGAGAGTTTCGTTGCAGGACTTAACCCATCCTCACGACTACAAGCTGACGGCAACCATGCCACCACCTGTCACCTTGTCCCCGAAGGATTTCCTCGATTAAGAGTAATGCAAGGGATGTCAAGTGGTAAGGAGTTCTTCGCGTTGCTTCAGATTAAACCACGGCCTCACTTGTGCGTTACCGTCAATTCCTTTGAGTTTTAATCTTGCGACCGTATACCCCAGGCGGAATGCTTAATGCGTTAGCGGCGGCACGGTGTTGAAACTTCCCCGCCTGGTATTCATCGTTTTGGCGTGGACTGCGGGAGTTATCTAATCCTGTTTGCTCCCCACGCTTTCAGGAAAGCATAGCGTCAGTTACAGTCAGAGAGTCGCCTTCGCCACTGGTGTTCTTCCTAATCTCTGCGACTTTCACCGCTACACTAGGAATTCCCTCTCCTCTCCTGCACTCCTAGATAACCAGTTTGGAATGCACCTTTTAAGTTGAGCCTGGGTCTTTCACGTCCACTTAATCATCCTTACCACGCTCCTTTACGCCCAGCAAATCCGGATAACGCTCGCCACGCCATTACCGCGGCTGCTACGGCGTAATTCTAGCCGTGGCTTCCTCAGCGGGTACCGGCGTCATTCATCGCTTCCCCAGAACAGAGCTTTTACGATCCGAAAACCTTCATCTGCTCACGCGGCGTTGCTGCATCGAGGTTTCCCCATTTATTGCCGTGTTCCCCACTGCTGCCTCGTAGGAGCAATATCAAGCGCTGATTCTTACAAAGGGCGCCGACAACTTTCTTCGCTGTGCGTAACCGCA
+
,)*,)$,,,.&-.)$&),04;85/40--.76.///.0:2.'0++/6-66-&).(%%'&(''()),,,./12314-2684010)*&'#'#%,&+%())&*--'+''%)*36-00/-2001346,(*,1)+%%(//104,*165788:183-',-7972/*)'%(''*2.-0+1)'-.)'&%%'(-/--,(-1;4/*,,)+.4:29+),32.))()-31.-1,15)*((',/+0'-)*25)+3-0..4.-*-)$)-,,---02047./36*8*)'%&&%)'''%'''#&'&(&'&)(*-*(0-01+2&*&/-(''&53,4,*3661*-++/.,'%%&$$#(%'%'&'*,8/-,///2&(/'++-.2/)*,&),5/.)(''%(((&(&$$%'%%&&$'/0802'681,,'%%%%'(+,'(+&(''(&&)--+.+.),.&20/-0*('((%1.46:7874001/613+697-/)**%*6)356;::.:-7),-21:4331-.59.8/777-(()&&%((+',5858;/+,/0/,,3-7')/+5-;:3934,0-/,*')-,,+-)**,$&)(-18/8-/(-23/.00;<4/9041:.-++/3+(.,(0.4*+-'**5196).-.-301151:334495480-*(-,,05-*,'))(,1+,',+,'..02:8535,/31(.*+,;8;9871.'.)'%'4**'')4-,&.-1<;.5-856/+-*+.:++(*(&&%)*,*-(+/28608/+.*+,.(((,)+-0354165,01-.//4++(6+.,,'&,6./.'&(((&%&,+.%+,*-5/1)00.2',*-9.;201..6/0,17,++$''10**/3100.5./1</3-)1)&*&'%$$%$+,+.1.-450)+*))$.6+-%&$')*$&'&2110&*,%')(/-+,%(+50*4.&,*+&%&%&,/.*6/539-6,+(234588(,$%&(*,13713.2..+'%#')''&(((2++%&(01,025111.('))',)2'($)$)(,+22+00*&*(%',,189*,'&.,(((%%(24+()+-34/)*(,'.0030330)$(*+*,+,,2.-,2)(((&$($'$+-,6/,*)&%')(&+(%'$$'%--*03.)+)()((++).(+.2)()*19/,.0'%%&$&$%$'*#%&(+190(,&*(,-+,/4+*181...*(%%%&$-+'*&&$#%$
@16ca1500-5b0b-46c3-8921-b8a067b8222c ch=59 read=180395 start_time=2019-12-13T17:35:07Z barcode=BC01 runid=2c9cf7bc05858273f10e7d7ec552fc0bd742dc3e
CCGGTTACCTTGTTACGACTTCACCCCAATCGCTGACCCTACAGCCCCATTACGCTGCCTCCTTGCGGTTAGCTCACGGACTTCATTGCCAACTCTCATGGTGTGACGGGCGGTGTGTTACAAGACCGGGAACATTCACCGCGACATTCTGATTCGCGATTACTAGTAACTCCAGCTTCATGTAGGCGAGTTTTCAGCCTACAATCGAACTGAGACTGGTTTAAAGTTTGGCTCCACCTCACGGTGTGCATCTCTCTGTACCAGCCATTAGCCCAGCGTGTGTAGCCCTACACATAGGGCGCGCATGATGATTTGACGTCATCCCCACCTTCCTCCTGGTTAGCAGGCAGTCTCGCTAGAGTCCTCCAATAATGGTAGTAACTAACGACAAGGGTTTGCGCTCGTTTGGACAACCAACATCTCACGACACGAGCTGACGACAACCATGCACCACCTGTCACCTTGTCCCCGAGGGATTTCCTCGATTAAAGAGTAATGCAAAGGGATGTCAAGTGTAGGTAGGTTCTTCGCGTTGCTTCGAATTAAACCACATTGCTCCCGCTTCTTGTGCGGGTCCCCGTCAATTCCCTTGAGTTTAATCTTGCGACCGTACTCCCAGGCGGAATACTTAATGGGTGGCGGCGGCACGAGGTGTTGAAACCCCACTAGATGCATCGTTTACGGCGTGGACTACTGGGGTATCTAATCCTGTTTGCTCCCCACGCTTTCGAGCCTCAGCGTCAGTTACAGTCAGAGAGTCGCCTTCGCCCTGGTGTTCTTCCTAATCTCTACGCATTTCACCGCTACACTAGAATTCCACTCCTGCACTCTAGATAACCAGTTTGGAATGCAGCACCCAAAAGTTGAGCCCGGGTATTTGCATACTTAATCATCGCGCAACCGCGCGCCCAGTAAATCGGATAACGCTCGCCACCTACGTATTATTACCGCGGCTGCTGGCGCAAATGATTAGCCATGGCTTCCTCCTTGGTGCCGTCATTATCTTCCCCAAAGACAGAGCTTTACGATCCGAAAGCCTTCATCACTCACGCGGCGTTGGCATAGGTTTTGTTATTTTGTCAGCTGCCGCTGCGCTCCGGCGGGAACGTATCGCTGAAGGTTAACGGGCACCGGCAACTTAACGGCTGTGGCCGAAAAAAAAAAAAGA
+
-&(*-:'*223-01+-./14661652*,4.1/2++*43*(),***+/,$(%#%%&.%(+*0**/,0)0(2-/163**+)$%+.,%*-+/92(-,,,--3478887785840,2/020/)+,10,/2-(-3&0-(+'*(1-++(+,6:<7897823,./*0(%$''()-),,20,+,09389789::41/1-8;0--.3.+--0;46/110////113259<:*71.0:7/40694,/:5/--,()),,,-.0////35878;769;74/#&'&''&(()*,,,0./4(%&)()-,2*2/,&'&((+-01224:5//2766882;;,*2328.(*-41/,(+''.((4,-897693342,++,//08'4(%):++54/0129543:34386++*+06)+66677472'..--,*,&)'()+///*,.3758103100023(674.1+,+227:2390651.16.80//49,*)--+*1:83//0'(0+/-/()),/:1009:*-.6-75723+$*%''*)+&(,+;5693-/0.5./065/0.6.<;:;;.-$(%'),,3(%(2+./0)2./+231188,,.2)4,//5((()*/3:;.:.22/,--.5917/0/06/(018477653222220/0&'&%&*40-1-+,+*.+,-390+75/8/+'''''$&%)*+.,3;,+,'432135323,)#'0/,/.13214147-.78*&/+380*-/-/29747885643/23115342;32021110--+-.113/0/1255$&,6*.1:4440)*295721-+-02+8;,,56:.13332./)()(+*7:,+*-.&)/+,,-444:.:-;-8:597.).)+262++(.),-21))20/0264.15.-('*'$%%&&((,.1/2377,.('%&&&&((.*.2/*/2694.1,95967656::691/41201..+/-*0/.59/0.8441422-,$$&'&()%1*((*'%,15./901/0(*%+&+&25357,5,)*-.+59;+/6,+2631..+/2+*4012.*&*)*%.11703672736,-(+(/,+.-%$$$%%2/0.-'$))"($%%#&'(&&$$')'(&&('(*/*)&$&)'%&*%'')%$$#$$%++/(&&''%'&$-&(')&&'''-)-)&%$$$%$&%&$$*-/...0+)&$$
@ca1c7b3f-a97a-4846-9f3a-172d5345d318 ch=34 read=139563 start_time=2019-12-13T17:35:26Z barcode=BC01 runid=2c9cf7bc05858273f10e7d7ec552fc0bd742dc3e
CCGGTACCTTGTTACGACTTCACCCCAATCATCAATCCCACCTTAGACGAAGCTCCTTCCCTTGCGGTTAGGCCACTACGGCTTCGGGTGTTATCAACTCTCGTGTGGTGTGACGGGCGGTGTGTACAAAGGCCGAGAACGTATTCACCGCGACGTGCTTTGATTCGCGATTACTAGCGATTCCAACTTCATGTAGTCGAGTTGCCAGACTACAATCGAACTGAGAATGAACATGGGTTTTGCTTCACCTCGCGGCTTCGCTTCCCTCTGCACCATCCATTTAGCACGTGTGTAGCCCAGGTCGCCAAGGGGCATGATGATTTGACGTCATCCCCGCCTTCCCTCCAGCTTGTCACTGGCGGTCATAGAGTCCCCAACTTAATGATGGTAACTAACGATAAGGGTTGCGCTCGTTGCCGGGACAACTTAACATCTCACGATGACACACGAGCTGACGACAACCATGCACCACCTATTTATCTCAGCTATCTCTCCATCTCTGGGCAGCACATGAATGTCCAGAGACCTGGTAAGGTTCTTCGCGCGTTGCTTCAAGATTAAACCACATGCTCCACCCGGCATTGCGGGCCCAAATCGAATTCCTTTGAGTTCCATTCTTGCGAACGTACTACTCAGGCGAATTACTTATTGCGTTAACTGCAGCACTGAACTTTTGACATCCAACACTTGAGTACTCATCGTTTACGGTAGGACTACTAGGGTATCCTAATCTATTGCTCCCCGCTTTTCGGGACTGAGCGTCGTTGCGGAGCCAGATCGTCGCGCCACTGGTGTTCCTCCATATAATACGCATTTCACCGCTACACATGGAATTCCACGATCCTCTCCTGCACTCCTAGCTGCCTGGTTTCTATGGCTTACTGAAGTTAAGCTTCAGGCTTTCACCACAGACCCACTTGCTGCCGCCTGCTCCCTCTTTACGCCCAATAATTCCCGGATAACGCTTGCCACCCGTATTGCCTGCGGCAACGTGGTTAGCCCGTGGCTTTCTAATAAAAGTACCGTCACTCGGCTACCATTTTCCTGTAGCCGCCGTTCTTCCTTTATAACAGAAGTTTACAATCCGAAAACCTTCTTCCTTCACGCGGCGTTGCTCGGTCAGGGTTTCCCCATTGCCGAAATTTCCCTACTGCTGCCTCCGTAG
+
42(/,(/324)3)&(0/79<:/;:7+/-/00543;156))/,--./52')'%''..+264(.*)+3508,-71/-*&#%*)*0)2.:..--7//,7-,-400320,063521243;74050/11.0///.+0/0.*-4756987;412-),,33&.))*(,,1070.03333///0....29.-)&(0*611/.)/1312/30*0-+-44000/935'(3545)&(,,.'&%)*7;46;;.*,/3-./;3:7/7/.5+.&'-)15-+6112369::99540'%&**/*-**%((**60&,021')')()16-/45--,,+22-*+,')*::4:;-+899;13*(.*)$(,++.9.44/5*-(++%((+/01751))'*,*2.1./1080-)-.2511(/(&00)*-,.6656.18)*'03+,)*,($#,+,,,,-/&*+$%&'(*+)+((2222%2&,355265622227/.+&&*/-+.1+*'$&./868768:89620,+1+%%('&(&'*(,.+1/)*+,/0:<633.-(*,:<:9<2++(&),-,.1;-))%'-,<<:6901010112-*3*)'/-.031113530+)+,.0-2-9,-()/1-&4585626;729..,,50,**+((,--1353-+).)$(++(0*)*+3-4-142.-++%-.401+(('&))5328&1%(%)))&&)+02676977.:)$%((&$.*+76556-*)&.),.()15.0/*2-*,/50/)')*66*+%22,/1345821*')'$',++.*4012;:8:52404;7479::::<;7116.4515%()-*10/5.'#.+,03221/13806/5/5,*+*./01))(.,-.81112'((/0./395562:61-,)(+-05%+('()((+)'%&)-,%(*)-0--/140222435/%',-000248+/:001,05-*3/51,-..,(/./578913(.,*-+2-++-.+44*.)&$&&4-&)+)+*.'&$%'%+'.-,++7-'&,&*+,452+/0.5<6*&0*/9660--//.;///9;5.:;--3,.+*,2034952811,-*)+-,-694.')((072+-.722/---36075;449885:2,.')(+++0,*)-/285,).5/18,2::1,2/-4,'***)0*--*&'(((,--0-.4-)**-
@d5b313da-0eb8-47e4-a51c-69cb66c0d211 ch=376 read=170787 start_time=2019-12-13T17:35:29Z barcode=BC01 runid=2c9cf7bc05858273f10e7d7ec552fc0bd742dc3e
CTCCACGGGGAGGCAGCAGTGGGGAATCTTCCACCAATGGACGAAAGTCTGACGAACAACGCCGCGTGGTGATGACGGCCTTCGGGTTGGCGGCTCTGAAATCGGGACGAAAGGCCTTCTTGCGAATAGTTAGAAGGATTGACGGTACCGGAATAAGAAAACCACGGCTAACTACGTGCCAGCAGCCACTTGGTAATACGTAGGTGACAAGCGTTGTCAGGTATTAGGCGTAAAAGCGCGCGCAGGCAGATTGGTCAGTCTGTCTTAAAGTTCGGGGCTTAACGTGATGGGATCGAAACTGCCAATCTAGAGTATCAGAGAAGAGTGCAAATTCCTAGTGTAGCGGGGTGAAATGCGTAGATGATGAAGAACACCAGTGGCGAAAGAGCGACTTTCTGGACGAAAACTGACGCTGAGGCGCAGCCAGGGCGAACGGGATTAGATACCCCGGTAGTCCTGGCCGTAAACGATGGGTACTAGGTGTAAGGTATCGGCCCCTTCTGTGCCGGGTGCTTGCAATAGAGTACCCGCCTGGGGGTACGACCGCAAGGTTGAAACTCAAAAGAAAGGAATTGACGGGGGGCCCGCACAAGCGGTGGAGTATGTGGTTTAATTCGACGCAACGCGAACACAGAACCATGGCAGTGATGGACAGAACTAGAGATAGTTCCTCTTCTTCCGGAAGACAGAAAACAGGTAGTGCACGGTTGTCGTCAGCTCATGTCGTGAGATGTTGGGTTAAGTCCGCAACGAGCGCAACCCTTGTCAGTTGCCATCATTAAGTTGGGCACTCCTGAGGCGCAAGTTAACCTGGAGAAGGTGGGGATGACGTCAAATCATTATGCCCCTTATGCTTAGGAGCTACACGTGCTACAATGGGTAGTACAGAGGGTTGCCAAGCCGTGGAGTGGAGCCTAATCCCGCCATACTCTCAGTTCAGTTGTGGCTGAAACTTCGCCTTACATGACTGGAGTTACTAGTAATCGCAGATCAGAATGCTGCGGTAGAATGCGTTCCCGGGTCTTGTACACACCGCCCGTCACACCACGGGAGTTGGGAGACGCCAGAAGCCGATATCTAACCTTTTGGAAGAAGTCGTCGAAGGTGGAATCAATAGCGGTGAAGTCGTAACAAGGTAACCGG
+
.).*(++-5.*051-//-/88;8+(+),.;73//8/9379110/82)*,(((+-&'((&)()--02..+*)+.-55276659225.0-+%%%%$%$%%+)**.04962()6-,.133:251+0**/22-9-+)*4,502946832//10/03211,)-11(.-'++2,//50,-./22692'/-&2-$&&$)',0/..:785170,(/.,--,-2..1(,12*++(*57/63:8+,.23,1*.,,50$()*1.41243323245/8/;4+,2'&.10,-/,',')+12161.+'%(+-)02492:22//))*'*75&'*((+&&()),-032/3+*+321/-/.*0/(()11-+06576643)*%'(*&)(&)01)+,,53--.*%'(..30292/37:9:+.67,0/0**&))+-+,,,-'&)+%*+2*'&,2.78,//*+04*652)(&$%'(05,-436136<6)(('(7,,,8705-.0&'))+)+.82//9.+,3,+,//*.00%'$###&*01('&(%(),7,*0+**%('%))+28:8*2---4+7+/8*+76/91+%'),*--1/3.35&*/.1*:0)),+-/4**).+/+)))+0)*,5191/-/--//2'2/754)(((&%&#**,(&$$$(')+.+,/.86515451/$('),0567:66556<76:,*+-&+*,-)$'--.-.441+-.,-*,1:9;761/+*('++2&2287761%(+*+::972822*,*03)*/()()&&(.-2.8-*,*+&&**6+,:8:6%/)&%()++020+.,),+&$((&$''&'(509194:9+*%&(.+/56,12/0256623222*1,&)#.-*%),*+*)&$%+-(),221*-)),11022,67:40.-4-1,,*,4,.:-.241).2+.'+%$%%'&&),,1636*)$%)$&$'+.23%//63&*)0),&(&')(**&)&(%+,-.(*('*-001(%*+7/1/..--301,5//3333/-7,)+,+1&-)((,1./723-6-*,3123/7--,.)+*-4,46.,34/-')+&(,3-,-3:14)#*%)(*.''*+),/110&**'--542<<40-4+(,(*/05301-2*0+4;6:32,5+()-265140./7*-&$$&(*.+5942-0
@70ef4a65-9f03-4745-8975-a91cd8e55cc6 ch=211 read=121336 start_time=2019-12-13T17:35:27Z barcode=BC01 runid=2c9cf7bc05858273f10e7d7ec552fc0bd742dc3e
CCGGTTACCTTGTTACGACTTCACCCCAATCATCAATCCCACCTTAGACAGCTCCTTCCTTGCGAGTTAGGCCACCGGCTTCCGGGTGTTATCAACTCTCGTGGTGTGACGGGCGAGGGTGTGTATTGCAAGGCCGGAGAACGTATTCACCGCGACATGCTGATTCCGCGATTACTAGCGATTCCAGCTTCATGTAGTCGAGTTGCAGACTACAATCCGAACTGAGAATGGTTTTATGGGTTTTGCTGCTTCACCTCGCGGCTTCGCTGCCTCTGCACCATCCATTTAGCGCGTGTGTAGCCAGGTCATAAGGGGCATGATGATTTGACGTCATCCCCGCCTTCCTCCAGCTTGTCACTGGCAGCGGTCTCGCTAAGTCCCCAACTTAATGATGGTAACTAACGATAAGGAGTTGCGCTCGTTGCGGGACTTAACAGCATCTCACGACACGAGGCTGACGACAACCATGCCACCACCTGTATCTCATATAGCTATCTCTCCATCTCTGGAGCCTTTATGAGTATGTCCAGAGACCTGGTAGGTTCTTCGCGTTAGCGTTGACACATGCTCCACCGCTTGTGCGGGCCCCGTCAATTCCTTTGAGTTTCATTCTTGCGAACGTACTACTCAGGCGGAGTACTATTGTGTTAACTGCAGCACTGAACTTTGACATCAACATAGGTACTCATCGTTTACGGCGTGGACTACTGGGTATCGTCCCTATTTGCTCCCCACGCTTTCGGGACTGAGCGTCAGTTGCAGGCCAGATCGTCGCCTTCGCCACTGGTGTTCCTCCATATATCTACGCATTTCACCGCTACACGTAGATTCCACGATCACTCATCAGCTGCCTGGTTTCTACTTGGCTTACTGAAGTTAAAGCTTCAGGCTTTCACCACAGACCCTTGCTGCCGCCTGCTCCTCTTTACGCCCAATAATTCCGGATAACGCTTGCCACCTACGTATTACCGCGGCTGCTGGCGTAGTTGGCCGTGGCTTTTCTAATAAAATTGCCGTCGCTCGGCTACCATTTCCTGTAGCCGCCGTTCTTCCTTTATAACAGAAGTTTACAATCCGAAACCTTCTTCCTTCACGCGGCGTTGCTCGGTCAGGGTTCCCCATTGCCGAAAATTCCCTACTGCTGCCTTGCAGG
+
534.7--8455034--0034;54287--.376657:/87*+2.1...982221158776/7/1,),+5*155//9/22/1/6'/6++,/.+*,*2-.-)**-26/,'(+15;:6.'*/-,/-,,$)&%+-1.517.1(*)/./55642/06141..///1-/(((2++-0004.////0125:2+-&*.3/2215//2+(&*).$+$()/.,./227'&-65),)*'-+.05:;4/11<505:1*'(')/11.03//,.*4*+70'((#*/.66.,,.1297/449+*(++)+2+/*(((/'+*2/44622*2-*(((//00/0:1,.6997992::5*.38<99712**)+-.041413)'%(()+*/8212224./22-).'*+/.725505105*(())-,2-3+/-'-1:00.01871;01-:973222,21%0/--)*')+1--.++.-/0146:9<2-2:11)*'%+2+715555889:2//,',..8756657;9420+-36,,0--11)+(&$)&*'*/*,(&)%$&'%*+..71<:8<:69-8-))/+.*'''(*.0.//0207/-/1//0282/*,41)(++-5/:07599&&/2:80',62262320).)))00-/01''15-('&+((,',*')%*)-(,.-)()))43444/058000.23(4.*,())')46//0-,.86(,*,*'$),-.4-+)(**(&'$#'-0)('-3*(-++6:1+,**08)0.<;76658686794161*)*.00;111:97:811+0***79'330677::47313)0)+,:99286857;80,.61330/&-&*+/24661+,+./.'(((%'%$&(,+-4.383:7/,*'(&)*,08./0.5.-.6.6+$+,9.-6:1592-.13.343.6,(-,*,223:37:301028**26-+10/('0-1296/4+4-882;3//04.2823:0452616329<86171124/4+,++-737*2.1/9,9**01*+'.,-61,%)%'27436)-/+/(&+&)-'0:611/.,--600187854361'(+'(33:83+,/+,;9,.).-.,+-34+56:57990491*--./84/6,,,.,3466*0:-4..::0).3/2444;;:5;09,))553-+((&$&#&(**
@0f4f14b0-a620-46a2-ba5b-09e4b1a9496b ch=9 read=44428 start_time=2019-12-13T17:35:42Z barcode=BC01 runid=2c9cf7bc05858273f10e7d7ec552fc0bd742dc3e
CAGGAGGCAGCAGTGAGAATATTGCACAATGAAACCTGTGATTACACGCGCCATGTGTGGTGATGAAGGTTTTCGGATCGTAAAAGCTCTGTCTTTACAGGGAAGACCATGGCGAATTTTAAGGAAGCCACAGCCAACTACGATGCCAGCAGCCCACTTGATGTACATGAGTAGCGGAAAGGCGTTATCCAGTTTACTAGGACAATAAAGGGGACATAGGCGGATGATTAAGTGGGATCTTAAGAATGCGGGCTCCAGCAGGTGCATTCCAAACTGGTTATCTGGGAATTCCAGGAGAGGAGGTGGAATTCCTAGTGCTTAGCGGTGAAGTAGCAGAGATAGGAAGAACACACCAGTGGTGAAAACGACTCTGGACTGTAACTGACGCTGAGGCTCGAAGCGTAGGGAGCAAACAGGATTAAGATACCCTGGTAGTCCACGCCGTAAACGTGAATACTAGGTGGTTTCAACACCTCGATACCGCCGCTAACGCATTAAGTATTTATAGAATGCAGTCAAGATTAAAACTCAAAGGGGTGTAGGGACCCACTACAAGTAGCGAATATTCTGGTTTGAATTCGAGCAACGCAGAACCTTACCTACACTTGGCATCCCTTGCGTGCTCTTAATCGAGGAAATCCCCTCAGGGACAAGGTGACGGAGTGGTGCATGGTTGTCGTCAGCTCGTGTCGTGAGATGTTGGAGTTAAGTCCCACTGACAGGCACAGCCCTTGTCGTTAGTTACCATTAGGTTGGGACTCTGAGACCGCCTGGGATTAACTCAGGAGGAAGGTGGGGATGACGTCAAATCATCCCATGCCTTATGTGTAGGGACTGCCACAATGGCTGGTACAGAGATGCAATACCGTGAGGTGGAATAGCACAAACCAGTCTCAGTTCGGATTGTGAGCAAACTCGCCTGCAGCCAGAAGCTGGAGTTACCTGTCGCGAATCGAAGTCGCGGTGAATACGTTCCCAGGTCTTTATGCACCGCCCGTCACACCATAGGGGTGCCAATGCCAGAGTCCGTGGGCTAACCCGCAAGGAGGCAGCGGCCGAAGGTAGGGTCAGCGATTGGGAGTGAGAATCGTAACAAGGTAACCGG
+
&$+*&1.-370+./)%(&,+*-6+**/1/++&')'/+,'%%'%&'(*()')((('$$%&)+($,()+&)+21*&*5/82$&'+-)$%%%('2,56-'**.2*31-**&'$$%(&*(..-+*1)(&'%(('(%-/3100++,)'-*241)4,',1)''('%$,*,+*+)(&))%)))++*()&*,494//(%'(01/02''(%%('(.-**54+$%%*'+14,75:913132/63:7-2),&11$)+'&''+.,.).))+).*)&'$*3(')4.6667-7.--1&*(&(&)*(&*+(('+/*(&(-3/.10.-+-,2,%(')+/0720..%(%$$&&&%')%(+*1.3:632.0())90--++0*+,.01/,)(-(+,-03++%($(%&''%,.-12'%%)))+%'/,**-29646+2,3.1)*,9-66-,,031680/)*)14%+(0-,*+,*30+-,*,0(,+'*&&'%%&+('+)+1.19/19--.+'+,-1273+*,(.*$$$'%'&'#)%))**%%(/(089426738+*.,'*+'')34*13+&**(,1*((&',%%($%''%),11:3%-*5.5''*//&,$$$$&(+($$'+,(****++,1.2098)/)((%)$%&$%$()+*')+(*))&-1-)+&%.4(*++'+(*+43&*&(*142//..*0'.&'('(/+3348675.)%&'(/).)04).)+0865./42+&)&'),*+.-$%%$)*'))&(/(/-+&''$)1,03*(%+((-3'-(($'&2069/443.1.'.)&%&$((-0,/3-,-,++273,/34422504'''**-'((,),$(%'(.///100)$&$$%$$'*.,(,+,265/0))*+,1.5290,-.'*+*+&*.:240*((%'.5,09648876$*+5,,1&2-*+*)$'*-)')+.24/,/'%&$&$(())63,,*,5)*&##$%#%)*633''(&&&&((.*(((&)+,02910%/25.10&%&#(),70/82&*,'((,+*($(-.(&&&%,*-*('%$&((-,)+*+&&%*(21%$+(%/-,*)*)+)*,)4//7)6.52./../02/'4)&'($''(.*-,,,'.,.+03*2.5:7955
@c5fa81a0-0117-4b0f-a847-1654c0106176 ch=394 read=75456 start_time=2019-12-13T17:35:39Z barcode=BC01 runid=2c9cf7bc05858273f10e7d7ec552fc0bd742dc3e
CTCCGGGAGGCAGCAGTAAATTTTTTGGACAATGGGCAGCCACAATCCAACAATGCCGCGTGCAGGATGAAAGGCCTTCGGGTTGTAAACTGCTTTGTACGGAACGAAAAGCTCCTTCTAATACAGGGGGCCCATGACGGTACCGTAAGAATAAGCACCGGCTAACTACGTGCCAGCATGCGCGGTAATACGTAGGGTGCGAGCGTTAATCGAATTACTGGGCGTAAAGCGTGCGCAGGCGGTTATGTAAGACAGATGTGAAATCCCCGGGCTCAACCTGGGAACTGCATTTGTGACTGCATGGCTAGAGTACGGTAGGGGATAGATTCCGCGTGTAGTGAAATGCGTAGATATGCGGAGGAACACCGATGGCGAAAACCCTGGACCTGTACTGACGCTCTGCACGAAGCGTGGGGAGCAAACAGGATTAGATACCTGAGTCCACGCCTAAACGTCAACTGGTTGTTGGGAATTAGTTTTTTTCTCAGTAACGAAGCTAACGCGTGAAGTTGACCGCCTGGGAATGCGGCCGCAAGGTTGAAACTCAAAGGAATTGACGAGGGACCCGCACAAGCGGTGGATGATGTGGTTTAATTCGATGCAACGCGAAAAAACACCCTGACATGGCAGGAGGTTTAGAGATGGATTCGTGCTCGAAAGAGAACCGCACAGGTGCTGCATGGCTGTCGTCAGCTCGTGTCGTGAATGTTGGGTTAAGAAGTCCCGCAACGAGCGCAACCCACTTGGTTTCACATTCAGTTGGGCACTCTAATGAGACTGCCGGTGACAAACCGGAGGAAGGTGGGGAGATGATCAAAGTCCTCATGGCCCTTATAGGTGGGGCTACACACGTCATACAATGGCTGGTACAGAGGGTTGCTTAACCCGCGAGGGAGCTAATCCCATAAAACCAGTCGTAGTCCGGATCGCAGTCTGCAAACTCGACTGCGTGAAGTCAGAATCGCTAGTAATCGCGGATATGCCGCGGTGAATACGTTCCCGGGTCTTGTACACCGCCCGTCACACCATGGGGTCTCGCAGAAGTAGGTAGCCTAACCGCAAGGGCGCTTACCACGGCGGGGTTCGTGACTGGGGTGAAGTGTAACAAACCGGAAGAGCGACAGGCAAGTAGGTTAACACCGCCGACAGCTTTCTTCCTTTCCAGCAATACGTAACGCAG
+
.(0'(+0+.,))(('*+((.(07:9+596:8;863-*()/*&&*)*/(6*98:5%3-,110.(%276:32(*&()66942.60;6677'.10+0/0*23759:8823;:+(+.:7.92/.,,%%#&+32..7.098675600263/8,,7;87++-.-,-0.0/52201,4).2*')'$#'(0,2-..-.437733455712*.,.4,3-,'&-+1/17:;87768;701685410,---2/24/016/-))((),.-/23881.8:2,7256/0/4149;7050144*+07-1%((/-//22:876-----53;3(+2://3&%**-1.,.0(&(&%.)+..)/3::8356556464--()-11592445964.**&)()+197:::1000*,+++675+*++)()&(.026:9*'+,/7,4)8:/02**04276(-$$&0/13359)+5-/+)))(*%+3/854:333+--0)1047;<4,033,//358&(.(*-/3357872270/;,,,;.7:,4-('%)$()008/5522719+3:,*:569,.+0-4.5142&./4/4*)$'(*1769829497100.-(*02<:496;62233483825154::/*(&,.%$')*5212-+-/)+'((%&&(('336/45368699:546+'((')+)%.+0028777221')+,,*(.868:10///447::631))+-843-)),%'%.**0.3,,.266+*0//4383<.$(.,26*3.%&')468+-/336*&%*+./283325767881,*0/777<87;7-+3++./1/02/''(*-*)+)+/))02865.+&,/:1,000676525663231.+%')-8*+-029659/),..172),*)*11'(((.0.;1+0,++2-(+-37;01:.+/3;::2:/887898722)3,5:97:)42/*+.*/*,,.-.087;9:5,1---(2+1.0,--'+20401185;1-06785796<;99;957/0313..1../.8,*+.,195:20-//2545:87.,.*)00557'*'*$%%/&()+/3/4;::484)+)'&))-.,2,*+0.-'.3413/.-/-*&'130/--0&&'(*&%$(-*936/*'&(+,14-0:753.--185846/&%&%'++4/.%+./4-2:1'&(&+/-&2073239)0)'#$"$
@02792913-54c0-498e-85fd-42b263c2b41c ch=444 read=221878 start_time=2019-12-13T17:35:36Z barcode=BC01 runid=2c9cf7bc05858273f10e7d7ec552fc0bd742dc3e
CCGGTTACCTTGTTGCAGGCTTTACCCCAGTCATGAATCACAAAGGTAGTAAGCGCCCTCCCGAGGTTAAGCTACCTGCGCCTTTTCCAGCCCACTCCCATGGTGTGACGGGCGGTGTGTACAAGGCCCGGGAACGTATTCACCGTGGCATTCCTGATCACGATTACTAGTGATCCCGGCTTCATGGGTCAGGTGCAGACTCAACCCGGACTACGACGCACTTTATGAGTCCGCTTGCTCTCGCGAGGTCGCTTCTCTTTGTATGCGCCATTGTAGCACGTGTAGCCCTGGTCGTAAGGAGCCGCGATGACTTGACGTCATCCCCACCTTCCCCTCCAGTTTATCGCACAGTCTCCTTCGGAGTTCCAGCCGCTGGCAACAAAGGATGGGGTTGCGCTCGTTGCGCTTAACCAACATTTCTGCTTTGGTGACGACAGCCATGCAGCACCTGTCTCACGGTTCCCGAGAAGGCATTCTCATCTCCTGAAAACTTCCGTGGATGGATGGGTAGGTTGCTGGGCATCAGATTAAACCATGCTCCACCGCTTGTGCGGGCCCCATCAATTCATTTGAGTTTTAACCTTGCGGGCCGTACTCCCGGGCGGTCGACTTAACGCGTTGGCTCCGGAAGCCACGCCTGGGGAGCACAGCATCCAAGTCGACATCGTTTACGGCGTGGACTACCGGGTATCTAATCCTGTTGCTCCCCGCGCTTTCGCACCTGAGCGTCAGTCTTCGTCAAGGGGCCGCCTTCGCCACCGGTATTCCTCTATCTCTACGCATTCACCGCTACGCACCAGATTCTGCCCCTCTACGGGACTTTAGAAGCTTGCCGGTATCAGATGCAGTTCCCAGGTTGGGCCGAGTTTCATCTGACTTAACAAACCGCCTGCGTGCGCTTTACGCCCAGTAATTCCGATTAACAGCACCCTCCATTGTTACCGCGGCTGCTGGCTGGAGTTAGCCAGTGCTTCTTCTGCGGGTAACGTCAATGAGCAATTGTGCTTTACTCCCTTCCTCCCCGCTGAAAGTGCACAACCCGAAGGCCTTCATACACGCGGCATGGCTGCATCAGGCTTACGCCCATTGTCGCAATATTCCACTGCTGCCTAGGAG
+
98423:../03'1,$'#()*,0)(/42*(+,3,0-/;886547)))'$**)+%')/:52.2,'&),):02.//.14-,-,/3103,$$&'04-)+,13*,65896684407444:544.1034/3608(,(,*)+48567/**-.44867984,+&,+/&()*+0*+()%#(+.56,0/-/93+0,1)(*%',*%*%'3534-&.3+0800,(*,..3301.84&*)'))-3*+1,,.42/2,/.,)./4/-,/+(+/6,%(&(,/-58517*((.0.0)))&&*20)(2984,-'%*(%'24&.%&(,,0.423578001-7:--066/571--4+*,7<8344$0'*&(')37.31))('*.230(*/4/511:21)71:,--67)-5/4/,023594551,)$#"(%.&-'-).0-)%$$%%'(&(+-//(,++7--4*/,,-),8124201/50869071++***+.--/11-/16:/9**+167/,1.6:888:'''%$&'.('%-,+2'*.--&$$&'),.-//:59:626::65013,-,&),%+(+.1780,/,%-(0934;8336,;<9-53/,-'%&+(,/*/,0-74+(1,/.96570//8071)*)*,.1010).'-*%'((**,)%%$,-'+-),()*#'+'/,.3267959:64;,**%/.//4:334*.(+,),*..46;7997125*,.199.%0++196-41-02-(%'+,0123498;9048*)/79,56767,.+*,5543*.+,-:97**'++7784-0./(26-).5/,'&*',(,*+-22904)585.))($)*,0+'('''%+'$%%%*/,(+-,34,32615/77-4-))220//+-5('&,.53/00220//0042457538133+./0..-,*0+,',+44,*/0368<32-(0/01,%&&$**)+25).*)/845<892920.-,-*&&,+'(,9***9)-3+-/829<71-.*0++/654551600033)*')$*$%&.1,--18+36750/<:0'..417-*/,+'+,,26/*,(,&)**/,,+*,*,+-+1.,0177999:::+89437.223;71.9--+,--2/*0+,)),..132351%/-*,
@ca30604b-9b3f-44c8-8c30-c03bf1e12663 ch=283 read=109517 start_time=2019-12-13T17:35:36Z barcode=BC01 runid=2c9cf7bc05858273f10e7d7ec552fc0bd742dc3e
CGATATCTTTGCGTATTCATTGTTGGGGATCGCCCACCGGGAGGCAGCAGTAGAATATTGCACATGGGCGCAAGCCTGATGCAATAATACCGCGTGTATGAAGAAGCCTTCGGGTTTATAAATGCATAGCGGGAGGAAGGGAGTAAAGTTAATAACTGCTCATTGACGTTACCAGGAAGAAAGCACCGGCTATCTCCGTGCTGGCGGCTGCGGTAATACACGGGGTGGCGTTAATCGGAATTACTGGGCATAAAGCACTTTTTTGAAGGCGTTTGTGAAATCAAATGTGAAATAAAGACTCAGCTGGGAGCCGCCGATGCTTTAATTATAGGGGCAGAACTGAACCAGCGTGAAATGCGTAGAATCTGGAATACCGGTGGCGAAGGCAGCCCCTGGTTGAACGACGCTCAGATGCGTGGAGAACAGCTTTGCGGGACAGTACCCTGGTAGTCCACGCCGTAAACGATGTCGACTTGGAAGTTATTGCCCGCTTGAGGCGTGGCTTCCAGGAACTAACGCGTTAAGTCGACCGCCTGGGAGTACGGCCGCAGGTAAAACTCAAATGAATTGACGGGGCCCGCACAAGCGGTGGAGCATGTGGTTTAATTCGATGCAACGCGAGAACACTTACGGTGCGGCTCACGGAGGTTTTCAGAGATGAGAATATGCAACTGGAACCGGGGCGGTGCTGCATAACGTAGTCAGCTTTCGTGTTGTGGCTCTTTGGGTTAAGTCCCGCAACGAAACCGACGCTATCGCCTGACGCCAGCAGAAGTGCGGCCGAAGAATAAAGGAACTGCCGATAAACTGGAGGAAGATTAGAGGAGACGACGTCAAGTCATCGCGGCACCGGTAAAGGCTACCCACGATGCTACAATGGCGCATACAAGAAGAAAGCGACCTCGCGGAAGCAAGAAAGCCGGACCTCATAAGAAGTGCGTCGTAGTCCGGATTGGAGTCTGCAGCTGGACTTCGCGAAGTCGGAATCAGCGGATCGAGCTGCAGACTCACGGCCGAGCGCCGCACACACCGCCAAATCACACCATGGGGACGCAGTAGGTAACCAACCTTCGGGAGGCTTTACTTTGTGATTCGCCGACTGGGAGGTGAGGAATCATGTTCAGGTAACCGGAAGATAGAGCGGCAGGCAAAATACGGGTGCTAAAAGAACACCAAACGCTTTCTTCAGCACAAACAGCGCCATGGCGGCA
+
&%$'&(')-)$)(+$%%%"&'&&&%',+('%$&))%((,45(+1..*-(+,*''%*'.*(())(*)),,-35616;87651--&#'-*&/6,/0--006321*.+&*3036(611/&'/-51*((&&%'')/+(+)/*(,)$'**<40003.*/))&''.0/04114637(+*&),)(%*))'-/3+-()),+--.,(,($$%&$%##"%'(()+&&')'*',,%$&('$/+0./014/000&(%*-,)$&)*%$$#%'(*+*((%%*(-/18.(*&&)%()&'.*((),*&%$%%&(&&(&%'%*,'&#&%$*()$$$$%)&%)&'#$%'+*++$&-+'%$%''*$$$&%%'+('(,-)(&'',+'()($$%(&+,812/(*(&)3',24**./0&%-/41011+...)/)**'(&&'&'(&(')),,'''(.(,(+)+-280-3982.123%),17568<;6111*-421-.,3*)%'*)&++)7:-&*.)..253582203.;*&30+-1053103)..4/,334++'(1)&','&&(-0206,',,%-&*3:/1665;9.,*//2/4+,0/+.4+,+++&**,+813,+((***++2/:9498:0...,10,.)%&&(&%%$%&%$&%$%$#'%&&(%%)*%)+*4872+*+,,00/*,3/&'&)$$'''%*&'&)*,('*'%#$#$&%(()+%&%$'-((')*,*012-5*('%&'$(,')/,+2/1+0/5.,0152)+($'&$$(').,,+$%$$%'((('$%&'&'&%($$%(*-(')&,/$)/,),%'*0032-(*.73322-*(++1(*--*(')(&%%&(')*,.+)'**,.-,')%&'.**$$&(&&'('&)+**,*+-*-0/-10.2531411--*)&)(&+)-*-//-,,-/5+(&%%).)%)*+&+)./35542.1*)&)'(((*/12693772.33.311+)+,54,/+&)&',+),(&$%&.+*,0),,,&%$%&04*)%&&%&$%$#%%'('$%&%*'&&$%%'&(())()*-/+-5+.,(+(*)/31/+*('$%$'$&%$')'+(,$)+.0/75.7(&*(&%(&%(/5/'-+-18.%&$'(,-3,)$(&&'&*)'*,2-6*%)')*.,*(((,30-,+*,,-(--(4$&**(.2+($'''&(##'&(,)&%')(+'&'%&'%%'&$%%$$$%$%)/&-+$&$%%$&&&&%#$&
@96f2fda6-35f8-4914-8445-d4269d983a18 ch=117 read=218383 start_time=2019-12-13T17:35:35Z barcode=BC01 runid=2c9cf7bc05858273f10e7d7ec552fc0bd742dc3e
CTCCTACGGGAGGCCTTGAGGTAGAGAATATTGCACAATGGGCGCAAGCCTGATGCAGCCATGCCGCGTGTATGAAGGCCTTCCGGGTTGTAAAGTACTTTCAGCGGGGAGGAAGGGAGTAAAGTTAATACCTTTGCTCGTAGCTTCGTTACCCGCAGAAGAAAGCACCAGCTAACTCCGTGCCAGCAACCGCGGTAATACGGAGGTGCAAGCGTTAATCGGAATTACTGGGCGTAAAGCGCACGCAAGGCAGTTTGTTAAGTCAGATGTGAAATCCCCGGGCTCAACCTGGGAACTGCATCTGATACTGGCAAACTTGAGTCTCTCTCGCAGAGGGTAGAATTCAGGTGTAGCGGTGAAATGCGTAGAAGATCTGGAGGAATACCGGTGGCAGGCAGCCCCCTGGACAGACTGACGCTCAGGTGCGAAAGCGTGGGGAGCAAACAAGTTAAGATACCTAGTCCACGCCGTAAGCGATGTGTCGACTTGGAGGTTGTGCCCGCTTGAGGCGTGGCTTCCGGAGCTAACGCGTTAAGTCGACCGCCTGGGAGTACGGCACCAAGGTTAAAACTCAAATGAATTGACGGGGGGCCCGCACAAGCGGTGGAGCATGTGGTTTAATTCGATGCAACGCGAAGAGACACTTACCTGGTGTGACATCCCACAGAACTTTCCAGAGATGGATTGGTGCCTTCGGGAACTGTGAGACAGGTGCTGCATGGCTGTCGTCGGCTCGTGTTGTGAAATGTTGGGTTAAGTCCCGCAACGAGCGCAACCCTTATCCTTTGTTGCCGGTCCGGCCGGGAACTCAAAGGAGACCGCCAGTGATAAACTGGAGAAGGTGGGGATGACGTCAAGTCATCGCTGGCCCGCCCACGACCAGGGCTACACACGTGCTACAATATGGCGCATACAAAGAAGCGACCTCGCGAGAGCAAGCGGACCTCATAAAGTGCGTCGTAGTCGGATTGGAGTCACAGCTCGACTCCATGAAGTCGGAATCGCTAGTAATCGTGGATCAGAATGCCACGGTGAATACACGTTCCCGGGCCTTGTACACCGCCGTCACACCATGGGAGTGGGTTGCAAAGAAGTGGGCGGCTTAACCTTCGGGAGGCGCTTACCACTTTGTGATTCATGACTGGGGTGAAGTCGTAACAAGGTAACCGG
+
.111)+,+42++''%%$(#&')%&'(/0/+..)(*017455--*-57.6:/..//60.0601397-+0.130'()(&**-2/4*-8807*,-8/(),-0:;0,-,+48))-),,-2)'))06501446)*-.0:-,56754.-+'('')7-03&'./,01)),(%$#&*(.0203.011'*'*(&*)-%9-02'3-1./-72:344./,-,(*00908/3%.),02/23-'%%').1-'(.1,0/+4+-).%.6;2*3,3*114('23-/&)4.)545),--),7(5-23/3/.40.//0/3/.//18864,,.6+1-.-12..-+-235:6+(,/+00./1207(*64/++,+5:5422-+,<:82'((%$+,89.,.**-*-2'+)&+90&'0/+-0674*(.412&'+(%**0+,,.01:66-+00*,,74&121+,,/6*,,'*/,,),/74591,15672467:2557(-,+*(+).20.////6./109(/*.3+%$$$)(886697;5571,11.,,,7/5450.:03.4869:855/)'.2++,-02,4&/&0)/0274:;:6777892.4.7.4/5,,.6801;2*.-/.+**/:348,...3+++,+95166:8102011&1)1*+((%'&'$&&'*-511(-%.+-0659/(%*++-6-4:./*+,*-.774,3-22./1;170-89630,-073566)50548878787:8:988778.70008875602//62-..8,*()303.309)+/352&'16*,-03;022312+*2/,-+)+&2+31.2427.98+5223/7+)/).,/)&)(&,1/022;37576.-+++6..8:02576/,+,*-.138;:4233*7.+%)(&%'*-29463.--30..+.135872807/'')+*+16658,/'$(*'**.-0.6.0.*(')*72*,.862843/-2(2*-.4336895938)6,2+0&&'()#$'),1/-+++0),3+&'&)2)1.557,-,(,213-..11:923)*,53596044853180(+)**.15))+0,,)(+',,.,02178+27*))-*789;5+.+-.0/8+,,0,%)(&)(*&$'+((.,0062:6+93+,2/,,/,*02)+06.+/36864&('&+-12,'(+/3.//1143005(4-3:6636
@d5a34bad-7e64-4867-87b7-6f1e6656ece5 ch=444 read=221874 start_time=2019-12-13T17:35:32Z barcode=BC01 runid=2c9cf7bc05858273f10e7d7ec552fc0bd742dc3e
CTCCTAAGAGCGTAGTGGAATAATGCACAATGGAAGCAAACCTGTTGCAACCATGCACCGCGTGTATGAAGAAGGCCTTCCGGGTTGTAAAAGTACTTTCAGCGGGGAGGAAGGTAAAGTTAATACCTTTGCTCATTGACGTTACCCGCAGAAGAAACACCAGCTAACTCCCGTGCCAGCAGCCGCGGTAATACGGAGAAGTGCAAGCGTTAATCGGAATTACTGGGCGTAAAGAAGCGCGCGACGGTTTGTTAAGTCAGATGTAAATCCCGGGCTCAACCTGGGAACTGCATCTGATACTGTAAACTTGAGAGTCTCTCGTAGAGGGGTAGAATTCCAGGTGTAGCGGTGGAAATGCGTGAAGTCGGAGGGCCACCCGGTGTGAGCGGCCCCCCTGGACGGGCGGGCACTCCCAGGTGCGAAAGCGTGGGGAGCAAGCGGGGTTAGGTACCCTGGTAGTCCACGCCGTAAACGATGTGGGCGGAGGTTGCCCTTGGGCGTGGCTTCCGGGCCAGCGCGTTAAGTCGACCGCCTGGGAGTACGGCCGCAAGGGATAAAACTCAAATGAATTGACGAGGGGGCCCACTGGCTGGTGGGCATGTGGTTTTAATTCAGGTACGCGAAGAACCTGTGACATCCCACGGAAGTTTTCAGAGATGAGAATGTGCCTTCGGGAACCGTGAGACAGGTGCTGCATGGCTATCGTCAAAGCTCGTGTTGTGAAATGTTGAGTTTAAGTCCGCAACGAGCGCAACCCTTATCCTTTGTTGCCAGCGGTCGGCCGGGAACTCAAGGAACTGCCAGTGATAAACTGGAGAGGAAGGGGTAGGGCAGGCATTAAAGTCATCATGGCCCCTTACGACCAGGGCTACACGTGCTACAATGGCGCATGCAAAGAGAAGCGACCTCGCGAGAGCAAGCGGACCTCATAAAGTGCGTCGTAGTCCCGGATTGGAGTCTGCAACTCGACTCCATGAAGTCCGGAATCGCTAGTAATCGTGGATCAGAATGCCACGGTGAATGATTCCCGGGCCTTGTACACCGCCCGTCACACCATGGGAGTGGGTTACAAAAGAAGTAGGTAGCTTAACCTTCAGGAGGCGCTTACCGCTGTGATTCATGACTGGGGAGTGAAGTCGTAACAAGGTAACGG
+
+14))/())0//0''.1//,,*(+$&''-0,-+(*%*+8.20)('&#$(%)(,,)-%*1/6664545580++,(,()&')).666:-//67+)2,+.80---./8:-'..)+'*)144..809047/49.+6540441,10-0')-*'../1/)-2**'),)+,--5.152**..1.--+))1+1-/,+01-+-/20*((+*./1'*-/-8.9/0)00.3/12./751+227-'()(()+''''))3(-,'+.4/01947683/*(.'(44,67639*..8,58.0733211/.,**,))&&#')()*(+&%&)*-,-*-..6*)+35-0.-)-+,-)*461.,'..061+&-**,,.0('&$(),+,()(&)&&/+-*0./%((.+&000:::2/0812(.2-((&&$,,.2+*.;885-,/,,.01*.1*)--,-&('.***'$%')),5((,5453239*+*/8.468'//,/1//&%'&.(+0.6,*./,.015313271/-/),/)*10(/,,//713*+.()66687:;:+)))*51652.10++35&'%*20)*-)&)')-4283782).206,14.$+$%)+'*(/1,()+/',*2*::82//0+%(&'%)(.,-5)++,'&#&**34191)).02-1-.8;:2..&((300-+20/3589747+72-44:794*/*4(),13322657568437712-+.*(*+989405),*(.2++,''%%,--,0+155*2/44+**+),/*39+.*++/'('('.+%4;3*2+6/0-402$1)/+.3931&.',+--.1.+*)()14:981,))%**++*1,,&&-,$'(*+(%&%0012788:5%$&(+0-&$%#$'(8:4505.2,.%).33564406//200118)-.6(('(+('.078;88242+('')(0(+,:67767222751,+,,,689/.--)'+/(0,0.+,-//.2.1540-'0254-020800.'-0.624.002302.,,.0789440-.:9998+/)45/,2.+&.+.4*&**./1-)))*')/+/92,.0.0359//(--*+-+4509%5069+')2*+,1..-'(%%0,453*)'.,,34,4243049))3+-236:7.50236544-'&*(-**+3---+323/401/6+-
@4e67a74c-7d9a-466b-99e5-86931f1f8a89 ch=246 read=169401 start_time=2019-12-13T17:35:38Z barcode=BC01 runid=2c9cf7bc05858273f10e7d7ec552fc0bd742dc3e
CTCTACGGGAGGCAGCGGTGGGAAATATTACAATGGGCGCAAGCCTGATGCAGCCATGCCGCGTGTATGAAGAAGAAGGCCTTCGGGTTGTAAAGTACTTTCAGCGGGGAGGAAGGGGTAAAGTTAATACCTTTGCTCATTGACGTTACCCGCAGAAGAAGCACCAGCTAACTCCGTGCCAGCAGTCGCGGTAATACGGAGGTGCAAGCGTTAATCGGAATTACACTGGGCGTAAAGCGCACGCAGGCGGTTTGTTAAGTCCAGATGTAAGAAATCCCCGGGCTCAACCTGGGAACTGCATCTGATACTGGCAAGCGAGTCTCGTAGAGGGGGTAAATTCCAGGTGTAGCGGTGAAATGCGCGTGAGATCTGGAGGAATACCTGGCGAAAGGCGGCCCCTGGACGAAAGACTGACGCTCAGGTGCGAAAGCGTGGGGAGCAAACGGGATTGGAAATACCCTGGTAGTCCACGCCGTAAACGATGTCGACTTGGGTTGTGCCCATGAGGCGTGGCTTCCGGAGCTAACGCGTTAAGTCGACCGCCTGGGAGTACGGCCGCAAGGTTAAAACTCAAATGAATTGACGGGGGCCCGCACAAGCGGTGGAGCATGGTTTAATTCGATGCACAGCGCAGAAAGAGACCTTACCTGGTCTTGACATCCACGGAAGTTTTCAGAGATGAGAATGTGCCTTCGGGAACCGTGAGACAGGTGCTGCATGGCTGTCTCGTCAGCTCGTGTTGTGAAATTTGGGTTAAGTCCGCAACGAGCGCAACCCTTATCGCTGTTGCCAACGGTCCGGCCGGGAACTCAAAGGAGACTGCCAGTGATACCGCTGGAGGAAGGTGGGGATGACGTCAAGTCATCATGGCCCCTTACGACCAGGGCTACACGATGCTACAATGGCGCGGCATACAAAGAGAAGCGACCTCGCGAGAGCAAGCGGACCTCATAAAGTGCGTCGTAGTCCGGATTGGAGTCTGCAACTCGACTCCATGAAGTCCGGAATCGCTAGTAATCGTGGATCAGAATACCACGGTGAGCCACGTTCCCGGGCCTTGTACACACCGCCGTCACCATGGGAGTGGGTTGCAAAGAAGTAGGTAAGCTTAACCTTCAGGAGGGGCGCTTACCACTTTGTGATTCATGACTGGGGTGAAGTCGTAACAAAGGTAACCGG
+
..5/02/86+-4003-&.-47/+-+()++(',/.473/,,,1,.:744555949974/78269:7672233*+.'*-+1,..0.-49190/18.++,,.6:****.07/*-3..)3/*++1,**8)8+./067-*346(3&'&,,31/192*.,+3.$,&#&&,,%....2...0*4/143(6'++8+.+,*1'&')),))((,-12.244/3--/&,)(1),./328<:8666:400051304,*-2*1/9.+,907,/,,*+-30/))&04*,245++241-2-664./5(2,-522224/..//9806/)0(-*)0+1/1347-,+//1(/-)4-13*+6:7622234;7*,--(3330)-'))-577;0..&+(')+'&(*1104+/4.4)651))0523/.2()+,,,-87989-/5.,($'&%,*88:;;*)+-;:03&89.4.'*.,-,44<62,9-+,,3-*,3643138*-,*)%))01/.2/3-,4-2,/8/%0)*+654194.-0,..-('+.21.)*+/767246579767876:,+))*32:25+/-*1-170872.+..:.-+/,0.34536;:318.,.+/-1--2./2-++,*,-,+;:68:;2101-,*)*&+*1%%/+(''%*.,,0-.6076851/,,-0684,.58/7,/85,5/..//8600.7047789:<;3<:1:167:60-,-),68555347842/.---*./07113339:768,+&&&%$%$&,+3.4./028/0248**6.()'(+4,(..01%&.*))$392(30961,1,1,(0,/10:;7;)4,$%&))%.7,0-,*+(&'(.270.4-/2-1-3:9-02-//./3'.(*/8:9252/84-%%&#$')5<35643*))&')),/252329221.,*%$&')**00)'))(*),.77988643+)&)*/0,.181/(+0--,2,*,024215779/:-,,&8+-.%'*2145--1/2)*.01879909/..)3/398.'('(./18455::9744*,,91,95-/&46/'-25/0/17030)145,3,+,41..+08-11(*-1233644.(').-()9/52:-&)(&)')4/-)&')(5+766;2*,,'+/0302009,020.48.-.3&,),/134645*5.-)1))*6135:28:0.8/7;::98
@63d595f5-0a5c-46f1-aa0e-54ac1d4db39c ch=274 read=106060 start_time=2019-12-13T17:35:37Z barcode=BC01 runid=2c9cf7bc05858273f10e7d7ec552fc0bd742dc3e
CTCCTACGAGGCAGCAGTGGGGAATATTGCACAATGGGCTGTAAGCCTGATGCAAAGCCATGCCGCGTGTATGAAGAAAGCCTTCGGGTTGTAAAGTACTTTCAGCGGGAGGAAGGGGTAAAGTTAATACCTTTGCTCATTGACGTTACCCGCAGAAGAAGCACCGGCTAACTCCGTGCCAGCAGCCGCGGTAATACGGAGGTGCAAGCGTTAATCGGAATTACTGGGCGTAAAAGCGCGCAGGCGTTTGTTAAGTCAGATGTGAAATCCCCAGGCTCCAGCCGCAGGAACTGCATCTGATACTGGCAGAAAGCGAGTCTCGTAGAGGGGTAGAATTCAGGTGTAGCGGTGAAATGCGTAGAGATCTGGAGGGAAGAATTGGCGAAGGGCAGCCCCTGGACAGACTGACGCTCAGGTGCGAAAGCGTGGGGAGCAAACAGGATTAAGATACCTGGTAGTCCACGCGTAAGCGATGTCGACGAGTTTATTGCCCTTGAGGCGTGGCACCGGAGCTAACGCGTTAAGTCGACCGCCGCAGAATACGGCCGCAAGGTTAAAACTCAAATGAATTGACGGGGGTACACCGGCGGTGGAGCATGGTTTAATTCGATGCAACGCGAAAGACACCTGGTCTTGACATCCACGGGGAAGTTTTCAGAGATGAGAATGTGCCTTCGGGAACCGTGAGACAGGTGCTGCATGGCTGTCGTCAGCTCGTGTTGTGAAATGTTGGGTTAGATACTGAGCGCAACCCTTATCCTTTGTTGCCAGCGGTCGGCCGGGAATGAGGAGACTGCCAGTGATAAACTGGAGGAAGATTGGGGATGACGTCAAGTCATCATGGCCCTTGACCAGGGCTACACGTGCTACAATGGCGCATGCAAAGAAGCGACCTCGCGAGAGCAGCGGACCTCATAAAAGTGCGTCGTAGTCAGTTAGGTCTGCAACTCGACTCCATGAAGTCGGAATCGCTAATCGTGGATCAGAATAATGCAGTGAATACGTTCCCGGGCCTTGTACACACCGCCCGTCACACCATGGGAAGTGGAGTTGCAAAAGAAGTAGGTAACAGCCTTCGGGAGGGCGCTTACCACTTTGTGATTCATGACTGGGGAAGGTGAAGTCGTAACAACGG
+
//00-.0($.*.145247789-*3-))*()),/63(--*%%%*/+23...+*(&)*%*+*((68-.-,/1/02.-(+'$()0/84,965:336:0----./5,*./+36*-3-6-61(),66*,(,*+-/7/:1++01-0001276:63<512-,3,(,/*,29:180,-61322)0)-:3560+28,/03/6+,'717-/*'%&&%&')454.-..+/+.+(+/16346799:---/.(,*',1,-8701221.174894))(),.,324.(-4771),&.)$&",+,(.2554540.-.-/-0+,*'('&#%)),/235671-(157+11*3+4,6*+31-++-,034-27-,5596/,,,-489:/,.,&*'('$+%1(,**)+,.,)-802/)+../%&1../234434.498/.))*))(339:;)(()9:.*.67+4+.),.6'77.0.6..231(,-,-)*/%,,/0/25622&%3-9)%+))29,3..-4619812.()2'-(&))&-))2-7.4*+)),9:-,4,*-.)&()*53:8701.+0/104;85()*1;90-//308893275+(())*(&**.833-+,++..0.<:37:;1000073)0),//0%&*/,++*,481/0/).1026*,-5.&'''/7<130,+-100.).4048479674-7)/-/879931+*#)%-)./6744-1.(*/1243*1//17:207///1:910222813-&&&'$&#''/,37363;6485583054-.:./98795667)9.369,.)(''++(**0113.&,+))++-(.09/.3(/''%.''424,8899865+.,02/76+,,045&$&&)050896720,))+-688373;3//.-.-0&2/3(%)&'*7554450/.+*&%&&'+-5-2-02((78;/22179:8892757*2.5..7666510+./.--/038/12:210601-245.-)(')*6;99837**,0,*''$-$./,-.,',-008,)./-,1-1./,-++*37/690...-.-3:4740/(()*/.&(5/-/167,&(,)**+6./)+)$+'+.2/;7-05,,-224.2.(-7;...5146.,74566656-('.'2+/++,0./,2*0,--8
@35d6b082-b65f-4e0b-97db-e9158c9e3c6d ch=480 read=121372 start_time=2019-12-13T17:35:36Z barcode=BC01 runid=2c9cf7bc05858273f10e7d7ec552fc0bd742dc3e
CCGGTTACCCATTTTGACTTCACCCCAATCATCAATCCCACCTTAGACAATCGCTTCCTTGCGGTTAGGCCACCGGCTTCGGGTGTTATCAACTCGTGGTGTGACGGGCGGTGTGTACAAGGCCCGAGAACGTATTCACCGCGACATGCTGATTCGCGATTGCACTAGCGATTCCAACTTCATGTAGTCGAGTTGCAGACTACAATCCGAACTGAATGGTTTATGGGTTTTGCTTCACCTCGCGGCTTCGCTTCCCTCTGCACCATCCCATTGTAGCGTGTGGCCAGGTCATAAGGGGCATGATGATTTGTCATCCCGCCTTCCTCCAGCTTGTCACTTTCCAGCAGTCGCTAAGTCCCCAACAATGATGAGTAACTAACGATAAGGGTTGCGCTCGTTGCGGGATAACCCAACATCTCGACACGGGCTGACGACAGCCATGCACCACCTGCGTATAATGCGTACCATGCGGAATTATGTCAAGACCTGGTAAGGTTCTTCGCGTTGCTTCGAATTAAACCCTTGCTCCACCGCTTGTGCAGGCCCAAATCAGTCCTTTGAGTTTCATTCTTGCGGGCAATGCCTACTCGAATCACTTATTGCGTTAACTGCAGCACTGAACTTTGACATCAACACTTAGTACTCATCGTTTTACGGCGTGGACTACTAGGGTATCTAATCCTATTTGCTCCCCGGCACGGGACTGAAGGCGTCAGTTGCAGAGCCAGATCGTCGCCTTCGCCACTGGTGTTCCTCCATATATCTACGCATTTCGCCGCTACACATGGAATTCCACGATCCTCTCCTGCCTCTAGCTGCCTGGTTTCTATGGCTTACTGAAGTTAAGCACAGGCTTTCACCATAGACCCTTGCTGCCGCCTGCTCCCTCTTTACGCCCAATAATTCCGGATAGCGCTTGCCACCTACGTATTACCGCGGCTGCTGTAGTTAGCCGTGGCTTTCAATAAATTACCGTCGCTCGGCTGCCACCATTTCCTGTAATACGCCGTTCTTCCTTTATAACGAAGTTTACAATCCGAAAGCCTTCTTCCTTCACGCGGCGTTGCTCGGTCAGGTTTTGCCGAAAATTCCCTACTGCTGCCTCCCGTAGGAAC
+
2/0026*-+)&+14,*,27:5*2-0).,000755:50:+'+&+(*+.+.%&'$&-*4-*0.23749/6989.,3*2+.4.'0)+(*1-./4'./1.19:6552452951,0,-0-/./0-13/4()),.534877;74695768:7:9::9564,,-,*)-'(&&))./2165-,-%+/3067888:75-++1/&/&0%-+,,246632/62,/-,)25./),0/864552./561,/31543160061,--0*4-/160-,.3/13($$()&()'(%+(*+(*+(02++**'%389/,.400..--1-')+-240*(-/2422,5,,,,3-,-5.,*((&%$+,+410'-(''&(+34(,%(+6,//5/&&'**++-4/65970162/6-/.115,8,,,'761'+(0+*-0/666*-)*+/4&*-/04)-,*//%0:,020-./+./)($%'()%#$&$#%$'%$('#%$#$.*/0969432,43312+1*++1:68;73541+%)2).+)'0(89046$)''+,2-*0,&%%%&,*-%534/,'),+-()+*.*76/&*,:6/+7821811-78,04/+0-**-./+/)(&$$&+./2'%')(/,,-13,+++1217;6398224.36/6-())&*%+'*-0/44497:-(0,2-.05:355.33-2756775/0//031%,*'&)-.61*$$$$',58622)%&&',.2/&*.3.1.+&+.1,-4883999:87:87:<956*30$'4453542323210+&*+-67<-+#(++--,.)(&(),)+/-22(+++,/934379223(('%$$'(')4.6.5:.,0,.)$$%'(+4.(.)-.+(%&$&%+4//92--02/241358,+-*+-./3/39000,27.)/29/-/524*0*)+,/,0)4,6,,%*%)-++880272340/,./+37/,0/./65211+.7/-%%))+/60063++5/4)&'+'-*&)%#$))',*+&+''1,.4:25763+,$&$()4848<7723%%,')2233&&+)*59,1.:.-/-/33*,274./4/66;2(,+-,71/03,,.0,723++0+*)%%&))/7690021-)%),-.3669.37.-2()''*+
@de6e3318-685a-48ea-97e7-2474ba5bf6a1 ch=90 read=137265 start_time=2019-12-13T17:35:51Z barcode=BC01 runid=2c9cf7bc05858273f10e7d7ec552fc0bd742dc3e
CCGGTTACCTTGTTACATTCACCCCAATCATCAATCCACCTTAGACAGCTCCTTCCTTGCAGTTAGGCCACCGGCTTCGGGTGTTATCAACTCTCATTGGTGTGACGGGCGGTGTGTACAAGGCCGAGAACGTATTCACCGCGACATGCTGATTCGCGATTACTAGCGATTCCAACTTCATGTAGTCGAGTTGCAGACTACAATCCGAACTGAGAATGGTTTTATGGGTTTTGCTTCACCTCGCGGCTTCGCTTCCCTCTGCACCATCCATTGTAGCACGTGCGTAGCCCAGGTCATAAAGGGCATGATGATTTGACGTCATCCCGCCTTCCTCAACTTGTCACTGGCAGTCTCGCTAGAGTCCCAACTTAATGATGGTAACTAACGATAGGGTTGCGCTCGTTGCGGGACTTAACCAACATCTCGACACGAGCGGCGACAACCATTACACCACCTGCATCTCATATAGCTATCTCCATCTCTGGAGCCTTTATGAGTATGTCAGGAACCTGGTAAGGTTCTTCGCGTTGCTTCGAATTAAACCGCATGCTCCACCGCTTGTGCGGGCCCGTCAATTCCTTTGAGTTTCATTCTTGCTTGCAGGCAATACTCGACGAATTACTTATTGTGTTAACTGCGGCACTGAACTTTGACATCCAACACTTAGTACTCATCGTTTTGGCGTGGACTACTAGGGTATCTAATCCTATTTGCTCCCCACGCTTTCGGGACTGAGCGATAAGTTGCAGGCCAGATCGTCGCCCTTCGCCACTGGTGTTCCTCCATATATCTACGCATTTCACCGCTTTACGTAGATTCCGCGGTCTCCTGCACTCCTAGCTGCCTGGTTTCACCATGGCTTACTGAAGTTAAGCTTCCGGGCTTTCACCACAGACCCTTGCTGCCGCCGCATACACTCTTTACGCTTAATAATTCCGGATAACGCTTGCCTACGCATTACCGCGGCTGCTGGCGTAGTTAGCCGTGGCTTTCAATAATACCGTCACTCGGCTACCATTTCCCTTAGCAGCCGCCGTTCTTCCCTTTATAACAGAAGTTTACAATCCGAAAACCTTCTTCGCTTCACGGCGTTGCTCGGTCAGGGTTTCCCCATTGCCGAAAATTCCTGCTGCCTCCGTAGGAG
+
3*&(19,-89;171-*%'+),188.234872.0.,50(*&.'++311353787986+7,.(.0//)9-;007--*.-;-;/.-31//--*+,/))(.-0&3*,.66)157-52,%&')88:+7510./0736:98;-*,-(++7789:;9777<6663205.--(0/32:1:0-',-6./.-01576-'(/)%*#%+.//13:0:(*''0'')*+1.16:6;2146<28:8**+3:568;88643414;5336089++,30//063777.9.-++''$*)..2720/,9/),83//018)1-/.34/01017;2--.1569/:3.)11396:71//,03/...../611152,40041112138/-./-5-7-//88:86954205101,-8621---1596784337:.&&&)$4...76865544403.)/-,.+),16+79170./--,*.,,,../978')&+%%'**,,14169:88881*-/+-77//1.-//.00/,(,+).10366/-'..;48<823/.1))'3)(**,+;:.86(+,.1670-*/1)+-0,*,-+)&&%'%().66:8++310/04<<778:33-*)'(),&)+,)%($&')**/*)(-$"$,*-.7242000/,/45(2.+-6-25/-65+*,--2'1(2*)*)%*2.4888::496-'(+-/18:898788-20,*../0161/30*36+)-,403,&,,/2::/*5/+.,*))*)*)./42;03+3/.1422652.(()(')1-347316365689654443546676.%-*,+*1:,(+/&(2--,-$%'(*07-&$%,42,+-++-.,-+5**%4454262379:52+.2)+-533;243.5--3:36(//16',2,+0-+,,.2.24357;-3-,*4126,/,+-,.')$))/441+-,*'&,5.0576,.417961600./(,-)(0-0-180171/111186-,+(())005//091020/03-(,,5/()(/402.,---132226715;9.5(*(')+++,)),156:99794)2<..-8*3+).+*1:4+,/434,,2667.97:448-$(3+0()*)*+50+++++9/9-1950<345:3)-1+/76-577-13,)&)+21/,/6/4460,*
@feae93a7-e351-42d8-9efb-233fc84fe025 ch=30 read=96660 start_time=2019-12-13T17:35:47Z barcode=BC01 runid=2c9cf7bc05858273f10e7d7ec552fc0bd742dc3e
TTGTTATTAGCTTCGTTCGAACGTATTGCTGGTGCTGAAGAAGTTGTCGGTGTCTTTGTGGTGCTTAACTTTCTGGCCAGATGTGCTCTGGGAGGCAGCAGTGGGAATATTGCACAATGGGCGCAAGCCTGATGCAGCCATGCCGCGTGTATAGAAGGCCTTCGGGTTGTAAAAAAAAATTACTTTCAGCGGGGAGGGAGTAAAGTTAATACCTTCCTTCATTGACGTTACCGCAAACACCTAACTCCGTGCCAGCAGCCGCGGTAATACGGAGGTGCAAGCGTTAATCGGAATTACTGGGCGTAAAGCGCACGCAGGCGGTTTGTTAAGTCAGATGTAGAAATCCCCGGGCTCAACAGGAACTGCATCCTGATACTGGCAACTTGAGATCTCGTAAGAGGGGTAAATTCCAGGTAGCGGTGAAATGCGTAGAGATCTGGAGATACCACCGGTGGCGAAGCGGCCCCTGGACGAACTGACGCTCAGGTGCGAAAGCGTGGGGAACAAACAGGATTAGATACCTGGTAGTCCGCCGTAAACGATGTCGACTTGGAGTTGTGCCCAGCAGGCGTGGCTTCCGGAGCTAACGCGTTCGCGACGCCTGCAAAGTTACAGCCGCAAAGGTTAAAACTCAAATGAATTGACGGGGGCCCGCACAAGCGGTAGACATGTGGTTTTAATTCGATGCAACGCGAAGGAGAACCTTACCTGGTCTTGACATCCACGGAAGTTTTCAGAGATGAGAATGTGCCTTCGGGAACCGTGAGGACAGGTGCTGCGTAACAATCGTCAGCTCGTGTTGGCCGAAATGTTGGGTTAAGTCCGCAACAGGCGCAACCCTTATCGCTTTGTTGCCAGCGGTCGGCCAAAAGGAACTCAAAGAGGAGACTGCCAGTGATAAACTGGAGGAAGGTGGGGATGACGTCAAGTCATCATGGCCCTCCCGACCAGGGCTACCGTGCTACAATGGCGCATACAAAGAGAAGCGACCTCGCGAGCAAGCGGACCTCATAAAGTGCGTCGTAGTCAGTTGGAGTCTGCAACTCGACTCCCATGAAGTCGGAATCGCTATTAATCGTGGATCAGAATGCCACGGTGAATACGTTCCGGGCCTTGTACACACCGCCCGTCACCATGGGAGTGGAGTTGCAAAAAGTAGGTAGCATAACCTTCAGGAGGGCGCTTACCACTTTGTGATTCATGACTGGGATAAAGTCAACAAAGGTAACCGG
+
&.+2+&*&%$&',)+,3%)$#&'),./...18:::::40(+('----6+019:-;1.,/,)+%%$#(&'+0/.03&%%')88,5),(*$%*/)//0,31/013:*((%'.,++-/.:33;774354&2886682..*+*))(5/-++.//55&**(,,16567+8447),0480/,3.,-.+-.93..11169(**-)'**28.+1/1/001+**$$$'*-/1/*00-9/.,&'))&&$)&$'))+27(6',///11.52'(&&)).(*,/.,/'&)689240/6/5.4&0-)///11;:7879893+,,,%-,1.077456<.*1:38.39356754**/72,3*+&-,++-;6+0-/)2.11-.//0'),4555,9+)*('%%%'$%*+574.6((&.-/').0-//2''/(*'++0885582*((*+2.+*.07772***(,-((04,-3)*''&&)-.23:90+79962/2*****&((**,1,,+))20*+12$*.-*318:8539:0.1,.269873363003.,)--016<2.----372/*$%(*'*+4(/,-/.$%%&,..37./-00*-)1(',-/5-+,,.2&)*-,/'++)%($&'%+,(-*-.5-554*,5-;6<<57888<;968515.//(/45./8,)*,.--+-,5/$,&,*0-134,<;;598:3.-22;:4731,'))'(**.,.30.4;83+/0-*)*+485*+//1%()*18214/..//53017//0/3:83:0993859452(+//002..+*,00)&&+*1,+*8790233466-8,/')%'/54/0/</.2091,+,4.,/5+1/+.-+.004861:2333102314<66;8+86954263/&%'&)%)(138480)$*)'*)..(.4./.-./-72///0*(+++..-/89*+,35447761.477//,-/210*)).10269033--++++&')+/./0821787987&667*'''(,**/66734,-.-,*0;151967864/1294+/34445.4.535%*)-&+&&)+./6.7.//655366,,602+*),/61:66%%*''(+--.3:;;6535*,89::92309978;6-1.-2-*(2726/3*,-.13/3:585+.23/1,6742.'&)-/')-:+,)/2.*&))/410)4105;375;7(7-)-')-'(++*/3+/+22,-357973,0(,+(0515/3.*,.14339/+3-2858.2
@c58ab8a3-43e2-4840-b8bc-8b2f32ea8c53 ch=345 read=90905 start_time=2019-12-13T17:35:52Z barcode=BC01 runid=2c9cf7bc05858273f10e7d7ec552fc0bd742dc3e
CCACCTTGTTGCGACTTCACCCCAGTCGCAGATCACAAAGTGTTAAGCGCCTCGAAGGTTAAGCTACCTGCCACTTCTTTGCAACCCACTCCCATGGTGTGACGGGCGGTGTGTACAGGCCAGGAACAGTATTCACCGTGGCATTCTGATCCACGATTTAGCGATTCCGACTTCATGGGTCGAGTTGCAGACGCTCAATCCGGACTGACGCACTTTATGGTCGCTTGCTCTCGCGAGTCGCTTCTCTTTGTATGTGCGCCATTGTAGCACGTGTGTAGCCCTGGTCAGGCCATGATGATGACGCCATCCTACCTTCCTCCAGTTTATCATGGCGTTCTCCTTTGAGTTCCCGGCGGACCGCTGGCAGCAAAGGATAGGGTTGCGCTCGTTGCGGGACTTAATAACATTTCATTAACCCATTTGACGACAGCCATGCAGCACCTGTCTCACGGTTTGAAGGCACATTCTCATCTCTGAAAACTTCCGTGGATGTCAAGACCAGGTAAGGTTCTTCGCGTTGCATCGAATTAAACCACATGCTCCACCGCTTGTGCGGGCCCGTCAATTCATTTGAGGTTTAACCTTGCGGCCGTACTCCCCAGGCGGTCGACTTAACGCGTTAGCTCCGGAAGCCGCCTCAAGGGCACAACCTACAAGTCGACATCGTTTTGGCGTAGTTCTGGGGTATCTAATCCTGTTTGCTCCCCACGCTTTCGCACCTGACGTCAGTCTTCGTCAGGGGCCGCCTTCGCCACCGGTATTCCTCAGATCTCTGCATTTTCACCGCTACCTGGAATTTATCTACGAGACTCAAGCTTGCCGGTATCGAATGCAGTTCAGGTTGAGCCCGGGGATTTCACATCTGACTTAACAAACCACCTGCGTGCTTTACGCCCAGTAATTCCGATTAACGCTTGCACCCTCCATTATTACCGCGGCTGCTGGCACAGGTTAGCCGGTGCTTCTTCTGCGGGTAACGTCAATGAGCAAAGGTATTAACTTTGCTCACTTCCTCCCCGCTGAAAGTGCTTTTACAACCCGAAGGCCTTCTTCATACGCGGCATGGCTGCGTCAGGCTTGCGCCCATTGTGCAATATTCCCCGCTGCTGCCTCCCATTAG
+
+)#&/0321;000334<4&3*-(-.0/%&(&**(-..//+,*0*)%()*+4.0.//0608,.*,-+1,)%'&&*.5//45./1(11++1.350'0,77656897:93(1,/344723*6,/(0)-))'%%'*-00433:79434/*('(+0(&'''*+*)-0339<:7/,/4/3-/+-*+-)).,5-/&'-.'--/*3.4,314-+'))48-3182//*)*-%(+9122851+)*'/.4/22815.58.'3,0-'/167<78;2,,--*00.//*))(,2+(,22+'(+(5'*)**'''&'-02:7;*&%'-98:14428044<100.%%'($(%+,62..4/,-16/74*,*.)5*54/0,/((%()/6(,-::534-8/,,*,-434611.;87/7,2)%-30-.2,)%((()+*&$&)&'*7542//4/,.&)%*+-375978/.)-*3,/'))4+/)+*,/989:8:7542.)'+'(.,,+)--927557+*/:;<6896/*+.1:9:<97917211768.,0/1.:45:0112232-2--2)()'*-./,0*35+(015667325;6/-,/09///7767121238/4332/9;7*/92-4102604020233282/.2,5*/)-.%/-),468**,40-+./97/()-.01242)12387097/,)((*%438/*'/.*,*(')2,,98302:.*/.835.,..11;:2,+(.-(''/48833547<8659)+7714:58:5;:9:<88;*4001;5705,+/11031,2'(.7/256:,02+/&&*1.-25,&*-,.0/.32346*)'**.,.2'(-*,.+*/..45:9/6%&),.../6)'-24,+0;2/,-.1100/,3-8-+16+1-&*)()/02+++2/-.354+/34629;++)%*,*2..-5+')(142/06-9,+0;01934299888,0'%%(%///6.&.615,+%*.07<97895:8//76667/522-.*5:,,+,)&+'(&,)'&*+/%&,-06.623*02976:502,($%&&(+.-2+(()&,(*,.8/08/(&%(&+35/-.-.*)''').,65.25-0.8;.-16*/-..73330737()+/...*0,%++)$,(%)
@1c651c3d-7701-452b-b1ee-2ad6d700f1b0 ch=124 read=214556 start_time=2019-12-13T17:35:55Z barcode=BC01 runid=2c9cf7bc05858273f10e7d7ec552fc0bd742dc3e
CCGGTTACCTTTGTTACGACTTCACCCCAGTCGCCGAGATCACCAAAGTGGTAGCGCCACTCCCGAAGGTTAGCTACCTACTTCTTTACCAGCCCACTCCCACATGGTGTGACGGGCGGTGTGTACAAGGCCGGGAACGTCACCGTGGCATTCTGATCCACGATTACTAGCGATTCCCGACTTCATGGAGTCGAGGTTACCAGACTCTAATCCGGACTACGACGCACTTTATGAGGTCGCTTGCTCTCGCGAGGTCGCTTCTTTGTATGCGCCATTGTGGTGGCCAGCCCTGGTCGTAGGGCCATGATGATGACGTCATCCCCACCTTCCTCAGTTTATCACTGGCAGTCTCCTTTGAGTTCCCGGCCGGACCGCTGGCAACAAAGGATAAGGGTTGCGCTCGTTGCGGGACTTAACTTAACATTTCACAACACGAGCTGACGACAGCCATGCAGCACCTGTCTCACGGTTCCCGAGAGGCACGTTCTCATCTGAAAACTTCCGTGGATGTCAAAGACCAGGTAGGTTCTTCGCGTTGCATCAATTAAACCACATGTCTCCACCGCTTGTGCGGGCCCGTCAATTCATTTGAGTTTTAACCTTTGCGGCCGTACTCCCCAGGCGGTCGACTTAACGCGTGCTCCGGAACCACGCCTCAAAGGGCACAACCTCAAGTCTTTATCGTTTTGCAGCGTGGACTACCAGGGTATCTAATCCTGTTTGCTCCCCGCGCTTTCGCACCTGAGCGTCAGTCTTCGTCCAGGGGCCGCCTTCGCCACCGGTGTTCACTCCAGATCTCTACGCATTTCACCGCTACACCTGAATTCTACCCCCCCTCTACGAGACTCAAGCTTGCCGAGTATCAGATGCAGTTCCCAGGTTGGGCCCGGGGATTTCACATCTGGCAACAACCGCCTGCGTGCGCACGCCCAGTAATTCCGATTAACGCTTGCACCCTCCGTATTACCGCGGCTGCTGGCACGGAGTTAGCCGGTGCTTCTTCTGCGGGTAACGTCAATGAGCAAAGGTATTAACTTTACTCCCTTCCTCCCCGCTGAAAGTACTTTACAACCAGGCCTTCTTCCTTACACGCGGCATGGCTGCATCAGGCTTGCGCCCATTGTGCAATATTCCCCACTGCTGCCTCCCGTAG
+
672151/8,/..*6-*+-),,713/795*,/2&'%&(%*7.*,./1)',/1)*(*+25%')0&'(.4)4,8*'*..5.-,-17.373&,()-280,-/:;..+,67::86767/5:67643503,/6:6912%/,4--)0%(,$%&$%-(076666860.//208.//334459879),.04781233,,++()(3/,(0)$&.+++'+0.3.334:3-,/.-*+$&&&-+1456845,-,4+-./+.,-.()-151349.1**'(')+104943-)*%&/%/,6/25;.,1///++'&()44,,,,-+++,/38776,:77*&*+,5/6,0)*+;-**900/,.*%(),.4*%*,,-13296(/).*&304-'&/)-,/*14:+..::35.6346--)%*-74;342990&)'('(&&,.020:*)*+685/.+,&''()9978&//0-.'/'.//8932454.-/0984/+()(*%((.+-.3;:9:14*'%*,/0-/95:9::<;;968-/())8904201*54;59;96:52800098-*3*,/1-500.-.)''(-+02&(+2.324,',*61*.13;7<84:<;3307;;-.9.2-8+*1.-+**(*+3467/+004-97677448530,+*-'((,),&+*+,%+'1**/)9,090..-29,212),'(%%%&)323689,,3068789946987;030+..02139797208:.-3/734*&*'(+4/)342695.%$%(++*--..76/-.,*.58+21/313<742*%)&&%1%)64+*.1())//.0569:599:<;101:.00/00351+.)8*75/612355-.-*%'+/244723/,.-4239'%%'(-.)+3879:::;184*,0/22;070,.57/+49.,///00%+&--(*)'.,348-,-+-,,''$''+))&+-448;20--132487707,-,39413+')./;359442;5449988//1,)'(9,,)1'0)/'*6299<9:9:492--.2+,*4..,0011:++)+(+00-**+-*+.+:5+4224.95++34/062.2/-2:1.46/6-,).292;33:8*0*)((//2/60/+/*)-..376'27405.1.55($*)'+.0)8/8302120')((+,+,4,-.'+,*,
@81a98b93-495c-4b90-b95e-cc1fca2b23e8 ch=229 read=254380 start_time=2019-12-13T17:36:00Z barcode=BC01 runid=2c9cf7bc05858273f10e7d7ec552fc0bd742dc3e
CGGTTACCTTGTTACGACTACTGATCATCAATCCACCTTAGACAGCTCCTTCCTTGCGGTTAGGCCACCAGCCGGGTGTTATCAACTCTCGGTGTGACGGGCGGTGTGTACAGGCCGAGAACATTCACCCGACATGCTGATTCGCGATTACTAGCGGTTTAACTTCATGTGAGGTCGGTTGCAGACTACAATCCGAACTGAAGAATGGTTTTATGGGTTTTACTTCACCTCGCGGCTTCGCTTCCTCTGCACCATCCATTGTAGCACGTGTGGCAGGTCATAAGGGGCATGATGATTTGACGTCATCCCGCCTTCCTCCAACTTGTCACTGGCAGTCTCGCTAGAGTCCCAACTTAATGATGGTAACTAACGATAGGTTGCGCTCGTTGCGGGACCCAACCAACATCTCACGACACGAGCTGACGACAACCGCCTGTATCTCATGGCTATCTCTCATCTCTGGGCAACTTTATGAGTATGTCAAGAGACCTGGTAAGGTTCTTCGCGTTGCTTCAATTAAACCACATACTCCACCGCTTGTGCGGGCCCCGTCAATTCCTTTGAGTTTCATTCTTGCGAACGTACTATAGGCAGGTACTTATTGCGTTAACTGCAGCACTGAACTTTGACATCAACACTTGGTACTCATCGTTTACGGCGTGGACTACTGGGGTATCTAATCTATTTCCCCACGCTTTCCGGGACTGAGCGTCGGACAGGCCAGATCGTCCTTCGCCACTGGTGTTCTCCATATATCTGCATTTCACCGCTACACGCCCAGATTCCACGATCCTCCTGCACTCTAGCTGCTGGTTTCTATATGGCTTACTGAAGTTAAGCTTCAGGCTCACCACAGACCGCTGCCGCCTGCTCCTCTTTACGCCCAATAATTCCGGATAACGCTTGCCACCTACGTATTACCGCGGCTGCTGGCGTGGTTAGCCGTGGCTTTCTATAAAGTACCGTCACTCGGCTTCTACCTGCTTTTCCCTGCCCGCCGTTCTTCCTTTATAACAGAAGTTTCAATCCGAAAACCTTCTTCCTTCACGCAGCGTTGCTCGGTCAGGGTTTCCCCGGCTGAAAGTCCCTACTGCTGCCTCCGTAG
+
%'++3*/+)5-+6,./-41/0))++.:00,:-03.06/4,+.0')+-:72:.+..-.208/+-76;45-%%'))-))(.2//1)8+--++,/-0156736.4)6./.(**+.+.0.**+-('%+*3.1++),,19:98876<88723/8/../01+,.,'++*0.30.(&&%(/+/,1/6*/+,/-()+264/((./+)()+(,0.341;;/,0.:+3<:/'/+.0+2835&,&((18403480/&+-0117;971)+(*('&$%%'(-+)'*(&-022321.+29135412111698../024::06,'(*'++.*-(3)22612379:/:/./656;433.,*,,14,-*)('1,0/14173/331746301).-*,*+*325429.//6*..'%+((')./0120/-..03571256775887:9877-//001/43*,&'%()()+120*+'+/530.)$)$%'/0/),()',+2056'(&(()%'()/-3-,.9;96;5222.5*,-:)'-*13<771/-,1&//18,/60/1.-144,4.184.+12987861191+.+/<:86:<43511-&)'&(%)'()%&,2$*(*)+2,+1/-./.-../1484352460+6+.:/+/8506(,+)*-*(+21276468/24/),-.,-78;588787,71*/-0065:.6+,/:+.8:,**++2*,4*1//097*'&&(./%*&*-1626111;750/()0788:2651.*)/1/1/0&.))+*)))(+-5-,0443784/'*'&%$'(23833..,-016332.79../00//00-,%(.*25/*''').440900/070-2.3,(-/20,-1+,-'*5-53342/%&&&()(/6101.15)*14+*/+2+(,++,.0.1.4/8.+(-),+/-08/07.-0-.)&((,5///+*()'%''$'%%(-4-.07405/+.41'&$&',*&'(-5235*.//2.)(/'''(%#$#$%(')*(&&'(**-317;:5/-%-+))3346('-&(0/+),002/-1686012:58:761:401/1'./+./--:55122(41)2;*476)%&'$$'*+%(+2*')+,).-..5/0701&%
@afcc9123-378d-4f6d-8ae4-c5605dfed2b9 ch=99 read=223085 start_time=2019-12-13T17:36:12Z barcode=BC01 runid=2c9cf7bc05858273f10e7d7ec552fc0bd742dc3e
CCTCCTACGGGAGGCAGCAGTGGGAATATTGCACAATGGGCGCAAAACTTCAGTGCAGCCATGCCGCGTGTATGAAGGCCTTCGGGTTGTAAGTACTTTCAGCGGGAGGAAAGTAAAGTTAATACCTTTGCTCATTGACGTTACCCGCAGAAGCACCGGCTAACTCCGTGCCAGCAGCCGCGGTAATACGGAGTGCAAGCGTTAATCGGAATTACTGGGCGTAAAGCGCACGCAGGCAGTTTGTTAAGTCAGATGTGAAATCCCCGGGCTCAACCTGGAACTGCATCTGATACTGGCAAGCTTGAGTCTCGTAGAGGGTAGAATTCCAGGTGTAGCGGGCGTGCGTAGAGATCTGGAGGAATACCGGTGGCGAAGGCGGCCCCCTGGACGAACCGACGCTCAGGTGCGAAGCGTGGGGAGCAAACAGGATTAGATACCCTGGTAGTCCACGCCGTAAGCGATGTCGACTTGGAGGTTGTGCCCGCTTGGGCGTGGCAGCTTCCGGAGCTAACGTTAAAGTCGACCGCCTGGGGAGTACGGCCGCAGTTTAAAACTCAAATGAATTGACGGGGCCCGCACAAGCGGTGGAGCATGTGGTTTAATTCGATGCAACGCGAAGAACCTTACCTGGTCTTGACATCCACGGAAGTTTTCAGAGATGAGAATGTGCCTTCGGGAACCGTGAGACAGGTGCTGCATGGCTGTCGTCAGCTCGTGTTGTGAAATGTTGGGTTAAGTCCCGCAGCGAGCGCAGCCCTTATCCTTTGTTGCCAGCGGTCCGGCCGGGAACTCAAAAGGGAGACTGCTAGTGATAACTGGAGGAAGGTGGGGATCCAGTCATCATGGCCTTGACCGGGGCTACGTGCTACAATGGCGCATACAAAGAAGCGACCTCGCGAGCAAAGCGGACACCATAAAAGTGCGTCGTAGTCCCGGTTAAGGTCTGCAACTCGACTCCATGAAGTCGGAATCGCTAGTAATCGTGGATCAGAATGCCGCGGTAGAATACGTTCGGGCGCTGTACACACCGCCCGTCACACCATGGGAGTGGGTTGCAAAAGAAGTAGGTAGCTTAACCTTCGGGAGGCGCTTACCACTTTGTGATTTATGACTGGGGTGAAGTCGTAACAAGGTAACCGG
+
+(*-1,-157-',-/27200019/,/.,/,**+-+;,,:.-'-36*&*.++%*+--+)-40978410--+%%&%&*&&&2374)854:,+0'%%&%)*.*&*+'1,(,(,-)+,.4-*+.10023,,5-,288,6.,.9413,09.--(%')&+,-/+-,(+(**6846.-/+,,+,4,)*&(.'$%$&&+%((223..0,6+6*-.&1')(-(****)(-49;6../3.1021-84'449812925/79)22.('%(*2,023+,3867:739;765',**)(')1633335-:-+61)***,+0102455:,(05/./+1.4.7+,)2*/()-.).'$&((+*++)**-3646-*2+,5,,/,)6/221())'),)50645/+26382-3.8445644441935.)*,'*-4,22)(*,9854.87.00+)-+-.8)+36.'&)&($*(145566',-//-700)('(,+-/-10+,046+&&%$.03-/-*-*%'()(-('('%*'*%''3-72-.3834897:;9999++'()*7,8-.0)+-5//763122.::,..03150)..5.,/+,.,000135;555),.28454:48716446-.0227+73400.*)+,31921931.,+-/+).125--/5-1.,.95.0)(()*(('&(')(.),/14:.;918489:74554(33155:966335225;:786,.029596292104:7012<94&(5//,+0/-),)&.((32'5)&+4)(.+57-29+)*:,,35/-6.,.(:)3*57728217/85(*-+(*./3644)01//,,'()32/.'*-+3.2::4*+)&))*+362//),,0(--149++43+(**(*485//53-3..-566877:.'+,+,5589:;54-0&+01*),.;20%'/,-29:*,36755589:89.1+**(-'(+(**+)+)(,-//-)&.3/15361.1-60959743,--.0..097:948))%-)+54,,+*($'%&$$').36&/),'(*((()),,0835;5551/-,-7077;1**+/5+27++187-%*(')+10-)+-)..6/:7;74:2)*--.-4,,0.(,.6/-04262&#-(*-7734**,./..2,(&'+-5'2+4<9;57
@b66eac26-308b-4b57-9fcd-33e6984d9116 ch=89 read=135040 start_time=2019-12-13T17:36:07Z barcode=BC01 runid=2c9cf7bc05858273f10e7d7ec552fc0bd742dc3e
CGGGGCAGCAGTGAGGGAATATTGCACAATGGGCGCAAGCCTGATCACAGCCATGCCGATGTATGAAGAAGGCCTTCGGGTTGTAAAAAGTACTTTCAGCGGGGAGGAAGGGAGTAAAGTTAATACCTTTGCTCATTGAGCGTTTACCCGCAGAAAGAAGCACCACAACTCCGTGCCAGCGCGGTATCACGGAGGGTGTGCGTGCGTCGGAATGCGGGCGTAGCGCGCAGGCAGTTTGTTAAGTCCAGATGTGAAATCGGGCTCCAACCTGGGAACTGCATCTGATACTGGCAACGAGTCTCGTAGAGGGGTAGAATTCGGTGTAGCGGTGAAATGCGTAGAGATCTGGAGGAGGAATACCGGTGGCGAAGAGCGGCCCGGACGAAGACTTGACGCTCAGGTGCGAAAGCGTGGGGAGCAAGCAGGATTGGAATGCCCTGGTAGTCCACGCCGTAAGCGATGACTTGAGTTGTGCCCGCTTGAGGCGTGGCTTCCGGAGCTAACGTTAAAGATGACGCCTGGGGGTACGGCCGCAAAGGTTAAAACTCAAATGAATTGACGGGGAATTTTGAAGCGGAGCATGGTTTAGTCGATGCAACGCGAAGAACCTTACCTGGTCTTGACATCACGGAAGTTTTCAGAGATGAATGTGCCTTCGGGAACCGTGGTGCTGCATGGCTGTCGTCAGCTCGTGTTGTGAAATGTTGGGTTAAGTCCGCAACAGGCGCAACCCTTATCCTTTGTTGCCAGCGTTAGTCCGGGAACTCAAAGGAGACTGCCAGTGATAAAGCTGGAGGAAGGTGGGGATGACCGGTCATCATGGCCCACTTTGACCAGGGCTACTACACGTGCTACAATGGCGCATACAAAGAGAAGCGACCTCGCGAGCAAGCGGACCTCGCAAAGGGTCGTCGTAGTCGGATTAGGTCTGCAACTCGACTCCATGAAGTCGGAATCGCTGAAAGTAATCGTGGATCAGAAGAATGCCGCAGTGAATACGTTCCCGGGCCTTGTACACACCGCCCGTCACACCATGGGAGTGGGTTGCAAAAAAAAGTAGGTAGCTTAACCTTCGGGAGGGCGCTTACCACTTTGTGATTCTTATTTGTGGGGTGAAGTCGTAACAAGGTAACCGG
+
72/*'&+,2212-'-.,).-+/.**),,5226..-632/17--,,**,,,2535*,'&&+()&)*//'++*-25573/773:.028;3,+/.-37;/+/-/57*'+*,-+1,%')+;0.-+/*)+4-32.+233-7.-((.'&,0.-2.-.+*2.($,*(+(-0&*,,)*-1.6300,+-*.032.))-/2.+1.,*)&$$&(++&..'-**+)'*-+'%#%'(*,(-+398'1+7*)0142.09))),--1/393+6)/699*,192;449(0-.2000-,,+,.12320,+1--+011.147.0%1/1)((%-&7+0')*+*%+)2..--7-()/11-,,*+12091---(+++,--845)2*1*--,(&-00,4,),51:.8-,+*(%(),-001098998//-)**-/30/*'**5:'4*61+8*&()-.&890.063//,1,'(-2:7830',---(&')(*%%.*(,*05*(+/(*'1//167845/8,1)'%%&/*)()(1-,-3/*)*,48523.(&*)3.7831316)-,30395,.154;20-4.5-1/1-00,$$&'('$&%()-,&+)*.0*8;:*-10.(*+36.322.05*)(/0/823;8692+/++-45/.,.+1*2+,5<6-&&&('''&%()0/172923<:1;377912'*+.-...4744476657+---03+*+,*,-/87.00:37549842,6*(*2.8&(45175+49-//-110,62+.**/0++()'%$',-*',()**+45/*-1*,-/5673-.,+/079/&8780,2/+30//+155491-+&&)*-155676819/%(')'(*99//+6,2+*%'(*+*+0154527119645463858-()%))()42331*,/,,()..*,2*))&(-%%+.*%*))),-0/7)517*4)0*%)'()760/)--;88877955/5--,1,5/203/0+()++(()**//891,---,,5'))++62&/$0365987955-.,)+.,.%&0---+**+.3.9:--;75545:5531,('(2/,/90522745.*%%$$*(%(()(*01187;80;.*-5+63-2-,43.+5/-,55689150'(-(&)**,'*--6/0/0/.(&-/(-+473156
@3928417e-27c0-4c22-acee-5d2743a346fa ch=190 read=248829 start_time=2019-12-13T17:36:15Z barcode=BC01 runid=2c9cf7bc05858273f10e7d7ec552fc0bd742dc3e
CCAGTTACCTTGTTACGACTTCCACTGATGTATTTCGCTGGCTCGCTAACACTCCGGCGCGGTTAATCCCGGACCAGGTGTAGCTCTCATGGTGTGACGGGCGGGTGTGTACAAGACCGGGAACGTATTCACCGCGACGTTGCAGTTCGCGATTGTACTAGTAACTCCAGCTTCATGGGCGAGTTTTATTACTACAATCCGAACTGAGACTGGTTTAAAGTTTGGCTCCGCCTCACGGTATTGCATCTCTCTGTACCCAGCCATTGCTTAGCACGTGTGGCTCACCGGGGCATGATGATTTGACGTCATCCCCACCTTTATCTGGTTAACCCAGGCACAGTCTCCTTCAAGTCCTCAACAATGGTAGTAACTAACGACAAGAGTTTGCATCGTTGCGGGACTTAACTAACATCTCTGACACGAGGCTGACGACAACCATGCACCACCTGTCACCTTGTCCCCGAAGAGTTTCGATTAAGAGTAGTGCAGGGATGTAAAGTGCCGTGGAGTTCTTCGCGATTACTTCAGATTCAAACGCATACTTCTTGTACGCGGAGTCCGTCATTCTTTGGTTTAATCTTGCGACCGTACTCCCCAGGCAGAATACTTGAAATGCGTTAAGCGGCGGCACGGAGGTGTTAAAACCCCCACACACCTAAGTATTCATCGTTTACAGCGTGGACTACCAGGAATTATCTAATCCTGTTTGCTCCCCACGCTTTCGAGCCCATCCAGCGTCAGTTACGGTCAGAAGTCGCCTTCGCCGCTGGTATTTCTTCCCTATCTCTACGCATTTCCACCGCTACGCAAATTCCACTCTCTCCTCTCCTGCACTCCTAGATAACAGTTTGGAATGCGGCACCCAAGTTGAGCCAGGTATTTCACATCCCACTTGTCTTCGCCTACGCTCCTTTACGCCCAGTAAAGTCAGTTTTCCGCCACCTACGTATTACCGCGGCTGCTGGCTGTAGTTAGCCGTGGGCTTCCTCATAGGTACCGTCATTTATCTTCCCAAAGACAGAGCTTCACGATCAAAACCTTCATCACTCACGCGGCGTGCTGCATCAGGAGTTTTCCCATTTGTGCCATCTTCCCCACTGCTGCCTCCCGAAGGAG
+
2,%209-4143016,+(&&((++'*%('$$'%',((('*+)'((-,)+&($&&)%%$%&)*-+..*+,&,*/+)((/--'%%%)-.010/+%'&(),.35/0)'%-)/,0,0.+*/13&78797,656:2&--+.031(,)##'(-50))+)0'#%$()&+./0.01('(),0,&(%&('*&+/67+%-&%%(*13.-.++-32/.)+/3:9377-,7-,3:5-&&&+)$*2+,'-'-,)*/,-..-+*)),/.,,-*'(,,3/5&$%('--'./22&'$$&'%'$&02//1/-..,+48'(%'%*)',/36.+/.-3+++*&%(-)*%,+'%,%$$&&'232/$'(%)((*.0-+*%&(5+3'))(...,.1///.)2*)$)',(()&).23812198525+3(*$*-5510+)%)+01.)%&%'(++3213*/)0-//-+/3-57..///8131--327,,-+*$&)-(%&)1,2.+),.013-,*(.+*55625++-0/10/.+')+/)++*'''&+0*,/;40)))+)(($&$%$))01:0/.-/+.')(.%((72)+/)+**),.,1.4917/,.,+-4567'3*/*494*,/(0(,)1+')*(&*,,()/04-3+''-**%+,(,/,*'%($&)%.4-0897*(,)-)20('$%(/1:77981383)-*22238:431049*-&)$+(%(++.91023107*(.0425+)*)*1;72('+21'$*-%'%)*04/29211,714'(('(/.+-(*1/))'((*.42,27)+5,72*)/1544+,01302:82'',(&'2%*&+'),1622*,*++,,,/..,27++3,/.2.,-15-,&()32<14.+2,*()'($+/+/1*-/-+0/3,.3/-/;:/))*.,5,$%)'))*%)*&*,*',+01:/+5*%)'/-(&*+-.'$%'%)+)%(1&$%&'-0267,6*0-*5;/-00/19982+)%&).32:3.34./(&*(,07754%/%(++(*()--**.**.112/++*72.020,,./,/)&'&&*+',+))/04./,/)+,-'(()*,+-,,,134/56,/+$&984+046-2;6++$'''*)/,6681(),(,,+17014**)((&&'
@ef6a7fd9-86d0-4da8-8ccc-e476b02bc1bd ch=193 read=2349358 start_time=2019-12-13T17:36:26Z barcode=BC01 runid=2c9cf7bc05858273f10e7d7ec552fc0bd742dc3e
CCAGTTTACCTTGTTACGGCTTCACCCCAGTCCACGAACCCCGCCGTGGTAGCGCCCATCCTTGCGGTTAGGCTACCTACTTCTGTATCCCCATGGTGTGACGGGCGGTATTGTACAAAGCCAGGAACGTATTCACCGCGGCATGCTGATCACCCCGATTACCGCGATTCCGACTTCACGCAGTGAGTTGCAGACTGCGATCCGGACTACGACTGGTTTTATGGTTAAGCTCCCCTCGCGGGTTGGCAACCCTCTGTACCAACTGTTGTATGACGTGTGTAGCCCCACCTATAAGGGGGACTTGACGTCATCCCACCTTCCTCCGGTTTGTCACCGGCGGTCTCGATAGAGTGCTCAACTGAATAGCCAGCAACTAATGACAGGGTTACGCTCGTTGCGGAGACTTAACCCAACATCTCCACGACACGAGCTGACGGCAACCATGCAGCACCTATTATTGCAGTTCTCTTTCGAGCACCGTCTCTGGAAACTTCCCTGCCATGTCAAGGTGGGTAGGTTTTCGCGTTGCATCAGATTAAACCACATCATCCACCGCTTGTGCGGGTCCCCGTCGAATTCGCTGAGTTTCAACCTTGCGGCCGTACTCCCCAGGCGGTCAGCTTCGCGCGTTAGCTTCGTTATGAAAACTAATTCCCAACAACCAGTTGACATCGTTTTAGGGCGTGGACTACAGAATTATCTATTTTCTTGCTCCCCACGCTTTCGTGCATGAGCGATCAATTACAGGTCAGGGGATTGCCTTCGCCATCGGTGTTCCTCCGCATATCTACGCATTTTACTGCTACGCGGAATTCCAGCTCTACCATTACTCTAGCCATGCGGTACAAATGCAGTTCCCAGGTTGAGCCAGGGGATTTCACATCTGTCTTACATAACCGCCGCACGCTTTACGCCAGTAATTCGATTAACGCTCGCGCCCCACATTATTACCGCGGCTGCTTGGCACGTAGTTAGCCGGTGCTGATATTACGGTACCGTCGTGGGCCCCTGGCAGTGGGGCTTTTCGTTCCATTGCAAAGCAGTTTCACAACCAGGCCTTCATCCTGCACGCGGCATTGTTTACCATCGAATTTCGCCCATTGTCCAAAATTCCCACTGCGCCTCAGAATATCAGCACCGAAGGTTCGCACGAACACCGACAGCTTTCTTCAGCACCAGCAATACGTAGCGGG
+
62(/1;**4838,07*+.1-.8062;<6/242'(*,((***+*64567:9333030,'*10,3+,,76704:665453,/.3.1,)$*066,0351-)(*-5568-6-,%,(*&&,-1)$,('2,-20060410/4;35+86542*,-..4%)((%()1&$)&&)+-3;271/052501-/*(**)+..,/05524'++*+.*30270+,/157812;:.)+,.2,+(,,/1793+,,.09:54--,.-081+,+,')++-'(+)//+*.-136551+'),-0962)244210/-354.)0.60016677./1+%,/2:2*+0.+./7+-00%+,()))&)'(-,/2..*12.39951543.3-)*+(+,4/700.71015126404/01213/2.,-,2++*(')-+/(&)2046576**+-00)/,-)423362/62*%(),+2-041./,)17-5.-,(205872291.*-/-(,&&//1456..8,)2027)(2/1/029:22&-$)+-+.+..99,547547'..//&',.-1;197+1.046735***%&*.(-,,)0.)18:0+*-&(%2)/&')*&07;:325-.-1-/01522612/546,(.584;50+$*.3/+.-)*//--/3:8/:)(('(10-./14294;-4-:6968&1,564828;09::,*0&&101./-'.$%$,&**,-.982982/-23+1-934+(*)+-51,+-+,,,***+,%))))+,,.*5+++$---)'.,.252::88:3772;79:;7.-.,(,/3588978581796'(*234601(/..1/203-%'('*,,28(8*+,20-)$$()+27.()%)-;4//10878/4,''-+7-,+6'$+0/6+0</./100/*&)(,,+,+*(01:*1)'(),+)+,%&)*)$#$%'+216').23349:;901%/.1)$'&*,-0:23:53344/..0)1+)$+*-/080.,0//2710+*)&%%$())0--.8467/5-4)260+,+/,%&-&*&(),771+36-5+',-)-19,(+*,23)'&%*%3(')0.77.,,,383330102110/+5%)30++)())'$$%)*,2084+-4113'8;996084-%)((*'('&&$%&+*,22$$%#'%$'()2/01&+'*'&.2&,,-*+-$*-3.-).*'))'-/*03/,*)+,+)$)$$%
@acb4b748-354c-45dd-baad-f5a2997d19d4 ch=95 read=439651 start_time=2019-12-13T17:36:26Z barcode=BC01 runid=2c9cf7bc05858273f10e7d7ec552fc0bd742dc3e
CCAGTTGCATTGCATTCCCCAGTCATGAATCACAAAGTGGTGGCGCCCTCGAAAGGTTAAGCTTCTACTTCTTTTACCAGCCTCCCATGTGGTGTGACGGGCGGTGTGTACAAGGCCAGGAACGTATTCACCGTGAAATTTCTGATCCACGATTACTAAACGTTCCGACTTCATGAGTCGAGTTGCGAACTCAATCGGACTGCGACGCGCTATGAGGTCCGCTTGCTCATGAGGTCGCTTCTCTTTGTATGCGCCATTTGTAGCACGTGGTAAACAGCCCGTCGGCGGGTGCGATGACTTGACGTCATCCCACAGCAGTTTATCACTGGCAGTCTCCTTTGGTTTGGCGGTTGCTGGCAAAGGATAAAGAGGTTGCGCGTTGCGGGGACTTAACAACATTTCACAACACAGGCTGGCAGCAGCCGTACACGGCACCTGTCTCACGGTTCACAGAAGGCACATTCTCATCTCTGAAAACTTCCGTGGATGTCAAGACCAGGTAAGGTTCTTCGCGTTGCATCAGATTAAACCGTATACCGCTTGGTGCGGGCCCCGTCAATTCGTTTGAGTTTAACCTTGCGGCCATGCTCCCCAGGCCGGTCGACTTAACGCTGATTAGCTCCGGAAGCCACGCCTCAGGCTGGCCTCAAGTCGACATCGTTTACGGCGTGGACTGCACCAGGGTATCTAAATATGTTTGCTCCTTTTGCTTTCGCTTCAGGCGTCAGTCATCTTCGTCAGGGGCCGCCTTCATACCGGTATCCGAATCTCTGCGCATTTCACCGCTACACCGTTCTACCCCCCCTCTACCGGACTCAGAAACGCGGTATCAGATCCCAGTTCCAGAGTTGAACCGGGGTTTCCGTATTAACAAAACCGCCTGCGGTGGCACCACGCCCAGTAATTCGATTAACGCTTTGCACCCTCGTATTACCGCGGCTGCTGGCACGGGTTAGCCGGTGCTTCTTCACGGGTAACGTCAATGAGCAAAGGTGTTAACTGCTCCCTTCACTCCCCGCTGAAGTACTTTACAGCCGAAGGCCTTCGCGCGGCATGGCTGCATCGGGCTTGCGCCATTTGTACGTATTCCCACTGCTGCCTCCCGTAGGAGCAATATCAGCGCACCAACGAAGGTTAACGCAAAGAGACACCAGGCAACTTCAGCACCAGCGATACGTAACTACCACC
+
1($(2(%%&*(%+(()''&&%&03./&'5-.$')++&''(&&*)&(-.*+$),**&+*%&#&%&('(*/5+783+(*'&%(''+3)*--+08544567/98-,)'(((*(-04/-+,%/30.'),-06/-02-,&(&')/0.+,-0..()(,.1'*'*+&(++5060)337/'&%$'()112-:00,.7766/-**)-,,/--*&)')*-1263-22.2%()-,'''(&'*(+(),''1'+,.2-+&('+,145906/('&$++)-,,()()+&%'%(&$%&%&(&*,($%$'))++(('((524771;8/'2),../149,-.(+(+-,/88653''+*'*','()+)((&&(&'')-<-5/9874)+%.*/5-.+)(,+-,(-2($$(%*&),61077&*&',--,0*+)720%1%(0/)402363*+,1-).5/021+-')&-,61'''')&())%/02:6-/0/-(&$%++,,*,-4:,.9<;:473/.104:678.5...5<97:85840600177/.+2+28959(-'&%)1*,-)..11119,6:8.,-45:8:-&/1+*&.4;:,813.2.+1)7*$&&((.0,+(++',)4-2-../020/'*.'$&/'*+1000(-)'*0&**-432'*&%$%&+.-1*)(*,-.0/477279+-.:31126630+)%&&%,+'/+,-%&(%'$(&371034-&%(*('(125-('%%$&*54588043'#+')98715)+390.5368695+,&,0'$&$&)(')755430'311.1;4-16623,*'#'$&'-,20200342-01+*+'*2/4-,-%+.,,05$*',-.++-2'(')+8,5*'&''0.*''(,*/.(088*&$''&&--23<:507046--+,&&%$$#'&&),33,(-22531/*)0+7/1.-0-2+*%-1,*-+.-4/.660,2+**88,9*(#&*22.6-(,,*-.(+,5-02-).*55348:69808)(&'(.1'.')&.4/506566091-9-&&&+63,*,4+.-&($+,,(()*%/0),*-+&&%%&%&#$'2.-.1+*''''+6(0++-+(),/4&11').(.&),,64/,&,,-110/3/0:2.+&+%(&-+,+,.2*))'(%*--'-&'0(,,-:-5'3/6*)'),3.7*&&&(&#%*+,+**'2)(''&&)+21,.(%&#%%#$"
@cc3ad679-eee7-4944-8c4a-6a7056b72f0a ch=454 read=101695 start_time=2019-12-13T17:36:26Z barcode=BC01 runid=2c9cf7bc05858273f10e7d7ec552fc0bd742dc3e
CCTGTACGACTTCCCAATCATCAATCCCTTTAGACAGCTCCTTCCTTGCGGTTGAGCCACCGGCTTCGGGTGTTATCAACTCTCATTGGTGTGACGGGCGAGAGGTGTCTGTACCAAGGGCCGGGGCAGTATTCACCGCGACATGCTGATTCGCGATTACTAGCGATTCCAACTTCGTATGTAGTCGAGTTGCAGACTACAATCCGAACTGAGAATGGTTTTATGGGTTTTGCTTCACCTCGCGGCTTCGCTTCCCTCTGCACCATCCATTGTGGCGTGTGTAGGTCATAGGGGGCGATGATTTGACGTCATCCCGCCTTCCTCAACTTGTCACTGGCGGTCTCGCTAGAGTCCCCAACTTAATGATGGTAACTAACGATAGGGTTGCGCTTTGCGGGACTTAACCCAACATCTCGACACGAGCTGGCGAGCAACCGCTTTCACCACCTGTATCTCCTTATAGCTATCTCTCCATCTCTGGAGCCTTTATGAGTATGTCAAGACCTGGTAGGTTCTTCGCGTTGCTTCGGAATTAAACCACATGCTCCACCGCTTTATTGCGGGCCCCGTCAATTCCTTTGAGTTTCATTCTTGCGGAACGTACTACTCAGGCGAATTACTTGTGCGTTAGCAGCGCACTGAACGACATCCAACACTTAGGCATCGTTTTACGGCGTGGACTATGAATTATCTAATCCTATTTGCTCCCCACGCTTTCAGGACTGAGCGTCAGTTGCAGGCCAGATCGTCGCCTCCGCCATGGTGTTCACTCATATATCCTACGCATTTCACTGCGCTACATGAATTCACGATCCTCTCCTGCACTCTAGCTGCCTGGTTTCTATGGCTTACTGAAGTTAAGCTTCAGGCTTTCACCACAGACCCTTGCTGCCGCCTGCTCCTCTTTACGCTTAATAATTCCGGATAACGCACCTACGTATTACCGCGGCTGCTGGCGTAGTTGGCCGTGGCTTTCAATAAAGTACCGTCGCTCGGCTACCATTTCCTGTAGCCGCCGTTCTTCTCCTTTATAATGAAGTTACCTGAGGAAGAAAACCTTCTTCCTTCACGCGGCGTTGTTGCTCGGTCAGGGGTTCCCCCATTGCCGAAAATTCTGCTGCCTCCCGTAG
+
1...1578812*/*,*0.24::9<7243)09//0.-*/.140221*1.01:660'(''(1+)*(*.+'85524:66618/-,*,%2'3(1-++,4142.''('--),-%(((&+(--)4.37.2*-/04450:478<6866375/./.%/')*121372010/01+56'+(''..1&'')+886873/1/7/0,12/-)..6,0*&%'+$')+.516519<2+.29,4<;,*11:327:78.,.0.29.--5.3:0/10+++1-;;420/2+*+,-(,.+)&*+5721-0(.7+)&'&/02/;/+,:899:0;8)+67754)+.//-2--.:787181,653453572-.0,289*0-+,,2,01103-+&(**3130,)%'-/3:010)*+)*4-3241/13-32+.2.776,-&'(0100-+.4(1)%&'.124)(&&%&'+/,3485542223&+')+637889731.-...10-24211763:934700001432-,,-,*(%,/&,54<99<:67-5,&(2,2*(.)-.0;:/9./.0'-,-723:5+*)(%,)),040165-*89599:4++4202/192..17*.*))(('('.-1)**.-/*/31/+),)((/')''')+*)%*(**(-*.131,*')-041*4*4')((''&'&++.435($))./0:99731*'()'0,1131399/1,),0**/009:.*-,,0923'2-)'*,*/2569/.60.0,+-,1./078687696469./5+**203481#%'-')*-*/6,,-734--6+-'(%$&&&&''$'&&+../-./1280,-*,2211''(*0(37876846:4:91../.8319222/5//3:3/-07::158.188/358-0-.3;<90:./.22615;6223/7664;9-0/*&%,..)&20-&6+20/''$$%*82/0-/,-8/0623262/*(-('&)++628'1+7.92:3/8.+,../92-2'16601'-/1063329;,59275656-117-075::2..'(-('.((*3--.%%('0%(+)+))*'*'--38-68<7:;77490)--,+0/.04+-0-+122/,+%,51332/:;9.,10-8))0/05-6,*')&%*+3/:1/165
@f10cccba-addc-4a6c-9853-dae7bd345bfc ch=474 read=78508 start_time=2019-12-13T17:36:26Z barcode=BC01 runid=2c9cf7bc05858273f10e7d7ec552fc0bd742dc3e
CAGTTACTGACTGCGGCTTCACTGATCGCCAGATCCACCAAGTGGTAAAGCGCCCTCCCGAAGGTTAAGCTTCTCGCTAACGCAGCCTCCCCATGGGTGTGACGGGCGGGTGTACAAGGCCAGGGCAATGTCCTGCAATGGCATTCTGATCCACCTGATTACTGTGATTGACTTAATGGAATCCGGAGTTGCAGACTCTGATGGACTGCGGCACTTTATGAGTCCGCTTGCTCTCGCGGAGTCGCTTCTCTTTGTATGCGCCATTGCAGCGCGATGTGTAGCCCTGGTCGTAAGGAGATTGCATGGTAATGACGTCATCCCACCTTCCTCCAGTTTATGCTGGCGATCTCCAGCACGGAGGTCCCAGCCGGACCGCTGGCAACGAAAGGATAAAGGAGTTGCGCTCGTTGCAGGATAACCCAACGACTTTACAACACAGGCTGGCGACAGCCATCACAGCACTGTCTCACGGTTCCCGAGGCACATTTCTCATCTCTAGAGCTTCCGTGGATGGTAAGACCAGGTAAGGTTCTTCGCGTTATGAATTAAACCACATTATCTCCACCGCTTGTGCGGGCCCACGTCAATTCATTTAGGTTTTAACCTTGCGGCCGTACTCTGGGCGAGTCGACCAACGCCGTTGGCTCCGGAAACCACGCCTCAAGGGCAACCTCCCAAGTCGACATCTGCGGCGTGGACTGCCAGAATTATCTAATCCTGTTTGCTCCCCACGCGCCGCTTACAGGCGTCAGTCTTCGTCCAGGCCGCCTTCACGCCGCCAGTATATCAAGATCTCTACGCGTTCACCGCTGCACCACACTTCGATTCACCCTCTACAGGACTCAAACACCCGGTATCAGATGCAGTTCCAGGTTAGGCCAGGGGATTTCCACATCTGACTTAACAAAACCGCCTGCATTACGCTTTTACGCCCAGTAGTTCGATTAACGCTTGCACCCTCCATTATTGCGGCTGCTTTTAACGGAGTTAGCTGGTGCTTCTTCTGCGGGTAACTTTGATCAATGAGCAAAGGTATTAACTTCTCCCTTCCTCCGCTGAAATTGCTTCCCGAAGGCCTTCTTCATACGCGGCATGGCGCATCAGGCTTGCGCCCATTGTGCAATATTCCCCTGCTGCCTCCCGTAG
+
(#(''$((*('%&&+'(*+%$&%&&,/)/.*+366*&)',()*-6050-%(),.+'*)''(+'*)60/('&'%%&()+'$&#'&',((*-/*./58*+.%+,01411((('()**1*,(-'$-)#)'&(',+&%%%*&&,8../:8011421')+*-126//-)$'',)*(,*.'('(+&%(,-10,*/)(*)*.'()#$$+/3*)*&)*)(&)*.0,-,-*).1').+)+0021*-+&')*20447343089015+(/,.0(*((*+--*,'$)*-+(+%086/0861$(%&*'&'&*%%%$$()+'&'(',&,/6*6.+(/46<8738'$,/30).+0/%10*(/.-2''&(&(%-&(),-+((*..390)%&),**(,))%(&(*,65+/&('&+21-./0052561-&460)-+*+(*(,,(%'+&(+451/0%&-/-/%&(&'*,4,01&$&'*/*+*,13*+%')305.5*('&('&**-1((+,/5552*'%)#&,**-)*18.0'')*1-35:,.*,('/342,+)(%)),.*($%),*,/-4-**&(++/734/(,.('*((')++1-96,%%%,-(,+2..6:2'),29;.3+0,*(''')+-*.-/21-+,.1*(++--202/*)%&&'*,'*./1,0-*-*)*,22564+*'-)&'''-1.-*(+-/10100+.-'%')%$$)'/)32),**,$%.'++-&&,-454/32+%'*+*+'%'(*$)))).+**-+00117&0,,+1.+,-.)0+(,.03110%*(-*')%$%%%&&(,'++03310,'&&(%(-,,-)%&)#&%)'%'&'&$%((+0(#'()&1/.1$(1&024.3*0-66)())*::103534.6-4+-%*.,7%'+1(%,.+1'/.+0&%'*32,,+'&%1+,//'%13,,'$$%%.('+-)(&&'%+)('&&(,''1.*(%0+/+*('(&%'%+1.-18%4&%0(&'+*+(%'+,,'##&&+$&/))%&$&)5.147226/32.'/-+,))')&%$()-1./025.5(+')'+0.0-14.119-.74*-15023.+0%.&$&%%&'&*,004492;207857//&*)-+))((%$&(*8,663-3*,+4;1..:///70://-624+*++,..05/2;1,110
@b9982df3-9c7d-4a87-a92e-773804571ff1 ch=218 read=146816 start_time=2019-12-13T17:36:25Z barcode=BC01 runid=2c9cf7bc05858273f10e7d7ec552fc0bd742dc3e
CTCCTACGGGGAGGCAGCAGTGGGGAATATTGCACAATGGGCGCAAGCCTGATGTAGCCATGCCGCGTGTATGAAGAAGGCCTTCAGGTTGTGATACCTTCAGCGGGGGGAGGAAGGAGTAAAGTTAATACCTTTGCTCATTGACGTTACCCGCAGAAGAAGCTTTCAGCTAACTCCGTGCCAGCAGCCGCGGTAATACGGAGGTGCAAGCGTTAATCAGGTGCACGGGCGTAAAGCGCACGCAGGCGGTTTCTGTTAAGTCAGATGTAGAAATCCCCGGGCTCAACCTGGGAACTGCCTCTGATACTGGCAACGGAGTCTCGTAGAGGGTAGAATTCCAGGTGTAGCGGTGAAATGCGTAGAGATCTGGAGGAATACCGGTGGCGAAGGCGGCCCCTGGACGAAGACTGACGCTCAGGTGCGAAAGCGTGAGGGGCAAACAGGGATTAGATACCCACGAGTGATCCACTTAAGTAAATCTCCGACTTAAGGTTGTGCCCTTGAGGCGTGGCTTCCGGAGCTAACGCGTTAAGTCGACCGCCTGGGAGATACGGCCGCAGGTTAAAACTCAAATGAATTGACGGGGGGCCCACTTTGAAGCAGTGGAGCATGTGGTTTAATTCGATGCAGCGAAAAGGTGCCACCTGAATGTGTCCAGGATTTTCAGAGATGAATGTGCCTTCAGGAACCGTGAGACAGGTGCTGCGCATGGCTGTCGTCAGCTCGTGTTGTGAAATGTTGGGTTAAGTCCGCAGCAGGCGGCGCAACCCTTATCCTTTGTTGCCAGCGGTCCGGCCCGGGAACTCGGAGACTGCCAGTGATAAACTGGAGGAAGGTGGGGATGACGTCAAGTCATCATGGCCACTTACGACCAGGGCTACGTGCTACAATGGCGCATACAAAGAAACCTCGCGAGCAGCGGACCTCATAAAGTGCGTCGTAGTCCGGATTGGAGTCTGCAACTCGACTCCATGAAGTCGGAATCGCTGGCCAATCACGTGGATCAGAATTACTTACGGTGAATACGTTCCCGGGCCTTGTACACACCGCCCGTCACCATGGGGAGTGGGTTGCAAAAGTAGGTAGCTTAACCTTCAGGGAGGCGCTTACCACTTTGTGATTCATGACTGGGGTGAAGTCGTAACTTGGGTAACCGG
+
)-30.03+8:-,041668+,,.)3.+00.11,,..15226/.-/28(42-.',))+%(,-/4:;10+,-205-1,%')'1/73<6&6659((''(&,,)3,(+0.4:13*',*-4*/%''.3)+0020004,16/,377'0()-130;00:1),,,1/&(*%%(*')+*--+6/015)3,-1.*-+.06-3.6.02/.2/0-/+-'*+58:2918175-+02/0&&.6642674+*)+0*-+--)4,+*45)$2)6-6-,,0-29821)',65+.59/)4./06/1/.+*-/,*1888821))+/3308/.0+,*-&()+*-034,(,.+,-.0/1/2,-753/*''')112066434756-.-,,338.+4-+83012/7304,(,,+-*.,303-,-42/+-0*..22125432)25333.042+,-/,)-,*+*.965/1')&/,++02(46+#&%('()*241&'%&(&'&+&%&++.**()/)#%*+1414-.3((()'-*('*(30.0-+/**++65944413240/67568746888:,.)-*-2-5/0(1,+3096;;9788262,-&*--./4.5966*31*&('(&'''')&1162(,-04.-.14<;1;8<2//0,)&'(&*./'&$%(/203725,1/(*%')&%)*%,9;45/-+)(''())())**,*+%22499;192-217,1475672/')+/.:00.53297011117862<21-47.,.051:88;763,-)(*0*5,586/%'+/,'.8/.50235.:/+.9440+(--60402-11)*5.1.//6%0&&)22564.--,((24+8:92//)-(*))*5;66:989975/4,078:6)1-30/&'.)+,127962355301,.06827483-7--.//((*,)%'&&&''--0.+)'.*20767732(,)0**+08788691550'.,-:.80../0689506510,.10(*3161102)0,30400(('%%0+--+-..3:7670'+'+&$&##%&')2-,6335737020)2656/;//--*+(1:-9;.,53230380--&&*),-01;253:**&(*/,*+$&$$1(0,..2&45(&.,*.-1/.3/$*141/4023932210391(30*,.+)/-*.))(&&*).-177/00
@43f4048a-d34e-4104-9b7c-931ea6fea45e ch=90 read=137327 start_time=2019-12-13T17:36:37Z barcode=BC01 runid=2c9cf7bc05858273f10e7d7ec552fc0bd742dc3e
CTCCTACAGGGAGGCAGCAGTGGGGAATATTGCACAATGGGCGCAAGCCTGATACGAAACCATGCCGCGTGTATGAAAGAAGGCCTTCGGGTTGTAAAGGAGTACTTTCAGCGGGGAGGAAGGGGTAAAAAGTTAATACCTTTGCTCATTGACGTTACCCGCAGAAGAAGCACCGGCTAACTCCGTGCCAGCAACCGCGGTAATACGGAGGTGCAAGCGTTAATCAGATTACTGGGCGTCTGCAAAGCGCACGCGAGCGTTTTGTTAAGTCAGATGTGAAATCCCGGGCTCAACCTGGGAACTGCATCTGATACTGGCAAGGAGTCTCGTAGAGGGGGTAGAATCCCAGGTGTGAGGGTGAAATGCGTAGAGATCTGGAGGAATACCCGTTGGCGAGGCGGCCCCCTGGACGGAGCGGCGGCGCTCAGGTGCGAAAGCGTGGGGAACAAGCGGGGTTAGACCCTGGTGAGTCCACGCCGTAAGCTGATGTCGACTGGGGAGGTTGTGCCCGCTTGAGGCGTGGCTTCCAGGAGCTAACGCGGTAAGTCGACCGCCTGGGGAGTACGGCCGCAAGGTTAAAACTCAAATGGATGACGAGGGGCCCGCACAAGCGGTGGAGCATGTGGTTTAATAGGCTGAATTCCGGCGCGAAAGGCCTGCGGTGCGTCACGGGCGCCAGAGATGGGGTTGGAACACAGGGGCTGGGCAGGTGCTGCATGTTGGCTGTGCGTCATGCGGTTCCGCGGCGACGCTGCTGACGCAGCAGACGGCAGAACAAAGGGGCCGCCAGGCTGATAAAGCTGGAGGAATTGGGAGATGACGTCAAAGTCTCATAGCCCTTGACCAGGGCTACGTGCTACAATGGCGCATACAAAGCGACCTCGCGAGAGCAAGCGGACCTCATAAAAAAAAGTGCGTCGTAGTCGGATTGGGTCTGCAACTCGACTCCATGAAGTCGGAATCGCTGGTAATCGTGGATCAGAATGCCACGGTGAATACGTTCCCGGGCCTTGTACGCACCGCCATCACACCATGGGATGGGTTGCAAAAGAAGTAGGTAGCTTAACCTTCGGAGGGCGCTTACCACTTTGTGATTCATGGTGAAGTCGTAACAAAGGTAACCGG
+
)+.0(*/)54*'**.%42.05,)-&*)*-00..05/:/.1010137*7;,+++$0''((',-/&593688652..22*&)-'-)/+22056+8,433.'&%$%%+/961.010::,'+,.6-63.,-56,+,06.6-..**/++550%+((+4-31*-3*())(*,%*((-.890-,+*4-//:282452166%68'''%+0*-*--70-0,/175,.300//-.&+)(0*,1+/+)&)&#%'+0-(-1+)++)&'&*++52((,1/1/56-,-+-*(*14,.5/+28891.*1,--86373533331/--/00'(%%#&&,$)*+)*./0,*+-18-20128+83+)15765/,,1)--6:6457;:60/,,,/08:0.-,,++/0&(-(0,***),+,1.7;7.(3323*,(%',(''.))/17.066630+.-)*,:8;:(.&*+'&'()(*(0(*%2/*+034&%&(.1),198230*%%&''(*02..269;8.&)-*3/113:0*.-,+)+0,-41411/2.$-$'')-2///0(')')'(+-650-1+%'+.'(&)(+,0/-*,*.,/,112(')(**12,*-*1-031(0684+7-*+-1/-.0-4/08-./.3+-/01:8''%&'&%%%%%&'%$'*)-.)*,((++'$$%%)&&%$$'$&%&&(#%$%&%('+)+($-(,,%&'#&#)-'''$&&&%%,)&')$$$$%&(2*.('$%%%%&'$%%$)++,%%$%$$'$$%#$(',),%'&&$)*')&,*(($(%#%')%))*&.'%&%&$%$#'$(*0*'&%*,%)'&%-')32**+,125210-/((-//2--%+17)'''(352-/*,&()*+58555/8..10/0088572)'()/33574221/,-0140703015/1*'+3:1948-,76:998784634/5+5.10,,.03/1*./6,+/348./106/-1(6,302,..-/62812/:69959))*//46625084,-,*),,-50:.+2966260.),$,+37/06)-//10184620.*-1447;773:8+&**(*(,+*,&-+0/328503)/*/2(2)*-+,0.'+*/-+)+0297.).)(+//..7223:129)+())0.22:
@0d8c544c-8307-4845-bf57-6255a39f8751 ch=76 read=133565 start_time=2019-12-13T17:36:37Z barcode=BC01 runid=2c9cf7bc05858273f10e7d7ec552fc0bd742dc3e
CCAGTTACCTTATTACGACTTGTCTCCTCTATATATAAATGCGTAGGGGTTTTAGTTAAATGTCCTTTAGTATACTTGGGGAGGGTGACGGGCGGTGTGTACGCCTTCAGGGCCCTGTTCCCTTCGCCTCTACTCTCAGTTTACTGCTAAATCCACCTTCGACCCTTAAAGGTTTTCATAAGGGCTATCGTAGTTTTCTGGGGTAAGCAGCCCGTTCGCCCCACCTCATGGGCTGCAGGCTCAACGTCTTTACGTGGGTGCTGCGCTTTGTAGCCTTCATCAGGGTTTTGCTGAAGATGGCGGTATATAAGGCTGACAAGAGGTGGTGAAATCGGGGTTTATCGATTGAGCAGGCTCCTCTGAGGGATATGAGAAGCACCGCCAGGTCCTTTGAGTTTTTAAGCTGTGGCTCGTAGTGTTCTGGCGAAACGGTTTTGTTGATTTAACTGTTGAGGTTTAGGAGAACAGCATAGTGGGGTATCTAATCGGATTTGGGTGCCAGCTGTGTGTGTTCAGATATGTTAAAGCCGCGCCGTAGTATTTTATCAGCGCTGGAGTTTTTTACAGCTCCAGGTGAGTTTAGCTTTATTGGGAGGGTGATCTAAAACACTCTTTACGCCGGCTTCTATTGACTTGGGTTAATCGTGTGACCGCGGTGGCTGGCACGAAATTGACCAACCCTGGGGGGGTTAGTATAGCTTAGTTAAACTTTCGTTTTATTGCTAAAGGTTAATCACTGCTGCCCTCCCGTAGGAG
+
/0&/2:14407*-/(()*,1.,/97861271,*(&),060009922:9,1;<,25172:///+/')+))%')+,0-,)*,)&*1++,01)+*.&('&()-./-,(+3/2/+239-+'003+''/+('')+.....,0)0.:-,/87878;://701;044+,-/)*(())+..9:,6//25.899:::8&/''*1-1/12751.-(&'(-/30)-3--,&)'$*.,..+&((%&%&#'')&&&(((%&).-)-/2*/))')+*(%%&)2*..0390:9:9:26;5/9;.,06-6,++:1:/0-,(*&**%*&%&'()6((*-2.12)'+*&'()7:63<756832-6+*,*%)**+3313+)))3)+,552,'+*)./92.04/32+.+',0,*+*-'')4-,,.,-,92336976989<95451(()%-,81::0-20//7<././/,6/.+/4.;8,1.*))&(*&))+-05292,-.-2)()(+*0*.83.7400/+,%(*&1&))./25:02450***)0:/+77)+&)-**%'*,+695/1/((**/019.///::<-+//&00.(*28//.-796)%'+0+*/4040(,63../3111;900(*++-3/(**-*.**3835544/.-094:,1,/.01(+'&)*1;1,+/+398,4))'('*&.&5)/-9.9/;62133..,)-/,+1/01**...-0439/.4;;7.:<</-7---02-*)-*001/0032004./0**.5)*9340,.
@7a70ec80-4f01-4163-8a58-04382aab43e0 ch=330 read=90498 start_time=2019-12-13T17:36:47Z barcode=BC01 runid=2c9cf7bc05858273f10e7d7ec552fc0bd742dc3e
CGGGAGGCAGCAGTGAGAATATTGTATGCACAATGGGCGCAACCTATTACAGCCATGCCGCGTGTATGAAGAAGCCTTCGGGTTGTAAAATACTCAGCGAGGGAGGAAGGGTAAAGGATGGCCACCTTTGCTCATTGATGACGTTACACCCGCAAGAAGAAAACACCGGCTAACTCCGTGCCAACGGCCGCGGTAATACGGAGGTGCAAGCGTTAATCGGAATTACTGGGCGTAAAGCGCACGCAGGCGCGGTTGTTAAGTCAGATGTGAAATCCCGGGCTCTTACGGGAACTGCATCTGATACTGGCGAATCTCGTAGAGGGGTAGAATTCCAGGTGTAGCGGTGAAATGCGTAGAGATCTGGAGGAGGAATACCGGTGGCAGGCGGCGGACGAAGACTGACGCTCAGGTGCGAAAGCGTGGGGAGCAAACGTTGTTAAATACCCTGGTAGTCCACGCCCGTAACGATGTCGACGGAGGTTGTGCCCCGCGGGCGTGGCTTCCAGGCGCTAACGCGCGTTAGTCAGCCGCCTGGGGAGTACGGCACAGGTTAAAACTCAAATGAATTGACGGGGAGCCCGCACAAGCGGTGGAGCGTAATAGTTTATTCCGATACAGCGCGAAGAACCTGGTCGCTTGACATCACGGAAGTTTCAGGGAATGAAATATTGCTTCGGTGGAAGTCGACGGTGCGTGGTCGGATCAGGATCCGCGCGCGGCACC
+
&)44++.)((*3364*(*-/.4/((&('(*,67522140.1+*1-&'%%*.'-)+**-,**,+/145,/+'))*.1.-(*0203(*))'%'$'()'*,+%.1*(*')&)*'')++&+&*&(,+.2+14**7772.6('%&(,+1-%(&),,,2/(&-,$,*'$$$(/*+-$(&('.+(1,/74(*))4+24.0*,,-/768.52,2586680:/3*)*,,-+2*-,(+4511.31*'$&)&**/0663)(-+.-*0.6.466()232,+29--0./,6887422&$&+(4,.://+../-.0.006,%$&&$),1233..,,01+1/*/).)))-*.)&%)+/0,*)0-++842/-,*,556:,)-)&)''#$$'(2805/-&&2/7-2+0-00,.'**(**.+/,/'42102(*.+()'('(-)(*,/-)(%$-%''*'**.:;113:554911./.7:+22.*'*)*(**2'/*2)-,./*+*/.-)%&&+/.3769005.,'+.4%&,,-.(-,/.00(*%%''*.-0*(.61'%'(*+*93032/52:493+..105)'%%%-*,-4*-/'%+05,&('*--*/.,,+'%$(',''**-./'''*%%'+,(-+&'$%&((%'&''&+*.%$$&&)(-+.+(**,,-+.<7.*)/'%%((%'''(,)&$###$$$$$$$#$#$$"$''&#$#$$%$((&&$#%$#$$##&$%$&$#$#$"
@94db0b4a-7c68-4c24-8e1b-aa08b366b7ff ch=188 read=230955 start_time=2019-12-13T17:37:02Z barcode=BC01 runid=2c9cf7bc05858273f10e7d7ec552fc0bd742dc3e
CTCCTACGGGAGGCAGCAGTATTAGGAAATTTTCGGCAATGGAAACCCTGACCGAGCAACGCCGCGTGAAAGGAAGAAAGGTTTTCGGATTGTAAACTTCTGGTATAAAGGAAGAACAGCGGCCACAGGAAATGGTAGCCAGTGACGGTACTATTAAAGCCACGGCTAACTACGTGCCAGCAGCCGCAGTATTAATACACGTAGGTGGCAAGCGTTATCCAGATTATTGGGCGTAAGAGGGGCGAAGGCGGCAGCAGGGTCTGTGGTGAAAGCCTGAAGCAACTTCAGTAAGCCATAGAAACCAGGCAGCTAGAGTGCAGGGAGAGGATCGTGGAATTCCATGTAGCGGTGAAATGCGTAGCAGATATATGGAGGAACACCAGTGGCGAGAGCGACGATCTGGCCTGCAACTGACCTTTCCAGTCCAGAAAGCGTGGGGAAGCAAATAGGATTAAGATACCCTAGTAGTCCACGCCGTAAGCGATGAGGTACTAAGTGTTGGATGTCAAAAGTTCAGTGCTGCAGTTAACGCAATAAGTACTCCGCCACAGGTAGTACGTTCGCAAGAATGAAACTCAAAGGAATTGACGGGGGGGCCCGCACAGAAGCGGTGGAGCATGTGGTTTAATTCGAAGCAACGCGAAGACCTTACCAGGTTGACATACTCATAAAAGGCTCAGAGATGGAGAGAGATAGCTATATGAGATACAGGTGGTGCATGGTTGTCGTCAGCTCGTGTCGTGAGATGTTGGGTTAAGTCCCGCAACGAGCGCAACCCTTATCGTTAGTTACCATCATTAAGTTGGGGACTCTGGCAGAGACTGCCAGTGACAAGCTGGAGGAAGGCGGGGATGACGTCAAATCATCCATGCCCCTTATGACCTGGGCTACGTGCTACAATGGATGGTGCGGGGAAGCCCGAAGCCGCGAGGTGAAGCAAAACCCATAAAAACCATTCTCAGTTCGGATTGTAGTCTGCAACTCGACTACATGAAGTTGAATCGCTAGTAATCGCGAATCAGCATGTCGCGGTGAATACGTTCTCGGGCCTTGTACACACCGCCCACCACGAGAGTTGACGCTTACGAAGCCGGTGGCCTAACCGCAAAGGAAGAGCTGTCTAAGGTGGGATTGATGATTGGGGTGCTTGAAGTCGTAACAAGGTAACCGG
+
().1**+(460///-,-+*,(''((('*,+7:5.499::94'(/--1---68-,-(,88746:5545546+/)0-'-.)-+3:51/-:.07/34:;77920/%0-/19-4-26.278%6508-1-++/*.0,+544123:,-..25.99))-(,6,**&(3-.+0,/.2./.0,)*/0/-//-5+'(%&+'')*(/0213.1----0/,0/2317.-+/&(*+..*4-57:97+92%),/)*))(')+(,5*)+,+*51105201523288/042+)&&')0,.4,***35)-6*//,-50*3/,2/31121,-/368/40)),,/6/142:86,5---)'***,,,-22/27-+,422)'$)-0120)+//,*+(+),.2*.1,.++,%%''*/.--..*,.1/((''%--000*+/).)*,4:(&%+-,)*.0021(+-+0378/+08/5-/((*:58<.,,*1.1458021481387-/.-**&%%+*458.554393437675577+/009(),-..18))--4-4304004203.----/02)-,(*+())+.2321-.,,)+221.35**/-1)-)'++165642233/(70(%-(*)#))*+1;431-',,..0118;9065;:,4,*+0)+++((-(*+,+**-6+/&2*102222665)(-0,+.---9)')+./52,+(''')70----1553225645.4)3+5-4556457744787.++,,;59666340-&+560;,92/442319/,)10&5./011-3*/1,(-),/439301412::;4+0,4.426+89/37963*2-'%%***-*,.&,0/355801224/*,)/,56449603235425/960-,.,(+-.4;5-/;43277:645660/1--//6,/1;22:7768800)*)+(5+1.,*1019:6101.20105,..;<6/:4&('134.-4/0:869,.2<9*1%,**,/3745-+.++,922,-,,.0/53-5/&&4/.362&*(+)*,*.//33713333343331'(+/93/355<8586989201/012..+/7.3/'(0-,----,--5.,'&&''&,'(,)*1.715:/-*.-2.-..6))))*(&*22577/7/0/1263./3+,-+(6*-/0**)#$$'+,+-61,0*,182925:6755
@16a5e0ae-0db3-4b5d-8c3a-5dad0ba6d723 ch=244 read=261456 start_time=2019-12-13T17:37:02Z barcode=BC01 runid=2c9cf7bc05858273f10e7d7ec552fc0bd742dc3e
CCCGGTTACCTTGGCTTTCACCCAATCGCTGACCCTACCTTCGGCCGCTGCACTCCTTGCGGTTAGCTCACGGACTTCAGGTATTGCCAGCTCTCATGTGGTGTGACGGGCGGGTGTGTACAAAGACGGGAACGTATTCACCGCGACATTTCGCAGTTCGCGATTACTAGCGTAACTCCAGCTTCATGTAGGCGAGAGTTTCAGCCACCACAATCGAACTGAGACTGGTTTTAAAGTTTGGCTCCACCTCACGGTATTGCATCTCTGTACCAGCCATTTGTAGCACGTGTGTAGCCCTACGCCAAGAGGGCATGATGATTTGACGTCATCCCACCTTCCTCCTAGTTAACCCAGGCAGTCTCGCTAAGTCCTCAACATGGTGTGGCAACGACAAGGGTTGCGCTCGTTGCGGGACTTAACCCAACATCTCACGACACGAGCGGCGACAACCATGCACCACCTGTCACCTTGTCCCCGAGGGGGGATTTCCTCGATTAAAGAGTAATGCAAAGGGATGTCAAGTGTAGGTAAAAGGTTCTTCGCGCGTTGCTTCGAATTAAACCACATGCTTCCGCTACTTATTGCGGGTCCCCGTCAATTCCTTTGAGTTTTAATCTTGCGACTGTACTCCCCAGGCGGAATGCTTAAATGCGTTAGCGGCGGCGCAGGTGTTGAAACCCCCCCACACCTAGTATTCATCGTTTACGGCGTGGACTACCAGGGGTATCTAATTTTGCTCCCACGCTTTCGAGCCTCAGCGTCAGTTACAGTCCAGAGAGTCGCCTTCGCCACTGGTGTTCTTCTAATCTCTACGCATTTCACCGCTACACTAGGAATTCCCTCTCCTCTCCTGCACTCTGGGTAACCAGTTTGGAATGCAGCACCCAAGTTGAGCCCGGGTATTTCACATCCCGCACTTAATCATCCGCTACACGCTCCGCACTTTGATAAATCCGGATAACGCTCGCCACCACCACGTATTACCGCTGGCTGCTGGCGTAGTTAGCCGTGGCTTCATATGGGTACCGTCATTATCTTCCCCCCAAAGACAGGCTTTACGATCAAAACCTTCATCACTCACGCGGCGTTGCTGCATCAGGGTTTCCCCATTGTGCAATATTTCCCACTGCTTGCCTCCCGTGGG
+
01+*-/-)*(*%'%%$3)((*(&,*-.&(),017,+.13033-6141553/$')30+2+../)0.2387552522387)5/.,05,.03&-+,**(,*()/-+))+-33120/(+*003-.52++35&'*+()+,+141159/3456059')&,+13<8661/04-1.)&&$%'+-+2*)).38645640/)+-*)'*3;5-,,93''*&**..8'*0531-.0277/4;;10:)*6;303227/-4010-//43,1-01981.--+037/..9/90;9//1--*,,2-)((,./8/(%)'(/+-)&,24277/.+*&*.&''--.077/5/+/:4802--''$/133-.&&(3:889:98932110,.03,0+&*'()((&))&&%&),,.2*-/*(44755664*./40670,-*.(*(&*)/*+,020112414+.1/-6.-'14'6:67,*)+3,07/783-24,3/0000)+(3+).('%/7.-,'.*+.-17-))*,/532387*.854854781+3,,(.+*/3-)*.3;65:6-301-4)&+--2&(,1-01)5-01./*)().&&(**,4,&3)*-/53,031./08798672,68102779)*-/--.,/7510,&#((/87(*.44,7/+)%&$#*+-)*+//.,+,,60/82%1*/6001:/)7/-0214/*&)&.++&0..14049:07;1*-/:53122/23-..)1-(%/(+,+($&&&$#&%,53&)&(/3/-)*56724//12453180+-*//,&'(,,*++/28706212;5653(,(286724..810002165743<-/.46/13+0,/-',(.*0+94(%))+/.0+.4245/22,(('$%+(+.)-0;13028889343109.0//40,,)+2*-0.1.-:50),-./7('*)*.,4/44690,'&+&&)+,..3'#$%),..,*+49320&3*1,7+,,86944501.%*.,/,/249146.-'11345:86--(&%2/8*)*2,305//1/))&'%*,*)-6366.80/03161.899*27,,44&).-,0(&&)*,-*/42,94;2233-01/*+))-,1*,:-.555578/07(2;0-481,,2*.-.-3/)08./0)#*)**-('&''(6+'/'-)
@7396121b-61f9-4621-af79-2dfd92d26541 ch=367 read=213887 start_time=2019-12-13T17:37:00Z barcode=BC01 runid=2c9cf7bc05858273f10e7d7ec552fc0bd742dc3e
CCGGTTACCTTGTTTACGACTTCACCCCAATCATCAATCCCACCTTAGACAGCTCCTTCCTTGCGGTTAGGCCACCGGCTTCGGGTGTTATCAACTCGTGGTGTGACGGGCGGTGTGTACAAAGGCCCGAGAACGTATTCACCGCGACATGCTGATTCGCGATTACTAAGCGATTCCAACTTCGTAGTCGAGTTGCAGACTACAATCCGAACTGAGAATGGTTTTATGGGTTTGCTTCACCTCGCGGCTTCGCTTCCCTCTGCACCATCCATTGTAGCGTGTGTAGCCCAGGTCATAAGGGGGGCATGATGATTTGACGTCATCCCGCTTCCTCAACTTGTCACTGGCAGTCTCGCTAGAGTCCCCAACTTAATGATGGTAACTAACGATAAGGTTGCGCTCGTTGCAGGACTTAACCCAACATCTCACGACACGAGCTGACGACAACCATGCCACCTGCCACCACCACCTGGCATCCATATAGCTATTATCTCCATCTCTGGAGCCTTTATGGAGTATGTCAAGAGACCTGGTAAAGGTTCTTCGCGTTGCTTCGGGTACAACCACATGCTCCACCCGCTTGTGCGGGCCCCGTCAATTCGCTTTGAGTTTCATTCTTGCGAACGTACTACTCAGGCAGATACTTAATGCGTTAACTGCAGCACTGAACTTTGACATCCTTAGCAGTACTCATCGTTTACGGCGTGGACTACTGGGGTATCTAATCTATTGCTCCCCACGCTTTCCGGGACTGAGCGTCCAGTTGCAGGCCAGATCGTCTCGCCTTCGCCACTGGTGTTCCTCCATATATCTACGCATTTCACCGCTACACATGATTCCACGATCACTCCTCCTGCACTCTGGCTGCCTGGTTTCTGTAAAGCTTTACTGAAGTTAAGCTTCAGGCTTTCACCACAGACCCTTGCTGCCGCCTGCTCTTTACGCCCAATAATTCCGGTAACGCTGCCACCTACGTATTACCGCGGCTGCTGTGGCACGTAGTTAGCCGTGGCATAAACAAAGTACCGTCACTCGGCTACCATTTTCTTTCTTAGCCGCCGTTCTTCCCTTTATAACCGTTTACAATCAAAAACCTTCTTCCTTCACGCAGCGTTGCTCGGTCAGGGTTTCCCCATTGCCGAAAATTCCTACTGCCTTGCCTCCCGTAGGAG
+
4703342:253--,)&*,/5:<9.522*.,-//:99;818-+0/0/-.21-(+*557:74170535.1'*-31,20-.*..9)55.--6012+0+++-.6921/-.1+7:78;./1/55619--6+6+((,.7105244..89/2435556;;:869501/.-7**)&%)**,424,-&,/5-$%%',-((*1)*,55677186892/.3.-*)*%'&(4-8::-+04886;6.155479:8872421652*+002:60400//0236:*)4-*)*(,(,.0+,.-,4+(+0.,)*-/)-439-;:;333344;800323489081(+-7/3--+),1../:4660:0&285464491*))*/79+.)%%&4-54576:759644:77--6,+//2124533217-0%553/2/3,21+/3.-,*(()*++,*-)*3577533)5738:53(0.%('$$''&*)$%&%**'%$''-35041+&**++-1-.145:34764472./5213/+--)%'*,0880/.%(*,6:78:957(1.4;95:855//,(+447&+'+#$)++0++-.25.3/)-2*)..,,/-1&3.885/1358972.&%%%&('03;;0.18/2912(%+2*0,..-,./('05%-%'$))'($'%))..4+.,,,,//-2228:114../:8/3)'(+''$''*05637784</+*/,*,.19566288+77-,-1970:/.,*/5,/-:38.&+,,1:/1.424-33.-1/1+/(%+2:22/386842576360.1-00022135+-435-./<53323&-)*'%%(&+/3&3:31/2/,,...+.(*,,-316+-..2.'**/)*38642.0/1/*456546014072**(+%&%$%'+1*/21*))*4()(+284)6:-8;0++.103249:8+/++)()+1-13)&*()97--6/45+/../7963-+)&'+/%&%'/0-232686809//7;570:22286/,*,'$)(,'*,/,,.-*+)'(#&&(%&/,&%)*.9258110,*)'&'*-/2:9-*)))'%%),2819;675./-.6)./*(*,.-('+22-15;.0&39:48:9;9:99:0:6-0,,&)&*.,,/77/96826745<327;3+.5/0&$),)0021,'(*()(%&$%*1--:7,-301*.
@b65100e3-2998-41a5-93c4-3eede5223a15 ch=280 read=120910 start_time=2019-12-13T17:36:59Z barcode=BC01 runid=2c9cf7bc05858273f10e7d7ec552fc0bd742dc3e
TATTTTTTGACTTCGCCCCAAATCATCAATCCACAGCAGACAATATCGCTGCTTGCGGTTAGGCCACCCGGCTTCGGGTGTTATCAATGACTCTCTCGTGGTGTGACGGGCGTACCAGGCCGGGGCAATATTCACCGCGGGCGTGCTGATTCGCGATTACTGGCGATTCCAACTTCATGTAGTCGAGTTGCCAGACTACAATCGAACTGGCGAGAATGGTTTATGGGTTTTACCTTCACCTCGCAGCTTCGCTCCTGCACCATCCAGCATTGTAGCAGCACGTGTGTAGCTGAGTCATAAGGGGCATGATGATTTGACGTCATCCCCGCCTTCCTCAAGCTGTCACTGGCAGTCTCGCTAAGTCCCACAACTTAATGGTAACTAACGGTAAAGTGCGCTCGTTGCGGACTTAACCAACATCTCACGACACAGTGACGACAGCCATGCACCACCTGTATCTCATATAGCTATCTCTCCATCTCTGGAGCCTTTATGAGTATGTCAAGAGACCTATAGTAAAGGTTCTTCGCGTTACTTCGAACCACATGCTCCACGCTTGTGCGGGCCCCGTCAATTCGCTTTGAGTTTTCATTCTTTTGAACATTGCTCAGGCGAATTACTTATTGCGTTAACTGCAGCACTGAACTTTGACATCCAACACTTAGTACTCATCGTTTACAGCGTGGACTACTAGGTATCTAATCCCTATTTACAACCACGCTTTTACCGGGATTCAGGCGTCAGTTGCAGGCAGATCGTCGCCTTCGCCACTGAATTGTTCCTCCATATATCATTTCACCGCTACCGCCGGAATTCCACGATCCTCTCCTGCACTCTGGCTGCCTGGTTTCTATGAAACTACTGAAGTTAAGCTTCAGGCTTTCACCACAGACCCTTGCTGCCGCCTGCTCCCTCTTTACGCCCAATAATTCCGGATAACGCTTGCACCTACGTAATATTACCGCGGCTGCTGTGGCACGTAGTTAGCCGTGGCTTTCAAAGTACCGTCCTCGGCTACCATTTCCTGTAGCCGCCGTTCCTCCTTTATAACAGAAGTTTACAGGTCCGAAAACCTTCTTCCTTCACGCGGCGTTGCTCGGTCAGGGGTTTCCCCATTTGCGAAAATTCCCTACTGCTGCCTCCCGTGGG
+
+%+0133(*+/0-,'438*267-../00804*(('%'+./,%($%,'&%)%&'))*/509/1436,16)+**&&&*332/02/0*-'$$((((**,-)..4/33347.132(+'**&)'-.(,/+)3/..4;5347+-',,/,00.(.&7&*)54:4;320-4...70-()*+-21-/+.+*./0.-,-)/1%1+13...3-.+-54,)*''+(*./234;7,35:'778)''+*144796857,,*))%#%%)'++/019477-''((,3*)'('))+'1++(-&%&))&(%))(**,*.5:7.57133216:2.&'),.5/4.6*'*+)./6,2(+$)-++,./1/7/.+5365//200*-.,*$(+)(&%1('&')(111184,/(02()-+1/13471;,--7*)*(*%+&1*4,331,&(*,5.3%*+,-/.0.1)5722)*(,,)10,-77583/,+*(&**,210//*22/57765..&&+1/76231.../1/.*')&&'')&&&.(12,5.,23;99<:67/5-().--%&(()**,--2231(,(*,)*)&()/-041*(,-.119,&%''&*0207:--.77.-)$$(*30&&&#&&-(,//$&)+''%)().4/0.916+)7-0,,,&-.018*-,&''*-.0*/+0)-,-+.200222..).12),&--.68;9:9300&,&''++,,2182)'$&&$%%''&((*')..*'#()(..%/*.-*3331427/:)-*206*-49:797,+('&('+6-+'&%$-(+9878//1+-/1130+-/52,,/%%0&)'')()(),-/-*$%')20-.//35421.//2107523563563:72///*)($%(')44,0.,8/7,2191-1922:72--0,-..6:;221-.1778)'''&()-2-(()-.&**31+0307891,)/:5/3-.+)&%%(%)'$#'()'&'%)+(+3,0/756..*)''0*+.///429+*+9-978+(,)%).*(--3;8:2'*-'0./*-0,.9122.--.-02%(--0:470/)(),)+,3***0,+.9/()**%*/*&)344-,*.08<73372).+-)3370;///7/;49&/888.;*.8<8.33'&&&)/632807.*+1112.-,'%+('%-'-)
@50b9b3ad-478f-449f-8bde-cdb4916ebd76 ch=193 read=2349394 start_time=2019-12-13T17:37:07Z barcode=BC01 runid=2c9cf7bc05858273f10e7d7ec552fc0bd742dc3e
CCAGTTTACCTTGTTACGACTTCACCCCAATCGCTGACCTACCTTCGGCCGCTGCCTCCTTGCGGTTAGCTCACCGGACTTCGGGTATTGCCAGCTCTCATGGTGTGACGGGCGGTGTGTACAAGACCCGGGAACGTATTCCTGCAACATTCTGATTCGCGATTACTAGTAACTCAGCTTCATGTAGGCGAGTTTCTGGACGTGGTAGCCCTACATAAGGGCATGATGATTTGACGTCATCCCACCTTCCTCCTGGTTAACAGGCAGTCTCGCTAGAGTCCTCCAACTTAATGGTAGTAACTAACGACAAGTTTGCGCTCGTTTGAAGCAACCCGACATCTCACGACTTTGAGCTGACGACAACCACGCACCACCTGTCTGGCAGTCCCGAAGTTCCTCGATTAAAGAGTAATGCAAAGGGATGTCAGAAGTGTAGGTGAGTTCTTCGCGTTGCTTCGAATTAAACCACATGCTCCGCTACTTTGTGCGGGTCCCGTCAATTCCTTTGGTTTAATCTTGCGACCATGCTCCCCAGGCGGAATACTTAATGCGTTAGCGGCGGCGCGGGGTGTTGAAACCTACACCTGGTGATATCGTTTACGGCGTGGACTACCAGGGTATCTAATCCTGTTTGTCCCCCACGCTTTCGAGCCTCAGCGTCAGTTACAGTCCAGAGAGTCGCCTTCGCCACTGGTGTTCTTCTAATCTCTGCGCATTTCACCGCTTTACACAGGAATTCCACTCTCCTCTCCTGCACTCTAGATAACCAGTTTGGAATGCAGCAAGTTGAGCCCGGGTATTTCACATCCCACTTAATCATCCGCCTACGCTCCTTTACGCCCAGTAAATCCGGATAACGCTCGCCACCTACGTATTACCGCGGCTGCTGGCACGTAGTTAGCCGTGGCTTCCTCCTTAAGGTACCGTCATTATACCCAAGACAGAGCTTTACGATCAAAACCTTCATCACTCACGCGGCGTTTGCTGCATCGGTTTCCCCATTGTGCAATATTCCCCACTGCTGCCAGTAGAGGG
+
/*)1293,++,+)2-+-668951%))*%-+//*/..-.1+,/,,31-4.:,3854-,2,(.22/01'&'),0-1,*-0044606/,&/()9;1(..--0%1)4751011-9:-6.--302/255)+07(+57.61*/-0:1+-13:7615;8544671(+-,9.-.7.3736223-,02:4)-'(&&/4)()+*((''%&(%((-*(&(++&')))/(373,-.,.-,,-0)()977-*-.2.-476;896555*2040,0046221235950/0-.3445-/',+')(4(+470*/138634745561*)'03244657078*-',(,,+.2''$#'-,22),.-,2::-53655,44+654,,)-/129:'72012)%%$&###(%$&(''*7*671/+4+0.(((++1//.004-1:3043994&&&///0202*)%/2:776327/8/--5570-2041<991/./43677:6892++))(/07397227,(,9.93:1&%&$+03;7-,++-.*,,.18,.).+0,,()18826/5-&','3*-.4/30+,,/0//8/(.'-02,-/;+.+'*+%%(*07./520'&()*2962'))4,-.997887:;0;:65572-0.+2/&(/72+..6:8,)2.2/;9./67:;:0..--02-61:-2,-0/+))(*%+,254;+8,--9165004**789:8+*900074+45776;51234,,/.,*'&%(*'/)2732()*+-0)*+999884*112./0854+.2-00<;056666-,(''$()3-0.5.*)/),,4:0.',,,35-),+4,8/9-745)*/()+,/3952:525,72)(+,/77-//*/03-3,(,122791-0,,.*-,/9/66-/354588785/-../3242.+./,/,1//52+-1(-)&#0),+029.,(2)'&#'('1/*,/))')*/64&(*--/%).-*88<:9:;-/1,'-,,0/..:1((+-3303/-*+6)-6;/*/,*--,,.005.668.)**''%$%)$'(,,*,-(
@878945ff-5680-4016-8d05-8ac9c0f71d63 ch=338 read=91495 start_time=2019-12-13T17:37:15Z barcode=BC01 runid=2c9cf7bc05858273f10e7d7ec552fc0bd742dc3e
CTCCTCGGGAGGCAGCAGTGGGGAATATTGCACAATGGGGAAAACCCTGATGCAGCAACGCCGCGTGGTGATGGATCGTAAGCTCTGTCTTTGGGGAGAATGACGGTACCAAAAGGAGGAAGCCACTGACTAACTACGTGCCATGGCCGCGGTAATACGTGGTGTACGAGCGGATTTGGGCGTAAAGGGGCGTGAGCGGATGATTAAGTGGGATGTGAAATACCGGGCTCCAGCAGGTGCTGCATTCAAACTGGTTATCTAGAGTGCAGGAGAGGTGGAATTCCTAGTGTAGCGGTGAAATGGGGTGGGAAGAACACCAGTGGCGAAGGCGACTCTGGACTGTAACGACGCTGAGGCTCGAAAGCGTGGGGGGGAGCAAACAGGATTGAATGCCCTGGTAGTCCGCCGTAAACGATGAATACTGGGAGGATGTGGGGGTTTCAACACCTCCCGTGCCGCCGCTAACGCATTAAGTATTCCGCCTGCAGAGTACGGTCGCAAGATTAAAACTCAAAGGTTGACGGGGACCCGCACAAGTAGCAGCAGGCGCATGGTTTAATTCGAAGCAACGAAGAACCTTACCTACACTTGACACTTGCATTACTCTTAATCGAGGAAATCCTTCGGGGACAAGGTGACAGGTGGTGCATGGTTGTCGTCGCTCGTGTCGTGAGATGTTGGGTTAAGTCCGCAACGAGCACAACCCTTGTCGTTAGTTACTACCATTAAGTTGAGGACTCTGAGACTGCCTGGGTTAACCAGGAGGAAGGTGGGATGACGTCAAATCATCATGCCTTATGTGTAGGGCTACGTGCTACAATGGCTGGTACAGAGATGCAATACCGTGAGAGTGGGGCCAAACTTTAAAAAACCAGTCTCAGTTCAGTTGTAGGCTGAAACTTCGCTACATGAAGCTGGAAGTTACTAGTAATCGCGAATCAGAATGTCGCGGTGAATACGTTCCCGGGTCTTGTACACACCGCCCGTCACACCATGGTTAATACCCGGTCCGTGGGCTAACCGCAAGGAGGCAGCGGCCGAAGGTAGGGTCGCGATTGAAGTGAAAGTCGTAACAAGGTAACCGG
+
,,02-*'7.(//++/046841-'+,,-5/-,/0-;-/:2*(01,/0'+,66640,/,+)(.6/210374,++1*-.-.,(/'),897873:8/25*)$&'('',.8554836+'--,--*-+3/*,&)%)((%%%&(*,0/-%(&.,/()*-+5,,*,+*)*+-.(*(&)*-/,-5311515269/,5940+1(&5659777142300118933410093/,,2*434.9'&&)&3343400(&'%$074313-41-.243///009*,'&)&((',*2)0+9,,*.7//44/3//-*.&$',,/%%-8372354309/0-40.--/).(-1,+,+.6443746620020111.05038&''(*/26::974-()),49.6'3:/40-.96&8:--7964231*'-444372/.+---.10-1-2*&)&$('0)499.0<:4212456.8:*+868;249*+.-+/,,+,4(0-22657+$&%$$$()**++//712+---),2,2:8,./419-+/.9.//.6;6166+()*330-*)**#'('*./&)(,/226807695'&'),.,,,+72144,0+*,0)*))(*.+-.$),.,..11,,--/212372-*,()-&),+293:;7/43719256805215998:;<9;5;434776-+,-.0489893,%*10.5),+45983240)+0.-&%*--.5+51&&))*-,9./-51//2448+2,6-001/))-223521.,/468:<;:;808/5.100)'+1)2*43./-.346888:4<83313...)24(-0/./))&,092-/0'+173//8005:877;8880./.-16518000;992-&'*..6'*2/390.373207+5*6837822302710(-.0))$),,.0).''+,1+,-../32.8../7//+)3,+,:47765783800924+*-,+(12359<977:7893/62501:7550900084314;,:;.*72..,.55:8-))***.4;0.3491/20'21+,43*++3-10.*14-/0-01/+,-*/+-/0/.--./'5*,&(&)'*.)'+85885326(2,1:484;
@5bc85cab-39c0-478c-bfa8-aed88548b1dd ch=341 read=100705 start_time=2019-12-13T17:37:11Z barcode=BC01 runid=2c9cf7bc05858273f10e7d7ec552fc0bd742dc3e
CTCCTGGAGGCCTTTGATAGGAATTTTCGGCAATGGGAAACCCTGTGTGACAGCATACAATGAAGGAAGAAGGTTTCCGGATTTATGAAAGCTTCTGTTATAGGAAGAAGAACAGCGGCTACAGGAATGGTAGCCAGGTGGCAATACTTGTGTGGGAAGCCATTCTTCATTGTAGCCTGTAGTAATACATGGGTAGCAAGCGTTATCCAGGTTATCAGGGCTCAAGAGGGAGCAGGCAGCAAGGGTCTGTGGTGAAGGCCTGAAGCAACCGCTGATGCAGCCATACAGAAACCCAGGCAGCTAGAGTGCAGGAGAGGAATTCCATGTGCTGGCAGGTGAATGCGTAGATATGGAGAGAGGAACACCGGTGGCAGAAGGCGACGATCTGGCCTGCAACAGCCTCAGTCCCGAAAGCGTGGGGCAAATGCAGTTAAGATGCCTAGTAGTCGCCATGAAGCGATGAGTGCCTAAGTGTTGGATGTCAAGACCAGTGCTGCGGTGCTGTGGTCTCCATACAGAGTAGTGATTCACGCAGGAGAAGTGGAACTCAAAGGGAATTGAAGGCAGGGGCCCACTTTGGCGAGGTGGGCATGTGGTTTAATTCCAGGCAGCGCAGAAGAGGGCCTTTACAGATCTTGACTACTCATAGGGAATAGAGATGGAGAGATGGCTATATAGGTCTGGAGTGGTGCATATGTGGTTTGTAAATCAAGCTCTGATGTCTCGTGGATGACAGGTTAAGTCTGGCAGGTACAGCCCATATCGTTAGTTACCATCATTAAATTTGGAACTCTGGCAGGACCTGCCAGTGACAAGCTGGGAGAGAGAGCCAGGGGATGACGTCAAAATCATCATGCCCCTTATGACCTGGGCTACACACGTGCACAATGGATTAGATTGCAGGAAGCTGAAGCCGCGGTGGAAACAAAACCCTTAGGCTCATTCTCAGTTCGGATTGTAGTCTGCAGCTCGGCCTTCACATGAAGTTGGAATGCTGGTATCCAGATCAGCATATAAAGTGGAATGCAGATTCTCCTCAGGCCTTGCCCGTGCACCACGGAGTTGTGCTTACCCAGAGCCCAGTGGCCTAACCGCAGGAAAGACTGTCTAAAGGTGGGTGTGATTAGGGTGAGAGAATCATAACAAGGTAACCGGAAAATGAGGCGACAGGCAAGTGTTCAAGACACAGAAACCTTAACTTTCTTCCAGCACCAGCAGTACATGGCGCCACC
+
$&)&#&)%))($$'%&&,+3-/,3434./55-:.+/,)-+36.+,&'&'&*,$-'$%%%$(*-3*,*+&)-)-+3(-('*$0,'%(&)-'%',5,*%*.)(((''(%'*)).)%**+4+()+*50(/(*37/..3&)'&)$'''%%(,)$'$&$+,$%&&-''++.,+&(('$&&,($#%#%''((%+*-/.((%**.+(*+3/.-.+*+),2255*.0)'&$.-'&*-'&',0-+)$%%*+.6----&()..+*,&&).,/*)$&%%&%$&$$#*#$%%'+'(&%&&(0(-3(+55+****1,++)(+)..))%(%%(0+::450*)%&&%(#.((+&0(+0'('.&%$(*-**()&),&,-40.'*(')(''(*-+'/+..-/.0152:-052-+&(($%'*(,,.&&)(('(/,+/3114::4)%)+.6,.+/0'74-)1*((((%&&%(%&+(''&**$(*'*('11/0,.1,3/1+//*/-147---++---(3--,'(&&%$&','&'%))*&''%($&%*'(#&''),0**)(&(&''%*+-*0)0.,%$)%')('(,&.67---&$&%*&,'(($'&%)-*,)+*'(-/;9-523*&%&%$&%($($'(('&*+%&$%&'&+(**/,+''%%((*/.)(&''''&(+(),./42'(()42(1./,*('$)('**/,%'&+'''(*)')**&-/5+**+,*'(&&')+1*)%'$)(--'''''&$$"#()-3'.,1/)&#''-+$()+*.8.&0+,/449*0//*---670624-(.2)&)&)+,-1(,%(.4.2'')01(,.21530,-,+4+('''%*%%&&$*214//1)-)..236'+-++,$($+3-(.2,/,,/8*)2+*)+)*()+*+/,&)*2120,1%#)$)*&&&)&$)%&&(,0+.3&'&+*+',((24:3(46&'$'%%&(*)08-))'(,2-(+(3*,.866.(((%(,*,)%+&'))()+,(&%'),),&**&&(*&&&*-)&%*),*%))*()''%%&'*')&$($&$'()&*+,.(*)/%%##'+'&+'($&)),,.+.)1&(&'))&0)(*+.'+0+'-.-1//),$*&#&'&)(.&*%*+,0233;+0,,12-.(*(',)%+0+*'&&&('(()&&*')0:*626-2**((('*)*$*&',,2/2201*$'$$(#')+*,&'$%,1+..-./)(672,6/2,*//*,+)%)(*/-2/,*%$#%$#%"
@616b4566-eb03-4f78-a277-bc9e013b7668 ch=117 read=218701 start_time=2019-12-13T17:37:20Z barcode=BC01 runid=2c9cf7bc05858273f10e7d7ec552fc0bd742dc3e
CTCTACAGGGAGGCAGCAGGTGGGGAATATTGGACAATGGGCAGAAAGCCACAACAATGCCGCGTGAGTGATAGAGGCCTTAGGGTTTGTAAAAAACTCTTTTGCGGATAATGACAGTACCGGAGACAGAAACTCCGGCTAACTCCGTGCCAGCAGCCACTTATTACGGAGAGCTGGCGTTGTTCCGGAATTACTGGGCTGGCGTAGGCGGCTTTGTAGTCAGGGTGAAAGCTGGAGTAGCTCAAGAACTGCCTTTGAGACTGCATCGCTTGAATCCAGGAGAGGGTGAGTGGAATTCCGAGTGTAGGAATTGAAATTCGTAGATATTCGGAAGAACACCGGTGCGAAGGCGGCTCACTGGACTGGTGACTGACGCTGAGGTGCGAAAGCGTGGGAGCAAACAGGATTAAGATACCCTGGTGGTGTAAACGATGATAACTAATGTCCGGGCGGTGCCCAGGGGCGGCAATAACGCATTAAGTTATCCGCTTTCGGGGTACGTTCCGCAAAGATTAAACTCCAGAGAATTGACGGGGGGGCCTGCACAAGCGGTGGAGCTGTGGTTTAATTCGAAACAACGCGCAGAACCTGGCGTTTGACATGTCCGGACGATTTCCAGAGATGGATCTCTTCCCTTCGGGGACTGGAGACTGGGTGCTGCATGGCGTATTAGCTCGTGTCGTGAGATGTTGGGTTAAGTCCGCAACGAGCGCAACCCTCGCCAGTTACCATCGTTAGTTGGGGACTCTAAAGGAACCGCCGGTGATAAACCGGAAGGTGGGGATGACGTCAAGTCCTCGGCCCCTTACGCGCTGGGCTACACGTGCTACAATGGCGGTGACAGTGGGCAGCAAACTCGCGAAAGTGCGCGCTAATCTCCAAAAGCCGTCTCCAGTTCAGTTGTTCTCTGCAACTCGAGCATGAAGGCGGAATCGCTATTAATCGCAGATCAGCATGCCGCGGTGAATACGTTCCCAGGCCTTGTACACACCGCCGTCACACCATGGGGAGTTAGGTTCGCGAAGGCGTTGCGTAACTCGCAAAGAGAGGCAGGGCGACCACGGTGGGCTTAGCGACTGGGGTGAAGTCGTAACAAAGGTGAACCGG
+
+),()1-06,*-3*)&*$'(0+23(,,,01746/0*8.07,,&'03.+,+%(,.*3---7.+)')%%%'(,-((+0,8736*.6.68*,562;74(&*)/64)$)++-+*,-+,.&.1./3/)'))&*%.)%))1&)&('*/+--313//',&)''2*%)'&&)%'*2,)+%%*)'++)4++6:5')','/*-.53.(%%()))(*22223-20-&(**.3.-''&&0+(&($%*(&*-(116)*)0-1203/+4-+/515*'('(2(+**,-744//53-+()1),,'(+/0305.4--*65532.)'',(*/.3,62-/147978+0)*,--483/2&,%#''(,-+.)0/-.68888:8:.0,)%'&(-.1/4210.1034*)+))*6504,(&-2,+,)77-/1.''(333;.((''*/+.,176/)'(&').,,.''*'*0.&,*(()')+,+$)*'&&&%'&('*,((()+21-():.55+%&'&%)(*+(&$%%)-,(&*&(*)**,2791+,.)())(,,1--/,.,0200173531320256;98/*)(&$,'2-<:595;7111*51,/+-)/-/-20)$#(+,3:*)*118752(3/485.6<-.('(*,-0:::86201318-375.:;-2789.+'(&+(.03558884,2))&'%$*()*+16+*+++8:312326:/)*0+3.*-37)+/24-*00174(54.(1()*(**0-/;/10(,2)-/:,57,,252245*0+304/,3978.--,8;995*+*%'&*$**0*/,/48981-*-----&+*-0(.,**/00/1.2/))''$('*+.312463-4-,1..033476:796278<;77877,20)*/,-..'/0373739&759/(1400024)+.3/-%()*+8<9965450///0'(..283/),-027(313(&'(/+--/0.4)+..01153784833262)+40---15795,,-0,-+))**)+*/6352)+.-2/3367388(&(0-))3+/-&+%'*(,./4.*&'&)-,1.1607-)*+(*1-()*).188-+)+)*'14-3,+))('11565)((-*(*-*-.987;*.))&)*12,1
@a85fa427-72ea-4575-bbdd-ac6eb7ec5383 ch=15 read=161698 start_time=2019-12-13T17:37:16Z barcode=BC01 runid=2c9cf7bc05858273f10e7d7ec552fc0bd742dc3e
CCGGTTTACCTTGTTACGACTTCACCCCAATCGCGGCCACCTTCGGCCGCTGCTTACTCCTTGCGGTTAGCTCGGACCAGGTATTGCCAACTCTCATGGTGTGACGGGCGGTGTGTACAGAAAGACAGGAACGTATTCACCGCGACATTCTGATTCGCGATTACTGAAGCTAACTCCAGCTTCATGTAGGCGAGTTTCCTACAATCCAGACTGCTGGTTTTAAAGTTTGGCTCCCACCTCACGGTATTGCATCTCTCTGTACCAGCCATTGTAGCACGTGTAGCAGCCCTGCACATAGGGGCATGATGATTTGACGTCATCCCCACCTTCCTCCTAGTTAACAGGCAGTCTCGCTAGAGTCCTCAACTTAATGGTAGTAACTAACGACAAGGTTGCGCTCGTTGCGGGACTTAACCCAACCTCACGACGAGCTGACGACAACCATGCACCACTGTCACCTTGTCCCCGAAGGGATTTCCTCAGTAGAGTAATGCAAGGGATGTCAAATTAGTAGTGGAGTTCTTCGCGTTGCTTCGAATTAAACCACATGCTCCGCTACTTGTGCAGGTCCCCGTCAATTCAGCTGAGTTTAATCTTGCGACCATTACTCCCCAGACCCCGGAATGCCAATGCGTTAGCGGCAGCGGAGGTGTTGAAACCCCCACACCTAGTATTCATCGTTTACGGCGTGAGACTACCAGGGTATCATCCTGTTTGCTCCCCACGCTTTCCGAGCCTCAGCGTCAGTTACAGTCAGAAGAGTCGCCTTCGCCGCTGGGTGTTCTTCCTAATCTCTACGCATTTCACCGCTACACTAGAATTCCACTCTCCTCTCCTGCACTCTAGATAACCAGTTTGGAATGCAGCACCAAGTTCAGGCAATTATTTCACATCCCACTTAATCATCCGCCTACGCTCCTTTACGCCCGAAAGTAGAAATCCGGATAACGCTCCGCCGCCTACGTATTACCGCGGCTGCTGGCGCGTAGTTAGCCGTGGCTTCCTCGCTGAGTTCGCCATCATTTATCTTCCCAAAGAGACAGGCTTTGATCCGAAAACCTTCATCACTCACGCGGCGTTGCTGCATCAGAGTTTCCCCATTTGTGCAATATTCCCCACTGCTGCCTCCACGTGGGAG
+
0.+.2;;+-/,.-,*(+.157<7/631*81:3)(+','(,2075/414+-)%(&'(,-2%(')+((&'$'+*2'*((,&,//)0+&,611,++(*%').-015663;931+*(,(**,+&)-'*,8'-*2++.3/385/04,/326.6988:99:8641114,-(',-)(-05..0'''+-3804204476(%'49,()(&(+3+/)&&.,/(-103174',52/090-,+*-2,,773/%*&(*',)'*44443316586863*27318///2102./3.%('&,.6,($*&()**))40/46//00-49-+,2/0174/*33(+78998420**-/3,'(%(+..-//08)*(,*,/12733/1-,7-:.1:753308/,,)(&'*01,50:-/0778,2,***780/0..))&&*-*'))%()**((.33302.+,/004242/-/6&()+30,.-+///459/&'*())$.50254,%$,%)))+.55230-.55/74445/'2)$%$%'(,*./0;85:1()'(,%,150,%(/*3;::0//.42124:891/.4/1305&4762:;0.277:54,'#&)))12;020..17/12368&4%'*.263'()3.+*)*+.*(#'',-.-//7.,,++,+%+*&(%()'(('$+2)3999/)**+0,,25754/-./,43.)*)--,.)&($443582,,()'+&&*.*+-17/*.,/57+(,2/3;20(()-.8760.10/41/21012204,)*)(%*,,113093886','(,$,'*:7791/**1**/5*,.6767<;403704-+++,721-302//')).-0(+,*)))*-%'(-*+-662.37277:440884/-,,-,6.+)&+,'&'.2&'%-&*-0,,./0.9,&'*),1,12325,-+,,/2427/+/-(-,02+).+($+'&//+-164879412-..-(*06%274351.--2.3;44392239968/,-+-.130)((.*.(*)+4/634)((&'*))&#$$&&&$,,))447287,+.(&'')+)*414.()+442(*1.(+.+/-/0679831212496518...11054+(%(*76,46-(-7-,/1346777-666/'(++/022634,&'((%0(*&
@db2c938f-de09-4f2a-ab2d-75c755e2fb58 ch=116 read=224547 start_time=2019-12-13T17:37:35Z barcode=BC01 runid=2c9cf7bc05858273f10e7d7ec552fc0bd742dc3e
CCGGTTACCTTGTTACGACTTCACCCCAATCATCAATCCACAGCAGACAGCTCCTTCCTTTGCGGTTAGGCCACCGGCTTCGGGTGTTATCAACTCACTCGTGGTGTGACGGGCGGTGTACAAGGCCGAGAACTGTTCACCGCGACGCATGCTGATTCGCGATTACTAGCGTTCCAACTTCATGTAGTCGAGTTGCAGACTACAATCGAACTGAGAATGGTTTTATGGGTTTTGCTTCACCTCACTTGGCTTCGCTTCCTCCTGCACCATCCATTTAGCCAGCACGTGTGTAGCCCAGGTCATAGGGGCATGATGATTTGACGTCATCCCCGCCTTCCTCCAACATCACTGGCAGTCTCGCTAGAGTCCCCAACTTAATGATGGTAACTAACGATAAGGGTTGCGCTCGTTTGCGGGACTTAACCCAACATCTACGACACGAGCTGACGACAACCATGCACCACCTGTATCTCATATAGCTATCTCTCCATCTCTGGAGCCTTTATGAGTATGTCAAGACCTGGTATTAAGGTTCTTCGCGTTGCTTCGAATTAAACCACATGCTCCACCGCTTGTGCGGGCAAATCAATTCCTTTGAGTTTCATTCTTGCGGGCAATACTACTCAGGCGAATTACTTATTGCGTTAACTGCAGCACTGAACTTTGACATCAACACTTAGTACTCATCGTTACGGCGTGGACTGGGGTATCTTTAATCCTATTTGCTCCCCACGCTTTCCGGGACTGAGCACGTCAGTTGCAGGGCCAGATCGTCGCCTTCGCCACTGGTGTTTCCTCCATATATCTACGCATTTCCACCTGCACGTAGGAATTCCGATCCTCTCCTGCACTCTAGCTGCCTGGTTTCTATGGCTTACTGAAGTTAAGCTTCCGGGCTTTCACCACAGACCCTGCTGCCGCCTGCTCCTCTTATGCCCAATAATTTCGGATAACGCTTGCCACCTACGTATTACCGCGGCTGCTGGCGTAGTTAGCCGTGGCTTTCTAATAAAGTACCGTCACTCGGCTTTACCATTTCCTGTAGCCGCCGTTCTTCGCTTATAACAGAAGTTTACAATCCGAAAACCTTCTTCCTTCACGCGGCGTTGCTCGATTAGGGTTTCCCCATTGCCAGCTTCTACTGCTGCCTCCCGTAGGAG
+
862024-/.30+2-*,14546+*+67/+1.3379/8080++,(''**++010156:52-8*)..525%,37;01..,*/43*7020285531/.-,$,(3.8173445788;;978210(277,62.0/03-*.+,51002.554+$&&',-773240/16080),)'(*).31(3&*/1.123548772.+4.,-/4433352:3402..-,)(,,+629;=3899<-8;</.03;389:84(((&-*237/),.429./'(),+.54;:867:)%')$&)/.12345.012.</(-3//.00.4:3/-0104114<5/381.-/,589+-9::;75.7+*(+''(&&'+0./00.+51674,,.,386(3+*0-0./,-21610101/5677767*410/-,(+,//+:/./173,++-2+31*041685-&,*+-),0024567788/0'4-40..-/656778666656'*(,*.2231.//,5:/06643/0&(-/.71./*)../:68004*+7;251.)')*(,+06/5:944)-+(),+:/)+1.3;8:;/0//2223933/,.8/76482)(,&)0.0*,,0-*/37,.27<:989;386.26/0.(0,',)),020138-1+.*)*.+*.5.//16240102./0017897347...96/4(0())0*-.11788796-3.()211288666+(3+'+,9(%&*(741-*%%)(&()277---)*492.*7:;5577440+--.14.6.',%&*,(+$)%),/437595;504+(*+,2-+(/*,./.2-./337882213.5<80+%(%&#.,/+1'+%+)2./,+,/01//179013)-,++)*-11576926;4-122(2/.7/12/8..484.)/792+'8:89;:878,++''2-.(&%),.2;89<911017,+-3,,*&%$&'+-/3:/8.:2/0/.,,1.,5;56;34758234/282,0-+,44-4***%&.24/-07-3/..,0,'%*))-4/-51/---,'*,,'+'(/3/3974<140/0/.(.048:7993.3*&',,)*5/-*&&&).2))/0:84*&+-))(+)30:;94-83,/+-&/0*+)&&'-52-0))/2-9.3;;.,/9.15*+('*)&&'((/0&'((,5)*3+/'-(
