# Supplementary material for: De novo species identification using 16S rRNA gene nanopore sequencing
Source: PeerJ. 2020 Oct 21;8:e10029. doi: 10.7717/peerj.10029 (PMC7585375; doi:10.7717/peerj.10029)
Supplement: Supplemental Information 3 [file peerj-08-10029-s003.zip › pass_fastq_runid_2c9cf7bc05858273f10e7d7ec552fc0bd742dc3e_452.fastq]

@d0b84837-f4ed-477a-8d25-11a24cd8ca6b ch=10 read=58356 start_time=2019-12-13T17:37:30Z barcode=BC01 runid=2c9cf7bc05858273f10e7d7ec552fc0bd742dc3e
TTCGTACTTCGTTCCAGTTACGTATTACTGGTGCTGAAAGTTATCAGTGTCTTTATTGCTGCTTTCTGGTGATGGTACTCCGGAGGCAGCAGTAGAATATTGCACAATGGGCGACAAGCCTGGTATACATGCCGCGTGTATGAAGAAGGCCTTCGGACAAAAGGTACTTTCGGCGGGAGGAAGGGAGTAAAGTTATTACCTTTGCTCGGCGTTACCGCAGAAGAAACACCGGCTAACTCCATTACCAGCAACCGCGGTAATACGGAGGTGCAGCGTTAATCGGAAGTACTGGGCGTAAGCGCAGGTTTGTTAAGTCAGATGAAATCCGGGTAAACCGCAGGAACGCATACTGACGCGGCGGAGTCTCGTAGAGGGGTAGGAATTACAGGTGCTTAGCGGTGAAATGCGTAGAGATCTGGAGAGATACCGGTGGCGAAGGCGGCCCCGGACGGGCTTGACTCGATTACCCGAAAGCGTGGGGAACCGGCAGTTGAACCTAATTTAGTCCCACGCCGTAAAGCGATGTCGACTTGGAGGTTGTGCCGCTTGAGGCGTGGCGGAGCTAACGCGTTAAGTCGACCGCCTGGGGAGATACGGCCTGGAAGGTTAAAACTCAAATGAATGACGGGGGCCCGCACGGCGAGGTGGAATAATGGTTTAATTCGATGCAACGCGAAGAGCCGCCTGGTCTGCATCCACGGAAGTTTTCAGAGATGAGAATGTGCCTTCAGAGACCGTGAGGACGGTGCTGCGTAGCTGTCGTCGCTCGTGTTGTGAAATGTTGGATTTAGTCCCGCAACGAGCTGTACCATCCTTTGTTGCCAGCGGTCGTTGGAGACTCAAAGAGACTATGATGATAAACTGGAGGAAGGTGGGGATGACGTCAGTCATGTATTTACCGACCAGAATTTCGTGCTACAATGGCGCCACAAAGAGAAGCGACACCTCGCGAGAACAAGCGGACCTCATAAAGTGCGTCGTAGTCGGATTGGAATACAACTCGACTCCTGAAGTCGAGATATAGTAATCGTGATCAGAATGCCACGGTGAATACACGTTCCAGGCGTATACACCGCCAAAATCACACCATAGGGTGGTTGCAAAGTACATTAAAACGCAACCTTCGGAGGGCGCTTACCACTTTGTGATTCATGACTGGGGTGAAGTCATGCTAAAGG
+
'"''*/1262-,/6'''++&--0)3.&+2132344'/-('(3*,-&34250-3-'+)&&$#(-52./0+'*%$'&%%(&)&&()'++6/,()(%((,)205-.,0/70-(('&&'*,&231*&'$$$%)*%*('(+2240++5*&+*)/.3020&'$%&'.(&%(&*./+)-,+,44'((*+*2/'*+/64,/-+(((-.-74/080-+,-23-26(.,),+%)(&$$)+(*)),1-//0)/+*28)-/0-3301,.),))*-1/,.('$'%)+0-,0+),&+(++,,168534..+($&$)&)+',2$,)+((*-&(&$%*0+)1('($'**%,.*-*.1)'.#%*+)&(+*'(%%&''*'),,/0,20,*,--.++,(&%(%$%(+0/&%+'&(+.63*./)(-.11,--**/00920-+*--0::15/--+*+(%%&)'.'*').,5+,&()''%**+((,+)..+(+00+,-0+5-&*&/)%%'''))$%('*'&'1&&',.34*+223810,/(%&(((+88*)(('0.+,+/0')%()$'-**'*(')'&&((+(..121.+/))0*0,-.),,4/272598)(&','*,-1+%%('%()+7.9;6..-).++(',,,15*.1/(*-,&'&&))*)$*')-)(&'+/,.1461+2/3&))*)157514+.1(+),*%($$%&)'$%&%,,/'('*''),6;8-10+',,-+)+.)(0(./.0/(*'(+-.,-&&)*.-*-,**'%((*&*01150+)**+-0.,*/,))//47.*/,-.$.,(&&,0-()2208'',)%$$#%$()1*)2(&.,'&'')//98-'$&%('%+0/306()'+++*$$)#**,-/2)../0,/.)1-31/08304644-*&),30((%&(-.))/+)-223(3(5,%&%'-165628003.''())/1,'(&(*(,-+*$'+-025.+(()*++$*-937744+,/7/'*(,0333556-9)3+25+*(%(&+*200043502'')6..,5$$&)*%%$%)*,,++%&')+)&*-(+.,+,*.+&'23//%'(324)'+'*&((*+.&)('+)+12.-.*+++)-,'/0'%&/.3*+-/+&'&(#+&)+.&'#%%$')-/0-/*-2.0001/,38./.771/258-5-())&&)%&(*.+4,+-.1)''&(,%'
@f671d01c-233e-4e5b-aabe-fd834a2675c4 ch=445 read=209034 start_time=2019-12-13T17:37:38Z barcode=BC01 runid=2c9cf7bc05858273f10e7d7ec552fc0bd742dc3e
CCGGTTACCTTGTTACGACTTCACCCCAATCATCAATCCACCTTAGACAGCTCCTTCCCTTGCGGTTAGGCCACCGGCTTCGGGTGTTATCAACTCTCGTGGTGTGACGGGCGGTGTGTAAAGGCCGGGGCAATATTCACCGCGACATGCTGATTCGCGATTATAGCGATTCCAACTTCATGTAGTCCGAGTTGCAGACTACAATCCGAACTGAGAATGGTTTTATGGGTTTTGCTTCACCTCGGCTTCGCTTCCCTCTGCACCATCCATTTGTAGCGTGTGTAGCCCGGGTCGCCAGGGGCATGATGATTTGACGTCATCCCCGCCTTCCTCCAGCTTGTCACTGGCAGTCTCGCTAGAGTCCCCAACTTAATGATGGTAACTAACGGTAAAGGGTTGCGCTCGTTGCGGGACTTAACCAACATCTCGGTACGAGCTGACGACAACCATGCACCACCTGTATCTCATATAGCTATCTCTCCATCTCTGGAGCCTTTATGAGTATGTCAAGACCTGGTAAGGTCCTTCGCGTTACTTCGAATTAAACCACACGGCCTCCACCGCTGTGCGGGCCCCGTCAATTCCTTTGAGTTTCATTCTTGCAGACGTACTGCTCAGGCGATTACTTATTGCGTTAACTGCAGCACTGAACTTTGACATCCAACGCCAGGTACTCATACGTTTTACGGCGTGGACTACTAGGGTATCTAATCCTATTTGCTCCCCACGCTTTCCGGGACTGAGCGTCAGTTGCAGGCCAGATCGTCGCCTTCGCCACTGGTGTTCTCCATATATCTACGCATTTCACCGCTGTAGATTCCACGATCCTCTCACCTGCACTCTAGCTGCCTGGTTTCTATGGCTTACTGAAGTTAAACTTCGGGCTTTCACCACAGACCGCCTTGCCGCCTGCTCCCTCTTTACGCCCAATAATTCCGGATAACGCTTGCCACCTATTATTACCGCGGCTGCTGGCGCGTAGTTAGCCGTGGCACCAATACTGCCGTCACTCGGCTACCGACTTTCCTGTAGCCGCCGTTCATCGCTATAACAGAAGTTTACAATCCGAAAACCTTCTTCCTTCACGCGGCGTTGCTCGGTGGGGTTTCCCCCATTGCCGAAAGATTCCCTACTGATGCCTCCCGTAGGG
+
50.+2/*.070..9,./488;80334,/++-,-65;1:9+-*.))*5.,,-/3:21:9)5.+/69/6./66.+0.05//32,4.---:11-4-,*,*('+(*.97678244430323/,+-)0326.0'(*))-,5671481355767666657;60/5+260006./(0+&'+0-/50&,%(+-.5+*%++0*0767763502,3-).554/++*3/53::<-56,:23;;2.5550(,4,.,,+3:-++4+88.,840-,.3.670.31*(,),.)**+(&)+,)*'---.*,*,0;:5-3500//.4;91442233-468./256:0+,0/0'()5,04233+*(%((246/+.%)'**.78..1.201100.24954//+/5,0(-39)001/9/-*..1/89)-*/7.)''/*01*00553/,&$&),,23111.2448493<340--/708;34445559'-*//25454410*7689888787-.0-48-'-%&,,/82682424/-)*,.02*22884;;5818,&)+,1'+,/.3<::.+)&%(%&'+.6,/70)($+',,63821(%)20548555<:4.32;97544/0/*2+*56-4./+'+./()2*)(.),*/-(4)*+--*1'')(),1/.12178-367.))'((*2/1))'&,**+*,+*)(**/39)$*-,01032.**)*)&,24.224/()./810/9.+,*4:9+,3/.2828(9:;521*(4658:6/:...2086956699244536.3./194558:878:50583557683/,,),+/781+.5/*(&&',,-850(*+/0271/.+&*0,/5-../-..///897873<-)()*.233704420--2424/*(,,'15.8;/.0150212859)(')&(37158421,/7+*/190-1000,/314-897*7.799:5-/.2.3*',(%$*)+2514:72310299835.(,(/.655//16-11(($%#)))&'')33235(*-/+6,++23(%$--++.1321/15.4768;-'*)&')&(,'2-+/++08/*,-63.('-69.893:45562)0/+2234<::62///02',&-43.;409;9,)-.,-2/0./&)-216,+-1441546752:1--)-*/
@87a3aaa6-6668-4a65-9855-cfa514f517e3 ch=140 read=108486 start_time=2019-12-13T17:37:36Z barcode=BC01 runid=2c9cf7bc05858273f10e7d7ec552fc0bd742dc3e
CTCCTACGGGAGGCAGCAGTGGGAATATTGCACAATGGGAACCTGATGCAGCAACGCCGCGTGAGTGATGAAAGGTTTTTCGAGATCGTAAAGCTCTATCTTTAGGGGAGAGATAATGACAGTACCCAAGGAGGAAGCCACGGCTAACTTTCATTTGTAGCCACTTGATAGCCGTAGGTGGCGAGCGTTATCAGATTTACTGGGCGTAAAAGGGGCGTAGGCGGATGATTAAGTGGGATGTGAAATGCCGAAACTCCAACTTGGGTGCTGCATTCCAAACTGGATTTATCTAGAGTGCAGGAGGAGAGTGCAAATTCCTAGTGCCAGCGAGGTGGGAAATGCATGATTAGGAAGAAGTTCCAGTGGCGAAGGCGACTCTCTGGACTGTAACTGACGCTGAGGCTCGAAAGCGTGGGGAACAAACAGAGTTAAAGATACCTGGTAGTCCACGCCGTAAACGATGAATACTGGGTTGGGGTTTCAACACCTCCGTGCCGCCGCCCCAGCGCATTAAGTATTCCGCCTGGGGAGTTACCGCAAGATTAAACTCAAAGGAATTGACGGGGACCCGCACAAGTAGCGGGCATGTGGACAATTCGAAACGCGCGAAGAACCTTACCGCCGACATCCCGCTTGCATTACTCTTAATCGAAATCCCAGCCAGGAGACCGAAAAGGGTGACAGGTGGTGCATGGTTTGTCGTCAGCTCGTGTCGTGAGATGTTGGGTTAAGTCCCGCAACGGGCGCCAGCCCTTGTCAATTAGTTACTACTACCATTAAATTTGGTCTCTTGGACTGCCTGGGTTAACCAAGGAGGAAGGTGGGGATGACGTCAAATCCCATCATGCCCCTTATGTAGAGGAGGTGCACGTCACTACAGACTGGCTGGTACAGAGATGCAATACCGCGAGGTGGGAATACCAAACTTTAAAACCAGTCTCAGTTCGGATTGTAGGCTGAAACTCGCCTACTACATGAAGCTGGAGTTACTGGTAATCGCGAAGATCAGAATGTCGCGGTGAATACGTTCGGGTCTTGCTGCCCGTGCATACGCCCAGAGAGTTGGCAATACCCGAAGTCCGTGGAGCTAACCGCAAAGGGAGCAGCGGCCGAAAGAGTAGAGGTCAGCGGTGGGGTGAAGTCGTAACAAGGTAACCGG
+
)1260361:9.-3,-16659350),*'+&+*/009759/),04+++20,---/,,*+*(()&))+,,/00.5)0-198810*%'+540439,-0164*/-/5)'260+**+,1--.++%'&'*.,.,,3/1,,*&'&+-+-,0/0.,).10*+/50$%&*/+&'*&)'-,'&*--2,7/..,+*+,.0:000,+)17,+.7882231894)(02/)%*&(276;99762716-25<;553331;4/(36(')(++2-*')+,/2)'&(''()004,6::+,)+%37--10)-,,*-*(','&*(''&')*&)*4,4/++-(($&%&&%&&&'.+.&--')*'%&''3.+12,/)*''&)&&'(-160*(('*,/50../-04:7:9:988766573532,0/**.),.'(-.0./2*'%+1/42+&$**+*,-*32&67+.//*(554+.-/2-.8861-+...95'1,'*(&%&),+*7)-*+)*-.,2:25566249,1),()%*(+)0621*-%+0,7-298898/)*-.,02),)*(+3'36-/0665+.,*-202+3(6;3/06+)*.0.)%'#$#*+)--74//,'*16692.-/(+&)).-13*-1-*$##&&$(',+/,,../%(/*.035-+))&*',*4+++,-+,/*$%&&')-')*0+).-1,'.,+,45%/,02868826/0*3,-/3557,11128;888786,515519/877<781707,+/0(3&)+,*/)*%22((+&**'$))&+2:130&*%&+/-,10*&'(%))%$+')'*+138999768050300'&$(*+/1*---+--3//,+''%(*(9.,-,)(*:56);80))(&)*)((%+(%*).(+%&)++'(((((#('*&.).5:555-,++(-(),**+3025.-(*-/60/41/,+((*),-+18:649-../02%++41*,'2&&&&/86,*.3),::71/+''')+-/003/0187)..:0//&0/2-,,)*/-,&4030..22233-5*40217424,3./)45733,&%%$(/0-/-.*(&'$%#$%(')(*00--+200,-3*&&'(&,+,.&''$&*+..2,,-/)',)&%((,-/305*+1)*&')+*''%*,2/6,'3(,+%((-+),3257:546+513;:978
@ca70c71d-b669-4a12-9459-d41cc46cb912 ch=444 read=222212 start_time=2019-12-13T17:37:46Z barcode=BC01 runid=2c9cf7bc05858273f10e7d7ec552fc0bd742dc3e
CTCCTACGGGGAGGCAGCAGTGGGAATATTGCACAATGGGCACAAGCCTGATGCAGCCATGCCGCATTATGAAGGCCTTCGGGTTGTAAAGTACTTTCAGCGGGGAGGGAAGGGTAAAGTTAATACCTTTGCTCATTGACGTTACCCGCAAACGCCGGCTAACTCCGTGCCAGCCGCGGTAATACGGAGGTGCAAGCGTTAGTCAGATTACTGGGCGTACAAAGCGCACGCAGGCAGTTTGTTAAGTCAGATGTGAAATCCCCGGGCTCAACCACAGGAACTGCATCTGATACTGGCAGAAAGCAGAGTCTCGTAGGGGTAGAATTCCAGGTGTAGCGGTGAAGTAAGTAGAGATCTGGAGGAATACCGGTGGCGAAGGCAGCCCCCTGGACGAAGACTGACGCTCAGGTGCAGCGTGGGGAGCAAACAGGATTAGATACCCTGGTAATTACGCCGTAAACGTGTCGACTTAGGTTGTGCCCCTTGAGGGCGGCTGGGCTAACGCGGTCGAGCCGCCTGGAAATTACGGCCCGCAAGGTTAAAACTCAAATGAATTGACGGGGGGCCCGCACGAAGCGGTGGAGCATGGTTTAATTCGATGCAACATGAAGACCTTACCTGGTCTTGACATCCACAGAACTTTCAAGAGATGGTTAGTGCCTTCGGGAACTGAGACAGGTGCTGCATGGCTGTCGTCAGCTCGTGTTGTAGGAAATGTTGGGTTAAGTCCTGGCAGGCGCAACCCTTATCCTTTGTTGCCAGCGGTCGGCCGGGGAACTCAAAGGAGACTGCCAGTGATAAACTGGAGGAAGGTGGGGATGACGTCAAGTCATCATGGCCCGCTACGACCAGGGCTACACGTGCTACAATGGCGCATGAGAGAAGCGACCTCGCGAGGCAAACGGACCTCATAAAGTGCGTCGTAGTCCAGTTGGAGTCTGCAACTCCGACTCCCATGAAGTCAGGAATCGCTAGTAATCGTGGATCAGAATGCCACGGTGAATACGTTCCGGAGCCTTGTACACACCGCCAGCAATACGGCCAGCACGCGGG
+
/0/2-./09;,*0853882353:7*5/-4...332:54:4-'/07347./05.51/26210/)%'$',-/'(-(*.55741;06.-,02-%1'*-6-,)*,-06+',/**'.))**/,*)3/7.12357--665%,'()863931;9/01/,,&/4+8---622491702,*+/(6*.*),1/,/26---)-02./12.,&%(.&*++5'/060.,')&'*-2*-46410112751/7<;*8-5-0/8+,,.+)'*3.,6.2(+2445:3//'%',04/30,,-+*-../24714+)'$,,)$'%'')...124..,0)(*+,+-*8*(801030/01965,.')&&&&()*+,:9:;.,+'&)*(/02-3/5.+-../9/10:::0+484-((+&))**+2/11342723,-,,-1(*,+%'+6766)48/61,+///9</.5:61$.%'*15:8998(+(('+0.+)'&%,107-/0752'*(*&'&%%%'%%%&*+(-)(),*(,-&&'-54675.+-,&+''*)/-:)*359*4084:541030783030808681*/21++0+((+-'.+)())),-&('(.*-3;81539,**++.0'-%&')+&++305/175(.10-0-'-0/5,+-*11846;7.&''(()0,-,-&,0(766.8'.84834.--23/1/079;97*)-734498*+,('*(,-/&+1/.),(.0+00432:95;541571),-2/(.2)-0:7;2*/033-.81)2*%)4*,+21+1/331*-2(.-,185/*0,)*,/2321.00/433;;989;+-0+/.5/.34.*)$&#%(..,,,-+-)%*)-16,%(&%&&)52/7:9/)))(*-.3583112.+4.,--(')&'''((*-*+334./.%((*-5(-/*)*632,+/5-..022492806.6*$+(6*/)*+//020912.((*/.57-.:627112.)*&006666+430402*/19305**/..-2,*+*-+,-;85:2433(*-)*1,)*),-./.-14(('+(,*,*)*''&$)$&#%#$$#$
@b9270e46-e106-4706-a656-9ff2abffbbc9 ch=77 read=127387 start_time=2019-12-13T17:37:45Z barcode=BC01 runid=2c9cf7bc05858273f10e7d7ec552fc0bd742dc3e
CCGGTTACCTTGTTACGACTTCACCATCATCAATCCACAGCAGACAGCTCCTTCCTTGCGGTTAGGCCACCGGCTTCGGGTGTTATCAACTCGTGGTGTGACGGGCAGTGTTACAAGGCCGAGAACGTATTCACCGCGACATGCTGATTCGCGATTACTAGCGATTCCAACTTCATGTAGTCGAGTTGCAGACTACAATCCAGACGAGAATAATGGTTTTATGGGTTTTGCTTCACCTCGCGGCTTCGCTTCCCTCTGCACACCATCCATTTGTAGCACGTGTGTAGCCCAGGTCATAAGGGGCATGATGATTTGACGTCATCCGCCTTCCTCCAACTTGTCACTGTATCCTCGCTAAAGTCCCCAACAATGATGGTAACTAACGATAAGGGTTGCGCTCGTTGCGGGACTTAACCCAACATCCTCACGACACGAGCTGACGGCAACCATGCACCACCTGTATCTCATATAGCTATCTCTCCATCTGGAGCCTTTATGAGTATGTCAAGACCTGGTAAGGTTCTTCGCGTTGCTTCGAATTAAACCATGCTCACCGCTTGTGCGGGCCCAAATCAATTCCTTTGAGTTTCATTCTTGCAGACAGGCAATGCTCTCAGGCAATTACTTATTGCGTTAACTGCAGCACTGAACTTTGACATCAACACGCCAGGCTCATCGTTTACGGCGTGGACTACTAGGGTATCTAATCCCCTGGCTTGCTCCCCACGCTTTCGGGACTGAGCGTCAGTTGCAGGCCAGATCGTCGCCCTTCGCCACTGGTGTTCCTCCTTATATCTGCGCATTTTCACCGCTACGCATGGGATTCCACGATCCTCCTGCACTCTGGCTGCCTGGTTTCTATGGCTTACTGAAGTTAAGCTTCAGGCTTTCACCGGAACCCTTGCTGCCGCCTGCTCCCTCTTTGTAATAATTCCGGATAACGCTTGCCACCTACATATTACCGCGGCTGCTGGCGTAGTTAGCCGTGGCTTTCTAATAAAGTACCGTCACTCGGCTGCATTTCCTGTAGCCGCGTTTCTTCCTTTATAACGAAGTTTACAATCCGAAACCTTCTTCCTTCGCGGCGTTGCTCGGTCAGGGTTTCCCCATTGCCGAGAATTCCTACTGCTGCCTCCCGTAGAG
+
2,.,2-,210/'-3(*-138,+%'$(()*-.8;391.01%/1114*565743794,2213;29&'$&')-/23/23049,+)'++0/1-..0,-.+3/338:8;84(.-&))'+04+130((*/645:9:773473300213:5554.:10142272210/0148-3(0),,3-01343143(+,-2.//49::9:28-1'&'+(%$(&*(%$&&')/1+/235608/.(*.9175:55/,0++121./11/81,/'()*)',4068:2:;*-11/.%'.0/2---/-82+++--/158/8;5+10//1159<9.127:::46'$''+-+10/)1-*1**+976610./0../%$%(,-++396)0**+0-,/4.+,,)++3,:9835(023050+)))'(-++*,790/010.31)))*()+(+-...)++/..6110.//(2236;042/'.4.1804663425&,*+)2789:986266/05432*(*((*'(3,+,-.2011*..129553,5,.,7434953/+..&-281*+.1.3<9875)+511*,3141903-0*,00)&(,++0-81:0&&'(+-.4<40398.3.),+(,,**/11+0%&'&(+*/0(&'(''(-,+:///0402./23*)))#,$&(0/399///659*2,(0+,)%')**++---2<0..4;666:<798787)0++203582;0230,.,+'&(')+732.*-++,;--35:22242332443/:,*($&%+,+-0-----624-,1269;65762216;1837(1),.:87,%*)+/7;9,5569241'/%)$.$+-(-0,)(+,-/03220-4824321'-.12474791;8/*-25;74:,*+*.-+4*)'$&'()*05187,+')('')*0:1421154664962111.:--/73.((&/(/689/.2138630+,1*.26138333$())//171/200188823/,()03:1119/.1+).4.+-11/5<6/1.68892///.-/-)&)(,<;98883102516046)--/))/5604273&&&)-86/-2.*0&%/2+622327<:9:*.(-085/8///7010..,5533:5//.+&'-+.30/&.(3+02,*+,*,,.094/72,-')(+
@6fba956b-bdec-47b7-ba84-fca98ab842e8 ch=99 read=223291 start_time=2019-12-13T17:37:43Z barcode=BC01 runid=2c9cf7bc05858273f10e7d7ec552fc0bd742dc3e
CCGGTTCCTTGTTGACTTCACCCCAGTCATGAATCACAAGTGGTAAGCGCCACTCCCGAAGGTTAAGCTACCTACTTCTTTTGCAACCCACTCCCATGGTGTGACGGGCGGTGTACAGGCCCGGGAAGACCAATTCACCGTGGCATTCTGATCCACGATTACAGCGATTCCGACTTCATGGAGTCGAGTTGCGAACTCAATCCGGACTGACGCTTTATGAGGTCCGCTTGCTCTCATGATTAAGCACCTGTACTGTATGCCATTGTAGCACGTGTGTGGCTGGTGTAGGGCCATGTGATGACGAAACGTCATCCCCACCTTCCTCCAGTTTATGCTGGCAGTCTCCCTTTGAGTTCCCGGCCGGTTCGCTGGCAACAAAGGATAAAGAGTTGCGCTCGTTGCGGGACTTAACCCAGCATTTCACAACACGAGCTGACGGCAGCCATGCAGCACCTGTCTCCGGTTTCCCGAAGGCACATTCTCATCTCTGAAAACTTCCGTGGATGTCAAGGCCAGGTGAGTTCTTCGCGTTGCATCGAATTAAACCACATGCTCCACCGCTTGTGCGGGCCCCGTCAATTCATTTGAGTTTTAACCTTGCGGCCGTACTCCCCAGGCAGTCGACTTAACGCGTTAGCTCCGGAAGCCACGCCTCAAGACACAACCTCCAAAGTCGACATCGTTTACGGCGTGGACTACCGGTATAAAATCCTGTTTATCCCCACGCTTTCGCACCTGAGCGTCAGTCTTCGTCCAGGGGCCGCCTTCGCCGCGGTATTCCTCCGATCTCTACGCATTTCACGCTGCACCTGGAATTCTACCCCCCTCTACGAGACTCAAGCTTGCCAGTATCAGATGCAGTTCCCAGGTTGAGCCCGAGTTTCACATCTGACTTAACCGCCTGCGTGCGCTTTTGCAGCAGTAATTCCGATTAACGCTTGCCTCCCGTATTACCGCGGCTGCTGGCGCAGGTTAGCCGGTGCTTCTTCTGCGGGTAACGTCAATGAGCAAAGGTGTGCTTCTCCTTCCTCCCCGCTGAAAGTACTTTACAACGAAGGCCTTCTTCATACGCGGCATGGCTGCATCAGGCTTGCGCCCATTGTGCAATATTCCCCACTGCTGCCTCCGTAGGAG
+
95689;92-4//.-+-0:1-797,013900//52//,1.*-39082'()-4*.0.0,*,-/*0232..'&((&(&(/*244+-0737<812048.+/098666584902/.++-*/5*+0/(..)(')($$)%/*...60516/0177-,++0)&)*-1+(&)(,-,7;561(0295:971,*..--023..('33574:71.,2)++*'(&'(//('#%)-..3.+0,*+2304%$*%)()(%%%+,*('&'#$$$%'/4048/.-./,.///50)&*,**/+)'(')-/:363402+))(%&**(+:98869;2/362405(.,-+93.+413/12035972;5)/6,*,3882/-+2/3*4,.%)+-3761.219'7,762:')%.08.2156827300**1*,6+5)32+-%40084--./8502-,4578564)-0-,0466;244228441/+-&(('+)*22(((0+22340:0//+1//0256<<:2393:5255365:74/.3,53/0(&%(,529;727627-0035/'-*-/8..9,),/154561340110,0.8(51185*$&(-:5;5,02.,.,6;<.08.0-4,.0262)6-102392,.51%10101//3/6-+-+.-)+11002,-0&/8354695*'&)%0(,)3+5.0/.6/+.087847777<<445:76699744.2)*%%%&$(-,'0)*+18)%&(0.*(*')24731417936705897+.658<:75:)+430.7646//.,,*)(,-52269-)+*(')+,645466878<7723///#,&.(%%$,&0+87490856-.17455/10*)+,.')(.019-'1('')*+577997:10+*/3/5..-0,)**+2;+**-,54/,*()-//)'')((*02,,+*)31/)%*%()%+*/279722346374//-.)-*'-8.-8/8/.6913255778/8-+%*(,.1.,,30075*+1*+1-+622*/+//65687/:0006857.)+*'*'%%$$%*4,65-++,-+(-''+0-././.:61+,&+*.7'2+::<87;500/-),+-365453356565*05-/5-0-/96+1,++,-01/04198:3(*+*-+)+0.39/176-((
@865b53d7-8eb5-469e-8a45-eb7e014c7f2d ch=377 read=177464 start_time=2019-12-13T17:37:48Z barcode=BC01 runid=2c9cf7bc05858273f10e7d7ec552fc0bd742dc3e
CCGGTTACCTTGTTACGACTTCACCCCAATCATCAATCCACATGTAGCTCCTTCCTTGCGGTTAGGCCACCGGCTTCGGGTGTTATCAACTCGTGGTGTGACGGGCGGTGTGTACAAGGCCGGGAACGTATTCACCGCGACATGCTGATCCGCGATTATAGCGATTCCAACTTCATGTAGTCGAGTTACCAGACTACAATCGAACTGAGAATGGTTTTATGGAGTTTGCTTCACCTCGCGGCTTCGCTTCACCATCATTGTAGCACGTGTGTAGCCCAGGTCATAAGGGGCATGATGATTTGACGTCATCCCGCCTTCCTCCAGCTTGGCTGTCACTGGCAGTCTCGCTAGAGTCCCCAACAATGATGGTAACTAACGATAAAGGGTTGCGCTCGTTGCGGGACTTAACCAACATCTCACGACACGAGGCTGACGGCAACCATGCACCACCTGTATCTCATATGGCTATCTCTCCATCTCTGGAGCAGCGCCAGGTATGTCGAGAGACCTGGTAAGGTTCTTACCGCGTTGCTTCGAATTAAATCACATGCTCCACCGCTTGTGCAGGCCCGATCGAATTCCTTTGAGTTTCATTCTTGCGAACGTACTACTCAGGCAGGTACTTATTGCGTTAACTGCAGCACCGAACTTTGACATCAACACTTGAGTACTCATCGTTTACGGCGTGGACTACTAGGGTATCTAATCCTGTTGCTCCCCCGCTTTCGGGACTGAGCGTCAGTTGCAGGCAGATCGTCGCCTCGCCACTGGTGTTCCTCCATATATCCGCATTTCACCGCTACACATGGAATTCCACGATCTCTGCACTCCTAGCTGCCTGGTTTCTATGGCTTACTGAAGTTAAGCTTCCGGGCTTTCACCACAGACCCTTGCTGCCGCCTGCTCCCTCTTTACGCCCAATAATTCCGGATAACGCTTGCCACCTACGTATTACCGCGGCTGCTGGCTGTAGTTAGCCGTGGCTTTCTAATAAAGAAGTACCGTCACTCGGCTACCATTTCCTGTAGCCGCCGTTCTTCCTTTATAACAGAGTTTACAATCCGAAAACCTTCTTCCTTCACGCGGCGTTGCTCGGTCAGGTTCCCCATTGCCGAAAATTCCCTACTGCTGCCTCCCGTAG
+
4..--1)4.3/-31/175758/+349)0,,,-0/14/5-)+%1),.134681690./.0-7.7**1-3.45-3/015*:--,3822/5*('**,;;;::967(758.4/.-',03981544--,(-,,545<667;798999:9:911114233-5,*()-.007;/4-0,/846988577641618*/1(*256793:12()030//*/./4075;--///)-/67*+-5/33926-,-0,09.+*-''%,-399/87-../.-01223(+(21:+*-0,.-.33(-30.261110/8<61248:;:.59/*189;42.10/./2//''%&)/-33.2.,-01-.-+****--/89-.)--3,('2060..+*07511/13-*,(1-++)+.134:.12;81,.,.)+*'%*&%%'(&(*11653*)+/.1-0/),.)1.5684028(.0*,0567792321-760275210294787703/))+*'+''%%%)-).&(($&&(,,9;8.9.-6(4.65*/'(2+-*.*&*8-:206172;61115,302376/14.,0---0,&1/54*%(*)$+&0,2+-1-+*/195417:29221.-35286764557/293)*(((*2+,02//11827176,,'+)6456734;.-.8448,2/(,*+&''+*/0560420/)++-4445975*,-33(/.*/-.0/4/,1))$12(+,+9.6)&(-;62'97412*(''&)*&.8)()&)&+'&.017,+$&$''+-53468:78:.5,*,3//23130),./5<;146:24500+/.01,,(+2.4)*)()((+)-..0/4)+%456578217480,,++--.0:22334.-7.5-+,.07&-64.-74034:12228:=020,-046;5622,*)-7,*,79*+872:/0/04::;72444/.%-(-/3/4:-/1)%(&')):33:1.+.+/87732)%)+061-,*/.598;7289/,3..6-*&(()./5;7:96.--2-21159/.89185553.34*,477;8590'(+))011.3()),63--.82.,)+084/65957:3,,3-%/+*+/+-2;44685;99+68-/,/*)(-,-5/+/5503030)(()*,255331/9),0+0
@0c9907ec-544f-4a15-96de-a07367ce1c6c ch=269 read=103729 start_time=2019-12-13T17:38:10Z barcode=BC01 runid=2c9cf7bc05858273f10e7d7ec552fc0bd742dc3e
CAGTTACCTTGTTACGACTTCACCCCAATCGCTGACCCACCACCTTCGGCCGCTGCCTCGGTTAGCTCACGGACTTCGGGTATTGCCAACTCTCATGGTGTGACGGGCGGTGTGTACAAGACCAGAGACGTATTCACCGCGACATTCTGATTCGCGATTACTAGTAACCAGCCTTCATGTAGGCGAGTTTCAGCCTACAATCGAACTGAGACTGGTTTTTTAAGTTTGGCTCCACCTCACGGTATTGCATCTCTCTGTACCAGCCATTGCCCAGCACGTGTGTAGCCCTGCACGCCAAAGGGCATGATGATTTGACACGTCATCCCCACCTTCCTCCTGAAGTTAACCCAGGCGAGTCTCGCTAAGAGTCCTCAACTTGGTAGTAGCTAACGACAAGGGTTGCGCTCGTTGCGGGACTTAACCCAACATCTCGACACGAGCTGACGACAACAGCTGCCTGCCACCTGTCACCTTACGTCCCCGAAGGGATTTCCCTCGATTAAAAGAGTAATGCAAAGGGATGTCAAGTGTAGGTAAGGTTCTTCATACGTTGCTTCGAATTAAACCACATCTCCGCTACTTTGTGCAGGTCCCGTCAATTCAACTGGCAGGTTTTAATCTTGCGATAGCCGTACTCCCCAGGCGGAATGCCAGCGTTAGCGGCGGCGCGGAGTGTTGAAACCCCACACCTAGTATTCATCGTTTACGGCGTGGACTACCGAGATTATCTAATCCTGTTTTGCTCCCACGCTTTCGAGCCTCAGCGTCAGTTACAGTCAGAGGAGTCGCCTTCGCCACTGGGTGTTCTTCTAATCTCTGCGCATTTCACCCGCTACACTAGAATTCCACTCTCCTCTCCTGCACTCTAGATAACCAGTTTGGAATGCAGCACCCAAGTTGAGCCCAGTGTTTCACATCCACTTAATCATCATACGCTCCTTTGCGTAGTAAATCCGGATAACGCTCGCCACCTACGTATTACCGCGGCTGCTGGCGCGTAGTTAGCCGTGGCTCAACAGGTACCGTCATTTATCTTCCCCAAAAGACAGAGCTTTGCGATCCGAAAATAGCTTCATCACTCCTTTGGCGTTGCTGCATCAAAGGTTTCCCCATTGTGCAATATTCCCCTGCTGCCTTGCTCCCGTAGGAG
+
5&,1-'/426-/7*+*&*.+/&+*,+/.671111128/'(()//194.&$$)+646854+.2---665345900050*+&((14+-/5),,/.-'+-66433477;51296663103+6/854)(%'1.2:43;0.18.001667,+3*)2:754/,0-).0(+(+',&&',+)/,143655;62,10;./*54821.8-+/)*554.//007/87/98<22745:1142439*-(%&+./53/16)+0.--)'(*'%$**./11++,**(''('%)*,2673332:6)()(*&'&((**33,51..//129.++,'**/2/,2.0,-0/5;6402*,%&&(//3--4/$)$%&&'((),++.3)+*0.1+)))%('&#%'&&(&%)&((/-))*.*/0,9043545056../85/)'&.)0.'-.,...3/+,+&,..2-..,-.0,1'(&&&%$'&%&*1.3558886808/-,000/1'*)('))(-410://1/+/+-4.,&(*+0961310)+6077678624560-0-*.((*,95291$&$&&(*+,101++,1,6;:66,)(-()+2.-,*,,2*),./%03.17/+04366:3*&+-040((,295+.6/0.4,*)*%&'+/111+*-*)*+.232/-.+&&$&%''(**,/.85080..1*%)(+.0,25,5;9,&('+*'%%')-<:898739/,,(//327:012*5*''$&/*0113/5//00+561,/1*1,(#)(.3;20+,.::8/+()+-64634//0289,,+,(&()-.686<:8:;66364(*+*2+.11))400274'0./05;94/3/*&(**+).,**++--32(+.,.12..)+*/.2///0,'(//2-12-.5;08849846422..3+-..10.--72($**&'.0+++&%%&#%)'2/222-1%'()),28.+0*('))**,0;82256774:11/44879;7894/1/104734922-9///971-*(*)0+,490/0600,&'$&$')*-0-+.0176208))+:71:;:./1-**-6**),,.21%'(-02*)/,/+(&$%&&./03//12'(0+.//111-+-(--0-93(.60;5/474-34-0/1.3,,,5,0++(*+/,1*%&&,.56&'2(,&&$
@7c791296-580d-4c0b-a91e-b95c650be2c4 ch=140 read=108522 start_time=2019-12-13T17:38:07Z barcode=BC01 runid=2c9cf7bc05858273f10e7d7ec552fc0bd742dc3e
CCGGTTACGCTGATTTTACGACTTCACTGATCGCTGACCCACCACCTTCGGCGCTGCCTCATGCGGTTAGCTCACGGACTTCGGGTGCCGGCTCTCTGTGGTGTGACGGGCGGTGTGTACAAGACAACCGAGACGTATTCACCGCGACATTCTGATTCGCGATTACTGGCTAACTCAGCTTCACGCCGAGTTTCAGCCCACAATCCGAACTAAGGACTGGTTTTAAAGTTTGGCTCCACCTCACGGTATTTGCATCTCTGCCAGCGCAGCCATTTGTAGCACGTGTGTAGCCCTACACATAAGAGGGCATGATGATTTGACGTCATCCCACCTTCCCTCCTAGTTAGCAGGCAGTCTCGCTAAGTCCTCAACAATGGTAGTAACCCAACGACAAGGTTGCGCTCGTTGCGGGACTTAATAACATCTCACGACGAGCTGACGACAACCATGCACCACCTGTCACCTTGTCCCCGGTTTCCTCGATTAAGGTAGTGCAAGGGATGTCAAGTGTAGGTGGAGTTCTTCGCGTTGCTTCGAATTAAACCACATGCTCCGCTAGCATTGCGGGTCCCCGTCAATTCCTTTGAGTTTAATCTCTTGCGGCCGTACTCCCCAGGTTGGAATACTTAATGCGTTAGCGGCAGCGCGAGGTGTTGAAACCCCACACCTAGTATTCATCGTTTACGGCGTGGACTACCAGGAGTATCTAATCCTGTTGCTCCCCACGCTTTGAGCCTCAGCGTCAGTTACAGTCCAGGGTAGCTACTTCGCCACTGGTGTTCTTCCTAATCTCTGCGCATTTCACCCGCTACACTGGGAATTCCACTCTCCTCTCCTGCACTCTATAGATAACCAGTTTGGAATGCAGCACCCAAGTTAGGCCAGATTATTTCACGCCCACTTAATCATCCGCCTACACTCCCTTTACGCCCAGTAAATCAACGCTCACCACCTACGTATTGCAGCTTGCTGGCGCATGGATTAGCCGTGGCACCCTCCTTAGGTACCGTCATTATCTTCCCCAAAGAGACAGAGGCTTTACGATCCGAAAACCTTCATCACTCACGCGGCGTTGCTGCATCAGGGTTTCCCCATTGACGTATTCCCTGCACTCCCGTAGG
+
261'04*,)*)'&+')'(*/0579512%&)/3'(+,)28.'&%'16391-)*#$%%))),..01161/',,+--.9:3389811'+&*)&'*+20-,+(,/-1112.+*0+,3,,.01&244+-+((+++&(7+-70/1+'+,'''*,25:8743312-//-16142/.)*.:3.7)*+--,%%###&&0-:6*&(,)*#&)**.+)+3/-%%)))678279;.13//-9/,*),3('-.++$()..,00+&&',-30,'&%$),*,++,0,13+&&&(($*-.152/)0.70)()**-/12)&026//60/0/,0:))*84558048-+1643:;)*9,-'20.))+)101*)-/09..-8*((+5/001..8,.--.65540'%-0.,6:62/3/7/12899,52*+(47/16+4($(*)/.01/*+0--(&--0-(,-/2655-.-,+/09.55..**)66373/3/.&'%,/2043422110+*(''(+&**)+5/8767/4*+,.34461&'',.94494-0.15/0595,/,1,2<;:<66456/44/,.1+$&#'&&(,4/+720),/13:7;803;.+-.+;;0910)&*'')-(.)%)(,.144))&%&(-0198010//,*+,-7-++0/70&-($''%(**,03.-731:8/*.,/62*.137<968863;8')%-,066;79879847-&%+,43/2/+-4-*(1(+-499,*+'(***(+.3554*+,-.:775;22/**-'&()&)'%&&%(-5-01:---,,-,.644830+-7761/,&)')+0:64.24()-3-.-/-'0*1-13.6'((*(*0.100&$$('*/1,+(+*03383;2:7::.1+/0-20.2-.2.-.,/.'&**(%(&,)+5:--%*&--+''()-4.2036;/18645&3/3;--8/)-*+)&'(*-2('$''-(.02'46-.7,/.'(%.'%'&&&&%&$%')'%'#%(($0()&(%%','&#)--*/)+*&-&,%-1476,36+-0:788://70))*,-)+%,*229;240+--+--9:6/76:768:2332*,+,*+*//<34411222(49.6</-182''*(&'$+++.13'%%'#',.<2/00/+
@1930cf8f-7538-41d6-879d-6203e319ccc1 ch=165 read=239041 start_time=2019-12-13T17:38:17Z barcode=BC01 runid=2c9cf7bc05858273f10e7d7ec552fc0bd742dc3e
TTGGTGTACTTCGTTCAGTTACGTATTGCTGGTGCTGAAAGTTGTGGTGTCGCTGTGTTAAGCGTTCGCTGATATTGCTCCTACGGGAGGCGGCAGTTGCAGCAATGGGGAAACCCTGACCGAGCAACGCCGCGTGAAAGGAAGAAAGGTTTTCAGTTGTAAACTTCTGTTATAAAGGAAGAACGGCGGCTACAGGAAGTGACGGTACTGATAGAAAGCCACGACTAACTACGTGCCAGCAGCCGCGGTAATACCGTAAGGTGAAGCAAAGCGTTATCCAGGTGTTAGGTAAAGAGGAGCAGGGCGAGGTCTGTGGTGAAAGCTGAAGCTTAACTTCAGTAAGCCATAGAAACCAGGCAGCTAGAGTGCAGGAGATCAGTGAATTTGTATTATTGGCGAATTGGTAAAGCGATATATGGAGGAACACCAGTGGCGAGAGCACGACGATCGGCATACAACTGACATCAGGTGCGAAAGAACAAATAGGATTAAATACCTAGTAGTCCACACGCCGTAAACGATGAGTACTAAGTGTTGGATGTCTTCAGGGTTCGTTGGTCGCGCCGTGGTATAGCGCATTGTTCTGGTAAACTCCGGGGATGACGAAGAATTTTTTCAAGCGGTGGAGCAATGGTTTAATTCGAAGCAACGCGAAGAACCTTACCAGGTCTTTGCCGCCATGAAGCTCCAGAGATGGAGAATGGCTATGAGATACAGGTGGTGCATGGTTGTCGTCAGCTCGTGTCGTGAGATGTTGGGTTAAGTCCCGCAACGAGGCGCAGCCCTTATCGTTAGTTACCATCATTAAGTTGGGGACTCTAGCGAGAGATGCCAGTGACAAGCTGGAGGAAGCGGGGATGACGTCAAATCGTAGCTAACGCATATGACCTGGGCTACACGTGCTACAATGGATGGTGGGGAAGCGAAGCCGCGAGGTGAAGCAAAACCCATAAAGTATTCTCAGTTCAGTTAGCCAGTCTCTGCAACTCGACTACATGAAGTTGGAATCGCTAGTAATCGCGAATCAGCATGTCGCGATACGTTCTGGGCCTTGTACACCGCCGTCACACCACGAAGTTGACAACACCCGAAGCCGGTGGCCTAACCGCAAGGAAGGAGCTGTCTAAGGTGGGATTGATGATTGGGGTGAAGTCGTAACAAGGTAACCGG
+
%#(&,&+*.4:5-277+,30--/0139356642-,///78,0-*+),*')('')(+**/%%$%$,.*$$%$$&#((&*).,,.4073(,/(--)$(+($)(*.,9--62)(...2,))457,+&)*%+*5-''&)*,6(-*0+(,,&+)/0,+-*,01-///'+-8.42,8./0;.+/-7,285.4/.0,++-*-,'%'&'##&%%%)*)+--)+66+0-*+),.//4-.01-0/926(32147.0-.-+.,()%%%&')'''.,'()'+%*&'+0/.)%+()$*(#)&%(-+''+*+()%-))'($,'%%'&)*+00/41)-/305)*'+1,*++/%2139.56./+)-2+1*,(-*1300,)*,,-.)4-+,$&%&$%'%%+*&$(&.'('(.('*$$,&(&*'%$%$&))-4046934606104:0240,*%&&%++$&(0,-,-+/&%$%%&%%&%%$%%''&(**''&'*(((()0886-31.01(-))'15)))313867..+.,/2,..10+*+,*')++3462...508,-,%($(('$'+-0.*&&%&&($%&%&$&(%,*'&%%'#)((&&*()#&')%'%)+0(&+*'))'&+--*'%$'(--,(((',0(0,*('$&++,-4,-%(&.-&)+/+.46989448*.63,---/8,)))'*.($$$$&'''((%&,+8(''()+91,,'+),(*)(&'%%'2/27/200478479;4:6;55589:3332258865784323281;/5449662309*',--7,'/(('))%183+2011,8+$'*.+.668854;26.21,591,0000+23%$(%%%&%.3&1/1./(*'+,631,'%&),,2:6.323736534**)%'%$$&($(&&$%)+0.2--/435642+,(),96444<77:+*)(&*,-*)-*+,1/-2664,%(')*16&,.9;10;6''+-)##&&)*,3,24;0$0*4-+,,,,.-**+,-.6///-00.//010.1+..8/5967,,*-#'(,+--847:38-(,),-2)'%&$(&(()4/*.0352.2(('()4;7682400/+/+(*(*''09222792-.1,)-.,591824/5,+0.01,1/5-.//*'&(*0/10-*++(&%+0.3/++,.-584/2-,0/8/004456803*/-/71<99
@3f8dd503-2cce-4915-8fa2-40d88d29885d ch=15 read=161764 start_time=2019-12-13T17:38:16Z barcode=BC01 runid=2c9cf7bc05858273f10e7d7ec552fc0bd742dc3e
CCGGATTACCTTGTTCGACTTCACCCCAATCGCATTACCTTCGGCCATGCCTCCTTGCGGATTGGCTCACGGACTTCGGGTATTGCCGCTCTCATGGTTGTGACGGGCGGTGTGTACAAGACCCGGGAACGTATTCACCGCGACTGATTCGCGATTACTAGTAGCTCAGCTTCATGTAGGCGAGTTTCAGCCTGCAATCCGAACTGGACTGGTTTAAAGTTTAGCTCCACCTCACGGTATTGCATCTCTCTGTACCAGCCATTGCTTAGCACGTGTGTAGCCCTACACGCCAGGGGCATGATGATTTGACGTCATCCCCACCTTCCTCCTGGATTAACCCAGGCAGTCTCGCTAGAGTCCTCAACCAATGGTAGTAACTAACGACAAAGCGCGCTCGTTGCGGAACTTAATATCTCGACACGAGCTGACGACAGCCATGCACCGCCTGTCTTGTATACGAAGGGATTTCCTCGATTAAGAGTAATGCAGGGATGTCAAGTGTAGTAGGATCTTCGCGTTGCTTCGAATTAAACCACGCTCCACTGCTTGTGCGGGTCCCCGTCAATTCCTTTGAGTTTTTAATCTTGCGACCGTACTCCCCAGGCGGAATACTTAATGCGTTAGCGGCGGCACGGAGGTGTTGAAACCCCACCTAGTATTCATCGTTTGGCGTGGACTACCAGAATTATCTAATCATTTGCTCCCACGCTTTCGAGCCTCAGCGTCAGTTACGAGGATCAGAGTCGCCTTCGCCCACTGGTGTTCTTCCCTGAAATCTCACGCACATTCCACCGCTACACCTGGGAATTCCACTCCTGCACTCTAGATAACCAGTTTGGAATGCAGCACCCAAGTTGAGCGAATTATTTCATCCCTTAATCATCCGCCCTACGCTCCTTGCGCCGTCGTCCGGATAACGCTCTGCCTACGTATTACCGCGGCTGCTGGCGCGTAGTTAACCGTGGCGCTTCCTCCTTGGGTACCGTCATTATCTTCCCCAAAGACAGAGCTTTACGATCAGGAGGGCTTCATCACTCGCGGCGTTGCTGCATCGGGAGTTTCCCCATTGTACGAAAATATTCCCCTGCTGCCTCCCGTAGAGACAATATCAGCACCAACAGAAGGTTTGAGCACCGACGGCTTTCTTCAGCGCAGCAATGCGTAGCC
+
00/5)-1+-64:359/,*+.52*24,(3.44'*'((),-7962437%)*-415223/0)2&-)&*+,0.0/8689<82820-),)*'&')++-,/*)))'(--2.8:3513110226564638-*32)0..22570'*1-/00/202466%&+-.6//0433/,0/*)))+-+$(&'(+771**)100*'('##(+732,,/3220+-.79278.1551292*1256.-6.871-..,(*,*+.1-0.-)0.2-5./&1,&)*&&)&%),,//.22+%&*+3*'&)')'*),)21,/2301210284((+-347908;2*/67::965433.&.'+'-,)*257-414)+,//0-.2248134614182.-+++239866530*+*+(%$&'&)*4009.++/+)&&%,&%'''''%%$%%%&++,/-0-+52'5:-0*+$+-%36342+'%%%%%%)),4.-0)/81..+--//0-.&'((+''(*&*)($(&)*)%+-.2'((%(($'(-,,))-+/&0172(&+,*27868')'('*)$)(%)+-+/23(...09:/+/0287870490----:<3.0.+*.+/14475)*%)(.;;.24:9513//*))(-+0/0349212.70/3/./20*10+/18-(50-7-((*/.-.134<5555.70)'*(-/.1/2.(-*)*-*01220/15.,%).,+0.4:1)0,+,0,*'&,/2.4.+1126-1/9//+,**',.*)))*5*/+.03159**1223.&48696:0*)).1())53,/'-))+0914.14../--)2*((.***/.-1),-//224)-.2)*+320305.6/70+(,+946---,,5-/0*,/.,22)')--+/900/)+4*(*-/-/)0.*),3()*.+.03213*-(('%%$&(-(.,.33944454*(-%$&)(.,.4.3:352:55270/0,**'))+01+&*0-*,*)%$%(&&&*(&'%+*+'+4677+7.*-33-5::.34.,/27-,--+44&').13,(*%'('+(/00::/745-1(01009*,-,+,/.&6/&*6<*567+--2(,)--.14.*-8.487/+,-,)/+*-5,.8.0%'))(*3-.1112.2/30./*.-,0,0*-*/4/550--'))+4/-372*))%+(%)*,-%..&%&&#
@962f8b84-e772-4add-93ad-6e3937763a24 ch=482 read=130814 start_time=2019-12-13T17:38:24Z barcode=BC01 runid=2c9cf7bc05858273f10e7d7ec552fc0bd742dc3e
CTCCCTACAGGGAGGCAGCAGTGGGGAATATTGCACAATGGGAAACCCTGATGCAGCAACGCCGCGTGAGTGATGAAGGTTTTCGGATCGTAAGCTCTGTCTTTGGGGAAGAAGATAATGGCCGAACGGAGGAAGCAGCTAACTTTACGTGCCAGCAACCACCCCGGTAATACGTAGGTGGCGAGCGTTATCGATTTTGGAAAATGCAGAGCGGGGCGGATGATTAAGTGGGATGTGAAATAACCGGGCTCAACTTGGGTGCTGCATTCAAACTGGTTATCTAGAGTGCAGGAGAGGAGGGAGGTGGAATTCCAGATGGCAGCGGTGAAATGCGTAGGGTGGGAAGAACACCAGTGGCGAGCGACTCTGGACTGTAACTGACGCTGAAGCAAGCATTGGGGAGCAAACAGGATTAGATACCCTGGTAGTCCACGCCGTAAGCGAATACTAGGTGTGTGGGGACTTCGCTCTCAATTGCCGCTAACGCATTAAGTATTCCCGCCTGGGGAGTACGGTCGCAAGATTAAACTCAAAGGAATTGACGGGGACCCGCACAAGTAGCGGAGCATGTGGTTTTAATTCGAAGCAACGCAGAAAGAACCTTGCTACACTTGACATCCCTTGCATTACTCTTAATCGAGGAAATCCCTTCGGGGACAAAGGTGACAGGTGGTGCATGGTTGTCGTCAGCTCGTGTCGTGAAGATGTTGGGTTAAGTCCGCAACGAGCGCAACCCTTGTCGTTAGTTACTACCATTAAGTTGAGGACTCTAGCGAGCTGCCTGGGTTAACCAGGAGGAAGGTGGGGATGATCGTCATCATGCCCCTTATGTGTGGGGGCTACGTGCTACAATGGCTGGTACGAGGAATACCGTGAGGTGGGCAAACTTTAAAACCAGTGCAGTTCGGATTGTAGGCTGAAACTCGCCTACATGAAGCTGGAGTTACTAGTAATCGCGAATCAGAATGTCGCGGTGAATACGTTTCCGGGTGCGCTTACACCGCATACACCATGAGTTGGCAATACCCGAAGTCCGTGAGCTATTAACCGCAAGGAGGCAGCGGCGAAGGTAGGGTCAGCGATTGAGGGTAGTCGTAACAGGTAACCGG
+
(*.1'&%%$'')&-50066235688-.4219421351:0)-)&+.0<.--42/-,*,1511283507,''&&*,,45.4.:82/-;2;:616-+,/89865697/45*((&+*)/,2/+3*1+&$&)&.')'*)$%$&&/--,.34--')%%%(***$1*&4'(%.*38233977&4*&((&')&(64;322&%',11'*')+)'&(%+(+,*4+)0-107513333177:67:980198**&,(,133/805*,)+/03578*56961%3.115+1)'((),--1127691/-,/,)10/**(*--//--,'''++-&$$)*2786232,,123/.-')*33.,*)--).-)*/1***'('*(+(%&,1/710,./01330./1003%,(&&(%0)255,(,--9(2*33*0,*+6365<51364-112--/35;;745%+*((*103+0//(.'(*&.+&%&(&$$)'(()&*%(.)'(#()/-/14;66.0&(),82(+6.88-&&%,(/.;:91554,,3+:8,,-35;-*'+**/,'036;815:0'+()++**)02/+&(*./,.575:;-899;7,3-,-68877-,45)&(*-+/($(*)++,3/302/508+1---0/.)*)'2/40580/(&*(((,8.4<3.(861/57,,4-568//321/-,,.9888:-053,/,.13:89877660/)()00351524:51-,/-$&))0/0,./,,'451)./011330.13014621/)-1,+.,,+421363/(''')*5778;98:4.6-5-9691/1.0001.46/+$,(&&'(+1467793:50+*--,-300)/1,)&&&''/0552,4+*',)(+)'&)'&)&&#$'(.244/+'*(+')&;6157329;4/911/23+-.-...02302&/)'%)*121199::2/./0+6+++87-()3;/11,/.,()*33/.4/0,,,5/5775/-/,+-50//,07+.50-/)'(%%(%&)+-1()/2.869;7622/.402/370+.1)'-0-/40245411.((&()+11535(-(+''*,--21*+-(/,12:31/0,10.4//&/0(&%&&'('$%$%+/--/6*((
@5bf40977-b21d-4de4-9226-5771caf90f9e ch=253 read=239275 start_time=2019-12-13T17:38:20Z barcode=BC01 runid=2c9cf7bc05858273f10e7d7ec552fc0bd742dc3e
CTCCTACGGAGGCAGCAGTGGGGAATATTGCACAATGGGAAACCTTGATGCAGCAACGCCGCGTGAGTGATGAAGGTTTTCGGATCGTAAAGCTCTGTCTTTGGGAGGAATAATGACGGTACCAAGGAGGAAGCCACGGCTTCTTCGTGCAGCCGCGGTAATACGTAGGTGGCGAGCGTTATCCGGATTTTTGGGCGTAAAAGGGCGTAGGCGGATGATTAAGTGGGATGTAAATACCCGAATCAACTTGGTGCTGCATTTCAAACTGGTTATCAGGTACGGGAGAGAGGAAGTGGAATTCCTAGTGTAGCGGTGAAATGCGTAGAGATTAGGAAGAACACCAGTGGCGAAAGAGCGACTCTGGACTGTAACGACGCTGAGGCTCGAAAGCGTGGGGAGCAAGCAAGTTAGATACCCTGGTAGTCCACGCCATGAAAGCGATGAATACTAGGTGTGGGGTTTCAACACCTCCGTGCCGCCGCTAACGCATTAAATTATTCCGCCTGGGAGTACGATGCCAAGATTAAAACTCAAAGGAATTGACGGGGACCCGCACGAAGTAGCGGAGCATGGTTTAATTCCAAACAGCATATACCTACATGACATCCCTTGCATTACTTAATCGAAATCCTTCGGGGACAAGGTGACAGGTGGTGCATGGTTGTCGTCAGCTCGTGTCTCAGTGAGATGTTGGGTTAAGTCCTTAACGAGCGCAACCCTTGTCGTTAGTTACTACCATTAGTTGAGGACTCTGCTTGAGACTGCCTGGAGCAACCAGGAGGAAGGTGGGGATGACGTCAAATCATCATGCCTTATGTGTGGGGCTACACGTGCTACAGTAGCTGGTAGAGATGCAATACCGCGAGGTGGGGCCAAACTTTAAAACCAGTCTCGGTTCGGATTAGCCAGGCTGAAACTCGCCTACATGAAGCTGGAGTTACTAGTAATCGCGAATCAAGAGTCTTTGGTGAATACGTTCAGGTCTTGTACGCCGTCACACCATGAGAGTTGGCAATACCCAAAGTCGTGAGCTAACCGCAAAGAGCGGCGGCCGAAGGCGAGGTCAGCGATTGGGGTGAATCGTAACAAGGTAACCAG
+
+,0+()),*$+../01007144).1/-6-*+./,8-),)'+++*+-,,-/0/'202233503361,+,+//,-1,4.<;6.2;498772;))-/78793793153+'*)('+',++/&&*$&%('*(&)*-++2.,/,4'&-%%&&&&$$$&(.-042/4*/.311./-+10-()005/5-+-&&)'4+,0)1512/+6:1&+)+-.6;.969<:99.8-6-,1-587/.-/--**22&'(+-+/*(,&+(0+,**,+16+,,7:;;;:5:+**$'+(*-/34((&(&*((&')01012-1))&)*0.-00372,/4*+,444.-,++11&13//.097787,,++**--4-(&,.073222037766544.0.32344325556)+.)()/5,04,$((05%'(''*/,+11408+,0765417'),688%+)*.)%(()+,-;210+)-11113;;7.;5-*')*262780178656:',.02*')%+'()&(((.3-0-16469-))))6+$*(*'*+*+.31;91/2129,*,*..5.25.2:50-52,-,0$((%&%&&&*(+/055138726375&+-((&$'#$%(++/((',,-257088*4//0$4)&'%&/+.++/1..58/50.590-11;,:...6+11027856676/15/01444-+-+-/113+)(&'*,//011062703957044&%$1)2*)**.-1*00(*((+/+1-,(9***3+--%(-&'(-*(-*)'''(%%%%(+,-2634-(+*%%&%%'0+3.+1-+4..//8954669999833)(,-.305+-**+)-0-+(&)1-42.+')+-.434./'*&&'%**(,(+'(-.0.8///2/-.$((*)/*-/44<8/26,.9<807877688)//8;+4&2'%&%&(0873,'-3)-787:52122-4-*+011)+4;342.10-1--.886;716*''&*)*7325486;-).(*76+362-3-*'')&,4,-3+../7651+*()20/-,/()'10-/84.351788+1&'(2.36,0&%%')'2/-600,41-0*+'.,010*/-*1.4551))(()/158;886)5-776+('
@558b768b-9245-4cb5-96e7-558fe77fc7cf ch=85 read=150873 start_time=2019-12-13T17:38:37Z barcode=BC01 runid=2c9cf7bc05858273f10e7d7ec552fc0bd742dc3e
CTCCTACAGGAGGCAGCAGTAGAAATTTTCGGCAATGGGAGCTGACGAGCAACGCCGTGAAGGAAGAAGGTTTTCCGGATTGTAAAACTTCATGGTATAAAAAAAAGGAAGAACGGCGGCTTCACAGGGAAATGGTAGCCGAGTGACGTACTATTAAGCCACGGCTAACTACGTGCCAGCAGCCGCGATACGTAGGTGGCAAGCGTTATCCAGGTGTGGGCGTAAAGAGAGGAGCAGGCGGCAAGGGTCTGTGGTGAAAGCCTGAAGCAACTTCGGTAAGCCATAGAAACCAGGCAGCTAGAGGTGGGAGAGAGGATCGATTCCATGTGTAGCGGTGAAATGCGTAGATATGGAGGAACGCCACCGAGTGGCGAAGGCGACGATCTGGCCTGCAACTGACGCTCAGTCGAAAGCGTGGGAGCAAATGGGATTAGATACCTAGTAGTCCCTTGTAAACGATGAGTACTAAGTGTTGCTTGGATGTCAAGTTCAGTGCTGCAGTTAACGCAATAAGTACTCCGCCTGGAAGTAGTACGTTCGCAAAGATAAACTCAAAGGAATTGACGGGGGCCCGCACAAGCGGTGGAGCATGTGGTTTAATTCGAAGCAACGCGAAGAACCTTACCCAGGTCTTGACATACTCATAAAAGGCTCAGGGATGGAGAATGGCTATATGAATGAGTGGTGCCAGTTTGTCGTCAGCTCGTGTCGTGAGATGTTGGGTTAAGTCCCGCAACGAAGAGCGCAACCCTTATCGTTAGTTACCATCATTAAAGTTGGGGACTCTAGCGAGACTGCCGAAGTGACAAAGCTGGAGGAAGGCGGGGATGACGTCAAAATCATCACATGCCCTTATGACCTGGGCTACACACGTGCTACAATGGATGGTGCAGAGGGAAGCGAAGCCGCGAGGTGAAGCAAAACCCGCCGGAACCATTCTCAGTTCGGATTGTAGTCTGCAACTCGACTACATGAAGTTGAATCGCTAGTAATCGCGAATCAGCATGTCGCGGTGAATGCGTTCTCGGGCCTTGTACACACCGCCCGTCACACCACGAGTTGATAACACCCGAAGCCGGTGGCCTAACCCAAAAGGAAAGGAGCTGTTCAGGTGGGATTGATTGGGGTGAAGTCGTAACAAGGTAACCGG
+
)**)'),'13+-//122/164-,+.)589.5;/20..+)&$'''(..*+*.*-*..&*)+1*1/,&()'-,9411**,&8*,*5*'&&(*,$%##,&++340862(.,,0+.4,'('(-*+.++,*(,*%),--/-,.06())**31*-*-.*/-5.-11./*/.002,-/0/3224)&,+)130..-.))*-038354106....:4,3+&).+-.-0/34487.*((&/-)-.020,'+)/,*22/,++)*++*()'&,&'*)-)*1.*,3,)5015(4300,)&,,),,256.*+,(*&(),+.0+-++++203/+/527823/0.*)++/50//42,,/86,))('*(('))$"$%,''/,&%&(*2-&()+.35753333130331153,+%('$$'(+.0.8)+.,**227:0)+,78:5/88-1/*(&(+08)*+132,3'(%%*+-2,,,,-,,),*..1225522*%$#6)8899945(+3,*+,*-..35234323000401.'.(*,5104961*.''))466689;6.107-*/.+/7--38;.+,,-5186948;9.19.,./1'1)-1:876'))'+&)+47;8/6256'+,'+34433104,.33.2,&.'&%)%')19233466320*)-46.-5329*+:71771/,&,3%//**//110.-(%(*/73/*%$,18++034530001346778721/&)3.104;44534-1/5*)-+.,&'(&&++37/+.40+0/02306/,0.-9<79950:.90)*6*065.*)*(%$$%(*/.2(01(+)))21,6,&%&&/-&))(.+0.167,0.(,,-/3/;;,-097,'''(#)&&(++)+),++-512/..--,../-,+,-/525:.,*-*/68.,/-)*.--).*)/;630'0(((./*,0;<+8;*%&$'*',2878<85-&&&((,1-00./29:::66/6...%&%))+01263.5,'%1/3---')-+&(/,104644/2323779-3.4/2.6)$)).;657*795137.24624,,.&+15.1603011),*-)()&&(('('--)()/*,4,31004.)+'(&%/44*)*+,)%&''(($('%+)*,)./0.0,,,02/0'*).,*+3388-,/0+806;6,+*
@07942bd7-7c4f-4d57-8a8f-20f855f07c11 ch=283 read=109697 start_time=2019-12-13T17:38:32Z barcode=BC01 runid=2c9cf7bc05858273f10e7d7ec552fc0bd742dc3e
CTCCTACGGGGAGGCAGCAGTAGAATTTTCGGCAATGGAAACCCTGACCGAGCAACGCCGCGTGAAGGAAGAAGGTTTTCAGTTGTAAACTTCTGGTATAAAGGAGAACGGCGGCTACAGGGAAATGGTAGCCGGTGACGGTACTTTATTAAGCCACGGCTAACTACGTGCCAGCAGCCGCGGTAATACGTAGGTGGCAAGCGTTATCCAGAATTATTGGGCGTAAAGGGGCAGGCGGCAGCAGGGTCTGTGGTGAAAGCCTGAAGCTTAACTTCAGTAAGCCATAGAAGTAAGGCAGCTAGAGTGCAGGGAGAGGATCGTGGAATTCCATGTAGCGGTGAAATGCGTATATATGGAGACACACACCAGTGGCGAGAGCGACGATCTGGCCTGCAACTGACGCTCAGTCCCAGCGTGGGGAGCAAATAGGATTGGAATACCCTAGTAGTCCACGCCGTAAACGTGAGTACCCAGTGTTGGATGTCAAAGTTCAGTGCTGCAGTTAACGCAATAAGTACTCCGCCTGAGTAGTACGTTCGCAAGAATGAAACTCAAAGAAATTGACGGGGGGCCCGCACAAGCGGTGGAGCATGTGGTTTAATTCGGCAACGCGAAGAACCTTACCAGGTCTTGACATACTCATAAAGGCTCCAGAGATGGAAGATAGCTATATGAGATACAGGTGGTGCATGGTTGTCGTCAGCTCGTGTCGTGAGATGTTGGGTTAGTCCCGCAACGAGCGCAACCCTTATCGTTAGTTACCATCATTAAGTTGGGGACTCTAGCGAGACTGCCAGTGACAAGCTGGAGGAAGGCGAGGGATGACGTCAAAATCATCATGCCTTATGACCTGGGCTACACGTGCTACAATGGATGGTGCAGAGAGGGAAGCGAAGCCGCGAGGTGAAAGCAAAACCCATAAAACCATTCTCAGTTCGGATTGTAGTCTGCAACTCGACTACATGGTTAGAATCGCTAGTAATCGCGAATCAGCATGTCGCGGTGAATACGTTTACTCGGGCCTTGTACACCGCCCGTCACACCTACCACGAGTTGATAACACCCGAAGCCGGTGGCCTAACCGCAAGGAAGGAGCTGTCTAAGGATTGATGATTGGGGTGAAGTCGCCCAGCTAAAGGTAACCGG
+
-+3,+-33:;))-5/.56/./*&*(+9;9026224010)./.2.--34910*,,1,.47445653-1+./')2+0-9201&/'3*..6,/5/40/*2((*2)*-&&((007409/.+1(,(%*-++.*+),0/,../0,*%*)./33-/022)+5./.4///5.001198980-,)*0/1/3//1911189918+*))(++/3292-2(&,&&+)%0'26;98768-*,-'&(01609+'**'/43/0386684157-,2424)0'''(-**+5*%((-7+.0#$&$)(%%())+//-01/+&.)//.61+*))29367/521,1,8-*%)()&120/1.0;0/1;953323366/+(,0//--.07/55680--&%()0671111/284;4888:,,,+**,+,,--1+&'&').26:.(/18:;743-*,($&%&&%--(()),*,.32.013:788:/2)))),.'0(((-.2:2;17767909059:94351-,./)//4/5.//13/0/*/,/05.-4.50....264416<;306'(465.68,-5259*(.1--5//11,.89..6,&(')),(,.8241.//3830184;;8;816&+)/9112118/098/9/,7-'(%)%//,.296011/.007+-30/5***++,120-&&+)*,00//,('()-6693641.8../.85468/064--*,,0375124375613588<41./,*(,+-**/269--24499598))1,02151//1:34978803433107.44(.3654000.+136777;03335792/003-+2+,4-3/*((080634412/8::,123;:25(2,'*,.423625;-.%&'*,//465+-,6,/962.,+$%$&''%)-)*+)+(/)*186,,*1+-+3.(*0/;;72;8(..9:/0'+7;579055:2/3,4236688731,1*++6--&'(*+./007-&'.636551/.0)*,361130706777655*++43138774-42*$$'*30/0((3*-,003:78<:563/1/0.,.6-(*),)(1-..3:8*.+)(-1*02/01*22)+6975&0*5+,/0&)'&*--.1*&$.*+0-/0122:34/4-,,50//1)%&%$%&().(-,128:981
@ed6f081e-ed1f-43a6-84f6-942cd642a058 ch=94 read=217932 start_time=2019-12-13T17:38:31Z barcode=BC01 runid=2c9cf7bc05858273f10e7d7ec552fc0bd742dc3e
CCGGTTACCTTGTTGCGACTTCACCCCAGTCATGAATCACAAAGTGGTAGCGCCCTCCCGAAGGTTAAGTTACCTACTTCTTTTGCAACCCCTCCCATGGTGTGACGGGCGGTGTGTACAAGGCCCGGGAACGTATTCGTGGCATTCTGATCCACGATTACTAGCGATTCGACTTCCTTGGAGTCGAGTTGCGGGCACTCAATCGGACTACGACGCACTTTATGAGGTCGCTTGCTCTCACTGAGGTCGCTTCTCTTTGTATGCGCCATTTGTAGCACGTGTGTAGCCCTGGTCGTAGGGGCCATGATATTGACGTCATCCCCACCTTCCTCCAGTTTATCACTGGCAGTCTCCTTTGAGTTCCCGGCCGGACCGCTGGCAACAAGGGATAAGGGTTGCGCTCGTTGCGGGACAACCCAACATTTCACAACACGAGCTGACGACAGCCATGCAGCACCTGTCTCACAGTTCCCGAAGGCACCAATCCATCTCTGGAAATACTGTGGATGTCAAGACCAGGTAAGGTTCTTCGTTTGCATCGGAATTAAAACCACATGCTCCACCGCGTGCGGGCCCCGTCAATTCATTTGAGTTTTAACCTTGCGGCCGTACTCCCCAGGCGGTCGACTTAACGCGTTGCTCCGGAAGCCACGCCTCAAGGGCACAACCTCAAGTCGACATCGTTTACGGCGTGGACTACCAGGGTATCTAATCCTGTTTGCTCTCCCCCACGCTTTCGCACCCATGAACGTCAGTCTTCGTCCAGGGCCGCCTTCGCCACCGGTATTCCTCCAGATCTCTACGCATTTCACCGCTACACCTGGAATTCTACCCCCCCTCTACGAGACTCCAAGCTTGCCGGTATCAGATGCAGTTCCCAGGTTGAGCCAGGGATTTCACATCTGACAACAAACCGCCTGCGTTAACACCGCCCGGTAATTCCGATTAACGCTTGCCCTCCGTATTACCGCGCGGCTGCTGGCACGAGGTTAGCCGGTGCTTCTTCTGCGGGTAACGTCAATGAGCAAAGGTATTAGCACTTTACTCCTTCCTCCCCGCTGAAAGTACTTTGCAACGAAGGCCTTCTTCATACGCGGCGTGGCTGCGTCGGGCTTTGCGCCCATTGTGCAATATTTATTCCCCACTGCCCTTTACTCCCGTAGG
+
*.-31;048391-3%&+019;9.841))(-/)/,,51.,/(+(**-40,''*,8.-21,+-.271987,5,,470/38;43983.0/(260,.-;9./7:8773454989286/.,(.7:;6939**9839988504-+-061+4;3872333-00-60//6778807-..03696&''-*$)*,+&126+--1)*$''(,.*2,3/7965733/.&&&&(&0--(,*.)-2/--.002'(%&)-30712483856<8,.*.1669;829.+&%)*'*-,.-)$&')7**2;:5.1')378283,++-(+*-/;9:;:/:74+2251515.1(+.5<0./1+)1%.)*,115:6.89/.2985:-/,.'/*,(%&)-/100+5+'+67/0-+/2+0/12277967944'87666*6,**)+00<0-..39635.+0661111/6214613./-///67343-,,),%15:/5+(()(-+(0+9/9:;699:9982.4.*((&'*,867+1/*/08:;178541/73<;9:74/51,-/56())&,(455),/+,-./0/48569./*.0427+<85*()-01/400194-,.-:;8-9509/...625(+*,),;;,/.42,735---6242233.2+&(,+0.3+8+,62144826.2'6)**,367754+.+-/69969947<;-3/6/006;541/23/383100-)&,,/6144;900.3(//23+(,1+07,,144050((+)%()*814689;9453-*5:7/90384766::557+)((+:1826&(&4433/*%+,//7<63122)*1*,03:68/6+2*('&+378810,,++-.15467**))(..9018&1/./3-,.322.66:7;50284732.5)$)'*$36+(**--0%&%&(1065-/.,295,,(&+%$$$)''*31&2/3/8202/.9/8/:3/3,)002049,.,6**6/230,.80229.6*)%(*-/,4--,/7&-*)*6.988/*+..;945:857436335671;,.-+,.3*(*'''+)&)'8:3;25507:7+.55150**&(*)$#$%$)%$&,*476;78<84+*+)+2-+&*(512++'++'63/03+,0./5+&..&+*(-*)$%('(..29:0454+,(&&'%&,,4:,-915.
@184f3a17-bfd3-4f66-a2f9-95d9821f8fcc ch=216 read=123569 start_time=2019-12-13T17:38:28Z barcode=BC01 runid=2c9cf7bc05858273f10e7d7ec552fc0bd742dc3e
CTCCTACGGGAGCAGCAGTGGGAATATTGCACAATGGGCGCAAGCCTGATGCAGCCATGCCGCGTGTATGAAGAGGCCTTCCAGGTTTGTAAAGTACTTTCAGCGGGGAGAGGGGTAAAGTTAATGCAACTGCTCATTGACGTTACCCGCAGAGAAACACCGGCTAACTCCCATTACCCAGCAGCCGCGGTAATACGGAGGAGTGCAAGCGTTAATCAAATTACTAGATAAAGCGCAGGCAGTTTTGTTAAGTCAGATGTAAATCCCCGGGCTCAGCCTGGGAGACTGCATCTGATACTGTAAGCGCAGGCCTCGTAGGGGTAGAATTCAGGTGCCGGTGGAAATGCGTAGAAGTCTGGAGGAATACCAGTGGCGAAGGCGGCCCCCCCCCCCCTGGACGAAGACCCAGCGCTCGATTTTGCCGAAAGCGTAGAGGCAAACAGGATTAGATACCCTGGTAGTCCACGCCATAAACGATGTCGACGGAGGTTTGTACCCGCCAGAGGCGTGGCTTTGGAGCTAACGCTTGATTAAGTCGACCGCCTAGAGTACGGCCCGCAAGGTTAAAACTCAAATGAATTGACGAGGGCCACTTTAGGCAGTGGAGCATGTGGTTTAATTCGATGCAACGCGAAGAACCACCTGAATGCCCGGCATCCACGGAGGTTTCAAATTGAGAATGTGCCTTCCCGGGAACCGTAGGACAGGTGCTGCATGGCTATCGTCGAAACGTTGTGAAATGTTGGGTTAAGTCCCACCAGAAGCACCGAAACCCCTTATCCTTTGTTGCCAACCCAGTCGGCCAGGAACTCAAGAGGAGACTGCCAGTATTAAAACTGGAAGATTAGGGATGACGTCAAGTCATCCTTTGGCCCGTAGGGCTAAAAGTACAATGCGCATACAAAGAGAAGCGACCTCGCGAGGAGCAAGCGGACCTCATAAAATTGCGTCGTAGTCCGGATGGAGTCTGCAACTCGACTCATGAAGTCGGAATCGCTAGTAATCGTGGATCAGAGATGCCACGGTGAATACGTTCGGAGCCTTGTACACACCGCCCGTTACACACCATGGGAGTAGGTTGCAAAGTAGGTAACAACTTCGGAGGGCGCTTACCACTTTGTGATTCATGACTGGGTAGAGTCCTTAACAAGGTAGCCGGAAGATAGAGCGACGAACCGTGGGGTTAACACAAAGACGACAACTCTTTAGCCACCAGCAATACGTAGCCACC
+
,632*'**0.',(+,.--2291,1.*7,+)*-+412:6.+./3(0.*)'2.,,%3,5408.+,+*/3.120-(''*176.1+&.(4.&$&)1)(0++1:.,+-,,89)&(&*.-*)-3.+)2+3,*-'$#(%%((&(+*+0+3+,29/+.+(*%')'(..0)),%-).-7+('/+(/.(*,+++5-,+(,+5-,$*%.-0/&)-'(+.011433115(+(*.+/4%***)*.())+*,-*,-8:7+)-8./+.3.3361+,+'))6<8)8799:5-46/,-,%%&'-,-/,.%%'-,,.)&$$%&$)$')+76665*0*3-//+2-1(+)'&%$%$))+*(')+(/00.*))%''(+89+-/(.006.%*,*)(%''+).').3816,./:75-+,410&'+%.,-)&&($()+.%131+,.)%,)((/03/.')$'+:.6'00,4/.)114396,,4621/24%(*.2%)(+&''&(%*(*(()0*.+-.+)/%-))'*,(*&.,-//+)'')%(*&$*-*%+%%%$&$3)&,0120*39'+(&&(&(()2.307*),02,//0.;:.+/./5705372-++,)$1+(&%#%%&$(#&,&-,-+*-,+,(*(1.9228794//0-192923-01)(',/)+2/+&&*').+/43567,))/.(,%30*,.,&.')+02523446:50/+((46.8.811./.,-)+-324446675945,,-().%(%%)(-+*+2164.+2-0.)+'))0/51-')%$$)'%&(-,(++%/76)-4111+-/+)00-1./&.%%$+,1(1,0'23030-/*+'&)(&)+43+0*%*(*+(048-67/,)'($+%%-10/664652010(+-)-0)&')*--2'$($+01/+--0)$$#''0/-++-.15879*(''%)*,/154,,&&(&,&''(4-'(+:-33'.0,474(6)*+112)+)+-5(0+34*,*),--,..633./%,-1+)))%'*+))**)2.01,',&%()+/09778+'(%)/,32-2)./..8000-0-0'&%%+)('%),-12.1-*-,*+.3--,.'-/)+'0-)&,)-/58-0,,*'%%)%&*)*).*+--(3')-**')*.')1/0282,-/11:624324113,)))))'-%%%)()00*,*-&,+33/9+,2,*(.+0/2%'%0,--+'&(-503-..-6---0+,+5+'-((*$$%(%%),*'+%&-,,,))%(&%%"
@b035c611-13b7-44b1-860b-fb0fa1977210 ch=77 read=127455 start_time=2019-12-13T17:38:28Z barcode=BC01 runid=2c9cf7bc05858273f10e7d7ec552fc0bd742dc3e
CTGGTTACCTTGTTACGACTTCACCCCAGTCATGAATCACAAAGTGGTAGCGCCCTCCCGAAGAGTTAAGCTACCTACTTCTTTTGCAACCCACTCCCATGGTGTGACGGGTATTATTACAAGGCCAAAGAGACGTATTCTGTAGCATTCTGATCCACGATTGCTAGCGATTCCGACTTCATGGAGTCGGTTGCGAACTCAATCCGGACTACGACGCACTTTGCCAGGTCCGCTTGCTCTCGCGAGGTCGCTTCTTTGTATGCGCCATTGTAGCACGTGTGCAGCCCTGGTCATGGGGCCATGATGACTTGACGTCATCCCCACCTTCCTCAGTTTATCATGGCAGTCTCGCTGAGTTCCAGCCGGACGCTGGCAACCGGAATGGGGTTGCGCTCGTTGCGGGACTTAACCCAACATTTCACAACACGAACTGACGGCAACCATGCAGCACCTGTCTCCACGGTTCCCGAAGGCACATTCTCATCTCTAGAAAACTTCCGTGGATGTCAAGACCAGGTAAGGTTCTTCGCGTTGCATCGAATTAAACCACGTAACCACCGCTTGTGCGGGCCCCGATCAATTCATTTTGAGTTTCAACCTTGCGGCCCGTACTCCCCAGGCGGTCGACTTAACGTTAGCTCCGGAAGCCACGCCTCAAGGGCACAACCTCCAAGTCGACATCGTTTGCAGCGTGGACTACCAGGGTATCTAATCACATTTGCTCCCACGCTTTCGCGCACCTGAGCGTCAGGCTGCGACCGGGGGGCCGCCTTCGCCACCGGTATTCCTCGAATCTCTACGCATTTCACCGCTACACCTGGAATTCTACCCTCTACGAGACTCAAGCTTGCCAGTATCATGCAGTTCAGGTTGGCAGGCCAGGGGTTTCATCTGACTTAACCGACCTGCGTGCGCTTTACGCCCAGTAATTCCGATTAACGCTTGCACCCTCCGTATTACCGCGGCTGCTGGCTGGAAGGTTAGCCAGTGCTTCTTCTGCGGGTAACGTCAATGAGCAAAGGTATTAACTTTACTCCTTCCTCCCCGCTGAAAGTGCTACAACCCGAAGGCCTTCTTCATACGCGGCATGGCTGAATCGGGCTTGCGCCCATTGTCGCAATATTCCCCACTGCGCACTCCGTAGGAG
+
570..9,1807+/.*+1/0141/434,/054+,..3-,+-6:7---5+*%((/64*2,'(.4*%,+2.3*/12682367;629:-045,28.)+--8/*--*+32135)'&%%*)(,1.0486/8/)((''*(($*-2:2-,*%--.187,--222-.+,//%(())+,13928.&-1.4+,-1)+,+)-2:6710:77:6;/7-3.6755398963,*0-)'*(&()(1,()-.++))),.2/.-3/2.*.(%'(+.0157;9:;/:-+))+++0+(*'(),-.93,/994&/(*145:0/-.331205/01.69::28:5+.62916/4*),93,.*''(&'+36547(),,,7891&&(/1,7+0/012944067-,%)*%*33.8251233259.6'.432.--*-+),-036:9322215,4447554333+//-4415),++-(-/..00.2((+/3706)**+*-0102-./,*++64/-''%+-,((.,::5564,*$,,'1-55;2:5--'*&-/,0:525+3*)).020.11119,6,**(+)&'()0..+-)*-46.5,45/),&*+0.12/(.77)..09<9:898/3-***).+'&32534''$#2755;44--,9/:+,+),+/340*4*0,))4,/-..-*--.52-,.33:206+22577836056/94+(('),)32:50001:631'(*885130+%%#'71+,-/72*/-,2:9)'&$%%())))/3233+14)&&'''*1((*/3//20293;3562,2369779<.-..%'++*/.1787837<:636;1463.-/9.3)-*,3)%%.30'97461,3558853)1.5-/8,12413-*(0(369*&'*(/,*('*)4)')(*)+5-++(*,,+'%%,%(&%&((&%),*+,/'*'%$&&&'%)*6668<01..022832041,+,186123*1-0526:5/3/./31100-,2/1+.041,,-8-33556;59<9:9:82/-2445880,*+'334:--/+++./-+.4.*,/386;6,-/652-297,6.+.()1(*.'0&''*,-0/9:<77<70)*+)+30,,,.20//-977*823/6..,45.%/)&'%%*/:45537:9/-4*)())#'(36*,01)*%
@d603a8dc-d300-4073-91e4-34503dd20a0b ch=70 read=145403 start_time=2019-12-13T17:38:48Z barcode=BC01 runid=2c9cf7bc05858273f10e7d7ec552fc0bd742dc3e
CCGGTTCCTTGTTACGACTTCACCCCAGTCATGAATCACAAAGTGGTAAGCGCCCTCGAAGGTTAAGCTACCTACTTCTTTTACCTATTACTCCATGGTGTGACGGGCGGTGTGTACAGGGCCGGGAACGTATTCACCGTGGCATTCTGATCCACGATTGCTTCGCGATTCCGACTTCGTGGAGTCGAGGTTGCAGACCAATCCGGACTACGACGCGCTTTATGAGGGTCGCTTACTCGCGAGGTCGCTTCTCTTTGTAGCCGCCATTGTAGCACGTGTAGCCCTGGTCGTAGGGCCATGATGACCGGCAATCATCACCTTCCTCCAGTTTATCACTGGCAGTCTCCTTTGAGTTCCCGGCCAGTTAACAGCAGCAAAGGATAAGGGTTGCGCTCGTTGCGGGACTTAACCCAACATTTCACAACACGAGCTGACGACAGCCATGCAGCCTGTCTCACGGTTCCCGAAGGCATTCTCATCTCCTGAAACTTCCGTGGATGTCAAGACCAGGTAAGGTTCTTCGCGTTGCATCGAATTAAACCACATGCTCCACCCGCTTGTGCGGGCCCCAATCAATTCATTTGAGTTTAACCTTGCGGCCATTGCCCCAGGCGGTCGACTTAACGCGTTAGCTCCGGAAATACCACGCCTCAAAGGGGCACAACCTCAAGTCGGCATCGTTTACGGCGTGGACTACCAGGGTATCTAATCCTGTTTGCTCCCCACGCTTTCGCACCTGAGCGTCAGTCTTCGTCGGGGGCCGCCTTCGCCACCGGTATTCCTCAGATCTCTACGCATTTCACCGCTACGCAGATTCTACCCCCCCTCTACGGGCTCAAGCTTGCCAGGTATCAGATGGGTTCCCAGGTGGCCGAGTTTCACATCTGACTTAACAAACCGCCTGCGTGCGCTTGCGCCCAGTAATTCCGATTAACGCTTGCACCCTCCGTATTACCGCGGCTGCTGGCACGGGTTAGCCAGTGCTTCAGCTACGCGAACGTCAATGAGCAAAGGTATTAACTTTACTCCTTCCTCCCCCGCTGAAAGTACTTTACAACCCGAAGGCCTTCTTCATACGCGCGGCATGAAACATCGAACTTGCGCCCGTTATTACCGGCTGTTCCCCACTGCTGCCTCCCGTAG
+
86599;;5160.:../387<7077801299775+/14.3/4)-,455+&(,-110./*)+.42:68*//(472,-,4.0;:/%)%%))'&)+66'*.33432154;:655--.1-&'&(-/41///./0+4/1955652658547:5,../68,-0-35*-06/-,.)213*+*87:3&-*+'(+0-*).21(2$%(&'-//3(6-79876:80+*')+052333,2,..'(0*''*,&&2/-.11/4483743:60-,&('*160080//441223./*()2-+/7::721)20163/..+''&#*%%(+*-/86.0786:625')+4<-,-97774:4113326-,-+*+7875;3-7/+%(%$&$$$/-1.38;,+0:864((+-:,/+/73316.-/:/,).'/),/*-17/6;.-%%&&('*((7435)465/-.706845//1526640.-11979/4-*+-)+)+46669697-,%##,)%/168:899;;;99:758773-7,-56,62;9:<7554.3)))+.0,+/+1<897/./04666:372+(+/,/044-+&,+-'$'+,3:9;986<:0)01:4/33-5,,,7474/40)/..)*-/96:9777151514662654.4/5(6).0&%&(+&)&(*+.14(*3-0,-/053810))'+.+%'(*,78;7&/,.+++101/-&*/*,&%1)++,+4'(0231</,,+831++--+6:.**++.4.0401323.211199**+,6:;337333/41100%(&/*1/3;++-1-/0213343547)/97+),3-89()$($'*3-:74846980.-124-)))(-2'*$**-,.(''%(+-.322520,0,/-**/0,,+5+'%',5,(*+,-9./18888772411348;100//12/--*%)&&&%&%)39746++-/0/0--.3/,-.-5+,02-2.19443//-7/116-4'&$((.*/-*+/8%0,)*')0,&')#%%%&%&,+*,2.-+,2355(2,++7-2),.2,*,.3.)-4,1.669*,23226)*++1593/-3.68-,.4.3.77:78<:8950./,*'))&(('&#'')+'&&&-0&-.69))/3++-'--'*(*%14+895,/3248669/45*+4*(
@17869bbc-aabf-4f76-8a37-7916eea648da ch=478 read=100030 start_time=2019-12-13T17:38:49Z barcode=BC01 runid=2c9cf7bc05858273f10e7d7ec552fc0bd742dc3e
CTCTACAGGGAGGCAGTGGGGAATATTGCACAATGGGGCGCAAGCCTGATGCAACATGCCGCGTGTATGAAAGAGGCCTTCGGTTTATGCAGTGATACTTTCAGGAGGAGGTAAAAGTTAATACCTTTGCTCATTGACGTTACCCGCAGAAGAAACACCGGCTAACTCATTACTTAGCCATAGTAATACAGAGGGATGCAAGCGTTAATCAGATGCAAAGCGCACGCAGGCGGTTTGTTAAGTCAGATGTGAAATCCGGGCTCCAACAGGAACTGCATCCCTGATACTGGCAAGCAGGTCTGTGGGGGGGGTGGGAATTCCAGGTGTAGCGGTGAAATGCGTAGAGATCTGGAGGAATACCGGTGGCGAAAGGCGGCCCCCTGGACGAAGACAGTGACGCTCAGATTGCAAAGCGTGGGGAGCAAACGTTAGATACCCTGGTGGTCCACGCCCCGTAACGTATCGACTTGGAGGTTGTGCCGCTTGAGGGCAGAGCTAACGCGTTAAGTCGACCGCCTGAGTACGGCCGCAAGGTTAAAACTCAAATGAATTGACGGGGGCCCGCGCACAAGCGGTGGGCATGTGGTTTAAATTCAAACAGCAGAGAACGCACCAGATCTTGACATGCTCGCCAAAGGCTCCCGGATGGAGATAGCTATGGATACAGGTGAGGTGCATGGTTGTCGTCCAGCTCGTGTCGTGAGATGTTGGGTTAAGTCCCACAACGAAGCTCAACCCATATCGTCCAGATTACCATCTAGTTGGGGACTCTACCATGAGACTGCCAGTGACAAGCTGGAGGAAGGCGGGGATGACGCCGATGTCATGCCCCTTATGACCTGGAGCCCACACACGTGCTGTGGATGGTTGAGAGGGAAGCCGAAGCCGCCGGGGTGAAGCAAGGCCATCCAAAACCATTCTCAGTTCGGATTGTAGTCTGCAACTCGGCTACGCAGAAGTTAGAATCGCTGGTAATCGCCGAATCAGCATGTCGCGGTGAATACGTTCTCAGGCCTTGTACACGCCCGTGCGAAGGTTGATAACACCCGAAGCGGTGGCCCCTACAACGCAAGAGGAAGGGCGCTGTCTCTAAGGTGGATTGATGGTGTGGGAGTGAAGTCATGGGTAACCGG
+
./0''($18)'())12312:3-73.:/-+../91%(,(**-1837976550))%&%)&/2()&(&+)+(,5)$'*(-4674(0)6)&)%$'(()*+*1253)%')'')'(&')34-(32430&0--55/016146335/4.+16,+5+*1)(00)(')+())(1+,-7&,(&%*')*/1)('&*-*)(,',)+/'%)(,,1*-2.:-8,1(&''&,*4-*,,.)-+.&-11'109212/24(*3()2541,/5.*.*'*''')).,,%&')'*3.00.2)'')*,-:858//.%)%&&(($')%*.-333(*)()')*0,/*.,+%*%**-3//-33,,121(*+*-12/2-.0,,.++.,*+/.70((2(++(*,,566.-1:691-3))+#&&)-,,-,.*,%/'%$+-)+,12/&2*&(+.74-,+20+-087<,-431((-0-+-+-./(('%$'$)'*-00))'&)&()/-&.*+,%&%'(%*''%$)&)*+1,*')&((%&''(+,.467)((&$&$&&'1/&-'-*4.22:7*57:9<<53*01)+*1'035+43-(,(++-0/+*+*'*+,..1.(-*+..',&*)-'+(*&++&&)*-3*$'%()'((&#+)((**+)0*)'*&66*/,-,-'&',+/9.-+**-7661..))+./0.1.-%/,++.(.&$++%()'/////15718/276834356/+)*02+8,,'+,82,/00-)+)&'(%+'(.($'%$%(+*&&%%&,*.43//(%()&+6784521.,)+)*')(.--&*&&$'%'&,*%&&..+1+'('*('-3408644(%)'$&#&&%+%-,+'+--/425-'()&+00'%(((&(()-,,+/.8//./0%($'%'())))+&&).).5,.&()*&))03,/--'&((%&(&1895/:,-7796)3696.8-6/./*0220'2/+,.1.'0,+.&)&&/'(3,'&(-//%&%**+,201,,*''.+*(()(-*/42-+++()2,*(&)'&)1+/46,5++,+,')%()%$'%,*+*&.),)*).-.-021)*-((/5135.1.*'))*)*%'(1(((,).,.-(&'-((''(0-2*/,./)+./001)2(*&20()*,-0*.0)++)))0:78/.
@59cf8277-9aa7-4c8e-a86d-04b2eeb5c231 ch=106 read=200193 start_time=2019-12-13T17:38:47Z barcode=BC01 runid=2c9cf7bc05858273f10e7d7ec552fc0bd742dc3e
CTCCTGGGGAGGCAGCAGTGAGAATATTACACAATGGGCGCAAGCCTGATGCAGCCATGCCGCGATATGAAAGAGCCTTCGGGTTGTAAAGTACTTTCAGCGGGGAGGAAGGGAGTAAAGTTAACTGCTTGCTCATTGACGTTACTGCAAACACCAAACTGCTCCGTTGCCAGCAGCCGCGGTAATACGGAGGTGCAAGCGTTAATCGGAATTACTGGGCGTAAAGCGCGCAGGCGGTTTGTTAAGTCAGATGTGAAATCCCGGGCTCAACCTGGGAACTGCATCTGATACTGGCAAGCTTGAGTCTCGTAGAGGGGTAAATTCCAGGTGTAGCGGTGAAATGCGTAGAGATCTGGAGGAATACCGGTGGCGAAGGCGGCCTGGACAGCTGACGCTCAGGTGCGGCGTGAGGCAAACAGGATTAGATACCTGGTAGTCCACGCCGTAAACGATGTCGACGGAGGTTGTGCCCTTGAGGCGTGGCTTCGAGCTAACGCGTTAGTCAATGCACCTGGGAGTACGGCCGCAAGGTTAAACTCAAATGAATTGACGGGGGCCCGCACAAGCGGTGGAGCATGTGGTTTAATTCGATGCAGCGCGAAGAACCTTACCTGGTCTTGACATCCACGGAAGTTTAGAGATGATGTGCCTTCGGGAACACCGTAGGACAGGTGCTGCATGGCTGTCAGCTCGTGTTGTGAAATGTTGGTTAAGTCCCGCAACGAGCGCAACCCTTATCCTTTGTTGCCAGCGGTCCGGCCGGGAATCAAAGGGGAGCTGCCGGTGATAAACTGGAGGAAGGTGGGGATGACGTCAAGTCATCATGGCCCTTACGACCAGAACTGCCACGATGCTACAATGGCGCATACAAGAAGCGACCTCGCGAGCAAGCGGACCTCGCAAAGTGCGTCGTAGTCAGTTGGGTCTGCAACTCGACTCCATGTGAAGTCGGAATCGCTGGTAATCGTGGATCAGAATGCCACGGTGATACGTTCGGAGCCTTGTACACCGCCCGTCACACCGGGGTGGGTTGCAAAAAAATTGAGTAACAACCTTCGGGAGGGCGCTTACCACTTTGTGATTCATGACTGGGGTGAAGTCGTAACAAGGTAACCGGAG
+
-/**$(,9+'..*'''(*,&)(,2/.2/)(%'(-.,(-,).-708<9778822%407669952-')(++..'%&-153:.+%*):)*16,*--,/8;+)++.-.+),.1++)&%&),6/+0-1'&%%%10/078.30//9.9,+*$%))')$%()(*%)'#%'-71/**5:'2//+915/6--05/*1*,+/3),-10-+(,,..29173+2+*+39400,+++.(*'*(4*/44.7555*1.6.378722320(-2)*.)*.2//1:686747;29131100187334336.3--5-.-0-'()*345701(425,/1'5*7-/.263/-)221:.+(,+'(565,,,+,8869-,4,1857;:5;4330-,1*1--048()5/*$%%%&'++004/2:97)*(()73*,,),6&5-1-(/.--07648+-/22283+(*'*6389:55///./84,4,.*.(4:46297)+**,,-3998;1010))%+./1+*'(/,)&&#$''$'&,50580(&(*00844/8993:44696*22021/+*(+,3351/20**3-+-,1.3.1/6-30+../3%+)51<:669<21/0'10(.,0-,3+,-1*)&'./***1//602---2-.//0(,(+-)&'((*2-,'),)17277-;:392)-/-.*+,(,+/6257+**)*,110292%&&+.,*)--+0038.-,,7)*),-*-,30)(..-0-*/.77441/'(2+/4/(1*(/85685(6),,;+3010'3()%(+.9,.,.&$&+,-28+6/-,-/61334.,0(*+*&.'+/1/435431113*.5898892363&%&%&()5640%%*+$(%(&))++443.4.-800.1&&'.0.(,*(-095667..*(%&')*.1866720%&090+/8<8:801,+-*'-//&,&*)'+,'$)*0('%0,*)(%''+('(*&-)'(.))&$$(,4.1189:434,,-73135-..7-*/-1568.2')&*-,/,)*)+)--,2/**0002&)&%())*/655811./340.','''*++%.16556960:-)./,00.20-2933265,--31:0&((),6684-.,1-,,0+,+864401133551)*%
@e7e464a9-421c-4e28-85a7-3171f35def61 ch=393 read=62342 start_time=2019-12-13T17:38:47Z barcode=BC01 runid=2c9cf7bc05858273f10e7d7ec552fc0bd742dc3e
TCATTGCTTCGTTCAGTTACGTGTGCTGGTGCTGAAGAAGTTGTCGGTGTCTTTGTGTTAGCCTGTACTGTCATCTATCTTTAGGATTTGCCTTGGTACGACTTCACCCCAGTCATGAATCCTTAGAAATTGGTAAGCGCCCTCCCAGTTAAACTGCTCGCTTCTTTGTACTCATTGGTGTGACGGGCGGGTGTGTACAGGGCCGAGAGACGTATTCACCCGTGGCATTCTGATCCACGATTACTAGCGTTCGACTTCATGGAGTCCAGGTGCAGACCTCAATCGGACTACGGCCTTTATGAGGTCCGCTTGCTCTCATGAGTCGCTTCTCTTTGCTTATGCGCCATTGCCAGCGTGTAGCCCTGGTCGTAAGGGCCATGATGATGACGTCATCCCACCTTCCTCCAGTTTATCACTGGCAGTCTCCCCAGTTCCAGCCGGACCGCTGGCAGCAAAGGATAAGGGTTGCGCTCGTTGGGACTTAACCGACATTTCTGGCTTACGGAAGCTGACGGCAATACATGCAGCACCTGTCTCACGGTTCCCGAGGCTGCGTTCTCATCTCTGGCTTCCGTGGATGTCAAGACCAGGTATGATTCTTCGCGTTGCATCAGATTCGACCATGCTCACCGGCGGCGGGCCCCGTCATTTGAGTTTTAACCTTGCGGCCGTACTCCCAGGCGGTCGATAGCAGCGTTAGCTCCGGAGCCACGCCTCCAGGCACAGCCTCAAGTCGACGCGTCGTTTGCGGCGTGGATACCAGGGTATCTAATCCTGTTTGCTCCCCATTTTCAGACGTCAGTCTTCGTCAGGGGGCCGCCTTCATGCCAGTATTCTCCAGATCTCTGCGCATTTCCGCTACCTGATTCTACCCCCTCTGCGAGACTCAAGCTTGCCAGTATCAGATGCAGTTCCCAGGTTAGGCCGAAGTTTCACATCTGGCTTAACCGACCATGCGTGCGCTTTACGCCCAGTAATTCCGTTAACGCCGCCCTCCGTATTACCGCGGCTGGCACCGGAGTTATTGGTGCTTCTTCTGCGGGTAACGTCCCGGTGAGCAAAATTAATAACTGCTCCTTCCTCCCCGCTGAAGTACTTTTAACCCGAGGCCTTCTTCATGCACGCAGCATGTGGCTGCGTAGGCTTGCGCCCATTGTCGCAATATTCCTGCTGCCTCCCGTAGG
+
$$#)'&+233..880/:.*,,.&0(),9;56786'.'))(0...6(2125-53.+200/,#(&%$##$%&*.*-01/1.*1+'**'*1/)(&&&&'/(+.,//1-+-/5-'12958828+/'%&'&.+(+.$-.*&'**./.,/-)%&&)14%)(%&'(,)')#$$#$&$&'*%(-/..013583:9857-*)*')()*(**+*&%'')+1050/701.7-,.21/,10,'()44623314812411/.-7,.(*-1+%)))()+2*&.*.*.().6,-./804(2+-(&&'&/*)03(&%&+1,-*''(%#$))--),)(')-,-+/'.,3:-+)/)**-/35:536**&%%(&*%%%',40*-576+1-)/7959,++&)(%((./7:9:0;4+*324:97-0+,/199,-.544/&$&(-/&**&$&+,/3,()/3.55;;5962610'205)618840+3-2--00023+,'),:35686779588,68+(&%&('&$'++*+*,0036/-0(*$#&),%'&-/)04335536064;79770*(')&&()&-..1269511.,()*/.8+,8;:9746'()+-9-1,*'%%%//-,,,)-23:00026%'%-%&&142,''(+,*//)''%()(.+154,+44&19:.1*6;9,0//,*-*+',+4(,///-.*))5+5:22..(-%)$(**0+(+0-5)'(&%)+%&*16-1%''&%%()'/-03)1+12+&*(()+111:+((*,*//343326629853435328453--01+%%(4/0%"$$$%$&)*0.1445576:5021%-994+31-31.1/**'.*(+,,1:730-++-/.2442423.4:),'&()&+*(0),7-*&.4770*+*$+($1.278/(&&()',3',.-.011342.()+/3:**1151'.0-(%')')24*%'(*611'))(1+-*++)*%%$)*+02.)*())0,0.,%)+,379)/*..2,*''%%*,1-/6(6*+5,31*+))(')'&$+'*)%'/,&)%&).,.00-.//+,//2.,.78208(&)+-..44/2(%+''$)))(-&)+794:2/.,+1,*02,.)'))'.0-)-/-5*'%'%&(-3259601'+$(&'$)()0)((+'''%$'$)*(*.),,-46+,1&(%#&*1----/)''+.-.4,2,'(*),*
@a35ed760-2f2a-498e-8a24-00fc872aefb6 ch=59 read=180884 start_time=2019-12-13T17:38:56Z barcode=BC01 runid=2c9cf7bc05858273f10e7d7ec552fc0bd742dc3e
CTCCTACGGGGGGAGGCAGCAGTGGGGAATATTGCACAATGGGAAACCCTGATGCAGCAACGCCGCGTGAGTGATGAAGGTTTCGGATCGTAAAGCTCTGTCTTTGGGGAAGATAATGACGGTACGCAAGGGAGGAAGCCACGGCTTCTTCGTGCCAGCAGCCGCGGTAATACGTAGGTGGCAGGCGTTATCAGTTTACTGGGCATGCCGCAAGGGGCGTAGGCGGATGATTAAGTGGGATGTGAAATACCCGGGCTCAACTTGGGTGCTGCATTTAAACTGGTTATCTAGGTGCAGGAGAGGAGGAGGTGGAATTCCCTAGTGTAGCGAGGAGGTGAAATGCGTAGAATTAGGAAGAACACCAGTGGCAGAAGGCGACTCTCTGGACTGTAACTGACGCTGAGGCTCAGCGTGGGGAGCAAACAGGATTAGATACCCTGGTAGTCCACGCCGTAAACGTGGAGAATGCCACACTAGGTGTGGGGTTTCAACACCTCCGTGCCGCCGCTAACTCATTAAGTATTCCGCCTGGAGTACAGTCGCAGATTAAACTCAAAAGGAATTGACGGGGACCCGCACAAGTAGCGGGACATGTGGTTTTAATTCGAAGCAACGCGAAGAACCTTACCTACATGACATCCCTTGCATTACTCTTAATCGAGGGGAAATCCTCGGGGACAAGGTGATTGCATGGTTGTCGTCATCGTGTCGTGAGGATGTTGGGTTAAGAAGTCCCGCAGAGCGCAACCCTTGTCGTTAGTTACTACCATTAAGTTGAGGACTCTAGCGAGACTGCCTGGGTTAACCAGGAGGAAGGTGGGATGACGTCAAATCATCATGTATACGACCAGGGCTACACGTGCTACAATGGCGCATACAAGAGAAGCTGACCTCGCGAGAGCAAGCGGACCTCATAAAGTGCGTCATGGTCAGTTGGAGTCTGCAACTCGACTCCATGAAGTCGGAATCGCTAGTAATCGTGGATCAGAATGCCACGGTGAATACGTTCAGGCCTTGTACACACCGCCCGTCACACCATGGGGTGGGTTGCAAAAGAAGTAGAGTAGCTTAACGCTTCGATTTACCACTTTGTGATTTATGACTGGGGGGTGAAGTCGTAACAAGGTAACCGGAAGATAGAGCGACAGGCAAGTAGGTTAACACAGGGCACGGCGGCGACAGCCGTACCTGTCCTGGCTCTCCCCGAAGATTTCGCTCTGAGATAGTAACAGGCTCGCGACCTTCGGGATAAACTTCCCATGCTCCGCTACGGAGTCTATCGCTACGACCATTGACGAAACTCAAAAGA
+
-./2/1249;53,)0/+).-.27097*,../6000,1/840.&*+)'/0+.49787175--+1/1303/-,+*),-/2,03;10-8078426;7/22,1,1+2:;,48,-0.1001/.+3075.-%-'()3+)-2*3,-723/6**/*,3002788342-1120-/+)+()$,()+0900:6))5666;535$%)2*)227-'$&('*&$&()'2.+..4866877573)7*6*354897862/190-,28+.46663.''$$(,*/)*,-,()1).23.//:0:12370+((*-66,**(-,&**(+**-+-,*./9+*'(*+**,,-(..(-+*&',,(,09;3.)),0)3617/.95579689895)()''*.16.----12:620$-%&((+,3555651634,+)*,28782)+/0;+90.3*//-+0167;.-/4532+12(*/3:8::;50,(+/-++.+&('$)*+0,/0.026;:6-:/013212734+%.*-856:1/-0,)%(',2260878;83+//+-($%'./'333.4//,8*153,/20<2)&,',003++(-37.05.,+020''((--,3(**+212405;<*796:2-0+(**0----,(*+/*+,+,/,'&&))+,4522:/,2*+*/0,*++-2,,+,+).-(%)*,(-1),,,44+-...*'(%&'(+3208-7,..-.,*,.00/01140-,,-860:.8-0,.(&)+*-/8,'(%$(*,*6-228-1//0876:6213..,27:42612+5***4.75543&)++,251/+1/,1:847465;481/1--2*0-'+0/24565387:0//9:9+0+)'()++-/4-3752/-.'(,,,,-+*23359/,,,.1432()&)*')%&)25454..,,-(..,()-865667((*2/.18:::9.7-3/4&+)-0*(**//23072322-323*(-244003-7/512/10*&+$$(*788:7652$%&+./--.06../3.11/055&+.2-20./12,,+.511;71164323:695.)$'(405:16886)(,-***)''(('()/242'(+)&($#$&'03)1192/16.94.*))+,+2231-'))/.-1755443.3-5-357717-+-/04*(,-,/0,+//1,),,)2+7.-+))*'*)-,*-)&%&(-2/.%0+',',(&$''%&'$%%,)-&(%&)(%$&$$$#$')(*+--+(%%%$%&%$&(**5/(%*,-.)(%&'&'%'+((,)$&#%&-2%(&%'+&%'($&'*1'('%()(**%%%&#($'($$%'%%$#$#
@6306fa5a-5b41-4c7e-8b3d-ca259bb58287 ch=179 read=217363 start_time=2019-12-13T17:39:00Z barcode=BC01 runid=2c9cf7bc05858273f10e7d7ec552fc0bd742dc3e
CAGTTTCCTTGTTACGACTTCCTGCCCCAATCATCAATCCCACCTTAGACAAGCTCCTTCGGTTAGGCCACCGGCTTCGGAGTGTTATCAACTCTCGTGGTGTGACGGGCGGTGTGTACAAGGCCGGGGCATATTCACCGCGACATGCTGATTCGCGATTACTAGCGATTCCAACTTCATGTAGTCGAGTTGCAGACTACAATCCGAACTGAGAATGGTTTATGGGTTTTGCTTCACCTCGCGGCTTCTTCCCTCTGCACCATCATTGTAGCGTGTAGCCCAGGTCATAAGGGCATGATGATTTGTGTCATCCCGCCTTCCTCCAGCTTGTCGCTGGCAGTCTCGCTAGAGTCCCCAACTTAATGATGGTAACTAACGATAAGGGTTGCGCTCGTTTGCGGGACTTAACCCAACATCTCACGGCACGAGGCTGGCGACAACCATGCACCACCTGTATCTCATATGCTTCTCTCCATCTCTGGAGCCTTTATGAGTATCAAGACCTGGTAAGGTTCTTCGCGTTACTTCCAGATTAAACCACATGCTCCACCGCTTGTGCGGGCCCCGTCAATTCCTTTGAGTTTCATTCTTGCGAACGTACTACTCCAGGCAGGTACTTATTGCGTTAACTGCAGCACTGAACTGACATCAACGCCGTGCTCATCGTTTACGGCGTGGACTGCTAGGGTATCTAATCCTATTTGCTCCCCACGCTTTCCGGGACTGAGCGTCGGTTGCAAGGCCAGATCGTCGCCTTCGCCACTGGTGTTCCTCCATATATCTACGCATTTTCACCGCTACACATGGAATTCCACGATCCTCTCCACCACTCTGGCTGCCTGGTTTCTATGAAACGCACTGAAGTTAAGCTTCCGGAGAACTTTCACCACAGACCCTTGCTGCCGCCTGCTCCTCTTACGCCCAATAATTCCGGATAACGCTTGCCACCTACGTATTACCGCGGCTGCTGGCACGTAGTTAGCCGTGGCTTTCTAATAAAGAATACCGTCACTCTACCATTTCCTGCAGCCGCCGTTCTTCCTTTATAACAGAGAGTTTACAATCCGAAAACCTTCTTCCCTTCACGCGGCGTTGCTCGGTCAGGGTTTCCCCATTGCCGAGAATTCCCTACTGCTTGCCTCCCGTAGAG
+
+*,6;*/)(3)-7,,-)3490%%%,250,/16486:916,)(-(-,*+,-/&'*,4223,*,*.*-317+/.2-,37311())*3834300-..,.48263457794;:60(,&*)-25876916((0/6)432:1.1:1455:8:::;;:8;5-+0024111*/132932+1),686698:9790-*51<16222/-*)-.*4*%&6520('*.-26584+..;8.:84+/3;3569/135.5,,+('/+9/-...004:759(*60-,-/(++(''+,-'(0--..6,/56-3/..//1;91,((+/3.682+399;74/10)&%$#$&&&(*('&),33673262&&))-1.(-,)++./0//425239667:874-7/,110:676844-34()(//7.-0,.'1-',),-+,(,+34'1.1'%,)3*.,,*)*.269370/.1416:55666521)/+.,++416755321333477+''''(*'&''(*)+(&'*(+/1-)+,2.33;649956468(3675%)$+033;305,,-.+/017/17&(2+-/67)6.253++-4696:-)/52..06;86/09.9.--''520840/-*,2,*.65)((-+./3-110/809.3.04+***)0145*).*+7433*((%'%((%&&(),-/1:4'*&-,-67:663&452-+(***+*/,0-1/%33''**/855+++*37,0(099784.*,*,11'7460+.*)..1--6795:98:9496373*''&(1*.;40./5,/,.165/.21420::91+,2/242614-/)+-&6*86-../9665656)'/1+)),*..56578453-4/*+%'&&'$'$'&'%&((*1<41,/2.7(0*+)('),2..)*++--0108.0,)+,.56379----8:1*5*$),,/+.-,'0+31/425:04,*+/)$'&%,+'').0,8,*322153338827*($**-..7.--6906,1'&'($'*3-31*'((*'05.-,)*.//'5:,5;+-(&$$&%-*(*2+0+#%&*+064.-/*3)(+&&+/5;254;970++795/:6;670::.0;6.1.,/,+,,3+,-..1//08650<-0982//556-,)&(**3*4**)*(')*'%++,04.-28--,
@51b26141-6017-4ffe-9ffc-7cff6e8fccd2 ch=390 read=107267 start_time=2019-12-13T17:38:55Z barcode=BC01 runid=2c9cf7bc05858273f10e7d7ec552fc0bd742dc3e
CCAGTTACCTTGTGACTTCACTGATATTTGGCCCTACATTGGCCGCTGCCTCAGCGCGGTTAGCTCACGGACTTCAGGTATTGCCAGCTCAGCGGGTGCTTGACGGGCGGTGTGTACAAGACCAGGAACGTATTCACCGCAACATTCTGATTCATGATTACCTAGTAACTCCAGCTTCACGTAGCAGGCGGAGTTTCAGCCACCACAATCCAGACTGAGACTAGTTTTAAAGTTTGGCTCCACCTCAGTGTGCATCTCTGTACCAGCCATTTGTAGCACGTGTAGCCTACGCGGGGCATGATGATTGCGACCCCACCTTCCTCCTGAATTAACCCAGGCAGTCTCGCTAAGTCCTCCAGCTTAATGGTAGTAACTAACGACAAGGGGTTGCGCTCGTTGCCAGGACTTAACCCAACATCTCACGACACAGGCTGGCCCGACAACCCTTGCACCACCTGTCACCTTGTCTGAGAGAATTTCCTCGATTAAAAGGTAATGCAAGGGATGTCAAGTGTAGAGTAAGGTTCTTCGCGTTGCTTCAGATTAAACCACATGCTCCACTTCTTGTACGGGTCCCAAATCAATTCCTTTGAGTTTTAATCTTGACCATGCTCCCCAGGCCGGAATCACTTAACGTTAGCGGCAGCGAGTGTTAGAGCCCCCCCACCTAGTATTCATCGTTTACGGCGTGGACTGCAGGGTATCTAATCGCATTTGCTCCCCGCAGCACCGAGCCTCAGCGTCAGTTACAGTCAGAGAGTCGCCTTCGCCGCAGGTGTTAACCTAAATCTCTGCATTTCACCGCTACACTGATTCCACTCCACTCCTCCTGCACTCTAGATAGCCAGTTTGGAATGCAGCACCCAGGATTCAGGCCAGGTCATTTCACATCCTTAATCATCCGCCTACATCCCTTTACGCGGTAAATCCGGATGGCAACGCTCGCCGCCTACGTAGCCGCGGCTGCTGGCGTAGTTAGCCGTGGCTTCCATCATAGGTACCGTCATTATCTTCCCCAAGAGACAGGGCTTTGCGATCCGAGCCTTCATCACTCCGCGGCGTTGCGCATCCAGAGTTCCCCATTTATTGCAATATTCCCCTGCCGCCTCCATGCAGGAG
+
'*'-*:,.0'(&&'*+177--()%(#,0--2.4(&%'$(%*(14-4888965$$$%&'.'7)--23-..646862+-41,,0+/.0'))*$&')(&)'**/,/10475+/)+,2.145779::+31/81066/;0012.1//414:03:7700'%.629/0)(&&'''+,0/,..-.,)(&*$'&'143()%(%32***0*%(*+,092--&$)/)(*0311'2/<<3,(*,,6-225669273130)4&,+..-//-+'('*0-.06.9:/-1.%%%),/+)&))7)*-')-)6/10/,..+&3)#%%#'*.*&)*)3/+-261,((.&*$-&'(27;6620(/,.3,1*,0-(*,.%'&&,+.+0,,'**)),//--(04-*)-*-4-)((()446,,%&.714161-/1,.3-,**))+,221+/&'0.'(),)()(04-.4+/-*)),3.46*(,/-/,2,(*+'()'+'*(,203825'*-)*+0)())17,,,02+/3.:4754/$,#$$%$'),/*.293390%&(*5,./3/-,-4-2893:+,,+))*.2(*(+'&-'.)/(-$((,('(+.205263--2.-20889*.4+('((./7*4''''.1,,,++%)((&)%$$$$.()(),43005(%&&%%')..1&)*(-,*,/.'%(/+(*)+2-*%..-48/&)+/.1189764%0,,)&+)-+-01-+$&&(40**,-682$(#(*+.1'(.57.0&&&$)1-331+10221*)*+(*,,087584268/1*2)&$(%&#'&%(1**++,**+%-63-,14()*'(&%$&%&6/*$%%'%#'(0+,15000%///+'*/3/-.5-1-78-1'2.))'$%$.0-+',%.&&&*'/.#)$'&%+4-*))*+8(&&-*,-((*/.23.**(,..),8/&'%'$&&''+)033768)0.+((%)*6378/2:333-($%()'(.-,.34,4'(&()308.+*)'%'&&%'(%$()())*.0/7657855:34478844+(&'()+/(-2.*.6-$&*+-2+()%(+()/,-+'((+'&'',+216/)&'&*2'),$,/-68:1*+5)(-++./03&1'302+**,##&&(19(*'*((+(&
@0a255a42-4c21-4e72-8f17-da752443fcac ch=129 read=123681 start_time=2019-12-13T17:39:12Z barcode=BC01 runid=2c9cf7bc05858273f10e7d7ec552fc0bd742dc3e
CCAGTTACCTTATTTACGACATCTCCTCTATATAAATGCGTAGGAGTTTTAGTTAAATGTCGCTGAAGTATACTTGAGGAGGGTGACGGAGCGTGTCTTACGCGCTGGGGCCCTGTTCAGCTAAGCGCCCTCTCAGTTTGCTAAAATCCACCTTCGACCATAAGTTTCATAAGGGCTATCGTAGTTTTCTGGGGTAGAAAATGTAGCCCATTTCTTGCCACCTCATGGGCTACACCTTGACCTAACGTCTTTGCGTGGGTGCTTGCTTACTTTGTAGCCTTCATCAGGGTTTGCTGAAGATGGCGGTATATAGGCTGAGCAAGAGGTGAGGTGAAAAGGTTGATCGAGGGTTTATCATTACAGAACAAGGCTCTCCTCAGGGGATATGAAGCACCGCCAGGTCCTTTGAGTTTTTAAGCTGTGGCTCGTAGTGTTCTGGCCCGAGCAGTTTGTTGAAGTTATTTGAGGTTTAGGGCTAAGCATAGTGGGGGTATCTAATCCCAGTTTGGGTCTTAGCTATTGTGTGTTCAGATGTATTAAAGCCACTTTCGTAGTCTATTTTGTGTCAGCTGGAGTTTTTTTTTACAACTCAGGTGAGTTTTAACTTTATTGGGGAGGGTGATCTAAAACCTCTTTACGCCGGCTTCCTATTGACTTGGGTTAATCCTCGTGTGACCGCGAAGCTTGGCACGAAATTGACCAACCCTGGGTTAGTATAGCTTAGTTAAACTTTCGTTTTATTGCTAAAGGTTAATCTGCTGCCTCACGTAGGAG
+
53&20:/0556*/9.+-.2323356654557799;70,'*+-0/&)19;/+22;5<91,-.%&*&(+),+/,-,0'&,)'.3*//5/--&*-'&(/+1.+-,3%%,&+01,:.-/8<50*,-.6',%'&))327+-./'%'%.39-02869:6:-)&'%$&'*)*5/.)-,*-0433676//1+2;<.99380,0**/51,-./01191.1:6*3+*32+.1-,,/-66/.--,/-5-+,35-2/.-3+52*)0,6**()('###'./.-./)$&$'*,496782-.0,-70,-,-*-))(%((-20443/,/*$&*+-/6()*2,-.&)*+,()*&(*)5/010*&-.*/7)'&%%((/003341*%+('&,*.0/)'.*1-77*-.,6+,+2:--0*,('(%%'(,+-/664*0(*-.0/-1024277::992.)-)-(&(+,*%,*2;/6.*+((/-'//++)*//;9/4311/01.002+,5/61)&-,.0..7.620.31<91640-//.*.0-:.--68772:)+0-&*(++(1//07524:40/467:89739</+-%/3+(2469++/488;:;81..1.-.2)-',)--654')&'/.+*.2)5:/)06/10012-.884.*++.91),-/5.1++2,'(,0/-+,/2.4'-*/-/3,&*),-*),/614/+,&%%%.*---.-,2-5/0/51629.'(-/311/945041331.41/)*)*69.-:<;-26313--7/,---2+-./,0//22+(&)'.*-&+&
@510a58f4-6870-42da-91f4-e3f2fd99a39f ch=22 read=157460 start_time=2019-12-13T17:39:05Z barcode=BC01 runid=2c9cf7bc05858273f10e7d7ec552fc0bd742dc3e
CTGATACTTCGTTCCAGTTACGTATTGCTGGTGCTGAAGAAGTTGTCGGTGTCTTTGTGTTAACCTGCGCCTGTCATCTATCTTCCGGTTACCTTGTTACGACTTCACTGATCATGAATCCGCAAAGTGGTAAGCTGACGCCATGAGTTAGGCTGCTACGCTTCTTTTGCAACCCACTCCATGGTGTGACGGGCGGTGTGTACAAGGCCAGGAACGTATTCCTGCGTGGCATTCTGATCCACGATTACTAGCGATTCCGACTTCATTGGGTCGAGTTGCAGACTCAATCCGGACTACGGCCTTGCTTTATGAGGTCCGCTTGCTCTCGCGGTGCTTCTCTTTGTAATGCGCCATTGTAGCACGTGTGTAGCCTGGTCGTAAAGGCCGCCAGTAACGACGTCATCCCCTCAAGTTTATCACTGGCAGTCTCCTTTAAGAGTTCCCCGGCCCGGACGCTGGCAACAAAGGATAAGGGTTGCACTTTACGCTCGTTGCAGGACTTAACCCAACATTTCACAACGCAGGCTGACGACAGCCATGCAGCACCTGTCTCACAGTTCCCGGAAGAAAGCACATTCTCTGTAGAAGGAAAACTTCCGTGGATGTCAAGACCAGGTAAGGTTCTTCGCGTTGCATCAGATTAAACCACATGCTCCACCGCTTGTGCGGGCCCCGTCAATTCATTTGAGTTTTAACCTTGCGTATGCGTACTCCCAGACGGTCGACTTAACGCGTTAAGCTCCGGAAGCCACGCCTCAGGGGCACAACCTCCAAGTCGACATCGTTTTACAGCGTGGACTACCAGGGTATCTAATCCTGTTTGCTCCCCACGCTTTCGCACCTGAGCGTCAGTCTTCGTCCGGGGGCCGCCTTCGCCACCGAGTATTCCTCAGATCTCTACACTGTTTCACCGCTACACCTGGAATTCTTCACCTCTTACGAGACTCAAGCTTGCCAGTATCAGATGCAGTTCCCAGGTTGAGCCCGGGGATTTCACATCTGACTTAACAAACCGCCTGCGTGCGCGCCGCCAGTAATTCCGATTAACGCTGCACCCTCGTATTACCGCGGCTGCTGGCGCGGAGTTAGCCAGTGCTTCTTCTGAGGTAGCGTCAATGAGCAAAGGTATTAACTGCTCCTTCCTCCCCGCTGAAGTACTTTTAGCCGAAGGCCTTCTTCGCTACACGCGGCATGGCTGCATCGAACTGCGCCGGTGGCAATATTCCCCCACCTGCTGCCTCCCGTGGG
+
#%&#+)./854759)%,6:3547508.%)&43476,.*&(*()6---)421104:5--*4+3,3:.+,&'%'(+-+1466664416/320+22/1,')&(,*,04/11))*,0*101703-&))*''&**+--))%)&*(-,&''&**-($$&%%'&&)(,00109;/.52+*1+'()07-.67655343%/,)*3/52.''&),/1/3'26062*0)-).&%$&'*/10/39:566.4*)*.,0'#($&++006;3710.+++'-(-0)**%&++6+0)*42241:425/5/65340(,$$$$''+://-)2.,+0-//902231625(+*)+1288065.-1-+,./136-471)**)&)--.0+,-.70+,::94232))'1+%&&%'('''&)**,/56.0/,(.&+,6<//0:542.0,//5512&$%#%'(()3.:61()()(+-4+.**+/7,3-.62'4+//44*-0-7(,&*)+&$')*.0-.235(:91*/**$+*(+*83166++.034(3%'3556354+400363669*77668.*-,-/+.)1594:.**&*%),,&&('(0;32331..&'(((*020*,,.3,.4856654+,+--.+/2125187;99<5-,--+*+**:0-02.2;560-./1.224:57/,-0./115/4,.41'&&((('8,*,4+*&,3:;+48/6.4-0''%%#$$('*,6<0-/55+046451/03-,**'-,-%')/-5./*/*/3*-,/663&-1/)+*+/+2-'*)1')+.252379/89:.**&()'*)8110/18-9630/-/*+++397709,+132990*,+,-25/-212731.15,/15743173350.(6::-05/0+&*(&).-4/,()+,9;-(+6*+,/./1/%.+,))*2*/257338*,*0/65.8-7.-*.)&(**()'$'+,/213)'&&*0,,02((***27456'527860.()-,.,,$(50)*.0,$)&%('('/154404.4-1,1649-1/+-84.,+(($%&$%$')4427;,7013250/()%%(),44.0+.239/34...5132404,+&)(,$'.-)(,)'-7568;118,),$)(*)-0,,/181-,/,.;/.0//.+-('+&)&'''*.,+.20*$%&$)((,)''&&$%&5)&',2.896966:8543(-'*()/23555:6,+++,9*.0-612+0*('+*+,*3/01:1832*#%''-.,./40161-+%.'
@c6b1e828-224f-4148-878d-7f5efa9935e3 ch=239 read=169916 start_time=2019-12-13T17:39:07Z barcode=BC01 runid=2c9cf7bc05858273f10e7d7ec552fc0bd742dc3e
CCGGTTACCTTGTTGACTTCACCCCAGTCATGGATCACAAAGTGGTAGCGCCCTCCCGAAGGTTAAGCTACCTGCGCCCTGCTTTTTTTGCAGCCCACTCCCATGGTGTGAGCCCGGACGGTGTGTACAAGACCCGGGAACGTAGTCACCGTGGCATTCTGATCCACGATTATAGCGATTCCGACTTCAGCGGAGTCAGGTTTTGGAGCTCAAATCCGGACTACGGCCGCACTTTATGAGGTCCGCTTGCTCTCGCGAGATGCTTCTCTTTGTATGCGCCATTGTGGCACGTGTATTGTAGCCCTGGTCATGGGGCCATGATGACTTGACGTCATCCCCACCTTCCTCCAGTTTATCACTTAGCGGTCTCCTTTGAGTTCCCGGCCGGACCGCTGGCAGCAAGGATAAGGGTTGCGCTCGTTGCGGGACTTAACCCAACATTTCACAAGCACGAGCTGACGGCAATACGTACAGCACCTGTCTCCGCGGTTCCGAAGGCGCATTCTCATCTCTGAAAACTTCGTGGATGTAGAGACCAGGTAAAGGTTCTTCGCGTTGCATCGAATTAAACCATGCTCCACCCGCTTGCGACCCCGTCAGATTCATTTTGAGTTTAACCTTGCGGCCGTACTCTGAGCCAGTCACGACTTAACGCGTTAAGCTCGGAAGCCACGCCTCAAGGGCACAACCTCAAGTCGACATCGTTTACGGCGTGGACTGCTGGGAGTATCTAATCCTGTTTATCACGCTTTCGCACCTGAGCGTCAGTCTTCGTCCAGGGCCGCCTTCGCCACCGGGTATTCCTCCCAGATCTCTGCGCATTTCACCGCTACCGTTACCCCTCTTCCACGAGACTCAAACTTGCCAGTATCAGATGCAGTTCCAGGTTGAGCCCGGGGATTTCACATCTGAAGCAACAAATTATACCGTGCGCTTTACGTGAATTTCGATTAACGCTTGCACCCTCCGTATTACCGCGGCTGCTGGCACGGGTTAGCCGGTGCTTCTTCTTCTGCAGGTAACGTCAATGAGCAAAGGGTATTAGCTTTACCCTTCCTCCCCGCTGAAATTGCTTTACAACCCGAAGGCCTTCTTCGCTACGCGGCGCTTGGCTGCATCAGGCTTGCGCCCGGTATTACCCAATATTCCCCTGCTTGCCTCCCGTAGGG
+
.+(*4*&,)+'&'&'*,073)2*)&)(77-2.5/2-,/-00%1&&&(&&/053./--)&'+(6*3)(*)()+)(*%'(*'')./0333-+,/0.9+'(,21+$*(0,+$%$*+)(*/'++2.11),%')&+%*(%*1*4..55%*0-*,3(+,:2/39,-6754-(((+/--(*+.4425+.+/3674$$$()&)*-,02,/+(',+%-534:,*3(0,96,+*+&'#$$#'/20',,*,**1,('0('')*/0-2,))(*&)+8.5,78+*./**+4;;358.,',+%&)-+-)--%%(+-82+,;94-4136554())*--+*+---56540.502,)-/.2/2+,1*.+95./1.%'')+&&'&'77,0250138;//')(/*41084-.,,+))$)+(,,22/,-1-+015./3213532+971)((1*-54,-,)/7--/+0,%'+6*&125544632*3(%)$,&1/-/(+-+),0+2(%(168-5*&'&'''%&)/31+-/33.-*&'.1,,/)%('+032/+.$&%)**.15108*//9:717556061..110)*,2.3:9-2,(&**1''6))&$##$%'#.30'&)+(&,0802/9:<22/7<:,8-+-,(+'*-++.-/0/()$*/('(-,')+-03425/,,+-,3(&')*''''$(+)-04:77,,,5..%1254:57/1.232101341382..,7000697552*0.5+&'(+-5,5+,599826/&('&**+14.-,.+47442664563133578508(&79626++))($$.+247(()((+5)---41.-040..*,113/4;20(.1-0--1,)+1%'-,-(++0+))**%0236:*2**/*)0**')+22-00/.2.152,),*-,-&%)+'(*,+)%-1.,()*/00.,.*,,*(''&##$$$%''&&'%%&)'&'''%2'70*+21-:-9./-.-*,,/85356-,*-7/392*3))(6+.04/.0*.*,.-&)(,-+*)(&*/0/.80.-0*-/016402114//-4616+)-&((()(%(*.)$'-0,4.(+,53+,772.++)+$&&&%'(,(7+&'&'+'++.,4484.--$(%'%&&'%%$&'')*/034+5532:12,/,')'+*-0&.(')+.*.2+0-(%$&&%&()(,4),7.2+(
@467a117f-2be0-4ae5-a899-d7d8d2787706 ch=22 read=157470 start_time=2019-12-13T17:39:12Z barcode=BC01 runid=2c9cf7bc05858273f10e7d7ec552fc0bd742dc3e
CTCCTACAGGAGGCCAGCAGTAGAATTTTTTTCGGCAATGGGGAAACCCTGACCGAGCAGCGCCGCGTGAGGAAGAGTTTTCGGATTGTAAACTTCTGTTGCATAAAGGAAGAACAGCGGCTACAGGAAATGGTATGCCGGTGACGGTACTTTATTAAGCCACGGCCTAACTACGTGCCAGCAGCGCATTAATACGTAGAGTGGCAAAGCGTTATCCGGAATTATTGGGCGTAAAGAGGAGCGGAGGCGGCAGCAAAGGGTCTGTGGTGAAAGCCTGGAAACCTTGCTATTAAGCCATAGGAAACCAGGCAGCTAGAGTGCAGGAGAGGATCGTGGAATTCCATGTGTAGCGGTGAAATGCGTAGATATATGGAACACCAGTGGCGAAGACGGCGATCTGGCTGCAACTGACGCTCAGTCCAGCATTATGGGAACAAATGGGATTAGATACCTAAAAAGAAATTAGTCCACGCAATAAAGCGATAATTAAGTGTTGGATGTCAAAGTTCAGTGCTGCAGTTAACGCAATAGAGGTACTCCGCCTGAGTGAATACGTTCGCAAGAATGAAACTCAAAGGAATTGACGGGGGCCCGCACAAGAGCGGTGGAGCGTAATGGTTTTAATTCAGGGAAACAACGCGAAGAACACAGATGTGACATACTCATAAAGGCTCCAGAGATGGAGAGATGGCTATATGAGGATACAGGCGCATGGTTGTCGTCAGCTCGTGTCGTGAGATGTTAGGTTAAAGTCCCGCAACCGAGGCGCAACCCATATCGTTAGTTACCATCATTAAGTTGGGGACTCTGGCAGAGACTGCCAGTGACAAAGCTGGAAGGCAGGGGATGACGTCAATCATCATGCCTTATGACCTGGAGCTACGCACGTGCTGCAATGGATGGGTGCAGAGGAAGCGAGAGCCGCGAGGTGAAAACAAAACCCATAAAACCATTCTCAGTTCGGATTGTAGTCTGCAACTCGACTACATGAAGTTGGAATCGCTGGTAATCGCGAATCCAGCGTATCGCAGTGGAATACGTTCTCGGGCCTTGCACCGCCCGTCACACCACGGGAAGTTGATAACGCGAAGCCGGTGGCTAACCGCAAGGAAGGGCTGTCTAAGGTGGGATTGATGGTTGGGGTGAAGTCGTAACAAGGTAACCGG
+
-.0--(/).0)*+)'')1+-)(('(*1256/+3282642101*)02.5,,,555.+/1,%-*+01104,,(++.'%&(1-23-/)5*((*+(()0.-+**$&&(-;*/+*.+*0+$/*(,,-//)1-+2223641.('#(%*+55,0+)+.65/032.+/-,-1..%&*..026375/5...-**(&$)),..13)0'(%''173/0('&,,5.12(&,'%+)%*(,142-.45+)',)(+.*1'(.-./'$'%&,*+1/..0.,+,*))''%,.)+(,(%&&%&&&/'+-6*(1+-,%(%),.,2.68.*,--)+*++53/00)*%)1-/2*01-2,8-38(.())'&*+062*)*&(-/0/-./101-130/,/*1+%),3-+(++*$**-112-+&'&(()+,+&$($'(**-26.9(((-&+)((').&'+-683&75.6-/(//*2+%*87/+%*)%+&%)031(+'''*%()+%,,230(/'+)153/6/903'))17425;0'()-*&(*'005323565:5/)+&%('++/2,..*+**+&'&$#&(/<73//((*64/&,((-.+3+)+(,66534-.58/,6/+,-//.&&(*.4249035.3**,/-6;;,,3,1-%()&,**+&%,**'(+&('(%')*+7&-$%%)*)+++**.5-114/9,(,%*)120**(&-2-78677372*/++2221362*+)*+0.7,/332-()*,9+++**++))+23133'.4373;22-93+'.*)-&($**)%&($*)+$&'),,221)*701:788-6-/%+*1179..0643/0.*)(*)42-.+(++,/./3)'+,/00,/61(*235.557973.+4,/07712(2/'+23,,/9/81'()-*,%)'*))+-*%-*4-.7:327-+.1-/'-+)++-''&%)2445.(+-%$*1.5,,/1,1:7/039;81:316:9814675)3%.&&',-260/+-&,,0))&(++-0+.+*+916.213371/,,*,-.&))+522*)'+'.)0548+572,/,,2223;847./-.,,%#%$(5'01($+*,,*--()))*&'(+*('),))&($&()3*1++%-)+)+*726/./4/,,,-,+-24447.625;218,,--7948.-2-,.00,,-,+26004*0.0,32+4
@0d635db2-c7c4-4828-bf47-e66a14710948 ch=480 read=121639 start_time=2019-12-13T17:39:34Z barcode=BC01 runid=2c9cf7bc05858273f10e7d7ec552fc0bd742dc3e
CAGTTACCTTATTGCACTTCACCCCAATCATCAATCCCACCTTAGACAGCTCCTTCCTTGCGGTTAGGCCACCGGCTGGGTGTTATCAACTCTCGTGGGTGTGACGGGCGGTGTGTACAAGGCCGAGAACGTATTCACCGCGACATGCTGATTCGCGATTGCTAGCGATTCCCAGCTTCATGTAGTCGAGTTGCAATACAATCCCGAGACTGAGAATGGTTTTATGGGTTTTTTGCTTCACCTCACGCGGCCAGCACCCTCCTGCACCATCCATTTGTAGCGCGTGTAGCCCAGGTCATAAGGGCATGATGATTTGACGTCATCCCCGCCTTCCTCAACTTGTCACTGCTTGATCTCGCTAAGTCCCCAACTTAATGATGATGGTAACTAACGATAAGGAGGTTGCGCTCGTTGCGGGACTTAACCCAACATCTCACGACACGAGCTGACGACAACCATGCACCACCTGTATCTCGCCTGCTATCTCTCCATCTCTGGGCCTTTGCCAGATATGCATCAGATATGGTAAGGTTCTTCGCGTGCTTCAGATTAAACCATGCTCCACCGCTTGTGCAGGCCCCGTCAATTCAGCACAGGTTTCATTTCTTGCGAACGTACTACTCAGGTGAATTACTTATTGCGTGCTGCAGCACTGAACTTTGACATCCAGCGCCAGGTATCGTTTACGGCGTGGACTACTGAAGATTATCTAATCCTATTGCTCCCCACGCTTTCCAGGACTGAAGCGTCAGTTGCAGGCTGAATCGTCGCCTTCGCCACTGGTGTTCCTCCATATATCTACGCATTTCACCGCTACACGCCGGGATTCCACGATCCTCTCTCCTGCACTCTGGCTGCCTGAAAGTTTCTATGAAACTGCTGGAAGTTAAGCTTCAGGCTTTCACCACAGACCCTTGCGCCGCCTGCTCCTCTTTACGCCCAATAATTCCGGATAACGCTTGCCACCTACGTATTACCGCGGCTGCTGTACGTAGTTAGCCGTGGCTTTCTAATAAAATTACCGTCACTCGGCTACGGTACAGCCGCCGTTCTTCCTTTATAACGAGGCCCTGATCGAAAACCTTCTTCCTTCGCATAGCGTTGCTTTCGGTCAGAGGTTCCCCGTTGCCATTCCTACTGCTGCCTCCCGTGAG
+
0(**/(-,--%1)'+-.17-+)//+.8/5/01.+,,*(%2/2722/,)$''//).'(.++,).,/+/78:007,5.++70)+,122;-3+)*(+1449))+21296:96066775338:92,7+&%&(+,1977<611,++,02+231722393.21+3)%(()/01+4,1*'&('((((/*1013812-6,)*('(&''&..-')&%+1--*(-+,452;<5154;13/674*'(**+$()+*(+)'(()'%%&#+/-*-,++*(,3/784+/0**/,+*)()0-/,,*)(%*+,066-'157,5610.,-245101/4554;.2-,/69;770.(*(-,+-9143,#%$'%221514584.21790*.''(/-)(())222636864461/.0/**(&++,3+--/21,26,-172.()'/()%%,-,.12-.'*+,-(*(',)%&$$'00567;7://./1+-/++()*-)-%(*+'')(+-*()+4422-(((+),,,2,%'&((&($'$%$&#%').,.+550.'.1:771-%$&'&&(,2)(*/(297.70+&0059/04,)*'&').'1.163+--/,+051)*(&''/03;3/38:)+/4//(%%'$-&')$)+-&-'%&&$)%$&-)(4,--,*&$&$'$()'0+-/53.2.++3844&(',((*'('(%&''*.9./+00064642,$'%&*((*3137522:2.+*%0/.//601+'+)*/9,/('3856632'()534.218/.+*-),**//.08977243218;88742+&5988107-,.555//.-+.(*/).%(*&'*%('+(1*'+&(-,2..00353610.0-0411-$%'++)556460**(&$(,19--+0)()%%*)*.0*--*.-4+(*(/&$6--2:7/.02,.02528-1-))%''%&%)'(+-12+67,+50.)+-1.*4/93/22/.-*/*).+)45032+%/*+*++)-1+8/9.../.,&$)*0/14,+*8-8:662160*'+*+494.34.3936/,-++---+)+*%$#$#%&1/6;48;8631)'+/,+-)+%%%%&&'$$&)*&+141/55867:93273'.$$&*-4/3*')+.+'3336+)*,-7)39*(+1--*%&(),&%0*(+,,285090.0++/
@914fffe8-92b4-4a65-8d5e-1aba54cae935 ch=38 read=169677 start_time=2019-12-13T17:39:40Z barcode=BC01 runid=2c9cf7bc05858273f10e7d7ec552fc0bd742dc3e
TTGTTGTGCGCTTCCGTTTCAGGTTGTATTGCTGAGAATTGCTGAAGTTGTCAGTTAATCTTTGTGTAGCCTGCTGCCTGTCGCTCTATCTTCCGGTACCTTGGCTTACCCCAGTCACTTGAATCCTGAAATTAGTGGCGCCCTCCCGAAGTTGGCTACCTACTTCTTTTGCAGCCACTCCCCATGGTGTGACGGGCGGTGTGTACAGGGCCGGAGCAATATTCACCGTGGCATTCAGTCCACGATTACTACTTGATTCGCTGACTTCACGGAGTCGAGTTGCGAACTCCAATCCGGACTGCGACGCGCTTTGCGCAGGGAGTCCGCTTGCTCTCGCGGGTCAGCCCTCTTTGCTTATGCGCCATTTGTAGCGCGTGTAGCCCTGGTCGTAAAGGGCCATGATGACTTGACGTCATCCTACGCACCTCCAGTTTATCAGTCTCAGCACAGGTTCAGCCGGACCGCTGGCAGCAAAGGATTAAGGGTTGCGCGCTCGTTGCGGGACAGCAACATTTCTGGCACGGGCTGACGGCAGCCATGCAGCACCTGTCTCACGGCTGAAGCGCATTCTCATCTCTGAAAACTTCCGTGGATGTCAAGAGACCAGGTAAGGTTCTTCGCGTTGCATCGGAATTAAAACCACATGCTCCACCGCTTGTGCGGCCCCGTCAATTGTTTGAGTTTTAACTTAGCGGCCGTACTCGGGCGGTCGACTTAACGTTATGGAAGCCACGCCTCAAGGCACAACCTCCAAGTCGACATCGTTTGCAGCGGACTACCAGGATATCTAATCCTGTTTGCCCGCTTTGCTGGGCGTCAGTCGTCCAGGGCCGCCCAGCCATACGTGTTCCTCAGATCTCTACGCATTTCACTTCACACCTGATTCGCCCCCCCTCTACGGGACTCAAACGCCAGTATCAGATGGTTCCAGGTTGGGCCAGGGGATTTCACATCTGACAACAAACCGCCTGCGTGCGCTTGCGAAGTAATTCCGATTAACGCTTGCACCCTCCGTATTACCGCGGCTGCTGGCACGGGTTCGCCAGTGCTTCTTCTGCGGGTAACGATCAATGAGCAAAGGTATTAACTTCTCCCTTCCTCCCCGCTGAAGTGCTTTGGCGAAGGCCTTCTTCATGCAGCATGGCTGCATCGGGCTTGCGCCATTGTGCAATATTTACACTGCTGCCCGTAGG
+
%'*,($*%(&')(*+(.74.$,&(&()&,6-.-0+'&%+)*+((&(',6...&+-*'%)))+%()%)$%(4),*(&++..62,-//)*.6/)-(%'%#(%&%(&'*&$(++*)'01)/,,--811)&&++,),(&*).+*,2/++2.(()&)+%&())16/+11711892*2+&--&'-14/,)*)4/0()-66<:754+,,*+*))),*2,-,)',)*,--61/171.3---70-$(+470211*:)(**'((+,05,#&$)*87<713++%&(,)).0:13**1(*0'3)/06.7/3+('(')),'&&*(')'(%*1+',,---+-(&(((%&'()+3*,)&'))(+39+,&*'(*5679<9-71*()*+()'.')&(+74..656012.))0334.3-./,*,*-))---00/2)&#%$$#),,-.--080'''&(4425(#%')+-.1-.$')-8;8:9666++&.*34;+.)(/&,)+,))/*+&()214-:,+).,'&%&%,(+*0/7*)%%%&#'%).-)-'-.,..+/.+.+40*,(,*)*4:6,(('('&&%'))*-13:0)+-111/,+-10/./-.,+*4887*13++(&(*('(/3+2.*.258630/003./1899*.)&+'+17088&'(&$)*2++4-//32453//1*85('/.)$-&&.4.,.,598+2/*%%$&)*-+8-223.2&,0)+'**4/-0+.%+'/)$$%''0&(++-26:57+-.4-+./86803*/).0/2,1/46226.(+)+)(-)86.26/1.,/143.0755533.4*$&&&&%%&&$'&&)$(+4100.-,-2%$(%%&('))&&%'($%%$%%%&*&(-5()-20//11322,18-,)*+,-&($)&$($(*''-.1.41,-/+',).,,/03(,)(),.,(1,,.)+&(%+),3+(++.-13840&'''+%52.,--,,.+)(',412385<37:40///04/)'%$&$')&(,21;/6/01;4.-'),*(*&,20./31635634700)3./.433-,#'(7-1*##%$'+5.0.1*,-*'&'%&&-(4*1&))3--+,*).70('(%)',(()*&'-6,/9+)',37.+*6-4.+++*+*%&$(&()-,.,.+$.61#$#%#0/-02;5545549*74+6+'+,21)+800)33840-6'#'$&&%''&+,*)1/4-
@62b76b06-cff4-41aa-a18b-5d5c79963ba7 ch=450 read=72626 start_time=2019-12-13T17:39:39Z barcode=BC01 runid=2c9cf7bc05858273f10e7d7ec552fc0bd742dc3e
CTCTACGGGAGGCAGCTTGATGAGAATATTACGCAATGGGCGCAAACCTGATGCATCGCGTGTATGAAGAAGGCCTTCGGGTTGCAAAGTACTTTCAGCGGGAGGAAGGGAGTAAAGTTAATACCTTTGCTCATTGACGTTACCCGCAGAAGAAACACCGACTAACTCCGTGCCACTGTAATACGGAGGGGTTTAAAGCCCGTTAATCACTGGGCAAAGCGCATGAGCGGTTTGTTAAGTCAGATGTGTAAAATCCCCGGGCTCAACCTGGGAACTGCATCTGATACTGCAGCAAGCTTGAGTCTCGTGGGGGGGGGTAGGATTCCAGGTCAGCGGGTGAAATGCGTATTAGAGATCTGGAGGAATACACCGAGTGAGCGGCCCCTGGACGAAGACTGACGCTCGGTGCCGCGGAAGCGTGGGGAGCAAACAGGATTAGATACCCTGGTAGTCCACGCCGTAAACGATGTCGACGGAGGTTGTGCCCTTGAGGCGTGGCTTCGGAGCGCTGCGTTAAATTGACCGCCTGGGGAGATACGGCCGCAAGGTTAAAAACTCAAATGAATTGGCGGTGCACGGCTGGTGGAACATCATGGTTTAATTCGGTACAGCGCGAAGAACCTACCTGGTCTTGACATACTCATAAAGGCTCCAGAGATGGAGAATGGCTATATGAATACAGGTGGTGCATGGTTGTCGTCAGCTCGTGCCGTGAATGTTGGGTTGAAGTCCGCAACGGCGCAGCCTTATCGTTAGTTACCATCATTAGGGTTGGGGACTCTGGCAGATTCTGCAGTGACAAGCTGGAGGAAGGCGAGGATGACGTCAAATCATCATGCCCTTATGACCTCAGACTTACACGTACTTTACAATGGATGCCAGACTTTGGAGAATATTCAAACCAGTGTGGTTCAGATAGTTGATCATGGTATCGGTGGTGGTGAAGTGCAATCTTTACACCACC
+
+-0)')'15--3-*''$&(&))&&((.,1-')$,,9/-*,+,347++'''('$$$%&&(6752*/10+(,),301152/95,)$$%'(')*,.43,&)%'-*(+)'&+.((),.64347562312190.04,%*%&'++262083*+*&++$+,.-042*(-.-/++*&&%&%%$(&'''*.,.-.,--,''%$&)&&*%$'%+)5)*$'+(($%)33+/))$$%&260:38**4+7,3480375*((')35-'086).33/-.012721422.,***,-1))+*'&%&&')0.0('%%($%(0,.)%%)/,,*1--./232818+,1,,%$)**.++-,4/,&()+'*+((++--.'3+*.'*()',-16-'())-&*((,6-($*3+*%'+)--,,-.,13.)'*')&&$()&&(*-98:8-)*,/597*2-(.-)+43.497003.',/4-'+,.6486:0,+++$-+)),*0.33.:,./8:)/+,,15/-0*-,0,.'1&(,((%&'()/,,0-0,35946:65:2'('$((/+&,'(*-(/,,5+498-.,(%&&&))0.3.-(-)'$(%&'+)&(.*'.*(---'(+.5262+:-://0.+/-)/'(+./&&++'%',0/034401123781861&+'2/*2.24(**-./;00)*)+0,/-.-0,2/+.229416118:6866'/18+./021&).676810)('&%***1++,()(%%&'*+(%)-+.&/-,.-&1-.31230*8++,1'0623336:1,''-1,23*//,)%$$$#&%--+*(*'()''$&)&'.0-++'',+0/)%.1-/..212600,-1104-,+15,)((*,+.('$$(''(&$$#%%&$'*-*$*0('+)+,('%$$)('(&*)&)%'$&%$#%%$$$$#($%'0+1)&'$#$#$$%$%#$$$#$######$$#$$#$#$$##$$%####$%(#%%#%"
@9a310ce2-d034-4e5a-9ea9-fdbdda0b90f2 ch=70 read=145537 start_time=2019-12-13T17:39:58Z barcode=BC01 runid=2c9cf7bc05858273f10e7d7ec552fc0bd742dc3e
CGGGAGGCAGCAGTAGGGAATTTGTTTTTCGGCAATGGGGGAAACCCTGACCGAGCAACGCCGCGTGAAGGAAGAGAAGGTTTTCGGATTGTAAACTTCTGTTATAAAGGAAGAACGGCGGCTACAGGAAAGCTGGTAGCCGAGTGACGGTACTTTATTAGAAAGCCACACGGCTAACTACGTGCCAGCAGCCGCGGTAATACGTAGGTGGCGAGCGTTATCAGTTACTGGGCGTAAAGGGAGCGTGGATGATTAAGTGGGATGTGAAATGCCGGGCTCAACTTGGGTGCTGCATTCCAAACTGGTTATCTAGAGTGCAGGAGAGAGGAGAGTGGAATTCTAGTGTAGCGGTGAAATGCGTAGAGATTAGGAAGAACACCAGTGGCGAGAGCGACTCTCGGACATAACTGACGCTGAGGCTCAGCGTGGGGAGCAAACAGGATTAGATACCCTGGTAGTTCACGCCGTAAACGTGAATACTAGGTGTGGGGTTTCAACACCTCGATGCCGCCATACTAATAACGCATTAAGTATTCCGCCTGGGGAATACCGGTCGCAAGATTAAAACTCAAAGGAATTGACGGGGACCCGCACAAGTAGCGGAACATGTGGTTTTATTCGAAGCAACGCGAAGAACCTTACCTATGACATCCTTGCGTACTCTTAATCGAAATCCTTCGGGGACAAGGTGACAGGTGGTGCATGGTTGTCGTCAGCTCGTGTCGTGAATGTTGGGTTAAAGTCCCGCAACGAGCGCAACCCTTAATCGTTAGTTACTACCATTAAGTTGAGGACTCTGGCGAGACTGCCTGGGTTAACCAGGAGGAAGGTGGGATGACGTCAAATCATCATGCCCCTTATGTGTAGGAATACACACGTGCTACAATGGCTGGGTACAGAGAGATGCAATACCGAGGTGGAATAGCAACTTTAAAACCAGTCTCAGTTCGGATTGTAGGCTGAAACTCGCCTACATGAAGCTGGAGGTTACTAGTAATCGCGAATCAGAATGTCGCGGTGAATACGTTCAGGTCTTGTACACACCGCCCGTCACACCATGAGAGTTGTAATGCAAGTCCGTGAAGCTAACCGCAAGGAGGCAGCGGCCGAAAGGTAGGTCAGCGATTGGGGTGAAGTCATAACAAGGTAACCGG
+
&'00),3*,.*&*+*..)&%)'&$-056/-3:0342563.'',2.4)*-34((-$'&')./935/3548/115+)'++,/.1*)/+,(2-1230',5.87/5/..96+1//6),)/).)*3+,,516,.,'&'),/%'-/3'(*+,*4,5+)+33+*0+.%))*&0.-,%((2-/..)0,0014581310,/*++.,*4,,*4/,)(++052..4451;221&+.3*-0393866/4,*23',++**()99709-*(*0:885,5.1;8713:)43-.2(*))+*6465667778/8..69879.:-,,2,/--/014393+*%(&,/((&()/,*,0+*''/2761556:976:6//08810(%',+'+1,/-158489')+,20-+*'(*23264.+*,'*')*,,)(&%',)*&))'),(*--9098*&+,78.6'04+.3,/26.8;.-0200/8;1%('/6/12995-..0;96761--.,-.6813;32+6.00802&&*./3042+**%(+%'*,*&((-421+.,/515,2:6598-(+*,1'7-97'(-)'(/+2;<875012'.,*2/826717:538;1.-.023//..0/5$&&&+*,.10970-02-'(*&*.28170/4--21626212+,**.2449,*+++(4*'&%*(1/660350-4+(7117;689/-++),54()(+098567841.4-./87)%$&'714-12440-//25525,0:.9*),/1,+2377*+20.20668,++&'+.,1871/0++,04;63:24+8,++0413652(..)(-,,.-08456508585445/,/+/**)'+)*+17::777-4.-.,1/*+&)1/(*0.0655-*+'.*+52,,&(+24:;9:2;2/73230&%(*1-,++**/-/-8/.+''((,.00+$#$$&+**27,030+-++,75-2%')30*/+00-/10500/19703:676600111.1,,,70,*(,9--)&'#,:68524/2-1/34:879:63720-,6,),(-720.5608///50..)/51/;7,,6/0/054920,**+2++,'))0(*'*-'(*0&%$&)+,/3),*0'.)---335.400169'4'%$'(/01(-.$.%61:1.-+0)+,&-*.,++),,06784/
@610e9fd0-b1c4-44b0-8c52-ddff88f12b89 ch=321 read=78306 start_time=2019-12-13T17:39:53Z barcode=BC01 runid=2c9cf7bc05858273f10e7d7ec552fc0bd742dc3e
CTTCACAGGAGGCAGCAGTAGGAATTTTCGGCAATGAAACCTGACCGAGCAACGCCGCGTGAAGGTTTTCAGTTGTAAACTTCTGTTATAAAGGAGGAACGGCGGCTACAGGAAATGGTAGCCGGTGACGGTGCTGCTATTAAATGCAGCTAACTACGTACCCAGCAGCCGCGGTAATACGTAGGTGGCAAGCGTTATCAGGAATTATTGGGCGTAAAAGAGGAGCAGGCGGCAGCAAAGGGTCTGTGGTGGCCTGAAGCAGCTTCAATGGCCATGAAACCAGCTAGAGTGCAGGAGGATCGTGGAATTCCATGTGTAGCGGTGAAATACGTAGATATATGGAGGAACACACCAGTGGCAGAAGGCGACGATCTGGCCTGCAACTGGCAGCATCAGTCAGCGTGGGGAGCAAATAGGGATTAGATACCCTAGTAGTCCACGCCGTAAACATTAAGTACCAAAGTGTTGGATGTCAAAGTTCAGTGCTGCAGTTAACGCAATAAATTACTCGCCTGAGTAGTACGTTCGCAAAGAATGAAACTCAAAGAGATTGACGGGGGCCCGCACAAGCGGTGGAGCGTAATGGTTTAATTCGAAGCAACGCGAAGAGAACCTTACCAGGTCTTGACATACTCTAAAGGCTCCAGAGATGATGGAGATAGCTATATGAGATACAGGTGGTGCATGGTTGTCGTCAGCTCGTGTCGTGAGATGTTAGGTTAAGTCCCGCAGCAGGCGCAACCCTTATCGTTAGTTACATCATTAAGTTAGGGACTCTAGCGAGACTGCCAGTGACAAGCTGGAGGAGAGCAGGGATGACGATAAATCATCATGCCCCGCGGCCTGGAAATACACACGTGCTACAATGGATGTGGTGCAGAGGAAGCGGAAGCCGCGAGGTGAAGCAAAACCCATAAAGAGCCATTCTCAGTTCGGATTGTGATGCAACTCGACTACATGAAGTTGGAATCGCTAGTAATCGCGGAAATCAGCATGTCGCGGTAGATACGTTCTCGGGCGTACACACCGCCGTCACACCACGAGTTGATAACTTTTGAAGCCGGTGGCTAACCGCAAGAGGCTGTCTAAGGTGGGATTGATGAAGTTGGGGTGAAGTCGTAACAAGGTAACCGG
+
)5-/))'),'))'())*/00/'(+.9<8.295.8.,&),+/++-45,'(+-45/38002'(*+'.*4,)3%,'2%%(/-,1244.)+*+53'*('*.04,(0,-50116261.51,6552347-231.0,(%#&)&*+),125,)'(%'()260322.2'42*,.1/01-./-7,/2/-257-3+*0+&./,-.30002'+*(*-/)-,234351942'&&/-'-0*343-930/1/0)04--,636575-)*(%)+,)('%(++),&'%&''%&$&+++)))(*--%().-.-.-(/--0177/4-4.4310..*-143372,).)('-./22/1*..33.,3-,8,,,(+5/12/7.*())+,4575111000207/5515.,.),)&(%&)(43.)%)&,(++*',-:;.-,//))11--//(/9.)+*--,+1&((.17339:97(*,.&'(+0+*'+*,.,8,7+1...084.159*-/56122223400--/-8//4(-)&)*1)-1//,-/-034757;95647'++3-/*+4+,/68*'&%)015572;;6,14,(*(+,,--/6455++,)('**373;9-+277+2.,/88411++)''''+*',)(-)%*&&'1+.045610/*&)*(')'/0')+'**.+**+(***7.2221744//012153/5/.5876884455//477-,,,+869863,-+)))5)6-%(+/+52..60'%1)*,('+*((1,253)0/1)'()#&*&$&*+7,4-0+*,.)/01*-**(&',&'*-/447323223323+..0/,)(&'%''&.7313237,+,,6300025/.,8-2*%&**,6/44.)'$'',/,022344/40:1/1101,,10232,)+'%,)+*'+-++))(+'+')(,+$))4822:7//54*&*'+*(-4.00+139858,3+&(+'(''*),,42330---*+'*(,-6/5647/0/')*,155/5-',*(*-+***00*,+,-4,+(..0200763740**%'%*)*+-5/88132/2.12-.+++)0*(+(&(+*.*(*4*-80*)*+*()314/32+(%&&)*-/0,71,/1081041...++)(,4-2/''(/,+-8457671-.0-4;;:59
@8c5cf436-75c6-442b-b42b-ac74bae8c9ff ch=393 read=62370 start_time=2019-12-13T17:39:52Z barcode=BC01 runid=2c9cf7bc05858273f10e7d7ec552fc0bd742dc3e
CTCCTACAGAAGACAGCAGTGGGAATATTGCACAATGGGGCGCAAGCCTGATGCAACCATGCGCGTGTATGAAGGCCTTCGGGTTATAAAATTACTTTCAGAGGAGGAAGGGGTAAAGTTAATACCTTTGCTCGTGACGTTACCCGCAAATACTGGCTAACTCCATTACCCAGCAGCCACTTGGTAATATACCCGGAGAATTCTGAAGCGTTAATCAGATTACTAGGGCATCTAAAAGCGCACGCAGGCAGTTTATTCAAGTCAGATGCTTGGCGAGAATCCCCAGGCTCCAGCCTGGGAACTGCATCACAGTACTGGCAAGCTTAGTCTCTCTCGTAGAGGGTAGAGAATTCCAGGTGCTGGCGGTGATACGTGAGATCTGGAGGAATGCAGTGAAGGCAGCCCCCCCTGGACGAAGACTGACGCTCAGGTGCGAAAGCGTGGGGAGCAAGAGCAGGATTAGATACCCTGGTGGTCCGCCGTAAACGATGTCGACTTGGAGGTTGTGCCCTTGGGAGGCGTGGCTGCTAACGCGTTAAGTCGACCGCCTGGGGAGTACGGCCGCAAGGTTAAAACTCGAATGATTGACAGGGACCCGCACAGGCGAAATTGGAGCATGTGGTTTTAATTCTGATGCAGCAGAAAGAACCTTACCTGGTCGGCATCCACGGAGTTTTCAGAGATGAGAATGTACTGAGACCGTGAGACAGGTGCTGCATGGCTGTCGTCAGCTCGTGTTGCATGAAATGTTGGGTTAAGTCCCACCCAGCGAGCACTTCCTTATCCTTTGTTGCCATGGTCCGGCCAGGAGACTCAAAGGAGACTGCCAGTAAACTGGAAGGTGGGGATGACGTCAGGTCATCCCTTGTGCCCGACCAGGCTACACGTGCTACAGTGGCGCCGCCACGAAAACTGACCTCGCGAGAGCAAGCAGACCTCATAAAGTGCGTTGTAGTCCGGATTGGAATCTGCAACTCTCTGACTCCATGAAGTCCCAGGAATCGCTAGTAATCATGGATCGAGAGAATGCTACAGTGAATACGTTCCCAGGCCTTGTACGCACCGCCCATCACACCATGGGGAGTGGGTTGCAAAAGATGGGTAAGCAACCTTCAGGAGGGCGCTTACCACTTTGTGATTCATGACTGGGGTGAAGTCACAACAAAGTGTGTGG
+
,-.,(%('%(''&(()++223:8/83/:/,,&--71/0('('',3%-20./)%'&$$$,-,,*(','*,/+-*))+-,-)*-0+4,0/5,&(&$$&&$&()%--.2,,).,,(+-5-()/.6../40:1,+..*/,&,''3*-61(,(&(#%,$%')*,1--.,%(-).3*%'(&(++%%&%&&%%&$&&(,((*.-)()2)$%%*-(+-2;/:..%*&*/+/0+*)&)*+'$+1-)%(,-+.)-+++&$(*-,-.+)**..01232,$'$)%%%'&*/+,78+'251/.**).40-,2*./201.**%&*%*'.-141+,&(&'$&('()*++//22+%/-*,(*&&&,,,0)&-)(&')-+**/*++($(&'&'(*+/07-+))$%)+*%)**.1+0+,.41285,(),0-.(**)),%&%%%*)*(..*+*&'''),-,/170)*---%('.(/3,+1)*+.&03&&,,+,3450),/+-353/+*-(//1.61;13,20)8,-,23''-*61)+.)-+((*$&)-/3/./00936-44/.1-).-'))-'%))(/-304-/2,,--022)((),&'26,')-+&(%./-%'-*&'*,)*(&%'(&*(2--//+..&(+69:.12/2*%(+,(*+((&%,/((.*+))**-51/-,-&%),11+*,))&&,45++'))*-0+)-+20.1$)#%%+,-/7:717-4&'+/457.,'').,10--'+,*++,,(*'*(#%%)()24/.0528419231467)*07*)))'&&&$''+)'-)+.7.59.*1.+.0%--204%,)07&++)(.,+12.),+-..-+%*+(&))1(**)*('*)'&014),/055)('%$))-.+3*,)'%#((&)-5+(+(&%%'&((*-.)'+,-.6,)&'$$&(&&''&'%'%()0250('*)**&+65+3*1*27+--*17/*3.0'.1,./24.3*1*-6,-(%(,+'./4,++**$''++4,*7.5-++.**%.0.6/0.431./+*++%+)./,+&'%'&&,0(0)'+%)+**2/3611626.'.,.(+)&(*-'*'+-(+/,,++%'&*,-/363%%'(-/--1,./-1($(),+(&*%$%,+/-/60(0/*,.,01/5*(.*)-03'&)'(0:8171/1.)*/.((((&(*&(--126*+($&%',,
@70fbf8d3-5b7a-47dd-9afc-210b0ff9a855 ch=22 read=157526 start_time=2019-12-13T17:40:01Z barcode=BC01 runid=2c9cf7bc05858273f10e7d7ec552fc0bd742dc3e
CTCCTACAGGAGGGCAGCCAGTAGGGAATATTGCACAATGGGCGCAAGCCTGATGCAGCCATGCCGCGTGTATGAAGAAGGCCTTCCCGGGTTGTAAAGTACTTTCAGCGGGAGGAAGGGTAAAGTTAATACCTTTGCTCGGCATTGTTACCCGCAGAAAAACACAGGCTAACTCCGTGCCAGCATTACCGGTAATACGGAGGGTGCAAGCGTTAATCGGAATTACTGGGCGTAAAGCGCACGCAGGCAGTTTATTAGAATCAGATGTGAAATCCCAGGCTCCAACCTGGGAACTGCATCTGATACTGGCAAGCAGGTCTCACGTAGAGGGGTAGAATTCCAGGTGTAGCGGTGAAATGCGTAGAGATCTGGAGAATACCGGTGGCGAAGGGCGGCCCCTGGACGAAGACGCTCCAGGTGCAGCGAAGCGTGGGAGCAAACAGTTAGATACCCTGGTAGTCCGCACGCCGTAAACGATGTCGACTTGGAGGTTGTGCCCAGCAGAGGCGTGGCCCGGAGCTAACGCGTTAAAGTCGACCGCCTGGGAATGCAGCCGCAAAGGTTAAAACTCAAATGAATTGACAGGGGCGCACAAGCGGTGGAGCGTAATGGTTTAATTCGATGCAACGCGAAGAACCTTACCTGGTCTTGACATCCGGAAGTTTTCAGAGATGAGAATGTGCCTTCCGAGACCGTGAGACAGGTGCTGCATGGCTATCGTCAGCTCGTGTTGTGAAATGTTGGGATTAAGTCCCGCAACAGAGCGCAGCCCACTTATCCCCTTTGTTGCCAGCGGTCGGCCGGGAACTCAAAGGGGACTGCCAGTGATAAACTGGAGGAAGGTGCAGAGGGATGACGTCAGATCATCATGGCCCTTACGACCAGGGCTGCACGTGCTGTGGCGCATACAAGAGAGAAGCGACCTCGCGAGAGCAAGCGGACCTCATAGGGTGCGTCATGATCCGGATTGGAGTCTGCTCGACTCCATGAAGTCACGGAATCGCTAGTAATCGTGGATCAGAATGCCACGGTGAATACGTTCCCAGGCCTTGTACACACCGTCCATCACACCATGGGAGTGGGTTGCAAAAGAAGTAGGTAGCTTAACCTTCCGGGAGGCGCTTACCACTTTGTGATTCATGACTGGGAGTGAAGTCGTAACAAGGTAATAACCGG
+
00300/3&53.,2+.-&0)&'.&,++)2,-33/,,-.644;1.+/28-/2,+,,-))%)&'((15))(,''%')0-(+*.1/5,4+10)5.30+-05++,,-082,)++&12+-3.++-)**57-5.2-.(//-6/,.1,+&($&'%.((+-*+*-*00/1*-,0*/*(%+0-239798990(,')'%'&,)),1--/00-,/,137981552826.,2-1325/23:<::8:9:4/0/.&-(--,)-),1:5+04''&),,0.++*)%%).()01(34331+0-0:2674587:776/.''&(),.0(&.-%)%')()**'--01)%-3/-+-&/)0/0*(-..)$$)'4+,)%%''.257-,**+768:9,/*3/279453+0,*-*,'&((,-:6/,0444.,5***%'(1)(0+.)($&'&&)&(+/.9+('(784-+-310&('+871/0**+,33-++'//1:99:85--,-)674./-2.2,24,8,3---'&()'('4,851503&(,,+++4./*)))/-)&-'),6/0++07/-**&'(&.,059,0.6--7.808673489<:72'''-++1&111+-&(&'''&*,00-2''+*++)+4768,4,17/'(21467624'),((*)**(%,/-,//--1345660**,*,*.5:650.+-,/4536;7676742/3'&&**,3443,4140267888996.5+,(&+/348**.1220//3.+&(,-+.2;35,$.)3-16090*,,)2*(%(*))-&(./%(/,-.50.)*-0(/)%&&%&&,5/.'-2,'7130/59*,'-.2-112.33--+*-,1:;7760-+(),)*(''*%&-.6/1.3551/.%'./2./'*,217-+*((,.2;/504('%($)),*)+)*,.-/301+0.,*()*&))*+//3136220,)&'-.6-32987975&'').&(*54++$%&$,0/,0*)0(+(**(''&'*.+11286723/-,'#$-*./-1.-,1234:887::;75/++,,206805051)'/-0669:1,*).67.3.+***+--09561)'-,&)'*.+045-)**0.-09,.2:4*$')%&$)(()%&$%+(/,/*.(,3,(-0--.01(/-)(01*)//16661/-/0/173%'*1.4///(-),(-,.**.),*..036
@b07bcfee-6c7b-4da1-8827-ce513d311b07 ch=235 read=129488 start_time=2019-12-13T17:40:04Z barcode=BC01 runid=2c9cf7bc05858273f10e7d7ec552fc0bd742dc3e
TGGTTACCTTGTTACGACTTCACCCCAATCATCAATCCCACAGCAGACAGCTCCTTCCTTGCGGTTAGGCCTGGCTTCGGGTGTTATCAACTTTCGTGGTGTGACGGGCGGTGTGTACAAGGCCCGAACGTATTCACCGCGACGCATACGATTCGCGATTACTAGTGATTCCAACTTCATGTAGTCGAGTTGCGGACTACAATCCCGGAGAATGGTTTTATGGGTTTGCTTCACCTCGCGGCTTCGCTTCCCTCTGCACCATCCATTGTAGCGTGGTAGCTGGGTCATAAGGGGCATGATGATTTGACGTCATCCCGCCTTCCTCAACGGTCACTGGCAGTCTCGCTAGAGTCCCCAACTTAATGATGAAACTAACGATAAAGGGGTTGCGCTGTTGCGGGACTTAACTTAACATCTCACGACACAGGCGGCGACAACCATGCACCACCTGTATCTCATATAGCTATCTCTCCATCTCTGGAGCCTTTATGAGTATGTCAAGACCTGGTAAGGTTCTTCGCGTTGCTTCGAATTAAACCACATGCTCCACCGCTTGTGCGGGCCCCGTCAATTCAGCACGGGTTTCATTCTTGCGAACGTACTACTCAGGCAGATACTTATTGCGTTAGCTGCAGCACTGAACTTTGACATCCAACTTAGTACTCATCGTTTACGGCGTGGACTACTAGGGTATCTAATCTATTTGCTCCCCACGCTTTCGGGACTGAGCGTCAGTTGCAGAGCCAGATCGTCGCCTTCGCCACTGGTGTTCCTCCATATATCTACGCATTTCACCGCTGTGGAATTCGATCCTCTCCTGCCTCTGCCTGGTTTCTATGAAACACTGAAGTTAAGCTTCAGGCTTTCCTAGACCCTTGCTGCCGCCTGCTCCCTCTTTACGCCCAATTCCGGATAACGCTTGCCACCTACAGCGGCTACCGCGGCTGCTGTGGCACGTAGTTAGCCGTGGCTTTCCTATCATCCGTCACTCGGCTACCATTTTCAGCCGCCGTTTATCCACGCTTATAACGAAGTTTTACGAAATCCGAAAAGGCAATATTTCCTTCGCGGCGTTGCTCGGTCAGGGTTTCCCCATTGCCGAAAATTCCCTACTGCTGCTCCCGTAGAG
+
(*)(.(/010*.-')--3442.565,355;9:9182-2.&))'.'*,-))--87290*.+)+9:2;./253+0*+1534:5-,*5+,-0,.07:2/0/+.687784;;8894322427665/92(),0/484761,0)*-52+&(()$%+/3;433201.-.1/-1//1//+3+045687786773.-0.3+.-700)&%02-8-).-0-0737/5<;004/80758,34;757;7846(5+/*('*/,39/,.2400173;:3/430/1+,&+%''&')''+/..1400+,0/0:90////290,+./049*;3+).0463:62/*(&,).18:9975870.0/197+,./0--'.-+++0+,,/1('&'',.11,+.29,,+0*,/+*---(.70.0991/-3,-((&-.456521+--.-/0*).)+%12,96/6;563434:4571.024579,3/1-346550//0284520-.0911271<9-0//.0070010532674.,-,'.,1116;4/.(&()*4:4-/--0/<88:334,,,-4:683-*4)(,./13,03.&$,097997))(%%(+).60.+7;602+-+,67/3++*'*/22574%&%('(4)-0:0/.4&%$$&(-+22/05/2700:93223630/0*+0*04145/-0/03;:..-//06678210./21,*1-.114:341*72*'++/66./2245::2,99576-*+,,493.9.+++,(*/823479443.3/.1/05;79298879=*)'*-11554564253404:4465812,(**,-,1/.-333/.1/9633.''&('267986::-+**&&(&&&-/.0.-.810,.39968:-43+*'%''189/11..156;8;<944-12-+1+59*,/053-4/:+5,8-:7764143035,12,(,'**'%$)(.:651810.-,*%(&&$))0007--*615101-.9.1''',&'$$')(+$)(,-1,/.47/769,/(.1,.325492,++*$*&(+,,.0/4)-**/:<--0%1'&+0.,+*((%&+(,+-*4706:68.65;8).,(':;4;55/7921<6/740-05149.+153./:5+)&*+-.,,,,1:-+022&%
@38869cd5-9f9c-435f-9628-4631126921f5 ch=90 read=137684 start_time=2019-12-13T17:40:16Z barcode=BC01 runid=2c9cf7bc05858273f10e7d7ec552fc0bd742dc3e
CCGGTTACCTTGTTGCGACTTCACCCCAGTCATGAATCACAAAGTGGTAAGCGCCCTCCCGAAGGTTAAGCTACCTACTTCTTTGCAACCTCCCATGGTGTGACGGGCGGTGTGTACAGGCCGGGAACGTATTCGTGGCATTCTGATCCACGATTACTAGCGATTCCGACTTCATGGAGTCGGAGTTGCAGACTCAATCCGGACTACGACGCGCGCTTTATGAGGTCCGCGCTCTCGCGAAGTCGCTTCTCTTTGTATGCGCCATTTGGCATTATTGGCAGCCCTGGTGTAAGGAGCCATGATGACTGACGATCCACCCTTCCTCCAGTTTATCACTGGCAGTCTCCTTTGGGTTCCCGGCCGGACCGGCGGCAGGATAAGGGTTGCGCTCGTTGCGGGACTTAACCCAACATTTCACAACACGAGCTGGCGACAGCCATGCAGCACCTGTCTCACGGTTTCCCGAGCACATTCTCATCTCTGAAAACTTCCGTGGATGTCAGAGACCGGGTAAAGGTTCTTCGCGTTGCATCGGGTATTCCACATGCTCCACCGCTTGTGCGGGCCCCGATCAATTCGTTTGGTTTAACCTTGCGGCCGTACTCCCCAGGCGGTCGACTTAACGCATTAGCTCCGGAAACCACGCCTCAAGACAACCTCCAAGTCGACATCGTTTTGCAGCGTGGACTACCAGGGTATCTAATCCCTGTTTACTCCCACGCCGCACCCGAGCGTCAGTCTTCATCAGGGGCCGCCTTCGCCACCGGTATTCCTCAGATCTCTGCGCATTTCACCGCTACACCTGGAATTCTACCCTCTACGAGACTCAAGCTTGCCAGTATCAGATGCAGTTCCAGGTTGAGGCCCGGGGATTTTCACATCTGACTTAACAAACCGCAAGTGCGCTTTACGCCCAGTAATTCCGATTAACGCTTGCACCCTCCGTATTACCGCGGCTGCTGGCGCAGGTTAGCCGGTCTTCTTCTGCGGGTAACATCAATGAGCAAAGGTATTAACTTTACTCCTTCCTCCCCTTTGAAAGTACTTTAGCCGAAGGCCTTCTTCATACGCATGGCTGCATCAGGCTTATTGTGCAATATTCCCCTGCTGCCTCCCGTAAAG
+
78+,+/(*74:113&*-.2564213;7&463-12387704092/52722.()',/,'21+)14.5/721,//39:5000.($&()+,+35+/3(*-.82./+,-59:74351/.-+.+-6-3+8769738-8,+%('6/.-60(+003,())/,:,++-/00)6.54235681&'&*$&(+0()'4)**$))(*.+701'5-572.-2----,,()&()*3////*-(%%')*,1303,'%'-.-02439-82.*..01257;7.2*-*)&*''(+&)'+,,52((**(%&'2.)*3;66101/+'%&'/,*/.+',*),/00/./+./90-.044.3-,*.///7118,48:79/'%%&-(4+4*,%'%(**.*6.,.)+*11:0549:;72700/964-5,2,.2,.)025:10##&')),)()&%*'./.2356:599:6564584699820/-1.8,174)*+,&234;87815666--458.03619036699645*(('&/2'43418)/-399:<:89*2-''&(((,))'*(*,&++-.1037.09,+0-)(),(.,753)'(*+)5/2+(((')0*78.70.-.-.1846.2.607:9-03;:1911,%+.+24/-*%)(*,2.5(1(.-',/.0//10/*,')))+.6,4.1.0213*2'1332:;1++'))&,*5043-/0()/+../054;516**0/8+$,)04+)2*0*(*%0*)+/-1/224222363115%-85*681/8/9159:79615114;:866,+/2/./-+.*-.06:4168+,0+-.3856)/)4.,%$,/,///).*'***++/***0-(6:3+1(*.2135457:::04,.03.,%,*3((,-++$50.*1.2316*++)&',+)&'-*(%($&()*+.-263/0-.,)+./259;2,,-132937/7.,,/51+*.&&((*-+7:*,36233375.-(,%(+,/-,260'2')10:<87+3-0,-022&11+0//07-8;*,.,,03./)-3*#)*33*66/-7.)%%'&)-30--()('%%$)'&'**0+65<79<5%&$%%%%10832133352560+)+,0.04292110+.+**((,2.09+5+)(--$((
@36830d79-ee4d-4947-98f1-81d30f59494d ch=99 read=223716 start_time=2019-12-13T17:40:15Z barcode=BC01 runid=2c9cf7bc05858273f10e7d7ec552fc0bd742dc3e
CCGGTTACCTTGTTACGACTTCACCACAGTCTGAATCACAAAGTAGTAGCGCCCTCCCGAAGGTTAAGCTACCTACTTCTTTGCAACCTCCTGGCGGTGGGCGGTGTGTACAAGGCCCGGGAACGTATTCACCGTGGCATTCTGATCCACGATTACTAGCGATTCCGACTTCATGGAGTCGAGTTGCGAACTCCAATCCAGTTTGTGCGCACTTTATGAGGTCTTGCTCTCGCGAGGTCGCTTCTCTTTGTATGCGCCGTGTAGCATTGGCAGCCTGGTCGTAGGGCCATGATGACGGCGTCATCCCCACTATCCAGTGTGAATCGCCAGTTATTCGATCAGTTCATCGGATATCGGAATGGTCGAGTTCTTCAGTTATCGATAATCAATCATTCGTTAACCTTTGCGGCCGTACTCTGGCCGGTCGACTTAACGCGTTAACCGGAAAGGCACGCCTCAGGGGCACAACCTCCAGAGTCGACATCGTTTACGGCGTGGTGCAGGGTATCTAATCATTTTGTCCCCACGCTTTCGCACCTGAGCGTCGGTCTTCGTCCAGGGGCCGCCTTCGCCACCGGTATTCCTCCAGATCTCTACGCGTTTCACCGCTACACAGATTCTGCCCCTCTGCACGAGACCAAGCTTGCCGGTATCAGATGCAGTTCCCAGGTTTAGGCCGAGGATTTCACATCTGTTAACAAACCGCCTGCGTGCGCTTTACGCCCAGTAATTCCGTTAACGCTTGCCTCCGTACGCGGCTGCTGGCACGGAGTTAGCCGGTGCTTCTTCTGCGGGTAACGTCAATGAGCAAGGTATTAACTTTACTCCTTCCTGCCCGCTGAAAGTACTTTACAGCCGAGGCCTTCTTCATACACACGCGGCATGGCTGCATCAGGCTGCGCCCATTGTGCAATATTCCCCACTGCACCCTTTGCTCCCGTAGGAGCAATACACCAACAGAGGTTAACACAAAGACACCGACGACTGGCACCAGCAATGCGTGGCA
+
:7381:01:2;2/6,,)&)+0-')'#&%&4403/:7621,2+*+'('%((&10&&'&'(.1.1,7/5(***-3+'+10+281*)+&2-.2+%&'%(&$'()023)*+,/+.*+..11./4-182176770./615---.598887983+-.-3/-.4,..,/4858*)*,,65731*+--('..6--.37417&:&)/(%)0.('&%%%'$'*+&$'&%(()'$%%%+*+.00/%)&+,,./416.46.-434)-+,1%/(((**$)%%'++--7')43303/.26281-((*)*()&**347,:44,(*$#$%%#$$#$&'''&#%$#$$$#$$###$$$%&%%#%$$$&('('')%%$%%%#&%(,0,%&$#%($&&&'$$#$$(*')'%*%#%'&$&))'2*)*2.55.-,$&$#&'(%/*773415362422-2,.&%&'')(&%*,+.*+*-*-(1/(%(+/41.+//'&&&)*()545453;4(/+1,+-*)(#&$(**,/23-0740&$,++$(*03/(-,--04.*,+2645146120(--.0:27/:(&-8557;75358)*.0*2025224871.,-)*-/-/-5/4+,%,3-)+7,65))+$'$'*+.53*565+/01*,((*%('%*)*(+2//22(/++-0,-0111,56<-(&&/+/5)&)*,&&%11*.;0-++++-1+*+5*411,)('*-('())0-+)+)(&//07.+*+**453&&%)*600-0%$((%01,/%(-/.;..-403(&#&),'(.5/.08*4624/4*,))*))+1--.2/27/*&$$&$+&(('--/601)-0'&*+6.0//%'$&((&'-)).2(*&/075,),%3'&),*798<::;211/*&)%(,,/1/-0/.),***/2*3601/10076.-2-2.20702/21:8/)/-,+$*.&$&%$))8:(*9./&(%-18+*(&-72650*)++)%(%&',*7.-/0'1730)&&&&&&'%--'0/.6422+$$$%%
@d523a230-8cbd-43ab-8668-a2bd83427798 ch=81 read=129150 start_time=2019-12-13T17:40:31Z barcode=BC01 runid=2c9cf7bc05858273f10e7d7ec552fc0bd742dc3e
CTCCTACGGGAGGCAGCAGTGGGAATGATGCACAATGGGGAAACCCTGATGCAGCAACGCCGAGAGGTGATAGAAGGGACAGGATCGTAAAGCTCTATGTACGGAGAATGTGGCCCAGTACCCAAGGAGGAAGCCACGGCTAACACTACGTGCCAGCAACCGCGGTAATGCGTAGGTGGCGGGCGTTATCCAGGTTGCCGGGCGTAAAGGGGCGGATGAACAGAGTGGGATGTGAAATACCCGGGCTCAGCAGGTGCGCATTCCAAGCTGGTTATCTAGAGTGCAGGAAGGAGAGTGGAATTCCTAGTGTAGCGGTGAAATGCGTAGAATTAGGAAGAACACACCAGTGGCAGAGGCGACTCTGGACTATAACTGACTGAAACGGCGTAGAGGGGAGCAAGCAGGATTAGATACCCTGGTAGTCCACGCCGTAAACGATGAACACTAGGTGTGGGGACAACCTCCGTGCGCGCAACACCGTGGTATTCGCCACCAAAGTACGGTCGCAAGATTAAAAACTCAAAGGAATTACGACGGGGACACGAAGTAGCGGGCATGTGGTTTAATTCGAAGCAACGCGAAGAACCTTACCTACACTTGACATCCTTGCATTACTCTTAATCGAAATCCTTCCCAGAGACCGGCAGGTGGTGCATGGTTGTCGTCAGCTCGTGTCGTGGTGAAGTCCCGCAACGAGCGCAACCCTTGTCGTTAGTTACTACCATTAAGTTGGGGACTCTGGCGAAGACTGCCAGTGACAAGCTGCTGGAGGAAGGCGGGGATGACGTCAAAATCATCATGCCCCTTATGACCTGGGCTACACGTGCTACAATGGATGTGCAGAAGCGAAGCCGCGGTGAAAGCAAAGGCAAGCGATATAGTTTAAGATTGTAGTCTGCAACTCGACTACATGAAGTTGGAATCGCTAGTAATCGCGAATCATGTCGCGTGAATACGTTCTCGGGCCTTATACCGCCAGGATAACACCCGAAACCGGTGGCTAACCGCAAGGAAGGAGCTGTCTAGGGGACCGGTGATTGGGGTGAAGAGATCGTAACAAGGTAACCGG
+
+*0(),9493(,2.*,21+3(('(*+')+%,(,23213+&*-,/9'(*,/0/.--00/.2*'$$#&+(%')%&+(+0'$%&*3.041+/,*#%'+**,)'#%*+'(*).$$$&.*'$0/1/8..,1+*0)+,+0.--15...2-'/0576989:100-'1411400-&'&&()%**',0-(,.0309/*1,#'+)0+++'0,,2228,*,)&$).+-*),.%'''),5,*+),+-82/269),34440+'+(//'),,/032:.90),,4,47445)))+*)25/0+*'(()'&%)())*)/).+,/242,00/9201;7/0154,)'$)%$0538000--/.47.52341++,+,,)+*,,,/89543./'*+((&$&,,&(%&%()$&&+/.-*0145+0,79.2--(112297/-244366313134346:400//)('$&)*.234300/30**,,-,,395641*+$$'+*%,1+-*('$,.&&**(,)))'&*()-9::193600030;640.2579+'')'*+++0)0-481)*&*''&%&&%&'+),-++(052<;587;0)+'&)327/0./0,.811.0,0:123/+/-+-8708./-,--3.+,/-0./')(&((('+30/2)'%&'*,0,((,.-4/.754/./-62:212777,.//18633&((&'($(%'(,))&-.36-(.+-51%24'')(*80:0/,9.--/,)*)*22-*/+579-,/531'/-)*+)*899::%0-+++/+(+*)$&-0.0+./-4.-(5-01148857087*+-898780.*+.,91326:;99<97323)+)*-35152;222662425(-')(+-+3./1.*04-*4-)&./8/((*%&%+&$*#%#'%0)).&$&,%()/354442//13345422&1/3200611.224332'22/612035/4/-')&,*'''&())*24469527(.-/+,(%%$&'+352576-.&,+52()*/',0*32475)-',*.001*'*)&&''(12421+)/4.).))''*021023,+,.''%)).1045:66:*4/4;:;86
@5cb3f566-a6bb-494f-ae47-d6657015bd39 ch=161 read=191891 start_time=2019-12-13T17:40:27Z barcode=BC01 runid=2c9cf7bc05858273f10e7d7ec552fc0bd742dc3e
TTGGTATGCGCCCCACGTTCAGTTACGTATTGCTGAATTGCTGAAGAAGTTGTCGGTGTCTTTGTAGTAACCCTCGCCGCCTGTCGCTCTATCTTCCGGTTACCTTGATACGACTTCACCCCAGTCGCCAGATCACCAAGTATTGGCGCCCTCCGAAGGTTAAACTACCTGCGCCTAACGCAGCGCTTCCCGCGGAATTGCTGACGGGCGGGTGTGTACAGGGCCGAGACAATGATGCCGTGGCATTCTGATCCACGATTAGCGATTCCGACTTCATGGAGTCAGGTTGCGGGCCTCAATCCGGACTACGACGCACTTTATGGATCCGCTTGCTCTCATGAGAGTCTTCTCTTTGTATGCGCCATTGTAGCGTATTGTAGCCCTGATCGTAAAGTGTGATGACAAACGTCATCCCCACCTTCCTCCAGTTGCATCACTGGCAGTCTCGCTGGAGTTCCCAGCCGGACCGCTGGCAACAAAGGATAAGGGTTGCCTCGTTCAGGATAGCCCAACATTTCACCAGCACACGAGCTGGCGGCAATGGCCAGCACCTGTCTCACGGTTCCCGAGGCGCATTTCTCATCTCTGAAACTTGCGTGGATGCTCAAGACCAGGTAAAGGTTCTTCGCGTTGCATCAGGTCGTCCGCATGCTCACCGTATTGCGGGCCCGTCAGTTCGTTTGAGTTTAACCTTGCGGCCGTACTCCCCGGGCAGTCGACTTAACGCGTTAGCTCAGGCCCGCGCCTCAAGGGCACCCAGCCTCCCAAGTCGGCATCGTTTACGGCGTGGACTGCACCAGAATTATCTAATCTGTTTGCTCCGCTTTCGCACCTGAGCGTCAGTCTTCGTCAGGGCCGCCTTCATACCAGTATTCCTCAGATCTCTACGCATTTCCTGCCGCTACACCTGGAATTCCTACCCCTCTACAGGACTCAAACGCCGGTATCAGATGCAGTTCCCAGGTTTAGGCCAGGGATTTCATCTGACTTAACCGACCGCCTGCGTGCATGCCGCAGTAATTCCGATTAACGCTGCACCCTCCGTATTACCGCGGCTGCTGGCACGGGGAGTTAGCCAGTCTTCTTCTGCGGAATTAACGTCAGTAAGGCAAGAATTAATGCTTCTCCTTCCTCCCCGCTGGAAGTGCTTTACAGCCCAGAGGCCTTCTTCATACACGCGTAAGCCATCAGGCTTGCGCCCGTTATTTAATGTTCCCCTGCCTGCCTCCGTAGAG
+
%$--.--.,),()(%)).47(*.,'*79/6+*(%'+'.).0:86-(*((,6,00%00/1/,1)')$&%(('*'())('%+)0.253512(*/653/+)*/.&+$'&'#%$'&''&&)&/15-),04/..-,/20&)'(%$%$)'*)-*.5'&**)*+-.-0-,%))+,.+%%$'&#%%&#$#''$#&(.0+&('*%&)(('&(%,*66-+'&'&*),/,-),*-3)&.'*%)((&($.*4/0.-'787642754//.+3+'&'(&.,,0-057:86898,---'++)0'$&)$)'(+7;14,2/364..//.-/*,*/)&%&'#(0-)*2+,,,,..)*+,'&&&)&+*22/98.025/0/19)+-),+*+'&%.,*,-.4/*'*%****,8)%)%&'))('*'.-1,/03*979-.28453-(-&*)11*%%)0.1-.%$$%)*,70244.))-+0.'%'))0-48:25,5++//11:+4-:86&+*&)6)+*'&')'&'361+,%+*(-.7)/41-%,&*$)((&'&%-.*/(+++**&#$&''')-+21-(.//.&)+30505+)(,/*'&(,0)+/1041-(&'*2-+))%)*-8:310*--+/+-1;0.-.48**)37478.-0+0.-.6771645,+*.'#'$&%&*-/05)(%()(+/5-22*&+,-)/81/*98+),399+3/,.+*+.)(*()&''.430*67504540,'(*/./.-*-)$*333'*%'(*',+,*.,/&*(()$(%$$%(5*61,.-,/00'3133228+&)&,,-83/1(-(*&(+))%%,)*'%%,*0010/5+)-03.(*.2.-))$.0+'%260.0/,00286/12+215,3,-),('&*+2:21301;4.35*,0.-*()&...&.702(%$&)%&'')%-*(''+'-+-%%%-320,/1-2*-3034,,1(('(''(++..%**-)/)*/8)3.**+'1,+)/,2'./.)03+,,+.,,*'%',*,+-16913.(''&)/0+-,,-'+&$&'(,224)$*''))&'+&'&-/**3624/60,**()*,,/53*4(&$&*.-(&)/+*)2+$,)*-4-7;3+*&*(&%(%0+0/2,(%(('-)3).$'%')%&,&'(+'(*6*455+,91-'*+&%)'%)$$$%$'*,%.3+&&'(.*112+++-&'%)'-()'%%%$%$&'0&.2,+.$(',+&$)(%''&'*)&10/4-(&&(('(34046135/**
@79469e97-a5ae-405b-8eb6-3504605266af ch=107 read=201887 start_time=2019-12-13T17:40:39Z barcode=BC01 runid=2c9cf7bc05858273f10e7d7ec552fc0bd742dc3e
CTCCTACGGGAGGGCAGCAGTAGAAATTTTCAGCAATGGAAACCTGACCGAGAACAACGCCGCGTGAAGGAAGAAAGGTTTTCGGATTGTAAACTTCTGTTATGAAAGGAAAACGTACGAAATGGTAGCCGGTACTTATTAGAAGCCTGGCTAACTACGTGCCAGCGGCCGCTTGCGTTGGCAGGTGGCAAGCGTTATGGAATTATTGGGCGTAAAAGAGGGGCAGGCGGCAGCAGGGTCTGTGGTGAAGCCTGAAGCAACTTCAGTAAGCCATAGAAACCAGGCAGCTAGAGTGCAGGAGAGGATCGTAAGATTCCATGTGGCAGTGAAATGCGGCTGGAATGTGGAGGAACGCAGTGGCGAAAGGCGACGATCACAATACCTGCAACTGACGTAGTCCCAGCAGGAGCAAATAAGTTAGATACCCTGGTAGTCCCACGCCGTAAACGTGAGTACTAAGTGTTGGATGTCAAAGTTCAGTGCTGCAGTTAACGCAATAGAAAGTACTCCGCCTGGTATTTCAAGAATGAAACTCAAAGGAATTGACGGGGGCCCGCACAAGCGGTGGAGCGTAATAGTTTAATTCAAACAACGCGAAGAACCTTACCAGTCTTGACATACTCATAAAGGCTCAGAGATGGAGAGACATAATTCACAAGGCGGTGCATGATCAGCTCGTGTCGTGAGATGTTGGGTTAAATCGCAGCAGGCGCAACCCTTATCGTTACCATCATTAAGTTGGGGACTCTGGCAGGACTGCCAGTGACAAGCTGGAGGAAGGCGGGGATGACGTCAAATCATCATACTTTACTGCGACTGGAGCTGCCACGTGCTGAATGGGTGCAGAAGAGGGAAGCGAAGCCGCGAGGCGGCAAAATTATAAAACCATTCTCGAAGTTCGGATTGCCAGTCTGCAACTCGACACATGAAGTTGGGATAGCTAATCGCGAATCAGCATGTCGCGGTGAATACGTTCTCCGGGCCTTATACACCGCCCGTCACACCACGAGTTGATAACACCCGAAAACCGGTGGCCTAACCGCAGGAAGGAGCTATATACGAGATTAGGATTGATGATGGTTGGTGAAAGTCAAGCAATAACAAGGTAACCGG
+
0441,%'(..(,.*1/1**)**,&+*+04+*%*+232+')-()0'&'1.*'&&&(.--,::.300/13/--0&(()'.,7831)2'('&*,3(/0517,7,'$&'--*+,0.*)($%%&%'-*.53//0()')%'&*+0,(%(&$$$"$$%&(,1-*/0305,('((0-1)*+&'(((('%$&(/,),..(''002+)&)%&+**0-+16375:95)&'..)+*)176353,*,(,5111.+0+)''()$'&&'))&'-+))/)'(+-/),-+-&(04+13)673,23450-0022/5/-,)0-'+-----&),60;332+'*'#)+-+2+*+,,'&%%&%),&'(.,.6)--$(%(-1320.3'+---3/-.0.,.-/)')(%',/7..-,,)-$)+1,$%$#$.))+,::92*/*-2/-87126*)&')%%',1)'--/4144713))%%'+,345.,--45596987816(+2560023*%()'(/*7+936171/$*)(&*(**7:14872)'$$&&$()&+,(&18,3489<4/.-.3+,--.(46).,(%*''*-./3862,'%(()+,,',,3:63.5-&',)0-0*+'')*/1./-1,-4&&&&*.**+*,%/./17191*2-,7&&&(%$.#%'$$$$%)),(-,%'&')(*.26+.--++**')-.08910'%&&$,,22:18:95500*+,,.-&-',4656182;.2//2)*0,+06798.2.-')(/-89/15895440))*)+437:-////16:00000-0*+.-1/-(52/,.*))-/14.0-///%%#'&-*$+)*+-)/42,())-'+%&'.)*('%$).&*#)(+%&)''').,'+&%&'))/5.)*&&%"$$%%%%#$$(*28;329769652&(&(25622(($$(+$())'&((*+..00))))'-:-,7)0+&&'$$%&((()'**-78:(2001/285443317878945:0--&-668170-'%)$(50/5-/17.3066-..--,+)*()')'/0((-..&-*+*+06//-1984'(&'(--,+%'')')'&$%&%$%/()3402,,,,+(++*.2-1))*+()+'**&)(-&*'')++,.073:18
@0de16cd8-eefc-45e7-a835-553ebf93101b ch=330 read=90775 start_time=2019-12-13T17:40:44Z barcode=BC01 runid=2c9cf7bc05858273f10e7d7ec552fc0bd742dc3e
CTCCTACGGGAGGCAGCAGTGGGGAATATTGCACAATGGGCGCAAACCTGATGCAACCATGCCGCGTGTATGAAAGAAGGCCTTCGGGTTGTAAAGTACTTTCAGCGGGGAGGAAGGGAGTACAAAGTTAATACCTTTGCTCGTGGCGTTACCCGCAGAAGAAGCACCGGCTAACTCCGTGCCAGCAGCCGCGGTAATACGGGTGCAAGCGTTAATCGGAATTACTGGGCGTCGCAAAGCGCGCACGCAGGCGGTTTGTTAAGTCGAAATCCCCGGGCTCAACCTGGGAACTGCATCTGATACTGGCAAACGAGTCTCGTAGAGGGGTAGAATTCCAGGTGTAGCGGTGAAATGCGTAGAGATCTGGAGGAATACCGGTGGCGAAGGCGGCCCCCACAGACGGGCAGACGCTCAGGTGCGAAAGCGTGGGGAGCAAACGGGATTAGATACCCTGGTAGTCCGCCGTAAACGATGTCGACTTGGAGGTTGTGCCGCTGAGGCGGCTTCCGGAGCTAACGCGTTAAGTCGACCGCCTGGGAGATACGGCCACAGGTTAAAACTCAAATGGTGGGGGCCCACACGAAGCGATTGGAGCATGGTTTAATTCGATGCAACGCGAAGAACCTTACCACCAGTCTTGACATCCACGAGTTTGCAGAGATGAATGTGCCTTCGGGAACCGTGAGACAGGTGCTGCATGGCTGTCGTCGCTCGTGTTGTGAAAATGTTGGGTTAAGTCCACAACGAGCGCAACCCTTATCGCTGTTGCCAGCGGTCCATTGGGAACTCAAAGGAAGTGCCAGTGAACAACTGGAGGAAGATTAGGGGATGACGATCGAAGTCATCATGCCGACCAGGGCTACACACGTGCTACAATGGCGCATACAAAGAGAAGCGACCTGCTGCCCGAGCAAGCGGACCTCGCAAAGTGCGTCGTAGTCCGGATTGGAGTCTGCAACTCGACTCCCATGAAGTCAGATCGCTGGTAATCGTGGATCAGAATGCCACGGTAGACCGTTCCAGGCCTTGTACACACCGCCCGTCACACCATGGTGGGTTGCAGAAGTAGGTAACTTAACCTTCGGGAGGGCGCTTACCACTTTGTGATTCATGACTGGGGGGTGAAGTCGTAACAGGTAACCGG
+
.861145-14./4231755/-,2/).0167/.../;0,653348;+554444112/3658+3+&&$')31554:,'**,4186:4/082:46/9-+/110893/11039,)/.-,++)$&''&/1.*90100,/,.5++778&.)+.-3/+36**50.+*%))#&(--''$%3'+,35)4,10/)*))+/63+*,,%&'.),%'*9997:96:/601(2(&1'()*673-.-"#%*-.+,-+)+&,*21287)73:5/603*-)((,1+*588,*200-:-523,+/,//.-....3+++,,;8/4+*0'/-'*+.136810(.,7-/-*,*0+8,+36-,%$&&.1+016+(()*7/''',44690.5,.1/299:67393()'),425/897*%&$*%-'*%&$'&.3456-10.+(&())'+04743-*).3;60&4:0-8-.075482+-4424/,/)+6445;76-'(&-011)('+''*,-3.0/87(*$))36213/1.1..**&*019544.6.8.126112818;7752&'$#$(*.0.-.0,7.84;;54676;/,+%%%&(8./7(%*)*&(+(*2*9-7-),((*/);<;.98;9101.144-))./1*+,1.4-*+($(())-'--+-2224'')+&''8,%)'')*.,,.-/.7128.1--58/636664*-05%)')*56998::;::988.+,(*-188587500027.,-776<959-)()+,(**&/,,10$/'.+7--1+,.%'4+.502:7686:93)'(),,,+//265:,.,+$&*&++%&(%%$%'')&**,-&)&''++&-*2/865632%'&%)')+213'$$%)*')7-,/()+*((&'%((*777165;+3+**2344997)'*$((')6+786(($()*('()(+:*74935846-/0:2,.58889591728'2+*,,+-'-./3::39321,,,.01*+4.('+)/,,245+-&)*)+1,-.443/086315336;68696()/%'()/0.'/00&&&(&,../,.4.,86--3.0.32--*(.+1239*-)%(*'(**4//')''.*020831;2)/8.88:.1./.)+.,-,2246;868721,.-543*+)-,+,8679661)((&(.923
