# Supplementary material for: De novo species identification using 16S rRNA gene nanopore sequencing
Source: PeerJ. 2020 Oct 21;8:e10029. doi: 10.7717/peerj.10029 (PMC7585375; doi:10.7717/peerj.10029)
Supplement: Supplemental Information 3 [file peerj-08-10029-s003.zip › pass_fastq_runid_2c9cf7bc05858273f10e7d7ec552fc0bd742dc3e_453.fastq]

@616d907d-03db-44a0-bd97-b4822caf4707 ch=271 read=115740 start_time=2019-12-13T17:40:42Z barcode=BC01 runid=2c9cf7bc05858273f10e7d7ec552fc0bd742dc3e
CTCCACGGGCGGCAGTGGGGAATATTGCAATGGGGGAGACCCTGATGCAGCAACGCCGCGTAGTGATGAGTTTTCGGATCGTAAAGCTGCTGGAAGGTATGGCAAATTTTTTAAAGGCCACACGGCTACTACGTGCCAGCAGCCGCGGTATGCGTAGGTGGCGAGCGTTATCCAGATTTACTGGGCGTAAAGGGAGCGTAGGCGGATGATTAGGTGGAATGTATGAAATGCCGGGCTCAGCAGGTGCATTCAAACGGATTTATCTAGAGTGCAGAGGAGAGGAGAGTGGAATTCCTAGTGTAGCGGTGAAATGCGTAGAGATTAGGAAGAACACCAGTGGCGAAGGCGACTCTCTCTGGTTTCATAAGCGGCTCTGAAAACGTGAGGAGCAAACGGGATTAGATACCCTGGTAGGTCCACGCCGTAAACGATGAATACTAGGTGTGGGGACAACACCTCCGTGCCGCCATAACGCATTAAGTATTCCGCCTGGGGGTACCGGTCATAAGATTAAAACTCAAAGTGACGGGGACCCGCACAAGTAGCGTAGCGGTTTTAATTCGAAGCAACGCGAAGGCCTTATCCGCACGTACTCTTAAATCAGGAAATCCCTTCGGGGACAAGATGACAGGTGGTGCGCGGTTGTCGTCAGCTCGTGTCGTGAGATGTTGGGTTAAGTCCCGCAACGAGCGCAACCCTTGTCGTTAGTTACTACCATTAGGATTTAGGGACTCTAGCAGACTGCCTGGGTTAGCAAGAGGAAGGTGGGGATGACGTCAAATCATCATGCCTTATGTGTGGGAGCTACACACGTGCTACAATGGCTGGTACAGAGATGCAATACCACTGGTGGGGCAAACTTTAAACCAGTCTCAGTTCGGATTGTAGGCTGGCTCATACATGAAGCTGGAGTTACTAAGTAATCGCAGATCAGAATGTCGCGGTGAATACGTTACCGGGTCTTGTACACACCGCCCGTCCTGTGAGTTGGCAATACCCGAAGTCCGATGACTATTACCAGAGCGGCAGCGGCCGAAGGTAGGGTCAGCGATTGGGAGGTGAGAATCGTAACAAGG
+
,,,*),*-0*)2./386::'2./-6*(*)+0,694,&'&'.-(*2477534331/14*+./&(()#&%%*/680/)--/04757-+''%%%(&('&$)()&%(',+.,31-(-0'(&$%())(+(*)0.-*+,.06;(..,'/)''&()(++.(*+,1.476**343.:/..($)),65./7;9671134+,/-(,-2988;98;:::393,)%*34&10&$&$(-54/+60-7<99,,$($3+*&'&))(%%#%++$.)*()('&&&*,-2,,%(+)+)+('())//.0-5+7'(+13540002:964;700130((((*01+/1-5-/73256/.1.4-+,.*0.28:-/,++1()-'(&$%&&%$#&%$*)$$),'%-)('%(((&,.4'.&332340.70/.5-+,-0'&&'-(%*(,+*.19.0..0/2:6320)/1,,/386)''(((,1404-),*,.&-.02441),')/2./-,0//*&(*')0,)%#$)'1.36&&-(('7)7;;967/33+)),.2-*56066-$$$&')'%$&$$$&)+1-4<<1/4340),+%'.&*$$%&&%$&$$#%&('$&$&$'&),)'%)+**+''%*),')032:9/17,467:668767-,/03:800)&**.0.37575+(+*(&*)+/11..-,,6495875931,/-73+.4141136484.4:7.8///337-,2-,+./06,3,&42-+32)(/0.4/-&%$#$&%)*0.4003&)&&&)&$'&,*(&(),,3850123577817,,-:9:9:00+&&(+1221*,($(*6/.+*'-,-13733361296699663,*)**4/449/.-*%)'*(&)*1,,03/*)/('(**3-55669358<8160/6/+-1823.&'*.'&&('*2-2),,46+*0*$%&$&%+,8.1.5+*----).2/223245963373/1-,)#&*+1////9,,+../13;80:0,-0)'%$&&*/020,7,,)60,(*,((,()%)('&'*%$$%#%&'(+%,1%))++000/-0.),14-,-6398,:,522%'(((+&&&((+())((/*4
@3e1f48f5-df24-4038-944b-439281a50031 ch=227 read=237441 start_time=2019-12-13T17:40:38Z barcode=BC01 runid=2c9cf7bc05858273f10e7d7ec552fc0bd742dc3e
CCCGGATTACGCTTGTTACGGCTTCACCCCAGTCGCGAATCACCAAAGTGGTAACCCTCCCGAAGGTTAAGCTGCACCTGCGCTTCTTTAGCCCACTCCATGGTGTGACGGGCGGGTGTGTAAGGCCGGAACGTATTCACCGTGGCATTCTGATCCACGATTACCAGCAGTTCCGACTTCGTAGGTCAGGTTGCAGACTCAATCCGGACTACGACGCACTTTGCAGGTCGCTTGCTCTCGGGTCGCTACTCTTTGTATGCGCCATTTGTGGCACGTGTGTGTAGCCCAGCCCTGGTCATGGGACCGCTGATGACTTGACGTCATCCCCACCTTCCTCCAGTTTATCGCTGCAGTCTCAGCCCCAGGTTCCCGGCCGGATACGCTGGCAGCAAAGGATAAAGTTTGCGCTCGTTGCGGGACTTCTTAACATTTCGCCTGAGTGACGACAGCCATGCAGCACCTGTCTCACGGTTCCCGAAGGCACATTTCTCATCTCTAGAAACTTCCGTGGATGTCAAAGACCAGGTAAGGTTCTTCGCGTTACATCGAATTAAACCACATGCTCCACCGCTTGTGCGGGCCGATCAATTCATTTTGAGTTTTAACCTTGCGGCCATTACTCCCCAGGCCGGTCGACTTAACGTTAGCTCCGGAAGCCACGCCTCAGGGCACAACCTCAAGTCGACACATCGTTTGGCGTGGACTACCAGAATTATCTAATCCTGTTTGCTCCCACGCTTTCGCACCTGAGCGTCAGTCTTCGTCGAGGGACCGCCTTCGCCACCAGTATTCCTCAGATCTCTACGCATTTCACCTTCACCTGGAATTCTACCCCCTCTACCCGGACTCGGCTTGCCAGTTATCAGATGCAGTTCCCAGGTTGAGCCCAGGGGATTTCACATCCTGACTTAACAAACCGCCTGCGTGCGCTTTACGCCAGTAATTCCGATTAACGCTTGCACCCTCCGTATTACCGCGGCTGCTGGCACAGGTTAGCCGGTGCTTCTTCTGCAGGTAACGTCAATGGGCAAAGGTATTAACTTTACTCCTTCCTCCCGCTGAAGTACTTTAAGCCCAGAGGCCTTCTTCATACGCGGCAGCAAAACGCATCGGGCTTACGCCGATTTTAATGCGACAAAGACAGTATCAGCACCAACAGAAGGTTAACACAAGGGTTTACCGACAACAAACAGCACCAGCAATACGTAACGCA
+
1)())$-(+,'',(&51',,)/-+,)/0,()&))%'&%..,(.(*)''&&)'%$)+(+,0,)*(+*)/-2&*)%''.3'$(&(5.,,*%&%36+%)'*'$%+(,&&&)+0765/2+)(+(&*'.42,,.+./25/50.))&%*040.-5.//226)%'''3,&*$%&&%'3/2***550.')'+**)(/-2)'+'),.---.)/,422,&&*,152.++24+&%&())/)-,1++*+()((*&*(,.))+*67.)**,.2779)*-(&(%&'*322,-%*$$%&,,)$',1,*1122/5-,)(,2,+---,*(&%&(+199:87248/)///404),,.16;7/12&'&'%%(*-+.)(/+,(#)')60-,(...741(%(*0-6+*+$*.2'2/7674'*,.)'-,.252640--71*&$'%&&+*+&*/'&&(*()(&'(0.,,/-.0-.-'+)++,16..2235,/)55//0,()0(,*%+-*42-.114552.($*--/0/2,'+1100.11.0)()*-./3,7/+04;749532,*,%**+/&(*.*%*-+*())302231-0-+,4,*0'+(/*-*&'))%,&7**+69+5432<<5.53//-,)0-3-030-.-775.***+(+-0/-+),*,%%&++')/*1*))*)%,0,.02750/*720/05348120,+-/,-.+().1*,*'',,./8:732).)&'%''1)-..1875433/91,.)2,'$('(-45,/1046,,/465::451('''(/0)%*,1'./05404437953+&''$/.%%'''&)*-//1576867<:1,2)%*''+/,0+1)1,*&%+064.+,+%-+',,**.+'*)++)/0)(/.,-2'-.5160323+/''()(7,,57..%(-4,)1;:1-..//()+--3.6,...)79135+,-.10.+&'$$$*)+,)+/.6/://-.7,5-,)+,(*,),42,-1.3/12-/.*,,7///8;6;(%'%*+-+*&&&',.+/2959<86*.%(.1343.01/6//,(),8+,*+(,*)&''+%$()/''1)4*03-)12-'&(*%'*,*%&%-*)&$+1-352:5260)+).(),/+%$$'*)%$+++02142-5,$+014%%*')%$#$%$&*)+-**2,&$**//'*+-/40-,)(/)//304.-(*'&).+((*'-1*&&%%%$'%%%''$-)*)))%.,44+*'&#%$
@97a6b84d-947b-40f5-9f8f-0346be21ea76 ch=8 read=103713 start_time=2019-12-13T17:40:50Z barcode=BC01 runid=2c9cf7bc05858273f10e7d7ec552fc0bd742dc3e
CTCACCACAGGAGGCAGCAGTAGGGAATCTTCGGCAATGGACGAAAGTCTGACCGAGCAACGCCGCGTAGTGAAGAAAGGTTTTTCGGATCGTAAAACTCTGTTGTTAGAAAGAGAACAAAGGACGTTAGTAACTGAACGTCCCCTGACGGTATCTAACCAGAAAGCCACGGCTAACTACGTGCCAGCAGCCGCGGTAATACGTAGGTGGCAAGCGTTGTCGGATTTATTGGGCGTAAAGCGAGCGCAGGCGGTTTCTTAAGTCTGATGTAAAGCCCCAGCTCAACCGGGGAGATCATTGGAAACTGGGAGACTTGAGTGCAGAAGGGAGAGTGGAATTCATGTGTAGCGGTGAAATGCGTAGATATGGAGGAACACCAGTGGCGAAGGCAGCTCTGAATCAGTCTGTAACTGACGCTGGGGCTCGAAGCGTGGGGAGCAAACAGGGATTAGGTCACCTGGTAGTCCACGCCGTAAACGATGAGTGCTAAGTGTGGAGGTTTCCGCCTTCAGTGCTGCAACAAACGCATTAAGCACTCCGCCTGCAAATTACGACCGCAAGGTTGAAACTCAAAGGAATTGACGGGGGCGCACAAGCGGTGGAGCATGTGGTTTAATTCGGAAGCAGCACTTGAAGGGCAGATCTTGACATCCTTTGACCACTCTAGAGATGGGACTTTCCTTCGGGACAAAGTGACAGTGGTGCACGGTTGTCGTCAGCTCGTGTCGTGAGATGTTAGGTTAAGTCCGCAACGAGCGCAACCCTTATTGTTAGTGCCATCATTTAGTTAGGCACTCTAGCGAGACTGCCGGTGACAAACCGGAGGAAGGTGGGGATGACGTCAAATCATCACATGCCCCTTATGACCTGGGCTACACGTGCTACAATGGGAAGTACAACTGAGTCATAGACCACTTGAGTCATGCAAATCTCTTAAAGCTTCTCTCAGTTCGGATTGCAGGCTGCAACTCGACTACATGAAGTTGGAATCGCTAATGCGAATCAGCATGTCGCGGTAGATACGTTCTCGGGCCTTGTACACACACCGCCCGTCGCACCACGAGTTGATAACACCCGAAGCCGGTGGCCCTAACCGCAAGGAAGGGGCTGTCTAAAGGTGGGATTGATGGTTAGGGTGAAGTCGTAACAAAGGTAGTAACCGG
+
%%'$&'(,'4.),,,+//,.2-04)180,1++3934635:94+,81-27/237802//09858;3331---043+-1*-,0866..52983(&+69/-...,8,,59+)+)&&&(&.(,9+,207..5,-.2232''./177.1.)+,3+122357866:.*./*+57&0%0./.1---/8979863...7.5601.-9/(*)*(%)(+1.4;67609),-%,+-:/+-62641/--50-0,,().10220177:7/2-30)+.//360+-/.)+,/+&+/3;3752,38-+/&)0,112-*4.,5480.00.33-+,--7-,2++*,(+%'+*+,-,7,+013....-/721&*/'(5746---))+,)*-)3,,3915428-+*)),.'2,+**),,,$'&./59883222385774&2/-16%')'(,16:7*)-0.;97*.8+080&+$+&(/6)*2344341,./39743430./0-,-./.0//-/2+&-*1/)6,/*%'$$$&%&1+..34.)34;<:79.:.:1(2.01252360(#'')*,/0207:3631*-1/.')/((.67**&2)3.525**-,(&&((+58763657.+,-%/%**2-67071;4(&+(()3+1,--0,.3-)*,&&%,,./,(,&1/&%$$(%31*,-,--)()01'*())18/09,85*2*+)4;0+,/3)%&*+430///..8.'-2)15445557963931/(&*9344%154:541343-/087...,*+-14;33.%0($1,'+.+021:90:;0%-,6&02.(,*--,+*)(*/3899:,5///9:<;6;02)+(((-2028:+164565598;.-.32.,+,0/1;7+.1//.019002*,.++%'*//386,6,,32-/-)+*-./+)),,,0())-466*+,(**32436(469:/.-,+*280(/06///+.,-/510-);**,69:885,.&)*2-'02//.//75/11/**1/1***'&%$&'/717)),+.3587:185&&835755932711-+,0++-5.,,**,-/019.0,-$*)581322132)*0/-/,.4.*,/.3:1777923*'*%*&('.,**-+-/**)*%/034;./.,-67/20.,,'(1/(,.)*)+-(,.+,.036:&4(*-%&&'*3*6
@ac09ff84-0a6a-4d14-88c5-6290b0061786 ch=276 read=115514 start_time=2019-12-13T17:40:47Z barcode=BC01 runid=2c9cf7bc05858273f10e7d7ec552fc0bd742dc3e
CTCCTACAGGAGGCAGCAGTGGGAATATTGCGCAATGGGCGCAAGCCACAGTGCAGCAGCCATGCCGCGTGTATGAAGAAGGCCTTCGGGTTATAAAGTACTTTCCGGCGAGGGAGGAAGGGAGTAAAGTTAATACAACTGCTCGTTACAGCGTTACCCGCAGAAGAAGCACCGATAACTCCGTACCAGCAGCCGCGGTAATGCAGAGGTGCAAAGCGTTAATCGGAATTACTGGGCGTAAAAGCGCACGCGGGCGGTTGTTAAGTCAGATGAAATCCCGGAGGCTCAGCCTGGGAACTGCATCTGAAGTACTGGCGAGTCTCGTAGAGGTAGAATTCCAGGTGTAGCGGTGAAATGGCTAGAGATCCTGGAGGAATACCGGTGGCGAAGAGCGGCCCCTGGACGAAAGACGACGCTCCAGGTGCGAAAAGCGTGGGAGCAAACAGGGATTAGATACCCTGGTAGTCACGCCATGAAGCTTGATATCGACTTGGAGGTTGTACCCTTGAGGCGTGGCTTCCGGAGCTAACGCGTTAAGTCGACCGCCTGGGGAATACGGCCGCAGAGTTAAAACTCAAATGAATTGACGAAGGGCCTGAAGCGGTGGAGCATGGTTTAATTCGATGCAACGCGAAGAACCTTACCTGGTCTTGACATCCACGGGAAGTTTCAGAGATGAGAATGTGCCTTCGGGAACCGTGGAGACAGGTGCTGCATGGCTGTCGTCAGCTCGTGTTGTAATGTTGGGTTAAGTCCTGAAGCGCAACCCTTATCCTTCGGTGCCAGCGGTGACCGGAACTCAAAGGAGACTGCCAGTGATAAACTGGAGGAAGGTGGGGATGACGTCAGATCATCATGGCCCTTTGACCAGGGGACTTACGTGCTACAATGGCGCATACAAAGAAGCGACCTCGCGAGAACAAAGCGGACCTCATAAAGTGCGTCGTAGTCGGATTGGAGTCTGCAACTCCCGACTCCATGAAGTCGGAATCGCTAGTAATCGTGGATCAGAATGCCACGGTGAATACGTTCCAGGCGTATACGCACCGCCCGTCACACCATGGGGAGTGGGTTGCAAAAGAAGTAGGTAACAACCTTCGGGAGAACGCTTACCACTTTGTGATTCGCGGCTGGGGTGAAGTCGTAACAAGGTAACCGG
+
&(,0,).&-.(*+..3/&-+$*(,2/-./)(&)-848953.455(*)$',-4,/.)+'(+0044893412032202.&)+*2.5431+1.4,&&+2,&2)))2/.,3/3-(-/)+,'-1*/+&').84..5191-2)$(()875,*.(0+02(,0*-0'%*('-+'+,()(/()()',')--678;<756212-*+,+)/*+(/),)&')&(/.*(/+*0/5/217/6/8.31227,)**-1.44541424&-23)0-0&(*(),-1,/0.,(/-+12'.0)-0/:;0%/)%$./410444341,++&%('-'%$%&&'))*)+-)(()(,-.11231..1665-'((*-2014,.())++*+*+23'(0-+/+.5244.-1./40*-,'%+,*+05.-.0978'*1,(1-0(//417')35131++-,('(+++,*'(+58*3/03,*,2-(+.149*,052'(-,(,,/5(.)&'%%'*(+,%7850-*+0..,.0:-/-74,)2.,36-0./1./2/,'-*+-./6312.-307*/667:99:;868/&+))030644/--'$(+,///2,.4,22..-32528-,4+)%$%$#%)'(**01/-),)*,/*9;5353<100/(..%.*()+0)+-.+1)',/+3+)+-5/00686*',&2*3)(17./-+--..2/*+4015.79889,748:9;372-%(23-,***+++1.,.00/,1/,,1)*)*+..-0+*'),('8-&.//946*.2**+$#&'%,170:3/7256427+(&,+24.-,,+))$*'+)+5137-1'-*'),0569:/2.--,/54.:;/.5.1..-+-)6736445./0*').//33$%$&'('%&%'(:71/-+'%&'%%),,046-0-,--30-.--.0..)%('(+..3215+/.'*'()36'%/,/,/60.577;8./00//:384647/1,20+/*+,,*,+0+,+8-*)(-765+-*,.+-0(-.&')220%'%*0,25:9:923+-'1044,'()&.*+84,325.9)$0**((),*5)1/04/08/0353/-/7.7652&'$)*..1624376*%))&)%)'(-*-(....441;0,,&'.,-5-,53+)25-%,(+,;4((.+//*671,()(()2,20102.,/+498841
@7a93d55b-d6c3-4c44-857b-733c8ae97246 ch=33 read=126181 start_time=2019-12-13T17:41:03Z barcode=BC01 runid=2c9cf7bc05858273f10e7d7ec552fc0bd742dc3e
TTTGTTGCCTTGTTCGACTTCACCCAATCATCAATCCACATAGACAGCTCCTTCCCTTTGCGGTTAGGCCACCGGCTTCGGGTTATCAACTCGTGGTGTGACGGGCGGTGTACAAGGCCGAGAACGTATTCCTGCGACATGCTGATTCGCGATTACTAGCGATTCCAACTTCATGTAGTCAGGTTACGGGCGTCCGAACTGAGAATGAACTTTATGGAACGCTTCACCTCGGCGCTACAGCCTCTGCACCATCCATTGTAGCACGTGTGTAGCCCAGGTCGTAGGGGCATGATGATTTGACGTCATCCCCGCCTTCCTCAGCTTGTCACTGGCAGTCTCGCTAAGTCCCCAACTTAATGATGGTAACTAACTTGATACAAGGGTTGCGCTCGTTGCGGGACTTAACCCAACATCTCACGACACGAGCTGACGACAACCATGCACCACCTGTATCTCCCTTATAGCTCTCTCTCCATCTGGAGCCTTTATGAGTATGTCAGAGACCTGGTAAGGGATA
+
)*('+/)-47414720328:7/49-,-///3339+/0)'&,$+(+-/12378337,-3-*-05-7125:83560811:6-.'*(+-+1()).):5:9:964401/.+,,&&'*22/1-0*++066022282'')(())-258:;:;:825/..2,,+*,-/05/4(.&*-4.10--,,,,&)'2-&,(-).%,+-,17611'))2-.'(&(,'(+54%#$#'*40)+3,,*)***)%%&'*''(*(*+/6281,+58,,/0101/0(2))+/,7-().-211/)4701660/--,/80-.427686047-(--//.:-.+,-4-+.714.7.//894032233(()*7;5*0*),+0,,+-'*(,332,+('&(&%$&'').4*:,./9996580,,5+-/+/,.,1-/+0+362.)+,.1.21--/11445686*37230/+29129031133293'1.00-**)&$-(-.785...*-,,41622(**,+../+./(&((*.)%'$%'&*+'%&$
@6caa3178-c54f-4334-bb0a-c5ce93e24d5e ch=419 read=205782 start_time=2019-12-13T17:41:07Z barcode=BC01 runid=2c9cf7bc05858273f10e7d7ec552fc0bd742dc3e
CCGGTTACCTTGTTACCCTTCACCCCAGTCATGAATCACAAAGTGGTAGCGCCACTCGAAGGTTAAGCTACCACTTCTTTGCAACCCACTCCCATGAATTGTGACGGGCAGTGTGCAAGGCCCGGGAACGTATTCACCGTGGCATTCTGATCACGATTGCTATTCCGACTTCATGGAGTCGAGTTGCAGACTCAATCGGACTACGACGCACTTTATGAGGATGCGCTTGCTCTCGCGAGTCGCTTCTCTTTGTATGCGCCATTGTAGCGTGAAGTAGCCCTGGTCGTGGGAGCCATGATGACTTGACGTCATCCCACCTTCCTCCAGTTATCACTTTCAGCAGTCTCAGCGGTTCCGGCCGGACCGCTGGCAACAAAGGATAAGGATTGCGCTCGTTGCGGGACTTAACCCAACATTTCACAACGCAGGCACGGCGACAGCCGTACGGCACCTGTCTCACGGTTCCCGAAGGGGCATTCTCATCTCTGAAAAAACTTCCGTGGATGTCAAGACCAGGTAAGGTTCTTCGCGTTGCATCAGATTAAACCACATGCTCCACCCGCTTGTGCGGGCCCCGTCAATTCATTTTGAGTTTTAATAACCTTGCGGCCCGTACTCCCCAGGCGGAAGCAACGCGTTAGCTCCGGAAGCCACGCCTCAAGGGCACAACCTCAAGTCGACATCGTTTACGGCGTGGACTACCAGGGTGTATCTAATCCTGTTTTGCTCCCCACGCTTTCGCACCTGAGCGTCAGTCTTCGTCCAGGGGCCGCCTTCGCCACCGGTATTCCTCCAGATCTCGCATTTCACCGCTACACCTGGAATTCTACCCCCCTCTACAGAGACTCCAAGCTTGCAGTATAGGAGATGCAGTTCCCAGGTTGGGCCGGATTTTACCACATCTGACTTAACAAACCGCCTGCGTGCGCTTTACGCCCAGTAATTCCGATTAACGCTTGCACCCTCCGTATTACCGCGGCTGCTGGAGTTAGCCGGTGCTTCTTCTGCGGGTAACGTCAATGAAACGAAATTATTAACTTTGCTCCCTTCCTCCCCGCTGAAAGTACTTTACAACCCGAAGGCCTTCTTCGCCACACGCGCGGCATGGCTGCATCGGGCTTGCGCCCATTGTACCAATATTCACCCGCTGCCGCACTCCGTAGG
+
.')&60&('+('6+%/)&(5*,066/+-.000-/*),%,.51*1-210/0011&')-..1-0/22+*,-2/0%)).-165-/./-3/*,-1:)(1-%%'+++00431..&,)+,%+65+205/'47.91.30/70/1;45;44079/05542'*+$,%'(&#&(.-.179:4&%(,&*-3*.-0835%.)/-0+4/7)6)-&)*+)*&(#%(*1+,,,-/'*&'()16.013./..,*323,.17254/:5&++.3457;778+''))(''&&'%'),7-.7995*-.5/%(35(&+,4.+.,/,--1885068.-7:3256+/0)+15*-0/-,,'#%&'(12242%&&(.+28*,+8/:;:::97526./)01:.,4.06+(+%.,-+*-,-59;763:7..0122,:-,)2..7.,'++&(&)(061%,.-30).,*6.(5(//41029/28762.1079:663./-.1..,.30009--,+(),,221+'*./01-/7;9;87769/28<,/**)'+)0711/-,2106*2264'&.)/,;7:-(,*/)+-8852:**-//,./6)6.21,*)-.32283-5::*+(*79:+2+%(*-,/2./.9-:1'-)*+400+&.0.0+,*&(*1+*+*,,,'.-5-5.,4)-3+..101777,8-01335370/)0,46244276,31/,50;2217956456:5,.)&*-/3434413*3-)-+)%&(+88,(0-0/85-+./30(((146574//-*.2160.+17;44846969869:119/858:<9704,,+10)'&'*7:<;4446,146533535.8*0*((*0/8..,02706))()')+-(1-)*++*/(+*.*(-+('&(&+,-.941)*)))-+')3)()&-31+(+(((),-1/1/314-.5687;89;8:;9872.(('$$(,671/22679;11--/3297504.)()-55469+,.8..78-''1,/02595,-/72329(64348<7::887582--19501.(&$&%%$'%('(*,-210/,/5)#%&37*4;:772:96*.5420,)(+-5:9/22339)((+*..05945:6))((+',+-+,.62457:8347578((,./6-00566*+0(-&.*.../0;0)-0(#''%'&%(&)'1*(-+.-
@c7138c5a-8efd-4145-a759-0780066627e5 ch=392 read=101272 start_time=2019-12-13T17:41:19Z barcode=BC01 runid=2c9cf7bc05858273f10e7d7ec552fc0bd742dc3e
CAGTTACCTTATTTTGACTTCACCCCAATCAATCCACAGCAGACGGCTCCTTCCTTGCGGTTAGGCCGCCGGCTTCGGGTGTTGTTATCAACTCTCGTGGTGTAGGCGGGCGGTGTGTACAAGGCCCGGAGACGTATTCCTGCCGCGACATGCTGATTCGCGATTACTAGCGGTCCAACTTCATGTAGTCGAGTTGCAGACTACAATCCGAACTGAGAATGGTTTATGGGTTTGCTTCGCAGCTTCGCTTCCCTCTGCACCATCCATTGTAGCACGTGTGTAGCCAGGTCATAAGGGGCATGATGATTTGACGTCATCCCGCCTTCCTCCAACTTGTCTGGCAGTCTCGCTAGAGTCCCAATAATGATGGTAACTAATAACGGTAAAGGGTTGCGCTCGTTGTGCGGGACTTAACCAACATCTCGACACGAGCTGACGACAACCATGCACCACCTGTATCTCATATAGCTATCTCTCCATCTCTGGAGCCTTTGTAGGTATGTCAGAGACCTGGTAAAAGGTTCTTCGCGTTACTTCAGATTAAACCTACATGCTCCACCGCTTGTACGGGCCAAATCCATTCCTTTGGTTTCATTCTTGCGAACGTACTACTCAGGCGGAGTACTTATTGCGTTAACTGCAGCACTGAACTTTGACGTCAACACTTAGTACTCATCGTTTACGGCGTGGACTACTAGGGTGTCTAATCCTGTTGCTTCCCCACGCTTTCCGGGACTGAGCGTCAGTTGCAAGGCCAGATCGTCGCCTTAACCACTGGTGTTCCTCCATATATCTACGCATTTCACCGCTACACGGCCAAAAGATTCCACGATCCTCTCCTGCGCTCTAGCTGCCTGGTTTCTATGGCTTTACTGAAGTTAAACTTCAGGCTTTCCTTGCAGAACGCCGCGCGCGCCATATACTGGCCGGTGGATGCCACCTACGTATTACCACGGCTGCTGGCACGTAATTTAACCGTGGCTTTCTAATAAAGTACCGTCACTCGGCTACCACCATTTCCTGTGACCGCCGTTTCTTCCTTTATAACAGAAGTTTACAATCCGAAACCTTCTTCCTTCGCGCGGCGTTGCTCGGTCAGGGTTTCCCCATTGCCGAAAATTCCCTACTGCTGCCTCCCGTAG
+
4(/-:.0738*-1/*)-1583*2)(&3,41/1016''#$'+11629333617+)*,,16150(,792,1*3+*.1/+84.,+/)4,..9331./'),3677,)%&&+-1/'-5-0+*+)(1-3,12)--(%*6/1,+.*$#$*-&-+*367:;;;8997136108+)-)*+0(-(+)*)/3167732234733292425533141632,*0920/,'*/+-002;-55<95:8+/'%'#&$**,31,-/.29++76.--3/5;986681.-00/0222.+(&).--/2-,,+(-.67),32011152:0-,67997.97-+137430(.+0-+0.--2**0-./5615557.++++)'%'''+6,)*-*,3)3.021*/+)+&+13),4009231348/6,(''&*4.1+/+/+&'-4157765443+/224300+/011181<2;8324:27:00+*-19;761/,/1687//-)06251/--/8-./.64-$)$*)(,/0150*))01:3483:53++02;:6:614022)0721-,.3/3<:7/&'()*.0122+.4++.+)$%(/7727(.0-*-()40.08....96/49;16/011-/4++*/3*./0-443+2++,+/31,/0,/.12100341*011876&'*)(()*/%)')'*%&%%)+/0133324,0/-'++++1059322/10'-,++%)*,/3124/'(*#$%*.880(-+-2:/3(564+%&'(44245'4,9,..&'%&')+/4414520+)(&%((')'**'(,94320./2375733.4150/;*.-5/,,+++'*'%&$,16+')1833+,+,.20..279+-1&/./+&/13489789.32,&'+*)((.0,,06/0+4,8+%,7+0)/6.69+*$$$#%$(&('%&&%&))+,*.1%*'&#%$$$&$*&(*(%$&+))/331666669466''%(')*//-1($(())'+2+(&*+1235/157*(*2,-,+')'230440345023,)''$)(.+:9.62.*(',--5.)(+)'+0*&&()(+.//+)*)),:,((,010,+/.+21/1-0698-6/00/-2/.-41/*/04:8:&/43.<.456-*.3-3-,-.07-384-+./1.10/06,25()5/,
@b222ab67-6973-4ed6-8243-f55be09204df ch=409 read=76201 start_time=2019-12-13T17:41:19Z barcode=BC01 runid=2c9cf7bc05858273f10e7d7ec552fc0bd742dc3e
CAGGAGGTAGCGGTGGGAATATGCACAATGGGCGCAAGCCGTCGCAGCTTCATGCCGCGTGTATGAAGGCCTTCGGTTGTAAATTTCAGCGGGAGGAAGGGTAAGTTAATACCTTTGCTCATTGACGTTACCGCAGAAAAGCACCGGCTAACTCCGTTGCCAGCAGCCGCGGTAATACGGAGGGTGCAAGCGTTAATCAGTACTGGGCGTAAGCACGCAGACAGTTTGTTGGTCAGATAGTAATCCCAGGCTCAACCTGGGAACTGCATCTGATGCACTGGCAAACGAGTCATTCCAGATTGTGAGGTGAAATGCGTAGAGATCTGGAGAATACCGGTGGCGAAACGCGGCCCGGACGGGCTTGACGCTCGGAACACGCGGCGTGGGGAGGCAAGCAGGATTAGATGCCTGGCTAATGGTCCCACGCCGTAAACGACGGAGGTTGTGCCCTTGAGGCGTGGCTTCCGGAACGCGCATTGGTCGACCGCCTGGGGCCGCAGGGTTAAAATAAATGGGTGAAGATTTAAGCGGTGGCAATTCGATGCTGCGCAGCCTTACCTGGTCTTGACGGAAGTTTTCAGAAATGAATGTGCCTTCGGAACAGAGACGGGCATGGCTGTCGTCAACTCGTGTTGTAATGTTGATTAGAAGTCCCGCAACTTGACCAACTGTTGCCAGCCGGGGACTCAAAGGTTGCCGAGTGATAAACTGGAGAAGGTGGGGATGACGTCAAGTCATCATATTGCAGAGCTACACGACCACAATGGCGCATGCAAAGAGAGAAACTGCCTCGCGCCTTCGTAGTTCATAAGTGCGTCGTGGTCAGTTGGAGTCTGCAACTCGACTCCATGGTCGGAATCGCTAGTAATCTCTGTGGATCCATCTTACGGTGATACGTTCCCGAACTGTACCGCCGTCACACACCATGGGAGTGGGTTGCAAAAAGAAATTAGGTAACAGCAGGCGCTTACCACTGTGATTGACTGGAAGAAGTGGAAGGAATGAAACGACAGGCAAATGGGTTAACCTGAACACCGACAACTTTCTAACTGCCCTGTAATATGCAATAATGAAAAAGA
+
)'/-)('$#%$'()'&&(((')%)(),1003/--.56(.%&((&+%((%'+12/8:31*++()+(++('/-.1(*/,1+)+--+1.,*+.+7*'*)---/,,-0,0.4-,+)*+/,,4473461//129575&((+/3,.'*.21*/./.1---&)1)%*'(')%,2-12'/,/0//6221-1*/-,1+'(/.21&%%($,)+.7;:;8534++)-%*('(*%-2:2003&+/5%%*+$%&(/&''%%(%++207371.3/+0-.4.--+(&%&$'%&(/,-2.(((')%#$$%2+&*$,'*'+),,'(+2)&(664*))()7659200*1-,/3-3/+3*)*'%+)(+)0)'(5-2,-('##&&+*),-//))'&('&'&')8324,'''(..%,1,-(1+%&('&.0(&)$&&%&%&(33+&.,0,)++20+)''$/(,.,2)+)+.++2/028-)+&'&%('()-'&((*+,*+0*.-547.301/120)))/.*+'+*120994010/+-+$)&&'+$()'.6/,-)*)5,.315,('-%($&'')*%(&%$(-515874.4&##0.-1+,589/,*),'(),(('/*,07:7,3*10,++,-0&2-*,)+)((+,,.05&(+-.99*7)'%&'*)7-,%6(*$(&'+,4*(*,%&$$$$&&)%)/)5+*2)'(,)0272+058*.('(*-,06(''&%$%&(%%**-*&))+'-.05.,/44686510162011.-)(*%+))%.+)'&%&%$%&*)1..,6423/,%),1*%(%($(*')(&((&+'*#$#%&&(&()-+&$''()+)/022&6-659)+.,0&&&(4598/7/./316720%*)-.0040722154,11//-*('$(-/7996/'-('%()&1/('(',)*-45/)'&''$$$''&**)+,,+)*,/32402'()*12027478;7/*')/()(&.,*&&('$('-/-(*/1/13,,/+,.(3*(%(+01))&*%$%%%-()&&(&&&***),-015614),)+-.005/&%$%*-,--)*)-*)-/.+)*%&''&))'**+*,+-(-($$''($''%%%#%
@e91c2316-900f-4f18-a7ae-361dd3e303a8 ch=29 read=84414 start_time=2019-12-13T17:41:28Z barcode=BC01 runid=2c9cf7bc05858273f10e7d7ec552fc0bd742dc3e
CTACGGGAGGCAGCAGTGGGGAGAATAATGCGCAATGGGCGCAAGAAGCCTGATGCAACCATGCCGCGTGTCGCCGAAGAAGGCCTTCGAGGTTGTAAGGGGTAAGCGGGAGGAAGGGGTAAAGTTAATACCTTTGCTCGTACGACGTTACCACGAAGAAGCTGTGCTCCCGTGCCAGCAGCCGCAGTAATACCCAGCGGAAGTGCAAGCGTTAATCGGAATTGCGGGCGTAAAGCGCGCACGCAGGCGGTTTGTTAAGTCAGATAGTAATCTGGGCTCAACCTGGGGAACTGCATCTGATACTGGCAAAACGAGTCGTAGAGGTAGGAATTCCAGGTGTAGCGGTGAAATGCGTAAGAGATCTGGAGGAGGAACCACCGGTGGCGAGGGCGGCCCCTGGACGGAACTGACGCTCGGGTGCAGCGTGGGGAGCAAACAGGATTAAGATACCCTGGTAGTCCCACGCCGTAAACGATGTCGACGGAGGTTGTGCCCGCCCGAGGCGTGGCTTCCGGAAGGGCTAACGCGTTGAGTCGCCTGGGAGAATACGGCCGCAGGTTAAAACTCAAATGAATTGACGGGGGCCCGCACAGGCGGTGGAGCATGTGGTTTAATTCGATGCAACGCGAAGAACCTTACCTGGTCTTGACATTCACAGAACTTTCAGAGATGGATTGGTGCCTTCGGGAACTGTGAGACGGAGTGCTGCATGGCTGTCGTCAGCCCGTGTTGTGAAAATGTTGGGTTAAGTCCCGCAACGAGCGCAACCCTTATCGCTGTTGCCAGCGGTCGGCCAGAGACTCAAAGGAACTGCCAGTGATAAACTGGGAGGAAGGTGGGGATGACGTCAAGTCATCATGGCCCTGACCAGGGCTACACGTGCTACAATGGCGCATACAAGAGAAGCGACCTCGCGAGAGTAAGCGGACCTCATAAAGTGCGTCGTAGTCCAGTTGGAGTCTGCAACTCGACTCCATGAAGTCGGAATCGCTGGTAATCGTGCAGAATGCCTTGCAGTGAATGCGTTCCGGGCCTTGTACGCACCGCCCGTCACCATGGGAGTGGGTTGCAAAAGTAGGCGCTTAACCTTCGGGAGGGCGCTTACCACTTTGTGATTCATGACTGGGGTGAAGTCGTAACAAAGGTAACCGG
+
//34/83,-.**,+(20525+((-2,+'*()%+/910(+)#%)(&***.5&')/062/2614)892331//)&%$'0/&('(**((2,,&+*-0(*,*)+-'(*/*,-41'(+-*-3-)++43//,1('(//+34-.34*5*(&'+//6///$'&*1)-+''%&'$&'+5)+986:2-1.+0+*+%00373-1'''--13-*-+,.10/023:393826-+**%))44.--2;2/0/-*+')$-%+))+06;8,0827003),36(/-,0()%)-65661(1*)*30),('/'*/16861657+,('$**&**).01*,+.)-),*1+,,+1*('....100,/.-.58,,-864/('((*./99;///*,*,-()'3-361151/&2.71+2097*'-)'((&(()&*(*&+*4%4621,()(,+,6:((,.5;66&,/'2,/+)+0429..2553.,32)&/-2502.3..-//,0950-,2-36/8+/*,84),/'''))-,../-/4+2(.&(&'&,/21004-5-*)&(+'(,*&.*+%(%('+(+8+&%$+/*60<;34648961.1-1,./1'-6:2290*,*,+%-.2977934445.)+2/9,5-66,++,-04./..-()(*,)'')'.40203/./,,,.38-,,./05-/900))**+6-.&/**3.0-'%)$$',)4258764455).(+-88977887;787:808-+,101/26080/*-59/00.6/50505,+-,5/,-2.6//28665007408012044547-1,,&-1:8;0-4*'''(+425/4+*-(0.668:/0-+,.8<9;:8:(',2-/+0**(*--0983/34-0/12286(,+(+)'#'*17*5431.++')'+-22.43:1421173+&+%'&)&')'+1147*+,,,*)%''-2*-0:69778558<5.23500//098652%+*----,./567473-,(*+126*+'&%'(5.++(')'&'&()*+,-,-')*.07320+''()(/.+/,,&21319)4687,2+*)--(-+.2)77+*--/410225-(((+2,/9,//.*'%+(0)'%$%&3+888;92;-)00*1/00,*3.0-27.-65299801-(+))0.(),,0+,./.21317(3+0164680
@b87eb7b9-8b00-4855-87d7-03b0303665e1 ch=89 read=135478 start_time=2019-12-13T17:41:24Z barcode=BC01 runid=2c9cf7bc05858273f10e7d7ec552fc0bd742dc3e
CCGGTTACCTTGTTACGACTTCACCCCAGTCATGGATTTCAAAGTGGTAGCGCCACTCCCGGTTAAGCTACCTGCTTCAGCACGCAACCCACTCCCATGGTGTGGCGGGCGGTGTGCAAAGGCCGGGAACGTATTCACCGTGGCATTCTGATCCACGATTACTAGCGATTCCGCCTTCCTCGAGTTGCAGAGAACAATCCGAACTGAGACGGCTTTTTTTGGAATTAGCGCACTCTCGCGAGTTTACTTGCTGCCCACTGTCACCGCCATTGTAGCACGTGTGTAGCCAGCGCGTAAGGGCCATGAGGATGACGTCATCCCCACCTTCCTCCGGCCGGCGGTTCCTTTAGAGTCCCCAACTAAATGATGATGGTAACTAAGGCGAGGTTGCGCTTCGTTGCGGGACTTAACGCTTATCTCGGCTGGCTGACGACAATACATGCAGCACCTGTGGTCAGTCCACGAAGGAAAGTCCATCTCTGGAAATCGTCCGGACATATTAAACGCTGGTAGGTTCTGCGCGTTGCTTCGAATTAAACCACATGCTCCACCGCTTGTGCAGGCCCCGTCAATTCCTTTGAGTTTAATCTTGCGACCGTACTCCCAGGCGGATAACTTAATGCGTTAGCTGCGCCACCCAAAGCACCGGACAGCTAGTTATCATCGTTTTGACGTGGACTACCAGGGTATCTAATCCTGTTTGCTCCCCACGCTTTCGCACCTCGCGTCAATACCAGTCCAGTGAGCCGCCTTCGCCGCGGTGTTCTTCCGAATATCTACGAATTCCACCTCTACCTCGGAATTCCACTCACTCTCCTGGATTCAAGCGATGCAGTCTCAAAGGCAGTTCAGGTTGAGCTCCGGGCTTTCACCTCTGACTTACAAAGCCGCCGTGCGCTTTACGCCCAGTAATTCCGAACAACGCTAGCTCCCTCCGTATTACCGCGGCGCTGGCGCGGAGTTAGCCCTTATTCTCCCGGTACTGTCATTTATCATCCGGGTAAAAGGCTTTAACCCTAAGGCTTTCATCACTCACGCGGCATTGCTGGATCAGGCTTTCGCCCATTGTCCAATGTTCCCCTGCCCGCACTCCCGTAGGAG
+
84.316&))).*25*)+&+&()(,.-(-.8555.($''&'.32/10410-/.0.&)+3*(++(/-2*,,-3.*&)(-)$%&$').,*/6+$&&***'10)0'')-+/664+-1))'+*4,1128*971821778:2*+++35867771,++-0(')+038434647856910*,%%$$%+++*-/5/5((*(-3.4;27((.50+()'*.-7-+01/<0-9-+,.,(.0/5/1121626(-+1;9(,()$&*0281&''(00.13.772-.&$&%)$(+0--+*)$&%%(..,./62'-96932/,13.(*.19,,*(-5:++797;77773-1/-+602::;4,,320-./-453*.*,/16/,+++*-12889:4441)1**(1-5:24-.08141720+7:2.1.0,1'%&&()5,.'&)/-5322664'+2*)'.*,.2.*,++0-,(((*/*,,8'%'+%%+(*.+'**2110520-,,-+*,(/-,/,++)(&(&&(&))*/.---(2,947.-)))2,*,384(-*+6,;7::4113//00,,4/.,/.+.77460477,)&'*25:7.53-,00693-2/+1,+*/021-'(('+,++/79::::/3(**-,/.-0/+()+10525://30*-&&'&**')01,,-.-218334-,.(-+(%(%424:;99778:1720+,-3+/8544311;3)--262-+-(,/983.32490.(()-2090009591:(*+213681*--,/557;+/%()(-987/.(&%#&#,,536-/44-5.*04--,+/++/(-+..3/3+,-/'+))*,236:12:28723120.0//234..5+).0.56:*&*)4,*)0114)'14,.6.)+5.03''(*-,,.)02,-4/10*,-0-/096/00-4-'(*.,7-:)'+,+1+0-,-**+,06.,830301967<816-)&*+.*)&*(,%)1/,)-)')2+3<706*())+&$&'----.-,1.*.9,29964:1&*(&*)&',,4()55.324;9/--/.343/1.2-30014/'&)./;9/27/39/-.3/-&(.,,++,).&1*35-+))/4($&&(*16+*3,--+'
@ecb3acbd-6b49-4600-a09a-2a839df59fe5 ch=253 read=239811 start_time=2019-12-13T17:41:26Z barcode=BC01 runid=2c9cf7bc05858273f10e7d7ec552fc0bd742dc3e
CCCGGTTACCTTTGACTTCACCCAATCCATGACCCTACCTTCATTGCGCTGCCTCCTTGCGGTTAGCTCACGGACTTCGGGTATTGCCAACTCTCATGGTGTGACGGGCGGTGTGGTACAAGACCAGGAACGTATTCACCGCGACATTCTGATTGCGATTACTAGTAACTCCAGCTTCATGTAGAGCGAGTTTCAGCCTACAATCGAACTGAACTGGTTTTAAAGTTGGCTCCACCTCACGGTATTGCATCTCTCTGTACCAGCCATTGTAGCACGTGTGGCCTACACATAGGGACGCATGATGGTTGACGTCATCCCCACCTTCCTCCTATAGTTAACCCAGGAGCAGTCTCGCTAGAGTCCTCAACAATGGTAGTAACTAACGACAAGGAGTTTGCGCTCGTTGCCAGGACTTAACCCAACATCTCACGACACGAGCTGACGACAACCATGCACCACCTGTCACCTTGTCCCGAGGAATTTCCTCGATTAAAGAGTAATGCAGGGGATGTCAAGTGTAGGTGGAGTTCTTCGCGTTGCTTCGAATTAAACCACATGCTCCGCTACTTGTGCAGGTCCCCGTCGAATTGCTGAGTTTTAATCTTGCGACCATTACTCCCCAGGCGGAATACTTAATGCGTTAGCGGCGGCACGGAGGTGTTGAAACCCCACACCTAAGTATTCATCGTTTACGGCGTGGACTACCAGGGTATCTAATCCTGTTGCTCTACGCTTTCGAGCCTCAGCGTCAGTTACAGTCCAGATACTTCATACTGGTGTTCTTCTAATCTCCTACGCATTTCACCGCTACTAGAATTCCTCTCCTCCTCCTGCACTCTAGATAACCAGTTCGGAATGCAGCGAAAAGCGCAGAAGTTCGAGCCGGGTATTTCACATCACTTAATCATCCGCCTACGCTCCTTGCACGCCCGATAAATCCGGATTAACGCTCGCCACCTACGTATTACCGCGGCTGCTGGCACGTAGTTAGCCGTGGCTTCCTCCTTGGTACCGTCATTATCTTCCCCAAAGACAGGCTTTACGATCCGAAAACCTTCATCACTCACGCGGCGTTGCTGCATCAGGAGTTTCCCCATTGTGCAATATTCCCCACTGCTGCCTCCGTAAAG
+
93(,.00-2,).,,-/521%+**,,+.&#&()+9+)+-4/84,1('(')2*2***$,(),+-*0,+557478:79:::0;75.6-,822*.-,-,(0/8.-,,,36;:846+*()'&',,*(0/4%)((-..6,7+(&+6,989:89:866344'('(-43212*).0/049/,.314032+--%((-,/.9300*()',*3--.,.451.-04,,4-99-15)*+-+-440-(,4/123*0,*+2+--0/67788787801''))-,()***&((&$&$(/2+--+(++*++-+0&&'),.2152;.-/17897136/(+02846333.%%'*/+3*51/+'*&()'')*+42243*+.042/+2*%+9137.+-.170-0/.-221(/*(*21()22567/37+-(%2943450()/(+*0,+,-+&)++1+./69887750*76,8;65,,(.//08.24867:49322/+&&(()*+77.0//.18163,+-../-0***(04-676985,/.336.3.'('+7876:1*+'+2)/1:8&&2,5-<9:-++*.//.32),1/0/4.0.7*587:690(,0&0(.-.-.101/9<2+*)*-7,024582.0++)595,%+&*+3/960//0,++)/,3.++.,3--5103/6,..,+.1+*33,6:/&+(*-++*))/1;6513,23.(+,877775/(-'))&-+)),.433:2599369+-/*&$'$$*/5,2:7:999000/08394;341838-''./(,/41%'&))06532;87:3-08765/+,-12316<85565'((''&&'*,-3,,*,++((,(+31*,-,--/../830.04/467:293:/)+'%%'*.0*(++-)'()'.+('),6)'2-//3<83155.9$+/224365879338-/44913+'($(%,/-75--328512716-+,,5-/3456:;3595567:86;-51,,20/055-8+**0024435/-172/4.-47854,(*('/''*8076**-/23:3;;<+15-+,.,(,./9;/.665/0-.690184;570/,,,.&(+./;00/;322.//00/67&+1;1139/#%2'0),/84/2.358-*,,+...02/0''&'+''
@447613be-e9a7-4ca8-9aa7-eb776a68f722 ch=227 read=237742 start_time=2019-12-13T17:41:51Z barcode=BC01 runid=2c9cf7bc05858273f10e7d7ec552fc0bd742dc3e
CTCCACCACGGAGGCAGCAGTGGGAATATTGGACAATGGGCGCAAGCCACAGTCCAGCCATACCGCGTGGGTGAAGAAGGCCTTCGGGTTATAAAGCCAGCTTTGTTGGGAAAATCCAGCTGGCTAATGCCCAGTTGGGATGGCGGTACCCAAAGAATAAGCACACCAGCTAACTTCGACAGCAGCCGCGGTAATAATACAGAAGAGGTGCAAGCGTTACTCAAATTACTGGGTATGCAAAGAAGCGTGCGTAGGTGGTCATTTTAAGTCCGTTAGCCAGAAGCCCTGACAGCCTGAACTGCAGTGGATACTGGGCGACTAGAGTGTAGTGGGGGGTATGGAGATTCCTGGTGTAGCAGTGAAGTACGTAGAGATCAGGAGGGAACATCCTTGGCGAAGGCAGCTACCTGGACCAACACACTGACACTGGGGCGCAGAGAAGCGTGGGGAGCAAACAGGGGATTAAGATACCTGGTAGTCCACGCCTAAACGATGCAGACTGGATGTTGGGTGCAATTTGGCACACCAGTATCAGAAGCCTTGATTAAGTTCGCCACTTAGAATTACAGTCCTACATGGGCTGAAACTCAAAGGAATTGACAGGGGCCCGCACAGAAGCGGTGGGTATATGGTTTGTTGGTGCGGCAGGCCTGGCGCCACGACATGTCGAGAACTTTCCCAGAGATGGATTGGGTACCTTCAGAACTCGAACACAGGTGCTGCATGGCTGTCGTCAGCTCGTGTCGTGGATGTTAGGTTAAAGTCCGCAACGGAAGCGCAGCCCTTAATCATAGTTGCCAGCGCGTAATGGGTAGAGACTCTAAAGGAACCGCCGGTGACAAACCGGAGGAAGGTGGGGATGACGTCAAGTCATCATGGCCCCTTGGCCAGGGCTACACGGCACACAATGGTAGGGACAGAGGGCTGCAAAGCCAGCGACGTAAGCCAATCCCAGAAACCCTATCTCAGTCGGATTAGAGTCTGCAGCTCGGCCTCCATGAAGTCGGAATCGCTAAGTAATCGCAGATCAGCATTGCTGCAGGTAGATACGTTCCCGGGCCTTATACACCGCCCGTCACACCATGGGAGTTTATTTGCACCAGAAGCAGGTAAGCCCAACCTTCGGGAGGCGCTTGCCACGAAATTGTAGCCGATGACTGGGGTGAAGTCACGTAACAAGGTAACCCGG
+
,-52.3)(*,0'*-,+.-.3004/,/./82829-.%%&*(('+-2/2..-+'00(*'**+*+/3..01/5**,-.()***,05:6.7/3.&-.1+**.%%%$'+%31'+*()))&+2.-.1188/9.-*40+').,1991-*(%*/,+01),.)(+3+(''++-*--)---*-(),-()+,-+)*2--/*.-/)*&,**7*,3.)**'.$%++)*+).-,-01)*,*(((*+'$)1,148+'(%&(+2100.-././541'-62*01.374.5,%'&$''++%')($&'()'4/1.,2,-*32367;8868768500.24-0*,,./132,-./.)*(%)+)%&4*30*+587411,*(-*')%&%0*/,'(*-27(7*))'+/265-8**+.///.3-2.,')(,--.574,.05-)-+,,,-)')(*'2*'#&$&'%('&'.)0.0(''(1912*-67.-4-4*,.868;12,2+,+.($)*.30367+++,(1((5389<7831212-,-/5/2:+-*))-(4+(&1)*-'&)(%%%%$&$2(.-+,31689,((&'&*%+&')*3./&$#'&'%)&'&&)0'*133.*)(/120.//*.//).7(#,$%*'++*-02/*.**+,,+(0270((,'.-)-(&&&&%&%#%,(&)+$&)-/14%4.)$-','(.0+/-*(((+,1.)6+)-(,&(()(&)0(4+-4*',)*++*+,,,+++*,-911062*-0+3444,''+,),+(02237+171,)+(()*-(,/45(,))%%$))',0)&''%)+'1*+,2%+('%&%((.-5121-,))&($(*1,13(/+.)+4+**&%*,578;830.-+.*)(()&'-7-/111434747088787/0''*-,''%$&2)$)5-61.-((*'&#$%(,0200(+,4632*(&*+*')1.76+%((&,--4.++*1)2.52709.+((***..+,2324++.6)+&6*')'(*-++-,(++/+*-'*6834+2,+++)3.20303-/*)'0(**$)%'+-.1)+,18/0,,3&(*,,,54021217,*'/.23/2%++,,/1100)%'()++.812*44,,2;;*48+(*'++(%*)&)&((''&%(+*,/76492'64,14)*+'&+,(&)*(%$+%()3442/0-,-//01//)%&'&&&'*)+,++-1+0/357/*/6
@70d468ea-264c-43b3-8b6d-7bf61918a2bb ch=404 read=114266 start_time=2019-12-13T17:41:49Z barcode=BC01 runid=2c9cf7bc05858273f10e7d7ec552fc0bd742dc3e
CCGGTTACCTTGTTACGACTTCACCCCAGTCATGAATCACAAAGTGGTAAGCGCCACTCGAGGTTAAGCTACTGCCACTTCTTTTGCAACCCACTCCCATGGTGTGACGGGCGGTGTACAAGGCCAGGGAACGTATTCACCGTGGCATTCTGATCCACGATTACTAGCGGTTCCGACTTCATGGAGTCGAGTTGCAGACTCCAATCCGGACTACGACGCACTTTATGAGGTCGCTTGCTCTGAGGTCGCTTCTCTTTGTATGCGCCATTGTAGCACGTGTGTAGCCCTGGTCGTGGGGCCATGATGACTTGACGTCATCCCACCTTCTCAGTTTATCACTGGCGGTCTCCTTTGAGTTTGACCGGACCTGGCAACAAGGATAAAGGGTTGCGCTCGTTGCGGGACTTCCAGCAACATTTCACAACACGAGCTGACGACAGCCATGCAGCACCTGTCTCACGGTTCCCGAGGCACATTCTCATCTCTGAAAACTTCCGTGGATGTCAGACAGGTAAGGTTCTTCGCGTTGCATCGAATTAAACCACATGCTCCACCGCTTGTGCGGGCCCAAATCGAATTCATTTGAGTTTTAACCTTGCGGCCGTACTCCCCAGATCGGCTTAACGCGTTAGCTCAGCCACGCCTCAAGGGCGCACAACCTCCAAGTCGACATCGTTTACGGCGTGGACTACCAGAATTATCTAATCCTGTTTGCTCCCACGCTTTCGCACCTGAGCGTCAGTCTTCGTCCAGGGGCCACCTTCGCCACCGGTATTCCTCCAGATCTCTACGCATTTCACCCGCTGCACCTGGAATTCTACCCCCCTCTACGAGACTCCAGAAGCTTGCCAGTCAGATGCAGTTCCCAGGTTGGGCCGGGGGGATTTCCTGACTTAACAAACCGCCGTGCTTCGCCCAGTAATTCCGATTAACGCTTGCACCCTCCGTATTACCGCGGCTGCTGGCGCAGGTAGCCGGTGCTTCTTCTGCGGGTAACGTCAATGAGCAAAAGGTATTAACTCTCCCTTCCTCCCCGCTGAAGTGCTACACAACCCGAAGACCTTCTTCATACGCGCGGCATGGCTGCATCAGGCTTGCGCCCATTGTGCCAATATTCCCCGCTGCTGCCTCCCGTAGGAG
+
73++5,'**+0+.+)+4467;6-6:6+*,,,*.,04334636.+/284/.''(/,&(+-*%.-13%&,/1/0&&%''-/5209:,/34'288())2:-,98520**+/2963-4*,+(.48-/45,+4,1:5/646:510/'.)5,//8876689/.,+*1+,-/000+159321.12925775-,-()()(*%+%%33-9(1*-1+2/664--54201),.92-.+(,,+.(+(3),+(%(&+'*+/227/0,-5.(++-../1:6583/.10-..../,*,.84+,:;:6,2'.5613,+,-,-,-140226:98/902)404:767//2;7023'+%*(,/5664/)*11+''.,*+&062)(+',)0020769,70895)07-5,*('),.86;6348:33(+()+#,&)(,-7-++-353)//.0/344577:/-/0+/-5+0122:251.+-,/676;01)((*)*$()/944757622,(++,(,-1-5-07<98/)*+,/&$'*+,-*//;:9<75550901/38)')3*8:536,..,,//820330547.3/2088062*3,*0),-.;04696,+*4:;*381+4*))0/-5/355/645(+(&**&&++/13-./,0.0+/072*28/1/07132-*1)(%&%(,2/4/2-5402221324333:3)1093658:522&0++'(&'2+0156;7899:8<9/1+37+&++)*-0,1636;+++00--8510.+.44/:'%287-29%99:<;8:8-/,*/--2:352/*+,3:98::9:77.7;:4/56*$%)#%(,848.3.4.2527222/)(++,)'',).56&+'(('*-./70.'-1))+///'-30&&&*./1/-(-5-).+*))%08*,)))/.0111+'))*2114/,,.*,+&+.--35859<54/0242:6212.,++/7.-28+.05.-32210/)*+,34/-)+%*'),,2,*,)+24:45:66686962260/0119444893<7,'&)'-'%#%'('03+6:.00/;;.+4*(,*&+++0*+.+/31:5,(''/085;34;512,.),+2164454.-/03.13)47335.363;7$,'&*&+)5*-.554281%+-./3125151)*/.7).$
@1035f096-fbd4-42dd-841f-15dee47d8811 ch=268 read=117235 start_time=2019-12-13T17:42:03Z barcode=BC01 runid=2c9cf7bc05858273f10e7d7ec552fc0bd742dc3e
CCAGTTTACCTTGTTACGACTTCACCCCAGTCATGAATCACAAAGTGGTAAGCGCCCTCCCGAAGGTTAAGCTACCTACTTCTTTTGCAGCCCACTCCCATGTGGTGTGACGGGCGGTGTGTACAGGGGCCGGGAACGTATTCACCGTGGCATTCTGATCACGATTACTAGCGATTCCGACTTCATGGAGTCGAGTTGCAGACTCAATCGGACTACGACGCACTTTATGAGGTCCGCTTGCTCTCGCGAGTGCTTCTCTTTGTATGCGCCATTGTAGCACGTGTGTAGCCCTGGTCGTAAGGGCCATGATGACTTGACGTCATCCCACCTTCCTCCAGTTTATCACTGGCGGTCTCCTTTGAGTTCCCGGCCGGACCGCTGGCAGCAAAGGATAAGGGTTGCGCTCGTTGCGGGACTTAACCCAACATTTCACAACACGAGCTGACGACAGCCATGCAGCGCCTGTCTCACGGTTCCCGAGGCACATTCTCATCTCTGAAAACTTCCGTGGATGTCAAGACCAGGTAAGGTTCTTCGCGTTGCATCAGATTAAACCACATGCTCCACCGCTTGTGCGGGCCCGTCAATTCATTTTGAGTTTTAACCTTGCATTACCGTACTCCCCAGGCGGTCGACTTAACGCGTTAGCTCCGGAAGCCAACCACGCCTCAAGGGCACAACCTCCAAGTCGACATCGTTTACAGCGTGGACTACCAGGGTATCTAATCCTGTTTTGCTCCCCCCGCTTTCGGCACCTGAGCGTCAGTCTTCGTCCGAGTGCCTTCGCCACCGGTATTCCTCAGATCTCTACGCATTTCACCGCTACACCTGAATTCTACCCCTCTACGAGACTCAAACGCCGGTATCAGATGCAGTTCCCCAGGTTGAGCCGAAGTTCACATCTGACTTAACAAACCGCCTGCGTGCCGCTTTACGCCCAGTAATTCCGATTAACCTTGCACCCTCCGTATTACCGCGGCTGCTGGCACAGGTTAGCCGGTGCTTCTTCTGCGGGTAACGTCAATGAGCAAAGGTATTAACTTCTCCCTTCCTCCCCGCTGGTACTTTACAACCCGAAGGCCTTCTTCATACACGCTGGCATGGCTGCATCAGGCTTGCGCCCATTGTGCAATATTCCCCACTGCTGCCTCCCGTAG
+
42,,3.*)3527)1/(*0/01:8.889012398:85852+,--0)*-2,--')+340,/40(),-20718.666883456</997)1+-%342*,-/73..1)1**+5/00-48356...21..*(14+.6'40+*-(&),9322-'+10.-27001110&*),140111238698-3+'/3:45990*,,0054282206/.,,*)*)/4230((+*)(,%*-78,)('++(-/.0/7-.--(+,+,&))+,149854<8.,,)*123;75;0.-/.%-..13.***-//)-..-13-+/895:67../--/.00/133483170+/2173642/+/0:5012'+1(0*(1-/14'&)*,248/93*-2..14-()(*+-/,*)--4*00413-*5/5747456645910+9753528101.,3.50:3-&'-)/+/+/6111225/60/06.3-)'),'55333351011;:;37/++).--1-4<66979--,)(1431-/51;77762213752468<080,2/-01:66;6030/301278)*-.,/9638...0/11/0/3.,)-((+567:/49,),.-3/:692<;*-.*6<<.46320.''%'$$),(.*,)0*)(%/-0-5/11684859454./2*-/46)1*/-'+(+),/-/.2726+5)70.-++(.+*1(2*23463847755;4.*&,,,;87532/33)51-,.05769553123;;1-0350;32'%'166-*%))16.11.15;9.+6669:618&&%&%%(+*3279835:,701188542((/0111245583185/-04,---.+-,)('1/61/*07,--42.2-(/-06940'--01(//02350/0.09::::74*&**+.,%436*-,*11(%)*/1+,('')10267742%('&)+.//6'&'1:745096+'*-287:/0)%,/+))'(+(*,488443.'*(%&+6,344330865.,%)(,..7001807.*+3-89<:988501.220036170008534+,.,/)1,+*,++,/96-6832/:7*'**('(()11-'),-15+*-'2+7/3/,/92(*),*-*+'1.8874821/0/011/2./4,/-46('1+)+%.&-112.897.+,,**(*,4,5;..687
@11efd133-abdd-4f54-95c5-0527965c5081 ch=485 read=164520 start_time=2019-12-13T17:42:00Z barcode=BC01 runid=2c9cf7bc05858273f10e7d7ec552fc0bd742dc3e
GGGAGGCAGCAGTGGGAATGTGCAATGGGGAAACCCTGATGCAGCAACGCCGCGTGAGTGATGAAGGTTTTTCGGATCGTAAAGCTCTGTCTTTGGGGAAGATAATGTGGCGGTACCCAGGGAGGAAGCCACGGCTAACCGTGCCAGCAGCCATGATGATAATACGTAGGTGGCGAGCGTTATCCGTTTACTGGGCATCAAGAATGAGCGGATGGACAAGTGGGATGTAAAATGCAGGCTCAACTTGGGTGCTGCATTTCCAAACTGGTTATCTAGAGTGCAGGAGAGGAGGTGGAATTCCTAGTGTAGCGGTGGGGAATGCGCGTAAAGAGATTGGAAGAACACCAGTGGCGAAACGACTCTCTGGACTGTAACTGACGCTGAGGCTCGAAAGCGTGGGGAGCAAATGGGATTAAGATACCTGTTAGTCCACGCCGTAAACGATGAATACTAGGTGTGGGGGGTTTCAACACCTCCGTGCCGCCGCTAACGCATTAAGTGCCGCCTGGGGAGTACGGTCGCAAATTAAAACTCAAAGGGAGATTGACGAGGGACCCGCACAGAAGTAGCGGAGCATGTGGTTTTAATTCGAAGCAACGCAGAAAATTGCCACCTACATGACATCCCTTGCATTACTCTTAATCAATCCCTTCGGGGACAAGGTGACAGGTGGTGCATGGTTGTCGTCAGCTCGTGTCGTGAGATGTTGGGTTAAGTCCCGCAACAGGCGCAACCCTTGTCATTTAGTTACTACCATTAAGTTGAGGACTCTGTGAGACTGCCTGGGTTAACAGGAGGAAGGTGGGGATGACGTCAAATCATCCCATGCCCTTATGTGTAGGGCTACACACGTGCTACAATGGCTGGTACAGAGATGCAATACCGTGAGGGTGGAGCCAAACTTTAAAACCAGTCTCAGTTCGGATTTGTAGGCTGAAACTCGCCTACATGAAGCTGGAGTTACTGGTAATCGCGAATGGGATGTCGCGGTGAATGCGTTCAGGTCTTGTACACTGCCCGTCACACCATGAGAGTTGCTTAATGCTGAAGTCATGTGGCTAACCGCAAGGAGGCAGCAGCCGAAGGTAGGAGTCAGCGATTGGGGTGAAGTCGTAACAAAAGGTAACCCGG
+
)(*%+.--23)-/03.*))(-*..6--61(&('*7(()&+)**-6587566+**+'%%&)),)/0+3,4:;8-497882/542,//26273497,41())(*+-((''+/,*1/-03,**1)(++),&'()*.700/-*'(*/50++*(*2-+)*++'(''/*,.476454*2+()&(229211,),70-3531+*%++1))+2,&'0209771)'&*/&0&(('&&''',-)*4.,)%(+,.''&.34145:32.2;*28,7/..:.9-,,332/'*+13(850/)/0()&(,.2-5,/2)%+4/.%-,0624&()'+..))((&*+,('('6**+-++&.,*6...91:0''-++032222.36:266121-'*.--/011%751/3'))&&*,3587)*%-)'%(-5/+4*,'&+)+-7**(,+,387/1139779:331,/0195+11006677+.253-0;/2-,/,-1-040479:445,..+(''(&)+6/&)$')*/43302)&&()4/:75,01**)0,;;9/..77(,-.'%&2,6460'.0:.32.*+).)%&&&%&'((-&().,*)//19:,596:5*++((-*.%.$$-('&'&&*)(.,++**)&'*),3+)+,)+*--*+++2/1/0)%&'):0/85-9:+4743,2,266+1,,7:989472527000433),-..%-&),088641852:2<568/-++1/$%'(*-**-,+.303:+/**+0&01')*,0**-.3;426/+*/++(/.4456/*&(*-2493:431880:51-'(*&+&'()2217;638711/00552('%)*.++5+22+)80/*0..*/67.0543-*+++&&(%'*2.06555:756,+,,,::95;444:763+*2*+-/*+7/183*).)--62+2245878033;3(2&//''+-12223,23,-7123...01/4/..66.-*9((()&.-.6/1,--+3/*69796884-4,,+121'2*,60-.967/7.0/2+)%%+-*&&()/.08692/.*++0)%&&+(*((%&(++-/*+(%'(,-0438..0)-+*+/+(02*/57-+)&)*,1/(*,--110'*+171+,*++'*1436:91:1)++//03''*4
@013cb6fd-5084-4c4d-9f38-17fead033698 ch=43 read=147975 start_time=2019-12-13T17:42:15Z barcode=BC01 runid=2c9cf7bc05858273f10e7d7ec552fc0bd742dc3e
CTCCTACGGAGGCAGCAGTAGGGAATTTTCGGCAATGGAAACCTGACCAACGCCGCGTGAAGGAAGAAAGTTTTCAGTTGTAAACTTCTGTTATAAAGGAAAGAACGGCTACAGAATGGTAGCCAGTGACGTACTTTATTAAGAAAGCCACGGCTAACTACGTGCCAGCAGCCGCGGTAATACGTAGGTGGCGTTGGCAGGTGTGGGCGTAAAGAGGGGCAGGCGGCAGCAAGGGTCTGTGGTGAAGCCTGAAGCTTAACTTCAGTAGAAACCAGGCAGCTAGAGTGCAGGAAGGATGCGTGGAATTCCATGTGTAGCGGTGAAATGCGTGGAGGAACACCAGTGGCGAAAGAGCGACGATCTGGCCTGCAACTGACGCTCGATACAGCGTGGGGAGCAAATAGGATTAGATACCCTGGTCACGCCGTAAACGTGAGTACTAAGTGTTGGATGTCAAAGTTCAGTGCTGCAGTTAACGTAATTACTCCGCCTGAGTACGTTCGCAAGAATGAAACTCAAAGGAATTGACGGGGCCCGCGGCGGTGGAGCATGTGGTTTTAGTGAAACAGCGCGAAGAACAGGTGCTGACATACTCATAAAGGCTCCAGAGATGGAGATGGCTATATGAGATACAGGTGCATGGTTGTCGTCGCTCGTGTCGTGAGATGTTGGGTTAAGTCCGCAACGAGCGCAACCCTTATCGTTAGTTACCATCATTAGGACTCTAGCGAGATTGCCAGTGACAAGAAGCTGGAGGAAGGCGAGATGACGTCAAATCATCATGCCCCTTATGACCTGGAATACACGTGCTACAATGGATGGTGCAGAGGAAGCGAAGCCGCGAGGTGAAGCAAAACCCATAAAACCATTCTCAGTTCGGACAGCAGTCTGCTCGACTACATGAAGTTGGAATCGCTGGTAATCGCGAATCAGCATGTCGCGGTGAATACGTTCTCGGGCCTTGTACACACCGCCCGTCACACCACGAGAAGTTGATAACACCCGAAGCCGGTGGCCTAACCGCAAGGAAGAGCTGTCTAAGGTGGGATTGATGATTTGAGGTGAAGTCGTAACAAAGGTAACCGGAAGATAGAGCGGCAGGCAGTAAGGATTCTTCAACACCATTCTTTCTTCCAGCACCGGCAATACATAACTTCCATA
+
)*,4,,.62(*/.+-20-,--2,,,4:<:3/6.11052,60*.+,-98/.104;21.-,+**,++'-2)+)650-'*+8246:+11915239/25<1-/,2*&--,.2-.()(+)-),3/.*2)%(('&&&'&(')(')*,*'(,*),6/31133444446262/,.'0'3343151/7.*%+)*).3/3--+2)0('$+,+*/.77334.6)'%122.4(9:96;8)433.2:200334565(&&&)/.0/(%(,-+,+,3-,,-)(++-553.6300//,,+,/7640,'$,*)))(+/1,8+9+:;67561+%.,179,61+*000*+2.10,3.175).--4,+.0)(%-.052///.-,.270.0-5*,,.167780-/&%()*,7:;8(',-9;94+&.$3+/+...0;-*)%')'*)*)*-1963*+)))+(06832000633842546;5.37318;::86713242,+&%)&)&'*-093576+'&&'+,0991,3/(,<:.41(%%(.5..+0/02779786+-.'%('+545866%*+23-(+0354'''*(,.'),*-+1./50-'($&(('%((**)..013377;/6:538-+*++,;:0-).,.::9871,-,--834'4...2699:69134674-./189888562312477<16-.897447/*.416*)-53745240',.3464;442;224122129//50354.-03-)-*&,)431211828,&)'%')8/0/(''+((2*1/04675686;80448856+1./,-//...8/60,*%&)((++,/56670:008/5/74::00&(-+4./)+/(-521.*/.)-03-.0<;71;4,,06:,::8:<719%,*9528.''(*(1)'%%(+011698867-8--0:080:74.-*'*)+2,-,622847)0145643.3.75566112028423(+420++'%&((*+/526;957525256//,*')'(/510/395+7.''-.%78795/6./(*.10.,,)(%*)&((+4587,,++023;3203,-,.,17)($21/1/7/0/0./20/4)).)6;:97,0/+/172302-)1'&,,*),)$-'%2*&''%&%,'**%&)').3/3//*&+1+2,'+227421')((%('%$#$%
@28ab7d53-3300-406d-805e-70f4a8ecb0a3 ch=43 read=147967 start_time=2019-12-13T17:42:11Z barcode=BC01 runid=2c9cf7bc05858273f10e7d7ec552fc0bd742dc3e
TTCGGTATTGCTTCGTTCCGGTTACGTATTGCTGAAGTTACTGAAGAGGTGTCAGTGTCTTTAACCCTGCTTGCCTGTCGCTCTATCTTCCGGTTACCTTATTTACGACTTCACCCCAATCATCAATCCACCTTAGACGTAGCTCCTTCCTTGCGGTTAGGCCACCGGCTTCGGGTGTTATCAACTCTCGTGGTGTGACGGGCGGTAGTACAAGGCCCGAGAACGTATTCACCGCGACAATGCTGATTCGCGATTACTAGCGATTCCAACTTCATGTAGTCGAGTTGCGGGCTAATCCGAACTGAGAATGGTTTATGGGTTTGCTTCACCTCGCGGCTTCGCTTCCACTCTGCACCATCCATTTGTAGCGTGTGTAGCCCGGGTCATAAGGGCATGATGATTTGACGTCATCCCACTAACTTCCTCCAGCTTGTCACTGGCAGTCTCGCTGGTCCCCAACAATGATGGTAACTAACGATAGGGGTTGCGCTTTCGTTGCGGGACTTAACCCAACATCTCACGACACGGCTGACGACAACCATGCACCACCTGTATCTCCTTGGCTATCTCCATCTCTGGAGCCTTTATGAGTATGTCAAGACCTGGTAAAGGTTCTTCGCGTTTACTTCGAATTAAACCATGCTCCACCGCTTGTGCGGGCCCAAATCGAATTCCTTTGGGTTTCATTCTTGCGAACGTACTACTCAGGCGGAGTACTTATTGCGTTAACTGCAGCACTGAACTTTGACATCCAACACTTAGTACTCATCGTTTGGCGTGGACTACTAGAATTATCTAATCCTATTTGCTCCCCACGCTTTCGGGACTGGCGTCAGTTGCAGGCCAGATCGTCGCCTTCGCCACTGGTGTTCCTCCATATATCTACGCATTTCACCGCTACACGTAGATTCCACGATCCTCTCCTGCGCTCCTAGCTGCCTGGTTTCTATGGCTTACTGAAGTTAGCTTCAACTTTCACCACAGACCCTTGCTGCCGCCTGCTCCCTCTTTACGCCCAATAATTCCGGATAACGCTTGCCACCTACGTATTACCGCGGCTGCTGGCACGTAGTTAGCCGTGGCTCAATAAAGTACCGTCACTCGGCTACCATTTCCTGTAGCCGCCGTTCAACTCACTATAAACAGAAGTTTACAATCCGAAAACCTTCTTCCTTCACGCGGCGCGTTGCTCGGTCAGGGGTTTCCCCATTGCCGAAAATTCCCTACTGCTGCCTCCCGTAGGAG
+
*.:-62,.)((+,+,+3./-30:15364/80//5*'),1.012-0'%&'*)+3(+,..3.:-.+3.*)')1+.3:768:87:623855433,1/8.4526)085../02322//683.546)''7(/83**%)()+32*('-./333514+3-00;8;35:9-,7,161396,,'/),/./;2:22123257;:987781/,*++)%%)'207318/%(**,/,&(),734685:885,)--/31015/-0,--/+,)*+--4771-0+*.4.67598880,*)-*)*(1&/*0,-0+*0:6.-,+197786<;.468,4;1))--1,273557.8/0:4++.105&)*.0///086987050*(*)*-*./1021/2,,'13-,)'&$/37344/,,('10.-668832-073((&&$(.27753/-$-.1/46787595325.(/0++%))-56(+&%)2*+,1/:2120023/..,,*/3,2810-***,*.0:,/-953.3-0*//*+&/333/.&(,/121+/(*++3435:9:<872223;69972//0045)-(()0+.-,,-*/0887138.1222;945//&'*8769.4214642/2173,8.;8:;811(&)('/166/5.0.,37/-)+,9:88463,.12+2-/*,3091-3523*0+8+2,+,,,)41;:--23,4..,**-2''(0/./..1/44,-&()0*6+*43-0.301)*)')-*-&*++-.159;545571(2,/$*('%)..4888:9/90-+0--224221,240)(%1()+1+/,*.***56-&'(441+&*()+.+1+88,++.''*473190./**+4.--9994766;758547;77.8:755;65845))*-/4/%'+/468<;88:;8664/*+'0$.1'4,2-//002101347633(-,-'&$+,--21,,/0<:544621+.2),3887222+'(*50.**10..*,++--54;;-.6../66;9:<,+,+1;2/.4/'$/./41+-&),(*/*0/099;:3226/2:22:,,-+-15;89<68/80107/:.,',.13104+++*&)$#(()+%%/93(*03799/--..57443::0.;3-0'(&+)//.8;554+'%*+0*+20-).*+-$'((-:6-03;881/056-,226385;7/;6134416/./3394458/801)/520/<019;201903.+-213-9-3*()/0.48848+/+)*7794)+
@0921cd49-9451-4d58-ae22-510d408f13f8 ch=129 read=123890 start_time=2019-12-13T17:42:09Z barcode=BC01 runid=2c9cf7bc05858273f10e7d7ec552fc0bd742dc3e
TGGTATTGCTTCGTTCAGTTGCATTGCTGGTGCTGAAGTTGTCGGTGTCTTTGTGTTAACCACCTGCGCCTCGCTCTATCTTCGGTTACCTTGTTACGACTTTGATCATGAATCACAAAGTGGTAAGCGCCCTCCCGGGTTAAGCTACCTACTTCTTTTGCAGCCTCCCACATGGTGTGGCGGGCGGTGTGTACCAAGGCCAGGATATTCACGATTACTGGCGATTCCGACTACATGAGTCAGTTGCAGACTCAATCCGGACTACGGCAGCGCCTTTATGAGTCCGCTTGCTCTCGCGAGGGTCGCTTCTCTTTGTATGCGCCATTGTAGCGTGTGGCCTGGTCGTAGGGCCATGATAGGCTTGACGTCATCCCGCAGCTATCCAGTTTATCGCTGGCAGTCTCAGCGCTGAGTTCCGGCGGACCGCTGGCAACCAAAGGATAAGGGTTGCGCTCGTTTGCGGGACTTAACCCAACATTTCACAGCACAGAGCTGGCGGCAGCCAGCCAGCTTTCTCACGTTCGAAGGCATTCTCATCGAACTTCACCGTGGATGTCAAGACCGTGGAGTTCTTCGCGCGTTGCATCGAATTAAACCACATGCTCCACCAGCGCAGGCCCCAATCAATTCATTTGAGTTTTAACCTTGCAGCCCATTACTCCCCAGGCGGTCGACTTAACGCGTTAGCTCCGGAAAACCACATCAAGGGCACAACCTCCAAAGTCGACATCGTTTGCAGCGTGGACTACCAGGGTATCTAATCATTTGCTCCCCACGCTTTCGCACCTGAGCGTCAGTCTTCGTCCAGGGGCCGCCTTCGCCACCGGTATTCCTCCAGATCTCGCATTTCACCGCTACCTGGAATTCTACCTCCCTCTACGAGACTCAAGCTTGCCATTATCAGATGCAGTTCCCAGGTTGACCCGGGGATTTCACATCGGCTTAACAGAGCCGCCTGCGTGCGCTTGCCGCCCAGTAATTTCGATTAACGCTTGCCCTCCGTATTGCGCGGCTGCTGGCGCAGGTGTACGGTGCTTCTTCTGCGGGTAACGTCAATGGGCAAAGGTATTAACTGCCATGCCCGCTGAAATTGCACTTTACAGCCAGGCCTTCTTCATACGCGGCATGGCTGCATCAGGCTTGCGCCCGTTGTGCAATATTCCCCACTGCTGCCTCCCGTAGGG
+
&-/2'2(&).3,*&/--00:./)/(*+457840&(+&&-0.**&,((-,0:2--0/2,8./%(,))+&)%(*'+,,6577884.12:-.*.)$'/$&'&')('&).636/(30/,1.50--064(''('00*(,)()10/342-.-&,)(&0/523:83+,$')+(-7+(()+9750&(''-421/6/.,+*(,''&.1/.&-(%'#$#$"'(.0812234455824()'(-%&%'*%(*+%)&.+-((+++/'9+9*/-776441*1#$&')-,56/1*)*(11*,.1/25757+,&&*,,*+(*0-.5-34,(+)-,-02:.:.-,&-0,.+*)))0)&24.(()+48;9/.)('#&'(*1/024888.7*,),(&)(.0/-./2<:555(30411*,-..7$$$$$')-19784.11'2,0))/04522402-.'-+20/'()&//)-'(4)*86)+-0280--*+%*%&)+*&'+/+%'&(*'(%((+-/101'/4,**+(('$%$$#$%&*+')'%%''*-,-.')+(-07('&&%*-1.(/*,88;54.020/2.442333+,07733.**),*0,*+/00--0/1095&')+,.-/-+)(-)%&&$&$1/+/''')+1-71:345:.-+)/;<,0/,,-2.*%)/1.*.0)-+.(+')-35+4/4(*-110+)((*&+*+./3+*1+650.6*&)**++.31,&13658+7,+0+*164374785591)+)-/11:;571+1+)1.)(+:8128/,$')((++520-)-,,0;./+-+42*))++,0377778;87/9*)/43--3143431)**(3+-+)*-:1.--)*+130.-++*-:70,-,*-)'*+(0,1*0-12/322170'(&$)-+11369,*++.0/30''+*+1,+')()(01,40*&*,-,,)04*+)+)&283-+++-()%$&%+)''#*&2858:323.224/,/,&&'').('&(*),.)2./38361.+0(&.-**+*&/(,)'+,3*60007+/*($+&141/(%%&(6024748;7640+2.(,5669803.*'.119+-2-./+&#%%'*/(+'/2*&*,+'0-(.(,$')*'$%%&/*&)/)+,.),0(()'*(++5311273,,,,,5(.)))1-.-//*(1++,364:00,7+650&+,*($%*+.4)**/.-)%
@58edff8a-bee8-462e-a3bb-554f84a5109b ch=398 read=99464 start_time=2019-12-13T17:42:14Z barcode=BC01 runid=2c9cf7bc05858273f10e7d7ec552fc0bd742dc3e
CTCCTACGGAGGCAGCAGTAGGGTACACACACACACAAACGTAGAAACCTGAGCAACGCCGCGTGAAGAAGAAGGTTTCGGATTGTAAACTTCTGTTATAAAAGGAAGAACGGCTGCAGGAAATGGTAGCCGGTGACTGGCTGCACTATTAGAAAGCCACGGCTAACTTCATTGCCCAGCAGCCGCGGTAGCGTAGTGGCAAGCGTTATCCGGAATTATTGGGCGTAAAGAGGCAGGCGGCAGCAAGGGTCTGTATTTGAAAGCCTGAAGCAACCAGTAAACCATAGAAACCAGGCAGCTAGAGTGCAGGAAATAAATGGAATTCCATGTGTAGCGGTGAAATGCTGGCTAGATATGGGAGAGGAACTTTTGATGGCGAGAGGCGACGATCTGGCTGCAACTGACGCTCAGTCGAAAGCGTAGGGAGCAAATAGGGATTAGATACCTAGTAGTCACCGTAAACGATGAGTACTAAGTGTTGGATGTCAAAGTTCAGTGCTGCAGTTAACACCAGCGTCCTCCGCCTGTGATGATACGTTCAAGAATGAGCTCAAAGGTGTGAAGAGTTACACGGCGGTGGAGCATGGTTTAGTCAGAAACAGCGCGAAGAACCTTACCGAGTCTTGACATACTCGCCAAAGGCTCAGGGATGGAGATGGCTATATGAGATACAGGTGGTGCATGGATTTGTACATTGGCTCATTAATGTCGTGAGATGTTGGGTTAAGTCCGCAGCAGGCGCAGCCGCTATCGTTAGTTACCATCATTAGGTTAGGGACTCTAGCGAGACTGCCGGTACGGCTGGGAGGAAGGCGGGGATGACGTAAAATCATCCTGTACACTTATGACCTGGGCTACACCACAATGGATGGTGCAGAGGGGAAGCGAAGCCGCGGGTAAACAAAACCCATAAAACCATTCTCGGGGCTGGATTATGAATATGCAACTCGACTACATGAAGTTGGAATCGCTAGTAATCCTTGAATCAGCATGTCGCGGTGAATACGTTCTCAGGCCTTGTACACACCATAAATCACACCACGAGAGTTGATAACACCCGAAGCCGGTGGCTATGCTTACGCAAGGAAGGAGCTGTATCTGGGTGGGATTGATGATTGAGGGTGAAGTCGTAACAAGGTAACCAG
+
,/30-/-*0(*2.07-*,'(+(%'&()*')&)()*().&&#,&'&(*(($%&&(,)*(*)''(**+-()-')--/,.)%)*%6)%*/-*,3-33.//./897***..).2.(/,($')+-+/.)4++*()&))+++++)'%'%)(+,407/'**&$,)&&(''&)&&(**%*&$*+)*+)**1**(%('%$$%'&)'*611-),(//-*.'0+2-1-'/*664..-49))&*))-/31.5.--/12*4-.&%$$#()((+31-.93-4-)),--036773**-..++,22+5,..-14423()+.,)'+,+-/*/2++/+1+0,9943%1.../--2/*),*('(%%)&)*+7632'*.+,''()$&%$$&')))-)&'&%)*35::426.,*1))&()'-+*$(&*+62553-.13(/01/)*('),2;<0(.34*1.,(--,24%&&/,014(*1456:7,'%'&*%**128/.,)('(,.96781:-.4:84/7362./*+,..*+(++(*,-+..)+41160-%%&(%))(,()*)(''+++'()-/4++('&**#%'-(%&*(&()*))(**'.2.12140''-7.'1(&()-'')()%'+-4../-++,*.)'&/1*0)((5.-(++,)*)08/,3228()2&057/.-.*%20010*(,-2688:3/400825766+.$2.('(&&$&,(-,/,%)',*+*)**/357791:042*0.1//*/'$$&%.(,/.((&$)'#&)*-07/</--7-/8356276,)**/&03.,(*,2',+&%(,-..1+'(&$$&,+,*,*'+-''(*',,772520/+,)38.-.//.$%&-*-,**(')+,39860,++'($&&(*.720857776262-,-+*(*+'(%(**06'()-*('2(-1;<78:1+0.8:8,3//8.--%0232544+2++,0./)$&(*,(.//2220'-$'&'/+*6,5,706455-2..),.'((((4/,'')&407734.,(++1+-.*,0,+.&.300-.')(()+)02$$$'(+,./,,,%,*)*(*2,(%''%&&+2*(--,09396%2/*)($$'&&)*..1-3+,+-(*,015.42.%+.*+49.1+((,)(6+*()0*,)-+%(1178998.--+5:67$*
@d6453735-6923-445e-a4cc-6998bcde5a5e ch=349 read=99031 start_time=2019-12-13T17:42:12Z barcode=BC01 runid=2c9cf7bc05858273f10e7d7ec552fc0bd742dc3e
CCGGTTACCTTGTTACGACTTCACCCCAGTCATGAATCACAAAGTGGTAGCGCCCTCCCGAAAGAGTTAAGCTACCTACTTCTTTTTGCAACCCTCCCATGAATTGTGACGGGCGGTGTGTGCAAAGGCCGGGAACGTATTCACCGTGGCATTCTGATCCACGATTACTAGCGATTCCGACTTCATGGAGTCGAGTTGCAGACTCAATCCGGACTACGACGCACTTTATGAGGTCCGCTTGCTCTCGCGAGGTCGCTTCTCTTTGTATGCGCCATTTAGCAGCACGTGTGTAGCCCTGGTCGTAAGGGCCATGATGACTTGACGTCATCCCCACCTTCCTCAGTTTATCACTGGCAGTCTCTTTGAGTTCCCAGCCGGACCGCTGGCAACAAAGGATAAAGGGTTGCGCTCGTTGCGGGACTTAGCCCAACATTTCACAACACGAGCTGACGACAGCCATGCAGCACCTGTCACGGTTCCCGAAGGCACATTCTCATCTCCTGAAAACTTCCGTGGATGTCAAGACCAGGTAAGGTTCTTCGGTGCATCGAATTAAACCATGCCCACCGCTTGTGCGGGCCCCGTCAATTGTTTGAGTTTTTTAACCTTGCGGCCATTACTCCCCAGGCGGTCGACTTAACGCGTTGGCTCCGGAAGCCACTCAAGGCACAACCTCCAAAGTCGACATCGTTTACAGCGTGGACTACCAGAATTATCTAATCTGTTTGCTCCCCACGCTTTCGCACCTGAGCGTCAGTCTTCGTCAGGGGCCGCCTTCGCCACCGACATTCCTCCAGATCTCTACGCATTTCACCGCTACACTGGAATTCTACCCCCTCTACGAGACGGCTTGCCAGTATCAGATGCAGTTCCCAGGTTGGTGAGGTTTCACATCTGACTTAACAAACCGCCTGCGTGCGCTTGCCGCCCAGTAATTCCGATTAACCTTGCACCCTCCGGCTATTACCGCGGCTGCTGGCGCAGGTTAGCCAGTGCTTCTTCTGCGGGTAACGTCAATGAGCAAGGTATTAACTTCTCCCTTCCTCCCGCTGAAAGTGCTTTACAACCGAAGGCCTTCTTCATACGCGCGGCATGGCTGCATCGGAAACTGCGCCCATTGCTGAAATATTCCCCACTGCTGCTATCACGTAGG
+
8917/8.1040.16113255/.+620)+-093622/.+%,-2-+,123/.//16:.2)())1+'%(.634)..+764/2271/78:-./3,08-),6+'.)%%+),,/00*.-8+44,1$(%(*9(3-76,/)&'**,-0:444;62510/48-(-.11-'*()+8++,)/154;;96614372/12)*+,-/+2/7-.,+6337/;75/5459988885)+&*)3846663853*(),2(,,/.1*(((+))((*./44.34-(+,.1458<638''''$'&*.,,-.++,-058./8:9.+5,,3848)++-..-2-5-./7;::0:9:0/19:;9:684-73.*10674743271/0..6.-,13;14)%*4,66319-,-.1.45957(5-6651'**)/../7889/10--0<:2,-.*'.2*06078<811236746215231,1338638:68:623112;27--+-4;9<7;41.+/002335:5477:::1)*,058/,1.20039<;;799983402+-++*&)+2;868-*,'&&')+%&-1,/;3/510.4;5*/1*)2(),44.3.35/(()+*&*%#+5.,.26/<9<.292.1-*(+2-7,7)$('444+(0/1,82103)&%0--+*+-*&)**9-1*,-,12&)+.-,//--00726,3*4430-,+,069994:/,++.//78;876446/.%%,(,-461:00+--<8/11476,)++,0991/1)27456/389989989;7436*-:;7/2,/2173333+0/-,(-.567,/&)*8633698978./:6-&)2225+-$)',./0/.)&(,5:7-*7143-1&$$'''.-+07'.00154/01009;;<3:2+.87:3,%%$&*-:1)((*+5.---227779918:253-/0/112,+.+%'(&+5+*.0365:781209/70+-.+,1386578+++-310,/.*/21..+--0,*$+%++.1-/6228211:2;::7644786018850*./,.4554,)+*+272/(+*'(16-2;623086/19:7;8055,77,+12572/2..3288;9:<9331,'*)*,6,,-198844443&-$&%'..020:8'-)%#$%--0+/..550,(*&$%%$)'&)*%((,-,+
@49929240-dcbc-405c-9c41-7edc5a45fb73 ch=45 read=174414 start_time=2019-12-13T17:42:22Z barcode=BC01 runid=2c9cf7bc05858273f10e7d7ec552fc0bd742dc3e
CTCCTACAGGCAGCAGTAAGGGAATTTTCGGCAATGGGGAAACCCTGACCGAGCAACGCCGCGTGAAGGAAGAAGGTTTTCGGATTGTAAACTTCTGTGCCTATAAAGGAAGAACGGCGGCTACACGGGAAATGGTAGCCAGTGACGGTACTTTATTAAAGCCACGGCTAACTACGTCGCCGTAGCCGCGGTAATACGTAGGTGGCAAGCGTTATCAGGTGTGGGCGTAAAAGAGGAGCAGGCGGCAGCAAGGGTCTGTGGTGAAAGCCTGACCCAACTTCAGTAAGCCATATGAAACCAGGCAGCTAGGTGCAGAGGAGAGGATCGTGATGGAATTGTAGCGGTGAAATGCGTAGATATATGGAGGAACACCAGTGGCGAAGGCGACGATCTGGCCTGCAACTGACGCTCAGCCCGAAAGCGTGAGGAGCAAATAGGATTAGATCTCCTGGTAGTCCCACGCCGTAAACGATGAGTACTAAGTGTTGGATGTCAAAGTTCAGTGCTGCAGTTAACGCAATAAGTACCCGCCTGAGTAGTACGTTGCAGAATGAAACTCAAAGGAATTGACGATTACCCAAACGGTGGAGCATGTGGTTTAATTCGAAGCAACGCGAAAAGAACCTTACCGGAGTCTTGACATACTCATAAAGGCTCCAGAGATGGAGAGATGGCTATATAGAATACAGGTGGTGCATGGTTGATCAGCTCGTGTCGTGAGATGTTGGGTTAAGTCCATGAGCGCAACCCTTATCGTTAGTTACCATCATTAAGTTGAGGACTCTAGCGAGACTGCGGTGACAGAAGCTGGAGGAAGGCGGGGATGACGTCAAATCATCATGCCTTATGACCTGGGCTACACGTGCTCACCATGGATGGTGCAGAGGGGAAGCGAAAGCCGCGAGGTGAAGCAAAACCCATAAAACCATTCTCAGTTCGGATTGTAGTCTGCAACTCGACTACATGAAGTTGGAATCGCTAGTAATCATAGCGAATCAGCATGTCGCGGTAGAATACGTTCTCGGGCCTTGTACACACCGCCCGTCACCACGAGTTGATAACACCCGAAGCCACGAAGCACAACCGCAAGGAAGGAGCTGTCTAAGGTGGGATTGTTGATGATTGGGGTGAAGTCGTAACAAGGTAGCGG
+
(136.,,&/,,,3.,,,1()0,)+-375259152..0-'+3+48+**,8453(6663/38032333500+2(-*,+2:;9,6314210187326,-,..2')*223,*'(,%+1/)2,,/.+,+)*(0(*,-)-/---4./3323-,&')//8500637('56(1,,-'*,-/0242*(*,'&&%+&#'%)-.9...00/..,0713;57558444.1*-%+'14472:62(&&4/'**.0405;.-.,0(-48550.0130/-33-/9*,&&%%)(()/'(&)*)#((%$$%&/2*3;983/)('((**))++)%*+)++18480-*('*&-$$&%$%#'%('&,*0/)),-.+-65663675.//*40),(&)8/:0*(/,215621)-/4648;9::795421413580&15*',.+(-/+,)'%*$*+68/-38,5,,*./&)++,--+,-/4.((1049648:86/..*(***73463644;39140350*&)-81*-0/00133+8+6),)')*+-1*+()(,'*&&()*,./66423913300;74+/4+,47;-,+)+,00020(.'"%&$30'9.8008,..-20/125:-3,483))*()5/40.++1+)(-75726004&)%%-.1/*0,/44847((271/8525')(%'*672,++)+/02788863()'..17/20.297/7768//+*+,..01134500-./67146+70042/530-,2,#&)*,2213,12,,/.01.4631.8//5457.:-3+,0,)$,*/7553.,,)*+.0898'+,,/41'),((-.7**/*..30,,2-/0669667//).05778:/2-)&&''')/.,,(,-0,((%)$''&%(&%(-4++''':982,+--*''&'&'+*$$$(,2,//,*0.&*2:943:3-01:<979546-+.--0940,)0,,+/3687563)34511374654/,'()-1028570//0/,6-,.$%%('*(/*.(*-458870..,)'(-00/0./3004)651+.,+.3310)123291/2212*)+*//,8///085-13+)(.&'+&('&%%&&&+(-*.-0&(%((*(&''/(11239'4*-8-'9'%%*+./4-9.6681)*'(''-..03/)-+,%&'('1
@6faa59f7-4f88-4198-aada-a9041005bb10 ch=460 read=92187 start_time=2019-12-13T17:42:26Z barcode=BC01 runid=2c9cf7bc05858273f10e7d7ec552fc0bd742dc3e
CTCCACTGGGAGGCAGCAGTAGGGAATTTTTTTTCAGCAAAATACAAGAGCTTCCCTGACCGACAACGCGTGAAGGTTTTTTAAACTCCTGTTATATAAAGAAGAACGGCGGCTACACAGGAAATGGTAGCCAGTGACGGTACTTTATTAAAGCCACGGCTAACTACATTACCAGCAGCCGCGGTAATACGTAGGTGGCAAGCGTTATCCGGAATTGGGCGTAAAGAGGCAGGCGGCAGAAGGGTCTGGGTAAGCCTGAAGCTTAACTTCAGTAAGCCATGAAACCAGGCAACTAAGAGTGCAGGAGGAGGATCGTGTGGAATTCCATGTGTAGCGGTGAAATGCGTAGATATATGGAGGAACTTTTGGTGGCGAAGGCGACGATCTGACCTGCAACTGACATCAGTCAGCGAAGCGTGAGGGAACAAATAGGATTAGATACCCTAGTAGTCCACGCCGGCTTGATGAGTACTAAGTAGTACGGATGAAGTTCAGTGCAAGTTAGCACCGTTACTCCGCCTGAGTGGTACGTTTGCGGCAGGAGAAACTAAACTCAAAGAAATTGACGGGGGCCACACAGAAGCGGTGGAGCATGTGGTTTAATTCGAGTAACGCGAAAAAACACCAGGTCTTGACATACTCGCAAAGGCTCCAGAGATGGAGAGATAGCTATATAAAGAGATGGTGCATGGTTGTCGTCAGTAGGATGTTGGGTTGCAAAATTACGCAGCAGGCGCAACCCCTTATCGTTAGTTACCATCATTAAGTTGGGACTCTAGCGAGACTGCCAGTGACAAGCTGGAGGAAGGCGGGGATGACGTCAGCATCATGCCCCTTATGACCTGGGCTACGTGCTACAATGGATATGGTGCAGAGAGCGAAGCGCGAGTGAAGCAAAACTCATAAAACCATTCTCAGTTCAGTTGTAGTCTGCAACTCGACTACATGAAGTTGGAATCGCTAGTAATCGCGGAGGCATGTCGCGGTGAATACGTTCTCGGGCCTTGTACACCGCCCGTCACACACCACGAGAGTTGATAGCACCCAGAGCCGGTGGCCTAACCAAAGGAAGGAGCTGTCTAAGGTGGGGATTGATGGTGGGTGGAAGTCTAGTAACGAG
+
')*($%$&)(%)*+.,4/1/1&'$)&/5<<<;<8//)-(+,(%$$&&%%$$%&)*(&,-..*+,.(($$$$$%')/(+3,*$'**+.031/20,,-(08/)+0-076/7.+3.&'('()/-05.+36,+,7,&'(*,4&030026-)2*6-*'+++*%&&&2,/102&.(&*.,(0+./709/8/.222488202-.4007+.4/7.,.-(,'%+&16727,60('%,*)'35''%$%&*,).'$##&*-+.0.497,,(&%('+'(-*/'*+-.&2,+4(%/6+3153.0%,,.'((-.*+(.)(+*'03258+)'('),)/-4:621200333454/250-0298857654/252/1.)*'%$$$+((*)'())%%(,13(&.///-08.011+)&*'(&')''))%&'&&&'.,,*'(+()*0-363(*)(++.(2238;///78:9/91)*1-(($%(''(++*))+275.&)&%,%+*30/((()2:2&(.))+*))*)#'#&%&)*)*./8573,**%)&+.0/-23+***((%+*(&')&&()4:,.78:*(('.(2)--/5;6..3%*(+)'**)*598:++++5533457;7*9.87,&&(,08323260/-)(')0*-+,,-8.+**,*335''59-184/8))(+-./92/)))//99::8855*/&%&(&*+04477;:887/0.%&#$$$%)*/.(2+))&&)&'+/1..0./),,*.&&)*$,/32:4(/4245/40./994760/0''//6,.4)/2*043-+).'),100,.*'(,*,-/50667..-*+*-71)/83/000/-.+&%(*06*3&03-*)2.12689733-,(()''.31/-3868:-/&+)+*'.&+('('(&()'&%'%%,***,(*-:40///&%,78+;:96;545169;9$.,.*-.-34454060016766./.-+3--/:080879432+.0..-/.10*'%%%%&%)*(3262.4...936;939(368629233768:84:4232./'-,01/1/.,*(00-')%#$$+*%'&(%'(3,85824/*'+&'(')*/4)*()*1450&--*-/072.')+++),%)(0/&')&%$'&($)),/+%%&
@2dcc9839-57ed-46fb-9f85-9adfd09c0bb8 ch=94 read=218555 start_time=2019-12-13T17:42:41Z barcode=BC01 runid=2c9cf7bc05858273f10e7d7ec552fc0bd742dc3e
CTCTACGGGAAGTGGCAGTGGGGAATTTTGGACAATGGGCGAAAGCCTGATCCAGCAATGCCGCGTGCGGGATGAAGGCCTTCGGGTTGTAAACTGCTTTTGTACGGAACAGCTTCTAATGGGGGGCCCATGACGGTACCGTAGAATAAGCACCGGCTAACTACGTGCCAACAGCCGCGGTAATACGTAGGGTGCGAGGCGTTAATCGAATTACTGGGCGTAAAGCGTGCGCAGGCAGTTATGCTGGACAGATGTGAAATCCCCGAGCTCAACCACAGGAACTGCATTGTGACTGCATGGCTAAGAGTACGGTAGAGGGGATGGAATTCCGCGTGTAGCAGTGAAATGCGTAGATATGCGGAGGAACACCGATGGCGAAGGCAATCCCTGGACCTGTACTGACGCTCATGCACGAAAGCGTGGGGAGCAAACAGGATTCGATACCCGGTAGTCCACGCCTAAACGATCAACTGGTTGTTGGAATTGATTTTCTCGGTAACGAAGCTAACGCGTGAAGTTGACCGCCTGGGAGTACGGCCGCAAGGTTGAAACTCAAAGGTGACGGGACCACACAAGCGGTGGATGATGTGGTTTATTCGATGCAACATAACCTTACCACCTTTGACGCCAGTTTCCAGAGATGGATTCGTGCTCGAAGAGAACCTGCACACAGGTGCTGCATGGCTGTCGTCAGCTCGTGTCTCGTGAGATGTTGGGTTAGAATCCCGCAACGAGCACAACCGCTAATCTCATTGTTGCTACATTCAGTTGAGCACTCTAATGAGACTGCCGGTGACAAACCGGAAGGTGGGATGACGTCAGAGTCCTCATGGCCCCTTATAAGGTGGAGATACACGTCATACAATGGCTGGTACAGGGGGTTGCCAACCCGCGAGGCAATCCCATAAAACCAGTCGTGGTCGGATCGCAGTCTGCAGCTCGACTGCGTGAAGTCGAATCTTCGTAATCATGGTTAGCATGCCGCAGTGAATACGTTCGGGTCTTGTACACCGCCAAATCACACCATGGGGGCAGGTCTCGCCAGAAGTAGAGTAGTCTAACCGCAAGGAGGCGCTTGACGGGGTTCGTGACTGGGGGTGAAGTCATTAACAAGGTAACCGG
+
.-0-/1-6*(&'#%)**25.31,&)'('&3+:;6<775/1//1.*,27757402%1253.1322420)&4212223,(05144,866:245;26621/:;,(,+0',,5--'(%*'&(''%(/6:1.;80+-)-5;87895-4)/122*&+((331.-03075715,667(2*191/./-//8000.-'''.+2*+()'/,744411'%.+2,-+0.,/366;502232704.,*-$,3620-*)%'+,'().,.-298,62/'&%*2//.6/0.//3.0/-,+-+35*+.13478361,+)-((%'),43610.,,12/-37/8-7-.501152-)&&'(,((''(,-40**54566--.*,21877;;7786:6405.3-07*79.(1404-,..&,,--,,.598944-0,&(*,,10/)/(%%*,;38)6-)0&%(/0*38(-5132:50-.,.2)+5'/-'+*4744477<+0))%%$,(&&/7<9/2:),'*-,&')%(,04002223*-+,1./35*-('(-+$%%&*++07)0*.)+2,.*52,.334'+)**+*+/1-26)+*,+/)/,534,-)(()()*/261(-5+,./.0746%$&'&&''(.2)++)***/0030**0;*0''')(()-+)5./.0-007),1,+)+0.610000.//6;;97402232944388681-&./13.*+(,...100.2&)&((0-7/-.5226+*0376'('%&-,(-*$#''-,+))(-/+)0+0/.012;6,5-:.-.87877337332313542,'**)-/2::89(-$%+0.24,1..-0+/-)%(,43734/4/3305+*.10)),-,3/&())*))*();((*/0:97:855+)&*&),.4*01-/7594<01'(%%$)$%$$&'(/2:;859,042-1%2,3+:443/2'054)()()3554/688859312../'%)(&*-&%(',..*+-2'')&+,-36514(6655940,*,..+367/5,*()++.5159+/&')&))1403253-'*%*(/0/9988/),)()/.&'*,26202223./0.+.'*+)-)*('$*()0+.*,+51110*/0+(*(.*(+/+8,7-7,+4:69:4547
@54047f36-ba59-45ec-ae79-f8b182273631 ch=94 read=218551 start_time=2019-12-13T17:42:36Z barcode=BC01 runid=2c9cf7bc05858273f10e7d7ec552fc0bd742dc3e
CCGGTTACCTTGTTACGACTTCACCCCAGTCACGAACCCGCCATTGGTAAGCGCCCTCCTTGCGGTTAGACTACCTACTTCTGGCGGACCCGCTCCCATGGTGTGACGGGCGGTGTGTACAAGACCGGGAACGTATTCACCGCGGCATGCTGATCCGCGATTACCAGCGATTCCGACTTCACGCAGTCGAGTACGATCCGGACTACGACTGGTTTTATGGGATTTAACCCCCTCGCGGTTGGCAACCCTCTGCCAGCCATTGGCCCCTTGACGTGTGTAGCCCCACCTATAAGGGCCATGAGGACTTGACGATCATCCCCACCTTCCTCGGTTTGTCACCGGCAGTCTCATTAGAGTGCTCAACTGAATGTAGCAACTAATGACAAGGGTTGCGCTCGTTGCGGGACAACATCTCACGACACGAGCTGACGACAGCCATGCAGCACCTGTGGTGCAGGTTCTCTTTCGAGCACGAATCCATCTCTGGAAACTTCCTGCCATGTCAAAGGTGGGTAAGGTTTTTTTCGCGTTGCATCGAATTAAAGCACATCATCCACCGCTTGTGCGGATCCCGTCAATTCCTTTGAGTTTCAACCTTGCGGCCGTACTCCCCAGGCGGTCAACTTCACGCGTTAGCTTCGTTACTGAAAACTAATTCCCAACAACCAGTTGACATCGTTTAGGGCGTGGACTACCAGGGTATCTAATCCTGTTTGCTCCCCACGCTTTCGTGCATGAGCGTCAGTACAGGTCCAGGGGATTGCCTTCGCCATCGGTGTTCCTCCATATCTACGCATTTCACTGCTACGCGGAATTCATCCCCTCTACGTACTCTAGCCATGCAGTCACAAATACGGTTCCAGGTTGAGCCCGGGGATTTCACATCTGTCTTACATAACCGCCTGCGCACGCTTTACGCCCAGTAATTCCGATTAACGCTCGCGCCCTACGTATTACCGCGGCTGGCGTAGTTAACCGGTGCTTATTCTTACGGTACCGTCATGGGCCCCTGTATTAGAAGGAGCTTTTTCGTTCCGTACAAAAGCAGTTTACACAACCGAAGGCCTTCATCCTGCGCGGCATTGCTGGATCCAGGCTTTCGCCCATTATCAAAATTCCCCCACCACTGCCTCCCGTAGG
+
89183603426(25*+..,1*+*.-0-*,*+)++-.*-)%'3&2(&*1*'(*+210-..61013338/034741++,-/5,(&)%(,,,6++,318//3753232466840.6(+-8638-74539/;85:64879;534:4838.2*,040002/...419-)%)(+./7:8676859/&-*-.999&&%##&#*-/5-7,/.,1125:::947,)+063*/0('%*2;8-*/'''.(5(300035,+*((.)+&47*3)&$--+%,'()1/,+-,*,*179/008+,,110698;7652694648402+&-777513,)041587,2(--;:55557;)74338444)1))*-010453094558;873101082218332*2,*/0*-)+)*2977;34-6/,').,+,+&)&-.0208667685233275-5:61+.),.+/1,,)&&,)*(1,(+),+6:;76838892.6/+3./088783+1-*0342002389733/.'.(*5;8122.21249<9,;3:,*://-33-2,5+,*))++/357794-059())))/-.11((29.*3520494-,6-*+--;/0286230.,.,0113123.:;4-4:;6;56)**2-7.002.422.5386309')(%'/37-66:783:401486892/9.-)215559<9-2888138:766344--*(*(./13803(*+3:1+/3098,))(*27400436442226512&))()$/0.6)&09:;-6..6;9;989;58976844951,.*&)*+.,-07826;2.%''(*1*-)-**2)6*0$&-892)+&$('(*02/,,*,13521*0//*--1,('-*66:+*,(.+00/9-3),315)1981.//./&&*%+/,-)(.4.,+,./5602/2../-.'-.196.-0568;93/+3,4-84444+/+/4(()0+/.,-+./66/.,,+/*'(&&*)3+34..,**/2/9;85;05,/-.066895,-+,+92.,33106,,+**,'(,-5<88.8:1:1+**-1;;,,7'704)%%''(&-*)*,,02:3;9:;944/1)/.:0/.5.-,.1/--(&+260;<00<;2(/*(,3+:944818:81')(%)-,/2,9;-,9--+
@2e0d790d-fc28-4441-bb1d-c7446017e038 ch=398 read=99484 start_time=2019-12-13T17:42:38Z barcode=BC01 runid=2c9cf7bc05858273f10e7d7ec552fc0bd742dc3e
CCAGTTTACCTTATTTACGGCTTAATCATCAATCCACCTTAGACAGCTCCTTCCTTGCGGTTAGGCCACCGGCTGGGTGTTATCAGCTCGTGGTGTGACGGGCGGTGTGTACAAGGCCGGGGTATTCACCGCGACATGCTGATTCGCGATTACTAGCGATTCCCAGCTACATGTAGTCGAGTTGCAGACTACAATCGAACTGAGAATGGTTTATGGGTTTGCTTCCTCGCGGCTTCGCTTCCCTCTGCACCATCCATTTGTAGCACGTGTAGCAGCAGGTCATAAAGGGGCATGATGATTTGACGTCATCCCGCCTTCCTCAACTTGTCACTGGCAGTCTCGCTAGAGTCCCCAACAATGATGGTAACTAACGATAAGGGTTGCGCTCGTTGCGGGACTTAACCCAACATCTCGACACGAGCTGGCGACAACCATCACCACCTTATCTCATATAGCTATCTCTCCATCTCTGGAGCCTTTATGATATCAAGAGATTACTGGTAAAAGGTTCTTCCGCGTTGCTTGAATTAAACCACGCTTCTCCACCGCTTGTGCGGGCCCCGTCAATTCCTTTGAGTTTCATTCTTGCAGACGTACTACTCCAGGCGGAGTACTTGTGCGTTAACTGCAGCACTGAACTGACGTCAACACTTAGGTACTCATCGTTTTGCGGCGTGGACTACTAGAATTATCTAATCCTATTTGCTCCCCACGCTTTCGGGACTGGGCGTCAGTTGCAGGCCAGATCGTCGCCTTCGCCGCAATTGTTCCTCCGTATATCTACGCGTTTCACCGCTACGCGGAATTCCGATCCTCTCCTGCACTCCTAGCTGCCTGGTTTCTATGGCTTACTGAAGTTAAGCTGGGCTTTCACCACAGACCCTTGCTGCCGCCTGCTCCCTCTTTACGCCCAATGGATAACGCGCCTACGTATTACCGCGGCTGCTGGCGCGTAGTTAGCCGTGGCTTTCTAATAAAGTGCCGTCACTCGGCTACCGTTTTCCTGGCCGCCGTTCTTCCTTTATAACAGAGTTTACAATCGAAAACCTTCTTCCTTCCGCGGCGTTGCTCGGTCAGGGTTTCCCCATTGCGAAAATTCCTACTGCTGCTCCGTAGGAG
+
1/)*.5(''%&,(45*)(+.+)(+,-002118099,-0.0..3/*--.0..55-./).0.:.)7:8;345$)+148++-.7011/&335-81:69999:38:87852/).-03*203.&,0*.*-95+4837133448;77,330+/1-8---100475;,6-)(*+,''$'%,-0574240:00)/(-.255956&%78842046524798155;16<6.46-4(+,2,1.,190..12.7++,'((%)74:;;3:5/&*&-//010/+)(%%(*'+.000647*-5962140/0006950033468+8-)%/.+24112*(+)1.11362622,687./4957/..-/0/*+%(+5+/16698697557310/,)..++.++,/.2+53+*-460.318+42--(335412))*'-)*4553'1.+03(.211/(*+')&'().1531//034779743314;99976126''*%&'(,*)',*.,+'''('$$&&,-1125/,)/-30/02((++)0*('*+-/3/3:452&($&*$(&++(,('&''%'%('4,01.)()*-//2,%%'(*(*-;;77::/5.-.%'+/'0()-*,,0)&0/&%(&$')*..%/(*)+.7:7631-13/4//,*)+*),%*.61.$('%')))*224...,.57)%'+1-0187/0.-060(*()0+-.769667531:3-/.21/*)*++52).,8:0,*'*/2345591901*,)+-,),,*'.-+3057934/$(&%''(1,85/3:/18989:986/1%,31,+1//24,.&(&)'(,+3+'(635.14954441115(*+666649448,:711442964;5652/+,/31.))')/01/75//25-00189<0.9-///4.,39855/42,,21;6.0-91--*(')(,,,,++*-62,/.1049342---4220/0/0/+,*33090--26&1+6/1:5/1150280+,'15561*'++/++,-34),39,1('%(*3-1945-&$%&&&('((.++'&)(/99(()(+,/-.55.42935;:5/7,&')*7//-0---/)2.+*/503:/2:9.%.0,.('*.//.20(%,./2310111,(&),))
@d8c95a4f-fc65-4611-91a8-35d2b49d46a9 ch=230 read=167502 start_time=2019-12-13T17:42:35Z barcode=BC01 runid=2c9cf7bc05858273f10e7d7ec552fc0bd742dc3e
CTCCTACGGGAGGCAGTGGGAATATTTATTGCACAATCCTGATGCAGCAACGCCGCGTAGATGATGATGAAGGTTTTCCGGATCGTAAAGAAGCTCTGTCTTTGGGGAAGATAATGACGAATTTACCCAAGGAGGGAAGCCACGGCTAACTACATTGCCAGCAGCCGCGTTATGCAATATAGTGGCGAGCGTTATCGGATTTACTGGGCGTAAAGGGCGTAGGCGGATGATTAAGTGGGATGTGAAATACGGAGGCTCGACTTGGGTGCTGCATTCAAAACTGTAGTTATCTAGGTGCAGGAGTGGAATTCCTAGTGTAGCGGTGAAATGCGTAGAGATTAGGAAGAACACCAGTGAAGGCGACTCTGGACTGTAACTGACGCTGAGGCTCAGCGTGGGAGACAAACAGGATTAGATACCCTGGTAGTCCACGCCGTAAACGTGAATACTAGGTGTGGGGTTTCCAACACCTCCGTGCCGCCGCTAACGCATTAGAAGTATTCCGCCTGCAAGAATTACGGTCGCAAGATTAAAACTCAAAGGAATTGACGGGGACCCGCACAAGTAGCGGGAGCATAATGGTTTAATTCGAAGCAACGCGAAGAACCTTACCTACATGACATCCCCTTGCATTACTCTTAATCAGGGGAAATCCTTCGGGGACAAAGGTGACAGGTGGTGCATGGTTTATCGTCAAGCTCGTGTCGTAGGATGTTAGGTTAAAGTCCCGCAACGAGCGCAACCCTTCAATCGTTAGTTACTACCATTAAGTTGAGGACTCTAGCGAGACTGCCTGGAGTTAACCAGGAGGAAGGTGGGGGGGATGACGTCAAATCATCATGCCCCTTATGTGTAGGGCTACACGTACTTCTGGCTGGTACAGAGGATGCAATACCGTGAGGTGGAATTGGAAACTTTAAAAAAATTGATCTCAGTTCGGATTGTGAAACTCGCCACCATGAAGCTGGAGTTACTAGTAATTCGCGAATCAGGATGTCGCGGTAGATACGTTCCCGGGTCTTGTACACCGCCCGTCACACCATGAGTTGGCAATGCAGAGTCCGTAAGGCCCCAACCGCAAGGAGGCAGCGGCGAAGGTAGGGTCAGCGGTGGGGTGAGAATCGTAACAAAGGTAACCGG
+
./650+3%0*'&'%&)*-75,50.15('.*$***+*',+'(./0,,-./133542321'&%*+++*))'(,),-60..*3.998-1160&'(')).//0,03.*07/)+,.2162.'/&)(+1($&)(+0-0-30(-/-/4-/+7-,-*()(,%1'%10-,.-*2/&&'('+,/3'%))'&'(*..*+324751-3(.*15.-337.+.0472,+0.01785999:88718190346;93.,%&*/1,%/.3*13,480,++(',)*(*)*,,08/*99(')&'%-11./21-+/.+)*,&%%%$&+*1-.(***+30.//.75+,./,5638/.+*+2/21212*-7878/'&%&%'+-,3557799:882/0/401//00062,02.0+'%&(/--*'*%05;:87792822*0089<--8342455/,-/380.2562,*,,9942+((,-15-886,9,/+4,4/07208,.075259&''))+*-+..-$'%&+,6667,./)'%(&&&%+((+*/57(+,.,-.2/775335591*.(/00322&485205.,,121)(($(((/-'+,*2(&)052;0409;5-3../99866013+-640/'(*1*30*+)*/5/87/&-*+,-/3+,,+0.5.00)(+*'&()(+3,0+)-6+186:'2*,-00+,-.--3'(&,(,,5+),-.40))%'+646576-2*,1-808/'/-0-020.-76()-489''66586+54'(+&(&(*+5-,*4-+,-,23*-340,3-+*080797.----/101677952-((4--**/*+(&/0+609336998*)3499:9::;<;1/-01056/:5*/:65542*-483885,**&)*+**('*82322/1511-,(004,7,,)07++,))).33%&('(&.+*.,67.5775.(&$&'1106124;4.-(4&&$$%*'+67+)($'))((('()/-5-,10./6410/%-')'),-:65,+%))0-,&',0.%&65/52434(),255/2.*,-/'408082+,,+,).72/,(-*.,/11;+)*'%&&)032..'.+.+-'($.*/006.3(,/++,)/,**)()/-.*2+,-0-.-'/)046..,)))+.*.,3-04*+3,298989
@ec8c2516-4e36-45f5-b28d-32ede05ffa80 ch=6 read=79961 start_time=2019-12-13T17:42:42Z barcode=BC01 runid=2c9cf7bc05858273f10e7d7ec552fc0bd742dc3e
CTAAACTACGTTCAGTTACGTATACTGAATTGCTAGAAGAAGTTGCTCCAGTGTCTTATAACCAACCTTTCTGTTGGTGCTGAAGTAACTTATCCTGGGAGGCAGCAGCAGGAATTTTCGGCAATGGGGAAACCTGACCGAACGACGCCATGAAGGAAAGAGAAAGTTTTCGGATTATAAACTTCTGTTACTTATAAAGGAAGAACAGCTACAATGGTAATTGTGATCCAACATATTAAAAGCCAGCTAACTTCACATTACCAGCAGCCATAGTAATGCATGAGTAGCAGAAGCGTTATCCGGAATTATTGGGCGTAAAGAGGGGCAGGCTGGCGAGTCACAATGGTAGAAGCCTGAAGCAACTTCCAGTAAATACCGAAATTAGGCAGCTAAAATTAGAGGAGAGGATCGTGAATTCCATGTGTAGCGGTGAAATGCGTAGATATGGAGGAACACCAGTGGCGAAGGCGACGATCTGGCCTGCAACTGGCCTCAGTCCAGCGTAGAGGGCGGTAAGGATTGGAATGCCTAGTAGTCCCGCCGTAAACATTGATGAGTACTAAGTGTTGGATAAGTTCGGTGCTGCAGTTAGCAATGAAATTACTCGCCTATGCGTACGTTCACTGGGAGAAATGGAAACTCAAAGGGAATTGGCGAAATTTTACACAAGCGAAGGAATTGGGAGCTACATGTAGTTTTAATTCAGAGCGCGAAGAACCTTACCAAGATCTTGGCATACTCGCAGGAGCTCCAGAAGTGGAGGAATGGCTATATGGGATACAGGTAGTGCATAGTTTGTCGTCGAAGGCTCGTGTCATTGAGATGTTTAAGAGTTAAGTCCCGCAGCAGAAGCGCAACCCTTATCGTTAGTTACCATCATTAAGTTGGGGACTCTGGCCAGGACTGCCAGTGACAGAAACAGGAGGCGGGATGACGTCAAATCATCGCGCATATACTGGCCTGGGCCGGTGCACCACAATGGATGGTGCAGAGAGAGGAAGCCGAAGCCCGCGAGGTGAAACAAAACCCATAAAACCATTTCCTCAGTTCAGGTTATGATCTGCAACTCCGGCCTACGCCCAGTTGGAATCGCTAAATGTCCGCGAATCAGCATGTAGCAGTGGAATACGTTCTCAGGCCTTGTACACACCGTAAATCCACCACGAGTTATTAACTGCCAAAGCCGGTGGCCTAACCGCAAGGAAGAGGCTATCTAAGGTGGGATTGATGATTAGGAGTGAAGTCATGCTCAAAGGTAACCGG
+
#"$&'*&%&%)*'&'*'&%%%('%($%&'&'&'(%&-)&))'*+++-1,&-.()&'&%'*'&&)%'#$'(*+)&%'*('&'&*(&)&&&*(%(*-('-*'+)'))()(+**&((+24-+$*.,*-0/-(&))+4+*+0/*-,,+*,(('$&%)*()'*'&(%+*&),8720)0'5.23016*,,(*&/*'&))*+24+.++1).0(%((&*+,./)'&&'&('&&$'%&*)(&&)/+1,('&*/-)+/00*+/)(''-)*.4-(()$&'&&'')+11&&'('%''%((*$(&#(#&%(*8(7,3-1*+*(0684-+,,(%&(-.,))*(,&+&%(#'*+('+((-64-(,+'-/)(,+%')(',))&)&-,/)%&&$&*))(+(*.,*****))()')'%)''))+2+,,*&$'()3*)'('''&%)+,32,-.)(11543020,,+.*0/*/+(+*&'+)++))1,44564//0103639347503+.%*&&)+,-8'$%%'4.+(..*&(%%''&($4%%*+*.&0/,-.60.,10%%.*)*-/-+%%))+0-+)+),*+5+/32:2624%&()5*'((%'%'-..10+&,+40(((%*%#%'*&+/'%&%##()*)073+,'+)''$&('&,*)*),3414,.*)&%(&+%&''%(%)*&#'$'&)(*))(&&'%(&)**%%'$$%(('&'',0;-176;4)%(%%&)'(((+*))$$&)()*')*,.+*&+,-&-+,#%%)('),-31)*'$%#))'**).'&&'')'&$%+.+,.0-11/&())*.-***.--15251(*&%'(-/&3*+1&.%'(541044+'),++2.4/+,-.&$&(%))%%''($&'%'*(&-*-,'1+,(*+,48526(,,(%(*))396+-42.((&'(+813*%(*'&,&())'(&$$#('%)(()62*+456533+.,-5361%$','(*,'+$&'61.-.&%%%'(()',,+//9//:650,*())))((''((&%%+&%'/'(0*%%((((+*24),.44'+63+))*)*),,0/,$)(*'-59/'*)(1(,('-+'(++&**-(-*.&&%($$$#&'*3/51974''(*1.-',.'&'&'-+),&&%%#$#$'&,-/-326-73513,-+,+*++*'%'().-02)&%(&')('*($%$$%-,')''#%&$'(&'*(,3((--61()2468-0-./0/3+&',0/)33//....'62113-,.,+,3*+.'((+),+,.*(%$&#11,('')$,((/
@3cd6064f-d2d5-4a1d-8682-441a17e8ac82 ch=218 read=147261 start_time=2019-12-13T17:43:03Z barcode=BC01 runid=2c9cf7bc05858273f10e7d7ec552fc0bd742dc3e
CCAGTTACCTTATTTACGACTTCACCCCAGTCATGAATCACAAAGTGGTAAGCGCCCTCAGTAAGCTACCTACTTCTTTACAGCCTCCTTGGTGTGACGGGTGGTGTGTACAAGGCCCGGGAACTATTCACCGTGGCATTCTGATCCACGATTACTAGCGATTCCGACTTCATGGAGTCAGGTTGTGAACTCAAATCCGGACTACGGCGCGCACTTTATAGAGGTCCGCTTGCTCTCGCGAAGGTCGCTTCTGTATGCGCCATTGTAGCACGTGTGTAGCCCTGGTCGTAGGGCCATGATGACTGACGTCATCCCCACCTTCCTCAGTTTATCACTGGCAGTCTCTTTGAGTTCCCAGCCGGACCGCTGGCAACAAAGGATAGAGGGTTGCGCTCGTTGCGGGACTTAACCCAACATTTCACAACACAGACTGACGGCAACCGAAGGCATTCTCATCTCTGAAAACTTCCGTGGATGTCAAGACCAGGTAAAGGTTCTTCGCGTTGCATCAGATTAAAACCCATGCTCACCGCTTGTGCGGGCCCCGTCAATTCATTTGAGTTTTAAGCAGCCCGTACTCCCCAGGCGGTCGACTTAGCGTTAGCTCCGGAAGCCACGCCTCAGGGCACAACCTCAAGTCGACATCGTTTGCAGCGTGGACTACAGGGTATCTGAAATCCTGTTTGCTCCCCACGCTTTCGCACCTGAGCGTCAGTCTTCGTCAGGGGCCGCCTTCGCCCGCAGTATTCCTCCAGATCTACGCATTTCCACCGCTACACCTGGAATTCTACCCCCCCTCTACGAGGACTCCAAACGCCCATTATCGGATGCAGTTCCCAGGTTGAGCCAGGGTTCACATCTGACTTAACAAACCGCCTGCGTGCGCGCCTTAGTAATTCCGATTAACGCTTGCACCCTCCGTATTGCCGCGGCTGCTGGCACGGGTTAGCCGGTTCTGCGGGTAACGTCAATGGAGCAAGGTATTAACTTTACTCCCTTCCTCCCGCTGAAAGTACTTTACAACCCGAGGCCTTCTTCATACACGCGGCATGGCTGCATCAGGCTTGCGCCCATTATTACAATATTCCCCACTGCTGCCTCCGTAGGG
+
67*)7.)/,1-)/4+(*,-379/+096.00462210721,.-//*+)0135132387-+%%&&'(+/266-(()3'0-($+,%00'-+).-0.23777+-.%&)+)))-13627090')7,0++$%(++/2;9:8;754:-,./.2)%'+//:132013545;34.+0183471*(''+&&-40-+0096*)*+')-)-,00,-0-)+(.(*%*-2/''%%&,,+,.,)0+)+31--,0,**,,65010-*-((0210/43-8-()+,,,-2122&,.087,-7987'4&,,--/,,+,*)(%&(*8688::35:0,072625*./54<5132,02,...1441//6.*,0+0+2,)*31.8696002.:11'714-03672)%,1*0713054918000(98100//*.,*,0/25;5/01.).,/&*%5554650--+-,++,-4134:..026562+&*,-..2229/3:;8716569235;18//26(++8;99;8010-.')*,9,*0.3-;;.;:)(,,-+-'*-,,-*//0/'31098/+/2.70;414;;04,7;;+.(%'&)-1++9-,,,./*$/13)510.-''%&%((5.,+/02501,0*,500014/1*)33,)*/-6956(/).2778366/5;0),*--/35:/-)%&%/(&/*+-1)$')(+,1-58+*1+6::1*-++/4+/,.+191*)'**12/.-,,22138,/78.64114041058*+1('0*.78;58'++/./.,.,,&25*.-,37.266665966.7-6./+-.13/53//+%&'&%*+3236(0,1-,1/+)(.1/3-8298:/119)95/1232,'658&)&)*+%'+-/00/.-1/703-,.-5.02000*-)+((#($&$%&,275<41/01308.-+0+%)&,15-3716+3,*6803/;//08.8,)%*(/3/5002/2+,*,-(''-+/,.1//-0'))'&$)-,)++,/714*+-*).-9;,3;76-4,-*00/,,-',.1065,-04/8)')+,99181244%&(('(&&*+*(.,50-,...:&5676:05035*%(/%'+).+8-000557.-02-..--5/38-.,+'*
@72d4ada6-38ed-49ef-bc63-f67cbe7b760f ch=73 read=135239 start_time=2019-12-13T17:43:13Z barcode=BC01 runid=2c9cf7bc05858273f10e7d7ec552fc0bd742dc3e
CTCTGGGGAGGCAGCAGTGGGAATATTGCACAATGGGCGCAAGCCTGATCACAGCCATGCCGCGTGTATGAAAGAGGCCTTCGGTTGTAAAGTACTTTCAGCGGGAGGAAGGGAGTAAAGTTAATACCTTTGCTCATTGACGTTACCGCAGAGAAAGCACCAGCTATCTCCGTGCCAGCCACGGCAATACGGAGAAGTGCAAGCGTTAATCAAATTACTGAAGGCGTAAAGCGCACGCAGGCAGTTCTGTTAAGTCAGATGTGAAATCGGGCTCAACCTGGGAACTGCATCTGATCTGGCAAGCAGGTCTCGTAGAGGGGGGTAAATTCCAGGTGTAGCGGTGAAATGCGTAGAGATCTGGGGAATACCGGTGAAGAGCTGGCCCTGGACGGGCCCGGCGCTCGGAGTGCAGCGTGGGGAGCAAACAGGATGCGATGCCTGATTACGCCGTAAACGATGTCGACTTGGAGGTTGTGCCCTTGAGGCGTGGCTTCAGGCTGGCAACGCGTTAAAGTCGACCGCCTGCTGGGGCGCAAAAGGTTAAAGCTCCAAATGGGTGTTACTGGCAATTGGGCATGTGGTTTAATTCCGATGCAACGCGAAAGAACCTTACCTGAACGGTAGAACTTTCCAGGATGGATTGAATTGCCTTCGAGACTGTGAGACAGGTGCTGCATGGCTGTCGTCGCTCATTGTTGTGAAATGTTGGGTTAAGTCCGCAACGAGCGCAACCCTTATCCTTTGTTACCCAGCGGTCGGCCAGAACTCAAAGGCTGCCGGTGATAAACTGGAGGAAGGTGAGGGATGACGTCAAGTCATCACTCAGCCCGCCACGACCAGGGCTACACGTGCTACAATGGCGCATACAAAGAAGCGACCTCGCGAGAACAGAAAGCGGACCTCATAAAGTGCGTCGTAGTCAGGTTGATTTAGCTCGACTCCATGAAGTCGGAATCGCGCTAGTAATCATGGATCAGAATGCCACGTGATGAATACGTTCCCGGGCCTTGTACACACCGCCCGTCACACCATGGGAGTGGGTTTTGCAAAAGAAGTAGGTAGCTTAACCTTCGGGAGGCGCTTACCACTTTGTGATTCATGACTGGTGAAGTCGTAACAAGGTAACGG
+
)++*-04)'*))345326)5.-0//32.+,..65,200116:233.+,,&$%'&0/3444,&&&)),12/20(%'('**-/-)3&3(+*.*)*+,15/.'-**/.)+.(+*1+(*+/851/./,)*27050+,-,*,,,'/117+-,$&'((&),*())4/(.4-0&*)03046'(#%%(()+&,&%&'*(3*((()*(..40/2)+)++,*%&()&/&'%'),./+41(%(&)$*%*)+61(0//+**,622*.6235874%)1('+&'.)1+0)1)./9676568/*-,,+*&%&(),)*#&%&**/235643*1,326,/4-8-41.,2:984*,++51-17.,++-+()%))003/+()&(()-/,2,+)((+*,-3-35.'-32.+&(.,('*/)((*(0))*1()(()0,(5,),,3:56)-/%+'%&,)&+'%''(')*,1935:<82.+--1530(&&*+/.2/7((*,71,4.-/610/-/*')&%*1+**.(2*)&+*1-3/)))*+,.4(1*')%'(,))%&-*-,(..6928+(**1)03+*+,(''(*&*/0650*1-/)330221369<;36724))$+#+'%(%&%(/0(-02).,,0822%$$%$%'',313:/5+*)+-.1/%0*'%%-(+4.2-,-(*,,,+'..337'-*,57843'*)2-658700+(*+-)2)'2.,,04;3366<6:72814/459-/0/4*(-.+2-,,7*)+)*2+,6,+7:064--017:12)+*'&(-4566..(**+*.0('''(666<08440.,,*.,24.(/8-8888:9995-034797%)',&.)/+$''$&*1273801-**,)+))'&&*/.:216768521.30+&+)(*433044+.*'&)%(-),,*+,/0*.((.%&.0',(*.200,,-037$.*0++(,-+)%--1588916..'(('%&*3-41101+,-..5/90/()021141)*53'6/%((%($(*.1.&'')//1-(+***+-*-.0...083395(+,*+'*-*),0/&))*($.,2-,./79-%(*)*'*++*+/-/0,)&*-/,92',0*)+1,046-/2;7024438.&1*+-.23*+3.,-30-+&*&&'+*/584.
@24da4609-d824-492e-a41a-77444a23e363 ch=132 read=115737 start_time=2019-12-13T17:43:15Z barcode=BC01 runid=2c9cf7bc05858273f10e7d7ec552fc0bd742dc3e
CGCGGTGACTTCACCCCAATCATCAATAATCCACCTTAGACAGCTCCTTCCTTGCGGTTAGGCCACCGGCTTCGGGTGTGTTATCAACTCTCGTGGTGTGACGGGCGGTGTGTACAGGCCGAGAACGTATTCACCGCGTACTGATTCGCGATTACTAGCGATTCCAACTTCATGTAGTCGAGTTGCAGACTACAATCCAGACTGAGAATGGTTTTATGGGTTTTGCTTCACCTCGCTGACACAGCTTCCCTCTACCATCCATTGTAGCACGTGTTGTCATAAGGGGCGGTGGTGAGCGTGTCCCGCCTTCCTCAACTGTCACTGGCAGTCGCGCTAAGTCCCCAACTTAATGATGGTAACTAACGATAAGGGGTTGCGTTGCGGGACTTAACCCATCTCGGCCACAGGCGGCGGCAACCATGCACCACCTGTATCATATGGCTATCTCTCCATCTGGAGCCTTTAGGTAATATCAAGAGACTATGGTAAGGAGTTCTTCACGTTTGCTTCGAATTAAACCACATGCTCCACCGCTTGTGCGGGCCCGTCGTGCTTTGAGTTTCATTCTTGCGAACGTACTACTCAGGCGGAATTACTTATTGCGTTAACTGCAGCACTGAACTTTGACATCAACACTTAGTACTCATCGTTTTGGCGTGGACTACTAGAAATCTAATCTATTTGCCCCCGCGCTTTCGGGACTGGGCGTCAGTTGCCAGGCCAGATCGTCGCCTTCGCCACTGGTGTTCTCCATATATCTACGCGTTTCACCGCTACGCCGAGATTCACGATCCTCTCCTGCACTCTGGCTGGTTTCATATGGCTTACTGAAGTTAAGCTGGGCTTTCACCACAGACCCTTGCTGCCGCCTGCTCCTCTTTACGCCCAATAATTCCGGATAACGCTTGCCACCTGCGTATTACCGCGGCTGCTGGCACGTAGTTAACCGTAACTCCTGTAGAAGTACCGTCATCGGCTACCTGCATTTCCTGTAGCCGCCGTTCTTCCTTTATAACAGAGTTTACAATCCGAAACCTTCGCACCTTCACGCGAAGCGTTGCTCGGTCAGGGTTCCACATTGCCGAAAATTCCCCTCTGCCGCCTCCCGTAGAACAATATCAGCACCAACAGGGATTAACGCAGACGCCGTGGCGCTGGCTGTAGTAACTGG
+
(#$&&()/07;952750.5068:7/2)(&())')%$$()64-44349:;87/8000917.078.-:.12.125,60,*,'+20001&,+.,.-0/0-214794;:6380245-*,&&-0-*),,-/()(.3)')(%%%$$'-0/46325:161.,/.02447+9+('./9546.1469741/5,$)%&*)-((*0+-2(()%%$%((+*&-065+232;3787+&)//434825')0-*(%'$&*0-57.+5203445321/6(()*+')&&%&&)+02,.*.5,*((%'*+(''+00.&*+3+,637291/,,'%()+7/+)&'''+/0'*$$'$%%,.53.)*+(,*2*))221013124644341,022).)&'%'7,-*6*+/123010&'('.+)%*&'''+0)*,)+*.3237122.+./+/6(('&&)&*01%6556:81/+06476.(*').,,/+&)'((****,(+&(*)+)&(%')0/*-&-51--/-((&(.-*.131%%,3,8<::;-****+.6;233.0423567..'(&$#''$'%(/463467<;459<60-))''41-5/2.(+,+6*810)(&)(&(2,%/*+,05;79672)&%((01660/471--0270/')&(,.)2313454990937)*-/008;88921-.(*//)+//9.0+,.;4/.6:8,,.*,28.5):9/++,-*,,.3//9.'/+,6:56133794/,*0*4...7;2356936897-24455768--*+)-&,0-,./2-2501),((&)+,-*%((--1)*,541.*,*-121*&&'(94:0/&(+-,*)).*,-/.3,0.+)&'&'0.-,74--20---0298405.-.3+2%&')(-+.('+/61*-4354,5,3690:,4,86262+'(&%,1),5*%+*-33967;4436222281/),/33453:4302-*)&)**'%#(&&+)'+357443'),.731+-)%%('3:+89875103-.7;061.2+(%$(')*7764')*0:8/1+0.1,+)*')&'''$%%(*)/('*)+*$&(**5.--:94:66*45-17-4++*/3+/6+,04348/;7*+54120(*+(/2))6661,+2+++98/)/,,2037/,)/)0,-&%%(%-)*&)(()'&%##'&%%%$%%%'&&+$$$
@1dbf28e8-0d6e-4698-bd90-d46f1e3e5af8 ch=211 read=121922 start_time=2019-12-13T17:43:10Z barcode=BC01 runid=2c9cf7bc05858273f10e7d7ec552fc0bd742dc3e
CCGGTTACCTTGTTTGGGCTTACTTTGATCGTGAATCACAAGGTGTGCCCTCCCGAAGATTAAGCACCTGCTTCTTTGCAGCCCACTCCATGGGTATGACGGGCGGTGTGTACAGGCCCGGGAACGTGATACCGTGGCATTTGCAGTCACGATTACTAGCGTTCGGCAGATTCGGTTGAACTCAATCCGGACTACGACGCACTATGAGGTCCGCCGCTCTCGCGAGGTCGCTTCTCTTTAGCGTAGCGTTAGCATTGTTAGCCCTGGTCGTAAGGGCCATGATGACCGACGTCATCCCACCTTCCTCCAGTTGTCACTGGCAGTCTCCTTTGAGTTCCCGGCGGACCGCTGTGGCAGGATGAGTTGCGCTCGTTGCGGACTTAACCCAACATTTCACAACACGAGCTGACGACATGCATGCAGCACCTGTCTCACGGTTCCCGAAGGCACATTCTCATCTCTGAAGCTTCCGTGGATGTCAAGACCAGGTAAAGGTTCTTCGCCATCGAATTAAACCACATGCTCCACCGCTTGTGCGGGCCCCGTCAATTCATTTGAGTTTTAACCTTGCGGCCCGTACTCACAGGCGGTCGACTTAACGCGTTAGCTCCAGCCACGCCTCAAGGGCACAACCTCCAAGTCGACATCGTTTACGGCGTGGACTACCAGGAGTATCTAATCCTGTTTGCTCCACGCTTTCGCACCACAGGCGTCAGTCTTCGTCCAGGGGCCGCCTTCGCCACCGGTATTCCTCAGATCTCTACGCATTTCACCGCTGCCTGGAATTCTACCCCCTCTACGAGACTCAAACGCCGGTATCAGATGCAGTTCCCAGGTTGAGCCGGGGATTTCATCTGACAACAAACCGCCTGCGTGCTTTGCGCCCAGTAATTCCGATTAACAGCACCCTCCGTATTACCGCGGCTGCTGGCTGGAGTTAGCCGGTGCTCCTTCTGCGGGTAGCGATCAATGAGCAAAGGTATTAACTACTCCCTTCCTCCCGCTGGGCACAGCCCGAAGGCCTTCTTCTTACGCGGCATGTGGCTGCATCAGGCTTGCGCCCGATTGTACAATATTCCCACTGCTGCCTCCCGTAG
+
2-(10:12848.**%'')'*()+08811-,$'),-0301,2('&%&',5/2.51,-0.(.,4/'+'*30&008,25-$$+$/7/)**)+))*6*,-5/00.584/41/.*,...(3-2,))*+*,,.%(/(*5.6.71+..($&$$&%%&11280//./-.)*)%$(%'%+&$(++3+)2/1.,.,-(4-5:75577864./2.1335242+''$%&*,.5/.-((,/+&&(0186196+,/-1,''&)'%',)0)%*&%',1*+8;;:+-+(.13192334,+))$+-53,+*+.62+-7/;7-+,&&)06*-/+-,0,+$-47673376+(+7-*,2*2-.60.-06.3%'((&+,''%$*13251225+0,'%,+*''(.(+++,0,+/6),//6/305102012/-()++&&))((*))01273340//-15;8;662--3262&))+0++2-/6000+*(%&7*99562:9;789,-.008'1235:(-*8;991/&'&'(0)(/,00;68;+-&,,2062--0**.,./5944+12.++,1263:758;932-89;,030030///7.90++)&(($%(,+,'+001.,-,0/545/8/,,/,/-'$',,/07<:91,-1*)(*3/5151/1208863014562:4//2./-.&0)+557:,5+(()'+)*,6-/3354;,+++2+$()*-81114,1-$&'(-039947767;9331/,.79,3/-43/7758747:/9111;61/2+,022243-3'**/33004400+&.-+89+9+6+/,.432,*000,*-0///-1630.20),-/29/-.1-1265</5(',+2+(%133'34++1;2+&))++%&&0*520.0&('%%#$'$%&-,)-/06/-,./33:440025345%')*,4626911-.($+))(*6/009612+&,0'(3*+*06*5...4.7/7/436/.%%%'++'*+03..-)048*.+-,6/3,-3)-,19,1:62.65+(,-'&&'%'''4,-()'..)52;03*&*%%'*)+*++--(.,++02123388538-0,24/&$*&()-,-,*+965..$*))+,,28111('%%'
@79f58aca-da55-4518-a447-a66d11317f05 ch=86 read=185930 start_time=2019-12-13T17:43:22Z barcode=BC01 runid=2c9cf7bc05858273f10e7d7ec552fc0bd742dc3e
CTTATCCCTGAGGGAGGCAGTAGAATATTGCACAATAGAAGTACAGTACAGCAACACATGAAGCGATGAAAGGAGTTTTCCAGGTCATGAAACCATGTAGGAAGATAGCCCAATTTTTTAAAAGGGAAGCCAGCTAACTACATTGCCCAGCCATGATATTAATACATGATGGCGTTATCAGTTACTATAGGCCGTAAAGGGCGTAGGCGGATGATTAAGTGGGATGGCGAAATGCCGGGCTCAACTTGGGTGCTTGCATTTCCAAACTGGTTATCTAGAGTGCAGGAGAGGAGAGTGGAATTCCTAGTGTAGCGGTGAAGTGCGTAGAGATTAGGAAGGAGGAACACCAGTGGCAGAGGCGACTCTCTGGACTGTAACTGACGCTGGGGCTCAAGCGTGGGGAATTAAAACAGGATTAAGATACCTGAAGTAGTGCATAAACGATAGATACTAGGTGTGGGGGTTTAACTTACCTCATTGCCGCTAGCATTTAAAATTGATATTCCATACCAGAATTTTGGTCGCAAGATTAAAACTCAAAGGAATTGGCAAGATTTTAAAATTGGCATGTGGTTTGAGATTCAAAGGCAACCATACCTTGACATCCTTGCTCTTGATCGAATCCACGGCCGGGGGACAAGGTTGAAGGTGGTTGTAGTTTAGTCAGCTCGTGTCGTGGGATGTTGGGTTAAGTCCTGACAGGCCTGGGCCCTTGTCGTTAGTTACTTCCATTTAAGTTAGGGACTCTAGGCAAGGGACTGCCTGGGTTAACCAGGAGAGGAATTAGAGGATGACGATAAATCATCATATGTAGGGCTACACGTGCTACAATGGCTGTGGTACAGGATCACAATGCCGTGGGGGTGGGAATGGAACTAAGACCAGTCTGAGGGTTTCGGATTGTAGGCTGGAAACTCATACATGGAGGTCACTAGTAATCTTAGACAAGTCCTTGGTGGGCCATTCCAGGTCTTATAAAAGCAATACATGGCG
+
&&&'((*'$$&(,,',.)(*''-%*(&,(%'()-71%%&'%##%$%)$%&'(+%'%&'('*,*'%()'++''&'*/71+,)%,0-,(.+,32*.)+&&&()'(')%%&&&,(&+')),)+,-**.)'%&((&#..2523.*$%$#,'%%#$&&&$%*',(1(-$-+&'$&&&&(1/-,.&(,+&%&%%$*(*'&)4-+'+(&(+.040+6669,9,6.%0%*1))&$$$),+(%0/*200300*'+(++%$$%%%%'-,7.0+5/+%%(-*4)+,5.+)+)-.-3,&*&,+'&&$(+/*.&,+'((),($$&&)-,+%'%&$&)+*()(&5)*25,++.(*)&&'()+,,.183-,(*),-,,,,++-39573+)#&&#'$*$%((*3*..0('&').&,('&$($+)&)''-*'+).))+1+1,'%%%&()+)'&&&'*0)*,/)).0,,(%(++--+641(..,(-(&&'-)())&(&)(#$(%%%&(*-.0(&*()*,.-801(((('+('%'.4;-4,+$%+3()/./51*')*.-'+))'.'+&()%'$(&%$-*%%(%&&%&--0+/,3,#&%&.)(,**'($&&##-''*%&'').--'&(&#%'(+*''(&$&%%+(&'$$&&%'5/)**,)&*'&&%%(&))(((%&%*+1'&$&$&(),-*-'**+2463,,-/6(.$(('')'*&$%$')+..)(('(()&&&&).)/,&&(*#%&'')'*0&/(.+*%'.-+-+,(&&'&)+)22,-/*+*()***$$#'('(*'*&('%'*))+%,.3-.+)&%&$%)''*%&#%%,-'%(-*-+)+&'')()((),*./4-,)&')&$&(*(%)&')0+*()%'('02,'*(0,'(*&&$%(')+()-,+*./,*'*.++-(($'$/)(*21811/-%&'&++%$$&&'%%%&%*$&%(-,-2+)(''%&.+''(*,'*').,-/-.*&')*((*/.*0+()633-$&(&&&40,-*#%
@0d8880bd-857c-406e-ba12-6286eacc66d6 ch=8 read=103868 start_time=2019-12-13T17:43:24Z barcode=BC01 runid=2c9cf7bc05858273f10e7d7ec552fc0bd742dc3e
TTGGTATGCGCTTCGTTCCAGTTGCATTACTGGTGCGAAGAGAGTTGTCAGTGTCATGTTAAACTGGTAATTGCTGATGTTGCTCACAGGAGGCAGCAGTAGAATTTACTCGGCAATGGGAAACCCTGACCGAGCAACGCCGCGTGAAGGAAGAAGGTTTTCGGATTGTAAACTTCTGTTATAAAGGAAGAACAGCTGGGAAATGGTAGCCGAGTGACGGTACTTTATTAAATACACGGCTAACTACGTGCCAGCAGCCGCGGTAATACGTAGGTGGCAAGCGTTATCCGGTGTGGGCGTAAAGAGGGCGGGCAGCAAGGGTCTGTGGTAGAAAGCCTGAAGCAACTTCAGTAAGCCATAGAAACCAGGCAGCTAAGAGTGCAGGGATCGTGGAATTCCATGTGTAGCGGTTGAAATGCGTAGATATATGGAGGAACACCAGTGGCAGAAGGCGACGATCTGTACCACAGCGGCATCAGTCGAAAGCGTGGGAACAAATGGGATTAAGATACCCTAGTAGTCCACGCCGTAAACGATGAGTACTAAGTGTTGGATATCAAAAGTTCAGTGCTGCAGTTAACGCAATAAGTACTCCGCCTGAGTAGTACGTTCGCAAGAATGGAACTCAAAGAGTGTTGAGGCCCACACAAGCGGTGGGCATGGTTTAATTCGAAGCAGCGCGAAGAGCCTTACCGGAATCTTGACATACTCATAAAGGAGGATGGAGAGATGGCTATAGAGATACAGGTGGTGCATGGTTGTCGTCAGCTCGTGTCGTGAGATGTTGGGTTAAGTCCCGCAGCAAAGGCGCAGCCCTTATCGTTAGTTACCATCATTAAGTTGGGGACTCTGGCGAATACCAGTATTAAGCTGGAGGAAGGCGGGGATGACGTCAAAATCATCCATGCCCCCTTATGACCCTGGAGCTACGTGCACAATGGATGGTGCAGAGGAAGCGAAGCCGCGGGTGAAGCAAAACCCATAAAACCATTCTCAGTTCGAGTTGTAGTCTGCAGCTCGACTACATGAAGTTGGAATCACTAGTAATCGCAGATGTGTCGCGGTGAATACGTTCTCGGGCCTTGTACACCGCCCGTCACACCACCGAGGTTGATAGCACGAAGCCGGTGGCTAACCGCAGGAAGGAGCTGTCTAGGTGGGATTGATGATTGGGGTGAGGGAGTCGTAACAAGGTAACCG
+
%'.(.,.*)%'5)3..8-0++-+$&&(%$().2('%().*)*),-0(-2')*+-*&'$'&%%$%&%%%%%&''+5//.&+)')))%&%/-'*+)*0/,-1(('&,+($&.('))((*&'%(((046+*)6.9853420/3:.-.0/-0*-+-,02,-041.,.51170455/+*)&*)-3/039*1)0-,260')(&&')*-/-+''')7+/-../89-860.1./)..491&&&%(-01159577979645213///5-.*),1+-+2-2*&(*,/.161223:6+,&(%0&+',(&'++1*(&,*)*&++&%''(,+50-0001140*(*))+.85+)(%$'*'--*(').0,10/2--5727;659813322-)),,/3747+/.6266+6*5*7836341*+,)-()&*131.-02359:871%',+(.*153581-00/51%%3)05141..-+*+'(()&&')',.*(%(+)*,*'*)&((2+&)+&-0**4,(96/03.2.1242:))*,..784+-/1363479.2-.1&'*.-/57.+-(12-437%53.16.++28)'+(&)+--02423359/<00735110.,*0733-023476637<94849++64489877427-'%')&)*,+33.91%,*..33332,02+++-,-181/2.12)*/))*)+%',-3'*(-*0+,29'-(&+,,.*..3333-2&&-5/()&*)/791/,,)/..98--,&&*-./59144359888745:8:347591//0/9*4-/23276318679.20184/,-02*&*&&''&()---9113;5.9.//60<0/0546:701+///)-,4+45,.9982+0-+%*'%).-..*))*%)*,60-,+(-+0/(5:0354/33350:9,,.-3.0.111595))3-/-028*+-/('('%(&(%*)+,965-&+%,,//1*((,'+(('*)*/5.+'+.))/+)+7;<;9:4-)&(-5)08;;97:-/1<2-&**4)+-265114/)0014258.4(*+(4**352320/.,.,443/5506-//.%(',-/3,)(()30-312:215+021+-,*)+.,482282..-,-/03'+&)$/-41++((#&$(%()(.7,2)(&'&+.02+-/(-,,(+$(*425520.51093142..//*8,224/**%/-'&')+))(-.58,4-/454,
@67b13bf3-1b41-4341-9cce-0989a25e111f ch=259 read=118462 start_time=2019-12-13T17:43:28Z barcode=BC01 runid=2c9cf7bc05858273f10e7d7ec552fc0bd742dc3e
CCGGTTGCAACTGTTGCGACTTCACAATCGCTGACCCTACCTTCGGCCGCTGCCTCCTTGCGGTTAGCTCACGGACTTCGGTATTGCAACTCATGGTGTGACGGGCGAGATGTACAAGACCGGGAACGTATTCACCGCGACATTCTGATTCGCGATTACTAAGTAACTCCAGCTTCATGTAGGCGGTTTCAGCCTACAATCCGAGCGAGACTGGTTTTAAAGTTTGGCTCCCTCGCGGTGTGCATCTCTCTGTACACCAGCCATTGTAGCACGTGTGTAGCCCTACATAAGGAGGGGCATGATGGTTGACCTCATCCCCACCTTCCTCCTGGTTAACCCAGGCAGTCTCGCTAGAGTCCTCAACTTAATGGTAGTAACTAACGACAAGGGTTGCTCGTTGCGGGACAACCTTAACATCTCACGACACGAGCTGACGACAACCATGCACCACCTGTCACCTTGTCCCCGAGGAGATTTCCTCGATTAAGAGTAATGCAAAGGGATGTCAAGTGTAGGTAAAGGTTCTTCGCGTTGCTTCGAGAATTAAACCATGCTCCGCTACTTGTGCGGGTCCCCGTCAATTCCTTTGAGAGTTTTAATCTTGCGACCGTACTCCCCAGGCGGAATACTTAATGCGTTAGCGGCGGCAGCACGGAGGTGTTGAAACCCCACACCTAGTATTCATCGTTTACGGCGTGGACTACCAGGGTATCTAATCCTGTTTGCTCCCCACGCTTTCGAGCCTCAGCGTCAGTTACAGTCCAGAGTCGCTTCGCCACTGGTGTTCTTCTAATCTCTACGCATTTCACCGCTACACTAGGAATTCCACTCTCCTCTCCTGCACTCTAGATAACCAGTTTGGAATGCAGCACCCAAGTTGAGCCTGGGTATTTCACATCCCTTAATCATCCGCCTACGCTCCTTTACGCCCAGTAAAATCGGATAACGCTCGCCACCTACGTATTACCGCGGCTGCTGGCACGTAGTTAGCCGTGGCTCCTCCTTGGGTACCGTCATTATCTTCCCCAAGACAGGCTTTACGATCCGAAAACCTTCATCATTCACGCGGCGTTGCTGCATCAGGGTTTCCCCATTGTGCAATATTCCCCCACTGTACTCCGTAGAG
+
75,13+).)*(/*-)%)'&')('%*-3/7665666</,-14:<1208016774934002.00131..142456:/./5./1.)0+,/*')*-'.*)1,,-012:74)$()+.)')-+*.02*+%-*+7:89<97:;7896656:76778<86683;+'(),,*,156866///08844668470*-/;230027358/<--(&&14*-.249:/8;;-6;5/282.5-,15*)+*+)')%+),-5.-,,*5571.).-,46942;0.+2/*,--121**008*+-/333-*($)1...1-,+*,%6-(*4**-1219.,,0/8:59-15-/+,+3,-70(,..*04314*)+/()).1842++(&%1,/2/+**,150/.3000624&.)-*+--6090./.7.,**/-&&%.()++30/%&+0123/-5134)31111/35384313;489678:79:1:0-,65+*+(*($'-1-::861-1,.,)*+*--..00/*,68/85887032353/2..5(.-2:3686,0,)*').,7/+**).*;;6682-033261/0.,./,040213+1320.1617171.4:0)*))++9;1,8000:043988/,,/,9::.126963330.02/2.0/0.5,+)/0/+*.++-,+,*('-(-)21)/:,4;2*&0-/40+,602<:8:880;6,,-3101663-,,.//0,)0*,.88:--4--093--/29;0+00239:5/.//507.-..-9)032/016/8()'()(*'/00556:3455;::;<::7:--:10054344764<944::0/11117771)/,-7.-'+-211102388723../1033781.10-/2;7//*4--:9782./*//+....66923920./:.,*+,/.8()-06188::/.6/*+.,..6.54-+3-:2-+00199,,./57251-+.+/68;588311-100:1145819110531.,&((+)*.-,,/6-1/65543+,()''*1)*,:399638223929:8(1*),2('***1-)()*+0+*,230+20:57878:;9,738375/5<-0255568'.:539//38*%(,',-+1...7929;8+(*+&(&(*34.+&+&'
@436d4f01-0ad5-4bcf-9c2f-33f0defe9bb9 ch=213 read=260845 start_time=2019-12-13T17:43:27Z barcode=BC01 runid=2c9cf7bc05858273f10e7d7ec552fc0bd742dc3e
CTCCTACGGGAGACGCCCAGTGGGAATTTTGGACAATGGGCGAAAATGATCCAGCGCAATACCGCGTGCAGGATGAAGGCCTTCGGGTTATAAACTGCTTTTGTACGGAACGAAAAAAGCTCCTTCTATCTAGGGGCCCATGACGGTACCGTAGAATAAGCACCGGCTAACTACGTGCCAGCAGCCACTTGCGGTAATACGTAAGTGCGAGCGTTAATCGGAATTACTGGGCGTAAAGCGTGCGCAGGCGGTTATGTAAGACAGATGTGAAATCCCCAGGCTCAACCTGGGAGCCATTTAATGACTGCATGGCTAGAGTACGGTAGGGGATGGAATTCCGCGTGTAGCAGTGAAATGCGTAGATATGCGGAGGAACACCGATGGCGGTGGCCCCTGGACCTGTACCGGCGCTCATGCGAAGCGTGAGGTGACAAGTTAGATACCTGGTAGTCACGCCTAAACGATGTCAACTGGTTGTTGGGGAATTAGTTTTTTCTCAGTAGCAAGCTAACGCGTGAAGTTGACCGCCTGCAGGAGTACGGCCGCAAGGTTGAAACTCAAAGGAATTGACGGGGACCCACTGAAGCGGTGGATGATGTGGTTTAATTTGATGCAACGCGAAAAACCTTACCCACGCTGACATGGCAGGAAGTTTCCAGAGATGGATTCGTGCTCGAGAACCTGCACAGGTGCTGCATGGCTGTCGTCAGCTCGTCGTGAGATGTTGGGTTAAGTCCCGCAGCAGGCCTGTATGTCATTAGTTGCTACATTCCAGTTGAGCACTCTATTAAGGACTGCCGGTGACAAACCGGAAGGTGGGGATGACGTCAAGTCCTCATGGCCTTATAGGTGGGGCTACACGCCATGCAATGGCTGGTACAGAGGGTTGCCAACCCGCGAGGGGAACTAATCACATAAAACCAGTCGTAGTCGGATCGCAGTCTGCAACTCGACTGCGTGAAGTCAAGATCGCTAGTAATCGCGGATCAGCATGCCGCGTGAATACGTTCCGGGTCTTGTACACCGCCCGTCACACACCATGGGAGCAGGTCTCGCCAGATAGGTAAACTGGCAGGCGCTTACCACGGCGAAGTTTCGTATTTGAGGGTGAAGTCATGGCTAAAGGTAACCGAG
+
-87/+*.,5,((,)%&$$%&-,)&,(.('%6+/70435989,+22(),/032--,*./:2).+)*,10589;883/7+3.86;83;-1-%,36+.0,/.:;7.41307.1,)-3770''(*8()5)-+('&%+02,76+,1248181138714))6411.//39281127454746747/.,*,50%'&%%&$%()/.07&5(()),0)+14/-7/8/8%.&&)**.//71/)+,74/4796556**4226/:...840013/35766013.*876-'0648;032626:3+&+'%*)'$%+./2411011211())('*,+,.**,5/.:/**)-606214584111/272/30+,:86627899786,*3.(0+17:77749+*&%'()-1')6;62,.'1(+66'0,...8*((%'(+0..+')(&%%+0(/'8+,,.*42/42/'-)*(*)1/)-3,2/12/02/0457:68'15%(+)#$+&&)(-:10*(*()(-+&*%(%))./..330*,.*1-,-.-414-%+%4,++()-,211./2.0/5613<957:7:.*+',+10460/74/*-+'++*'*)+.767<99651,(),36,&&++'&(//04232412996-.0-11093*+$$+)+7677:929-4,,2;1/,)(()*+41.8281.+,,+,.&,6482).-...8656:420,*/793883./564.,+,-37-/'*-88<9:/5/6/16/5('),'*&&&(%''($)(32/12**/-+,5-11216*+,33+(,--574/+.-))(/1456994843589;6741./*.+('%'+35663+264--13967371700,300-.6//36,,'*+'+),+++(+5++,61003/--''*)),03&((,+-:5./)%/52)(+)*.71,(*++7;<:8;89:967545/39487-,,)*+15120..266:85544011.//0(&(,-),.--/272/&'),++4/'+&+$.4/0.$&+2)'))+.2.)578261-0&''.0.56,-11-,*,(1448792)+.&*-+/,50/)+&(&(.**.,(-&&%$#)(&)(1,+,'&(**/((%(+63230&%&%'$,,&'(++**-%,$$'*-2(-,,-45,+()
@9684d1a5-ecc3-486e-8626-0550d04e60f2 ch=337 read=140906 start_time=2019-12-13T17:43:21Z barcode=BC01 runid=2c9cf7bc05858273f10e7d7ec552fc0bd742dc3e
CTCCTACGGGAGGCAGCGGTGGGAATATTGCACAATGGGCGCAAGCCTACAGCCATGCCGCGTGTATGAAGAAGGCCTTCGGGTTATGTAAAGTACTTTCAGCGGGAGGAAGGAGTAAAGTTAATACAACTTGCTCGTGGCGTTACCTGAAAACCAGCTAACTCCGTGCCAGCAGCCGCGAGTAGCCTACGTAGGTGGCAGGCGTTATCGGATTTACTGGCGTAAAGGGGCGTAGGCGGATGATTAAGTGGGATGTATGTGAAATACCTATGGGCTCTAACTTGGGTGCTGCATTCCAAACTGGTTATCTAGAGTGCAGAGAGTGAATTCCTAGTGTAGCGGTGAAATGCGTAGAATTAGGAAGAACACCAGTGGCGAAACTCTCTGGACTTAATGATAACTGACGCTGAGGCTCGAAAGCGTAGAGGGAGCAAACAGGTTAGATACCCTGGTAGTCCACGCCGTATGATAGATACTAGGTGTGGGGGTTTTCAACACCTCCGTGCCGCCGCTAACGCGATAGAAAGTATTCCGCCTGGGAGTACGGTCGCAAGATTAAAACTCAAAGGAATTGACAGGGACCCGCACAAACAGCGGAGCATGGTTTAATTCGAAGCAACGCGAAGAACCTTACTTGACATCCTTGCATTACTCTTAATCGAGGAAATCCTTCGGGGGGGGCAAGGTGACAGGTGGTCATGGTTGTCGTCAGCTCGTGTCGTGAGATGTTGGGTTAAGTCCAACGAAGCGGCGCAACCCTTGTCGTTAGTTACTACCATTAAGTTGAGGAGACTCTGCTTGAGACTGCCTGGGTTAACCAGGAGGAAGGTAGGAGATGACGTCAAATCATCATGCCCCTTATGTGGGCTACACGATGCTACAATGGCTGGTACAGAGGATGCAATACCGTGAGTGGGCCAAACTTAAAATGATCTCAGTTCAGTTGTAGGCTGAAACTCTCGCCTACATGAAGCTGGAGTTACTAGTAATCGCGAATCAGAATGTCGCGGTGAATACGTCCCGGGTCTTGTACACCGCCCGATGCACACCATGAGTTGGCAATACCCGAAGTCCGTGAGCCAACGCAAGGAGGCAGCGGCCGAAGGTAGGGTCAGCGGTGGGGAGTGAAGGTAACAAGGTAACCGG
+
-05.,*63<:33630545;9794085(6)+,233;87;996898*.,&%'&%))-.,15./.43677764(*+-,36646,4..5&.)-03,&)''+10($('*94,-2-/*.&)*-5.(&1/8..1%(%*,./58'1&',,2-,4*$%()*(')&+*+03/022.279:66.--5-+,&$$,'*.4.+011+*&&(0.%&.0,.94.-,,'.6*)++0*'+45;-*2+**+300/-00-././725044;43.'--/-101<943583((&(1*21(0,(,(.66822211770:*88,,-5.2300/-*+,.-0+)('&%'(')'-)7*+)56652556;:547.--0*)&&)(0(&.+,4.28424:,6.3*)(+.&)*++)23:1..+1*'$%#%(-/200,,++*,/+,0+/+,),.,**%+0(()+79,6)),(/*,58)78./6:976262(+.//&+'$&),'$(*-())*+235/7:8+/9;*&%$$%)228:059:9430%''*)+,+++.'&')'&*+.7381--))*(&%(/13-/0%'+-')-+19:+361++(&(()-/334&.74359/''&(()*('*+)2'+/)-.-+95-8-95.-2+-/2302.08.02/''$&&%&*)/2483.5./*4*()**3212)*('''(*)+/9+30-476555-,..,6,119,0//42.++++58;247662//0113-*.0/60,*/1424&+3.8/.+.+)1021/+)()'%&1/*4;5-4(/.10:3105001046-7-:++1-)+)*),*++,,*,//..12./'(()*13/435270770.())'))%04'(+54798::8<8445888921;9/*542/+&(%)++('&$$('*/))./,410045(&%()-))-/4011..0))*)(()/+.2,:<<4232;:.&%&/226)..:4(0*-&)%))*,.02))--+.106/-.-/,0,,-75)**4.--2*6-7,,,431-017467:66672/',+.585131+.63+2/0/-6--,2124234-'$'%()--0802./)*,&((--,,.90*,0..142310'*'-%(&(*),+*)++*,,,-131./)-,0,,)+,235428086((')')%''('))+/-/+00/*1.
@3372fe5d-e21d-4543-bdf5-eba2c8de9a25 ch=495 read=179130 start_time=2019-12-13T17:43:32Z barcode=BC01 runid=2c9cf7bc05858273f10e7d7ec552fc0bd742dc3e
CCAGTTGTATTGTTGACTTCACCCCAATCGCATGAATCACGAGTAGCGTGGCCCTCTGAAAGGTGCTATTTTCGCTTGCAACCCACTCCCACATGGTGCTGACGGGCGGGTGTGGGCCCGAACGTATTCACCGTGGCATTCTGATCCACGATTGCTGTGATTCCATTTTAAGCAGATTCAGGTGCCGCGGGCGGCAATCGGACTGCAGCGCTGCTTTGCTGGGGTCAGCGTAAGCGGGTCGCTTCTTTGTATGCGCCGTTACGCTGCGTGGCAAATTTTCTTAAAGTACATGATGACGACTCCTGCCTTCCTCAGTTTATCACTGGCAGTCTCTCTCTCTCTGAGTTCAGCCGGACCGCTGGCAGCAAAGGATGGGGTTGCGCTCGTTGTTGGGACCCTGTAGCATTCACAGCACAGGCTGACGGCAAGCCCGTATTTTTGGCTGTCTCCCGCAGTTCCAGCACCAGTCCATCTCTGGAAGTTCCTGTGGATGTCAGGGCCAGGTAAAGGTTCTTCGCGGCGTTGCATCAGGTCAAACCACATGCTCCGCCACGCTTGTGCGCGGGCCCCGTCAGTTCGTTTTGAGTTGCCCGCAATGACCTCTGGGCGGTCGACTTAACATACGTTAACTCCAGGCCACGCCTCAGGGCTATCCAGAGTCTCGACATCGTTTGGCGTAGTTCTGGAATTATCTAATCTGTTGCTCCCGCCTGATGATCTTCGTCCAGAGGTTATAGCCACCGGTATTCCTCAGATCTCTCTCTGCGCGTTTCCGCGCTACATAAGGATTCTACCCCTCTACAAGGATAAACGCGGTATCATCGGATGCGGTTCCAGGTTGGGCCGGATTTCACATCTGACAGCAACAAGATACCATTGCGGTATTAGTAGTTCCGATTAACGCACTTTACCTCCATTACCGCGGCTGCTGGCGCAGGTTAATGATGCTTCTTCTGCGGGTAACGTCAATGAGCAATTAACTTTGCTCCTTCCTCCGCTGAAGTGCTGGCCGGGCCTTCATACGCGGCATTGTGCATCAGGCTTGCGCCAATTGTACCAATATTCCACTGCCTCGTAGAAGTATCAAAGCGCCAACGGAAGGTTAAGCACCGAGGACGCCGACCGGCCGAAGCGCAAAACTGATGCGTGGCA
+
*)%)**&'&'($+(%$&&'*',00+(-,.+4$(%$),3(-&%&$$%$%$''(*+(*%'+-')'*$%%%'(('($(('$$*&(*+'++45+()(,003,*-+.0/843)0('(+)'''+*)%,,(.,.6/-/3-2*5/-/:/-0-02,(&&%)&%**)-23674-&(+-'))$&#&%)')%)%)#%&$%(3,(($&(.+1.714)''$#%%'&$%(-,,'$$')'*+%&%#$%$%&*.../+''&&',*)/*0.//03%+*$%$$#$$*),&%%&$))+'$$#-)'%%%('*++,*++),.*.'##++..0.(**,9<5464(++&(()+,,,+,//..&'%&$%*+.)&',+30488.-+.-+,03..'++10&)),+1(/,.2+()*).-.2/2/6'(%('$)(/3.&'''(%(&'))+,),-,,)(&)++$(&.(%%$(%'&$))/2.+&+'*+-*&%&($2+*-./5344432)*+*)/,*%%%)(*)-)(($(+*)++**))(&))*4*.7/&&'')*/6-,,-+$,',%$&1*,,*(*),--*%))&)%%%$$&&'('&++*-*&%-.'&+*)(*+/))&&-$#%%$#$$*)%&$%&'$%+13'---''$%$*%&%'&)&)(*%)*/)(,')'$'$&')+++10-,(+,(&&(&(---*.1468.01*'))')(-34)%$&&)/-2353474,('+,(*&('&$(%&('''',+*(*',/'(())%'$#$$$'&&+*',/,-83423)(*)(-,++(''#)&*(-4-1'$'$%'%&$$)'(&'3+,-'-/++'*%&'*,'(%%(/4-370:442*()--84514'4531((*,.)+++('*)$.,+,()).,)'&&'%)*0-*'$&('..'+$%%$$+()''$$&&-+0('#(&&$&%(#(()&#&&)-2'-+,.1+-*2+-03415-'.&0)+.,&$'%(#$)+(-20144+2+)'(&&.+0++))%&$'%%+)*-*-'),+(+)'')//*-.&&+&((()''-''%#$#$)&''')((-+*%-&%$$%&*0'+()(&&'&'&%#)&#'(*(3/3*3-/(#&&'(%'*&%%&'%%)*-0&'%%&*,3.1.%+(&))-()%%&),&')')(('(%('$$$#&$%'%%%$&$)'%'#'#($$%#$%$$
@d128b06d-8d1f-4005-a223-ea40df9e5b6a ch=347 read=107736 start_time=2019-12-13T17:43:33Z barcode=BC01 runid=2c9cf7bc05858273f10e7d7ec552fc0bd742dc3e
CTCCACGGGGAGGCAGCAGTGGGGAATATTGCACAATGGGGGGAAACCTGATGCAGCAACGCCGCGTGAAGTGATGAAGGTTTCCGGATCGTAAAGCTCTGTCTTTGGGGAAGATAATGACGGTACCAGGAGGAAGCCACGGCTAACTACGTGCCAGCAGCCACTTGTTAATACGTAGGTGACGAGCGTTATCCGGATTTACTGGGCGTAAAGGGGAGCGTAGGCGGATAAGTGGGATGTAGAAATACCCGGGCTCCAGCGGGTGCTGCATTCCAAACTGGTTATCTAGGTGCAGGAGAGGAGGGTGGAATTCCCTGGTGTAGCGGTGAAATGCGTAGAGATTAGGAAGAACACCAGTGGCGAAGAGCGACTCTGGACTGTAACTGACGCTGAGGCTCAGCGTGGGGAGCAAACAGGATTAGGTACCCTGGTAGTTCACGCCGTAAACGATGAATACTAGGTGTGGGGTTTCCAACACCTCCCGTGCCGCCGCTAGCATTAAGTATTCCGCCTGGGAGTACGGTCGCGAATTAAAACTCAAAGGTGTGACGGGGACCCGCACAAGAGTAGCGGAGCATGTGGATTCGAAGCAACGCGAAGAACCTTACCTACACTTGACATCCCTTGCATTTACTCTTAATCCCGAAATCCCCTCGGGACAAGGTGACAGGTGGTGCATGGTTGTCGTCAGCTCGTCGTGAGATGTTGGGTTAAGTCCGCAACGAAGCGCAACCCGCTAATCGTTAGTTACTACCACCATTAAGTTGAGGACTCTAGCGGACACCTGGGTTAACCAGGAGGAAGGTGGGGATGACGTCAAATCATCATGCCCCTTATGTGTAGAAGGCTACACGTGCTACAATGGCTGGTACAGAGATGCAATGTACCGTGAGGTGGAATGGAAACTTTAAAACCAGTCTCAGTTCGGTTGTAGGCTGGAAACTCGCCTACATGAAGCTGGGTTACTAGTAATCGCGAATTAGAATGTCGCGGTGAATACGTTCGGGTCTTGTACACACCGCCCGTCACACCATGAGAGTTGGCAATACCGAAGTCCGTGGAGCTAACCGCAGGAGGCAGCGGCCGAAGGTAGGGTCAGCGATTGGGGGGGTGAAGTCGTAACAAAGGTAACCGG
+
/6..))(58-+,11.54/330+3(-*++/.+-./2;656:5/(*/)-3)*+/363..-.-.281002*%%&%&((&,./.1:.0(6+<;;9/:5+),.676762:9,51(&)',+-1,+%/)11-2,+)*()'&((./,-4.--01/20002.0/,.2..02,/0/(.-/+10414122/038--01127101'/*+56-,/622634489,-/8)&)*:883805/+.'0)/379543.*)/65/-11,+2-,,1)+&)%/34466453773+9+(..3+25+,042333,+*//-,*/*&*((*//4.0+--(**..+/,00077/.1/+1231.,,+,00/24/()+..04302.7.-*+.&%-.75653338-/.-02-)')&)*0./+,-+*,(((*.)).-&)-49.1-34+10*+/,*,7/*+7+)&,''&,+03268752/)-((/3'-*'.&,$''./--9+1(0%,+,1-49,-7670,05+,)*$&%&'3/2566:74-2/*).('%,*0/919)+&%/.0.::002.13)+&/(%$'/.9;23352/../0)&&%&&,.02'()**-/..-1,1(*+'(%%+.1333,)*-''$&*/))*%&$$*).0203+//,,)-3'&''&+*+,/,)''))''012/*+.5.320/,+,-.,*/3-/2/,--..523234782()+,-*,**4/+()*+6<59549581462(+/87/+*+,/327/93''*'&)*,9-,+:0//7667-,(*0,7,.20-)/4.264-&&$&+%.14;6/3+**.4.++.,(.)++-.0*497466553667;83337734*0.,(*0-222//.*,+)')(**%(),,/013/;/.5/-./*%,()(,(85560.%&&(*))-(1+,,,,$$$$)))+050-7:0.-//1102145;8+4.5('),3/20&/-,*+,)*+*),.0,/+*)',)'*<232+4,7,,+(-+,0-1.,-*'101&',-/-,/0.31675+.2//052221.0+3:44:512,'(&*510/-+(,,1*/,102*50((2+-.8572)%&'..0/5&&-(+(.,+*+/.84,+..(0+0(,/-.++,,%5*66620,+0),-(&.,+.-).3-)6,5;7;79
@70108f75-5b6d-46ff-bdac-523c38b27f11 ch=450 read=72755 start_time=2019-12-13T17:43:50Z barcode=BC01 runid=2c9cf7bc05858273f10e7d7ec552fc0bd742dc3e
TTGGTACTTCGTTCCGGTTACGTAACGTTTGAAGAGAGTTGTCGGTGTCTTTGTGTTAACCTGCGCATCATCTTCCGGTGCACCTTGTTGCGACTTCACCCCAGTCGCCAGATCTGGTGGTAAGCGCCCTCCCGAAGGGTTAAGCTACCTACTTCTTTTGCAACCCACTCCCATGGTGTGACGGGCGGTGTGTACGGGCCAGGGCATATTCACCGTGGCATTCTGATCCACGATTACTAGCGATTCCGACTTCATGGAGTCGGTTACGGGTAATCGGACTACGACGCTTGCTTGCCCCATGAGGTCGCTTGCTCTCGCGGAGTCGCTTCTCTTTGTATGCGCCATTTAGCACGTGTTAGCCCTGGTCGTAAGGGCCATGATGACTTGACGTCATCCCACCTTCCTCCAGTTTATCACTGGCAGTCCCCTTTGAGTTCAGCCGGACCGCTGGCAACAAGGATAGGGTTGCGCTCGGGACAACATTCCTAGCACGAGCTGACAGCCATGCAGCACCCTGTCTCACAGTTCCCGAAGGCACATTTCTCATCTCTGAAAACTTCCGTGGATGTCAAATTAGGTAAAGGTTCTTCGCGTTGCGTAGATTAAACCACATGCTCCACCATGCGGGCCCCGTCAATTCATTTGAGTTTTAACCTTGCGGCCGTACTCCCCCCAGGCGGTCGACTTAACGCGTTAGCTCGGAAACCCGCCTCCAGGGGCACAACCTCGAAGTCGACGCATCGTTTTACGTGGACTACTGGGGTATCTAATCCTGTTTGCTCCCCACGCTTTCGCGCACCACAGGCGTCAGTCTTTCGTCCGGGGCCGCCTTCGCCACCGGTATTCCTCCAGATCTCTACGCATTTCACCGCTACACCTGGAATTCTACCCCCCCGGACTCCAAGCTGTTATGGATACAGTTCCCAGGTTGAGCCCGGGGATTTCACATCTGACTTAACAGACCGCCTGCGTGCGCTTTACGCCAATGAATTTCGATTAACGCTTGCACCCTCCGTATTACGCGGCTGTGGCGCAGGAGTTGGCCGGTCTTCTTCTGCGGGTGACGTCAATGAGCAAAGGTATTAACTTTACCCTTCCTCCCCGCTTCTAGAAAGTACTTTTGTGAAGGCCTTCTTCATACACGCGGCATGGCTGCATCGGGCTTGCGCCCGGTAGTACAATATTCCCCACTGCCTCCGGCGAG
+
$$&$)$++.-')11-'/1.%,'(&%$%#$#'(*&)%&)1943806001.476.*)%*+/.7+))&'$$%%%'2.0&.,*'(&****'.1&.,(+,4-+-01/+.25*)*(,4250.-).2/0,'(-.96+/1+)(.*3)2+6.),,-43.(&&)'(,13+25769,)*)391)4333355796:6011)(&%,)+(3324+23,('(%)0..0601/3//221-/059-,,+439111013.0450+,./1910312**,,+/07+2),&%(/+--:4))$%'))((%$$(.,+/99/),*(*,)*%+(*+-04-.'*&)%)/0-009/43294+'()*,.3:3++$%&-,-*.%)&'&.8-*/::($),-'22651,*+,+0/21239568:3879,0/36-**+--/596./045-8,,*:-:60*.55-**.7/)+/*90857.//1220&200.707)-1017132333*06,.02116..%%(*,**&$+,*++++2/8-.-2004138(,-3310.1(16;08-*,4)0)()+-0+**+.41/-0).89024768799;85*+++1)%%+/711:1+,2***0,.//-4*.*/+*./71;:86,*,/1667.-8-%*(+-:00:71.25687:825:.+)31<<3/831.6+.,*,.(*+/12.7;;.+/451:75464042:---,+5//007),*,%+1)+-31/+*)23,*),13.++.%+((,-4,.&''-40434,+--)+2541'*$%+'%+)-/7090/7121:-)+,:26-,0../8.,-.&)%,('()/30157.32+.020115',7:0.6/0-+.*&&)).2'1+'''*))+())322010-..0-0<0.-46**3+,.3;6:/6.4+*((/-06,-'&*/026'1)''$&&'(*)+))',(049582-207+%$&)2++35/+06*+02334312.1/4///2274+1411.-,.-,((%$%-*/+(%,&0)30)0+)/+2+1(.-0-.,*64,.826/9.,,-/.5/*)%(+*)*%)(%'/+()12'1.**24885002+3'%%(**3-5.+++,.61).)+)(++&*.1+)./42:2)*096+'./*('('0-.*+.7387.&*&'+-/185;67<721-.(,-2197655203.1..0%3645:3609:,(&-%)*+,2--.9393:-(*.--)(-%&%%'&)
@6be2dcef-afc7-4744-ad20-1e1dd1d7cc80 ch=97 read=185947 start_time=2019-12-13T17:43:43Z barcode=BC01 runid=2c9cf7bc05858273f10e7d7ec552fc0bd742dc3e
CGGTGCCTTGTTGCGACTTCACTTTGATCCACATGAATCCTGAAGTGGTAGCGCCACTCCAGAGAGAGTTAAATACCACCTGCTTCTTTTTGCAACCCGCCGCTTAGTGCTGACGGGCGGTGTACCAAAGGCCAGGAACGTATTCACGTGGCATTCCTGATCCACGATTACTGGCGTTCGGCTTCGTAGTCAGGTGCAGACTCCCAATCCGGACTACGACGCACATTATGAGGTCGCTTGCTCTCGCGGGTCCTTCTCTTTGTATACGCCATTTGGCAGCACGTGGCAGCCCTGGTCATGGGGCCATGATGACTTGACGTGTCCCCACGCTACTCAGTTTGAAAAAATAACAGCGTTCTCCTTTAAGGTTTGACCGGTTACTTTAAGCAACCGAGACCGAGGTTGCGCTCGTTTGCAGGACTTGTTAACATTTCTGGCAGGCTGACGACAGCCATGCAGCACCCTGTCTCACAGTTCCCGAAGGCGCGATCCCTCCTGGAAGTTCGCGGATGTCAAGAGACCAGGTAAGGAGTTCGCTAGCGTTGCATCCAGATTAAACCACATGCTCCACCGCTTGTGCGGGCCCGTCAATTCGGTAGGTTTAACCTTGCGGCCGTACTCCCCGGGCAGTCGACTTAACGCGTTAACTCCAGAGCCAGCATATCAGGGCACAACCTCCAAGTCAGCATCGTTTACGGCGTGGACTACCAGGGTATCTAATCCTGTTGCTCCCCACGCTTTCGCACCTGGGCGTCAGTCTTCATCCAGGGGCCGCCTTCGCCACCGGTATTTCTCCAGATCTCTACGTATTTCCGCGCTACGCCTGGAGTTTCTACCCTCTGCAGGACTCAGAAGCGATTATCAGATGCAGTTCCACGGAGTTGGGCCAGAGTTTGTCGACAACAGTACCGTTGCTTACGCCAGTATTCGATTAACGCTTGCACCCTCCATATTACCGCGGCTGCTGGCACGGGTTAGCCGGTGCTTCTTCTGCGGAGCCAGCGTCAATGAGCAAAGGTGTTGGCACCTCCCTTCCTCCCCGCTGAAGTGCCTGGCCAAGAGGGCGCTTCTTCATGCATGCGCTAAGGCTTGCGCCATTGTGCAATCATTACATCACCCGGCAGG
+
&)*2()-.,)/3%.--1473'($%$$%/0($&$'&'5,.%$%')*,,61-()**1%+'0'&'%&')$')8+5*&%)*&-*&%(&+),+*+*%((&('&#$$$$##$+('%$''.'-.3(/,',&*(30*5817&.23943953.+%''')2/*10*+'*0130()*--7,++%,))'&%)*/10/&&&(+1&135263-,+*,1+.00:-/.1+/''-.2+.)+*0+,+)*+--0)++3*--//1)*('&(0('.,./071***-&114<386,/+)%+**/*&&&%%&-/+)-144,3*3437;45.--+*+*,0/3--*+0-0,'*))'$%%)&).4($..362()'')%(()*/034+-4*&&(,.-%&#/+)000'-152.-&(&&*(((*'(('%,*08,0-00-,.1*#&$18/,/*')*-23,79()$%$&$')***(*//7334:.3++**,'/0+*(,-00/1*.04..*)+2/532,''*+.('*)(+*.+*/**&%+0.6+331+&'(',,,*9--.'-%(35,*),',./..,,+,;'('.-4-2-05+,*)&(&.+*0.()/,-/1537102(%&'-../*1**%,'''(*3,/0.,-1816/1011153+&1/.'-..312/303/01+/(*%)+4)(+('),))*)/.0/*,1)'(,1,47/5-.''()+.5477204*&&*)*+99:665*34+/*&1)*+-/5/671021*-+44/,*-*+.6-/'*$-2*+2651/24787550'(,)&-76*/7/03-4.120%--,0.,18-,.,,('+,,532'215-7;,1)'+-..(,)-&'$%$$1.(')&.2.'(%%)$.4-1880%-('*%(.+12:+6698:036.+*%)&)$(+5&+0,+((%((3,'.('&*')'%&%#'&'&$%&&%$&$(&%$'%'(')$)&&$)(*-3,,*.2,046,0,,7+17/0(0*,-2837/&/'.*(*))+0'-(()-7.593/.0)'%%&&)%*'++0*+(+*44:-'%+&)*&&,'(+*+5-.7-(*/03,+-4.+,&'$&&%%'1(*'(%*+,)&%&$%&%&$$%%#'&*$#&,+*.((((*+.4,-*&)(*+*)%&&$#%#'(#%&%&&&$.)
@82e29122-fd7d-4dad-91a3-25a2728f1d02 ch=84 read=148188 start_time=2019-12-13T17:43:41Z barcode=BC01 runid=2c9cf7bc05858273f10e7d7ec552fc0bd742dc3e
TCACCCCAGTCATGAATCACAAAGTGTTAGCTTCCTCGAAGAGTTAAGCTACCTACTTCTTTTGCAGCCCACTCCATGTGACGGGCGGTGTGTGCAAGGCCCGGGAACGCGTATTCACCGTGGCATTCTGATCCACGATTACTAGCGATTCCGACTTCATGGGTCAGTTGCAGACTCAATCCGGACTACGACGCACTTTATGAGGTCCGCTTGCTCTCGCCGAGTCGCTTCTCTTTGTATGCGCCATTGTAGCACGTGTGTAGCCCTGGTCGTAAGGGCCATGATGACTTGACGTCATCCCCACCTTCCTCCAGTTTATCACTGGCAGTCTCCTTTGAGTTCCAGCCGGACCGCTGGCAACCAAGGATAAGGAGTTGCGCTCGTTGCGGGACTTAACCCAACATTTCACAACACGAGGCTGACGACGGCATGCAGCACCCTGTCTCACAGTTCCCGAGCGCAATCCATCTCTGGAAGAGTTCTGTGGATGTCAAGACCAGGTAAGGTTCTTCGCGTTGCATCAGATTAAACCACATGCTCCACCGCTTGTGCGGGCCCGATCAATTCATTTGAGTTTTAACCTTGCGGCCCGTACTCCCCAGGCGGTCGACTTAACGCGTTAGCTCGGAACCACGCCTCAAAGGGCACAACCTCCAAGTCGACATCGTTTACGGCGTGGACTACCAGGGTATCTAATCCTGTTTGCTCCCACGCTTTCGCACCTGAGCGTCAGTCTTCGTTGAGGGCCGCCTTGCCACCGAGGTATTCCTCCAGATCTCCACGCATTTCCACCGCTACACCTGAATTCCTACCCCCCCTCTACCCAGGGCGCTCAAGCTTGCCAGTATCAGATGCAGTTCCAGGTTGGGCCAGAGGTTCACATCTGACTTAACAGACGCCTGCGTGCGCTTTTGCGCCCAGTAATTCCGATTAACGCTTGCACCCGCCGTATTACCGCGGCTGCTGGCGCAGGCCGGTGCTTCTTCTGCAGGTAACGTCAATGAGCAAAGGTATGCTACTCCCTTCCTCCCCGCTGAAAGTACTTTACAACCCGAAGGCCTTCTTCATACACGCGGCATGGCTGCATCGAACTGCGCCCATTGTGCAATATTCCCCACTGCTGCCTCCCGTAGGAG
+
;8/984*)'226875;52+/)/1+,.11*'()&*(','*-(&*3:47/32144)%*/2(,,('#&&#(++%(',''(0*+-58<;77723332*+,*-4/4,.7:8;6564876;6483-2,4,,-89/...98////06--***+,)++.4.189;9241/&(**21;06%0%1(*,:.:)9+73-'%+.0-/'*4:;442()%((-+-/0,.--12,+*(%'(.%'4.6623:3,-,.0668;,51++*--+01102)*+,-6..3:9903.,,468:87210''&).014899:08/4.,/:1:9:04,..2:.+,4/03592,/00161-61/00112)(*5.345.-)+-.5.1/4(3-,09989(0%)0215,..53/6//.98/,.+,**++/.6/57-.21320-2*&)()*++86*.(%$%,+1,.../9)+-02/-+/-09;0,*,*11.31969:842+*')+-*((+19,3869<--+--75789;,00.-.-1/:7:=;99325113:6'+0-06<:7:)0/....6:11/+,-+.1-0&2%-/)$%(*8::<836:700.8<<,896515-.)4-8+*/146254,*6<6786363-..6,*('(-3..014()()*+$')-847-;,*..**-/113,2&)*(+,/5769956;7--.51./0/)(..18387-//9833:3331,6;+(,-+6.*---2;9/-/08;4504758754434;5.35,(08,88+.+,*$&,+/,,%(&*+8:833+.++/6./,)(,.273<:.+*14..3)..150,)5.01()(4120110035+)&''*/*()-/2-/*.19246-,/-.3+-/:59688*:+)*-.0+,/,2--)+0/9+.//063/.()'/*.()4648<9::::863+0.)(,/+3-'',-/245940011/210,0,)++0-&$'%%+)*626;6.4.-.665//+),,/-('*/3//05./4/.14%*,*563235473+&(*,5(-&('-%%)&)*+0*/54(+,892-055061,.*,34***4220/,.60+/*0-58<98824*1/1/9441.-+*-//381.+*30551;1.1:34+4(6,238153/'-*)*++6641;10155,,+
@4284c2ac-47f1-4465-a996-728d89b1e4e6 ch=191 read=266648 start_time=2019-12-13T17:43:50Z barcode=BC01 runid=2c9cf7bc05858273f10e7d7ec552fc0bd742dc3e
CTCTTACGGGAGGCAGCAGTAGAGTGATTTTCAAACGAGAAGTAAGGAAACCCTGACCGAGCAGCACCGCGTGAAGGAAAGGTTTTCAGTTATGAAGCTTCTGTTATAAAGGAAGAACAGCGGCTACAGGAAATGGTAGCCAGTGACGGTACTTTATTAAGCCACGGCTAACTACGTGCCAGCAGCCATGATGATAATGCGTAAGGTGGCAAAGAAGCGTTATCCGGAATTATTGAGGCGTAAAAAAGAGGGGCAGGCGGCAGCAGGGTCTGTGGTGGAAGCCTGAAGCAACTTCAGTAAGCCATAGAAACCAGGCAGCCAGAGTGCAGGAGAGGATCGTGGGAATTCCTGTGTAGCGGTGAAATGCGTAGATATGGAGGAACACCGGTGGCGTGATCTGGCCTGCAACGACGCTCAGTCCCGAAAGCGTGGGAGCAAATGGGATTAGATACCTAGTAGTCCACGCCGTAAACGATGATACTAAGTGTTGGATGTCAAAGTTCAGTGCTGCAGTTAGCAATAAGTACTCCGCCTGAGTATGCGTTCGCAGAATAGAAACTCAAAGATTGACGGGGCCACTGGCAGTGGAGCATGTGGTTTAATTCGAAGCAACGCGAAGAACCTTACCGAATGTTGACATACTCATAAGGCCAGAATGGAGGAATAGCTATATGAGGTACAGGTGGTGCATGGTTGTCGTCAGCTCGTGTCGTGAGATGTTGAGTTAAGTCCGCAACGAGCTGCTTATCGGTAGTGCCATCATTAAGTTGGGGACTCTGCTTGAGACTTCCGCCGAGTGAGCAAGCTGGAGGAAGGCGGGGATGACGTCAAATCATCATGCCCCTTATGACCTGGGCTACACGTGCTACAATGGATGGTGGAAGGGAAGCGGGGCGAGGTGAAACAAAACCCATAAAACAAATTCTCAGTTCGGATTATGGTCTGCAACTCGGCTACATGAGTTGGAATCGCTAGTAATCGCGAATCAGCATGTCGCGGTGAATACGTTCTCGGGCCTTGTACACACCGCCCGTCACACCACGAGTTGATAACACCCAGAAGCCGGTGGCTAACCGCAGAGGAGCTGTCTAGGTGGGATTGATTGGGGTGAGAGAATCGTAACAAGGTAACGG
+
(*)4712**/),/0/,/&.((&$&&&(,,,*(&&)'(*%'%%%/**(+/+28,,-.4642.3.).)-2)'')))240./'),2:7,9273:01-&%$%''&*./0(&&&'*0+-+./2)00/63313.3/1120-,+(+22()+,-0)42.*(&'')(,+),*,-,5100522254445;2-0+%%$$&(**)'&'('$*&(*.&)(*,,,/(&&(*+'+&(':-**&)+*&*)($+((*%(15..''%,/(.(,696&7.---,-7-/00-+.42.,+,(,222++%&%'&,3..3434-13141//57.:/66*%&'$(*+-.200/.+('.5/675:62)*),,,*$&*((+-.,764/54,,//0),(*&)+402/+/.127&40.1,,+-/1*(-3.8368502427,028.24.*)(*-*''*5(0/)*.075/399..3+%*+,-800071425)#((*.124;900.)(&)%434/./34;7889015.3-./66)*.85926/444,(('&++1/2)0012).54-(('%%%'*/78./4.-51&%14*3.//.*&+-2233..1*&&%()*-,(+.01'($+410174;55:794)+(%'-%,'$&+)%*'-,+,&*(%&,.%*(')0.)')()''()&)##&(())39-//-00-101120422-.,*.&0/228100+0.52;678661%((),,,.175960*74004-&,+9-5-544&0*(-*))($$#$&(*)($#&()%-3/3746846/22069+/2321*%$$&&&&%'(()(--+')&))&'+('(*0-*3,./+/*'*4-0./11224.63./01235)583+/:00079<4236251+&)&&&((),0/-39:7.*))(&&)+)+,,.)'($'&&+***.3'/0:;55;2,.43/+,*,%'((+-*-+43,8-5.%*&*,...1/1/0-,*-+.111/-.-1*.-203()-+-.082.''%'()4.)/&,%++(1(1-000/*$'-5/23-7873250///,,(*)%,10-.2'''+(&),,,/-'&(&&&$1(()',))/-40/262..750'&'&&(,*))/,/1/+')*+5401**(+),.0-,)%)$((++../01./7*111&.(-
