# Supplementary material for: De novo species identification using 16S rRNA gene nanopore sequencing
Source: PeerJ. 2020 Oct 21;8:e10029. doi: 10.7717/peerj.10029 (PMC7585375; doi:10.7717/peerj.10029)
Supplement: Supplemental Information 3 [file peerj-08-10029-s003.zip › pass_fastq_runid_2c9cf7bc05858273f10e7d7ec552fc0bd742dc3e_454.fastq]

@0644c14c-7e0d-449a-bb83-0e909185ea9e ch=349 read=99147 start_time=2019-12-13T17:43:48Z barcode=BC01 runid=2c9cf7bc05858273f10e7d7ec552fc0bd742dc3e
CCTACGGGAGGCAGCAGTGGGGAATATTGTGCACAATGGAAACCCTGATGCAGCAACGCCGCGTGAGTGATGAAGGTTTCGGATCGTAAGCTCTACATCTTTGGGAAGATAATGACGGTACCAAGGAGGAAGCCACAGCACTACGTGCCAGCAGCCGCGGTAATACGTAGGTGGCAGGCGTTATCGGATTTACTGGGCGTAAAGGGAGGCGTAGGCGGATGATTAAGTGGGATGTGAAATACCCGGGCTCAACTTGGGTGCTGCATTCCAAACTGGTTATCTAGAGTGCAGGAAGGGAATTCCTAGTGTGGTGAAATGCGTATTAAGAATTGGAGGGAAGAACTTAGTGGCGAAGCGACTCTGGACTATAACTGACGCTGAGGCTCAGCGGCGTGGGGACAAGCAGGATTAGATACCCTGGTAGTCCACGCCGTAAACGATGAATATAGGTGTGAGTTTCAGCACCTCCATTGATGCCGCCGCTAACGCATTAAGTATTCCGCCTGGGGAGTACGGTCATAGATTAAAACTCAAGAAATTGACGGGGACCCGCACAAGTAGCGGAGACATGTGGTTTAATTCGAAGCAGAGAACCTTACCTTGACATCCCTTGCATTGCCTCTTAATCCCGAGGAAATCCCCTCGGGGACAAGGTGAGTGGTGCATGTGGTTGTCGTCAGCTCGTGTCGTGAGATGTTGGGTTAAGTCCGCAACAGGCGCAACCCTTCAATCGTTAGTTACTACCATTAAGTTGGACTCTGTGAGACTGCCTGGGTTAACCAGGAGGAAGAAGGTGGGGATGACGTCAAAATCATCCCATGCCCCTTATGTGTAGGAGCTACACGTGCACTACAATAGCTGGTACAGAGATGCAATACCGTGAGTGGAGGCCAAACTTAAAACCAGTCTCGAGTTCGGATTGTAGGCTGAAACTCTCGCCTACATGAAGCTGGAGTGCAATGTCGCAGAATCAGAATGTCGCGGTGAATACGTTCCCAGGTCTTGTACACCGCCCCGTCACACCATGAGTGCTGTACCCGAAGTCCATTGAGCTAACCACCTGGGAGAGCAGCGGCCGAAGGTAGGGCGATTGGGGTGAAGAGATCGTAACAAAAAGGTAACCGGAGATAGAGCGACAAGTAGGTTAACACAAAGGAACACCGACAACTTTCTTCAGCACCAGCAATACGTAATGGCA
+
-&(*-(/)&./--/.-06348+-1-(.)&.)(),8;81+()'064/.0+(/.+/10/-/0)')'''&&'*,-2403.83*-00;94355(),,-)*'$'*24150*.-/12830..(0.*1-((7..,*,.,/70('&''./03.-'%'(*,2*2+#(&*(0,,.3157/1.122**69659434./)0.()+7.0.-...81*/,%''+-2&'4624353,5.5,4419---,657<;8.72,,56657*%'(&03525597777<19,6234:959555852/,././67/',)&%$*(()**-*(&()&')+)('()*&'**)&%%,&,)&*/-))(&%&#$&(+*.('*,)-28,,+**3/10(124.*+-.2345388677-,,'0/46897.,/40&+-'-'7+/+1133;,-2987868,,--:;22&0*(&&(..0.%#$%*-',(%''+*1-)3344787-6+'%++02,.+**.-704661:0-*./1<9815534991)+,,.6<98211+*/,1::7356*($&'),.86/*.66.8;8/..+-)((+,-+*(&),15302568707083((,%(#%''(1+0((&*+/54340,95-+6-.*/0).0-)+*+//1'%%%'%**((.;7/,826:8125,4+,('*+8;:5740'+*2-5.//394,+++2.4677&:*,,88717)*&.+0-..1*'+0-4*)/1.01341&(*%&(''',+,-5923136;/5060,8-7,./..-*%))-+-,+0.+3:31./*--363/43+3)()*-,5795386888981:9+.,).,''&.,212+*.+-.532341&*+421)*()*.%)*--4/.&./13:9554*-.03484:2)2112,)0*13+)(*/.10+,-246.3:5432/1&&(*2,')$1'&*(+3443,/3,.2*0/35-*-$&--61229:*%/('('%%,,+/')*5/4-+,53234+*('()..-28575263+188708-+*,,/852;7(*4-&%),812/&+$'#%$'&+')&*0,-21%)#%%***,/,/%('%&01-*&)+'(()*+3(+3'3+.*,)/1-9.2::50.0-)&&')0/633--440(*+*076905*(,,.++-((&%'*(+).404/4022261)*)(+244/*.)-,1:8/1:202337:43,3))%3(/%%#$&%%
@aeced271-2f19-465c-a127-6d1addba07a5 ch=459 read=94145 start_time=2019-12-13T17:44:00Z barcode=BC01 runid=2c9cf7bc05858273f10e7d7ec552fc0bd742dc3e
CCGGTTACTTGTTGACTTCACCCCAATCATCAATCCCACCTTAGACAGCTCCTTCCCTTGCAGTTGGGCCACCGGCCGAAGGTGTTATCAACTCTCGTGAATGACGGGCGAGATTGTGTACAAGGCCGAGAACATTCACCGCGACATGCTGATTCGCGATTACTAGCGATTCCAAGCTTCATGTAGTCGAAGTTGCAGACTACAATCCGAACTGAGAATGGTTTTATGGGTTTTGCTTCACCTCGCGGCTTCGCTTCCCTCTGCACCATCCATTGTAGCACGTGTGTGAGTCATGAGAACGGGCGTGCTCCACGCCTTCCCTACACTCAGACTTCATCACTGGCAGTCTCGCTAGAGTCCCCAACAATGATGGTAACTAACGATAGGGTTGCGCTCGTTGCGGGACTTAACCAACATCTCACGACACGAGCTGACGGCAACCACCACCTGTATCTCATATAGCTATCTCTCCCATCTCTCTGGAGCCTTTATGAGTAATGTCAAGACCATAGTGTTAAAGGTTCTTCGCGTTGCTTCAGATTAAACCACATGCTCCACCGCTTGTGCGGGCCCAAATCAATTCCTTTGAGTTTCATTCTTGCGGAGCATTACTCAGGCCAGATTACTTATTGCGTTAACACGGCACTGAACTTTGACATCCAACACTTAGTACTCATCGTTTGGCGTGGACTACAGGGTATCTAATCCCTATTGCTCCCCACGCTTTCGGGACTGAGCGTCCAGTTGCAGGCCAGATCGTCGCTTATCGCCACTGGTGTTCCTCATATATCTACGCATTTCACCGCTACGCCGATTCCACGATCCTCTCCTGCACTCTAGCTGCCTGGTTTCTATGGCTTTACTGAAGTTAAGCTTCCAGGCTTACCACAGACCCTTGCTGCCGCCTGCTCCCTCTTTACGCCCAATAATTCCGGATAACGCTTGCCACCTACGTATTGCCGCGGCTGCTGGCACGTAGTTAGCCGTGGCTTTCTAATAAAGTACCGTCATCGGCTACCATTTCCTGTAAGCCGCCGTTCTTCCTTTATAACAAGAGTTTACAATCAAAACCTTCTTCCTTCACGCGGCGTTGCTCGGTCAGGGTTTCCCCATTGCCGAAAATTCCCTACTGCTGCCTCCCGTGAAG
+
52&13.)*3*(1,++66:7/869.24165002;-88)*8212+-/.(.--4+)1.9,.0(,,5/;2;87834-/)(&'***,,--7011/4...01'0)%(#,+*,/+*($&%((),-/.06;)8-6/*&+-+))*(,7;+/202235:::00+*)++/03.00,/0/+694+,'%*11338666492))')04*0$*))''))242/,/22100-186770;<5.83:/7:6-*+,3.++5/103050/60.//7-:6//4211386:5+,3:,,,/-+0-.0/,(%$+46.-*''&%$(($$#$#%%&(%('+2/5)0(%$'$(&'&&)),-%$()&&%%*+'(++)44984+,+)054)+&*,8.,-//3125/0174000+)-,+002153111/&%&/./*+,/+*).+303341*,/0+()('&+-0&/+&1284.*6.+,,,)-.1235'2++,34446441,00((/+--,+765&'70242+/*(+*))*+04)-*+-,%&)).)(*-1)*+8:96875708/+,0312,--1-<999220000044*)*',)3-106.402/**---.-4576-4;))*+/:20148324/0//&'+*',,,./1538(()--'(),0*).(*)2,.&%$*&1012554:8566//0/20).,,$')'(,+*/344:;557.*/+/025/+'%%%(/,-./53860:5,+'./(*-044.*//02963,:836621121/6'-)9,+*%/+,9578::674''&&&(**4:87886767;82/1-01557::9979/9;,0+,6..0/0*('*(/01.*))*,87566421./&))./'120/00+--*74+-.1.4.-0),0.-'%(,+1-$)(*+(%.1,.,()'(+//65;021//./00+3110112;-,,1;412--&$),%**)).+6,01031-**)(++%--1)2040/4)/4/2/83324+2*(',,/0383/027-326*).,)(-+-14-')),5/03',+-+(&%,*0-9.2()&#%%%/+25:8:<92.+%)1,+,0+.,)'(*198--/:45'0232:9;275735;7.2121:5050//6+-*).()4*.:4477/22769:078800004+)+/2235327206*)/()-*
@940e5755-5116-444f-bd63-b02208a8dd76 ch=23 read=122555 start_time=2019-12-13T17:43:58Z barcode=BC01 runid=2c9cf7bc05858273f10e7d7ec552fc0bd742dc3e
CTCCTGCAGGAGGCAGCGTGGGAATATTGCACAATGGAAGCAAGCCCTGGTGCAGCCATACCGCGTGTATGAAGAAGGCCTTCGGGTTGCAAAATTACTTTCAGGAGGAAGGGGTAGTTAATGCAACTGCTCGTGGCGTTACCAGAAGAAACGCCAGCTAACTCCATTACCCGGCAGCCGCGGTAATGCAGGAAGTGCGAAGCGTTAATCGGAATTACTGGAAGCAAAGCGCGCGCGCAGGCGGTTTCTGTTAAGTCAGATGCTGTAAGTCAGGCTCAATACCAGAGACTGCATCACAATGCTGGCAGTCTCGGCGTAGGGTAGAATTCAGGTGGCGGTAGGGGAGATGCGTAGGATCTGGAGGGATACCGGTGGCGAGGCGGCCCCTGGACGAACTGACGCTCAGGTGAAAACGTGCCGCAGAATAAACCAGGTTGAACCCTGGTAGTCCACGCGCCGTAAACGGCAATCGACGACTTGGAGGTTTGTGCCCTTGAGGCGTAGCTTCCGGAACCTAGCGTTAAGTCGACCGCCTGGGGAATTACGGCCCGTAAAGGTTAAAACTCAAATAGATTGGCAGAGGGGCCGCACAGGCGAGGTGGGCGTAATGGTTTAATTCGATGCAACGCGAAGGGCCTTACCTGGTCGCAGCATCACGGAAGTTTTTCAGAGATGAAGATGTGCCTTCGGGAACCGTAGGTGCTGCATGGCTTGTCGTCGAAATCGTGTTGTAAGAATGTTAGGTTAAGTCCCGCAACGGAAACAGCCGCACCCATCGCTGTTGCCAGCGAGGTCCGGCCCGGGAACTCAAAGGGAGACTACCAGTGATGATAAACTGGAGGAAGGTGGGATGACGTCAGGTATCCCTTGGCCCACTTGACCAGGGGCTACACGTGCTATTGGCGCATGCACAAAGAGGAAGCGACACCTCGCTGAGGAAACCAGAAGCGGACCTCATAAAAGTGCATCGTAGTCCAGTTGAGTCTGCAACTCCATGAAGTCAAGGTCGCTAGTAATCGTGGATCAGAATGCCACGGTAGATACGTTCAGGCCTTGTACACACCACCGCCCGTCACGCCATGGGAATTAGGTTTACCAGAAAGGAAATTAAGGTAAACAACCTTCGGGAGGCGCTTACCACTTTGTGATTCATGACTGGGGTAGTCGTAACCACAAGGTAACCGG
+
+,32-')#.*%,,'%+(*)(*)((+,3.,+./3;74/((%)-/).9*')%'&''$%&*)%11*()))2464+*'(&,,20.+0)4-5*'),/,'*''(+2(($,('+**,)02,()''/-7--,($'%%'./.*+&+',&%)*))*''')&)'2.-/.,0,+,33)1,)26)+))'*12(((('*),&-(*((&,('%$)'&&+4721.+).,,//04560,*&$+-+&%&(&(&'()02;9.7/1.(*'*,*)(*214542$%%'&'$&($-/240+($%('''%(*+,,,*++'(+71,,$&$&$&)+.,/,,'''(()'*0/2.,(,&&((%%+,+''0-*%%()*310*+),/1160(),&2*+,-*74.4,(())0%*-40'&+4*))(,..../44770/*,'''&$&%&$(&#'(+''%077/1',&.%&'(,1&%*520005+))(+&,1.48<99442&*-)%$%&.-/.,.++.,4)%+,.0-,+)(*,(*++(),3-/-1('(&'(%%$'&/+**-)++5788611-(+)-++.()10('$*/**).0.3.0-.8++)+'0003,/+++&)++)0/&(&((*+'''(),132.&*%'+)*08.34343-,.*+*'-**)*)()++''&*/6+,()#&''(+**,$'',),+-561'%&&),/+2+'%)((,++3+*'&*'+.3800&,()**(''#&$%%'&&+4-4,'-+&)*/1)*)%((+'(....8),/.717+/2:+,0454.),)$&'%-.*,')((*//'),,0.+2302/-')')0(((*,++51.1--+)+)(,-)**()&/0)+*)'(((+/8:677,*(((**%$'**77*(*))0-(*++,3*&+(-+-4+&*0--..8.,35-3/)(&'(-147+.-,-.-/23((('13)(%('''%')&*%(*(*$&#'%*&,.)0*,&+*%)*2/3333-(174+-./0(-.%+%(+,+&,,3+&')(*%&&%%'*0,-,-2-.+0*&%)&%&/'(+/9561645515+))+,%5-(*-.,'(1358461/%))45.5'-*.))&+(%)-)/2+'++%&$,+*/).(*(+,,,//9'&+.(&*-))'''%)',',+-46-+-.0./52+3&%&&$$&(.+.4&*/5/*/-.363010,2*,,)&&%%(''*/30,+++0.6.243:12
@727eb95e-a0bc-4dfb-a339-cab5a36f4872 ch=90 read=138025 start_time=2019-12-13T17:43:59Z barcode=BC01 runid=2c9cf7bc05858273f10e7d7ec552fc0bd742dc3e
CTCTACGGGAGACGAGGAATATTGCACAATGGGAAACCCACAATTAAACGCCGCGTGAAGGTTTTTTTCAGATCGTAAAGAAAGCTCTGTCTTTGAAATGACGGTACAGGAGGAAGCCACGGCTAGCTACGTGCCAGCAGCCGCGGTATTAATACGGCGTAGGTGACGGAAGCGTTATCCGGATTTACTGGGCGTAAAGGGGCGTAGGCGGATGATTAAGTGGGATGAGAAATACCAGCGGGCTCGGCTTGGTGCTGCATTTAAGCGGTTATCTGGGGGTGCGGGAGGGAGGAGAGTGGAATTCCTGGTGTGGCGGTGAGAAATGCGTAGGGTGGAAGAACACCGGTGGCGAAGGCGACTCTCTGGACTGTAACGACGCTGGGGCTCGAAAGCGTGGGGAGCAAACAGGATTAGATACCCTGGTAGTCCCGCACGCCGTAGAAGCGATGAATACTAGGTGTGGGGTTTCAACACCTCCGTGCCACTAACGCCATTAAATGTATTCCGCCTGGGAGTACGGTCGCAAGATTAAAACTCAAAGATTGACGGGGACCCACTGAAGTAGCGGGCAATGGTTTAATTCGAGCAACGCGAAGAACCTTACCTACACTTGACATCCCTTGCATTACTCTTAATCGAGGAAATCCCTCGGGGACAAGGTAGCAGGTGGTGCATGGTTGTCTCGTCAGCTCGTGTCGTGAGATGTTAGGTTAAGTCCCGCAACAGGCGCAACCCTTGTCGTTAGTTACTACCTGCATTGGTTGAGGACTGTGAGACTGCCTGGGTTAACCAGGAGGAAGGGTGGGGATGACGTCATGCCCTTATGTGTAGGGCTACGTTTGGTACAGAGATGCAATACCGTGGGGAGCCAAACTTTAAAACCAGTCTCGGTTCAGTTGTAGGCTGAAACTCGCCTACATGAAGCTGGAGTTACTAGTAATCGCGAATCAGTGTCGCGGTGAATACGTTGGGTCTTGTACGCACCGCCCGTCACACAAGGAGTTGGCAATACCCAGCGAAGTCCGTGATGACTAACCGCAAGAGGCAGCGGCCGAAGGTTAGGGTCAGCGTTTAGGGTGAGAATCGTAACAAAAGGTAACCGG
+
//)&%&%/(')&(&%*)(*),-00,./.4/15/%*(-1+$%')/*11,-''(&&&(&'/18601250--(+-./4073.%())()*.11548;;.01+%-.1/87/-,).*2*+-++,(),)((()0112,1.0/-+,+,26*,%-.))*)%&$'&%')--0*),$)*)'($&**1)))*'+#32++66;;/-()-1**2/2/-0-16326676/5-5,0/-462--.',3,)&-'%&((/20/0%)**-(.-.3.,,%+,%&&)*/132&-+-*1-+,'))',(&*-&&*,''%(,/1/0/,+('&3('&&'++0--*(..+)()+3.00/,-3)51582219&4/220.1(5)1510//.-/35554310,+***+,)*-+*//5,-./,.03487,,/1-+#&&+-+3-1)-0,69:-//-,.0//&&&%+(04220)-+%*--*)(,,00**+/2.2-*301::6736-6,'*/'+$*-'&$3),()(()-42+++*(*+*/).8683+&'(,,+410*-+,*+-,2:;60//22&($*(*',-6:3+/.)$,+(('&'&((**'*'$&).,/17274/(*(*(&.&(((''.2-'%$&&2(.--&'&**9872:3,5-.'+&%'**/00214&%&&')'&,--)7&382*(**(/,%$$&(()'%&&%()))*+*+*&*,/44443356889795,'-75.7'*,*403''(3.,32*7(+))&,/-84*('),9132/*+4+('%(&$%($%*)).+++12254-***-1-/549569303./.-*01+0.02,1/&)+++43665-,,)+/331*000/644485:72%%%#$(+1+-43//-.0,+7+*)-,087/.+%)+&9;7/0:3+05*+*)*12/9+91/.$)(*(),&,+0./0+-/.'*''(,,-.*,**,4.-*8,-,0*%-)1.20742:3*%%))443623/,-0--.)))*'111/5*.*,$*(.4./81-./')%'(')'&(4*')+.6.-,6)$%%%&'&,.0+.-,+-+.)))43*,)(&$&),(,+'')(&%%%'()**1.--,-0/.9+%+20,--+)0)-%%(10254*-/,1./+-*
@3ffba02b-0b96-4a9f-bb6c-98d7034a2dc6 ch=163 read=219871 start_time=2019-12-13T17:43:56Z barcode=BC01 runid=2c9cf7bc05858273f10e7d7ec552fc0bd742dc3e
CTCCTACGGGAAGCAGCAGTAAGAATTTTTTCGGCAATGGGAAACCCTGACCGAGCAACGCCGCGTGAAGGAAAGAAGGTTTTCAGTTGTAAACTTCTGTTATAAAGGAAGAACTTGGCGGCTACAGAAGTATTGGCCGAGTGACGAATACTTTATTAGAAAGCCACGGCTAACTACGTGCCAGCAGCCGCGGTAATGCGTAGGTGGCCATCCGGAATTATTGGGCGTAAAGAGGAGCAGGCGGCAGCAGGGTCTGGTGAAAGCCTGAAGCAACCGGTAAGCCATAGAAACCAGGCAGCTATAGAGTGCAGGGAGAGGATCGTGGAATTCCATGTGTAGCGGTGAAATGCGTAGATATGGAGGAACACCAGTGGCGAGCGACGATCTGGCCTGCAACTGACGCTCAGTCCAGCGTGGGGAGCAAATAGGATTAGATACCCTAGTAGTCCACGCCGTAAACGATGAGTACTAAGTGTTGGATGTCAAAGTTCAGTGCTGCAGTTAACGCAATAAGTACTCCGCCACAGGTAGTACGTTCGCAAGAATGGTAAAGGAATTGACGGGGGGCCACGAAGCGGTGGGACATATGGTTTTAATTCGAAGCGAAGAACCGCTACCGAATCTTGACATACTCATAAAGGCTCAGAGATGGAGAGAATGGCTATATGAGATACAGGTGGTGCATGGTTGTCGTCAGCTCGTGTCGTGGGAGATGTTGGGTTGTCCGCAACGAGCGCAACCCTTATCGTTAGTTACCATCATTAAGTTGGGGACTCTGGCGGGCTGCCAGTGACAAGCTGGAGGCAGGGATGACGTCAAATCATCATGCCCCTTATGACCTAGGCTACACGTGCTACAATGGATGGTGCAGAGGGAAGCGAAGCCGCGAGGTGAAACAAAACCCATAAACCATTCTCAGTTCCGGATTGTAGTCATACTATCGACTACGCCGGAAGTTGGAATCGCTAGTAATCGCGAATCCAGCATGTCGCGTGGGCCACGTTCTCCGGGCGCCGCGCACACCGCCCGTCACACCACGAGAGTTGATAACACCCAGAAGCCGGTGGCCTAACCGCAAGGAAGGAGCTGTCTAAGGTGGGATTGATGATTAGGGGTGAAGTCGTAACAAAGGTAACCGGAAGATAGAGCGACAGGCAAAGAGCAATGCAGCTTCACC
+
,--('),,81,',**,,&+(%&&(+*6:9<,77;726/-1+).+.6,*++6-67045669:;2201046275:((.2.1.,*(&$**3)+,5/()6),,/30005).106/2.'&'+,--72203,'%&'&&%*),-,''((+,2%&')&+,/,*3--&*(&&(/)*,,**.2/006210180220-240300./++'4.01/-+.+(%2)-+1,6+6*)/++.,*,..6,)).0('.*2861910,4106-111/12339823:7,,(&&%$&)+-*7;37:57-+/.*055463-'&*)&(),.,2//-5((((,1,,-,721,/+8,:67653/121195.,1,)0195979:784514/.84508*++*8+&'/10114142.3+,-+,.3-+,,+,(++/+-.6'&'+)1%++-&*-9<;813-*0,,*9888;)),5756574-/249889<:/--)'*$)&)).:0240615/22384<51488-/243233/1605,/,0/3045.2/4358/23'''()+,577977<8.20-),/+*)$(,5*0*132556663/6)2,%'#'*'*-+7.4.,-1-,,*02;</04485-0/*,+,0+.41*%''#'*)&+'#*)(++*3/445365:1.3.05)&&,/08.**)()2026320/+,./13779446358603454372119778'666720//008497100323<11-+)$%&&$+.*/))**.67778,+-*115070/.3('%+-325951*..)-950777425/.0+-..18.////765/168.+()(&13125478899:;...:::9:-073*.0./28860(+22,,+)*+.388584;43:62.)+&0&-)+*)-,(('(/*/74,+++**(*)(),0:/8;.-1276156.41.0.26<*'*4(++)),062&%$$%(*6415724((&)&,)).+$)'&'+/554434:55.0.,0-5'+#&)*+660--(&('&(&((+1)*+)1+++*0*')'+-./4;77;856900+14/0/*)*(1+++/562,63+%&/+*5769:7921.0321'/*5'1*2,.&*,5247-5/++/&02-10-..1,8-*-.-)**--)+./688833'-+1194:,2.5/101./01179,-7627'&&+-695,*&%$('%#'"
@6638985a-8972-4276-8dd8-76df58e34533 ch=34 read=140393 start_time=2019-12-13T17:44:14Z barcode=BC01 runid=2c9cf7bc05858273f10e7d7ec552fc0bd742dc3e
CCGGTTACGCTGTTACGACTTCACCCAATCATCAATCCACCTTAGACAGCTCCTTCCTTGCGGTTAGGCCACCGGCTTCGGGTGTATCAACTCTCGTGGTGTGACGGGCGGTGTGTACAAGGCCGAGAACGTATTCACCGCGACATGCTGATTGCGATTACTAGCGGTTGTATGGTCGAGTTGCAGACTACAATCCGGGCACGAATGGTTTTATGGGTTTTGCTTCACCTCGCGGCTTCGCTGCCTCTGTACCAGCCATGTGGCACGTGTGTAGCCAGGTCATAAGGGCATGATGGTTGACGTCATCCCGCCTTCCTCAACTTGTCACTGGCAGTCTCGCTAGAGTCCCCAACTTAATGATGGTAGAAAAAAACTAACGATAAGGGTTGCGCTCGTTGCGGGACTTAACCAACATCTCACGACACGAGCTGACGACAACCATGCACCACCTGTCACCTTGTCCCGAAGGATTTCCTCGATTAAGGTAATGCAATGTCAAGTGTAGGTAGGTTCTTCGCGTTGCTTCGAATTAAACCACATGCTCCGCTACGCGGTCCCCGTCAATTCCTTTGAGTTTTTAATCTTGCGACCATTACTCCCCAGGCGGAATACTTAATGCGTTAGCACGGCGGCACGGGTGTTGAAACCCCACCTGGTATTCATCGTTTACGGCGTGGACTACTGGGGTATCTAATCCTGTTTGCTCCCCACGCTTTCGAGCCTCAGCGTCGGTTACAGTCAGAGAGTCGCCTTCGCCACTTTGGTGTTCTTCCTATCTCTACGCATTTCCGCGCTTTACACCAGATTCCACTCTCCTCTCCTGCACTCTAGATAACCAGTTTGGAATGCAGCACCCAAGTTGAGCCGAATTTCACATCCTTAATCATCCGCCTACGCTCCTTGCGCCCAGTAAATCCGGATAACGCTCGCCACCACGTATTACCCGGCTGCTGTGGCACGTGATTTAGCCGTGGCTTCCTCAGGTGCCGTCATTATCTTCCCCAAAGACAGGCTTTACGATCCGAAACCTTCATCACTCACGCTGACGTTGCTGCATCAGGGTTTCCTGTTTGTGCAATATTCCCCACTGCCTCCCGTAGGAACCAATATCAGCACCAACGAAGGTTAACACAAGACTTTTGGAAAGCAACTTCTTCAGCACCAACAATACGTAATGGCATA
+
/10///-+&',)/.*--//683,/0.-5/55888:722)&$.&&+,*'()*/4698-/-)*/*+++398;46:4.-4.5+6-*&(&*))%+*)+,+/,+0'%'%..79332)**-+'-0+0+4+(&++.,3:87:6&16235.,&,$&$&#0&%''$)*)**'&%($%%&(/1/*01,).2/-5(,'*&')27020-'&.%&(*1.++*,;-565<*67.**,18366;89401-+//-+)+#,-)6330.1+)(.,--*(&-,*-/1554/1,3+&/2///20,+1.+6-+,,-.6/--8798/+960(.39726*/,().'(+8*12.7/00520*%%,'*..1387+.-,--*3(()+/2.'$*-2474+./2441.1*(/0+0*%$%'-,-18222:+-,+--*,)+*0-0-,-+/3042/+),)-.003382/1706.0*.2))++.0303/3.)*/+'&'-).)-83/'(,-10+0.&)./84332;240010-0332020,&+.:45<200+0+&*/-.(*/113;:7:200****-7.0-'(&&(&&&%),.03478;0/-32++..:72*3/3.3.),0028%2&%'+599/+1655979,)''&0,-,/-3-,(*%'*,3/6110),*'()0'*6++73.),23'/0.20..1504:2*-/20027:768*(%'.)'-+-046:735+.-:0++-6::1%)(+.86-1557763)-./05+32711056,(((()*++..5/82798.+++*/6/67;::825)*-35431301+2:6)'%+)*+,)((')%%%),,//))(**/3,/+/63452331.12585;5<224;,3-35365001//71/1.50/(+1.($',-0--,**0)&2,92633-0-/4+/0/245))+'**.0,(/159.-1&3+884754495559---%'&)(,-.71,)+*/2885%'.*')'%%$','(*683:8;54:1)*,')%'$'')+-(.7.//816;;-83-.10))*)*6311.,+*-*-2&,112/11165++(*'+%(&..09*-/21113.52./8*-,))-6++..*).**0-59:)&&&%(&&(80.0--'+(*(1,233:/+.-.6075)*4..3-/-00004)(),.,(+&**'$$'%$')%06**/00031,-,8.115+4)$$#%%#$
@0da020a2-4423-47eb-80be-eed954069646 ch=252 read=237637 start_time=2019-12-13T17:44:12Z barcode=BC01 runid=2c9cf7bc05858273f10e7d7ec552fc0bd742dc3e
CCAGTTTACCTTGGTACGACCACCCCAGTCATGGATACAAAGTGTGCGCCCTCCCGAAGGTTAAGCTACCTACTTCTTTTGCAACCCGCTCCATGGTGCTGACGGGCGGTGTGTACAAGGCCAGGAACGTATTCACCGTGGCATTCTGATCCCGATTGCGTTCCATTCATGGAGTCGAGTTGCAGACTCAATCCGGACTACGACGCACTTTATGAGGTCCGCTTGCTCTCGCGAGGTCGCTTCTCTTTGTATGCGCCATTGTAGCGTGTGGCCTGGTCGTAAGGGCCATGATGACTTGACGTCATCCCCACTTTCCTCCAGTTTATCACTGGCAGTCTCCCTTTGAGTTCCGGCCGGACCGCTGGCAGCAAAGGATAAGGGTTGCGCTCGTTGCGGGACTTAACCCAACATTTCACAACACGAGCTGACGACAGCCATGCAGCACCTGTCTCACGGTTCCCGAAGGCACATTTCTCATCTCGAAAACTTCCGTGGATGTCAAGACCAGGTAAGGTTCTTCGCGTTGCATCGAATTAAACCACATGCTCCACCGCTTGTGCGGGCCCCGTCAATTCATTTGAGTTTAACCTTGCGGCCGTACTCCCCAGGCGGTCGACTTAGCGCGTTAAACCAGGCCCGCTGAGGCACAACCTCCAAGCCGACATCGTTTACGGCGTGGACTACCAGAATTATCTAATCCTGTTTGCTCCCCACGCTTTCGCACCCGCGACGTCAGTCTTCGTCCAGGGCCGCCTTCGCCACCGGTATTCCTCCAGATCTCTACGCATTTCACCGCTTCACCGAATTCTACCCCCCTCTACAGGGCTAGAAACACCCAGTATCAGATGCAGTTCCCAGGTTGAGCCCGAAGTTCATCTGACTTAACAAACCGCCTGCGTGCGCCGCCCAGTAATTCCGATTAACGCTTGCACCCTCCGTATTACCGCGGCTGCTGGCACGGAGTTAGCCGGTGTACTTCTTCTGCGGGTGAGCAAAGGTATTGCTTTACCGCTACTCCCGCGGTACTTTACAACCCAGGCCTTCTTCATACACGCGGCATGGCTGCATCAGGCTTGCGCCCATTGTTATGTTCCTGCTGCCTCCGTAGGAG
+
,/&-05+,0,-(-('''%%&(&/6:-1200)($+,.%**1*('%%%''+0/+25.+/0+0,979-2336:857693/972.414.:+%&'.4**(0.*(**+/(12.0601101466:,939&273:3-110;2114%1#&)2493,-,0,((%%&&$$&'+&$%&*--00,*+,3/054:/4,+65370<61(1/3:43310513010:7//./046.-+,.1/011-1,,0,-01//0171607:0.655599:;,4-'#$')//103/1/'+2))*2*%,12*6.,+,,+/05744689:90:47($'-1-28,01025<,,,<8:553+*+++/:4,+:50//1826/8222:333(*2'7('$115(218/5,,.2.*)*)+15245124;93-.*+&+''''&&*74-+*-')(-+(*++10.0.2/03330,/..323:454555475<9;692..3/31,3.*6/-.67860.('(,,*268:896:66.....24:<60:009*3,:84987:040..285')*.+3<977011111242-10+-.+.0/5)0,,63*',-166:018:-++-33+,+51510,)-9/0---*-)*&$*&+,813/0.1/))*+-+),,(&)2+./)*($%%%&,-,-/1151/6+5007867858735;9+12;7667:778,3*)'%%(**/068::;94205.$*+09;,))()/2-.(((.0*$,''*/1702399;8459''9<98:64:4<59;;45:*4646;98.8)+*222137897988<;67:3)++*'&'*%$+.2.&&(*-./-+0246&50((%(#**('&--(*&2()-2248885479*)&',7292)12.))*,+.,)*)+530/.01438:::<7:;6442325%'%%&(&(,.179<86122502/,,2-+,02:537558557/33/2'0//-/,9)(&(,/((7++&/3&4/.'),0559<887810&'&(+175)0,-(,*(*+45+--&&($(,5/+(+),()(/0,),.(62*&,009875484440/%,+./933.-0/089537)-,-0-*1-7:-'))')%&&$(('(&,-/.46.38),37--+
@8c36d53e-d2c5-4897-88d5-41443277693f ch=419 read=206171 start_time=2019-12-13T17:44:09Z barcode=BC01 runid=2c9cf7bc05858273f10e7d7ec552fc0bd742dc3e
CTCCTGCAGCAGTGGGAATATTGCACAATGGAAACCCTGATGCAACAACGCCGCGTGATGATGAAGGCTTTCGGATCGTAAACTCTGTCTTTAGGGGAAGATATGTGGCGGTACCCAAAGAGGGAAAATACGGCCTTCTACGTGCCAGCAGCCGCGAGTAATACGTAGGTGGCGAAACGTTATCAGTTTACTGGGCGTAAAGGGGCGTAGGCGGATGATTAAGTGGGATATGAAATACCCAGGCTCAACTTGGGTGCTGCATTCCAAACTGTTGCTCCGGTGCAGGAGGAGGGTGGAATTCCTAGTGTGGCGGTGAAATGCGTAGGAGAAGAACACCAGTGGCGAAGGCGACTCTCTGGACTGTAACTGACGCTGAGAGGCTCGAAAGGGGAGCAAACAGGATTAGATACCCTGGTAGTCCACGCCGTAAACGATGAATACCACTAGGTGTGGGGTTTCAACACCTCCGTGCCGCCGCTAACGCATTAAAGTATTATTCCGCCTGGGGGGGTACGGTCGCAAGATTAAAACTCAAAGGAATTGACGGGGACCCGCACAAGTATCCAGACGTAATGGTTTAATTCGAGAAGCAACGCGAAGAACCTTACCTACCTTGACATCCCTTGCATTACTCTTAATCGAGGAAATCCCTTCGGGGACAAGGTGACAGGTGGTGCATGGTTGTCGTCAGCTCGTGTCGTGAGATGTTGATTTAAGTCCCGCAGGCGCAGCCCTTGTCGTTAGTTACTACCATTAAGTTGAGGACTCTGGCAGACTGCCTGGGTTAACCAGGAGGAAGGTGGGGATGACGTCAAATCATCATGCCCACTTATGTGTAGGGCTACACGCGTGCTACAATGGCTGAGTACAGAGATGCAATACCGCGAGTGGAGCCAAACTTTAAGAAACCAGTCTCGAACAGTTGTAGGCTGAAACTCGCCTACATGAAGCTGGAGTTACTAGTAATCGCGAATCAGAATGTCACTTGGTGAATACGTTCCCGGGTCTTGGCACACACCGCCCGTCACACCATGAGAGTTGGCAATACCCGAAGTCCGTGGACTAACCACCAAGGAGCAGCGGCCGAAGGTAGAGGTCCTTGGTGGGGGGTGAAGTCGTAACAAAGGTAACCGGAAGATGAAACTGACAGGCAAGTAGGATTAGCTACAAAAGACGCTGGCTCTTCCAGCACCAGCAATACGTAATGG
+
,*3*%$)(*,+/0/7,')*(1*(+122965,'+*)9,--14289%518001:11.(*&(&&%&*.+404;73/.-+,4/8;--12889546,'-5/**)),41+---&%()'(+4-04')%*+&,142-//-('$%)%&*..349:4550/18.2+&%&%&'*,467,4-,972.%('*251/4)++:2.0297331,*++&/0,22695154;998.:-7,143:56.'+('/-))3))&,36720))))+6669:9:90902,9;;55114010.(',/01-5.+,)&+&$*')+*-)-))),,*'')*1960.*,'*00//3.,(*-.16001937-8,+),0)0/5/.,,,016:3887-5,*&,+-,142.,&&)+67'('&'+,**)/1;841-1'.***338:;*+*---.6,0-..299:;<50/-.+4,+(+($($',,+,.,300'93.-01068599+/89:9;<5601.-+-).*4/-)+)1,,184:33;43785*%$-&/.;873532,+//-9<138987-,/*.12625.6;52:;81..00('''&)%$(%*(0&%)090;946774..%*,"%(&,,0(*.()*+%)()180-+&*'')3055:21501240..../4-2/2-*.),,+*,3*-*+'4;338712200263282378677536+1&,-223,*,./1866878670261,.+%)3&,2++,3*#/&)+)%+,'41)('$(**421+;-,,758<67680-0&''),2174400)+,-.4437547/15/,+)+2,*3.)2*1.39:/,.566587575366:8,6%,1+$&4(+,422.'443/342*,(+,/0556728)2***0'()*1+*))$(%*+4100,)*'$**0,).-308+*..*,(%,*),05:9872*&$%$+(4*.,39970)90/99876(((((8.1./072*.19,-..123201/873;33.0/10/1.%*'*./0/.9569.17032-6421-1*&&(++,*0843:0.25576797754+**-1/0..2/+2/,)*,*,/80+,&')**/,)$+%4(''$&'(./'556427-7021*-*..'&&.(/('&')&)(-'%,20522/17)1,89;4/525;588&%0)*()+-'&'+-0./--6*.0&$&'(*/87*)')%%$&$&''%%)'%(((-5.-.:.,+.-,)($%'
@65e34908-c2ee-42dd-a0d0-2514d65ad3fa ch=376 read=171628 start_time=2019-12-13T17:44:26Z barcode=BC01 runid=2c9cf7bc05858273f10e7d7ec552fc0bd742dc3e
CCGGTTACCTTGTTACGACTTCACCCCAATCATCGACTTTACAGCCAGACGGCTGGCTCGAAGAGTTACCCACCGGCTCTAGGCGCCTCGACTTTCGTGGTGTGATGGGCGGTGTGTACAAAGGCCAGGAACGTATTCACCGCGGTAATAGCAGCCTGCGATTACCCCAGATTCCGACTTCCGCGTAGGCGAGTTGCAGCCTACGATCGAACTGAGAGTGTTTCTCGGGTTTGCTCCACCTCGCGTATTGCTTCCGTCTATTAACTCCATTGTAGTACGTGTGTAGCCAGATAAGGGCATGATGGTTGACGTCATCCCATATCCATTGTCTGCGGCGGTCTCATGAGTTCCCGCACCCGAAGTGCTGGCAACATGGATAGGGTTGCGCTCGTTGCGGACTTAACCCAACATCTCGACACGAGCTGACGGCAACCGTGCACCACCTGTTTTCTGGCTTCGAAGAGAGGAACTATCTCTGGTTCTGTCATCAGTATCCAGAACCTGGTAAGGTTCTTCGCGTTGCGTCAAAGATTAAACCACATACTCCACCGCTTGTGCGGGCCCGTCAATTCCTTTGGAAGAGTTTCAACCTTGCCGGTCGTACTCCCCAGGCGGGAGTACTTATTGCGTTAACTCCGGCACAGAGGGTCGATACCTCCCACTAGTACCCATCGTTTACGGCCAGGACTACCAGGGTATCCCGATTCGCTCCGGCGCAGCCTCAGCGTCAGTTTTCGTCCAGAAGAGTCGCCTTCGCCACTGGTGTTCTTCTAATATCTACGCATTTCACCCGCTTTACACTGGAATTCCACTTTCACTCCGATGCTCCTGGGTGGCGGTTTCCGTCCATCACGGGGTTAAGCCCCGAACTTTTAAACAGATGACCAGTCACTTACCGCGCGCCTTTACGCCCAATAATTCCGGACAACGCTTGCCACCTACGTATTACCGCGGCTGCTGTACGTAGTTATGCATTAACTTTCATTCAATTTACCAAATCAATCCTTCTAACTATTCGCAAAGAATTGCTTTCGTCCCGATTAACAGGCTTTGGCAGAAGGCCGTCATCACTCACGCGGCGTTGCTCCGTCAGACTTTCGTCCATTGCGGAAGATTCCCCACTGCACCTTGCTCCCGTGAGGAG
+
12*,30,295;024-./04797,.+.(*-+,-700--11-)*%$%',-00&201.71,0(,/+&,,4,24//540:656-%/21%*$%''&'(-..-74866,,,'&-,-+44331*',*(&)'&(%).6008889.-,8.(-',),))%++,%343650/10+-*)&'((*6//..0120('+,0+-5.*),+914004;1341112,/743*+%%*--06/019-:/24.%%+030485634,0+/,+/788846743515100:8459))),.-310,2*)*)6,')&'%$*484450.-+(.5-/13155284)$('**(')3**(')&,1.'++*+*/11337484*$)(.50,,1--./138441,)*)-)*)-42.6/.+(-043855385313/-,*(-,&()*//())&)-.1455+/+&,-,))*.(+%*4-1.(+19:91-3/.2,-*-*()''.//545553321'1.5--.12487.%-(*,()'&/+7862210155::9<:89627/0153&*(%)1/5:622/.1215-.('-1---*,.,5.6+2,&&)*4524.)*./+0/()(,+6/,))(&()&+++-,1,''(,.43+*2<<770&()*++1)/+**01030/13-)*))22/0/7,,0-.-..9+0)(&)'+&)(./.,./,0/)'(*)-4/46511036(./,''*,)&&+/31'*'+'%%%%&%&((-/)232/1)40<9327.8)''/)%&')--774;5588'/,/01/0'&$$&&)/,.01/)//0-6;:0-17*)+*)&%'$*)&)&(10/0'*-4.,%)+.*)-/*221/.*/%2$4''12;2/3**.,$)*&),48-31/.)-/.',/2)19;+-('%&(&*-..3,,/1$&%&%''''')&*%(0.&-./7.//0549:34576,6+*(+/,.19,35/'1-0)2,,6900*/*/15.4$&+-01/6-1*'-%.%'$#)))*+/31'(,+)%,110*-,(0*+''))))((&',,,(('*)%%%%&'(125./-20/,./1-0-*-(),/+)'*$%)+,/.,+,4985&'*+&+*,/.*0-1/2347345*3000:7.316(&3-+-1-,+)'*,,.30(,-,,#)')*$&)-1+'(%%()&'
@bfe13318-91a5-4d22-8a11-8a9fb9091882 ch=202 read=110661 start_time=2019-12-13T17:44:20Z barcode=BC01 runid=2c9cf7bc05858273f10e7d7ec552fc0bd742dc3e
CCCATTTGCCTTGTTACGACTTCACCCCAATCATCAATCCCACCTTGGAGCCAGCTCCTTCGCGCGGTTAGGCCACCGGCTTCGGGTGTTATCAACTCTCGTGGTGTGACGGGCGAGGGTGTGTACAAGGCCGAGAACGTATTCACCGCGACATGCTGATTCGCGATTACTGGCGATTCCAGCTTCATGTAGTCGAGTTGCAGACACAATCGAACTGAATGGTTTTATGGGTTTTGGCTACCTCGCGGCTTCAGCGCCCTCTGCACCATCCATTGTAACGTGTAGCCCAGGTCATAAGGGGCATGATGATTTGACGTCATCCCCGCCTTCCTCCAGCTTGTCACTGGCAGTCTCGCTAGAGTCCCAGCAATGATGGTAACTAACGATAAAGTTCGTTGCGGGACTTAACCAACATCTCACGACACGAGCTGACGGCAACCATGCACCACCTGTGTCTCATATGGCTCTACCATCTCTGGAGCCTTTATGATATCATAAGACCTGGTAAGGTTCTTAGCGTTGCTTCCAGGAATTAAAACCCATGCTCCACCGCTTGTGCAGGCCCGTCAATTCCTTTGGTTTCATTCTTGCAGACGTACTGCTCCAGGCGAATTACTTATTGCGTTAACTGCAGCACTGAACTTTGACATCAACACTTGGTACTCATCGTTTACGGCGTGGACTACTAAATTATCTAATCCTATTTGCTCCCACGCTTTCGGGACTGAGCGTCAGTTGCAGGCCAATCGTCGCCTTCGCCATAATTGTTCCTCCATATATCTACGCATTTCACCGCTACACATGGAACATTCCACGATCCTCCTCTAGCTGCCTGGTTTCTATGGCTTACTGAAGTTGGCTTCGAACTTTACACCACCAGACCCTTGCTGCCGCCTGCTCCTCTTTACGCCCAATAATTCGGATAACGCTTGCCGCTACGTATTACCGCGGCTGCTGGCGTGGTTAGCCGTGGCTTTTTCAATAAAGTTATTACCGTCACTCGGCGCTACCATTTCCCACTGTAGCGCCGTTCTTCCTTTATAACAGAAGTTTACAATCCGAAAACCTTCCTTCCTTCACGCAGCGTTTAGCAGTCAGGGTTTCCCCATTGCCGAAATTCCCTACTGCCTCCGTAGG
+
33(&-.('/.//+)/$&).05:72799-+1-0/,++.*-4)(1,1+%(&%*&('(*/'1((%&&))032.3979,/..-*./4(55..-7011./+**)*//000123696:8/-$(12-.-*)+303.0/2)*,.10288:<767;7:9-,-,-474')'+'20-02-/1&42/+28/((%*-20+,--**+*,,3.;-/+3+.%&,1.6(+45()-0*141;<1/66:/687,()*)(,0,6*,./-22+%((%,3.+,4100076:;84/1)%*&+******0+($)+..-033/55,,383211.673/2389999296+,578;881.3*+,-3/01)(*&''$*)&',+,3+****.)()%()5+012/8224666842/228(()+(2/8//-862,0,1)1+,+1,,-.+&'*+/-1+*01---32(22.344960013-44234/3332(+%$('''&*'+/,-4-,,0/-//+/3++.-,+).)&''+*/12+.0)5.(.5;+-(%')%,+$')1*('+(*'*)-69+3-&'**/22-*0--,*-(+)0%1+13+'*..:6:5,,7.-)+342030.0/--&&.0+2,,/$')-+*/6/+',,,+*0,)7,*--/0332657,34.33577425;,,-:5:)4,'*'&).-.2466988/;/(*176698;798552+%'(0+0366:566...4+*./12-+-,./;41-::31-**23144/&3-$-$.,)1/0.345848767545:0--002/397:11402487965342542;933:;36703,1/0,,-'%$,+2*(**.--('))((--/00055353181-/033951:012.5,*4+*(-149)(*+,65)*&**'+)-.256/19-2455979;1/0.05*..72-.002/-0-0)516.;66432+,2--8;7:8.0+,)*.-3/,*+5.106+6))'))133/(()(),0.09:5,-+6,15*',+*(-.18764(*--3,*$$&-0805<0*0+$&'&&(*++-&(.0(+2/.-5)*+293+)0*)3;3/22:40'(09980845-'0/681;6..-.*010/:-*()&-,2&+0,-6.350)(.125*)1507:28,,/.0-,--2812+1)
@d5754942-5483-4aba-91d6-9b3eb81d78c2 ch=66 read=141550 start_time=2019-12-13T17:44:31Z barcode=BC01 runid=2c9cf7bc05858273f10e7d7ec552fc0bd742dc3e
CGGTATGTGCTTCGTTTCGGTTGCATTGTTGCTGTGCTGAAGAAGTTGTCAGTGTCTTTGTGTTAACCTGCTTGCCATAATAGCTATCTTCCGGTTACCTTGTTGCGACTTCACTAATCATCATTCCACCTTAGACGGCTCTTCCTTTGCGGTTCAGGCCACCGGCTTCCGGGTGTTATCAACTCTCGTGGTGCTTGGTGTGTACAAGGCCCGAGAACGTATTTCACCGCGACATGCTGATTTACGCGATTACCAGCGTTCCAGCTTCATGTGTAGTCAGGTTGCAGACTACAATCCGAACTGAGTTTTGCTATGGGTTTTGCTTCACCTCGCGGCTTGGCCTCTGTACCATCCATTTATGGCACGTATTAGCCAGGTCATAGGGCATGATGGTTGATCATCCCCGCCCTTCCCTCCAGCTGTCACTGTAGTCTCGCTTCGATTAATAATGATGGTAACTAACGATGGGGTTGCGCTCGTTGGGACTTAACTTAACATCTCACGACGACTGACGTAGCCATACCTGTATCTCATATAAGCATCTCTCCATGCTCTGGGCCTTGCCGAATATGTCGAGAGACCTGGTAAAGGTTCTTCGCGTTGCTTCCAGATTAAACCATGCTCCACCCAGCATGCGGGCCCCGTCAATTCTTTGGGAGTTTTTCATTCTTGCAGACGTACTACTCAGGCAGATGCTTATTGCGTGCTACGGCACTGAACTTTGACATCAACGCCAAGTTACTCATCGTTTACGGCGTGGACTGCTAGAATTATCTAATAATCCTATTTGCTCCCCACGCTTTCCGGGTTTAGGTAAATCCAGTTGCAGGCCAGATCGTCGCCTTCGCCACTGGGTGTTCCTCCATATATCTTTTTTTTCACCCGCTGCGGCGTTTACAATCCTCTCCTGCGCTCTGGCTGCCCTGGTTTCTATGGCTTACTGGCTTCAGGCTTTCACCACAGACCCTTGCTGCCGCCTGCTCCTCTTTACGCCCAATGAATTCCGGATAACGCTTGCCACCTACGTATTACGCGCGGCTGCTGGCGTAGTTAGCGTGGCTCTAATAAAGTACCGTCACTCGGCTACCATTTTCCATAGCCGCCGTTCTTCCCAGCATAGCAGAGTTTACCAGTCAAAACCTTCTTCCTTCGCGGCGTTGCTCGGTCAGGGTTTCCCCATTTGCCGAAATTCCCTACTGCTGCCTCCGTAGAG
+
#-,,,.*+&*+00,/:0)%428)-'.($0'%#%%(')**+*$'((10/-3'+-')(0,))/-.40),'%#%%$%'$$%,))%$$',.56774(-4-%+%'&$),&*+*-/7421'(.+./01++341*-,1,%-%0+)('*+053+52+.+514&$-.::01-/++///*,:671320/1++*(*+/,..0.-$$#%&++0//03-0/,'%%'(,1642545:52258257;;9;9:882,/'$&&')(-)(*''%%(-1.,(%(*,((('**/-38;)134979264422669:57/*)+(($(+53)%%%)+070354)$&+6/.1544)&*,'(&'$'&&+6588985430(4,'%'%,*)+),$''&'*-/1525(&')..-/42232*/(($()**151)$%%)(-+-'(-+&)*-01466-4&-.310.')3,+%#'#%%%)***+-1908///6960/0&)'-*/(*,-.7132+.+))(#*)''%/-76651+#$')0&$$%&%)'()%.731)0)()112366)+)*)(%&$&(&)--&&+$'&((*,%''%%(+-&%&,)-&((%)'+./54,)*+,1,)**-+/*)&(),90679/0,+*3,29.1+(((+-3-,4+(&(*))(*'.+87.**-/+.-/+,-)%')$*-5:41(*46304-,)*7715412/./3)&%&$&''#'+,/.7..-1),/$,'1/.05069123.,.3645-,,%&$(%&*)%*/10::60:9(-*001356,''%)'(&'-/5015(-+*/6165/%-2'%(+303)(*+*+++,+*0+*12(.'#''(--+)+//,-/2/5/,+4340*+&)&)++-5500126-+*01+%+.72532,,%$&&(*+.-.*05*()+%%%%&)+.&&(+.666/42613452.++&'**,088+)2+-1+)()*+4*/+$#$'(*+,.',,*+...,3/.00::9;323/025694894/112901.2+)*)//*.3-'*+.7..0229665/*)'(-*&-0)$.()'&&%%&)+501--,+0//-)&%%(&%'))'*()*(&,,,02/+.-44-/4123+'''%%).&.87-))%)&-.6/1613:99625)&##%)('-*(*).94111)%)*&+)(+.+0*/6101--**)--+2---3-1--.042,39-6;;,*.5(&*%&&&*(,,3*)..3.//./3-42*)&'%&
@83d77844-a8b3-4675-9b6d-940a93c8235d ch=173 read=234953 start_time=2019-12-13T17:44:36Z barcode=BC01 runid=2c9cf7bc05858273f10e7d7ec552fc0bd742dc3e
CTACGGGAGGCAGCAGTAAAATTTTCGGCAATGGGGAAACCCTGACCGAGCAACGCCGCGTGAAGGAAGAAAGGTTTTCGGATTGTAAACTTCTGTTATAAAGGAAAAGAACGGCGGCTACAGGAATGGTAGCCGGTGACAGTACTTTATTAGAAAGCCACGGCTAACTACGATACCAGCAGCCGCGGTATACGTAGGTGGCAAGCGTTATCAGGTTATTGGGCGTAAAGAGGGCAGGCGGCAGCAAGGGTCTGTGGTGAAAGCCTGAAGCCTTCAGTAAGCCATAGAAACCAGGTGGCTAGAGTGCAGGAGAGGATCGTGGAATTCCATGTGCTTAGCGGTGAAATGCGTAGATATATGGAGAACACCAGTGAGAGCGACGATCTGGCCTGCAACTGACGCTCAGTCCCGAAAGGCGTAAGGGAACAAATAAGTTAGATACCTAGTAGTCCACGCAAAGCAAACGATGAGTACTAAGTGTTGGATGTGTCAGGTTTAGTGCTGCAGTTAACGCAATAAAATTACTCCGCCCTGCTTAGTGAGATACGTTCGCAAGAATGAAACTCAAAGGGAATTGACGGGGGCCCGCACAAGCGGTGGAACGTAATAGTTTAATTCCGAAGCAACGCAGAAGAACCTTACCAGGTCTTGACATACTCATAAAGGAAACGAGATGGAGATAGCTATATGAGATACAGGTGGTGCATAGTTGTCGTCGGCTCGTGTCGTGAGATGTTGTTGGGTTAAGTCCGCAACAGGCGCAACCCTTATCGTTAGTTACCATCATTTAAGTTGGGGACTCTAGCGAGACTGCCGAGCAAGCTGGAGGAAGGCGGGGATGACGTCAAATCATCCATGCCTTATGACCTGGGCTACACACGTGCTACAATGGATGGTGCCGGGAAGCGAAGCCGCGAAGGTGAAGCAAAACCCATAAAACCATTACAAGACAGGTGCCGTCTACTGCTCGACTACGCCAAGAAGTTGGAATCGCTGGTAATCCCGCGAATCAGCATGTCGCGGTGAATACGTTCTCAGGCCTTGTACACACCGCCCGTCACACCACGAGAGTTGATAACACCTTGAAGCCGGTGGCCTAACCGCAGGAAGGGCTGTCTAAAAGGTGGGATTGATGATTGGGGGGTGAAGAAGTCGTAACAAAGGTAACCGG
+
/(*/(58..2,,+.(.*/++(,/1)+0:*0,+..+')-2.60//1:;323023.(,0+-13127-21,'++&0+282.0(/)1,*-99..6.02+2,,+79)/*.340),/+'-,)0,..8-2)'*'*,+*%(&'*()*+%(1.,*.*)+,*%()-(-,)*+1.22301+,(',).70..--301/-0/0-,0'3$-)*+10*-./308/.1&'*+.+9342-((*,10)(+.,--464050.,1.)2822/0+---0/.10+-31-*,%''())(&/.8,69/0+*19305/+0+(/--+)*+*66330(((1923-&+-+6*4*5410/-)$*%%&+3/5++72/-1)1*+372/(+/-.''--165)4,+*&&,-:9.----7475;577795.-**)--./0410.,/.()*11120)0,,*.24*+,'((..-66829,**11042+)*&*,/*(++50.+&)('')*1257***7,8/0-/.'*/')*'(&'),./099175:400)+./-()/)**(**.('--+)*'+&'''$%%%))225:7,2-0+,53-)89+,:36,//*(.+0545/+1-',+,(+,//3022654--%,,20.+')-77,'-.(%',+(*551*0('1+,375202+2/*-...461./,+-0035637/&)')'+&'(+-41///*.750////.-/005:20800:965442047125665+643435/,,/*.0234438015/51420+((*2+.1/82367/704/1()++-270/+*,0007334736335-4./9<533210)--(%.013..'%'%++.-1/22+,&)',)5,6-**988722489523525'(,/62-1211458,*-).3--))&*'.'.)+/5;66:77865-2(),)*,&(%',*085612'/(+*+-%((05,08..23:;737%''%$-*'$%$'',$%$%%$&$%'')+,.+*+*+))'&'$'((11635989201,1,2--1(0(*-0:7820203564+*)0.46:302/18848)*,4*8,++-.-,+/9-72.+0/11(00'*/-,*-2-**+../'+&$$&)-'*0163517*+383.')*((*(26.852/2244*+*20565/.5+..0/56-),*,'/,-4)()+/00*+2259*,-/075728
@3ccd0942-7d2f-4b66-a42b-57240bffcb71 ch=473 read=60580 start_time=2019-12-13T17:44:32Z barcode=BC01 runid=2c9cf7bc05858273f10e7d7ec552fc0bd742dc3e
CAAAGGGAGGCAGCAGTGAGAATTTTCGGCAATGGAAACCTGACCGAGCAACGCCGCGTGAAGAAGGTTTTCAGTTGTAGCTTCTGTTATAAAGGAAGAACAGCGGCTACAGGAAATGGTATTGTAGTGACGGTACTTTATTAAGCCACAGCTGGCACTACGTGCCAGCAGCCGCGGTAATACGTAGGTGGCAAGCGTTATCCGGAATTATTGGGCGTAAAGAGGCAGGCGGCAGCAGGGTCTGTGGTGAAAGCCTGAAGCAACTTCAGTAAGCCATAGAAACCAGGCAGCTAGAGTGCAGGAGGATCGTGAATTCCATGTGTAGCGGTGAAATGCGTAGATATATGGAGAACACACCAGTGGCGAGGACGACGATCTGGCTGCGACTGTCAGTCCCAGCGTGGGGAGCAAATAGGATTAGATACCTAGTAGTCCGCCGTAAACGATGAGTAAGTGTTGGATGTCAAAGTTCACAGTGCTGCAGTTAGCGCAATGAAACGCCGCCTGGAGTAGTACGTTCACTTAAAGAATGAAACTCAAAGGCCCGCACAGGCTTGGTGAATAATGGTTTTGGTGAAGCAACGCAGAAGGGCATGTGACATACTCATAAAAGGCTCAGAGATGGAGAGATAGCTGAGATACAGGTGAGGTGCACGGTTGTCGTCAGCTCGTGTCGTGAGATGTTGGGTTAGAAGTCCGCAACGAGCGCAACCCTTATCGTTAGTTACCATCATTAAGTTGGGGACTCTAGCAGAGACTGCCAGTGACAAGCTGGAGGAAGGCGGATGACGTCAAATCATCATGCCCCTTATGACCTGGGCTACACGTGCCACAATGGATGGTGCAGAGGAGGAAAGCGAAGCAGGTGAAACAAAACCCTTAAACATTCAGTTCGGATTGTAGTCTGCGACTCGACTACGTAAGTTGGAATCGCCTAGTAATCTCGCGAATCCAGCATGTCGCGGTGAATACGTTCTCGGGCCTTGTACACCGCCCGTCACACCACGAGAGTTGTTGATAACACCTGCCAGAAGCCGGCAGGCTAACCACCAAGGAAGGAGCTGTCTAGGTGGGATTGATGATTGAAGTCGTAACAAGGTAACCGG
+
*+0(*0-&()+2.3**,&''(),-*(-1843:52.',(0-**,((''$&*()2370.)%'&&&(+)/,:4+(&*.1&%%'((//5.5..+9:-00,0*+0.'-.+0/128/4.*0/,/.1'('&)(),.//,'*)+1.1+0.6//21-+)$$%*)..16897878900,(+.'*)(+,+%((/-11-3.++(054665:440+--1.4//01'/*)('-/*'&+*+,696*4/.-5%5834443/-2.,,./*-,'(,*&('+'''&$),7:*.747,,+,2041340,*+,**,,,/0%)'%.5078./('/*316.310/0-,,+52-73.+002)**/1-1.120,.*1,./*.1*+++0,,+.'-/888.,---1-2(+.'&.,+-.-5072(''()0*,0-&),.9:2/193280138759+++814.6/,0545871,(*..-...2-0/1:/508767364101.%%%,,.//,3+,-5.00.+3,,$&'$$$&((,311*%%))(.+-.6:1'*)&/*+),223/:911/0-&-*.1+)-'*),+&%&2)/*&&')&+-2.<;,%&3()((*/&0)*%&+('(%$%$$*&),*)%))11788/)++()5**+++661*()))))&&#''/153/,..,,))2.10125;94/00/46+,---24442587556512900*+61&('()-)&,,-1/,...0465<528211245333:44;;;96485:-,:,:;15565,+)(%%&'*888951//-,*.(%()6.*-*(.,401''../1142-1/+.4;98957/2-+1010235258551--*,+524,+,6768;98795432,)*)'((*+('(*.2(((%$+'')('/8:6.9.2-33-+&%*)(+-5915212..'3386674-5640.,-+/(,%/').7089//+/*,+-..--,(,*103862-(/13689:9,2**(,-((+-3<868,4536.:/.*,'+.22:202500+0+*)('&&&*)'&%&&%%(%(,)&$((%&')$''%$%%)+-&%&+*&-(0((&)(-+)+,0032/0)3.3::0/6+--*(,*(/0*-2.2,+)-.)3/29878,
@5592e12d-392c-4d8c-84c6-3999d59df439 ch=312 read=191622 start_time=2019-12-13T17:44:32Z barcode=BC01 runid=2c9cf7bc05858273f10e7d7ec552fc0bd742dc3e
CCAGTTACATATTTGCGGCTTCCCCAGTCATAGATCCTTACCGTGGTAAGCGCCCCTTACCCGGTTAAGCTATCTACTTCTGGTACAGCCCACTCCCATGTGGTGACGTTACAAAGGCCGGAACATGTTCACCCGCGACATTCTGATTCGCGATTACTAGCGATTCCGGCCCCATGGAGTCAGGTTGCAGACTCAATCGGACTTAAGACACGTACTTTCTGGGGATTCGCTCCACCTCGCGGCATCGCCACCCTCTGTATACGCCATTTGTAGCGCATTAGCCCTGCTCGTAAGACCGCGGTGACTTGACGTCATCCCACCTTCCCCTCCAGTTTATCACTGCTTGATCTCCTTTGAGTTTCCCGGCCAGATCGCTGGCAACAGGGATGGGGTTGCGCTCGTTGCGGGACTTAGCTTAACGTTTCACAACACACGGGCGGCGGCCATGCAGCACCTGTCTCATGGTTGAAGGCTTGCTCCGTATCTCTACAGGATTCCATGGATGTCAAAGGTAGGTAAGGTTCTTCGCGTGCATCAGATTAAACCATGCTCCACCAGCATGCGGGCCCCAAATCAGATTCATTTGAGTTTTAACCTTGCGGCCCGTACTCCCCAGGCGGTCAGTTGCTCCCGTGCTTCTGGGCGCAAGCTTTAAAGCCCAATCCCGATCGACAGCGTTTACAGCGTGGACTACCAGGGTATCTAATCTGTTTGCTCCCCACGCTGTACGCAGGCGTCAGTACATTTCCCAAGGGGCTGCCTTCGCCTTGGTATTCCTCCACATCTCTACGCATTTCCACCGCTACTGCATTAGATTCCCTCCCTAAAATTACTCTGGATTTACCCAGTCTGAAATGCAATTCCCAGGTTAAACCCGGGGCTTTCACACCTCGCAAAATAGCCGCCTGCGTGCCCTTTGCGCCGAGTTATTCCGATTAACGCTCGCACCCTCCGTATTACCGCGGCTGCTGGCGCAGGTTAATGATTAAGCTTCTTCTGTAACGCTAACGTCAATAATGTAATGCCTGTTAACCTTACCTCCTTCCTCAATATCGAAAGAACTTTTACAGCCCGAGGCCTTCTTCATTCGCAGCATGGCTGCGTCAGGGTTCCCATTTGCGCAATGTTCCCCTGCCGCCTCCCGTAG
+
*(#*06),&+'(2)$$&%&&'(-0-*-/3('**..3'.+)0533&///.&*)/1/(&*'.'('-+6-5&+,33/*)-,2-.*0/00/%,/-&))2,*('(''&(*&&%%$$&.+)*%&%*+/*)$+%*-+).+*&.-.5)5))%'&2;745//.8-1.%%$&(*9-40%)%&&+-4.((*+&1348)1'3/559/;01,5/.2-0*+,*%()*,,/721)*)0+,0,'&$(++(0.+-&)'.,-10134..73*,1/,-..178923:41+)+)$)%+%%&*,(%%'(*&)'')&+,)()'*'(%*&&'-.388+8-,'24*052-,.///12:8/02.40,+,**).1+/+12*''--8)+,&(&+/*))*-''*(+')')*&.1,+%'*+)&$&&(/024;11.84-)*+**+,-5/4'+7++,+.%(&'&++',&(&&&'(,),%'$)(&0,++0-'+'*()-+(++--($$$'%+(&&(,764201)47.5947&&&*(1.5149*-)+*0/...-539050.'(%&$%&,.**+1,5;7/52,-11/1,.+%(*'.-4+/,-860$%&',,+,0*,).8:301/:;3-432,0-),(4*($+&+-363,),(3*-.0%)--(',,+('*(*+6/*/7.+'*(+(,19140)(+.-/1-/3*'/0//14(10+/6-(/,.-,,.6553+/)),'%.-074.5--(&+4-(--3**)'*)'-%$#%&'%&,2-,0)',),.6;*3;*.-,/2---/3:292..*,+&&2,.485./7-.-02104264625:760*.3+/2-*$%'$-&(),*8-82.20)).64(.*)+43333&00(%+(''+13/)).+))0/0/24:1-/1.;37)12+(76.,.44/)+),1**#$%(-4,,)/6.45)*,-.417*.3-%.)-)%'),6/00+,+*4-1/42375%,$*+)+01,1,5.,35./.0,,.2123-&(%)**0&#'($**''$'*2,16-++'&%&#&&*)-&)*.0,+&*&%*'(&*&&%.&)$&#+($)&'*)''&(--0..+13'*-*)+/.,00*&(+',.&)&()'&(('/5/'012(+%11*-,420262552,*),-32))195+*(()4,%/0-3.)'%)'#&)'56**..-
@9dc4e3ec-473e-476c-af2d-d487d52a9a06 ch=459 read=94189 start_time=2019-12-13T17:44:46Z barcode=BC01 runid=2c9cf7bc05858273f10e7d7ec552fc0bd742dc3e
CTCCTACGGGAGGCAGCAGTAGGAATTTTTTTTTTTTCGGCAATGGGGAAACCCTGACCGAGCAACGCCGCGTGAAGGAAGAGGTTTTCCGGACATAAACTTCTGTTATAAAGGAAAAGAACGGCGGCTACAGAGAGTAAGTGGCCGAGTGACAGTGCTTTATTAAGCCACGGCTAACTACGTGCCAGCAGCCGCGGTAATACGTAGGTGCGGCGTATCCAGGAATTATTGGGCAAAAGAGGGCAGGCGGCGGGTGCCATGGTGAAAGCCGGGCTTAACTTCAGTAAGCCATAGAAACCAGGCAGCTAAGTGCAGGAGGATCGTGGAATCCCATGTGTAGCGGTGAAATGCGTAGATATATGGAGGAACACACACCAGTGGCAAGAAGGCGACGATCAGCCTGCAACTGACTGGCTCGAACCAGCGAAAGCGTGGGGAGCAAATAGGATTGAATGCCCTAGTAGTCCACGCCGTAAACGATGAGTGCCACTAAGTGTTGGATATCAAAGTTTGTTGCGTTTAACGCAATAAATTACTCCGCCACAGGTAGTACGTTCGCAGAATGAAACTCAAAGGGAATTGACGGGGGGGCCCGCACAGAAGCGGTGGAGGCATAATGGGTTTAATTCGGAAACAACGCGAGAATATACCGGTCCCGTTTATACTCGCCGAAAGGCTCCAGGATGGAGAGAAGTGTATATGAGATACAGGTGGTGCATGGTTGTCGTCAGCTCATTGATAATGAGATGTTAGGTGGAGATCCGCAGCAGGCGCAGCCCTTATCGTTAGTTACCATCATTAAGTTGGGGACTCTAGCGAGACTGCCGGTGACAAGCTGGAGGAAGGCGGGGATGACGTCAAATCATCATACCTTATGACCCTGGGCTGCATGCCACAATGGATGGTGCAGAGGCGAGCCGCAGGTGAAAGCAAAAGAGCCCATAAAACCATTCTCAGTTTAGGTTGCAGTGCGCTCACGACATGAAGTTGGAATCGCTAGTAATCGCGAATCAGCATGTCGCCCGGTGAATACGTTCTCAGACCTTGTACACACCGCCCGTCACACCACGAGTTGATAACACCCGAAATGACTAACCGCAAGAAGGAGCTGTCAGGTGGGATTGATGAGTTAGAGGAATTTGAAGTCGTACAAGGTAACCAG
+
**2(&'-'57,085000-.3-,+)*54443-//.01+52;428226-*$(*(<4.--42011049:89;/6285473110+$'*+46-1*)++*(*.6+--3-2-6...4;++./4+*(,4.)-*.-,-541++&'%()(''%))0($&%'(&&%'$(,0/+1.4+)*,,/-.////,.*-*+,-9-01.+.8.7*0/,610154.2)'$$'(--//-4)(),$$'(%*&&'($-01+''/1'&*021&('&*0*,(&(*14+*03*,04/(&%%%&%&*(('$1*9*9;546508:09,--+)+,/('('','**&+,1145:98685362//.2/+*,,+081064.-166769998+178134)2..,)**-615.8.-)(')/,2.48654-*%*.1,-78:412,-$)'+,/&%%'('&'%'.,(+.;866,)(.-:<8(40)-)'(72&28))+./12372%)*-/,-/8871010,./..,%()*%&&&&))*,-&.128/-,.&'&(&)'(1(.10-00000)'*&&'+1-*-(&)*.21.(,*+-721**,-2163093.081:,*('&&/+--40&,131..3(%(%%%%*'')014./')&'(('()&,+,-))41:2)%+)*,3-2.-**&&($#$&)(,-*+*'%/440/&-)+%**(+*)*.-,1+)+)-2410,+%*(')*,..5689577/70/4..74469:9190//9870(//07)0*('()%&%*..6748&)*)('%%.,56-.1%6'&571.-&+-&('(,42191,2-,38287-8.,&,,11::+22210&0/,+/0254.+&41676141459.+1**1,5..-4-4337877857.//397./)45+/0--137.+-,(&&((&+'+'%*-%+#%'&1121.&)%('*&&,1+%%$*)()..)'-'')*&('.+''),3731:88:768.134+((,.+'%$%)%##')*(*-,.***/../4.0,21++,.**/1746491090+'&%'*)530/'(&)**-1224321///+.)2./2---//0.4;,:;-+5/++%&))++&(*+,-..-/,*0*'*02+,).(*+1+$%&%'(***())6/.-')**,55233/00)%%,')*(,*%$&&%&-,+()$$%%+2(++))-5+*
@9e014e5b-334f-45b0-be62-aaae86fddbef ch=474 read=78985 start_time=2019-12-13T17:44:45Z barcode=BC01 runid=2c9cf7bc05858273f10e7d7ec552fc0bd742dc3e
CCGGATGCCTTATTGCGACTTCACCCCAGTCATGAATCCTGAAGTGGTAAGCGCCCTCCCGGGGTTGGCTACCTGCGCTTCTTTTGCAACCCTCCCATGGTGTGACCCGGGCGGTGTGTACAAGGCGGTTTGTATTCACCGTGGCATTCTGATCCACGATTACTTGCTTGATTCCGGCTTCATGTGGAGTCAGTTGCGAATGAAATCGGACTACGACGCACTTTATGAAAGAGTCCGCTTTGCTCTCGCGAGGTCGCTTCTCTTTGTATATGCGCCATTGCTGGCACATTGTGTAGCCCTGGTCGTAAGGGCCATGATGACCCGACGTCATCCCACCTTCCTCCAGTTTATCACTGGCAGTCTCCTTTGGAGTTCGGCGGACCGCTTTGGCAACAAAGGATAAGAGTTGCGCTCGTTGCAGGACTCCAGCCAACATTTCACAGCACGAGTGGCGACAGCCAATACAGCACCTGTCTCACGGTTTGAAGGCGTCTCATACTCTGAAAGCTTCCGTGGATTCAAGACCAGGTGGGATTCTTCGCGTTGCATCAGATTAAACCACATGCTCACCCAGCGGCGCGGGTATCGAATTCATTTGGGTTTAACCTTGCGGCCGTACTCCTGGGCAATTCGATAGCAACGTTAGCTCCGGAAGCCACGCCTCAAGGGCACAGCCTCCAAGTCGGCATCGTTTACGGCGTGGACTACCGGGTATCTAATCCTGTTTGCTCCCCACGCTTTCGCGCAGACGTCAGTCTTCGTCAGGGCAGCCGCCACCGGTATTCCTCAGATCTGCGCATTTCACGCTACACCTGGAATTCCTACCCCTCACGAGACTCAAGCTTGTCAGTATGGATGCGGTTCCCAGGTTGGGCCAGAGTTTCACATCTGACTTAACAAACCGCCGTGCGCTTATTGATAGATTCCGATTAACGCGCGCCTCCGTATTACCGCGGCTGCCCGGCGCGGAGTTAGCCGGTGCTTCTTCTGCAGGAGTAACGTCAATGAGCAAGGTATTAGCTGCTCCTTCCTCCCCGCTTCAAGAGAAGTACTTTACCAGTAGAGGCCTTCTTCATACGCGGCATGGCTGCATCCGAGGCTTGCGCCCATTACCAATATTCCCCTGCTGCCTCCGTAG
+
01/2')%'&(''//(0.,//82-488...23,.+*265&&'--*).+,+*+.04:6/3'&'''&'()(),.//($&$'0-9.59;025+73(&15+(---2-/05/0++551/2+))%)'.()()('*),(),(,,**.5-1*788::4300*+)'(*/4.--/,&''(,.0:332(-+2,++,*,/%())*-2-,-''/*&),.+.-601,'(&%&&($'(-/*.,.-('(+-./--1-+'),003-,))')-/*-6/771060*-./'.-+.31&42)),*3.,,')-*+('(',-+)+466*3'$(&$+2$%(')))*&%&+./137280*'-)')-/1.0*)(66+,./00.31-1444932:/0*))252(+'+..62.*-)((,+*/-/9+6-986.)'+,&'*4689125/0)682+.'(+$,)*-847:/.*)((,(,*''&)&))))-2/--'&(..02(-,+)022102.837+(*+*.+%**+/))&(((,%'++&*+0-+))*%((%'./0268)+*+(.+(,*''+**,**-./-55**2.7.;:8<///***(+%(''')*'($&'**&%$%(+./6/8,67..(0498.1/0.21328641.-,*-(&+1.*')-+,,*'*'*/++,.6../0:%(*&&$&'&)+.235+),,*+'()(.,15*4.46151/-.,(*,'&*,-//-35*()$'%+/.,//502:05)*(-4*',)872,+,+*/+*&')%+$%&,-4512543.*'+,(2.)$%%(,(*-),5/61/2<1824))+000)0./06;11&(')(',+.2122)-)+.)(%,,+)')%')%.,/14.)%'')',0&(,+,228:59&76.38)'+'*)+)01&#&%)-890/125530*..12/--1()*,.4461/((%$###$%&%$'----))./0.+((',&-+*/4(4+,8-/)&'&'&'%'&$)&&&))2&),5,+/.,/,+.7/776+&&'$.0%&'.-)*66/./.,5502(**(*+**.,,.,78*443/078*%(,(),'&*&)%%*--13+$&$&#'$$&)((.+3316/,))*%'*,*)--20.*,--0''&/*2.5./*0.'$''&1010./3535-'&&&&&((',1-.+3
@31f4ca7d-d7dc-4715-ad78-54c3916204ce ch=76 read=134345 start_time=2019-12-13T17:44:57Z barcode=BC01 runid=2c9cf7bc05858273f10e7d7ec552fc0bd742dc3e
CTCTACGGGAGGCAGCAGTGGGAAGATATTGCACAATGGGCGCAAGCCTGATGCAGCCATGCCGCGTGTATGAAGAAGGCCTTCGGGTTGTAAGTACTTTCAGCGGGGAGGAAGGGGTAAAGTTAATACCTTTGCTCATTGACCGCAAGAAAGCACCGGCTACTCCGTACCAACAGCCGCGGTAATACGGAGTGCAAGCGTTAATCAAAAGATTACTGGGCGTAAACGCAGGCAGTTTGTTAAGGTCAGATGTGCCAGAATCCCCGGGCTCAACCTGGGAACTGCATCTGATACTGGCAAACGGAGTCTCGTAGAGGGTGAATTCCAGGTGTAGCGGTGAAATGCGTAGAGATCTGGAGGAGGAGGAATACCGGTGGCGAAGGCGGCCCCTGGACGAACTGACGCTCGGAGTGCCGTTAAGCGTGGGGAGCAAACAGGGGATTAAGATACCCGGTGATTCCGCGCCGTAAACGATGTCGACTTGGAGGTTGTGCGCTGAGGCGTGGCTTCCGGAGCTAACGCGTTAAGTCGACCGCCGCAGAGTACGGCCTGGAGTTAAAACTCAAAATGAGATTGACGGGGGGGGGGGCCCGCACAAGCGGTGGAGCATGTGGTTTAATTCGGTACAACGCGGGGAGCCTTACCTGGTCTTATCCACGGAAGTTTTCAGAGATGAGAATGTGCCTTCGGGAACCGTGGGACTGCATGGCTGTCGTCAGCTCGTGTTGTGAAATGTTGGGTTAAAGTCCGCAACGGCGCAACCCTTATCCTTGTTGCCAGCGGTCCGGCCGGGAACTCAAGGAGACTGCCAGTGATAAACTGGAGGAAGGTGGGGATGACGTCAAGTCATCATGGCCCTTACGACCAGGGCTACGTGCTACAATGGCGCATACAAGAGAAGCGACCTCGCGAGCAAAGCGGACCTCATAAAGTGCGTCGTAGTCGGATTGAGTCTGCAACTCGACTCATGAAGTCAGGAATCGCTAGTAATCGTGGATCTACGGTGAATACGTTCCGGGCCTTGTACACCGCCCGTCACACCATGGGAGTGAGTTGCAAAAGAAGTAGGTAGCTTAACCTTCGGGAAAACGCTTACCACTTTGTGATTCGCTGACTGGGGAGTGAAGTCGTAACGGGTAACCGGAAGATAGAGCGACAGGCGTGGGTTTCAAGGCACAGCAGCTTTCTTCAGCACCAGCAATACATGGCGGG
+
.-1,*1.52(+1)1421/1+01--)*-,/1.,+*-.,3:6,,,.7(494422,.0-577987622111323./-&(,*-2.5.-&63/3%)//)+014904)+)+02((/),*,3/*)-74.2/0../0/2;3*.42'-''%'''*+*&*,*'+,.-,+(((+,3616&57+'(&&0+47092/:2/0*.'**1563/33/;.5-'-4/*,+1/-.39:9:7.6.''))(++'&*.2+*/6/'2*681129-)&#$'')**,./,/45105*0/1/.22-,/112241)+-126523/16'3-*&'()25156,(.3**'0,1+8')27.,'%(&,0-/040-.2971++*-.2211*--(1/).+,(((,,2/.463.,2(0)7,095,*1442)'*(**+9787:'-$&&(%%,-'+'''./)-3*'*+58*8'71,+&6+21+.1-65**%&$$'*.*&*016678:520//,./..,2.++***1721+)%&&*'-5015/5-*-)-(-(,0649666-8,5+--.+-,++0,'(+&(%)'*+-14,,-&*,.068-23-.60(('(%(11./*/1/01-.01*'())&)(,,301-1-/+)++01/-006<;0769/1'*#%*--00---+((4122.2502**'%%((/0//.5.5)/:<,5,++,-311.19336677192&01*/8644/'(()'(-$,'*,.-/12445674666409///.13,+031661.10%&+0*(*/2213-,//029.*4,-./-2-11/49547/852-1*0)(-,,-/9.1*(++,1356:90//,,.0:31108*+3+4.61./21053343590-,./2:923235;/./**+,4:49876)**'(8774659739610...10,()&((''/120152533-027)*12;66877458<9/25.////998/9+0,2.,*),,10238331/)0/3,2-3...3(-).,,3,.(+)-0...1/04'-*+,0.88)(84/--),,*)3332/2'*))'(&&*32+,2/0/04*)'/*'%)&%**:345;8.&(()*,/)*++)-*8+8:8;:.9'-&&&-*+/++10%**.+%((./93'')+,:9977+$((')*%++(-)++%.20296;4:7:.-.''),0/03((*,*,&,$27((''(*/++'*+&$%%'+4683&(*,-..,-/4/./$&%$#%$%
@fe474c12-b018-49c0-8fe5-1c1748739d21 ch=101 read=236210 start_time=2019-12-13T17:44:54Z barcode=BC01 runid=2c9cf7bc05858273f10e7d7ec552fc0bd742dc3e
CTCCTACGGGAGGCAGCAGTAGAATATTGCACAATGGGCGCAAGCCTGATGCAACCATACGCGTGTATGAAAAGCCTTCGGGTTGTAAAAGTACTTTCAGCGGGGAGGAAGGAGTAAAGTTAATACCTTTGCTCATTGACCGTTACCCGCAAACACCGGCCCAACTCCGTGCCAGCAGCCGCGGTATGCAGGAGGTGCAAGCGTTAATCGGAATTACTGGGCGTAAAGCGCACGCAGGCGGTTTACTGTTAAGTCAGATGTATAGAAATCCCCAGGCTCAACCTGGGGAACTGCATCTGATACTGGCAAAAGCGAGTCTCGTAGAGGGGTAGGGTCAGGTGTAGCGGTGAAATGCGTAGAGATCTGGAGGAATACCGGTGGCGAAGGCGGCCCCTGGACAGACTGACGCTCAGGTGCGAAAGCGTGGGAGCAAACAGTTAGATACCCTGGTAGTCCACGCCGTAAACGATGTCGACTTGGAGGTTGTGCCCTTGAGGCGTGGCTTCCGGAGCTAACGCGTTAAGTCGACCGCCTGGGAAGTACGGCCGCAAGGTTAAAAAAAACTCAAATGAATTGACGGGGGCCGCACAAGCGGTGGAGCATGTGGTTTAATTCCGATGCAACGCGAAGAACCTTACACCTGGTCATGACATCTGGGAACTTTCCAGAGATGGATTGGTGCCTTCCGGGAACTGTGGAACAGGTGCGCTGCATATCGTCAGCTCGTGTTGGCGAAATGTTGGGTTAAGTCCCGCAACAGGCGACCTTATCCTTTGTTGCCAGCGGTCCGGCCGGGAAGATAAAAGGAAGACTACCAGTGATAAACTGGAGGAAGGTGGGGATGACGTCAAGTCATCATGGCCCCTTGACCAAGGGCTACACGTGCTACAATGGCGCATACAAAGAAGCGACCTCGCGAGCAAGCGGACCTCATAAAGTGCGTCGTAGTCCAGTTGATCTACAACTCGACTCCATGAAGTCAGAATCGCGCTAGTAATCGTGGATCAGAATGCCACGGTGAATACGTTCCCGGGCCTTGTACACACCGCCGTCACACCATGGGAGTGGGTTGCTGCAAAGAAGTAGGTAGCAACCTTCGGGAGGCGCTTACCGCTGGTTCATGACTGGGTGAAGTCGTAACAAAGGTAACCGG
+
*,4**-/+46.020/541%5')+43*/)&())2,-37543479.575323440*/1-.%,)+*)*-453.50)&&(*2/575.6-..76(*.,-.21/+0009:*(.,1723,,-,8),.2.0+-/.35,*339182,*,,-1:2-:0'*&''*-5630/'$/'&/00++24<6461///%$''('((*'/-+*+,.365036.;-8,.$'()/,+/.-25.(&*-,*+-2+-(+''.2&-3.+%$))1+0.(,-/*++()$%&&-3**265)%+)''/00232343.+2/,.-./9....-5+,+*.0.'$))(1,/*-1312%104,).&&$(+'+)0)*+-,/*/+194./0..,***,.297/+,&&)*&2&0*0182'(().2.*38-'+2:42&(.+/./18889248432/*-)&'*+/5/*,-49(0*-/32,5577<1/425./-1-)+,08677:.*****/.-,*,-0/.0-/,++-28-)4.0/:97291/2+-'.6(,.22:4554/9/6/9998;<:;;560,('&**-,4/3.310+--.29;890514476<:680709044**56033++,1.1131741/---6600062<958465)))00::9878)+5*.79:09))'4-:8866,.+,,74.'%+(++),6--+*)))*6.2%2-,220289:0)/983966942(&/2+-,**)')/03,-%())+++(*+--.-.1/..204:577;6;88:7/.2-7+-15-7)(,,&$&&'*-/4/47**091065'5)620,0*-)*,++'%&&&-+),+)(*0/2&37//.--0194644.,2(.++*-085.,11++')*53058598$&&++0-*&'&(,,5++)())+*(+++.2:9:3<219877883566*'*'(,842512020/,-3:*36:77877344<43213+26(3',-*)&*+-+,./20231/.1*,.65521026124'**-8501,+'''(/0452639678654878:,)'2(**,-+(--.4-2/'/%.,*,/./0./-25**''(*,336:895/+&&*,762;,'&(*0:.(+,)*--2+((((+0/61027(%),,3124039//,,((,&(,./3657+**0,++/099:41:*0/.013054
@d6b02aec-a55f-452d-8345-d52477ac7aaf ch=241 read=195735 start_time=2019-12-13T17:45:24Z barcode=BC01 runid=2c9cf7bc05858273f10e7d7ec552fc0bd742dc3e
CTCCCTACGGGAGGCAGCGGTGAGGAAGATATTGCACAATGGGGCGCAAGCTGATGCAACCATGCCGCGTGTTATGAAGGCCTTCAGGTTGTAAAGTACTTTCAGCGGGGAGGAAGGAGTAAAGTTATACCTTTGCTCATTGACGTTACCCGCAGAAGAAGACACCAGCTAACTCGTGCCAGCGGCCGCGGTAATGCGGAAGTGCAAGCGTTAATCGGAATTACTGGGCGTAAAGCGCACGCAGGCGGTTTGTTAAGTCGAATCTTAATCCCCGGGCTCAACCTGGGAACCTGATACTGGCAAACGAGTCTCGTAGAGGGGTAGAATTCAGGTGTAGCGGGGTGAAATGCGCGGCGTAGGATCTGGGGGGGGGGGGAATACCGGTGGCGAAGGCGGCCCCCCTGGACGAACCCGGCGCTCAGGTGCGAAAGCGTGGGAGCAAACAGGATTAGATACCTGGTAGTCCACGCCGTAAACGATGTCGACTTGGAGGTTGTGCCCGCGGGGGCGTGGCTTCCGGAGCTAACGCGTTAAGTCGACCGCCTGGGGTACGGCCGCAAAGGTTAAAACTCAAATGAATTGGCAGGGCCCACTTGCAAGCGGTGGAGCGTAATGGTTTAATTCGATGCAACGCGCGAAAGAACTATACCTGGTCGAGCATCACGGAAGTTTTCAGAGATGAGAATGTGCCTTCGGGAACCGTGGGACAGGTGCTGCATAGCTGTCGTCAGCTCGTGTTGTGATGTTGGGTTAAGTCACCAACAGGCGCAACCCATATCCTTTGTTGCCAGCGGTCCGTGGGAACTCAAGGGACGCTGCCAGTGATAAACTGGAGGAAGGTGGGGATGACGTCAGAGTCATCATGGCCCTTACGACCAGAATTCCACGTGCTACAATGGCGCATACAAGAAGCGGCCTCGCGAGAATCAAGCGGACCTCGCCAAAGATGCGTCGTAGTCCGGATTGGGTCTTGCTCGACTCCATGAAGTCGGAATCGCTAGTAATCGTGGATCAGAATGCCACGGTGAATACCGTTCCAGGCCTTGTACACACCGCCCGTCACACCATGGGAGTGGGTTGCAAAGAAGTAGGTAACAACCTTCGGGAGGGGCGCTTACCACTTTGTGATTCATGACTGGGGTGAAGTCGTAGCTCTGGTAACCGG
+
++5.''**%-.)-20233&-1,&+((%$((&*)*+033:65:8,,(/'0)++-,-,02,2:876551422/3')%%))'1286:5-,,5+$**11*/++-71/*-.,58))),.0-/'((08.(6-.+(*()*'%))-.7+)',.0641:5*)(&,*')-'%(&),)+.).314426275.-)''*%%$)&'1--)2&,*+,-14,-+-+5.5,.-&,.'3,027:;871*44-(101+.+.-1:9(3774),/,1,,0'&1.&'$).)*550+10/.2+..2,)&)*+)'(*-/13290/.//-(&)(*,(''%'$-.*()&*()*+6+,2/.,+/,--),,)/.%%'()(,))+1.-''*+157542+*-0.'&-,,24,0*)/3/,/++*&(,/05.3.+/87/+))+%%&+,.147/25454*,2/(*+*/46*,..:-3&2.*2,/),*+.0*)5*(((/-,-36::68801001/26675/703,1..:-.069)%'((/4,.0:73142//-,+,,3382.*)/,81--66998573**+*')(/-605/279*-*/)/00--.12:;1-0+.'+(.(.1./2-%++-(+.21.-+*.3-,.*,)-,/22/))7+90/./.21&0()+**+.'',.*%$$$'(*+*,,+&*.624)*+0/../7;7.$'%+,,2--.,)%('*-48/&*'-*250*&*333+.0*...-,,.0233373./-()+*-.3306/'&*&'001:909/2++1$)(1'6)+/0075142*)4333,)321,0-/;.001:-6*+&(,(/''12)((-1*+***)%%$%*()+1:8;:;325./0/41249,034-,+,+)&&')(&,,041030,*$$')*2+*)%&$%%&#+,013/-0+4.-9:8980//.1&')'')131/-(+&&&'''&,/,.2977667,.(61+)%(%/+,---5362++3+5,'&+'())*-/3.-10394684700/,7.893--.+,.*4--,44(235,-.5269523597540.,+(+1/9-%.04-3/..20,-&-*)1/,,0301*150437-)'**/139+1+8-)+*')%'$"''(+2114:808/-/3-**((,))-.$)+,1,0266:40245756522'*(1)*('($,/((%$(''7895-
@870985b3-3687-45b2-8d48-af5da4b8bf28 ch=134 read=124506 start_time=2019-12-13T17:45:20Z barcode=BC01 runid=2c9cf7bc05858273f10e7d7ec552fc0bd742dc3e
CCGGTTACCTTGTTGACTTCACTTTAATCATCAATCCCACCTTAGACGGCTCATTCCTTGCGGTTAGGCCACCGGCTTCGGGTGTTATCAACTCTCGTGGTGTGACGGGCGGTGTGTACGGCCCGAGAACGTATTCACCGCGACATGCTGATTCGCGATTACTAGCGATTCCAACTTCATGTAGTCGAGTTACGGACTACAATCCGAACTGAGAATGGTTTTATGGTTTTGTACCTCACTTGGCTTCGCTTCCTCTGCACCATCCGTTGCTTTTTTGTGTAGCCCGGAGTCATAAGGGCATGATGATTTGACATTCATCCCCGCCTTCCTCAACCTGTCACTGGCAGTCTCGCTAAGTCCCAACAATGATGGTAACTAACGATAAGAGGGTTGCGCGCTCGTTGCGGGACTTAACCCAACATCTCCTGACACGGCCCGGCGACAACCATGCACCACCAATATCTCATATGGCTATCTCTCCATCTCTGGAGCCTTTATGAGTATGTCCAAGACCTGAGTTCTTCGCGTTGCTTCGAATTAAACCACGCTCCACCGCTTGTGCGGGCCCGTCAATTCCAGCAGGTTTCATTCTTGCGAACGTACTACTCAGGCGAATTACTTATTGCGTTAACTGCAGCACTGAACTTTGACATCCAACATAGTACTCATCGTTTTACGGCGTGGACTACTAAGGAACATCCTGGCTCTCATTTGCTCCCCACGCTTTCGGGACTGAGCGTCAGTTGCAGGCCAGATCGTCGCTTTTCGCCACTGGTGTTCCTCCATATATCTACGCATTTCACCGCTACACGTAGATTCCACGATCCTCTCCTGCACTCTGGCTGCCTGGTTTCTGGCTTACTGAAGTTGAAACTTCGGGCTTTCACCACAGACCCGCTTGTTGCCGCCCCTGCTCCCTCTTTACGCCCAATAATTCCGGATAACGCCTGCGTATTACCGCGGCTGCTGGCACGTAGTTAGCGTGGCTTTCTAATAAAAGTACCATCATCGGCTACCATTTCCTGTAGCCGCCGTTCTTCCTTTATAACAGAAGTTTACAATCCGAAAACCTTCTTCCTTCGCATGGCGTTGCTCCGGTCAGGTTTCCCCATTGCCGAAAATTCCCTGCTGCCTCCGTAGG
+
25-0+7+.0.3),&&$)0:1)(&&&'/))*-/6:,94*'-*---/45+7.//*2323,6,..602/)4.;0121.,.1/294/0.:33/1'*''(*$4(.,.-,./0995350160//*(&30((,,68304449312524449:;;;::9:;3122/41)-..-/-0201(,&),,110--.--*)(*3/)-%0-10/12:48)(067.-+*4.-%/6;</25*/*04*'+(+.,1+-*,+5/198111:/300+-//489:4+%+%&'''('&$()*&))0/*&)%&(+22/2+46110/0.+'/6***+$('(*1.:9-)358<8553-(***,/0.1105111:9540.8*'''*))*&'*3-136688982127155761+'--5.70-*+)/49.9--.)761(((/(0)&*2164401%$(-.)+&+/4(*)+)&-,)-7/34534/*/-0(**./0/$(#('/.2---+-.04+*-57571+*-.-37,--'*-+1)/4'/+0-2...+,/869<611//0-.373&'2/5/;627++)*)*(&,/,-1/..21)4/.3,''))71;2*(&(%&-0:6/.8:.5/-.(%-.*4..,**+.$',.&&,,,*+0.+,-*.407/4.1-6--.)///01*((&()30-6***/$$%')&*+,0+.((.9.3.2..-6354451340,'(''&,,/'&&))*,&((+2)'(+,:9-(++*4;;10<;8666506324()0../77/9...885421-/123.10272257666849//4004677971'11327<:0*/0-12+,$&%.%)**,50+,,125)*,569462(*+.2/543267212+34,&/8027(.501/-20%+.)()/,)0+*+//*(),*-+.0:7/%(3),9:/78,-8/-+01//6***6.*)1,33-/8///89.4181)*%&$&&$#')+/21/2934/6,)+./0.+$'&-*/.-')**/121182-))***0/((.-29.00+)'%$%%%)3-3;421/+*++3868;69;7751(',-,--,+/,-/-,6/&)*10.**/28718,7,,9957;5'-$%(2+42<0//1&1,8.(0-0:-365+)51059538860-1))*,.567749:-,-1(
@de67bd3a-adc8-434c-b1a0-ec2996e8bed9 ch=474 read=79047 start_time=2019-12-13T17:45:38Z barcode=BC01 runid=2c9cf7bc05858273f10e7d7ec552fc0bd742dc3e
CCTTGTTACGGCTTTAGTCATGAATCACAAAGTGGTAAGCGCCCGAAGGATTAAGCTACCTAGCTTCACAGCCTCCCATGGTGCTTGACGGGCGGTGGATACAAGGCCGGGAACGTATTCACCGTGGCATTTCTGATCCACGATTACTAGCGATTCCGACTTCATGGAGTCAGGTTGCAGAACTCAATCGGACTACGACGCGCTGCCAAAGTCCGCTTCTCGCGAGTCGCTTCTCTTTGTATGCGCCATTGTAGCGTGTATAGCCCTGGTCGTAAGGGCCGCGGTAACTTGACGTCATCCCCACCTTCCTCAGTTTATCACTGGCAGTCTCGCCTGATTCCAGCCGGACCGCTGGCAGCAAAGGTAAAGGGGACATCGTTGCGGGACTTAATAACATTTCAGCACGAGCGGCGACAGCCACATCGCTGTCTCACGGTTCCCGAAGGCGTACATTCTCATCTCTGAAAACTTCCGTGGATGTCAAGACCAGGTAAGGTTCTTCGCGTTGCATCGAATTAAAATACATGCTCCACCTTGTACGGGCCCCGTCAATTCATTTGAGTTTTAACCTTGCGGGCCGTACTCTGAGCAGTCGGTAGCGAATTAGCTCGGGAAGCCATACTCCAAAGGGCGCTTATCCAAGTCGACATCGTTTACGGCATTAGACTACAGGTATATCTAATCCTGGCTTGCTCCCCACGCTTTCGCACCTAAAATCAGTCTTGTCCAGGGGCCATAGCCCCGCCACCAGTATTCCTCAGATCTCTACATTTCACCGCTTCCTGGGAGATTCTGCCCCCTCTACAGGACTGCCAGTATCAGATGCAGTTGGAGTTGAGCCAGGGATTTCGCCTCTGGCTCCAACAAACCGCCTGCGTGCGCTTGCTGCGCCCAGTAAATTCGATTAACGCTTGCACCCTCCGTATTACCGCGGCTGCTGGCGCAGCGAGTTAGCCGGGTGCTTCTTCTGCGGAGTAACGTCAATGAGCAAGGTAACCGACACTCCCTTCCTCCCCGCTGAAAGTGCTTTTGGCAGAGGCAGCCTTCTTCATACACGCGGCATGGCTGCATCAGGCTTGCGCCCATTGTCACCAATATTCCCTGCTGCCTCCCGTAGGGAACAATATCAGCACCAGCAGAAGGTTAACACCTAAGGGAACATGACAACTTCAGCACCAGCAATACGTAGCTTTACCAC
+
.).*'05*/0+'-'$%/240.-.942%&%(&'+,/.&$&*&)-+),*-.-.4/6,2316/'$#%%+%#&'(-,).3/.0.,+)#%$''3-64*)(&(&$%&*+.01/'(1-+2.+,+-82137110/,,,5,,(()+3+**,*5-,,0,--.+6-3**%45;6')%($&(($&-,9.-)'&'(*32;48'*+22-/432)+%&+'&%)())-.0('&&&'2'&&&&*+.//7/52184+--,,,)'))+5-*+/100**&'(+01*)1825.1/.,2476--),,'(&()*,746215152+(,,340,.2,.5<8,-+%)(*('((01372*+,129930,.02481/+('*')&(&'*92&/*-56)/-&$%#%'(*-'&+.3))/*/)&(1,*.4)))$()/,,0/*4..&*/#$&&(,,*()*$*-.0)/0:9;;33)))'''&')./0:5232230/$%*++)**-(+$-)88840-,-*-(+))))((*+0:24810113<..-./($)**,,,&&(,-03526-'+(,.(,%*)'&+.-*(010313/(,-*.+,*00+),,+*0,)''%',),-00/%'&/7*46''$$%$&&$%+))+,.1%2***&+-%$$&)4*60)-/('$%$%#(0(2+-/0967/2(&)76+)++*$)%&(,'(*+%-()(*'***5,+,())*%+,(*,032*&(&(./*&#$$((%%'**(*+*+--.-,-.**)2-12%%'(-10)&)+),1*--./54.)+$%+-.10/-,+*/4/-01#*-+2,%&)($'%.&%%$'.02,&&&%((()%&+//4+&-').&/'+$('*/0,-((+0)&032,-,+&0360(-*+,+/%''+'-)*-434;56932314.5,+*)&%)'().1(((-,52003)+,515311..)*)062021+1//6/0801,5.00,.0-+*+%&&'%)*('&-(,*)*).0<08<867864'*),-1-*.441/,,---,.*((%&#&&$&'36++;80+35.),.1,0/*'*'&'&'%'&*+*,***%%&&)++/73/002)0-0-21.1/0-,(#%)1/0876934/7.,-*.-+'%,$0&*+5-58-*8895664/94,/2.*(***-).,000440/6/&.*)+.*0)3+2**(+(+/*.)&%'&&()**&&''%$)/.20)-)+'*%/(&%$%')%$%#""
@6e8428d7-b8cc-47ba-9118-0b6fe6a7e07c ch=34 read=140503 start_time=2019-12-13T17:45:34Z barcode=BC01 runid=2c9cf7bc05858273f10e7d7ec552fc0bd742dc3e
CCGGTTACCTTGTTACGACTTCACCCCAGTCTCATGAATCAAAGTGGTGAAAGCGCCACTCGAAGGTTAAGCTACCTACTTCTTTTGCAACCCACTCCCATGGTGTGACCCGGGCGGTGTGTACCAAGGCCAGGAACGTATTCACCGTGGCATTCTGATCCACGATTACTATAGCGATTCCCGACTTCATGGAGTCGAGTTGCAGACTCAATCCGGACTACGACGCACTTTATGAGGTCCGCTTGCTCTCGCGAGGTCGCTTCTCTTTGTATGCGCCATTGTAGCACGTGTGTAGCCGGTCGTAAGGGCCATGATGACTTGACGTCATCCCACGCTACTCAGTTTATCACTGGCAGTCTCCTTTGAGTTCCCGGCCGGACCGCTGGCAACGGATAAGGGGTTGCGCTCGTTGCGGGACTTAACCCAACATTTCACAACACGAGCTGACGACAGCCATTACAGCACCTGTCTCACGGTTCCCGAAGGCACATTCTCATCTCCTGAAAACTTCCGTGGATGTCAAGACCAGGTGGAGTTCTTCGCGTTGCATCGAATTAAACCACATGCTCCACCGCTTGTGCGGGCCCCGTCAATTCATTTGAGTTTTAACCTTGCGGCCGTACTCCCCAGGCGGTCGACTTAACGCGTTAGCTCGGAAGCCCACGCCTCAGGGCACAACCTCCAAGTCGACATCGTTTACGGCGTGGACTACCAGGGTATCTAATCCTGTTTGCTCCCGCTTTCGCACCTGAGCGTCAGTCTTCGTCCAGGGCCCGCCTTCGCCGGTATTCCTCAGATCTCTACGCATTTCACCGCCACACCTGGAATTCTACCCCTCTACGGGACTCAAGCTTGCCAGTATCAGATGCAGTTCCAGGTTGAGCCAGAGGGATTTCACATCTGACTTAACAAACCGCCTGCGTGCGCTTTACGCCCAATGAATTCCGATTAACGCTTGCACCTCCGTATTACCGCGGCTGCTGGCTGGGGTTAGCCGGTGCTTCTTCTGCAGGTAACGTCAATGAGCAAGGTATTAACTTTACTCCCTTCTCCCCGCTGAAAGTACTTTACAACCCAGAGGCCTTCTTCATACGCGGCATGGCTGCATCGGGCTTTGCGCCATTGTGCCAATATTCCCCACTGCGCACTCCGTAGGAG
+
42241:13419+26.2001299/::6/.,(('))565:5400,*,,,*%*,.)*,/9%()+354342455)01379747:<92;;0180:.;0)*+87./33811.115*+-/3..---0/1+/,+&,*,8*/3042+,(+211122344104;701266-+,)'/'&&(%&'(-//7367)+34473(,,-'(*+0*-11,//24641/005,627:10//%.+-),.99-./.2738'((3-)+./33./*%,*+,(,040760::00662323;72;/-&-+%+,-../,--2.-2-/2/1(-6:5:88111,+&'(,,4767:236+'*%''#&)+-/0:/,.((.47;9077543*-3-+(./749,.-3,8:9::9:97:/6*(()*0/.0/2-7:16.--../6555<:3302.0+0,-11/48*+))+()+1+(*($*'0202/-05-7((,'-*))*)+-.55024;9:12.,-5-6.3434:0/1--+,+&(&(./*-4/49679<;;972.3*/6;-4-.02,/3<8:<:23,1*$()*8/(.*.3<;;1,,,..6772.81**3--.24310/65,)*,598;847:1.---9;)9349.9.-.23,&().-29:0&-),+986411053747686/--,,7'4*7,16+)+,2704++/0-,0298954.03066-*+'*(/.:-+*2/-/257/..-3;57-)/-/5659420..*7.01-87,(//961'(,06+,-7899,,,,,7<9891/./52.1*'/-02320+'&,'+22-+,%&*./0---/1706;:75::/42,.-4473-0-1037)771--777:4;;78:9+1)*,./7<,1012:33476639819-)+/2/,(.3--/&+./(444,%-,02621()'5+8::77:54713436740)*(''1/51,,'+%*)*;+4....-,,)*,)&*&*,,/4,2-.4//807.8...88/3)%'-21-5--.8)220.-4(353568+0,)485/12+8020101,).+/2./)*159///-:/066.4673+-3////,0-,15-+,1413+&'&&)667;32:34,+)%(+11229:8832312%364/7,,1433&(,+/)1+4/4615/89-,3.-.)-+./3..,+/,+(
@2d5c6625-badd-4524-9a13-193b8ff94cc0 ch=283 read=110126 start_time=2019-12-13T17:45:32Z barcode=BC01 runid=2c9cf7bc05858273f10e7d7ec552fc0bd742dc3e
TTGGTATACTTCGTTGATTACATTGCTGTCAAAGTTCAGTGCTGCAGTTAACGCAATAAGTACTCCGCCTGAAGTAGTACGTTCGCAGGAATGAAACTCAAAGGAGATGACGAGGGGCCCGCACAAGCGGTGGAGCATATTGGTTTAATTCGAAGCAACGCGAAGAACCTTACCAGGTGTGACATACTCATAAAGGCTCCAGAGATGGAGAGATAGCTATATGAGATACAGGTGCATGGTTGTCGTCAGCTCGTGTCGTGAATGTTGGGTTAAAGTCCGCAACGAGCGCAACCCTTATCGTTAGTTACCATCATTAAGTTGGGGACTCTGGCAGACTGCCAGTGACAAGCTGGAGGAAGGCAGGGATGACGTCAAATCATCATGCCTTATGACCTGGGCTACACGTGCTACAATGGATGGTGCCAGAGGGAAGCGAAGCCGCGAGGTGAAGCAAAACCCATAAACCATTCTCAGTTCAGTTGTAGTCTACAACTCGGCTATGAAGTTGGAATCGCTAGTAATCGCGAATCAGCATGTCGCAGTGACCGTTCTCGGGCCTTGTACACACCGCCGTCACACCACGAGTTGAGAATGCTTACCAAGCCGGTGGCCTAACCGCAAGGAAGAGCTGTCTAAGGTGGGATTGATGATTGGGGTGAAGATCGTAACAGGTAACCGG
+
$%%'+)'',.97*1,&$3-+(&.(&((&((,2*)/6/)*,1::991437462)(17130&+()+33*-)&&%&&&107564:..,,*+')),)/-2,4474,))('$+--0-&,42709,*+../62666:54&--2.'.&2*9<;/92:3++.$*-(/.-/34.0458181/6,-&,'+')*6./...33/6+*./18()*+,.08-,))'00&24446874322178/33446786897468,,,$+11233..--.3297/8./464:1:-,/4/)-468+*---60+/5,+2.01-0./.;659;8990606/420078-75530'-++,//7632)++,-650.//981*%')'/,&8914889:799;;4./06673,/)'//2/342()-/,())&',1398698;78910-'((()(*',,*'+(,&'-'*//3/.,-+//4&.,8;.25)&&),51969;869+..2/))3,('--254,4.4./..'.(*-,/-*.0707865&%'&(*.4./+136:793/201-.479&0-,+0326;9882410,-/'-,/02/4<69;44410.,.%(+/,0'''$*,,+++&%-(1.*+4544-505/181.,.,*)&(('&%%&,.0149*2/27.-8,,--..:347<61+*')'./.5/+.*&&*(*,318
@c02642a7-2a3e-42c9-8a7e-3834ef576d67 ch=338 read=91956 start_time=2019-12-13T17:45:49Z barcode=BC01 runid=2c9cf7bc05858273f10e7d7ec552fc0bd742dc3e
CTTACGGGAGGAGGCAGCAGTGGGGAATATTGCACAATGGGCGCTAAACCTGATGCAGCCATGCCGCGTGTATGAAGAAGGCCTTCGGGTTGTAAAGTACTTTCTGGCGGGAGGAAGGGAGTAAAGTTAATACCTTTGCTCGTGGCGTGCCGCAGAAAAACACCGGCTAACTCCGTGCCAGCAGCCACTGATGGCCACGGAGGTGCAAGCGTTAATCAGATTACTGGAAGGCGTAAAAGCGCACGCAGGCTTGTTAAGTCAGATGTGAAATCCCGGGCTCCAACCTGGGAACTGCATCTGCTGGCAAAGCGAGTCTCGTAGAGGGTAGGTAGGTGTAGCGGTGAAATGCGTAGAGATCTGGAGGAATACCGGTGGCGAAAGAGCGGCCCCTGGACGAAGACTGACGCTCCAGTGCAGCGTGGGGAGCAACAGGATTAGATACCCTGGTAGTCCCACGCCGTAAACTTGTCGACGGTTGTGCCCTTGAGGCGTGGCTTCCAGGTAACGTTAAGTCGACCGCCTGGGAGCACGGCCGCAGGTTAAAACTCCAAAATTGACGGGGGCCCGCACAAGCGGTGGAGCATGTGGTTTAATTGCGATGCAGCACCGAAGAACCTTACCTGGTCTTGACATCCGGAAGTTTGCAGAGATGAGAATGTGCCTTCGGGAACCGTGAGACAGGTGCATGGCTGTCGTCAGCTCGTGTTGTGAAATGTTGGGTTAAAGTCCCGCAGCAGGCGCAACCCTTATCCTTTGTTGCCCAGCGGTCCGGCCACGGGAACTCAAAGGAAGACTGCCAGTGATAAGCTGGAGGAAGATTGGGGATGACGTCAAGTCATCATGGCCCTGGGAGGCCAGGGCTACACGTGCTACAATGGCACGCCAAAGCGACCTCGCGAAGAGCAAGCGGACCTCATAAAAGTGCGTCGTAGTCCGGATTGGAGTCTGCAACTCCGACTCCATGAAGTCGGAATCGCTTCAATCGTGGATCAGATACGCACGGTGAATACGTTCGGGCCTTGTACACCGCCCGTCACACCATGGTGAGTTTGCAAAAGTAGGTAGCTTAACCTTCGGGAGGCGCTTACCACTTTGTGATTCATGACTGGGGTGAAGTCGTAACAAAGGTAACCCGG
+
')&)+(42,/.%*,+345457/'+%,))+(/++*,/:448++%'%+0.2725588++)8*77.776////.2334-&*('&00-27/9-7/0.:0''('*/+*-((/**42--2-,,1,')*3<5/-8.8.2303:0.379-4/.+&'$'(),1/02.3**'1)1+,,20..1.-567:4(3%,-&#&$%$'$$%%'*/3,.-),377+,.-:2825-./2302050)%,,102.,5)))++*+)*++-(%&)/1-*(*+-0463.+.8,+.0--69929'1*122564'%'&&)((2'$')*1+07.()('*+./4551,&+*%$%%%*$-)*)(%+(-4415:204587,*)'(012<.+,&))*878293764--/+'*-1.+40)&(.414-')&.+,,.34516(&)30-.,-.01/.%)%)3.3&59.2/*(30/79612975646*,(103:87881**''+1*'''*38350082,100122499:01.0($+&''()+-7--*--312-$*-(*1('()12013)$$',*082<;8527'69*-%:-7939:7)4.)&*(0-/+-.5/10&*,*+(&*11<;3-7,(%**)'**'+%.%'10+.,.41721910-30/-,*,2+-(&*(,(*4/(*+*+,-.520.60.4249361)/+)(//0*)(.,3)4010*()+()--.3356(./126867;54.29.-105-'-.5,2.+-8.&%&%%'&&*,./6358/*/-02)(3.*.+&..(+/2.64/&/(34%''/,+&-707:-.-**'()&&,1+./...--',.1.)/)0+,&0'(-5221/01177+').3299784/42&$(*(%),.-%*,+**'''((,232-24854.,$+&)(,-*'')124/1.3,-'')./37&2,425868676</&((&(+0;9;55.7+)--3/20*-..3965610..)(-24957-5,,,6.33312.,('%&(((2;:;72,(&'('/+,)+-40)(..*30041'4.1),'$&&&'*++0701142335.+'*%,*/33:*),33.)&*+.3/,&''(0)2)--5).(%)/-.114/26.0.7701/.8/.)//1256::63324//0355040;-,5,/+40*/-
@d844c954-b3ed-4088-9303-801dcdf13713 ch=452 read=85274 start_time=2019-12-13T17:45:45Z barcode=BC01 runid=2c9cf7bc05858273f10e7d7ec552fc0bd742dc3e
CCGGTTTACCTTATTTACGACTTCACCCCAATCGCTGACCCTACCTTCGGCCGCGCTGCCTCCTTGCGGTTAGCTCACTGACTTCGGGTATTGCCAGCTCATGTGGTGTGACGGGCGGTGTGTACCAAGACCGGGAACGTATTCACCGCAGCATTCTGATTCGCGATTACTAAGTAACTCCAGCGCCTTCGTAGGCGAGTTTCAGCCTACAATCGAACTGAGACTGGTTTTAAAGTTTATGGCTCCACCTCACGGTATTGCATCTCTCTGTACCAGCCATTTGCTTAGCGTGTAGCCCTGCATAAGGGGCATGATGATTTGATCATCCCCACCTTCCTCTCGGGATTAACCCAGGCAGTCTCGCTAAAGTCCTCAATAATGGTAGTAACTAACGACAAGGTTGCGCTCGTTGCGGGACTTAACCCAACATCTCGACACAGGCTGACGACAACCATGCACCACCTGTCACCTTGTCCCCGAAGAGTTTCACTCGATTAAGAGTAATGCAAGGGATGTCAAGTGTAGGTAAGGTTCTTCGCGTTACTTCGAATTAAACCACATGCTCCGCTACTTGTGCGGGTCCCGTCAATTCCTTTGAGTTTTAATCTTGCGACCCGTACTCCCCAGGCGGAATGCTTAATGCGTCAGCGGCACGGAGGTGTTGAAACCCCACACCTAGTATTCATCGTTTACGGCGTGGACTACCAGAATTATCTAATTATGTTTTGCTCCCCGCTTTCCGGGCCCCTCAGCGTCAGTTACAGTCCAGAGAGTCGCCTTCGCCATGGTGTTCATGCCTGAAATCTCTACGCATTTCCACCGCTGATTCCACTCTCCTCTCCTGCACTCTAGATAACCAGTTTGGAATGCAGCACCGTTCAGGCCTGGGTATTTCACATCCCGCCAATCATCGCTACGCTCCTTTACGCCCAGTAAATCCGGATAGCAACTCGCCACCTACGTATTACCGCGGCAACTGGCGTAGTTAGCCGTGGCTTCCTCCTTGGGTACCGTGTTTATGCCCAAAGACAGAGCTTTTACGGTCAAAACCTTCATCACTCACGCGGCGTTGCTGCATCAGGGTTTCCCCATTTGTGCAATATTCCCTGCTGCCTCCCGTAGGAG
+
.3.7-9)(0+.0+-75)++,01/,+,77/-/.7)/*-+782,-/36872935,.'+/20701.-0,-*-0..*-.4%%%')*0:1./.-'/*+894+.**%)++-346544446822300-/%%+)4/3456*((&+0.887<6441&'''/.278/117/*)*-40,*(&*))+151100+')'))*-4$+%**822/1:*,,+/.,-25759*,:::87687;:68:;,28/../&#&(2-/36*-8)*$*'(('')*./5633322/2-.55476.23)(&*%%&(&'*,'+-0'%$)*,26)493179,,,,-4;)(&&(942*31*,7582+*)&&%),',++&+&**.80-111132754:*+236*--2(+000(((),7:77484//*+'*)190238::868,&,./2,/,0*3/&(%)+221--//05%,,,-4*33244(%$%%)+*/;362%%)437*1*)(1.4)+.5+()+66,$)'+0225//(&'(,,)))./)59,50333.'/'+,1.+(+(0-987<7,-,1*&(6*6((+2*.,1.71//11110,()('3/:/0/7+64118*%*.,60,-%),+(&('9;//82/02/+,-30*)4,2.6:9-/0542776-%,0*0/--0222)+(+++*3/1+,..,3,$).*)-+*(3)14.&*),.:4122+25,)0-5//069/00&.++)(&/'++5+)%-$&*,289)&(-.:2,(+/8,/'(($+/../3,-/447-0/60.///2+-+..+,..0685<3031%&.,,,.5)%*#,,+&0*),.2866879/7:(/''45*+4*&,./,&$%''))*..56622/.(((''32745:596<;6160075122)0))(,%&&/27336..*08/,**,,:4*'+'7188,10&(*'*),/46)26/02/3.+*128)(3,4.45&+/)',.46;;5562//,0//1.21.03-(('&%***()+75:1018*,(,+3:+--2+*+&--.-00)'&.1,&'#&'&00*(,)+**-*-+*%'()-21-23(,7791000,002.1034;:0:2-.1227770111.:-.4;1+-8+,//008055.3/)',-++,**06,,325++%
@a314c9f7-9ef0-42a2-850f-18e56a55fd5d ch=372 read=197070 start_time=2019-12-13T17:46:00Z barcode=BC01 runid=2c9cf7bc05858273f10e7d7ec552fc0bd742dc3e
CCGGTTGCCTTGTTACGACTTCACCCCAATCATCGAAATCCCACCTTAGACCTTAGCTCCTTCGCGCGGTTAGGCCACCGGCTTCGGGTGTTATCAACTCTCATTGGTGTGACGGGCGGTGTGTACAAAGGCCGAGAACGTATTCACCGCGACATGCTGATTCGCGTTACTAGCGATTCCAACTTCATGTAAGTCGAGGTTGCAGACTACAATCCGAACTGAGAATGGTTTTATGGGTTTTGCTTCACCTCGCGGCTTCGCTTCCCTCTGCACCATCCATTGTAGCACGTGTGTAGCCAGGTCATAAGGGGCATGATGATTTGTCATCCCGCGCTGCGCAACTTGTCACTGGCAGTCTCGCTAGAGTCCCCAACTTAATGATGGTAACTAACGATAAGGGTTTGCGCTCGTTGCGGGACTTAGCAACATCTCGCGACACGAGCTGACGACAACCATGCACCACCTGTATCTCATATGGCTATCTCTCCATCTCTGGAGCCTTTATGGTATGGTCAAGACCTGGTAGGTTCTTCGCGTTGCTTCGAATTAAACCACATGCTCCACCGCTTGTGCGGGCCAAATCAATTCCTTTGGGTTTCATTCTTGCGAACATTACTACTCAGGTAGTGCCATGCGTTAACTGCAGCACTGAACTTTGACATCAACACTTAGTACTCATCGTTTACGGCGTGGACTACTAGGGTATCTAATCCTGTTGCTCCCCACGCTTTCCGGGACTGAGCGTCAGTTACCAGGCCAGATCGTCGCCTTCGCCACTGGTGTTCCTCCATATATCTACGCATTTCACCGCTACATGGAATTCCACGATCCTCTCCTGCACTCAACTGCCTGGTTTCTATGGCTTACTGAAGTTAAGCTTCAGGCTTCCACCGAACCCTTGCTGCCGCCTGCTCCTCTTTGCGCCCAATAATTCCGGATAACGCTTACCACCTACGTATTACCGCGGCTGCACGGCGTAGTTAGCCGTGGCTTTCTAATAAAGTACCGTCCCGCTCGGCTGTTTCTGTAGCCGCCGTTCTTCCTTTATAACAGAAGTTTACAATCCGAAACCTTCTTCCTTCGCATTGCTCGTCGGGGTTTCCCCATTGCCGAAAATTCCCTGCTGCCTCCCGTGGGG
+
43+-*2&-.:..27'./-4593).//-)6-;892.,,,(,9+)/'*),-3.()'-3471,-7-''').+4+%+))014-6+*-0-'+&.*/1/0/5,,+-(*(0*3034566849:6875221+//14(0232)'(*-.)102/..4/.0028898;;:13410,*1633565743403-1*.1548976+-+-.3,)+.;4832/.-&./352+))&%+&*+,4340:;<057353/6;5+,)6*,-86:87773494%-.-19,+9835559::9;761*%&'+%.0128611/70+0/,*$*,1*273/%.*,-.-45,&(.0/;;..7*)*(+(),++//./1.+-(,*/16537..--&&').-.*.,)*+0-33376:6380/04,++-77(4-2:3/2689765;243:/-&'%%%(+./268880*/4222//21260-.-130&(,-//033/5,-)*(-156-025-54124.101277:75545/)*24170./2./..,)+10)*23940.+))00789<;::926,./54,,-2-;<9;7.0)/0566:7891,2,+-73/,'%%$%*+.57590+-431'1194139<69646)(56&3'(*/*--.126,'&&')-&%%$(,002488;2221175:0/6;9.01659,4/(**+,-3245628926<;-41<444:410//33.2--0-..0/7-//,%/.+,*2;8,+20.49.-',30%%*-.099;:4617(.4-4372.-/0022248848659:,027.--7-6935:77765.3./07867<8413968966%'%+-&6+4-))'(,*-*-252,++%'))(&&*-163673860/344:-5-,,7/+&*.3%&'*/63(,7/-5/4&(&$&441''(')0019---.-..78--56,%)'-+(-3-09/*/++:755530./.%,((/**+.&4)*648;9:2721'*$%))')+)32;000:2965-*..)&*1-095/3(160)3**'232-/(*')-2+)*()+3-071/9;4521)(++,.940-&((+0;;0/6115(&-*&245:89<:68+,%&%+2,-030*.&6:31<02:<4.27237**302-,6.)(,.6679/091/,%02-
@36019d69-10f9-4841-98c9-78dd224b5ff6 ch=366 read=180063 start_time=2019-12-13T17:46:10Z barcode=BC01 runid=2c9cf7bc05858273f10e7d7ec552fc0bd742dc3e
CAGGTGGCAGTAGAATACTGTGTTTCAAACCTGGTATGTGCTTGAAGGAAAGGCCTTCCAGGTTTGAAGGCTACTTTCATGAGGAGGAAGGGAGATAAAATTCTTCCTTGCTCATTGACGTCCTGGAAAAGCTTTCAACTAACTCATTGCCAACAGCCATGATAATACACAGAGTGCAAGCGTTAATCGATTCTGACGTAAAGCGCGCCAGGCAGTTTGTTAAGTCAGTCATACAAATCCCAGGCTCAACCTGGGACCATCCCGATACTAGCAAACTCCCAGGTCTCGTAGAGGGTAGGAACTACAGTGTGAGTGAAATGCATGAGATCTGGAGGAATACCGGTGGCGAGGCGGCCCCTGGACGAAGACTGACGCTCAGGTGCGAAAATAGGGAGCAAACAGGGATTGAATACATTGAACCACGCCGTAAACGATGTCTGCGACTTGGAGGTTGCCCTTGAGGCGTGGCGCAGAATTCTTTATTAGTCAACCACTTGGGAAGTACGACCGCAAGGTTAAAACTCAGGAAATGAATTGGCAGGAGGCCCCTACAGCAGTGGGCAATAGTTTAATTCGATGCAACGCGAAAAGAACCTTACCTGGTCAGCATCCACAGAACTTTCCAGAGATGATTAGTGCCTTTAGGGTAAGTGAGACAGGTGCTGCATGGCTGTCGTCAGCTCATGGAATGACATGGGACTAGTCCGAACGGGCATATGGCATGGCTGGCCTCGCTTTAATTCCAGCTGGGAACTCAAAGGAAGCTGCCAAGTGATAAACTGGAGGAAGGGTGAGGATGGCGTCAAATCATCACTGGCCCTTACGACCAGGAATACCACGTGCTACAATGGCGCATACAAGAAGAGCTGACCTGAAACTGACGGACCTCATAAAGTGCGTCATGTAGGGTAAGTTAGAGTCCTGCATCTCGACTCATGAAGTCGGAATCGCTAGTAATCATGGATCAGGAGAAATACACAGTGGGAAACACGTTGGGCCTTGTACACACCGCCCGTCACAGAATTAGGTTGCAAAGAAGTAGGTAAGCTTAACCTTCAGGAGGCCTTACACTTTTGAATTCATGACCGAGGTGAAGTCGTAACGGGTAACCGGAG
+
%''%$%,+-+(%%%$$$$%$%%$&$$11*/5,)((&)&&$%&')*+''((+)%++')()(0.11+''(%&''%%+'%$#$$%**'*))++/)&*+)*-.&+&',,-'')*+1.&%)%$&('+)(+&/+(('(),..365307///'.'&,,+%,-&02''&&()*)%(&%&%&((,-291422415./'&+&*((($&*,+)'&$&#$%')++)-/8,',)-*+**(&&&&'%%.14+,6*',541-,(--,,*,)('('+**')($'($%%)-'+,-.)''%)*33,1%&%**+)')(&$%%$%&)(''&$()0-16.../-'(*,16897,(+)0,364*//3-+'*,2.)-4<9.,6850&'.),-+)))'*+/*+4431%&'&$%$+-)')-(0.3',.,%*%$'.&%&$'(&&$&../*+-',,70,+)(&+*)$'))4/./0%,-'/+-0***'%*+(-+0((#&%&'&*&$&&%&))+')%%#'&$$%$(,(+'&(())&+($&,-+/.5/98(,,)'(%'+('((&)%)$)).)$*'+1,'$$'(%'$&*+./,-'('009:274:,''-')+(+$&&)//)(&(''%''+.*+.,)''++**)*,./2823:3-,-'()+)'&(+%0+,)&&&#'('&%%&$*%%-07/./00251300+)('&+./24(23,+((%&'&'&$$%'(/-&(*)(+-(&%*/%'%%#&$+#%$$$%#&%%#%$#&$%''%&&(-,*&)(((-(.*,,,1.&.*'%'')+($(&(),..185*,,0,.+*()+()&$((*5,./*,-/26/.)(%$*+,02:.3*&(((1.*.+-&''((%(*,--220230376366-'+0*&)(%)$'*()+&%&'*/,+.***.+13-1231),)++./466820%(.($%*+30*'%#&''')+'&))'%)*)4(,.04231.2,202,00,))*-//(0+122.'1()&++*((''(%*'%(&&%#&$$%(&&)/.1/1+*'('''('%)*+)+,+/-())-*$,)*6.2-5*%&('*'-))+'%&&%.-4726,%/+),-+(),)*%%'&'$%%*4+.+))&*%&%)'&'*)()3+1-/0'*/029593/,'
@d935138e-e5a2-43b1-b0b4-18b219cac452 ch=495 read=179384 start_time=2019-12-13T17:46:21Z barcode=BC01 runid=2c9cf7bc05858273f10e7d7ec552fc0bd742dc3e
CTCCTGCAGGAGGCAGCAATTAGGGGAATGTGCACAATGAGCAAACCTGATGCAATACATGCACCGCGTGATAGCCAACAGAAGAGGCCTTCCAGGTTATAAGGAGTACTTTCAGCGGGGAGGAAGGGTAAAGTTAAATACCTTTGCTCATTGAGCTTGTTACCGCAGAAGAGCACCAGCTAACTCCATTACCCAGCAGCCGCGCCTGCCAGTAATGCAAGGAGGTGCAATTAATCGGAATTACTGGGCATGCAAAGCGCACGCAGGCAGTTTGTTAAGTCGGATGTAAGAATCCCGGGGCTCAACCTGGAACTGCATCTGAAAATGCAGCAGAAGCGCCAGGTCGTAGAGGGTAGAATTCAGGTGTAGCGGTGAAATGCGTAGAATCTGGAGAGAGTCCCCGGTGGCAAGAGGCGTCCTGGACGAGACTGACGCTCCAGGTGCGAAAGCGTGGGAGCAAACAGGATTAAGATACCCTGGTAGTCACGCCGTAAACGATGTCGACTTGGGAGGACATGCCCTTAGCCAGGCGTGGCTTCCGGAGCTAGCGTTAAGTCGACCGCCTGGGAAATACAGCCGCAAGGTTAAAACTCAAATGGGTGTAGAGGCCCGCAAGCGGGGCATGTAGTTTAATTCGATGCAACGCGAAGAACCTTACCTAGTCTTGGCATCCACGGGAAGTTTTCAGAAGTAGGGAATGTACTTCCAGGAACCGTGAGACCAGGTGCTGCATGGCTGTCGTCAGCTCGATGTTGTGAGAATGCTAGGTTAAGTCCCGCAACAGGCGCAACCTTATCCTTTATTGCCAGCTTGGTCCGGCCAGGAACTCAAAGGAGACTGCCAGTGATAAACTGGAAGGAATTAGGGATGACGTCAAGTCATCACTTGGCCCATAATGAGGAGCTACCGCGTGCACAATGGCGCATACAAGAGAGCGACCTCGCGAGAACAAGCGGACCTCTGCAATTACGTCGTAGTCAGTTGGAGTCTGCAACTCGGCTCGTAGAAGTCGGAATCGCTAGTAATCATGGATCAGAGAATGCCGCGGTGGAATGCGTTCCCGGGCCTTGTACACGCCGTCACACCATGGGAGTAGGTTGCAAAGAAGTAGGTAAGCAACCTTCCGGGAGGCGCTTACCCACTTTGTGATTCCTTGTGACTGAGGTGGGGAGTCAGCCAACAAGGTAACGG
+
)*3-((0'5803.*()+++.,*/46*/0.(4()++3-.'%'),4(474000+)((&')**(+&+)&'(&&%*&$$#&%$&'0(&(((-10..'&+1,6..3.''&$&&+-6.)&(($'*,',)))+*%'(.0)+.2-+*11221))010)++*&%%%%%'($&&%))),(($'(,,)&&&%(&(*10')&'(%%&(+*,03()%&%''*''(,/-0'+('(&%(((%.%%')'*'')+.)/(-/750*&'&"'163**.1+/(/(,,+(-/4((/803.65,245+*')&+1*-3.(13-030.(1+.00.0/.///./*'*&'*)',*(,&&+'$%$(%%(&()**3)').,.-1*3,4/--13/,(*++/3.-32.*)()(**20.,02,*()'')*+,'&&)&&$%'$''')$%',&5747)*+,+%)$'&).1(*/40/-&(,)'*,1,6,((+7:10(-6)--+()38658.+-452112-43762/38/)*)+*10520,.)2(')($&'1&2,%$%%&+'),*(**.2-+,*))+($&%(%*'.012-24356:0574,/*(-+.,2*.08+/2+.*.*&'/2*+44;:/10')+)((&)(./(&'('%&(243/01)'%,/87/,0+)'&(&$)%(&(*-1*,13/2.,--/(-11-())()70&&('1'-'*+4922/'&&((***',,+/,',(()'(0+0-6:470+/+4+*+,,*,&'*'')1-0000*--'&')-0&(%--&*+-)/-,&&&'-2-827.113-*,,(1**01/11-10+4.01((1+'-0+-2,''&&-)3/(0-1/,+/-0547).++-&+*/3%56',,$),259/7/*(''''%*'$28-377663420,*,2214%')()&+3,'%(*&'())%)*0+-)#(),')%&'2--3-'('**+2+'(%)&'*)-635+/,'''%(14,/1:8581,%#%*'()(,156..-04)&'-,&)'&(*'&+)).452833566.%(&&((&*0630&.0'(+'&)+,-12454/(*(,2/&)&%'&/0.+,2.(*(*+/.*'1.3.3+),0-))$*)()/.2/26$&$+,)()++3/8-2/4/&'''*')0),1&)&)++--,'/2((+3,/225.16*).1:30113874(*.*-./3-.&)(**('&%#%(($)+0118;)6,/+-)-
@18abbd47-cdaa-4d95-8156-6637dec4fd72 ch=116 read=225842 start_time=2019-12-13T17:46:22Z barcode=BC01 runid=2c9cf7bc05858273f10e7d7ec552fc0bd742dc3e
CCGGTGCCTTGTTACGACTTCACCCCAGTCATGAAGATCACAAAGTGGTAAGCGCCCTTTCCCGAAGGTTGGTTAGCTTTTACGCTTCTTTTGCAACCCACTCCCATGGTGTGACGGGCGGTGTGTACAAGGCCGGAACGGCATTCACCGTGGCATTCCTGATCCACGCGATTACTAGCGATTTCCGACTTCATGGAGTCGAGTTGCAGACTCAATCCGGACTACGACGCACTTTACGCTGAGGTCCGCTTGCTCTCGCGAGTCGCTTCTCTTTGTAGCTTGCGCCATTGTAGCAGCACGTGTCTTGGCGGTCGTAGGGCCATGATGACTTGACGTCGTCACCTTCCCTCCAGTTTATCACTGGCGGTCTGTGAGTTCCCGGCCAGGATTTGCTGGCAACCAGGGATGAGGGTTGCGCTCGTTGCGGGACAACAACATTTCACAACACGAGCTGACGACAGCCATGCAGCACCTGCTGTCTCACGGTTCCCGAAGGCACATTCTCATCTCTGAAAACTTCCGTGGATGTTAAAGACCGAATTAGGTTCTTCGCGTTGCATCGAATTAAACCACATGCTCCACCGCTTGTGCGGGCCCGTCAATTCCTTTGAGGTTTCATTTCTTTGCGAACGTACTACTCAGGCGGAGTACTTATTGCGTTGAAAGCACGGCGCTGAACTTTGGCATCAACGCCCAGTACTCATCATCGTTTTTTACGGCGTGGACTGCGGGGTATCTAATCCCTATTTGCTCCAGCAAGGGACTGAGCGTCCAGTTACAGTCAGAGAGTCGCCTTCGCCACTGGTGTTCTTCCTAATCTCTGCGCATTTTCACCGCTACACTAGAATTCCCGCCTCTCCTGCACTCTAGATAACCGGTTTTGGTGCGGCACCCAAAGGTTGAGCCTGGGTATTTCATCCCACTTAATCATCCGCCTACGCTCCCTTTGCGCCCAGTAAATCCGGATAACGCTCGCCACCTGCATTACCGCGGCTGCTGTGGCACGTAGTTAGCCGTGGCTTCCTCCTTGTAGATTTTGCCATTATCTTCCCCAAAGACAGAGGCTTTTACGATCGAAAACCTTCATCACTCCGCGGCGTTGCTGCATCAGGGTTTTCCCCATTGTTGCAATATTTCCCCACGCTTAACACTCCGTAGGG
+
52-%,$&(.2//4*+,129822.;<9+12403-.*%----.6<9120630&'*-3,'%&(..+'(-+./*(&-''%&'('%#'')09.979,..051;2+,/.80.056433462-&('()-28548797+/1'+*)'&%%'&,2-.1;484.+((,,()*/+3,&((()(2),-0.+/0,46/23//0363.01-)++31223636&%(&'/.7321,417321423)+%&,,(%)(*()*/,,1-++-4-/0405--+).*.-/-+./1/:5-)%$%$%',-8.*2,*''(('(+()+-,-$)&)(-+00758.-48392/'(/+++*./24675.))$++4829**1,,+;3/*0/79.9-,27433//,,/7303+*,,-%,)&(&$$%)(&(&%'+'&+.43,(+3-/0.2//.0/-5.//91010'.*--21;0--028502105445441-+%+0().'-),+*.+'%'*,.1-0-/*77;280--1.1,,(+1<1++,/171330898-.9/:798:00&.+/,)*./;,+&0'%,0.;76;85752<333464/3123;1::/11234112-.2.-/0./48,8/58,',.3:692-182)&)+08--.2;*+194-.+*212/0-,,,-0&)**+(&'(*)2+*20/0-4*(++(%&$&'()&//0571569183447,5/)+&%'),,/23311))'++-;72)%,)2/.039322,0(47/1022208/1+'%'-3()2*,'%#%%%).5,/02337784++-4/-+*-/-,*+,),/048:1:96:;36323014;:929')7<5200/(.*+(-58.0+,326656455'*'+*2+2($%&-.0000120101120686041)-5;<5(++*+)..).+,0,&*)')&(%25220++*,0//,)+6++*6*0+/0089947:2351260:.)45'-1.9)'&(-/)+/)-/*++2/-35631-')&##$*&424721054665..%(&%%,,/573:1019376800//,)*))*%$$%%'(('&*)&++-.+&&*&(&..(()$&'&(**+++&$$')*/)*6;73;;<;;;9,-.1%&)-//37<577000./$,5..9:*48:0*0-'*0+--24,7/'766*$'%&('(((%(,09+..7.&
@a6b3f8ce-8b97-4cc1-a165-d06e86c94f43 ch=139 read=117633 start_time=2019-12-13T17:46:19Z barcode=BC01 runid=2c9cf7bc05858273f10e7d7ec552fc0bd742dc3e
CCGGTTACCTTGTTACGACTTCACCCCAGTCATATGAATCACAAAGTGGTAAGCGCCCTCCCAGGTTCGCTACCTACTTCTTTGCAACCCACTCCCATGGTGACGGGCGGCGGTGTGTACAAGGCCGGGAACGTATTACCGTGGCATTCTGATCCACGATTACTAGCGATTCCGACTTCATGGAGTCGAGTTGCAGACTCAATCGGACTACGACGCACTTTATGAAGTCCGCTTGCTCTCGCGAGGTCGCTTCTCTTTGTATGCGCCATTGTAGCACGTGTGTAGCCCTGGTCATGAGGGCCATGATGACTTGACGTCATCCCACTGCTCCTCAGTTTATCACTGGCAGTCTCCTTTGAGTTCCAGCCGGACCGCTGGCAACAAGGATAAGGGTTGCGCTCGTTGCGGGACAACTAACATTTCTGGCACGGGCTGACGGCAATATGCAGCACCTGTCTCACGGTTCCCGAGGCGCATTCTCATCTCCTGAAAACTTCCGTGGATGTCAAGACCAGGTAAGGTTCTTCGCGTTGCATCGAATTAAACCACATGCTCCACCGCTTGTGCGGAGCCCCGTCAATTCATTTGAGTTTAACCTTGCAGCCGTACTCCCCAGGCGGTCAGAGCAACGCGTTAGCTCCGGAAGCCACGCCTCAAGGGGCACAACCTCCAAGTCGACATCGTTTACGGCGTGGACTACCAGGGTATCTAATCCTGTTTGCTCCCCACGCTTTCGCACCCTGAGCGTCAGTCTTCGTCAGGGGGCCGCCTTCGCCACCGGGAGCTCAGATCTCTACGCATTTCACCGCTACACCTGGAATTCTACCCCCCTCTACGAGACTCAAGCTTGCCAGTATCAGATGCAGTTCCCAGGTTGGGCCGAAGTTTCATCTGACTTAACAAACCGCCTGCGTGCGCTACTGCGCCCAGTAATTCCGATTAACTTGTACCCTCCGTATTACGCGGCTGCTGGCACGGGTTAGCCGGTGCTTCTTCTGCGGGTAACGTCAATGAGCAAAGGTATTAACTTTGCTCCCTTCCTCCCCGCTGAAAGTGCTTTACAGCGAAGGCCTTCTTCATACACGCGGCTTGGCTGCATCAGGCTTACGCCCATTGTGCAATATTCCCCACTGCTGCCTCCCGTAGAG
+
38/4.:./.:.'/(&%()14:30223,-.2878332/305(*,92/1-4,56*,,.4')*('%'*).&&&)&)---1281592'.&)(4,&(*67/021,/+')-321/.&,/.,+'('*.21.6../+/3016)6/-8:0415112:4(+,-5)(*,-6.--1-//11;;990/,'&3-36.**++66415*.'*+2351;69/4-*1&%13875.01:90+)*&(-24008/-.//12/11,0,+,*,,5,-*07-+0023868<+:*(%)*+,/0,.,*+,/08.-4:73&**'-6+/,+))+,,/+-'((21137.99.&)&$$&,0*.*+.;4/46213.++,02266+,40+,03/9+'*1.234:201..;74-14))3)*6-+..4;1466872/1-.0903+/'*%&',./6/,''()&)&(.311020,-/)((,*1.0/.0823110,*,+/:/79+'&'&&(014;75770/++&*,08960539;47;<;;78:867869)16/.-(,,66:<:6973;22299%7&9)81)1++*)-,-,31+.611320122+.'(184*'121:8;947:94437;;196050--)-1-+-45-5**&)-640730'('%%&)&&()+-/(,-1+0---&+.-/36;9668,04+)**1217+.(-(-.363434577<0./0:11111448566)2.&/-1105898:981;8&-0/68-)-,-0://14/67)+0-343574342298+*,),-631160/4.61/69-04+)*%$%(),,,--402476858<8724:17823+-31/03)6+986936750-1.)*(),.218).%(()',2'11668423435879<1840207/*.*1+((&&*7-,+(*('(%%%3*4-0779*---/14587+*+%&%&,,.0++/268574.,,5+4)&$#%%%*+650.).+/1./+-.:12044.,)(*(034/.-1.'32234:450-''(*--,2:746:598845618)+&*(1*1(),-'$()/7++2/0+-88,,987,4,*+))&('')*+,-00/-398;78<:01-,&)(**)&%%((+,,//0246;849&2-8;+*.6./06080000724.-/20355574/9--170/0
@316d3400-9c8c-4f13-a4ce-bccd423ed7b2 ch=259 read=118636 start_time=2019-12-13T17:46:37Z barcode=BC01 runid=2c9cf7bc05858273f10e7d7ec552fc0bd742dc3e
CGGTTACCTTGTTGCGACTTCACCCCAGTCATGAATCTCGCAAGTGGTAAGCGCCCTCCCGAAGGTTAAGCTACCTACCGCTTCTTTTGCAACCCACTCCATGGTGTGGCGGGCGGTGTGTACAAGGCCGGAACGTCACCATTGGCATTGCGATCACGATTACTAGCGATTTCCGACTTCATGAGTCGAGTTGCAGACTCAATCCGGGCTACGACGCGCTTTATGAGGTCCGCTTGCTCGCGAGGTCGCTTCTCTTTGTGTACTTCATTGTAGCACGATATTAGCCCTGGTCGTAAGGCCATGATGACTTGACGTGTCCTCAAGTTTATCACTGGCGGGCACGGTTCCAGCCGGACCGCTGGCAACAAAGGATAAGGGTTTGCGCTGTTGCGGGACTTAACCCAACATTTCACAACACAGGTGACGGCAGCCATGCAGCACCTGTCTCACGGTTCCCGAAAGGCACATTCTCATCTCTGGCTTCCGTGGATGTCAAGCCAGGTGGAGTTCTTCGCGTTGCATCCGAATTAAACCACATGCTCCACCGCTTGTGCGGGCCCCGTCAATTCATTTTGGTTTTAACCTTGCGGCCGTACTCCCCCCAGGCGGTCGACTTAACGCGTTAGCTCCAGGAAGCCACGCTTCAGGGCACAACCTCCAAGTCGACATCGTTTGCGGCGTGGACTACCAGGAGTATCTAATCCTGTTTGCTCCCCACGCTTTCGCACCTGAGCGTCGATCTTCGTGAGGGCCGCCTTCGCCACCGGTATTCCTCCAGATCTCTACGCATTTCACCGCTACACCTGAATTCTGCCCCCCTCTACGAGACTCAAGCTTGCCAGTATCCGAATGCAGTTCCAGGTTGAGCCCGGGGATTTCACATCTGACAACAAACCGCCTGCGTGCGCTTTACGCCAGTAATTCCGATTAACGCCTCCGTATTACCGCGGCTGCTGGCACGGGTTAGCCGGTAACTTCTTCTGCGGGCTGGCGTCAATGAGCAAAGGTATTAACTTTACTCCTTCCTCCCGCTGAAAGTACTTTACAACCGAAGGCCTTCTTCATACGCGGCATGGCTGCTCAGGCTTGCGCCATTGTGCAATATTCCCCACTGCTGCCTTAGGAG
+
7..5-,7244-4.'.335891(055*,.997:96-,)(&'(()(+,4/)&(+(*)/,.4.,-1..7-9,-...27/)(%$&/,83;<2-*,(19:,*+2-)+-('&%%-+-422311,('*-.,0-611-0(,+),''+5%7'5,4.06&'')*-()+)0-&/0138324:*53204430&)'#-.//)-07$,$'.0493;69(6-%.-*).,210(016:3564686611+3)'(*+')-,.301,56:11/0;-*(&(&*((/028-+.,,***,-'-('%*56+-6:6)1($,.,27/...-00-1)((%$#$$&$&(%',3)*118:92,)-'$'$%*,/*$%$(123;472-*3+2.-133;3,4-945,,**3&%'%&,-28--+89515151083/4242:0,,-.0202%),(+**+&)+(2916(++,,,5,22012/.0/3:7685//1)1-0(')*00/2397743-)))-1:569<<<9/.4.(.64/5-')(-4749<;:;66934017')+,,,0:461-*,-,.+,)&,*,*2(*+130205:72&*,327;420::+/,08;-293435013668+3)++0/972(%.5715/.'&&%$&$%%%&))(,074/'3+,4,-621.+(---(2-,,,3/37.7,4-5688743444/:7,,,7*+,1910//4;6-+%'*./224204503,:4./6323+%**)/:.-4704904646665-+1.',+-/,)4843635.4/..8;98534103;9817***566575,535.9;*))+6*/0,+(*-,)((3*21,14964-.//*-..01+//22,51;12-&(((-3('*:32535749.**)(,-*1/6'18;,)191022222..,+&5)+9:8:1)-%%&*+9:/0/;9,3434+*-/85:90./5.2+-'*(+03*,-0956;9:3;4448-:+*(-'+.,40-,+'')%'&+-0241657'*&'$)*4216)9.113::<-/,/+.130-/11%/14/.740+38/(885.4/..01181*,.(1.),5,4215989<:99,.).-;9993,,)$'&*+377/7-/.6:62:11198:6674826+%'(+3443745020%&
@438babd2-9e67-4d8b-a19d-c002d20ad796 ch=220 read=112964 start_time=2019-12-13T17:46:34Z barcode=BC01 runid=2c9cf7bc05858273f10e7d7ec552fc0bd742dc3e
CCGGTTACCTTGATACGGCTTACTTTAATCATCAATCCACCTTAGACAGCTCTTCCCTTGCGGATTAAGGCCACCGGCTTCGGGTGTTATCAACTCTCGTGGTGTAGTGACCCGGGCGGTGTGTACAAGGCCGAGAACGTATTCACCGCGACATGCTGATTCGCGATTACTAGCGATTCCAACTTCATGTAGTCGAGGTTGCAGACTACAATCCGAACTGAGAATGGTTTATGGGTTTTGCTTCACCTCGCGGCTTCGCTTCCCTCTGCACCATCCATTGTATTGTAGCGTGGTAGCCCAGGTCATAAGGGCATGATGATTTGACGTCATCCGCCTTCCCTCCAGCTTGTCACTGGCGAGTCGCTGGGAATCCCCAACTTAATGGCTAACGATAAGGGTTGCGCTCGTTGCGGGACTTAATAACATCTCACGACACGAGCTGACGACAACCATGCACCACCTGTATCTCATATAGCTATCTCTCCATCTCTGGAGCCTTTATGGAAATGTCCAGGGCCTGGTAAGGTTCTTCGCGTTGCTAGAATTAAACCATGCTCCACCGCTTGTGCGGGCCCCGTCAATTCCTTTGGGGTCATTCTTGCGGGCAATACTACTCAGGCGGAGTACTTATTGCGTTAACTGCAGCACTGAACTTTGACATCGCGCAAAAGTACTCATCGATTTTGGCAGCGTGGACTACTAGGGTATCTAATCTATTGCTCCCACGCTTTCGGGACTGAGCGTCAGTTGCAGGCCAGATCATTCGCCTTCGCCACTGTCCTCCATATATCTGCATTTCACCGCTACACATGGAGTTTGGTCTCTCCTGCACTCTGGCTGCCTGGTTTTCTATGAAGCACTGAGTTAAGCTTCAGGCTTTCACCACAGACCCTTGCCGCCTGCTCACTTTACGCCCAATAATTCCGGATAGCAGCTTTGCCACCTACGTACCGCGGCTGCTGGCGTGGTTAGCCGTGGCTTTCTAATAAGTGCCGTCGCTCGGCTACCATTTCCTGTAGCCGCCGTTCTTCCTTTATGAAAGCAGAAGTTTACCAATCGAAAACCTTCTTCCTTCACGCGGCGTTGCTCGGTCAGGGTTTCCCCCATTGCCGAAAATTCCTACTGCTGCCTCCCGTAG
+
40063;2-++(%#.//1*).+%+')&/,,-79203.22),*))*+.4440,+)--8/+/-16:0+0*,.129.-1),+/34'85532645610..,&),.2,,*(%&(*/2+*-3500.+,.,-+-,1*41-,+/07558770.(-,.1111'/11-21478065-8,)*$%(+-.4:302+..80'3)*,//0/.023;565::898787/9,,,60-'+'*./636:6-13<84<<2.0434657674836-,4*()0*0:)),/+,)-4<;290/9*)'))('(%)'-(**&&&&%%/+*'(**++).(06.----4;4/0268.,,50*-78788*)6-++//9343(2./3/&&'()**+(/%%%&-:;++)(+*/(&&$&,+(&*+-3301.1634665874:221:70%&%+&((.)-0022,.021044355542265:909:4544458-8-*-**-976*11.-...3645445:78937(+2)*30/97346(&&%&(,1)+,.-140/,*.1*02:87;979/9.,,*'',/+4,:-::8447779057/106.414+3+86/)-/438597*,0,.',%)*+79628221./,1+,&33.122289;1+))),+6,*6,--003773541/10(/,,/81/25-+.-/*,,,.2.+('%(+.42./%$,72&-+-++.-011665311*)*',+4450://-'1.*,-2:,*,0,8;,-0;96--,+,21-/./2:210251921297---%%),/5658:421,'&%)695612/37848349943585554-*+(*(,%#...)+,-00-11---+0120,65348;88-47+)2&#''+-'++./23*//8,--,/1%.,(*1,,233*)**527+3((*+(-,*'%),$('()&+).'%.3,-4273/7375+01.,-*6/239458/'.&,&(/,,*2)*+,,+-))((-+3**+8+111,2;3.*.+*06+/%45879&100-,)(%(1)4:,8975//*3/13:4::+0),'*//,+#'('%')&)*(.8+&*'/.1/$*.23196;66;8.-6+(*%''0+34;1013/;6:*373.96*27:.+1-+/0-3:962510**...12007/+3,,.*/
@1a57d5d3-6c76-459e-9db3-a046dc6d793d ch=437 read=148245 start_time=2019-12-13T17:46:50Z barcode=BC01 runid=2c9cf7bc05858273f10e7d7ec552fc0bd742dc3e
CTCCTACAGGAGGCAGCAGTGATTAACTAGCTGGCAATAGAAGCGAAGTTTAGCTAAGCTATACTAACTTAGGGTTGAGTCAATTTCATTGCCAGCCACACCGCAGTCACACAGTGCTTAAAGTCAATAGAAGCCGGCGTAAAGAGTGTTTTAGATCCACCCCCTCCCCAATAAAAGCTAGAACTCACCTGAGTTGTAAAAAACTCCAGTTGACACAAAGATAGACTACAGAAATTGAAGCACAACATATCTAGACACACAATAGCTAAGACCCAAACTGGGATTAGATACCCCCCACTATGCTTAGCCTAAACCTCGAAAAGCAGTTAAATCAACAAAACTGCTCCTTAGAACACTACGAGCCACAGCTTAAAACTCAAAGGACCTGGCGGTGCTTCCACTTCCCCTCTAGAGGCCTGTTCTGTAATCCGATAAACCCCGATCCAACCTCACCCACCTCTTGCTCGAAAGCCTATATACCCGCCATCTTCCAGCAAACCCTGATGGGGCTACAAAGAAATAAGCGCAAGTACCCACATCACAAAGACGGTGGAGTCTGAGTGTAGCCCATGAAGGGTGGCAAAATGGAGCTTCATTTTACCACCCAAGAGAACTACGATAGCCCTTATGAACTTAAGGGTCGAAGGTGGATTTGGCAGTAAACCCCAGAGGAGTAGAGAGTGCTTAGTTGAACAGGGCCTGAAGCGCCCGTACACACCGCCCGTCACCCTCCTCAAATTATACTTCAAAGGACCTTCGAAACCCTACGCATTTATGGGAGACAAAGAGTCGTAACAGGTAACCCGG
+
**34/.2333,02-+,.+-20.,,,*(#%%)(,,*7-.+&**&%%'''.4++$'(,-+,-//..-+(&'&%*1*1*&#&(*.-0;,,'3'$28(,1/*+',-),'+/2/.,*'',&'**/01/160910.-2*+)*'*'*+:+&')*,242-''-.3()06765*377(-(('&(&&(1,/*./1200400(--3-/40;98/0-5+,.15-,+)*))&%,**+.*)**&&/+%,&%((((&-**,12475/,(+()***+$$&%%&03/218*1-*2,,+/+;-.+11392:45.&+-.,&*,'))0/-.0&,304()+.0),+1,3&)*--/01(+*()+)**+%&&&*%)*+1001/.2,)''&,-.+369899989(**4464563,.)(%$$-*),-*+01,-0*)(()+.589:96256-6-+*%&*+,),43*)+-0*+*.404058/*/3.,3)%('+&('')-0+,/41,44)*7956,+(+&*'541'39.****&(+***(++21&&''%'&&(&-/5,/+-7*&)%,&$$+.(&,3#$'&)%)+*&'$*))**),0),,-+(*-.*)0+*.'+'*,'&&&-''(+'%#%&&+-*''&)&*-07..,./558;50+()%&+&((3)0,'(+11,4,,70&4*(&'(*,/('%/,++,))*)$&&&''('))),/,+,,5'(5604:179.--,((**-,$0%('++/7357611/-152./0,.--&+('(),.*+,2(0,1)#%%$&+2(15/'%*&++++*%%'..(*2314)&&*,4,/*(%%&(+0065.24
@a59540ac-f89a-47ae-8d86-ab58a604dd1c ch=227 read=239060 start_time=2019-12-13T17:46:47Z barcode=BC01 runid=2c9cf7bc05858273f10e7d7ec552fc0bd742dc3e
CCAGTTACCTTATTTTACGAGGAAGCCACTTTAATCCATCAATCCACCTTAGTTAGCTCCTTCCCTTGCGGTTGGAGCCACCGGCTTCGGGTGTTATCAGCTCTCATTATTGGTGTGACGGGCGGTGTGTACAAGGCCAGAACTTGTATTCACCTGCGACATGCGTTCCGCGATTACTAGCGATTCCAGCTTCATGTAGTCGGTTGCAGGTCCAGGCGAGAATGGTTTATGGGTTCTTCACCTCGCGGCTTCCTTCCTCCCTGCACCATCCATTGTAGCGCATTAGCCAGGTCATAAGGGCATGATGGAACGACGTCATCCCGCCCAGCTTCCTCCAACTTGTCACTGGCAGTCTCCGTAGAGTCCCCAACTTAATGATGGTAGTAACTAACGATAGGGTTGCGCTCGTTGCGGGACTTAACCAACATCTCGACACGAGCTGACGACAGCCATTACACCACCTATATCTCATATGGCTATCTCTCCATCTCTGGAGCCTTTGTGGGTATGTCAAGAGACCCTGGTAAGGTTCTTCGCGTTCTTCGAATTAAGCCACATACTCCACCCGCTTGTACGGGCCCCGTCAATTCCTTTGAGTTTCATTTCTTGCGAACGTACTCAGGCGGAATTACTTATTGCGTTAACTGCAGCACTGAACTTTGACATCCAACGCCCAAAATTGCTCATCGTTTACGGCGTGGACTGCTAAATTATCTAATCCTATTTGCTCCCCACGCTTTCGGGATGACTGAGCGTCAGTTGCAAGGCCAGATCGTCGCCAATACGCCACTGGTGTTCCTCCATATATCTACGCATTTCACCGCTACACATGGGGTTCCACGATCCTCTCCTGCACTCTAGCTACCTGGTTTCTAGCGGCTTACTGAAGTTAACTGGGCTTTCTACACAGACCCTTGCTGCCGCCTGCTCCTCTTGCGCCCAATGAATTCCGGATAGCAGCACTACGTATTACCGCGGCTGCTGGCGTAGTTAGCCGTAGCTTTCTAATAAAGTGATACCGTCACTCGGCTGCATTTCCTGTAGCCGCCGTTCTTCCTTGTAACGAAGTTTACAGTCGAAACCTTCTTCCTTCGCGGCGTTGCTCGGTCAGGAGGTTTCCCCATTGCCGGGATTCCCTGCTGCTGCCTCCCGTGGGAG
+
.1'/+6(*(()'*./($$&')&))%*-')$$$(5,7')*-/-45-)-+24+,0+(*..144675(/.)+0+1./0&*)-,13-2,-43).)(%),+.1.,-+*()%-&%((&1244468162-'/,043457780803'*'()))(*,0:-)+2*,,,(2*,)-,+1.(%%)*100/73340/130-)$))**'(()(+-1'**6%,'())1&$1+,&').//56588)+*7++)&)-,-59*///')%#$'%&&-,*+0*+,/.4:5796'.-()+--'*#)##%(&'*651&$)0+4501000/'+%'(''*.237/:2.'+%$#((*1-4*,&)+*/-*-:68130.,29604%%%'&)**+66,++,-223,+,,+41/**-40168111.+-4218.-+-.4537)''.100564025*-1530),*'-.1300-/2,15564%10&+%$)*+1/041.-,,-.3/3232300114787988772424:,*+++14)+)-'+-0**,'((*.-/3)+-3/3,2.:<:993//%+(')2,).,4,2,'-+))(.%.--0)+1)'**%'(%.&/../,&$,-,4184*+/+*'*+8:862:-313--,-76/-,+)-,,/2%(&%*'%'*'(1*))('*3'3284/0/).,12.(&)&)*741/)/'($&%%,0/(-*,-,3,+.2162++*+,.;:64561768).).*.5+4,,77-)+2+&*(8;9.,-,+/311&87,)***,,.18///(-5:/30*0*.9000:0.+-%%$($'%()13)$'&&('+9.887855121224151320;./+-3./0-*)+**/'&&,+)*&*,/3481-+1/.//,,,0-,/00)56.15,841,)$&(*)+0+./.3/-6++)'+&*552:8/)((((..68<41700/0,,'*,-,-.060)-($&'02*-0*%(),.1-4,44/'+$$$$&&)2,1.0514942330001-2*,)-,-3-)%##'%&%*()/-))+++/)()(+-).1//0)*,-/,))%'(,7331,1)+)-./19161/&),(*(#$)&)&&&((57,--)40'+**.0.66770)),*$%(2.-3.--:98;9;/2/(,/-7(0/..*+2+0'&&&%,('&%$"%'%***.0*33*',%,*)'
@ce745ef6-36cb-4fcc-a41d-e0a1aebb74b1 ch=43 read=148479 start_time=2019-12-13T17:46:43Z barcode=BC01 runid=2c9cf7bc05858273f10e7d7ec552fc0bd742dc3e
CCGGTTACCTTGTTACGACTTGCTGATGTGAATCACAAAGTGGTAAGCGCCCTCGAAGGTTAAGCTACCTATTCTTTGCAGCCCCTCCCATGGTGTGACGGGCGGTGTGTACAAGGCCCGGAACGCATATTCACCGTGGCATTCTGATCGATTACTAGCGATTCCGACTTCATGGGGTCAGGTTGCAGACTCAATCGGACTACGACGCACTTTATGAGGGTCCTTGCTCTCCCGCGAGGTCGCTTCTCTTTGTATGCCATTGTATGGCACGTGTGTAGCCCTGGTCGTAAGGGGCCATGATGACTTGACGTCATCCCACCTTCCCTCCAGTTTATCACTGGCGGTCTCGCTGAGTTCCCGGCCGGACCGCTGGCAACAAAGGATAAGGGTTGCGCGCTCGTTGCGGGACTTAACCTTCACAACACGAGCTGACGACAGCCGTAAGCACCTGTCTCACGGTTCCCGAAGGCACATTCTCATCTCTGAAAACTTCGTGGATGTCAAGACCGGGTAAAGGTTCTTCGCGTTGCATCGAATTAAACCACATGCTCCACCGCTTGTACGGGCCCCGTCAATTCATTTGAGCTTTAACCTTGCGGCCGTACTCCCCAGGCGGTCGACTTAACGTGTTAACTCCGAGCCACGCCTCAAAGGCACAACCTCCAAGTCGACATCGTTTACGGCGTGGACTACCAGGGTATCTATCCTGTTTGCTCCCCACGCTTTCGCACCTGAGCGTCAGTCTTCGTCCAGGGGCCGCCTTTGCCGGTATTCCTCAGATCTCTACGCATTTCACCGCTTTACACCTGGAATTCTACCCCTCACGAGACTCAAGCTTGCCAGTATCGATGCAGTTCCCAGGTTGAGCCGAGTTTCACATCTGACTTAACAAACCGCCACCGTGCGCTTTACGCCCGAAAGTTCCGATTAACGCTTGCCTCCGGTATTACCGCGGCTGCTGGCACGGAGTTCAGCCGGTACTTCTTCTGCGGGTAACGTCAATGAGCAAGGTATTAACTTTGCTCGCCTCCCCGCTGAAAGTACTGGCAGAAGGCATGCTTCATACGCGGCATGGCTGCATCGAACTGCGCCGGTATTGCAATATTCCCCACTGCTGCCTCCCGTAGAG
+
.5-6.911334./0)*)&+,-#%((*..../830,--64/04977201139-*1,/24:4;7:/-,+,.+$,0*09700.&01.('*9,)0.+1+,-22084236/.,*./1881917*1.,5.*,$'%%')-/86958758<8967541/32/05556435;1311,*),(,*)+))/%&2/801))5236/;27,81865477633*./520/-+-2,57&$(''.++*))'(*'1*++)*+2...05,&&$)+57-:,*)&'*,*-02011,(-,/90*-::900,)+,)&/,')())(')+2/234898/50-*056713&)-,,/9;:344798998'42/-7&&/))./27;6,4/-070752442941(65;2+6-.7-.1628-,++)--.77;7742*&/022/*)&)'''/21/1.,4221228.,-%7,%-%('*)-1022223*,+7::890*)''+'$%)/<8787:7863,,36/-/5-,0;21/(.01:-.88'-,*+5)--0977<:5706000899,5)1'0743-*(,-1365,*2,...5.3(3*.*.25.+,3/61;00292-.-,,72122333/.0.6-0101111.)&3773;611,)()1.14426,.%*+.+*(+03,-.263325*)$&$%-7/:3..0/.332.42450391+-,6/0099157437,4982512/.-2:+.2<5,01-0.(%('(/:7216166023049::79979<83413(067)12332(*'%'$())+.13)+.,,.1154)+.35+29-,-9.*+,,,))&+0.142127*.2504-)+%-+*0/223(+'((/,-7/7877+))*))'*.516+*2-.--+/4-))+/;6*)))+7++,''(**(+/*0,&*'$%()+10))/2/,-()(&%&&%%)6/.--10.'.'(+.*13)-20601.;12:983932002/.+&'+*'(2,(*/07./3(3687:<99997:..5371242:331/+7+((('02-.*+,1.2*-$&&*+59/))/028122$(')+.&'/,0++&(%%&*+*,,1-12966749454734324+*6,1375,1,*,,,-4:667/6;9)&&)(*1-04+1:/+*'-&&
