# Supplementary material for: De novo species identification using 16S rRNA gene nanopore sequencing
Source: PeerJ. 2020 Oct 21;8:e10029. doi: 10.7717/peerj.10029 (PMC7585375; doi:10.7717/peerj.10029)
Supplement: Supplemental Information 3 [file peerj-08-10029-s003.zip › pass_fastq_runid_2c9cf7bc05858273f10e7d7ec552fc0bd742dc3e_455.fastq]

@4c1fe9f4-7ed4-4994-a4a5-e396c004706a ch=457 read=58112 start_time=2019-12-13T17:47:13Z barcode=BC01 runid=2c9cf7bc05858273f10e7d7ec552fc0bd742dc3e
ATCGGTATTACTTCGTTCAGTTACGTATTGCTTCAAGTGCCAGCAGCCGCGATATTACGGAGGTGCAAGCGTTAATCGGAATTACTGGGCGTAAAGCGCACCAGGCGGTTTGTTAAGTCAGATGTGAAATCCCCGGGCTCAGCCTGGGAACTGCATCTGATGCACAGCCAGCAGGTCGTAGAGGGTAGAATTCCAGGTGTAGCGGTGAAATGCGTAGAGATCTGGAGGAATACCACCGGTGGCGAAGGCGGCCCCCCCCTGGACAGAACTGACGCTCAGGTGCGAAAGCGTGGAGGAGCAAACAGATGCCTGGTAGTCCACGCCGTAAACGATGTCGACTTGGAGGTTGTGCCCGCTTGAGGCGTGGCTTCCCGGAGCTAGCGTTAAGTCCGACCGCCTGGGGAATGCAGCCGCAAGGTTAAAACTCAAATGATTGACGAGGGGCCCGCACCGGCGGTGGAGCGTGGTTTAATTCGTGCAACGCGAAAGAACCTTACCTGGTCTTGGCATCACGGAAGTTTTCAGAGATGAAATGTGCCTTCGGGAACCGTGAGACGGAACAAGCCGTCGTCAGCTCGTGTTGTGAAATGTTGGGTTAAGTCCGCAACGAGCGCAGCCCTTATCCTTTGTTGCCAACTGGTCGGCCGGGAACTCAAAGGAGACTGCCATAAACTGGAGGAAGGTGGGGATGACGTCAAAGTCATCATATTGCCAGGGCTACGATGCTGTGGTAGGGACAGGGTTGCAAGCCGGCGACAGTAAGCCAATCCAGAAACCTATCTCAGTCGGATTAGGAGTCTGCAACTCGACTCCATGAAGTCAGGAATCGCCTAGTAATCGCAGATCCAGCATTGCTGCGGTAGATACGTTCCGGGCCTTGTACACACCGCCCGTCACACCATGGGAGTTGTTGCACCAGAAACAGGTAAGCAACTTATGGGAGGCGCTTGCCACGGTGTGGCCGATGACTGAGGTGAAGTCATTAACAAGG
+
""%((/+,0.0/20+,472.7...3822.,,1,,.*'.%/642/..:/31.(,()')+,,+))((/-2+--)/-3.6/6.4/6--,/5/.+..12,,()$)*/389(9194/,1),(12+*3744//5.+375,&666350%0,)),.''*-0123540,.$'$''&+,*(*%,())()**'/50..-2-4,9+*7;861/001:54.34/0788.---))*)/+)+%&%'%'($*+-,,23.*&%'&,&11262823+*,328)**.+...,'&(+,45556*,+)*-/883',))+,87*3((,*$31+,6-++,/+*-0472472+//...02/).-5/601.20..217/(+-...062++-2--,31)1-,,-)*&('0,5../3-.,21&+00/52)*()*-''+*)+,.)8,:5;;864149+('%'8./0,&0314-5402051-0024249-/0+-*,,9;485:4/--1607*../1.(*2.134.396,/0.)&)(,/24./-0(+)+3:95,,)+*,,-(+,+--49898-9.9.9;15.-.03'5&&%$$%$)*,-756+.1469:8290/,)1+)+382<569471088)+367''./,.-+/73+4312-01-,5777:3,.(/+13+501*0.04559,3(2,)+*13320&(1625620)-,-+,+**18/26677533*7/./56:962'(%%&'%-013++,(',*+($&%))),5208.,*3+6.4//2571,*+)2%0.08+/.5.+6*)*09+-**)320/',*/(3),1&+(&)*,//40410.+,-6776800/..2)/-*6,-..(**3-8---781+..9)(*1016/0176+5/('.,-104+,&*+52.3.--13./.1933:301411.0948467&*.8+362/-.2+(-.&)%+,,,&(,2+*&'%(&,0*.5000/5,10%/,),(('(.0,-++()$((.1-.,1++-&2'/*146,8
@e8c780b6-ef85-41f4-9d6d-4f94f72399d2 ch=328 read=103380 start_time=2019-12-13T17:47:23Z barcode=BC01 runid=2c9cf7bc05858273f10e7d7ec552fc0bd742dc3e
CTCCTACGGGGAGGCAGCAGTGGGAATATTGCACAAATGGGGAAACCGGTGCAGCAACGCCGCGTAGTGATGAAGGTTTTCGGATCGTAAAGCTCTGTCTTTGGGAGGAATGTGTGGTACCCAAGGAGGAAGCCACGGCTAACTACGTGCCAACAGCCGCGGTAATGCGTAGGTGGCGAGCGTATCGGATTTACTGGGCGTAAAGGGCGTAGGCGGATGATTAAGTGGGATGTAAATGCGGGACTCAACTTAGGTGCTGCATTCCAAACTGGTTATCTAGAGTGCAGGAGGAGAGTACAGATTCCCTGAGTGTAGCGGTAGGAATGCGTAGAGATTAGGAAGAACACCAGAACGACTCTGGACTGTAACTGACGCTGAGGCTCGAAGCGTGGGGAGCAAACAGGATTAGATACCTGTAGTCCACGCGTAAACGATGAATACTAGGTGTAGAGGTTCAACACCTCCGTGCCGCCGCTAACGCATTCTAAAGTATTCCGCCTGGGAGTGCAGTCGCAAAGATTAAAACTCAAAGGAATTGACGAGGGACCCTTTAAGTAGCGGAGGCATGTGGTTTTTAATTCGAAGCAACGCGAAAGAACCTACTTGACATCCCTTGCGTTACTCTTGAAATGAAATCCTTCGGGGACAAGGGATGACTGAGTGGTGCATGGTTATCGTGGCTCAGCCCGTGAGATGTTAGGTTGATCCCGCAGCAGGCACCCAACCGCTGTCGTTAGTTACCTGATAAGTTAGGGACTCTGGCAGAGACTGCCTGCAACCAGGAGAAGGTGGGGATGACGTCAAATCACTCCATACCCTTATGTAGGAGCTACGTACTACAATGAGCTGGTACAGAAGATGCACAATACCGTGAGTTGAGTAGAGGCACCAAAACCAGTCATCAGTTCGGATTGTAGGCTGAAATGCCTACATGAAGCTGGAGTTACTAGTAAGATGGAATGTCCGCCCCGGTGAATGCGTTCGGGTCCTGCTTACACCGCCCGTCACACCATGAGTTAGCAATACCCAGAAGTCAATGAGCTAACCGCAGGAGGCAGCGGCGAGGCCGGTGCTGATTGAAATTGAGAATCATGCTAAGAGTAACCGG
+
&&(()01+490-/5/.13,,**55,50-12*('(+2,//-,'()%'%&++&$$&'),+-051233(*)(),..4(/,2-*1*40::5842((')-.-..34006-'()*-,*/,*,11.0/,*-,.++((,),/((*0//.611/2051021(/*01,')&(,.,,'(%+',1.-/)(&%$(*+,-&.'+73(((&)533/60,*2.11232693;988-8,9.-.09::72.+-0))-(--*/03+2))(%4+0'('*,259-3,50,-0-0...211&&'*,-+1+*-,*(&%,%&('/./23-(.(+*)&$&&*.*%(('.*+/26.)*)'/.,162*),+-)+'&%&'+-'0.-/124:9974-+&'$#%'(,)+0/06++2,-/4')+*'%*.222-+3*/2.017.2,)%(&++2(#')+-/%11)((-.0;620.)0*.+,*.&+'/4,.0.21801),.578259+,*-(+**&&'$'+/+)101851-+)&'('%&'%*+-83)*-.)(,/-3<<97584;+-,,+,0++-,&.2)137'&&#%%&'')(--%)*,,-*'+.05:96/96:5'.*%*/&.,20/4*'),))&#&%%(',-010'&'%'&''#%((,*$'&&($*')'+6,58*/7+...'*..%*./1,-&)+.2+)'%'))-(%(2,.+%%%%$$$%)+2/1.01368'+-0.(+.-6/),/$/%*'*),/)*'*+#&($)+1/9/..921-$%&*)*+.*((1,3367..622)(,+.5,8/),4,(,.*0-(&'),1-),3/-9755---4::0-&$(0+%+%)+),00///).3+---**&'%..*117/)%&()(-'*-)(-)))/%''+3<64594--'%&*&$$,++*(,,,010::0+*+*./%-/(-+9/10+3*)))/3,,)(/*&$'*)(((*/'(''*//''0**+/&%$'*,.450-+-/./+(,(+)%.04456(.(/75,44435/-'*(&'%()--1*&/332---''*,,.1)/2296+7.)*+.3./-'''()/1*,''''''()&)'(*.)-*)(%('*&*'%%'),+4+)''%*&%('(&++*/(%')-)$+,275355
@29678011-9064-4bda-903b-05cbdd1577ac ch=134 read=124618 start_time=2019-12-13T17:47:23Z barcode=BC01 runid=2c9cf7bc05858273f10e7d7ec552fc0bd742dc3e
CCGGTTACCTTGTTACGACTTCACCCCAGTCATGAATCACAAAGTGGTGGCGCCACCTCCCGAAGGTTAAGCTACCTACTTCTTTTGCAACCCACTCCCCATGGTGTGACGGGCGGTGTACAAGGCCGGAACTGCCGTACCGTGGCATTCTGATCCACGATTACATAGCGATTCCGACTTCATGGAGTCGAGTTGCAGACTCAATCCGGTTCTGACGCGCACTTCTATGAGGTCGCTTGCTCTCGCGAGGTCGCGCTTTCTTTGTATGCGCCATTGTAGCACGTGTGTAGCCCCTGGTCATGGGGCCATGATGATGACGTCATCCCCACCTTCTCAGTTTATCACTGGCGGTCTCCTTTGAGTTCCCGGCGGACCGCTGGCAACAAAGGATAAGGTTGCTTACTCGTTGCGGAACCAGCAACATTTCACAGCACGAGCTGACGGCGACAGCCATGCAGGCGTTGCCATGTCACGGTTCCCGAGGGCACATTCTCATCGGCTTCCGTGGATGTCAAGACCAGGTAAGGTTCTTCGCGTTGCATCGAATTAAACCACATGCTCCACCGCTTATTGCGGGCCCAAATCAATTCATTTGAGTTTTAACCTTGCGGCCCATGCTCCCCAGGCGGTCGACTTTAACGCGTTAACTCCGGAAAACCACGCCTCAAGGACACAACCTCCAAGTCGACGCATCGTTTACGGCGTGGACTACCAGGGTATCTAATCCTGTTTGCTCCCCGCTTTCGCGCACCTGGGCGATCAGTCTTCGTCAGGGGGCCGCCTTCGCCACCGGTATTCCTCCCAGATCTCTACGCATTTCACCGCTACGCCTGGAATTCTACCCTCTGAGACTCTTGCCAGTATCGGAGTGCAGTTCCCGGGTTGGGCCAGGATTTTCACATCTGACAACAAACCGCCTGCGTGCGCTTGCCAATAATTCCGATTAACGACTTGCGCCCTCCATTATTACCGCGGCTGCTGGCGCAGGTTAGCCGGTGTTCTTCTGCAGGTAACGTCGGCTGACAAGGTATTAACTGCTCCCTTCCTCCCGCTGAAAGTACTTTAGCCCGGAGGCCTTCTTCATACACGCAGCATGGCTCTGGGCTTGCGCCCATTGTGCAATATTCCTGCTGCCCTTTCCGTAGAGACAATATCAGCACCAACAGAAGGTTAACGAGACACCGACAACTTTCTTCCTTTCCAGCAGTAGCGGG
+
02/5-;00939(/5%'()*+-2(-96.-037((*,2064.2/*(),)+'-+%+($&((0+&&(-(+(011)...46/+/,/,+5:3,32,0:/$''*:94.73.*,+-+-'24*+*('.,.27+323.,+*(#&-&&'%%)'.,6/+02*)-,14/')))62-,('*-254796/()-/.0))+6/.1//,1.:,//4332.)/*0&&$('%%-11/.(,',,2')+/243335''(('),-+/00,)))/.((%&'%**98/.447898:8127,..//+-''&(%((+459,/0964,.,/781913/..+)%).47810-145-.11+-*+-*0-98+,.143071&386/2..0*(&.23460*0,+312.,./.://-08:*/.4464(,+,&($%%(**)1/-,-3')+''$,)//289*-)))%*+,,.2134423%./15355723')$&*))))#%&$+)**&,497;,/**&1-80/1,0865672.*2,,5132462980543/-.0316988.)(,'+153133/5',,..&0(/*-5035/001.,)0)%)&$$&'&,,+-*,'2.,'+--.*+,)*&-20,-(796.5,-,*+01((/0*(0+20288*'.+,4:8.+)&#$#()))**(,&(&(*'32+63.18-.-,514*-)3)//0.3+-%()-+/100&'&($')+-5+%'*)'%*',(35078'9853214./('+(*35<8.24.3,*(,-72/.,%+).82((1..&)+)++**+.,*.$.8;8,15556-1'"$((1/00//:;68/3-((*/00176*2.///;0.+11)++&*).3+3-*.+7.)(0-,*($&&.*..-)-,/0)*0-,1&*&''//567803)((*()+(062)/.(058/.-,-032,,,,3+56*-..6:5331///-+,*&'%,&)$&*,*'(+,8.0.(&(&&$'&+*&%))%4&(3<3476-2-,-60**)').*.6-7&.,,*(+%&%&')&&&)&/.,10.,-*)&(#)',+/'*)(+..+)-'*-/9,0952214-),.1-2)('&+1770+12')(%'&.31:56:8,---%,+,)))$%(&'%%$'+/-05)1.195+2-%)$&%*,-2*1'%&11*,&&&,&0**()*'%*/-6233/.--,021.841444-6,4())'&'),8:9:02,*.7/7580('(%()(++)%''&)$#%
@8bb7716e-fca4-4a0f-8f25-790ebf706edf ch=7 read=93965 start_time=2019-12-13T17:47:28Z barcode=BC01 runid=2c9cf7bc05858273f10e7d7ec552fc0bd742dc3e
CCGGTTACCTTGTTACGACTTCACCCCAATCATCAATCCCACAGCCAGACAGCTCCTTCCTTGCGGTTAGATACCGGCTTCAGGTGTTATCAACTCTCATTAGTGTGACGGGCGGTGTGTACAAGGCCAGAACGTATTCACCGCGACATGCTGATTCGCGATTACTAGCGATTCCAGCTTCATGTAGTCAGTTGCGAGACTACAATCCGAACTGAGAATGGTTTTACTGCTTCACCTCGCGGCCAGCCCTCTGCCTCATTTGTAGCGTGTGTAGCCCAGGTCATAAGGGGCATGATGGTTGGCATCATCCCCGCCTTCCTCAACCTTGTCACTGGCAGTCTCATTTCAGTCCCCAACAATGATGGTAACTAACGATAAAGGGTTGCGCTCGTTGCGGGACTTAACAACATCTCCACGACACGAGCTGACGACAGCCATGCCACCTGTATCTCATGTAGCTATCTCTCCATCTCCTGGAGCCTTTATGAGTATGTCAAGACCTGGTAAAGGTTCTTCGCGTTGCTTCGAATTAAACCACATGCTCCACCGCTTGGCAGGCCCAAATCAATTCCTTTGAGTTTCATTCTTTGGCAATGCTACTCCAGGCAGATTACTTATTGCGTTAACTGCAGCACTGAACTTTGACATCCAGCATAGTACTTTCATCGTTTACGGCGTGGACTGCTAGGGTATCCTAATCCTATCTGCTCCCCACGCTTTTCGGGACTGAGCGTCAGTTGCAGGCAGATCGTCGCCTTCGCCACTGGTGTTCCTCCGTATATCTGCGCATTTCGCCGCTACACATGGAATTCCACGATCCTCTCTACCACTCTAGCTGCCTGGTTTCTATGGCTTACTGAAGTTAAACTTCAGGCTTTCACCTGAACCCTTGCTGCCGCCTGCTCCTCTTACGCTTAATAATTCCGGATAACGCTTGCCACCTACGTATTACCGCGGCTGCTGGCGTAGTTAGCCGTGGCTTCTAATAAAGTACCGTCACTCGGCTACCGATTTCCTGTAACCGCCGTTCTTCCTTTATAACAGAAGTTTACAATCCGAAAACCTTCTTCCTTCACGCGGCGTTGCTCGGTCAGGGTTTCCCCCCGTGCCGAAAATTCCTACTGCTGCTGCCTCCGTAGAAG
+
+,134;22010*.*&*//2373(.*+'0/288;121,15*'*(&%#()633,12585882/1+.,343.-*,03404.075&32/0-;....4---./)7)&*7555793953-6/+-+++,26.+2*&(('()--1,+)+&'*++.77686772;0..700/)'**)(*'+63+.$('*+$+&'+/46')*)*+*''+65467<72()1::64%*&*)3197;*%(-),-81*06--''&003,-,4-))+(*&&+008,**)*+')15655-52,),///102,.35,0#$(%'*0,3/),%(*/./+90*+//614/1(+)'(*,-1734/9///4330$&)&(..0.44+,&'),)+1.01/0-/&&&()+.*1/'')1+)*,.3576;0/)10+$&&*%/(,,00110%&(+-0-0+*23.0.13255)7:64.30/5556752-*+$%#&%,-0//---,19662.*+-35*..*,3--4-+/0,+())*-.22;627350),-1539=501//612201'(..01:7/8..//1221.-00*))$(%$%((,+,*/1/.&-'1,'(.,.020:2//48,6,''.-//.***('+/'(698&%).))*1++8+)+*)-0--/45034+.33395569100+00).#)$%&%,&+.56335767<5(-*3+-/17353)./&+*',),+'(5:8,01/120&/02091*//019;41-;951/,'+,,+7*528..'()-')-014:97745.-,7.'0./,,-1;06/.3&((+.264*5.002;7/$,0*.3)/+-*-&+-(3..('')1104//,,(&(*%))-0&4667786898<923021758;678-5,*6-6+&+1*1*,,)(/,,*0.)))314***(*(),3+.5///11,''-*%''&&$-)+-/115'3*565:40003.13+,/*'*,.017-070/-3/002030/.44063/-.3-2*)''())0*,00+(+&)*+/0-+010421,42'$068///.)()+30697:;62:4105/-./80&&)'')38.-2//0*(,05,.,-(*/+.7281+-.-,.//--***,,980,-5+2:1,.::8,&.%,+*,423.122)+5530+)*&)231/()+(%('*
@22c08703-7efc-49dd-bc0f-eae06cfa4ac7 ch=246 read=171094 start_time=2019-12-13T17:47:38Z barcode=BC01 runid=2c9cf7bc05858273f10e7d7ec552fc0bd742dc3e
CCGGTTACCTTTATTTTGACTTCACCCCAGTGACCCTACCTTCGGCCGCTGCCTCCTTTGCGGTTATCACGGACTTCGGGTATTGCCAACTCTCATGGTGTGACGGGCGGTGTGTACAAGACCAGGAACGTATTCACCGCGACATTCTGATTCGCGATTACTAGTAACTCCAGCTTCGTAGCAGGCCGAGTTTCAGCCTACAATCGAACTGAGACTGGTTTTAGAAGTTGGCTCCACCTCGCGGTATTGCGCATCTCTCTGTACCAGCCATTGTAGCACGTGTGTAGCCCCTACATAAGGGCATGATGATTTGACGTCATCCCCACCTTCCTCCTGGTTAGCCAGGCAGTCTCGCTAAGTCCTCAACAATGGTAGTAACTAACGACAAGGGTTTACGCGCTCGTTGCGGGACTTAACCCAACATCTCACGACACGAGCTGACGACAACCATGCCACCTGTCACCTTGATGCTGAAAGTTTCCTCGATTAGAGTAATGCAAGGGATGTCAGGGTGAGTGGGTTCTTCGCGTTGCTTCGAATTAAACCACATGCTCCGCTACTTGTGCGGGTCCCCGTCAATTCCTTTGAGTTTTAATCTTGCGACCAACCGTACTCCCAGGCGGAATACTTAATGCGTTAGCGGCGGCGCGGAGGTGTTGAAACCCCACACCTAGTATTCATCGTTTACGGCGTGGACTACCAGAATTATCTAATCCTGTTTGCTCCACGCTTTCGAGCCTCAGCATCAGTTACAGTCCAGAAGAGTCGCCATGCACTGGTGATTCCTAATCTCTACGCATTTCACCGCTACACTAGAGATTCCACTCTCCTCTCCTGCACTCCTAGATAACCAGTTTGGAATGCAGCACCAAAGTTGAACCTGGGTATTTCACATCCCACTTAATCGATAACCTACGCTCCTTTGCGCCCAGTAGAAATCCGGATAACGCTCGCCACCTACATTATTACCGCGGCTGCTGGCGTAGTTAGCCGTGGCTTCCTCCTGGGTACCGTCATTATCTTCCCCAAAGACAGAGCTTTGATCGAAAACCTTCATCACTCACGCGGCGTTGCTGCATCAGGTTTCCCCGACGTGCAATATTCCTTTACTGCTGCCTCCCGTAGAG
+
23,005,-1)0.+1/-*()+/4/,,.-*('/++.7**03<:<:240517887953%%0(*-0.7-'&/+22/--2/2.*.+-/1//:06-/.//*11533111429:49433431525:*+87/994:60978<989<4666:79::355:;:70/.2../1/3,3,,*6*)*,495*,)(%'-//(()+,:0--.4025-6.,///922/.).136-3;</1&&'*06,56587.---/18/610,6)('**-756-.67735;5-6;.:.-*,-,(/0101-*--120(()0.,30.03.10..//49<84.-%,.92:98+-11593,,)(&&)4/.)/3**/.-25326557970310/,.)&(9+/0+'(,13-,.6/33-1+/-8.6*&()*++0442:444:8,%$$3'8/')-,/0662/0015*.(%&./436657515;4403/),(*-70(((&%$&'$$)(,.)),3+1.,--&.%&&(((.72100).549989:76962$%))&196;;;<833.0,**-*301001/;95.,**,,-/56.,3/-1.'/..17513;;0)*0-/2.643;50+)1:<,:3335:220,)&(%)))+++)+)&&-3769798--*,*0,09637001/:/3+*%*,,+.31006)-8,0:4)),+,,+-&.*+;989834:.))+,--;:99975884**&/)'(*,48281342;1/1,6.$&'(-4/1,0698980-01.625871201.9)((.'('*+..22&'$()+00,()$)*(++.4547687735+0854359.14/2/45//'%*/-55*,-/186563868990000*)./566:73,++/71969810.10++(+,*'-,-1(78-00++++64-*((+-93++0.//00(&%&$(*)*.-.007/70*/0.6*''--&+,,)..4/5998+)()(03:566')/,.0.2979;7220.14708-,'')/18../7'3+7.6;.2,*()'+.,--8998+8,',7709::,08.*+-(*,33.88--34,+67+(*(,199:5761(()+,4.--4()+(-,.5*45*8+165-('$(++.30--0/+&%&%&*)*/59::2::+,935'$
@c9afb49f-ff64-4654-af69-24ccd2f1a224 ch=202 read=110868 start_time=2019-12-13T17:47:36Z barcode=BC01 runid=2c9cf7bc05858273f10e7d7ec552fc0bd742dc3e
CTCCTACGGGAGGCAGCAGTGGGAATATTGCACAATGGAAGCACAGTGCAGCAACGCCGCGTGAGTGATGAAGGTTTTCCGGATGGTGGCTCTGTCTTTGGGAAGATGTGTTGGTACCCAGGAGGCGGCTAACTACGTGCCAGCAGCCGCGGTAATACGTAGGTGGCGAGGCGTTGGATTTACTGGGCGTAAAGGGAGCGTAGGCGGATGATTAAGTGGGATGTGAAATGCCGGGCTCAACTTGGGTGCTGCATTTCCCAAACTGGTTATCTAGAGTGCAGGAGAGGAGAGTGGAATTCCTAGTGTGGCGGTGAAATGCGTAGAGATTAGGAAGAACACACCAGTGGCGAAGGCGACTCTCTGGACTGTAACTGACGCTGAAAGGGCTCAGCGTGGGGAGCAAACAGGGATTAAGATACCCCTGGTAGTCCACACCGTAGCTTGATGAATACTAGGTGTGGGGGTTTCGACACCTCCGTGCCGCTAACGCATTAAGTATTCCGCCTGGGGTACGGTGCCAAGATTAAAACTCAAAGGAATTGACGGGGACCCGCAAGTAGCGGAGCATGTGGACAATTCGAAGTAACGCGAAGAACCTTACCTACACTTGACATCCCTTGCATTACTCTTAATCGAGGAAATCCTTCGGGGACAAGGTGACAGGTGGTGCATGGTTGTCGTCAGCTCGTGTCGTGAGATGTTGGGTTAAGTCCCGCAGCGAGCGCAACTGTAATCGTTAGTTACTACCATTAAGTTGAGGACTCTGGCAGAGACTGCCTGGGTTAACCAGGAGGAAGGTGGGGATGACGTCAAATCATGCCCTTATGTGTAGGGGCTACACGTGCTACAATGGCTGTGGTACAGAGAGATGCAATACCGTGAGGTGGAGCCAAACTTTAAAAAACCAGTCTCGGATTCGGATTGTAGGCTGAGCTCGCCTACATGAAGCTGGAGTTACACTAGTAATCGCGAATCAGAATGTCGCGTTGAATACGTTCCCGGGTCTTGTACACACCGCCCGTCACGCCATGAGAGTTGGCAATACCCGAAGTCGTGGAGCTGCCACCAGGAAGGCAGCGGCCGAAGGTAGGGTCAGCGATTGGGGTGAAGTCGTAACAAGGTAACCGG
+
+,1,,-3):1-1-/110..31;9+7..190('((8971')%&$$$%-.7342-,--0969::1*%&'(('-/-40:73.((*$+&'(,,++--,//3;4,86*3-+/+)''*-323/5,+'3'+)(&('+0032/102281//*)*4+3-/++6/0+724619..0+')++809/5.*15/-25:;561+0/**-.%(),-02:97;9:7.8.8.458<:81..),6-,&2/094323-+*(*/66545466.6:(80)25:996-.5,.153-,,,++).*,,%/('&&(,/.1-7-10--/0/(%*(.3024;8445973.,++0.-0..0+%''(++.1+6323//0325-/97200*/45676430+)$%*,/0)(-,*-/5051'---11-.**&1*()&'),/(4-..(-/(,((%$#''',143,,+-3/1+'').*++,,92%2546965707::.095,$)).4:154*(',+(/(*767771<23+/02266.26/,',&%$&'()###*,++3,;<<887919-,)(-2465./-5.,+/($&+'&''.029..//66576454:3;3,+*)(//0)))*-,..2)*.*-,&%%'$))--2243;30511-4,()*(2.5/66-*'%*,**/9*80+-0((*/+),*+23..2,,5--,-.+,2-,-4887+-./39:8897867-/786;6:80/12*+,0)%&$%$%&00356/+$$%&))/.+3*--:01148;62938/41++-.,3/3.+,*,,+-,6677;78;05-('+).4,)/,+4.60169,+.3674564<.../3&0)*,41336532.67-450/-.-36:9411;119532((/34351+)'(),+1,3.//<:.-+/).34,,/195+,/1342822..1478757*-'1.,4.*7)*)/16544.01789991551,)'*(,5:8,,0/*)%(((%+)4*..565:576./50063220*5./9.(-()+13/)0.../4..01*-,/866<345511'05/.,)(((302...9//0:-+.2/03**+'&%%%$&%$*(,',&%&*-,/)/+.(303)/+0.1,,,1.4633407732,1/.052458755-3-.73<58
@a540ba87-6099-4d0b-ae34-020114d5ce67 ch=259 read=118690 start_time=2019-12-13T17:47:32Z barcode=BC01 runid=2c9cf7bc05858273f10e7d7ec552fc0bd742dc3e
CTCCTACGGGAGGCAACAGTGGGGAATATTACAATGAGCAAGCCTGATGCAGCCATACCGCGTGTATGAAGAAAGGCCTTCGGGTTGTAAAGTACTTTCAGCGGGGAGGAAGGGGTAAAGTTAATACCTTTGCTCGTGACGTTACCCGCAGAAAAAACTTCAGCTAACTCCGTGCCAGCAGCCGCGGTAATACGGAGGGTGCAAGCGTTAATCAGGTACTGGGCGTAAAGCGCACGCAGGCGGTTTGTTAAGTCAGATGTGAAATCCCCGGGCTCAACCTGGGAACTGCATCTGATGCTGGCAGAAAGCTTGAGTCTCTCGTAGGGGTAGAATTCCAGGTGTAGCGGTGAAATGCGTAGAATCTGGAGGAGGAGGAATACCGGTGTGAAAGGCGGCCCCCTGGACGAACTGACGCTCAGGTGCGAAAGCGTGGGGAGCAAACGGGATTGGAATACCCTGGTGAGTCCACGTAAACGATGTCGACTTGGAGGTTGTGCCCTTGAGGCGTGGCTTCCGGAGCTAACGCGTTAGTCGACCGCCTGGGAAGTACGGCCGCAAGGTTAAAACTCAAATGGAGTGACGGGGGCCCGCACAAGCGGTGGAGCATGTGGTTTAATTCGATGCAACGCGAAGAGAACCTTACCTGGTCTTGACATCCACGGAAGTTTCAAGAGATGAGTGTGCCTTCGGGAACCGTGAGACAGGTGCTGCATGGCTGTCGTCGCTCGATGTTGTGAAATGTTGGGTTAAGTCCGCAACGAGCGCAGCCCTTATCCTTTGTTGCCAGCGGTCCGGCCGAGAACTCAAAGGAGACTGCCAGTGATAAGCGGAGGAAGGTGGGGATGACGTCAAAGTCATCATGGCCCTTGACAGGGCTACGTGCTACAATGGCGCATACAAAAGAGAAGCGACCTCGCGAGAAACAAGCGGACAGCCTCATAAAGTGCGTCGTAGTCCGGATGAGTCTGCAACTCGACTCCATGAAGTCGAACTCTTCGGCAATCGTGGATCAGAATGCCACGGTGAATACGTTGGGCCTTGTACACACCGCCCGTCACACCATGGGAGTGGGTTGCAAGTAGGTAGCTTAACCTTCGGGAGGGCGCTTACCGCTTTGTGATTCATGACTGGGGTGAAGTCGTAACAAGGTAACCGGAAGATAGAGCGACAGGCAAAGTAGGTTAACACAAAGGTGCTTTCAGCACCAGCCAATACGTGAAAGCACGCACC
+
+,3+&(*)59--1-/)6',-.7:0,0.,3''*,655524873784553.-'#'&'.+6867654444463+-3)0/;:9;:,2,0,)*.72),*(-,/,.00247*'-)*'+41+*+55-.8.8.01169/,/11,3/021362/;3./--,-,--)&'&&$&)*.0,-/4..+,,-.,++.+*.,...2,+.3/,0.*,.1:9:;;.5,6,1)',/014:896453:1-///,.-/(',-,15<8337581596552++)*6,)/9:5/887841512268.1227///00-+,,%5-4*+,&)++((()++/1.//*/58,2,8.11-1.1.3++462/-*,-/,6*(.)(()))'$&&*,:;0+40'/,),(**+7796941),,2*'(,).-365,(.33740/-././00-3./5/-,$''&(025:;:))++9864/:/,8+)))*(.4<62,2)&&)').()*,0:8.-++&()/0+0*1+..0190412;000*)%'(23.4,,3.0'.&(-,05..,./-(+.285:979:98;5*..2233973/14(3-.7.94-,/139,,,(&%+*22/+78.18.)+&')4,/3776/%*+66410.3:2-226300233:85-.*+/(*),'/52822:6689422201223-*.*0+/*,821-('**,+-)''+.15:8:927/-*.87:90..31299::87767:;::;:978.++031%((,*(++,/6-,1-)*(16+0..0.**-'3**0-)/*(.2-.1/04207.+2//:;5,5278555853/%/&3(,93:0*))+,8787-+++)-./4&*(.*/4,3041279356328660+-+,3368745-./2*'*(+/&3/-,,%%),-12/14557:8355569::4)'(&))&(/0396622.-'),,-..,.1-+,%)-3/5//0:/.1578996:5780..50740122253//.//00255312/)&,'$&)'$&%%&%&&%*3/23:99846.,(/-038*+*/+549879-5,+.6//*+#.'.-.-3661;81285857859673,)),5059-*+*&'('((*+('(5*47354*8/),51-9080081'+,30,.258<6440/111::6-,//./53569899,7/4;;;85-5,-00/'),88909:448-*,'(-+-4.000191())()+-),')///,**:&<))*53(&,')#$#%$%#&"
@8c8f1705-2dbd-480e-b3e9-22cea7f8f1dc ch=97 read=186318 start_time=2019-12-13T17:47:46Z barcode=BC01 runid=2c9cf7bc05858273f10e7d7ec552fc0bd742dc3e
CCCGGTTACCTTGTTGACTTCACTGATCCTTGAATCACAAGGTAGTAGCGCCCTCCCGAAGGTTAAGCTACCTACTCCTTTACCTTCACTCCATGAATTGTGACGGGCGGGTGTGTACAAGGCCGGAACGTAATTCACCGTGGCATTCTGATCCACGATTACTGGCGATTTCCGACCTTCGCTTGGGTCGAGGTTGCAGACTCAATCCGGACCTACGACGCACTTTGCGGATTCCGCTTGCTCGCGAAGTCGCTTCTCTTTGCTTAGCCTTCGCCATTATGGCGCGTGTGTATAGCCTAGTCGTAAAGGGCCATGATGGCTTGACGTCATCCCACGCCTTCCTCCAGTTTATCACTGGCAGTCTCCTTTGGAGTTCCGAAGCCGGACCGCTGGCAGCAAAGGATAAAGGGTTGCGCTCGTTGCGGGGACTTAACCCAACATTTCACAGCGCAATGACAGCCATGCAGCACCTGTCACACGGTTCGAAGCACATTCTCACATCTCTGAAACTTCCGTGGATGTCAAGACTTCAGGTAAGGTTCTTCGCGTTGCATCAGGTCGACCACATGCTCCACCCGCGTACGGGCCCAAATCAATTCATTTTGAGTTTTAACCTTGTGTGTGCCGTATTACTCCCAGGCAGTCGACTTAACGCGATTAGCTCGGAATACGCCTCAAGGGGCACAACCTCCAAGTCGACATCGTTTACGGCGTGGACTACCAAGAATTATCTAATCCTGTTTGCTCCCCACACTTTCGCACCCTGAGCGTCAGTCTTCGTCAGGGGCGCCTTCGCCACCATTCCTCCAGATCTCTGCGCATTTCACCGCTACCTGGAATTCTACCCCCCTCCTACGGACTCAAACTTGCCAGTATCAGATACAGTTCCCAGGTTAGGCCAGAGTTTCGCATCTGAAGCAACCGACCGCCACCGATGCGCTTTACGCCCAGTAATTCCGATTAACGCTTGCACCCTCCGTATTACCGCGGCTGCTGTGGCACGGAGTTAGCCGGTGCTTCTTCTGCGGAGTGGTAACGTCAATGGAGCGAAGGTATTAACACTCCCTTCCTCCGCTGAAAGTACTTACCTGGCGAAGGGCTACTTCATGCGGCGCTGGCTGCATCGGAGCGCGCCCGGTGGCCGCAATATTCCCTGCTGCCCTCCCGTAGG
+
0-(%&'-&),4,'2+()./4/+.&&(,2&/()1:44(,.-'*)%((%++,490,.,*)%)(+*1,-'++/271-/04+1/+$)&$$)$&)/6*+-(&,(%(,,//3.)(0*)++)-+-5+11/6(4*72234'4*0&+0+3/511332/./440**),-5.-,*%$')-1)*'('+$&).&%&$).+*-('.)191215..+.)8/;-5/3/++-.33555021:8&'$+$,'.,*((&$&''%&$$())-*05263-45+'%'%%$%$'(*+.7.:0,/07+)'*+./&''''),8,(0232785-,478;0+***)'*+++-6368:5:4*'(&084;:830('*/40+-/34526/&(/044++/,--&)//-'&***075:69;25+5+()',.;/31:466'-)'*7-.+,*0./1+*&53'(&&%+(0,),*.0.7/,&)((+$%$$$')0./.0$(&))*,,787//.(*',.9406&''''$()/7+-/+&'+,*)%$&&$'%%'),129++%(())'&)**1,-421//,0+(&&'(,)-++,733(+',&%&+-+,.//002-*92+&)+/$1'0+*.+),(),*10:963;:0&'+3::(+%($#$#'#&%(&')&''*(()/.6.'0.1&).3+)(**0100-($+&)*0.3&+(&$''(,/,0//,/5+*&+.//2/4)91017678356**-2&*&&$%')5044,20/($-'.(-/133902)+&/61',-,53+%)#&/6,+(($,/+,0,.,')+-.100531/5%.+'&'&&'&&#$&&$(%&&))832,++-.-,**%+*+'*31,*/4+/+*-)(/.*).++)&,/4461*,+(()*.*.99740('((-/')+++0+.00).1481280),).+%--*()*,..8*+$''++$%%%$%%%(.-304(/+$'*&%+0//**('$.,/51*,/264:/2*)-+/*-*,.-**+17425:27839235-.,3-.()1)+/70.1&-&*08342:'31,+(-+*,()&'&(#%'&.02:7445-923,&(($*'&&(&..+*)%(*09*/60)+.,&++(.,))/&)&&$'*+-.-('')$&&(&'-.2'%%&(+,((()+-,,..-1',%%%%''25+)&-'+).*+..-,1---,)23///,)+95)'0*-*
@0e47be65-72de-4940-bebf-d45c44ee7bbe ch=259 read=118706 start_time=2019-12-13T17:47:50Z barcode=BC01 runid=2c9cf7bc05858273f10e7d7ec552fc0bd742dc3e
CTCTACGGGAGGCAGCAGTGGGAATATTGCACAATGGGCGCAAGCCTGATGCAACCATGCCGCGTGTATGAAGAAGGCCTTCGGGTTATAAAAATTACTTTCAGCGGCGGGAAGGGGTAAAGTTAATACCTTTAGCGCTCATTGACGTTACCCATGAAAAGCTTTCAGCTAACTCCCGTGCAGCAGCCGCGGTAATACGGAGGGTGCAAGCGTTAATCGGAATTACTGGGCGTAAAGCGCACTGACGGTTTGTTAAGTCAGATGTAATCCCCGGGACTCAACACAGAACTGCATCTGATACTGGCAACGAAGGTCTCGTAGAGGGGTAAATTCAGGTGTAACGGTGAAATGCGTAGAGATCCTGGAGAGGAATACCGGTGGCGAAGGCGACCCCTGGACGAACTGACGCTCAGGTGCAGCGTGGGGAGCAAACGGGATTAGATACCTGGTAGTCCACGCCGTAAACGATGTCGACGGAGGTTGTGCCCTTGAGGCGTGTCCAGGCTAACGCGTTAAGTCGACCGCCTGGGAAGTACGGCCTGGGGTTAAAACTCAAATGGTGACGGGGCCCGCACAAGCGGTGGGCATATTGGTTTAATTCGATGCAACGCGAAGAACCTTACCTGGTCTTGACATCCACGGAAGTTTTCAGAGATGAGAATGTGCCTTCGGGAACCGTGAGACAGGTGCTGCATGGCTGTCGTCAGCTCGTGTTGTGAAATGTTGGGTTAAGCCCCGCAACGAGCGCAGCCCTTATCCTTTGTTGCCAGCGGTCCGGCCGGGAACTCAAAGGGAGACTGCGGG
+
/04255284),61044-466:3)1-+/0*,,.3;68:421/2:)1765565-1*5-77465355712(*/27*,/.,/+0*6'+2/4*+'*/)&0((*29;5222)0*).-+-,-*'(*54+3,4,325557(%$&',,0*5++,843:53;.&#$(/,+&%#$%+&-/0,/*),+'(+'.,251&22101+,5.//8762*1'*+758&031/1.-/180.1-+-88:88689:2+)('%%%),/63;<<15363186,/20''&,(164**1.*,,4*5-(),-/710343312-*)++./-+-)('+%)0/6036600(739042*1+5/()&+''*(+233-/85,,077.,,)+4120370-*,,321645140125)*,%&%(%061,-0624--40000..002283324%-.14876++*/4:(5&*,*0.,*+,..:()43243731257:768;710'),9995713+31842347:0.6/0-2120-&((&*+,-4223341:3:0788:;:87;888,.'(),-5994-*+1+196<;5/570;1/2+42/1/(3,07+)*,/14575883.*''*%&'..2<:196:41./-,,++*,,0/,145414019659833420133363538.8.-9860*)*++87766;98:99;7;60;1807:8:8*(0/+././28/.--*.,-.08361')+.8782440/./57,.)8)879::2/07:,,2062/074300+::5262252.61,-62380%6.50/-8.934:-,&,55.:*,-*()(++(&&&&
@f321ec02-126f-43e1-a9ab-9310b6f82443 ch=338 read=92058 start_time=2019-12-13T17:48:00Z barcode=BC01 runid=2c9cf7bc05858273f10e7d7ec552fc0bd742dc3e
TTGTTATTGCTTCGTTCGGTTGCGGCCATATTGAGGGTGCTGAAGAAGTTGTCGGTGTCTTTGTGTTGACACGCGCAATGGCTCTATCTTCCGGTTACCTTGTTACGACGCCACCCCAATCATCAATCCCACCTTAGACAGCTCCTTCCTTGCGGTTAGGCCACCGGCTTCGGGTGTTATCAACTCTCATTGGTGTGACGGGCGGTGTGTACAAGGCCCGAGAACATTATTCACCGCGACATGCTGATTCGCGATTACTAGCGATTCCAACTTCATGTAATGATCGAGTTGAGACTACAATCCGAACTGAGAATGGTTTATGGTTTTGCTTCACCTCGCGGCTTCGCTTCCCTCTGCACCATCCATTGTAGCACGTGTGTAGCCCAGGTCATAAGGGCATGATGATTTGACGTCATCCCCGCCTTCCTCCAGCTTGTCACTGGCAGTCTCGCTAGAGTCCCCAACTTAATGATGGTAGCTAACGATAAAGGGTTGCGCTCGTTGCGGGACTTAACCCAACATCTCACGACACGAGTGACGACAACCGTACCACCACGATATCTCATAGCTATCTCTCCATCTCTGGAGCCTTTATGGTATGTCAAGAGATATAGTAAGGTTCTTCGCGTTGCTTCGAATTAAACCATGCTCCACCGCTTGTGCGGGCCCCGTCAGTCCTTTGAGTTTCATTCTTGCGAACGTACTACTCAGAGCGGAGTACTTATTGCCGTTAACTGCAGCACTGAACTTTGACATCCAACACTTGAGTACTTCATCGTTTACGGCGTGGACTACTAGGGTATCTAATCTATTTGCTCCCCACGCTTTTCCGGGACTGAGCGTCAGTTGCAGGAATGAATCGTCGCCTTCGCCACTGGTGTTCCTCCATATATCTACCACGCATTTCACCGCTACATGGAATTCCGATCCTCTCCTGCACCTGGCTGCCTGGTTTCTATGGCTTACCGAGTTAAGCTTCGGGCTTTCACCACAGACCCTTGCGCCTGCTCCTCTTTACGCCCAATTCCGGATAACGCTTTCCCCGTATTACCGCGGCTGCTGGCGTAGTTAGCCGTGGCAACAAATTGCCAAATCACTCGGCTACCATTTCCTGTATGCCGTTCTTCCTTTAAGTTTACAATCCGAAAACCTTCTTCCTTCACGCGGCGTTGCTCGGTCAGGGTTTCCCCGGTGCCGAAAATTCCCTACTGCTGCCTCCGTAGG
+
*'()*%-(%,/0+*+47)7+6*--517')$$(+++6)+,67430+-+).52032:4240+57*,-/1%%%%(&,&('+)&&**4/25142,./029++')+%+.%)*()$.4-0%(&+*/01:97;087)#,$(&')/0..//089;6.31+.3;6:3589:2311.+*(0+063042.-0+',/-..'0*30255557194//1/.1001619)-7/')**(+'&)))+/,.0;7/.--'3-.0+(,,)+21-10-/0///.+606*0').,61100(%&')2100-1+*'&(-++*/82331111101/29:90582*/00/36,),05179<::5413-.6--.4/5:1025987598824016/0,.-+,..240,--010*0..-.1-0,59056/./..4;7-./000./-75($(&&*+421+*+-2///5*..(***17737//3/.0220:;--/--2140013,2-*&(*,/))*+(*)',&.,(+-:8:8/9.0-564(('0+1.,.--36675,/211)0,&(')*44-6.9-5$-&+-*-+&'$$+*,/)*'))./-/102655534699787*-132:9565-,.)-09*-'(()&')(+1-+.0.866;58997;/00;1.8-5.6<8542)*2456237,-.5-227(+,273)%.*%$++/-930263<8239;.6.++(+28.0*-*)*+,-.%(*4*+*+..19/5,('())5/7.33749858660,,/25,--782*1-.%)'&))-...02-./696;.,-572136<897210'22/454766:540-24+)..304-(*+,.:8-)':::4423334559070;.0'/)'('()+++783&(%')/.:;7:6:776;:;.-/7682222230*&$**528<9/9;;9441/)++.3,5-10&(*,,(,+2/121(/(')/.0173(,%/-)),,-+-'*($'&(*'(-7-)*/0/'(-*.6,,250.0/4566./,*+&'()'%,.+*+3/+,54/2.+/,2.2.2-16;:2)02+&%'&'*2.://523(8))*1-4,,,0.504.-.4/,)%'((,/3(0)&23040.-,/./,3//(54+.140101..$&,61:953135*-*'*',470235/-'&,-/++//227<:9:<92433397411...20;3:,083.:148:3&'-*+**3;;5/9,3/)).115741/,53(,(2,
@a3e057a4-9003-42d7-95ff-6b04de14b23e ch=14 read=87346 start_time=2019-12-13T17:47:56Z barcode=BC01 runid=2c9cf7bc05858273f10e7d7ec552fc0bd742dc3e
CTCCTACAGGGGAGGCAACAGTAAGAATTTTCGGCAATGGAAACCCTGACCGAGCAACGCCGCGTGAAGGAAAGAAGGTTTTCAGTTGTAAACTTCTGTTATAAAGAACAGCGGCTACGGGAAATGGTAGCCAGTGACGGTACTATTAAATACGGCTAACTACGTGCCAGCAGCCGCGGTAATACGTAGTGGCAAGCGTTATCGGAATTATTGGGCCGTAAAGAGGGAGCAGGCGGCGGCAAGGGTCTGTGGTGAAAGCCTGAAACGCTTCAGTAGCCATAGAAACAAAGGCAACTAAGAGTGCAGGGGCGTGGAATTCCATGTGTAGCGGTGAAATGCGTAGATATATGGAGGAACACCAGTGGCAGAAGGCGACGATCTGGCCTGCAGCGACGCTCAGTCCCGAAAGCGTGGGGAGCAAATAGGATTAGATACCCTGGTAGTCCACGCCGTAAGCGATGAGTACCAAAGTGTTGGATGTCAAGTTCAGTGCTGCAGTTAACGCAATAAGTACTCCGCCTGAAATTGATACGTTCGCAAGATAAACTCAAGGAATTGACGGGGCCCGCACAAGCGATTGGAGCATGGTTCCAATTCGAGAAACAGCGCGAAGAACCTTACCAGGTGTGACACGTACTCATAAAGGCTCCAGAGATGGAGAGATAGCTATATGAGAATACAGGTGGTGCATGGTTGTCGTCAGCTCGTGTCGTGAGATGTTAGGGTTAAGTCCGCAACGAGGCGGCGCAACCACTTATCGTTAGTTACCATCATTAAGTTAGCTCTGGCAGAGACTGCCAGTGACAAGCTGGAGGAAGGCAGGGATGACGTCAAATCATCATGCCCCTTATGACCTGGAGCTACGTGCTACAATGGATGGTGCAGAGGAAGCGAAGCCGCGAGGTGAAAGCAAAACCATAAAACCATTCTCAGTTCGGATTGTAAGTCTGCAACTCGACTACATGAAGTTGAATCGCCTGATATCGCGAATCCGGCATGTCGCGGTGAATACGTTCTCGGGCCTTGTACACCGCCCGTCACCACGAGTTGATAACACCCGAAACCGGTGGCTAGCCGCAAGGAAGAACTGTCTAAGGTGGGATTGATGATTGGGGTGAAGTCGTAACTGAGTAACCGG
+
-30,+,/(163)&+7-.(,&**)'%**-5:6..523932/*0-+2-)*/33/5+2572,08,.,/4341+-2-'+,-/2:723*0,9.0080,20-.4.3/0-,(&&%+--4+,3/-0&1-*33++2+++0,&((*)2%),('*&)*1-)&()+)2114/./228/52/,71/08.5294/81/0/(,//60/73(,20;100&3%&+().3-,2-02,50))%-0+'*-11974:909)7-*22,-/351'/*,6-/3.%'(0(&&)0+2+../)/545,*27+,26-.2+.%(+)('')++:46.)&%'),)2)7*78454500/01122/-38-/68./)-,15&0/,'***201462477;7%&.'-41771/..-*/-1./%22.7876244,**+1)(*/1/,-/2557++*0492*/01*,+%&00,17.),/)')),)&,,088:96$/-'()&'&%-&3**-/0.:19192662.-.53+-063.-,)-/705.(++1130///0049353*)+&$)#%#$$''*01,.,)'*)&17+-551(0(1.722,,195*8,%+$%%(&*1%5&0(+'+/10.44'*.5094/+'()%,,(0-.005.084228332,,'+(-(*+('$/(+))%('.&*''(4,-+,-./5.,,))-,0---./87('&'+/-/)4.169879667708//.110+,./0887781832/0-)(-'/9606--/,60)+479,*,*/.//452'-.'%(,..24382121/03036.5.,'-,4'()),(&,/,,,-,5/00+)203253604690-1+*/+1.+5752./244456:512386+2*.30,.01164893.,((')*+()06//23:66:98567567/--*(*(1/22-01.0,-/0,+/.+$*-<<141*+.76.,-.0955/',+/0,0'0,%($&'/.(&+()-120/24-///-1.+0.(&4,3.,*#$%')'((10.330(.-..034814+31356301029988/-06006-,+*'),,.8-,)+,.,21,*+'/-.47:9538)(*,'(.,0-0..+)).+&-*/)**.(%&,)'.2//6-4.5;3-7+*+.//33495**,-,+,..33.--*(**596354
@c2119376-e6c5-472e-a273-2f82a4e820bc ch=433 read=187262 start_time=2019-12-13T17:48:11Z barcode=BC01 runid=2c9cf7bc05858273f10e7d7ec552fc0bd742dc3e
CTCCTACGAAGGAGGCAGTGGGAATATTGCACAATGGGCTGATGCAGCCATGCCGCGTGTATGAAGAAGGCCTTCGGGTTGTAAGTACTTTCAGCGGGGAGGAAGGGAGTAAAGTGTAATACCTTTGCTCGTGACGTTACCCGCCAGAAAAGAAGCACCAATAACTCCGTGCCAGCCGCGGTATGCACGGAGGAGTGCAAGCGTTAATCAGGAATTACTGGGCGTAAAAGCGCACGCGGGCAGTTTGTTAAGTCAGATGTAAGAAATCCCCGGGCTCAACCTGGGAACTGCATCGATACTGGCAAGCTTGGAAGGAGTCTCGTAGAGGGTAGAATTCCAGGTGTAGCGGTGAAATGCGTAGAGATGGAGGAATACCGGTGGCAGCCCCTGGACAGACTGACGCTCAGGTGCAGCGGCGTGGGAACAAACAGAGGATTAAGATACCCGCAGTAGTCCACGCCGTAAACGATGATGTCGACTTGGAGGTTGTGCCCTTGAGGCTGTGGCCGGAGCTAACGCGTTAAGTCGGCCGCCGCAAATTACAGCCCGCAAGTTAAAACTCAAAATGAATTGGCAGGGGCCCCTTTTAGGCGGTGGAGCATGTGGTTTAATTCGATGCAACGCGAAGAACCTTACCAGTCTTGACATCACGGAAGTTTTCAGAGATGAGGAATGTGCCTTCGGGAACCGTAGGACAAGTGCTGCATGTATCGTCAGCTCGTGTTAATGAAATGTTAGGTTAAGTCCCGCAGCAGGCGCAAGCCCTTATCCTTCGTACCAGCGGTCCGGCCGGGAACTCAAAGGGAGACTGCCAGTGATAAAGCTGGAGGGAAGGTAGAGTTGACGTCAAAGTCATCACTTGTACCCACGACCAGGAGCTACCACACGTGCTACAATGGCGCATACAAGAGAAAGCGACCTCTCGCGAGAGCAAAGCGGACCTCATAAAGTCACGTCATGTAGTCGGATTGGGATCTGCAACTCGACTCATGAAGTCAGGTCGCTAGTAATCGTGGATCCAGAATGCCACGGTGAATACGTTCCCAGGCCTTGTACACACCGCCCGTCACCATGGGAATTTTGCAAAGAAGTAGGTAAACAACCTTCCGGGAGGCGCTTACCACTTTGTGATTCATGACTGGGGTAGAGTCGTAACAAAGGTAACCGGAAGATAGAGCGACGGAGCAGTAAGTTAACACAAAGGCACCGACAGCTTTCTTCAGCACCAGCAATACGTAACGCACC
+
+,2)$&(&')')&')%&&)*(*''((*('*...:0)3.+%)+3240'-1-0.03-*-/4546720+*,+106.1/-31,:30..&(%'(*&*%*0.01*(*--.,/*()*,-*(*(&()*&(%$%%%&''%+'),--40,.)$&%(*.*++%)*&'&*(/)*3422363542.,+.+-*&-++.''$&/20+)$''*+//)+''/+9,-)'+'*00022;956243;5**002,.-/'20+*2390%1*4*277334+)')''/3/,312-&/2/33312/.+40/2.01111+++,,517)&/*&&*(-&,(,(%'(*++..0)((/,/.(2*5,6+&(&)((),*,5/,,2+)*:832-+.+**++-'*('(.)+-()-,*+540+,-202++00//--,11502610-$%%'&%(,)3)*%*)*'$''%'''1'/,)54)30)#%%'()+02-)+,171+345/0,+)*,+25431302-*&)-3'+(01%$$%$43*&)''(**-2')*+,.../-7-8.-10-&34466'())(''(+-,//*(/*&)+6-8962,-.42;0-2.3.4)5'-,1)35+%%''&),))&1225-,++.*(&/1:++,*+0./0/97483..0.(-25/2,))&%&/+/)(**,.4+--/*0+-6923,,)++/,+)&)((&1'*8566&0449898960.+.-(+001841,.),+.1.0-'$*+:56*60&('&16-0119/1014/5+,35(&(,&6,++,.3,(%.*&%('.1('*%&'%/4/0+0,++%*',*/48,9//:4;,,-2).1.111/-,,+/-./)'/01-*-+&0+.31,,+-(5.//67357+.22280%($$(%%,,)'++-.;345+-/2./'&('+,-0///,0/-19545441412())-+))/.'28//-0,*-%(&$(41('*,2/1-.11054,)+(+/-/34312(025+/)7-*1*'...0-+&+,72210569638110+,'+,(-,*'+)+,-+6-010-()*-5215,+),(((/6.*0..6593&2655060114//,/5-2.+(+*',0*-,/*)(+161+,.2,%()'''-)(04))).072;0-(7-*+)),,%&&()&),3,')()/..)+*$*')*+)(&&'%'0-1/00)4-/7/186:5/2-,111.+/2338.*%&(%,,2,*+310/*,-8-0.2235/-.)'+,14-2/,((*,.4,../88473+.'&#&"%"
@38e84c7c-d42b-415d-9451-a69cddbf76c0 ch=266 read=104361 start_time=2019-12-13T17:48:09Z barcode=BC01 runid=2c9cf7bc05858273f10e7d7ec552fc0bd742dc3e
CTCTACGGGAGGCAGCAGTGGGGAATATTGCACAATGGGCGCAAACCTGATGCAATACCGCGTGTGAAAGCCTTCGGGTTGTAAAGTACTTTCGCGGGGAGGAAGGGAGTAAGTTAATACCTTTGCTCATTGACGTTACTGCAGAAAACACCGGCTAACTCCGTGCCAGCAACCGCGGTATGCAGGAGGTGCAGCGTTAATCGGAGTGCGGGCGTACAAAAGCGCACGCAGGCGGTTTGTTAAGTCAGATGTGAAATCAGGCTCCAACCTGGGAACTGCATCCTGATACGCACTGGCAAAACGAGTCGTAGGGGGGTAGAATTCCGGAACGGTGAAATGCGTGATCTGGAGGAATACCGGTGGCGAAAGGCGACTGGACGAAAGACTTGACGCTGGGTGCAGCGTGGGGAGCAAACAGGATTAGATACCCTGTTCACGCCGTAAACGTGTCGACTGGAGGTTGTGCCCTTGAGGCGTGGCTTCCGGAGCTAACGCGTTAAGTCGACCGCCAGATACGCAGGTTAAAGCTCAAATGAATTGACGGGGCCCGCACAAGCGGTAGAGCATGTGGTTTAATTCGATGCAACGCGAAGAACCTTACCTGGTCTTGACATCCACGGAAGTTTTCAAGAGATGAGAATGTGCCTTCCGGGAACCGTGAGACAGGTGCTGCATGGCTGTCGTCAGCTCGTGTTGTGGTGGGTTAAGTCCCGCGAGCGCAACACTTATCGCTTTGTTGCCAGCGGTGGAGCTCAAAGGGGGGGCTGCCAGTAAGCTGGAGGTGAAGGGATGACGTCAAGTCATCATGGCCCCACCGACCAGGGCTACGTGCTTTAATGGCACTACAAAGCATTTCGCGAGAGCAAAGCGGACCTCGCAAAAAAGTGCGTCGTAGTCCGGATTGGAGTCTGCAACTCGACTCATGGTCGAATCGCCAGTAATCGTGGATCCAGGATGCCCACGGTGAATACGTTCCCAGGCCTTGTACACACACCGCCCGCCACACCATGGGAGTGGGTTGCAAAGTAGGCCAACTTAACCTTCGGGAGGGCGCTTACCACTTTGTGGTCATGACGCAGGGTGAAGTCGTACAAGGTAACCGGAGCAATACGTAGCGGC
+
/*6*+./960/2.'676572(0*',()2)%''(..-(*)(()*.)+()+40-+0))('(/2/1.+&)('%&%**1.:578560:,**)&'(%%&%'+2,'-+.4)4-)**0/(-/442.0)&&%&(*.(/*+*6*/*')$&(&)*/0..159/201-8.//9599::43652797:)222.&-$2&'/-+))*'+.37/9/0*,)')%,)4964-*%+32))*--',).1681/6/;.+.20,+,-%&*.*($.(&)-$(-62:'/%/2./'(-%)201.--*--/30+&+*+1442/3)%&()+++&()1'210+./%.'3,0++-)-,,0+2+4+'(86+)/,-+10.2*-+&%((&2017++,)&&'(($(')--0.010(+)**--1*()'003622333113*+))./:28*0/+0.+,0557;2..()'(+-19899:1/*)),..-+'*+)'&/++,-2:.-433285+/+*)''0'**%(+.//+*(+1/50,,21..,(('')&&&&%**./64063&((+.98861/1.,.603,.+62-/3458201/,,+,-.10,)*0-:633-3-,,122510,,-*+'/12302/./0469-3+,(2330&&).1+-*)28330*))*,+,*$'&)*-),003/)295***))442/01'/.,-321112385569:751+.-/34556:410/*'+/42793084(%('+*2-1122,'&*,.0/-44+,6;444)(()''%&$%,.434(0.+&)&$,,,.1&%'(**0//+*++&+,2,,0,567:::940246799-/37734(#&)*/73110-(((((,*,,(-&))/53'1)+/00-'(&&''+*,++')&//9,(.6947421)+/04-*))+1:89902/+-5*+,+1)+%&(+65844411473605/,,(')-'1+.((%(*/151349:;652/,/1/3032(%&'(*+)/,++.1,64+$455-,4.,,+**,,25;:4<9-08&0-120134,)*)0468;.+1/))--153+/&**+4.978;807-')-*10,5,*16+/195../.01012/.''%42/(%&+)--(5,,1.,-.474:+,%(+473/2-%(&&&#"
@417930b6-342f-4f50-96d6-eeb0db7d2c29 ch=231 read=136240 start_time=2019-12-13T17:48:09Z barcode=BC01 runid=2c9cf7bc05858273f10e7d7ec552fc0bd742dc3e
CTCCTGGGAGGCAGCAGTGGGGGAATATTGCACAATGGGGGAAACCCTGATGCAGCAGCGCCGTGATGATGAAGGTTTCGGATCGTAAAGAAGCTCTGTCTTTAGGAAGATAATGGCCAGGTACAGGAGGAAGCCACGTAACTACGTGCCAGCAGCCGCGGTAGAAAATACGTAGGTGGCAGGCGTTATCCAGTTACTGGGCGTAAAAAAGGGCGTAGGCGGATGATTAAGTGGGATGCTTGAAATGCCAGGCTCAGCAGGTGCTGCGTCCAAGCTGGTTTATCTAGGTGCAGGAGGAGTGGAATTCCTAGTGTGGTGGGTAAGTAGAGATTAGGAAAGGCTACAGTGGCGTGACTCTGGACTATAACTGACGCTGAGGCTCGAAGTAGGGGCAAACAGGATTAAGATACCTGGTAGTCCGCGTGGCTTGGACAGATGATACTAGGTGTGGGGGTTTCAACACCTCCATGCCGCCATAACGCGTGAAAGTATTCACTTAGGGAATGCGGTCGCCAGATTAAAACTCAAAGGTGTTGGGGACCCGCACAAGTGGCGGGAGCATGTGAACAATTCGGAAGCAGCATGAAGAACCTTACCTACACCGGCATCTCTTGCGGCCTCTTAATCAGGAAATCCTTCGGGACAAGGTGACAGGTGGTGCATGGTTGTCTCATCAGCTCGATGTCGTGAGATGTTAGGTTAAGTCCCGCAGCAGGCACAACCCTTATGGTCTTCTACCATTAAGTTGGCTCTGGCTTGAGACTGCCAGGTTGCCAGGGAGGAGGTGGGGATGACGTCGTCATCATGCCCCTTATGTAGCAGAATGCACGTGCTACAATGGCTGGAGTACAGAGAGATGCAATACCAAAAGGTGGAGCCAAACTTCAAACCAGTCTCAGTTCGGATTGTAGGCTGAAACTCGCCTACATGAAGCTGGAACCACTAGTAATCCTTGAATCAGAATGTCGCAGTGAATACGTTCTGGGTCTTATACACACTTTACCCGTACTGCTAGAGTTGGCAATGCAGAAGTCCGTAGGCTAACCGCAAAGAGCAGCAGCCGAAGGCGAGATCCATGATTAGGGGTGAGGAATCACATGGCTAAGATATTAGG
+
,+0-'&&)&--*)*((**(/33'0*+'/*&)&(*0.-*('%(*,-5,''')$''+*,&,&'&&%&%%%&'$((*,083)-4042$+'.+$*)$%'&'&,4297(,.))(++*5*,)/&%&*(*,,+-)1*(-)-3/1%($#$'%('*,240)1+,,7,215,)#,*)&()0033231/70''34//53,3+'(/0%,+-5.//66290*&+)('(*),/1.20486/9**'*&-87+)%&$$'0-'/13&..+-0,+,(33013843',)/,4&31-527)*('*&&*'&('),*)'%%)*+,*-(+(()0,,$'(&((&)')&*%&$+%*$'+),,$'$$##$&'*(%#%$&),.0106*10(-&$#$&$'$()-,2522.%(&$%%*()&+*.-,(,5.2,*'')7/76.+)$$&(.-&'(($$$&$*%%#%&))'),,.-)/+**0(10//,792-'.,0724.1.45813-++*&&%&$*&())'(*,:+%%%$$+-(%&'&''**+*'*,+,5*4,')((0,-)'''$(**+6638;1*+,-.+*+**&%0+%)+130..',-/5274%)''$+)--+&''-'')10*,)+5())$&')(,-211/*2++&++.-..0.-0/&%)&)*'0-*+(&+2+346.4-./2-3.169876434+*%&(,,-+-1+,02+(&(%+*'.+.378736%,1/725-163&%**()*,,-++,%35**/(/%+)$&&*&'(&++21'-*.-++,2/.'$&%''0*1)'*(%0--+$$)&+0,,0,(*'(%()++0..--)&%()*//)/+.3.--8.*)($'%&*(''$)&'),.0.-0.90)0./01)*+*5-,))'*/07809/&*'((+'0*1481,2+,'*)))$-.&(-)*,2-//1494(1(-7.0/154551;4/1:785.*)())--,-982+')'',**/43,20%(&'.30534210665-.%.+*,,)++'*(&%&)0/.,/')&)%'%%%&%%./&#&#%$#%(&+*-.5,3-/9)%)$$)&()2&%*$'.,')'(%$'*,''%$$%&(&+-3//2,0%%'&&&.+&%'&-/(/+*%'&%+(143/-(%-%()(*-),/(%%&,(
@f4811a35-6367-4cc0-9d26-6ded630ca7eb ch=235 read=130686 start_time=2019-12-13T17:48:05Z barcode=BC01 runid=2c9cf7bc05858273f10e7d7ec552fc0bd742dc3e
ATCCGTACTTCGTTCAGTTACATATTGCTGGTGCTGAGATTGTCAGTGTCTTTAATGATGCCCTTTCTGTTGGTGCTGATATTGCTCCTACGGGAAGTGGGGAATATTGCCGCAATGGGCGCAAGCCTGATGCAGCCATGCCCGCGATGAAAGAAGGCCTTCGGGTTGTAAAGTGCTTTCAGCGAAGGGAGGAAGGGAGTAAAGTTAATGCCTTTGCTCGTGGCATTCCCGCAGAAGAGCTTTCCGAAGCTATCCGTGCCAGCAGCAGCCGCGGTAATACGGGAGGAGTGCAAGCGTTAATCGGAATTACTGGGCGCTAAAAGCGCACGCAGGCGGTTTGTTAAGTCAGATATATGAAATCCCGAATCAACCTGGGAACTGCATCTGATACTGGCAACGAGTCTCGTAGAGGGGTAGAATTCCAGGTGTAGCGGTGAAATGCGTAGAGATCTGGAGGAATGCCGGTGGCGAAAGCGGCCCCTGGACGAAGACGAACCGGGTGTTTTTAGCGTGGGGAACAAGCAGGATTAGATACCCTGGTCCACGCCGTAAACGATGTCGACTTGGAGGTTATTGCCCATGAGGCGTGGCTGGAGCTAACGCGTTAAGTCGACCGCGGGGAATTACAGCCTACCGGTTAAAGCTCAAATAAATTGACGGGGGCTACACAAGCGGTGGAGGCATGGTTTAATTCGATACAACGCGAAGAACCGCCTGGTCTTGGCGGAAGTTTTCAGAGATGAGAATGTGCCTTCCGGGAACCGTGAGACAGGTGCTGCATGGCTGTCGTCAGCTCGTGTTGTGAAATGTTGGGTTAAGTCACGGCGCGGCCTTATCTTTGTTGCCAGCGGTCGGCCGGGAACTCAAGAGGACTGCCGGTGATAAACTGGAAGAAGGTGGGGATGACGTCAAGTCATCGCTATTCCCCACGACCAGGGCTGCCACGATGCTACAATGGCGCATGCAAAGAGAAACGCTGACCTCGCGAAAACAACGGACTTATCCGCGGTACGTCGTAGTCCGGATTCGGGTCCTGCAACTCGACTCCGCCGAAGTCGGAATCGCTGTCGTGGATCGAATGCCACGGTGAATGATTCCGGGCCTTGTACCGCCTGCGCACCATGGAGGTGGGTTGCAAAATTAGGTGGCTTAGCCGCTTCGGGAGGGCGCTTACCACTTTGTGATTCATGACTGGGGTGAAGTCGTAACAAAGGTAACCGG
+
"$&$$('*,1548:-/234.,,+(+2))+'0,0,''(&#-')+:,/./0.08/*&*()*()('*/-,335:6878:-,**'+1**,/1022)-*,,(*+64)/7-+''%%()+,330830+*-1+/,(())%'&$)'22276*$'(*,0,,)$(*)*.22:3(16)2(-,5,*-.,06/-'(&(('),++0,.3'20&&).;00-:.9.'1)+-*%&()&(&*)&,,/2.*3,,1*'+&')-*(+$$%$&'()2125662)*'&(+*12:26//+)*&$'%'*&&)%)*1587897450*)*&0*(2))*55;930'*3:4,'++0).,.**/3/76;942<3:289566*%&%#&)3/..-+('')&-+2,+,2,2++355755+*+.-.%&%$(%&**+./*+,30/(1/6*,-1.4./,,(,--,',+-.40(*3+*())(*'(&'()-20*,(&&&%.0-32-.)()+''0,.1:6,%346;616*,***%(&)+)')*'(*(%-+*+&(((''+.3%/&28/21.).1469'*+'*++(**-;176;6,+*+$(()*2/03.+,-+9*3-+10-%+'*-532/,/'&(,)(*12867854840,.-/556),%,)'&'()*+%/2+%#&%+11918/%,-5*-)*).648647,-20**%#%$'&,'+++1-.()(-/30)+..)4.61012'2327-3+18016%$#''''+1.--1,.41-.+,7:4/,,,,-60/-/7220237416',2(1+2622-*('+&(/000222461.+&%'&''(%+,**(),,2+--0:60,0,)-4,86,.,.&(*)&%'$(&'%((&'&--,08/2.+)),505)6-0+45%$'&),-&%)+)+.*2'(')*./59+,+1+)'&'*+2038;6621-2(3303,16898&''(14+24+(*,-1714+-,+')%')('*+01++*0068735++&,78)&'%'($)*'&)*638968.2+.*/*&/03,'&('*.&%)%*()--.3-03909(2,,2,%'&$%'''+/01...*&/.,,)+*(,**+0&*)236((%$(+*+,6663')*+)+)%(+01('1))(2+1+(0441.7-.-2.06,(&&%((322/+/&'(*04236()(('&)&+(-**)&%$'$/-&(0.3%7,),,.1305/.38*-,41(1/26;9640157796/*(*''*0/24**/4+,//19866.
@d1afe03e-5f8d-40c9-860f-9ac1d2fb6d9a ch=165 read=240668 start_time=2019-12-13T17:48:18Z barcode=BC01 runid=2c9cf7bc05858273f10e7d7ec552fc0bd742dc3e
CTCCTACGGGGAGGCAGCAGTAGGGAATTTTCGGCAATGGAAACCCTGACCGACAACGCCGCGTGAAGAAAGGTTTTCGGATTGTAAACTTCTGGTATAAAGGAAGAACAGCGGCTACAGGGAAATGGTAGCCGAGTGACGGTACTTTATTAGAAAGCCACGGCTAACTACGTGCCAGCCGCGGTATGCGATAGGTGGCAAGCGCGTTATCCGGAATTATTGGGCGTAAAGAGGAGCGAAGGCGGCAGCAAGGGTCATGGTGAAAATACGAGCTTAACTTCAGTAAACCATAGAAACCAGGCAGCTAGAGTGCAGAGGATCGTGGAATTCCATGTGTGTAGCGGTGAAATGCGTAGATATGGAGGAACACCGGTGGCGAAGGCGACGATCACAGCCTGCGGCTGTTTGGCGCTCAGTCCGAAAGCGTGGGGGGTAAATAGGATTAAGTGCCCTAGTAGTCCGCCGTAAACGATGAGTACTAAGTGTTGGATGTCAAAGTTCAGTGCTGCAGTTAACACTGTAGTATGAACCTAGGCGTTACTTAAAGAATGAAGCTCAAAGGAATTGACGGGGCCCGCACAAGCGGTGGAGCATGGTTTAATTCGAAACGCGAAGAACCTTACCAGGTCTTGACATACTCATAAAGGCTCAGAGATGGAGAGATGGCTATATGAGATACAGGGCCTGGTGCATAGTTGTCGTCAGCTCGTGTCGTGAGATGTTGGGTTAGAGAACCGCAGCGAAACAGCCACTTATCGTTAGTTACCATCATTAAGTTGGGGACTCTAGCGAGACTGCCAGTGACAAGCTGGAGGAAGGCAGGACCGATAAATCGCACATATGACCTGGAGCTACACGATGCTACAATGGATGGTGCAGAGGGGAAGCCGCGAGGTGAAGCAAAACCCATAAGAAAACCATTCTCAGTTCGGTTGGCAGTCTGCAACTCGACTACATGAAGTTGGAATCGCTGTAGTAATGTCGCGAATCAGCATGTCGCGGTGAATACGTTCTCGGGCGCTGTACACCGCCCGTCACACCACGAGAGTTGATAACACCCGAAGCCGGTGGCCTAACCGCAAGGAAGGAAGGCGCTGTAGGTGGGATTGATGATTGGGGTGAAGTCGTAACAAAAGGTAACCGG
+
,-42/14.34*%)+.4/6'21*(''&')/07/4334;66139/-4-)**0+./6311/2:5676*)'$))&-,/668,+.'2*'&*-'(*+'(+(0,,.:-/..1-)++(43.9//.420+')/.+2543/32-')'+*5,/)')*).+6./$-(+#)'%&.+,*/()$&(,.286/-/-055430/+,%'((..*.,+39/0..,.0.+2'*+.+2,)+(,4467879*'%+*',*('&&.,120*///*17.-'#'-15-0-5,../+&&&''*)+.34)+-89(46.*++-84-801910+,,**&,.00*)'+(%***.-(,+-6.600..*.,-/134984170,-386&%20*+,+*/1.80008&30162''&),:9970-.-'((),,,('%&'*'+/*--*%%'+.1+.*(,4/)+*-,055,('-44.%0,(6''&&'&,2/+).120*2($%)+,/3(),+.,-+1/43400/46;767:87.-7**6;4).-'+,1944423+)$))+*)%$%%#%$'&#&&$%%)(&&*(620)(+)+14&+.*+2)(')+/1658646+35*(313032238347/0/+...0<:.8637)')&&%'+-.+-1,+*('))%*$((7+))((,.//077892-4.15)*+...::)''')4%2000203,-053/*()(%%$%*.2,///.104..06551(2247897768896:;92:--*)0.-&(%&')&)&,-&%%$&&''($'-*./:/9..,90/9<:;8,8,8,-4/37<46688/,--**,.0567:011..0073445.+.+),*/,%,'%$$%&++1((&&&''*)+,,-8823/&((-((&)(*,/386819119896789950+*-.+&(',,.-,)('((1,*-4;<94;50.2-&*+))'./4:77724720(-0*'(**342451320037143-2*,),+).08,7,,+$%)(.,,+*,,(*-'+-.75.-,..976855(*+-1776:64943513-1$%&&&')*,.+6;/25511259.10**')0,+,-.+.(5,('.0.28555+33'(2:39,.-/-+,*(*%%*-+.0130%1/0278,/1-000,6*--.'+)+*((1.2011178+-/.174:--
@69ebacd3-ca90-44a9-98e1-0f09f23ae947 ch=390 read=107696 start_time=2019-12-13T17:48:35Z barcode=BC01 runid=2c9cf7bc05858273f10e7d7ec552fc0bd742dc3e
CCGGTTGCGGCTTACTGATCACGGAGCCCGCCGTGGTAAAGCGCCCTCCTTGCGGTTGGGCTACTTCCTGGCGGGACATGCATGGGTGTAGCTGACGGGCGGTTAATGGCCTGAGAGACCAGGAACGTATTCACCGCGGCATGCTGATCCGATTACTAGCGATTCCGACTTCCGCAGTCAGGTTGCAGACTGCGATCGGACTACGACTGGTTTTGGATTACTGGCTCCCCTCGCGGGTTGGCAGCCCTCTGTACCAGCCGTTTGGCCGCTGACGTGTATGGCCCCCACCTATAGGGCCATGGGGACTTGACGTCATCCCACCTTCCTCCGGTTTGTATGCCGGCAGTCTCGATGGGGTGCTCAGCTGGATGTAACCCAGCTAATAATAGAGTTTGCCCGCTCGTTGCGGGATAACCCAGCATCTCGACACAGGCGGCGACAGCCATTACAGCACCATTATTGCAGGTTCTCATGAACTGCAGATCCATCTCTAGAACTTCCTGCCATATCCAGAGGTGGGTAAAGGTTTTCGCGTTAATCAGATTAAATACATCATCTTACACCGCTTGTAGGTCCCGTCAGAACCTTTGAAGTTTCAGCCTTGCGGCCGTACTCCCCAGGGCGTCAACTTCGCGCGTTAGCTTCGTTTACTGAGAGGAAAACTAGTTCCCACAGCAACCCGAGTTGATCCCGTTTTAGGGCGTAGTTACCAGAATTATCTAATCCTGTTTTGCTCCACGCTTTCGATGCATGAGCGTCGAAGAATTACAGGTCAGAGGTTGCCTTCGCCATCAGTGTTCATCACTATCTACGCATTTCCTTACTGCACGCCGATTCCATCCCCTCTGCCATTACTCTAGCCATGCAGTCCTGCGATGCAGTTCCCAGGTTGGGCCAGGGTTTCACATCTATCTTACATAACGCCTGCGCTTTACGCCCAATGAATTCCGATTAACGCTGCACCCTCCGTATTGCCGCGGCTGCTGGGGTTAGCCGGTGCTTCTTCTGCAGGTAACGTCAATGAGCAAAGTATTAACTTCTCGCCCATCACGCTGAAGTGATGCTTTTACCACGGCGAGGCCATGCTTCATACGCGGCGGCTGCATCAGGCTTGCGCCCATTGTACCGGCTCCCCTCACTGTAGCTTGCCTCCCG
+
)'*,(&$%'2*-)(()*,/2&*+-*)16/*/4698+*+.+(*'+1)&+'&(*,)*',(0.**$'*.)+,,3(*)&$(%$#'%((++,-(((*'..40::511.*/,-*/,0/+''()+7/%0(+,-*4.5:4,/2*-/532)(,)*0-/&'$-+'()&)+,'02)'*&*+),(%-(+-8(-12:47--4430/...3+8.+%%&'(**:4975(+&'(&$$$%+*,.52+.7-/)-*,,'%')(-3*(,/-/.0-,-6-(*5'&%&%$%'(%)((&%$'&*)323--04)(&'(/.1.(&$+13)*)(&''%+/1,37/*011:32141,368,,--/0.5*3-+,3420+(0,0,+))+*+)(,-3,))%''%)*&(')(+''%(&(&&*+7,*/,(%)+-2/3*)&1'&&&%&%%%(''()%)%&&&*'/1,+''+&+)%,+(,*%.*%*&(%&(&&*,+.()0174**#%&,*1,+,.+*)+&-))+-(%&*&)16374300(+'+0)*%&'%.(22./5*,+1;90.-+(*&''&''&+3-495()**+221.&&&((-2,,+(+,')***('%)''&$#''%&%&(%(.8*)*'*++2+..445'/*,.055+',/(.*-.(,'&%&&)',))-&$%-4,'+2-(++*)'&&(''*+$%'%07-9*(*-,01)1-(%%'0)((&)4.),49)%463511%('($',*)+(1/121*)1.01/'-01.(,.20,+))360*('+'*,,&$-.,++%')&&(*(()(,319--'*,,4(/74-,+4,:98',.+)+%&),*+-...)%)')/59*-&&%%*/**&(('*+%..37/1/86-)2/*34,0,)*,,)'%&)%(&*)2,2)$%$$%((1-14:/0+)-+1,.0,-)&,)*)8*-)++,,.-2161.-,+*'*%'&%&(%%(&&$-*12,/50/.213--,+/.*.)&&*&''/4.)10-3108*-.+,)/,200()'&(0*('/*&23---.)%(%#%&&*+),*&$,+,+,)**-*6.*)$)('&&*.**/'*+(&-+$+(,2-+*$&%&'&&%&('%*(#&'('&''(&%$)%),23-(&)'')&&%&$&*.026122*-+'+056-+/500+/+&&%&),...2,,+'&%$%'&&)/*/4,(
@43cb5066-804a-46b6-b49b-3d70e79ef98a ch=326 read=205802 start_time=2019-12-13T17:48:41Z barcode=BC01 runid=2c9cf7bc05858273f10e7d7ec552fc0bd742dc3e
CCGGTTACCCCTTGTTACGACTTCACTGAAATCATCAATCCCACACCTTAGACAGCTCCTTCCTTGCGGTTGGAGTACCGGCTTCCGGGTGTTATCAGCTCTCGTGGTGTGACGGGCGGTGTGTACAAGGCCGAGAACGTATTCACCGCGACATGCTGATTCACTTACTGGCGATTCCCAGCTTCATGTAGTCGAGGTTGGGCTACCGTCCGAACTGAGAATGGTTTATGGGTTTTGCTTCACCTCATGGCTTCGCTTCCCTCTGCACCATCCATTGTGGCACGTGTAGCCCAGGTCATAAGGGGCATGATGATGATTTGACGTCGCCCGCCTTCCTCCAGCTTGTCACTGGCAGTCTCGCTAGAGTCCCCAGCAATGATGGTAACTAACGATAAAGGGTTGCGCTCGTTGCGGGACAACAACATCTCCACGACACGAGCTGACGACAACCCTTCACCACCTGTATCTCATATGGCTATCTCTCCATCTCTGGGCCTTTATGAGTATGTCAAGACCTGGTAAGGTTCTTCGCGTTGCTTGGGTCAAACCACATGCTCCACCGCTGGCGGGCCCCGTCAATTCCTTTGAGTTTCATTCTTGCGAACGTACTACTCAGGCGAATTACTTATTGCGTTGTACGGCACTGAACTTTGACATCCAACTTAGTACTCATCGTTTACAGCGTGGACTACTAGAATTATCTAATCTATTTGCTCCCACGCTTTCCGGGACTGAGCGTCAGTTGCAGGCCAGATCGTCGCCTTCGCCACAATTGTTCCTCATATATCTACATTTCACCGCTACATGGAATTCCACGATCCTCTCACCACTCTAGCTGCCTGGTTTCTATGGCTTACTGAAGTTAAGCTTCGGGCTTCACCACAGACCCTTGCTGCCTTATGCTCCTCTTTACGCTTAATAATTTCGGATAACGCTTGCCACCTACGTATTACCGCGGCTGCTGGCACGTAGTTAGCCGTGAACTCAATAAAGTACCGTCACTCGGCTACCATTTCCTGTAGCCGCCGTTGCCATAGCAGAAGTTTACAATCCGAAACCTTCTTCCTTCACGCGGCGTTGTAGTCAGGGTTTCCCCATTACCGAAATTCCCCTACTGCCTCCCGTAGGAG
+
7*,,94-1,*&,(&/4)+1,10/.'(%$-'(*.09959/44,(+,/19.-,.2/012367684)1/0(,0/(,&$$'*-0+*4+9*(4*)&,)+,-*%'&))/)2+5/310143;:540)+-...5,:(8.6)&()1/16032/.26.//08:;;;;:99;4''%$%'+%//-,627.))&*/5.-2016687...+0***,(*'(*))+'&'9770/./64672:804)971::9)-/6-.35-0('-2.,,+'*5-77((2)'('+21899558)(%+*&),0*****2.%.&,/&%)+,36012600/*+,-.4<62131.-())*'1:8<7:820//0/:00/'0*,,..33636545/...-323,-&-+6.00818+-+((231/(/-2'.35,+&'(337267-//6..*)',(*-/10.-'&(+-823&$&$')+76/23%20+-71/--*/---,*.276)1*)'),.54/**)/6/1735,.3/.0+02020001182666542400,7130,14<::<:89243.)+&()((#+2-.3-.+0..02/,2.'&%(&''--/73.237;8:;82399.*02<;67:<518./,('2'*&)('+02).1+'))-*,-/0/063325)&$%'(11034460*34))-97.9+,'))*'.*+045387527/&&$(+,55/-..46910/-2--.643833-'/1)(..03.'+**/5+-&.-,1213100666/003+/(/--,&)-.667574415/&&&$%&,+,+:<;;6924464551+-()05/-.5--.-.('*,,*0,1(&((+,-51103'++')+-.&3676775661:4.+*/1,,+9.01342,5+0(&**.)+584580//,*,,776;*5,++1*0(%%'+(),38/-58-,..)&%+/2349;(1/915,&-)*,1/40,403-3/0.,3-0:684:5553/30+&+*++,80+.27/--('',.1744:0,0-3889.,+,/*5-.&0,,4;428/.--,/1039.70)0,%)(&++)-((,2412/621,+2.+7:9</4.0+1:9(.*-)2-+.-(('(+-(+652;.19;-(.+(2))**/+5-;3+'(*'(2460;5--2/.*+
@4ad57f87-7f97-45ff-b899-47405d1cb978 ch=108 read=216398 start_time=2019-12-13T17:48:55Z barcode=BC01 runid=2c9cf7bc05858273f10e7d7ec552fc0bd742dc3e
CTCACGGGGAGGCAGCAGTAAAGGGAATTTTTTTTCGGCAATGGGGAAACCCTGACCGAGCAACGCCGCGTGAAGGAAAGAAGGTTTTCCGGATTGTAAACTGTTATAAAGGAAGGAACAGCGGCTACAGGAAATGGTAGCCAGTGACGTACTTTATTAGAAAGCCACGGCTAACTACGTGCCAGCAGCCGCGGTAATACGTAGGTGGCAAGCGTTATCCGGAATTATTGGGCGTAAAGAGGAGCGAGTGGCAGCAGGGTCTGTAGTGAAAGCCTGAAAGCAACTTCAGTAACCATAGAAACCAGGCAGCTAGAGTGCAGGGAGAGGATCGTGGAATTCCATGTGGCAGCGGTGAAATGCGTAGATATATGGAGAACACCAGTGGCGAAGGCGACGATCTGGCCTGCAACTGACGCTCAGTCCCGAAAGCGTGGGGAGCAAAATAGGATACCCTAGTAGTCCCGCGCCGTAAACGATGAGTACTAAGTGTAGGATGTCAAAGTTCAGTGCTGCAGTTAACGCAATAAGTACTCCCGCCTGAGTAGTACGTTCGCAAGAATGAAACTCAAAGGAATTGACGGGGACGCACAGCGGTGGAGCATGTGGTTTAATTCGAAGCAACGCGAAGAACCTTACCGAATGTGACATGCCACTCATAAAGGCTCAGAGATGGAGAATGGCTATATGAGATACAGGTGGTGCATGGTTGTCGTCGCTCGTGTCGTGAGATGTTGGGTTAAAGTCCCGCAACGAGCTGTATAACGTTAGTTACCATCATTAAGTTGGGGACTCTAGCGAGACTGCCAGTGACAAGCTGGAGGAAGGCGGGGATGACGTCAACATCATGCCCCTTATGACCTGGGCTACGTGCTACAATGGATGGTGCAGAGAGGAAGCGAAGCCGCGAGGTGAAACAAAACCCATAAACCATTCTCGAAAGTTCGGATTGTAGTCTCTGCAACTCGACTACATGAAGTTGGAATCGCTAGTAATCGCGAATCAGCATGTCGCGGGCGGAGCTCTCGGGCCTTGTACACACCGCCCGTCACACCACGAGTTGATACGCGACACGGTTGACTGTGCGAGGACTGTCTAAGGTGCGGGATTGATGATTGGGGTGAAGTCGTAACAAGGTGGCCAACCGG
+
))-%%').-+/2028:22/1)%((&**-598:483+087-:-*1.)(/015,))+0078.877424:786882805/7(%*((+/8<7-'2+-3//032,()$,,&(27.&((&(&.+,&433;544745-*4-,7671119'()''%&)((+'(%(*)&../',+)-//..3.121324521/*,+.133+()**..16464-6.1539;583:3220-/,0)5))4159;87519-('1+%(*'&)%&'++,-.*58.211.(+00365017-*-+'&(**,-3.*(()'.0//&%-2).8/271.-././&*-66/49'')+/3066252-4-4-36&/%'&+)(,.18,+*0+()73',02101+.0/./'1./902',-80*-.',.1710010.2)313832),+++0'*0/1524*(&,-)(+-055:2*,./<:2/2580/.-4((+.120063(')&''+.18+8434-,)*+.370011149;9967828+-38728;/.-.-577;6:5350:1.-**&'(--((2/22*+,*343459..++/()130114-/274:.(+(()*2163400&0&-+,--.2<88;-//-743497:8082:6'''&)2144.-50)*//-+0-09/-2.&*)+-./(+&')00'')1*09569((()*131.+*-5'443384751/.)),&4..488553965:5233/-0+,/0632322803(+06594;4541;0-.04,%*.0114/1*%'%$$$'(0--+262313783280.+,1,06426642/,+*&&043321*-32659713461..*,2,30/799297:942-,+*+055;70762+565459;24:43***((087/5061298888968/,)&$))./-/-/1-/5520)-*,*.1,+7;;4592)**47/878<666((&'+258)7(1+(&&'-,/-*--././5626556477*8)(0:18:95+)('%+)()-2245758/2488999+,),,((('$%)*+3(-0.3452231/.&.426;/../.44686511-,/,+%'$$&&&+(()'&$'%--,*)('&('%'(444249)7.1+-84355.//0/05/2,))(+('+11178940,+'((,%.*6607
@75e37bb1-a0cb-43cf-99d2-b6f2ed4571de ch=76 read=134739 start_time=2019-12-13T17:49:07Z barcode=BC01 runid=2c9cf7bc05858273f10e7d7ec552fc0bd742dc3e
CTCCTACGGGGAGGCAGCAGTGGGAATATTGCACAATGGGGAAACCCTGATGCAGCAACGCCGCGTGGTGATGAAGGTTTTCGGATCGTAAAGCTCTGTCTTTGGGGGAAGATAATGACGGTACCCAAGGAGGAAATGCGGCTAACTACGTGCCAGCCCGCGGTAATACGTAGGTGGCGAGAGCGTTATCCGGATTTACTGGGTAAAAGGGGCGTAGGCGGATGATTAAGTGGAAGTATGAAATTGCCGGGCTCAACTTGGGTGCGCATTCCAAGCTGGTTATCTAGAGTGCAGGAGAGGAGAGTGGAATTCCTGGTGTAGCGGTGAAATGCGTAAGTTAGGAAGAACACCGGTGGCGAAGGCGACTCTCTGGACTGTAACTGACCTTCGGGCTCAGCGTGGGAGCAAACAAGTTAGATACCCTGGTAGTCCACGCCGTAAACGATGAATACTAGGTGTGGAAATTTAGCACCTCCGTGCCGCCGCTAACGCAGTAAATGATATTCCGCCTGGGAGTACGGTCGCAAGATTAAACTCAAAGGAATTGACGGGGACCCGCACAAGTAGCGGGCATGTGGATTTAATTCGAAGCAGCGCGAGAACCTTACCCTACACTTGACATCCTTGCATTGCTCTTAATCGAAATCCCTTCGGGGACAAGGTGACAGGTGGTGCGGTTGTCGTCAGCTCGTGTCGTGAGATGTTGGGTTAAGTCCGCAACAGGCGCAGCCCTTGTCGTTAGTTACTACCGGTAAGTTGAGGACTCTAGCGAGACTGCCTGGGTTTAACCAGGAGGAAGGTGGGGATGACGTCAACATGCCCCTTATGTGTAGGGCTACACACGTGCTACAATGGCTGGTACAGAGAGATGCAATACCGCGAGGTGGAGCCAAACTTTAAAGCCAGTCTCAGTTCGGATTGTGGGCTGAAACTCGCCACCATGAAGCTAAGGTTACTAGTGTCGCAGATGAATGTCGCGGTAGTTCAGGTCTTGTACACACCGCCCGTCACACCATGAGAGTTGGCAATACCGAAATCCGTGAGACTAACCTGGGAGGCAGCGGCCGAAAGGTAGGGTCAGCGATTGGGGTAGGAGAATCGTAACAAGGTAACCGG
+
,24-.47489/,-43-0/,.2+-,)**+0/+,--0:1(,+)'**.:)+,-0.10(-/+10270/,/(&),-.--*-+/;;,65:7883-4.(&&(347936<7+4:5+'''-)(%$&$',4-+03-./+/)*('%$#$',+,(,2,2/2265-)')**+,:1;-0/-.85952502650.+%)*5361.3(/))042-.1*(%%,2.('0.-+-/-+.1.88;935233/2/))&&'%+*22&1(&06*47654-+++.-983-,&')2/,)%&%++,60922033//133435+*+*03-+(*)*,(0-7,-,(344-+--5:84,,.*+1:576006025-60040137/;5/5-*(**)*.411220..96877+2('''&($%(%,55678.///.160*,,49127-0/31,....30,/0/..10.+.05;556:0-,+++5867233353663('(()0,*#*).427868583-34-0,8*,-6)&*+5*(*,/02;9946;803/$%%-1/9470456//-4-9:-5448.+,*/1483820:4-060--,10')**.0,,**)++-05)'()053:4,,*$)*+,,31,.+,1,2,*31*%%&$'2)./8766)))))'-,),,..9+2,0.+&(&(6,/79.99.///6,5..-0-1-.6;.-**)/6(+168933,+*(*/286756/2410<088,.-.*+1+.0136&&,,***%200+2013.:-,+13-02251+&++*-+8,-.513250001./100/-/6/15(*.*.1+(*/.,0-.5.42.583067663..&%%)+&-*))*0-2011/.-33/.-+*++-0/35545382/7332:54521-++,-1880;0//0.,*''&+/2%+*23:--()',65()3,+/.-21389863.:-..-)++++18/.:9-0,&*4-641.+,-$$++1934,-&+%+,-4)..2233534401,32,(/2/)39:0:///7.--'073.:6-,1*++37594.,++4./////++./*,5208646+%'%,--.0,''+)'+/-,0+,+4+''/,)*)++*.,-+/33'6)432'&$),&'&),-'2%&&*-+/0030(4-
@38ddd1c1-35b0-4f43-8bb5-ad1a7d432cba ch=444 read=223872 start_time=2019-12-13T17:49:06Z barcode=BC01 runid=2c9cf7bc05858273f10e7d7ec552fc0bd742dc3e
TTCATTTACTTCGTTCAGTTACGTATTGTTTCTGGTGCTGAAAGTTTAATCCGTTGTTATCTGTGCTTTTCTGTTGGGTGATATTGCTCCTACGGGGAGGCAGCAGTAGGAATTTCAGAAGCGTGGGAAACCTGAGCAACGCCATGATGAAGGGAAGAAGGTTCCAGTTATGGCTTCTGTTATAAAGGGAAGAACGGCGGCTACAGGAGAGTAGTAGCCGAGTGACGGTACTTTATTAGAAGCCACGTAACTACGTACCAGCAGCCGCGGTAATGCAATAGGTGGCAAAGCGTTATCCGGAATTATTGGGCGTAAGAGGAGCAGGCGGCGGCAAGGGTCTGAAGCCTGAAGCAACTGGTAAAGCCATAGAAACCAGGCAGCTAAGAGTGCGGGAGAGGGATCGTGGAATTCCATGTGGCGGTGAAATGCGTAGATATGGAGGAACACCAGTGGCGAGGGCGACGATCTGGCTGGCTTGACGCTCCAGTCAGCGTAGAGGCAAATAGGATTAGATACCTGACGAAACCACGCCGTAAACGATGAGTACTAAGTGTTGGATGTGTCAAAGTTCAGTGCTGGACACCAATAAAGTACTCCGCCTGAGTAGTACGTTCGCAAGAATGAAACTCAAAGAATTACGACGGTGCGCGCAAGCGGTGGAGCATGTGTAGTTTTAATTCAAGAGCAACGCGAAGAACCTTACCTAGTCTTGTCGGAGATAGAATGTACCTTCAGGAACCGTGAGCAGAGTGCTGCGCATGGCTGTCATCAGCTCGTGTTGTGAGATGTTGGGTTAAGTCCCGCAAGCAGGCGGCTAACCCCTTATCGTTAATTCTACATCATTAGTTAGGGGACTCTAGCAGAGACTGCCAGTGACAGAGCTTCGGAGGAAGAGGGCAGGGATGACGTCAAATCATCATGCCCCTTATGACCTGGAGCTACGTGCCTGTGGATGGTGCAGAGGAGGCGAAGCCGCGAAGTGAGACAAAACCCATAAAACCATTCTCAGTTCGGATTGGTCTGCAACCCGACTACATGAAGTTGGAATCGCTAATTAATCGCGAATCAGCATGTCGCCCAGTGAATACGTTCTCAGGCCTTATACACACCGCCCGTCACCACGAGAGTTGATACTTGCAGAAGCCGGTGAAAGTAGCCGCAAAGGAAGGGCTGTCTAAGGTGGGGATTGATGGTTAGAGATTGAAGAGTCATGTGGCATAAAGGTAACCGGAAGG
+
&2((**()/7984838-0/+&)&('.*&%'(*,03+*)&&)*(&)2,%%*,''*&$,(%)+'$%$$%%(-+.-%*./&&%((&-)''(,13./+26*'+-**03./0/,.+*5:.**$*(%*/1./'++-))&'&),/12.19/**')*3223))*&**-328,(&(,*$'&$%'&&*-22./3;3)20-3266.0-,',)*(***++&%&+(**))1*'()(,-8453(--6:),-*(+*%(*,.,+./.--.,-+0/*+0/024,/,,++**)0%&')(*)+/'-6,+012300.,0,*','%-)4884))++&'*)&+))-3..4-)2,3,0781-''+(&467-1)&(((&)%(+.2)$)))/**.3+,.,,/-,/.-.&%$+'/.(80*&',2,009484-3-7,42'+&%&((0760290.06666475+,,+**&&--345----7,&&(,102&6$&1-&.(($')&$$().*0,.)+-,*&(((*(,&*(**/,*),0*1,')21(./('&%#(&%&)+-.170129)32330/-0.2-54+.567134.))%)/.2.*..,,,)*($)%'%$((/****'()+,..*&++-+*+,--.162352.-.)%))(+(92,,-,)'$''.,%&+&)+&&%&%'#&%'))+2.03',-03/0.+'//8:-.509/,($)#&%#%%*()+,(1+3.0/050)%'$*(())'%##$(++)5,-0&30.-)'++)00-/+'%&)&''(*21*&(%&*+*000130*33))+--//-8,'&%&-02.32).+23/.+*0.))2-.&,&$&%%'&&'&*03*.9654-5+)*).)'$&').%)(,(/-%*011-1//'%',%'&'./,-/2+,.+,'&$&%('+&'))-((((&,250'28-,.889751++(()-,///-+/-'(+),/39:776,'*++.)***%$%+.6451,0++**&/,(''%%&'(,3+..,(+**())'/4820:4)*178.7577;4/.(13;7/8((&((62../+'28+*35402-.-2.,30-216555661%.&-*-+-4349610.0+,,,++.)'%2264:54547<224(260,/+&*'-+,)05./40**+(,*)+*)*+(3'%%'&''(+0)(.)*36-71(&(($&&$),1128)++++/0.-,)...34*,-,1/+%*&%&'(*,-'-$&&)),+2(*)*,,/.+&'&%'.6,/.,2.-+,.,*'*
@6a7eaa6e-22cc-4e87-ac8c-a7272f1d6af2 ch=29 read=84824 start_time=2019-12-13T17:49:21Z barcode=BC01 runid=2c9cf7bc05858273f10e7d7ec552fc0bd742dc3e
CTCCTACGGGAGGCAGCAGTGGGAATGCACAATGGGCGCAAGCCTGATACAGCCAGCATACCGCTGATGGCGCTGAAGAGGCGCTGGTTTAGGCCGCTTTCAGCGGAGGAAGAGTAAGAAAAGTTAATACGCTGCTCATTGACGTTACCGGAAAAACACCGGCTCGTGCCAGCAGCGATACGGAAGGTGCAAGCGCAATCGCGATTACGCACGGTGGCGCGCCGTGGAGTTTGTTAAGTCGAATGGCGTCCCGAAATAATAAGTGCATCACAAAATACTGGCGGCAGATCTCTCGGCGTAGAGGTGAATTCCAGGGTGTAGCGGTGAAATGCGTAGAGATCTGCTGGAGGAGGAATACCGGTGACGCGAAGAGCCCCGGACGGAGGCCAAACGCTCCGGTGCGAAAGCGATGAGGGCAAACAGGATTAAAGATACCTGGTAGTCCGCAACGATAATGTCGACGGGGTTGTGCCGGGAAGGCGTGGCTTCCGGGCTAACGCGTTAAGTCGACCGCGCCTGGGAATTACGGCGGGTTCTGAAACTCCTTCAATGTCGTTGACGAGACACAAGCGGTGGAGCATGTGGTTTAATTCGATGCAACGCGCGAAGAACACGGTCTTGACATCACAGAACTTTCCGGGGTAGTTTGTGGTGCCTTCGGAACTGTGGACAGATTGCTGCATGGCTGTCGTCGGCTGTGTTTTAATGATGTTTGGGTTAAGTCCCGCAACAGACAACTATCCTTTGTTGCCAACGGTCGACCGGAACTCCGGGGCGCCGGTAAATAAACTGGAGGAAGGTGAAGACGAAGTCGAATCATCGCATTTCACCGACAGGGCTACCACGTACCACAATGGCGCATACGAAGAAGTGACCTCGCGAAACAACGGACACAAAGTGCGTCGTAGTCGGACAGGTCACCATCTCGACTCACAGTCAGATCGCGTAAATGGTGGGTCAGAATGCCACGGTGAATTCGGGCCTTGTACACGCCCGTCACACCATGGGAGTGGGTTGCAAAGAAATGGTAGCAACGCCTTCGGAGACGCTTACCGCTGTGATTCATGACTGGGGTGAAGTCGTAACAGTAACCGGAAGATAGAGCAGCGACGAGCCGTGGGATTAACACAAAGAGAACACCGACGGCACCGCTTCCAGCACCGAAGCG
+
-81.)'((.-*.52/'*&(%&&&#$''('),0.23*+')+-(,4+.05.0/'/3'+++*',+(($&&'&))'(()/*((,,1++((,(*%$%'(.(**01-*+..-+/+,,(&((2/)-1-++106/..1&%4),31&/&((---2&+&&%,-,+('(/)&%&%'%'*-6,23*''%&&&+''(&*,).161%*'**/('&'(%,($*&)&&'&$%&&&(''%'$&'#'(-**031.(*.&&(($$$&')+(%)*(&*(%)+$*#%''*%&(.-.),,,4.((&'&%&)()**++%&+-,*'+)*)'&++1*),((&&('+-+/,-+(('%$#$%%**++-0-'$**(++&**%&&(+**'$%$))')-1+%)),+))2.60-&&(*&$((+44611,,-,/%(,)('+++)(0-+-081/)*-$5)11-))(*,2*+)(,*(.)$%$%&*((('((-,13,*12*,+)()*,(0)(%*).++)*(-(.'++(*/4:43-)+*,,/0/5400.,&+.(('&&&(&''(&%&(%*((&&(21*)+%&%''+%&(&(+3../-(+$'$&&(&),++.6+%($&$%**-2-+/)-)'),092++()&+()0(+)*$&',+*,-028+4/'),),32/92/+)0.((',)3.&'&+3149846/326122(*&))**)3(&%%%%&'((%()..1++&(%'$&%&&&#)&(&,(*-8)(,)-.0/+*02)*0/.7&(&%'')%(*65/:/),(),40*4/75/--/(1,2..3,$)/--*&'$&%$&')(+)%)./0-.,2/-6.,*&($&&&%$&'&(''%&**''$%%%&(+)*((%**('(%)'$('.(+)'&)0++6323/,%(')-&&&%$(0040/'*)*+*)5.4/'&'%&09613::787)6%37614.$'(230'''%&&(,((*/0*,+-1/$'.-*&%$$$'&&'(&&-*,.))+75579-0-:0+*'*)2&*)0+.+&))+&*&22,)--)**-428780+(((1335+-)/*%)'%&(''(&+-,*%'&').,4,,')&'+*(14'*)'-,-2;741//222860//-,-)*,,130)&/+-1.*-24013.+,)*$++.00+,/278:9:9.)&-0///.5,(%'(---43131&(($((%-/.0+')-,3-'&&'%$
@1bd67ee0-64e2-4226-84d7-4e6aad110998 ch=3 read=60676 start_time=2019-12-13T17:49:24Z barcode=BC01 runid=2c9cf7bc05858273f10e7d7ec552fc0bd742dc3e
CGGTTACCTTATTTTGACTTCACCCCAATCATCAATCCCACCTTAGACAGCTCCTTCCTTGCGGTTGGACCACCGGCTTCGGGTGTTATCAACTCTCGTGGTGTGACGGGCGGTGTGTACAAGGCCCGAGAACGTATTCACCGCGGTATGCTGATTCGCGATTACTAGCGCGATTCCAACTTCGTAGTCGAGTTGCCAGACTACAATCCGAACGAGAATGGTTTTATGGGTCTTGCTTCACCTCACTTCGCTTCCTCTGCACCACCCATTGTAGCACGTGTGTAGCCCAGGTCATAAGGGGCATGATGGTTGACGCGTCATCCCCGCCTTCCCTCCAGCTTGTCACTGGCAGTCTCGCTAGAGTGCTGGCAATAGTGGTAACTGACGATAAGGGTTGCGCTCGTTGCGGGACTTAACCCAACATCTCACGACACGAGCTGACGACAACCATACACCACCTGTATCTCATATAGCTATCTCTCCATCTCTGGAGCCTTTATGAGTATGTCAAGACCTGGTAAAGGTTCTTCGCGTTGCTTCGAATTAAACCACATGCTCCACCGCTTGTGCAGGGCTACGTCAATTCCTTTGAGTTTCGATTTCTTGCGGAGCAGTACTACTCAGCGGAGTACTTATTGCGTTAACTGCAGCACTGAACTTTGACATCAACTTAGTACTCATCGTTTACGGCGTGGACTACTAGGGTATCTAATCTTATTGCTCCCCACGCTTTCGGGACTGAGCGTCAGTTGCAGGCCAGATCGTCGCCTTCGCCACTGGTGTTCCTCCATATATCTACGCATTTCACCGCTACACGCTTAGATTCACGATCCTCTCCCTGCACTCTAGCTGCCTGGTTTCTGGCTTACTGAAGTTAAAGCTTCAGGCTTTCACCACAGACCCTTGCGCCGCCTGCTCCTCTTTACGCCCAATAATTCCGGATAACGCTTGCCACCTACGTATTACCGCGGCAGCAATACGTAGCC
+
5*5.715222(3+(%(*/517/636+00388.6+6.54-+1.00-.34,+*)-1466:(2)*(0/+*(&44/341823-/+5/...200/7///3./1355586625((.3*614421.0452404+))-0411857.-+4,1.+%%+119;:0./.,15.9-+*,,--.(,.41,*,,+,-)(*1135,*/..+3'(*36144191//,,.1))*.*)*,.4;/*+.2,-.20./39736:3.#&)*2-02-4:,122345:12;*-2:1,,++'*,.02.++*/,*(,.-..441-)401360111/7+*(')..149;086+)0.45260-2+,)*-+,.7&550,*(+54471121)*,,)''%&(./.*)4396460($&')/0/203.,.,-*-,51/6.-(420-,0/.00(/-..-**+),./3342/+++++/.-44(:;98.-',3.24/1)(+,.2%,)*(67662.--+298:542349,-/4389333--/..)*+*+-/26577673))11;97:934737,..8/&(1.70<4;<342111139018,+0*-*(+',*##%%(),-'1)9.,02**/23:71&&2./-90/03/(--($,%,(**.0&-)25./,,,0,+1---53)/&((8+***$)'*.3-2/.+/08:(*$&$'),//3997:968;2+**-./8897-/21/*&),/./11/-*'*&%)*'))/64,+-+-/;21+:43088:9:8::+/28021786953255421&&$$&(()*&(*+/.2497:55525363786476862<:108:-094/)-%$&$''1-30)+,012-/1719+,320003*,.6899<8997;62-,&&())-/-)&*.8/:**/298*/910;/--6-./+//13&+())(.726922331.'++5-,-0/.*0++0048445679/2/,*3,+77./5-..-0,3*)/*$&()..-.100/83'+%%#
@8f560048-ad76-4304-a597-d16a355cabab ch=297 read=187361 start_time=2019-12-13T17:49:21Z barcode=BC01 runid=2c9cf7bc05858273f10e7d7ec552fc0bd742dc3e
CTCCTACAGGAGGCAGCAGTGGGGAATGTGCACAGTAGAGGGACCACAGTGCAGCAACGCCGCGTAGGTGATGAAGGTTTTCGGATCAATAAAGCTCTGTCTTTGGGAAGATAGCCAGTACCCAAAGGAGGGAAGCCGGCTAACTACATTACTAGCCGCAGTAATGCACGTAGGTGGCAGGCGTTATCAGATTTCAGGCGTCAAAGGGCGTAGGCGGATGGTTAAGTGGGATGTAGAATGCAGGCTCAACAGGTTTCCGCATTTCCAAACTGGTTATCTAAGTGCAGAGGGAGAGTGGAATTCCTAGTGTAGCAGTAGAGAATGCGTAGAGATTAGGAAAGAACACCGAGTGGCAGAGGCGACTCTCTGGACTGTAACTGACAGGCTCAACAGAACCAAACAGGATTAGATACCTGGTAGTCCACTTAATAAACGATAGATACTAGGTGTGGGGTTTCTTACCTCCATTACCCATACATGTACATTAAAGTACTCCCATACAAATTGCAGTCATAGATGGAAACTCAAAGATGTGCACAAGTAGCCCGGAGCATGTGGTTTTAATTCAAACAGCAGAAGAGACCTTACCTACGCCGAGCATCCCTTGCGGCTACTCTTAATCAAAGTCAGCCAGGGGACAAGGTGACAGGTGGTGCATGGTTATCAAATCAAGCTCGTGTCATTGGGATGTTAGGTTAAGTCCTGGCAGTGCCCTTATCGTTAGTTACTACCATTAGGGTTTAGGGACTCTAGCCCCGAGGACTGCCTGCGTTAACCAGGAGGAAGGTGCAGGGATGACAGTCAAATCATCCATACCCTTATGTAGGGCTACACGTGCTACAATGATAAGCACAGGTACAGAGATGCAATGCACCATGAGGTGGGAGCCCAGAGCTTTAAAACCAGTCCTCAGTTCCAGTTGTAGGCTGAAACTCCCTTACCTTAGGCTGGAGTTACCTAGTAATCCATGAAGATCAGAGATGTCGCAGTGAATGCGTTCCAGGTCTGCACACCGCCCGTCCACACCATGAGGAGTTAGCAATGCAGAGTCCGTGGAAGCCTAGCCACCAAGGAGGCAGCGGCCAGAGGTAGGGTCAGCGGTGGGAGTGGGAATCGTAACAAAGGTAACCCGG
+
''*//*2+03&+,/021.12188+.5/-5.++..,5*+&****-4-./)5*-,***%&$*)&&'(%'+*)./&&*+))45-/*2/11/2..3-+,-/0&.(+1-*0+)'&.)&%'&%)7*-+)-1'2-,++*&)%.3)*)()%)*/0(')%%%&$%$#$%&)***(*'('(&'((3631/27/06001-/+0-'%$-)&%&'0.),,*&(*),0-+11,.%,&0-&.&-869252,.54-3'(1.04-++&*),,)&&$('/5)3.991/0++(-),511-))/6./(*/'&'&()(*)'2)41.-150*))*&14+**&'(*)*(+''&''+*',3*3*(*-,(**&&((-,))*)')/...-+,),22/0/147944('&$(1)*&'&$',&&*&0/-'&'+&.*+(+,&01++-4,,,1*$&&%+(&(,,'').''60.//.+2111*56-/4'&%%&-4165,6)%,)&'**)*+)()---1+/*%+'()11((+*%+*&*'&+&1-*%%(*,.,++2.*6465))$$$%#&$&'(&()+/,+&.('-0*(&))06:-5838.+&'&&%(%'+&&&'./14/08:6))$&%''&'425<+7)('$$)+*++*1.3,761,'&&'(&(%#*2250/0,*+(%#&(')(.3,00674013--*((').)0*-./(2-12-0/*)214345(1527011030')+-,&$%+-0.0*/0.375/30*+)*-21+0.(.$(*-),.3.5672-2+*)('$)+569568+(*(.)'$,,+-.*/,'/,0*'&'-,**,54+'#&&/13,/(+-&%'%,.,)70+)*).8404/.',+-065571:,('+&$&'%)'+,-.8,+))'-$(,**%%%+*%$**,1,-3*')).*,).((&+1*697.2&%-,0,-(/*,)*((+1)(+../00(26++81')%$&$'''(/.1/.(*)1/16111-/-,01))'*+&/-/.(&&*+,33%((+1-.-1(2''--*)/6,+&$$%'(,-%.-)$+,)$'*/855-++(&(/+$%%%$&&*&%()+72'/*.&)&''%($1,()&//)+'*'(*))(0.4*(%'&*&.-*/3,*..611&*%))++)&'**((*,+-4++3,.).0-..
@2bdf26a0-ff5c-426e-93c0-fca8afcf8f68 ch=108 read=216488 start_time=2019-12-13T17:49:28Z barcode=BC01 runid=2c9cf7bc05858273f10e7d7ec552fc0bd742dc3e
CTCTACGGAGGCAGCAGTGGGGAATGTGCACAATGGGCGCAACAGTGCAACCATGCCGCGTGTATGAAGCCTTCGGGTTTATGCAAGTACTTTCAGCGGGGAGGAAGGGATAAAGTTAATACCTTTGCTCATTGACGTTACCCGCAGAAGAAGCGCTAACTCGATGCCAGCAGCCGCGGTAATACAGAGGGTGCAAGCGTTAATCGGAATTACTGGGCGTAAAAGCGCGACGGTTTGTTAAGTCAGATGTGAAATCCCCGGGCTCAACCACAGGAACTGCATCTGATACTGGCAACTTGAGTCTCGTAGGGGTAGAATTCCAGGTGTAGCGGTGAAATGCGTAGAGATCTGGAGGAATACCGGTGGCGAGCGGCCCCTGGACGAACTGACGCTCGGGTGCAGCGTGGGAGCAAACAAGTTAAGATACCCTGGTAGTCACGCCGTAAACGATGTCGACGGAGGTTGTGCCCGCTTGAGGCGTGGCTTCGGAGCTAACGCGTTAAGTCGACCGCCTGGGGAGTACGGCCGCAAGGTTAAAACTCAAATGAATTGACGGGGGCCGCAGGTAGCGGGCATGTGGTTTAATTCGTGCAACGCGAAGAACCTTACCTGAATGTGACATCCACAGAACAGAGATGGATTGGTGCCTTCAGAGACTGTGAGACAGGGCGCTGCATGGCTGTCGTCAGCTCGTGTTGTGAAATGTTGAGTTAAGTCCGCAACGGCGCAACCCTTATCCTTTGTTGCCAGCGGTCGGCCGGGAACTCAAAGGGAACTGCCAGTGATAAACTGGGAGGAAGAAGGTGGGGATGACGTCAAATCATCATGGCCCTTACGACCAGGGCTACGTGCTACAATGGCGCAAAAGCGACCTCGCGAGCAAGCGGACCTCATAAAGTGCGTCGTAGTCCGGATGAGTCTGCAACTCGACTCCATGAAGTCGGAATCGCTAGTAATCGTGGATCAGAATGCCACGGTGAATACGTTCGGGCCTTGTACACACCGCCCGTCACCATGGAGTGGGTTGCAAAAAGAAGTGAGTAGCTTAACCTTCGGGAGGCCTTACCACTTTGTGATTCCATGACTGGGGTGAAGTCGTAACAAAAGATGAAAAAAACCCGGAAGATAGAGCGTGAGCAAGTAGGTTAACACAAAGGCCTGCCGACAACTTTCTTCAGCACCTGGTGCTGTGGAAGATGAACCTGATCTACGTTAACCTTTCTGTTGGTGCTGATATTGCTCCTACGGGAGAGCAGCAGTAGGGAATCTTCGGCAATGGACGAGAAGTCCTGACCGAGCAACGCCGCGTGAGTGGCTTTCGGATCGTAAACTCTGTTGTTAGAAGAACAAGGACGTTAGTAACTGGACGTCCCCTGACGGTATCTAACCAGAAAGCCACGGCTAACTACGTGCCAGCAGCGCGGTAATACGTAGGTGTAAGCGTTGTCAGATTTATTGGGCGTAAAAGCGGGGCGCAGACGGTTTTCTTAAGTCTGATGTAAGCCCCCGGCTCAACCGGGAGGTCATTGGAAACTGGAACTTGAGGTGCAGAAGGGGAGAGTGGAATTCCGTAGTAGCGGTGAAATGCGTAGATATATGGAGAACACCGAGCGGCTCTCTGGTCTGCTTGAAAGCGACGCTGAGGCTCGAAAGCGTGGGGAAAAACAGTTAGATACCCTGGTAGTCCACGCAACGTGAGTGCTAAGTGTTGGAGGGTTTCCGCCGCTTCAGTGCTGCAGCAAACGCATTAAGCACTCCGCCTGGGGAGTACACGACCGCAAGGTTGAAACTCAAAGGAATTGACGGGGGCCCGCAAGCGGTGGAGCATGGTTTTAATTCGAAGCAACGCGAAGAAGAACCTTACCGAGGTCTTGACATCCTTTGACCACTCCTAGAGATAAGAGCTTTCCCTTCGGGGACAAAGTGACAGGTGGTGCATGATTTGTCGTCAGCTCGTGTCGTGCCAGATGTTGGGTTAGAATCACAACGAGCGCGGCATATTGTTAGTTGCCATCATTTAGTTGAATCTAGCGAGACTGCCGGTGACAAGCCGGAGGAAGGTGGGGATGACGTCAAATCATCATGCCCCTTATGACCTGGAGCTACACACGTGCTACAATGGGAAGTACAACGAGTCGCTGAACCGCGAGTCATGCAAATCTCTTAAAAGCTTCTCTCTCAGTTCCGGTTGCAGGCTGCAACTCGCCTGCATGAAGCCGGAATCGCTAGTAATCGCGGATCCAGCACGCCGCAGTGAATACGTTCCGGGCCTTGTACACACCGCCCGTCACACCACGAGTTTGCGCTTACCGAAGTCGGTGAGGTAACCTTTGGAGCCAACCGCCTAAGGTGGGATAGATGATTGGGGTGAAGTCGTAACAAGGTAACCGGAAGATAGAGCGACCGTGGGTTAACGTAGATCAGGGTCTCATCTTCCACCGCCCCTGCTATCTATGGCAG
+
.-.)+,)1''),/01147586)+/+&.()065:66://&%&$$%..324*2626688+))('-(-+-)&),+<:29503-+-+,((&'()-9.0.5647:,)-*+/)1-)*,./,-034/.+($''+2480230/2-7.-4;,.3/,1/$+'(())*+*++.$$'+490052103--+-+.(&%'$+*++),)))'(*0393724%1(%.)/029;5951556+,5340-,((-0,'))*,003++,,(*),40+1//*++000.1+.&%'&1444479:997///..22./+(*%$$()////434,.-5(+-$,).//'(4:54.,./58500-3*019:+*)(*3469:10+(+*+1:3:2.4,('+*6-771-')11.*(.).///0459%04,+(&'**0/8-+++,9*32,/4.2(*+:76;//2674306-/23.&'4;53101/27/%+(0*+,2524,88,$(-*.--5/./1.,1+5')'(+558666.6.6-/011141/365787)*'()+-323./.2+0,6-85,+./25('%&(.6/791588+2/'($&('$$#&&(-.0/-/64;8263850/05:9988,-2*-001.635:64./1/2-12668--.03*''$&%',-24/02-52423/2,)*&'/*,2/))**/)01+,(,-44886;8888858-*'++53320:10.6;522351'35:68159/,.540,'-*,0/67-.--.1++9723;113..06;/9,:262<8497997:+,+''+,5604(+-++01;77666*(1+.,&(()0+,3560445778855/.00930,0+441,4+*+.3930,**'&(&&*+9761911:)'&')))'&024/478;9:276;(32;52544661;.017887524'4/2)2.+'$$)+-88716001531415133370-2+3-400020,-./65778:6775//143.1/+./72,0--,20117')02./0//38443491/:51344435:9/****...+&()650+&)+)+(%()+(--2/60845203+&4.,85:46;2.59.-..-20++&')&---470*&(.)-50**-+,56-)+,-.48:;:482,/6.8/01,+++))&'%767/-.+1728/1----7+.))&#%&**0-,&).45*1:6//...91527456978:39/11,'./6,,-0127823333338<:-883:3500//.01011//34-)+0-66+*%*/./4215232+)-*02:76<64;44;9:0/%*+,-,&(*56945(33.--.1,645,,')*+(*/07*:0;;81::9.008.9-+8.,)+*'*04261627-6-'*-/9797:1302061-$'&-224320//549.++,((*.)*++*,(())%+*3.,163601/,,,+).3,*'+,'.''(&&*+-3.9///))(/57*+2399752935'&()(,(,01(*$')-.36-0.709.67.--*)+*+,397;+.412588890)+(),55)2,2.38*1575)+(*'((**878442/-57*()(((,,0-1.15//0&(%').:,).70,+0463010.-),020+*')#$%('+**...22++.2//++#&$%,)'%*.+.*,-.,*1*+3)&%&'),2-.5,'%'-**)*,://0756<612:99892-,)('&(,(-'&%(+12..-024<8-,38+9<94024:&'1.3178832-*'**-4(00241709&2/12353572255(''*(*%().07/02')+.9./5',)//;-*(++-.2132/94/,7.*-,,8:9::9/-/.017.7;;+.4167.4.+-72635()0(),)+,-7/8*.*&')$/+21.1:995.,41,+2.)+,.&'(((*+/4&'(-*7;-/<.6;3-493-,,4.*,--9+,1138857871%186057790,-..948456-,)%&%&3067:6;/9/1'+(*2$-+69,-*+)*&)($&&..*+*))7.-7:7999;<;1-2.,%'((/-.-+,*+.95837761323:09888+*-+..10'(/(,6368687785/55887902;5,/4447637338'+,.0/.-+,,+-46566:60.&*('*+/3340+12/(*../568+-+%'')471139//.2.1/3:4,&,-5-.,+,.//3429*)-.4)-&08766526112888245445/7-/6.2++-/),')*001//1;68929-+,...55:7/(*,,053*23476+%2(4+.+,,43+**,2,-/,,-.21014-/+'+%/+-//.31+6+'+*)*54861))((,.4/.11-0-)0//%50139++)5,36991228:971806563-/12./2578:6*-/606856/3250374-,0--,-(+,)*'1'').121.322(+/+-.173554740&*&%'(((&$%&&*)%)*$&$$%
@a7ecc735-d976-4ba3-b1b9-65f18c2c28aa ch=468 read=96003 start_time=2019-12-13T17:49:30Z barcode=BC01 runid=2c9cf7bc05858273f10e7d7ec552fc0bd742dc3e
CCAGTTACCTTGTTACGACTTCACCCCAGTCTTGAATCACCAAAGTGGTAAGCGCGCCCTCCAGAAGGTTAAGCTGCACCTGCTTCTTTGCAGCCTCGTAGTGCTGACGGGCGGTATGGGCCGGGAACGTATTCCGCGTGGCATTCTGATCCACGATTACTAGCGATTCCGACTTCATGCTGGAGTCGAGTTGCAGACTCAATCCGGACTACGGCGCGCTTTATGCGCTTGCTCTCATGAGTCGCTTCTCTTTGTATGCGCCATTGTAGCACGTGTGTAGCCTGGTCGTAAGGGTGGTAAACCGTATTACGCCCTCCAGTTTATCACTGGCGATCTCCACGGAGTTCCAGCCCGGACCGCTGGCAGCAAAGGATAAAGGTTGCGCTCGGTGCAGGACTTAGCCCAGCTGAGCTGGCGGCAGCCATGCGGCACCTCTCCACACGGTTCCCGAAGGCACATTCGCTCATCTCTGAAAACTTCCGTGGATGTCAAGACCAGGTAGGTTCTTCGCGTTGCATCAGATTAAACCATGCTCCACCGCTTGTGCGGGCCCCGTCAATTCATTTGAGTTTTAACCTTGCAGCCGTACTCCCCAGGCGTCGGCCGCTTGCGTCAAGCTCAGGCCTCAAAGGGCACAACCTCCGATCGACATCACGGCGTGGATACCGATTATCTAATCCCGTTTGCTCCCCGCTTTCGCACAGGCGTCAGTCTTCGTCAGGGGGGGCCGCCTTCGCCGCAGTATTCTCAGATCTACGCATTTTCACCGCTACACCTGGAATCCCTGCCCTCTACGGGGCCTCCGACCTGCCAATTATCAGATGCAGTTCCCGTTGGGCCAGGATTTCGCATCTGACTTAACAAACCGCCTGCGTGCGCTTGCGCTGATAATTCCGATTAGCAGCGCATCACG
+
1.&).0*0-7,+.1*-*%,-*)%&$&&*).-2-)'654+-'+-+%*%(&+-)'')*.2.+.'&&)&*,,04-%)($&%2*/&--813;:10+,.0,0&'%(+''(*-9487652,%('.1+/')/+).1546:.&$&&/+50%12+/*,45,((((..,+-%(()+5;41.)..512/.)&(*&(),%%/18,1+,0556.;21)50597412(%'(%()/3*+%&%&,)'(,...%+*(++-.22823032(*/.-.227<849.*),*&*,,43-%&'*0-0787%.)('('&))'*,%%%%$%'&&*)+''(-1/0-2.+./),,/2**$'(0/)&'')').2/+()1/(2:58867/9.-/&267)6.0012(((*.***+/*)(*)'&03,)-)*%-)&#%$&&'5/.+5+,1--,5-5759480//0+,.0,()*,/5723/((*),,+(,*04'#$))99962,,'()'(+'/(&,-630),,*3025:..)+&(-/;63*)')%/1'+/19(&,1-4;6::8-.104-*2.++/1,-)+&0--63-)03978-,)56713*6;<.646-6-+)%(2*')-.-088.(-2,+($&&(*')+-,++)'..(,,/****-+.,6).46/2.1.5//3&'$)*557671(*)/+//01*'&(('$*%().)-30/:5--8.(++0/0+%'055500,.'.042/0+-//.88677/202182./33443//).)$,%2/0031-/0.0---+-041/93,.-,2+./57338459/:..7)%$,-*(0.-0*+2(,)*/(&*287-8-+$/(*-3,--.-1//.-51'('+'/+6+%%,%75)-&**-/10(+-*1*%'*)040484676650/-20((%'&'%()3+674/,2-()*)(+&,&(*%%#
@7f41dbd1-2bb3-4949-bbc3-7c951e15d508 ch=189 read=259334 start_time=2019-12-13T17:49:46Z barcode=BC01 runid=2c9cf7bc05858273f10e7d7ec552fc0bd742dc3e
CTCCTGCAGGAGGCGGCAGTGAGAGAATATTGCGCAATAGAACAAAGCCCATGATGCAACCATGCCGCGTGTATGAAGAAGGCCTTCGGAGTTTATAAAATTACTTTCAGGGAGAACAAAGTTAACCGCTTGTTGAGCGTTACCGAAAACACCAAGCTAACTCCGTGTGTGCGAAATTTTAGGCGTTCATCAGGATGCTGGTATGGCGCGACGTTGGTCCGAGTGGATGTAAAGAATCCCCGGGCTCAGCAGGAACTGCATCGTGCCGTAAACAGGTCTCGTAGAGGGAAGTGGGTAGTGCCAGCGGTGATGCGTAGAGATCTGGAAGATACCAGTGGCGTGACTGGACGGGCCAGCCTTTCGGTGCAGCGGGAACCGGCAGGATTAGATACCCTGGTAGTCCACGCCGTAAACGATAACCGACTTAGGTTGCGCGCCAGGGCGCCTGGCTGGGAAGCTAACGCGTTAAGTCGAGCCGCCTGGGGAGGCGACGCAAAGTTTAAAACTCAAATGTCGTTGACGGGGGCCCGCACAAGCGGTGGAGCGTAATGGTTTAATTCGATGCAACGCGAAAGATACCTGGTCTTGGCATCACGGTTTCGGGGTGAGTGGCCTTCGGAACCGTGAGACAGGTGCTGCATGGTATGATAAATATTGTTGGCGAAATGTGGAGTTAAGTCCGCAACAGAGCGCAACCCACTTATCCTTTATTTGCCAGCAGTCCGGCCGGGAACTCAAGGAGACTGCCGGTGATAAGAGCGGGAAATAGGATGACGTCGCGGATCATCGCTGGCCCTTGACCAGGGGCTACGCACGTGCTACAATTTTCCCAGAAGCGACCTCGCGAAACAAGCGGACCTCATAAAGTGCGTCGTAGTCCCGGATTGGAGTCTGCAACTCGACTCCCATGAAGTGGAATCAGCTGTAATCGTGGATCAGAATGCCACATTTGAATACGTTCCCAGGGCCTTTTCGCCCGTCACACCATGGTGGTTGCTGAAAAGAAGTAGGTGACTTAACCTTCAGGAGGCGCTTACCGCTTTGTGATTTGGCGGCTGAAATTGAAGTCATTTCGATAACAGAGGATAGAGCGACAGGCAAATGGGATTAGCACCGAAGCGCGACCTTTCTTCAGCACCAGCAATACGTAATGGCGGG
+
,-.+)%$%*+(*('&*(&(*($&%)(1+.20,*&+).+'*&&'(.,((-'$)+,/(*)',+32&+)')/025440.,'**)*+''.%%'%(/8+))01-)*)''+/++#&('&()0++2('*)*%'%$$&%%,*)&''$'%$(*(*-((&%''()&+,.1%$$#$$$%$)&,('&&'('$&+''%,*(*,-&0,0.')'''$%$&&%%&&#$%%$%$(*&%$%)%(*($%%))%+,)046,,5445,,#'&,'/(*-,,--6/,(,0-1/0)*$&$&'...0-,(/,)')%'&($%#%%%$#&).,&##&('0./(()*,0.+1+-))$'')*'%+'*''%%&%'((%%(,*.&%%(&&*+'&'($%#&&'))(**&()+&/./00,*-.//;422988584.,.-05/.053,(')'%**++,-,$),)'%&')')&$,.((%)'%+++(++-'(())/+,*0/2967+/,%'$+/.074/44*%(&%&&*124:1.13*.0/1)+/(-++'&%)(/*--&587,-4)'+)-+&)+',..3..,*,+,.499<:688;.+**(/411()'&)%%&&&,,,)),')'*')*--%*&+)14)(-)'&(&$'%&&%',,'))%(//1(&*,3(.+-/0311&)(&$&)%%+*-,+&*&&%%',(*,10.*)&+&)/606,/1.),,/0/-+./573607/**2./06,45,%.5)&++*)+&.31*)+-/)*/*-.-+*&(('**-*+.5&1,+--2(&*&&%.))'')*.773//20*)%#%&#)*999((&/-3;3.-()-%'+1.)*.%+&($)./--('''%)'(''-)(',,$()),343((&&(&'1,)+/;775443*61(%&#%'*51763313//4)3),((),,2/1,*.//324268+/32)('')6.5,+&'&%$&(2-1/11.436.-)))'/+)+'')()-54-8246/)&%%(%/%%&%%+'(((&(*%()+'%$+/**(*($&&#+2-($'&%'&)(%%%&**2,25353$/+*-1,0518125&((('%&&')6+%%#'&***&('++,*,()($(*/.011*+)%'&'%'*&+'()*./127872*-.34*/)&"$#%$$()&('('%(&&+-*./-))*&)''%*&9*/16526%$###%&
@2c8cabe6-25f4-43f5-966d-6b5dd4dcda45 ch=248 read=143954 start_time=2019-12-13T17:49:42Z barcode=BC01 runid=2c9cf7bc05858273f10e7d7ec552fc0bd742dc3e
CTCCTGCAGGAGGCAGCCAGTGGGAATGTGCACAATGGGGAACCCTGAATTACATGGCAGTGAGTGATGAAAGTTTCGGATCGTAAAGCTCTGTCTTTGGGGAAGATAATGGCCAGTACCCAAGGGAGGAAGGCCACTTTGGCCCCAACTACGTGCCAGCAGCCACTTGGTAATGCATGAGTGGCAGGCATTATCCGGATTTACTGGGGCATGTAAAGGGTAGGCGGATGATTAAGTGGGATGTAGGAAGCCGGGCTCAGCTTGGGTGCTGCATTCCAAGAGCTGGTTATCCTAGAGTGCAGGAGAGGAGAGTGGAATTCCTAGTGTAGCAGTGAAATGCATGGGAATTAGGAAGAACACCAGTGAGCGACTCTCTGGACTGTAATGACGCTGGGAGGCTCGAAGCGTGGGAGCAAACAGGATTAGATACCCTGGTAGTCCACGCCGTAAACGATGAATACTAGGTGTGGGGTTTCCAGCACCTCCGTGCCGCCGCTAACGCATTAAAGTATTCCTTACAGAATTACAGTCCCGCAAGATTAAAACTCAAAAGGTGTGAGGACCCGCACAAGTAGCCAGGCATGTGGTTTAATTCAACAACGCGAAGAACCTTACCTACTTGACATCCCATACATTGCACTCTTAATCGAAATCCTTCAGGGACAAAGGTGACAGGTGGTGCATGGTTGTCGGTAGCTCGTCGTGAGATGTTAGGTTAAGTCCACCAATGAGGCGCAACCCTTGTCGTTAGTTACTACCATTAAGTTGAGGGACTCTAGCAGAAGGACTGCCTAGGTTAACCAGGAGGAAGGTGGGATGACGTCAAATCATCATGCCCCTTATGTATGAGGCTACACACACGTGCTACAATGGCTGGTACAGAGAGATGCAATACCGTGAGAGTGGAGCCAACTTAAAACCAGTCTCGGATTCGGATTGGCAGAGGCTGAAACTCGCTTTATGAAGCTGGAGTTACTGAAGTAATCGCACGAATCAGAATGTCGCGGTGAATGCGTTTCTGGAGTCTTGTACTACACCGCCCGTCACACCATAGGGAGTTACTTAATGCAGAAGTCCGTAGAGCCTAACCCGCAAGGAGGCAGCGGCCGAAGGTAGAAGTCAGCGATTAGGAGTGAAATCGTAACAAGGTAACCCGG
+
)+552)1+51+20-)+-+*,416/--)),,+)./83135&)%59-++)&&+*+*)($$%%%&'&*(,(%(*',,5-0)3.1623441+--34,422:5)46(*(,.,,,),(*&&+.,-3)+'+,/+++*)&(..**+')-)0/)%)'**,0-5.1-,*)'(,,%%&%%$+')('*&'&&()/0/'*)'$,*)+,*/,,242.03461)+%/&%)*&()%&'120/6789,6,1-143:8)(%%&,)+*%(,%,&#$((&),*264.+))(.+40+,-)&))-.1*)4),,(&)),-/+,,.+(+(/2**&((+,.,1)4+*'*)&%%&&'*+)*-/)-3/.&('%%+)(.2/-+/)+),+,.,-&**-11---),27686*+-*&+&*''(000+//-55(()')-324/(*,4/%(')1+1..*/0459-,/774420))*026+*.43,,*,('45-45259786185.-;12(,%/*--)06,.666/07%%&1*0)*)/+1*'&)(+.5'%%$%%%%&'&%*'435-(%((+)*...7:2122496)0+71211451693+,,-.'&''-.0)***(+)*(/03.,6,7,+*(-*($%',,-+10/,)),*''&%$&'22-61($$%&#*)%((*+.3/7/0)&*-*'.)%&(%)45.2.+''(*.77-0,,&1//012.+5+)*0+&(%--..*.+,1/')-8549+.++*-++-11&,(.*/.,,---,6.79-/-+,5*3))%(+),336;6442-))-*)+6*7667*'))&)-(***+-254/&3.4..*,.(--)0,1/-(-)67-089:46568--.22332%-50+,410--%&+)02013/-,(()**10333-9-,06//.522340-+*+-0896:305823-**$&'3-)*4104+-1/:;6/9656520'/&3.203+00/&&),('&'*,'25+.6.**))(+)(('(+,.))12..)(&%$)--++%'#%&)+,-2**3..1.,-,.3/,63(3/47(*$%(%')*,-&,(+&&)*,2-24.+/.)*).2&&%%*)''*9'%$#),4*2$$'*)..122.+&(0,&)1-8,(-/3)-')+-.146472+,.)-/0++')***-//,2/)0.(')*)+.)*,787034%+(*./(',4
@8a0db45f-19a5-4e86-aacf-8c8d2802242c ch=483 read=200157 start_time=2019-12-13T17:49:41Z barcode=BC01 runid=2c9cf7bc05858273f10e7d7ec552fc0bd742dc3e
CCTACGGGAGGCAGCAGTGGGGAATATTGCACAATGGAAACCCTGATGCAGCGACGCCGCGTGAGTGATGAAAGGTTTTCGGATCGTAAAGCTCTGTCTTTGGGGAAGATAATTTTAAGGAGGAAGCCACGGCTAACTACGTGCCAGCAGCCGCGGTATTGGCTAATACGTAGGTGGCAGGCGTTAACCGGATTGCGGGCGTAAAGGGCGTAGGCGGATGATTAGAGATGGGATGTAGAAATACGGAAACAACTTGGGTGCTGCATTCCAAACTGAACATCTAGAGTGCAGGAGAGGAGGTGAATTCCTAGTGTAGCGGTGAAATGCGTAGGGTGGGAAGAACACCAGTGGCGAAGGCGACTCTCTGGACTGTAACTGACGCTGAGGCTCTCGAAGCGTGGGGAGCAAACAGGATTAGATACCCTGGTAATTCACGCCGTAAACTGATGAATACTAGGTGTGGGGGGTTTCAACACCTCCCGTGCCGCCATACTTGCATTAAATTATTCCGCCACGGGGTACGGTCGCAAGATTAAAACTCAAAGGAATTGACGGGGACCCGCACAAGTATGTAGCGGAGCATGTGGTTTAATTCGAAGCAACGCGAAGGCCTTTTCTACTTGACATCCTTGCATTACTCTTAATCGAGGAAATCCCTTCGGGACAAGGTGACAGGTGGTGCATAGTTTGTCGGCTCGTGTCTGGTAGGATAACAGGTTAAGTCCCGCAACAGGCGCAACCCTTGTCGTTAGTTACTACCATTCGTTGGGACTCTAGCGAGACTGCCTGGGTTAACCAGGAGGGAAGGTGGGGATGACGTCAAATCATCATGCCCCTTATGTGTAGGGCTACACACGTGCTACATAATGGCTGGTACAGAGATGCAATGCCGCGAGGTGGAGCCAAACTTTAAAAACCAGTCTCGAAAGTTCGGATTGTAGGCTGAAACTCGCCTACATGAAGCTGGAGTTACTAGTAATCGCGAATCAGAATGTCGCGGTAGATGCGTTCGGAGTCTTGTACACACCGCCCGTCACACCATGAGTTGCTTAATGCCAGAAGTCATGTAAGCCGCCACCAAAGGAAGTGGCAGCCGAAGGTAGGGTCAGCGGTGGGGTGAAGATCGTAACAAGGTAACCAG
+
+/(.305('*.+'44,../84&0*,,7.-,///413-)--*/0/,+-,-0+/*(**-0*',1,+(**-/.*5,,,-92+,6;8;93244--//66255596&/2),,--('%''/-/2,-*.**/),.*-)*(*,.-/37(5(*+)**+&-,*++&*&($*&)'.7000/3+,..)0.%%04.5.,$(*(*,5-+.(..-+0-.**+,-,,--4.59566323+%&&(,+3541)+)&/.-/-3+,$%$('&&('%.5635722*++)'06;552'%&)*123/&)++.035/.*+/()(''%+*4+0//14-($+*593+/3,*56973/)'-*305536:75620+8,2,)),).,/21/-.*.250.-.3451000.$&(+)./()+(-%''&&,+.-0')%)+89423824634698::+*-2.*'---/12494.52''&)+./0<;9886384434/87/+.752+,,-07165')403,)/+-,*%&&&)%&(/,'-)*392+%%%%&&-,('*62;87)2-7-0-8-<<96605;*-+,-60534/2:1105.))*++*&+((()+,-,+(-,*1$.&0,<;3;8<4.(0'))&*(*),+&),,((**'(),,4.016292)7///+9++-/6.3.22/(*)*,*)/;+184+13/797.6//-.&'(/082/,&%%&*-((/.&),/24534.&''%#)&$&###%+,/3+0+//3.(*,,2'(+1-51:8<718200-39526300//2,*1-../4+25-343.,+**+-149.8++671/9,:.:06/*0-'.**'-$+11.68975567:8...1014-..+)///0675456674.--,+*+,,3531-*'*2-/874/4454-,,,+9895;.-.1)()*()//1-,2188+++1)*3::22;87722/)+')*,1/11001./)*))+-090/671--$#%&*+).)+62**()7//-/**+*,-.304977656:854545593//43+1--40*-'*+003...0,..3878;8356333452*)*)&-($'#/$(%.('%(&,*0,1+)*.*,)&*.*0/00)+*'&(&'))',04115,0-)(+-,./041'8).31,,/('**+95:;320(++,21:-+
@e9c6c915-4674-45cf-874b-501a98b187d1 ch=392 read=102019 start_time=2019-12-13T17:49:58Z barcode=BC01 runid=2c9cf7bc05858273f10e7d7ec552fc0bd742dc3e
CTCCACCGGGAGGCAGCGGTAGGGAATTTTCGGCAATGGGGGAAACCCTGACCGAGCAACGCCGCGTGAGGAAGAAGGTTTTCGGATTGTAAACTTCTGTTATAAGGAAGAACGGCGGCTACAGGAAATGGCGGCAGTGACGGTACTTGTGAAAGCCACGTAACTACGTGCCAGCAGCCGCGGTAATACGTAGGTGGCAAGCGTTATCAGGTGTGGGCGTAAAGGGCAGGCAGCGGGGTCTGTGGTGAGAAGCCTGAAGCTTAACTTCAGTAAGCCATAGAAACCAGGCAGCTAGAGTGCAGGAGGAGGATCGTGGAACATGTGTAGCGGTGAAATGCGTAGATATGGAGGAACACCAGTGGCGAAGGCGACGATCTGACTCTGGCGACGCTCAGTCAGCGTGGGGAGCAAATGAAGTTAGATACCCTGAAGTGGTCACGCCGTAAACGATGAGTACTAAGTGTTACGGATGTCAAAGTTCCAGTGCTGCAGTTAACGCAATGAGTACTCCGCCTGAGTGAGCGTTTAGCAAGAATGAAACTCAAAGGAATTGACGGGGGCCCGCACAAGCGGTGGGCATGTGGTTTAATTCGAAGCAGCACGAAGAACCTTACCAGTCTTGACATACTCATAAAGGCTCCAGAGATGGAGAATGGCTATGAGATACAGGTGGGTGCATGGTTGTGTTAGCTCGTGTCGTGAAGATGTTGGGTTAAGTCCACAGCAGAGCGCAACCCTTATCGTTAGTTACCATCAGTTGGGGACTCTGCTTGAGACTGCCAGTGACAGAAGGAAGGCGGGGATGACGATAAATCATCATCATGCCCACTTATGACCTGGGGCTACACGTGCTACAATGTAAAAGTTGGTGCAGAGGGGGAAAGCGAAGCCGCGAGGTGAAGCAAAACCCATAAAACCATTCTCCGGATTCAGTTGTAGTCTGCAACTCAAGCTACATGAAGTTGGAATCGCTAATGTCGCAGATGGCATGTCGCGAAGTGAATACGTTCTCCCGGAGCCTTACACACCGCCCGTCCACACCACGAGAGTTGACGCACCCAGAAGCCGGTGGCCTAACCGCAAGGGAAAGGCTATCCTAAGGTGGGATTCTGATGGTTGGGGTAAGAAGAGTCATGCTCTAAAGGTAACGG
+
++.-&*)06.'+0*12+'**+-,)'(+-.512983:3+/1+(+2019+-.447-,38756,678:99-)'+*,(.,(1*743//7/05/11:622724/1...4-03/60183+1,--.+-.&+*.2,*22,()((**-0979.,'.)%%&).*)03&%$$)*./4546455/.+**4.+()(')3./1897.500602824125103$('%(,-86005/.'+((((,2+*),)16-/-/-10454*&')'.14/+*)')(6*,100*./16(56'&'',1)0.-2832+..&-$.'32479+)-+222684926'%&&&*+**)**4531.00**..-,,/-(-*./13)5005:-4.6..,.8+6-7564331+,&++&$&%%'*,2547235,,&(+0047.&)+351-.))++0,,1746:))&%%%&%'*&'+.2:84987-,(++)*,,656+/,-.7'(-53:876.,)++29&+*0377785253//*')(1($)&)*+.6524,%$&%(%%+))++%$#'(''(0+/(+)(*8/9.)+%%(',,62/1.')*('+*,*+334974-/0&,('+2.6.(0.6/,/.-.1/1&/0030)6,86956:*,)+-91/.+,,$(#*%+6+/,,-;*++,./29.+('(++)()$)+.,1666)2*)-3*)*-)-(00)&&%%('&')5779886803('&(&&)('-570/--/3)(%),+''+/0:849<64846658;1/7//57-/+-*0-17901,011,+/++&+)/6799'44114*%&&''(*192/95.((('((%&(541247726631),+'$&'&%'&%$###*/0/1*-*,)*-00/70-.('-36-+(+(-++0-+(+02/($'**.)-,).1.5.&)*.*/+**:;:/5:.)/.59853-03/36)&(',6-&-(9.225673305*(%&-+%*+/303000,./213868312.**(.1+2,121.0.01501./-)'**--20282371/.++*-&).+1,)*,-,19197)),+'(-,.72/.,+()6('&%%('+**&&)-)*3461-&'')24532313*-()*'+-,-.0--+,,0/0484+1-$&'(.48/6*0,''*'%-+&))*,,0+')($*1/+/-61-(-
@d1fc50f2-19fb-419e-9d9a-e3cee7a1a561 ch=268 read=117795 start_time=2019-12-13T17:49:58Z barcode=BC01 runid=2c9cf7bc05858273f10e7d7ec552fc0bd742dc3e
TTGATTTTCTTGTTACGACTTCCACCCCAATCATCAATCCCACCTTAGACAGCTCTCCTTCCTTGCGGTTAGGCCACCGGCTTCGGGTGTTATCAACTCTCGTGGTGTGACGGGCGGTGTGTACAAGGCCGAGAACGTATTCACCGCGACATGCTGATTCGCGATTACTAGCGATTCCAACTAATGTAGTCGAGTTGCAGACTACAATCCGAACTGAGAATGATTTTATAGGTTTTGCTTCACCTCGGCTTCGCTTCCCTCTGCACCATCCATTTGTAAGCACGTGTGTAGCCCAGGTCATAAAGAGGCATGATGATTTGACGTCATCCCCGCCCTTCCTCCAGCTTATCTGGCGGTCTCGCTGAAGTCCCCAACCAATGATGGTAACTAACGATAAGGTTGCGCTCGTTGCGGGACTTAACCCAACATCACGACACGAGCTGACGACAACCATGCACCACCTGTATCTCATATAGCTATCTCCATCTCTGGGCCTTTATGAGTATGTGAAGACCTGGTAGGTTCTTCGCGTTGCTTCAGATTAAACCACATGCTCCACCGCTTGTGCGGGCCCGTCAATTCGAGTTTCATTCTTGCGGGCAATGCTACTCAGGCGGAGTACTTATTCTGCGTTAACTGCAGCACTGAACTTTGACATCCAGCACTTAATTGCTCATCGTTTACGGCGTGGACTACTGGTATCTAATCCTATTTGCTCCCCACGCTTTCGGGATGACGTCAGTTGCAGGCCAGATCGTCGCCTTCGCCACTGGTGTTCCTCCATATATCTACGCATTTCCACCGCTACACGCTTAGATTCACGATCCTCTCCTGCACTCTAGCTGCCTGGTTCTATGGCTTGCGTTAAGCTTCAGGCTTTCACCACAGACCCTTGCTGCCGCCTGCTCCTCTTTACGCCCAATAATTCCGGATAACGCTTTGCCACCTACGTATTACCGCGGCTGCTGGCGTAGTTATGCAGTAACTCAATAAAGAGAGTACCGTCACTCGGCTACCATTTCCTGTAGCCGCCGTTCTTCCTTTATAACAGAAGTTTCAATCCGAAAACCTTCTTCCTTCACGCGGCGTTGCTCGGTCAGGTTTCCCCATTGCCGGAAATTCCCTACTGCTGCCTCCCGTAG
+
4&-+1/*&(,+)4-++.%+.3.)(-43-..331335:/77))3/040013'**,./275;:2710058/8,,56:---*,+042(83201401-1',,.'(./576421245;61/0-+-%-'*/46,7+)&(-40,4+3:0,.2.65787:6878223/(*.,.2,,.--/..53++4(&%(+1,,+++*..+,...45--/'$-/,.303762./-.711.4:<11707768;,-.091-05((&''-,*%(1+7;8-12210194<:95::*+22),-.2020/,&$((,+&&(+,4335*((10/-/-/00.8<73/022242566(&,/*5;97/9&((*-*%-/,'1/)55.-,'%$$%&'(-()&.'2),++)&1140.*,0055862.&.+10./47793353/*3-+,+-.,.1+-(7452*.,*--0247554346554(5605--+.504820)')(+,+,+*&'(/+-2334.4587660,*11;:240())+3-($&(*-/:+,&)+)33<9:<;9:07/,-172'&-2-2:8:<33-,+,,70+/,*,,0./-6/-)*(('-/897/,(&(15--79<83923.99:722/../.02247:00***),.3)0,%%+-./03010,+++,+53388)+,*'*+029(-%0*()(&$3'$)//+./83:8--(2+,+-2/-($%'''*+*)$*+4321/39-*2,475-)*)+0942*:;6/-,/5896409*((),,2/-/3419938-.,,*8;121+%&',17--68/41106444669,;<+/)*56105.-*-&%$#&'128.-*))*6000224,-.),,+)'*,,014.1-,0()+.,,,-/+*1+611-/27628;73:2..7+++)-.9:.3/,,'+352794010/8*+090,030.)-))-5/81526-/-)-*,-8.-26)/1/-13433:35:681<2213203.,++)*4/,(-&'($%'('(,0/9-''%((*.3'%)*$22132110260,:/)*)*/..170397:;3-2.)(*)+.3541*/+)./+(,*51.)-64*485:34:42392%,+.,70.0.--/1352/-*2&:1-1.-.0814942*41.;,9)))7744212')*8/+*.+
@9094f38f-8f15-4ad0-94d2-abfe543d1019 ch=236 read=199989 start_time=2019-12-13T17:50:05Z barcode=BC01 runid=2c9cf7bc05858273f10e7d7ec552fc0bd742dc3e
CCGGATTTACCTTGGTAGGCTTCCACCCCAACCATCAATCCCACCTTAGACAGCTCCTTCCTTGCCCGGTTAGGCCACCGGCTTCAGGTGTTATCAACTCGTGTGACGGGTGGTGTGTACAAGGCCGGAACGTATTCACCGCGACATGCTGATTCGCCGATTACTAGCGGTTCCAGCTTCGTATGATCGAGTTGCAGACTACAATCCGAAGACTGAGAATGGTTTTATGGAGTTTTACTTCGCACTCGCGGCTTCAGCCACCCTCTGCGCAATCCATTTAGCACGTGTAGCCCAGGTCATAAGGGGCATGATGGTTGGCAATCATCCCCGCCTTCCCCTCCAGCTTATCACTGGCAGTCTCGCTAAGTCCCCAACAATGAAGTGGTAACTAACGATAAAGGGTTGCGCTCGTTGCGGGAACTAACCCAACATCTCACGGCGGCTGGCGACAGCCATGCACCACCTGTATCTCATATGGCTATCCTCTCTCCATCTCTGGAGCCTTTATAGGTATATCAGAGATATAGTGAGTTCTTCGCGTTACTTCAGATTAAACCACGTGCTCCACCGCTTGTGCAGGCCCCATCAATTCAGCAGGTTTCATTCTTGCGGGCAATACTACTCAGGCCAGATACTTATTGCGTTAACTGCAGCACTGAACGACATCCAACACTTAGTACTCATCACGTTTACGGCGTGGACTGCACTAGGGTATCTAATCTATTTGCTCCCACGCTTTTCAGGACTGGAAGCGTCAGTTGCCGACCAGATCGTCGCCTTCGCCGCAATTGTTCCTCCGCCCATATCTACGCATTCACCCGCTACGCATGGGATTCCGATCCTCTCCTGCCTCCTGGCTGCCTGGTTTCTATGGCTTACTGGAAGTTAAGCCAGGCTTTCACCACAGACCCTTGCCGCCTGCTCCTCTTTACGCCCAATAATTCCGGATAACGCTTGCCACCTACAATTACCGCGGCTGCTGGCGTAGTTAGCCGTGGCTTTCTAATAAAGTGCGTCACTCGGCTACCATTTCCCTTATGGCCGCCGTTCTTCGCCCCAAACGAAGTTTACGATCGAAACCTTCTTCCCTTCACGCGGCGTTGCTCAGTCCAGGGTTCCCCATTGCCGAAAATTCCTACTGCTGCCTCCACCGTAG
+
3+/+)/2/,.06-0%##&&,-/1*%-.-'-(/-33004-14+%+(-)*,6.+-..852993-3,.)(-2,8*.0.2.23,4)(+'%/,-,3732..%()*).+(),415/$%(*(**214992-7/.'0(./23463-01+.445/5342336;3+.&%(.)**)((*-(*'-)'%)(.(&),12220))1+6-..62/.(.-51/(&*+&,2,)&'(++*0-50+(,(0%'161,$+3-6)-(**+'%*-((+'$&((#(**')*((#(&((681191)+.,/031/)+*.,*,631.0-2-471,'(*'/.&5**&*"$'010:3/),2:5451/-*2(&)-1-(,.,-*-%&&)+/)-*+0*-)+/10(,)+-,(&'$&)&,))&+),&*%$*/.,,/0-714143647;,.',)+'+&)&0+),+0/12&*%()*),0*0.,..)11%160322100(+/,0225413%*(*+////./,***+*0712.-*/.1*((+-45**&)**+0%(+)*&))+*')(-%'.1;87,+$'(-3/,/41,+,/,.<:87$%%&$&)6;569***3**&'&(,+451+/2153;2&&('',+967/59/13.0.41,0)+(*(%$&(,/3.(''*+#(%%().*-)00817530----213,)()*0..-*.*.%&&&*%0)))+&,'%))/10&+)2+*,)..01&'%()+,.,,-,2)-611-'/73-/-46+%.+,.92*0)+4+*+*)&#&('-.--5,$+&)%(('(+-.&11,-++...39%&&$)&%.6/0*4/$$%%)./455-223.27+(,-)*332+()$$'+(*+/,.+++.5,-/26211%*-131332335---)6+,&%*(%$$&%)/0,-+(.,73&.*%),(*,+,)+.*+-/(+5,---10/680/*-+0/,20,-5122*2)+*/,802554-.&-+//1.33.22-+)+&0'-.2.1.:110807+,'*),.-++1,**)'$$$%%'*3..3,%($%&'+,*/,*2,//78*4:2/5'*&$&#&+0,-70/9548/(00,(+*,,*''()(%$(#&+)',.-697:99<1:1/8401.-+++/,+&&)1(00+'$'*+,4+45/(,++69--2-+,).&'$*+*..+(%+..%)%%&),
@8d41184e-303d-4553-b764-7caa687723ab ch=331 read=105871 start_time=2019-12-13T17:50:04Z barcode=BC01 runid=2c9cf7bc05858273f10e7d7ec552fc0bd742dc3e
CCGGTTACCTTGGTACGACTTACCCAATCGCTGACCTACCTTCGGTATAGCATCGCGTTGTGGGACTTCGGGTATTGCCAACTCATGGTGTGACGGGCGGTGTGTACAAGACCGAACGTATTCACCGCGACATTCTGATTCGCGATTACTAGTAACTCAGCTTCGTAGCAGGCGGTTTCAGCCTACAATCCGAACCTGAACTGGTTTTAAAGTTTGGCTCCACCTCACGGTATTGCATCTCTGTAGCCATTGTAGCACGTGTGTAGCCCTACACATAGGGGCATGATGATTTGACGTCATCCCACCTTCCTCCTGGTTAGCAGGCAGTCTCGCTAAGTCCTCAACTTAATGGTAGTAACTAACGACAAGGGTTGCGCTCGTTGCGGGACTTAACTTAACATCTCACGACACGAGCTGGCGACAACCATGCACCACCTGTCGCGTGAGGGGATTTCCTCGATTAAAGGTAATGCGAGGGATGTCAAGTGTAGGTAAGGTTCTTCGCGTTGCTTCGAATTAAACCACATGCTCCGCTACTTGTGCGGGTCCCCGTCAATTCCTTTGAGTTTTAATCTTGCGACCGTACTCCCCAGGCGGAATACTTAATGCGTTAGCGGCGGCACGGAGGTGTTGAAACCCCACCTAGTATTCATCGTTTACGGCGGACTACCGGGGAATTATCTAATCCTGTTTGCTCCACACGCTTTCGAGCCTCAACGTCAGTTACAGTCAGGAGTCGCCTTCGCCACTGGTGTTCTTCCTAATCTCTACGCATTTCACCCGCTACACTAGAATTCCACTCTCCTCTCCTGCACTCTAGATAGCCAGTTTGGAATGCAGCACCCAAGTTGAGCCGGGTATTTCACATCCCACTTAATCATCCGCCTACGCTCCTTTACGCCCAGTAAATCCGGATAACGCTCGCCACCTACGTACCGCGGCTGCTGGCGCGTAGTTAGCCGTGGCTTCCTCATGAATTTACCGTCATTGTATCTTCCCCAAGACAGGCTTTACGATCGACCTTCATCACTCACGCGGCGTTGCTGCATCAGGTTTCCCCATTGTGCAATATTCCCCACTGCTGCCTCCCGTAG
+
393-3,,5/5,-$,&(*++/)(-30131401/204:,.4:7:6''$%%'#()11-*+'+,)$&,'3000,.,,.1503;1&+++(6266557662686215(+)+*12-,654+'-0-0.5<737-+,,1104:8/2289621/+0,)),)+1190//)'+*/**+()')/-+(++854.1370154981()-+/)''%++770699+0912093*31355*,7*+)*.30.1200434/.-*$$$)1,15*((*+*,-.26-**),03++.//244/-3-177//0//187*,07765,85.+358<69916//,3+1#1%*.54457//'&(0-.00815'6),4.8,+()('/.,))6,96788808.3.,-47998.8//.66.,+.--)$%*)'))*./+-00320-'(&(2&02264,4<4;9636+')&$$'$%%%'&&*/.,)17-2720-,1+1/','&+*)(*%%*5+02/563&')'(),++5,/-6;66;524,4-&,556/,1-1/<860--&%%&'10'(*'(-+(*,-.060467.-,2-1/531073/.21;<1.:010;33367:/311.1.*&',421636.,)+(0/22306/--,5-,0/-*--6..6-0/2+*31,510)-)-(./11;768:85<0-./7.,2055/7.'-+*$%*(-,2*,4.55),/92,..2-')(*&*.73,%'')5615-..230315.//350+*)%(*439;9,--9-8:;;5327:7:15/,1841212021214<70004)(+3),+.--,()(0/+*,.1005./.188771011-..782+3:281;:-,1()5000,+.62.4*/0,-*5/),,.,/;82/11-4.,(,1.5/44/13715<76500,-*).,*/-82-(+,/74/62-3:;5:42344489189*,3.1.1643.3---,4*,)(&*-'.6/.-35)0--+5-4...')'&%,&'(/369810+'&''560;:;-0'',%&&0039:,0222-'-/63;9:930011*-,01:616211110011',-)4*17:/+/7.2034:6660986+*.+,+$%-0-3:-.*+0
@73532fed-1772-4c1d-bc61-2052739b0ed1 ch=453 read=159072 start_time=2019-12-13T17:50:04Z barcode=BC01 runid=2c9cf7bc05858273f10e7d7ec552fc0bd742dc3e
CCGGTTGCTTATTGCGACTTCACTGATCATGAATCCACCAAAGTGGTAAGCGCCCTCCCGAGAGGATTAAACTCCGCTTCTTTACAACCCTCCATGGTGCGGCCAGGGCGGTGTATTACAGGCCAGGAACGTATTCACCGTGGCATTCTGATCCGTTTTCGCGGTTCCGACTTCGCTTGGAGTCGAGTTTGCGTTCAATCCGGACTACGACGCTTTATAGAGTCCAGCGCTCTCACTTGAGGTCGGCTTCTCTTTTGTATGCGCCATTGTAGCGTGTACTGGCCCTGGTCATGGGGCGCGTGATGACGTGTCACTTCCCTCGGATCACTGTATTCTCCTTTAGGTTCCAGCCGGATTCGCTGGCAAAGGATAAAGTTGCCGCTCGTTGCGGGACCGCTGGCGGAAATTTCACAACACAGGCTGACGGCAGCCATGCAGCACCTATCACGGCGGCCAGTTCCAGAGAGCATTTCATCTCTGAAACTTCCGTGGATGTAATAAGACCAGGTGGGTTGCCAGCGTTGCATCGAATTAAACCACATGCTCCACCGCGCATTTAAATCAATTCATTTGGGTTTTAACCTTGCGGCCAATACTCCCCAGGCGGTTGACTTAACGTTAGCTCCAGAGCCGCCTCAAAGGGCACAACCTCCGTCGGCATCATTTACGGCGTGGACTACAGGATATCTAATCCTGTTTGCTCCCCGCTTTCGCGCACCTGGGCGTCAGTCTTCTTCGTCCAGGGGCCGCCAGCCGCCGCCAGTGAAATCCAGATCTACGCATTTCTACCCTTCCGCAGGTTCCCTCACGGACTCAAACGCAGTATCAGATGCAGTTCCCAGGTTGGTGAGGGTTTCGCCGGCAACAAACCCGCCGCGTGCATACCTTGAAGTAATTCCGGTCTTTTGCCTCCGTAGCCAAAGCCGCGCGGCTGGAGGTTAATGGTCTGCTTCTTCTGCGGAGTAACGTCAATGAGCAAGGTGATAACTTCCTCCTTCCCTCCCCGCTGGAAGTACTTTGCTTGAGGCCTTCTTCATACACGCGGCATGGCTGCATCGAACGCGCCCAATTTGCCTGTCAATGCCGCTCCGTGG
+
1''(1*'#'$%&&%$'&//75++*+,.0)1-.94:0-.2.6/+,/6,12(),1/*)-*$&&$%+*$+%((%%&&%#%7,2484,0-(,5,(+2112*)'&')/3%31,5*7+*(&&$$&%).)*%.2173)+,,70,.-),*2/0174/..*0)%'2+*)*)'&-+,%'%(,*,(&%$'(&&*.)%+(*&'(*)+()/-7,3-7971)+%'$().2''&(%)(.)%(+%')+01&*')*+,1+/%+*(/),,+487*-,-.2235117((()))%((%+++5.7('&*-.&.%-2)(&%&%%$(*-.))$%&#&%(/4/,.)-))*,.//*%'0+-.)()%)+357*(&)+**2%0)'%'+&%&()+./9286+,./'*'&)02226+'*6-)%%#%%&(),(..).20&&%'$&'+)2/-**&'),++-/-)&$'('((0+'#))$&'('&&**%*9/2'&&'&%((%'')*,,2/.+),12,4912//,++*&&)()'()*/8--*))11+/*+0&+,0-7---11'-)4+6<844))*)&*)+/+,('%$$#()',2)(*./8;72.76-*'+:<,611../++,/.,%&*)0-32/)&)$$(&+*(+5360'.*.*+(,+3(&*(%%'(*..-15..51,*+179988)'($%%$$')'*0+%&)+*,42851/)(&,+)-()('(/)+.,'.5)%(),-0'%%$$)--,)+),*&&(/30050111,*)'(--0.-+08:246*)(%$&($%%%,+&)'%(&&''&&'11253524*.4:+)(/0**)*&$'%),*-(('&&&'*313727:80-,$&)+-/+-.101+15.85+'.//5,*-&%(,%-)*($'''',&(+.2/3:*,0.*,+112%&$)'&''))'(*,25-0.1...00*())))$$%($*''''#&&&('*,0-,/1%)(,1,*),.)(&#%)**./,0',-.&'%+)''/102.-((//0',(&(-*+()*(+*/6)1/6-)351*()+'&)(&)&*.-)$&($&'('*)''%&%))0*-'*),-30./000+*,(((&&'(+,*/0()%)'$$%&('**+%%"%%#%&1(%(')
@3c1cdb59-5d00-4242-b91b-076bcf687574 ch=201 read=96383 start_time=2019-12-13T17:50:03Z barcode=BC01 runid=2c9cf7bc05858273f10e7d7ec552fc0bd742dc3e
CCCGTTTACCTTGTTACGACTTCGCAGTCATGAATCACAAAGTGGTAAGCGCCCTCCCGAAGAGTTAAGCTACCTACTTCTTTGCAACCCTCCCATGGTGTGACGGGCGTATTACAAGGCCAGGAACGTATTCACCGTGGCATTCTGATCGATTACTAGCGTTCCGACTTCATGGAGTCGAGTTGCGACTCAATCCGGACTACGACGCACTTTATGAGGTCGCTTGCTCTCATGAGGTCGCTTCTCTTTGTATGCGCCATTGTAGCACGTGTGTAGCCCTGGTCGTAAGGGCCATGATGACGAGCGTCATCCCCACCTTCCTCCAGTTTATCACTGGCGATCTCCTTTGAGTTCCCGGCCGGACCGCTGGCAACAAGAAGGATAAGGGTTGCGCTCGTTGCGGGACTTAACCCAACATTTCTTCACAACACGAGCTGACGGCAATACATGCAGCACCTGTCTCCACGGTTCCCGAAGGCATTCTCATCTCTGGCTTCCGTGGATGTCAAGACCAGGTAAAGGTTCTTCGCGTTGCATCGAATTAAACCATGCTCCACCGCTTGTGCGGGCCCCGTCAATTCATTTGAGTTTTTTTAACTTATGCGGCCGTACTCCCCGGGCGGTCGACTTAACGCGTTAGCTCGGAAGCCACTCAAGGGCACAACTTATCAAGTCGACATCGTTTACGGCGTGGACTACCAAAATTTATCTAATCCTGTTGCTCCCCACGCTTTCGCACCTGAGCGTCAGTCTTCGTCCAGGGGCCGCCTTCGCCACGGTATTCCTCGAATCTCTACGCATTTCACCGCTACACCTGGAATTCTACCCCCCCCTCTACGAGACTCAAGCTTTGCCGGTATCAGATGCAGTTCAGGTTGAGCCCGGGATTTCATCTGACTTAACAAACCATACCGTGCGCTTTACGCCAGTAATTCGATTAACGCTTGCACCCTCCGTATTACCGCGGCTGCTGGCACGGGAGTTAGCCGATTACTTCTTCTGCGGGTAACGTCAATGAGCAAAGGTATTAACTTTACTCCTTCCTCCCCGCTGAAATTGCTTTACAACCCGAAGGCCTTCTTCATACGCGGCATGGCTGCATCAGGCGGCA
+
:1*+.2+%-,-.*1*)+6477:,$(&&85**-.90.,.+55356:89('(+,422-74**6)&-0:48/222412'%+0*-:5)**+03+'/5//87::85011+.*'&'%),'/..-,2*%,(,0.14080/.7:273:44596---*-%&'/,,+-,,*(42,,,)''.-012)+,11468;21,$$&'(1,/124252/00&314.01941341,-/1/.3-+(+++-%(+*.,+,,26<6425<523344626:,2-,*,*+'+**+*)),-/95./7:97+:-&)-/01,+*)(--*,-/2545*:86,(-0434701//15;---:-2-/-+('..581-3/('+3:24--613291*&&(,0562+0-1&)-,4/,8,(*0.3.0-16649;0./57-%'',)+,&+&-,57.+/2++0.4.+-236643346786((')/0/-,,+*63**+.-,(')-526/0++-0*.-1272&(+2346451-195:36;<;;98946+-1914:439),,1:88;6.3((.01/98'6(2,2:3.5/,--037-.0**2+-*),,505:8/,255;8;735:70016468<3-57,+('),-.65233//,264((-,4.82213355544-,*-,),/.4'0'0%.,$&&/++18730300)%'$(+'3,68647476.99-$('*)/-7:642030',(-'/('00/.7355,+.6,51302+)*('7.)+-.-41)-0169:7566554/+-5((.*-'&&&-/087676(/)4011.7--0&'2.-,&//12532<9116:012/-(,52604.5.13462:+0172,01075567435*(''*5+$$(*3,00/-./026'56,,('/,7-,.5)'223())++2124413/608/46+48-/117/.0/,*,,)),14/+,+346;0,,-21383/2.),-/53.073540:01<72711188/8,*%-(4('+49*))+*,,4*,.<87;8877...,.65543,1027705;+/+00032.+-./'.047*823(170,)*++-3'+&$&))*(-04690016.4299;86:52.,-(-0301237/)))*+:)+($%$#%
@050d6321-6bb9-4e20-8db2-ad87810e7cfb ch=34 read=140874 start_time=2019-12-13T17:50:02Z barcode=BC01 runid=2c9cf7bc05858273f10e7d7ec552fc0bd742dc3e
CTGCACTTCGTTCAGTTACGTATTGCTGGTGCTGGCAGAAAGAAAGTTGTTGTCGGTGTCTTGTGCTGCTTTCTGTTGGTGCTGATATTGCTCCTACGGGGAGGCAGCAGTGGGGAATATGCACAATGGGCACCAAGCCTGATGCAACCATGCCGCGTGTATGAAGGCCTTCGAGGTTTGTAAAGTACTCAGCGGGGAGGAAGGGGTAAAGTTAATACCTTTGCTCATTGACGTTACCCGCAGAAGAAGACTTCCGGCTAACTCCGTGCCAGCAGCCGCGGTAATACGGAGTGCAAGCGTTAATCGGAATTACTGGGCGTAACGCAGGCGGTTTGTTAAGTCAGATGTGAAATCCCGGGCTCAACCTGGGAACTGCATCTGATACTGGCAAACTTGAGTCTCGTAGAGGTAGAATTCCAGGTGTAGCGGTGAAATGCGTAGAGATCTGGAGGAGAAGTGCCGGTGGCGAAGAGCGGCCCCTGGACGAACTGACGCTCGATTGCGAAAGCGTGGGGAACAAACAGAGTTAGATACCCTGGTAGTCCACGCCGTAAACGATGTCGACTTGGAGGTTGCCCTTGAGGCGTGGCTTCCGGAAAACTAACGCGTAAGTCGACCGCCTGGGAGTACGGCCGCAAGGTTAAAACTCAAATGAATTGACGGGGCCCACTGAGCGGTGGAGCATGTGGTTTAATTCGATGCAACGCGAAGAACCTTACCTGGTCTTGACATCCACGGAAGTTTTCAGAGATGAGAATGTGCCTTCGGGAACCGTGAGACAGGTGCTGCATGGCTGTCGTCAGCTCGTGTTGTGAAATGTTGGGTTAGAACAACGAGCGCCAACCCTTATCCTTTGTTGCCAGGTCCGGCCGGGAACTCAAAGGGGAGACTGCCAGTGATAAACTGGAGGAAGATTGGGGATGACGTCAAGTCATCATGGCCCACTTACGACCAGGGCTACACACGTGCTACAATGGCGCATACAAGAGAAGCGACACCTCGCGAGCAAAGCGGACCTCGCAAAGTGCGTCGTAGTCCGGATTGGGTCTGCAACTCTGACTCCATGAAGTCGGAATCGCTAGTAATCGTGGATCAGAATGCCACGGTGAATACGGGCCTTGTACACACCGCCGTCACCATGGGAGTGGGTTACCAAAGTAGGTAACAACTTCGGGGAGGCGCACAGCGATTCATGACTGGGGTGAAGTCGTAACAAGGTAACCGG
+
#%%$&%+3,/071)10500/620712246433.)%$%'/.'%,-++-/(.+*,:*9521-3/)+*'((*.27/153:4959:0000-;0.-122003/9;+(.1-0453/3)-/)*)*('')*,-8106,-%-&:5-053---))+%.+01.63/0-,,-.((*-'.,359+*(**33(*104,*+*)+&',)+(-)(-,-,+0/))/4.(*.5-22542:8//1-%,%&&2.2/(280+..-0,'))%%',3)-+00+,3000,+-558434.,38)/(-+....:,(&+-/39:8:/8.4-2223-0,0,.188781+&$('+*255&36<9/2;26078108520.19.)74,*2346633585598*)(,)001/,*,-/.0:1/47+*+&(&&&-.-*/))(-,.1+,2/+/*),10,----0941165,./645---..89;41.)(&''(,%,/275091-+,'(),/2/:5-(1989-)83127300/..*1++/))-.+-25819/*(-.7)31.*-+5./1898<6/07300342+-,-50.89/5)'('(--42224115508/,0..-,+-/+*,040112//1%&%$'-/.**+),)1*-25466268631+%&')6-115/477-7374<;95997:/.-:1:2:69254*())&-(()%.,7./.-./883.050;30728/-,.(.04/..+,1,-05/5..394310*('-$345852,+('))1;9851-**+-8754;33567;:;:3;8+6242734478*10/130///0581303452/()+.977133..+,--+41;06438/()-02552132*.','/5/.42140)10-.9435(,(,1225344<:+8//:0;,.*.)')+**.1635/.//9;48562+(,+0+).)(/3-045687888//258;8.-+'*+($))*&')+21/2+++*+*++(+//5897.7+)'$$$()1/34,)'%'''(00/+,30403//--.8**/5<457,-,,17.,02752.0125/8+*,(/-08--.859061++$&(7376*-,2,++6263557683//2072.,.,554852,3-*3978460$'(&#'+27706/.-21..,07099*)-,0,15/)(%((-.'+&#()*.+))).40-')&+'(*++14.&+0,&(#%#&$,44:3))*+.3792,*-,6/005677502-30130005
