# Supplementary material for: De novo species identification using 16S rRNA gene nanopore sequencing
Source: PeerJ. 2020 Oct 21;8:e10029. doi: 10.7717/peerj.10029 (PMC7585375; doi:10.7717/peerj.10029)
Supplement: Supplemental Information 3 [file peerj-08-10029-s003.zip › pass_fastq_runid_2c9cf7bc05858273f10e7d7ec552fc0bd742dc3e_456.fastq]

@d6da2397-9dff-486b-bbfb-3baa5b98ac72 ch=94 read=219582 start_time=2019-12-13T17:50:17Z barcode=BC01 runid=2c9cf7bc05858273f10e7d7ec552fc0bd742dc3e
CTCCTACGGGAGGCAGCAGTGGGAATATTGCACAATGAAACCCTGATGCAACAACGCCGCGTGAGTGATGAAGGTTTCGGATCGTAAGCTCTGTCTTTGGGAAGATAATGACGGTACCCAAGGAGGAAGCCACGGCTAACTACGTGCCAGCGAGCCGCGATACGTAGGTGGCGAGCGTTATCAACACTGGGCGTAAAGGGGCGTAGGCGGATGATTAAGTGGGATGTATGAAATACCGGGCTCCAGCAGGTGCTGCATTCCAAACTGGTTATCTAGAGTGCAGGAGAGGAGAGTGGAATTCCTAGTGTAGCGGTGAAATGCGTAGAGATTGGGAAGAACACCAGTGGCGAGCAGCTCTCTCTGGACTGTAACTGACGCTGAGGCTCGAAAGCGTGGGGAACAGGCAGGATTAAGATACCCTGGTAGTCCACGCCGTAAACGATGAATACTAGATTATTGGGGGTTTCCAACACCTCGTGCCGCCGCTAACGCATTAAGTATTCCGCCGCAGAGTTACGGTCGCAGATTAAAACTCAAAGCTGACCCGCACAAGTAGCGGAGCATGTGGTTTAATTCGAAGCAACGCGAACCTTACCAGGTCTTGACATGCTCATAAAAGGCTCCAGGATGGAGAGAATGGCTATATGAAGTACGTTGGTGCATGGTTGTTGTCAGCTCGTGTCGTGGATGTTGGGTTAAGTCCGCAACAGGCGCAACCCTTATCGTTAGTTACCATCATTGGTTAGGGGACTCTGGCGAGACGCTGCCAGTGACAAGCTGGAGGAAGGCGGGGATGACGTCAAATCATCATGCCCCTTATGACCTGGGCTACGTGCTACAATGGATGGTGCAGAGGAAGCGAAGCCGCGAGGTGAAGCAAAACCCATAAAACCATTCTCAGTTCGGATTGTAGTCTGCAACTCGACTACATGAAGTTGAATCGCTAGTATCCCGCGAATCAGCATGTCGCAGTGAATACGTTCTCGGGCCTTGTACACCGCCCGTCACACCACGAGAGTTGATAACACCCGAAGCCGAGGCCTAACCGCAGGAAGAGGCACCATCTAGGTGGGATTGATGATTGGGGGGTGAAGTCGTAACAGGTAACCGG
+
*-44134158+,3-,1222:9;5.45427122-9++)%((%/+%'.0676&6/6/-/9,*++))*)(-../7280;.//;687-2,+')*787980:;/2*))(..,4,,+0+.,*(('+*2*(/+)/*+1-+.-+,04/012135652&1*(19:26/.+'+,-1123/:/%'0443822./)*+002;9:9815,)1.)))*,+749;.-,,/53//12::77-+$%$'-5+-0(,7974:&(&(%462/111217.3-9:;:;:/10,-124))))*9334-/-12)+&)*113/3,-'**32,%%+*.466*56+-79972--).))2606,*4268:67.8*(((++%%)),++/348932234890/000/11/,,+*+,'**'),/1666,''%(%&(&).%)&%#(*213;//7;9476866756852460/-*,-,0.*,+'.%/'%,'-67:).,+0&,'+)/706*,/56+0830./,/,.01:57165697/.2-$)(%%#&/'10720)/*'*-,0<<:775431)(%&#.,)'))+,('()16/2(+.544')-7967.544/-2,./060,*+*)(&%),4.1212296422.'.,-22430+''+&)-))-0350/-''&*)'321364707-+.-0*&*2-3.1121;:<44;+//+...:698663/1*)-/0<59.6.6..-7/%.1(4*.71/10'3;72:433217110:43;777352+(/+%,521/5554*1.)*,,,(+.,13)466688978882/-()*+.+078-88888.23*8/+,;;97:67<:-0977657:682*****&-.87598;66:56//,,,-.)1/).,-&(.(+20/.-.0.//3-//::118843/:60.94:<97:-35<9/5,02/4789953.0),,/**++-159550128**/077895423()'0),*.**+,01.03(*,7&2223;89:69:879',167.7..)*)*-.29:1331000(()))(')31-,.054/26-*,,*0,0%1//,,6082.0+,-.0*())*%&%&)52/(0,3;/-3,+,-/.20/**58-0.3---538987,*1*/92;1:
@55a3731b-6344-4abc-86fb-a5a7fe9e3414 ch=201 read=96392 start_time=2019-12-13T17:50:14Z barcode=BC01 runid=2c9cf7bc05858273f10e7d7ec552fc0bd742dc3e
CCGGTTACCTTGTTACGACTTCACCCCAGTCATGAATCACAAAATTAGTAAGCGCCCTCCGGAAAAGTTGGCTACTGCTTCTTTGCAGCCACTCCCATGGTGTGACGGGCGGTGTACAAGGCCCGGGAACGTATTCACCGTGGCATTCTGATCGATTACTAGCGATTCCGACTTCATGGAGTCGAGTTGCAGACTCAATCCGGACTACGACGCACTTTATGAGGTCCGCTTGCTCTCGCGAGGTCGCTTCTCTTTGGCATGCGCCATTTGTAGCGTGTGTGTAGCCCTGGTCGTAAGGGCCAAAGTGATGACGTCATCCCACCTTCACCAGTTTATCACTGGCAGTCTCCTTTGAGGAGTTCCGGCCGGACCGCTGGCAACAAGGATAAGGGTTGCGCTCGTTGCGGGACTTAACCAACATTTCACAACACGAGGCTGAAGGCGGCAACCATGCAACACCTGTCTCCACAGTTCCCAGAAAGGCACCAATCCATCTCTGGAAAGTTCTGTGGATGTCAAGACCAGGCAGGTTCTTCGCGTTGCATCGAATTAAACGCGCCCGCAGCGGGCCCGTCAATTCATTTTGAGTTTTAACCTTGCGGCCATTACTCTGAGGCGGTCGACTTAATGCGTTAGCTCCGGAAGCCACTCAGAGGCTGTACTCAGTCGACATCGTTTACGGCGTGGACTACCAGGGTATCTAATCCATTTGCTCCCCACGCTTTCGCACCTGGGCGTCAGTCTTCGTCCAGGGGCCGCCTTCGCCACCGGTATTCCTCCAGATCTGCGCATTTCACCGCTTTACACCTGGAATTCTACCCCTCTCACGGACTCAAAGCGCGGTATCTGGTGCAGTTCCCAGGTTGAGCGGGGATTTCACGTAAACTTAAACAAACCGCCTGCGTACGCGCTTTACGCCCAGTAATTCCGATTAACGCTTGCACCCTCCATTATTACCGCGGCTGCTGGAGTTAGCCGGTCTTCTTCTGCGGGTAACGTCAATGAGCAAAATTATTAACTTTACTCCCTTCCTCCCCGCTGAAAGTACTTTTACAAGCCCGAGGCCTTCTTCATACGCGGCATGGCTGCATCGGAGAGCGCCCATTGTGCAATATTCTGCTGCCTCCGTAGGAG
+
2347/:+./.5&08*-026794/667,-.:9*)+,626667:5(1(%()&$%')370+2*&',./',,)&$%'%')%(.-*10'$()&1/&''2/+&***,-1373-66/-6/.-',20-,/+*.46151/,-/1108:5:6:556;842100/-3/),5**,./9<484)55;76881)++*,%()2(,'(31.2-710,342774566512-/0:;276-67450--30-./.-3.-,*-+//+.8288738/&&%&**-*.6174+*,,-/...,*,(.-00:203::520/'..,,*%'&')()))-..-0.-46,*86612%'-++/:.,.-*--.5-&*+.18/.5-)(+)')4,1,)(&%*+128+*+1,/03/.6*2-32&),/,.')#&+)/48324;;7/2.0+*(*&++371.'&.,/+.'&-'/))*)*-13-++%+)/0220(,,04*-5582()+--13-4+&&/,'+*0+2,318:89955)(*)+:8.0:66556;9878821378:,21&(&+(499;63552:11135,,+4*74/.'''**&$'#%%'++67,(2347997-210*00,9;;*./**+.216383%7&'*/.()*,4319675/++*,.222.3(&&))-1.9,5'+*$$"%')(1,2-)%$%),)')+-2425531;/(,067998/2/2146555/-..43-/,/(#+1+-.,.53/(+'(/6..--(-.')*67443./*)/,+53:-(/87/596282:2.+)$().0232412.2/+*//,,%(*/.1;6/24/+-.18+*(+0,.-0-3/5-)0-/.(*&(%1-*+,89)4(()(')$%&(&&'))'*%,,90,)*--.91//6'+,0&3,'(()%)$%%)*)23..89:4;58701--++,*/./173/0++*&'()/;8;7*-.442//+-/1,-,-73013-6-,.734;6416000635($'+3,-.8,)(('+47<9655.('0(0/311020.&**,/*%*&'7(5'%),51241:/2944.440((***//+)(,*.42'')*,(,,('&,*24/723:41+-,()+*(#))340....0',&&$'**.,0+3.-/++/-,+.**&&)+*.0.36.2675')
@a919c6d3-0494-4ddc-b7da-021f7a50e3d1 ch=2 read=50673 start_time=2019-12-13T17:50:27Z barcode=BC01 runid=2c9cf7bc05858273f10e7d7ec552fc0bd742dc3e
CCGGTTACCTTGTTACGACTTCACCCCAATCGCTGACCCTACCTTCGGCCGCTGCCTCAGCGCGGTTAGCTCACGGACTTCGGGTATTTTCCAACTCTCATGGTGTGACGGGCGGTATGTACAAGACCAGGAGACGTATTCACCGCAACGCATTCTGATTCGCGATTACTAGTAACTCCAGCTTCATGTAGGCGAGTTTCAGCCACCACAATCCGAACTGAGACTGGTTTTAAAGTTTGGCTCCACCTCACGGTATTGCATCTCTGTACCAGCCATTTGTAGCACGTGTGTAGCCCTACATAAGGGGGGCATGATGATTTGACGTCATCACCTTCCTCTGGTTAACCCAGGCAGTCTCGCTTCGAGTCCTCAACTGAATGGTAGTAACTAACGACCAGGGTTGCGCTCGTTGCGGGACTTAGCCAACTTATCTCACGACACGGCGGCAACCATGCCACCTGTCACCTTGTCACGAGGACTTATCGATTAAAGAGTAATGCAAGGGATGTCAAGTGTAGGTAAGTTCTTCGCGTTGCTTCAGATTAAACCACATGCTCCGCTGCTTGTGCGGGTCCCCGTCAATTCCTTTGAGTTTAATCTTGCGACCGTACTCCCCAGGCCGGAATACTTAATGCGTTAGCGGCGGCACGGAGGTGTTAGAGCCCCACCTAGTATTCATCGTTTACGGCGTGAACTACCAGAATTATCTGAAATCCTGTTTGCTCCCCACGCTTTCCGAGGCCTCCAGCACGTCAGTTACTGTTGCGTAGTCAGAGAGTCTCGCCTTCGCCACTGGTGTTCTTCTAATCTCTACGCATTTCACCGCTACTAGAATTCCTCTCCTCTCCTGCACTCTAGACCAGTTTGGAATGCAGCACCCAAGTTGAGCCCGGGTATTTCACATCGCCCAATCATCCGCCTACGCTCCTTTACGCCCAGTAAATCCAGGATAACACTCGCCACCTACGTATTACGCGGCTGCTGGCGTATTAGTTAGCCGTGGCTTCCTCATGGGTACCGTCATTATCTTCCCCAAAGACCAGGCTTTACGGTCGAAACCTTCATCGCACTCACGCGGCGTTTAGCATCAGGGTTTCCCCGTTGTACAGTATTCCCCGCGCCTCCCGTAGGGAG
+
550333151/3).--.6//.5./.430',+-*-,,&*30++.437,,5-63877410.'&&(*+*(*+-3,+*+/1+-.60'2-.'+.+*))*+)('%(%%)--,+*-1376-**)(-+4215-,-7:241*%'+(,.3;2./.,+-))'*),6*+218;9431+5))*))-046232-+++072(2-026451--4;/-,06-)+*)+1:..--19878769232232:3,,**+7/5/889545*))&&200-1-)'**+,,,/21/1--0231:1.,--+%*-.0-*'(,/71*'++*38*)319+556333103:+1196799/7)-/5:8-)('%*--1.,2,).:70850,*%&*)+')*+189/1&'$$+*+,10/,0,0)*.23673*/-766957467837:))+15..1--$+'&$%%&)*234.010)'&()2.244300-/&75240/1&)%('')+,2&/))-,'''(*,11/3/16+''((++.-23+.8.3435/1/./14025-2..0<99<5/-++/).25500.6-8::551*+7444/((*0&*+/+/-1(00.256,/15171331)12-).4;:-:-*.-$#'%*+%+(//)*&%))/23+624.*(((--//-2'-$'&&('(*(),1/.-0+*-.)'-'-3++)+./-&*+0;:88844;5.-.-+**&%'(,).1.+%$)(*+0'&(*-',0(+/:+'()111,$)((89.*,''(,.2'0')**(*)*6/-3-(($$'.)+-.*()*),-+'()**225//..-46*-..4440<5676-0950-+)*.0422;//+..)-.+-)&('+).-3-120210**-,,.'*+,/)(+'('+18+26*44/-+,-+02-.,-0.%%**2+-/)/++:/-()*,/%($%0//1((+.,260-/'),4,/0*&*)/5,+246403//$2413/((#().231.4/--1-2+..*+)+*31215-7((&(')+'+394325051734;7512'.&,))$).+.38.:--.7798:0/1)),1),00+-.*(--0/+'+/-.0-20457,/),**$((,,-+,.-%$()*65&26//:,178*&++++(+*'+//,35,'%&%)**--),-),*''%
@341cc495-a981-43f7-b880-595c81a25de2 ch=258 read=98124 start_time=2019-12-13T17:50:29Z barcode=BC01 runid=2c9cf7bc05858273f10e7d7ec552fc0bd742dc3e
TTGATGTACTTCGTTCCAGTTACACGTATTATGGTGCTGAAGAAGTTGTGTCTGTTAACCTGCGCCTGTCGCTCTGCTCTTCCGGTTACCTTGTTACGACTTCACCCCAGTCATGAATCACAAGTGGTAAGCACTCGAAGGTTAAGCTACCTACTTCTTTTGCAACCCACTCCCATGGTGTGACGGGCGGTGTGTACAAGGCGAGACGTATTTCGTGGCATTCTGATCCACGATTACTAGCGATTCCGACTTCATGGAGTCGAGTTGCGGAGCTGAAATCCGGACTACGACGCACTTTATGAGGTCCGCCTGCTCTCGCCGAGGTCGCTTCTCTTTGTATGCGCCATTGGCAGCGTGTGTAGCCCTGGTCGTAAGGGCCATGATGACTTGACGTCATCCCCTCCAGTTTATCATAGCGGTCTCCTTTGAGTTCCCGGCCGGACCGCTGGCAACAAAGGATAAGGGTTGCGCTGCTCGTTGCGGAACAACAACATTTCCTAGCACGAGCTGACGACAGCCATGCAGCACCTGTCTCACCCGGTTCCCGAAGGCACATTCTCATCTCTGAAAACTTCCGTGGATGTCAAGACCAGGTAAGGTTCTGCGCGTTGCATCGAATTAAAGCACATGCTCCACCGCTTGTGCGGGCCCCGTCAATTCATTTTGAGTTTTAACCTTGCGGCCCGTACTCCCAGGCGGTCGACTTAACGCGTTAGCTCCGGAAGCCACGCCTCAAGGGCACAACCTCAAGTCGACATCGTTTACGGCGTGGACTACCAGGGTGTAATCCTGTTTGCTCCCACGCTTTCGCACCTGAGCGTCAGTCTTCGTCCGGGGGGCCGCCTTCGCCACCGGTATTCCTCCAGATCTCTGCACGCATTTCACCGCTACACCTGATTCTACCCCCCTCTACGGACTCAAGCTTGCCGGTATCAGATGCAGGTTCCCAGGTTGAGCCAGGGGGATTTCATCTGACAACAAACCGCCTGCGTGCGCTGCGCTTAGTAATTCCGATTAACGCTTACCCTCCGTATTACCGCGGCTGCTGGCACGGGTTAGCCGGTGCTTCTTCTGCGGGTAACGTCAATGAGCAAAGGTATTAACTTTACTCCCTTCACTCCCCGCTGAAGTGCTGCAACCCGAAGGCCTTCTTCATACACGCGGCATTGAAACGCATCGGGCTTGCGCCCATTGCAATATTCCCCACTGCTGCCTCCGTAGG
+
$#)#(%)(+5/80390((,15/-&)+0332$&'.-456754,.0)1,,)+,(2+366,3+($'%(&%$$'%(*,/*%*-/7554*51*.637/22//0+//91+1,-*),/1%.*+/.--022&0,20-*))'-+2')+002/9/,.14691368<81;:6+4566:,)*+3;41.*/+*-389249579/5414/390120&&),*/6+32,(,0/82.280--/33(()+437/,0./0239:--')+6/8110-'(*/'',05'/&0%&*''12+-002422,,+)*-(-+-.7812/0/1/22''''),0638265/-,/.0+/15366.95,-265769<+;++&&'(*++12/*,-.34,-6:9-11).-8,95--,-,---0-/3345718+(&%',)-0;0//421,11)33357.1:1//99:9;4.62.46:;;9;:6;51+22:,+,:854,1/,31/,,'&)./03935/5)./0)4*)-,08,,'&&%()/0.5+')+,()'%).7097:666242&&*200(,&'&/+;9;:,+0'('&(*796771/00015199.,4*00).1801//12/15:;489/5/.039.'&(')*/)''(*/(*'1&-+'$(&'%&&&+,.*.03407./-/-,'.4.+1377686432<</0,+5:<,997212/.-(38+)83*))%%&--,2+--7653547253/2*+%*,415518/.1,..28440-,52++-/151/2,6-533586977496%+-40+2.8599524'31*,$*'.+-)+-/:5-/335.)-++28+.*++32)-.12/5549968;9471(+.456+8934:7<:899666-21.2;8601+*+14311.*-*03478<:...:/7978685/0+-8585505163.36,+,)+678-.&&&%'/7&*0001+/0/2/-*)2,26/-/7392/,7-%,/..)*46:65.1$&'*.65151.30131367632.()$)&&$$'(-.29373//1616-'%$#'/682143447<7981/3/./77050.,0'*5-7,,-;/90//9/99;::4547244850//-7///6.64)-.))))**(-13.0.37+-9.&(()81/&+,)*/())*&%(./07/..-1-174:5;<:9822)0/12,*%(%&,)%%())/10;954813,67,&/(),..+-53.58/+972/--/2177+-260
@553d0ccd-930f-417c-a021-d856fae1dd0c ch=10 read=58883 start_time=2019-12-13T17:50:27Z barcode=BC01 runid=2c9cf7bc05858273f10e7d7ec552fc0bd742dc3e
TTGGTATGCTTCGTTCCAGTTGCATATTGCTGGTCAGTAGCCTTTCTGTTGAATTGCTGATGTTGCTCCTACGGGAGGCAGCAGCGGGAATATTACAATGAAACCCTGATGCAGCAACGCCGATAGTGATGAAGGTTTTCGGATCGTAAAGCTCTGTGCTGGGGAAGATAATAGCGGAGCACCCAAGGAGGAAGCCACGGCTAACTACGTGCAGCCGCGATACAATACGTAGGTGGCGAGCATTTATCAGTTACTGGGCGTAAAGGGCGTAGGCGGATGATGATTAAGTGGGATGTGAAATACCCGGAGGCTCAGCAGGTGCTGCATTTCCAAACTGGTTATCTGGGTGCAGGAGAGGAGGGTGGAATTCCCTAGTGTAGCGGTGAAATGCGTAGAGATTGGGAAGAACACCAGTGGCGAGCGACTCTGGACTGTAACTGACGCTGAGCTCAGCGTGGGGGGAGCAAGCAGAAGTTAGATACCTGGTAGTCACGCCGTAAACGATGAATACTAGGTGTGGGGTTTCAGCACGTGCCGCCGCTAACGTGCAAAAGTATTCCGCCTGGGGAGTACGGTCGCAGATTAAAACTCAAAGGTGTTGACGGGGACCCGCACAAGTAGCGGAGCATGTGGTTTAATTCGAAGCAACGCGGAGAACCTTACCTACCGCCAGCATCCCTTGCATTACTCTTAATCAGGAAATCCCTTCGAGGACAAGGTGACAGGTGGTGCATGGTTGTCGTCGAAAGCTCGTGTCGTGAGATGTTGGGTTAAGTCCGCAGCAGAGCGCAACCCTTGTCGTTAGTTACTACCATTAAGTTGAGGACTCTGGCAGAGACTGCCTGGGTTAACCAGGAGGAAGATTGGGGATGACGTCAAATCATCATACCCCTTATGTGTAGGGCTACGTGCTACAATGGCTGGTACAGAGATGCAATGCGCAGTGGAGCCAAACTTAAAACAGTCTCAGTTTCGGATTGTAGGCTGAAACTCGCCTACATGAAGCTGGAGTTACTAGTAATCGCGAATCAGAATGTCGCGGTGAATACGTTCGGGTCTTGTACACCGCCCGTCACACCATGAGGTTGGCAATACCCGAAGTCCGTGAGCTAACCGCAGGAGGCAGCGGCCGAAGGTAGGGTCAGCGGTGGGGTGAAGATCGTAACAAGGTAACGG
+
%$+&*&,#/2:5549++).2.*('*(/++*''#$#$#)%',+288043272-3/4/21,+-(-+)*-3)..7.9-+.-/./.'.(,.()().0-&.,04.(*,)/(%%(+&-,-,-),(*('$&%%'',**-,../37.0-;4;:7352*''(../50...57,).*//+*$$&(+*$$%$**).1*.+-,+/+.0,+.*),-/-1+,--'('&(1,,(&*('*2)***+6681320''00(15--.9&0.:,2796350//7,*.**.1,+1/07./+*)((,//0251:98802/0861%/)(-2')+,6/*%'$21/0444422:,4*/)))*65/:.-/641''+./40+)&+)')&%+$%+*.5.-)(((+)&&)*3:81.*0)+06732'%'-+)71/4-28879:1343:/))((15//.,+4/-,-)-2+&))++-./'2/4))'(,1;9965,')-33&.)%((*/1.-11028(*698809)*.682,0941.,--2:8765/410.1,695/9*0.%,'+(*.48559')),&1&)$#(*(&%&'(06:68:88:3)$'),.1*5,*-(&(-*29:-3,,-/')%'%&'*+-./961/85++,/+(')*-.00-,,/1113878712398))()+6685652+-*/+-,&'/2.)(%&--,-.//261+3-/+8+(++.080507%(()+1*.2-7670+..,/1.//-097(,...5.,,',064:12476/+,,)(*,33944450./)+45372;-9,3(,.06')&+++*(./494215*)3-12-/-++080/-/3:63735.01,+,/((')&(+)&'(),868:://6./.5-,,*1..4/*/*%-%*-6.666799988;701.42./)226.,34447746976653335594546;6.676.1-----,,-157::-++&*$&(+.**0.;9,,1-2<<70*0/--/%,*($)',&4.43)+2/191:900864732246324014771+03.,(&((7-.-&-''/12/*+--671++++/+-7600/.53&++,-2.*&'(*,6-+('&()+-*--/--*)(2+7**3.--074+,1..28/4*'',.3988))())*)&-)+++0-2*+,*.-/.,4133630*2-33/*+*(((+.6789965253818*4
@8cd84077-786c-4492-9f55-434367c5ffa2 ch=106 read=201667 start_time=2019-12-13T17:50:38Z barcode=BC01 runid=2c9cf7bc05858273f10e7d7ec552fc0bd742dc3e
CCGGGATTACCTTGTTACGACTTCACCCCAGTCGCCAGATCCTGAAGTGGTAAGCGCCCTCGAAGGGTTAAGCTACCTACTTCTTTTGCAACCCTCCCGTAGTTGGCTGACGGGCGGTGTGTACAAGGCCCGGGAACGTATTCACCGTGGCATTCTGATCCACGATTACTAGCGATTCCGACTTCGCGGAGTCGAGTTGCAGACTCAGCCCGGACTACGACACTTTGAGGTCCGCTTGCTCTCGCGGTGTCTCTTTGTATGCGCCATTGTAGCTTGCGATGTGCTTCGGTGTGGGGCCATGATGACTTGACGTCATCCCGCATTCCCTCAGTTTATCACTGGCGGTCTCCTTTGAGTTCCCGGCCGGACCGCTGGCAACAAAGGATAAAGGGTTACTCGTTGCGGGACTTTAACCCAACATTTCACAACACGAGCTGACGACAGCCATGCAGCACCTGTCTCACGACCACGAAGGCCACATTTCTCATCTCTGAAAACTTCGTGGATGTCAAGACCGGGTAAAGGTTCTTCGCGTTGCATCCGGAATTAAACCACATGCTCCACCGCTTGTGCGAATCGAATTCATTGAGTTTTAACCTTGCGGCCGTACTCCCCGAGGCGAGTCGACTTAACGTTAGCTCGGAAGCCACGCCTCAAGGGCACAACCTCCAAGTCGACATCGTTTACGGCGTGGACTACCGGGGTATCCCAATCCTGTTTATACCCGCTTTCCTTTTCGACGTCAGTCTTCGTCAGGGGCCGCCTTCGCCACCGGTATTCCTCCAGATCTCTACGCATTTCACCGCTACACCTGGAATTCTGCCCCCCTCACGAGACTCAAGCTTGCCAGTATCGAGATGCCCAGTTCCCAGGTTGAGCCCGGGATTTCACATCTGATAACAAACCGCCACGTGCGCTTTACGCCCAGTAATTCCGATTAACGCTTGCACCCTCCGTATTACCGCGGCTGCTGGCGCAGGGGTCATGGGCCGCTTCTGCGGTGCCCGATCAATGACAGGTATTAACTTTACTCCTTCCTCCCGCTGAAAGTACTTTGAAAGGCCTTCTTCATACACGCGGCGTGGCTGCATCAGGCTTGCGCCGACGTGCAATATTCCCCACTGCTGCCTCCGTAGG
+
5-(0)'0,054-5&+/##()3775)/&(&'(+2$%$)'0/3520//*+-6)($&&+-3')0().%.+1-/.,121374)10433;;2.80.08/),,/.///7,('$$(*1-89321(**//45865266-/65,+,+&'-4*'(.)./7779;584458-,+*&0+(*'''))7:9:734//30**,0')*+004/:&0'/*31-+$&*)-+.-.(*/4-%*)+*'&.100,--19/110/-%$)&'##&)3/98../0/0-3:5260..,*&&%'*+..,($(&'&()).)0+.573/-..,,.-0+.16::93:4-',+-3-4,,2)+-9,+,<6;60:009975/&%()*+22:28/-54-323395996952&327'007439/,2)4)#'()80;00+:613-4*+'&$$,*-+).,++*063-/)))412346662.393884-000195654-,'+('(*%'')*))'&'.,16(*45578561./97/*4-/3/0;98000--,8::388558'2*482-/124,30(+.06'+*-',)02:4---,901016*.1)())*,/+(%(%&$+)+4+.081342;<8-84769/312313.,--60/*%&-)7,(*+..982*-&%%(/,/144),-,%15,-+11/0.)154-'/.016-5*1+/0015918766:6+*-,,(()1334-.&,1.*/,*+$%(4-/3241:2()%-+*&*.9-2-.02-*'%'&,-$%134;8447(,2/---)-.36124/,6+-.102;602/**,1654341213/4<9568<4665447855(/*3--)%.1783-,,'+*+//27:51.13:66.&,,+34(++/1-371-01-8+)(23550.226(*(,',7:(())*811$/0719;77:/-,&&(110-(+)((0.01()*-,&.'('*+2:6:30/-*./-424015,,.161//+/,44432+1&%$($*,/*&%%$$'(%$$%+)2310,-),*&%&*-)(%&)(($'&)*310-')-(',,89+8-*(&57),42495022.74.,//*,1,-*/.7964/0.'+*,/5103++()(*+-9)(/64805473*$$$*&*&+)(,)/25-/20+,*&,1047.(')'
@888958d1-f997-4135-9706-d5a234e54251 ch=138 read=130944 start_time=2019-12-13T17:50:56Z barcode=BC01 runid=2c9cf7bc05858273f10e7d7ec552fc0bd742dc3e
CCGGTTACCTTGTTACGACTTCACCCCAATCGCTGACCCTACCCAGCTAAACCGCTGCCTCCTTGCGAGTTAGCTCGGACTTCGGGTATTGCCAACTCTCATGGTGTGACGGGCGGTGTGTGTACAAGGGTGGGAACGTATTCACCGCAACATTCTGATTCGCGATTACCTGGTAACTCCAGCTTCATGTAGGCGAGTTTCAGCCTACAATCGAACTGAGACTGGTTTTGGTTTGGCTCCACCCCTCACGGTGTGCATCTCTGTACCAGCCATTGTAGCACGTGTGTAGCCCGCACATAAGGGGGGGCATGATGATTTGACGTCATCCCACCTTCTCCTGGTTAACCCAGGCAGTCTCGCTAGAGTCCTCAACTTAATGGTAGTAACTAACGACAAGGGTTGCGCTCGTTGCGGGACTTAACTTAACATCTCACGACACGAGCTGACGACAACCATTACACCACCTGTCACCTTGTCCCCGAGAAATTTCCTCGATTAAAGAGTAATGCAAGGGATGTCAGAGTGTAGGTATTAGGTTCTTCGCGTTGCTTCGAATTAAACCACATGCTCCGCTACTTGTGCGGGTCCCCGTCAATTCCTTTGAGTTTTAATCTTGCGACCGTACTCCCCAGGCGGAATACTTAATGCGTTAGCGGCGGCACGGAGGTGTTGAAACCCCCACGCCTAGTATTCATCGTTTACGGCGTGGACTACCAGATTGTAATCCTGTTTGCTCCCCGCTTTTTTTTTTCCGAGCCTCAGCGTCGGTTACAGTCAGAGGTCGCCTTCGCCACTGGTGTTCTTCTAATCTCTACGCATTTCACTGCCGCTACGCTACCGGTCACTCTCCTCTCCTGCACTCCTAGATAACCAGTTTGGAATGCAGCACCCAAGTTGAGCCCGGGTATTTCATCCCACTTAATCATCCGCCTACGCTCCTTGCAGCAGTAAATCCGGATAACGCTCGCCACCTACATTATTACCGCGGCTGCTACGGGCACGTAGTTAGCCGTGGCTTTCTAATAAATTACCGTCACTCGGCTGCCATTTCCTGTAGCCGCCGTTCTTCCGCGCTATAACAGAAGTTTACAATCCGAAACCTTCAGCTTCCTTCACGCAGCGTTGCTCGGTCAGGGTTCCCCATTGCCGAAAATTCCCTACTGCTTGCTCCGTAGG
+
4/'//:24.6.)7+(+0)1263..11/-22934..+52)$&)*'%))**+%4-123-00.5.-/,.,&(.,.*.*,).+1191'4-,*-0+282-,)(')(--2-027881::86700/23232/'&)-(+*-,,03-120;/./3*+)3(/8<82337<4*)432900&'&(*,,,,/''(+14.%+()-063212/;5/'/04/-.1/-/.09632013569*8;6)(*(10-6-//9253,*/112271-1./24//,..36:;79:;/20-++-+)-..-.%#$%***%'%'',-0,3687.1976//00-;6/-45899:7:1.,.7/13**//+-2,.&3('&,165799894211)))+-414/0++(1((00-,.1243106104873-611945235466;562;6/'%$(%&''-./11032,/31101'%2111026496582*1''*'0.,2-././,//+3,./9:1,*%))&+./03//,+/,1-1'+(*,%.%**),.7+7444+%&')0/(/,+)/-)'6.<9:95./-1/-,182+-,5+;;:9;1202./008202/+1-+-66+54,.9:6-5;6/7,30-240/24;<9-84225-,,*,4,0+0/178.,/8467487445557855,1,%'))-*--*)-*&%%,*),-*.8719:6,&)$,('(**14:1.01.61-$%***-238455033('',((+-101433/:-)*+622,',*37475:<6,/+'')++(+/-2256,/6/.0011-+)()*+.9987:768913459868:46-5)*40012.1512,2:8.&&&)/1,*1*+%./)'%%'&)',,/05/--((+,2.*+)*.+-.781-/,)-3:9,/).-'('(+*/23/2*/.*)1/7(*,1+&-9-09285.,%'(0.08345:1398694455-8-)*%&(%(),52..00202223++//0:;(14/.///5+3,+33//0424200*,..'(&*+4413,,%3,56.,*-53+(,6-/5)*(%58452,+//()'%#,604:97865,-,10/271::/10+'$'&'++.253*(-()098-.-.+*(&*+&.2/6*%$&*315/7502/1(2417101925312,16334-8:5,/5210+-0*0,2/1(**)&%%$#"()63,036.
@5f78280e-acb6-41ad-9edf-e2fd4cea4c2f ch=477 read=96997 start_time=2019-12-13T17:50:56Z barcode=BC01 runid=2c9cf7bc05858273f10e7d7ec552fc0bd742dc3e
CAAAGCTCCTACGGGGAGGCAGCAGTGGGAATATTGCACAATGGGCGCAAGCCTGATGCAACCATGCCGCGTGTATGAAGAAGGCCTTCGGGTTGTAAAGTACTTTCAGCGGGGAGGAAGGGTAAAGTTAATACCTTTGCTCGTGGCGTTACCCGCAGAAAGCTTCAGCTAACTCCGTGCCAGCAGCCGCGGTAATGCACGGAGGTGCAAGCGTTAATCGGAATTACTGGGCGTAAAGAAGCGCACGCGAGCAGTTTGTTAAGTCAGATGTAATGAAATCCCGGGCTCAGCCTGGGAACTGCATCGATACTGGCAAGCAGTCTCGTAGAGGGGGGGTAGAATTCCAGGTGTAGCGGTGAAATGCGTATAGAGATCTGGAGGAATACCGGTGGCGAGCGGCCCCCTGGACGAACTGACGCTCAGGTGCGCTGGCGTGGGGAGCAAGCAGGATTAGATACCCTGGTAGTCCACGCCGTAAACGATAATCGACTTGGAGGTTGTGCCCATGAGGCGTGGCTTCCGGAGCTAACGTTAAGTCGACCGCCTGGGGAGCGGCCGCAAGGTTAAAACTCAAATGAATTGACGGGGGCCCGCACAAGCGGTGGAGCATGTGGTTTAATTCGATGCAACGCGAAGAACCTTACCTGGTCTTGACATCACGGAAGTTTTCAGAAGTGAGAATGTCGGGAACCGTGGGGCAGGTGCTGCATGGCTGTCGTCAGCTCGTGTTGTGAAATGTTGGGTTAAGTCCGCAACGAGCGCAACCCTTATCCTTTGTTGCCAGCGGTCCGGCCGGGAACTCAAAGGAGACTGCCAGTGATAAACTGGAGGAAGGTGGGGATGACGTCAAGTCATCGCAAGCCCCTTGACCAGGGCTACACGTGCTACAATGGCGCATACAAGAGAAGCGACCTCGCGAGAGCAAAGCGGACCTCATAAAGTGCGTCGTAGTCGGTTAAGGTCGCAACTCGACTCCATGAAGTGGAATCGCTAGTAATCGTGGATCAGAATGCCACGGTGAATACGTTCCGGGCCTTTTACCGCCCGTCACACCATGGGGAGTGGGTTGCAAAAGTAGAGTAGCTTAATAACCTTCGGAGGGCGCTTACCACTTTGTGATTCATGACTGGTGAAGTCGTAACAAAGGTAACCGG
+
(-/*)((3+(%&('0-'./+*)-(*-6:8*71&6((+(-1///3244476328455:89737768185543310)**.+),*)202563/:900%),1-)5/01;:+(*)/98**,2*'+(%)+:2+*9.9/31/,1.,.23'1**-.05306)%,)',,'%&(/)&')(-3.0013567;64000907482-4)*(+%%(.*-.+,/477985:27./.3-106178:<784468+'())-11*0+,('+2',8:1(1343107).01++'',-8:40482**-,,/.%%&((130,..,-')'''('++,44-/')&)((+0454+'.00/1-(,)/(2+.2**230-)%**3::88:844-+-,'-),,/045::/04,50077878774&&432619:;2)/61-*)-)-...././,.51/+*("%$%(/)24'(+25;&8,25-41.,./.37-/595*2431,./25//3:8410/+(*-8.-,---,--.:1220:6#$&&)2.2/6.-00-)05-,,.++-,,345049589327;7461'%(*)-/+(+/4131.326-,101:98440514273289.-4-++.20.-0.1/*++-,0/.//06;8.7380/./.459978569-.26+0++/72332320/.1111),(,&((.::431'&'$((+%&+-'-,*66471*052)-'-1*43::321111855599666,0//05//1/-5/150.02736447661266-/306.../.53&493,1/12))61+-1.2;8796;7341524,4,,3---36(./(*,266573/.,,,/8;98873,()()++/9;33976898300),59:6//*(*.1.&%&%'3910331*('()).389787975:97877590-))&++*.376:777530++)--5,(+-;87977%$*73,-888889:8:.8)/(2'()+)++52045766652.-0+/+-+451722+/')%(,0222535434-.-4/.4.*,,7-+,51,/25/:,-++-'*23,-1;8795-/.23039'4&))'%')(135<136<2)(-+,%%&+%''&)(''*/27:921-.4)106/8/09)/151/2348;667550//303..+,-88:7083(.4/583334
@7f3d17ee-d4dd-4213-b7f8-383c07a92a51 ch=347 read=108196 start_time=2019-12-13T17:50:52Z barcode=BC01 runid=2c9cf7bc05858273f10e7d7ec552fc0bd742dc3e
CCGTTACCTTGTTACGACTTCACCCCAGTCATGAATCACAAAGTGGTAGCGCCCTCCCGAAGGTTAAGCTACCTACTTCTTTTTGCAACCCACTCCCATGGTGTGACGGGCGGTGTGTACAAGGCCCGAACGTATTCACCGTGGCATTCTGATCCACGATTACTAGCGATTCCGACTTCATGGAGTCGAGTTGCAGACTCAATCCGGACTACGACGCTTGCTTTATGAGGTCCGCTTGCTCTCGCGAAGGTCGCTTCTCTTTGTATCGCCATTTGTGGCACGTGTGTAGCCCTGGTCGGCGGGCCATGATGACTTGACGTCATCCCCACCTTCCTCCAGTTTATCACTGGCAGTCTCCTTTGAGTTCAGCCGGACCGCTGGCAACAAAGGATAAGGGTTGCGCTCGTTGCGGGACAACAACATTTCACAACACGAGCTGACGACAGCCATGCAACACCTGTCTCACGGTTCCGAGCATTCTCATCTCGAAAACTTCCGTGGATGTCAAGACCAGGTAAGGTTCTTCGCGTTGCATCGGAATTAAACCATGCTCCACCGCTTGTGCGGGCCCCGTCAATTCATTTTGAGTTTTAACCTTGCGGCCGTACTCCCCAGGCGGTCGACTTAACGTTAGCTCCGGAAGCCACGCCTCAGGGCACAACCTCCAAGTCGACATCGTTTACGGCGTGATTAGGGTATCTAATCCTGTTTGCTCCCCACGCTTTCGCACCTGAGAGCGTCAGTCTTCGTCAGGGGCCGCCTTCGCCACCGGTATTCCTCCAAAGATCTCTACCCGCATTTCACCGCTACAGATTCTACCCCTCTGCGGACTCAAAGCTTGCCAATTATCAGATGCAGTTCCCAGGATTTGGGCGGAGGGATTTCATCTGACTTAACAAACCGCCTGCGTGCGCTTTACGCCCAGTAATTCCGATTAACGCTTGCACCCTCCGCTACCGCGGCTGCTGGCGCAGGTTAGCCGGTTAAGCTGTTCTGCGGGTAACGTCAATGAGCAAAGGTGTGCTTCTCCTCCCGCTGAAGTGCTTTGCCAGAAGGCCTTCCTCATACACGCGGCATGAAACATCAGGCTTGCGCCGGTATTGCAATATTATTCCCCACTGCTGCCTCCCCATAGGAG
+
;;.0514939-4.)*1/24<4828;5/36::;:/97100.93*8-444.00170+01,)/7197,4+(*+'25-&31:73<<8*6746340%'(3<7,2:;:975898;000745***))956:23,*',),986;656;7:/8/./:620112*$&(*29244256735347)*/6.7.51-***-/.10923))/1-2(5-21.428.-,,,0,&&$#%-.)$&))13040./-2)&)+15)',($%++-,2390310:91/10%'151:8//2.6/..1-*+$$&'.55+,:6/*%$+/2.957222//117467927208590+-46233/.,+/1</..42+-/1/%146776)7:205412),.65:56499525/.'--9*--60,'2,().*++-/263;-3).+)((*337452:/--/::94878744455840-.414:11131368./1133/459,*(&(''*'):1')+101($(+,1)+718456;::79674-09:.35015*6-:/1112:,9,*+0/1/-.*0*;:91/,(*221.)//31420/.2',-457-+-36050/,326++,*8;<+0./0/3003271)4+,-0:;*+/-1+00.-)))&5+/**-+.1/3*.*+-(-2()(.477(03-,-0987605'5+123546112818:,,-,*+()'+(%.2//347611137672<9--0/8:1+/-+06,,///3840-*),.-+/,.31141*27&*/92-7407/90./)*/+1,,,:<97/7&0-)',////*%*()+,88<///021**'('(+.:07*85/)***%(*+*323*3*(/-6-/-(%*)+,4.-0228556<07.+*-$10)',./$'&(*)&83+,1)-*)*&')4.43::9:2660-.,/011.:60/8297.%213778/-*+1/6661103-./29400)$$&'02,..5322387,+$($'//3--.4+-*'+-$%'$-2.223,40/051/00,9///6276)**/),((**''(,*45,)0,+/**/,+('&%)((&('**0129231-(.())--0)42'((&(%'')*158657'2254&&1%+''+230/03%,-,-1,-1/./.,-,+-47...&2,-%
@62ad764d-5001-4130-ab79-10c5aa2a440a ch=312 read=192054 start_time=2019-12-13T17:50:52Z barcode=BC01 runid=2c9cf7bc05858273f10e7d7ec552fc0bd742dc3e
TTGGTATGCTTCGTTCAGTTGCAGTATTGCTTTCCCTCTGCACCATCCATTTAGCAGCACGTGTAGCCCAGGTCGCAAAGGGGCATGATGGTTGACGTCATCCGCCTTCCTCCAACATCACTGCTTGATCTCCTTCAGTCAGCAATAGTGGTAACTAACGATGGGGTTGCGCTCGTTGCGGACTTAGCCAACATCTCGACACAGGCCAGGCGGCAACCGCCCGCACCACCTGTATCTCATGGCTATCCTCTCCATCTCTGGGCCAGCTGTAGATATGTCAAGAGACCTCGGTAAGTTCGCGTTGCTTCAGATTAAAACCACATGCTCCACCCGCTTGTGCGGGACCCCGTCAGCACAAGGTTCCCCGTTCTGCAGACGTACTCTCAGGCCAGATTACTTATTGCGTTAACTGCAGCACTTCAGACTTTGACATCCAGCACTTAGTACTCATCGTTTACGGCGTGGACTACTGGGGTATCTAATCCTATTTGCTCCCCACTTTCCGGGACTGAGCTGTCAGTTGCGGAGCCAGATCGTCGCCCAGCCTTCATACTGGTGTTCCTCCACATATATCTACGCATTTCACCTTTACACATGATTCCACGATCCTCCTCCTGCACTCTAGCTGCCTGGTTTCTATGGCTTACTGAAGTTAGAGCTGGGCTTTCACCACAGACCGCGCCTGCCGCCTGTCCCTCTTTACGCCCAATGAATTCGGATGGCACCCACTGCGTATTACCGCGGCTGCTGGCACGTAGTTAGCCCGTGGCTTTCTAATAAAGTACCGTCACTCGGCTACCATTTCCTGTAGCCGCCGTTCTTCCTTTATAACAGAGTTTACAATCCGAGAAACCTTCTTCCTTCACGCGGCGTTGCTCGGTCAGGGTTTCCCCATTGCCGAGGGCCTGCGCGCCTCCCGAGGG
+
&'*..+(')'))(+55.013',%&++*,''/4)23-(..,++.5086/*.5+)'&')**1110*((.7,)+%-/%&).('(1*2/4/.-'(33.14'5885:5)-/0863-4)*'))+1/341-/-++/1/1'(1('%%&%"&'(&%(+162423/1/2+'+&+,*)..0*-/850.'$)-)''&($)%-(.00-(+*&)&)%(,2*$(--2.52(04(**())(.(&4.30,,/10,&(&(0/407,,.248103,,01/&&*%%&'((&)&,*)$+/*'&)+,1/(&(&&$$$''&%()*.&(*1-))(,)&(1,+1+--//0040.92*(''&()(/*-+%341'')-%&&$$&)))/6/.,*%+5-()+),00&,'(*').)01)*$()(()*-/+0-+,*0+0'+,0../.)+),&&$3/,/+*+5/-2).$*%''&(,,,/013983284/*)**+1080./222&41*,.6.%)-'*4/,53,*-+654-(*/6-,')6:43221--%&(/./-:./*3(+-1*.++*)+0'(&$(,/5212)%%&&),-*2665/22(('+/1257747783.:+**-+&)*+,++%%*')6++%')/046/1*./'(),*-+//%.-,-361382:.+%#&$&&()&(*(*)(1,-%*%)*086/59.)')+)//0567&'%'%%%+,&**-')*/**/-11.05045)2***'0,75;7)&%%#*)&&+,01+'&*((,+'*.+*+*)-&(%$&'(%*2)(&*-((,*0)+0'&$))&-63.0021..-')+,)-*)$)*(2850510*))0-))**,88670-)-)(%)0+)-&).5-')&&11('&%&('-../,/737220&+&&)**+06-..5+728.472+,(*(90,,5.07,&*&$$%'$&%&%(*-/62,*+,%
@e9075c3e-45a4-423c-8566-52ad68e67089 ch=53 read=191599 start_time=2019-12-13T17:51:05Z barcode=BC01 runid=2c9cf7bc05858273f10e7d7ec552fc0bd742dc3e
CTCCTGCAGGAGGCAGCAGTGGGAATATTGCACAATGGGCGCAAGCCTGATGCTGTATGCCGCGTGTATGAAAGGCCTTCGGGTTGTAAAGTACTTTCAGCGGGGAGAAGGGAGTAAAAGTTAATACCTCTGCTCGACGTTACCCGCAGAAAAACCGGCTAACTCCGTGCCAGCAGCCGCGGTAATACGGAAGGTGCAAGCGTTAATCGGAATTACTGGGCGTAAAGCGCACGCAGGCAGTTCGTCAGATGTGAAATCCCCGGGCTCCAACCTGGGAACTGCATCTGATACTGGCAAGCGAGTCTCTCGTAGAGGGTAGAATTCCAGGTGTAGCGGTGAAATGTTAGAGATCACCAGGAGGAGAGGGAATACCGGTGAAGAGCGGCCCCTGGACGAACTGACGCTCAGGTGCAGCGTGGGGAGCAAACAGGATTAGCAGATACCCTGGTAGTCCACGCCGTAAACGATGTCGACGGAGGTTGTGCCCATGACGTGGCTTCCGGAGCTAACGCGTTAAGTCGACCGCCTGAAGATTTTGACCGCAAAGGTTCGCTGTCGGTGACGGGGCCCACAGAAATTGGAGCGTAATGGTTTAATTCGATGCGAAAGGCATACCTGGTCTTGACATCCGCGAGTTTTCAGAGATGAGAGGCCATGCCTTCGGGAACCGTGAGACAGGTGCTGCATGGCTGTCGTCAGCTCGTGTTGTGAAATGTTGGGTTAAGTCCGCAACAAACAACCCGCGCATCGCCTGACGCCAAGCGGTCCGGCCGGGAACTCAAGAGACTGCCAGTGATAAACTGGAGGAAGGTGGGGATGACGTCAAGTCATCATGGCCACCCGACCAGGGCTACGTGCTACAATGGCGCATACAAGAGAAGCGACCTCGCGAGCAAAGCGGACCTCATAAGAAGTGCGTCGTAGTCCCGGATTGGAGTCTGCAACTCGACTCCATGAAGTCGGAATCATGGCTGTCGTGGATCAAAATGCGGTGAATACGTTCCCGGGCCTTGTACACCGCCCGTCACACCACATAGGGTAAAGGTTGCACCCAAAAGAAGTAGGTAGCTTAACCTTCGGGAGGGCGCTTTACCGCTTTGTGATTCATGACTGGGGTGAAGTCGTAACAAAAGGTAACCGG
+
/,1.**6.66-/4+(,+(0144.).,-81001-3.-(-(()-13-32.*+,--&()%&#),&(&($$$&)-,(*223627'969;5248+*/,,05-,34,-,0((()(*,)()*.78*+/100./1664534330)35/8//8')-//04(,(((*0.-02/0394669;760/(/.,.,20,4./.10/&3,54489011251523,-,,2,236974624772*+),'+).+-00(/0/+*-2,,..*+&0.)),49++12111(4+3966;4284....-0.)+,-.301&(&$$&&))+*-,.&/'(%)+403-///0//+2760+*+*3/'%'($$$%%'')()-.+0-*.-*.,(*%.)')./06212,*%%'%(*0/431-*+306/++*++-62457-.337.1..08944+*(-+3*/,79/8,+$%&&*('-/()..01237.$*'(-123:-1/0//+1++,,50//.:+1-/:4%)&$%(&&24562-.0,)+-.0/.02/917*/2/12553+&&&(&#'%&%)'.,+/29*-(*-)&&$%$%'.+,,2/(63+0+(),(+)%+(/+('&$*&),+26<8697:3/&&&&%**&(%&#,),451110-+))).)0)%%&%&+0445/,--/13-,')*-0)1155309*743504/./-2/5(+.7678863/,''+24588.,,-,9896290-),*/(.08/42+3,9,082,-3*/)+)'((05&%%$&&'($'%%&##$-''(*.1981)1+0-)8.4656/,))%+)*.*42/.-+++/1/9899+*('(-.*&)1.-.256669+,-237;7--()+(%(((')*80531*'(*'/.220.2203;1/0004545))$((&&-.09671--*(+/9)+1184376311-0(*+,,5599:998627(*,1+/3/*))*.)*+--123777788576/7../*7+5//'&%%#$'*/*-/-*))(******,,*')40-1/-93((,.+((.0/11312311;:++/*)&(%#%')%-25,.3(.,31(*&*''057,&)0))(-.-.&'%$1)132;8*91(+4..0+.-'(3-&)*)+(-.-2103653320-2/.0./++,588.7/4.')&&*+0+53
@776da139-a569-4e24-8982-6e7278e7ee59 ch=70 read=146651 start_time=2019-12-13T17:51:20Z barcode=BC01 runid=2c9cf7bc05858273f10e7d7ec552fc0bd742dc3e
CCGGTTACCTTGTTACGACTTCACCCCAGTCATGAATCACAAAGTGGTAGGCGCCCTCCCGAAGGTTAAGCTACCTACTTCTTTACAGCCCACTTCCATGGTGTGACGGGCGGTGTGTGCAAGGCCCGAGAACGTATTCACCGTGGCATTCTGGTCCACGATTACTGGCGATTCCGACTTCATGGAGTCAGGTTACCGAACTCAATCCGGACTACGACGCACTTTATGAGGGTCCGCTTGCTCTCGCGAGGTCGCTTCTGTATGCGCCATTGTAGCACGTGTGTAGCCCTGGTCATGGGGCCATGATGACTTGACGTCATCCCCACCTTCCTCGGATTTGTATCACTGGCAGTCTCCTTTGAGTTCCCAGCCGGACCGCGCAGCAAGGATAAGGGTTGCGCTCGTTGCGGGATAACAACATTTCACGAAAGCACGAGCTGACGACAGCCATGCAGCACCTGTCTCACGATTCCCGAAGGCACATTCATCTCTGAAAGCCAGAAGTGGATGTCAAGACCAGGTAAGGTTCTTCGCGTTGCATCGAATTAAACCACATGCTCCACCGCTTGTGCGGGCCCCGTCATCATTTGAGTTTTAACCTTGCGGCCGTACTCCCAGGCGGTCGACTTAACGCGATTAACTCCGGGAAGCCACGCCTCAAGGGCACAACCTCAAGTCGACATCGTTTTACGGCGTGGACTACCAGGGTATCTAATCCTGTTTTGCTCCCACGCTTTCGCACCTGAGCGTCAGTCTTCGTCCAGGGGCCGCCTTCGCCACCGGTATTCCTCAGATCTCTACGCATTTCACCGCTACACCTGGAATTCTACCTCTACGAGACTCAAGCTTGCCGCGGTATCAGATGCAGTTCCCAGGTTGAGCCCGGGGGGGTTTCATCTGACTTAACAAACCGCCTGCGTGCGCTTTGCGCCCAGTAATTCCGATTAACCTTGCACCCTCCGTATTACCGCGGCTGGCAGGTTAGCCGGTGCTTCTTCTGCGGGTAACGTCAATGAGCAAAGGTATTAACTTTACTCCCTTCCTCCCCGCTGAAAATTGCTACAACCCGAGGCCTTCTTCTTCATACACGCGGCATGGCTGCATCGGGCTTGCGCCCGACAGTACCAATATTCCCCTGCTGCCTCCCGTAGG
+
56.41;2383:/11+.2-66:/,0890/0265766:10///98224;:0..+,.0,+.52--4/3094,&++356/-47:65;9'++)30+()-,+.**05*+-,,86;96160,*'&$'**/117*+'+--/++-4<3124,207369;1,08::2-..-05//+'++-7:;863(34:58894,--/&&/-9(-2+'+%+).31/)2/394227/5/1),-65+--*/2/.270128030/./**/*.130('+&$%&(*-14477:5:-**&)(//15611//0;1*-852*.,087295.-)'(&)*(+.9788:3:36.,/:5:24,-$*%2//%'(,.29393/./0,30'')(*)-3.:,''*3.89)'&&%%%'(//6*5.-1)(,/-903278/,0-+-.:,)&%$(&+(-18'))(#-(('*+.0124565332627::455556656;333390.///88496+-3032473+75.4/0.0.260)/6((*))+13::9:;89111;16:22./03;9:<:76---8:9:9*+*3)96-6---.3022/++1,/+/+*+*2)6+555,-..-01/8;7/0.7:<+372828588397%4(,+190(,1.-.-..&+)(2/1-.)(,),&++4&)3-,-&**(--285..**)**,-/41627,/+04798477-93.''--510065++*(,5-;873332.11.182,.3.*+--61-&.,/0851//),6.1.887:200005:32.3''256,0657:8<98:;459'-)),:4768/.388868652435<:356:3000107<74,0,,-4'&,-&+*)01366578-0)+)**/'(,+-/-03,,---;679:03*+,4-4+(..1-14961.*)6***)*21,'&&1*;::619/8;89999910.0/1%++-3)%++-*332/,.2*3),*+6,..4;5314.,*0/.7:72510((&%#.-,,**1.&2/./2:2;<;:6-01-*.275785;6537847(2+0..52.,162(00*7-383'*52-+020)*)//-/*).)+1116.((,)354203438<85532*0/12820211//..-,5'+''+.*./;6/)&%'&-(*(/((&/.3:.((*+4569,9;,+:/2.
@1e63a9fd-702f-4e4b-837f-e247818e343b ch=216 read=124797 start_time=2019-12-13T17:51:15Z barcode=BC01 runid=2c9cf7bc05858273f10e7d7ec552fc0bd742dc3e
TGCAGTATTACTTCGTTCGAAAGTTACGTATTGCTGGGTACTGAAGAGTTGTCAGTGTCTTCTTTTCTGTTGAATTGCTGATATTGCTCCTACGGGAGGCAGCGAGTGGGAATAATGCACAATGAGCGCGACTGGTACAGCGTATGAAGGCCTTCCAGGTTAGCAGAGCCCTTGGCAGGGAGGAAGGGAGTAAAGTTAATACCTTGCTCATTGAAGCGTTACCCGCAGAAGAAGCACTCCAGCTAACTCCATTACCGGCAGCCGATAATACGGAGGGTGCAAGCGTTAATCAAAGACCACTGGGCGTAAAGCCGCTTACGCAGGCGGTTTTATTAAGTCAGATGTAGAAATCCCCAGGCTCAACCTGGGAACTGCATGTGCAGGCTTAAGGTCGTAGAGGTAGAATTCCAGGTGTAGCGGTGAAATGCATGGGGAATCCCTGGAGGAGGAGGGAATACCGGTGGCAAGGCGGCCCGGACAGGAACTGACGCTCGATTGCTGAAAGCGTGAGAACAGAGCCGGTTAGATACCCTGGTAGTCCACGCCGTAAACGATATCGACTTTGGAGGTTATTGCCCAGCGAGGCGTGAGCTACGGAGCTAACGCGTTAAGTCGGCCGCCTGGGAATGCAGCCGCAAGGTTAAAGAAACTCAAATGAATTGACAGGGGCCTGCAAAAGAACGCTGGCGTAATAATAATAATGGTTTAATTCGATACAGCGAAGAACCTTACCTGGTCTTGACATCACAGAACTTTCCAGAGATGCGTTGGTGCAACCCGGAACTGTAGGACAGGTGCTGCATGGCTGTCGATCCAGCCCGTGTTTATTGAAATGTTAGGTTAAGTCCCGCAGCAGAGGCGCAACCCACTTATCCTTTATTGCTGGTCCGGCCAGGAACTCAAGGGGAGACTGCCAGTGATGATAAAATGGAGGAAGGTGGGGATGACGACGTCAAGTCATCGTAAGCCCCTTGACCAAGGGCGCACACACGATGCTATTAGGCGCATACAAGAGAAGCGACCTCGCGAGAACGGCGGACCTCATAAAGTGCGTCGTAGTCCGGTTGAGTCCTGCAGCTCGACTCCTTAAAGTCAGGTCGCTAGTAATCGTGGATCAGAATGCCACGTTTGGGCCTTATTACGCACCGCCCGTCACACCAGCAGGAGTGGGTTGCAAAGAAGTAGAGTAACAACAGCCTGGGGGTTGCTACCACTTTGTGATTCGCGGCTAGGGTGAAGTCGCGTAACAAGGTAACCAG
+
&"#"#)&))*.0/1,-52'*(&)1-,,*.',))+1-(%)$,**&(%'&0-%,3')+,/*,($$%'*-/+/')))0*(.4002).2./031,(-%.2(*/*,2*')%'%,(+((,,-&(()084*%++),+,/+3(($$#%$'()*$&*))01,,-'$2,0,&$%%%%%*'%$(&,+&,1/&*/+2+1*'&(.43/07+8*')***)+56306)(*'**,,')''%-''**&((('''&&&($)(1***3(%.'%*/$+&&'+((%&,0((()-**)')*410),)(4.80/-2(+&''())68//-*+*(%&&#&*)'+$)%&)*-/098+&)*,*(),-/1954*)+'''384(%/'')4..1+)%*(%'1/./(+%%%&%&%&&''(,''($&&'&,((&)+*.*,+(*,.(((*-21*'(..'')(),./)%)(.,*)--)*(%+-')2**-*44*(,,''&%'$%#&&*+)(/.3&&)*)+,**+))**(%3'%&)(*/+%%%$($)(++*&.%.'(()/$&26)/6*(,11015++&)*.50/-(*'*,0'02.%-)((./(*&+,&,))73*$##&%,0+0/('$'&%')*,*+,/2/25,7,7-0173'57(0.'&*(('(&(%)2*7536)3+4()*$*--,/-(+0),/9473+3%0.)%%##$$,+*+)'()%$$%$#$%%%&(&&''$&%$$)*786412-,-0,+*&'%'+)+1--)*)-.*,,21-+*./2./*+-021+.2,-&+'))**'#)*-)-/.0*'**')+*.,22-,(001&-)+/35))'((-,,+))'%'()().0,*,+18&%,))(),)&-2%*/+2-3**70'$&'%)('(')(000307.&().,,/,(,,$(&$$#)514*2*+(&/,)'&(&('*,/*&+*2356932.,**(*)+57'('*')++)03136,'+)**)(#"%'&(-+,1130()'((/63'('')8+0'()'(#&%''*(++')(+*&('&$$$(*00042*)(*&/)+++''*.*/.*&(%&'&)/;46533(',3-/-.1104,,/((,**,-2*&()+'(*1.+01-+**)2)&(+/,,13')'+,&)**-.1623.,-8.-4.+*-/3'&$%%*-''(-4506$-'(('/-06,0-)&**(+)-1&*(()(&))*-(*3$*)2.&')&()+'(*..,*(*'%*&&,.''$)+-,*&+0+..4-+/.+,-*+)00/0---(*+/3-.,*'(*.'0+*/+&),'(&,
@c8ffa739-31b3-4240-9563-55504deaeab7 ch=188 read=232936 start_time=2019-12-13T17:51:15Z barcode=BC01 runid=2c9cf7bc05858273f10e7d7ec552fc0bd742dc3e
CCGGTTACCTTGTTACACTTCACCCCAATCATCAATCCCACCTTAGACAGCTCCTTCCTTGCGGTTAGGCCACCGGCTTCGGGTGTTATCAATACTCGTGGTGTGACGGGCGGTGTGTACAAGGCCCGGGAGCATGTTACCGACATGCTGTTCGCGATTACCGCGGTTGCTTTCATGTAGTCGAGTTGCAGGCTACAATCCGAACTGAGAATGGTTTTATGGGTTTGCTTCACCTCGCGGCTTCGCTTCCCCTCTGCACCATCCATTGTACGTGTGTAGCCCAGGTCATAAAGGGGCATGATGATTTGACATCATCCCCGCCTTCCTCCAGCATCGCGGCGGGATGTCGCTAGAGTCCCTAACTTAATGATGGTAACTAACGATAAAGTTTGCCGCGGCGTTGCGGGACAACCCAACACCTCGACACGAGCTGACGACAACCATGCACCACCTGTATCTCCTTATAGCTATCTCTCCATCTCTGGAGCCTTTGTAGGTATGCCAAGACCTGGTAAAGGTTCTTCGCGTTGCTTCGAATTCGGCGTACTCCACCGCTTGTGCGGGCCCGTCAATTTCTTTGTTTCCATTCTTGCGGAACGTACTACTCAGGCAGGTACTGCGTTAACTTTGGCACTGAACTTTGACATCCAACGCCAGTACTCATCGTTTTACGGCGTGGACTACTAGGGTATCTAATCTATTGCTCCCGCTTTCGGGACTGAGCGTCAGTTGCAGACCAGATCGTCGCCTTCGCCACTGGTGTTCCTCCATATATCTACGCATTTCACCGCTACACATGGAATTCCACGATCCTCTCCTGCCTCTAGCTGCCGGAACCACCATGGCTTACTGAAGTTAAGCTTCAGGCTTTCACCACAGACCCTTGCTGCCGCCAACCACTCTTTACGCCCAATAATTCCGGATAACGCTTGCCACCTACTGTTACCGCGGCTGCTGGTACGTAGTTAGCCGCGGCTTTTCCTAATAAAGTACCGTCACTCGGCTCACCATTTCCTGTAGCCGCCGTTCTTCCTTTATAACAGAAGTTTGCAATCCGAAAACCTTCTTCCTTCACGCGGCGTTGCTCGGTCAGGGGTTTCCCCATTGCCGAAAATTCCCTACTGCTGCCTCCTGTAGG
+
./0/32-1343.2000-./:/61:93-516+/0.2/.9++/+-+,-990010040502,422196;77::0/8//622984:5/.021121)(#$%(,.0440.+69-790270/2,03798-/4,(...%')%0..4)))'+//6//'((6/-/01/5-+'&((-2*''(.,-3207898900,2-,,'(%&'%$&%)2)*5//.-.0/811.6;<5/66:.080*15;467<7822.5-,5,)),/*-+,.26330288:;9431'#$'*2.2((()0/,&+/.,,/080*,01034225563<2//5033460:8)*697;89710-*++*$$$((%()&$%#%)%%/&&+/209*'*)*+,/1...231/162247544322**/53))(''*+*,/-,',2+(%.*/,*+0/%)10451437)%.,,--39653,5768-0/.1220-))',.88,2--+,---662.-,1044/-.,.3*,1011.%+&(+,-6,5,2+3247505309,.33;32:1/34-8*,-53'))5(&&%&%%#)+75138/0,4,./89:70;0*,0,10;7/37/++1**+,5:838120+,(+*+-2215445576%*%(%'$%()+.0,*+2./,*-23447*&&%(*7742+3-.%*&((*)-..2330145)('(-+,57<7871461-(&0)+,170.3**-3*,,+.(%&.0.-*;7-010.034895241./25717000665:99;:4:556;897;;66684610412255451&0.//5;95469..2,,,.,-+(0'2*:---,23194326740.&(*)%)*-(+&&&&('))('*,*(&%&$'.-11.808,,./77027078*-'*,,-.238:1-3+--027*,'&$)'&'((4;,+112-+.1-297:5.617;;:71,+)*-**,)%%'%#/)*,5-5/8/0/8-6*%&.+*+2430028142.-.7:/,((/6137*&((+897801-,-+)*&&*0*18-52262..-0.2668;53831342)*+10,*/+)55+'0-722-/2994297:7670&(.,.012064.5/,,/1-;-/*)31),2**,,)'1,,;4569883;/3((#&'''&&*))+0.+)(-*
@de4aee73-13b9-44e1-8f95-de6d863c411c ch=138 read=130960 start_time=2019-12-13T17:51:13Z barcode=BC01 runid=2c9cf7bc05858273f10e7d7ec552fc0bd742dc3e
CCGGTTACCTTGTTACGACTTCACCCCAATCATCAATCCCGCAACAGACAGCTCCTTCCTTGCGGTTAGGCCACCGGCTTCGGGTGTTATCAGCTCTCGTGGTGTGACGGGCGGTGTGTACAAGGCCGAAACGTATTCACCGCGACATGCTGATTCGCGATTACTAGCGATTCCAACTTCGAGTCGAGTTGCATTACAATCCGAACTGAGAATGGTTTTATGGGTTTTGCTTCACCTCATGGCTTTGGCACCCTCTGCACCGTATTGTAGCGCGATGTGTAGCCCAGGTCATAAGAGGCATGATGATTTGACGTCATCCCCGCCTTCCTCCAGCTTGTCACTGGCAGTCTCACTAGAGTCCCACAACTTAATGGTAACTAACGATAAGGTTGCGCTCGTTTGCGGGACTTAATAACATCTCACGACACGAGCTGACGACAAGCGTACACCACCTGTATCTCATATAGCTGTCCATCTCTGGGCCTTTATAGGTATGTCCAAGACCTGGTAAGGTTCTTCGCATGCTTCAGATTAAACCACATGCTCCACCGCTTGCGGGCCCGTCAATTCCTTTGAGTTTCATTCTTGCGAACGTACTACTCCAGGCGGAGTACTTATTGCGTTAACTGCAGCACTGAACTTTGACATCCAACACTTAGTACTCATCGTTTACGGCGTGGACTACTAGGGTATCCTAATCCTATTTGCTCCACGCTTTCGGGACTGAGCGTCAGTTGCAGGCCAGATCGTCGCCTTCGCCACTGGGTGTTCCTCCATATATCTACGCATTTCACGCTACGCATGGAATTCACGATCCTCTCCTGCGCTTCTAGCTGCCTGGTTTCTATGGCTTACTGAAGTTAAGCTTCCAGGCTTTCACCACGGGCCTTGCTGCCGCCTGCTGCTCCTCTTACGCTTAATAATTCCGGATAACGCTTGCCACCTACATTATTACCGCGGCTGCTGGCGGATAGCCGTGGCTTTCTAATAAAGTACCGTCCCGCTCGGCTGCCATTTCCTGTAGCCGCCGTTCTTCCTTTATAACAGAAGTTTACAATCCGAAAACCTTCTTCGGCTTTACGCGGCGTTAACCGGTCAGGTTTCCCCATTTGCCGAAAGTTCCCTGCTGCGCCTCCGTAG
+
1+-,32.1303.*-#'),66:550865+7.65:96:.67)'/(%'()-3./01498:80.1-../.1+/8:/.9000-1050;74.4///9-',,+)*-/02-+*,030014,13)++0+2-3*5/6,*&&0*/.2;3+/306657224566.1*-')-42:0.-,-//.37-2.++.6/,%))+76.9+&&(+*+,4843/'(+*)')%&.,2.;<<,897<4889-/0271/-2*+()0-),-***(&++,*-+,+,/+'*&)*$$%+,-00),/555230:.'0---2350)'1/,+6335455;70147899/8;9++379;4,12,,**+.006,&'/+//1.-,-%//000204,+&++*(**(&&,1.-2.-.6532-.)+,/8//-//6599++108800,/+.'+0-,0430,//.3476785984654/4*'*&,+,-.5-.7.3546658,111321+'%%,./66345.*-0/32,/,./,.00/3&,&)%%%$%,)'&)+2;99;-((#'*,06.&%+1)9:555+(,*+,,7:46:02.7.0,./30*(,-/87;8/680*).-:.068<93:21))35(-(-.--,2,,406-/-&)(,1.-4623061:199:845536778./66;112652+2+.,,,0+*)&'**./02398./*1008873043/1/.('**-/)*/:1020/.;,)**1+&()*--,))52,/))+02576).15&.,24/)(*-..../025.6/-/8/37/5/-.1/51+0612012850(..//0://)+%&1*+&1-11,0-20.$'),-6,./668885110-*&(,.4223125093024646.21-/''*,+/411-2470&$0765;40*/(&&&+%+''.+./34;37:.-))&++76-,/-%((&$#+*+77:84+1-783:32116/.1'*5+36'1*+./.4<9:1:110304)'-/((-.09+:,6,,2.(&),+/8,+,,48++5'(&43/1//.&2/.5:35500+++00567.7:--:1%&,+**,/1'&*''+6;03*7172029:95:9<8852%%',3-++,-2;5-2+&&(/+6+2(/2-71./72-/;)*98503*),122++',.,,,-3-58)/02
@8ca615b4-f091-4d88-8c1c-4414563c3221 ch=146 read=137689 start_time=2019-12-13T17:51:30Z barcode=BC01 runid=2c9cf7bc05858273f10e7d7ec552fc0bd742dc3e
CTCCTACAGGGAGGCAGCGAGGTGGGAATATTGCACAATGGGGAAACCCTGATGCAGCAGCGCCGCGTGATGATAGAAGGTTTTCGGATCGTAAAGCTCACTGTCTTTGGGAGAATAATGGCAGTGCAAAGGAGGAAGCCACGGCTAACTACGTGCCAGCAGCCTGCAGTATTAATACGTAGAGTGGCGAGCGTTATCCGGATTTACTGGGCATGCATAAAAGGGGCGTAGGCGGATGATTAAGGTAGTGTAGCATGAAATACCGGGCTCCAACTTGGGTGCTGCATTCCAAACTGGTTATCTAGAGTGCAGGAGGAGAGGTGGGTCCTAGTGTAGCGGTGAAATGCGTAGAGATTAGGAGAGACACACCAGTGGCGAGCGACTCTGGACTGTAACTGACGCTGAGGCTCGAAAGCGTGGGGAACAAACAGAGTTAAGATACCCTATGGTAGTCCACGCCGTAAACGATGTCGACTTGGAGGTTGTGCCCTTGAGGCGTAGCTTCCGGGACTAACGCGATTAAGTCGACCGCCTGCAGAATTGCAGCCCGCAAGGTTAAAAAACTCAAATGTAGGGTGTTGGCAGGGCCCGCACAGAAGGCGAGGTGGAGCATGTAGTTTTAATTCCGATGCAACGCGAAGAACCACCACCAGTCTCCAGCATCCACAGAACTTTCCAGAGATGGATTGGTGCCTTCCGGGAACTGTAGAGACAGGTGCTGCGCTGGCTGTCGTCAGCTCGTGACCTGAAATGTTGGGTTAAGTCCCGCAACGAGCGCAACCCTTATCCTTTGTTGCCAGCGGTCCGGCCGGGAACTCAAAGAGGACTGCCAGTGATAAAAGCTGGAGGAAGGTGCAGGATGACCAGTCATCATGGCCCTTACGACCGGGCTGCACACGTGCTACAATGGCGCATACAAAGAGAGCGACTACTCGCGGGGAGCAAGCGGACCTCATAAGTGCGTCGTAGTGGATTGGAGTCTGCAACTCGACTCCATGAAGTCGGAATCGCTAAGTAATCCGGCGGATCAGAATGCCACAGTGGGCGAATTCCGGGCCTTACATACACCTGCGTCACACCGCTTGGGAGTAGGTTGCAAAAGAAGTGGGTAAGCAATAACCTTCGGGAGGGCGCTTACCGCCTGTGATTCGCGGCTAAGAAGAAGGGTGAAGTCGTAACAAGGTAACCGG
+
,/650'0,32+)0.*'))'%''*(-()(('-*)*(+.41**0-(32.61--04/.+)()'*%()(+)+&&'&'*&(/0+1-4.)1-4457/6//*''(.&(,*+-163(.(%''+)((*+&/)+/%5&+-,/+)''*'+.'()))).600/3.4,4.((*)*,+$$$'&'&*)&.-.0020,%(),0.%&/2041/,1&(,%1-%%..475/()#$$%)1/((1/.+),+,/0*4/10*/)/(*'+')&')'$$&&(*4*(',),-&''7**&'&&'+'0%'(./3+2))*,)--0426110****+('&',1+,)&*&((&''$&((&&+**')))).+,(&+'0204.-',#($%-*,(&',+**'++&+,29,*))*131100.8189761.,%)*.15++)-*0-,(+,*(.*-,37+-&/2:39/+&&*(,,./1/82('()*11//20/),04:587984.%/,01/.-2.2.*,+/0./465,,-*%/)%((&..+,/),20+4-,*)'&(&/)-%*'(+6:4-0.%$$&+%('($,&3290+00-'/(204:50)201+-,''%%*-'(')**&*'*43-7.*++-,+,((-,-'()+03&),*,,-%/.76+47493&(+./05/0/165800//,&,,&*(')*'$*(&..228('*,-63,68&/)*,-./244.5032113;564,/:434/01.''%+--*(0,&'*(*&%%,)'(%/3699-2243,*'%$$&)+32+*,3'-),1-)%')0()*/(3-*,-131,12('0*.23,14(0,+6;2/+,-+.(1-24-52/2.04-1)($+,(('&,3******/22*-..,-'+**,-,.,(),2*('$%%%%014985607.6+)*()*(/7.,+,)')&'')+541,&-,..+0--021.56:*'&&&'%($(%#&(*770+3*)),3:0229*+,)+)).-(+-4/21*'%&&(.)3323(-/045818000622.4-+,+)*****12213'()*'&(.653.3.0,3/12/2175(4.,0)-1&+$%$#$0+1'(-)-'&&%+,.&-+,+('+)-/+-+.4'&(%,53&''**2,7,1.53+&(('('/+,33%,-)$),+1.55+4+'-1--*))'$'($%#((,/246/&%*./0++(,+')&))()$*,),,'&'--,1(5+394:/8
@422365f6-5022-4c66-898f-9a9ca13e187d ch=445 read=211082 start_time=2019-12-13T17:51:30Z barcode=BC01 runid=2c9cf7bc05858273f10e7d7ec552fc0bd742dc3e
CTCCTACGGGAGGCAGCAGTAGGAATTTTCGGCAATGAAACCCTGACCGAGCAACGCCGCGTGAAGGAAGAAGGTTTTCAGTTGAAACTTCTGTTATAAAGGAAGAACAGCGGCTACGAAATGGTAGCCAATTGTGATACTATTAAAGCCACAGCTAACTGCGCTTAGCCGCGGTAATACGTAGGTAACCAAGCGTTATCGGAATTATTGGGCGTAAAGAGGGCAGGCGGCAGCAAGGGTCTGTGGTGAGAAAGCCTGAAGCAACTTCAGTAAAGCCATAGAAACCAGGCAGCTAGAGGTGCAGGGAGGAAGGATCGTTCCATGTGTAGCGGTAGAAATGCGTAAGATATATGGAGAGAACGCAGATGAAGGCGACGTGCATTTTACGGCGGTAAATAAGTCCGAAAGCGTGGGGAGCAAATAGGACCTGCCTAGTAGTCCACGCCGTAAACGATGAATTACTAAGTGTTGGATGTCAAAGTTCCAGTGCTGCAGTTAACGCAATAAAGTACTCCGCCTGGGCACGTTCGCAAGAATGAAACTCAAAGGAATTGACGGGGGGCCGCAGCGGTGGAGCATGGTTTAATTCGAAACAACGCGAAGAACCTTACCAGGTCTTGACATACTCATAAAGGCTCCAGAGATGGAGAGAGATAGCTATATGAGATACAGGTGGTACGTTTGTCGTCAGCTCGTGTCGTGAGATGTTGAGTTAAGTCCTGGCAGGCGCAACCCACTTATCGTTAGTTACCATCGATGCGTTGGGGACTCTGGCAGGACTGCCAGTGACAAAGCTGGAGGAGGCGGGGATGACGTCAAATCATCATGCCCCTTATGACCTGGGCTACACGTGCTACAATGGATGGTGCAGGGAAGGCGAAGCCGCGAGGTGAAGCAAAACCCATAAAACCATTCTCAGTTCGGATTAGCCAGTCTGCGACTCGACTACATGGAATCGCTGGTCGCGAATCCAGCATGTCGCGGTGAATACGTTCTCGGGCCTTGTACACACCGCCCGTCACACACCACGAGAGTTGATGCTTACCCGAAGCCGGTAGCTAACCACCGCAAGGAAGGAGCTGTCTAAGGTGGGATTGATGATTGGGGTGAAGTCGTAACAAGGTAACCCGG
+
+,01-,1+7-**+,/01*3/.+).)0:;.*4:/;..,$'();///45856/877657;25/622/,2*1&).-4/83/0)++/$&())0404206012;*2-03-/13'0-/---/..-64-+)('(1)'%(%&)***(&('2*-,,'),++'),+.+*(+,&&,+++07(**)0.++/6422//.)(.10*((*3,,,0&-(',)&+)*597569:*'&,)..1385-:55.7/+/600/21324510'-))&)-3-,*)),-,.1,)*)*-.'.5.--*/4,/7&0+((,,-)+%.(+,6//1*'--()-1010(,6441101/2322-/(&%*.,(127360(+/,,-.43)('&&%)$(%&%$%&%%+'(%'&))*$%''%"&,/.''%'(%$)))-,)&+++-,29987,(,.3;3/'0,&%##$*(**+/0++4,*/34868583--,-''$+&'*:9656325343:782471-.72)*,48855530596951/5/-3,)%,((*-91283'(%#%++/9:5772+-4888;;57544,''()-065778:76'&%%&$&*0220-'*+'+))+;8497;3100-01$3&'-.4*.64474+4*,,/.015/002238885435,-5225()*,,.1892+('()-()*+-5613/2/2535-20,*.('('(4))8888867789677891753,+0.143'/0856*,22/2030142)10%17*&*+2220*,3.,0-*,5/62/-)%)+-7'49727873+00''0166,88+32234:<++87842+('+*2+68/489:;855/1*,.89823'30-*,-..53420+,11521-0./383221414<:;9;::7+*.()&)&))*2-087962.0-+/.),/:8.)2,)*.58,4478;779.137;,7(-0+&-./283/01*+-./0,,+,-333,,*.0-.()%%'-.35963/.../02499:+9999<:::89;7330//.+1*()(('*,2;69:*,9.-,&,/28./-+**(5'&*&&+0+',-*(+.-/524+(**))'&&&/,12/)/..2++&)*143-&*0,415:52511233.60,(5++)/++,4+.(%%(0)++,*.'(+5
@dcdb9bde-e0be-4240-9329-d2c4ea61130c ch=37 read=155462 start_time=2019-12-13T17:51:54Z barcode=BC01 runid=2c9cf7bc05858273f10e7d7ec552fc0bd742dc3e
TTCCGTGCTGGTTCAGTTACGTATTGCTCATGCACCACCTGTCTCATATAGCTATCTCTCCATCTCTGGAGCCTTTATGGAGTATGTCAAGACGTAGTAGGTTCTTCGCGTTGCTTCGAATTAAACCACGCTCACCGCGTGCGGGCCCCGATCAATTCCTTTTGATTTCATTCTTGCGAACGTACTACTCAGGCAGGTACTTATTGCGTTAACTTTGCGGCACGGAGTGTTGAAACCCCACCTGGTATTCATCGTTTACGGCGTGGACTACCAGGGTATCTAATCCTGTTTGCTCCCACGCTTTCGAGCCTCAGCGTCAGTTACAGTCCAGAGTCGCCTTCGCCACTGGTGTTCTTCTAATCTCTGCGCATTTCACCGCTACACTAGAATTCCACTCTCCTCTCCTGCACTCTAGATAACCAGTTTGGAATGCAGCACCCAAGTTGAGCCGGGTATTTCATCCCACTTAATCATCCGCCTACGCTCCTTGCCCGAGTAAATCCGGATAACGCCACCATTATTACCCGCGGCTGCTTTGGCACGTAGTTAGCCGTGGCTTCCTCCTTGGGTACCGTCATTATCTTCCCAAAGACAGAGCTTTACGATCGAAGCCTTCATCACTCGCGGCGTTGCTGCATCAGGTTTCCCCATTGTGCAATATTCCCCACTGCTGCCTCCCGTAGAAC
+
-".%%*&.0)-)4++518-0-2+2,+,7856122394551*-)*..00.*(),*,-)('((,-073570*.-(*-*%/)'&'()6536,..**&'$&*+*4.<68;311-0/)'++/)(*/)*3222-.&'+.(-)(&+))*(,.441),(**,./641.8:,.(.4++19:161//1.274657632/4(*49%'(((-/3-05.../7/6+--3/34,+',,-).)..7&(+,*/.*&.-.,+'(//.,343)91')1777896121'36.765456663820+,-/<**.,33*&,+.380/655722.+,-.7830:0-0473:--.0//.)143<778-'''%+./0;:877**53/.,+'++-35<:14691011//1,%'&2*/--(++.54.,,(,112----.0**75565:(54;961)1*+:5)+'+2,.+,*2-/16),,*)))2500/89-*)*..4177;;7236$&)+--4'%%&(-*'')*16,*3)-)'(%$'&.;002&**)4+(23)')'&&%&&(+'+),)-+',)+2//232613+*2(%%&$$#(-'*%15043)2++,/09.9.,3+,*,()%)*.2*%&%&()$'%&034799:-++*,*./6200;1100/,,)++0,:1188.,36101/050105/475(**)+.+.2+32+)422.-/
@70e354d4-c5b9-4275-a5f9-67e8d2261900 ch=396 read=101904 start_time=2019-12-13T17:51:52Z barcode=BC01 runid=2c9cf7bc05858273f10e7d7ec552fc0bd742dc3e
CTCCTACGGGGCAGCAGTAGGAATATTGTGCACAATGGGGAAACCCTGATGCAGCAACGCCGCGTGAGTGATGAAGGTTTTCGGATCGTAAAGCTCTGTCTTTGAAGATAATAGCTGACGGTACCAAGGAGGAAATACGGCTAACTACATTACTTGTATGCGACTAATACGCGTGGCGGTTATCGGATTTACTGGGCGTAAAGGGAGCGTAGGCGGATGATTAAATTGGGATATATGGAAATGCAGGCTCAACTTGGGTGCTGCATTCCGACTGGTTATCCTAGAGTGCAGGAGAGGAGAGTGGAATTCCTAGTGTAGCGGTGAGAAATGCGTAGAGATTAGGGAAGAACACCTGGTGGCGAAGGCGACTCTCTGAGACTGTAACTGACGCTGAGGCTCGAAAGCGTGGGAGCAAACAGGATTAGATACCTGGTAGTCACGCCATGAAACGATGAATACTAGGTGTGGAGGTTTCAGCACCTCATGCCGCCGCTAACGCATTAGAAACCATTCCGCCTGGGGTGGTCGCAAGATTAAAACTCAAAGGGAATTGACGGGACCCGCACAAGTAGCGGAGCATGTGGTTTAATTCGGAAGCAACGCGAAGAACCTTACTTATTGCATTACTCTTAATCGAGGAAATCCCTTCGGGGACAAGGTGACAGGTGGTGCATGGTTGTCGTCAGCTGTCGTGGTATTGAGTTAAGTCCGCAACGAGCGCAACCCTTGTCGTTAGTTACTGCCACCATTAAGTTGAGGACTCTGGCAGACTGCCTGGGTTAACCAGGAGGGAAAGGTGGGGATGACGTCAAATCATCCATACTTATGTGTAGGGCTACACACACGTACTACAATGGCTGGTACAGAGATGCAATACCGTGGTGGGGTAAACTTCGCCAGTCTCAGTTCAGTTGTGAAACGACTCGCCTACATGAAGCTGGAGTTACTGGTAATCGCGAATCAGAATGTCATGATGAATACGTTCGGTCTTGTACACACCGCCCATGCACCATGAGTTAATGCCCGAAGTCCGTGGAAGAGCTAACCGCAAGGGGGCAGCGGCCGAAGGTAGGTCAGCGGTAAGTGAAGTCGTAACAAGGTAACCGG
+
.*,*()1&,))-.//',-'*',-++/,&)$''+3;4-*+(&((14,++++))().38889:41//&&&((,,*/2*.-62.4+;0997637.)*,23787052)')'((%%('%%&($+'*)(,+-+,*'()'+)()./94436,++-&3(#'$$%'*+)-.).-,1-')'#'&(+)()(,/-.'/*/:1.158520*+/30%,*%))44-(.,.76;86:695)3*08765%*(),,)44*&6*,4468280.6,611122223544)%,343'11*,0*))((+.2324+*+)+*&&%'+-/.0+('$((*+-,-.0/942+&+//./1274//-.-7,*0**))')'(*))+-*))'')))+0342110/11&)).,'$%''*+-65566669547-.2/,,.28:7+-02:'.)59/40.+2343:,.34.002')+/2%-'.5+)*+,*-97143.242461/&)(,4))+&,*.0+-)-,1247;93220,,,$+''%-.&$#&*72437:73//(%-244+,-.*%-',74//013:4)2*-,4.767,79-095./140,,+(+,.*)**3/,+-10<:3:8:2(')('+,).//-..*-2/'(%%'++,.600023....102022('('''(*-5*/62&4:.36.1(0)/14,..,-41+..00869344562)*)(%,(&'(&$#&')),4-/&&()+&*-/2002549587</1-+.759864471//)**(-+98:65.33-,.4/4311&+(')-078490.+&'$(%-(+2-,03-&(+&'*(24-*96789886;:431,6)'*$*%''*#)((')04.541/+*(&'$&$')374:3+--/0-)++5(*,..477;64797951/.0.(%-76-15+&'(,()+5:04776'+-++&**0+*(&(,/%%%%$'$,%'-*+63//'+0.-1'6458563777;885/,12263*+)%3035427.140&1**.-),12--,-0)++(&(%()1;5/)))(-+&%#,-0**,,-27466,0,)))/.,1-/+/01+15.*+//32760,+''('()&'&%'((++*&'))+/,,,',-4048-5//97:,6
@2ec74084-ed4e-431e-b680-593305f36921 ch=160 read=209100 start_time=2019-12-13T17:51:51Z barcode=BC01 runid=2c9cf7bc05858273f10e7d7ec552fc0bd742dc3e
CTGCCTCAGTATGCGCTACGTTTCGAACGTATTGCGCAGATTGCTGAAGAAGTTGTCGGGGTATCTTTGTGGTAGCCTTTCTGGCCGAATTGCGCAATGTGCTCTACAGGAGGCAGCAGTGGGAATTTTGGACAATGGGCGAAGCCTGATCCAGCAATGCCGCGTGCAGGATGAAGGCCTTCGGGTTGTAAACTGCTTTTATGCCCGGAACGAAAGCTCTAATGGGGGGGCCATGGCGGGTACCGTAAGAATAAGCACCAGCTAACTTCGTGCCGAACTTAGCCGCGGTAATACGTCGTGCAGCGTTAATCGGTGCTGGGCGTAAAGCGTACGCAGCGGTTATGTAAGACAGGTCTTAAAATCCCCAGGCTCAACCTGGGAACTGCATTTGTGACTGCATGGCTGCCGTGCAGTAGAGAGGATGGAATTCCGCGTGTAGCAGTGAAATGCGTAGATATGCGGAGGAACACCGATGGCAGGGCAATCCCTGGACCTGCAGCGCTCATGCAGAAGCGTAGGAGCAAACAAGTTAGATACCACCTTCCCGTCCGCCTAAAACGATATCAACTGGTTGGCAGATTGCGTTTTCTCAGAAGCTAACGCGTAAAGTTGACCGCCCTGGGAATTACAGCCGCAAAGGTTAGGTAAAGGAATTGGCAGGGACCCGCGCGGCGGTGATTGATGTAGTTTTAATTCGATGCAACGCGAAAACCACCCACCTTTGTTATGGCAGGAAGTTTCAGAGATGGATTGTGCTCCGAAGAACCTGCGCACAGGTGCTGCGCCAAACATCGTCAGCTCGTGTCGTGAGATGTTGCAGGTTAAAGTCCGCAACAGGCGCAGCCTTATCATTAGTTGCTGCATTCAGTTGGGCACTCTAGTAGGACTGCCGGTGATAGGCAACCGGAGGGAAGGTGGGATGACAATCCAAAGTCCTCCATGGCCCTTATAGGTGGGGCTACACGTCATACAATGGCTGGTACGCAGGAGGTTGCCAGCCCGCGAGACTAATCCCATGACCAGTCACGTAGTCCCGGATCATGATCTGCAACTCGACTGCGTGAAGTCAGAATCGCTAGTAATCCTTGGATCCAGCATGCCGCGGTGAATACGTTCCGTTATACACCGCGTCACACCATGGGGCGGAGTCTCTCGCCAAATAGGTAAGCTAATAGCCGCCCAAGGGGCGCTTACCGGCAGGGTTCGTGACTGGGGTGAAATCGTAACAAAGGTAGCCGG
+
$##%$$&$).++++'''%((0:+.(%')(,(0***+/()'+''(*''+%(((-8).++)1+-.205/.**('-*')./8/-+.*.&$(%'''*%')0/'.()*-*)+&,/+/+*/-.')/+,*)+.9<:297///-044(())&3722362..,,3.--9864441/*10-/%&'('02-*+&*'+.)-3;8:30//684(,(/+('-%,(#*+'%(&'$''('&(+--+/5$'&,+((&)).0+--)*',&*(')+10.0//..+()((*+13(&'%'%)$%')++-./8*'(%*&)'*)',*,.366/,**-'($'.3.25696.0.-()&&%'(-/30-.,./6.23'(&+&%$,161,365,*.)**:2502.)''&*34540.4.'*+.0/-/-/-(&'#'*./3-'+,-20,)/2.4/.-.*6.4-,..)-*+-036649,,,8,0-(//8816/9/-2+41078+++-**&(((),1*071*.750/*&'%++),+0+(')($*(')+431&)%1%)/6.&)).*+25(1)#'$$&&'$$',&%+6()59.,,*)%,-17/,,..,+%%$%%-'%%+.::8..0*&),&&*./0214/6..,1-.(46012%&'*'(++--.%/52-/.:,('*(%(-*15*+)*,,/.4,+(121282))%&&%$)(()$&+)),+,)--;<-2310-'(*%1&%('(')-/(*0$&')(--,5*'(&%&')(%.).)*2:..*($+,-,.$-&&+,-0/,(+*'(0-2+,,&,-//5::87320*.))(*,.14756+--.0,2&*(**)+-76517('(/10018*++4+&(-,/'(''&-*).*&)*-1$1&&'-'%&'#()39/,115*+-+*,**&$&**.:6785995:20)(&&%($&(/,0(*0+-1/3+'3.+,+')-2/3'..**07805(&&')*,''((+*-)&'/5,5100)*'))*/,0-:./43000-*,''%+,,-2162283)170.''%'$#$*,-+2*'(11.502/1&)+545.7(',7332$%&&,-,24.(..-0(/1121,0/1--.+/.017+*,)*,/,,0(&(..192-+,*%--0843',--/:.(-+0-2+++)%&%'%'%$'$&''))-/+1**-')'.'()),,'*'10-((($*,*-*')''*&)%,2&'&%'',0,'&'')*((+(,,*+.227526001/(*+))*/3(+,*'%'&%&%&'&('0,.,
@c117879c-ce5e-44ad-ae27-bb9b302ea2ae ch=292 read=194447 start_time=2019-12-13T17:52:03Z barcode=BC01 runid=2c9cf7bc05858273f10e7d7ec552fc0bd742dc3e
CTCCTACGGGGAGGCAGCAGTAGGAATTTTTCGGCAATGAAACCCTGACCGAGCAACGCCGCGTGAAGAAGAAGGTTCCGGATTGTAAACTTCTGTTATAAAGGAAGAACGGCTACAGGAAATGGTAGCCGGTGACAGTACTTTATTAAGAAAGCCACGGCTAACTACGTGCCAGCAGCCGCGGTAATACGTAGGTGGCAAGCCGTTATCCAGGAATTATTGGGCGTAAAAAGAGGGGCAGGCGGCAGCAGGGGTCATGGTGAAGCTGAAGCTTAACTTCGGTGAAGCGCAGAAACCAGGCAGCTAGAGTGCAAGGAGAGGATCGTGAATTCATGTGTAGCGGTGAAATGCGTAGTATGGAGGAACACCAGTGGCGAAGGCGACGATCTGGCCTGCAACTGACGCTCAGTCAGAAAGCGATAAAGGAGGCAAATAGGATTAGATACCTAGTAGTCCACGCCGTAAACGATGAGTACTAGAGTGTTGGATGTCAAAGTTCAGTGCTGCAGTTAACGCCAATGTAAGTACTCGCCTGAGTACGTTCGCAAGAATGAAACTCAAAGGGGTGACGGGGCCCGCACAAGCGGTGGAGCATGGTTTAATTCGAAGCGAAGAGCCTGGAGTCTTGACATACTCATAAAAGGCTCAGAGATGGAGAGATAGCTATATGAGATACAGGTGGTGCATGGTTGTCGTCAGCTCGTGTCGTGGTAGGTTAAAGTCCGCAACGAGCGCAACCCTTATCGTTAGTTACCATCATTAAGTTGGGGACTCTGGCAGAGACTGCCAGTGACAAGCTGGGGAAGGCAGGGATGACGTCAAATCATCATGCCCCTTATGACCTACTGGGCTACACGATGCTACAATGGATGGTGCAGAGGAAGCGAAGCCGCGAAAGGTGAAGCCAAAGCCCATAAAACCATTCTAGTTCGGATTGTAGTCTACTAACGACTACATGAAGTTGGAATCGCTAGTAATCGCGAATCAGCATGTCATGATGAATACGTTCTCGGGCGCCTTACACACCGCCCATCACACCCGAGTTGATAACGCAGAAATGGCCTAACCGCCGGGAAGGGCTGTCTAAAGGTGGGATTGATGATTGGGGTGAAGTCGTAACAAGGTAACCGG
+
-.20112,),.(*/--//+02-0-'+-001,*&(*'&'()0+-1+((+.+)*))-5856:21234.,)**'++.-01*'-)&5)&$'/*+.7+,+,--//6,+.*0)*1*(*,,,,-0.,40-3,*''%$)*01/5%+,,,12**4/2)'--.&(**,,-,*,,)(&))/,0,,-01)6659+4/0*++2-*-++),+(/6//-)1--,8(&,)'')+'/-299655289-,''+115--.8058*'&&'%-.(()&)$)%%((&,)*&+&'*)0((1+,,-(%*(&))')&'(')6-57-**))-&(033.5(.,('(-6069.6,+3032*,,,+2.//06433:.--786(*'(.5,).+).+/2434539/)+,*..0:6332.*1.1387881/---,02480**.'&-,'(')'*)4)/.)+1/0;;8*.1+(*'(*'(,)&%'-)**//*-.191449;0**,)'*,+-.0'')*,2;9344256-0-)*0;635--(*+%**5/.+&)'-++()+-%+$()/)*01.$%#$)*1/62/6+)0--73:914-1/-',,'*+23*1/&')'%*#$$$)+'26.0'%+-/...9:373:3273)*&))))),*'((&'(1.5.//54)32001197.07436**(+,878/*+*-**)''-/18944631/+/,,-('%((+191:211858)-./14535648/.%'+5.5-7/-/1(),/(-((*,+3/128/)./5688:8/7/.*0+)+,1/-)+,-'.625565,,)&%%%*02501--,2351/*&&(/89,+1-35&-2/257898889;71228888+.-+'...-.,6-0''&(/2.1/-&'%$&*552.3/.6<::1--1140./+&(&'))0,098+*-,((',)2/'0)25:/58,-1+-,,(+119(&&(+82-5,22/0244)'%'$&%'(),+%*-.-/.+-.,.,201/.0++-.+-.,/*.857//000566%%,%,.1:55:33900++/)),*&,'%))*)*(#&(($))),(/((*-,5,+&)'%&'*(*-.&#&*(&&/437+0%(,',(.323242.(-4+1+1.2**7-,-.-+1-)+0---)+*+2//-42.-.7,6659/6
@c4da928a-cf65-4b4f-896a-6f7134a6df4d ch=239 read=171258 start_time=2019-12-13T17:51:59Z barcode=BC01 runid=2c9cf7bc05858273f10e7d7ec552fc0bd742dc3e
CTCGGTATGCGCTGTTCGGTTCCGTATTGCTGGTGCTGAAAGTTGTCGAATTAATCTTTGTAGCCTGCTTGCCTGTATCGCTCTATCTTCCAGGTGCTGCTGACTGCTGGTCGTGAATGCCAGGTGACGCCTCCCGAAGGTTAAGCTACCTACTTCTTTTGCAACCCACTCCCATGGTGCCCGGTGACGGGCGGTGTGTAAGGCCCGGGAACGTATTCCACCGTGGCATTCTGATCCACGATTACTAGCGATTCCGACTTCAGCAAGGTCAGGTTACCCGAATAATCGGACTACGACGCACTTCTGGGGTCCGCTTGCTCTCGCGAGTCGCTTCTCCTTTGTACGCCATTGCTTGGCACGTGTGTAGCCCTGGTCGTAAGGGGCCATGATGACTTGACGTCATCCCCACCTTCCCTCAGTTTATCGCTGGCAGTCGCTGAGTTCCAGCTGGGGCCGCTGGCGTAAAGAGGATAAAGGTTGCGCTCGTTGCAGGGACGCCGGCAACATTTCACAACACGAGGCGGCAACAGCGTGCAACACCTCTCACGGTTCCCGAAGGCATTCTCATCTCGAAGAAACTTCGTGGATATCAAGACCGGGTAAGTTCGCCCCGGCATCAGATTAAACCATGCTCCACCCGCGTAAAGGCCCCGTCAGATTCATTTGAGTTTTAACCTTGCGGCCCGTACTCCCCAGGCAGTCGACTTAACGCGTTAGCTCCGGAAGCCACGCCTCAAAGGGCACAACCTCAAGTCGGCATCGTTTACGGCGTGGACTACCAGGGTATCTAATCCTGTTGCTCCCCGCTTTCCTTTTAGACGTCAGTCTTCGTCCAGGGGCCGCCTTCGCCACCGGTATTCCTCAGATCTCACGCGTTTCACCGCTTCACACCTGGAATTCACCCCCCTCTACGGACTCCAGAGCTTGCCGATTATCAGATGCAGTTCCCAGGTTGGGCCCGGATTTCGCATCTGACTTAACAAACCGCCTGCGTGCGCTTTACGCCCAGTAATTCCGATTAACGCTTGCACCTCCGTATTACCGCGGCTGCTGGCGCAGGTTAGCCAGTGCTTCTTCTGGAGTAACGTCAATGAAGCGGAATTATTAACTTTCTCCCTTCCTCCCCGCTGAAAGTGCTTTACAACGAAGGCCTTCTTCCTTACGCGGCATGGCTGCATCAGGCTTTACTTGCGCCCATTGTGCAATATTCCCCACTGCTGCCTCCCACGTAG
+
%**%)'--1.('%&*50*/0(*'%'-2-,-/1.+))$%*)*+/.*,2%'%*)(&+,49*%$##'''#')))08000'-1,./027987+2*%(&(&'+,%$%$$'%(+*(,(('()-,&*&%)(&%#%&+--,34*+/*)&3&,',,**+%%$&*).690.50./:0)*+-/,)+,+)'%$%(&(+-/186.(,++-)*+'+0,4(,0'.*+)0,-20($,&&+&-,,/7866575.&(((,0+)**)+.26;75423382&$#%&&&'(&'+1-%.'$%$$$(5.5+8060/.00433///2)$%('(,-1,.-5+.032/&'(()((&(+-653'',(&%$&&+8314)$&$+'(%((+)+'$''+./,/434*.-+)/*)0556223.+.,1,../367-0(+)'+..356))2'-,8)**3'(&(+($,)%&&)&(../3*%''%)01(-'$'('&&%',3/'),1263*'*+04+..512170,,',/+(*$&%))+(&'(.3)*%%*%*),(&)(++1/('1*+,'+'..,)$%''.).%)&64:273-+)2-,0/4504442-*'))$+1-1113/33865&.005237'*/(&+&*+42.,.-*%%'(,.$&*.*1;9--*''*+2+%-*+&%$#%&%1+555.(+.&%)2,3+0662.03:;/03,)+1+*,,0,,'-).+067--375'51223,2+0)...*.*,'+,/00..1,/80323:5531)/2/)(,.12935(+*.0,*---5.76.$/*0/0468/-30/7$0&%*(,2428232..3.,---82))),,*1((02+)+%5277442/10./-:))257.288510;189:.21/3256<9688347750,(,..-29:,*.-))++'&)(/1.1190.*'&*/866-01.+---))-/'*%)&(,,-2+%(+*2332123+4)57;593//2115/5/7))(&+/)+&)+13344321240//.16012)*.0238-*,-+(,)+'(',-116;7301.9-0.+*))&'&/+),,',,.9/072428566331-+&+&'+--,'*)&)'%'&+98<845,)%')++,+++).)('%%''*&)(*38-+&%&$(*+6//930.-24++43335*')&&,/.)*-'((-*1+595;46;4&(&&(&(+61/+--+,/.,/0+1..05)*./1&(*.0-&*+(((*.413131/3+$('*+--04.44*$(%+)'
@e3e322d4-ad26-4a2d-bc8d-de46e3d586eb ch=99 read=225897 start_time=2019-12-13T17:52:13Z barcode=BC01 runid=2c9cf7bc05858273f10e7d7ec552fc0bd742dc3e
CCGGTTACCTTGTTACGACTTCACCCCAATCATCAATCCCACATAGACAGCTCCTTCCTTGCGGTTAGGCCACCGGCTTCCGGGTGTTATCAAGCTCGTGGTGTGACGGGCGGTGTGCAAGGCCCGAGAACGTATTCACCGCGACATGCTGATTCGCGATTACTAGCGATTCCAACTTCATGTAGTCAGTTGCAGACTACAATCAAACTGAGAATGGTTTTTTATGGGTTTTCGCCACCTCGCGGCTTCGCTTCCTCTGCACCATCCATTGTAGCACGTGTGTAGCCCAGTCATAAGGGGCATGATGATTTGACGTCATCCCCGCCTTCCTCAGCATCACTGGCAGTCTCGCTAGAGTCCCCAACAATGATGGTAACTGACGATAAGGGTTGCGCTCGTTGCGGGACAGCAACATCTCACGACACGAGCTGACGGCAACCATGCACACCACCACAATATCTCATATAGCTATCTCTCCATCTCGACCTTTATGGTAATGTCAAGACCTAAAGTAAGGTTCTTCGCGTTACTTCGAATTAAACCATGCTCCACCGCTTGTGCGGGCCCCGTCGACTGCTGGTTTTAGTGCGACAATACTACTCCAGGCGAATTATGACTTCGTTAACGCCACGGCGCTTCGAACTTTGACATCCAACACTTGGTACTCGTCGTTTGCAATGGACTACTAAATTATCTAATCCTATTTGCTCCCACGCTTTCGGGACTGAGCGTGAGTTGCAGGCCAGATCGCCTTCGCCACTGGTGTTCCTCCATATATCTACGCATTTCCACCGCTACACGAATTCGTCCACTCTCCTGCACTCTGGCTGCCTGGTTTCTATGGCTTACTGAAGTTAAGCTTCAGGCTTTCACCACAGACCCTTGCTGCCGCCTGCTCCCTCTTTGCCCAATAATTCCGGATAACGCTTGCCACCTACATGTGCCGCGGCTGCTGGCGCAGTAGTTAGCCGTGGCTTTCTAATCAAAGTGCGTCACTCGGCTGCATTTCCTGTGGCCGCCGTTCTTCGCTATAACGAAGTTTCAATCCGAAAACCTTCTTCCTTCACGCGGCGTTGCTCAGTCAGGGTTTCCCCATTGCCGAAAAAATTCCCTACTGCTGCCTCCCGTAGGG
+
770,,5-6434(0.&&*./7:91888-12388:644328(',&3%(*1.1331+/*,),-,.2966&.*)%(/*0++07/+-:8555;642*'$&')-/.,,((*+.-512*5331-+.2.004))'(,5118781//5038867677936/2/.+,,*.4,..+./209240+')*+0.3.-)**,*.,:/.)+..0,-+5---:.-+*-*,6888;/;6<-121:+..)&$$&++/645473934;666838;0473223:7:;;666.))*,&),./1&%')-1*%)*.0345-475/40////96:8126788:*;55+/287<7304%++,/+,40071019860..2.,,.,/8:(-$&)8-559893851*)'')110/,.-25,-243323632/4&((&&))(,24563*,./045,(----,32*005.<9:30*,(+/,/)&'*&%&--42(/--.133388//*)+*--,()%)53::31333+2-+/564+,673.,'')-)/.06439101+/+%(011-*1.00;1295.-.-46./4..2.,-03-4-153/)*'$%#+##%))+)(#$$'%(*&,'(*'-*)+,1')866''%0&((%&'*+-+.-.()#$&&(')(%''.('*-./-.-+/.-1)2'0,+/,&)+''),%./..2/)*'$%*++--1..0./,9.20234.50-.57/+-/4:2*..-16.,-8734353//462%(,/-0+-4/0+,011-166;858;3333988:.:-,25',*,,559898943<6/*$(*)-1..%&%$$3*+'%&*$'(*546--.+.23*%,/0.04/157:.-'%''('-+)+;17/+7-9,,./31$-'%&(((+-,&(('6:4*)6*//43++3-2.*+,53-,21)'0/*042;;;,:).)86874-//1/29143,((%%%&&('**.6000452.,(*&&'&1082027261;12;41--(''+*)(($%&)7.01++*++-1//63/0++'$%&*.4848987;.&&,*+032'(+*.('&+)760,567,792733::69;93503+22408..04(78818821<//381-.8789773654*-*.+''((&&(+*,62.50-052+*
@011066d8-ebdd-4404-8b16-61f78b39596f ch=274 read=107102 start_time=2019-12-13T17:52:31Z barcode=BC01 runid=2c9cf7bc05858273f10e7d7ec552fc0bd742dc3e
CCGGTGCGGTACGACTTCACCCCAATCATCAATCCCGCAGCCAGACGGCTCCTTCCTTGCGGTTAGGCCACCGGCTTCGGGTGTTATCAGCTCTCGTGGTGTGGCGGGCGGTGTGTACAAAGGCCGGGCAGTATTCGCGACATGCTGATTCCGCGATTACCAGTTCCAACTTCATGTAGTCGAGTTGCAGACTACAATCCGAACTGAGAATGGTTTATGGGTTTTGCTTCACCTCGCGGCTTCGCTTCCTCACCATCCATTGGCACGTGCGTAGCCCAGGTCATAAGGGCATGATGGTTGACGTCATCCCCGCCTTCCTCAACTTGTCACTGGCAGTCTCGCTAGAGTCCCCAACTTAATGATGGTAACTAACGATAAAGTTTGCGCTCGTTGGGACAGCAACATCTCAAGGCACGAGCTGACGACAACCATGCACCACCTGCATCTCCTTATAGCTATCTCTCCACCATCTCTGGAGCCTTTATGGTAATATTCGCAGACCTTCAGTAAGGTTCTTGCTTCGAATTAAACCATGCTCCACCGCGTGCGGGCCCAAATCGAATCGCACTGAGTTTCATTCTTGCGAACGTACTATGGGCAGTACTTATTGCGTTAACTGCAGCACTGAACTTTGACATCCAACACTTAGTACTCATCGTTTTACGGCGTGGACTACTGGGGTATCTAATCTATTTGCTCCCCACGCTGGAAGGACTGGTAAGTTGCAGGCCCAGATCGTCACGCTTCGCCACTAGCGTTCCTCCATATATCTACGCATTTCACCGCTACACATGGAATTCCACGATCCTCTCCTGCACTCTAGCTGCCTGGTTTCTATGGCTTACTGAAGTTAAGCTTCAGGCTGCCACAGACCCTTGCTGCCGCCTTCCCTCTTTACGCCCAATAATTCGGATAGCAGCACTTACCTACGTATTACCGCAACGGCGTAGCCAGAAGTGGCATAAGTGATCGCTCAATACCATTTCCTGTAGCCGCCGTTCTTCCTTTAACAGAGTTTACAATCCGAAAACCTTCTTCCTTCACGCGGCGTTGTAGGTCAGGGTTCCCCATTGCCGAAAATTCCTACTCCCCGTGGGAG
+
774+*&'')'&)*%1243.532)-+3647+6+,174-..,31/0-1,3./1507/.,10004/2+.6::,011.-/10252.(-.,-0+'--.))*-.+5-,/0.7*-//9320)*++.7+6666)(,+'&')1+1(-+077964833554')*)*/*())%%4.7).'//42+'),0368747/;./.4576264842+*/61-,*,(.*-;494003<4939.*+..(%+'('&('**+20136658),%')--091:,*(()0&0&()((*-0,%+()*)+,*/5/,.3012571,+&,-/.,+411//38572-)+'().+*,7*.0,1)(')((*,'(*&&,*287)/*+-./4.((--72573237+,,-27,/+30*,-./3+3)&(&%$&$))0-770/.*,+-.00..135321/1586:<481/-3/094734445::0/1..-344367,-.4+),,2358426:201-55.+2-(&&.,&(-*#*&***'$%''**+(/.2:.34(.2.3*,0122;61+&$&,./3.0))+./))*+'$%&+/,)+&((('#%$)*..23;4/-2613913**671442/,*&,30&&+'',,+/8...3601/004.32/11138117801192:'6*7.++2,0.1'*+5582876&&(--+,,.1697577&1/+0.01.,**,)),82,-.557.(+('&(+**+-')&&&((.*0,,,,--3/)*-0783/-)+%&('.+-/...&4679:24//1,4576782--+-).893--,+,..---.272110110,/.14/3--)-502744342.-/008:7794;12)+13;190.056/7/.71*()*1/*(%&'&)/+-/.548008045672**'$'*51-./;50042:-...04850((#$$$&&(*#(&'&*/-+1,1162'3**((%(&%((*,,-+'&)''))''''*/'''%&+052-**$%),+7;92'''&&(+//7;060.4744*/,))*.--./:5/01:85*(,267273821:445<72422084+4.%)$*+)-'37/40187,+6:67;089;.9,9&$#&%,59-+.15,,-
@70e3b26a-fe76-4c47-abe6-5cbce3279ac6 ch=485 read=165681 start_time=2019-12-13T17:52:42Z barcode=BC01 runid=2c9cf7bc05858273f10e7d7ec552fc0bd742dc3e
CCTGCAGGGAGGCAGCAGCAGTGAGAATATTTACAATGGCGCAAGCCTGATGCAGCCATGCCGCGTGTATGAAAAGAGGCCTTCGGGTTATAAAAAGTACTTTCAGCGGGGAGGAAGGGAGTAAAGTTAATACCTTTGCTCATTGACATTTACCCGCAGAAGAAACACCGGCTAACTCCGTGCCCAGCAGCCGCGGTAATACGGAAGTGCAAGCGTTAATCAGATTACTGGGCGTAAAAGCGCACGCGAGAGCAGTTTGTTAAGTCAGATGTGAAATCCCCGGGCTCAACCTGAGAACTGCATCCTGATACTGGCAAACTTGAGTCTCGTAGAGGTGGGAATTCAGGTGTAGCGGTGAAATGCGTAGAGATCTGGAGGAATACCGGTGGCGAAGGCAGCCCCTGGACAGACGGCATCAGGTGCGAAAGCGTGGGAACCAAACAGGATTAAGATACCCTGGTAGTCCCACGCCGTAAACGATGTCGACTTGGAGGTTGCGCAGAGAAGCGTGGCTTCAGGACCTAACGCGTTAAGTCGACCGCGCCTGGGAGTGCGGCCGCAGGTTAAAGAAACTCAAATGGTGGGGCCCACTGAAGCGGTGGTGGAGCATGTGGTTTAATTCGATTACGCGCGAAGAACCTTACCTGGTCTTGACATCCACGGAAGTTTTCAGAGATGAGAATGTGCCTTCCGGGGAACGTGAGACAAGGTGCTGCATGGCTGTCGTCAGCTCGTGGCAGCCAGGAAATGTTGGGTTAAGTCCCGCAGCAGGCGCAACCCCTTATCCTTTGTTGCCAGCGGTCGGCCCGAACTCAAAGGGAGACTGCCAGTGATAAACTGGAGGAAGAAGGTGGGGATGACGTCAAGTCATCATGGCCCTTGACCAGGGGCTACACACGTACTACAATGGCGCATACAAAGGAGAAGCGGCCTCGCGAGAACAAGCGGACTCATAAAGTGCGTCGTAGTCCGGATTTGAGTCTACCCAACTCCATGAAGTCGGAATCGCTAGTAATCGTGGATCAGATGCCACGGTGAATACGTTCCCGGGCCTTATGCACACCGCCCGTCACACCATGAAAGTGGGTTACTGCAAAAAGTAGGTAGCTTAACTTCCAGGAGGCGCTTACCACTTTGTAGTTCGCGGCTAGGGTGAAGTCGTAACAAGGTAACCGG
+
/(($0'+-+&)*(*--+.1%--&%((*-(-*&&.,30.)&&)38'622.//,./%-0.0168222315/.-/0.)%')'+,-/-'*),*')-38/').+*.1-*('&++3*(,)+(,3/'*-.80.-5.3--2.37.,241,+1--1.17///8/+.,*1,%/,*+,-*(**)0.,-2637-,*)(+.-/15*0+2-/4/..,()'+)*+.+34,7,.+++$')-*010440+..256())./'.++'(&$''&,(3.)+++),.6/456/,%*/1,468-)25//-.'*(&%$(&.**.//.*++./2336/6)',/-.*(&&&(*(*,))'+((()%*(.3.-,//22/0/)&+++58/011610..076482-6..6308869/5('')(+,+%//<5.)-242%,'(%%%&+.'*2//.%(((+/10',)'*+'4560-2:,/,-()*4/3;2+,30/0/6.)'0/380.097.)'*(*/-0082:21.3+-)*',())('%)*.9//..(+$-/*0,,/2//0.406+,,11++0*+*-/*(''%%'+/&545()%*))/+.*#(..+26140./*&',(&.1'#'$%(*(*.2/,'),.+/0*1-+3247+(-)6+.*.'%(&(*--/5/0552,0+-6.,21216010540(*-.,*)*.4;22*)%*),+*'*)*,2,-*,++(()2+('*)(+%),5.-*+*+-))**,/742.0/,07113332**%$%'-'&'()+,),-2+,/.8/4-015.,00&5-287000-.14*+/.2..+//+.2./3-%-,417&-2(%$&'//703,(4.%,126759000//./901674,0/,-')&(&'%(()00144%./120./--,&)'+01)((',531/.2-,10/-+*+%.(+-)00,*,++2301226;,(''%*)*..%3806)/,+'''+29(.451)&(./39513-0.-.(+.174-*/'&*)&%()+,%13,/.+,-*(+-,*))+$+*,,1%%%%$%'(),/436455)(0.1580+*&+,7:63436;47+)-*,('('*$)'((0-,2.*&0/./--/,-)(+(%&(-+4'%%##).76-(&((+)')$%'')$&+(*&$65,/62)*5++48-0292-.%$,9.&%-0--()2/..00,.-)''+*/.-438:631.
@c7a935bf-ca2f-4521-ac1c-e2f39ad3bc88 ch=339 read=122959 start_time=2019-12-13T17:52:39Z barcode=BC01 runid=2c9cf7bc05858273f10e7d7ec552fc0bd742dc3e
CCAGTTACTTGTTACGGCTTCACCCCAATCATCAATCCCGCATGGGCCAGCTCCTTCCCTTGCGGTTAGGCCACCGGCTTCGGGTGTTATCAACTCTCATTGGTGTGACGGGCGAGGGTGTGTACAACGGGCCAGGAACGTATTCACCGCGACATGCTGATTCGCGATTACTAGCGATTCCAGCTTCATGTAGTCGGAGTTGCAGACTACAATCCGAACTGAGAATGGTTTTATGGGTTTTGCTTCTCGCGGCCCCAGCTTCCCTCCTGCACCATCCATTGTAGCACGTGTGTAGCCCAGGTCGCAAGAGGGCATGATGATTTGACGTCATCCCGCCTTCCTCAGCTTGTCGCGGTCTCGCTAGAGTCCCCAACTTAATGATGGTAACTAACGATAAGGGAGTTTGCGCTCGTTGCGGGATGGCAACATCCTCACGACGCAGGCTGGCGGCAGCCATGCACCACCTGTATCTCGTATGGCTATCTCTCCATCTCTGGGCCTTTATGAGTATGTCAAGACCTGGTAAGGTTCTTAGCGTTGCTTCGAATTAAACCACGCCTCCACCGCTTGTGCGGAGGCCCCGTCAATTCCTTTGAGTTTCATTCTTGCGAACGTACTGCTCAGGCGAATTAACTTATTGCGATTAACTGCATACTGAACACGACTGTCAACACTTAGTACTCATCGTTTACGGCGTGGACTGCTGAATTATCTAATTTGCTCCCCACGCTTTCAGGTTGAGCGTCAGTTGCGGAACCAGATCGTCGCCTTCGCCATAATTGTTCCTCCATATATCTACGCATTTCACCGCTACACATGCGATTCCACGATCCTCTCCTGCCTCTGGCTGCCTGGTTTCTATGGCTTTACTGAAGTTAAACTGAGCTTTCACCACAGACCCTTGCTGCCGCCTGCTCCCTCTTTACGCCCAATAATTCCGGATAACGCTTGCCACCTACGTATTACCGCGGCTGCTGGCACGTAGTTAGCCGTGGCTCTAATAAAGTGCAATCACTCGGCTACTGCCATTCCTGTAGCCGCCGTTCTTCCTTTATAACCAGAGTTTACAATCAAAACCTTCTTCGCTTCACGCGGCGTTGCTCGGTCAGGGAGTTTCCCATTTGCGAAAAGATTCCTACTGCCGCGCACTCCATTAGGAG
+
&&$)-*$%&&&.1*+.',061.412(0*999;423/.7+$*%('($%&&),/958;16.+.,-/6.8+2223-/3040266'4/2,1*-.1-*)((')*.-'0033357-5720'++'+(-*++(('')*/+2&0*/00-/./93048020022,''7(+;<85--)7)(%()*/..3120,'--4.'&&0./84'*&(4:5855.,'()10.-*')374,,)'--,3589012-5//55,-.*)'$$&'*-+))'&(*-1)3-*-*+,3117450--/80'''($,-.04)+-/.82*,0//().,'&,..5/0-.//.8<,+(+&+,1054++;<939/02..025&00,1(/)(,2'&('+/00079-,.*)(//.-*//2+*')(+)-((-).&0,%,18(*7677,+3++1.85+&#%),50523'*(())(+%*$'()(*&(*%'*)/83850/19.1:05542..-%%#&**/0176220166-1**/22*)&#&($'&(*/04/21,)*,.765568.(-,61.(%()*25(('-'%((.(8:85.*+&'%&+/&+'&&'''*+2*2%&(+30*(-.+3-:3284-*&)+85425;150-,+*5513+*)$'&*/1.*&**/,+&'))*.3,.($+)++**((',,137263((,,,)(.0364,,+.+*)',/109944<,*+.5../39563*..)(,*.-3414+/1-*,0/69/*--*+,+)*/.*0+)-.-.5/5.9,.&,'&((,-164(333453:4444'%+*0+*8:2)),-'+,./55-,--.43<3/&)1.33,-'**+)+*+263-''(),/-,./351/0)*-.,348448-/4/0(($$'(&%%'&(//4.3//87:.210&0.19/-017+.,,757,.1+-..020584+)+.2,./281+///+(1)+895420012422/-.3-,.2(24238100/800/+,,511,,7(2)')+,31:,**0/290+**('*..,*'%%$&$%'0(,/-.,*+%(&#03)0503111/028+1:067*2)0,,050/014-('+)+2*&+,.5024.,477;8858()00+%)'&(.-2-7...9(556-,7.&)/4+(&&%)*)'.,,.+,&,/4.+))++**%%'%'%().-&+()40./
@6232e642-4207-4b10-a15b-26796fab8df3 ch=173 read=236372 start_time=2019-12-13T17:52:37Z barcode=BC01 runid=2c9cf7bc05858273f10e7d7ec552fc0bd742dc3e
TTGGTATGCTTCGTTCAGTTACGTATTGCTTCTGTTGGTGCTGATATTGCTCCTACGAGGCAGCAGTGGGAATATTGCGAAAATAGGCGCAAGCCTGATGCAGCCATGCCGCGTGTATGAAGAAGGCCTTCCGGGTTCTGTAAAAGTACTTTCAGCTGAGGAGGAAGGGTAAGTTAATACCTTTTGCTCGTGACGTTACCCGCAGGAAGAAGCGCAGCTAACTCCGTGCACCAGCAGCCGCGGTAATACGGAGGTGCAAGCGTTAATCAGGAATTACTGGGCGTAAAGCGCACGCAGGCGGTTTGTTAAGTCAGATGAAATCCCGGGCTCAGCCACAAAGGAACTGCATCTGATACTGGCAGAAACGAGTCTCGTAGAGGGGTGGGAATTCCAGGTGTAGCGGTGGAAATGCGTAGAGATCTGGAGGAATACCACGGTGGCGAAGGCGGCCCCTGGACGAACTGACGCTCAGGTGCGAAAGCGTGGGGGGCAAACAGGATTAAGATACCTGGTAATTCGCGCCGTAAACGATGTCGACTTGGAGGTTGTGCCCGCTTGGGCGTGGCTTCCGGGAACAACGTTAAGTCGACCGCCTGGGGAGTACGGCCGCAAGGTTAAAACTCAAAATGAATTGACGAGGGGCCCGCACAGAAGCGGTGGAGCGTAATGGTTTAATTCCGATGCAACGCAGAACCTTACCTGGTCTTGACATCCGGAGTTTTCAGAATGAGAATGTGCCTTCGGGAACCGTGGGGCCGAGTGCTGCATGGCTGTCGTCAGCTCGTGTTGGCGAAATGTTAAGTCCGCAACAGGCGCAACCCTTATCCTTTGTTGCCAGCGGTCCGGCCGGGAACTCAAAGGGACTGCCAGTGATAAGAAGCTGGAGGAAGGTGGGATGACGTCAGTCATCATGGCCCCTTACGACCAGGGACTACACGTGCTACAATGGCGCATACAAGAGAAGCGACCTCGCGAGAACAAGCGGATTTACTCGCAAAGTGCGTCGTAGTCAGTTGGAGTCTGCAACTCGACTCCATGAAGTCGGAATCGCTGGTAATCGTGGATCAGAATGCCACGGCGGTGAATACGTTCCCGGAGCCCTTTGTACACCGCCCGTCACACCATGGGAGTGGGTTGCACTGCAAAAGAGGCGGGCGGCAACCTTCCGGGAGGCGCTTGTGATTCACTGACTGGGGTAAGTCGTAACAAGGTAACGG
+
)*2531/%*+60--34',-0..-5*.,$-4;46/./1/5/--()+*:.++/.2.//0$.,)(/.,-//55+54&3((+)*,-+(&363257846:7102128,7:899::88788990++-')++42-(*+*0701,&--//90'%*$('*+,&*($(%(*(.)*'+-((,8)+1/10-451:<10576'5)),1-:./:303/3)0-$*)%&$&$&&%%$()2*'-)+%()+()('2+)+'+,,-*)*..2+/./01,.--495923&,(,-.3/22;<:985682+*-.&0+005:823143,/400/04..12*(/+(/,),65337($''&(*.',,(/--//-.2/---.1.8---(-*)++*,*+*,/02.),).)+)2(0)3+//-1:;1)(((5954'./++..+-)'(,-.2192-2,(-,/2.%((0,/21-.5-2/++167.()111,*&)+*,--//1-254450/0**+5990:4*'&&-)+)38*0**&&(+'0-*10(&($&.'+,35547;9100003800)''4+-20+:01,-0+%&&#*-6,/9:;0./))*/+'%&'',-1730,04446549;-40.'$'))2/943-104-2173795346.-''')0717171/)/29--51,-/4(%)')+47668../,/2..71:<<4:7<0*),/3;;:901'-&'&(('$&&$'(*))')(+21.))'&(-764&'&(%,+004:73937/7./)6--*2523'*)'&&'$(-/1210+-.70848955.+,,+5352351+**+1,*)9.1*//1'&),&2+///,.1*3;111000)(6-).1.03*/05::1*11155<90-+,/-6)-+/'6535-,/.--,/)&')&)692.1-+/+1,19:/0234622++18788(),*84*%%%#$')2-,/1($&((+*,/24/0.//:4331+-0*''(*&('))''341)-127/))&)'*2),/0)%$'&))'%&(-+-.38689588606$((./**+,.--.0334578872.,/*3*)).*6,75712,''(0,-.89::876/)*,,357()((&&,,./:607..4,-)--)(5.(&1,%&%)(+5238+*++&(),922,,)(%(',+).('#%%$&*02+%($&&')''')**+,)+,-)(2,)00,0,1*(*22596%*&*(14436*&*.)+*')*+-++)'(,:5,3
@9808aee2-4b17-4231-9427-76ca24d309ac ch=81 read=130338 start_time=2019-12-13T17:52:51Z barcode=BC01 runid=2c9cf7bc05858273f10e7d7ec552fc0bd742dc3e
CTCCTAGGAAGCAGCTGGGGAATATTGCACAATGGGCGCAAGCACAGTGCAGCCATGCCGCGTGTATGAAAGGCCTTCGGATTGTAAAGTACTTTCAGCGGGGAGGAAGGGTAAAGTTAATACCTTTGCTCATTGACGTTACCCGCAGAAAAGCACCGGCTAACTCCGTGCCAGCAGCCGCGGTATGCGGAGGAGTGCAAGCGTTAATCGGAATTACTGGGCGTAAAGCGCAGGCAGTTGTTAAGTCGAATGTGAAATCCCCGGGCTCCAGCCTGAGACTGCATCTGATACTGGCAGCTTGAGTCTCTCGTAGAGGGTAGAATTCCAGGTGTAGCGTTGATGCGTAGAGATCTGGAGAAATACCGGTGGCGAAGGCGGCCCCTGGACGAACTGGCGCTCAGGTGCAGCGTGGGGAGCAAACAGGATTAGATACCCTGGTAGTCACGCCGTAAACGATGTCGACTTGGAGGTTGTGCCCATGAGGCGTGGCTTCGGAGCTAACGCGTTAAGTCGACCGCACCGAAATGCGCAAAGGTTAAAACTCCGATGAATTGACGGGGCCGCAAGCGGTGGAGCATGTGGTTTAATTCGATGCAACGCGAACCTTACCTGGTCTTGACATCCACGGAAGTTTTTTCAGAGATGAGAATGTGCCTTCGGGAACAGGACAGGTGCTGCATGGCTATCGTCAGCTCGTGTTGTGAAATGTTGGGTTAAGTCCCGCAACGAGCGCAACCCTTATCGCTTTGTTGCCAGCGGTCCGGCCGGGAACTCAAAGGGAGACTGCCAGTGATAAACTGGAGGAAGGTGGGGATGACGTCAAGTCATCATAGCCCGCGACCAGGGCTACACGTGCTACAATAAGCATACAAAGAAAAGCGACCTCGCGAGAACAAAGCGGACCTCATAAAGTGCGTCATGTAGTCGGATTGGAGTCTGCAACTCCGACTCCATGAAGTCGGAATCAGTAATCGTGGATCCAGAATGCCACGGTGAATACGTTCCCGGAGCGCTTGTACACACCGCCCGTCACACCATGGGAATTGGGTTGCAAAGAAGTAGGTAAGCAACCTTCGGGGAGGGCGCTTACCGCTTTGTGATTCATGACTGGGGTGAAGTCGTAACAAGGTAACCGGAAGACGAACAGGCAGAGTAGGTTAACACAAGCAATACGTAACGTT
+
.-/'(%,-&%&'&++*(&'(*0/081//+/13248853532*.()&%-,0..2/665988:8:6645511()..7887*($/&')07.---12:;3-+*+00'&(.*'*(&*,53'++0,0,35179-/73(/))+2/7/-63'$1((+34,%&%()(-/0,6,,-.+-,,2/.//+20/4+3042'1(,)+-&-.1572137-;-;-6.6-3.6/4589:98766.)(+.'/3.%+,/(*23.333'&76551264-.040'12529&*'2./0,+115775780+++&+.5-+(*)***&&'&)(()*10,)/-*+,.%''+/)*3876()(*(')(&)&,-,'()(.-/37+*(++.,/1929/.4/--4*5-529/3-),/-..+-)-/%-,(,/),*+,./,/,4-22*&'$.718&2/(+/,*--46;.,.0302.4%(*/6188;2/-&'(/020(&%/',../5120:90+0-)0-*4217/..2,.+,+43910/-)0&*(223-1-)*$'#'%&%$$(&1,5*-8-:6;6+--3&%),-17080020696-*%())'00833:.../81..51<:394/*'(*.9::9684300+-**,5-//3,+/()*--2/&+,.)(()34;;*5(&$&+*0-+/1-/.0385+8,89342(*,,3*+.788-,,+*'&''(+-133./0029963710/34.+-14-70//60.-2)((-,.6('-+-7597;-.,,,/%&'&)(-1/391333953.1103$)/.,+--28(),/),-.999:23/../89*335.-0*.718/2-7/6668979842./159841),44-'*'*.801-5))()'..155434/8/&($)&()))1)%*)++(+)+,/145-+(%(&*24*)-/801..1)).3)*).2453(2*+*--/*/)1-')'&(+-,1-5-+-'($1022.0/70/07)3(2,,#((+3011;:791:'))361460.0)664262*214/7.)/3+-/+)*%&)+,)))+2-4;7611//.333234-+%*&061/2-1681&(-))2/6+.&%&,-+0173*/4,+1--+,101-//(+-3/%+),4;8756563300'((*+)(-*')*-/1+3-29962+.''$&&'*--1651'+#&&,/-22/,,+09355961210/&'%#"
@023a4720-1ec8-4fd1-9d37-8ddb6da6e651 ch=163 read=221337 start_time=2019-12-13T17:52:55Z barcode=BC01 runid=2c9cf7bc05858273f10e7d7ec552fc0bd742dc3e
TCACCCCAGTCATGAATCACCGTAGTAGCCCTCCCGAGGTTAAGCTACCATGGCACGCAGCCACTCCGTGGTGTGACGGGCGGTGTGTACAAGGCCCGGGAACGTATTCGCAGTGGCATTTCTGATCCACGATTACTGAATTCCGACTTCATGGGTCGGAGTTGCGGGCTTCAATCGGACTACGACGCGCACTTTATGAGGTCCGCTTGCTCGCGAGGTCAACGCTCTTTGTATGTCGCCATTGTAGCACGTGTAGCCCTGGTCGTAAGGGCCATGATGACTTGACGTCATCCCACCTTCCTCCAGTTTATCACTGGCAGTCTCCTTTGAGTTCCCGGCCGGACCGCTGGCAACAAAGGATAGGGTTGCTAGCGCTCGTTGCGGGACTTAACCCAACATTTCACCAGCGAGCTGACGGCAGCCATGCAGCACCTGTCTCACGGTTCCCGAAGGCACATTCATCTCTGAAAACTTCCGTGGATGTCAAGACCAGATAAGTTCGCGTTGCATCGAATTAAACCACATGCTCCACCGCTTGTGCGGGCCCCAAATCGAATTCATTTGAGTTTTAACCTTGGCCGTACTCCGGGCGGATCGACTTAACGCGTCAGCTCCGGAAGCCACGCCTCAAGGGCACAACCTCCAAGCCGACATCGTTTACGGCGTGGACTACCAGGTATCTAATCCTGTTTTGCTCCCCTTTTCGCACCCGAGCGTCAGTCTTCGTCCAGGGGCCGCCTTCGCCACCGGTATTCCTCAGATCTCTACGCATTTCACCGCTACACTTCTACCCCCCTCTCTACGAGGACTCAAGCTTGCCAGTATCAGATGCAGTTCCCAGGTTGAGCCGGGAGTTTCACATCTGACTTAAGCAAGCCATACTGCGTGCGCTTTACGCCCAGTAATTCCGATTAACGCTTGCACCCTCCGTATTACCGCGGCTGCTGGCACAGGTTAGCCGGTGCTTCTTCTGCGGGTGGCGTCAATGAGCAAGGTATTAACTTTACTCCTTCCTCCCCGCTTCAGAAAGTACTTTTGACCCGAAGGCCTTCTTCATACACGCGGCATGGCTGCATCCTTGCGCCCATTGTGCAATATTCCCCGCTGCTGCCTCCCGTAGGAG
+
30)633+)(-/-..13,)%'&&)$-('%(,0+33*((,+827/%('#%%)(),+$,)0--.+%()37-29;::42131:9677415226:70,00,)15:7984878;5(.('*052(-+'&+,.47)*,1134234//3544.148:<:0724-,,)'&(59,/(-)**,.-6,/)4/98412--('%)$,07-,0,/588:6464:3123'++(')*(&$&$$')-2/+/*+('&)+3157,,-..,/1/,%#%-'))0466+7.,-7:7;8844310003236344524-.)150+1,)*+)-*6,++/*.,.6103988616;9344791-*)/572:/-&*,05:60.23:-4/:81+-*)7,+($&(&*+-23622295-'%%+)3,+,1.03:0/.//,*+))103-,,-&--'-,/02.+--,6<776554.34;:324-*+/*0--+'*()(20.-'+-6960466;9::<980343656.1,0*.((&+++)76/6./056%(*3.4<:;6/.0006241+,1*-0*()(),25554)&&&).(,,-:.-050-/-:<<)4-*'$%(/,302//).'&*/(+2*1/.**.+03.-,+*',-/1143-1-%471225858.0+3*./0898913'6-530-//55653;702/911199731'17212*-.87483/,/.+66-*-.((*))7:1+27316.)*/9585-*++//6615+(276.2--9.5;:8;;353/1/-1;-.55..02230/+,)-+2:2,-/700/-,+*/*+,(30880(++*()+0'%+*.059//%+///5;,44441%'*+13789;62,*/(0(()044)2-')-5-)*((+6/.,(''&&%())(37%'$&%'**)-,+,352/31822+,-0579.+))-./513/8-+./677546/1.09120(*(,*165370,(+&.&*)**6--39-..9.897654/+')$&'--5261125/1+*)+(-,(&'')'%++4:*78638040+/090-&),'(*)(+)'$$&,3-+/5166:9<79:8571-(,('283677:8677643&&++-1/:8+-9-/--1.--2/2::/*...1245911:301/0/++
@5a1e4b58-01ec-4e81-9a45-b0d752e77b8f ch=195 read=106146 start_time=2019-12-13T17:52:51Z barcode=BC01 runid=2c9cf7bc05858273f10e7d7ec552fc0bd742dc3e
CCCGGTTACCTTGTTACGACTTCACCCCAGTCATGAATCACAAAGTGGTAGCGCCCTCCCGAAGAGTTAAGCTACCTACTTCTTTGCAACCCACTCCATGGTGTGACGGGCGGTGTACAAGGCCCGGGAACGTATTCACCGTGGGCATTCTGATCCACGATTACTAGCGATTCCGACTTCATGGAGTCGAGTTGCAGACTCAAATCCGGACTGACGCACTTTATGAGGTCCGCTTGCTCGCGCGAGGTCGCTCTTTGTATGCGCCATTTGTGTGTAGCTGGTCGTAAGGGCCATGATGACTTGACGTCATCCCACCTTCCTCAGTTTATCACTGGCAGTCTCCTTTGGAAGGTTCCCGGCCCGGACCGCTGGCAACAAAGGATAAAGGGTTAGCGCTCGTTGCGGGACTTAACCAACATTTTCACAACACGAAGGCTGACGACAGCCATGCGGCACCTGTCTCACGGTTCGGGCACATTCTCATCTCTGAAACTTCCAGAAGTGGATGTCAAGACCAGGTGGGTTCTTCGCGTTGCATCGAATTAAACCACATGCTCCACCGCTTGTGCGGGCCCGATCAATTCATTTGAAGGTTTTAACCCCGTACTCCCCAGGCGGTCGACTTAACGCGTTAGCTCCGGAAACCACGCCTCAAGGGGCACAACCTCCAAGTCGACATCGTTTACGGCGTGGACTACCAGGGTATCTAATCCTGGCTCCCCGCGCTTTCGCACCTGAGCGTCAGTCTTCGTCAGGGGCCGCCTTCGCCACCGGTATTCCTCCAGATCTCTACGCATTTCACCGCTACGCGATTCTACCCCCCCCTCTACGAGACTCAAGCTTGCCAATTATCAGATGCAGTTCCCAGGTTGAGCCCGGGGATTTCACATCTGACTTAACAAACCATACCGTGCTTTACTTCCAGTAATTCCGATTAACGCTTGCACCCTCCGTATTACCGCGGCTGCTGGCGCAGGTTAGCCGGTGCTTCTTCTGCGGGTAACGTCAATGAGCAAAGGTATTAACTTTACACCCTTCCTCCCCGCTGAAGTACTTTACAACCCGAAGGCCTTCGCTTTACGCGGCATGGCTGCATCAGGCTTGCGCCCATTGTGCAATATTCCCTCTGCTGCCTCCCGTAG
+
70(&%'/%(-,3(2.(,7669<849684.036273398-%)*-.)-*00$&%%(4+)+*'(-*(((0,4++,,49;7677:-31,&%'()0,,./0:00886444577;312*)%)'664094:&.786:968/1-+*06-1/'+./19775451%%'*22902---.-03531,--6.75783*,-,/2031.1&'/345,5-,3/315,+---&*&))(1-03.34466442:.11.*-*%'')'++()**+:8..344678;*,('&'&''(*+0*.8896;23*,.-/+*)//,+&%$)%1.-/477'+).4/918),'*,<+*+9*'(0:1)111180.750,/),407261./2)'+6/683333342./03(-./072***/(6))*).02,7.--1:1/%%%)'002'41088,/..04202-,-,.130/.1/9668<7:55(1--/8355433.019899%-4/.2.4;.0766640*),4**.*))$&'''(0246855-1-,5;-+'*&*,,949<988,8+'*...&&)+):;;5+%+)/-/1/0)*))))),..3/7625.')-**,)+('/2..0((-.:;4,./-())+,.0227-'+86+744797292:277/8./*/01+/,**&,/0587;772*-33**,.6913.0'5,/000886787/<-)*.7-.-340-.'+1-61,..011160,''(+*+.-7*%**-/8:0/6357*+/3769/(/.-1;9528).73-2535;6<9675032-864466510')+599777574657<33-05-./..(-&)*1,016/-.255.23//1+,.038261,,0/.09/)/1136556755766<38--/6/2221//)+430(+33+//01342-/-5/50653.3#%%)*(%&&'(%%('-++*+/378:3)*.36475.-1-+,02;:568&4*,3,/))+2201577280+0/23150009'8545:79:<:962,/4/69;8:8060-,(0))'*))*,...&%&%')).596;:97/;2/,;9.2.+,()+,(),.428.,,2152758-+'(''%.)/-41596:6525567%771742370;4&'.)0,.04135-;7.(55554139,79.*4+.
@cd7d6739-774d-4c67-8654-0948a4886c58 ch=38 read=170980 start_time=2019-12-13T17:52:49Z barcode=BC01 runid=2c9cf7bc05858273f10e7d7ec552fc0bd742dc3e
CAGGAGGCAGCAGTAGAGGAATTTTCGGCAATGCGGGGAAACCCTGACCGAGCAACGCCGCGTGAAGGAAAGGTTCCAGTTGTAAACTTCTGTTATAAAGGAAGAATTGGCAGCTGGAAATGATAGCCGAGTGACGGTGCTATTAAGCCACGGCTAACTACATTACCCAGCCCAATGCCCGAGTAATACGTAGGTGGCAAGCGTTATCCGGGAGATTATTGGGCGTAAAGAGGGCAGGCAGCAAAGGGTCTATGGTAGAAGCCTGGAAACCTTCAGTAAGCCATAGAAACAGGCAGCTAGAGTGCAGGAGGATCGTGGAATTCCATGTGGCGGTGAAATGCGTAGATATATGGAGGAACACCAGTGGCGAAGGCGACGATCTGGCCTGCAACTGACGCTCAGTCCCGAAAGCGTAGAAGTTAAATGGGATTAAGATGCCTAGTGGTCACGCCGTAAACGATGAATACTAAGTGTTGGATGTCAAAGTTCAGTGCTGCAGTTAACGCAATAAGTACTCCGCCTGAGTAGTACGTTCGCAAAGTGGAAACTCAAAGGAATTGACGGGGCCCGCACAAGCGGTGGAGCGTATGGTTTAATTCGAAGCAACGAAGAACCTTACCGGAGTCTTGACATACTCATAAAGGCTCCAGAGATGGAGATAGCTATATGAGATACAGGTGGTGCATGGTTGTCGTCAGCTCGTGTCGTGAGATGTTAGGTTAAAGTCCCGCAGCAAGGCGCAACCCATATCGTTAGTTACCATCCCATTAAGTTGGGGACTCTGCTTGGGACTGCCAGTGACAAGAAGCTGGAGGCGGGGATGACGTCAAATCATCATGCCCCTTATGACCTGGGCTACACGTGCTACAATGGATGGTGCAGAGGAAGCGAAGCCGCGAGGTGAAGCAAAACCCATAAAACCATTCTCAGTTCGGATTGTAGTCTGCAACTCGACTACATGAAGTTGGAATCACTAGTAATCGCGAATCAGCATGTCGCGGTGAATACGTTCTCGGGCCGCTGCCGCACACCGCCGTCACACCACGAGGAGTTGATAACACCCGAGCCGGTGGCTAACCGCAGGGAAGGCTGTCTAAGGTGGGATGGATGATTGGGGTGAAGTCGTAACAATTAACCCGG
+
*+38-221.00*0++'&)'**3653,/8431,($(+-')0,1;--+013.-&,3*.''&%&'(''(*,-0),)20+,$-&,&&%,3,/51*',6-.730&.',%'(%%%''',-,(&)--)*/5/10.,%'('(&&&)&,,(,,.($%')+,3-*'#$(')+,1*2.(&'-'&(+(&)&&&&&'')),/03+-)*12/6:-02-90./&,**'%(/.*2++2243559-)(-1//...*%*./8)33//..%+/21,).+%.211&11)(*(.+).149&23103*,.'++-/.+--/0,,---973/),,/,/)+)-1'4*36+,+)&***0,)+,))&)*+.68742-033.21(4,'02,-./..+,5-6041,-,+)*(&(,),059100012222,128(*)+/-*,-5$)(&&,+15.-)))&-*5//3749:,-+2+)(,'')4,/0:<;/../+,861541'().61919834511'((-4*+188714+*,4311*-/1/1/+,,-+20/10+%%')&)**-07:6*),,'%('(--**64&,+&(%$*)+'&(+.,,5/&+'+,6-10621,')*&.%'&-699597;7.1-,+3+-,/71565-3-+.+)-()+,+)))/.0.100%**6*.++-1,,,(+*894212.(76532,../047375.3-.6134788:8;84312+''((8244485834366.:-*-../132-//3-),*$5*)-,22/1&12+$&&(),7./.1912:67.''&--('+)0,59/36++*))-+-,-,0002.*(,.1)*.')*))*/+&((('2:479223123030,/333'))-/0++7.0.45;*+76-,))%(,7475453<24:30.('+-4/+2*+,,.().+/73-+)-..)0,(+4;72595+/19<:85256455,.147,,*8)$,&*.0+//0.//,+(+-/212457/506/4833&21101/50,%('(1.//01%-*/0&'*1/,&.*)2-/5501.2..+%#)*/3+/1216<375+..+,+-2+0+*.''*2-+,++./,--*)*)+0/1.-850084-*+)+,++,*/+,,5430+-'(.:6447:872*2,(42,,(--+-255-4-+*.+2,85*+4
@bb6f5b8c-4095-481a-95ee-e3fad366d507 ch=187 read=227025 start_time=2019-12-13T17:53:02Z barcode=BC01 runid=2c9cf7bc05858273f10e7d7ec552fc0bd742dc3e
CTCCTACGGGGGGAGGCGGCAGTGGGGAATATTGCACAATGGAAACCCTGATGCAGCAACGCCGCGTGGTGATGAAGGTTTTCGGATCGTAAAGCTCTGTCTTTGGGAAGATAATGACGGTACCCAAGGAGGAAGCCACGGCTAACTACGTGCCAGCAGCCGCGGTAATACGTAGGTGGCGAGCGTTATCGGATTTACTGGGCGTAAAGGGCGTAGGCGGATGATTAAGTGGGATGTGAAATACCGGGCTCAACGGGTGCTGCATTCCAAACTGGTTATCTAGAGTGCAGGAGAGGAGGGTGGAATTCCTAGTGTAGCGGTGAAATGCGTAGAGATTAGGAAGAACACCAGTGGCGAGGCGACTCTCTGGACTGTAACTGACGCTGGCTCAGCGTGGGGAGCAGAAACAGGATTAGATACCCTGGTAGTCCACGCCGTAAACGATGAATACTAGGTGTGGGGGGTTTCCAACACCTCCGTGCCGCCGCTGCAGTAAGTATTCCGCCTGGAGTACGGTCGCAAATTAAAACTCCATTGTACACAAGTAGCGGGCATGTGGTTTAATTCGAAGCAGCAGAACCTTACCTACATGACATCCCTTGCATTACTCTTAATCGAGAAATCCCTTCGGGGACAAGGTGACAGGTGGTGCATGGTTGTCGTCAGCTCGTGTCGTGAATGTTGGGTTAAGTCCGCAACGAAGCGCAACCTTGTCGTTAGTTACTACCATTAAGTTGAGGACTCTGCTTGAACTGCCTGGGTTAACCAGGAGGAAGGTGGGGATGACGTCAAATCATCATGCCTTATGTGTAGGGCTACACGTGCTACAATGGCTGGTACAGAGATGCAATACGTGAGTGGGCCAAACTTTAAAACCAGTCTCCAGTTCAGGCTGAAACTCGCCTATGAAGCTGGGTTAGTAATCGCGAATCAGAATGTCGCGAATACGTTCCCGGGTCTTGTACACCGCCCGTCACACCATGAAGTTGGCAATACCCGGGGAAGTCCGTGAGCTAACCGCAAGGAGGCAGCGGCCGAAGGTGGGGTCAACGATTGGGGTGAAGTCGTAACAAGGTAACCGG
+
-./.+-//.50..,06,+(*(+-.13,),+,2.***+22031+50,;*+,./.46/55:867;10,+,'(()*)*1,.357/0.;79:78-31*+06653/185/73*0/1-4--.57681)-/-)(/-+--(*),+,-611040-,))&%$'-).31/47,0.9.-:22299.9--5/-)(/0.9.-+5')'/7/+,67:534-68-*12245&')-+31:542916.82;9854.'-0,**3.*0*'(*0'0$.'1)+,761732,8;;768;-:-,.('&**)/2.31+*)..*++&*/----0*-++45400005<:98;///:97-,,))07.4724-/97789'()*1-+,(2,354311,14:98254451/21/-..0.+1*+)*-989:0*)00'/*-0025,1.,-0326<7/.2524355,-15:8:;<710+,,,21015&(2234.0830),68-,,(*%*+)-)(,01;679'%%%*&(/20*..-632.31*,+'&)*2*989/141)4)2391/10'*/'$%#&*,2*)''**)*++%((+.36<;7;42,*,,',*&+&*(0+.4-,0.(()./0376609)0,*)'-*'&&&)+(/*,+*'(,**-90+;8//670530-/-/67,7.+4+.-67;568:*-6472&'+-7777885631531,)28,7,6+0112&-/36+&'()*+,&)'&&(,0-7//+9-,+0159-5-7-)8)('./-/1/+'),0,,-/705120841419/3.+/(/,)4.524;;40.03348::<62238756,57(,465543+-54/220*,.0388774;43;9971...())**2+581.)+)--(')3/+)10:;959:29994997:90:'(***&')9796-42,,/.-*''&'.,**,*3.3/%--4...:980:/0+,.866691/*&(*.75435-*03752040/10.01-5::40/-.)43//))')(1.6.3;6137--.)'%((/1969925531620++//*/-05)+47/726116+.)'06)**-,0.&4'667.+)+(%+4479:87121/6;77/3
@ebb24aa9-c780-4787-9c28-a2fd9ccd9788 ch=194 read=114656 start_time=2019-12-13T17:53:03Z barcode=BC01 runid=2c9cf7bc05858273f10e7d7ec552fc0bd742dc3e
CTCCTACAGGGGAGGCAGCAGTGGGGAATATTGCACAATGGGCGCAAGCCTGATACAGCCATGCCGCGTGTATGAAGGCGCAGAGGTTGCAAGTACTTTCAGCGGGGAGGAAGAGTAAAGTTAATACCTTTGCTCGTGACGTTACCCGCAGAAGAAACTTTCGGCTAACTCCGTGCCAGCAGCCGCAGTAATACGGAGGTGCAAGCGTTAATCGGAATTACTGGGCGTAAAGCGCACGCAGGCGGTTTTGTTAAGTCAGATGTGAAATCCCCGGGCTCAACCTGGGAACTGCATCATTTTGTAGCGAGTCTCGTAGAGGGGTAGGAATTCCAGGTGTAGCGGTGAAATGCGTAGAGATCTGGAGAATACCGGTGGCGAGCGGCCCCTGGACGAACTGACGCTCAGGTGCGAAAGCGTGGGGAGCAAACAGGATTAGATACCTGGTAGTCCACGCCGTAAACGATGACCGACTTGGAAGTTGTGCCTGAGGCGTGGCTTCCGGTGCGATTAAGTCGACCGCGCCGCAAAGGGCGGCACCAGGTTAAAACTCAAATAATTGACGGGGGCCCGCACGAAGCGGTGGGCATGTGGTTTTAATTTCAGTACAGCGCGAAGAACCTTACCTGGTCTTGACATCCACGGAAGTTTTTCAGAGATGAGAATGTTGCCTTCGAGACCGTGAGACAGGTGCTGCATGGCTGTCGTCAGCTCGTGTTTGTGAAATGTTGGGTTAAGTCCATAACAGGCGCAACCCTTATCCTTTGTTGCCAGCAACGGTCGACCGGGGCGCTCCCAAAGGGGAGACTGCCGGTGATAAACTGGAGGAAGGTGGGGATGACGTCCAGATCATCATGGCCCTTTTGACCAGGGCTACACGTGATGCTACAATGGCGCATACAAAGAAAGCGACCTCGCGAGCAAGCGGACTTCATAAAGTGCGTCGTAGTCAGTTAAGGTCTGCAACTCGACTCCATGAAGTCGGAATCGCTAGTAATCGTGGTCAGAATGCCACGGGAAGATGCGTTCCCGGGCCTTGTACACCGCCCGTCACATGTAAGGAAGTGGGTTTAGTAACAGCCTTCCGGGAGGGCGCTTACCACTTTGTGATTCATGACTGGGGTGAAGTCGTAACAAGGTAACCG
+
*/.,))*'*2/,)/20134.67124++0,/.0)*()-40*)44246816;10+)%'%&*204)4924226657+,)'(,$%&'*1-01%$)($$%$%,'(335138+(++,,''**+0)*.212./43+54*++++*/%1/,4,/6102-*2+%,'$$+/()*)'%*)*,.6232786562-7+''$%%&'))*..**'''(.3+.0-6.5.306././,/4740++,/0((..202/1+038./275,*,+/,-,.*-54221396('581+377884)-'%(6////2975,*$&'''($'%''%('(.302/-(-26.210&**,,,((1010,*,,2:/,28/.36774/../00,,,+*&,('++-668;0,+,+/.273*)1752.((%%+,86777(6755.'**'',.0,08.),,+/(,-/5,-3+*///1:+*'(%&112.0/2::;95++)''%*+13.(&$-(&%'+)13+,&%%'-,:9521/040)+%#'))%3(.(*+.1531,/*07'1.7*))'$'&%$+%.+7,;.;;,42218,*&)(+3/516;:/00*&''(%('(*6/70/,.-///8-986*00(1.'%%($%%&&&--.6,/4.*&%)/0++53.4/++-/050+,.0.0-,3<710/../22100+2.(-,'--35/.())3/483-5+2235444/..//7;7779978.,+0.74545;5$,&(29/22:/85:7:46793)(/+4)-35456714),+,-2*,6-(*2.-4,&'('(18/-('+1/72-+&(**&',0*2/3+%'(*+,19'751002:78997011,-/.-47;344269847'''%),5489:9357..-+&'(+7379761-,(**'%&,-34045;702-,,*--/18-('()))-5553311....1:4658679:8144;9-23554443-0/2'/)3-'(%-+34686845+-.321-0/610-3'+((*))+()+,.--.02..+.,+,10/93+*,*''&&)(%,+.0-*++41/+*)%(*+.3979<:5..++&'&&%'-++(*,14%##$%().+.+,0.443'29.%(/-01+6*),.*.0<624457:766222201+(&()*++/3598657)5+5;8)*
@225b1b70-2a0e-4fcb-b65c-eb4f4f0877a9 ch=268 read=117998 start_time=2019-12-13T17:53:20Z barcode=BC01 runid=2c9cf7bc05858273f10e7d7ec552fc0bd742dc3e
CCGGTTACCTTGTTACGACTTCACCCCAGTCGCCAGATCACAAAGGTGGTAGCGCCCTCCCGAAGGTTAAGCTACCTACACTCTTTTGCAGCCCACTCCCATGGTGTGACGGGCGGTGTACAAGGCCAGGAACGTATTCACCGTGGCATTCTGATCCACGATTACCGCCGATTCCGACTTCATGGAGTCATTGCGAACTCAATCCGGACTACGACGCACTATGAGGTCCGCTTGCTCTCGCGAGTCGCTTCTCTTTGTAGCTGCGCCATTGCTTAGCACGTGGCCTGGTCGTAAAGGGCCATGATGACTTGACGTCATCCCCACCTTCCTCCAGTTTATCACTGGCATTCTCCTTTGAGTTCAGCCGGACCGCTGGCAGCAAAGGATAAGGGTTGCGCTCGTTGCGGGATTTAACCCAACATTTCACCTTACGAGCTGACGACAGCCATACGGCACTATCCTCACGGTTCTCAGGCACATTCTCATCTCTGAAAACTTCCGTGGATGTCAAGACCAGGTAAAAGGTTCGCCGCGTTGCATCAATTAAACCACATACTCCGCTTGTGCGGGGCCCCGTCAATTCATTTGAGTTTTTTAACCTTTGGCCGTACTCCCCAGGCGGTCGACTTAACGCGTTAGCTCCGGAAGCCACGCCTCAAGGGCACAACCTCCAAGTCGACATCGTTTACGGCGTGGACTACCAGGGGTATCTAATCCTGTTTGCTCCCACGCTTTCGCGCCTGAGCGTCAGTCTTCGTCAGGGCCGCCTTCGCCACCGGTATTCCTCCAGATCTCTACGCATTTCACCGCTACACCTGGAATTCTACCCCTCTACGAGACTCAAGCTTGCCGGTATCAGATGCAGTTCAGGTTGAGCCCGGGGATTTCATCTGACTTAACAAACCGCCTGCGTGCGCTTGCCGCCCAGTAATTCCGATTAACGCTTGCACCCTCATTACCTCGGCTGCTGGCACGGAGTTAGCCGGTGCTTCTTCTGCGGGTAACGTCAATGACAAAGGTATTAACTTTACTCCTTCCTCCCGCTGAAAGTACTTTACAACCCGAGGCCTTCTTCATACACGCGGCATGGCTGCATCGGGCTTTGCGCCCGATTGTGCAATATTCACTGCTGCCTCCCGTAGAG
+
45/,39-.65:415),/23551.212**+64--/,,/003462)+))''&*()+-4*)(-/*.)1*8.3,,-/43/((*(,-./::-03+',92')(//.)7496864586:1,.2++/.57:-:59(-,,,*+,.-:-,-9.4*00/294455680),+-))%&%%'&)*5//,+*.12:5670+***%'(*,&&756:5<6/(1/182--..0/1*,1((&'(.,37/.04+.**)-)-,,-*.*.3133/460.0/,++,.+79852*)+))**(*(&('&&&(-,/0022*/2138,/..+*()(,,/38899/5',*(..0512+1(*,391--2798360$&-,,,'$&'+,16:/%++258-2+)+/32-,,-28*.7,11)08721,.+-00-8.-0+643/8-.*-1.*1-13:/.&'#&$$&&%(()*/8822+''**,%1+//-+.1-2420.7368<886&(31,402:5788::7700276--7.:7+,361489;401349*5.074,++121-*,3,0.20-/,24*,0.2;:51++,+)++2-&))()-/4-/.*'/.((+,.0/;309;8-038/99<1.8/1*.&$)03-/,/.567)(1(3,311--+0/3.--,+40/-2/3-0),-,/61334;882..5-++,2214/5*7/325)*,/0375:8+-,8021894/2248%/-('*+0521342///2;4./-8;3+0.01;74++&)$$*-999::10445<;56902893:469161,/4-07'*((*/*.*.*+(--00662.././<;0(05.01/-,.807272624/'176.,0*%.,+//1771/%+2,-02'--,.383343356711)+0-7.)152(',,+(.9410/.()('&%/342::6;7;::::7981/-0*&('&'/))*67579362/1231,'(0),--06210%(('/.%''+*07760,(&,(.&'*,*-16-5-,,3.99<6541-0.-087684340(%',.+.++)0-&''.2,')+3,*-0(+*7,)-9*.0+(-*+/1,$,,--31*))-3:8<:8:9))+/)-,//71123871/0./5'31-02(+4.88,,$)#$%&'*3/0.80$'(+,.-.4009,.2.+&)
@e0bd469b-674f-4bb4-be03-0b753b8772e0 ch=202 read=111191 start_time=2019-12-13T17:53:17Z barcode=BC01 runid=2c9cf7bc05858273f10e7d7ec552fc0bd742dc3e
CCGGTTACCTTGTTACGGCTTCACCCCAGTCATGAATCACAAGTGGTAAGCGCCCTCCCGAAGGTTAAGCTACCTACTTCTTTAACCCACTCCCATGGTGTGACGGGCGGTGTGGCCAGGCCGGGAACGTATTCACCGTGGCATTCTGATCCACGATTACTAGCGATTCCGACTTCATGGAGTCGGAGTTGCAGATTCAATCCGGACTACGACGCACTTTATGAGTCGCTTGCTCCTCGCCGGGTCGCTTCTCTTTGTATGCGCCATTTGGCCCAGCACGTGTGTAGCCTGGTCGTAGGGCCATGATGACTTGACGTCATCCCACCTTCCTCCAGTTTATCACTGGCAGTCTCCTTTGAGTTCCCGGCCGGACCGCTGGCAACAAGGATAAGGGTTGCGCTCGTTTGGACTTAACCCAACATTTCACAACACGAGCTGACGACAGCCATGCAGCACCCTGTCTCTACGGTTCCCGAAGGCACATTCTCATGCAGAAAGCTTCCGTGGATGTCAAGACCAGGTAAGGTTCAGCTTCGCGTTGCATCGAATTAAACCACATTTTCACCGCTTGTGCGGGCCCCGTCATTTTGAGTTTTAACCTTGCGGCCGTACTCCCAGGCGGTCGGCTTAACGCGTTGGCTCCGGAAAAGCCACGCCTCAGGGCACAACCTCAAGTCGGCATCGTTTACGGCGTGGACTACCGGGGAGATTTATCTAATCCTGTTTGCTCCCCACGCTTTCGCACCTGACGTCAGTCTTCGTCGGGGCCGCCTTCGCCACCGGTATTCCTCAGGTCCTACGCATTTCACCGCTACACCTGGAATTCACCCCCCCTCTACGAGACTCAAGCTTGCCAGTATCAGATGCAGTTCCCAGGTTAGCGGGCCGGGGATTTCACATCTGGCTTAACAAACCGCCTGCGTTGCGCTGCCTTGGTAATTCCGATTAACGCTTACTCGTATTACCGCGGCTGCTGGCGCAGGTTAGCCGGTGCTTCTTCTGCGGGTAACGCCAATGAGCAAAGATAACTTTACTCCTTCTCCCCGCTGAAAGTGCTTTACAACCCGAAGGCCTTCTTCATACACGCGGCATGGCTGCATCGGACTTTGCGCCCATTGTGCAATATTCCCCTGCTGCCTCCGTAGG
+
6.3+6,,:434/,1,,,',065.644,+-17/033.,+).-1/35:97-,..2<203*()27..6-9,),+'/*&%((7.481-7.90),*292+6578675642(8+.3+(&(''&',)+))57277693922,35/35:55674++,06/),-...)(*+//134:0.,-26:6973/++,20*++80012.1/6,,.,-'/+,-2((033.-$*+02.,,*.),)-+8.113/14232(*++..22748.85,')))-.8:<071()(&&%&(+)+,2241-//-2(*49923-*273941..//,*)((*10777.333+.51;7775.00682/83332/80./5.(.+,7600037.*&)+1/5:4550--+7---115,7/92.000+605/101199*04,**+///30003-00)%').33.2,)7687354170.190:5541324/)*&-/0.$%)-13.0)((),(-)+--/9533*.(,%$()(%),063147:::58856798;505012)2-;1/),-317893902245-,7/90<;:;)(%'%'00/18.//&*,33763877,%'))/99/.-*39;,301+-0/.2070(+*/-1()$-05+247*'*),/0/,*$&'),575220+-*)$)1(**3547.(420-+0).+/1,2.342.2/21-,3.'*4:7545967977933.*&'(,.))+5239688334;/+-.2;:2.3102:21++*,-'*&'(0033538;4+).)6:7.21473<9785024.80,003026(('*0()*111(-6-,*/1.0322/-5-.03032/-.01662.02-'-$%.-0294.&,/6/08'-2./4/++,,-1879/9-+-/2-%)&&.-.,'-,*'482.-+,.111000134,,/,.5$&)&&'&,'()((%$%#$#%(.16394/-*0**$.)),*%(*,-3309/1;881:222:92.,*+)2.0*)(6,166023926<7867+11029:991:00066759**+2)+(,0+&,,5)'&&)*56/*643261+,%-432.12543++/405053702:324/.'-,/091,,0.-,.../5*/$),4*%,*.:/(.6)3*--:10/(255---1440-/1.-))*(
@88663c11-4c50-4113-8a34-bb7912429405 ch=158 read=128980 start_time=2019-12-13T17:53:16Z barcode=BC01 runid=2c9cf7bc05858273f10e7d7ec552fc0bd742dc3e
CCGGGTACCTTGTTGACTTTACCTCATGAATCATAAAGTGGTAAGCTGCCCTCCAGAGGTCGGCTACCCTCGCTGCTGCCCGCCATGAATTGAAGCGGGCGAATTATTAGCCACAGGCCAGGAACGTCCTGCGTTGATTCACGATTTCAGCGGTTCCGACTGGTCGGGTGAATCAATCGGACTGACGCTTTGCGGAGTCCGCTTGCTCTCGAGTCAGCCTGCTATGCGCCAGGTAGCGCGTGGCCTAGTCGTAAGGGCCATGATGAAGCAATCATCCCACCTTCCCTCAGTTTCATCACTGTAGTCTCCTTTGGGTTTGACGGACCGCTGGCACAACCAAAGGATAAGGGTTGCCGCTCGTTGCGGACTTAACCCAACATTTTGCTTACGAGCTGGCAGCAGCCGGCACCTGTCTCACGGTTCGAAGTATTTCTCATCCTCACAAGGGAACTTCCGTGGATGTCAAGACCAGGTAAGGAGTTCTTCGTTGCATCGAATTAAACCATGCTCCACCGCTTGCGGGGCCCGTCAATTCATTTGAGTTTTAACCTTGCGGCCCGTACTCCCCAGGCAGTCGACTTAACGCGTTAAGCTCCGGAAGCCATATCAAGGCGCAACCTCCAAGTGTCGACATCGTTTGCGTAATGGAGCTACCAAGAATTATCTAATCCTGTTGCTCCCCACGCTTTTCCTTTTCAGGCGTCAGTCTTCACGTCAGGGCCGCCTACGCCACCCGGTATTCCTCCAGATCTACGCATTTCCTGCCGCTACACCTGGGTTCTACCCCTCTACGGGGACTCAAACACCGATATCAGATGCAGGACGGGCGAAGTTTCACATCTGGCAACAAACCGCCTGCGTGCGCTTGCGCCCAGTAGTTCGATTAACGCCTCATGTTGCGCGGCTGCTGGCGCAGGGATTACGCCAGTGCTTCTTCTGCGGGTAACGTCAATGAGCAAAATTATTAACTTTACTCCTTCCTCCCCGCTGAAAGTGCTTTATTTGAGCCTTCTTCATGCACTGGCATGGCTGCATCAGGCTTGCGCCCATTTAATACAATATTCCCCTGCTGTGCCTCATGGG
+
+&)&#)$('-($&#%$%&(&%()&)-.+-/..,..0(((+-,,*''&(--((/*&''($%$$$'')+,&&&&&+&%&$%'%$(-'&)&%*'&%%%),/--($$*&))()$''%$%)((+'./))(%)(%#%&&--*)+/.+0-,3:2*&)+-)25.'($&$''-**,&%&%(*,+5.3,72+&%#%$%))($$''%'(24+)%#%'-(&('&+(,%$&&&%'(&(&'%$#$$#$#&&%'%'&((-*'4681310(*.-6(()&+%((#%$&'('')*)',+)-+1+*1&**2,()*---*)(&&0213)+*%%,*(.())0,5,42''&&%%%'+(.&55-/2107('-*,4%(*(+,1026&'&,(,5+)$()&.''%)-)&%',()+'%))*2*)%)&)&'(&((.23,(/13524-534('('%%'(00/*-127+++'(-,',,*--0645237;83+,*(&.*.71+*,(*&,&(8;7830.(+''),/%()-).1('&''%)*51*.2-+),((&+)&)))&..494;0%,64//00;;..2//.31-/,6-*%4&*+265+%/2.)--/35105,0)&&(-++'&)...)+)(#(&$$%().6)5-*+,%/0.5)-((+',-.02234/5,&%$%+&'))-*(,,'+)*&(&%*)-.0./51492159/0*5:7**-)+-12))$%%'(''.42.3421222/-&()01,3//*/()'$#&$+0)00*+4/67756-..--/2/(''%&#'.+*'#%)*(+.-.(,*)*.&(.()&+,,+'($%)%+)))12/+,*(%)*(*-126(0,&#%$&*%%()*(&%%)+8.+*-.02+,)/--44772;6::///./31.'&%$&().-)+.0,30+*%-%&$%$'%&(')'%&(,((+)((#$+,*'&,&,+)%-(%%&(/,12..0806:656703)%'+(,/-0/-,.,-.6*'.(+12*)&),+'+,19+685,621+%,/.*1'''%$&'%#')&&&(.+270.41-'$&#$&+2/34474435366(4-+,6./.-95)*7-'%,*+00-.27/5.+)*+-,-*-'%(#%$''
