# Supplementary material for: De novo species identification using 16S rRNA gene nanopore sequencing
Source: PeerJ. 2020 Oct 21;8:e10029. doi: 10.7717/peerj.10029 (PMC7585375; doi:10.7717/peerj.10029)
Supplement: Supplemental Information 3 [file peerj-08-10029-s003.zip › pass_fastq_runid_2c9cf7bc05858273f10e7d7ec552fc0bd742dc3e_457.fastq]

@16737fda-5512-476c-b835-5e2c8a6af3f1 ch=180 read=226976 start_time=2019-12-13T17:53:43Z barcode=BC01 runid=2c9cf7bc05858273f10e7d7ec552fc0bd742dc3e
CCGGTTACCTTGTTACGATTTCACCCCAATCGCTGACCCTACCTTCAGCCACTGCCTCCTTGCGGTTAGCTCACGGACTTCGGGTATTGCCATCTCACGGTGTGACGGGCGGTGTGTACAAGACCGGGAACGTATTCACCGCGACATTCTGATTCGCGATTACTAGTAACTCCAGCTTCGTAGGCGAGTTTCAGCAATCCGAACTGAACTGGTTTTAAAGTTTGGCTCCACCTCACGGTGTGCATCTCTCTGTACCAGCCATTGTAGCACGTGTAGCCCTACACATAAGGAGCATGATGATTTGACGTCATCCCCACCTTCCTCCTGGTTAACCCAGGCAGTCTCGCTAAGAGTCCTCAACTTAATGGTAGTAACTAACGACAAGGGTTGCGCTCGTTGCGGGACTTAATAACATCTCACGACACGAGCTGACGACAGCCATGCACCACCTGTCACCTTGTCTGAAGGAAGTTTCCTCGATTAAAAGAGTAATGTAAAGGGATGTCAAGTGTAGGTAAAGGTTCTTCGCGTTGCTTCGAATTAAACCATGCTCCGCTACTTGTGCGGGTCCCCGTCAATTGCTTTGAGTTTTAATCGACCACCGTACTCCCCAGGCGGAATACTTAATGCGTTAGCGGCGGCACGGAAGTGTTGAAACCCCACGCCTAGTATTCATCGTTTGCGGCGTGGACTACCAGGGTATCTAATCCTGTTTGCTCCCACGCTTTCGAGCCTCAGCGTCAGTTACAGTCCAGAGAGTCGCCTTCGCCACTGGTGTTCTTCTAATCTCTACGCATTTCACCGCTACACTAGAATTCCACTCTCCTCTCCTGCACTCTAGATAACCAGTTTGGAATGCAGCACCCAAGTTGAGCCGGGTATTCCACATCCCCACTTAATCATCCGCCTACCATCCCTTTACGCCCGAAATGCCAAATCCGGATAACGCTCGCCACCTGCGTATTGCGGCTGCTGGCACGTGGTTAGCCGTGGCTTCCTCATGGGTACCGTCATTATCTTCCCCAAAGACAGGCTTTACGATCCGAAAACCTTCATCACTCACGCGGCGTTGCTGCATCAGGGTTTCCCCATTGTACAATATTCCCCACTGCTGCCTCCCGTAG
+
3,3+4/.34532.0+-.079***.-0,,-+,+---+27**04968-%,7-&362/6//.,2,-+/)1-)*..0//98:9:9,.+-).,(,'+'-.100-1311657/86/185563636692./+%202833789<85673468;6:;64548<3..++*8*..1,206001**'-031+.-.*-0004;9-'*).01-('-*,-+(,2:9-.8:.18/-1;1227,8-(-46613,(,242688840,*(((',.,05461;/--/.-.1215543:7-.02/2-5/2-(-+66///./7<51342.,,,/;;5*../7176//-+((/+6+0))/720./1365777(()0136314.(&%.*-*.-,-+,(*+26/-,-01*5/-9-/.44874:443:6.+/-.&'%''186-,(*,(/.1359555335-91&05-110./8.4523***/-.5/.,&(*,*)&&&+5416677-:+90.)''**,--+&'*((0/789:2:6-.100,5/6;-1.275475*(()1)/3:9*0)5*;;8631)-79841011.21//2500,.0790/3401/0))).)),00;<4/:1/..//(*,/2//000.*+.2200.1-+..2/8233-3-+,./7.).+&*((&&*/02:32:,4:80,/.1--(--/4/-+-.04;6'.+9555;90.--0848,'+.885578754-5;4(0.75-*0,20<:10739:3+-%*)663808.0.418()*,**+,01594959:<89;;;;:9<93-,'(--9865655624;6-,-442500.000*(.)0-**-1446423476224012411276374:077<943530.20.33/50..,+/,.+5')111/48////007.2*&),,./-.179417;1/.+(,/5(3.*)12.6+%)&&)''%&&&(1'.*/99<:87989:<535/&/.1.20-+.634317,6)$)')%+,8212:5;994495572''&+*,,;;776)35014:59;9-.7/-12//5227*((-.,2,+-24+.+,,366:45641431/4114<44600+//(31.)92178.)/4.0(/*3+0/92-*.',,.16515/--+((*,
@e7a66131-13f8-44e9-bee8-934593aef470 ch=347 read=108367 start_time=2019-12-13T17:53:53Z barcode=BC01 runid=2c9cf7bc05858273f10e7d7ec552fc0bd742dc3e
CTCCTACGGAGGCAGCAGTGGGAATATTGCACAATGGGCATAGCCTGATGCAGCCATGCCGCGTGTATGAAGAAGGCCTTCGGGTTGTAAAGTACTTTCAGCGGGGAGGAAGGGGAGTAAAAGTTAATACCTTTGCTCGTGACGTTACCACAGAAGAAGCACCGTAACTCCGACTTAGCCATGATAATACGGAGAGTGCAAGCGTTAATCAGGATTACTGGGCGTAAAAGCGCACGCAGGCGGTTTGCTAAGTCAGATGTGAAATCCCGGGCTCAACCTGGAACTGCATCTGATACTGGCAAGCGGAGTCTCGTAGAGGGTAGAATTCCAAGGTGTGGCGGTGAAATGCGTAGAGATCTGGAGGAATACCGGTGGCGAGAGCGGCCCCCTGGACGAACTGACGCTCCAGGTGCGAAAGCGTGGGAACAAACAGGATTAGATACCCTGGTAGTCCACGCCGTAAACGATGTCGACGGAGGTTGTGCCCGCTTGAAGCGTGGCTTCCGGGCTAACGCGTTAAGTCGACCGCCACAGAATACGGCCTGGGTTAAAACTCAAATGAATTGGCAGGGGCCCGCACGAAGCGGTGGAGCATGTGGTTTAATTCGATGCAACGCAGAACCTTACCTGGTCTTGACATCCACGGAAGTTTTCAGAGATGAGAATATTGCCTTCGGGGAACCGTGAGACAGGTGCTGCATGGCTGTCGTCAGCTCGTGTTGTGAAATGTTGGGTTAAGTCCCGCAACGAGCGCAGCCATATCGCTTGTTGCCAGCGGTCCGGCCGGGAACTCAAAGGGAGACTGCCAGTGATAAACTGGAGGAAGGTGGGGATGACGTCAAGTCATCATGGCCGCCAGAGGGCTACCACGTGCTACAATGGCGCATATTACAAAGAGAAGCGACCTCGCGAGAGCAAGCGGACCTCATAAAGTGCGTCGTAGTCCGGTTAGGTCTGCAACTCGACTCCATGAAGTCGGAATCATAGTAATCGTGGATCAAAGATATACGGTGAATACGTTCCCGGACCTTGTACACACCGCCCGTCACACCATGGGAAGTGGGTTGCAGAAGAAGTAAATAACAACCTTCGGGAGGCGCTTACCACTTTGTGATTCGGCTGGGGTGAAGTCGTAACAAAGGTAACCGG
+
+01.**.*3,2444891343:5*432831.*,+.+.6,*&%()+5/0.00,,'.(4257:45457878977**-)*(%&)129:484,54.(.*-,5:0.50,.6.*-.-**+,*&()0;7*+-./-*,4160/,23:+7,.0131.05&((&-*%)&%((,)$'(.,.10///--*-07((*'),3--/-.+)%)+-6::7985:4:57)66.11/03857750799,20,.'-*/45:8.736,),332-.511430/+-61*1.,,.505:276540(,0.-115552/0101.5.-.*'))-%()*)*())('*)&-(*+..,4++'/-0/+%1//67-/1.,15:851/..00,3:425-4./7:78623-+*'$)+3549990)576/+),)),.11232'&0/0-0'()(&)-.786%'$):44)57+4.-)//)0/()332-0023,--054:7;5.-,-,8:716-3--,2-**+/8,&'&$%&$)+3.3.*)*0&-,,,.1:43456:60,.1+.15347'(&((&(,.-453.+4-,..77,115.9850,,-***.%243*+0)'+*,')'*348;9:-.,,0'''.2:88.7.++.-,/100/.''*/2-.2++6+.'+*,0.+..-07-024+1,,6;4-%(*,.//+*,-*%.((56495+(2.&-.20543347)77977.-,+*1/././/--+'')*8721/3-,&.-&()76.&13962/*7.,(02392021*0.(-3'*)-.%),)),-.832-33972-21127:2211964;,,.('+-66895-3/.-/6;7767.,,&)+/13289,.157000+/,,,1498552/5,'+-/0%,()*)+,'&+,/7:711/7//21011.,*.,-16-((&))%(0-.+**),/,,)*.591/1*%*003547:2,./2988482619()*.,((212/.+.&++636798724**(*,3&+((),$)'--52229::7778+2().5*')**3+)+,*/315/7*(,2,-$&(**1.,,(/4/1:6474121262723/.**/.2+-9256436)+*'('(&$(-*(/*-,64.7('1.+9321-.1%(,/+)./25:.)()).'+,/.23113/&(-,05*,8-6:20./
@63d2c2bf-f8ff-41bf-bdcf-f45264c0cea1 ch=195 read=106212 start_time=2019-12-13T17:53:49Z barcode=BC01 runid=2c9cf7bc05858273f10e7d7ec552fc0bd742dc3e
CTCCTACGGGAGGGCAGCAGTGGGGAATATTATTGGACAATGGAGAAGCAAGCCTGATCCAACCGCGGCGTGGTGATGAAGGCCCTAGGTTGTAAGCTCTTTCACCGGAAGATAATGACGGTATCCGGAGAAGAAGCCCCGGCTAGCTTCGATGCCAGCAGCGCGGTAATACGAAGGGGCTAGCGTTGTTCGGAGATACTGGGCGTAAAGAAGCGCACGTAGGCGGGTCGATCAGTCAGGGGTGAAATCAGGGCTAACCCTGGAACTGCTGATACTGTCGATCTGGGTATATGGAAAGAGGTGGTGTTCCGAGTGTAGAGGTGAAAATTCGTAGATATTCGGAGGAACACCAGTGGCGAAGGCGGCTCACTGGTCCATTACTGACGCTGAGGTGCAAAGCGTGGGGCAAACAGGACCGATACCCACAGTCCCACGCCGTAAACGATGAATGTTAGCCGTCGGGCGGTATATGCACTGTTCGGTGGCGCAGCTAACATTAAACATTCCGCCTGGGAGTACGGTCGCGAGATTAAAACTCAAAGGTGTTGGGGGCCCGCACAAGCGGTGGGCATGTGGTTTAATTCGAAACGGCGCGCAGAACCTTACCAGCCCTTGACATCCTGTGTTACCTCTGAGATAGGGGTCCCGCTTCGGTGGCGCGAGACAGGTGCTGCATGGCTGTCGTCGCTCGTGTCGTGAGATGTTGGGTTAAGTCCGCAGCAGGCGCAGCCCCTCGCCCTTAGTTGCCAGCATTTAGTTGGGCACTCTAAAGGGACTGCCTGATAAGCCGAGAAAGGTGGGGATGACGTCAAGTCCTCATGGCCTTACGGGCTGGAGCTACAATGGTGGTGACGGTGGGCGGCAGGCACGCGAGTGTGAGCTAATCTCTAAGCCATCTCGGTTCGGGTTGCACTCTGCAACTCGAGTGCATGAAGTTGGAATCGCTAGTAATCGCGGATCAACGCGGTGGGCCACGTTCCCGGACGCCGCACGCACCGCCCGTCACACCATGGGAAGTTGGTTTTACCCGAAGGTAGTGCGCTAACCGCAAGAACGGCTAACCACGGTAGGGTCAGCGACTGGGGTGAAGTCGTAACACAAAGATGAAAACCGGAGATAGAGCGACAGTAAGGATTCTTCGGAACACCGACAACTTTCTTCAGCACCAGCAATACGTAGAAAAAAAAGA
+
,-.('*,&+2'+2++022,2769;..5/)+0)-.4-51-1.1*(%(&%'+5.292551:(/&*'%&)''*/+01.00&')*)0:*)(..,7))-,*2351;:/.16/1,0+-./2+++-093210210-+,)%('&*03-&/-/,%+*0-/&)*6421.),,&+(,*.0--0...,30-..0122/7(128*8*&(/),-;10425595$&(()*/')*,03::,2'*,-/12//26-688)**.0--./13/(*365<945:7')'()))+++5145643410/0')&+),5443-(%+**)%)).41'').-00-)&)),--64.0:7//-,-89:-:,,)-*(522/701,8-,+/3(0+)112312449993/8/,-..-.*()*),0/,.(&*'(*.5//001;58&8.(%$%%'%.')'('+,14*(--04387:4///0-7...;4//1:1;;0;79/3.(%$(%($'*,.986945532,++,+)'(&);39-,*59*,,/.('-*')**66978,/&''(1+4:611.-.4)/-0-0-77;80.9.*+-/000/1513/()*.+))*)-341401$$))''))(*+/(/%('%$&+.,*,67234236/656234-7-&3))(&%+,03(516-0:8('.6.604+,)(&)&(*+..05767888576;89988/.2-0377:8:95743226-7,.'./3130420,43'3$$38375&2:2)*6/1:/1...4;345112+165%4-:.7.0%+*,*4.)067.79975%&')-5)0/-%*)*)*+76;;3468884762/.16402.1)1/,+'$')3;8885''(...2//76627,//5&679<7/(/.)+73)1./0*,-/0364553:11-,&,,),4/88/.&-4<8*3().)*(,,.+,////001001155805.*5-,.46--,,,.*--201-02867:.+/')(-,,,*.-(+--10.,,.*,)*&$%(+)--18757-+*,)/-9777+//(*+/4'21;<3**52**1(5.681451123847342-*''*-,,,/452./18211/1.1015633,*''+)-12226245-+)(/5()$*(++.-,,-(,)/0**&(+/1-(,,-%.(%.(%'**+.+)/4698./+-*.80/4:3*+,-14727674.0+)')-24381+(%%
@87e37d1d-e2b8-4884-8184-c7de97272a8f ch=248 read=144256 start_time=2019-12-13T17:54:07Z barcode=BC01 runid=2c9cf7bc05858273f10e7d7ec552fc0bd742dc3e
CTCCACGGGAGGCAGCAGTGGGGAATGTGCACAATGGGCGCAAGCCTGAGTGCAGCCATGCCGCGTGTATGAAGAAGGCCTTCCGGGTTGTAAAATTATGGCGGGAGGAAGGGAGTAAAGTTAAATACCTTGCTCGTGACGTTACCGCAGAAAAAAAACACCGGCTAACTCCGTGCCCAGCAGCCATGGTAATACGGAGAAGTGCAAGCGTTAATCAGGATTACTGGGCGTAAAGCGCGCAGGCAGTTTGTTAAGTCAGATCTTAAATCCCGGGGCTCAACCTGGGAACTGCATAAATACTGGCAAGCAGGTCTCGAGGGAGTAGAATTCAGGTGTAGCGGTGGGGAAGTGCATGCAGAGATCTGGAGAATACCGGTGGCGAAGGCGGCCCCTGGACAGACTGACGCTCAGGTGCGAAAGCGTAGAGACAAACAGAAGTTAGATACCCTGGTAGTCCACGCCGTAAACGATCATCGACTTGGAAGTTGTACTTATATGAGGCGTAGCTTCCGGAGCTAGCGTTAAGTCGACCGCCTGCAGAGTACGGCCGCAAGTTAAAATCAAATGAATTGACGGGGCCCGCACAAGCCCAGTGGGCATGTAGTTTAATTCGATGCAACGCGAAGACCTTACCTGGTCGCCGACATCCAGAACTTTCCAGAGATGGATTGGTGCGCTTCAGAGACTGTAGGACAGGTGCTGCATGGCTGTCGTCAGCTCGTATTGTGAGAATGTTGGAGTTAAAGTCACAACGAGCACAGCCCTTATCCTTTGTTGCCAGCGGTCCGGCCGGGAGCGCTCCGAGGAGACTGCCAGTGATAAACTGGAGGAAGAGTGGGGATGACGTCAAGTCATCGCGGCCCCTTGACCAGAGGGCTACCACGTACTACAATGGCGCAGCCGCAAAGAGAAGCGACCTCGCGAAACAAGCGGACCTCATAAAGTGCGCGTCGTAGTCCCGGATTGATCTGCGGCTCGACTCCATGATCGGAATCGCCTGGTAATCGTGAATCAGAATGCCGCAGTGAATACGTTCCCGGAAGGCCTTTCGCCCGTCACACCGTAGGGTAGGTTGCAAAAGAAGTAGAGTAACCAGCCTTCCGGGAGGGCGCTTACCACTTTATGATTCATGACTGGGAGTGAAGTCGTAACAAGGTAACCGGAAGATAGAGCAGCAGACAGAAGTAGAGTTAACACAAGGCATGACAACTTTCTTCCAGCACAGCAATACATGGCGGG
+
,478/2+70,0---1/++1-76*+0++7,,./2;:9830.218'966+'&&&-,+,3.623))'''$('*(-+'((''**+//+.9540'*)2..*.+++,,)97*-1)/(/(&()/93.1131'&(,,*1''+,&.((()+,(+-(+(,)(+/)')'%&+,+++*,(').1'/*+4+'*)*-.2**+*&+-*,/.++)(&+)--7635-6,7,84.)(%.*)+.-342*-*1.)+*-'-&'+($.-91*1.6../5+,05(+)**,)*-')--+*22,(+)()04422/0.))%&&*&+((''*,&(((+*+,+)$+.*')++*&*(+4*,22,'(*+/342,*(&&%'&)#*%&''''*33491***'*)2-0/-060*)&)'%'(*)(&(/459'(3-..,+)+,4,-5210))0+'(10+/%%+')770*&(&(,/,+44639+,,0-..674///094/8:.),,+%'*.,)*))*((&)-/*-'('$$()*,())()(',--.,+-,,,-'('('4,8,4622/25')(&&&'&''(,--958320*+0,53-%*--6:41005/2./(*.+''(#'',+.*-&(%*)+,(('+*($-&72-647-*+,/87-4-/'(+'+-)**&+/0'+.)%&$**/2+/'%'')'&)))()+(*+.,+$4((.733'&*%)))'&)1,**'(3+,')*.0:754023975354230()*+416'/4-+))%(++'1))+&)-827)(**'--*6'$-+%)(%*('*(().%&-)(592,,')(.750)2/21+4.%'+&)+/&%&*)(-.62220,)-*2156734430/%'*'%&''*3+4441201213-/1096+,&*,.-'&&&()2)*'0141-,,'#()/)30)-2..15-+,%$&(%+//)''%)'&%(&(*,1/.*)*'*-0%+,655434..084)/)*+*-58.64406,)+2.1&'%().,+(&+,5,+-..44('*%&)4.:89654/(2+.5111.,'-,1/-.3/'4+&*%,,.-80242360.*&-%%$%'%%'&'&+**&-.'(%&$&(**)%)%,.0304/55-%()&&$&&&'-'*&)*0,)',''0.,.0.0/2/4-06//45-'2135:5210,.,'.-&'+(+,*+1')(1131(+)0-39-5/813510-22&2./(%.+%''')*(%'-5,)*((&%*),)'(*&)%(,.-248.)'()#$#%$%$%$&%%$$#%$$
@a9ee0b48-f13c-4f84-b583-737e702e3330 ch=43 read=149227 start_time=2019-12-13T17:54:05Z barcode=BC01 runid=2c9cf7bc05858273f10e7d7ec552fc0bd742dc3e
CTCCTACGGAGGCAGCAGTGGGGAATATTGCACAATGGGCGCAAGCCTGATGCAACCATGCCGCGTGTGAAGAAGACCTTCCGGGTTAATAAAATATTTTCAGCGGGAGAAGGGAAGTTAATACCTTTGCTCATTGAGCGTTACCCGCAGAAGAAGCACCGGCTAACTCCGTGCCAGCAGCGCCGCGGTAATACGAAAGGTGCAAGCGTTAATCAGGTACTGGGCGTAAAGCGCGCAGGCGGTTTGTTAAGTCCAGATGTGAAATCCCCGGGCTCAGCCTGGGAACTGCATCTGATACTGTAAACGAGTCTCGTAGAGGGGGTAGAATTCCAGGTGTAGCGGTGAAATGCGTAGGGTGGAGGAATACCGGTGGCGAAGGCGGCCCCCTGGACGAACTGACGCTCAGGTGCGAAAGCGTGGGGAGCAAACGGGATTAGATACCCTGGTAGTCCACCGTAAACGATGTCGACAGGTTGTGCCCTTGAGGCCTGGCTTCCGGAGCTAACGCGTTAAGTCGACCGCCTGGGGGAATTACGGCCGCAAGGTTAAAAACTCAAATGAATTGACGGGGGCCCGCACACAAGCGGTGGGCATGGTTTAATTCGATGCAACGCGAGAACCTTACCTGGTCTTGACATCCACGGAAGTTTCAGAGATGAGGAGAATGTGCCTTCGGGAACCGTGGAACAGGTGCTGCATGGCTGTCTCGCTCGTGTTGTGAAATGTTGGGTTAAGTCCGCAGCGAGCGCAGCCCTTATCGCTGTTGCCAACGGTCCGGCGGGAACTCAAAGGGAGACTGCCAGTGATAAACTGGAGGAAGGTGGGGATGACGTCAAGTCATCATGGCCGACCAGGGGCGCTACACGATGCCACAATGGCGCATACACAAGAAGCGACCTCGCGAGGCAAGCGGACCTCATAAAGTGCGTCGTAGTCCGGATTGGAGTCTGCAACTCGACTCCATGAAGTCAGGAATCCTTTAGTAATCGTGGATCAGAATGCCACGGTGAATACGTTCGGGCCTTGTACACACGCCCGTTTTACCATGGGGAGTGGGTTGCAAAAGAAGTAGGTAGCAACCTTCGGAGGGCGCTTACCACTTTGTGATTCATGACTGGGTGAAGTCATGGCACTAAAGGTAACCGG
+
,,3,)*+'3'*0..241/0+)2+,400-2(***4<53:755699-.3,+/1341208/0/2++6/0*)&),(+-)+*%(.-*07622(%',0..-,/8:98112-71&(''*+'('')2+;,0080:8./66&0&')&(+5,+07)*,+,4)%+'(*7706/.)5***84,/77:6270.,+,3+.+..-71/,,).'%(+.499791511124-.'+'(+1:887-73+((*/&/*.59/556++7+:+542)('062.+/5-,--1.*2667,*&-++.7817673321/-,-0,113%&'$$(&**,-5366/-,148/101(3*--((58774./--4/01::2*),((*.4.53,(''()347575/8/()'(,-../3:6/(.1*/+(*&%('-./0737:763)-)')(.:89:*(*,:<67+9,*9*/0997:<80-6/+,*2.&+.+4845--,,-.))&&%./1803354)',*&*'&%)+.-,.+',*,+,+/*+,2.3242058569;01:18990'&&''((+&()*--)0/.8.8;:8.465;:5615170.4(08:4,7/()%)(*/**,*-/./,-.14/4<<.636.-+..387412(''+1+)')',137886.-*+*55731455-2,,68,-/.01//-,)*'$$($0')771./--((.31253&///4:677322229;8:832&0-42888.6.--226:.,/.59:4;42.171785'5))-,+,-%66/,3002%&.)/:23:5-2-120(2+1-<80857:96**,,'*(.336945533541&..962-***.,+,8:347355389:5478352%$##('&'8:7,58,.),)))&'))-'''))1,,(42120.,*)()+&))'*878:777:3.*-+0.++1:66676.0283.3,2/-04:9907*/-,.2..(,,048804011-*,,+-)-))*,+)(*-,53634:513405011::;878))))*397022;6.(*(*--3:9-/46343015722)0./:2&-44+-6:58873)&'++525;258:6*%)*&&'*((+$+(,-1/48(/&%%%%&*+-.2/&+1-.-159;<:9867860,$*')+../')(+($)+.73)302:898:
@07ad0ee3-2762-4fae-937b-eece0c742a20 ch=412 read=118000 start_time=2019-12-13T17:54:05Z barcode=BC01 runid=2c9cf7bc05858273f10e7d7ec552fc0bd742dc3e
CCGGTTACCTTGTTACGACTTCACCCCAGTCATGAATCACAAGTGGTAAGCGCCCTCTCCCAGTTAAGCTACCTACTTCTTTGCAACCCACTCCCATGGTGTGGCGGGCGGTGTGTACAAGGCCGGAACGTATTCACCGTGGCATTCTGATCCACGATTACCTAGCGATTCCGACTTCATGGAGTCGAGTTGCAGACTCAATCGGACTACGACGCACTTTATGAGGTCCGCTTGCTCTCCTTAGTCGCTTCTCTTTTGTATGCGCCATTGTAGCGTGTGTAGCCCTGGTCGTAAGGGCCATGATGACTTGACGTCATCCCCACCTTCCTCAGTATCACTGGCAGTCTCCTTTAGTTCCCCGGCCGGACCACGCTGGCAACAAGGATAAGGGTTGCGCTCGTTGCGGGACTTAACCCAACATTTCACAACACGAGGCGGCGGCAGCCAACACCACCTGTCTCACGGTTCCCAGGCACATTCTCATCTCTGAAAACTTCCGTGGATGTCCAAGACCAGGTAGGTTCTTCGTTGCATCAATTAAACCATGCCCCACTTGTGCGGAGGCCCCGTCAATTCATTTGAGTTTTAACCTTGCGGCCGTACTCCCCAGGCGGTCGACAGCGTTAGCTCCGGAAGCCACGCCTCAAGGGCACAACCTCCAAGTCGACATCGTTTGGCGTGGACTACCAGGAGTATCTAATCATTTGCTCCCCCGCGCTTTCGCACCTGAGGCGTCAGTCTTCGTCCAGGGGCCGCCTTCGCCCACCGATATTCCCATCCAGATCTCTGCGCGTTTTACCGCTACCTGGAATTCTACCCCTCTGCGAGACTCAAGCTTGCCGGTATCAGATGCAGTTCCCAGGTTGAGGCCAGGGGATTTCATCTGACTTAACCGACCGCCTGCGTGCCACGCCCAGTAATTCCAGGTAACGCTTGCACCCTCCGTATTACCGCGGCTGCTGGCGGTAGCCGGTGCTTCTTCTGCGGGTAACGTCAATGAGCAAGGTGTTAACTTTACTCCTTCGCCGCTGAAAGTGCGCTTGAAAGGCCTTCTTCATACGCGGCATGGCTGCATCAGGCTTACGTCCATTGTGCAATATTCCCCGCATAACGCGCTCCCGTACGGG
+
431)1.(,9/;..3',/.77:7.2380-155,/--61/-.,5),485650315;+))'-+)&%((,(*+.2450$*)*'+.+&*((+90+,-1:,-777:604005410*.,&&%(.-0+1+/+,,'*-,712;778;6:1:444<78-,+0,++--4/.3+)*,--9:<9;8/23939983(-/53651901+//336*:1/).(/)*-41200*,-;;551/.0.4/.-10-++--1%.&'*43388:784/9;-36688::<<-:.*+422.+2856222:.08;;933+(,.14:752221.-*+-.0233315;;2/396<763/-$)'0//10.6/,/7778127+(*.7945--55459-6.$%%&*-2501109+80422+/()/-///1/,15,-1:212-3.+/1*/0147;:5453(1.0)&-)21)+-&+)%*'(%--/6./7-2247715184.-.(%&-,-/0091')*/..,024:<627878,.8823+.1/38379</:/.-(.-;6756,*,-,,22&/*3,;278.3-75.)%&$&(*/,05,,.011+-.8+7.82,8;:/1.4::,/4/212/13:68,7001/:;/.2:9'87+*'%%%()'*(-.2.101,3(/43657;9961-8+)(*081:03+3,-//6162675++&('+,0-725767:13,''+.0366:5/(+//-281:43/(*,-0-4210/21+-('-0**+*,356;45+:)&2680173585<5)*+**765665778.&$+/,,-02/.-($)**&*,-)*.514002*+2+2-2,*+(071--21&2.024577+*'(+2007'52669..-.-479:<0:.),810,))(48*0..*.390.24443222000-'&/5:/17*,.,-(*'%*-/8.**-/67:3,(1,+')**+1++,(/6705:*.31824:,3/42/.../*'('&$%(*043/03928;8778::83362223/22.*%*//*0)%***))..-+,,77*82'.3(,8617/+,++&(*)**'&*,32-22368*()*'22/++++9863122(&-'(.0$)+-/%&(%%(&)),./190795'*%%$%&%'$')0:*,522',2
@fbf0ff41-610e-4d11-a4e5-2659e0a5eee7 ch=148 read=115947 start_time=2019-12-13T17:53:59Z barcode=BC01 runid=2c9cf7bc05858273f10e7d7ec552fc0bd742dc3e
CTCCTACGGGAGGCAGCGGTGGGGAATGTGCAATGGGGAAACCCTGATGCAGCAACCGCGTGGTCGATGAAGTTTTCCGGATCAATGCGGCTCTGTCTTTAGGGAGATAATGGCAATTTACCCAAGGGAGGAAGCCACGGCTAACTTCTACGTGCCAGCCCGCGGTAATGCGGCGTAGGTGGCGGAAAGTTATCCGGATTTACTGGGCGTAAAGGGGCGTAGGCCAGGATGATTAAGTGGGATGTGCAAGAAATGCAGGCTCAACTTGGGTGCTGCGTTAAAACTGGTTATCTAGAGTGCAGGAGGAATTAGAATTCCCTGGTGTAGCGGTAAGAATGCGTAAGTTAGGAAGAACACCAGTGGCGAAGGCGACTCTGGACTGTAACTGACGCTGAATAAAGGCGTAGGAGCAAACAGGGATTAGATACCCTGGTAGTCCCACGCCAGCCGGCGATGAATACTAGGTGTGGGGGTTTGTACCTCCGTGCCGCCGCTAACGCATTAGTATTCCCGCCTGCAGGGCGTGCAAGATTCAAACTCAAGATTGACGGGGACCCGCACAGAAGTAGCGGAGCATGTGGTTTTAATTCAAGCAACGCAGAACCTTACTACCATGACATCCCTTGCATTACTCTTAATCAGAAATCCCTTCGGGGACAAGGTGACAGGTGGTGCATGGTTATCGTCAGCTCGTGTCGTGAGATGTTGGGTTGATCCGCAACGAAGCCACAACCCGCTGGCATCGTTAGTTACTACCATTAAGTTGAGGACTCCTGGCGAGACTGCCTGGGTTAACCAGGAGGAAGGTGGGGATGACGTCAAATCATCCCATGCCTTATGTGTAGGGCTACACACGATACTTCCACAATGGCTGGTACAGAGATGCAATACCGTGAGGTGGAGCCAAACTTTAAAACCAGTCTCAGTTCAGCGGTTGTAGGCTGAAACTCGCCTACATGAAGCTGGAGTTACTAGTAATCACGAATCAGAATGTCGCGGTGAATACGCTCCCGGGTCTTGTACACACCGCCCGTCACACCATGAGGAGTTAGCAGTACCCGAAGTCCGTGAGGCTAACCGCAAGGAGGCAGCGGCCGAAGGTAGAGATCAGCGATTGGGGTAGAGAATCGTAACAAAGGTAACCGG
+
))/''(/*6.+.,,'/+',-,21((*+$6$)-./44/'*./-2+'&$3.12231*-+&'&&&$($(+.++*-*9:5.)0./3.+&*($&')*7536158,%./+(+/-2,*3**)-*3*$+.(+*+-*(-.-.,/4+-,.--,+')+')-..2(.(''...--*/.130'-(&'*-*++)1*+.,)('(*/,-/'-,'32)(11:73+(*,0).41.559648,/$-+,12.1.6/*,1;:74/)'%,+&,-)1,/&+0-36+*)&()2..01/..)/*'*-'(*'('.-1131101234/6+)*'%$&%'%&1.6,6((%,/.1./)2+*)*&)2-2994:9158016.6/1876891520'&&*)&&(-*,---5:571.*,0--,(*(*1-(*%()*&%#(*).+&+/5:-3.01*),4-+//./0,*-7632/40+&,(+)&&)&'&-,,-*(13+.*%,--.2-468)-3,($#$%*-.(+)1117965/2/-+-*(*,'1*,/57**5,)&&%'&'%'*))((&$,,)056330-)')7.4.3)263,16*''(),&(%&((./+,)/1.41')+08:3064:2,3(.0.3/-**(,1..('(&(-/'*)+,2/75)-6,--21&/(-1/4241+((*+'*9.297-07*14-),,*-26..0128889997..)'*9682//004382597:77589673(3/1%'%'(1)+,%3'))')$#&'%/3($&*('&%).&0.**-.*,+',+')2.1+.2-)*2-260+(,)(&'*./111954/.096825,.2-,+),+.+-04/546664767:9543/56-*,,00*-21141/24865511(+'(%&(&)..0)(*+70-3/+-++-3-,*+*401/7/,353-+).(,/7..0,65842732:95395/10++,,19/*(')()*%%,.5671(74,1;:::62304/5/./547--.3)+,0(*-343((++0-651176462-.((+*,:98:/.+.+),143.0+%),.)-*.201;6..0.-01600)))(&*-/')*(%,,083))(()*1/*%$&%&(2-4:.-1+-,))&$$'('--1+,(+++-''&%+---.-)5-))'%(##(%'&'(3654-39+--.2:896;
@3698c067-5135-4804-a7af-1a32b1e8f26b ch=132 read=116483 start_time=2019-12-13T17:54:18Z barcode=BC01 runid=2c9cf7bc05858273f10e7d7ec552fc0bd742dc3e
CTCCTACGAAGGAGGCAGCAGTGGGAATATTGCACAATGGGAGACCCTGATGCAGCAACGCCGCGTGAGTGATGAAGGTTTCGGATCGGCTCTATGCTGGGAAGATAATGACGGTACCCAAGGAGGAAGCCACGGCTAACTACGTGGCAGCCGCGATAGTAGGTGGCGAGCGTTATCCGGATTTACTGGGCGTAAAGGGAGCGTAGGCGGATGATTAAGTGGGATGTGAAATGCCGGGCTCAACGGAGTTGCTGCATTCCAATTTTGGTTATCTAGAGTGCAGGAGGAAGTGGAATTCTAGTGTAGCGGTGAAATGCGTAGAGATTAGGAAGAACACCAGTGGCGAAGCGACTCTCTGGACTGTAATTGACGCTTGAAGGCTCGAAAGCGTGAGGAGCAAGAAACCGGTTTAGATACCTGGTAGTCCACGCCGTAAACGATGTGAATATACTAGGTGTGGGGGGTTTCAACACCTCGTGCCGCCAGCAACGCATTAAGTATTCCGCCTGGGAGTACGGTCGCAAGATTAAACTCGAAAGGGAATTGGGATTGCACAAGTAGCGGAGCATGTGGTTTAATTCGAAGCAACGCGAAGAACCTTACCTACACTTGACATCCTTGCATTACTCTTAATCGAGGGAAATCCTTCGGGGACAAGGTGACAGGTGGTGCATGGTTTAATCGTCAGCTCGTGTCGTGGATGTTGGGTTAAGTCCGCAACAGGCGGCAACCCTTATCGTTAGTTACTACCATTAAGTTGAGGACTCTGGCGAGACTGCCTGGGGTTAACCAGGAGGAAGGTGGGGATGACGTCAAATCATCATACCCCTTATGTGTAGGGCTACACACGTGCTACTATAGTAGGTACAGGGAGATACCGTGAGGTGGAGCCAAGCAAGCAAGTACAGTTGGATTGTAAGGGCTGAAACTCGCCTACATGAAGCTGGAGTTGCTAAGTAATCTTGCCAGATCAGAATGTCACTTGGTGAATACGTTCAGGTCTTGTACACCGCCCGTCACCATGAGAGTTGGCAATACCCGGAAGTCAGTAGACTATACCGCAAGGGGCAGCGGCCGAAGGTAAGTCCGGCGGTAGAGGTGAAATCGTAACAAGGAGTAACCGG
+
-**'$%+)%%+*&,+(',+,243:2+00-8-,+...:218-),*/61,..5467.769213925311..--0/.41/33;..(3./-&()101%)%#('/0-2-.0/1//-/+11//4,,---)+,&($%&%'+4--./*-12(('%&)*/1*,-())%,&*+,/82)*/0346202.100/86..1;933.,06++3*')(.-,*+-,83:6260.-,./1+,-&)(*.(&#0'-597774',%0#&'**0-..-34,()&+--)--31/00-)*(,.2406,).'&&&'(-($)(*''+--(+-.4:73161-.3850)*&(21-2/-)*0,336611.2/.+,/&)284444355824478:99:72,'$%$((',*43/),/)(),)&&+%''*7'%**&)$,&4--+(,)&*((025*204'&'),..,0::7-++''))1-,)+/05,7.7769:94+.820)/,,/4/4,+,63,-.%%'*2../10742&-(*5/)).8976.()*-/-/-+-/0-.+2-2:9472%+,%%&*$#&#&()$,')*)+,&&'',,09(*-,3.-.13;;.;8;4-1,*-2-2.0---)'++303/03''(*%)*)*04-61,212313,++-.//0-0.-,/),-,*01,1--8:25,0+*,**+,*/200841222102/&)',--(('('*233366311(,,-4:*/+,323156,*-1/5+.210023/4;4/4%./-2//.6:21.,.1..627,8-+(/504320).,'*,-097876/87-06//.+*,1+0/0010027:305363/325<:-76/.(*$,0-,,912132145241432./&)-.0766553/***%2)*,:-35+&%'(*:9781.+,,.0,*0.6,&((0'-.*'*$&&)++*)$/+%%(*).2/174;2+/,,172//01+1+)*55/-+6,&,-.)()04-+,+'($&'415++-5,++)$'&'((+++93*3).+*%).21/5.0-.+/0)6+%%%(#&'.,-,+*,/9.8//:5+52,-.-.+-3,/.+(%*++*,.21/3+(('(..03*100-1,(,()%&&((',(0&+%&&('-',+%',-76864(&&'(-,315/6
@6b5bcd3c-132c-4af5-9d97-ac85a6502202 ch=268 read=118064 start_time=2019-12-13T17:54:17Z barcode=BC01 runid=2c9cf7bc05858273f10e7d7ec552fc0bd742dc3e
CTCCTACGGGAGGCAGCAGTGGGAATATTGCACAATGGGCGCAAGCCTGATGCTGGCCATGCCGCGTGAAAGGCCTTCGGGTTGTAAAGTACTTTCAGCGGGAGGAAGGGGTAAAGTTAATACCTTTGCTCGTGACGTTACCCGCAGAAGAAACACCGACTATCCCGTGCCAGCAGCCGCGGTAATGCGGAAGTGCAAGCGTTAATCGGAATTACTGGGCGTAAAGCGCACGCAGGCGGTTTGTTAAGTCGAATCATGAAATCCCCGGGCTCAACCTGGGAACTGCATCCTCTGATACTGGCAGAAAGCAGGTCTCGTAGAGGGGTAGAATTCCAGGTGTAGCGGTGAAATGCGTAGAGATCTGGAGGAAGATACCGGTGGGCAGGCGGCCCCTGGACGAAGACTGACGCTCAGGTGCAGCGTGAAGAGCAAACAGGATTAGATACCTGGTGATCCCGCGCCGTAAACGATATCGACGGAGGTTGTGCCCGCTTGAGGCGTGGCTTCCGGAGCTAACGCGTTAAGTCGGTGACCGCCACAGAATTACGGCCGCAAAGGTTAAAACTCAAATGAATTGACGAGGCCCGCACAAGCGGTGGAGCATGTGGTTTAATTCGATGCAACGCGAAGAACCTTACCTGAATGTGACATCCACGGAAGTTTTCAGAGATGAGAATGTGCCTTCGGGAACCGTGAGACAGGTGCTGCATGGCTGTCGTCAGCTCGTGTTGTGAAATGTTAGGTTAAGTCCCGCAACAGAAGCGCATCGCTTTGTTGCCAGCGGTCCGGCGGGAACTCAAAGGGAGACTGCCAGTGATAAACTGGAGGAAGGTGGGGATGACGTCAAGTCATCATGGCCCGCCGACCAGGGCTACACGTGCTACAATGGCGCATACAAAGCGACCTCGCGAGCAAGCGGACAGCCACCTCATAAAGTGCGTCGTAGTCCGGATTGGAGTCTGCAACTCGACTCCATGAAGTCAGATCGCCCAGTAATCGTGGATCAGAATGCCACGGTGAATACGTTCGGGCCTTGTACACACCGCCCGTCACACCATGGGAATTGGTTGCAAAGAAGTGGTAGCTTAACGGGGAGGCGCTTACCACTTTGTGATTCATGACTGGGGTGA
+
,,/(''*)26./4,%,+)**-6-,0--8-++-..94.5.++124/28..-2.*''&()//+44/14/.,,).,)('$$.5503&(,7./,-+107*'(&'//(*..-,4.)'(47-13/2//0./4--343+,217.7..03+*+.()2%).0*-37,%/-,+/+++1488221026635354/62&3(2,).+-/24011173837%0-&5,4579<:74,1/*(+,.+1.0/040(64;:,,706/77*'---+-.6820177/*/*++92/1503:7665613312$,-536666/..-%%*)'')%''')'..4,)'.,3--.+//1.7()123212334973),1*-0:81,-,-.44:303/(&'*+).3.+,*-)'(*,4-,/52+-.658)*-)),&(+97:::54955+-)),20(%'&'+6:58+47-5--,53--4,,54**.93*)-+0-,-5;41/++)))./7682./11./,47-',/--/6724538449.1-,***-6.623-2-8-045)%&('13-2.&)*$($)&%)(.701379,0,-5288.-.2)4.,,-052745/&31+0-(*&*.0/4.9563+//4754/75:7/80;32122;91533/.4--6/-3.-7;711,-,/,-03/40*,-0,0*-<:24+*)+,0-.(*341835:9<90<141497:60..-&21444876506,+)(-118:112227874;21'2++*-172503/-*,032,*+.+-'+)&)*('%(*%'(+2(12**+*()*+*2+8+.+-2*,/19.30),,#*%*+(,-+/0.023;78874*,./2-31-57.-157647496+-99:80+&&)&$$0)027874-)****()()-52,01311322/--,,2-)&%'))404../.',15.2/83.&&''&-3.01,57/-25755603-,19*600/1+((*,/10..&)&*(()*,3//,..--4&(()++-(&'..1723388;:8:6669887/%.)0.11;6.52415%*44.2.,,532335:.97/+8557455)-%)(%$('3/(0',*-,(-,)*()(&')(&,()&+,(%&(&'()((-.+02;203/0070+-,,/11661*'%
@8e1b31d1-9650-453f-9326-35492caa3f2f ch=193 read=2350370 start_time=2019-12-13T17:54:13Z barcode=BC01 runid=2c9cf7bc05858273f10e7d7ec552fc0bd742dc3e
CCGGTTACCTTGTTGCGACTTCACCCACAGTCATGAATCACAAGTGGTAAGCGCCCTCCCGAAGGTTAAGCTACCTACTTCTTTTGCAATACTCCCATGTGGTGTGACGGGCGGTGTGTACAAGGCCGGGAACGTATTCCTGCGTGGCATTCTGATCACGGTGCAGCGATTCCGACTTCATGGAGTCGAGTTGCAGACTCAATCCGGACTACGACGCGCTTTCGCGGTCGCTTTCTCGCGAGGTCGCTTCTCTTTGTACGCCATTGTACTTTACGATGTGTAGCCCTGGTCGTAAGGACCGCTGGCTGACGTCATCCCACCTTCCCTCCAGTTTATCACTGGCAGTCTCCTTTGAGTTCCAGCCGGACACTTGTGGCAACAAAGGATAGGGTTGCCTTTCGTTGCGGGATTTAACCCAGCTTATTTCACAAACACGAGCTGGGCGACAGCCATGCAGCACCTGTCTCACGCGGTTCCCGAAACATTCTCATCTCTGAAAACTTCCGTGGATGTCAAGACGGTGGGTTCTTCCAGCGTTGCATCAGATTAAACCACATGCTCCACCGCTTGGTGCGGGCCCCGTCAATTCATTTGAGTTTTATTGCGGCCATACTCCCCAGGCGGTCGACTTAACGCGTTAGCTCCGGAAACCACTTACCTCAGGGCACAACCTCAAGTCGACATCGTTTGGCGTGGACTACCAGTTACCTAATCCTGTTTGCTCCCCACGCTTTCGCACCTGAGCGTCAGTCTTCGTCCAGGGCCGCCTTCGCCACCGGTATTCCTCCAGATCTCTACGCATTTCCTGCCGCTACACCTGGAATTCTACCCCCCCTCTACGCAGAGACTCCGTACCAATCAGATGCAGTTCCCAGGTTGAGCCCGGGGATTTCACATCTGGCTTAACAAACCGCCTGCGTGCTTTACGCCCAGTAATTCCGATTAACGCTTACCTACGTATTACCGCGGCTGCTGGCACGGAGTTAGCCAGTGCTTCTTCTGCGGGTAACGTCAATGAGCAAAAGTGTGCTACTCCCTTCACTCCCGCTGAAAGTACTTTACAACCCGAAGGCCTTCGCCGCGGCATGGCTGCATCAGGCTTGCGCCATTGTGCAATATTCCCACTGCTGCCTCCCGTGGG
+
53044;46424/19*11+,,0*&,/('**,/217567532235)+%024/-0/390/-24)**++10..'(*,38313487178.+,,*''))/2,',,(-/-...9:8;;-,+&*,0,))+***55(1-,+.8708-.%%%&(,6;666<8,++2+&*,).(('%*,06:533467:61893-..-,*32:58.62546-:.7-0/72/./004.+$').+(%'&(')%%#%%&/0+,++*-+,+.20241.*'%$#(&3:324-*%&&'(%./02*&$#$%,/0+-5:;4/7-(+%12*'&'&$')/06551288+-//*++3*)0+,-8;:230333/80//2203,+51.*1723,'*.1082.((+.&((-+/.019,2-75*0533;21--570008--*.2+/:01,-)&*)++.*/8----10+*)+145442,**.11/0342985/,+)-/)*0501(*%'(,,0.97()&$&+/8135055332**/.(+//27567:76679500..)-().,0-.18*(%&%)+,*,%,.+,*3+4;9:8///0+4332+.0)),,((++.+3)13-)-/44:9<846:8-+/176(%&$%'/4,**+%((1:<,1699.:0004748464,,*-++-007(3,*2).2%(&(&)0,,+*3**&&&-+2.1(5+13++-/456-/()*3237;753214)*.-+02/288:95/56(&+++57/)-**1;,0/3/51-/0050000000/6281:+)8:074/352<:688366)0101331*+1+*366555567983;93.%%-+(,''*+-63432114(&',+/153/-8761+,%%&*4366*&*%(/&,-/04786899:9794(**+-.//94-*1/*&049,+,,,02-('&&6+48;:1;452-/1&+(()+-*-)0.*&%++60:54/-10110(&&$%',#$&'+,/106:7010..2796/.$.-.&(7....7,00677;89<87793('+%%)+//1320(),,63()(./220-./470.60()(9;0*65,(40+.(+,)+*/0/12.++00428+)*%')&''+(&)/88710000%-3//5/0/59&-+),%/0;68895;9,12117568*8:*(3)/,
@60e1d5a1-dda4-437a-8806-074ebb091c44 ch=188 read=233473 start_time=2019-12-13T17:54:25Z barcode=BC01 runid=2c9cf7bc05858273f10e7d7ec552fc0bd742dc3e
CTCTACGGGAGGCAGCAGTGAGGAATATTGCACAATGGGCGCAAGCCTGATGCAACCATGCCGCGTGTATGAAGAAGGCCTTCCGGGTTGTAAAATTACTTTCAGCGGGGAGGGAGCAAAGTTAATACCTTTGCTCATTGACGTTACCCGCAGAAAGAAGCCCACCGGCCTCCGTGCCAGCAGCCGCGGTAATACGGAAGTGCAAGCGTTAATCGGAATTACTGGGCGTAAAAGCGCACGCAGGCGGTTTGTTAAGTCGAAATGTGAAATCCCGGGCTCAACCTGGGAACTGCATCTGATACTGGCAACGAGGAGGTCTCGTAGAGGGGTAGAATTCCAGGTGTAGCGGCGAAATGCGTAGAGATCTGGAGGAATACCGGTGGCGAAAGGCGGCCCCCCTGGACAGACGACGCTCAGGTGCGAAAGCGTGGGGGGTAAACAGGATTAGATACCTGGTAGTCCACGCCGTAAACGATGTCGCGGAGGTTGTGCCCTTGAGGCGTGGCTTCCGGAGCTAACGCGTTAAGTCGACCGCCGCAAGAATTACGGCCGCAGGTTAAAAACTCAAATGGTCAGTGGGCCCGCACAAGCGGTGGAGCACGTGGTTTTAATTCGTGCAACGCGAAGAACCTTACCTGGTCTTGACATCCACAGAACTTTCCAGAGATGGATTGATTGCCTTCGGGAACTGTGAGACGAGGTGCTGCATGGCTGTCGTCAGCTCGTGTTGTGAAATGTTGGGTTAAGTCGCAACGAAGCGCAACCCTTATCGCTTTGTTGCCAGCGGTCCGGCCGAGAACTCAAAGGAGACTGCCAGTGATAAACTGGAGGAAGGAGGGATGACGTCGAAGTCATCATGGCTTGCCGACCAGGGCTACGTGCTACAATGGCATACAAAGAGAAGCGACACCTCGCGAGCAAGCGGACCTCATAAAGTGCGTCGTAGTCCGGATTGGAGTCTGCAACTCGACTCCGCCGAAGTCGGAATCTTGGTAATCGTGGATCAGAATGCCACAGTGAATACGTTCCCGGGCCTTGTACACACCGCCCGTCACACCATGGGGTGGGTTACGCAAAGTAGGTAGCAACCTTCGGGAGGGCGCTTACCACTTTGTGATTCATGACGCGGGGGTGAAGTCGTAACAAGGTAACCGGAG
+
)+-.0219.+/+-/11,28/+4,+0.,3-,,21151-3-2)2-4.8<41-,++2(4/873:989552513748)+-/-777<2,2682843183&.'&(.5:-+/0-./*%*)($(*54/--.5/./99/92.088789626555)+2*%1''*/(&.*%&&'(/2/**())6261:/..444895/4,(/1//24,5))*,.)&)*7492:23'/,)1)*+9<<764.634*&&%*(0.65567*619-+1-0+*,/,+0,(',+/6)(080*+0119659<::;2-1262221.-**+).7/7//,0&%)*'-,-457997-,+/3-)-1.2//2()292/..002:9339725:::0-,((0149.,0+0536;768104//,2+)*0*340387.(/435%')''()+0./'16886*(((*,11:592,(%,0.0)+.&5(+-87639.0977792,-/1775573.-,&(&**$*(,)&),.&((*/,-41212478281015&0,$&'%'(*-.+2.8-677,--6,,*#(()''%(%'(.-/3+//386:1;<::4786;921)*%#$%'''07*+./105--/0066+/.032203152*,*/400,+,1/366,)'''+***/,-56768-2.,.77887/,.+,4--;6/('((+*32-*1)*&.*+799;:.67-0.3112+'++((+(5%'../685:7878988:0/00/88448/00384/11:17*-:.4,*2',*45*+(&)567:880/1005*+.81,.3/24/-//707',&*+&%(,418017+-)'',-/.32.-,+,-8;2999:0/2,2(*%++)01.56796%')),22;967-2(((&/+*+7:1.0'&#%'()/./..72+.())++.61-)+),-)+860&+1.273,,+)-7344966:7733291-,,-./54547800)2+6.1)'(*+4609.-.9/0/0/+%&%&.+++5-/++-)+(&&&*,,.456676632.51382,/*12../,-1007,-)'/43))*&%-//0/4;189)-7112029/1,()%(,9348-.(.---'&-,0+($&)*/.4;4*:5*0-,,0080/82,-.62&0**.:8711./()'345*,+/-,,3273)+00(1,4;5:43.(
@767de4f5-0d7d-4980-8092-6d5f36de147b ch=145 read=129099 start_time=2019-12-13T17:54:25Z barcode=BC01 runid=2c9cf7bc05858273f10e7d7ec552fc0bd742dc3e
CCGGATACCTTGTTACGACTTCACCCCAATCGCTGACCCTACCTTCGGCCGCTGCCTCCTTGCGGTTAGCTCACGGACTTCGGGTATTGCCAACTCTCATGGTGTGACGGGCGGTGTGTACAAGACCCGGGAACGTATTCACCGCGACATTCTGATTCGCGTTACTAGTAACTCCAGCTTCATGTAGGCGGTTCAATACAATCCGAACTGGAGACTGGTTTAAAGTTTGGCTCCACCTCGCGAGTATTGCATCTCTCTGTACCAGCCATTGTAGCGTGTAGCCCTGCACATAAGGGGCATGATGGTTGACGTCATCCCACCTTCCTCCTGGTGCTTAGGCAGTCTCGCTAAGTCCTCAATATGAGTAGTAATAACGACAAGGGTTGCGCTCGTTGCGGGACTTAACCCAACATCGACACGAGCTGACGACAACCATGCACCACCTGTCACCTTATCCCCGAAGGAATTTCACTCGATTAAGAGTAATGCAAGGGATGTCAAGTGTAGGTAAGGTTCTTATTCGCGTTGCTTCGAATTAAACCACATGCTCCGCTTCTTGTGCGGGTCCGTCAATTCCTTTGAGTTTTAATCTTGCGACCGTACTCCCCAGGCGGAATGCTTAATGCACAGCGGCGGCACGGAGTGTTAGAGCGCCCCCACCTAGTATTCATCGTTTACGGCGTATTGGACTACCGGAATTATCTAATCCTGTTTGCTCCTTACGCTTTCGAGCCTCAGCGTCAGTTACAGTCTGAGAGTCGCCTTCGCCACTGGTGTTCTTCCTAATCTCTACGCATTTCACCGCTACACTGGAATTCCACTCTCCTCTCCTGCTCTAGATAACCAGTTTGGAATGCAGCGCCCAAGTTGAACCTGGGTATTTCATCCCACTTAATCCGCCACGCTCCTTTACGCCCAGTAAATCCGGATAACGCTCGCCACCTACGTATTACCGCGGCTGCTGGCGCGGCGTAGTTAGCCGTGGCTTTATCGCCAGGTACCGTCATTATCTTCAAAGACAGAGCTTTACGGTCGAAAACCTTCATCACTCACGCGGCGTTGCTGCATCAGGGTTTCCCCATTTGATATTCCCCACTGCTGCCTCCCGTGGG
+
76,3'0-4546128/1249971*011)-316,///02;,,+797960817-11/2900-0//0,13.--//1,,06256;7/63..-4008/..,,./-22-0,((+-'04019852*-))'&)',5&(,***-7:99<724723223.5;67657;64/,-7+++/)*--..3.(')+'((-,/0164(./8-/&&%+)624/.3420+)%)%,))18;91<213:+-*+,4603801)''&#*&*,,.2430.+*/1546422652782,+(*(+--'&/3,&*+*),./-/1,).('/15,2-6,.12458-:1.)001:55/..-/220-/./+5-124275,+5(-,137,(**(&&&%&(*'.,3*-4122+16.27/.,-,-38548/.-:340/.0-13+/),*++)9766442/00036495%6857.*)+3-4:1620-/040/-6+.)),(((').60*$()+/.01/.*+/.5+--876+74/65876+./23315112*/26-.(&('$'*-4911270&&,+.-871/,,,2.+.1.(*))&&&),1233-+3-(-.(4/8,(.74.-+7;<,12//.9-/.26:5.--+656-,029.211-+)(%'(*''$&(,-2870853320(+)/.6,++&+&,34.+(-/-*-/26<967671:8,--)&'()*./.-0/(/-&.'%,'+,978:8641/67/%&*,&'&$&$&24-,661.+-**),-25&)0.,*+*+)*+*((),86;2:111;<653-.**+988-4(&,*+-8675556./94+(*(&(.(-,1,.,,,2..1+-/1351/1/.((),).3//3/.31;-89643516337.//%,5--2*-,)),02+-,)**-8.--(-6,'*-+/*+14(-'&)./.5.*2,&-,/1-%)+/51/-00406.3/-.45120*.+-)2041393584041111101++)+')'&&&).7--.6-0.-(&&$$(*$$$(-60/196582:42322,'&),*02-+),)51-)*&,.2')4820--.,-792341&+++//,,.60//-.024',2,/9.56:1++5-,-01071575.2530501513+%&$&('
@cf3dba19-2780-4ec7-bc67-d8a92e65f2ec ch=204 read=116586 start_time=2019-12-13T17:54:44Z barcode=BC01 runid=2c9cf7bc05858273f10e7d7ec552fc0bd742dc3e
CAGCGGTACGACTTCACACCCCAGTCATGAATCACAAAGTGGTAGCGCCCTCCCGAAAGGTTAAATACCGCTTCTTATGCAACCCACTCCCATGGTGTGACGGGCGGTGTGTACAAGGCCAGGGAACGTATTCACCGTGGCATTCCTGATCCACGATTACTAGCGATTCGACTTCATGGAGTCGAGTTGCAGACTCAATCGGTTCTGACGCACTTTATGAGGTCCGCTTGCTCTCGCGAGGTCAGCACCTCTTTGTATGCCGCCATTGTTGTAGCATTATTATGGCCCCTGGTCGTAGAGACCGCCGATGACTTGACGTCATCCCCACCTTCCTCAGTTTATCACTGGCAGTCTCCTTTGAGTTCCCGGCGGACCGCCGAAAGCAAAGGATAAGGGTTGCGCTCGTTGCGGGACTTAGCAACATTTCACAACTTTACGAGCTGACGACAGCCATGCAGCACCTGTCTCACGGTTCCCGAGGCATTCTCATCTCTGAAAGCTTCCGTGGATGTCAAGACCAGGTAAGGTTCTTCGCGTTGCATCGAATAGCAATACGTAGCCGCA
+
+&'('11---/272-*+(/57-/245,1--92101393-+-35/35565-,*/*%(/**-4858%$%%%$&/)(,))*695.57/&*+045.0599785666;89/9.-,()-01)2+.;,+7..8855-5--,78104/..417'()0.33+,)'/*'-((+642512),0559875+(()*5154:03('560.(-*.))',((-150/)+-0-+,00-132*(*++)(+(..%&)*,/25+++&()')068/0-.*''),//2-(,0,)(%&$+'&.*'$$()11.--71.&((($&&-4./,+,1001120258988-8:9,,187:9704(*,<8011442230-354340482-.48<+6**+-,6,01++%',/-)+/:*5-::3./.1*5.2/55456944-9:405--%-()*%28'(+-.-)$$%%+'(**()'%),/-02;2:14-10018/255687:558*,*%&&'%(*/55*,.665455142',.6-+-95;89687431,580-21,,-11:957.../.2.1048/.4-)%(+-/*-'')%)'$%$
@fcbe5fbc-80c9-444a-8458-8cd017baf79c ch=28 read=83039 start_time=2019-12-13T17:54:41Z barcode=BC01 runid=2c9cf7bc05858273f10e7d7ec552fc0bd742dc3e
CCGGTTACCTTGTTGCGACTTCACCCCAATCGCTGACCCTACAGCACGGCCTGCCTCCTTGCGGTTAGCTCCACGGACTTCGAATTATTGCCAACTCTCATGGTGTGACAGACGGTGTGTACAAGACCAGGAACGTATTCACCGCGACATTCTGATTCGCGATTGTGCTCAGCTTCGTAGCAGGCGAGGTTTCGGCCTATCCGAACTGAAGACTGGTTTTAAGTTTGGCTCCACCTCGCGGTATTGCATCTCTGTACCAGCCATTTGTAGCACGTGTGTAGCCCTACACGCAGGGCATGATGATTTGACGTCATCCCCACCTTCCTCCTGGTTAACCAGGCAGTCTCGCTAGAGTCCTCAACTTAATGGTAGTAACTAACGACAGGGTTGCGCTCGTTGCCGGGACTTAACTATCTCACGACACGAGCTGACGACAACCATGCACCACCTGTCGCCTTGTCCCCGAAGGAGTTTCCTCGATTAAAGAGTAATGCAAGGGGATGTCAAGTGTAGAGTGGAGTTCTTCGCGTTGCTTCCAGGTCGACCACATGCTCCGCTACTTGTGCGGGTCCCCGTCAATTCCTTTGAGTTTTAATCTTGACCGTACTCTCCCCAGGCGGAATGCCAATGCGTTAGCGGCGGCTTTGTTGAAACCCCCACCCTGAGTATTCATCGTTTGGCGTGGACTACGGAATTATCTAATCCTGTTTTACTCCCCCACGCGCGAGCCTCAGCGTCAGTTACAGTCAGAGGTCGCCTTCGCCACTGGTGTTCTTCCTAATCTCTACGCATTTCACCGCTACATAGAATTCCTCTCCACTCTCCTGCACTCCTAGATAACCAGTTTGGAATGCAGCGCAAGTTATTCCAGGTATTTCATCCCACTTAATCATCCGCCTACGCTCCCTTTACATGATAAAATCCGGATAACGCTCGCCACCTACGTATTACCGCGGCTGCTGGCACGTAGTTAGCCGTGAAAAGCCTCTGGTACCGTCATTTTAAAGACAGAGCTTTACGATCGAAAACCTTCATCACTCACGCGGCGTTGCTGCATCGGGGTTCCCCATTGTGCAATATTCCCCACTGCTGCCTCCGTGGAAC
+
85245;13.3,**+'),,-731$,,3*+3+-%(++-,6,)')%''%&%%'&%&/6157*60/*1.6,*)+.&')4854363/,..0,-3-/.0-,+//0(,+)++0/23$*)-,/1*)*%&),)'106'2+3*,/0.163488.2336-256*-.9;;7-,+2,(-&**-+-/286,/')&'./90),,/911*321+)-0((2..+*+(),:::.7;9))*((.&+',-580281333:32.9/,.2212111578:3025-/3)((''(&++-'&&''.-1)'((*-'),+1.,0401220.;,((,-2324:16-,.41614201*)+--.*5(&,52/2354976981.../607)1(+..30175.22331//630..))1),5*+*015090,+,.;640.,.'&(('(''(*,(-*/.(4567470+53'22-0+,+/-,2.7695%261:20247-++0,+'(-3479670*1*0))(%'(/84336/137+::99671)/+*()&((%&(,-5.-00/540:/0030($)#%#$&,/--/.0018:6770./1,/16790/1651*+-'0-9.1/71.,1.9</-.,*)(**.4(*(+*,)069,+27615230'1//3+,..+0-..591&.(('&%*)&)40-72-*(,5))&'&(,/;:899,,*%+')*+08401&,&0')(,,11548352//615*%+409;8-)+((((().+87511/./0//70-,.-/0'(%'*..),1/988:1(*(-2437;7:921,,60.009395876<:2134*.3,1+''&)(2+563314,%)+-//20.0&'(0*),02,:-:-%7/8(,'1,8361,0)/+''(-&%&-)%-,,-/500-)*-('*+.10993039.17--.'*064(()&$(#%%%'/21'+2206032-0&(5),7:129../(-*+911:88190004/6/,+/.081:+*&)),)(&%'&%(&(,*,1((/7451&',(+*2/./3.-'-+22+&()),-(*28419858-/67650*,*.-7101;-2400-.-%,**-61::-'-,(,++-/009-6882(*)))(),1/7904:5.(+
@29df39f1-37c8-4b1e-b6dc-24fd4ecdb34b ch=331 read=106235 start_time=2019-12-13T17:54:40Z barcode=BC01 runid=2c9cf7bc05858273f10e7d7ec552fc0bd742dc3e
CCGGTTACCTTGTTGCAACTTCACCCCAATCATCAATCCCACCTTAGACAGTTCCTTCCTTGCGGTTAAGGCCACCGGCTTCGGGTGTTATCAACTCTCGTGGTGTGACGGGCGAGGGTATTGTACAAGGCGGGAACGTATTCACCGCGACATGCTGATTCGCGATTACTAGCGATTCCAACTTCATGTAGTCGAGTTGCAGACTACAATCCGAACGAGAATGGTTTTATGGGTTTTGCTTCACCTCGCTTGTCGCTTCCCTCTGCACCATCCATTGTGCTTTGCGATAGTAGCCCAGGTCATAAGGGGCATGATGATTTTGACGTCATCCCGCGCCCTCCAACTTGTCACTGGCAGTCTCATGAACCCCAACTTAATGATGGTAACTAACGATAGGGTTTGCGCTCGTTGCGGGACTTAACCCAACATCTCACGACGAGCTGACGACAACCATGCACCACCGCCCTCTCATATAGCTATCTCTCCATCTCTGGAGCCTTTATGAGTATGTCAAGACCTGGTAAGGTTCTTCGCGTTGCTTCGTAAACCACATGCTCCACCACGGGCCCGTCAATTCGCGGTTGTTTCTTGCGAACGTACTACTCAGGCGGGTACTTATTGCGTTAACTGCAGCTTTGAACTTTGTGCCTTAGTACTCATCGTTTTACGGCGTGGACTACTAGAGATTATCTAATCCTATTTGCTCCCCACGCTTTCCGGGCTGACGTCAGTTGCAGGCCAGATCGTCGCCTTCGCCACTGGTGTTCCTCCATATATCTACGCATTTCACCGCTACATGGAATTCGATCCTCTCCGCCACTCTGGCTGCCTGGTTTCTATGGCTTACTGAAGTTAAGCTTCAGGCTTTCACACAGAATTGCTGCTGCCGCCTGCTCCCTCTTTTACGCCAATAATTCCGGATAACCTTTGCCACCTACGTATTACCGCGGCTGCTGGCACGGGTTAGCCGGTGCTTCTCTGCGGGTAGCGTCAATGAGCAAAGGTATTAACACTCCTTCCTCCCCGCTGAAGTGCTTTACAACCCGAGCCTTCTTCATACGCGGCATGGCTGCATCAGGCTTGCGCCCATTGACAATATTCCCCACTGCTCCGTGGG
+
04+'+&%(%(*'+0&)(')/319385-0220000/;,33-*6651//2900/5/.076-1--++*)0-(1-4735/5.,/3.(61-*+.,1-1(--0,+),.722/--0+3(')#',,.*0.,..0).356-,+&)()9331--03*/--36758671520.2665:0,,++/00805*4+0355/3033452-...5(1-2476789;:3,''1/)()*+*709:;0456;26:;-357:764:41*($#&'%&(**17+,//+'+.43;97533,*'''*/&--./,(1))*1-*-3652400.270133014320:9/-0387:94:0)%(()/-21+,'(0++-;775.32-257)&%,(&%,15'-*+0729322162160.0/65451.'/0*.'%'%(*-54;773:0.+,-0..3+//1010++'*,%+)+-101*26777668672///7,/6/23(&*)/),+,..2330.01.2768521/5-,-4-24+*41)*,,2266781288887730*1-956<967615-,,1)$,'6399.+..04-3+*0)%%%()+2.)-/..,*)%$&%'+&)3**-/.2%&/701/5402222:87+'%*(,-4./://.100-+.-10$)%'&&(//.1)&+,+)%$(.)*/77676../:++,-9000:<889/-.,$(%%,1.34448/9*,)95**10387+*--/0;11*30($&))/1320.6...1.24:66671)1227717224;99;;;:87;*,/23'.*01863/112,6:*+011-/.*-,,,+1+0,3(,-/)*-0.($&(%(++(&*.+-6:8875<:1545&5326133/40,8-4(,-49648<49;/-)(&%%'&&%$#$%'((),3,:<701009/-,+4:,),'*&)+./7020'1')*+/2)'6(&00.2;2786870;11<9:7<;;;;422-,./0((.,-6.097///,',*-16*53/)*../62/-.-/9794+3*,,++&*),/58,9551/72+*,,(,,),*+-,.*,/418)'%5166;69<;8*++(+193334:9822,/*(3*+6815829.$%)&&''1+-/0323/,./&((+2*-$.+
@e09b7664-88be-4d8b-aeae-98a69b2fab82 ch=45 read=175858 start_time=2019-12-13T17:54:39Z barcode=BC01 runid=2c9cf7bc05858273f10e7d7ec552fc0bd742dc3e
CCCGGTTGCTTGTTACGACTTCGCCCCAGTCATGAATCTGCGAGTGGTAAGCGCCCTCGAAGGTTAATACCTACTTCTTTGCAACCCTCCCATGGTGTGACGGGCGGGGTGTGTACAAGGCCAGGAACGGCGTATTCGCGATCCACGATTACTAGCGATTCCGGCGGGACTCAATCCAGTTCTGACGCACTGGGGTCCGCTTGCTCTCGCGAGGTCGCTGCGCATGCATAGCCAGCGCGTGTGTAGCCCTGGTCGTAAAGGCAGTGGCACCCGACGTCATCCCACCTTCCTCCAGTTTATCTGGCGAGTCTCGCTGAGTTCCCGGCCGGACCGCTGGCAACAAAGGATAAAGGGATTTACTCGTTGCGGGACAACCCAATTTCTGCTGGGCGGCGACAGCCAGCACAGCACCTGTCTCACAGTTCCCGAGCGCAATCCATCCTGGAAGTTCTGTGGATGTCAAGACCAGGTAGGTTCTTCGCGTTGCATCGATTAAACCCACATGCTCCACCGCTTGTGCGGGCCCGTCAATTCATTTGAGTTTTAACCTTGCGGCCGTACTCCCCCAGGCGTCGACATGATTAGCTCGATACCTCAGGGGCGCAACCTCCAAGTCGACATCGGCGTGGACTACCAGCGCTTTCGCACCTGAGCGTCGATTCGTCAGAGTCGCCTTCGCCACGGTATTCCTCCAGATCTCTACGCATTTCACCGCTACACCTGGAATTCTACCCCCCCTCTACGAGACTCCAAGCTTGCCAGTATCAGATGCAGTTCAGGTTGGGCAGGGATTTCACATCTGACTTAACAAACCGCCTGCGTGCAGCGCGAAAGGTCCGGTGCTTGCTTGCACCCTCCGTATTGCGGCTGCTGGAGTTAATGAAATTCCTTCTTCTGCGGGTAAATCAATGAGCAAGGTGTGCTTTACTCCCTTCCTCGCTGAAGTACTTTACCAACCCGAAGGCCTTCTTCATACGCGGCAAACGCATCCAGGCTTGCGCCAATGCAATATTCCCCACTGCTGCCTCCCGTAGAGG
+
/1'+**)&''&(*-()+*.020'0-5,&(-0085/5,($$$%%('(3-,+,/14<2.2**(,)(--/()-5//25:/54*(+.(0+*(..*(./745533319.)(*)*,,-+,.29:-958*830.++*'(($)((%'(),./'*)),,'(&$&)+/1736251*,'*'*-)7-1-*+-1,+.1311&..+(23,24///7.34754+,*).010('$$%&')*,.''&%'%(()%)(-+,'))*+0-(*+()317.('&*$(*+'(%)'%'(+-69:.;5-&),+2-')2)**75-+,,''(''&%%(',&('+(++7/6+*0321:8:945/4-)-*',;-1/989;/,-/&.-'#%&)2162324/)'&'&#$''(*-+,-002+-00,0.&,,%2-%%&$('(**.4-,12+,(-)22<.,&&&%$%)/;09:*+5')4-2-+160,+&,-3316634,.3312622+32:547748517/0-00)&,(-0(,2'&'),.0/1-*2-('%$'**-+4,65(&'%,,352,-0))*00;;-.3-,*,*)*+0.--(++*446+,0-2)&).-1%&(','%(*+/.*&#&'--+(22/1(01779-8*8,011/055/2'++225:764,)&%&)))/5+-)*'++)++())-.**15'(48**(('&'15,6988;,-,427:<7-.-/--05332121/0+-5./-06,,,**+-*'%(*)1:283713594/2320-)(*,239'1-*+.8*,,)++,7:447:5:*67:6.1.0-&-1+'-/--38.-*'(-.((''('3+02:64;/35413,,1/)'(&'$%('%%)/1'+(&&%$%&('')&,2-155.2*+&&)*5)''&',*&'-))%&$'*)*4),-849;9544.0***-*+.+52226)/+&).*0(().(%)+4-))9,6+8)/-+*,%'$''&#$)&*'/5/+,2*1.5/5,-''$$$'%%&$%$&$$$'(.0&%2120902..-,),*.-7//-5.590,/..+$$&)(.0()4..*,.
@9f0e2ce0-82ef-4fbb-b12b-373c536d2773 ch=29 read=85086 start_time=2019-12-13T17:54:54Z barcode=BC01 runid=2c9cf7bc05858273f10e7d7ec552fc0bd742dc3e
CCGGTTACCTTGCGACTTCCCAGTGGATACAAAGTGGTAGCGCCCTCCAGGTTCGCTACCACAAAAGCGCAGCCTCCAATGGTGTGACGGGCGGTGTGTACAAGGCCGGGGGCAATGATACTTGCGTGGCATTCTGATCCGCGATTACCCACAGCGATTTCGACTTCAAGCTGAGTCGAGTTACGGGCGCAATCCGGACTACGACGCACTTTACGCCGAGGTCAGCGCTCTCGCAGAGGGTAAACTATCTTTATGCGCACCATTGTGGCACGTGTGTAGCCCTGGTGCGTAAGGGCCGGCGGTAACTGACATTAATACCGCTTCCTCAGATTTATCCGGCGATCTCCGGCGCAGTTCCAGGCCCGGACCGCTGGCAACAAAGGGATAAGGGGTTACGCTCGTTGCGGGACTTAAACTGGCATTTCACAACGAGCTGACGACAGCCATTCAACACCTGTCTCACCGCAGGTTACGAGCGCATTCCTCATCACCACAAAGCCAGGTGATTAATGGAGACCAGATGGGTTTCTTCGCGTTGCATCGGAATTAAACCACGTAACCACCGCTTGTGCAGACCCCGTCAATTCATTTGAGTTTGGCGCTCCCCGAGGCGGTCGACTTAACGCCGAAAATATTTTGGGAAACCACGCCTCGGGCACAACCTCCCAGATCGACATGCGTTTACGGCGTGGACTACCAGGTGTCAATCCTGTTGCTCCCCACGCTTTCGCGCCTGAGCGTCAGTCTTCGTCAGAGGGCCGCCTTCGCCGCCGGTATTTCCTCAGATCTCTACGCGTTTTGCCACTTCACCGCCGGAATTTACCCTCTACGGACTCAAACGCGGTATCAGATCTGGTTCCACAGGTTGGGCGAGGTTTTCCACATCGGCTTAATGGAAATTACCTGCGTTGCGCACGCCCAGTAATTCGTTAACCTTGCGCCTCCGTATTACCACGGCTGCTGGCACAGATTGCAGCGGTGGCTGTACCGGTGCGTCAATGAGCAAAGATTATTAACTACTCCGCTTCGCCACTTCAGTGCGCTGCGGCTGAAGGCGCTTCTTCATACGCGGCATGGCTGCATCAGGCGCCCGATTTTGTTGCGGCTATTTCTGCTGCTTTCGTGGGAACAATATCCGGCACCGGCGCGAAGGTTTAACGCAAAGACACCGTGGAACGGCTTTCTTCCGGCTCCAGCAATGCGTGGCGCGGG
+
3.1,1)'*%%%#$''&'&()+))0-/,)($--.+./&&''-,1.)),+&-.&+%##$$+(%$,.+)$%%&$(.-+1(+$%(-'*,33.,)1),.'&&#%%)+1094-&/,(')/40,--)('&(',.35458;50./1/,$&&'.2'*'%$'',-.)41(()(+1-+0.(*')'()*,)++)#%'2,-$&'*(3'3*7.'&''(*%'#&*-+&%$%%&$''''%(('--.+.-3%)%+-(-,('&%$()+3)'*83(/%+1127.+)'&$'(.-0+,0,31+&*')&##&&(4228/&$#'%'+(($&%(&&)-&$%)*&(+*,&%'$'$+-.,..)+,+-')*10'''%%%%&***'%&(+&%)-,.:00011006241(+4016-/*02(4'$''(,+*,'()6:8/,+'%%$&&&%&(,21..,.(+''1333344'..%''&()%('))/2--//,)%'&#%#)*-+&%&#'&$%(.01*,-11*%&*$%(,($(&(((%'%&(&*((''(+35344:82'(+')05148-4-*)),-+++)+*1:53*$$$#$$)*)/-*++-,-(($&#)+2))/02-3+-'/4,+,+/2&%$%$%&-33,))*)**,--/)*+**&&&'*&)()'&$*(+*&**%*)25,0.27,+)1*----71,*+)&&(&)*(+,**()+/5/++.,*+,.53,,&'&$)%)%%%()(+3---7**+-,3*%)*),12+(,%+%$$)*,2.+'$,-9;8742+'%,/,1.(.58;8679'-,'/2,.6*//+1)*.42,+)'&%&&'((&'+/%))/&$&&%)&&(*&./)#()(&(%%%))**2.-.''%&%))-20()(+%#+3&)'&$((,318/1/+(%,+(/2-+'%&',+('(&&/)+)*'&%#"#()''%&(&&$#$%'*,/'(*+,+.(*)*+,)&%%'&'$(&)+/*,+1/+-+%(*3-55894-+%%%'$+(#'((/(+'('($#%%''*(&%&'+,/01,+*-.6)**-)(,(-('*'+).+&),&(#(($&&,#'#%$'#$(#%-%'%$&&*0*%&(+&+*)&%$&%'*1/.-/../**&')'(&+(*&&&'(%%$%'&$%%$%%&*(&'#$'&(&&&%&#%$&%,*..70,,6),&&$&%&%'')&))++,3(/*1$''*'&$%&&'(%&%%$)'(,,31.3)+$&$%&*(*&*,,**()$$%%$'$%&
@8163d959-93fe-42ad-b1b8-98658ed241a1 ch=179 read=220144 start_time=2019-12-13T17:55:04Z barcode=BC01 runid=2c9cf7bc05858273f10e7d7ec552fc0bd742dc3e
TCACCCCAATCATCAATCCACATGGAACAGCTCCTTCCTTGCGGTTAGGCCACCGGCTGAATTGATTATCAACTCTCGTGGTGTGACGGGCGGTGTGTACAAGGCCCGGGAACGTATTCACCGCGACATGCTGATTCATGATTACTAGCGATTCAACTTCATGTAGTCGAGTTGCAGACTACAATCCGAACTGAGAATGGTTTTATGGGTTTTTGCTTCACCTCGCGGCTTCTTCCCTCTGCACCATCTATTGTGGCACGTGTAGCCCAGGTCGCGGGGGCATGATGATTTGACGTCGTCCTTCCTCCCAACTTGTCACTGGCAGTCTCGCTAGAGTCCCCAATAATGATGGTAACTAACACGATAAGGGTTGCGCTCGTTGGGACTTAACCCAACATCTCACGACACGAGCTGACGACAACCGCACCACCTGTATCTCATATAGCTATCTCCATCTCTGGAGCCTTTGCTTGAGTATGTCAAGCCTGGTAAAGGTTCTTCGCGTTGCTTCGAATTAAACCATGCTCCACCGCTTGTACGGGCCCAAATCAGTCCTTTGAGTTTCATTCTTGCAGACGTACTGCTCAGGCCAGATACTTATTGCGTTAACTGCAGCACTGAACTGACATCCAAACGCTTAGTACTCATCGTTTGGCGTGGATTTACTAGGGTATCTAATCCTAGCTGCTCCCCACGCTTTCAGGACGTCAGTTGCAGGGCTGAATCGTCATATCGCCACTGGTGTTCCTCAATATATCTACGCATTTCACCGCTTCACCAGATTCCACGATCCTCTCCTGCACTCTAGCTGCCTGGTTTCTATGGCTTACTGGAGAGTTAAGCTTCAGGCTTTCACCACAGACCCTTGCTGCCTGCTCCTCTTTACGCCCAATAATTCCGAGGATAACGCTTGCCACCTACATTACCGCGGCTGCACTGGCGCATGGATTAGCCGTGGCTCTAATAAAGTACCGTCACTCGGCTACCATTTCACCAACGCCGTTCTTCCCTTTATAACAGAAGTTTACAATCCGAAAACCTTCTTCCTTCACGCGGCGTTATCGGTCGGTTTCCATTGCCGAAATTCCCTATCCCCG
+
8,*/13*1/4896416.4-%*&/(0-/,)1112/-2+/*0/21859(68783450/-'&(,/,)-./,-.8/.,-)+/4651101352;;:8942/-''((*2/4-(+.+&&,)*+-80.09076688:8:89333.&%/069521.100)3)/),(1.3241/001.*'+(0-+*,*/2+/-'1/+%&,.&'&')++3:,;<6*/.5(6;<7613372/08131217./0/*.0:2..-*++3:898,*/,),),+%((((%#&('++1492&&'+2:1340//0/.,,'&$*&*'&'())-.0).5.*&*.,*,1-,228311455:7763'()*067/-.)-2..07434484220/%'),-23+/.081326652/.)05,**).)2*'+,//2122&(,0176'&4656684--)''&$'*-3-1942201-/1)+)+(.0002**1+)--))-40,,.(&*'$%'%%%(*+3/110.')1316347*/00:7677.2324%*,63'%-/-::95;43485/-'*+*,..-.-1/85142.1***+(+'-/97,(((3,,38;72911,,48..*.-'-,-+.21&#'+(%'(.)+/,.-210/../0/..*.3.0+)/(*2306(2+')%)'(*+//15768855.(+./,2)2$-0-)),+-,*/,,-//7,5/+))(,'((-66--,*)7:*-).5-,,.2363;/3+.,+)&&&587377(((,..2642444658;733,-'$)1158..//1*35**(+)')((,&'%%&-*315/0013.('()02+,.%(*/**/63223.075;7.1233;709/-.3,+'&',+0*()+20+/42068+(,,+./9975''/)-+,//)/0-12).185*/.32,0,,*2.301(%)*/74-3%*+1.09..6)(*'.()6;33)-)'%&#%&&*)%%$%%*%*,)+-0.2.)+('',5/13,(0,0:1/0&*/2/922+0.+,961&%#$#%%).79;97359*.<30-7+.))/++073+,.2,0+*/2752/12/568529)%&&'+)0006/13297+,,-/))*%,./2*).**)/*3*'%++/)$%
@0734940b-72ec-4f3e-886f-fde2c7c3a9cd ch=419 read=207623 start_time=2019-12-13T17:55:03Z barcode=BC01 runid=2c9cf7bc05858273f10e7d7ec552fc0bd742dc3e
TTCCAGTGCTGCGGTTTCGAAGTTCGTATTGCTGGTGCTGAAGTTGTCGATTATGTTGTGTTAACCTGCACCGCGCCTGTCGCTCTATTCCAGTTCACCACTTATTTACGACTTCACCCCAATCATCAATCCCGCCTTAGACAGCTCCTTCCTTGCGGTTGGGCCACCGGCTTCGGGTGTTATCAACTCGTGGTGTGACGGGCGATTATTACCAAGGCCGAGCAGTATTCACCGCGAACATGCTGATTCGCGATTACTGGCGATTCCAACTTCATGTAGTCGAGTTGCAGACTTCAATCCGAACTGAGAATGGTTTTATGGAGTTTGCTTCACCTCGCGGCTGCTTCCTGCACCATCCATTCGCCCAGCGTGTGTAATGGAGTCTGCAAGGCATGATGGTTTGACGTCATCCGCCTTCCTCCAACTTGTCACTGGCAGTCTCGCTAGAGTCCCCAGCAATGGTGGCTAACGATAAAGTTGCGCTCGTTGCGGGACTTAACAACATCTCGACACGAGCTGACGACAACCACGCACCACCTGTATCTCAGCTCTTCATCTCTGGAGCCTTGGTATCATCAGGGCCTGGTAAGTTCTTCGCGTTATCGAGATTAAACCATGCTCCACCCGCTTGTGCAGACCCCGTCAATTCCTTTGGTTTCATTCTTGCGAACGGTCTCTCGAGGCGAATTACTTATTGCGTTAACTTTCTGGCACTGAGCTTGACATCCCGTTTGCCAGTACTCGTTTTGGCGTGGTTCTAGGGTATCAATCATTGCTCCCCGCTTTCGGGACTGACGTCAGTTGCAGACCAGATCGTCGCCTTCGCCACCGGTGACCTCCATATATCTGCATTCACCGCTTCATAGATTACGATCCTCCTGCACTCTGGCTGCCTGGTTTCTGGCTTACCTGAAGTTAAACACCAGGCTTTTCTACAGACCGCCATACCGCTCCCTCTTTACGCTTAATATTCCGGATAACAGCTTGCCACCTGCCATTACGGCTGCTGGCGTAGTTAGCCAAGTAATAATAAAGAATGCATGGCTACCGTTTTCCTCGCCGCCACCGTTCTTCCCTTCATAACCGTTTACAATCAAACCTTCACGCGGCGTTGCTCGATCAGGGGTTTCCCCATTGCCGAGAATTCCCTGCTGCCTCCCGTGGG
+
##"#$''%&'$$''((&%&((',61$)$)&%$'+0)('&&*&&)($&$')1/)(#''&'',+.-.,&$'$&('(%)&&$*,*.*(('+-/,%+-2%%))#''&%*4,&()()*)++,40(,++-45603-44*$*%)&',*2+)./0'.3.'(*,-2735+.,1-,7--,,0+1)422/520141+-,+&)++-/-,+)(-*(*'/'%(&#'&))+'/2*))(%%)(.64(1-)*(&)*)+)*./.23.-.001:1/-'/-019/1,*&+.-*%(')(*,-('..4%*'+,(%&$()+./+/021/+,//.0)42:,/112&'174*,,5.//8,--3,1.)*+-++(&$(&(/,,*,*,3-+04*()*','(&'%$%%($&''&%&)'(('#$(&&'(,0)*.35121-/1'+1*()%&&%%)(*.*./----0.('.)+/*),'(&'(/..&)#&(&()&'%$&'-.+***+1)+,-))'..,-//''(-0+'&#($++,++*+*-')**,)((//1353144929)++114.+,(&$&(*,/1'#%'&'('%&(-//2.'',$(%(&(&,(%'*%*/+.*+),-(&*,:300.,-/6.&'&%%&),-19030/+,275/,./*&(-(,,++$+%*1,('*+*)(**%%%&'**5...38+1*((&&++%%'$&')*%&)%*().+)()0+003--))*1'',+'&$*&&#'$'%%&&&+*+&&&'&%%'*'**,),+&))'+.)%*'())')&(&%%.1-+(&&(2((#&%$&*2;5,'&'*'*&42+*''&&'-.),-3.3*,%.0,+//-''($&&)*)#&+$)&&)&&$$%%*+&''(')&$$&$,-+)-+&**&*$$$(&,0(*)+,0')(+*1+#(&&&$$&'&*,').*0,*'%&&((&(&'(-**2248-1#%%$%%&%''*''%(&&/+'&(($$$&&$(&1/)&'(,'$(%'(%),*(*,-,145556-($&((&1,)-'$$%$'(%%&,*20-.*.)*&(&,'6-..,&'%&'%$(.)-2+%%$'%)%($$&+).1(+0.(.)%&%''#%%#&,,6,*&')'&&%&%''((#$)--+-//,))1&(&&'-+,).',*+0,**.,('--%)...-:0.56,'1)(*&&(%))/*3*(&()+(.0-34*&&%&$
@94b44835-9cb2-4710-8878-a0176ebc61ce ch=44 read=173319 start_time=2019-12-13T17:55:09Z barcode=BC01 runid=2c9cf7bc05858273f10e7d7ec552fc0bd742dc3e
CCCGGTTTACCCGGTACGACTTCACCCCAGTCATGAATCACAAAGTGGTAAGCGCCCTCCCGAAGGTTAAGCACCTGCGCTTCTTTGCAACCCACTTATGGTGTGACGGGCGGTGTACAAGGCGGGAACGTGATACCGTGGCATTCTGATCCACGATTACTAGCGATTCCGACTTCATGGAGTCGAGTTGCAGACTCCAATCCGGACTACGACGCGCACTTTATGAGGTCGCTTGCTCTCGCGAGGTCGCTTCTCTTTAGCATGCGCCATTGTAGCACGTGTGTAGCCCTGGTCGTAAGGGCCATGATGATGACGTCATCCCCACCTTCCTCCAGTTTCATCACTGGCAGTCTCCTTTGAGTTCCCAGCCGGACCGCTGGCAGCAAAGAAGGATAAGGGTTGCGCTCGTTGCGGGACTTAACCCAACATTTCACAACACGAGCTGACGACAGCCATGCAGCACCTGTCTCACGGTTCCCGAAGGCCATTCTCATCTCCTGAAAACTTCCGTGGATGTCAAGACCAGGTAAAGGTTTGCTCGCGTTGCATCGTTAAACCACATGCTCCACCATGTGCGAATTTAAATCAATTCATTTTGAGTTTTAACCTTGCGTACCGTACTCCCCAGGCGGTCGACTTAACGTGCTCCGGAAGCCACGCCTCAAGGGCTACAACCTCAAGTCGACATCGTTTTGGCGTGGACTACCAGGAGGTATCTAATAATCCTGTTTGCTCCCACGCTCGCACCTGAGCGTCAGTCTTCGTCCAGGGCCGCCTTCGCCACCGAGTATTCCTCCAGATCTCTACGCATTTCACCGCTACACCTGGAATTCCTGCCCCTCTACCCAGAGACTCAAGCTTGCCAGTATCAGGTTCCCAGGTTGAGCCCAGAGTTTCATCTGACTTAAGCAAACCGCCTGCGTGCGCTGCGCCAGTAATTCCGATTAACGCTTGCACCCTCCGTATTACGCGGCCGCTGGCTGGGTTAGCCGGTGCTTCTTCTGCGGGTAACGTCAATGAGCAAAGGTAATTAACTTTACTCCCTTCCTCCCCGCTGAAAGTAGCACAGCGAAGGCCTTCTTCCTTACGCGGCATGAAACGCATCGGGCTTGCGCCCATTCTATTCCCCTGCTGCCTCCGTAGGAG
+
.4*'-+8'$)((&../064899703(&%)'556864371(,+1.)-1654+,-/993/50+),(+($%&%&(%))(#)&+/3,082()+&74/(*..+-.12101464886+3110+236,/4'4+2011/%%/#(),6680/1;1133131+,,.15*-*(&%*+.;52-'-9.;711+()*+1022:56565606*7,51)/.1,)%%)+***(*(*-0)%%&&.526*,/3+.1449--.(-+*,0124/1..-,$(',-0001:-74((*,+&,,.250.//0:6029:9/12)*354820-,%%($&/03254+553+.0249/6,,1%13821144233.-,)012390.,'&%,0,20*%,//11268/2206,,'*-3(*&)+2.*-*)())/)+&'/))*.00-:92.+-+*(**--,,-7,+))+''%)&'1344,,,&)++-5.55300003;889980./.89;353+*/,))((,856;998720-..373+,4,0.05<:9578.5068:+47339'1)257('('(///2..-,-+-45<67;.10,,--7,,8-$$&)'('%&'+*))')*293:20.9:/1409::)0101/5-*'$$(0,0.0.365,*.12/9822-0/40+*(*%&)*).*)($+3.//06240.-35*'##(')*./,.),*,-102606/,'+++'3*8-8777:422)+&,(214+1()-//6.10:1.12390*/+,--+214966767572&&,*,2:70:,)975.505:5;5++*)3.($')+:;73/2()+831/-/0002-5:.0,.4/0,%,,---/.*/-/1/-$/.+*),,)),*'(),-055-.$'(()08)//148&((*,/6+*-5150.3.6+&')+,95.,.0511+/)(%')&+')3,,.%'*,-48/,)))'(&'(+176;910/300110.2/++,398135-,-**(+'--2940154++*+,++.-*16+8.--:-56:5798761.19755719443676:.*(+&')(**&&)'$-,5:*0:33.3281,.71/++&**++-.,,0**2-4266;6596&*&$&&'/41*++%%#%%')+2)6776:3541:4'+*&'%(*.31)(--.,.5-1,(*,2)'&
@06ab7b97-8db7-4d72-a8f4-ce0f986427e2 ch=372 read=198657 start_time=2019-12-13T17:55:18Z barcode=BC01 runid=2c9cf7bc05858273f10e7d7ec552fc0bd742dc3e
CCAGTTACCTTGTGCGGTGGCGGAAGCCCTGCCGGCGGCACTTTTCCCAGTTGTACCGTCTTCCGTTAAAACTGGCTTCACCCATGATTGTGACGGGCGGAATTGATATTACCACCGGAAGCCAGGAACATCGCTTCCACTGCAGCTGAGCGCGTCGCGTTGCGTTCCGGCAGCGAATCAGGGTTGCGGAGGCGAACCAGTTGAACGGCAGAGGTTATGCCGTATTTAACCTTGACAGCGGCGGCGGCCATGGCGAGACGATAATGCACGCTGTATCGCGGCGTTCTTATGCCGGGGCTGGCTGATGAACAACTGGGACGGGGTTGCCGCGCTTTCGTTGCGGACCAGCCGCCAGCATCTCACGACACAGGCGACGACAGCCATGCGGCACCACCTGTCTCCGGTCCAGCCGAACCGAAGAACTCCGTCTCTGGAGTCCGCGACCGGGATGTCAAAAGGGCTGGTAGGTTCTGCGCGTTACGTCGAATTAAACCACATGCTCTACCGCTTGTGCGGGCCCCGTCGTGCGGACAAATCTTGCGACCAGTACTCCCCAGGCGGAATGCTTAAAAGCGTTAGCTGCGCCACTGATGGAGTAAACTACTAACGGCTGGCATTCATCGTTTACGGCGTGGGCGGGTATCTAATCCTGTTTGCTCCCCACGCTTTCGTGCACCTCCAGCGTCAGTATCCAGACCAGTGAGCCGCCTTCGCCACTGGTGTTCTTGCGAATATCTGCGAATTTCACCTACACTCTGGTTCACTCCTCTCCCGAACTCAAGATCTTCAGTATCAAAGGCAGTTCTAGGTTGAGCTCAGTTTCACTGACTTGAATTCCCGCCTACGCACCCTTTACGCCCAGTGATTCCGAGCAACGCCTTTGCTTCATATTACGCGGCTGCTGGCGGCACGAAGTTAGCCGGGGCTTATTCTTGCTACGGTACCGTCGATATCTTCCCGCACAAAAAAAGGGCTTTCACAACCCTAGGGCCTTCATCCTCACGCGGCATGGCTGGATCAGGCTTGCGCCCATTGTCAATATTCCCCACTGCCTCCGTAGG
+
50&0.7*-//-%$#$#'%&%%''$$#%&&&&'()'%%%%#(&(-)-*+%+0+%$'*(''$%'%$&&((-,*))','&+'&,2-(,*%/&(&*)++0-,(($$-&$%)&&&%((#&%&(+''.+$/(0*+')'$%(-,*&&##%%%'%'&%$&%&&%$&&%$%$%+')&&$'$#$'%%&%$)+($$&%)(&'))%%#&($&+*%%)$%#$#$&('*&##%)&&'$))%$#%$$$'$$&%&(&%'&%$$&$$#&&$'$(&''$%(,*&'%&$$####&%&')***(,''%%#%&&(0*)&&$&$%#%(%%%%('%%).,*..6.')2(+(&('+,36./02&$+')('-#(''-/*'-..-,,&))*..-*),+($('&1/+.0/508+/2-.0$%&*&+,+-1/6004-+,3-09:5300-24314''(0131-(%'.352...5/2:;88)2,0/,',18383-0&+(68,)'('*(..%(''+(--./0<89.**))&*+,5110*,-/-0022.),%$#%%.('&'(+'')*&*(25586:9:+&.)+/.:5*)37829042))-2,9;.0504/+(--+4015*)&%%20+(*-17--*(*./320920321.5:74/0/-7.')-,1-0--.+(,*),131/72576619*)-.,87+(///2:4...)*(,412,+.362.()*+09)(0%41-.0.,'+,*.3.857:;5855),+.9708*.+.9/07-*('%),4:0/'*++',.232,-5617*-12++006+)+.378:58-./00:8*,+**(&((+43476;21&..07+)).*5%*,9')*/))('('%$&&&*-)(16+)+(*&,)&%&'(.-47.,2348:<06..,0231*+(&)%#%/).'-)-*(((*5:553/-0-'(&%%')1,,350/0/(8300172394,4(&%%),2001:9:1+(+.336;.3)%(&)-1593+)&+*)+/(%'*-.4:/014654918532011-+,&&356889;::;;998'1,107./,62,'+,(())5/01627:3+/323733/-.()'
@2913d284-fff7-40a0-bcf3-8b5dfa97cda6 ch=445 read=211635 start_time=2019-12-13T17:55:17Z barcode=BC01 runid=2c9cf7bc05858273f10e7d7ec552fc0bd742dc3e
CTCCTACGGAGGCAGCAGTAGGGAATTTTCGGCAATGGAAACCCTGACCGAGCAACGCCGCGTGAAGGAAGAGGTTTCCGGATTGTAAACTGTTATAAAGGAAGAACGGCGGCTACAGGAAATGGTAGCCGAGTGACGGTACTTTATTAAGCCACGGCTAACTACGTGCCAGCAGCCGCGGTAATGCGTAGGTGGCAAGCGTTATCGGAGATTATTGGGCGTAAAGAGGCAGGCGGCAGCAAGGGTCTGGTGGCCTGAAGCTTAACTTCAGTAAGCCATAGAAACCAGGCAGCTAGAGTGCAGGAGAGGATCGTGGAATTCCATGTGTAGCGGTGAAATGCGTAGATTATATGGAGGAACACCAGTGAAGGCGACGATCTGGCCTGCAACTGACGCTCAGTCCAAGCGTGGGGAGCAAATAGGATTAGATACCTAGTAGTCCGCCGTAAACGATGAGTACTAAGAAGTGTTGGATGTCAAAGTTCAGTGCTGCAGTTAACGCAATAAGTACTCCGCCTGAGTAGTACGTTCGCAAGAATGAAACTCAAGAGATTGACGGGGGCCCGCACAAGCGGTGGAGCGTAATGGTTTTAATCGAAGCAACGCGAGAGACCTTACCAGGTCTTGACAGGCTCCAGAGATGGAGAGATAGCTATATGAGATACAGGTGGTGCATGGTTGTCGTCAGCTCGTGTCATTGTGAGGATGTTGGTTTAAGTCCGCAGCAGGCGCAGCCCTTATCGTTAGTTACCATCATTAAGTTGGGGACTCTGCTTGAGACTGCCAGTGACAAAGCTGGAGGAAGGCGGGGATGACGTCAAATCATCATGCCCCTTATGACCTGGGCTACACACATGCTACAATGGATGGTGCAGAGGAAGCGAAGCCGCGAGGTGAAGCAAAACCCATAAAACCATTCTCAGTTCGGATTGTGGTCGCCTGCTCGACTACATGAGTTGGAATCGCTGGTAATCGCGGAATCAGCATGTCGCGGTGAATACGTTCTCGGGCCTTGTACGCACACCGCCCGTCACACCACGAGTTGATAACACCCGAAGCCGGTGGCCTAACCGCAAGGAAAGGCTGTCTAGGTGGGATTGATGATTGGGGTGAAGTCGTAACAAAGGTAACCGG
+
,*.*(./0.+.--+,*&(()).**,38;9.99:0<0.-'*,/35...4411./35557950.0/-325/1('-21;/0(5*..4-00;732,**')13.*/-9*.20)1-+3/-.1.*/25/-0,,./62''+,..3--*$*)-++/91,'-,//0.--1.10/2-2'17867334727-5/,1*'')'-.5488636/1-.2.,106*,&*&'/,67:86,76*&%.-,,77307.&./,*/754/01+)'(,,**&&%(+)/&&0+,*++69)3,***(-6011/6</..-,+(+--43265(,,08147272,+-2.5:4310,+)..0;4-3;/.357700/1'+,3451.0)+.-+-8,0))'((417:3000/+3*1+0012/-...53445./.6**())-268:2)+,.<<7*20,/.,*0,+0-,*,,,/745++*&&')()+232.01.---*&)*(.13;494;89,.*'(-1.()*-33563033625274:479.0/0004/3976233/./-129<9643.*-053/7+/1960'')/081576:<9/28&$&#%'*)13845.,,..4.2/115;;.*&',''*&-*(+++'&'&()*%%%'*.'+&*%2**)&&%&***,()*--:::,++++/)..,122674597.5%.)*3:6997999:<77876/,)*(('))++%2%%$%'&)20..())+1+04006,*./)1((525-.'0./,5234),'(&(,.19799,;,5)0.3'3835400.+&'')+0157789.2223480%%&':/,1))+,41++5+*.540.()*12.14::891496/-2227699432*),20/,*)*-+--).0:34;9:68988'.'-,,0-0&(/*.37.-*1)+)3/'+2::/296+,1;;56<::;866)3-5/1+)6),.(21/&*(%&)-21-,()*2304)*16/+/-.013'/+.100/9*+0435.131.0254:49882:0+./4;7471:98070/07-'+)+.0971;6./84411.,/.,-*300.030&-(()+3-.2/6707.0,-800,03404+4(+&$%'*.,.*3/5:81.3*,,/-9/4050,*&)'(810160/5++1,0*1+,8
@8e4466af-d19e-4252-a342-24b48ee06d3c ch=191 read=268464 start_time=2019-12-13T17:55:16Z barcode=BC01 runid=2c9cf7bc05858273f10e7d7ec552fc0bd742dc3e
CCCGGTTACCTTGTTACGACTTCACTGATCATGAATCACAAAGTGGTAAGCGCCCTCGAAGGATTAAGCTACCTACGCTTCTTTTGCAACCCTCCCATGGTGTGACGGGTGAGGGTGTGTACAAGGCCAGGAACGTATTCACCGTGGCATTCTGATCTACGATTATAGCGATTCCGACTTCATGGGTCGAGTTGCAGACTCAATCGGACTGACGCGCGCACTTTATGAGGTCGCTCTCGACGAGGAGTCGCTTCTCTTTGTATGTGCGCCATTGTAGCACGTGTGTAGCCCTGGTCGTAGGGCCGCGATGACTTGACGTCATCCCCACCTTCCTCCAGTTTATCACTGGCAGTCGCTGAGTTCCCGGCCGGACCGCTGGCAACAAAGGATAAAGGGTTGCGCTCGTTGCGGGACTTAACCCAACATTTCACAACACGAGCTGACGACAGCCATGCAGCGCCTGTCTCACAGTTCGGTACCAATCCATCTCTGGAAAGTTCTGTGGATGTCAAGACCAGGTAAAGGTTCTTCGCGTTGCATCCCGAATTAAACCACATGCTCCACCGCTTGTGCGGGCCCCGTCAATTCATTTTGAGTTTAACCTTGCGGCCGTACTCCCCAGGCGGTCGACTTAACGCGTTAGCTCCGGAGCCACGCCTCAAGGGCACAACCTCCAAGTATCGTTTGCGGCGTGGACTACCAGGGTATCTAATCTGTTGCTCCCCACGCTTTCGCACCTGACGTCAGTCTTCGTCCAGGGGCCGCCTTCGCCACCAGTATTCTCAGATCTCTACGCATTTCACCGCTACACCTGGAATTCTACCCCTCTACGAGACTCAAAGCTTGCCAGTGATATCAGATGCAGTTCCCAGGTTGAGCCAGGATTTCACATCTGACAACAAACCGTGCGCTTTACGCCCAGTAATTCGATTAACGCTTGCACCTCCGTATCACCGCGGCTGCTGGCACGGAGTTAGCCAGTGCTTCTTCTGCGGGTAACGTCAATGAGCAAAGGTATTAACTTTACTCCTTCCTCCCCGCTGAAGTACTTTACAACCCGAAGGCCCTTCTTCATACACGCGGCATGGCTGCATCGGGCTTGCGCCCATTGTTAATATTCCCCTGCTGCGTAGG
+
84)-011+2244/17*./-6776--%&(242323952-1/76122//11--./6*++(**+.(0811/10044*)'$&3,.687*33/(.-+'./)'**.-..542.6*$'$),',,413/289+712&1/1721789:5128(*'&(24;7000.-$'*343<3228:779;891145782333./0%&12:35*-/1274<47.8/1,...,+)*,,*./96121,3-+($&()--(#((()*%)*/-009//.**,//10)())+08/53.*----023200/1119.-4:::131-.259--..0,*'(((+435558;39-,/88755./0134;:11289.6..',/.).///--479/*-/3189993244951*13:-/-,.180(//.256.+-.,4.-,(610+,+0&,&$)5358<4///18/,/.--,+,()()+447:2740-//&.0,,31-+*-'+,)+%*'./25:6:98830/*('*,-23<56577:;;4987456::36845;.+07;7:<845/30..102)')+*4*;:430.--44;;96+-0*..7./.5*4-*15+)**//332./67.*+2495/20000.*,(+-46111-8:/+19:2;33022,3,9)%&()2-+361,&)''-1688899+/*(,4,.0/827/3)2+(&+-25287'+,341558353,.'%-)&'&'',-3571'49*-0798//---558612043400578(%)''69946/+),7:/175899:956726/&*+,70/*+'(432224246868<:6/1:87/.,+01-2-1/2413+42.-%))%*,'-+/21-0*%((+,03'*)&'+-/1378:7:688:86--1213(&.6*%)*&,-)((**41+-,/53222*+*)'0/.(,($$**/./+-.3265-*/164647.9-*)*4/-/7,-110/02+021005537-+&+()$(1+,*-7'0.--5.4:<855351)*-896795:542-36:+.+)*-,--*-20'()51403.00;9*,96/8.(+**-4,+45684+*+1+-/9,4:78<9980-'--06:445383423568&6434:16-99,+30)()+,)&7)1/1,('')'0.336*
@48d9e74c-df4e-41ed-9aa3-524d04dff85c ch=283 read=110751 start_time=2019-12-13T17:55:16Z barcode=BC01 runid=2c9cf7bc05858273f10e7d7ec552fc0bd742dc3e
TCACTCATTGTGCTTCGTTCAGTTACGTATTTAACATTGCTGAAGAAGTTGTCGGTGTCTTTGTGTTAACCTGCCTGTCGCTCTATCTTCCGGTTACCTTGTTACGACTTCACCCCGACGAATCGCAAAGTGGTAGCGCCCTCCGAAGGTTAAGCTACCTACTTCTTTTAGCCCACTCCCCATGTGACGGGCGGTGTGTACAAGGCCCGGGAACGTATTCACCGTGGCATTCTGCGATCACGATTACTAGCGATTCCGACTTCATGGAGTCGAGTTGCAGACTCAATCCAGTTTACGACGCACTTTATGAGGTCCGCTTGCTCTCGCGAGTCGCTTCTCTTTGTATGCGCCATTGTAGCACGATGTGTAGCCCTGGTCGTGGGGCCATGATGATGACATCCCACCTTCCTCAGTTTATCACTGGCAGTCTCTTTGAGTTCCCGGCCGGACCGCTGGCAACAAAGGATAAGGGTTGCGCTGCGGGACTTAACCCAACATTTCACAACGCGAGCTGACGACAGCCATGCAGCACCTGTCTCACGGTTCCCGAAGCACATTCTCATCTCTGAAAACTTCCGTGGATGTCAAGACCAGGTAAGGTTCTTCGCGTTGCATCGAATTAAACCACATGCTCCACCGCTTGTGCGGGCCCCGTCAATTCATTTTGGTTTAACCTTGCGGCCGTACTCCCAGGCGGTCGACTTAACGCGTTAGCTCCGGAAGCCACGTCTCAAGGGCACAGCTTCCAAGTCGACGCATCGTTTACGTGGACTACCAGGGTATCTAATCCTGTTTGCTCCCCACGCTTTCGCTGAGCGTCGGTCTTCGTCCAGGGGGGCCGCCTTCGCCACCGGTATTCCTCAGATCTCTACGCATTTCACCGCTACACCTGGAATTCTACCCCCCTCTACGAGACTCAAAGCTTGCCAGTATCCAGATGCAGTTCCCAGGTTGAGCCCGGGATTTCACATCTGACAACAAACCGCCTGCGTGCGCTTTACGCCCAGTAATTCCGATTAACGCTTGCACCCTCCGTATTACCGCGGCTGCTGGCACGGGTTAGCCGGTGCTTCTTCTGCGGGTAACGTCAATGAGCAAAGGTAACTTTACTCCCTTCCTCCCCTTCCAGTACTTTACAACCCGAAAGGCCTTCTTCTTCATACACGCGGCATGGCTGCATCAGGCTTGCGCCGGTACTAATATTCCCCACTGCTGCCTCCGTAGG
+
$%#%&'$*)'+*/191/,1/).3/-.130*-'(()((1//0*2+'*('3333;*733424;40.40808081./&(,741+./332286682843.01.8-,;+,,/689827,)&)),''220).+45..+//3*,03:*--,'*./4.7.1)-.146)*.-31620&(&30+*./18:.,..)--..)4,11//33357995:36(5:93:65:93:223;2635235.,)(#(&,-/0444821,,,,-89<260/1898:::3..//.,40813177769/;54/%,*.'&),'3--')*-,*00322*0)%'+6,//5073/.)/,-+-8-4523;:3485430787/:/-*++$*,*,,5--1017-'(<98/5%/693:66..,+*)+-+%**02,3:9<9967002;8345575464+..-)+).)*(,0:3-,*1026:540..,:..2-039*7-::38+3200)+'&,)'-371,/,1)/-(.3/43;912032114,.567779990/-4/)/#'$')),5114520/02:::23+),+--)223:33642000,,,12015749545;01.-0.6.68<89:871+30;88<:89718..-/1713020:67.../:7713+*4///.3-128,042:5++6838572,*881,,.81/2103/+/087725222/)(+/88)7651/+,).*,*,,,01/45//.1)2+/6//,+*(.2.*5-,)()$&&0/(0(+,-4.-'()-2+75(#%&%,34..(/(%.+(0.11.5.-/5101;3))+,57-&*&(.3,,)*%%&478:*')*',/20/3.*-08:9-10*.;:<99<<34;286769.5-/*,1454983302*0920038*-44543411,5,5-47696;64033001026668934,$'(++,6%((+.9&'*0/88-76<27.+.4/8-'-62(/66+.:3.+(*/0))'%(4+37/46*((&+.548:31/7,,0.:;-,33468951-'0-*,/./0:+++14/.4:/8/4103923/;1116607.*.+*)+,+*15%32001707941144;:6554445,6443678<.--.,'(+*)#)*74*7:74-84)%%&%#&&''.4./'$'$.01--5'0.6335+)&+2:4/1/.)0.134/&'(,*()*)*4(7778:56()&%$&$&'-,,',1,17+&'$$(*(+3278./46)
@9781f075-359c-43e2-9f3c-cbec5e235d9c ch=401 read=69808 start_time=2019-12-13T17:55:13Z barcode=BC01 runid=2c9cf7bc05858273f10e7d7ec552fc0bd742dc3e
CTCCTACGGGGGCAGCAGTCAGTATTGCACAATGGGCGCAAACCTGATGCAACCATGCCGCGTGTATGAAAGAAGGCCTTCGGGTTGTAAAGAAGTACTTTCAGCGGGAGGAAGGGAGTAAGTTAATACAACTTTGCTCATTGACGTTACCCGCAGAAAATACCGGCTAACTCCGTGCCAGCAACCGCGGTAATACCAGAAGGTGCAAAGCGTTAATCGGAATTACTGGGCGTAGAGCGCACGCAGGCGGTTTGTTAAGTCAGATGTGAAAATCCCCGGGCTCAACAGGGGCATCTGATACTGGCAAGCAGGTCTCGTAGAGGGGGGGTGAGAATTCCAGGTGTAGCGGTGAAATGCGAGATCTGGAGGAATACCGGTGGCGAAGGCGGCCTGGACGGACTGACGCTCAGGTGCGAAAGCGTGGGGAGCAAACAGGTTAGATACCTGGTAGTCCACGCCGTAAACGATGTCGACTTGGAGGTTATTGCCCTTGGCGTGGCACCGGAGCTAACGCGTTAAGTCGACCGCCTGGGAATTACGGCCGCAAGGTTAAAACTCAAATGAATTGACGGGGGGCCGCACAGAAGCGGTGGAGCATGTGGTTTAATTCGATGCAACGCGAACGACCTGGTCGACATCCACGGAAGTTTTCAGAGATGATGTGCCTTCGGGAACCGTGAGACAGGTGCTGCATGGCTGTCGTCCGATGTTGTGTGAAATGTTGGGTTAAGTCCCGCAACGAGCGCAACCCTTATCGCTGTTGCCAGCGGTCCGGCCGGGAACTCAAAGGGAGACTGCCAGTGATAAACTGGAGGAAGGTGGGGATGACGTCAAAGTCACCATGGCCCTTACGACCAGGGCTACACGTGCTACAATGGCGCATACAAAGAGAAGCGACCTCGCGAGAGCAAAGCGGACCTCATAAAGTGCGTCGTAGTCCGGATTGGAGTCTGCAACTCGACTCCATGAAGTCGGGAGATCGCTAATCGTGGATCAGAATGCCACGAGTGAATACGTTCCCAGGCCTTTACCGCCGTCACACCATGGGAGTGGGTTGCAAAAGTGGTAACCTTCGGGGCGCTTACCACTCTGTGATTCATGACTGGGGGGTGAAGTCGTAACAGGTAACCGGAAGAGATAGAGCGACGACAGAGCAGAGTATTAAGGGTGCTGCAGGCGCGGCAACTTTCTTCCTTTCCAGCAATACATGAAAAAAAGA
+
+/01-/2/--,)*6(6+-+%$$&&,-'+(*/105;62*/04132201201.)-...(/5/0066755669'&,*)2075;8)/*.+./.8.&()),./0;;.,,,002(,.04*.)'''28**6-2,,-%'%'.-./250.5///-9.-69.+-*)////&.17+-++--../547878./10'48/1+2-301&/)%'()(),'.,/0-040;0:/2).1+5*117398679812/1/0+/-10//1,049/*2-7.-/5484+,(&-/35*-47.'47606(++&+-)&-(&).,,.*0151+/)%&&(/02./24.(&'++/-*'%''&*,+/-)(2410-.00/*3)+83-*)'%'(),,30.1,-0/0893:3.*('*)(+.+40.'+-5854++*+,1-../.-6565/-1/'+089::*&(+9:'5')/,7-./4'.4),5644383*,1386688-.,())-.,.('%+((*+-4+*1,.:,1)+(('2+*+),2.,'''34936762<3916600/0,5/,,.*))/++-.707)1+/+5093:73,*,)5,**25140/,*-699+33(*(.&%)(,.09770%().*'++.388,(4())-,)*.&2,+-'&'$%'(&%)/.--3343-),,//0,+76-1)((*+())%$6(*8797+:74;35//--.1503226434333(,+-489615)&$...5,+*++-78/02;8;83/21*-,0)(+/.-()-.+-/.18)1(),8&'+*,4347322074/-///217-/600969,,,(&%(5304(&'**-01;656561-*(,.-2058)*-66751...&(*+0::131515,&(&%(*790,.)()(($'()120/11822:1+./02655(&'&*-(+.4303:/+))&'#$+,+*-0;346/0-.3<70000103798809,)-&1'4*)**+3/1-1-/.-(//.+*4/13002,:*))1/5..(*)*+,51&658*+)0,/5-,.'&(,+,4.-.)((--,'.03''&#%,5+08+,43323956..*&'),1)*52567,(&'*,,-+('*.-/1++(*-3/-59+,,.045123++*+*03788785+5.''(),.0.&(&.1.09:965-)&'&)/....,-'(*-0((&*+3))%'(-./*++')%&%#''06544)(''&%'(---7+%&*,12.0,1*)')&$$+,/5/-*#%
@3522a5e6-a000-4c02-ac96-0aab2aca2ff7 ch=196 read=115938 start_time=2019-12-13T17:55:31Z barcode=BC01 runid=2c9cf7bc05858273f10e7d7ec552fc0bd742dc3e
CTCCTGCAGGGAGGCAGCAGTGGGGAATATTGCACAATGGAAGGCGCAAGAGAAGCCACAATTGCAGCCATGCCGCGTGTATAGAAGAAGGCCTTCGGGTTGTAAAGTACTTTCAGCGGGGAGGAGTAAAGTTAATACCTTTGCTCATTGACGTTACCCGCAGAAAACACCAGCTAACTCCACGTGCCAGCAGCCGCGGTAATACGGAGAGTGCAAGCGTTAATCAGATTACTGGGCGTAAAGCGCACGCAGGCAGTTTATTAAGTCAGATGTAAAGATCCCCGGGCTCAACCTGGGAACTGCATCTGATACTGGCAAACGAGTCTCGTAGAGGGGGTAGAATTCCAGATTAGCCAGCGGTGAAGTGCGTGAGATCTGGAGGAATACCGGTGGCGAAGGCGGCCCCTGGACGAAGACTGACGCTCCAGGTGCGAAGCGTGGGAAGCAAACAGGATTAAGATACCCTGGTAGTCCACGCCGTAAACGATGTCGACTTGGAGGTTGTACCCGCTTGAGGCGTGGCTTCCGGGCCTAACGCGTTAAGTCGACCGCCTGGGAGTACGGCCGCAAGGTTAAAACTCCGTGAATTGACGAGGGCCTGGCGGTGGAGCATATGGTTTAATTCGATGCAACGCGAAGAACCTTACCTGAATCGCGGCATCCACGGGAAGTTTTCAGAGATGAAATGTACCTTCAGGAACCGTGAGACAGGTGCTGCATGGCTGTCGTCGGCTCGTGTTGTGAAATGTTGGGTTAAGTCCCGCAACAGGCGCAACCCTTATCCTTTGTTGCCAGCGGTCCGGCCGGGAACTCAAAGGGGAGACTGCCAGTGATAAGAGCGCTGGAGGAAGGTGGGGATGACGTCAAGTCATCATGGCCCTTACGACCAGGGCTACACACGTGCTACAATGGCGCATACAAAGAGAAACGCGACCTCGCGAAACGAAAGCGAAGCCTCGTAAAGTGCGTCATGTAGTCCGGATTAGGTGCAGCTCGACTCCGCCCAAGTCGGAATCGCTAGTAATCGTGGATCGATGCTGCAGTGCTGGAATGCGATTCCCGGGCCTTGGCACACCGCCCGTCACACCAAAGTGGGTTGCAAAGAAGTAGGTGAAAGCAACAGCGGGAGGCGCTTACCGCTTTAGCGATTCCTTGACTGAGGTGAAGTCGTAACAAGGTAACCGGAAGAGATAGAGCGACAGGCCGTGGGGTTAACACAAAGACACACCGACAACTTTCTTACAGCACCAGCAATGACCACGTAACTACCAC
+
(,/4,,0/-.)&*3..3+$&((-1*)-,+1.-,001;9*,'&%%%%).*'&&&&'()$'+&4&&)/-/7234872*(($%&'%&+,)+,)*+++--%563:031;0&/)*+62.+*'&.2,'&)&%,-76,1-/,+-2.36-+465..1+(,.-:0.:4,..-/338047/,.,+/('&(&&)'((/,))50-.*+-.6327101'('(#(*+269-/-2.0)*+)*&+2-11494/-/0)0(*,/'0(0--78/3274%0.7/639,+-0.(,.'%)(+/1*+240394:160-**&%('&')+4,,-.,/.*-/-*)((%'(**-)//))+''*(+)/)3+1-'++$+'%%'%%')5:0(*(&(+,88'((*+697+)2+15347;29-2-,*00,01&-280.,/865./,,-0//0.)0+2)*.41/.(.,(*2314.*)*,0:49.+/&6*0./0145:2.0982221.(-,/4126::.34425:98:-7-4)+).,)*&)//&)---+-3.*)('&%(&&(+,+0.-+...12655,058788678.)('&&+)0*/,3030.24386:7/..02.40.617/22.*.2*-(%&))&*0-.)..)2%(%,/79/;8;80121/4/..1*,7,-641,/.074-+))'((+')++,*+,*.)(.*,66//..+'**)*+0002)65617$-03.6822*(+,6205100234576:66387664***,0-.*-4-./-)/))-;26.30611335'(+3//%('(*1/&.6,./0/93.66,06./5.&+(.,3-2/2505401.0749(302)%()/0,37101,-//'&%)+***-/0*'%''))&303/76--+'*1-*+01:6+(,+.+(%&$%()1:/1/+)('('((+)'),4362:2064-/11%355+('&(*&(-+/-0335131.%+)'+)+(.+(*(--45-2/:6/055277-0266708)).*4,%-*&'&%+,,-223535),*()*&(+)1*16903.,-,/,,.8:9;9-1'$**-,,/,'2++,.)/)*,/-.28+0+)352((*'(*'((+/*69+*84++(.)$$$)(-+)+:1.14+&&'%(&',(%).-).0)*'(+)03,/223.6.+.*%('(%%'),'-.0%%&)%00-&-+*),*))0.057789*5/150/*,+,(*).1+*,*,648**,.(,-0.(*.6063+1/4*(*602(+*'(.0-+.63,-,%(*+,,.0/.025-,*,('**+0((($&$##
@3d2da53f-8841-4e64-9b21-9f69e0c869dc ch=374 read=141434 start_time=2019-12-13T17:55:30Z barcode=BC01 runid=2c9cf7bc05858273f10e7d7ec552fc0bd742dc3e
CCGGTTACCTTGTTACGGCTTCACAATCATCAATCCCACCTTAGACAGCTCCTTCCTTGCGGTTAGGCGCAGCTTCGGGTGTTATCAACTCTCGTGGTGTGACGGGCGGTGTGTACAAGGCCAGAACGTATTCACACCGCGACATGCTGATTCGCGATTACTAGCGATTCCAACTTCATGTAGTCGAGTTGCAGACTACAATCCGAACTGAGAATGGTTTTATGGGTTTTGCTTCACCTCGCGGCTTCGCCCTCACCACCATCCATTGTAGCGTGTGGCAGACCATAAGGGGCATGATGATTTGATGACGTCATCCCGCCTTCCTCCAGCTTGTCACTGGCAGTCTGCTTTAGAGTCCCCAACTTAATGATGGTAACTAACGATAAGGGGTTGCGCTCGTTGCGGGACTTAACCAACATCTCACGACACGAGCTGACGACAACCATGCACCACCTGTATCTCATATAGCTATCTCTCCATCTCTGGAGCCTTTGGCCAGAGTATGTCAAGACCTGGTAAGGTTCTTCGCGTTGCTTCGAATTAAACCATGCTCCACGTACGGGCCCCGTCGAATTCCTTTGAGAGTTTCATTCTTTGCAGACGTACTACTCAGGCGGGTACTTATTGCGTTAACTGCAGCACTGAACTTTGACATCAACACTTAGTACTCATCGTTTACGGCGTTTACTAGGGTATCTAATCCTATTTGCTCCCCACGCTTTCGGGACTGAGCGTCAGTTGCCAGGCCAGATCGTCGCCTTCGCCACTGGTGTTCCTCCATATATTCACGCATTTCACCGCTACCTTGAATTCCACGATCCTCTCCTGCACTCTAGCTGCCTGGTTTCACAAGCTACTGAAGTTAAGCTTCAGGCTTTACCTGAACCCTTGCTGCCGCCTGCTCCTCTTTACGCTTAATAATTCCGGATAACGCTTGCCACCTACGTATTACCGCGGCTGCTGGCGTAGTTAGCCGTGGCTTTCTAATAATTACCGTCGCTCGGCACCACCATTTCCTGTAGCCGCCGTTCAACTCCTTTATAACAAGAAGTTTACAATCCGAAACCTTCTTCCTTCACGCGGCGTTGCTCGGTCAGGGTTTCCTTTGCCGAAAATTCCCTACTGCTGCCTCCCGTAGGAG
+
1318.;01534*3,)+/,24,(%&%(..:9:2;,21+$0)+..-070220127:94.4013462+084,*%,('+'-9452251130+..-'()0098881122:;955/,/,06976/9-2),-446:99<421'+6),*++554/2234;83633290+,++,0/645(-&)/82240/.01;76.5,'+%'(-.-,2--2/.031/.--/53639;;,-/.<91;<..226136:894506339.'),/(+%'*).:49843/8-+)*-(1/-*$%(-.-0+-))+691.01-.100/;-'$(*,-0/14493*+245;35421-,-.2*++')1,3-&(*%'%*+360'*,..64/+1)++...,-/0:9842262,,,+,(++-*51/1565773;233:7.+++/+-(+*---,.-'-20616+*1121255&5373;34**'-+-4313502332+002.5777855536955502570)&*-46-.())''&%(-/369-51450)*+)/.)/2997;1/0+2-*-571.+-+/4<9497439:96//+,%1(.+577.,,6%0)-5.-09901*'-0;9444;-42*)/+*36-435-,,-...76('))'(*0+1../031+0+**103304557:75:4/.17722,,')+(&),+.233:9-93,#(()%'%'&&*),.21/03524831/-+-91+,.1;;0*)()78.*.9747601*-038/,2-%.))(0-4312897842480710350'*-5562334)07/210*.+,)+,.*18:358:**&&&&&'*0091;8,+*+-.++,-0%')-,,,,212677:;6798;1/*&'&$%((-028/,7-1(**-3//09,58.(20*,&$'%&'*)*1.198:;2000..)+,4*()*+++-3.28884-636;:;901/8.2923:37969/80/7;886966667030+*,65;3228.069,388+/2.-('*'(49555(-0402-()'*.8.8<77853/003515;69:,.)*+1)*4/.203/+,(*,,.;2*+6.04((01+444947;61/76/222081*1*)(.-,603,3822:-1,//,+.2*-/1,/+45,(+22237679.9:.-838*))
@bb1cb6f3-f904-4a74-8e78-e3ad79e27f68 ch=25 read=38817 start_time=2019-12-13T17:55:41Z barcode=BC01 runid=2c9cf7bc05858273f10e7d7ec552fc0bd742dc3e
CCGGTTACCTTGTTGACTTCACCCCAATCATCAATAATCCACAGCAGACAGCTCCTTCCTTGCGGTTAGGCCACCGGCTTCGGGTGTTATCAACTCTCGTGGTGTGACGGGCGGTGTGTACAAGGCCGAACGTATTCACCGCGACATGCTGATTCGCGATACTAGCGATTCCAGCGTAGTAGTCAGGTTGCAGGCCACAATCCGAACTGAGAATGGTTTTATGGGTTTTGCTTCACCTGCGGCTTCGCTTCCCCTCTGCACCATCCATTGTAGCACGTGTGTAGCCAGATCACTTAAGGGCATGATGATTTGACGTCATCCCCGCCTTCCTCCAACTTGTCCGCAGCAGTCTCGCTAGAGTCCCCAACTTAATGATGGTAACTAACGATAAGGGTTGCCTCGTTGCGGGACCCAACCAACATCTCACGACACGAGCTGACGACAACCATGCATACCTGTATCTCATATAGCTATCTCTCCATCTCTGGAGCCTTTATGAGTATGTCAAGACCTGGTAAAGGTTCTTCGCGTTGCTTCAATTAAACCACATCGCTTGTGCGGGCCCGTCAATTCCTTTGAGTTTCATTCTTGCGAACAATACTACTCAGGCGAGGTACTTATTGCGTTAACTGCGGCACTGAACTTTGACATCAACACTTAGTACTCATCGTTTACGGCGTGGACTACTGGGGTATCTAATCTATTTGCTCCCCGCGCTTTCGGGACTGAGCGTCAGTTGCAGGCCAGATCGTCGCCTTCGCCACTGGTGTTCCTCCATATATCTACCGCATTTTCACCGCTACATGAATTCACGATCCTCTCCTGCACTCTACAACTGCCTGGTTTCTATGGCTTTACTGAAGTTAAGCTTCAGGCTTTCACCACAGACCCTTGCCGCCTGCTCCTCTTTACGCCCAATAATTCCGGATAACGCTTGCCACCTACGTATTGCACCGCGGCCGCTGGCGTAGTTAGCCATTCTAATAAAGTACCGTCACTCGGCTACCATTTCCTGTAGCCGCCGTTCTTCCTTTATAACAGAAGTTTACAATCGAAAACCTTCTTCCTTCACGCGGCGTTGCTCGGTCAGGGTTTCCCCATTGCCGAAAATTCCCTACTGCTGCCTCCCGTAGGG
+
86.*5-+2739-3.--2350&/34).//11:33*()))-1-,'$%'**.)+-./35:4../.1483:(2*-*).,-+*-4/0:622-7.//0-.--+,',)4/987785.76376441146973895,*)*0535;4-/.*--&''()8998:;4('**-((*0.1336/6(,$'&)'%%&&')$'(.1).(0%+'&'/-+0**49643&(')(43;;<089:<09::.135;2).-*&'%-*2;31348460')+3++*+/;9;91282///+()--4-)($(0+.-)00+&(&7-(15,,7//0//3:700588:9,:9:+-99:.8,,.,&$'-*,+/.+.-..(+/00--../-,--,66*-+(-,1-5223298721246362872,34+8(*&*((1503381/*%%)+)(/,455580(+--135,*--///287;717;59,+(&&,01322459:,7--)00/087873794477//5/%',+.7/+/(&(*+1*/011236:/7.*9/(/85<:79713756.0161*4*4,9576/0,*)&((-)0-*'&))1*)55677:7((2)*-04;9759:124,.+)(/'((&)&&(/1./40)(,&)),.010:11016.5-0.6255334465(&'&*-6647*7.'*(+)/*,/887771.26,,,2-./78432)..&4620018767774,34)*3427:6%***36,.18;3/0/0467983+6*(((++.../3:8676+//.18578+&$11)*-7872770122,3571('(*)574)+,4/-,.(+&(((,14()/-./.00006430,&)**-)(%%*,-384484:9,'*./1-.1),32+'&*/3/+)+/.7&4863;1.'0-*)+,037+,,))%&-,4/1.07,.188122-*,+4.19;:1,/0182*/+,,5,/625:221))$)(%'%((()+&-/,..9,,)+*+/0,,.3)/&%&)1-/8.(,(276882453-700.13),35---..1,.-)+0/382153.17+()+),'&,((.90))*0-+).14-070708<77292..*+-522140.1021./*5:56<24883-/845850311-8-7/*)-.-06207/-4+,28650
@f1ddf945-9ce7-4281-a518-5ccd51284405 ch=303 read=219622 start_time=2019-12-13T17:55:39Z barcode=BC01 runid=2c9cf7bc05858273f10e7d7ec552fc0bd742dc3e
CTCCTACGGGGAGGCAGTGAGAATCTTCCGCAATGGACGAAAGTCTGACGGAGCAACGCCGCGTGGTGATGACGGCCTTCGGGTTGTAAAGCTCTGTTAATCCGGGACGAAAGGCCTTCTTGCGAATAGTTAGAAGGTTGGCCCGGTACGCAGATAAACCACGGCTAACTACGTGCCAGCAGCCGCGGTAATACGTAGGTGGCAAGCGTTATCCAGGAATTGGGCGTAAAGCGCGCAGGCAGATTGGTCAGTCTGTCTTAAAGTTCCGGGGGGCTTAACGTGATGGGATGGAAACTGCCAATCTAGAGTATCGGAGAGGAAAGTGGAATTTCCTAGTGTAGCGGTGAAATGCGTATTAGGAAGAACACCAGTGGCGAAGGCGACTTTCTGGACGAAACTGACGCTGAGAACAGCCAGGGGCGAACGGAGTTAGATACCCCGGTAGTCCTGGCCGTAAACGATGGGTACTAGGTGTAGGAGGTATCGACCCCTTCTGTGCCGGAGTTAACGCAATAAGTACCCCTTACCAGAGTACGACCGCAGGTTGAAACTCGAAATTAGCGGGGGGCCACTGCTTGGTGGAGTATGTGGTTTTAATTCGACGCAACGCGAAAAGGAACCTTACCAGGTCTTGACATTGATGGACAGACTAGAGATAGTTCACTCTTCTTCGGAAGCCAGAAAACAGGTGGTGCACGGTTGTCGTCCGTGTCGTGAGATGTTGGGTTAAGTCCCGCAACGAAGCGCAACCTATCTTATGTTGCCAGCACTTCGGGTGGGAATATGAAGAACTACCGCAGACAATGCGGAGGAGAAGGCGGGGATGACGTCAAATCATCATGCCCCTTATGACCCTGGGCTACGTACTACAATGGGAGTTATGGAACGGAGAAACAATACCGCAGTGGAGCAAACCGAAACACTCAGTTCCGGATCGTAGGCTGCAACTCGCCTGCGTGAAAGTCGGGAGAATCGCTGGTAATCGCAGGTCAGCATACTGCGGTGAATACGTTCCCAGGCCTTGTACACACCGCCCGTCACCACGAAAGTCGGAAGTGCCCAAAGCCGGTGGGGTAACCGCAAGGAAGGAGCTGTCTAAAAGGTGGGATTATTGATTGGGGTGAAGTCGTAACAAGGTAACCGG
+
/315//0++((%'%$%)'('''*)+6:0-'+)512:86),1+)320226*)+&*653116..,.--.*+../859472;2+7519,+,61+-1175/3/3,2(.6653(+2.*/475<+5+++*%2-+134/,+.,*+')%).-&-2+,(,+-2687+3+-.28/-.2-04841/6-*((&(.,8/1,**//4:5730-,3.-54.13.7,*/(%('*','(*5:798;6+11435227/'*&-*'+667496332-+*/0+*,20..0634.1083-1))+...46085*03-22716132631)))((,-//++(,.-40-/017,65)*+*.,833.0/.71-2:)))*()-.310*,+,38367+&**(('*+20534344:6236.7-,14/--//07770+()()**0,--*+,4379924''+.*),-&2880-92222:,-8785438;6..--16///59566942243,.*,,2376777.+58873214%0%&.:/:/7464257/5107/*)1,/.,*(()+,2169-.%'()0+)+***)'(%&(((,/(-9::*55)*0.(*'(&+-3**+-0%-+2+8;0,92;65256:60504+-4.,&*+*5424/08+-),,72010+5.**01:810(''(&&+*,1*65;,'()+8;87;85001-071*,*1.0128379855,/,,-3&)*1.7**,455/72/.0114:00*+6/.+..8*+-104((**-**-,2/'(-./3/0.41,30.*,*-.))(,''+(((&%$&'')').33)01,.-2996;738772-('&('**,+,551757:97612*)(--2''(4:3-.60.,//:.-0+/0.++'(*5634-8/'.)()620.%*%''(*-%')&(19456856(,.0))()9925.(,0*-'*+)&--40(3/39833/374136//../313+,.77--,)*12-7,*&))-.11,%'(*-,-58*.202034-013567786316447/30/40%+..'',*.-,**()+-094343,-+()(&()%..-),-+-.45//7826-/)*(131-/:9:57/(+,*/+0+,.1880,2:1*++00;0-6)')'')35010,-+*0,,.***+./3(6+3:941-
@e4f43008-c232-4783-8637-e62d9e3f692d ch=173 read=236928 start_time=2019-12-13T17:55:36Z barcode=BC01 runid=2c9cf7bc05858273f10e7d7ec552fc0bd742dc3e
CTCCTACCAGGGAGGCAGCAGTGGGAATTTTGGACAATGGGCAGCCTGATCCAGCAATGCGATGCTGGGATGAAGGCCTTCAGGTTGTAAACTGCTTTTGTACGGAACGAAAAAGCTCCTTCTAATACAAGGGGGGGGGGCCCATGGCCCAATTTACCGTAGGGAATAAGCACCGGCTAACTTCATTGCCAGCAGCCGCGAGGTAATGCAATAGGGTGCGAGCGTTAATCGGAATTAGGCGTAAAGAAGCGTGCGAGCGGTTATGTAAGACGAGTGCGCAATCCCCAGGCTCAACCTGGGAACTGCATTTGTGACTGCATGGCTGGAGTACGGTAGAGGGGATAAGGTTAGCGTGCTTAACCAGTGAAATGCGCGTAGATATGCGGAGGAACACGGTGAGCAATCCCTGGACCTGTACTGACGCTCATGCACGAAAGCGTGGGGAGCAAACAGGATTAGATACCCTGGTAGTCCACGCGCCCTAGAACGATATCAACTGGTTGTTGGGAATTAGTTTTCTCAGTAACGAAGCTAACGCGTGAAGTTGACCGCCTGGGAAGTACGGCCGCAAGGTTGAAACTCAAAGGTCGACGGGGACCCCGCACAAGCGGTGGATGATGTGGTTTAATTCGATGCAACGTGCCCCTTTGACATGGCAGGAAGTTTCCAGAGATGGATTCGTCGAAGAGAACCTGCACACAGGTGCGGCTGTCGTCAGCTCGTGTCGTGAGATGGTGGGTTAAGTCCGCAACGAGCGCAACCCTTGTCATTAGTTGCTACATTCAGTTGAGCACTCTATTAGGACTGCCGGTGACAAACCGGAGGGTGGGGATGACGTCAAGTCCTCGCAGCATATAGGTGGGGCTACGTGCTGTGAGCATTTTGAAGGTTGCCAACCCGCGAGGGAACTAATCCCGCCAGAGCCAGTCGTAGTCGGATCGCAGTCTACAACTCAGCTGCGTAGAAGTCGGAATCGCTAGTAATCGCGGATCAGCATGCTGCGGTGATCACGTTCCCGGGTCTGTACCCCACACCGCCCGTCACACCATGGGGCAGGTCTCGCCAAGTAGTGCTTTAACCGCAAAGGAGGCGCTTACCACGGCGGGGTTCGTGACTGGGGTGAAGTCGTAACAAGGTAACCGG
+
(*/2)&**&)00(,0($+*+16/5.),1:8:/8774;2.42.(*+3(-.6432,-3.--1.,--./1;;9:526+0196<5*483;147;822/006:0+10228677015//*))+067;2*0-,+.-)./633-2442:60%('+,0-%&(')'.2114).)(,.01-.)1203/,.)(/(.)',./.))(&+/*)(*%%').,-*/'%'%*.+,./'(-/19202//%1))/)#,**.039)&)''5486.,(-+,43401*'('*&*&%')&)$%%%&+-2,*07778385:4466*+,-,/(13*')(,.500/0.:11*)'''(8493.,+0320.4,((%($%'+++-)1')$+'*(01/-2*,-)*(+,100,.563.**,.841,+*(&&%'(+(*0+)/-689835-.-.-223447:3/('$)+)(//5435*'()4956%:9007./2546;2000/1/330')+-35:)+/+/00/00//-2--.14,1(*-.3.0115224;;<1//(--252*+.*.+1,*)*+,)(*)+622-.-18665*(&%*-.2944--.(0+/0*(2+'24-2*+(+(.1304913495(()*+,+)*177692453345155;9090/+**-,/,%('$$&('('*+*,923193.3/-.*+<2/++*-..075-24-)),(+-%)+,32652.,,),-140*+'(((&,-088,-../35011/13532,(%),870902//61(+.36*+57557/13-+0/02/30-,.7/11/415:/%+02-,16-110--(*).23688::64+%'%,.,5<+(''&+&'*36/456898661.15554((%('$%%&'+)0+3510.)-)))+,+'''%$#%%%')',,2,9/-3/6,4+'(,$3/+*+**4+-5/*(*&'%+%-01697563-.,1/--/(+''56.%1.+222''*-)1111()**-1(-.,,5,,)+'*+/-..0/7:9//*.'6+2122061&&&%%*+2614/-46,(*&(&+)*(&*).6.570,0365348-.*--(,$1'(*98.8-''#%$'*)'((-.5875644)-+%''(,-//((&'),01(.575<8796662/)1-,0+7./02211*06)21297;+8
@652446c0-5bf2-40ee-a74c-57122849791c ch=124 read=217527 start_time=2019-12-13T17:55:38Z barcode=BC01 runid=2c9cf7bc05858273f10e7d7ec552fc0bd742dc3e
TCACTGATCATCAATCCCGCATGGGCAACAAACGCGGGTTAGGCCAATTATTACCGGCTCCGGGTGTTATCAACTCGTGGTGTGACGGGCGGTTATTGTGTACCAAGGCCCGAGAACGTATTCACACCACGTACTGGTTCGCAGGTACGCGATTCCAACTCCATGTAGTCAGTTGCAGACTACAATCGAACTGAGAATGGTTTTCGCCGGTTTCGCTGCACTCGCGGCTGCTTCCCTCTGCACCATCCATTTGTAGCACGATGTGTAGCCCAGGTCATAAGGGGCATGATGATTTGACACGTCATCCCGCCTTCCTCCAGCTGTCATAGCGGTCATAGAGTCCCCAACAATGATGGTAACTAACGATAGGGTTGCGCTCGTTGCGGGACTTAATAACATCTCACGACGCAACCATGCACCGCCTGTATCTCATATAATCTCTCCATCTCTGGAGCCTTTATGGTATGTCCAAGAGACCAGGCCAGGTTCTTCGCGTTGCTTCAATTAAACCATGCTCCCTACGCTTGTGCGGGCCCCGGTCGTTGTGCAGTTCATTCTTGCAGGCATATAGGCGAATTGCCAGTATTGCGTTAACTGCAGCACTGAACTTTGACATCAGCAGCGGTACTCATCGTTTACGGCGTGGACTACTGGGGTATCAATCTGTTATCTTCCCCCACGCTTTCGGGACTGAAGAGCGTCAGTTGCAGGCCAGATCGCCTTCGCCACTGGTGTTCCTCCATATATCTACGCGTCACCGCTACACATGGAATTCCACGATCCTCTCACGCTCTGGCTGCCTGGTTTCTGCCGGCACTGAAGTTAAGCTTCAGGCTTTCACCACAGACCCTTGCCGCCTGCTCCATGACCGTTTCAGGACGGCGCTTGCCCACCTACGGTACGCGGCTGCTGGCACGTAATGGTTAGCCGTGGCTTTCTAATAAAAAGTACCCGTACTCGGCTACCATTTCCTGTAGCCGCCGTTCTTCCTTTATAACAGAAGTTTACAATCCGAAAACCTTCTTCCTTCACGCGGCGTTCGGTCAGGGTTTCCCCACGCCGAAAATTCCTGCCGCCTCCCGCGGG
+
73*+%&(-//;858378+#*&)*0(''&(&($$%%'-105.6.1*'$'&'**()0+5308/0;-..1;111/,*+)(-0/3765554984/2/7+/0,.,,+)-000+20(''*-/0596820)+,3*$%%&$()),,1'$#"(&(%(&'*+623)0)**46.2364668'-1/,,)-.-%)*+602*-34,+-(,32569:9)#$&%.,.32'(***+&'+')(*%&'(*,1290+23-,-.319998/5*(&'*+*--&'&'$&&..:0-/877344/-32+).2122228;''')&),-08283)*569;9653.1%,1111+*$,+'3-+$((-.01299,-&(*4-00116/%(,/185677212/5;+.875544;243:40(%%1.037321001121+-#(%(/0550/,,'%'$#%-.2478&*'(*''&)*,./.8986465')-()*+)/,'%(,528'*('))((%)*2/4(03292388787/6),-53)&&*0:5536:534*+(&&(&)/++-1218-4/,''%+$&&'%'&+&**2..5;401/0*.1.)((*,.3%),).*)-''%&&.,+-*++),.018/531233571040..1045*')$&'')(-05647652;2(*,+))(,0*+-.04*54*.063)7,4((-)%%$&+,653+),.+1:,.-::888+)'&'..399.51;/4169353./01''((+117<3247:9:;;87669(*&()24522.0*&%'0.*,/--*,+,,/&')+/1%(+,349654-%'&(,.*'+--/84,0:1-3('(''+&,*-.-3000615.2272*.8,,:2/+,0+,-/::<22,*--+2960.(+&##&%)*%,.&&#*+&&''&#$%'&-2*'1302+*%&#'($)&')+2105.+.*-)(*,,2(((,(,+,2+*(*)'*123;9-'&&$+'((1'11---+,04935<94./.--029264.350344.(+2+/0962,/,,093+,*3+*)),*()'('+.7584)67/2-,,&--*6/-7/6.5444<0897,)($&(),-/4*1+,*')'%&)(1.%&%)**
@e5e11249-5fa2-49c2-86bd-7d1c6f514a8f ch=332 read=112741 start_time=2019-12-13T17:55:35Z barcode=BC01 runid=2c9cf7bc05858273f10e7d7ec552fc0bd742dc3e
CCCGGTTACCCTTGTTACGGCTCCACCCCAGTCATGGAATCCACCAAAGTGGTAAAGCGCCCTCGAAGGATTAAGCTACCTGCTTCTTTGCAGCCCACTCCCGTGGTGTGACGGGCGGTGTGTACAGGCCAGGAACGTATTCACCGTGGCATTCCTGATCCGATTACTAGCTGATTCCGACTTCATGGAGTCAGGTTGCAGACTCAATCCGGACTGACGCTTTATGATCCGCTTGCTCTCGCGAGGTCGCTTCTCTTTGTATGCGCCATTGTAGCACGTGTGTAGCCCACCAGTCGTAAGGGCCATGGTAATGACGTCATCCCCACCTTCCTCCAGTTTATCACTGGCAGTCTCCTTTGAGTTCCCGGCCGGACCGCTGGCAGCAAAGGATGAGGTTGCTGTCGTTAGCGGGACTTAACCCAACATTCACAACACGAGCTGAGCGACAGCCATTGCAGCACCTGTCTCACGGTCCCCGAAGGCACATTCTCTCATCTCTGAAAACTTCCGTGGATGTCAAGACCAGGTAAGGTTCTTCGCGTTGCATCGAATTAAACCACATGCTCCACCCGCTTGTGCAGGCCCCCGTCAATTCATTTGAGTTTAACCTTGCGGCCGTACTCCCCAGGCGACTTAACGCGTTAGCTCGGAAGCCACGCCTCAAGGGCACAACCTCAGAAGTCGACATCGTTTGCGGCGTGGACTGCCAGGGTATCTAATCCTGTTTGCTCCCCACGCTTTCGCACCTGAGCGTCAGTCTTCGTCAGGGGCCGCCTTCGCCACCGGTATTCCTCAGATCTCTGCGCATTTCACCCGCTTTACACCTGGAATTCTACCTCTGGGACTCCAAGCTTGCCAGTATCAGATGCAGTTCCCCAGGTTGGGCGGGGATTTCACATCGGCAACAAAACCGCCTGCGTGCGCTGCGCCCAGTAATTCCGATTATCGCACCCTCCACGTATTACCGCGGCTGCTGGCACGGGAGGTTAGCCGGTGCTTCTTCTGCGATGAAAATCCAATGAGCAAAGGTATTAACTTTACTCCTTCCTCCCCGCTGAAATTACTTTTACAACCCAGGCCTTCTTCATACACGCGGCGCGCGTAATCGGAACTGCGCCCATTGTGCAATATTCCCCACTGCCTCCGTAGG
+
:6((0/3,15)16+/-',.1+.,)'0-5-+,68*)('(&&)&&,'..+)*-7016,),-89,,,'(-+0)8+2**,-/11(%))0*++)')*)17.&)+0:1'.)2213679286525))'''&)((--:574120)+),7,+/7042922338+,-563+**+0+++''&$)*1;6101.)++)-/''(+/**012+.,.653/.3-,-72)('&&))*)*0))'(*-+&(3))*/0.411-&),+-,.*1())17,-./117:;<514&&&*,)-/0443111375)))+/186.8,.4958-*.$)'((*12.116-:4/+-2367:9/2/*018.-03/.//632231.00-65+,05;+:+(+7.1941.'+,-4*)(+22*/3,.%**/-5-*((..,6*&%'*700+++/+-5..135/-*'*.51.0*(***+&&(-+---3/*2().4466795659:5.2&3077:0,+/+0/-43660//,637632300-1*,0014138;9:6:;:8889982:146-60;:7<622./+&((+/))0.-3;:68,.-+*,),,&)))'*+()&$%'+/,7791+-29;8;3-.86.1).9:,74517332987*0+++-**')*+*(($$$,&*'-))0-,-/1)-+-+23.-+/304-'-55/)1/301-5*&)+*,51'/,),82;*'&+./119;35-%1422(&2+.2)*211/./2;8+/2414-*-,*/;5+/0*13/0,/388645222947:://7;10812:1;767-+7)'$%%,01105/-021/*,0,*+/1:;4-63*$),0+**0196851405/0'33(.-,/-/7/8(+%%&%&&/.%.2449+,/7.3238842/(&(+1,/758&10-)-0-),-,-/*&''4+364**.02:9:98786*),'))(*)''-.34:2+++1.-&&'('034.40(*&'(/2.25,-,01,)(7'1+&*(1+',,0400365,*(),-8851(+,,,+($$)+')'6&+,34/46,'/)++0-(*.47012::*70/+2140)+1*+2*-.,(240'')-+)4)'&'*309/0943432*/+,*,*)((&&$#$&()*'$(-/234;5+*3,..41<33245341(.+))&'1424/3)
@557bdf07-87d0-4377-9edd-a3a98f10622f ch=303 read=219636 start_time=2019-12-13T17:55:52Z barcode=BC01 runid=2c9cf7bc05858273f10e7d7ec552fc0bd742dc3e
CCGGGATTTACCTTGTTACGACTTCACCCCAGTCGCCAGATCACCAAAGTGGTAAGCGCCTCCCGAAGGTTCGGCTACTTCTTTTGCAACCCACTCCCATGGTGTGACGGGCGGTATTACAAGGCCCGGGAACGTATTCACCGTGGCATTCTGATCCACGATTACTAGCGATTCCGACTTCATGGAGTCAATTTGCAGACTCAATCCGGACTACGACGCGCTATGAGGGTCCGCTTGCTCTCGCGAGGTCAGCACCTGCTTTGTATGCGCCATTGTAGCGTGTATTAGCCCTGGTCAGCCAGGGCCATGACTTGACGTCATCGCACCTTCACCAGTTTATCACTGTGATCTCGCTGGAGTTCCCGGCCGGACCGGCAGCAAAGGATAAGGGTTGCGCGCTCGTTGCGGGACTTAACCCAACATTTAACAGGCTGGCGACAGCCATGCAGCACCTGTCTCACAGTTCCCGAAGGCACCAATCCATCTCTGGAAAGTTCTGTGGATGTCAGACCAGGTAAGGTTCTTCGCGTTGCATCGAATTAACCACATGCTCCACCGCTTGTGCGGGCCCCAAATCAATTCATTTGAGTTTTAACCTTGCGGCCGTACTCCCCAGGCGGTCAACTTAACGCGTTGGCGCGGAAGCCACGCGCCTCAAGGGTAACCTCCAAGTCGACATCGTTTACGGCGTGGACTACCAGAATCCTAATCCTGTTTGCTCCCCACGCTTTCGCACCTGAGCGTCAGTCTTCGTCCAGGGCCGCCTTCGCCACCGGTATTCCTCCAGATCTCTACGCATTTCACCGCTACCTGGGTCTACCCCCCCTCTACGAGACTGGCTTGCCAGTATCAGATGCAGTTCCCAGGTTGAGCCCGGGGATTTCATCGGCTTAACAAACCCGCCTGCGTGCGCTACGCCCAGTAATTCCGATTAACGCTTGCACCCTCCGTATTATTACCGCGGCTGCAACGAGTTAGCCAGTGCTTCTTCTGCGGGTAACGTCAATGAAACGAGTATTAACTACTCCCTTCCTCCCCGCTGAAGTACTTTGCTGAAGGCCTTCATACACGCGGCATGGCTGCATCAGGCTTGCGCCATTGTATTACCTGCTGCCCCGTAGGAG
+
/4)/-%/*(*4585225+.0-79<86887-/027)*(*(//+(,(04.-5133-()+,35-/2,*.1//5.(&(((&+/:.75:,-.1/3:.''*+73.02,)))-+1-59:15-&,'&*9:0-:.),)0*'++..2.+(,).04966796/--.0.)+*.,8-//223548<64//02:8799/...5(/,1/,/,43//4)6-6(-.//10110/**&(+*-.)+4/-14/..0+-12,3465+3324,)+',++'**31//23,++-..6:.,,+-+*()$&%&'/:10566.*+0-0,0337(+*($$&')64678::'-'))).),-5*,-2+/03410-))+--//%%-,0)-/5.&%(*.,.5('(&('''+08.,6..7+,.50:0/)+-04544930(531+++.*+*)/22145-('($&(&$.-1539,$%))+,2..../6(((**+*--.739/*)*.,/1*5)9.3433::77789461/0/)$%$(-44,)('&(6:082124+40;96;3--,+,())-7(,'1%%$-)+*-/-/00:34801/2-1/2,0*++*(&&&'*//.4329;3./.8;;,474628330:35+/,,,-560,/18*0-2.3(%%-02*,.,-,)'%)*0)/(,72211(121.&%('''+0/5.5,6...323544716;5),(**..5<:9978:0)()*+*+3;:::983;,(*(131-/-++/45/-2113-+)*++(++/252:61+.*(197/9207/73232*,()-.03<55,3+,-75430)&,',23;70/12))*')0,'($-(,-34117/'&'&'/-$($'$#%%()'*()%)*/3))+/.6.,63-30+,.-701-4/'-46*)2:852.*+')-+1225900,)#$%&(++/0/('*(*1/8+*),277:3+**1-4;812.6,..3;857,*+(),(-,-02.--430..-.()%**2..1518:898:4594**+-02/05844,()((.2*++)''('(0)))&,,16--4--,-98-,6*+/+'//426.&)&)-0*3085;2**')%+,./94215:700/./7)/---+(-/36&)&%$%')%+/)*+'(-34+23730(+
@3a7e4544-2b47-4262-a60b-ab9473b71fbe ch=459 read=94786 start_time=2019-12-13T17:56:02Z barcode=BC01 runid=2c9cf7bc05858273f10e7d7ec552fc0bd742dc3e
CTCCACACGGGGAGGCAGCAGTGGGGAATATGCACAATGGGCGCAAGCCTGATGCAGCCACCATGCCGCGTGTATGAAGAAGACCTTCCGGGTTGTAAAGTACTTTCAGCGAAGGGGAGGAGGAAGTAAAGTTAATACCTTTGCTCATTGACGTTACCCGCAGAAGAAACACCAGCTAACTCCATTACCAGCAGCCGCGGTAATACGGAGTGCAAGCGTTAATCAGATTACTGAATAAAGCGCACGCAGGCGGTTTGTTAAGTCAGATGTAGAAATCCCCGGGCTCCAACCTGGGAACTGCATCTGATACTGGCAAGCGGAGTCTCGTAGAGGGTAGAATTCCAGGTGTAGCGGTGAAATGCGTAGAGATCTGGAGGAATACCGGTGGCGAAGGCAGCCCCTGGACGACGACGCTCAGGTGCGAAAGCGTGGGGAACAAACGGGATTAGATACCCTGGTAGTCCACGCCGTAAACGATGTCGGCGGAGGTTGTGCCCTTGAGGCGTGGCTTCCGGAGCTAACGCGTTAAGTCCGACCGCCTGGGAATTTTGACCGCAAGGTTAAAACTCAAATGAATTGACGGGGGCCCGCACAAGCGGTAAGACGTAATGGTTTAATTCGATGCAACGCGAAGAACCTTACCTGGTCTTGACATCCACGGAAGTTTTCAGAGATGAGAATGTGCCTTCGGGAACCGTGAGACAGGTGCTGCATGGCTGTCAGCTCGTGTTGTGAAATGTTGGGTTAAGTCCCGCAACAGGCACCAACCCTTATCCTTGTTGCCAGCCCGGTCCGGCCGGGAACTCAAAGAGGACTGCCGGTGATAAACTGGAGGAGGCGGGGATGACGTCAAAGTCATCGCGGGCCCACTTACGACCAGGGCTACGATGCTACAATAGCAAGCGCATGCAAAGAGAAGCGACCTCTCGCGAACGGACCTCATAAAGTGCGTCGTAGTCCGGATTGGAGTCTGCAACTCGACTCCATGAAGTCGGAATCGCTAGTAATCGTGGATCAGAATGCCACGGTGAATACGTTCCCGGGCCTTGTACACACCGCCCGTCACACCATGGGAGTGGGTTGCAAAAGAAGTAGGTAGCTTAACCTTCGGGAGGGCGCTTACCACTTTGTGATTCATGACTGGAGTGCTTGAAGTCGTAACAAGGTAACCGG
+
,-//**'*+05*&.,/068463.37,-4*%+*,246;77;3-+-/6348366888.)+,(&&*,17711134666641)(()()3105+.64.6/0/;0//0-/27+))+)''--.,(.)')(&&''&,,**7-7..0248+*201'2(-'3*3+*.7*'(%&**&+*&)+03)0.-01.16.,//(-2*----701/./02)*%,*'())..42++,...0/0&-0*6.424&**++-*+,,&+(-'(++,51;;25988278447:86-'-+)-.990(12538'5)15137/1/88211115//0/-/*6)*.&(&($&()566-3))05,)+,3+4-00./7451000080-+/---0-//-.--..*/-+-,'+%')4()*+6/*((*0+(+/./+(.11**(&(*,35/0*-3332%&&'++26/52-()),;48':6,2-*',,.8;43/.,+*105.0/36//06640-../1*%')+))./;2725:0.71117202).,/*4+/*,+-14945423966167+-.97046/12''%)$$$((34.1.,032:7<<8766-:1/.4150./0,6;6./3*)++*,,*+251-,)()')&&(.-2;:.;6;5*%1.0020,,%(-(145/6..5:67756/62345286./,.&+).:92310+-,7310/524868:31.-38154;697.30.%.')*42//001:6767723567785.9/.)+47.+0,1/4664.,,0+'&*-.+)++*$*+196<.6/..63/8--2-.5.&-*))522/1/1.+6,.5029190)&).&//&+,+1--/12;:9743*(,&')%(,26-1888671+*&')*,7/&%*))-2,$%%%'(+,//)7985.,+'&),666190-$$&))%&&++,&'*)(('&*)&()**511.4.40+'*(+159886/43/,.07887&&%'&0*60*4+2,+,.6688.5../35644913021.-1+0-+),++*'/10712+-,0-.822052244.++&++177.63113*)04862/5,-++,-.18(56+)7753129.616.**+/5/3:43346*&(''*-.0-,$$$$1).').2&7,'/.+./060,12*--56-.19:;977443//(&%'%%$$%()(*,,4100..-4/2:15/2
@da4d2cfa-3f1b-4e9c-ad7e-1bc62eb72d89 ch=86 read=187548 start_time=2019-12-13T17:55:59Z barcode=BC01 runid=2c9cf7bc05858273f10e7d7ec552fc0bd742dc3e
TTGATGCTTCGTTCCAGTTACGTATTGCACAGTGCTGAAGAAAGTTGTCAGTGTCTTTGTAGCAGGTGCTGATGGTTGCTCCTGCAGGAGGCAGCAGTAGAGGGGAATATTGCACAATGGGCATGAAGCCTGATGCATCCGCGTGTATAAGAAGAGAAGGCCGAATTTTATAAAATTACTCAGCGGGAGGAAGGGAGTAAAGTTAATGCACAGCAACCACATTGGCAGTACCACAGAGCACCGGCTAACTCCACAGCCGCCTTGTTAATACCCCAGTGCAAGCGTTAATCAAATTACTGGGCGTAAAGCGCGCAGGCAGTTTGTTAGAGTCAACGGATCGCAAGTCCACGGAGACTCAGCCTGGGTGCTGCATCTGATACTGTAAGCAGGTCTCGTAAGAGGTGGGTGGTGTAGCGGTGGAGTACGTAGAATCTGGAGGAGGAATACCGGTGGCAGAGAGCGGCCCCCTGGACCGAGACGGCGCTCCAGCAGGTGCGTGGGGAGCCAAACCCCAAGTTAAGATACCTGGTAGTCCACGCGTAGCACGGTCGGCAGGTTGTGCCTTGGGGGCGTAAGCTGGAGCTAACGCGCGATTAAGTCGACCGCCTGGGAAATGCAGCCGCAAAGATTCGAGCTCGGTACGGCGGGGAGAAGCACGGGCAACGCGCTGATACAGCATGAAGAACCTGATGCCGGCATCCACGGGAGATTTTCAGAGATGAAATTATTGCCTTCGGGAACCGTGAGACAGGTGCTGCATGGCTGTCGTCAATCTCGGCCCAGAATGTTAGGTTAAGTCCCCAGCCAGGCGCAGCCTTATCGCTGGCCGCCTTGGCAATCTCGGCCGAGAGACTCAAAGGGAGACTGCCAGTGATAAACTGGAGGAAGGTGGGGGATGACATCAAATCATCGCTGGCCCCTTGACCAGGCTACGCGTGCAATGGCGCGTAATAAAGCGGCCTCCAGTAAGCGGACAGCCTCATAAAGTGCGTCGTAGTCGGATTAGTCTGCAACTCGACTCCATGAAGTCAGAATCGCTAGTAATCGTAGTCAGAATGCCACGGTGGGCCACGTTCAGGCGCGCACCGCCCGTCACCATGGGAGTGGTTGCAAAAGTAGGTAAGCTTAACCTTCAGGAGGCGCTTACCGCTATGATTCATGGCTGGGAGTGAAGTCGCGCGCCCAACAAGGTAACCGG
+
$%$#'$&74613-8)%*/5*,+0.02('$%(&+(),+-)%(+)*/,**4(('%()/9.**%%&$+((('+(**'%'&%'+4811.,41/42104/*'+&''**0.'(+.041-./.1-+1,)$%')*)-4))'&&&%%''(--/.-,-+/&'*''%)(*((%%%'&,.,*.'((%'%%%%%#&&)6-(/+*+*/+&((23..*5.4($(%&,&'&%(+((%'&'%($&+&(/*+,*0&+-1()))(0.,*-+$(*-4.'*')((*&%$'%+''$$('))11.1-2131372%1)7*7786310013/(&(,(*'/1*&('+*$*,*&''('%$((//,&&'),**-'&*,/)&%%'+'%*/++/+$$$&&-./1-)')&(--//)''')424-3461'(&,+++.'**)+()(,(/,+-'($##%'//%%%'*658),+'2,,74*52001-.*')))'*)).-691*&,)')('&)'-+0,+.-3(+$&#.&$%%')%&)&($/3.260-))((*(1.4+12'1,(--./3332'**+*'))*)*&&+*/'($)'%)&*(++(()-1(%#%$''&&&)')(--2--(()')%+&()(*+2599461(*)'('()%+%+*)%'&'(&&)1*(')('%%%$#$((,).5)('''%$$$&'%$###$$$$#$-+*+--0%#&('%&&((&(+(%(&(',-/0)&((0(,&%,63/+.../..)))*)**3,+/++.+),))-/-),(''-++,*--21'0$#%$$$&/1357.&&'()/+)&$%%+//-*-'))'/,-+'-*(%&&'(&*.-,/.%20(0.//$%'''*('*'%$%%($$&$&**1.4+&(%'+')4,8+,-+$+(2.*/,',((,%'*(+..-+('(''%('-47,-07-,&)*/2%--..+%&%$'04.&&&%'*8.32.2./,,('$&'*))30++)),(%(&(%'&$%&+-$%$$)2+23936*+/:575-31**.(/-11+++,--*0)3*('(')*()'*+-''-,45%'&')'()&'(*&'--1%.00424.5-,.1,',)))/)&*),**')**()*,54$.''%%#&&/:44:1+-.,01,2'1(*%+'*(7.3174)%'%,))-''(+,201-+**$.2,,.*&)/+,2.()/%)+*5++('*+**))+%)*)('''-+(''%%&$-115100).)+''0
@82813151-c7b2-4dae-9538-bf55022cc4b6 ch=171 read=187156 start_time=2019-12-13T17:55:59Z barcode=BC01 runid=2c9cf7bc05858273f10e7d7ec552fc0bd742dc3e
CTCCTGCGGGAGGCAGCAGTAGGAATTTTCGGCAATGGGAAACCCTGGTGCAGCAACGCCGCGTGAGTGATGAAGGTTCCGGATCGTAAAGCTCCTGTCTTTGGGGAAGATAGCCCAGCGAGGTACGCAAGGAGGAAGCCACAGCTAACTACATTAGCAGCCGCCAGTAATGCATGAGTGGCGAAGCGTTATCGGATTTACTGGGCGTAAAGGGGCTGTGGCGGATGATTAAGTGGGATGTAAGAATACCTGGGCTCAACAGGTGCTGCATTCCAAAAGAGCTGGATTTATCCTAGAGGTGCAGGAGAGGAGTGGAATTCCTAGTGTAGCGGTGAAATGCGTAGAGATTGAGGAGAGAACGCACCAGTGGCGAAAGGCGGCTCTCTGGACCTGTAACTGGCGCTGAGGCTCCAGCGTAGGGGCAAACAAGTTAAGATACCCTGGTAGTCGCCGTAAACGGTAGATACTAGGTGTAGAGGTTTCTTGCCTCCCGTGCCGCCGCTAACGCATTAAGTATTCCGCCTGGGGAATTACCCGGTCGCAAGGTCAAAACTCACAAAGGTGGCGGGGACCCGCACAAGTAGCGGGCATATGGTTTTAATTCGAAGCAACATAGAAGGCCTTCCGCCGAGCATCCCTTGCGTTACTCTTAATCAAGGGAAATCCTTCGGGAATAGGTGACGGAGTGGGTGCATGGTTATCGTCGAAGCTCGTGTCGTGAGGATGTTAGGTTGAAGTCCCGCAACAAAGCCCTTATGGAATTTGAATTTACTACCATTGAGATTTGGGGATCTTGAGACTACCAGGTTAACCAGGAGGAAGGGATGACGTCAAATCGTATGCCCTTATGTCAAGACTACACGTGCTACAATGGCACAGTACAGAGAGATGCAATGCCATGAGGTGGAATTAGGCACCAAAACCAGTCTCAGTTCGGATTGTAGGCTGAAACTCGCCTACATAGAGCTGGAGTTACTATTAATCGCGAAGATCAGATGTCGCGGTGAATACGTTCCAGGTCTTATACACCGCCACGTCACACCATGAGGAGTTAGCGTACCGAAGTCCGTAGGCTATGCAAAGGGAGACTGGCCGAAGGTAAGTCAGCGGTGGGGGGTAGAAGTCGTAACAAGGTAACCGGAAGATGAAGGCGAGCAGGCAAGTAGGTTAACACAAAGACACCGACAGCTTTCTTCCAGCGCAATATTACGTAGCCACC
+
##()),+)40'+.&$()(,/+1--12::93/30***))')+,0<40...&(*+./05579,3351++,+,*)*1*418/+4.953,-2+)%&'/')',,,13&,1()*(,*+$%$&%&&(')(*')&&)(,*)*,+-*.1**%())+)*)&)$+'&(+*,/+(*&')*0,+&,%%$%&)+62-1,,-839323-1*8.)'+)%,*2--4:)-23*&#&'')').--202051161;955.*,1'*-,-35743,++3(('%+1/23334-4,4*-.-((*-.-+)%+'$%&)'(''&'*-.3,/+)()*(%&%)-*..+12**0652-..+561,//,-.,+,())*4/++-+(&(*480%-,.6358392*)0+*.,-%,+..,.0,+,%)'))))*2,0*,0*((&%(,'''))1+1'((,-:967(0%7')(.523://5987703'*+,.38-/&).+-5.-,)%.*-,+,)%,,-8,)&(&/40.64/188979:13..431436901&.-44/((0661-+'%&)''/.)+757//00*-*&)-,&()&%(-1(-)()'(&*/3-4:-))*+**''(&&)110.,&'&)/49+151/-),'(+714&&'(-*-+)&%$()()))&%*0144*(,),%/4(*+./6462,('*+)'&*'01*05,67'-'((/+/25).'))/3)('0010,4,$)6165+)&%''734657798*).01028%.022%'.().1)&),2'-&'$2-&&''*&)'%''&%)+,7,)+,'/+%'%&%'%,3.(,+&$%%%%(&'.-,$%$'()0*.&,%'.*(+(*+,600200-'.009..-&*&'$--,**()(-.1**(((%'&(&'%)((.-5.))($&'-*024/**&()-.0;;9887)()')%+(-('+)'*.,(,(08:001//461356877*7+4,++1-.+*)*52.02/1,)*)*2('*(*20.,',-.,/-,().11*,--(&.745)+,-,0284;92/71%1,.+3)%,*+))+(+%**,)()%$'))+*)'+.*,.)0(&(1,,,704,6'$')(*+212(+('(&%&*)2+//()'$$#$%%%(.)*()+&&'(+010-4,,1/.)1'('+(,//35978:.8237340,+()+()%%(*)+&),1263)&$(&.+(-+1*.0./+*+7598638/*-//0-.0)&$(&$&)%&+,1./-(+%)&&&"
@9a65030b-f56c-4fd0-a2be-1fda6ad34c4d ch=70 read=147196 start_time=2019-12-13T17:56:20Z barcode=BC01 runid=2c9cf7bc05858273f10e7d7ec552fc0bd742dc3e
CTCCTACGGGGCAGCGGTGGGAATATTGCACAATGGGCGCAAGCACAATTAAGCCATGCCGCGTGTGCTGAAGAAGGCCTTCGGGTTTGTAAAGTACTTTCAGCGGGAGGAAGGGAGTAAAGTTAATACCTTTGCTCATTGACGTTACCCGCAGAAGAAGCACAATAACTCCGTGCCAGCAGCCGCGGTAATACTACCACGGAGGTGCAAGCGTTAATCAATTACTGGGCGTAAAGCGCACGCAGGCAGTTTGTTAGTCAGATGTGAAATCGGGCTCAACCTGAGACTGCATCTCAATACTGGCAAGCGGAGTCTCGTAGAGGGTAGAATTCCAGGTAGCGGTGAAATGCGTAGAGATCTGGAGGGAATACCGGTGGCAGAAAACGGCCCCTGGACCGTTGACGCTCAGGTGCGTGGGGAGCAAGGATTAGATACCCTGGTAGTCCACGCCGTAACGATGTCGGCGGAGGTTGTGCCCTTGAGGCGTGGCGCTGGAGCTAACGCGTTAAGTCGACCGCGCCCACAAGGTAGCCGCAAGGTTAAAACTCAAATGAATTGACGGGGCCCGCGCACAGGCGGTGGAGCATGCGGTTTAGTCGATGCAACGCGAAGAACCACCTGGTCTTGACATCCACGGAAGTTTTCAGAGATGAGGAATAATGCCTTCCGGGAACCGTGAAGCCTTAAGGTGCTGCTGTCGTCAGCTCGTGTTGTGAAATGTTAGGTTAAGTCCGCAGGCGCAACCCTTATCCTTTGTTGCCGGGTCCGGCCGGGAACTCAAAGGAGACTGCCGAGTAAACTGGAGGAAGGTGGGGATGACGTCCAAGTCATCATGGCAGCCAGAGGGCTACACGATATGGCGGCACTACAAAGAAAGCGAAGCCTCGCGAGAACAAGCGGACCCCATAAAGTGCGTCGTAGTCCGGATTGGGTACAACTCGACTCCATGAAGTCAGGAGAATCTAGTGATGGATCAGAATGCCACGGTGAATACGTTCCCGGGCCTTACACACCGCCCGTCACGCACCATGGGAGTGGAGTTTGCCGTGCGGTAACAACGCTTGGGAGGCGCTTACCACTTTGTGATTCGCGGTGAAGTCGTAACAAAGGTAACCGG
+
%**)(%&(,'%&%&(&,)))(+*+'1(')((,..0754.277(,+*2'-')'$$&(,,0321--*'$%)+/0*+-+,-7-.3(23+12-14:3)1*--23/*-.4;6,-1+++,'$%%)0/)+5.3.,00.77..21'/))*/*.,+2:5-/3//0&)('&,.')'*0-..53507/.//-.24,(()''*+)&%$''+01,*3-20++,'(024/4-+,,0-+-(*.43%+,-)&&*/-0252697-7-8+$*+((*+/1+,%'%*0,)/(+38994441-*&&,1/0/&)$%#'%(&2123.*,(+(+&()*,5693,'.0*,'-'0+-0+)-'%$((1970*--)./72-,+)+,/::.+0+&/+4461.-))'(%%.35+/+'46/((,3*-&',++,.'*+/012''%%$('*(($('%''%'+*+-04070-./+/'',*&(*2;675.,+,0*2-/%+*7/0*0+%+*-9)/+,&5,)0%('((((++'''.6;3334-9-2-24221-+-&0/&#%&&(&'$(*+2333+302)6;76898;610,0/2/077;<7+30+.'*''&&)238781,-+3314&2097&+-++,/-26/301001+))&%$,*77:84/,)+-7760+.,---+3;7..((')+02*''))+*(.)053-5(/98/64/+-.31'1(&%'&*',$%$&(0012(*-.0-,-../70/.3/45/.51%14.8,**-..')&&')&-/*24++')&('4:-*4426:39+.,+3/2.*(')+//57/'1(+,-43558&$%(4;9995,,-,,-&'%&-4,-2567749'2+/3,++,)+&),$')2*+(,01//**&'&)*)'&)('*))'((&.3)&++)(()--%38440.-+%)%+24'.00**-05+/18-+.4967823364401.,1-*)(+(-0,)()($0120*,*1,++5'.'(&,+)()%'%&$%24244304::892./04324;211.102,(/.,,&((&&/006;.8</-5522$+)-+.,-,)&&*.7'+.9&&*$$&%#+'+1)++',''(&)-/,18.244404;3-97,,6576;2&%+/&)(/)/,&$(1359*.0/5:8647
@510d2263-bfe6-4e0d-b58a-fe7a683e0683 ch=269 read=104660 start_time=2019-12-13T17:56:12Z barcode=BC01 runid=2c9cf7bc05858273f10e7d7ec552fc0bd742dc3e
CTCCTGCAGGAGGCAGCAGTGGGGAATGTGCACAATGGAAACCTTGATGCAGCAACGCCGCGTGAAGTGATGAAGGTTTTCCGGATCGTAAAGCTCTGTCTTTGGGAAGATAATGACGGTACCCAAGGAGAAGCCACGGCTAACTACGTGCCAGCAGCCTTGTTAATACGTAGGTGGCGAGCGTTATCCGGATTTACTGGGCGTAAAAGGGCGTAGGCGGATGATTAAGTGGGATGTGAAATACCCGGGGCTCCAACTTGGGTGCTGCATTCCAAACTGGTTATCTAGGTGCAGGAGAGGAGTGGAATTCCTAGTGTAGCGGTGAAGTGCGTAGGGTGGGAAGAACACCAGTGGCGAAGGCGACTCTCTGGACTGTAACTGTGCTGAGGGCTCGAAAGCGTGGGAGCAAACAAGTTAGATACGGTCCACGCCGTAAACGTGAACACTAGGTGTGGGGGTTCAACACCTCCGTGCCGCCGCTAACGCATTAAAGTATTCCGCCTGGGGAAGTACGGTCGCAAGATTAAAACTCAAAGGAATTGACGGGGACCCGCACAAGTAGCAGGCATGTGGTTTTAATTCGAAGCAACGCGAAGAACCTTACCTACTTGACATCCCTTGCGTACTCTTAATCGAGGAAATCCCTTCGGGGACAAGGTGACAGGTGGTGCATGGTTGTCGTCAGCTCATCGTGAGGATGTTGGGTTAAGTCCGCAACAGGCGCAACCCTTGTCGTTAGTTACTACCATTAAGTTGGGGACTCTGGCAGGACTGCCTGGGTTAACAGGAGGAAGGTGGGGATGACGTCAAATCATCATGCCCCACTTATGTGTAGGGCTACACGTGCTACAATGGTAACGGGTACAGAGATGCAATACGTGAGGTGGGCCAAACGCAAAAACCAGTCTCAGTTCAGTTGTGAAATGAAACTCGCCTACATGAAGCTGGAGTTACTAGTAATCGCGGGAATCAGAATGTCGCGGTGAATACGTTCCCGGGTCTTGTACACACCGCCGTCACACCATGAGAGTTGGCAATACCCGGGGAAGTCCATTGGAAGCTAACCGTAAGGAGGCAGCGGCCGAAGGTAGGGTCAGCGGTGGAGGTGAAAGTCGTAACAAGGTAACCGG
+
***,(%1-41*.///77579772*)+))0,./23991,')*+&$%('2335/0/6.0391343..&()+,./57-104,*-)4-4::3-88,*..1333,)(+098/4./+.--,./'35127*0*3,*('&%')'+/61010***+13265//20.1,()'1)*%)*,,6'-,,/3-+*//041/-3*&+#0*'(+411100027.&-,)*/452955;::9/7/6/277<911..'*..).26.,.&,).7)-(*++)443156675762)2/.114203-/04,,-+.**/+)-'))&(*,//0/-/-)+662,-.03;87/6/.-1/2720,&*/*04.-10035*.013.,,&*0+7000/../06/./3444//,(),.+$0-'&&)',+)*.4549,(),87+*+(*-1.-52*(&&'(,&*+.2023;76/*++/0.30+/)-'*(/22,,11,,0--0,-('-+-'(/30120+**+,01/,('++360-+-+/230&'((--36:65(*()(+2,8:9.4124;/3+).10223+8;54624()(*.*%'#'(&01036212.3;<+595:40-1./0-641/00'')**)'*,,'')'0&&$$&,2-----38455-5.4.25()&&*-++/9+6<:/6:44895452023.377686.2/2-67:522322(***+'44265*&+-024;6776;64312*'(+)0&&*--23,3;7,70//,8,+*9-*-6-3.,0710,1,0(770176101,*.2.6555321;5-4/2-,1.+--+,...1891487888988830/06667)731.&'-++,452,+/351+,*%'++//100474-'"%&)(1***9-,)(')*107)%*'(,,,2+-0(*.2,&)%-)1442/4.,4305(*-:8,(/''&'&(&'&)+*&(&()0*--10-//./432&+05000-454545470,'&'',,,-3201331,-+-0;+,-+-/0/,*021.50/.91./+04&$&&(*).,/8160/(%(,-//-.60(1/*(&((&((,+''+(.(*)()*-72634//)/,-/-(2/2380..-,.-..0**+065/./**'((-,+0+((,,1-)()(+))022810
