# Supplementary material for: De novo species identification using 16S rRNA gene nanopore sequencing
Source: PeerJ. 2020 Oct 21;8:e10029. doi: 10.7717/peerj.10029 (PMC7585375; doi:10.7717/peerj.10029)
Supplement: Supplemental Information 3 [file peerj-08-10029-s003.zip › pass_fastq_runid_2c9cf7bc05858273f10e7d7ec552fc0bd742dc3e_458.fastq]

@53abc7d7-d3a4-4586-9a7d-d12fa239ab26 ch=292 read=195106 start_time=2019-12-13T17:56:24Z barcode=BC01 runid=2c9cf7bc05858273f10e7d7ec552fc0bd742dc3e
CTCCTACAGGAGGCAGCAGTGGGAATATTGCACAATGGGCGCAAGCCTGATGCACAGCCATGCCGCGTGTATGAAGACCTTCCGGGTTGTAAGGAGTACTTTCCAGCGGGAGGAAGGGGTAAAGTTAATACCTTTGCTCATTGGCGTTACCACCCTGAAGAAGCACCGGCCAACTCCGTGCCAGCAGCCGCGGTAATACGGAGGTGCAGGCGTTAATCAGGAATTACTGGGCGTAAAGAAAGCGCACGCGAACTGTTAAGTCCAGATGTGAAATCCCCAGGCTCAACCAGAACATGATACTGGCAAACTTGAGTCTCGTAGAGGGGTAGAATTCCAGGTGGCGGTAGAAGAATGCGTAGAGATCTGGAGGAATACCGGTGGCGAAGGCGCTGGACGAACTGACGCTCCAGGTGCAGCGTGGGGAGCAAACAGGATTAAGATACCCTGGTAGTCCACGCCGTAAACGATGTCGACTTGGAGGTTGGCGCAGAGGCGTGGCTTCCCGGAGCTAACGCGTTAAGTCGACCGCCTGGGAATTGCAGCCGCAGGTTAAAATGATGAATTGACGGGGGGCCCGCACAAGCCCGGTGGAGCGTAATATGGTTTGGTGATGCAACGCGAAGAACCTTACCTGGTCTTGACATCCACAGAACTTTCCAGAGATGGATTGGTGCCTTCGGGAACTGTGAGACCCAGGCGCTGCATCGTCAGCTCGTGTTGTGAGGAAATGTTGGGTTTAAGTCCCGCAGCAGAGCGCAACCCCTTATCGCTTTGTTGCCAGCGGTCGGCCGGGAACTCAAAGGAGACTGCCAGTGATAAACTGGAGGAAGGTGGGGATGACGTCAAGTCATCGCCTGGCCCCGCCCTGACGGATACACACGTGCTGCATACAAGAGAAGCGACCTCGCGAGAGCAAGCGGACCTCATAAAGTGCGTCGTAGTCCGGATTGGAGTCTGCAACTCGGCTCCATGAAGTCGGAATCGCTAGTAATCGTGGATCAGAATGCCACGGTAGATACGTTCCAGGGCCTTGTACACGCCGCCCATGCACACCATGGGAGTGGGTTGCAAAAGAAGTAGGTAACCCAGCAACTGGGAGGCGCTTACCGCTTTGTGATTCATGACTGGAAATTGAAGTCGTAACAAAAGGTAACCGG
+
.-4-+))%++)43/../+126;7.61,7/..562;300(&$+12.5;7633'''(,$')/5399-1256653).)'&00290(-7516-.3/'%%%(')))*'*(&$&++(--,,/4-()+20))7*9+.027:1/996/1//./&/.&('%,/('*+.&()'(12,)))%/-/0262567<000..4617*2+1,,,8364/5111'(*-(),3;55,+*-)/*,-6750,%,''.%),*++,.),-/+)%&))/915.30'%%&)'+)05-+:55*$05124.')%')%$&%(&'(%30320145/-6-,,00,,+)+))/35-03(4)6)5()21'&*)-0/'(-('','*+78732//0119822-'&&'*0*2.,.,'&(.0'&'%%)051,,*+++1),+.'%-+/-)&)*,7989*+-.88*5,26.3200+-0+99*+58./),-,).039229<;/****-85.+*)()&'&,-(%$$$$'%+,*7070/4501),4*-12290/-,0031,0/+&-))720/)&,&.(*-,443.,**-*90:3,)().),0412/30-.99+98+),+,14+2)(*5063-./00//--015.70(*,*,-033321*&*-).12719/0430-///2-....7.,00243-47,2/..-0069/+;+1-+).84;8+::3811/+,.1/7(')012.0&&%%&3/+-,-.,-/./2;31*(&(*++*-/:).+*9+450118,,0/%/)(++-,,-*04-''*(-/)),.*+/:/1:6655:54314.&1.+.-0800%4*&(00-.%$%&&((+,.%-.24/00-+0,+127037757554*.-147:7))&$',-2/.)+(&#'')*)%'(+**%(++0'$$%&--100(&%())+,))-*/(**&&%')2/+-071152344793-/58799568990+2-+8-41*+,+003,*--'(%()57*,112.)0'*)7/913/00.6///7;8:987.+,6448910,-,'&.3461602('))(5-0-*-01,-%-4*.*(&,,/,0/0911/1,(().,+.9)..76(&**')*-.-347.)+(*,%%((,-'*,.**/,,3-%)41**5565:62101331*')',(*())*.379:8470+.213928(4
@57be3bf3-1af3-4a27-ad59-975ea5704c62 ch=394 read=76396 start_time=2019-12-13T17:56:42Z barcode=BC01 runid=2c9cf7bc05858273f10e7d7ec552fc0bd742dc3e
CCGGTTACCTTGTTGACTTCACCCCAATCATCAATCCCACCTTAGACAGCTTCCTTGCGGTTAGGCCCACCGGCTTCGAAGATTGTTATCAACTCTCGTGGTGTGACGGTGTGTACAAGGCCGGAACGTATTCACCGCGACATGCTGATTCACTTGATTACTAGCGATTCCAACTTCATGTAGTAGTCGAGTTGCAGACTACAATCCGAACTGAATGGTTTTATGGGTTTTGCTTCCACCCCTCGCGGCTTCGCTTCCTCTGCGCCATCCATTTAGCACGTGGTAGCCAATAAGGGGCATGATGATTTGACGTCATCGCCTTCCTCAGCACTGGCGGTCTCGCTAGAGTCCCCAACTTAATGATGTTAACTAACATTAAGGGTTGCATCGTTGCGGGACTTAACCAACATCTCACGACACGAGCTGACGGCAACCATGCACCACCTGTATCTCATATGGCTATCTCTCCATCTCTGGAGCCTTTATGAGTATGTCAAGAGATGGTAGGTTCTTCGCGTTCGAATTAAATACATGCTCCACCGCTTGTGCGAATTTAATCGAAATTCCTTTGAGTTTCATTCTTGCAGACATTCTACTGGCCGTTAACTGCAGCGCACTGAACTTTGACGTAACGCAGGTACTCATCGTTTACGGCGTGGACTACTAGGGTATCTAATCATACGCTTTCCGGGACTGAGCGTCGGTTGCAGGCCAGATCGTCGCCTTCGCCACTGGTGTTCCTCCATATATCTACGCATTTCACCGCTGCATGGAATTCCACGATCTCTCCTGCACTCTAGCTGCCTGGTTTCTATGGCTTACTGAAGTTAAGCTTCGAGCGACCCTTGCCGCCTGCTCCCTTTACGCCCAATAATTCCGGCCTTGCCACCTGGCCGCGGCTGCTGGCGTAGTTAACCGTGGCATAAAGAAATGCGTCACTCAGCTGCCATTTTCCAGCCGCCGTTCTTCCTTTATAACAGAAGTTTTACAATCCGAAAACTTCTTCCTTCACGCGGCGTTGCTCGGTCAGGGTTTCCCCATTGCCGAAAATTCCCTGCTGCCTCCGTAG
+
59/74-,2*7,)7('('(350.9;/,/176:1-4+05((.,.-,/46//0024,10./1:42$*++5/'*-+,+/5--+)+%+((0,---+)*+533,.,72830--+-,2/).,-1-010+-,%#%%(*+;:8:<3.,',1347766/7-&(&$()00-&'(*232:/;*-%).4/../0*)('*,/,/0374515/()%$&&'4,-9973*&)&*4925/+./;2247/)*.1*'&,/,,146-0,+*3,%&...3012+.%+,015:4.9(&')&&'+**)''()%&')+,46//25334359<8146676626'0-7:89.-((**-1)1)'**+.-,-.-/01128:+.*)+)1-000/3*.0+,%&')'*+1(-/,.+&&%)3+5+*%-32/+.*-&,*-0/20200/110.,532,,((&0/.6677;5/--,16049578657/10747%665660//-199:930/./**,*+04240/')*02.7)*)()))&-*.'2,;78<:87(1/,,1/4.0+,(,+,135939/00'&(&*',,,'(+-'&()''--*+-0,+41.).*82-+15,,2-.%%00%&(%&%'*0/5758;6:686:00.,,(-/27;86:+++9654+/&-&&,+01666:997<:.11667988558222-0(&0)+-75:.*$%%+'+0://'514.11/1/0038(47535--251/0.3--10*.+'--,-0+--19888:9815:/./.-02-*,+./387//37..$#%'(412121--&((01402,/87781556/....49;88:0://1560:12300023/+5,6*./59**&(()*,;121.2979<85645*(+3,+-/2-++0,79301/'.,,+3-2;23.),%/00129565707.+*)(,475748,-)&%()1:0%((&'%*)-8.,-,%(++'0/&,*)'&&%()1-36475-++/+14,'')+'('-*,339*+00886,'()(%%(')+1184<51430300+:,,,432*)*%67359-18:1*+//38-293.)0(,))*1240/,04+/26
@17ea2b82-5019-40d1-869b-0d0901db3ff4 ch=396 read=102171 start_time=2019-12-13T17:56:39Z barcode=BC01 runid=2c9cf7bc05858273f10e7d7ec552fc0bd742dc3e
CCGGATTACCTTATTTGCGACTTCACTGATCATGGATCACAGAGTGGTAAGCGCCCTCCCAGTTAAGCTACCTACTTCTTTTGCAACCCCTTCCATGGTGGCCGGGCTGAGGGTGTGGGCCGGGAACGTATTCACCGTGGCGTTCTGATCCACGATTCACTAGCGATTCCAGGCTTCCTTGGAGTCAGGTTACTGAACAATCCGGACTACGACGCGCACTTTATGAGGTCGCTTGCTCTCGCGAGGTCTTCTCTTTGGCATGCGCCATTGTAGCACGTGTGGCAGCCCTGGTCATGGGGCCATGATGGCTTGACGTCATCCCCACCTTCCTCCAGTTTATCACTGGCAGTCTCATTTTGCGGTTGGCTGGCAGCAACAAGGATAAGGGTTTGCCGCTCTGGTGGGACTTAACCAACATTTCCGCAACACAGGCGGCGGCGGCCATGCAGCACCTATCTCGGCGTTTATGCAAGAAAACTTCGTGGATGTAAGACCAAGTGCAGGTTCTTCGCGTTGCATCAGATTAAACCCACATGCTCCACCGCTTGTGCAGGCCCAAATCCGAATTCATTTGGGTTTTAACCTTGCGGCCTGGCTACTCCCCAGGTACGGTGCGCGGTGTTCCGGAAGCAATACACGCCTCAGGGCGCAACCTCAAGTCGACATCGTTTGCGGCGTGGACTACAGGGTATCTAATCCTGTTTGCTCCCACGCTTTCGCACCTGAGGCGTCAGTCTTCGTCAGGGGCGCCTTCGCCACCAGTAACCTCCAGATCTCCTACGCATTCACCGCTTCCTGGAATTCTACCCCTCTGCACGGGGCTAAACTTGCAGGTATCAGATGCAGTTCCCAGGGCCGGGTTTCGCGTTTCAAACAGCAGGCGCGCCGTGCGCTGCGCCAGTAGTTCCGATTAACGCACTATCCATCATTACCGCGCTGCTGGGTTAGCCAGTGCTTTGCTGGGTGGCATCAATGAGCAAAGGTGCTACTCCCTTCCTCCCCGCTGAAAGTACTTTGTGAATGGCCTTCTTCTTCATACGCGGCATGGCTGCATCAGACTGCGCCCATTGTACAATATTCCCCACTGCTTGCCTCCACGTAG
+
9+2.'+,*,-0-'31*$())006,()&(+05344-100,/(((()*12/,++-683//8)&'(+,),./669414763.74/)),(65,&'(.,,/1+((('(&0*-$'%,0,*'&&''..(132534783<2027.0/-*'',2/11.:.')-,/6.&++)-/528,3)&'%(*.0%)(')&'),&(,//&'&''(**--/-.3.2.-.,++)*-,$+/26.,''&--2..-,(')*/0--,%))),-0-3-54*($$%&'668;669+)'+)')*+2,)())+00+(//++&,'02),($%(%**))'),*-,+/::/8;/+999568*+,--/;5126.5.,('()62/*$+,+(%%)(/&'%#$%,'$()-.(/)(+8852*+'())(,,),./%*(,),+*)-))$&%**/.,9*,(%(,),'%$(((('&)$%&%))/..2.00/.4/,)(&&'&%%.*%$%#%&'%++--),))&+,4//*)()**/**%%'$#$(/0;65;623624-/./1)*-.1.<899,*-,-*/.45/27.0/1/1'.%0*2-.-.+)*%$')(904793-'2/;;1-301-1.()((&$&$$&%(*153),*(&$%&-.++%&)'&&&*,*'.'(%&',,%,)2,.,+*%(2--%-/51624*)'()))+&'**-95,.*3//07;863+.(,.)),.//.710-0-,/)$$&-.'$)()-9+-'(&)(&%&+(.,.,))+-753()'%)./++,/,3,,+46336&)*(%('')''',,,'(&%$'&($)+-*-2).00.((*//,0+1'&,64*(('$)(+&15*'&$%$%&&&%%(''*58/36:28)2,4+1$#'&&/)*',*6*)$$#%%&$&'(.*+/'()(&'$&&&'$%$$%%(%&&&%**+-655/-2/1+*'(%'+,014,+(()*)53'&%&%&%$%++-0,++/&-,&&')&%&&'+((%$$&()27320243:('''&(*%**1;*498637/1-%%/()0.',),.2.(,(%$'&./,-)%$)%'')('&)%&(*(,0.676555.3&*%(('+(-1*(3-()%&09232.143,'-,,(&$$(+'/0+,.122
@fce5a734-4e54-493b-9530-bbd98ea5c898 ch=394 read=76392 start_time=2019-12-13T17:56:37Z barcode=BC01 runid=2c9cf7bc05858273f10e7d7ec552fc0bd742dc3e
CTCGGGCAGCAGTAAATTTTTTGTGGAAGCCTGACCGAAGCAGCGCCGCGTGAAGGAAAGAGACAGTTAGCAAACTTCTGTTATAAAGGAAGAACAGCAGCGGCTGAGGAAATGGTAGCCGGTGACGAATACTGTAGAAAGCCACGTTGTGCCCAGCAGCCGCGGTAGCCGTAGGTGGCAAGCGTTATCCGGAATTATTGGGCGTAAAAGAGGGAGCAGGCGGCAGCAGGGTCTGTGGTGAAAGCCTGAAGCAACTTCATTAAGCCGCAGAAACCAGGCAGCTAGAGTTAAGGAAGGTCGTGGAATTCCATGTGTAGCGGTGAAATGCAGATATATGGAGGAACACCAGTGGCGAAGGCGACGATCTGTGCAACTGACGCTCCAGTCGAAAAGCGTGGGGAGGCAAATGAGTTAGGATACCTATTGGTCACGCCGCAAACGATGAGTACTAAGTGTTGGATCATCAAAGTTCAGTGCTGCAGTTAACGCAATAAATACTCCGCCACGGTATTTGTTCGCAAGAATGAAACTCAAAGGAGGAATTGACGGGGTACACAAGCCGTTTGGAGCATAATGGTTTAATTCGAAACACGCGAAAGAACATACCAGGTGTGACATACTCATAAAGAAACCGGTGGAGGCCAGCTATATGAGACCACAGGTGGTGCATGGTTGTCGATAGCTCGTGTCGTGAAGATGTTGGGTTAAGTCCCACAGCGAAGGCGCAACCCTTATCGTTAGTTACCATCATTAAGTTGGGGACTCTGGCAGGGCTGCCAGTGACAAAGCTTCGGAAGGCGGGGATGACGACCAAATCATCATGCCCTTACTGTTTAGATACACGTGCCACAATGGATGGTGCAGAGGAAAGCGAAGCCGCGGTGAAACAAACCCATAAAAACCATTCTCAGTTCGGATTGTAGTCACGCTCGACTACATGAAGTTGGAATCGCTAGTAATCGCGAACTCAGCATGTCGCGGTGAATACGTTCTGGGCCTTGTACACTACGCCCGTCACACCACGAAGTTGTGCCCGAAGCCAGGCGGCTAACCGCAAGGAAAGGAGCTGTCAAGGTGGGATTGATGATTGGGGTGAAGTGCTGTAAGGTAACCGG
+
)(+'+'&''*')-&,.(30.3($*'()($*,'*.35-+%&((&)()-*,,12292.10'%'&)'%)-*&)'+13+*/*++/1-,1:4(0.7/-5/(-0%-,0(())&,')..*/-**'/&&%*)-*+*+(''+&)'$)('*-/&'**'&(&'+&%%&&(+3.3.4.-%)&&',1-+28/381456:532/31.+/-)./0996-,*./('%*/,%*,0/-*&*,+,..,5-,,/()')-((-7.298++('')0,01/))-84*7:+.+,0:34987:82*21-%(&(,((*'(%(&%((.,.-1-:.;676641,00.801090-++-01753/126018/85569354675,2,'+0130.--.,,)+029/.++,..7-*,-37/112)*)(*+.4*)*002:0,('((1-*.*''+))'(+,,/4)**-+%(*8/6-+.-*-./289-,)(,*2,,,'(*0.3*,/470136::::06282--&&,&%(&&$%()/8,-+%'+)(&&')&,..*/-2,18875982254:3)/((+./12.01241+%%'()1800)%-.*,,')(+-(),-11:;197:6)&()%%-,2.00)(*.-&(),7//01*''()1...+*'*)2,%(*(+&)*'')(&%()'%(*,/06//,,(('+%0*,0734614(5/;+,-0'-()+,,)&%%$%()*//0:77;6230./,$((-.$'&%+(*&%00467103*,,+.8/20/.1403--..5230.-35*6910000,*/)&-00,1'3.),--3..1*'&'*%-'+)+1,(*-+)''%$%&&'*1)+-::932,.0))*''$$%&$%$)'()%'&&%.,**.;670**))(-03,**(*)&)(-.3.-+*--1,.40&+136.;7235966105::<946,1105'3&.)*,40+,'(&)*,,),&%'+,3.4+,*)0-75631.-+)+-+,04.&$*)-'*-1643/'*%&(,14324,46+''.14+,*('-./.*(**0:11383534,(('$')+*%&$'&((+0&./$.($(.+,,51+*,0.00-5+-*())0,+),*('6,790-7*--0+8.769.+-,5&*&''%%).)1,07/23:
@b1c7f250-f705-495b-9faf-0bf53581bdc7 ch=89 read=136971 start_time=2019-12-13T17:56:49Z barcode=BC01 runid=2c9cf7bc05858273f10e7d7ec552fc0bd742dc3e
CTCCTACGAAGGAGGCAGCAGTGAAGTCATGTGCACAATGGGCGCAAGCCTGATGCCTTCGTATGAAGAAGGCCTTCGAGGTTGTAAAGAATACTTTCGGCGAGGAGGAGGGAGTAAAGTTAATACCTTTGCTCATTGACGTTACCCGCAGAAGAAGCACCGGCAACTCCGTGCCAGCAGCCGCGGGCAGCCGGAGGTGGCGTTAATCGAATTACTGGGCGTAAGCGCAGGCAGTTTGTTAAGTCAGTGAAATCCCGGGCTCAACAGAACTGCATCTGATACTGGCAAGCTTGAGTCTCGTAGGGGTAAATTCAGGTGTAGCGGTGAAATGCGTAGAGATCTGGAGGAGGAATACCGGTGGCGAAAGGCGGCCCCTGGACGAAGACTGACGCTCAGGTGCGAAAGCGTGGGGTAAACGGGATTAGATACCCTGGTAATTACGCCGTAAACGATGTCGACTTGGGGTTGTGCCCAGCGGGCGTGGCTTCGGAGCTAACGCGTTAAGTCGACCGCCTGGGAGATGCGGCCGCAGGTTAAAACTCAGGTGACGAGGCCCGCACAAGCGGTGGAGCATGATGGTTTAATTCGATGCAACGCGAAAGAACCTTACCTGGTCTTGACATCCACGGAAGTTTTCAGAATGAGAATGTGCCTTCGGAACCGTGAGACAGGTGCTGCATGGCTGTCGTCGCTCGTGTTGTGAAATGTTGGGTTAAGTCCCGCAACAGAGCGCAACCCTTATCCTTTGTTGCCAGCGGTCGGCCGGGAACTCAAAGGGAGACTGCCAGTACTGGAGGAAGGTGGGGATGACGTCAAGTCATCATGGCCACCCGACCAGGGCTACACGTGCTACAATGGCGCATACAAGAAGCGACTTATCGCGAGCAACGGACCTCGCAAAGTGCGTCGTAGTCCGGATGGAGTCTGCAACTCGACTCCATGAAGTCGGAATCGCTAATGTCGTGGATCAAGTGCCACGGTGAATACGTTCACGGGCGCTTGTACACACCGCCCGTCACACCAGCGGGTGGGTTGCAAAAGAAGTAACCTTCGGGAGGGCGCTTACCGCTTTGTGATTCATGACTGGGGTGAAGTCGTAACAAAGGTAACCGGAAGATGAGCGACGAGCAGTAGGTTAACACAAAGGCACCGTAACTTTCTTCCTTTCCAACAATACGTAACTTACCG
+
(()*'())'),-'(+---2%/,*'&&('$*%/)*,0/872166+,1/-285435/)+&&())('*+2)/,--16491/(.1881509-&&'(*)))(*5--,(--)/*((0,&*,378328.9//031:0,/34.150--+-.,3<7021),,$((',,.3%('*3-0.%)+)0100,+)7)(*'(*++))'((%,&%$%&*27./-.((+-*--,39;996/0()*+'2:8,55:83/:.,*),(()))0.(0.*('(//41*+)+-948300012//0//-5,-..*)/**)343144510)83+-)+)0+'+,,*,'-,++2(+2+(&////--+-146;9--*')*))**.1/34*4+*,+()(+,5274,(/217.*,&((0120+))+(.-.-2..0+)*/)78,(&)150&/6)2*+'%,249-/15/)(,))+26:956/()'()(+..0,)*,,.5,4/+%-,)#%%(-406917/.31&,%(--07000/134/*/0+.353::55-*'%%(*+-'.&$%(,54:8;8)115,*&.*,-.%02)/*()+-05384)5+6,//)/&%('-,7.-1351345154.304637/(,10)'(*-732;10-7../3070)+-,,))+3880,2&-+//3243*0(''%&&*'+*46512133815876775556,,).,16983/015887-3,,+29:,03024558-*&++:4-.227&&*+0+01-,.&(.,02&(6)'/(&+.%('.-,-(2+55;3/20211:*-0,'((*+*0)'&%%&'03/*)*,*/.0*11,.2598871+/04586,3/+(&&*-+)+++,0241,,*&(-.365/0/1/+1012997341%&)''66.&*(,-21++'*-)529-2(*,''3;7,135232,++*,1*+)',**'()*4...046;998340..-5/.,8*6065921101-$.228:;::90$,*%'()*+,,+/600125/1)**',1&')(+*,.-.-568/6+)(9++*-+%('')(''*.1511183*&'*')**.0223)40*+++.-33815.(,13,),114:43777736490+-6.,.55895/09(7)-9:975959/00%'/4256,,10*//,-521+**+./9,*%)*-0())(+.75/2:1$%''+,-(*-+,*..2-''%$#$$#
@6df56eb4-fc82-4097-ad56-074593dd1eeb ch=108 read=217642 start_time=2019-12-13T17:56:50Z barcode=BC01 runid=2c9cf7bc05858273f10e7d7ec552fc0bd742dc3e
CTCCTACGGGAGGCAGCAGTGGGGAATAATGTGCACAATGGGCGCAAGCCTGATGCAACAATACCGCGTGTATGAAGAAGGCCTTCGGGTTGTAAAGTACTTTCAGCGAGGGGAGGAAGGGTAAAGTTAATACCTTTGCTCGTGGCGTTACCCGCAGAAGAAGCACAAGCTAACTCCGTGCCAGCAGCCGCGGTAATACGGAGGGTGCAAGCGTTAATCGAAAGATTACTGGGCGTAAAAGCGCACGCAGGCGGTTTGTTAAGTCAGATGTGAAATCCCCGGGCTCAACCTGGGAACTGCATCTGATACTGGCAACGAGTCTCGTAAATTCCAGGTGTAGCGGTGAAATGCGTAGAGATCTGGAGGAATACCGGTGGCGAGAGCGGCCCCCTGGACTGACGCTCAGGTGCAGCGTGGGAGCAAACAGGTTAAGATACCCTGGTAGTCCACGCCGTAAACGATGTCGACTTGGAGGTTGTGCCCATGAGGCGTGGCTTCCGGAGCTAGCGCTAAGTCGACCGCCTGGGAAATTACGGCCGCAAGGTTAAACTCAAATGAATTGACGGGGGCCCGCACAAGCGGTGGGCATGTGGTTTAATTCGATGCAACGCGAAGAACCTTACCTGAGTCTTGACATCCACGGAAGTTTTCAGAGATGAGAATGTGCCTTCGGGAACCGTGAGACGGAGTGCTGCATGGCTGTCGTCGCTCGTGTTGTGAAATGTTGGGTTAAGTCCCGCAACGAGCGCAACCTTATCCTTTGTTGCCAACCCGGTCCGGCCGGGAACTCAAGGAGACTGCCAGTGATATAAACTGGAGGAAGGTGGGGATGATCAAGTCATCATGGCCCACTTGACCAGGGCTACCACACGATGCTACAATGGCGCATACAAGAAGAAGCGACCTCGCGAGCAAGCGGACCTCATAAAGTGCGTCGTAGTCCGGATTGAGTCTGCAACTCGACTCCATGAAGTCCGGAATCGCTAGTAATCGTGGATCAGAATGCACGGTGAATACGTTCAGGCGCGTACACACCGCCCGTCACACCATGGGGAGTGGGTTGCTGCAAAAGTAGGTGAAAGCAACCTTCGGGCGCTTACCACTTTGTGATTCATGACTGGGGTGAAGTCGTAGCTCAGGTAACCGG
+
,320,,.%6.,41-13345:7;6'/+*(&(%)'&%(-3//002/216-776-,,**,%(*&()31.101131256:-+3+2-6351)0+20123;2-23219;2/31/(.,-,(*1+*/-*-.9925/6*,-450;3/041+*)1.0.90.4(&('(1,%-)%'',%'',*4---5+)*).+))*&+*'&()3*+-+*30-,,-*72433.014//)+///73)*283667:6/033:/''+.5,0+-$('*,/2<:11615.59+-471.+0//*/.1).311551441+.-,.,-40000131133/**('+4-1./021430,0/+-;+)743./*0/2-+'&(''-6674./,,-1070,1./718::9;4..,***#((*,.552,(,*)(%)+:7870.'5+/,*//.0.1-()-8:35*/*%)$&(.),39/259975613./.58668;40/-..4:::07/8/./2-7+,*63*%"%&-,.298;227-*++*(*)*+-()&($(&'&'/6/76311)''&'&(*,..60569,/2/3;:799290,*,+0.112,086-5:)+0.0.2257;:9-(*//,)+13<;08:;3/000360655/.3+-21/.+*1-)*'&'-44/-//32+&(/0+2)/78-50-,*-/,,')1/0989::4:+9:3:39775,0/5%+$%'*08--())0++,13445)*-289609/../48/+0/2;86951.,1.&'+.,4'(-/3984/-%)+/1-69+).1&)&.)51)**)0/42471:/.*&%)*)++()+/267/-,,+-.++.00/11.,5,.3120,355,(*,--1,,0-.4323*18:0&')(*+.:367100.//%''))(,-24237667;75777-7.+'(*&(**+09476649.('$)-(,0;678779297(+1..//15:8981-.,,.))(,0155-8,,-1...,/613.('++4&/*.5/9332-..0.*%+/369::41353+.)+)322476::69;:,0(1)((*++,./1973;52364545;732&&%%$)+522*''%%*/00*%)(*'&&+50).201()+&*)'%&&*()88%-**.///009088410/.451,(+'((/./+&('$$(().86:59
@2123fb12-d359-4c78-b080-cdb037e1a2d2 ch=25 read=38859 start_time=2019-12-13T17:56:46Z barcode=BC01 runid=2c9cf7bc05858273f10e7d7ec552fc0bd742dc3e
CTCCTGGGAGAGGCAGCAGTGAAATTTTCGGCCAATGGGAAACCCTGACGCGTGAAGGAAAGAAGGTTTTCGGATTGTAAACTTCTGTTATAAAAGAGGAAAGAACGGCGGCTACAGGAAATGGTAGCCAGTGACAGTACTATTAGAAAGCCACGGCTAACTACGTGCCAGCAGCCGCGGTAATACGTAGGTGGCAAGCGTTATCCAGGTGTGGGCGTAAAAGAGGAGCAGGCGGCAGGGTCTGTGGTGAAAGCCTGAAGCTTCAGTAAGAAAGCCATAGAAACCAGGCAGCTGGGTGCGGGAGGTCGTGGAATTCCGTAGCGGTGAAATGCGTAGATATATGGAGGAACACCAGTGGCGAAGGCGACGATCTGGCCTGCAACGACATCAGTCCCAGCGTGAAACAAATAGGATTCCTAGTGAAGATTACGCCGTAAACGATGATGCCATTGGTGTAAAGTTGAGTGCTGCAGTTAACGCAATAGAAATTACTCCGCCTGAGTAGTACGTTCGCAGAATGAAACTCAAAGGAGTTGTGGGTACACAAACGTGGTGGAGCATGTGGTTTAATTCGAAGCAACGCGAAAGAACCTTACCAGGTCTTGACGCATACTCATAAGGCTCAGAGATGGAGGAATAGCTATATGAGAGAGGATACGGGTGGTGCATGGTTGTTTGACGTCAGCTCGTGTCTGGTAGAGATGTTGGGTTAAGTCCTGTGAGCGCAGCCCTTATCGTTAGTTACCATCATTAAGTTGGGGACTCTAGCGAGACTGCCAGTGACAAGCTGGAGAGGAAGGCGGGGATGACGTCAAATGCTGGGCTGACTGCGTGCATGGATGGTGCAGAGGAAGCGAAGCGCGAGGTGAAAGCAGAAACGCGAAACATTTCGTTCGGGTTGCTGATCTGCACGTAGAGCTACATGAAGTTGGAATCGCTAGTAATCGCGAAGATCAGCATGTCGCGGTAGACCGTTCTCGGGCCTTGTACACACCGCCCGTCACACCACGAGTTGATAACGCCCGAAGCCGGTGGCTAACCGCAAGGAAGGAGCTGTCTAGGTGGGATTGATGATTTGGGGTGAAGTGTGGTGGCGG
+
002*%(/.,-'+301-5'-0&''+)365+.+'$0+330(&+*,0+'*,+(((+-,1,..3,%)+))*9:4.490/8.117-,-8-3-0,,-:71+&(..-3.(.12&31152.01),*-.*+28,++8+&5545.&%'$*-*0-*',,)')(&),11449*((*),-130&0/-090203/40./2127786540,-,/-6/.+4))3+/)0*21*('-/1**%1,%*+-680***'+524/**))*-)),-')/..2-''%&'((*)+#(+*&/6)+..,58,5558..(*'&)&%$$&(&&)()-$1&',+/:/5'*')),53/30-+++--+.'.-//959----5114:04123.'***+70234342/0+.0+*03.,+'*$')+-,93-*,))*)()((31.&)'*%($('('./+-3)+,+(+(.3002:80-&%&$&&,%#')(.)&%%'%*(('&%+24988365;684.*,'(,).+)-,,/027-2,.)((+%--.566<:705)+7952:7127.:))(#&(&&$'($'#$$(*1%)($&(,/-),-)/(*,47;:4:591*3+(*65636128.',/5002./:/068.6,.-/&/(((--32-38*2/59)((),531.1).-.&,,,--/.,,*)(((*.-02&+.,.53./*++689-27(&&&&((*+./089-*'&'%%&'&'+-2.9**-&$''&*+/(*'()*++0.,12,./,/42330/19-3-,,9/393..1/(.46,644-,.*'$(&23224-/0248641224.,*'(**-,2,,88.61/01126542,%%##%,()+%$%$%&$$%&)*78864400+*)**,3*,).,&*0.&(/)-,.,&%(%%.1**)($'*%$#,.)((,,((-&,'%$'&$11)&($&&$$%(#%'%*01151/707,0-,3)//--+0-,-741+(%'(+*,-033362407,('&&*,06426*744))0,.11/0,0871:4,./,--/3+-))*))()()'*&*)'(*0&,5496153,.9911.6.2,0)))&''*'*)*-)6.69/,3././/,0*'&)+'%&%$)&&%&&%&+/.0
@57488c82-aca0-4db3-a3a1-1533c1bf175a ch=20 read=78140 start_time=2019-12-13T17:57:01Z barcode=BC01 runid=2c9cf7bc05858273f10e7d7ec552fc0bd742dc3e
CTCTACGGGGAGGCAGCAGTGGGGAATATTGCACAATGGGAAGCCCTGATGCAGCAACTTGCCGCGTGAGTGATGAAGGTTTTCGGATCGTAAAGCTCTGTCTTTGGGGAAGATAACGGTACCCAAGGAGGAAGCCACGGCTAACTACGTGCCAACAGCCGCAGTAATACGGCGTAGGTGGCAGGCGTTATCGGATTTACTGGGCGTAAAGGGAGCGTGGCGGATGATTAAGTGGGATGTAAATACCCAGGCTCAACTTGGGTGCTGCATTCCAAACTGGTTATCTAGAGTGCAGGAGGAGAGTGGAATTCCTAATTGTAGCGGTGAAATGCGTAAGAGATTAGGAAGAACACACCAGTGGCGAAGGCGACTCTGGACTGTAACTGACGCTGAGGCTCGAAAGCGTGGGAGCAAACAGGATTAGATACCCTGGTAGTCCACGCCGTAAACGATGAATGCCTGCAGGTTATTGGGGTTTCCAACGCCTCCGTGCCGCCGCTAACGCATTAAGTATTCCGCCTGGAATTACGGTCGCAGATTAAAACTCAAAGGAATTGACGGGGACCCGCACAAGTAGCGGAGCATGTGGTTTAATTCGAAGTAACGCGAAGACACCTACCGCCGAGCATCCCTTGCATTACTCTTAATCGAGGAAATCCTTCCGGGGACAAGGTGACAGGTGGTGCATGGTTGTCGTCCTTTCGTGTCGTGAGATGTTGGGTTAAGTCCGCGCTTGAAGCGCAACCCTTGTCGTTAGTTACTACCATTAAGTTGAGGACTCTAGCAGGACTGCCTGGGTTAACCAGGAGGAAGGTGGGGATGACGGTAAATCGTATGCCTGTAATGTGGGCTACGCACGTGCTACAATGGCTGGTACAGAGAGATGCAATACCGCGAGGTGGAGCCAAACTTTAAAACCAGTCTCAGTTCCGGATTGTAGGCTGAAACTCGCCTACATGAAAGCTGGAGTTACTAGTAATCGCGAATCAGAATGTCGCGGTGAATACGTTCCCGGGTCTTGTACACACCGCCCGTCACCATGAGAGTTGGCAATACCCGAAGTCCGTGGACTAACCGCAGGAGGCAGCGGCCGAAGGTAGGGTCAGCGATTGGGGTGAAGTCGTAACAAAGG
+
)+-24517:/%).)%++-&6),--()*+0/+**.,:02-(++&.:+//02/0%$#&&''*,10*)),,+++(+-/05230:841242214063++../00124::-47*/3++%%$$&2./-9.-1-.+1+--+-.(**(-../--,0,6/1:6(72241-0).,3,-'-&))-7141,5-,&%02213/.2(+)346210+-006565*+/*'(')/(1/1::;::0;08,5578352,'/0*'/+'(4;954'0'%&0:8621%(*.09/5.8788998;56666,,++,,',*&+-'***+44.4/7,**2,:+*)%'#'0.*,0,*66870,'()*--*.010/330./.3/,+--0,&'3(&/-+03/0332447798555568888477637++51,/.,64+()+30).,2/-4-/..0$),**19:45/71(+-088766&.--./150&(%%%+&*&2'&-+133,.7,-(+*+$**+3:59775246'(&.-21415281-5/189;77821+(((+/,/,+/11---6,9<<5532)++**.-5165737;444:.))*+,)()(+-+2++//322476;;367:6+*'().+647)))%%'&)(&%&'%'&%%%+4407)/1-,)0/-.20023398((''****-)(*5(+692376/./-.48+8+,:::45333583/38677)+1**45444)900/463371:87;640,30'*&%%%(*()+012631*&+(-/35:4,4,**//1<-7-1**-,*+021572+%'%$*+,-389<88<0300/.3.1,*/.,1,.0136,1000-(#$-3-,-$0&*'+*'%)&%)+'%-1)+))%(&)+,389582:/00/049763/)-))+22671:/017690/,3-67-056;:10-5.-69,;:989756&-*4-,23'.)),-05541-72,./*0,''((*.4,''*+96)-/:1/0*)**-+-+/.0936668:9;8974532*(-'&++403))(133,++(*.////4;13<3.165518:6,+*)++'()-62-.6,(*/*+/224,-(**271.()))+))''(+5041**-*(.+*(+.,0/120-)($((%(&)(&,..469038(0(
@b5010a44-eb17-4ca1-9a2a-2fec85e6f3ba ch=109 read=254701 start_time=2019-12-13T17:56:56Z barcode=BC01 runid=2c9cf7bc05858273f10e7d7ec552fc0bd742dc3e
CCAGTTACCTTGTGCGGCTTCGCCCCAATCATCAATCCACCTTGGGCAAGCTCCTTCCTTGCCGGTTAGGCCACCGGCTTCAGGTGTTATCAACTCGTGGTGCTGACGGGCGGTGTGTACAAGGCCGGGAACGTATTCACCGCGACATGCAGTTCGCGATTACTGGTTAACTTCGTATAGTCAGCAGACTACAATCCGAACTAAAGGAATGGTTTATAGGTTTTGCTTCACCTCGCGGCTTCGCTTCCCTCCTGCCATCCATTGTAGCACGTGTAGCCCAGGTCATAAGGGCATGATGATTTGGCAATCATCCCGCCTTCCTCCAGCTTGTCACTGGCAGTCTCGCTAAGTCCCCAACTTAATAGTGGTAACTAACGATAAGGGTTGCGCTCGTTGCGGACTTAACAACATCTCGACACGGGCTGACGGCAACCCATGCACCTGTATCTCCTTATAGCTATCTCTTTCCATCTCTAGGGCCTTTAGCCGATTATGCTCCAGAGACCTGGTAAGGTTCTTCGCGTTACTTCAGGTCGACCACATGCTCCACCAGCATGCGGGCCCAAATCAATTCAACTTTGAGTTTCATTCTTGCGGGCAATGCTGCTCAGGTAGATGCTTATTGCGTGCTTGCAGCACTGAACTGGCATCAGCACTTAGTACTCATCGTTTACGGCGTGGACTAGAAGTATCTAATCCTATTTACTCCCCACGCTTTCCAGGACTGAGGCGTCAGTTGCAGGCCAGATCGTCGCCCTCGCCACTGGTGTTCCTCCATATATCTACGCATTCACCGCTACACATGGAATTCCGATCCTCTCTCCTGCACTCTGGCTGCTGGTTTCTGTAAAGTACTGGGGTTAAAACTGGGCTTTCACCCTGGACCCTTGCTGCCGCCTGCTCCCTCTTCGCCCAATAATTCCGGATGGCAGCTTGCCACCTACGTATTACCGCGGCTGCTGGCGTAGTTGTCGTGGCTTTCAATAAATTACCCAAATCCCGCTCAGCTGCCATTTCCTGTAGCCCGCCGTTCTTCCTTTATAACAGAGTTTACAATCCGAAAACCTTCTTCCTTCGCGGCGTTGCTCAGTCAGGGTTCCCCATTTGCCGAAATTCCCTGCCGCTGCCTCCCGTGAGGG
+
3*$)0))0+/+),()&'''(&$).1++*+.93218/1/(*'0+233545*))42386+*,*,/,2/9.03670/4,/*,-0,041,0++,3/'*,-*.,3441-,+0(-3.*'(')+0*/012,3+%,)()*77699801:577-,$&$$%(-8/+.3023/./.,)-,,++3,(/*1)(0)%$%$2/23/+-+(.,+()'%))+((&,++4080.1%5.598**,-.8.2622,+-.(&'%%(4,0:0./&''+*)+38-73%(*.,(+++*)'-,8,)+4/0/0/..08/34123327<2.--$'.562;5/(,./8462/3/&).($,6,34.4...53+11241(')*32(+&%'&0(+()2-2.,+,-/5.'&-(((.+//-.2245219-+,41,)&)&,1,,'00-0**.-2-0.221041.15/43,).)+,/5((*111471/400+786754'%))'-/.07()+&,)'+,15,%$%$%&+)-,*(*1(((*))-4/074//)-+835<:55/2.)-473&+'-&&$',(,+-*)+,+%)%%%)%+%,',,,+(-3/..,&*6-'$(((+*'-1;:4.6:22401195-3**%,,'-./.21)(+*+&,/.+**++(+)*(*)+*./(--11*''(*,,23(&+()**++5/3323661860%*%++,-06.*+)$'%%'+/0.096680./;,%*,21/*%))+.70,.(3234/.')(-)*-/.3/.-)-,-4&.235/12++-+*-(((%)).,./2930136-2.//5550202059,+.:/87+.&)*.0-),/*1*()154),,,+67350+++.-*32002/(34;5.+&&)*'$#%((,*(('*+*.'(679/.161/,,3(')(++.),)'*&)-3.0/+&'(-8-*(+*(&++*-0-+*06.00309%&,&%&)+(,.(+.(&,*.61;/04-.+3.54433.+'(()3+)(&'*18+02+'),)5/)+(&-*(&(*(/2+&+-,&,-+%-1,2;9621..,,,7/-0527:6000/+3411256*%&&-74+,.6554..6711/3//5::8,.+'()1/,//,-5/&../-.(,-2*14/,/5)*3.,,*0+138)*,27.-/-,1--5)*'$$%)&
@e79a2f82-4fed-4926-af57-f2430d5858ee ch=252 read=239863 start_time=2019-12-13T17:57:05Z barcode=BC01 runid=2c9cf7bc05858273f10e7d7ec552fc0bd742dc3e
CCGGTTACCTTGTTACGACTTCACCCCAATCGCTGGCCCTTCGGCCGCTGCCTCCTTGCGAGTTAGCTCATGGACTTCAGTACCAACTCTCTCTGGTGTGACGGGCGGTGTGTACAAGACCAGGAACGTATTCACCGCGACATTCTGATTCGCGATTACTAGTAACTCCAGCTTCATGTAGGCCCAGTTCCAGCCTACAATCGAACCTGAGACTGGTTTAAAGTTGGCTCCACCTCGCGGTATTGCATCTCTCTGTACCAGCCATTGTAGCACGTGTGTAGCCCTGCATAAGGGGCATGATGATTTGACGTCATCCCCACCTTCCTCCTGGTTAGCAAGGCAGTCTCGCTAAGTCCTCAACAATGGTAGTAACTAACGACAAAGGGTTGCGCTCGTTGCGGGACTTAACCAACATCTCGACACGAGCTGACGACAGCCATGCACCACCTGTCACCTTCCCCGAAGGGATTTCCCTCGATTAAAGAGTAATGCAAAGGGATGTCAAGTGGTAAAGGTTCTTCGCGTTACTTCGAATTAAACCACATGCTCCGCTACTTGTGCGGGTCCCCGTCGAATTCCTTTGAAGGTTTTAATCACGCGACCATTGCTCCCCAGGCGAATACTTAATGCGTTAGCGGCGGCACGGAGGTGTGTTGAAACCCCCCACACCTAGTATTCATCGTTTACGGCGTGGACTACCAGGGTATCTAATCCTGTTGCTCCCCACGCTTTCGAGCCTCAGCGTCAGTTACAGTCCAGAGAGTCGCCTTCGCCACTGGTGTTCTTCTAATCTCCACGCATTTCACCGCTACGCGCCAGTTTCACTCTCTCTCCTGCACTCCTAAGATAACCGGAATGCAGCGCAAGTTGAGCCTGGGTAATTTCACATCTTACTTAATCATCCGCCTACGCTCCTTTACGCCCAGTAAATCCGGATAACGCTCGCCACCTACGTATTACCGCGGCTGCTGGCGCGTAGTTAGCCGTGGCTTCCTCCTTGGGTACCGTCATTATCTTCCCCAAAGACAGAGCTTTACGATCCGAAAACCTTCATCACTCACGCGGCGTTGCTGCATCAGGGTTTCCCCATTTATTGCAATATTCCCACTGCTGCCTCCCGTAGAG
+
62+2/:-054:22812268;;:0554+-0+1$$*$#('%$,))--6.410/7.0+-2+/0..9.,+3344659769;9&**)+*)&*+0222.,-+-/0/36.5/3,52*+**'*(+,03.'1(/-.4:9:<42390510*)0+).00:;:698674/01*0+4+++9,(+01;320-..113,*%),8,.,/294)-0.-.01840.,..02::696//2(*23)5///5*-2+0303/-*//*,+20/./-043045001.,.120021.10227432228/*%,../*,.8224-,--..14*+*3559:856:-,/22:4:.62*-.*+*(-+,./0,4562535245166565+,)*5/4:601331//512757.:-0741:45598925211-:82.,.0,/(,(86784400168556233.31520,5215*('1103;199701('*((,').+/,)+,53.8/+-/*4*8/.&)),)+'')2,(,4707*11,+(((+'*9-,.4;8552(+)+,),526**,2,4;977//0,+--/9.-,*,*,.2.6)40.5:;4530%**,6,.264-(('--9<+50.(#$(**'%$$)'%*,18:*%06*+*0--.,,.5/34161//+.)((-+%/(.'(-*,-*46-18+3./+4+*/,2/.1*+/7;768984;9,,--*,-(++,-4430,(%+)+1-.6322324+*,,0;8-%/*--;80.1+.++,0-55692/51004570*)***'*+-4352;34471348:257<98<85587788901+,-)-/.-3.+.,+.'($'+$**/)$&(+,+,+.,38147/102()..-.34:47(3*--25/+*$-&''*+,,25326:6/0.1:8,-000-&$&')(-/.772;5+.,**+/2393-89*,,/1,)(+,32/.3575:05/..6899/,4.*&/,-,10),)%)112211.1-,)+).+4,;+*,7/10.,.1/1-0142%0./,/9792''%(006,765)181.04()(+//93').250.-0::33;6<69;;6765+6/030/*69,00---/223:44;/19;.-6:4.20/***(*58301%,+-/2247.8:,*://'(
@4b748643-b739-4905-9d6d-0fb59eae8f46 ch=216 read=125270 start_time=2019-12-13T17:57:04Z barcode=BC01 runid=2c9cf7bc05858273f10e7d7ec552fc0bd742dc3e
CTCACGGAGGCAGCAGCGGGAGAAGTATTGCACAATGGGCGCAAGAGCCTGATGCAGCCATGCCGCGTGTATGAAGACCTTCCGGGTTTATAAAGTACTTACTTTCAGCGGGAGGAAGGGTAAAGTTAATACCTTTGCTCGTGACGTTACCTACCGCAGAAGAACACCAGCGGCTAACTCCATTACCCAGCAGCCACTGTGTACGGAGGTGCAAGAAGCGTTAATCGGAATTACTGGGCGTAAAGCGCGCAGGCAGTTTGTTAAGTCAGATATAGAATCCCCAGACTCCAGCCTGGGAACTGCATCTGATACTGGCAGAAAACGGAGTCCTCGTAGAGGGGTAGAATTCCAAGTGCTTAGCGGTGAAATGCGTAGAGATCTGGAGGAATACCGGTGGCGGCGGCCCCCTGGACGAAGACCCAGCTCAGGTGCAAGCGTGGGAGCAAACAGGTTAGATACCTGGTAGTCCCACGCCGTAAACGATATCGACTTGGGTTTGGCGCCAGGCGTGGCACGGGGAGCCTAACGCGTTAAAGTCCGACCGCCTGGGGAGTACAGCCGCAGTTAAAACTCAAATGAATTGACGAGGGGCCCGCACAAGCGGTGGAGCATGTGGTTTAATTCGATGCAACGCGAAGAACCTTACCTGGTCTTGACATCCCACGGAAAGCTTTCAGAGATGAGAATGTGCCTTCCGGGAACCGTGAGGGCAAAAAAAGATTGCTGCGCTGGCTGTCGTCAGCTCGTGTTGTAGGGAATGTTGAGTTAAGTCCCGCAGCAGAGCTGTATATCGCTGTTGCCCAGCGGTCCGGCCAGGGAACTCAAAGGAGACTACCGGTGATAAACTGGAAGGTGGGGATGACGTCAAATTGGCCCCACTTGACCAGGGCTACACGATGCTACAATAAAGCATACAAAGAGAAGCGACCTCGCGAAGGCAAAACGGACCTCATAAAGTGCGTCGTAGTCCAGTTGGAGTCACCAACTCCGACTCCATGTAAGTCAGAATCACTTAGTAATCGTGGATCAGAATGCCACGGTGAATACGTTCCCGGGCCTTGTACACCTTGTCCACCATGTAAATTAGGTTGCAAAGAAGTGGAAGTAACCAACCTTCGGGAGGGGCGCTTACCACTTTGTGATTCCTTGGCTAGGGTGAAGTCGCTAACGAGGTAACCGG
+
)*,%)'1)+0+''(&((%..)%*)#*+1.-./+3,+&63/-/0,&((/;0//./..*.,*,%06+,**((&*'-('%)()(+%)+/37/(2195+,)('%$'/0--&-*+6,(/++-+,&((.(,-7.5-04,48*').)%))')%&%%'%&(.1*/++4+*31-)+,)'&&&&',0-/05)3+)51*(*+,'+($%%$%$&&)((+*4.+/+((%'$%+-73:..&,('2-7769:74'*&)('*)(&(&-/.-13<7'/6/-+.3-23-'$%%'+&-),'%'(,-0)+%.4/3611/-100111.+,/.-./(()%*)'%('&%'(+%''%))*(,*-',(*+00.0/*(**(&)%%&)/1..*,/.,./-++++-15691-0+,+,7795:4.1)(+)(/+7:4,(*01/--)+,')%$&+(7/50.//)*(,26/4,)'*-0((%)**5-&)*,191*2+(('(0,%--29477;10.--+,+----3+/)(-+)&&&+)*)+'))()(%((,-+%)++).00*-))009/.02()*4,*3*.782('%&$)'*5,121036043&/*..;:0,,/4/747)%,++,+4)((+-)'(,*534400//31.),,563744/+,-.44)1(0'(+'*.+.)+*,4-232,)&*&./255+'.,0+.((*-134.,%()622++5-.8+/*,*0%*34.+34-36&+-)6200371,*&/($&''(&&)/++,%32126356676/*2-*,,(1*,4-/070)+./41++5)*&,+(/**'-(''&%'(-0-/43/4*,-((&()1*,0+/+*(()'&&(+-1:*/+&(003&/4()''')-4/./5./(/-,-164,*)''(/2-'#-&.(3.1(#&,'+,093,42)%%%#((%'(../-40.$%'&,-/3676**+)++*))($&(,'.-/-0-&)5.%+)5.783/'(,.,++-86775686,9+$+20&*'(*+&(&'$**5))&-./6*/)(,2)*/(,)//2('*'('+*,*,+/47500)**/./12..+.0)*,-,2,,/-))&,%,%'%&)+.+-+++++.'&.*1-/%*.507*587:7877-(*1'+(+%%$)+)+%0*01/31(71,*0++,**/*)23(,,31+,136:4%())%..'(--,+/-,+,%&-,3.*('(31014%,
@1ad8b0c7-7537-4f53-b6dd-2d3241e6bac8 ch=321 read=78942 start_time=2019-12-13T17:57:04Z barcode=BC01 runid=2c9cf7bc05858273f10e7d7ec552fc0bd742dc3e
TTAGTGTACTTCGTTCAGTTGCGGTAACAGTGCTGAAGTTGTCAGGGGTGTCTTTGTGAACAACCTACTTGCCGCAATGCTCTATCTTCCCGGTTGCCTTGTTACGACTTCACCACAGTCGCGAATCTCAAAGTGGTAAGCGCCCTCCCGAAGAGTTAAGCTACCTACTTCTTTTTATAACCACTCCCACAGCCGGTGTGACGGGCGGGTAATGTACAAGGCCAGGAACGTATTCACCAATGGCATTCTGATCCACGATTACTAGCGATTCCGACTTCATGGAGTCAGTTGCAGACTCAATCCGGACTACGACGCGCGCTATGAGGTCCGCTTGCTCTCGCAGGGTCAGCTTCTCTTTGTATGCGCCAAATTTAGCACGTGTGTAGCCCTGGTCGTAAGGGCCATGATGATGACGTCCCCACCTTCCTCCAGTTTATCACTGGCAGTCTCCTTTGAGTTCCGAGAAAGCCGGACCGCTGGCAACCAAAGGATAAGGTTGCCGCTCGTTGCGGGACTTAACCCAACATTTCACCTTTTTATTTGACGACAGCCATGCAGCACCTGTCTCACGGTTCAGTACATTCATCTCTGAAAACTTCCGTGGATGTCAGACCAGGTAAAGGTTCAACTTCGCGTTTGCATCGAGGTGGCCATGCTCCACCGCTTGTGTGCGTTTACGTCAATTCATTTGGTTTTAACCTTGCGGCCGTACTCCCCAGGCGGAGTCGACTTAGCAGCGTTAGCTCCGGAAGCCACGCCTCAGGGCACAACCTCCAAGTCTGACATGTTTACAGCGTGGACTGCAGGAATTATCTAATCCTGTTTGCTCCCCACGCTTTCGCGCGAGCGTCGATCTTCGTCCCAGGGGCCGCGCCGCCACCGGTATTCCTCCAGATCTCTGCGCATTTCACCGCTACACCGCAAATTCTGCCCCTCACGGGACTCGGCTGCCGTTATCAGATGCAGTTCCCAGGTTAGGCCGGGGATTTCACATCTGACCAACAAAATGCCGCGTGCGCTTTACGCCAATAATAATTCCGATTAGCAGCTTGCATATCTGCATATTACCGCGGCTGTAACGGGGTTAGCGAAGTCTTCTTGCGGGAGTAACGTCAATGAGCAAAATTATTAAGCTTCTCCACTTCTCCCCGCTGAAGTACTTTACAACCCGAAGGCCTTCTTCCTTACACGCGGCATGGCTGCATCAGGCTTGCGCCCATTGTTCAATATTCCCCACTGCTCCCGTAGGAG
+
$$#*0.0+2201+.1-*).&%&'&$$$'&2167+++)%&&()-$'(+*..34230)&%'#%/1654'+,+*/+$$&+)))++1/226,..('307+1112-/5'+),.19321++/0()(%'&&01228373,,,45621215421.-+),.,(+4755(,&%+.-02598/76+(,'/,0/%%)/1('*(('&-6,./89:5;:1,+'*'(+-4035)0(4,'/663-*'&,*,*5/'&-.200327,.2647/0./14-0-++..-515-.%++1-**+'')+*&)-*())+.-61*9(*.14...--25565.-%&/),33.1130&,1)()**&))-&(+*),'%')/-02094)-.010)+(/,&*.%%'(&-+++/'')).5../5661601,143845111-+%+,0/,-+.))0;9;8746+-/5</-.:766/5/./877963:2..1605-'(&(()(,108275./..7///30*0)0.875+)*(+,.((+04147125;80,+,/,*1)+*.-/6/-*-,,442($%++--()%'*(59/76966666:401/',-2-41/1%&&%$'(.*'+012,')/+&'+,8:349;;:79/.-/2-'+.+1.',-//0&%&,*+$)('2+/0078+++)**)(*')*-025,,0()*&)(&*)))(.-$%$()(4*6,&'4//.378+161/1.-+..71,/1100'(%&/64(*&().,/-4/0$*%%)&(--.0.8,9)3-&.-&,$$%&*)164+)114+1.0)3+//0(**2-41290(&),-.-+*%$'$%#&*))--..3*+9327875<4102475+&*(+,84..0))(%--22,)$*)-.-).))&%258+./*+%&))-8789134)3)*),/(**:98855,64723<3./32,.0()'+($')',1735)2*'%&'(+)*(%#&%)&%(+,%%(+*.:114978477730,'..3.%&.54+.50)4991/1126,*'%#0,+*1('($+,(-))-/.,,,,(**+,)0.+.+*/.6.('(.,)((&&'*'&'$#$'('&'&(**/,.6,2.6,**&'+.'**&-*%''&('**''4'.'%$(,(%'(/5212213.+*-+)-)%)'%,+('$',2001+$)+304-8/,&'(#,*().1195..0,27,(.,+-472;6597'0))(&**0/2/--*0+,+1122.2/,+/*/21;3,.6--3'(.*,-.287-'+*(+*+7-,4+3.+(
@7cc1c41f-bbee-4e7c-b0ce-5bc7be02cdbe ch=28 read=83128 start_time=2019-12-13T17:57:00Z barcode=BC01 runid=2c9cf7bc05858273f10e7d7ec552fc0bd742dc3e
CCGGTTACCTTGGTACGCGACTTCACCCCAATCATCAATCCCACCTTAGACAGCTCCTTCCCTTTGCGGTTAGGCCACCGGCTTCAGTTATCAACTCTCGTGATTGTGACCCGGGCGGTGTGTACAAGGCCCGAGAACAGTATTCACCGCGACATGCGCATTCGCGATTACTAGCGATTCCAGCTTCATGTAGTCGAGTTACCAGACTACAATCCGAACTTCGAGAATGGTTTTATGGGTTTTGCTTCACCTCGCGGCTTCCTTCCCTCTACACCATCCATTGTAGCACGTGTGTAGCCCAGGTCATAAGAGGGCATGATGATTTGACGTCATCCCCGCCTTCCTCCAGCTTGTCACTGGCAGTCTCGCTAAGTCCCCAACTTAATGATGGTAACTAACGATAAGGGTTGCGCTCGTTGCGGGACTTAACTAACATCGACACGAGAGCTGACGACAACAGCACCACCTGTATCTCATATAGCTATCTCCATCTCTGGGTGTGCCAATTAATGTCAAGACCTGGTAAAGGTTCTTCGCGTTACTTCAGATTAAACCACATGCTCCACCACGTACGGGCCCGTCAATTCCTTTGAGTTTCATTCTTTGCGAACGTACTGCCAGGCAGATATATTGCGTTAACTGCAGCACTGAACTTTGACATCCAACGCCAAAGGCGCTCCATCGTTTACGGCGTGGACTACTAGGGTATCTAATCTATTTACTCCCCACGCTTCCGGGACTGAGCGTCAGTTGCGAGGCCAGATCGTCGCCTTCGCCACTGGTGTTCCTCCATATATCTACTGCGCATTTCACCATACACGCTGGAGATTCCACGATCTCCTGCACTCTGGCTGCCTGGTTTCTGAAAGCACTGAAGTTAGCTTCCAGGCTTCTACAGACCCCTTGCCGCCTGCTCCTCTTTACGCCCAATAATTCCGGATAACGCTTGCCACCTACGTATTACCGCGGCTGCTGGCACGTGGTTAGCCGTGGCTTTCTAATAAAAGAAGTACCGTCACTCGGCTACCATTTCCTGCTTAGCCGCCGTTCTTCCTTTATAACAGGGTTTACAATCCGAAAACCTTCTTCCTTCACGCGGCGTTGCTCAGTCAGGGTTTCCCCATTGCCGAGAATTCCCTACTGCTGCCTCCCGTAG
+
55/3/9-/,-*+),&(&(*/05:6-697+4-1258354,::-,74320112()*,39-089+,94+/326/*/2.2/4512/041)+.2/000+/0312),(&).-./171.0557,8354/2/7/8/.:1'((+'+,)+/16;/*.7,1554*.,)'''/32*02012.-,,,+,0444-*&*./3,0./136873236&2+&-2554.:.-0)(.2,+)&'+,.31/8/:80,75;26890,-190+-2/.,+-3.07/)+2,9.-.,',)-:8862**-(*+,-,13000'(*+,.1**',+).,6'&+36175001103:1--36778:07:.+8;:<46-4.++-+106689556.--.,,.&(''())3/-&,*%(&+(//03375696122.,121,+1*'2368886**/&%(.013034-*(--./0133/010&)'*(361652-2((%)(&.,(/.22788878(2,.-5676:99::66665678%##$###%%+()%%%&'***,-;416/0:*+,:<98;.*((,2%.073*)-0009/0)()&,+,,01-/6())+'1//.05++1268973.-04/*24<6337;-.60)-'(89-60*)$&%'*00'((*'((.3/.+3,8.888/---+22468+..+*/3839-+.2*-&+-*%$$$((*+*/03395-/.:1.13646856720('/-441286732.9,%**486,*,-+--%%+22-/3/,,,,.52507/-&(++0.--98:69501409568<:9::913659:36433/6261-&)'(-.042;83.02'*,,).*.258/%)7-9,+)(+)''((//4+,-,'(%%'*.,+(.-8-,%%$%$$&)+,5-6,,6-*,.23-).,,0+((*-.-63<5(2*),),53.-.-1.-047/+,+/1)3-.5469+04358634101414:.34./2272/5'/8686;92,*/-.(&'((&/24../5//13.+/-)+,/3599*%(*'-*3:570%&*01610*/1+/;67750')')*/407::8;-&+-//66/00;:34/))50)+-232-++,/'-77;79;988;96622+2151<2229)111,6751;-2:;8+,9131.+%,)0*73)*/11-,1+.6039/-1+1
@828efc21-e739-49ff-a8bd-67cd242e1277 ch=372 read=198921 start_time=2019-12-13T17:56:58Z barcode=BC01 runid=2c9cf7bc05858273f10e7d7ec552fc0bd742dc3e
CTCTACGGGAGGCAGCAGTGGGGAATATTGCACAATGGGCAAGCGCAGTGCAGCCTGCGCGTGTATGAAGGCCTTCAGATTTGTAAAAAAGTACTTTCAGCGAGGAGAGTAGAAGGTTAATACCTTTAACTGTGGCGTTACCGCAGAAGAAACACCGGCTAACTCCGTGCCAGCAGCCGCGGTAATACGGAGATTACCAAGCGTTAATCGGAATTACTGGGCGTAGCGCGCAGGCGGTTTGTTAAGTCAGATGTGAAATCCCGGGCTCAACCTGGAACTGCATCTGATACTGGCAAGCGGAGTCTCTCGTAGGGGTAAATTCCAGGTGTAGCGGTGAAATGCGTACTTAGAGATCTGGAGGAATACCGGTGGCGAAAGGCGGCCCCTGGACGAAGACTGACGCTCAGGTGCAGCGTGGGGAGCAAGCAGGATTAGATACCCTGTGGTAGTCCACGCCGTAAACGATGTCGACTTAAGGTTGTGCGCGAGGCGTGGCTTCGGAGCTAACGTTAAGTCGACCGCCTGGGGAGTACGGCCGCAAGGTTAAAACTCAAATGAATTGACGGGGGGGCCCGCACAAGCGGTGGAGCATGTGGTTTTAATTCGATGCAACGCAGAACCTTACCTGGTCTTATTTGACATCCACGGAAGTTTTCAGAGATGAGAATGTGCCTTCGGGAACCGTGAGACAGGTGCTGCATGGCGTCGTCAGCTCGTGTTGTGAAATGTTGGGTTAAGTCCCGCAACGAGCGCAACCCTTATCCTTTGTTGCGCAGCGGTCCGGCCGGGAACTCAAAGAGAGCTGCCAGTGATAAACTGGAGGAAGAGGTGGGGATGACGTCAAGTCATCATGGCCCACTTGACCAGAGGCTACCGTGCTACAATGGCGCGAAAGCGACCTCGCGAGCAAGCGGACCTCATAAAAAAAGTGCGTCGTAGTCCGGATTGGAGTCACAGCTCGACTCCATGAAGTCCGGAGTCGCCTTAGTAATCGTGGATCAAGAATGCCACGGTGAATACCGTTCCCAGGCCTTGTACACACCGCCCGTCACACACACACACACCATGGAGTGGGTTACGCAAAAGAAGTAGGTAACAATAACCTTCGGGAGGGCGCTTACCGCTGTGATTCATGACTGGGGTGGGGTAACAAGGTAGCG
+
+-0/.0.:/+3//525527015,-2/,6,%+0.3//+&%''0+,(,-(0../'010/0-,/23566*-+)*585;4'))00/&-+/703,'-&'&'&'$),+%/)((&%*((**((*/,.+/8:6:.+(%&'&&*+(1+(.0*-/.2/(+-/,.1/1--.1500.,.1256(**))/1&%(&'&(,,2'))$&.-(0*(+//.60///1,5/102.129734/.++*)+).+0:9'.294,.223/17'%&+).,19.-0'(168889567:505+3,-0//0:7122022),,+)%'*)'))+*)&--1,/(3/++(0)3,+*284621012:860:/,,;470*++''*+.289<0.1,*1.19957131/*,***1/').55+(-637*(,',,),,.2556,-222*1(.0877;/-).2:,73-3*0/.-.1-08((+*+412349323569223;92/-..3750.-/**./060113-.-+/1155(4.0+,+0,*-*.))+',./+.2/+686:;:871)%')&/+42-*-2+*+1/3::,13439:1/%%(,225*+0890+:3-)+*.0-%(.755601117211-269))))--.(0-/69744').406.6//8/.//002%&('()45750043+3+*2;712))*+,--,,'0+,)'+..95)2),*311761314015.-.//75/0'&$%&,--,-005786331116<921-/&.-2.7-/-5/&&(*%,%%24571,0:/-3.013.85,./+-)**%./864-12230993677979+*&+%%)0.37011--.03)..,.+0*+(&&(*1190+++)56689743567:9..-029.%''&'(,;0-%0).+)(&(/-0/.-/5//:*()'')(*,:6897785,,)*-;7847//3/:888026:5),.4:::9898.-.(,-+:,/,(*),+-,/4474343474/-80/,9,0++%(.+.''('(+5.//8:9:4760-+-41143/.5+)%)--,2),3.50)%1-/(0)./45/305;7/;9,-8776621./+,++*.6495+())-.,-9+-(/(.20$(*')*.*)*++*&$&(*4.:6)6,*.,)..227241('0(*388;100./2223+((-'01,065-0++)'./0
@0ad46ece-1d55-4f99-aa08-c4515a394ab3 ch=461 read=96928 start_time=2019-12-13T17:57:14Z barcode=BC01 runid=2c9cf7bc05858273f10e7d7ec552fc0bd742dc3e
CTTCTACGGAGGCAGCAGTGGGAATATTGCACAATGGGCGCAAGCCTGGTCACAGCCATGCCGCGTGTATGAAGAAGGCCTTCGGGTTGTAAAGTACTTTCAGCGGGGAGGAAGGGAGTAAAGTTACCTTTGCTCATTGACGTTACCCGCAGAAGAAATACCAGCTAACTCCGTGCCAGCAGCCGCGGTAATACGGAGGTGCAAGCGTTAATCCGGAATTACTGGGCATGCAAAGCGCACGCAGGCGGTTTGTTAAGTCAGATGTGTCCCGGGCTCAACACAGAGACTGCATCTGATACTGGCAAGCTTGAGTCTCGTAAGGGGTAAATTCCAGGTGTAGCGGTGAAATGCGTAGAGATCTGGAGGGAATACCGGTGGCGAAGGCGGCCCCTGGACGAAAGACTGACGCTCCAGGTGCGAAAGCGTGGGGGGCAAACAGGATTAGATACCCTGGTAGTCCACGCCGTAAGCGATACGACTTGGAGGTTGTGCCCTTGAGGCGTGGCTTCCGGAGCTAACGCGTTAAGTCGACCGCCTGGGAATACGGCCGCAAGGTTAAAACTCAAATGAATTGACGGGGCCGCACAAGCGGTGGAGCATGTGGTTTAATTCGATGCAACGCGAAGAACCTTACTGGTCTTGACGACATCCACGGAAGTTTTCAGAGATGAGAATGTGCCTTCGGGAACCGTGAGACAGGTGCTGCATGGCTGTCGTCAGCTCGTGTTGAAATGTTGGGTTAAGTCCCGCAACGAGCGCAACCCTTATCCTTTGTTGCCAGCGGTCCGGCCGGAACTCAAGGCTGCCAGTGATAAACTGGAGGAGGAAGAGGAATTGGGGATGACGTCAAGTCATCATGGCCCTTGACCAGGGGCTACACGTGCTACAATGGCGCATACAAAAGAAGCGACCTCGCGAGAACAAGCGGACCTCATAAAGTGCGTCGTAGTCCCGGACAGGAGTCTGCAACTCGACTCCATGAAGTCCGGAATCGCTATTCGAATCGTGGATCAGAATGCCACGGTGAATACGTTCCCGGGCCTTGTACACACCGCCCGTCACACCATGGGAGTGGGTTGCAAAGATAGGTAGCTTAACCTTCGGGAGGGCGCTTACCACTTTGTGATTCATGACTGGGGTGAAGTCATGGTAACCGG
+
%&&&&&$+*'-+,748133/+-+,*(*).,-//:78:51,018+48-,*.(')*+6968566579:87/.+,/)+--238697/4)1&))7<71120181+*)4&*-+'-,,+,1+()*092/0-+)-04/,/01+5++,835448<606-,.+%)*($&(/'/.+1.-.35-5/674/3+34:5726+5++*8-1..0---,/-.-505007&5*25/8/117:72%-*)24,'()($(&-+-59,/490+.525/39775-)&#&**')155310+-&'&'((10501-.0()*--:1:0-3-+).*+,455056/5&+49,-6'2)8/2/28650+-,-3,529-,,+**)$&'+-/098+06*.9259;:;9684.,.)1.),283,-08741./')-+,,-.0-5,,,.5122303-,,76:573.(23<::09907./',,,16/,/6634334,.-099864&11-*%%&*--0/2+.3/7.2.48'))+016745-6--6351/,-.11:864:/;/5.66627954830/))&()32:83-.2'8*:;1;<427706-11268571+(,0)03-/022425394-.*))*+'')31;5598:8+,./070656++,).5506.)*()2.-0+%$$&)-3186/123-3+/8<.63++,.,/.+36411027684*:9379938((*+1,11567:3341/3../58568544554/),)&)24,-,7+)11:0/*,,7.+/177('/-*/-41:3+3000&(3-+40.2-,,*+%+-,0-00($)():((&**0113311000230)**.-*/,'./-+(*'*&%))+792.3467898430268;1(*+,23+*+'-8;0383*5,,)'(+-471-113.,...365(466-)%(('(+,5-863..)()'*2.')0:32710&$-930253/0-27967/0++.%%&+*(+,20242934465779:78111--.+02/41455.*%)*((+,/(+,485..+,33385,.(0457;84557.90+'&'&(&((*--,-)/752;+/12-.-0958651)(,*359;66-,*&&)).)'*'*''0//24;5.2+(22+2/.5..98.-/11/368:;93422661+2...//-.6.3-)&'459--
@1009b64b-16a7-4bd5-bb76-357a16c74866 ch=147 read=127044 start_time=2019-12-13T17:57:12Z barcode=BC01 runid=2c9cf7bc05858273f10e7d7ec552fc0bd742dc3e
CCGGTTACCTTGTTACGGCTTTACCCCAGTCGCCTTGAGATCACCAAAGTGGTAAGCTGACGCCCTCCCGAAGGATTAAGCTGCACCTACTTCTTTTGCAGCCCACTCCCCGCCCAGATTAGCGACGGGCGGGTATGTACAAGGCCAGGAACGTGTTCGCCGTGGCATTTCTGATCCACGATTACTAGCGATTCCGACTTCGTGGAGTCAGTTGCAGACTCAATCCGGACTTCGGCGCACTTTATGAGGAGTCCTTTGCTCTCATAGAGATCGCTATCTTCGCATGTGCGCCATTGTAGCACGTGTGTAGCCAGCCCTGGTCGTAAGAATGACTTGACGTGTCACCTTCCTCAGTTTATCGCAATTCTCCTTTACAGGTTCCAGCCGGACCGCTGGCAATAAAGGATAAGGGAGGTTGCGCTCGTTGCGGGACTTAACCCAACGTTTCACAACACAGCTGACGGCAGCCATGCAGCACCTGTCTCACGGTTCCCGAAGGCACATTCTCATCTCTGAAAACTTCCGTGGATGCTCAAGACCAGGTAAGGTTCTTCGCGTTGCATCAGATTAAACCACGCCCGCCCACCAGCGTGCGGGCCCCGTCGAATTCATTTGAGTTTAACCTTGCGGCCCGTACTCCCCGGGCAGTCGGCTTAACGCGTTAATCCGGAAGCCACGCCTCAAGGGCACAACCTCGAGTCGACATCGTTTGGCGTGGACTACCCGAATTATCTAATCCTGTTTGCTCCCCACGCTTTCCTTTGCCTGAGCGTCAGTCTTCGTCCGAGGCCGCCTTATACCGAGTATTCCTCCAGATCTCTGCGCATTTCCCGCTACACGATTCTACCTCTACGGACTCAAGAACGCCGGTATCAGATGCAGTTCCCAGGTTGGGCCGGGGTTACATCTGACTTAACAGGCCGCCTGCGTGCGCTTACGCCCAGTAATTCCGATTAACGCTTGCACCCATAAAGTATTACGGCTTAGCACAACGGGTTAGCCGGTGCTTCTTCTGCGGGTAACGTCAATGAGCAAGGTATTAGCACCACTCCCTTCACTCCACGAAGTGCTTTTACAGCGAAGGCCTTCTTCACGCGGCATGGCTGCATCAGGCTTGCGCCGGTGTGCAATACTTCCCCACTGCTGCCTCCCGTAGGAG
+
,)').-+8:38002*/.)))(($.**(('/2')(((())-02-2*041//044.)))%'#&(,.0.04+*+(+-',+*.)--%+%,/+&)&,'/20+,./)28.*,--92+),-,&'&.%$$&),/).((**,'&+'(&*0(//*1$,,4..4.+))'%1/,+1,+)6:))--/06,*-+,/:20/)//224;13/-017,&%**()*-(13917,.1..60931+1..*&&&('(%-(+,10-*(%+)&)*0/*4+*121/,$&$%%&#))''-%.,1,*%&#)(+//279-260.(/.*.**+(%%%&&%')06)(/.88,/+%*##%*''+))+435+*,(,2-:7567..-74.02*+&&')*+.)%)'#%)*33.0(((.-/24767:,3+)1,,.)&1151')-2,+,009453989669342:85.0+/+.+*-+/%/81-/1/)1('%'(//,2/0-,+0,-0%.-//077/033/1+-,259,6-+*'&&(',../++318944('*03.11046,02:331)+,73435.-04,5+**.214:530--3-020.*'+,2/:-5,((%%&'&,-'#*(%((&)&('..052/,/7'0(-;1()+(,-+295.5.0.1--+204+/9785911-&1,5'442-))&'/-2//,4*,&)+,)0+.+361335770.-+4))%-.,.((.('*,,/-246706:0/5144694../11'&%&+')*6+,7268,.07('))704)%***391+%$&&#)+*,(&($1113/-'(/)03&)#-)*,$$#&%(()/&($().8;6.1/1./388664020102:'+((%+/++'+%$(1*,)02'/2&1)0-45,-)%'#&$'(&%)(+2+44678&,7+4,)'+/).,/2..).3((*$'(01-,+*+(2-.+(*.9+,,+,..00(&%%##&(,-())**-,0..)+0+/++*())&%'*,*$)%'&%*(*'$%%#$$%$&('**(/*35..*,0-&1-,/4549<9663&2/,+)))+-1',*+212,'')'0),#($%&$'+-91.87''&,&#$''*'(&)**&$&()&.'(,.5.0,0,.2/)+(++40.23768///01+74,3,((%(&)&*&*'(-))'%.+522/%'((****)*,8+,247,,*
@612897ea-c805-465f-b7ad-90daa0927f87 ch=94 read=220616 start_time=2019-12-13T17:57:12Z barcode=BC01 runid=2c9cf7bc05858273f10e7d7ec552fc0bd742dc3e
CCGGTTACCTTGTTACGACTTCACCCAATCCTTTGACTACCTTTAGGCCGCTGCCTCCTTTGCGGATTAGCTCACGGACTTCAGGAATTATTGCCAACTCTCGTAAATTGTGACGGGCGGGGTGATGGCCTCAAAGAGACCGGGGAACGTATTCACCGCGACATTCTGATTCGCGATTACCTAGTAACTCCAGCTTCATGTAGGCGAGTTTCAGCCACAATCGAACTGAGACTGGTTTTGGTTTGGCTCCCTCACGGTATTGCATCTCTGTACCAGCCATTGTAGCACGTGTGCAGCCCTACACATAAGGGGCATGATGATTTGACGTCATCCCCACCTTCCTCTAAGTTAACCCAGGCAGTCTCGCTAGAGTCCTCTTTCAATAAATTGTGTAACTAACGACAAGGTTGCGCTCGTTGCGGGACTTAATAACATCTCACGACACGAGCTGACGACAACCACACGCACCACCTGTCACCTTGTCCCCGAAGGAATTTCCTCGATTAGGTAATGCAAAGGGATGTCAAGTGTAGGTAAGGTTCTTCGCGTTGCTTCGAATTAAACCACATGCTCCCGCTACTTGTGCGGGTCCCCGTCAATTCCTTTGGGTTTAATCTTGCGACCGGCCTCCCCAGGCGGAATACTTAATGCGTTAGCGGCGGCACGGAAGTGTTGAAACCCCACACCTAAGTATTCTTCGTTTACGGCGTGGACTACCAGGGTTATCCTAATCCTGTGTTTGCTCCCACGCTTTCGAGCCTCAGCGGTAGTTACAGTCAGAGAGTCGCCCAGCGCCACTTGTTGTTCTTCCTAATCTCTGCGCATTTCACGCTACACTAGAATTCCCTCTCCCCTCTCGCACCTCTAGATAACCAGTTTGGAATGCAGCACCCAAGTTGAGCCCGGGTATTTCACATCCCACTTAATCATCCGCCTACACGCTCCTTTACGCCCGGTAATCCGGATAGCAGCAACTCGCCACCTACGTATTACCGCGGCTGCTGGCACGTATTAGTTAGCCGTGGCTTCCTCATGGGTACCGTCATTATCTTCCCAAAGACAGAGCTTTACGATCCGAAAACAGCTTCATCACTCACGCGGCGTTGCTGCATCAGGTTTCCCCATTGTGCAATATTCCCCGCTGCTGCCTCCGTAGG
+
41,/.801525.10..,,-./2-66--/34))3')$*%&(+-/'($',0./4*.+&-&&.)*0(1$0((',+1),(/.4656*,/&%)''30030/'+,0--%*''&))*(*+.464-,(2/***+&-*(()*/*''--/5&/2+).,*001/-+6.,-1185;;.-65685343144/0)(+171000-,)*+/54143455540,24;8,,*/*''.-*,//8876656465,6;;*,(*'%,(+,6/+)-,2(&*,/21215---.,/.6++''%&47,,../.5450/'&**,80()--*.0/4*05317-,,++'29,/046764,:47+,.73;86/.-&'(-40.06.-196779927+,**)0/230.+,0-(-0..+&-)&'$&+.)+0113-40.(-*:03443468<685;965360.'((((*+85.244524+&+.03*35562427+.)--228:1080666668484469</)-*&&)'07457122+4*-&)(+521299*/79.92498/.//4,2++++.10986:622489445:4/,./00;97:2234787.80,,0/-/1/0253//-645--.5.64:813:90.02::0:324:34789.7**&(0::...5569482#('&*+**,66:656395.9210/0++-,/1;77<:4;84),-2/-,&%&)./)%+-02;4,..72558:6874370+&&,3,/4(&())*7-,0(*6,,--26*'*,-5;;5(*1454,$)'%&+%*,5112659+)+(%))+&(&%((,./4&)+(*1834;78;1.'+32225('.3532<90,//13684670,-/22/2&'**2.+.-/--'*%)))0)+,5/3-5.360;821+-**+588535-31/11(*/28+221///784145390-))*),2-.)0/0,18223.20246/0.(&,)++)%+*)3()-21*)(),('*&%(*+(+,,-8/(0120:33;8441:58790/(('+*-('+*+:0//;5555/*-2.4-/&+(,*+,646771:1/0213376*6.,.0/-&-.2;;562230-*.',+&$$%*')*:95665.//0/:11.7001665((%'*28-55:0*-/,-487;7671978.'*-+.//--+/4.0/2/
@7ecc302d-bc68-4f0f-9f87-70ce40d19df3 ch=409 read=76894 start_time=2019-12-13T17:57:28Z barcode=BC01 runid=2c9cf7bc05858273f10e7d7ec552fc0bd742dc3e
CTCCTACGGGAGGCAGCGAGCAGAATATTGCACAATGGGCGCAAGCCTGATGCAGCCATGCCGCGTGAAGGCCTTCCCGGGTTGTAAAAAGTACTCAGCGGGGAGGAAGGGTAAGTTAATACCTTTGCTCATTGACGTTACCACCAAGCACCGGCTAACTCCGTGCCAGCAGCCGCGGTAATACGGAGGTGCAAGCGTTAATCGGAATTACTGGGCGTAAAGCGCACGCAGGCGGTTTGTTAAGTCAGATGTGAAATCCCAGCGGGCTCAACCTGGGAACTGCATCTGATACTGGCAACTTAGTCTCGTAGAGGGGTAGAATTCCAGGTGGCGGCGTTGAAATGCGTAAGTCTGGAGGAGGAATACCGGTGGCGAGCGGCCCCTGGACGAAGACGCTGACGCTCAGGTGCAGCGTGGGGAGCAAACAGGATTAGATACCTGGTAGTCCACGCCGTAAACGATGTCGACTTGGAGGTTGTGCCCCTTGAGGCGTGGCACCGGAGAGCTAACGCGTTAAGTCGACCGCCTGGGGAAGTACGGCCGCAAGGTTAAAATATGAATTGACGGGGGGGCCCGCACAAGCGGTGGAGCATGTGGTTTAATTCGATGCAACGCGAAAGAACCTTACCTGGTCTTGACATCCACGGAAGTTTTTTCAGAGATGAGAATATTGCCTTCGAACCGTGAGACAGGTGCTGCATGGCTTTGTCGTCAGCGTGTTGTGAAATGTTGGGTTAAGTCCGCAACGAGCACAACCTTATCGCTTTGTGCCAGCGGTCCGGCCAGGGAGCTCAAAGGGAGACTGCCAGTGATAAGCGGAGGAAGGTGGGGATGATGTCCAAGTCGTATGGCCCGCCCGACCAGGGCTACACACGTGCTACAATGGCGCATACAAGAAACGACCTCGCGAGAGCAACCCGGACCTCGCCAAAGTGCGTCTCGTGGTCGGATTGGGTCTGCAACTCGACTCCATGAAGTCGCCTTGGTAATCGTGGATCAGAATGCCACGGTGAATACGTTCCCGGGCCTTGTACACCGCCCGTCACACCATGGGGAGTGAGTTGCAAAAAGTAGGTAGCTTAACCTTCGGAGGGCGCTTACCACTTTGTGATTCATGACTGGGGTGAAGTCGTAACTAAGG
+
&'.(%$.+61)+2)&(+'%%&+*(/-..:0.-10:55544367828:76541-,$)+0166830*.(*-*'38458,,/38/7,/-:3.-*++(++&**.58+)--,)12./08+.09-./2,.0-,343+-,,-70/4*/+%))*'%'$,(1,4-4,,-0--12984,60.26110)((%(*412.2.)++//128/:/8.7111+0+,.3990734353+..-*-,.-034(56;1+0/2/35654570/.37-.281$+&*+1/36557887<7053434334878869826.11-171246462.1+)+368+-'/)/+)*)-5.(,*')()')',4/*,475/)*+*19302.)((*2/1510/-/2,**(),*75.)*-3376.9-+*$&)..048780/+,+*(*+*5378,)+++/(0&'.%4'%)*(*,7125001611***,3.,.43.0/-)//1/*&(0,/1+*502-960)+/-)*-77-.)))090/((')+1611(1,6-8.4656584385;:;6*&'&((/1052,/-(-*.-295))(*&1).-/004(.162/16-&**,46147875-**+23/.046<;59460006366563))0))*/6582:20812:8759267917/*-0,-/-.7;;;))'&))+9720160+20.2;8<72'*)1,2+,-/1*-*+299564.4-))),,3678.'#&&)*24100067.,.90;8593)++-1),.'6/-/.*,/&0(,,,-5,,**+),+,7.461:7515525)0+''&-297:*.*)&))/205822/+-,06*//-*(((%*'%&).2+.+*-+-3(0)24/&*(%),(4,%')'*-2:4586870.++'+.0011/+1/./1-%&*,.02,&))'**--(*33-,,+),,/1-)(-/.0206''&34,.++--.2**,.)514(2(0*)(.-./*/.0+*+066404+***(&(*).)$%&)3130-+*./.34)*)+-.66,.,.,,,++38426182++32'(/+-)++,//6;0.41))),-28764*''++')+1---50**&()-*(+&***0-203;7&3&.48/6425/3:,,4;.24022902334665140.0.,*++*-,)+)*,,0
@8786c91b-5de6-4d87-af59-7325a520b44f ch=116 read=227626 start_time=2019-12-13T17:57:27Z barcode=BC01 runid=2c9cf7bc05858273f10e7d7ec552fc0bd742dc3e
CCGGTTACCGCTGTTGCGACTTCACCCCAATCATCAATCCCACCTTAGACAGCTCCTTGCGGTTAGGCCACCGGCTTCGGGTGTTATCAACTCTCGTGTTAATGACGGGCGGGTATTAATACAAGGCCGAGAACGTATTCACCGCGACATGCTGATTCGCGATTACTAGCGATTCCAACTTCATGTAGTCGGTTGCAGACTACAATCGAAGTGGTTTATGGGTTTTGCTTTACCTCGCGGCTTCGCTTCCCTCTGCACCATCCATTGTGCGCACGTGTGTAGCCCAGGTCATAAGGGGCATGATGATTTGACGTCATCCCGCCTTCCTCGTGTCACTGGCAGTCTCGCTAGAGTCCCCAACTTAATGATGGTAACTAACGATAAGGGTTGCGCTCGTTGCGGGACTTAACCAACATCTACGACACGAGTGACGGTAACCATGCACCACCTGTATCTCCTTATAGCTATCTCTCCATCTCTGGAGCCTTTATGAGTATGTCAAGACCTGGTAAGGTTCTTCGCGTTGCTTCGAATTAAACCACATGCTCCACCGCTTGTGCGGGCCCCGATCAATTCCTTTGAGTTTCATTCTTGCGAACATTACTACTCAGGCAGGTACTTATTGCGTTAACTGCAGCACTGAACTTTTGACATCCAACACTTAGTACTCATCGTTTACGGCGTGGACTACTAGGGTATCTAATCCTATTGCTCCCCCACGCTTTCGGACTGAGCGTCAGTTACCAGGCCAGATCGTCGCCTTCGCCACTGGTGTTCCTCCATATATCTACGCGCATTTCACCGCTACACATGGAATTCCACGATCCTCTCCTGCCTCTAGCTGCTGGTTTCTGCCGACACTGAAGTTAAGCTTCGGGCTTTACCACCACAGACCCTTGCCGCCTGCTCCTCTTTACGCCCAATAATTCCGGATAACGCTTGCCACCTACGTATTACCGCACGGCTGCTGGCACGTAGTTAGCCGTGGCTTTCTAATAAAAGTACCGTCACTCGGCTGCCACCATTTCCTGTAAGCGCCGTTCTTCTCGCTTTATAACCAGAAGTTTACAATCGAAAACCCTTCTTCCTTCACGCGGCGTTGCTCGGTCCGGGGTTTCCCCCATTGCCGAAAATTCCTACTGCTGCCTCCCGTAGGAG
+
7.1,3/,76''*)*.',339:997097/,1166:1:0-4/))1/-4--/723543')('(798;/38;6-15,-)(&*,.,,//723417-,,+.,-,.-+,,-17.:;73-'''-)*'((/-5/.6-'$($$()(,3<757;264473311229:<:4988/</..32556706+4+,0515656579/)),/019990./01621'&(#(*18<;-74:/29:2+()-(%,4,14606./72...004.+01///28:;;+-39,,&%$%$)-203...+/3,(+/---../,37,*++*./.;8<73277899090+)01735.)(%%(22080://'76/%,+168//12.65,.*)0*3.311-1+,)'&*/411231,5+()8+1578766;265;90/302.0.+('&)))))-.115+$'(**,*(&,-0:293/,/806:4.-+..28,0.-11/3565566./9//63332.)*48186++)*&)*43643..0185698.-,4.<89<:99519,0095++0./.:.*2)'(10344/*1+%%%&*/,//-*+21)()-1,6498/2::.&3/:926:<-8,,,,+21&/&&&***02)*46)1))('0(%.(),54805011:110)/227;2/;;9/0-+*+&,40+)*(&-/-/00/769490+,,4/009:688525&41*.28565850+((*/$++5484+),(,,93/*4)114*0/--5+/7.).1(+3191/03216732449239;87879767<493/5','),25:83/1.034;5-+-,),./,(*&.(.4'8,:../.775622.17532')-1.011+1(*05;:0.)*('(*#&(,.//00.+().:4(83.-,*$)-./+--4499:''.(0-+03,+,,06*+41-*,*80)0**/4180305065571-3-*5.'*,+/12552..20-0,-,1.-+)*)+((,++(0,5*&*1,22923:7/01:24:7+*,.67678011+-*)*',*(/-03;3.3-.-)'&**165598--&&'&''('),0/+(.*+/+,7---6:71(+14-.-&&/%22)8*810112)511/811364;:1'+9;-4<-*:;9-+,3.19,328,752.)*143310,,(03+*.)0/('
@b879ac8e-4cc6-4d50-84fb-16db6509e907 ch=331 read=106416 start_time=2019-12-13T17:57:24Z barcode=BC01 runid=2c9cf7bc05858273f10e7d7ec552fc0bd742dc3e
CTCCTACGGGAGGCAGCAGTGGGAATATTGCACAATGGGCGCAAACACGATGCAGCCATGCGTGTATGAAGAAGACCTTCGGGTTGTAAAAGTACTTTCAGCGGGGAGGAAGGGAGTAAAGTTAATACCTTTGCTCATTGACGTTACCCGCAGAAGAAGCACCGGCTAACTCATTGCCAGCAGCCGCGGTAATACGGAGGGTGCAAGTTAATCGGAATTACTGGGCGTAAAGCGCACGCAGGCGGTTGTTAAGTCAGATGTAGAAATCCCGGGCTCAGCCTGGGAACTGCATCTGATACTGGCAAACGAGTCTCGTAGAGGGGTAGAATTCCAGGTGTAGCGGTGAAATGCGTAGAGATCTGGAGGAATACCGGTGGCGAAAGGCGGCCCCTGGACGAAGACTGACGCTCAGGTGCAGCGTGGGGAGCAAACAGGATTAGATACCTGGTAGTCACGCCGTAAGCGATGTCGACTTGGAGGTTGTGCCCGAGGCGTGGCCGAACTAACGTTAAGTCGACCGCCTGGGAGTACAAGGTTAAAACTCAAATGAATTGACGGGGGGGGCCCGCACAAGCGGTGGAGCATGTGGTTTAATTCGATGCAACGCGAAGAACCTTACCTGGTCTTGACATCACGGAAGTTTTCAGAGATGAGAATGTGCCTTCGGGAACCGTGAGACAGGTGCTGCATGAAAACTGTCGTCAGCTCGTGTTGTGAAATGTTGGGTTAAGTCCCGCAACGAGCGCAACCCTTATCGCTTTGTTGCCAGCGGTCCGGCCGGGAACTCCAAGGAGACTTTGCCAGTGATAAACTGGAGGAAGGTGGGGATGACGTCAAGTCATCATGGCCCGCCGACCAGGGCTACACGTGCCTATGGCGCATACAAGAGAAGCGACCTCGCGAGCAAACGGACCTCGCAAAGTGCGTCATGTGAGTCGTTGGAGTCTGCGAAAACTCGGCTACATGAAGTCGGAATCGCTAATTGTCGTGGTCAGAATGCCACGGTGAATACGTTCCCGGGCCTTGTACACCGCCCGTCACACCATGGGAAGTGGGTTGCAAAAAGTAGGTAACAACTTAGCAGGAGGCGCTACCACTTTGTGATTCATGACTGGGGTGAAGTCGTAACAGGTAACCGG
+
.-3(*,2187*,1-+-//.5596+2../.)('(/--))''$*(1&)%))%0(,-*-4,0+,,.6879889,*/*(+31835;8785,784+(/)+,9:1-//*+3.)0/12,52*-.1:2/2354128/81((3/5%/&(+97-;-,93-.+*2,$)'%),2.*,.,)&'&-%.(*3924/&.3216//.,0-.0351-3*2.+/(((6.8/2(6*/-6-00989:995<40213*-*,)(,30333*5,6-217+,.75/+(20++046,45659)(,2.4;8+65:444340/.-.75/6(,(%&*&)+,),/022+/42,./,//0,1++8952-()(.0/-+.-)),/.-+()()))50.,())*-.3/4/01,+,3)//83/3<5.*.97;.,4++,--.36778*68665,2/0468;3,/00:(7)1.%-(++/1,18+-89/000+.15923)+$)*,--./.*+,//2./4-912.//)*'-,*,&&$((+&&(+18340927-37898969:6472()''*+1,6273786/43/70+*1050767/+02746-/8-+-,/17674;:::-000843376<<8:987+*//185726227+-502/2)/41.455265/466/,--.0-,.7<6/,,,,,5/..304674668:86<:19188:21223273322/3433,*++&+.32333.()-.878628.--.5624697986;60.1../+/1176689697676&(0*21((1-,+/514;7174'8+2-+//&(,+5./7'6..2*,,)*+*'0-&**(*),300223,(*()(,+-18457342013+/-02276011.37+',+&(+;,957,,)'(.-1-,%&(-*1/57620542*++,2+-16788768446679%82820300&'-81-446222.2-*(%(*+.-07.*+,,31.'+)*++02.),)*/05/0---3/8286533-,$-%),4'6)%),,1+92394(,,5/-+/.673649(('/10,0'&%'(..3-089122,-,03)-/3/-%))',1-;2728;61),'.0.//30+(&%%$($0-+.3.++,).404065/069;;9../2540;:4-,+)&)*0/*$&&'*(16360)
@2e629f05-1ef9-4476-ab17-1d0e0dc0c9f7 ch=421 read=226267 start_time=2019-12-13T17:57:22Z barcode=BC01 runid=2c9cf7bc05858273f10e7d7ec552fc0bd742dc3e
CCCTACGGGAGGCAGCAGTGAGGGATATTGCACAATGGGGAAACCCTGATGCAAGCAACGCCGCGTGATGATGAAAGGTTTTCGGATCAATAAAGCTCTGTCTTTGCGGGGAATGGCATTTTAAGGAGGAAGCCGGCTAACTACGTGCCAGCAGCCCGCGGTAATACGTAGGTGGCGAGCGTTATCCGGATTTACTGGACGTAAAGGGGGCGTAGGCGAGATGAATTAAAGTGGGATGTAAGAATACGGGCTCAACCCAGGTGCTGCATTCCAAACTGGTTATCTAGAGTGCAGGAAGTGGAATTCCTAGTGTAGCGGTAGAATGCGTAGAAATTCTAGGAAGAACCTGGCGAAAGGCGACTCTCTGGATATGGCGACGCGAGGAAACAAGCGTAGGGGCAAAACAGATACCCTGGTAGTCCGCATAATGAAACGATGAATGCTAGGTGTAGAGGTTTCAACACCTCCCGTGCCGCCGCTAACGCATTAAGTATTCCGCCTAGAATTACGGTCGCAAGATTAAAACTCAAAGGGAATTGACGGGTTTTAGTGGCATGGAGCATGTGGTTTTAATTCAAACAACGCGAAGAACCTTACCTACACATGGCATCCCTTGCATTGTAACAATCAGAAATCCCTTCAGGGACAAGGTGACAGAGTGGTGCATAGTTATCGTGGCTCGTGTCGTAGAGATGTGGGTTAAGTCCGCAGCAGAGCGCAACCCTTGTCGTTAGTTACTACCATTAAGTTGAGGGACTCTAGCGAGACTGCCGTTTAACCAGGAGGAAGGTGGGGATGACGTCAAATCATGTACTTATATGTGTAGGGCTACACGTGCTACAGTAAATAGTACAGAGATGCAATACCGTGAGGTGGGCTGACTAGAATAGTCTCAGTTCGGATTGTAGGCTGAGAGCTCGCTACTACATGAGCTGGAGTTACAATGTCGAATCAGAATGCTCGCGGTGAATACGTTCAGGTCTTGTACACACCGCCCTCACACCGCGAAGAGTTGTAATTACCCGAAGTCCGTAGGCTAGCCGCAAGAACAGCCGAGTAGAGGTCAGCGATTGGGAATTGAGAAGTCGTAACAAAGGTAACCGGAAGATAGAGGCGACGGTGATTTTAACACGAAGACACCGGCTTAACTCTTCCAGCACCAACCAATACGTAACTACCA
+
+1)**.)0,).,)//0--1.+.2-34,9+*)-,-1.00.')--08.-.08551+)--4/-/:024.,+,+/0/0-+*2,:720.0*,%)&'085-/35755/,,'$$)-.+&.*)(&&,043+5)1(*)**&15)//0095755565591.,,.08.+-10.10/-053.1--/1,++./51;00/+1..075--/7852(,-3*+.0('%%(+-2-($(//+++2*))'&''05.10--2*-33-2).1.4.1&+#%&.0345111())*(.1*1127/6//.5+-(**+*&'&&$('/0013122,,-.+'$+')&%%')-+.2296'/'&-*&%',0-1+**,%%'*'*+1(+..+((()*+*.+*&''(*)'%&$$%%+++/++('%''.(*,)(*+652+-/6557:(*,--.036.(+)()''$+0&*((-.095&11-03,%)'))/.6972/../38274))2/45357+*)'&&#&&,/6**,./85502++'($%%()-*000.1+)*-102;;95676;0)0-(-+0,(+**%&&%$'''',.%+,/%'(/.%+)-*46,*1,3/+'*)-52**,-7//96525024-+)*('(%'*,../*-1,.'3)%')()(+*2&%'(*'(:.128'+-,*/28.400/30++*+49-+,+,)-3-)-2+('(**8*3)-,(+%%'*00,4,2)-5/00/6-$%&),)*&*)/6.3./(*('+7043,*0-,,2-34,180-+,0-+15,0125)''&$#*+/)%$#&).+,0+0010-)**,-+*'/2//25667886:8/+((''$%$$&)**(+)+,/4//0,.+.+-134*+((*12)&)+/*-,,,.,+677;6%5/.)'&&%(,+&%&&&%&$&&2/--20/213691(/%,)%('.0///)%(%*12&&&$'&%(&&(''''(*(*0,)(+++,+-&(')/,,.30/&(,//+0.--75141225&(+64/5111402.29/5+(%''+$'&$%'')'((,)($'')#$)((&&,)*,522*(,0,/)2,/.1&('&%%(*))(,***%'),-,)*,)2+,-,&$*&&)&)($+4++,4039+*('+))&.//:,-010,*(++(&('%%$(&%#3)313.,')-/235*+&%$,'++/+0-(*+-+1*+%0.1:637340*,*%&$%
@c6fc75f2-efd2-4c62-a83e-5307ff667358 ch=372 read=198985 start_time=2019-12-13T17:57:20Z barcode=BC01 runid=2c9cf7bc05858273f10e7d7ec552fc0bd742dc3e
CTCCTACGGGAGGCAGCAGTAGAATATTGCACAATGGGCGCAAGCTGATGCAGCCATGCCGCGTGTATGAAGAAGGCCTTCGGGTTGTAAAGTACTTTCAGCGGGGAGGAAGGTAAAGTTAATACCTTGCTCATTGACGTTACCCGCAGAAAAACACCGGCTAACTCCGTGCCAGCAGCCGCGGTAATACGGAAGGTGCAAGCGTTAATCGGAATTACTGGGCGTAAAAGCGCACGCAGGCGGTTTTGTTAGATCGAATGTGAAATCCCCGGGCTCAACCTGGGAACTGCATCTGATACTGGCAAACGGAGTCTCTCGTAGGGGTAGAATTCCAGGTGTAGCGGTGAAGTAGAGATCTGGAGGAGGAATACCGGTGGCGAAGAGCGGCCCCTGGACGAACTGACGCTCGGAACGGCGTGGGAGCAAATGGGATTAGATACCCTGGTAGTCCACGCCGTAAACGATGTCGACTTGGAGGTTGTGCCCTTGGTGGCTTCCGGAGCTAACGCGTTAAGTCGACCGCCTGGGGAGTACGGCCGCAAAGGTTAAAACTCAAATGAATTGACGGGGGGGGGGGTACACAAGCGGTGGAGCATGTGGTTTAATTCGATGCAACGCGAAAAGAACCTTACCTGGTCTTGACATCCACGGAAGTTTTCCAGAGATGAGAATGTTCGGGAACCGTGAGACAGGTGCTGCATGGCTGTCGTCAGCTCGTGTTGTGAAATATTGGGTTAAGTCCCGCAACGAGCGCAACCCTTATCCTTTGTTGTGCCAGCGGTCCGGCCGGGAACTCAAAGGGAGACTGCCAGTGATAAACTGGAGGAAGGTGGGGATGACGTCAAGTCATCGCTGGCCCCGACCAGGGCTACACGTGCTACAATGGCGCATACAAAGCGACCTCGCGGAAACAAAGCGAGGACCTCATAAAGTGCGTCGTAGTCCAGTTGGAGTCTGCAACTCGACTCCATGAAGTCGGAATCGCCAGTATCGTGGATCAGAATGCCACGGTGAATACGTTCAGGCCTTGTACACCGCCCGTCACACCATGGGAGTGGAGTTTGCAAAAGAAGTAGGTAACTTAACCTTCAGGTACCACTTTGTGATTCATGACGCTGGGGTGAAGTCGTAACAAGGTAACCGG
+
-..0)(+'*+(062/86)/-(.+2/07533055857;-,+,67%+')+,-3/(.2.218:02554566715')'/+6412-*886;00/3-+/0125:-&,(+/4-*-)+*)*),<61.9-9,-,(''(,56)0+*,/4.:.-81$*&'*.-0-)))0.*,&-)++14123::023/*15/61:2/;100,0-'-0-/.20345962623012.3--0:9:7933123.-/02025856911.1;;)$+,()*,-2-)(&((.23-477,.23234273912:7.8674333410/00435414.%(')%'()/1,267-407-010.5/6*-*,8,.020/0/0&)'$'$%'&.-2260,0*'/+.51478576/6,**+)(**++/6,&(-5210/-)---97766+7*+,',,-417,*+-52*%*2.+5+--8777:(*254436340127;88881443414,+*((*0..0005*.15;14))%)-8346*/'*&++.20./463:3:.6722486894457)*)((-,513/57;+0,605;;42122;.*'''.'(),+-064-)-67-&(-,/25587:867/+/..,)-/3<:.:990.///:;;7+)2173+',:34351382+*//-7./09;;:550((,(*5710'))++-.--,/52-1-*)46'..76975029379988843550951+00//+*+,,665215//1592-%05293333107/6,*,365&&'0/79853,+2/4640:80.7*,*-//,/298/+/2,8'59/866924+**((*/030-*)*)),,/7;1111./-,1-44159116577767*/,057:6+(%(&(((&')9;7867121*%&(*5464-7--68-+*$$#$&*+'*,56:87143,+/--/2**)*,&+..3//+,1;9/668897,.'&$+((.-422,../0/4353450.055314101.,2)3-203)+$%%,*/0053&314-+-.-'*)'*.60+-/-//.268)-+5(*''&')),221;8/065424955583,,-1.'(69(*8288-%*)&(-1.,3'*)(/-746;8%+%'&++.+86*+666.))'(5//'),015+*),2-/0',**)66)5+594588
@4d7ab0f3-21e9-4c26-b664-20c9118cc3e2 ch=73 read=136444 start_time=2019-12-13T17:57:42Z barcode=BC01 runid=2c9cf7bc05858273f10e7d7ec552fc0bd742dc3e
CATGATACGACTTCCTTTGATCATGGATCTGAAGTGGTAGCGCCGCCCGAAGGTTAAGCTACCTGCTTCTTTTGCAACCCGCTCCCATGGTGTGACGGGCGGTGTGTACAAGGCCCGGGAACGGCGTATTATTCACCGTGGCATTCTGATCCACGATTACTAGCGATTCCGACTTCATGGAGTCGGGCTGCAGACTCAATCCGGACTACGACGCGCGCTTTATGAGGTCGCTTGCTCTCGCGAGGTCGCTTCTCTTTGTATGCGCCATTGTAGCACGTGTGTAGCCCTGGTCGTAAGGGCCATGACTTGACGTGTCCCCACGCCTTCCTCCAGTTTATCACTGGCAGTCTCCTTTGAGTTCCAGCCGGACCGCTGGCAACAAAGGATAAGGGTTGCGCTCGTTTGGGACTTAACCCAACATTTCTGGCACGAGCTGACGACAGCGTACAGCACCAATCTCACGGTTCCCGAAGGCACATTCTCATCTCTGTGAAAACTTCCGTGGATGTCAAGACCAGGTAAGGTTCTTTGCGCGTTGCATCGAATTAAACCACGTGCTCCACCGCTTGGTAGATAATTCATTTGAGTTTTAACCGCGCAGGCGTATACAGGCAGTCGACTTAACGTTAGCTCCGGAAGCCACGCCTCAAAGAGATACAACCTCCAAGTCGACATCGTTTACGGCTGGACTACCAGGGTGAATCTAATCCTGTTTGCTCCCCACGCTTTCGCACCTGAGCGTCAGTCTTCGTCAGGGGCCGCCTTCATACCGGTATTCCTCAGATCTCTACGCATTTCGCTACCTGCGTTCTACCTCTACGAGACTCAAACGCAGTATCAGATGCAGTTCTCCAGGTTGAGCCCGGGGATTTCACATCTGACTTAACAAACCGCCTGCGTGCGCTTTACGCGCCAGTAATTCCGATTAACTGCACCCTCCGATATTACCGCGGCTGGCACGAGTTAGCCAGTGCTTCTTCTGCCGTTAGCGTCAATGGTAAAGGGTATTAACTTTATACTTCCTCCCCGCTGAAAGTACTTTACAACCCGAAGGCCTTCTTCTTACGCGGCATGGCTGCATCAGGCTTGCGCCCATTGTGCAATATTCCCCACTGCTTTTGCCTCCCGTAGGGCAATATCAGCACCAACAGAAGGTTAACACAAAGGAGCCTGGCTTTCTTCCGCTCCAGCGGCCACGTAGCGTT
+
*%&%#&&'..4682%'-)'%)+2459,+-'(07..+///.1138&+,('-+(+)7.0&+((+.'%+*2-9::+140.25/)++..)*1//,,+003292//501-)0/28:,44.*054..,((((,)(1%+0,,.43755224:544536+)*)..6.111243259.+(&*/32/23-*)+.))**+151026792;2.)2013.--..**+*'&(12.**'''/*1'*+9-11415&'*(,,.,++-///1+41)+/45757;358.+,,,+0-+/3512156/.398706./,5003660-*+*,+1.0.0278,&*',/.053.2)*-7;4002/62486'02459/.2+))-/17)$*41+0-/987958//&/14(2-817-2+(*9,21132/53'&+..,4+3(3.*./010910&&%'),+,4676542*.'&&$%#&&()&'%&&,-16132::731.+++('$$%&(1/688:861.)((.886133/30/+6,,-5.))+.49)122.//1070)-/''*++....344,./002;77,++'3.1220-4,,+0*0'%$##&&4183+),(*+18;;)3,.(&%(*$&)++)))*--078&41/,),-)+&(%(-//406&3*-7-/744556444.,%%&"$%')+,7.5'7/013/*-/1463:7,00733580/0*/31660-&)()+.23397543;2.10569.*-+,-;9433)/1-/20468:0(('+)3328(+58.883/1-2+*+*27*6235;5935/..,+*+/47562,4..&()()*(+%*.3/%%*,&1/*2%$,-07&%'&%)*(,-/8:(((.+3(13;66/(')*(9./+80)*251).70,++./411,+&,(.+*).29-2/*+4472-+','&&.,.*.2)).,10900**0,/*)%%'(+2.-13('.()/*0,+)-/-*/+**/,&++/-,-4.4/..5024,+('%#%'&$'*+11*6.-)%(,',..)'*,*,,.7;33*11.3.--93,+876490-.')*,,*,+(.''(,/*.-,0++,1)'%%&#$.2543281/--+,.%/,,.3.0,57.*16230//8//036770',-&),0-4-.7148),:..$&%,3/008(/11032'.*),0.5.8/4.*-02(**&'.)**)(03-870.'''(,))&)'&&%%')+*$($"#
@d401dfcd-402b-4326-a9bb-16c9f15842b5 ch=126 read=266085 start_time=2019-12-13T17:57:50Z barcode=BC01 runid=2c9cf7bc05858273f10e7d7ec552fc0bd742dc3e
TTGGTATGCTTCGTTCAGTTACGTATTGCTTGCTGGTGCTGAAGAAGTTGTCGGTGTCTTTGTGTTAGCTTCACGCCTGTCGCTCTATCTTCCGGTTACGCTTGTTACGACTTCACCCCAATCATCAATCCCACCTTAGACAGCTCCTTCCTTGCGGTTAGGCCACCACCGGCTTCGGGTGTTATCAACTCTCGTATTGGTGTGACGGGCGGTGTGTGTACCAAGGCCGGAACGTATTCGCGAGCATGCTGATTCGCGATTATAGCGATTCCAACTTCATGTAGTCGAAGGTTGCAGACTACAATCCGAACTGAGAATGGTTCTATGGGTTTTAGCCACCTCGCGGCTTCGCTTCCCTCTGCACCATCCATTGTAGCACGTGTGTAGCCCAGGTCGCCAAGGGGCATGATGATTTGACGTCATCCCCGCCTTCCTCCAGCTTGTCGCAGCAGTCTCGCTAGAGTCCCCAACAATGATGGTAACTAACGATAGGGGTTGCGCTCGTTGCGGGACTTAGCAACATCTCACGACACGAGCTGACGACAACCATGCTGTATCTCATATAGCTATCTCTCCATCTCTGGAGCGCTGAGTATGTCAAGACCTGGTAGGTTCTTCGCGTTGCTTCGAATTAAGCCACATGCTCCACCGCTTGTGCGGGCCCCAATCAATTCCTTTGAGTTTCATTCTTGCGAACGTACTACTCAGGCAGGTACTTATTGCGTTAACTGCAGCACTGAACTTTGACATCCAACACTTAGTACTCATCGTTTTACGGCGTGGACTACTAGAATTATCTAATCTATTTGCTCCCACGCTTTCGGGACTGAGAGCGTCAGTTGCCAGGCAGATCGTCACTTCTTCGCCACTGGTGTTCCTCCATATATCTACGCATTTCACCGCTACACATGGAATTCCACGATCCTCTCCTGCGCACTCTAGCTGCCTGGTTTCTATGGCTTACTGAAGTTAAGCTTCAGGCTTTCACCACAGACCCTTGCTGCCGCCTGCTCCTCTTTACGCCCAATAGTTTCCGGTCAACGCTTGCCACCTACGTATTACCGCGGCTGCTGGCACGTAGTTAGCCGTGGCTTTCAATAAGTACCGTCACTCGGCTACCATTTCAGCCGCCGTTCTTCCTTTATAACAGAAGCTTACAATCGAAAACCTTCTTCCTTCACGCGGCGTTGCTCGGTCAGGGTTTCCCCATTGCCGAAAATTCCTACTGCTGCCTCCGTAGGG
+
$4042//,03/.&&*.$-5,,-..*9*('0)*+335311320-&,*(13103'21-0//83/0*5*(%,+0,$'&()*026687323//1703/03/-,&)'-,.7+..368;552;92-2/10778:198(+8/8..-65/012678;87/8,.)5,7+,892.1,,01)*)-1:.5,++5/)-,+(*),),(2%'.,/....254:87497650621/7)6*0234+,((*(-/093/0)'&126789997;767:-;,*)-.46/:-0(/'-152263545731/&+40:25.3044-107-.*)1-,)(+(,615::;4434+972::+*%&$&/82778/2-.23568074**--,,,)))+46159()%))&**)**.,./-6/*,984%$%+++.63,34.//.-8;512247747157+),,.52503(+$(&'(,-&+'+,(011197897243/684+3'((1+.05573452347///.)(/55-843.+3-,6,''*150.7+(&(&)')*)('%)*+3020/...//2779988:30(.*+078867*3--159:921210789;:9847,,,-./53++..95:547339;97801)5.<;::93664722374../3/35%98010179292-09--4,,-99341266,''2536483*,23,'0-98/07;:0;-..)1-,6114///0/792%'*)+)2*+02../376-+-+-/5657879//96:31/0/3'7*7/,/+%+.-.1/.382835-(++6334:<6843452,+(/*,-411703)*,60+,*37+)/,.38/00;6461/+)'*,203/,6-+/,)--2),3:9681$*('%('(*7:)'&%(229.3,,07/003*68989342044,(-6+-0'&'*+//.0-1.44..-.12444499578575465-.17875;56:6<7/,.01634869:7:64181'(*052375429600331335668,+-**+-2926;7120/4-//:5/15.7,-,,+().16-/)%$,(-*-.900;559347+.*(-.+))-*6.//7.8+)%,,23.:*)(5*'412/--0(*..74'/+1112/01120,--*15&('&$%%/+.3;8862-..-0:0..444&&-(&'&&(++((''+58/22+035665/9-$()*280//2//276::9+6:6/:6-58++8:5886465934/1)*)'(((&())/.,/,,%&
@3565612c-d7a3-4c28-b5d3-d8d421c42ec2 ch=100 read=250300 start_time=2019-12-13T17:57:48Z barcode=BC01 runid=2c9cf7bc05858273f10e7d7ec552fc0bd742dc3e
CCGGTTACCTTGTTACGACTTCGCAGTCATGAATCCTGAGAGTGGTAAGCGCCCTCCCGAAGGTTAAGCTACCTACTTCTTTTAGCCCACTCCCATGGTGTGACGGGCGGTGTGTACAGGCCCGGGAACGTATTCACCGTGGCATTCTGATCCACGATTACTAGCGATTCCGACTTCATGAGTCGAGTTGCAGACTCAATCCGGACTACGACGCACTTTATGAGGTCTTGCTCTCATAGTCGCTTCTCTTTGTATGCGCCATTGTAGCACGTGTGTAGCCCTGGTCGTAAGGGCCATGATGACTGACGTCATCCCCACCTTCCTCAGTTTATCACTGGCAGTCTCCTTTGAGTTCAGCCCGGACCGCTGGCAACAAAGAGGATAAAAGGGAGTTTGCCGCTCGTTGCAGGACTTAACCCAACATTTCTTACGAGCTGACGGCAATACATGCAGCACCTGTCTCACGGTTCCCGAGGCACATTCTCATCTCTGGCTTCCGTGGATCTCCAGACCAGGTAAGGTTCTTCGCGTTGCATCGAATTAAACCACATGCTCCACCATGGCCGGCCCCGTCAATTCATTTGAGTTTTTTAACCTTGCGGCCGTACTCCCCAGGCCCGGTCGGCTTAACGCGTTAGCTCCGGAAGCCACGCCTCAAGGGGCTGCAACCTCAAGTCGACATCGTTTTACGGCGTGGACTACCAGGGTATCTAATCCTGTTTGCTCCCCACGCTTTCGCACCTGAGCGTCAGTCTTCGATCAGGGGCCGCCTTCGCCACCGGTATTCCTCCAGATCTCGCATTTCACCGCTACACCTGGAATTCTACCCCTCTACGGACTCCGGCTTGCCAGTATCAGATGCAGTTCCCAGGTTGGGCCAGGGTTCACATCTGGCTTAACAAACCGCCTGCGTGCGCTTTTACGCCCAGTAATTCCGTTAACGCTTGCGTATTACCGCGGCGGCAGGTTAGCCAGTGCCTTCTTCTGCGGGTAACGTCCAATGAGCAAAGGTAATTAACTGCTCCTTCCTCCCCGCTAAGTAGCACAACCGGGCCTTCTTCATACGCGGCATGGCTGCCGCATCGGGCTTGCGCCCATTGTTAATATTCCCCACTGCTGCTCCGTAGGAG
+
51+.220-()0&/7),-+-0/0&*&(-4474)657+*()$'$,'023-+,-644.0+)).1+.*7/2+-,-292268:,786+)'+++&+*392'42767.--.6<9./-,.45410/(///(3884;659615...7-2/31*/+*)/175,)**-03110/../55;76-&,)4+**)%)*+1,--92438989731/.)4,6;432312(-(*,6:6:1..-(&'.(+**(+#'&-/0*-0412-/2($#*''3369059**.-0#.'0,-))**076,.6:6%*%&*449:00--1-*++*-299::2:13+&+0656.15)*-</./958703.*,/2/3.02-)%(8+3')+6)6<:;94522:02'086.()-167770)(.*'-38+%*(&)2241;/.%8413020-02+/,/*.+)''+(.+,3456311),0('&)*-.62553593444//,-/98.8.'(**.-,103;735350/,(')'(2-96774)*&%'$%&)660,*())*).617<61/.+.*+,15,(-*,1::9:/,-,,..7*+6,%&)*%&)'*23.+.48;:<83.72,,022<8;+/9//./-.2:5-()&'*/263*./9(')+**+'+/410,.,*,7//0/6)-*'&&/40445748*4,5-++*%)''()*,33146656368395:**.383347;797032.5753001,,.,-453281),-357/+.+,.930465190+'&0,,++,/+,+,(%)/+,8;59;77849:9;:57:29664-7++-'))520/1*-*6;82*21-/522./1,,+.+2.32*583,+-&%))68888&%(()2-/8&*1,-033581434:<65...03/10/7+(0+/,70&'(,+%-(+**3.1*)&%%(,0/3679:100977/'-+03-)./.416//*'+(%***.*'+++,00,5700+)'$%(&*++.,-0;+98*,(&(1293255360/052112'1*01057/:+1./,&.%'$''&++98+756-546,*+0&*&)))*)***/1*)+*/170493'3)*'*'.++*7-,+++&+-239+88659/34/94-/4('&*.33325572*,/0++**%2402344,-
@14887003-6c70-450a-8c75-e92cf904f417 ch=33 read=127512 start_time=2019-12-13T17:58:02Z barcode=BC01 runid=2c9cf7bc05858273f10e7d7ec552fc0bd742dc3e
CCCTACGGGAGGCAGCAGTAGGGAATTTTCGGCAATGGGGAAACCCTGACCGAGCAACGCCGCGTGAAGGAAGAAGGTTTTCCGGATTGTAAACTTCTGTTATAAAGGAAGAACGGCGGCTACAGGAAATGGTAGCCGGTGACAATACTGATAGAAAGCCACGGCTAACTACGTGCCAGCAGCCGCGGTAACCGTAGGTGGCAAAGCGTTATCAGGAATTATTGGGCGTAAGAGGGAGCAGGCGGCAGCAAGGGTCTGTGGTGAAAGCCTGAAGCTTAACTTCGGTAAGCCACCATAGAAACCAGCGGCCGTGCAGGAGAGGATCGTGGAATTCCATGTGTGGCGGTGAAATGCGTAGATATATGGAGGAACACCAGTGGCGAAAACGACGATCTGGCCTGCAACTGACGCTCAGTCCAGCGTATGAGGGTAAATAAGTTAGATACCCTAGTAGTCCACGCCGTAAACGATGAGTACTAAGTGTTGGATGTCAAAGTTCAGTGCTGCAGTTAACGCAATAAGTACTCCGCCTGAAGTGAGTACGTTCGCAAGAATGAAACTCAAAGGAATTGACGGGGGCCGCACAAGCGGTGGAGCATGTGGTTTATTCGAAGCAACGCGAAAAGAACCTTGCAGGTCTTGACATACTCATAAAGGCTCCAGAGATGGAGAGATAGCTATATGAGATACAGGTGGTGCATGGTTGTCGTCAGCTCGTGTCGTGAGATGTTGGGTTAAGTCCCGCAACGAGCGCAGCCACTTATCGTTAGTGCACCATCATTAAGTTGGGGACTCTGCTTGAGACTGCCAGTGACAAGCTGGAGGAAGGCAGGGATGACGTCAAATCATCATGCCCCTTATGACCTGGGCTACACGTGCTACAATGGATGGTGCAGGGAAGCGAAGCCTGCGAGGTGAAGCAAAACCCATAAAACCATTCTCAGTTCGGATTGTAGTCTGCAACTCGACTACATGAAGTTGGAATCGCTAGTAATCCAGCGAATCAGCATGTCGCGGTGAATACGTCTCGGGCCTTGTACACACCGCCCGTCGCACCACGAAGTTGATAACACCCGAAGCCGGTGGCCTAACCGCAAGGAAGGGAGCTGTCTAAGGTGGGATTGATGATTGGGGTGAAGTCGTAAGGTAACCGG
+
)(&&01-7700511,-,,,,.1)+/,341-385,;--4-'*/0/5-,,34:3123.2426;899:9673436)+4*3/989,'4+,4../36-)+('(-+5.348+1,/6/096*41-71227472+0-)+2,+*6.+/*)&,'*+./0,,/*(.1)/1623-8.....///588:;000-,18,-')('%&,.00/204;36;,+,64:321%(+))-.,/12;;:8928''(3.&+,779.((*''&,(057.465413/.07/-297724*'%%*%'.//(4058)67.+.+.,,2706++((%(*)'%$%%))(*)-5349596-2,1,478973/,'-(-&&%-0.16122001211135.-,'%%''*1'/.071++521364400441424349:831000204/8+,,2%+&&(,'&('-+&%.7942&,'1+,38238+*/0128/52,.03;89:<93..0,.*-)+.267:0:/:-33/4225/.1:9288.+6.05609/6/00/4/14/5*./03'+)+*&%&(%&'*+,/6;9,+-0'*010195.038<0(,*.50454).32).+)+-//32603225.,..1-(')'**),0/(*,*(+''%'()30))0752.0).*+0/-4,+-34768786750+%*)++)((*+,990.-**-.%685762340/0//4,3--5997856*169/33330-///489787,/-,,.0/03+797;751/50)*455/*)+)+-+(0,%'/.//040:-./---0204423333-:.477*,-610%%'&'(144769;6442341-('(0++-,,2.32),58/4689576895123999:22;9/-<521136/0.01263.21257..028310.-.2046//+)(%((*35-.1&(&(((),)-+%(6<<734,+--798-555:999589<9)1(*,)--999856886511,024677608-/1808:97424010/'(+*)'//1;28)',)*')(*'.&(+6:81/&-+68--8891:/,,,)*&-512;(,15%)+/312,('&+-,,++'.*0)(*01*29587-2/3,/66/-.23,2..(*('(//../.0*4*56;3002,-,,+-./-/,**1-,-8&/'((,*/:.7,7
@214bbacc-ae19-417d-84cb-92ee87b9b3c8 ch=166 read=474695 start_time=2019-12-13T17:58:04Z barcode=BC01 runid=2c9cf7bc05858273f10e7d7ec552fc0bd742dc3e
CTCCACTACGGGGCAGCAGTAAAGGAATTTTCGGCAATGGGGAAACCCTGAAGGAGCAACGCCGCGTGAAGGAAGAAAGGTTGCCGGATGTAAACTTCTGTTATAAAGGAAGAACGGCGGCTACAGGAAATGGTAGCCAGTGACGGTACTTTATTAGAAAGCCACGGCTAACTACGTGCCAGCAACGGTAATACGTAGAGTGGCAAGCGTTATCAGAATTATTGGGCGTAAAGAGGGGAGCGAAGCGGCAGCAAGGGTCTGTAATTGAAAGCCTGAAGCTTGCTTCAGTAAGCCATAGAAACCAAGGCAGCTAGAGTGCAGGAGAGGATCGTGGAATTCCATGTGTAGCGGTGAAATGCGTAGATATATGGAGGAACACCAGTGGCGAAGGCGGCGATCTGGCCTGCAACTGACGCTCAGTCGAAAGCGTAGAACAAATAGGATTAGATACCCTAGTAGTCCCACGCCGTAAACGATGAGTACTAAGTGTTGGATCATCAAAGTGCTGCAGTTAACGCAATAAGTACTCCGCCTGGTAGTACGTTCGCAAAGTGAAACTCAAAGAAAGGTGGCGGGGAACCCGCACAAGCAGTGGAGCGTAATGGTTTAATTGAAGCAACGCAGAAGAACCTTACCAGGTCCATACTCCATGAAGGCTCCAGAGATGGAGAGATGGCTATATGAGATACAGGTGGTGCATGGTTGTCGTCGAGCTCGTGTCGCGGATGTGAGTTAAATTACAACAGAGGCGCAGCCATCGTTAGTTACCATCATTAAGTTGGGAGCTCTAGCGAGACTGCCAGTGACAAGCTGGAGGAAGGCGGGGATGACGTCAAATCGTATTTATATGACCTGGAGCTACACTACAATGGATGGTGCAGAGGAAGCGAAGCCGCGAGGTGAAGCAAAACCCATAAAACCATTCTCAGTTCGGATTGTAGTCTGCAAACTCGACTACATGAAGTTGGAATCGCCAATGTCGCGAATCAGCATGTCGCGGTGAATACGTTCTCGGGCCTTGTACACACCGCCCGTCACACCACGAGTTGATAACACCCGAAGAGCCGGTGGCCTAACCGCAAGGAAGGGAGCTGTCGGAGTGGGACAGTGATTGGGGTGAAGCCGATAACAAGGTAACGG
+
,+1&&)-.-+'*4.,--,.21+(*)++.9<:-1:2.8003*('))56+++,)(&(%11140390..,+-1-2.3*,5,+-04-.2-3$.%&'-)**,(--.62030++/-+'+**&.,+.-055-4/+8/-69.--8-*,)+06121((-,').,,&,,**+1,-,,,-/..0+1,3-)+%%&'&)(&)%&(-1,-.+'*+06-24,-4573/1*)&%)(&3*(5966.8.(*',,/)(*+,)&)0082,)(+).730...,&%0'(*+,+01/0()&&)(%'+12*,-39(8:4-.+00,3*0))())(,(**%,-65/86*(&,,0-2.25,1-2-3911//0/*544;878:90--1.*%-)67274/,6)0*+56<477,4+*+0(,,,'))-232/60;1978944345998:.1//&)+*()-20-.556::/,.8,5.-,6663:)($+---192+*.,,,,-387-++,*,,/+*,3/2541702/3%$,/,2+)*'--+0373:2920326440/0-.*18),5631,0,,/3387502/(%$%'(,4/1702(&)+&)$'&)('04,%&15***(*(&('%'(-2./1'4'(+-34;7,%0),.6-.-/.+,&%1,)/54/3-+-(%11)+)'(%.-,%%&$(&'*)*8((('-4571/-+&10+77589786211++/(0.+.-,+--3216:+,1+,.-(''*/69897//(*))&(&$%'+)00.,()*+4''%(((.0-+.1-15090//2812:101,/858//9091%*..65)..%%./25748234620/0*0033,/0.5/6-137/2+**+)/08;1+,&(&(,+(')*.37:42*'&&$%%$%)*+20/5:45786784/-+)&'(*&+))1;61/)0*((.*)*698.55,(/-8;:/599;889147<54:.7.-.658888889)+310122/112.90+0/1-.3353440&..12/113970--..9579897:755:0&0.19455+887-800145/.)4/437),142312.*,*..,.*((,2/,,/(&&(&(+0:27549/1..7380/2+-,/,..(')/040,('$$%&)(&(&)../06/+41-)/*)2++'&/5466*4).)*)*
@a915c614-a539-4359-865b-fa2d2553d558 ch=357 read=215904 start_time=2019-12-13T17:58:01Z barcode=BC01 runid=2c9cf7bc05858273f10e7d7ec552fc0bd742dc3e
CAATTTACCTTGTGCGGCTTGCCCCAATCATCAATCCACCTTAGGAATAGCTCCCTTCCCTTGCGGTTAGGCCACCCGGCAGGTGTATCAGCTCTCATTGGTGTGACAGGCGGGTGTGTACAGGCCGAGAACGTATTCCACCGCGACATGCTGGTTGCGATTACTAGCGATTCCCAGCTTCATGTATTCAGGTTGCAGACTACAATCCAGACCTGAGAATGGTTGCTAGGTTTGCCACCTCAGCCCGCTTCCCTCTGCACATCCGTGCCAGCACGTGTGGCCCAGGTCATGGGGCGCAGTAGTTTGGCGTCATCCCGCCTTCCCTCCGAAACATCACTTAGCGGTCTCGCTAAGTCCTAATAATGATGGTAACTAACGATACAAGAGTTGCGCTCATTTGCAGGACTTAACCCAACATCTCGGCACGAGCTGGCGGCAGCCATTGCACCACCTGTATCTCATATGGCTATCTCTCCATCTCTGGGGCAGCACATGAGTGCTCATCCAGGACCTGGTGGAGTTCTTATGGATACTTCAGGTGCAAACCACATGCTCCACCGCTTATGCGGGTAAATCGGATTCCTTTGGGTTCATTCACGTTGTCTCTCGTTGGAATTACTTATTGCGTGCTGCAGCGCAGACTTTTGACATCCAACCTTAGTACTCATCGATTTTGCAGCGTGGACTACTAGAATTATCTAATCCTCTTCTCCCGCGCTTTCCAGGACTGAGCGTCAGTTGCAGACCAGATCATCCTTAACCGCCACTGGTGTTCCTCATATATCTACGCATTTCCACGCTTCGCTGGATTTCGATCCTCTCCCTGCCTCCTGGCTGCCTGGTTTTCTATGAAGCACTGAAGTTAACTGGGCTTCACCGCAGACCATACTGCACCTGCTCCTCTTCGCCCAATGAATTCCGGATAACGCGCTTTTCACGTATTACTGGCTGCTGGCACGTAGTTAGCCGTGGCTTTCAATAAAGTACCGTCCGCTCAGCTACCATTTCCCCATATAGCCCGCCGTTCTTCGCCTATAGCAGAGTTTACAATCGAGCTGCTTCCTTCACGCGGCGTTGCTCAGTCAGGAGTTTCCCCATTTGCCGAAATTCCCGCCGCTGCCTCCATTAGGAGCAATGCTTCAGCGCAGGAAGGTTAAACGCCAGAGACGCGACAACTTTCTTTGGCGCCAATGACCGTGGCCCGCA
+
'&%,+*'+/++)%$%(%',.)/0/'2+23211-/(,/')&'&%(&(%$$'+*87+-/03-+3-.+(2,#&&(&'-+)'),&-++()%&'*$*(+*)&*(&--(%,'/(264,*(*(*$%#$%'*+4,(*,--444593'$,*)201570,-(*(+)%$(+.(%'(',+-,11.8-)&**/+*,+*(%,.*+4.1%'&**0102*2..-++-/(&'((*--(-)*&(.%/0+4+&(%$)(&&&&),+'-.-,3//0(&(&'+,+&&&%)&&'(',,+''$%&,*%)/13+)&*.**+,%././0-('*/&,17,8-+',.,1/6/(4*%()%*)'($'%$%'*%')*'(&&)%'&(+($%%#(,(($&'+)+1+-.5.111-)*(''--8,0-../)/3*)*%31-%%&.*-/),).$)(),,)+)(%%)($-&***//'14)+*--,.0(,0,./13323+.')&/.043223356/21//-.3(%($$%$&%&'&()&%('$'/+,),)11.)0/*('(17+1*$&&'$'$)+4-((&(#$+1).1()*.+1028..1('%#$&&&',&#$(()*&&&/+5/054*+)+4*+01+&%%$&%)&&&%$#(&)&'&')')*0*.-',+.%&(%'&$%"%#&(.+,+%%'&'*+&+%($&'((((.00+32**,64*%&$&(*63:342.-,+'+(-/03303:-1+(&-,%'(3.)-/,29//,+38,*'%#()&,,'+-*&%%''''&(+,*$(+$$#)&,+(.5()++-0+493324&)+24562+0.0/4<.5*%(%'+++$$%&)&+)')(),14--'+/(',-0/0()'%$')14//1(72*.'%'%''#&$%$&'&'/+*)*++,(&%&%$*)#('(0,0%'$),-.'*+)))+/0)))*)(..',((%%&,:1326222/+*,&&'&&&$$&'+)+(#$$&)(02502*($((**./3.+++*0%%&%&&$'')(,)%($'$#(,.%'((%(()'+-'(12-*)'%*&%&'.-*+79322*&*'#%%&&('&&'')+*4-&'+&'&%$$$'$'1.3435-&))*),-+,***04(+.5,+-&).7+259/+/3*+2)),+(+/-/%#&%%&-,-++-*$'$&..,**2,*&%'&))(+',))*--*1-0/.%'&)('(#)$+&(''''&'(+1*+2',(*&*&*%''%%%'%''('%$$%
@457a71bc-889a-4349-8d73-16d6cec3bf25 ch=461 read=96956 start_time=2019-12-13T17:57:58Z barcode=BC01 runid=2c9cf7bc05858273f10e7d7ec552fc0bd742dc3e
CGAGGCAGCAGTAGGGAATTTTTCGGCAATGGGGAAACCCTGACCGAAGCAACGCCGCGTGAAGAAGAAGGTTTTCGGATTGTAAACTTCTGTCATAAAGGAAGAACGGCGGCTACAGGAAATGGTAGCCAGTGACGGCTGCTATTAGAAAGCCGGCTAACGTGCCAGCAGCCGCGGTAATACGTAGGTGGTAAGCGTTATCCAGTGTGGGCGTAAAAGAGGAGCAGGCGGCAGCAAGGGTCTGTGGTGAAAGCCTGAAGCTTAACTTCGGTAAGCCATAGAAACCAGGCAGCTGGAAGGAGGATCATTGAATTCCATGTGTAGCGGTGAAATGCGTAGATATATGGAGGAACACCAGTGGCGAAGGCGACGATCTGGCCTGCAACTGACGCTTCAGTCGAAAGCGTGGGGAGCAAATAGGATTAGATACCCTAGTAGTCCACGCCGTAAACGATGAGTACTAAGTGTTGGATGTCAAAGTTCAGTGCTGCAGTTAACGCAATAAGTACTCCGCCTGAGTAGTACGTTCGCAAGAATGAAACTCAAAGGAATTGACGGGGGGCCCCACAGCGGGGTGGAGCGTAGTGGTTTAATTCGAAGCAACGCGAAAGTGCCACCAGGTCTTGACATATACTCGACTCCAGAGATGGAGAGATAGCTACTTATATGAGATACCCAGGTGGTGCATGGTTGTCGTCAGCTCGTGTCGTGAGATGTTAGGTTAAGTCCGCAACAGGCGCAACCCCTTATCGTTAAGTTACCATCCCGCTAAGTTAGGGGACTCCTGGCGAGACTGCCGGAAGTGGCAAGCTGGAGGAAGGCGGGGATGACGTCAAATCATCACATACCCCGCGCCTATGACCTGGAGCTACGTACTACAATGGATGGTGCAGAGGAAGCGAAGCCGCGAGGTGAAGCAGGCCGCCAGAAACCATTCTCAGTTCAGTTGTAGTCTGCAACTCGAGCTACATGAAGTTGGAATCGCTGGTAATCGCGAATCAGCATGTCGCGGGAATACGTTCTCGGGCCTTGTACACCGCCCGTCACACCGGGTTGATGCTTACCCGAAGCCGGTGGCCTAACCGCAAGGAAGAAGGCTATCTAAAGGTGGGATTGATGATTGGGGTGAAGTCGTAACAAGGTAACCGG
+
3+%,/,749-.0-*''%&(+.//16;608//7/((,,140/0188,**#)*%'&+5245,,('%*)(.0+2/:894,0)8+,+76,0/4.20//..29,/,,2(+483:-4--,++)*/.75/1981129+-...-+(%&$(*&)./%*+)(+.%'$%&#'%&%'**)//-5761+*/1'((//00326395992540:0/0(((+')*22110835)''1.&*,&+0*-;5+32.*,4-+,421,.50-46,.611%&'((()&(.*-%0.4:2993330-6--6059//-.,0+(')+',0.12.51''(,+57/-+-.0/4348511;732598658844-/2/+60(:98:;674240))0)01998434234856112,+((*,)('%%**0/4)+/11138475+$)+79:6&.2--8,/28869),-0545/22(+,196760))(&*)+,0,16855751:393:6776:3229:664.+&(*,.243336889-+'&**+.1.*0;:7.-.--(+.34980-,.+.545.960395;-.,*/,5/,4(*28:'-.-'$&%(**+-*)33(,*&'$$'/3.5917-.+(,)()58747+-+%)..35*-'*-52539564110)/0261/0.2--,,.0339*)&&$$%&&++%'**,,.00/43,1*()0276:89:9:9:5<344872//004+6.13*7--..3*32%,308372387',/)7')7/&.)(-31&,'(*:.6./*+.72272/2,'%)-),+,-&+3/1)8461,,3.&(*,/4/2-**,'&&(('*)(+-36++2-3/66(7;83448:7666;82779/,(,.'5,1+%&$%%'(0/755'')%'('')$%&(,-/172+1&+,32146+(.*(%&((,+)/;781+++-,31%,''',+%$$'&+*+-6778,***,5;6%+&-&)0070)-1.-000*'%'(45565:76/:07/74-$&)((&--)*),+-57:244021+(&%+.((,+).00;1/2+49:/8.*+)*(+--::--62//.,(%))/('*'&&&(),1*)*0+/7685817'%.405)0*3(1-0(-))-.'$/4348),-+/32,2-*+./.76098,,+6...9679:969*8+1:::48
@7b895bbc-51bf-4efd-a3ff-744953c09285 ch=84 read=149550 start_time=2019-12-13T17:57:57Z barcode=BC01 runid=2c9cf7bc05858273f10e7d7ec552fc0bd742dc3e
CCGGTTACCTTGTTACGACTTCACCCCAGTCATCGAAATCCCACGCTTAGACAGCTCCTTCCTTGCGGTTGGGCTACCGGCTTCGGGTGTTATCAGCTCTCGTGGTGCGACGGGCGGTGTGTACAAGGCCGAGAACGTATTCACCGCGACATGCTGATTCGCGATTACTAGCGATTCCAACTTCATGTAGTCGAGTTGCAGACTGAAATCCGAATTCAAAGATGGTTTTATGGGTTTTGCTTCACCTCGCGGCTTCGCTTCCCTCTGCACCATCCATTGTAGCGCGTGTGCCAGCCAGGTCATAAGGGCGAAGTGATTTGACGTCATCCCCGCCTTCCTCCAGCTTGTCACTGGCAGTCTCGCTAAGTCCCCAACAATGATGGTAACTAACGATAAGGGTTGCGCTCGTTGCGGGACTTAACATCTCACGACGGACTGACGACAACCACGCACCACCTGGCCCATCTTATAGCTATCTCTCCATCTCTGGAGCCTTTATGGTATGTCAAGAGACCTGGTAAGGTTCTTCGCGTTGCTTCGATTAAACCACATGCTCCACCGCTTGTGCGGGCCCAAATCAATTCCTTTGAGTTTCCATTCTTGCGAACGTACTACTCAGGCAGATTACTTATTGCGTTAACTGCAGCACTGAACTTTGACATCAACACTTAGTACTCATCGTTTGCAGCGTGGACTACTAGGGTATCTAATCCTATTTGCTCCCCACGCTTTCGGGACTGACGTCAGTTGCAGGCCAGATCGTCGCCTTCGCCACTGGGTGTTCCTCATATGTTTCACCGCTACGCCCAGATTCCACGATCCTCTCCTGCACTCTAGCTGCCTGGTTTCATATGGCTTACTGAAGTTAAGCTTCGGGCTTTCACCACAGACCCTTGCTGCCGCCTGCTCCTCTTTACGCTTAATAATTCCGGATAACGCTTTGCCACCTACGTATTACCGCGGCTGCTGGCACGTAGCCGTGGCTTTCACAATAAAGTACCGTCACTCGGCTACCATTTCCTGTAGCCACCGTTCTTCCTTTATAACCGAAGTTTACAATCCGAAAACCGCTTTCTTCCTTCACGCCCGGCGTTGCTCGGTCGGGGTTTCCCCATTGCCGAAAATTCCCACTGCTGCCTCCCGTAG
+
2,%+)5+.505//4)-/-03324.;:6*&149:2'3()*03'&)%$(&++4-,**+07+561/8*/-7,2&/-,'*0103/177*;5546;55/0&,,0-0-4/121237628737520114688:256/,(./514:7684012),,-//4;:::4-6../6152/04-011051.(-'*1-812342553-)..8.0+5,,*%))''..,/.%*%*0(((+.38::12448-351+()*4035;::836326;312716<4358930341559-81'(-,+(*,/12.%%')32%-300-.-.*-)&&%%'+0+2:0.0331378/;9-(--..0...++,+4...4688/:/./61'(((+-)(),881*(+.0.-15486582239466621+.'(446799:77;55):72+2*0*3/2330(*-,3-+),,-//4111*32,/,-,3522,-))''&'-*(()+&13300,--019851/+/25%*.-+2,%,('((,143.(&)+,:970)2+0)2.5//4/05316112:/,-0/17+.+*+-1///3/-0-***.-0/547141(/35,//224203;;72/4;-3713:78968228968546)'*++-34&%,8+,-.5,5000.8/7.653($&%&0/..757<+++87640/,)+1.0013346598.77-&,&.12./-*)*(02+-.,/03533:52-,+-9/-00:56.+.+'/;9'*;948--))+77&/++%&$'+.8-..6769:478544,/8)1/44*+*-.*%&+(('&%*86,,25*,0&.+-5,+*+.3*)$%'(-00++++3-,,-./0+*.123372394;30%()+/.-1713311.+3+4,&&%1&,6:76<:/)),*./089<84945509//9<511107.*/2+(0-,(',/-,+14.,4.68756---9,*2867:52511/0918;77765644523,(.(()()42:68,+,*(''331721-./98777*+01187879;8+91089:98379.39283)&&$*(10.00.5&&,+*1:8.,0../1-,432-/)*-//.2:2/.41'.*,*'*+,,2.+-010;9:&:841</3::.&3))00,/9:42230*$)'*+-.0-+/8+,937
@4a30d1f3-6851-4e70-a588-446a1a3f2714 ch=101 read=237895 start_time=2019-12-13T17:57:55Z barcode=BC01 runid=2c9cf7bc05858273f10e7d7ec552fc0bd742dc3e
CCGGTTACCTTGTTACGACTTCACCCCAATCGCTGACCCTACCTTCGGCCGCTGCCTCCTTGCGGTTAGCTCACGGACTTCGAGAATTGTGCCAACTCTCTCATGGTGTGACGGGCGGTGTGTACCAGAACCAGGGTATTCACCCGCGACAATTCCTGATTCGCGATTACTAGTAACTCCAGCTTCATGTAGGCGAGTTTCCACAATCGAACTGAGACTGGTTTTAAAGTTTGGCTCCACCTCACGTATTGCATCTCTCTGTACCAGCCATTTGTAGCATTAATTGTAGCCCTGCATAAAGGGGGGCATGATGATTTGACGTCATCCCTTCCTCCTGGATTAGCAGGCAGTCTCGCTAGAGTCCTCAGCAATGGTAGTAACTAACGACAAGGGTTGCGCTCGTTGCGGGACTTAACTTAACTTTATCTCACGACACAGGCTGACGACAACCATGCACCACCTGTCACCTTGTGTCCCGAAGAGATTTCCTCGATTAAGAGTAATGCAAGGGATGTCAAGTGTAGGTAGGTTCTTCGCGTTACTTCGAATTAAACATGTCCCGCTACTTGTGCGGTTCCCGTCAATTCCTTTGAGTTTTAATCTTGCGACCGTACTCCCAGGCGGAATACTTAATGCGTTAGCTGGCGGCTTTTGGAGGTGTTGAAACCCCGCACCTAGTATTCATCGTTTACGGCGTGGACTACCAGGGTATCTAATCCTGTTTGCTCCCCACGCTTTCGAGCCTCAGGCGTCAGTTACAGTCAGTCGCCTTCGCCACTGGTGTTCTTCCTAATCTCTACGCATTTCACCGCTACACTATTCCTCTCCTCTCCTGCACTCTAGATAACCAGTTTGGAATGCCAGCGCAAGTTGAGCCAGGTATTTCACATCCACTTAATCATCCCGCCTACGCTCCCTTTACGCCCAGTAAATCCGGATAACGCTCGCCACCTACGTATTACCACCGCGGCTGCTGGCGTAGTTAGCCGTGGCTTCCTCCTTGGGTACCCGTCATTATCTTCCCCAAAGACAGAGCTTTACGATCCGAAAACCTTCATCACTCTCGCGGCGTTGCTGCATCCGGGTTTCCCCATTGTGCAATATTCCCCACTGCTGCCTCCGTAGGG
+
4-7/.://749)10(,..129.)-042-414--0/..5'(+567982:36/6650734407,0.5330000/--/8445:30++%&+)%3((413/.+*))+*-.0/--*,659:8133*+'()*(,(),.-(),()%,72/58))11+(&$*,1)*-::<:785042//0&0.48516/'(0295-1.268951230992**+73330&3*+4.-1/1652;9-00+((,6/8565.+-.++++&(&)401384.,+'+-*&,.*59;076,+-(0.,-/(#-$%&)+074)%*('65,(,446-34.--..71:3-,.,//.*40+(24'(-()78/-.**+.-1/47:865..01-.-116/.3%,,0,'-+$-(*&**134/00,,.7929.0/566151/+-85/*-*-)%$$/))+/3-/.10),/0105%*476647544554<4840.05/495965'0-2-,,''.13*-/(%'%(07.3122,9*.'''+,-:100:8+74385676/3320+3*)+,3.2059634081*.364$)(*/'()%&'$%*+(&00/*2*$.)))01)+-/*-02909//,5356.9:<,485/5.-.5547,40437:7-1542343.))**.-+.:.7.-,.+-(+-2,-55)/'*,,)+.4/2;55;:-(+/091/-234;3032-85/),-222888674/13*2.,/118-/;:/5..-6/*.+698-*,+)*00,*+'0531''((,./02921--.++'(),2:;9975773889;989:9888(-263257711+,*.6,,135'',')/))&(++1*-/2,./75842,+,,-232923132393:<02-32-3(%*.%,&*'12,,,2-%-+.(64-*(*/,1+%%+(2-/041;:*+4:22443/4;1,68/0-7/)%'(.6,*5025787984649862.03.1/.04570.,&0-1/0//043*+*))23:0:+--6,.1,)+/*),.'/'*-,++.5,-:;63711282:::-471.030.).--7:223323.+,123-.-../4:00..(*'*)4.*.4)****,,/(,7-.:*1892+-0,.020911217341%'&(+.**'$(+(),2*(
@9ff8589e-c358-4334-919a-de9b58dd8786 ch=329 read=81018 start_time=2019-12-13T17:58:15Z barcode=BC01 runid=2c9cf7bc05858273f10e7d7ec552fc0bd742dc3e
CTCTACGGGAAGCAGCAGTAGAGAGTGCTGGCAATGGAAACCCACAATGACAACGCGATGAGAAAAGGAAGAAGGTTTTCAGTTTATGGCTTTCGGTTTATAGGGAAGAACGGCGGCTGGGAAATGGTAGCCGGTGGCGGTACTTTAAACCACGGCTAACTACGTGCTGCCAGCGGCGCGGTAATGCGTAGGTGGCGGCGATCCATTGGGCGTAAAGAGGGCGGCAAGGGTCATGGTGAAAGCTGACTTAACTTCAGTAACATAGAAACCAGGCAGCTAGGTGCAGGAGAGGATCAGGTACATGGCAGCGGTGAAATGCGTAGATATATGGAAGGTTTCCAGTGGCGAAGGCGACGATGCGCCAGCAACTGACGTAGTCAGCGTGAGGAATAAATAGGATTAGATACTATTAGTCACCGTAAGCGATGAGTACTAAGTGTTGGATGTTCGGTTCCAGTGCTGCGGTTAACACCAATAAATTACTCCCGCGCCTGAGTAATTTACGTTCGCAGAATGAAACTCAAAGTTATTGAGGGGGCCCGCAGCGGTGGAGCATGGTTTAATTCGACGCGCAGAACCTTACTACATCGTATGTAAAAGGCTCAGAGATGGAGGAATGGCTATATGAGATACGGAGTGGTGCATGGTTGTCGTCAGCTATGCGTGGATATTGAGTTAAGTCCACACTGAAGCACAATACATATCGTTGGTGCCATCGATTAAGTTGGGGACTCCGCCAGAACTGCCAGTGACAACAAAGCTGGAGGAAGGCGGGGATGACGTCAAATCATCGCTGCCGCAAACCTGTTGCGATGCTACAATGGATGGTGCGAAGCCGCGGTAAATAAAACGCAAAACCTTCTCAGTTCGGATTGTAGTCTACAGCTCGACTACGCGGTTTGGAATCACTTCAATGTCGCGAATCAGCATGTCGCGGTGAATACGTTCTCGGAGCCTTGTACACACCGCCCGTCACACCGAGTTGATAACACCCGAAGCGGTGGCTAACGCAAGGAAGAATTTAATGAGTGAGGATTGATAGTTGGGAGGTGGAAGTCATCGCTAAAGATGGCGGAAGATAGAGCGACGAACGTGGATGCTGCAGGAGCACCGTAAACTGCTACGGCACCAACGGTACGTAACGCGGG
+
&))*)-+0-.-,0))/.,0.%''&%)$&'(/,-30.*&*)*)%$%%%%%&&%$$##$''')'*,-)'+(*')*+11845)$-)42,,')()+'%&'.51/+.(1,+4+13(%&%&&(((-*()(%)+-.00-)%)&&%'$$##&'$%(()*&')%$%&%'(*1/1.+))*++-+(''()-5..2/.0.)'*(***%+-((*+)())-*+/,0/15)(&-))'))()'-45-,$'+2+,)''$$$''''*,'(*3)'---'*%&)**32-12/4))(')(-('$/*+,'&'+0+,)%'%(%''('$%$''+32++2/)*,'%(&**/3/36//),&$&&',*./5;5212/325777'''%#%%&#(-++,0+(#%%$')*&(',((+())%7:--,59.-$$$,6/.,'(&%&()&(,-+)'%$&(&'*,,+/+-415,8,7,81'()'&*(+).+,1::312&)2+/.0%0(2*+/4+/+$*,11+(.).61+)$%''),((20377*+,')330080+//),((&'$%&)%+.,,**('$%#%#$%(*2*,--..,-552.4)&%%%%&#%$'')))('&(**)&%$$#$%$&*/.('+),0+)),-.:/+*)'(*&'))*-23.).().0),(')/52673012295671.,$''%$$#$%))*.-*,3)%-112+--/)&)%%&*#$$&%%$%%%%&+,-166:&&)#)3243('+'4.5-6*260.%&%&$%(%(%).1/1.**)**%*'%),(%()1/-,)'%+*&&/-,*4479//.-56.--0($$&%''&&(+((''%''##%%'&'&%)*://83333&(&%&)'+-%$)'$&+)&-.-%%$'&((%'#%*'++(..62&2%.0-./5852*1+'---**,.)(%$%&)*+.,30/0()''#%%+'*)&&(()*'''(&,*)*+*+**(&'#'/-/4++,+/%(/-.-'-)++..08306+-34,,+)*'')),*+-132+1+)&%&&')**-..(*,,%)*+*)(*&'$%&$*'(%%&'(&..+1*&',%&&+)--''&$())*)*1+/&%&(-5)+$+$$*+4..)*,&&))++',$*+*%(%+'1)(''%$*''%(+.*&%$&$(())&$&%''$+((&&%%%$'(&-&'#&$#$
@bd0b9a45-c9d5-469e-a409-e716a8be0902 ch=201 read=96877 start_time=2019-12-13T17:58:38Z barcode=BC01 runid=2c9cf7bc05858273f10e7d7ec552fc0bd742dc3e
CGGTGTCTTTATTATTGCTCTGTTGGTGCTGTGCTCACGGGAGGCAGCAGTAAGTACTAAACAATGGAAGCCCTGACCGAGCAACGCCGCGTGAAGGAAGAAGGTTTTCAATTGTAAGCTTCTGTTATAAAGGAAGAACAGCGGCTACAGGAAATGGTAGCCGGTGACGTACTGATAGAAAGCCGCGGCTAACTACGTGCCAGCAGCCGCGGTAATACGTAGGTGGCAAGCGCGTTATCAGGGTATTGGCGTAAAGAGGGCAGGCGGCAGCAAAGGGTCTGTGGTGAAAGCCTGGCGCAACTTCAGTAAGCCATAGAAACCAGGCAGCTAGAGAGTGCAGGAAGGGATCAGTGAATTCCATGTGTAGCGGTGAAATGCGTGAATATGGAGGAACACCAGTGGCAGAAGGCGACGATCTGTGCAACTGACTTCAGTCGAAAGCGTGGGGAAGCAAAATGGTTAGATACCCTAGTAGTCCACGCCGTAAACGATGAGTGCAAGTGTTGCAAAGTTCAGTGCTGCAGTTAACTTGCCAATAGGAGTACTCCCGCCTGAATTGTACGTTCGCAGAATGAAACTCAGGGGTGACGGGGGCCCACCTGAAGCGATTGGAGCATGGTTTAATTCGAAACAGCATGAACCTTACAGGTCTTGACGACATACTCATAAAGGCTCAGAGATGGAGAGATAGCTATATATGAGATACAGGTGGTGCATGGTTGTCGTGAAAGCTCGTGTGTCATTGTTGGGTTAGAATCCGCAACGAGCGCGCAACCCTTATCGTTAGTTACCATCATTAAGTTGGGGACTCTAGCAGAGACTGCCAGTGACAAGCTGGAGGCGGGATCAAATCATCATGCCCCTTATGACCTATAAGACTACACACACGTGCTACACAATGGATGGTGCAGAGGAAGCGAAGCCGCGAGGTGAAACAAAACCCATAAAAACCAGTTCGGATTGTAGTCTGCTCGACTACATGAAGTTGGAATCTTTAGTAATCACTTGAATCCAGCATGTCGCGGTAGAATACGTTCGGGCCTTGTACACACCGCCCGTCACACCACGAAGTTGATAACACCGAAGCCGGTGGCCTAACCGCAAGGGAAGGAGCTGTCTAAGGTGGGATTGATGATTGGGTGAAGTCAGCCAATATGGCAACCAGCGG
+
44.---).6/&*(%.'%&)&-',5-60551,')*,-%'&--'()()*/&2640)('*)//-*)++.+'+$)5)'*./3'%%')+)'2,((%,((**)(,)1,--1/,*+(#($'(,'&(082*)+*)-26,/,02.165(44372/02(30//.),+-,-25'01..-*'&'(%*+(%)*+'++%''%%$)&('-/24457022-/03.6//-/--,-..+1312:566444*,-2/,-%,.)0++/+.+-101)''--(*+6;8551(/..0'.1.,+/242/++.01.2851/,$&()&3-*(*)-)$-335/,041-,-(2-.)*)(&)'&++.1.9-(((.-500%''&)'+)12-.,/-*(++1/0()'%'.///%&)('')+(1,--++.02/1.7.*('(+*,*0021/-&%$$&+&*)('%%&'%)+-%(((*11/,(++%'&&''(&*'''***00119-+&342.30*%(&*.,//8543%(*'&%&(&*(+--0/.1532492),,)04787/6.3+)'%)..0410()$&(00515,*-&&%'%+%&('+-/10036//87247.,0-)%*)-(++21/96.18)%'%$&'(-//'2)0(&(+06455:4-'/'('-/'((%(%"%)((&&%&(*)0,+0++(',0147-122235:6*5-01('(+-;98,*(&()(*+%)+85+-..-0--...75354*.143714+)%'$%(**),.772.-(+,&5&(45+,006,*)(-0+%-0,2((-..+(1.432++-,/15--(*.437;9:943856/6179;.)&-.,&(((('((,--13+1244./2,-/22)*&%'(*&+'-/**+55523'0.-(-**.0-/2.('(''&(),/01/,&),,158-)-)0,,41..0.,-+%('())+%*&(*'+,---))&+').))19<40<8./1694-/5&4581'-$+,)-)61/'')+,0))%&)-,+1,+4292585*$$$&$))*)*%'%$(13+,+(*,--2285-/*)'(,-+/;+6++'---&-()*2321.26+/-($'(%'%&')*,*-+.74446:5'1'&---9716.0.4,-485/-.1.-),(0()&('5676,,+*)(-64,./*--..5-0.*)+-1-,,(&$%&*'&%$'&*.12()*-)
@3985f826-e0a5-4bda-97f3-fe33de7cde97 ch=11 read=69586 start_time=2019-12-13T17:59:00Z barcode=BC01 runid=2c9cf7bc05858273f10e7d7ec552fc0bd742dc3e
CTCCTACGGGAGGCAACCAGTGGGGAATATTGCACAATGGGGAAACCCTGATGCACTTAACGCCGCGTGGTGATGAAGGTTTTCGGATCGTAAGCTCTGTCTTTGGGGAAGATAATGACGGTACCAAGGAGGAAGCCACGGCTAACTACGTGCCAACGAGCCGCGGTAATACGGCAGAGTGGCGAGCGTTATCCAGTTTACTGGGCGTAAAGGGGGGCGTGAGCCGGATGATTAAGTGGATGTGAAATACCCGGGCTCCAACGGGTGCTGCATTCCAAACTGGTTATCTAGAGTGCAGGAGAGGTGGAATTCCTAGTGTAGCGGTGAAATGCGTAAGTTAGGAAGAACACCAGTGGCGAAGGCGACTCTGGACTGTAACTGACATCAGGCTCAGCGTGGGGAGCAAACGGGATTAAGATACCCTGGTCACGCCGTAAACGGTGAACCTGCTAGGTGTGGGGTTTCAACACTCCCGTGCCGCCGCTAACGCATTAAGTATTCCGCCTGGGGAGTACGGTCGCAAGATTAAAACTCAAAGGAATTGACGGGGACCCGCACAAGTAGCGGGCATGTGGTTTAATTCGAAGCAACGCGAAGGAACCTTACCACATGACATCCTTGCATTTATAATCAGAAATCCCCTCGGGGACAGGTGACAGGTGGTGCATGGTTGTCATCAGCTCAATGTCGTGGAATGTTGGGTTAAGATCCACAACAGGCATGGCCTTGTCGTTAGTTACCGCATTGAGGACTCTAGCAGAGACTGCTGGTTGCTCCAGGAGGAAGGTGGGATGACGTCAAATCCATCCGTACCCCTTATGTGGTAGGGCTACACGTGCTAAATGGCTGAAACAGAGAGATGCAATACCATTTGGTGGAGCCAAACTTTAAAACCAGTCTCAGTTCGGATTGTAGAGCTGAAACTCGCCTACATGAAGCTGGAGTTACTAATGTCCGCGAATCAAAGTGTCGCGGTGAATGTTCCGGGTCTTGTACACCGCCCGTCACACCATGAGAGTTGGCAATACCCGAAGTCCGTAGAGCTAACCGCAAAGAGGCAGCGGCCGAAAGGTGAGGTCAGCGATTGATTGAGGCGCTCTTCCGGCACCAGCAATACGTGAAAAAAGA
+
,./2)*-'30(-410)/,-/4266)'(%'(+,*.0/:1/62))/*.7*().1.,%$&%3*4358454201**+,*-3*1+;51/191-3*+/&()2288816;:/95)*..//44-,---30,)((**0,0+0+*23'+&')&'*)*(/'),341%0%(%.5+0+5/--,(,-+*&'%')-6.,.11080/0/)').3)&)('*686897+1293,,--2'&&)%-,99934343-603,-)'((01,'14))4452;&/%*(748-+)**,708.992115-5--(-%&&*+../*+'&'&()(.-4,6*8.()1.+''+,220.+34+,1,+-*)-.*24*1,/5245:24607-++*(,+266730485783657-%)-,&'%&*0.2+*))+0018,++.2<,5):8/3+*&')0+32)%(*)(&)*3612:;96+'&&&$&&$$(&')345..62,+5,+(1*&''+3*,301./00-..///-.+1-1(+-/59870260235*')*/3-7//+-,,'*,..<;67777;-2-202,-.,+26-::;7,+*--,**)+.)/*+.50--))12,71:52*-+-/(2)',/2-)&)+-/.,+-)*(++*/-13.+.--(')%$%&'(-&'')'').*,+0&&340.+..-.67*,,//979731.210)-.&03+,--)&$))-.*,)-&)+407-3228/*)&+8/(*--)$&&'$((&&&''%(8.40.+4,*,)'*'+***4513420(-.*('(((-+))+++)%$%'%&,*%+-,)*'&*8.3224330-3:1/2'()4.(+&,,*')/+1321('%265230/,.,/211&),(+743/,*)(&(&%&))414/5-**($%&%()./92182;;83.3+.690,,/03864-2/5015-11-.(+&)))-+2-*+0/,*&$&'(./,*+2390..90//0.-'.+''))/,,.*1(*+.46-1.3.*/)&'$%'(*140-/***+,+-532;7/052434534)(''(-3*4)+..,;6-((0(+,)+,''(*-34448+0,1()%'),*-/+335136&0($%&(+12,+/-$5&(%'%&$&$#$&&02;04-4--130,.,))')&&&(+.,)&$%
@c939bbe7-8f3f-4000-9a7b-8ebc80f712b3 ch=10 read=59165 start_time=2019-12-13T17:58:59Z barcode=BC01 runid=2c9cf7bc05858273f10e7d7ec552fc0bd742dc3e
CCCGGTTACCTTGTTGACTTCACCCCAGTCATGAATCACAAAGTGGTAAGCGCCCTCCAGGTTAAGCTACCTGCTTCTTTGCAACCCACTCCCATGGTGTGACTGGGCGGTGTGTACAAGGCCGGAACATGTTCACCGTGGCATTCTGATCCACGATTACTAGCGATTCCGACTTCATGGAGTCGAGTTGCAGACTCAATCCGGACTACGACGCGCATGGGGTCCGCTTGCTCTCATGAGGTCGCTTCTCTTTGTATGCGCCATTGTAGCACGTGTGTAGCCCTGGTCGGCAGGGCCATGATGACTTGACGTCATCCCACCTTCCTCCAGTTTATCACTGTATCGCGCGGTTCCCGGCCGGACCGCTGGCAACAAAGGATAAAGGGTGCGCTCGTTGCGGGACTTAACAACATTCACAACACGAGCTGACGGCAACCATACGGCACCTGTCTCACAGTTCCCGAAGGCACCAATCCATCTCTGGAAAGTTCTGTGGATGTCAAGACCAGGTAAGGTTCTTCGTTGCATCGAATTAAACCACATGCTCCACCGCTTGTGCGGGCCCCGATCAATTCATTTGAGTTTTAACCTTGCGGCCATGCTCCCCAGGCGGTCGACTTAACGCGATTAGCTCCGGAAGCCACGCCTCAAGGGCACAACCTCCAAGTCGACATCGTTTGCGGCGTGGATACAGAATTATCGATCCTGTTTGCTCCCCGCTTTCCGCGCACCTGAGCGTCAGTCTTCGTTGGGGGGCCGCCTTCATACCGGTATTCCTCCAGATCTCTACGCATTTCACCGCTACGGAATTCTACCCCTCTACGAGACTCAAGCTTGCCAGTATCAGATGCAGTTCCCAGGTTGAGCCAGGGGATTTCACATCTGACAACAAACCGCCTGCGTGCGCTTTACGCCCAGTAATTCCGATTAACGCGCACCTCCATTATTACCGCGGCTGCTTTAACAGGTTAGCCAGTGCTTCTTCTGCCCAGGTAACGTCAATGAGCAAAGGTATTAGCGCTTCTCCCGCCCGCTGAAAGTACTTTACAACGAAGGCCTTCTTCATACGCTGACATGGCTGCATCGAATCTTTGCGCCATTGTACTAATATTCCCCTGCGCCTCCCGTAGAG
+
0-++*12.1647-0))),643+923*,+880511:320037),+/,*2)(,,/3%&.&$).)1/4,.-)0/,(+,)%$$$').-18-&()09-).,-1++,,-.-78,2-**..-,,*(.10827011(,,366)+7274:5548563467,,,*,.7,2/--,.-4-1+**0341'*+)$((-+-40802+,///,5++0,41354-,,//11%'*-,)2+*/((+/4-,+-./&&+)))1.,/6/85118/'**-/468;538('()($(*(,--112/63-/6:8%'&$+12/5/+*)++01296888:::04:4*/:3174'('&(+85.05555*(&')&'$%&.,32'()+1+2-5782478;83..6;,,-8779-,0-,**'')*,7+*((06,+-*0)5*/0,21,(-,22466888777-2),/&4955&1&43456-15611/0/::<791(***,8,1-3018:78665661161/2;853(*,//61;+4.49;4:64+--8/<:::94-466467/-1,4.<;911005110,5),4+-.1,/05041)-*&$)*+595</++24+-.1;;2.71416.1.,+(&&%(*379..5;949::9841202-,*(%+,,,103'0'/*&14/0.275715)820.03859-7)3+1124'5345/99.'/20--/2.*+$&$,%)*..0,(),1/,./:1,-128.)%')91/%%'),02:-/2(30/0250./6-+*+-.-56/.8,/82:3'(+0,,**+3503.2'&&844630-/+-(/7+,13/(')%&$)-&4*353.4+.*22./++.066:.0**'''04&--557459;7:7:/**(&(),,1-.*9-$-3-/'18,+*./11./0(16469664&)2-.00.61/,33-*//01+)),054:743-:-3)'$%$(%-/')-&7()40/4925296.-**,()*3)2+,$$%'&%,3)'&%)-5.,()'%$)'&*+,,16,;--.8058*+)-.+0,+,*'(&&&)('%+2.*+00.5.--.-240(),&+'+/)0/:9<5596(''(%'(+&.'+,1220/'--(&++&,+%$&%*+()1'+##*+/,**.+2/-+++',/.-92--(*)'
@daea474a-4988-46d4-b27b-5d3132a54677 ch=360 read=168704 start_time=2019-12-13T17:59:11Z barcode=BC01 runid=2c9cf7bc05858273f10e7d7ec552fc0bd742dc3e
CTTGCTCTACGGGAGGCAGCAGTAGAATATTGCGCAATGGGGAAAACCCTGATGCAGCAACGCCGCGTGAGTGATGAAGGTTTTCGGATCGTAAGCTGTCTTTAGAGGAAGATAATGACGGTACCCAGGAAGCCACGGCTAACTACACGTGCCAGCAGCCGCGGTGTAGGTGGCGAGCGTTATCGGATTTACTGGGCGTAAAGGGCGTAGGCGAGATTAAGTGGGATGTGAAATGCCGGGCTCAACTTGGGTGCTAAAACTGGTTATCTAGGGTGCAGGAGAGGAGAGTGGAATTCCTAGTGTAGCGGTGAAATGCGTAGAAGTTAGGAAGAACACCAGTGGCGAAGGCGACTCTCTGGACTGTAACGGGAAACCAGCGTGGGAGCAAACAGGATTAGATACCCTGGTAGTCCGCCGTAAACGATGAATACTAGGTGTGGGGGTTTCAACACCCCGTGCCGCCATAACGCATTAAATATTCCGCCTGGGGGTACGGTCGCAAGATTAAAACTCAAAGGAATTGACGGGGACCCGCACAAGTAGCGGAGTGGTTTAATTCGAAGCAACGCGAAAGAACTGCCTACACTTGACATCCCTTGCATTATAATCGAAATCGCTTCGGGGACAAGGGTGACGGGTGGTGCATGGTTGTCGTCAGCTCGTCGTGAGATGTTGGGTTAAGTCCCCGCAACGAGCGCAACCCTTGTCGTTAGTTACTACCATTAAGTTGAGGACTCTAGCGAGACTGCGCAAGGTTAGCAGGAGGAAGGTGGGATGACGTCAAATCATCATACCCATATGGTGTGAGGGCTACACGTGCTATTAGCTGGTACAGAGAGATGCAATACCGTGAGTGGAGCCAAACTTTAAAACCAGTCTCAGTTCGGATTGTGAGCGAAACTCGCTACATGAAGCGCTGGAGTTAGTAATCGCGAATCAAGAATGTCGCGGTGAATACGTTCCCGGGTCTTGTACACACCGCCCGTCACACCATGAGAGTTGGCAATACCCGGGAAGTCCGTGAGCTAACCGCAAGGAGGCAGCGGCCGAAGGTAGGGTCAGCGACTGGGAGTGAAGAATCGTAACAAAGGTAACCGG
+
$('''+./12+4/)-.*/10,.3')(+).52/-'./99880)',/((./)00941/,-*6-./810/0,))*)*,,.8052::513:678416/(*/73,-0+)+&*)*3-./0501183:94091,-/,')*1-/05222/-,,+')-349:2.-,'0-+*''&$#$-('-+++18919-..0*0%/1(()-,2336211-,..348//5,,$%$-)2.276::998954951)7./8//.7),)*+,67/--,*15.339-8,*+/12-)*+11,61*+',+*'((---+..02,-+141-*--5634045//1::3.,'()1--3/3/011239'+,*61114/622-,*),/038.1/(&%%$%((&&'()&*+-76:8.-1.1,**/3000+,2557:+*.2/*/,11+-1,('*%+-.008;71/0*./*)+')-0)/:6445351:8.+7356123)**/-),/0804+.+-61:04//).,*'**43;::/320-/081<<4554.2,**,/4444507:733:-.124--.+,-.0.)'))+19;6;8<30,0),+'.&)()0(+)0)&%(('')),.3035799;408/0&.''',*76-+*,(,+./70)7;70515*5-0468&,2))266748460;../3++',++-+++199724425;9<9895-+*/1-'(+458**01487877/+/,./43;4001-.1579-4,,/++730345762/&,.+-//0432+105-6/+%&&(/2131.,-(&,3+*-/37684992.45943.%++)',*-,(&()&%+/,2))(&',,75/+-)&&%$&.),03.-,+*/-.,2--.791-+(*'-.,,014;,)24+194&--+,-569.14-3+4./3-('*&+*((%')(#%()12440700')-40'*13-/11911+0(((().()/833489;:<:88:94:4222*)+,+-+*1./.000.4;63;8/021.&.6/432.)+*.'+*0220-2,)**(+*,13241&&(*,720-+1*1*)+++-01/00/)..*,-+))1-367:978400.&')+0)'(+),/3.0-06,)''*-/64)
@ffc7f57f-8e9c-41de-9a9d-2751adebac61 ch=45 read=176325 start_time=2019-12-13T17:59:08Z barcode=BC01 runid=2c9cf7bc05858273f10e7d7ec552fc0bd742dc3e
CTCCTGGGAGGCGAGTGAATATTGCACAATGGGCGCAAATACAGTGTATCATGCCGCGTGTATGAAGAGGCCTTCGGGTTGTAAAATTACTTTCAGCAGAAGGAGGGTAAAGTTAATACCTTTAACTCATTGGCGTTACCGCAGAAAGAGCTTTCGAAACGCTCCGTGCCAGCAACCGCGGTAATACAATGCAAGCGTTCGAATTACACGATACAAAGAAGCGCACGCGACGGTTTGTTAAGTCAGATGTAATCCCAGGCTCAGCAGAGACTGCATCTGTTGATACTGGCGGCGCGAGATCTCGTAAGAGGGTAGAATTCAGGTCTTAGCGGGTGAAATGCGTACAGAGATCTGGAGGGAATACCACCGGTGGCAGAAAACCCCCTGGACGGAACTGACGCTCCAGTTGCGAAAAGCGTGGGGAAGAAACGGATTGTTCTGGTAGTCAAACCCGTAAACAATCATCGACTTGGAGGTTGTGCCCTTGAGGCATTATTTCCGGAGCTAACGCGTTAAGTCGACCGCCTGGAGTGCAGCCGCGGTTAAACTCAAATGGTGTAGGGGGCCCGCATGACGGTGGAGCGCGTAATGGTTTTAATTCGATGCAGCAGCGAAAAGAGCCTGGTCTTGAAGCATCACGAGTTTCAGAGATGAGAATGTGTGCCTTCCGGGAACCGTAGGACAGGTGCTGCATGGCTGTAATCAGCTCATTGCAGAATGTTGGTTTGGTCCGCAACGAGCGCAACCCTTATCCTTTGTTACTGCCTTGGTCCGGCCCGGGAACTCAAAGGACTGCCAGTGATAAAACTGGAGGAAGGTGGGGATGACGTCAAGTCATCATGGCCCCTTGACCAAAGAGCTACACACGTGCTACAATGGCGCATACAAAGCGACCTCGCGAGAACAAGCGGACGTGCGTCGTAGTCCGGATTGGAGTCACAACTCGACTCCATGAAGTCAGATCGCTAGTAATCGTGGATCAGAATACCACGGTGAGCCGCGTTCCCGGGCCTTATACACACCGCCGTACACACACCATGGGAGTGGTTGCAAAGAAGTGGTAGCTTAACGCTGGAGACGCTTACCACTGTAGTTATGACTGGGGTACGTCGTAACAGGTAACCGG
+
$',&$&.,).,+&'%)'(10*,+%(')*-./6.,'()-&%&&%'+'&%&''+-33-.)-),+-/./)'&)+/2774:625+&),/(0+'&'&))('($&**+*'-+),/95,+7-7-()''+&'%++-(+)+'-,.0,/-#&'&1+&$*&)/87.*/-$((*/.2./+1-,$''%-+/1-61/:1)./'+&0(,,/,.'&&)*1((*).''&()-3*&*%&(*1(*&&&$,277:4/5:64/34++.'$$'')+1*%.0-..,%,''&&*65111114.)/,-0.3+,+)'*(%'&%&')*13()*''%-,''''/+1)*&&&)$+&'()+)%'%'+('/.,*)))+*)+-/051,-.++2//.+)+2+3.-2.)(0,(%&(/-*(-8672'/,2132.+-,+'$*--)*&*,(&'/04373,')%+)$#'*%)$$%%%%%(,'*%((1,43*$*'(%')(,%%)..451503+*.+3,1014+-001254%/'(,0)3,.,.),+,,,*5-7,6+...,,.7226/.-())%+('-./.%-,4&*)*)+04*)&%%&%&),1/'.0)$*%'',/)/*1/--.--,**)()129:*.,**..,/%+%%)%)+.071(&)$*,))00*-)%$(%',-*%')(*+461-++)+3/-))--()$(*03..1(-2)3063//')*(.(&&*$&'&)$$$%$##%%'()+'(*.&*'$%$'(+(*,*),*.($)()'&'+))'&13'**()+)*--.1$$-&(**#%##'&%'-.26**)5.*15-+/)+',-(+*%%'%'#(%').+34,%*''*'.,,7/02/797//.-0*010***,49*%&'(.31'&'')-)/(*')++,**()'***,,+(/.9//30))$%%$&)'%&'',-/*&&&)%-+,&)&()*'%'&%'*+,0153725,-+2-12+-,(&))(-09764*2)&(0-4../&)(*.000.++.,*+-04798541395*0.+.+2.''%)%$(*-.1/+*/'0%&)(*&*&'&+-%-('&%%%%%&$&&%(&+)'(*&,++&()41'*,)*)(+)%(('-(*')*+,')$/+-/,*-.%('%$$$%($''&*)0.-'%#''+-.%)02(+''(,-.0.
@b68e32c2-b5b3-421d-ad26-730bc1532a45 ch=138 read=131567 start_time=2019-12-13T17:59:30Z barcode=BC01 runid=2c9cf7bc05858273f10e7d7ec552fc0bd742dc3e
CCGGTTACCTTGTTACGACTTCACCCCAGTCGCGGAATCACAGAAGTGGTAAAGCGCCACTCCGAAGGTTAAGCTACCTGCGCTTCTTTGCAACCACTCCCATGTGACGGGCGGTGTGTGCAAAGGGGCCCGGGAACGGCGTATTCACCGTGGCATTCTGATCCACGATTACTAGCGATTCCGACTGCATGGAGTCGAGTTGCAGACTCAATCCGGACTACGACGCACTTTATGAGGTCCGCTTGCTCTCATGAGGTCGCTTCTCTTTGTATGCGCCATTGTAGCACGTGTAGCTGGTCGTAAGGGCCATGATGACTTGACGTCATCCCCACCTTCTCAAGTTTATTTTGGCAGTCTCGCTGAGTTCCCGGCCGGACCGCTGGCAACAAAGGATAAGGAGTTGCGCTCGTTGCGGGACTTAACCCAACATTCCACAACACGGGCGGCGAGCTTAGCCATGCAGCACCTGTCTCATGGTTCCCGAGAGGCACATTCTCATCTCTGCGAAACTTCCGTGGATGTCGAGACCAGTTAAGGTTCTTCGCGTTGCATCGAATTAAACCACATGCTCCACCGCTTGTGCGGGCCCCGTCAATTCGTTGAGTTTTAACCTTGCGGCCGTACTCCCCAGGCAGTCGACTTCGCGCGTTAACTTCGGAAGCCACGCCTCAAGGGCACAACCTCCAAGTCGGCATCACGGCGTGGACTACCAGGGTATCGCCCTGATGTTTATACTACGCTTTTCGCACCCACGAGCGTCAGTCTTCGTCCAGGGGCCGCCTTCGCCGCGGTATTCCTCCAGATCTCTACGCATTTCCGCGCTACGCAGATTCTACCCCCTCTACGAGACTCAAACGCAGTATCAGATGCAGTTTGAGCCCGGGATTTCATCTGATAACAAACCGCCTGCGTGCGCTTTTACGCTTGGTAATTCCGATTAACGCACGCCTCCGTATTACGGCACGGAGTTAGCCAGTGCTTCTTCTGCAGGTAACGTCAGTGAGCAAAGGTATTAACTTTACTCCCTTCACTCCCGCTAAAGTACTTTACAACCGAAGGCCTTCTTCATACACGCGGCTGCGCCAGGCTTGCGCCCATTGTGCAATATTCCCCACTGCTGCCTCCCGTAGGAG
+
**)/0;23979337-00/01..-204.+-17)).1'.87520$)(,/.9/.7,*-/13/0.5*)((+*.-.+)&'%'(*'*'*-0/5;9-//+01)+(:9+%,++-55166'))')+)+$-*6'**0'1+))43,-,(./22:6<445:477:939;2000.6+&'+,/8123'21128:47*)(&#+&)''$&*++,02:78-1,245/:0/1162622300/'*$(,3223.-(*.63*,/.-.,/-1-1/-,--+,,0/770871-/.0259:;508/,+.-*0*)++(+*))/,--/-+/8:7:41/0++('&$&*,,+)''266+()&$$('-+0-.82(+)%(+00169844&'-++05745,.002+7.0620101/1)358(6-10/*,.&',*(*%*)0.5<352;735,-*)'%%,0123:7112505.3,14+/(*+&#$(((+1:/950...%18220112299;:04.(''&()/+&+./5.0-.-+'())-'(&%&4*22147<;;666(%(&)(''((&%,)3867:6331/.+++-31.2.2/;511*+-,-233/.6-.++',.56.1+275-+0568795%0,()42<<2-334,6,)(&*+./022.8:2(121,885.-,0.*,,*+*.-/**'&',%&'),/),,-244,(.64//02859/3-*//560/0/02,-)&#'(1:655,13+.&&++/1'++'&('+((42))(&%)+/*,,,'/(*%(-*$&*33768+%&*+:<:529*$-750,513.*).+2-+,-1/,192805'''2,***+*,'&$&))-%$&$&)%'%(&+,-4-0,.582.+9957/)+*.20)3)-,/'%2()*.579593020('+*55+257/09-/,)*+**(-321335856832223521*+)&%&(&''&*-.078874124:47+*)$($-2,.;8:3'%$%&3..000(*./013:)71/0424:;82/.*,/-29:873)%(*+,143((%+'-.''(,33(//33)+9-')+22-(***+(%($,.,/))+3.7*,2,/0:9;77<8870/),+)*+($'($&)%--,-2.2.78,+3602482;341:17:0/2545342853;8./)96,-
@ef00c3d6-9eba-4a68-a19b-8e74c29773f2 ch=236 read=201188 start_time=2019-12-13T17:59:26Z barcode=BC01 runid=2c9cf7bc05858273f10e7d7ec552fc0bd742dc3e
CTCCTGCAGGAGGCAGCTGATGGGAATTTCAGCGAAATGGAAACCCTGGCCGAGCAACGCCGCGTGGAAAGGAAGAAGGTTTTTCGGATTGCCAACTTCACAGCTATAAAGGAAGAACAGCTGAAATGGTAGCCCGAGTGGCTGATACTTTATTAAATACAATACGTGCCAACAGCCACTGATGGCCATGTTGGCAAGCGTTATCAGGAGATTATTGGGCGTAAAGAGGCAGGCAGCAGCAAGGTCTATCGGTAAGCCTGAAACGCTTCAGTAAGCCATAGAAACCAGGCAGCTAGAGTGCAGGAGAGGATCGGTAAATTCCATGTATAGCGGTAGATACGTAAGATATGGAGGAACACCAGTGGCGAAGGCGACGATCACAGCCTGCAACTGACGCTCCAGTCCAGAAGCGTAAGGAGCAAATAGAGATTAAGATACCCTAGTAGTCCACGCCATGAAACGATGAGTACTAAGTGTTGGATGCTCAAAGTTCAGTGCAGTTAACATAATAGAAGTACTCCGCACCCTATAGGTGATACGTTCGCAAAGGGCCAAGGAGCTCAGAAAGGAATTGACGGGGGCCCACTTTTAGGGCAGTGGAGCATGGTTAATTCCGAGCAGCGCGAAGAACCTTACCAGATCTTGACATACTCATAAAGGCTCCAGGATGGAGATAAGCTATATGAGATACAGGTGGTGCATGGTTGTCGTCGAAGCTCGTATGTTGAGGATGTTGAGTTAAATTCCCGCAGCAGGCGCAACCCTTATCGTTAGTTACCATCATTAAGTTGGGGACTCTGGCAGGACTACCAGTGACAAGCTGGAGGAAGGCGGGGATGACGTCAAATCATCTGTACTTACTTAGCAGGCCTGGCTACACACGTGCTACAATGGATGTAGTGCAGAGGGAAGCCAGAGCCGCGAGGTGGAAACAAAGGCCATGAAAACCATTCTCAGTTCGGATTGTAGTCTGCAACTCGACTACACACATGAAGTTGGAATCGCTAAGTAATCGCGGAATCAGCATGTCGCCAGTGAATGCGTTCCTCGGGCCTTATACACACCGCCCGTCACACCACGAGTTGATAACACCTTGCCCAGAGCCGGTGGCCTAACCACCAAAGGGAAGGAGGCTATCTAAGGTAAAGTTGATGATTAGAGGTGGAAGTCGCTATTTCTAAGGCCAG
+
('085472-6+-3-,-/)+(,(1.+-08/,*00',&('1,.2*.2,',&+)1.3--',*32(',.0).,(')+/*,0+/.896*)(2(1+(&&)')-1-&&#'%&()68,/-1-)/3)'&'&*))/*/1/,..0)&$')(&(#%%('*072+2-70(%&''%''-&-%)%'$()-.5%)$&$'%&()**)$-../68+./392/2)**&%$&/&-(+1.'%*.4'&*(,10.3+%)*,02400//-,%('*0,+*'(+.*),'($'*,,,)0.1(-/,+)&*1,,1-*0612230+'*),,137()').++0('()%.(8-965(($'$%$)))'&/,%../-((,***(*+,*1620-2+*-.41))1'.,;90//+.%))'1,+*,-50,--,*.-.*+-.8(%%+(&'--0(*'(%--18.%(&&(.+,((+10/6))'-.24702*++.4'-%(,))***(',-.247/3453638321102380-1:522*(())/04++''-20*'*)&)(%'/**-&+.'%##&('))-,-523;3'*++)-22%%''%%'$(++(&+)'(+))--+)('(11+,4*%()*+(+,550+--/.),(&)(&+-'1.3,&&%%()%)'*)*++,.0305-0(('&+-171/0//*)*+.10/'0,,-1,,04390)()'/(%##%))()..25559345358756662839./+(++'++)*23+1'+*-5-,+)+6/4,)')+.2*')$()*$'&$%&'))'+)%+0)0/--1-9..-17000)(*$'))'.+5-486.440,($$%'4253&+%&'')*)+(%()661.*(+-/0(,5329732*),.7--.0/.$&)(*(%$',()$##*(/4-.211120)'''(225,54;56966+,*/1242.(+/+'&%$$&%('('%$(*/-/0+',,()0+'(-1)($)+.6+489<9882566207)-%#%))+55',&%'+1.*.0)**()+,.3,7+,2/1/634,.0.-),0853030**,+,,,.).(((')&&)41171),,-1.'()%*,-+)('*)10114;6350(+,.../+')'((+*$%-,,-,,+('&)+*('*)0.(-,1/2.+-%0-*00*6'32-.5*,()('--24/1.***&&&()0+,-+(.)&')().0),((),%$&%'.)'*-+**'&%&
@806faaa6-2822-404b-8c6b-76689c39f94b ch=374 read=142038 start_time=2019-12-13T17:59:41Z barcode=BC01 runid=2c9cf7bc05858273f10e7d7ec552fc0bd742dc3e
CGGTTACCTTGTTACGACTTCACCCCAGTCATGAATCACAAAGTGGTAGCGCCACTCCCGAAGGTTAAGCTACCTACTTCTTTGCAACCCACTCCCATGGTGTGACGGGCCTGAGCCGGGAACATTATTCACCGTGGCATTCGATCCACGATTACTAGCGATTCCGACTTCATGGAGTCGAGTTGCCAATCAGTTCTGACGCTTTATGAGGGTCACGCTCTCGCGAGGTCTTCTCTTTGTATGCTGTTAGCTGGCACGTGTGCTGGCCCTGGTCATGGGGCCATGATGACTTGACGTCATCCCCACCTTCCAGTTTATCACTGGCAGTCAGCACGGTTCCCGGCCGGACCGCTGGCAACAAAGGATAAGGGTTGCGCTCGTTGCGGGACTTAACCCAACATTTCACAGCACAGCCATGCAGCACCTGTCTCACGGTTCCCGAAGGCATTCTCATCTGAAAACTTCCCGTGGATGTCAAGACCAGGTAAGGGTTAGCGCGTTGCATCGAATTAAACACATGCTCCACCGCTTGGCCGGGCCCCGTCAATTCATTTGAGTTTTAACCTTGCGGCCGTACTCCCCAGGCGGTCGACCCAACGCGAATTAGCTCCGGAAGCCACGCCTCAAGGGCACAACCTCAAGTCGACATCGTTTGCGGCGTGGACTACCAGGGGTATCTAATCCTGTTTTGCTCCCCACGCTTTCGCACCTGAGCGTCAGTCTTCGTCCAGGGGCCGCCTTCGCCACCGGTATTCTCAGATCCTGCATTTCACCGCTACCTGGAATTCTACCCCCTCTGCGAGACTCAAGCTTGCCAGTATCAGATGCAGTTCCAGGTTGAGCCCGGGGATTTCATCTGACTTAACGTGCGCTTTACGCCAGTAATTCCGATTAACATACCCTCCGTATTACCAGCGGCTGCTGGCACGGGTTAGCCGGTGCTTCTTCTGCGGGTAACGTCAATGAGCGAAGGTGTGCTACTCCTTCCTCCCCGCTGAAAGTACTTTACAACCCGAAGGCCTTCTTCATACACGCGGCATGGCTGCATCGAGCTTGCGCCCATTGTGCAATATTCCCCGCGTAGGAGCAGCTATCAGCTCAACAGAAGGTTAACACAAAGACACCGACAGCAGCAATACGTAACCCCGCA
+
+&*4.&1-0-+2/(*--1292.965,)*+.0767875-1*1,*.075)23136*,)27-*./,+--+'**,.02.&(')%$((++.,06.+-.152+4034.*+'%'**(('&$455.+.'(+(2*,2:112:-9-8012<31136-+*('1'*,.0/0228<76000909767-(),+-+,-.*/,,019,.07.)+-***'(/'*)*(.)1.(-))2,1760/(2')&'.*75086-.150-(*,+'*++*,,%)(+(,'&'$&+2-()144/2/1324:9833/-,-.1/236889/:,3++)+&((,*+:0.&0-/66681,..-#$$%&),,/-3/*3433:4985*,,,*5./44+-5.433-0//33:797876<45.;750/0/*+((.-2..9-,,++%+,0./23.-'/-/233:78764/,0.9:896.,.2,0,3230.1/--.*-2.&-/40;+/::<;:8873./01<.8--,**/*&()(-/250<)**-.++.-0/41/-,/13899;./:,..1*,-)--+1:6**-/*:/;718;6./*7;;*35350600058501..-95:0+.6323102,4.*.1,+0$$(2,-./1.(.,-2,04,/..*+,'.,4../1598:48*1*//054)1111::&1-6/017;998574*3.+(./352/.31++-/<;/-0,188,*//36;;223.2723017589/8767<9628*)3:;038338/;213813/2/--3-5,-34..($$%)&+17406:/56-4)+52--(0-5126:4+)53*3'&+*18872,.+3./8,3233:12598<49992*(.31;//0791,,-+#1,))-+,000-0&)&&&./3-+181-21..*,)-+7,941225172,-'341+39-2-0.))('&)+1---27+4((*'0.-1..05063+,2528<877:740//,.++.(8-1/**')*)+,)-&&*$(,/+(/-,+*462',)'**&'+'(((#&(4435((-2-2387:57<8111/(,,-020,3(---,/.02(%.//8/5407-*+5111.8--,4/2:7*$)*-)2))&'''')//1*)037+;/2-0./.011)('*.;42441597885'2*-..6.&04+2*,%%%$$$
@92b34b94-d56b-40b7-9589-aeb000c59162 ch=177 read=238831 start_time=2019-12-13T17:59:39Z barcode=BC01 runid=2c9cf7bc05858273f10e7d7ec552fc0bd742dc3e
CCGGTTACCTTGTTACGGCCACCCCAACCATCAATCCCGCATAGACAGCTCCTTCCTTGCGGTTAGGCCACCGGCTTCGGGTGTTATCAACTCTCGTGGTGTGACGGGCGGTGTGGCCTGGAGCCCGGAGCAGTATTCACCGCGACATGCTGATTCGCGATTACTAGCGATTCCAACTTCATGTAGTCGAGTTGCAGACTACAATCCAGACTGAGAATGGTTTTATGGGTTTTGGCACCGCCAGCGGCTTCGCTTCCTCTGCACCATCCATTGTAGCACGTGTAGCCCAGGTCATAAGGGCGCCGTGATTTGACGATCATCCCCACGCCTTCCTCCAACTTGTCACTGGCAGTCTCTTCAGAGTCCCCAACTTAATGATGGTAACTTCGATAAGGGTTGCGCTCGTTGCGGGACAACCAACATCTCACGACACGAGCTGACGACAGCCATGCACCACCTGTATCTCATACAGCTATCTCTCCATCTCTGGAGCCTTTATGAGTATCCAGGGATTCTGGTAAGGTTCTTCGCGTTGCTTCGAATTAAACCACATGCTCCACCGCTTCAGGCCCCGTCGAATTCCTTTGAGTTTCATTCTTTGCAGGCATCTTTCTCAGGCAGATTACTTATTAGATTAACTGCAGCACTGAACTGACATCCAACACTTAGTACTCATCGTTTGCAGCGTGGACTACTAGGGTATCTAATCCTGGCCCCATACGCTTTCGGGACGCGTCAGTTGCAGGCCAGATCGTCGCCCTTCGCCGCAATTTCTCCATATATCTACGCATTTCACCGCCTGCACATGATTCCACGATCCTCTCCTGCACTCTGGCTGCCTGGTTTCTATGAAACGCAGAGTTAAGCTTCAGGCTTTCACCACAGACCCTTGCTGCCGCCTGCTCCTCTTTACGCCCAATAATTCCGGATAACGCTTGCCACCTACGTATTACCGCGGCTGCTGGCGCGTAGTTAGCCGTGGCTTTCAATAAAGTACCGTCACTCGGCTACCATTTCCTGTAGCCGCCGATTTCTTCGCTATAACAGAAGTTTACAATCCGAAAACCTTCTTCAGCTTCACGCGGCGTTGCTCGGTCAGGGTTTCCCCATTGCCGAAAATTCCCTACTGCTGCCTCCCGTAG
+
0+/11811/2/%24(++%)+*,272-31;99555.58-(-&(')/6)-,,-87:8//1/03:190186/.:,.-**--,875,2,+,-5+,+.*,/4560/,(&%'012/4*,,+%%)*)(&+/0**'%),15646<88:;7:79:8::999280,,///10.+.,--*%606',%+4;745575778/*./:23.5-67353:363''.--,+.*1,--879/&)*3/4;8)'&%#'&&++(''.*-212-.0028*.1.-.067:20+07))%'.&+---,*).2+(+/-/,/,(,56.'%%%*,&1;-.)/)',23.;21-)-.398<79+3+))-21/04/46471'*+-+*&&$&''(**.+(*)('(3.44357642,*)(+**)++'./1.--,,35-4.+,.5(+&)&**++/01421,/01/././5554./+,*+*6,44+-'+5)-4-26799896515011126322/4:8764213;11255;91.+%()).)().2'('%')/4+3/),;:1/,+*0208.3390+*1.-0<8/<343,+,,9:332'&&%"%+)/461,/8),,5,-'*892035<<.29:.08/(,(+,-+)))-//00*.10%%.0-.,-3&-)$$%.303/04535868887**-'&)')+01//&*).*/.,(+,29:52;,*,&21266:287477&4754653108128//&,((%&$%(()0:1/-96'$&%(99+62:02,+36:72222165324(&'%#*))&'%)'*,0/5((),17898:8952;6--79,0&&$''')),(*63,++)./.600.274581332/&44549:99:1:84-(-,''%**+,)*,0<01+/121(*32281.+.0+3,-37:-4-++./074;;2/.,17--00**01374/614;;-9*3+;::;9771912:029+%4.212547;61511176605.)))*+/63..100521)03+&)//191*0(086:6,001-74549:30;9).++,.,0))6:)&/8.(%(*&'.-.1)3-*-')32+))(0+*)&*13-482:2454($$$('*,00-43-7-,,32,602.0300;*9;:/'+.+12.1:8:4280+)*+...6668.8:)*9,5
@af5c6152-f938-496a-b9d9-aadd38583b0e ch=374 read=142032 start_time=2019-12-13T17:59:36Z barcode=BC01 runid=2c9cf7bc05858273f10e7d7ec552fc0bd742dc3e
CTCCTACGGGAGGCAGCAGTGGGGAATGTGCACAATGGGCGCAAGCCTGGTCTAGCCATGCCGCGTGTATGAAAGGCCTTCGGGTTTGTAAAGTACTTTCAGCGGGGAGGAAGGGGTAAAGTTATACCTTTGCTCGTGACGTTACCCGCAGAAAAACACCGGCTAACTCCGTGCCAGCAGCAGCCGCGGTATACGGAGAGGGTGCAAGCGTTAATCAGATTACTGGGGCGTAAAAGCGCACGCAGGCAGTTTTGTTAAGTCAATGAAATCCCGGGCTCAACCTGAGACTGCATCCTGATACTGGCAAGCGAGTCTCGTAGAGGGTAGAATTCCAGGTGTAGCGGTGAAATGCGTGAGATGGAGGAATACCGGTGGCGAAGGCGGCCCCCCTGGACGAAGACTGACGCTCAGGTGCGCGAAAGCGTGGGAGCAAACAGGATTAGATACCCTGGTAGTCCACGCCGTAAACGATGTCGACTTGGAGGTTGTGCCCGCTTGAGCGTGGCTTCCGGAGCTAACGTTAAGTCAAACCGCCTGGGGAGTACGGCCGCAAGGTTAAACTCAAATGAATTGGAAGGGGCCCGCACAAGCGGTGGGTATGTGGTTTAATTCGATGCAACGCGAAGAATTACCTGGTCTTGGCATCCACGGAAGTTTTCAAGAGATGAGAATGTGCCTTCGAACCGTGAGACAGGTGCTGCATGGCTGTCGTCAGCTCGTGTTGTGAGAGAAATGTTGGGTTAAGTCCCTTAACGAGCGCAACCTTATAGCATTGCCAACGGTCCGGCTGGGAACTCAAAGGAACTGCCAGTGATAAACTGGAGAGGTGGGGATGACGTCGTCATCATGGCCCACTTACGACCAGGGCTACGTGCTACAATGGCGCATACAAAGAGAAGCGACTTCGCGAGAGCAAGCGGACCTCATAAAGTGCGTCGTGGTTGGTTAGGTCACAACTCGACTCCATGAAGTCGATCGCCCCGTAATCGTGGATCAGTGCCACGGTGAATACGTTCCCGGGCCTTGTACACCGCCGTCGCACCGTAAATTGGGTTGCAAAGTAGGTAGCTTAACCTTCGGGAGGGCGCTTACCGCTGTGATTCATGACTGGGGGTGAAGTCGTAACAAGGTAACCGGAAGGTAGGCGACAGGCAAGTAGGTTAACACAAAGACACCGACAACTCTTCGGCACAGCAATACGTAACTACCACC
+
+,10-/26:5+.3,,..-'0,06+-/+'+'(-./612983.23;*5643$)'%$$*(,-098682589642-0'++2./01(0.171)--1**,,/3:;.*---15,)-1,.*-)(+,/-)/,2*),7-85/057'2*,--2.,/4-*3--/5.33.035'+0/.0--/61634:,-+)+--02514-0),)*.241.(,40/23774564;1:24',(,0-1/.43/253567,./000/+0).33-41;<4.321(-)()$%'-0+(-10+25667564845,*632110/0)*+.//06673,-&()(,-/39863-)0-7+0,0/10.2.08//(*++1,0-168,,,-+)((%&&-(/,/33674942/3-))-)0-/661513,/7/,-(,+)*/&(+-.88:.032))&'&,-.%-/469.)'+7:&20,,$5(*+87.,01+/.((,,1*+-.<;:888*--1113:87-/+2*'25/:67609/'*,,($&')1*/()0+*/-,.0/060+0.2.4/0/559;7:<8563%(&**,,435,+3.(*61592,136://1''+'('(&*225.81+++-.4134:4.(%$(/-*,34<:585:11111;6.1///-1&-&-''0700552--+&*-/4,--2-..-.8:4,3'')+,634/40..546:7;50,.185661415)//2168989:4611123444,*..38876:32--)*'+,,+419.(2293/-1.1''&,*/-/20%('%(&''&'%%'(+1-1:3,1/85864834/8/).,05+*&(')+123420-.,-.9<7:9:8+,')-4288+-00'(%'&&()*0211(138.%'2()*+,0;.08:6)**()36401150*511222.149.()&(*%'++-2350..-+,,.19*5/:86886.,171*0.5488*3*+-('*,4,-1.+)-*2//.0***./),,6,,))(,*/-.'%$#&',12767:99.,'(*12.//8788:7564439/*+-(+&&')'---/--39*,83101)%$(()*-,65+'#(&,*'%$-())')((1,442;9+8,(-3/52.3,+0.$%)$%((-5/&&('*03;:7+0,1-,,43553844.1//72723)((()0,65868$'-5,()*.+4,7/5-0018.*'*'),)')$$'*(0**2/-*/+-,2-.-9656-,)%&&$%#
@ad915b4b-8f82-4271-ae09-fc463f7a7cb6 ch=25 read=38953 start_time=2019-12-13T17:59:35Z barcode=BC01 runid=2c9cf7bc05858273f10e7d7ec552fc0bd742dc3e
CTCCTACAGGGAGGCAGCAGTAAGAATTTTCGACAATGGAAACCTGACCGAGCAACGCCGCGTGAAGGCTTTCGGATTGGCAAACTTCTGTTATAAAGGAAGAACGGCGGCTACAGGAAATGGTAGCCAGTGACGGTACTTTATTAAGAAATACGACTAACTACGTGCCAGCAGCCGCGGTAATACGTAGGTGAAAGCGAAAAGCGTTATCCAGGTATTGGGCGTAAAGGGAGCAGGCGGCAGCAGGGTCTGTGGTGAAAGCCTGAAGCTGCTTCAGTAAGCCATAGAAACAGGCAGCTAGAGTGCAGGAGGATCGTGGAATTCCGTATTAGCGGTGAAAATGCGTAGATATATGGAGGAACACTGATGGCGAAGGCGACGATCTAGGCCTGGCGGCAGCTCGGTCCCGAAAGCGTGGGAGCAAATAGGATTAGATACCCTAGTAGTCCACGCCGTAAACGATGAAATTACTAAGTGTTGGATGTCAAAGTTCAGTGCTGCAGTTAACGCAATAAGTACTCCGCCTGAGTAGTACGTTCGCAGAATGAAACTCAAAGGAATTGACGGGGGGCCCGCACAGAAGCGGTGGGCATGTGGTTTAATTCGAAGCAACGCGAAAGAACCTTACCAGGTCTTGACATACTCATAAAGGCTCCAGAGATGGAGGAAAATGGCTATATGAGACCTGGGTGGTGCATGGTTGTCGTCAGCTCGTGTCGTGAGATGTTGGGAGTTAGGATCCCGCAACGAGCGCAACCCTTATCGTTGAGTTACCATCGTGGTGGGGACTCTAGCGAGACTGCCGTGACAAGCTGGAGGAAGGCGGGGATGACGATCAATCATCATGCCCCTTATGACCTGGGCTACGTGCTACAATGGATGGTGCAGAGGAAGCGAAGCCGCGAGGTGAAACAAAACCCGTCAAACCATTCTCGGATTCAGTTGTAGTCTGCAACTCGACCATGAAGTTGGAATCGCTAGTAATCGCGAATCAGCATGTCGCGGTGAATACGTTCTCGGAGCCTTGTACACACCGCCCGTCACACCACGAGTTGATGGCACCGAAGCCGGTGGCCTAACCGCAAGGAAGGGAGGCGTCCAGGTGGGATTGATGATTGGTGAAGTCGTAACAAAGGTAACCGG
+
&*-&&)/%,5/*05/1&2/00/2(-*38:9-1'+*')'&)0)-1)+16664.42-0&,/))+$%''&+*17-4(3(1/.)&583144456.7//.6./0.0,.60)1-.3//./'0*,1**,0/--/9-031/..(-'/.38+--1)&--*'((('(+*-,--.-/78;5*-++1.450815+217567/72-+,)&+')/,)+/1284.6**320/.60720*,/,')-)&-.87;:6;740/,)4.111220/40/990175-2*('($$%&&%&.06/5847733:6-%'++(+,,60/.,-,(41..21377::04/4/48)3+,*'*+-0.--21.,,.//.677772682/,'(-,//($&+.50,,2,12667111/-(-++&$%()**)%'(*2(.,3))%(('%'((')+&),4:43.33./0+(..03;(*,13-,.17,/.19351:6-+*-+.(&+%&)'+02548683;:47819633:;67975333(*.+0.6430--011534341.1.)*(&(*042557:5+*,*-104*40+-85;+/*,-/2/24215::*5.)'-./&%/()*1569-+-141))-8:;484,)(*-*-.45',)+4((073,.2(---58954523378778700/-(*-)*-&''**+975--()(,('(42224156633(($%,+137610(.)*-2*,-59912344776586.----477;+.+&*-/(.3,*//,+443()()'3.2,171,0-+,,,1'%%-('2:699-7.+%'3:1388651340-02261(($*(,+2-&+/1-+/)+,,0023913777/-(,'.-)+5:868.586,084401170473)'()'*875366;34001::7762-()**+**+0.)*;1*))0*/***%)-7;625(&&(*/-.547<848&-%4-2$,,/++(*../-**'()4***')2284.7.5+1/.2+))))+,),--+/3//,(*,-534454-0/.0:6462483++)+%*4.*///.///.3978<:.5-+,*/5.-**(()(*)()+(2,%(/*-46:7*((%&./32./.40434).,&'&%#)+/,-/-091/300002,6*65)&))'*../09088(/2/2:9486
