# Supplementary material for: De novo species identification using 16S rRNA gene nanopore sequencing
Source: PeerJ. 2020 Oct 21;8:e10029. doi: 10.7717/peerj.10029 (PMC7585375; doi:10.7717/peerj.10029)
Supplement: Supplemental Information 3 [file peerj-08-10029-s003.zip › pass_fastq_runid_2c9cf7bc05858273f10e7d7ec552fc0bd742dc3e_459.fastq]

@8e4de872-fc71-492d-88ca-75a27ad84ebb ch=482 read=132279 start_time=2019-12-13T17:59:53Z barcode=BC01 runid=2c9cf7bc05858273f10e7d7ec552fc0bd742dc3e
CTCCCTACGGGGAGGCAGCGAGTAAAGAATTTTTTCAGCATGGGGAAACCCTGACCGACGCCGCGTGAAGGAAAGAAGGTTTTTCCGGATTGTAAACTTCTGTTATAAAGGAAGAACGGCGGCTACAGGAAATGGTAGCCGAGTGATGACGTACTGTTAACCACGGCTAACTACTGCCAGCAGCCGCGGTAATACGTAGGCAGCAGCGGGCTATCCGCTGAACTAAGGAACGGCAGGGTCTGTGAACAAAAGCCTGAAGCTTAACTTCGGTCAGCCATAGAAACCAGAGCAGCTAGAAGTGCAGGAGAGGATGGGTGGCATTGAAATACGTAGATATATGGAGAACACCAGTGGCGAAGGCGACGATCTGGCCCTGCAACTATCAGTCGAAAAGTGGGGGAGCAAATAAGTTAGATACCCTAGTAGTCCACGCCGTAAACGATGAGTACTAAGTGTTGGATGTCAAAGTTCAGTGTTAGCAGTTAACAATAAGTATAGCCTGAGTATCGCCAAAGAATGAAACTCAAAAGGTGACGGGGCCCGCACAAGCGGTGGAGCATGTGGCTTAATTCAGAAGCAACGCGAAGAACCTTACCAGGTCTTGACTTATACTCATAAAGGCTCAGAGGTCGGGAGAGATAGCTATATGAATACGGGTGGTGCATGGTTTGATAGGTAGCTCGGTGTCGTGAGATGTTGGGTTAAGTCCCGCAACGAAGCGCAACCCTTATCGTTAGTTACCATCATTAAGTTGGGGACTTTCGCGGAGGCTATGCCGGTGATGGCTGGAGAAGGCGGGATGACGTCATGCCCCATGACCTGGGCTACGATGCTACAATGGATGGTGCGAGAGAGCCCGAAGCCGCGAGGTGAAAGCAAAGCCATAAAACCGGTCTCAGTTCGGATTGTAGTCACAACTCGACTACATGAGTTGGAATCGCTAGTAATCATGAGAATCAGCATGTCGCGGTGAATACATTCTCGGGCCTTGTATGCCGTACCGAAGTTGATAACACCCGAAGCCGGTGGCCCTGAAGGAGCTGTCAGGTGGGATTGATGATTGGGGTGAAGTCGTAACAAGGTAACCGGAAGATAGGCGACAGGCAAGTAGGTTGCACAAAGACACCGACAACAGCAACGAAAAAAAAAAGA
+
(''5()./-37*'-2/),-*'&(,.()$$((447.,&%($*)-,((,-,3,#&%+&&'(%'(&*',*,2,1+1(&-,+0/644*0+.+)8,-.99723826.5/,,76,)),-,/71-,)+*('*+/1,+0.+,4/-.60)'+))''''*%'&)*&''+(+)()),)(++)++*'*/2-+-,+/-.1.4/*+'&'',)/-'$%%$&%&)%&&()3%%%&&%&$%+)')%%%%%'&25,225420%&%&(*(&*1/2..$%&&.,)+4+'*')()+50/1),0118*)%&)%%'++'*%))$'&+0(&'-3/82.*'-)($'('&(&%'),-*-3766/26/-)&,122:/2+8++*--+1058-)),-25,1/)&,*.)(%&&+*528)+00)$)*./.(*(./1.)0,.12/,.*)/0,+)2324075(+,195:;<52101,+++-0566255:<6911018493,/15))*'&'&$&&(0(*&'*0-.*-((*'&'$$$(&,)*('*&4/-*-75108+.39981(,+))+),+6)12*(/.22313/3,-522330,*,0,,014387,%,'$..'/--)*)).3,+(++-4..++/.1.+('')*+()/&%(-.*4/24/+''(&%*4+)((*,)(..+),,)+-++35,,/,//.,-,14365(()+&)%&)()(**%%&+,1888223)+,-+-,842.1.41.+-)**/)*-.-0.04,+0-125/7...745;454359*+.0919;5+,+')%&&)+&*))+&%$&((&)(%&''()--))(,0722.40-,*)%*'$'$)((&$)),2310656(()&$..5310/424:8521//2&'&')(((,*'-,+/113.()''(.-)(+070&*3-./9;231.'0*/0028;324/03/0.7,($''(,/,,,--01,,*/')-%*,-,.01+)*,-&(*&&,+),1-1---//448688;886:-)'(+4.-*)0,-*/)&$"$$'.+/**)'(().+)%'&&&%*)'&))).:9;81704//0+(&&%&&(*(('&*10,3-,4)+,0+4,304+,+20./73-.13/4&)./95;8:55145*1('&$&(,1-61/0..,1)&''(23))%)(+2.:73*.(%'&#&%((+05462-(%&
@c21441ea-d13e-448c-88be-f3646d087347 ch=59 read=183451 start_time=2019-12-13T18:00:02Z barcode=BC01 runid=2c9cf7bc05858273f10e7d7ec552fc0bd742dc3e
CTCTAGGAGGCAGCAGTGGGGAATGTGTGCACAATGGGGGGGAAACCCTGATGCAGCAACGCCGCGTGAGTGATGAAGGTTTTCGGATCGTAAAGCTCTGTCTTTGGGAAGACAGCCCGGTACCCAAGGAGGAAGCCTACGGCTAACTACGTGCCAGCAGCCATGATAATACGTAGGTGGCAGGCGTTATCCGGATTTACTGGGCGTAAAGGGCGTAGGCGGATGATTAAGTGGGATGTAAATGCAGGCTCAACTTGGGTGCTGCATTCCAAACTGGTTATCTAGAGTGCAGGAGAGGAAGTGGAATTCCTAGTGTAGCGGTGAGAATGCGTAGAGATTAGGAAGAACACCAGTGGCGAAGCGACTCTGGACTGTAACTGACGCTGAGGCTCGAAAGCGTGGGGAGCAAACAGGATTAGATACCCTGGTAGTCCACGCCGTAAGTAGAATACTAGGTGTGGGGTTTTATTTACCCGTGCCGCCATAACGCATTAAGTATTCCGCCTGGGTACGGTCGCAAGATTAAAACTCAAAGGAATTGACGGGGACCCGCACAAGTAGCGGAGCATGTGGGTTTTAATTCGAAGCAGCGCGAAGAACCTTACCTACACTTGACATCCCTTGCGTACTCTTAATCGAGGAAATCCTTCGGGGACAAGGTGACAGGTGGTGCATGGTTGTCGTCAGCTCGTGTCGTGAGATGTTAGGTTAAGTCCGCAACAGGCACCAGCCTTGTCGTTACTACCATTGGTTGAGGACTCTGCTTGAGACTGCCGGTTAACCAGGAGGAAGACAGGGATGACGATCAAATCATCCCATGCCCACTTATGTGGCGGGGCTGCACGTGCTACAATGGCTGGTACAGAGTGCAATACCGCGAGGTGGAGCAAACTTTATAGTCTCAGTTCGGATTGTGAAACGACTCGCCTACATAGGCTGGAGTTACCTAGTAATGCGATCAGAATGTCGCGGTGAATACGTTCCCGGGTCTTGTACACACCGCCCATGCACCATGAGAGTTGCTTATTACGAAGTCCGTGAGAAAGCTAACCGCAAGGAGCAGCGGCCGAAGGTAGGGGTCAGCGATTGGGGTGAAGTCGTAACAAGGTAACCGGAAGATAGAGCGACAGGCAAGTGGAAGTTAGCACGAGAACACCATTCTTCAGCACCAGCAATGCAGCGGCA
+
)***),2+.2/137456498(.3,+,+*0/344:765895,')-0+2)'((-./2+2/.0/1:56530()*),.+/+2.747*2/96865351,*./17764/51*22-3+*&#&--*,3+-.6,/,/+&-*)+*.3*((*+-.160//1/149--,,+-62%%)*,0)*-848403./7536::151/-3'5,.0:53356-*,1)24)*.,,/5+($$(((-533832357;:1/,*'.+*%.)*0886/-)+'*2655--*.,02,(57:698422../64./.-46/02++*,+(&%+&*+)6(7,(&)*&%#&')++++'(1)*07631---10.24-2*+,./75.32-5.)'((+($''%$-24441+0.,-5457787635546+./,*,.,086.%.-05,./-7339123876;4/09978,6*&(,16(*$$$$%)'-3001//5327078-+,($#&*)(+4+24878127('()'%&%(),)*+02;::653/,*''):8;97&'),(+-1-5.'*.9/9)3)*0+2+-)*-7/-290,.*,)))+,--)/'%*(/-037*0;;006345(,-'+&&()(+1-),+))*)*09121.,-406770:5--8//-6./.+0,0-00'&*(-/+*2-(/*(6955-4-)*,.87.,)*.363644/04.'-738943411%%'()777813323;%*1,:+4,/5-(,1-3+.41(0)*%)*',+.***0+1217:,3/'.19/./40532-&$%$&)1142-1/()((+)/8020.2,*()&&(/4-*,,31.+..-42,,)*.0.*1)4.+%(*./10)--+'/621-),'*-258736060/52345224-+(+'+--82+1866.*)*',,)((-5/1271%$').114257;714,3-,,&')'')--//),6.-*)*''*,-11++/8.4-,%.'+''%%%')-/-,80088.4.5220985957080+)367/8...7100/1955:2&-))(--''(*('*./(%'%%,&&+(),-.35751)$*0,))+%'*./224+(%-.,0.4.-,+-5+1,&036.63-,.2&6'214,+,,/),-&.%$%&+*/-78:;79+3*,/'&('))*+3364-,))&(%'&)(&#%$&&%(()+'*%%%%')6,,-.+-7/12150)&&&'$%$%
@497f789a-721c-422f-a7b3-b674936367a3 ch=468 read=96538 start_time=2019-12-13T18:00:18Z barcode=BC01 runid=2c9cf7bc05858273f10e7d7ec552fc0bd742dc3e
CCGGTTGCATTGCGGCTTTACTGTCATGAATCACAAAGTGGTAAGCGCGCCCTCCCGAGTTAAGCTACCTGCTTCTTTTGCAACCCACTCCATGGTGTGACGGGCGGGTGTGTACAAGGCCGGGAACGTATTCACCGTGGCATTCCTGATCCACGATTGCTGCTTGATTCCGACTTCATGGAGTCGAGTTGCAGACTCCAAATCGGACTACGACGCGCTTTATGAGGTCCGCTTGCTCTCTTGAGTCGCTTCTCTTTGTAGCATGCGCCATTTATGCTTGTAGCCGGTCATAGGGCCATGATGACGATGTCCACCTTCCTCAGTTTATCACTGGCGAGTCTCCTTTAGGTTCAGCCGGACCGCTGGCAACAAAGGATAAGGGTTGCGCTCGTTGCGGGATAACAACATTTCTAGCGAGCTGACGGCAATAACGCAACACCATCTCACGGTTCCAGGCATTTCTCATCTCGAAAACTGCGTGGATGTCAAGACCAGTGGAGTTCTTCGCGTTGCATGGAATTAAACCGTACTCCACCGCTTGTACGGGCCCCGTCAATCCATTTGAGTTTTAACCTTGCAGCCCGTACTCCCCAGGCGGTCGACTTAACGCGATGGCTCGACCACGTCTCAAGGGCACAACCTCCATCGTTTGGCGTGGACTACCAGAATTATCTAATCCTGTTTGCTCCCGCTTTTGCTGCCTGTGACGTCAGTCTTCGTCAGGGGCCTTCGCCCACCGGTATTCCTCCAGATCTCGCATTTCACCGCTACACCAGTTTACCTCACGAGACTCAAGCTTGCGGTATCAGATGCAGTTTGGAGTTGGGCGGATTTCACATCTGATACCGACCGCCTGCGTGCGCTGCCGCGTTCCGATTAACGCTTGCACCTCCGTATTACCGCGGCTGCTGGCGCAGGTTAGCCGGTGCTTCTTCGCGGGTAACGTCCAATGGAGCAAGGTAATGCTTTACTCCCTTCCTCCCCGCTGAAATTACTTTTAACCCGAAGGCCTTCTTCATACGCGGCGCTGCATCAGGCGCCCGTTGTTGGCTTATTCCCACTGCTGCCTCCCGTAGGAG
+
-*(*7'$&$'.(*+)*+2,''%')*21-.743/3/3*))/43/,*)'()01/,2.&('+)601$'$'-2.%1611179-,//*-8/$&(02*,473,&&&)(+0/-()'*,).'+/5/,1-&2505107437224:2517435;/,,-/243)+**.,$&*$&))+,/50.,,34:4+2.'%'(+(%)*613--0110'--0+2*8.5502431,,%(.1,*/.--2./5),+0+-,/-(%&(&*)+.006/5/44++-,-,(/.146;51:($*'(+-&&%',,#&')$$$-.107*+-.10)('$'('+.),52878.3,-/;733568738-'%&(,+.&)0&$'*..4%+,65;9:<5955:71'229.,-/+'')-)*2,/%(*0169562;:2+*%,)+,./40*'&(,*+..00../&./%$%%$$'&%(&(&%(+,/$*'*0+'%%(,*%)++-6322/*+%'-5.+*'*)*7:8722211-..2*-+-/--7:76:712+.()+*.$%'+-01831.)&%*+-1-02-,.,*,'.+0*021,()+-3/19/698/2-4::,0517*2--+,40,*(()-/86.2898+2000,..0,1,...$(%)*.2,,+0,-./22321,8-,&)./-.,*''(+,/2(+*-*-(*+65546/).)0.34334:5300/+0+).+4.)&+)25-)(%%&&*&%&'2270////598/27*,+,&&$$%'$&')*4,.,))1722-/0,-/4313/244<:4243/23**%(%$$2.'#(*&)(*+378761&'$$&%&+*(2+)*(2.648,4-,%#(&)2,&,4.+-&))('&')10('%&%(+,/32266/068:56.+*&'%$$$&'./-00:080+,,,,/,18-2:04718028,**,*)))*,)($$#.&(*))-207711191950()(1535:8526'-$))'%&-.7(3+.(,)+,0*&()/9,1:65+/14,*,72.4+1*''.--')%-11**3,-..00052224',')(**'&(*-+..',((%-+/'-0$*)$#&&''3160)%,,-04241,.8/-,+3+*&
@33493990-01ab-4b55-9770-da4d107f4488 ch=465 read=54555 start_time=2019-12-13T18:00:18Z barcode=BC01 runid=2c9cf7bc05858273f10e7d7ec552fc0bd742dc3e
TGGATTACCTTGTTACGGCTTCACTGAAATCATCGACTTTGCAGCCAGACGTGAAACCGAGAGGTTACCCACCGGCTGGGCGCTTCCGACTTTTCGTGGTGCTGACGGGCGGTGTAACTAAGAGCCAGGAACGTATTGCCGCAGTATGCTGACCTGCGATTACTTCATGATTCCGGCATGCGTGGGCGGGTTGCAGCTCACGATCCAGACTAAGTGTTTTCTCAGGTTTGCTCCGCCTCAGCAGTATTGCTTCGATCTATTATCATTGTAGTACGTGTATAGCCCAGGTCATAAGGGCATGATTTGGCAATCATCCCGCCTTCCCTATCCCCATTATCGCGGCAGTCTCATGAGTTCCGCGAAATTACTTTTAGCAACTATAAGACCGGGGAGTTGCGCTCGTTCAGGACTCCAGCAACATCTCACGACACGGCGACAGCCGTGCGCCACCTGTTTTCTGGCTGAAGAGGAACATCTCTGATTCTTTGTCCATCAATATCGAAGACCTGGTAAAGGTTCTTCGCGTTGCGTCAGGTCGACCACGCCTCCACCCAGCAATGCGGGGCCAAATCAGATTCAGCTGGTTTCAACCTTGCGGTCGTAAAACTCCCCAGTAGATGCGCAGTACCGTTAACTCCACGGCACAGAGGTCGATACTCCTCACCTAATTGCCCATCGTTTGCACGGCCAGGACTTCGCCCAAGATTATCAATCCCGTTCGGCTCCTGAAGCACCAGCGCCTCCAGCGTCAGTTTTTCGTCAGAAAGTCGCTTCGCCACTCAGGTGTTCTTCTAATATCTACGCATTTCCACCCTTCACTTCCGGGAATTCCGCGCCATCTCGATGCCTCGTTGGCGGTTTATCCCATCACGGGGTTAAGCCCGAACTTTTTAAGAACAGACTATTAATCCGCCTGCGCTTGCTTAACCGTTGGACAACGTACGCCGCCTACGTATTCCACCGCGGCTGCTGGCGCGGCTGGATTATGCGTGGCTTTCTATTCCAGTACCGTCAATCCTTCTAACTATTCGCAAGAAGGCCTTTCATCCCGGTCAGCAAGAGCCTTACAACCCAGGCCGCCATCCTCCGCGGCGTTGCTCGTCAGACTTTTCGTCCATTGGGAGTTTATACCGCCTCCGTAG
+
&'+()++0/2-*-.'.-----*$&##(&&'*,81/'''&$#&%%('(*&%%$'')(*('%'&)(&/%),)'-0')(+*+3/)+)(**)*+.14+..44**&$%)*0-7765864--&%$())&)59,3+/,+)+&*)%.3,2++--002/..5,**/.212,(&'&%%))/./&%$%%(&)(+%)3+(++,))*&%''&#$().6'$&%%$'%&$&359+.02$1*.30+*,-*#)&*+$%$$&*&,**+++'$$&&%'(&')4')/..,(*+/-4**(++/.7/),-+,--0+/77-%,/.16+.((&'+33)91*&0//+50)(004-,+')+*''%))--,-.+')''&'))2-'%(%&+&)'&&,/,%#%&'$()'''(((-&+)()#'()./*,,.0,*%$+2)'&(&(%)'-,3540,$&)',$&'''+212-3001(("&&$*72-469./'*&'$%&('&*)))*()+),))&.9((*'%..,..3'/)&(+&(*(,+0(')+01).,10/-,'')-',+0,+-,%''&%-/2)*$$()-.)/,(#%&''*+/,00+(/())*,&&*/.,&#$%'+/91,0+-')&%$)(*+%((((%''2-+%#$#$&%)$&$'%#*&*-*+*+--..1%(+&&%%)'')).+)(*#('0+%&%(&)*/,3,29,,12--/+%'&((+*.+03)&()'%&'%,*(**1+.)%&-42*(-,+'++,.'''++$%$('&&(+-0,-(&&')*63407:5.-(+/**,0,,/3*&&%'&+*&(&'$,*,%/3-+*(%&/+/0/*&(')'03.+&%-)&(('$&%%'%***()+,1*'($&+),/+2*-.&(&&'),-,,-'/),(&)94)(33,*'.1*).+/(02.((,..455(*&%',+-*,+$%%")*2.-*,,%%&$$'$$%$$''**'''%()(*(&$&#&&')%'&$#&%&&(/('(//''+1.-,+*/)&&'%$%#&($*)*&$%'**&%&(*&**.-3,$)0,.+.00(0&'0422&*./1/220.23*&(''')()2--&)40++..,&%)+'(%'+&'%$$'$.*&%&%.,',4.01.*-'&'()),..&&'%%*.*+-3.783,0124&1''('%'(0&&(%&%$,,','$%))
@43251668-c9be-45b1-9b0b-a771daa64766 ch=209 read=113493 start_time=2019-12-13T18:00:17Z barcode=BC01 runid=2c9cf7bc05858273f10e7d7ec552fc0bd742dc3e
CTCCTACGGAGGCAGCAGTGGGAATATTGCTGTGGGCGCAAGCCTGATGCAACCATACCGCGTGTATGAAGGCCTTCGGGTTGTAAAGTGCTTTCAGCGGGAGGGTAAAGTTATTACCTTTGCTCGTGGCGTTACCCATGAAGCTTTCAGCTGCTCGTGCCGCAATGGTAATGGAGAAGTGCAAGCGTTGAATCGGAATTACTGGGCGTAAAGCGCGCAGGCAGTTTGATAAGTCAGATCTGGGAAATCCGGGGCTCAACCTAGAGACTGCATCTGATACTGGCAGGTCTCGGCGAGGGTAGAATTCCAGGTGCTGGTGAAATGCGTAGAATCTGGAGGGAATACCGGTGGCGGCGGCCCCTGGACGAAGACGGCAACTCCAGGTGCGTAGGAGCAAACAGAAGTTAGATGCCCTGGTAGTCCACGCCATAAACGATGTCGACTTGGGGATTTGTGCCATGAGGCGTGGCTGGAGCTAACGCGTGGAAGTCGACCGCCTGCAGAATTACGGCCGCAAGGTTAAACTCAAATGAATTGACGGGGCCCGCACAGCGTGGAGCGTAATAGTTTAATTCGATGCAACGAAGAACCCACCTGGTGTAATGCAGAACTTTCCAGAGATGGTTAGTTGCGGCCAGGGCTGAGACAGGTGCTGCATGGCTGTCGTCAGCTCGTGTTGTTGTGAAATGTTGGGTTACGTCCGCGACGGCGCAGCCCTTATCCTTTATTGCCAGCGGTCCGGCCAGGAACTCAGGGAGCTGCCAGTGATAAACTGGAGGAAGAGGTAGAGGATGACGTCAAGTCATCGTAGCCCACTTGACCAGGGCTACCACGTGCTACAATGGCATACAGAAAGCGACCTCGCGAGAGCAAGCGGACCTCATAAAGTACGTCGTAGTCAGTTGGAGTCTGCAACTCGACTCCATGAAGTGTCAGAATCATAATCGTGGATCAGAATGCCACGGTAGATACGTTCAGACCTTGTACACACCGCCCATCCACCATGGGAGTAAGGTTGCAAAAGAAGTAGGTAACCCAACCTTCAGGAGAGCGCGCTTACCACTTTAGCGGTCGCGGCTACGAGGTGAAGTCGTAACGATGGCGCCGG
+
-/1/+*,(,&*++203%-.+2*,/.)0)%&$%++4.--.23',*'(',---&2413&02++'&&)+''*((&+5012&2..3''.6/)*%).2/,$)$*0'&'('2273*.+4)0)+&&&)(+--*/-61.04.7/)$&&&)$$$%(+(**((+-/'+&)%%&&%&&&*(&%(+(&%$((./30.0-/(*-./1&,**.*+,+-86855792*-./'1*+06*54:*)((*)(,*&&&'%%%)&,,+*2),76-46,.%-$$('()+7500000,,-.*($$%%%)*+,*,&$$(&,/*,,*++/.0*).,-*&$'++**++()/.//,*),34;/-.)&+,008,(*+04-,(&+',/1/(,/4:'(+'(-&(*$%)-.'&/&%'().'*'&),1:::3-'&(':)*,/(/7-,066641.*(*,/5&--68-.,-'--+%)*(**+.&.3*%+'+.&+*)+)'&$&&&))-+/1003,++-//.-.+,-0(2/-10-+*)%)&+()-(.,5)-1((&15+6/0012::54/411,&.*22++0)'+((%''&'*-&'*%*$%*%,/8125474+,.**(%*'-4(+,.0))131.('%$$%%"%',*.')+*,/))(*+,5+',((0*'(%'((&(*'*%&$+)0++((#$%&'(,-711,87/1.'%&&,-3)(,(*,(%&'13/149.0(.5)**,0(%%$'&&&$$%&%(*)(/+04)(3-%.0+-)((*(.+2*+)2*&*.+0.,.&(,*&&+/-*')-.-./3:,./.+)/*)&'&&&'$'%.-44322(.00+%,3164&)'')0+$&$"%'1814-,*)))'&)',*--*--,-('&%%&'+%*(&$%''1307,.-''($(&(%+*20387754592)+'8157%2%)-.%('+)(''()/&1,,443-,-,-4*,.-,*)()*/..0.-%%'*,-*4,15/6,+-52491.0(++'%2013-/32')'+)))$((+++).2+/2,(/*,'+&'(%)-&'''*),+4-/1:7(%*'%'),-)+&&'$*-*'.**%8-*(&+.-/&(,*(-3(,,-*')*,(2,*--2/-&%'$*'*')+%()(('&&$%)/.-.25).
@a8cdae60-db48-4798-9dad-806ab68b2223 ch=26 read=61951 start_time=2019-12-13T18:00:27Z barcode=BC01 runid=2c9cf7bc05858273f10e7d7ec552fc0bd742dc3e
CTCCTACGGGGAGGCAGCAGTGGGGAATATTACACAATGGGCGCAAGCCTGATGCAGCCATGCCGCGTGTATGAAGAAGGCCTTCCGGGTGTAAAAGTACTTTCAGCGGGGAGGAAGGGTAAAGTTAATACCTTTGCTCGGTGGCGTTACCCGCAGAGAAAAACACCGGCTAACTCCGTGCCAGCAGCCGCGGTAATACGGAGGGTGCAAGCGTTAATCGGAATTACTGGGCGTAAAGCGCACATAGGCAGTTTATTAAAGTCAGATGTGGCCGGAGGCTCAACCTGGGAACTGCATCTGATACTGTAACAGGAGTCTCTCGTAATGGGGGGTAGAATTCCAGGTGTAGCGGTGAAATGCGTAGGATCACAACGGAGATACCGGGCGAAAGGCGGCCCCCCCTGGACGAACTGACGCTCCAGGTGCAGCGTAGAGACAAACAGAGTTAGATACCCTGGTAGTCCCACGCCGTAAACGATGTCGACTTGGAGGTTGTGCCCAGCGAGGCGTGGCGCTTCCGGAGCTAACGCGTTAAGTCGACCGCCTGGGAATACGGCCGCAAAGGTTAAAACTCAAATGAATTGACGGGGGCCCACTGCGTGGTGGAGCGTAATAGTTTAATTCGATGCAACGCGAAGAACCTTACCTGGTCTTGGCATCCAGAACTTTCAGGGGTAGTTAGATTGCCTTCGGGAACTGTAGGACAGGTGCTGCATGGCTGTCGTCAGCTCGACATTGTGAAGTGTTAGGTTAAGTCCCGCAACGGAAGCGCCAGCCCATATCCTTTGTTGCCAGCCCGGTCCGGCCGGGAACTCAAAGGAGACTGCCGAAGTGATAAACTGGAGGAAGGTGGGGATGACGTCAAGTCATCATGGCCCTTGACCAGGGCTACGTGCTACAATGGCGCGTACAAAAGAAGCGACCTCGCGAGAGCAAGCGGACCTCATAAAAAGTGCGTCGTAGTCCGGATTGGAGTCACGCTCACGACTCCATGAAGTCGGAATCGCTAAGTAATCGTGGATCAGAATGCCACGAGTGAATGCGTTAAGGCCTTGTACACCGCCCGTCCACACCATGGGAGTGGGTTGCAAAAGTAGGTAGCTTAACCTTCGGGAGGGCGCTTACCACTTTGTGATTCATGACTGGGGTGAAGTCGTAACAAAGGTAGCGG
+
$'(/+,/'/0*%)+'%(*%-,.24-(0++3-)**(2+,*752/454.1655331//.33353240123.)(*63/+-+-1/98:4,/3*/(,-98+*/-,.://-,+-45*(/+,(,-((+81//+2*++8.58-+444-0+-&+),-+//,)*)-*'*026-,***.))*2334400278970,+*8*,)**(-+,+83.-(((+,//,)+,/7.9.1$0+'6/66*0.*(237:5-/--,*((-**+*-4<:&5/12,*78,,.1&(').*'-(*.+38/514...)(*1...//2.----5/,'(')'')%))*,-+0-.)%')+(04,*-,,/,0-,/*9.753431;1/&)&*%$(())()(2%&&%$()%&'()8./-&',-.'-+3(3913680().862-*,)+,+-+.-3'*080+*)**(/&(&((+,13/++(*+2.+0203:-,/--)*+*3-(*0396769/.-.//:9810605.-/,/.%0()0*%$%()/1-.--,+$&*+.)*+'(,')++,7.5/8,,.,,4483540',%*%(&3)420-/15,)).6.:;/3462;:72/353525-787/)2(&)10,-&'-31-%*'%$%&)).3;:298;21120,.&)*2,+,'*..+'&(,604991,)))),,/&((&').611')45+...10')'/),7;9:7,./02./3/+./+,,18777854343987789895.,-,/,+($(+'+(*)%))..%2*5+6,14.0.)*0.4+&%'''&'$&&-/,(,2254+54--5.-*+&+)),.34/.0-0.;:.1.-.05*,*&))75,3&$(('))/00;29:61,+())+**)187*/66755713047697/1.-/1)%&(+,:/0+/+-+//1143/1/9/.4///(+**.12)'&('()1698:7/.,&((-16-32988:98,+29:/*4...-.5.524.4+-,,/2.(')*+$&$'(*%(*11815(,*,20/3*8-955....+((1***465;747)*,:304*),'%'+./96%,,--'$1+6513%,(,+,5.24*()+&)+/02&)%)&%(),125:/339,&&(')''()(('6+54472/8/),530..-/*/3*-/.+*0/349460../.25.'*)++++0*),1-/4))%.(./2.
@ffe05eae-d67f-4152-8553-9e1c402c1ed0 ch=377 read=179295 start_time=2019-12-13T18:00:22Z barcode=BC01 runid=2c9cf7bc05858273f10e7d7ec552fc0bd742dc3e
CTCCTACGGAGGCAGCAGTAGAATTTTTTCGGCAATGAAACCCTGACCGAGCAACGCCGCGTGAAGGAAGAAGGTTTTCGGATTGTAAACTTCTGTTATAAAGGCGGCTACAGAGTGATGGTAGCCGAGTGACGTACTGATGAAAGCCACGGCTAACTACGTGCCAGCCGCGGTAATACGTAGGTGGCAAGCGTTATCCGGGTATTGAATAAAGAGGGCAGAAGGCGAAGGCGGCAGGGTGTGGTGAAAGCCTGAAGCAACTTCCAGTAAACCATAGAGCAGGCAGCTAGAGTGCAGGAGAGGATCGTGGAATTCCATGTGTAGCGGTGAAATGCGTAGATATGGAGGAACACCAGTGGCGAAGGCGACGATCTGGCCTGCAACTGACGCTCCAGTCCCAGCGTGGGGAGCAAATGGGATTAGATACCCTATTAGTCCACGCCGTAAACGATGAGAGTACTAAGTGTTGGATGTCAAAGTTCAGTGCTGCAGTTAACGCAATAGTACTCCGCCTGAGTAGTACACGTTCGCAAGAATGAAACTCAAAGGAATTGACGGGGCCCGCACAAGCGGTGGAACTGGTTTTAATTCAGAAGCAACGCGAAGAACCTTACCAGGTCTTGACATACTCATAAAGGCTCAGAGATGGAGAGATAGCTATATGAGATACAGGTGGTGCGCTGGTTGTCGTCAGCTCGTGTCGTGAGGTGTTGAGTTAAGTCCCGCAACGAGGCGCAACCCTTATCGTTAGTTACCATCATTAAGTTGGGGACTCTGGCAGGACTGCCAGTGACAAGAAGGAGGAAGGCGGGGATGACGTCAAATCATCATGCCCCTTATGGCCTGGGCTACACACGTGCTACAATGGATGGTGCAGAGGAAGCGAAGCCGCGAGGTGAAGCAAAACCCATAAAACCATTCTCAGTTCAGTTAGCAGTCACCACCCCAGCTCGACTTCACATGAAGTTGGAATCGCTAGTAATCGCGAATCAGCATGTCGCGTGAATACGTTCTCGGGCCTTGTACACACCGCCCGTCACACCACGAGAGTTGATACGCGCGAGGCCGGTGGCTAACCGCAGGAAGGAGCTGTCTAAGGTGGGATTGATGATTGGGGTGAAGTCGTAGCTGGGTAACCGG
+
1/2'&'+)1(*/-034./1))(()4976+21754642&+.(-,)*.30+-')-768:;7422--5-3/4*--+-+563+454090008/,-)-0,6.-,2.)))./-)'*++*&&&&%*,6..-8.+)**+1/*(&+/-...,/0*,302./,+/.43/0&2(,0/-0.13/80/822377617+2(**1+..-:200-*.&'%*(&''',-))'+-0.'&)(&&&%&&(**+00&+3+(&',--++0.*,1+*-*'(%%'*()')+-23)32*--+,%*(*152222+.&),12*32+)'09-09566-3,8,;:4333/**(-)/-208/,-;96324,,,)0//2-42267.34191*-+-,21952,.1&(-/.--//*,,,..)*+.,(*+4-)'*+.6848+*,/073/*/7-/2++16439+)),+**61+')*/:567;8:10/,(%&)*,0440-/42<4948565362*,6634533677475;/5/-/090.%''+03005;54*+,--/-+(--2;3517,,6:::2;9218/:0+,%(***+,(12,+4,),+0-/-/,4125/&..-41;:5/:676%((&&*,6555.,/(((**+-..4-,-+)*-)./13154601393.4137('(++:8/))+*5/./..450001/0-'&(*2,086*-&$&)*38216015-443513487271**'))42.'33622)+4-*(/.19+*+)6365)2-((-+/151;00/;55:9:;81:/0+1.57;703663+85$+&+1225:244-1.0&%+(',(--(--63*07916677655+6./1867131182-.1)'&%--1/1*--1/.-),/0142-22889;:;9876605-/7,4*,')1/1731-&,(,++2'+,50',,*),*1855<9;;99:25873',)1),,)/0.'()$+0-(,*5550.-)+%&&),*,0*+;1:1;9987741226453832:774162619753.*11:79:5:;759-1)*,5--/6522)2758910/.+0*15-/.++(+38..&&'(*(,)*(,-4(431850062*)+-*2,5(-&*+5134-/4.4/17824-+,,,3/6/32---**)))33+()'&*0-198:78
@9678e04b-7913-47be-a702-20f3df083fb8 ch=159 read=167031 start_time=2019-12-13T18:00:42Z barcode=BC01 runid=2c9cf7bc05858273f10e7d7ec552fc0bd742dc3e
ATCAACGCTTCGTTCAGTTACGTATTGCCGGTACAGCAACTAGCGAAAGACTGGTGGTGTCTTTACGTAAACCTTTCTGTTGGTGCCGATATTGCTCCGGTAACGGTAGAATGTGCACAATGGGCGCAAGCCTGATTTATCATACCGCGTGTATGAAGAAGGCACTTCGGGTTGTAAAGGAGTACTTTCAGCGGGAAGGGTAGGGTAAATACGCTGCCATTTCGACGTTACCGCAGAAGAAACACCAGTAACTCCGTGCCAGCAGCCGCCGCGGTAGCCGTTTGGCGGGTAAATCAGATTACTGGCGTAGCGCACGCAGGCAGTTTGTTAAGATCAGATGTGAAATCCACGGGCTGTGGGAGCTGCATCTGAAATGCTGGCAAACGAGTCTCGTAAGGGGGGTAAATTCAGGTGTAGCGGTGAAATGCGCGTAGAGATCTGGAGGAATACCACCGGTGGCGAAAGGCGGCCCCCCTGGACGAAGACTTTAAACGCTCAAGCTGATGGGGAGCAAACGGATTAGATACCCTGAGTCCACGCCGTAAACGATGTCGACTTGGAGGTTGTGCCCATAGGCGTGGCCTTCCGGGGCTAACGCGTTAAGTCGACCGCCACAGGGAAATTACATTACCGCAAGGTTAAAACTCAAATGAATTGATGCCCGCACAGAAGCGGTGGAGGCGTAATGGTTTAATTCGATGCAACGCGAAGAACCTTACCTGATACTTGACATCCACCGGAAGTTTTCGAGATGAGTACCTTCCGAGACCGTGAGACAGGTTGCTGCATGGCTGGCTGGTGTTGTGAAATGTTGGGTTAAGTCCCGCAACTGAGCACAACCCTTATCTTTGTTGCCAGGTGCGGCCAGGAACAAAGGAGACTGCCAGTGATAAACTGGAGGAAGGTGGGGATGACGTCAAAGTCATCGCCAAACACCCGACCAGGGCTACACGCATTAATACAATGGCGCATACAAAGAGAAGCGACCTCGCGGAGCAAGCGGACGGCCCTCATAAAGTGCGTCGTAGTCCGGATTAGGTCTGCAACTCGACTCCGCTGAAGTCGGAATCGCTAGTAATCGTGGATCAGAATGCCACGGTGATGGGCGTTCAGACGCCTTTTTAAATCACCATGAAATTGGGCTGCAAAAGTAGGTAAGCAACCTTCGGGAGGGCGCTTACCACTTGTGATTCATGGCGGGGTGAAGTCGTAACAGGTAACCGG
+
"#$%#$$&'..+,36/./710-1')&%&()$%'$'#$&%%#&$$%&&'&%**+)*)&$$&(/0+%%'*04.+%$&'(%%1-.'(&'%().+5,*+(*%'&$%%'(($&*-2-',(('*08.-,+-,,27-40(&%-,-)+*'&%,.+-,++-/0+*.&*+**($(+31)7158/00.)'%%$&$&*0.)%('%.-,--31***'&&'*&$$'%&&(,.,07.,.$+'-.).4)+&%,)$,+(.*0-,%',)((,&$0'('$&&'%*($%%%&)$&($'&&'+**()'($(%---*)*%((&'%&)%''%+*&*&*)-..:4%/.6)'%)&(',.4-039441285./-'))/(%$#%$))&&*1244,,*(+)+')1668628+,*+/.--.,30-/3753*),1,036)*6521((*+0,4186.*,(&*(&&('..1361.7/4611/+%)./92,)%&&((*//3895564('*3194.2+)(%%%%'&,(./,,-((&'&''(-)%*,::4-*/*/.,*10%-0)'(%&*0.')'*'',,37/.--+003-*&'/-.1427*(',0-)*+/698:3.,%(*,+..'))3271+&)*/+.+--46::897'''*,(&++&%##$''&+)(+/0+2-3/<:5/23/76/.*01*(&%%+/2),+,+'++)+,36-,')&.(-+.+/3197-:4;0-,,,-0'/+//1834--()%'/6/*((%$'&*+:9:5+()%,'''%+.,'&'))-,($%#$..427''$(-*00/02443%)$)'%')(+(+)./)*('&'(*'/-))*/8--17,7/*.950-/-3,'(*''#''+.%,.*-+&''$)+-/').5%--)+%&%&++/.$)+-0,%&'(''((12.55330/005:83496-/../04/+*,1-337977806*--1.3-&&$*.(+&-+('(-+*)(-/10/++%)&/'&#&&(,++22103000239,)*()-()-37712'/&*%%%,4-5693*(('(**/++73)*,+/6676:46.5++.-4,%',,*(&,+.//0....0-&&)+.6001)/*4..)+()+44755352'4364/0:8684&+&,*'%*)'%%#&)/&*$(%'&).+,&()-+-+/.030((()*-20/)+(06.,(()0.+2,$'.20-275,6.*+)')*.1/+.-*+-,&)*-./+&&$#$&*-'%(,,*+-'')+-+)--,//0/+
@93b06e3e-c5a4-4d4a-809e-4e6d94437163 ch=153 read=138985 start_time=2019-12-13T18:00:40Z barcode=BC01 runid=2c9cf7bc05858273f10e7d7ec552fc0bd742dc3e
CTCCTGCAGAGGCAGCAGTGGGAATATTGCACAATGGGAAGCCAGTGCAGCAGCAGCGTGAGTGATGAAGGTTTCGGATCGTAAGGCTCACCAATGTACAGGGAAGATGCGAGGTACTTGGGAGAAGCCACGGCTAGCTTCGTGCAGCAGCCGCGGTAATGCGTGGAGTGGCGAGCGTTATCCGAATTTACTGGGCGTAAAGGGAGCGTAGGCGGATGATTAAGTGGGATGTAGAAGCCGCCAGGCTCAACTTGGGTGCTGCATTTCGAACTGGTTATCTAGAGTGCAGGAGAGGAGAGTGGGATTCCTAGTGTAGCGGTGAAATGCGTAGAGATTAGGAAGAACACCAGTGTGAGAGCGACTCTCTGGACTGTAACTGACGCTGAGGCTCAGAAGCGTAGAACCAAACAAGTTAGATACCCTGGTAGTCCCGCCATGAAGCTTGAGGGAATGCTAGGTGTGGGGTTTCAACACCTCGTGCACCTTCGCTTGCCATTAAGTATTCCGCCTGCAGAATTACGGTCGCAAGATTAAAACTCAAAGGGGTGACAGGACCCGCACAAGTAGCGGAGCATGTGGTTTAATTCAGAAGCAGCGCGAAGAACCTTACCTACCCTTGATATCCTTGCATTACTCTTAATCGAGGAAATCCCTCGGGACAAGGTGACAGGTGGTGCATGGCATCGTCAGCTCGTGTCGTGAGATGTTGGGTTAAGTCCCGCAACTGAGCGCAACCCTTATCGTTAGTTACTACCATTAAGTTGAGGACTCTAATAGAGACTGCCTGGAGTTAACCAGGAGGAAGGTGGGATGACAAATCATCTATGCCCCTTATGTGTAGGGCTACACGTGCTACAATGGCTGGTACAGAGATGCAATACCGTGAGGTGGAGCCAAACTTTAAAATAGTCTCAGTTCGGATTGTGAAGCTGAAACTCGCCTACAGGCTGGAGTTACAATGTCCGCGAATCAAGAATGTCTTGGTGAATACGTTCCAGGTCTGTACACACACACCGCCCGTCACACCATGAGGAGTTAATGCCGAGTCCGTGAGCTAACCGCAAAGGGAGGCAGCCGAGAGAGTGAGGTCAGCGATTGGGGTGAAGTCATGTTCAAGGTAACCGGAAGATAGAGCGACAGGCAAGTAGGATTGCTTCATACCGACAACTTTCTTCCTTAAGTATGCATGGCCGCA
+
(*30,+3-,$*(()04225393-20+8.,+&.+420-))(%,+%(**/,*))$&$$#()&%%'()+,-1+2.:8+,('&(%.&)%&(),#&)+.,+'$%$/2++,)''&%'%,()(($##&*''&%(++(++('$%#').)%)%((-)))2*'(&'*).+'-(-+-)((1,,')0252:10.,&&+230,//33143197.)1/'+-164-,(+-*:871800,00;;77/+'&,,&)($)&$''&(,'%)+2,85544.--+1:/3')465651500/,+**+++.+1/-,'/*'''))*3)(.+-2&$+0+*%+,*522,00+*,-./,*(*--*36-0.1/,(,/*/.4$*)*(+-102342156:6775237/0/)(%'(+'),''6&&&&%&*6).+,--9827.''(++')*-.6,*+1/./6170,/.'.*)*&###%&)***'($*1.365714474,73,(+)+03.2&,%&%()(*$#&(&%&&'+.0.'*%()*+(*+(%%(&%$&%%)(783+0-+,,3,7766201,1(+.,''(&$$*)/.5,$%'),0++(%%)('*,30*-,3.99/9291('.*)*,%+(/-.60/,+&'%&,4,),*((+)-110:02/.-/23-.//20010/&&%$())'/7,*4*01+-2+-++,33,-./4:9887-4+)$+,17*)'((214488-,,,,12(5+-+,*7.5,131)%*)%'#%())+001/0%'%')($)*+*2-,-12798496602-*(0-54331*%&()*,.7167;331+)04-2,((,*&,+(,,1-264/321/4://0**+'%*(460+-4/./410,*-0,++)&''*(///003.*--.,....,-/-.:882:1/..,.,--1034//.7186/-2-/890'()-664$/)60-6)1+')%'&%&+++06())'*32+-*'*-/',)&+(&$%%'',++%%,.8520&')1/&+(&%')/-/0034-./-'),42/2(+.3-.,+)+*-4+./*)3+)*()--.,+2.+**++&'$3+&),+02023666//525+2+5'.)&$'&&),2,&&%'(#))'$++,-,'(%$)%'-0-*)+.%*--2,%)%0,**(0:3*1../*++,+)+**,-/)//20',%)+$4%$&(()'((//+(.(/(,5+*.3+&&&-*++/.,0'(&$&$#%$
@432498e1-7af4-4fb6-870f-b5312f91b013 ch=211 read=123341 start_time=2019-12-13T18:00:35Z barcode=BC01 runid=2c9cf7bc05858273f10e7d7ec552fc0bd742dc3e
CCGGTTACCTTGTTACGACTTCACCCCAGTCATGAATCACAAAGTGGTAAGCGCCCTCCCGAAGGTTAAGCTACCTGCTTCTTTTGCAACCCACTCCCATGGTGTGACAGGCGGTGTGTAAAGGCCGGGAACGTATTCACCGTGGCATTCTGATCCACGATTACTAGCGATTCCGACTTCATGGAGTCGAGTTGCAGACTCAATCGGACTTCTGACGCACTTTATGAGGTCCGCTTGCTCTCGCCGGAGTCGCTACTCTTTGTATGCGCCATTGTAGCACGTGTTAGCCCTGGTCGTAAGAGGCCATGATGACTTGGCAATCATCCCCACCTTCCTCCAGTTTATCACTGGCAGTCTCCTTTGAGTTCCCCGGCCGGACCGCTGGCAACAAGGATGGGGTTGCGCTCGTTGCGGGACTTAACAACATTTCACAACACGAGCTGACGACAGCCATACGCAGCACCTGTCTCACGGTTCCCGGGCATTCTCATCTCTGAAAACTTCCGTGGATGTCAAGACCAGGTGGAGTTCTTCGCGTTGCATCGAATTAAACCATGCTCCACCGCTTGTGCGGGCCCCGTCAATTCGGTTTAACCTTGCGGCCGTACTCCCCAGGCGGTCGACTTAACGCGTTAGCTCCGAGATTACGCCTCAAGGGCACAACCTCAAGTCGACATCGTTTGGCGTGGACTACCAAATTGTATCTAATCCTGTTTGCTCCCCGCTTCGCACCTGAGCGTCAGTCTTCGTCCAGGGGGCCGCCTTCGCCACCGGTATTCCTCAGATCTCTGCACGCATTTCACCGCTACACCTGGAATTCTACCTCTACGGACTCCAGCTTGCCGAGAATTATCAGATGCAGTTCCCAGGTTGAGCCAGGGATTTCATCTGATAACAAACCGCCTGCGTGCGCTTTACGCCCAGTAATTCCGATTCTTGCACCCTCCGTATTACCGCGGCTGCTGGCACGGAGTTAGCCAGTGCTTCCTCTGCGGGTAACGTCAATGAGCAAGGTATTAACTTTCTCCTTCACTCCCGCTGAAAGTACTTTTACAACCCAGAAGGCCTTCTTCATACACGCGGCATGGCTGCATCGGGCTTGCGCCATTGTGCTAATATTCCTGCCTCCCGTAGAGACAATATCAGCACCGAACGGTTAACACAAAGACACCGACAGCTTTACCGCATGAACTGG
+
43260;11/8/+6-)-5-34:4-511+,-2647/1/.-2324+++.6411*+,17(**/,*-0//+/8/352268.%0/61299,0-2*:8/).047),-.2922155&582.1+))((''+*6/7)/3+/289637214:386840494454081)+,)2)')*%,+/-62604.1272656.*+--'%),../(*,./1+8/2&+&')'*&,.0-/'+-5700053542/-,0--.43-30-,1*'(&&%&(&'*+-4,*.1////3/+,1+*+--+))'%()')+01279::150,+%++1-'&&'*)*)*(*$')''(2/1/0($''(-2956*&)-3.&,968425102::897071*')*7373).8445::91.-*+0/63672+9-2)&...00/*-/031;/.-93530300((6042:.,,.66314461000.-+)3.,*/*.&-''%'((3,6576/.,-3;:745)&(-+.-34234545322189505978222::95.,,++1--,-'(,*'*-:88;/-...822265+-.2.2;17:./56799/09/0.0,,*+.622763*,.4:7;/))//:075/1/--/242.0..+076--014-40001.0121302&))))35/''%(%*&(*.0511,,+32**,,5,523.)****('-/3-9/,+//35)5&$*%',+'&+'$(*.1(*74363-33+)/+651+)),401436:130343,'(**+0://0/&$,029-7946;6471490.5+4.11;00/1,-.//43)&*(,,006<:../203-)('+0.11.316-'&,0'+2-.**,03/)%--.3.2,*+$)*+4-454456/221392-,)*-10.,-7*&*')%07,,(()**&(*:.8;712(',*+.1210/,38:132393-.1444:4.-)3($%&&*%.63147,062;201-.-534375/-*'*00'()1).09(6.,,:-02-./14*)%.'-,35/(%%)+.15.,,+*.*0('&'%**.6+60**)9:-)33-,01+,-..)-+()-6.6/)'*(++88*065<7-/+*(*+-.522,1+**,-./9/84327-.+11',1--*(&/)++4-,'''*+'39*)64,'$*./014+0'(*(/(*#$%*-,0.1./056.+--(///-.&'+-4&$$$$)$($($&$#$
@0bb6b449-f784-4324-bdae-fe35379067bb ch=480 read=123230 start_time=2019-12-13T18:00:47Z barcode=BC01 runid=2c9cf7bc05858273f10e7d7ec552fc0bd742dc3e
CTGCTCCTACGGAGGCAGCAGTGGGAATATTGCACAATGGAAACCCTGATGCAGCAACGCCGCGTGAGTGATGAAGGTTTTCCCGGATCGTAAAGCTCTGTCTTTGGGGAAGATAATGACGAGGTACCCAAGGAGGAAATACGGCTAACTACGTACCAGCAGCCGCGGTAATACGTAGTGGCGAGGCGTTATCGGATTTACTGGAGCGTAAAGGGGCGTAGGCGGATGATTAAGTGGGATGTGAAATACCGGGCTCAGCGGGTGCTGCATTTGAAGCTGGTTATCTAGAGTGCAGGAGGTGGGAATTCCTAGTGTAGCGGTGAAATGCGTAGAGATTAGGAAGAACACCAGTGGCGAAGGCGACTCTGGACTGTAACTGACGCTGAGGCTCGAAAGCGTGGGAGCAAACAGAGATTAGATGCCCTGGTAGTCCACGCCGTAAACGATGAATACTAGGTGTGGGGACTTTCAACACCTCCGTGCCGCCGCTAACGCATTAAGTATTCCGCCTGGGGAGTACGGTCGCAAGATTAAACTCAAAGGGATTGACGGGGACCCGCACAAGTAGCCGGAGCATGTGGACTTTAATTCGAAGCAACGCGAAAGAACCTTACCTACGCCGACGTCGCTTGCATTGCTCTTGAAATCGAGGAAATCCTTCGGGGACGACCCAGGTGGTGCATGGTTGTCGTCAGCTCGTGTCGTGAGATGTTGGGTTAAGTCCGCAACAGGCGCAACCCTTGTCGTTAGTTACTACCATTAAGTTGAGGACTCTAGCGAGACTGCCTGGAGTTGTAACCAGGAGGAAGGTGGGATGATCAAATCATCATGCCCCTTATGTGTAGAGGGCTACACGTGCTGCAATGGCTGGTACAGAGAGATGCAATACCGTGAGGTGGAGCCAAACTGGAAACCAGTCTCAGTTCGGATTGTAAATGAAACTCGCCTACATGAAGCTGGAGTTACTAGTAATCGCGAATCAGAATGTCGCGGTGAATACGTTCGGGCCTTGTACACACCGCCCGTCACACCGTAGGAGTGGGTTGAAAAGTAGAGTAGCTAACCTTCGGGAGGCATACCACTTTGTGATTCATGACTGAAATTGAAGTCGTAACAAGGTAACCGGAAGATAGAGCGACAGGCAAGTAGGTTAACACAAAGACACCGACAACTTTCTTCTTTTCGAAAAGCAATACATGGCGGG
+
%(%(+/.,-/*-&*,**,,+24097.64114/-&+.32//'*(()'%&%,&''+,,+0238/.120///,,,+,7.2313.+.0/6488030/)'')//354-8,+.0,)204102,,''(%+)+*-12-1-.*+')'$&'**4343334././'30*./,/50'(%((,*+,11(&&&183('**975:535-3-5;503685&*,7669)-0/,*-25479285-,(+,0).02:89:80&(-1+%5+.7502-())&((##$&&,')..&',$*87-4/--40..%%$%((6,)'($*.('(0-01+&,1/*(*/)/-458,,-96:5.)))/,+4-.))+0/032-1/1+))*/-1.,++-...4100'+*.,*--..1570-1412&+)((-.0&,,((-1953/)&)(/-/**,&+6+//--&+-/1),.02&*'**)))*2140+-,,+/-04.44.%$')','')+-3/280579537;6531-,)+*-.7)&'(-012.4:1,12*&+,,0241+$$%'%'2-3::036-8*/+*&0'0.0%28745:2+,&*')&((.1.&0%(+654337&%%&%-2/82%&'(*+&*%$&'+)((-1314/10)()#%%&%4,21''&&&('6($())1*(,)+*,'%''(*))12/3-)08(''%&/(,**.--9911011.6/-.:523)00+,).+-//32+4+3224(44,465115.(*-(0*-++'('&*5+08020,0/,)2.)+)+2<.:-9.001.*-.+,044-/.,,.-0301.,,0()2*&%)*/5/12-32)806+*-4//)('+/23,(&()(/..86,,//06621/.%0.83500,,(),31%0)++*133/754561+**)*,*,-82129793+0++..'*/74:11+)',,*,5160000%,.206/+3,))%%#''&**(66,1)()014508./+1-,)8)**00)*,+++)+((612132:757745/7233;97946:7'4/2607.1/1/.)-/'*'%$'(*2148&4&2-+),+0')0-*/.)$('(%(+.()*/.49453&10*-'((,*-5-0.:7//0.13/445.1/*')**,-*+*,0&1)4-2(./43:85674734550,/.088689:82/1004/53411/38-,13456114/6./:806:-45/(0'*33/$+',+,/.%$#"##%
@78d24dc0-a6fa-40bf-829f-c0e60c02a42f ch=365 read=209364 start_time=2019-12-13T18:00:46Z barcode=BC01 runid=2c9cf7bc05858273f10e7d7ec552fc0bd742dc3e
CTCCTGGGAGGCAGCAGTAAAGGGAATTTTCGGCAATGGGGAAACCCTGACCAGGCAACGCCGCGTGAAACGGATTATAAACTGTTATAAAAGGAAGAACGGCAGCTACAGGAAATGGTAGCCAGTGACGATACTTTATTGAAAGCCACGGCTAACTACGTGCCAGCAGCCGCGGTATGCAATAGGTGGCAAGCGTTATCCGGAATTATTGGGCGTAAAGAGGGAGCAGGCGGCAGCAGGGTCTGTGGTGAAAGCCTGGAAGCTTAACTTCAGTAAGCCACCATAGAAACCAGGCAGCTAGAGTGCAGGAGAGGATCGTGGAATTCCATGTAGCGGTGAAATGCGTAGATATATGGAGGAACACACCAGTGGCGAGAGCGACGATCTGGCCTGCAACTGACGCTCAGTCGAAAGCGTGGGGAGCAAATAGGATTAAGTGCCTAGTAGTCCACGCCGTAAACGTGGAAGTACTAAATTTGGATGTCAAAGGATGCTGCGGCTAACGCAATAAGTACTCCGCCTGAGTAGTACGTTCGCAGAATGAAACTCAAAGGTGGCAGGGGACCCGCACAAGCGGTGGAGCATGTGGTTTAATTCGAAACAACGCGAAGAGACTGCAAGGTGCCGGCGCATATAAAGGAAGTCCAGAGATGGAGATAGCTATATGAGATACAGGTGGTGCATGGTTGTCGTCAGCTCATTTGTCGTGAGATGTTAGGTTAAGTCCGCAACAGGCGCAACCCTTATCGTTAGTTACCATCGTTAAGGATTCTGGGGACTCTGGCGAGACTGCCAGTGATAAGCTGGAGGAAAGCGGGGATGACGTCAATCATCGCTGCCCCTTATGACCTGGGCTACACACGTGCTACAATGGATGAGTGCAGAGGAAGCCGAAGCCGCGAGGTGAAACAAAACCCATGAAACCATTCTCAGTTCAGTTGTAGTCTGCAACTCAGGCTATGAAGTTGGAATCGCTAATGCTTGAATCAGCATGTCGCGGTGAATACGTTCTCGGGCCTCGTACACACCGCCCGTCACACCACGAGAGTTGATAACACCCAGAGCCGGTGGCCTAACCGCAAAAGGAAGGAAGCTGTCTAAGGTGGGATTGATGATTGGGGTGAAGTCGTAACTGGTAACCGG
+
*+/)$',+**1*+/,+*)/*'')&+)0797+(66.:.(0.))/,2:+)'*)*&)*)*,--24&*&'$('$(-6-13&//4.02*7,,+865+(+*1+.4--*)'-./3321+.21338,+,6-'**+%'''(.//-*)*'&*10.0.*+-.4358545658891.//.314*&'&*(++4)%)&(,*,3015+0-:..+4(+--+--'.*55522449+((+..&,.+011/,)&))((+..+,)+-32,+,-+-61..'&$%$%$$&,*.*0169&(((.,''$(+--.0./4022221-..019740(*+48122299-8-9-9920+)&)**5.--:2/059:988866132-*0-+12//-1;7908/.'(%%+/.4.-,,+0123628865534422435.204&'+.*,-0039-+./4:64&/+*2*0()(&,/'(+4/12850257;767782/)+)&)&*)+.4/),0-./60.0-/5+)0'-)(&'(%'$%+*,&,)5-0-,./2269+.61-*'))%(*+17;8-0-,.651(14*+0+/)*&,'&').57,&)0.&)&)-0/1*,/03+-.'0++,43;84;3;3/)-(*+.0/2./.((&(+*()(''','-&((&&(%))*,0-''''%&')'()+*4+(('(4)//0231/-)+*)(,(/44289899:%235*-/23414333.52**213844377110&,.30-0,./7.-.)/&'1114324;428322,3,,+;0/392.-%*&(&(&&,*((*4910+,,,*,+',-330,0'$(+%%%'&(*/9.('&('&*,,-56)-56676.6-,,12,(*,-.2,)1...2177-030141-+(&'&*%*)&-/1./(&%'$%%&,*+*,++/**''*0+/4441&('+)./&+2:;55;8.+(+3*,433;878+1-;3(1)6&)').2,.30700*%(%%$&)1/3..8.0100601+)&&$%&$)342.../0311/*)),-').,+-,176//'+72855$2&,(*)34+12*)..21012,,+&)%('%$$'(*(((*(%%'(07.41.,1,(,'/,/0096-**+*+(&'$#%$22753+.,09/+.+,,*(%,+'+2,5-3-+,4-,+&&)#'')54-/1
@d43da25b-bbec-4abc-aedb-60425a2c2f23 ch=66 read=142878 start_time=2019-12-13T18:01:04Z barcode=BC01 runid=2c9cf7bc05858273f10e7d7ec552fc0bd742dc3e
CTCCACCACGGGAGGCAGTGGGGAATGTGCACAATGGGCGCAAGAGCCTGATGCAGCCATGCCGCGTGTATGAAGAAGGCCTTTGGGTTGTAAAAATTACTTTCAGCGGGGAGGAAGGGTAAAGTTAATACCTTTGCTCGTGGCGGTACCACCAGAAGAAACACCAGCTAACTCCGTGCCAGCAGCCACTTGGTAATACGGAAGTGCAAGCGTTAATCGGAATTACTGGGCGTAAAGCGCACATGGTGGTTTGTTAAGTCGGATGTAGAAATCCCCGGGCTCAGCCTGGGAACTGCATCCTGATACTGGCAAGCGGAGTCTCGTAGAGGGTAGGAATTCCAGGTGTAGCGGTGAAATGCGTAGAGATCTGGAGTACCGGTGGCGAGGGGCGGCCCTGGACGAAGACTGACGCTCAGGTGCAGCGTGGGAGCAAACAGGATTAGATACCTGGTAGTCCACGCCGTAAGCGATGTCGACTTGGAGTTTGTGCCCTTGAGGCGTGGCTTCCGGAGCTAACGTTAAGTCGACCCGCCGCAGGAGTACAGCCGCAAAAGGTTAAAACTCAAATGAATTGACAGGGGCCCGCACAAGCGGTGGAGCGTAATGCAATTCGATGCAACGCAGAAAGAACCTTACCTGGTCGCCGGCTTATCCACAGAACTTTCCAGAGATGGATTGGTGCCTTCGGGAACTGTGGACAGGTGCTGCATGGCTATCCTCGTCAGCTCGTGTTGTAGGAAATGTTGGGTTAAGTCCGCAGCAGGCACCCAGCCCTTATCCCGCTGTTGCAGCGGTCCGGCCGGGAGACTCAAGGGAGACCGCCAGTGATAAAACTGGAGGAAGGTGGGGATGACGTCAAGTCATCTGGCCCGCCGACCGAAGGACTACACGTGCTACAATGGCGCATACAAAGAGAAGCGACCTCGCGCCGAGAGCAAGCGGACCTCATAAAGTGCGTCGTGGTTGAGTCTGCAACTCGACTCCATGAAGTCGGAATCGCTGGTAATCGTGGATCAAAGTGCCGCGGTGAATACGTTCCCGGGCCTTGTACACACCGCCCGTCACACCATGGGAATTAGGTTGCAAAATTACAGGTAAGCAACCTTCGGGAGGGCGCTTACCCTTTGTGATTCATGACTGAGGTGAA
+
,003))+')'-/)+,-((*+05.+.,-0++,+2;6594+((-+%')10))'($*($$+*,-/8)*''&(),45+'))(,-)&'&(2.5.(*,65()&)')06.-)++.29))10+),,))*41.15140-29/86./66-/*0.,)-(-0$)*,,.,&,+%,-39/2//-2-//3.0+-/,*,-,4*%%)&%$-/91.3/,-'().011/0/1211))&**.9-027775422856,.-+*+('()&&+,14+/967/12**'*%)%%)/2,216,+/.,,42+52300./,00000+7)&')*)))7,+10),(*%%(),-,73.*/0-.,0&-)-4-3.0651)(+)*/-+)%&'&*+*,,,--55656*&(,,/-.*0,,,/)2+0./,74-(/463,.-+*,---8677712843/-//.700,(),:<:9,:9-.3-/2422:+*+1)*+10*,.163367*00/0.1640./.-,').5,,5247))+*'//(+,+1//0---/**/+.)-,+.+(''')+/1((./&'&-''$(%(%(+3*,,6,(*--6-7:468855.++(//-+'*%,26+08-***.-203(+.-3*-..0,**$&$)*53,+-+.,&.+/((/-)*-5/4+3'00///00-22))'$$').)**,102..5-)(((+,,935(.3*1/.06746&5----64*+0/1+.2+)),,11305+/*..%&'()*'(*+.58+4/,)%'&+**)&+.,375;9.,-.+,0.'**,10*4,&&'.-')')*8)(%&1+.,()&&')-*5*1,6535,*&+12731(/)'(0161/)&&''++1-)(,,96-0--..6108:5165678995--./*+)&&(*0/%-('(88-*,+/(0000,..1673.2294172+-123773.()&'+((848973./*()*(+(++18-1/:616760/3972899775*))'($#'+,3932/2/2703686:24.2.-+4)0,645034-8459565:9;873.7**'')'$0,1//*85.8.8+433*245+0)%('0,/028157+(-.')*-)&&%(''&(()25474'5-,&+'$(%+)(-/)+-)3.274*88/07222/10+.5(,2-(-,,++,/...0-0%)&++04
@d2a12a44-f824-40ce-8218-2726e0113690 ch=180 read=228189 start_time=2019-12-13T18:01:01Z barcode=BC01 runid=2c9cf7bc05858273f10e7d7ec552fc0bd742dc3e
TTGGTAATGCTTCGTTCAGTTATCTTGCTGCTCAGGTGCGAAAGCGTGGGGAGCAAACAGGATTAAATACCCTGGTAGTCCACGCCGTAAACGATGTCGACTTACTTGGAGGTTGTGCCCGCTTGAGGCGTGGCTTCCGGAGCTAACGCGTTAAAGTCGACCACCGCCTGGGAATTACGGCCGCAAGGTTAAAACTCAAATGAATTGACGGGGGCCCGCACAAGCGGTGGGCATGTGGTTTAATTCGATGCAACGCGAAGAACGCCTGGTCTTGACGCATCACGGAAGTTTTCAGAGATGAATGTGCCTTCGGGAACCGTGAGACAGGTGCTGCATGGCTGTCGTCAGCTCGTGTTGTGAAATGTTGGGTTAAGTCCGCAACGAGCGCAACCCTTATCCTTTGTTGCCAGCGGTCGGCCGGGAACTCAAAGGAGACTGCCAGTGATAAACTGGAGGAAGGTGGGGATGACGTCAAGTCATCATGGCCCCACTTACGACCAGGGCTACCCACACGTGCTACAATGGCGCATACAAAGCGACCTCGCGAGAGCAAGCGGACCTCATAAAGTGCGTCGTAGTCCAGTTGGAGTCACAACTCGACTCCATGAAGTCAATCGCTAGTAATCTCGTGGATCAGAATGCCACGGTGAATACGTTCGGGCCTTGTACGCACCGCCGTCACACCATGGGAGTGGGTTGCAAAAGTAGGTAACCAACGGCGGGAGGGCGCTTACCACTTTGTGATTCATGACGCTGGGGTGAAGTCGTAACAAGGTAACCGG
+
$%-%)'$'%+/13135+'-,5.)$'''236667279986+++**,02:;:+))*8;39*4-,2(1060/3;/-3:.,-.41)-.06679<840/*(**),*0($%%).10254;45.95*$(+)--/5025.7/046'2+.-/.4977871:08+,330/+)%*1+/2137(&&%%'*(30201/+*,+622-2+,6-;1-,./134396;<:12;,(*+,.//12:61/*)-534494:624/3-,-325*+,++,4.+-30*..+-5/959531),**-%''-)1*+8;50(((,/.,-**.61262;:4<916176880011%.-225922222:88988578///./6672;2118:9011;73/,4*/*,/+*+,&6&&75454560&&*'/::3::/0623:/001:981:251;9796577;*,)')..69:;534..//5)0..0/1.-/,01.8:146979788651345;:57150//*$&&$$%)*9;%584//*,(%&)(./04--)&/205;:410//)3)(&')96730.1.+)(&)17*.8<8:942,(23,.+&$&)11867.6(%(-+4*-0.+&*.,..7557:::89-2,++--+-...+(*./10-((-188:6:*++7406+),+/3,,745710,-'057.5.+-32*1.19,23*,5--,3/499;-***06..4250:,(&'()3(/)-(((+$%'',+(/5544/6/-80./385/012782120,,)*-462,)*+1//36899::7.533:7::4
@ce048c92-7bec-40f1-ac66-e481c20febc4 ch=165 read=242777 start_time=2019-12-13T18:00:59Z barcode=BC01 runid=2c9cf7bc05858273f10e7d7ec552fc0bd742dc3e
CCACGGGAGGCAGCAGTGAGAATATTGCACAATGGGCGCAAGCGATGCAACCATACCGCGTGTATGAAAGAAGGCCTTCGGGTTGTAAAATTACTTTCAGCGGGGAGGAGGAGTAAAGTTAATACCTTTGCTCGTGGCGATTACCCGCAGAAAAGCTCGGCAACTCCGTGCCAGCAGCCGCGGTAATACGGAGGTGCAAGCGTTAATCAGATTCGAATGGCGCGGTGGTTTAAGTCAGATATTGAAATCCCCGGGCTCAACCTGGGAACTGCATCTGACACTGGCAAGCAAGGTCTCGTAGGGGTAGAATTCCGGAATTATGTAGCGGTGAAATGCGTAAGTCTGGAGGAATACCGGTGGCGAAGGCGGCCCCCCCCTGGACGAGGCGACGCTCAGGTGCGAAAGCGTGGGGAGCAAACAGGATTAGATACCCTGGTAGTCCACGCCGTAAACGATGTCGACTTGGAGGTTGTGCCGCTTGAGGCGTGGCTTCCAGAGCTAACGCGTTAAGTCGACACTTGGGGTACGACGCAAGGTTAAAACTCAAATGAATTGACGGGGGGCCTGAAGCGGTGGGCATGTGGTTTAATTCGATGCAACGCGAAAGAACCTTACCTGAATGTGACATCACGGAAGTTTCCAGGGATAAGAATATTGCCTTCGGGAACCGTGAGACAGGTGCTGCATGGCTGTCAAGTCAGCTCGTGTTGTGAAATGTTGGGTTAAAGTCCGCAACGAGCGCAACCCTTATCCTTGTTGCCAGCGGTCCGGCCGGGAACTCAAAGGGAGACTGCCAGTGATAAACTGGAGGAAGGTGGGGATGACGTCAAGTCATCATGGCCCGCCCGACCAGGGCTACACGTGCTACAATGGCGCATACAAAGAAGCGACCTCGCGCGAGAGCAAACGGACCTCAAGTGCGTCATGTCCAGTTAGGTACAACTCGACTCCATGAAGTCGGAATCGCCCAGTAATCGTGGATCAGAATGCCACGGTGAAGACCGTTCGGGCCTTGTACACCGCCCGTCACACCATGGGAGTGGGTTGCAAAAGTAGGTAACTTAACCTTCGGGAGGGCGCGCACTTTGTGATTCATGACACAGAGGTGAAGTCGTAACAGGTAACCGGAAG
+
&%%*)4710412885783'--22113.--129669/.(-.+'*',.18777873*694440/+---/4)&(-*..3282,533/%**65'2)(*0/5/'0-,4:,*-.('*%&(*:420411.08203,&((/+../1.'.,.09,*.(%'')(%'*+$+-+.,/./.10760144799/1,1,2000;51/--+/077-06/9.7.4*-&+)'(%$%(**())&$'&'())6.77015/&)))08.+31/*(3887:58882373/2/076655,,)$)653721/(*&,*-121499*2.4).,+/.111.)-(&*+&*('(***50-19/-05.-(+(..496016/75,6;493/)('*(,*2-3414-302+'+-0')'(%(%%'*-0458:980+%&&./6,,).)(*,:;970/.(7*//74+17++0771426(-/35;9::;71.--13:7641623.00,2+..22(,-6-//;9807/-.,.'$+*&(*.,424+/.6.33-*(%&%'%$+,')*43)3*,,2.73538:9438+78---46675758:54,,)'%*&(*4677**+&-'**24<:57693/-013:7://,-8/''.0-0/--5..-5605./0.-.'),-0.+4;-/'(/''$%'('*-+%6():<9;:2<:198:8961314&-/97:;:9788765330.((+5(+,.044319121107++-;4:06/00++/47+.2*6&'--/:869;2/8266/07*/:330/+/2963/0406,5607432)-&,,*''%-/59:0-.--.7<94453/4.*2(0+6<;-/4444455./-/148602.1-2-&()''(9;7930//,+'.-//2303/80/9412134640'%(*&**.0975-/-*.0,+%-0<647:627*)&&&/38685(3(%(+)+.2,./+'')1-0.-0..56/32530/1-10-.1/0'&('))/,-,12:99:.-/85567--,..-+(&.%')*/1&/66002--.123414;2-14././7787:6))+.4116.0.3/'&)(21.0&,,+../:/69,9.-/12+)'#&'*.01-14569856330&&'*%,'-+-/*.4,(&&$$,')3889/,.&$
@2d7a1097-c7d1-4e05-aad3-1b31a0dc81cc ch=235 read=132602 start_time=2019-12-13T18:00:58Z barcode=BC01 runid=2c9cf7bc05858273f10e7d7ec552fc0bd742dc3e
CCGGTTACCTTGTTACGACTTCACCCCAGTCGTGGTCACAAAGTGGTAAGCGCCCTCCCGAAAGGTTAAATACCTACTTCTTTTGCAACCCACTCCATGGTGGCGGTGTGTACAAAGGCCGGAACGCGTATTCACCGTGGCATTCTGATCCACGATTACTAGCGATTCCGACTTCATGGGTTGAGTTGCAGACTCCAATCCAGTTCTACGACGCACTTTATAGGACCGCTTGCTCTCATGAACTTCTCTTTTGTATGCGTGTGGCACGTGTGTAGCCTGGTCAAGGACCGCTGATGACTTGACGTCATCCCACCTTCCTCAGTTTATCACTGGCAGTCTCCTTTGAGTTCCAGCCCCGGACCGCTGGCAGCAAAGTGGGTCGCGCGTTGCGGGACTTAACCCAACATATTTCTGCTTACGGAACTGACGACAGCCATGCAGCACCTGTCTCACGGTTCCCGAGTACATTCATCTCTGAAAACTTCCGTATGGATGTCAAGACCAGGTAAAGTTCTTCGCGTTGCATCGAATTAAACCACATCCCACCGCTTGTGCGGGGCCCCGATCAATTCATTTGAGTTTTAACCTTTGCGGCCGTACTCCCCAGGCAGTCCGGCAACGCGTTAGCTCCGGAAAACCACGCCTCAAGGGCACAACCTCCAAGTCGACATCGTTTGCGGCGTGGACTACCAGGGATATCTAATCCTGTTTGCTCCCCACGCTTTCGCACCTGTTCGTCCAGGGGGCCGCCCTTCGCCACCGGTATTCCTCAGATCTCCTGCGCATTTCACCGCGCTACACCTGGAATTCTACCCCCCCTCTACGAGACTCAAGCTTTGCCAGTATCGGTCACGGTTCCCAGGTTTGGGCAGAGTTTCAGCCTGACTTAACAAACCGCCTGCGTTGCGCTTTGCGCCCAGTAATTCCGATTAACGCGCGCCCTCCATGTGCACCGCGGCTGCTGGCGCAGGTTAACCGGTCTTCTTCTGCGGGTAACGTCAATGGAAGATGATAACTGCTCCCCTTCCACTCCCGCTGAAAGTGCTTTACAGCCAGAGGCTTCTTCATACACGGCATGTGCCGCATCGGGCTTGCGCCATTATTCTGTCAATGTATTCCCCACTGCTGCTGCCTCCCGTGAG
+
/.,-,.,./.3.-4,--.027273671.0/0&(($%'#'./2+*+3-,*(),;94,074+,.%-)+)0*)(//6//469509;-168668.$&'/5,-)'&''$('&(*,,+-74+-1./+5,)''(%(++3+),2.103//186323560./.+321131-/0/0611.',,--+--/-.3,--/7'%%%+3.:+6,720**')&$'(/0413-,+3)&'#))$''&()'),/.)'$&*.//7087.551)&'##%%#'$%&')&(((''(%*./8-.,../2)2,44/(-,,,*(+-023667782070(,/)*15,1,/1;72.,*+--82118000'+/,*)/3-/&%&/5-',405.-00150/&/12,)&+/((+('%')),*,/56/2/00+-+(-.)*(,,5,,+(&'&&(%'%$(),*6523.+,.+,+..15434''))())+/4172.'%(%$$$&(,1,/8-,+),45//1-/*),-16:7:977270200,+.,29,-0;2:<966.11,,.00(&*,)9;:671/*/-&*%+/++0)$(&&'**)'++'%&(*(+)-++32-,&*+75.0849*670.2/9..0-./29:2-062*115351/020(+')*.,003173190+*.'+,2904)(,0)'(-07/2,20(../0/25522,48,%**0++439632+17)'05-2257244140.+/51*/-365-*/,,0;2.))&'%(%((,-/00./5:5.132051-66387.01/2004.3*(,&&&&),,''&((-./5)-/2:27(,0--.69333/30516262378/-122,32/5359:65%)-)''14$&&'(*,$,%&*,6.1.83'-&*)')-2*).%).5)),*3/---'$%+.,562;<892'*/..*+-.+),&$',.3-)+0/.5.30)*15294/.&'$')1)4/%'$(#%$('%)&)*61114.,$&#*)+,.'6-/,.-.-/+-.555(*+),134582822-+)'&($%'&'%)$(')+*))/)+%'(75*(//)+,(%*$&(+'%'($5*%&('''(++//.'((*%+,,-),('$'&'+*.+)+&%(*)*,05()2*./)**..-)+(*),,057,-/-,*)),-6780/70,)&&'
@79bb62ce-7c29-4659-96a0-6fb6a9238446 ch=347 read=108808 start_time=2019-12-13T18:01:28Z barcode=BC01 runid=2c9cf7bc05858273f10e7d7ec552fc0bd742dc3e
CCGGTTACCTTGTTACGACTTCACCCCAATCATCAATCCCACCTTAGACAGCTCAGCTTCCTTGCGGTTGGGCCACCGGCTTCGGGTGTTATCAACTCTCGTGGTGTGGGCGTACAAGGCCGAGAACGTATTCACCGCGACATGCTGATTCGCGATTACTAGCGATTCCAACTTCATGTAGTCGAGGTTGCAGACTACAATCCGAACTGAGAATGGTTTATGGGTTTTGCCTCACCTCGCGGCTTCAGCCTCTGCACCATCCATTGTAGCGTGTGGCCCAGGTCATAAAGAGGGGCATGATGATTTGAGCGATATCCCTTAACCTCCAGCTTGTCACTGGCAGTCTCGCTAGAGTCCCCAGCAATGATGGTAACTAACGATAGGGTTGCGCTCGTTGCGGGACTTAACATCTCACGACACGAGCTGTGGCGACAACCATGCACCACCTGTATCTCGCCAGCTTCTCTCCATCTCTGGAGCCTTTATAGTATGTCCAAGACCTGGTAGGTTACTTCGAATTAAACCGGCAACCGCCAGCGTGCGGGCCCCGATCAATTCCAGCAGGTTTCATTCTTGCGAACCTCTCAGCGGGTATTGCGTTAACTGCAGCACTGAACTTTGACATCCAGCACTTGGTACTCATGCGTTTACGGCGGTGGATACTAGGGTATCTAATCTATTTGCTCCCCACGCTTTTGGGACTGGAAGGCGTCAGTTGCAGGCCAGATCGTCGCCTTCACTGGTGTTCCTCCATATATCTACGCATTTCACCGCGCTACACATGAATTCTGATCCTCTCCTGCACTCTAGCTGGTTTCTATGGCTTACTGAAGTTAAAAGCTTCAGGCTCACCACAGACCCTTGCTGCCGCCTGCTCCTCTTTACGCCCAATAATTCCGGATGCGCTTGCCACCTGCATATTACCGCGGCTGCTGGCACGTAGTTAGCCGTGGCTCAATAAAGTACCGTCACTCGGCTACCGTTTCCTGCTTGGCCGCCGTTCTTCCTTTATAACAGAGTTTACAATCGAAAACCTTCTTCCTTCACGCGGCGTTGTACTTCGGTCAGGGTTTCCCCATTGCCGAAAATTCCTACTGCTGCCTCCCGTAGGAGCAATGCAGCACCAACAGAAAAATACGTAAACA
+
*3+0,;11828*1-(*-*/(+&#&,/).*/17442,)./*(+)+/-//3&11.2''((,+,/3./.95823//-')+-1.1852:6652:210(%($*)0.2//*'%&''%')&.,.-5-2,*(,422998<7569--,)*,-,111/23-''))+1-./(+*+(*+,)*),-42*+)*)0250-*,/5/129910.0*8103-.-2(')*-53469:8-45:609:1-087625679651/,)(&$%*&*-110++-++:9638+++++&')*(&'%%%)*++$%(3*(%0072,$++-.2&26('%('&%&%%'(%%#'$)&')'*%'+.*/25763:3134503.1521.0.299*,%+*0+**.,4-.44551-++)%*/+11+-256828:-.3974/.*3.4234.-%%'#%$%*1-,('&)+)((-3(771,$)',5-1713303337(('(&')',2679:277661,.+)-+,.+'***-.0,+.(,)*+-32/20.-/.-++1<7+,+2+4;752++&,./0)**'$$%'%.&,%++*$$(+,26431(&'&$++/;:1.8:214/0-*-(((--+()()'$('*,00.6.8.630/&&&%(,-3.,213./0530+*))((.)&*0'-/1*,%%(-32&-%.'*)*-/+-*),'320/23866956+$%&&&'',55-+*)(-+,)'-1+..0&'&%'*++6,..;10++(,7../5,+,..350-0()(470/394734988554569894629<:.151..)*/,,''%*(&/.-+$((*11+,.2602/))**(&'*+344;3-646-,+.,(*'((0*+,86.')+344))400/125,-,-0581.5*,.12635<565141),/7201.40+,3,/.4150300'%&%(,,.5.(-*(')'*+-400.,*,1/14751*($'(*%0/70/133*+&')*+5035-(*+17461,,.0,0,-+//%/7353,.%'$('5637;6;87.+-*),)*1262*'*(,65*/1:/7()7:6.66:68;91.2,(*,//4,/,-'*'$(*.185;00:5/:/29:5)/0,41-/1722220+)++***)+*'+/,)*+/((%)5.-%(%&*%+-2-31%.)+60**/11)'#$%
@d002fba0-2a48-4899-98e4-d7c4dbd62b44 ch=414 read=100448 start_time=2019-12-13T18:01:23Z barcode=BC01 runid=2c9cf7bc05858273f10e7d7ec552fc0bd742dc3e
CTCCTACAGGAGGCAGCAGTAAAATTTCGGCAATGGAAACCCAGCCGAGCAACGCCGCGTGAAGGAAGAGGTTTTCGGATTGTAAACTTCTGTTATAAAGGAAGAACAGCGGCTACAGGAAATGGTAGCCGAGTGACGTACTTTATTAAGCCACGGCTAAGTGCCAAAAGCAATGCGGCAATACGTAGGTAGCGGCGTATCAGGAATTATTGGGCGTAAAAGAGGGGCAGGCGGCAGCAGGGTCTGTGGTGAAAGCCTGAAGCAACTTCAGTAAGCCATAGAAACCAGGCAGCTAGAGTGCAGGAGGATCGTGGAATTCCATGTGTAGCGGTGAAATGCGTAGATATGGAGGAACACCAGTGGCGAGCGACGATCTGGCCTGCAACTGACGCTCAGTCCCGAAAGCATTAGAACAAATAGGATAGATACCCTAGTCCACGCCGTAAACTGATAGTACTAAGTGTTGGATGTCAAAGTTCAGTGCTGCAGTTAACGCAATAATGCTCCCGCCTGGTAAGTACGTTCGCAGAATGAAACTCAAAGGAATTGACGGGGAGCCCGCACAAGCGGTGGAATAGTTTAATTCGAAGCAACGCGAAGAACCTTACCAAGGTCTTGGCATACTCATAAAGGCTCAGAGATGGAGAGATAGCTATATGAGATACAGGTGGTGCACATGGTTGTCGTCAGCTCGTGTCGTGAGATGTTGAGTTAAGTCCGCAACGAGCGCAGCCACTTATCGTTAGTTACCATCATTAGTTGGGGACTCTGGCGAGACTGCCAGTGACAAGCTGGAGGAAGGCGGGGATGACGTCAAATCATCATGCCCCTTATGACCTGGGCTACACGTGCTGCAATGGATGGTGCAGAGGAAGCAGAAGCCGCGAGGTGAAGCAAGACCATAAAACCATTCTCGGATTCGGATTATGTCTGCAACTCGACTACATGAAGTGGAATCGCTAATGTGTCGCGAATCAGCATATCACCCGGTGAATACGTTCTCGAGCCCCATACACACGCCGTCACACCACGAGAGTTGATGTGCAGAGCCGGTGGCCTACAACGCAAGGAAAGGAGCTGTCTAGGTGGGATTGATGATTGAGGGTAAAGTCGTAACAAGGTAACCGG
+
+,-*'&'&25//800-8+-.(+(.(04+.9020..(+.*0-)$')-/0/.2:8467777931(-*,)'(*.794.706./7///6)11914-.-,.:2,.,-1,./+&*)&+++**$''.--.55422560.../72+())/6.-2334'2/,+.**('&#%$%$&'*'')+$$%'($')))(-)-)-/(%'+-+*&''&*&',%%))'/+641137942+&'.1.4/,,2-+,)%)'%',+/..+/+),)(*+')-)(((#%%&(+-.+*//5)02.1,,0817;68:81.00++'++461,---/...-2+)**,3-5/3562)$('+-1*/3*()0354598463+,33296355(2433,*))-070..---/2370/34722334/0/1.040(*(*-,''$&&'*'&%.7813)4'+&&56+59--)2379*-4694167/.%&(1/1656470./,8/8/7616868634:;78:76544332/*'(#-',(-%&"&(18'(3:5.,*++'''().88346*+20238645221))('%('*+3.-2*%$&).(+)/-2-6-..%%'-)),2965:8<9-/.++002)*+,3-/73/3/,1+.,)()),*-(*,+*,--1346+/0989,,,-.39;*)))*(())(33(+2444,,-(.)()'('())*12948-3366632413210344:98579484,(0.917.27,)*0*4(%+..00/50''.+-/8243,+1,(*2,23+6+&*/3-77*.*...,42+*/1/.),'')../,01+.46/,/+*20554*-//154/,))+32+-.10./)0610-955347821+11/-,)+,120+&+.2207/3,8.01+)*-*(0+.)*.-+.51.--+,,,.2(/37239:02.5:/0176;456'1'.*)&+'*+&)&&(+2453356622312442/'&'%&%,**(*+($(%))*/&++,621,),(-*21&1)(&/5019734359230+*(,1.+&+%+%)'*&'(')+/0/14*-+*)&',(''%&%$)&%+)0./050-2(%())$+&'+)1-18'0)%)(+++.%('1.4;700,+(&&&*,,&/1--061276+2.0'(+.104:27(2
@960fcebe-57c3-45cf-bec7-546eea0a4433 ch=123 read=196621 start_time=2019-12-13T18:01:34Z barcode=BC01 runid=2c9cf7bc05858273f10e7d7ec552fc0bd742dc3e
CCGGTTACCTTGTTACGGCTTCACCCCAGTCCTTCGTAGCCACCGTGGTCGCCTGCTCTTGCAGGGGTGAACAACGCCTTCAGGTGCTTTCGGTGTGACGGGCGGTGGTATTTTACAAGGCCTGGGAACGTATTCACCGCAGCATACTTTGGTGATCCGCGATTACCCTAGCGATTCCGCCTTCATGCTCTCGAGCTGCAGAGAACAATCGAACTGAGACTGACTTTTAGGTGCGCGCACTCTCTTGAGTTTGCTGCCCTGTCCCGCCATTGTAGCAGCACGTGTGTAGCCCAGCGCGTAATGGGGCCATGAGGACTGACGTCATCCCACCTTCCTCCGGCTTATCACCGGCTCCTTTAGGATCCCACAACTAAATGATGGTAACTAAAGGCGAGGGTTGCGCTCGTTGCGGGACTTAACATCTCACGACACGAGAGCTGACGACAGCCATGCAACACCTGTTCCAGTCCCCAGAAGGAAGAGATCATCTCTGGAAATCGTCCGGACATGTCAACGCTGGTAAGGTTCTGCGTTGCTGAATTAAACCACATGCTCCACCGCTTGTACGGGCCCCAAATCAATTCGCTTTGAGTTTTAATCTTGCGACCGTACTCCCCAGGCGGATAGCAATGCGTTAGCTGCGCCGCAAGCACCAAGTGCCCGGACAGCTAGTTATCATCGTTGCGGCGTGGACTACCAGGGTATCTAATCCTGGCGCTCCCACGCTTTCGCACCTCAGCGTCAATACCAGTCCAGTGAGCCGCCTTCGCCACTGGTGTTCTTCCGAATATCTACGAATTTCACCTCTACACTCAGATTCCCTCACCTCTCCTGGATTCAAGCGATGATGCAGTCTCAAAAGGCAGTTCTGGGTTGAGCTCAGGCTTTCACCTCTGACTTACAAACCGCCTACGTGCGCTTTACGCTTATTCCGAACAACGCTAGCTCCCTCCGTATTACCACGGCTGCTGGCACGAGTTAGCCGGAGCTTATTCTCCCACTGTCATTATCATCCCGGGTAAAGGGCTTTACAACCTAAAGGCCTTCATCACTCCGCGGCATTGCTGGATCAGGCTTTTAGCCCATTGTCCAATATTCCCCACTGCTGCCTCCCGTAGGG
+
1(/+/2.2809/.9--/(&'4).7:9,-.::42;3%'%&++,/048341-+.4-,-+,1..0'-55-')*1..1.-.9395)*'*'')*-')-+.-,-.+885581/)*(+('&%(.4/858/.412++&&'*9635,&(*&230'))'%&*&''.13,--,00,.+&$%'',.32930394;69;:877232367783&,))+21/:03,.2774.-1/+-(('('$&0('%$&()-,-//11/5/,+,42,/.3372,..7,**7:89:3/..(((**21310+*+*50*+34.---((,)15539(()#-4,+0/025332*41-(34274-/001//5;56567+/))(0/01/)))$)30+*/-300/89*))-.2308264;4087.+..(14020368/40..098+(%%(+2131.-')-27570.-*+,00/23.7557;6601*')(+7.11.1')+3:65,%&,'*()&&%'',,+*,,+(,*,-+)+/+5*4*+*'((1.0,+'&().+)+/8-6(')*)2*''&%+/222:351(-,0&0016/12*'%%(*15)5.775+&%&.525776.+-1/)(-/<<32;545:166569,)()(.:;+)4884;7..$'&,)(**0;...007679'(%%')&*'0--.+7.*.727*++,*.110/4344,5*$&+(*-04;861//7+,($)%()(+/-250*1)(*+18.*5/+/4+()*(,2.521.+-.-8112;8791)()*(*369-/5-27555*5368977;88;/-*-655654,1&)*.983154464270.--&(1,*++)+,)-//0-3+,7:02913/(,,,-+,-/1.1-,(((-.+/036:;<:8:5,0.().,).'1612;6-'*215433/4/.++0)'2.39000/0660,/1,%,&'(&*085')7::887432..02:2*-277983--/,(+,9.-.3-3-,(/,'*+82220.1%$%,)*.50.24+)+-,00).1/0381<3*197626)(((',0+,,6568('6-03467;96574551)'+,:552:222:;000.5:.11+##$00+*05/-1)0+33485882&()),+**,*.35*,*/4.
@956272cd-ddd5-46ab-b02b-3d3b61fac790 ch=474 read=79871 start_time=2019-12-13T18:01:50Z barcode=BC01 runid=2c9cf7bc05858273f10e7d7ec552fc0bd742dc3e
CCCAGTTACCTTGCTGACTTCACCCCAGTCGCAGATCACAAAGAGTGGTAAGCGCCTTCGAAGAGTTAAGCTACCACTTCTTTGCAACCCCACTCCCATGGTGTGACGGGCGGTGTGCAAGGCCGGGAACGTATTCACCGTGGCATTCTGATCCACGATTACTAGCGATTCCGACTCCATGGGTGAGTTGCGAACTCAATCGGACGACGCACTTTGCGGTCGCTTGCTCTCGCGAGTCGCCTCTTTGTATGCGCCATTTGCTTAGCGCGTGTATGGCCCTGGTCATGGGCCATGGTGACGTCATCCCACCTTCCCTCCAGTTTTATCACTGCTTGATCTCCTTTGAGTTCGGCCGGACCGCTGGCAGCAAAGGATAAAGGGTTGCGCTCGTTGCGGGACTTAACCCAGCATTTCACAGCACGGTGGCGACAGCCGTAAAGCGCCTGTCTCACGGTTCCCGGGCGCATTCTCATCGCG
+
6/)%)+.-5-1*'&+(&*.+,)--/,'(/-&''&1043443+&&''*(%('')+26125%&)(&+/./+(*&%)'%(,3*01/*/2,542,%(*1-)'-/25310.4)+3/,2&%&#'*-/.20)634745864:.+-2-.3/,*1-.)+,//,&(*,/4++)%,/439;94.0474323-5.++&,0/&,0/64563:/8(0.6503)+')+.(%$%''&&&+)').066*+-+,-2./0,,-06112523138489*+%+%%(*&(&))(&&(),*+*+(+/+/.//)%#$$&%%%+)00*-155+/30011))01,,247,/2775,+'(&($(*+3+,-())23:/(,.0+40+.,-,.1,,&1//(+*0141+*.,.++-**+./0966064.,..1+-3*)&.,087-+*)'-(,*+%%''))**'&%$&)-.'.(18347430%**09913&(&(%%-.0740..++%%$
@b78d7725-967f-441b-8bd2-60b45a4a0af4 ch=99 read=227483 start_time=2019-12-13T18:01:48Z barcode=BC01 runid=2c9cf7bc05858273f10e7d7ec552fc0bd742dc3e
CTCTACGGGAGGCAGCAGTGGGAATATTGCACAATGGGCGCAAGCCTGATGCAGCCATGCCGCGTGTATGAAGAAGGCCTTCCGGGTTGTAAGTACTTTCAGCGGGGAGGAAGGAGTAAAGTTAATACCTTTGCTCGTGGCGTGCCACAGAAGAAGCACTGGCTAACTCCGTGCCAGCAGCCACTTGATAATACGGAGGGTGCAAGCGTTAATCGGAATTACTGGGCGTAAAGCGCAGGCAGTTTGTTAAGTCAGATGTGAAATCCCGGGCTCAACCTGGGAACTGCATCTGATACTGGCAAGCTTGAGTCTCGTAGAGGGGTAGAATTCCAGGTGTAGCGGTGAAATGCGTAGAGATCTGGAGGAATTACCGGTGGCGAAGGCGGCCCCTGGACGAACTGACGCTCAGGTGCGGCGTGGGGAGCAAACAGGATTAGATACCCTGGTAGTCACGCCGTAAGCGATGTCGACGGAAATTTGTGCCCTTGAGGCGTAGCTTCCGGAGCGCTAACGCGTTAAGTCGACCGCCTGGGAAATACGGCCGCAAAGGTTAAAACTCAAATGAATTGACGGGGGGGGGCCCGCACAAGCGGTGGAGCATGTTAATTCGATGCAGCGCGAAGAACCTTACCTGGTCTTGACATCCACGGAAGTTTTCAGAGATGAGAATGTGCCTTCCGGGAACCGTGAGACAGGTGCTGCATGGCTGTCGTCAGCTCGTGTTGTGAAATGTTGGGTTAAAGTCCGCAACGAGCGCAACCTTATCCTTTGTTGCCAGCAGTTCGGCCGGGAACTCAAAGGAGACTGCCAGTGTCGCTGGAGGAAGGTAGGGGATGACGTCAAGTCATCGTGGCCCCTTACGACCAGGGCTACCGTGCTACAATGGCGCATACAAGAGAAGCGACCTCGCGAGCAAGCGGACCTCATAAAGTGCGTCGTAGTCCCGGGTGGAGTCTGCAGCTCGACTCCATGAGGAATCGCTGGTAATCGTGGATCAGAATGCCACGGTGAATACGTTCCCGGGCCTTATACGCACCGCCCGTCACCATGGGAGTGGGTTGCAAAAGAAGTAGAGTAGCTTAACCTTCCGGAGGGCGCTTACCACTTTGTGATTCATGACTGGGGAGTTGAAGTCGTAACAAAGGTAACCGG
+
.-2)*,+54+*1-.78132)*'*()(+/-//1/811610(.25-19334723,*.8/7435222331/0,,/$*'*)379<2+2965:214,+-.,270,*---28*)+',*,)&((-1.,+.+8+.//08,*267-.-.-)($))&)*)/*',*'''-08/-)7)+,/))-/6+&'''.//&('%'#'*)().*-),1*-+055./0/9/8.7(5*204.2474--*/35/+)(()'23%1/:800737/5857))'(&,01-3''29899;144-))+././568848+**($$)()&*,%)++,,/0348996,++)-4-34+4,.1*)96500//05;74/14))*54.---.77692../)(&%$**(-001../3+2-4-973*)*767501,-..06633127-+*'(%++')+*(*-8;.53,4+00--13559*+/73228634358799:&8430*/0/01+*(&&(*,)10/4(+1.,,212.(-,/0//00+--&(*0-+*-*+150.374/8958<995*,31-,1-4./),,5(1,3:1<;22684;:42/4.7/337;:58+42)1+*(-+0171.-1(-7-.+*,()(+3291////,+&+,5137*+31-3,,26403555;735671)(-03)3+0;;22-,,-/76534:78:859331)0995477572),.3&,,-468/.+,.878887155+..//7868;010.37,01<394.9-8+))--)+.&3*)12168154)3/.///84))8,,:656(,/..(..+.5.-+))-*4**+%(*,0571//.+)'(**-.,,'+/(*)%/08,--//67:9943455/0'('*+13()*(),.284305)'(('))289897:61765891..,-')&))(*44465711**%$+1&0/6339674/41)(,29798579506/*.-(,%'&'()%%()'025889769./2&+**/.223/'.)-**+8976656**-61384*-)3356;946471;2,(-*-'')&*%/.115:626+,-/./+02(+-'(('/()'')064*$('&*++'*+,+**+6,38324,)/.-0..-,/*)67-,143,324696111127747.''(+.20.05,,*/+/4*-5.348769
@e10bbb12-3028-474f-9188-530b11c65156 ch=75 read=141305 start_time=2019-12-13T18:01:47Z barcode=BC01 runid=2c9cf7bc05858273f10e7d7ec552fc0bd742dc3e
CAGGAGGCGCAGTGGGAATATTGCACAATGGGCGCAAGCCCTGATGCATCATGCCGCGGTAGCGTGTGTATGAAGAGAAGGCCTTCAGGTTATGAGTGGCACCAGCGAGGAGGAAGGGAGTAAAGTTAATGCAACTGCTCATTGACGTTGCTGCAGGAAAAGTACCAGCTAACTCCATGCCAACTGGCCACTTGCGGTAATACGGAGGTACAGAAAGCGTTAATCGGAATTACTGGAGGCGTAAAGCTGCGCAGCAGGCAGTTTATTAGAGTGTAAAATCCCAGGCTCAACCTGGGAACTGCATCAGTACTGGCAAGCTTGAGTCTCGTAGAGGGTAGAATTCCAGGTGGCGGTGGGAATGCGTAGGATCTGGGAGGAATACCGGTGGCGAAGGCAGCCCTGGATGAGACTGACGCTCAGGTGCAGAAGCGTAGAGGGAGCAAACAGGATTAAGATACCTGGTAGTCCACGCCGTAAACGATATCGACTTAGGTTTGACGCCGGGCGTAAGCTTCCGGAGCCTAACGCGTTAAGTCTGACCGCCACATAGAATACGGCCGCAGGGGTTGAAACTCAAATGAATTGGCAGGGGGCCCGCACAAGCGGTGGAATGGTTTAATTCGATGCAACGCGAAGAACCTTACCTGGTCGCCAGCATCCACAGGAAGTTTTCAGAGGATAGGAATGTGCGGCCGGGAACCGTGAGACAGGTGCTGCATGGCTGTCATCAGCTCGTGTTGTGAAATGTTAGGTTAAGTCCGCGGCGACAGCCACTTATCCTTTATTTACTTGGCGAGTCGGCCGGGAACACAAGGGAGACTGCCAGTGATAAACTGGAAGGTGGGGGATGACGTCAGTCATCGCAGCCCTTGACCAGGAGCTGCCACGTGCTACAATGGCGCTACAAGGAAAGCGGCCTCGCGAGGAGCAAGCGGACCTCAAAGTGCGTCGTAGTCGGATTGATCTACCGCTCGGCTCCATGAAGTCTGATCACTTCATCGGCGGATCAAAGGCCACGGTGAATACGTTCCCGGGACGCAGCCACACACCGCCCATCCACACCGCTTAGGAGTAGGTTGCCAAAGAAGTAGTAGCTTAACCTTCGGGAGAACCTTACCACTTTGCTTGATTCATGGCTAGAAATTGAAGTCGTAACAAGGTAACCGGAAGATAGAGCGTGACAGAGCCGTGGGATTTAACACCGGAGCACCGACAACTTTCTTCCAGCACCAGCAATACGTAACTTCCGCA
+
+,07-,+*)++36+5-+---8/,,,.-)3+2-(')+*%)/,(,.)((&&&')+1(&%(('')*'0'-+024*),&'&(*),*213.'-,0-'$$&$*$$$$%$&$#&$)+(+(()15-'))091++60601032/10223//4---)*(%'%$'%)&)**'##%+0.00..+,*4-25&4/()*(*'5+)+)(&&%,+/*+$((*&-(*)0,(,-+)***4-8,.$+)(,,/005-*&%#%')-*&&$&'%)%&%&*0..0070(32/%&'*,,-..,*-3,$0312/0*.)'',2,0/000,,*%$(#**/--.)%'(**)*+/2504-*&-,(*)0+4//6'(0--*%$*2--'&'(()6412)1-37897)&-)-00,64-1.,0-))&)**',--)'+./$&&'*+,,,2132663,)('''(*&)+65)%')'''+/-,/,*/'1.///1583:1/7620022*-+-4688;7-../+331//(-$*(*)%$#%$&'(.(+(-&$$%&)'&*)'(/,)-))'((.*1)%(*%((49,--#&&%))+)(,1*31-((')-,&&$$'-.006**))(,123/6*$+026)7.'$'&+*,**(('#%',0&.03**,1:..-.(42(/**-.5**+-($$'*0+*)(&#'$$%'(76,)))/2)0+/9;2/)('*-(-*+,+3/23-,&''%(0-/+5502'$)*-,325567761402//)24)44%&&'+),)/7-.'-/**,4-,17*:34/16+%)'0('%%&'./)*1.//5./9+)-/(%'(%'%'&%'+/+*.)&.0,+-+-0,'.-'/-/4116../-.-,-1,/5+(%)'',47--)85684/)(&((+,,&'$&**%$#%'33(2.*,-)%%&$'(,.2-)+)*+('($%&&(.,''*+*&'&()-44/21',)*+-/94619459,,*3,-,20253,0***-(0-2/-+022(2%#-./*'-/01,0-+*)('()-*,).)&'$&/*)''-.3603((%%%%).11),3)&)&-(*.,)-(&,#%%$&%&()+.08.87.+22(%),.1'&$$(,+*)*),&1+#*/+2.&'''&%(')$('%.'((+1++7-))'&&$%%'+5+-32)&%)&*,262--,000-+*'%)''-)%&($&'(-,***,+6/8/:2<////+./++%''(%%''-)(+$(*$4(&-1/,,'(+'%,-0'&%(.0,*-)'&-'&&())..016799770*/)'*'&&#%%
@7de2e640-6100-43bc-abfd-4301ecdbb61c ch=342 read=94801 start_time=2019-12-13T18:01:46Z barcode=BC01 runid=2c9cf7bc05858273f10e7d7ec552fc0bd742dc3e
CTCCTAGGAGGCAGCAGTGGGGAATGTGCACAATGGGCGCAAGCCTGGTCACAGCCATGCCATGATAATATGAAAGAGAGGCCTTCAAAAGGTTGTAAAAGAATGCTCCAGCGGGGAGGAAGGGTAAAGTTAATGCACCTTTGCTCATTGACGTTTACCCACCAGAAGAGAAGCACCAGCTAACTCCGTGCCAGCCGCGGTGGAGGGTGCAAGCGTTAATCAGGGTAGATAAAGCGCACGCAGGCAGTTTTGTTAAGTCAGTCTTGGTCCCCGGGCTCAACCTGAGACTGCATCTGATACTGGCAAACGAAAGATCTCGTAGAGGTAGAATTCCAGGTGTAGCGGTGAATGCGTAGAGATGTGGAGAGAATACCGAAGGCGAAGGTACATGGGAATGTACTGGCGCTCGTATTACCGAAAGCGTGGGGAGCAAACAGGATTAAGATACCTGGTAGTCCACGCTGCTTAAACGCTGTCGATTTGGGATTGGGCTTGAAGCAGTGCTTGTGGCTAACGCGATACGTCGACCGCCTGGGGAGTACAGCCGCAAGGTTAAAACTCAAATGATAATTGACGGGGCCTGCAGGTGGAATGTGGTTTTAATTCGATGCAACGCGAAGAACCTACCTCTTGACATCATGGAATCCTGTAGAGATACGAATTGCCTTCCGGGAACTATGAGACGGAGTGCTGCATGGCTAATAAATCAGCTCGTATTGTAGAAATGTTGGGTTAAGTCCCGCAACGAAACGCAACACTTATCCTTTATTTGCCAGCGATTCAGTCCAGGAACTCAAAGGGAGACTGCCAGTGATAAACGCTGGAGGAAGGTGGGGATGACGTCAAGTCATCATGGCCCTTGCGATAGGGCTACACACGTGCTACAATGGCGTATACAGAGGGTGGCGATGCCGCGAGTGGGCGAATCTCAGAAAGTACGTCTAAGTCAGTTGGGATCTGCAACTCGACTCCATGAAGTCAGAATCACAATCGCGAATCAGAATGTCGCGGTGAATACGTTCCCGGGCCTTATACACCGCCCGTCACACCATGGGGTGGAACAGTACCAGAGTAGATAAGCTTAGCAACCCGCAAGAGCGTTACCACGAGTATGATTCATGACTGGGGTGAAGTCGTAACAAGGCTAACCGGAAGATAGAGCGACAGGCAAATGGAGTTAGCGCAAGGAACACGACAACAGCTGGCACCAGCAATGCATGAAAAAAAAAAAAAAGA
+
)*5*)&'+&,,,556124-)2*-3/'5)*,.14312//023)%*-,-/,*&*+%081504-((*((%%(*4..3()(&(+1-)((&),+)(*+6$+-60)&&*-).--,,-2+59('.+*(,*'(*51),./-+'+&--+.,'),.))+)&*+,0)&+('$&$&%,*')&)))0053)(&'+/--/,.045,**-)&%'%'&,)..*-+0/.'((+&(%'(%+-&''()&*1**,+-,00345:9/9.9:5&/800,1,)+'%'''((+-0)*3345-+*/*-%&*+-322210+*,-)-2.1,,,+(&,*'($*+01-4,,)1+1..-./,8**0(2/))))1+++'0++/')*++,-:645.*)(''/2.22+,'+,1&'('$%$&$(',2.5/-/,++,,-+-/+$(%)&'783245-/1:765,&))/82/,33)/3-,+-1-48*+566/44*$&&&(&&('2582333'210*63(&(($5'10(%$$%'*%('0)(*%&&,(////1,&*)+-'&'%'+17968;99::-)**))')2-.0--.5486<97347-3+-'*&%+&3)/1293,(%$$(%'&%(-&$#$'+1.::-.82;/..//94(2+-'(-''&*&$$&'%)(&$#$%+20444/2030-.6/.--))'&'%%)'',*&'*(%2/*++,0662411%1&'(+,-+.--,.,+++(+61,+%+*.8,2$/(+*,),00,-62)20,+&+)3.3)&(,,2(+/%,&,($%%&*)+-/+,3.%/.'%+*&&(('.01/447''57.435:39.(2,/154:869,....347*,&'+,/+(*)*+*)'15---/+*%)+23,11.21%'(,-6)('#"$%)&27/770.--)+)*)+*&&),.-3/0122/43-,*/)-.70//4-562,*(.*.0.-((-/438,*00+,-08588778416',(//85*,-3051+./-101216,-+0.-,*(-'--/&&/946/5&++*+,,382-)*(/,4465::0702191-1444/.-%*,--/.18;4587/0-.724/0.')(2%*(&$$$,,+&'''%'0.('&((+'%'('-.)'2-0*&))2.2*-.*0+&+&''()7:7776-30--32,.00..0+./233532&*6:59+7.,,01/-..-/1+%(*)2-&,(+((0,-%2'1-1),('*042/50-,(&'$(()&+.)(*(3+-,%'''(+///.00/60,($%
@a24e6b5e-1559-4e87-98ac-4037d352bd91 ch=328 read=104186 start_time=2019-12-13T18:01:46Z barcode=BC01 runid=2c9cf7bc05858273f10e7d7ec552fc0bd742dc3e
CCCGTTTTTTGCTTGTTGCGGCTTCACCCCAGTCATGGATCGCAAAGTGGTAAAGCGCCCTCCAGGGTTAAGCTACCTCGCCTTTTTTTAGCCCACTCCGCTGGTGCGTGACGGGCGGGTGTGTACAAGGCCCAGGAGCAGTATTCACCGTGGCGATGATCCACGATTATGATTCCGACTTCATGGAGTCGGTGCAGACTCAATCCGGACTACGGCACTTCGCCAGGTCCGCTTGCTCCTCGCCGAGGTCGCTTCTCTTTATGCGCCGGTGTGGCGTCAATTGTAGCCCTGGTCGTAAGGGCCATGATGACTTGACGTCATCCCGCAACCTCCAGTTTATCACTGCGGCAGTCCTCGCTGAGTTCAGCGGACCGCTGGCAGCAAAGGATAAAGTTGCCGCTCGTTGCGGGGCTGTAACATTTCCTGCTTGGGCTGACGGCAATACCGGCACCCTCACGGTTCCCGAAGGCACATTCTCATCTCAAAGAAACCCGTGGATGTCAAGACCAGGTGGAGTTCTTCGCGTGCATCAGATTAAACCACATGCTCCACCGCTTGTGCGGGCCCAAATCGAATTCATTTGAGGTTTAGCCTTGCGGCCGTACTCCCCAGGCGGTCGACAACGCGTTGGCTCCGGAAGCCACGCCTCAGGGCACAACCTCCGATCGACGTCGTTTGCAGCGTGGACTACCAAGATATCTAATCCTGTTTGCTCCCACGCTTTCCGCGCCTGGGCGTCAGTCTTACCGTCAGGGGGCCGCCCGCCACCAGTATTCCTCCAGATCTCTACGCATTTCACCGCTACACAAATTCTACCCCCCTCTGAGACTCAAGCTTGCCGAAATTATCAGATGCGGTTTCTTGGGTTAGGCCAGGATTTCATCTGGCTTAACCGACCGCCTGCGCTTGCGCCCAGTAATTCCGATTAACGCTTGCACCCTCCGTATTACCGCGGCTGCTGGCTGGAGTTAGCCAGTCAACTTCTATTGCGGGTGGCGTCAATGGGCAAAGGTATTAACCACTCCCTTCCTCCCCGCTGAAAGTACTTTACAGCGAAGGCCTTCTTCCATACTTGGCTGCATCGGGCTTGCGCCCGTTGTGCAATATTCCCGCTGCTGCCTCCGTAGGAAC
+
,+'*(.,*(&#%+)-07,,*,+*-,%+-2--.56161%+,+),*+-*+,/-,4,+-,4.''2++,((((&&%&&$%')-*++*,,,)'%('02,&(+13'',).,'&&$&(*(16621++&3*/,1+'/-0.*%/)(%*+&+.3.,,6-)/))%('+*+-94//.)*'&&*)3+)&++0395+*+.''*+%(+()&,+.-/..+-)-62835+-&)%))1%%)'''-/35**-'()0140/)-((+)/,/%',('),&)&#&,/12+-(**%&-+*('&$+%)'((-06+,599321-*0110&%%%%'$'(--,/+/2((,,)&('$,+.-(**39-),,//0(&%%$%'+.')+%%1+*01/3&'*'+'%%%))*(),%,-6+*...25(-+4-.,(-,/+6*+*+62-,.,.-)-'*0++('(''%&*+++,&/0(*)%&%*,%+)'('%&&&()11403)(+),-,%**07/)+/771/&-*&()'(+,-05:64&,--21026-*(,()&'(-/12.--..()*02-(),0.701+&(%&$&(*0)++)+-*+*%%',+/-($$%'((,--:..052)*&*,6/%$%&),/1.513%+$))6591*,11'2/('&&)%**)*-/&//.2%+'**$(,',*055/(.3*)%%*(1-45*%&/.,%.0/2+/4*%(%)))*04034+0)/()*.3))(+/./244/9-*))01+&/,+/7*.'')%05000.1.45-+,++-$(((+0%,/41/*)%'&*'**&*-$-/0393-.4'''..,+*+*.-//2993*+'$'%&)&**/1222))--.42,((&&#*%2.1&&')).%/+*,-).*1251431(%%(/1&&$#(3214-2.9.',1)40)+0/.&-&'(%&$%*(*,0+-,'()''*'%((*-&&$'&/)6+0,-/4/1.()(%%(%+1/,00&')&*+090/+2/.)%&+2-323++/.*+-/'.*+*)((-'(%)))'.+)()$&'))%%%''(-,3**'0*+*-%'$$'*/3',4-/+/65.+.11/61-,*)+(%#$$')'((/*1416*,(''(%#&%%.*,*+,.04&43..3+.-,/*&**)*+-/30.20158+./20,,-0+54)+-26.20
@c2147236-5326-4e0b-bbcf-4184032d6328 ch=94 read=221384 start_time=2019-12-13T18:01:58Z barcode=BC01 runid=2c9cf7bc05858273f10e7d7ec552fc0bd742dc3e
CTACTCGGTATTGCTTCGTTCAGTTACGTATTGCTGTGCTGAAGAGTTGTCAGTGTCTTTGTGTTAACCTGCGCGCAATCGCTCTATCTTCCCGGTTACCTTGTTACGACTTCACCCCAGTCATGAATCACAAAGGTGGTAGCGCCCTCCCGAAGGTTAAGCTACCCTTCTTTTGCAACCCCTCCCCATGGTGTGACGGGCGGTGTCTACAAGGCCCGGGAACGTATTCACCGTGGCATTCCTGATCCACGATTACTAGCGATTCCGACTTCATGGGTCGAGTTGCAGACTCAATCCGGACTACGACGCACTTTATGAGGTCCTTGCTCTCGCGAGGTCGCTTCTCTTTGTATGCGCCATTGTAGCACGTGTGTAGCCCTGGTCGTGAGGGCCATGATGACTTGACGTCGGCCCCACCTTCCTCCAGTTTATCACTGGCAGTCTCTTTGAGTTCCCAGCCGGACCGCTGTGGCAACAAAGGATAAGGGTTGCGCTCGTTGCGGGACTTGAACCCAACATTTCACAACACGAGCCTTTGACGACAGCCATGCAACACCTGTCTCACGGTTCCCGAAGGGCACATTCTCATCTCCTGAAAACTTCCCGTGGATGTCAAGACCAGGTAAAGGTTCTTCGTTATCGAATTAAACCACTCCACCGCTTGTGCGGGCCCCGGTGAATTCGTTTTGAGTTTTAACTTACGGCCGTACTCCCCAGGCGGTCGACTTAACGCGTTAGCTCCGGAAAACCACGCCTCAAGGGGCACAACCTCCAAGTCGACATCGTTTACGGCGTGGACTACCAGGGTATCTAATCCTGTTTGCTCCCCACGCTTTCGCACCCTGAGCGTCAGTCTTCGTCCAGGGGCCGCCTTCGCCACCGGTATTCCCTCCAGATCTCTACGCATTTCACCCGCTGCACCTGAGTTCTACCCCCCTCTACAGGACTCAAAGCTTGCCAGTATCAGATGCAGTTCCAGGTTGAGCCCAGGGATTTCACATCTGACTTAACAAAACCGCCTGCGTGCGCTTTACGCCCAGTAATTCCGATTACCTTGCACCCTCCGTATTACCGCGGCTGCTGGCACAGGTTAGCCGGTGCTTCTTCTGCGGGTAACGTCAATGAGCAAAGGTGTGCTTCTCCCTTCCTCCCCGCTGAAGTGCTTTTACAGCCCGGGCCTAGCCTTCATACACGCGGCATGAAACGCATCGGGCTTGCGCCCGGTAATTCGCAATATTCCCCACTGCTGCCTCCCGAGGGAG
+
#'%%(%&(,*,+&(/'&*/20-90;/0/4.4/..21.1134/-&(&/-+-0&1.006257,,-/7.*-+*+/'+&&'$('%%')87671*40''(**)3.2.-.1,/0099<6,788+./26**+(5220104*+,+064/01117).,*''***-5112+//)-&$$'$%'*(+-23:83**+57++/0633322318;6*6-,(%&)*:749/7.-50658739/;...85:5:2%/25*,,1274,/./08,*(',,//4<452246;63400.++(),13-0'&1/.-'*&'+07163,,++)).**+48./.-./.2++3(-*+&(&&'&))/-,/6.11/1:1--/0/0:;9,//('(*+(-/05875333<2//,--%2%$)2.568/.-*((%$$&$++0,%')*-)),40558)-'(+2:1..48:98943259522/)'&)-826/*.1541,4.-754&'+/--/06.1/8963*.0.7(11778203/.08/-*)*)0/4*(-02.38-+)'-'**/)&.1-'*,+.2536112;04)3151249/03742-/-42500**-*-+,+.1.49-/335433')-28:735162),24<99360.0+-2;81911:)+009221&'&&%&+**/1/3<;:2,..59049./12.0,3.415:8.(&,+0/625&069-/-03:<..()&%#)+.,,'&%').:;0,27,-,)+3.0174846631:1/03263-00-*.4-/.3:882/,49/+-./748,5+++.,0.//4778294,)+%,*127562,473-2.,,-1(*7757414<8*.*162,'*)*35..-,,04-+,,-2/,,/00/6:8123&,,4:66;13;-;;9;;78818556595'*--+*-//878996779<:3,0--(--'0+0,*))*231)*-.734,*+)(,%'./00-5-)'(*,+.-&*.-/3))+0)/.4708,.)1+:2330;-)-,)%/-0,)*-.5+-.3172810992/703989;89931,--'%'(58-'11343,-)(*0('%&'**..27.,17*-+0)')('0120038710+$%#(+)0-'-3/10),4157<6435*,-,.:70+--01-*1/*/(+(*),))*0)*07/4,5'(,.-,/2.-+)'%$$%()((''%3.))%&$$&#$&-/3453+,'*)*.,*$''''%&'(+-0-;7,7+'+356+0+.,'0'%%+*2//5-610/$()&(,)-72341)',1+&*
@9161e9d1-5bd6-410d-bab3-bf16b0e38938 ch=194 read=115171 start_time=2019-12-13T18:01:56Z barcode=BC01 runid=2c9cf7bc05858273f10e7d7ec552fc0bd742dc3e
CCGGTTGCAACGGTACACGACTTCACACTGATCATGAATCACAAATTAGTAGCGCCCTCCCGAAGGTTAAGCTACCTACTTCTTTTTTGCAGCCACTCCCATGGTGTGGCGGGCGGTGTGTACAAGGCCAGCGTATTCGTGGCATTCTGATCACGATTACTAGCGATTCCGACTTCATGGGTCGGTTGCAGACTCAATCCGGACTACGGCGCGCATGAGGTCCGCTTGCTCTCGCGAGATGCTTCTCTTTAATATGCGCCATTTAGCCCAGCGTGTGTAGCCCTGGTCGTAAGGAGGCCATGATGACTTGACGTCATCCACCTTCCTCAGTTTATCACTGGCAGTCTCCTTTGAGTTCCAGCCGGACCGCTGGCAACAAAGGGATAGGGTTGCCTTTCGTTGCGGGACTTAACCCAACATTTCACAACACGAAGCTGACGACAGCCATGCAGCACCTGTCTCACGGTTCCCGAAGAGTACATTCTCATCTCTGAAAACTTCCGTGGATGTCAAGACGTTAAGGTTCTTCGCGTTGCATCGAATTAACCATGCTCCACCGCTTGTGCGGGCCCCGTCAATTCATTTTGAGTTTTAACCTTGCGGCCGTACTCCCCAGGCGGTCGACAACGCGTTAGCTCGGAAGCCGCACGCCTCCAAAGGGCACAACCTCCAGAGTCGACATCGTTTACGGCGTGGACTACCAGGGTATCTAATCTGTTTACTCCCCACGCTTTCGCACCTGAACGTCAGTCTTCGTCCAGGGGCCGCTTAGCCCATTATTCCTCGAATCTCTACGCATTTCACCGCTACACCTGGAATTCACCCCCCTCTACGAGACTCAAACTTTGCCAGTATCAGATGCAGTTCCCCGGGTTGAGCCCGGGGTTTGCATGACGGCACCTGGAAACCGCCTGCGTGCGCTACGCCCAGTAATTCGATTAACGCTTGCCCTCCATTACCGCGGCTGCTGGCGCGGGTAGCCAGTGCTTCTTCTGCAGGCCAACGTCAATGAGCAAAGGAACTGCTCCCCTCACCCGCTGAAAGTACTTTACAACTTGAGCCTTCTTCATACACGCGGCATGGCTGCATCGGGCTTGCGCCCATTGTGCAATATTCCCCTGCTGCCTCCGTAGAG
+
/.02,5-1-)-$'*''&%&%,2:.+-)///10*%('(577362-&.'%)--()+/86-00.),/.4/954-,+,/70155:.42822++,-%8,'(,13,$.*670.&(()-476700/1127)1-0./'(+-.4674+4/4349;8722++()).31//3*00119<22/016:7351+''&.,8.,+%&/,+/)2-3,./14422.())-(*(**/031/++*-7-2664824+)*).*)+4-2,67+&')+)(+58:526)(*+2*()-)(01+(**-71/2::8232&1-%*+03'+++-,.0-5./0745421**0.563501&.*4+*..-((+,+%*01-:3.840026822%-.)3,8885344:57975:).4,,34'-++/-5+&-/-+21./2;63...0.14)2-3308..%$-++(+)**),1/01119447:+/&))+011<870/,-+./9;157.'))(%'&),.58978610/.*)+--*)+9-:348:8666704--)%)('%-+3977:536/,4---00'-*+,,4,8243696.,3.///0/1+5(-(14.*/2738393.3:9+44/8:<,471/,2-0*328-..//02//),475873,*''+(**&)*,,002,1+3+,,$*',1/7-1-,.'.,))),0538/4()&&().-5324427;9-+,((+./+0.4/32-4/*+-//,62//()+60+.)551+&)((,.---/004-,&%(+1203499:9461,+/93-+*$%%$%#&$$'%*'0-5744))...701677957;20/41('&'(//83951115+*-2/75,'**'-,(/**+0.7+**/))/-(*,,13*-25897::8:75'(431:.+,0/%)..'.,($$$%&%&%$($('&%$1(',(%*-)+//245203*2232,(--.2521))/.,,((*1)',.++/7.8/.8<79/;00/102+*'((&%'$&)(',6325947;6402$.+)(.(--./.,(**((.5,)0+1-0.//,:5/*2)*33+,3.-/)&)),..-'(*''$#'(-/78<89<:9952+/./3;104062226/..,::07001189))1+'((-'0+//250,.('')%(*)13+-,-()
@4bb957f3-672d-40b6-ac48-d09d1271cc1f ch=15 read=163341 start_time=2019-12-13T18:02:09Z barcode=BC01 runid=2c9cf7bc05858273f10e7d7ec552fc0bd742dc3e
CTCCACAGGAGGCAGCGGTGGGAATATTGCACAATGGGGAAACCCTGATGCAGCAACGCCGTAGTGATAGAAGGTTTTCCGGATCGTAAAGCTCTGTCTTTGGGGAGAGATATTGTGACGAGGGTACCCAGGAGGAAGCCACGGCTAACTACATTACCAGCAACCGCAGTAATACGTAGGTGGCAGGCGTTATCAGATTTACTAGGCGTAAAGGGGCGTAGGCGGATGATTAAGTGGGATGTGAAATGCCGGGCTCAACTTGGGTTATGCATTCCAAACTGGTTATCTAGAGTGCAGGAGGGAGTGGAATTCCTAGTGTAGCGGTGAAATGCGTAAGGGTGGGAAGAACACCGGTGAAACTCTCTGGACTGTAACTGACGCTGAGGCTCGAAGCGTGGGGAGCAAACAGGATTACCAGATACCCTGGTAGTCCACGCCGTAAACGGTAGATACCTGGAGTGTGGGGTTTCCAGCACCTCCATTACCGCCGCTAACGCATTAAGTATTCCGCCTGGGGAGTACGGTCGTTAAAACTCAAAGGAATTGGCGGGGATTGCGCACAAGTAGCGGAGCATGTGGTTTAATTCTGAAGCAAACGCAGGGAACCTTACCTACACTTGACATCCTTGCATTACTCTTAAGTAGAGGAAATCAGCCTTCGGGGACAGGTGACAGGTGGTGCATGGTTGTCGTCAGCTCGTCGTGAGATGTTGGGTTAAGTCCGCAACGAGCGCAACCCTTGTCGTTAGTTACTACCGGTAGTTGAGGACTCTATGCAGGACTGCCTGGAGTTGGGAGGAAGGTGGGGATGACGTCAAATCATCATGCCCCTTATGTGTAGGGCTACACGTGCTACAATGGCTGAGTACGAAAATGCAATACCGTGAGGTGGAGCCAAACTTAAAACCAGTCTCAGTTCGGATTGTAGGCTGAAACTCGCCTACATGAAGCTGGAGTTACTAGTAATCTTGCCGAATCAGGAATGTTGCAGTGAATACGTTCCCGGGTCTTGTACACACCAGCAATACGTAGCGGG
+
)*4,*+'22+24,-00+74082--,)6..,*,,(0+46*)0+-2.*+.466'2332-*,'&&$*))*-)(,*,.3891,,)0219478:0,011877037148:2&('&'((&'%&'&(('+.+(+++(%**'1,'1).0+--622131203*1/,162103&41+,'-.04/.066//--050('07172105%+(334///.*(&(*27/*2.,10365553:588.5.8-677<:862-$(*+*&02+798800../6+1*2&%((,-251+29:667:1:01164.%(*.1/00)(+)''(+//1*-0+)*+*(&'(++./,..&,&1/./'()*+,22.2-168,:,,,+))((&10/*,18798642-.'*)(%&(&',(+,.%)(%%/.--5**+.7;14)24.1,('&)*,-/471+++)))*/-+,/2723.*)*'(.,+//*+/+*1%()/0+50.+<4,*.$-*-/.13.3/+13-11)-,-6323224+/&,),94:/18..23)&()*50832.130;;516638.*,%'*+.-,,44*'%$$&'),-,'%(&+*+1'+.24,310.751344/%(+-+..1*..2)1+&.,5/3..4920000094064365,4---/.,,,)2)+&&'%&&'&(*')-%%).,4/'485-5-1-..78-242299::9:450;..-.-/,..//46.1811-.084<4:/1/020297*,/*/.025350-*+(*-,./228,/20++*(.*&$&$%.(((7.7771)%%&((-3249479664((*'(,3)+2+1.22.5952889:7764773..///3,/32-+1112.+%(15545--))&')/2/..,-%**+,&(***&042**,8694035-70+02024/--3/;:23,187-4:778547569<94901818654664/96/09556,,-,,-/.-.744-(0*')+,62810*).++3)(864.-'**-(6+)+,6668:722028,7.-540/-1%.++*)(+-+,1095-5'(&&&$$$
@a3fefeb3-608e-46c7-8a4c-bce12d1ed2ec ch=33 read=127826 start_time=2019-12-13T18:02:15Z barcode=BC01 runid=2c9cf7bc05858273f10e7d7ec552fc0bd742dc3e
CCGGTTACTTGTTACGACTTCACTGATCATGAATCACAAAGTGGTAAAGCGCCCTCCGAAGGTTAAGCTACCTACTTCTTTGAAAACCCACTCCCATGGTGTGACGGGCGGTGTGTACAAGGCCCGGGAACGTATTCACCGTGGCATTCTGATCCACGATTACTAGCGATTCCGATTTCATGGAGTCAGGTTGAAGACTCAATCGGACTACGACGCACTTTATGAGGTCCGCTTTGCTCTCGCGAGTCCTTCTCTTTGTATGCGCCATTGTAGCACGTGTGTAGCCCTGGTCGTAGGGCCATGATGACTTGATCATCCCCACCTTCCTCCAAGTTTATCACTGGCAGTCTCCTTTGAGTTCCCGGCCGGACCGCTGGCAACAAAGGATAAGGAGTTTGCCCTTTCGTTGCGGGACTTAACCCAACATTTTCACAACACGAGCTGACGGCAGCCATACGCTGTCTCACGGTTCCCGAAGGCACATTCTCATCTCTGGCTTCCGTGGATGTCAAGACCAGGTTAAGGTTCTTCGCGTTGCATCGAATTAAACCACGCTCCACCGCTTGTGCGGGCCCCGTCAATTCATTTTGAGTTTTAACCTTGCGGCCGTACTCCCCAGGCGGTCGGCTTAACGCGTTAGCTCGGAAGCCACGCCTCAAGGGGCTGCTCCAAGTCGACATCGTTTACGGCGTGGACTACCAGGGTATCTAATCCTGTTTGCTCCCCACGCTTTCGCACCTGAGCGTCAGTCTTCGTCAGGGGCCGCCGCGCCGCGGGCATTCCTCCAGATCTCTACGCATTTCACCGCTACACCTGGAACTGCCTCTACGAGACTCAAGCTTGCGCCCGGTATCAGATGCAGTTCCCAGGTTGAGCCGGGGATTTCACATCTGGCAACAAACCGCCTGCATTGCGCTACGCCCAGTAATTCCGATTACCCTCCATTATTACCGCGGCTGCTGGTAACGAGTTAGCCGGTGCTTCTTCTGCGGGTAACGTCAATGAGCAAAGGTATTAACTTTACTCCCTTCCTCCCCGCTGAAAGTACTTTACAACCCGAGGCCTTCAGCACCTTACGCGGCATGGCTGCATCAGGCTTTGCGCCCATTGTGCAATATTCCTGCGCCAAAGG
+
46.529///6-29..+**.+2./%&).7''11,+++,16..-80.02)'+-45())((+507.:28.22178401..,494&--42,1,%()9;1/7789643682;962:8885559883/74*&12,200999<867;7:3:222;955573((*+/14/0321233:9582-6<--889.))*+'3/*)%$&''202(0)(&'()$%&..1/1,.08:35424720'((+0))*-+(+)-('3/5''4*,&*3,(+,*(((/63891,..--12142&-/0672-.9:8*0*,58751*****-+.*'(-,441480+./.;8967+&$&38:14304(*41*15316-,3,,./2436/)*-02867866-8,,40419.,19:44.2&*31((/,--11133004-4(*)+--.,71-011589,-./:60+-&%....-54(51+25*1&(%%&%210/-.475;284*++*(+*,*0812427748((&')1.4.++''('3454625-&''()4)+,1;29:////-5.00-/*(,..2;:8-('$$(.2-10/+6)*,02-/.174-,06+6/;572<;3/450;<--/./.4.11/32,.35278:-,/)(/,,-,&++*22++)()5**),.(-*1+07477799953,40)*&$&'+(6+4653/.*+./3:5+-(.+..264436750371/128654194,/085+-/359+*-/.-9/+'*',/./&')/186754475789+/54+48+2,%(&))&&(*&''03+0/0))*/.++).465825:*,)/-)).&')5:672&&&'#+*'//023254233.+*+00+*)3,)*42468035648288864-(..01/'.4&++,+%--)++/036//&++301910;258.-.&-'$+)(%$(+-7.**-477;14,(,'&)-*-02'+,,44*39/125011500'$),-,%,')&',''..--7.66:7568583-/698::58540(676(-&+(+.0.*(/)')/.:01;72-/95,*441/4)**+,20/&((.)3,'&,(.(',$$$%#'$(''()+.6300184402122++)*,640256;1,/1-.,,4---9:65,+-)*)'%%)(
@160f23d7-65bd-45d2-bbda-5fc8e1618b62 ch=28 read=83368 start_time=2019-12-13T18:02:14Z barcode=BC01 runid=2c9cf7bc05858273f10e7d7ec552fc0bd742dc3e
CTCCTACGGGGAGGCAGCGGTAAGGAATTTTTCGGCAATGGGGGAAACCTGACCGAGCAACGCCGCGTGAAGAAAGGTTTTCCGGATTGTAAACTTCTGTTATAAAGGCAGCGGCTACGGGAAATGGTAGCCGGTGACGTACTTTATTAAAGCCACGGCTAACTACGTGCCAGCAGCCGCGGTAATACGTAGGTGGCAAGCGTTATCCAGGTGTGGGCGTAAAGAGGGGCAGGCGGCAGCGGGGTCTGTGGTGAAGCCTGAAGCGCCTTCAGTAAGCCATAGAAACCAGGCAGCTAGAGTGCAGGAAGGGATCGTGGAATTCCACATGTGTAGCGGTGAAATGCGTAGATATATGGAGGAGGAACACACCAGTGGCGAAGAGCGACGATCATGCCTGCAACTGACGCTCAGTCGAAAGCGTGGGGGGCAAATGGGATTAGATACCCTGGTAGTCCACGCCGTAAACGATGGGTACTAAATGTTGGATGTCAAAGTTGGTCTGCAGTTAACGCAATAGTACTCCGCCTGAGTAGTACGTTCGCAAGAATGAAACTCAAAAGAAGAAGGAATTGACGGGGGCCCGCACCAGAAGCGGTGGAGCATGTGGTTTTAATTCGAAGCAACGCGAAGAACCTTACCAGGTCTTGACATACTCATAAAGGCTCCAGAGATGGAGATGGCTATATGAGATACGGGTGGTGCATGGTTGTCGTCAGCTCGTGTCGTGAATGTTAGGTTAAGAAGTCCCGCAGCGCAACCCTTATCGTTAGTCACCATCGGTAAGTTGGGGACTCTACAACCCCGGGAACTGCCAGTGACAAGCTGGAGGAAGGCGGGGATGACGTCAAATCATCATGCCCCTTATGACCTGGGCTACACGTGCTACAATGGATGGTGCAGGGGAAGCGAAGCCGCGGGTGAAGCAAAACCCATAAAACCATTCTCAGTTCGGATTGTGATCTGCAACTCGACTACATGAAGTTGGAATCGCTAGTAATCGCGAATCAGCATGTCGCAGTGAATACGTTCTCGGGCCTTGTACACACCGCCCGTCACACCGAGAGTTATTAACACGAAACCGGTGGCCTACTAACCGCGGGAGCTGTCTAAGGTGGGATTGATTGGGTGAAGTCGTAACAAAGGTAACCGG
+
,+24+,2/35*'--0044(421,*-)-3:<;/,/966:664,)'')(-*$&$*,--,,.../5;487...(&*+(/-4<:3/)).%3-..3:801;173*1(++*(&'&/24-80005',/*01.43+)+1*),../70//,355+..0))&*1+-+,-)*,,.-21259;7.0--1//3/40-:/.///3/8.7/.*+,11295.5&',)+%-)65./516('(.1+'((.7329,+)+'37110242476436.2:6/.*''&+(,/,*/011)-2/5/-.31/0,103./.-+((*+))+-('()3,658546//00201.((++++-(+)('*+,31..1..--.222146.,1+&(-'&++,*.2+-,,4++,+)'+.587//0/,2*59436987886512341747&)-0+-042+*-0,34<;5&7-,2-0.252491.&576763512149789::0.+-360../215/,+,5/607749672../-+-(**/10516.10/421.**(*+13*-0//-..).1/156:82725*,6/+3:..698;7'&,+&*)(*++3//*-*)1/(-/,(*'-'*&+))+4:35***+'0&)),6<;-488</)0)&'41512-/4./*)%%&-.-')-/3/5./.44011,,--2)-/-18+,+--087++'*)*4554402/0/0204&2224564639809/**++,7///0225220.22./2/43%+-.21,&&'(-03&'))'-,5051<7.544676;6560')0+,)*(*/1+-5&,2,*-.-+*%&$/*/,'+*(%&''15.///088913450./')),,'')039677/+)+/;000:::79*84,*,30*+/4:312+&')+))-24661709110--.+1/1)/)1+,/-01/3.08660-'((/*'*7<<708/')%&,4*089<88:4588,-4+.+(+%&46/.-/--/34334-...-03-/1914446656353/4//.542;55+-/1267959.13348513218322*+311,/)()+,-/5;.5:,+/856250)&(((09.-1,*(&(').(*0),,%..0((((/10)'%')'(%&$&-*%.+&%3&((%'%*(8,-34,),-,-13652559*+1+5:08/3
@b865fe3d-c61e-40ab-9cab-f08582e3f939 ch=201 read=97117 start_time=2019-12-13T18:02:10Z barcode=BC01 runid=2c9cf7bc05858273f10e7d7ec552fc0bd742dc3e
CCCGGTTACCTTGTTACGACTTCACCCCAATCCCGCTGATACCTTCGGCCGCTGCCTCGCGCGGTTAGCTCACGGACTTCGGGTATTGCGCTCTCATGGTGTGACGGGCGGTGTGTACCAAGACCCGGAACGTATTCACCGCGACATTCTGATTCGCGATTACTAGTAACTCAGCTTCATGTAGGCGAGTGGCCACAATCCGAGCTGGACTGGTTTTAAGGATTTGTGGCTCCACCTCACGGTATTGCATCTCTCTGTACCAGCCATTGTAGCGCGATGTAGCCTACATGAGGCATGATGATTTGACGTCATCCCCACCTTCCTCCTGTGGTTAACCAGGCAGTCTCGCTAGAGTCCTCAGCAATAGTGTGGTAACGACAAAGGGGTTGCGCTCGTTGCGGGATCAGCAACATCTCACGGCACGAGCTGACGACAATACATGCACCACCTGTCACCTTGCCTTGTCCCCGAGGATTTCCTCGATTAAGAGCAATGCAAAGGGGATGTCAAGTGTAGGTGGAGTTCTTCGCGTTACTTCGATTAAACCACATGCTCCGCTACTTGTGCGGGTCCCCGTCAATTCCTTTGAGTTTTAATCTTGCGACCGTACTCCCCAGGCGGAATACTTAATGCGTTAGCGGCGGCACGGTGTTGAAACCCCCACCTGGTATTCATCGTTTGCGGCGTGGACTACCAGGGTATCTGTCCTGTTTGCTCCCCACGCTTTCGAGCCTCAGCGTCGAGTTACAGTCCAGAGAGTCGCCTTCGCCACTGGTGTTCTTCAATCTCTACGCATTTCCACCGCTACACTAGGAATTCCACTCTCTCCTGCACTCTAGATAACCAGTTTGGAATGCAGCACCCAAGTTGAGCCAGGTATTTCACATCCCCTTAATCATCCGCCTACCCCGCTCCTTTACGCCCAGTAAATCGGATAACGCGCTCGCCACCACGTATTACCGCGGCTGCTGGCATGGGCCGTGGCTCACCATGGGAGCGCAATAGTATAACACGGGTGAGCTTTGATCAAAGCCTTCATCACTCACGCGGCGTTGCTGCATCAGGGTTTCCCCATTGTGCAATATTCCCCACTGCTGCCTCCCGTAG
+
.4*--3/-6739002--014381-032)2//3*(%'('))).56;817/0)-')*./0'&')./9.,,01013391249504**$-%%'%&&&&'%)-.3-/..4/87759-02/.),'-+,333'3,.73277971,25151///1:97848:86210/0,-.26631/0+)**.72,2--.154+(('((+)**2-..'(,33497878:06<<21:)5*640&()/-129./834381;1/02..-33840/10345:446952,**)*,&***1/*')/.&&'('%')0-282220.2:-*+.,+/67:15-(+/05*2710-+,.(+,)#(%(*0///0058)'(*)(*,-0(,)',,:-(**#%%$&')),--46(563./7//,/02307+-*02)&#$$&*4,231**().%(%&(++0022576180.,-//-002/-7//035/2*)($*,*/',,56))',)*2::68731+6+/('',**)-.59;*/49-985786.253324/+*-')6:77;746.5-%+62/**+0/:355,,+,.4567./2,-.60644--.-29:/.0+,2-85..57.-.5;<-683319.//25:*5)/.3732./56554500*1)1*1024595566:9/62)))+),3;33<821-(($'((,-003;76782786*.,0-3169744215.62-1383.%*+5/13:4,.,296.01.++.--01013,.*),.0.'$(1:121751/-++)(+,-49850106:)664.-,15,).%$$%%'&&$*+//3<61()16,0,*+%,3.1*/,300-*+*,,,.16,.2*++*.//493:4:1:5;:2,0++1+*)*',.,)&)*/+/,13%1/.+3;.-./0,55/&%(*,233.:5.4:+*)'*-(++-,(-)',,-1()*3.4,(+/659/4,**&+,0131+*'&)(.*-/-66.0+4.10719,+)*-3*'%%$%%%$'$%%$$%,*&(*.+%%&(&&(,/1--.+/.*''+))(%').0,1-&,3690,..&32514/1-,+.-8223/00.2',645;-5891+1-)+012;554,756-.1-((''+1,/7++.'(
@4a8a41ee-9108-4994-8ac8-5ccdb5d50b3f ch=3 read=61129 start_time=2019-12-13T18:02:28Z barcode=BC01 runid=2c9cf7bc05858273f10e7d7ec552fc0bd742dc3e
CTCCTACGGGGAGGCAGCAGTGGGAATGTGCACAATGGGCGCAAGCCTGATGCGCTCATGCCGCGTGTATGAAGAAGGCCTTCGGGTTGTAAAGTACTTTCAGCGGGGAGGAAGGAGTAAAGTTAATACCTTTGCTCATTGACGTTACCCGCAGAAAGAGAAGCACCGGCTAACTCCGTGCCAGCAGCCGCGGTAATACGGAGAAGTGCAAGCGTTAATCGGAATTTGGGCGTAAGCGCAGGCAGTTTGTTAAGTCAGATGTGAAATCCCGAGGCTCAACCTGGGAACTGCATCTGATACTGGCAAGCTTGAGTCTCGTAGAGGGGTAGAATTCCAGGTGTAGCGGTGAAATGCGTAGAGATCTGGAGAGATACCGGTGGCGAAGGCAGCCCCTGGACGAAGACTGACTCAGGTGCAGCGTGGGGTAAACAGGATTAAGATCCTGGTCCACGCCGTAAACGTCATCGACAGGTTGTGCCCTTGAGCGTGGCTTCGGAGCTAACGCGTTAAGTCGACCGCCTGGGGAGTACGGCCGCAGGTTAAAATTGCAAATGGTCGACGGGGGCCCGCACAAGCGGTGGAGCATGTGGTTTAATTCGATGCAACGCGAAGAACCTTACCTGGTCTTGACATCCACGGAAGTTTTCAGAGATGAGAATGTGCCTTCGGGAACCGTGAGACAGGTGCTGCATGGCTGTCGTCAGCTCGTGTTGTGAAATGTTGGGTTAGAATCCCGCAACGAGCGCAACCCTTATCGCTGTTGCCAGCGGTCCGGCCGGGAACTCAAAGGAGACTGCCAGTGATAAACTGGAGGAAGGTGGGGATGACGTCAGTCATCATGGCCCCACTTACGACCAGGGCTACACGATGCTACAATGGCGCATATAGTGACCTCGCCAGGCATAGCTGGCGGACCTCATAAAGTGCGTCGTAGTCCAGATTGGAGTCTGCAACTCGACTCCATGAAGTCGGAATCGCTAGTAATCATTAGATCCAGAAGAATGCCACGGTGAATACGTTCCCGGGCCTTGTACACACCGCCCGTCACACCATGGGAGTGGGTTGCAAAGAAGTAGGTAGCTTAACTTCGGGAGGGCGCTTACCACTTTGTGATTCATGACTGGGGTGAAGTCGTAACAAGGTAACCG
+
-1230131:9))///./1.)2%)')+1(2)(*,,51152.(/,4,0514,)'(%%,+023412349776-)0,%*)**798;8%7639/34;7/6434;:3'++,.6-'*1+-,-'*).84,2814/+02,23,-/1/394/4326126+,0**2.)%'%()$(23-1()),),+/+(-,)+*,.00626808-0..-630,%'&)(1-/.)+-281613)-.*(-)*-68700)&'&%$'(3)35;5-/3/31591/0/+,'*2/*/75*'&%$&*.46;:;<93834555667101015*-''()&+''&-+,)*025/*/371-0&0)0/1*+7;643,/,.0/-222-/072.'+,2178;4,*(&-0056.0..4511.*0.'(+5/-(-012)%'')**+)/*,&*)(,&&&(+61,-.*.565,45*2++())),0++000/*./298896.3.+*'-1*&)%.)*,03169.+-)%-/-//6/.31&(&%(.,*))((,//-,---2656:;34:5(%()+,3..,%&&/-/0296'*')--150)(%%)&0)16.,-73*+).0:377;99.-.-,.''*13<;4:6910/108232012//'+/.-.,,2712,0'*&%(*+274,./6*3**6;7/2///0280.-1,/;79;8;70;8575;48:9886+4/5+,())++'*+-.66660-+-.389619/+*+/+++4143/11+%($'.-+)//66-,((*.478;243125.+/),3-/84153718,4/66,9736257*.)+'%'*3458800/..11.&147-*-)*/-/1/793/1113550++-09/.,())6,5/&('*%%')17/4896-,*&')&)*754.3/.4962500)&&'&%*-302%+&%%%%%%&#$$+&'*5/0200156900845498084729'%(*-+**()+/*,,((//1468448,.-5000703031,,+)&112200%6'(&+-/')(,+&&0./0-&)+2/./4*&*()-/4,'12-3/51.143325;4691.23*.-.-3:89,(((+72192851,%(((+&,1/../.12/+1012<1.28041202+0/,.054.0489:7&('*+13672/)(1*+-698:858271//22/
@a9c5a216-b1fc-4a37-896d-a4193c4c0a24 ch=211 read=123477 start_time=2019-12-13T18:02:26Z barcode=BC01 runid=2c9cf7bc05858273f10e7d7ec552fc0bd742dc3e
CATTGTACTTCGTTCGGTTACGTATTGCGCTGGTGCTGAAGAAGTTGTCGGTGTCTTTGTGTTAACCTGCGCGCATCATCTATCTTCGGTTACCTTGTTACGACTTCACTTACAATCATCAATCCCACCTTAGACAGCTCCTTCCCTTGCTGCGGTTAGGCCACCGGCTTCGGGTGTTATCAACTCTCGTGGTGTGACGGGCGGTTGTTACAAGGCCGGAACGTATTCACCGCGACATGCTGATTCGCGATGCAGCGATTCAGCGTAGTCGAGTTGCAGACTACAATCGAACTGAGAATGGTTTTATGGGTTTTGCTTCACCTCGCGGCTTCCTCTGCACCACCGCCATTGTAGCACGTGTAGCCAAGGTCATAAGGGCATGATGATTTGACGTCATCCTTCCTCCAGCTTGTCATGGCAGTCTCGCTCAAGTCTAATAATGATGGTAACTAACGATAAGGGTTGCGCTCGTTTGCGGGACTTAATAACATCTCACGACACAGGCTGACGACAACCATGCACCACCTGTATCTCATATAGCTATCTCCTCTGGAGCCTTTGTGAATATCCAAGACCTTATAGTAAGGTTCTTCGCGTTGCTTCGAATTAAACCATGCTCCACGCTTGTGCGGGCCCCGTCGTTCTTTGAGTTTCATTCTTGCGAACGTACTATCAGACGAGGTACTTGTGCGTGAACTGCAGCTGAACTTTGACATCAACGCAAGTACTCATCGTTTACGGCGTGGACTACTAGGGTATCTAATCCTATTTGCTCCCGCTTTCCGGGACCAGGCGTCAGTTACAGACCAGATCGTCGCCTTCATACTGGTGTTCCTCCATATACGCATTTCACCGCTACGTAGATTCCACGATCCTCTCCTGCGCTCTAGCTGCTGGTTTCTATGGCTTACTGAAGTTAAGCTTCCGGGGCTTTCACCACAGACCCTTGCTGCCCGCCTGCTCCCTCTTGCGCCCAATGAATTCCGGATAACGCGCTTGCCACCTACATTACCGCGGCTGCTGTGGCACGTAGTTAGCCGTGGCTTTCAATAAAGTGCGAAATCGCTCGGCTACCATTTTCCTGTAGCCGCCGTTCTTCGCTATAACAGAGTTTGATCGAAAACCTTCTTCCTTCACGCGGCGTTGTCGGTCAGGGTTTCCCCATTGCCGAAAATTCCCTACTGCTGCCCTCCGTAG
+
#%'-).(0437-.86-/7//066-5,++,-',10/0/611)*-)186673;97874:2)+)0)-&('(&'#$$'*++$(+.-322/1'*)8---10.02++/045:5,+'&(*284668.20+30(&,*/,*+30,+,-508191)/+)((*//.7.*-242),-.1.05307/..;665:1*0/-'),/2720))-0/673-/4)(((&*0/.405),%$&''.4;868</0..02259;;9:94()**.),---*'1.1+%-)--/44+)-..,1.-+-)&(/4,.*,/4.-,),.-/.3;;-..0;+6;7.,46<2./8/1&))++*(*)&0020-.+%+++,3-/5.*-/.)*-,.+$)++)/)0+1-**&//7087555436<6/24234&%+))83940/(&&&&''3),(0.''2.*+(&)&-,,),&((%)5--./5:79751274314,)-1,*+(**+-//-9)()-6611.2//++,*,*+((%()*))+&'-+,,+/.-299;<:-++&.2,/1$&'23565,.,..00/***)+-*-07--+1+-2+'''*-,)*,(+&-')&$$%&$)*23*3/:09:2//0,.*)--2**,1,:5,1/'&%&'+*$(&&'')(+/()'''+((..$#%'(*))),0:51161-/0*.--4-*-.0,(),+./+*(&&*),0.(0+,--''')-(,&'*-/2:3272//3818*3-(''(*+.07989:05;9+/*2-,-5600-,--*-00-0/01.9/*,--.81,-+6/($&)05*)398//))+8:988.+3-&-%((3655587594)'&&)*%&%(-/%'(/7/++-763/-.///)07,*/04110./.,3-..8.-&'),,4/.0))+-++(++.+%''%&&$(2,:71'*/.,*,3-03.2+)3+3+-0/.4('0/*(*070112-/.05::02,())*.6**17600,.3*)002'+'**'--+'-+1.4-7-885&/()',.1/6:659203/50/392/.+,((),,*+0*'&&&$'-/-%/3-0+7++04((,,082&-$&$(+*01)/18-1,(%(''.99.1101,-,6-68969;749-%&('*+/.*&((62)%)*,2-542-616/36575:3)/.0196.8-'*3276:37:3.:.167../304853315--6.*')+-.55./*(*3/&*%*
@da67ea4e-b272-4f36-b085-9e19b3799478 ch=209 read=113607 start_time=2019-12-13T18:02:26Z barcode=BC01 runid=2c9cf7bc05858273f10e7d7ec552fc0bd742dc3e
TTCACGACAGCCCGTTCAGTTACGTATTGCTGGTGCACAGAAGAAGTTATCCCGAGTGCTTTGTGACCTTCTTGCCTGTATCGCTCTATCAGTTACCTTGTTGCGACTTCACTGATCATGAATCACAAAGTGGTAAAGCGCCGCTCCCGAAGGATCAAGCTACTTCGCGCAACCCCCTCCCGTAGTAGCGACGGGCGAAGATTATTAGCCTGCAGGCCGGGTGTATTCACCGTGGCATTCTGATCCACGATTGCTAGCGATTCCCGACTTCAGCAGGTCAGGTTACTGCGGGCTCAATCCGGACTACTGACGCGCTTTATGAGGTCCGCTTGCTCATCGCGAGGTCAGCTTCTCTTTGCTTATGCGCCGACCTTGGCAGGTAGCCCTGGTCGTAAGAGACCGCTGATGGCTTGACGTCATCCCACCTTCCTCAGTTTATCACTGGCAGTCTCGCTGAGTTCCGGCCGAGGACCGCTGGCGAAGGATAAGGAGGTTGCGCTCGTTGCGGGACTTAACCCAACGCATTTCACAGCACGGGCTGACGACAGCCATTGCAGCACCTGTATCTCACGGTTCCCGAAGGCACATTCATCTCTGAGAAACTTCCGTGGTCTCCAGAGACCAAAGATGGAGTTCTTCGCGTTGCATCAGGTATTAAAACCATGCTCCACCGCTTGTAAGACCCCCATCAATTCATTTTGAGTTTTACAACCTTGCGGCCCGATACTCCCAGGCGATCGACAACGCGATCCAGCTCCGGAAGCCATCAAGGGCACAACCTCAGAAGTCGACATCGTTTGGCGTGGACCTACCGGGAGTATCTAATCCTGTTGCTCCCCACGCTTTCATTTTCCCTGAGGCGTCAGTCTTCGTCCGGGGCCGCCATACCGGTATTCCTCAAATCTACGCATTTCACCCATACACCTGGAATTCTACCCCTCTGCAGGACTCAAACGCCGGTATCAGATGCAGTTCCCAGAGTTGAGCCAGTTTTCATCCTGACGCGTCGCCTGCGTGCGCTTGCGCCAGTAATTCCGATTAACGCCCCGCCTCCGTATTACCGCGGCTGCTGGCTGGAGTTAACCGGTCTTCTTCTGCGGGTAACGTCAATGAGCGAAATTAACTTCTCCCTTCCTCCCCGCTGAAAGTGCCTTTACAACCCGAAGGCCTTCTTCATTACGCGGCATGGCTGCATCAGGCTTGCGCCATTATTGCAATATTCCCCTGCTGCCTCCCGTAG
+
$)&$%&'''%())'-5.*).''''+$,&%(4312./&(&$.(')-*,2-/-00(%&'%%',(&(&$#$#&((1-28523.1244431&($%'///40-3&-3%,'%++**(+&&%&''())55514/60,-)-,,/*&((,)$&%(*(&&%--0.(&%$&%#&)5*&%&((++5/,*',/*&*%)+'+(-,-%-*)('&($.'%)&$%*++$&$**.)(.'&%+(.-++4-35-6,,.9124670/(**(3($&(#'&+125.3,*(+,*'%##$,,+,&1,2,)()()&(%'',,504/5352-')$(./1,))+-+'(')),.//,*.+'%*($(,++.),,+*('*/332/43*(%('''$&)36.,'%'&'%%#%&%&&(,.+.699,1.,)&,&.1,-))**+)+.('%%%+*562,1*/2493%,2+3/;30--$,*,/0.121-/%%+(%&140)++0,+%(*.:644+5*)(()*0.3,))(%(&,(&('*,368;55/8.*)(*-*,0,-0,')(+3.,(+)%(''%&%%(*+-0/3*577)-$%%%'*)-,(%(',-11+/.341*-***)/.,+..1:5.0421(&&$)*'(--,()-.4-//5*+*$&),'.)(&&)&,'*+346;7122/2/0051&-++*1.299-871-,//)+&')&&''('(&%(+-12/+,/-6/82*037*-''-1,&%&/52-5,+*)+52*'#(&*+00.)-/)'%)-*)+'*()'(%&+()&*).())(($''#'*)(-0+,(+,3.6-4'$&(&&)-&/.26-0-'%(--3.5521.--/&.*(%**''$-+4344330,-,/&()#'&&.-))$+--**(&%$&)*/,*.,-00086041%*-,%$%$&%$&')/%445-:.4-5,2--.4/2020196,*(+'$&&'&))))*,)0.+*)04,''((%,'+2/1.1'+*((/*%&-)*+5699361333/-(%'&'4-,%,.'%(+0+*2133)*.,&$%$%+$&&&(*),+,+++(&)&)+%(./649.,)+4*2-,),&'&#'*),001.1/-/*)).1155562.*&(+&%,)*%+**/1,,459200//+-'1.6//14,9-+&*)$&'&)(0.(+0'+24*2:6370:6,(,.+,/*)*+,&%&%%&($0)&')((+*/-6-+/''*)'))+(,)'+*,+,.1034'2+*,)(**,2()0%.&'*)/121143.+,-12326+,%&$&%'
@5198f527-f13b-4282-a392-35bc9a86b1b0 ch=77 read=129927 start_time=2019-12-13T18:02:21Z barcode=BC01 runid=2c9cf7bc05858273f10e7d7ec552fc0bd742dc3e
TTGATTTACCTTGTTACGACTTCACCCCAGTCATGAATCACAAAGTGGCGCCCTCCCGAAGGTTAAGCCTACCTACTTCTTTGCAACCCACTCCCCATGGTGTGACGGGCGGTGTGTACAGGGCCCGGGAACGTATACACCGTGGCGATCTGATCGATTACTGGCGATTCCGACTTCGCGGAGTCGGTTGCAGACTCAATCGGACTACGACGCACTTTATGAGGTCCGCTTGCCTCTCGCGAGGTCGCTTCTCTTTGTATGCATGTTGTAGCGCGTGTGTAGCCCTGGTCATCAGGGGCCACTTGATGAGGCTTGACGTCAGCCCCACCTTTATCAGTTTATCACTGGCGATCGCTGAGTTCGGCGGCGGGTAGCTGGCAACAAAGGATAAGGGTTGCGCTCGTTGCGGAACAGCAACGGCTACAACACAGGCTGACGACAGCCATGCAGCACCTGTCTCACGGTTCCCGAGCACATTCTCTGTAAACTTCCGTGGATGTCAGACCAGGTAAGGTTCTTCGCGTTGCATCGAATTAAACCACATGCTCACCGCTTGTGCGAATTTAAATCCAATTGTTTGAGTTTTAACCTTGGCCGTACTCTCTGGAGCGGTCGGCTTAACGCCGTTAGCTCCGGAAACCACGCCTCAAGGGCTGCTTCCGCAAAGTCGACATCGTTTACGGCGTGGTTTACCAGGGTATCTAATCCTGTGTTTGTCCCACGCTTTCGCACCTGAGCGTCAGTCTTCGTCCAGGGGCCATAACTTTATACACCAGGCATAAAGATCTCTACGCATTTCACCGCTACACCTGAATTCTACCCCTCTGGAAGGACTCAAACGCGGTATCAGATGCAGTTCCCAGGTTGAGCCGGGGTTTATCTGACTTAACAAACCGCCTGCGTGCGCTGCGCCCAGTAATTCCGATTAACGCTTGCACCCTCGTATTACCGCGGCTGCTGGCACGAGGTAGCCAGTGCTTCTTCTGCGGGTAACGTCAATGAGCAAGGTATTAACTTCTCCCTTCACCTCCCCGCTGAAGTACTTTACAACCCGAAGGCCAGTTCTTCATACACGCGGCATGGCTGCATCAGGCTTGCGCCCATTATTGCAATATTCTACTGCGCTTCCGTAGGAGCAATATCAGCACCAACAGAAGGTTAACAGCGCAAACCAACTTCTTCAGCACCAGCAATACGTAGC
+
.'&&'71*--6-+-5*,++-,0/(/)*%%$)*...-/---2000+,.12131)(+0+),3,.-00+)-'*+65.$(+('076/464693)+--/)&$(-+655213/9,*.+'+-,.)0,&5/43&+'*/),,.''$%&.60/6/-(&,.,-257/,5-*+)%,**+3,0+&&%(*0*+-.*+,/*,/.))%'3235/;/8,:0421114403*).1)&('&*.('*(+**('(),-2-..,+-../15143.096*.')''#&%*+)+),(&'))-.*(*+25713898'+)$*66775,%'%'(,(&%%&,()*---+(&(),*(-*(*&'+,,-/;6045(.),-)'#(($$'((./.9&*&*'&&($(%(*+,4.,&107-3/9943*+0-8..,-.228;3735(3((#&%$&',,,+01.)'(%&((().03/53(4:4::;..-,.7/221*++2)6807;)'(+(,..03/.+)*(,*%*1-::589<:;996-.+,0)0+*/(2+;52230055251226:/-2/31<:9</...00//)*1,)&%()0)(%&'-.,2-).,,&-*$*51,/+8:;*0*.(*(+*,(%*(-./**&&(&$))41'&$%&,30.)))+,,,'*),(-+,0(19,/-/3114+*+)+1-*)+(%$'(0,,26236799548-)+02..**%*/0,/7-90+*,.3)''*241,1*33+%++(*&+*-3983..*-2))&()39734447;:82:)&53-*45$%&&(&'')))+%+&%$#%$%$+.+,-3.-++,0240;:/08;6662/&,&$$$+4+0/(11(',-/,'&&&'-+--**&)')(,,-993000016999-5/)-513/--8+-,)('*(*-.3/.-.02++5495/%(+)+.0248++($)0/20-*-*-*++2./13.1,)+/-/0/4;530%')-;113..,5---6+5(%#+(((()$*,,%**)033358647240--099898797552325&1&&(,+.()+#%&5,624%%++.8:.*65/5/,,3/16.''+%-,'&(/)-/&$&1-74954413,0..-6/(+&./016/55-7810/+-/58**08)1..0/;0)/''$'*0/2&(&'''$%%)&(%&,)*,77%%&$'-*,,*'*+)**'&$%$'*&)''%%#&$%-')27523332;4157:6&/%#(#"
@51e15d1d-9ac0-4405-b658-b1321575e250 ch=292 read=196046 start_time=2019-12-13T18:02:37Z barcode=BC01 runid=2c9cf7bc05858273f10e7d7ec552fc0bd742dc3e
CTCCTACAGGAGGCAGCAGTAGGAATTACTTTTCGGCAATGGGGGAAACCCTGACCGACAACGCCATGATATGAAAGAGAAGAAAGGTTTTCGGATTATTAAACTTCTGTTATAAAAGAGGAGAAGAACAGCGGCTTCTACAGGAAATGGTAGCCAGGTGACAGTACTTTATTAGAAAGCCACGGCTAACTACGTGCCAGCAGCCGCGGTAATACTGTGGGTAGCCAGAAAGCGTTATCCGGAATTATTGGGCGTAAAGAGGGGCAGGCGGCAGCAAGGGGTCTGTGGTGAAATGACTTAACTTCAGTAAGCCATAGAAACCAGGCAGCTAAGAGTGCAGGAGAGGATCGTGGAATTCCATGTGTAGTGAAATGCGTAGATATATGGAGGAACACCAGTGGCGAAGGCGACGATCTGGCCTGCAACTGACGCTCTATCCCAAAGCGTAGGGGAGCAAATAGGATTAGATACCCTAGTAGTCCACGCCGTAAACGTGGAGTACTAAGTGTTAGATGTCAAGAAGTTCAGTGCTGCAGTTAACGCAATAATTACTCCGCGCCTGGGTAGTACGTTCGCAAGGAAAGTGAAATCAAAGGTGTGGGGGGCCCATACGGTAGACGTAATGGTTTGAATTCGAGGCAACGCAGAGGGCGCACAGGAATACGACGCTCATAAAGGCTCCGGGAGATGGAGAGATAGCTATATGAGATACAGGTGGGTATGGTTGTCAGTAAACAATGTCGTGAGATGTTGGGGTTAAGTCCTGTGACGCAGCCCTTATCGTTAGTTACCATCATTAAGTTGGGGACTCTGGCGGGAACTGCCCGGTAAATGGAGGAAGGCGGGGATGACGTCAAATCATCATGCCCCTTATGACCTGGGCTACACGTGCTACACAATGGATGGTGCAGAGGAAGCGAAGCCATGGTGACAAGGCCTCAAGCCATTCTCAGTTCGGATTGTAGTCACCGCAACTCGACTACATGAAGTTGGAATCGCTAGCAGTAATCGCGAATCAGCATGTCGCGGTGAATACGTTCTCGGGCTGCCGCACGCCCGTATTCCGCACCACGAGAGTTGATAACACGCGAAGCCGGTGGCTAAAACGCAAAGGAAGGAGCTGTCTAAAAGGTGGGATTGATGATTGGGGTAAAGTCGTAACAAGGTAACCGG
+
+,1.-13-25,063/121/4+''('-*(''),-/)617:9841.)'-/*50,.040,*'--($&&%&&()($#**&$&&*+%+/'-*275/.1:375,213;633:51//7002<2*')++('+,+11*'('(3)&/%$***.).2701971006-++(*+.'+.(((%()//0(-53.3900+75338444434324215444.((')*2.,()$(0'2.-),-'*(,('*).276/:,1./.0/+.118785409*'(..*((*2755;7)3.2/'/7.03//0120&&0/&),//0,+),--')*,6&&&()*00761766:521221()'+)+-+-1)())30387:97.6.4/;4400-*&,')(05,)3.432231/&+.-)0,(10/11123/5))*(*/,+..-010*+-00//23-+++)+,./01%4/6,+)*(-,0&-+0(((*;;<6,6:-00-*327::*&)*3++,,4.0018/,3910(,((%%))45;73560:(*).+..+0&+)+57833741/*/.,4+,&*)(.*)('(&',221--)+310',-,,10212:5%&(,(*)&($)(',)&)0/*,),+-&(+79070'#$##'(%$((+%,'((+)//'%)(-90&&((*1,/(,%'%)-&,'((*$())-.'+)'*'++1/466**1-,.,'(,%))897*+'((..,..//*-.+/3449)74359-()--509//.+.0.)+(+'*),./279589.,3((0*1/46,.5.++&'&-%+(%+3+--,020382,-:34:67812;33-3.*06*-860'))%'))'&)++/-(())+&'$*.,3/.6082/4:53+*,--147:4//0,0%)&27/*+1/0-/1704-'(()*%*,.188+*,*,5:8998;921/.-,1/+3)*((--18%%&.+)'),1-*,&%$&'$%#(+0,28,+5,-//)//-.-710&&%$().,.+,--233366/3--2.62968.-+)%%%&(.223(/))422--/,//./+,&(0//:878455712)3.-'&''%'%(&*.'&'#'+&'$&&++*+,))()260//42,&&$*%&*)0526440,((*++1*.-4/+5+/,*'+-.'01/26+)+,05:7122./03,7-582,'085.151028764*1,267817
@f453ade7-a4fb-4b3c-aaf8-0cf641eb6332 ch=22 read=158679 start_time=2019-12-13T18:02:32Z barcode=BC01 runid=2c9cf7bc05858273f10e7d7ec552fc0bd742dc3e
CTCCTACGGGAGGCGGCAGTGGGGGAATATTGCACAATGGGGGAACCCTGAGTGCAACGCCGCGTGAGTGATAGAAGGTTTTCGGATCGTAAAGCTCTGTCTTTGGGAAGATGTGGTACCCAAGGAGGGAAATACGGCTAGCTACGTGCCAGCGGACCGCGCGTGGCGTAGGTGGCAGGCGTTATCGGATTTACTGGGCATGCAAAGGGGCGTAGGCGGATGATTAAGTGGATGTAAGAATACCCGGGCTCAACTTGGGTGCTGCATTCCCAAACTGGTTATCTAGAGTGCAGGAGAGGGAGGTCGATTCCTAGTGTGGCGGTGAAATGCGTAGAGATTGGGAAGAACACCAGTGGCGAGAGCGACTCTCTGGACTATAACTGACGCTGAGGCTCAAGAAAGCGTGGGAGCAAACAGTTACCCTGGTAGTCCACGCCGTAAACATTGAATACTAGGTGTGGGGGGTTTCCAACACCTCCGTGCCGCCGCTTCAACGCATTAAGTATTCCCGCCTGGGGTACGGTCGCAAGATTAAAACTCTCCAAAGATTGACAGGGACCCCGCACAAGTGTAGACATGTGGACAATTCGAAACAGCAGAAGAACCTTACCTACACTTGACATCCCTTGCATTACTCTTAATCGAAATCCTTCGGGGACAAAGGTGACAGGTGGTGCATGGTTGTCGTAAAGCTCGTGTCGTGAGATGTTGGGTTAAGTCCCGCGGCGCAACCCTTGTCGTTAGTTACTACCATTGGTTAGGGACTCTGGCAGGACTGCCTGGGTTAACCAGGAGGGAAGAGGTGGGGATGACGTCAAATAAATAGCTACTTACTTATTGTAGGGCTACACGTGCTACAATGGCTGGTACAGAGATTAAATACCGCGAGGTGGAGGCCAAACTTTAAAACCAGTCTCAGTTCCGGATTGTAGAACTCGCTACATGAAGCTGGAGTTATAGTAATCACTTGAATCAGAATGTCGCGAGTGGAGAATACGTTCAGGTCTCTTAGCCGCCACACCGCCCGTCACACCATGAGAGTTGCTTGATACCAGAAGTCCATTGAGCCTAACCGCAAAGGAGCAGCGGCCGAAGGTAGGATCAGCGATTAGGGTGAAGTCGTAACAAAGGTAACCAG
+
,-2)&(2.63*+,..4344:1-40*+/-*1*%'%')0-+02/,&&/.%%%%%()*,0024;-002)&('&)*+*,..4-996/*,+,+&(,4/()*+-*/.682075)-*,'$$''34/90.,2-(-,&*)$$'()+)'&$'('(((+.00,-.1025/.+'(%&'*(,+//-210)*-,-081+2(/)46,,558-)'$&'((,-(3440/24283278;:668530102..,**')-2-,/0,+1.8801&+(+)1,/,-/4636:11)+/3678;/80.10,*&'(()*/.)-(**'&)'(&(*-7/2+,+-*&'0/)5322:6235665,')(-*)61.1.479898)4-+)(&'&'(*.652/.**.0.31-24--,,-5344531-,,/(,%))&((//2)1'(,/68)*'(&&-3.+.640./2504459678;:7'-*+09*')((10510')07:-2<.0(1'/&-*+4:+.540163(++-)/)*'*(.50)()*+118)*794(/(%($0,953+-.')).),2.*))*).'0.(*&*/,+1&/552632*(),-,*''%&'*0//32/1-$%)506+*,-1,-)*%$)((-00/+.,26211,(*1-113.-3)++--+6+()+,,1-2-/%+))(/4*454;;6/628'.+,/56'-*,,41573525+7.20+2+.+)-/4595573/+*5,7/46+0/003816/7)'&'&%#*)'-8-3-*,4-5-+*01)-./39.7*&)--%18728730**)-(2-4-+*&'+1/*1/2/4.6.)-1-)*((,-,-8:301479887--&(%'%)$##&#&''$%&$#&%'(**./+())&'*****)33864126440-1((+(%*%%(*)(10()%$+*(01&,+.53;7626-/4700:10196735698&(*(1/,,)(0-23.%&'%&&)*+-,-12/-+,80./13/6./',)+,-71411182252(*(%')01/*&.//0/2:5-/32//*((%(,+$((&+.08349/,.-,-(./*+**))*2/*'*(%&-%0(%&)())*0-10.-/3''/03/*,08**+%%%$%%')-,'*&&'**3-',0-'00-24)./*)'.)'+1-13868;'1*/5943*.
