# Supplementary material for: De novo species identification using 16S rRNA gene nanopore sequencing
Source: PeerJ. 2020 Oct 21;8:e10029. doi: 10.7717/peerj.10029 (PMC7585375; doi:10.7717/peerj.10029)
Supplement: Supplemental Information 3 [file peerj-08-10029-s003.zip › pass_fastq_runid_2c9cf7bc05858273f10e7d7ec552fc0bd742dc3e_460.fastq]

@dc81b068-96e5-4f4f-b441-a9c6fa9b1b67 ch=467 read=101781 start_time=2019-12-13T18:03:04Z barcode=BC01 runid=2c9cf7bc05858273f10e7d7ec552fc0bd742dc3e
CCGGTTACCTTGTTACGACTTCACCCCAGTCATGAATCACAAAGTGTTGGCTTCCTCCCGGGAGTTAAGCTACCTGCTTCTTTTGCCAGCCACTCCCATGGTGTGACGGGCGGTGTGTACAAGGCCGGGAACGTATTCACCGTGGCATTCTGATCCACGATTACTAGCGATTCCGACCTCATGGAGTCGGAGTTGCAGACTCAGTAGGACTACGACGCGCTTTATGAGTCCGCTTTGCTCTCGCGAGGTCGCTTCTCTTTGTATGCGCCATTGTAGCGTGTGTAGCCCTGGTCATGGAGACCATGATGATGACGTCATCCCCACCTTCCTCCAGTTTATCGCTGGCGGTCTCGCTGAGTTCCAGCCGGACCGCTGGCAACATAAGGATAAGGGTTGCGCTCATTTGGGACTTAACCCAACATTTCTGGCCACTGAGCTGACGACAGCCATGCACGGCACCTGTCTCACGGTTCCCGAAGGCACATTTCTCATCTGAAACTTCCGAAGTGGATGTCAAGACCAGGTAGGTTCTTCGCGTTGCATCGAATTAAACCATATACGCTTTGTGCGGGCCCCGTCAATTCATTTAACTTATTGCGGCCGTATTCCCCAGGCGGTCGACTTAACGCGTTAATCCGACCACGCCTCAGGGGCACAACCTCCAGAGTCGACATCGTTTACGGCGTGGACTATCCAGGGGTATCTAATCCTGTTTGCTCCCCGCTTTCGCGCACAGGCGTCAGTCTTCGTCCAGGGGCCGCCCTTCATACCGGTATTCCTCCAGATCTCACGCGCATTTCCGCACTTTACCTGGATTCTACCCTCTACGAGACTCCAGCTTGCCGGTATCAGATGCAGTTCCCAGGTTGAGCCGGGGATTTCACATCTGACTTAACCGACCGCCTGCGTGCGCTGCGCCAGTAATTCCGATTAACGCTTGCACCCTCCATTATTACCGGCTGCTGGCGCAGGTTAGCCAGTGCTTCTTCTGCGGGTAACGTCAATGGCAGGCAAGGTATGCTTTACTCCCTTCCTCCCCGCTGAAAGTGCTTTTACAACCCGAAGGCCTTTATTCATACACGCAGCATTGCATCAGGCTTGCGCCATTGTGCAATATTCCCCACTGCTGCCTCCCGTAGGGG
+
332/1/.6435,/5)**(01.+&27:-236;7655:52/1/+,&*'$(&%'*--3*//(*(*%)+249*21123-%('*(()('%##&%()$'(/-(*,-(('(*-,&/+()***-*,+1481+7*+/*396173482./315-2+)+10)*.91,&((*,/-./()$0/45352246330841-,-1).*,-765++531.%&##(/-01/397.-*'((*7.-(*.+5('*/4*)...,1)'))+))*)*,2310142.03645559.9-)'%%'&)(+,,/02:0./7//$0&(&'&22),*+)((%$''')*,+449/+.:1<76302/11;:..,#%)'(((,)'.4////*,331)&'-'3,32/*)*,+*($(&'*4*5,6/1)-/.5**)*+0*46,//+(%$$*&3*(++//3772&'&*&%%)+*,/00.240-,,8-00',%((.-,2/23200/,/18681,&(.*/+/%-+.8)*77./.*',.,2351$&')&&,2.20/7-4076;6551/*/5;9885-0/.4/0179*+-3+6:*,50+21,.)(+*('0-2(+*.52/-185:7;6+/1('%'(&$+&&',0/3'(()/.15+$.+-/988:874/3.-,-,-)'$-1''%.*)'./774+09;-,*-365:.4''&*(*2216/11/0:9-/-6--.3:40,&%&)%*3111300+,/234770;/+,+553)&&,/2232).'')'/-797-*..*-960:(&236,53'(1(*,)'*'1+(*/+0:7211',(-,/.2&)(-&'$),2-*(,**,.)(/1+*&+4-2.*33,)31)/+.11162&%()0..7;,1../7'45747443:/)(),,0.,+021(/1+%/4,-)'(./.,*()+//1&%0.3/9:96655(4)*%#%&'%''-035:3,)--4.3-**/)**(/1)-00'*''08,-*-*-.4:9382/2/-.-4//0:&65024949;8878199889337/6,-/.-*+0,/*))&%)'')(,)0.39*3;7:.429.+-33*3*+++,003((&($0/+(++-,7311+'(*)*/*+*.*)&'&#%''+*00$&%,.8,/367*,5/1//6000;849:7(+-/18404-06(&9'()(%
@a18f290d-55a3-41df-9fdd-5e6d12d9ab01 ch=473 read=61170 start_time=2019-12-13T18:02:59Z barcode=BC01 runid=2c9cf7bc05858273f10e7d7ec552fc0bd742dc3e
CCGGTTGCTGTATTGCGGCCCAGTCGCCAGATCACAAAGTGGTAAGCGCCCTCCCGAAGGTTAAGCTACCTACTTCTTTGCGGCCGCGCTCCCATGAGTGTAATGACAGGCGGCAGTTAGTATTACAAGGAGAAACCCGCGCATTACCGTCAACGTCTGATCGATTGCAGATTCCGACTTCATGGAGTCGGTTGCGAACTCAATCCGAACTACGACGCGCACTGCATGGGGGTCCGCTTGCTCTCGCGAGATCGCTTCTCTTTATGCCATTATGCAGCGTGTGTGTAGCCCTGGTCAGCGGGAACCGCGGTAATGACCATCCCCACCTTCACACATCACTGGCAGTCTCACTGAGTTCCCGACGGACCGCTGGCAGCAGCAAAAAAGGATAAGTTGCCTGCGCTGGTGCGGGACAACCCAACATTTCACAACACGAGCTGACAGCCATGCGCTACACCTGTCTCGGTTCCCGAAGGGCACATTCTCTGAAAACTTCACCGTGGATGTTAAGACCAAGGTTCTTCGCGTTGCATCGAATTAAAACCGCCTTCTGCTTGTGCAGGCCCATTCATTGAGTTTTCGTGCCGCAGCCACTCCCCAGGCGGTCGACAACGTTAACTCCGGAAAACCGCCTCAAGACTGCTCAAGTCGACATCGTTTACGGCGTGGATACCAGAATTATCTAATATCCTGTTGCTCCCCTTTCGCACCTGAGCGTCAGTCTTCGTCAGGGCCGCGCTTCGCCGAATGCTCAGATCTGCGCATTTCACCGCTTACGCAATTCTGCCTCTACGAGACTCAAGCTTGCCAGTATCCAGATGCGGTTCCAGGTTGACCCGGTTTCACATCTGTACCAACAAAAAATACCGTGCCAGTAATTCCGGTCTTAACACGCACCCTCCATATTACCGCTGTGGCACGGAGTTAGCCGGATGTACTTCTTCTGCGGGTAACGCGTCAATGTAAGGCAAAGGTAACTTCACTCCCCACGCTGAAAGTGCTACAGCCGAAGGCCTTCTTCATACGCGCGGCATGGCTGCATCGGGGCTTGCGCCCATTGTCTGCAATATTCCCCTGCTGCTGCCG
+
87282.&)('(&*(#&$#++*)+03$%$*),-,%(,,',*.451.)++594+.-*')'(**00.),))),&$)*/,-2.()'$,('''-)3-,$)'&&'&)).-/27+/0))*(&,)*%%(%(%$'%'())%,)$.2*&'%%%)&).1+0%(%-+,/+,.36-(2&%&%'),--))(*).,.//+&'(*)(4-$-($&-++)1',)(%&'&%&()+)+*+'+*))&'',20((**((.)'(,-/1--+')&+,,-/2-/11:*'%$%.-2/#%$$$)*'')+&'&$&%')*&+-//('&&.((%,.'$&$'()%'()-+*.45,(+2-5-&)$((+,241/3/(),.-1/4434587/4*(&++53:6,,))())**(%&/6961),,54-&('+,**''')'(&&(&%)0,)'&%*('+&../6--**+'&%(*.././..+.18.,))%%$#&',5.-./+5'-05475(/)))**%%(+,*)(+-&'&&%(%'$-//48:78%'%)&))+&-%&*0855;835,3+$**,-&'&&$/4.%*&#$&(.,(''(%&'%%$&%,+)'',)#%%##)*+($$$)%((%%#%-&#&)542))+.1-2,,(%%((.*+/+)00/-//,30*0/(**(+*&&*,-.-02)5*/2115342&-50(*-02//+/$*$)&*&(%--00.)('(++..+,&(%*'-'&&%'-.*+%,+,*+)+/-+&&**-0/113')+(/3)*(((%'#&%&%%&$-,1')-*))#&%$#(+(()2,&'*&')%''*-/,%#,-'10*(&')/131+.&.-1-.4+)3+*.))+7744%33,8-&(*4*)()+%+*,0)+'*,*+(($$)(,)+./:46'&$&$$$$'-&)+-319/(-%0$$%$#$$&%'%+-,/0.'*)*)(**&'(((-+*%)()&(370-01+*%('&$&+*.00+**+(*))242*+*-..2+(#(&'$(-2()$)(*)*((%'(-54,&,+,-055/.0'**'(&'*'&,*)%'$%+$*)(&(&+(+*/-*(%'''&%#'(,,&11)'-($)/22+&+-**),-/-.++/-051)'%&''-)&*&&
@f7f33bda-1c73-4c08-8c87-c20e007b0b42 ch=394 read=76722 start_time=2019-12-13T18:02:59Z barcode=BC01 runid=2c9cf7bc05858273f10e7d7ec552fc0bd742dc3e
CTCCTACGGGAGGCAGCAGTGGGGAATATTGCACAATGGGCATAAAGCCTGATGCAACCATGCCGCGTGTATGAAAGGCCTTCGGGTTGTAAAGTACTTTCAGCGGGGAGGAAGGGAGTAAAGTTCTGCTGCTCATTGACGTTACCCGCAGAAGAAGCACCGGCTAACTCCGTGCCAGCAGCCGCGGTAATACGGAGGTGCAAGCGTTAATCGGAATTACTGGGCGTAAAAGCGCACGCAGGCGGTTTGTTAAGTCAGATGTGTGAAATCCCCGGGCTCAACCTGGGAACTGCATCTGATACTGGCAAGCGAGTCTCGTAGAGGGGTAAATTCCAGGTGTAGCGGTGAAATGCGTAGAGATCTGGAGGAATACCGGTGGCGAAGGCGGCCCTGGACGAACTGACGCTCAGGTGCGCGAAAGCGGTGGGGAGCAAGCAGGATTAGATACCCTGGTGGTCACGCCGTAAGCGATAATCGGCAGGTTTATTGCCCGCTTGAGGCTTCCGGAGCTAACGCGTTAAGTCGACCGCCTGGGAATTACGGCCGCAAGGTTAAACTCAAATGAATTGACGGGGGGCCCGCACAAGCGGTGGGCATGGTTTAATTCGATGCAACGCAGAAAGAGAACCTTACCTGGTCTTGTACATCCACGGGAAGTTTTCAGAGATGAGAATGTGCCTTCGGGAACCGTGAGACCCAGGTGCTGCATGGCTATATTCCAGCTCGTGTTGTGAAATGTTGGGTTAAGTCCGCAACGAGCGCAACCCTTATCCTTTGTTGCCAGCGGTCGGCCGGGAACTCAAGGGAGACTGCCAGTGATAAACTGGAGGAAGGTGGGGATGACGTCAAAGTCATCGCTGGCCCTTTGTTGACCAGGGGAGCTACACGTGCTACAATGGCGCATACAAAGAAGCGACCTCGCGAGCAAGCGGACCTCATAAAAGTGCGTCGTAGTCAGTTGAGTCTGCAACTCGACTCTCCCATGAAGTCGGAATCGCTAGCCGTGGATCAGAATGCCACGGTGAATACGTTCCGGAGCGCTGTACACACCGCCCGATACACCATGGGAGTGGGTTTGCAAAAGAAGTAGGTAACAACCTTCGGGAGGGCGCTTACCACTTTGTGATTCATGACTGGGGTGAAGTCGTAACAAATTGTTTCCGGAAGGCGGAAAAAATTAGGCAAGTAGGATTGCTGAGAACTTGACTGCTCTTCAGCACCAGCAATACGTAGAAAAAAAACA
+
,0/++/3/81*11,.4444939:+/65+5/()+-0../4/.)).60'0754476676465668500001,',&*+(&*,18;84;424/-25*,3234;74011/83,'+-,7.6.(()-5+)/)%%'(2,08604..)1107019/+/)*1*%*'&,/7,/+)',1-//,-::::7662)3+*+/80.6001550/,*2589024.;+:,0-8/0/0,/5:9:;82;6:+233636486684235;7348520/7134,*''$&)-'&,10)'278873210.-0.'&)'&((&&$&(22:95:447'2'&110,-4414&0-7),5-8.7/-(36565)1,*9///;1/0;89-++,-1.$*0*-+,023787863:321827.-)86))02/1310.33344447(1+/))(%&&&%('*-/*53,&-.0;%7'02)5/1+.//0<30274,&--(,,1:8461%./,+*+*)*%($*()0,(0++0:3&'(%,%/31240.,/+,./37332,3.0-1337898599664.'))&&)/9144747/81126.,318;;.032425451/2:7)22)%**,374650/,.(,-6648<;5:9<-,,-,12')&'#$*/(%%+&.+5341393324.2++&#$%,2.'))0*)*(+;840,,+,,543,-2.&7*-:8:854.%(00-8.--+21*)3798831111.3,+(,'$++((+-/2794270*)21+012:272268:-/95,0/68*)(&$/')*0''-)/2./3.,06107.)))7,91'10+84.6//2/))*)$%(0148-++,*-+0972120.8.485752:9.58788757*0+-/37:9''$*&46')(%%++))/),0(0+%()011/2013935-5-,-523763./05*%'(((621,-12/*)'*,94:7;565664*983(0+&&&*1*-%*,4),.7/,+..09241/045411/+/7*+0+6*)+81,/*()//-,%),*+.*&'*3.1645/*'),/,.0;958-4*/*(+%&+&&)'*+++.+,+'-)%'%'%&'.+5318,)((+/0+6/,1458+&')'((/0(+&&(1*+*0-/8)(,-*1-+*()+-(..8-,.994;32268777980((+,,,/+/*+,()%(&&&)(.*1'2,)&$$%%&%%'$($%'--1-*++)0%..)'(%&'&&'##'%%%&'+-064+)+***,'228233,3(&'(*)+''&&&
@7005ea60-f6a8-47e4-a729-a1d0915adf5f ch=433 read=188756 start_time=2019-12-13T18:02:57Z barcode=BC01 runid=2c9cf7bc05858273f10e7d7ec552fc0bd742dc3e
CAGGAGGAGCAGTGGGAATATTGCACAATGGGCCTGGAGACCCTGATGCAGCCATGCCGCGTGTATGAAGGCCTTCGGGTTGTAAAAGAGTGTGCTGCTTGGGAAGGGGAGTAAAGTTGTCACGCTGCTCATTGGGCGTTGCCGCAGAAGAGCGCCACCAACTAACTCCGTGCCAGCAGCGCGATGGCCTGCGGAGGGTGCAAGCGTTAATCAGATTACTGGGCGTAAAAGCGCACGCAGGCGGTTTATTGAGTCAGATGTGAAATCCCGGAACAAAGCCTGGGAACTGCATCCTGATGCTGGCAAGCGGAGTCTCGTAGAGGTAGAATTCAGAGTGCCAGCAGGAGTGAAATGCGTAGAGATCTGGAGGAATACCGGTGGCGAAGGCGGCCCCCTGGACGAAGACGGCGCTCCGGGTGCGAAGCGTAGAACCAAACAGGATTAGATACCCTGGTAGTACGCCGTAAACGCGTGTCGACTTAAGGTTGTGCCAGCAGGCGTAGCTGGGCTAACGCGTTAAGTCGACCGCCTGGGGTACGGCACGGGTTAAAAACTCAAATGAATTGACGAGGCCCGCACAGGCGGTGGAGCATGTAGTTTAATTCGATGCAACGCGAAGAAGAACCTTACCTGATCTTGAACATCCACGGAAGTTTTCAAGGATGAGAATGTGCCTTCCCGGGAACCGTGGACAGGTGCTGCATGGCTGTCGTCAGCTCGTGTTGTAAGGAAATGTTAGGTTAAGTCGCAACAGGCGCAACCCTTATCCTTGTTGCCAGCGGTCGGCCAGGAACTCAAAGGGGAGACTGCCAGTAAACTGGAGGAGATGGGGATGACGTCAAGTCATCGCGAAATACGCGCCACGACCAGGGCTACCGCGTGCTACAATGGCGCATACAAAGAGAAGCGACCTCGAGAGCAAGCGGACCTCATAAAGTGCGTCGTAGTCCCGGTTGGAGTCTGCAGCTCGACTCCATGAAGTCCAGGAATCCTTAGTAATCGTGGAATTAGAAGAATGCCACGGTAGATGCGTTCCCAGGCCTTGTACACACCGCCCGTCACACCATAGAATTAGGTTGCAAAAGAGTGGGTAGCTTAGCAGCTTCAGGAGGGCGCTTACCACTTTGTGATTCGCGGCTAGGAGTGAAGTCGTAACAAAGGTAACCGG
+
,(.2-.1*++-+)-1-,.0125*+)+02/15-0''))'$)(-'''$.022$&(*+,5703530000&+((&//.22(43.6***65+''))&('+++$%$'/,*))--)%%(/2.,*'$%&%&#%.()01&4'(++')(*)++),-,/.&&()%&%$%3*(,-+4-./**...-*(*)/-((''',)2,.)%+.,()%'(9985942603-.%0&+,*./494100986***,-&/)0*,3+&/0:3'0)%%(*4166,)&'-7/,0/*'(&''&,'%-0,+,,+++/-+&**%$%'/$.-..++)&&'+(**)+.-.*&'&%-**/-1/2()*++)&$%(*&-,&(('&*)(-.41431//1117-+2*/2--./+2+*)&&&'((,*/+86:308:9:+,,+)/'+).000)&/((')&%&**1.2()).*7:;93:.,3,--26/62**1./*+))--141/5;;0-&(%%&*+5,2*&&+,-2**','$&'%*)&&&#&'%(-2//15+,/3271('(+0357+.62+*(%&%%*'&$)&+&)&28;7-25718++.)+.*,%++)/-.-)&,()*',,&,-//*+,(/*+&./996967.--..;:2958'(/&')&(,-1-2,.78-+-)+(&'*34455*,)/)((*::4,0-).+2563285*4.051/3*(/66262952.()+()+***)*+(,-325.3411-(**+1/.-1.+*''(),.2,)0,+4,2./+/,.$+,/0%)-./++%--*-.-.2++-*,2/143025;504*8*%-+*'%(,+64+--+%*,,-(-/$(()78466/,,(%'')'-56376365687-,..09-''%&&'$$'(*+,/&),14;377831(*&$&'(,.9795:-.+*),+,.+23*%''',)),1,*'&&'''',26*4/:229310/050*+3977668666.((+.'4(2),,,.02+'100)*,059)-/.5-+,''.)++--(+/+()+6221:2-($'$((+('.,-484),)1,'%(''30346)(+0172*1&,)..012:99;9250-0+/5-/(**,,-.2753.0155*$(%-),1,,&'&&'$&%%&'%($18.-30./003-14),+88-.256;6+-)0***,'$&*+)/+,-'+)-.38*.0-/563,+
@50159efb-c887-4ade-b645-17edde79dac9 ch=460 read=93133 start_time=2019-12-13T18:02:56Z barcode=BC01 runid=2c9cf7bc05858273f10e7d7ec552fc0bd742dc3e
CCTTATTTACGACTTCACACCCCAGTCATGAATCACCAAAGTGGTAAGCGCCCACTCGAAGGTTAAGGCTACCTACTTCTTTTGCAACCCACTCCCATGGTGTGACGGGCGGTGTGTGCAAGGCCGGGAACGGCGTATTCACCGTGGCATTCTGATCCACGATTACTAGCGATTCCGACGCTTCATGGGTCGAGGTTGCGGAGCTCAATCCGGACTACGACGCACTTTATGAGGTCCGCTTGCTCTCATGAGGTCGCTTCTCTTTGTATGCGCCATTGTAGCACGTGTTAGCCCTGTGGTCGTAAGGGCCATGATGACGACGTCATCCCACCTTCCTCAGTTTATCACTGGCGTCTCCTTTGAGTTCCGGCCGGACCGCTGGCAACAAAGGATAAGAGGTTGCGCTCGTTGCGGGACTTAACTTAACATTTCACAACACGAGCTGACGACAGCCATGCAGCACCTGTCCTCACGGTTCCCGAAGGCACATTTCTCATCTCCTGAAAACTTCCCGTGGATGTCAGAGACCAGGTAGGTTCTTCGCGTTGCATCGGAATTAAACCATGCTCCACAGCGGGCCGAATCAATTCATTTGAGTTTTAACCTTGCGGCCTACAGGCGGTCGACTTAACGCGTTAGCTCCGGAAGCCACGCCTCAGGGCACAACCTCAAGTCGACATCGTTTGCGGCGTGGACTACCAGGGTTATCTAATCCTGTTTGCTCCCCACGCTTTCGCACTGAGCGTCAGTCTTCGTCAGGGGGGCCGCCTTCGCCACCGGTATTCCTCCAGATCTCTACGCATTTCACCGCTACACCTGGAATTCTACCCCCCCTCTACGAGACTCAAGCTTGCCAGTATCAGATGCAGTTCAGGTTAGGCCAGGGGATTTCACATCTGACTTAACAAACCGTCTGCGATGCGCTTTACGCCCAGTAATTCCGATTAACGCTTGCACCCTCCGTATTACCGCGGCTGCTGGCACGAGTTAGCCGGTCGCCTTCTGCGGGTAACGTCAATGAGCAAAGGTATTAACTTTACTCCCTTCCTCCCCGCTGAAAGTACTTTACAACCCGAAGGCCTTCTTCATACACGCGGCATGGCTGCATCGGGCTTGCGCCCATTGTCCGCAATATTCCCCACTGCTGCTTCCGTGGAG
+
./.3%/2.,002128.,-+/480*,//&&&&221.0,++)*(054/.-/016.*10/*+)(++-2((+*..362+10742;;/,-.(62,%()/21.-1:96+*+.&*/1250010-)026//50)7.1'-)--..56:6369/212005<9333,-'&'--.5,**'')+28;693/.&*,.1+.1800/1*+)2327'*%'545/;.3(4,*640-20,*+$(/37143.56.6*&'.'$$()10%'('/,+-13393866;80347583866,,%#$)))+-/)2&'(02+*&2)2,:303(1868945342..,*-3388:68;9,0:2::824131:2..4*62/8.//2361383,+/3422+5/33:8994576<17/09;*4/6635,%))..(,**0,.24000:82617-+'%$1,860;4,,/-0+)*,-7776455275565('$'(*--14,/.1%&(&(+-9233-*+-/2003/28+,,.040'(,,()-+)-022:),:9;22/-.(&(),592351++71::;<867./8---00(1'','8:66922+../.%&#%$'*(*'%%'')&0*7.66<81339;;..2.-,-)))&.80/2.3998;976//-.,/,-21530+0.2,1+,.).72433765-57,+)+55292/&)'*,1*1101-37/%,)0,)0,:.8436;.3(&*/+02447474/0-;3*-31873+0.21;8+&(&(')+0632200236<:639+,4<99,64154/9109;45-*,,(8+5.0..,.09753.044628<;2+,(*+0.423730+0,1.1537477:0+),')/+&2.268)3-60;00:+(0)*1013605+2200&((0+')34(&*.+,'73..01116,-,**+1-107603103301-%+-24407-*++79.,11345:-&',/7/5/./.7--,465467'5++80099828222:25*)&)*'/-5../7.7.)(+-.51113471/06520/-1/06845:*2+3002/0+/5/%-10:20764*7:5..057180,,,)/1*)-/&0(&',/025;3;22;86765-4233:-'**2455:944-77080.065;7.25)+))$&+-,091835.,011210,('.+)3)'*%
@54405376-c822-4ce7-a997-6efee46f6f61 ch=495 read=181033 start_time=2019-12-13T18:03:11Z barcode=BC01 runid=2c9cf7bc05858273f10e7d7ec552fc0bd742dc3e
CTGGTATGCGCCCCGTTCCAGTTTACGTATTGCACAGTGCTGAAGTTGTCAGTGTCTTGTGTTAACCTCGCGCCTGTCGCTCTATCTTCCGGTTACCAGTACGACCACTGATCACTTGAATCACCAAGTGGTAAGCGCCTCCCGAAGGTTAAGCTACCTGCGCCTTTTTTACAGCCTCCCGGCGTTAGCGGCCGGGCGGGTAATGTACAGGCCAGGAACGTATTCACCGTGGCATTCCTGATCCACGATTACTGGCGGCTCCGGCTTCATGGGTGGGTTGCGAACTCAATCCGGACTACGACGCTTTATGAGGTCCGCTTGCTCTCGCGAGTCGCTTCTCTTTATGCGCCATTTATGGCACGTGTGTAGCCCTGGTCGGCGGGGCCATGATGACTTGACGTCATCCCACCTTCCTCCAGTTTATCGCTGGCGATCTCGCTGAGTTCCCGAGCGGACCGCTGGCAGCAAAGGATGGGGTTGCGCGCTCGTTGGGACTTAACCCAACATTTCACAGCGCAGGCTGGCAGCAGCCGTACGGCACCTGTCTCACACGGTTCCCGGCCGCATTCTCATCTGAAACTTCCCGTGGATGTCAAGACCAATTGTTGGGTCTTCTTCGCGTTATCAGGTCCGACCACGTACTCCACCCGCTTGTACGGGGCCCAAATCGGTCATTTTAGTTTTAACCTTGCGGCCCATGCTCCCCGGGCGATCCCGACAACGCGTTAAGCTCCGGAAGACCCACGCCTCAAGGGCGCAACCTCAAAGTCGACATCGTTTGCAGCGTGGACTACCAGGGTATCTAATCCTGTTTGCTCCCCACGCTTTCGCTGCCTGAGCGTCTGATCTTCGTCAGGGGCCGCCTTCGCCACCGGTATTCCTCCATATATCACGCATTTCACCCGCTACACATTAGAGTTCACGATCCTCTCTGCCTCTATGCCTGGTTTCTATGGCTTACTGGAAGTTAAACTGGGCTTTCACCACAGACCCTTGCTGCCGCCTGCTCCTCTTACGCCCAATAGTTCCCGGATAGCGCTTGCCACCTGCAGTATTACCGGCTGCTGGCTGTAGTTAATACGTAACTCTAATTAAGTGATGCCGTCACTCGGCTACCATTTCCCTTGGCCATGATTCTTCCTTATAACGAAGTTTACAATCCGAAAACCATGCTTCCTTCGCGCAGCGTTGCTCGGTCAGGTTCCCCATTGCCGAAATTCCCTGCTGCTGCCTCCCGTAG
+
"&.*.)-*)%),23-315'&'0/$#&',*/-,+--',((+&',)'-/.//*(,',+6//-).10(+(('&%),1113-(*+2+.-,,**)(--7()$#$('++'*'#&(&(-.'%'',192.')((&)+,4253&)&++*/0*('***'.(/&10///)$&%*,-1758-%-,)3.*+/'&%$)*&$%$'#'$./4..+))''($(%((/,5+%-,+'%$&$''($)++,0/,,/81+,.046/---202-*)(+,.6000/02//31*-/3%&&/,/'()&'3/20/0/2)7,23)*,-%*%'',&&&&%-*.13*+--*,0-),+//,-*/,/70653/8-#%%(+05&(1&#($''$&%)%'%%%+,0)'()))('(&*310762/.++&)*(()-&0/2,3+-'22264703-+,26:(+)%++,,('&*)&)')&&%/27.2'(&)-+403-*(&-**)&-36).,.-%&)*+6+-+*%%)+-5+'+0))'%(%0/)&',&)5,,*(&&%#'$('00.)/%(,+)0+&-'.&./,.-(&.0,-))'--469..'()*)&)*/4/03210)()).()(..)017;6/*,0/4402,%$*&%,2)/-(%()*0+(&&'+',,6%,%(&))(.1**&/%-049051+')+*+.-/)/*'((''*--0%'1+.1871))(77..10.,,')-4.;0)-,///1/+%25/($-,(((&&)&,((%&(+()*2.+*1*-')-,-%+,1725/.+/*0(-+4-6.043))222.3345/-41',*----4:66-'+/(.0,20./,/24230*/.*(-+/681&(&'*++,&'$$))%'%'+.1.&'*24274248,+27027,-./0//27'-)((++6:641/0+.-1222'+&--1:--*/2/)*0%(&'$'%%&')*/)&''+-5.-+(*)*,)+...--294483:93-)/($$%%&(11**()-42931656++.42-13/+)**,/5+,-'-+'.-#%&((+,0/))-.&**13*2++*&+1-.)/63+)$&&*()&),(..))/**...2'-+-()+3220+*#&&)*-1/21224+'%(),*'%+%)(&))*/.8979.,**'*''(,/4&)25*/)))&*10'()%4)*+/)())&'/*-%'('-9)(*+,+-(&)+*'*&((&(.-/'('*&)+,+-0*0)%&(*('+.%*..4.753)-4126,),0+4.9-)$()()-.19,26)%3%0
@084a45b2-6b88-48df-9bc4-d44fc578b494 ch=73 read=136911 start_time=2019-12-13T18:03:10Z barcode=BC01 runid=2c9cf7bc05858273f10e7d7ec552fc0bd742dc3e
CTCCTACGGGGGTGGCAATTAGAGGGAATATTGCGCAATGGGCGCAAACCTGATGCAACCATGCCGCGTGTATGAAGAAGGCCTTCGGGTTATTAAGGCACTTTCAGCGGGAGGAAGGGAGTAAAGTTAATACCTTTGCTCATTGACGTTACCCGCAGAAGAAACACCGGCTAACTCCGTGCCAGCAGCCGCGGTAGCTGGAGGTGCAAGCGTTAATCGGAATTACTGAGCGTAAAGCGCACGCAGGCGGTTTGTTAAGTCAGATGTGAAATCCCCGGGCTCAACCTGGGAACTGCATGATACTGGCAAACGAGTCTCGTAGAGGGTGCAGAATTCAGGTGTAGCGGTGAAATGCGTAGAGATCTGGGAGAGGAATACCGGTAGCGAGAGCGGCCCCTGGACGAGACTGACTCAGGTGCAGCGTAGAATTAAGCAGGATTAGATACCTGGTAGTCCGCCGTAAACGATGCCGACTTGGAGGTTGTGCCTTGGTGGCACCGGAGAACTAACGCGTTAAGTCGACCGCCTGGGGAGTACGGCCGCAAGGTTAAACTCAAATGAATTGACGGGGGGCCGCACAAGCGGTAGACATGGTTTAATTCGATGCAACGCGAAGAACCTTACCTGGTCTTGACATCCACGGGAAGTTTTCAGAGATGAGAATGTGCAGCTGAGGAACCGTGAGGACAGGTGCTGCATGGCTGTCGTCAGCTCGTGTTGTAGTAAGGTTAAGTCCGCAACGAGCGCAACCCTATCCTTTGCCAGCGGTCCGGCCGGGAACTCAAAGGAGACTGCCAGTAAACTGGAGGAAGGTAGAGGATGACGTCAGGTCATCATGGCCCTTGACCAGGGCTACACGTGCTACAATGGCGCATACAAAGAAGCGGACCTCGCGAGAACGCAAGCCCGGACCTCATAAAAGTGCGTCGTAATTCCGGATGAGTCTGCAACTCGACTCCGCCGAAGTCGGAATCGCTAGTAGTAATCGTGGATCAGAATGCCACGGTGAATACGTTCCCGGGCCTTGTACACACCGCCCGTCACACCATGAAATTGGGTTGCAAAGAGTAAGCTTAACCTTCGGAGGGCGCTTACCCACTTTTGTGATTCATGACTGGGGACAGTATTGCTGTTAACCG
+
,04+*+.-50)'%%-,,,.-*%$(*'--2,3-)-../3/+1)(%)*2)+*)*(-%$(%-+0/*12-./0286752,&+),725674(7-8+*&&).*2-./0580-..080(*++,)2.%'&,6+,4-4,*,44.:7.089/20/+122511:.,+*./*'*(')+1)*(())**+,(*547:2'20-11+*&%(%,,)10.)'()43113709/2.2125+8*(*&&%66,-43+,*+.(+*-*+33'89<;55;19+./666742&-2/,456.*46346183:28;330/-**'%&)-&1/.5/-1&.,*++,289:7*)&&$,')*,-2034//34/*+++/850-63+,.993/./02755;,))%)-)1./:94:1,-+**'&**(*2::3).655300/..-*--0)-40//-000/,(*$'&+-%,-,.'7+--7779;0365434.+(+0778;/0/*,.986,.*/-3/2126.1164,()''&&&&+0/-)%')*+0/-,-)(-2.35541'*-/77742)&&(((&%(''++4*-4-550/(-.9530/3040342/72-*('&(+.0600,+,&-064216/96484:.,,-.5:59&&.060/-/-,1,.61699261/087574.025)*0*1:;900.+*,5341192/54-()***'0*,35645'%-*13+1/39;;77764<676:9774+012911+*.-((&$&%2(6+-%'(4(&)0+3**/0'++),4-)+/3%')'&,4.-//760///./-7/)--8826.+1)-.1233**+*.203371/2--,(&0()%.,446886861.5555:4/..*3.)*+').,,2)((+++(**+++,))/2/(.,,-113668+&(&$%%'$&'&+,)*)-)-.&((,'*)(+9597/.'(-84)(1/11110-.&.%0%6(*,&%*-174.5-..//+.*2-&('%)+*,-(3(1,/-/+'&%(+++()*773,%/1.++*+)1+'*+2145:7*857.:5,04,.%)($().-0/273176-.3-./27+3&&,)++&/51;1.19+%'%'&(%&))5+56457*6*/75..,1.*42,%1/:;,2/0+1/0054575434($$$&'$)&'(--,5.8094
@c1216554-2a68-4cda-a0b8-154035f56171 ch=410 read=86021 start_time=2019-12-13T18:03:20Z barcode=BC01 runid=2c9cf7bc05858273f10e7d7ec552fc0bd742dc3e
CCGGTTACCTTGTTGCGGCTTCACCCAGTTAGTTCACCTTCGACGGCCTGCTTTAAAGGTTAGATAATTCAGCCCCGGGCGTCGCTCCGTGGGTATGACGGGCGGTGTGTACAAGACCCAGGAACGCATTCGCCGCAGCATTCTGATCTGCGATTGCAGTAACTCCAGCCTTCATGTAGGCGGTTCCAGCCTGCAATCCGAACTAAGGAGATGCTTTAAAAAGGTTAAAGCTCCACCTTACGGCAGCAGCCCTCTGTACTGCCATTGCTTGGCACGTGTGGCCCTAAGCATAAGGGCATGATAGTTGACGTCATCCCACCTTCCTCCAGGTTATCCTGGCGATGTCTCTCGATGCCCAACGTAAATGGCAGCTAAAAGAGACAAAGGTTGCGCTCGTTGCGGGACAGCAACATCTCACGGCGGAAGCTGGCGAAGGCAACCATGCCACCTATCACCCGAATGTCGAGGAAACTCTCGATTAAGGAGGATGTCATTGGGATGTCATCAAGCAAGTAAGTTCTTCGCGTTGCTTCGAATTCGACCACATGCTCCGCTTCTTATTGCAGGTGTTACATCCCAATTCAGCACAGGATTTCACCCTTGCGGAAAATGCTTCCCAGGTGGGTGGCAATGCGTTAAGCTGCGGCGCAGAAGGTAACCCCCGACACCTAGTACTCATCGTTTGGCGTGGACTGCCAAATTATCTAATCCTGTACATACGCTGTTGCCTCAGCGTCAGTTACGAGTCAGAGCCGCCTTCGCAGCTAATTATTCCTCCTAATCTACGCATTTCACGCTGCGCCAGATTCCACTCCTCTCGCGCATCCAGTCTCCCGGATTTCAGAGCTGCGGTTGAGCCGTAGCCTTTCACTCCTGGCGAAGGGCCGCCTGCGCGCCTTTGCGCCCGATAAAATCCGGATAACGCTGGCTACGTATTACCGCGGCTGCTGTGGCGCGTAGTTAGCGGGGCTTCGCCCTCAAATTACCGTCGGCAATACGTAACGCGGG
+
,*+.+*(/,1+'.((*,1--1)%(&&*)+3+)--,**%')&(%')$'%&$'((%),'.*30+,3,/)*(-*+/./*)164&*)&(-/72348*.-00020954'+*&'),36;;7691($.,)--143261&('%()(-,/97445963/2,*3*')'$()'(*2&'%''*.6)('(*-1/',07+))),/($(++)+(&'-*()'-.&&&'%%&/4/86-('+)5,1)&)*67./+-,&*+*(%)((*2-+)-*+-.,'%/5',)&$&$,(+%*,*)*'*-1((&&%&$')/+7785//.-&&2.-.:8;876184(-()1-)*.'(,+)7./.0*+4-+)-$-)*)(&&$'(/3(+%'%$')&(%'%&$%&452)&')'(./'),(2146678-7-+,-55.'%'--+-+/1'(&++*.)(&((//02-*')%&+(''((((-*(,*+'.//35(&')'+,-($+'()+*,-)-''+),),/%)+./-45217+3531'''+-1//&+((&('+).6799701/+,&)((+&%)&)&%.0/*)),010/2'*+-)''%+&&(%+)(%(&%&'(,(&/0486('(&(().'73**$()),.,-*-%%%&(%.00-/,&--$&2,*%&%'))+.)++0+)+-$+'*)&.$%)%,+01.041.,),2326))(0*+)++*-+,*)%''(*-1444(0*($'%,)0/++4*,-))&$%''$%%%%$%'&*)'($)))3/*-0+*,((*+/***).2),)''*'-*,,+)(('(30/&)3,)0***&%)*+24;90(*'))$'%%%%&'4-0,&*,.3/.,*$'&&#&)%&%,.),,+(,%681-+)$+*.,/'.+6)(./-+*&')',/+)$%&*)&*%'&(/*2(00%%&'$*'(&*%(-,'(''%%$%&'''%+-+2227))****%'')')'+(+-,36...2338884)*-+)*)0/05/&(*&.31,2--%,2-./*,'*'&)''**&-).+,%3/'(%&$(%#$
@d21dab0c-8d89-4ebe-99e0-8a007ad5a648 ch=248 read=145016 start_time=2019-12-13T18:03:32Z barcode=BC01 runid=2c9cf7bc05858273f10e7d7ec552fc0bd742dc3e
CTCCTACGGGAGGCAGCGGTAAGGAATGTGCACAATGGGCGCAAATACAGTGCAGCCATGCGCGTGTAGCAAAGAAGAAGACCTTCAGGTTGTAAAAGAGTACTTTCAGCGGGAGGAAGGGAGTAAAGTTAATGCCTTTGCTCATTGGCGTGCCACGCAGAAACACCAGCTAACTCCCGTGCCAGCAGCCGCGCGGTAATGCAGAGGTGCAAGCGTTAATCAGATTACTGGTAAAGCGCGCAGGCCAGTTTATTAAGTCAGATGCTTAAGAATCCCGGGCTCAACCTGGGAACTGCATCTGATACTGGCAAACTTGAGTCTCGTAGAGAGTGCAGAATTCAGGTGTAGCGGTGAAATGCGTAGAGATCTGGAGATACCGGTGGCGAAGGCGGCCCCGGACGAAGACTGACGCTCAGGTGCGAAAGCTGAGGAGCGAACAGGATTGATACCTGGTACGTCCACGCCGTAAAACGATGATATCGACTTAGGTTATTGCGCTTGAGGCGTGGCTTCCGGAGCTAACGCGTTAAGTCGCGACCGCCTGGGAGAATACAGCCGCAAGGTTAAAACTCAAATGAATTGACAGAAGGGGCCCGCACAAGCGGTGGGAGCGTAATAGTTTTAATTCGATGCAACGCGAAGAACCCACCTGAAGTCTTATCCACGAAATTTTCAGGATGAGAATGTGCCTTCAGGAACCGTAAGGACAGGTGCTGCATGGCTGTCGTCAGCTCGTATTGTGAAATGTTAGATTTAAGTCCGCAACGAGCGCAGCCCTTATCCTTATTTGCCAGCGAAGTTCGGCCGGGAACTCAAAGGGGACTGCCAGTGATAATAGAAGCTGGAAGGAATTAGGGGATGACGTCAAGTCATCATGGCCCGCCGACCAGGGCTACGTGCTACAATATGGCGCATACAAAGAGAAGCGACCTCGCGGGGCAAGCGGACCTCATAAAGTGCGTCGTAGTCGGATTGGGTACCTGCGGCTCCGTGAAGTCGGAATCGCTAGTAATCGTGGATGGGAATGCCACGGTGAATGCGTTCCCGGGCCTTGCCACACCGCCCGTCGATACACCATGGGAATTAGGTTGCAAAATTGCGTGAAACCCAACCTTCCGGGAGGGCTACCACTTTGTGATTCATGGCTAGGGTGAAGTCGCTAACAAGGTAACCCGG
+
&(.00132;8/030(/*(&('%-)-0/'4''&(-62)31-.21-(&%'&'-%')(.307./.,)/--,$%+1,(*-*+-,-01.05%2035,+.53)&&$+(*+830--/&0.'++*)(*(%%*+/,().*.-)-&(+-',-/*++0*%%%$&'$''(%(*.,*+,2&*+'**-,4,(%)',96560/00),*)*2,0..+**-*+-))&&%&'/.///,-1)+..*,')$')0+'%$&&)'-04&&*29*&/.10-05142*%%$$+*%*-(++''-2./6.926206-*&*.-.00/1.///.0+3)**%'%%%%%%'&(%(%(&)$''$/))',*/6*(,-+,+()+43+%)-(668551/,02753+'+*3225,53/8/.,1'*''(*21*+298--++.-''&&(*0403.,//102,((%('-,(*.,*-2002+8)()'$-)'*$&$$&*-+)+,17120<9),,(((+,/1:99727*.-+1$'&&)$%'&*(0-)'('20-.*,*+(')./--,---60-)++%%('*(',*(,1+(&*+-&40122.-2))),03;000156::21-/,+)&+('(')+0-,0*$'')+-&&(,,-2('(*00+'*%/087**4,6--%((-2*,+,+.)&(&,*$&+)*'&'$&&)(%'*,)(%'()*-82..+**,,+*+-,.3,,('*+&2105196/2*+.4+1'-+77988333644373)3458:;955%--%-+(,0**0-)+(24*02()0-&(,(.&%))(,-&-6+*3.3-$%'%*/)(,+*.0+%')29,,:270952511308-,/,++**,-2+-,/3//+,%&-*)+74)*&)+('-'&()-3+2789744.,*01896%$)%(,+$(&&(8614685'''$&$'(&)*00--,756765/111)(''(*&(*-39240+-'*''+-))/83---.-/16)-).1897141.'+(+(2,.+$%$&$#&(+-0+2+*%%''(***8/627)),'$('),0-328.-'*(+,+*.*)+1./'(&((0+',22,)201,0+$%&%*.17069//4-(%'&*(,4),),)&**.0084;.'-+*%(&%&(&%&+*&)%.(.-,..()5.*)&$$$&*2,.290*..,3-,$%&),)$-*'%')))(*&%&%%('(+,12561+-,
@6cab441c-a022-4e29-872b-2bd46a265bab ch=66 read=143094 start_time=2019-12-13T18:03:45Z barcode=BC01 runid=2c9cf7bc05858273f10e7d7ec552fc0bd742dc3e
CTCCTACGAGGCAACCGTGAGAATATTGCACAATGGGCGCAAGCCTGATGCAGCCATGCCGCGTGTATGAAGAAGGCCTTCCGGGTTGTAAAGTACTTTCAGCAGGAGGAAGGGAGTAAAGTTAATACCTTTCATTGGCGTTACCCGCAGAAAGAACACCGGCTAACTCCGTGCCTGCGGCCGCGGTAATACGGAGGGTGTAAGCGTTAATCAGGTACTGGGCGTAAAGCGCACGCAGGCAGTTTGTTAAGTCAGATAGCCAAATCCCGGGACTCAACCTGGGAACTGCATCTGATACTGGCAAAACTTGAGTCTCGTAGAGGGTAAATTCCAGGTCATGGCGGCGAAATGCGTAGAGATGGAGGATACCACCGGTGGCGAAGGCAGCCCCTGGACGAAGACTGACGCTCAGGTGCGAAAGCGTAAGAGGCAAACAAGTTAGATACCCTGGCGTGTAGTCCACGCCATCGATATCGACTTGGAGGTTGTGTCAGCGAGGGCGTGGCTGGAGACTAACGCGTTAAAGTCGACCGCCTGGGGAGTACGTATGGTTAAAACCTCAAATGAATTGACAGGGCCCGCACAAGCGGTGGAGCATGTGGTTTAATTCGATGCAACGCGAAAGAGACCTTACCTAGTCTTGACATCACAGAACTTTCCAGAGATGGATTGGTGCCTTCGGGAACTGTGAGACAGGTGCTGCATGGCTGTCGTCAGCTCGTGTTTAATGAAATGTTGGAGTTAAGTCCGCAACGAGCGCAACCCTTATCCTTTGCCAGCGGTCGGCCGGGAACTCAAGGAGACTGCCAGTGATACTCGCAAACTGGAAGGAATTAAGGTTGACATCAAGTCATCCATAATAGCCCGCCACGACCAGGGCTACACACGTGTTCACAATGGCGCATACAGGAGAAGCGACCTCGCGAGCAAGCGGACCTCATAAAGTGCGTCGTAGTCCCGGATTAGAGTCTACGCTCGACCCCATAAGTCGGAATCGCTAGTAATCGTGGATCAGAATGCCTGCCACGGTGAATACGTTCGGGCCTTGTACACCGCCCATCCACACCATAGAATTGGATTTAAAGAAGGTAGAGTAACAACCTTCGGGAGGCGCTTACCGCTTTGGAGATTCTTGACTGGGGTGAAGTCGTAACAAGGTAACCGGAAGATAGGCGACAGGCAAGTAGGTTAACACAAAGAGACGCCGACAACTCTTCCAATGATACGTAATGGCCCGCA
+
%'+'&&,%$,)')$.&''))+,5.'0+)*--04).*('*,28'7:4449897/.-2//3/&((0--)++,,&)(,-,+(*&$+5.4:0*/:4-...456/',+$-1*-0,.-3-')*/98.3.4-0/4-68*(%&%'((*11+-4,'(*+22*&($&&+,*)-+7---3,,+',)'&&%'.-24(1/03/'-)+(**'*)+0.)**7,4+54/%'-+./29302/671'*+-,0,01595.53:5+/031.26(/%)$$%%&&()5.*/2*)'.03++'*$-,*,),....5*+,012,9+*323,,2,'&()+,/-/,''+-)+./7,7-.&)+('&('(&*1,-.73../35/-(($')+(*,)-+)('1,030(11,+0*,-.%/30+++1($&'/+)*'*,2-/-2*.3/-,'+**&)(/)+'%**++;763%+*0+*1034:/)('#)*&&)*-./+./18-1--,..33255/603,.1-2/3-2/$%&)%)57.-.)/1/,*(%$((,2/-.03977-.10447947;636-'&&&++'($%$*&/.;5.,(((&%,(((*-+../,47209*((),-.+*).*,4)++-1,*+-1;9.64:4..10+1)+'))./($&&)-'%$$)-(%),--4-./.+,%%'0(,,1840)*,*..459.50-0889;716(764535312,0/,*(/-.,'(,-/473,'+,*2-)+++4331.7+(3+.+,0*+49+*$&.5,('(-0,/+%*()14/2/-1:3230/3(-.&&3/.*.&()5.565.976:778+).2&**06600)&+'')&&%*(++4:45010-&(%$(&%$+(&*)*)('-*.-2...0'()))))(/0(%(&)),.267)22/.00.*()''%''''++9(2*+*986402)0*((*&,.46977+,-..01:)--:75804335;9/422/24+3/1,*%&++'5*)%')+00*.'(,/110976)/*&',0%,*..22566656:663547334-+/++*2*&&)&(*+8.**/*25/00/)/020-0+,+,--/-00+'-/'&)).)''(%(%*&,+%3,(+-)&)),)-%+((/011-15+4**,:4-/61/030-21&+.02.'%'%,('()))6.,.*&()/0,.0./-/+,'1),/2332/00-03(),,-/0136611+-&*)',110+/.2+'()(-(+++(043344,(+)&'''())1,--%&%$'#%$%$
@4887e30d-f07f-4091-807b-d411fe8aafe3 ch=157 read=111770 start_time=2019-12-13T18:03:49Z barcode=BC01 runid=2c9cf7bc05858273f10e7d7ec552fc0bd742dc3e
CTCCTACGGGGAGGCAGCAGTGGGGAATGTGCACAATGGGCGCAAGCCTGATACTACATGCCGCGTGTATGAAGAAGGCCTTCGGGTTGTAAGTACTTTCAGCGGGAGGAGTAAGTTAATACCTTTGCTCATTGACGTTACCCGCAGAAGAAGCTTCAATAACTCCGTGCCAGCAGCCGCGGTAATACGGAGGTGCAAGCGTTAATCCGGAATTACTGGGCGTAAAGCGCACGCAGGCGGTTTGTTAAGTCAGACGTAGAAATCCCCGGGCTCAACCTGGGAACTGCATCTGATGCTGAAGCAGGTCTCGTAGGGGTAGAATTCAGGTGTAGCGGTGAAATGCGTAGAGATCTGGAGGAATACCGGTGAAGAGCGGCCCCCTGGACAGACTGACGCTCAGGTGCGAAAGCGTGGGGAGCAAACAGAGTTAGATACCCTGGTAGTCCACGCCGTAAACGATGTCGACTTGGAGTTTGTGCCAGCAGGCGGCGTGGCCTCCGGAATAACGCGTTAAGTCGACCGCCTGGGAGTACGGCCGCAAGGTTAAACTCATTCGTTGGCGGGGCCCGCTACTGAAGCGGTGGAGCATATTCGGTTTTAATTCGATGCAACGCGAAGAACCTTACCTGGTCTTGACATCCACGGAAGTTTTCAGAGATGAGAATGTGCCTTCGGGAACCGTGAGACAGGTGCTGCATGGCTGTCGTCAGCTCGTGTTGTGAAATGTTGGGTTAAGTCCGCAACGAGCGCAGCCCTTATCCGCTTTGTTGTTGCCTTGGTCAGGCCGGGAACTCAAAGGAGACTGCCAGTGATAAACTGGAGGAAGGTGTAGGGATGACGTCAGTCATCATATTGCCCACGACCAGGGCTACATTACAATGGCGCATACAAGAGAAGCGACCTCGCGAGAGCAAGCGGACCTCATAAAAAAGTGCGTCGTAGTCCCGGATTGAGTCTACGCTCGGTATGGGGGGCCAGAATCGCTAGTAATCGTGGATCAGAATGCCACGGTGAATACGTTCCGGGCCTTGTACACACCGCCAAATCACACCATGGGAGTGGAGTTGCAAAGAAGTGAGTAGCTTAACCTTCGGGAGGGCGCTTACCACTTTGTGATTCATGACTGGGGTGAGAAGCGTAACAAGGTAACCGG
+
../3225+88,)040046112212*)/+%.++,/074+772/027,/:/..0%)$%&,,*1((()*+5/2532)*-*0-1050,9739.2/6)*,+78,/&+((1*'(($''+-)-/00/00/69.-727-20/0483:308(+.-,.'%)'$%%%'&%'*-+.5/*,02931/./0+%'%)++7///0/-/..-169.85,7*4*0)-*4,7*./5694436:;41413122647::3-791,2;34068012744**077,+67-).(),3586:46;:396/.//-3*)*+(1-(&&%%#.,,,4887,1)7-/-+&+*+*')0744//./7535;5113.--+)(+./9:31601524:;:;.-++'&)*.118:2/+/5,3&&//0/0089:6.24143++/,+-5:69:*+--.7*/0-'*-1-/43/3:922::8896,++)/;99:;830+,,/331-0./)(*+;1--,3)%')).1-,0*+++2/6-9+()2)+0-'%(')817.03)*+;23:288.'()+94858*./,/3.1-2*)')''$%(''*%$(*'%)2*''$#%$$())-.;993')))+)('$-+,.6/,15;.,,--:70734015+,31:0://733&'')1-238880./2.0.,.774,,++../93002-.427824/'58,68;6:75668(7358::87882;332::88:..../875391101:4//13/9.3/2-//11**-+3&%6/)/,'-+%*'()7'&(--3*,.()))/-*-1/1-&//2'4;7271297:)+(',,078780/-+,.4<::::50+)')*)('%',3//27882//'&),2:1$$#$$&+0'&*+//9)5585)))&&'()/71.:0*.--,/*+'(%'))+.34855//.-,+-/09574;63510/2367)-+235867603325-3).--0,+*,.-*%.()+,(&#&'2-*,-'%#$*,/.16890626112787;9994434368,*,+6766:95:7656&(-&-''&'&+++++3.,1+''&&(././466680)*).,'+2;-14:0(+.++&&,,+--.0:1384:51;/-*2**+-4.+59,+.6,+2789;87872::77941/)&('$%%+)1.2/'-*197758
@4fc965c7-0a77-4404-b855-19b4e7c48cb3 ch=330 read=92232 start_time=2019-12-13T18:04:02Z barcode=BC01 runid=2c9cf7bc05858273f10e7d7ec552fc0bd742dc3e
CCGGTTACCTTGTTGCGACTTCACCTGATATGACCCTACCTTCGGCCGCTGCCTCATGCGGCTCACGGACACCGGGTATTGCCAGCTCTCGTGGTGTGACGGGCGGTGTGTACAAGACCGAGACATTCACCGCGACATTCTGATTCGCGGTGCTAGTGGCTCAAGCTTCATGTAGGCGAGTTTCCAGCCTACAATCCAGCTGAGACTGGTTTTAAAGTTTGGCTCCACCTCACGGTATTGCATCTCTGTACCAGCCATTGTAGCACGTGTGGCCCTACACGCAGGGGCATGATGATTTGACGTCATCCCCACCTTCCTCCTAGTTAACAGGCAGTCTCGCTAGAGTCCTCAACAATAGGTAGTAAGCTTAACGACAAGAGGTTGCGCTCGTTGCGGGACTTAACCCAACATCTCACGACACGAGCTGACGACAACCATGCACCACCTGTCTGCTTATTTGAAGGATTTCCTCGATTAAGAGTAATGCAAAGAGGATGTCAAGTGTAGGTAAGGTTCTTCGTTGCTTCGAATTAAACCACGGCATGCTCCGCTACTTGTGCGGGTCCCGTCAATCCTTTGAGGTTTTTAATCTCTTGCGACCGTACTCCCCAGGCGGAATACTTAATGCGTTAGCGGCGGCACGGAAGTGTTGAAACCCCACACCTAGTATTCATCGTTTGGCGTGGACTACCAGGGTATCTAATCCTGTTTGCTCCCCGCTTTCGAGCCTCAGCGTCAGTTACAGTCAGAGTCGCCTTCGCCACTTCGGGTGTTCTTCCTAATCTCTACGCATTTCACCGCTACTAGAATTCCTCTCCTCTCCTCTAGATAACCAGTTTGGAATGCAGCACCCAGTTGAGCGGGTATTTCACATCCCTTAATCACATCCGCCTACGCTCCTTTACGCCCAGTAAATCCGGATAACGCTCGCCACCTACATTACCGCGGCTGCTGGCGTAGTTAGCCGTGGCTTCCCTGGTACCGTCATTATCTTTAAAGACAGAGCTTTACGATCCGAAAACCTTCATCACTCACGCGGCGTTGCTGCATCAGGGTTTCCCCATTGCAATATTCCCCACGCACTTGCTCCCGTAG
+
.)/,//,4609+1-,,1116;610.&&%%%()01:0.-1;9<07.33+-397973%)&''*,-0,.+3+,&('./.,,0//7:4'211./&0*0+*+)*235544640-+)-1662234+',+*).,6478++**,.0988887;61.2%-#0-)(+%'&).&/&/1:9*1-.*.562.6/;./-)---,/13;52))**,-0(+477/-2<,07,--:827345;67:8414,/2.0.*+,-50//+,/264368.30-.010../,,((&*,**),)-()%,/3316710--+/4(+,86481.467*.2;9<5422)+(+7+3(4()/2257668''+/0-..055676618/(*'*$+(('%'*204197:72-*012</23665135.01;94)0'+$*)(..034461'*./003377763244379;8<7835169447354+&&'))+2+&&,**'&,7317020.101/**--,800/51&'%+-677322(+'))*-.+2+0/8:9696.+1///:8/113029/53./,/+-/169970220,0.-.5:26114;4,5701.*0,:./'),/4<7/18121&(0&()..:362331240-/0041496.***+/44576/,,..40(3/--*(&&-*,.../902:7-')).5/1167921.00-72-%)'+,9;73433913*)+-1877:7/1+,.6.&./.83-&(*5-/+,/5745/.3339-01:232888*()*&+#%$''()26,+08)*(%+(-:993:()09111893312.6;(..19423/.))&*,,)++(128765-/(&(&')-+/*2*344<55-60155(..+,,*/+2;2227+2///.:</.22163*'.+380-,-)3,(..01210226+72./4/<0+*137701/2/.0596)+4-.483681.1)4+,43/0+8---872//*++508-,-9/988102/(&%'(''*62672430036<:691-016111,37-'+++11*)/22,.2386897/112-/03354-4<-0...019*56/4;8/69(%)(%*2223557682%'$'"&$$'*-49+,4.2
@9fb5954a-d97c-40c1-af54-053be757d5e7 ch=132 read=117196 start_time=2019-12-13T18:04:01Z barcode=BC01 runid=2c9cf7bc05858273f10e7d7ec552fc0bd742dc3e
CTCCTGGGAGGCAGCAGTAGAGATTTTTTCGGCAATGGGGAAACCTGACCGAGCAACGCCGCGTGAAGGAAGAAGGTTCGGATTTATGAAGCTTCTGTTATAAAGGAAGAACAGCGGCTACAGAAATGGTAGCCGAGGTATGGCGGTACCGCTATTGGCCACGGCTAACTACGTGCCAACAGCCGCGTATGCGTAATTAAAGCGTTATCCGGAATTATTGGGCGTAAAGAGGCAGGCGGCAGCGGGTGCCGGTGGCTGACAGCTTCGTGTAGGCCGATAAAGCTAGAGGTGCGGGAGAGGATCGTGAAGGTGCATGTGTGGCGGTGAAATGGTGCAGATGGAGAGGGAACACCAGTGGCGAAGGCGACGGTCGGCTGCAGCTGACGCTCAGTCCCAGCGTGGGGCAATGGATTAAGACCTAGTAGTCCCTTGTGAGCTAAGTGGATGTCAAAGTTCCGGGTATGCGATTAGCGCGTGAAAGTACTCCACTTCGAGTGAGTACGTTCGCAAGAATGAAACTCCGAAAGGAATTGACGGGGGCCGCACAAGCGGTGGAGCATATGGTTTTAATTCGAAAGAAACGCGAAAAAAAAGAACAACCTGGTCGACGCCGAAACCGAGATGGAGAGAGATACGGTGGTGCATGGTTATTCATTAAATAATGTTTGTGAATGTTGAGTTAAGTCCACCATGGTACCGGCCATCGTTGGTTGCCGTGGTACCGGGGTTGGGGACTCTGGCAGGGGCACCTTGACCGGCTGGAAGGCGGGGATGACGTCAAAGATGTCTGCCCCTTATGACCTGGAGCTACACACGTGCTACAATGGATGGTGCAGAGAAGCGAATGCAGTGAAACAAAACCATAAAGCCAGACTATGGGTTAGTTGTAGTCACCTGCTCAAACTACGCCAGAGGTTTGATGCTGGCTAATCACTTGAATAGCATGTCGCAGTGAATGTGCAATTCTCAAGACATACACCAAATCACACCAGGAGGTTGACCCTTTGCAAAGCCGGTGGCCTAACCGCAAGGAAGGAGCTGTCTAAATTGATGATTAGGGTGATGTGGTGGCGAAGATGAAACTGACAAACAGAAGTAAGGATTAACACAGGCCTTATGCGCTTTATTGCTTTAAGCAATACGTAACTTGAAAAAGA
+
,.+)&))+&().//2(+.)'%''+/970,33:95;7586))1+,7333740/./100./4++,/3-/,..20122-48-+.(5)&%)&++%*343-+4/-.36-*-*0+.71'1../.**,*)'+0)*--,,1.**%%0%%&)'&&%#&&#'.(/&)%*($&%))./0.&'(&/*,51%,*).(&%%%'&&)*,'%(&()(+66080-0.8-6-6+&/'11234*60'(%)*)*.777:7,03&*+*&&%&$%&'(&('&$$&',&$%###%$'&(%$(**&,,')%))+,,.70,)&)0.70-0.,1)(+$((-++)(&++&+0,&(+&')$$&'()*)*(*%)/-+1,,-/,02271+),)0-0--*'**&'&$$&%+,),%(%$%'%)0275**+)(*(+((%&%(/'++((%%('%&)''$)'(%'%&%$%##'&(%')-*341+**(&(.4(&)$$%&&)+'1(&%''(&%%++))0,--+-')((%'%%&$%%&(546;9.1/2+,2***&(*+,$$.,+*)/+,////'+35+66*./1+'*-*--/7-./.3+026,:9838683%+*'%,,')'(,,.6382/)))))$%%'%'++-'%(#$$$&*%&)&').037-)$%$%$*%,).,,)'$&&*(-0($(%#$(%''(%'&++*,&%$)'./+&&'%()4')&''.&'%#$%&%&*('%'%%%%&'$&'-(#(%%'*''$)'',,**+'-1--2))('%$$*200/,,'%$%%*$*)*).+*+*,1.5:51./++&%%%''&%)''(*(-2,')+(,/15:75-&%%'$)%)&*(--/,&'*/+4833.-/120**(')('%$#%%-&..)*4+*3:9410$')-)',-&(&'&'*(-(-(%().'((*..%%&###%$'(+./0/%%$$(%.)'&$&((**-)+*%((&($&&&%%(((),-/2-2&(+/66361&,*0''170+)+&(%&&(+-*-,/11+/,/,-,%*.++1--('%)%&(&#&)*,(*/,34,*4*&+).6+,.(()'))('*,1221.0.*++)+.0*6)%+.()+-'&$%''&*,(+,(,,%+.',+0-/-/110,..',%$+(%1'+$'&)&%%$$%$&(,)'%&(%#'$%%%'%))$')1*.0/.3/&+$%%,()'$%
@95955161-68ea-4697-8c64-fc4dd2401c50 ch=132 read=117194 start_time=2019-12-13T18:03:58Z barcode=BC01 runid=2c9cf7bc05858273f10e7d7ec552fc0bd742dc3e
CTCCTACGAGGCAGCAGTGGGAATATTTTTAATGGGCGCAAAGCCTGATGTAACCATGCCGCGTGTATGAAGGCCTTCGGGTTCAAAGTACTTTCAGCAGGGAGAAGGAGTAAAGTTAATACCTGCTCATTGAAAGCGTTACCCATAGAAGAAGCGCAAACTAACCATTTTGTAGCCGCGGTAATACGGAGAGGTGCAAGCGTTAATCAGATTACTGGGCTTGAAAGCGCGGCTGGGTTTATTAAGTCAGATGTAAATCCCAGGCTCAACCTAGAACTGCATCTGATACTGCGCTTAAGCTTGAGTCTCGTAGAGGGGTAGAATTCCAGGTGTGGTGTCGTAGAGATCTGGAGGAATAATACCGGTGAGGGCGGCCCTGGACTGAGGCTGACGCTCAGGTGCAGCAGTAGAGAGCAAACAGGATTGAATGCCCTGGTGGTCACGCCGTAAACGATGTCTGACTTGGGGACGTGCCCTTGAGGCGTGGCTTCCCGGAGCTAACGCGTTAAGTCGACCGCCTGGGGAGTACGGCCGCAGGACAAGCTCAAATGAATTGACAGGGGCTGCAGGCAGTGGGCATGTAAGTTCGATGCGAAGAACCTTACCTGGTCATGACATCCACGGAAGTTTTTCAGGGCGATGCGCTGGAACCGTGAGACAGGTGCTGCGTGGCTGTCGTGGCTGTTGTGAGAAGTGTTGGGTTAAGTCCGCAACGGGCGCAAACCCATATCGCTGTTGCCAGGGTCCGGCGGGAGCTCAAAGGAGACTACTGATGATAAACTGCGGAAGGTGGGATGCAGCGTCAAGTCATCCCGCGGTAGGGGCTACACCACGTGCTACAATGGCTGCCTAAAGAAGCGACCTCGCGAGGGCAAGCGGACCTCAAGTGCGTGTAGTCAGTTGAGTCTGCAACTCGACTCCATGAAGTCAGAATCGCTAGTAACCGTGGATCAGAATACACCACGGTGAGCCGTTGGAGCCTTAATACACCACCGCCGTCACCATGGGAGTGAGTTGCAAAAAAAGAAGTAGGTAGCTTAACCTTCGGGAGGGCGCTTACTGCTTTGTGATTTCACATGACTGCAGGTGAAGTCGTAACAAAGGTAACGGAAGATACGAGCGACAGGCAAATGGAGTTCTTCACGAACACACCGGCAACTGCTAGCACAAACAATACATGTACCG
+
,..2002(%-(*(*)*-4-4-+(&%%$%)'./0170)&.+6*)8;9422/)*%.03635,'&&'%)&'',+)-48286%5/,)$&*-)-++,01+/+*(.1((&)&-)&().:50.6/4)&'%$')--&&+(*0'*)/38//4*&$%',.(+,())-&(%)&+*)%'))*)'&'',)())**(1*)1)/,+&*(),6.5-0.082812(*++2/0/-*&$%&&&('%&$$%&&&)+%*)'&,+1*,,/)))*$$$&''10*(***+56/42/%*%&'&%'(+1/-00002/+%&'%)'&()*(%%')10---,)../(&'%+(.,/'('*&&$''+((&&)((+*+2002/,0(,'&)))(-/.20/((+))&'(*'',3,+$%&&&&(*,2237802650)&)(#(*'&%'%%.,()'%22,3+)&/+*082-',(&))*%)'.3-/72&.(,---0'(()**/69-)*&+*,2)')*'07.0779880--)),*,,+0-+,121:/(*+*'(+-,175688*''(&)()*.++*+/%%'($')41;7335675545')+.(($$%#&))(5772+))*)(,,)+5-)'-,(%),)**+-+-/27/.,*.()('')).,'*-/(-*,/-)'$$*-&$%%#$%%&&'&(*-%$''(+-6.133789+*&(*,+-3-*))+(&&&).,+..%(+)+(23'.300+,*--)),059+3-+%(*+',50&(,./%&2(.+'0)%(&&(,'0*-+,)'&)25.4&+)()*,*%**+*-.//4:.5/+&+),(*,-02&((&&%),/443--0..+0&%%%%%%%(,+**,,+$))%(*/.0.-/226511%%&&%-2(&()')/0242*$%'&-)*+/41,1'%&&'+(.)-4940--,/12%*)-*&&-02&10//02455666///-1.0/'1-2130231.0485.+*1*,.+.*/53+/%+*')&)''%&'&#'&#'%$+&'('$%',*)(%-+'1/$+.'+1++(-*(((+%'*3,005635.*'+*(*&'(()&),(/*/-33/).-',0,/,+,)%&%%)*21)*((+1)%$',-13/*&(%))**'*%'0145844:-+/1270/2-'(.+&$'%$)52-&'(+.,&*+/$&+)&&&&&(*)),),(3,)$%)&')'&+%**+**..(3++)/(')%$%&$
@eb3e54d9-dbb9-4dd6-9767-0fd1546ddcdf ch=15 read=163464 start_time=2019-12-13T18:04:24Z barcode=BC01 runid=2c9cf7bc05858273f10e7d7ec552fc0bd742dc3e
CCGGTTACCTTGTTGCGGCTTCACCCCAGTCATGAATCGAAGTGGTAAGCGCCCTCGAGGTTAAGCTGCTTCTTTGCAACCCACTCCCATGGTGTGACGGGCGGTGTGTACAAGGCCAGGGTGTATTCACCGTAGCATTCGATCCACGATTACTAGCGATTCCGGCTTGCTACATGGAGTCGAGTTGCAGACTCAATCGGACTACGAGCGCACTTTATGAGGTCCGGCATCTCGCGAGGTGCTTCTCTTTGTATGCGCCATTTGTAGCACGTGTGTAGCCCTGGTCGTAGGGCCATGATATTGACGTCATCCCCACTTCCTCAGCTTATCACTGGCAGTCTCCTTTGGGTTCCCGGCCGGACCGCTGGCAAAGGATAAGGGTTGCGCTCGTTGCGGGACTTAACTAACATTTCACAGCCACGAGCTGACGGCAATACATGCGGCACCTGTCTCACGGTTCCGAAGGCGCATTCTCATCTCTGAAACTTCCGTGGATGTCAAGAGACCAGGTAAGGTTCTTCGCGTTGCATCAGATTAAACCGCATGCTCCACCGCTTGTACGGGCCCCAAATCAATTCGATTTGAGTTTTTTAACCTTGCGGCCGTACTCCCCAGGCAGTCGACTTAACGCGTTAGCTCGGAAGCCACGCCTCAAGGGCGCAACCTCCAAAGTCGACATCGTTTTGCAGCGTCGGACTGCCAGGGTATCTAATCCCTATATTTTGCTCCCCACGCGCTTTCGCCTGAGCGTCAGTCTTCCGGTCAGGGGGGGCCGCCTTCGCCACGCGGTATTCCTCGAATCTCTACGCATTTCCACCCGCTACACTGGAATTCTACCCCTCTACAGGACTCAAACTTGCCGGTATCAGATGCAGTTTAAGGTTGGGCCAGAAGTTTCACATCGGCTTAACAAACCTTATTGCAGCACGCCCAGTAATTTCGATTAACGCTTGCACCCCTCCATTACTACCGCGGCTGCTGGCGCAGTTGGCGATTACTTCTTCTGCAGGTAACGTCAATGGGCAAAGGTATTAGCTACTCCCTTCCTCCCGCTGAAAGGTACTTTACAACCCGAAGGCCTTCTTCATACGCATGGCTGCATCGGGCTTGCGCCGTTGTACCAATATTCCCCGCTGCTGCCTCCCG
+
10++1/)10/2,2713..'-*'(,596+/28''&&20*)*)(-,62/*+,,39**)%&),323.,*(%(&4,268,0/1580+.,,3/(0/724/1181-((+/(*+*0+-3;3767.10+))*+2;.+,4*2-,-003+(*017*,,.5;5400///46</+/%)'&#'('(*.31&').&%./9/1&'8765+6.1,5.-)$&&'&'',#&)+*)/&'*-)2+'))''*+1//-%('+%).11330:0*-024857:/44+()(,,+-+*++(,-01:40095411,*.0/:'&,$+))++,3)*+,.;5/)$'&0)&)0,*007110)1/.1/.27777,5904;39:-90'(/&7(;::797('()+(,166/.*+)+3/0367975<45-4,(''')&&&0,/.,76+)**',&&(%&6888444*7.,)&*/0&2'3544886773/,-,47:-4(),.31134492-3122+)'')&$)0,40446:8979341()+,:8$&)/.4,76;88<96715501566/,*-,1750;&211,/.1,)4-**5++-%/(4.773*%&&()*3,9--'101,/260<7<,584160/./.-/()(*)-*+)'275)333..*-,4-1--++)*+./4+2,1+,4,/*,-+-1,(0-+'-254:.6+161.150.11253847+%/&1/.)%3;632&/3*30))136112.0+'&),+).4,)++844-&+)*+*+.0*(+*++((),.8*+-005//&&(.(*/037/+.-*,1,70554&+((&%)'+:4973&&.//00.,20214;91,)/1-*+.+-(-(*-(+/328-850*()+'*%)3+.00.((%'$&18*01//1'*)1%+&203.'(,51706.8.,***)*56.--.-((&&')1/38:91*&%$(&%$$$&%'%'&%&(+)/(402/1343810,5+**+042,026*)**+00140137335891/+'%#''(('&'()0*.0814:4447%582399769+6/--30/1'0)-*1)(#$'$&(8:,0;43+26.(553,/))((').***0./)'&&)'+'324:33;-&()*'($&&.,/.3132)17468',&&'$*++-(,+-3.///642*&,*,03358196)+
@cddfe846-b167-4367-aaf6-40feaa2b8fc9 ch=268 read=118786 start_time=2019-12-13T18:04:28Z barcode=BC01 runid=2c9cf7bc05858273f10e7d7ec552fc0bd742dc3e
CCATTACCTTTACGACTTCACCCCAATCATCAATCCAGCAGAACCCAGCTCCTTCCTTGCGGTTAGGCCACCGGCTGGGTGGTATCAGCTCTCGTGGTGTGACGGGCGAGGGTGTGTGCAAGGCCCGAACGTATTCACGCGGCATGCTGATTCGCGATTACTAGCGATTCAACTTCATGTAGTCGAGTTGCAGACTACAATCCGAACTGAGAATGGTTTTAGGTTTGCTTCACCTCGCGGCTGGCACCCTCTGCACCATGTTTAGCTAACGTGTGTAGCCAGGTCATAAGGGCATGATGGTTGGCGTCATCCCGCCTTCCTCCAACTTGTCACTGGCAGTCTCGCTTCGAGTCCCAGCAATGAAGTGGTAGCTAACGATAAGGGGGGTTGCGCTCGTTGCGGGACTTAACCCAACATCTCGACACGAGCTGACGACAGCCATGCCACCCTGTATCTCATGGCTATATACCATCTCTGGGCCTTCGCCAAGTATGTCAAGACCTGGTAAGGTTCTTCGCGTTGCTTCAGATTAAACCACATGCTCCACCGCTTGTGCGGGCCCCGTCAATTCCTTTGAGTTCCATTCTTGCAGACATTACTACTCAGGCAGATACTTATTGCGTTAACTGCAGCACTGAACTTTGACATCAGCAGGTACTCATCGTTTACGGCGTGGACTACTGGGGTATCTAATCCTGTTGCTCCCACGCTGGCGTGGTGCAGGCCAGATCGTCGCCTTCGCCACTGGTGTTCCTCCATATCACCACGCATTTCACGCGCTTTTGGCTTGACGTTGCGCACATGGAATTCCACGATCCTCCTCACCTCTGGCTGCCTGGTTTCTATGGCTTACTGATTAAGCAGGCTTTCCACCACAGACCCTGCCGCCTGCTCCTCTTTACGCCCAATAATTCCGGATAACGCGCTTGCCACCTACGTATTACGCGGCTGCTGGCGTGGATTAGCCGTGGCTTTCTAATAAAGTGCCGTCCTTTCGCTGCCATTTCCTGTAACCGCCGTTCTTCCTTTATAACCAGGAAGTTTACAATCCGAAACTTCTTCTTCCTTCACGCGGCGATTTACATGCGGTCGGGTTCCCCATTGCCGAAAATTCCCTACTGCTGCCTCCGTAGGAG
+
+,(-.-14262+/0169;2-246+...0.-328,3(%$($))+/*&%-..33183/40/1/3.8/587:57-6,++22)'&$%&'+)%*(0.1277;98767508:4+'+/),,3/.$.(0+12/'*'%*$')/:5&)'&'%'(+,65448;71232564//,..3231/(+)7-;88660,++'()8.-.576/00348/3,*,00+**)*.,+*.59-%*.,67*/2:244955-,++(('$%#.01+01/-,.1+-'+0-(()**2,(,')')(*,-'+630/.-&270*153233)31)&'*-22.691+/3163&&&'()*/--.5.3.2.-+-//.1/..,&)))*.*&&$%'4)&&'$&()')%+)&%)*.,6-4-;65-39/.*)&.,.0++/84/&()-)2/,.0046741000,///2132457796/8911(.+,67('#+(/225('&&&**)%%&)2-2121../&'(,,&$&$-'*+-/5830//15970./-0,21;85)()**22*/195&%,6+86'48+-/002144-.1**,-*-0+'0.-32(&,/575710-40/..0:9:79;737/10351(-,+..,../2022+(+.()---/9//+6-2-343;123338762-1/2.1015*%$$$(&**345406/042(2/:2339;155/02)883/,++')),.)*'1,)**24-$&%$&')*+/-'.')-+..2--3752530/2/4159<7567999:<85441*,)*'(++*,+635:5'#%%'(&)''&)&$%%%$&#&%%%''(+''*)+'/*-*'(+223724&(-%''(*&*,276755671;;40-/.0+2-++/*%%/(0(-%.*)&))&,+-.)'%&(.5'%$())--++,*39-04:5/3/73.05047:7103136854.5,-0/-62,/4/11),(')(+,+-/./56),((%&%'$,,/007377;64:,.(-**32)&,(+,*,0((-,,$%''+/+-6.5((('*)3-457.144320/+0,,-3-4**,',**-8+*,+142('.,()(')-316:7.)65.312/.())0,-%%&&%').+)+,,.,/77/+,404.)198,.0*.)%$(()0/.07059*111()%
@5e18b1d0-7c7a-460a-92f7-e2759893f73f ch=66 read=143158 start_time=2019-12-13T18:04:37Z barcode=BC01 runid=2c9cf7bc05858273f10e7d7ec552fc0bd742dc3e
CTCCTGCAGGGAGGCGGCAGTGGGAATGTTATTACGCAATGGAAACCTTGATGCAGCAACACCGCGTGAGTGATGAAGGTTTTCGGATCGTAAAGCTCTGTCTTTGGGAAGAGATAATGACGGTACCCAAGGAGGGAAGCCACGGCTAACTACGATACTTAGCAGCCGCGGTAATACGTAGGTGGCGGCGTTATCGGATTTACTGGAGTAAAGGGCGTAGGCGGATGATTAAGTGGGATGTAGAAATGCAGGTAGCAGGTGCTGCATTTGAAACTGGTTATCTAAGGTGCAGGAGAGGAAGTGGAATTCCTAGTGCTGGCGGTGAAATGCGCGTAGAGATTAGGAAGAGACACCAGTGGCGAAGGCGACTCTCTGGACTATGACTTGTGCTGAGGCTCGAAAGCGTAGAGGGGAGCCGACAGGATTAGATACCTGGTAGTCCACGCCATGGAAACGATGAATACTAGGTGTGGGGGTTTTCAACACCTCCCGTGCCGCCGCTATTGCAGTAAAGTATTCCGCCTGGAGTACGGTCGCAGATTAAAACTCAAAGAATTGACGGGGACCCACAAGTAGCGGAGCATGGTTTTAATTCAGTAGCAGGGCCACCCACCTACACTTGACATCCCTTGCATTACTCTTAATCGAGAAATCCCTTCGGGACAAGGTGACAGGTGGTGCATGGTTGTCGTCAGCTCGTGTCGTGAGATGTTGGAGTTAAGTCCCGCAACAGGGCGCAGCCGCTAATCGTTAGTTACTACCATTAAGTTGGGGACTCTGCTTGAGACTGCCTGCAAGGTTAACCAGGAGAATTAGGGGATGACGTCAAATCCTCATGCCCCTTATGTAGGAGCTACACACGTGCTACAATAGGCTGGTAAAAAAAGGATGCAACACCGTGAGGTGGAGACCAGGCACAAAAACCAGTCTCAGTTCAGGATTGTAGGCGAACTCACTTCGCTGAAGCCGGAGTTACTGTGATCGCGAAGATCAGTGTCGCGGTGAATACGTTCCCAGGTCTTGTACACACCGCCCATTCACACCATGAGAGTTATGCCAGAAGTCCGTGAGCTAACCGCAAAGGAGGCAGCAGCCGAAGGTAGGAGTCAGCGATTAGGGGTGAGAGAATCGTAACAAGGTAATATGG
+
)*,*%"%$'4,+,2,)-*)++('&,+1()%%(&'*'.1:65,&*+*-1/,*-,+,,-2(3(/5)00/)))*))-*+0*,/99,6*4/34)),+&&()/2130862(,0*&&)*+*($#$%&)2-/.1),+.)'0.&+)'-/-,..-.563311/-/)*(&)**))-+**))*.7203759)1+&.('**/1;3,4*5*45+*//,+%&-//*,0,1/302475;9997270+*0)144520(%+12,./(,''(&('-02.-*-/./1'%,1-+,752944503*,*10102,*,(,.*++)+-1-2*2-)).//-0.00-783052,*(&'$')))*(1**3*'(%((20376,010,*&'&'(),,,222/16:120()()(,('&&())(05-58())&(+-8./%**-*(%,,(%,+/87472*/1&25*+572214-+-./.)*+(-0)(./-**40.1-*+.0/.,478..:9-+.(*)/./0+(&+),,*40%%&$)&&))%0*6*(3+,0()*45.,,%$$$(,114),,*,,2.403/0731((%+)..-.(&-.%%'($&%''((,,-2-./243.039.271.'(#$&#%#'&%&'$'(&&-*'')%$*(--04+97,+6./+7+)'((4)2)((%&%(*)&(/1*./'/+/21/.1,/-/%),.-/,,,//384:356346..0137632634.(-/384;03%)0837-4-:)').)1)*'('$,&')6$%'%&*+.24-*0,))+*-713:1(*,-&040*/32/-&'&(%3/22124.)*))--22/--0/1++(&&-*&1-3-66210-.42)0+.42-%(%)'('(1*,+,*,.'*,2,-'+(-*.+0307260(%&$$%$#%',0/+'))))./2-000311+&02(*1&)%.*.(*)*-.8;:02.-*//24)+/.-$*2&1*)*'+(''++*),#&&%%%%&''&$%$*,**0-++,(&%'(%$$'+*',,,'(%%%(&')/-**8117/08.0+'+*,,02(+./-,).4+..)$%-+-./06./1,*%(.8./+7*('*''./6070,,/+-987)+.0)','*+,,,*$)*+,,1+2,1)&&')-*('(),7*/(,&(''')'-++*%++-,41)5.2+%$&&+
@0ddc1bbe-376f-4d63-aa35-65d740eeecf4 ch=329 read=81251 start_time=2019-12-13T18:04:40Z barcode=BC01 runid=2c9cf7bc05858273f10e7d7ec552fc0bd742dc3e
CTCCTACAGAGGCATGGTAGGAATATTACAGAAACAGGGCGCAACCTGATACATGCATGCCGTACGAAAGACCTTCAGGTTATAGAAATTTTCGGGGAAGAGGTAAAGTTAATGCGCTATATTGTTGCCGCAGAAGAAGCACCAGCTAACTTCAGCAGCGCGGTAATACGGAGGTGCAAGCGTTGAAATAGGAATTACTGGGCGTAAAAGCGCACGCAGGCGGTTCCTGATGCAAGTCAGATGTAAGAAATCCCGGAGGGCTCAACAGACTGCATCTGATAACGGCAGAAGCGGAAGAGTCTCGTAGAATTCCAGGTTAATGCGTGAGATCTGGAGAATACCGGTGGCGGCCCCTGGACGAAAGACTGACGCTCAGAGTTGCGAAAGAAGCGTGGGGAGCAAACAGAAGTTGATCACCCTGGTAGGTCCACGCCGTAAACGATGTCGACTTGGAGGTTGTGCCCATGAAGGCGGCTGGCTAACGCCGTTAAGAGATCAAGCCCGCCATAGAATTACGGCCGCAGAGTTAAACTCAAACCGTTGACGGGGGGCCCGCACAGGCGGTGGAGCATGTAATTTCGATGCAACGCGAAGGAACCTTATAGTCGGCATCACGGAACAGAGATGAGAATGTGCCTTCGGGGCGTGGGACAGGTGCTGCATAACATCGTAAACTGAAATTGTTGTGAAATGTTGGAACGGGTGATCCCATAACAAGCGCAACCCTTATCGCTTTGTTGCCAGCGGTCGTTGAAGCCGGGAACTCCAAAGGAGACTGGAGGAAGGTGGAACGACGTCAGGGTATTCAGCCCCGCCTGACCAGGGCTACGTGCTACAATGGCGCATACGAAGGCGACTCGAGAACAACGGACCTCATAAAGAAGTGCGTCATGTAGTCGGATTGGAGTCTGCAACTCGACTCCATGAAGTCGGAATCGCGGCCATCGTGGATCAGAATGCCACGGTGAATACGTTCGGGCCTTGTACACACACACCGCCCGTCACACCATGGGAGTAGGTTGCAAAGCGAGTAACAACCTTCGGGAGGGCGCTTCCACTTTTGGGTCGTTCATGACTGGGGTGAAGTCGTATGGTAACGGAAGATAGAGCGACAGGCAAGTGGGATTCGCTGAAGACACCGACAACTGCTAGCACCAGCAATACGTAGCGCG
+
'(,*'&'%'&'()&$&((&-,+0/210+*&#'('%%),(.+/1*955324%&+(%)()0*)%&$$%)-(%'(((+*(-0-3(*)**)#&')('&+)&)''&((&(**+'5*2+**$$($&%-))('%2.+)-(,)(),'(*-0')+)/)&'$%$'**)*',*),,**%+'.*-))*//-***+,'/.('$.'/*3+.0+.663/1383*'*,2*/-/,..)('0//,()'+%%))(,--15740.-&)-*).71,,.*/,411$#%$$++146540/++)-(('(+.**)$$')+))%)--.&)&%&-+4-1/,./.%$$$%#%&%((*./+14+,(/+.58043+&''(+;5*)26.1'(-*(**(()-,235-.%')''*(),*$*)**.2-*,)&(+79561+(&(&'%&''*07-,-+(%%#),(%).175549..')*12;93./.3/.20*,$)(,1*$$&&')''&$$&(+0.0/.)*%&(50-%%%%-.))(-1''-,'(+'&%&%&),7/3,0&&$$&&)+)*+-(,*(((-.-,30--,,).4-'*((')+,),304--/'+&'('',)(01,%,**-.)*.,&&(('$$%&)&((%'&)++-$%('%'**((*,//*)(')&(%(%$$'(.2,/(.)'**.+.7656610(,)'&$((()&*)%#$'&%'''5:/147:9//.<52-,-'*,'))-2))&)/2,(&&)&)-105,)*%(&&(020-0925:0.3.12'*+,%,('01)19*6011'84.++'(*%%&%%')&*)-+-/%'%*+/3582%'%'$((%%'(-/+%'(#&(77*-('&%%'%'34514.;.+5412(($&%()&)&&''()%&&)''(&*.6210322332+(+-,,/22+,'0''*.14./,8.4,+-.568:3701165678735,2,*+7-42424(''&%')-/%.&/034+*/.-695-0)0/'&11.324.//565-0/,**)&('))*-/43/:1./75423214+40)('%)*,-#%(**&''%&(/+,+1+/497,5.(+/.2-,.*+*#))**&(*&(%&+2.(+*((*&())*+-0./3&*$$&'%)&'+/.1-/3()'/,...+-1-,,+,%25,0-%$%&())(,//31153-*)%#%&&')).0/-0/81/0/&)%&%&$
@a1e3ed6c-63fa-45aa-bcdb-ac9d668efc18 ch=244 read=266125 start_time=2019-12-13T18:04:36Z barcode=BC01 runid=2c9cf7bc05858273f10e7d7ec552fc0bd742dc3e
CCGGATTTACTGCTTGTTACGGCCACTTTGATCATGAATCACAAAGTGGTAAGCGCCCTCCCGAAAGAGTTAAAGCTACCACTTCTTTGCAACCCACTCCATGGTGTGACGGGCGGTGTACAAGGCCCGGGAACGTATTCACCGTGGCATTCTGATCCACGGTGCAGCGGTCCGACTTCACATGGAGTCGAGTTGCAGACTCAATCGGACTACGACGCGCACTTTATGAGGTCCGCTTGCTCTCTTGAGGAGTCGCTTCTCTTTATATGCGCCATTGTAGCACGTGTGTAGCCCTGGTCGTAAGGGCCGCTGATGACGACGTCATCCCACCTTCCTCAGTTTATCACTTTGGCAGTCTCAGCTGAGTTCCCGGCCGGACCACCGCTGGCAACAAAGGGATAAGGGGTTACGCTCGTTGCGGGACTTAACCCAACATTTCCGCAACACGAGCTGACGGCAATACATGCAGCACCACCACGGTTCCCGAGAGGCACATTCTCATCTCTGAAAACTTCCGTGGATGTCAAGACCAGGTAAGGAGTTCTTCGCGTTGCATCGAATTAAACCATGCTCCACCGCTTGTGCGGGCGGTTTAAATCAATTCATTTGGAGTTTCGCCTTGCGGCCGTACTCTGACGGTCGACTTAACGCCGTTGTTAGCTCGGAAGCCACGCCTCAAAGGGCACAACCTCAAGTCGACATCGTTTACGGCGTGGACTACCGTTATCAATCCTGCGACTGCTCCCCACGCTTTCGCACAGACGTCGAAGTCGCTTCGTCCAGGGGGCCGCCTTCGCCACCCGGTATTCCTCCAGATCTCTGCGTTTCCACCGCTACACCTGGAATTCTACCCCTCACAGGACTCAAGCTTGCCAGTATCAGATGCAGTTCCCAGGTTGAGCCCGGGGATTTCACATCTGACCCAACAAACCGCCTGCGTGCGCTTTGCGCCCAATGTGAAGATTCCGATTAACGCTTGCACCCTCCGTATTACCGCGGCTGCTGGCTGGAGTTAGCCGGTGCTTCTTCTGCGGGTAACGTCAATGAGCAAAGGTATTAACTTTGCTCCTGCTGCTCCCCGCTGGGCGCTTACAGCCCGAAGGCCTTCTTCGCCACGCGGCATGGCGCATCAGACTTGCGCCCATTTAATGCAATATTCCCCATAGCACCTCCCGTAGAGGAG
+
8+'*$32('(%%&/*(2.,)-(-*-,*3(()52)((()*-(+551...21/++,,6884/66-,6**%,..04(')(&)'#'/2*391(41%04-&'(64%(+0.//0155;:40**&('3337.:2)/5,////999<879;7818101::433;0+()*%3&(%''.'())'028;.-()-5.*)+.%%+0/*0(,.350+/+0-808666733/.*-)-+79/04102,6**)3,**//11-0,)).&(*,(*.138738,'(**.111:/:.+'&')&..11343111;,*.786.501+.153%(%&%()*)''*-77/108-+1:8837/00/2<+)++()-+-&**/1541/&&'$%&44:39.+.04/644.*3.1205-,/'-./')33221)+-/(,,%*%''0/5+**0695-4,1)1/+-0/+.6+/&&).)0*/-1550/.-/$0,')%//2/5,*)&,($&**,299:00+*(*%,.)*0./:77879732/&'.-)-.42934/42537601..024)5,)+)+'.5967;868544-0/05&'.//2;:2:52-///4.03,0-0.3/1.0-&)'+*$$%%)+.72;4&(/,++%**17+))&*-)-*/51(+)*+/%(+01755.,)**-*.*,'&%(%(,,*--3&0*.*-0,-.187726'/,)(+/1477341/-./7552555182'*%--.78;52-*/+(',++-&+')'$%#%$',-./502+),+*,+),$%#%'-(0.,-&)))+-+,0+/.1/++/6:7-37.081:9787(.4(0+/0;877,,2+*-/-,,+())-60/&%-0-02,0,/300*,)4+76+86----),$(12478-,%*-,+3,+(-)+*).2656-+68+2--0656(&.2,&-1))&/99/'.,+./..2,-01169:74%'(+167882.()+)$)),($)+'&/+-1&*-3+.+.261/-(++0---07//79164,-)+0),3...;::16.,,3&(.*'(/+(8/./8/67;6515+0*,,60000*+-(&0012(+()%*&(&(-23&(',*&&&*%))/40++,.+&&%$%''**,(00)((1.41:3832:8.*+%*%')))'*'&'%'++/&*)&(%$&'58*).,((&,&*)3016;0;7)%%$"##(&*/4,+22.(&'&$
@27e842ff-faab-4b28-a416-ef94ce2c0e88 ch=81 read=131541 start_time=2019-12-13T18:04:43Z barcode=BC01 runid=2c9cf7bc05858273f10e7d7ec552fc0bd742dc3e
CTCCTACGGGGAGGCAGCAGTGAGAATATTGTACACAATGGGCGCAAGCCTGGTCCGCTATGCGCGATGTATGAAGAAGGCCTTCGGGTTAAAGTGCTGGCGGGGAGAAGGGTAAGTTAATACCTTTGCTGTTTACCCGCAGAAAGCAACTCCGTGCCAGCAGCCGCGGTAATGCATCAGGGTGGCGAGCGTTATCGGATTTACTGGGCGTAAAGGGCGTAGGCGGATGATTAGTGGGATGTGAAATGCAGGCTCGAATTTAGGTGCTGCATTCCCGACGTTTATCTAGAGTGCAGGAGAGGTGGAATTCCTAGTGTGGCGGTGAAATGCGTAGAGATTAGGAAGAACACCAGTGGCGAAAGAGCGACTCTGGACTGTAACTGACGCTGAAGGAAGCGTGGGAGCAAGCAGGATTAGATACCCTGGTAGTCCACGCCGTAACGATGAATACTAGGTGTGGGGGTTTTCCAGCGCCTCCCGTGCCGCCGCTAACGCATTAAGTATTCCGCCTGGGAGTACGGCCGCAAAGATTAAAAAAACTCAAAGGAATTGACGAGGGGACCCGCACAAGTAGCGGAGCATGTGGTTTAATTCGAAACGCGAAAAGAACCTTACCTACATGACATCCCGCTTGCATTACTCTTAATCGAAATTCCTTCGGGGACAAGGTGACAGGTGGTGCATGGCGTTGTCGTCAGCTCGTGTCATTGAGATGTTGGGTTAAGTCCCGCGAAAGCGAAGCGCGAAAAGCCCCTTGTCGTTAGTTACCATCATTAAGTTGGGGACTCTACTTGAGACTGCCAGTGACAAGCTGGAGGGAAGGCAGGGATGACGTCAAATCATCATGCCTTATGACCTGGGCTACACGTGCTACAATGGATGAATTGCAGAGGAAGCGAAGCCGCGAGGTGAAGCAAAACCCATAAAACCATTCTCAGTTCAGTTGTAGTCTGCAACTCGACTACATGAAGTTGGAATGTAGTAATCGCGAATCAATGTCGCGGTGAATACTCGGGCCTTGTACACACCGCCCGTCACACCACGGTGATAACACCCAGCCGGTGGCCTAACCTGCCGCAGGAAAGGAGCTGTCTAAAGGTGGGATTGATGATTGGGGGTGAAGTCGTAACAAGGTAACCGG
+
'.-)')+&*-)'010428533,*(+,1*/,')&*+,/002891.107'3555(.,&%&%'+55.-*(+.044451(,*++56561+914*.+'$'%%$&''*/1)'('',*'+,:*5,9+-,0&&(*%#$$)(*(+4*+/%&%%%#%%'%**1-147646-,*.')),)+-**$.'+&)-2')36/++-*-8.--8,.(44**/56:994.))&*(,038889:6<899490**./:711(&'*,-**/&.7746)'-/3,(.037996244:,+%&$)().-*/.65.//003*2)&)&)*+3/6/7//,))-32.0001320*52++147.-,+*0,&01/4/1;789:*5516,*++'&&*,788:77695899252..0228885/3'$')%,-568+**+16+61(1&2+,**,'.7)*.51..332/0039-+'%)%&'./9952/*469997;98),49+1).%*'**-26)+823+(*/'(*.-.,-).+1.()*.202-26122&)$+'-,503.3/6)),00077470-001,2-++*-51623/',1,2.193.,++&%'')01/(*&+0+*'-/8;;179<70-/'**,0/80(%)*/3.5/071/.+/,-/47-.+&'.))*'./,00,2,0/./&(-,(*/--01.,7.1134)4+/.0-(/+560+**)'0').7+14876%''&((&$&')*/-0().'-,/)++91*'')((%*(,1.',,0+,,..)--./)000('('*331;0*0+)38467+/-4+1-5+582*/63)%(-),-/225363/12,-*-,)-011./-(*+-40(792/00070598;3114;95+)/('**-32842/-/++'*%((/059597<76:6320001/1(/%'),---*0)',++10*.*+*12-.+8::.;:--18:1/-+.0'(*'2-;0(*/,+,8788789/0.//...+)&*+3/90.900*/,((((,()+-)+-.:71,()+76/+(*)&')'%&'().11202,**+,,17874<:137.0/2/.))%'%()041(1+''-.5.81070++.4..(&'*)*)2-(10)0+**/-/5339+-023;541.+,,.+:,7783(,*+&+'()135/,+/,,7;8;69
@86478d05-8c55-4c36-915d-5e5644c28ea3 ch=393 read=63181 start_time=2019-12-13T18:04:52Z barcode=BC01 runid=2c9cf7bc05858273f10e7d7ec552fc0bd742dc3e
CTCTACGGGAGGCAGCAGTGGGAATATTGCACAATGGGCGCAAGCCTGATGCTGTATTACCGCGTGTATGAAGAGACCTTCGGGTTGTAAGTACTTTCAGCGGGGAGGAAGGGGGTAAGGTTAATACCTTTGCTCGTGTGCATTACCCGCAAGAAGAAACGCCGGCTAACTCCGTGCAAGCAGCCGCAGTAATACGGAGAGGTGCAAGCGTTAATCAGGTACTGGGCGTAAAGCGCACGCAGGCAGTTTGTTAAGTCCAGATGTAAATCCCGGGCTCAACCTGGGAACTGCATCTGATACTGGCAAAAACTTGAGTCTCGCAGAGGGTAGAATTCCAGGTGTAGCGGTGAAATGCGTAGAGATCTGGAGGAATACCGGTGGCAGCCCTGGACGAGACTGACGCTCAGGTGAAAGCGTGGGAACAAAACAGGATTAAAATTTACCCTGGTAGTCCACGCCGTAAAAAACGATGTCGACTTGGAGGTTGTACCCTTGAGGCGTGGCTTCAGGCTAACGCCGATTAGGAGAATCGACCGCCTGCCAAGAATACAGCCGCAAGGTTAAAACTCAAATGAATTGACGGGGGAGCCCTTTGTAATTGGAGCCTTAATAGTTTATTCAGAAGCAACGCTTGAGAACCTTACCTACCGCCGGCATCCCTTGCATTACTCTTAATCTGAGAAATCCTTCAGGGACAAGGTGACAGGTAGTTGCATGGTTGTCATCAGCTCGTGTCGTAGAGATGTTGGGTTAAGTCCCGCAACGAGGCGCAACGCTAATCGTTACCATTAAGTTAAGGGACTCTGCTTAGGACTGCCTGGGTTAACCAGGAGGAAGGTGGGGATGACGTCAAATCGTCATACCCCTTATGTGGGCTACACGTGCTACAATGGCTGGTAGAGATGCAATACCGTGAGGTGGAGCCAAACCAAAACCAGTCTCAGTTCGGGTTGTAGGCTCGAAACTCGCTACCATGGAAGCTGCGTTTAGTAATCCTTGAATCAGAATGTCGCAGTGAATACGTTCCGGGTCTTGCCACCGCCCGTCACTAAGGGAGTTGGCAATACCCGAAGTCGTGAAACTAACCGCAAGGCAGCAGCCGAAGGTAAGTCAGCGATTAGGGTGAAGTCGTAACAAAGTGCTCCGG
+
+/1'*,(46//41/11+.1-1)+)*216.-,/46-+-/+/168.15/0-5320-/0-6-08,22.*+*+.*('&)%,4171+986:2130+,*,0/1,*,-&.0*'+/+*.3,(&%())+-6-5,.0-//*)..0'+&$$'&.2-04*&&$&%)*'*,%''+$&%&$%')+,63533,&'('),7.5/2226335361*'*.++)''')+1,+**,$'&-(,,99963348701-.)-,2&0.+(57<:568601/5'()))#$%(*&-3),12-/3/'0+&(.)-**1.///20024156472)2.-%&$$*'*+-(//)()',33.2%.'-4.(*/3..//./+1/1/-++,334.,,,,:9890.2+,--5:8/9&*('%'*.+'+22+*'')'(**30355-2&%$%%&*02846.+++256,.&65,3.+)&%+)()07.+-(&(%&.-%)).0-1305530/1//(303/0101-),***(*(05,-,-),2)+0'0-.10(,,,(*-1&&#$%1('**('&&*+1-26/1/'%(%+(&(**-.//450,1)(%+/-5210121::4.2.3.434'313+$&,*%$%%%'$%-''(%%,).*2*-,429--+1,%%+*(..'/%((%(&&(),-**(*)&&(%$($'&,-,30*,($(%%%$&((.405--$%'&+.+),((,+&'14032/.0.+-,.,1/&*(''*2501(3*-,)25/365601*-/./,,.043342),),2'.)-02)'++3*+(0),-0.(.'''%%&&','&''(+13))-,'%)*,*/.,,&$%%&)/&+%&*./.633908/80/.).)*,,,/)5733778:85434211&/1%&%-.0+/421.()*,01(*'(&013411150..,-0--+(,*+40))-',29772+-**24-(,1*5)813;93/6-*3518),0:5),((/(-&,%%$&&)/**86+++*,1//()%%%'*((')-*.072:11))/-1978,('%)%''()%)(+-8-,.'.'+&%)-*(,*%&&%*0*+*))''%&&%$&(+$'(-&-,-10$2)'&'.*,002)*((223:59&)&&&$%%(('-//%&&%&)*%((**%1-$/)&)*(&$-,-4300255490*-&$%&%++
@31b26f16-20c1-498a-a0a7-bf59615394a1 ch=136 read=335263 start_time=2019-12-13T18:04:51Z barcode=BC01 runid=2c9cf7bc05858273f10e7d7ec552fc0bd742dc3e
CTCTACAGGAGGCAGCAGTGGGGAATGTTGCACAATGGGGAAAACCTTGATGCAGCAACGCCATAAATCTGAGTGATGAAGGTTTTCAGATCGTAAAGCTCTGTCTTTGGGGAAGATATTGTTTAAGAGGAAGCCACGGCTAACTACGTGCCAGCAGCCGCGGTAATACGTAGGTGGCAGGCACATCGGATTTACTGAGGTAAAAGTAGGCGGATGATTAAGTGGGATGTGAAATACCCGGGCTCAACAGGTGCTGCATTCCAAGCTGGTTATCTAGAGTGGGAGAGGAGGTGGAATTCCTGGTGCAGCGGTGAAATGCGTAGAGATTAGGAAGAACACCAGTGGCGAAGGCGACTCTCCTGGACTATGACTGACGGCAAGGCTCCGAAGCGTGGGGAGCAACGGGATTAGATACCCTGGTAGTCCACGCCGTAAACGATGAATTACTGGGTGTGGGGGGTTCCAACACCTCCCGTGCCGCCACTAGCATTCAAAGTATTCCGCCTGGGGTACGGTCGCAAGATTAAAACTCAAAGGTGGCGGGGACCCGCACAAGTGGCGGGCATGTGGTTTTAATTCGAAACAGCGCGAAGAACCTTACCATCCCTTGCATTACTCTTAAATCGAAATCCCTTCGGGGACAAGGTGACAGGTGGTGCATGGTTGTCGTCAGCTCGTGTCGTGAGATGTTAAGGTTAAAGTCCCGCAACAGAGCGCAATAGCAATCGTTAGTTACTACCGGTAAGTTGAGGGACTCTGCTTGAACTGCCTGGGTTAACCAGGAGGAGGAAGGTGGGGATGACGTCAAATCATGTACCCCTTATGTGTGGGCACACGTGCTACAATGGCTGGTACAGAGATGCAATACCACCGTGAGGTGGGCCAAACTTAAAACCAGTCTCAGTTCGGATTGTAGAGCGACTGCTTCACATGAAGCTGGAGTTACTAGTAATCACTTGAATCAGAATGTCGCGGTGAATACGTTCAGGTCTTGTACACACCGCCCGTCACACCATGAGGTTGTAATACCCAGAAGTCCGACTAACCACTGTAAGGAGGCAGCGGCCGAAGGCGGGTCAGCGATTGGGGTGAAGTCGTAACCGTGTGGG
+
,1)&((#/+)27237839:34/(($&#.-(*+3498386**13-+/,,*+-/:4312+0,32,'$%)%%'((()()++-*,1-6791,-550%*+3.)+,.0+.%&*+-99).--0/).('%%#+*,&+**2,//,*4+-+12.**-,2-3.++,('(,*()'('+*(*++$/)*356''-,)*(&))((41-+*()%'$$'10*'&..966:797516//-13:89:9953891.56+052.-,(()%*/+-/88828.1*((&)/0+.4)+01/+)*'(,*(*&,(&)'&))*-+2.3''-,-/+/0+2+&(**'+-003-,+*,/*311/58;9759355382**5,42.-*,,+,%)..,*&$)&&'',*-&(&'$*%&'0+*01+)48438**(+3*+%(*%3(,,:97;;60/830011/.046;68;<9.,&()/*/*)%'$)',--278::,81.)/)+*,2+.3*+21347:9)*(&#%$*'$+*+&)*,,1+&+5103,*(...464-431-,2,6;944885,'/)))&,'06,)0/(')&+/--,&))+)+/0879823;</296:5)+2+,*)-,,),.'.1/.'$#''$),)&$%%'%.+)*,).+*.+*,*,,-*.91.30+68,013),.*,-240234783424293:022660/,//:67666/7.///-180''0-1001,,,78()5246/-,-..-1(%$&',))(.*.)--2.--,,(''&%'(,:.,,8+75532%()++(0,024:730+)6*-)0,22*,/(0.*)**,.27*3224424728+*)+,*(&./7/,15631/+'))'')&',,/2,))'#'(+,,),),-/,))$&&**50147(,90,,(-''23/-()(&'+)),46.4577764.018//0/1///%%&%'(&('$&'(&%&(('(*')12-+*01-.0/030001(%$#%(**-.')3/.0--7*643)4,.0..60%,3/,-/00.1/.*3601:1..211/0-+(''*(*0('*%'&7,)+)+/,,0..(./21*($&%&&),,2)((*(-.-834)+(('&'(&&&&)-,+6,--2**+2.,-7250(.$'%$&&./
@6547848e-57b0-4b58-b8c9-d92882e515ce ch=81 read=131551 start_time=2019-12-13T18:05:00Z barcode=BC01 runid=2c9cf7bc05858273f10e7d7ec552fc0bd742dc3e
CCACGATTTGTTACGACTTCACCCCGGTATGAATCACAAAGTGGTAGCCTCGAAGGATAAGCCTACTTCTTTTGCAACCCACTCCCCATGTAGTTGTGACGGGCGGTGTGTACAGGCCGGAGCATTATTCACCGTGGCATTCTGATCCACGATTACTAGCGATTCCGACTTCATGGAGTCGAGTTGCAGACTCAATCCGGACTACGACGCACTTTATGAGTCCGCTTGCTCTCGCGGGTCGCTTCTCTTTGTATGCGCCATTGTAGCGCGATATTAGTAGCCCTGGTCGTAGGGCCATGATGACTTGACGTCATCCCCACCTTCCTCAGTTTATCACTGGCAGTCTCCTTTGAGTTCCCGGCGCTGGCAACAAAGGATAAGGGTTGCGCTGCGTTGCGGGACTTCCTTAACTTATTTCACAACACAGGCTGACGACAGCCATGCGGCTTTCTGGAACCGAGCATTCATCTCTAAACTTCGTGGATGTCCAGGTGGGCGAGATTCTTCGCGTTGCATCGAATTAAACCACGCTCCACCCGCTTGTGCGGGCCCGTCAATTCATTTGAGTTTTAACCTTGCGGCCGTACTCCTCCCCAGGCGGTCGACTTAACGCGTTAGCTCCGGAAAACCACGCCTCAAGGCGCAACCTCAAGTCGACATCGTTTACGGCGTGGACTGCAGATTATCCTGTTTGCTCCCCACGCTTTCGCACCTGAGCGTCAGTCTTCGTCCAGGGGCCGCCCTTCGCCACCAGTATTCCTCCAGATCTCTACGCATTTCACCCACTTCACCTGGAATTCTACCCCTCCTGCAGAGACTCCAAAGCTTGCCAATTATCAGATGCGGTTCCAGGTTGAGCGGGGATTTCACATCTGACAACAAACCACCTGCGTGCGCTTACGCTTGATTCCGATTAACGCTTGCGCCCTCCGTATTACGCGGCTTTAACGAGGTTAGCCGGTGCTTCTTCTGCGGGTAACGTCAATGAGCAATTATTAACTGCTCCTTCCTCCTGAAAGTGCTTTTACAACCCGAAGGCCTTCTTCATACACGCGGCAAACGCATCAGGCTTGCGCCCGGTGACACCAATATTCACCTCCCGTAG
+
-(%')%-+(%0-&)-,0081-294(,)($,*+310-104+(+)+'(&'%',&%%),+2,//,*'&(,40183,)/.71<2+,.813*)+)(%*1((&+'+/1,,.7/)('&&'&(%'%(('&-(*/+.911293:150//57.-/01*()).11/-1..*+(6+0((***)%#%&)$&'1*&*/-*-((2304/853)0.4,*')+.-+*$(-2889700/0/(+05145/+.,+-)*(-,./5.20690.4421247;94612-/+&''%)$)''#''(-1/,/7:811.)-11;8832310124435555348-5-)-./.0.-5%,6/))436767:/,,-.38%&0&'*13830*'&&&((+-,/**01),/.544/2..8--%&'$%,09121;9.-0-$%&%.)'''(06+-..262/3((4612-+)**,&.*)*'&%&&',.'(((%#&'%%%$,-3/,/263.)))%',$%)*7/61/5)''$$')''%&%#+%#'.-+00.0*))+-(+-3-9;780,+$%%(*(.++)++/-*))')&,+)%+1*6.:/(*+&'(*4;<,240.+5-202450-+++-&(,)+''2:221//011/51:0-,),'&#)(-2,4)4**))$(&,+-/)()*)%)(%*302(((,,)+00562/76+**---139421/+'&+.)()(&,..8-(),7300(*()04,-''&*((()*..,/-,,+.43240))015-99146)4<-,,9+.8,&1'*82..3&()20./.0-1-/.1:--')(*%,+,*().--,--/111%-,*+-0()$1'*+/1147'//+')),+.)'&,+,/2//8:57&62/9)).-2-+(*1)/11-/;:0,..011//10545;97;)69322./--,*0.)+.($##(1-31,*,9,7,-,0'&'%-34/48+.,3,%(&&)''&$%0*.-(-+30+(2201.(*-319<9:;;80/.1951//,/)%&-0)2,2+.-1+)0')*0311.,,0*().1,)(&(+-/)'(-)2,.+)++,,:7;88<900/,&)')))''*'($')-/039363./0/6++'*&('%&$/).//()$('+56*+/)(
@28288c5f-d14b-47f3-bb79-98ecb2f55d13 ch=478 read=101558 start_time=2019-12-13T18:05:05Z barcode=BC01 runid=2c9cf7bc05858273f10e7d7ec552fc0bd742dc3e
CGGGAGGCAGCAGTGGGGAATATTAATGTGCACAATGGAAACCCTGATGCAGCAACGCCGCGTGAGTGATGAGTTTCGGATCGTAAAGCTCTGTCTTTGGGAAGATAATGACGGTACCCAGAGGAGGAAGCCACGGCTAACTACATTACCAGCAGCCGCAGTAATACGTAGGTGGCAGGCGTTATCCGGATTTACTGGGCGTAAAGGGCGTAGGCGGATGATTAAGTGGGATGTGAAATACCCGGGGCTCAACTTGGGTGCCGTTTCCAAACTGGTTTATCTAGAGTGCAGGAGAGGAGAGTGGAATTCCTAGTGTAGCGGTGAAATGCGTAGAGATTAGGAAGAACACCAGTGGCGAAGGCGACTCTCTGGACTGTAACTGACGCTGAGGCTCAGCGTGGGGCAAACGGGATTAAGATACCCTGGTAGTCCACCGTAAACGATGAATGCCACTAGGTGTGGGGTTCCAACACCTCCGTGCCACCGCGCTAACGCATTGAAGTATTCCTGCAGGGTACGGTCGCAAGATTAAAACTCAAAGGGAATTGACGGGGACCCGCACAAGTAGCGGAGCATGTGGTTTAATTCGAAGCAACGCGAAGAACCTTACCTACACTTGACATCCCTTGCATTACTCTTAATCGAGGAAATCCTTCGGGGACAAGGTGACAGGTGGTGCATGGTTGTCGTCAGCTCGTGTCGTGAGATGTTGGGTTAAGTCCCGCAACGGGCACCAACCCTTGTCGTTGAGATTACTACCATTAAAGTTGGGGACTCTGGCAGAGACTGCCTGGGTTAATGGGAGGAAGGTGGGGATGACGTCAAATCATCATGCCCCTTATGTGTGGGGCTACACGCGTGCTGGCTGGTACAGAGAGATGCAATACCGTGAGTAGAGCCAAACTTTAAAACCAGTCTCAGTTCGGATTGTAGGCTGAAACTCGCTACATGAAGCTGGAGATTACTAGTAATCGCAGAATCAGAACTGTCGCGGTGAATACGTTCCCGGGTCTTGTACACACCGCCCGTCACACCATGAGAGTTGGCAATGCAGAAGTCCATTAGGCTAACGCAAGGAGGCAGCGGCCGAAGGTAGGGTCAGCGGTGGGAGTAAAGTCGTAACAAGGTAACCCGG
+
5(,/%++*)0000649;0+0+')'('++10./00862,%'+()'),-651//0384/0/-/31,*)(*,+))++84.0:331,--1,)**5.-/000)(.,)*'*('%+)'))310.,(+*.-0'+'*('/,%(+---2.0+,*%*'%-3.(,,+2++/&-.0+-.6344173384.-480:0/.1*+-)4230249143&(,2-,**))--/44175::-7-7.042:79924..34.,84,,05,03:,/(*,,521,-/./834)65*54775:)+0266//1236050*,(,,(('%,(*.(5+0/')+450,.-/954392//363-+,+*8+)0.15.-4//04//.020-+.-3.2.,+,-/,0:67,+-,24-,++-556-6876/&)*.597.*)-:691;:*/*+'*+661;6-/777590.,..589;83*',-092(,&&)'*,010-,.3--..,6,5469263,/*2-&0,)*),-754)-$('%&'&)0101)%$%%*&$)'1-752+-,,*+./29:955/67)-+*').+/022:;143;6...1/***),/.0'*,3430244<<1776/*3*)+988/.0.2-/331.,,.1./2./06257794:../..165222,6,5,30))-+)**'-92::38:0,,1+-4/006,01/079-//*,:78267890*/..744233599548969:6;051500-14)*40/.&+-+$*+/10<4,3013.8.%''$/--.4385.:-9.*+3301931.01)**)%'),45::;;722**.+&(&-0-2.,2.2037:)-15765687:9365:;8:,85,%++,.060('/355652(*')+53.-'()/:..,9..)))*,01.30//3;970&()+-,,0,04.,33,47<237334879579;809-/9220310001:0036-+'%'()+*+('(+.&&'3**()))*.///-.(')/,+*$%#$&%+00-/+,,8:8675546**,1764.6---0--(--*/2-,..+,-./)'$%'&)++*'$.51110-/*,00-%.&'-864323.+3-./-04+*+.,/30/11,0../)0+/-10-'+*..)()39*'(+/798961/1.765;)5(
@3b0d18c6-3369-48c4-b2fe-88c0af2d95a4 ch=156 read=129805 start_time=2019-12-13T18:04:56Z barcode=BC01 runid=2c9cf7bc05858273f10e7d7ec552fc0bd742dc3e
CCGATTTACCTTGTTACACTTCACCCCAGTCGCCAGATCACAAAGTGGTAAAAGCGCGCCACTCCGAAAGGTTAAGCTACCTACTTCTTTGCAACCCACTCCCCATGGTGTGACGGGCGGTGTGCAAGGCCCAGACTGTCACAATGGCATTCTGATCCACGATTGCCAGCGATTCCGACTTCATGGAGTCGAGTTGCAGACTCAATCCGGATTCGACGCACTTTATGAGGTCGCTTGCTCTCGCGAGGTCGCTTCTCTTTGTATGCGCCATTGTAGCACGTGTGTAGCCCTGGTGTAAGGCCATGATGACTTGACGTCATCCCACCTTCCCTCCAGTTTATCACTGGCGGTCTCAGCCTGAGTTCCAGCCGGACCGCTGGCAACAAAGGATAAGAGGTTGCGCTCGTTGCGGGACTTAACCCAACATTTCACAACACGAGCTGACGACAGCCATGCAGCACCTGTCTCACGGTTGAGGCATTTCTGTATCTAGAAAACTTCAGGCGGATGTCAAGACCAGGTAAGGTTCTTCGCGTTGCGTAGATTAAACCACATGCTCCACCGCTTGTGGGCCCCGTCAATTCATTTGAGTTTTAACGCGCGACCGTGCTCCCCAGGCAGTCGACTTAACGTGCAACCGGAAAGCCACGCCTCCAAAGGGCACAACCTCCAAGTCGACATCGTTTACGGCGTGGACTACCAGGGTATCTAATCCTGTTTGCTCACCCGCAGCACCGCACCTGAGCGTCAGTCTTCGTCCAGGGCCGCCTTCATACCAGTATTCCTCAGATCTCTACGCATTTCACCGCTACGCCTGGAATTCTACCCCCTCTACGGGGACTCAAGCTTGCCAGTATCCAGATCACAGTTCCCAAGGTTGAGCCAGAGGTTTCACATCTGACTTAACAAACCGCCTGCGTGCGCTTTTACGCCCAGTAATTCCGATTAACTTGGCACCTCCGTATTACCGCGGCTGCTGGCACGGAGTTAACCGGTCCAGCTATTCTGCGGGCCAACGTCAATGAGCAAGGTATTAACTGCTCCCTTCGCCTCCCCGCTGAAAGTGCTTTACAACCCGAAGGCCTTCTTCATACACGCGGGCATGGCTGCATCAGGCTTGCGCCCATTGTCCGCAATATTCCCCACCGCTGCCTCCCGTAG
+
&$&&-:))2,9,'50(*,./:01967-..13)*'$&,--35696234:83:6*)*)/1753442*(-6--/-03+'-.37;7245:/6;8-4///9.*+*17;.,.8:997778.67.)*0$*$%)8,007(&'%$%$&'(*2-,-+,.70/++-77.*+++4+%&($((+%+(-()%(-,///1,**+3*),08**&&,---/2,/'-)*1,-'(**-),-75-.1111/0)+,9/0.103.//)*)---324010085./1369:;<7::.+,.-+222353.12091)*'(()&#)$(),-,/')'$%()+879:9;088*-21416+*6))+4:/./0*/,*-.,69858*)(*#&&53.6*$+657;885.//08722219+-3/60/*&)++5.1168874;33.:175/5...2*/)45487104151./*,0451/01194'2513/+*-//38*+-36516,(*%$%'')')+(&'$''***''+213)))%$(,)(-/3359+1.01;748-6,2-8923+%&()+0++'.%%')/18447-./013327/07-.*()(+-+.1.*+/0/95<:7:<:.2-8;<+04-))&'+(-1,-%+*0+)&$.01+-0/0..-4)'&$&'')0,7.,-*&#$&'++0707)71.,81000:77:08(-(-..,*,+/102;5/.0//1763,%)+,1/&$$/+22+-47796679,*/+,$&''&)&)*&*()*(-*%%%4885.-((')*4.62+&242-32364:3&%&(,'246738)04//0217683544,1983/88-.6++%(%)+-0+7.2-.0670*)43661+4'&'().-(--2/3:+,-.21()(**&&0000/13.,)0-09/.+6,'*%')/9.//1,240.)+,,302145061/3$%'**/.)(+,(&(*,32,+01235925/0040-'&$$#%%.+./&(*,,:01;9:6;6643.4+*$&-+&&3+/)67-3,+&&%&(%(,),+1(+*%$%&)),,4--+*,*,1*1++0(.&&)#')88+481&,%)/14..153/4-)+%*02)))1,32*'**,+02-975;2,-)*''&((++,2369670/011'6655602063,*4+&)%&%)-5/1266/50*06.-2-/3.78,+7.2
@53c48627-a094-43d4-9271-8912daa408fc ch=117 read=222990 start_time=2019-12-13T18:05:16Z barcode=BC01 runid=2c9cf7bc05858273f10e7d7ec552fc0bd742dc3e
CTACGGGAGCAGTGAATATTGCAATGGGAAACCCTGATGCAGCAACGCCGCGTGAGTGATGAGTTTTCGGATCGTAAGCTCTCTGTCTTTGGGGAAGATAATGACGGTACAGGAGGAAATACGGCTAACTACGTGCCAGCAACCATGACATGCAGCGTAGGTGGCGAGCGTTATCGGATTTACTGGGCGTAAAGGAGCGTAGGCGGATGATTAAGTGGGATATGAAATGCCGGGCTCAACTTGGGTGCTGCATTTCCAAACTGGTTATCCCTGGGAGTGCAGGAGGAGGTGGAATTCCCTGGTGTAGCGGTGAAATGCGTAGAATTAAGAGAACACCAGTGGCGAAGGCGACTCTCTGGACTGTGGCGACGCTGAGGCTCGCGAAAGCGTGGGGAGCAAACAGGATTAGATACCTGGTAGTCCACGCCGTAAACGATGAATACTAGGTGTGGGGGTTTCCAGCACCTCCGATGCCGCCGCTAACGCATTAAAGTATTCCGCCGCAAGAGTACGGTCGCAAGATTAAAACTCAAAGGAATTGACGGGGACCCGCACAAGTAGCGGGCATGTGGTTTAATTCGAAACGCAGAAGAACCTACCTACATGACATCCCTTGCATTACTCTTAATCGAGGAAGTCCCTTCGGGGACAAGGCAGGTGGTGCATGGTTTGTCGTCAGCTCGTGTCGTGAGATGTTGGGTTAAGTCCACCAACGAAGCGCAACCCTTGTCGTTAGTTACTACCATTAAGTTGAGGACTCTGGCAGACTGCCTGGGTTAACCAGGAGGAAGGTGGGATGACGTCAAATCATATGCCCTTATGTGTAGGGCTACACGTGCTACAATGGCTGGTACAGAGGGTCACAATACCGTGAAGTGGAGGCCAAACTTTAAACCAGTCTCAGTTCCGGATTGTAGAGGCTGGAAACTCGCCTACATGAAGCTGGAGTTACTGGTAATCGCGAATCAGAATGTTGCGGTGAATACGTTCAGGTCTTGTACACACCGCCCGTCACCATGAAGTTGGCAATGCCGAAGTCCGTGAGCTAACCGCAAGGGGTAGCGACCGAAGGTAAGGTCAGCGATTGGGGTGAGAATCGTAACAAGGTAACCGG
+
'&(--+(%%$$--,,1-+0+'+-00,,(&*,)</...2224/526213<5865,,''(+*'(,);:8.3:7;96164)*,.303484286-47+))*-/-+..,/410-1/,-*,'(,)(2125112641/1&.&)./0**&1+5--**&&$%$&*+4050/1/-(&.0278434-4)1.-+-0598:99:9+-/'+,2865.1/0-..-00502737/**&+,.553-37(45334.0+-,*.(-*+.67/9<.16-69899989/+8)'''/)&*)/.)0-,),&')&$+,$8*05*+&22333333:2///+*)7343,,,,5..*,*,513.6-..151*+&*+,+--,/0-037221'*)&)+)---..-.3.((&%&+,,)026899,*,..7)3+48.30-*-,,-9,-582334-(+.3840,+%*,.045;9521,25722.58;10:52(,'...2/02%%,,.6136/411++%%$*%'+-*-05;67/34%'('$'%()+394.&'*,*+.-)/73/6848./+,/00111-3;6579/***,-+*('&&()(..4/(,12<90:261'*0)*%2%&+/)+/,*&&+3*--)((*57589,0:/0/26/0/0-9-9-3'''&'*&**0,146)-04+7600())-+-5:69:9:76--)&&3491-000669667*1++--0/01-'018.0*-2,'*-,%,''+*-1878670-1*-,)00/,5.('++.5468,)'*++)-,01243/4,,)+,888;9951-8.8.;450.6-140133)+-65533666;620()*'',7.-300.-*'(***,.32+-*)*,,*43:55;:97/-.0-,+((%'%$%'/+%)..4.)%)(*-(()-42994163/8;/;5253-/,/338++,(1*($%'$-)127/.10-12-144457:8.0,-.22&+/1-.1&//.412/3'&.+-3+-/.)/4.0)51.)5.36.78,%0(+''/),*,**)/2**+-**+-0...-+)++/-/+400(5)$(''()13578///0/0-*+.&+.,'&&'''&'((/*-1,.0+2,-&()-.7/66+(/+*&''(+-1)**+3*522:5;18
@b824bc70-864c-44e3-a445-a5ee061006cc ch=337 read=141814 start_time=2019-12-13T18:05:29Z barcode=BC01 runid=2c9cf7bc05858273f10e7d7ec552fc0bd742dc3e
CCGGTTACCTTGTTACGGCTTCACCCCAGTCGTGAATCTGCAAAGTGGTAAGCGCCCTCGGTTAAGCTACCTACTTCTTTTTTGCAACCCACTCCCATGGTGTGACGGGCGGTGTACAAGGCCGGGAACGTATTCACCGTGGCGTCTGATCCGCGATTACTAGCGATTCCGACTTCATGGAGTCGAGTTGCAGACTCAATCCGGACTGACGCACTTTATGGTCGCGCTCTCGCGGGTCGCTTCTCTTTGTATGCGCCATTTGTAGCACGTGTGTAGCCCTGGTCGTAGGGCCGCGTGGCTTGACGTCATCCCACCTTCCTCCAGTTTATCACTGTAGTCTCCTTTGAGTTCCCAGCTTCCGGACCGCTGGCAACAAAGGATAAAGAGAGGTTGCGCTCGTTGCGGGACTTAACCAACATTTCACAGCACGAGGCTGACAGCCATGCAACACCTGTCTCGCGGTTCCCGAAGGCACATTCTCATCTCTGAAAACTTCCGTGGATGTCAAGACCAGGTAAGGTTCTTCGCGTTGCATCAGATTAAACCGCATGCTCCACCGCTTGTGCGGGCCCCGTCAGTTCATTTGAGTTTTAACCTTGCGGCCGTACTCCCCAGGCAGTCGACTTAACGCCGATTAGCTCCGGAAGCCACCTCAAGGGGCACAACCTCCAAGTCGACATCGTTTACGGCGTGGACTACCAGGGTATCTAATCCTGTTTGCTCCCCACGCTTTCGCACCCTGAGCGTCAGTCTTCGTCCAGGGGCCGCCTTCGCCACCGGTATTCCTCAGATCTCCGCATTTCACCGCTACGCCTGGAATTCTACCCTCTACAGGACTCAGAAGCTTGCCAGTATCAGATGCAGTTCCCAGGTTGAGCCCGGGGGGATTTCACATCCTGACTTAACAAACCGCCATGCGTGCGCTTTACGCTTAGTAATTCCGATTAACGCTTGCACCCTCCGTATTACCGCGGCTGCTGGCACGGGGTTAGCCGGTGCTTCTTCTGCGGGTAACGTCAATGAGCAAAGGTATTAACTTTACTCCTTCCTCCCGCTGAAAGTGCTTTATGACCGAAAGGCCTTCTTCATACGCGGCATGGCTGCATCAGGCTTGCGCCGGTATGCAATGTCCCCTGCTTGCCTCCCGTAGG
+
75+44:35808.10(,-*+%&.).57/*-/967646-,&'**-.''02221.//38*)(')-/02-0--/64067;985:5:*+..3-:6+,1/82.045356668-39859213&.876977%6734501*.)(#%%&&(()%.-+,.972/241:2./))),.15<230013:3/030*+,,--,1-,-)+/../2540206)+$&)2),#(-0/-6.((-&&%(+-34.,.+)(+(*4.7734:2.0467778;82:1.++.111432202//27((+076322*',03)(,*)$$%')*8789:080,(-33515+/(()4:...6,+2,+-248794-7.('/104)'#''('*&2+23410+3++3,44:./40767/***+..4.*.,.1.33:1/+70,-++,((&-+332;.,,+-&-+,(&'%%$&&**)4-35230+--.5024506.609721.%%,&,.+-..3<425033441*.1/),-0.0,54;11/.10.-23;,-.,,/+2/<:35.-.03966458)).0/0<:57%*+----66038-+-/*-44*2/042))+-&(%*%%-5+.1/8;<,422-1-(*,..(')')*089/+285(4553542501,)*&)+/2..0/4+.-26,-)&&$%)*/+47())*0407/3)/,/0662404575</*,'0.//0-***)39441-0-.045:789871:/.15744-),0+1:,+/0*,41*+.0646711///435/5'(/996-6.588;9+*,*/5.9556<5616++-0/23(+.5/;7,,26(0-+*'-/,-*)*-/-.,/4)'(%%)%-2+.87-)+*'*)1./9'3345;4454//-*1*3-,)+,.-.-7/9-&()'+(#-)&'((*1+++-.0/312-%'+5)*2+$)+.14450')%$$,))&%(*/389;:6--,:,60&())(+-0761451360;/09-,-./44510.*%+)1-(/,+&),+4+,,9-79<:::70324.7/0/3120.+&.,+)(*+*.1./+,3/*&*55*45,./5-),2*,1)'()*+*(%%&%.5115(0.174:007,-.%*''(0/68551324568'54323-/038*./'%&*-)'$',5*&$$&&$%'((,2(,/./1
@a0a51cb4-d004-4720-8b24-defce465bf05 ch=30 read=98342 start_time=2019-12-13T18:05:30Z barcode=BC01 runid=2c9cf7bc05858273f10e7d7ec552fc0bd742dc3e
TGCGCTTTCGGTAGCGTTCGGTTACGTATTGCTGGTGTAGAAGTTGTCGGTGTCTTTGTGTTAACCTGCCGCCTGTCGCTCTATTTCCGGTTACCTTGTTACGACTTCACCCCAGTCATGAATCACAAAGTAGTAGCGCCACTCCCGAGTTAAACCTGCGCTTCTTTTGCAACCCACTCCGTGTTGTGGCGGGCGGTGTGTGCAAAGGCCGGGGCGTAATTCCTGCGTGGCATTCTGATCCACGATTACTAGCGATTCCGACTTCATGGAGTCGAGTTGCAGACAATCCGGACTACGACGCACTTTATGAGGTCCGCTTGCTCTCGCGGGTCGCTTCTCTTTGCTTGTGCGCCATTGTAGCACGTGTGTAGCCCTGGTCGTAAGAGGCCATGATGACTTGACGTCATCCCACCTTCGCCAGTTTATCACTGGCAGTCTCGGCTGAGCCCCGGCCGAACCGCTGGCAACAAAGGATAAAGGGTTGCCGCTCGTTGCGGGACTTAACCCAACATTTCTGGCAGGCGGCGACAGCCATGCAGCACCTGTCTCGTTCCCGAGGCACGGTCTCATCTCGAAAAGCTTCCGTGGATGTCAAGACAGGTGGAGTTCTTCGCGTTGCATCGATTAAACCACATGCTCCACCGGCAGTAGGCCCAAATCAATTCATTTTGGTTTAACATGCGGCCGCTCTGGGCGGTCGACTTAACGCCCGTTAATCCGGAAGCCACGCCTCAAGGGCACAACCTCCCAAGTCGACGTCGTTTGCAGCGTGGACTACCAGAATTATCTAATCCTGTGTTGCTCCCACGCTTTCGCACCTGAGCGTCTTCGTCCAGGGGCCGCCTTCGCCACCGGTATTCCTCCAGATCTCTGCGCATTTCACACCCATACACCTGGAATTCTACCCCCCCCTCTACGAGATCAAACGCCAGTATCAGATGCAGTTCCCAGGTTGGTGAGTTTCACATCTGACTTAACAAACCGCCTGCGTGCGCTTGCTACGCCCAGTAATTCGATTAACGCTTGCACCTCCGTATTACCGCGGCTGCTGGCGCAGGTTAGCCAGTGCTTCTTCTGCGTAACGTCAATGAGAGCAAAGGTATTAACTTTACTCCCTTCCTCCCGCTGAAGTACTTTACAACCCGAAGGCCTTATTTCGCTACACGCGGCATGGCTGCATCCGCGCCCATTGTGCAATATTCCCCACTGCTGCTCCGTAGG
+
#-'&&&%'&'%*&+,4264$).-&*//63<2321,0(%%%)(&+,,.4*64400-8/*-,0*0&&'((,(%)+++.)(+-.0/1:50*'-1311002*.*()*%'')-,165./147+-,-355343:3&1')''&('./&'&91*&%(0;4:&((%#+(,6.52850)*+%.-*'+-0,%%&)''#'('*-*)()(&+'+%%''+*1/-*98-,(/'&./0*+-/+-.+,*.01*-.23.+.-.4/,(,*))./3813+,0696,01/*(*+)%+-+&-$*&')1-0*3-063(++'-0.+-186(-./234431.2,+(./9932.)0)+%(3.76,8:*'##%')/0/28/06(*-/0/2332611467<426919**.()$5+9:760/10/2//.-.*006.471*1//0&#&,)-/;6./0-/3090/017++&&%&'&+475,&*('&$'(,&&1&(&-403;-..9869'1//4.*.&$'00304220;93)(&*&-&')+/32940-%..+-6,)*++'(,(.2133706545:+/0.+,&(--,'(%7*111.11007--*()%&'*($*/51812:<872-,++*13+-/0')&(8<89<7443/.((*,-*+,.,4*48//0,+,,5:14,&&'%%%$++432*.,-./25;1(+/.*'/177'.($'%&(*13))(*#(**,.245/0,6,2,0/141)-')$),//*.)%/0.0.194/4'-/(&%&+1/;08.&,+*,+()+&/22397,-+/-125:65/).3,+-,4.8323367:9//-).3&'+,/)'+,-/780)+*06.0/4989850-+,2).,27*38202/70('&)06/8556<37/3&&&*++5541,+++4<;,)+%*3*&)',-/78972727.10104+0/2/034,/.)*++.),'(')+&())+7,-./.488988;3.--...*&%$'(7.)(),-83.,+++3/2.1824,,,++.,2/.,+,)%%&&)(/2+*+./-40/')+00-+(****,,/5),&%'),,,3713-8//091;/-'1&-,*8.//:*77443:37<8++()&$%+*)+/7/.)&%&'/6'2*-'-)&%(+/.)++65)3:4-,370(,1%*+$,&'(*('(+%2-)%)*)+4,0+&$&$%$$((('-+*,+++0/722./0--$&)+28.(/*&'%'*1.2164020,12000+-*//))'.,
@172dda12-858b-47f8-aea4-8e1bf772481a ch=106 read=203608 start_time=2019-12-13T18:05:30Z barcode=BC01 runid=2c9cf7bc05858273f10e7d7ec552fc0bd742dc3e
CTCACAAAGGGAGGCAGCAGTGGGGAATATGTGCACAATGGGCTGAAGCCTGATGCAACCATGCCGTGTATGAAGAAGACCTTCAGGTTTATGAGTACTTTCAGCGGGGAGGAAGGTAAAGGGTCATACCTTTGCTCATTGGCGTTACCCGCAGAAGAAGCACCGGCTAACTCGTGCCAACAGCCGCAGTAATACGGAGGGACGTTAATCAACACTGGGCGTAAAAAAAAAGCGCAGGCGGTTGTTAAGTCAGATGTGAAATCCCCGGGCTCAACCACAGGAACTGCATCTGACTGCTGGCAACGAGGAATCTCGTAGAGGGGTAGAATTCCAGGTGTAGCGGTGAAATGCGTAGAATCTGGAGGAATACCGGTGGCGAAGGCGGCCCCTGGACGAACTTGACGCTCAGGTGCAGCGTGGGGAGCAAACAGGTTAGATACCCTGGTAGTCCACGCCGTAAACGATGTCGACTTGGAGGTTGTGCCCGCTTGAGGCGTGGCTTCCGGAGCTAACGCGTTAAGTCGACCGCCTGGGGAGTACGGCCGCAAGGTTAAACTCAAATGTTGACGGGGGCCCGCACAAGCGGTGGAGCATGTGGTTTAATTCCGTGCAACGCGAAAAGAACCTGGTCTTGTGGCCCGACATCCACGGAAGTTTTCAGAGATGAGAATGTGCCTTCGGGGAACCGTGAGACGGGTACATGGCTGTCGTCATCGTGTTGTGAAATGTTAAGGTTAAAGTCCGCAACGAGCGCAACCCATATCCTTTGATGCCAGCGGTCCGGCCGGGAGGCTCAAAGGAGACTGCCAGTGATAAACTGGAGGAAGGTGGGGATAGCGTCAGAGTCATCATGGCCCTTACGACAGGGCTACACGTGCTACAATGGCGCATACAAAGAAGCTGACCTCGCGAGAGCAAGCGGACCTCATAAAGGTGCGTCGTAGTCGGATTGGAGTCTGCGCTCGACTCCGTAGCAAGTCGGAATCGCTAGTAATCGTGGATCAGAATGCCACGGTGAATACGTTCAGGCGCTGGCACACCGCCCGTCACACCATGGGAGTGGGTTGCAAAGAAGTAGGTAGCAACCTTCGGGAGGGCGCTTACCACTTTGTGATTCATGACTGGGGTGAAGTCGTAACAAGGTACCCGG
+
*')$%',*'--*-2-035213).1)*1,04'3()).293.2.*&&.()5;788;::2+,/,116*'('++/372+,.+(.53:4(4257*(($('+.*+'+(&)(,07.),+-,)+(+4.()%*('(),((/)*678.:-0&4-4..4:4.1//0,(*)%/06-8,,,69655,+,283)..-5)'(%(21.*+///-3/*%)429594/.(*+00545870/5545/-)(&'),)*)(*00;029:8589/01651038/,/880,/52400)(&$''1(/*,422222-*(&&&-,121/-+&%*''*+-14446-*,100//+*,,,8'*699966564<5226-+,77-4++..//3200+,2.44.,,*)--),.*-4-21;0,,58981-.)(%').-135-1*/('%'(+/343,&+,/865+*./8003774:0,/8876873.0149778932.+--0671//4./,+'2*(+344.'+.0.+-8.2687564//05+..-4/,,/,106023689951463559,**))-/050-.0(1*03)68658.9*(')*,-.)/10.,5/**'.-35:8<150'+.3455778<;49422)+.0./&*'-(+..'%%&'*'*/4.3)&'$')()('*-345-/)($&&+73.20-(***4625;500-284760:;)1859762%-'3&0)'#((+5978788.57267555282226;82+2+(%809187*+30(&/-5121/1+0/421**(+/3+--+(*011:4365:930110339/,,,-4-.5(.*&'&%*+3;345100077777-+3).,140478/22478877.'(*-.6;9664.67(')&')02),689441*,*(*,9587974:868895894.$'(&'%'+818940/*)')*3736560/411688;1'*--44)&&)'428-5+//0,*,,,)(*),550+213'$'$(*0//12,6/868454/1/60/06786977*')84440)/'244686597774'*,2%&(%$%&()05208*-.-(*).:788:.'(*/0,-6+0,71'(+())00-/%**7338;:,9-),-,-.050/54-**(++023583/1346563821-2-,,6598872+--1,36*25
@df817dd1-6e59-46ba-ab74-a13b27537664 ch=90 read=140209 start_time=2019-12-13T18:05:25Z barcode=BC01 runid=2c9cf7bc05858273f10e7d7ec552fc0bd742dc3e
CTCCTACGGGGAGCGTGGGGTTTTAGGCAATGGAAACCCTGACGAGCAACGCCGCGTGAAGGAAGGTTTTTCGGATTGTAAACTTCTGTTATAAAGGAAGAACAGCGGCTACAGGAAATGGTGGCCAGTGACGGTACTGATAGAAAGCCACGGCTAACTACGTGCCAGCAGTCGCGGTAATACGTAGGTGTAAGCGTTATCGGAATTGTGGGCGTAAGAGGGAGCGGAGGCGGCAGCAAGGGTCTGTGGTGAAAGCCTGAAGCTTAACTTCAGTAAAGCGCGGCGGCAGCTAGAGTGCAGGAGGATCGTGGAATTACATGTGTAGCGGTGAAATGCGTAGATATGGAGGAACACCAGTGGCGAAGGCGACGTCGGCCTACAGCGACGCTCAGTCCCGAAAGCGTGGGAGCAAATAGGATTAGATACCTAGTAGTCCACGCCGTAAACGATGAAATTGCTAAGTGTTGGATGTCAAAGTCAGTGCTGCAGTTAACGCAATAAGTACCTCCCGCCTGAGTGAGCCGTTCGCAAGATGAAACTCAAAGGAATTGACGGGGGCCACACAAGCGGTGGAGCATGTGGTTTAATTCGAAGCAACGCGAAGAAACCTTACCAGATCTTGACATACTCATAAGGGGCTCCAGAGATGGAGAATGGCTATATGGATACGGGTGGTGCATATGGTTGTCGTCAGCTCGTGTCGTGAGATGTTGGATTCGTTGCAACGAGGCGCAACCCTTATCGTTAGTGCAAACATCATTAAGTTGGGACTCCTAGCAGGACACCGGTAAGCTGGAGGAAGGCGGGGATGACGTCAAATCATCATACCCTTATGACCTGGGCTACGATGCTACAATGGATGGTGCAGGGAAGCGAAGCCGCGGGTGAAGCAAAACCATAAAACCATTCTCAGTTCGGATTGTAGTCTGCAAACTCGACTACATGAAGTTGGAATCGCTAATGTCACTTGAATCAGCATGTCGCGGTGAATACGTTCTCGGGCCTTGTACACACCGCCCGTCACACCACGAGTTGATAACTTACCGAAGCCGGTGGCCTAACCGCAAGGAAGAGGAGCTGTCTAAAGGTGGGATTGATGATTGAGATTGAAGTCGTAACAAGGTAACCGG
+
*+..,'/*(,+%(((((*+''(&$%(+-2943+(1+*10*-)6-/4/5//,/4%%%%(.--()('/,:88+9-821:0007933948122/059,-,1**-5.(3-1,,))*)+++22/771%*-4).0012-'&%$($&/+'+-+(/--+2--.451002274::1,/+-/10353054),,***0').%)/*,.141//%+&&+*&-)99:7778((+10')+)5&*2+/911*7-+)01*,%%(/32//57+,)$$'(&')'.)+//1/2.43)&,((-('&('$'&$%''))-0/11,*++/7.80/-*/(%')*-+,**,-,100.8-*+3733.)*+,,10*&-'&(,,200120/00)+-282.()%&%%'&)'&*-,13567166/(''-/*)),2212*++0:92&)**-0--550382+0533.6'%(-18537;30,')%&'%('$(.-3)5-/;8:8:6.,/3.0/8*+.541/1126:684&*)+*.2))%+/+/3('1)%%&)'#''(&&(.7//0+%(3+290/1,/4,''()1+628477-)'%#%)+.70233335*.//,((*-7;9486++$''(,8796602-%)(')&&%&))&&'*%1,+-:77250/%+*-&--++.2&((*'&'*,)+(-,-/.')*.-+&2/-5.4-.35*,00/)((3090-.+*+(**,32278915.-+,-26<54+/(&(*&%(.44.(2.../0-.64,6111213&./*/+('',+/*/2&'++,+421315''%+,(*+(%)/9'))*)*++5,*-)*..63.65+,+./56859;8/116514/25..801056944...*++'%('.(&*,103:776330)'.2+(0*+(,)&*821/.2(*++&*+.-'15509;9,36228431,-22802/13+.-.3675626*,035278588929-,+1-5.543/..-&-*-/*,)*,/2/0,//0177/+0-3+++)*).,-31/0-54/215.20.&*)/525;404968689/,)+*)-*+,32*/+)/-''((05004225((3633+.--/,,-'')(&').-0021:1+508;2020,,,-)-1'&'$'&+-0-./278885:,81::9968
@068b975b-4bba-464d-9e57-41d7a4becbee ch=346 read=98501 start_time=2019-12-13T18:05:35Z barcode=BC01 runid=2c9cf7bc05858273f10e7d7ec552fc0bd742dc3e
CCCGGTTACCTTGTTACGACTTGCAATCGCTGACCCTACCTTCAGCCGCTGCTTACTCCTTGCGGTTAGCTCACGGACTTCGGGTATTGCCAACTCTCATGGTGTGACGGGCGGTGTGTACAAGACCAGGAGGAACGTATTCACCGCGACATTCTGATTCGCGATTACTAGTAACTCCAGCTTCATGTAGGCGAGTTTCGGCCTACAATCCGAACTTCAGAGACTGGTTTTTAAGTTTGGCTCCACCTCGCGGCATTGCATCTCTCTGTACCGGCCATTGTAGCACGTGTGGCAGCCCCTGCACATAAGGGGCATGATGATTTGATCATCCCCACCTTCTCCTGGTTAACCCGGACGGTCATGGAGTCCTCAACTTAATGGTAATGGCTTAACGACAAAGGGTTGCGCTCGTTGCAGGACAACTTAACATCACGACACGGTGACGACAACCATGCCACCTGTCACCTTGTCCCCGAAGGGATTTCCTCGATTAAAAAGAGTAATGCAAGGGATGTCAAGTGTAGGTAGGTTCTTCGCGTTGCTTCGAATTAAACCACATGCTCCGCTACTTGTGCGGGTCCCCGTCAATTCGCTTTGAGTTTAATCTTGCGACCGCACTCCCCAGGCGGAATACTTAATGCGTTAGCGGCGGCACGGAGGTGTTGAAACCCCCACACCTAGTATTCATCGTTTGCGGCGTGGACTACCAGGGTATCTAATCCTGTTTGCTCCCCACGCTTTCGAGCCCCACTCCAGCGTCAGTTACAGTCAGAGAGTCGCCTTCGCCGTTGTTCTTCCCTAATCTCTACGCATTCCTGCCGCTACACTAGGAATTCCACTCTCCTCTCCTGCACTCTAGATAACCAGTTTGGAATGCAGCACCCAAGTTGGGCCAGGTATTTCATCACTTAATCCGCCTACGCTCCTTACGCCCAGTAAAATCCGGATAACGCTCTTTTCACCGTATTACCGCGGCTGCTGGCACGTAGTTAGCCGTGGCTTCCTCGCAGGTACCGTCATTATCTTCCCCAAAGGAACAGGCTTTACGATCGAAAACCTTCATCACTCACGCGGCGTTGCTGCATCGGGGTTTCCCCATTGTGCAATATTCCCCACTGCCTTGCCTCCCGTAGGG
+
19/.-15,/132/39122/1))%'#&(*((*)*;20,./1130'.1103-*++*+,-:003,-.928-00656766,/432,+),(-*$)%(0*****047;9988997<;5651-2(),/75378954.-1./511237;657<5778837884787;421,+)/,/1532262/3+)*/097999967;73,14;84277562778/-,,/20433/-,--888-6:<71295/8+++*+44(+3/323/6/-10-.455532-.-*+1-&*,)*+.+/,3/-..--.'(&+16/0,)(****(/()+6./3.---,24:-+**)9949;8+/8347.0978909,2*-)+0-0/:5504+/*(+//-/*3,2.9-.3-'+''(%&(021/1116<-00./6146999371./)-+/4+.('',(&$''&./02.-&*,,01508416:23.41.593563/652:516:;,,.+.,*(.4.240342;1193//')++0-.+'*/*45386881''*06*)(*'*/3;::<:9:526.01;6**01.-02.235165279;0110,5/./6714)+233-0276/7.*%(*21---475*-+++-,,-*38+/)+,-88.,0,53253/$('&0/112-2.,,1-50*1-+,,0-.7157;5/95.668)%'-18--+-.230/5,+-2*$(+.,+3194:989;355-+(%'(.631-,./;8./-2::/(-**,4354647,,.#')+*)+.004/-2.,.0539()**)*)(*-5.77587*//+/43.2*3(',/-/15123/315:+.+*08-/101163'0*..///*%)+,,0**,-03+-73223-03:9768;485742.,(+..-),(+*',&&%)*'*-)$,*-$(.),800%(*(0('.-01+*)*/139-//(,2/51)+.13*(-,)6-69851-.-+(*-.,)*-*..65..(().-.1:915/,),+-./140/0-./.,*/22775$%&'++-;7779/6/..590:;;+831',+'(,)3639;/,,--...484084:1122166536465;7.70,.444306(9:53:2-382()0(-++,-,-064254/32*)&%(+.40.;5-/54-'
@2e0eb7c1-4c4f-4ae3-8020-ac741d054ed1 ch=44 read=174434 start_time=2019-12-13T18:05:44Z barcode=BC01 runid=2c9cf7bc05858273f10e7d7ec552fc0bd742dc3e
CCGGTTACCTTGTGCGACTTCACTGATCATGAATCACAAAGTGGTAAGCGCCCTCCAGGTTAAGCCTACCTACTTCTTTGCAACCCACTCCCATGGTGTGACGGAGGCGGTGTCTTCAAGGCGGGGCAATATTCACCGTGGCATTCCTGATCCACGATTACTAGCGATTCCGACTTCATGGAGTCGAGTTGCAGACTCAATCGGACTACGACGCGCACTTTATGAGTCGCTTGCTCTCGCGAGTCGCTTCTCTTTGTATGCGCCATTGTAGCACGTGTGTAGCCTGGTCGTAAGAATGCATGACTTGACGTCATCACCTTGGTTATCACTGGCAGTCTCCTTTAGGAGTTCGGCCGGACCGCTGGCAACAAAGGATAAAGGGTTGCGCTCGTTGCGGGACTTAACCCAACATTTCACAACACGAGCTGACGACAACCATGCAGCACCTGTCTCACGGTTCCCGGCATTCATCATCTCTGAAAACTTCCGTGGATGTCAAGACAGGTAAGGTTCTTCGCGTTGCATCGAATTAAACCACATGCTCCACCACAGCACGTGCACGGGCCCCGTCAATTCATTTGAGTTTAACGGCCGTACTCCCCAGGCGGTCGACTTAACGCGCGTTAGCTCGGAAGCCACCTCGGGGCACAACCTCTGATCGACATCGTTTACACGGCGTGACTACCAGGGAGTATCTAATCCTGTTTGCTCCCGCTTTTCCGCACCTGAGCGTCAGTCTTCGTCCAGGGCCGCCTTCGCCACCGGTATTCCTCCGAATCTCTACGCATTTCACCGCTACACCTGGAATTCTACCCCCCTCTACGAGACTCGAGCTTGCCAGTATCAGATGCAGTTCCCAGGTTGAGCCAGGGTTTCCACATCTACGACTTAACAAACCTGCGTGCGCTTTACGCCAATTCCGATTAACGCGCTTGCCGCCCTCCGTATTACCGCGGCTGCTGGCACAGGTTAGCCAGTGCTTCTTCTGCGGGTAACGTCAATGAACAAGAAAGGTATTAACTTTACTCCTTCCTCCCGCTGAAGTGCGCACAGCCAGGCCTTCTTCATACACGCGGCATGGCTGCATCGGGCTTCGCCCATTGTGCAATATTCCCCACTGCTGCGCACTCCCGTAGAG
+
3,.-43,-))'&&$&).069731*)+25&()(++*%*/64.//850,%%$((&*0*$(.,4.2//0+-084246:-6:3)/414;.+,+22-%.'&(%',,6-3&((2.-+**(+-+().64+531.3..,80.,/61526234.4&')013-+--./4*)*((),./2212-375)%&&)$')1)'(-/)+++989/2/-./9122,-0121/+,%(-1*+-*(-)-%(..1100**&&%&)*,+32:4704;3+.),&')0798:6.+..,2212602,,,8+.7962-3+'$%&$&')+)$$%'(/00.))*&('&&)'+6)-63.-*-*,,//15./6+%()'(601$++46;7;93-**(&,,229*1-+,'')(,037473557-8,*')0-***)/)*(&-025/82.)+/62-0/2/333234'2-(-4/33//)-,2311223/+-.45423'('()690-//08642*(*2320353-/78734/-576558)+001--02199<989231,-+/11,0-0-:3990510///29//-$&##$$&'*%-)*'-).31(&*-476;716:52225;9+)'%%+(&)((//89/+/0-(-)+*)**/111210*4-3*+++/*2+1(.-()'(,%)5---1.//.*+$''2216889:96<;..)-,50()(&')013-*-)%')+06*,79:97479+)+*,5+()/34,-)+-.66-.3336:602--,/,.//*(,+,23.,-,,&&%''*1+7445;9935)(&+)+002422311;:1057/22(0022/+*)'.443261996/3,,+,*.012-,((%(),*19)+0,,///41.1119:9*)*-021.**3&$)*(.9*2+())+3*)()$*0043/0;105,+0/*+,,,372-6.0,)+1163/10801.+-(.,*'*'$./,,56654.8-.:7507011807-,$&#)+*.+-58(2-,-/039;::986:546;9897751.,)4./%(*'+*-*(.+/+-32,/1400.1&%+0)%&'$)*'*++*.(*-%13&(/685;57<97+++%)+.(--4417-+**+.9(0*+(*%&-<:+2,+**(,-(*1/3/..(,+/0.++&(%)*/.&''(''%
@acc2b19e-da87-44da-a94a-f01d6470ee76 ch=198 read=151004 start_time=2019-12-13T18:06:08Z barcode=BC01 runid=2c9cf7bc05858273f10e7d7ec552fc0bd742dc3e
CCAGTTTACCTTATTTTGACTTGTCTCCTCTATATAAATGCGTAGGGGTTTTGGATTAAATGTCCTTTGGAAGTATGCTTGGGGAGGGGTGACGGGCAGTGTGTACGCGCTGGGGCTGTCCTTCGGCCTCTACTCTCCAGTTTACTGCTAAATCCACCTTCGACCTTAAACAGGAACTATCGTAGTTTTCTGGGGTAGAAAATGTAGCCCACTTCTCTTGCCACCTCATGGGCTACACCTTGACCTAACGTCTTTACGTGGGTAGCATAGCCTTCATCAGGGGTTTTGCGAAGATGGCGGTATATAGGCTGAGCAAGAGGTGGTGGGTTGATCAGGGTTTATCGATTACAGAACAGGCTCCTCTGGAGGGATGGAAGCACCGCCAGGTCAGCACGGTTTTAAGCTGTGGCTCGTAGTGTTCTGGCGAGCGGTTTTGTTGATTTAACTGTTGAGGTTTAGGGCTAAGCATGAGTGGGGTTATCTAATCCCAGTTTGGGTCTTAGCTATTGTGTGTTCAGATATGTTAAAATACTTTCGTAGTCTATTTTGTGTCAGCTGGGTTTTACAACTCAAGGTGAGTTTTAGCTTTATTGGGGAGGGTGATCTAAAACACTCTTTACGCCGGCTTCTATTGACTTGGGTTAATCGATGTGACCGCGGTGGCTGGCACGAAATTGACCAACCCTGGGGTTAGTATAAGCTTAGTTAAACTTTCGTTTATTGCTAAGGTTAATCACTGCTGCCTCCCGTAGAG
+
9(%*)6*,+,*.*+120*,108/1187..3,-076651.,2455326./969+0)3,355--.831:7/&/(&,*,'03.//3,(*213.008*99704101.15720((.(-6522---1-5,('*''),.--./2&.*2:0',-).56:7028423,,*%$&%&&25*+)/)$(*,21/%$$*)57:373::32-*-/0+)''%))45,+2-*+)*,)59231,($-%.533/0016/0+++8,,600//)(,-//712($##$#'*/083:7/2+&-0+++79+&'&(*).46:527--.56--/32/0/00(((//,164&3+0(')+,/784.<2/.1*)/+'-6579775336,+*,,$('.4()*'(&'))*-3-/304731'%'%&&-,74.,))+-21/7346//,-./35318,+'%)*%1,9:1*5++)93,/408-6,*'./,9+%/2,*/1813240012433'0&*),%)''(1.-14;8+45/))&*+22-33%/$'%*25*+0853,-&++-.'(+48:767/784716:93,1.140&1139.4::1,/-7//.1+1--('&5::,0)-090.344;9)).65-/030-2::90)++,1;80168513,,41346;110/5)0./.2.44)',+*,,/6381.-)-,468523,,,)**&&&(.//:2**.4.2.4',-0/(*+-61//45:844:934285..51215503/52627543-+'(*))35(*/2,*)
@c4a0f765-df0c-4d12-97f0-9c88031f3bd2 ch=197 read=97151 start_time=2019-12-13T18:06:05Z barcode=BC01 runid=2c9cf7bc05858273f10e7d7ec552fc0bd742dc3e
CGGGGGGCAGCAGTGGGAATATTGCACAATGGGAGCCTGATGCACGGCAACGCCGCGTGGTGATGAAGGTTTTCGGATCTTTACTGATGCCAGCAGCCGCGGTATTACGTAGGTGGCGAGCGTTATCCAGTTTACTGGGCGTAAAGGGGCGTAGGCGGATGATTAAGTGGGATGTGAAATACCCGGGCTCAGCAGGTGCTGCATTCCAAACTGGTTATCTAGGTGCAGGAGAGGAGATTCCTAGTGTGGCGGTGAAATGCGTAGAATTAGGAAGGAACACACCAGTGTGAAGGCGACTCTGGACATAAACTGACGCTGAGATGGCGTGGGGAGCAAACAGGATTAGATACCCACAGTAGTCCACGCCGTAACATTGAATACCTGCGGTGCCGGTTTTAACACCCCGTGCCGCCGCTAGCATTAAGTATTCCGCCCTGCGGGAGGCGCGGTCGCAAGATTAAAACTCAAAGGAATTGACGGGGACCCGCACAAGTAGCAGAGCATGTGGTTTAATTCGAAACAACGCGAAGAACCTTACCTATGACATCCTTGCATTACTCTTAATCGAGGAAGGCCTTCAGGAACAAGGTGACAGGTGGTGCATGGTTGTCGTCAGCTCGTGTCGTGAGATGTTGGGTTAAGTCCCGGCAGGCGCAACCCTTGTCGTTAATTTACTACCATTAAGTTTGGGGCTCTGCTTGAGACTGCCTGGGTTAACAGGAGGAATTGGGGATGACGTCAAATCATCATGCCCTTATGTGTAGGGCTACACGTGCTACAATGGCTGTAGTTACAGAGAATTGCAATACCGTGAGGTGGAGCCAAACTTTAAAACCAGTCTCAGTTCGGATTGGCCAGGCTGAAACTCTCGCCTACGAAGCTGGAGTTACTAGTAATCGCGAATCAAGAATGTCGCGGTGAATGCATTCGGGTCTTGTACACACCGCCGTCACACCATGAGTTGGCAATACCCGAAGTCCGTGAGAGCTAACCTGGGAGAGCAGCGGCCAGCGAAAGGTAGCGGTCAGCGATTGGGGAGTGAAGATCGCTGCTGGGTAAACCGG
+
2%+587-+*)-++.498+45/80///10<30,)(%*(%%&-,,))+/1.50..2.)+*,(),//++-).+25-/(9-0*(,&$%%&./$*('''',011/0**(%((--0-10.286103486;6/7+)+063.--04...*68*,20.,//+,0,,+**961600.24;99:.6224:2101)+5735-+&*%.,-122.,+.1--07623381;/0.1/-/.01.61)+*++%%'/):,(',..*&113:876600/76/('(&/,&43/((&'...0/18+405&)+5171-*+-+(*.*)%&%))+),.0220-,)*',)(.++.5-'-.1:021(,&3('&0/,34+))%&%%(*.757698*(+((('+*.+*'''%&&%),))&*+$%&#(%&'.-+(/2/799:;//./-100331(0)+616.3:/--,*-($(&&%'+3/4(6*2)+)+.<;867528-/,2/7/7..(028604(%*+,,1+.//3.(),-3872.5/:513246*))(+/3611002'&)(%&&'*)%''01875810-/0-5/--1//4-2,,)(.*&'%&'(*.,%')&,.2,).),/2)-.-.667::;;63611278/.--.646778(5**-485581576;96134*(),,/+5717588;00.*11,6,/&)(''-.015)--3-//4),*+%+*+&%%&$&'))***,3/4:/4/4,2++/('(&&(&*.9310157610+.&%),-488)2-''''*/622./,(('))(*(.--,)++1/-41/(&&%$'&+..,(%&(&$*+()*+/.1,)))*,4((.*97133954<<:89588889,5775'3%/+&,),*178-,-*'//1*.*2.-/0(,*((552'').-../.2/0/00:56:624'(8:848:8-2-,,.42%-+-35(,..026331101/4;297(++(*),2/200),*'&))+-)//*))-,,.96.-,))-,/452+%%'+(%*&,%.-+-+$#%)++.'-(&%&&-2-63/2,)/*2/)'$&&'',(*,-'$#%&&*0(&&.)(,11
@f75d1811-0e3a-4bea-9242-3763da78a620 ch=258 read=98936 start_time=2019-12-13T18:06:03Z barcode=BC01 runid=2c9cf7bc05858273f10e7d7ec552fc0bd742dc3e
CTCCTACGGGAGGCAGCAGTGGGGAATATTGCACAATGGAAACCCTGATGCAGCAACGCCGCGTGAGTGATGAAGGTTTTCGGATCGTAGCTCTGTCTTTGGGGAAGATAATGACGGTACCCAAGGGGAGGAAGCCACGGCTAACTACGTGCCAGCAGCCGCGGTATTATGCGTAGGTGGCGAGAGCGTTATCCGGATTTACTGGGCGTAAAGGGCGTAGGCAGGATAGATTAGTGGGATGAAATACCCGAGCTCAACTTGGGTGCTGCATTCCAAACTGGTTATCTAGAGTGGTGCAGGAGAGGAGAGTGGAATTCCTATGTAGCGGTGAAATGCGTGATTGAACACCAGTGAAGGCGACTCTGCGAGGACTGTAACTGACGCTGAGGCTCGAAAGCGTGGGGGGGAGCAAACAGGATTAGATACCCTGGTGGTCCACGCCGTAAACGCGATGAATACTAGGTGGACAACACCTGCATTGCCGCCATAACGCATTAGAATGTTCCACCTGGGGAGTACGGTCGCAAGATTAAAAACTCAAAGGAATTGACGGGGACCCGCACAAAATGTGGAGCATGCGGTTTAATTCGAAGCAACGAAGAACGCCACTACACTTGACATCCCTTTGCATTACTCAATGAGGAATCCCCTCGAGGGACAAGGTGACAGGTGGTGCATGGTTGTCGATCAGCTCGTGTCGTGAGATGTTGGGTTAAGTCCGCAACGAGCGCAACCCTTGTCGTTAGTTACTACCATTAAGTTGAGGACTCTAGCGGACTGCCTGGGTTAACCAGGAGGAAGGTGGGGATGACGTCAAATCATCATGCCCTTATGTGTAGGGCTACACGTGCTACAATGGCTGGTACAGAGATGATGCAATACCGTGAGGTGGGCAAACTTTAAAACCAGTCTCGAGTTCCGGATTGTAGGCTGAAACTTTCATACCGCTGTAGGCTAGGTTACTAGTAATCGCGAATCAGAATGTCGCGGTGAAGATACGTTCCCGGGTCTTTGTACACACCGCCGTCACACACCATGAGAGTTGGCCAATACCCGAAGTCCGTGAGCTAACCGCACAAGGAGGCAGCGGCCGAAGGTAGGGTCAGCGATTGGGGTGAAGTCGTAACAAGGTAACCGG
+
//3,*,3.8+(1+/-11.07210*$'*&,))*)1044,)+*(14)*,-002035365349--)*)(%&&(++.1+3-;8/++/+////*0.,+++-1074+3.())(*.-60/(0-3.+,1(-1--.++-'+('-1-,2--+06/0/2/...4-240.03(*&(,'(*-0*0(++091252-,*',022:0.2(()(/21-/29;794121,*)+,,7435/%,+'&%%&5)*)43;8,*(),1-.6:)+'(,,116/213:77894-,).*,(48,*-++/.--900,&(*'+)0.350,*(./(+&))1,8,7,2-+,,*&()+200.+47.+-,+.+0,%&*+,/5,23/)+*--09886546.%(,.661112,+/016630,/3.-0**+.*-28:984/--(+*03+-,20+8*,',+.77./794/222//224:66-4/-++-+///82--,+1331()*'%'-1+&$&#,&'88-09%(**)&&$.&'$())%34++&)(%&(3-()**559873663-+1,2;:6..30-7,,)+,00875+050+/;9,,--.*('('%&*%)127822..0;.7783+0-&(,''()('*-.'+(%')(('&)')&43406)*,*(215-*&&$%%(')'%('%+0.*03*%2:-22.5)3-5671.4//-,+++3176:/1)'&()0)106+1/114767689/40-,(-*9./-56).04601()*-/./86,7123414+(-+*+1248-7-,'((+-,/0/53/**+-.40.*,41618.4-,&++*/.+.--/*,+*000-28:;8988;64559998*32(++''&'(**1544330+.*+/7422240184556103,+,,+1.-//.920/2323..-4),.)+,83--3./7:7598//.,)'''.+5)(*$/+,..8:9:.//&(2,+*'('(,'((((%)*+.&,-*1)*/'532733171032535/810499:,.,-,*')))/.07.,,(2,+,/9//17633*4.,5/*,3,.&+)/0/0.**'(5*5).&1+3.33.)+0,,1*()(()-/686*%)&'))),&)4-/-0+04/.3,/2.1'.2,-*+-,,1429/('-(/,-/269:870+1,284:5:
@26102584-6f21-4ec7-a5eb-6c586190af8f ch=1 read=53640 start_time=2019-12-13T18:06:01Z barcode=BC01 runid=2c9cf7bc05858273f10e7d7ec552fc0bd742dc3e
CCTTGTTACGACTTCACCCCAATCATCAATCCCACCTTAGACCAGCTCCTTCCTTGCGAGTTGGGCCGCCGGCCTGGGTGTTATCAGCTCGTGGTGACGGGCGAGAGGGTGTGTACAGGCCGAGAACTACCGCGACATGCTGATTCGCGATTACTAGCGATTCCCAGCTTCATGTAGTCGAGTTGCGAACTACAATTCCAGAACTGAAAGGGAATGTTTTATGGAACGCTGCCTCGCGGCTTCGCTTCCTCTGCTGCCATCCATTTAGCCAGCGCATTAGTAGCCAGGTCATAAAGGGGCATGATGATTTGACGTCATCCCCGCCTTCCTCCAGCTTGTCACTGGCGAGTCAGCGAGTCTAACTAATGATGGTAACTAACGATAAGGAGTTGCGCTCGTTTTGGGACAACAACATCTCACGGCCAGAGCTGGCGGCAATATGCACCACCTTGTCTCATATGGCTATCTCTCCATCTCTCTGGAGCCTTTATGAGTATGTCAAGAACCTGAAAAGTAAAGGTTCTTCGCGTTACTTCGAATTAAACCATGCTCCACCGCTTGTGCGGGCCCCAATCAATTCGGTTTCATTCTTGCGAACGTACTCAGGCGGTGCTGCTGCGTTAACCAGCGCAGACTTTGACATCCAACACTTAAGGTACTCATCATTTTGGCGTGGACTACTAGGGATATCTAATCTATTGCTCCCCACGCTTTCGGGACTGAGCGTCAGTTGCAGGAGCCAGATCGTGCTTCGCCACTGGTGTTCCTCCATATATCTACGCATTTCACCGCTACACATGGAGATTCCACGATCCTCTCCTGCACTCTGGCTGGTTTCTGCCGAAGCACTGAGAGTTAATGAGCTTCACCACAGACCACTTGCTGCCGCCTGCTCCTCTTTACGCCCAATAATTCAGTAACGCTTGCCGCCTGCACGTATTACCCGCTGACTGCTGGCGGCCAGTTAGCCGTGGCCTGATAAAATTACCATCGCACTCGGCTACACCATTTTCCTGCCGTTCTTCCTTTATAGCAGAAGTTTACAATCCGAAAACCTTCTTCCCTTCCGCAGCGTTGCTCGGTCAGGGTTTCCCCATTGCG
+
2,3,%12%+-*-.0*')''%,+/27/3-8-97(')%+'$(*'**+.//+*/+%&&))($&**'*12+%*%'&+)-06()*1---6('*+,+.0+'('((+((&&&'*+))-.//..1234-*%(,,*((*2*-*,-/049885891/0.-,9,--)-.0/8804+)%'&*)()%+$0350030800'&/.,../+.'*&))&$%#$+*%+)&',**'59-024,/)(&'+&-,--&'&)(+1.'()20111,*)&#()./4-&((%&$)()),(,'*))''%%'*'*610./05+*30-+03557/)09.,-13499:,96/,5759101.)'*)-,*-3%(&&)'&%%')%&'()++/')&&%2+201002/15545743347:*3'.38/2/11223.-(*.(*(**/')*..,'*()-&(%#((%%+,//,-*.($()'*(,2()&%%#).05..,,&+))*.564051././//0284,/353::753100/.',,/(&'./-*(),,'&)*3(*-/7759756517,11:5...2-364-/*(%++1,*1.*'%$(*'1(+(*''%$&)+0358/%,.:*,''3*(+*,((*($(%&'(,/-''$'%'((*),//003)*&$&)#'''44477//-331--*,&)()(-)))-622/0.$./,(+/433685674640+-(,,-.*()//41)25/11668/'+*,.87.(84,++(&'&)/30*6*%)%/&&&/*+),+)(&%&()01692*,/7/79381-46,011.104043647;.,(+2*..((%''//.,))332/*,+-1886343/-.(#&&()&%&'&)/7:-*%&%(,,(,(-++*&&(+./,&'$%%'.+,.-')-+-53&%*'*+1232-/)+))+.6)*30*)1*1.(/**(*-3+($-##2%%()&+/,255%'$'&,((,(,8-')'+%4547,:*(%%%%&+1712473*1&'$#"('.33*/))5:64*&'#(+-383.(-'+511;:-02/-,-,-/&$(-*'+()(+%.+*-/+/86+..863+*/22/..0,)/+19(6),%&(+,0-0/-/452823+,0+.;321/+),/*+(
