# Supplementary material for: De novo species identification using 16S rRNA gene nanopore sequencing
Source: PeerJ. 2020 Oct 21;8:e10029. doi: 10.7717/peerj.10029 (PMC7585375; doi:10.7717/peerj.10029)
Supplement: Supplemental Information 3 [file peerj-08-10029-s003.zip › pass_fastq_runid_2c9cf7bc05858273f10e7d7ec552fc0bd742dc3e_461.fastq]

@bc844fcb-5fd0-4d98-9e77-56a42585351e ch=409 read=77289 start_time=2019-12-13T18:06:00Z barcode=BC01 runid=2c9cf7bc05858273f10e7d7ec552fc0bd742dc3e
CGGGAGGCAGCAGTAGAATTTTCGGCAATGGGAAACTGGCCGAGCAACGCCGCGTGAAGGTTTTCAGTTGTAACTTCTGTATGAAGGAAGAACGGCGGCTACAGGAAATGGTAGCCAGTGACGGTGCGCAGTAGAAAAGCCGGCTAACTACGTGCCAGCCGCGGTAATACGTAAGGTGGCAAGCGTTATCCGGAATTATTGGGCGTAAAGAGGAGCAGGCGGCAGCAAGGGTCTGGTGGCCTGAAACGCTTCAGTAAACCACAAAGAAACCGACGCTAGAAGTGCAGGAAATCATTGAATTCCATGTGTAGCGGTGCGTATGGAGGAGCACCAGTGGCGAAGGCGACGATCTGGCCTGCAACTGACGCTCAGTCAGCGTGGGGAGCAAGTAGGATTAGATACCTAGTAGTCCACGCCGTAAGCGATAATTACTAAGTGTTGGATGAAAAGTTCAGTGCTGCAATAAGTGCTCCGCCTGGTGAGCCACGTTCGCAAGAATGAAACTCAAAGGAATTGACGGGGGCCACAAGCGGTGGACATGTGGTTTAATTCGAAGCAACGCGAACCTTACCAGATAACTGACATACTCATAAAGGCTCAGAGATGGAGAGATAGCTATATGAGATACAGGTGGTGCATGGTTGTCGTCAGCGTGAATGTTGGGTTAAGTCCACAGCGAGCACAGCTTATCGTTAGTTACCATCATTAAGTTGGGGATCTAGCGAAGACTACCAGTGATAAAGCTGGAGGAAGGCGGGGATGACGTCAAATCATCATGCCTTATGACCTGGGCACACGTGCTACAATGGATGCAGGAAGCGAAGCGCGAGGTGAAAGCAAAACCCATAACCATTCTCAGTTCGGATTGTAGTCTGCAACTCGACTACATGAAGTTGGAATCGCTGGTAATCGCGAATCCAGCATGTCGCGGTGAGTATTCTCGGAGCGCTGTACACACCGCCCGTCACGCACCACGAGTTGATAACACCCGAAGCCGGTGGCTGGCACCGCAAGAAGGAGCTGTCTAAGGTGGGATTGATTGGGAAGAAGTCGTAACTACAAGGTAACCGGAAGATATAGAGCGACAGGCAAAATGGAGTTAACACAAACACCATAACTCTTCCAGCACCAGCCTGGCGGCA
+
+)02+183146'//-+&**7::37865:557-)/**('&).+/*+--+(00-,+')%&&)(:661-/10-,00,/620)*)*4)2+.-1,06060-1///--*$%'*)')-*(&($&(-.07336)(&)'&-''/5.**0/())-./.247486:<+(*0+6--*+*(+28/8(/+759532..+2,-,301--+/-)..2698706;,'$1)(().1;2199637/0+5+,,**(%%&0*5-'(%%&(+)/*.18;&56,.,-)&).*)+*,.+,.*(+&'(++,-++&'$)%0'(--0.16.0130-23**%,*.+-'&(**+%'$*459)+*.,*)**(+01983+./5676;018631-/1-,,--/3*+&&'**330*((+,)%&(+2()%'&)(%8.--74,/23*+,,886476%-,,,'(+)%'*,-5662:2920.-+)*)+39245--*+)0++'(((%*+,,+//*.&)()$(('+-1<85535+-83./22,44/7-+,(-+4.22*283)''#$'''*/7330'(,2/-.73;330552,2.*,1&1-1011/+/.-16,),,)&$',,110--.--+39-07106+**)*31,*()(00341112170.-+*030-3+,0//3457.9.--62/,'+*,4669875<5864;3-01./''$&%&%*)&,($%&**+))+1/03339;343-:-8,.-2,13'''''()+'''')23055/,.'&)*3))+28:0-.+-+5--*7(5*)*,,4327))-::91*()%&(*-879:51-'%%(')./067636//52***(-3,(,*++*)')'()'.)*+07-,./;:..6)&')/+866:0,0),.865-,4-2237965.*-&'*10200//07394/80805269((('+72712),&'-)2).&43557778-631''(*,4233.+')-&'/.++/+,).883;6103)+(.-02(*--.,0-,*/&(&..*+-1-,+/-*.)))$$%%(**+-&'-+-*))*1400,,'1*,/52,0-,*-*786&'&+*(*7..,''''(+-'()07784726.003(/,-,--00,182/,)&*,,')(-*0)'')+&$&,.'(**(+).26'''*((0+,,'#$'%&'$%
@d5a47fe6-b29a-436d-8042-0d6e79b89cdf ch=181 read=238127 start_time=2019-12-13T18:06:18Z barcode=BC01 runid=2c9cf7bc05858273f10e7d7ec552fc0bd742dc3e
CTCTTCTGGGAGGCAGCAGTGGGGAATATTGCTGGGCGCAAGCCTGATGCAGCCATACCGCGTGTATAGAAGGCCTTCAGGTTGTAAAAGTACTTTCAGCGGGGAGGAAGGGTAAAAGTTAATACCTTTGCTCATTGACGTTACCCGCAGAAGAAGCACCGGCTAACTCCGTGCCAGCAGCCGCGGTAATACGGAGAAGTGCAAGCGTTAATCGGAATTACTGGGCGTAAAGCGCACGCAGGCTGTTAAGTCAGATGTGAAATCCCGGAGGCTCAACACAGGAACTGCATCTGATACTGTGAAACGGAGTCTCGTAGAGGGTAGAATTCCAGGTGTAGCGGTGAAATGCGTAGAGATCTGGAATACCGGTGGCGAAGGCGGCCTGGACGAAGACTGACGCTCAGGTGTAGCGTGGGGAGCAAACGGTTAGATACCCTGGTAGTCCACGCCGTAAACGATGTCGACTTAAGGTTGTGCCCTTGAGGCGTGGCTTCCAGAGCTAACGCGTTAAGTCGACCGCCTGGGAAATACGGCCGCAAGGTTAAACTCAAATGAATTGACGGGGGGCCCGCACAAGCGGTAGACATGGTTTTAATTCGATGCAACGCGAAGAACCTTACCTGGTCTTGACATCCACGGAAGTTTCAGAGATGAGAATGTGCCTTCGGAACCGTGAGACAGGTGCTGCATGGCTGTCGTCAGCTCGTGTTGTGAAATGTTGGAGTTAAGTCCGCAACAGGCGCAACCCTTATCCTTTGTTGCCAGCGGTCCGGCCGGGAACTCAAGGAGACTGCCGGTGATAAACTGGAGGAAGGTGGGGATGACGTCAGGTATCATGGCCCGCCCACGACCAGGGCTACGTGCTACAATATACAAGAGAAGCGACCTCGCGCCTTGAGAGCAAGCGGACCTCATAAAGTGCGTCGTGGTCCAGTTGAGTCTGCAACTCGACTCCATGAAGTCGGAATCGCTAGTAATCGTGGATCAGAATGCCACGGTGGAATACGTTCAGGCCTTGTACACACCGCCCGTCACACCATGGAGTGGGTTGCAAAAGAAGTAGGTAGCTTAACCTTCGGAGGCGCTTACCGCGTGATTCATGACTGGGGTGAAGTCATCGCTCGGGTAACCGG
+
%)'%($#'-/+.51(-,,.7575(,**&+.+/*.%'&((+-),1/010+.+&-(-)(,933443531(&+)*1/6345,13-)*+277,+.-''$&*&,*/7:,),,,*.2+--8;0-5-3-1137.86./77*0.-22-3/-8:)*3,+.*$*)'--43-/-,+%()33,.59;970/,:3/019-1,,,3432)'')(--597883-1,+,-02/1202369611,99.+2--+,(,)'%$'%-.30266(*.0'++/98+4**',%')*11.&*&(%02130.////6721.**((%%()&$&(%))*06665*%//*,-.202,4**05-+(*+*4--,$&*&/1530.+(*,-::6/6008917/01//06263.+48'(:68.1*(*,(+,13554(35-,$$'),*%)4,(*+85+.)*+.++-+)../*.762462+-/20-++2;7.--,+6644,0*&&,*/,)+*,4,.71109420))((**(%*&(+26933321645/27879;79;943*(%'(11397*)*9:1:364;94383<:32./1.1+504988)2.*'.%-1,4/5+($)%-+1.+.9:*0/6:84253597-,,'(/)-.,%&(*-75.*1349533635-,,4,0,+.:3/))))*9552,60+01476:40''0177983526/3457;1/.-.1:876998984245679617,,,/63-/.;05),1.4.151.+-./8*.0029967<013003)-3+)4:2392030726-/---+,..,/943/)*&((3416*()**./09*578306+-,+,)1::746568687,,)$%)+&)*,49,'.1+(--22<56781,,-*+/56306-*&%&(+0))')(()7/8766.-))'&'*))*''*''(16011/.4647004684,+'*(728)$+*2)&'))()*2*+*3..0122/1333002*5065974433.9+**-.9677234296/60-.)2--+1,/38.445(*&.-,./011/.*.20.6//152423934/.(%'+,2-0*,.66,%()((,+)+-+,+/0108592.7*-3,--.,+15.-,,,0385242255585/.,1-,+/&'%%%''&,.-29::73
@f7d659f8-c265-4cf6-937d-15a0b8c9b813 ch=179 read=222126 start_time=2019-12-13T18:06:16Z barcode=BC01 runid=2c9cf7bc05858273f10e7d7ec552fc0bd742dc3e
CCGGTTACCTTGTTACGACTTCACCCCAATCAATCAATCCACAGCAGACGGCTCCTTCCTTGCGGTTAGGCCACCGGCTTCGGGTGTTATCAACTCGTGGTGTGACGGGCCGGTGTGTACAAGGCCGAGGAACGTATTCGCGACATGCTGATTCACTTGATTACTAGCGATTCCAGCCTACGTAATGTAGTCGAGTTGCAGACTGAAATCCAGACTGAATGGTTTTATGGGTTTTGCTTCACCTCGCGGCTTCGCTTCCCTCTGCACCATCCGGTAGCAGCACGTGTGTAGCCCAGGTCATAAGGGGCATGATGATTTGACGTCATCCCGCCTTCCTCAGCTTGTCACTGGCAGTCGCTAGAGTCCCCAACTTAATGATGGTAACTAACGATAAGGGGTTGCGCTCGTTGCGGGACTTAACTAACATCTCACGTGACACGAGCTGACGACAACCATGCACCACCTGTATCTCATATGGCTATCTCTCTCTCTGGAGCCTTTATGAGTATGTCAAGACCTAGTAAGGTTCTTCGCGTTACTTCGAATTAAACCACATGCTCCGCTTGTGCGGGCCCGTCAATTCCTTTGAGTTTCATTCTTGCAGACGGCCACTACTCAGGCCAGATACCCAATTGCGTTAACTGCAGCACTGAACTTTGGTATCCAACGCCATTGCTCATCGTTTACGGCGTGGACTACTAGAATTATCTAATCCTATTTGCTCCCCACGCTTTTTTCCGGGACTGAGCGTCAGTTGCAGAGCCAGATCGTCTTCGCCACTGGTGTTCCTCCATATATCTACGCATTTCCACCGCTACACATGAGATTCGATCCTCTCCTGCACTCTAGCTGCCTGGTTTCTATGGCTTACTGAAGTTAAACTGGGCTTTCACCACAGACCCTTGCTGCCGCCTGCTCCCTCTTTACGCCCAATAATTCCGGATGGCGCTTGCCACCTACGTATTACCGCGGCTGCTGGCACGTAGTTAGCCGTGGCTTTCCTAGCTCTAAATTACCGTCACTCGGCTACCATTTCCTGTAGCCGCCGTTCTTCCCTTTATAACAGAGTTTACAATCCGAAACCTTCTTCCTTCACGCGGCGTTGCTCGGTCAGGGTTTCCCCATTGCCGGAAATTCCCTACTGCTGCCTCCCGTAGAG
+
2.++/9*,,6,+.7-,,'.,+)$,,.)6+++'&&%/./1.,,*'*(*'&%(*027694'%&$&*)*7*2::;688/4//-/.8++&/2./--0--1-07/,,+,072:73''&,(**((*-///3.)&*&0+,3896<3*11366820221480'(%$)*29546757768430)%''&#%%%'&)$%')03()0.:,0*/(('%)'&')+)*/42,*.*.088;013,;)6;;3,-/8-/37*/+**1-076-/-*15**33*))0+919(/'-(,)&))%*+)&+))-.)*(%)%&'))+,(164/13/01109<9///389:-;6.)447;130/($'(*)-31,/,.(%(()*,243/0.0/-()&'%'0-21172(*,/22/1+**+50(.)+*4,++-.1.45*,2;50-/-.&'&+&./1-(&&(+%&)+(.-*+((+'0-'/1(11,')*),/0482/..117:36/00874650/+*)%),(*-0),37295//.-,.///3444/)*((*0017*2,943678:826*/041%%./.3;:9;/0+..//10',)0-01359053*&.0258572463,+02:7307:+/++,,,31300,%))&(***(,('#&&&$'%%&&)&*++.7.6.009323%/')*5*02+*$'+3.)3')%'%%(+&,2217775;0-.0;2,,(*)45244+.&%-&)*623116)+*.6,),-287+23112/8.<.+(/;;8666366797)548/2*)%).8//082/1/04103<787/(**.39303:67/-+./52413.3:8/))124896610(+'$(+/*.%'(-2.0+.60/1&&')40/0.-/30581:21)),+/72:233:.8+/.:;75/.2753;6.150./.4759-4.').+-537:3./.07+*0/81.00,*'.+,28491,40457+6')//,/-%*,00447/7/+/-)),-+.:9823.--/15718.'&*'*(70/:/0++-%(&''&)(.-24<99:1132063/-/4+/:50331/-,./*,1-2878,97+,:63.5..+0234;7000921&&0.&288;78833/83,/+))--,9-,,/10923//.--91.7;2+1936,('(*()0,/)))+//26896618('1)(%'
@b75d9ddd-add6-4beb-9003-cf59d5fe48f6 ch=28 read=83546 start_time=2019-12-13T18:06:17Z barcode=BC01 runid=2c9cf7bc05858273f10e7d7ec552fc0bd742dc3e
CCGGTTACCTGCTTGTTACGACTTCACCCCAGTCATGAATCACAAGTGGTAAGCGCTCTCCCGAAGGTTAAGCTACCTACTTCTTTTGCAGCCCACTCCCATGGTGCTTGACGGGCGGTGCTGGAGCCAGGAACATGTTATTCACCGTGGCATTCTGATCCACGGTACTAGCGATTCCGACACCAGCAGGTGGGTGAACTCAATCCGGACTACGACGCACTTGCGAGGTCCGCTTGCTCATGAGTCGCTACTTTGTATGCGCCATTGTAGCACGTGTGTACAAATTCATTAAGGGCCATGATGACTTGACGTCATCCCCCACCTTCCTCAGTTTATCGCTGGTCTCCTTTGAGTTCCCGGCCGGACCGCTGGCAACAAAGGGATAAGGGGACTCGTTGCGGGACTTAACCCAACATTTCACAACTTACGAGCTGACGACAGCCATGCAGCACCTGTCTCACAGTTCCGAAGGCGCAATCCATCTCTGGAAAGTTCTGGATATCCAGAAGACCAGGTAAGGTTCTTCGCGTTGCATCGAATTCGACCACATGCTCCACCGCTTGTGCATTTTGTCAATTCATTTTGAGTTTAACGCGACCCGTACTCCTGACGGTCGACTTAACGCGTTGTTAGCTCAGAGCCGCCTCAAGGGCACCTTCCAAGTCGACATCGTTTACGGCGTGGACTACAGAATTATCTAATCCTGTTTGCTTCCCCACGCTTTCCGCACCCTGAGCGTCAGTCTTCGTCAGGGGCCGCCTTCGCCACAGTATTCCTCGAATCTCTACGCATTTCACCGCTACCTGGAATTCCCCCACTCTGAGACTCAAGCTTGCCAATTATCAGATGCAGTTCCCAGGTTGAGCCCGGGGATTTCATCTGACTTAACAAACCGCCTGCGTTGCGCTTTACGCCCGGTAATTCCGTGCGGCACCCTCCGTATTACCGCGGCTGCTGGGCACGGGTTAGCCGGTGTGGCCTTCTGCGGGTAACGTCAATGAGCAAAGTGTGCTTTACTCCTTCCTCCCGCTGAAAATGCTTTACAGCCCGAAGGCCTTCATTTCATACGCGGCGTGGCTGCATCGGGCTTGCGCCCGTTGTGCAATATTCCCCACTGCTGCCCCGTAG
+
4.0+4,&+)'&(/6,4-,-4478:2..32.+-353544;875662(2-641*&((/0/'-+&&+3+4.:9:16-(./*3678-288.+12+531&*+.80,111/,%'&))6.603&2**&)(-**+4(3-+(&'&').(*1-**(&%$%(+238,.//9.,*..-+3323578:<8+)))$'(%%%++2.+/'%)*-373/21+.+4+.+'(*,1),%)++++&$+2./7*,+-),+,**/-/))'&&%,/<6-36601/27125,)*)(')*+01/...-2'155(1*--+1.4712//++*+//.2346:9:2;;;)+59,458/3,-/640//('$&'()).++2-,.168..),00*2/4;:6864744-/'*&(,.116,*/-'/002347440885'$%/+/2+0/('./,-))+-+*,*/..25442.00476:<7877/31019.10/0124'6/*,(&)+-13-60722,56776663086+-(&$&&&*&(*%$#')(*<;67917-5/6;68<99:71</0/55-,/,2,+(3601/26777/.700,1-+-12%'12-+/2171;316*)%**57<9/)($$&)34,+.--,2'#'#&(+,0,++/2-1013.5.)-5/1244&)&%&(&(''((+,0-,')%&))(12,131-213890:7-,/0//:70/+,+*'(')-.5-,+0+074+,06/('&&)--)'*)(-0+*+())-4(((*,,&3.-.//477368*,17,97-/+''++14$&$%')*2.()($''%$&'&(31347<60*.5.44230.,(/&)'-,34.%+,-*&'(*+.200'+0,+2:2%/+,./*-0276--18/0)*/85:1./4.+',13*2:-.41220.,((.72275663565332/)),,+,.,)-+0*&'%(287-/*'(&%$#&$),1046-1017370)-,546220*/('()'50/40/1:)73,)%''')0/323362./47315.6222826:.**+-(*+.($')54.85').6.((+**01()%&*-('%**05))0,1,534;-$+.()#&$''+1.-+5.702/1-.0%**,1/022042')/*.--3...:-:76/%'()0--/*&*,-)1
@ed5c715d-c2ec-44f1-a1d8-38a22403a4ee ch=204 read=117382 start_time=2019-12-13T18:06:14Z barcode=BC01 runid=2c9cf7bc05858273f10e7d7ec552fc0bd742dc3e
TCACCCCAATCATCAATCCCACCTTAGACAGCTCCTTCCTTGCGGTTGGGCCACCGGCTGGTGTTATCAACTCTCTCGTGGTGTGACGAGACGTGTACAAGGCCAGACATTATCCTGCGACATGCTGATTCGCGATTACTAGCGATTCCAACTTCATGTAGTCGAGTTGCAGACTACAATCCAGACGAAGAATGGTTTATGGGTTTTGCTTCACCTCGCGGCTTCGCTTCCCTCTGCCATCCATTGTAGCACGTGGTAGCCCAGGTCATAAGGGGCATGATGGTTGACGTCATCCCCGCCTTCCTCCAGCTTAATCACTGGCAGTCTCGCTAGAGTCCCAACTTAATGATGGTAACTAACGATAAAGGGGAGGTTGCGCTCGTTGCGGGACTTAACCCAGCATCTCACGACACGAGCTGACGACAACCATGCACCACCTGTATCTCCTTCATAGCTATCTCTCCATCTCTGGAATGCTTTGGTATAGAGACCTGTGGGTTCTTCGCGTTACTTCGAATTAAACCACATGCTCCACCGCTTGTGGGCCCAAATCAATTCAACTGAGTTTCATTCTTGCAGGCAATACTACTCAGGCAGATACTTATTGCGTTAACTGCAGCACTGAACTTTGACATCCAACACTTAGTACTCATCGTTTACGGCGTGGACTACTAGGGTATCTAATCCTATTTGCTCCCACGCTTGGGACTGAGCGTCAGTTGCAGGCGGAATCGTCGCCTTCGCCACTGGTGTTCCTCCATATATCTACGCATTTCACCGCTACATGGAATTCACGATCCTCTCCTGCACTCTGGCTGCCTGGTTTCTGTATTACTGAAGTTAAGCTTCAGGCTTTCACCACCAGACCCTTGCTGCCGCCTGCTGCTCCCCTCTTTACGCCCAATAATTCCGGATAACGCTTTACCCACCGCATTATTACCGCGGCTGCTGGCGCATTAGCCGTGGCTTTCTAAGCAATTACCGTCACTCGGCTACCATTTCCTGTAGCCGCCGTTCTTCCTCACAGCATAACCAGTTTACAATCCGAAAACCTTCTTCCTTCGCGGCGTTGCTCGGTCGGGGTTTCCCCATTGCCGAAAATTCCCTACTGCTGCCTCCCG
+
:5-388-0846465786094),-+11016.3210.063-2,,,39/4%.3/9017,63.//,-/9223/*..-.--0'4(7,786//))&,-,//79::9,+.*$','(/(&)*&&*12)4010033.1.,+/22381333454+2.0'/)-.425457801142157.201431.10624/-.27,-%&&,*)5697/34:+2:9-(*,8/3487:/-0/+--*)+24190-/101*+::;589-,-+.)0&)%&($(,/+(0762101*--31,343310&23--2,47972971,088;;:.8'+%(++)*./2778:72330.5+.,*+*-)--()('&$8(-+0102,/+(.16353658).-1,(+4.705355663814.915313/4,7/+)/.)*65)+033.21,02//)&')*294<395102707:66776837(&($&'('(,-3143/491.,+(((-$$%&'()'(%%%*)')),70(('%+//;9995),,/,&,407*-/0/09.)))(+722138.16.../)&(**/51(/1.0097;7.%*,,.23;414:<-9,+,%)*3&).,-.,+-.-179,,,,%'%'*-0005577768791/10-0-06++,(),4040'2))($'&&)*+-4/*131/:)(*..0,-0;883223,3603123)0-*39+)30&&/-44*$(&&&'+89752/)24455(528&4&43-(-,*).*,-,0/*.119;87898347:250-)%%(*+/...0,.(-/*)'-,)+432)**-0/01.*+++.6//0456,//+--.-(/..0970-3.65*)%)%)+'+*)+*)/+8+./.61%4974;7/,-3),*/2:9<080&+/,181483.,($(*,;6,+60:90084:2-3./9::0405-0*/+&&'('&01,%(*$+(-*,-3-48(,,4///1+4,+).%+%'(,/-.042232+)('$%)('''1//34-023.40.+38,7;+1))),+-07/6979;4736*'($&$#%'-./1&'&-41,23;90-&+47,584947;:4697/1*0-1/9/.//-2.0/;:43<8184('+*&13./7177525(')0.-///2/+/-*)
@da2a9531-0983-4b25-9b31-46e6dbfd94ca ch=303 read=220863 start_time=2019-12-13T18:06:12Z barcode=BC01 runid=2c9cf7bc05858273f10e7d7ec552fc0bd742dc3e
CCGGTTACCTTGTTACGACTTCACCCAGTCATGAATCACAAAGTGGTAAGCGCCCTCCCGGGTTAAGCTACCTACTTCTTTTGCAACCCACTCCCATGGTGTGACGGGCAGTGCGCAAGGCCCGGGAACGTATTCACCGTGGCATTCTGATCACGATTACTAGCGATTCCGACTTCATGGAGTCGAGTTGCGAACTCAATCCGGACTACGACGCTTTGTGAGGTCGCTTGCTCTCGCGGGTCGCTTCTCTTTGTATGCGCCATTGTAGCACGTGTGTAGCCCTGGTCGTAAAGGGCCATTGGCTTGACGTCAGCCCACCTTCCTCAGTTTATCACTGGCAGTCTCCTTTGAGTTCCCGGCGGACCGCTGGCAACAAGGATAAGGGTTGCGCTCGTTGCGGGACTTAGCAACATTTCTGGCTTACGAGCTGACGACAGCCATGCAGCACCATCTCACGGTTCCCGGCACATTCTCCATCTCTGAGAAAACTTCCGTGGATGTCAAGACCAGGTAAAGGTTCTTCGCGTTGCATCGGAATTAAACCACATGCTCCACCGCTTGTGCGGGCCGTCAATTCATTTGGCGGTTTCAGCAACCTTGCGGCCATTACTCCCCCCAGGCGGTCGACTTAACGCGTTAGCTCCGGAAAACCACGCCTCAGGGCACAACCTCCAAGTCGACATCGTTTGCGGCGTGGACTACCAGGGTATCTAATCCTGTTTGCTCCCCGCTTTCGCACCTGATCAGTCTCCGTCCGTACTTCTTCGCCACCGGTATTCCTCCAGATCTCTGCGCATTTCACCGCTACACCTGAATTCTACCCCTCTACGAGACTCAAAGCTTGCCGAGTATCAGATGCAGTTCCCAGGTTGAGCCAGAGTTTCACATCGACTTAACAAACCACTGCGCGTGCGCTTTACGCCCAGTAATTCCGATTAACGCTTACCCTCCGTATTACCGCGGCTGCTGGCACGGAACCGGTGCTTCTGCGGGTAACGTCAATGAGCAAGGTATTAACTTTACTCCCTTCCTCCCGCTGAAAGTACTTTACAACCCAGAAGGCCTTCTTCCTTGCGCGGCATGACTGCATCAGGCTTGCGCCCATTGTCTGTAATATTCCCCTGCTGCCTCCGTAGGAG
+
66+/1/.9:19-,/+,03682103770279))$%/1//1291-/,.//''(*.8,*0/+,&.)1+,''(*.65267;,6:7-.30127*+/-47-,,,.'+-89:6871&+.0$&'+-.4/6+)6969655-4---7;674220220/.1+,)**-8,)$))+-125<883-2394683-***/*+31:/1%&7656.:11+10.-*&,-//',*/3).'(.-+.1219---/.4003)+)1.339143/65/033588:;718.+)++%,+./1.')*10.-29:73424()06/,&)&'$&)**-410//%'*,)/85:;98:./0<../47:32.--.:866448/,,1991/)*(+*/-3546060014103*2+15&'*,*9-0+/1336;352;60.'''&+'+*+06)(''&&##%&&'01/2-0/&0,'-9.577331001&),35+4&))1;2-+,)*+/26-+'()1.,+(&(&,4621565.-&+.016977777:;524/-5',*6:677537025***,0))'&)(3:293-(*338/5+(/+)))*-..,/.(('&)3498<9328,*-)-0+1-%%()116134+,,%2&'&%$'(,.;88,*/68/46430.-/04.,()-.**/.2)3.-52'+53677;74()3/+..9:7-1/).)+,/277677/7:-)-.91229;50..16)4720247439568882;-,/.112)'*.4:62313<123342566685/10,-*%&%'%&%('-8-0;*3+&'(-'+1()(11774,&12438<;.68:111)))+2+-).2/341+6./-77574.50537&1(().911/((*-0886/00//667<1<0+.-7-,+(4,'+$&):1,,...14/225-*2+/3-)%()+,-)-3++'&'))&--06-)*+*,/0/5///3+(,(*+*&-*00155871:0/323,;-..:554.,/0-2,69,64+-33.///(53*+62643.+/,)4515,6-,*.-+-231+./1:1/85((-91*8,,.+&')&(,2-+--/-6+%&)(-,6437.2.0&-&$&,-/7001,,-++../:017003/120;:+./..+&$$&))*5/51,+,,//)(%)-0.11,**%
@d866370b-402e-4c05-b53d-e5269ef5dac9 ch=106 read=203752 start_time=2019-12-13T18:06:33Z barcode=BC01 runid=2c9cf7bc05858273f10e7d7ec552fc0bd742dc3e
CTCCTGGGAGGCAGCAGTGGGAATATTGCACAATGGGCGCAAGCCTGATGCAGCCATGCCGCGTGTATGAAGAAGGCCTTCGGGTTGTAAAGTACTTTTTTTCAGCGGGGAGGAAGGGGAGTAAAGTTCACCTTTGCTCGTGACGTTACCCGCAGAAGAAACACCAACTAACTCCATTGCCAGCAGCCGCGGTATACGGAAGTGTAAGCGTTAATCGGAATTACTGGGCGTAAAGCGCGCAGGCGGTTTGTTAAGTCAGATGTGAAATCCCCGGGCTCAACCTGGGAACTGCATCTGATACTGGCAAGCGAGGAGTCTCGTGGGGGTAGAATTCCAGGTGTAGCGGTGAAATGCGTAGAGATCTGGAGGAATACGGTGGCGAAGGCGGCCCCTGGACGAAGGAAGCGCTGACGCTCGGGTGCGAAAGCGTAGGGGAGCAGAAGCAGGATTGCGTCCTC
+
,2/1-..7+/23/77046260(/..32/,-/.854/10(-)2)+33224/,-+7-9628903757334402'+*.+57697/64080105*)'((-./275/-)('+-0+'.,/6,05,&)*054,1+&'.+23-+56:882*2,0,&/9*()*)-*&,+'+*++'$'',)/004$/'&4:550/-74,*,%*+-&-*+,(*)*()%''329.7./-7.-/-+.;<<:9777:923,+(+%+&/-26;:)1+:+877.0-.+*%*+().37-+358680./))../*(,.../07600/00818/-1%)('+*'+.**+,,'/582-4+3-4-6)'/(+'%&)(,,,,2;536866('&'&,,19.*,+$$&#))+,'-+,+7/60.05;5/,5717303(''&$%&)'+,11344.53213(*/+)012''+3.&+..%(-)+059.2+'%$%'$$#
@d5a91652-0f2b-4c9e-9683-2942322614d8 ch=455 read=109865 start_time=2019-12-13T18:06:26Z barcode=BC01 runid=2c9cf7bc05858273f10e7d7ec552fc0bd742dc3e
CTCCACAGGAGGCGGCAGTGGGGAATATTGCACTGTGAGCAAGCCTGATGCAGCCATGCCGCGTGTATGAAGAAGGCCTTCGGGTTGTAAAGTACTTTCAGCGGGGAGGACGGGAGTAAAGTTAATACCTTTGCTCGTGACGTTACCGCAGAAGAAGCCTCGGCTAACTCCGTGCCAGCAGCCGCGGTAATACGGAAGTGCAAGCGTTAATCAGGAATTACTGGGCGTAAAGCGCGCAGGCGGTTTGTTGTCAGATGTGAAATCCCCGGGCTCAGCACAGAACATCTGATACTGTAAACAGGTCTCGTAGGGGGGTAGAATTCAGGTCTTAGCGGTGAAATGCAGCCGAGAGATCTGGAGGAATACCGTGGCGAAAGTGGCCTGGACGAACTGACGTCAGGTGCGAAAGCGTGGGAACAAACAGGATTAGATGCCACCGGTCACGCCGTAAACATGTCGGCAGGGTTGTGCCCTTGAGGCGTGGCTTCGGAGCTAACGCGTTAAGTCGACCGCCTGGGGAGTACGGCCGCAAGGTTAAAACCAAATGGTGACGGGGGCCCGCACAGAGCGATTGGAGCATGTGGTTTAATTCGATGCAACGCGAAGAACCTTACCTGAATGCTTGACATCCGCAGGCTTTAGAGATGGATTGGTGCCTTCGGGAACTGTGGAGACAGGTGCTGCATGGCTGTCGTCAGCTCGTGTTTGTGAAATGTTGGGTTAAGTCCGCAACGAGCACAACCCTTATCGCTTTGTTGCCGGGTCCGGCCGGGAACTCAAAGGAGACTGCCAGTGATAAACTGGAGGAAGGTGGGGATGACGTCAAATCATCCCCACTTGACGGTTTACAATGGCGCATACAAAGAAAGCGACCTCGCGAGAGCAAGCGGACCTCGCAAAAGTTGCGTCGTAGTCCGGATTGGAGTCTGCAACTCGACTCCATGAAGTCGAATCGCTAGTAATCGTGGATCAGAATGCCGCGGTGAATACGTTCCCGGACATGGCACCGCCCGTCACACCATGGAGTGGGTTGCAAAAAGAAATTGGTAGCTTAACCTTCGGGAGGGCGCTTACCACTTTGTGATTCATGACTGGGGTGAAGTCGTAACAAAGGTAACCGG
+
+,3,%%'-*+1.-294,02.(*'()-(1+')())*)''+-,0$&(()+3*.-.4-988863443575744.%())415/.4+695:23296*,.305;0&'$',.+'+0.8+6-%'(17-,8*7((*4-25**565&-&'*)+4-0724,+.-&)*%&$%*,*)(1-231335409.&,/-565:.:,//..564,*+)),5212/0-/-,--,&-',+013;;88+))*0+001'.,.68094/0,/+(-3,,386667<30*+,-+3,,,,-',)))'$#%&(0('),&)3+(-*$&().10.17947'633(+/%+,0.1),94%,($./3;3.,..**,&)*%%'&((*445</-2**8346.),+21+,*$'%((48(*99:,(',+,'&##%$*..01+,/,+,9787++)$3857149.5-&%)*&01$'%'%&)&*(.44899)1**,391310*0-+5/1067(',+-/2279:;6383)1)-.449765+1.607888497363*)++'%&)*7/3320676+8/;292'(&,642-%,'(*15;7)01*(,-.+)+&&+(0,2,+,.26434:7<:596:300113;9866347'*3361813866+),%$'%)$/3275'*$('(&(%'')*,8830.3.5/32--1-+5/3/.31-+++*-548::77730*.-101188880,.--44555,&(+,393../:2:94055*+43+-0840/(($((++2/+300,**010-1:424*.+,-)///3/57/10151/(*+&()4468:3532235<::9:4/23-4-/-8:9*.225;:996.),'*,-+1+%&(&()('%$$%$)5;61:434554755*()(,&(*/3345/2/-+*(+101642*+**-**+12)*)'(,63459335/,,3+/)3+*./887746235-.360*+*)*,(*+&%)++,/'%*,,5/0+-0;:98-**++399*+(0.,*0'%))-123,0/*,#&$(((*244<5014.-(+20743()*/977:471792*&+)%($/)+,&)),528889;1;1,05.0,**').-+./76./7458--432464381000+(**+586047*0828;95:8
@b4e5d20b-9f35-460b-bbbd-59810337d37a ch=124 read=219058 start_time=2019-12-13T18:06:26Z barcode=BC01 runid=2c9cf7bc05858273f10e7d7ec552fc0bd742dc3e
TTGTTGTACTTCTTCGTTCAGTTGCGGCGTATTGCTGGTGCTGAAGAAGAGTTGTCGGACGGTTCTTTATTATTCTTGCCTGTCGCTCTATCTTCCGGATTTACCTTGTTACGACTTCACCCCAGTCATGTGAATCACCAAAGTGGTAAGCGCGCCACTCCAGGTTCGGCTACCCTACTTCTTTTGCAACCCCTCCCCATGGTGTGACGGGCTTCGGTGTGTACAAGGCCAGGAACAGCGTATTCACCGTGGCATTCTGATCCACGATTACTAGCGATTCCGGCTTCGTGGAGTCGAGTTGCAGACTCAATCCGGACTACGACGCACTTTATGAGGTCCGCTTGCTCTCGCGAGGTCGCCTCTCTTTGGCAATGCGCCATTGTAGCACGTGTGTAGCCCTGGTCGTAAGGGCCATGATGACTTGACGTCATCCCACCTTCCTCAGTTTATCACTGGCAGTCTCCGCGCGGGTTCGGCCGGACCGCTGGCAACAAAGGATAAAGGGTTGCCTTTCGTTGCGGGACTTAACAACATTTCACAACACGGGTGACAGCCATGCAGCACCACCTGTCTCACGGTTCCCGAAGGCACATTCTCATCTCTGAAAACTTCCGTGGATGTCAAGACCAGGTGGGTTCTTCGCGTTGCATCGAATTAAACCACCACATGCTCCACCGCTGTGCAGGCCCGTGAATTCATTTGAGTTTTAACCCGGCCATTACTCCCCAGGCGGTCGACAGCGTTAGCTCCGGAAGCCACGCCTCAAGGCACAACCTCCAAGTCGACATCGTTTACGGCGTGGACTACCAGGGTATCTAATCCTGTTTGCTCCCCACGCTTTCACTTTCAGGCGTCAGTCTTCGTCCAGAGTTACCGCCTTCGCCTGGTATTCCTCCAGATCTCTACGCATTCCTGCCGCTACACCTGGAATTCTACCCCCTCTACGGACTCAAACGCGGTATCAGATGCAGTTCCCAGGTTGAGCCGGGATTTCACATCTGACTTAACAAACCGCCTGCGTGCGCTTTACGCCCAGTAATTCCGATTAACGCTTGCACCCTCCGTATTACCGCGGCTGCTGTGGCACAGGTTAGCCGGTGCTTCTTCTGCGGGTAACGTCAATGAGCAAAGGTATTAACTTTACTCCTTCCTCCCGCTGAAAGTGCTGGCGAAGGCCTTCTTCATACACGCGGCATGGCTGCATCAGGCTTGCGCGTGCAATATTCCCCTGCTGCCTCCCGAGGAG
+
%+0.2+.(,,-+,1--0643619*-),)+,,-4022857221/.+(*(&,).60/)-)&$()$-,89.)+)(.1+-''4./.08467786911701,.*063-/426-2-+,104574.4-*(*&25..'*)-6/.'-&0,+),-00+&&($%'+.-/+8/#*,,6*)%')+-4'),12.,*89.,522120++-370127770''''(+(%%&'*,0-10337:8385:+,2041%,+01127/+,3-0750.03/01244.*-038;542012237:4(&%%)++%(&)%'*420.1.)(**2123.:11+.3-2*%'/0231&,055+/./.23.*'))4/232.32530.,-/.1922244<01,)-)+.5358,6*,$()/+/-/')&'+-0;5,09;9662+,235961.-*)*''&)+97853+30-*/:0;8:.9)*,<945769:6:6358867'&'**&/.,3/&-.30:2/+,.,6-,5454;*0./31**+307325%$,)+205--.;85/;*5)%)+/30;0-,.241/0'*-)*+1/.3816/2/..++*%))*12700,.7:85171()))()((*-92023///..,057,/16/6667;:9769*4.028-1-,&+54<;50.../9///656.0.1.2;919.0*-01../.13*,0'(.(/06(23/4.&*&(*)7+38;3,**1;<.00-0((*24'3(),.138+,071712%&'$')+*/0,+/0../1)9,,6.002:/0*&0*('*266625(5-4563(334854:-()-1./.2846658:57972557245106+-/:/*+*699.+../1<1-*,.45.).35767-4368;:8.:+*-$,'((*(&+03;84/-$&(+,-9332/+++-//4871212091-/--26.34-+'+.,-)/*1...-/45//(-53/-*.58885()'))4233:++,0/9999;03(+/+8+**677.:8-0:80.//020/.-,1/5/04669+-*&'))*+-/*'&'',*43,*./287;51/018051.,-+(+*237550,,++.*2-++/5245897)*.(&(%,)+1+*)-/62/01:1:8566629.-3;;89:3941),236).*-,06//-196.//3:.80--12*),4-))**,)*('%*'/*.+398;88<7-.(+&,+.0;663150018689-6844-'+*-)*+1,//01.965./,/---8-4,))&//)*
@97ceb631-e0c9-46e2-93cd-2de3096142a3 ch=97 read=188091 start_time=2019-12-13T18:06:42Z barcode=BC01 runid=2c9cf7bc05858273f10e7d7ec552fc0bd742dc3e
CCAGTTACCTTATTTACGACTTCCGCACAATCCAGCTGGCCCTACCTTCGGCCGCTGCCTCCTTGCGGATTGGCTCGCGGACTTCAGGTATTGCCAGCTCTCATGGTGGCGGGCCGGTGTGTACAAGACAGGGCAATATTCGCCGCGACGTTTCTGATTCGCGATTACTAAGTAGCTCCAGCCTGTGTAAGGGCGGGTTTCAGCCTACAATCCGAACTGGACTGGTTTCAAAGTTTGGCTCCACCTCCGGTATTGCATCTCTGTACCAGCCATTTGTAGCACGTGTGGCCCTGCACGTAAGGGCGTGGTTGGCTTGTCATCCCACCTTCCTCCTGGTTAACCAGGGCGTCGCTGATCCCCTCAGCCAATGGTAGTAACTGCGGCAAAGGTTGCGCTCGTTGGGATAGCCCAGCATCTCGGCACGGGTGGCCCGGCAACCATGCACCACCTGTCACCTTGTCCCCGAGGATTTTATCGATTAAGAGTAGTAAAAGGGGATGTCAAAATTGTAATTAAGGTTCTTCGCGTTACTTCAGATTAAACCCGTGCTCCACGCTTCGCTTATTGCAGGTCCCCGTCAATTCATACAGGTTTTAATCTTGCGTGGCATGCTCCCCAGGCGGAATCGCAATGCGTTAAGCGGCGGCACGGTGTTGGAACCCGCACCTAGTATTCATCGTTTACAGCGTGGACTACCAGAATTAATCCTGTTTGCTCCCCCCACGCTTTCCGAGCCTCAGCGTCAGTTACAGTCCCAGAGAGTCCTTATGCCGCCGCTGGTGTTCTTCCTAATCTCTACGCATTTCACCCATACACTTCGGAGATTCCACTCTCTCCTCTGCATACGAATAACCAGTTTGGATACAGCGCCACAAGTTAAGGCCCAGGTATTTCACATCCCGCCAATCATCCGCCTACGCTCCCTTTACGCCCAGTAAAATCCGGATAACGCTCGACCACCACCACGTATTACCGCGGCTGCTGACGTAGTTAGCCGTGGCTTCTCGCGGTACCATCTGTTTATCTTCCCCAAAGACAGAGGCTTTGCACGATCCGAAACCTTCATCTCCATGGCGTTGCTGCATCAGGGTTTTCCCCATTGTGCAATATTCCCCTGCTGCCCATG
+
+('+1.*/**,()1)%'+&+,0-)'*)+.52/*'(*(&(,0-*&)+*0.)1/215/..++0*+/-//2,/2+.+,(&',1,0164(1-1+-0+5./&+))).-/1-'''$(+,,&.-++,'((+++**/)+0)++0.1.+)$+2,023,'*40/,,(016-25468-3331-,0$.).+'$$$&&+()('+,,(*'*+5..-/11,)-.7-7()'''%')*(2(0+2+'+21-08,),,-2/.401()'()*/*++**0,*)&(&*4+.6<175*%&&)((+--*)(()/)'#&&('*)().'+*+,-00('%%$%*2.,4/,%/12431*/,(**'2(&+(''+&&%*&&&&&('),+'+)(%(%*+-).**)*-1+)'%'%-++(**+;+00334206-02,10)36+*(*****/&&&%&'('&'++,+*'-,).7.-,,&).,004365244173-2++(&$('$.*'%&*./.7.6/''()*/-032()0/9383330*'$+&&&)%)(&&*++:522+))+-+&*6*,))),)-3148*%3*-/11),&()*&$%&&%.&#'&*0*.34*(-1308/.(&'+)),39:*3/-+'%'*'()+)(+&--888.)-++%+$$&((++6123.3-.&((&(&''&&%)''&-+%&*.-4-%)//81++-148310.**03.+%))),.5332+24,/)+.)1-661./,/+%&+,.;8/*'*(*-502)'%004/2.,/--54516)*++,3+(*+,*&*+1*+,'+#'&'/5*443/0*,3/.,/)(+4--+.('*..'-33*()+)%&&)((+3+*.+''0+,.(*)))+*+0--(()**$)$&%(&%//.)+(')+'($%&())**%$&+-.--*,+0'&%*&+%')&'&)*+:/'%)%1.7799420431.111318)--('1+05,*,10::/-/43552500-222*+12-.+$&&$&(101723930.2.-,,)*$''('&')'%&%(,+-,-5(%''%(%#$*(+/-(*,4-)-(&*))-(.,'(*%,)%')016/*+),,/22(&(,*)*(***,,&)-&')-,008-.--,+-%$.51,4/-1-7+*18')%/,6...-780'%$&'&-.)&%'
@deaccdf6-e437-4e08-ba9e-70e18c7c7f45 ch=109 read=256080 start_time=2019-12-13T18:06:40Z barcode=BC01 runid=2c9cf7bc05858273f10e7d7ec552fc0bd742dc3e
CCAGTTGTTACGACTTCACCCCAATCATGACCCTACCTTCGGCCGCTGCCTCATGCAGTTAGCTCACCGGACTTCAGGTGGCTGCCCCAGCTCCTTGGTGTGACGGGCGGTGTGTACAAGACCGGGAACTATTCACCGCGACGAACTCGTTGCGATTCTGCCTAAGTAACTCCAGCTTCATGTAGGCCGAGTTTCGGCCTACAATCGAACTGGACTGGTTTTAAGTTTGGCTCCACCTCACGGTATTGCATCTCTCTGTACCAGCCATTTGTAGCACGTGTAGCCCTACATAGGGCATGATGATTTGACATCATCCCACAGCCTCCTAGTTAGCAGGCAGTCTCGCTAAGTCCTCAACTTAATGGTAGTAACTGAACAACGACAAAGGGTTGCGCTCGTTGCAGGACTTAACCAGCATGCGACACAGGCTGAGCGGCAACCATGCACCACCTGCCAGTTTTCCTCGATTAAGAGTAATGCAGGGATATCAGAGTGTAGGTAAGGTTGCTAGAACAGCTTCAGATTAAACCACATGGCTCCGCTACTTGGCCAGGTCCCCGTCAATTCCTTTGAGTTTAATCTTGCGACCATCTCCCCAGACGGAATACTTAATGCGTTAAGCGGCGGCACGGAGTGTTAGAACCCCCACACCTAGGCGTATTCATCGTTTGCGTTGGTTCACCAGGGTATCTAATCTGTTTGCTCCACGCTTTTCAGGTATCAGCGTCAGTTACAGTCAAGAGAGTCGCCCTTACGCCATGGTATTTCTTCCTAATCTCTGCATTCCGCGCTACTAGAATTCCTCTCACTCTACTCCTAAGATAACCAGTTTTGGGATGCAGCACCCAAGTTGAGCCCGGGTATTTCATCCCTTAATCATCCGCCTACGCTCCCTTTACGCCCAGTAAATCCGGATAACCTTTCATACCTACGTAATACGCGGCTGCTGGCATAGTTAGCCGTGGCTTCCTCATGGAGTACCGTCATTTATCTTCCCAAGACAGGGCTTTTTGATCCGAAGAACCTTCATCACTCGCGGCGTTGCTGCATCCAGGGTTTCCCCCCATTGCAATATTCCCCATACTGCCTCCCGTAGGAGCAATATCAGCGCAAGCTTAGAAGGTTAACACAAGGAGCACCCGACCAGCTTTCAAGCTGGCTTTTAAGCCGTGCAACTGG
+
+*$).-(,-'+..477501880,2-0$''))6,+),$%'0)2-4'+,34755)4+,(1+3)*,01//),,20011)1+'*'&%%(*+)+)**+$'+-2/52233+2/*-41,*%##%&)+137&77353++.6.*,4),.'-*'&&'((*+'+)&,*(('.,**&(*('+,4-(-14;9./+()*/)+*+.0:./0012)%''&*+./50.16184,0/76++2)+6,,..035+.30-%()..(*''(+,///0/6100/1,-/6027-&%&(()/))'&&'+2)&%'&)++,6,30..0002;2,)1.4625/72()$$%%',1,*-/5/'-'+-/15551401334/2474100+*--602.,*$+,1/,#%(&)'++-34/'((&1*('(*)7148(&%..2++*,*,*%%&$&"$'&-&'%'((()(*-25668::+1',%)6./(%#&%$'&/3..2-000804+)(%'$/,&-*+4426%24,%&$&(&(((*&(/.01$%'%&%$$$&'*+,**..1/;918%&#)')+-3-,.4**()*+*-'/54944'&(+-/584$#$&*.05<;5:.*40+./067,-,*.)&%'(%*/6574-+,)0-767+0,*''(,*''+(%4()%**),&('0-03.,'%((*/(%'%$%(-.40..0(/)%&%%)*'&(.(%''(1'&+)**(,1061&.7-&*&,(#())+,+',$''#&),+,,-45+*//$-./36*/*+,*+-.),)%&'$')+.**)**),:3+-/-+))(++**(&*+/0//%&#$$%'-)*(*,)/)(//6/0/)'$'&-'')'(-62119117;;.05'./,2*50-081+/'*-&%).20'.22-2:4,))./&'*,,-.6::;6775,2,/,39*,54&,),*'&&/3:732/8666)%'%$()+1-+.1-03-.+()&)$%)+,,.//3/,'++./80/0-&*+1--4.,*)&(((&%)%.8488527**/,-,),(,***+*+2-..60*$'(10+&()%(+*&&$(*7811,,%(+..-3/**&&(*+2)),+++633/.171'+('')'((635471'($(++222/:7+-.0&)%)/+-+..---)-&*&'''&&-+**,30).,//0),(%+'*-*)/6&+&*+/-)'&$(--0*%&'%*'$*&%%$$%$&##$
@96adb2cb-abca-45ad-ac5e-c439b488b724 ch=326 read=206752 start_time=2019-12-13T18:06:37Z barcode=BC01 runid=2c9cf7bc05858273f10e7d7ec552fc0bd742dc3e
CTCCTACAGGAGGCAGCAGTGGGAATATTGCACAATGGGCACCAAGCCTGATGCAGCCATGCCGCGTGTATGAAGAAGGCCTTCGGGTTGTAAAGTACTTTCAGCGGGGAGGAAGAGGGTAAAGTTAATACCTTTGCATTGACGTTACCCGCAGAAGAAGCACCGGCTAACTCCGTGCCAGCAGCCGCGGTAATGGAGGGTGCAAGCGTTAATCGGAATTACTGGGCGTAAAGCGCGCAGGCAGTTTTGTTAAGTCAGATGCCAAAATCCCGGGCTCAACCTGGGAACTGCATCTGAAATGCTGGCAAGCGGAGTCTCGTAGAGGGGTAGAATTCAGGTGTAGCGGTAGAGGCCGTAGAGATCTGGAAGAGGAATACCGGTGGCGAAGGCGGCTGGACGAAGACTGACGCTCAGGTGCGAAAGCGTGGGGAGCAAACAAGTTAGATGCCCTGGTAAGTCCGCGCCGTAAACGATGTCGACTTGGAGGTTGTGCCCTTGAGGCGTGGCTTCCGGAGCTAACGCGTTAGATCGACCGCCTGGGGATACGGCCGCAAGGTTAAAACTCAAATGTGGAGTGGCAGGGGCCCGCACAAGCGGTGGAGCATGTGGTTTAATTCGATGCAACGCGAGAACCTTACCTGGTCTTAACATCCACGGGAAGTTTTCAGGATGAGAATGTGCGGCGGGAACCGTGAGACCAGGTGCTGCATGGCTGTCGTCAGCTCGTGTTGTGAAATGTTGGGTTAAGTCCCGCAGCAGGCGCAACCCTTATCCTTTGTTGCCAGCGGTCCGGCCGGGAACTCGAGGAGACTGCCAGTGATAAACTGGAGGAAGGTGGGGATGACGTCAGAGTCATCATGGCCCTTACGACCAGGGCTACACGTGCTACAATGGCGCATACAAAGAGAAACTGACCTCGCGAGAGCAAAAGCGGACCTCATAAGTGCGTCGTAGTCAGTTAGGTCTGCAACTCGACTCCATGAAGTCGGAATCGCTAGTAATCGTGGATCAAGTGCCACGGTGAATACGTTCGGGCCTTGTACACACCGCCCGTCACCATGGGAGTGAGTTGCAAAAGTAGGTAGCAACCTTCGGGAGGCCTTACCACTTTGTGATTCATGACTGGGGTGAAGTCGTAACAAGTAACCCGG
+
./0.+-0'32)-4.+.-.344:7-43./0-./57;:02)'%-&:0239,++)%*+'0313/45-,*,,55677.*-++4/2312)444:332;1+/+,,;8/-10172)&)+(,(&**).,63,.//0.)1.76/+32373/2152/-4-))'(2*',+)*.4.//.+1,,)/()+41-+-.-1281,,)('%&(*'*)&*(-*'&').4./+.(/*,10/15:7640.10(%)(($&%(*.*/977)'-6/3*131011/-/,79,*34+/*(&'81/21.**,,%-877763+**+.*'/'&')+(%'&'%&)**/,4-/'*,1*+/'-*-3.(*32-*)**-42$%*&*).,,'()),-65:3-&'&),*0,.07%).193206+/+&'(')*43-+,).,.-..5646/0200/+//+(*+5(*/-''*-531+(,+.,+00,,1-+-4.*((+42&,/2653383121219971-,+2-03102,+)55'&++(*,*.426335/*-+))*76;432.4.,*.//+4596:8-242(*'(--0212458.9/90;;857688'&&&'*''-*-,,(.5./4*(,(+,/,/.6/.0&*.*,*/-65;95:6<1///.576750,(''+,).)*2620(+*+.1//011,,+,1)*1+,8:/11.8.5786394/431*++(161741173**)*'*05778577577:41022256%(+.52/'/6&**076.+/-.+0/4-+)*+/((++'0),10034-97.1/--1+36/+25,)-)*+.453-1228*32&&*,.+&2,&-,45759*.*))+39:::;;,+3*1-612265+/88:9://%((.6564)**,04-2,**,-16,/53-.,+(++-5985.7-+-2.-0-./+16*')&)-&)&**8988110*((''22-'*+09533/03/2-)).2112223647$+)1%'()*30104110-+/3881162-+*+(3.31,*)(&(()*+,1879028*'&)&,/(*),+.0:9+95240(-24*.+&+//-.,1875;5336*1/./44/*)+-/51;1-/0,(&,&*)&,%*+,..796(2)&(**')))06//2:1/2479;8750-10--/)*&$&%%%-..2231..0214)-3
@129f5f68-7de0-42ce-b17c-ca9189028259 ch=337 read=141859 start_time=2019-12-13T18:06:36Z barcode=BC01 runid=2c9cf7bc05858273f10e7d7ec552fc0bd742dc3e
CTCCTACGGAGCAGCAGTGAATATTGCTGTGGGCTGCAGAAGCCTGATGCAACCATGCCGCGTGTATGAAAGGCCTTCGGGTTGTAAAGTACTTTCAGCGGGGAGGAAGGGAGTAAGGATTATACCTTTGCTCGTGACGTTACCCGCGGCGCCTGGCTAACTCCGTGCCAGCAGCCATGACCAATACGGAGGAGTGCAGCGTTATCGGAATTGGGCGAAGCGCACGCAGGCGGTTTGTTAAGTCAGATGAAATCCCGGGCTCAGCCTGGGAACTGCATCTGATACTGGCAACCCGAGTCTCATGGGGGGGGTAGAATTCCAGGTGTAGCGGTGAAATGCGTAGGGTGGAGGAATACCGGTGAAGCGGCCCCTGGACGGGCAGCGCTCAGGTGCGAAAGCGTGGGGAGCAAAACAGGATTAGATACCTGGTAGTCCACGCCGTAAGCCCGATATCGACTTGGAGGTTGTGCCCTTGAGCGTGGCTTCCGGAACTAACGTTAAAGTCGACCGCCTGGGGAATCATGGCCGCAAGGTTAAAACTCAAATGAATTGACGGGGCCGCACAAGCGGTGGGCATGTCAGTTTAATTCGATGCAACGCGAACCTGAATGTGACATCCACAGAACTTTCCAGAGATGGATTGGTGCAGCTAGGAACTGTGAGACAGGTGCTGCATGGCTGTCGCTCGTGTTGTGAAATGTTGGGTTAAGTCCGCAACGACGCAACCCTTATCCTTTGTTGCCCTTCGACCGGGAACTCAAGGAGACTACCAGTGATAAACTGGAGGGAAGGTGGGGATGACGTCAAAGTCATCATGGCCTTGACAGGGCTTCACATGCTGACTAAGCGCATACAAGAAAGCGACCTCGCGAACAGCGGACCTCATAAAGTGCGTGTAGTCGGATTGGGTGCTGGCGCAAACTCCATGAAGTCGGAATCGCTATTAATCGTGGATCAGAATGCCACGGTGAATACGTTCGACCTTGTACACACCGCCCATCACACCATGTAGGAGTAGATTTGCAAAAAAAAAAATGGGTGTAACCTTCGGGAGGGCGCTTACCGCTGTGATTCATGACTGGGGTGAAGTCGTAACAAAGATAACCGGAAGATAGAGCGACAGGCAAATGATTTCGCTGAGCTTGCCGACAACTTTCTTCAGCACCAGCAATACGCCACC
+
101**+/)+%'(*50,,)().),2.)),-*')//)'(%%+'((.*+-21,/'1)5/138,/544544/.1(--1/.33&7638*)-7,,,+)-,)*,22049-*.+/3,2)&'(((&*'0&)'&($$''(-.0---%()/3338)('&&%$)%$#$#$*')*,.+-/:<939-.-4$%)%&%2'+*.*0.)($)''(%&$%++)+1&.&&+&,,(%$()&)*-*.-/-).+&-39/,303,,02&),/../65//)*26529'$-8349.1.-&$%)*/(&)+*.0.344+,&%'),00/0&*(//1426,+.(+)0'+&(/32.+%/,.722-44./6:82,((,,5/36-8278840**'(+,+.32**/18984543.(-(/..%-+,14)/.&).///(.*),-062(5+,1&2./-65.4.+*(*++660$)*-32353,/''),.02532/2.3---/19.1257&&))&4136+&'(),*/*,%))+')().1-%%-/,,2833;6565)'&###$'&)+,,--),1318;7259/:61,**--12)(17,67&.'/*1182:860./01-*$$.47.02/1+*)++5,*,((('%&'%,),.%&')*695'(*)./3/+/,1*+*...-61*3+-,)*++(')%(+,313432.115/275-,,+,'((+)+-13./2148471/($+3,/-31/*)+.-+(),*'+01)(%**5485:106235&&-')21+-0),..)'+3-73/4../(('('(*2/&1-))-+,/:<699::**-*.7/71,&++-0246534%*+)+24;:01/.-0%'(*,&-31+)+&$%#)%'-))(('')-23663+4*&*()+,/76/53...*+--+2.721'(()(59/*0112-')*.+3).(2('*%(%&&&&%$$%)+)+-,))((()),,+,,,.*-)$#&*1.41860-./-/3:999/,.1:1$%/'(+(,,*(','''$),...-/2+.++',,./-1/'&%&'*)(&*$*&18*+0/980,(-+*'%$$'((''*/2*,*+,7.+/1*,)*)(()+$$2)+12385331010-',&+*,0./335..++0/(''&')-.-+.+.151104-11)%%&#&&%%#%-&$$%$%&''&$$')*-.+-*,322561+--+,.*(*+&#%$#&&$%"
@94769438-7e40-4e67-9b8c-9efcb90ddd59 ch=20 read=78579 start_time=2019-12-13T18:06:46Z barcode=BC01 runid=2c9cf7bc05858273f10e7d7ec552fc0bd742dc3e
CTCCTACGGGAGGCAGCAGTGGGGAATATTGCACAATGGGGAAACCCTGATGCAGCAACGCCGCGTGAGTGATGAAGGTTTTTCGGATCATGCTCTGTCTTTGGGAAGATGTGGCCGGTGTTTTGGGAGGAAGCCACGGCTAACGCACTACGTGCCAGCAGCCACTTGTTAATACGTAGGTGGCGGAAAGATTATCGGATTTACTGGGCGTAAAGGGGCGTAGGCGGATGATTAAGTGGGATGTGAAATACCCGGAGGCTCCAACTTGGGTGCTGCATTCCAAGCTGGTTATCTAGAAGTGCAGGAAGGAGAGTGGAATTCTAGTGTAGCGGTGAAATGCGTAGAGATTAGGGAGGAAGAACACCAGTGGCGAAGGCGACTCTGGACTGTAACTGACGCTGAGGCTCGAAAGCGTGGGGAGCAAACAAGTTAGATGGTAGTCCACGCCGTAACTGATGAATACTAGATGTGGGGGTTTCAACACCTCCCGTGCCGCCGCTAGCGCATTAAGTATTCCGCCTGGGAGTACGGTCGCAAGATTAAACTCAAAGGAATTGACGGGGACCCGCACAGTAGCCGGAGCATGTGGTTTTAATTCGAAGCAGCGAAGAACCTTACCTACATGACATCCCTTGCATTACTCTTAATCGAGAAATCCCTTCCGAGGGACAAGGTGACAGGTGGTGCATGGTTGGCGTCAGCTCGTGATAAATGAATGTTGGGTTAAGTCCGCAACGCGAAGCGCAACCCTTGTCGTTAGTTACCATTAAGTTGAGGACTCTACTTGAAGACTGCCTGGAATTTAACCAGGAGGAAGGTGGGGATGACGTCAAATCATCATGCCTTATGTAGAGACTACACACGTGCTACAATGGCTGGTACAGAGATGCAATACCGTGGTGGAGCCAAACTTTAAAACCAGTCTCAGTTCGGATTTGTAGGCTGAAACTCGCCTACATGAAGCTGGAGTTACTAGTAATCGCGAATCAGGAGAAATGTCGCGGCCAGATACGTTCCCGGGTCTTGTACACACCGCCCGTCACACCATGAGAGTTGGCAATACCCGAAGTCCGTGAGCTAACCGCAAAGAGCAGCGGCCGAAGGTAGGGCAACGATTGGGGTGGGGAATGTAACAAAAGGTAACCGG
+
-/1.,.2077)+2..24003024(/**.3.,)(),..1-+('++,0*),.97952426413:/./1.-+,+.///6.51711)105.2/(+$*++:9933::-63,2+,.---+)$(%%&'''$%(0)./,/-341114-**,-&+%'*/11-+,*'(*$.10%)('&+'&()+/662.0+1,(-'*0((&+()+210-09601682/43159+*4)*-.620766;:;:,:+:.4748668895177/-48++.%'-,/5'0*,//,0/++,47788.8+6.'.))+-9---.-'&%++.0.3/())+((&),2-7,7)3*,.2220114;:77;9445770+*''7**14((*,),++1348:132154+)/(-+/,-.-/././.$,&&)(-.1566/,),*-/*./-)+-187-''%+57/4-&.)5--,.(/12132../-074520,()*-/0<9655/.57456::5+1787.*0129095)+3479174()&$%'(,)0*8+-//066'%)+((2.(()++22214521**0+:::.679:**'')/002-&')-+.8/*+,**&('(,(&*'%+10-(+1.;;2/9696++-%(+&,))*'033214126++,**+,/6.94*/**+114-...11717*((&(,*'.*&$$*''&++0*-1.-.*-47338459622332832,/,/4/'()*+((&))5:30008550:+-++734/123-/2-*&%'%$&(%+'&)10*3./06/</..8,/)'-;47,5-++//.11.*&%$$$&'(,-3669521&&(/-/42+*,((,**+,4.04:92989:97716/00+2)*-#*%&&%'**)((,&))')**)+-.000000:2).++-1..,((()*;::3<2.-5,./--1/--1624/*10+0765/52894-2-/397(0%2+)')*+,-.,0.&).///4.--4704/..86--)07..0//.1))0)++/0-0),/-,+13-,02,*,),'%%/..73102-,.051635011223,/4+*53/08////,740/*&)-,3*+/4,**/+)*&*(2&'())'+,3.52132.*(+,0.362964.*)+/),,)%**+,-&-(4/)&,*,-*),,,.+4--94*,...+*+70
@975d03b5-d9a4-46a9-9b8c-c9108b907920 ch=461 read=97468 start_time=2019-12-13T18:06:52Z barcode=BC01 runid=2c9cf7bc05858273f10e7d7ec552fc0bd742dc3e
CCAGTTGCATGACTGACCTTGTCTCCTCTATATATAAATGCGTAGGGGTTTTAGTTCGTATCGCTGAAGTGCTTGAAGGGAGGGTGACGGGCAGTGTGTACGCTGGGCCCTGGCTAGTAGGCTTTTCCACTCTCGGTTTTCTTCTAAAATCCACTGTCGACCCATACCGGTTTTGCGGGCTATCGTAGTTTTCTGGGGTAGAAAATGTGGCATTTCTTGCCACCTCATGGGCTTACCTTGAAGTACAACGTCTTTACGTGGGTGCCGCACGCTTACTTTATAGCCTTCATCAGGACTTTGAAGGAATGGCGGTACGCAAACTGAGCAAGAGGTGGTGAGGTTGATCAGGGGTTTATCGATTACAGAACGGGAAGCTCCTCTATAGGATATATAAGAAGCACCGCCAGGTCAACATGGAGGACACTGGCTGTGGCTCGTAGTGTTGGCGAGCAGTTTGTTAAGTTAACTGTGGGGTTAGGGCTAAGCATAGTGGGGTATCTAATCCCAGTTTGGTGCCCCCAGCTAACTGTGTTCAGATATGTTAAGCCCTGGCTGCATTATTTTAATCGGGTTTCGCTCCGGGTGAGTTTTGCTTATTGAAGGGAGGGGTGATCTAAAACGCTCTTTGCCAGCCTTCTATTGACTTGGGGAACAAATATTGTGACCACCGTTGGCTGGCTTTTGACCGGACAACCCTAGAGTTGGCATAACAGTTAGTACCTTGTTTTGTGCTAAAGGTTAATCACTGCACTGCCTCTCGTAGAAAG
+
-.&*2-')%''''')(*'*213256644450---,186/352603680,;:3(/06)%(&('%'.,.3(($$$$%'()-+(/2*+,77*222*0.((&%&(%%'%)(-,%%$&&&$$%&&&%$%((-(%)*+.1(4)3***(&%(189,355**#$+-./56*$,(('+%,32*')(15+2462+,&'*-),,,+64))((.69/-0(*()%).0//:120/802012/,$$&%$+)*&%&$$$$%'%%$(%'+,+/*2(+'+')&%&$&%&/(('--($&'()/,1/004+52*)(('%((')(''+0+/1/+&#$&%,,+/*$'-)++,.),-*+++0+5-004%,4551;4//17455113/,-+'+)%$&)*66.1''(**+*,10/,+$())',./,$%$',3-2'%&#$'.'))'&$%*&.++.)''(+.)*++/+++%(*(-(+%++04-0-*(&.**(%)$&%,+)/,'.854/07)044')-)41***+65271.*(%')-)**''/400*')*++&$%#&%+61369833*0/(&$'&&%(%$$%&$,&&,/-(%$&&(..185'&')*%()%$'(*5-1($$%''))&$*',+'*.+-++.-1++85)+)+.+&)(&'%#&,'*1-)++*(*--3+./)%#%+*&)&*'&&//06).-..4))'&&)'&*)&%$%%*)*()&)*+''%$%(&&)))&)(&&)+(%%&$)'*0+,562%)$%).5+*+,4-9--,3355231..-),-014+*-/)(
@ab7cbc6e-50c6-444f-b1f6-8a675fb8401e ch=283 read=111427 start_time=2019-12-13T18:06:50Z barcode=BC01 runid=2c9cf7bc05858273f10e7d7ec552fc0bd742dc3e
CCGGTTACCTTGTTGACTCACCCCAATCATCAGCTTTCCACCTTAGACAGCTCCTTCCTTGCGGTTGGGCTACCGGCTTCGGGTGTTATCAACTCTCGTGGTGTGACGGGCGGTGTACCAAGGCCGGGTGCATGTTCACGTATGCTGATTCGCCGATGCTAACGTTCCAACTGTGTAGTCGGGTTGCACAATCCGAACTGAGAATGGTTTTGGTTTGCTTCGCCATCCTCTGCACCATCCATTGTGGCACGTGTGTAGCCCAGGTCGTAGGGCATGATGACTCATCCCGCCTTCTCCAGCTCACTGGCGGTCTAAGTCCCCAACTTAATGATGGTAACTAACGATAAGGGTTGCGCTCGTTGCGGGACTTAACACGAGCTGACGACAACCATGCTATCTCGCTATCTCCATCTCTGGAGCCTTTACATGGAAATCGGGCCTGGTAACTTCGCGTTGCTTCGAATTAAACCGCCTCCACCGCGTGGAACCCCCGTCAATTCTTTGAGTTTCATTTCGCGACGTACTACTCAGGCGAATTGCTTATTGCGTTAACGCAGCACTGAACTGACATCAACACTTAGTACTCGTTTACAGCGTGGATACTAGGTTATCTAATCCTATTTGCTCCCCACGCTTTCCGGGACTGAGCGTCAGTTGGGCAGATCGTCACCTTCGCCACTGGTGTCCCTCCATATATCTACCGCGCATTTCACCGCTACACACGTGGAATTCCCGATCCTGCACTCTAGCTGCCTGGTTTCTATGGCTACTGAAGTTAAAAGCTTCAGGCTTTCACCACAGACCCTTGCTGCCCGCCTGCTCCCTCTTTACGCCCAATAATTCCGGATAGCAACACTTGCCACCTGCATTACCGCGGCTGCTGGCACGTAGTTAGCCGTGGCTTTCAGCGAAATTGCGTCACTCGGCACCATTTCCTGTAGCCGCCGTTTGCTGCCCCATAACGAAGTTTACAATCGAAAACCTTCTTCCTTCGCGGCGTTGCTCGGTCAGGGTTCCCCATTGCCAATTCCCTGCTGCCTCCGTGGAACAGCCATCAGCACCAACAGAAGGAAGGTTAACACAAAGGCACCGACAGCAGCACCAGCAATACGTAACTTTACCGT
+
57422304639/*''$&/-,1-*%2,32(+(%#$+-(4.)//3:55682/1335353*(+)./8790(****1:/://:9)5..*/,--;21//.-/.0*+.(*,-57932*.,$(&+)2+,.84*-)#$('+%+3)&(&&++688:473/033-,0(,)*'+.118(.'-,)-&(+257+'+,*%+%*/5362,(%()*,,-5,.*670-..,:7124.,&'%%&)++./++#'*,-1:368-0,/,*,-213/-,,00+(+1/723-/6923/.,('(('..*88,)45360/040&&'%%(+260(''((''+*/67(-*)&&,//./35:88965692001.),331:.//22702/,-.750-,+-',,4**0-+./16554.3433.+').564)*0$---14/0699040//57387+'+-.***'))'1--5))(/)&&'')*,,-5/2393)*/./68+.,%'&',0*./*,*'')&(+058)*+,-3.40)343255;84&','%%&(*+&/((+)+-/-076*-)-%$(+*/.9//,7*/&&#%$)*,0335/-))*4337-70**,*,-.-0,)(--+'*+356681++(,+,%,'.+..-+)+-31./90*,.028.&).,2:..(6994353.15488)908*141/1343*+&#%%&'++18),+,'&$&&-,+-.(,.0-766-5(&)''(07*,-/4.+/('%'')%0)+.)2).*)&)+,((.,&**,2/36769:8::7;920/+(&&%%)6130,6+6.,*)*,46,73,58)+3472434827//3123.97--6;67860;1-.7:108.61,*.()(3-9(/*8-&-/3--*)+)(,++1-*&--18349785:9965-6'%&,+.2/9,,+41387801./')%)$%%($%$&)+5+,...-,'+.,.97/1,,.-).0-.('/2('()),-10+-223*(,()32,/1633)+470086:78:44288)1/96/9///:44523059202*//2+/31,.&,&+0-&&&(-,+.+/2,0,.+-**(-'%'(&'233830/*)0+,2+3.01,3**&+)3+.(//253/-%$%$&&)*.)-/470(-.-/*'*('$&$""
@b0cb7c3b-73c8-4925-a103-39c8f007cbbe ch=99 read=228165 start_time=2019-12-13T18:06:48Z barcode=BC01 runid=2c9cf7bc05858273f10e7d7ec552fc0bd742dc3e
TTGCGCTTCAGTATACTTCGTTCAGTTACGTATTGCTGGTGCTGAAAAAAGAATTTATCCCAGTATCTTTCCTTGGTAACCACTACTGTTAGTGCTGATATTACTCCTACAGGAGGCAGCGGTGGATTGCACAATGGGCGCAAGCCTGATGCAACCATACCCGCGTGTGAAGAGCCTTCGGGTTATGAAGTACTTTCAGCGGGGAGGGAAGGTAAAGTTAATACCTTTGCTCATTGACGTTACCCGCAGAAAGCACCGGCTAACTCCGTGCCAGCAGCCGCGGTAATACGAAAAAAGGAGAGTGCAAGCGTTAATCCGGAATTACTGGGCGTAAAGCGCACGCAGGCAGTTTTGTTAAGTCAGATGAAATCCCCGGGCTCCAACCTGGGAACTGCATCTGATACTGCGCTTAAGCGGAGTCTCGTAGGGGCGAATTCCAGGTGTAGCGGTGAAATGCGTAGAGATCTGGAGGAATACCGGTGAAGGCGGCCCCTGGACGAAGACTGACTCAGGTGCGCGTAGAGGAGCAAGCAGAGTTAGATACCTGGTAGTCCACGCCGTAAACGATGTCGACTTGGAGGTTGTGCCCTTGAGGCGTGGCTTCCGGAGCTAACGCGTTAAGTCGACCGCCTGATACGGCCGCAAGGTTAAAGCTCAAATAGATTGACGGGGGGGCCCGCACAAGCGGTGGAGCGTAATGGTTTAATTCGATGCAGCGCGAAAGAACCTTACCTGGTCTTGACGACATCACGGAAGTTTTCAGAGATGAGAATGCCTTCAGAACCGTGGAACAGGTGCTGCATGGCTGTCGTCAGCTCGTGTTGTGAAATGTTGGGTTAAGTCAACGAGCGCAACCCTTATCCTTTGTTGCCAGCGGTCGGCCGGGAACTCAAAAGGAGACTGCCAGTGATAAACTGGAGGAAGGTGGGGATGACGTCAAGTCATCATGTACCGATAGGGCTACGTGCTACAATAAGCGCATACAAAGAAGCGACCTCGCGAGCAAGCCCGGACCTCGCAAAGTGCGTCGTAGCGGATTGGAGTCTACCTTCGACTCCCGAAGTCCGGAGATCGCTAGTAATCGTGGATCAGAATGCCACGGTGAATACGTTCCACGGGCCTTACCGCCCGTCACACCATGGGAGTGGGTTGCAAAAAAGTAGGTGGCGCAACCTTCGGGAGGCGCTTACCACTTTGTATGGTCTGACTGGTGAAATCGTAACAATTAACCGG
+
/)*&&&$$)#)**.*01750295,)/,*+)*+4*(()**-,77797;7/+$((0,)*//+''$*&*),1))$&$%$')')($&-$&(+26,24/4,+--*+*$*-67023%''%)*(%()174./&*&'()*352-733.65:/3;-,,,(+,(2,45(65((/.040-2*($*25555*8608-.(+*')((.17+,,-3;6*(-*%+&*'()70-101-//2/-60-/45%0(*-446:64:,-2.+/-)%&),5-60007303)'--23607.-/6,+*(&)/*,*),016,&('&(%'(',)-'*,,80;/5%-*)*+-1227<:655591**.-*,*-*)3746835(%(.*&%')500-+')))-12*&0663:'7(0/./72822:323221/01//0(*(%%$*(&')(%&(+3437-,(,'%'$$'&***00202()*,444394017:8-+,))22::/-4.58))/*)..)))(/,11194)(2768+-0*,0*+'*)5+16-+)'(//1,(*('&-'+%./*&(0.,+66.76/,5/,-720,..174454*+))*'),--)(&3+32/4/./928+,+*+4404316/.10+-,/.0548.--+.-2)(*+,8:947;60/.+-11421279+7593:0$)*56:/-)(--2.-./(*.3++)51-.-2.,),.8102+-.-1-.,/66;7/6185537/4.'4.1),1+&*7/.3.-12*)(+*10-**((.331010/0/-.550.+)(),4.-&(-*)'%'('&)/73862),%&%(+00435455968+*&)*2880-.//551/4*+,.30/0/1-6/4.3-((,136'%122.0&58031/03+.0++68173//2''+*)6171:512+,.)87)-),--559::*21./20,1,.67.-,-,/0/001103357658/+**),,-+.*((---*-)+'%)$&'&),343,5,,%&(+./.-.-241%('''9256556/-1'.13),,*,215534/0/83+-3333300/(1(,)3-1/+--,*)-'&**-02.0'%&(,++.'6++%)31-,+%*/-7///;9;;994127548-*-3766687895839+%'-483-,-&(-+/62454131498941,***-4235,,,5;61*+,,.&-)++&(*,*'+10'5-).1,2/50.6:'-+0.))%**,-1()+/-/-'&%'%&0,1-+(*&&*-+2534
@c12257fc-ee7e-46e8-b5a4-69a1e13e4bf0 ch=293 read=186975 start_time=2019-12-13T18:07:04Z barcode=BC01 runid=2c9cf7bc05858273f10e7d7ec552fc0bd742dc3e
CTCCTATGGGAGGCAGCAGTGGGAATATTGCACAATGGGCGCAAGCCTGATGCAACCATGCCGCGTGTATGAAAGAAGGCCTTCGGGTTGTAAGATACTTTCAGCGGGGAGGAAGGGAATTAAAGTTAATACCTTTGCTCATTGACGTTACCCGCAGAAGAAGCACCGGCTAACTCCGTGCCAGCAGCCGCGGAAGCAATACGGAGGGTGCAAGCGTTAATCGGAATTACTGGGCGTAAAGCGCACGCAGGCGGTTTGTTAAGTCAGATCGTGGTGGGCTCAACCTGGGAACTGCATCTGATACTGGCAACGAGTCTCGTAGAGAGTGCAGAATTCAGGTGTAGCGGTGAAATGCGTAGAGATCTGGAGGAATACCGGTGGCGAGGCGGCCCCTGGACGAAGACTGACGCTCAGGTGCGGCGTGGGAGCAAACGGGATTAAGATGCCTGGTAGTCCACGCCGTAAACGATGTCGGCAGGTTGTGCCCGCGGGGCGTGGCTTCCGGAGCTAACGCGTTAAGTCGACCGCCTGGGAGTACGGCCGCAAGGCTAAAACTCAAACAATTGACGGGGCCCGCACAAGCGGTGGAGCGTAATGGTTTAATTCGATGCAGCGCGAAGAACCTTACCTGGTCTTGACATCCACGGGAAGTTTTTCAGAGATGATATTGCCTTCGGGAACCGTGGACAGGTGCTGCATGGCTGTCGTCAGCTCGTGTTGTGAAATGTTAGGTTAAGTCCCGCAACGAGCGCAACCCTTATCCTTTGTTGCCAGCGGTCGGCCGAACTCAAAGGGGAGACTGCCAGTGATAAACTGGAGGAAGGTGGGGATGACGTCAAGTCATCATGGCCCCTTGACCAGGGCTACACGTGCTACAATGGCGCATACAAAGAGAAGCGACCTCGCGAGCAAGCGGACCTCATAAAGTGCGTCGTAGTCCGGATTGGAGTCTGCAACTCGACTCCATGAAGAGTCGGAATCGCGGATCAGGAATGCCACGGTGAGTACGTTCGGAGCCTTGTACGCACCGCCCGTCACACCATGGGAGTGGGTTGCAAAGAAGTAGGTAAGCAACCTTCGGGAGGCGCTTACCTTTGTGATTCATGACTGGGGTGAAGTCGCCAACAAGGTAACCGG
+
/.10/04441*-0026745338,-+)'9///441922:21017:19<:94-+)+&(,.1-0*)+,-04451)5)'-+-/19608,8548-..-),.'/08:0',.(+2-(,(''),)&&*'2370,5,5,./(*,**014024/(-**21/80+,,-,*'++(+/9150/+.5/230)**)*++,(-.2))(&'&)(3**)3-.)*.)-/95+++--5.7.4)0.113/13:;69).(*-')+-'+*-,2..)9.2)&''&&&),-37/(&&'&&&/047;33350368576799776311234899-4,*(('(+19686,++*)***-&2(6)7*,4--%%&'1/.,,1.-045960/../23;1.3.,:47:99:.9-+)'(*.-+16/(.163/'+0),.11235555&,./4/1.-.4.++&(+.;28)++%0(.**,4,9:4697,++,/*,18;768:.2,**(+0/90.-03401408*&(&)2-,.10833-4(-**+.,-*('()1964*+*,'8935.'&))%%)&./3172556385442/(*-231($&,+028:559505+())+'0),-6356*+-*/(&(/528-283:4+-//,.'*(--/7,,11342/5640.1214111116-,023'+))05:</2***+**+,,-02048225)006:7778/'+,&-,,/3344450911199656,/00257/10%-+,7:3,3,*375;47-201(),1+3'&0.-+.)33+.0,/4,/4++98680/,.283+2,1*+&.,/715**)/+%'(-/*22*)'&*,/6,888.,4-26.22.45+,078:766/2-01386$)&*,4-'++&&'.++4411..&)++.084.9-,+5//231)-02+')&()'(/.-745480/.-/;/55;86:76+-.950211221665682),/&2*3.-.//36513...-,3./,%((*0()*,7,//**7&%(&%9925**,,,6/%),./+''++711+-&*#'($&%'**+$+*4:48:75310/./71746,+)*/5,2*)*.0/&)(()-)1)&)&&)01()12)8.%*..544,)++)8304629<8874241,03(%&'&''-*$%+'(+*,*)3131-4
@8dfd7ef5-2dca-405f-8921-577e3dcc6dd7 ch=337 read=141875 start_time=2019-12-13T18:07:03Z barcode=BC01 runid=2c9cf7bc05858273f10e7d7ec552fc0bd742dc3e
CCGGTTACCTTGTTGCGACTTCACCCCAATCATCAATCCCACCCTGGGCGGCCCTTCCTTGCGGTTAGGCCACCGGCTTCGGGTGTTATCAGCTCTCGGTGTGACGGGCGGTGTGTACAAGGCCGAGCGTATTCACCGCGACATGTGCTGATTCGCGATTATAGCGATTCCCAACTTCATGTAGTCGAGGTTGCAGACTACAATCCGAACTGAGAATGGTTTTATGGGTTTTGCTTCACCTCGCGGCAGCGCCTCGCATCCATTGTAGCGTGTGTAGCCAGGTCATAAGGGGGCATGATGATTTGACGTCATCCCGCCTTCCTCCAGCTTGTCACTGGCAGTCTCGCTAAGTCCCCAACTTAATGATGGTAACTAACGATAAGGGTTGCGCTCGTTGCGGGACTTAACCCAACATCTCACGACACGGTGGCGACAACCATGCACCACCTGTATCTCCTTATAGCTATCTCTCCATCTCTGGAGCCTTTAATAGAAGACCTGGTAAAGGTTCTTCGCGTTGCTTCAGATTAAACCACATGCTCCACCGCTTGACCGGCCAAATCGAATTCCTTTGAGTTTCATTCTTGCGGGGCATGCCTACTCAGGCAGATACTTGTGCGTTAACTGCAGCACTGAACTTTGACATCCAACGCCGTGCTCATCGTTTTACGGCGTGGACTGCTAAGGGTATCTAATCCTATTTGCTCCCCACGCTTTCGGGACTGAGCGTCAGTTGCAGGCCAGATCGTCGCCTTCGCCACTTTAATTGTTCCTCCATATATCTGCGCATTTCACCGCTACACATGGAATTCACGATCCTCTCCTGCACTCTGGCTGCCTGGTTTCTATGGCTTACTGAAGTTAAGCTTCCAGGCTTTCACCACAGACCCTTGCTGCCGCCTGCTCCCTCTTTACGCAATGAATTCCGGATAACGCTTGCCACCTACGTATTACCGCGGCTGCTGGCGCGTAGTTGTATGAAAGCGCTCTAATAAAGTACCGTCACTCGGCTACCATTTCCTGTAGCCGCCGTTCTTCGCGCTATAACGAAGTTTACAATCAAAGCCTTCTTCCTTCACGCGGCGTTGCTCGGTCAGGGTTTCCCCATTGCCGAAAATTCCCCTGCACTGCTGCCTCCCGTAGAGG
+
72/307,+*(+%5.$+-)349310430-508673*4+-5.+/3++',.*&)-4-(./&$$&&+..4)214-*0.-2,.25-93323:44..&,,0,**)-303364:72.767743-+072:8743,2(+-3<7157/311102(++449-1-.),-013/&'*./3827/(.))284675787::,)(44:599:898784<42,+3;:961025261:29,,04:039:++/54447946+*-)-$%%$)(()),)+3,*21,++),),++))+)6,&+,--14-4(378./(+,-11.9<422567776:6**257:50,/''((-4+-.*++0--*/10/.*+./3)+5-*%-'(*(1,//1643/1-0125100-1-,--3///231308;-12923,,*,'+%%*,21--*($)+0601+)&),1/.23///'.&++-0/0/12366758*.)*,65778955///0-5836/27..016*(&%$&'+,*-.;4/6.5/',62;95;956..0()2/4%%.005<454)'+1.2022/27--*,'&(%'$'&(*,+.%**+5,+,/2-,/0<;//:<825+(+./0+'&#(%&&*,1/670*+,+%**+*.12/16.-..-+(&&'-/-2:609-*+97:1(2+1&&$'*%//3266*797*'*+'&**-5464-514'0./..2636723/.,2;3,--/45.'+(('+)/.:82.--(1566:)++;-.&/,.614599.3)$'0-96358&('('*.-524:74235*+/389:5/611+-/-*+3.5464+',$%%)*&/(+(*+/2366747721/&()+,+&&+1494796:6/+%,(''')&*.1)'&+')($(-,.'&18.36-+(((()+338;0/8+-,-/7,/6-+)*.1+,,5:-*,*+*0,'-*7*-+1,59553//00,1..805587:86907/*,/73546.7*(&)'.',0&(+')'*,)$'$((('.*+,/+()*26250*+-+/,,-'35/-:9,10/1./0+*7,874**''$(%&/),/81.*.--75,-05,1$&&#&(+2/6;21170&+*)*%&*2:00020858-3611;03:;2145/26*101,/+54*&)&(%*--/1/./.18),8//'(*
@ac318b28-8f07-49aa-ba26-a59ec8f6503d ch=474 read=80188 start_time=2019-12-13T18:07:02Z barcode=BC01 runid=2c9cf7bc05858273f10e7d7ec552fc0bd742dc3e
TTGGTAATAGCCTTCCACGTTCCAGTTGCGTGGTAACAGGTGCGGAAGTTGTCGGTGTCTTTATTGTTAACCTGCGCACCAATAGCTCTATCTTCCGGTTACTTGTTGCGGCTTCACTGATCGCAGATCACCAAAGTGGTGGCTCCCTCCCCGAAGGAGTTAAACTACCTACTTCTTGCACAGCCCACTCCCATGGTGTGACGGGCGGTGTGTATTACAAGGCCGGAACGTATTCACCGTGGCATTCCTGATCCACGATTACTGGCGATTCCGACTTCGTAGGTCGAGTTGCGAACTCCAATCCAGACTACGACGCGCTTTATAGTCGCTTGCTCTCCGCCGAGTCGCTTCTCTTTGTATGCGCCATTGCGCGCAATGCATTGTAGCCCTGGTCGTAGGGCCATGATGGCTTACGGCGTCATCCCCACGCTTCCTCCAGTTTATCCGCTGGCAGTCTCGCTGAGTTCCAGCCGGACCGCTGGCAAGCGGCAAAGGATAGGGTTCGCGCTCGTTGGGACTTTCAACCAACATTTCTGACACAGGCCCCGGCGACAGCCATCTGGCACCTGCTGTCTCCACGGTTCCGAAGGCCACGGTCTCATCTCTAGAAACTTCCGTGGATGCTCGAGACCAGGTAAAGGTTCTTCGCGTTGCATCGAATTAAATACATGCTCCACCAGCGTGCGGGCCCAAATCCATCGGTTGAGTTTTAACTTGCGGCCGTACTCTGGGCAGTTGACTTAACGTTAGCTCCGGAAGCCACGCCTCAAGGGGCACAACCTCCAAGTCGACATCGTTTCTGGCGTGGACTGCCAGAGGTATCTAATCCTGTGTTGCTCCCCACGCTTTTTTCGCACCTGAGCGTCAGTCTTCAGTCCAGGGCCGCCTTCGCCACCGGTATTCCTCCAGATCTCTGCGTTTCACCGCTACACCTGGAGATTCTACCCCCCTCTGCAGGACTCCAAGCTTGCCGGTATCAGATACAGTTTCCCAGGTTAGGCCAGTTTCATCCTGACTTAACAAACCGCCTGCGTGCGCTTCACGCCCAGTAATTCCGATTAACGCCCGCCCCTCCGTATTACCGCTGGCTGCTGCTGGCTGGAGGATTGGCCAGTCTGCTTCTTCTGGGTAACGTCAATGAGCAAAGGTAATGCTTCCTCCCTTCCTCCCCGCTGAAGTGCTTTGACAGAAGGCCTTAGCTATTACGCGGCATGGCTGCATCAGGCTTGCGCCCATTGTACAATATTCCCCACTGCTGCCTCCCGTAGAAG
+
%(80-0$%$&('+/'($('28/++-3.)'(*('*%('%-+)(&'&%().6/01-2./258;1&,)(6(*$3+,*+*+$'%&''%$%)./46680./&)*,%&%%$)+&*//,,,(),'+,00-2/.0./%)',+)$*$(&($%$*.),,3/)'),&,$&+3-2))&$)+(())-&)*&'&('$11/*-,87-$*')&&)+.1)25/05432))$'$$(,1.400+.)...278<0/0;/340/)-6,//0152+&(*,/3..1)0-,)79.3.+,.1,(,&**++'&*),*+)%&0,4).+67-',033*+.-++*&''*)$%$%+21-2.++..-/)'*+'&('++-/306/33/,/02++)-.*.*'&%&%')**)$%**)-(30</+.975((&)373/&(&$(($%$%$&+'0*,/68078.,0%%-())0-5,/.;,(&+*&(%$%%%(**+1')++(/058(')3,.5584*-/*)&'&%%'''.4+/7/-,&*%3/'(++,13222+1*'')(&'-)*%/(+'-4,*%&*1,.%'//*)))10539342,+-*'',-*+/)'''&,0-2,(**/62.%%''(,,%#&(%,+01221+')'%-+(),//3./5955,(*-$)./3;417443.**/.87;0//.-4,,*-.&'+2*67/'&**,12430',%%&-'(&-.3-/-)%''()$)+))',&(&,.770*&(&',)+,)/*3,120+,(-5$.,%)**.30*,*)/*-//.**.*.)-,'*'03362-).,&&$&-/**,.)3-137424037/55'(%(**+215653&/.**&''+(*,).0+-3531./0,..2/1+(,./.0:/5,7/0*34+,//4648-/2701*(&(.*)38826,,0+31224)+,+*((+513-0'%*-./-,()*&)2..,/2)-0//+./+-,('()/*,,238794-20)/(153518',(#%$&',,(,)-14,/.*$'%**80.5++033.'+(/($*-811/.,*)+-,0-2)())'/5047/18551*%&*%'#)'32*&(()+-0-+()0(,.+)*'%#+.2+/0--511,*.-)*().,,#$&'*,*3+**/&('(.,+,()*-/+)'*+-''(%$',/,-*1248070//(569-+,*'$'#&&0$').7+2:9240:4/(,.&(($$$&''%%'3%&-,-+(%'$%#%'''$%&&&-51(/)+)*+/0342.2-,1..)-.*)/1+,.154-/*/-672.133686797072+/.+,,)
@134bbfac-19f5-4400-be93-6b7796d6f8f5 ch=193 read=2351123 start_time=2019-12-13T18:07:00Z barcode=BC01 runid=2c9cf7bc05858273f10e7d7ec552fc0bd742dc3e
CCGGTTACCTTGTTGCATTCACCCCAATCATCAATCCCACCTTAGACAGCTCCTTCCTTGCGGTTAAGGCCACCGGCTTCGGGTGTTATCAACTCTCGTGGTGTGACGGGCGGTGTGTACATAGGCCGAAGGTATTCACCGCGACATGCTGATTCGCGATTGCCGATTCCCAACTTCATGTAGTCGAGTTGCAGACTACAATCCGAACTGAGAATGGTTTTATGGGTTTTGCTTCACCCCTCATGGCTTCGCTTCCCTCTGCACCATCCATTTGTAGCGCGTGTGTAGCCCAGGTCATAAGGGGCATGATGGTTGACGTCATCCCCGCCTTCCTCAACACTTGTCACTGGCAGTCTCGCTAAGTCCCCAACAATGATGGTAACTAACGATAAGTGTTGCGCTCGTTGCCGGGACTTAACCAACATCTCACGACACGAGCTGACGACAACCATGCACCACCTGTATCTCCTTATAGCTATCTCTCCATCTCTGGGAGCCTTTATGAGTATGTCAAGACCTGTTAAGGTTCTTCGCGTTGCTTCGATTAAACCATGCTCCACCGCTTGTGCGGGCCCGTCAATTCGCTTTGAGTTTTCATTCTTGCGAACGTACCTACTCAGGCGGGTACTTATTGCGTTAACTGCAGCACTGAACTTTGACATCAACACTTAGTACTCATCGTTTACGGCGTGGACTACTAGGGTATCTAATCCTAATATTGCCCACGCTTTCGGGACTGAGCGTCAGTTGCAGGCCAGATCGTCGCCTTCATACTGGTGTTCCTCCATATATCGCATTTCACCGCTACACATGGAATTCCACGATCCTCTCCTGCACTCTAGCTGCCTGGTTTCTATGGCTTACTGAAGTTAGGCCAGGCTTCCACCTGAACCCTTGCTGCCGCCACGCTCCCTTTACGCCCAGTAAATCCGGATAACGCTCGCCATACCACGTATTACCGCGGCTGCTGGCGTAGTTAGCCGTGGCTTCCTCATGGGTACCGTCATTATCTTCCCCAAAGACAGAGGCTTTACGATCCGAGAAGCCTTCATCACTCACGCGGCGTTGCTGCATCAGGGTTCCCCATTGTGCAATATTCCCTGCGCCGCGCCCACGTAGG
+
+*,-,6+,4260/-%%$(++-0,+(3/555787;722-,/,.0+,0414550../-((()+,-,2&(094504/6/.252-.-&'*)*,9/*+,+*..0231554/1(*2,42'.2*,'(&%+*4462,*(%('+6979<153++/-.7541571085)3)((%(+9/71+++-.3001376672,,-.745./7640/+2*.,+1--,*+)*0-.1:8;1/118-2:;*++/+3/-4-/*4&%(-'(+)(+3+27-(.0-/127:;650./-%$$(('(%&%%%(()-8+*.:76572+*.52097221*./3*,-0666915:1+/8:;784**$'$%('(*212..+**14459579865-241*+&+,3/&(//4225011940/10002-.**))004436,.&.,+.(*(*&)%0*553..)%'()0351///...21055)(**/*/.1867:-)++*,,.),,-/0656/.))**08578641.0-&)/75;.,,.,,,,3,,.*((,*-*+,)+',+5;67<968.8*()8,2)++..4*++-**.,0.)..++1./12457-88++33)7,:,%'.780..6;;+9393+/,*+&&64,4/3'()3450669*'%*(()')3../060705557-11*10/.3,/43-.1147/,/%**((+-*,..-1143<4,/532368;9991//(/10./0543:32.()&+'33*-3-%)&(,21,-884322425-,/+75914.1617.-.20013/63.14./146;;989;:718:)-/5055-0-5;.,,60,-4%1-/.018*5)4+(&&+11/'(+*.1..01353,,--.4886781;7.+,02970901014/,5*(,&')'+3232.0-0+%$(.:<716,-.,19665/0(+.05*.;.++,)($'%'+92,0))--+0--&&4-)+,'$%%&%&&-)*+,4-)+/0/058:3530/2291-,/8.635-.4-,)''*)*')+78241*,.(*,2/089,+1'&'$%)(*.,3;:201121+)*&(*'+41678895670,../7:2-46),,,,/09+/4139,52)%+1*.+-180,/*.,*))'$&'%)%'&&&,-0060
@d66deb1a-af5d-4fb0-a02b-11769e9c3a04 ch=81 read=131751 start_time=2019-12-13T18:07:11Z barcode=BC01 runid=2c9cf7bc05858273f10e7d7ec552fc0bd742dc3e
CTCGGGGAGGCAGCAGTGGGAAGAAATATTGCGCAATGGAAACCCACAGTGCAGCAACGCCGCGTGAGTGATGAAGGTTTTCGGGTCGTAAAGCTCTGTCTTTGGGGAAGATAATGACGTGCCAAGGAGGAAGCCACGGCTAACTACGTGCCAGCAGCCGCGGTATACGTAGGTGGCAGGCGTTATCCGGATTTACTGGGCGTAAAGGCGTAGGCGGATGATTAAGGATGTGAAATACCCAGGCTCCAACTTGGGTGCTGCATTCCAAACTGGTTATCTAGAGTGCGGAGAGGAGAGTGGAATTCTAGTGTAGCGGTGAAAATGCGTGAGATTAGGAAGAACACCAGTGGCGAAACGACTCTCTGGACTGTAACTGACGGCTCAGCGTGGGGAGCAAACGGTTGAATACCCTGTTAGTCCACGCCGTAAACGATGAATACTACTGAGTGTGGGGGTTTCCAACGCCGTGCCGCCGCTAACGCATTAAGTATTCGCCTGGGAGTACGGTCATAGATTAAAACTCAAAGGAATTGACGGGGACCCGCGTGGCGGAGCGGACAATTCGAAACAGCGCGAAGAACCTTACCTACCCAGCATCCCTTGCGTACTTAATCGAGGAAATCCCTTCGGGGACAAGGTGACAGGTGGTGCATGGTTGTCGTCGCTCGTGTCGTGAGATGTTGGGTTAAGTCCGCAACGAGCGCAACCCTTGTCGTTAATTTACTACCATTAAGTTGAGGACTCTAGCGAGACTGCCTGGGTTAACGGAGGAAGGTGGGAGATGACGTCAAATCATCATGCCCCTTATGTGTAGGGCTACACGTGCTACAATGGCTGGTACAGAGATGCAATACCGCAGTAGGCAAACTTTAAAACCAGTCTCAGTTCGGATTGTAGTACAGAAACTCGCCCTACATGGTACGAGTTACTAGTAATCGCGAATCAGAATGTCGCGGTGAATGCGTTCCCGGGTCTTGCCGCCATCACACCATGAGAGTTGGCAATACCCAGTCCGTGAGCTAACCGCAAAGGAGGCAGCGGCCAGAAAGGTAGGGTCAACGGTGGGGTAGTCGTAACTAAGGTAACCGG
+
''+$&4+&*-&133+-,06-/1'+--)(1*$&#&+3./+&)+.0,()+0,*'$$'-,,,370-05*'&(++.-31*5.::547<655463;,-0289874497*/4(''')*,6/+)&&%$',(1-2**/*1+,1(,*-)*./76585658;816.//5-/3/-/..033/0--264)+13015/-1/4,,461-/2::55374;*-0216.033-:296-8)0'2,2201%*4))%2*&')0.0+)/-((')43611/-//0.3)--&*+.,4,++6,+)*++,,..*-+-3+++,,206/6/3,*0771)0/1:511.5+--3/,()&)1/43*++)62/039/44583-+)&3.,+/--'*187965,6-+-0)(((%)')''(,()'&%&)38**&&(+'(-),293,1*+*-3*-'**/559:9..*%(+0:7.((%(*(%/12324981,:-/(*$'#$'),(..)-/0.*-+,-20013*))*,-.'*24640'%)-058//&%+))-+2;;-33217,,*+-,2/0./18117;3+,(*&('*-%&&&'*,,&2&%&)*&'+(*'*(())'/-53822+*%,*%$'(++:5*0('(%-(%%$2+00+*())*().5)697,/96111++.+.362-6/08:45264300012562()+19:889401+2/56.<.:04/0*,-..',-)0*+.1+8+.-;8/73346190-.8/-/214:,8+:,7470.-/.,**5-34,-/02:989641+//-&)'*&,',)*/)*2+'*-5579599:;6356:;5:-171')((*,)&%'+*)+*,+'))***+(12743845485/0)'))*3+1.3.//;78),-&)&'%1,(/4),.*/),43343/%))2.09-1+&*%())**',1,(-./22-*(),0/0+&&'%&0*,,4.13273410//517-)*++-37586;788:+&)(242./-262/'&%))257*,/***1735+)(')2./-*++-(54,$((**),)(%+0485-*,-3*-,-,)**(&*'*%&&1+',),,(-.,03051)6*-/('%(,-/44200--.0.4:;88/
@7a0d7ce0-1aaf-4c9c-a514-7b02f3ce0e9e ch=81 read=131753 start_time=2019-12-13T18:07:14Z barcode=BC01 runid=2c9cf7bc05858273f10e7d7ec552fc0bd742dc3e
CCGGTTACCTTGTTGCGGCTTCACCCCAATCGCTGACCCTACCTTCGGCCGCTGCCTCCTTGCGGTTAGCTCACGGACTTCGGGTATTACCAACTCTCATGGTGTGACGGGCGGTGTGTAATGATTCGCGATTACCGTAGCTCCAGCTTCATGTAGGCGAGTTTCAGCCACAATCGAACTGAGACTGGTTTTGGCTCCACCTCGCGGTATTGCATCTCTCTGTACCAGCCATTGTGGCCCTACACATAAGGGGCATGATGATTTGACGTCATCCCACCTTCCTCCTGGTTAGCTTGAGCAGTCTCGCCTTCAGTCCCTCAACTTAATGGTAGTAACTAACGACAAGGGTTGCGCTCGTTGCCGGGACTTAACTTAGCGCTATCTCACGACACGAGCTGACGGTAACCATGCACCACCTGTCACCTTGTCCCCGAAGGAATTTCCTCGATTAAAGAGTAAAGGGATGTCAAGTGTAGGTCAGGTTCATCGCGTTGCTTCGAATTATTTATGCTCCGCTGCTTATTGCGGGTCCCCCGTCAATTCCTTTGGAGTTTTAATCTTGCGACCCAATGCTCGGAATGCAATGCGTTAGCGGCGGCACGGAGGTGTTGAAACCCCCACACCTAGTATTCATCGTTTACGGCGTGGACCAGAGGTATCTAATCCTGTTTGCTCCCCACGCTTTCGAGACATCAAGCCGTCAGTTACAGTCAAAGAGTCGCCTTCGCCGCCAGTGTTCTTCCTAATCTCTGCATTTCACCGCTGCTACACTTCGTTCACTCTCCTCTCCCTGCCTCTAGATAACCAGTTGAATGCAGCACCCAAGTTGAGCCTGGGTATTTCACATCCCCACTTAATCATCCGCCTACGCTCCTTTACGCCCAGTAAATCCGGATAACGCTCGCCACCTACGTATTACCGCGGCTGCTACGGCATGGTTAGTGGCTTCCTCAACCAGGTGCCGTCATTATCTTCCCAAAGACAGAGCGAAGAGCCTTCATCACTGCGGCGTTGCTGCATCAGGGTTTCCCATTGTGCAATATTCCCCACTGCTGCCGTAGGAG
+
85684;1.0*'%%&#$&$)+0../1-)*-+/155223:-+&***-+'')-+/2+-0,0/11,/)+0+(#$%'$'*.2518.'*)+*6,%3+3+*+3-.140910033-*361/20)+(%(&%(+-:0351.3/,,&&(&%)&)/*)*+6-78677875/,24;9/)(((%'-/111/,1/0135535,7/+&')01/)).713./274/20/.*02022.-+*'/91129+3,)$$)(0*)',,*-/1-)*4.1281110.07/,-256--,/3)+47593)+,0.0,1''%,).(%&4)32.&.,--*0)&&+34*+1,-(''1,23:8/11/,+(+)/004./,41.6--*+-/2-;-+-/863-0,/+&%%$(*$%)*-76,*+)*2'2214..-*)'(++-05-3320244993443+-43520/00+'))(')(,5927751,3,1,/%&&)+)(*0(**)+,*/-154-*'(%'/+26)&++,3648/0171&'$+'&))(*.11313'''$&'&%.&%&',2+,599,06,'/)25)*.,(($).6<-/50-,4.00.)4((+*'****((++'&*0...//9112/9/-*)())&&))+-6:349,)368-*+)+2-+++.0-**+,7599--,200359,++))'+&0*-/707000035<:0244781%+*,085)*)(%((+,-3%/-,1:6557/2-01300+)+,.3497/9725/'*('*-*,0+)+,0))2**+(#(0,190/3::6,(%&)*,),,1**,/*%&)()*0..-30,&*-+....-05///7)-50++8681*00.120(.-35224:;988+,(01+++()0.88,%&&%3.76/54((2530503485175.0026/'*+.2.,/-20568:9678668<67713646-5-%293-0.,,12-('-**$+&-4(%%$(0-.50'**'&*)(/*-)()&+-.02-/06441+*42+)4//.('%%($(&(',1989,''&#$'1+-1/.-30/(,/,250091//()0,+*'',46689/1/+%-*+,)'+*'+334))
@06032e99-f8a6-49eb-906a-3fe847bbf567 ch=412 read=118812 start_time=2019-12-13T18:07:19Z barcode=BC01 runid=2c9cf7bc05858273f10e7d7ec552fc0bd742dc3e
TTGGTATGCTTCGTTCAGTTACGTATTGCTGACAGCCATGCACCACCTGTCACCTTGCCCCGAAGGGATTTCCTCCGGTAATGCAAAGGGATGTCAAGTGTAGGTAAGGTTCTTCGCGTTGCTTCGAATTAAACCACATGCTCCGCTACTTGTGCAGGTCCCCGTCAATTCGCTTTGAGTTTTAATCTTGCGACCGTACTCCCAGGCGGAATACCCAATGCGTTAGCGGCGGCACGGAGGATGTTGAAACCCCACACCTAGTATTCATCGTTTACGGCGTGGACTACCAGGGTATCTAATCCTGTTTGCTCCCCACGCTTTCGAGCCTCAGCGTCAGTTACAGTCAGAGAGTCGCCTTCGCCACTGGTGTTCTTCCTAATCTCTACGCATTTCACCGCCGCTACACTAGAATTCCACTCTCCTCTCCTGCCTCTAGATAACCAGTTTGGAATGCAGCGCACCCAAGTTGAGCCCGGGTATTTCACATCCCACTTAATCATCCGCCTACGCTCCCTTTACGCCCAGTAAATCCGGATGCCGCGCTCGCCACCTACGTATTACCGCGGCTGCTGGCACGTGGTTAGCCGTGGCTCCTCCTTGGGTACCGTCATTATCTTCCCAAAGACAGAGCTTTACGATCCGAAAACCTTCATCACTCACGCGGCGTTGCTGCATCAGGGTTCCCCCATTGTGCAATATTCCCCACTGCTGCCTCCGTAGG
+
$#0'*&,%,0912592+.-1-.05*6++++,)+)&1/6740..6-3:89--$'''((//,')),)*(&16-,+,/%(%&':66589,-770877;848999713+.-*.2:87;84554;456;7(/(/*1;7:0/./...*.***/-+/,**2/$-,,0482,,1+*,+-*)+)(%'(9<;+25242:033899&3)0/373+27879492%-(%.71566280.02:3,0-(,+.(-,',048015(//1*(*,03,,)*.4;846778<;130:323:80//-3910/,-+.367;::::.8:0+02/9:-,-,,6:4,0356877,-...2.51;22/878-./0-/1254;4<5786/001444499827)'(*++1773525129,+&&%$)(011,0111.+(,0-10*,.//54441/1*(-0/2'(*522*43076<90.2.+.,.(*$(&).(--1174218++/56310</-+--+1/-%*),,3/2280602/+),,2.79'25--77377,-.495,.*2/12)1,&**,01278-.5+.114-9+)*((,0------3,+$)*3/1:10064.5,/-//7/1&*'**&)'13475,65).+18+95,951120-.01.79--0330((/-.&.69<6666066648773;3109..+++++:,/:.9-/9950'*.,.25,;,,-/7::-&*+,--.-45995786+
@74cba189-d44e-44ff-9069-d96dbdff7f85 ch=216 read=126196 start_time=2019-12-13T18:07:14Z barcode=BC01 runid=2c9cf7bc05858273f10e7d7ec552fc0bd742dc3e
CTCCTACGGAGGCAGCAGTGGGAATGTGTGCACAATGGGCGCAAGCCTGATGCAGCCATGCCGCGTGTGAAGAGGCCTTCCAGGTTTATAAAGGTACTTTCAGCCAGGGAGGAAGGGTAAAGTTAATGCCTTGCTCATTGACGTTACCCGCAGAAGAAGCACCGGCTAACTCTCCGTGCCAGCGGCCACTTGGTAATGCAGAGGTGCAAGCCCCGTTAATCAGGAATTACTAGGCGTAAAGCGCGCAGGCAGTTTATTAGAAGTCAGATGTAAGTCCCCGGGCTCAACCAGACTGCATCTGATACTGTAAACTTGAGTCTCGTAAGAGGGTAGAATTCCAGGTGTAGCGGTGAAATGTAGAGATCTGGAGGAATACCAGTGGCGAAGGCGGCCCCTGGACGAAGACTGACGCTCAGGTGCAGCAGTAGGAGCAAACGTTAAGTGCCTGGTAGTCCGCCGTAAAACTGATATCGACTTGGAGTTTGTACTTGCCAGAGGCGTGGCTTCCGGAGCTAACGCGATTAAGTCGACCGCCGCCTAGGGGAAATTACAGCCCGCAAGGTTAAAACTCAAATGGTGGCAGGGGCCCGTACAAGCGGTGGAGCATGGTTTTAATTCGATGCAACGCAGAAGAACCTGCCTGGTCTTGACATCACGGAGTTTTTCAGAGATGAGAATGTACCCGAGACACGTGAGACAGGTGCTGCACATGGCTGTCATCCCAGCTCGTGTTGTGAAATGTTGGGTTAAGTCCAGCAACAGGCGCAACCCTTATCGCTGTTGCCAGCGGTCGGCCAGGAACTCGAAGGAGACTGCCAGTGATAAACTGGAGAGGTGGGGATGACGTCAAAGTCCTTGGCCCTCCCCGACCAGGGCTACCACGTGCTACAATGGCGCATACAAAGAAGGAAACTGACCTCCCTTGAGCAAAGCCCGGACCTCATAAAGTGCATCGTAGTCCAGGTTGGGTCTGCAACTCGACTCCCGCCCAGAAGTCAGGAATCGCTGAAAGCCAATCGTAAGTCCAGAATGCCACGGGTAGGGCCGTTCCCAGGCCTTGTACCTGCCCGTCACACCATGGGAGTGGGTTGCAAAAGAGTAGAGTAGCTTAACCTTCAGGAGGGCGCTTACCACTTTGTGATTCCTTGACTGGGGAGGGTGAAGTCGTAACAAAGGTAACCCGG
+
+-02..2*/$+,)+-,%'&%('*+.*,))+++.//+*,,+)),*)*523(.+-+),.,0/3+))),(,+*.)())+2.0/*)00.6+%/17)*''$*,+,&&&''$,9,*0,+,+*'+*43-1.2-2/1035(+./&/)*&+*/-)5/*%+$.*,%+($))*)()*(/-111',0-21572320542(''&()*../&-&&&')0/1/3(*%(%&-+4--0%)(+,..-,,%*+(')0/)'&),)0.187(/6;5)500')**,935796./*%&&++-&../161)&%$(&//12246-,-.0066**(*((*,+,,-,,-04.)(.2,-.,0112-2*+((''%*)+4,((($)$$&&))-54471-.)*+,/7.&))&(&'*),.*'+/1.)).643).+)).//.32414$+,--*%**&)+*/.&+-.14,')(-('+*34)*.-+++/-%+1023;:/-$$'*,221(+'&&)'((7-2-,)3(*18+*%+(++.'.*&&'''+(*,+/'(&''$-%,)))-,.75**)&,/1*11+(++-*((*()-6.+/03,604/,(+'(,29435/++&''))1)/.*%)'))'*/&+,+-,',*,++(79,5979/--/0;78514%$*'&'*+++$,+(&*.133/-003512/+&'),8:.13)()+++))/+*.&#+*'&$(&,$%')('+,8222445:60.)*06988863)0/)&'+013-.%25)+)((.+-17)33.50**)/&&(2,*1,+)**//12;4,3/12%',)/9,,52-./727&1,0(.2)4-1,$))++%(()+(/*))++,-08--,1-,(''%.)48-4446545,/0*)10$(%+'10(%()+((/1303+*--.+)')(.+,+').*)+,'%'$%$&'*'%,'*'''%',-..2*1+'&%&%0027)(.+'(-)*6676-54/*-14(21+.-+.0)%*'(.'*'('&%'(&,,-.-1-23*(/,)&%(&(*/&/(+0/3*-,&(*(%%$*%,,0,/+**),++,0-34,&,()'(&)($$#&'(01+%0.1915.*%+(#&+1+'***0-15//06.()+040-902/83'&&**,,+,-0*)*)4*.-+-/&5,)/,'4,-//-1714175/14688-$*&&)221*.'%*,'&&(*)*2,//3216*+3,3537(-+
@6ac94df5-aea2-4f21-9d4a-f8b3327d1a37 ch=268 read=118968 start_time=2019-12-13T18:07:10Z barcode=BC01 runid=2c9cf7bc05858273f10e7d7ec552fc0bd742dc3e
CCGGTTACCTTGTTACGACTTCACCCCAGTCATGAATCACAAAGTGGTAAGCGCGCCACTCCCGAAGGTTAAGCTACCTACTTCTTTTGCAGCCCACTCCCATGGTGTGACGGGCGGTGTGTACAAGGCCCAGGAACGTATTCACCGTGGCATTCTGATCACGATTACTAGCGATTCCGACTTCATGGAGTCGAGTTGCAGATCGGACTACGACGCACTTTATGAGGTCCGCTTGCTCTCGCGAGTCGCTTCTCTTTGTATGCGTTGTAGCGCGATGTGTAGCCTGGTCGTAAGGGCCATGATGACATGACGTCATCCCCACCTTCCTCCAGTTTATCACTGGCAGTCTCCTTTGAGTTCCCAGCCGGACCGCTGGCAACAAAGGATAAAGGGTTGCGCTCGTTGCGGGACTTAACCCAACATTTCACAACACGAGGCTGACGACAGCCATGCAGCACCTGTCTCACGGTTCCCGAGCACATTCTCATCTCACAAGCTTCCGTGGATGTCAAGACCAGGTAAGGTTCTTCGCGTTGCATCAGGTGAAACCACATGCTCCACCGCTTGCGGGCCCCGTCAATTCATTTGGTTTAACCTTGCGGCCCGTACTCCCCAGGCAGTCGGCTTAACGCGTTAGCTCCGGAAGCCACGCCTCAGGGCAACCTCAAAGTCGACATCGTTTGGCGTGGACTACCAGAATTATCTAATCCTGTTGCTCCCCACGCTTTCGCACCTGAGCGTCAGTCTTCTCAGGGGGGGCCGCCTTCGCCACCGGTATTCCTCCAGATCTCTACGCATTTCACCGCTACACCTGGAATTCTACCCCTCTACGGGACTCAAGCTTTGCCGGTATCAGATGCAGTTCCAGGTTGAGCCCGGGGAGTTTCACATCTGACTTAACAAACCGCCTGCGTGCGCTTTGCATGGTAATTCCGATTAACGCTTGCGCCTCGTATTACCGCGGCTGCTGGCACGGAGTTAGCCAGTGCTTCTTCTGCGGGTAACGATCAATGGGCAAGGTATTAACTGCTCCTTCCTCCTTTAAGTGCTTTACAACCCGAAGGCCTTCTTCATACACGCGGCATGGCTGCATCAGGCTTGCCCATTGTGCAATATTCCCCTGCTGCCTTACGTAGGAG
+
,.2+3:,-4182/9../7:9<8.998,..:8+--.--,%&(*(&*(.0('&&%(',.%()1:3,/10..225/66526-*/1763:;7-53'36.'++-,)(,'.0-.2543:8737555442213/329)%5844,&+,,;322:06542.37854461(*+*/,(+)%*+,89<642245:7123-)*++&'/*8,,'(/++*9051,)+),)+'*,55--*)*++--(*/0-/.//0'',),--*.1012,57+'()*+-**,)''+*&**%().,'()-++-9;:674+1770)&%(*++'($++,0889:.;71++.0/788425/02<:432%,+.)(),-./1(+,**)./3-0,)-092:9999988:656737+,8-7873(.*-3++)*),,44+,)4822655*40(01444;31133//)+*&)*-.214504-&,0/989/(326:456552(+%2782&$&%**,,).-,+21834.%&+*'*1:27.227-0++).1369;402045*21:86:634+2,+-445&)$+#&)&,+&&&''*(04025--/,))%//298/-1779:<71277.05<:/81**+,+0+2-*+20451-32-/5/(//.&*+),+2*)('+-(,.-3.6./9',,(*(,+,+(**&''6283509/)+4/.-,,22780)+**/-61761550(,&-*-./+,*,1.,*10'++011*,,,+85,/(($***..33/32/21-.7++,+40247/+15-0807836:44/4/..999960,*+1/--**%/.0.2;16.00,-,,/.38663(/,437'721,001'.*895678.,()&'')+0%)/.01889821*,++-.(+.01/(+12)(+.*$()4.,+--5562,+*,01712/7:157545577:/*/0&%*&'&--348;162233344324-+,%((,.*+13;435/1.83441,/*('.+.(*14.../%,*&*.2/8:3.01,/0+.3.+%'(.---*1116.5/,3(*$%.%),07-:70051+4.'.%+')*,((*-(05,(*.*-.0.107;:&&')'+'-+0.84943224668/20-&%%)))(++**&115..6+2-*($$()+36,2(,+-/13+%
@feed842c-47d4-4a6d-a322-cddbb9428612 ch=66 read=143340 start_time=2019-12-13T18:07:26Z barcode=BC01 runid=2c9cf7bc05858273f10e7d7ec552fc0bd742dc3e
CTCCTGCAGGAGGCAGCAGTAGGGAATTTTCGGCAATGGAAACCCTGACCGAGCAACGCCGCGTGGGAAGGAAGAAGGTTTTCGGATTATAAACCTACCAGTATAAAGGAAGAACAGCTGAGATGGTAGCCGAGTGGCAATGCTGATAGAAAGCCACGGCTAACTACGTGCCAGCAGCCGCGGTAATGCAGCGTAGGTGGCAAGCGTTATCAGGTGTGGGCGTAAAGAGGGCAGGCGGCAGCGAGGGTCTTAATGGTGAAGCCTGAAGCTTGCTTCAGTAAGCCATAGAAACCAGGCAGCTAGAGTCGCAGAGGAGGATCGTGGAAATTCCATGTGTAGCGGTGAAATGCGTAGATATGGAAGGGAGTGCCACCAGTGGCAGGGGCGACGATCTGGCCTGCAACTGACATCAGCCCGAAAGCGTGGGGAGCAAATGGGATTAGATACCTAGTGTAGTCCACGCCAAAAGCAAACGATGGAAACTAAATTATTTGGATGTAAAGTTCAGTGCAGTTAACGCAATAAAATTACTCCGCCACAAGGTAGGTACGTTCGCAAAGAATGAAACTCAAAGGGAATTGACGGGGGGGCCCACACAAGCGAGGTGGAGCATGGTTTAATTCGAAGCAACGCAGAAGAACCTTACCGAGTCTTGACATACTCATAAAGGCTCAGGGATGGAGAGATGGCTATATGAGATGGAGTGGGTGCATAGTTGTCGTCAGCTCGTGTCGTGAGATGTTGGGTTAAGTCCTGTGAAGCGTAGCCCACTTATCGTTAGTTACCATCGATGCAGTTGGGGACTCTGGCCCAGGACTGCCAGTGACAAGCTGGAGGAAGGCCAGGGATGACGTCAAATCATCCCATGCCCCGCACTTATGACCCTGGGCTACGTGCTACACAATGGATGGGTGCAGAGGAAGCAGAAACCGCGAAGGTGAAGCAAAACCCATAAAACCATTCTCAGCGGATTCGGATTACCAGTCTGCAGCTCGACTACATGAAGTTGGAATCGCTAGTACTCGCGAATCAGCATGTCGCAGTGAATACGTTCTCAGGCCTTGTACACACCGCCGTCGCACCACGAGTTGATAACGCAGAAGCCGGTGGCCTAACCGCAAGGAAGGAGCTATCTAAGGTGGGATTGATGATTGGTGGAAGTCATGCTCACAAAGGTAACCCGG
+
-110,%1'/1*,1)*++%,-*(.(+)0431.,253521+.0,052../58/.)/16431:./-/+0)--+--0+/3/2114-/(8,3/-,1923&%$&$$$0(++-+/6.1-..0&(((()&+*'*')*2+(&)).),,,-%*%$),*(-.+())))'2--,+))+,52115..1216,(('+,/00+7'++--5+-+()((+)+*.2.*,%*%,$*'03,/579-+'/.06.-/0/3/&*(&%+-/,*)'&%)/-+()+'.64-,*%&%'$(+,-,,67:05904+(-2+.2(1/+((**$&'&&$%''/&))'+/*72*,+.,,,-909/.-,,+-.//91,,-+,.96663//$)-2.+,/)%'%'((%*/)*)+*(%(-,204886644,-227477541..*)''*3,61,'*,*$%&)'(,)(+-2;4.%26-.*+),847;-.+2*)()*--(+&&%''('%%)+'/012/,('('*-50/0+.70/62*'&*+.*))$%&--/1021/&,%()**/15,/+*--65+./&'*(*)-+/'&&**594-0.5'*+/-342,'*.16.--0,616145---35.),-)&)(*.--/,&(,,0+*()(**++2//4195()+)+3)+&'%'-*(-*,('&'('&',+//41--,-'$'(.-05./3.27.2:424;6,+&%&%'66335366-,'(&*')(*0*),-66'+32*-.&($(*65779578/0,,++/+2++.+/1140+3*&(#%()&'$'('*+,%'*-/0260:/,,724775/+(+'($'.+*3;34312)(*+&))-3065256,,/*.//2++++0,/3,3-2.(%*3304377599:;/--'(//*%*$)''(((&(+.1,+*84,)+,'&%&('/)-%%&&'2;9:;772()--27-+.0(/,,%((+&)612--'-(+,.7+,,3+,(73-.-168,655;43.(+))/&/0800*2*%'&',-,(#(((4454)1//02202,//7)1,4254674.43454'(()*(*'&/',)0528&-..*7016452/**#/++)++%'))*+)16/47+.6/103503.+-+4,-/0*+%(%%+*'/6242/5/6*+20,&**+*-)/--')+2(3606/(()'3/.6-1110.623377-1-,.2(,&&&%%(.4))'(,624))-
@75cb9a58-15c6-4049-90da-463d5b4a7efa ch=419 read=209423 start_time=2019-12-13T18:07:29Z barcode=BC01 runid=2c9cf7bc05858273f10e7d7ec552fc0bd742dc3e
CCAGTTACCTTGTTACATTTAGTCATGAATCACAAAGTGGTAGCGCCTCCCGAAGGTTAAGCTACCTACTTCTTTGCAACCCACTCCCATGGTGACGAGGCGGTGTGTACAAGGCCAGGGCAATATTCACAATGGCATTCTGATCCACGATTACTAGCGATTCCGACTTCATGGAGTCGAAAGTTGGAGCTCAATCCGGACTACGACGCACTTTATGGCTTGCTCTCGCGAGGTCGCTTCTCTTGTATGCGCGTGTAGCGTGTAGCCTGTCGTAGGGCCATGATGACTTGACGTCATCCCCACCTTCCTCCAGTTTATCACTGGCAGTCTCCTTTGAGTTTACAGCCGGACGCTGGCAACAAAGGATAAGGTTGCGCTCGTTGCGGGACTTAACCAACATTTCACAACACGAGCTGAGGCGACAGCCGTAGCACCTGTCTCACGGTTCCGAAGGCACCAGTCATCTGGAAAGTTCTGTGGATGTCGCAGGTAAAGGTTCTTCGCGTTGCATCGGAATTAAACCACATGCTCCACCTTGGTAGAGCCCCATTTTGAGTTTCATTCTTGCGAACGTACTACTGGAAAGGTACTTATTGGAACTGCAGCACTGAACTTTGACGTAACACTTAGTATCATCGTTTACGGCGGGCTACTAGGGTATCTAATCCCTATTTGCTCCCCACGCTTTCGGGACTGAAGTCAGTTGCAGGCCAGATCGTCGCCTAACCGCCACTGAATTGTTCCTCCATATATCTACTTGTTTCACCGCTACATGGAATTCCACGATCCTCTCCTGCGCTCGGCTGCCTGGTTTCTATGGCATGAAGTTAAGCACCAGGCTTTCACCACAGACCCTTGCCGCCGCTTCCCTCTTTACGCCCAATAATTCCGGATAACGCTTACCTACGTATTACCGCGGCTGCTGGCACGTAGCCGTGGCTCAATAAAGTACCGTCACTCGGCTACCATTTCCTGTAGCCGCCGTTTAACTCTTTATAGCAGAAGTTTACAATCCGAAACCTTCTTCCTTCGCGCGGCGTTGCTCGGTCCGGGGTTCCCCGGTGCCGAAAATTCCCTATAACGCGCTCCCGTAGAG
+
11-01955,8,(2.,+,12(((011422:89898:**)(''%$(',+'*5/+-.*,1242/2227;7457;29;9,11%5:3*+,4;9-16*(($')&21,5-*&*'*-2463.7)%--&%')*,.,,$%'')),,..12/1146-*-1044000001268;731/1272/32*(()-*)&%(),+,((+---:35'6.8:987821.0,..:7+-*%%%+&-/515),+*/')+677963,,+&),/11,,(&&%%&(&*%%%&+)&&()'0&,/1596800,,)*(*+-04687:1351+042;3.-,/-..;:049789673+24-)-''31/-0340')'*,13;*1))&0054055:*0,:961*-).*,%&)++0,--0;94,)(,'(%+(-).6++12031./(%+*'''))(3,10(,/*,*)*,.:.07991./)68+9(&%&()3+2,&%('$&''+//2.01:86645563&,*'*&)/008*-.4<89<8563040/054-(0'3(;:488111./006/%%&$%&%$#&$'.5;2,-78-/0/49<7.9<217--()2815222/+(-322('%)(()''+,*%&*--3-+-,)85339,499.--'0(*'$%(',,-))--482396*-,4,(++--..3+-.+,/00'+0./5**)33+&%(18:1*-,,/:.1(:6366,)%%(1-,5++*),-/.,,99:792-)&$&$&+,.0(.0/+*,-)1:7*+.52456565+&&###18+**1.()%&(*,/2-**9/(&)+437343/1(('.%.,,%((./37448196+,-/-..&''-**506.(+$%%'072+7.,,/4,///49:,/-*17*,*$%++-53*(/4+$---3--//077341423630(%&'&(.2234321-5+04///92328622-%*),-,.3/45//.)+/,45.&))+88:3,0037796-8:*.;;17787767845;416++/*,'')'(0,/0(&*()198,--4640*-.*,/8;98:3206/&,+,253/20.,1236/+)&.5126-7:0*%+()('133+1;-.(*+(*,-''$+)79((3/*,*
@36db1e9a-05e3-4f10-84ea-7f8a99f223aa ch=211 read=123853 start_time=2019-12-13T18:07:26Z barcode=BC01 runid=2c9cf7bc05858273f10e7d7ec552fc0bd742dc3e
TCGGTAGCGCTTCGTTCGGTTACGTGTGCTGGTGAAAGTTGTCGGTGTCTTTGTGTTAACCTGCGCGCATATCTTCCGGTTACCTTGTTGCGACTGCCCCAATCATTACCTTCGGCCGCTGCCTCGGCGCGGTTAGCTCACGGACTTCGGGTATTGCCAGCTCTCATGGTGTGACGGGCGGTGTGTACAAAGACCGGGAACGTATTCACGCAGCGTTTCTGATTCGCGATTACCGTAACTCCAGCTTCATGTAGGCGGTTTCAGCCTACAATCGAACTGAAGACTGGTTTTAAAGTTTGGCTCCACCTCACGGTATTGCATCTCTGTACCGGCCGTTGCTTAGCACGTGTGTAGCCCTACACATAAAGGGGCATGATGGTTGACGTCATCCCCCTTCCTCCTAGTTATTGGCAGTCGTAAGTCCTCAAGCAATGGTAGTAACTAACGACAAGGGTTGCGCTCGTTGCGGGACTTAACCCAACATCACGACACGAGCTGACGTGTACCACCTGTCACCTTGTCACGAAGGGATTTCCCTCGATTAAAGTAGTAGGATGTGTTGTTAGGAGTTCTTCGCGTTGCTTCGAATTAAACCACATGCTCCGCTGCTGTGCGGGTCCCCGTCAATTCCTTTGAGTTTTTAATCTTGCGACCGTACTCCCCAGGCGGAATGCTTAATGCGTTAGCGGCGGCACGGAGGTCAAACCCCATACCTAGTATTCATCGTTTACGGCGTGGACTACCAGAATTATCCTAATCCCTGTTTTGCTCCCCGCTTTCGAGCCTCCGCGTCAGTTACAGTCAGAGTCGCCTTCGCCACTGGTGTTCTTCTAATCTCGCGTTCACCCGCTACATAGGAATTCCTCTCCTCTCCTGCACTCTAGATAACCAGTTTGGAATGCAGCACCCAGTTCAGGCCGGGTATTTCACATCCCTTAATCATCCGCCTACGCTCCTTTACGCCCAGTAAAATCCGGATAACGCCAGCACCTACGTATTACCGCGGCTGCTGGCGCGTAGTTAGCCGTGGCTTCCTTAAGGTGCCGTCATTATCTTCCCCAAAGACAGAGCTTTGATCAAAAACCTTCATCACTCACGCGGCGTTGCTGCATCAGGGTTTCCCCATTGCCGAATTCCTACTGCTGCTTGCTCCCGG
+
$%-++)(($&(,,*-7,(--($*+(%))*-523*+1,)21115(14-0/2:944144--2:-0,+*&%'&)+.7532245;/45/90/9*00+.,%(.11+2)($'&$(/./4-657/1/.1/1-&$$%&'.*/,,-25247:565:..2)*())(-/-)+*,+-/68::99788*7675:65423/228*-553.7611,).-/:3,.,,%&&&(++,-016:6123-7.,*%,-/132/,++0052*.*)'.32,00:.0.01:0889<7:*&-,-.2--+-10-3<<,,8.,.;8173677+,4/1,2-42,3+))./610/)0,.2,+$#&%'$$&%$(,,4034643--,8/,*/./0/.5)-59,-45222*114..04-+(-+)-.*)+65*6.($*-,*%$(')**+*$),.*+.())/*&*192'3431412)-0540/0.107051/.---./2713/930(('.(00*,&/450&)00432-'32**))***&'//234.011246050--$&(--.*+*/94/4(,5362720*((%((%.,./0.'&%&&&&-.%,373511-0000',2/2%&)*-5<:88//,**(+27,(&%$'((,,,(/+6<:/0574:3:32/72,,24:<9/.90,1/-.456936/3-440*+1;:7967/+%'%3+4001173343:8/8/,..'&+),+',(+33-%&%(.0)/133:324923<-)+.5/017;883224*1&*+,--/+*/5429(+.586*+0,44/)')/60//259:-9*&%&)0'-2.-/1343'')*)-59:7;601./2333.,'6,-571083*))&(%.5-+-7*')*&)()*-(1(5(8.)+.4755487567,,,,/..24302/-167814298/-*,,,,/)*%0.''(132&2/./1960.//,3*'&-*001.4.),680#.''*0,22,)/+23-*.02<9.141577;976110($&(-1--1,40.://603-7///8-8*&&+'-.64;11282964..,+()))%*')&1/1751442399.999-.8*+66///./37-+,03&*34,-76;77784666)5021500/9/.,,,,/7)1633:2157/+29--0&&'(,.*&#&&)*)***&%)*2'$&$
@25ebd226-b73e-4b1e-b139-420495cd34dc ch=177 read=239723 start_time=2019-12-13T18:07:36Z barcode=BC01 runid=2c9cf7bc05858273f10e7d7ec552fc0bd742dc3e
CCGGTTACCTTGATACGACTTCACCCCAATCATCAATCCCATGAACCCAGCTCCTTCCTTGCGGATTAGGCCACCGGCTTCGGGTGTTATCAACTCTCGTGGTGCTGACGGGCGGGTATGCCTGAAGCCCGGGCATGTTCACCGCGACATGCTGATTCGCGATTACTAGCGATTCCAACGTTGCTTCATGTAGTCGGGATTGCAGACTACAATCCGGATGAGAATGGTTTATGGGTTTTTGCTTCACCTCGCGGCTTCGCTTCCCTGCGCATCCATTTAACTTAGCGTGTAGCCAGATCATAAGAGGCATGATGATTTGTCATCCCGCCTTCCTCCAGCTTGTCACTGGCAGTCTCGCTAGAGTCCCCAATGATGGTAACTAACGATAAGGGAGTTGCGCGCTCGTTGCGGGACCAGCAACATCTCGACACGAGCTGACGACAACCATGCACCACCTGTATCTCATATGGCTATCTACTCCACCTCTGGGCCTTTATGAGTATATCAAGAGACCTGTTAAGGTTCTTCGCGTTGCTTCGGAATTAAACCACATGCTCCACCGCTTGTGCGGGCCCCGTCGAATTCCTTTGAGTTTCATTCTTGCAGAACGTACTACTCAGGCAGTGCTTATTGCGTTAACTGCAGCACTGAACTTTGACATCCAACACTTAGTACTCATCGTTTTACGGCGTAGTTTCACTAGAATTATCTAATCCTGTTGCTCCCCACGCTTTCCGGGACTGAGCGTCCAGTTGCAGGCCAGATCGTCCCTTCACCACTGGTGTTCCTCCATTATATCTACGCATTTCACCGCTACGCCGCGCGATTCCACGATCCTCTCCTGCACTCTAGCTGCCTGGTTTCTATGGCTTACTGAAGTTAAGCTTCAGGCTTTCACCACAGACCCTTGCTGTCGCCTGCTCCCTCTTTACGCCCAATAATTCCGGATAACGCTTGCCACCTACGTATTACCGCGGCTGCTGGCACGTAGTTAGCCGTGGCTTTCTAATAAAATTACCGTCACTCGGCTACGCCGTTTCCTGTAGCCGCCGTTCTTCCCTTTACGCAGAAGTTTACAATCCGAAACCTTCCTTCCTTCACGCGGCGTTGCTCGGTCAGGGTTTCCCCCATTGCCGAAAATTCCTGCTGCCTCCCGTAG
+
500-19+0-,.)&+*-0/230-,2460/3377997:275(%-%&-2&'(./312472&%(*,,4(20*055/,2-//,/21/:,**)(,,,.'.12//,./62.'''&(%..,.2)'%+%&%%&1+*0&$&&&*'-'/10.3:79683%0*0253574..4,:,,-3124559/0,*%)(%&%''(*,048:867+/1%2(&),.102/30;17)0.1/01/273277;;/9:<:.9;7-,34;878<8722/3./91//04.7)((*)*+/03.01*))')('&'&)*(&'+)&)(..340*)&0/()2.-,)%4/''**2490**384685+12003090--'(&)+-,37678006--,-+175+..*),.042.---270.,,2-)1,',/0,)(*,.66269-/095.(&)%.'.-740**(*+144444640323;8/7:1543+2802824421005'.*,%263562,%)(/+(3.46103,+0395/22.--./&/2-('*-.9:74-.++)-1955:2/1,3.-.7:71'1&0+38413(0*4/2343061//00)/,+)4/177-(,2&,+-8.,35//047<<8288/,2-.*-23330-10-,--)334$)'&'1,,55220///--0/.--./33/',(&&$(&%,--/1*0*-,3)+'%&()568/84:++./;211.+06)(%'*'.$&/++.306:949+%,2*,-246,%*)*/:,/,0890575558556*)-2:/+-+/333294-/2.;0+.-#&,+055645632*-/+&*,,./00((,/415;//-3053/,-'*3+)'%'&).+)'()111522132236,-,,)'*,,+)()*/*684547,-)*/345050/3520,0286*36/3:7-/02)+%,,160/0/0587658:544.+65,,5/+*1/-0(.(*48;9-/21001&/-124144++-*+0...2128;7.8--,((-*+)&,+/.13:302606//'&'*)(+/..:6+-++6;7/7)+01*6)(#&%-4'4;7010-++),0),668966-55**.)%&&)))**)+68125;24*))'**-+.,&1-437;+')$&&/-3/-)()+(--9,56.5<6,6::4*1.)2623;:;3.22+-3565823;0/4,0
@64372281-211b-46e2-963e-24fff064343a ch=45 read=177475 start_time=2019-12-13T18:07:55Z barcode=BC01 runid=2c9cf7bc05858273f10e7d7ec552fc0bd742dc3e
CTCTACGGGAGGCAGCAGTAGGGGTACAAACGTGGGGAAACCCTGACCGAGCAACGCCGCGTGAAGAAGGTTTTCAGTTGTAGAGCTTCCGTTATAAAGGAAGAACGGCATTACGGAAATGGTAGCCAGTGACGTACTTTATTAAGGAAGCCACGGCTAACTACGTGCCAGCAGCCGCGAGCAACCGTAGGCAGCAAGCGTTATCAGAGTGTGGGCGTAAAGAGGGGAGCAGGCGGCAGCAAAGGGTCTGTGTTGAAAGCCTGAGCTTCAGTAAACCATAGAAACCAGGCAGCTAGAGTGCAGGAGAGGATCGTGGAATTCCATGTGTAGCGGTGAAAATGCGTAGATATATGGAGGAACACCAGTGGCGAAGGCGACGATCTGGCCTACAACTGACGCTCAGTCCCGAAAGCGTGGGGAGCAAATGGGATTAGATACCCTAGTCCACGCCGTAAACGATGAGTACTAAGTGTTGGATGTCAAAGTTCCCGTGCTGCAGTTAACGCAATAGTACTCACCTGAGTAGTACGTTCGCAAAGGGTAAAACTCAAAGGAATTGACGGGGGCCCGCAAGCGGTGGAGCATGTGGTTTAATTCGGAAACAACGCGAAGAACCTTACCAGATCTTGACATACTCATACAAAGGCTCAGAGATGGAGAGATAGCTATATGAGACTACGGAATTGGTGCATGGTTTGTCGTCAGCTCGTGTCGTGAGATGTTGGGTTAAAGTCCCGCAACGGGCGCAACGCACTCGTTAGTTACCATCATTAGAGTTGGGGACTCTGGCGAGACTGCCAGCGACAAGCTGGGGAGGAAGGCAAGGGATGACGTCAAATCATCATGCCCCCCCTTATGACCTGGAGCTACACGTGCTATTAAGGATGGTGCAGAGGGAAGCGAAGCCGCGGTGAAACAAAACCCATAAAACCATTCTCAGTTCAGTTGTAGTCTGCAACTCGACTACATGGAGTTGGAATCGCTAGTAATCGCGAATCAGCACGTCGCGGTGAATGGTTCTCCGGGCCTTGTACACACCGCCCGTCACCACGAGTTAATGCTTACGAAACCGGTGGCCTAACCGCAAGGAAGAACTGCATCTAAGGTGGGATTGATGATTGGGGTGAAATCATGTTTCAAGGTAACCGG
+
..1/4416.*,.-23.--.*+*($'$$$&+/*-)..()/-/1((+23533&/3,1*/*&%'(&')%)++1.8./3)*+1)))&,$'(7*7/422294+,*010398,40*'&'*),'/,+24-(,1.1145-0(+'-)+3+-/&'&)(*(**)(+''(0-./,/-/.962/32278*+'#&%'&''(+*1-%&+-/0,.2/:212-)'(+'/*54...28-)(+13)'%($+//0:7)-.18)4370--/./,1-07611742*$&',+%,,4:06:57//2944:2:95.///./-.///'91/-(.4/89143,5,5,6966453..-2*4/.-48.325875001/.001,*3/,3/4576763420.1+,-4480111//2/4-)10/,-,-17767*1-7/')./'-56:654*'(,0150(14,04)(01329))(+,-.+.047)2'1-,,),))&')*,,2-/+9,8,;:-75*.),19.-((*-.7574014/4/*--'$'*,++*)%+'((%())411567;:3.51&)'$+&)0--.979--)'%'&)*8/(5900/'$)(%+-13936(,-,0.-/73;1/-7081-*-*-.31000/2'&1/1,/-.3+)(-',/./15/,,,,,,,(/03-73-3((),+191/,,+0.15553.-*,+*,)&*+-/++,,/2181//++1.-(---/+&'()877-598:65/02226/.1/37:)-715)*.189,0)*%'(&($(#'%%+'())2403;999,8*+)()4,29;-(+++..,,&)+/16787.45202)(')+4..((()*++-*(')6,3..14388664--.9958&82222,),-14585832*&)./--+,+3*)(&()(()).9195559,*+3)*-),-.3/161/-*((,-&+3;9234.$*&-/*,.45;534-34-.',-0*+**1+%%''%,('&'&)'++01(&-*4,30104200,//497725..3/8+++')*-:800/.,.3(&&))20:'*)**+.,(%#$$&$()'.6////*+*-0+&.,/1/))&+'(,')/*/-+2702.1,103/./0&0)1-+*')*#**/52/.*+)584.1.-.01-4.43:3.0,51,,(/%&(*(,*--,4957(0
@1d75fac2-3bb8-4c56-a650-ab47fd10017d ch=25 read=39245 start_time=2019-12-13T18:07:54Z barcode=BC01 runid=2c9cf7bc05858273f10e7d7ec552fc0bd742dc3e
CTCCTACAGGAGGCAGCAGTGGGAATCTTCCGCAATGGACGAAGACCTGACGAACGAACGCCGCGGCGAGAGTGACGGCCTTCGGGTTGTAAAGCTCTTAATCAGGACGAATGGTTCTTGTGCAAATAGTGCGAGGTTGTTGGTACCGAATAGAAAGCATACGGCTAACTTCGTGCCAGCAGCCGCGGTATACGTAGGTGTAAGCGTTGTCAGATTATTGGGCGTAAAGCGCAGGCGGATTGGTCAGTCTGTCTTAAAAGTTCGGGAACCTTACCGTGATGGGATAAACTGCCAATCTATAGGTATCGGAGAAGATGGAATTCCTAGTGTAGCGGTGAAATGCGTAGATATTAGGAAGAACACACCAGTGGCGAACGCGACTTCTGGACGAAACTGACGCTGGGGCGCGAAAGCCAGGGAGCAGGCGGGATTAGATACGGTAGTCTGGCCGTAAACGATGGGTACTAGGTGTAGGAGGTATCGACCCCTTCTGTGCCGGAGTTAACGTAAAATTACCCGCCTGGGGAGTACGACCGCAAGGTTGAAACTCAAAGAGGAATTGACGGGGGCCCGCACAAGCGATTGGAGTGTAATGGTTTAATTCGACGCAACGCGAGGAACCTTACCAGGTGTGACATTGACAGAACTAGAATGGTTCCTCTTCTTCGGAAGCCAGAAAGCAGGTGGTGCACGGTTGTCGTCAGCTCGTGTCTCGTGAGATGTTGGGTTAAGTCCCGCAACGAGCGCAACCCTATCTTATGTTGCCAGCACTTCGGGTGGGAACTCATGAACTGCCGCAGACAATGCGGAGGCGGGGATGACGTCAAATCATCATGCCCGCACTTATGACCTGGGCTACACACATTACTACAATGGGGGTTAATAGACGGAAGCGAAGCCGCGGTGGAGCAAACCCGAAAACACTCTCTCAGTTCGGACCGTAGTAGGCTGCAACTCATACCACGTGAAGTCGGAATCGCTAGTAATCGCAGATCAGCATACTGCGGTGAATACGTTCCGGGCCTTGTACACACCGCCCGTCCACGAAAGTCGGGAAGTGCCCAAAGCGGTGCGGTAACCTTCGGGGTAGCCGTCTAAGGTAAAAGTCGATGATTGGGGTAGAAGTCAGGTAACCGG
+
//0.+-/(88/3642*5506/,+'+,-3:2+&-*9,1:99*-*%#'&'(/0,&*($)'(%*-*+-''(&)#%((..)1/1*,.,/./0-/+.(&,,+)'.,55(7778'%.34:9<11,')()3991*382*((-())%$$))66554)6,0'**($(*&(('/0,*,*,-/,,,1.0130'39+-**(*(+,01/6.-+,/2*772;301&'),2*1-899845661+-16+(.,((',+*2,0-565687536/86/.287.+((.05/7..2485566902,+43034133631*'%'())+2850/(,(&$'+,.-2/.,,-1980..-200/5910/1103057847*-,-.+46,++*/7--*'))'(&++()+)+*''/542)-*''+,+-%%%)-0++**(-2*(,1,5/*&,-*+45',.'1,)),''+'*)(536+-66242558,../48++,8:689887551-,/-/146-590)48-,)-,/&2)++.,-%'$++-+(,,)14+'-./103,$'+-/3510),,0+,-0+/6-,.209+(&&'(),,333+28:,03+*0/238998%8&2)(*+)+(*+,-44/+..,52-1)(,/--+('/+2:23/.++*,.50%+)(/328110(0(***))',+$,0460...029.:-2,1*,-*&**(*,1.3,/312111089:6.6*+.'&&'++((,,&(*475289432'(/.846.06/0)--+523/0*+///(').032621,18028333236:925/-/83/4/06..../-426612*)575:66,/)''+(+&+04455999834+,,89902/+.+%'$&'(,-216:69:0/0/00,)'#%('/-,.-0/-32+)(,+,++0+5//2/,1-/3%..**(+'*50+,.67342+,687154.-+)(/)23;67936;23+$'$%%%#%'($'-.,)(('%+*2.61006/0//-1...-*3*,-,(+)((+0*-.0069:994996586760232',637333/01.,,,-709;..0.*(*,,53--04;2*/+.-/56,65./+0+-'1-*/:8:92-(/,&+'$+1./50.'.+++25,)42333/'3*&42/,('+((/-%)%$*,+980
@d50804ae-b2c4-42bc-9e8f-434641608a83 ch=381 read=202151 start_time=2019-12-13T18:07:53Z barcode=BC01 runid=2c9cf7bc05858273f10e7d7ec552fc0bd742dc3e
CTCCTACGGGGAGGCAGCGGTGAGGAATGGCAGGCTTAAGCCTGATGCAGCCATGCCGCGTGTGAAGAAGGCCTTCGAGATTGTAAAGTACTCGGCGGGGAGGAAGGTAAAGTTAATGCACCTTTGCTCTCATTGACGTTACCCTGAAGAAACACTAACTCTCCGTGCCAGCCGCGGTAATACGGAGGGTGCAGCGTTAATCGGAATTACTGGGCGTAGGAAGCGCACGCAGGCAGTTTGTTAAGTCAGATGTCTTAAATCCGGGCTCAACCTGAGACGCTGCGGCATCTGATACTGTAACGAGTCTCGTAGAGGGTAGAATTCAGGTGTAGCGGTGAAATGCGTAGAGATCTGGAGAATACCGGTGGCGAGAGCAGCCCCCTGGACGAAAGACGGCCTCAGGTGCGAAAGCGTAGAAGGAGCAAACAGGATTAGATACCCTGGTAGTCCACGCGCCGTAAACGATGTCGACTTGGAGGTTGTGCCCCATGGTATTGGCTTCCGGAGCTAACGTTAGATCGACCGCCTGGGGAGTACGGCCGCAAAGGTTAAAACTCAAATGAATTGACGGTACACAAGCGGTGGAGCAGCGTAATGTTAATTCGATGCAACGCGAAGAACCTTACCTGGTCTTGACATCACGGAAGTTTTCAGAGATGGGGAATGTGCCTTCGAGAACCACCGTGAGACCGTTAACACATGGCTGCCGTCAGCTCGATGATGTTGTTTGTGAAATGGTGGGTTAAGTCCGCAACGAGCACAACCCCTTATCCTTTGTTGCCAGCGGTCCGGCCAGAGACTCAAAGGAGACTGCCAGTGCGATGATAAACTGGAGGGATGACGTCAAGTCATCGCCCGGCCCCGCCACGACCAGGGCTACGTGCTACAATGGCGCATACAAGAAAGCGACCTCGCGAAACAGGCGGACCGCAAAGTGCGTCGTAGTCCCGGATTGGAGTCTGCAACTCTCGACTCCATGAAGTCAGATCGCTATTAATCGTGGATCAGAATGCCTGCAGTGAATACGTTCCCGGGCAACACCACCGTCACACCATGGGAATTGGGTTGCAAAAGAAGTAGGTAGCTTAACCCTCAGGAGGGCGCTTACCACTTTGATTCATGACTGGGGTGAAGTCATGGCAAGGTAACCGGAAGATACGGCGACAGGCAAGTAGGTAAGACGCAAACAGCTTTCTTCAGCACCAATACGTAGTAACTGGG
+
-*0)+(1(,/(&-)*(+)*)'&&,-'(&%%&$)&&$#3.+.:4557123*-,,.05668541.,.1(*-+0--..*%$'&'*'**5*+((''&(()-7/'&)('&++)+-.+,-.*-((&*)*-0-,-,),-30..974:+55(%)(0&),%%%(&+0+**'+-(-*)--./7/4/1-/'(+50/-**'*),,,11.6/4-.-7,6,7-014687+++/*+**+/-*-+-,('),-5;6)0,1-229,.0,)($'&((2&((-,()*6,5160.$)*(&),++')*-.1-*-1/0-(&',*+&&&'()03/+'-.,-.)1*2,4..10-,+,+4///08/-,/./.+,++,20/00)(,**.0-5,,'&'(%$()&'3590,,-2,.(-8/*,1/&)%&)-.40)%#+'&))--.)&%,,)+/1:85*8/-3.1-2446;,*/571/7883301-2:8;;:6.-))())//+1*(*)+-/9+1.-72,&(%('&)'.(,*++(-2+,,+1+,)-,+&&')*47804942.-)&(,,.0/2/)+05(-7.80<;4+-.6;.-*-),,..*-,'&))*+'*,.465.'))((*++3+*,(,,,-1---.-44.322302++,+,+)&+/+/430.4/0068+$%')-5-.9930.(&(,-0*.(,**/3-*'&(*&%''2-,&).-487532$*(+**)',,/297.,0,*0..,..11&()')'**%)0-'+(+.)',)$-2.6344/.5/+,0)4,(++),24255()/-13/18,*/2,/0+-.1950(0-.3&'((.4475:+1)')+56889312%-+&'(,/02*++0-(/4-23531100'))+18;8*)(%()13,(%'*&'*./:1.*-0('(%&1143/7/.-.-+-.23+2,&)++(*,356585+*)'+)(*0/.53*($''6.)-+,-.754660:(&+5.504,*'((%%&&')**/002242702022.-0$**+-21/+),.-022;8;.-.+')*)&&&$#&#&))')((/11424.,'''#$%%)-%+,+,122/1,''$)$*%-(,*)*9-26;6)&+)')*321//./040.4*,1-3/*-2,-123304:')(*)%%)7124///0-97*')-1-,-'-'&*&))0,0(0,)-.2./.&(-.1///)+12/.(-(')&%*(00/7//30-%,,68--1-+,/0/0,((-853.**+,('%$$
@c9af7f1d-4f96-4f6d-b752-398a80d5327a ch=330 read=92466 start_time=2019-12-13T18:07:51Z barcode=BC01 runid=2c9cf7bc05858273f10e7d7ec552fc0bd742dc3e
CCGGTTACCTTGTTACATTGCACCCCAGTCATGAATCACAAAGTGGTAGCGCCCTCCAGTTTAGGCACCTACTTCTTTTGCAACCACTCCCCATGGTGTGACGGGCGGTGTTGTGTACAAGGCCGGAACGTATCCACCGTGGCATTCCTGATCCACGATTACCCCAGCGATTCCGACTTCATGGGTCGAGGTTACCCAGACCCAATCCGGACTGACGCACTTTATGGGTCGCTTGCTCTCGCGAGGTCGCTTCTCTTTGTAGCATGCGCCATTTGGCTTAGCACGTGTGTAGCCCTGATTCGTAAGGGGCCATGATGACGGTGATCATCCCCACCTTCCTCCAGTTTAACTGGCAGTCTCCTTTGAGTTCCCGGCCGGACCGCTGGCAACAAGGATAAGGGGTTGCGCTCGTTGCGGGACTTAACAACATTTCACCAACACGAGCGACGACAGCCATGCAGCACCTGTCTCACGGTTCCCGAGGCACATTCTCATCTCCTGAAAACTTCCGTGGATGTCAAGTTAGGTAAGGTTCTTCACGCGTTGCATCGAATTAAACCACATGCTCCACCGCTTGTGCGGGCCCGTCAATTCATTTGAGTTTTAACCTTGCGGCCGTACTCCCAGGCGGTCGACTTAACGCGTTAGCTCCGGAAGCCACGCCTCAAGGCACAACCTCCAAGTCGACATCGTTTACGGCGTGGACTACTCAGGGTATCCTAATCCTGTTTGCTCCCCACGCTTTCGCACCTGAGCGTCGGTCTTCGTCCAGGCCCGCCTTCGCCACCGGTATTCACTCGAATCTCTGCGCATTTCACCGCTGCACCTGGAATTCTACCCCCCCTCTACAACGAGACTCCAAGCTTGCCAGTATCAGATACAGTTCCCAGGTTGAGCCGGGGATTTCACATCTGACTTAACAAACCGCCTGCGTGCGCTTTACGCCCAGTAATTCCGATTAACGCCTGCACCCTCCGTATTACCACGGCTGCTGGCACGGGTTAACCGGTGCTTCTTCTGCGGGTAACGTCAATGAGCAAAGGTATTAACTGCCCTTCCTCCCCGCTGAAAGTGCTTTAGCCAGGCTTTCTTCATACACGCGGCATGGCTGCATCGGGCTTGCCATTGTTACGCAATATTCCCCACTGCTGCTTACTCCGTAGGGTGG
+
86/34:-/7/9/.713'0)#'&/53*+-.002.20.-(*11.,,-50.((*,:0/4)%,)3(&&$$#''*'+,4/5;;4+.2++('))262*/-/:8801351682.0-()*')'&&-/40807,*)*,99::9:66:57784447.'$'),75*--,4.+0*'%%(2/.2:191/1808/601133+*'+-9(2-(%)*-3+-.70+20/0%'(-..+-368223),*,(+/-,,-.33/.0*,/./*-.0.534;70++'*(,,649;8-80*.%'%&$)'+,-10-())-10,.(1**-8/.'14,59670/0../(''%%*33:38;5,/74274*,.04074+.,-1<7/899962284..06398.)(.'8*91++,+30.+&,/-(1*.1*0*.-0:11/557627101;5/+-**))-0722:*+#&$0'3.2./0+.(-02.-.5.241,*++%0/*+-/*.-11179-20()(/-+/00:402354/6+*,0536.04,,136<:;7976/('*)05,1.+/8<:871'-,.//911167('-.-4<9;;0//013330,1,,++),.35+)++2+()*+639455;0-+23;<60:371:,518682811/083).17284854.7/9/322/10..0/3,1+/-(260203;::12-/.+.&+,3/4)--.///('033,::,).*51228:630-'&''162/2/2(()9667651<6./-261('*--240/44.5:71101/4/+')',,886:,''+-+*(,.-3,,/0/4424103;4&&(+-00//564142348<;769<-398666<75.0,1217461447++,-)*)(%*),.1446'3)*,15137//2..3)(-0'2-24;20+,-,2,+)206&22,&.4,(((+.3**+-+.0228<::<47:78888820+/*,-93:2-+,.19477-)*3,3426873-,*069./4-+--7/20./4636///..+'+&+1080816-9/..:.37:300,/25,1985782021/345;*.*+(4('$%,%)4,.9:00/:9-,99925+++&+.7/)'0-(,324;934<:991.'-,018444463/././4&-1/-1/17&&'%))%(&)):*+,:6*0+%)--.,(++-,..04*,*+*%$)(
@317997c3-82fc-4bbb-af79-6b4e2c3beaed ch=194 read=115506 start_time=2019-12-13T18:07:48Z barcode=BC01 runid=2c9cf7bc05858273f10e7d7ec552fc0bd742dc3e
CTCCTACGGGGAGGCAGCAGTGAAATTTTTTCGGCAATGGGGAAACCCTGACCGAACAACGCCGCCTGAAGGAAGAAAGGTTTTCGGATTGTAAACTTCTGTTATAAAGGAAGAACGGCGGCTACAGAAATGTTGTAGTGACGGTACTTTATTAATACGTAACTACGTGCCAGCAGCCGCGGTATTAATACGTAGGTGGCAAGCGTTATCGGAATTATTGGGCGTAAAGAGGGAGCGAGGCGGCAGCAAGGGTCTGTGGTGAAAGCCTGAAGCAACTTCCGGTAAACCATAGAAACCAAGCAGCTAGGTCTGGAGAGGATCGTGGAATTCCATGTGTGAAATTGAGATGCGTAGATATATGGAGGAACACCAGTGGCAGAGAGGCGACGATCTGGCCTACAACCCCTGACGCTCAGTCCCAGCGTGGGGAGACAAATGGGATTAGATACCCTGGTAGTCCACGCCGTAAACATTGAGTACTAAGTGTTGGATGTCAAAGTTCCGTGCTGCGGTTAACGCAATAAGTACTCCGCCTGAGTAGTACGTTCGCAGGAATGAAGCCAAAGGAGGAATTGACGGGGCCCGCACAAGCGGTGGGCATGTGGTTTAATTCGAGAAGCAACGCGAAGAACCTTACCGGAATGTGACATACTCATAAAGGCTCAGAGATGGAGAGATAGCTATATGAGATACAGTGGTGCATGGTTGTCGTCAGCTCGTGTCGTGAAGATGTTGGAGTTAAGTCCGCAACGAGCGCAACCTTATCGTTAGTTACCATCATTAAGTTGGGGACTCTAGCAGAGACTGCCAGTGACAAGCTGGAGGAAGGCAGGATGACGTCAAATCATCATGCCCCTTATGACCTGGGCTACACACGTGCTACAATGGATGGTGCAAGAGGGAAGCCCGAAGCCGCGAGGTGGCAAAACCCATAAACCATTCTCGAGTTCGGATTGTAGTCTGCAACTCGACTACATGAAGTTGGAATCGCTAGTAATCGCGAATCAGCATGTCGCGGTGAATACGTTCTCGGAGCGCTACACCGCCCCGTCACACCACGAGTTGATAACACCCGAAGCCGGTGGCTAACCGCAAGGAAGAATACAGAGTGGGATTGATGATTGGGGGTGAAATCGCTCTTTCGTAACCGG
+
-/02-.449:*)/20435)/*%'%%()*,+(*0++05/10-&).*/9-++13:78<878647831/.0060102)-1++.-77,,-7)/*'*6:8/07.4/3000:;,1.17012-',*-0.*)*(&',0()(,,+1343541:73,('('.%,,(,,%*(//4343547752-,*6,6828,*'+()+/654/-/,63277032361,2)1,.10*3,7795619/(('.1*(+,)(+*,/:936+5-',)*,*)*255/2).)-3/+-'&%&+)+4,)*745:(5811.-.7-.(+%()+*--*+)()*./*+,28466++0)++.-/15532/+$('$+'*&''))$'(,79998366,*.&'$%(,6002273-++'').44:81010//30+'$)/01+,+&(),'-+8,8.8.''&'+3602-(+')-654*4+*20-/75427)*+/+**),)&).04,015+/'(++),+*,322//12;3804531-44+.:1))++-,./+50:.5.**.+)',*+*./26.184.-)+-'6(,.7:5-/.,-+...2.'1)+7)*'&()+,.2434.352)/*'),.+1/23)5*/-.15/1083;:385:30*(,((+6*6*2335/2/4-/+'+-,,(&*'.%()0---+-245:/.42-/**+-./:8-*+*--.-..7736654522.*)**6045675:9;6..,)+,-/0./023756.-(&+202:2,%*1828034-*,0-6003545330+(1,0131922/711;565,.33:204.6:945--)%&$''((*01031'.013574./173/---.-10'72,,016*-429--.4:9884166*,1//1547321)++21..'*.0/01.01:774//03-,++.*),2*&,')')(.-.55.1.+5+(&#'.;;67;9,+29.9367:895..(,::27-8.-.989::::01//0/*(%$%(*/.30/:13/2235440/./*-/0154604'')$,*-/..)-./6451324;9771+&)/%(%$),-3(-470,4/+,'+,%)+,.)6334784,54++-6000131046)*22,,)3,()+*)*()&&**$')'40-8,-.23/412488,-).-+'+$$'%*,.-*,.82730
@77151c44-81c0-412c-a560-d106759f3995 ch=453 read=159641 start_time=2019-12-13T18:07:46Z barcode=BC01 runid=2c9cf7bc05858273f10e7d7ec552fc0bd742dc3e
TGGTATGCGCTTCGTTCAGTTACGTATTGCTGGTGCTGAAGAGGAAGTTATCACAGTGTCTTTGTATTAGCTTAGCCTGTTGGTGCTGATGTAGCCCTGCAGGGGAGGCAGCAGTAGAATTTTCCCGGCTTGATGGGAAACCCTGACCGAGCAACGCCAGCGTGAAGGAAGAAGAGTTTTCAGGTTATAAACTTTATTATAAAGGAAGAACAGCTACAGGAAATGGTAGTGCCAGTGACAGTACTTTATTAAAGCCACGGCTAACTACGTGCAGCAATACTTGATATTAATACGTAAGGTGGCAAGCGTTATCAGTTATTGGGCATCAGAGGGCAGGCTGGCGGCAAGGGTCTGTAGGTAAGCCTGGAAGCAACTTCAGTAAACCATACCGAGAGGCAGAGCCCAGCTGGAGTGCAGGAGGATCGTGGAATTCCATGTGAGGTGGGAATGCGTAGATGCATGGAGGGAACACCAGTGGCGACGATCTGGCCTGCAGCAGCCTCAGTCCAAGCGTGGGAGCAAATGGATTAAGATGCCTAGTAAGTCCACGCCATGAAACGATGGAGTACTGATGCGATATCAAAGTTCCAGATGCTGCAGTTAAATAGAATTATCGCCTAGGTAAACTACGTTCACTTAAGGGAATGAGCCTCAAAGGAATTGACAGGGGCCCGCACAAGCGGTACGGGCATGGTTTAATTCAAGGAAACAGCATGAGGGGAACCTTACCAGGTCTTGACATACTCATACAAAAGGCTCCAGGATGGAGATAGTATATAGAGATACAGGTGGTGCATGGATTTGTCGTCGGCTCATTCGTGAGATGTTAGGTTAAGTCCCGCAACGGAAACAGCCCTTATCGTTAGTTACCATCATTAAGTTGGGGACTCTATGGCAGGACTGCCCAGTGACAAAATTTCTGGAGGAAGGCCCAGGGATGACGTCAAATCATCATGCCCCTTATGGCCTGGGCTACACACGTGCTACAATGGATGGTGCAGAGGCTTGAAGCCGCGAGGTGAAACAAAACCCACATAAAACCATTCTCAGTTCGGATTGTAGTCTGCAGCTCGACCTACATGGAAGTTGGAATCGCTAGTAATCACTTGAATCAGCATGTCACTTGGTAAGATACGTTCTCTCGGGCCTTGCACACCGCCCGTCACACCACGGCGGGAGTTGATAGCACCCGAGCCATTGGCCCTAGCCATAAGGAAGGGGCTATCCTAGGTGGGGATTGATGATTGGGGTGGAGAATCGTAACAAGGTAACCCGG
+
'*/110..'))/-)+44'(0,)*45+,*()0.+((()*&-'(()&''*4&,*#&$(0(0,330++$+&&&(*''&)&((,/5122323361.%#&')'*,,16/)%-+-+,,+-/-*1+/65+/('),&%$%&/--+&)**9+*%''*((%)),-++-%$%*+.)()(*(%()'')1:96.)&'*)$'*,(%$%&$)*(+15///.5-.1)%((')*%&)$&&$)&''$%$+,')+,*.'%+*+.0-*5-.',&).++'(()-''.$&&*$-##$'&&&%'('&(&%%+')(+**1)&$/'-(-+(),09433$'+.*'+)-(&&'&'&'(/-,/0.,'++*%/*.*.1())(&(#(+(*'&&*24'*($'-++/.2/2450)1'%$$&%%&%&(-)$'%,/&&%()++-&'(,1-/,*,.-/5.-/,0+3,0-'(($&$'*(&)&*,-.82.+'+*',,-31*//,)00+-0,/('(')$*(*.227569(('$&*%'($$%*,-/**++,,4+5-()-5:9.)-$0).*%))'3--,1/-&''())-,-/&,(/6**)*/0*&()*-)&)'%''&++-4/4,*1+.'&%'.*---0/0/7-2,-'(+*,,**,'+.3*10/36,)*.018;.,,/+11+2)-,+0-'&'+54:.-,))-+*()),350-4'$&##&&%%)('%'&.'*+,(,1/*).-80*&/*+0++111)(,&23+((&)&,%%))(,3222:56887-100.3355;4(*+*,8)++()/:2//.+-()**/1('')+818*1++-2+-.683/$-7,-0410,(3/11$-''(1,*/.28/7-+...1--./40+./46),+,%*''+8&)%')64180007134/05'+*+$-(3(363/6642)*,/.'/211+,-1''*.///7-('%('&+,+),(&'()''''-34/0065002/-00+*+--10/83-,0,)+%./30-()*(+(+(,-///..00:66900/*,-.-,&'%###&++*18*-1+/,+*.0**-.,(+0+()+,/33(69/8:+/6-/188,/(5*)(-/532)2,+/.-%'(%%%)*-1++)*,3161767115/35745.%&&%((.020,/,3-1/'&'%)$)&(&,521129.1121%,'-''('(*,,/82597.0$%')/+-+)+*(/0(*,*()&$&'&+(&%&()(&''*).:,'&$&%$%+,).*3.5-+,-(*2+&'+.-267()0,*+,-+1,*-1*)++*&++()(-+7.31*,+/51:(4-
@d001f215-5cd3-4cfe-92a3-681503eabe96 ch=404 read=116074 start_time=2019-12-13T18:08:07Z barcode=BC01 runid=2c9cf7bc05858273f10e7d7ec552fc0bd742dc3e
CCGGTTACCTTGGTACGACTTCACCCCAATCATCAATCCACGCTAGACAGCTCCTTCCTTGCGGGTTGGGCGCCGGCTTCGGGTGTTATCAACTCGTGGTGTGACGGGCGGTGTGTACAAAGACTTGAGGGCGTATTCACCGCGACATGCTGATTCGCGATTACTAGCGATTCCAGCTTCATGTAGTCAGTTGCAGACTACAATCCGAACTGAATGGTTTTATGGTTTTGCTTCACCTCGCGGCTTCGCTTCCTCTGCGCATCCATTTAGCCAGCGCGTGTAGCCCAGGTCAAGGGGGGCATGATGATTTGACGTCATCCCGCCTTCCTCCAGCTTAATCACTGGCAGTCTCGCTAAGTCCCCAACAATATTAGTAACTTAACGATAAAGGTTTGCGCTCGTTGCGGGACTTAACCCAACGTCTCACGACACGAGCTGACGACAACCATGCACCACCTGTATCTCCTTATGGCTATCTCCATCTCTGGAGCCTTTATGAGTATGTAAAGACCTGGTAAGGTTCTTCGCGTTGCTTCGAATTAAACCATGCTCCACCGCTTGTGCGGGCCCCGTCAATTCCTTTGAGGTTTCATTCTTGCGAACGTACTACTCAGGCGGAGTACTTATTGCCGTTAACTGCCTTTGAACTTTGACATCAACACTTAGTATCGTTTACGGCGTGGACTACTAAATTATCTAATCCTATTTGCTCCACGCTTTCGGGACTGAGCGTCAGTTGCAGGCCAGATCGTCGCCTTCGCCACTGGTGTTCCTCCATATATCTACGCATTTCACCGCTACACGTAGGTTCACGATCCTCTCCCTGCCTCTAGCTGCCTGGTTTCTATGGCTTACTGGAAGTTGGCTTCAGGCTTTCTGTTGGTATGCTGCCGCCTGCTCCCTCTTGCGCCCAATAATTCCGGATAACGCTTGCCACCTACGTATTACCGCGGCTGCTGGCGTAGTTAGCCGTGGCTTTCCTAATAAAGAAATTACCGTCCTCGGCTACCATTTCCTGTAGCCGCCGTTCTTCGCTATAACAAGTTTACAATCCGAAAACCTTCTTCCTTCACGCGGCGTTGCTCGGTCGTTCCCCATTGCCGAAAATTCCCTGCTGCTGCCTCCCGTAGGAG
+
+('*17,-*-(*&.*,0/16<6/991'1),.4:88451-%(%'.-.25++.26:8561-4*-(-()/+2,,%)',,./33-83.*--+-:11.//,4584667897<:86:987466+6-)(--.+++,'&)%'%)-128/,,,,357536246<7342.60..312363::4,/&*07/-./16698+//9121752-.,04.2,)('(-*)-(-0.49.'&*-.881.02;40581326/70096001414,,/,,%.+/68418)))+(%&&%+).,)&&'+2*+//,+&)-349.01:3332248.,*./473,88,*8:9::5,-5,./07%',,'--,300/4824344,)()*13*-*,./+(((&()&&((&,/03231+&23/.(%&%&,.31824+:95-4+/*-+(./*(+**/),0030455656706779836:32.-,03+/***1.458<728,*'.+0/0-./1063-112/..4.56/$'%$*+,4+,&(++2/1.&3566+5/<;9<:88618//094*-+5+6<78;-//0014020)(('+,-/24/42/'&*+052:63099.**+0;<849:,3.,-5426&0)*+/02304+2),)*+-.20*3+(././-4(&'%)'(,1271.--)*+9346,830+/-+'*&,-24:9---0//65:887'131*2-5.45/.612944/71(++1,%'))/1*)*0814/,)%',-1/83;00./*,0+*,-//46676474369579:8559798/36+-1669::::89/9;.-(*0.2533-.*-(+,&3('(()+,830+,2+).-*)*(*,2556:6618:*+//12640;/006+**)07),*,00(25/07**$%'()&&#(&*+..0.7:6442/:--065%.20720221231.,7.860+0/-7/.7;5580///0042/4801.70003.9+,)**42921--,.,6.59-.)(/+*+*)&,+).*)3544-,+*,-..589*3;56640/.016,/2)-1+/)+$%+'*-*-+,((52+-0:994../65187<68785/;1/1361:440:2221+/-(+)0,543*,436:/076/.204*'%)'%,-017.7:*+:580+-
@278d4c2f-2baf-4af7-bdd8-0c1cb1563dca ch=38 read=172448 start_time=2019-12-13T18:08:02Z barcode=BC01 runid=2c9cf7bc05858273f10e7d7ec552fc0bd742dc3e
CCGGATTTGCTGTATTTGCGGCTTCACCCAGTCGCGGATACCAAAGTGGTAAGCGCCCTCTCCCGAAGGTTAAGCTACCCTGCGCTTCTTGCAGCCCACTCCCCATGGTGTGACGGGCCGGCGGTGTGTACAAGGCCCGGGGCATGTCACCGTGGCATTCTGATCCACGATTACCAGCGATTCCGACTTCCATGGAGTCGGTTGTAGACTCAATCGGACTACGACGCACTTTACTGAGTCGCTTGCTCTCGCGAGTCAGCCTACTCTTTGTATGCGCCATTTGTAGCGTATTGTGGCCTGGTCGTAAAGAATACATGATGACTTGGCAATCATCCCCACCTTCCTCCAGTTTATCACTGTAGTCTCGCTGAGTTCCAGCCGGACCGCTGTAGCAAAGGGATAAAGGTTGCATCGTTGCAGGACAACCCAACATTTCACAACACGGGCTGACAGCCATGCAGCACCTGTCTCCACGGTTCCCGAAGGCATTCTCATCTCTAAGCTTCCGTGGATGTCAAGACCGATGGAGTTCTTCGCGTTGCATCGAATTAAACCATGCTCCACCGCTTGTGCAGGCCCCGTCGAATTCATTTGAGTTTAACCTTGCGGCCCGTACTCCCCAGACAGTCGACTTAACGCGATTAGCTCCGGAAGCCACGCCTCAAAGGGCACAACCTCCAAGTCGACATCGTTTACGGCGTGGACTGCCAGAATTATCTAATCCTATTTGCTCCCCACGCTTTCATACCTAGGCGATAAGTCTTCGTCAGGGGGGCCGCCTTCGCCACCGGTATTCCTCCAGATCTCTACGCATTTCTGCCGCTACGCCTGGAATTCTACCCCCCCCTCTACGAGACTCAGAAGCTTGCAGTATCAGATGCAGTTTCCCAGAGTTGAGCCCGGGGATTTCCGCATCTGACTTAACAAACCGCCTGCGTGCGCTTTACGCCAGTAATTCCGATTAACGCACGCCTCCGTATTACCGCGGCTGCTGGCGCAGGTTAGCCAGTGCTTCTTCTGCAGGTAGCGTCAATGAGCAAGGTATTAACTTTGCTCCCTTCCTCCCCGCTGAAATTACTTTACAGCCCAGAGGCCTTCTTCATACGCGGCATGGCTGCATCGGGCTTGCGCCCATTGTGCAATATTCCCCACTTAACGCACAAG
+
4.*+&7*+(&%&.'.5)(1.)/0800274,.27-+.6**&-(35,),0112/,--24/*+)--().4.2.3))*+,+02-*)('(0()*(&),+/81*--90.*&(*,)-1001/9/.%,)(*'*),+-02771242)(),$.$,&)'(-5-647668;8333993*+**..*+')-0/-8<884/438.****-()*)(*...+//003../+1-:074647.4,2.2/73&'$%%*)-*+*/+/24351-.&-+.,)5*)(-,-/75./0--.,17267*(((+/**%*().+//(('545*-,*)('('$'$(+*-,*('$''*'%()70908-,/3.434/1+,-1;-)+6+/-0%())),1),*,)+1+%%$'3*2.40/((&&$))/16*)5/5507)/-//--%'304/+*%0..))++/--*+,0;4..++&+*5*&/*'*#'*&+/-336.-,+///-012/+*,*3717+()'&(3113888:76+)((&&%&+5./-/3;12//312++&'')(%&%)9;77;95725213921%&.031<51:*-27556./,)(.(+)+.*3,961('*+')+*9,.-44*)*39/*-**)1,0-1.;1,/33-355(*,(+),013,'&&+.-($)'+&)*6/7(0*+0*,1+,+056838*.8/-&-4426+/)5,466/-'(+./2:8(/)311167221&060/-104132-1/+-(($-5**11:97.,-(*250($%%))'(+74.),/2.58798444)4,787-23363+.0+13&.),,878<89*6*((211113300100:1+&&-.*+1(+'/3/3-4.2/11&/,02861,-.)+0.1433571&*)'*+1-+%&**12**+,)2.30:)*+)'&&..:11-:4-*56,,293-%$')..%')02142,+)017+.1--0'3*-+,000%-&&&((33769972+0)-''''$'&-3.38,,*,-+7;-/-0,//881/,&&%,+/.,,/8&44124:24;2*-.'+3*+&+*9605//,-1+,%%+(*/1-),1,*-+/7-5:77-664++..+)1'*($'(('$%&'-/+$'&(((-0;44441(%(%'40-*.)&%,'))..&-'&%'$,,.88(.0*,,-+---/+/74+%')&-&'''$%&&(
@09c9005d-2ce1-4a84-9ee5-0e8dcbcfdde2 ch=320 read=112404 start_time=2019-12-13T18:08:01Z barcode=BC01 runid=2c9cf7bc05858273f10e7d7ec552fc0bd742dc3e
TTGTGGTATGCCGTTCCATTGAAGTTACACGTATTGCTGGTGCTGAAGAAAGATAAATAGGGTATCTTTGGCCATTCGCCTTTCATTTAGTGCTGATGTGCGCCACAGGAGGCAGCGGTGAGAATGTATGTGGACAATGGGGCAACCCTGATCCAGCCATGCCGCGTGTGTGAAGAGGCCTCGGGTTGTAAAGGCGCTCGGTAAAGGGAAGGCGCCCGGTGGATAATACCGCTCTAAAGGCATCACTCTGAAGAAGCTGCCGGCTAACTCCGTACGCGCTTAGCCATGGCGGTAATGCAGCGGAAGTGCGGCGTGTCAGGAATTACTGGGCGTAAAGCGCGTGAACAGCTTGATAAGCCGGTTGTAGAAAGCTGGGCTCAACCTGGGAGACATCGGAACTGCCATCAATTTCGCAAAGGTGCAGAGGAAGGTAAAATTCCCGGTGTGGCGGTATGAAATGCGCATGAGATCCGGGAGGAATACCGTGTGGCGCTGGACTGGCACTGACGCACTGGAGTGCAGCGTGGGTAGCAAACAGGATTAGATACCCTGGTAGTCCACGCCGTAAACGATGTCGACCAGCCGTTGGGTGCCTAGCGCACTTTGGCGAGAGATTAACGCGATAAGTCGACCCGCCTGGGAGATACGGCCGCAAGGTTAAAACTCAAATAGATTGGCAGGGGAGCCCGCACAGGCCGTTGGGCATAATGAACTTTAATTCGATGCAACGCGAGGAGCGCCTATCATGGCATCCTGCAGACGCGAGATCATGAATTACCTTCGCGGGAACGCAAGACAGGTGTTTCGCATTTCATCGAAATCGTGTTATGAAATGTTGGGTTAAAGGTCCAGCAGCGCAACCCTTATCTGTGCCAGCGAGGCAGGAACTCGGGAGACTGCACCGGTGACAAATAATGGAAGATTAGGGACGACGTCAAGTCATCATGGCCCATACGAGTAGGGCTACACGTGCTATTAAGACCAGTACAAAGGAGTTTGCCAACTCGAGGAGTAGGCCAATCCAGAAAGCCGATCTCGGTCCGGATCAAAGATTACCAGCTCCGACTCCGTGAAGTCGGAATCGCTTCAATCAATCGTGGATAGAGATGCCGCAGGTAGATACGTTCCCGGGCCTTATGCTACACCGCCATCACACCATGGGAGTGGACTGCACCAGAAATTAGTTAGCGCTTACACCAGAGGCGAATCACCGGTAGCAGTTCATGACTGGGAGTGAGAATCATGTCGAAATAACCCGG
+
,"$)+/..)(++),.)&%&($%$&4+**()*.'('$(+'.2369853+,/*()1(.*)+%##-&)',*%&%%$&,*'%%&&)+)+-0('%'%$$',*$*&'&''%$%)*&%(((((&()((&)0*(&$%''*00.7...)/.),*-0)*+/152-+.5/327;453420((*,0''&&&''''2/6-(&(,-((*'*+.'4-%*(&),+)+(,(*&%''')'&%))'&+'%&+)'%&&'&&'(.&)+-*+-3&*+#$)(0.(.---'*('%%&$'&($$$$%'4*&&')#%%&())$'##%*.+&*),)(($''(--'''&+/2.0/056666:,*((&$&&'$$%&&)*)*+,16168))+3(()()+)%*,.1.,/3/*)0)+/*''*/,/1%*'((&&&&&()''*,)&'*(.*)---.)))(')&(&''-1017074+.0+('*)4,+($&'(&((&''$%')*.+3++3,))')()145+'&#%&&%))'*32)&$($))111-*#'&)+%*+*)'*+00-1)*',-17/4)*(%0,..25/46'(0130/430%+(/,246;4,,*-.--),,443151/8.20+)/*&(&'*0-..43((('$&%'%3'.&)%&''+*,*-/0..2)*.--23/(&**)+)/301420)0-82881))0,/-*''*.10)0)//,,$*/40(*(*('')'*+(&+&%%'+'(++)'%(%-1114'',(++&*(()'**'$)&(*'&&&$&&)(.35+$&($'+)&%'%+*73%&%%'**&/324(%&'0,5/001-'),0(,++&,0)+)+%$$&&%,-),,)&'*)&'$%&',1*+,6-+(.-4-0'(''))%%$%&%$&'(*-*)*&-++'*)-,)%&%%)('*/,0..,*%)(%'%')+*&+2)22,,-,170)&$((('&%)')+4600,-//2530*12395(&&*.7,&''(&$'(',.,..-+),+...0**('%%%(+&*+'/25+.)')09.,.7-6-))*&)*&(.+,'080:+9+'%,1-(040/0/)('&&,(.+*+)'&(&&*%%'((&,.2+++,,/1,+&))()*(4.730**)'$+(())7)+'('-())&'%*4./)#%#&%%(&)202./7.1),002+0,*,((%(*,/6-0/)*.(,-19(/&-(('*2646873-1.('*&#($&'/*(%&#&%%%(%*)%%&))6''-+,$%%%&(%$%%..7967/.//-/)&'(($%('&+-3%'&%()(&+)-,+--
@31caaae2-7dcf-4fd1-b861-006eea017a4e ch=409 read=77372 start_time=2019-12-13T18:08:00Z barcode=BC01 runid=2c9cf7bc05858273f10e7d7ec552fc0bd742dc3e
TCACCTTCATCAATCCCACCTTAGACAATGCGGTTAGGCCACCGGCCGTTATCAACTCGTGGTGTGACGGGCGGTATTGTACAAGGCCGAAACGTATTCACCGCATGCTGATTCGCGATTGCAGCGATTTCCAGCTTCATGGCGAGTTGCAGACTACAGTCGAACTGTGGTTTGGGTTTTGTCACCTCGCGGCAACTTCCCTCTGCGCAGCCCAGGTCATAGGGCGTGATGGTGCGGCGTCATCCCAACTTGTCACTGGCTTCGGTCAGCAATGATGGTAGCTTAACGATAGGGTTGCGCGCGGGACAACAATCGACACGGCGACAACCATGCACCTATCTCGCTATATCTCTGGGCCTTTATGAAGTGGTAAGGTTCTTCGTTGCTTCGATTAAACCATGCTCCACCGCTTGTGCGGGCCCAAATCGATTCCTTTGAGTTTCATTCTTGCGAACGTACTACTCCAGGCGAATTGCGTTAACTGCAGCACTGAACTGCATCCAACACTTAGTACTCATCACGGCGTGGACTACTAGGGTATCTAATCAGCTCCCGGACGTCAGTTGAGGCGGATCGTCGCCTTCATAGGGTGTTCTCCATATATCACGCATTTCGCTTACATGGTACGATCTCTCTTGCACTCGCTGCTGTAACTTTACTGAAGTTAAGCTTCAGGCTTTCACCACAGACCCTTGCTGCCGCCACTCACGCCCAATAATTCCGGATAACGCTTGCCACCTACTACCCGCGGCTGCTGGCACGTAGTTAGCCGTGGCTTTCTAATAAAGTACCGTCAACTCGGCTACCATTTTTCCTGTAGCCATACTATTCCTTTATAACAAGTTTACAATCCAACCTTCTTCCTTTTGCCCGGCGGTCAGGGTTCCCCGGCAATTCCCTGCCTCAG
+
:823(%&)+563:1:2..:,6+*+1.*&&$(*623-/65.','(&-*+'0+.020--.01:8533427226//+,'+)'%$'*++-+)*+-)/'2'(0-$''')+3295757;75..'.&&((*.6144(0**(.384%)$&&('1171.&,+.3/0(%%&&))**+'*,67.061677)&(((0-342.+*(%$(.22:4+/*))$('&//'&,2/0/1,.11,%+()*,,(##((+(.,/-:1-*)+,.)./+-*+'&&&$,.+--(,,1++,-/*'$'(*/1224553)13)/,.,++..-)*(*&'&%%'635.+*&),88515<5911.+)$#%%(.&'&')'))()*4/*,0087..*&$((*002'3,839:/0/.-*+2,--)0*4:13/...8370.5-((0/-+++13/62+%%%')'*.,-.,671059<;76:;846,*&$-,'0'-1-02.++153&-).,*-426/3-+('&*)((,))+.%$$(*-+1000-/0-0986765-+%')1/126.%#'$))(,342300,/01*&#%&++)'(%./37%.2+'%+-.&-.//34324:18932)/01(()82/2600,-(,*).,016;2+%'&'(*(((''%'(/13++/214-,&**+%%(&'((&%$&.,)%(().+,4330,./:1&37.03-,/27././2::10,)))+.1+-+%)''$('++*+3-78:;/-21543252-6--89-,3)-+/-26++3.665686:60&*,.,7+;(&(1++/,,2:20/05018-%+(+3444&(*..('%($',*+330+&'(''$''.&('%%#)')-(/'%&&%))+((-/').7/5'60678;89;7-*..*$&&&''%(&**)36113,31,)($)/-*,)&%&(+,+$'
@f83d9a58-48de-4a3d-927a-870770bb188b ch=231 read=138071 start_time=2019-12-13T18:07:59Z barcode=BC01 runid=2c9cf7bc05858273f10e7d7ec552fc0bd742dc3e
TGATTTACCTTGTTACGACACCCAATCATCAATCTGTAGACAATCGCTTCCCTTGCGGTTAGGCCACGGCTTCAGGAATTATTATCAGCTCTCGTGGTGTGACGGGCGGTGTGTATAAGGCCGGAACGTATTCGCCGCGACATGCTGATTACGCTGCTTGATTACTAGCGATTCAGCTTCGCTGTAGTCAGGTTGCAGACTACAATCCGAACTGAATGGTTTATGGGACTTTAGCTTCACCTCGCGGCTTCCTTCCCTCACCATCTATTGTAGCACGTATGGCCAGGTCATAAGGGGCATGATGATTTGGCAATCATCCCGCCTTCCCTCCAGCTGCCACTGGCAGTCGCTTCAAGTCCCCAGCTTAGTGATGAAGTAACTAACGATAAAGGGTTGCGCTCGTTGCGGGATGCTTAACATCTCACGTACGAGCGAAGCGAAGACAACCATGCACCACCTGTATCTCATATGGCTATCTCTCCATCTCTGGAGCCTTTGCCAGGTATATCAAGACCTGATAAGGTTCTTCGCGTTACTTCAGATTAGAACCATGCTCCACCCAGCAGCGCAGGCCCATATCAATTCCTTGGAGTTTCATTCTTGCAGACGTACTACTCAGGCGGAGTACTTATTGCGTTAACTGCAGCACTGAACTTTGACATCCCAGCGCCCAGTACTCATCGTTTACAGCGTGGACTACTAAATTATCTAATCCTGTATTTGCTCCCCTTTCCAGGACTGAAGGCGTCAGTTGCAGGCCAGATCGTCGCCTTCGCCGCTGGTGTTCCTCCATATATCGCATTTCACCGCTACACGTAGGAATTACGATTCTCTCCTGCACTCTGGCTGCCTGGTTTCTGCCATGGCTTACTGAAGTTAAGCTTCAGGCTTTCACCACGGAACCCTTGCCGCCTGCTCCCTCTTTACGCGCCCAATAATTCCGGATAACGCTTGCCACCTACGTATTACCGCGGCTGCTGGCACGCAGTTAGCCGTAACTCTAATAAAGTACCGTCGCTCGGCTACCATTTCCTGTTAGCCGCCGTTCTTCCTTATAGCAGAGTTTACAATCCGAAACCTTCTTCCTTCACGCGGCGTTGCTCAGTCAGGGTTTTCTTTATTGCCGAAATTCCCCTGCACTTTTCAGTAGAG
+
%%%-8,,007.*1($'(&%#%%%,+23488.1.+*)+*,,('(')(-2.24(0/(+-,.5)+589)+(.+,5,'*+$$')&*()+,+*+),()-48541-,.2164*+-*,01577750112---+-.2+4,,,:;432336788,.(,)%%%'(&*-*./1:310'./)$28//%,/3-*'$$))+1:+.+4*),3726656/7..()17+'(&(',0.9:1898,('+-($%',5-44:33)(')(-4/5.810&('$&(%'),//710.,*&(**%'%'0,&(2-0//,+-69.5.0/123/281---(,/453:7)').07(3()-'&'','(+$&()3/%%('#&&/&-++*225-*&),).%,+*/,'%&'.*1-.**+--48*,+,2:024745.5.*/)2+&$#%%#+(,,51.+&'(#%&()00+&'()()'(%0101/-,%(&,./172/00205-+++,%54/100..*64230/*-37+-.,*.*%&%).-,/3*2464457;6/%+,)'+.8648512*.+%-260'%'2&+*/1310+,6641(/+&$&&%%$$&&/11.)',,160/.//'**,(((094114//0-..&/%1$'),1.0-4)*32%0(',-//4+01*,127261652/-.#+&&)4-./+*,480:.((&,)),&&*)*/22495+,60()'+,./551-.'&%+',(/,150081/3+)$#$*,)+/-7.(&5+/..49*)&'&&&-..021,5(&&%'-.5++++*&,..3-0,-+25&0+-'-&'-+))2(&(+,.,+%)'1:60/00))2((')%&#)('&%%%)+,2:331*,*('*$&(,-*32./0.,,.,42++*,($&%((('$%$&&)(-:4/$'%('&,7/02,)'*,%&'++)23(&&%(*(6:522-20')*17*$'(,2073-3-(%5.5435565151.10,1.)0,*)+,,729/3:./+3111543.,',*3,-6/,+/3)+&'**)%-*+36-)+*38431')++#%&)&-+&1915.,)*('(/-23:8:<645/(),../(4)(*)/77*-++22$%*.+56586344.-++$'%%'**-,-)')*%1.4(-,()58+'((,)05(,''+-.07/452+*.%(%&&))%&&))(+
@8928b539-f23e-4aef-80c2-0af786a8c4d9 ch=248 read=145391 start_time=2019-12-13T18:08:15Z barcode=BC01 runid=2c9cf7bc05858273f10e7d7ec552fc0bd742dc3e
TTCATGCTTCGTTCAGTTACACGTATTGCTCCCTACTTGCCTGTCGCTCCTATCTTCCAGTTACCTTGTTACGACTTCACCCCAGTCATGAATCTAGAAGTGGTAAAAGCGCCACCGAAGGTTAAAGCTACCTGCTTCTTTTGCAGCCCTCCCGTAGTGCTGACCCGGGCGAGGTGTGTACAAGGCCCGGGGCATGTATTCACCGTGGCAATTCTGATCCACGATTACTAGCGATTCCGACCTGCATGGAGTCGGGTTGCAGACTCAATCGGACTACGGCGCACTTTGTAGAGGTCCGCTTGCTCTCGCGCTTGAGTCGCTTCTCTTTGTATGCGCCATTGCTTGGCACGTATTGTAGCCCTGGTCATGGGGGGGGCCATGATGACTTGACGTCATCCCCACCTTCCCTCAGTTTATCACTGGCAGTCTTTGAGTTCCCGGCCGGACCGCTGGCAGCAAAGGATAAGGGTTGCGCTCGTTGCGGGACTTAACCCAGCGATTTCACAACACGAGGCCTGAGCGAGCAGCCATTGCAGCACCTGTCTCACGGTTCCCGAAGGCGCATTCTCATCTCTAAAGAAACTGCGTGGATGTCAAGACCGGGTAAGATTCTTCCAGCGTTCTGCTTCAGATTAAAACCACATGCTCCGCTTCTTGTGCGGGTCAAATCAATTCCTTTGAGTTTTAATCTTGCAGCCATGCTCCCCAGGCCGGAACAATGCGTTAGCGGCAGCACGGAGTGTTAAAGAACCCACACCCTGCGTATTCATCGTTTACGGCGTGGACTACCAGGGTATCCTAATCCTGTTTGCTCCCCACGCTTTCCAGGCCTCAGCGTCAGTTACAGTCCAGAGTCGCCTTCGCCACTGGGTATTCTTCCTAATCTCTGCGCATTTCACCCGCTACACTGGAATTCACCCTCCTCTCCTGCACTCTAGATAGCCAGCCAGTTTTGGAATGCAGCGCAGGATTCAGGCCCGGGTATTTCATCCCTTAATCATCCGCCTACGCTCCTTTGCGCCCAGTAAATCCGGATAACGCTCGCCACCTGCGTATTGGCTGCTGGCGCGTAGTTAGCCGTGGCTTCCTCGCTAAGGTACCGTCAATTGCTTTCCCCAAAGAGACAGGACTTTACGGTCAGAGCCAGCCCCATCACTCCGCGGCGTTGCTGCATCAGGGTTTCCCCCATTGTGCAATGGCTTCCCCGCTGCTGCCTCCGTAGGAG
+
$*(#$#$%%+(+62-,0,(&)*,2,./*+*0/*(-./1+-30030(/./)*(420,.*%(7.*,+,-(0*()-%-.1-(/02)--*+&,&&2..')%))%)''&)86-,-.12$*&%'&&)++70+)++,/5/&-0711/0+'*++-3.)-4(+8)10,%&&&-,'&5:-.%*&+&*(+),-14/41)+0.)--2/131;212;6921.''-1+)))+0+%'(+45123.,-.%3)2,-'.'%$&$%))&(),'(/2/.10/4515*;-4(.*,-',,(*$&&+,41'(%&&)/+1/)(,($&*+5.'&&$&$&%'(*+,-50662;9.,,/03579((&$%*&(,/-.+1',+,-03293//332%)%'.-2+0+*,%',)-)((((,,./.0)*++02'+1/287*(/*,.6*)+10401+,*-1,+)%&%),458.--,+)1,2*()*.+())+,4+0/651,,1-,+%(&,,74170-'722+/*2*-30,*1&%32&&&''$&%('%,(*'&'%**)&%'-*.*).((+,-,&01..344202+-,407.'&&'*-&++/8412&4420+%))%)+)'*%'(+/345-,-.)-,+)'*(***)$+*(+.)(%())1)($$&1+0*(*3+298-83(*(-//12701*+'()'+)0195*+(.-+1/819/'&(')+,1:;,061..,(&$%.5)-&-+430))*&%$)(($$%*)23/3/.()+-)&++*1/+'((+0/0/%(&$+,&%**04)(%%&()7:57995280+*---,3.3-.)'-,+(*%*)+2)'-6669872;.+-.,65/'***-900'(-303+,-,-*.40748-1*,/4(*)***,))''),*/202000)-,39,0/4+*.5,,*))+.,/0/401,06)+66,5245/-.,./.01.341911*-6.-+$'')/,,/-+'0'%'+(*,648+//)./&-'))$'&'&(*'((,.72+*/(.(+5100).3*)+-101/46:3361/2/0/45,41(.,51)'*+2:9-.-2223'&(&*+/04501/)$))'$&$'2.1/0/1*(&*'4$,0&&&'&&'*4.-/,&)/''+-(/)'%22..0(&5(%)/26-57-07*)(-.3'1(%)-+&#&'%+)'&($'%&#&''()0-')*-+'(*,++26+,)(+--1+-)+*6+/677-*-/-/382:-*'%')(,/($(0/111/0+29*-66,('
@07a593cd-c0c1-406e-aead-ca6972240b32 ch=341 read=102265 start_time=2019-12-13T18:08:14Z barcode=BC01 runid=2c9cf7bc05858273f10e7d7ec552fc0bd742dc3e
TTGTAAGCGCTACGTTCAGTTACGTATTGCTGAGTGGCACAGAGAAGAGAGAGTTGTCCAGTGTCATACTGTATTTAAGCCTTTCCTGTTGGGTGCTGATGTGCTCCTACAGGAGGCGTGGGAATGTTGCACAATGGGCGCAAACCTGGTACAGCCATGCCATTAGTATGAAGAGGCCCCTTCGGGTTGCTCAAAGTACTTTCAGCGGGGAGGAAGGGAGTAAGTGTCCACCTTTGCTCATTGGCATTGCAGAAGAAACACCAGCTAACTTTCCGTGCCAGGCAACCCGCGGTAATGCAAGGAGGTGCAAGCGTTAATCAGATTACTAGATAAAGCGCAGGTAGTTTATTAAGTCAGATGTAGAATCCCAGGCTCAACTGAGACTGCATCTGAGAATGCTATGAGTCCTCGTAATGGGGAGGTAGAATTCAGGCGTGGTGGTGAAATGCGTAGAGATCTGGAGGGAATACCGGTGAAGGCAGCCCCTGGACGAAGACTGACGCTCAGGTGCGAAAGCGTAGAACAGAACAGAGTTAGATACCCTCAGTAGTCCGCCATGTGATGTCGACTTAGGTTGTGCCTTGGTATGGCCAGGAGCTAACGCGTTAAGTCGACCGCCTGGGAAGTACGGCCGCAAAGTTGAAACTCAAATGAATTGAAGGGGGGGCCCAAGAGCGGGGGGGGTGGGGCATGTGGTTTATGAGATTCGAGTGCAGCACTTAGAAGGAACCTTACCTGTAGTCGCCGACATCCCACAGGAAGTTTTTTCAAAAGAGATAAAGGAATGTACCTTTGGGAACCGTAAGGACAGGTGCTGCATGGCTGTATCACGTCAGCTCGTGTTGTAGAAATGTTAGGTTAAGTCCGCAACAGGCACCTTATCGCTATTACCAGCGGTCCGGCCCAGGAACTCAAGGAGACTGCCAGTGATAAAACTGGAGGGAAGGTAGGGATGACGTCAAAGTCATCGCGAAGCCCTTACGACCAGGGCTACACGTGCTATTGACGCATACAAAGAAGGAAGCTGACCTCGCGAGAGCAAGCGGACCTCATAAAAAAAAGTGCATCGTAGTCAGGTTGGAGTCTGCAACTCGACTCCATGAAGTCAGGAATCCCGCTGAAAGTAATCGTGGATCAGGAATGCCACAGTAGATACGTTCCCGGGCCTTGTACACCGCCCGTCACACCATGGGAGTAGGTTGCCAAAGAAGTGGTAGCAACCTTCAGGAGGCGCTTACCGCTGTGATTCGCGGCTGGGGTGAAGTCCTTAGCAAGGTAGCGG
+
*#320,&&$$&$&)203+0/9*/,4-0/./1.%%%&%%%$),.&*)&'%&%')1-)*4'$')%'#$(')+*-&%+%'(%-+,.*)()&.,&()).1-+,.).')+010'/'23*)+'')+3/*-1)0+))+/06656.)'-,.)'''(+++*(')+593/*%&&%$('(')*''+)580'-(++5.02&%'',4/)+)+/3/.&0/+26,&*,-*-3,)()+*'(%&&-+.6-81*,9814-0()(')$&$&*-%()$&%&))(*)+-'*,)41*1%/2))%*+$13.'(&))01/++*%(,*-)''-.+'&)152712+*%*,',-()1.1+*'&&.(+(%&)1;9-0606.68156853.(()(,41-1947-0)((&(*.73221**%%'$'))-)&##&%(*,&(**-'&&(()*%**+*),--7../7/+,()&()))&('(0144..,..5625/(+0+,32256163,1+-+,'*0/+')/;7:,-*)+/++,/0214(())+)&)-(&'&+)),2+*&*&,1)+)0.,)0/-15,(&)')&'+.,&(,*,&)&')-/63/-/.'',)2(+%*('(-'$%(-()%&()&'*,-..-003857,10/05:0355,2*+%%)-,&031,.-0&,%'%,4,0148;+*/$%('*,+*(+3.,''&&',))+,))''(&(%&&,'$'(,*)*,.8.'&%($(2,0%%$%#&'&*(+(-%%+)(**21+6*)+*%%&%&)*$%$$'*,+,,-,0+,''&(*09::*2)7,*&&)&&(1)+++0/.2)0*)-&'/-2.74,/*+0.280/20/.0,./1./-/*)')('(%--**-/836&38/0+)*/+0/+0&(**3/4/44-&-)&,**-+%''+*,-/&'.).6&-)'&%).+0*/+02)',-'(,+../(+&*)1.)/*++0+-*06-%-)..(*((,+)+(%073,0311(./,6.+-23**%&$%&%)+&$#$&&(672/*.+(&(&''++,*&'($#'&+,-).07(')*)+++')%')1437),-))%')49/0*544;/1/*0382915,/033'/-*+-035$+(*7,0,,,-..0/1+*+(*2307/0-1/..4(.'/+.4++*5-('((')+2./*700,*(&-)+*,15+(*'.-'',*(*)041/,'026507/..0,-/+-76-.301-/82703+))*%++-5(.-19.'()%+%+%(%))-0,./3%3+)-3*(*1+,4802000023:2%%,--...,%'')(()+%'%'$,&)'&('').6
@49a1501e-29e8-426a-939a-855d9f69cc11 ch=9 read=45147 start_time=2019-12-13T18:08:13Z barcode=BC01 runid=2c9cf7bc05858273f10e7d7ec552fc0bd742dc3e
CCGGTTGCCATTGCGACTTCCTTTGATCATGAATGCAAAGTGGTAAGCGCCCTCCCGAAGGTTAAATACCTACTTCTTTACGGCCCACTCCCATGGTGCTGACGGGCCGTTAGGGCCAGGAACGTATTCACCGTGGCATTCCTGATCCACGATTACTAGCGATTCCGACTTCATGGAGTCGGGATTTGCAGACTCAATCCGGACTACGACGCACTTTATAGGGTCAGCATACTCGCGAGTCCGCTTCTCTTTATGCGCCATTTGTAGCGCATTAATATGGCCTGGTCGTAAGGGGCCATGGTAACGGTATCATCACCTTCCTCCAGTTTATCGCACTGGCAGTCTCCTTTGAGTTCCCGGCCGGACCGCTGGCAACAAAGGATAAAGGAGTTGCGCTCGTTGCGGGACAACCCAGCATTTCACAGCACGGAGGCTGGGCGGTGACGGCGTCAGCACCTGTCTCGGTCCCCGAAGCGCATTTCATCTGAAAACTTGCGTGGATGTCAAGACCAGGTAAGGTTCTTCGCGTTGAATTAAACCGCATGCTCCACCGCTTGTGCAGGCCCCGTCAATTCATTTGAGTTTTAACCCTTGCAGCCACATGCTCCCCAGGCGGTCGAACGCGTTAAGCTCCGGAAGCCACGCCTCAAGGGCACAACCTCCAAGTCGACATCGTTTACGGCGGACTACCGGTATCTAATCTGTTTGCTCCCCACGCTTTCGCACCTGAGCGTCAGTCTTCGTCAGGGGCCGCCTTCGCCGCAGTATTCCTCCAGATCTACGCGACGCGCTGCAGTTCTACCCCTCTACGGGGCTCAAACGCCAGTATCGGATGCAGTTCCCAGGTTGGGCCGAGTTTCCGCATTAACCAACTCGACCGCCTGCGTGCGCTGCGCCCAGTAATTCCGATTAACGCTTGCACCTCCGTATGCGGCTGCTGGCGCGGAGTTAGCCAGTGCCTTCTTCTGCGGGTAACGTCAATGAGCAAAGGTATTAACTTTACTCCCTTCCTCCCCGCTGAAGTGCTTTTAGCCGAAGGCCTTCTTCATACACGCGGCATGCATCAGGCTTACCGCCCATTGTCGTGCCACTGCTGCTTTCCCGTAGAG
+
3-&(*('(&'.4(,+,,-0/&$)()013.1)'21&,.,'(*%**+%&)*/,',.5+'+0)0,613*)*-3-',.6,064*,*,2/,(+*/+'&+-765/0.01.)&'#''-&*1,6-(34242*.16;4.16/+*')&,.0(*.163+'))%/'%+.'*,028;360*,+'&&+()&&(*')*%-*))-326858(:.4135486223(3*-&),3'$%%&--.+')**.(,-/(()*)+.*)+0513331-((%+*5-+22'%&%'))/-,-.,*%')//5)+507(),-)5752,%%-0.,,(&)&+12384-14154-,.)(,0;8140%($'%'++*,.002('.%(*13428/,01*2261745/40/.(03:*1/..,.'+*%&.+*-%),,+29/1,)$''-'1/(%'+,/9/.$$$$%%*&+$%(*-*.''(/+/07,)($'''&)+1,5320(*&+*816-*,++)(*,33**(()*(*,..))'$$)*79.+%($('%)0:31.+1-.-36658664-,+%$&*(*++/2$)%&%%(.-%)*'*,-,+)*'+/-60&%,-1:8;8.190+(.'01+/-03-,3-.%01.()&)$(*3/.(%*.)+&&''+(.)*$%',(*+*9')')(%'*(,.2844,*/783233:7:17//,+--2053677-5+$%'&%)+*86,4)())+8652801*(28.(0/1./,),+-*4.-(*&,0+*)473976664274/33',0410.,0.32/,/+'*(*,-/:46*2,**+/++&-,-*$')**-'%%#$'%'&&062-./(#%'*,&*+,',)*)*++,-.24*5.034-22..+($+)+,)).(%&%&+85.-''$'$(%%$,&%%''.0427:7442536/.%$&$%(''$0,50;70./01.2---1,++%),(+&&&#%$&(()(*+.00,&)'+%(0,+*03%1--)++306;3101-('&'+**0.8..-0036;++)')(0+-*,35,,/.811:86/5+0,&&5%')%%$%'&%$##*(')1+101.414:642,+$($'&*)%%%&%'/&(&&$$#')'+.'$*'&&%#'#*,&*''&($*'&-02))++,(%
@0cd1020d-191e-457b-9552-93f4d7514c8e ch=188 read=235669 start_time=2019-12-13T18:08:26Z barcode=BC01 runid=2c9cf7bc05858273f10e7d7ec552fc0bd742dc3e
CGGGAGGCAGCGGTAGAATTCGGCAATGGGGAAACCCTGACCGAGCAACGCCGATGAAGGAAGAAGGTTTTTCGGATTGTAAACTTCTGTTATAAAGGAAGAACGGCGGCTACAGAAATGGTAGCCAGTGACGGTACTGATAGAAAGCCACGGCTAACTACATTGCCAGCAGCCGCGGTAATACGTAGGTGGCAAGCGTTATCCAGAATTATTGGGCGTAAAGGGGAGCAGGCGGCAGCAGGGTCTGTGGTGAAAGCCAGGCGCAACTTCAGTAAGCCATAGAAACCAAGGCAGCTAGAGTGCAGGAAGGATCGTGGAATTCCATGTGTAGCGGTGAAATGCGTAGATATGGAGGAACACCAGTGGCGAAGGCGACGATCGTGGCCTGCAACTGACGCTCAGTCGAAAGCGTGGGGAGCAAATAGGATTAGATACTGGTAGTCCACGCCAGCTAAACGATGAGTACTAAGTGTTGGATGTCAAAGAGTTTCAATTGATTAACGCAATAAGTATCCGCCATTAGTACGTTCGCAGAATGAAACTCAAAGGAATTGACGGGGGCCCGCACAAGCGGGCATGTGGTTTAATTCGAAGCAACGCGAAGAACCACCGGAGTCTTGACATACTCATAAAGGCTCAGAGATGGAGAATGGCTATATGAGATACAGGTGGTGCATGGTTTGTCGTCGCTCGTGTGTCGTGAGATGTTGGGTTAAGTCCGCAACGAAGCGCAACCCTTATCGTTAGTTACCATCACATTAAGTTGGGGACTCTAGCGAGACTGCCAGTGACAAGCTGAAGGCGAGGATGACGTCAAATCATCATGCCCTTATGACCTGGGCTACACGTGCCACAATGGATGGTGCAGAGGAAGCAGCCGCGAGGTGAAAGCAAAACCCATAAAACCATTCTCAGTTCGGATTGTAGTCTGCAACTCGACTACACAGTTGGAATCATAGTAATCGCGAATCAGCATGTCGCGGTGAATACGTTCTCGGGCCTTGTACACCGCCCGTCGCACCGAGTTGATACCCGAAGCCGGTGGCTAACCGCAAAGGAAGGAGCTGTCTAAGGTGGGATTGATGATTTGGGGAATTGAAGTCGTAACAGGTAACCGG
+
/-85,*+-.-,',+*&)),3,,31-8103-'',+2<.-./695637773+*,)((,0.2321),/044847116;,1-+.;6+/3025/60/.;7.&'(+&)0.+5/.53325&%*)'+.3.,-/2-12235/.-***')+&$)*)*+3.1/60.-2-.+.&/-,35,(('(-./0+/++*+&1-0/0.--/-/*').251.3*$**).*-/52;995.7.)*)31),,0::85770-.**1*-.8750,0,-/,%+&$'''$,%%&/,41026/,4/672/2:71,4)*+--,./-,*,+'+%.2)*)278819340319/8.1042----394,40+*02665..3-,)*)2-+;97:904428*)0-)1+587++3-&)'/0.***,.--,+)%%%&%&*-&)),'-**%%++&),9891,-''.-/.48+1*%01136/4*+()(%()+.7+52.00,-/./34,)+,296;6:56649*(%%)3.20304))/-6.:8:8973'+)),.,(+(%+++-48979<:634/)0++,9/-188;.,*+-/.23514:8-/5+(//126882&).00.-.64<96;7;9/4.+.7430.-,+&+/*'&)+.+')*.-+***6634,+*)15*00228*)(&**3-,)(*1%345573--,*+().'/,0054010/.&22,+007841147/.,-)10-51224652;1;96;401/51'-521-1,--034269+)++.;92:/+-813:3:1+)*-3-(*,&',5143/+&$&'(),..2234())+-8'.')+2-5.05-&/6.76897887:/--4;945)+)))1.2.01;18/+./,+(()3141-/,:/0878821111-*+()*%%&'0*11+*&%/((/2(,1;;329..2/;;.1:99;98:148;:+4'4)(*459621/0/-/3::;8754515090-+*+4)($('.,,.8977945((*)-13666/51359:89569516.67/-..*,,,*,+/097234(1/*-())(3..-')(().0'16586325()-4+*,25(/-+0,**()44555410201;:34.,+,+&/+).41.&&+'(40-.202/-,'&&..90:71
@52cd81e1-f558-464e-8868-749b0d4d991f ch=273 read=101166 start_time=2019-12-13T18:08:41Z barcode=BC01 runid=2c9cf7bc05858273f10e7d7ec552fc0bd742dc3e
CAGGGGCAGTGGGAATATTGCACAATGGGGAAACCCTGATGCAGCAACGCCGCGTGATGATGAAGGTTTTCGGATCGTAAAGCTCTGTCTTTGGGAAGATAATGACGGTACCCAGGAAGGAAGCCACGGTAACTACGTGCCAGCAGCCGCGGTAATACGTAGGTGGCGAGCGTTATCAACTGCAGGCATCGAGAGCGTAGGCGGATGATTAAGTGGGATGTGAAATACCCGGGCTCCAGGTGCTGCATTCAAACTGGTTATCTAGAGTGCGGGAGAGGAGGTGGAATTCCTAATTAGCGGTGAAATGCGTAGAGATTAGGAAAGAACACCAGTGGCGAAGGCGACTCTGGACTATAACTGACGCTGAGGCTCGAAAGCGTGGGAACAAACAGGATTAAGATACCTGGTAGTCCACGCCGTAAACAATGAATACTAGGTGTGGGGGTTCCAGCACCTCCGTGCCGCCGCTAACACATTAAGTATTCCGCCTGGAATTACCCGGTCGCAAGGATTAAAACTCAAAGGAATTGACGAGGACCCGCACAAGTAGCCCGGAGCATGTGGTTTAATTCGAAGCAACGCGAAGAACCTTACCTACATGACATCCTTGCATTACCTCTTAATCGAGGAAATCCCTCAGGGACAAAGGTGACAGGTGGTGCATGGTTATCGTCAGCTCGTGTCGTGAGATGTTGGGTTAAGTCCACAGGCGCAACCCTTATCGTTAGTTACTACCGATGGTTAGGGACTCTGCTTGAGACTGCCTGGGTTAACCAGGAGGAAGGTGGGGATGGCGTCAAATCATCACATGCTTATATGTAGGGCTACGCACGTGCTACAGTAAGCTGGTACAGAGATGCCAATACCGCGAGTGGAGACCAAACTTTTAAAATGATCTCAGTTCGGATTGTAGGCTGAAACTCGCCTACATGAAGCTGGAGTTACTAATGTCATGAATCAGAATGTCGCGGTGAATACGTTCCCGGGTCTTGTACACACCGCCCATCACACACCATGAGAGTTAATGCGAAGTCCGTGAGCTAACCGCAAGGAGGCAGCGGCCGAGTCAGCGGTGGGAGTGAAGTCGTAACAAGTAGCCGGG
+
.'/2'$&%',+)'.)*/61/,-,0+)+)*((,,+;..008465&102125:010+)''(+*,.+)2,62142:6/7-+10)(./462616:1592*.,0/01,,-..20+.)')(,(+),)+),+''&''(--01411+,&&')(.13),%-++-,'224.4,,).+,-129*<(((&'&&%&%/51%,&%%'%&(547041+54662/33305.84352/&,/)*,/.0-17759&)&&((*0/335-.)9<::98/9/0.,/((*-.6-3-'(%+)'(''+*',..-))*0,0*,,/80-(10*,477+(*(&,,-/4/5)',**01.&&&(/0..*&..324-,,,-(''%)0422.-)%&/(*16241(*-)(&11**(&)./913.,+%/(*'&&'$.1)*4462-3))*02;8786.)*.++,.-++)++1/10,554+..,)*$'%.*/061315.*1.++,0'(%(&2*/*'.)-.6+&+1*+('&'&',&+,415'*),$)'0+1::62683;100/2520.-,&1.449200/2,((**,.++(+%'),,+*-33:94960.&)(&%,01,.,,.)).0+)&&)0)/+('''.(./,**)*&0'&'((*--0-/0-.'%(*)*-4+)1%091665:'2),+.+*+*,*668/00/34-.02../.3556555896933357017-556684/.4+&((')'%''%/'%%)&,0+7,+'.*)),,13(',&+),),3202766%/..+,,/:99:0-),--4.3.5'87+-3-4,8//78,26,:8669073.0/6+('(,')()(($)').06644,-))'(%'$$$&((,.++$'&%)&(,,-,++/+/(.((*,/-1.*+*./+)&-521-*+.11*671$$&,-9807:;9,5+130458:::.1;--9968:52310-1-+-540,,/40/,-%.-.,$$%&-+3+$)&**.*'().**)2,.311.20,--)),.5/*((((+.6-134,/2-.(,+/6.30,)''2((&&'2(-,*,10231222--%/-)+-2(3++())+),+1+)((')(,,-43161(*()*&('('2',--1**+&/')*(
@a85ab8ee-86b5-4c47-ac75-eb4bde062da0 ch=439 read=124865 start_time=2019-12-13T18:08:54Z barcode=BC01 runid=2c9cf7bc05858273f10e7d7ec552fc0bd742dc3e
CCGGATACCTTGTTACGGCTTCACCCCAATCGCTATTCCCTACAGCCCGGCCGCTGCCTCAGCGCGGTAGCTCACGGACTTCGGGTATTGCCAGCTCTCATGGTGTGACGGGCGGTGTGTACAAGACCCGGGAACGTATTCACCGCGACATTCTGATTCGCGATTGCTGAAGTAACTCCCGGCTTCATGTAGGCGAGTTTCAGCCACAATCCCGAACTGAGACTGGTTTTTTTAAAGTTTGGCTCACCTCACGGTATTGCATCTCTCTGTACCAGCCATTTGTAGCACGTGTAGCCCTGCACATAAAGAATGATGGTTGACGTATCCCCACCTTCCTCCTGGTTAGCCAGGCAGTCTCGCTAAGTCCTCAACAATGGTAGTAACTAACGACAAGGGGTTTCGTTGCGGGACTTAATAACATCTCGACACGAGCTGACGACAACCATGCACCACCTGTCACCTTGTCTGAAGGATTTCCTCGATTAAAGAGTAATGCAAGGGATGTCAAGTGTAGGTAAAAGGTTCTTCGCGTTGCTTCGAATTATTCCACATGCTCCGCTTCTTGTGCGGGTCCCCGTCAATTCCTTTGAGTTTTAATCTTTAGGAGCCATTGCTGCTCCCCAGGCCGGAATGCGCCAATGCGTTAGCGGCGCGAGTGTTAGAACCCCACACCTAGTATTCATCGTTTGCGGCGTGGACTACCAGGGTATCTAATCCTGTTGCTCCCCGCTTTCGAGCCTCAGCGTCAGTTACCGATCCAGAGAGTCCTTCGCCGCTGGGTGTTCATTTCCTAATCTCTACGCATTTCACCGCTACACTGGGAATTCCACTCTGTAATGCGTAACTGCAA
+
7241+/&+,.+(-.',+)005/*178.)5+3&&($%$0)))+-',+.)--10./5+2,,,'(''('(+-3353+.-5.558515-/-00/48.+/-.-0-22832)*/55;9655.--))),-.,274*(9667534587301--/0076:;5255;<;753135.30,.+)+/31*1/**+*282110)(+)'%$+,9++)$%'$&,/.3(('.3;89''.46489015<9/0;-.2</6/:87,,845),0,-.13+./001.-./06891//90/56.'%%(++41200-..92-+*)'++46'(()&(*,.'21-&+)+%+.45,+--,6196573-1'.)&)'&+61+--./8313/3-24:45)-*-.+'&')*,11/.1.//03,)+22&&&('528//,5..2150+(*)+1337878534'%.134251/5-+.,)6+0/072560-10022..)*)$')/+)%/1//+***+22/0'&&)).//.330/8456420.&&,*.+7,,:4(),/1;44:8022.0%&')(%&'/(&253((*-/...43+**,)*4-346025/632*)*/+7093/16954/79:+0.*(.0'#&'%(,*&'%&&('('+,-***()&+-35.+)&'&((.).+,&%(')51+1*$&'//8,'++299.&+(+2-%/146;779:7297*/+6/./27474*2,*33.0025/51/261041*,,5:0+*+,893'&/3967./000;4081.0))%***+).*()++)*7/99<+6567+,-8<*$(1+,0--76645/)125.49*.2491/3))%()%.*.-0300+,-,+*&(1.*+%#%#%&#%$&
@c5cb82e4-b27a-41bf-a7b6-e436baa1a804 ch=196 read=116731 start_time=2019-12-13T18:09:06Z barcode=BC01 runid=2c9cf7bc05858273f10e7d7ec552fc0bd742dc3e
CCAGTTGCCTTATTGCGGCTTCCACACAGTCATGAATCACAAAGTGGTAAAGCGCCCTCGAAGGTTAAACCACCTACTTCTTTTGCAACCCACTCCCATGGTGTGACGGGCGGTGTGTACAAGGCCCAGGAACGTATTCACCGTGGCATTCTGATCCGATTGCTAGCGATTCCGGCTTCATGGAGTCGAGTTGCAGACCTCAATCCGGACTACGACGCACTTTATGAGGTCCCGCTTGCTCTCGCGAGAGTCGCTTCTCTTTGTATGCCATTGTAGCACGTGTGCCAGCCCTGGTCGTAAGAACCGTGATGACGGCAATCCCACCTTCCCTCTGGTTATCACTGGCAGTCTCTCCTTTGAGTTCCCAGCCGGACCGCTGGCAGCAAAGGATAGAATTTGCGCTCGTTGCGGGACCAACCCAACATTTCACAACACGGGCTGACGACAGCCATGCAGCACCTGTCTCACGGTTCCCGAAGGCGCATTTCTCATCTCTGAAAACTTCCGTGGATGTCAAGACCAGGTAAAGGTTCTTCGCGTTGCATCAGATTAGAGCACATGCTCCACACCGCTTGTGCGGGCCCCGTCAATTCGGTACGAGTTTAACCTTGCGGCCCGTACTCCCCAGGCGAGTCGACTTAACGCGTTAGCTCGGAAGCCACGCCTCAAGGGGCACAACCTCAAAGTCGACATCGTTTACGTTTACAGCGTGGACTACACCAGAATTATCTAATCCTGTTTTGCTCCCCACGCTTTCGCACCCTGAGCGTCAGTCTTAGAGGGTACCAGCCATACCGGTATTCCTCAGATCTCTACGCATTTCACCGCTACCTGGAATTCTACCCCCCCCTCTACGAGACTCAAGCTTGCCAGTATCAGATGCAGTTCCCAGGTTGGGCCAGAGTTCCGCATCTGACTTAACAAACCATGCGTGCGCTTGCGCCCAGTAATTCGATTAACGCTTACCCTCCGTATTACCGCGGCTGCTGGCTGGAGTTAGCCGGATGCTTCTTCTGCGGGTAACGTCAATGACGAGGTATTAACTTTTCTCCCTTCCTCCCCGCTGAAGTGCCTGGCCAGAGGCCTTCTTCATACACGCGGCGTGGTACCGTCGAACTTGCGCCCATTGTTATGATAATTCCCCACTCTGCTGCCTCCCGTAGG
+
,*%*,,$,+++$*($(+')''''$($(''-955208/--//03,-/34141(*,/7(()&)*1/308;3*&*/60,)*0+010+'+,%+97)++1/*#*&*-/0156,6.+,5.,,+,-05.2653*&456:711+,+)*3602130/10*()+34,&$)(&,)')**/341&()+*-&$(((%)-.*%),/+-(+-.0/+/.*3)3*-*)&)*+/,*%(,2..53-.-,0.))-0.+,..02((,*+%)./03373/.561,/-)('+)6*)&')$'/--.-)&&(+3:6-1886(2&&*$%&)&*)*-,.0,4''&&(3-*/58<.61**'.&50-.2*+)+$%&+1/0.*00-61/.,070((&,54-9976*(,''(+(-49+/045.'+(-5+)-))5+-05,,'+.-*&*(--++/...7/-%%&#''),99766671(.'.:/998800001;66994-*+,/:;0.('+*+)(%))-2(+-/345886/035-/0619478;:926727685:307/-:1-25;99<978.7-,-..1,,0.3)'(()013012215*)(*0)&'%(%&%)..,44*''+478;2/'+$&+(+-93/'-../-..3/:1).%'(.+*($-37))+-,,*+*+.,++0))2/-.15'+'+&,3&*).//141)55*+*.698;44,8/.26525.47657/%*--75/-%.--34:671.,&()+%1(9'()**,2./.)')212-40842,)+*,0;30,,&+1)((-/737,+**((&&*$-+''%)%%%)),-28;+566995)%'')/3212-&.--/5;:0357101*,'&()())3+1034934281,..---.13689+'%')./4-,&-)*+/,/21:668-0.)'(++-+,182//),-7,'#&$.//0&+.,7.4%'+/++*(+,+.0,*/,$'(-.*++/0/464+,11/,+&#&%$*1415:3562;12;45.9./0883))(+($*.-++.1(-(*(+5.55:456603+,.1/,2/1'+++)$&&%+(,82.+/,-&**07)65512/631+17728,-')$&',0.%&+,/,004004.()()%***-5/'-()%%*0&+4(%&(%'*-.-4,$&2&-+)*&(-..-,-23-&)''*)/2017/37+,2/6*
@ea1c3395-32fd-4f20-b3b0-d27a145dde78 ch=229 read=259269 start_time=2019-12-13T18:09:02Z barcode=BC01 runid=2c9cf7bc05858273f10e7d7ec552fc0bd742dc3e
CCGGTTACCTTGTTACGACTTCACCCCAGTCATGAATCACAAAATTAGTACGCCCTCCCGAGGTTAAGCTACCTGCTTCTTTTAGCCCTCCCATGGTGTGACGGGCGGTGTGTACAAGGCGGGAACGTATTCACCGTGGCATTCTGATCCACGATTACTAGCGATTCCGACTTCATGGAGTCGAGTTGCAGACTCAATCCGGACTACGACGCACTTTATGAGTCCGCTTGCTCTCGCGAGTCGCTTCTCTTTGTATGCGCCATTGTAGCACGTGTGTAGCCCTGGTCGTAGGGCCATGAAGACTTGACGTCATCCCCCACCTTCCTCCAGTTTATCACTGGCAGTCTCCTTTGAGTTCCAGCCGGACCGCTGGCAACAAAGGATAAGGGTTGCCGCTCGTTGCGGGACTTAGCAACATTCCTGGCGAGCTGACGGCAATGCACCTGTCTGCGACACGAGCGTCTCATCTCTGAAAACTTCCGTGGATGCCAAGATTAGGTAAGGTTCTTCGCGTTGCATCAGATTAAACCACATGCTCCACGCTTGTGCGGGCCCCATCAATTCATTTTGGGTTTTAACCATTGCGGCCCAGCGCACTCTGGGCGGTCGACTTAACGTTAGCTCAGGAAGCCACGCCTCAAAGGGGCACAACCTCCAAGTCATCGTTTACGGCGTGGACTACCAGAATATCTAATCCTGTTTGCTCCCCGCGCGCACCTGAGCGTCAGTCTTCGTCCAGGGCCGCCTTCGCCACCAGTATTCCTCAGATCTCTACGCATTTCACCGCTACGCAGATTCTACCCCTCTACGAGACTCAAGCTTGCCGGTATCAGATGCAGTTCCCAGGTTAGGCCGGGGATTTCACATCTGACTTAACAAACCGCCTGCGTGTGCGCTTTACGCCCAGTAATTCCGATTAACGCGCCTCCGTATTACCGCGGCTGCTGGCGCAGGTTAATGGTGCTTCTTCTGCGGGTAACGTCAATGAGCTGCCAGGCCGTATTAACTTACTCCTTCCTCGCTGAAGGTACTTTACAACCCGAAGGCCTTCTTCATACACGCTTGAGCACTCAGGCTTGCGCCCATTGTCAATATTCCCCCCTGCTGCCTCCCGTAGG
+
32--02-0738117/034109/,343-++14-211;76),%(,('($'&&&&))%%('))+)1-5&%'(*1462)138,23/*,)00*'/6''(,)+,/1025:9757000.1/556-61/2.5,-.+&(**+3<405--,310(**21.)+*,-6/45+43.+413...88:+)**)(*+,,+-31/0&(,'(,./-1)1-2740/23457416;;020-,+1+&'3)-/5424.,,+'(.)*)****.7-&**-.,).0-3810/,.().024/20.09,*./11)+&(-,63//.,0*&')%*+.1268:27;8/0597823/00024;6/..),,00.++1103-02,-01103*$(6/-217958-0/*-'-00(--617*/3..0,0((,45519-**32,''&(#'%-(),.)&$$&()11333341$'&$$#$$*)*+/.((')'(%%%$&%%(-,//8/+.**-25.*,:-:136;:902.&*)*%&)1+,-+,1.;89:53442;33144((+0.3;9::-,++*..3/'*$###')(,-.),22+(-6236:2'*24++'03:</8464(1.-+)*8/(%%%%(%)+,1'-67/96765220600.+..,//1&)%+)%,3332484688+)8855)3/5/5,5)4-**0.--+69/,1,0.++12044216,1&'/241.20.273318-),(27.'$)*,**&(***(-30/,()+-46836/)&/441710,+0-000''&%')&'0+.*0)+076432)3254099.-09)**%'#+#&'*2-.-+6/.*62/3'%2-457*('+,1-2,'*-.:;6445,0156;185+.646%&040'353*-9.+&(+00.-,(('3*87;68.(./)*-,+-'/++),*(&-*21+)+//53:/.,+/203--,(,*,14&)%('&3/')'*+,//0-2*),(,/1,4*(%(%&().9:<74+*-3,79::8983843(++*(-)$(%&%%&&+'*(((*&+,15*788.7*-,804'+($&(('$%'$.('''')&0417100*%*'(%+'''$(&(('%),()&*('+.00:4*1,*()'-,/202--.-))()&&)*+04)+7251
@59be7104-f75e-4389-ad31-6aa35ff94989 ch=455 read=110042 start_time=2019-12-13T18:09:01Z barcode=BC01 runid=2c9cf7bc05858273f10e7d7ec552fc0bd742dc3e
CCGGGTTTTACCTTACGACTTCACCCCAATCGCTGACCCTACCTTCGGCGCGCCTCGCGGTTAAACTCACGGACTTCGGGTATTGCCAACTCATGGTGTGACCCGGGCAGTTATTACCAAGACCCGGGAACGTATTCACCGCGACATTCTGATTCGCGATTACTAGTAGCTCCAGCTTCATGTAGGCGAGTTTCAGCCTACAATCCGAACTGAGACTGGTTTTTAAGTTTGGCTCCACCTCACGGTATTGCATCTCTATGCCAGCCATTTGTAGCACGTGTGGCAGCCCTACGCATAAGGGGGGCATGATGATTTGACGTCCACCTTCCTCCTGGTTAACCCAGGCAGTCTCGCCTAAGTCTCGCTTAATGGTAGTAACTAACGACAAGGGTTGCGCTTCGTTGCGGGACTAACCCAACATCTCACGACACGAGCTGACGACAACCATGCACCACCTGTCACCTTGTCCCCGAAGAATTTCCTCGATTAGAGTAATGCAAGGGAAGGATGTCAGAGTGTAGGTGAGTTCTTCACTTACGTTACTTCGAATTAAACCATGCTCCGCTACTTGTGCGGGTCCCCGTCGAATTCCTTTGAGTTTTTAATCTTGCGACCGTACTCCCCAGGCCGGAATACTTGAAAATGCGTTAGCGGCGGCACGGAGGTGAAACCCCCACACCTAGTATTCATCGTTTGCAGCGTGGTTCTGGGGTATCTAATCCTGTTTGCTCCCCACGCTTTCGAGCCTCAGCGTCAGTTACAGTCAGAGAGTCGCCTTCGCCACTGGGTGTTCTTCCTAATATCTCTGCATTTCACCGCTGCTAGATTCCCACTCTCCTCTCCTGCACTCCTAGATAACCACGCGGAATGCAGCACCCAAGTTGACCCGGGTATTTCACATCACTTAATCATCCGCCTACGCTCCCTTGCATGAGTAAATCCGGATAACGCTCGCCACCTACGTATTACCGCGGCTGCTGGCACGTAGTTAGCCGTGGCTTCCTCCTTGGGTACCGTCATTGTCACCCAGGGGCAGGCTTTACGATCCGAAAACCTTCATCACTCACGCGGCGTTGCTGCATGGGGTTTCCCCATTGGTAATATTCCCCACTGCTGCCTCCCGTAG
+
5,,,$-**'$%%%(%/01588741/1*/*/0++/,-0;1*+-/.70+)(%&#(++(((*+-310&..5343958494.440)0)*9/2(*)+*789786718,*5:85,./4+-2'6-30*,.3,078684'2(1-,+29564.-*/*()),594443114).010.-(-),)*+0465(1'(#(&4/+.2;8-+,5*()+*826-(/10--,)-687805:4,-,.-:4174763-02253/3/.(2($'&&%%%$%%$-+*+44-90*)--,+'*)(((')%()/.)'&(&)+)0*.2;55+10,,*+*-0;4.252353,.96;:6/6--2/1//+0/+*15/+++.2607,+-.)+))*$$%%0)-,+*(&0/7344734060.+4+05,,.-415.31*)(.2+,.0)0,'+**+++-.,133126566789066472+4;4:3/./+*8-7795231/0.+4-*'*++)&',2657553/6,)%'')/96-.')(++)&,*-.2532()(*-,)('%'%'-,-495&'(&')/,5&..<9.1.2.2<:52+'()**0-/5--..-0/013.-7290--4+6*7,3(*.*++..6<50.3/,26-.0+2916.2-597-*.,2,+,/0.%)(%&.23.,-64.9+++,3/).-)-+/++)+)(54+663*(,)0+)),+/596280.01.&'%-,-,,(,/+)&-/,..48+.:8422/59*&)&,67/+.-.0:40,-*-,',+,.//:2/60//1245)**))&'+,4:9<:9;;67689)+23<99-:-'(&(*0.--%&'%)/0157/-))$%*&-+2225)%*),+.0//42322,%))1,-'3.-5/4///-/121899::7:96810,+,*((-/+-*%,'(4://110/(*+,16244;<<996210-2445(.)$($%('&&*:834*40989:9489:9<<69;523+0,1847<:;8<;;:::8:51324,76;5458/73758;900-&)$&-.-.2:9:6,*)#'&#('%$*1,'(')/0011(+,/10('+041-0/1-8::44/0$((*,,((/-)--0/00-8:63;/49:,%)*+++,1..2/3;;7)+.,+&()-+10)'#$)
@5773151f-a9aa-49d4-a49c-98d47d9b1314 ch=61 read=211017 start_time=2019-12-13T18:09:13Z barcode=BC01 runid=2c9cf7bc05858273f10e7d7ec552fc0bd742dc3e
CCCGTTTACCTTGTTACCTTCACCCCAATCGCTGTTGTGGCCGCTGCCTCGCGAGTTAGCTCACGGACTTCAGGTATAACCAGCTCTCGGCAGATTGCTGACGGGCGGGTGTGCTTGCAAGACCAGGAACGTATTCACCGCAGCGATTTCTGATTCGATTACTAGTAGCTCCAGCTTCATGTAGGCGAGTTTCAGCCTACAATCCGAACTGAGACTGGTTTAAAGTTTGGCTCCACCTCACGGTATTGCATCTCTCTGTACACCAGCCATTTGCTGGCACGTGTAGCAGCCCTACGCATAAAGGGCATGATGATTTGACATCATCACCTTCCTCATAGTTAACCCAGGCGATCTCGCTAAGTCCTCAACTTAATGGTAGTAACTAACGACAAAGGGTTGCGCTCGTTGCGGGACTTAACCTTATCTCGGCACGGCTGGCGGCAATACCACCTGTCACCTTGTCACGAGGAATTTCCTCCGATTAAAAGGTAATGCAAGGGATGCTCAGAGTGTAGGTAAGGTTCTTCGCGTTGCTGAATTAAACCATGCTCCGCTACTTGTACTGGGTCCCGTCAATTCAGCGCAGTTTCAATCTTGCGACCGTACTCCCCAGGCGGAATACTTAATGCGTTAGCGGCGGCACGGGTGTGGAAACCCCGCCTGGTATTCGTGTTTTGGCGTGGACTACCAGGGGTATCAATCCTGTTTGCTCCCCGCTTTCAGGCCTCGGCGTCAGTTACAATCGAAGAGTCGCCCGCCACTGGTGTTCTTCCTAATAATCTCGCGTTCACCCTTCCGCACAAATTCCTCTCCTCTCCTGCACTCAGATAGCCAGTTTTGGATACGGCACCCAGTTGAGCCTGGGTATTTCACGTCCCGCCAATCATCGCCTGCATCGCCGCGCCCAGTAAGTCCGGATCGCGCTCGCCACCTGCGTATTTACCGCGGCTGCTGGCGTAGTTAGCCGTGGCTTCCTCATGGGTACCGTCATTTACCTTCCCAAAGAGACAGGCTTTACGGTCAAAGCCTTCATCACTCACGCGGCGTTGCTGCATCAGGGTTTCCCCCATTGTGCAATATTCCTCTGCTGCCTCTAGGAG
+
%&%&),,*,()+'+-'('*/+(-17+-*+.'((#,)%'*&-2*--,10++'&)'*1.-,//0$'*.+.,+('**)%%%$(&'',+,+,%&%#%%,%$$&&)1'2/4(.)*%(%$%$#&'')&+2+.0.432643<6,3)&(*'1'#3,)*,-+03+)(.--.2(++*'+*4&%%(&-&%&&)&/,('$*)3)()#$%'**.8.5*+153/*(/.03353;7.8,+/72+2+.01-05.(%''-//-1+,-.-0./.1573/++-*+0/177/(&'$&&',,-,/(%%&(.2)'()%()+/2(+0+*-,-/1.'6-)'$'&++0,(&,*7764/.%),/9*/&+)*)-*,+,.077%'+-2*,550+/((*+/-+),*+056:8778.---25+),+.7-1675730702'0/+''',)-)(((*.+/.&)%''&().-+'%++-((&%%/*20241/-+0,..'*))()&++381530*)+.20;0())*,,/+...*24/20+-/-)*'*')$+'(00+0/84600*/-0.())()3/6/81,+)''+,/0*--&)*')'$)%)*))+2-'*1.71:3&''#%$)+2.(*4/.01..114,$(%.--/,.()+*(-/.-**,*(&+$&&,(%(+)1/.1/(,(,(')*%(('%011-',..&,11484'*+-0-&+*,-558702/0/%,035,,,#&&,372/33,)+-..+(&'-//++,033--%(,12320:/++/60,%%&'%&&'$&''$%&#'&)&%&('%)&''&%'%*,)*-+%%%''%%+0().-*$*'(,'/(2+*)+--4/1.0.,*)&&'&%(+-+%/4..439+',1++,+*+#-&&('(,/0189831%$%13+*),&.-0*%%%/)22035',0.%,(*,&($%'&,,('*,.+&+,1453.$(((..276/%*('#)'(,41''.200-+*,,+*.+**-.605---40564/0.2.+,43*.&(%44354-42+(*)+-06,+0(($'$##*()./'&''(+,*/.')2/91580-..-'('&*(&)43))''*)-0,--*/85,28:*&2*'(+,'+')+1.5+/500100854-)+*)$
