# Supplementary material for: De novo species identification using 16S rRNA gene nanopore sequencing
Source: PeerJ. 2020 Oct 21;8:e10029. doi: 10.7717/peerj.10029 (PMC7585375; doi:10.7717/peerj.10029)
Supplement: Supplemental Information 3 [file peerj-08-10029-s003.zip › pass_fastq_runid_2c9cf7bc05858273f10e7d7ec552fc0bd742dc3e_462.fastq]

@1b8436f7-6f19-4258-be2e-f6f2c1d52b57 ch=480 read=123842 start_time=2019-12-13T18:09:30Z barcode=BC01 runid=2c9cf7bc05858273f10e7d7ec552fc0bd742dc3e
CTCCTGCAGGAGGCAGCAGTGGGAATATTGCACGTGGGCGCAAGCCTGATGCAGCCATGCCGCGTGTATGAAGAGAAGGCCTTCCCGGAGTTTAATAAAGAATACTTTCCAGCGGGGAGGAAGGGAGTAAAAGTTATACGCTGCTCATTATTTACCCGCAGAAGAAACACCAGCTAACTCCATTAAGCAGCCGCGTATTACGGAAGTTTTGGCGTTAAGTAGGAATTGCTAGATAAAAGCGCACGCAGGCAGTTTTATTAAGTCAGATGTGAAATCCCGGGCTCAACCTGGGAACTGCATCTGAAATACTGGCAAGCCAAAGATCTCTCGTAGAGGGTAGGGTGGGTAGCGGTGAAATGCGCTAGAGATCTGGAGGAATACCGGTGGCGAAGGCGGCCCCCTGGACGAAGACTGACGCTCAGGTGCGAAAGCGTGGGGAGCAAACAGGATTAGATACCCTGGTAGTCCCGCCGTAACGATATCGACTTGGAGGTTGTACCCTTGAGGGCGTAGCCAGGAGCTAACGCGTTAAAGTCGACGCCACAGAAGATACAGCCACCAAGGTTAAACTCAAATGAATTGGCAGGGGCCCACACAAGCGGTGGAGCATGGTTTAATTCGATGCAACGCGAAGAACTACCTGGTCTTGACATCCACAGAACTTTCAGGATGGATTGGTGCCTTCCGGGAACTGTAAGGACAAGGTGCTGCATGGCTGTCGTCAGCTCGTGTTGTGAAATGTTGGGTTAAAGTCCGCAACTTGAAGCGCAACCCTTATCCTTTGTTACCAGCGGTCCGGCCGGGAGCTCAAAGGGTGCCAGTAAACTGGAGGAAGGTGGGGATGACGTCAGAGTCATCATGGCCCCTTGACCAAGGGCTACCCGATGCTACGTAGCAAAAATACGAAGAGAAGCGACCCTCGCGAGAACAAGCGGACCTCATAAAGTGCGTCGTAGTCCGGATTGGAGTCTGCAACTCGACTCCATGAAGTCGGAATCGTTAGTAATCGTGGATCAGAAGATGCCACGGTGAATACGTTCCCGGGCCTTGTACACACCGCCGTCACACCGTGGGAGGTGGAGTTGCAAAAGTAGGTAAGCAACAGCCAGGAGGCGCTTACCACTCTGTGATTCATGACTGGGGGTGAAGTGTAACAATTGTAACCGG
+
((06///)+2*.5+*+*)-..7(1,/+6,(('()--3,,',/2'1,'''),,,()*-,).&&'-.02-++2,)'&(')*.1436.+,+&(4::39458-&'&)',0;.1,%)*&).+&,+*(+1*&)(-4:,.5/.-'0)),*(,.*0,(+/((.:2+-.()+'+)%'(.+(**+,)'/(*(0)($$%&&+)&&&'%&'&'(+(&&'(')')('*0-)&($,,()1'#''$-'*-15(+,,3+3/413:4+62:;+(*2,--...,-.+++140+..*'00..0-/423442('----..86+*//)/17/60,)&(%..('$++/0,1575,(-.)))0&$(%)''%**//.,162../*%&(*--/444:/-2+,//680+(,''%*+1-2,,0,576+(-449/-**./333344311,50.)%(('*)13,25*)&,324+(/20:/+(*+-281,,22217/3*'*----(+*./&.1/-*,*.,//22:22)25+(*(''--/2*)')-(,(%(+/0.-*+*),%&%&+'*(()..+,)**('+*$((&''$)(-/*0.2368678388//'.,/,)*%**/*(''$&'*.538-0245)-./1/+,173725+'(*.::10./,12)*''%'*51./124:657999501//4:64:85*)-/39;-00/1767:-,/')12/31..*)((-,,*'-0-***))+-,*()$.3100(),08'-%+,*-/235.,1.1421568/*+++*.1.(%%&(&&)1-2+35-*3.23%%1)*/2'23497.0-,*+,10)4)'),,238+*)&%&)()&,,975467,+0*0+-+1::545345,,,(%&&)4375'*)-.0-&%%&';,1(-/.+)))0.'%+*,-&-)(&#$(,/30'*+**-))'())/1088**8.++&('&%14033:66935566;604774/1()*340+*0&6)()&&%%'',*(..-**+.4957434//0%0+698/70.+//845299;9980++)(-0&20)*(,3//:75869842)%*)+../-01223349,:,')-+/.1958/60(())+,''.,&.)52((()/-(*#$$''&#$%'$-.(,+)(*,,/17+/-*((-+059966.////7--*-,..()%&*/,.+(*(&+,/.50
@44beb9d0-1331-40fb-b123-b9915ef55479 ch=148 read=116973 start_time=2019-12-13T18:09:28Z barcode=BC01 runid=2c9cf7bc05858273f10e7d7ec552fc0bd742dc3e
CCGCCTGGGAGGCGGCGGTAGAGATCAGCATGGGAAACCCTGACCGACAACATACCATGACAGAGAAGGTTTTAGTTGTAAACATGAAGGGCAGGAAATGGTAGCCGAGGTGGCCATCACTTATTAAGCCACGGCTAACTACGTGCCAGCAGCCGCAGTGGCTGCATGGTGAGCGTTATCCCGGATTTACTGGTGGGCATGCCAGGGGCTTGGCGGATGAAGTGGGATGTGAAATACGGGGCTCAACTTGGGTGCTGCATTCCAAACTGGTTATCTAGAGTGCAGAGGAGGAGGTGGAATTCCTAGTGTAGCGGTGAGATGCGTGTAGAGATTGGAAAGTGCCACAGTGGCGAAAGGCGACTCCTGGACTGTAACTGACGCTGAGGCTCAAGAAGCGTGGGAGCAAACAGAGTTAGATACCCTGGTGATCCACGCCGTAAACGATGGATGATACCGGTGTGGGGGTTTCAACGCACCTCCCGTGCCGCCTGCTTGCATTAAGTATTCCGCCTGGGAATTGCACGGTCGCAAGATTAAAACTCAAGATTGACGAAAAAGGTTGCCTGTGTGGAGCATGTATGGTTTTAATTCAGGAAGCAGCACTTGAAGAACCTTACCTACATGACATCCCTTGCATTGCAATCGGAAATCCCTTCGGGGACATCAATTGACAGGTGGTGCATGGTTGTCATCCAGCTCGTGTCGTGAGATGTTAGGTTAAGTCCCACTGACAGGCGCAACCCTTATCGTTAGTTACTACCATTAAGTTGGGGACTCTGGCGAGACTGCCTGGAGTTAACCAGGAGGAGGGAAGGTGGGGATGACATCAAATCATCTGCCCCTTATGTGGCAGGGCTACACGTGCTACAATGTGGCTGAGTACAGAGGATACTGTGCATGAGGTGAAGACCAAACTTAGCCAGTGGGTTTCGGTTGCCGGCTGAAACTCGCCTACATGAAGCTGGAGTTACTAGTAATCCCTTGAATCAGAATGCTCGCGGTGAATACGTTCAGGTCTTGTACCGCCCATCACACCATGAGAGTTGGCAATGCACCCAGTCCGTATTCGCTAGGAAGGCAGCGAGAGTAGAAGTCAGCGATTGGGGAGTAGAAGTCATGGCCTAGGTAACCGG
+
(&$%'''2-'**(&)*'*)%'$%$%%#$%%**/*%''*91++).)()+-',+.---(&)#&$%'&((()-0/*'(&,%(&($$%$$&&'%#$$%'&((,)1+*(,)%&(()+&)%$$'$%'&(*+0/'0,,+(,''&))+*--3204/.-**,($&&'))'%%$&#&'%)'$*')'+)-3.*-3(0+%$+,$)()-)(&($*'&-4+'%'&%'$*.03)**)(1684583./0('%)&,*%,-4+7,101636578121,/8)973888/8//.**)%&()+88/'()&+(('&*(++).'+'('(*+)%)'*/30,%&)()'+(*+*)**,.+0+.)'$&--((())*/*%(&'+,..41+1,)/65856/4-,+*'.'--///3---*)%'*'(*.-,+%)./;;70+'(-1,-01139--211*)+-3+,124,-.38,,*)*&(%*+&%%&$/-13,665-096/+,*%&$*+-/5.-4268.,+%%&%$&'&()//'(&()((&()'%&%'&+'%''(,033)./0,.1.1:86++)**&)9.-)*()031(*(,)$%&$$$$'&+'&,/2,0,,*1+00.77254*'(+*&00%/'(&&)24+-040//-/10.-&&&%)+231)),*,%*%#$)&((&&&&&%,*',00*-60*&&&%&$')+12327337778423/-.'..232*(+351&,+,3+//-./0&.+%,+,3-0.040'#&$'*+*-+++11.281-/)..'/*)(7,('().-12632/.9-.8934553-((')-165531130%&.'-).*'/-)+,(//+**,+*(/7304300*-0/6.,-,-.$%)20,*3%-(&('%$,)&'(*,()&(/8445563**()&&&$&)*31,++'$$$&#$%#%%((&(+((&'&&,.360+.+,%'&(%,(,.,3*'&(&/&&%))))),6.,01679201+/&%&'(+%*&#0/,.32)+,..1&%'%&*/./,,05.,*,.++-63+'0,,40487(+//./.$$%))+,,+)+.,,,/84362.--1:,6,/*(%'%-.)%',,%%'%+.)$&'%&(''')(&&&%)&%)(())&)()()*-(3*45:/)+)&&('%*+(((%&$'$$%**11716
@8e35127d-e975-4bf8-b6b9-96c1edc0f975 ch=231 read=138189 start_time=2019-12-13T18:09:26Z barcode=BC01 runid=2c9cf7bc05858273f10e7d7ec552fc0bd742dc3e
CGGTTGCCTTGTTCGGCCGCACAGTCATAGATCTGAAGTGATGGCCCATCCCGAAGGTTAAGCTACCTCGCTTCTTTTAGCCCTCCTTGGTAGCTGACGGTGTGTACAGGGCCGGAACGTATTCACCAGAAGTGGCATTCTGATCCGATTACTGGCGATTCCGACTTCGTAGGTCAGGTTGCAGACTCAATCCGGACTACGACGCGCTGAGGTCCTTGCTCGCGAAAGTGCTTCTCTTTGTATGCGCCATTGCGCGTGGTGGCCCTGGTCGTAAGGGCCGCGGTAATGACGTCATCCCACCTTCCTCCAGTTTATCACTGGCAGTCTCCTTTGAGTTCGGCGGACCTTTGGCAGCAAAGGGATAGGGATTTAGCATCGTTGCGGGACTTAACCCAACATCTCACAGCACGGCTGACGACGGCCATGCGGCACCTGTCTCACGGTTCCGAGGCACATTCTCATCTCTGAAACTGAAGTGGATATCAGGAATGGGTAAGGTTCTTCGCGTTGCATCGAGATTAAACCACATGCTCCACCCGGCAGGCCCCATCAATTCGATTTGAGTTTTTTTTAACGCGCGTACATCCCCAGGCAGTCGACTTAGCGATTAGCTCCGGGAAGCCACGCCTCAGGGCGCAACCTCCAGAAGTCGACATCGTTTGCAGCGTGGACTACCGGGGTATCCTGATCACTTGTTTGCTTAGCCGCGCCGCGCACGGGCGTCGGTCTTCGTCCGGGGGCCGTAGCCGCCGCCGGTATTCCTCAGATCTGCGTTTCCGCCGCTGCACGCAGATTCTGCCTCTGCAGGACTCAAACGCGTATCAGATGCAGTTCCCGGGTTGGGCCAGGGGATTTCGCATCTGACTTAACCGACGCCTGCGTGCGCCTTGCCAATGTTCGATTAACGCTTGCCTCCATTACCGCGGCTGCTGGCGCAGTTCGCCGGTGCCGCTAATGCGGAGGTAACGTCAGTAGGCAAAGGTATTAACTGCTCGCTATACGCTGAAGTGCTTTTTTTAGCCCGAGGGCCTTCTTCTTACGCGGCATGGCTGCATCAGGCTTGCGCCCGTTATTCCTGCCTCGTAGACAATATCAGCACCAACAGAAGGTTAACACAAGACGCGGAAACCCAACCAACAGCGCAATACGTAACTGCA
+
)&++1()&(**01++).*$*%&()-,&(&)-310+-+''(%'(''%$#*-(&()--6/510+..*,(*%%&)'(--+%&%,+%&+'$$%&)%'%$)%-(-)+.00,,,,7300)0*0+)-(%0.(++,&(&''+)+*.80/,+0/*&()8//.*.*(&-.*(()+,'('))-+++&*++4.2'&.--.-80.)1.26.*(-,+'($&)('+-/1%$$%&((,,,,*((*(+..-/*./3-00300129617('&'&&&&&'(,/++1788/00*,7357/1.2+&$&'+,-01.,26(&.'++,(+-0,.1/.*/-%),*5+(077..,+3..'/0.)%+).50-'&*''),%,-.2)*3-6(+'()#0,%#%''+,-7.+'(.4*-,.*'*&%&(/0020/()))*%''($&'&&**-(/*.&.&,*+**351143/2/34387)-&%(()%-+/21*,380/.)(.-))('&$%()/*-''(''*(1/+31.+,+.49636,)').300/57()'*..-331.)**,+,-32*1/(&&%$*'&&&%)+0'--4/))3//.*02152<04,,0,))()'-(&$&+,5+,//-'.31/(-,(&('')+-,,-.3+,.(&&(+-%*',)*+,)5/,'/0,.,))0,*,,)*,/24/561752%+%-,&2)3*+*%*-'20*(*,/&'(-/-&)$$%'*&$#$$&$&%%%&'+('%'','-'(&&&&,,/030--3*-6;8/-3&(%$%&%&+(010/-*120616%)+1/+)+)32-0+$&))-.*-%,%)')%.0+($/-)/.,2.,2(,+,*+)*''('),9130202*02,1+)'030706302'*/(+%62,-&*+.0*.%(.+4-3(-+--26312330/,,('(&(%'',,.13'&+**()''(%'+0(,,'+'%3:34,-(*)*++'&%)%(*/$&*,-*)'&$$%'%%)),+/((')/4641+%''+(1*.0,%$+*.-/+*1&%)1)*+,,&((*,)*+')),/13/2-%%&1*)*%**,'&%%%%'$%$%&%)*20303-+*'()./)*)&'''*&.,)&)2'.+*)%&**'.%%$%()*+0,13//0/16556''-+-.2,/((')(*)(*('%(+*()'%%#%#($%&'&$$$$(%))('$&$#$%
@0947a0b3-c2fa-4c00-a1aa-9b6e8146194e ch=179 read=222640 start_time=2019-12-13T18:09:43Z barcode=BC01 runid=2c9cf7bc05858273f10e7d7ec552fc0bd742dc3e
CTCCTACAGGAGGCAGCAGTAGGGAATTTTCGGCAATGGGAAACCCTGACCGAGCAACGCCGCGTGAAGGAAGAAGGTTTTCGGATTGCCAAACTTCTGTTATAAAGGAAGAACAGCGGCTACACCGGGAAATGGTAGCCGAGTGGCTGCTATTAAACCACGGCTAACTACGTACCAGCAGCCGCGGTAATACGTAGGTGGCTTAGCAGAAGCGTTATCAGGTGTGGGCGTAAAGAGGGAGCGGGGCGGCAGCGAAAGAGGGTCTGTGGTGAAAGCCTGAAGCCTTCAGTAAGCCATAGAAACCAGGCAGCGGTGCAGGAGATCGTGATTCCGTATGTGGCGGTGGAAAATGCGTAGATATATGGAGAGGAACACACCAGTGGGCGAGCGACGATCTGGCCTGCAACTGACGCTCAGTCGAAAGCGTGGGGAGCAAATAAGTTAGATACCCTAGTAGTCCCGCGCCGTAAACGATGAGTTAAATTGTTGGATGTCAAAGTTCAGTGCTGCAGTTAACGCAATAGAAATTACTCCGCGCCTGAGTGGTACGTTCATAAAGAATGAAACTCAAAGAAAGGGAATTGACGGGGGGCCGCACAAGCCCGGTGGAGCATGGTTTTAATTCGAAGCAACATGAAGAACCTTACCAGATCTTGACATACTCATAAAGGCTCAGGATGGAGATGAGATACAGGTGGTGCATGGTTTGTCGTCAGCTCGTGTCATTGGATGTTGGGTTAAAGTCCCGCAACGAGCAACCCTTATCGTTAGTTACCATCATTAAGTTGGGGACTCTGGCAGGGCTACCAGTGACAAGCTGGAGGAAGGCAGGGATGACGTCAAATCATCATGCCCCTTATGACCTGGGCTACGTGCTACAATGGATGGTGCGGAGGGAAGCGAAGCCGCGGGTGAAGCAAAACCCATAAAACCATTCTCGAGTTCGGATTGTAGTCTGCAGCTCGACTACATGAAGTTGGAATCGCTAGTAATCGCGAATCCAGCATGTCGCCCGGTGAATACGTTCTCAGGCCTTATGCACACCGCCCGTCACGCACCACGAGGAGTTGATAACACCCGAAGCCGGTACAACCGCAAGGAAGGAGCTGTCTAAGGTGGGATTGATGATTGGGGGGGTGAAGTCGTAACAAGGTAACCGG
+
),.*(('&0*&+,).0/+04/+/-,..8;52183/8/01((-/,23)*-0500)/13102:310,+--.5+6***(--57+43,)7)'%%)+*,338873;3325+.0)0-003*0,0,,,/+)*-*,)'*0.5522)9*(%'('+))(-.*-..-&*))+*-'&,.-/)0,.)28./000581-3,,131.257-4+()$$"$&'+*&)(,1/23/02'/%%$+(//34.16,)'*/)))*&-/*)10.(%'$*)*(%..4/22--)-1..5/,,*$''&$%&'+)*--6<.6;45/,,1.,3011.((&)(*,,%./,*)++*%'))-38&0)+)'%+-298/%1-)-,1598856688+3850)$-+33102+282443/.-''/020+**+,2163<388543./0423343646$***(+)*(+,('(+35700(*)/,)00+78')-8888/96*%.,07547;0211/&)&'(.043524;8:9:3884:5029853977245.1/0.-*',.1/+)01(-))+,1-(+(/3,+**,&+/%,'',1-../.'%+**+4---0(,*',0,+-)(/33988/,((&####%$&*2).*)*-11-%&&*+()-9;01:4:2&)+'*8)3&%)/0*.44*0,-4/+,'0))&)&2,-).//(,-6335414%(../80'&%%%+/2628',),.734355.5392024632,0129-3026(1+2/18&61,32.8,;5/007/,*-''(#$$%$+,)(.*-.0/;0/-:(/788974:/*(*/),/7,7864+0.*12.22*(%'(--.33300251-0*''*/*'02-,47797669<3/./7704+04..-911/45947;5-,,-'+043+2/912;::7410,%.*,1/)/-2/1525:47+*++//://.7836:4/048;35977:869-.,-79)3%8)*+88:5/-.*&)*-,,34-2%'&***8/508845+,,,*.,/-0*101521-%--.0311,-)*+3454;931/7;664'.*,%+&&&$)&'(.3-081/33.-(,,06(,-*/*(*+/'(..+/&/+)&**)/:/,+*)275/./51*0)+**&**1/44358+5/4<;21:/11/,/1/1--*&$.('+)*81..60-13747<::95
@7144ab4a-7a4b-4ea8-b3f6-20cfe5cc5d07 ch=163 read=224086 start_time=2019-12-13T18:09:42Z barcode=BC01 runid=2c9cf7bc05858273f10e7d7ec552fc0bd742dc3e
CTCTACGGGGAGGCAGCAGTGGGAATATTACAATGGGCGCAAGTCTGATGCAGCCATACCCGCGTGTATGAAGAAGAAGGCCTTCGGGTTGTAAAAGTACTTTCAGCGGGAGGAAGGGAGTAAAGAAGTTAATACCTTTGCTCATTGACGTTACCCGCAGAAGAAGCACCGGCTAACTCCGTGCCAGCAGCCGCGGTAATGCGGAGGTGCAAGCGTTAATCGGAATTACTGGGCGTAAAGAAAGCGCACGCAGGCAGTTTGTTAAGTCAGATGTGAAATCCCCAGACTCAACCTGGGAACTGCATCTGATACTGGCAACGATCTCGCGGGGGGGTAGGGTGGAGTGTAGCGGTGAAATGCGTAGAGATCTGGAGGAATACCGGTGGCGAAGGCGGCCCCTGGACGAAGACGCTCAGGTGCAGCGTGGGGAGCAAACAGGATTAGATACCCTGGTAGTCCACGCCGTAAAACGATGTCGACTTGGAGGTTGTGCCCACAGCAGGCAGTGGCTTCCGGAGCTAACGCATTAAGTCGACCGCGCAGAGTACGGCCGCAAAGTTTAAAAAAAACTCAAATGAATTGACGGGGGCCCGCACAAGCGGTGAATGGTTTAATTCGATGCAACGCGGAGAACCTTACCTGGTCTTGACATCCACCGCAGGAGTTTCAGAGATGAAGACATTCGGGAACCGTGAGACAGAGTGCTGCACTTGAAACATCGTCAGCTCGTGTTTAATGTTGGGTTAAGTCCCGCAACGGGGCGCAACCCTTATCCTTTGTTGCCAGCGGTCCGGCCCGGGAACTCAAAGGAGACTGCCAGTGATAAGCTGGAGAAGGTGGGATGACGTCAGTCATCATGGCCCGCCGACCAGGGCTACCACCACGTGCTACAATGGCGCATACAAAAGAGAAGCGACCTCGCGAAACAAGCGGACCTCATAAAGTGCGTGTAGTCCGGTTGGTCGACTCCCGACTCCATGAAGTCGGAATCGCTAGTAATCGTGGATCGAGAATGCCACGGTGAATACGTTCCCGGGCCTTGTACACCGCCCGTCACACCATGAGGGTGGGTTGCAAAAGAAGTAGGTAGCTTAACCTTCGGGAGGGCTTACCACTTTGTGATTCATGACTGGGGTGAAGTCGCTAACCGGGGGGGCAACCGG
+
)-.313059/),4/.10&'0-7--,*(,*+0082/3//,226*-2.017463(3535)38.+2222667/0+&,+)-/..14586/:7663/28/((,.1,46,*.,08,)0,-0*1,((++2-%''(/,0-/..,-/+*.06-3.1$/+)40084-/,-4-(.,*+9802/./16../537777,,++(,%&&(--/--)4)6-/1*--168:72807/3*2-(0()*:9<88758;.))-)+,.756/548;;/4465//525/49456;70+-4,*1-+&%%'(+0+612,+20,/*)))(*.**+.0762-'.0**&(&)(&%'*(%%%%+%)''*&'$'**,,-,.9.*,0+*,455..,,/9979;//5+40.13.5,*.---2(*().-<7**2649(%%)%-'(*6%0-011///00688*''(1221'7.,1.01296:;1..0.1324.%.,15222;;,0+%&'*//1.3-4+..-39.0171.%(%''&/0+$(+-.-/+1(4('('.02/.0-,1/2),.+-0620$'((&$&(3.****.-2&*+1').62747/-13&'+)'+141838./9:349/---322223750(,+),0:5*9/9730544646594/('+*)*+++01(*$'%*'$(1/266),&%''+*%)+475.,+*++++)&(($-+/+2-42:;89210163.-,,,.2/0%$%$%-/*+/.158/*++,5.,+-.))/001;1/00813/2.--,.7(7',0-3-.,%/1''''*8+,/-+/9559/0009:6,5,5.('())*.-1,0+'+'+./01.,,//.3330%*+1/+**(+(*&',)*.7883,)%),/43..)--4)'**'(+7/4,***-.-&*((*,/12422573-0/.00567853+$(%()&++,3746..+)'&+-0(-09/11//2408-),*'*('**,1-*,,)''%%&$'0,+)%)./036()')(')2+-.**,))-(*,1823,,0.'*'&'&,2*')$$()30,-42,,**06((.4723)'%&'--0:52<7/05/1//4)*(&('%+(334844367+(+,++)+(*&+(*(5*654:94<.**)&002032//281/1478:9720.00('&%%&((&'/%#&'%(')+,--*)*)'/+01
@c2d53b20-7557-4438-9276-68bac5b86b76 ch=89 read=138200 start_time=2019-12-13T18:09:51Z barcode=BC01 runid=2c9cf7bc05858273f10e7d7ec552fc0bd742dc3e
CTCCTACGGGAGGCAGTAGGGAATTTTCGGCAATGGGGAAGAGCCTGACCGACAACGCCGCGTGAAGGAAAAGAAGGCTTTCAGTTGTAAACTTCTGTTATAAAGGAAGAAGTGGCGGCTACAGAAATGGTAGCCGAGTGACGGTACTTTATTAGAAAGCCACGGCTACGTGCCAGCAGCCGCGGTAATACGTAGGTGGCAAAGCGTTATCCAGGTATTGGGCGTAAAGAGGAGCAGGCGGCAGCAGGGTCTGTGGTGAAAGCCTGAAGCGCAACTTCAGTAAGCCATAGAAACCAGGCAGCTAGAGTGCAGGAGAGGATCGTGGAATTCCATGTGTGGCGGTGAAATGCGTATGAATATGGAGAGGGTACCAGTGGCGAAAGGCGACGATCTGGCCTGCAACTGACGCTCAGTCCCGAAAGCGTGGGGAGCAAATAAGTTAGAACACCCTGTTAGTCCACGCCGTAAACGATGAAGTACTAAGTGTTGGATGTGTCAAAGTTCAGTGCTGCAGTTAACGCAATAAGTACTCCGCCTGAGTAGTACGTTCGCAAGAATGAAACTCAAAGGAATTGACGGGGGCCGCACAAGCGGTGGAGCATAATGGTTTTAATTCGAAGCAACGCGAAAGAACCTTACAGGTCTTGACATACTCGCCAAAGGCTCCAGAGATGGAGAGATAGCTATATGAGGTCACAGGTGGTGCATGGTTGTCGTCAGCTCGTGTCATTGAATGTTGGAAGGTTAGAGATCACAACGGCGAGCGCAACCCCTCGTGTTACCATCATTAAGTTGGGGATTCTAGCAGAGACTGCCAGTGACAAGCTGGAGGCGGGGATGACGTCCATCATCATACTTACTTATGACCTGGGCTACACGTGCTACAATGGATGGTGCAGAAGCGAAGCCGCGAGGTGAAGCAAAACCCATAAAACCATTCAGTTCGGATTGTAGTCTGCAACTCGACTACATGAAGTTGGAATCGCTAGTAATCGCGAAGATCAGCATGTCGCTTAGCGGTGAATACGTTCTCGGGCCTTGTACACACACCGCCCGTCACGCCACGAGAGTTGATAACACCGAAGCCGGTGGCCTAACCTGAAAGGAGCTGTCTAAAAGATTGGGATTGATGATTGAAGTTGAAGTAACAAAGGTAACCGG
+
)*0(%(*%24*.-+).+1)1.'/*49875:34521),)(,$*$+)%&-/3/-20+-)0-*/014584203/)%+)(,,4<:5/2/9///-)+6.34,0,,,79*-+.,(*')(+,*4,--65+*,-+,-44/.-6())+,78497..-/1*0-/%)*++33/,0+*)**,00:;602/+3'')*+0.4/+/232-,-,610:0044:4332*',&)&()+2822.26,')'*&()-/74.80++-,*/*,,987493/24-+0/3-)-%&%&)))/51/+/.5,29/0+*0651:2260/+---*+..15.58(,&*.354799.:-6.31/.+.-*'++./5*-0,*125630)',0))(*&*&)-'*+//-1/220),+(&'()*67754-.310-,,.0/.00367771619(&'-.)'(,./72*&++89.-''*).*%(&&*,4)*)*)'),.,)++-3-/15+-*%)(*)()*,))11511)0-8613-2508,-/::689752221.6/3/2.107236-5./.2915;85,+,//4342521+.0()4:65-53-.55:+,+*-.00044.76+/7)*,.22../,1((+#)*.'()*,.9<//53;8,.+')97968//,,''*-'+&()'+'((1/-/861)../&''/60.7437-.,-.0345+*'&+***+*00..+*&*&##'&-/./8745675828-./461,,-.1'/)+*$.(')-*+4/,*)**+.,+)-(*/-&*+)*''(&(*--22919,('*&&%&'())(*-51224*0-.58+,312-'%%)')+,1112/'+++64060257.,+*&,(/1+//03/-+))+-455-,&('%%(**-..36531-((+1.),,.17733350.1)(*(/+%%((&('(,-%-++,,,-*---4)/1;:2294026<;91455;5./1::34+2'&(226986608./0*.-33215211-0/6/686714333.7../52..*%),.213212/+&&%)'),.10)+-*)113;8673901,2.--3/+,*+,/2+/-('),/3239-..-)'*-)(().-+(//%'.*+4696-3+/*0871/100')*()+/130-1:2*(&+(3900.,*++*)0,)'))*('('$&),./8(/..-34403
@51a145af-accc-4d31-8807-bd0051b312e5 ch=181 read=238847 start_time=2019-12-13T18:09:54Z barcode=BC01 runid=2c9cf7bc05858273f10e7d7ec552fc0bd742dc3e
CTCACGGGGAGGCAGCAGTGAATATTGCACAATGGGCGCAAAGCCTGATGCAGCCATGCCGCGTGTATGAAGAAGACGCTTCGGGTTGCCAGTACTTTCACGGCGGGAGGAAGGGAGTAAAGTTAATACCTTTGCTCTATTGACGTTACCCGCGGCACCAGCAACTCCGTGCCAGCAGCCGCGGTAATACGGAGAGGTGCAAGCGTTAATCAGGTACTGGCGTAAACGCAGGCAGTTTTGTTAAGTCAGATGTAATGAAATCCCCGAGGCTCAGCCTGGGAACTGCATCTGATACTGGCAGCTTGGAGTCTCGGCAGAGGGTAAATTCCAGGTGTAGCGGTGAAATGCAGCGTAGAATCTGGAGGAATACCGGTGGCGAAGGCGGCCCCCTGGACGAAAGACGACGCTCAGGTGCAGCGTGGGGAGCAAACGGATTAGATGCCCTGGTAGTCCCACGCCGTAAACGATGTCGACTTGGAGGTTGGCCCTTGGGGCGGGCGTGGCTTCCGGAGCTAACGCGTTAAGTCGGCCGCCTGGGAATACGGCCGCAGGTTAAGCTTCAAATGTGAATTGACGGGGGCCCACACAGCGGTGGGCATGTGGTTAATTCGATGCAACGCGAAAGACCTTACCTGGTCTTGACATCCACGGAAGTTTTCAGAGATGAGAATGTGCCTTCGGGAACCGTGAACGAGGTGCTGCGTAGCTGTCGTCAGCTCGTGTTGTGAAATGTTGATCCGCAACAGAGCACAGCATATCGCTTGTTGCCAGCGGTCAGCCGGGAACTCAAAGGGCTGCCAGTGATAAAGCTGGAGGAAGAGATTGAGGGATGACGTCAAGTCATCATGGCCCTTACGACCAGGGCTACACGTGCTACAATGGCGCATACAAAGAGAAGCAACCTCGCGAGAGCAAGCGGACCTCATAAGTGCGTCGTAGTCCCGGATTGGAGTCTGCAACTCGACTCCATGAAGTCGGAATCGCTAGTAATCGTGGATCAGAATGCCACGGTGAATACGTTCCCGAGGCCTTGTACACACACCGCCCGTCACACACCATGGGGAGTAAGGTTGCGCAAAAGAAGTAGGTAGCTTAACCTTCCGGGGGGGGGCGCTTACCACGCTTTGTGATTCATGACTGGGGTGA
+
,*+(*.05,).2-+3300++).-51:..-120-+/-/+/1/*$)++*-.+06.540*%+*)+6100/0348%'(%'*%'('(+0436'%#&&%$&0+71&')'(),+'+,06+3.&'(1-+)+-/-++-*-5.+++(%#'&*)/'*&$(*&%('%$%)*)&')/,/2747:9<334,*00-1/1-3-+)5,/,,&*.-45/1/34020/,1(),-,,02-&((*)%'')'(++(1/:80..1.4,38*/.0*'$#('-+1),39+*&()/-2)'.6//3((%(*),+./,,,..10,.-+*,,*-&&(*+.3*))%(&-24+70:232-,151*((+--753076*)*)&%$#%&(('*00)'+'--678..+&'&&(+-*40351350*).4131-2)')//-0,+.,%,/3.)$(()+34/()'(+1))+,(/*'(%(%+...15311519*,2379898:/2333142.,*%&-*(-(/(*$&'%%&*584//3213-2+,2*2**(+%(/154353/728,174*3-*1-243/))&%++04/&/*+)&(&&$$&+,-7.+)('++3,663+'24,27-%)'(&('+'***)*-3+*,3.:294</..+(-+)456-.-+%(('''&)+)*054/-((().02(-*0,6..9<90,,,--3.-*(**&1*,7654+5604/),,*(,-'&+)21,+)($(&')*-,1.1,%+**83423,**)&--(32.-++/.)-042(('((%-,$,&'),.$'1/-144:511/06.2#-)1(/.,0-.8,5(0)&')(6-&/+*))**(&,,,0+.1,/)('&.(*((+*,/147415)&'*,199686406,()&&()-4-56*.$'(-.,-)((&&'*.+5214/24425(%(%*)'(&',*0/+,**)+*/49/11926785*,.3)-/0,-.*.//+90,-**:)6/*+,,1030..+*)++.1*#%))-)).(/((+1,,,&%&())+,2,&))/00/50.3:16-7++--*,.+1+1))((-,.'(,(())*+*,-2:62:,(2+*))+),3/5576+&'(&%1)61*('*/22+%))'+)0+''$&%$.+12050.04('()%'&(&())),-%+&()2,**//25566763,,/.-++.
@f1c38e79-d5f2-4e45-9d1c-00f9f8b1f4c3 ch=444 read=226698 start_time=2019-12-13T18:09:50Z barcode=BC01 runid=2c9cf7bc05858273f10e7d7ec552fc0bd742dc3e
CGGGAGGCGAGGAATATTGCACAATGGGCGCAAGCCTGATGCAGCAGCCATGCCGCATTAACATGAAGAAGGCCTTCAGGTTTGTAAAGAGATACTTTCAGCGGGAGGAAGAATTAAAGTTAAGCCTGCTCATTGGCGTTACCGCAGGCTTTCAGCTAACTCCATTGCCAGCAGCCGCGATAATACGGAAGTGCAAGCGTTAATCAGATTACTGGGCGTAAAGCGCACGCAGGCGGTTTTGTTAAGTCAGATGTAAGAATCCCCGGGCTCAACCTGGGAACTGCATCCCTGATATAGCAGAAGCGAGTCTCGTAGAGGGTAGAATTCCAGGTGTAGCGGTGAAATGCGTACCAGAGATCTGGAGGAATACCACCACGGCGAAGGCGGCCCCTGGACGAGACCCCGGCGCTCAGGTGCGAAAGCGTGGGAGCAAAACAGAGTTAGATACCTGGTAGTCACGCCGTAAACGATATCGACGGAGGTTGTGCCCTTGGGCGTAGCTTCCGGAGCTAACGCGATTAAGTCGACCGCCTGCGTGGGGATACGGCCGCAAAGGTTAAACTCAAATGAATTGACCCAGGGGACGCGCACAAGCGGTGCGTTGTCGTTTAATTCGATGCAACGCGAAAGAACCTTACGCAGTCTTGACATCCACGAGTTTCAGAGATGAAAGGAATGTGCCTTCCGGGAACCGTAGGACGGAGTGCTGCATGGCTGTCGTCAGCTCGTGTTGTGAATGTTGGTAAGTCCACCAGCAGGCGCAACCCTTATCCTTTGTTGCCCGGTTGGTCGGCCGGGAACTCAAAGGAGACTGCCAGTGATAAACTGGAGGAAGGTGGGATGACGTCAAGTCATCCTTGGCCCTTGACCAGGGGCTACACGTGCTACAGTAAAGCATACAAAGAGAAGCGACCTCGCAGAGAGCAAACGGACCTCATAAAGTGCGTCGTAGTCCGGTTGGAGTCATACAACTCGACTCCATGAAGTCGGAATCGCTAGTAATCGTGGATCAGAATGCCACGGTGAATACGTTCAGGCCTTATACACACCGCCCGTCGCACCATGGGAGTGGGTTGCAAAGAAGTAGGTAGCCTTCGGGAAGAACGCTTACACTTTGTGATTCGCTGACTGGGGTGAAGTCGTAGCTGGGTAACCGG
+
-+76)-52*%,&(()(3(%()*+1./3/--/04.1:8756-0'()*'0.95114)+(/)'&$&%$',$'))&((&+$))-,1'$''0+&'&%'(10:70*,(*/.(./,+)&%+&653+2+,'$'$%%/00(0),(/,0.+06/3))'&(62.,,.+4,,,86&2%%.5/3+**9/''((*05100-)/**,2366-/,1-0-/0+/-060313;7302273+./312243287971;;014;5906;678;74*)',1*123(&/75885:472(43*311/000-5,(),.,''),,)-*)()%((+'*+77+(+,(*)'1(4)/((0.-*%#'(.303015--.-0*%&*+,-114+--,0-+:4-44,-/&'')),5735,+)02-)*.253'&&(154+-3/./25%.0247&(/*)778/50)*.-/(,)./--000$))189-/34/256+-.6;2349;73/.),,1/.,3/02.901/14,-//(-+.0&/-+.)(+,)(*./)(&)%%),-/*/.-+29435+)((%'++&))*+',7--/.5)*,,/3:8/673:944294701.&('.::-)/(*&*(++)++.--+$)'&$'%)+24)*/73//0-356423(+2'&'-/((0)+&*&))()(()*6772.,*&'+;8/-.-/0,-,*(%)*,,+-+,-+*,'(3:4:8;85,-202&(%),.1:54-*))))*++,8-')*+;06133/)),-'0/8-)-(2*0.5),.)+33851&/,1-6,010/1$$'('5*')(&%$(%1)23,:.8.:4151185:4+4+123657://0./348844/0'),*-.-,08.+,79:8650)+.0579&)'3(550,+)-/.&*.0+&%%'&''(,-+)+**.0.0+,,1)231)&%)')))),0353/3%%%%&&+/3),-/,246510030,,-11258:8839))*)-**&(**'%%(++,-.8867641,+,-),-)),().++,+/04732/1465.5+*-4236.,-'13..82.1.310&+,+-,*%)()))(+,',01+.1'*)/0/2')+((+04%$&*-57-'**)*)*(&'$('/41'5,/)(,'+()('&,&)*3*'+(*-:3'(%*'54-21,*((.)*+**&$$$$),/407113
@e21f56e5-3dfb-4640-b0cf-f990b0b2fdb6 ch=126 read=268052 start_time=2019-12-13T18:10:02Z barcode=BC01 runid=2c9cf7bc05858273f10e7d7ec552fc0bd742dc3e
CTACGGGGCAGCAGTGGGAATATTGCACAATGGGCGCAAGCCTGATGCAGCCATGCCACGTGTATGAAGAAGGCCTTCCGGGTTGTAAAGAATGCTTTCAGCGGGAGAGGGTAAAGTTAATACCTTTGCTCGGTGACGTTACCCGCAGAAGAAGCACCGGCTAACTCCGTGCCAGCAGCCGCCCGGTAATACGGAGGGTGCAAGCGTTATCAGATTACTGGGCGTGCAAGCGCACGCAGGCGGTTTTGTTAAGTCAGGTGAAATCCCCGGGCTCAACCTGGGAACTGCATCTGATACTGGCAAGCGAGTCTCGTAGGGGTAGAATTCCAGGTGTAGCGGTGAAATGCGTAGATCTGGAGGAATACCGGTGGCGAAGGCGGCTGGACGAACTGACGCTCAGGTGCAGCGTGGGGAGCAAACGGATTAAGATACCTGGTAGTCCACCGTAAACGATGTCGACTTGGAGGTTGTGCCCGCTTGAGGCGTGGCTTCCGGGCAGCAGTCGACCGCCTGGGAATTCTGACGCAAAGGTTAAAACTCAAATGAATTGACGAAGGGGGGCCCGCACAAGCGGTGGAGCATGGTTTTAATTCGATGCAACGCGAAGAACCTACCTGGTCTTGACATCCACGGAAGTTTTCAGAGATGAGAATATTGCCTTCCGGGAACCGTAGAGACAGGTGCTGCATGGCTGTCGTCGGCTCGTGTTGTGAAATGTTGAGTTAAGTCCCGCAACGGCGCAACCCTTATCCTTGTTGCCAGCGGTCCGGCCGGGAACTCAAAGGAGACTGCCAGTGATAAACTGGAGGAAGGTGGGGATGACGTCAAAGTCATCATGGCCCGCCACGACCGGGGGCTACACGTGCTACGTAAGCATACAAAGAAGCGACCTCGCGAGAGCAAGCGGACCTCATAAAGTGCGTCGTAGTCCAGTTGGAGTCTGCAACTCTCGACTCCATGGAGTCGGAATCGCTGGTAATCGTGGATCAGAATGCCACGGTGAATACGTTCCGGGCCTTGTACGCACCGCCCATACACCATGGGAGTGGGTTGCAAAGAAGTAGGTGAAAGCAACCTGCCTTCGGAGGACGCTTACCACTTTGTGATTCCTTGACTGGGGTGGAGTCGTAACAAGGTAACCGG
+
&%'(&/0*%%..048590-0-(.**,021;2150-).,5-4;2000/1.-253747600110302432&+)+*798<3)4:37;+-38-('(*%024:315519/)(&*'%))2630:09067-4-,)235&&---/1/9/-7)*/...1(),(),3326/.1/-.264534:)55//06)/))*.12$$$((.,&-(((('(&&*&$)+,',0+2.14::76+3$'-/*,35*6/;.241.26;<133;42/45&(((&&-1*+:74)05899677834/.-)+2001111001.:676360,,'&'')2255*.,8+66.4/3-4*,,/-2//0/-7/,(0-(,;952,,)7114+.6-42344120,3/-,*'+.+/.()+**('-+*+))***/,,54+*%''63038*'*(,/7/05+6/-)')+-4;33:725.8-$(.)56;99645354/'-//.-(*)+*(+*76,$&)'*)03'+4)+()*)(.520($&)*01135968962/),(.($$''*+-66/)2.51;:03778<;883838220-----577*:1*(,&**1+-.7240+..+...-<;.397;4//0.01(.(*+/5),30*)',1/366228233878++-.'*((1;;:/-----840.)2/+5--98325(287153975*'$,).)-/.0165434&312365675/70/183*.*((*.4,,4,4)&-08442-38*+62-4/'('+*)/:4383.1-,,)20.1;5+61984.28253;:091263;0*,),-167992330144:96551--*+++7009;257569791/1+,236:922/.-3/)-,())()%(360-+*++*2/3.0(('&&**&(*.-248(&('&./13236322,+*'+51/24;86677**04,+4/22357966.6'$(*-.-+---/5010-+,))-0424;046,***0/:3:77))-&+,0666351:998003:987-++11/./65585668*)2.1++1--.10104971;7)'))*-52960*())275+/%'*2+(*+)-(.++&+*)(-020)'&+))-++/(),%-/.7/.65,+/0,+1,+6.,01300254971+&'(&,--047003.4788;;:8
@97d8b668-2ec9-4236-9fc2-90758ed67865 ch=44 read=174955 start_time=2019-12-13T18:10:16Z barcode=BC01 runid=2c9cf7bc05858273f10e7d7ec552fc0bd742dc3e
TTGGTACTTCGTTCAGTTACGTATTGCTTTGTCGGTGTCTTTGTGTGCTTGCTTTCTGTTGGTGCTGATATTGCTCTACGGGGAGGCAGCAGTGAGAATATTGCACAATGGGGAAACCTGATGCAGCGCCGCGTGGTGATGAAAGGTTTTCCGGATCGTAAAAGCTCTGTCTTTTGGGAAGATAATGACGGTACCCAAGGAGGAAGCCACGGCTAACTACGTGCCAGCAGCCGCGGTAATACGTAGGTGGCGAGCGTTATCGGATTTACTGGGCGTAAAGGCGTAGGCCCGGATGATTAAGTGGGATGTGAAATGCCGGGCTCAGCAGGTGCTGCATTTCAAACTGGTTATCTAGAGTGCAGGAGGGAGAGTGGAATTCCTGGTGTAGCGGTGAAATGCGTAGAGATTAGGAAGGAACACACCAGTGGCAGAAGGCGACTCTGGACTGTAACTGACGCTGAGGCTCAGCGTGAGGAGCAAACAGGGATTAGATACCTGGTAGTCCACGCCGTAAACGATGAATGCAGGTGTGGGGTTTCCAACACCTCCGTGCCGCCGCTAACGCATTAAGTATTCCGCCTGGAATTACGGTCGCAAGATTAAAAACTCAAAGGAATTGACGAGGACCCGCACAAGTAGCGGAGCGTAATGTGGTTTAATTCGAAGCAACGCGAAGAACCTTACCTACACTTGACATCCCGCTTGCATTACTCTTAATCGAGGAAATCCTTCGGGGACAAGGTGACAGGTGGTGCATGGTTGTCGTCAGCTCGTGTCGTGAGATGTTGGGTTAAGTCCCGCGACAGGCGCAGCCCTTGTCGTTAGTTACTACCATTAAGTTGGGGACTCTAGCGAGACTGCCTGGGTTAGCTCCAGGAGGAAGGTGGGGATGACGTCAAATCATCATGCCCTTATGTGTAGGGCTACACGTGCTACAATGGTACAGAGAGATGCAATACCGTGAGATTGGACAAACTTTAAAACCAGTCTCAGTTCCGGATTGTAGGCTGAAACTCGCCTACATGAAGCTGGAGTTACTAGTAATCGCGAATCAGAATGTCGCGGTGAATACGTTCCCGGGTCTTGTATACACCGCCCGTCACACCATGAGAGTTGGCAATACCCGAAGTCCGTGAGCTAACCGCAAGGAGGCAGCGGCCGAAGGTGAGGTCAACGGTGGGAGTGAAGTCATGCTAAGGTAACCGG
+
&(*%'%)+5236.9%-.--.39*4*))67;4794;87943:8)(''$$&%%&+53/142816/753343(5,&'./1100+/*%++)//43651,%.+.*0,0,+.-6115.'),*.5,,.21.%%'*/634561&2,--,+0))+095.)+6865716187**,.23140;7<*25.*+),3383221+443/5--)1.++&&((/.((-*+,23222557799332,..1/40:1.:11166608.120.00/74:313/4-.64-/6:;532102),*/235559(**.,.5-6.5)*+.40/020+/1-,/14*6777/,*+$55678344+28++)86-469092217410013501+((-)(*)**.0113-2-*'05--)//*89/02.,12880.-,*1,,/1+-+)*)./1.18346250&&-)+1,55-,,-,:5880+/2.00//./0.-*)'((&*/174*0.%,-8:&41-0*&*(*)402150054(-.21&**07468<:5/,1023.*.**014447821:06*/%1.26/89-0899041.,-.2**++,20/*++0+1.(-6)0*'%+%%)/3,,''(+)+/-/9;;82792;,/*4/5044--'/-./:/))(+((%($+.6-,),))'&'%()009;4:883*+*&+.223435823746.2--1'()&)(+*+.2/19,$&6(+,+6+))--261512+*+))*-').36318:5005,0+*)*+.0854.1125:687:455537101238:99903..-/363838879542084(()(%()&+-(0.'14)+)')4/90/+9.,.859;50917,8.347,+,/53--.,&+(&'36:781.+7+*,-.&''*'0+.1.32(37,29789888872///;:89429/*2233877682243+,&(*669320.,+,0004)*++++-28425/02<79*(%%'*,-,..2)*,2/-338276677790051.(0.+/4040:220--0'*/0,*%$%'(+0/7///30()10++.*/51411%%*,967641500,,,,-*+%'1101/03/.,.453407-..11425;82;:0096646;860.+**0.)+**2.')44()0//13788712-/*0,/12//1---.-,..321*4**)+)*),*++,/,10291*,)%(&&,,',%%')0)5.7::;5-
@1adaa214-e918-4ce3-a96d-04cd81026610 ch=321 read=79419 start_time=2019-12-13T18:10:17Z barcode=BC01 runid=2c9cf7bc05858273f10e7d7ec552fc0bd742dc3e
CCGGTTACCCTTGTTACGACTTCACCCCAATCGCTGATACAGCCTGGCCGCTGCCTGTTGCGGTTAGCTCACGGACTTCGGGTATTGCCAACTCTCATGGTGTGACGGGCGAGGTGTGAACCCGGGAACGTATTCACCGCGACATTCTGATTCGCGATTACTATTAACTCCAGCTTCATGTAAGGCGAGTTTCAGCCTGAGGAAATCCGAACTGAACTGGTTTTAAGTTTGGCTCCACCTCACGGTATTGCATCTCTCTGTACCAGCCATTGTAGCACGTGTGTGGCCTACACGCAAGGGCATGATGATTTGACGTCATCCCCACCTTCCTCCTAGTTAACCCAAGGCAGTCTCGCTAGAGTCCTCAACTTAATAGTAGTAACTTAACGACAAAGGGTTGCGCTCGTTGCCGGGACTTAATGACATCTTTCCACGACACGAGCTGACGACAACCATGCACCACCTGTCACATGCGAAGGAATTTCCTCGATTAAAGAGTAATGCAAAGGGATGTCAAGTGTAGGTAGGTTCTTCGCGTTGCTTCGGAGTAAACCACATGCTCCGCTACTGTGCGGGTCCCCGTCAATTCCTTTGAGTTTTAATCTTGCGACCGTACTCCCCAGGCGGAATACTTAATGCGTTAGCGGCGCGGAGGTGTTGAAACCCCCCCACACTAGTATTCATCGTTTGGCGTGGATTTTACCAGGGTATCTAATCCTGTTTGCTCCCCACGCTTTCGAGCCTCAGCGTCAGTTACAGTCCAGAGAGTCGCCTTCGCCACTGAAATTGTTCTTCCTAATCTCTACGCATTTCACCGCTACACTTCAAGATTCCTCTCCTCTCCTGCTCTAGATAACCAGTTTGGAATGCAGCACCAAGTTGAGCCGGGTATTTCACATCCCACTTAATCATCCGCCTACGCTCCCTTTACGCCAATCCGGATAACGCTTTCCGCCACCTACGTATTACCGCGGCTGCTGGCGTAGTTAGCCGTGGCTTTACTCTTGGAATTTACCGTCATTATCTTCCCCGAGACCTTTACGATCCGAAACCTTCATCACTCGCGGCGTTGCCATCAAGGTTTCCCCATTGTGCAATATTCCCCTGCTTTTACTTGCTCCCGTAGG
+
1(/(61+29+60/3-++*)1572(+('%3-3,''%(%$$(&(*&(-.0:25454541//-.),---+//0*-5846493*,,+)-.-05.0,,)**),38022443/9960-,4'*+12999*4;96:75:8787$(..02388896./.6;82560:0-/3*-).%'(1*)+2485132*3*./71,006.('$&'%%(&$-.*,1,)+3/./.5698*:<;+-)(07+21454713:2300-.///711/55543156:::.--9-)5+((+)/%*/2441)/).)*++(+%(2..66/9.--,,&3:)((,/898,745.+.54:74.8++%+(.-'/,**)-.3778624%%+'*--2597.1,()'/-*%(*(++-1,*./6/0-1*5(1/./:144658+9+*+++943/0*1)%$)'**)0,(01-.-(*+.//243435779/4/;/974/01.12.,,&#$$%%*,,+,(&))4658871207/6-'&)*-654566(0391978-**')424*2,)&./7/.95.1/5-*,4/4.)*&-/226-,--311256*.3((((,&-*5725751/2659688,57+*/*/8<-/8/,0.,-125:8/...0991+10:)90;73.+)/00/2449---,6.*.,/+0.-07<62:5246891*&,,/-..58:::6796//'&(-/5,.&''''&),,2653,+&%&&*773118+)-)20-)%)%(.2--1126545/,2564,./420//,7'((+,(,-.0;958546:**'%-/*7..7<-0+-,+/522399785859<.-+3.324,.%&%.')'&)1*3.')-01,.*-)&&('+///771.),(,-9444)02%0',+%)&)(++3/-+00)31520:7.-00-4-+#%&$,)*+2786205(&+-.1:7*29:12*%#*),0(:*<6460/*.'((+,59365.,100053.08.2/30236.9*+%('*)4-*('(+*,((''%%%%$$&*'%+''&23./80:/./1217--&'$$)%$'+*&((*+4''*+,(+,3+247.01/')*/+*/,(''$*+-+*.,9*055,--8/1-40:0//9.63*%$&**)$%%)&&)(5:,*:02,
@d0c5869d-a729-4657-9fd7-4e5ce2ea5916 ch=400 read=111638 start_time=2019-12-13T18:10:15Z barcode=BC01 runid=2c9cf7bc05858273f10e7d7ec552fc0bd742dc3e
CCGGTTACGCTTGTTGCAACTTCACCCCAATCGCTGACCTACCTTCGTACGCTGCCTCCTTGCGGTTAGCTCACGGACTTCGGGTATTGCCAGCTCTCATGGTGTAGGCGGTGTGTACAAGACTATTCACCGCAACATTCACCGATTCGCGATTACTAGTAACTCCAGCTTCATGTAGGCGAGTTTCATTACCACAATCGAACTGAGACTGGTTTTTAAGTTTGGCTCCACCTCACGGTATTGCATCTCTGTACCAGCCATTGCCAGCGTGTGTAGCCCTACACATAAGGGCATGATGATTTGACGTCATCCCCACCTTCCTCTAAGTTAACCAGGCAGTCTCGCTAGAGTCCTCAACAATGGTAGTAACTAACGACAAAGGGTTGCGCTCGTTGCGGGACTTAACCCAACATCTCACGACACAGGCTGACGACAACCATGCACCACCTGTCACCTTGTCCCCGAAGGTTCCTCGATTAAAGAGTATTAGGGATGTCAAGTGTAGGTAAGAGTTCTTCGCGTTGCTTCGAATTAAACCACATGCTCCGCTACTTGTGCGGGTCCCAATTCAACTGAGTTTTAATCTTTGACCGTACTCCCCAGGCGGAATGCCAATGCGTTGGCAGCGGCGGCGGAGGTGTTGAAACCCCCCACACCTAATTCATCGTTTGCGGCGTGGACTACCAGGAGTATCCTAATCCTGTTTGCTCCCCCACGCTTTCGAGCCTCAGCGTCAGTTACAGTCAGAGAGTCGCCTTCGCCGCACAATTGTTCTTCCTAATCTCTACGCATTTCACCGCTACACTAGAATTCCACTCTCTCTCTCCTGCACTCCTGAGCCATGGTTGGAATGCAGCACCAGTTGAGCCCGGGTGTTTCACATCCGCCAATCATCCGCCTGCATCCGCTGCAGCAGCGATAAGAATCCGGATAACGCGCTCGCCACCTACGTATTACCGCGGCTGCTGGCGTAGTTAGCCGTAGCTATTTCCTCGCCAGGTGCCGTCATTATCTTTAAAGAACCAGGCTTTACGATCCGAAACCTTCATCACTCACGCGGCGTTGCTGCGTAGGGTTTCCCCATTGTGCAATATTCCCCACCTTGCGCCGTAG
+
53/4-6)/%'-'(04)+&%('**,013+/437--2//28()-9394//,+&,00244/&',*.(-1-.(*+.-/395835/*,)&%*)(--.%,+1000763)*%%',+104684403471+'''51/*-,*.445//8,*-4.0442,(,(**0033221-/112+,-164',%%&*/-3034;951/4-./-./:--&(2//3/252348/;:7,1/109*+'&(+('.5.1./(*/+4-+,-/1/**++*06..3/.34-&'(+/*+*)('*'07)*+3/0.-17+34036000.*5:,+-4212211775,.97;:644())).4-*-.),-+&0.-,3.0.+)(,)/5150+13:6380//106.)+'(()./9(,--3;046767.60-.*:741717007-/,+,-.12(.0.1).%)++(*('(,++..7+0(+(-2(+.-/21**()''(,-1.()/+'-4)53336/6.:-'%''()((*4044-,,32&-*,*.31),&%(5;57;6-/-4+++3.1*(..0.91;:1/-.-0129/04,.,5-+*-(16*-+-)-,1/*,*.*(+6;;.2:.+25*+,4+((&'+6;9++228+),(((**--744,0(&'*$('++2,))')(*+*2363)80+4889*$&%*6*),//4364461.$%)2,127:410-/1+0*((*,+1&(471421-69/)/00855.$**,-:82.268887013349473912024-)((*(*+,317080578+-((&%*(*6;77.3'&)()+81/-0.434783/-0&&$%'&(*&&)*2,.3&()++,((+357966.)++-((&$')'%)),-7*.4.0..+))%)%&&)+)(*).').(&$+.2.+///11''()8,737984570%,&(+)$%1'&%$'#%$'%)./'('))(3,4773202*04-*,4,44303244/<./83+.)))--.1+*)((32*((.((,%$$)(06+1+,,$$$$*&)&287:;518//-56+/3*()0.)(,**59:3,,,-0+(.1+-00737990.,*')))+/,(3+))-+,(,&..,+8/18:/+/8''$'*0.557855/'(%%(&(&*)**''
@66a3c9df-0d82-4887-9a12-446d4ee0a670 ch=177 read=240036 start_time=2019-12-13T18:10:14Z barcode=BC01 runid=2c9cf7bc05858273f10e7d7ec552fc0bd742dc3e
CTCCTACGGGAGGCAGCAGTGGGGAATATTGCACAATGGGGAAACCCTGATGCAGCAACGCCGCGTGAGTGATGAAAGGTTTTCGGATCATACTCTGTCTTTGGGAAGATAATGGCCAGTACACCCAGAAATACGGCTAACTACGTGCCAGCAGCCGCGGTAATACGTAGGTGGCGAGCGTTATCGGATTTACTGAGCCAAAGGGAGCGTAGGCGGATGATTAAGTGGGATGTGAAATACCCAGGCTCCAACTTGGGTGCTGCATTCCAAACTGGTTATCAAGTGCAGGGGAGAGGAGAGTGGAATTCCTAGTGTAGCGGTGAAATGCGTAGAGATTAGGAAGAACACCAGTGGCAGAGAGAGCGACTCTCTCTGGACTGTAACTGACGCTGGGCTCCGAAAGCGTGGGAGCAAACAGGATGGAGAAAATGCCCTGGTAATCCACGCCGTAAACGATGAATACTAGGTGTGAGGGGTTTCCAGCATAATTGCCGCCGCTAACGCATTAAGTATTCCGCCTGGGAATTACGGTCGCGATTAAAACTCAATTGACGAGGGACCCGCACAAGTAGCGGGCGGAACTGCCGAAGCAACGCGAAGAACCCTTACCCTACCGCCAGCCTCCCTTGCATTACTCTTAGTCAGGAGAATCGCTTCGGGGACAAGGTGACGAGTGGTGCGTTGTCATTAAAGCTCGTAAATGAAACGAAGGATGTTGGAGTTAAGTCCGCAACGAGCTACCAACCCTTATCGTTAGTTACTACCATTAAGTTAGGGACTCTATGAGACTGCCTGCGTTGCTTTCCAGGAGGAAGGTGGGGATGACGTCAAATCATCATGCCCTTGTAATGTAGGGCTACACACGTGCTACAATGGCTGAGTACAGAGGGTACAATACCGCGAGTGGAATAGACTTAAAACCAGTCTCAGTTCGGATTGTAGGCTGAAACTCGCCTGCATGAAGCTGGAGTTACTAGTAATCACTTGAATCAGAATGTCGCGGTGGGCGTTCGGGTCTTGTACACACCTTGTCCTGCATGAGAGTTGGCAATACCCGAGTCCGTGAGCTAACCGCAGGAGAACTGGCAGCCGAAGGTAGGGTCAGCGGTGGGGGGTGCGTCGCTAACAGGAGTAACCGG
+
*+/4236+85+-1/0784462.4,+0/1830-./.;21/,(%))/3-,-/2132*/,/,)/0*-01,+,,+12216*/6.:8420:484+1&/-/0351042+1*(*'+),('(&&$$(+'*&4+(()&')&(+1+,%'.*134..+.)).00+5:41+,,/700079-2))-'))&').17344*-*26.+,.,&)+&,3*,40'***),*+)+,*(*+..45.1/71557545:;6)//-+,60.9'4*1-2+2127:556.65)-7;999:845.-,/*-.1617*)+*,*/-)*&&,(+**.*9,(*631**+,+787389/.0/2-))%%1*.0*,+(/32015+31532&&(%()%(*66.+**)-1279164+311/(,*)&'))*2*10(')))&&118<7../0600(+3-2*-,)/.)*('294/-5008/33*,.05125<:/.-..596352257782-)+/+1.:-2+0$*))*&2&'-/*.5,,.13/*,+*.4*)**+3-3/28013.%'%**/-10+$#%((-,::6++)*,&*,54+&.2:/2;5,,/1-'&'%'&(''&((*'(,'(&$)(%(+*,))&)-)/020&$#)+0()*+((.+++,&+-2((-(,*10+*)*,,'&-(%)(&&()(+&*+/2'-723766061126&%/..0&%%%())+-$''-.+(**.)((,++'&+'&)*+,0++3693*(*,846.13.'+..+**)*,(0*+'*-,++%,432:21.;0/)+06425321/7')2417850&&')./43221)&(*.3%$$%$-'(1/,1/.4396444-*)*+..568;:5,,,-,-&-*'(+&*((('%'&)(--+-,*&)+,3531.1:35;:91--..3.-,+)%(%()2*)-,*/-*.-/4-+''**+/6/:;95;777620(./6/-4)-.*(-253-+-3-++*&),)'&$$'-))*71*+(.8334+10./--%)('&'&'.)*+4347;4367//*&$')-.'*0...50//00-'*&$%&(0)'&(%**+*(+.0,/+5,-(.4*(&*(/72564842./,/(**+,('('*+,('%'(*+,.,1124/..//24./-+'+-/'&&'',/)**0./14/%()688;49
@3058ab6b-e06d-49aa-82d3-f77199ce5ab3 ch=373 read=200189 start_time=2019-12-13T18:10:32Z barcode=BC01 runid=2c9cf7bc05858273f10e7d7ec552fc0bd742dc3e
CTCCCTGCGGGAGGCAGCAGTGGGGAATATTGCACAATGGGCGCAAGCTGATGTATACATGCCGCGTGTATGAAGAAGGCCTTCGGGTTGTAAGTACTTTCAGCGGGGAGGAAGGGAGTAAAGTTAATACCTTTGCTCATTGACGTTACCGCAACACCGGCTAACTCCGTGCCAGCAGCCGCGGTAATACGGAGGTGCAACGTTAATCGGAATTACTGGGCATAAAGCGCACGCAGGCGGTTTGTTAAGTCAGATGTGAAATCCCCGGGCTCAACCTGGGAACTGCATCTGATACTGGCAAGCGCGGAGTCTCGTAGAGGGGTAGAATTCCAGGTGTAGCGGTGAAATGCGGCGAGATCTGGAGGAATACCGGTGAGAGCGGCCCCCTGGACGAAGACGACGCTCAGGTGCGAAAGCGTGGGAGCAAACAGGATTAGATACCCTGATCCACGCCGTAAGCGATGTCGACGGGTTTTGTGCGCGTGGCGGAGCTGCGCTGGGCGATCGTACCGCAAAGGTTAAAACCCAAATGTGACGGGGGCCCGCACAAGCGGTGGAGCATGTGGTTTAATTCGACGCAACGCGGAACCTTACCTGGTCGACATCCACGGAAGTTTTCAGAGATGAGGATGTGCCTTCGGGAACCGTGAGACAGGTGCTGCATAGCTGTCGTCAGCTCGTGTTGTGAAATGTTGGGTTAAGTCCGCAACGAGCGCAACCCTCATCCTTTGTTGCCAACCCGGTCCGGCCGGGAACTCAAGGAGACTACCGGTGATAAACTGGAGGAAGGTGGGGATGACGTCAAGTCATCATGGCCCTTACGACCAGGGCTACGATGCTACAATGGCGCATACAAAGAAGCGACCTCGCGAGCAAACGGACCTCATAAGGGTCGTCGTAGTCGGATTCAGGTCTGCAACTCGACTCCATGAAGTCGGAATCGCTAGTAATCGTGGATCAGAATGCCACGGTGAATACGTTCCCGGGCCTTGTACACACCGCCCGTCACACCATGGGAAGTGGGTTGCAAAAAAAGTAGGTAGCAACTAACCTTCGGGAGGCGCTTGTGATTCATGACTGGGGTGAAGTCGTAATAAGGTAACCG
+
))-2(%&%)5/',5/.54)0/&,42+12*5/**(,3:868-.-776&1*+'+)+,+&-./99335454434++1'),)-.5665,0..:+-96+/,,.:81,0008:1))+,.,4.%()16+)/+.,.041670.447,6-..9132.3:*-47216;,2+++4/101&0(*+,'+(-2)'(('*0,+)004-2-+-01+)+041415&++(1-346:95731350,,0,)+%-'',0/158:-4-9-..6--*)&(&/1-)476+)6:89:29/8//,,+%'.---01,,*,')(*),%,$&&'+''*...1898)&.530+'&)*.0/')401-++,-3;798;10.5.+(()((345;4012/744782:.++%()315187.*%+,39++,**(((')//2,07310%(*'&(*468/*+.2;48-48/24,,01/3:)(($(031438;9798'**-+&,/025(-*,58*))''($&&'%%')$)*0*))%$&)&'&$%$$"#$$+,07,/90;6;9&0+)00.-))(+40*64,0.('+&)17356653-*++.0-104/90057:7768697473*+')*-,+++.513732-'1564++.4--,*.<;764.--..4336023488:9:;5<;..-,+767680.08096/001.)///399562+,,-07963;21/2:<01032784632.-72,/356335858836;6/112/)+1-,0955,($)&*+6581585/1;4465773.(*(+*'%%+0&201259;54633)+.-42653895321466234303--,,+2'1-2-)+**,.04-6+)*))*&%(-1614584+4321112366'%(((/1989898:10+.//&*+,(.0.1)+**((-+))+.0:7904+/&,%''*--.27804//0101+5:..170/.5+)+),712312/6...799:555-,**.44.'),5/54;767424-4.)567.6.--311103:47;5158342577976/)&(*,324;6739:60(*()+2400'))'&&/+334;91:3*.20,+/2*,78:<9871010/,2.,)*.)+.2/6/+35*3,-498/
@107cc3d7-a485-45f8-9824-f818f9eea73b ch=459 read=95453 start_time=2019-12-13T18:10:30Z barcode=BC01 runid=2c9cf7bc05858273f10e7d7ec552fc0bd742dc3e
CTCCTGCGGGAGGCAGCAGTGGGGAATATTGGACAATGGGCAATGATCCGGCAATACCGCGTGAGTGATGAAGGCCTTAGGGTTGTAAAGCTCTTTTACCCGGGATGATAATGACAGTACCGGGAGAATAAGCTCCGGCTAACTCCGTACCAGCAGCCGCGGTAATACGGAGGAGCTAGCGTTGTTCGGAATTACTGGGCGTAAAGCGCACGTAAGGCGGCTTTATGGAGTCAGGGTAAGCCTGGGCTCAACTCAGAACTGCCTTTGGACTGTGTAGCAGATCGGAGAGGTGGAGTGGTGATTCGAGGTGTAGAGGTGAAATTCGTAGATATTCGGAAGAACAGTGGCGAAGGCGACTCACTGGACTGGTATTGACGCTGAGGTGCGAAGCGTAGGGGAGCAAAACAGTTAGATACCCTGGTAGTCCACGCCGTAAACGATGATAACTAGCTGTCCGGGAGCGCAGTGCTTGGTGGCGCAGCTAACACGATAAGTTATACGCCACCAGGGTACGGTACGCAAGATTAAAACTCAAAGGGAATTGGCGGGGGCCTGCACAAGCGGTGGAGCATGTGAACACAATTTCGGGAAGCAACGCGCAGGAACCTTACCAGCGTTGGCTATGTCCGGACGATTTCCAGGGCGGATCTCTTCCCTTCGGGGACTGGAACACAAGGTGCTGCATGGCTGTCGTCAGCTCGTGTCGTGGATGTTGGGTTGAGATGCCCGCAACGACAGCCCTCGCACGGTTACTATCTGGTTGGGGACTCTAAAGGAACCGCCGGTGATAAGCCGGAAGGTGCGGGAGATGACGTCAGTCCTCATCAGCCCTTACGCGCTGGGCTACGTACTACAATGGCGGTGACGGTGGGCAGCAAACTCGCGAGGAGTGCGCTAATCTCAAAGCCGTCTCAGTTGGTTGTTTCTGCAACTCCGAGAGCATGAAGGCGGAATCGCCTTTAATCCCCGGATCAGCATGCCGCGGTGAATACGTTCCCAGGCCTTATGCACGCCAGTAATCACCATGGGAGTTGGGTTCACCCGAAGGCGTTGCGCGCTAACTCGCACGCAGAGAGGAGCCAGGCGACCACGGTGGAGAAGCTTAGCGACTGCAGGAGTGAAGTCGTAACAAGGTAACCGGAAGATGGGGAGACGACGAACAGCAGAGTGAAGTTAACCACAAAGACACCGACAGCTTTCTTCCAGCACCATACATGAAAAAAAGA
+
-,2.&&**55,-3+*+/*/02::(0+,-./1015.43/3)'%&&(..2(%'+,,,*+-)&&'$%(*+,0--/-+,*-)'.3.*($&&+-'*+22::0+/70.7995/0-/-..26.+3-/521()&+*,,&'')1/&--./-+*+('-&./-+)%()*,./83-9.#*'))),+)+-&,///9*-65'.*(2,1257531/2192.,&'&*),/(+*)+30.4/,-.1'(*+((*'$),)-2251()-,6,,+:225843'*&&&$)++)*''#%&#&$'-00+/(&&(&%&'%&(),$%'-+0('(*223-%('&/(*48094*1,+475570/.0.+,,,%$('+*+,,*0/.(+),'/.2*)$&''2/,31113434((%'$&%&+')-5)***(&(,+44,)%)(0(*/+'57/+)''&''0)*-03.'+(,)2131//01,+,+*/*(,+(,/)%''$'$)*-**'*-*)312/1'*',,*++*',(*)*2-(%)'27),(&-+'''),,-&&$&''')/,59;8545.2+**+'**+../&13846;9/...5817)615722324220(-+%&&%'(%$,*)-,),+(.+,+-*+'14/++++.1.,.+-,.&&$'*+,.(0119914</3+',.&#&&(./-..-1*&&&'(29207559071/.2',*:710.-(*),*-(),.2.**+,13/+25/++()+061(.40:-*'.-,+.-)-0+**&$(&+,+&(%&#$'++)&&%(())0*15-9;4433/-1-+*0,06:658/5//034:.16.1///100*-,+(,-73*)'&%&'++,*'%%$%'*.(('(*)*)+,*-02*)+&&&/.-.385381/31015(.0.433,,117277534-*+((()44-.+,-3426+95-34/3425(.(,%)(5,.8)(()*-'(%,&&***,00*('('*))0,96820(),&$'&(13++2212-,-,/024..'))))/'%+&),.10)+*33//%&$'')&2-%(&(&%%&(.),,0.'(5'.-((73)++'&+)+41514.,++*+*-,,,,)+%(&)*&()(+&%&.((-57132)$*)-,72)'&&"$(**,.1.2+)$%)+$''(('&')*./7878,7.6/52(--.-24%++,#)$(./0,*-+&),,&%&(+&(*-1/.,'')*/(+,-+,*&$%'%'+.-11//+))+$'&$#$&%&&%').+*'#%
@1ac340d9-1288-4ef5-9071-d2d890108aee ch=455 read=110134 start_time=2019-12-13T18:10:26Z barcode=BC01 runid=2c9cf7bc05858273f10e7d7ec552fc0bd742dc3e
CTCCCACGGGGAGGCAGCAGTGGGAATATTGCACAATAGGCGCAAGCCTGATACGAAATATGCGTGTATGAAGAAGGCCTTCGGGTTGTAAAGTACTTTCAGCGGGGAGGAAGGGTAAAGTTAATACCTTTGCTCATTGGCGTTACCCGCAGAAGAAGAAACACCAACTAACTCCGTGCCAGCAGCGCGGTAATACGGAGGGTGCAAGCGTTAATCAGATTACTGGGCGTAAAGCGCACGCAGGCAGTTTGTTAAGTCAGATGTGAAATCCCGGGCTCCAACCTGGGAACTGCATCTGATACTGGCAAGCTTGAGTCTCGTAGAGGGGTAGAATTCCGGGTGTAGCGGTGGTGAGATGCGTAGAGTCACGGAGGAGGAATACCGGTGGCGAAGGCGGCCCCCCCCTGGGCCGAGGCCCGACGCTCAGGTGCAGCGTGGGGGCAAACGGGATTAGATACCCTGGTAGTCCACGCCGTAAACGATGTCGACTTGGAGGTTGTGCCCGCTTGAGGCGTGGCTTCCGGAGCTAACGAAGTCGACCGCCTGGGGAGGCCACGGCCGCAAGGTTAAAACTCCATGAATTGACGGGGGGCCGCACAAGCGGTGGAGCATGTGGTTTAATTCGATGCAACGCGAAAGAACCTTACCTGGTCTTGGCATCCACGGAAGTTTTCAGAGATGAGAATGTGCCTTCGGGAACCGTGAGACAGGTGCTGTGGCTGTCGTCAGCTCGTGTTGTGAAATGTTGGGTTAGGAGTCCGCAACGAGCGCAACCCTTATCCTTTGTTGCCAGCGGTCGGCCGGGAACTCAAAGGGGACTGCAGTGATAAACCGGAGGAAGGTGGGGATGACGATAAGTCATCGCCCCTTACGACCAGGGCTACGATGCTACAATGGCGCATATTACAAAGAAAGCGACCTCGCGAGAGCAACGGACCTCGCCGTCGTAGTCCGGATTGGAGTCTGCAACTCGGCTCATGAAGTCGGAATCGCTAGTAATCGTGGATCAGGGCTACGGTGAATACGTTCCCGGGCGCTTGTACACCGCCGTACACCATGGGGAGTGGGTTGCAAAAGTAGGTAGCTTAACCTTCGGAGGGCGCTTACCACTTTGTGATTCATGACTGGGGTGAAATTAAACAAGGTAACCGG
+
%$()'%'%*0+'*0+17100149/*+)&+'.-/10:-)-521747000,(&'#$%+++(/,-.)-//36516&'**10:935+3500,+*//+.0-.7;/010/480).//+-0+/094,-404011053.-444&2'+&1235236)(***.,'++%**)(((*)(.//612261439;1651,2(+,9.2/-,2)+)*+)..379476/5--,.&&125145:;4974081-00/)-+/2486(68;;31817-07456.,-)+40,29/%/8609)1)1828:4,0-,....9712223:68311('&&('*+))*,,*,&/20+..,-,/*3+(/0025.0009//+),(---589-,*'&)$#%52/1-)1,13259967:0:0/.7,.*+3/356;5*'-02$(&(',(0,(($,&(*/03/+*&)%(*3/.1('02</9'43-/1..39(48.0530.0035.026;.3+0*,,//.5650)&&0*/0.11+-/76-+3150221...12../-+*+'())*%(%&&&(//2:9594//41)(%''%&+/127,146*5,503--))+$')(0+4/6340+30-(0*%%&+.0-./8::0+,-5755658<<6;6<0.-/.35&3&&),/+(+.,(&%&*0-145++''',-555/12*,)(369/2./---,,)'&+()0,1:8<93::378555.&*-0'-1/1.+).+53448:6784232557,8+++.48/-00824161-'($&),-,.517220//.1/051+40225067,,402;1222867-505*.0*-,,93:(04:-117,6&+,2/00833837*,+,+0--8:9.0/.+.-&'&*)*/085&&&&%$$#$%'32326,-&(((&-.262.:.-4;401-,*((+,891&'((&'135658521,+'**,&-2810615,+012227047)*,,);-3,(+,1203,5--+-'++/((*.2..2-80756-1(*(..3232769566/.(.()&-+4864:6-0,-03.&/2+,()3**+..((%&++')%),3768668.))**0.54.14:/*%'(+400//012128799-5(+1.01037+28(2.61)(&(+;84632444785.-&0,,1/3,1975945;694:
@58a63f7d-1574-487e-8ec1-c9980e3e8bc5 ch=321 read=79425 start_time=2019-12-13T18:10:24Z barcode=BC01 runid=2c9cf7bc05858273f10e7d7ec552fc0bd742dc3e
CCGTTACCTTATTGCAGCTTCACCCCAATCGTCAATCCACCTTAGACAGCTCATGCCCTTGCGGTTGGGCCACCGGCTGGGTGTTATCAACTCTCGTGGTGTGACGGGCGAGGTGTGTACAAGGCCGGAACGTATTCACCGCGACATGCTGATTCGCGATTACTGGCGATTCCAGCTTCATGTAGTCGAGTTGCGGACTACAATCCAGACTGAATGGTTTTATGGGTTTGCTTCACCTCGGCTTCGCTTCCTCTGCACCATCCGGTAGCACGTGGTGTAGCCCAGGTCATAAGGGGCATGATGATTTGACGTCCCCGCCTTCCTCCAGCTTGTCACTTTGGCAGTCTCGCCTAGAGTCCCCAGCAATGATGATGGTAATAACGATAAGGGGTTGCGCTCGTTGCGGGACTTAACCAACATCTCACGACACGAGCTGACATTAGCCATGCACCACCTGTATCTCATATAGCTATCTCCATCTCTGGAGCTGGTGCTTGTAAGGTATGTCAAGACCTCGGTAAGGTTCTTCGCGTTGCTTCAGATTAAAACCACATGCTCCACCGCTTGTGCGGGTATCAATTCCTTTGGAGTTTCATTCTTGCGAACGTACTTTCTCAGGCCGAATTACTTATTGCGTTAACTGCAGCACTGAACTTTGACATCAACGCAGGTACTCATCGTTTACGGCGTTCACTGGGGTATCTAATCCTATTTGCTCCCCACGCTTTTCCCAGGACTGAGCACGTCAGTTGCCGGAGGCCAGATCGTCGCCCTTCGCCACTGGTAACCATCCATATATCTACGCATTTCACCGCTACGCTGGAACCACGATCCTCTCCTGCACTCTAGCTGCCTGGTTTTCTATGGCTTACTGAAGTTAAACTTCCAGGCTTTCTACAGACCCTTGCTGCCGCCTGCTCCCTCTTTACGCCCAATAATTCCGGATAACGCTTGCCACCTACGTATTACCGCGGCTGCTGGCACGTAGTTAGCCGTGGTTTTTTCTAATAAAGTACCGTCACTCGGCTACCATTTCCTCTTAGCCGCCGTTCTTCGCTTTATAACAGAAGTTTTACAATCCGAAAACCTTCTTCCTTCGCGGCGTTGCTCGGTCAGGGTTTCCCCCATTGCGAAAATTCCCTACTGCTGCCCTCCCGTAG
+
,)))0&(&)(%,1-.*/0.61,326,+/./&)(*3,70)+%((&-&-*)(*,%%%'))(2,.)3+3)***-)0,()&%)0')(9+++-3-,,133/15:6251362:81,%)/*+,-./247398.)*&%$&,,2;2017-/32358768660:///1/02,)*&/243:.4+)%(+/6+1.045870/240*)&)**&+,8:.:*((+)-+,,*0.9:;0./.8,293+25;.),2-+/))071)*/409./2.-,02273*'%((,+*.../&),40*30)'.5155842/481/3643656.81++1/.5.-,/2:87:8.//,-.163352,).&0(,-3691.+-'(-())-.33*'$%&0)()*)+*4--31'(51881/'-.-,-2/0-1032.6//0;51*+)/(.,)'0-01.0(*,.013/-112100&(*,'-54940-/4)6966755444)//,&-,,4./,.-,.0320/1('&$((,+*-)$'$')),.6144.23204'%&+)+2*4.;99:545123--.90+*,1+/48-80.+,413213)+*&'(*+-,1+2*%$,-466:0&*-.-*(+,89429;/8....'6,,1/()''(+,,,14)(',-+)*1-.6422-5.2+(&&'%*+-46568,),))+7678/**()%'''%*+-389639:+.-4)'(0&#%+$-*(..0154;440..090,.,232,)--,1;:)-'&&151.000/,%&(-5&((.%))+/'()/,(,5567;:197)4;8572'*)*&)$"$%$)1403462230351564;60*,/(+2..%$%))(%%%&()/-3)**446200*--//&//++-.*01*9502,++.-028/160&(''42:0-,1-(%32//80*'%%&&26;517./.1295:<400-18*,4695'4-51+.-,8:9;1,3038865.,,+'.*&*+),/.1/.4/29,,'.-./432/,+-/8898:22291:20.2599/*&*,',,'&&&+*2271323,0,-',1//::+)+%&&&&,++-707;88;4'&-,**01;4+)0,+123)*,-8/-,+-6:4.88;869:75+*$((1-2.;,,,0+8/3*05,-61/9;9,-185-+/213-2-7+((.--/,+)(('+.,+/-2
@3e3931ca-27cb-4224-ab83-e5fdd3188941 ch=188 read=236034 start_time=2019-12-13T18:10:42Z barcode=BC01 runid=2c9cf7bc05858273f10e7d7ec552fc0bd742dc3e
CCGGTTACCTTGGTAGGCTTCACACCCCAATCATCAATCCACCTTGAACAGCTCCTTCCTTGCGGTTAGGCCACCGGCTTCGGGTGTTATCAACTCCCGTGGTGTGACGGGCGGTGTGTACAGGGCCGAGAACGTATTCACCGCGACATGCTGATTCGCGATTAGCAGCGATTTCCAGCTTCATGTAGTCGAGTTGCAGACTACAATCCGGAACTGAGAATGGTTTGGGTTTTGCTTCACCTCGCGGCTTCGCTTCCCTCTGCACCATCCATTGTAGCACGTGTAGCCCAGGTCATAAGGGGCATGATGATTTGGCGTCGTCCGCCTTCCTCAACTTGTCACTGGCGTCGCTGAGTCCCCAACTTTAATGATGGTAACTAACGATAAGGTTGCGCTCGTTGCGGGGCTTAACCCAACATCTCACCGACACGAGCTGACGACGAAGCCATGCACCACCTGTATCTCATATGGCTTTATCTCTCCCGTCTGGAGCCTTTATGAGAGTATGTCAGAGACCTGGTAAAGGTTCTTCGCGTTGCTTCGAATTAAACCACATGCTCCACCGCTTGCAGGCCCCGTCAATTCTTCGAGTTTCATTCTTGCGACGTACTACTCAGGCAGGTACTTATTGCGTTAACTTTAGCACTGAACTTTGACATCCAAACACTTAGTACTCATCGTTTACGGCGTGGACTACTAGGGTATCTAATCCATTGCTCCCCACGCTTTCAGGCTGAGCGTCAGTTGCAGGCCAGATCGTCGCCTTCGCCACTGGTGTTCCTCCATATAATACGCATTTCACCGCTACGCATGGAATTCACGATCCTCCTGCACTCTAGCTGCCTGGTTTCTATGGCTTACTGAAGTTAAGCTTCAGGCTTTCACCACAGACCCTTTGCTGCCCGCCAACCACTCTTTACGCCCAATAATTCCGGATAACGCGCTTGCCACCGTATTACCGCGGCTGCTGGCACGTAGTTAGTCGTGGCTTTCTAATAAAGTACCGTCACTCGGCTACCATTTCCTGTAACCGCCGTTCTTCGCTATAATGAAGTTTACAATCCGAAAACCTTCTTCCTTCACGCGGCGTTGCTCGATGGGGTTTCCCCCATTGCCGAAAATTCCCTACTGCTGCCTCCGTAGGAG
+
771/6/*,*+()%%#''')3--.)/8;0/0.04:8775:7-/-..*,07'--.1218/,*+)-698:3488,,8*0)')/,*3'))73.../.1035)*9340.-016(,30131//..022:804.+*-+-1))*1<8)64342357:::::9:96575-7-+$%$&(+)4/&*&&&+-431411*-/6533/:00,/6444121025+)((+*--+.42,57;4.801:;4.14:-+,-'+)),1.3:-,,9,/;.***')'(.22796793----,02-.-*++:/+-633.+(&'*-+,,0/132.6/('(''+$#%',&0.-0.824*0+--&.*).*1*))*)%'(**-+1:<...//8-1.-,-.-7,/(('/+761/2*,(,3+,',+558<56/3/+&)'2'(&%-3-00173--.-//)1''+/./1484+$))$),4620-07/161012446832''&&&).,**021+66'',.219.'/3599251.*()*,8/33/&'&(/2/05182)163:990/..--4%)*63.0.5+:;899333433444/14+*-'&%%)),//)(/06948,/4&)*/-79/.2;646-*()+*//361021+3/*&*()((1*+4--.21/2-+/0+&(*).//6:-29:.4275:(((&*++0,')+(,/021/018:../:6577.,*.0011/2..13885432.'(((+..:5.&+))57,)%5432322/255%72811+)16:02355687.9:+/.*2/.2597579;;655:46/0'%(),+226;9--.8-3401*,*0.,0)3*0-+*,-7)*4:6881120++03665:67:6<954,1*.-.1/11-/-*2,9+-.486'9:57;6.,,,,/+1*1.&&(&')1.3,($*'*&*-+.0/39229406/-1/4:;713/41;:<821**.**56)'&$('*5/09786:788819-,')+0+58745;8.6+4)+33*))0-065(0+-9787*+-/-4/009;60::.($%#'%-.58:6::/+,+$&&#&$%&(-,.3;412.;/-)(4:9.::9<9:<;649.*,,.187.8-,,22,$%(6960;7/9;;-,59041-/2/6105.)'&&%#$*''8024.-'-*))
@14c58d19-a3c8-4246-8529-bcbc804e701e ch=414 read=101018 start_time=2019-12-13T18:10:38Z barcode=BC01 runid=2c9cf7bc05858273f10e7d7ec552fc0bd742dc3e
CTCTGGGGAGCAGCAGTGGGAATATTGCACAATGGGCGCAAGCCTGATGCAGCCATGCCGCGTGTATGAAGAAGGCCTTCGGGTTGGCAAAATTACTTTCAGCAGGGAGGAAGGGAGTAAAGTTAATACCTTGTGACGTTACCGCAGAAAGCCGGCTAACTCCCGTGCCGCAGCAGCCGCGGTAATACGGAGGTGCAAGCGTTAATCGGAATTTACTGGGCGTAAAGCGCACGCAGGCAGTTTGTTGAGTCAGATGTGAAATCCCCGGGCTCAACCTGGGAACTGCATCTGATACTGGCAAGCAAAGGTCTCGTAGAGGGGTAGAATTCCAGGTGTAGCGGTGGAATGCGTAGAGAGATCTGGAGGTACCGGTGGCGAAGGCGGCCCCACGGACGAACTGACGCTCAGGTGCAGCGTGGGGAGCAAACGGGATTAGATGCCTGGTAGTCCCGCCGTAAACGATGTCGACTTGGAGGTTGTGCAGGCGGCTTCCGGAGTAACGCCTTAAGTCGACCTGAGGTACGGCCGCAAGGTTAAAACTCAAATGAATTGACGGGGGGGCCCGCACAAGCGGTGGAGCATGTGGTTTAATTCGATACAGCGCGAAAGACCTTACCTGGTCTTGACGTCACAGAACTTTCCAGAGATGGATTGGTGCCTTCGGGAACTGTGAGACAGGTGCTGCATGGCTGTCGTCAGCTCGTGTTGTGAAATGTTGGGTTAAGTCCTGGCAGAGCGCAACCCTTATCCTTTTGTTGCCAGCGGTCCGGCCGGGAACTCAAAGGAGACTGCCGGTGATAAGCTGGAGGAAGGTGGGGATGACGTCAGGTCATCATGGCCCTTACGACCAGGGCTACACGATATACAATGGCGCATATACAAAGAGAGAAGCGACCTCGAGCAAGCGGACCTCACAAAGTGCGTCGTGAGGTCCCAGGTCTGCAACTCGACTCCATGAAGTCGGAATCGCTAATCGTGGATCAGAATGCCACGGTGAATACGTTCCCGGGCCTTGTACACACCGCCCGTCACACCATAAATTGGGTTGCAAAAGTAGGTAGCTTAACCTTCGGGAGGCGCTTACCACTTTGTGATTCGCATGACTGGGGTGAAGTCGTAACAAGGTAACCGG
+
.,*&'+0*$(2.12*.0*(''*()+-**+*1-/370..06:(7:4458/0/,0)2)%+2.0663444)*,&())5135944;911*+*5:*('&$())-*'+*%,4+)),++,/+'+,05/+/-2,..0)(*'),+0*5-+58/1,*,((%&,,/-./5/038*-:-55&&$'&&)3*43/(-10,+.+4-,,--05523/2//002&.)(1,()019;8858774,++.'-+./7:8228;;+61-,-.//246/2(+7/-4.+'+-;7:9417:56;67866-54541////27/5/0.')')%-(++-.-493+058.45(3(6+:++.1.-,./.,901989986661/+))*+4421.)*()*957:6/,'&&(+2+-/-260%'-204200,///16648)+3-*)&(()-')+,%,-5943(37)/,)(',&,0),+*+.2/1-',,67:<8,+*++765,+,*&+')(0*%%$(%-.-'.).-9*+.%&%*--)*'%$+*/,.((+3-.&(&)(,+%(+(*&(.-15138,.287:633073:379006836+/8/2336.+*,/;79:.//-533387;7586:21*/%,++--.-.1().12/8./973012320,+('&%&(,/20/;8,+*+--.98;-3--(/+-8/.,+01(),..//.0+,&+./00+*)&'9;:999:799112336764;20/*/*)),/4723368,/6,%%)/&&&')4565690)/0459/:;-.7<47:56,3-,,).533&67+756;7:,3,&*)23776,42..-/0.01241/,./0635;:14:955443-(*+10.,,,*/18-,-((+,/2(11,,&%&$&(&)#&')/..890//,+(*+126*()))'-(')('-0,0(&.+0914380/3/-*-.4/**04675))*,-0+03+*+/,,-573330/((*1/-&-'*)((3*2/945&'$))/02;620124+,:7270*/),+,/63),,-3/*),697/5-),+++,+08-7:.-6/,+)+.(('')(,(454967684*$%&*&))%&&%1)11366)6,+073.040./.,1185.1256;4(*(,1056566.)(.(&+-,-0/4-+-)'()+/27
@f0a81f39-d9be-4b3a-92e2-2a6929ddf041 ch=188 read=236052 start_time=2019-12-13T18:10:52Z barcode=BC01 runid=2c9cf7bc05858273f10e7d7ec552fc0bd742dc3e
CTCCACTACGGGAGGCAGCAGTGAGAATATTGCACAATGGGCGCAAGCCTGATGCAGCCATGCCGCGTGTATGAAGAAGAGCCTTCCGGGTTATAAGTACTTTCAGCGGGAGGAAGGTAAAGTTAATATCTTTGCTCGTGGCGTTACCCGCAGAAAGCACCGGCTAACTCCGTACCAGCAGCCCGCCGTGCTACGGAGGTGCAAGCGTTAATCGGAATTACTGGGCGTAAAGCGCAGGCGGTTTGTTAAGTCGAGATGTGAAATCCCCGGGCTCAACACCAGAACTGCATCTGATACTGGCAAGCTTGAGTCGTAAGGGGTAGAATTCAGCAGCGGTGTCGTAGAATCTGGAGAGGAATACCGGTGGCGAAGGCAGCGGCCCCCTGGACGAAGACATGACGCTCAGGTGCAGCGTGGGGAGCAAACAGGATTAGATACCTGGTAGTCCACGCCGTAAACGATGTCGACTTGGAGGTTGTGCCTTGAGGCGTGGCTTCCGGAGCTAACGCGTTAAGTCGACCGCCTGGGAAATGCGGCCGCAAGGTTAAAACTCAAATGAATTGACGGGGCCCGCACAAGCGGTGGGCATGGTTTAATTCGATGCAGCATGAAAGAACCTGGTCTTGACATCCCACGGGGTTTCAGAGATGAGAATGTGCCTTCGGGAACCGTGAGACAGGTGCTGCATGGCTGTCGTCAGCTCGTGTTGTGAAATGTTGGGTTAAGTCCGCAACGAGCGCAACCCGCCTTATCCTTTGTTGCCAGTTGACTCAAGGAGACTGCCAGTGATAAACTGGAGGAAGGTGGGGATGACGTCAAAGTCATCATGGCCTTACGACCGAGGGCTACACGTGCTACAATGGCGCATACAAGAGAGAAGCGACCTCGCGAGCAAGCGGACCTCATAAGGTGCGTCGTGGTCCGGACCCAGGTCTGCAACTCGACTCATGAAGTCGGAATCGCTAGTAATCGTGGATCAGAATGCCACGGTGAATACGTTCCGGGCCTTGTACACACCGCCCGTCACACCATGGGGAGTGGGTTGCAAAAGGTAGGTAACTTAACCTTCGGGAGGGCGCTTACCACTTTGTGATTCGCACGGCTGGGGGGTGAAGTCATGCTAAAGGTAACCGG
+
.770''%'*(.+%).+.55(0.&&&-2/203)((,071,5321.3**/3+-+,&..(3:478:;89664434346+-+)%'376;2/172.0$*06*.10364.(/.(6-()*-.-3./;7//301-/115;1/498'5*,.,./-.4)+-+(/*+&((.+%%'*.-,.37458;;65-,*++((-%',.()$'%&%*(-.373693:.9.-2'/,*1-,.52+*'&)*+/(*)+)-89,18:7,/708/65'&'(/*,*,48.-28/+56798401()01)(+,6111.1,,+*),,3542.()'&()++..-9,.394-1(2*4,(&&&&+,06.+%$'(*-,-.1169-*&(+'50126499.7-,,-*-,(-+/./995.((/.0+('&')#'(018:994740.)(-..:486(*./3;.4(59..7-02767:)*-(**)23+.0-3589;*,%$)(,12/2.1,/)+0,501-4-(-,*01-,+'+,.3/0,-**+.242114.8.9-18448;89;994'++(+',)069273/-0/4/:9/2460;:11-506/673-+.-81..-1,/-02:9852(),)*8:8384:.--,*-(*+'%(*4-).),)&&+10241568818)(+*/0(+633++)(+42222:6.7/498;8/94253788+&)(0/256763///0-5-,,00254-).-2252800/%-4/,+3545539.--./,*-.)*%%'(&++,79*$&((1,/0-,71..4%&&$')'*-.4333+(')--1-36,--+,+2;989:52//.1.6,533-0177988,40)'.0388.22-1/)*())*.'%%-11-,-+&(.0498576:+5+++5778784,,+)'+)&(,/34788:75234/),1068977356:.7655765/1'4.4(1,&'(((.43355.2,--35&743(%'.,,,8&/),,/+..'((-,./88959862*,51563+,+1/--1./2-//2,)1*,43923.-+,,0984;2121//+0523465'')*-768<577:7'(()&+,)*''&&0,444;6&60)-2-0.206-14).--/())*.7501%(*0.036555))(1+**+).+1127-*1,576279
@6c4f4287-e9bf-4be2-8474-f49fb37fe523 ch=32 read=109608 start_time=2019-12-13T18:11:04Z barcode=BC01 runid=2c9cf7bc05858273f10e7d7ec552fc0bd742dc3e
TTGTTTATCCTTCGTTCAGTTACATCATTGCTGGTGCTGAAAGTTGTCAGTGTCTTTGTAATTGCTTGCTTCTGTTGGTGCTGATATTGCTCTACGGGAGGCAGCAGTGGGAATATTGCACAATGGAAGCAAATACAGTGCAGCCATGCCACGTGTGCTGAAGAAGGCCTTCAGGTTTGCTAAAGTACTTTCAGCGGGGAGAGGAAGGAATTAGAAAGTTAATGCCTTTGCTCGTGGCATTACTGCACCAGAAGAAGCTTTCAGCTATCCATGCCTTGTAGCAGTAATACAGGAGAGTGCAAGCGATTAATCAGGATACTAGGCGTAAAGCACAGAGCAGATTTATTAAGTCAGATATGAAATCCCAGGCTCAACACAGGAACTGCATCTGATACTGGCAAACTTGAGTCTCGTAGAGAGAGGTAGAATTCCAGGTGCTTGGCAGTGAAATGCGTAGAGGTGGAGATGCAGTGTGAGGCAGCCCCCCCCTGGACGAGGCAGCTCAGGTGCGAAAGCGTGGGGAGCAAACGGGATTAAGATGCCTGGTAGTCACGCTTAAGCCAAGCGATGTCGACTTGGAGTTTGTGCCTTGAGGCGTGGCTTCCCGGGAGCCTAGCAGCATTAAGTCGACCATATAGGAGTAAAACCGCAGGATTAAAACTCAAATGAATTGACGAGAATTTTCAAGCCGGGAGTGGAGCATGTAGTTTAATTCAGTCTGTACGAAGAACCTTACCTGGTCTTAGCATCCACGGGAAGTTTTCAGAGATGAGAATGTGCCTTCAGGGAACCGTGAGACAGGTGCTGCATGGCTGTCGTCAGCTCGTGTTGTAGATGTTAGGTTCGCGTCACGCAGCAGAGCTGACCCTTATCGCTTGTTGCCAGCAGCGGTCCCGGCGGAACTCAAAGGAGACTGCAGTGATAGAAGCTGGAAGGTAGGGATGACGTCAAGTCATCATGGCCCATACGACCAGAGACTGCACGTGCTACAATGGCGCATACAAGAGAAGCTGACCTCGCGAAACCGTGGACCCTCATAAAAGTGCATCATAGTCAGTTGGAGTCACTGCAACTCCAGCTCCATAGAGAGTCGGAATCGCCTTTAGTAATCGTGGATCAAGAATGCCACAGTGAATACGTTCCCGGGCATATACACCGCCCATCCACACCATGGGAGTAGAGTTGCAAAGAAGTAGGTAACAGCACTTCGGGGGGGCGCTTACACTTTGTGATTCATGACTGGGAAATTGAAGTCAATAACAAGGTAACCGG
+
&0.,2&&*('',,1295-+1.)+)+&'0)%''&$+'(**,..)-*%*4,11,2.22*+0,'/)(')&$%,0.0656(13032/0/*-.,,+.+*-)32'(,&%&'*)*)-.'-+)3,(),-,9007&%%'(0)%&'(*3./2,2200*-%$&&)&,%)(&(*$())..*)+%%')-7+))*+5.*,((/3--,/.%.00)+&.3*+-*(&)'&$'('&-/11/&1*/1,(.13*-**+(/1%'$#&$((((/*$''%%')'))$')+,.(,-+23))&$$$$*)--/,*,*,'((&&+'('$&'&&,)3233).))-''(((*)()0+(#$%'(*')*''%-6*%0/0-.2422-.&,/180,00,',,+,6,+,&&%0*2+-0.++,,-./0+35-3./1-++).-34678354--,*)&,,)00062-0+).4.,&*'&()$/.-*-,*,1)2'+%+%-31++$($+%*,2-/-01+)*005,632),2:97--((&$'(+5'2/--,))+)&&,,./0,(*/+2/*'14+*4*.*-0-38014405//$(%'*&*&%##++(*'(*/2/.+-0711+('0--0*.($('(-2++./3//01-(-41'(+,()&*%$%#*)-*+.--'0-%&%(),*'$%&*.&+(&''+*'+(/8994782582259581//*(%($''''%&&&($&)'%&'*.'+,)'%&''39:/9/96((+'*)*&,%'+'.//0,.),0-+/1)&$%%*+041/1-4,*)'/981/*))))+++)*0.1737302*$-2*/427/4'%225/-2...524589;9000/-45%(().48/8.,,&&',,10&,++21-,+,)$%%)+-7,**''$&$-*&***+,(',)$-*)2++(+&)),303(%&(&&)*3346/4)+,(,()(%&$$(()))'+(&-.5,&&('&%*)*,-31../022.0101223+1.40$&#$'*22.+'*('&#%#$'*33545292070+***))+-&&&'(&()*-184-*)*&(((&$%(,+10(((((-98)+2+*%*)(3'),.&((,'''&'*()*),*/-,0-.-7477,,*()&%%'+'.+.04.-*,1)(((+-..571,4430(&)(*&3+*+%+/+*6/27,+,//+%.)+%*''&)'++%**)$))'%&'*.),*1-&((%'$*-*+-:;,'+*'))/,))(''()%'.,5*02,(+,../2.')$(*-.)-,05342,-/--&(%(%$''',)())&$'+0+05-6-4.80,6
@116ee41a-d529-4f93-bcb2-80aef64d5ac2 ch=30 read=98629 start_time=2019-12-13T18:11:04Z barcode=BC01 runid=2c9cf7bc05858273f10e7d7ec552fc0bd742dc3e
CTCCACCACAGGAGGCAGCAGTAGGGAATTTTCGGCAATGGGGAAACCCTGACCGAGCAACGCCGCGTGAAGAAGGTTTCGGATTGTAAGCTTCTGTTATAAAGGAAAGAACGGCGGCTACAGGAAATGAAGGTGGCTGATGACGAACACTTTATTAAGCCACGGCTAACTACGTGTACCAGCCGCGCGGTAATACGTAGGTGGCAAGCGTTATCGGAATTATTGAGCGTAAAAGAGGGCAGGCGGCAGCAGGGTCTGTGGTGAAAGCCTGGAAGCAACTTCAGTAAGCCAAAACAAAACCAGGCAGCTAGAGTGCAGGAGGATCGTGGAATTCCATGTGGCAGCGGTGGGAAATGCGTAGATATATGGAGGAGGAACACCAGTGGCGAAGGCGACGATCTGGCTGCAACTGACGCTCAGTCGAAAAGCGTAGGGAGCAAATAGGATTAGATACCTATTTAGTCCACGCCGTAAACGATGAGTACTAAAGTGTTGGATGTCAAAAGTTCAGTGCTGCAGTTAACGCAATAAGTACTCCCTTAGTGGTACGTTAAGAATGAAACTCAAAGAGGAATTATTGAGGGCCCCGCAAGCGGTGGAGCAGGTTTAATTCAAGGAAGCAACGCTGAGGACAGGTCTTGACATACTCGCAAAGGCTCCAGAGATGGAGAGATAGCTATATGAGATACAGGTGAAGATTGCATGGTTGTCGTCAGCTCGTGTCGTGAATGTTGGGTTAAGTCCCGCAGCAGGCGCAACCCTTATCGTTAGTTACCATCATTGGTTGGGGACTCTACCATGAGACTGCCAGTGACAAAGCTGGAAGGCGGGGATGACGTCAAATCATCATGCCCCTTATGACCTGGGCTACTACGTGCGCCACAATGGATGGTGCAGAGGGAAAGCGAAAGCCGCGAGGTGAAACAAACCCATAAAACCATTCTCTCAGTTCGGATTGTAGTCTGCAACTCGACTTCATGAAGTTGGAATCGCTGGTAATCGCGAATCAGCATGTCGCGGTGAATACGTTCTCGGGCCTTGTACACACCGCCCGTCACACCACGAGTTAACACCCGAAGCCGGTGGCTAACCGCAGGAAGGAGCTGTAAGGTGGGATTGATGATTTAAGGGTGAAGTCGTAACAAGGTAACCGGAAGATAGAGCGACAGGCAAGTGAGTTAACACAAAGACGCCGACAACTTTCTTTCCAGCAATGTAACCGCA
+
-01/&%%%''0+'+)($*(&()-&+(,*08:90/;1/643..)'++-34+,2760/.-213(04-/1321.)+-+-,862(.&8(,,13%('*$%$)(%(,13)/(/+)/51600.70,,/+,+0-+0+)+(**)+*&)&*-01,'%%&'.2,*3..*&(*-/38442844/0,-(%$%''&*'')**'-)+)**0.,-(*(.++1324123004(-*+1+'/'(&('..464)&&.32,,/3,,*(&)+)-4/---.-.1/-,04*.778+-)%'(''(&)$(+77*+.&'%%&''+1*/,+-**(*+'.)*+/3).))(.*+818814.50%%$'%'&&%%,,,13.&'*+.-45653033434570.4*(+((0,).+(/1)('(),*/4691..-.,7(+&)+-41456689995627(+.0,)*.500+&&'*890*,,''+**(-,)4,($''''--2+$'(.:538;;55453,+,-,047)-:49,0*)+)30/78.-01.-/0/.//74/8/6/7134940+-.-0/06)((-(/&-23532,(*()4.,)+'-*.,+*%')*)(.)%&))&.-(3,+&%(-1'2*-,9**((('*+1,'0(+.%'%%(*$'%&.&)%('&$$'%&(*(.+,*1121899()1;4/5628()),-.070+()')*'***010344365564.1/,)&*&.,+.392937322/02%&)-332//10/-%-.225)550:0)(*/-))0/,:3288476/5:01/-.34372109117135/40+))2%/4.)++(&&'#&%'+./1-/11,-..4.31*&--/3)-'5,012701579666&&%(.)*-463:46,)2000451/+-///%*$%&&',-&%$%'49577220+,,-2.+/0'.)&'*'',*+2535/&',)+*5/.1:..2,+,-89506626+--04146<7,,&-%)),.007698700/(),-+**)*4-*5-3-/102322-4,0.//),-,40104525&6405+0/-05449649412(475-1.,-..'-,0635:634,))),+*,*.1,5311&.)(%')()7588150)*/54/.0)4-3)'&%%$#&%&&*.-78/03-133267,+'-.**-)1---2+,,,+*+*(-54<3+0+'))-**-/2264798,,)+,,-4-.,./.*.('(($-2/41/,*+/-&&%$)'(/12)(&&%&&$$%%
@04e5ef8e-5758-4d99-ac0c-669a99f49e7c ch=34 read=142905 start_time=2019-12-13T18:11:02Z barcode=BC01 runid=2c9cf7bc05858273f10e7d7ec552fc0bd742dc3e
CTCCTACGAACAGTGGGGAATATTGCGCAATGGGCGCAAGCCTGATGCAACCATGCCGCGTGTATGAAGGCCTTCGGGTTGTAAAGAGTACTTTCAGCGGGGAGGAAGGGTAAAGTTAATACCTTTGCTCATTGACGTTACCGCAGAAGAAGCACAATAACTCGTGCCAGCAGCCGCGGTATACGGAGGTGCAACGTTAATCGGAATTACTGGGCGTAAAGCGCACGCAGGCGGTTTGTTAAGTCGGATGTGAAATCCCCGGGCTCAACCTGGGAACTGCATCTGATACTGTAACGGAGTCTCGTGGGGGGGGGTAAATTCCAGGTGTAGCGGTGAAATGCGTAGAGATCTGGAATACCGGTGGCGAAGGCGGCCCTGGACGAAGACTGACGCTCAGGTGCAGCGTGGGGAGCAAACAGGATTAGATACCTGGTAGTCCACGCCGTAAACGATGTCGGCAGGGTTGTGCCCTTGAGGCGTGGCTTCCGGAGCTAACGCGTTAAGTCGACCGCCTGGGGAGTACGGCCGCAGGTTAAAGCTCAAATGAATTGACGGGGGCCGCACGAAGCGGTGGAGCATGTGGTTTAATTCGATGCAACGCGAAAGAACCTTACCTGGCCTTGACATCCACGGAAGTTTTCAGAGATGAGAATGTGCCTTCGGGAACCGTGAGACGGGCTGCATGGCTGTCGTCAGCTCGTGTTGTGAAATGTTGGGTTAAGTCCGCAACGAGCGCAACCCTTATCCTTTGTTGCCAGCGGTCCGGCCGGGAACTCAAAGGAGACTGCCAGTGATAAACTGGAGGAAGGTGGGGATGACGTCAAGTCATCATGGCCCTTACGACCAGGGCTACACACGTGCTACAATGGCGCATACAAAGAGCGACCTCGCGAGCAAGCGGACCTCATAAAGTGCGTCGTAGTCAGTTGGAGTCTGCAACTCGACTCCATGAAGTCGGAATCACCCAAGTAATCGTGGATCAAGATACCCACGGTGAATACGTTCCCGGGCCTTGTACACACCGCCCGTCACACCATGGGAGTGGGTTGCAAAAAAAAGTAGGTAGCTTAACCTTCGGGAGGGCGCTTACCACTTTGTGATTCATGACTGGGGTGAAGTCGTAACAAGGTAACCGG
+
.22/()*&$$&%./.54(*/*)***-31420420+()/6-5:687812.2.;/:8892375560**-*+24:9<9.9418012:.&%%*)+-3.+,23.15*&)*++&&$-*;7./3020-/*(02'&*+'0*+,:09/+67+0,+0*')*$%%'+(''*)-/,.1384)--&0,))'%+,'&'*.*//*../()+.6-6-//8/70809:;<8:6,;;/-853..*,(*27/33<:'5/3-457*/2/(+&(--)298-,5696:5-6966:-4-,53233380/00/43(--,*&%'(+,/05,-**+-14/-3(3+.,&)1831*+**/--*12+)1296/--,-85/*('*)/*5-4-*4-*)-,1//+38,)5946*,,(*/001///-0).833,++,,;67:*'(+;;,5)9:429002:3:711:11165,'+./6456932-*,)/.2+2+22.09/1052**+)*/6/6030-...',(-',424///149661786361-/,(&,*'&%*)).+2)&'*120954+'()2,.-/.-647.//(2;9/24)+/1(*,)+.;94/'++1-)')+6;:36291.111377423-10*(/44/6.,.-''').+)('*.37713/./-,0;<625....-00.*5,,078;9:8298062:7:98566'(('*,1233:9:9:988844667631-0))*175120928/4))&'(17/0108)(67684122*)1,/1./6/,29781/./3:9626912.*0-,/777;,/..--.9759-,-*),0;97891.2./51876:;0366888452/-148;856-544,*($$(*98386635--)*'+,-5766203/'0.*.--&,/4(%'%%-.2822(---,*08/303035575408+/0578884721/1$+'0,/-00258665446113358,,,.'(*-(1,0..$'&%+''&-1.//532658-'(31+41'(..854363)211-681,&$'(+)%*.//.+/1+,730/3.//0389787.+,/976<367::63,*++,%0++,%)((0,,,-6009/)13,+,,2-+11--241-2301:/)/,./76;6/')+/-035468:92-1-338759
@50978155-4908-4aeb-8563-c37f4b6874cd ch=12 read=76779 start_time=2019-12-13T18:11:14Z barcode=BC01 runid=2c9cf7bc05858273f10e7d7ec552fc0bd742dc3e
CTCCTGCAGGAGGCAGCGGTGGGAATATTGCACAATGGGCGCAAATACATGCCGCGTGTATGAAGGCCTTCCGGGTTGTAAAGTACTTTCAGCGGGGAGAAGGGTAAAGTTAATACCTTTTGCTCATTGGCGTTACCAGAAGAAGCACCAGCTAACTCCGTGCCAGCGGCCGCGGTAATACGGAGGGTGCAAGCGTTAATCGGAATTACGGGCGTAAAGCGCAGGCAGTTTATTGAGTCAGATGTAAAGAATCCCCGGGCTCAACCTGGAACTGCATCTGATGCCGAAGCGGAGTCTCATGGGAGGTAGAATTCCAGGTGTAGCGGTGAAATGCGTAGAGATCTGGAGGAGGGAGGGCACCGGTGGCGAGGCGGCCCCCTGGACGGCTGACGCTCAGGTGCAGCGTGGGGAGCAAACAGGATTTAGAATGCCTGAGTGGTCCACGCGTAAACATCGACTTGGAGTTGTGCCCGCTTGAGGCGTAGCTTCCGGAGCTAACGTTAAATTGACCGCCTGGGGATACGGTGACCGCAAGGTTGAAACCAAATGAATTGACGGGGGCCCGCGCACAAGCGGTGGAGCATGTGGTTTAATTCGATGCAGCGCGAAGAACCTGCCACCTGGTCTTGTGACATCACAGGAAGTTTTCAGAGATGAGAATGCTTTTGGGAACCGTGGACAGTGCTGCATGGCTGTGATAAAGCTCGTGTTGTGAAATGTTGGGTTAAGTCCCGCAACAGGCGCAACCCTTATCCTTTATTGCCAGCGGTCCGGCCGGGAGACTCAAGGGAGACTGCCAGTGATAAACTGGAGAGGTGGGATGACGTCAGAGTCATGGCACTGACCAGGGCTACACGTGCTACAATGGCGCATACAAAGAGAAGCGACCTCTTCGCGAGAGCAAGCGGACCTCATAAAGTGCGTCATGGTGCCGGATTAGGTCTGCAACTCGACTCCATGAAGTCGGGTCGCTGGTAATCGTGGATCAGAGATGCCACGGTGAATACGTTCCGGGCCCCATGCACCGCCGTCACACCATGGGGAGTGGGTTGCGAAAGTAGGTAGCTTAACCTTCGGGGAAGCGCTTACCACTTTGTGATTCGCGGCTGGGTGAAGTCGTAACAAGGTAACGAAGATAGGCGACTTGGGCGTGGGATTAGCACCTGAAGACACCGACAACTTTCTTCGGCGGCAATACGTAACGAAAGCGCGGG
+
&),&%%(%/(%+/*)-*'&('-).0/./1))()/--,42-+(''$$&().%44./-/055+),('''-532'*43/:-.0:1)()').1*)--,89))''&*'%,*793304/.+72/,,+))/0'/'-&41/7)+)$'//%+*#&(*.+(**//./3333126010,0+'$%%)'*++%20,*,+)+-70(*./05.3-.+5-/0.)+&,+*1.177,.+,*199&-29.'/+(()*,,365-.&**&+))164+'343380228246-2/--.&+/,+01*/%&'&&)',&(*014(0*.(%(()*((0,3,2.0865/-..3:5-40)*,0346.-),-77:203-*-.+)++&&',+0,,'0(&(+*-///3670*2,/()&&$&$'&,,1425,+'*'(*+().*('&*(&'((-&0*$&%'-.'55)*&'(+3,1-&))+**))%''-,**-17/.*&*.),(21+'**()'*/)++,.22-3*-*)**.*%('0-30'1(*,341653270(+,+,.&$$$.748640/4/&&'%((,39,/1081979.583.,3*))&+'+,-/1,300.+--%.*')/097479;8-,)%'&%)'(')'))&**%&,+&('((*-*5+)%('+2),'($-+'(',4800/'(*1110+-1/-)++)'*2/.02762--),(.*-2;::8846/-)(%'(),(&)+-/85.8,,++63--111:88;*('((3(*+2+7$).+-2576;4/8344-*2&$+1,//-,,.840./.07,)(&'(./1))(-*(+.14557),,+,.19:8:9/('%(',1:744568765,%()+0%'%$%%&'&'(7+(1/*)*)'*)*,(&%%%,*.+++4234560)&'%(&)*5/8:6,*.*)+-*'&()0504051575/()+41.068787%3*,)'&-+1,00%'')*8275*34500123;89222//1'(%-.()*%)209351457./2.)'()4.2*').4.12;:7:5879',5,3-*&('%)%(.*07+,755147*0*.-'(%'*)-.7')&++)%''()))&(''0+76419)06*(%()/00/-.0'3/63,+-05<60/.'&&+,+/.03./022321/7-7+,()(*1,,.,3764/-*))-0,**).4)0.&%&&*%$&*,)+*&((*.,3*+191+1*''+)')(.//*3+.(%$$&&&%%$%%#$
@76a283b7-dd23-4c4c-95b1-6c5c9eb805be ch=94 read=222802 start_time=2019-12-13T18:11:11Z barcode=BC01 runid=2c9cf7bc05858273f10e7d7ec552fc0bd742dc3e
CTCCTACAGGAGGCAGCAGTAGGAATTTTCGTAATGGGAAACCCTGACCGACAACGCGTGAAGGAAGAAGGTTTTCGGATTGTAAACTTCTGTTATAAAGGAAGAACGGCGGCTACAGGGAAATGGTAGCCGAGGTGACGATACTTTATTAAAGCCACGGCTAACTACGTGCCAGCAGCCGCGCGGTAATACGTAGGTGGCAAGCGTTATCAGGTGTGGGCGTAAAGAGGAGCAGGCGGCAGCAAGGGTCTGTGGTGAAGCCTGAAGCAACTTCAGTAAAGCAGAAACCAGGCAGCTGAAGTGCAGGAAATCGTGGAGATTTCCATGTGTAGCGGTGAAATGCGTAGATATATGGAGGAACACCAGTGGCGAAGGCGACGATCTGGCCTGCAACTGACGCTCAGTCCAGCGTGGGAGCAAATAGGATTAGATACCCTGGTAGTCCACGCTGTAAACGATGAGTACTAGGTGTCGGGGGGTTACCCCTTCGGTGCCGCAGCTAACGCATTAAGTACTCCGCCTGGGAAGTACGCTCGCAAGAATGAGAAACTCAAAGGAATTGACGGGACCCGCACAATGGCGGAACGCATGTGGTTTAATAATTCGAAGCAACGCGAAGAACCTTACCTAAGCTTGACATCAATGACATCTCCTTAATCGGAGAGTTCCCTTCGGGGACATTGGTGACAGGTGGTGCATGGTTGTCGTCAGCTCGTGTCGTGAGATGTTGGGCAGAATCCGCAACGAGGCACCAACCCTTGTCTTTAGTTGCCATCATTAAGTTGGGCACTCTAGAGACTGCCAGGGGATAACCTGGAGGAAGGTGGGGATGACGTCAAATCATCATGCCCCTTATGCTTAGGGCTACACACGTGCTACAATGGGTAGTACAGAGGGTTGCCAAGCCACCGTAAGAGTGGAGCTAATCCCTTAAGCTACTCTCCAGTTCGGATTGTAGGCTGAAACTCGCCTACATGAGGCTGGAGTTACTAGTAATCGCAGATCAGAATGCTGCAGTGAATGCGTTCCCGGGTCTTGTACACCGCCCGTCACACCACGGGAGTTGAGGGACGCCAAAGCCGATTATCTAACCTTTTTTGGAAAGTCGTCGAAGGTGGAATCCAATAGCTGGGGTGAAGTCGTAACAAGGTAACCGG
+
+013014%-2,.41(10.-1,+&+(19;91(')1/14)'-+0;//148-+*)'$)')77117125,(.*.0/74.0'3'./,-,2).076:0:00,9:+,.0.*,7.-8/4./-.0*10(*31,8://.4/1,1'*-66.,2016;:)-+-'+&)2.0/2-(*,'&*-0349;433,-..(+)*+*/.*./514*+-/085318886;646&1((&-)9::986:,((0/*.0.5:63:7421-(.36.-.4470.),*%&.,*+*&($%&-(.+,+0-'%&(*/54-/+-/+')))*%'('6754*-(((,135:/,-01-25/.-,*)-222;663;/--001)1*1030488124/77889-89494318/526991010+2(+(&%,03034453416,-/1('''+8-3/(+/;<;5405-01)*../391/3:875565*./24779;87*%)*()*+87..6667:-5879+/7.5;/+4;9397584*/+/0/44/.///649,*+++.($,(&%+.-)),,/0122)0)%&&%(++%.4/2287;+-),..5/*)*./64:7000*.((&**02,.-.112233725'*)(*0,5/,-4(13774+)/,)+,5,/+*2.*..'**0//187-1,,,6776222*/+4,65.,*(&(+.43+.5/+.62//)1*2*7678()*+/74779;909///:353-123676743/-,-+,1-3-,)&%%$%$(1.%*)06)*'0,&1*0)20*(-).-+,'(,,3,097897190-0.;/954,---.''))*-9778),(++..3;89680-3--*.*+',/*+54687899<;6757702-258/+3/.,&(%*'/**('&((&-.311-(-.1--1*)%)(*+-+*+2+561/543,2/'.//.8*)(*+3743436;423(,(42*///0//04'),89849,0.+,%(',--2:/.3656:+***)-))&)+4-,(+8332*3/700.)-.+01.**+-.4788925555;8776364.-*2675:6335-++(%(..+,400248242<80,2++&-+,*+*1)++)*150/15033369441.,))&,-).*))*-03112*3)6-4-25'-(+*&*))087.0//++,/5-('&%0,23;786.
@63d5de3f-5cd9-4851-942a-5fd2774b4a27 ch=360 read=169778 start_time=2019-12-13T18:11:29Z barcode=BC01 runid=2c9cf7bc05858273f10e7d7ec552fc0bd742dc3e
CCGGTTACCTTGTTACGACTTCACCCAGTCGCAGATCCTGAAGTGGTAAGCCTCCCGAAGGTTAAACTACCTTCTTTGGCCGCTCATGGTGGCGGGCGGTGTGCAAGGCCCGGGAACGTATTCACCGTGGCATTCTGATCACGATTACTAGCGATTCCGACTTCATGGAGTCGAGTTGCGAACTCAATCCGGACCACGACGCACTTTATAAGGTCCGCTTGCTCTCGCGAGGTCGCTTCTCTTTGTATGCGCCATTAGCACGTGGCCTGGTGGCAGGGCCATGATGACTTGACGTGTCCCACCTTCCTCCAGTTTATCACTGGCAGTCTCCTTTGAGTTCCCGGCCGGACCGCTGGCAACAAAGGATAGGGTTGCGCCGTTGCGGGACTTAACCCAACGTTTCACAACACGAGCTGGCCGTGCACCTGTCTCACGGTTCCCGAAGAGCACATTCTCATCTCTATGAAAACTTCCGTGGATGTCAAGACCAGGTAAGGTTCTTCGCGTTGCATCGAATTAAACCACATGCTCCACCGCTTGTGCGGGCCCGTCGAATTCCTTTGAGTTTCATTCTTGCGAACATTACTACTCAGGCAGATACTTATTGCGTTAACTGCAGCACTGAACTTTGACATCAACGCTTGAGTACTCATCGTTTACGGCGTGGACTACTAGGGTATCGAAATCCTATTGCTCCCGCTTTCGGGACTGAGCGTCAGTTGCGGAGCCAGATCGTCGCTCGCCACTGGTGTTCCTCATATATCTGCGCATTTCACCGCTACGCCGATTCCACGATCCTCTCCTGCACTCCTGGCTGCCTGTGAACGAAACTGCTGAAGTTAAGCTTCGATTTCACCACAGACCCTTGCTGCCGCCTGCTCCTCTTTACGCCCAATAATTCCGTATAACGCTTGCCACCTACGTATTACCGCGGCTGCTGGCACGTAGTTAGCCGTGGCTTTCTAATAAAGTACGAATCACTCGGCTTCTGTTTCCTGTAGCCGCCGTTCTTCCTTTATAACAGAGTTTACAATCCGAAACCTTCTTCCTTCACGCGGCGTTATCGGTCAGGGGTTTCCCCATTGCCGAAATTCCCTGCTGCCTCCCATTAGAG
+
43)217/2719/.3'')*/5<8,51)%(03.0(*126&$$+.)+,11*'%**(,)((-.-2.6+/&+&%''(2,+3*''*)%*)0%)((-((#(**3**++,%+-1+.90&(33055*,,-1,+-0-//1//297411-.$&)0.8-+,-.187790-,./581()'(%'(+,'**5,0&%+*)41:46-111,'&&)(/+0,+22+'(&+--13-,+3,$%*+-0+*+&*',,+,.3020572(++12879;++*$&*,0*+'),)$'())%#&,+.042++,,*+)()*+2..(*/3)'-0-4/3.0'(+0;.--:&,**..-,-,*)(+0())34633/)/*2/;36569950-,*-32++0,31).,+,))'(&(0,+'-21.''&*&+(&)1-)05.(,,.*)')*03*(&'()%'%&$,,+*..,2(,)/264:2,0+*&*+).-/70.2/-,+(($&&),0/,-41:/39840./0,100++)+++*'1-9;87<6/3*+-00355*++/+3;888++++&*,.7251*,7./255'/$-0(&,.'1)1+/,-732234;:139;340+)-,66(0*)++))+.*+2-+,*/%+()+,612//-/*)+-/*02134557/+)'''*&,)(('%%%#%%&('++*',.5897./083(1+4.76.13.&'&,+..+/.+(,('$&&$+'95-',.7/1):81+13459765..9///'/&)-5/..01060*'&(,.877767568:9501+/,.,01+%)()$,5++/260/3(+&'&)'-+/)'()*,.,))(,')*/%-*,&&%,-0032+)(&%&&$&/&%&#&(*&,(+/1/$*()$%$'(,+-03,../4290+2..2014,-2,-./14,-.80*,1.20-1.'/.501)1,.181/*8*)3724;367/200618;33/:3436/2*'(/.-,-360/1/02-3,,4-*&*(-.4+()((#%-.9/66610-.)'$$''%)&%$$&'*6010-/5*(.,,,3-,,//-)%''(61*,,410/*)+-&&%+).554/7634322:3-2.--74767*553*396/97+(4,+6.-+&/'.'*((')-.18-67*$2'(%'(
@6e9cd34d-3d8b-46df-a7e0-cefefc7288ed ch=433 read=189517 start_time=2019-12-13T18:11:25Z barcode=BC01 runid=2c9cf7bc05858273f10e7d7ec552fc0bd742dc3e
CCTATAGAGTAGTAGAGATTTTTTTCGGCAGTAGGGGAAACCCTGACCGAAACGCGCCAATGAAGAAAGGTTTTCAAGTTGTAAACTTCTGTTATAAAAGGAAGAACAGCTACAGAGTGGTAGCCGGTGGCAATACTTTATTAGAAAGCCACGGCTAACTACGTGCAGCAGCCGCGGTAATGCCGTAGGGTGCAAGCGTTAATCGAGTTACTAGGCGTAAAGCGCAGGCGGTTTGTTAAGTCAGATATGAAATCCCCGGGCTCAACCTGAGACTGCATCTACGATACTGGCAGAAGCGGAGTCTCGTAGAGGGTAAATTCAAGGTGTAGCGGTGAAATGCGTAGAGATCTGGAGGAATACCGGTAGCGAAGGCGGCCCCTGGACGAGACTGACGCTCAGGTGCGAAAGCGTAGGGGAGCAAACAGGATTAAGATACCTGGTAGTCCGCCGTAAACGTGTCAACGGGAGGTTGTACCCTTAGGGCGTACGCTTCCAGGCCTAACGCGTTAAGAATCGACCGCCAGGGGAGTACGGCCGCAAGGTTAAACTCAAATGAATTGGCAGAGCCCGCACAAGCGGTGGAGCATGTTTAATTCGATGCAACGCGAAGAACCTTACCTGATCTTGACATCCACGGAAGTTTTCAGAGATGAGAATGTGCCTTGGGAACCGTGAGACAGGTGCTGCATGGCTGTCGTCAGGCTCGTGTTGGCCAGAAATGTGGATTCAAGTCCCGCAACGAGCGCAACCCTTATCCTTTATTTGCCAGCGGTCGGCCAGGAACTCAAAGGAGACTGCCAGTGATAAACTGGAGGAAGGTGGGGATGACGTCAAGTCATCTGGCCCATACGACCAGGAGCTACCGCGATGCACCACAATGGCGCATACAAAGAGAAGCGACCTCGCGAACAAGCAGTTATAAAGGAGTCGCGTCGTAGTCCTTAGTCTGCAACTCGGCTCCATGAAGTCAGAATCGCTAGTAATCGTGGATCAAGATGCCACGATGAATGCACGGTCCCCAGACGCTTATACACCGCCATCACACACACCATGGGAGTAGGTTGCAAAGAAGTAGGTAAGCAACATGGGAGGAGGCGCCACCACTTTGATTCCGCGGCTAGGAGTGAAGTCATGGCAAGGTAGCTCCGAGGAATGGGGCGTTAAATGGAGACTAGAATACCAAACAACTTTCTTCAGCTTTCCAGCAATGATACGTAATAAACGCGGG
+
+'&%'%$%&&)(/*'(')+1102,,-*102,41.(,*'01+3*(()($%*,()%&$$$&&''&)&+3(*(,412+)%)(/%)+4.((2(+*(+,,6:4(*(,.+/3-*')%$$$''$&+0*+(+**00-(((''&((+)*,4,+-,+'+0+-,%3+3)(*$(%*$'#'&%(/,$$*%()*(%'%%-**%)(-./*//,4,..//&%&'5*,,%,311210.')'+(.0.((0.,&+)-+).00464%,%'.-)/35('177:.0+3,'''&)/.+))+)'%&'*,'**/+/+%*'$'(*(('''((2/*(//,,..5-1**'*),-+&,+.2/-+..)+96560,,./0/01*-0,21,1.)/*)*+&&.*///6086,*0:70+)()-+,-./0,.*'&'&&'(**))+*%-+/+'*,19'4.68.4..()*/',**,03')+,*),3//4..'&&--/)%%&0'&)(+**%%,,%&$%(.+/)+$(%*.-*-%*+.'(772)))/*.((+--0-,2)%&$'+.,''%'&())0+./*,*)-1034,/419950(%'$)&,*+*((0*(,-.--,)&()/5(**((&(*326241*()(''&*%&&'+(+/,++'(*3),%*)+)+&./333-0,/(.)--*')-)+,01300,0-/424/1*%)0/438/0+)+,0'-(+-887603/542*)(%%$$#%&(+*2+8*.'.()&))&'&($($.2(%%%&+-(),,/+)&(('.)+,4'*((,4-02(&+3+()$%&&&,,4&+-(%-,.02251,&2*,-1-,,0,)(,*,-09/3674//++-)0+/88*00213',+'*-/23+*%'%/0.$&$&')/9.4+'').+*%$'%&'%(%'&')/3,)2.032,'**-'&'&)),-169025//-(%',,()%'('&'.1*))%&(&%&(.*),),12(**%)()(&-.0/+)%%')23&*()/++,%1-341*),&'+.50-%*-1032.)'-*'+%$&($,)&2('*%&))*165*%-%-%$'$$%$'%+('4-(,.+,++**'+3141*(&$'%-1.+(-*6-&((%(%*+++.',,),$'&++',)%'&&#'%(+*+*++'('./2&((*'((',''&*)+,+,1.)*'&&((&&&%('(*'&'(+-.*(%&%%$'*,('/0*%$$$$$&%$%(('*.//+,/4*1371'*+*//.1..1-&*&&'%&%'1(',-&'##&&%
@083ee033-ab79-430a-bc07-c7f92ec99977 ch=20 read=78777 start_time=2019-12-13T18:11:37Z barcode=BC01 runid=2c9cf7bc05858273f10e7d7ec552fc0bd742dc3e
CTCCTACGGGAGGCAGCAGGAGGAATATTACACAATGGGCGCAAGCCTGATGCAGCCATGCCGCGTGTATGAAAGAAGGCCTTCGGGTTGTAAAAGTACTTTCAGGAGGGAAGGTAAAGTTAATACCTTTGCTCGAGCGTACCCGCAGAAAAAGCACCGGCTAACTCCGTGCCAGCAGCCGCGGTAATACGGAGGGTGCAAGCGTGAAATCGGAATTACTGGGCGTAAAGCGCACGCGAGCGGTTTGTTAGATCCAGATGTGAAATCCCGGGCTCAACCTGGGAACTGCATCTGATACTGGCAAACTTGAGTCTCGTGGGGGGGCGGTGGAGTGTAGCGGTGAAATGCGTAGAGATCTGGAGGAATATACCGGCGAAGGCGGCCCCTGGACGAACTGACGCTCAGGTGCGAAAGAACAAGCAAGTTAGATACCCTGGTAGTCCCGCCGTAAACGATGTCGACTTGAGTTGTGCCCTTGAGGCGTAGCTTCGGAGCTAACGTTAGAATCGACCGCCGCAGAATTGCGGCCCGCAAAGGTTAAAACTCAAATGAATTGATGAGGCCCGCACAAGCGGTGGGCGTGGTTTAATTCGATGCAACGCGAAGAACCTTACCTGGTCTTGACATCCACGGAAGTTTCCAGAGATGAGAATGTGCCTTGAGACCGTGAGACAGGTGCTGCATGGCTGTCGTCGAAAGCAGTGTTGTGAGAATGTTGGGTTAAGTCGCGGCATGGGAGGAGGAGAAGCAACCCTTATCCTTGTTGCCAGCGGTCGGCCAGGAACTCAAAAGGAGCTACCAGTGATAAGCTGGAGGAAGGTGGGGATGAGCGATCAAGTCATCATGGCCCCTTACGACCAGGAGCTACACGTGCTACAATGGCGCATACAAAGAAGCGACCTCTCGCGAAACAAGCGGGACCTCCCTTAAAAGTGCGTCGTAGTCCGGATTGGAGTCTGCAACTCGACTCCATGAAGTCCGGAATCGCTAGTAATCGTGGATCAGAATGCGCTACGGTGAACCGTTCCCACGGCGCTGCCCGTCACACCATGGAGTGGGTTACCGAAATGGGTAACAGCCTTCCGGGGAGGGGCGCACCACTTTGTGATTCATGACTGGGGTGAAGTCGTAACAAGGTAACTGG
+
-*0*&'+(0.&)*'(*($,-&***3-%,%$%)*39608-,,-40%)+*111+,,&,*0-.86021/0212345*')+-203426-8-5--,-/2,*.+//.0*$))&+)+*+*0*-89.1.0.)((&$%%$#'#&&+)&%&*.,&-),/-23*$'%*.&+,+....86-1(01.///27;/,+%(%$%#%*-*+/,2041/'%%'&0*+&('/./4124253/**+.1101//)*%'&'.1+62;7+3,,)/-3&))*.05./76).,(/799891504.-52-//256642*))*+:9;;957(()('(+,.+,(((/467/,/+*/,2),+*+***,70,.2-*-579.-+)*+,+72,+,)0.-)(-*(%%%(((,+-(042*,,++.*'1-.,+((('(&+&''/-),)'&),,4&7(&+)0,-5426:-/7:8/0/3+*'.+/15:6100/.13320--*%)+*+,136%%%''-.+,(%---3.&/&*-1272-.3.%&'))$$&)+01'(')((+)*+-1.8**033*.6-8.:81/465:850++.)(%'%%-0'0+$'#$$$*11897-*.*('*'6743/3,*(,*--0113**0()..316.1:5.3--*7.//;:;/-.26-5+-7*.&'''*123,0).+-6130-1,,-0.0263-314/1/18::::6862123575/('+-,%(&),++4,-+-'*)-).2)0627/--+/&)($#$#$&&%,&$''%%'%&'+-.1**+*-1&'3*/6)00+&.,4/+,+-)'/-)&,05095(,)'&*/%33(*+)+.46*/(()*.++))+(159212,+).+$(+/5.48564$%&).04'&%&()-.8582--.'')()**,.4351-+(,+26653635*%*'%'*,,2,,&))+(*(&(*/%,'--%.0*/.&,)56:+12785643489.:,1++,/--*(*128/7-,+/*,6555.,/23//0'&)('(.*+*))--201/569555/+,5-%)$&,)((('&%'))'*.60'$''%%$$&(+-$%&%%*)+,&'''%((.1268+,(&*)$$%)+&)&)*&.0,1))(14,'),()),.-01-*./))2158:7400,32/01&"$('()2)''/,2+,.--+($(+
@ac41054f-f2c6-43bb-8c24-e1b8a7c15a63 ch=81 read=132176 start_time=2019-12-13T18:11:34Z barcode=BC01 runid=2c9cf7bc05858273f10e7d7ec552fc0bd742dc3e
TCGCTGTGCCTTCGTTCAGTTGCGTATTGCTGTGCTGAAGAAAGTTGTCGGTGTCTTTGTGTTAACCTACTTACCTGTCATCTCTTCCAGGTTACCTTGTTGACTTCACCCAATCATCAGTCCACCTTGAACAGTTCCTTCCTTGCGGTTGAAGGCCACCGGCTTCATCAACTCGTGGCGTGACGGGCGGCGGTGGCAACAGGCGAGGCATTCACCGCGACATGCTGATTCGCGATTACGCCAACTTCATGTAGTCGAGTTACAGACTACAATCCGAACTGAGAATGGTTTATGGGTTTTGCTTCACCTCGCCTTCGCTGCACCATCCATTGTAGCGATGTGTAGCCAAGGGCATGATGGTTGACATCGCCCACTTATTAACCGCCAGCTTGTCGCTGGCATTCTCGCTGAGTCCCCAACAATGATGGTAGCTTAACGATAAGGGTTGCGCTCACGAACAGGACTTAAACGCTTATCTCACGCTTGACTGACGACAACCATGCTACATATCTCATATGGCTATCTCTCATCTCTGGGCGCTTTGTAAATTATCCAGACCTGGTAAAGGTTCTTCGCGTTGCTTCAGTCGCCATGTGCTCACCGCTTGTGGGCTTCAATTCTTTGGTTTGTTCGCGCGGGCAATACTTCACTCAGAGCGGTGCCCCATTGCTAACTGCAGCGCGAACTTTGACATCCAGCAGTGCCTCATCGTTTGCAGCGTGGACTACTATCAATCAATACCACGCTTTGCGGGACTGAGCGTCCAGTTGCCGCCCGCCTTCGCCACTGGTGTTCCTCCATATATCTGCGCGTTTACTTGTAAAGTTTCACAGATCCTCCTGCTTTAGCTGCCTGGTTTTGCTGCCGAAACACTGAAGTTAAGCTTCAGGCTTTCACCACAATTGCTTATATGCTCCCTCTTACGCCCAATAATTCCGGATAACGCTTGCCACCTACGTATTACCGCGGCTGCTGGCGTAGTTAGCCGTGGCTTTCTAAAGGCAATCGCTCGGCTACCATTTCCGCAGCCACCGTTCTTCCTTTATAACAGTTTACAATCAAAATAACGCGGCGTTGCTCGGTCGGGGTTTCCCATTGCCGAATTCCTGCGCTCCGTAGGG
+
#"'(*.*&)'(.512:9,+1+&(),,2201662212,,.'*-,)/4/01)4.-1,.66/12372312+(&)&#&('(*,&&&%%.2(*$+*',%++.,&2)'(-0421241+21405*%%()+'+++-''58137:3++*($&&&(&(*&)*(*234),.)*++-()**./-.'&'%&%)%**.+))-','-*+)&$$$%'*0-)(,)*&-12028+.-//8:9;972251.-/*6'%'#$$((+132./('$&'./-+,*(*%+)+(+,./,*,+.+1*)*+03029599020.%(((%%('(,,3.23+/**.,++.')''%+-58369/.,+*++--30+)&)'&')+.,(*,,-+)5*+*..-,$%%'%'''&((&#(%%'(')+*/-,*%'%())%(*+,3'&'(())+',)-.31;212.,&$%$&'+)-+,64./*,,)-***/0+*(&###'),*,/62/()%&)*'(((*#'$%''&'()1/2,,,0+'$%&#&&$&&**/247''')%+-*,.7++'($'*(*%)'%'$'+-2''&(*(-*-)$'*&).-))*),'--.''0)547021+-0+)&&((%('&&&''+,-(+*&%##(#$'*&(*&%&*)&%'%---7+%'+&$#$%&)'-*))'-..-$%&)(&($$'%##&&'%&*'&#&'**../'*+(*''2)*,('&'$(&%&#%$&)&*'()789-55/$,%--.-3/00.*-,))%(%%$%$%$('&((('%%%'*7430-+*(4617'(*</+'$%%%%%.-,.+-15&+(.,.-/++$(,.*,,./33)&($&&)-'#&&%$$(*''*4-)()$&'))%&**)*//2,++/138;89956:'#%$%*)%'+%&')(*,*)0,*('')-.))03/8,+(++&&%$&##%,('&#%$'(+4*(&&&$&*--)-/+//02/-.2174;41+1+(17037+,1+,&)(&+,*+&1*,-6,8'$%##'(*(',/+.+3++2(&$)*((''$%-5/135/-*)&*,+.::-&$(&$(.)070762052()-)'),/-&*,44-/1:44.00($#$$$&),)+//001-1-,/(690/6,-'&$*,++)$%$0))%$%)%+000-.%1*%
@2e82bfe4-16ef-4b34-a877-a37671f1fcda ch=126 read=268331 start_time=2019-12-13T18:11:38Z barcode=BC01 runid=2c9cf7bc05858273f10e7d7ec552fc0bd742dc3e
CCAGTTACCTTGTCCCGACTTCACCCCAATCGCTGACCCTGCAACTTCGGCCCGCTGCTCCTTGCGGCGGTTAGCTCACGGACTTCGGGTATTGCCAGCTCTCATGAATTGGTGACGGGCGGTGTGCAGGGCCAGAACGTATTCACCGCGACATTCTGATTCGCGATTACCTGCTAGTAACTCCAGCTTCGCGCCAGGCGAGGTTTCAGCCTACAATCGAACTGAGACTGGTTTTAAAGTTTGGCCCACCTCACGGTATTACCATCTCTGTACCGGCATTGTAGCACGTGTAGCTAGCCCTACACGCATAAGGGCATGATAGTTGACGTCATCCCACCTTCCTCCTAAGTTAGCAGGCAGTCTCGCTAGAGTCCTCAACTTAATAATGACAAGGGTTGCGCTCGTTGCGGGACCAACCAACTCACGACACGAGCTGACGACAGCCATGCCACCTGTCACCTTGTCCCCGAAGGATTTCCTCGATTAAAGAGTAATGCAAGGGATGTCAAGTGGGTAAAGTTCTTCCGCGTTGCTTCGAATTAAACCATGCTCCGCGCTACTTGTGCGGTCCCCGTCAATTCCTTTGAGTTTTAATCTTGCGACCATTACTCCCAGGCGGAATACTTAATGCGTTAGCGGCGGCACGGAAGGTGTTGAAACCCCCACACCTAGTATTCATCGTTTGGCGTGGACTACCAGAACATCTAATCCTGTTTGCTCCCCCACGCTTTTCGAGCCTCAGCGTCAGTTACAGTCAGAGAGTCGCCTTCGCACTGGTGTTCTTCCTAATCTCTACGCATTTCACCCGCTACTAGAATTTCACTCTCCTCTTCCTGCACTCTAGATAACCAGTTTGGAATGCGGCACCCAAGTTGAGCGGGTATTTCATCCAATCGGCATCGCCTACGCTCCTTTACGCCCAGTAAATCCGGATAACGCTCGCCACTACGTATTGCCGCGGCTGCTGGCACGTAGTTAACCGTGGCTTCCTCCTTGGGTACCGTCATTATCTTCCCCAAAGACAGAGGCTTTACGATCGAAAACCTTCATCCTCACGCGGCGTTGCCATCAGAGTTTCCCCCATTGTGCAATATTCCCCCCGCTGCTGCCTCCCGTAGAGG
+
/'%&/0(.001.-/1.+-1785.2)(%2,45.0.-)-86.+/&$%)'*.,03(&&'#%)+((-+-.*$((*3+-.0./00837..*+23201-%&))%*+--.140&%+&((,-33+/..53321%)&'*%/1)))//899:;7347+(-.4,56.(+*+2../66790/0(&),,(*,/-,2')$%'/**-+/613621')*19:3.0160/25:8844:887547366.6<;.280+.6--*++(&/*/+&'(&*&,-'*+)*+--.48974+-,+.2*+-0/./011.&%%#%&44/*01,-&)(,'&/37/5-,,*&*34+,155,+)-/*(2/.6,1.0''$&(**('-'),,(+0223++++-../38+0'4)*0+0'(%**2442+1--/+,(*/145;244:-))'()*%+%&&)%(/0557-,3/,,,,.34/'1:0-(-0*153351'')'7*--59/+,'*'%.+',,+././,/0+%(()/22259:)75/21/42*',&*-..:/-082123'*,.10+.183-1./0.0,3,+,-4+0*()+,-+++-+)())0)+67+/.//6.6/*+43-),/8<.,:...611+**-%.'()*0+(+.2,203211-1*1*+)*+,6000/7-/0-.11-*'())-1;30:61::8*&+)/820/578<:3330-:0,,0)-+0.5664830*($%&%(-+)6/)*:;.-310895+(*00,7;9133424/1*+/135,.06-0,0/5*)+*)*,-335051&(%()0695.;00431+,1,,-33453533;80,37((3,++%(-',*/(3()*,.1'''((-**-5.24413499292;0716:,/,+/0*,'&%(((--+..*%&--0,,*08221(*%,)66.1/,+-'16+,,,-778.96/1513**)2148..*5.699::77::9;:-)&))&*&*)*574+5+**/0-:.-$)*.%/220*,*))%&,.433/3+))%(%'&2:567(220/-/0047)--'+)+)(&+))3794.,*-...8:6050658:7./0&.,./72318//*%+-))&*/:80;::0(+.&-*,+3/22570::;)$././00.8-27)+:21&&%
@e86d8035-21aa-4d22-8915-41f77af415e2 ch=2 read=51180 start_time=2019-12-13T18:11:43Z barcode=BC01 runid=2c9cf7bc05858273f10e7d7ec552fc0bd742dc3e
CTCCTACAGGAGGCGCTTTGATGGGAATATTTATTAGGCGCAAACCTGATGCCTTCGACGCGTGTGAAGAAGGCCTTCCGGGTTTATAAAAGTACTTTCGGCGGGGAGGAAGGGAGTAAAGTTAATACCTTTGCTCATTGGCATTCTGCCGCAGAAGCAGCTTCGCCTCCATTGCAGCAGCCGCGGTAATACGGAAGTGCAAGCGTTAATCAAGATTGCGCAGGCGTAAAGCGCGCAGGCAGTTTATTAGAAGTCAGATGTAAATCCCCAGCGGGCTCAACCTGGGAACTGCATCTGATACTGGCAGAAGCGATCTCGTAGAAATTAGAATTCCAGGTGCTTAGCGGTGAAATGCGTAGAGATCTGGAGGAATACCGGTGGCGGCGGCCCCTGGACGAAGACTGACGCTCGGGTACGAAGCCCCGTAGGAGCAAACAGGATTAGGTACCCTGGTAGTCACGCCGTAAACGATGTCGACTTGGAGGTTGTGCGCCGGGGCGTGGCTTCCAGGCTAACGCGTTAAGTCGACACCTGGGAATGCGGTACGCAGGGGTTAAACTCAAATGAATTGACGGGGATGGCCCGCACAAGCGGTGGAGCATGTGGTTTTAATTCGGTAGCGCGAAAGAACCTTACACAGTCTTGACATCACGGAAGTTTTCAGAGATGAGAATGTGCCTTCGGGGCGTAAGGACAGGTGCTGCATGGCTGTCGTGAAATCGTGTTGTGAAATGTTGGGTTAAGTCCCGCAGCAGGCGCAACCCTTATCGCTGTTGCCAGCGGTCCGGCCAGAACTCCAAAGAGACTACCAGTGAATAAACTGGAAGGTGGGGATGACGTCAAGTCATCGCGCCCCTCACGACCAGGGCTACACGTGCTACAATAAAGCGCATGAAGCGACCTCGCGAGAGCAAGCGGACCTCATAAAGTGCGTCGTAGTCGGATTAGTCTGGCTCCCGGCTTCAGCAAAGTCGGAATCGCCTAGTAATCGTGGATCAAGAATGCCACGGTGGTACGTTCCAGACGCCCCATACCACACCGCCCTCACACCGCTGGGAGTAGGTTGCAAAGAAGTAGGTAGCAACCTTCCAGGAGGCGCTTACCACTTTGCTGATTCATGACTGGGGTAGAGAATCGTAACAAAGGTAACCGG
+
,..,,--'.0)+,(%%%'%&%2171)-+)/+'',.(-+($).2)/642,,&&$'%&%#&(-,4/,',-)+-*,,6591/'3'7-&&&.12)),,001-'('()..,(+.*.-1+()*/841.6.7.01/170),22&.'*'-$)+)($)''*,(.-$,()*+/,$(,/60&&'$(*,,,,10*+)*(2,,+3%-+%&)()*+)/028/-***((%/'$'$%$()*+,035+-)+&+(078%2.6.(-70(**((2011/-&(/8-165)&(%&*/,-0(/-4/.51,7-.34322-./3(('%%(($('(*'#)+)**,,('$#'%&().,+5++,-,,(('(+)***)-71.,)),-,,,./34;2-1/+0-152&)+-7,/+)++5:6.,25586/6)(()**2*.02)3-+(%%()$%&+(*-+1()(,3/**318//5*,'**/6,(.***322,.-397::;3,,)*&//412-1.2+,.080)&(%(,+03...2170--.(#-)&'2+-../.910,230'*$*(&&)'+)-**+''%'%'$)/,*-31;;/..+'/()66655-5*--+$'+,.4.)*)++&,//956++++74,+*/,54,&.(4+($(#$#$%&*3+)+4/404+-&&%')'$#&&,.-2+,+/*.-09:3/))'-.21-*-52476722//+46*%&($))2/4'-**,9944430:42432-,,''&%')**3.,,03:7220:.6549571.84&'-0#2&.2/25456:.,.,./++1-3;420---.21.(1,..,.'-*+7)..*)$+.0/',(')-'&+),33/76-+&)''-9:7./35677730'11-/,&&(+04/+.-/-,6+*0010341++&('*+%'('('(%'()-)'%+(%(547:6950/++(+-3;&02.,,302674:5+/79766)-(**+)/(*'$)&(*.+-,()%&%$%'&%(&.5,-56.706421800-0/-6/..;8::907*)07326/+1-61+)($''-*4,$+&-$%&&&'+)*)'-.5:718*&&&))06''),*('%*%-*13146:0),+)**/0./&-)1.20.0*(,'$)--312403/*,53+)''(*9:98200002/870.('&&'(2.123/12*,)*.&0,34
@f87a7de8-6280-4656-b6a5-cfa75fc8a034 ch=85 read=154837 start_time=2019-12-13T18:11:54Z barcode=BC01 runid=2c9cf7bc05858273f10e7d7ec552fc0bd742dc3e
CTCCTAAGGCGCAGTAGGAATTTTCGGCAATGGAAACCCTGACCGAGCAACGCCGCGTGAAGAAGAAAGGTTTGCCGGTTGTAAACCTGTTATAAAGGAAAAGAACGGCGGCTACAGGAAATGGTAGCCGGTGACGGCTGCTGATAGAAGCCACGGCTAACTGCGTGCCTTGGCCGCTGTGTGTTAATACGTAGGTGGCAAAGCGTTATCGGAATTGTGGGCGTAAAGAGGGCAGGCGGCAGCAAAGGGTCTGTGGTGAAAGCCGCGGAAACGCCTTCAGTAAGCCATATAAGCCAGGCAGCTAGAGTGCAGGAGAGGATCATGTAAATTCCATGTAGCCAGCGGTGAAGTGCGTAGATATATGGGAGGGTACTTACCAGTGGCGAAGGCGACGATCTGGCCTGCAACGGCGCTCCAGTCCAGAAAGCGTGGGAGCAAATGGATGAATACCCTAGTAGTCCCACGCGTAAACGATGAGTACTAAGTGGATGTCAAAGTTCAAAGTGCTGCAGTTAACGCAATAGTATACGCCTGAGTAGTACGTTCGCAGAATGAGAAACTCAAAGGAATTGACGGGGGGGGAGATTGCCTGAAGCGGTGGAGCATGTGGTTTAATTCGAAGCAGCGCGAAGAACTACCGGGTCTTGACATACTCATAAAACCGGGGTAGATGGCTATATGAGATACAGGTGGTGCATAAGTTGTCGATCAGCTCGTGTCGTGAGATGTTGGGTTAAGAGTCCCGCAGCAGAGCGCAACCCTTATCGTTGGTTACCATCATTAAGTTGGGGACTCTAGGAACTGCCAGTGACAAGCTGGAGGAAGGCGGGGATGACGTCAAATCATCATGCCCCTTATGACCTGGGCTACACACGTGCTACAATGGATGGCGCAGAGAAGCGAAAGCCGCGAGGTGAAGCAAAACCCATAAAACCATTCTCAGTTCCGGATTGTAGTCTGCAACTCGACTACATGAAGTTGCTGGAATCGCTAGTAATCGCGAAGATCAGCATGTCGCGGTGAATACGTTCTCGGGCCTTGTACACACCGCCCGCACCGGAGTTGATAACGCCCGAAGCCGTTGGCCTAACCGCAAGGAAGGAGCTGTCTAGGTGGGATTGATGATTGGGGTGAAGTCGTAACAAAGGTAACCGG
+
*.3-+&+*40141353/)(+.6:856:86874.+0./3*+.08557/348335951-.+&'%)(%,*'/+50(%(,'7'0*).6--&'((*+,:90)0*2,))154-652;,+*)$-).3+)5..215))'&)0/,'#$%(1+,.,',+(.0-11510163/*.)/.,&%%(%2*')%%*$&$((0)+&2++*-)(0631:/+./-7+-))-)*/,%1*6733.;4-)'*.00%9:4542+1.0,'.4632---/620/53*-)%((*&,'&$(),2-'-.00-:42.,$()+0.2)1+01121*,-,..*20,,+/5/./*1'%'&-+6.6',%($'&')+./8225104499::899762332&&()&(#%($&*,*13.,)')2*2,10.//..257/3//02*-)&-(,00*+-.7)(%+*&')*5'/)*&*/700)*&+%&.-16;.+&)0.+-10,(.+/+.2:1/.-,&$'''-.'&%((+*,)11.6)+3<*&&&)1168;;452-1,,*9-+('()+*(**4844,..--0.54480**,)+56.*'()*)79-3-,+-.2432524721--)%(#%$#++**%')+.535,()*'.&(+55;81:187434-**'**,,31()*-'()0(.&&&**)-.*3.434(',4..-&+24+&&((*-33.14343,56867),(,,724631')(+4),*,%',+,/044878856))*,-3/0'++1)6+%(('0/'&+,+4.**+*,++%14218345608(&,)(-7*+/36:140032:;2221/&%&*)12587:577787892467.,.,&')*+*5:8--*..3387<7123:924(2-(&+++*++3:.0:766-,((&*,133.,/-5/09+(*++23+.++(%%(('(($%%&)()+/0..6$,0;<8394-./894/:99;65836:;3)3.0.9-..235675-./03444223585/7*.*%%&-519571-...-30.//6**.(*26)+-56854*+%%&,-4259666335((3/2+1(.)+)**38335'%'(1.'$&),4//042.+.-'(..)12*,-++6,*1371114+-+**)&%'(5*65531324;/.2.,..0/13/.3&*'-+*+8488;97;(.+//257*-
@5aafb7af-e7aa-4433-b6e1-192d650c9e44 ch=461 read=97746 start_time=2019-12-13T18:11:55Z barcode=BC01 runid=2c9cf7bc05858273f10e7d7ec552fc0bd742dc3e
CTCCTACGGGGAGGCAGCAGTGGGAATATTGCACAATGGGCGCAAGCCTGATGCAACCATGCCGCGATGTATGAAGAAGGCCTTCGGGTTGTAAAAGTACTTTCAGCGGGGAGGAAGGGAGTAAAAGTTAATACCTTTGCTCATTGACGTTACCCGCAGAAGAAGCACCGGCTAACTCCGTGCCAGCAGCCGCGGTATGCGGAGGTGCAAGCGTTAATCGGAATTACTGAGCGTAAAGCGCACGCAGGCGGTTTGTTAAGTCCAGATGTGAAATCCCCGGGACTCCAACCTGGGAACTGCATCTGATACTGGCAAGCAGGTCTCGTAGGGGGGGTAGAATTCCAGGTTAGCGGTGAAATGCGTAGAGATCTGGAGGAATACCGGTGGCGAGAGCGGCCCCTGGACGGGCTGACGCTCAGGTGCGAAAGCGTGGGAGCAAACGGGGATTGGTACCCTGGTAGTCCACGCCGTAACCGGTATCGACTTGGAGGTTGTGCCCTTGAGGCGTGGCTGGAGCTAACGCCCGTTAAGTCGACCGCCTGGGAAGTACGGCCGCAAGGTTAAAAACTCAAATGAATTGACGGGGGCCCGCACAAACGGTGGAGCATGTGGGACGGTGGG
+
+002/36-6:-+/4/5567373:-*-,090+*+,5;616.,'-19+.6./198;774746565)()(+*.+,-30+---00:758(2316,+067,,0002;:/+0/.08+(,*(+).-&)).390,+7-7-01:,97++302642032.9//8.,,**++&)*%/13822.-0/-/04/0/74*/-,-/./0.023**04.-01.012313-7.3-04+10,5,-.33&/.548:7/356.7577578+:8;;41523+-8),.&---'(54)368*--,%**)+0/012/,,(+//.//./72221396940/*-'+0012646..*32:0.12*-....'(5,*&%'-39)),+*-/21/++),+45570,3/*;6.8:7:546,*+&%*(-*066-..6//(($+-/01786868;:99(0*'(*17:<7*,/1;56&02,'-)')&'+7.,3::99:13)**,64231,+-,.'-100/3/30-03*3///67*'-)).325,-*('*,&())*)'',-*)0538,/6--0234.+()()'$',-.87,++4+4.15-77-)--+49;/%&-/.//1*2:7/-8/,204,%',,1/1-(**(1*,+3-'&''%$#%
@134ef13f-ec72-47aa-9b83-58e75cb51636 ch=43 read=150952 start_time=2019-12-13T18:11:52Z barcode=BC01 runid=2c9cf7bc05858273f10e7d7ec552fc0bd742dc3e
CCGGTTACCTTGTTACGACTTCACCCCGATCATCAATCCCACCTTAGACAGCTCCTTCTTGCGGTTAGGCCACCGGCTTCGAGGTGTTATCAACTCTCGTGGTGTGATGACGGGCGGTGTGTACAAGGCCGAACGTATTCACCCAACGACATGCTGATTCGCGATTACTAGCGATTCCAACTTCATGTAGTCGAGTTGCAGACTACAATCGAACCTGAGAATGGTTTTATGGGTTTTGCTTCACCTCGCGGCTTCGCTTCCCTCCTGCACCATCCATTGTAGCACGTGTGTAGCCAGGTCATAAGGGCATGATGGTTGACGTCATCGCCTTCCTCCAACTTGTCACTGGCAGTCTCGCTAGAGTCCCAACTTAATGATGGTAACTAACGATAAGAAGTTTACGTTGCGGGACTTAACCCAACATCTCACGACACGAGCTGACGACAACCATGCACCACCTGTATCTCATATAGCTATCTCTCCATCTCTGGAGCCTTTATGAGTATGTAAAGAGACCTGGTAAGGTTCTTCGCGTTGCTTCAATTAAACCACATGCTCCACCGCTTGTGCGGGCCCCGTCAATTCCTTTGAGTTTCATTCTTGCGAACGTACTACTCAGGCGAATTACTTATTGCGTTAACTGCAGCACGCTGAACTTTGACATCAACACTTAGCAGGTATCATCGTTTACGGCGGTAGTTACTGGGGTATCTAATCCTGTTGCTCCCCACGCTTTCGGGACTGAGCGTCAGTTGCAGGCCAGATCGTCGCCACTGGTGTTCCCCATATATCTACGCATTTCACCGCTACACATGGAATTCCACGATCCTCTCCTGCGCTCTAGCTGCCTGGTTTCTATGGCTTACTGAAGTTAGCTTCAGGCTTTCACCACAGACCCTTGCGCCGCCTGCTCCCTCTTTACGCCCAATAATTCTGGATAGCGCTTACCTACGTATTACCGCGGCTGCTGGCGTAGTCAGCCGTGGCTTTCTAATAAAATTACCGTCACTCGGCTACCATTTCCTGTAGCCGCCGTTCTTCCTTTATAACGAAGTTTACAATCCGAAAACCTTCTTCCCTTCACGCCCGGCGTTGCTCGGTCAGGGTTTCCCCCATTGCCGAAAAGTCCTACTGCTGCCTCCCGTAGGAG
+
15-6091196;.70,.4.332/*163+--+,-/.83.79,+3*1-./92//01574<.+),-3926//332.10,6+.-,,&//0//6/,,.-+,.,3%4).0.-+'&)+,264212+/0,/)+192730(()'*855:1.'/)%&),166987886882(&)',&)*54,.//116.1,.1541336768633-/1//043333-6.,/((,,$%('*$&'3/67;-035<804;.)+.</78<::7751/316576756.,+(+-245;88::,/.)).-..3445/+)%&'&&.0124.7+247015346.*/.)+5565,('%)-1910/0*.2/.81110.+,)($''''.,.7.*+-/49,-+'&&1(*(*+-0,.+)*29200.2-('((-/)%')/7313:6-+*+-.(.'.+8677770123313//6534451029997752203:-/9.0005528,//11/0/230//,29./61/,.-(&*),2-,3,%&)''%&+/'$)+11:543,-(*-8:9:.6,1215//02/.*/.,9633///1446:5138,//4,2/3,-,6:8,+01+6.810/552,-4;,,7:<,6-,-53/702.462354+,3+)'+,+((.)*6/00+9+5+0315//0'-&,141)&+*',-0378051-,0,*)((&*+))+.7717:-**++'(&')0/8//0,0,(-*01369845+).:.0,.1/*),,..<:1(4-+,-*)-3/13-53;55.4-284/01105.*,-)46404020378+'(,--789595959<,,*2-2542.-+,05-2,3-32,./24/3/-+.0*-0'0/06000.-///152;5/--,(%%&&'*1+++(+/,&'(2/0491197545-+,+/7;;-4,+*&(6/19..')/4+--88.-7.63,14157:9978:7*'%*&+,.,394672624:55500-7.//5.4&(%*'+.00&6/9940.38,+++/+*12'(*&*0,16.3402/..+-4.6;88899.--4.4:;7:93160-(-0-.189'(.(,85-,.3122./,422:9<88288*0;,'+),1.,0-019112356563388.;//7;:2,600::65/-)$()('/04122207.58(),$/)&-
@29e6921f-5f04-42a2-b579-0322d4d387b5 ch=11 read=70128 start_time=2019-12-13T18:11:52Z barcode=BC01 runid=2c9cf7bc05858273f10e7d7ec552fc0bd742dc3e
CCGGTTACCTTGTTACGACTTCACCCCAATCCGCTGACCTACCTTCGGCCGCTGCCTCATGCGGTTAGCTCACGGACTTCAGGTGTGCCAACTCATGGTGTGACGGGCGGTGTGTACAAGACCGGGAACGTATTCACCGCGACGTTCTGATTCGCGATTACTAGTAACTCCAGCTTCATGTAGGCGAGGACGTCGAACTGAACTGGTTTAAGTTTGGCTCCACCTCACGGTATTGCATCTCTGTACCAGCCATTGCGCGTGTGTAGCCCTACATAGGGGCATGATGATTTGACGTCATCACCTTCCTCCTCAGTTAGCCCAGGCAGTCGCTAGAGTCCTCAACTTAATGGTAGTAACTAACGACAAGGGTTGCGCTCGTTGCGGGACTTAATAACATCTCACGATACGAGCTGACGACAACCATGCACCACCTGTCACCTTGATACGAAGGTTTCCTCGATTAAAGGTAATGCAGGGATGTCAGAAGTGTAGTGGAGTTCTTCGCGTTGCTTCGAATTAAACCACATGCTCCGCTTCTTGTGCAGGTCCCCGTCAATTCCTTTGAGTTTAATCGTACTCCCCAGGCGGAATACTTAATGCGTTAGCGGCGGCGCGAGTGTTGAAACCCCACCTAGTATTCATCGTTTACGGCGTGGACTGCCAGGGTATCTAATCCTGTTTGCTCCCCACGCTTTCGAGCCTCAGCGTCAGTTACAGTCCGGTCGCCTTCGCCACTGGGTGTTATTTCAAATCTCTACGCATTTCACCGCTACGCTAGAATTCCACTCTCCTCTCCTGCGCTCAGGCCAACCAGTTTGGAATGCAGCGCAAGTTGAGCCAGGTATTTCACATCCCACTTAATCATCCGCCTACGCTCCTTTGCCAGTAAATCCGGATAACGCTCGCCACCTGCGGTATTACCGCGGCTGCTGGCGTAGTTAGCCGTGGCTTCTCGCGAACGTCATTATCTTCCCCAAAGACAGAGCTTTACGGTCGAAAGCCTTCATCACTCACGCGGCGTTGCTGCATCAGGGTTTTACCCCCCCCCCATTGTGTGCAATGAAATTCCCCGCTGCTGCTCCCGTAGGAGCAATATCAGCACCAACAGAAGGTTAGCAAAGGTGCCGACGGCTTTCTTCAGCGCCTT
+
42(,08,/07/*1,'(-(1270*,-,)..+3+%'(*&0-..1.+'*)*-./00*'$%($'&*+42:.---,,--51231-(%%-%,)+80****'2..3133786<:641-.0/0)/225538&73.5214112,+-/*--.2(3612317<:8864572333/2*'+,-+**-064.1./14;20+*'()+1661-***',*-/07;:,1*)6))$%&22+,400/6545.34+-176000-038<000:.37++&'&*&,'(*.08-))+,+0+-2..1911110393+/1.568/1'-.1994-4,)%%**4((**)*.581/5'')(,.)**,/16,1)(),11362.111-++1,4-,++0(25.8-,'**+12..+-920-0-1+&'*())*,+(**&&''(,.134410-30&3:271/,/4159*+,.$-&''(('&%%'%)''.53+,-.-5-4.+)(',63-,+,2+*-/271&'&'')(&%$$'$')799<944.4.-.9:9-+,/-083,.++.150,1*&(-,*.+*+31%+-*-23*.06.1-/..,62,&.-85033003236765-(-/1+--0-.,/+./,.0-8,,+3153..+&,()./038/*3*++(&&-+,-3466<7746,,0;-+(,,-56821/%*)&-/-../3.196453.4;,).,0:;4*++*0:.,)*-17-*)'**65-.3///31-4)&+/0,.00848:;564+,%$%&&#&''#1.)).388785719;1//17-00()$&)('+*.,3.)*(*,...004864,%*)*#&%%%/)-)$,-410/,--,,)((#(&(&())++4-&24/..962()*+,2,&),&8'()43-*-88.)*%')0-31'%('&'--69-./334973724564:<789+'+,(++50.79%&2434-)',,+')(.030/281-/+)/3-,.&%*++-&')*41-/497989,15--/1..-2255.''0413%).2)*60:58894450&)(*,7034:023444682255555((+-325.460,)1+&'&))***'&*)(,.15.)$))/0-+,&.1)(*()%'%().+,--&),+.21724//1--3,*$')/)(&%&,*''('''+1,.365)&&$$#""
@43844d9a-1e8f-4532-8fc4-8dcf99ea0d58 ch=128 read=292594 start_time=2019-12-13T18:12:03Z barcode=BC01 runid=2c9cf7bc05858273f10e7d7ec552fc0bd742dc3e
CAGTTACCTTGTTGACTTCACCCCAGTCATGAATCACAAAGTGGTAAGCGCCCTCCCGAAAGTTAAGCTACCTACCTTCTTTTGCAGCCCACTCCCATGTGGTGTGACGGGCGGGTGTGTACAAGGCGGCCGGGGACGTATTCACCCGTGGCATTCTGATCCACGATTATAGCGATTCCGACTTCATGGAGTCAGGTTACGGGCCTCAATCCGGACTACGACGCACTTTGCCAAGTCCGCTTGCTCTCATAGTCGCTTCTCTTTGTATGCGCCATTTGCTTGGCACGTGTGTAGCCTGGTCGTAGAGGGCCGCGGTGACTTGACGTCATCCCCACCTTCCTCAGTTTATCACTGGCAGTCTCATGCAGAGTTCTGACCGGACCGCTGGCAGGATAAAGGGTTGTACGCGCTCGTTGGGACTTGGCAACGTTTACAACACAGGCTGACGACAGCCATGCAGCACCTGTCTCCACGGTTCCCGGTACATTCCTCATCTCTGAAACTTCCGTGGATGTCAAGACCAGGTAAGGTTCTTCGCGTGGCATCAGATTAAACCATGCTCCACCCAGCATGCGGGGCCAAATCAGATTCATTTTGGTTTAACCTTGCGGTAATACTCCCCAGGCGGTCGACCGCGCGTTAGCTCCGGAAGCCACGCCTCAAGGGCTGGCCTCCAAGTCGGCATCGTTTACGGCGTGGACTACCAGGGTATCTAATCCTGTTTGCTCCCCACGCTTTCCTGAGTACGTCAGTCTTCGTCCAGGGGCCGCCTTCGCCCGCACCAGTATTCCTCCAGATCTCTACGCATTTCCGCCGCTTCTGCCTGGAATTCTACCCCTCTGCAGGACTCAAACGCATTATCGGATGCAGTTCCCAGGTTGGCCAGGATTTCACATCTGACAACAAACCGCCTGCGTGCGCTGCGCCCAGTAATTCCGATTAACGCTTGCACCCTCCGTATTACCGCGGCTGCTGGCTGGGGAGTTAGCCAGTGCTTCTTCTGCGGGTAACGTCAATGAAGCAAATTATTAACTGCTCCCTTCTCCCCGCTGAAGTACTTTGCAACCCAGGCCTTCTTCGCCGCGGCATGGCTGCATCGGGCTTGCGCCCATTGTGCAATATTCCCCATACTTGCCTCCGTAGGAG
+
$&)6.)/*)/+,'(''**'$/48-,*..'+)(1/.*--/)'*&(+%$$'&.3--,21'(-)(0020%,+)/50(+0*5-55/)%''),3-%),2-)&)'%'+-.--.0+16//),'&()+/0.()%#&&('**6.656761:1+-2((1062.34)&''0/(&)*%0('%$'),./7.2-'.,/*().-%''*22232.3,/+.)+-/6,/))-8845565534'+,+*(*'5,443/-+/-()---0*-'),./263322.65//.1..27;/76+*&)&'(*',--+*'%$',,3/46/+())&+*,.)')&)*%)&')++)&++/46*.*&*3-516+0)+,;,*+:%+''$%'01101)*$*((%)150&+(/81:51,(*0,,)),-99:7+,2*0-(&$&')-/332.3-1/*(+&$$)+4.((+'%')&*(-(+4531./.&0.-12-3+2&$$%'(.-.(*,((+.06733*.)&&((---**+00521.*+-)).403-/6516,34413.5:-/120+(+)6-+)*'*&''%').0*+*-..84+0%$&(,/.(.'&$&(&)),)+(&&$(+,*,'$'7*8407:0)*+86,).,+.*+,($&*'$+.3/.,&.1.&,0+++&#%%$%(-/+*-.0200+,&&&%*-0624.)021,'&$.2/4(-(),./'3,12,55++..3114,5,./).1(0+&*+/0'+/**4.*-7)(,).22.(,+)16+-0&&%&$%*+..-,--/01*,0'(356+5811+-)(&()(#%$&#$%,-690-)-())+,,42400,.-0970)$)'&'()&%%+,((*)&.-3*)/31-*--+.-.5211)$&%'*.*)2//,...//3/2324/+&***+.(.)&%)%5.**++-.4*+,1.6.00-08,2868818(1)*&%(--8,*)0398;5./1/8-1,-+5+,,-/5--05'*,2/*36*+*0+..400)'&)1/+(+24/-/3(2.**1,13:7765).)).3.06612/*('%*)()(/+.2-,*-(*+75)2:14*6/.'+/*-0)*()--+$*-+23)&*.-66;8:<8-,-*,--+*/.31/--*+-)(&'*1.1,97,%.1-..51;1122947.('&(++*,1+22)*,2**)
@b1860254-084f-452d-9cac-fbedd1430874 ch=339 read=124179 start_time=2019-12-13T18:11:59Z barcode=BC01 runid=2c9cf7bc05858273f10e7d7ec552fc0bd742dc3e
CCGGTTACCTTGTTGCGACTTCCACCCCAGTCGCAGATCCACCAGAAGTGGTAAGCGCCCTCCCAGAGGTTAAAGCTACCTCGCTTCTTTTGCCACTCCATATGGTGACCCGGGCGAGGGTGTGTACAAGGCCCGGAACGTATTCACCGTGGCATTCTGATCGATTACTTGCGATTCCGACTTCATGTAGAGTCGGAGTTGCAGACTCAATCCGGACGACGCGCTATAGAGTCCGCTTGCTCTCGCGAGTCAGCTTCTCTTTATGCGCCATTGTAGCTGCATTATTATGGCCTGGTCATGGGGCCGCGGTAACCCGGCGTCATCACCTTCCTCCAGTTTATCCTGGCAGTCATCCTTTGGAGTTCCAGACCCGGACCGCTGGCAGGTCAGAGGTTGCGCTCGTTGCGGGACTTAACCCAACATTTCACAACACGGGCTGACGGCAATGCATGCAGCACCTGTCTCACGGTCCCGAAACATTCTCATCTCTGAAACTTCCGTGGATGTCAAGACCAGGTAAGGTTCTTCGCGTTGCATCAGGTCAAACCCATACTCCACCACGCTTGTGCGGGCCCCGTCAGTCATTGAGTTTAACCTTGCAGCCGTACTCCCCAGGCGGTCGGCAACGCTTACATTGGCATCAGGCTCCCGCCTCAAAGGGCATGGCTGCTGAAGTCGACGCTGACGTGGACTACCAGAGTATCTAATGATCCTGTTGCTCCCCACGCTTTCGCTTACCCTGGGCGTCAGTCAACCTTCATCAGGGCCGCCCTTCGCCACCGGTATTCCTCCAGATCTCTACGCATTCACCGCTGCACCTGGAATTCTGCGGACTCAAACTTGCCAGTATCCAGATCACAGTTCCCAGGTTATTGAGTTTCACATCTGACAACAAACCGCCTGCGTGCGCTTTGCGCCCAGTAGTCCGATTAACGGCGCCCTCCGTATTGCCATGACTGCTGGCGCAGGTTAATGATGCTTCTTCTGCGGGTAGCGTCAATGGGCAAAGGTATTAACTGCTCCCTTCCTCCCGCTGAAGTGCTTTACAGCCCGGGGCCTTCTTCATACGCGGCGTGGCTGCATCAGGCTTGCGCCCATTGTGCAATATTCCTGCCTCCCGTG
+
21*.6/-3*3*%/*&$($)-.5'%)&&%&%+,%&&(4.9)%'')(+)&(*2353(**14+,.%(%&'+-1:07/')(').&+).12/2:91*,/&)+.1$%$%$'()34&'16831%,-0./3/0156405/6)./,31*.//;614625.7111;3--,.-&(*-+)('')/.4;352./.3/%)&%&'$')*'+''8+,-'-+2572;51,1300'(*+-$&.')))%)(/0,.-/,*)*)*(',(,.-'()-315/11(),01-0.+7-*())+$#&$)&&'&#%&,-9(+469073660..+,*2,-2+-)**,'&(++/).-474302/*.078,--%&'--+001&*-&&'&((%'204*&('-0%-078834+)&)%+''%&'(+,3:231346405,'*.2.*)'*$5/+)'-'-4.)+.035-4'(10122471+-'%#'(*))')-'23-(/0.0)*)00/43))&$'))-*+0/2110&&++&)3+98455510'351/.41.*+'),.,1084287364.611169%,&+%(,1/.(&&%*,,,&+,%,&,-,0100,1,*10'%'($''')/72(')2-)/+-.-,+%.31+0(*+,+('''//+'(&&$%((($%&%$%$+&($(#&($))*,0/&$'('.*1()+))&$$&&&%&%$()'*)+')#$%$#''**/%#&#$%%'%%*+)(%'()().04310/'()2,/)#())181,+))('-6*(*%'..0/+,/(($&$&(&*+.&-34/2041,25336/+3-'30-/1,'(*'''*+**+)&+'*&++(&0/'(&#'*,2013,%&$'&'+-00344250+(&+25'.0/,4*'+01)'+)+.:4***..5-%##%$*$2+*)+,01+*&$)2,058/3&%&').0/4..(+((&*).3,((,)*--))*..3/7)('$(*++13,/.0-$*,%&(&),)*++'($$$-*,),&&'(*(*/-46;645407/..+21**/.-+,1-30((&+((*-*)/',,19*3+4++51-&((('+$'$#$%&%(''-*)),2+'%%)#***)+','('*')(+--/./-/0&-'$')*+...+(),+(&*,++,32)'%%'*)34**+,
@9b874325-5103-48a2-8076-badc22d33d22 ch=188 read=236286 start_time=2019-12-13T18:12:19Z barcode=BC01 runid=2c9cf7bc05858273f10e7d7ec552fc0bd742dc3e
CTCCTACGGGAGGCAGCAGAATATTGCACAATGAGCTTAAACTGGAAGCCATGCCGCGTGTATGAAAGAGGCCTTCCGGTTGCGAGAACGCTTTCCGGGAGGAAGGGGAGTAAAGTTAATACCTTTGCTCATTGACGTTACCGCAAACTTCAGCCAACTCCCGTGCCAGCAGCCGCGATGTGGAGATTGCAAACCGTCTCGTTACCAGGCGTAAGGCGGTTTGTTAGTCAGATGGCCAATCCCCGGGCTCAACACAGGAACTGCATCTGATACTGGCAACTTTAGTCTCGTAGAGGGTAGAATTCCAGGTGTAGCGGTGAAGTACGTAGAGAATCTGGAGATACCGGTGGCCCACTGAATGAAAGACGGCTATCCGGGTGTTGCAGGGGGCTGGATTAAGATACCCTGGTAGTCACGCCGTCGCGATAAATGTCGACTTGGAGGTTGTGCCGCCGAGGCGTGGCTTCCAGAACTGGCGTTGTCGACCGCACGCGCCTGAGGAGGAAATTACGGCCTGGGTTAAACTCAAATATGGATGACGGGGGCCCACGCAGCGGTGGAGCATGTGGTTTAGTCCCGATACAGCGCGAAGAACGCCTGGTCTTGGCATCCACGAAGTTTCAGAGATGAGAATAACCGCCTTCAGGAACATGATGAGACAGGTGCTGCATGGTATCGTCAGCTCGTGTTGTGAGCTGGCTGGGTTAAGTCCCGCAACGAGCGCAACCCTTATCCGCTTTGTTGCCAGATTGACTGAGAACTCCGAGAACTTTGCCGATAAACTGGAGGAAGGTTGAAAGGAACTGAAAAATGAATAATAGCGGCTGACCAGAATACCGATGCTACAATGGCACATACAAAGAGAGAAAAAGAGCCTCGCGAGCTTAAACGGACCTCCTGCTAAAGTGCGTCATCAGTCCGGATTGGAATCTGCAACTCGGGCTCCGCGTCGAATCGTGGATAAGGTGAATACGTTCCCAGGCCTTATTACACACCGCCTTCTGGCGCAGGAGTGGTTTGAAAAAGAAGTAGGTAGCGGAGAACTTACTGATTCATGACTGGTGAAGTCGCTAACAAGGTAACCGGAAGGCCAGGCAGGCTGACGGTTACAGCTTTGGCACAAACAACAAGCTTTAAGCAATACGTAAAAAGA
+
/.-4--.&63+,1..*'$'&+*-;32//1.:10((+-.32,'($%$$#*,06311./015656234(%(,+1.220&')+(&''%&'&'&(()',)/60)*()-+01-&)*,7..07,2-,-,62,)555*/+-,7.0,%+''(+*'%%$%%$''(&&,).)*.04:,31-'2404.),%%'&)*(1-,(+&&&%%(#(&&&(&&$%,'%$###$*,)//6)%*(($'%$%'('%%%+-)+38)+'')+.10/('(05/6.)*+,,+.,.114477030)-2+*.04.)))%%%+++(+(,)-+-,,085/3111173*,*'(*,,.'&%''++,*-,%''&%+(('(%$()'$%#%%)%&&'&&)(%%'$%'.))3/+*&#$$#%,,%$&$&/,3-0-*,2330.,4:84556*,-46)*%&*+8878..-9854,.&)(&)+,8,0,2,'(')*0512-+--21.)&''()/)-(&'('+0082..-'.,,*-6/.$/('*&)('+'+-686,%%&,*1.8.+,,/8.-+-(')+*,10898+47*$.'(%&&')&*'%(),/)),,09:0-..)(%$&%)&'110.-3-030%(**,02'*%%%+,3.(&&*(-(/<60/,*+/0-,(*,,-&'%$)+/44(-**'($&%(+***18+,2335501(+'%%&+,(,1)'+-,%)&'%%%&&((*()'%(*-)./)').-2.0356+*/0-23:49-+5.1.+*)+,-*,2)1*&)%'$&$'#%'+,0.65&&,'()((,+).4-)./80239/,2,+(0*0+**-+*+&'''*/441*%$&(&,,'()(+*('''(*'+(%##%'%&(*+,/03.,/+('()*&+,.)&%''&,.1/*&''-,)+3,),%$$$//&-1:425..$$%&%+-0+.24799-0/)+,4+),&3)+,*(+-6354545/)('&))(&('***&*((*66,+)$$#%%.,11'),162/)&+/2/00'-/*(&'%%%#'%$&&#$&(')%,'(&*(((($&.120-&+*+-&-'%$$%&,(+$#&%%#$&%*0-9020033525-0.*,1(((&%)(,&&*)+,%(&+%&$%$$&%%%&&$#(#'&)'(#$$$&'(''&%%*(/.-,&),,$%('$('&)))(),&/&(%%%$#
