# Supplementary material for: De novo species identification using 16S rRNA gene nanopore sequencing
Source: PeerJ. 2020 Oct 21;8:e10029. doi: 10.7717/peerj.10029 (PMC7585375; doi:10.7717/peerj.10029)
Supplement: Supplemental Information 3 [file peerj-08-10029-s003.zip › pass_fastq_runid_2c9cf7bc05858273f10e7d7ec552fc0bd742dc3e_463.fastq]

@2a0475b7-37cf-4505-a6fc-27d624322c07 ch=20 read=78811 start_time=2019-12-13T18:12:38Z barcode=BC01 runid=2c9cf7bc05858273f10e7d7ec552fc0bd742dc3e
CCAGTTGCAACTGGTGCGACTTCACCCCAATCATCAATCCCACCTTAGACAGCTCCTTCCTTGCGGTTAGGCCACCGGCTTCCGGGTGTTATCAACTCGTGGTGTGACGGGCGGTGTGTACAAAGGCCCGAGAACGTATTCACCGCGACATGCTGATTCGCGATTATAGCGATTCCAACTTCATGTAGTCGAGTTGCAGACTACAATCGGAACTTCGAGAATGGTTTATGGGTTTTGCTTCACCTCGCGGCTTCGCTTCCCTCTGCACCATCCATTGTAGCACGTGTGGCCCAGGTCATAAGAGGGGCATGATGATTTGACGTCATCCCGCCTTCCTCCAGCTTGTACTGGCAGTCTCGCTAGAGTCCCAACTTAATGATGGTAACTAACGATAAGGGTTGCGCTCGTTTGCGGGACTTAACCCAGCATCTCACGACACGAGCTGACGACAACCATGCACCACCTGTATCTCATAGCTATCTCTCCATCTCTGGAGCCTTTATGAGTAATGTCAAGAGACCTGGTAAGGTTCTTCGCGTTGCTGAATTAAACCACATGCTCCACCGCTTGTGCGGGCCCAAATCAGGTGAGTTTCATTCTTGCGAACGTACTACTCAGGCAGGTACTTATTGCGTTAACTGCAGCACTGAACTTTGACATCAACATAGTACTCATCGTTTACGGCGTGGACTACTAGGGTATCTAATCCTATTGCTCCCCACGCTTTCCGGGACTGAGCGTCAGTTGCAGGCCAGATCGTCATATCGCCACTGGTGTTCTCCATATATCTACGCATTTCACCGCTACATGGAATTCCACGATCCTCTCCTGCCTCCTGGCTGCCTGGTTTCTATGGCTTACTGAAGTTGAAGCTTCAGGCTTTCACCACAGACCCTTGCTGCCGCCTGCTCCCTCTTTACGCTGGCCATTCCGGATGGCAACATACCTACGTATTACCGCTGCTGGCGTAGTTAGCCGTGGCTTTCTAATAAGTACCGTCACTCGGCTACCATTTCCTGTAGCCGCCGTTCTTCCTTTATAACAGAAGTTTACAATCCGAAAACCTTCTTCCCTTCGCGGCGTTGCTCGGTCAGGGTTCCCCATTGCCGAAAATTCCCTACTGCTGCCTCCCGTAG
+
1*(*1-$0)')%'$&$&(./5:4+99:,,2..-./4:4.4,*0090//63-.//2:8:83-6,21:6:+0+0/,4/0/,//2&-86/0-;1005)+++)505000003,8:+.1(*-33...2*),10()()+21277:<7359142136978884451/28040-++))&(4510//-.5.+.24477944070//4778879170/))*,(()%%)*-00348<;/2.53-10(%&1,52496845281193'%)$5,'%(''*+1/59;;-9.))00-+-)))('*/,+(.22/,//2)'-364.//./.+,/</./84024*:8,'01287731/,)('&(-%++-+*%(...3100,++,+,-())'&(.-0./-10.00//-32324/0/537;*.2444594)*,&51/-.-51/:0,(035442+-/,-,,))),'/$4448977<8://.20(*3--,-,++**++,11132320422212,.5;/.-*'))*++&&')'*)-.*(%()+8:./---)./0:789948558'%''.-5/;;2:5-..01228:45:0325**+-.4.550(+++,'*'')&0.98/08;.8--)-((**,+,,**-/--/.'&())-3.036447/9.8-212./1037887.06.+/9869*8.-.,,,-.410221283--.6535685724564444332.)/--21*%/1+.0124+(,,,2;.1&,243332168798466;3/-+.,1*/1//(*+&'%'))6:267:<949:2*-71734394521-5156/,)+.,.+(*$)'.1'7)2(%((,,7558456633((+**27;62.5./0:<0/000)+)*,./308/.7/&+*')+05(5;4/:9/.46/0/07:6+,+()&).2.211,--.7)))11($+'%%*(&$)/5/+3.4+&%*&#%#$%&)*+-02-5++.,)))((-++*))&66:5558481/*.1**43:34(&)&08673++//&%%&&*0+29500-(+*+.801;2::2-200099231,1('*)(/9+')&))**(+2643:9;986:9*.88021:8336../0/;89199133-:;6.24./**.784073:-,,2./00027065*+9/1
@538fc971-247a-423a-90e1-2ace249f06d0 ch=17 read=58082 start_time=2019-12-13T18:12:41Z barcode=BC01 runid=2c9cf7bc05858273f10e7d7ec552fc0bd742dc3e
CTCTACGGGAGGCAGTGGGGAATGTGCACAATGGGGAAACCTGATGCAGCAACGCCGCGTGAGTGATAGAAGGTTTTCGGATCGTAAAGCTCTGTCTTTGGGAAGATAATGACGGTACCCAAGGAGGAAGCCACGGCTAACTACGTGCCAGCAGCCGCGGTATGCGTAGGTGGCAGGCGTTATCGGATTTACTGGGCATGCAAAAGGGAGCGTAGGCGGATGATTAAGTGGGATGTGGCAGAGGAAATGCGGGCTCAACTTAGGTGCTGCATTCCAAACTGGTTATCTAGAGTGCAGGAGAGGAGAGTGGAATTCCTAGTGTAGCGGTGAAATGCGTAGAGATTAGGAAAACACCAGTGGCGAAGGCGACTCTGGACTGTAACTGACGCTGAGGCTCAGCGTGGGGGGCAAACAAGTTAGATACCCTGGTAGTCCACGCCGTAAACTTGATGAATACTAGGTGTGGGGTTTCAACACCTCCGTGCCGCCGCTAACGCATTAAGTATTCCCGCCTGGGAGTACGGTCGCAAGATTAAAACTCAAAGGAATTGACGGGGACCCGCACCGTGGCGGAGCATGTGGTTTGGTCGAAACGCGAAGAACCTTACCTGCACTTGACATCCCTTGCATTTACCCTTAATCAAGGAAATCCCTTCGGGACAGACAGGTGGTACATGGTTGTCGTCAGCTCGTGTCGTGAGGATGTTGGGTTACAACGAGCGCAACCCTTGTCGTTAGTTACTACCATTAAGTTGAGGACTCTGGCAGAGACTGCCTGGGTTAACCAGGAGGAAGGTGGGATGACGTCAAATCATCATGCCTTATGTGTAGGAGCTACACGTGCTACAATGGCTGGTACAGAGATGCAATACCGTGAGGTGGGCCAAACTTTAAACCAGTCTCAGTTCGGATTGTAGGCTGAAACTCGCCTACATGAAGCTGGAGTTACTAGTAATCATGAATCAGAATGTCGCGGTGAATACGTTCCCGGGTCTTGTACACCGCCCGTCACACCGAGAGTTGGCAATACCCAGTCCGTATGAGCCTTAACCGCAAAGGAGGCAGCGGCCGAAGGTAAGGGTCAGCGGTGGGGTGAGAAGTCGTAACAAAGGTAACCG
+
/01)&&)-*'(,*'),')-)),,091--.0:9896*)2/09,,-534011165351,,--..-+*,-)+0-++.:7-668990&()0((,.3546,22,)2+()'*/.1---/+/0-/4..1,-*/,-2-0.*-,5/0043320.0-/((*-,23.+,&,142,5'*-.4/2:50.47/6/.+.(-(03++23;3-*$$$%&+1+*3,%'(43379846255/7-4,++/67773.-'&++++)-..+'1%2766;+7)-+%11/2400/+3.-)4523372.../01)*(*(,,..1+*).-(*&((0+6+6*7+,-887*)))123.-40+.3971.)'&3(&(&((&'%)1505213.+,'1+4233,,-,145101/0.34469850..105((&&*49962(*+-:-6731/92./0-17'&('))235(&((/,*+.-('&%')0//68799748.)'%,64.;1.(+)(.2,0701697.07.0.-4/1271;1/*,*-7)3-%&$%',,$%&'+073922)*(+/./832.4683*1+1-5/3.4.2:7.39+('$)%&&&&'(-&(,357676564('()),/*,*)(+))+/2-9,+6;764/003..02215*.,++0/7*),3,,2-5-/%&)'))((22+-5.*231+('%(+1,,24/',/0/00(%()102/.1026878:8932.)+879<371.2+++)*((*.1.0&35/.//0985<5022--.-293350---3.++/)&(/.+41('&*+*-..3;::6.:.9.6/51+-1)/.).&)/*46785567974413484),+',-/0750.0.%())+)()().765/7/.7432-1203)('((99708/+.2120-,-()***.689//520889:479647126973//4/,+)&)(+-(10,77('$$%(*--*)**230,*08,-%')0/700&&1296840298786%%*))++1./////7-+',02517.)(*-.450;6*,4/-)+)(&)&(,0.0,/50.27/,,2470/$&),'*'*(.*3*%&,1++*''%%%('&(-,10.0-,.'+,&')34031)/0.)-+-&&'$')*6551/4')%'&,(&&
@31d2df7b-dd05-4db2-b7c3-00c90efb815d ch=244 read=267399 start_time=2019-12-13T18:12:40Z barcode=BC01 runid=2c9cf7bc05858273f10e7d7ec552fc0bd742dc3e
CCCAGTTACCTTGTACGGCTTACCCCAGTCATGAATCACAAAGTGGTAGCGCCACTCCCGAAGGTTAAGCTACCTGCTTCTTGCGGCCTCATGGTGTGACGGGCGGTGTGTACAAGGCCCGGGAACGCGTGAACTTCACCGTGGCATTCCTGATCCACGATTACCGCGATTCCGGCGATTCAGTTTAGACCAATCGGACTACGGCGCGCGCATGAGGGTCCGCTTGCTCTCGGAAGGTCTTCTCTTTGTATGCGCCATTGCCAGCACGTGTGGCTAGTGTAGAGGCCATGATGACTTGACGTCATCCCCACCTTCCTCCAGTTTATCACTGGCAGTCTCCTTTGAGTTCCCAGCCGGATAGCGGCAAAGGATGATTTAGCGCTCGTTGCAGGGACAACCCACAACACAGGCTGACGACAGCCATGCAGCACCTGTCTCCACAGTTCCCGAAGGCACGGTCTCATCTCTAGAAACTTCCGTGGATGTCAAGAGACCAGGTAAGGTTCTTCGCGTTGCATCGAATTAAACCACATGCTCCACCGCTTGTGCAGGGCCCCAAATCAATTCATTTGAGTTTTAACCTTGCAGCCCGTACTCCCCAGGCGTGGAAACGCGTTAGCTCCGGAAGCCACGCCTCAAGGGCACAACCTCCAAGTCGACATCGTTTACGGCGTGGACTGCAGAATTATCTTCTAATCCTGTTGCTCCCCACGCTTTCGCACCTGAGCGTCAGTCTTCGTCAGGGCCGCCCTTCATACCGGTATTCCCCCAGATCTCACCGCGTTTCACCGCGCCTGGAATTCTACCCCTCACAGAGGACTCAAGCTTGCCAGTATCAGATGCAGTTCCAGGTTGGGCCCGGGGAGTTTCACATCTGACTTAACAAACCGCCTGCGGTACGCCAGTAATTCCGATTAACGCTTGCACCCTCCGTATTACCGCGGCTGCTGGCGCAGGTTAGCCAGTTAGCCTTCTTCTGCAGGTAACGATCAATGAGCAAAGTGCTTTACTCCTTCCTCCCGCTGATGCTTTACAACCCGAGGCCTTCTTCCTTACACGCGGCATGGCTGCATCGGGCTTGCGCCCATTGCGCAATATTCCCCGCTGCTGCCTCCGTAG
+
58.(,21.1-,,$.%))+))*(,-.*-.16,,-,/.-*.-/-+,-30-*,+-/%'(60-+02040633+/0'04.&,-2,3('&)&*+',')*40.'(,25:9455,-.+/388:1.3,++6323+%%)),%(%)(**.-+,'2456<3-.13955+--.46-0((%,%'%+'+&''#(&&%(/2/%+&&'(++-,84564536/+-*,%'&*)..2+11*)*----,.*.&'%&(&(((-,433:1+,-++,+5(&'$$%$&)3011-,''1.3*-3-*')%3-79461..+*())+,479:9090.)'+/+242..,-.1<0/101*-41018:722+,21028:857+')74,30'&&%&%%-0(5/76-%.5))&*'//333:*+(36)*,.'&%$$(522-6%+,--..17585316+/(501222;725000((*-57:542(*.*-/,*&$%*')-731.'&$-3/01717445:772640+(*.*/-,.:102.,05002,-/10701179))-2-5;8/:13130345:43.,,3,./21%/+)+,-*$$%()538;:.680-/+6:;*6/4..)('%(20+*.,-+:68.).4/.+((++&)'('*,*(34.%-&-*$15',-5277/-.52--00568/7)5+34679837751;/&&*,+...8/.4$,&)((-+-+*+,(++1-//1)4-''-*760+.-./930*++26)+1596:67799:<:8.1'*1-57,15++60%')*30757:4273/*)*14500&),)+'-8/--8/++(,/671201/)'&).2.,+%'$)%(+0168++&*-1-08-.2./4/46978*64:23-+2.5-1549(*0-(%)+:2.+-,/11/(./333368+*(%'')*')&$#('+.&)*,56855-//4/4.))3*+,/.5--.0%(&(++6;351<222:(/(%%.%(**5///7)&1'$%&&+/88<5203*,0,--+)&(,,,-.32798,,+&&(/3,+,.7,/53/6-*('&'%*$)11-'((&-1))+(42:6;66:5$)%%')+)++1.24596522.35)53..5+2/680%,((*.3-7./.-3.-'#&)++%&)/)52(&()
@9b028360-9237-4f49-9828-87df9effdbc7 ch=99 read=229251 start_time=2019-12-13T18:12:36Z barcode=BC01 runid=2c9cf7bc05858273f10e7d7ec552fc0bd742dc3e
CTCCTACGGGAGGCAGCAGTGAGAATATTGCAATGGGCGCAAGCCTGGTGCAGCCATGCCGCGTGTATGAAGAAGGCCTTCCGGGTTGTAAAGTACTTTCAGCGGGGAGGAAGGGAGTAAAGTTAATACCTTTGCTCATTGACGTTACCCGCAGAAGCTTTCAGCGCTCCGTGCGCTTAGCCGCGGTAATACGGAGGTGCAAGCGTTAATCGGAATTACTGGGCGTAAAGCGCACGCAGGCGGTTTGTTAAGTCAGATGTGTAGAAATCCCCGGGCTAACCTGGGGCATCTGATACTGGCAAGCAGGAGTCTCGTAGAGGGGTAGAATTCCAGGTGTAGCGGTGAAATGCGTCTGGAGGAATACCGGTGGCGAAGGCGGCCCCGGACGAAGACTGACGCTCAGGTGCAGCGTGGGGAGCAAAGCAGTTAGATACCCTGGTAGTCCACGCCGTAAACGATGTCGACGGAGGTTGTGCCCTTGAGGCTGTGGCTTCCGGAGCTAACGCGTTAAAGTCGACCGCCTGGGAAATGCAGCCGCAAGGTTAAAACTCAAATGAATTGACGGGGGCCGCACAAGCGTTGGAGCATGGTTTAATTCGATGCAACGCGAAGAACCTTACCTGGTCTTGACATCACGGAAGTTTTCAGAGATGAGAATGTGCCTTCGGGAACCGTGAGACCAGGTGCTGCACTGTCGTCAGCTCGTGGTACGTGAAATGTTGGGTTAAGTCCGCAACGAGCGCAACCCTTATCCTTTGTTGCCAGCGGTCCGGCCGGGAACTCAAAGGAGACTGCCGGTGATAAACTGGAGGAAGATTAGAGATGACGTCAAAGGTCATCATGGCCCTTACGACCAGGGTACACGATGCTACAATGGCGCATACAAAGAAGCGACCTCGCGAGCAAGCGGACCTCATAAAGTGCGTCGTAGTCCCGGATTGGAGTCTCTGCAACTCGACTCCATGAAGTCGGAATCGCTAGTAATCGTGGATCAGAATGCCGCGGTGAATACGTTCAGGCCTTGTACGCACCGCCCGTCACACCATGGGGAGTGGGTTGCAAAAGAAGTAGGTAGCAACAGCCAGGAGGGCGCTTACCGCGGCGTTCATGACTGGGGTGAAGTCGTAACAAGGTAACCGG
+
.,3(()2/5,).+/+22&22)('&*///9/0/:6&70/./36(3/1676873,160427:57675767773,++((*4450..6003**.5.).,,+/7+,33/78*(,,-2(3,(&&(9-./.0.+-9089.+000%)+,)1263+.6**-(((($%+.*0*+*$&)-:2481(%&#%&4***,'%%2%*+-4-+.+).,*(*..7/7//'1/.1101179477885-,+++'++//473255<;+7*7101:**+-+,+-''.40,226,*''&$0)070/6.**+/4+,-4-/1.3+/7*-&)+%++/./223,&.230*.,-0/1/''0,-.2--.2942,0/,&$%''::90-0+2,4:6032-3.+*'(,-,-088,-414-..+*+,,,+(+*/()203((%&'/*(/-),018-'/'+01-*/0&.5/+-595504/-/06:128:2....+221+0,3,/,5.+,,/0((,*-/40(,)+**+3-(0+,++1/4//037200**40/01:8:742((**,,--,.6.341,.-,,-,00++2).)0.0.1//03,.00*(''')+/)+'(('2()+)*,-,4890:3;0/.+**1)--.,.4)*-03.7-+4..57/1.+(/573'(+.2-+1;<53+**++61/,+./,101::;93<;1:29961.1/6*,073320-.(-/036440-%(*00/+'-(*-3478300/919889994.8-,.508&'.0*+)$/5-/0/05//80/4:6695345:60).0.6/:90977934(1('),,3165&.,,,,.+),0-.*,*.('&1'''&,-+/572.0+2)'(./21/&&&'()())()+,09/.%$%%'%))&)+773608//;534558989)'(&&,-0358833.+)(-345191120,3.4<1-28858:48691:,(/5..2,-'(*+-,//03/./2+%/020-1,6,++6-61437100)-//712199;93:+--77991,/&/227;93866:6+5:9:5:354.',+26.5;;3//-.-29+-*12,&()'145;11,96('*((*--20.*-**-''),$1/+,)+323/6/04*('((*0:6796634-874--,0--/398:868,8/0:5:/6
@54dbd097-b343-41d2-a9c4-fed989af0891 ch=393 read=63441 start_time=2019-12-13T18:13:03Z barcode=BC01 runid=2c9cf7bc05858273f10e7d7ec552fc0bd742dc3e
CTCCTACGGGGAGGCAGCAGTGGGGAATATTGCACAATGGGCGCAAGCCTGATGCAGCCATGCCGCGTGTGTAGAGGCCTTCGGGTTGTAAAGTACTTTCAGCAAGGAGGAAGGAGTAAAGTGAAAATACCCTTTGCTCAGTGACGTTACCACAGAAGAGAAACACCAGCTAACTCCGTGCCAGCAGCCGCAGTAATACGGAGAGAACTGGGTGATTCAGTGCGGGCGTAAAGAGACGCGTAGAGGCGGCTTGCAAGTCAGAGGTGAAAGCCTGGAGCTCAGCTCTGCCTTTGAGACTGCATCCTTGGAACCTGGGAGAGGGTAGGTGGAATTCCGAGAGTGTAGAGGTGAAATTCGTAGATATTCGGAAGAACACCAGTGGCAGGCGGCTCACTGGACTAGTATTGACGCTGGGTGCGAAAGCGTAGAGACAAACAAGTTAGATACCTGGTAGTCCATAAATAGGCGATGATAACTAGCTGTCCGGAGCGCCTTGGGTACTTGGGTAGCGCAACTAACGCGTAAAGTTATCGCCTACAGAATTACGGTCGCAAGATTAAAACTCAAAGGAATTGGCAGGGGCCGCCTGCACCAAACTGGGCATGTAGTTAATTCGAAACGAAACGCGCAGAACCTTACCAGCGTTTGGTATGTCCGGACGATTTCCAGAGATGGATCTCTTCCCTTCGGGGACTGGAACACAGGTGCTGCATGGCTGTCGTCAGCTCGTGTCGTGAGATGTTAGGTTCAGTCCCGCAACAGGCGCACCAACCCTCTGCCCCAGGTTACCATCACGTTTTGGATTTGGGGACTCCCGAGACCAAGGTGATAAGCCGGAAGGTGGGGATGACGTCAAAGTCCTCATGGCCCCATACGCTGGGGCTACGCACGTGCTACAATGGCGGTGACAGTGGGCAGCAAACTCGCTTGGCGGTGCGCTGAAATCTCAAAACCGTCCTCGGTTCGGTTGTTCTCTGGCGAGGCATGAAGGCCGGAATCGCTATTAATCGCGGATCAGCATGCCGCGTGAATGCACGTTCAGGCCTTGTACCTGCCCGTCACCGGGGTTAGGTTCACGCGAAGGCGTTGCGCTAACTCGCAAGAAGGCAGGCTTCACGGTGGAAGCTTAGCGACTGGGGTGAAGTCGTAACAAGGTAACCGAAGATGAGGCGGCAGGCATTAGGTTTAACACCACAGACGCGACAACTTTCTTCCAGCACCAGCAATACGTAGCGCACC
+
-212-+0*.4*(-.--//-67,56*196)0++-.1..0041-''.5*/:*))(+'&$%&,+*/-*.*)()%'%%)$#$$%$%)2,/-&),41&+$'*/1)%)'%%-,',++(*&%'(04*),'+--,)',3*/5/,140&&,+(0/04+..%)'(+,&(%)*(./3/%--+,3---3-10590//,,04+0+/.40/%2.1.+)+%('(,-))*+-(*(-'(().1.1.63+(''%((++,+*'().,+('&$$&(,,42/(+())..+*/4887''-*+-&+),*+-/06.---4//+-*'*-)-0(1)/*&&/-))%+)&)%,%%'*()1*1)&&)'+,.311&''')++.+1.-.14888737*1-5*+*)'-*/,3483()311:44-$(%*6,&&%&2//.,+*&&%)/.*('&(*0***+,-*%)0)9368,,+-*)-,,88/.013573-*'+21*//40-/--11/3/.-(*.)31.*2%*+.1)*+13,-((*(.32/*-//13)-..+*'&%+'2/,+73)+%&)%$$')',(,%./:551335+,180<;147864+((&'+*-)+),33-3.#'((&(&*()0&,'()$(''*/%115/405*&(*'(&-()//314450..')(&-+)),-/1%&'(*/..7'6+612)69,.-'&'(+898:65432356+/75&16/-089;8-,**&+..4774.-)*)**-..+*+*+,,.02225022.0+/7/-$-+.+&**1/7**./04(+('%((/*/'-3,'&$#&'*'%()-0.0.**(%&'-51(*/+.61(06/)/0+*&$%%$('2,1422331),./.+(),)(.395357798550://17665*)'*.10+$%&')+)*-/-++',$)%),-170/./**'((,+,-74,./04++*,1242'(*$&$&+)(-.)'$%)-*.0-+-24.64%.&%''(),(.-88(40/**0)))),,*)'**..32,-&)'')-+313,31')*.,/103///1-%('$**..)(,(*+1.()')+-75%-++,3)%%%'%#%'(((&)%*%&'),+4%,/-/&#%##$'(*.**-,--63205011&(('&())*,%.*&#&'+-+6436()'%##''(*(0,-)++++('-+0$*%$%(+(2075/-,/-,-2+%+0(,*3)/*)%'))0429&($%$/)&'$*)*(+(+(,')-63/+,*($(,)40//0/--(/-'*''#'#&#
@8fe5f91a-2099-4de6-9b22-c7bcb6d1c6ab ch=283 read=111828 start_time=2019-12-13T18:13:02Z barcode=BC01 runid=2c9cf7bc05858273f10e7d7ec552fc0bd742dc3e
TTTAGGAGTTACCTTGTTGACTTCACCCCAGTCATGAATCACAAAGTGGTAAGCGCCTCAGGTTAAGCTACCTACTTCTTTGCAACCACTCCCATGGTGTGACGGGCGGTGTGTACAAGGCCAGTATTCACCGTGGCATTCTGATCCACGATTACTAGCGATTCCGACTTCATGAGTCAGTTGCGAACTCAATCGGACTACGACGCGCTTTATGAGGTCACTTGCTGAGTCGCTTCTCTTTGTATGCGCCGTAGCACGTGTTAGCCCTGGTCATGGGGCCATGATGACGACGTCATCCACCTTCCTCAGTTTATCACTGGCAGTCTCCTTTGAGTTCCCGGTCGGACCGCTGGCAACAAGGATAGGGTTGCGCTCGTTGCGGGACTTAATAACATTCACCAGCACAGGCTGACGACAGCCATTGCAGCACCTGTCTCACGGTTCCCGAAGGCATTCTCATCTCTGGCTTCCGTGGATGTCAAGACCAGGTAAGGTTCTTCGCGTTGCATCGAATTAAACCACATGCTCCACCGCTTGTGCGGCCCCGTCAATTCATTTGAGTTTAACCTTGCGGCCGTACTCCCCAGGCGACAACGCGTTAGCTCCGGAAGCCACGCCTCCAGGGCACAACACCAAGTCGACATCGTTTGCAACGTGGACTACCAGGGTATCTAATCTGTTTTGCTCCCACGCTTTCGCACCTGAGCGTCAGTCTTCGTCAGGGGCCGCCTTCGCCACCATTATTCCTCAGTCTCTACGCATTTCACCGCTACACCTGAATTCTACCCCCTCTACGAGACTCAAAACGCCGGTATCAGATGCAGTTCCCCAGGTGAGCCGGGGATTTCACATCTGACTAACAAACCGCCTGCGTGCGCTTTACGCCAATTCCACGATTAACGCTTGCACCCTCCATTACGCGTACTTTGGCTGGAGTTAACCGGTGCTTCTTCTGCGGAGGTAACGTCGATGGTAGGTATTAACTTTTCCTTCCTCCTCGCTGGAAAGTGCTTTACAACCCGAGGCCTTCTTCATACGCGGCATGGCTTGGGCTTGCGCCCATTGTGCAATATTCCCTGCTGCCTCCCGTAGGAG
+
)*'(-,))-*$(+.2005../4751:791,/261433721.1)1-,/.20/+*+./9-1#(..790./.2860-/,.)'''%')&)($(*1:1/145445776+3775:6550-&)&+/,1,'&()+5/&'*+--30019845572,&')01:55543456821-*+3959453(**,(.)4+-''.2372;05&.(00..35632*-.5734)'-')-$'/,,-*-&)+//1534974;9//0016585&&#'**000.(&*)-<8.1:86)2'+56.9:853200,026534625+*/2/2-333+01;4.*,/56320+267463165212662/-)3/5-;1:87//.:/00//3(3,0,*0/0:/2,-3137953-.4,,3-0($*3/,7-+&%#%$($%$%(+-..0568748+'.%$)++..//,+,+..031)0/06-*,0-411232295551.0'%%&+-924:<;;679),-244*.4.10+/0,&$)&*+-*5,.(((&-)6*:;832+,*.01228237.,+(*,.-,/-33*)54'7+9273:91007;01-3+*,(*/9753912208;/-373,'&&3)01+030)-,0,5*-.)-4&*,2804&%'/.+,00525494/1488897920194*/($0-//478659752('-,/5225233/815++,2/0*)/.13:71./-18430,025456678;6528&*:9.187576:7576&-.('0,//8---'(+.512-43517;/225-+,-672785204341602761+*-2&4+,-018835/*++2)&%..23+-353589:;;59+')*())332+-,,&-5/*(*+/6*++'&4+8-68-758;66643+*').+,,0*'%*,2985'&''.'(+('*+'),)255144)5(),+*)(&&(*''&%$()$'/+&#&+(32026668<2,)%)-&)()-64555234,''(*)*,.)&#$),,*)**42'(+347-+.)(+0+)**,.00,.13.3,)&)&0.7988;6.(&)%%+.2242+))%'(+*071555;.+.4',%+(4+30137-)002+++,-61/2-5,+)
@6523cbfe-e715-4955-a182-37be875d9f9e ch=77 read=131099 start_time=2019-12-13T18:13:00Z barcode=BC01 runid=2c9cf7bc05858273f10e7d7ec552fc0bd742dc3e
CCGGTTACTTGTTACGTGACTTCACCCCAATCAATCCCACGCTTAGACAGCTCCTTCCCTTGCGGTTAGGCCACCGGCTTCAGGTGTTATCAACTCATTGGTGTGACGGGCGGTGTGTAGGAAGCCGAGAACGTATTCACCGCGACATGCTGATTCGCGATTACTAGCGTTCAACTTCATGTGAGATCGAGTTGCAGACTACAATCCGAACTGAGAATGGTTTTTATGGTTTTTTTGCTTCACCTCGCGGCTTCGCTTCCCTCTGCACCATCATTGTAGCACGTGTAGCCCAGGTCATAAGGGCATGATGATTTGACGTCATCCCCGCGGCACTTCCTCAACTTGTCGCTGGCAGTCTCGCTAGAGTCCCCTGGCAATGATGGTAACTAACGATAGGAGTTGCGCTCGTTGCGGGACTTAACTTAACATCTCATTTTAGTGAGCGGCAACCATACCACCTGTATCTCATATATAGCTATCTCTCCATCTCTGGAGCCTTTATGAGTATCAAGAGATAGTAAGGTTCTTCGCGTTGCTTCGAATTAAAACCACATGCTCCACCGCTTGTGCGGGCCCCAAATCAATTCCTTTGGGTTTTACACTTGCGAACGTACTACTCAGGCAGATTACTTATTGCGTTAACTTCTGGCACTGAACTTTGACATCAACACTTAGTACTCATCGTTTACGGCGTGGACTACTAGGGTATCTAATCCTGTTGCTCCCCACGCTTTCGGTTTGACGTCAGTTGCAGGCCAGATCGTCGCCTTCGCCACTGGTGTTCCTCCATATATCTACGCATTTCACGCACACATGAATTCCACGATCCTCTCCTGCACTCTAGCTGCCTGGTTTCTGCCGAAACTATGAAGTTAAACCAGGCTTTCACCACAGACCCTTGCTGCCCGCCTGCTCCTCTTTACGCCCAATGATTCCGGATAGCGCTTGCCACCTACGTATTACCGCGGCTGCTGGCGTAGTTAGCCGTGGCTCAATAAAGTACCGTCACTCGGCTACCATTTCCTGTAGCCGCCGTTCTTGCCCTATAACAGAGTTTCAATCAAAGCCTTCTTCCTTCGCGCTGACGTTGCTCGGTCAGGGTTTCCCCATTTGCCGAAAATTCCCCTACTGCTGCCTCCCGTAGGAG
+
5127/:-.-9,1-&&&%(125/.+310,'/+++4,/8().%%*&$*('%,-/017774(,.,/'2,8(288;/0.,-.142,.1+)+2.0101000*0,..3324787:74(-(-020)')%&(.--*(*//.036<7478-/321)+(,-/0986-21209()$$&'(',''*)-42255/,*&+.12067:5654.,.+--917424787320054+507;52.))-'/238/+,,.9.43933/1&00188,.03194-12&+&*-66747730//-)+..-*((-.,,-100,/.),5,***)-//07;1/.8889::0/91)*+&&$)(5+326-4-.6,20&0+0+))**-39546,/***,,0*$%''./--435311221/..../*(0%)26021322207/0-770-2.0)'&'-(*+*.)*$&&(&'()(%&')%,067:2*%(*',1+,,//1/5&)'&)+.,./1546657677643,)1&&16.68,-/-.)&('(+''%&)'1-4(-+06577956+31&-.644/6+6*87*,-)***+,.61/3.*+-*(/*-18-0//()+*,..5276/.63/73.41&#%#&+'*+%%/3&-)*+,*,/.2+7%%).(()-6)2,,,.2/5,()-$$&0/-../2911<:889689-5/,*+,*0.13454::72;9+-*2/019;78514500/2/227.6/----'23,.)673-,..01<53)+$'$&')4372+6)')'*+0-,.918134351).++.<779:87896;55680123468*%024/5:21/1++)+)+*-+*2/2/*')*+.1&(,224213,../,*024327225-::-)%'%$()'()'&((-+2,86)1*)38097/,*,*(++44090,0*(*(.3($&))+/22/*+090.10--+---%/3332433,+%)&&&'(,+)/))*+)1,3.-2504/:1116,7**(*+*.0,,.3+.)'()./841:4.0.46533+/,1+5/*).,(.661323//.4059;61+%('*,,*(,+/).)*(*/4,(%)*,)1,%-839049646:1%,%''*%0-00..564:58.221,:-379.*15**7/+1:8/68/7-*''),.67881-4/*-.'3,*+
@dc358678-f53b-4274-9168-489024c41d64 ch=459 read=95613 start_time=2019-12-13T18:13:17Z barcode=BC01 runid=2c9cf7bc05858273f10e7d7ec552fc0bd742dc3e
TTGTTGTACCCCGTTTCAGTTACGTATTGCTGGTGCTGAAGAGAGTAGTCAGTGTGGTGGTGCTGATATTGCTCCTACGGGAGGCAGCAGTGAGGAATATTGCACAATGGGCACAAACTGATGCAACCATGCCCGTGTATGAAGAATTCCGGGTTGTAAAAGTACTTTCAGCGGGAAGGGGTAAAGTTAATACCTGCTCGGCGTTACCCGCGAAGAAACACCGGCTATCCGTGCCAGCGGCGCAGTAATACGGAGGTGCAAGCGTTAATCAGGTTGCGGGCGTAAAGCGCGCAGGCGGTTTATTAAGTCAGTCTGAAATCCCCGAATCTTGGGAACTGCATCTGATACTGGCAAAAGCGAGTCTCGTGGTGGGTGGGTGTAGCGGTGAAATGCGTAGAGATCTGGAGAGAATACCGGTGAGCGGCCCCCTGGACGAACTGACGCTCCGGGTGCGAAAGCGTGGGGGCAAACGGGATTAGATACTGGTAGTCCACGCCGTAAAACGATGTCGGCGTTTGTGCCTTGAGGCGTAGCCAGGCTAACGTTAAGTCGACCGCCTGGGAGTACACGGCCGCAGGTTAAAACTCAAATGGATTGACGGGGCCCACTGAAGCGGTGGAGCATATGGTTTAATTCGATGCAGCGCGAACCTTACCTGGTCTCGGCATCACGGGATTGGAGATGAGAATGTGCCTTCGGGAACCGTAGGACAGGTGCTGCATGGCTGTGTCAGCTCGTGTTGTGAAATGTTGGGTTAAGTCCGCAACGAGGCGCAGCCCTTATCCTTTGTTGCCAGCGGTCCGGCCACGAGACTCAAAGGCTGCCAGTGATAAACGAGGTGGGGACCAGAGCGTCAGGTCATCGCTGACCCCACCGAACCACACAATGGCGCATACAGAGAAGCGACCTCCCGCGAGAGCAAGCGGACCTCATAAAGTGTCGTAGTCCAGTTGGAGTCTGCAACTCGACTCGAAGTCAGAATCCGCTAATCGTGGATCAAGAATGCCACGTGAATACGTTCAGGCATATTCCCGCATCACACACCATGGGAGTGGGTTGCGCAAAGTGGTAAGCAACCTTCCAGGAGGGGCGCTTACCACTTTGTGATTCGGCGCGGTGA
+
&#+'((,'*'()(/6(*0146.//0008.006:;:::1+,'(%'&)(+04)*,%(&$))2)*+--00./2-./1+,'0&22*,3/0*4&+)%%+,,10/61/,--.1/59.-%,16)/.+,3442&/20300200/11&,-(+&*&5/10.957;00370'()((*,*+--01:5,2-33)+*0*(+102/),&'&//,&+,+33,47-,((((')+-*/281545422)*.23844,(*+).(..050/0,,'*(+-8773543:3839%/.3-'&,/4./232,***-(+)-635.6:7(-606034&((*+.2:84356*+''&#%#$*&/)+6001115/////949220,,(*''*+,//)&+'&))'+,-)+.-')%-10,48,+21-%'(')+884831-&((((01.14,++-,-61766+).922.-*).../12/2(*/0.,*+,4/-.7:8:83.15;35&55,2/-*/07:48:926601')(+)**163(./)*)**+.&).4)),/0*'(*+/411+&&)$%'01),,.++-9/-.12-28492.,2-)))*)%*+*2+**,+6/,087,7582/0,*'/./.23'59249,(0--01./4;03/,/.24+-.63:3,5.8.')+.8/&313+(%*211./517953)'+&/)10)-,-('()'*$+*,01029556'23124)2.4-7962),215../0760.-*(*)((1+)*.+,.365975:2/*.6/-,1/'--,401-/01',*-/*))+)(-*'-:/40..51*+.)-82153558;9403549)+*&+)+--)3*)(*++06%1/**,.0*)'%))1.371,))&'&(,875/)(.1064((%&$1,-)#&%&&%*(%'()/;63963541..+'*&')()0*,)(0(.))('&'%+99/4/6..31/''.6.(+()*-0++--+'+*-()*+-0527.0--,((*-+$'((23-/-403($&**0+/.634,+,)()*40297//***+2+),,.21%-%+$'%+7)*&$&%'0%(%)+-1'+&0.**)*00//,*$%&&%%$()(/,&(-40/0/0+(/0..&(''()-++1,(*+')(,**,-*,-+'&,33..
@ef9d00b1-366a-43ac-b7b9-4b57b45b2bd0 ch=337 read=142142 start_time=2019-12-13T18:13:14Z barcode=BC01 runid=2c9cf7bc05858273f10e7d7ec552fc0bd742dc3e
CCGGTTACTTGTATTTACGACTTCACCCCAATCGCTGACCTACAGCCCGGCCGCTGCCTCAGCTTGCGGTTATCACGGACTTCGAATTGCCAACTCTCATGGTGTGACGGGCGGTGTGTACCAAGACCGGGAACGTATTCACCGCGACATTCTGATTCGCGATTGATTACTAGTAACTCCAGCTTCTTCGTAGGCAGTTTCCAGCCACAATCGAACTGAGACTGGTTTTTAAAGTTTGGCTCCACCTCACGGTATTGCATCTCTCTGTGCAGCCATTGTAGCGCGATGGCCACATAGAGGCATGATAGTTTGACGTCATCACCTTCCTCCTGGTTAGCAGGCAGTCTCGCTAAGTCCTCAACAATGGTAGTAACTAACGACAAGGGTTGCGCTCGTTGCGGGACTTAACCCAGCATCTCACGACGAGCTGAGCGACAACCATGCACCACCTGTCGCCTTGTCCCCGAAGATTTCTCGATTAAAGAGTAATGCAAGGGATGTCAAGTGTAGGTAAGGTTCTTCGCGTTGCTTCAGATTAAACCACATGCTCCGCTACTTGTGCGGGTCCCCGTCAATTCCTTTGAGTTTTAATCTTGCGACCGTACTCCCAGGCGGAATACTTAATGCGTTAGCGGCGGCACGGTGAGCACCTAGTATTCATCGTTTACGGCGTGGACTACTGCAGGAGTATCTAATCCTGTTTGCTCCCCCACGCTTTCGAGCCTCAGCGTCAGTTACAGTCAGAGAGTCGCCTTCGCCTGGTGTTCTTCTAATCTCTACGCATTTCACCGCTACACTGGGAATTCCACTCTCCTCTCCTGCACTCTAGATAGCCAGTTTGGATACGGCACCCAAGTTGAGCCCGGGTATTTCACATCCATAATCATCGCCTATGCTCCTTTACGCCCAGTAAATCCGGATAACGCTCGCCACCTACGTATTACCGCGGCTGCTGGCGTAGTTGGCCGTGGCTTCCTCCTTGAATTGCCGTCATTATCTTCCCAAAGACAGGCTTTACGATCCGAAAACCTTCATCACTCCGCGGCGTTGCTGCATCAGAGGTTTCCCATTGTGCAATATTCCCCACTGCTGCCTCCCGTAG
+
2*+*0/'**(%/&)-+$)),0394*1.0*-4//),/2.0,,+/'&'(')518.3310201''()),.&3//&',+26:46472)-(.**/220++)((%+)5686668+*-+)/-/+(&'++2-3278,5*0214887;0)/5*/5464369898:<8743,.+%&+('(*'),-1061.,)()()+4((*+)75)10:*4'&%%'&).7894333.147871)2-799114/*,1/4/8444')+-/-1.100295654/////422&/)*-6026/+***%*'%%&*')&''*,'&/033-,,+&*-93..3358:/3'..1:.)-19+*-/)-(1*',+',--174232,)+,1242))(6,/13//002/.15120150+3,2--+*-.1669/*+261/3/./,82-)/,+++*&'**,((,040)&(),.6,7;5:40-/3&)-')')&/)2,+,6'(&'($&%*/31(*,/2123*'%('-;34.:2*681:757+,-022/103/4+73<76<6134.5*,.53()-2-3:961,,,,01128/..-*/+)+22'1//2643*-5896:433;9440:;<*080.1*,2779:&6*,-7:-+000)/-0+((*&()((..40/.44:60-+***.-***,),)(%()+.<95898386''((&*&-621,')%)+)1,('*11312:426--040***1951,&*+,/55++/09:89/)///85729/1/.45''%(&(+,0894:7446()0976:9535)*7762/-,./3.1<)('*+./311%('&+'*)//38+,+-+.-,/02875/-,,+...361-/9.22:2-*0+)-'+++05*0,++0**+1/'+0.-,/60+***)//$')1-8658158120.//27294*,*/3-)01480226798;8:8548444:1361'3.5.21,12+*-+*-+,,1,++44717*40+%*')(16295704.%%#+&%2:688.7-,-..,*%%032.0+*'.+/70.633411,025.:;9<985600++*&)46311;-0355477()&,+-45,2))2---2002..125872*,)(**(+2*33))765
@3920298f-421d-41fb-a2ba-d06fda18bda3 ch=376 read=174274 start_time=2019-12-13T18:13:14Z barcode=BC01 runid=2c9cf7bc05858273f10e7d7ec552fc0bd742dc3e
CCGGTTACCTTGTTGCGGCTTCACCCCAGTCAGCTTCAAGCCCGCCGTGGTCGCCTGCCTCTCTTGCGAGTTAGCGCAACGCCTTCAAGATGAACCCAACTCCATGGTGTGACGGGCGGTGTGTACAAGGCCTGAGACGTATTCACCGCGGCATGCTGATCCGCGATTACTAGCATTCCACCTTCTGGCCCTCGGTTGCAGAGAACAATCCGAACTTCAGGACGGCTTTTGGAGATTAGCGCACTCTCGCGAGTTTGCTGCCACTGTCACCGCCATTGTAGCACGTGTGTAGTGGCGCGTGGCCATGAACGACTCATCCCCACCTTCCTCCGGCTTATCGCAGTTTCGCGCAGTCCCCAACTAAATGATGACGCTAAAGGCGAGGTTGCGCTTCGTTGCGGGACTTAACCCAACATCTCACGACACGAGCTGACGGCAACCATGCAGCCTGTGTTCCAGTCCCCGAAGGGGAAAGTCCATCTCTGGAAATCGTCCGGACATGTCAGCGTAGTAAGGTTCTGCGCGTTGCTTCGGAATTAAATACATGCTCCACCAGCATTGCAGGCCCCGATCAATTCAGCGAGTTTCAATCTTTGCGACCGTACTCCCCAGGCGGATAACTTAATGCGTTAGCTGCGCCAAGCACCAAGTGCCCGGACGGCTAGTTATCATCGTTTACGGCGTGGACTACCAGGGTATCTAATTTTATCCCGCTTTCGCACCCTCCAGCGTCAATGCCAGTCCAGTGAGCCGCCTTCGCCCGCTGGTGTTCTTTCCAGATCTACAATTTCTGCCTGCACTCAGATTCCTCACCTCTCCTGGATTCAAGCGATGCAGTCTCGAGGCAGTTCTGGAGTTGAGCTCCAGGCTTTCCTCTGACTTACAAAGCCGCCTACGTGCGCTTTGCGCCCGAAATGTTCGAACAACGCTGAAAGCTCCCTCCTGCCGCGGCTGCTGGCGCGTAGTTGTCAAGTGAGCAATGCCGTAGTAGAAAAAGA
+
742009),-2-,/0%*,&14--*0-,''&*,)'&('&2+*184+/015,4//&&'&$(+*./-3/---(,,6021/0031/0527-*&)%+*.*3/'.))+:9,-7./-./24387*,.'+-.6454/37385-+(1/-642;4046476;894/..,-,1/,-/-9-(&)(''&)*61'37,41%&&'&'&/-217-3-/.02857:37,,2-,,&&'')(4/7+057,,,))'2)(*++-,*+,+.000++*8.+,*,59,.2-3436746944/&$)-.,.//1,*)&%'')*(*)''+)-43+(&%'+,*--12:;5.4;:<:664-'//05235),&*'60,((%&%%'-,(%,'-.0:760(+($%%%%+-,,2)+)3,0600,,.)2-11-.1994300/7-8.-+.+.-,0-0110$,((-34-++-&-/'394212'$)('/13780.%./4)/,+,1+/+()+-()*-1..2330-/.+,-04:.).%%())4))''%%%(()%*),950//..00712310,,-,,--42')+.,-..20'*($%''+,,.+01645)'(*+/-.72%&&)'+.:3.77660;2./40,1/1.0/2/.+&0665:9924/+.,2-34234/--.()(++,),-'0+12/5.4.*,4.6(0/0//8..-:48:75;.&),/1357;/5///*)340/013.(&++*&&),(*%)+51,*+'+/.)0,'(,..4272(070012.+-..-032-392;:564)%++*-0//6++*&*+&)')'3.3*().+)%$'(')*(*-/+)+4-4,+--/4+-,.3230)8-443+..//./-.22.+&))*008:<766:()+-.&2306)(65/49-0)++-,.0/7+/./)&,()-(&%&',..*),**&1+12)%'&%)&*2,)+652&0'&&'/1/'+,21)(0%$%(+*-,/+('%%&)&&''%((/*&')&'''%')*352'-')'(($'#('&'%#&
@5ce7f7f5-0de4-4bb2-93aa-509ddb585cfb ch=172 read=234029 start_time=2019-12-13T18:13:25Z barcode=BC01 runid=2c9cf7bc05858273f10e7d7ec552fc0bd742dc3e
CTCCTACAGGAGGCAGCAGTAGAATTTTCGGCAATGCAAACCCTGAAGCCGAGCAACACCACGTGAAGGAAGAAGGTTTTTCGGATTATGAAGCTTCTGTTATAAAAAGGAAAAAATTGGCAGCTACAGGAAATGAGTAGCCGAGTGACGGTACTTTACTAGAAAGCCACGGCTAACTACATTATAGCAGCCACTTAGTAATACGTAGGTGGCAAAGCGTTATCAGGTGTGGGCGTAAAGAGAGGCAGGCGGCAGCAAGGGGTCTGTGGTGAAAGCCTGAAGCAACCAGTAAGCCATAGAAACCAGGCAGCTAGAGTGCAGGAGAGGGGATCGTGGAATTCCATGTGTAGCGGTGAAATGCGTGTAGATATATGCGGAGGAACACCGAGTGGCGAAGGCGACGATCTGGCCTGCAACTGACGCTCCAGTCAGCGTGGGAGCAAATAGGATTAGATACCCCTAGTAGTCCACGCCGTAAACGATGAGGTACTAAGTGTTGGATCAATGTCAAAAGTTCAGTGCTGCAGTTAGCATAATAAAGTACTTACAGGTAGTACGTTCCTTAAAGGAGAATGGAAACTCAAAGGAATTGACGGGGGGGCCCGCACAAGCGGTGGAGCATGTGGTTTGAATTCAGGAAACTGACGCGAAGAGACGCGGGTCTTGACATACTCCATAAAAGGCTCCAGGATGGAGATGAGCTATATGAGGATACAAGGTGGTGCATGGTTGTCGTCGAAGCTCGTGTCGTGAGATGTTGGGTTAAGTCCGCAACAGGCGCAGCCCACTTATCGTTAGTTACCATCATTAGGGTTGGGGACTCTAGCCAGACTGCCGAAGTGACAGAAGCTGGAGGAAGGCGGGGATGACGTCAAATCATCATGCCCCTTATGACCTGGGAGCTACGTGCTACAATGGATGGTGCAAGAGGGGAGGCGAAGCCGCGAGGTGAAACAAAGGCCATAAACCATTCTCAGTTGGATTGTAGTCTGGCAAACTACATGAAGTTGGAATCGCTAGTAATCACTTGAATCAGCATGTCTTGTTGAATGCGTTCTCGGGCCTTGTACACACCGCCCGTCACACCACGAGAGTTGATAACACCTGCAGAAGCCGGTGGCCTAACCTGCCAAAGGAAAGGGCTGTAAGGTGGGATTGATGATTAGGGTGAAGTCAACAAGGTAACCGG
+
,.5/,/1*.-),-*6570-*,&)&..-*(.:/3/-*+*+'$%%$%)($+,*.&,5/4+1.%&&''(1,+-'%*)+3/765+3&-%9((((*'$&--10+*)(+071-**+)*)++%,&/'.--0,,,))&*(*).&&'),-2()(+.--'*(&'(++*-,)(,-,-.9..--./12/0,/+0-+)'%('&-+&%&$$$)&)(+764+++(,5-.6/./1/5/-1*-1.)/+6413,9.*((($-*&&-/01410..20)68-00.-.//2.--+)/:5,)'$%%$&''+257,/60120+44+*),4/+..,/&&*+,..03)*).-0/*46176,6*8+39,+)('&%'().-.16/.21)('&$++.)-(+,')+(-+)84247*&()++0-*/),*/0/4352.+1-7,112.,,,,2-3/6'(*4+''&&'%--+/07:9843/+.,)-/-/142**(((+,544*--/7589;16.,,((&-+,,17//0.4/4--/&'$'&-/-9/)*04752868678531-*&+))-0*26/),&))+,-.&%+)115666,+&%%/-*-/*-+516(25-0//*7,),$$'$'$$(0354+*+4,)**,()')-414-'++&+'*,0.43')+/.4%*('*&%$''++()+*'&,%'%&&/+()/5/0.010330*%',.1'(+,+:*+14+/2-+,,5)()*-.6376,+,,--/4,/-)*)'*/46595:444302)(&%&'/)*)))(),*//2,9,3482:2.*01--02*8/69/)+(%1..&(*.//13+:,,-51.7//.-6-*(*$&%%+87.311,))-%$(/,5323'%%%&(30-()((*,/1(,*%&*-)+4:7,2779886:<:,002213+510*)+-../2:.06)&*)+,/,/0//,++/*2889856664/-*+37.)-,*').+-401,(''((-2(,,4,''+-/.197.92/51/1#,'0+0-130007.**%$&()''%&(+,,.-++1-1.742)*3-.0121/&(&%'*4+/)))'+)+)**$-+()80)4/.3.-//355534012410,081034--2.2028.-,'+&',-)$'%$&%((%%*&&')(.102,+&&,-084812-,/5/+/+/(*++)%&'*'(%%&2911.++)'&+2+/1+*$),(++.-3371621:/8--
@1d16e28d-1a46-40eb-a364-5c7594e1f3b9 ch=159 read=168410 start_time=2019-12-13T18:13:23Z barcode=BC01 runid=2c9cf7bc05858273f10e7d7ec552fc0bd742dc3e
CTCTGGGAGGCAGCAGTGGGGAATATTGCACAATGGGCGCAAACTCAGTACAGCCATGCCGCGTGTATGAAGGCCTTCCGGGTTTGTAAAAGTACTTTCAGCGGGGAGGGGGGTAAAGTTAATGCCTTTGCTCATTGGCGCTGCTGCAGAAGAAGCACCGGCTAACTCCGTGCCAGCAGCCGCGGTAATGCGGAGGTGCGAAGCGTTAATCTCCGGAATTACTGGGCGTAAAGCGCACGCAGAGAGGCGGTTTGTTAAAGTCAGATGTGAAATCCCCGGGCTCAACCTGGGGAACCATCACGACTGCTGGCAAAAGCTTGAGTCTCGTAAGGGGTGGAATTCAAGGTGTAGCGGTGAGAATGCGTAGAATCTGGAGAATACCGGTCGGCGAAGGCGGCTGGACGAACTGACGCTCGGTGCAGCGAAAGCGTGAGGGTAAGCAGGATTAGATACCCTGGTAGTCCACGCCGTAAACGATATCGACTTGGAGGTTGTGCCCTTGAGGCGTGGCTTCCGGAGCTAACGCGTTTAAGTCGACCGCCACCGTTACGGCCGCAGGTTAAAACTCAAATAATGAATTGACGGGGCCCGCACAAGCGGTGGAGCATGTGGTTTAATTCGATGCAACGCGAAGAACCTGGTCTTGACATCCACGGAAGTTTTCAGAGATGAGGATGTGCCTTCGGGAACCGTGAGACGAATTTGCTGCATGGCTGTCGTCATCGTGTTGGCTGAAATGTTGGGTTAAGTCCCGCAGCTTGAGCGCAACCCTTATCCTTTGTTGCCAGCGGTCCGGCCGGGAACTCAAAGGAGACTGCCAGTGATAAACTGGAGGAAGGTGGGGATGACGTCAAGTCATCATGGCCCGCCCGACCAGGGGGGCTACCCGTGTGCTACAATGGCGCATACAAAGAGAAGCGACCTCGCGACAAAGCGGACCTCATAAAGTGCGTCGTAGTCCGGATTGAAGGTCTGCAAACTCGACTCCATGAAGTCGGAATCGCTAGTAATCGTGGATCAGAATGCCGGTGAATACGTTCCCGGACCTTGTACACACGCCGTCACCATGGGAGTGGGTTGCAAAGGAAGCGGAGTAGCTTAACCTTCGGGAGGGCGCTTACCACTTTGCTGATTCATGACTGGTGAAGTCGTAACAAAGGTAACCGGAAAGATAGAGCGAGCAGGCAAGTAGAGTTAGCACACAAAAGACACCGACAACTTTCTTCGCTTTCAAGCAATACGTAGCGGCA
+
++)&%--))))4/5.11299*,1,,2321356;;68662475&)(%$'+).0.37497:7485*&%%)+0,)+365;1/2:.5-)(),67+*2./0671+/0,06)')**1/*+,4+,/-/,($'%(*-*3581310(-)''(%##%$)/+&-(%&&(+*)($.'()+(+,+.4.*2,1192243-:,-'5(,)))(&(&,+,.1.8.1--*3*',-)--&')+655568;0*,-45655%''&$)-11,&)**6270-.88-1/33/,-2-,,26)+,/066.8/.,-03(*&&%%(&#$%%&$&)1332-4-)&&'&)&..-,1113),)+&'%&)(0-/1*,,)')*,0-;/+*(+),-..1/,**.6870+,'1-1993*+%'(('&(&*(*%($&(121..+---2300**)3-/&%&%*(&'&))*)/)%%+9*76-6,2/+-8848:.,/26--+42*-.45569<86///)/60+*/)2),1-+8/12491-2.+).13425224,1'.'+-001,*+,,8+0/+-15195(('$&&((+)+-501.150-,93<;8665560**(,*0-8-97:3:95/;//..001--./.(-&&2+,++/77;7.516/.,.,.-&3.0)*)&'%&*'+.2*(((',-++(&)13,4--:;:21)+,//..11031325;7:8.60/.9<9:8.116)'*(/.+,.1200)-*(*,,-3/&*/38836+&%$'2:4134;7966:8)'')%)(/-&('%')31/2.&13)*,+02&('%$,3.085)525/6-/-65087/2+--.5+,,*-.77661-,(&()+62.471/2,15-4.05/+**--,'''()/146:94,'+26.()*&&(8916.2-/**)&)'(()+/2035508019201,.0149*'(&)+)+166.250+($%,5++/0('4-'0+*/81/1688774898:63'1$5)+(,)/-/2676/)(*.(+,-4.&()++**--5.61322.-'+)-,.+9064771.010(0()).&&,*),),04.+,2'1+*/'())++(+',+()-/0.47671')*-2-1:+5,6*,*')&-(($')**(('2)565;8-9/*-0*5/-,-+/6++-.,&'&')8893..+*)+1/0-5...1/1223:*/+/35573:03-*-.711.--(%')&*(1-))'*%)0++&'%,),,66((0,.55/)*&(&(,,)+1)&''''',)%'-)%$&&%(&'$$$$
@97e00fd4-8dd3-42a6-85e0-e438abea3c40 ch=349 read=101129 start_time=2019-12-13T18:13:39Z barcode=BC01 runid=2c9cf7bc05858273f10e7d7ec552fc0bd742dc3e
CTCCTACGGGGAGGCAGCGGTGGGAATATTGCACAATGGGCGCAAGCCTGATGCAGCCATGCCGCGATATTGAAAGAGGCCTTCGGGTTTGTAAAAAAAATTACTTTCTTGGGGAGGAAGGGTAAAAGTTAATACCTTTGCTCATTGACGTTACCCGCAGAAGCTTCAGCTAACTCCGTGCCAGCAGCCGCGGTATGCAGGAAGTGCAAGCGTTAATCAGGTTACTGGGTAAGCGCACGCAGGCGGTTTGTTAAAGTCAGATGTGAAATCCCCGGGCTCCAACCTGGGAACTGCATCTGATACTGAAACGAGTCTCGTAGGGGGGGTAAATTCCAGGTGTAGCGGTGAAATGCGTAGAGATCTGGAGGAATACCGGTGGCGAGCAGCCCCTGGACGAAGACGACGCTCAGGTGCGGCAGCGTAGAGGAGCAAACAGAAGTTAGATACCCTGGTAGTCCACGCCGTAAGCAATCGACTTAGGTTGTGCCCGCTTGAGGCGTGGCTTCCGGAGCTAACGCGTTAAGTCGACCGCCTGGGAATTACGGCCGCAAGGTTAAACTCAAATGAATTGACGGGGGCCCGCACAAGCGGTGGAGCATGTGGTTTCATTCGATGCAACGCGAAGAGAACCTTACCTGGTCTTGACATCCACAGAACTTTCCAGAGATGGATTGGTGCCTTCGGGAACTGTGGGAAGGACAGGTGCTGCATGGCTGTCGTCAGCTCGTGTTGTGAAATGTTGGGTTAAGTCCGCAACAAGCGCAACCCTTATCCTTTGTTGTTGCCAACCCGGTCGGCCGGGAACTCAAAGGAGACTGCCAGTGATAAACTGGAGAGGTGGGGATGACGTCAAGTCATCATGTACCGACCCAGGGCTACACGTGCTACAATGGCGCATACAAAGAGAAGCGACCTCGCGAGCAAGCGGACCTCATAAAGTGCGTCGTAGTCGGAGTCTGCAACTCGACTCCATGAAGTCCCGGAATCGCTAGTAATCGTGGATCAGAATGCCACGGTGAATACGTTCCCGGGCCTTGTACACCGCCCATCACACCATGGGAGTGGGTTTACTGCAAAGAGTAGGTAGCTTAACCTTCGGGGAGGGCGCTTACCACTTTGTGATTCATGACTGGGGTGAAGTCGTAACAAGGTAACCGG
+
.21,*03/97*(+-*'''&00-61*0-*5+'*0.111263/+/-5+-8/303-,.'))-..1)(('$,'/(&(,(%),+/3/3/(-+*9+.7829893-+,.+-/:.'&%&)()'/-+,*-*)+2:*(4,-*././03-)-..)0*+,6-0/+03()2,'*&%().+'+,-4./,565667232/--4+$'&)+-,..*(*'')(**,-)+,-9*6+-()%)*)*80/)%),')+0(.*/,2+)+-0;4/0317*+45123-+(&*-0)246,(13-36)5*7:79;.7--:55300-,.222.,'((%%&((((*/444&0062/,/,..-/,03:542-/-.21.+-,(./7721.//76260.3/5:6+46+1/033('22&.49/)(/-,(*,-*+**+.0223356410%)'%)*'*()&)&)%).3+10,,+*.83-00129-,/7865652/1232/2/&&'&+)000415&+*)/.../50%(((,*/8-/110-/-/,-)&&'.132/4--444,----8413.'&(''%''&''**31259+9-917//15.:8/-+113202'09;5.51+,+-.112+3123,/-0,**3-33($%,0-+,.016-/-4-00())(-+,-*(+/+-20.12.25787////660+27*.,+*+-.;92)9)3+5.,&&%%(/0,/24950-)&%*6..-60;88776*)),*205.---,113455548/+*,1**+08-153931.//-(+*.259..-2426:1/3/032.8621;0.800*0&)%''-+3+90/)5--0-260.'((%++3456:212--.0842222,(),+)-46,/23463350)-14461&*')()&(*30-(/24+*-,(/..2656.:-+-./.5651140)'('*)'),-1,1403020-24)*,5-,//23638.--01/12/3/1-,&-&*+6689281102..-05+,224/+0(&+6194622223/4+++,$*//-3-)-,1+/'$'*-)((51.//1;)*(%523.6.-.)*)-*,44,%...0/066655.)'*)-1.:)%*(*.2,+$&%))),)*(&%%0(05/80)34-()*'%%&)'(4/'-361//388<8561./01::-,+1.++.1141/38,8./745-6
@29c0950d-3150-4a7e-a376-4d96d8801ded ch=404 read=116415 start_time=2019-12-13T18:13:51Z barcode=BC01 runid=2c9cf7bc05858273f10e7d7ec552fc0bd742dc3e
CCGGTTACCTTGGTGACTTTACTAATCATCAATCCCACCTTAGACAGCTCCTTCCTTGCGGTTAGGCCACCGGCTTCGGTTATTATCAACTCTCGTGTTGTGACAGGGGCGGTGTGTACAAGGCCGAGAACGTATTCACCGCGACATGCTGATTCGCGATTACTGGCGATTCCGGCTTCGTAATAGTCGAGGTTGCAGACTACAATCCGAACTGAGAATGGTTTTATGGGTTTTGCTTCACCTCGCGGCTTCTTCCCACTGCCAGCCAAACGCCAGCGTGTGTAGCCCAGGTCATAAGGGGCATGATGATTTGACGTCGTCGCGCTTCCTCAGCTGTCACTGGCAGTCTCGCTAAGAGTCCCCAACAATGATGGTAACTAACGGTAGGGTTGCGCTCGTTGCGGGACTTAACCCAACATCTCACGACACGAACTGACGACAGCCAGCCGCCTTCGCGAAGCCTCATCTCTGGGCTTTATGGAATGTATCAGGGCCTGAAACAGGGATAGCTGGATGGCTGGTCGACGCTTCAACGACATGCGCGTTTGTCGAATTCCAGGTTTTCGTGCATAGAACGGTAGGACAGCATTTTCAGGCGACGTAACGCCGGTAGCACCATGAACGGCGTGGACTACTGGGGTATCTAATCGCCCCCCCGCACGCTTTCGGGACTGATTGCAGGCCAGATAGTGTATGCTGAACCTCCATATATCTACGCATTTCACCGCTACATGGAATTCCCGCGATCCTCTCTGCATCTGGCTGCCTGGTTTCCTATGGCTTTACTGAAGTTAAACCAGGCTTTCCCTGAACCCTTGCTGCCGCCTGCTCCCTCTTTTATGAATTCCGGACGCGCTTGCCACCTACATTATTACCCGACGCTTTGTACGTAGTTAGCGTGGCTCATCAAAAGTACCGTCACTCGATACCATTTCCTGTAGCGCGTTGCTGCCCCCATAACAGAAGTTTGAAATCCGAAAACTATTTACTCCCTTCACGCATTGCTCGGTCGGGCTGTTGCGAAATTCCCTACTGCTGCCTCCCGTAGGAACAATATCAACTGGCAGAAGGTTAAGACGACAACTGCTACCAGCACCAGCAATACGTAAAAAAGA
+
8(*(*+*12..,&+-2/12+(-,-6155.-2.,.9++2419,)),*./005240----/6849+0./.,0.2+*3)'%(&-(*4,.-,0***(+'&$'&'#&%'$-2,**-6/..+.+44)+%+''&*+0//420:223<7958789:9:87181//1,6,+*+'*)008;4,&&-215*1,'*)),0+*,,0:08251/*+,44,8,'''*$&&&%'+-.1<<3266<,7;5+/1292129031002-/202548*')'%('$$%$&$$%$&%&%('()+((++72,).231*0,-)-3046211()#1-+*.11/.',,(('&%&)+*0(.03,37899683.047172.3*'&'.+/62,.+.081./.,+%&$&(3+:132.*4/.0/01355101&$%*+1.-/0.33/.1,1/-+,(+*0-)*()&/.0(.-()%%&#%$'&#%$%$%##%&'$$#%%$%(**'**$%(0*$$%%&''$$$&#%+,%'%#$(*%%'))&&)#$&(),$%%$$$$%)((&'%$$'&%$%%#%%%%'&&&)+'#%$$'(*+($$&')6.'($$$%$)(()'$%$#$'',*'$%$$%)))#&'-*'+'*((&%(%&$%$&&&'%$$%##$&',-35:6860.*'//)+-62,*''%$&+1796.&*)-&(05-0+70'&$($*/%%&$$+**,'&$&'&%$##$%$#$&&$',&''(*.3((**++2:2+*-,+7611))++1*2,6.(%)%'*,4-,*'&&(%*)%&'(*,2747.29740-%++++'-*$&*)-,,/;04*-/*38*2.),7/)*+66:,/,)*-.2:1/2$#')190*(,+*'*))(-..-++3*'&'(*/2,03'*)'(+&/)*4)'(*+'$%&(,*,)&'*+///.80..,+'%$%$&'%-46**+,1(&''&''%%%%&+1*,:93+%$$%%(/-)((%$&%+.44)'(/-,*)+'&.,&$,*'+,''-1/)%%&+.'$')190/8.*,**%&(),7/3.-(&.,(&$'(''&)3019/84)+05//0,//).6-,7/5,,+,/-./98/),)&$,&'/++-,-*&,%)())/''-()-&+*&+../52495<623)'&()**(#%
@9c96640a-fc13-4b7d-8c01-c64d6cfe809c ch=323 read=107117 start_time=2019-12-13T18:13:49Z barcode=BC01 runid=2c9cf7bc05858273f10e7d7ec552fc0bd742dc3e
CCAGTTACCTTATTTACGACTTCACCCCAATCATCAATCCCACCTTAGACAGCTCTCCTTCCCTTGCAGTTGGAGTACCGGCTTCAGGTGTTATCAACTCTCGTGGTGTGACGGGCGGTGTGTACAAGGCCCGGGGCATTATTCGCCGCGACATGCTGATTCGCGATTAGCGATTCCAACTTCATGTAGTCGAGTTGCAGACTACAATCCGGGCAAGAATGGTTTTATGGGTTTTGCTTCACCTCGCGGCTTCGCTTTCCCTGCCATCCATTTGTAGCACGTGGTAGCTAATAGGCATGATGATTTGACGTCATCCATATCCTCACAGCTTGTCGCAGAAGTCGCTAGAGTCCCCAACTTAATGATGGTAACTAACGATAAAGGGTTGCGCTCGTTGCGGGACTTAACCAACATCTCACGACACGAGCTGACGACAACCATGCACCACCTGTATCTCCTTATAGCTATCTCTCCATCTCTGGAGCCTTTATAGTTATGTCAAGACCTGAAGGTTCTTCGCGTTAGCTTCAGATTAAACCACATGCTCCACCGCTTGTGCAGGCCCAAATCAATTCCTTTGAGTTTCATTCTTGCAGACGTACTACTCGGAGCGAATTACTTATTGCGTTAACTGCGGCACTATTGAACTTTGACATCAACACTTAGTACTCATCGTTTGGACTACTAGGAGTATCTAATCCTATTTCCCCGCTTTCGGGACTGAACGTCAGTTGCAGGCCGAGATCGTCACCTTCGCCACTGAATTGTTCCTCCATATATCTACGCATTTCACCGCTACACATGGAATTCCACGATCCTCTCCTGCGCTCTGGCTGCCTGGTTTCTATGGCTGAAGTTAAGCTTCGGAAACTCACCACAGACCCTTGCTGCCGCCTGCTCCTCTTTACGCCCAATAATTCCGGATAACGCTTGCCACCTGCATTACCGCGGCTGCTGGCGTAGTTAGCCGGCTTTCAATAAAATTACCGTCAACTCGGCTACCATTTCCCTGTAGCCGCCGTTCAGCTACGCTATAACAGAGTTTACAATCGAAACCTTCTTTTCCTTCGCGGCGTTGCTCGGTCAGGGTTTCTACCCCATTGCCGGAATTCCCTACTGCTTGCTCCCGTAG
+
1*'(2+,/-1,*08-&&+,4761-101*1139:51350/8)+14582344-,++,.253475**/+.&63:1/'()+,23.,.10+4/0-5111.4---/)),245432366/53&+/)*+/.35666/62*+()&)$+%&8./%*)+---0.1226737:7251'+'%$()9804+.)*,5.1122302200032/0(01555408.+-&123+%($('124<;61768009://005.'.2*20/11/381)(+*)2/%&#*(+:98-8/(')(()%*(+&%$%%$$$&''*1*.30...,22/+--,767254,.23560.&''**0,+,4+*%&'&)(+',)3..//1//**'&$%+-...55711/+,402,+2(4,075/-**)+43349011;82011/.('*-3232/,'+,-/-00-.//.-011/4,'(,-&(&+/-0-)()*,.-1.4//0.3435-,,++2')+12.0.1+&*./1-((%$&+,,*..24442-%''('./867;2./.--'#',61-*/011888:./).'',4,'+,()0,./+5'6-4.*.3)*,-338+''-3-.25;<706;*+823))76/6156.000).&(+-,+.))(1)'6++,0809/20-''(*&+*&(.,-73058,+-*0+0*)&&)(++1&.125:9413*,')*6//-(-+&&()02,.841(*&&&&'.-)%&'''-/:733/,&%'(.4517312(-%+/*(++/5331&*(,)++5:001--,1-/9544.05/3.11545145645;:1(*+&'0)*),+/-+''4.8/$&%&13/--*-1.,+&+-.+.,,,65967:5;50,,)+&&%'%((-+4(%'&/))*++)+//.41#$'*,1:114-/1358412,'&).7.0.54,-2.5,-*)&,)0,)8+;2821*,00+/9244-(-'/((.-,-0821/2+()'&'*137/..5,+),./(+-.0:7(2*(7:78-*%((0+/+**.4,5:(64*)2**,5-34:54:("$&(()%%(%&*1/)%'(298-./711+.57.97-+/.+))-,5--,,5.00;157020-3&08(67-*'$)))*)/8(,))'-)2-/4('%%##%&'%(+.4)+333
@539eceb4-88e0-4ad3-af5e-fcfb1518723f ch=77 read=131216 start_time=2019-12-13T18:14:07Z barcode=BC01 runid=2c9cf7bc05858273f10e7d7ec552fc0bd742dc3e
CTCCTACGGGGAAGCAGCAGTAGAGGAATATTACTTTTAATGGGCGCAAAGTACCTGATGCAACAACGCCGCGTGAGTGATGAAGGTTTTCGGATCGTAAAGCTCTGTCTTTGGGGAAGATAATGACGGTACCCAAGGAGGAAGCCACGGCTAACTTTACGATGCCAGCCCAGCCGCGGTAATACGTAGGTGGCGAGCGTTATCAGTTACTGGAGCGTAAAGGGCGTAGGCGGATGATTAAGTGGGATGTGAAATACCAGGCTCAACTTGGTGCTGCATTCCAAACTGGTTATCTAGAGTGCAGGAGAGGAAGTGGAATTCCTAGTGTGGTGAAATGCGTAGAATTGGGAAGGAACACACCAGTGGCGAAGCGACTCTGGACTGTAACTGACTGAGGCTCAGCGTGGGAGCAAACAGGATTAGATACCGAAGTAGTCCACGCCGTAAACGATGAATACTGAGTGGGGGGTTTTCAACACCTCCCGTGCCGCCGCTAACTTGCCATTAAGTATTCCGCCTGGGGAGTACGGTCGCAAGATTAAAACTCAAAGGAATTGACAGGGACCCGCACAAGTAGCGGAGCATGTGGTTTTAATTCGATGCAACGCAGAAGAACTACCTGGTCTTGACATCCACGGAAGTTTTCAGAGATGAGAATGTGCCTTCGGGAACCGTAAGGACAGGTGCTGCGCATGGCTGTCGTCAGCTCGTGTTGTGAAATGTTGGGTTAAGTCACAACAGGCGCAACCCTTATCCTTTGTTGCCAGCGGTCAGGAACTCAAGGAGACTGCCAGTGATAAACTGGAGGAAGGTGGGATGACGTCAAAGTCATCGCCTTACGACCAGGGCTACACGTGCTACAATGGCGCATACAAAGAGAAGCGCGACCTCGCGAAACAAGCGGACCTCATAAAGTGCGCCGTAGTCCCGGATTAGGTCACCAACTCGACTCCATGAAGTCGGAATCGCTAGTAATCGTGGATCAGAATGCCACGGTGAATACGTTCAGGCCTTGCTTTACGCCCGTCACACCATGGGAGTGGGTTGCAAAAAAAAAGTAGGTAGCTTAACCTTCGGGAGGGCGCCTACCACTTTGTGATTCATGACTGGGGTGAAGTCGTAACAAAGGTATTA
+
-24./25)59(/.,1002%()'(''(--.,7-*(*,0/,006:78/-35+'$%')+.13222,03:62587745.,,**+--37)1):8;23;3/.'*24('*.::9963:9.68**.*,*2--,,3-55/-.+*)./+,)+../1-/131*-1*/3,(''&((('().)'&*1,34.7/020034.+,,**0-*)*-.16100)+,8)+-/*%((&'*,'02/,.332412;::977;571529611+)),5/,+38%/0130.))+&+(,,42///08,,,74005017/0/..)*,017.7+()'*)*&''121315-2+(.*(%'(+((*/).0580'&$/'(2,.+(%+)'()&)2./511((*((0043332/./00755.)**(/)**4-,,***+-47;7/0/0:,5'62/80/+//&0,))&')()/531214;869;8//,.10:4,-*(%()*+,86-/:9.+(*)*55/7:,*0-+,&+-*+,2+'*('-/*/.1+)*-093903;3142('%*)0.:992630-,/.0<:522266+'')*3/2+2%/6-)23**1-.-((((++0+)*+641,/-4<<*8:8;84243464706'&0*&+(&$&*6-2..+*)*)+1567232.0.+/5:114)))+-0.+/7325/32497,3,-41332()/-66-01235:50&(*-.6233::78922343+2(/7./++-+(24;7:759453).$**,2')11151/2;7,80014.04),1/073354;78+98)7007*/++'((+*154..+**,3;8::;;/07,3142/98.45664410.((23597&(&##$&)*0:/024,**($')*74424182-0+,.4359:7)'()*-(*((*,.544.,,,)-**.'**949941675<602896550/.889&().&6+).%++&'&''*,60+.//3241-3--/-617576321/.0712-06;80---08548712/64,((($()-31%+,24+,''+1)(,(/3/-24/2054788:3-**%,/01,216944-2,)'((+*)-%'&&1+67406*72*,5)56::8222-1.61./25693-.-.25452,&($$%&*)5,,'*-*&%&&()1
@ab99b2e6-db8e-4d2d-ab0d-2866933b4787 ch=109 read=257148 start_time=2019-12-13T18:14:06Z barcode=BC01 runid=2c9cf7bc05858273f10e7d7ec552fc0bd742dc3e
TTGGTATTGCCCGTTTCAGTTTACGTATTGCTGGTGCTGAGAAGAGAGTTGTCAATTATCTTTGTGTTAGCACCGCGGGGACTGTCTTGCTCCTACAGGAGGCAGCAGTAGAATATTGCACAATGAGCTTAAAGCCCTGATGCAGCCATGCCGCGTGTATGAAGAGGCCTTCAGGTTGCTAAAAGTACTTTCAGCAGAGGAAGGGAGTAAAGTTAGGTACGCTGCTCATTGACGTTACCACCCGCAGAGGAAAACACCAGCTATCCGTGCCAGCAGCCGCGGTAATACGGAAGTGCAAGAAGCGTTAATCGGAATTACTGGGCATGCAAAGCGCGCAGGCAGTTTGTTAAGTCGGATGCGCAAAGAATCCCGGAGCTCAACCTGGGGAGACTGCATCTGATACTGGGCAGCTTGAGTCTCGTAGAGGTAGAATTCAGGTGTAGCGGTGGGAAATGCGTAGAGATCGGAGAGGAATACCGGTGGCAGGGGCAGCCCCTGGACGAAGACTGACGCTCAGGTGCAGAAAGCGTAGGAGCAAACAGGTTACGTTACCTGGTAGTCCACGCCGTAAACGATGTCCGACTTGGAGGTTGTGCCCTTGAGGCGTGCTTCGGAGCTAACGCGTTAAGTCGACCTTCGCCTGGGAATTACGGCCGCAAGGTTAAAACTCAAATGAATTGACGGGGGCCCGCGGCCAGTGGAGCATGGTTTAATTCGATGCCCAGCGCGAAGAACCTTACCTGGTCTTACAGCATCCACGGGATTTCAGGATGGCTTGTAGGAACCGTAAGGACCAGGTGCTGCATGGCTGTCGTCAGCTCGTATTTGTAGAATGTTGGGTTAAAGTCCGCAACGGGCGCAACCCCTTATCCTTTGTTGCCAGGCGGTCCGGCCGGGAACTCAAGGGGACTGCCAGTGATAAACTGGAGGGAAGGTGGGGATGACGTCAAGTCATCCCTTGGCCACCCACGACCAGGGCTACCACGTGCTACAATGGCGCATACAAGAGGAAGCGACCTCGCGAGGAACAAGCGGACCTCATAAAGTGCGTCATAGTCCGGATTTAGAGTCTACAGCTCGACTCCATGAAGTCGGAATCGCTAGTAATCGTGGATCCAAGAATGCCACGGTAGATACGTTGGGCCTTGTACACACCGCCCGTCACACCATGGGAGTAGGTTGCAAAGAGTAGGTAAACCCAACCTTCGGGGCGCTTACCACTTTGTGATTCGCTGACTGGGGTGAAGTCATGCAACAAGATGTAACCGG
+
&%0%'%'%%&&''+3.,+).6,+./5126/1279:9::2+'*'&(&()-,-.8-'/)',+62((/,)'&#%$'$#$&'.-')'')-2-&').6436'10)-4+*++&./-/-,+*3,.//2124/)&'(*01-)-3()4331--)2+21,/1-./11210-,,'(*1/6/6.%/257'$(114,&**+0;11++'%+&++,,+1('&'%'((',''&($%&(*+-3/&)((*8)20-//&+//%*()*,)+,*((00.*,-+/-2/-/&&%&(+*03+(('&)/8.,*'-)-./021-&(&&*+/4*3))%++(/,-//,-,'',&,181,,--+-(),-+35:3)2/50235&.,,&$$%+/+'+304*&(+$(*452.13./-/)$)*.++++(*(()/0/7()$%&$')*('(),*/-4+*')('&',,0+/+0/.+''*-,33*/(+)%(%%(&*))+-7+)1,,'+3)4-098.76*,$#'/,('&(-11)(1767*)(''*))***..0++0--,&%/''+136+7+**.69.+*,/')#''*/(,2-+/.0,,2,')./7004;97434207(+(/30(+(+*,9.-'//(.--+.*'%(&)*,),+(*,+*./014-7.7,/0,-*(&%(*42)'&%(&,,.-+3.2,232-417595+-+,-.++(&+.,-)-+354(2,'%%'&'%')22-&))&*&++97(%-&&'(-*/('''//0+.,((2.539002.&.42-+$$$'*-13+&),*)&1:9/'28.0/)&%$$%$))21-,++.'+,-4+*-.//56320.,51,+---56,--.057*38+)+)')(+*1-*320438)*22,*+*)))+()+-.,054*+/-.3--1*).842.+'(((,+4&)$*'+0659654,&*--0(-7369340///634//0/+00**-(0*'+35,37744441,,/16-3(%$%%$**#')&%(((26*+041/)*)(*--,-/(--'-)*&&),32551(')&&'()+-0545-.+)*,&,+10(,(+,7955'&27*+**++*%#'%)*--)-&5,(%'%'))+*--*1.,((-32.,--,/+++(6,755))..125755/3/6426&+'**.+486.1)11,+20%//121)144.4(,,00/./6+14,*/0//..2/2/85,,,(*,(/3557-&(#&#%(((*$+*'.303483(3/((.-33.12&*,01+--0574$$*))+/&')'('((%(++2*/.,.02)%*$%*30:21
@bab966b4-2281-467d-bbc4-be80813890f4 ch=194 read=115901 start_time=2019-12-13T18:14:04Z barcode=BC01 runid=2c9cf7bc05858273f10e7d7ec552fc0bd742dc3e
CCGGTTACTTGTTACGACTTCACTGATCTCATGAAGATCACAAAGTGGTAAGCGCCCTCCCGAAGGTTAAGCTACCTACTTCTTTTAGCCACTCCCATGAATTGGGCGGTGTGTACAAGGCCGGAACGTGATACCGTGGCATTCTGATCCACGATTACTAGCGACTCGACTGTGGAGTCAGGTTACCGAACTCAATCGGTTGACGCGCGCATAGTCCGCTTGCTCTCGCGAGGTCGCTTCTCTTTATGCCGCCGTTGTAGGCACGTGTGTAGCCCTGGTCACGTAAAGGGGCCGCCGATGACTTGACGCCATCCCACCTTCCTCCCAGTTTATCACTGGCAGTCTCCGCTTTGGTTCCAGCCGGACCGCTGGCGTAAAGGATAAGGGTTGCGCTCGTTGCGGGACTTAACTAACATTTCACAACACGAGTGACGACAGCCATGCCTGTCTCACGGTTCCCGAAGGCACATTCTCATCTCTGAAAACTTTCCGTGGATGTCCAGAGACCAGGTAAAGGTTCTTCGCGTTGCATCGAATTAAACCACATGCTCCACCGCTTGTGCGGGCCCCGTCAATTCATTTGAGTTTAACCTTTGCGACCGTATTACTCCCCAGGCGGTCGGCTTAACGCGTTAGCTCCGGAAACCGCATATAAGGGCACAACACTCCAAGTCGACATCGTTTGGCGTGGACTACCAGGGTATCTAATCCTGTTTGCTCCCGCGCTTTCGCACCTGAGCGTCGGTCTTCGTCCAGGGGCCGCCTTCGCCACCGGTATTCCTCCAGATCTCTACGCATTTCACCCACTTCACCTGGAATTCTACCCCTCTACGAGACTCAAGCTTGCCGGCAGTATCGAGATGCAGTTCCAGGTTGAGCCCGGGGATTTCACATCTGACCTTGGCTGGAAACCGCCTGCGTGCGCACGCCCAGTAATTCGATTAACGCTTGCACCCTCCGTATTACCGCGGCTGCTGGCACGGAGTTAGCCGTGCTTCTTCTGCGGGTAACGTCAATGAGCAAAGGTATTAACTTTACTCGCTTCCTCCCCGCTGAAAGTGCTTTACAACCCGAGGCCTTCTTCATACACATGGCATGGCTGCATCGGGCTTGCGCCCGGTACCCAATATTCCCCACTGCTGCCTCCCGTAGAG
+
23*-7*$$)**.5%')+,383)/#$&10+,,2--)%-21345;9/11:7/(()+691002/+.608.9/0*,+).0./04:6096,(%)0')+0;1*..(&.)/.,*/7,,+**/0791845,4.4215111127787;768:54224/&&''(/,/00*+*,+/131+,&%*-**)*.((,*.$*+'$%(+)(8/8&*+,*+1+/*,&)%'(,310'*-.,-/214*,&$)&&$$&,2.66064'*(,)(/4,5+)$&(*(&*)(',')+//:4).*+)$('),(%)2//58+,&()/.*+,+*+,-/4/-84,'-119180.3++,8;:+/058605.,+./18*$&/.1+)-.6*&)06)7.20+*++'&$'/:*303//'/.//9130122356*,(,1.,,,--+)+203190-%%,()**)'+&**47*2'(+*%##%%''0/.+'+'/+6((&&()+.00/.-4-084554321-74,(42)8;798:35&+'))&((,3612501:0,40:1+,*),*173449:*%).+59554,+-.,1./0-/5---/(1-.130/80*(--06383/2:60/0181363/,1*())%,0./',($(/316.)-3628852,,2,5-..,--81//40-(&(&$+)(+)+,.*(+3.-,+020$'+3&1+./03+3244**)&+*0//48.00/26'6/*.088/6.-/./2581*,+72+%+(*-3,)*+)42,,113759'976738--8(&17.,-60050:19<<67312//268/,6)))///143.2/032;1/),4(')0.-+07252+0,-+%&.31+*,.*2213669941-,---14',&'),-31*++-524466.8*(0*.,++,6.*+35++397*)'),3))(&#&&(&)(&%0)'4:424/,*,-20+'#&&('$%&))(')/()-/3/4---1)++.6111114114020..+++--1//-)&*)-'*25.))$((()//,7:+178)01130,),--80/.%.4:,+-143613,-5-)**-%(1,/+(.88*&)*,/2+('%'0.+++3*73(()(-*24:1282-+)(&&%%(+--+0*,+55589(+/124/1-10%'%)%.+(+/-./.166,$*)*,..07-76+,9,,)&
@3738de02-1f7a-4170-a363-6babbbc15ee2 ch=154 read=133845 start_time=2019-12-13T18:14:17Z barcode=BC01 runid=2c9cf7bc05858273f10e7d7ec552fc0bd742dc3e
CCCGATTTACCTTGTTACGGCTTCACCCCAATCGCTGACCCTACCTTGGCCGCTTTCTCCTTGCGGTTAAGCTCACGGACTTCAGGTATTGCCAACTCTCTCGAATTCTTGACGGGCGGTGTGTACAAGACCAGGAACGTATTCGCACAGCTTATTCTGATTCGCGATTACTAACGTACTCCAGCTTCATGTAGGCGAGTTTCAGCCACCACAATCCGAACTGAGACTGGTTTTTTTTTTAAAGTTTGGCTCCACCTCACGGTATTGCATCTCTCTGTACCAGCCATTTGTAGCACGTGTGGCCATAAGGGCATGATGGTTGACGTCATCCCACCTTCCTCCTGGTTAACTGGGCCAGTCTCGCTAAGTCCTCAACTTAATGGTAATAACGACGAGGTTGCGCTCGTTGCGGGACTTAACCCCAACATCTACGACACGAGCTGACGACAACCACGCACCACCTGTCACCTTGTCCCCGAAGATTTCCTCGATTAAGAGTAATGCAAAGGATGTCAAGTGTAGAGTAGGTTCTTCGCGTTACTTCGAATTAAACCATGCTCCGCTGCTTGTGCGGGTCCCCACGTCAATTCCTTTGAGTTTTTAATCTTGCGACCATTACTCCCCAGGCGGAATGCTTAATGCGTTAGCGGCGGCACGGAGGTGTTGAAACCCCCACACCTAGTATTTATTCATCGTTTGGCGTGGACTACCAGGGTATCTAATCCTGTTTAGCCCCCACGCTTTCGAGCCTCAGCGTCAGTTACAGTCAGAGGAGTCGCCTTCATGGGTGTTCTTCCTAATCTCTACGCATTTCACCGCTACACTTTGGAATTCCACTCTCCTCTCCTGCACTCTAGATAGCCAGTTTTGGACCTGCTTGCCAGTTGAGCCCGGGTGTTTCATCCCTTAATCATCCGCCTGCGCTCCTTTATGATATAAATCCGGATAACGCTCTCGCCACCTACGTATTACCGCGGCTGCTGCAACGTAGTTAGCCGTGGCTTCCTCCTTAGGTACCGTCATTATCTTCCCCAAAGACAGAGCTTTACGATCGAAAACCTTCTCACTCACGCTTGGCGTTGCTGCATCAGGAGTTTCCCCATTTGTGCAATATTCCTGCTTGCCTCCCGTGGGAG
+
.))('-/))0,4,'04+)-)(.,-(313*/01/%&'))/91.&($$$*'//0.+//(*,+/.+-.+1,1&)+,0113:00060$.,*)*71/.2+)**+)&%$%'.-).-,.4477+-+&(*(+'(+*),38039074-11.:2%+&*+(*+*%3902866;54..-4-.,0((**/(,,3*)*/495),*,1473-*+/81+-(*)%&&&(27-9,,68651(/01111337469;<<16:...8,133327,/977.32433/7-./41200-*+''(10135295+)'&(*%'*.'&%&'&&&/2(17000./55,8,*(,)()1/71+(000358020/3+'+*'%$&'(+)'*//33../0.*+,434-/)+)/-/.0(((&&&(-,+$$'+-5+,*-,036;78*844326/0.)'$+'''+(&%(&$)-.(%&''*$('((+'.*',*0.433685550025/51130/)*)+'&&///-+/..12/1**)*-0/0542*/010//20*'-((&%%$)$'*-87.5.)+**,)*021-1.5.24,)%')--.20)**&(.*-,*+)3528781&(,.8766951073/.2/<<7+-3/-3,%%)&.2&/'&)14442+-1/-445.+'$#)-,-..4.+*..92,*)'(0,+),+*.1,-71094/)%((,3.,-2+,2'(,2/015523*++.4454/))'(*&15-*,--223-2//);5)'$'-0//*--+390,%&.32-*())*:91070/05418+++(*'(*+/1.,+/&'**',)'2+,10/*&)+-42+(*')'-65/.31..4..&)()'$%+)/-1/$&*,.02./---+)+'),-.,-442337131;;-.+&&%'%&'&%'$&&'..//.0)+.'))/82-)'+*'&,011333:7*,6,-/')./&&+%#$#&)&(*-/.-6.8/7473,231,0033(.//+22434:132.-,1-.022'%%&'(+,+1*(&00176;0/9.0,,)))&,''$&'(*12330/25567:/.64./4..*,,487/2..-.'*134-94,4,++,,-%'&%&&-&.)0(%$$#%'.6/03'*1:02/4-(+55)+&')0*02)+%%%'),*01,55()*'-'($
@405f189f-e012-4211-ab5a-b5cf6e1bcf28 ch=20 read=78897 start_time=2019-12-13T18:14:28Z barcode=BC01 runid=2c9cf7bc05858273f10e7d7ec552fc0bd742dc3e
CCGGTTGCGATACGACTTCACCCCAGTCATGAATCACAAAGTGGTAAGCGCCACTCCCGAAGGTTCTTCCACCTGCTTCGCGCGGCCTCCCGCTTGGTGTGACGGGCGGTGTGTACCAGGGCGGAACGTATTCACAGTGGCGTTCGTCACGATTACTAGCGTTCCGGCTTGTGGAGTCGAGTTGCCCGGGCCTCAATCCGGACTACGACGCTGCTTTATGAGGTCGCTTGCTCTCGCGAGGTCGCTTCTCTTTAGCGTATTGTAGCGATGTGTAGCCCTGGTCATGGGGGGGCCATGATGACTTGACGTCATCCCACCTTCCTCAGTTTTATCACTGGCGATCTCCTTTGAGTTCCAGCCGGACCGCTGACAACAAGGATAAGGTTGCGCGCTCGTTGCCGGGACTTAACCCAACATCTCACAACACGAGCTGACGACAGCCATGCAGCGCCACCTGTCCACGGTTCCCGAGGCACATTCTCATCTCTGAAAACCGTGGATGTCAAGACCAGGTAAGGTTCTTCGCGTTGCATCAGATTAAACCACATGCTCCACCGCTTGTGCGTTCCGTCAATTCATTTGAGTTTAACCCTGCGGCCGTACTCCCCAGGCGGTCGACTTAACGCGTTAGCTCCGGAAACCACGCGGGGCGCACAACCTCCAAGTCGACATCGTTTACGGCGTGGACGCAGGGGTATCTAATCCTGTTGCTCCACGCTTTCGCACCTGAGCGTCAGTCTTCGTCCAGGGGCGCCTTCGCCACCGGTATTCCTCCAGATCTCTACGCATTTCACCCACCTGTAGATTCTACCCCCCTCTACGAGGACTCAAGCTTGCCGGTAATGAATGCAGTTCCCAGGACCCGGGGATTTCACATCGGCTTAACAAACCGCCTGCGTGCGCTGCGCGCCCAGTAATTCCGATTAACGCTTGCACCCTCCGTATTACCGGCTGCTGGCGGTTAGCGGTAGCTACGGGTGTCGTGAACGAAGTAGTAAACTGCTCCCTTCCTCCCCGCTGAAAGTACTTTACAACCCGAGCCTTCTTCGCCACGCGGCATGGCTGCATCAGGCTTACGCCCGTTATATTCCCCACTGCTGCCTCCCGTAGGG
+
/,/0--&'#$%$&(),/**(.0/(('./66318872210+'++0//,'),2:%).,,'''+,./,05:5,+/)$#%&'&$$#&&-/6.52,('*&,'-*&+.3278421,*+&&%)'&,3+()/-5303--1,'&$&&*&$%($%%&&&(**/.-,/)''(,+''&&%'&%$')$&'++*,0-(+(''(%,%),+1-6'3+77677762+,(')042.00.4424110.*+,-1/*%)).00,*,.25533:/'$$#&$*/))(*+'$')/*-0/19311676,.&'))(,,972,()**)((%(%,%)./+65-*656541'*../;<3-11,21.*&'&,,&)((,&&&)8*8*$*.1/:26-)&#&%(&+-/1(2)-,./1,-+(()'*24-9-+-'.25331,.(0,,,/.444--,-11/+/11321/-11-2(,.4)2,4*..&,/%(+,-),'$'1)60')()+(2,/10,5--.42..,+,-38-/0+,0845534/+,/1<07/.10/51968:74833401043,*.2.39,1+)*-////87012-01.,/((%*)&%$()-98:1)*,')+.6;/.*598567*/,2*.47,600)*-46-68:77060700//,0/,*./,*2,/2(/4*.,-''/2-&(((0449701,1+0006859:0982)//6//00400&/'&.,(+,/6)+8389008:-1.5-(+,-072//328:45003113.23:9<9682,+054,+('&$%(&*+)0,-,//4:8650,++254212253778<8612.'(,+,''''(3)$&%.28774*-*(+)$+*)+-1**&),.+-.(*+*((+&./.2143:773,/3+0((-482-58*)+,,.+)2)(&)&'%%),,35:7764/(-&&'%&-/-.1-**/0409/3,04.6..*+.-(**024036-43/8'&&,*1131*+%$$('0*''*''#$$+#&)-&'&%%&')+%,%'&$%$%)+,&&$$')18.070--.9;/-28/.00*.%.,/1+--*1'&&')+79;63/-%''&()+(,,-55:7976166%)('+*$-+07,%)*%*).125:2,.///4**'&,5)*9.1,(
@4817628b-4391-41dc-ae35-77cc42a66a0f ch=165 read=245118 start_time=2019-12-13T18:14:31Z barcode=BC01 runid=2c9cf7bc05858273f10e7d7ec552fc0bd742dc3e
CTCCTACAGGAGGCGGCGGTGGGGAATATTGCTGTGGGCTTAAGCCTGATGCAACTCCAGCATGCCGCGTGTGACGCGGGTTGTAAAGTACTTTCAGCGGGGAGGAAGGGAGTAAAGTTAATACCTTTGCTCGTGGCGTTACCCACCAGAAGAAGCTTTCGAGCTAACTCCGTGCCAGCAGCCGCGGTAATGCGGTGCAGCGTTAATCAGGTACTGGGCGTAAAGCGCACGCAGGGCAGTTTTGTTAAGTCCGTCTTAGAAATCCCCAGGCTCCAACGCAGGACGCATCTGATACTGGCAAACCGGAATCTCGTAGGGGGGCGAATTCCAGGTGTAGCGGTGAAATGCGTAGAGATCTGGAGGAATACCGGTGGCGAAGGCGGCCCCCTGGACGAACTGACGCCAGGTGCGAAAGCGTGGGGGCAACAGAGTTAGATACCCTGGTAGTCCGTAAGCGATGTCGACTTGGGACGCTTGAGGCGTGGCTTCCGGAGCTAACGCGTTAAGTCGACCGCTTACAGGGTACGGCGCAAGGTTAAAACTCAAATGAATTGACGGGGGCCGCACAAGCGGTGGAGCATGTGGTTTAATTCGATGCAACGCGAAGAACCTTACCTGGTCTTGAGCAATGCACGGAAGTTTTCAGAGATGAGAGTATTGCCCTTCAGGGTGCCGTGAGACAGGCGCTGCATGGCTGTCTTCGTGTTATTGAAATGTTGGGTTAAGTCCGCAACAGGCGCAACCCTTATCGCTTGTTGCCAGCGGTCCGGCGGGGCTCAAAGGAGACTGCCAGTAGATAACTGGAGGGCGGTCAGGTCATGTGGCCCTTGACCAGGGCTACACGTGTTACAATGGCGCATACAAAGAGAAGCGACCTCGCGGGAGCAAAGCGGACCTCATAAAGTGCGTCGTAGTCCGGATTGGAGTCTGCAACTCGACTCCATGAAGTCAGGAGATCGCTAGTAATCGTGGATCGAATGCCACGGTGAATACGTTCTGACGCTAACACACCGCCCGTCACACGGGGTGGGTTTAAAGTAGGTAGCTTAACCTTCGGGAGGCGCTTACCACTTTGTGATTCATGACTGGGGGGGGGGTGAAGTCGTAACAAGTAACCGGAAGATAGAGCGACGAGCCGTGGACGCACGGAACACCGACAACTTTCTTCAGCACCAGCAATGCGTAACTGCA
+
++0-(*0)0+&&'&(()'+&%((%*')'-&'(++/,*-,0*6/&8;8873/,'&&%%'%(),448:,.,+)&(%&%%',,.60,/0)(+'(+/-**/(*(*+*,1++.4.'()/733.8-7,/.,05)*557&-()-3.9./3,&,'%+.0$*)%'&+,)('$'()3,12736585414+-..*+)&+*()()),,,.-*840806/1$('(()0;3461++,*(++,&-&((*+(0',5:6),1:66047',,(+)&$+,,(053(&06204(8(+%&#*)%&$%#%(&&)),5417/0:09)1(,('%%&('&*'+.0*%'*)4//2-1988512217500-,*-../1/.-./3184.*(%+-2;;6884:31-1*/,+129981*1///(%,*+,+0'&$$*(&$&%++')(.2377,)(**+)+&(.--(,,215,'('(%(&)&%&/4,.-.//0::704),)%#$$%(&*+.3097972322)/).(,117354/9/90456--,*''%%%()(*'*+9500)-./01181:91298720/-6/40435/26,(+6.1/,).&++8794/./-3/*+219746493///.0:3:78215,.27.8-,460/10**'('$%((&$'')/+)+)06;56**(()))&'%&&)0+)*%%')+))22,).6+//&..4&5,&+0/,-'(*1-/+.+(-,((&(+&*,-379.,1/19494:42/86)*+.0()/6467:7;30356:,-/9+0843;2*,-,,.102.,/(')/317,)+)+**))1:465+,,+-.+.--)'+%$'(&%$'%*#&''&&&+2*),*-191277--,+&(*,-.8./,;0/6459762469.))&('&&+,,3/2*4/6,'(&/8,+028.2+)+///9-+,232/458.../-2++:+)*$(,-0)1(&+--101323012/2+,,%1''%,22020+0-7---3443540(*/..8.),0634,9//0/410#'&+$'&*+..-,1:3072--0))%').-(%('%*)&+5+)().-,)%'&'3-452.-&4/(,2+,-/+*.+))32++3..60.40-/-.21/**&&--(,+14/0./015650,,..311,3-,04%%%*+.68)%,/'&()(%%&'',&+)./,121*,+&),58-004(*+..:1.117-+--.5&'(#&%
@425ac3bf-ca97-45ed-af45-cd1fd70b8dd9 ch=327 read=100817 start_time=2019-12-13T18:14:29Z barcode=BC01 runid=2c9cf7bc05858273f10e7d7ec552fc0bd742dc3e
CTACAGGAGGGCAGCAGTGGGGAATATTACACAATGGGCGCAAGCCCTGATGCAATGTCATGCGCGTGTATGAAGAAGGCCTTCGGGTTGTAAAATTACTTTCAGCGGGGAGGAAGGTAAAGGTTAATACCTTTGCTCATTGGCGTTACCCGCAGAAGAAGCACCGGCTAACTCCGTGCAGCAGCCGCGGTAATACGGAGGGTGCAAGCGTTAATCAGATTACTGGGCGTAAAGCGCACGCAGGCAGTTTGTTAAGTCAGATGTGAAATCCCGGGCTCAACCTGAGACTGCATCTGATGCACTGGCAGAAGCGAGTCTCGTAGGGTAGAATTCCAGGTGTGGCGGTGAAATGCGTAGAGATCTGGAGGAGGAATACCGGTGGCGAAGCTGGCCCCTGGACCCGAAGACTGACCTCAGGTGTGCAGCGTAGAGGAGCAAACAGGATTAAGATACCCTGGTAGTCACGCCGTAAACGATATCGGCTTGGAGGTTGTGCCCTTGGGGCGTGGCTTCGGGCCTAACGCGTTAAGTCGACCGCCTGGAAATTATTACGGCCGCAAAGTTAAAACTCAAATGAATTGAGCAGGGGCCCGCACAAGCGGTGGGCATGTGGTTTAATTCGATGCAACGCGAAGAACCTTACCTGGTCTTGACATCCCAGGAAGTTTTCAGAGATGAAGTGTGCCTTGGGAATCGTGAGACAGGTGCTGCGCATGGCTGTCGTCGAGCTCGTGTTGTGAAAGAATGTTAGGTTAAGTCCGCAGCAGGCGCAACCCTTAATCAACTGTTGCCAGCGGTCCGGCCGGGAACTCAAAGGGAGACTGCCAGTGATAAACTGGAGGAAGGTGGGGATGACGTCAAGTCATCATGGCCCTTACGACCAGGGGCTACACGTGCTACAATGGCGCATACAAAGAGAAGCGGCCTGGAACAAGCGGACCTCATAAAGTGCGTGTAGTCCCGGATTGGAGTCTGCAACTCGACTCATGAAGTCGGAATCGCTAGTAGTCGTGGATCAAGAATGCCACGAGTGAATACGTTCCCGGGCCTTGTACACGCCGCCCGTCACACACCATGGGAGTAGGTTGCAAAGAAGTAGGTAACAACCTTCCAGGAGAGCGCTTACCGCTTTGTGATTCATGACTGAGGTAAGAATCCTTAACAAAGGTAACCGG
+
--//*+,'-+)-+','()..1,))*'1+%*+*063332/&0)1&04*))*+#('#$#&&'(./+*)+())*++0')'+,2650/)786;43296&/)(*/00,)*)'./+'*,*)+,)*2.+5-7++0'*.17.,270%,&*')),.+,1**.&.*/&+**,(5)(&'(0+0029.0(6'(,.065.0,2.-6/),1/,-'*,.02210./,4-,,*-,,4022:;8311485001*&*(*1364'3174)200*2390115.,').))12*-720-0*,.,**'*)3455553+*+*'+%&%%)/'%(($$%&'*,-858..(+(+.+2,1.-.07032194/20/.8/,.//320-,,.03::..1*.6+85421,3,///')+&'(1+0;3)'/-+,,*%&*&..)*'(%(,**2.,(*-,,(')(*'-))+.6:43*49-9,.(),94::443:44366,/149649;97545+480(*,+--(*)0).%%(+%$$'*1,,05080-**'+-,-'+&+,3+4+/)()',&-*34.+*&&&$*%'.4/1*31)'*16(.*41146/+,''(*+320-(&(+&,,,,+,(%'$')(+-*355.+*)/+*+-186-5283/)2234(0-2&'(((*)-+1-/8643/)&'(+8859,(%*++&'+::;..-,,,944+(,(-&-(+**0)3+,931*)/,6)-,0.66750233,9--.8757/)&%(-/47+/3,,017'(.73/3.%*31614..5.),/(4&+*)('*%2/'&(&%'(*&++*+'&/1,+-'-,2,-2-3+8/3//8:6:*)(*&--77581133..//-*)/5/**.+1//0'66505000//546369996-/0.1:/-2*,+-112*67-5521+-+-.64352;2,5../21+114,))(+-)+,054)''%%%-0+-/91-/.0064:1-./.+*'#$(,1,)0722515-.//0661+3223&324**(%)((-'1,418*****-16985859321+'')3/19-,-,&++''4/3069401*'/-3.)+*-14,3.5:68;:242.-*,+/6/6'5-*)*'2,2,)*,-+'*)&((,1.0-**'.-.21'$53,,')-1/21.0/'(+*-+./35:5211/2.0'2++-'%&$(,')((,/69)2-56:97-.
@c58c7951-6459-4f68-8323-043d2f0cc946 ch=137 read=135173 start_time=2019-12-13T18:14:39Z barcode=BC01 runid=2c9cf7bc05858273f10e7d7ec552fc0bd742dc3e
CTCTACGGGTAGTGGGAATATTACAATGGGCGCAAACCTGATGCAGCCATGCCGCGTGTATGAAGAAGGCCTTCGAGGTTGTAAAGAATACTTTCAGCGGGGAGGAAGGGAGTAAAGTTAGCCTTTGCTCGTGACGTTACCCGCAGAAAGCACCAGCTAACTCCGTGCCAGCAGCCGCGCGGTAATACAGCGGAGGGTGCAGAAAAGCGTTAATCGGAATTACTGGGCGTAAAGCGCACGCAGACGGTTTGTTAAGTCAGATGTGAAATCCCGGTCAACCTGGGAACTACTGCATCTGATACTGGCAAGCTTGAGTCTCGTAGAGGGGTAGAATTCAGGTGTAGCGGTGAAATGCGTAGAGATCTGGAGGAATACCGGTGGCGAAGGCGGCCCCCCTGGACGAAGACTGACGCTCGGTGCGAAAGCGTGAGGCAAACAGGATTAGATACCGATTACGCGTAAAACGATAATCGACTTAGGTTGTGCCCTTGAGGCGTGGCTTCAGGCTAACGCGTTAAATTCATCTGGGGAATTTTACGGCCGCAAAGGTTAAAACTCAAATAATATGAATTGACGGGGGCCCACGCAAGCGGTGGAGCGTAATGGTTTAATCCGATGCAACGCGAAAAGAACCTTACCTGGTCTTGACATCCGGAAGTTTTCAGAGATGAGAATGCCTTCGGGAACCGTGAGACAGGTGCTGCATGGCTGTCGTCAGCTCGTGTTGTGAAATGTTGGGTTAAGTCCGCAACGAGCGCAACCCTTATCCTTTGTTGCCAGCAGTCCGGCCGGGAACTCAAGGGGCTACCAGTGATATAAACTGGAGGAAGATTAGGGATGACGTCAGAATCATCATGGCCCTTGACCAGGGCTACACGTGCGCAATGGCGCATACAAAGAGAAGCGACGCGGAAACAAGCGGACCTCATAAAAAAAGTGCGTCGTAGTCGGATTGGAGTCTGCAACTCGACTCCATGAAGTCCGGAATCGCTATGTGTCGGTAAAGGATCCAGAATGCCACGGTGAATACGTTCCCAGGCCTTGTACACACCGCCGTCACCATGGAGTGGGTTGCAAAAGAAGTGAGTAGCTTAACCTTCGGGAGGGCGCTTACCACTTTGTGATTCATGACTGGGGAATTGAAGTCGTAAAGAGTAACCGG
+
0/3-/0/.)'%(*,''--,3-3,0/50+2-.%+.3'*3*--0&)''+./*'1746664424230()**3055;40(*,-8,*,7+&&)()/1811'*'+/5*(.-(-*/+&(),651/6.'+,+3)((((*+./9/5/.17*,/.(,)&%''+*'),+)*)+/8/22382./-&.3''%%&*)*)&'(),,5.-,($*$,)'540*,,1834244./2+0,,-*5:86992:0-/,,'*'*&&(+014<--/9/4),..455+-*,20)2-('(*+*41301622.)/&(&'*,-222244416('(+%%%%((./1//**))).76-12.01.)*(,845400../,*160136992/+(-6669,'*+%))+1300301/-,0*--*331594(*6888/2.(-21230.//.)/*,+*-2,,-23/$*+)09)3).+')+&%+-*67+%(')+-0'&%/46..+,&%(+2+*+)%,))0--.3/,*-,--042---)&&,&+-./5.,)+'0,752..*())''''%%#*+.(*+-7594294)+3.<8<:5,+,-89.0+))+,,:/:/230480-.4-'+$-..)+29665*,.*2,--0668/+,*.)'*012954440/74('%+()),+1;06////4-./5-1&)*11.2;<;4/.-..64410+*)*.3391;51423.3-,-,0()//33:;;682;223:9481***,/00/51...272.20<46/0943*+15)+248,*,,)//91:.10004)(70*19//61)1'',+/.4041;70742/4)(+)%-.-34*.,(*)))-3&3/14//*,+'&+&%59235124005,'%%)-3./)'(+..((((*241/01/21/*,('*.$))5+,74133348/6,(*%(*'(.,+(+,)(+(*',$'./,/,,+*'+3729//2//0006061556,0*+2-,),,101.6---4/23439312450-1&0*1202210)&%'&(,(,,,/)*+--1(+-/60/1/+-&0/,-/('$#,*1/,&,33**4,,-02213:231((+(,.*,)*(%*+766:.7/56,&()(('%*,+)*()1.268;92:*',3()('')'*0,-/8/,0-,27441101--31+%$*&&-+*-5488.-&''(0325*3
@53a7a487-ebe6-4bc6-824a-654fa3457d58 ch=116 read=230392 start_time=2019-12-13T18:14:37Z barcode=BC01 runid=2c9cf7bc05858273f10e7d7ec552fc0bd742dc3e
CTCCTACGAGGCAGCAGTGGGAATATTGCACAATGGGCACAAGCCTGATGCAGCCATGCCGCGTGTATGAAGAAGGCCTTCCGGTTAAAAGTACTTTCAGCGGGAGGAAGGGAGTAAAGTTAATACCTTTGCTCATTGACGTTACCCGCAGAAGAAACACCGGTAACTCCGTGCCAGCAGCCGCGGTAATACGGAGGAGTGCAAGCGTTAATCAGGTTTGGGCGTAAAAGCGCACGCAGGCGGTTTGTTAAGTCAGATGTGAAATCCCGGAGCTCAATACCAGGAACTGCATCTCTGATACTGGCAAGCTGAGTCTCGTAGAGGGTAAATTCCAGGTGTAGCGGTGAAATGCGTGAGATCTGGAGGAGATACCGGTGGCGAAGGCGGCCCCTGGACGAAGACTGACGCTCCAGGTGCGAAAGCGTGGGAGCAAACGGATTAGATACCCTGGTAGTCCACGCCGTAAACGATAATCGACTTGGAGGTTGTGCCCTTGAGGCGTGGCTTCCGGAGCTAACGCGTTAAGTCGACCGCGCCGCAAATACGGCCGCAAGGTTAAAACTCAAATGAATTGACGGGGGGCCCGCAGCGGTGGAGCATATTGGTTTAATTCGATGCAACGCGAAAAGAACCTTACCTGGTCTTGACACGGAAGTTTTCAGAGATGAGAATATTGCCTTCGGGAACCGTGAGACCGTGCTGCATGGCGTCGTCAGCTCGTGTTGTGAAATGTTGGGTTAAGTCCGCAACAGGCGCAACCCTTATCCTTTGTTGCCAGCGGTCCGGCCGGGAACTCAAAGGAGACTGCCGGTGATAAACTGGAGGAGGTGGGGATGACGTCAAGTCATCATATTGCCACGACCAGGGCTACACACGTGCTACAATGGCGCATACAAAGAGAAGCGACCTCGCGAGAGCAAGCGGACCTCATAAAGTGCGTCGTAGTCGGATTGAGTCTGCAACTCGACTCCATGAAGTCGGAATCGCCCAGTAATCGTGGATGCCACGGTGAATACGTTCCCGGGCCTTGCACACACCGCCGTCGCACCATGGGAGTGGGTTGCAAAAAGAAGTAGGTAGCTTAACCTTCGGGGAGGGCGCTTACCACTTTGTGATTTCATGACTGGGGTGATCGTAACAAAGGTAACCGG
+
3304-./0,1.,/34135381./.+80.,,..955921+069,1:7625.22+484758--,&2)**('),'*/-.29857&(*+14;9,.10..251/21'5/'+,1.+2,'((-<72/8/7/02./4.-458(7)+'11/:2/5&$+)(++%),)'(*0)'(,,-089137:;445/015171:-4-,,51.,+)&*('((%(*,191926,0('&,,88989374'''*-*,*,0179209;8.2:69253))*,10'(46)2'''*%,111/.&'(&(+/-.-2+---,-+.-03444731.,%&%+'()))0110/)/+*'''2)1+,-0:185.//.9,,0/--./62'((+47.2/-.(&&()*283:597.-/+*/..,442,+1599)+0)(++++*$%(((*-3120+.-*)*.06;4,-//<4/)1-/3.-17092&&.1./4/63*+0333545+(),+.--.6.,+,-))*)/2+,268-*2./069981-)../00,+,,-/0,,+,10.,.425554..(,4'+&$)')80627.60+001;7<;65865;:0./051868,1:7,&)*(()%*-14.,*&)))+()'4,:;;7:7:3('-..54437008.)',,,.,1-37703120+,$&&+,1.2,.7611*)+-.32.-/1/+6++344965<923685873342'/,-18'/,,''&&),340-'..884205'.))35.,132987<5/,+.*+.3.6&'76210)1/()++091141+/40+2)'+.500*57971/.27343,+'.*%%)22.33'3,*))+0//67.,2,)''+**,/(#,)0191(*''*7;9-/)/*)5*)*+329//),*-//.-')-.122.)4964977881-//2('(&)()*768976160/)''%+8344<545211,6:0-456667+/'&*)-6-2,)()(.005-+(''))4455,**+.*,..6/51/*,&$(*050019::;7667:477:6587.%.,116+(,558-4*%%$'%(-074790/2(--39**+()'*))2529**+470,$((')/1)*+0,/,8,6:7<704**'.2....3.032%)&'*+124,:-216////0::.&')&&&)).+.3*-6.323215
@b96423f1-5db0-47cb-8bd1-141243a9aa81 ch=92 read=163590 start_time=2019-12-13T18:14:55Z barcode=BC01 runid=2c9cf7bc05858273f10e7d7ec552fc0bd742dc3e
CGGTTACCTTGTGCGGCTTACTGATCATGAATCACAAAGTAGTAGCGCCCTCCGGAGGATTAAGCTACCTATGCTGCAGCCCTCCCATGGTGCTTGACGGGCGGTGTGTACAAGGCCAGGAACGTATTCACCGTGGCATTCTGATCCCGATTACTAGCGATTCCGACTTCATGGAGTCAGGTTACCGAACTCAATCCGGACTACGACGCTTTATAGAGATCCGCTGCTCTCAGCGAGTCGCTTCTCTTTGTATGCGCCATTGTAGCACGTGTAGCCCTGGTCGTAAGGGCCGCGGTAATGACATCATCCCCGCCCTCCAGTTTATCACTGGCAGTCTCTTTGAGTTCCAGCCGGACCGCTGGCAGCAAAGGATAAGAGTTGCGCTCGTTGCGGGACTGCTTAACATTTCCTGTACAGGCTGGCGGCAGCCATTGCAGCCTGTCTCACGGTTCCCGAAAGTACATTCCTCATCTGAAAACTTCCGTGGATGCTCAAGACCAGTAAGGTTCTTCGCGTTGCATCAGTTAAACCATGCTCCGCAACGTACGGGGCTAAATCAATTCATTTGAGTTTAACCTTGCGGCCATACTCCCAGGCGGTCGACTTAGCATTAGCTCCGGAGAAAGCCACCTCGAGGCACAACCTCCAGGTCGACATCATTTTACGGCGTGGGCTACCAGGAGTATCTAATCCTGTTTGCTCCCCACGCTTTCGCACCACAGGTGATCAGTCTTCGTCCAGAGGCCGCCATACACCGAGTATTCCTCCAGATCTCGCGGTTTCACCGCTACACCTGGAATTCCTGCCCCCCTCTACAGAGGACTCAAACGCAGTATCAGATGCGAAGTTCCCAGGTTGGGCCAGGGATTTCGCATCTGGCTTAACAAACCGCCTGCGTGCGCTTTACCGCCCAGTAATTCCGATTAGCGCACCCTCCGTATTACCGCGGCTGCTGGCGCAGGTTAGCCAGTGCTTCTGCGGAGGTAACGTCAATGGGCAGGTATTAACTTCTCCATTACGCCTCCCCGCTGAAATTGTACCTGGCGAAGGCCTTAGCCCCATACGCGGCGCTAAACGTCGGAGCACGCCCATTTGTGCAATATTCCCCGCCGCACTCCCGTAGG
+
/%-)5).,.+'($'(*'))(+%%')-%$%'..+().//%.(*--///07')0+&'%*(%1010+..+2(%#%#%$#&%&*5-).7)+652-+&*%*+757/3--((*'(()+),+.2&1,)3/(((+.++/717//../73./219(&'++8*(&'(-/06:35/.1141&(*,'&'.)++0*%&*('-()+0:6120707,+++*($'-/3),&')((*1+'((')-.2.$$$$$$'*,./616150,&')*.357:+9+(&&''#)&*'%'*,3)+29:8-4+(,/229470800(-*,,'466-9..%$%&'#+&'+48+**&#%&&'',146.0(10...,4.)').+292896:-<,,-*002*01946'(%)0.,-3688616/0'9.,**%#$#-*2+27,*)$%#'))47642&0,)-+'-/++-(-*))+(%))'(&-,47728,**)&('$)*.4-)+'%)))')01,.+(/0-37;50+%()+*+(2*(+*'')++8+0+&'***1/0033&*(11:25/%*'*,/(%)..3(.'-*0+(($%*-,..78:7749.,,,2:4,2/./,**)/1/$$'++240),&*+)*%**(,'(%'&)..*.-3&-))$(('%)+%+**2(%+)'%*,2/5,6)+&('&&'++//(311(%%&$&&0+,..-*1,+5-(',.4/-/-00)))-5+&))896./30/-40/()&.'$&&((##&')+(222870/4'(***)')'),'&%('/4,)**+5:+241+,+/0)%&%(('03-)%*()+0-0-1501.*--.00-&007550-1-*-(*'*--6768:21.,$')*/1.+../0&'((1-22,&+-.3,5.&%%'))$/.1/&--//--%.,/1311,-+0'.4346322/,()&%#&%%++))-00*131'('3''$%&**/96-04&.*+/,36+1.3455662,*$*%)..2../8+30+$)(')*,+,'&(,+)*&()*1-//0,)'&*(+.,&)+.')-+$)%#&&(%'-+-,+-/*(+(**$%%*)$&).&'(+&%%$#%$'$&('''(&(++)'$$(''&%'&+'&%'&++47-)13+'-'*%,(,08.6/)$'&$&$)*2+'',-0,
@3d686daf-804d-4247-8828-b147ef231721 ch=220 read=114881 start_time=2019-12-13T18:14:52Z barcode=BC01 runid=2c9cf7bc05858273f10e7d7ec552fc0bd742dc3e
CGGTATTACTTCGTTCAGTTACGTATTGCTGGTGCTGAAGAAAGTTGTCAGTTGTCTTTATTGTGTGTGTATTTAACCGTATTAATATCTTCCGGTTACCTTGTTACGGCTTCACTAGTCTTAGTTAAAGTGGTAAGCGCCCTCCCGGCGAAGGTTAAGCTGCCTACTTCTTTTGCAGCCCGCTCCCATGTGGTGTGACGGGCGGTGTGTACAGGCCGGGAACGTATTCACCGTGGCATTCTGATCCCACGATTACTAGCGATTCCGACTTCATGGAGTCGAGTTGCAGACTCAATCCAGTTCTGACGCACTTTATGAGTCCGCTTGCTCTCATGAGTCGCTTCTCTTTGTATGCGCCATTTGTGGCACGTGTGTAGCCCTGGTCGTGGGGCCATGATGACTTGACGTCATCCCACCTTCCTCAGTTTATCACTGTGGCCTCCTTTGAGTTCCGGCGGACCGCTGGCAACAAAGGATGAGGTTGCGCTCGTTGCGGGACTTAACCCAACATTTCACAACACGGAGGCTGACGACAGCCATGCAGCACCTGTCTCACGGTTCCCGAGCGCACATTCTCATCTCTGAAAACTTCCGTATGGATGTCAAGACCAGGTAAGGTTCTTCGCGTTGCATCAGATTAAACCACATGCTCCACCGCTTGTGCGGGCCTCCGTCGATTCATTTGAGTTTTAACCTTGCGGCCGTACTCCCCAGGCGGTCGACTTAACGCGTTAGCTCCGGAAATACGCCTCAAAGGGCACAACCTCCAAGTCGACATCGTTTACGGCGTGGACTGCAAGGTATCTAATCCTGTACTCCCACGCTTTCGCACCCTGGTATCAGTCTTCGTCCAGGGGCCGCCTTCGCCACCGGTATTCCTCCAGATCTCTACGCATTTCACCGCTACACCTGGAATTCTACCCCCTCTACGAGACTCAAAGCACCCGGTATGGAGTACAGTTCCCAGGTTGGGCCAGAGTTTCATCTGGCTTAACAAACCTGCGTGCGCTGCGCTTGATAATTCCGATTAACGCTTGCCTCCGTATTACCTGCGGCTGCTGGCGCGGAGTTAGCCGGTGCTTCTTCTGCGGAGTAACGTCAATGAGCAAAGGTATTAGCTTTACTCCCTTCCTCCCCACACTGTCGCTGCAGCGAAGGCCTTCTTCATACACGCGGCATGGCTGCATCAGGCTTGCGCCCGATTTATTTTAATATTCCCCACTGCTGCCTCCGTAGGAG
+
#(&('-(%)1,.-/40,+4,*,6661:00066766215-).1)0.7011'+/*+-+3'%$$$%%$%$%$%#)/*,(*&$$$'&&$&'**6-3++,+2*06/8)/8)-/3///+*/%$%0.1-'))3.')&)+410/*,-39.*.1*&'&'(,-,1,4+),'%*(&(.0.,/39)*,6/5:.$'(/4.,./,.2/.++.20873262,0+*(+./7862;9397/5//731292:5534386*,-9/7.$&()2911/////06:.1,,05669:81+,,./1208--(-.08:6;7331227+),.10.**/80.1-).*0.(*-3,/.100%*%&'**,-5../.-8:00145979;8180))%,.-0345-'++,2;2/2232/0$)152.$$(((((()+,/9689948),&0/5;7823331:-*+40220('.20840297/,2:83/1,/*1,),,024521133:*,,-+($+/.:30.../738--,9746.7.6-4(/*5/5:.+,,/./-1(+%'(+11101374468/1&/$,+*.2/56623/1-8:70-*&%/.*)%('-+,-529765313::21557:2/)&+344-00/3678;326323,3-64772/00/9--+,-(*0-15;631*,+-01118/02)*$%()+339878685134%0/;3+76*,'0.:;/-0//2645-0-/'0*,,5::1-2894;966823215/222420$**.-30/4)$')),;907:..61...1.1-+-*9.577+',-.485:7,-+6334352-)')'&('('(*-6;61/,)%#))/2/(+,,3<8-33.34)'+'''*+,4223:3011++086/03,.///0(*(&/-.72*'301,2(*)644447.4230697389<6561113:7-*)/)7/4438563,/.,...13377/1($)&/-)''',00.,)++5067337)),-/0.06/5./%*'1,,-*,,/(,10320.4737+*-+/+1'&'&'%%%$#$,+6.:0*+,7,904-).,*,*)-,*2-.6(**$)-/63413.2,*%'+*&*/1-.13(96/3485;<;:792-&()0810181933+/.35**1,.))&$(/55../0;30975/647,&*&&(()$%'&%'&&/,+0-1.68:78;98874-0,,/8-./.;63//(-/)6856:46083+&&14.+/982)/,,+7,31.(-.-/-+-4,59./58++(
@6b7016ab-9adc-49f2-9b92-7e25907942b9 ch=92 read=163586 start_time=2019-12-13T18:14:51Z barcode=BC01 runid=2c9cf7bc05858273f10e7d7ec552fc0bd742dc3e
CTCCTGCAGGAGGCAGCAATTAAGAATATTGCACAATGGGCTCAAGCCTGATGCATCATACCGCGTGTATGAAAGAAGGCCAGGTTTATAAAAGTACTTTCCAGCAGGGAGGAAGGGAGTAAAGTTAATACCTTTGCTCGTGGCATTGCCGCAAACAGCTAACTCCGTACCAGCCGCGGTAATACGGAGGAGTGCAAGCGTTAATCCAGATTACTGGGCATGCAAAGCGCGCAGTTTATTAAGTCGGATTAGAATCCCAGGCTCTTCAGGAACTGCATCCTGATACTGGCAAAACTTGGAAGAAGACCTCCGTAGAGAGAGGTAGAATTCAGGTGTAGCGGTGGGAAATGCGTAGAGATCTGGAGGAATACCGGTGGCAGAGGCGGCCCCTGGACGAAGGCTGACGCTCAGATTGCGAAAGCGTAGGAGCAAACAGGATTAAGATACCTGGTAGTCCACGCCGTAAAGCGATATCACGACTTAGGAGGTTGTATGCCCTTGAGGCGTAGCTTGGAGCTAACGTTAAGTCGACCGCCACCAGAATACGGCCGCAAGGTTAAAACTCAAATGGAATTGACAGGGGCCCGCACAAGCGAAGGTGGAGCATGGTTAATTCGATGCAACGCAGAAAAGAGACGATCTTGAAAGCATCCACAGGAAGTTTTTTCAGGATGAGAATGTGCAGCCAGGAACCGTAAGGACAGGTGCTGCGCATGGTATCGTCAGCTCATTGTGAAACGTTGGTTAAGTCCCGCTGACAGGCGCAGCCCTTATCCTTTGTTGCCAACGGTCCGGCCAGGAGACTCAAAGGGACTGCCAGTGATAAACTGGAAGGTGGGATGACGTCAAGTCATCGCCCAGCCCCATACGACCAGAATACACACGTGCTACAATGGCGCATACAAAGGCGGCCTCGCGAGGGCAGAAGCGGACCTCATAAAGTGCGTCGTAGTCGGATTAGGTCTGCAACTCGACTCCATGAAGTCGGAATCATTGGTAATCGTGGATCAGAATGCCACGGTAGATACGTTCAGGCCTTGTACACACCGCCCGTCACACCATAGAATTAAGGTTGCAAAGAAGTAGGTAAACTTAACCTTCGGGAGGCGCTTACCACTTTGTGATTCATGACTGAGGTGAAGTCGTAGCAAGGTAACCCGG
+
).23-&-).0((()%('*&.'+&(.-,,6.''')+82/2.)&'+)%'()'+*#&)-534263+.-/10)'$&,)%)*())(%(.45*%//47-'/++.8/.''&%&,10)0/*-*4-')*.0)'')-00/63/8-**,+',*),,.6%),&),)-)*%*++%+)02+.%,'&&,).-&,*2++&)&+(,*'+,*/00.10-8-6-1,(&'.,011;;75))#$'+,''%&%%$)-0*()+,/*+5(*'+$(&00+02/%+-,,+))%$00243/////;120120395:044(&*(*-*+-&*(&&1/,--(,*))('''*+,+++2.0.&&-0..,/0'1305-01,+2320-))+,199:1-5/.2136/0.+0))&%(**-(,371*./87:335-/....63548)+%/'&'()+'&(00-4+(*/0;:8/)1(*8.('.85670/.+*+14302361(,(.**('&'(-+%(*-,,)'),&),,20..((+80-2--03,('&+..503../.1./%.*3),.--+,1.03).+,,*/,+0.55712.++),+)462301/492,'-&+0,./)/.-)/3(&((+*)'(%&'&(+.+&(++/+')+&2(,+)*,$20'0,/((34/)&'$$'$$((/-),*('-/24-**&))&'(/1;<</6*)+-./(*'*),.))#$&&$.4+415,0&)*-+--3264654.)+(*+-&%+1057/,-..%,&#%*)+)+*.*)+)3+2.*52($())(+,/62(20(4:105234&&))'++(,*+'*-3/.**'.)$+1&$',67+42(,.*.22-,)'-)+,5031226+3+2++.+()**,'0201,06475,.(%%%''*'$%&'(*8)**'((*-**(+*(''&$''(-+-))+)+,-.-&((*)&1423*(,)/-(&'$)()+2;556451134)*,+/(24+1,2.1&(&,++''+,54503-//-(--1.*++,*)).',*0.2/15&0,5//04543,03,*+.-(//'),++%&6547.454%((.,,1&/*-+-(14--,+(()/0'3512%)&&%*'(0*48+-/2+%*('')))'(-*')*2+0((+%*40',+'+-3/-58&.-00/2477:4,+,.1))&)(+&',')+)/($(*)*,+.)22'49
@77f20f72-9253-47cd-9786-bc00832e37c9 ch=120 read=315134 start_time=2019-12-13T18:15:09Z barcode=BC01 runid=2c9cf7bc05858273f10e7d7ec552fc0bd742dc3e
CCAGTTACCTTGTTACGACTTCACCCCAGTCATGAATCACAAGTGGTAAGCGCCCTCCCGAAGGATTAAGCTACCTGCTTCTTTGCAACCCACTCCCATGGTGTATTGAGCGGTGTGTATACAAGGCCGGGAACGTATTCACCATTAATTCTGATCCACGATTACTGGCGATTCCGACTTCAGCCGGAGTCGAGTTGCCGAACTCCAATCCGGACTACGGCCAGCACTTTATGAGGTCCGCTTGCTCGCGAGGTCGCTTCTCTTTGTATGCGCCATTGTAGCACGTGTGTAGCTGGTCGTAAGGGCCATGATGACTTGACGTCATCCCCACCTTCCCTCCAGTTATCACTGGCAGTCTCCTTTGAGTTCCCAGCCGGACCGCTGGCAGCAAAGGATAAGGAGGTTGCGCTCGTTGCGGGACTTAACCCAACATTTCACAACACAGGCTGACGACAGCCATGCAGCACCACCATCTCTCACGGTTCCCGAAGGCACATTTCTCATCTCTGAAAACTTCCGTGGATCAAGACCAGGTAAGGTTCTTCGCGTTGCATCGAATTAAACCACATGCTCCACCGCTTATTGCGGGCCCCGTCAATTCATTTGAGTTTAACCTTGCGGCCGTACTCCCCAGGCAGTCGACTGCGCCGGTGGCTCGACCACGCCTCAAGGGGCACAACCTCAAGTCGACATCGTTTACGGCGTGGACTACCAGATTATCTAATCCTGTTTGCTCCCCGCTTTCGCACCTGAGCGTCAGTCTTCGTCAGGGGCCGCCTTCGCCGCAGTATTCCTCAGATCTCGCATTTCACCGCTACCTGGAGATTTCTACCCCTCTACGAGACTCAAACTTGCTTATTATCAGATGCAGTTCCCAGGTTGGGCCAGGGGATTTCATCTGACTTAACAAACCACCTGCGTGCGCTTGCGCCCAGTAATTCCGGTTAACGCTTGCACCCTCCGTATTACGCGGCTGCTGGCACGGAGTTAGCCAGTGCTTCTTCTGCGGGTAACGTCAATGAGCAAAGGTATTAACACCTCCCTTCCTCCCCGCTGAAAGTAGCACAGCCCGAACCTTCTTCATACGCAGCATGGCTGCATCGGGCTTGCGCCCATTGTGCTATTATTCCCCGCTGCCTCCCGTAGGAG
+
'%$)-,*0002-//+,,-2771+010*--0/////;41&'')')+00/,'('-12026/+,,*,'3-57)-./240$,15.5;5/13019/)**3:3+0453/($')(%)(-500/$$'()-.//+3+)1/*--),()*)*28%0&'()-.0/14/4',++2/%-"%%'&(2840./)'&%$'+-')$%)*0.126.,(()3319'8+/-*.20551411('#'&$'+37,+,,,0./,**1*))++(*.&('-,*-4/88065.')()$()0*%-&%%&(*),,-/-*(,/0+(-22//24*6:8;22+++'*'&%)*/,126718:2),/0*3/*)/+*,14.05343,-)'/../1**2*)(105..1),-5,9.,(%&%&&&&%,-5)3-21'%*'&(1*5,-*-,))+.)4/77-'*(0+-3.-*1-.6(+%(*-,%(%&/.,,-,//.-,))***2&/.+/.).)--**+*,&),3632:.+++(('%&'0/'(01343.,)()--+-/.,'*34+(+')-+./0-)/)/,+).43370.//3-+*+,3''./-1::4.()&)24253)02''$'%(+,,'0,//-'%(+064;86072+*.6;8/51-,4241*41(,&()110-&-54'331-*%'%&%)'&$0'.-03*-.0&**5;983,..,))/0033:13*1*/51+035875;8,-',*,-*/)&/'*/*-&(*(+0-+),--.63;3-.0/4++&)+200,/-4712/1738877997:999;+3/6,61.132:7884&,&,+.9;8556,/063-+(+.7;:2,/)$&-)-2//-&%$20('%&/72++2144.*2057773(($##$%$&-..252446565451580,/505,*)/(%*(,/'/56/.,-,,)-/5250''138&13/276732+),+%((+/)*)2196721/2.4/40,,+*')*498337&/*&)%)''.0/0015/3-+-(,&&.3.)/***6,22;29<8987-93017567.7,-+)()).),..,)'+%&#&((-3).;67/5;:,*7-,//(),&&(&(&%,'(''%)02567;71/)*'*'22239;9677678&54448/4046*%,*(''''(''(0.1..)&,.335,:9-)5.-*((
@faceae99-e44d-456f-a7dd-872946110410 ch=459 read=95711 start_time=2019-12-13T18:15:07Z barcode=BC01 runid=2c9cf7bc05858273f10e7d7ec552fc0bd742dc3e
CTCCTACAGGAGGCAGCAGTGAGGGGAATATTGTGCACAATGGGCGCAAACCTGATGCAGCCATGCCGCGTGAATGAAAGGCCTTCGGGTTGTAAAAGAATGCTTTCGGCGAGGAGGAAGGGGTAAAAGTTAATACCTTTATAGTGACGTTACCCGCAGAAGAAGCACCAGCTAACTCCGTGCCAGCGGCCGCGGTAATACGGAGGAGTGCAAGCGTTAATCAAGGTGCACTGGGCGCAGGCGGTTTGTTAAGTCAGATGCTTGAGAATCCCCGGGCTCCAACCTGGGCATCCCTGATACGCAGCAAACTTGAGTCGTAGGGGTAGAATTCCAGGTGTAGCGGTGGGAAATGCGTAGAGATCTGGAGGAGGAGGAATACTGCACCGGTGAGCGGCCCCCTGGACGAAGACGCTCAGATTGCAGCGTGGGAGCAAACAGGATTAGATACCCTGGTACGCCGTAAACGATGTCGACTTGGAGGTTGTGCCCTTGAGGCGTGGCTTCCGGAGCTAACGCGTTAAGTCGACAGCCGCACAGGAGTACGGCCGCAAGGTTAAAACTCAAATGAATTGACGGGGGCCCGCACAAGCGGTGGGTATGTGGTTTAATTCGAGTGCAACGCGAAGAACCTTATAGTCTTGACATCCACGGGAAGTTTTCAGAGATGAGAATGTACCTTCGGGAACCGTGAGACAGGTGCTGCATGGCTGTCGTCAGCTCGTGTTTGTGAAATGTTGCGTTAAGTCCGCAGCAGAGCGCAACCCTTATCGCTGTTTGCCAGCGGTCCGGCCAGACTCAAAACAGTGATAAACTGGAGGGTGGGGATGACGTCAAAGTCATCATGGCCCACTGACCAGGGCTACACACGTGCTACAATGGCGCATACAAAGAGAAGCGACCTCGCGAGCAAGCTGGACCTCATAAAGTGCGTCGTAGTCCCGGATGGAGTCTGCAGCTCGACTCCATGAAGTCGGAATCGCTAGTAATCGTGGATCAGAATGCCACGGTAGACCGTTCGGGCCTTGTACACCGCCCGTCACACCATAGAATTAGGTTGCAAAGTAGGTAACAACCTTCGGGAGAACTGCTGTGATTCATGACTGGGGTGAAGTCGTAACAAGGTAACGG
+
')0,++,)--)-82053001*$)11)*2-%0*%-())-.6248722767&3412110.-,2-..'4647/4(&%&')*((0-32-21<:7:4-361)$)$*%,/5./%&&)$-'%('('+1/*)+45((.,5/423+//+(((%-(+,&1.(-2+&*+,3.).,&(&()%*+.044246,/26933/&/1+'*$&(,/,,*'*'*-$()-1641442:29.0*)*'0(+,-)+*'%&%&/31*17;8-2/42)*73./-,(-&%($'''/67*+2++28'7*8902&$&$$*-'(*.--.$(%)**12-1-%%(**()(/&/**(()0,26)-&)+,/,//0832,*,-.+.1342*(((*,998.--(,+',),,+,)$$%%/+.*)(&((+1.785),378:.-*%%&%#%))+&/&)),.**+22)(')8:64%99/2)(%*).281)+'))-,06213:260/0/050')((/*(,,*3(.(15*(-0,01..013.-,/*/*'))3.7../43;4707834+%$,+**&*%0*')*--/141014.3,3.6<<:992,+,+(%%'&)+:+(42*%&'&)&+-1,0()1+4+*+5)(*009;3574)%&$&%)-)0&/)*/-2.,()&%&&,/+''+%1/./'&*+0/(,*,4<83-**-/12104,***%22,,*'/6,33+'1+(536276765,((*,4989899576'/,-.1166:,*,01251-3-**..7/.,-33++,(10.%*,02/&/6+-0..0))+++1(*2/-*0)..0+($''%%--45-*((*+.../1.0()--)(((%+)4842////-515.')1/*''((+*24)$$&)*/8)+5974.-,-)113576514203:7./-)-440)'(%')+./--(*,**)&%%&%%$'1:56846//4;9.28:8874611/1-)/2-'(,)*-04923&.-1+0367:34/8...4/7/32415%'(-4...7013003+'(18*84.27;7,,)-)))1+)/--'(&%))++-/00;4/06751./%%&',(.*%.51;7881*%&%*,)+-,../$%'(08+(*'%%'&'-.2477;5*).,/00.4**+/3.))))0651/*0.7:(.*
@2e6399d3-622d-437a-989d-9d8fb4405d34 ch=457 read=58928 start_time=2019-12-13T18:15:03Z barcode=BC01 runid=2c9cf7bc05858273f10e7d7ec552fc0bd742dc3e
CCGGTTACAGCGGTACGACTTCACCCCAGTCATGAATCACAAAGTGGTAAGCCACCCTCGAGGTTAAGCTACCTACTTCTTTTTTGCAGCCACTCCTTGGTGTGGCGGGCGGTGTGTACAAGGCCCGGGAACGTATTCACCGTGGCATTCTGATCCACGATTCTGTAACGGTCCGACTTCATGGAGTCGAGGTTGCAGACTCAATCTCGGACTGACGCGCTTTATGAGGTCGCTTTGCTCTCGCGAGGTCGCTTCTCTTCAGCCGCCATTGTAGCACGTGTGTGGCCCTGGTCGTAAGGACCATGATGACGACGTCATCCTTCCTCCAGTTTATCGCTGGCAGTCTCGCGCTGAGTTCCAGCCGGATAAAGCAAGGATAAGGGTTGCGCTCGTTGCGGGACTTAACCCAACATTCACAACACAGGCTGACGGCAGCCATGCAGCACCCTGTCTCGCGGTTCCCGAAGGCATTCTCATCTCTGAAAACTTCCGTGGATGTCAAGACCAGGTAAGGTTCTTCGCGTTGCATCGAATTAAACCACATGCTCCACCGCGTGCAGGCCCCGTCAATTCGTTTGAGTTTTAACCTTGCGGCAGCTCTGAGCAGTCGACTTAACGCGTTAGCTCGGAAACCACGCCTCAGGGCACAACCTCCAAGTCTCGACATCGTTTGCAGCGTGGACTACCAGGGTATCTAATCTGTTCCCGCTTTCGCACCTGAGCAGTCTTCGTCCAGGGGCCGCCTTCGCCACCGGTATTCCTCAGTCTCTGCGCATTTCACCGCTGCAGATTCTACCTCTACGAGACTCAAGCTTGCCGAGTATCAGATGCAGTTCCCAGGTTGAGCCCGGGGATTTCACATCTGACTTAACAAACCTGCTTTTACGCCCAGTAATTTACGATTAACGCTTGCCCTCCGTATTACCGCGGCTGCTGGCACAGGTTAGCCAGTGCTTCCTTCTGCGGGTAACGTCAATGAGCAAAGGCCATTGCTTCTCCCTTCCTCCCCTGAAAGTGCTTTACAACCCGAAGGCCTTCTTCATACACGCGGCATGGCTGCATCAGGCTTGCGCCCATTGTGCAATATTCCCCCACTGCTGCCTCCCG
+
06/021,.(('&()'*0-/071316;:)566-112200(+/1,+,29565()))33--.)%)+3830&))/18412/5..0435,$&'%(+&(')$##2/((%(+*,280-,('-#*$(*01501*&30..,$*)04226:564853697224/5)'(((/)$%#$$%+&.224./3262*-,(%'++-,)(3013)(7688/1-*(-&%#%$''--.--.9:,+)((+.0'(+*'&*,-42,,)''**,*--22-+4*-)*,(*42(+)'(&''$**/*)&%%$&*'%'0*,'0'&*)*,0*'($'#(&'**08::68,&)--50+*+.6.-32*4/05.-,./23*)'&&'$/001+$*/+/+(&%&&$'-5+21/+'+*./3),$%*+)/.--1643/223-0('*'.0262.*0((%*',+-(+%()-,,+396:80///.77-,-*+(*%,*1159,&''('(+-.8-),-0/32101445..,.+(&./,:8880..-6:64554...0*+,,*...,+()),6/10117<8:<2221121/.*.0+(+'&+*.,664+*-0197;,)+,',)(.9<-753+..+**('&113/((&*,',/64110/,5055+3,0)..,+')('*/+114560()4+)*-2030-2,3,122*-013221/)10%&$+,/049751,)1$.-)*.16504.-($++)*'$((310(*(+*%%$+'%&00310-.4((,*.(((%)((+,(*+%(((***10040/)%%''(+)++..0801121%%&#%#&)-.-&$))'((*-0.23454(*$%%'(*,'&))055(+&,%/*20211()*()-*+,7.(&)(,%-0-,+'*+-$&$#&&1*1(''&$###%%'(&,*02,*-/*%-'&#&(*07.5-+*.)',*110()/0,9-.4,+++)'**470.&'%+++0+,,3*3312-4)(+/*(',*30/3632400,,+(),09',%('$*%#%)-+,25*-5.*+-3-,'**/''$$%$%%&/0.0..(()*2089;55:5./+,*+&&*,*'()))++.---)+..-2./..52&(+)+*-0:2113/673*#')*12/,+(,+,,
@d8aa8df4-8eb6-495f-b0b9-54d5062a0dcd ch=157 read=112677 start_time=2019-12-13T18:15:23Z barcode=BC01 runid=2c9cf7bc05858273f10e7d7ec552fc0bd742dc3e
CGACTGCTGTCAACTGGGCCTACCTTCGGCCGCTGCCTCCTTGCAGTTGAAAGCTCACGGACTTCGGGTATTGCCAACTCTCATGGATTGGCGACGGGCGGTGTGTACAAGACCAGGAACGTATTCACCGCGACGATTTCGCGATTACTAGTATCCAGTATGGGCGGTTTTAAATACGACCGAGCGAGACTGGTTTTAAAGTTTGGCTCCACCTCGCGGTATATACTGTACCAGCCATTTATGCTTTACGTGTGCGACCCTACGCCAGGGGCGTGGTTGGCGTAATACCTTCCTCCTGGATAGCGAACGGTCTCGCTAGAGTCCTCAACAATGGTAGTAACTAACGACAAGGGTTGCGCTCGTTGCGGGACTTAATATCTCACGACACGAGCTGACGACAACCATGCACCACCTGTCACCTTGTCCCCGAAGGGATTTCCTCGATTAAGGTAATGCAGGGATGTCAAGTGTGAGTAAGGTTCTTCGTTGCTTCAGCAAACCACATGCTCCGCTACTTGTGCGGGTCCCCGTCAATTCCTTTGAGTTTTAACCTTGCGACCGTACTCCCCAGGCGGAATACTTAATGCGTTAGCGGCGGCACGGAATGGTGACACACACTGGCTATGTTTACGGCGTGGTTCTGGGGTATATTCTGTTTGCTCCCCACGCGCCGAGCCTCTCCAGCGTCAGTTACAGTCCAGAGAGTCGCCTTCGCCACTTCCGGTGATTTCTTTCTAATCTGCCTTGCGCGGGAATTCCGCTTCGCCGCTATGCATACGGGCTGACCGGTTTGGAGCGGCGCGGGTTGAACTGGTGTTTCGTCGCTTAATCGCCATACGCACTTCCGTGTCGGTCTTCCATGTTGCAGAAACGGCAATGAGTTAGCCGTGGCTTCCATATCGCCGATCGTATCTTCTGGACAGGCCCACGATCAAAGCCTTCATCACTCACGCGGCGTTGCTGCATCAGGGGTTTCCCCATTGTGCAATATTCCCCGCTGCTTTGCCCCTCCCGTAGGAGCAATATCCAGCACCAGAAGGTTAAGCACAGGCGACGCTGGCTGGCACCAGCAATACGTAATGGCGGG
+
#&%+(''%%&&%%'(,3203*,.438//.40,/0,-,)-3-5-0$-5,'''''+0,)*-/127:632-,)++*6:/&/--+*),+&*,1(+).07600.+11-.-1(*2:6689'51-1/69:6<414;3766-+),+++,++*,)&()-.2.01,+'($$%+,)-+.30)%&$$#%%$''&%-.%'),,23)5<<.27'*395-5/345*-6--,**$(%&#&#%&&)(31/+50.-4/%+%&&*)()))('()&%)1)&&)(/0)-.)&(&'//,)(%$%'$(($(((++*)04*,4-*-&0''%(',,-35%#$&(--039::5++1++-0,)+,4/.-13-,,,+(02.08.34356080./2;:90;,:*,,/,,+')./113..5/5665446938:3.1435:23527670/.(-+//87.,*))'&&083/5(.,-.--((((,+,&)+.64..**,,,%-&*&&)*''()124600-*-+,,9,)$&,7433,*+.145-4**,+,4/3404...-/895,1847687-53.-00.:<1.913/4-/0675)-)+,926**-544:9:90*-*/*2+)+0/+*,+3412+((++,.-()'''*()'(&'%$$$%&)*-0,%'+.-.41332*(&+.('%'%$)%()-1+)+-366+%%('%'&'')/0.)%'%'%,./40.7-*,*)*,.+++*()+-235294467+++0,),&)'$+.&''&%&%%&%%$#$#$$$&'(&(&%%'*%(&)))'$((#&%$&$&&'')),(&$$%)()*+3.,*)&(**(&&')'%%%$&&%*1)((-(&$$%$%%#+&&$#%$###%&'$(%&($$%$%(*('$$$%%%-'2-$$$%''%%%#%$#%&%',-,')0(/,1,.505)&*,-(*'%%&&)-'*''&''+//0%&&&%%$''014&(1$(026489:4444,/252:4022./312223),2,--7*1;;4*+9000/1/./8)98/($%$$'*1-(30,**+94/2*2-.%,,9,--0**,00.-&%*'*++/%&'*))%(&'&$%#%%%%%%&'&$**)*)*&.%,,-++&%%&$%&
@3822052b-6fc4-4ecc-bde6-4ab4b4984a59 ch=338 read=93586 start_time=2019-12-13T18:15:18Z barcode=BC01 runid=2c9cf7bc05858273f10e7d7ec552fc0bd742dc3e
CCGGTTACCTTGTTACGACTTCACCCCAGTCATGAATCACAAAGTGGTAAAGCGCCCTCCAGGTTAAGCTACCTACTTCTTTTGCAAGCCCACTCCCATGGACGGGCGGTGTGTACAAGGCCGGGAACGGCATTCACCACCGTGGCTTCTGATCCCACGATTACTAGCGATTCCGACTTCATGGAGTCGAGTTGGGCTTCAATCCGGACTGACGCGCGGTCCGCTTGCTCTCGCGAGGTCGCTTCTCTTTGTATGCGCGCCATTGTGGCACGTGTGTAGCCCTGGTCGTAAGGACCATGATGACTTGACGTCATCCCACCTTCCTCCAGTTTATGCTGGCAGTCTCCTTTGAGTTCACGGCCGGACCGCTGGCAACAAGGATAAGGGTTGCGCTCGTTGGGACTTAACCCAACGACAACACGAGCTGACGACAGCCATTACGGCACCTGTCTCACGGTTCCCGAGAGCACATTCATCTCTGAAAACTTCCGTGGATGTCAAGACCAGGTAAGGTTCTTCGCGTTGCATCGAATTAAACCACATGCTCCACCGCTTGCGGGCCCGATCAATTCATTTGAGTTTTAACCTTGCGGCCGTACTCCCCAAACAGTCGACTTAACGCGTTAGCTCCGGAAGCCACGCCTCAAAGGGCACAACCTCCAAGTCGACATCGTTTACGGCGTGGACTACCAGGGTATCTAATCCCCTGTTTGCTCCCCACGCTTTTCGCACCTGAGCACGTCAGTCTTCGTCAGGAGTGCTATACCGGTATTCCTCCAGATCTCTACGCATTTCACCGCTACACCTGGAATTCTACCCTCTCTACGAGACTCAAGCTTGCCAGTATCGAATGCAGTTCAGGTTGAGCCCGGGGATTTCACATCTGACTTAACAAACCACCTGCGTGCGCTTTACGCCCAATTCCGATTAACCTTGCCGCCCTCGTATTACCCGCGGCTGCTGGCGCAGGTTGAATAACGCTCTTCTGCGGGTAACGTCAATGAGCAAAGGTATTAACTGCTCCCTTCCTCCCCGCTGAAGTGCTTTACAACCAGCCTTCTTCATATACACGCGGCATGGCTTGCATCGAACTGCGCCCATTGACGCAATATTCCCCACTGCTGCCTCCCGTAAG
+
/*7,9825405'.5())*.31/.00,(+,52&(**366)+'3,,-/7423((,+4761.(&)*2-1(&'*&'('$&/7-3:8,)+,*%3:4,/.23)#%&')+057664/.--.,//2,/03+5/-&+0)(*-40/+1&'+'+()(&*'%&%'(*)$'),320./.022)1'-).,-.51353/&(*4/,2-6.20+&&(/5///2:1,)*+)&'$$')+).*,1-++000801-&+)*+.108170680.0+&%')+-/7,/1*'$''&*,--/)(('*++(1897422,1/20(%&%(**-'&&)+:9885-86.)162:,,+)..02<700-7747.&.,,114195/-5921'(*/.13:06/),3/92.)326(4,4)',54.5++*()-.1,12-0**+.*-/(0)&$#$&1-+,+/4/01-18893337)1-,//1..0/*)))+-,1.3949,,'(&&'/-.'.)((-.35/.'(-1+.34:66898877724/26<1/**'',..85:9916/1../,/4''%'/-;:57000004449.13)(*&*&***+3+')*)4/48567//.*-5;;,100+-)*+496229352.672(*0,&'+/-++.,6,3.2,--*&.00-0+-+%.9-02387401)*320001705-0+021277896876182%./87779<988556/531,..0/345.5/.+-77+(.+050,(,),-32--((&)**)&++)+)*,+.,,-7/012()('$%%%%$$',+/313541'')(((000666776666<63590...,+&+2052020511028*+,,-0134140253/0*/00+0-(-7/1/))//19(45/3'+027544:.)033*&342/,+(++%')2167:69<;9:-0705994//./587.4351*.309/4,-.2210')+',('.-*+868-8-,3<+,33978655+.($+$'(+++'&%%%'((-)2645794:42))-,--6...:5949*0/..0)*$&'"&(/;,3355+.9<0*03+.*'(&,361-00(0*('/+*.(*+2021.)-,./3172/0/3,.'(+345('%%0.033:4+-2+$%$%$)),.-59:/')+(+/,-3/41%))*.,
@4d6fb75c-eda9-4df7-ba08-fc0f6f031b7f ch=89 read=138703 start_time=2019-12-13T18:15:16Z barcode=BC01 runid=2c9cf7bc05858273f10e7d7ec552fc0bd742dc3e
CCGGGTTACCTTGATTTACGACTTCACCCCAATCATCAATCCCGCAGCAGACAGCTCCTTCCCTTGCGAGTTTAGGCCACCGGCTTCAGGTGTTATCAACTCTCGTGGTGTGACGGGCAGTGTACAAGGCCGAGAGCAATATTCACCGCGGCATGCTGGTTCGCGATTACTAGCGATTCAACTTCATGTAGTCGAGTTGCAGACTACAATCCGAACTGAGAATGGTTTTATGGGTTTTGCTTCACCTCGCGGCTTCGCTTCCTCACCACCATCATTGTAGCACGTGTAGCCCAGGTCGCCGTGATGATTTGACGTCATCCGCCTTCCTCCAGCTTGTCACTGGCAGTCTCGCTAAGTCCCCAACTTAATGATGAAGTGACTAACGATAAAGGAGTTTGCGCGCTCGTTGCGGGACTTAACCAACATCTCACGACACGAGCTGACGACAACCATGCACCACCTGGCCCATCTCATATAGCTATCTCTCCATCTCCTGGGCCTTTATGAGTATGTCAAGACCTGGTAAAGGCTCTTCGCGTTACTTCAGGTAAGAAACCACATGCTCCACCGCTTGTGCGGGCCCCGTCGAATTCAGCGAGTTTCATTCTTTGCGGGCGTACTACTCAGGCGAATTACTTATTGCGTTAACTGCAGCACTGAACTTTGACATCCAACACTTAGTACTCATCGTTTACGGCGTGGACTACTAGGGTATCTAATCTATTTGCTCTACGCTTTCCGGGACTGAGTGTCGGTTGCAAACCAGATCGTCGCCTTCGCCACTGGTGTTCCTCCATATATCTACGCATTTCACCGCTACACATGGAATTCCACAATCCTCCTGCACTCTAGCTGCCTGGTTTCTATGGCTTACTGAAGTTAAGCTTCCGGGCTTTCACCACAGACCCTTGCTGCCGCCTGCTCCCTCTTTACGCCCAATAATTCCGGATAACGCTTGCCACCTACGTATTACCGCGGCTGCTGGCGTAGTTAGCCGTGGCTTTCTAATAAAGTACCGTCACTCGGCTGCATTTCAGCAGCCGCCGTTCTTCCTTGCAAGTTTACAATCCGAAAACCTTAAACATTCCTTCCGCGCGGCGGCGTTGGCGCTCGGTCAGGGGTTTCCCCATTGCCGAAATTCCCTACTGCTGCCTCGTAGAG
+
.*+0).1%*(*(&#1*)%**-4:<8,889+14011223:57/&$')%+00442/21680198),0//,%(,7)).:5;/13)/+)3)&/3226988950.,-)339:;:9788:377,%')&*'0/0-'/+(')')/+&-.1400,)&(&(&')-.873462.1.0/3++'')-0854-(,*.8/7772-/0014.2/../3430/20:45,,'.**-.,.2/2-:9;+*+,;.4;:**12:267;55*//226<1//4-29,-('&$(,*14'),')+-./2./.*'++*+)-423/02,-,*/*(/:6-1.+'&+.67-055:2,)+''',1..08542,5+**)**22/1-*),,/5,+/,.6080//0+,()%$)%&/.,&$+65*.*&)0:+*,+,,12515;.53;7401.1-0)2,4/./((&'&)($%'(+544556.74+6955,0,07212-,&'&%'0117*013)35661-/./3996625((3+*,/06/).+&')-6313-0.002+/,+01+%$$*+9:;6780.&+0.9*1*-+-$/),34/../24449/150224/115(3/562*.,/(1+7*)#'(+033<;3026.24)(0*)&/,+*/2,..1**46&$'*$%'+-*1+&()09433754124255587138,++..33(0()#&&&',323886773361**,5//077244334*0,5/325(-0/0))-70-/3/$$*()-56,)4;8221,&&((-.&+7-*-)).-4,,.12588787572039158;955783/04;5576*23+&.12/4;94227*')(),,.13.2-2/39,-./*-)*68650())*,).194750276;84.,01923:/3747225:85012;2))+/-,3/,,3-)*,-/5;0283458::68:545.47-+.56//880:.,--,)/01.247:997314)*68+3321223.8.*,/,3/;11176500-,)09/-,-/17682+1-*&+0-2;72467;::9/122+)(&#'%'60.$&((.287::76:6595-.+$%%*')1.)*1410*),32)(%&&))&'$)-0.-1,(&(*)+*('+)))'&#%',-36966),562/:1.34+*23.1)(32.022/,*),../411754*)*(()
@ef0d3258-f84a-4b1b-a05a-bd1d40bc727a ch=149 read=103672 start_time=2019-12-13T18:15:35Z barcode=BC01 runid=2c9cf7bc05858273f10e7d7ec552fc0bd742dc3e
CCGGTTACCTTGTTACGACTTCGCCCGGTCATGAATCACAAAGTGGTAAGCGCCCTCCCGAAGAGTTAAGCCACCTACTTCTTTTTTGCAACCCCTCCCATGGTGTGACGGGCGGTGTGTACAAGGCCGGGAACGTATTCACCGTGGCATTCTGATCGATTACTAGCGATTGCGACTTCATGGAATTGAGTTGCAGACTCCAATCCGGACTACGACGCACTTTGAGGTCCGCTTGCTCGCGAGGTGCTTCTCTTTGCGTATGCGCCATTTAGCGCGCGATATTAGCCCTGGTCGTAAGGGCCATGATGACTTGACGTCATCCCCACCTTCCTCAGTTTATCACTGGCAGTCTCCCTTTGAGTTCCCCGGCCGGACCGCTGGCAGCAAGGATAAGGGTTGCGCTCGTTGCGGGACTTAACCCAACATTTCACAACACGAAGGCTGACGGTAGCCATGCAGCACCTGTCATCACGGTTCCCGAAGGCACATCCTCATCTCTGAAAACTTCCGTGGATGTCAAGACCAGGTAAGGTTCTTCGCGTTGGAATTAAACCACATGCTCCACCGCTTGTGCAGGCCCCGTCAATTCATTTGAGTTTTAACCTTGCGGCCGTACTCCCCAGGCGGTCGACTTAACCTTGTTAGCTCCGGGAAACCCACCACGCCTCCAAGGGCACAACCTCAAGTCGACATCGTTTACGGCGTGGACTACCAGGGTATCTAATCCTGTTTGCTCCCGCTTTCACACCTGAGCGTCAGTCTCTTCGTCCAAGGGGCCGCCTTCGCCACCGGTATTCCTCAGATCTCTACGCATTTCACCGCTACACTAGATTCTGCCCCCCCCTCTACGAGACTCGGCTGCCAGTATCAGATGCAGTTCCCAGGTTGGGCCGGAGGTTTCACATCTGACTTAACAAACCGCTACTGCGTGCGCGCTACGCCAGTAATTCCGATTACCCTCCGTATTTACCGCGGCTGCTGGCTGGAGTTAGCCAGTGCTTCTTCTGCAGGTAACGTCTAGTAGGCAAAGGTATTAACTTCTCCCTTCCTCCGCTGAAAGTGCTTTACAACCCGAAGGCCTTCTTCATACACGCGGCATGGCTGCATCCAGGCTTGCGCCCATTGTGCAATATTCCCCACTGCTGCCTCCCGTAGGAG
+
3.232;67/:.-57011,132/%(((%'(--334::934*('(&+--65/00084,30)(,(()+0935-3527;7246:68/78;1-430670),,87/2978676880.-,.4/12357874/227'./).12556<2/03%2%()./6712347(*,/,')+,10).)"$''-00.1452(')'++1-2/004674/+0-1/+-//8676864*0%()(((&+.*//**/)))-/*-+%.*+*)+4.3+66+'''$&*)-.3325;-*++')%()()%1(()01401:;;728-*/625/0***(')'+),/533--0/2-).,.3.835,./;33579:1911/6983:8*-::0/368:17-*042790.+.0+3++'&--(2.8.8+)-20:177:::5280.+5)+'(&*&.*)-/252;1-'(*)))+(-('+40/,*+*(,,/77624)/0027.--+%)-../242182*)((&'&,--0(%%''.1.0//78501657569:8715507244:/5102,-*-/:1:0-/5/4-*(%*'8:30-))$)$&'/.%**'&(&&%%&$*(163*--20:2<70494-&)265+674232..,3/4,--.*899..059+:8768.7,5+.&%,()-.(,*1(,+&'+)),)$-)#,',1.8(+&)0,-+/1-4305)2,/.../.1868<;2111/024:165450/**%/-65416237719:+)-,4..&,-::2//)-4/221410.(+-+-,076518(-(,-1/4466102,(*0*+-'+,-.:6202((+,,41678153,/1.-930173414*))+.)'$$()+*.-.*-13121/221./%&&)'+-+,0/15'--4267734093,.-6,-'23-+'%''*:--+)+.203150708/-28:;31-(+$%'()55..)+-.3132+-/065<86.(.+'+02120%/*+1(*082.2203./-6.*(*.(+-2,./4-22068978<8544'1623774.-$$%($%.017-,,*-05.,'+/$%(5+2<42155&(++.1+&)&%$$#'&*&.+(('()1076:68;:-/..)-*+*-+&*')+,99709(*)3,38-22/;4'++*,27-;,-.509;1+.0/34/-*)/8*+:870*(
@ce524104-cfde-4043-a14f-bb24a948fafd ch=339 read=124383 start_time=2019-12-13T18:15:34Z barcode=BC01 runid=2c9cf7bc05858273f10e7d7ec552fc0bd742dc3e
CCAGTTACCTTGTTACGGCTTCACCCCAGTCATGAATCGATGGTAAAAAAAAAAAAAAAAAAGCGCCCTCCCGAAGGTTAAATACCTACTTCTTTGCAGCCCACTCCCGCGTAGTGCGTGGGCGAGTGTGTACAGGGCCAGGAACGTATTCACCGTGGCATTCCTGATCCACGATTACTAGCGATTCCGACTTCGCCAGTCAGGTGCGAATCAATCCAGTTCTGACGCACTTTATGAGGAGTCCGCTTGCTCTCGCGAGGTCGCTTCTCTTTATGCGCCATTGCTTAGCACGTGGTGGCAATACAGTCATCAAGACCGCAGTATTGACATCCACCTTCCTCCAGTTTATCACTGGCAGTCTCCTTTGAGTTCCCAGCCGGACCGCTGGCAGCAAAGGATAAAGGGTTGCGCTCGTTGGGACCAGCAACGCTTTACTGCTGGGCTGACGGCAACCATGCAGCACCTGTCTCACGGTTTGGCATTACCATCTCTATGAAAACTTCCGTGGATATATCAAGACCAGGTAAGGTTCTTCGCGTTACATCCGGAATTAAACCACATATCCCACCGCTTGTGCGGGCCCCATCGAATTCATTTGGGTTTTAACCTTGCGGCCGTACTCCCCAGGCCGGTCAATCAGTATCAGTATATCTTCTCCCCACGCTTTCCTTTTCCTGAGCGTCAGTCTTCGTCCAGGGGCCGCCTTCGCCACCGGTATCCAGATCTCTGCGCATTTCACGCTACACCTGGAATTCTACCCCCCCCTCCTGCAGACTCCGACTTGCCGGTATCAGATGCAGTTCCCAGGAAGAGTTGGGCCAGGGATTTCACATCTGACGAAAACAAACCGCCTGCATTGCGCTTGCGCCCAGTAATTCCGGTCTTGTACCCTCCGTATTACCGCGGCTGCTTTGGCACGGGGTTAGCCAGTGCTTCTTCTGCGGAAGTAACGTCAATGAGCCGAGGTGTGCTTCTCCTTCCTCCCCGCTTCGCAAATGCTTTACAGCCGAAGGCCTTCTTCATACGCGGCATGACTGCATCAGGCTTGCGCCCATTTGTGCAATATTCCCCTGCCTTGCCTCCGTAG
+
10+-31(0,0,)')')+&&'%&#+-2),.38253.66/,+.-+2/1575457556768881*(),02,-+.+(('(),-590,+/1+%''+&%%%$&(',.-'++33+'*((%+)(''')..-(&&&&))/./11.//-'1))'*%&#'%'&+*'*%*(*,5--+,-11-'()./8/.+(+.23531+(*4393))%%')*(,)0),'%&&(&2)./%+(,').)/')%(*0&&&$'(($%)+*()-.)*++*,&&)(+',+')-0-+*.3/'*+1/28252)&(%$&(%)(,$'('%%'(&'&'-11'($*%,&-+%%$*+(')++6(..,(..16.--.+*.09.--:66,3+*((0/+,%&*%'&*+6470+-.3.76:9/1,4,+-%*-1,--556:+),,,*%&$&))(/&)))(*%)#((,)%#'+*&'&)++03,*&*&*,'('%)(,,*.)('&'))%-.+-)+%-,9),*''/1$&),+++()**&*252/++)%%)*/+))-)-1+-)-.9,112-+*(/32582%/,/+)&*+2'&(.'.+3<:.3,*+/&,.2&'5-1,+)+(&'('&+10,&//%'++6*&')&'+(*22('&%$$%$$&(-1%+$').:84)-%0%'''$$##$$$(%(###$#&%&%'&%&('('$''(082+%&(%$)*&(&'+-.0//..1841.+*(-12*,-+13196-/1*/.%+*+*,'%(311/-)(*'((,10+&(%'1&+),,*))')0-*(&(+038440-/&&#&$)'(*-+)$$#$%-)&%/+./&-)+&((.1<3:-')'(''$'-7-6*8)%)+(''/3(&**,-((&'$$#$%&%&-+.%-0)++*.3//.&'%$&(+,(**-,..5-.,).(()))+-,257922//((/-)3454.-+1,(,)(*.*62+,5//1:/55467;55:20..'.%$%'(')(*0-+0,+(/%$'+''&+')++)*09*576+.81*',,.+*+-0**%&,+)&'('.1&''/,570,(+,(.(&*&(-..')'%*..5122&,&')(%)+,31*)6,%((+*3-,///5/(&&)%'%&)-*07),,+
@e353ad9f-137c-446a-9f4b-aebddb5e0dfe ch=393 read=63547 start_time=2019-12-13T18:15:28Z barcode=BC01 runid=2c9cf7bc05858273f10e7d7ec552fc0bd742dc3e
TTGCCTCGGTGATGGCCCCGTTCGGTTACGTATTGCTGGGTGCTGAAGTTATCCAGTGTCTTTGTGTTAACCCTGCGCACCAGCTCTATCTTCCGGTTACCTTACGGCTTCACACAGTCGCCCAGCAGATCACAAGAGTAGTATTAGCTGCCCTCCCAGAGTTAAGCTACTTCTTTTGCAACCCACTCCCGTGAACATGACGGGCGGGTGTACAAGGCCCGGGAACGTATTCACCGTGGTGATCCACGATTACTAGCGATTCCGACTACATGGGTCAGGTTGCGAATCAATCCGGACTACGGCGCACTTTATGAGAGTCCGCTGCTCTCGCGGAGTCGCTTCTCTTTGTATGTGCGCCATTTGTAGCACATTATTGTAGCCCTGGTCATGGGGAGCCATGATGACTCGACGTCATCACCTTCCTCCAGTTTATCACTGGCAGTCTCCTTTGGGTTCAGCCTGACCGCTGGCAACAAAGGGATAAAGTTGCGCTCGTTGCGGGACTTAACCCAACATTTCACCAACACGAGCTGACGGCAATATTGCCTTCCTGTCTCCACAGTTTCACGAAGGCGTTCTCATCTCTGAAAACTTCCGTGGATATCAAGACCAGGTAAGGTTTACTTCGCGTTGCATCAGATTAAACCCGCATTGCTCCACCGCTTGTGGGCCCATCAAATTGTTTGAGTTTAACCTTGCGATACGTAATGCTCCCCAGGCCGGTCGACTTAACGCGCGATTAGCTCGGAAGCCACGCCTCAAGGCGCAACCTCAAAGTCGACATCGTTTGCAGCGTGGACTACTGGGTATCTAATCCTGTTTTGCTCCCCACGCTTTGCTACCTGGGCGTCAGTCTTCGTCCAGGGGCCATAGCCTTCGCCGCCGGTATTCCTCAGATCTCTACGCATTTCACCGCTACGCAGATTCTACCTCTACGGACTCAGAAACGCGGTATCCAGATGCAGTTCCCAGGTTGGGCAGGGTTTCATCTGAAGCAACCGACCGCCTGCGTGCTGCGCTTCACGCCCAGTAATTCGATTAGCAGCGCCTCCGTATTACCGCGGCTGCTGTACGGGTTAGCCGGTGCTTCTTCTGCGGGTAGCGTCAATGAAGGCAAAGGTATTAACTTTACTCCCTTCCTCCCCGCTGAAGTGCTTTACAACGAAGGCCTTCTTCATACGCGGCCTTGGCTGCATCGGAGCTTGCGCCATTGTGCGATATTCCCCGCTGCTGCCTCCCGTAG
+
$$#%$$%''(%$%$'*,1-1108.8795679.8-,,./3)*.1&',)&+/'*2)&))+/3/41(++/+5+5-''$'$$#'%$%+,5/+25714/*4/9&.0-.&*+-/012'($%%&//('($''()(004.2%/%&'(&((&*(&&'&(,51,0)'%($)(2'(&&&$'&4+168+()(&34/&)),+)'+)%&%$*,-1)*(&*+''()*179)6,3++94271,334;5358,+%%%%%12.'*%%+1.01*/-./261+)(-,)*$'*+**,-'.+0./)'*(((//1.2214+)')$)'*$(,.'%$#'%%,)00'(&&'--+.*+''&'+++.6.27.720-321/,..015%&,(()()**2$-''.*(*(/09++-.12,3),+'&&-6)-*+--*,+))(//589+4%+,/974432103:.,-0+,.)-,+121//&(&%%,-,5+&()&#%%(,(*),&'('.28+*6.2279,,02,/+--0.;-,-0883-/-1-01'*%'%).(%$'%,')')&'022213/2./(&%%$&*%&''))(),,2'&(%1/:)-$)).-.**%*)/(+0753/-)',1,22326/12735)1352378;31/+0*+*3,(%*-1226../(.)//(%)0.1;849&$&&+&%&*1*)0/*,+*&&)()--'&)))0*.0(/54..-094-40..1)'&%%%*)**++&+*31-'&+%$#(&4345313220/1/)*(*&)(..3%-))%)*'**088-'%-+/)1-605/+17-)653,/...(+.-)+)+,,76:642%(#%)(1/15-1224...538+**+0--,+-+*,,(&'%%+-(&)&1/0/()+,3/4+,/))-'+%%%$&'')&(&$##%')(..366546*.&&.///340101.382($()&(-&)$'$(,)2++(.2)-1''&)&,-/'&-*#*(1*21443,,+.0+.(454-87+0,3,-../')'&*3))*),6,+*(&+3-&&-09,/8773,/&)%'(%'+'($('..))-///551++1(*$(&%)'))+-0-./59/3712196843.4%%))2472/**/,1-,-6/78<88/.*/-,,*40+)3)()%%(1063*.+4-+*)%(+-1'',181154/)*5/0,,-'()&)&*-51),+%)(*0/410.3//33,/*/+-*/-#(&)(+++.-/2/,))*-6,./43$$*'*&&$*)-6..*+($)*,,.-.*)(+*++0*
