# Supplementary material for: De novo species identification using 16S rRNA gene nanopore sequencing
Source: PeerJ. 2020 Oct 21;8:e10029. doi: 10.7717/peerj.10029 (PMC7585375; doi:10.7717/peerj.10029)
Supplement: Supplemental Information 3 [file peerj-08-10029-s003.zip › pass_fastq_runid_2c9cf7bc05858273f10e7d7ec552fc0bd742dc3e_464.fastq]

@5078b623-03e5-4a42-a896-ef5416446536 ch=37 read=158651 start_time=2019-12-13T18:15:45Z barcode=BC01 runid=2c9cf7bc05858273f10e7d7ec552fc0bd742dc3e
TCGGTGGCGTACTTCGTTCGGTTACGTGTGCTGGTGCTGAAGAAGTTGTCGGTGTCTTTGTGTTAGCCTACTTGCCTGTCATATCTTCGGTTACCTTGTTACGACTTCACCCCAGTCATGGACACACCGGTGATCGCCCTCTTGCGTTAGGCTAACCACTTCTGGTGCAGTCCGCTCCCATGGTGTGACGGGCGGTGTCAACAAGGCCGAACGTGATACCGTGGCATTCTGATCCACGATTGCTAGCGATTCCGACTACGAGTCGAGTTGCCAGACTCCGATCCGGACTGAGATCGGCTTTCGGGATGGCTCACTCTCGCGAGTTGGCAGCCACTGGCCGACCATTGTACGTGTTACTCGTGGAGACCATGACTTGACGTCGTCCCCACCTTCCTCGGTTTGTTGTCACCGGCAGTCTCCTTAGAGTTCCCGCTCATTACGCGCTGGCAAATAAGGATAAGGGTTGCGCGCTCGTTGCGGGACTTAACCAACATTTCACAACACGAGCGACGGCCATGCAACACCTGTCTCACGGTTCCCGAGGCACATTCTCATCTCTGAAAACTTCCCGTGGATGTCGAGACCAGGTAAGGTTCTTCGCGTTGCATCGAATTAAACCACATGCTCCACACCGCTTGTGCGGGCCCAAATCAATTCATTTGAGGTTTTAACCTTGCGGCCGTACTCTGACGGTCGACTTAACGTTAGCTCGGAAACCGCCTCAAGGCACAACATCAAGTCGACATCGTTTGGCGTGGACTACCAGATATCTAATCCTGTTTGCTCCCCCCACGCTTTCGCACCTGAGCGTCAGTCTTCGTCAGGGGCCGCCTTCGCCACCGGTATTCCTCCAGATCTCTACGCATTCGCCGCCTGGAATTCTACCCCTCTACGAGACTCAAGCTTGCCGGTATCAGATGCAGTTCAGGTTAGGCCAGGGATTTCACATCGGCAACAAACCACTGCGTGCGCTTGCCACGCCCAGTAATTCCGATTAACGCTTGCCCTCCGTATTACCGCGGCTGCTGGCGGCTGGAGTTGGCAGTGCTTCTTCTGCGGGTAACGTCAATGAGCAAGGTGTTGACTTTGCTCCTTCCTCCCGCTGAAAGTACTTTACAACCCGAAGGCCTTTAATGGCCTTCATACGCGGCATGGCTGCGTGAGCTTGCGCCCATTGTGCAATATTCCCCACTGCTGCCCCGTAGGG
+
--)2-,**(*+152//285+21+)++/(/*+/020235436+-2,-900+-'*'((.32,////*',2.,,*/*.51677&0+02737&(','+(#%''&')002455/285-+15,((&&--),+0.//0007/%(20-.06+0,0.**/..2252.0234367640114/'%((*58-.:;;:8666&7:24-20-&$&&()..0*))512,((*%*2+72.,+11/./566*(+0(),$(')***/2:/)('&&$''$'')3/216*.,*-.23./,--.-040842-*-/.4,*/26--57++-.-/0-/--,,,6100/72424+31%)''%*)/.4*&,(&$),-.('&%'-,(-(+&,$/62333)-/./6547102,/-*-,(+(**0)62;/+(+*.-062343556654'-'*'*+7319-%''''*'(,)*&',+3.3:<742253501.2119--*+*21676:4305,/+))+'+*012069(+/0163+.-,//11.++..1623/-,+.522.-+-,209809.&&(**.,(-2;223-23333//783.1213++./:884.,$*,/27+-*(%$)(06246535205./.33,*',(*-)&((),366421**(,*)&##%.&)%/006-(*++.,8262,,.*)(+)0<;.154))3++,122,/+.00,+)-(+*-/-')%)&,*(.1.122+')'%,,%*+/1**,-,&((-,&*++.)01,+)+-/-2.%*,,449:4+,*,+/.-.',-+(,-16673:5-0232743)%(')+3-0,-/0621-+/111-012478689)4:8-6;9999;8122'0+&%,)012%*,**,265533+213,891,,0*--/-,(*++)&'.12/455352)00343+*',-8/0:*+,*,4)*).-1,1/++''''('(5/)%*)/%050,**,0))%%()',0/*1%(%&)*/1.+)(%%))&(,.-+*+-3569.//1,2*2,*,/*),++,-)*..-1(+))+37555701%&)('&).'%&$(%*+(0+,.9/78,+*.(10*+21.-1,2220(5,'-)*&,/,-,/*(%)*/1+./)*.7)$%%$'(&)).1297-+.24,+(*1,6/149-)+&%'+*293()&)')*1/258:7:7654&'%)).$+--5+&*2,-,*.)*&')175,%((*,,,022.-1,604
@8f01fa82-f6a2-4b5d-be06-15c724c81379 ch=398 read=101358 start_time=2019-12-13T18:15:37Z barcode=BC01 runid=2c9cf7bc05858273f10e7d7ec552fc0bd742dc3e
CTCCTGCAGGAGGCAGCAGTGGGGAATGAAATTGCACAATGGGGCGCAAGAAGCCTGATGCGCAGCCATGCACCGCGGCAGTGTATGAAAGAGAGGCCCAGCTGGGTGTAAAGAGTACTTTTCCAGCGGGAGGAAGGGAGTAAAGTTAATACCTTTACAACAAGTGACGTTACCCGCAGAGAAGCACCAGCTAACTCCGTGCCAGCAGCCGCGGTAATACGGAGAGTGCAAGCGTTAATCGAATTACTGGAATACAAAGCGCGCAGGCGGTTTGTTAAGTCAGATGTGAAATCCCGGGCTCCAACCTGGGGCTGCATCTGAATACTGGCAAGCAGGTCGTAGAGGGGTAGAATTCCAGGTGTAGCGGTGAATGCGTAGAGGAGGGAATACCGGTGGCGAAGGCAGCCCCCCTGGACAGACTGACGCTCCAGGTGCAGCGATAGAGGAGCAAACAGGATTAGATACCTGGTAGTCCCGCCGTAAACGATGTCGACTTGGAGGTTGTACTTACGCCAGAGGCGTGAGCTTCCGGAGCTAACGCGTTAAGTCGACCGCCGCAAATTGACCGCAAAGGATTCACAAAACTCAGGAAATGGGTGTGGGGGCCCGCACAGAGCGGTGGGGCATGTGGTTTAATTCCGGTGCAACGCAGAAGGAACCTTACCTGGTCTTGACATCCACGGGAAGTTTTTTCAGAGATGAGAATGTGGGAACCGTGAGGACAGGTGCTGCATGGCTGTCGTCAGCTCGTGTTGTGAAATGTTAGGTTAAGTCCGCAACGGGCATAGCCCTTATCCTTTGTTGCCAGCGGTCGGCCGGGAACTCCGAGACTGCCAGTGATAAACTGGAGGAAGGTGGGGATGACGTCAAGTCATCACTTGGCCCTTGACCAGGGCTACACACGTGCTACAATGGCGCATACAAAGAGGCTTGACCTCGCGAGAGCAAGCGGACCTCATAAAAAGTTAACGTTGTAGTCGGATTGAGTCTGCAACTCGACTCCATGAAGTCGGAATCGCTAGTAATCGTGGATCAGAATGCCACGGTAGATACGTTCCCGGAGCCTTGTACACACCGCCCGTCACACCATAAGTGGGTTGCAAAAGAAATTAGGTAACTTAACCTTCGGGAGGGCGCTTACCCTTTGTGATTCATGACTGGGAATTGGAAGTCGTAACAAAGGTAACCCGG
+
'*16-.1-0.&,.'('*%''&(*''&&&)'((+'*(*.60.,,)'**/+')*)+0)*)&')$)&%,+10,-%,/*)(%$%*.-2/)(,+(&('&-*/0(()('&()*$(,5-&&'**-,/1-,('&$&+)+*)+*,3.&)*/88+-8/9./0.-))''./0.0'.*+-.9.-4:.+--*,&)*%(025121,/.,-10-.0191110.58.,2--492//*4.)%)--244./--5.+*&&(+-/1/*&$%*-)+-3/)('('++360)1,3/)/837+/8./-.%((*1+*-4+&--./8)2)39345(%%'(,-.0(**'%*),-4,,*$)+,-*+&'',&+*/'-'((+.,12-.700./2230.+&*)*0344(%(%%+*/&1.02/*-,,1''*+)/,$-11875+-.664%$*(+-,))-,7+*6./.()&&$#''')*+'*,;<59-,)%0--/20/04,..--./0/('.-347733..0////..05)0,-3.9-/(''$"'&%%&&)2.776+&+,-1*(-0,0155:511//53501,+.2.-2,*,+$($%%$,0)**.('($/)&(&,23*-.+&&&*+&&*(%*%&&.5,'(()'+,.+'&'(*'&(+'*+3421-74:827428(..7/237611''.*)&((+)-,+06240*,-+*%++02*')(.)*)++/9:<4,2())-,0/129((&'(//+7;9/)&(+01(+*+.1876/0-822373/11////0686-,)&)0774-6,$(0.9.5.698586.5')((&'*)-82/6232(''(*42/1:110/2/+),.,'/--..04**(++-0/593,-()+2;;6760./,/6.2/&23,././00173)*,-0:8-'+',&2-&$$$&':(/16,611-.,0,,+,-+.1,./666754+/13(&',(%%$&'76785643/..*3,)+3553.-,&&')//(+.((**+-7000724*2*0.+))*,326.6///51435624000-*,&*''*,%%'%$('')+021.../5149738,,.5:86064450.4111..')20,3-100--+-1*,,**/314159%,/)+'(&.1:24099-'*,')'%+2+-1,$&/369654*61*.2+-5/4/-2/&'20,.577;7.).',,&')%%+')&)(().&*)+*06)0,--2-1'2,
@28ef8220-dfcb-4634-ab54-f02be2dc6a89 ch=190 read=254131 start_time=2019-12-13T18:15:36Z barcode=BC01 runid=2c9cf7bc05858273f10e7d7ec552fc0bd742dc3e
CTCCTGCAGGAGGCAGCAATGGGAATTTTCGGCAATGAAACCCTATTAGCAACGCCGCGTGAAGGAAGAAGGTTTTCGGATTATGAAGCCTATTTATATAAAGAACGGCAGCTACAGAATGGTAGCCGGTGACAGTACTTTATTAAAGCCACGGCTAACTACGTACTGCCAGCAGCCGCGGTATTACGTAGGTGGCAAGCGTTATCCCGGAATTAATTGGGCGTAAAGAGGGCAGGCGGCAGCAAGGGTCTGTGGTGAAAGCCTGAAGCAACTTCCAGTAAGCCATAGAAACCAGGCAGCTAGAGTGCGGAAGGTCGTGGAATTCCATGTGTGGCGGTGAAATGCGTAGATATGGAGAACACCAGTGGCGAAAGGCGACGATCTGGCCTGCAACTGACGCTCAGTCGAAAGCGTAGAGAACCAAATAGGATTAAGATGCCTAGTAGTCCATAGCGTAAACGATTACTAAGTGTTGAATCTTCGAGTTCAGTGCTGCAGTTAACGTAATAGAAATTACTCCCGCCTGGAGTAGTACGTTCGCAAGAATGAAACTCAAAGGAATTGACGGGGGCCCGCACAAGCGGTGGAGCATGTGGTTTAATTCAAACAACGCAGAAGTACCGAATCTTGACATACTCATAAGGCTCCAGAGATGGAAATTAGCTATATATGAGATACAGGTGGTGCATGGTTGTCGTCAGCTCGTGTCGTGAGATGTTAGGTTAGAAGTCCCGCAACAGGCACCCAGCCCTTATCGTTAGTTACCGTATTAAGTTGGGACTCTGGCGAGACTGCCAGTGACAAGCGCTGGAGGAAGGCAGGATGACGTCAAATCCGTGCCTGGAAGCTACACGTGCACCACAATGGATGGTGCAGAGGGAAGTGAAGCCGCGAAGGTGAAACAAAACCCATAAAACCATTCTCAGTTCGGATTGTAGTCTGCAGCTCGACTACATGAAGTTGGAATCGCTAGTAATCGCAGATCGGCATGTCGCGGTAGATACGTTCTCGGGCCTTGTACACCACCGCCCGTCACACCACGAGAGTTGATAACACGAAGCCGGTGGCCTAACCGCAAAGGAAAGGGCTATCTAAGTGGGATTGATGATTGGGGGGGTGAAGTCGTAACAAGAGGTAACCGG
+
&'/.'(***0)./,/6-4*)'-**+,9;:/09202))'-++1'%'&%'%-.35359((*((,+.1,*'(-(+.7:9258121%&#.+#&%%$*3*&%&',+-),/.%1*%,+*(-))&((058.113(0*,&(%%(),.2-)3'0(+%&&))*-++-5-+',))',%%+,,)-,.6,,,%**/())*230(-+),&+/+-+/)'&+)*.1+*.)(&.'.00.0/69)(&1.612890/80/33.,.6520*&'))+*+/-*-3/1((&'$&&'(*)'-127&+--.0./71.85.1-,+,,/(&')*+(-*('(*-,1&,-*1-.5..),'(&,)*&&()*.+1355224-**'(*))+-+-***.00.*+0(.,76:.,---3-64712/,.)*.----,5'),1$%&'&%',+/)()*+94996232.10/('(-'/,)'&1,,371)%$&&',.545'%3*)+6995887;,/*+%)+'&%**.$,+210/,.**,/-+*&(,31-&*(&*&%(*38++673'''$)*/312,1-.&**++.102086.0983,,+/034111&1*)&%&&#(').635,877:112)-&*+47;;596/,(*)(*'.'&(&)&&'&)%')3331701/10+////43/1/.-;**))++93+**'),*/34//..+-'*+-0776/3./11++,,./9/./8678-0-,+(&&'(*33.124277',,1.($)'(..7-+///*')((&1&((%,8.//..2+..((+'%+,(.*.+&(-.6+5721./(%+)&$-/37589000-+),'$#&''80.0,-2+71+68+.76766.40-*,('$#%&$&/&%&''&(%('(*.%%$$(2:67:7401116))',*',*)*,)0()+)**+(*+/*-+)+18745:51229;55<99<879488<744+6*()-.33/*-%%%&%&%)*,-))))1)-.8.9:881241225:7734'&52/)4012223'&()&&&7668.7.*+.*04515.%++-/0-(.1/3:21550/.-)(***,',+4+*++.)%''(.+18*34307.-06350668))(),&(-1,/-34220*(&/601.+---124,,-**,))**-,./)&)**')&&-1/0501,4
@91fec9a9-8335-448e-a67d-425cd5348e09 ch=216 read=126986 start_time=2019-12-13T18:16:00Z barcode=BC01 runid=2c9cf7bc05858273f10e7d7ec552fc0bd742dc3e
CTCCTGCAGGAGGCAGCAGTGGGAATATTGCGCAATGGAGGCAGCCTGACGCAGCCATGCCGCGTGAATGAAGGCCTTCCAGGTTGTAAGAAGTTCTTTCCGGTGAGGGAGGCATTTTAGTTTTAATAGACTAGGTGATTGACGTTAACTACAGAAGAAGCGCAAAGCTAACTCCATACAGCAGCCATGATGGCCACGGAGGTGCAGGCGTTAATCAGATAACTGGGCGTAAAGGGCACGCAGGCGGTGACAAGTGAAGTGTAAGCCCCGGGGCAACACAGGAATTACATTTCATACTGGGTCCGCTAGAGTACTTTAGGGGAGGGTAGAATTCCACGTGGCAGTGGGAAATGCGTAGAGATGTGGAGGAATACGAAGGCAGGCAGCCTTAGGAATGTACTGGCAGCTCTTTTTTGGCGTAGAGGAGCAAACAGGATTAAGATTTCCCTGGTAGTCCGCTGTAAACGATATCGATTTGGGGTTGAACTTTGGGTTTGCCATGGCTAACAATGATAAATCGGTGACCGCCTAGGGAGAATACAGCCGCAAGGTTAAAACTCAAATGATAGATTGGCAGGGGCCCCGCACAAGCGGTGGAGCATGTAGTTTAATTCGATACAACGCAGAACCTACTCTTGACATCCAGAGAACATTCCAGAGATGGATTGGTGCCTTCGGGACAAAGGTGACAGGTGGTGCATGGTTGTCAAATCAGCTCGTGTTGTAGAAGATATTTAGGTTAAGTCCCACCCCAACAGAGCGCAACCCTTATCCTTTATTGCGCAGCAGTCCGGCCAGGAACTCAAAGGAGACACCAGTGATAAACTGGAGGAAGGTGGGGATGACGTCAAATCATGGCGCTATAATAGGGCTACACACACGTGCTACAATGGCTGAGTACAGAGAGATGCAATACCGCAAGGTGGAGCCAAACTTTAAAACCAGTCTCAGTTCGGATTGTAGGCTGAAACTCGCCTGTAGGCTAAGGTTACTAGTAATCACTTGAATCAAGAATGTCGCGGTGAATACGTTCCCCAGGTCTGTACACCGCCCGTCACCATGAAGAGTTAGCCAAGAGTCCGTAGGCTAACCGCAAGGAGGCAGCGGCCGAAGGTAGGGTCAGCGGTGGGGTGAAGTCGTAACAAGGTAACCGG
+
'-0.'&)(32./1-,,))+*.2+,++'/*+0243:63)').***02+,*.(+*'(--,&/2))***+87*')''35.1+(%0-/4'')*&)+*+1/130++.+(%%(,*'+*6*)8::/.585+31/03435./,-.24/++,+/0-/..-32+.2&*)()&('()((-.7.0/+))$&&(,,-0)%%%&+#&&'$%'''*),+-)&,.32211/1/01**.,-+35100.3((*()%)&/*012+3*)()*))*'++(+/./.,0796(,'%%(0,,,,/',)/2/32.44/,+)0414'(+(&**5*.+1,*-2*(+12,&++'().2.3(-*%&&%$%%*-.++',+.)*+00-((*-1+++.**%-**'0)()*.0%)(')$-,'(')*(,)%(%*#''-)%''$),+--&'%&&-%'%),&)+0:92,53)3*)&'%((&).+*&/0.--01'-+./39/,*)'&,.)*17.)011+312-+53-(',*51)+-''*)(((&'')+-./:<+**,(--342245/*-.(&'&'%%&(+.144/(+,/5089700045+((%&%(%+)*(%$+23)36-+(*(+,*+-%+-4905541--(.+2/)4.;30,+%*4+/-,()''++(*,,,05055770***+*(-.,.1/-++)+,6751240/0.-804+)1).1.5(.-./.6'()/0(%%$&,&+-,'&%'(')*'*-/126+6.+,%'-))-/&/2&&+013&,,*1)*'300+--.'('$#$'),,8-0---8**0)&/*&(%'&&&'*,/,+0--%3.,0448-9*,)$*'(%)*)*/,.-/315660-+'(+)(-'/3++73342/11:;.2).+&%#$&$$%)'((-+*,,*(*))&(,-28134132,.,-.&'(*1,+*)(,,3+3294110-.&.+/.11+()*989/+,(+168.5/-./-1-..6.-2(6)%%%)+'/)',*)7804.+,,.*2.4.(/)5,,,6*(1,5.4*'&%)-401+-')+*+/535.1/*.81)1,,,..1(%-1/,)&&&'&*5..820,/.0-56.1''&,-)%&(&,(%'*,8)-/'*+,(-*1,-//5*-'*+++.*+,4*&''((,,/.+,-1+1.(-*00(.+./...+-.-349193284;(7
@b6ee6dbe-db8d-4f6a-a8bf-c36b125920aa ch=59 read=185210 start_time=2019-12-13T18:15:55Z barcode=BC01 runid=2c9cf7bc05858273f10e7d7ec552fc0bd742dc3e
CTCCTACGGGAGGCAGCAGTGGGGAATATGTGCACAATGGGCACAAAGCCCGCAGTGCAGCCATGCCGCGTGTATGAAGAAGGCCTTCGGGTTGTAAAATTACTTTCAGCGGGGAGGAAGGGGTAAAGTTAATACCTTTGCTCATTGACGTTACCCGCAGAAGAAGCACCGGCTAACTCCGTGCCAGCAGCCGCGATAGCCACGTAGGTGGCGAGGCGTTATCCGGTTTACTGGGCGTAAAGGGGCGTAGGCGGATGATTAAATTGGGATGTGAAATACCCGGAGAAGCAGCTTGGGTGCTGCATTCAAACTGGTTATCTAGAGTGCAGGAGGAGAGTGGAATTCCCTGGTGTAGCGGTGAAATGCGTAGAAGTTAGGAGGAAGAACACCAGTGGCGAAGGCATTCTCTGGACTATGGCGACGCTGAGGCTCAGCGTGGGGAGCAAGCAGGATTAGATGCCTGGTAGTCCACGCCGTAAACGTGAATACTAGGTGTAGGGGTTTCAGCACCTCCGTGCCGCCATACTAACGCATTAAGTATTCCGCCTGGGAGTACGGTCGCAAGGTTAAAACTCAAAGGAATTGACGGGGACCCGCACAAGTAGCGGAGCATGTGGTTTAATTCGAAGCAACGCGAAGAACCTTACCCTACACTTGACATCCCTTGCATTACTCTTAATCGAGGAAATCCCTTCGGGGACAAGGTGACAGGTGGTGCATGGTTGTCGTCAGCTCGTGTCATTGAGATGTTGGGTTAAGTCCGCAACGAGCGCAACCCTTCAATCGTTAGTTACTAAGTTGAGGACTCTAGCGAGACTGCCTGGGTTAACCAGGAGGAAGGTGGGGATGACGTCAAATCATCATGCTATGTGTAGGGCTACACGTGCTACAATGGCTGGTACAGAGAGATGCAATACCGCGAGGTGGAGCCGACTTTAAAACCAGTCGAAGTTCAGTTGTAGGCTGAAACTCGCCTACATGAAGCTGGAGTTACTAGTAATCGCGAATCAGAATGTCGCGGTGAATACGTTCCCGGGTCTTGTACACACCGCCCGTCACACCATGAGTTGGCAATACCCGAAGTCCGTGAGCTAACCGCAAGGAGGCAGCAGCCGAAGGTGACACGGTCAGCGATTGGGGTGAAGTCGTAACAAAGGTAACCGG
+
+04-+-0-:402201771596:7))%$),(2+,.//;704,'%(-1)*2/&$&&))*)*(5,888:;77688978889+*3+4.6758-;505.+29.%/)'(.:;-+,*-15.-1607+.)+)-77+/020//0+/4.+.00)4+,)7/7//4:0.//./1&)+&()/0.8./.600210123..,--.0-.,+(*&),*')+/143/.4+++.,8637.,-(&)-0,+216:75456:(47*+.08/0.0/:25.,-909(/',0511,)(-6+*'4.*//.)+*&-.('&%+01238:876869*:;:96106)+,/++%(&)*),+'*(&(&)*-.8.8.58*,/231-,--45196:3//133+%'')+5..2*(-)4/.00359(/-0/-+)(*.,#&%(),,26131&-'%%))-&(*('*/.1+''():999*)...0%)),2)1//-14/761353-.242-//052,6:-,&0)(700/3317775'158,-8/3/,443421-.6595369,.,,,.0,*-+/,3,/01459:05:549,())+0,,.&$%')+.-90<8,23/1.)+*+/./0),),.265;3.-.10,)))./*+&+/04'1*5.9;/7090/),(*5*725./4,//0313125(%&'''.+--/)/-2*,+*,+.2++,,-1/614,,)')*++0385;918;6364-5-,+13-.00095:998/38;15988:02*'''*.00&0)*/059738+560917,+6/(*127)*-1/244,8.+.'..-.37<7.9.-((*'(/,''-0,/0/,)+.+,-2289:<;::-1*1,+(//,)0-,3,2029;26869998809612598++%&(+-/1/-'*35.500'**,1::9:9<04/../2/-.0/.+,+..662:1-//*+'$)**-1+&(%%&(-53/963.+)25,+,,*038%0)3,+),40/.091/1668950./0+)('(/00+)/+))-),)/)*+')+-;1-1*-9779949/:1&'-*&.,13012-33001702110/-0921:9.,.,,-01$$'')2.((&,+,-385,,5.2681143435543.-/2-+-''..,-/*,/2-*/&&%$#$"%%(/02241.11&34--*+*(+22882//5)/.2696165
@f016a8a7-fa94-448a-9ca3-7d4901d962cc ch=409 read=77733 start_time=2019-12-13T18:16:13Z barcode=BC01 runid=2c9cf7bc05858273f10e7d7ec552fc0bd742dc3e
CTCCTACGGGAGGCAGCAGTGGGAATATTGCACAATGGGCGCAAGCCTGATGCAACCATGCCGCGTGTATGAAGAAGGCCTTCGGGTTGTAAAGTACTCAGCGGGGAGGAAGAGGTAAAGTTAATACGCTTTGCTCGTGATTACCGCAAACACCGGCTAACTCCGTGCCAGCAGCCGCGGTAATACGAGAGGTGCAAGCGTTAATCGATTACTGGGCGTAAAGCGCACGCAGGCGGTTTGTTAAGTCGGGTAATCCCCGGGCTCAACCTGGGGCGCATGTGCAGCAGCGAGTCTCGTAGGGGAATTACCTTCAGGTGTGGCGGTGAAATGCGTGAAGATCTGTGGAGGAATACCGGTGGCGAAGGCGGCCCCCCTGGACGAAGACGACGCTCAGGTGCGGCGTGGGGAGCAAGCAGGATTAGTACCCTGGTAGTCCACGCGTCGTAAGCGATAATGTCGACTTGGAGGTTGTGCCCTTGAGGCGTGGCTTCAGGCCTTTAACGCGTTAAGTCGACCGCCTGGGGAGTACGGCCGCAAGGTTAAAAACTCAAATGAATTGACGGGGGCCCGCACAGAAGCGGTGGAGCATGTGGTTTAATTCGATGCAACGCGAAGAACCTTACCTGGTCTTGACATCCACGGAAGTTTTCAGAGATGAGAATGTGCCTTCGAACCGTGAGACGGAGTGCTGCATGGCGTGTCGTCAGCTCGTGTTGTGAAATGTTGGGTTAAGTCCCGCAACGAGCGCAACCCTTATCCTTTGGTACCAGCGGTCCGGTCGGGGAACTCGAGAGAACTGCCAGTATGCGCTGGAGGAAGGTGGGGATGACGTCAAGTCATCATGGCCCCTTACGACCAGGGCTACGTGCTACAATGGCGCACGCATACAAAAAAAACGACCTCGCGAAAGTTCATAAAGTGCGTCGTAGTCGGATGAGTCTGCAACTCAAACCATGAAGTCGGAATCGCTAGTAATCGTGGATCAGAATGCCACGGTGAATACGTTCCCGGGCCTTGTACACACCGCCCGTCACCATGGGAGTGGGTTGCGCAAAAGAAGTGAGTAGCTTAACCCTCGGGAGGGCGCTTACCACTTTGTGATTCATGACTGGGGGGGTGAAGTCGTAACTAAGG
+
.43-,0,)(,%++//00*01581).-/34.--.1601752/126&/.--.2137+69787322532231276.*-/+*.62931:040/+-.,%&&&2+&,.257.(*3+0+%(%((1'*)/-)(+2/-15--667+3-,-0+1+'()*7(*.+.(''2*+-/12428;413112234.7-/1.,*+)'$*-3378925013/1)'+)*/-03::77655;7.00-&*&*,072(41530372/)*%)(%')+)/66),26899578:6463*%#&$$%)$+%'$(%%')+///1-/',-3,'**,(/026636::84)3,0.-,/70-.34/&'*(+/0/.'(&(),-1/-50,)-11-,+.)-,/,41463)((,'(,*.'))'(*3456&8874-(('-.-25-(-/29%2(2/'.)(%))1:0-2973671))*()+//./'2)0253-/++-./20.300+22*8,-+/*'((')561,)*+)),,$/&'&$&+-3.,**.33(-.147*1()97654*((++1.815/557..1-3::722886:/..181:021+-771-7,++02,%()(-,*5-4)../,+(,.:<:5:7;,*&)'326768314,033/.++.5--'))-3/239;;97859.8..9;85,++,,630,)2,---.)**%'0858.1*)*)(&'$%')0110/.++&&''00488&(+-1342340/.181555:4533:5503072/15),&'*/25676:+4+++/&$&&+./(2/---0$--)6-86,..('(*,.%(&&&)&)102/&,-*,&''*/6.,0+-2.4014:62012357702-/5596,**(./2*,-))*+9;678-,'')''.0.&,,7+---',%($''--/463-,*((()04.16+1*$$$%&**$%(52/++,-,)*,-2-2()(+*),,**--1/,+*((%%))*..)*)+)-(2.//-+)'(+/-..117652&((1,/5/*--5/./3/./.19//-.577-5.-.43.-+03-6;.-1/..20456-'')+,-47,-**,56.%((%(&&,,-1/,-/1/:723076*.2(*,)*()1511.11-.22,6,-.779479799---*/++,1**)''&/3)3
@cccfd1f9-66c0-499b-8a7e-b247f4779c6b ch=274 read=108332 start_time=2019-12-13T18:16:07Z barcode=BC01 runid=2c9cf7bc05858273f10e7d7ec552fc0bd742dc3e
CCGGTTACCTTGTTACGACTGCTGATCTCATGAATCGCAAAGTGGTAAGCGCCCTCCCGGGGTTAAGCTACTACTTCTTTGTAGCCACTCCCATGGTGTGACGGGCGGTGTGTACAAGGCCCGGGAACGTATTCACCGTGGCATTCTGATCCACGATTACTAGCGATTCCGACTTCATGGGTCGAGTTGCCGCAGACTCAATCCAGGACTACGACGCACTTTATGAGGTCGCTTGCTCATAGAGTCGCTTCTCTTTGTATGCGCCATTGCGTAGCACGTGTGTAGCCCTGGTCGTAGGGCCATGATGACGTCATCCCACAGCCTCAGTTTATCACTGGCAGTCTCCTTTGAGTTCCCGGCCGGACCGCTGGCAACAAAAGGATAAGGGTTGCGCTCGTTGCGGGACTTAACCCAACATTTCACAACACGAGCTAGGCGACAGCCATGCGGCACCTGTCTCACAGTTCCCGAAGGCACCAATCCATCTCTGGAAAGTTCTGTGGATGTCAAGACCAGGTGGAGTTCTTCGCGTTGCATCGAATTAAACCACATGCTCCACCGCTTGTACGGGCCCGTCAATTCATTTGAGTTTAACCTTGCGGCCCGTACTCCCCAGACGGTCGACTTAGCGCGTTAGCTCCGAGCCCGCCTCAGGAGCTGTTCAGTCGACATCGTTTACGGCGTGGACTACCAGGGTATCTAATCCCTGTTTGCTCCCACGCTTTCGCACCTGAGCGTCAGTCTTCGTCAGGGGCCGCCTTCGCTTCACCGGTATTCCTCCAGATCTCCGCATTTCACCGCTACACCTGGAATTCTGCCCCCCCTCTACGGGACTCAAACACCCGGTATCAGATGCAGTTCCCAGGTTGAGCCGGGGATTTCATCTGACTTAACAAACCGCCTGCGTGCGCTTTGCAGCAGTAATTCCGATTAACGCTTGCACCCTCCGTATTACCGCGGCTGCTGGCACGGAGTTAGCCGGTCTTCTTCTGCGGGTAACGTCAATGAGCAAAGGTATTAACTGCTCCTTCCCTCCCGCTGAAGGTGCTTTACAACCGAGCCTTCTTCATACACGCGGCATGGCTGCATCAGGCCTGCGCCCGACGGTATAATATTCCCCTGCTGCCTCCGTAGGAG
+
1++,(0+2849108(0/-+2+)-*,,1+)$('(778%$$(((')03&%%%$**+)0*()))(*848&420*'(*+6248-'$&%-)&(*/6*+3/668651-)+)(,2-/////255*0,++.05183388360/163811100<67////*'())4/-.53.2556961*&.097..+,*,-+)3/4&)&%&&&2348/<43+'1.0/3))--0/2+219:24557727),,3,/05%&(*+-2/-.400212;/()*,.-,34-7,''''%,+*.//60()(((3/*+398.5/+2444+,+,..29347633.-'*'*,''**02<-,,,(,.+2*$,--353/.)'()/6/7/-1/5+8/8989050-2-25;5(0/:8..(05.9.1,546.7,'''.3.-.,2+53+0-322;2/0545503''+*&%+20.,-,)63885100.,.2++-.2202/39<1/,,--**)&*,/200+/20/--1/5:0.3;03200866(,-*2,35;/1/%&)%*1;:9<965353./017('+/-3;489,.+./0004/37,))')*&0/3*14*(-.15451-093//04::/6172:0/0*7*'(5346035+)-&6.:97864371/..,+*(&(*+/&('('..$)&'*)..),,1*)','(*&/234765190)-'/,,-8;964/00,486777846:398'*62:71..,8,)+1*)0()//,0310''*,/....-587224%)483/50478;3/-*-++/969988601/-,,+.//**&&((,3/..2:008134777881315.-.200872**-./0+(--0883.&($*-(+,-/76%',+-/898,69,+05695527)'60++0/-2-+-110.066752678<8:<98989981..1/$(%&)*)/39495601191933.4-+,/1:724&&-,-526<85351125.6,*',(0((4/..-5)1+((**/;987669635856:939332.149,.*.*,/-+(0'+,/+),'+'*19.,::93500,-+01-'3/+/*'(**37:66;88866.402/52441:0)())*;2568:6452.50**+%(.+&,.-/9*98-(&'***,,-16,3-/,*)
@f18a9926-a558-40d0-a69b-30583985ccce ch=209 read=114193 start_time=2019-12-13T18:16:06Z barcode=BC01 runid=2c9cf7bc05858273f10e7d7ec552fc0bd742dc3e
TTGGTATGCTTCGTTCAGTTGCGTATTTGCTCTGAAAGTTGTCCGGGTAATGCTTTGTGGTAACCTGCGCCTGTCTATCTTCCGGTTACTGTATTTGCGGCTACACTGATCGCCAGATCTGAAATTGAGTAAGCGCCCACTCCCGAAGGTTAAAGCTACCTGCGCTATTTTGCAGCCACTCCCGTAGTGTGACGGGCGGTGTGTACAAGACCGGGCATATTCACCAATGGCATTCAGTCCGATTACTGGCGATTCCGACTTCGAGTCAGGTTGCAGACTCCAGTCGGACCGACGCACTTTATGAGATCGCTTGCTCTCGCGGGATCGCTGCTCTTTGTACGCCATTGCTTAGCACGTGGTGTAGCCCTGGTCGTAATAAGGGCCATGATGACTTGACGTGTCCCCACCTTCCTCCAGTTTTATCACTGGCGATCTCCTTTGAGTTCGGCCGGACCGCTTTAACTGACAAAGGATAAGGTTGCGCGCTCGTTGGACTTAACCAACATTTCTGGCAGGCTGACGGCAGCCATTGCAGCACCTGTCTCACGGTTCCCGAAGCGCATTCTCATCTCTGAAACTTCCGTGGATGTCAAGACCAAGGTAAAGGTTCTTCGCGTTGTTGCATCAGATTAAACCATGCTCCACCGCTTGTGCGGGCCCATCAATTCGGCACGAGTTTTAACCTTGCAGCCCAATGCTCCCCGGGCAGTCGGCTTAACGCGTGAAAAGCTCGGAAGCCACGCCTCGAGGGCGCAACCTCCCAAGTCGACATCGTTGCAGCGTGGACCAGGAGTATCTAATCTGTTTGCTCACGCTTTCGCACCTGAGCGTCAGTCGCCGTCCAGGGCCGCCTTCGCCACCGGTATTCCTCAGATCTCTGCGCATTTCACCGCTGCGCAGATTCCTGCCCTCTACGAGACTCGACTTGCCAGTATCAAGATGCAGTTCCCAGGTTAGGCCGGGGATTTCACATCAACAACAAACCGCCTGCGTGATTACGCTTGCGCCCAGTAATTCCGATTAACGCTTACCCTCCGTACCGCGGCTGCTGCTGGCACGGGGTTAGCCGAGTCTTCTTTGCGGGTAACGTCAATGGGCAAGGTATTAACTTGCTCCCTTCCTCCGCTGAAGTACTTTAGCCCGAAGGCCTTCCTTCATACACGCGGCATGGCTGCATCAGGCTTGCGCCCATTGTGCGCAATATTCCTGCTTGCCTCCGTAGGAG
+
%$2())+()),,)++)%*17+.&*&+.''-++)(,)()*1'-/()/*)(')$$-..-0/-008583-/(*$%%)))*-/22$&&%+,$''&)&).*)),'*&$&&'.*-/0')&))3--%&),),*'$'(+)()(--)%'(+)(''&,)2235&%((+-1)'(''*$&&'')'(&-)&)+96/%-%,,'&&%'(+21'2/--(*)/00+&1*--)*,0//91%+((%+/82/282))*.(&&26//+&%'+/1833.%+'($%$'(+''+1,,-064430+,-38-42.))%+')'(.2'%%&$*%,.--..+*-./1+)'.-'*('(($%&&.,(%,%.42,%1('$)%$&($-*,&''%&&(*.*)).//.1,(&('-+)*---,,*)(''&'%(%+&()+.+*/83243(.+)+0880,/+&((&((+,/0,0,*/1..28.5%,+2.3-)(%&&)%%%)(()015&4.444-).)4++)++.25/9//.+'()/,2.+*'(,0*+)-))$+++'*%)+'/&'10'-)'*(+*(//,.002/'+-5221&%%&&$%$%%)0,/1),.+(&'*)&*.-04.12:85.//'&-+3,2-/3.23)./50815,++*,-)*)*,127,,,0-/97+-)((,/1/,/+**+)'*&,-2./,%%')$&*,+&%##&&&)0;<,281-1,*(%*0,('+)*((0//-%,))&)*.,',,+/,,('&(&,,+($'(/,0,.'),(--/762(&0//.(-1/32135(/+((**&+,04238**(++*,,)((%$4/((),-8*+62/'',7,$%&)#+(,-50-*,*.,--%*,+.721/.&'*))+*)-*'%&&))-,+*/1-01(/012;0++.*.1320/,).*,+1:-/%',%%,*)$(&))/--%&$/2,&(*%('%,.1,,''),1)+1)*,+.-0('(-*,118811**.,3+&,30,(-0+/085.,,/,+$$((1*''.192//)(%%(%%('%()(-*&*+22+),)'(,*.+%%-'9++*)'%%(-.)-/**,-5-0..+(&&'&'))'%$('(+&0).#%&%%'(((3.)-($(%+-/191377250*).,+-'(++*-*()(*%'*24)000)(.)%(0)++()0026,)()3(%&&+(+-+.)&*2*,+&($()+,0.../422.,'+,/240-1+-(,**'*1,.**%'+*+(1,)&&$'((*-0.23/,,/-')
@4fd94ba0-be84-4f08-9dce-c633240ebf50 ch=11 read=70318 start_time=2019-12-13T18:16:22Z barcode=BC01 runid=2c9cf7bc05858273f10e7d7ec552fc0bd742dc3e
CTCCTACGGGAGGCAGCGGTAGGGAATATTGCTGTGGGCGCAAACCTGATGCAGCGCCATGCCGCGTGTGTAGAAGAAGGCCTTCGGGAACATAAAGTACTTTCAGCGGGGAGGAAGGGAGTAAGTTAATACCTTTGCTCGTCTGACGTTACCCGCAGAAGAAGCACCGGCTAACTCCGTGCCAGCAGCCGCGATACGGAGGTGCAAACGTTAATCAGGTACTGGGCGTAAAAGCGCACGCAGGCAGTTTGTTAAGTCCAGATGTAGAAGAAATCCCCGGGCTCAACCTGGGAACTGCATCTCTGATACTGGCGCAGGTCTCGTAGAGGGGTAGAATTCCAGGTGTAGCGGTGAAATGCGTAGAGATCTGGAGGAATACCGGTGTGAAGGCGGCCCCTGGACGAAAGACGACGCTCAGGTGCAGCGTGGGAGCAAACAGGATTAGATACCTGGTAGTCCACGCCGTAAACGATGTCGGCGGAGGTTGTGCGCAGAGGCGTGGCTTCCGGAGCTAACGCGTTAAGTCGACCGCCTGGGAATTACTGACCCGCAAGGTTAAAACTCCAAATGAATTGACGGGGGCCACAAGCGGTGGAGCGTAATGGTTTAATTCGATGCAGCGCGAAGAACCTTACCTGGTCTTGACATCCACGGAAGTTTTCAGAAGGATGAGAATGTGCCTTCGGGAACCGTGAGACAGGTGCTGCATGGCGTCGTCAGCTCGTGTTTGTGAAAATGTTGGGTTAAGTCCCGCAACGAGCGCAACCCTTATCCTTTGTTGCCAGCGGTCGGCCAGAACTCAAAGACTGCCAGTGATAAGCTGGAAGGTGGGGATGACGTCAAGTCATCATGGCCCTTACGACCAGGGCTACACGTGCTACAATGGCGCATACAAAGAGAAGCGACCTCGCGAGCAAGCGGACCCTCATAAAGTGCGTCGTAGTCGGATTAGATCTGCAACTCGACTCCATGAAGTGGAATCGCTGGTAATCGTGGATCCAAAGATGCCACGGTGAATACGTTCCAGACCTTGTACACACCGCCCGTCACACCATGGGAATTGGGTTGCAAAAGAAGTAGGTAGCTTAACCTTCGGGGTGAGCGCTTACCGCTGTGATTCATGACTGGGGTGAAGTCGTAACAAAGGTAACCGG
+
,+-'(01/68+,2/,(*&'+&*,++1/.9+*'$%*,6732357(4:1////.+()$(+,.)12*++,-.--.-11)*.*(25678*3+%$%$(/74+---2:/,,.-.77*(0+---6-)++/5)-0////1:-9:+,34''%&('2)-,+0;1+,''),%-*'+-0-2-+,)3)-67)5.25..-+(-*&%'$().*/,.-(+,.3,114/7..-''$)$$&*049706:9-,/320202//53$+2;--3:87.2:'(+9987''0*%.-*--690+4663:+/0++*422342000..-'(+-.)*'%$$$&%()*+*-25/2(1/1++.0)4+4,'(-+0---.-0:90//.*,387,+&(*87792,.,,/,*,(-)(&#&)-,1/-)670'),034.*/*'))())/658(,8+++').2702.)+-8:,5'88135*+)(&%%,,4657.32&)+.1+*,9-00+--310)0&3)++08/.-.+.&)$4,/.420,'&++.4,///20,*))+4/)))-.385/17151)'),((*%*$4,)).14+6176;:0516(302./.03376801880//'(+(),-4360--.+4-..248<:2849/-*.'''&())*0.(,305.8./94,+*,+:,++)-4201*/(.(-7<74-*(,),...,'(1./6689785'0.+*57294/201*./478:74'(&&&',.640-.//:99559,,-207:.-/3;5:7564/),/3,(+,)1%%..-04025,,4/45)))++17/125576:65080-%)'**+2))&'&-.19/--++-.5.+./8.2,,.+.14,7654778.--)*.592'&*-/9406...116*12430*+&)*13-,'+.20',++./35297,''%()(*76565610)(-*.2*.-6/.,&%')12:501-/-.-*)'-,0*2,54+(%)(,,,.811254577768738.--6/734788+7119333;:;878'/+'&21()''(()*)-4112,5,-'&+(-''(&)*+,..38004+),-*,)****+,,&%)%,074;4.195+&*.()++4..''$#('(',//(4/'%($*)/--.-18+.--/28998.1.-.(+.)$((-,)*-588;667/*8-49:997
@e1d04af8-cd04-43f1-b501-8cc8e0106d44 ch=381 read=203174 start_time=2019-12-13T18:16:16Z barcode=BC01 runid=2c9cf7bc05858273f10e7d7ec552fc0bd742dc3e
CCGGTTACTTGTATTTACGACTTCACCCCAATCATCAATCCCACCTTGGAACAGCTCCTTCGCGCGGTTAGGCCACCGGCTGGGTGTTATCAACTCGTGGTGTGACGGGCGGTGTGTACAAGGCCGAACATATTCACCGCGACACGATTCGCGACTACTAGCGATTCCAACTTCATGTAGTCGAGTTGCAGACTACAATCGAACACGACGCACTTTATGAGGTCCGCTTGCTCTCGCGAAAGTCGCTTCTCTTTGTATGCGCCATTGTAGCACGTGTGTAGCCCTGGTCGTAAGGGCCATGATGACTTGACGTCATTACCTTCCTCCAGTTTATCACTGGCAGTCTCCTTTGAGTTCCGGCCGGACCGCTGGCAACAAAGGATAAGGGTTGCGCTCGTTGCGGGACTTAACCCAGCATTCCTGCTTACGAGCTGACGACAGCATGCAGCACCCTGTCGCGTCCCCGAAGAGTTTCCTCGATTAAGAGTAATGCAAAGGGATGTCAGAAGTGTAGGTGGAGTTCTTCATTTGCTTCGAATTAAACCACATGCTCCGCTACTTGGCCGGGTCCCAAATCCAATTCCTTTGAGTTTTTAATCTTGCGACCGTACTCCCCAGGCGGAATACTTAATGCGTTAGCGGCGGCACGGAAGTGTTGAAACCCCCACACCCGGTATTCATCGTTTGGCGTGGACTGGGGTATCTAATCCCTGTTTGCTCCACGCTTTCGAGCCTCAGCGTCGGTTACAGTCAGAGAGTCGCCTTCGCCACTGGTGCTTCCTAATCTCTACGCATTTCACCGCTACACTAGAATTCCCGCTCTCCTCTCCTGCCTCTAGATAACCAGTTTGGAATGCGTACCCAAAGTTGAGCCGGGTATTTCACATCCCTTAATCATCCGCCTACGCTCCTTTACGCCCAGTAAATCCGGATAACGCTCGCCACCTACGTATTGCGGGCTGCTGGCGCATGGTTAGCCGTGGCTTCCTCAGCAGGTACCGTCATTATCTTCCCAAAGACAGGCTTTACGATCCGAAACCTTCATCACTCGCGGCGTTGCCATCAGGGTTTTCCCCATTGTGCAATATTCCCCACTGCTGCCTCCCGTCAGGAG
+
,*+)-.('&&&-()3*')()1381')()*',+02;757130+)+&(''''*)(,--6162/)),-/6/6',7::68:446229022/;00.30..3)-9;992-+&+,42482110158:92360**)-()$))+*30(*)+*')*(2*)(,43575220-033:17-/%(0*4245342330.0,8,-)-..000.:23+-4-,-034.1),-7811620,0/+')-++,-/34(,+))&++,+.315553:9,/,20:97;,6.))//,*./0350.//2:63699:89/).47594413.-,,2//15221)0-,2517//-.+,-3:6-//,0-1.0-/243/('-((+00-0,(*4*..99;9:61.,..36:.50:933+./-8/43286436/0191/&'%)$0%%&%0,49+%$%'*++,*,1634+5300),.,0/20+1038*-320./%)458*))&&&&'22-113104132-+-,/867774(.7/97522.))(,.23--'('*(*5:88,-$('('*-40,,--,4<9;:/..**++2-'*0&''&+''%,14.02-','(1)8+9:851:9211-9<<2/:78/7.//68:+4-/*387)(224',+/+.0/1.4.00.5/--0172220'0.&&&-,--,**0/-399,).*--+%//25;9597145,/++-/278+)'&%#-)-.689499)+91;8-./1)$)))/8/...0285/,,..42',,..0765:()+++./00191<;9;9*/.*',&%.,1,*01005788:6979;54379006,0-000,*-+..9))12222200',5232+-/-0**(+%7-/97<973210/+&%(+22,7524843.5(',,/+,84..12126*((1+//*13338;98978393*72.1117+(*+4:8125586;160.08:650,-/+2436304*---+/632..,+%)$(*+..,,06/8783375434&$)).31,2747:0:0./56247/.7-,/30,11182**,-,1('02+1:5;59;:04,-&((*))9.,,,*./)054-6:.,6;9,22.2342:210408:9,13121/0,*54'%,)(-&,&
@91fa5008-d41d-4a68-9453-8ddfd967a3de ch=449 read=52888 start_time=2019-12-13T18:16:13Z barcode=BC01 runid=2c9cf7bc05858273f10e7d7ec552fc0bd742dc3e
CCTTGTGCGACTTCACCCCAATCATCAATCCACCTTAGACAGCTCCTTCCATGCGGTTAGGCCACCGGCTTCCGGGTGTTATCAACTCTCGTGGTGTGACGGGCGGTGTGTACAAGGCCGAGGCAATTCACCCGCGACATGCTGATTCGCGATTACTAGCGATTCCAGCTTCATGTAGTCGAGTTACGGACTACAATCCAGACTGGGAATGGTTTTATGGGTTTTAGCTTCACCTCGCGGCTTCGCTTCCTCCTGCACCATCCATTGTAGCACGTGTAGCCAGGTCATAAGAGGGCATGAAGTGATTTGACGTCATCCCCGCGCCTTCCTCCCAGCTTGTCACTGGCAGTCTCGCTAGAGTCGTTAATAATGAAAGTGGTAACTAACGATAGAGGTTGCGCTCGTTGCGGGACTTAACCAACATCCTCACGATACGAGCTGACGGCAACCATTGCCACCACCTGTATCTCATATGGCTATCTCTCTCCATCTCTGGAGCCTTTATAGGTATGTCAAGAGACCTGGTAAGGTTCTTCAGCGTTACTTCGGAATTAAACCACATGCTCCGCAACGTACGGCCCCGTCAATTCCTTTAAGGATTTCATTCTCTTTGCAGGCAGTACTACTCAGGCCAGATGCTTATTGCGTTAACTGCAGCACTGAACTTTGAAAGCATCAACATAGTACTCATCGTTTTACGGCGTGGACTACTAGGGTATCTAATCCATTTGCTCCCCACGCTTTCGGGACTGGAAAGCGCGTCAGTTGCAGAGCCAGATCGTCGCCTTCGCCACTGAATTGTTCCTCCTTATATCTACGCATTTCACCCACTTCGTGATTCCGTCCTCCTGCCTCCTGGCTGCCTGGCTTCTATGGCTTACTGAAGTTAAACTGGGCTTCACCACAGACCTTGCTGCCGCCTGCTCCCTCTTTACGCCCAATAAAGATTTCGGATAGCGCTTGCCACCTACGTATTGCACCCGCGGCTGCTGGCGCATGGTTAGCCGTGGCCTCTAATGGTACCATGCCTCCGGCTACCATTTCCTGTAGCCGCCGTTCTTCCTTTATAACAGAGTTTACAATCCGAAAACCTTCTTCCTTCACGCAGCGTTGCTCGGTCCAGGGTTTCCCCCATTGCCGAAAATTCTGCTGCCTCCCGTAGGG
+
-/5-*,'(,10/40%(')'+2.0/4625361)-.13+,,+'*-..).511/33623+9,,11,,6-,*(-*+)&712/02//0/*))***355:98889:5;80,)(((&(*-.0(+2*)&)&*+'0-5056+*.//98:19*,,6./)-./00***)+-,'07.*'%'(0.13143344.*.,9(/'1$#'%'/3333%&2102-('))-059;*.07;+552&%&&(.)(+3.3)+-1.10-(('&))'.*+-0257552.$&&%(%(((,-++'&&/*(-9331*6+&$721/(*)+)**318<91123658:.(/,)3-/71922/40('(*/7./....+&%&)*,43(&'*&(()&$&()'(','%')))-/73220418-+(**&(+,,0..5558,66.1)41/-,-*'+'*)1455'+)++(&&&+'&()*++12%51,17+3''.('/+245546666.6031,),+*./**)*,016322/'*1-('0-15-'*))/122432.0(+-.771+'/+1)2.<8692*-02.9*--;3'()*+,)1-05+.,)''),0&**%*'*')(%'**)%/089:;953:4&&))&7::6/17.-&*6-'*%''0))-,1)*+/0)+)&%').*'*-,0.7/0,0./-.0.0+'*%),,,3(+0)('*(%'-.-*+*$'%&'(,/11:94/21)'('2200/6/.2110&*&%/),,*,1++&$(/***+0-)+&'''24*+(98-(*+&&'%%&$&&)*)++4./+..12-%099737979+,,+'//*)+124/4.1::9,4+(+,165)%',+1-3:4/,.4*',-,*%$'(*+1)&$')'*''(0-+0'(19421/0-.3/0721246;615-..+.+(0-40&)&%),()1,,//+,*/*+%$%&(--29114....67)+347/*-*-*)-2,+0'$%-/*..:6,'('$%&%%%$&+.301..+)+%)%.3(*/,-,/132-+((.(1(52:0//70810,)*)%/('(&&%'$))$'(''(+-+-((()+9640--,+&'+'.507<9262*(03./20,%&')+37244372'%')/2+48;98915071(*(&$$$'-4.//,-,+.((104-96/7:93//9005*.3/+274.-(&'++-87(*)%,((
@0213d9d9-3efc-4e67-a80d-21c7c34e028c ch=203 read=113825 start_time=2019-12-13T18:16:29Z barcode=BC01 runid=2c9cf7bc05858273f10e7d7ec552fc0bd742dc3e
CTGAATTGCTAGAAGAAAGTTGTCGGTGTCTTTGTATTGTACTTTCTGTGGTGTATTGCTCCCTGGGAGGCATGATAGGGAAAATAATATTGCACAATGAAGCAAACTGTTTCGCAGCCAATACCGCGTGTATGAAGAAGGCCTTCCAGGTTGTAAAAGTACTTTCCAGCGGGAGGAAGGGGAGTAAAAGTTAATACCTTTGCTCATTTGACGCAGAAAGAGCACCAACTGCTCAGTACCCAGCAGCCGCAGTAATGCGGAGGTGCAGCGTGAAATCAGGTGCTGGAAATACAAAGCGCACACTATGAGGCGGTTTGTTCGTCAGATCTTAAATCCCCAGGCTCAACCTGGGAACTGCATCTGTGCATGAAAGCAAAGGTCTCGTAGAGGTAGAATTCCAGGTGTAGCGGTGAAGAATGCGTGAGATCTGGAGGAATACCGGTAGCGAAGCGGCCCCCCCTGGACGGGCTGGCATGGGTGCAAGAAAGCGTGAGGCGAACTGAAGTTAGATGCTGGTAGTCCACGCCGTAAACGATGTCGACTTGAAGTTTGGCCCTTGAGGCGTGGCTTTGGAGCTAACGCGTTAAGTCGACCGCCGCAAATTACAGCCCGCAAAAGGTTAAACTCAATGGTGGCGGGGCACGGCGTGGAGCGTAATGGTTTAATTCGATGCAACGCGAACCTTACCTGGTCTTCGACATCCACGGAAGTTTTTTCAAGTGAGAATGTGCCTTCGGGAACCATGGGATTAGGTGCTGCATGGCTGTCGTCAGCTCGTGTTGTAAGAATGTTGGAGTTAAGATACCGCAACGAGCACCGCCCTTATCGCTGTTGTTGCCAGCGGTTCGGCCAGGGCAAAGGAGACTGCCAGTGATAAGAGCTGGAAGGTGGGGATGACGATGATCATCGCGTACCATTCAGGGGCTACACCGCGATACTTCCACAGCCAAGCGCATACAAAGAGAAGCGACCTCGCGAGGCGAGCTGGACCTCATAAAAAAGTGCGTCGTAGTCCCGGATTGGAGTCTAGCCCGACTCCATGAAGTCGGAATCGCTGAAATGGATCAGAATGCCACGGTGAATACGTTCCCAGGCCTTGTACACGCTTCAAATCCACACCATGGGGTGGGTTGCAAAGAAGTAGTGAAACAACCTTCGGGAGGCGCTTACCCACTTTGCTGATTCATGAGCTGGGGTGAGTGGCAACTAAAGGTAGCGG
+
..1&&)'&(+&'*+&(,-(+,(,1',)',/.5-+,'/+*&)+/1/,0,(''%#$#'&#$&+)%$$+-,--%+,++.),)'))+)$'0,).+)*&,+60+')%&+3'+**((&'(*+(*()'*',)(*,++/,.05,&)**203-12*'/.0.((-191-2+-,32/*(,.+/0*+2,5,13+&&)+47)*19/9.,102/+(*,,+/*&&$%$%%%,0-()++&+')%*)$#''%*)&(-'%&)'',,*)%((,,,&(*0+.+),,'(&%'#+&'+,-*&+$(*,''')&)*51+('),,,&'$%'$&)//-541)$)&&&+-/132%&$),4()78.%1**,3*),-+'++)*.2555/.(''))$$)*0*'',-&'')+(*+2,*&'&(('++-7,,--3*)$$(+)10&)*'+3.012,+,--/1296-**)*-21+,'&$)(')'%'&,).0+.*')082.*)-*,/))'((.%*#$%'%).+*+2*('(('&&&)((%#(&-)+21'($%*554620*,-1/))/:720/1./1''(0-)&(').&%#%'$&$%%)((&%&&%&&%(+)+-1,7,,-/509./.3+--,%*(#+*-.*.(.*205/+.,33**,(/(3*'(*(%('()''%''&##$')*)+*,*)***/*,,&3051*/+7,../.7.4-,+,&)(3/1+,/()%*+*,()&-049/-.(1(*))3849+0).+-)(''),-83880*+,7/90:<.50-&)'%'+*)+-..568.74300,+-/-/004,/(0)*%&+'-70,1,')%)-7,&%.+(('&*-.5(%'(%)'&*/-*.017$&2&+2'*)&&$$$&%'(.*+*/(%5+())1.)(%*,-5%1*((-,//0(%'$%&*-,**,+-7813764/.&%&)).0,+'''$%((&+-)'*-)&&'&'&(-'*)*,-.06-.+)+%%$&$)(*-/75258/**'(*&'..18.4&-*)*)+(&''$'%%&**./557;31+01566444:8617*'--':(+'''(*(&&*1*,01126230/2.,*(/,525.20&&%$%&../4-,*,+(6.*2'12-.:110.)/-3(&($%%%%#&%'&($'&-'%(&(,+)*,/7222.*&%&(&3,&,*+*%(&%$%(%&)0)*,-.))+,*3+)-3)*%'('/1'$,,++$%&)*562'.(')(&(/++)*)''('%+.-/..'*''('(&*
@5447e221-b178-42ec-a8d9-0de85e5f0a74 ch=373 read=201223 start_time=2019-12-13T18:16:48Z barcode=BC01 runid=2c9cf7bc05858273f10e7d7ec552fc0bd742dc3e
CTCCTACGGGAGGCAGCGAAGGGGAATATTGCACAATGGGCGCAAGCCTGATGCAGCCATGCCGCGTGTATGAAAGAGCCTTCGGGTTGTAAAGGTACTTTCAGCGGGGAGGAAGGGTAAGTTAATACCTTTGCTCATTGACGTTACCCGCAGAAGAAACACCAGCTAACTCCGTGCCAGCAGCCGCGGTAATACAGAGGAGTGCAAGCGTTAATCAGATTACTGGGCGTAAAGCGTTTTGCAGGCGGTTGTTAAGTCAGATGTGAAATCACGACCAACCTGGGAACTGCATCTGATGCTGGCAAGCGAGTCTCGTAGGGGTAGAATTCCAGGTGTAGCGGTGAAGTAGAGATCACCGGAGGAGGAATACCGGTGGCGAAGGCGGCGGCCCCTGGACGAAGACTGACGCTCAGGTGCGAAAAGCGTGGGGGGAGCAAACGGGATTAGATACCCTGGTAGTCCACGCCGTAAACGATGTCGACTTGGAGGTTTGTGCCCTTGAGGCGTGGCTTCCGGAGCTAACGCGTTAAGTCGACCGCCTGGGAAGTACGGCCGCAGGTTAAAACTCAAATGAATTGACGGGGCCCGCACAAGCGGTGGAGCATGTGGTTTAATTCGATGCAACGCGAAGAACCTTACTGGTCTTGACATCCACGGGAAGTTTTCAGAGATATGTGCCTTCGGGGGCCGTGAGACGGGTGCTGCATGGCTGTCGTCAGCTCGTGTTGTGAAATGTTGGGTTAAGTCCGCAACGAGCGCAACCCTTATCCTTTGTTGCCAGCGGTCGGCCGGAACTCAAAGGAGACTGCCAGTGATAAACTGGAGGAAGGTAGAAGGGATGACGTCAAGTCATCATAGCCCCTTACGACCAGGGCTACGTGCTACAATGGCGCATACAAAGAGAAGCGACCTCGCGAGCAAGCGGACCTCATAAAAGTGCGTCGTAGTCCGGATTGGAGTCTGCAACTCGACTCCATGAAGTCGGAATCGCTAGTAATCGTGGATCGATGCCACGGTGAATACGTTCCCGGGCCTTGTACACACCGCCCGTCACACCATGGAATTGGAGTTTGCAAAAGTAGGTAGCTTAACCTTCGGGAGGCGCTTACCACTTTGTGATTCATGACTGGGGTGAAGTCGTAACAAGGTAACCG
+
*,/0/144;-+2,(#'&&%&(-2+,6/11:,++-2;43822133967:666:9/0'7.98675**////12242+%&).4365)00081317*(&++/1860**(+,30*,*(&*+&'+3.16562-*(')*,334)2,,/56)*((-('()%),'+.*(01.*,,+,7-..64667/+**)'/7.313-2))),*-,.0&&)&))()+8/;-9.7*/1-7.0/530.*)32***)))*&$*)*55,-14++8*8)-/669966+.7..0,**'$.122724;93*(&%&)137112+126314.&)'(--10588-3+7.22..1/-3()37253-001:8.3,(())+,,+,$''-0-0,(/,.747::1;1185-,2-40//,.0.:4.(/377+00((*'*--0334+3431)*-)()%#&(*)033*'(+*3,,'93,,5().//6;+,32111-7.+,3894191-,--./25--+,+5122428)+733:,.-,.3666736-)(+++1*,..240+,**-7++,,+/2.,:.:::1*'&(*63578.35483868753586:-,*)-090673995-9.+,--.,-009545+2-.-*(-0/72*./60//003:883714:3499/8.,)'$)*+-+)&()*5,+,&1)(()7;7.840000,'))./3:9<;6:;3.-35876567&4044467786/5,.066674-...14444710248/..7;5;867,-)+.9+/570,-./28666;70633524:/-36256628,867083849,7009190)-)+-.3/51064223;<5436410...-00&($%()0/;8895362()**03202),+252+0+*,.216,155*+,&(899893:2+61-02/0-00(%(&)+(,1011664732*+36,//952533-,295-+8699:968;9241(/'9*0''(,44895:55561323867261103196867/0&'&)+,+-1:9:43))-0'0.%')3.%&645766/63/25240/1-..,+**092,82./23635:34*))(-*4-')7:++826+)&(,-6--',-,3--0-7/2<2+06)4/6.-46(03;20445595563411/+,)(),.*-/(*'+)/0.924;9:2
@5e16b11a-3a78-4a7d-8836-69b894894c16 ch=196 read=117125 start_time=2019-12-13T18:16:46Z barcode=BC01 runid=2c9cf7bc05858273f10e7d7ec552fc0bd742dc3e
CTCCTGCAGGAGGCAGCAGCAGAATTTTCAGCAATGGGAAACCCTGACCGAGCAACGCCGCGTGAAGGAAAGAGAGTTTTCGGATTTGCAGCTTCTGTTATAAAGGAAGAACGGCTACAGGAAATGGTAGCCGAGTGACGGTACTTTATTAAAGCCACGGCTAACCGTGCCAGCAGCCGCGGTAATGCAATAGGTGGCAAGCGTTATCCAGGTGTGGGCGTAAAGAGGCAGGCGGGCAGCAGGGTCTGTGGTGAAAGCCTGGAAACGCTTCCAGTAAGCCATAGAAACCAAGAGCTAGAGTGCAGGAGAGGATCGGTAAAATTCCATGTGTAGTTAGAAATGCGTAGATATATGGAGGAACACCAGTGGCAGAGAGGCGATCTGGCCTGCAACTGACGCTCAGTCCGAAGTAGAGACAAATGGGGATTAAGATACCTAGTAGTCCACGCCGTAAACGATGAGTACTAAGTGTTGGATGTCAAAGTTCAGTGCTGCAGTTAACGCAATAAATTACTCCGCCCGTAAGGTAGTACGTTCGCAGAATGAAACTCAAAGGAATTGACGGGGGGGCCCGCACAAGCGGTGGAGCATGTGGTTTAATTCGAAGCAGCGCGAAGAGGCGCTACCAGTCTTGACATACTCGCAAAGGCTCAGAGGATGGAAGATGGCTATATGAGATACCGGGTGCTGGTGTCGTCAGCTCGTGTCGTGAGGATGTTGGGTTAAGTAGCAAGGCGCAACCCATATCGTTAGTTACCATCATTAGAGTTGGGGACTCTACTACTTGAGACCTTGATGACAGAGCTGGAGGAAGGCCAGGGATGACGTCAAATCATCCCATGCCCCTTATGACCTGGGCTACACACGTGCTACAATGGATGGTGCAGAGGGAAGCCGAAGCCGCGAGGTGAAACAAAACCCATAAAACCATTCTCAGTTCGGATTTAGCAGTCTGCAGCTCGACTACATGGAAGTTGGAATCGCTTCGTGTCCGCGAATCAGCATGTCGCGGTAGATACGTTCTCGATTTATTACACACCGCCCGTCACACCACGAGAGTTATTAACGCGAAGCCGGTGGCTAACCGCAAGGAAGGGCTATCTAAGGTGGGATTGATGATTAGTGAAGTCGTAACAAAGGTAACGG
+
-,,,-%/$62,++-%+++-.','.+69+)%.//83')%),1,33,+,11//36676458..-0*.-,/.5(&)$%)1:960*0'0-*'')&),4/5)5,+,99+++.+'+'+&,))*/,.+*1.,34-,,9-)()*--0'&&%&)+.-325.)(1.+,)-110,)(')+44//1/05457-7/-80(,%#&)*3.0:17:,.2240./+*+),)+11758669,''./4)5,*+('*),0(&0273,%+,02&'()'020-'*0((.013-)*,-13.36++**,83/61'($%&0///.000/0/&%'+2(*.&'+,-.-//6634/.(%$%''%%*26,-./.458889588,+2-,4/&3)-/-3.-,++''(+-,.//*&0-4-2213///1314452208%$(($('*(,,00580'+-.+..0,),2/39..,.)()+412--.&.-63-,(+'())),**/+4).,+,1705606')284/(0+--/04.8.8.311/82134--+++1/*,0(&-15,3/-(.*-(*04+,-*,,.0*./+:958,2+..-/-/1*+08;73.7-))+,*(+,%.138()-(/()-2597.94:4(*-*-*(+%%*+('%-.)',**.+++),2//)-,,.078''291-4..1))'&,2180-'''&$%$&()('().)('($()%%##%+)%$,2055()*+-06./.))*(+*+6123*-*.6/1&()/2,+,/-,,5)1..(0-0361:.+.+%',,..''.*(&(4(+29/65420+++'+-1-,1/1(%#%$)*+2-++(),,-(,)''**)1)+4-.466868734*)-)*,23&.%15+*.911046:120('%')-,*,*.-/+)..804;884/++,,-*,+&*'%(&(1,,50*+--++-)+-)&17919:633/;;9/<;/9../,77;9+4'/,&$&')03542-.%++2++//-..*,&*'(/2624633''+'$%'(.-++,32724*'(%+(320.2.,+*02'502754,+%(&(&*((**+*+(&))0,-/0/-,/(*(*)%(*.((',%(%(%''*.5)0/+0/-/183/058'.&)(,.+*')+*0,*+-.8.-1.(()(&1.&%)(+)()***,.13:+*-).11*5
@d08e047f-4532-429f-aa0d-b4e0a1a355dd ch=216 read=127039 start_time=2019-12-13T18:16:43Z barcode=BC01 runid=2c9cf7bc05858273f10e7d7ec552fc0bd742dc3e
CCAGTTACCCATTACGACTACCCAATCATCAATCCCACCTTAGACGTCGCCCCTTGCGGATTCGACCACAGCTTCCCAGATTATTATCGGCTCTCGTGGTGTGACGGGCGAAGGTGTGTACAGGCCGAACGTATTCACGCGACATACTGATTCGCGTTACCGGGTTTAGCTTGCCGTCGAGTTACCCAGCCAGACTACAATCCAGACTGAGGGAATGGTTTATGGGTTTTGCCACCTCCTTGGCTTCGCTTTCTCACCATCCGGTGGCAGCGTGTATTGCAGGTCATAAGGGAATGATGACAGTTTGACGATCATCCCGCCCTCCTCCAGCTTGTCGCACCAGCGGTCGAGAGTCCCCAACTTAATGATGGTAACTAGCGATAAGGGTTTGCGCTCGTTGCGGAACAGCAACATCTCACGGCAGGCTGACGACAATACATGCACCACCCACCATTATCTCGCCATGGCTATCTCCCGCTCTGGAGCCTTTGTAGGTATGTCAAGAGACCTGGTAAGGTTCTTCGCGTTACTTCAGATTATTCACATGCTCCACCACCCGCGGCGGGGCCCAAATCAATTCCTTTGAGTTTCATTCTTGCAGACGTACTTCTACTCAGGCGAATTACTTATTGCACGTGCTACAGCTGCTAGACTTTGACATCCAACCACTTGCATTATATGAACACACAGCGTAGTTTCAGGGTATCTAATCCCTGTGCTCCCCACGCTTTCAGGACTGGGCGTCAGTTGCAGGTAGTTGTCCTTCCGCCACTGGGTGTTCCTCCATATATCACTACCGCATTTCACCGCTACGCTAGATTCCACGATCCTCTCCTGCACTCTGGCTGCCTGGTTTCTATGGCTTACTGAAGTTAAACTGGGCTTTTACGGACCCGCTAACGCGCCTGCTCCCCTCTTGCATGTGCGTTCCGGATAAGCGCTTGCCGCATTATTACTGCGGCTGCTGGCTGTAGTTAGCCGTGGCTTTCAATAAATTACCGTCACTCGAAGCACCACATTTACCTTGGCCGCCGTTCTTTCCCCTTTATAGCAGAGTTTGTCAAAGAGAATAACTTCTTCCCTTCGCGCGGCGTTGCTCGGTCATGGGTTATTGCCAGAAATTCCCCTACTGCTGCCTCCCGTAGAG
+
$$$(/1*&'&$**'((%'%'*&%1+64-0106/33()/.11.2,,'(($&((()*'+,.*//)'&''$&%''+-))'')$-'&2.*,4*/-+,(*,346/-+,-1/510)'%*'*)/)-,0-.101*'&&''&36+&(&$$&,/5+0,/*+)&%(+.*'%#&&$+)&($%$$%(,*12-..4.'+'&&'0*(*343352,15(((/,,$&*+)').'/.52-0/;8.;9+&&*%()()#&&+*0160((()'(*'&)0163,)&(&''((*(&%%$$&%(),12223'%++*)*+-/,('&'-1:60//,(+,4163*&-0/(,/*./-))')(.0(,&&%()-/+)(%$'''*..-'+&(-*2-2////2/-.-+*'**(//,(1*-2*%&')/1*+,&%+*%#$%$$%%'(/00/'*+*+)(,32/'+.214)&%''+&'(.4/4-%$($))+,.625))++.)432163//*&%&,0047'())&+)&&**.-/3444'(''))*+,'01...012,&','*+)+(*/3/'(*3.+.,)'(&,')/0*),+%+,*'(&&$%)+)+/,*-)*,)5,36%%%#&$)29777931+&$%'*,0%)$&%'(&&)*+(,-/%'+,+--.1-/.('$&''()/,/$('$#%'%&),261))-.02-0(()$&&%$%(2-&%&'('''&&')%+,'-$&(*'%(*/-,..0//5/2,&$%%%),-69-&))*.88+%43121'++-&),1-5,''$*%($&'-+/.+'*+),29.232/()+:;5,+,(433423,$%&#&$#$%.4-)+-)&'-)+&($$'*.,1*()(*+.7./-/*&&'$')-(&-32047557-72.,-*-(*/-),.-*+(,*')(&'$'(%&&'&'&()')0&#$(%%''**.4))))+,*+-).($''+'&%').3-(,112+)$('**,&,)$'$&&%%%%(.,+)3-.-.0/.*%)+3441/.4102/3/066.&2)*/&+'&/9144-13(((&$&#&'$&%-12*0,'**,+*(*--/8120(.-*((,*'''%*&(%'+2+('(&++&'&'(&($%%(&%%+++.)'&'&%*)**.7,025*5/,%&',,&/$&+&)&'%/1+504,/,&&+,+--,-,(+70-/+-*'
@2684bdcf-6ea8-4cf8-9293-274dbc11faf9 ch=172 read=234522 start_time=2019-12-13T18:16:53Z barcode=BC01 runid=2c9cf7bc05858273f10e7d7ec552fc0bd742dc3e
CCTTGTTACGACTTCACCCCAATCATCAATCCCACCTTGGGCGAATCCTTCCTTTGCGGTTAGGCCACCGGCTTCCGGGTGTTATCAGCTCTCGTGGTGTGACGGGCGGTGTGTACAAAGGCCGGAACGTATTCACCGCGACATGCTGATTCGCGATTATAGCGATTCCAGCTTCATGTAGTCGAGTTACCGGACTACAATCCGGGCCTGAAAATGGTTTTATGAGTTTTGCTTCACCTCGCGGCTTCGCTTCCCTCCTGCACCATCCATTTATGGCACGTGTGTAGCCCAGGTCATAAGGGGCATGATGATTTGACGTCATCCTCCAGCTTGTCACTGGCAGTCTCGCTAGAGTCCCAACTTAATGATGGTAACTAACGATAAGGGGTTGCGCTCGTTGCGGGAAGCAACAACATCTCACGACACGGAAACTGACGACAACCATGCACCACCTGTGCTCCTCATATAGCTATCTCTCCATCTGGAGCCTTTATGAGTATGTCAAGACCTGGTAAGGTTCTTCGCGTTGCTTCAGATTAAACCCACATGCTCCACCGCTTGTACGGGCCCCGTCAATTCCTTTGAGTTTCATTCTTGCGAACGTACTACTCAGGCGGAGTACTTATTGCGTTAACTGCAGCACTGAACTTTGACATCCAACGCCAGTACTCATCGTTTACGGCGTGGACTACTAGGGTATCCTATTGCTCCCACGCTTTCGGGACTGAAGGCGTCAGTTGCAGGCCAGATCGTCGCCTTCGCCGCTGGTGTTCCTCCATATATCTACGCATTTCACCGCTACGCGTAGATTCCACGATCCTCTCCTGCACTCCTGGCTGCCTGGTTTCTGGCTTACTGGTTAAACTTCAGGCTTTCACCACAGACCCTTGCCGCCTGCTCCTCTTTACGCCCAATAATTCCGGATAACGCTTGCCACCTACGTATTACTGCGGCTGCTGGCACGGCGTAGTTAGCCGTGGCTTTCTAATAAAGAATTACCGTCACTCGGCTGCCATTTCCTGTAGCCGCCGTTCTTCTGCTATAACCAGAAGTTTACAATCCGAAAACCTTCTTCACGCAGCGTTGCTCGGTCAGGGTTTCCCCATTGCCGAAAATTCCCTACTGCTGCCTCCCGTAG
+
++++),4(+.,1483/121-/3278774:088,.7423&-'1(&%(,-1443+33/22+*5'*43;677252427',15-0-4012.-.,+*,/45;:955531972/1)+,*'%&-3-2936./*(*.21271&/3353577889::::11+-,,0,,,,124464:/+%)-08*5011000-+3/9&2'(,346465:-:+(*$)$%'.6:81471;<1-/.2.381,,-0:0/0800+)-.-4:4..1829-*.&''*)--338864;*&$%',)-02,1'&()*12).,..-/,+-582.28/0/,*3;511/11/(()&$'((),,1+0166/5-,-334*.*.0,,-,)24.,.*.-0.-,--8:87:544:/..-.++,,*,5--()(-*-../'1)&%#'+(-*,//111.'*./0,20++*)+,0022)//+.2-01325989:/,/(*+/--//1022/125411104961220,+&+0/5734+*(*,0(13440/,-*'*,)*(/,:::<2141/3(,.61--1,3+9290)).-335558248-.'+&)$.)-,*22**+-12150((-))%-2;:217;44733,,8835-1-(+,,+442**)')().-%.)),-.2.2.238*000177851446344694)3)(&)&&('&(,,378725:+++5.015;778/.'''%%(&)+(-*--(*-270(*,-3:94);:44+,+&)./)+/+627//+3.194338859741,)-./48&1228768::5546-/-/1344467867<:3-17433.-&+(+''//7-5*+*+--6(,,25.2/+-.0-+&0112:9678/:8444''/+02-,)*.34*.-6.+/41195227--..8516-++*-/+5;..-.3:1.57//9719,1,.57791/51622*1.,1,+64,06.12(,(&+*,-0.21.../004.',&+)*+3761..2016,*+,62322723:,(..4157;7870134)*'($/5+1;+57--%&(/015;368./+)'''0*0/++())/,+1<:254965.'--+++2/4/23/')&&#'+')'%'+/,:2:043/-;)694,*4+'79,+7;71;-8*++45578977/74(*423
@1f665893-96b8-430d-bc3a-241dc780f619 ch=202 read=112495 start_time=2019-12-13T18:17:02Z barcode=BC01 runid=2c9cf7bc05858273f10e7d7ec552fc0bd742dc3e
CCGGTTGCCTTGTACGGCTTACCCCAGTCATGAGATCACCAAAGTGGTAAGCGCCCTCCCGAAAGGATTAAGCTACCTACTTCTTTGCAACCCACTCCCATGTGGTGTGACGGGCGGGTGTGTACAAGGCCGGGAACGTATTCACCGTGGCATTCTGATCCACGATTACTAGCGATTCCGGCTTCATGGAGTCGAGTTGCGACTCAATCCGGACTACGACGCACTTTATGAGGTCCGCTTGCTCTGCTTGAGTCGCTTCTCTTTGTATGCGCCATTTGTGGCGTGTGTAGCCCTGGTCGTAGGGCCATGATGACTTGACGTCATCCCACCTTCCTCCAGTTTATCACTGGCAGTCTCCTTTGAGTTCCCGGCCGGACCGCTGGCAACAAGGATAGGTTGCGCTCGTTGCGGGACTTAACAACATTTCTGGCACGAGCTGACGACAGCCATGCAGCACCTGTCTCCACGGTTCCCGAAAGGCATTCTCATCTCTAAGAAACTTCCGTGGATGTCAAGACCAGGTAAAGGTTCTTCGCGTTGCATCAGATTAAACCACATGCTCCACCGCTTGTTGCAGGCCCCAAATCAATTCATTTGAGTTTTAACCTTGCGGCCGTACTCCCCAGGCGGTCGACTTAACGCGTTAGCTCGGAAGCCACGCCTCAAAGGGCACCTTCTCCAAGTCGACATCGTTTACGGCGTGGACTGCACCAGGGGTATCTAATCCTGTTTGCTCCCACGCTTTCGCACCTGAGCGTCAGTCTTCGTCCAGGGGCCGCCTTCGCCACCGGTATTCCTCCAGATCTCTACGCATTTCACCGCTACACCTGGAATTCTACCCCCTCTACGAGACTCAAGCTTGCCGAGTATCAGATGCAGTTCGGTTGAGCCCGGGTTTTACATCTGACTTAACAAACCGCCTGCGTGCGCTTTACGCCCAGTAATTCCGATTAGCACCCTCCGTATTACCGCGGCTGCTGGCGCGGAAGGTTAGCCGGTGCTTCTTCTGCGGGTAACGATCCAGTGAGCAGGTATTGAACTTCTCCTTCCTCCCCGCTGAAAGTACTTTACAGCCCGAGGCCTTCTTCATACGCGGCGAAGCAATGGGCTTGCGCCCATTGATATATTCCCCACTGCTGCCTCCCGTAGG
+
57,/4.%.)+(%'&&-(&&&$*,.+,-443761+2-,(+&170+**2+,3+-.19,+,)'))/)+,%2)-(')).284253704;;+13/1;5(+*8<-+.-',/-,-/0+**)&--()*/(-34601,7.-5/2-,+.-/;32234909001:8--.,4,(*+2/7/--.014-601.)*)((&%(.,(,,.+)0(2'*,+03-,-,/-221221235101*/489465,3++29./-2)%'(%$%)&*)-,-),5.44-39--777544590(**$&'(+')+.,,.002.)+09844/-57-7781/.*)''%$%&)11:-:6-',6-844+/4//1<4358561711,//00802:81/126/*('-,0-1/8946609-.+,*.),*4.,2,8120346031//2<966:-6*''+,108+.%%(+*0,+5333/0*&&+'0.24+,,,,+7:635402(),,04.48,*-),(&%**.74432.-(%),&*1-*/.,-,1;410-1444//4;,9-+50'*11<:5<766080,-/00--,7+<;787+,+)+,+77357-(,(&''''%/3-01('(./2&.(7.169/*)*3;;--1,4-:.1/715/7220346*'/0-,./**)(,,..,,+(/,+),/0(,()&),)..1848+5,.2,)$'$%&&'*/611333032564191),%,,/05:530&+'+0,51-*./36--744:3/58-*/-0:2*-,+33/1&'&,-254/2250./-,/60309((756+:9571621199-2627456<:947''')++76646/10*.4..03111.,%-5173434515319775.44/-(+.2267/0+.22357)()+-6710010505423&'',))/7/+,2)279*))0/550/0-5/7,++/-2/89622-0-0.*)(+'+)--+),.058:46/+0*'$%#'1,./4,)(--&.,*,/104')&&'&$+.1-./60/+,2-.10+.1914;2336689//64/&,2'''1,++/'++-+/-(,*'&)()-78770/31*-%&7),7-//,+-/-&%)(-0((*)'(*,.57<9))(-/3-2*&*)$&%%&)+-+.2*1-69-)7))$)&%%(-2792+151+&%&$%)2(+868)
@31a09ff2-568d-4f00-83ef-053669b531b9 ch=59 read=185408 start_time=2019-12-13T18:17:21Z barcode=BC01 runid=2c9cf7bc05858273f10e7d7ec552fc0bd742dc3e
CCCGGTTACCTTGTTACGACTTTTAGTCATGAATCACAAAGTGGTAAGCGCCCTCCCGAAAGGTTAAGCTACCTACTTCTTTGCAACCCACTCCCATGGTGTGACGGGCGGTGTGTACAAAGGCCAGGAACGTATTCACCGTGGCATTCTGATCCACGATTACTAGCGATTCCAGCTTCATGAGTCGGGTTGCGGAGCTGAAATCCGGACTACGACGCGCTTTATGAGGTCCGCTTGCTCTCGAGTCGCTTCTCTTTGTATGCGCCATTGCTAGCACGTGTGTAGCCCTGGTCGTAAGGGCCATGATGACGTCATCCCCACCTTCCTCAGTTTATCACTGGCAGTCTCCTTTGAGTTCCAGCCGGACCGCTGGCAGCAAAGGATAAAGGGTTGCGCTCGTTGCGGGACTTAACCCAACATTTCACAACACGAGCTGACGGCAGCCATGCGGCGCCTGTCTCACAGTTCCCGAAGGCACCAATCCATCTCTGGAAGTTCTGTGGATGTCAAGACCAGGTAAGGTTCTTCGCGTTGCATCGGAATTAACCACATGCTCCACCGCTTGTGCGGGCCCCGATAATTCATTTGAGTTTTAACGCGGCCGTACCAGGCGGTCGACTTAACGCGTTAGCTCCGGAAGCCACGCCTCAAGGGCACAACCTCCAGTCGACATCGTTTACGGCGTGGACTACCAGGGGTATCCTGTCTGTTTGCTCCACGCTTTTCGCACCTGAGCGTCAGTCTTCGTCCAGGGGCCGCCCTTCGCCACCGGTATTCCTCAGATCTCTACGCATTTTCACCGCTACACCTGGAATTCTACCCCCCTCTGAGACTCAGCTTGCCAGTATCAGATGCGGTTCCCAGGTTGAGCCAGGAGTTCATCTGACTTAACAAACCGCCTGCCTGCATTGTACGCCCAGTAATTCCGATTAACGCTTGCACCCTCCGTATTACCGCGGCTGCTGTGCAGGTTAGCCAGTGCTTCTTCTGCGGGGTAACGTCAATGAGCAAAGGTATTAACTTTGCTCCTTCCTCCCGCTGAAAGTACTTTACAACCCAGGCCTTCTTCATACGCGGCATGGCTGCATCGGGCTTGCCCATTGTGCCAATATTCCCCACTGCTTGCCTCCCGTAGGAG
+
54+281:1063:*4+**/)-,.,+,/088:9752/,/09//129172)+-.89+7/+)/3&-)-6,/(--/35.-..0**+)),.1.;7,-1.89*.686664775:87.610/-,(.12,170*)15,6./93631188%5(1,02;8776296-/.,/5-/--,-*,543,%()384-0/+,./)(,*3+,(.)'+1./73,3(4,675-,0./(+#'01;110,23-1+&)1--.21(-)&-(2266;553-96*++/.,02:4-)%%#&)/.023432**+167*,6:8'.+*+099:77--(()((589948:..4;8;9:15**,9-/:97:6962*-.25:65:81127-8(&'1.138::110626+&008*0/::9;+.3///,-,/5662:2205/./-/00.40-0254<20/++'))//253..(**&+/037--83(/0035.04720//.38;46+')'*+/.///.,6:64342/,,--)1578869;99688855655%35125*2/<87:75684;34496+*'%*&(+-2/2247999856;506.-/44071074*)'))3+:/6:<;3443<<5-/,)))**.+,&,.&(7809///6332/1-,/-0//)010/-/)4(+3-//4:662,289/00.304--*+-28./../61873+2364598;6998:;,80,&/),,.*$'((+.:2,0,5.(+./-::-101-29--,./224272/.6/039*(36:/23-15/6<7478.480,,&'/.)+.&'./03946745049;.3136,06....52*(/&8+0*./04-0./)$&(,344-+(,.8332-.106-'(+,14(99<4:0-1.7.-)3/1()*&*-0.&(+..122243496-58473,))(%%(%-&$&%)./9*''*.--5240139171-+)*'''+22.3&')326-11*+*1*--104%%($--+/0046,87.01918;999:*+3104765600.//60.6:--2..104-*1-))-/1508/))250+109361-,)+/1)(*2*41,%'.38039:<:896+&*(,-/15/..**+01'6531,)++'$&,$-%(,010420356/.0-,+-'*.1-2:-.3&50,+
@c2ff29b4-6cdc-4057-870a-07905869b81e ch=259 read=120558 start_time=2019-12-13T18:17:22Z barcode=BC01 runid=2c9cf7bc05858273f10e7d7ec552fc0bd742dc3e
TTGTTGTGCTTCGTTCAGTTACGTATTGCTGGTGCTGAAGAAGTTGTCGGTGTCTTTATTGTTAACCTGCGCCTGTCATATCTTCCGGTTACCTTGTTACGACTTCACCCCAGTCATGAATCACAAGTGGTAAGCGCCCTCCCGAAAGTTCGCTACCTACTTCTTTAACCCTCCCATGGTGTGACGGGCGGGGTGTGTACAAGGCCCGGTGTCACCGTGGCATTCTGATCACGATTACTAGCGATTCCGACTTCATGGAGTCAGTTGCGAACTCAATCCGGACTACGACGCACTTTATGAGGTCCGCTTGCTCGCGAGGTCGCTTCTCTTTGTATGCGCCATTGTAGCACGTGTGTAGCCCTGGTCATGGGGCCATGATGACTTGACGTCATCCCCACCTTCCTCAGTTTATCACTGGCAGTCTCCTTTGAGTTCCCGGCCGGACCGCTGGCAACAAGGATAAGGGTTCGTTGCGGGACAACAGCATTTCACAACACGAGGCTGACGACAGCCATGCAGCACCTGTCTCACGGTTCCCGAAGGCACATTCTCATCTCTGAAAACTTCGTGATTGTCAAGACCAGGTAAGGTTCTTCGCGTTGCATCGAGTTAAACCACATGCTTACCAACGTGCGGGCCCCCCGTCAATTCATTTGAGTTTTAACCTTTGCGGCCGTACTCCCCAGGCGGTCGACTTAACGCGTTAGCTCCGGAAAAGCCACGCCTCAAGGGCACAACCTCCAAGTCGACATCGTTTACGGCGTGGACTACCAGGGTATCTAATCTGTTTGCTCCCCACGCTTTCGCACTGAGCGTCAGTCTTCGTCGAGGTGCGCCTTCGCCCATTATTCCTCCAGATCTCTACGCATTTCACCGCTACACCTGGAATTCTACCCCCCTCTACGAGACTCAAGCTTGCCAGTATCAGATGCGGTTCCCAGGTTGAGCGGGGATTTCATCTGGCTTAACAAACCGCCTGCGTGCGCTTTACGCCCAGTAATTCCGATTAACGCTTGCACCCTCCGTATTACCGCGGCTGCTGGCACGGAGTTGACCGGTGTAGCTTCTTCTGCGGGTAACGTCAATGAGCAAAGGTATTGGCTTTTACTCCTTCCTCCCGCTGAAAGTGCTTTACAGCCCGAAGGCCTTCTTCATACGCGGCATGGCTGCATCAGGCTTGCGCCCATTGTGCAATATTCCCCTGCTGCCTCCCGTAGGG
+
,/+)*%)%'*.10014%1+6,--2..2.,,-*/),-97-'+-)17331130.++-15'3'*30%'*/(*,2536763&,+0137472-4+*5547319-/0268:9.931)('+-7854630/136+/0830),0049//2/,*+/+)(3--/33894478;-62**%,,+'39--./798988:9:81/1.,,-///259;.34'''&%$&%',0++28345:5----/'(*-46324024668<88101705+2.+))*+'+4+(/()75641;57.5453,&&(%&')'*-6:234/4630((+1;.001.--+-,.-(//+).-.66,-.69::;<-8-+%)(,&)-,0,0'*(/0/*/3..*/2785584.---+-)*'(%75788.679/-166:587.(,51/+-.577291(1667615;:5357:271/70+1235324070000118)5-/-'/*(*5))42/05;.--((3+./.-9/,,.2/2/-+)&)001237731/453:8:-2211;0/.,-/(+.86:456,,2+004245<8774.-,,)')-3+)8-/))+'-**-76579:;2:3//'4+7;8820.,*/8-/.:2.)+0*98105.1111)+''+,).0,2*-/0)1.677,)*54:8<986;3.,*39:+13/1-0,*.-5.8/8///,01**1924.--001384:200/.7/*+.-/230530*,92336434-/-/-)&'393715//+-1677:69634<8/3490/,.52(./2758503002/(%&(,-096*,..468.3205:1133-0'),04479/8867<962.&%()(&&&-2/60025,&1**880)./)*-5655676878,:;+-+.2-./-,./712,+*'/*//6/60/.-15884335570)5)-/7+-6/3333:'),/&#&/.2-/**-825,&)0%*//,-650123--(&&&1*34:8544994.0--//.+41*(.,-.+*(+-6490/+-/819566391225<78974886;67<:9190,*)(('&#&')&)/-++2,-33'(&%',099<5747573246*)&')2344161:*0,.,2.&-*574*)++/2+460*49/+9:825.++)*0./*3-%.50,,012236;46<745..,--724509//.3344&43,3,)+-9;+*:.,-23,<...13.,,,.58728,1;.-130'%
@1c3f12e2-4b13-44e7-9bee-7c2fe5dac24d ch=239 read=173781 start_time=2019-12-13T18:17:36Z barcode=BC01 runid=2c9cf7bc05858273f10e7d7ec552fc0bd742dc3e
CAGGGAGGCAGCAGTAGAATATTGCACAATGGAAACAGTGCAGCCATGCCGCGTGTATGAAGAAGGCCTTCGGGACATAAAAGTACTTTCAGCGGGAGGAAGGTAAGTTAATACCTTTGCTCGTGACGTTACCCACAGAAACACCAACCGCTCGTACCCAGCAACCCATGATATCTGGAGAGTGCATTAATCAATACTGGGCGTAAAGCGCACACCAGGCAGTTTGTTAAGTCAGATGTAGAAATCCCGGGCTCAACCTGGGAACTGCATCTGATACTGGCAAGCCAGTCTCGTAGAGGTAGAATTCCAGGTGTAGCGGTGAGAATGCGTGAGATCTGCGGAGGAATACCGGTGAAGGCGGCCCCTGGACGAGACCCCGACGCTCAGGTGCGAAAGCGTGGGAGCAAACAGGATTAGATACCCTGTTAGTCCATGAAACGATATCGACTTGGAGGTTGTACCCCTTGAGGCGTGGCTTCCGGGCTATTTGTTAAGTCGACCGCCTGGGAGTACAGCCGCAAGGTTGTTAAAACTCCGATGAATTGACGGGGGCCCGCACTGAAGCGGTGGAGCGTATGGTTTAATTCGGTGCAACGCGAAGAACCTTACCTAGTCTTGACATCCAGGAAGTTTTAGAGATGAGAGTGTGCCTTCGAACCGTGGGACAGGTGCTGCATGTCGTCAGCTCGTGTTGTGAAATGTTGGGTTAAGTCCCGCAACAGGCGCAACCCACTTATCCTTTGTTGCCAGCGGTCGGCCGGGAACTCAAGGAGACTGCCAGTGATAAACTGGAGGAAGAGGTGGGGATGACGTCAAGTCATCGCTGGCCCGCCTGACCAGGAGCTACCACACGTGCTACAATGGCGCATACAAAGAAGCGACCTCGCGAGAGCAAGCGGACCTCGCAAAGTGCGTCATGAGTCAGTTGATCTACAACTCGACTCCATGAAGTCCGGAATCGCTGGTAATCGTGGATCAGAATGCCACGGTAGATACCGCGTTCCCGGAGCCTTGTACACACCGCCCGTCACACCATGGGAATTAGGTTGCAAAGTGGTAACTTAACCTTCGGGAGGTAGCTTACCACTTTGTGATTCATGACTGGGGTGGGGAAGTCGCTAACAAGGTAACCGGAAGATAGAGGCGACGAGCAGAGCAATACGTAACT
+
'&,2'&-6/./-((*%*+3-/73-,,+3-.0&))$%($*()($%(10/6500,.,,1233-)+*,2143/-&(($&%'+.2+$*%(',**%''',3()((%)()+0.+3-4,*/)&)+*/0/+()*2032/30*%)'&-*''$%*'&*&$&&'(*).'('-.0/33+$''()&)+%&*),%)+'&%&%-)()'**+219;864.65.)*/1,+(+--099084::'1-)-*-6404672.&0*'(1,''3303:7*6;675-.++./.--7-,-..831)%,+$)&%%(((-+,*,&*'*)%,*/9-2//720)(*+6://*$''(+4/)&'()76/+'(-+-5*2..02/5))-*)40,32;5-(-32,,*')-*/*,..+/.1*+667)(0*'**70%0-)-/2951(68+3,+'+,46:../02%&%*'#+&*1.)/11&2888/7.1.+,,0--.)64.'%%&'3-0-.-//4/2,.0(''$'&'(+*(()+--.59536/-,(&$'-.'.5-4667/.6*$((.699456&%..+2+8.959&199309.)*'($$+''+)//2.*,,&1+.,85;95:573&11(*,5001.-0)-525172172*162-'&&')-2&&(&''+,0.)*')*.91-+)&)+-.1533/''+,5687:609&),658:70,-%.4456466462333821037:2366/4/6/7/4336+'*-/9137213/1/40%(,,..4)'3.*0))2,,',*-)1+868-;:5;779-2*2+0346463)+,+.138--,00+,),)(&(()'(,1+/4564753,,/4477*'(,3.:-'*)%),0:22+(),-++'&)'))+/442,6+))3*(('&(,.2(&''&(,.//13//.+,+/059/5+0..4)+')'41/177766*4*&(+-(-)+)(--,(--./3.,-0477466,2+)-(&*((+/(*)('),1.0299:859,))+))84'.,20)'41.-)&()1,2+,-.%(4+-*%&$'%(,/7,3:-*10,/-/5',',*()-,*/57;6761(&%&.(*('%%/(/.172.8,())'%&'*)*/3&,/45/0247;8331136/2.*)+&()',*.--('''&*2*539;::35.4156+*'(*(-55)&.+.(*+/,;-,.0'%$'"
@7f3c8cd8-96a5-4263-a447-b88fec79b520 ch=467 read=102850 start_time=2019-12-13T18:17:35Z barcode=BC01 runid=2c9cf7bc05858273f10e7d7ec552fc0bd742dc3e
TCACCCCAGTCGCAGATCACAAGTGGTAAGCGCCCTCGGGGATTAAAGCTACCGCTTCTTTTGCAGCCCACTCCCACATGAATTGTGACGGGCGGTGTGTACAAGGCAGGAACGTATTCACCATTCTGATCCACGATTAGCGATTCGACTTCATATGGAGTCAGCCGCAGACCAATCGGACTACGACGCGCTGTAAGGTCCGCTTGCTCTCGCAGGTCGCTTCTCTTTGTATGCGCCGGTATTGTAGCGCAGTGTAGCCCTGGTCGTAAGGGCCGCGGTAACGACGTCATCACCTTCCTCAGTTTATCACTGGCAGTCTCCTTTAACGGAGTTCCCCGGCCAGTACGCTGGCAACAAAGGATAAGGGTTGCGCTCGTTGGGACAACCCAACATTCACAACACAGGCGGTGACAGCCATGCAGCACCTGTCTGCGGTTCCGAAGGCACCAATCCATCTCGAAGTTCTGTATGTCAAGACCAGGTAAGGTTCTTCTTCGCGTTGTCAATTAACCACAGCATGCTCCACCGCGCTTGTGCGGGCCCGTCAATTCATTTGAGTTTTTAGCCTTGCGGCCATTATCCCCAGGCGGTCGGCTTAACATGGGCCAACGGAAGCCACGCCTCAAGGGCACAACCTCAAGTCGACATCGTTTGCAGCGTGGACTATAGGGTATCAATCCCTGTTTGCTCCCACGCTTTCGCGCAGGCGTCAGTCTTCGTCCAGGGCCGCCTTCATGCCGGTATTCCTCAGATCTCTACGCATTTCGCCGCTACGCATAAGATTCTACCCCTCTACGAGACTCAAGCTTGCCAGTATCAGATGGAATGCAGTTCCCAGGCCGGGTTTCATCTGACTTAACAAACCGTGCGTTTTACGCCAGTAATTCCGATTAACGCTTGCACCCTCCGTATTACCGCGGCTGCTGGCACGGAGTTGGCGTGCTTCTTCTGCGTTAACGTCAATGAGCAAAGGTATTAACTTTACTCCTTCCTCCCCGCTGAAAGTGCTTTACAACCCGAAGGCCTTCTTCATACACGCGGCATGGCTGCATCGGAAAACTGCCCATTGTCGCAATATTCCCCACTGCTGCCCGTAGGAG
+
93/220*+.46)*&&511),.4).09357/114;++1&)2,,1003)(,-355'.,4)487+0.-+58-),*:8-%)%(*%%/&)$)),).6817222-2')',+3/'21.0/.+((&'&.+(,,5455)/(&&-)-(''00/35-)*(*'+'+&'&)%'*)'&&%&(%('/2481:(8,2/&&06764.,))),)*/,3&')14-01314/-&(**0.45741.2:1+.*,/2.1,'&'&+++*)*)()%%&%%%),2-*0-541,6,-2106+'*$)&-.//8578:.3+/138:;59//49*+,;992:11-3/3-2:07,)%')''*.7/42--2/1&+,)//117:65/.55-)5,14*+/201)(),/117/+*&(&''/3+/+-'.01152'))*',41.-+.04122;1:74332237.0./-*,%0341()16)/*))++0+6614-((%&*+,96.*-$)$'),+:9874,*+*)),+7,13.01458633+01*1*2,2-1+-*+,-+../5701/..)*./.-&//642:/,287:8;5)-0,,.119<8/-/0/./-).*7.*,.+*.6:-./53.43+,$()'1,3(((**0).&'%)+*'+1),,061.+3)1/+.0594736)5,00.,.-060.30+-*11.111/-,'%%)+(&&+'(),34(*45;()+)64,&*()-4./)*''%'+/14,,))*5<:71:''22206133/.+%&$+5/821*7*/+0,+.-,+,+&./204;8/&))&(*&)%'%&'&%,,53441:1'(*++//+-))+.-(%')-+69-.-,-0),-2-,-**+4-4748+&#'%(*),--23//001,***+3/255/+'***,+358,&*,.-&)*5626-.)+-.+,*$$#""'',52127353841995459566:99/.(**+'+-+,'&'%&,31.610.-)+%%+,/15611,)*)-.;(/,./2523,-30,0.19-74-,/3/,+1664:90/-+))''&+&1,'&)5+61)*9+-5.+,1/'.,.0:3437;:9//,-.,0(***-2.:9..08-+&'))..//2011+(//.('(,,.-2'87-.
@c43e72c4-03cd-4324-be06-4e9ac0016f1e ch=187 read=231303 start_time=2019-12-13T18:17:30Z barcode=BC01 runid=2c9cf7bc05858273f10e7d7ec552fc0bd742dc3e
CTACGGGGAGTGGCAGTGGGGAATATTGCACAATGGGGAACCCTGATGCAGCAACGCGCCGCGTGAAGTCGATGAAGGTTTTCGGATCGTAAAGCTCTGTCTTTGCCAGGGAAGATAATGACGGTACCCAAGGAGGAAGCCACGGCTAACTACGTGCCAGCAGCCGCGGTAATACGTGAGTGGCGAGCGTTATCGGATTTTTGGGCGTAAAGGGGCGTAGGCGGATGATTAAGTGGGATGTGAAATGCCGGGCTCAGCAGGTTGCTGCATTCCAAACTGGTTACCTAGAGTGCAGGAGAGGAGGGTGGAATTCCCTAGTGTAGCGGTGAAATGCGTAGAGATTAGAGGAAGAACACGGTGAGCGACTCTCTGGACTGTAACGACGCTGAGGCTCAGCGTGGGAGTAAAGCAGGATTAGATACCTGGTGCGTCCACGCCGTAAACGATGAATACTAGGTGTGGGGGTTCCAGCACCTCCCGTGCCGCCGCTAACGCATTAAGTATTCCGCCACAGAGTACGGTCGCAAGATTAAAACTCAAAGGAATTGACGAGGACCCGCAGTAGCCCAGGCATGTGGTTTTAATTCGAAGCAACGCGAAGAACCTTACCTACACTTGACATCCTTGCATTACTCTTAATCAGGAAATCCTCCGGGGACAAGGTGACAGGTGGTGCATGGTTGTCGTCAGCTCGTGTCGTGAGATGTTGGGTTAAGTCCGCAACGAGCGCAACCCTTGTCGTTAGATTACTACCATTAAGTTGGGGACTCTAGCAGAGACTGCCTACCGTTAACCAGGAGGAAGGTGGGGATGACGTCAATCATCATGCCTTATGTGGGGCTACACGTGCTACAATGGCTGGTACAGAGATGCAATACCGCGAGGTGGAGCCAAACTTTAAAACCAGTCTCGGATTCCGGATTGTAGGCTGAAACTCGCCTACATGAAGCTGGAGTTACTGGTAATCGCGAAGATCAGAATGTCGCGGTGAATACGTTCCCGGGTCTTTAACACACCGCCCGTCACCATGAGAGTTGGCAATACCCGAAGTCCATTGAGCTAACCGCAAGGAGGCAGCGGCCGAAGGTGGGGTCAGCGATTGGGGGGGGTGAAATCGTAACAAGGTAACCGG
+
'.&)).2*$'%%011196:8(187284-,,-49657-*(/,2**,.99977868311(.6--)*''%%$#(+,./2120::6/-+,18135.''((87243060'%$&-3*,*+.-.2,..3161+2..,1,.+/.(3)--&,,1++-*++,0598995661495.,2-+30.,+)%&%(',)((,**-/8346*4'2,*,-&0&--130(*/+((&$%),/36400/.122046;:587655:70(25*5775/+$+',+1(*,96556</7-757::16*'$&'**+.003'**(**.*(+'%*')+,,:(/('%'+%$%-+3321/7/,,976-,)('7)++&(*-6.1210106-'&')+1...-,-.6453,***)**,,.//0/3./-()*,388-)))+-)')'81.3/()+++29*)&'&'()41),.5987:5**(&,,/:5///,-%.(-*120,)2,(*'+,55470()1//+',-,-+5+,+/'+/00),-.49:,/2**,&(%+*22:68,/2/'(0)860/,+.2/,*)+-.1.,,,&03349)%%%$*(),&(&-(&+106724:<,7:30-,/0/06441/-/2,.6994944:0--,+)+..22-31(+--//6///1422/00'()))*%*-./.00806560-/-/351)*(,26+,,76232.03571,-./;99000-+'$'%(*/8(68566:0140(-.022179301+3)')(&)'%+%%&'0/,-+*-.).5+3.0+',5625764-&'&''*2-/003+$$%()).)-,.3.+3.17176197305768763-2,,,//,)$,++.((')&,*))*./-.)*/64208112,+,%)-+..+-//;:90:/..:2.-*($0&8(.2-:;634966<;:58777767'3$/%*&0)35411()--04-0()*.%%%%(+,/18111886/,.70/-+($%&*,030.6),-71--70/211,.,*(*8658.7-4*+(+*-%%.%%')),*/754:8231.05151/)(*./2/,7./):2))+,.-/3&0)*.1454:59*.+-21+++*,895:7817.3./'78612+,.0/130-.-,*+'*')%&%01775-5/'+),64971
@6f392a7f-2592-409c-938a-67e568f66449 ch=269 read=105860 start_time=2019-12-13T18:17:29Z barcode=BC01 runid=2c9cf7bc05858273f10e7d7ec552fc0bd742dc3e
CTCCTACAGGAGGCAGCAGTGGGATATTGCACAATGGGCGCAAGCCTGATGCAGCCATGCCGCGTGTATGAAGAAGGCCTTCGGAGGTTGTAAAGAGTACTCCAGCGGGGAGGGAGGGAGTAAAGTTAATACCTTTGCTCATTGACGTTACCCGCAAGCTTCAGCTAACTCGTGCCAGCAGCCGCGTATGGAGGAGTGCAGGTAATCAGGAATTACTGGGCGTAAAGCAGGCGGTTTGTTAAGTCAGATGTGAATCCCCAGGCTGCCTGGGGCTGCATCTGATGCCCCAGCAAGCTGGGTCTCGTAGAGGGTAGAATTCCAGGTGGGTGGCCGTGGGAATCTGGAGGAGGAATACCGGTGAAGGCGGCCCCTGGACAGACGAGCGCTCAGGTGGTGCAGAACAGGATTAGATACCCTGGTAGTCCACGCCGTAAACGATAATGTCGACTTGGAGGTTGTGCCCTTGAGGCGTGGCCAGGCTAACGCGTTAAGTCGACGCCTGAAGAGTACGGCCGCAAGGGTTAAAACTCAAATGAATTGACGGGGGGCCCGCACAGGCGGGCATGTAGTTCTTCGATGCAGCATGAAGAACCTGGTCTTGACATCCACGGAAGTTTTCCAGAGATGAGTGCCTTCAGGGGAGCCGTGAGACAGGTGCTGCATGGCTGTCGTCAGCTCGTGTTGTGTGAGAAAATGTTGGGTTAAGTCCCGCAACAGGCGCAACCCTTGTATCCCCTTTGTTGCCGGTCCGGCCCGGGAACTCAAAGGGAGACTGCCAGTAAACTGGAGAATTTGGGATGACGGTCATCATGGCCCGCTACGACCAGGGCTACGATACTACAATGGCGCATACAAGAGAAGCGACACTCGCGAGAGCAAGCGGACCTCATAAAAGAAAAATTGCGTCGTAGTCCGGATTGGAGTCTGCAACTCGACTCCATGAAGTCAGGATCGCCTAGTAATCGTGGATCAGAATGCCACGGTAGACATTCCGGGCCTTGTACACACCGCCCGTCACACCCATAGGAGTGGGTTGCGTAGGTAGCTTAACCTTCGGGGGCGCACCCACTTTGTGATTCATGGCTAGGGAGTGAGAGAGGAGTCGCTATAAAAGGTACCGG
+
',/2)(+&/3-.,+)---/),+*',,70--011;88;65.-/+)*/76654/.*+,01/11./102334676,./+..0592-4&,+2-+(-12%&&)'(+''&(*-.8,'11'%,/*%''-+('+.24004.7;.)233-8//-:-9-*/,)%+*'%%'(*%*+*,)*),$.-//-++(+-+'&'''.0,-+(%%*%&%&%'+-)*&+(,3/6134/.%%)+00-%/..20..6;1*3.3/-.8(),.,((,-(157)$0+%$#))23;:63),-,*,&%%(%-+*'(')*)%&&&00..,-')()&-+'(&%-),)-(&-)('(())/(*()()('%)'),-+1,)0,+-,,+).*()&%,,-&).76+//8))&)%-&'*,.002305.+&$%$$'&+-,04*5)*'++-38')188/555++-46:6888+2.-.'''&,*++-.6.6'&(++&/+54,)0--,3/301/.+%+(%'*-,*))./4/1510+,'**&')+'&%&&(+)-)$%&'*,+3:2<<9448*4+(&&)32324'+471+,.'%'%&(&'%%&&.---)'0./'*%%%),.,.(*%'()+(&%((&50/,*&''),181+-+.+2+.66,(***+(*1.'%(+53/3+)*'+)&&46480/0230-..66312132:77454-461022235126,+'((*&+&+*)*/8+132;43.1/53,/047%'))'*-)15*+)%''('0)''.*(.9..-(.),42/2.(*7428120/9-*/((,-2899;65,2*)'+2+*(&'&*'+0*&&%$#&&&$%()-*.'*&%#'%%%(*8511++'%&&%**&++'+.+,*('')*3+,-(&('*($%(',%&'*-/.*$(%)51-137784781423.'$,234)--+-177)1)--.(+,,5(,*'),-:701)./:3&//00-/+5+++6$,4235..&()--2/.09;997846))3.$,&&'093-+--').1/&2550/2.-.1///18559://144033($%$')#%&'346,,&&%((*'')(.)3*1.264(694)*%%#(,+(..44/002262-.',)(&&)*$&&&%&&'(''%#%(#$&&&)+0)%$&$(-*0
@213873e1-dff8-45c5-94d7-d4c1a5fa6457 ch=250 read=208553 start_time=2019-12-13T18:17:29Z barcode=BC01 runid=2c9cf7bc05858273f10e7d7ec552fc0bd742dc3e
CCAGTTACCTTGATACGGCTTCACCCCAATCATCAATCCCGCATAGACGGCTCCTTCCCTTGCGAGTTAGGCCACCGGCGCGGGTGTATAGCTCTCGTGGTGCTTGACGGGCGGGTGTGTACGGGGCTTCAGACGTATTCACCGCGACATGCAGTTCGCGTGCTAGCGATTCCAACCCCTGCGTATAGTCGGAGTTACGGGCTACAATCCAGACTGAGAATGGTTTTATGGGTTTTAGCTTCACCTCGGCTTGCTCCCCTCTGCATCATTTAGCGCATTATTGGAGTCATAAGGGGCATGATGGTTGTATCATCGCCTTCCCTCCAGCTTATCACTGGCAGTCTCGCTTCAGTCCCCAATAATGAAGTGGTAACTAACGATAGAGGTTGCGCTCGTTTGCGGGATAACCCAGCTTTATCGACACACGAGCTGGCGGCAGCCATGCACCACCTGTATCTCATGCAAAGCTATCTCTCAATCCTCTGGGGCCTTTGCCGATGTCGCTAAAGAGACCTGTTAAGGTTCTTCGCGTTACTTCCGTTAAACCACATGCTCCACCGCTTGCTTGCGGGCCCAATCAATTCCTTGCAGGTTTCATTTCTTGCAGACGTACTGCTCAGGCGGAGTACTTATTGCGTGCTGAAACTGAACTTTGACATCAACGCCTGCATTACCTCATCGTTTACGGCGTGGACTACTAGGGTATCTAATCCTATTTGCTCCCCGCTTTCAGGACTGGGCGTCAGTTGCAAACCAGATCGTCGCGCCTTCGCCATAATTATTTCCTCATATCTGCATTTCCGCTACATGATTCCGATCCTCTCCTGCCTCCTGGCTGCCTGGTTTCTGCAAACGCAGAGTTAAACTGGGCTTTCACCACAGACCCTTGCTGCCGCCTGCTCCTCTTTGCGCCCAATAGTTCCGGATGGCGCACCTGCGTATTACCGCGGCTGCTGGCGTAGTTAGCCGTGGCTTTCTAATAAAGTACCGTCGCTCGGCTGTTTCCACTGGCCGCCGTTCTTGCAACTATAGCAGTTTACAATCGAAACCTTCTTCGCTGCGCAGCGTTGCTCAGTCCAGGGTTTCCCCATTGCGAAATTCCCTTCTACTGCCTCCCGTAG
+
0/*+1,$*%&%&&&#%(*),/,(*032-4-2++-28.62'$($%&(,.-1-/.()-,1++-())%(+7&-.16/5,0))&()0,,++&*,%+)*'*+1011+%('($**140,,**)+*&$&&*,'''&'&'**),/193/0/-./0;60,,(*.7)'()*%%&#$&*+-/*+)&4/)%%#'$)&,0/33))&'3+%+(-&-+&'())9+'(./-+('**+14*7://1(71198.($$&&%$.4()&)%%&&(+-11)+-'%(&&1,+)$%%)*,,1+'&'*)(+,.).*+*06*756,)0+)5+(%&(+:19+426868*+8/-)+++,+.),-.622451'*%(+/*&%*776(/((+*,),)(*-..495555,-,*-'').*4-148972/8+-.)2-+&((--,(%*.0.*,,('-,/,.0-3242---+)-&'+-.'0+.))4*30/-0/,/&(%&$%%#$)*+,221,/%&)%%'-)/,)&%%')()''%)$+)%#%-+-)+-.53*&%)',(1,9//,&(..31+/271$%')%++02+,,.(/--2/05*++'(%((&((-/*++'+()((++)#&%#('-0.834048,,2/..+104(.'*)$%%(%-+,%)*%+'*.-.08..(-)*,&()&%%.&,'%(&),8640*-+(**&')$,&%+**3177138+''&)*)%',&,-*00,,'),-/0&(.'(72/)4)#&(/8/+*./:96-1821.*+&')/3//05(/)(%('-,//0-33-----*,-*-/'$%'*+$/8+/''*(*,1/.%*((*)-,%'&$&##%%(.0&&(22-)+)22/,+.(-+('&'),55-)-(11+(&$(+'&#&$'')+51;23..'0.06/,.00+1-0482''+)*(*+.+063//./5.-..'$)),1*/*0++3453575('''&+&*0*(,)+*,)&,,(+)/,/21204,++.10/((*++-+1**/0)++-+,++$+(,55.+#)*---*)',43*.$$&%)*729;072+3*#$&$()*,./,+(-3+',/.,(%)/-7407/197'%'$(''%('$,)(),-2/2.**--+/7+197,&-*'*&'*)+2.2).30*&+-,07-31(&)((
@02d8251f-bc8b-455c-a3a4-ac3c89caaa2a ch=159 read=168843 start_time=2019-12-13T18:17:30Z barcode=BC01 runid=2c9cf7bc05858273f10e7d7ec552fc0bd742dc3e
CCGGTTACCCCGTTACGGCTTCACCCCAGTTATTGATTCCACCTTCGACGACTTCTTCCAAAAGGTTAGATAGTCGGCTTCGAACGTCTCCAACTCCGTGGTGTGACCGGGCGGTGTGTACAAGACCCGGGAACGCATTCACCGCAACATTCTGATCTGCGATTACTGAAAGTAACTCCAGCTTCATGTAGGCACCGGCCTACAATCGAACCCCTGAGTAGCTTTAAGGGGATTAGCTCCACCTTACGGCAAGCAGCCTCTGTACTACCCATTGTAGCACGTGTGTAGCCCTAAGCATAAGGGGGCATGATGATTGACGTCATCCCCACCTTCCCTCCAGGTTATCCCTGGCGATCTCTCTAAGAGTGCCCAACTTAATGATGGCAACTAAAGACAAAAGGTTGCGCTCGTTGCGGAGACTTAACAACATCTCGACACGAGCTGACGACAACCATGCACCACCTGTCACCAAAATGTCCCCGAAGGGAAACTCTCCCGATTAAGGAGATGTCATTGGGATGTCAAGCTTAGTAAGGTTCTTCGCGTTGCTTCGAATTAAACCATGCTCCGCTACTTGTGCGGGTCCCCGTCAGATTGCTTTGAGTTCACTCTTGCGAGCGTACTTCCCAGGCGGGTACTTGTGCGTTAACTGCGGCACCGAAGGGATAACCCCGACACCTAGTACTCATCGTTTACAGCGTGGATACCAGGGTATCTAATCCTGTTTGCTCCCCACGCTTTTCGTGCCTCAGCGTCAGTTACAGTCAGAGAGCCGCCTTCGCAGCTGGTGTTCCTCTAATATCTACGCATTTCACCGCTACACTAGAATTCACTCCTCTCCTGCCTCAAAGTCTCCCCGGTTCAAGAGCTTACTACGGTTGAGCCGTAGCCTTTCCTCTGACTTGAAAGACCGCCTACGCACCCTTTTACGCCCGTAGAATCCGGATAACGCTAGCCCCTACGTACCGCGGCTGCTGCAGTGGTGTAGGGCCTCCTCAAGTACCGTCATTATCTTCGCGGGGATGAAGTTTTACGACCGAAGGCCTTCATCACTCGCGGCGTTGCTGCATCAGGCTTTCGCCCATTGTGCAATATTCCCCACTGCTGCCTCCCGTAGGAG
+
+6'/(7)/+'('*+))(&%*1,.783)',.6-.1..267*)203;99810011:476*'346-+2/:345;89:4231798)%)/04726*0--./+(+,65766,:/+69758456530.-++/49&33-7.10104;757;395*424::92222010-&20//2/-.*'(,8413.-.34:6'3)'((-+'*)(/13.)13;55241020*&&&'&&11280+'/33,():-1134558,9+')/4/2)),2057/1775+.3-29.'*-),-/+('(*,..../32+*,3100.43,27700370/10/29+./346:/;38+,.76454)(/*-).,8/.03)(.51(&23232101,('-../40,/),+++))*.31198762;6-.81:6(/09200125752701.1,..+-*,&((4,2-,,,+30/***))-.-466:8837685646<6:95576/6+2/-()+.5/2)+///)&'+*,1.,.1*),1-6/6----9744)/,/7777.5541),)0+*****3/:8873*,.22/03330.0-.*0,,--**1043/111/12./04)6**544)')-(((&$$&,12/01495**+--6..-+024..06/441)133**&(&(/(%)0014/0%(')*164325,..*3+&%,+07.,(898:994670.1/04253:7.-,///370+.%)*%1.+//04523135526:-'+)0::0*,.20:;50.--14./(&-..3*.4831/1-1&&()(017589(.,$&(&,,0//0762701.0412255464768<;199;6784432/1,1-3-1(),-0045652-0+&(,7)(/10969/(224,+/**+/09333/11:/90..548800/1,:6/+1312.++++/2*+%34&%&%%'$)*0:3787+)0,30+%''&/++.5080:-$($$)('284*(&*$+')042274412.,(%'*(+-&##+5+-&*,2011*&)%/7356*4-+,0-,(%%',,*)%&)(&/45+('+10+&)31532-2-13;6767)/.8333:55677786&0/-.20*'(1-*00-/106//(22'('&&*,013229.80++317-++
@786490fa-842c-4d9b-8630-9a5c1b066584 ch=89 read=138919 start_time=2019-12-13T18:17:47Z barcode=BC01 runid=2c9cf7bc05858273f10e7d7ec552fc0bd742dc3e
CTCCTACGGGAGGCAGCAGTAGAGAATTTTCGGCAATGAAACCCTGACCGGCAACGCCGCGTGAGGAAGAAGGTTTTCGGTTGTAAACTTCTGTTATAAAGGAAGAACGGCGGCCACAGAATGGTAGCCGAGTGACGGCTGCTTTATTAAGCCACGGCTAACTACGTGCAGCAGCCGCATTAATGCGTAGGTGGCAAGCGTTATCGGAATGTGGGCGTAAAGAGGAGCAGGCGGCAGCAAGGTCTGTGGTGAAACTGAAGCTTAACCTCAGTAAGCCATAGAAACCAGGCAGCTAGGTGCGAGGAGAGGATCATTGGAATTCCATGTGTAGCGGTGAAATGCGTAGATATGGAGGAACACCGTGGCGAAGGCGACGATCTGGCCTGCAACTGACGCTCAGTCCCCAGCGGGCAAATGGGATTAGATACCCTGTAGTCCGCGCCGTAAACGATGAGTACTAAGTGTTGGATGTCAAAGTTCAGTGCTGCAGTTAACGCAATAGTACTCCGCCTAGTGAAATACGTTCGCAGAATGAACTCAAAGGAATTGACGAGGGCCCGCACAAGCGGTGGAGCATGTGGTTTAATTCGAAGCAACGCGAAGAACCTTACCGAATTTGACATACTCATAAAGGCTCCAGAGATGGAGGTGCTATATGAAATACAGGTGGTGCATGGTTGTCGTCAGCTCGTGTCGTGAGATGTTGGGTTAAGTCGCAACGAGCGCAACGCTTATCGTTAGTTACCATCATTAAGTTGGGGACTCTGGCAGACTGCCAGTGACAAGCTGGAGGCGGGGAATGACGTCAATCATCATGCCCCTTATGACCTGGGCTACACGTGCTACAATGGATGGTGCAGGAAGCGAAGCCGCAGTGAAGCTGAAAGCAAAACCATTCTCAGTTCGGATTAGTCTGCAACTCGACTACATGATTGGAATCGCTGGTATCGCAGATCAGCATGTCGCGGTGAATACGTTCTCGGGCCTTGTACACCGCCGTCACCACGAGTTGATAACGCAGAAACCGGCTAACCGCAAGGAAGAGGCGCTGTCAGGGCGGGATTGATGATTGGGGTGAAGTCATGGCACAAAGGTAACCGG
+
----*&*)/3*+2//.7*(-(''%*',01)*+*5,1.*&+*(4*((03*+)(($+'13353++*&),.'()*/0;:43(3&0(*+4)/0:175/5+)*/3(,,0*/40,02+..,+,*+',(*3/--3.***,-12.*)''&$$%(+110)..-00&,+0,20350734*+./+5,,'#&''-,%134-010232/-,,.221-0'/&')&-)15975/1'(&.,(..+262295)02.'15/458756*)(*&'((*,''&%'#,%')*012539;7:61.76-5457/-*,,)/1027'$-+(*(,.),-)(00'1)3-342200-,*,-.91027*++45500,112.10./)00/23%(*5/-.1/74683/&,-/6)+*+*1420/002./1613-5*+&&'%)'%%*/2))58/,4'*.628;5*+)),10+%++1/3459254342(',/2558698999122222/3,-.64)3864968&**2./+'-(*.,',%+/26236/%%,*-/',1434/,&)'().)*+)-14-8.)*)(--/05-&34/07.,,,0/60337577/1212../63:9',1/.*--)+/4837-0*#.(,),.,/9'.)134.,+++),.1.//90.43.9)((*+338.*)&$&&&)+54/**,+,255636521,+--515,.,558//001686678867/28/:(++(-,/&''))/1/0-)*-*.,++%'**+-:-7-()-30052230483.+,1(.2))-/1017.'(,.89:4).//2712+-.20,*+)'+,-(2.269885,3-12;<9:+961*-20225990161/0..-.,3477573;3-2,*+0/0311+)/-3,*1)+356*-/-+*&'&#)))$'*56/*'+4:1/4+.483,2%-*(*23448/9///40-%%+).(%'2)7*984***$%+'--22%&767-./01411-,*,,,1,,1234<9781,--1)+)((*+.6/39.23+-)(+--0+3*++-20%/'').)+,0-,-3759.//++'.,%$(**)-/411%,/&$')-'2.-----1526943/40/07&/%$%$%,0+)'(),-0-4
@bb18c3e6-ce59-412a-8f5e-08c58c8c5014 ch=187 read=231337 start_time=2019-12-13T18:17:41Z barcode=BC01 runid=2c9cf7bc05858273f10e7d7ec552fc0bd742dc3e
CCGGTTGCCTTGTTACGACTTCACCCCAGTCTAAGCCACCGTGGTCGCCTGCCTCTCTTGCGTTAGCGCAACGCTGGCTGGTGAACCCAACTCCCATGGTGTGACGGGCGGTGTGGTACAAAGGCCTGGAACGTATTCACCGCGGCATGCTGATCCGCGACTACCAACGATTCCGCCTTCATGCTCTCGGTGCGAGAGAACAATCCGAACTGAGACGGCTTTTGGAGATTAGCGCACTCTCGCGAGTTTGCTGCCCACTGTCACGCCATTGTAGCACGTGTGTAGCCCAGCGCGTATGCCAGGGCATGAGGGCTTGACGTCATCCCCTCCATCACCGACGCGGTTCGCTTTAAGTCCCAACTAATGATGAGCAGCAAAGGCGAGGGTTGCGCTTCGTTGCCGGGTTAACCAACATCTCACGACACGAGCTGGCGACAGCCATGCAGCACCTGTGTTCCAGTCCCGAAGGAAGGGTCCATCTCTGGAAATCGTCCGGACGCTGTCAAACGCTGGTAGTTCTGCGCGCGTTGCTTCGGAGTAAACCACATGCTCCACCCGCGTGCAGGCCCCGTCAATTCCTTTGAGTTTAATCTTGCGACCGTACTCCCCAGGCCGGACGCTTAATGCGTTGCTGGCACCAAGTGCCCGGACAGCTGTCGTTTACGGCGTGGACTACCAGGGTATCAATCACACCGCACCTCAGCGATCACCAGTCCAGTGGGCGCCTTCGCCACTGGGTGTTCTTCTATCACGAATTTCACACTCAGATTCCACTCACCTCTCCTGGATTCAAGCGATGCAGTCTCAGGCAGTTCTGGGTTAGCGGAGCTTTCACCTCTGACACAAAACCGCTTTCACGTGCGCTTTACGCCCAGTAATTCCGATTAACGCTTGCCCTCCGTATTACCGCGGCTGCTGGCAGGTTAGCCGGTGCTTCTTCTGCGGATGTAACGTCAATGAATAAGGTATTATTTACTCCCTTCCTCTCGCTTCGGTACTTTACAACCCGAAGGCCTTCTTCATACACGCGGCATGGCTGCATCGGGCTTGCGCCCGACATTCCGCAATATTCCCCACTGCCTCCCGTAGAACAATATCTCAGCACCAACAGAAGGTTAACACAAAAGTGACCAGCTTCCAGCACAGCAATACGCGGCA
+
27074-&0,-:1/5(.,&--43,47:.,**+(*.+30),322912/,--(())(/.,*'))(*'$$%$&+2/+(%$$',/61325,.(-)++77(+:624//2473;;658*+++')*/0*&*,/5.01-30/3,/4-*17+/2:5897743347:4545750/()&''(-3184582966833.2.1.1-%-)'('+-5/19/7-,489987454/6//:;718-,,06063,0*-/0.672/+0*9-00,+-+&(0/37636/18173*'')*&,-/24.,-,+3,%+434/.&$$%&(044,45--*32+....96633-3**&%+,*,.-964%,))+2/:2''(,2/'((-:0.-+()+++-0-&(&),.1;5/862)02)-4,/0/17+.33-1((+/+8+.(*.5-123:4-./+302'&00-0&04793*363,**(*.033')-/284++,+/,0+,/.,*)&'%'&'')(,,**'0,)(1/45-222-)(')32/72--9720+$+-3.,)))*,-,00,-09241'+-4887:342.-,-46145()-.0*/'*-.79/*/91659/'&391/56:7/.,,/1222382%*'*/.9;3+0)/'.+.,%)-,22267-7+$%%'*,)/*61//8.6*-+()*()'%*0./:,**,7-()0)(69437.3220038151-()%*)&'(*1,0,&/,%'(-/8,//,/,,,*(%*),3.799;;18741,)**5+(/%,(++%&'((-0*(&'')*+('*4+..(+--,/905676689330('(-...00<232,)+,,6079;<::;;7):%*')-%(,,3;/.19/-((((*)265&23()()()(,,-.16/21-,5/64,$)*.3292()-24123-,0-)1,/047/6431134084;5---)*'&%-+3+**5/,88001909871123-%()&',123.))+*'%%*(-*+-+*(&+)')*86-1:1.//0.(+--.'15/*+-.'+..08/,,5+4-72;55;68943+/.11:6:96:74*0)),)/4345'3,55-$&$),,)'$*'+,,0/7572),+-.-*36*)&&'')&&''*-,**%%&%%//63/.2-,5+5.5-.141/(%'$$&'#$$%%*')(+)**+,,-.-/(''%$%
@733c97f4-baed-4bc7-923f-5d63782f9217 ch=139 read=120004 start_time=2019-12-13T18:18:08Z barcode=BC01 runid=2c9cf7bc05858273f10e7d7ec552fc0bd742dc3e
CGTGTACTTCGTTCAGTTACGTATTGCTGAATTACAGAAGAAAGTTGTCGGTGTCTTTATTGATGCCGCGCCTTTCTGTTGGTGCTGATATTGCTCCTACAGGGAGGCAGCAGTAAGGAATTTTTCGGCAATGGGGAAACCCTGACCGAGAGCAACGCCGCGTGAAGGAAGAAGGTTTTCAGTTGTAAACTTCTGTTATAAAGGAAGAACGGCGGCTGAGGAAATGGTAGCCAGTGACGGTACTTTATTAAGAAAGCCACGGCTAACTACGTGCCGTAATACGTAGGTGGCAAGCGTTATCGGAATTATTGGGCGTAAAGAGGAGCAGGCGGCAGCAGGGTCTGGTGAAAGCCTGAAGCTTAACTCAGTAAGCCATAGAAACCAGGCAGCTGGAGTGCAGGAGAGGGATCGTGGAATTCCATGTGTAGCGGTGAAATGCGTAGTAGATATATGGAGAGGAACACACCAGTGGCGAAGGCGACGATCTGGCCTGCAACTGGCCGCTCCAGTCGAAAGCGTGGGGAGCAAATGAAAGTTAAGATGCCCTAGTAGTCACAAAACCGTAAACGATGAGTACTAAGTGTTGGATGTCAAAGTTCAGTGCTGCAGTTAACGCAATAAGTACTCCGCCTGAGTGGTACGTTCGCAAGAATGAAACTCAAAGGAATTGACGGGGGCCCGCACAAGCGGTGGAGCATGTGGTTTAATTCGAAGCAACGCGAGAAGAACACCGGAATCTTGACATACTCATAAAGGCTCAGAGATGGAGAGATAGCTATATGAGATACAGGTGGTGCATGGTTGTCGTCAGCTCGTGTCGTGAGATGTTGGGTTAAGTCCCGCAACGGAGACGCAACCCTTATCGTTAGTTACCATCATTAAGTTGGGGACTCTGGCGAGACTGCCAGTGACAAGCTGGAGGAAGGCAGGGATGACGTCGATCATCATGCCCCTTATGACCTGGGCTACACACGTGCTACAATGGATGGTGCAGAGGAAGCGAAGCCGCGAGGTGAAGCAAAACCCATAAAACCATTCTCAGTTCAGTTGTAGTCTGCAACTCTCGACTACATGAAGTTGGAACCGCTAGTAATCGCGAATACATGTCGCGGTGAATACGTTCTCGGGTGTATGCACCGCCCGTCACACCACGAGAGTTGATAACATACCCGAAGCCGGTGGCCTAACCGCAAGAGGAGCTGGCCTAAGGTGGGATTGATGATTGGGGTGAAGTCGTAACAAGGTAACCGG
+
"+*$)',+0.*,142041//-4/.3.//.+(,-./)*/*&*,*,-5105.41'2/6<:)-**)+'(%%&#&)+1513.5.+.30.8,..,.8---/0++,(++)'4.-445,2/3&,++-0784+/377/:/.0)%)-**7/)*044.+(''+323/2831110030/--(''*/+:9/3.3.7&..7534646.265300+*,.706801/+-'(&'%,'*34/0610070)*+,581:41,,,-+123)$'*))-3,.())'-+12561724&%#$$/244441//.2006263251-/(0)000+0/02+)'%/6(&&*)&*+/4:4/710.7-69455:632+12,'*+,*'(&&('.('))%++29.29,,*),+/1668:,++++'+(+,02/10'((02.124320(0'0+8945431,),+37544:62248/.,,-003-,)+310+&,++61./*,0()*-53.-0)2.3540011.-//1)+,+,*()(*)')/1-(-/('+)''),3(/4-(+--22-&)*')1-.(*,7/43(*&..(03(#%'**&$&((0750,*-+*+--541/+-/16/90958/080*.11'*))))-++/,307/240800632%/.292586-())(134778:8)1+3'*5523<31484.(*(-.11727))47/-4+*.-3382559873*/035557;4;8/839803/.0937+.'&',-'*.-&(*&'*)+%.**-9996797,.,3216578+*(*.665,**)+9/77667/00009727)2.-06)(('(0736223681-///35:6799::959:94;4;5570/..01&%'%$%''$'&,.3.).5,2++,7659./*3(*145565724-.8.9;446661'20.-1.0'&*1/0-///052225310)),-34&2763547:80.&(()/0422+,*)()-+,-,59-0.+--..++)++31865060/.0,,.577821%.+,0-...0+-279&$*&)(+)%'/::76;9155;;53678;756'3197+6,8.../63323.8.,,+*)*)'&(%&*)2,/-4-2./'$'),(,(''(%'(**'%'),55641&-006:9683170/12/*&$'('%,-15/13005424236*...-+*+/)*+0'*'$%,-*'+/%16487455)+39784-6*'(''%((,-./((162640;:007,.1/.4074:8206/.-1/024510+/-2879/0
@f6424ae7-bae6-4525-a788-2d4e64cb3e78 ch=459 read=95860 start_time=2019-12-13T18:18:24Z barcode=BC01 runid=2c9cf7bc05858273f10e7d7ec552fc0bd742dc3e
CCGGTTTACTTGTGATACGACTTCACCCAATCATCAATCCCACACCTTAGACAGCTCCTTCCCTTGCGGTTGGGACCACCAGCTTCAGGGTGTATCAACTCTCGTGATTAGTGACGGGCGGTGTGTACAAAGGCCGAACATGTTGCGGCGCGGTTGCGGTGCTAGCGATTCCAACTTCATGTAGTCAGGTTGCAGACTACAATCCGAACTGGGAATGGTTTTATGGGTTTTAGCCTGGCTTCCCTTCCCTCACCATCCATTGTAGCACGTGTGTAGCCAGATCGCTTAAGGGGCATGATGATTTTGACGTCATCCCGCCTTCCTCCAGCTTGTCACTGGCAGTCTCGCTTCATTTGGCAATGATGGTAACTAACTGATAAGAGGTTGCGCTCGTTGCGGGACTTAACAACATCTCACGACACGAGCGGTAGCAACCATTACTCCTGTATCTCATATGGCTATCTCTCCATCTCTGGGCCTTTATGAGTATGTCGAGACCTGTTAAGGTTCTTCGCGTTGCTTCGAATTAAACCATGCTCCACCGCTTGTGCGGGCCCAAATCGAATTCCTTTGAGTTTCATTCTTGCAGACGTACCTACTCAGGTGAGTACTTATTGCGTTAACTGCAGCACTGAACTTTGACATCAACGCTTGAGTACTCATCGTTTACGGCGTGGACTACTAGAATTATCCTAATCCTATTTGCTCCCACGCTTTCGGGACTGAAGGCGTCGGTTACCAGATCGTCGCCTTCGCCATGGTGTTCCTCCATATATCTGCGCATTTCACCGCTACGCTTGGAATTCCACGATCCTCTCCTGCGCTCCTAGCTGCCTGGTTTCTATGGCTTACTGAAGTTAAGCTGGGCTTTCTGGACCTTGCTGCCGCCTGCTCCCTCTTTACGCCCAATAATTCCGGATAACGCGCACCTACGTATTACGCGGCTGCTTTGGCGTAGTTTAGCCGTGGCTTTCTAATAAAGTACCGTCACTCGTACCATTTCCTGTAGCCGCCGTTCTTCCTTTATAACAGAGTTTACAATCCGAAAACCTTCTTCCTTCACGCGGCGTTGCTCGGTCAGGGTTTCCCCATTGCCGAAAACCCTGCTGCTGCCTCCGTAG
+
.4,4.4)&'%&'*$%(%%'&+.1+%'')+/-03443:/94+'+)./00,,0..-.1446167*6/.0)*,)),,'/2+-1(--.42),2+)&%%'$(%)*/.0%,$'()*)*+452:98.7221-1435:'4+12-)-,')%)+)**&'%&(*0.''+%(%&%&()+,/70+/'*0412.*./057+*.11++)-),)).1702*)/20**))+//0+9:<./0)/()/50+%'%%$((034,(*1+8)(*&*,599:342)'(+.,////2*))*3+*(%*+''&%2.-57,,.-**-+02;:)-.7579:394**3553:25/.*++/.,.8231.0./287830+(*%(%''&'(/63134353+)*(%%'&*+/0)*%+)/-+,,65627;-2'501.8)*,((75644,,()*5668+%)&('$$&(,/6713''&#)%%&)+.26.%&)*&13261.//.4924321+-5.///75*-,%)+-4357%+-..3.()&&&,-1988;906,,8/22:5').1/1<99:+-/2443),3))('(-.02844+*),+,-(.*0./4.9:1-56<:938;-/7/0-.782,(,+'(),-)-+(%$$'&*--,/7-/--7-5.5973231397;<75:9123806-/-%&'&()010165599.76.)+)/./634/./)*)&('%.+..2((3./21/-092,/0281+/--/1,1)73''&&%%'20357)4,,'*+*+07769854/+/-0593-&/1./9/212522044572%2/103:;5.12,*3%'%$$$)(.+2.1501./2/512-/.*+1&0/0()+56565:663990-,,/+(())%'(+0*+/;0-'*&),.))+&)'(-31.)-'+(+/619;**+*43+-+54++52/+*0..36492//24:8740-&(+,300246519..-,//.-///7-/-.,+*-.1)*+..*++3/09:0026133-))+34231(+,+&**-4/+0346/.0/./0-06278,(.,/025+-,1/($((26-),-541+(.-)&/30512940043&+(+-20214//043;6:.1;72;00870'-,+28*,,)%'+*(%/0137768.3,(*&,
@47528f1f-337e-453f-8076-a1f22f5dd321 ch=163 read=225562 start_time=2019-12-13T18:18:22Z barcode=BC01 runid=2c9cf7bc05858273f10e7d7ec552fc0bd742dc3e
CTCCTACGGGAGGCAGCAGTAGAATATGTATTGCACAATAGACTTAAGCCTGATGCGACCATGCCGCGTGTATGAAGAAGGCCTTCCGGGTTGTAAAGTACTTTCAGCGGGGAGGAAGGAGTAAAGTTAATACCTTTGCTCATTGACGTTACCCGCAGAAGAAGCTACCAGCTAACTCCGTGCCAGCAGCCGCGGTAATACGGAGGTGCAAGCGTTAATCGGAATTACTGGGCGTAAAGCGCACGCAGGCAGTTTGTTAAAGTCAGATGTGAAATCCCCGGGCTCAACACAGAACTGCATCTGATACTTACTACAACAGCTTAGTCTCGTAGGGGTAGAATTCCAGGTGTAGCGGTGAAATGCGTAGAGAGATCTGGAGGAGGAATACCTGGCGAGCGGCCCCTGGACGAACTGACGCTCAGGTGCAGCGTGGGGAGCAAACAGAGTTAGATACCTGGTAGTCCACGCCGTAAGCGATGTCGACTTGGAGGTTGTGCCCTTGAGGCGTGGCTTCGGAGCCTAACGCGTTAAGTCGACCGCCTGCAGAATTACGGCCGCAAAGGTTAAAAAAACTCAAATGAATTGACGGGGGCCCACTGGCAGTGGAGCATGTGGTTTAATTCGATTAACGCGAAGAACCTTTACCTGGTCTTGACATCCACGGAAGTTTTCAGAGATGAAGTATTGCCTTCGGGAATGAGACAGGTGCTGCATGGCTGTCGTCAGCTCGTGTTGTTGTGAAATGTTGGGTTAAGTCACAACGAGCGCAACCCTTATCCTTTGTTGCCAGCGGTCCGGCCGGGAACTCAAAGGGAGACTGCCAGTGATAAACTGGAGGAAGGTGGGGATGACGTCAAAGTCATCATGGCCCCTTACGACCAGGGCTACACGTGCTACAATGGCGCCACAAGAGAAGCGACCTCGCGAGAACAAACGGACCTCATAAAGTGCGTCGTAGTCCGGATTGGAGTCTGCAACTCGACTCCATGAAGTCGGAATCGCTAGTAATCGTGGATCAGAATGCCACGGTGAATACGTTCGGGCCTTGTACACACCGCCCGTCACACCATGGGAGTGGGTTGCAAAAGTGGTAGCTTAACCTTCCGGGAGGCGCTTTACCGCTTTGTGATTCATGACTGGGGTGAAGTCGTAACAAGGTAACCGG
+
)+.2246,983465680-/.-/0-,.)()%(***.0/22-012/808-:<6443,0%'&+)0*663011/023162+-/.43:572.+44+-$'+1)'**)/6.*'-,29:)(/-,-,+%')-;7.4,;+-.650:6/19:91;00019114;.)++*/-)*)%%%%'))'/.0.+)+.-/237214222410/')(((&*+1*,/,0-2.+*..3+.-3.13/312349<99895:,,+*-&+(**,61,01:932537*-89345:76-,/4,013++/72692141432+/22102140/-.)))&%'**(-%'*',.00062023440(31.1+7,8+3,+4:75+)++,62/26.+-.92-*('()*33381/5.(,-)5-/45)*1/..//.009./.6952/,*)))*2133235958/....567;.+,/1;57+('),0-+12-19-1556582)+-3796799(10/0*-.0.2+3+-+/011/1.82'&%)$0.*.,5,+234*7*14()27..-+4-9/238653,(,+'(**,'*,*+-7;862759+274868:9;964775;922267766739<:4.7*%)'*%(&./13,20461.042;;6:9;/-'*#)',&()+7,+1-)',++,6005671:10/..//+.03*3++6;-20--+.132+**&,,,8;9;7(72*)(*,0,3$*)--4,+***58:;9:9877*../000-.0+.50/-14/++4/*85171/.0-+-06:6634&3),-;0,/./34-70+,://73/1+84100303084/501:*9*1,+%)'44683.00.001:57::/-3,.6.2/.58025789:22-2***+*0&$%%&*+-(&%&'')3;.751))()'--05;:993;2256/0,.-2-')%('()8341133--(')%'.-')/;6+,))%).53.1---./9;8807(2,,/2/.**+-/9909000.+.35913665124-32//4.--)--7,,-4963212+-3465:85361--/70.//053%0141/200//,+).688;945741003$3&1-*++2966:7839.%%&)'((-.1324064;3)295))-./2*34.04*,''++2257;4.11045185..-30//7554-(04(.-149943
@95609bc8-eda9-4f4e-8132-37b7e5eb5ab5 ch=134 read=126389 start_time=2019-12-13T18:18:21Z barcode=BC01 runid=2c9cf7bc05858273f10e7d7ec552fc0bd742dc3e
CCCGGTTACCCAGCGGTACGACTTCACCTGATCACGAACCCGCCGTGGTAAGCGCCCTCCCTTGCGGTTGAGCTGCTGCTTCTGGCGAGACCCGCTCCCCATGTGGTGTGACGGGCGGTGTGTACAAGACCAGGAACGTATTCACCGCGGCATGCTGATCCGCGATTACTAGCGATTCCGACTTCACGCAGTCGAGTTGCAGACTGCGATCCGGACTACGACTGGTTTTATGGGATTAGCTCCCCTCGCGGGTTGGCAACCCTCTGTACCAGCATTGTATGACGTGTGTAGCCCCACCTATAAAAGGCCATGAGGACTTGACATCATCCCACCTTCCTCGGTTTGTCACCATCTCATTAGAGTGCTCAACTGGATATGGCAACTAGCTGACAAGGGTTGCAGCTCGTTGCGGGACCAGCAGCATCTCTCACGACACGAGCTGACGACAGCCATGCGGCACCTGTGATGCAGGTTCTTTCGAGCACGAATCCATCTCTGAAACTTCCTGCCATGTCGAGGTGGGTAAAGGTTTTCGCGTTGCATCGAATTAAACATCATCCACCGCTTGTGCAGGTCGATCAATTCCTTTGGGTTTCAACCTTGCGGCCATTGCTCCCCCCAGGCGGTCAACTTCACGCGTTAGCTTCGTTACTGAAAACTAATTCCCAACAACCAGTTGACATGTTTAGGGCGTGGACTACCAGGACATCTAATCCTGTTTGCTCCTACGCTTTCGTGCATGAGCGTCGAGTACAGGTCAGGATTGCCTTCGCCATCGGTGTTCCTCCATATCTACGCATTTCACTGCTTTACGCGGAATTCCATCCTCACGCTCTAGCCATGCAGTCACAAATGCAGTTCCCAGGTTGAGCAGGGGATTTCACATCTGTCTTAACCGCTGCGCGCTTTGCATAGTAACAATAATTCCGATTAACATCGCCTTCGGCATTACCGCGGCTGCTGGCGTAGTTAGCGGTGCTTATTCTTACGGTACCGTCATGCCCCTGTATTGAGGAAGGAGCTTTTTCGTTCCGTACAAAAAAGCGGTTTACAACCCGAAGGCCTTCATCCTGCACGCGGCATTGCTGGATCAGGCTTTCGCCCATTATCCAGAATTCCCCTGCTGCCTCCCGTAGGAG
+
13)0.50(**&#$%$%'*+/13/4/+/-+$',.,,.3,98.(5-)+$))*&'(&+('&+,%(,+.).+++''(,&)'(.2258996%(,./9.+,/289.+-)(-2275433482-.515521.132355:355433.105:6,46/42534337466520,-2339345436558<776565963312112210020/012578710001+0.232/11347;0;<;/5749:.4/.,0.542.-025.6,2/)-),1193/-037.8++)0-*4,/-1282-0,-.+-,2580*-131023+'+-//%&,,274336335:;;:0340,0/8<4023+8/;61.0*-,-/074).+,)-./148942000313()$+-4432%%#*+/01/.,+/8&,##%(///5/,*2,++)+'-,&/1.-..*,&&'&'(,.045432/*#%&*.091,1*06423,+,,'*,-'122)**)+//22012**+*,/0;;8620(6.*/.04-./7,4,,*&'/)025,.2:,1/0::6/077/://.55,('.'$$#&$')89:8347//,4+--.(.-.,()**153:5//551'-+84/0/.*))'*/4/6).(').50;;;,*0222;662613723546.8.--33:9/9.--63-099-6797/72-0129:9<8735101,,**2-+68978:7:7//'-.,.)'%&'**15509./.;90012($&+*//99..6798967587::'''*./64736)+0'1,+2:4;:9:64.')&*-.:98767--,/0:795754;32*--++/(+,.*,+.-1+:151)0(%&$))+,8)*,4;496/---,003:00/7688;06-*+-)5%$&*%)...,1:60./027887+,'))+))(&''&(&(*-)$'#%%)(+&(+++'',0+,)*0-.2*(-/)+&$%)'-)'+++3;998:88211010,+.-8,&,553/+%-)*8853913,11259433*+**4/,))/).,)(-'.*+&($).5;88.381.-..78;1:492(/,5/76+,.+/4-)+-*./718344,**++'+/1295428233;;4452:;86;75/048*//-/4.('*),*+88.)455554,38,*0+-)*)
@9d909968-4caf-4f1d-b18e-a1539ae3c8ca ch=2 read=51369 start_time=2019-12-13T18:18:34Z barcode=BC01 runid=2c9cf7bc05858273f10e7d7ec552fc0bd742dc3e
CTCCTACGGGGAGGCAGCAGTGGGGAATATTGCACAATGGGGGAAACCTGATGCAGCAGCACTTATGTGAGTGATGGAGGGTTTCGGATCGTAAAGCTCTAATGCTGGGGAGAAGATGTGACGGTACCCAAAAGGAGGAAGCCACGGCTAACTACGTGCCAGCAGCCGCGGTAATACGTAGGTGGCAGGCGTTATCGGATTTACTGGGCGTAAAGGGCGTAGGCGGATGATTAAGTGGGATGTATGGCAAATGCGGGCTCAGCGGGTGCTGCATTCCCAAGCTGAGATCCTGGGGAAGTGCGGGAGAGGAGGTGGAATTCCTAGTGTAGCGGTGGAATGCGTAGAGATTAGGAAAGAACACCAGTGGCGAAGGCGACTCTGGACTGTAACGACGCTGAGGCTCGAAGCGTGGGGGGCAAACAGGATTGAAAATACCCTGGTAGTCCACGCCGTAAACGATGAATACTAGGTGTGGGGGTTTCAACACCTCCGTGCCGCCTTGCTGCAGTAAGTATTCCGCCTACCAGGGAGTACGGTCGCACCGCG
+
).03335)6;3.241.0/..44::)0...9/-+-.-52061,'(,0+1.-/2131/1/%0(%&)*&+/,***(,..1-*+.5;9/2:6874754.))*+$&$%$$&*..*%%+,(,+&*+'1%585.8.+-/*'+((0&/'')(*)+/./+)%$)),-54..*&(0.+-*/*1//-,))&(,-2:8,.44753/+,(/+492-01981*&(*-)(..,-.879;8<9962755,236;4+*$'%''+),18/'5(-200+'&)'63126:98,8:*2,..'2+,($&&('('13*'&)(20&1,%'%+,)(((+-.,0+0/,(/40*.012;99:5674100-+-,+-3,36.0+((.*+.-()(+72-,4.6453...,+889742/,))*.2387748432(+)&&225027-)(',-/+**$,%$*+1+,+.31/09540212),+-3126;9.-%)*286588363332+28:-/;1+)..357268,.0.)%(&('&&&&)'*-.'%''.,2,116/)*().)'&('.1+8-/&($$'%$&
@378df593-d012-4066-8e90-d10f778facca ch=23 read=124033 start_time=2019-12-13T18:18:34Z barcode=BC01 runid=2c9cf7bc05858273f10e7d7ec552fc0bd742dc3e
CTCCCGGGAGGCAGTGGGGAATCAGCTGCACAATGGTACAGCCCTGATGCAATGACCATACCGCATTATGAAAGGCCTTGGTTGTAAAGTACTTTCAGCAGGGGAGAGGGAGGGTAAAGTTAATGCCTTGCTCATTGACGTTACCGCAGAAAGAGAGAAACCAGCTAACATCATTACAGCGACCACTTGATGACCACGGAGAGTGCATTTAATCAGGGGTCTGGAGAAGCACGCAGGCGTTTCATTAGGTCAGATCACGCCAGAAATCCACAGGCTCAACCTGAGACTGCATCTGATGCTAGCCATGGCACCGAGTCTCATGTGGGGGGGTAAATTCCAGAGTGGCGGTGAAATGCGTAGAGATCCTGGAAGATACAGTGGCGAAGGCAGCCCCCTGGACGAGACGCGCTCAGGTGCGGCAGGAGCAAACAGGATTGAATACCTATTGATCCCACGCCATAAAACGACAAACTTGGAGTTGTGCCACGCCAGAGGCGTGGCTGGGACTAACGCTAAGTCGACCACCGCCTGGGATACAGCCGCAGAGTTAAAAAACTCAAATAGATTGGCAGGGGGCCCACTGGCAGTGGAGGCATGTGGTTTTAATTCAATTACAGCGAGGAGCCAACCTGGGATCTGCGGCATCCACAGGAAGTTTTCCAGAGATGAGAATGCCTTGGAACCGTAGGACAAGTGCTGCATGGCTGTCAATCAGCTGCGGGGAAATGGTAGGTTAAGTCCCTGGCTTAGAGCACAAGCCATATCAACCTGTTGCCAGCGGTCGGCCAGGAACTCAAGGGGAGACTATGATGATAAAACTGGAAGGTAGGGGATGACATCAAGTCATCACTTGGCCCCTTGACCAAGGGCTGCCGTGCTTCGCAATGGCGCATACAAAGAGAAGCAGCGGCCTCGAGAGCAAGCGGACCTCCATAAAGTGCGTCGTAGTCGGGTTGAGTCCTGCAACTCTGACTCCCGAGATCGGAATCCGCCTTCGTAATCGTGGATCAAGATGCAGTGAATACGTTCCCAGGCGCATGCACCGCCCATCCACCATGGGGTAGGTTGCAAAGAAGTAGAGTGAAAACAGCAGCCAGGGCGCTTGCCACTTTGTGATTCGCGGCACAGAATTGAAGTCGTAACAAAAGATAGCCAGG
+
++/,(&/.('&%%%-'+-()++%##$&#&$%)0')($%&(%/2'&'*+,*,)'#%'0/2+6601&*'''+*+&&'(&$$(*,4)-.1+'****1,($%'%(,-.(($+0)(&)''*-*((*+'%#&%(*&'+-,6-+*/&,'&*)%,*(,/'%'%'%)+&'&%&*(*&$&'')(&&()'+'%*.%&%$'%(%&%%$+**))&$$$#$))'*,''%(+'%'($%&&$''#%&('&$&&$'),)$(+('&)(*),)+'%%$%%%$-,')1*$&%-51220+0,)+$&)+,')((*&$')$&&#&%$$%&)*%'$&&**-/3&/&)&'''-,'%()*0+.',)%%%&&%)+(*''-((**,+,*+-.4,+/2*('(%%)#&&*..,-1*,*),+40,&').-'%''%'$$%+,,'*$###$)$#)*))-.:962/,'.'&')()./$$&''*/51)&)(+(%')+0/('%$%(&(*--+)'(,),(.*$'&**(''-))'%(%&#&'()*-)/)')+0.*..+*28**'&*++,++++)**'-+(*)&)(,-86911(()%%%&%%'')(/'0*,.73/-4($&%#((%').0$++.--+()+%)+((%%%&%&.%$%%&'&%)''%(%%#'(&&)'&**,$&&),00.*()(2)*'*.21/-'(*&*,-'(-*,*)'%$%((&**()+&&..,5+**+*,((%$$%%&%,(,)'*&''&%%&',,$''&'&%%(*+2),+,00&#&(*,+*)&+)-..,%--%+*+*)$,%(%(+%(,*-.')(+)6-2%.,3)-8.7,-,*)'(-.,$%$&&)*,-+)(,-*,())1(&&**.'$(&-+-/.0,11/42,))'-*253''&%'4,4*,/(+)&'%%&%&)--$+)4.17,((')+145(&(&(())',,&'1,*)('$)$+-/+0-756:--'*,31,,+)('',()'(&(%-,(*'((*-+++/.+.-.&)*0,2/'%$''')')(--23-.++,&(*),+,(**0122.1(,0.0.-.*):0(..3/6.,&/+*'('-&-,.4)060'0.)(+/&&(*)&''.617-.-0-&*(&(('&&&&*1/).*%'#$&(&*-((+,1'$'&$(*+)'+(,/34)(+'&$$&'&&,''+)%'(+.,0..54+*&*&$)'%))
@fa15ce50-2bc0-42d5-b9ae-6dfb70a03ded ch=410 read=86529 start_time=2019-12-13T18:18:32Z barcode=BC01 runid=2c9cf7bc05858273f10e7d7ec552fc0bd742dc3e
CGGTTACCTTATTGCGGCTTCACCCCAATCATCAGTACATAGACAGCTCCTTCCCTTGCGGATTTAGGCCGCGGCGGCTTCAGGTGTTATCAACTCGTGAGTGTGACAGACGGTAATGGCCACAAGGCCCGGGAACATGCGCGACATGCTGATTCGCGATTACTGGCAGTTCCAGCTACGTATGAGTCGATCCAGTTTGCGGGCTACAATCCGGGCCTGAGAATGGTTTTATGGGTTTTGCTTCACCTCGCGGCTTCAGCTTCCTGCACCATCCATTGCTTAGCGTGATGGCCCAGGTCATAAAAGGGCGCTGATGATTTGACATCATCCCCGCCCTTCCTCCAGCAATCGCTGGCAGTCTCGCTAAGTCCCCAGCAATGATGGTAACTAACGATAGAGGTTGCGCTCGTTGCGGGACTTAACAGCATCTCACGACACGGTGGCGGCAACCGCCCACCACCTGTATCTCATATGGCTATCCCTCCATCTGGAGGCCTTTATGGAGTATGTCAAGACCTGGTAAAAGGTTCTTCGCATTGCTTCGAATTAAACCACATGCTCCACCGCTTGTGCAGGCCCGTCAATTCAGCACAGTTTCATTCTTGCGGAACGTACTACTCAGGCAGATGCCAATTGCGTTAACTGCGGCACTGAGCGGCCAGCACTTAAGTACTCATCGTTTGCGGCGTGGACTACTAGGGTATCTAATCCCTGTTGCTCCCCACTTTCAGGACTGAGCGTCAGTTGCAGGCCAGATCGTCGCCTTCGCCGCTGGTGTTCCTCCATATATCTACGCATTTCCACCGCTTCACGCGGAATTCCACGATCCTCTCCTGCCTCCTGGCTGCCTGGATTTCTATGAAGCCCCACTGAAGTTAAACTTCAGGCTTTCACCACAGACCCTTGCCGCCGCCTGCTCCCTCTTTACGCCCGATAATTCCGGATAGCGCTTGCCGCCCGTATTACCGCGGCTGCTGGCGCGTAGTTAGCCGTGGCTTTCTAATAAAGTGCCGTCACTCGGCTTTCACCCATTTCCTGTAGCGCCGTTCTTCCTTATGTGAAGTTTACAATCCGAAACCTTCTTCCTTCACGCGGCGTTGCTCGGTCAGGGTTTCCCCCCATTTGCCGAAGATTCCCTGCTGCTGCCTCCGTAGGG
+
,(+2)%)'',+15'.(()$#'(+%&$)'++.//)$(&(&-%)'3(,.0473403(.+'-),%7(''./24&+)2,*)),20%2,+',+-.01&))*'4+'&'&%%$$$-%''&%&',&'%%%(16.7.8&++('-*%(%&')2224546855584-..)3*-,-(-,%(.1*')&'&%&&*,,,+**'%%).(+((/,')(.*(+,//0.,/++(0/))')+0//4.7:0042:+7:;+-*0+++441,'&%%&'&(%&(),*-(&($*-458:489(%'%')/-**$'&,)5-((22301343(*05+()%&(./'.9))+4+2313166/(,*)&+,2(0'(%''&((31/*-+*,1414335/''(+35.2/336/--0.,-,)../5,+*,'&$*),5--(,*3/22+('//-+1)+%(&%,/0131,//.001)(&(1.'+,/0-0''''$*'$*/-/3341.1$%&))2546827,..3'*-326')(,.-53/23)'''(0(-/-2014:111//77,*+3223.(''$-+$*2.6))*.+4991:/1--*,--)(.-*+,-,1*1&4+23+%+,395;2+*)&&$)05,,**..21-3*+'$(+..0-+**+3/5--,/.(*%(%4'++0/0/1.113-2-),-/',+'%&&+$)#&$$&'(++124055-89/(0&**'.*9-22000'-1/0/-0,-6.01'(%,0()*876+%)+035(25/.-/437405281:1/'-,,-*.:98(53+..+4-,.9'0/1211390**,724465644-1.1(-7/10&)(%)*+($&%''-&(1,/*(('**+,+.+-3111,-2'(-//.)+%'(*%-16/-)+).+&,('&(*/-.,,/7/2+''+%&/5,57*++-.+,/0657/,/++,*-3.28-,'(/1('+0-&&+''&&'(),+28+638,+)%(&'/(+1,%(%))31360/-)')0,-0/01++,-&-+/391347-1.+'''(('*.+/3(%'$((&*)(),,(-))*(*(-1*&,6240.,&&,1469599773.(-*'($*(*++0::-.,(.3'(.41/6484495326.+,))%'&*0+++-0&+*1,2-.-852078:-&10('(.)*+%*+5,6+'$&)&($&+,030*)0/$%
@cabbe7eb-42d0-4e63-87e3-4e0bf802918a ch=303 read=222152 start_time=2019-12-13T18:18:32Z barcode=BC01 runid=2c9cf7bc05858273f10e7d7ec552fc0bd742dc3e
CTCCTACGGGAGGCAGTGGGAAATATGTGCACAATGGGCGCAAGCCTGATGCAGCCATGCCGCGTGTATGAAAGGCTTCGGGTTGTAAAGTACTTTCAGCGGGAAGGGAGTAAAGTTAATACCTTTGCTCATTGACGTGCAGAAGAAGCACAAACTAACTCCGTGCCAGCAGCAGCCGCGGTAATACGGAGGTGCAAGCGTTAATCGGAATTACTGGGCGTAAAGCGCACGCAGGCGGTTTGTTAAGTCAGATGTGAAATCCCCGGGCTCAACCTGGGAACTGCATCTGATACTGGCAACGAGTCGTAGAGGGGTAGAATTCCAGGTGTAGCGGTGAAATGCGCGTAGAATCTGGAGGAATACCGGTGAAGGCGGCCCCTGGACGAAGACTGACGCTCAGGTGCGGCGTGGGAGCAAACAGGATTAGATACCTGGTAGTCCACGCCGTAAACGATGTCGACTTGGAGGTTGTGCGCCAGGCGTGGCTTCCGGAGCTAACGCGTTAAGTCAGGCGCCTGGGAGTACGGCCGCAAGGTTAAACTCAAATGAATTGACGGTACACAAGCGGTGGAGCATGTGGTTTAATTCGATGCAACGCGAAGAACGCCTGGTCTTGTCACGGAAGTTTTCAGAGATGAAATGTGCCTTCGGGAGTTTCGTGAGACAGGTGCTGCATGGCTGTCGTCAGCTCGTGTTGTGAAATGTTGGAATTTAAGTCCGCAACGAGCGCAACCCTTATCCTTTGTTGCCCAGCGGTCCGGCCGGGAACTCAAAGGAGACTGCCAGTGATAAACTGGAGGAAGGTGGGGATGACGTCAAAGTCATCATGGCCTGACCAGGGCTACGTGCTACAATGGCGCATACAAAGAGAGAAACGCGACCTCGCGAGCAAGCGAGGACCTCATAAAGTGCGTCGTAGTCCGGATTGGAGTCTGCAACTCGACTCCAGCAAAGTCGAGTCGCTAGTAATCGTGGATCAGAATGCCACGGTGAATACGTTCAGACGCCCCAGCCACACCGCCCGTCACACCATGGGGTAGTGCAAAAGTAGGTAGCTTAACCTTCGGAGGCACCACTTTGTGATTCATGACTGGGGTGAAGTCGTAGCTAAGGTAACCGG
+
1122-%1'5,).--.121&(,)+'*,*6,,--,<-,74111*3)0:92--,,0(443333/13375524504+,,)$'')1,284458.,.-03:;52)),)(*&+/.%()/64,3-5-4055.62+,//(1)(%'''%('&*)&+.%'())2(.*.)+*5689772++*&*(+)/)+*+)(/++,44:2/2.,.41/020;2:283/6/9.99:;8543-473-041.0/0(+)(,75;1248-.(+//231--+.640-584)01/2,0*2+665..--:67652-,,+*%$'#$)+)((''),-1*',/.-+)(*,--:,,0)/(,+,.-.,)*0/)+*-+102.+)+1.8+*2,0818::::...*)202.984-.085:*0,)*1./0/)325/569-,+*())&-*(*+:<69*12+-5**+-)35-078556/)%)*-1()44&12//-022751505/2,2,)&%(&.*$.4*,07/+)****,(+-33;534/400&%()*/2.,-+'''%&$+'*)2/.-./6+5015926685;:51$#&')''('%#&&),2,119411+))%)$&(13<:5:6<32220::9:89/7.)(,-(+('((/((/$)*%(,/.0.06:71.++*+%%').*),(,+/44)79+-.2*,/332357,13202332**,7155885780/33688030-.0-47//17+&&&+.+00..30*+0-2./..-4.)06--3.233/:5-00,.3.**4(507(/-65/:71701525*,*(*008997.0/,)+/6*-,1-(+')&&%+,37+*/85750-+3,,223:3//)(*($$%'')1412*)*()8640-1,,+,*()(,-036*&(&(&)+')0/0.04122320.,6;13,('+,5554225<82471..-.12204'6))8,)()*-46992910154733,*'(%'*(*.(((-0,-.--1.5//189;954222854870,/,+%(352525:9,,,/*,12/#&$#%((,,-0684621...9183680-()%+*351*'').2-,,,..0/0419215++)''*/.23770/267923322563..+)*/+',1',$**)03(1+2:;::9
@4ff3ab76-54a8-4e19-b0a6-b7803ff1a26b ch=253 read=246139 start_time=2019-12-13T18:18:32Z barcode=BC01 runid=2c9cf7bc05858273f10e7d7ec552fc0bd742dc3e
CTCCTGGGGAGGCAGCAGTAGAATCTGCACAATGGGGGAAACCTGATGCAGCAACCGCGCAGTAGTGAGGTTTCGGATCGTGGCTCTGTCTTTGGGGGAAGATAATGACGGTACCCAAGGAGGAAGCCACGGCTAACTACGTGCCAGCAGCCGCGGTAATACGTAGGTGGCGAGCGTTATCGGATTTACTGGGCATGCAAGGGAGCGTAGGCGGATGATTAAGTGGGATGTGAAATACCCGGGCTTGGGTGCTGCATTCCAAACTGGTTATCTAAGTGCAGGGGAGGAGAGTGGAATTCCTAGTGTAGCGGTGAAATGCGTAGAATTAGGAAGAACACCAGTGGCGAGGCGACTCTCTGGACTGTAACGACGCTGAGCTCAGCGTGGGGAGCAAGCAGGATTAGATACCCTGGTAGTCCCGCCGTAAACATGATGAATACTAGGTGTGGGGGGTTTCAACACCTCCCGTGCCGCCGCTAACGCATTAAGTATTCCGCCTGGGAGTACGGTCGCAAGATTAAAACTCAAAGGGAGTCGAGCGGGGACCCGCACAGAAGTAGCGGAGCGTAATATGAGGTTTAATTCGAAAACAACGCGAAGACCTTACTACACTTGACATCCCTTGCATTACTCTTAATCAATCCTTCGGGGACAGGTGACAGGTGGTGCATGGTTGTCGTCAGCTCGTGTCGTGAGATGTTGGGTTAAGTCCGCAACGAGCGCAACCCTTGTCGTTAGTTACTACCATTAAGTTGAGGACTCTACTTGAGACTGCCTGGGTTAACCAGGAAGGTGGGGATGACGTCAAATCATCATGCCTTATGTGGCCAAGGGGCCACGTGCTACAATGGCTGGTACAGAGATGCAATACCGTGAGGTGGAGCCAAACTTTAAACCAGTCTCAGTTCAGTTGTAGGCTGAAACTCGCCTACATGAAGCTGGAGTTACAGTAATCGCGAATCAAGAATGTCGCGGTGAATACGTTCCCGGGTCTTGTACACACCGCCCGTCACACCATGAGAGTTGTAATACCCGAAGTCCGTGAGCTAACCGCAGGAGCAGCGGCCGAAGGTGAGTCAGCGGTGGGGAGTAATCGTAGCTGGGTAACCGG
+
+)'&$'.6/)-2.(2*&*+(*)&&%-%&%'.+,87/,()/,/;+*+.-*'('(%*)$%%%&%)$%%$$-)3;61-84:72+&**,77785486+593*+0.104:653011/+3,'*&0-,//1-,28.1-6,--6187868663.+*)'%%%)$,.-*))*,5.4/.071,+++.090-++0,18-,-432+)%)&(*.&0-&+,7765:97<::914140275:9995805:1//04/,21,-%.06622211/87+3,3/&(1*-/-.00-(++17/4260*,/,+*+,11313.05++18720/./53226410356.)()*.3494723+**1+%-*+2)()-+7351101.13:59985,-*')*%'(((.*2*('(+-024+(*-20&+)1-*-1.*/245;1/388786:0)),,0045++%+),.--3967656886866512*5:91/*0,1709;+,999;57/&'()()&)',603*0./113-192/4.&%*)+-300,.32,,.,0545/0166-+*''%'&),/2&26646;500/32%&%&&***15*)/(,*))'())/-9;;5:8;7+.1-)20&.',(*,(+2*0+*.''**,,3-1---053-5/3234....2,8++,11+42*24)49100.)/+.05-3-,422//11+56;/143341034468889790+),/.7.4881<15.15-),5.+'&*)$+(-+9/*-..5,2.,-0923345:.7..$+-+)(-.18665+$%%)*./17667665//91516)76.+(-,.197..245133691./39403%04*/1121.(,)'',))%'%$&()1567:9:82:4327423+()&$((*,/--2;73/-+**-1.))**'%)/22/::6:8899680+5++*3/:1104:44/0:.,244341,0022(1,-043)&*'%&$%*(+,0(+15:790)*-2/-1612.7236840013/6/,/44...801183546;0:;..854434:665,-''0*%$*,,,39*)/40152///.+,-*--324)('%'()111:34/,(*($%%*)..14/341.20%'&,+))+*'**%'*'(.;:9:0
@0cbbd2cd-9088-4e44-810c-169049b006c0 ch=374 read=144509 start_time=2019-12-13T18:18:34Z barcode=BC01 runid=2c9cf7bc05858273f10e7d7ec552fc0bd742dc3e
CTCCTACGGGGGAGGCAGCAGTGGGAGATATTACTGTGGGCGCAACCTGATGCAACCATGCCGCGTGTATGAAAGGCCTTCCCGGGTTATAGTACTTTCAGCGGGAGAGGTAAAAGTTAATACCTTTGCTCATTGGCGAAGAAGCTACCGACTTAACTCTGCCAGCAGCCGCGGTAATACGGAGGTGCAAGCGTTAATCAATTACTGGGCGTACAAGCGCACGCAGGCGGTTTTGTTAAGTCAGATGTGAAATCTTTGGGCTCAACCTGGGAACTGCATCTGATGCTGGCAAAACGAGTCTCGTAGGGGTAGAATTCCAGGTGTAGCGGTGAAATGCGTGAATCTGGAGGAATACCGGTGGCGAAAGGCGGCCCCTGGACGAAGACTGACGCTCGGTGCGAAAGCGTGGGGGGGGAGCAAACAGGATTAGATACCCTGGTAGTCCGCCGTAAACGATGTCGGCGGCACCGCG
+
,/3'&(0,98.)%,+--7737953.(&))&(*%(('),8-,*(,&)*,/0222803455.8:03'(-)$%&*,+)/-7616-*./0,-,-.+-,-+040+--+6.''&+,,/78++4816001225,+563%'%$#$$'(%*(%&($')*&(**.,-,)%&+/*.22+65505/.-7-*-&.&+,*-/3454/050505(/(2*01;;894/,)1../33,0-336:9*03763/1716/48,.12/202::.*%%$&')88:58:<::<04007232210/.1.2324+.4.(/-*+)*)//300*70,1+0+0*1)+4;97/0..-4-.+-*'(22.'(0/55:0.8/.959;06--)-&))/*'$))--96/(/54854621-*+,/88851)'&'%**('*,.977891-*)+.09-6)77.3.))4334<8/354()*--(,4685921-.00162(+(&'%$&$$%
@c9db7462-1cae-4091-ace9-ea7bb4300834 ch=427 read=142450 start_time=2019-12-13T18:18:49Z barcode=BC01 runid=2c9cf7bc05858273f10e7d7ec552fc0bd742dc3e
TTGGTATTACTTCGTTCAGTTACGTATTGCTGGTGCTGAAGAAGTTGTCAGTGATCTTTGTATTTAGCAGCACCATGTTGGGTGCTGAAATAATTGCTCCTACAGGAGGCAGCAGTGGGAATATTGTGCACAATAGGCTTTTAAACCTGATGCAGCCATGCCACGTGTATGAAGAAGGCCTTCGGGTTGTAAAAGTACTTTCAGCGGGAGGAAGGGAGTAAAAGTTAATACCTTTGCTCATTGACGTTACCCGCAGAAAACACCAGCTAACTCCGTGCAGCAGCCGCGGTAATACAGAGGTGCAAGCGTTAATCGGAATTACTGGGCGTAAAGCGCGCAGGCAGTTGTTAAGTCGGATGCTTAGAATCCCGGGCTCAACCTGGGAACTGCATCTGATACTGGCAAACGAGTCTCGTAAGGAGGGTAGAATTCCAGGTGCTTGTCAGGAAATGCGTAGAGATCTGGAGGAATACCGGTGGCGAAGGCGGCCCTGGACGAAGACTGACGCTCAGGTGCGGCGAAAGCGTGGGGAGCAAGCAGGATTAGATGCCTGGTAGTCACGCCGTAAACGATATCGGCAGGTTGTGCCCTTGAGGCGTAGCTTCGGAGCTAACGCGTTAAGTCGACCGCCTGAAATGCAGCCGCAAGGTTAAAACTCAAATGAATTGACAGGGGCCCGCACAGAAGCGGTAAGGTATGGTTTAATTCGATGCAGCGCGAAGAACCTTACCTGGTCTTGACATCCGGAAGTTTTCAGAGATGAGAATGTGCCTTCAGGAACCGTAGGACAGGTGCTGCATGGCTGTCGTCAGCTTTCGTGTTGTGAAATCAGGCAGGTTAAGTCCCGCAGCAGAGCGCAGCCCTTATCCTTTGTTGCCAGCGGTCGGCCGGGAACTCAAAGGAGACTGCCAGTGATAAACTGGAGAGAGGTGGGGATGACGTCAAGTCATCATGACCCGCCACGACCAGGGCTACACGTGCTGCAATGGCGCATACAAAGAAAGCGACGAGGGAACAAGCGGACCTCATAAAGAACGTCGTAGTCCGGATTGGAGTCTGCAACTCGACTCCATGAAGTCAGGATCGCTAATCGTGGATCAGAATGCCACGGTAGGAATACGTTCCCGGGCCTTGTACACACCGCCCATCACACCATGGGAATTAGGTTGCAAAAGAAGTAGGTAACAACACTGGGAGGCGCTTACCACTTTGTGATTCTGACTGAGGTGAAGTCGTAACAAGGTAACCGG
+
%*'-.+*+*-2:23774*+2.--26.6../4498::600($*)'-.(''$&'('*&+1/(,%,+&&$'%&'&(&''%&'((%)))))+(%'%&((()*/50%.--)'),*+34'1/--,)0//24./,-*,+9,&))*-01)2.&-.,+*1260$%&')(-0$)*-.1.0)*,'++*406/,2,75/8-1108,%/(*.57/,+,,58-,4-4*5/&))26;*+7070+(9404.*,-1,5--(/,/1.07,+-*)0**2(.72../,2.--5/-/1/)()))./'(,2-5--(-%.***(,::989.9)8(')%('(.-/12:<98713:3)**-'+&(23+./4%-,1/./7/642'&,*&&,1-+.(,51,--,%0),+2+1*,4233236/////5964012,)')+..530/&,'$(&''*,1.4//**18--###$)&&*(,,**238730./0/2.0.+1,(71)211610,()***,,$%+-,(,--/,,*+-../,/1345149867('&((/-)*26649*)*./6&..+4*//-+.-))('*651133&),/6456;-1*(/*1,,$+'-+-1*0/38./51/37024..+)-&,(.',0/2,+,+-3230543277-0*%&&('),203472655*9/;796055688*)%%(/).),&+/7+-.,)/-0'%*(*+.02)&((((.),.6*1602*&',-/2&/+2/.2,+,,(&&(+5.,.//+03367+-&''&(),:;5301..01/,*1,-78685/.)&-7/2*-,-&'2-7*05233:43**(()%#+228-*&'&)((()&./'),.21-'$)&&$0439-*())2+*-5%4,(%+.+1,*,1'))*+60281/78+61').,4+/+7/4(42/3017+/(-++..45334,.))'(-1',(*++*'&'')+.6:446632/./--)+0.10,,.(//*%+()-/5002(0+*'$&%()6663'(+*)(((,2662835*').**-3-4&&((''&*47,74974534)(.4+(-),')*272774-4/-9-8/**)(&(*'&+++101459,,,'('*.(-,33545*,)**2961403+*,,+*80*,((+(*&++*03257675.0()/*.'('(&&'+2-0;7./313020/2051)'))&,.)6,.0:9-'*+*+'),++(''-+%))),0.060-2-2*-(#&,(&%+'),1.,+*/20&+-++*,)**&*+.//2)..3-22.2
@f09d265e-155a-494a-91c3-8d20546c0f76 ch=477 read=98549 start_time=2019-12-13T18:18:42Z barcode=BC01 runid=2c9cf7bc05858273f10e7d7ec552fc0bd742dc3e
CTCCTACGGGAGGCAGCAGTGGGGAGTATTGCACAATGGAAACCTGGTACAGCAACTTCGCGTGAGAGTGATGAGTTTCGGATCGTAAAGCTCTGTCTTTGGGGAAGATAATGACGGTACCCAAGGAGGGAAGCCACGGCTAACTACGTGCCAGCAGCCGCCTGCAGTAATACGTAGGTGGCAGGCGTTATCCAGATTGCTGGAGCGTAAAGGGCGTAGGCGGATGATTAAGTGGGATGTGAAATACCCGGGCTCCCAGCTTGGGTGCTGCATTCCAAACTGGTTATCTAGAGTGCAGGAGAGGAGGTGAATTCCTAGTGTAGCGGTGAAATGCGTAGAGATTAGGAAGAGCACCAGTGGCGAAGGCGACTCTCTGGACTGTAACGACGCTGAGGCTCAGCGTGGGGAGCAACAGGATTAGATACCCTGGTAGTCACGCCGTAAACGATGAATGCCACTAGGTGGTGGGGGTTTCAACACCGCCAGGCGCCGCTAACGCATTAAGTATTCCGCCTGGGGTACGGTCGCAAGATTAAAACTCCAGAGGAATTGACGGGGACCCGCACAGAAGTAGCGGAGCATGTGGTTTAATTCAGTAACGCGAAGAACCTGACATCCTTGCATTACTCTTAATCGAGGAAATCCTTCGGGGGGGGACAAGGTGACAGGTGGTGCATGGTTGTCAGTAAAGCTCGTGTCGTGAGGATGTTGGGTTAAGTCCGCAACGAGCGCAACCCTTGTCGTTAGTTTACTACCATTAAGTTGAGGACTCTGAGACTGCCTGGGTTAACCAGGAGGAAGGTGGGGATGACACGTCCAAAATCATCCATGCCCACATATGTGGGCTACACACGCACAATGGCTGGTACAGAGATGCAATACCGTGAGGTGGGCAAACTTTAAAACCAATCTCGGTTCAGTTGTAGGCTGAAACTCGCCTACATGAAGCACGAGTTACTAGTAATCGCGAATCAGAATGTCGCCCCGGTGAAGATACGTTCAGCGCACACCGCCCGTACACCATGAGAGAGTTGGCAATACCCGAAGTCCGTGGAGCTAACCGCAGGAGGCAGCGGCCGAAGGTAGGGTCAGCGGTGGGGTAGAAGTCGTAACAAGGTAACCGGAG
+
./05.04,99&)1+*6614659:*''')29.-'*+300+),+19.-(+*04+0.)**...351/+%&('''('(+094-)6,675+97*)...0/-*,-,089)/002236..&--55/8--)*,/++4*+-*--,.0010//)+/527223-./-*56%*%%&*(-/-1.00/0)/**-1+%&22448424'%+'3*$'%-4'*/3673-*,,-.33120.6,*+*-,-/+-066200.*/21,,37(+59738&&'&))++64448561'.-))6::98996:5633,+)+*5432+)*(*+'()'&%$*(*/)),76/+/.+2/.1;53558850+)+./*2613)+)-.02&)),2/**'+.07333/.'/296:76522-,,24544+/,**/--..36:7,*).-./.,4(4-//67639+03/.-123,-269546<50/&((-)*'(&#(&%+1/1''/897/.:632.-'+&%('''&&&+)11/.,-,/(/)))),)/+5-+,6.01,'%#*'/23((,-**.,2;<7627(*,22.1,40454/0:944;41123-%&%'('('*+&')+-,,/65<97:8;0+++.*513&&'))&&(&%)+3464.5,-%%-.00/02012,))(%*,)*14)41-.1/00703446.52337.11/2:988798;280..%&(*1&&)+8522452/,(-,+++3,*01/327,/62)+3/6+)10353421((*)-3/61*.-7*./117:56:793570+.2./44*)(,-4899:9:<:8:7966222./+'&''&)15+34551'')+.)),+)+,(0250/'*(($%&)+..)*+/,0//))%%%&&).322;55497782///.2884:3006220-+,--/*-*64/---((+0)/4:44360/,/4%0*6,,,.-+,*03)+23023.)('+)),(&$&%%(//-.0,$,%&),&&&'41441199674+2')(,/.+**&.-.634:6,+*%)(+*.4-68))+.124:8,-,*)(()1-++(-+,+/:-*%%,,3645.)&&((-,/4()(,,+,-//015993.//*/-0.443+*+*()-)485-+&)&()++434(1+()1.54530(&
