# Supplementary material for: De novo species identification using 16S rRNA gene nanopore sequencing
Source: PeerJ. 2020 Oct 21;8:e10029. doi: 10.7717/peerj.10029 (PMC7585375; doi:10.7717/peerj.10029)
Supplement: Supplemental Information 3 [file peerj-08-10029-s003.zip › pass_fastq_runid_2c9cf7bc05858273f10e7d7ec552fc0bd742dc3e_465.fastq]

@f6caf5fb-a5d2-4bb6-9c06-52f0ff92a2c4 ch=445 read=215363 start_time=2019-12-13T18:19:01Z barcode=BC01 runid=2c9cf7bc05858273f10e7d7ec552fc0bd742dc3e
CTCCTACGAAGGGGAGGCAGCAGTGGGGAATGTTGCACAATGGGCGCAAGCCTGATGCAGCCATACCGCTGATGTATGAAAGAAGACCTTCGGGTTGTAAAAAATTACTTTCAGCGGGGAGGAAGAGGAGTAAAGTTAATACCTTCATTGACGTTACCCGCAGAAGAAGCACCGGCTAACTCCGTGCCAGCAGCCGCGAGTAATACGGAGGTGCAAGCGTTAATCAAATTTACTGGGCGTAAAGCGCACGCAGGCAGTTTGTTGAAGTCAGATGTGAAATCCCGGGCTCAAGCCTGGGAACTGCAGCATCTGATACTGGCAAACTTGAGTCTCGTAGGGGTAGAACCAGGTGTAGCGGTGAAATGCGTAGAGATCTGGAGGAATACCGGTGGCGCTGGACGAAGACGGCGCTCAGGTGCGAAAGCGTGGGGGGAGCAAACGGGATTAGATACCCTGGTAGTCCACGCCTAAACGATGTCAACTGGTTGTTGGGAATTGGATTTTCTCAGTAACGAAGCTAACGCGTGAAGTTGACTGCCACCAGAATACGGCCGCAAGGTTTGAAACTCCAAAGAAATTGACGGGGACCCGCACAAGCGGTGGATGATGTGGTTTAATTCGATGCAACGCGAAAATGCCACCCACCTTTTGACGTGGCAGGAAGTTTCCAGAGATGGATTCGTGCTCGAAGAGAACCTGCACACAGGTGCATGGCTGTCATCAATGCGTAGTGAGATGTTGGGTTAAGTCCGCAACAGGCGCAACCCCTTGTCGTGGTTGCTACATTCCAGTTGAGCACTCTAATGGGGCGGTGACAAACCGGAGGAAGGTGGGGATGACGTCAAAGTCCTCATGGCTGGCCTATAGGTGGGGCTACGTCCTTGGCTGGTACAGAGGGTTGCCAACCCGCGAGGAGACTAATCCCATAAAACCAGTCGTAGTCCGGATCGCAGTCTGCAACTCGACTGCGTGAAGTCGGAAATCGCTAGTAATCGCGGACCAGCATGCGCGGTGAATACGTTCCCGGGTCTTTGTACACACCGCCCGTCACACCATGGGGCAGGTCTCGCCAAGTAGGTAGCCTAACCGCAAGGGCGCTTACCACGGCGGGGTTCGTGATTGAGGTGAAGTCGTATAAAGGTAACCGG
+
--5.)).))+*,+)(,1/(+,&(**)1+*2.%-3++'++7177..,-15.35556605.&&%%&(+7--$&&**,,/-/7(&,*''1/1541;95943544-/),,))/7--,.--46-*-3-2)'-.)+,.88*-.5.1/--)*,&2()+75/8..5()/..//%))'*614'0-.-6000757789222+,,.&&'%&(,,,,3//),''&.2112145375854.44/.44:;8851880-32413164232%0*1)&+'$&&&)*+051,1-140*297,7773/(($,/-+))+&(-,)%&(),/()+0-1.1&%))$%%%'#&'*8858-.)4+1.,(%((&-*,-64567;70/7,)*010-**(),-:;2071/;37897;(+&%%%&'*06+/.*+2+,))+-2(67852,%'')+216:;44(,,/50)2%53'8*-+2214;117996666/./-42/2901+)/.143:555:7;/28362-/.0*,'289417723330/%%(%).4.0/659021-07/*1*)+($,)(,%'(%.**+&().,-3.8//*,&.+.(15+(%&+)/3.4((05-.;5(*(*/3115226;84/./-(*+.2249791,-.'0'*'%((*32.&$%'$.),,54178+,0346,3,,.-0-)0<-.+**+-.1//'2*/)**-/8/14--(.77;50-+,,/.+/(((('4:99555254-0,&"$$%'((%&&-..6274263-$)%&$(025))350.3-475)/6332(.(.)824++,,,,8))+2;2104+,,-.11-'.($'(&)+.04;4944*'*''().)%'*,)02348802+'&)3414*(&(&#&%)(&(+%*(--5757735212$%$),,/042576/,,1,06++314/;10122,,%$&*,/9/.80+,-69//977845:9653*3/520%6(*+8354-2,*-,(-31-/.+-0++4+2)-,++15413536333:9;880/-.+/0200'2233;966317042*584330)'**+./-.4+/5.-562102:34/24)((.,.1+/25;2&'(+./.,.-2)-),*)+.+)**(+0800:;363:5'1413:;9:9.9.-&102-2-,-8(1+'-7+*,*5,0&)*
@c83c53e7-6271-4754-b0f4-f236759f57c0 ch=389 read=103051 start_time=2019-12-13T18:19:01Z barcode=BC01 runid=2c9cf7bc05858273f10e7d7ec552fc0bd742dc3e
CTCCTACGCGGGAGGCAGCAGTGGGAATATTGCACAATGGGCGCAAGCCTGATGCGAAAACCATGCCGCGTGTATGAAGAAGGCCTTCGGGTTGTAAAGTACTTTTCAGCGAAGGAGGAAGGGGTAAAGTTAATACCTTTGCTCGTGGCGTTACCTGCCGCAGAAGGAGCACCGGCTAACTTTCCGTGCCAGCAGCCGCTGATAATACGGAGGAGTGCAAGCGTTAATCCGGTTACTGGGCGTAAAGCGCGCAGGCGGTTTGTTAAGTCAGATGTGAAAATCCCGGAGGTAACCTGGGAACTTTGCATCTGATGCTGGCTTGAGTCTCGTAGGGGGGGTAATTCAGGTGTAGCGGTGAAATGCGTAGAGATCTGGAGGAGGAGGAATACCGGTGGCGAAGGCGGCCCCTGGACGAAGACTGACGCTCAGGTGCGAAAGCGTGGGGAGCAAACAGAGTTAGATACCCTGGTAGTCCACGCCGTAAACGATGTCGACTTGGAGGTTGTGCCCCTTGAGGCGTGGCTTCCGGAGCTAACGCGTTAAGTCGACCCACGCCGCAGGGGGGTACGGCCACGAGTTAAAACTCAAATGAATTGACGAGGGGGCCCGCACAAGCGGTGGAGCATGGCTTAATTCGATGCAACGCGAAGAACCTTACCTGGTCTTGACATCCACGAGTTTTCAGAATGAGAATGTGCCTTCGGGCAAATGCAGAGACAGGTGCTGCATGGCTGTCGTCAGCTCGTGTTGTGAAATGTTGGGTTAAGTCCGCAACGAGCGCAACCCTTATCCTTTTGTTGCCAGCGGTCCGGCCGGGAACTCAAAGGAGACTGCCAGTGATAAACTGGCGGAAGGTGGGATGACGTCAAGTCATCATGGCCACCCACGACCAGGGCTACACGTGCTACAATGGCGCATACAAAGAGAAGCGACCTCGCGAGAGCAGAAGGACCTCACAAAGTGCGTCGTAGTCCGGATTGGAGTCTGCAACTCGACTCCATGAAGTCGGAATCGCTAATCGTGGATCAAATGCCACGGTAGAATACGTTCCGGAGCTGTACACACCGCCCGTCACACCACCATAGAAGTGGGTTGCAAAAGAAGTAGGTAGCTTAACCTTCGGGGAGGGCGCTTACCACTTTGTGATTCATGACTGGGGTGAAGTCGTAACAAGGTAACCGG
+
,93+'(+%%*/4,/3./55125.4-'/-0/9/--0.8/)1.-&.+9+68766+-)%&()'*,/00721...--01.--&(+(1/75880;91:/-)7-',(+-7:40001-**+,&,0.,,.+').84,0/400/551:4.176&,'(),/6')&$#+-+---4-+('%%'+)&%)*01,)-0/50256:3573.1*''$''*-,*+-/-.-,$)*328:78222010/,))*1+.09;1762683*,(.(/23530,183.1:7617;4469100.697*,6,)(%&&'(*,/(*.+(-(*4-%)*+-))*0+*'%'%%&(&&'''))++-(1//*'((0.3--)1-6*'))132-(+0)*177/--,-14/2.*+(%+)&.).*+46355003.,+,)0035296,).736103,*+++-3348447;111.-30**.068;-+./1:*4-++-120/6687:./58877053./25:88982-+&()4.-''*)+*02/37++(-,,((0++-222434,)***&+%(+24643355966043/**-&$,)56''(-/1,)%((*+)/&$')%+-05412.0659/.-3353656($2410,/5,--,118340997-,*+01--*)*+,--,,)--213-'+*+5,,*+''&',0,+35776355595+((**+,0;:2-+(-++++4:52:87152,.-305;9.&'&'%+*-/.3166:544001//388752.//04871/5.-.4:9444;5;505,0.*2-)*644-&&((,+00;1)/00661::,148346--0.6/1)9*91+1-(*-53**()*++%('*.0-4/-./8<:8609/.4-.)*'(-'-/-047772&(**/0/++)'-*%).,')*-0913/-*'&'%(-.6:9765844;87776-.02+&(%'(&')''('+))))&()-/-.0)/..0/+)+-60**/1677895741(0,+9-6.//002111)1152)446614241225.707.5)*)*'''565898963.-.:30103-&&2,100/4/9/(.&)))'*)/./24;81:4./30.,-+'*+./%&+*()/2(*4+3361*%('&'(-,*+*))*3-./096395*%,3+.&')**22-+/3.-2488:6775550.12,)*1.+-2.112768)-()).+4.
@05d3f1ec-ab55-41d3-8e87-05ed20411f56 ch=124 read=220930 start_time=2019-12-13T18:19:00Z barcode=BC01 runid=2c9cf7bc05858273f10e7d7ec552fc0bd742dc3e
CCGGTTACCTTGATTACGACTTCACCCCAGTCATGAATCACAAAGTGGTAAGCGCCCTCCCGAAGGAGTTAAGCTACCTACTTCTTTTGCAACCCACTCCCATGGTGTGACGGGCGGTGTGTACAAGGCCCGGAACGTATTCACCGTGGCATTCTGATCCACGATTACTAGCGATTCCGACTTCATGGAGTCGAGTTGCGGGCGTCGGACTACGCGCACTTTATGAGGTCCGCTTGCTCTCGCGAGGTCGCTTCTCTTTAGCTATGCCATTGTAGCACGTGTGTAGCCCTGGTCATGGGGCCATGATGACTTGACGTCATCCCACCTTCCTCCAGTTTATCACTGGCAGTCTCCTTTGAGTTCCCGGCCGGACCGCTGGCAACAAGGAAGGATAAGGGTTGCGCTCGTTGCGGGACTTAACCCAACATTTCACAACACGAGCTGACGACAGCCATGCAGCACCTGTCTCCACGGTTCCCGAAGGCACATTCTCATCTCTGAAAACTTCCGTGGATGTCAAGAGACCAGGTAAGGTTCTTCGCGTTGCATCGAATTAAACCACATGCTCCACCGCTTGTGCGGCCCGTCGAATTCATTTGAGGTTTTGCTTGCGGCCGTACTCCCCAGGCGGTCGACTTAACGCGATTAGCTCCGGAAGCCACGCCTCAAGGGCACAACCTCCAAGTCGACATCGTTTACGGCGTGGACTACCAGAATTATCTAATCCCTGTTGCTCCCCACGCTTTCCGCACCTGAGCGTCAGTCTTCGCCAGGGGCCGCCTTCGCCACCGGTATTCCTCCAGATCTCTACGCATTTCACCGCTACCCACCTGGAATTCTACCCCTCTACGAGACTCAAGCTTGCCGATTATCCAGATGCAGTTCCCAGGTTGGGCCCGGGGATTTCACATCTGACTTAACAAACCGCCTGCGTGCGCTGCGCCCAGTAGTAATTCCGATTAACGCTTGCACCCTCCGTATTACCGCGGCTGCTGGCGTTAGCCGGTGCTTCTTCTGCGGGTAACGTCAATGAGCAAAGGTATTAACTTTACTCCCTTCCTCCCGCTGAAAGTACCTTACAGCCAGGCCTTCTTCATACACGCGGCATGGCTGCACCAGGCTTGCGCCCATTGTGCAATATTCCCCTCTGCTGCCTCGGTAGGAG
+
:+/,46/27370,*/%),*-1/-)615+,-284754750(/.960074463/003:-+-51.14-/$)1738)333491..,.+*051/36.3.&&**094.1695425887;:5,./(,))*.97/.68/.425-'.-07548//147337:8,-.546),-/15/./0235/66050458982430'++//2-6-&-/3,+'-.)6/0.*-))'((*,4:777454430-/1721./*//5,%+*+-1153874397$)'%&)-.2.75,)++*',0335100/2:50073/'1,0344854../.-)+++,21,.4*;5,).2-848/0*-139,++96:2;21/3544:4392'(/3648/*.111:598443252234.1%)')*4168.+/.,614.44533600&73405-1),0*,*2,3:--454:5+/.(-+.266758)7895,)+**011;996421)*+27:7::6+-'+,--123;75669756*+.777/2734466:7755.+*%)*,<;5361.,..2;896100-20//788/).+//;2;:./023435-)1,()0)-.2',&-1.'*0&*,,;./8;7/21.35-$"#$$'(0-1.*-./-269-*//3/811+.01312/.0,%-)3&/1/)(*(*$061567<9.40+75/,/05,-,-*61357550001-112%*(41458;::979;31(*.+++:66:066)*.8/-.3299*+2-+-70+,,11796674999503315;2)+3*/7;439-.4-<88:;229.3122:8300---134477564649<;3.051443(,('+52507.7073,672-020-1..3223/)+$%%$&*)&&,).-3')*1228144;16/,.71:1:89-+.470/2:7-,*,,/.+))+*5,24:47;273..124351.5(0-64*())*$*+0/:+3/,3-3-9*+*('+%096102,/--8149.0-3265403+*'&')+,8)76--.7.5;675730-,5;979637222642:)1312011-,09/',,/940:82+1*-)54-0.+%,%)4151--%0+(-025298;<;8821(--01:6541++,,-,3/16:352.//3;4/03,--04;544;/881,2512332686+)-13/&(
@f71597b8-68ef-4475-88e8-327213b7ead2 ch=327 read=101096 start_time=2019-12-13T18:18:57Z barcode=BC01 runid=2c9cf7bc05858273f10e7d7ec552fc0bd742dc3e
CTCCTACGGGGAGGCAGCGGTGGGGAATATTGCACAATGGGCGCAAGCCCACAATTACAGCCATGCCGCGTGTATATGAAGAAGGCCTTCGGGTTGTAAAGTACTTTCCAGCGGGGAGGAAGGGAGTAAAAAAGTTAATACCTTTGCTCATTGAAGCATTTACCCGCAAACACCAATAACTCCGTGCAGCAGCCGCGGTAATGGAGGAGTGCAAGCGTTAATCCAAGTTACTGGGCGTAAAGCGCACGCAGGCAGTTTATTAAGTCAGATGAAATCCCCGGGGCTCAACCTGGGAACTGCATCTGATACTGGCAAGCGGAGTCTCGTAGAGGGTAGAATTCCAGGTGTAGCGGTGGAAATGCGTAGAGATCTGGAGGAATACCGGTGGCGAGGCAGCCCCTGGACGGGCTGACACAAGGTGCAGCGTGGGGAGCAAACAGGATTAGATACCCTGGTAGTCCACGCCGTAAACGATATCGGCTTGGAAGTTTATTGCCCAGCCAGAGGCGTGGCCGGAATTAGCGCGTTAAAGTCGACCGCCTAGAAATTGCAGCCGCAAGGTTAAAAAAAAACTCAAATGAATTGACGAGGGGCCCACACAGAAGCGGTGGGCGTATGGTTTAATTCGATGCAACGCGAAGAACCTTACCTGATGCTGACATCCACAGGAAGTTTTCAGAGATGAGAATGTACCTTCGGGAACCGTAGGTGCTGCATGGCTGTCGTCAGCTCGTGTTGTGAAATGTTAGGTTAAGTCCCGCAACAGGCGCAACCCTTATCCTTTGTTGCCAGCGGTCCGGCCAGGAACTCAAGGGAGACTGCCGTGATAAACTGGAGAGGAAGGTGGGGATGACGTCAAGTCATCATGGCCCTTACGACCAGGGCTACACGATGCTACAATGGCGCATACAAAACGCGACGCCTCGCGAGAGCAAAGCGGACCTCATAAAGTCTGCGTCGTAGTCGGATTGGAGTCTGCAGCTCGGCTCCATGAAGTCGGAATCGCTTCAGTAATCCGTGGATCAGAATGCCACGGTGAATACGTTCCCGGGCCTTGTACACCGCCAAAATCACACCGCTTAGGAGTGGGTTGCAAAGAAGTAGGTAGCTTAACCTTCGGGCGCTTACCACTTTGCTTGAATTCATGACTGGGGTGAAGTCGTAACAAGGTAACCGG
+
.24/,+.(18-)-2225+)'*.76(..,.8/.-//.4/00+++..2(+/&%)),-*'%(&('()'/5-.03/333*+,1.(*,+0---,,)3113.*/61).+,,42*'%)*&.4/*/,,,,5/'((*7:4-*')2+7+**)+4,,788.7+,'$&-*-2/,+41,,,*)&&,)'$&*3-/.--/*-&'(*.05+1/1,8,-71/()%((,.1+,,,6:42/4(*$&-4.1283++,-12/*+-.(+'-(),,),0;9)0.3//57/3,4''1,+29:2)3)'.680/0904853322.002;1236558662,'$&&(%%&')8640,*-+,*+*3+7*7+,282101111874./1-'&%((()&'+*228520/)--53:,5*,(%&&(**&.2;6.&()&$&'&')*&*$&%',,+,(+(**./0-)&%+/916+8../-,,.6/44''(&((*/0+),-052050%*)02'12)&,--0,(&+*1&',.+13-)+,('''.+/.*%%+%&(%&(%'$()-+-128)*853570'(%%'(**%+&%,-&/.''+).-7677965-3738444:8100:3:302*(,133-6,)-+-&''$&'(,+*)%$$'%,+0+0,/107-()*,97873+(,/(-2767,,4)%%$*%$)*,8641&'(%2+*(+.994/+(')(+-+*)*)&0'+63,/+58796,,+),/-.-3./01,7651342484554646.7.%+./854203*.65:68--82*%/(*-))-/153+/1,+1*006157,/1,1-++,1704,6*2)'43*44/8()(/)(+.-3--)(*+,/6;;9::4,*%*&&&'%)&*,)*+-1312.33),349856+438/0,'&*+7;.0.5--..()*&),376131/19711(($%)11,+**)+*(/-/436/++*)+09-&20:530135678+(&'&(*&,-)+1359&0&8*)*&()*').*.023-&/1/6+,*0*,,0&2,332'&$###&(0:1/+&'0:999,.%''&06/315556:6+657;.-))0**&('$(&*$()*+,179:00/312.%&'',((&()&052924391')*&*'+.-*'+..1-,++-)(-+((-/6150-.363*)&'&&&-*&%*&('(&&+(.+-0.++)+.425;-811;8443
@5166122f-9e6f-42fc-8e3e-45d2cca58781 ch=480 read=124523 start_time=2019-12-13T18:18:55Z barcode=BC01 runid=2c9cf7bc05858273f10e7d7ec552fc0bd742dc3e
CTCTATGGGAGGCAGCAGTGGGGAATGTGCACAATGGGCGCAAAACCTGATGCAACCATGCCACGCGTGTATGAAGAAGGCCTTCGGGTTGTAAAATGCTTTCAGCGGGGAGGAAGGAGTAAAGTTAATACCTTTGCTCATTGGCGTTTACCCGCAGAAAGGCACCGGCTAACTCCGTGCCAGCAGCCGCGGTAATACGGAGGTGCAAGCGTTAATCGGAATTACTGGGCGTAAAGCGCAGGCAGTTTGTTAAGTCAGATGTAAATCCGGGCTCAGCCTGGGAACTGCATCTGATACTGGCAAGCGGAGTCTCGTAGAGGGTAGAATTCAGGTGTAGCGGTGAAGTGCGTAGAATCTGGAGGAATATACCGGTGGCGGGCGGCCCCCTGGACGAAGACTGTGCTCAGGTGCGAAAGCGTAAGGGGAGCAAACAGGATTAGATACCTGGTAGTCCACGCCGTAAACGATAATCGACTTGGAGGTTGTGCCCTTGGGGCGTGGCGGAAGGCTAACGCGTTAAGTCGACCGCCTGAAATTACAGCCGCAAAGGTTGAAACTCAAATGAATTGACGGGGTACTGAAGCGGTGGAGCATGTGGTTTTAGTTCGATGCAACGCGAAGAACCTTACCTGGTCTTGACATCCGCAGGAAGTTTTCCAGGATGAGTGTGCCTTCAGGAACCGTAGGACGAATTGCTGCATGGCTGTCGTCAGCTCTGTTGTGAAATGTTAGGTTAAGTCGCAACGAGCGCAACCCTTATCGCGCTGTTGCCAGCGGTCCGGCCGGGAACTCAAAGGGACTGCCAGTGATAAACTGGAGGAAGAGAAGGTGGGGATGATAAAGTCATCATGGCCCCATACGACCAGGGCTACACGATGCTACAATGGCGCATACAAAGAGAAGCGACCTCGCGAAACAAGCGGACCTCATAAAGTGCGTCGTAGTCCGGATTGGAGTCACCGCAACTCGACTCCATGAAGTCAGAATCGCTAGTAATCGTGGATCAGAATGCCACGGTAAGACCGTTCCAGGCCTTGAACCACCGCCCGCCACACCATGGGAGTGGGTTGCAAAAGTAGTGAAAGCTTAACCTTCGGAGGGCGCTTACCACTTTGTGATTCATGACTGGGGTGAAGTCGCTAACAAGGTAACCGG
+
.02,,-&1/)-/+*./..548/(((,%4'(()+*+'/.,&+20.),*+0275,,&2)*)%*,&,'+,12766678**2*-/96492<557-%)1-'($,4542-.-,08-'+,16*+&((/3-(6+1+./134;5/011&,(.(.*)4)*.9/*+&*-+&++-.4..,+,/0--.0(1+09550/.80*-(&&*4-/050*,&''-/34655:6:66..2,0,/01;;::5337/&'%&$()+,-8<;-291508:23482.)./'+''-2,120-312241026200//2.-.//46361.+''&(''*++9782/,,*0+01)2+0/),01/**,//71,)3+,.330/,+--0230.6./6/,+-226:82:.))***/+6801.1938)')(((&'$$&*+128674.041+,.+2)*(.)'+,9<19.98-0/+-66247029734251)+.3:55::9-+)*%%(+20-..*//132;/0018(&'().,*/*+)))*''(+*--6/0031604.5451897896-&++(*0.%020/20/)'(-+,$**&680;75/3/6/558082,''+&'&%*.1119-')*%,&')2.:;1-(29621333627350-2.0331+/%/32143328100233.$+&,*(*,-5;.,((++*.'(()++&4/686&5///2794+)3/6*''*'*+520$'$%'$%'(,/9124436619*))*',(*08/1427330.0*--5/(()(-54,45+0---411()-+3.+-**,23925*3*.4/:84957969)+')*56680//.-217;/5562/,)()()'''&''(.1+)&&%&(,+),/4;81//1/45*$(%&)-0:2158652,$''%**00.25;7370+...2666,((&)+&)-*-+.32*),'%,.2.16951966243:4.133+5801675/*&,$4(-+*,--,.0..0010/00258735718000+0'-)++-*+)(/001673.345.+*/..45/1--)&+&(*,/034''378910-0-*%'+-+176/0821008054;/())+'.0:62790'$)$)+%')'%&*-4.3+0++*0(-3.31202-07,01;/,.357<823/(-.%,-*++0-+,2,%'.')1-+5.199;5;
@6beb1896-5ba1-4e24-8e9f-db973a0bed4a ch=235 read=135339 start_time=2019-12-13T18:19:13Z barcode=BC01 runid=2c9cf7bc05858273f10e7d7ec552fc0bd742dc3e
CTCTACGGGAGGCAGCAGTAGGGAATTTTTCGGCAATGGGGGAAACCCTGACCGAGCAACGCCGCGTGAAGGAAGAAAGGTTTCAGTTGTAAACTTCTGTTATAAAGGAAGAACGGCGGCTGGGAAATGGTAGCCGAGTGACACTTTATTAGAAAGCACGGCTAACTACGTTAGCCGCGGTAATACGTAGGTGGCAAGCGTTATCAGGTGTGGGCGTAAAGGGCGGCAGCAAGGGTCTGTGGTGAAAGCCCGGCGCAACTTCAGTAAGCCATAGAAACCAGGCAGCTAAGTGCAGGAGAGGGATCGTGGAATTCCATGTGTAGCGGTGAAATGCGTAGATATATGGAGGAACACCAGTGGCGAAGGCGACGATCTGGCCTGCAACTGACGCTCAGTCGAAAGCGTGGGAGCAAATGGGATTAGATACCTAGTAGTTACGCGGCAGTAAGTACTAAGTGTTGGATGTCAAAGTTCAGTGCTGCAGTTAACGCAATAAAAAACGCCACGCCTGAGTAGTACGTTCGCAAAGAATGAAACTCAAAGAATTGACGGGGCCCACTGAAGGTGGAGCATGATTTAATTCGAAGCAACGCGAAGAACCTTACCAGGTCTTGACATACTCATAAAGGCTCAGAGATGGAGAGATAGCTATATAGAGATACAGGTGGTGCATGGTTGTCGTCGCTCGTGTCGGTAAGGATGTTGGGTTAAGTCCGCAACAGGCGCAACCCTTATCGTTAGTTACCATCGATGGGGTGGGGACTCTGGCAGAGACTGCCAGTGACAAGCTGGAGGAAGGCAGGGATGACGTCAAATCATCATACCCCATATGACCTGGGCTACGCGTGCAACAATGGGATGGTGCAGAGAGGAAGCCGAAGCCGCGAGGTGAAAGCAAAACCCATAAAACCATTCTCAGGACCGGATTGTGGTGCTCGACTACATGAAGTTAAGGAATCGCTGGTAATCGCGAATCAGCATGTCGCGGTGAATACGTTCTCGGGCCTTGTACACACCGCCCGTCACCACGAGAGTTGATAACGCGAAGCCGGTGGCCTAACCGCAAGGAAAGGCTGTCTAAGGTGGGATTGATGATTGGGGTGAAGTCAACAAAGGTAACCGG
+
,/0,/1/:93245/0/+-0/,/)+.,5:;307;55735961('+,141((')$')'*,2-,.7*+*)-.2.,,.&++&-(.,'*,1+7()*44**6))()'%&*-4-5/7/19849+)(((,'(*.,.5,,./80.()&'&$%)+34,)2.)+,,%**03212363436,3(&%(&)+03+4,,,9883710//+/403/9/.-9),22356;:6559;0*2-)/8775,0(/17/443.4562/+-)+2**%$$%**(,3+%,*/416:5++&).5-95476-./.+)*)&,)21)*),4...62/)+4'7)9966451*(,,168//:1.063.-*/.//-/2703+*50018043231*.+.+5880/')(.1/3967875211130445/767'+2+)*,-455/0.3<9-%-0-/70138659,/05+*-(''&%&*.'..-*+)+.056/253<4:3757154)+374-/011114663624.%**4.2180*$%%()&*)..($$$&),0,-.4;8.036.)+41,29-,32)*)$&%+0..131:0-4+*2/,%('&-1,*''%&%#(/-+5/77-7---73835345-'3+.8--6:3/5032:3125545667967*/-/12*)*,-::2,+)(+((*,-10,,('')-+*-./301683441*/-:+,-445))(,)*-412//.*(+55618//*,.+((,06'*8/9/79960)/-34,5000+2*))04037792&&+((+'&(*0')+540-64-+(()6689;*10--(*(((,/1,4))))+&%8943477:878./*+/1::77(1+'($)%%&&)051+22*()%(/06;90639328'*/396,+''&''***-)+()/,+3;860,//,.15-%,.;:.04.'(+5933:89663/(+&&,0-0&''&'&%.$$%&**+4556612(--7,-)*-+44210&-..102/534858012239688924233923313;958.796/31-.02+2049/5:/.//+-**,*,+(*0-*+,174(0((-.09688::7401364230,0,-1%+*,27750203277;91-/)++.757443((&')()*)))+4(10/487:3+
@eb325772-7ef7-4658-96a2-c6ed4afe167d ch=22 read=159462 start_time=2019-12-13T18:19:09Z barcode=BC01 runid=2c9cf7bc05858273f10e7d7ec552fc0bd742dc3e
TTCGCCGTTCAGTTACACGTATTGCTGGTGCTGAAGAAGTTGTCCCCGGGTGTCTTTAATCGCCTGCTGCCTGTCGCTCTATCTTCCGGTTACCTTGTTACGACTTCACCCCAATCATCAATCCCACCTTAGACAGCTCCTTCCCTTGCGGTTAGGCGGCTTCGAAGGTGTTATCAGCTCTCGTGGTGTGACGGGCGGTGTGCAAGGGCCGAGACGTATTCACCGCGACATGCTGATTCGCGATTACTAGCGATTCCAGCTTCATGTAGTCGGGTTGCAGACTACAATCCGAACTGAGAATGGTTTTGGGTTTTTGCTTCACCTCGCGGCTTCGCTTCCCTCTGCACCATCCATTGCGTGTGGCCAGGTATAAGGGGCATGATGATTTGACGTCATCCCACTCTTCACTCAACTTGTCACTGGCGGTCTCGCTGATCCCCAGCAATGATGGTAATTTAACGATAAGGGTTGCGCTCGTTGCGGGACTTAATCTCACGACACGAGCTGACGGCAACCATGCACCACCTGTATCATATAGCTATCTCCTTCCTCTGGGCCTTTATTAAATTATGTCAAGAGACCCTGGTAAGGTTCTTCGCGTTACTTCAGATTAAACTGTGCTCCACACCGCTTGTGCGGGCCCCAAATCAATTCCGCTGGGTTCATTCTTGCGGGCAATGCTACTCAGGCGAATTACTTATTTGCATTAACTGCAGCGCTGAACTTTGACATCCAACATAGTACTCATCGTTTACGGCGTGGACTACTAGGTATCAATCTATTTGCTCCCCGCTTTCGGGACTGAGCGTCAGTTGCAGGCCAGATCGTCGCCTTCTCGCCATAGTGTTCTCCATATATCGCATTTCCACCGCTACACATGGAATTCCCACGATCCTCTCCTGCACCTATTGCCTGGTTTCCTTGGCTTACTGAAGTTAAACCACCGGGCTTTTCACCACAGACCCTTGCTGCCGCCTGCTCCTCTTTGCGCCCAATAATTCCGGATAACGCCCGCCGCCTACGTATTACCGCGGCTGCTGGCGCGTAGTTAGCCGTGGCTCAATAATTACCGTCGCTCGGCTACCATTTCCTGTAGCCGCCGTTCTTCCTTTATAACAGAGTTTAATCCGAAACCTTCGCGCGGCGTTGCTCGGTCAGGGTTTCCCCATTGCTCGAAAATTCCCCTGCTGCCTCCCGTAG
+
%&$##&/158+3/:*)%)+0330-./5;;::7-.)&&)(+//.0*+*$&++-3/-2&$$&&$(((&(%&-10020..6835/*/.,+,-07)-&(''*0+...0+-.(+07+.00823031-17*,5.-.)+.*&,--72857/(*/*./7-8,-,')''040)%%+(,'-1/02**,,/,.167210--2612*,'+'('%%)'*(&0)'&'+.-0/161/0/.--**%*(042056545//,.))****+$4*5'*$))0*+..25687+-,09%/(,264-2.7///+,03-,+'.2035292)',20986/*,.85039+.2337118+(,//07-,7/,+,204730'*&&&(*((%').',('$)-+)/0*770...-1184,.1(285,83+$&&&+-,&))1*5/07332(*'()+)406593.-()).79--$&%1&()3273)(%'+2535462*,0,.8.1-105212,,,6-.**)(),+/0+..+/),0/0011-121-/))*).*-*,1.0.0.)*..%%''(#&(*++--))(''(--5,),.-2-$(')''*(*+.14))((*)76'&*(*%%(+6:776902-1*%'0/2&%-0-07..%%%$$)14+,),,*++(,,+,)-'23/*''),3'.104%%&*'',16239;413.0-4580//+--+,---8:-+&&'%#$+()'-'&'),3.7/75+(%(#&('(-/8420348/:(1),''&)))-23438./9:*.+3-0058320&/*+-+&(*)+'(.)(/5+(&(2/.+*-/90/*9:10()%'''+,6-;-,.-02060028757977825/+.-59-.+'.*-86+.+)()*+)(&)'08(24-,-)002,*+&().+.02.6(&&(,-070.+*,,12.36((&&'*+'*,$'*&%%&+*313/235-1,//30**%$(*(*'&##$$')0+-/,+653%$-&&'+.5(*5.++-05+,492*-()(&-4-('/6/5282.7--(*'&%)'&1.4/0.-,,0,/8-+2,,-88:21-+'(11820-,//150**($&'&+('(+0211/&-.,'&&&$*1,199-&&'&))/)&''(/8100+)),')*/**%&**,3')--.1)+/*-51/*$&'(57773.+*,,+.-.0411.;051:.,-9(+),,29;:7:.:/,)-/653717+)),*+
@05cc3a9a-f027-4fa5-85a9-ce4ad949493a ch=27 read=75431 start_time=2019-12-13T18:19:17Z barcode=BC01 runid=2c9cf7bc05858273f10e7d7ec552fc0bd742dc3e
CTCCTACAGGGAGGCAGTGGGGAATATTGCACAATGGGCGCAAGCCTGATGTAACCATGCCGCGTGTGAAGGCCTTCGGGTTGTAAAGTACTTTCAGCGGGGAGGAAGGGAGTCGGGGTTAATACCTTTGCTCATTGAGCGTTGCCGCAGAAGGGCCACCGGCTATCCCGTGCCAGCGGCCACTGATAATACGGAGGAGGTGCAAGCGTTAATCGGAATTACTGGGCGTAAAGCGCACGCAGGCGGTTTGTTAAGTCCCGGATGTGAAATCCCCAGGCTCAGCCACAGAACTGCATCTGATACAGCAAGCTTGGAGTCTCGTAGAGGGGTAGGTGCAGGTGTAGCGGTGAAATGCGTAGAGATCTGGAGGAATACCGGTGGCGAAGGCAGCCCCTGGACGGAGCGGCGCTCAGGTGCAGCGTAGAACAAACAGGATTAGATACCCTGGTGAGAGGTCCGCGTAACGATATCGACTTGGAGGTTGTGGCAGGGGCGTGGCTGGAGCTAGCAGCAAGTCGACCGCCACAGGAGTACGGCCGCAAAGGTTAAAACTCAAATGATGGATTGTGGGGGGCCCGCACAAGCGGTATGTAAGTTTGAATTCGATGCAGCGCGAAGAACCTTACCTGAGTCTTACGACATCCACGGAAGTTTTTCAGAGATGAGAGGATGTATTCGGGAACCGTAGAGACAGGTGCTGCATGGCTGTCTCGTCAGCTCGTGTTGTGAAATGTTGGGTTAAGTCCTGGCAGGCACCCAGCCCTTATCCTTTGTTGCTTAAGCGGTCGGCCGGGAGCTCAAAGGAGACTGCCAGTAATAAACTGGAGGAAGGTGGGGATAGCGTCCTTTGATCATCGCTGGCCCCGCCACGACCAGAATACGTGCTACAATGGCGCATACAAAGAGAAGCGACCTCGCGAGCAGAAGCGGACCTCATAAAGTGCGTCGTAGTCCCGGATGAGTCTGCAACTCGACTCCCATGAAGTCGGAATCGCTAGTAATCGTGGATCAGAATACCCACAGTGAATACGTTTGGGCCTTATACACACCGCCCGTCACACCATAGGGATGGGTTGCAAAATGGAAGTAGCAATAACCTTCGGGAGGCAGCACCACTTTGTGATTCATGACGCAGGGTGAAGTCGTAACAAGATGGCCGG
+
-.5,**-,09(++,*)(//47/+3-)/+*+344;98988589905852,(($(&-023(98()(,2,+,)+.+$%()'1.38,./9/),*+0941(+((28-')/+,-1-%($%&'+(.2/6/3622::01/.)/-,,)--1,%(%'*''+&&.-.3$%$&%'%&'11+-9991--+)-3,$($%%)(&''*,6..2+*---,0.-..0:7960+2.+3-,,1663--/473/0*,%-)0*,*2287;9-9-8+0.7*)'1/564++56..5/*&/4430,+1-%&%.)510//233***($'&+,'('%%%-,$&'('--//.)523+-(.''%%'/00,('**.522373,,-/.11///15561)+)+('&+('(+)+**-*%**&+412*(+737+-&&+-/00224373((%%'(*/&/%%&0502&(+%1./.66)28*)-(&&'%%)%),'%%$'$$$'((%,+2/+,)+*&((20,&&''%',-*))%*((%*.**-()%(#$%%*).2-.28450&&(&%$%#$'%%&&&&)0+*2,65;90146'*)&&%'..,1**&)16.(%&(+'**,-',-03.*.+(&)))1-,2153//..&1*'+&&(+()374407/097.'&(*,(%%(%11270-.).(+),3;<.210-,-//--&+('(&%#'(*&1/497:64('&)23023244993-/0.,'&,,(+)*+*,+,./1366112044/+18)045959.+.&#%')*042%&)&&&-93/7264-/6.(4,%%&%'(%%)1./+007)60($'(2/2**-..00545602/++,-8)1331*,*,1,4/-28313110--/%&*&%()*.81''$&&'',(&)+$%'*+()&%&$$&&(,32246:908657887899*(*'*))*44333522++')+).+)*48885986170&)(+,567487580-,,1.1*$(*-46736,/.**.)2-*'+3/5///,61958-,,*&-/44403+.0-.+*(,*&66,+.*+0/09798416.-&)1*-(&*)-'*(00.63,)**'+(.4,-%(1&)*(--6;3(5+'%%%&%&&&)&''+).30/175(0,(+.)&'('*($'/30+346:;95,,((%&#(0,/(+,(*+,//955-%',+,-/*/
@cdd874ca-0c65-4e31-89c5-b673db1a5225 ch=83 read=154753 start_time=2019-12-13T18:19:26Z barcode=BC01 runid=2c9cf7bc05858273f10e7d7ec552fc0bd742dc3e
CTCTACAGGGCAGCGATGAGAATTCTCGGCAATGGAAACCCTGACGAAAACAGCATACGCGTGAAGGAAGAAGGTTTTCGGATTGTAAACTTCTGTTATAAGGAAGAACGGCTACGAATGTGGCCAGTGACAATGCTATTAAGCCACGGCTAACTACGTGCCAGCAGCCGCGGTATACGTAGGTGGCAAGCGTTATCCGGTGTAGGCGTAAAGGAACGGGCAGCAGGGTCTGTGGTGAAGCCTGAAGCTTAACTTCAGTAAGCCATAGAAACCAGGCAGCTAGAGTGCAGGAGAGGGATCATTGAATTCCATGTGTAGCGGTGAAATCGTAGATATAATGGAGGAACATGGCGAGCGACGATCTGTACCAACTGACACTCAGTCCCGAAAGCGTGGGGAGCAGAAGATACCCTAGTAGTCCACGCCGTAAACGATGATACTAAGTGTTGGATGTCAAAGTCTGCAGTTAACGCAATAGTACTCCCTTACAGTAGTACGTTCGCAGAATGAAACTCAAAGGAATTGACGGGGGAGCCCACTGAGCAGTGGAGCGTAATGGTTTAATTCGAAGCAACGCGAAGAACCTTACCAGGTCTTGACATACTCCACCAAGAGCCAGAGATGGAGAATGGCTATATGAGATACAGGTGGTGCATGGTTGTCGTCAGCTCGTGTCGTGAGATGTTGGGTTAAGTCCGCAACGAGCAACATATCATTCGTTACCATCATTAAGTTGGGGACTCCTTGAGACTGCCAGTGACAAGCGGAGGAAGGCAGGGATGACGTCAAATCATCGTGCCCCTTATGACCTGGGTTTCCCGTGCTACAATGGATGGTGCAGAAGTGAAAGCCGCGAGGTGAAAACCCATAAAACCATTCTCAGTTCGGATTGTAGTCTGCAACTCGACTACATGAAGTTGGAAATCGCTAGTAATCGCGAATCAGCATGTCGCGGTGAATACGTTCTCGGGACCTTGTACACACCGCCCGTCACACCACGAGTTGATACACCCGAAAGCCGGTGGCCTACTTGCGGAAGGGCTATCTAGGGTGGTTGATGATTGGGGTGAAGTCGTAACAAAGTAACCGGAAGATAGAGCGACGAGCGGCGGGTTGGCTAAAGACACGACAACTTTCTTCAGCACCAGCAATACGTAACTTCCA
+
---%%%%*-(((%)$&,)**,0.50+-'(*/512.-4*/8'(,.0()342,,&-&&&')(/00030033)+0.01;9336:1.8-00;521725/7/.)6-')///162*(+,.)&'-**'&&)($+,.-4%'++,3./40.)+,/401../1+./0.*.192..--2.34.*)'%&(*+'+(+**&++**/48445*2.3/*&,(%$%$&&'''%%&()(),/&-6444487872/)*(.235390-1-9)*9,+$&'+;/5;592--50.7//85-///,*++,44),5*++)4+.//(5*($.*4.7,--0//0+0(-'(%&$()'($'%%&&(''+*),,,,+'(**)(&((.80//**%&$#('/-0**),$&*++*+//+(,,*(-.,089,*&,(&*(&)-'52()))/()*+/./28;889<810/-,*0(0048131/4393969:64&/&&(('%%6&%$*'('&&($'%()53((''(%&*+/7785474*+-)0..1678,3679**%,)-3/780771.&**7,--,+-+,)-,03.*,'/&'-..2;7*304-+-2-026756)))&'.((**)-0(),0-2...9886556)$&%))$)$+1(()*-;:0/*&-0$5558955.-)+066-5./598566;8844..0589000..'3(*-5723/035293553;570.5)'*,-30,))&%($)'*+()-$&&*'),,0708082/.6*/74115*$$%(*4324(67)0.,.100.,-5*,,+-(+,'38018873-*-196)((*+497-:0--73430630*(%),+-)**/02,+*+,0378:79888/.,'(,,-2.(.3231)*())/1,/06+,05;:2-5..<:7:-./.))8,2.,.899988222./21/,&'(**/5./.9.4)5.()953/.--*+,2557;9:4+434756462.,)--.(-.3:202.7/&)'(0/1152304:51.*'),44223.0/10..++*-,(1,(')(+$24'%*%+/.-+%('%&%(*.+**,-/,+'*(,+$+4-8--./,3--,5-,,4/,/4/'(8369.+--4223,7-,843++.3389('./+'%)/),'%$%%*2**',%')--4.*/76.29:,..-/8-)/-51225533'&($$#
@047c3f7c-2581-4296-b5a1-0df48e983893 ch=393 read=63695 start_time=2019-12-13T18:19:24Z barcode=BC01 runid=2c9cf7bc05858273f10e7d7ec552fc0bd742dc3e
CTCCTGCAGGAGGGCAGCAGTGGGGAATGTGCACAATGGGCGCAAACAGTCTTGTCATTATGAAGAGGCCTTCGGGTTAATAAAGTACTTTCAGCGGGGAGGAAGGGAGTAAAATTAATACCTTTGCTCATTGACGTTACCCGCAAGAAGAAGCACCGTACTCCGTACCAGCAGCCGCGGTAGTAATACGGAGGTGCAAGCGTTAATCGGAATTACTGGAATGCACCAAAAGCGCTGAGCAGTTTATTAAGTCAGATGTGAAATCCCGGGGCTCAACCTGGGGCCATCTGATACTGGCAAGCTTGAGTCTCGTAGGGGTAGAATTCCGTGTAGCGGTGAAATGCGTAGAGATCTGGAGGGAATACCGGTGGCGAAGGCAGCCCTGGACGAACTGACGCTCAGGTGCGAAAGCATTAGAGGCAAACAGGATTGGAATACCCTGGTGAGTCTACGCCGTAAACGATGTCGACAGGTTGTGCCCATGAGGCGTGGCTTCCGGGGCCCCAACGCGTTAAGTCGACCGCCTGGAAATTGCAGCCGCAAGGTTAAAACTCAAATGAATTGACGGGGCCCGCGCAGAGCGGTGGAGCATGTGGTTTAATTCGATGTGCCGAAGAACCTGGTCTTGACGTCCACGGAGGTTTCCAGAGATGAGAATGTGCGCCCCGAACCGTGAGACAGGTGCTGCATGGCTGTCGTCAGCTCGTGTTGTGAAATGTTGAGTTAAGTCCCGCAACGAGAGCGCAACCCTTATCGCTTTGTTGCCAGCGGTCCGGCCGGGAACTCAGAGAGACTGCCAGTGATAAACTGGAGAAGGTGGGGATGACGTCAAGTCATCACTTAGCCCTTGACCAGGGCTACGTGCTACAATAAAGCATACAAAGAGGCGACCTCGCGAGGAGCAAGCGGACCTCGCAAAGTGCGTCGTAGTCCAGTTGGAGTCTGCAACTCGACTCCATGAAGTCCGGAATCATAGTAATCGTGGATCAGAATGCCACGGTGAATACGTTCCAGGCCTTGTACACACCGCCCGTCACGCACCATGGGAGTGGGTTGCACCAAAGAAGTAGGTAGCAACCTTCAGGGAGGCCTTTACCACTTTGTGATTCATGACTAGGGTGAAGTCGTAACAAAGGTAACCGG
+
)-77-*,+11(+1+*)++'67.2.&)&('*&&$'),*-30.(+(&%&&+,&&$$$%$$&'(0.0(()-,1173+5-2-&&+*0++21)./)((+,**2,),))0)2/')+/7-&'')()))'&+()/01,12/02103+.5+%)'*'.+')-')'.((()*-/1*1).,()()'2(%'*0*'&,*9,,-'+*,,(**..)+-353624,+(--6/333,$&'#'%(''(1(%&$%'&%'+-.5:-(5,5-++54773,+(+2.)45+'-0-+-..,0.**-+)()*,-)),.1204*)52+**)+*./01,,,*++/,,1)3+8-4*++*))+-*2/.08/,*)*+-)+*,-1181.2.(-1/361,+((1/..3(*(%'05+(/421.++*+,-14636003--+'()%')%))+*(/,**1'0-',%5+&),0-./93.+0-*(+,++,./6:541,,,,)++03+'*%--,0.+()*(%$%''+).2,52235))1-*,(%$.&*(0,0030,-1,*/515:42.*%$'%$)'-05-11/,,0.5<;758752700,11,+(')122.5+)+',+%%(+0311.()*),(-1/2;9-86;..'(%%'+*'&((*)+-+(.10/2/,/&04.*+*0(&&%&$&(()))):714)32(/*&%**($**5/6,10'.)4,43302323550;33399765')+-164//6--.28534/:.*/4847.205/)+-(,)&&&()677658/)..0/&&++*'1-+-*(,//801(1,51-54+++.1)%%'(*+-,-/3/*0)'(*.,..1/++'**,*+.66,5679000.),07575(&%$$$'&%%'(++/-3.-(&'('331/%'(%&+.($&%,*-15+''((,-0-69:45.*(&'$%.4)1/966566%&+5(,*+,*+1041708+%++0,*'(),-).+*+-31/00/-(+,-0-,.'*+-/12%%#&'-302-019637.-/12130)++112*60296809-'/)1,.+(,,-)-,-7)65*(,,)*'++07(1)4.))*.2+,1**')(,2*&,.*.%+*()&'(3-3366(*4,)+-+'(*&%,.*00640121231*'')+1&+/.,)+0),-()+0/17*..05822*4
@f3298164-588e-455b-8c4f-c24684d0c5d8 ch=83 read=154751 start_time=2019-12-13T18:19:21Z barcode=BC01 runid=2c9cf7bc05858273f10e7d7ec552fc0bd742dc3e
CCGGTTACCTTGTTACGACTTCACCCCAATCATCAATCCACCTTAGACGGCTCCTTCGCGGTTGGCCCGCGGCGCAAGGTGTTATCAACTCTCGTGGTGTGACGGGCGGTGTACAAGGCCGAGAACGTATTCACCGCGGCATGCTGATTCGCGATTACTAGCGATTCCAACCATGATGGGTTGCAGACTACAATCCGGAACTGAATGGACATGGGACTTTGCTTCACCTCATGGCTTCGCTTCCCTCTGCCATCCATTTGTATACGATGGCCCCAGGGTCCATAAGGGGGGCATGATGATTTGACGTCATCCCGCCTTCCTCCAGCTTGTCACTGGCAGTCTCGCTAGAGTCCCCAACTTAATAGGTAACGCGATAAAGTTTGCGCGTTGCGGGACTTAACCAACATCTCTGACGAGCTGACGACAACCATACCACCTGGCCATCTCATACCCTTCTCCTCCATCTCCTGGGCCTTTATGAGTAATGTCCAAGACAGTAAGGTTCTTCGCGTTGCTTCGGAATTAAACCACATGCTCCACCGCTGGCACAGGCCCGTCAATTGCGCTGGACAATTTCTTGCCGACGTACTATGGTGGAGTACTTATTGCGTTAACTGCAGCACTGAACTTTGACATCCAACACTTAGTACTCATCGTTACGGCGTGGACTACTAGGGTATCTAATCGCTCCAGGGTTCAGGCGTCAGTTGCAGGCCAGATCGTCGCCCTTCGCCGGGTGTTCCTCCATATATCTACGCATTTCCTGCCGCTACACATGAATTCCACGATCTCTCCTGCACTCTGGCTGCCTGTGGTTTCTATGGCTTACTGAAGTTAAGCTGGGCTTTCCGCCTGACCCTTGCTGCCGCCTGCATCCCTCTTTACGCTTAATAATTCCGGATAACGCTTGCCACCTACGTATTACCGCGGCTGCTGGCGTAGTTAGCCGTGGCTTTCTAATAAAGTACCGTCACTCGGCTACCATTTCCTGTAGCCGCCGTTCTTCTATAACCGAGGTTGTCGAAACCTTCTTCCTTCGCAGCGTTGCTCGGTGGGGTTTCCCCATTTGCGAAATTCCCTACTGCTGCCTCCGTAGGAG
+
/3/.0.-9;6;4/6)*,,79<92802,,./33;<09/12%,#$#*.75-7012*3*+).+,*&&'-.,(''&&%''(,*+,23//,7,,-2//256110/2371,)*'&((/.2670.4/)*,164,0/56449826174444:::9480.,,,;+.+..-0.+101+2&/'#$%#('*)+0,/27257474;/:.+)'&''),,*4(%&')%)(**.1-,45;655:52253:77::3338/;4/0.+1+,93.-1/-)-+-,,,&''&&','$*)%&-()10413:61-./8222224;4./3889:493)+34.4*'&(.*())-/0025.3-+$--,2-(+2-(*.+576)/,,1-2-.&)%#&&')+,+,30&++4)')')'),./.:31,''-(,&*-,,*)&'#('**,.343666698:6:4,)--+7:5+*%&&)+,1(+&+)(,-())(&+0+,5''%#&'#%%&+/-,+'('(''&+,(8+30('*+0,//9;:9<;46405,/067&*'&&+-<::9/1/3./.7--13,((&-$#&$,*(*&$+,+0+1()'&$(&$&((,2,-57)/%'+/*20110)%''((&%('+,,..9///2;281656,00./4467.-+,,/9564*3,2.,+0*,*++01+--+31*-.746226114658562-4//.)/001/3')(#%-*/3.''433794/6/..33606--.11.22678+1520/2*,+*+2;9556:8998663-',-/27:11$%'.3124--&)(*+'/-2360,+*+'(*,/.0-,++,-'+.1559;72..63<9665-6-*-1,043612/:/2()(&-3-48--'$,**+00;-3-,,24,3-+-%%&$'04*,039-+,0*&$+.0769/2+4-998;:7.8--8:129-+313052,.4*,+3./.042&&&'&--8//083749/3:6)-/.-67211/6:564+-13440-)24/074/.+,,//527:<87++'()%(+-+1)*%,+,,((('48/494;37;78585)-$--.0:0014-//(.212</2:63+,0-''&*/0491:*'%++*,/,-,(.2010/'&(
@113de2fa-b85e-4a58-98b7-ba6d49d99de1 ch=76 read=137401 start_time=2019-12-13T18:19:19Z barcode=BC01 runid=2c9cf7bc05858273f10e7d7ec552fc0bd742dc3e
CCAGTTACCTTGTTGCGACTTCACCCCAGTCATGAATCTGGTAGTAAGCGCCCTCCGGAGGTTAAGCTTCACCTACTTCTTTTGCAACCCACTCCCATGAATTGTGACGGGCGGTGTGTACGGCCCAGGAACGTCACCGTGTATTCTGATCCACGATTACTATTCCGACTACATGGAGTCGAGTTGCAGACTCGAAAATCCGGACACGACGCCTTTATGGGGATCCGCTTGCTCTCGCGAGGTCGCTTCTCTTTGTATGCGCCATTGTAGCACGTGTAGCCCTGGTCGTAGGAGCCGTGACCTGACGTCACCCCACCTTCCTCCCAGTTTATCACTGGCAGTCTCGCTGGAGTTCCCGTGGACCGCTGGCAACAAAAGGATAAGGGTTGCATCGTTGCGGGACAGCCCAACATTTCACAACACGAGCCCGACTGACAGCCGTACAGCACCTGTCTCACGGTTGAAGGCATTCTCATCTGAAAACTTCCGTGGTGTAAAGACCAGGTAAAGGTTCTTCACTTTGCGTAAAGATTAAACCACGGCCTCCACCGCTGTGCAGGCCATCGAATTCATTTGAGTTTTAGCGGCCGTACTCCCCAGGCGGTCGGCTTAACGCGTTAGCTCGGAAAGCCGCCTCAAGGGCACAACCTCAAGTCGACATCGTTTACGGCGTGGACGGGTATCTAATCCTGTTTGCTCCCCACGCTTTCGCCTAGGCATCAGTCTTCGTCCGGGGCCGCCTTCGCCACCGGTATTCCTCAGATCTCTACGCATTTCACCGCTACACCTGGAATTCTACCCCCTCTGCGAGACTCAAGCTTGCCAGTATCAGATGCCAGTTCCCAGGTTGAGCCAGGGATTTCACATCTGACTTAACAAACCGCCTGCGTTAGCTGCATGAAGTAATTCCGATTAACGCTTGCACCCTCCGTATTGCCGCGGCTGCTGGCTGGAGTTAGCCAGTGCGCTACCGGCGTTGTTCTGCGGGTAACGTCGTGAGCAAGGTATTAACTGCTCCCTTCCTCCCCGCTGAAAGTGCTTTACAACCCGAAGGCCGCTTCTTCATACGCGGCATGGCTGCATCAGGCGCCGCAATATTCCCCGCTGCCTCCGTAGG
+
6.%.41-2*.*%+,'+.1368220:77+./0////9793561)+***(**+-&*,*-*)'),43/***4)(/1.%-,3818;/+1+..:/%(*0<7/,-$&)+*+/56198731+&&&(&)%)'*'$(%+)'&&%&,0*-($*19116561*&'().4&&&&'2.-,**)$&)*71++,,/021801().-)($/14+-++0;/.(*-.,'(&,1(#%&(+*#'7/-,8++++-.0633%,*0.-/212875::02466879;+*1&'*....+'%%$&-1/.2922'(%)'%(+*&*))+&')/0544+751-,/13635--0*(+3;0-08787+5)()./76&&-,))*/307,*')*++60.-)..2133;6),.9100,2.1)%&$&-..2/0,/,,/,(/5//0/*06')(*0,0*.+&0,.,,+223464-5+&,%)./1158758/'*''('+0+,/,0.((*3351331+19:/-6079453(*&&).++650.12067(2-4<::<2+,20+((+'&)(%(-./<99-**%)(&&+*&,.&%(,.$3%-'''$&.'+(-9+/37++)1.89)$%%).-2.6/10668-0387066-.'*,*+*+,,1/2/./24(.*-(&+)'(++4)&-6.+,0150500'*).-.(001316/+%*+2-+*,330+'#+'++(*645:60772(++267+++**3-/1%+%$$&&'$(').-.-0*')*.+86/..-08042283+.-+/115;7716'(*-,1.4486962;://46226.33431**'(04/653665-*75351244466+-))-6+.2.-/-/22+,-+-.).3;583./.2.+(,,+&((.&164.*),.177721222/2980900-'')).*)%),+/)+()($'(4+21++*152954.1-,+-,51.0702,1-*/+**0//06510(%&-0--.6--+7(.-,'&&'&+,)'&'&'$+2,.43'1/-/63346/0('1650,./-24310+(*)75)3:.1--56,*,00/2+)*%2473,--/0++++5)2.5+-.7/4:6%&'()5571%+')*,(*),-',(&'+.*,(*)-03/&''#&)+,1269+.33(
@1d64b5df-a172-4009-b4f9-6d3e48ce40a3 ch=3 read=61578 start_time=2019-12-13T18:19:38Z barcode=BC01 runid=2c9cf7bc05858273f10e7d7ec552fc0bd742dc3e
CTCCTACGGGAGGCAGCAGTGGGAATATTGCACAATGGGCGCAAGCCTGATGCAGCCATGCCGCGTGTATGAAGAAGGCCTTCGGGTTGTAAAGTACTTTCAGCGGGAAGAGGGTAAAGTTAATACCTTTATCATTGACGTTACCCGCAGAAGAAAGCACCGGCTAACTCCGTGCCAGCAGCCGCGGTAATACGGAGGTGCAAGCGTTAATCGGAATTACTGGGCGTAAAAGCGCACGCAGGCAGTTTGTTAAGTCGAATCTTGAAATCCCGGGCTCAGCACAGGAACTGCATCATGCTGGCAAGCGGGATCTCGTAGAGGGGTAGGTTGGGTGTAGCGGTGAAATGCGTAGAGATCTGGAGGAGAATACCGGTGGCGAGGGCGGCCCCCCTGGACAGACTTGACGCTCAGGTGCGCAGCGTGGGGAGCAAACAGGATTAGATACCCACAATCCCACGCCGTAAACGATGTCGACTTGGAGGTTGTGCCTTGAGGCGTGGCTTCAGGAGCTAACGCGCGTTAAGTCGACCGCCTGGGAGTACACGGCCGCAAGGTTAAAACTCAAATGAATTGACGGGGGCCCGCACAAGCGGTGGGCATGTGGTTTAATTCCCGATGCAACGCGAAGAACCTTACCTGGTCTTGACGGCATCCACGGAAGTTTTCAGAGATGAGAATGTGCCTTCGGAACCGTGAGACAGGTGCTGCATGGCTGTCGTCAGCTCGTGAATGTTGGGTTAAGTCCCGCAACGAGCGCAACCCAGCACTTATCCTTTGTTGCCAGCGGTCGGCCGGGGAACTCAAAGGGAACTGCCAGTGATGAAGCTGGAGGAAGGTGGGGATGACGTCAAGTCATGGCCCCTTGACCAGGGCTACACGTGCTACAATGGCGCATACAAGGCTTGCTGACCTCGCGAGCAAGCGGGCCTCATAAAGTGCGTCGTAGTCGGATTGGAGTCTGCAACTCGACTCCATGAAGTCGGAGATCGCTGGTAATCTCGTGGATCAGAATGCCACGGTGAATACGTTTGAGCCTTGTACACACCGCCCGTCACACCATGGGAGTGGGTTGCAAAGAAGTAGGTAGCTTAACCTTCGGAGGGCGCTTACCACTTTGTGATTCATGGCTGGGGGTGAAGTCTAACAAGGTAACCGG
+
+-3)().,37./610453376<:+5/'))()+-19439*)&+37025+**)+0.)5936)1(,03667../20)*-*0.76.7)-)-/))-80%/&(*871+,,,-,))(++/')+84,,00/-.03283(,,.16233,7,+16.)+*+/,)+-'%')-,&%)*,0.018/078:3.)('3)42321)+*$-')(-,4468924-8--.01--.*.-/03883670998+44465545/00.+7588-0.6//17+,0.).0,.0/)/,-,14216-'0+-'+',+/58788735'4.),*,+$&&,'&,0126721),*/('&'&&&*130.*(()/887/55--293/+)(-32471.0))$'*,/19'//,3*&&./-.*,./6693,/847%',*('*(+%)).',05//)&$(')37:8.(.035-*&,)'.,//28,:7-%),1.72,%-+03434:540-.+,.++*.+1,/01163-*.,+.--17177272234&'*%$%(-+3.--,*1-5,122378:788024-*%((1'(-08/001+-.043998,-1-54.//35342635;8318++,*.17899;9//&&*1-.091:9.419-'((*01;:8745((((**%%%%',4/140/--*)+-+02351030+'+'-560/+,,&&*))''.,*7138768*3('785653427+.098862223-711166671+,-.33()')%(+3296*452+*26++23573433222)30,#%&%',)*+7)*5..3:3496564;17)8-32;;)-8/1743(/+%-*+778;431//0%)(%))-1.--+.,6.0.400377999860/*)%&$(,74*('(*5511*3+*''%''**+//-11/,6001994+6*&$##%&&(*,195538-,.*1<4/+/'0434/+491*2786887978-9',(4+3))*+,-+-173432.11)**/.04/*2)+*&+23-/.(.0140-&'+/1:323/106102/'**0,%&1('()-5)+)43/5/..63./+1:512/()))2.52677/,+*)15223.10:0%'''(-*0++,*)(6+564861:+/7.-726..24./380/2466:97809.,.897*.//--+)&*,+78+626;8244
@d2dded3e-eb3b-4870-bbd6-bf772c1d1612 ch=196 read=117331 start_time=2019-12-13T18:19:34Z barcode=BC01 runid=2c9cf7bc05858273f10e7d7ec552fc0bd742dc3e
CTCCACAGGAGGAGGCGGCAGTGGGGAATATTACCTATTAAGGCGCAAGCCTGATGCAGCCATGCCGCGTGTATAGAAGAAGGCCTTCGGGTTGTAAAAGTACTTTCAGCGGGAAGGGAATTAAAGTTAATACCTTTGCTCATTGCGTTACCACCCAGAAGAAACACCAGCTAACTCCGTGCAGCCGCGGTAATACGGAAGGTGCAAGCGTTAATCAAGTTACTGGGCGTCGCGCAGCAGGCGGTTTGATGCAGTCAGATGTAGCCAAGAATCCCGGGCTCAACCTGGGAGACTGCATCTGATACTGGCAAGCAGGTCTCGTAAGAGGGTAGAATTCCAGGTGCTTAGCGGTGGGAAATGCGTAGAGATCTGGAGGAATACCTACCGATTGGCAGAAGGCAGCCCTGGACTGAACTGACGAGCGCTCCAGGTGCAGAAGCATTAAAGAGACAAACAGGTTACCGATACCCTGGTAGTCCACGCCGTAAACGACTTAGGTTGTACCCTTGAGGCTGGCTTCCAGGAGCTAACGGTGTCAGAGCCGCGCCCATAGAATTACGGCCGCAAGGTTAAAACTCAAATGAATTGACGGGGGCGGTACACAAACTGACGGTGGAGCATGGTTTATTCGATGCGGCGCAGAAGAACCTTACCTGAATGCTTGACATCCACGGGAAGTTTTCAGGATGAGAATGTGCAGCCTTCGGGAACCACCGTGAGACCAGGTGCTGCATCGTCAGCTCGTGTTGTAGCAGAATGTTGGGTTAAGTCCCGCAACGGAAGCAGCCCTTATCCTTTGTTGCCAGCGGTCGGCCAGAACTCAAAGGACTGCCAGTGATAAACTGGAAGGTGGGGATGACGTCGAGTCATCATGGCCCTTACGACCAGGGCTACGTGCCCTGGCGCATACAAAGAGCGACCTCGCGAGAACAAGCGGACCTCATAAAAAAAAGTGCGTCGTGAAGTGGATTAGGTCTGCAACTCGACTCTTGGCGGTCGGAATCGCTAGTAATCGTGGATCAGAATGCGCTACGTGGGCCGTTCCCGGGCCTTATACACGCACCGCCCGTCACACCGTAGGAATTAACAGGTTGCAAAAGAAGTAAGTAAACAACCTTCCGGAGGGGGCGCTTACCACTTTGTGATTCATGACTGGGGTGAAGTCGTAACAAAGGTAGCGG
+
,.,)&''1.),-%(-(%10&/*(,1++5.+/+#)%&*&+*)1--*-/1+.5-+''$&'(*-64297))))).0/%&.)'+))*1.1/3(43292,079+)++22:80*,&*,)&())(%&'',-,*+/.*('1+17-,785*,'%%$(,),6(-,'%(+,$+-'&+-0&0//300-64&+%'').--0+31091'')+.,',)*-/535319-,)((&%')%(*,12/*,''(&&&()+03/&/030*),,(,)*/+335)'%((&/+%&%'2,'-53,11((-..,,+(&++.)($),003522..&$&&$%$((()-.365/'%,-)+**/,0--**-+/*%)&'(+,-+//'/,+*22/1-)(+,20.&)',-'3//1.(%*/*%+(-++&%-+)4+&,-3.&(6//%',72..*''''(-//1+*-+++.)%*'%'&((21)'()**0960%.)1402.0(,/39,*2+('&&).'*+-0124'&%%%)+*)-+..(+%+*%%%)$2*&$''(+,-(&)'&&*.2,-,$&'((.+*,/'%($&'%'-+*)''(),&151242-,-/-4::6.648::-/-6.6.//,595,($$&%&%()-(*&,&*+0/25.//*.*--82&(-+,++)--*)&+&()''&()-01/351.)*0''0*-/5558.,,*.)&)'*27502*,,01%)'+)/01.%&'&()*$*+,+..$'(,-,(/+1*''3,..&&&&%+-25).,-.132010+*++&(+1*+-5(2//010)*-3*(*.06+,'$"#%$/1.)1-00,30.*170/:2'-*63.('+&$$'+./206*+.(*/1500/,+,-6/%,-2.,'*.,*257.64++%((&&')*897'',(2/*'&&'().;,057)((((,++(%$%)&''-4)4,-'$'$%(),7654.-')%%&'-&0'1+02.0,,,/63:80*)*+-465',&)(&(&'$4()*()*.*--(+,/*&*,(''%%$&&'))0,1-2211.*//8121:7:767/,*+*--)'(''').3311)*2+3-%121*-*%+).*-'-,/8+7:,)..+-.15*/')&&&+(($%'1339,.,43*%((&')*(*-1'+**.-2+3*(-))'*($&$'))-25%**(*(.+-..,(,/112294/+*,,))..359//0,(''''().
@f7e90433-f6df-4bc2-9755-4d94a7567350 ch=345 read=93991 start_time=2019-12-13T18:19:32Z barcode=BC01 runid=2c9cf7bc05858273f10e7d7ec552fc0bd742dc3e
CTCCTACGGGAGGCAGCGGTGGGAATTTTTGGACAATGGGGGCAACCCTGATCCAGCAATGCCGCGTGTGTGAAAAGGCCTTCGGGTTAAAGCACTTTTGTCGGAAAGAAATCGCACTTACTAATATTAGGTGTGGACGACGGTGCCGGAAGAATAAGGACCGGCTAACTACGTGCCAGCAGCCGCGGTAACGTAGAGGTCAAGCGTTAATCGGGAATTACTGGGCGTAAAGCGTGCGCAGGCGGTTGTGCAAGACCGATGTGAAATCCCGGGCTTAACCTGGGAATTGCATTGGTGACTGCACGGCGTTAGAAGTGTCAGAGGGGTAGAATTCCACGTGTAGCAGTGAAATGCGTAGAGATGTGGAGGAATACCGATGGACGAAGGCAGCCCCTGGGATAACACTGACGCTCATGCACAGCGTGGGGGGCAAACGGGATTAGATACCCTGGTGAGTCCACGCCTAAACGTCAACTAGTTGTTGGAGTTCATTTTCGCCAGTAACGTAGCTAGCAGTTGACCGCCTGGGGAAGTACGGTCGCAAGATTAAAACTCAAAGGGATTGACGGGGACCCGCACAAGCGGTGGATGATGTCGGATTAATTCGTGCAACGCGAAGGCGCACCCTTGACGATGCCACTAACGAAGCAGAGATGCATTAGGTGCTCGAAAGAAAGTGGACACAGGTGCTGCATGGCTGTCGTCAGCTCGTGTCGTGAGATGTTGGGTTAGAGTCCCGCAACGAAGGCGCAGCCCCTTGTCTCTGTAGTTGCTACGAAAGGGGCACTCTAGAGACTGCCGGTGACAAACCGGAGGAAGGTGGGGATGACGTCAAGTCCTCATGGCCCTTATGGGGTAGGGCTACACGTCATACGTGGTGGCATACAGAGGGTTGTGCCAAGCCGCGAGGTGGAGCTAATCCCGAAAATGCATCGTAGTCGGATCGTAGTCTGCAACTCGACTACGTGAAGCTGGAATCGCTAATAATCGCGGATCAGCATGCGGTAGATACGTTCCGGGTCTTGTACACCGTACGTCACACCATGGGGAGTGGGTTTTGCCAGTAGTTAGCTAACCGTAAGGAGGGCGATTACCGGCAGGGTTCATGACTGGGGTGAAGTCGCGCAAGAGTAACCGG
+
)$+(''0/74+-4/./4(5400,,./8:8,007:49677;6*-59592-,.320/1-4---90//-,+,*)+-61*,3.32502:(+')'/)+,(468*/,/*2+8,'*25*,(+'&((*+,.,,*3-,361.,.6177004*,%-/4-4*),*&%(+3/5323/-/42102344570*233515528301.,//1&2,33',*/0-6/,*,+-)),,.344;;9:9:::1,-.2::46,-13&.6-(*++/4/57..///02(15(-.)+/4./4.3.,*)0)'(),./0263623234,+'&'%$#'--'*,,)*++).-.246,1*.-/.,0)++,-42.20)2.,6/*+;;:7300145-3*((''*(*,.*-++(&*+-'()))2.;00+5871+($$)0-.//-4466:21'*))*,57654)')+6/,)71+3,*(0.459./295)(')12,/015)*.%($&')**-(.72*7*/*$&)/3.898-/&&%%'.0380,&((')(+',-6-..;003.086)'&')127911'-*-)+0-350-../,''(5+'*)'*,,8<558;102/41036/911<:.-,,++(+3*.3-6.94*++24584+(+)%('$&),:85:3..*%+(/1244575-1.,-++**+0,-+1,)./2./18.,1,&*.+,026891949;;;:854241711298667*+,.044474242,)/6104/88692((+,.81,.00,'&&&,2-3/'05-%&$$''(*(%'&**2,-/',//4)*-.+((-//0))'()./36,+)++4238,7925-..-/.430/696558764414166655-.).27+(+*,*,(%'&()%'),*(*()30.&$&'')()((+156650,7.1:/1&**0..89240/./,-**+*,3-,,*(%*00*(()'139;1858-8299/3+,//().,3../.+-.35692:1..12;:978//(*&',5266:7<8881134497384((0%')+.0/(+563,0,*+*+)++&,')*/04545:::464&'()*.+099,,'%%%'.+4,**.--532449*,*'-2.53517/03,..'++,+9683111-*)+-)*,*),,('$%)*(&)*15.--0
@512d5c36-8870-47e0-ad35-420a32de4bdf ch=137 read=135536 start_time=2019-12-13T18:19:32Z barcode=BC01 runid=2c9cf7bc05858273f10e7d7ec552fc0bd742dc3e
CCGGTTACCTTGTTTGACTTCACCCCAATCATCAATCCCACCTTAGACAGCTCCTTCGCTTGCGGTTAGGCCACCGGCTTCGGGTGTTATCAACTCTCGTGGTGTGACGGGCGGTGTGTACAAGGCCGAACGTATTCACCGCATGCTGATTCGCGATTACTAGCGATTCCAACTTCATGTAGTCGGTTGCGGGCGCTACAATCCGAACTGAGAATGGTTTTATGGGTTTTGCTGCCTCGCGGCTTCGCTTCCCTCTGCACCATCATTGTAGCACGTGGTAGCCAGGTCATAGGGGCATGATGATTTGACGTCATCCCCGCCCTCCTCAGCTTGTCACTGGCAGTCTCGCTAGAGTCCCCAACAATGATGGTAACTAACGACAGGGTTGCGCTCGTTGCGGGACAATAACATCTCACGACACGGGCTGACGACAACCATGCACCACCTGTATCTCATATGCTTATCTCTCCATGGAGCCTTTATGAGTATGTCAAGACCTGGTAAGGTTCTTCGCGTTGGCTTCGAATTAAACCACATGCTCCCGCCGCGTGCGGGCCCCGTCAATTCGGCACGGAGTTTTCATTCTTTGACGTGCTACTGAGCGGGTACTTATTGCGTTAACTGCAGCACTGAACTTTGACATCAACGCAGTACTCATCGTTTTACAGCGTGGACTACTAGGGTATCATCCTATTTGCTCCCCACGCTTTCCGGGACTGAGCATGGGATTGCAGGAGCCAGATCGTCGCCTTCGCCACTGGTGTTCCTCCATATATCTACGCATTTTCACCGCTACACGTAGATTCCACGATCCTCTCCTGCCTCGCTGCCTGGTTTCTATGGCTTACTGGTAGCTTCAGGCTCTCACCACAGACCACTTGCTGCCGCCTGCTCCTCTTTACGCCCAATAATTCCGGATGGCAACACGCCACCTACATGTTACCGCGGCTGCTGGCGTAGTTAGCCGTGGCTTCTAATAAAAGTACCGTCACTCGGCTACCATTTTCCTGTAGCCGCCGTTCTTCCTTTATAACCAGAAGTTTACAATCGAAAACCTTCTTCCTTCGCGGCGTTGCTCGGTCAGGGTTTCCCCATTGCCGAAATTCCCTACGCTGCCTCCGGCCAG
+
(+-/-8..819+-,$&)56;2-397)/+00/14/903/(')&'%&%))'126.%&''',-,/0.835%&565/32..-+.--80../1..-%%(**++(+.6./.3576<:88:777658987503+)+.,+403;8,/2-,(,.003132/-003.8...43499:/:*.(,062/521323,-'))'*%,&*%%,*+-5,2,,+(-.)''*+*.**9;-344816990-./)/.-2--+4,-70'&(.35+,55*/)*+55943800---+,+*,1,+*/*-)4-.+,,)273325//.,(/81,&'(*+4529:,*4641/**+*0//**03675,..--76278766*(**+44,+')&.+..05/-*%%(1,/0-*%,/+.4-//36981;0/,5*.*,*%)1.56652,,./435'+/,%)'2378313<2:3223.,5+%%(,0378363,''',-./2223.-.*,,,66382*)))())+,46///..&'&')'$1(7276:7.1,)/(''1+8*-/4/3;4;2**)*&%'1-(#/)'')+542325<8-,882749,'&&$%'&'(1::2-26;,)(%&*)&,%)-.-,+%++',&)&&)*%+&'(-,80/+-,,055+2335:23;:/11732)1*&(%)+(1//4878.<9+%'$()*519565113'*)),--/&)*,*/-8-*+.27;-,0001:8/*2:614/-(-+.2+-/*02+0)'.$'.6.015556*%()(33259&337::819,0054/2.0033104343:;;+0035-.7+,(++/-+,7,)+(+*,0-2//16)+-1-,.-1./.,.8;5<91023)0./4/0068()'&(0*&16.-+*+,0700+*..0%(1))+,.081361////5)+,9701.52+1-+338/7,/)+,-51232,,%$$%1*432)5.1;/1834.6,''(+,++'&%+,5.,+2.0-'&)(&..40.::./4477666+-0+0,--5:;4279-)+),+1.3:+.8787205,'',4-.,0$&&%+&'08*)*/033139;64010.3::800/)+(0.--4/0284;79-7916;)341/,..+0-**13*026))**&(()+,)-1*)1,*,
@88a0e4c0-54c7-4e87-8bb8-d5bd56ce4236 ch=495 read=182617 start_time=2019-12-13T18:19:46Z barcode=BC01 runid=2c9cf7bc05858273f10e7d7ec552fc0bd742dc3e
CCAGTTACCTTGTATTTACGACCACCCCAGTCGCCAGATCACAGTGTGGCGCTCGAAGGTTGGCTACCTGCGCTTCTTTTAGCCCCTCCTTGGTGCTGACGGGCGAGGGTGTGTACAAGGCCAGGAACGTATTCACCATTAGCATTCTGATCCACGATTACTAGCGATTCCGGCTTCGCCCAGGTCAGGTTGCGAACTCAATCAGACTACGGCCTTCCATGGTCCGCTTGCTCACTTGAGTCGCTTCTCTTTGTATGCGCCATTTGCTTAGCGTGTAGCCCTGGTCATAAGGGCCGCGGTATTGACGTCATCCCACCTTCCTCCAGTTTATCACTGGCAGTCTCCTTTGGAGTTCCCGGCCGGACCGCTGGCAGCAAAGGATAAGGGTTGCGCTCGTTGCGGGACTTAACCCAGCATTTCTGGCACAGGCCCCGGCGGCCAGCGGCACCTGTCACGGTTGAAGGCGCATTCTCGTCTCTGGCTTCCGTGGATGTCAAGACCAGGTGAAAGTTCTTCAGCATTTACTCAGATTAAACCATGCTCCACAGCGTACGGGCCAAATCAATTCATTTGGTTTAACCTTGCGGCCGTATTACTCCCAGGCAGTCGACTTAGCATGATTAGCTCGGGAAAGCCACGCCTCAAGGGCACAACCTCCAGTCACGGTATCGTTTACGGCGTGGACTACCAGGGTATCTAGCCTGTTGCTCCCCACGCTTTCGCACCTGAGCGTCAGTCTTCGTCAGGGCCGCCTTCGCCACCGGTATTCCTCCAGATCTCTGCGCATTTTTTTTCCGCTACCGCACCAAATTCTACCCCTCCTGCAGGACTCAAACGCGCCGAATTATCGGATGCAGTTCCCAGGTTAGGCCCGAAGTTCACATCTGGCTTAACCGACCGCCGCGTGCGCTACCGCTTAGTAATTTCCGATTAACGCTTGCGCCCTCCACGTATTACCGCGGCTGCTGGCACGGGAGTTAGCCAGTGCTTCTTCTGCGGGTAACGTCAATGAGCAAAGATGCTTTACCTCCCTTCCTCCCGCTAAGAAGTACTTTTCCACAACCCGGTAGCTACAACTTCATACGCGGCATGGCTGCATCGGGCTTGCGCCCATTTGTACCAATATTCCCCACTGCTGCCTCCCGTAGGAGCAATGCTCAGCACCAACAGAGGAGTTGGATTAACTACAAGACGCGACAACTTTCTTGGCACCAACTATTACGTAATA
+
)*$),/'+.**$+%*)''*+&(&'*/35+.15()&&$/..**'%'%&&'&#&'+'),*/%4'-+/,/-(%)&(**&&&&#%&0,.*%(&$$,-,(&'**/+28.-(&&**+,(*&&''*)(%%+.'*+02/420,20&.'&)+(592/0/424,/-/03*+*(&&(+,8,*-1/393+*'&).0/-'-+',,1*(*027.;15&2051..*&'&%'%##$')-2-,,/-'))*#'$$%%)+-...,+/+-2+(++1.0.08-98(''-'(')()&(''(0,.0311%((((+,.4.,/-,.'+*01,776.86.(/5.575.4-./6;/-.446445,+,--67()1())')-7.3*))614;47511317,,%'*.(31650''-*)-,-,,-/13931*5,,./.0*22*)%+(05*)&%%((/*-25,--+./&'%&$%&)+*.04.+**)**,4/'&(%&'(+,/6,,-)..+**%'')//3456:31+152//00;-2,*$-*%).1*'%'%)*)31)&%(&(+$,-,2***))++*/+'*$)*,-*/()&))',/,--.2:5,35,(+)47+2.-+,)&*&&&%&&))(+-182(./*%,,02303+,&*%')*,*)+,.2-5),(%%*/,1137//'(,.-(*,,404-/)&%,-&'(((+31/04.'*)**).-5544,00)-'%-),0*+$1.,+-0''(.-*'%''((,0-/1-34-,&)*85432//+/,(*.*+).+,(*'&$)(,-).)'&.)*:56./.,-332./((,-.'0151<56+,)'*2&*.&-),+'&'-(&&#+1/)%()*/0*0+)).-'*)('**,,%&'(0-26%1-5,/*--645-.-0-8*/4/4*'&$')/)')+./*-*(&%&%&)*.+*&'&&'+546/*&%&&%%$$(&)*.5;*66///-+%&$&)&$''-52).($%&(')&'+-(--.-.120/*'#%(2-#%*%''+(')/+//1//0,+,-'3/0/,0+0,4)()'%)'&&$%&#%&)'$&*+0'&$&'&)13,').&*$()%(%&)((&''$&&',/%'&$$#$$&&,(&'&'&,'/+,+2-%)(.+++--/3&1+'*($)*47/'32((4.2'1),&1-/--(#%%#&)&+)&-2)(3.0.)$+-//&#')..-)))0.1**,')&)+1(($,&,&'&&&/+*),$'$%$&%%/45'/'%&($0&)$&$'*1+..*(%#$
@4fd8d29f-180c-41c3-a7ba-884a416ffa33 ch=374 read=144630 start_time=2019-12-13T18:19:48Z barcode=BC01 runid=2c9cf7bc05858273f10e7d7ec552fc0bd742dc3e
CTCCTACGGGAGGCAACAGTGGGAGTATTGCACAATGGGCACAAGCCTGATGTAACCAATACCGCGTGTATGAAGAGGGCCTTCGGGTTGTAAAGGAATACTTTCAGCGGGGAGGAAGGGAGTAAAAGTTAATACCTTTGCTCATTGACGTTACCCGCAGAAAAACACCAACTATCGTGCCAGCAGCCGCGGTAATACGGAGGAGTGCAAGCGTTAATCGGAATTACTGGGCGTAAAGCGCACGCGAGCAGTTTGTTAAGTCAGATGTGAAATCCCCGGGCTCAACGGAACTGCATCTGATACTGGCAACTTAAGTCTCGTAGAGGGTAGAATTCCAGGTGGCGCGGTGAAATGCGTAGAATCTGGAGGAGATACCGGTGGCGAAGGCGGCCCCTGGGCGAAGACTGACGCTCCAGGTCTGGGGAGCAGCAGGATGAATACCCTGGTAGTCCACGCCGTAAACGATGTCGACTTGGGGGTTGTGCGCAGGGCGTGGCCGAGGCTAACACTTAAGTCGACCACTTTGGGAGTACGGCCGCAAGGTTAAAACTCAAATGAATTGACGAAAGGGCCCGCACAGCGGTGGAGCATGTGGTTTAATTCGTGCGAAGAACCTTACCTGGTCTTGACATCCACGGGAAGTTTCAGAGATGAGAGAATGTGCGCTTCGGGAACCGTGAGACAGGTGCTGCATGGCTGTCGTCAGCTCGTGTTGTGAGAAATGTTGGGTTAAGTCCCATAACGAAGCTGTACTTATCGCTTGTTTGCCAACGGTCCGGCCGGGAACTCAAGGGAGACTGCCAGTGATAAACTGGAGGAAGGTGGGGATGACGTCAAGTCATCATGGCCCTTGACCAGGGCTACGTGCTACAATGGCGCATACAAGAGAAGCGACCTCGCGAGAGCAAAGCGGACCTCATAAAGTGCTGCGTCGTAGTCCGGATTGGAGTCACCGCTCGACTCCATGAAGGTCAGGAATCGCCTAGTAATCGTGGATCGGAATGCCACGGTGAATACGTTCCCGGGCCTTGTACACCGCCCGTCACACCATGGGAGTGGGTTGCAAAAAAAGTGGTAGCTTAACCTTCGGGAGGGCGCTTACCGCTTTGTGATTCATGACACGGGGTAGAAGTCGTAACAAGGTAACTTCGG
+
*,.2235./1+/5147:78969,)(('0*$*%%)')8:/.+-.9,7;:752/*'&(%'---473421//*,/.2(&*,))*,034;868-004-,+((*'*+1/.&..-65(',,+1(5-(((0:7.((2+2+045/:7-.55.8//.948546;224,+6/'.)''*.,',+&*,%).9:3+4.//4(,','00--/5/..($))//79+777<9;64,-0,6-00)+06-44875+.)*&(&+($-.,35<7-9,8+2/2)-1:78357/-188/.86638*-)),+-0210014/00/18421+1+*,0/2.10.034/.)126+/&0(2-1.,+4)'(&(*022,66,+45882+,)*+667/.1)()(+98/0,2,+*-2*,*,(5:.(--6(*+./'+*...23517'(1''%&)54)%%%%&&$(+$(%&&(',01*-45//0/0.01584881%,)''(*,..-,,',.0*1*&&%&)*&)-/--%%)))($,.,+-1.%'%&)))-0187/(*(&#*,(&&')+(.,335/(1,2;5:87238)95+'*(3+556/3/(.4/06+)-'-)-.18222/--,-*(,/+880745-*'$%&&(+-511/515;768991:11198:4-036.,-*.<7-))*-/00-'*+,/0/845)*12/*6/-/697987757'45567;;:993711.55560////:8603*%&''%14,21263;96;45-,-0(%)**0)))).'())(%$#&+)*10.+3-)*2/(1/8610*023.::-824:40-,)%*(++,-/',,+//8<85551+,/)5-).),01888788670/.01598141428,*+*,1426663)))'(999597;87:10112:/80()(*)'(0109230,,(&&((92*)-.;98:75./02+())-./07976947.9)/)+4,0)'(()&)&%',-2010030240,&%)%$1,011806*(+6.7,--1015120&('*(%+/-2/0.)*-.647:1;6034/1&(''),-'&$$)+0-0001/3;573/,&&(+-*.81219983.'$'((&''+/032286<80;3)/33.0010+.+%*--3,**),*311020,+)+.*+%&-)(*.)*-:87.'-+,,)&'*,6
@35137bcf-5c05-4c69-9169-f0e5dcb03c83 ch=449 read=52985 start_time=2019-12-13T18:19:47Z barcode=BC01 runid=2c9cf7bc05858273f10e7d7ec552fc0bd742dc3e
CTCCCTACGGGAGGCAGCAGTGAATATTGCACAATGGGCGCAAATACAATGCAGCCATGCGCGTGTATGAAGAAGGCCTTCGGGTTGTAAAAGTACTTTCAGCGGGGAGGAAGGGAGTAAAAGTTAATACCTTTGCTCATTGACGTTACCCGCAGAAGAAGCACCAGCTAACTCCGTGCCCTTGAAAGCCATGGCCAATACGGAAGTGCAAGCGTTAATCAGATTACTGGGCGTAAAGCGCACGCAGGCAGTTTGTTAAGTCAGATCTTAGAATCCCAGGCTCAACCTGGGAACCTGCATCTGATACTGAAACTTGAGTCTCGTAGAGGTGCAGGAATTCAGGTGTAGCGGTGAAATGCGTAGAGATCTGGAGGAATACCGGTGGCGAAGAGCGGCCCCTGTGGACAGACGGCGCTCAGGTGCAGAAGCGTAGGGGAGCAAACAGGATTAAGACCACCTGGTAGTCACGCCGTAAACGATGTCGACGCAGCAGGCGTGGCTTCCGGGAGCTAACGCGTTAAGTCGACCGCCTGGGAAATACCCGGCCGCAAGTTAAAGAAACTCAAATGAATTGACGGGGGGCCCGCACAGAAGCGGTGGAGCATGGTTTAATTCGATGCAACGCGAAGAACCCATACTGGTCTTGACATCCACAGAACTTTCCAGAAGTGGATTGGTGCCTTCGAGACTGTGGAGACAGGTGCTGCATGGCTGTCGTCAGCTCGTGTTGTGAAATGTTGGTTAAGTCCGCAACGGGCGCAACCCTTATCCTTTGTTTACCAGCGGTCGGCCGGGAACTCAAAGGACTGCCAGTGATGAACTGGAGGAAGGTGGGGATGACGTCAAGTCATCATGTACTACGACCAGGGCTACACGTGCTATTAAGCGCATACAAGAGAAGCGACCTCGCGAGAGCAAGCGGACCTCATAAAGTGCGTCGTAGTCCGGATTAGGTCTGCAACTCGGCTCCATGAAGTCGGAAAGATCGCTTCAATAGTAATCGTGGATCGAATGCCACAGTGAATACGTTCCGGGCCTTGTACCACCGCCCACCGTCACACCATGGGAATTGGGTTGCAAAAGTAGGTAGCTTAACCTTCGGGAGGCCTTACCTTTGTGATTCATGACTGGGGTGGAAGTCGTAACAAGGTAACCGGAAGATAGAGCGACGAGCAAGTAGAGTTAACACAAAGACACCAACGCGGCA
+
&'-,(''*,0''+.-/)/+,,-*93.7/,+,,20/1851.12:411/1(/+0-)/2.2-,''&)%/)+006*+,*+.119.),4.71..65*&*(*-7+*#%)'+.))/+/0+0)%&',58.,+717037.66-*210*)/--/-31//7*()('-(&*+)++543%.+,2.54/)+&,+&&)%(*)(.0)*)%'&+,,-/-2.'/***0/)0-7/6065(,+(2*1274/,(&+.)&'*/,-+.&+*(**+1.)07/-,.3('&'#(%(%,2)).,$*,119+.-62055/2-/++,.,7+*++%**(&)($%$)&**,.257*)'((*+,0-&-(/+1*.473+)**.62,04.-0586400.0376;1+/'+,...5.5/.2-*))&(+(-)530(&%',..5./2,('+-116(*2../%&()&'+2&-.6/(*-/;67)50,1./&&-%&&/.+,21(-,1)**1/--6:9////%885'($%#%%&+1+24//,*(,'*1(('--1734543;47,/.*'&&(-2+,(''&(%).(()0-*%*(&(-*(.1%&00-274;;732344544/)*15'45*&)'+'&)(%#'$((+&)&&+&).6-(1+5(-,./;:69/5*-4),/10*%&&*(,')*(+-(3326.('+,',,39,1)-&(''&..(.--7/689186'&'+))-02-*)/0((/-53-+,&')*))&-/11-''()536317/.+-/-++3*-)3,,&&&(3(*.(*&(&'#%*'161-3.//&&/,(/6'%33,/0/816.910(//)1,.4/5+(0+,2)50//,+,,((66982,-)(''(*%-30+(+(')-.*.)+,8:8(,'$#&$$%()-4++2&..-.*,,,,./-*-%%'(+100..3.)(&()),/*3615*.--+()-/1+.1999988411/)(*/42336230-7*(*%4()'(*,/.-3,--8+.0/2.%$&),(*+--//'%(,+)+.*'+*(($+*5-2-..613*&(+*(/&&(%+*+,21021227,&-./211(****&-/-/5/(+0.024424656,-)'$(%+572:01/:-&%&%*(%'%%%&1+43375-8-)1,*'(-()(&**'--/375-1/),)(-)')++0++-02../0-005/2702+7.5./10..)-,)-,**,-.+-&%()-9.2+%&*..+04,*-&&&$$#$%$
@f11e19ca-eb16-4c82-a828-a820a7981178 ch=396 read=103496 start_time=2019-12-13T18:19:41Z barcode=BC01 runid=2c9cf7bc05858273f10e7d7ec552fc0bd742dc3e
CTCTACAGGGCAGCAGTGGGGAATATTGCACAATGGGGAAACCCTGATGCAGCAACGCCGCGTGATGATGGTTCGGATCGTAAACTCTGTCTTTGGGGAAGATGACGAACAAGGAGGAAGCCACGGCAACTACATTACTTAGCAGCCGCGTAATGCGTAGGTAGCGAGCGTTATCCACTGGGCGTAAAAGTAGGCGAGATGATTAAGAAGTGGGATGTGGTAAATACCCGGCTCAACGGGTGCTGCATTCAAACTGGTTATCTACTAAGAGTGCAGAGGAGAGAGTGGAATTCCTAGTGTGGCGGTGAAATGCGTAGAGATTAGGAGGGAAGACACACCAGTGTGAAGGCGACTCTCTGGACTGTAACGCGATGACGCTGGGCTCCAGCGTGGGGGAGGCAAACTGGGATTAGATACCTGGTAGTCACGCCGTAAACGATGAATACTAGGTATTGGGGTTTGTACCTCCCGTGCCGCCATAACGCATTAGAAGTATTCCGCCTGGGAGTACGGTCCTGGGTCTCAAAGGAATTGACAGGGACCCGCACAAGTAGCCAGACATGTGGTTAATTCGAGTAACGCGAAGACACCTTGACATCCCTTGCATTACTCTTAATCAATCCCTCGGGGACAAAGGTGAACAGGTGGTGCATGGTTGTCGTCAGCTCGTGTCTCGTGGATGTTGGTTAAAGTCCTATGGTAACCACGGCTCTCGTTAGTTACTACCATTAGAAGTTGAGGACTCTGGCGAGACTGCCTGGGTTAACCAGGAGGAAGGTGAGGATGACATTATCATCATGCCCTTATGTGTAGGGCTACACACGTACTACAATGGTACAAGAGAGATGCAATACCGTGAGGTGGGCCAAACTTTTAAAATAACCAGTCTCAGTTCAGTTGTAGGCTGAAACTCGCATGAGCTGGAGTTACTAATGTCGCGAATCCAGAGTGTCGCGGTGAATACATTCCCAGGTCTTACACCGCCCGTCACACCACAGGGGTGGCAATACCCGAAGTCCGTGAGCTAACCGCAGAACTGGCAGCCGAGGTAGGTCAGCGATTGGGGAGGTGGAGAAATCGTAACAAGAGCTTAACCGG
+
$&&%$$&,-**,/80/0/06-+,-&,'()/009)-(((%(((/*)-.2&1++0687649-0,-,*'')+''/+10:89963,+%()*+*454:60-3(.*)())+**&(**(++)1)-))22,/,.*)+*))../2'&%$)$'%%)+#%&((++%&%'$%&%$)**2-+*'*+))#)'6.-*433292)('(*+1)((+8565.5+)+0+*.81-.3.,)%*.()(..))*)*//(*%,*-+.0..)177-74212+0)()+*$&%'))'*+-.1*(*+'(')%',*,'--/1')-552-+-,/1,-.2*+*+*,*()(+/2/42++.))*%*(,-',''(./,.02,/.++*//0/347'#)$',.,&&$"$&'+)*-''()-/**+/.007:7)'((,34'+)+1,)-)((/11293*)*'135,/04501465/+)++,23**.&,,-',)-,92')&%%&-,*-7*+0-2++1,.0//,)+%+&&%((&()0411*04238/''''-&152*+.1,.-40/0+((&&')+14*042.49*''(.1+)*(,/'%**+(.+*+/.+'2,;4))()027//(&'&('$'((41245252&$$%('.)(),--7-6-,++(26-+7**48+509*,1++((,,0,-28:888:8268104..,**'())+34/&*,11036-7,(*)2,4+*-/,'&#&%#&&&%#%&'(,,13-7--+5.--,+--&0,,''('-3/029455/($('*+/3+('()('**/.0,+.,+.*0*,.+/..*33/2433&/-.),49:54*,(&''(+0/+*)+22..-+**&(()&*)*,-41'1//41((())--6-.6/..:;722%)+,.21253:3.*77-.78,)*)&%+(55,,'*,71&+),)+(1442.)1+**)%&&,*-14781-*2,,.2/,-,-.++//2-5)*)%(,)12-//-3-,,())')2/0)',51-,(')(,+(-)'')$'+,13,-,**+')-('.5./-9+(,,+,35369:23.,1.8*,*)&$%(&+)%-,))()'%'*-*,*+,,*1+1*/,')2&,,+'*(&&./536,3**$&%&$6+17-6
@c216a34e-d667-4d7b-8117-a7d4b0c00fa8 ch=393 read=63703 start_time=2019-12-13T18:19:40Z barcode=BC01 runid=2c9cf7bc05858273f10e7d7ec552fc0bd742dc3e
CAGGACAGCAGTAGGGAATTTTTTTCGGCAATGGGAAACCCTATTGAGCAACATAGCGTGAAGGGAAAGAAAGGTTTTCAGTTGCTTAAACTTCTGTATAAAAGAGGGCTACAGGAAATGGTAGCCAGTGACAATACTTTATTAGAAAAGCCACGTATGCTACGTGCCTTGGCCACTTGCAGTAATACGTAGAGTGGCAAGCGTTATCCAGGAATTATTGGGCGTGAGGAGCAGGCAGCAGCAGGGGTCTGCGGTGAAAGCCTGAAGCTTCAGTAAAGCCATAGAAACCAGAGCGAAAGCTAGAGTGCAGAGGAGAGGATCGTAAATTCCGTATGTAGAATTGAAATGCGTAAGATATATGGAGAGGAACACCAGTGGCGAAGAGGCGACTCTGGACTGTAACTGACTGAGGCTCAGAAAGCATTAGGAGCAAACAGGATTAGATACCCTGGTAGTCCACGCCTGTAAACGATGAATACTAGGTGTGGGGTTTCCAGCACTCCCGATACCGCCGCCTAACACATTAAAGTATTCCGCGCCTGGGAGTACGGTCATGAATTAAAACTCAAAGGAATTGACAGGGGACCACTGAAGTATAGCGGAGTATGGTTTTAATTCAGAAGTAGCACTTGAAGAACCTTACCTACATGACATCCCTTGCGTACCAATCAGTATCTTCCGGGGACAAGGTGACAGGTGGTGCATGGTTAATCGTCAGCTCATCGTGAGGATGTTGGGTTAAGTCTCCACGGCAGGCTTGGCCCTTGTCTCGTTAGTTACTACCATTAAGTTGAGGACTCCTTGGGGGCTACTGGGTTAGCAGCTCAGGGGAGGAAAGGTGGGATGACGTCAAATCATCATGCCCCCTTATGCTTGGGCTACACACGTACTGCAATGAAAGCACAGGTACAGAGAGATGCACAGCCACCGCGAGGTGGAGCCAAACACAAAACCAGTCTCGGATTCGGATTGTAAGGCTGAAACTCGCCTACATGAAGCTGGAGTTACTAGTAATCGCGCGGAATCAGAATGTCCTTGGAGAATACGTTCCCAGGTCTTGTACACCACCATCACACCATGAGTTGGCAATGCCAGAAGTCCGTGAAGCTAACCGCAAAGGAGGCAGCCGAAAATTGGAGTCAGCGATTAGGGTAAATCATGTCTGGAAGTAACCGGAAGATAGAGCGACAGGCAGTGATTGCTGCAAAGACACCGACAACTTGCTTCCAACAATACATGGCGTACCGCA
+
/+-)%&&&))+/,,,()*+137644/+51465-*(())-0+*+,-,,+-0-20+'&$$&(5211),0(&-1+,0./(('&(-*%%*'972//-*+)+/17:7&'%$%%%,*+(('**+.+*))&%#$%++0)'%))+.31/*0.+-//0',-)($'#'#%&$&&.&+&&%&'.1*)''$%&')/-..9.4..''%+()29&533:4-4)&)*'',-+1.64++$&&&*)$)(+,-('**%*''&0,')-43/07,$())&(+((,)''(%&&/./2-(,0,,-,*0+/,,,'*+&'((+,.4/../233+&)+')&0-,86%+'%-'6,0*0,/'%&&'&-)+.40-10461(),577-.1+)(&)+(,-635.//-0.()(&&).')**),,+1544231/..*)'&()-/416(%(*(%'$,&'-)((+67,/.)0'/,)),,-073*+23/,/.+&)&''$$'/3/*,,1229-*+(')++*/(+-2):(/'($)$%%,)%#&(%/0*+)$&%&('+*))0.5.(&'(444%$''+2-,2+(((+0*704%$&'-0,0888-6826.(,'*,---+%.4,-*.1&(&%+('++-'$#''%&%*-++5;;53351/,(+''(0&,%%$%(.0-1*302.-/,&&'#)&'*1040+,'&($'$(&0-0/&%&$%$'''&',2-.31..,+-45+-)*14,..254523)(*+-1.&+./+&)(&)-*-**-/49/6002.4*1-)+.)-'/2*(%%&%*'//(('',/,.0,6+(.,)+5379/2401.0..&*)%&(('(*(//(%&$#&$(*''($%()*-,.&.98)'4/*-%*))-76-61+*))*73514+,)'+4/577*.,++)$$$((,*,.00/+*%)%&&$**+(%%%%&&'('/++,752.*')*+)))**+1**1-0-,+*)//+%'-)00*+)(,45,/4////--&)'0-5*4.-1+*,(,)*+,,84-/97781...**1.+*-**'(*-*+,)*+-*(($'(*()-.000*'))(.1%%%'&,%()()*(-++((&+2.,-+%)(+.0.)1-..1(*)()(.-/,1,(&&'&($)&'$())*,(&,+(*()10/02%.,5+)*&&%%$&',(,,'$+%()&'*-++*(','&'.+-26/*+&)%%''('*)*,197976561462450...-/./-'&()&(+(('%*087*,.374,+/)''()%'+0.+.(*1--,4*)&%$###%%%%%
@963bf6fa-2815-4f21-bc17-5eab25321b09 ch=29 read=86262 start_time=2019-12-13T18:20:02Z barcode=BC01 runid=2c9cf7bc05858273f10e7d7ec552fc0bd742dc3e
CAGGAGGCGTAGAGTGGGAATGTGCACAATGGGAAACCTTGATGCAGCAACGCCGCGTGAGTGATGAAAGGTTTTCGGATCGTAAGAAAGCTCTGTCTTTGGGAAGATATTGGTGCAAGGAGGAAGCCGGCTAACTACGTGCCAGCGCGGTAATGCGTAGGTGGCGAGCGTTATCGGATTTACTGGGCGTAAAGGGGGCGTAGGCGGATGATTAAGTGGGATGTGAAATACCCGGGCTCAACTTGGTGCTGCATTCCAAACTGAAAGTTTATCTAGAGTGCAGGAGGAGGAGAGTTAAGATTCCTAGTGTAGCGGTGAAATGCGTAGAGATTAGGAAGAACACCAGTGGCGAAGAGCGACTCTGGACTGTAACTGACGCTGAGGCTCAGCGTGGGGAGCAAGCAGAGTTAGATACCCTGGTAGTCCACGCCGTAAACGATGAATACTAGGTGTGGGGGTTTCAACACCTCCCGTGCCGCCGCTAACGCATTAAGTATTCCGCCTGGAGTACGGTCAAGATTAAAACTCAAAGGTGACGGGGACCCGCACAAGTAGCGGAGCATGGTTAATTCGAAGCAACGCGAAGAACCTTACCCTACATGACATCCCTTGCATTACTCTTAATCGAGAAATCCTTCGAGGAACAAGGTGACAGGTGGTGCATGGTTGTCGTCAGCTCGTGTCGTGAGGATGTTGGGTTAAGTCCGCAACGAGCGCAACCCTTGTCGTGGATTACTACCATTAAGTTGAGGACTCTACTTGAGACTGCCTGGGTTAACCAGGAGGAAGGTGGGGATGACGTCAAATCATCCATGCCTTAATGTAGGGCTACACGTGCTACAATGGCTGGTACAGAGATACCGTGAGGTGGAACCAAACTTAAAAACCAGTCTCAGTTCAGGATTATGTAGAAACGACTGTACACATGAAGCCGGAGTTACTAGTAATCGCGAATCAGAATGTCGCGGTGAATACGTTCCGGGTCTTGTACACACCGCCCGTCACACCATGAGTTGGCAATACCCGAAGTCAAATGAGCTAACCGCAAGGAGGCAGCGGCGAAAGGTAGGGTCAGCGATTGGGGGGGTGAAGTCGTAACAAGGTAACCGG
+
%$))&''%%%$%%&((.,(*.','''',,+49-)+(*-+,,,7577./-*))12*+)/)&&*)./009-///89/+'3(,%%((*&+/*(+-17675298--+&''*'%%$(((%,(-).(-*+5/00(**+1*)('(&-,,,)++%)(*+('($'''',,,.)')()-.60///(-%/32/2778422457)-0/))()*(,5.48567-7-6.577<984-,')+.*'3.,,1500.*(''%*)0-00/1'11-+6601.-%$%.,52+,-42//122101/)*)&.2*+%%-,+&(-/6.2***1*))*,*2-1/94..3,6--,))/.*44.1/2:555624123/*++(%*+./.-00-1786-,6-,),-/+,.//15-5.+,,-7653/-//04%-))'(//+,876073+,6444-7-)*,193:;:,0*%)+,01-53-/0//1537:)8:56286419/07,,7/47*.;450050'+&+'+/*+-2<79./0/-,&&'-/*,($'&%)*'8;<77885;2,.-..-2:<3/6:7,-+/,)((')*..'**242..-(*+,*)*''+563..0.8'(,,*++),2)&(&,-.37707)*+7./.68+...020101*+'&'+&)4.87+$02&544...,,23,/40005,/34/0./,.3,-2//12277786*/**.-564372;94:38,.28)),%)%&,,'.*'/-&%&%)*%*&'%*')+./3:-3./&()))&/*1121+&%%$&()*-5178775+0,.*.20.*).-.0,0.+12+*32994456;3/0037*,-'-*&+,0..*%/1,1,))&')13:97/5/.486424-'*(('(&)',2.42.---/2-(-00/2,.0.7:40**-0363511642,/.(2,&*))'%+*'((%)'&''(&'*-.6119;31*+09.//0,-,*+.+3+-53445697677))((%')+,&.-.01)&+.--1/./0/))).-+5/'&.-./.0763--)'+')*/93+4-)(**+*+%(&..12334846++--.1(***)(((((*,2*+6-502(+..,.)&2(/())**(,)-,**4/34:791/0.498948
@3a7a1e61-4ed0-4d28-9233-f43c67c58704 ch=1 read=54079 start_time=2019-12-13T18:20:01Z barcode=BC01 runid=2c9cf7bc05858273f10e7d7ec552fc0bd742dc3e
TGGTACGACTTCTGCCCCAATCATCGACTTTGCAGCAGACGGCTGGCTCCCGAAGGTTACCCCACCGGCACGGGCGCTTCCGACTTTCGTGGTGTGACGGGCGGTGTGTACAAGGCCAGGAGCATGTTCACGCAGTATGCTGACCTGCGATTACTAGCGATTCGACTTCACGTAGGGCGAGTTGCAGCCTACGATCCGAACTGAGAGTGTTTCTCAGGTTTTGCTCCACCTCGCGGTATTGCTTCCGTCTATTAACTCCCACGTGTAGTGCATTAGTAGCCCAGATCGCAAAGGGGCATGATGATTTGACATCATCGCACTTCCTCCGCGGTAATGCGGCAGTCTCATGAGTTCCACCCGAAGTGCTGGCAACATAAGATAGGGTTGCGCTCGTTGGGACTTAACCCAACATCTCACGACACGGGCGGCGACAACCGATGCACCACCTGTTCTGGCTTCGAAGAAGAGGAACTATCTCTAGTTCTGTCCATCAATGTCAAGACCTGGTAAGGTTCTTCGCGTTGCGTCAGATTAAACCACATACTCCACCGCTTGTGCGGGCCCAAATCAATTCCTTTGAGTTTCAACCCGGTGTACTCCCCAGGCAGGGGTACCCATTACCGTTAACTCCAGCACAGAGGGTCGATACCTCCTACCTAGTACCCGCATCGTTTTACGGCCAGGATACCGGGTATCTAATCCCGTTCATCCCTGGCTTTCGCGCCTCAGCGTCAGTTTTCGTCCAGAAGTCGCCTTCGCCACTGGTGTTCTTCCTAATATCTACGCATTTCACCGCTACACTAGGAATTCCACTTTCCTCTCCGATACTCGTTAGCGGTTCCATCCATCACGGGGTTAAGCCCCGAACTTTTAAGACAGACTGACCAATCCGCCTGCGCGCGCTTTACCTTAATAATTCCGGACAACGCTTGCCACCTACGTATTACCGCGGCTGCTGGCGTAGTTAGCCGTGGCTTTCTATTCAGTACCGTCAATCCTTCTAACTTCGCAGAGGCGCTTTCGTCCCGATTAAGGGCACAGCAGAGGCCGTCATCACTCACGCGGCGTTGCTCCGTCAGACTTTCGTTGTGCGGAAGATTCCCCCACTGCTGCCTCCGTAGAAG
+
('%+%//'0.0)&&).2.,1166:90'))*(%%$''*46070011534172))(*.3.,.495*033--%%+761+*$(,-/121;211985,./247658347//00/223:.90.'.-'%(+,',-+'+(,+)0+++/-++,,,-/0.80-,))*-,)/3/,,,-1,*,,.,*1+/--30800**++%(*,-64/-*/0/+*&&'),.50/15'.*3:1)),120.2545-*/-'(/.+.1418.030-)*+)+-05/(($(&'))1&+&.*)''&&*1.))+-0'*,6+)31+**)+*++00:0-(.)-1:63(+$&2*9432,&)&'**)*&&'*1026534,7565872+#(&(&(*+-4.+&+,2+3(*+525*)0-,1/-.++.6+6+,)1*00+2(5-(-*03443/'),-.04+1.+*,,106/-./,)-.0158(27/.5;*+30,050&'0())(+*,*-+/243211022;433777355/-2.231+*.262112.'1*:::8<614303/003-*(*,+:<<6.,+,1/0126./5*+-,(..,+1/*)',10.0099:6,,43.,.30+%*'+'&()()&%*(/785-164',--(()++)(+,')+(),7-2.:+,'+),**+(31.157866624+&'.+,,%&%*,*$'),:3:69+---191790--,/41:2.-1,412/-50++2*%(.,('/40/77-,,'*,+,'(*+.-*-,8:9,/05&'&*((128::9<:786,0-/11-0:6749-..-,028971/0./:40%)*&&-$'&(-'))*+.2,.))-8.-9420/'(+.+,-../70/.,31//'(*23-16,4,*821514,.11)(&*./69/,-'+-0022.-,()-/-*--060-0/103/+34*(-%&%/*-85:12+2-32300++1,+79020(%*$-()0*.,*+---5/.,2+)''&,,+)&((((&&$(+((()055$(')3,4521/02768-'*(,/80'(&&&+-+(**/--),/.-*+/(($&%#$%&(-0&&&,-).-./879+2-2'*),+20327($(.0-.0)+,).68-00+),,.-.-2.669/944.%()*/0009+.5+.,*+))
@66513e56-8ac9-4eaf-8475-4f014fb3dfe2 ch=165 read=245998 start_time=2019-12-13T18:19:57Z barcode=BC01 runid=2c9cf7bc05858273f10e7d7ec552fc0bd742dc3e
CTCCTACGGGGAGGAGGCAGCAGTGGGAATGTGCACAATGGGCGCAAGCCTGATCGCTTATGCCGCGTGTATGAAGAAGGCCTTCGGGTTGTAAAAGTACTTTCAGCGGGGAGGAAGGGTAAAGTTAATACCTTTGCTCATTGACGTTACCCGCAAATACCAGCCAACTCCGTGCCAGCAGCCGCGGTAATACGGAGGTGCGGCGTTAATCGGAATTACTGGGCGTAAAGCGCACGCAGGCGGTTTGTTAAGTCAGATGTGAAATCCCCGGGCTCAACACAGAACTGCATCTGATACTGGCAACTTGAGTCTCGTAGAGGGTAATTCCAGGTGTAGCGGTGAAATGCGTAGAGATCTGGGAGGAATACCGGTGGCGAAAGGCGGCCCCTGGACGAACTTGACGCTCAGGTGCGGCGTGGGAGCAAACAGGATTAGATACCCTGGTAGTCCACGCCGTAAACGATGTCGACTTGGAGGTTGTGCCAGCAAGGGCGTGGCTTCCGGAGCTAACGTTAAGTCGACCGCCTACAGAATTACACGGCCGCAAGGTTAAAACTCAATGAATTGACGAGGGGCCGCACAAGCGGTGGAGCATGGTTTAATTCGATGCAACGCGAAAGGCCTTACCTGAACCTTGACATCCACGGGAAGTTTTCAGAGATGAGGAGAATGTGCCTTCGGGAACCGTGGGAACAGGTGCTGGCTGTGTCGCTCGTGTTGTGAAATGTTGGGTTAAATTGCAACGAGCGCAACCCTTATCCTTTGTTGCCAGCGGTCCGGCCGGGGACTCAAAGTGCCAGTGATAAACTGGAGGAAGGTGGGGATGACGTCAAGTCATCATGGCCCCTTACGACCAGGGCTACGTATACAATGGCGCATACAAAGCTCCGCGAGAGCAAGCGGACTCATAAAAGTCGTCATGTAGTCAGTTGGAGTCTGCAACTCGACTCCATGAAGTCGGAATCGCTAGTAATCGTGAATCAGAATGCCACGGTGAATACGTTCCAGGCCTTGTACACCGCCGTCACCATGGGAGTGGGTTGCAAAAAAAGTAGGTAAGCAACCTTCGGGAGGGCGCTTACCGCTTTGTGATTCATGACTGGGGTGAAGTCGTAACTAAGGTAACCGGAAGAAGATAGAGCGACAGGCAAGTAGGTTAACCTAAAGACACCATTAACTTTGTAATACGTAACACGCA
+
(-/.,.,),.(&-.*.511/3/.//7.-.,%0,,,.+9.-466063:-6;332('&%%%-)+.1/3797888750&(**3297:7)6316,)/63)/-/-25/,%/.49;,)-),2/5)*/<904444444374**34:61810040810;0-//*(%'02&*&#-(--22**'013+3123617$.''*,-452)/'&%'&)-./7040507.3+6+01:;65436972323.1.21379/07<5+9,7+..0--.401--73+146-+/6304),*&%'*'*)/11)+,*+1233343/.-'(%'&&'))00260+--0*',&-)++021,(()*/2/03:1--0400+-+-/654:('0+4:7869251.8,+.,&2/07-343+(.0+12++)''+,87923)2976+,&&()*2-*++48-2+0.(-))',869;(*186,1+4,)+/144626-+,,-*//,'(((*+(**+**-526'(('&(-0+4;6/.4.0()+*%+--)+*+-72--558840/*')(+')%*&&'&)+-/+'+,6-51;5<82-+-.4.(''+*/02,)(1.,/0(+)+/6186;99/...,/0,.::/96:6/-1137-,+*)*+'&'*)&*+.752&%&&)+*'-/03-)*)(')(),7:2.''(+,11(+'($&%(&,''#$%),571611,)&+)(+-*26((&$&.))(('*''&'*2581;10-280-02425,3/4.'(%$%&#)%&/3696663((0+.03,36.2;9981/3).+.)0*.,(/22+.0--6)''%+945-,-,264///0-3-+,,,+-694487797787,,--603&(&((32(+(()(246*71/)''(&&%$$$(-+,443677895:30112&&+++*)+23;.531/.31.2184))-(-12,3,,-003)+*//*))**'',+3-+.*(++01),/6/-,1&6(7-9,,+&+402001778:763*,3-+/-,.(6677;3-.-171.,289.4-+))+(-+'3'&'+)+.,-.:.((),:66;4556531-(*,)/))-*').+*')+,'23()0+-3050/57&,00.-511282694033044///,*-,.151,+-(,*1+/88:55)*)*.+/03/,.0189./284,()+,.1-,'*%&+3)('+.33'+'+(*)+(%&(/+,-/).'%#&$&%
@385c2f53-fefc-460d-8650-56c0a58b80d5 ch=7 read=95549 start_time=2019-12-13T18:20:14Z barcode=BC01 runid=2c9cf7bc05858273f10e7d7ec552fc0bd742dc3e
CCAGTTGCCTTGGCCGGCTTACCCCAATCATCGAAATCCCACCTTAAGACTGGCTCCTTCCTTGCGGTTGTTACCGGCTTCGGGTGGTATCAGCTCTCGTGGTGTGACGGGCGGTGTACAGGCCGAGAACGTATTCACCGCGACATGCTGATTCGCGATTCGCGTTTAACTTCGATGGCGATCGAGTTGCGGGCTACAATCCAGACTGAGAATGGTTTTATGGGTTTTGCTTCACCTCTTGGCTTCGCTTCCCTCTGCCATCCATTGTAGCACGTGTAGCCAGCCTAATAAGGGCATGATGATTTGACGTCATCCCACCTTCCTCCTATGGATTAGCAGGCAGTCTCTCTTCAGTCCTCAACTTAATGGTAGTAACTAGCGACAAGGTTGCGCTCGTTGCAGGACTTAACCCAGCATCTCACGACTGAGGCCTGACGGCAATGCCACCACCTCGCCACGCCTTGTACGGAGGATTTCCTCGATTAAGAGTAATGCAAGGGATGTCAAGTGTAGGTAAGGTTCTTCGCGTTACTTCGAATTAAACCATATGCACTTCCGCGTGCGGGTCCCCGTCAATTCCTTTGGAGTTTAATCTTGCGACCGTATACAGGCCGGAATGCCGAAATGCGTTAGCGGCGGCACGGAGGTGTTGAAACCCCACACCTAGTATTCGTTTGCAGCGTGGACTACCAGGTAATAATCCTGTTTGCTCCCCACGCTTTCCGAGCCTCAGCGTCAGTTACAGTCAGAAAGTCGCCTTCGCCGCTGGTGTTCTTCCTAATCTCACTACGCATTTCACCCGCTTCACACGAATTCCACTCTCTCTCCTGCACTCTAGATAACCAGTTTGGAATGCAGCACCCAAGTTGAGCCTGGAATTATTTCATCCCTTAATCATCCGCCTACGCTCCTTTGCGCCCAGTAAAATCCGGATAACGCTCGCCACCTACGTAATATTACCGCGGCTGCTGGCGTAGTTAGCCGTGGCTTCCTCCTTGGGTACCGTCATTATCTTCCCCAAAGACAGAGGCTTTACGATCAAAAACCTTCATCACTCACGCGGCGTCGCTGCATCGGGGTTTCCCCATTGTGCAATATTCCCCACTGCTGCCTCCGTAGG
+
,/#'-*'+())&$$#'&*)+(/68-3747453,00/.19-%(#)&*())'%(+878*6*5)/5332:0*()'(*3+501/2,65/--3-/1)'--,---42410+,03559,-4///)*/*./,(&'++,4986;434:44'&%)*889877;7.+,'.&$%()()%+)).-2--../'(%)*0.)5-(,&3'111159-5)((177610.778+:9;.,,*5,/:,'),4/3)*2()%%)()*,,&*1.29.*)$$'1-89953:0/.0/./114/**&$'&/)&))%(++/7/2-,,--4393./6545779)-+325;95,5,*$)&)#0&*%+)13.-*,,,&'*+3,%%-.202-,++/.42-++,+32-))+%+)'+0(.*+6-02646020/)%13//.-,)..**&*&((')*+..0*+)+)/(),154&,3,&$**%/1,0)&($%%$&$(')+*+.21,).0+2:85:9:3114/2*++-/677500'0.-969871014/+*)+-/'+,636<97730/(+,1,*)+0+37470*(')'+(*,7-'&('+(1&2,1+79-*./('&,0*+-+-+%%).,453051.04144.-)&$)&*0+(0.262*-%%,)*).0,3-'*((,,,7//0/-(+)*+13)%/+/860%+)/./-.0110.(*54*+*))*-.5301*,&$(*(%%'(.+-673/:.,/0385-/2.-29.--,-/311+))*+94-2272,(&(-))+)+-.75956<8,+*&*,.-,(+602,/*)&1(),*$(),43532;9,,-7+(*/,*((#$%')0.46/22/-.--038000)++,/++-,/'08067<<.946668/10)02*./-/8321550./'&-))4;732.5-'$&*,+.),/,+6;9561002('/&&*')('&(*-14(*/2060:6:43364:;;237/0303-*.-,601840200176-5*()*,327+)+4,3672472623&(&%1*+*99578.7/..2424:<,25-,-/*)%*)((-)''**/%*023+064721/-&'(+./-+..--27,/11101.(..,4:6.47/(,-')--00.*223283(-002332-/22.1//'
@52b4a737-67a4-47e2-a3b3-7284f73cb4d9 ch=366 read=184050 start_time=2019-12-13T18:20:14Z barcode=BC01 runid=2c9cf7bc05858273f10e7d7ec552fc0bd742dc3e
CCGGTTACCTTGTACGACCACTTTAGTCATAGATCTGCAGTAGGTAAGCGCCTCCAGGGTTAAGCTACCTACTTCTTTGCTTATGGTGTGACCGGGCGGTGTACAGGCGGGAACGTATTCAAATGGCATTCACAGTCGGTACTAGCGATTCCGACTTCATGGAGTCAGGTTACCGGGCGCTCAATCCGGTTCGACTGCGCTTTATGAGGTCGCTTGCTCTCGCGAGTCGCTTCTCTTTGGCGTAGCCATTTGTAGCGCGTATCGCCAGCCCTGGTCGTACCGCAAGGGCCATGATGACCGAGCGTCATCGCCTTCCTCAGTTTATCACTGGCGATCTCCCTTCCGAGTTCCAGCCGGATGCGCTGGCAGCAAAGGGATAAAGGGTTGCGCTCGTTGCGGGACCAACCCAACATTTCCTGGCACGAGCTGACGACAGCCATGCAGCACCTGTCTCACGCGGTTCCCGAAGGCTGTTCATCTCTGAAACTTCCGTGATCATCAAGACCAGGTAAGGTTCTTCGCGTTGCATCGACCACTCCACCACTTGTGCGGGCCCCGTCAATTCATTTTGAGTTTCAACCTTGCGGCCGGCTACTCCCCAGGCAGTCGACTTAACGCTGAATTAGCTCCGGAGCCACGCCTCGGGGCACAACCTCCAGGTGAAGCATCGTTTACGGCGTGGACTACCAGAATTATCCTAATCCTGTTTGCTCCCGCGCTTTCGCACCTGGGCTGTCCAGTCTTCGTCCAGGGGGCGCTTCGCCACCGGTATTCATAAGATCTCTTCGCATTTCACCGTACACCTGGGGTGCCCCTCTGCAGGACTCAAACTGCCAATTATCAGATGCCAGTTCCCAGGTTGGGCCGGGGTTTCCATCTGGCTTAACAAACCGCCTGCGTGCGCTTTACGCCCAGTAATTCCGATTAACGCTTTTCCTCCGTATACCGCGGCCATGGCTGAGAGGATGACCAGTGCTTCCTCTGGTGGCAATGACAAAGTGTTCGCTTTGCTCCTTCTGAAGTGCCACAGCCGAAGACCTTCTTCATGCTGCGCGGCATGGCTGCATCAGGCTTGCGCCCGGTGTGCCAATATTTCCCCACTGCTGCTCCGTAGAGATTATTATCAGCACCAACAGAAGGTTAACGCAGAGACGGCAGCTTTCTTCGGCACCAGCGATACGTGGCGGG
+
,.)0+5*/542()&)*(02+,0-*%(,0)''&).)%$$%%'$&&(%&$()/1(1)$(+-470)&(*043)&)&($$%%$$&'**-+1+,/13)/2/+'&&$$#%%''('1)+&&$'%.+%(()*.13.0/-$%''/1&')(*(&&%'++211/03545134/+,,,'-)&,&0(1313.205*8.6'(,+-(++-$%(&(,0,+0('+'')$%')*+21.1+))(+*.),.1/1*13''&&$%#'.*003.)*'.+()',)*+'%#'(56,)04..%)$(%$*)2(467;//-/00.1&')%-/0/'('$(..34,+3()+:1++/,0*+%$%%'%$&%%&%+%$')),9-++41/30&#$%$'0*++(*-/'(0,,,:3+*0+.2,/-2477794617(%'('%,(()*3-570(*'(.+*+'$1.+-&&,,*,/3304-.)-..30%&)0**))*'-.6148+)*+()'&$.3+)--/,(((/*+./12,((('')/105668;/71/..)..:414003..3,.-02',+,&)(--&+("&+(,-47&443:7+*22689<921980+'/-0,'+%*$%$%&)'--&$$'')//895,/88(4341111201+()))%,+0*-150-+.*&).%)&*)'*(54))(+,(/4.3''-)++(&&&+-34/71)*(,&('/7652,/)&()%0'*)2'&.7145,*+-('**11((/***.,/&'(-521&)(&)+.&')0/--.()+($+.//*(&()*-()*-07.602210$((4),-/.+%(''*)/86-(++&(&*'+'%(*&$&#&),))*(#/%,30377..'$'&+)''6/016++,-')+'.1:/6-)-506++114(/-(+/()'+)*(&$$$$+-/+,1+0&),)+--.+.)''%&%-+0.,*)/,5.91,+,11010+)('&&%)-1-&*'+'/5*(+''$%$%&%%&$%&*'&($&(()-/(**,*%$&#&&%((&%%$&((*/''+#(*($%''(#'(3.'&&$#&&%&#&%#$&%,''/++&/5/854852-&+%%+*),'%$&*,+--0/34)*)(..,..87,-(1)*(.(1)($(*'+--+%)+*,+)*)18/0.-)('$$&*+*)2.,22447&1.)+*,.,.804'/(%&+'*%&&&&)+2.-/40-3.*/-'&(%)-*/*&%%$%#$
@1bdc4cd7-26b8-47f0-9a74-9fa4a5653b24 ch=73 read=138444 start_time=2019-12-13T18:20:09Z barcode=BC01 runid=2c9cf7bc05858273f10e7d7ec552fc0bd742dc3e
CTCCTGGGGAGGAGGCAGCAGTGGGAATATTGCACAATGGGGAAACCCTGATGCAGCAACGCCGCGTGATGATGAAAGGTTTCCGGATCGTAAAGCTCCGTCTTTGGGGAAAGATGTGGTACCCAAGGAGAAATACGGCTAACTACGACCAGCAGCCGCGGTAATACGTAGAGTGGCGAGCGTTATCCAGTTTACTGGGCGTAAAGGGGCGTAGGCGGATGATTAAGTGGGATGTGAAATACCCGGGCTCAGCAGGTGCTGCATTCCAAACTGGTTATCTAGGTGCAGGAGAGAGGAGGTGGAATTCTAGTGTAGCGGTGAAATGCGTAGAGATTAGGAAGAACACCGGTGGCGAAGGCGACTCTCTGGACTGTAACTGACGCTGAGGCTCGAAAGCGTGGGGAGCAAACAGGATTAGATACCCTGGTAGTCACGCGTAAACGATGAATACTAGGTGTGGGGTTTCCAACACCTCCGCGCCGCCGCTAGCATTAAATTCCGCCTGGGAGTACGGTCATAAGATTAAAACTCAGAGAATTGACGGGGACCCGCACAAGTAGCAGCGGAGCATGTGGTTTAATTCGAAGCAACGCGAAGAACCTTACTTGAGCATCCTTGCATTACTCTTAATCGAGGAAATCCTTCGGGGACAAGGTGACAGGTGGTGCATGGTTGTCGTCAGCTCGTGTCGTGAGATGTTGGGTTAAGTCCGCAACGAGGCGCAACCCTTGTCGTTAGTTACTACCATTAAGTTGAGGACTCTAGCGAGACTGCCTGGGTTAACAGGAGGAAGATTAGGGATGACGTCAAATCATCGCTGCCCTTATGGCGGGCTACACGTGCTACAATGGCTGGGTACAGAGAGATGCAATACCGTGAGGTGGAGCCAAACTTTAAAAACCAGTCTCCAGTTCGGATTGTAGGCTGAAACTCGCCTACATGAAGCTGGAGTTACTAGTATCGCGAATCCAGCATGTCGCGGAATACGTTCTCGGGCCTTGTACACCGCCCGTCACCACGAGTTATTAACACCCGAAGCGGTGGCTAACCCGCCAAGGAAGGAGCTGTCTAAGGTGGGATTGAAGATTGGGGTGAAGTCGTAACAAAGGTAACCGG
+
,,0'),(,-&*-%-,+&20.186//'')/1221254;6101*'+2.7/./062/../54304,+(*'(',*)--*0(-+7:,*(7+:78347:/-/-5:150.4.+/1,(/+(*($$&*.-/4'/&**$%(**)+82700051/00*%%)'(-1*47.4+-.-7000731/&''2-,+,*+//5*)))#&,3,+0180120101*+151546--**,,(1882:28087;:58770/67//2:-17778--$(%1+5+-.///2;.12;977864622382/,-21+67,,(*(*-(''((-*1)/(&&)+70.//194--2,(*//,-**)'1,-.2*,((-5280.-..4)(+/+2.,**+,.+/4979999:61111267721)7012(,-*(,-/./4,'*+49,1,490330/33-43)%%(,+.5+()(+)*.;83,),./;9/62,434/5/65.-83.'1(//07148+/27913:32.,&-',,.-,*-22+/1))0.&),015::9/+-+)-4/49:74360++*)+.8343/3;6455-+++/30+*')&$))4-),-7642381;9274:5,-)(*7575+*-,*.-+''&&(--*)(+534()/,.,5,*+++,0,325))'')+.'-6*33(4:8/559,:.228*,,-2674447*32:/47851,+-,06773322/(),466;5:8281*)*-++.55:)(/')+1/230*).*137291/1944216:*6*1).-2-(260120+&&'&)*,.878:618638301(2-*.,,0.'-('1/,)'+++*.009.+**)&$%&#''%('&$&%$&('-,-,)+,.6665/1+*)**551,$&')(+)))+4583;223;9:3-33+7:../2:9-,/4/+50--1911140/*)+.471812611//30/--+&%'-+1154356//,+-*,/+(4.,+.-'(('''(-.752*)++'1-/300+(+-+,-*+/3264..//-0.,,--3.1:9++--*,0*...-.*'))/+2-22''+,)*-1),//*)1/4)'0).(+),/-3)(*148721&1).0:2+8*+27.--4,64..,--*,0/006689)/-&(,**.-
@d4066bd1-93ab-48e3-ba76-9ac890e4eec8 ch=329 read=81811 start_time=2019-12-13T18:20:06Z barcode=BC01 runid=2c9cf7bc05858273f10e7d7ec552fc0bd742dc3e
CTCCTGCAGGAGGCAGCGGTGGGGAATATTGCACAATGGAAGCAAGCCTGATGCAGCCATGCCGCGTGTATGAAGAAGGCCTTCAGGTTAATAAAGTACTTTCGGCGAAGGAGGAAGGGGTAAAGTTATGCCTTTGCTCGGTGGCGATTACCGCAGAAAGAAGCACCGGCTTGCTCATTAGCAGCAGCCGCGGTAATACCACGGAGGTGCTGGCGTTAATCGGAATTACTGGGCGTATGGGTACCCGACAGTTAATTAAGTCCAGATGTAGAAATCGACTCAACCTGGAACTGCACTTCTGATACGCACAGCAAACGAATTAAGCCAGGGGTAGAATTCCGGGTGGTAGCAGATGGAAGAATACCGGTGGCGGCCTGGACGAAGACTGACGCTCCAGGTGCAGCGTGGAGCAAACAGGATTCGTCTGGTAGTCACGCCGTAAACGATGTCGACTGGAGGTTGTGCCTTGAGGCGCTTCAGGAGCTTCGCGTTAGAATCGACCGCCTGAGAGATACGGCCGCAAGGTTAAAACTATTCAATTGACAGGGCCCCGCACAAACGGTGGAAGCGCGCGGTTTAATTCGATAAACGCGAACCTGGTCTTGAGCATCACGGAAGTTTCCAGAAGAGATGAGAGCGCGGCTACCGGGAACCGTGAGACAGGTGCTGCATGGCGTCGTCGCTCGTGTTGTAAAATGTTAGGTTGAATCCGCAGCAGGCATATATCAACTGTTGCCAGCGGTCGGCCGGGAACTCAAAGGGAGACTGCCAGGTAAGAAGCGCTGGAGGTAGGATGGCGATCAGTCATCATGGCCATACGACCAGAAGGACTACGATGCTGGCTGGCATACAAGAGAAGCGACCTCGCGAGAACAAAGCGGACCTCAAAAGTGCGTGCGTAGTGGATTGGAGTCTGCAACTCAACTCCCATGAAGTCGGAATCGCTAGTAATGTGGATCAGAATGCCACAGTGGGCACGATTCCCCGGGCCTTGTACCTTAAATCACACCATGGGAGTGGGTTGCAAAAGTAGGTAGTTTAACAGCGGGGGGCGCTTACCACTTGCGTTCATGACTGGGTGAAGTCATAACGAAGTAACCGGAAGATAGAGCGTTTGACAGGCAGAGCGGTTTTAAAGAACACCGACTTTCTTCAGCACCAGTACGTAACGCG
+
%'+(((/%-)%))&$')&*0(-0+*10-/8**)'/)+.)(&%$'(',/--+,,+%%(&/,$/1)+)+),,.,..(*1.30+-**%+0,3'(&-25*,')'*,')+*+%&+*',+-...)$'(95*,.0*+2121-)(++-)$'''))-/'/2*,()11+&),%(-//()'%'&(--+.)&$%%(((+-'$$%$&''(((&&)0..*('%())+**,/6-,0+.,*/.(+16963,)%$')&$$'%'&%'%$/*$%2*/--.1'*,31/,'%',1''$#&,/%&(1163../21-%)-('')*--.*,(''*+(-&'&%$(%$&$%&$-10)*,)1,5(8*(,'%%%$#$$$&$('*)..09552*+((1)()%-*%%//('++'2/21/)'%')'$(&))*&(('%'&%&*./))'*($,)*$$%$&%/&/.0(,*--/5480/-*+%)&%(..13.*/-7-2064+3/+*('%##$&%*)'%%%,%()%')(()'*-31**$$&($%%%'),.13442-0.-+0+.-.)'$'(,/+&&-,-02&+-((,0*&'(*,3'/.01-+'&&'''%$('47:4:8;-.(,')''%$%&$$&%&'&&&((%&,-,,++,617-1;...,++(&((++)'(%%&'&$&%&#'*)2,'''))*,'.*.%)+367,++'%&%%&,,05+')*1872/5-+(+1+(%',%*.+2-,)*3+'()%-&%('$$%'/03'&)-).2.194566;27)9+5):808532-7*,,)'&,22044&&$%%&%()(*+,.3-,+)*'-0,(.01,*-1,02439810-40+$%$&)*-/-%(,&'&%'$&&'+))(&(&%&'()3+0/1))&)*)*43355.(%'&%('&,1**..9467,*),1.+1*./+''(*(%*'1(./,'''*.0/,..+,.(+*+(-*#%(%.)*+0929180/22124431/+1235.+-2066-')'),&'$&&*)(/+1*+)'*'.-4-,((*'$$*.-,,()')&)*-1))'*'-/23+/11,)$('*++)/.9132+%*++3..,*00.7.-81*(('%$**1/,./0/./.('&&'%')&*'()&'('(04592705)+/5,,,.*&*')-4/),,.&''%)-)38+-2'&))*&,-'((,--,.4.+)+()'(#(%(''3((%%$
@82b8cf18-2a5f-4291-807c-73ea7f0051b6 ch=89 read=139167 start_time=2019-12-13T18:20:20Z barcode=BC01 runid=2c9cf7bc05858273f10e7d7ec552fc0bd742dc3e
CTCCTACGGGAGGCAGCGGTGGGGAATGTTACTGTGGGGCGCAAGCCTGATGCATGCCGCGTGTGGCGAAGAAGGCCTTCGGGTTGTAAGAGTACTTTCAGCGGGAGGAAGGGGTAAAGGGTGTACCTCTGCTCATTGACGTTACCCGCAGAAGCGACTGCTCCGTGCGGCAGCCGCTATGGTAATACGAGAGTGCAAGCGTAATCAGATTACCTGGGCGTAAAAGCCCGCACGCAGGCAGTTTGTTAAAGTCCAGATGTATGAAATCCCCGGGCTCAACCTGGGAACACCATCTGATACTGGCAACGGAGTCTCGTAGAGGGGTAGGAGCCAGGTGTAGCAGTTGAAATGCGTAAGTCTGGAGGAATACCGGTGGCGAAGAGCGGCCCTGGACGAACTGACGCTCAGGTGCAGCGTGGGAGCAAACAGGATTAGATACCCTGGTAGTCCACGCCGTAAGCGATGTCGACGGAGGTTGTGCCCCTTGGGCGTGGCTTCCGGGCACAACGCGTTAAGTCGACCGCCTGGGGGGCTGACCGCAAGGTTAAAGCTCAAATGAATTGACGGGGGCCCGCCTGACGGAGCATGTGGTTTAATTCGATGCAACGCGAACCTTACCTGGTCTTGACATCCACGGAAGTTTTCAGAGGCGAATGTGCCTTCGGGAACCGTGAGACGGGTTGCATGGCTGTCGTCAGCTCGTGTTGTGAAATGTTGGTTAGTCCGCAACAGGCGCAACCCTTATCCTTTGTTGCCAGCGGTCGGCCGGGAACTCAAAGAACTGCCAGTGATAAACTGGAGGAAGGTGGGATGACGTCAAGTCATCATGGCCCACGACCAGGGCCACACATTTAATGGCGCATACAAAGAAAGCGACCTCGCGAGCAAGCGGACCTCGCAAAGTCGTCGTAGTCCGGATTGGAATCTGCAACTCGACTCCATGAAGTCGGAATCGCTGGTAATCGTGGATCAGAATGCCACGGTGAATACGTTGGGCAGCAACACCGCCCGTCACCATGGGGAGTGGGTTGCAAAAGAAGTAGGTAACTTAACCTTCGGGAGGGGCGCTTACCTCTGTGTGATTCATGACTGGGGTGAGAATCGTAACAAGGTAACCGGAGAGATAGAGCGAGCAAATGGGATTAACAAAAGGAACACCGACAACTTTGACACCATACGTAGCACCCGCA
+
+44,.673:/--,---.&248::/)/.)1-)/2/+*/.*))0,808:7/.-)*-,*26//.(++('&&)+')*+0.3577'484930/-&'')),/.7/'/-,71*'++)-4/)+,5,''&%#&(-71120000%8&(*;92:108)))%%((&&'&)('&'*,+.02(.*))/+()&%$&$(),)(.+'&&)*4.3*'(+,))+0$+&*.+1..795930478++,)*)++.-.%+03%0-6)).,0/+-.7*(*22-,&&(.31//683-86588407775:/,-1$'))*.-*,.-'%%)')$)'+&('''1.0//(-11+30-,(%#'&*.-,)''&$(2((++.()),'))))*-30.2*1..373/.&*0/00.+')*109;((2912)(',***-.767(1556+,)),25:7,,009+-)3:.7..+0/668+(,30545652567;7678'-,,,)-,-%..4011/:**)-.1')(*-736;8;44701)0*'#%''*+-/0:00'++,.0-*/,*3571*(''**-4*.53036<2:.,-./2:9.-,303..4.6:3,.8*(-,+-%(*'&)+/0...50:3.405,-*-/96.65,,0,)17202.*/24','''/06940.-0,40/::.,+*%(%$(&*''1-5721/-44-4373678786&1.&)&*4417,,-//58/'())340/50/4,12*),0..)((++,5+*.236.+52,2/&,43,5/0/0/82.0:0082245:7628404<75844517*)++0568822312579,,,,0'&+),+-&(/0+*'.023584153364$%&).4.$++.12.*)*(*''%&%('$'(*4:645445.93/%)*+()*,.3./..)+**-5.//73--,-&+/:2,-'*,-./(2/1(+*%++.*(&(*63-8,,-;678779/0-'%),520,,*++.*%)*1///.53;789+)*++&)(&)-/**,,*56./+))(-#$$&''(+..78,*,+$%()*.()*%&(1905:55889-%(%&'*((()((''1+655//+7,(/5-63/105--3-/,+*$&*+577+2,.033451.,,&'.0-+,,7458152697336,''(--(*'&&%%*)/3.,14.+-)+)(/62''+)**)*%%)&,+&()%%(+--./(&)(&)&'$'$&&&%
@36e8351a-84c0-4de6-aa9a-3f9c4d461f69 ch=32 read=110151 start_time=2019-12-13T18:20:43Z barcode=BC01 runid=2c9cf7bc05858273f10e7d7ec552fc0bd742dc3e
TTGGTTTATTGCGGCTTCTTACGTCATGGATCACCAAGTGGTAGAAAACCGCCGAAGGTTAAGCTACCTGCTTCTTTTGCAACCCTCCCGCTGGTGTGACGGGCGGTGTGTACCAGGCCGGAACGTATTCACCGTGGCATTCTGATCCACGTTACTGGCGGAACCATGTGGAGTCGATTTGCAGACTCAATCCGGACTACGACGCGCGCTGAGTCCGCTTGCTCTCAGCCTCTTTGTATGCGCCATTGCTGCGTGTGGCGGCCTGGTCATGGGGCCATGATTATTGACGTCATCCCGCTCCAGTTTATCGCAATTCTCTCCAGGTTCAAACGGACCGCTGTGGCAGCAAGGATAAGGTTGCGCTCGTTGCGGGACAACCCAGCATTTCACAGCACAGGCTGACGACAATGTACAGCACCCTGTCTCCACGGTTCCCGAAGGCGCATCTCATCTCTGAAACTTCCAGTAGCGGATGTCAAGACCAGGTAAAGGTTCTTCGCGTGCATCGATTGACCACGCTGCTCCACCGCTTGTACGGGCCCCGTCAATTCGTTGGGTTTTAACCTGCCGTGCATACTCCCAGGCGGTCGACTAACGCGTTAGCTCCGGAAGCCACGCCTCAAGGGCACAACCTCCAAGTCATCGTTTTACGGCGCTGGACTGCGGAATTATCTAATCCTGTTGCTCACGCGCACCTGGGCATCAGTGCTGCGTCAGAAGTACGCCGCAGGTATTTCACTCGGATCTCCTGCCTTTCACCGCTACGCAAATTTCTACCCCTCGGAAGCACGCGAAATTATCGGATGCAGTTCCCAGGTTGGGCCCGAGTTTCACATCTGACTTAACAAACCGCCTGCGTGCTTGCCGCCCAGTAATTCCGATTAACGCTTGCCCTCCGTATTACCGCGGCTGCTGGCTTTTGGGGTTATTGGTCAAAAACTATTCTGCGGTAACGTCAATGGGCGATCAACGTGCGCTTTCTCAACCTCCCAGAAAGTGCCCTTGAAGGCCTTCTTCGCGGCATGGCTGCATCAGGCTTCGCGCCCGATGCCGCGAATATTCCCCGCCGCTGCTCCGTGGTG
+
*%()(,&#'&%(*'(+)')&$&%%)234*1//(1)'%%'(.,&%+--/+(&+(')-*--.*''))&*(&$&'*-..+*(,.(--''.'($%%+*)),./316-,&+*),'-))%&+(&$'+(*,8978<869840700/931)(')+(&&$))%&(%&$&$##%%&&&%&)#&'))$1+%'0+/,)(+(1,3,,.51,,-(&&%&&(%%&%$((*/()('%'''$$#'+/-.01+&&$&')025&,'%%%%'+-*%%%$%%('$&102,.)-4215%%$&,'''))+/(+2)(*'&#%%''$&+6-)&)$(%%$%&'&%'&%'0/++%%$#)+(+('&+)'(''&%(*)*+''&%',*2,0,/08.5-(*).(&%&$+'&&')+/7.-*,++///,15443432&,3'&&$$))**'.*(&#*+,/&'(/32.0.-*,1,3.-+**++/.2300((++''&&)*$))($$+1,-012100129-10.18,--2;,/8434-3+,,/-.101.00,))'%(&%$&%$)&%&)&)'%''*)+.-('()&/*,(&,((--,;94,1/*&%&$#%#'%&$%''.,),2.*'''%#%%&$(&%$'&*+/71.*0(0*/2+,,0511/1'2),#&)*34-8*1.,,/**+)+13(#$((*'$&0,542)1%(%''*++,+,1.-&%%+.(,,*$'$%#$#')))-.,+01((+%#%$()+-'(&%%%#'&+-%.&+()*1:,0()*/,7053*)(&$'$%)''$&&%&/&('(#&(*+))($,,)&%$#$#$#$$%',$&'&*,*/1)/.1-0'.5112)(-./-'/-0/&&$*)72.,,,.0+,))0,1+0).-6922/..////)-&%*,'*.))/0/,100)()1+/)+)+*)*/3.-/3&0(),*-*(()),.99987)'&''*'((+,(&(+*(%$'&'%),+*.****+(+)--.6506//,-''&&$&%((-'(%(+//),-$$%%&)(%%#('('+$&$#&$%(&'%*%(+($$%$%*&(#$'(&&)*'+0%,&%(*%'+-174)))$&((((*/-52-2/+&%'&%('&('*&&('(&$
@57415188-de43-47e0-ab87-8a66af59462e ch=331 read=107936 start_time=2019-12-13T18:21:02Z barcode=BC01 runid=2c9cf7bc05858273f10e7d7ec552fc0bd742dc3e
CCGGTTACCTTTGTTTTGACTTCACCCAGTCATGAATCACAAAGTGGTAAGCGCCCTCCCGAAAGTTAAGCTACCTACTTCTTTGCAACCCACTCCCATGGTGTGACGGGCGGTGTGTACAAGGCCCGGGAACGTATTCACCGTGGCATTCTGATCCACGATTACTAGCGATTCCGACTTCATGGAGTCGAGTTGCGAATCAATCCGGACTACGACGCACTTTATGAGGTCCGCTTGCTCTCAGGATCGCTTCCTCTTTGTATGCGCCATTGTAGCACGTGTGTAGCCCTGGTCGTAAGGGCCATGATGATGACGTCATCCCGCATTCCTCCAGTTTATCGCTGGCAGTCTCCTTTGGGACCGGACCGCTGGCAACAAAGGATAAGGGTTGCGCTCGTTGCGGACTTAACCAACGTTTCACAACACGAGCTGACGACAGCCATGCAGCTGTCTCACAGTTCGAAGGCACCAATCCATCTCTGGAAAGTTCTGCCAGCGGATGTCGAAGACCAGGTAAGGTTCTTCGCGTTGCATCGGAATTAAACCACATGCTCCACCAGCATTGCGGGCCCCCCCGTCAATTCATTTGAGTTTTAACCTTGCGGCCATTACTCTCCCAGGCGGTCGACTTAACGCGATTCAGCTCCGGAAAGCCACGCCTCAGGGCACAACCTCCAAGTCGACATCGTTTGGCGTGGATACCAGGGTATCTAATCACCGAACGCTCTTACGCTTCCGCAGGCGTCAGTCTTCGTCCAGGGGCCGCCTTCGCCAGTCCTCAGATCTCTACGCATTTCTGCTACACTGGAATTCTACCCCTCTACGAGACTCAAGCTTGCCGGTATCAGATGCAGTTCCCAGGTTGAGCCAGGGGATTTCACATCTGACTTAACAAACCGCCTGCGTGCGCTTACCACGCCCAGTAATTCCGATTAACGACTTGCACCCTCCGTATTACCGCGCTGGCTGGAGTTAGCCGGTGCTTCTTCTGCGGGTAACGTCAATGAGCAAAGGTATTAACTTTACTCCTTCCTCCCCGCTGAAAGTACTTTACAACCCGAAGGCCTTCCTCCTGCGCGGCATGGCTGCATCAGGCTTGCGCCCATTGTGCAATATTCCCCACTGCTGCCTCCGTAGGAG
+
583/4.+0))0'(+&$")#'(*++/8+%133%&)+775-317**-.925.,+).--,-0('++&.,5/&''),171*116+593+44,992$&'67),75::546897<:9672565489:8239/*-+/*'--+*.500393927/0199777942+,//33/02,22339:9841.)*1.331&(*23770:/0,+**&)2./3/2++)#$*+93.,,29;468656350*,-,'&*-5,&)(%,-26653*'),8-*,*-++,0.-6/-,/0/..22576///287.,710/810(*1.70+*)$$$%&&(&..34/*+'($)-.0/-*(,-;++2<9:8751%11669-15++/3.1)1.174(((,6255477(2.9843.-,+3+-,01164;41,0(*,&'$&$.,0..9,**+4876777710//*,,-*0271979%'('&&*+0+.-02-2''+,21'/&7*4890421--/)-*+*,864,/&$'')1-1886&(*'+9;3433.,-/0;76<98764925497/)+),/.9678.-/02883*).&%%'(*3./'-+..14622+)+-73;7,073-.,8;<-572,2*))-1/7&/'&)./+3:4,2494:767885906/,+($*%&)-/00.1*.0+(,8352.5//.+,0**13704.2+6.35663848909;--+-024.4)*+6)/3.0.12+,,,+'*)&%%%%'*(&%)+126841*)*'00/+.*/187;83501-/89/53010262-3/&'**()+&%*,-766577:84<3-+,,),.+/*)+''('$%%+01..2304213756810)-.6/36+64339+-/950).-6370.0,3,+%,4+)*020)/:-,/0.-132.+,./13:<7;;7:<;;::950**0(',)',*..(%('&&..51/,0.(('%$&(*)+..82017463-6-.)('&.,3)'#0-++441,.1133%'/7/9<7535&3426964563;67656:9*./++(/(&).72.--77.96503<9,*541042++*+/*/,346/8/)((,5395985(*%$$(),/858928222999:058.20*,/0::*1+**...///+.168/'))(-)*-4+28,207,**
@31d7916d-649c-4c9a-963b-a938833a9a42 ch=123 read=198581 start_time=2019-12-13T18:21:00Z barcode=BC01 runid=2c9cf7bc05858273f10e7d7ec552fc0bd742dc3e
CCGGTTACCTTGTTGCGAACTTCACCCCAATCCTTTATTACGCTGCGGCGCTGCCTCATGCGGTTAGCTCACGGACTTCGGGTATTGCCAACTCTCGTGACGGGCGGTGTGCAGACCAGGAACGTATTCACCGCGACATTCTGATTCGCGGTACTAGTAACTCCAGCTTCATGTAGGCAGTTTCGGCCTACAATCGAACTGAGACTTCGGTTTTAAGTTTGGCTCCACCTCGCGGCATTGCATCTCTGTGTACCAGCCATTGTAGCACGTGTGTAGCCCTACGCGGGGGCATGGTGAATTTGACGTCATCCCCACCTTCCTCCTGGTTAGCCCAGGCAGTCGCTAGAGTCCTCAACAATAGGCGTAACTAACGACAAGGGTTGCGCTCGTTGCGGGACTTAACCATCTCACGACACGAGCTGACGACAACCATGCACCACCTGTCACCTTGTCCCCGAAGATTTCCTCGATTAAAGAGTAATGCAGGGGATGTCAAGTGTATTAAGGTTCTTCGCGTTGCTTCGAATTAAACCACATGCTCCGCGCTACTTGTGCGGGTCCCCGTCAATTCAGCACGAGTTTCACTCTTGCGAGCGTACTTCCCAGGCGGAGTACTTAATGCGTTAGCTGCGGCACCGAAGGGGTAACCCCCCGACACCTAGTACTCATCGTTTACAGCGTGGACTACCAGATTATCTAATCCTGTTTGCTCCCCACGCTTTCGTGCCTCCAGCGTCAGTTACAGTCAGAGAGCCGCCTTCGCAACTGGTGTTCCTCTAATATCTACGCATTTCACCGCTACACTTCAGGAATTCACTCTCCTCTCCTGCACTCAAGTCTCCCAGTTTCAAGAGCTTACTACGGTTGAGCCGTAGCCTTTCACTCCTGACTTGAAAAGACCGCCTACGCACCCTTTAGTAAATCCGGATAACGCTAGCCCCCCTACGTATTACGGCTGCTGGCACGTAGTTAGCCGGGGCTTCCTCCTCAAGTACCGTCATTATCTTCCAGCGAGGACGAGTTTTGCGACCGAGGCCTTCATCACTCGCGGCGTGGCTGCATCAGGCTTGCGCCCATTGTTACCAATATTCCCTAACGCACTCCGTAGGAG
+
8--*4,+5132-30%+)''.3:3,999-)3+93)44++0**(*,+#)%&&*2+,0-.$*'(+742,++,,-.08,,,;-12+.,.215/5.)(**+*)((),6542832(%$&(++7)20/711549;51491443435:74429;7))/+0+32312/10.0)((/272(+'&')/*(+,122'86;52*)/)+/04911)%'.-1+/,0;<54;)/5./60446+,5*,-/-53/7-,,/11752..(+.2:405946:,**))%-,'*-42212;2()*','162()+*+&'%%$-/.,,07789927;/.185;7630//20(5,,.:(*.406733)*(1&))-278.3)+)0($($#%$).-0194656+0-.2-7044678334110;:402/31+,**-5.(*,-53645/-+,'1105759;70.,+.4-092782*02-4//0671))&'&(06/,,.++-/.2-(*+*-2.00*9852449:93(*.+,,+207'2(3*.9532316.0053-&&,&9:21/-,(+%')0,')()+)*-../489<7.389./02188;7+))%%()*.92/044.20--.////4.//-0*(',0.&,(')$%'&4,10/*5+,(*+**261(-+,-+156.00451739/.45/3..)++*+,43999496&*'),.-6:965526**),0/43--207(+,5<:11+463--..04;9168477/2'+'+,,02709/..767(()'%*1/3494;6300*--12338;4))($,.45689665636;86588448/1)-,+%%,(++/.1(*,524'*,97:55/...-/+)0107:3,27<:41/,/493;/00353:3:1.-13-3-139/;9/%&',0+,,.151373*+56;7;;65723014'&)&%%/1:722468443870/0.,10477-*./+*)+.(,**)1211/2-,-./*7/1,*..09:66988911/..,1%.'+8045*5-)+99;*-&))*)//07/,'02/($&+)/'%&*),//958995634()+82./.1-+-0)-:&'566:692:;+-39).-+.-0,-.5/30&$##$')&(*59),,/*&'
@995960c1-3c5c-4f25-8779-bf9945e3b255 ch=433 read=190481 start_time=2019-12-13T18:20:59Z barcode=BC01 runid=2c9cf7bc05858273f10e7d7ec552fc0bd742dc3e
CTGGTATGCTTCGTTCGAGATTCGTATTGCTGTAGTGCTGAAGAGAAAGTTGTCGGGTATCTTTGTAATTGTATTCCTGTTGGTGCTGATGTACTCCTACAGGAGGCAGCAGTGGAATTTTTTCAGCAATGGGGAAACCCTGACCGAGCAACGCCGCGTGAAGGAAGAAGGTTTACCAGTTGTAAACTACAGTATAAAGGAAGAACGGCGAAATGAAGTGGCCGGTATTGTGCTGTCGAAATGCAGCTAACTCTACGTATTACAGCCGCGCGGTAATACGTAAATTGGCAACGTTATCGGAATTATTAGGCGTAAAGAGGCAGGCGGCAGCGAAGGGTCATGGTGAAAGCCTGAAGCTTAACTTCAGTAAGCCATAGAAACCAGGCAGCTAGAGTGCAGGGAGAGGGATCGTGGAATTCCATGTGGCGGTGAAATGCTGTAGATATGGGAGAGGAACACCAGTGGCGAGAGAGCGACGATCTGGCCTGCAACTGACGCTCAGTCGAAAGCGTAGGGGAGCAAATAGGATTAAGATACCTAGTAGTGCACCGTAAACGGTAAGAGTACTAAGTGTTGGATGCTCAAAGTTCAGTGCAGTTAACGCAATAAGTACTCCGCCTGAGTATGAAGTACGTTCGCAAGGGTGAAACTCAAAGGAATTGACGAGGGCCGCAAGCGGTGGAGCATATAGTTTTAATTCAGAAGCAACGCGAAGAACCTTACCAGTCTTGACATACTCGCAAGGCTCCAGAGATGGAGAGATGGCTATATGAGATACAGGTGGTGCATATGGTTGTCGTCGGCTCGTGTCGTGAGATGTTGGAGTTAAAGTCCCGCGAGCAGGCGCAACCCTTATCGTTAGTTACCATCATTAAGTTGGGGACTCCTGCTTGAGACTGCAGTGACAGAAGCTGGAGAAGGCGAGGATGACGTCAAATCATCATACCCCTTATGACCTGGGCTACACACGTGCTACAATGGACTGGTGCAGAGGAAGCGAAGCCGCGAGGTGAGACAAAACCCATCACGGGAAACCATTCTCAGTTTCAGGTTATGATCTACTAACTCGACTACATGAGATTGGAATCGCTGTGTCGCGAATCTGGCATGTCGCCAGTGGAGGCCACGTTCTCGGGCCTTGTACACACCGCCCGTCACGCACGAGTTGATAACACCCGAAGCCGGTAAAGCTGTACAAAGGCTATCTAAGAGTGGGAGGATTGATGATTGGGGTGAAGTCGTAACAAAGGCAACGGAG
+
"'&/.**())(+),7-&(%#*%%&(//5.//.''*(&'%%+'%)&+-/)--+-3*/'(&534;4/1+)0(%$#(,-32*/-()*)23/*-+.*/00+&(-)+(%*+.-33./*&'(),5::<,.)-.*3,,.,((-.0;2-..--)(&+36415;33/1+-/+1-/&*+*+0.'&,,$+(,%)03)(+$&%%&(,.3+,,+80183)1+,(),,+)+''&&%$)(.%'&$(%&$%(%#*)&&#(&%*'))&%%$$&%%&'&$%%#%&')***0/.92*1-*'(&('((*)&%'-.-/9/-.*6))4+%4644/06)(&1/,+593.,(%')&(%.3')&&)*35131++487./+*'&&,&).+.)0276*/3,0',&(+*-1391,/,+++*-./--/5,),,.5+559834+.*1,7.)+&*(((.996481..0%(++,5655,)(&('+))*)'*%''.-2.((('+)*.220+,--+8.5,%&(,+1120/)+-/-./7(),+((42(0/5-),-0:<0,,1&0+/*-/865:')*51()$)$111210..((++)&%')/0475354422524/%)-1:/-1:864101.,3-2))(,+70121.-..64)(('&%),)'&&&((01.382/-20()&&&(,()45.0+((&'(,+*,-(.5(-($&()()''-(/(-,,-%''.,:<-4:792&%*)$+($(&&)-3.1522+.&)&'),-/743320/*,)&&),',0.8*)*+()*0/.**).-&67875.,))*.+)*%.-**.))**,),/0/2114434'1459350460944307/7/3.%+005:+,076-,-(,'+-*./244/-9/*2-11/9//-810021232333.,3-&460/413(')%%$'(0120/1+-2416.)+,*+/93-(*&,*)&%+**0--.01304,+-89602&/4-*-61+**5.,**)*)+*))*+-/.73230;116($&)&*()--,-**+))%'*(,,0/.)*')),'&&(,12-60*+(%&',)/2+3959;675(,.622137/6,+*+)**%)&'*+,-10533455.)'$('..5864-.'$&$'*..+*4-,%*'./9564+.'')--2')'-0.//0;766/798808,,+,,.13;52:1/15//%-,-))*)-+,+200'+%%&(.%*20930,'%))&)'$)(%&'%'(*,/2()%')+2*'--(/,)).*'2,,(0)**0.)++%+&.*/4'/($,(.+3*'
@83c0c1ed-dd23-4f86-aa41-44df36aa5dc0 ch=26 read=62541 start_time=2019-12-13T18:20:57Z barcode=BC01 runid=2c9cf7bc05858273f10e7d7ec552fc0bd742dc3e
CCGGTTACTGTGACTTCACCCCAGTCGCCAGAATCACAAAGTGAGTAGCGCCACTCCAGAGGATAAGCTACCTACTTCTTTGCAACCCTCCCATGGTGTGACGGGCGAGGTGTGTACAAGGCCAGGGAACGGCGTATTCACCGTGGCATTCACAGATCCACGATTACTAGCGATTCCGACTTCATGGAGTCGAGTTTGCAGACTCAATCGGACTACGACACTTTATGAGGTCCACTTGCTCTCGCGGTCAGCTACTCTTTGTATGCGCCATTTGTAGCGTGTGTAGCCCTGGTCATAGAGGCCATGATGACTTAACGTCATCCCCACCTTCCTCCAGTTTATCACTGGCAGTCTCCTTTGAGTTCAGCCGGACCGTAACAAAGGATAGGGGTTGCGCTCGTTGCGGGACTTGACCCAACATTTCACAACACGAGCTGACGGCAACCGACCGGCACCTGTCTCACGGTTCCCGAAGGCTACATTCTCATCTCTGAAAACTTCCGTGGATGTCAAGACCAAGGTAAGGTTCTTCGCGTTGCATCAGATTAAACCACATGCTCCACCCTTGTGCGGGCCCCGTCAATTCATTTGAGTTTTAACCTGCGGCCGTACTCCCCAGGCGGTCGACTTAACGCGTTAGCTCCGGAAGCCACGCCTCCGGGCACAACCTCCAAGTCGACATCGTTTGGCGTGGACTACCAGGGTATCTAATCCTGTGTTTGCTCCCCACGCTTTCGCACCTGAGCGATAGTCTTCGTCAGGGGCCGCCTTCGCCACGGTATTCCTCCAGATCTCTACGCATTTCGCCGCTACACCTGGAATTCTACCCCCTCTACGAGACTCAAGCTTGCCGAGTATCAGATGCAGTTCCCAGGTTGGGCGAGGTTTCACATCTGGCTTCGACGCCTGCGTGCGCTTACCGCCCAGTAATTCCGATTAACGCGCACCTCCGTATTACCGCGGCTGCTACGGTAACAGGTTAGCCGGTGCTTCCTCTGCGGGTAACGTCAATGAGCAAAGTATTAACTTTACTCCCTTCCTCCCCGCTAGAAGTACTTTATTGAAGGCCTTCTTCATACGCGGCATGGCTGCATCAGGCTTGCGCCCATTGTGCAATATTCCCCACTGCTGCTCCGTAG
+
21..0+$&$&'')+/:9.5/0)'&,.%&%%'+,,-()-0,*-,*++*+0+,.%()7*''*(('+)*(,+0//+&+17134,'')&14(&)8,-:89997775-./))')*,+/+3**.,,041,.5'-',')+*+,19300706-4/.0.,'()+155/%').03.,+(+,/)0,22.,-0.1-0.,()+,,,/1;((,42688886*1+3/9567702*0,12&)(*/,,),&))1*.-/-2220)'(((*-(,--/90*,023436:798*%)*/1&'./,+,--6,*.6-+$$%''4+9:67223001/1/)-/2588279.-421757./*,.2<522510,+*)(+35991284,*-06,(),.2957-)$)+,.5*+*+&'')*(/9/30122.9...1861.-&')'&$+0.1098-+-08854/,2/21443&31%3.$$'((**)./)*.350+.,56900*++1+-+%&),/76-/19753.+/35824:44679;:74/5.20/+)-&3*356(1*1/353.00-3,.,/,*%,(/5<994,...,0/.4*.1)/30226796.95)*00298;6*-::-)0/;;.0/2++(,+&)*+))+)0++'$,..-50-./--./1../104--./.),,).'*-(,,/7,.')1,**-5979,7,'(()+638799605)(&(*2150.**.603)'-+.255:7882-.(*4+-..603-+,./4784-.*-)&(&('++,(),/.76467(561+2/&%',+,(*,),-3001;/'/-**+-0049745251892/&160585511,*'-+(0.36309463,)%()((..156*-%))6+07)%%,*+03244241327,,,-'+*.*(1+(&++28+,**,.0.($$$%$'+,+/3.143554/*.($*((*.*(')*8-:02/-/+.((%&&''03/1924.0.,01(&((**32+&(%%$('($+,*/./60,54-/3928433,3(.*,0631333/-/32662+(''(+&%&+0+'++-9*7667.206/+-1&&-)'**')&%&%$'+)+).-4:35;665--()*,+%-+/-.-//12%/+(+)%-.02))03.*'('4-,.12:9-*..-.0,.).4+((*
@f30bebd7-9e6e-4e43-89c8-d454ac61fdb4 ch=376 read=174930 start_time=2019-12-13T18:20:54Z barcode=BC01 runid=2c9cf7bc05858273f10e7d7ec552fc0bd742dc3e
CCGGTTACCTTTATTTGCGACTTCACCCCAGTCATGAATCCTGAGTGGTAAGCGCCACTCCCGAAAGGTTAAGCTACCTGCTTCTTTGCAACCCACTCCCCATGGTGTGACGGGCGGTGTGGCTAAGGCCAGGAACGTATTCATACCGTGGCATTCTGATCGATTACTAGCGATTCCGACTTCGCTGGAGTCGAGTTGCGAACTCAATCCGGACTACGACGCGCACTTTATGAGGCCCGCTTGCTCTCGCGAGATGGCTTCTCTTTAATGCGCATCATTAGCAGCACGTGTGTAGCCCTGGTCGTAAGAGGCCATGATGACTTGTCATCCCCACCTTCCTCCAGTTTATCACTTTAACTCCTTTGAGTTCCCGGCCGGACCGCTGGCAGCGAGGATAAGAGTTTAGCGCTCGTGCGGGACTTAACCCAACATTTCACGCAACACGAGCTGACGACAGCCATGCAGCACCTGTCTCACAGTTCCCGAGCGCATTCTCATCTCTGAAAACTTCCGTGGATGTCAAGACCAGGTAAGGTTCTTCGCGTTGCATCAGGTAAAACCACATGCTCCACCGCTTGTGCGGGCCCCGTCAATTCATTTTGAGTTTTAACCTTGCGGCCGTACTCCCCGGGCGACCGGCCAACGCCCGTTGGCTCCGGAAGCACGCCTCCAAGGGCACAACCTTCAAGTCGACATCGTTTACGGCGTGGACTACCGGGGTATCTAATCCTGTTTGCTCCCCACCGCGCCTGTCGATCTTCGTCAGGGGCCGCCTTCGCCATGGTATTCCTCCAGATCTCTGCGCATTTCACCGCTACGCAGATTCTACCCTCTGCAGGACTCAAACGCCCATTGTCAGATGCAGTTCCCAGGTTGAGCCCGGGGATTTTCCGCATCTGACTTAACAAACCTGCGATTGCAGCTTTGCGCCCAGTAATTCCGATTAACGCTTGCGCCGCTCCGTATTACCGCGGCTGCTGGCACGGAGTTAGCCGGTGCTTCTTCTGCAGGGTAGCGATAAATGAGCAAAGGTATTAGCTTTACTCCTTCTCCCCGCTGAAAGTGCTTTACAACCCGAAGGCCTTCTTCATACGCGGCATGGCTGCATCAGGCTTGCGCCCGATTTAATATTCCCCACTGCTGCCTCCCGTG
+
/.1/11-0,4-,&)52++-&008-'/66)*/37-/+)606&''('+%&,&**//56-11-2*).:+0(4)1-+-011,$%(*)+281*./13;.+,+3,,+%&',).--134886444--)$#&((0+1-$.*/,+'+&)//%$%**/449667<8,+++,()+5-.0,00436821013160&%%*+'(*-'$))&,-((63685918-4/430*0//+)+'(&*,34160,,-+40,.-7.123/1+)+$((+&(')2*,+/5(%'('*%&$'(%)'$$$%''$''*(*))++/83.-021%)')&%+)12*-0130.**'$&)+-383('0,7;2-+,()/0<6.31+++0('%)+2%&3*+-/16./)&*-,.4/42135)0*$('&%+)(941+(+,4($$'&,+216*-*4..&%&0*/5//06106.-&'%((&&&(&%(**,*(*&.027;695,+**'..,,,-()))%3-9+53'&0.$+.373267666634.676,192:7879::477/223573.7,+/,11;2282.22/700044-+&0%,//,-+,-../.30'+4.225/11604/5;6*(//,22733/:8/-/*8<<-02.//1-/.0/6+12225163,06.-$&),''%,*.++&$%+)$'-*9+)*$%%**..4:38)+')/)('+0-+&(*,+/,0366756716:+)*2822379.*++-4'74-0..100801'*,;2,((+,(.+%(+*,%+1,+'%&%(((,(.-1%-35,/,$(+042+**%%)0004:21*2*)*330/11(/)*,5;:+,.4,.-*-(-,,-16-0+17+),(&*',--431*))&$.2,),,&-8,11524/23127,(/1292/008),)0))-6/)),(*--.,,+&&%2)98<9/)((()$,%'(%%&)1(%''''%%()/87.5-'%-90:622/7,-&,0%*+0726208-.7342850-)))*&&-/,)*6/0'*4+4-,/5:48;8771%/-(%%$()*+&.,,*,,48<0,0+,+.**,-02+./12)3-*+;7/%)&(-0.)+*(&&(*-/+20''(*/,697;77<:75,-+-*1157,9,,-5.46&0,++.(.,05,((,*),4.00410/,(-,-/2011.091-0+
@1fb32c18-90d5-4a90-8cd5-5dff998538a9 ch=124 read=221294 start_time=2019-12-13T18:21:08Z barcode=BC01 runid=2c9cf7bc05858273f10e7d7ec552fc0bd742dc3e
CTCCCGGGAGGCAGCAGTGAAATATTGCACAATGGAAACCCTGATGCAGCAACGCCGCGTGAGTGATGAAGGTTTTCCGGATCGTAAGCTCTGTCTTTGGGGAGATAATGACGGTACCAAGGAGGAAGCCACGGCTAACTACGATGCCAGCAGCCGCGGTAATACGTGGTGGCGAGCGTTATCCAGGACACACTGGGCGTAAAGGGGCGTAGGCGGATGATTAAGTGGGATGTGAATACCCGGGCTCAACTGAGTGCTGCATTCCAAACTGGTTATCTAGAGTGCGGAGAGGAGAGTGGAATTCCTAGTGTGGCGGTGAAATGCGTAGGGTGGAAGAACACCAGTGGCGAAGGCGACTCTGTGTAACTGACGCTGAGGCTCGAAAGCGTGAGGAGCAAACAGGATTAGATACCCTGGTAGTCACGCCGTAAACGATGAATACTAGGTGTGGGGGTTTCAACACCGTGCCGCCGCTAACGCATTAAGTATTCCGCCTGGGAGTACGGTCGCAAGATTAAAACTCAAAGGAATTGACGGGGACCCGCACAAGTAGCGGGCATGTGGTTTTAATTCGAAGCAACGCGAAGAACCTTACCTACCTTGACATCCTTGCATTACTCTTAATCGAGGAAATCGCTAGGGGACAAGGTGACGGGTGGTGCATGGTTGTCGTCAGCTCGTGTCGTGAGATGTTGGGTTAAGTCCCGCAACGAGCGCAACCCTTGTCGTTACTACCATTAAGTTGAGGACTCTGGCCCGAGACTGCCTGGGTTAACCAGGAGGAAGGTGGGGATGACGTCAAACATCATGCCTTATGTGTAGGGCTACACGTGCTACAATAGCTGGGTACAGAGATGCAATACCGTGAGGTGGAGCAAACTTTAAAACCGAGTCTCAGTTCGGATTGTAGGCTGAAACTCGCCTACATGAAAGGTTACTAGTATCCGCGAATCAGAATGTCACTTGGTGAATACGTTCCAGGTCTTGTACACACCGCCCGTCACACACCATGAGAGTTGTAGCAATACCCAGTCCGTGAGCTAACCGCAAAATTTGGCGGCCGAAGGTAGGGTCAACGGTGGGGTGAAGTCGTAACAAGGTAACCGG
+
)+250*44,-432231296$(2'%-(')--/877/*1./:'**-.-./)--.-.04.-+.)'())-/.-0/4.3/()'-)())*).0)+.065739<;49:*+)-,0++,$)*43,1)+,)('-*..,3/--+)**,)(()*0+.+286/5/./4-30304.01;75*2(+--,29:-9-.(-(%.-&(&()219<8873./0&,./+5;79;:9;8880:,4*))-79--,+&))+)82/-489:60.,+)&*,')+,,2623'32(//2557233410+0006/8+*&-+)*%(),,6,1+-,'*341-).+-10-35.,04872.(%'((+/&+(0579676793+/+,,64,,,,+*.*.-0-+-029998478668***'(,/8-%,&&%+33'.,17./5-1366:<008:88664+-26;897900.%''--+-./..8377259;/0:63*6,(('()-8:788+0/2547870:06/637:4802625:.+(**.0823060/+,.)1;;137568..-./20:86.+78.6.((((.10,-.1712,-/6/23-.;<,4765/'*((+05888444+-/+..)(/*)',+-31336670*533/62*,,).00./1,+*')***,333+++2-2387/7/105)*&).9721*--)1:)*+'/(((*+,7964353/,&+364;4475;55/30-++0342,+,-,-.'00+.,+,7128200116)2+5+206//033564-%++(*(+..0357;:9<959483631*)/++'*%%%)-.3-+-,+222.&)*23-.$*'%&(+550+,364420-')-/4564-7--,(()+(-,,/1++()*+1//++,./,-,-,*+,+*,190*07-2:8+3*'$-.2273477801*5*)*..//*++*&',,,.+(*))'*.4)-*14100.),+).''+2363242144457()&%,*/10;7+,**14+$05111410.0.--19+69+*4301+,(*,/.00,,*0*+$&()''*)43,'++--)0)*00218292707,),.)%/,,/8/.00-0--/2,--4,41(6*62'%&(%%-31543248,708;:584
@9b527cd4-d8d3-4939-8e59-b8ec287f237e ch=329 read=81847 start_time=2019-12-13T18:21:23Z barcode=BC01 runid=2c9cf7bc05858273f10e7d7ec552fc0bd742dc3e
CACAAGAGCGGTGAGAATATTCGCGTGGAAACCCTGGTGCAGCAACGCCGCGTGGTGATGAAGGTTTTCGGATGTGAAATGTCTTTGGGGAAGATAATGACGGTACCAAGGAGGAAGCCACGGCTAACTACGTGCCAGCCATATTGTGGCGGTGGCGGCATTATCAGTTTACTGGGCATATAAAGGAGCGTAGGCGGATGATTAGAGATGGGATGTGAAATACCGATAACGGTACCATTTAAACCGTTGTACTCTATAGGAGAGAGTGGAATTCCTGGCTGTGTAGCGGTGAAATGCGGGCTTTTAGTGGCGAAGGCGTCTCTGGACTGTAACTGACGCTGAGGCTCGAAAGCGGTAGAACCAAACAGGACCGAATACCTGGTAGTCCACGCGTAAACGATGAATACTAGGTGTGGGGTTTCCAACACCTCCGTGCCGCCATCGCGCATTAAGTATTCACCACCAGGTGAATTCGAAACTCAAAGGAATTGACGAGGGACACAGAAGCGGAGCATGTGGTTTTTAATTAGAAACAACGCGACACCACTACCGCCAGGCATCGCTTACATTACTCTTAATCGAAAATCCATACAGACCGGGGTGAACAATTTGCATGGTTATCGTCATGTGAGATGTTGGGTGCCAGATCCCCGCAACGAGCAACCTTGTCGTTAGTTCGCCTACCATTAGGTTGGGACTCTAGCGAGACTGCAAGATTCCTTCCAGGAGGAAGGTGGGGATGACCGATATCATGCCCCTTATGTGTGAGACTGCACGTGCTACAATGGCTGGTACAGAGATGCAATACCGCGAGGTGGAGCCCCAGCTTTAAGAACAGTCTCAGTTGGTTAACAGGCTGAAACTCGCCTACATGGAGCTGAAGGTTACTGGTAATCACGAATCAGGTGTCGCCCGGTGAATACGTTCGGAGTCTTGCCACCATACGTCACACATGGGAGTTGGCATGCAGAAGTCGTGGAGGCCCCCCCATAAAGGCGGCAGCCGAAAGGTAAGGAGTCAACGATTGCGAATCAATAACAGGAAGATAGAACGATGAAATATATAAGGATTATACAAGACCTGTTCTTTCTTTAGCACCAGCAATAATGAAAAAAA
+
)#$$''$'(*,3.)))**&'*%&((.-+',)(3,+*,,(+&()-10054&&()*,+,-0/43170:9210.)))'%&(&&$+(,350890)//00/7)((),0-*6/-,+)(,,+.,0/,*1**+))'(%(*-01)(&*'$%%'(&$$%$*,(/+)**)&-+)),$(.,&#&%&'('&&%#')'0)&()66/.)&)+(01,8.-$&%&,,3760,+'*//*)1&()')(()).&-.,264*0')(,++&'$(((*%$$%&%'&&&$'$%&&*((%&#(%&&%%,+12)741/20$&#%&)'()(%''.,1.+)((-*(''',,1-+)%#&).+/,,*)**(&**(,/'(*(')*$$%)&'(&49:7/('%#%&'.-(/4-//6//-8.')*,327;:9322//6/(*&')0/.,(*-0+8-/&0&'%)(),7(/((+)*)%+'(*%)(/+2+,-/1,+&.)%-(&%$$$&0+)&#++,+25)/+,,1-4---1-$*.1$$&'&&(&&&+++(+88778:07:92.,0-%%+1-.1(3'&&%$'*/')(')(&+)%&%&&',&(*((((-,*,-0.604*+%'(+.)+($%$%$(&+)')(%#%'%%'(,+'#'((0+0*&+434-&%#$#&,/3.8..2)($%&%%%)-+,*&*&%&'&$(*&/+(.),,*.0)&--*$&%$%$%%+'&'**()+))(,--+))%***-,'))()(50.&$%&'%/+).*-/)**)25-,)($''%&,%(*.7+71.(*.3212.,)'+%'%#&#'%'%('%./534534593*+'&))*31(('&%,+)--,.)'),&(.-'&$%&&()((&*($%/1344'+,-(+).'$$$'**++/71.285574/1/01'&&%%(&'',.5)01(2.2,**$%%&*11.&(('+-)5/()4-.(1,/64502&'#(-+3.))($&(&'(/.30/*('&&(,*$*%(&%&%&$%%$('$'&'**+'(&*+.0.'%(&).'-(%&''%'+/*,.(+),.&-+#&'(-%(($(&%'%(('&+(%%$#$('(+)..++.'/*)(&)*&))(&%%$)(%5&&#$%&(''*&&&&'').3*,4,*)+--2.-,-'&'(%%**,/,*)
@eca19c46-c23c-4fef-b674-523f905f89c3 ch=241 read=200307 start_time=2019-12-13T18:21:19Z barcode=BC01 runid=2c9cf7bc05858273f10e7d7ec552fc0bd742dc3e
CTCCTACCTTGAGGCAGCAGTGGGGAATGTGCACAATGGGCTGCAAAACACAGTGCAACCATGCCGCGTGTATGAAGAAGGCCTTCGGGTTGTAAAATTACTTTCAGGCGGGAGGAAGGGAGTAAAGTTAATGCCTTTGCTCATTGACGTTACCCGCAGAAGAAAGCACCGGCTATCTCCGTGCCAGCAGCCGCGGTAATACGGAGGGTGCAAGCGTTAATCAGGAATTACTGGGCATGGCGCAGGCAGTTTGTTAAGTCAGATGTAAAGTCGGGCTCAACCTGGAACTGCATCTGATACTGGCAACTTGAGTCTCGTAGAGGGGTAGAATTCAGGTGTAGCGGTGAAATGCGTGAGATCTGGAGATACCGGTGGCGAAGAGCGGCCCCTGGACGAAGACTGACGCTCAGGTGCGAAAGCGTGGGGAGCAAGCAGAGTTAGATACCCTGGTAGTCCACGCCGCTTGTTGATGTCGACTTGGAGGTTGTGCCCTTGAGGCTGGCGTGGCTTCCGGAGCTAACGCGTTAAGTCGACCGCCACCTGGGGAAGTACGGCCGCAAAGGTTAAAGAGCCTCAAATGAATTGACGCAGGCGGTGGAGCATGTGGTTTAATTCGATGCAACGCGAACCTTGCCTGGTCTTGACATCCACAGAACTTTCCAGAGATGGATTGGTGCCTTCGGGAGCACAGCCAGGACAGATTGCTGCATGGCTGTCGTCGCTCGTGTTGTGAAGTGTTGGGTTAAAGTCCACAGCAGGAAAGCAACCCTTATCTTGCTTGTTGCCAGCGGTCCGGCCGGGAACTCAGGAGACTGCCAGTGATAAACTGGAGGGAAGGTGGGGATGACGTCAAGTCATCACTTGGCCCCACTTGACCAGAGGGCTACACACGTGCTACAATAGAAACATACAGAAGCGACCTCGCGAGAGCAAGCGGACCTCATAAAAGTGCGTCGTAGTCGGTTGGAGTCTGCAGCTCGACTCCGCGCCAAGTCGGAATCGCTAGTAATCGTGGATCAGAGAATGCCACGGTGAATACGTTCCCAGGCCTTGTACACACCGCCCGTCACACCATGGGAGGTTGCAAAAGTAAGTGCAACCTTCGGGGAGGGCTTACCGCTTTGTGATTCATGACTGGGGTGAAGTCGTAACAACCGG
+
*-/4--/''%)$++)/43+*4255((%$$*(,-3487583,%%%-1-%.$%%'1.21*162959956553411248)+.+-.729/+5237*/09.*,,**3:/1#()((63*+0*-)1)(+,277.6060/&0,-3--776,5,,%2)7,,6<623..0,%*('')*3,1-,,3331591385812-,,9+4519/310(-).-+.(*),,-+1106/5/4&+(%'.,-15/0(%#)+--).*375025:5)/-,,()1''*'&'%'("#$)'&%-//21303/*0..000093234)4.*/*,')+,)()*,33413*),25,01-2-4-0'**(()),..910.56.-0/.)+,/3343/,,(18889;.3--')('&+-.5-;5-(-469-2-++...-.).,4+7...3%&(')./0485'&**24%3()'*//--3642;++11512361.1139/+3+%)*'()',,32/4/1.+,*.0&+&)1)'*('.((%+,+0/02-/000&-')-0/01/1-10412664+,.(((%(++172)&&$(()*'/,4568(0)396;)')'*%',6<;42*..&($#$$#*-(+++19132.1+.366932515,,,/175040,(&*(0*-+-5579986:525674/-./272-/8/2/,.')+159*4+-(/--6682(,.&%),,)),-*(4,5+/+0,)*-,.(*())*)/2576&%),6759;41/'+&()3:..-2657,-/7*$'''0&(&('&$&''*4(*'(),'%''*++---796585:844)--1'05.2,.816823447517).-)()+/(0230-/-(1--40299-0.-/33862*),.09+$%'%)')'+,#(.+-.4431*1361/).,+)+++-.'%&,*+&$))&))(**+%)*$(547999533+()%+-3.42754866104;8)*877787&1&/23&))/.0((),333&-+**)&'(33&%&'()+**,/,0*+,232,--.8443:86434-+(('0,-:/-.&01--85(3/28.*(&0779492--.++..680;5//512016.1./,(((.4-/29.%$&'(+'$&(),/-4504:-&,+*/30.4.&*,+*)..1296))))+01,5.,-51/02.4110383841
@f3593c76-99d7-464a-b2ca-c10b41925913 ch=303 read=222478 start_time=2019-12-13T18:21:36Z barcode=BC01 runid=2c9cf7bc05858273f10e7d7ec552fc0bd742dc3e
CTCCTACGGGAGGCAGCAGTGGGGAATGTGCACAATGGGCGCAAGCCTGATGCAACCATGCCGCGTGTATGAAGAGCCTTCCGGGTTGTAAAGAGTACTTTCAGCGGGGAGGAAGGGTAAAGTTAATACCTTTGCTCATTGACGTTACCGCAGAAAGAAGCACCGGCTAACTCCGTGCCAGCAGCCGCGGTAATACGGAGGGTGCAAGCGTTAATCGGAATTACTGGGCGTAAAGCGCACGCAGGCGGTTTGTTAAAGTCAGATGTGAAATCCCCGGGCTCAACCTGGGACTGCATCTGATACTGGCGGCGAGGTCTCGTAGAGGGGGTAAATTCCAGGTGTAGCGGTGAAATGCGTAGAGATCTGGAGGAATACCGGTGCTGGCGAAGGCGGCCCCTGGACGAACTGACGCTCAGGTGCAGCGTGGGGAGCAAACAGAGTTAAACACCCTGGTAGTCACGCCGTAAACGATGTCGACTTGGAGGTTGTGCCGCGAGGCGTGGCTTCCGGAGCTAACGTTAAGTCGGAAGCCGCCTGAAATACGGCCGCAAGGTTAAAACTCAAATGTGAATTGACGGGGGGCCCGCACAAGCGGTGGAGCATGTGGTTTTAATTCGATGCAACGCAGAAGAACCTTACCTGGTCTTGACATCCACGGGAAGTTTCAGAGATGAGAATGTGCCTTCGCCGTGGACAGGTGCGCTGCATGGCTGTCGTCAGCTCGTGTTGTGAAATGTTGGGTTAAAGTCCCGCAACGAGCGCAACCCTTATCCTTTGTTGCAGCGGTCCGGCCAGAACTCAAGGAGACTGCCAGTGATAAACTGGAGGAAGGTGGGATGACGTCAAGTCATCATGGCCCTTGACCAGGGCTATACACGTGCTACACAATGGCGCATACAAAGAGGACTTGACCTCGCGAGAGCAAGCGGACCTCATAAGTGCGTCGTAGTCGGATTGGAGTCTGCAACTCGACTCCATGAAGTCGAATCGCTAATAATCGTGGATCGAATGCCACGGTGAATACGTTCCCGGGCCTTGTACACACCGCCACACCATGGGAAGTGGAGTTGCAAAAAGAAGTAGGTAACCTTAACCTTCGGGAGGGCGCTTACCACTTTGTGATTCATGACTGGGGGGTGAAGTCGTAACAAAGTAACCGG
+
+)1)$'-)46*,50/772344**+)')'2(+',2745;73-23714:---+)),'1.5449634324401--+%')*7776'(+%,)++.1(%$&()/.76.*.-+-0+(/)2+*)))/2,*,+./.23;0:8./67518001/51/5:/2-,10,$+('*1407.-,//./0502*,1./,',7.9935104./02.-(((,-37845409/8/6(4+-./-/4;<9:60/85*-//*,+-,/55.74;,78398),89/,-/./55;3+898,/810/1/-,*(&./1.511102,++-+(&&))0,,%&(&)*13000.)+047**/06-5/-,070/'#('3-,*,/4,/4022+,+-/349/-6-07237916/*%'/-8,.*.-5571;7,)2477(&+-$&(*&0.824641/%((,+(-3*'&,59/9)-%(-+*,%',07-),52/323(+,196:85*+*),-263*,/+./(,,03/02790-,**1267770/,0),,',-')).+304//0.%&&('.1.-''&&'&'(+*'0++/0-+-39134-))-,7('%)'%&+)./3-/020,49++0366/576;:::244/3012-8<<)958<..-..868533&%,.+-7564946;76577.7--.776-+-+6*0()6<91...//820(*3003475553))*****)*(--014-027974441039:67)(&''42003200.*61*)2.39345/4++1.0,'(01*)')'%,*-.5,/.-//((30*-,(+$%&-+,-421/+%*(-/3:.3,.(*),-1773673445<8:::5/10/4/70283.146877903/5898:24(307.+-),045313044/+-))&(+03-,-,.355/.,-,15873&&&(+*('')*11/21*)*&&%,:9584;97866664+())+230&.&*,-%.$+&)(')*,,'*-),.766794/.2.7...0*+4/800-1%+,2-/074+'))()7005.(*.6388;716+5+/')/246/9.-+-**,.5<99:&0.033757+.&)+-*%)6;-01871,%(,)*+//)+'&&))4,40074/;,).3/,+*,,.19076;;3344763./.,/32+('&%/)*0-.1010('%''''*08362
@80965ead-6acc-4840-8c56-b9955fdf3395 ch=37 read=159357 start_time=2019-12-13T18:21:34Z barcode=BC01 runid=2c9cf7bc05858273f10e7d7ec552fc0bd742dc3e
CCCTACGGGAGGTAGCAGTGAGAATATTGCACAGACTTAAAGCCTGATGCAGCCATGCCGCGTGTATGAAGAAGGCCTTCGGGTTGTAAAAGTACTTTCAGCGGGGAGGAAGGGGAGTAAAGTTAATACCTTTGCTCGTGGCGTTACCCTGCCAGAAAAGCACCGGCTAACTCCGTGCCAGCGGCCGACGATGGCCTGGAGGGTGCAAGCGTTAATGGGTACTGGGCGTAAAGCGCGCAGGTTTGTTAAGTCCAGATGTGAAATCCCCAGGCTCAACCTGGAACTGCATCTGATACTGGCGGCAGAATCTCGTAGGGGAGTAGAATTCAGGTGCTTGGTGAAATGCGTAGAGATCTGGAGGAATACCGGTGGCGAAAGGCCCCCCCTGGACGAGGCGGCGCTCGTTAGCACGAAAGCGTGGGAACCAAACAGGATTAGATACCCTGGTGCGTCCACGCCGTAAACGATGTCGACTTGGAGGTTGTGCCCTTGAGGCGTGGCTGGGCTAACGTTAAGTCGACCGCCTGGGAGATACGGCCGCAAGGTTAAAACTCAAATAGATTGACGGGGGCCCGCACAAACTGACGGTGGGAGCATGGTTTAATTCTAAGTAGCGAAAGAACCTTGCAATTGGCGGCATCACGGAAGTTTCAGAATGAGAATGTGCCTTCGGGAACCGTGAGACAGGTCTGCATGGTGTCGTCGAAAAGCTCGTGTTGTGAAATGGTGGGTTCGAGTCACAACGAAGCATAACCATATCTTTGCAGGTCCGGCCCGGGAATTTCGAGACGCCAGTGACGAGCGGAGGAAGGTGGACGGGCGTCAAGTCATCACTTAAATTTCGACCAGGGCTACACGATGCTACAATGGCGCATAAAGGCGGCCTGCGAAACAAAGCGGACCTCCCTTAAAGTGCGTCGTAGTCCGGTTGGAGTCTTGCAAACTCCGACTCAAGTCGGAATCGCTAGTAATCGTGGATCAGGAATGCCACGGTGAATACGTTCCCGGGCGCTATGCACACCGCCGTCACACCATGGGAGTGGGTTGCAAAAGAAGTAGGTAACAACAACTGAAGGAAGACGCTTACTTGTGATTTCGCGCACAGAGGTGGAAGTCGTAACAAAGATGCCGGAAGATAGAGCGACCGAGCAGTAAGTTGCTGCAAAGACGGCTCATACCGGCACCGTAGCCTGCAGCCACC
+
60()/0192+-,%%-/.-2.&)'-)*-/)+''&%&&%%.,,)374/0//./+//./02002240412.0,&'((0,1/5/1982:--.78+-4*3/890*..,/6+)+-*,,10+'++086+/213212/38-+-,)#((/..-2'01)$)*.)(..*)&()952,+),)./10/32590.1*24/)**+&*)&)&$.0.+)&'&)*'+-,0,)+)%,-,*-01;9;836:0)+/4*5*,,')--1522/09'),9:742456,537,(49774032634&&/159:9983/000172.**,)&(%$'/19690.(5-$&'+,/-.01)+3.($$#/&)'(+((()--.----096;:215.7039;090-40))&%%,*/045-)*,0*('%'%)'(*/322+5)&$$$$%**'**9757+)&+'10(-*,/)/.-,6557;((0((%%&'-0%+-067786----003842-2.1/'-..4-,*-4--0--,127+1*()+03,20**)&***)*649:89::876-)$((%-((,...2-,-1-24.%*%&%'))&)(/'()**6<;1152')&)+.'0$(#%',''-)$()+2/.4888942-%&$&'%&'')/,(+/.+.'#&(&(&)%$(%.(''&()+**(*51.)(()'--.-612969:685)2)4289675())+(,,('''(**.)'%..+.0(*.0,)*/4764,:+,(*-+((--.75182(&$&&%(()/+'+%)%'.+0)&&'**('$%'%+/*-4/'15)&''&%',&%%%'#$)-0,.-,-+)$&)+.*.*+-.&''(&&&((+**))%')*195&%&&((&&*.,),.9331+,((())(&+,23-.*/*&()),)&'*)&'&)&,()%(%&)-,-5.)')+%%((-*%)#1/*)+(+,13684203&/&&'&'%%%%&&%+')+)+*%%..10,-*)5*++,+0-0-)$((*+-789:880*-(.*04::13.60+0-,+21224*)*534)*)$'(-&)'*..44.././.085665-(((0(03;15368-%))(*52811521*-)&)#%%$++'%*%.'((&'%$$$$'&16''&$$$#&&''*(..)0''*/+0.3-/3-*&)%(*(,+,*,-*+-+)('(%**-*)((*(*'3()**++.'&'2*'%%$#%%(3-20)1)(%'%&$#$&'%'(%%"
@80d7869c-c615-4d8f-8d3b-de1b7d2b052f ch=28 read=84195 start_time=2019-12-13T18:21:33Z barcode=BC01 runid=2c9cf7bc05858273f10e7d7ec552fc0bd742dc3e
CTCCTACGGGAGGCAGCAGTGGGGAATATTGCGCAATGGAAACCCTGATGCAGCAACGCCGCGTGAGTGATGAAAGGTTTCCGGATCGTAAGCTCTGTCTTTGAGGAAGACGTGGCGGTACACCCAGGAGGAAGCCACGGCCTTTAATACGTGCCAGCAGCCGCAGTATACGTAGTGGCGAGCGTTATCAACTACTGGGCGTAAAGGAGCGTATTAGGCGGATGATTAAGTGGGATGTGAAATACCCGGGCTCAGCAGGTGCTGCATTCCAAACTGGTTATCTAGAGTGCGGGGAGGTGGAATTCCCTGGTGTAGCGGTGAAATGTGTAGAAGGATTAAAGGAACACCCATTGGGCGGCTCTCCTGGACCTGGTAGCTTGACGCTGAGGCTCGAAAGCGTAGGGGACAACAGGATTAAGATACCCTGGTAGTCCACGCCGTAAACGATGAATACTAGGTGTGGGGTTCAACACCTCCGTGCCGCCCATAACGCATTAAAGTAGAAATTCCGCCTGGGGGTACGGTCGCAAGATTAAATCAAAGGGAATTGAGCGGGGACCCGCACAAGTAGCGGAGCATGTGGTTTTAATTCGAAGCAACGCGAAGAACCTTACCTACATGACATCCTTGCATTACTCTTAATCGGAAATCCCTTCGGGGACAAGGTGACAGGTGGTGCATGGTTGTCGTCGAAGCTCGTGTCGTGAGATGTTGGGTTAAGTCCGCAACGAGCGCAACCCTTGTCGTTAGTTACTACCATTAAGTTGGGGACTCTAGCGAGACTGCCTGGGTTAACCAGGAGGAAGAGGTGGGGATGACGTCAAATCATCATGCCTTATGTGTAGGGCTACACGTGCTACAATGGCTGGTACAGAGAGATGCACAATACCGTGAGGTGGAGCCAAACCAGTCTCAGTTCGGATTGTAGGCTGAAACTCGCCTACATGGAAGCTGGAGTTACTAGTAATCGCAGATCAAGAATGTCGCGGTGAATACGTTCCCGGGTCTTGTACACACCGCCCGTCACACCATGAGAGTTGTAATGCGAGTCCGTGAGAGCTAACCTGAGGGCGGCGGAGAAAGCCGAAGGTAGGGTCGGCGATTGAAGGGTGAAGTCGTAAACAAGGTAACCGG
+
*.160384;4,-/..332282-4-(-+073-,',,80/(+*$0:,,./8454442+0-/2,-)--+)))()'/+'+0.</-+3/444250&'(.18799789.%/++/*)&$%'%&*/(&($))%%4)),())(/0&*+,+%&))('''))/2:9//,+(1)&(%%-/,(,..#'+*/3./13/9/.--(&&%)*645..,117),+$()50*)*(1;92976554:5949:<::.,.()5-++24,)16//7,),),)/'(587688.4+4/67786:8766.-+-,2.'.+(%''&)'&'0..7,)%3443.00293,)-2))('%'&'&)+$,'%&%(&-')'+.'%,')+,'*%**0,0++21+2&&$%%%%%%(,,6043-%+.,01,,)(%&*/&*,0,,,2+*)*($.).)*/5)47*,1/4./-62/036;94:81+--..6;986636544728:3/7-+2,+*/+/523550079-*),('$()-1//*&&$%)++-/51/11))/3/)%+,2:44/23/('0*.+)&*)3*.**%$)$'#')(196,.4)(**,00*(&(&+)'),44605-7;;,'$,%&&-+&(,(-*,&)5+.65271/34()+&)'(*1/6-(+))&6+'(--.7002-'(&((*.;0096.195244.0'$')+,,+*,35467:776:434&,*(+)%)*76879:98+++-.-9--)-/7+&'(*3'3*//''/,),.,36-,/.17395313500368;2370),../&7734654*.0/.313799;999504000:-7,*1,-/''),/.0/)+64762257;:555::::+6/()..9885*621.362+-)),/--.,5.+564641110+)'((*..,+(/5334;8:3*.))+0)*0'-.,)827974-)*0,436-8--,)1,+),*+)*,0-10*+-./1-*-(+-/9.+09/,++.5233202%)---**)3:7744030953/33././762/*5583330024/.+/7-96/,.-)1+68822/+),.1-&+++)4()+-26770.*''''&')%$%&*))((0-),%&()(*+-*)*+2,,-2.,+++-,'/+,&&*(&+).-,-,)'&.*00'*(%*-/2,-
@c776dc17-3eea-44b2-a12c-86d7aabfcda8 ch=45 read=179196 start_time=2019-12-13T18:21:32Z barcode=BC01 runid=2c9cf7bc05858273f10e7d7ec552fc0bd742dc3e
CCAGTTACCTTATTTTGACTTCACCCCAGTCGCGGTCACAAAGTGGTAAGCGCCACTCCCGGAAAAGGTTATTCGCTTCTTTGCAACCCACTCCCCATGGTGTGACGGGCGGGTGTGTACAAGGCCGGAACGTATTCACCGTGGCATTCTGATCCACGATTATAGCGACTCCGACTTCATGAGTCGAGTTGCGAACTCAATCCGGACTACGACGCACTATGAGGTCCGCTTGCTCTCGCGAGTCGCTTCTCTTTCGCGCCATTTGTAGCACGTGTGTAGCCCTGGTCGTAAGGGCCATGATGACTTGACGTCATCCCACCTTCCTCCAGTTTATCACTGGCAGTCTCCTTTGAGTTCACGGCGGACCGCTGGCAACCGAGGATAGGGTTGCGCTCGTTGCGGGACTTAACTTAACTTCACAACACGGGCGGCGGTAGCCGTGCAGCACCTGTCTCACGGTTCCCGAAGGCACATTCTCATCTCTGAAAACTTCCGTGGATGTCCAGAGACCAGGTGAGTTCTTCGCGTTGCATCGAATTAAACCACATGCTCCACCGCTTGTGCAGGCCCCAAATCAATTCATTTGAGTTTTAACCTTGCCGGCACTCCCCAGGCGGTCGACCAACGCGTTAGCTCCGGAAGCCACGCCTCAGGGCACAACCTCCAAGTCGACATCGTTTACGGCGTGGACTACCAGAATTATCTAATCCGTTTGCTCCCCACGCTTTCGCACCTGGTAGTCTTCGTCCAGGGGCCGCCTTCGCCACCAGGTATTCCTCAGATCTCTACGCATTTCACCGCTACACCTGGAATTCTACCCTCTGCACGGACTCAAACTTGCCAGTATCGGATGCAGTTCCCAGGTTGAGCCGGGATTTCACATCTGACCCAACCACCGACCGCCTGCGTGCGCTTTACGCCCAGTAATTCCGATTAACGCTTGCCGCCCTCCGTATTACCACCGCGGCTGCTGGCGCAGGTTAGCCGGTGCTTCTTCTGCGGGTAACGTCAATGAGCAAAGATTATTAACTGCTCCTTCCTCCCGCTGAAAGTGCTACAACCCGAAGGCCTTCTTCATACACGCGGCATGGCTGCATCAGGCTACGCCCGGTAATATTCCTGCTGCCTCCCGTAGGG
+
&%()13/2/9/%5)%$(*0*1+*+03/+03/(&+0+*'&*-*(.,,,,+())12/1-3.'.6049)-+&,%&*)',5.5.60)(*%151*-/30:-+-2+/,-.35247520+*++)-.1816861-2)8219343/-/5-.1111/*)((346.&((,/10*)*,--912()(018611.'(*+4.228*/,.7565083500537620//0)+&&(*-0-10,1(((4*)*-.-2&'+*0//,/6098417&$%''485,9.,--,+*+,/21.-/04:017687)/.)-4655/0,,(''()--03/15:.;4-(.11;55.2'*+,9,))8)*+-5.&/0.+,*.2.-.,/-*++(&'(,/6312113+/10&$*(,66,,.**,&&&(,/22-))(../---.,(%$,''+/+&0-53.1*'-)*,(((%('((#-*/'2/-10-053--*,-5.4-5/*+)--2-212864567634-..44-....*)00-./.-.&)&()/0,('(''*++69:<957.6.,-3430&.(0/:3:8,.-+,..752,2)+++*,43%+.0./*(***,/445437:7//+8;;-1*(&'&'%$&%%$%&.03/*2364:9'''%%11020.411/651-22.7.080124645-)4,,)+1031-2+.(((*.4726767;:0307../38/*+*.5./%&)),32441/3(&*0-(.//8:5(,)+0954-/)0)()'$&&+,4<97741+48:.99225371025).-'-,,.:;62++')+--.13357818;9-248212(-+/6342113235+97)(20&)$(')(*-0+((',))+,&*+-674:45/104517:1+/-3,-'656)11(/.+('),/.//./-&.(&(+/3157:79:97755471.-.+(/-01.,.10+18/0&&(/*8+)(.(%(&%*-+*+/+-,4)&/'%,*+-.2...-//4.*.(03261(-..0*,,6.57;978752-,,10/03/911-3743(''.-04-3(',&),7:*9773191*/6815)+-*)2'(+%*''''))+.4(.55:55.)+&(&)-2145587/.-)-8)&$$(&(,04))$%$&&33485))11007-33'*.)+,&
@14957ed3-a8b8-4abf-9812-5c236535883f ch=187 read=232053 start_time=2019-12-13T18:21:34Z barcode=BC01 runid=2c9cf7bc05858273f10e7d7ec552fc0bd742dc3e
CTCGGGAGGCAGCAGTAGAATTTTCGGCAATGGGAAACCTGACCGAGCAACGCCGCGTGAAGAAGGTTTTCGGATTATGCTTCTGTTGCATAAAGGAAGAACAGCGGCTACAGGAAGTGGTAGCCGGTGACGGTACTGCTATTAAGCCACGGCTAACTACGTGCCAGCAGCCGCGGTATGCGTAGAGTGGCAAGCGTTATCCAGGTATTGGGCGTAAAGAGGTGAGCGGCAGCAAGGGTCTGTGGTGAAAATGAAGCGCAACTTCGGTAAGCCGCCAGAAACCAGGCAGCTAGAGTGCAGGAGAGGATCGTGGAATTCATGTAGCGGTGAAATGCGTAGATATAGCGGAGGAACACCAGTGGCGAAGGCGACGACCTGGCCTGCAACTGACGCTCAGTCAGCGTGGGGAGCAAATAGGATTAGATACCCTGGTAGTCCACGCCGTAAACGATGAGTACTAGTGTTGGTCGTCAAGTTCAGTGCTGCGGATTAACGCAATAAGTACTCCGCCTGGAGTATTACGTTCGCAAAGAATGAAACTCAAAGGAATTGACGGGGAGACCCGCACAAGCGGTGGGCATGTGGTTTGAAGTGAAGCAACGCGAAAGAACTTACCGGGTGTTGACATACTCAAAGCAATGCAATGGCA
+
.-1,2,(+81+/.+./.*,),6::427243/,0(*+''&$$%.-,.&*112$/&'(./-(*%*(/-.;:9-9:447'+&((/)*(*'%'&%.0*))+)&))*'0-020012%32,2+*,6,-07/(+++..*$)'&#$'&()./'&&*6616///422/-*,--,+)(&(-)*++.11+&,+**'%&&,+),2-//.8203**0*)'+.1:98).++)&)-+*++684,*+//.+-.*+/132123.-55*&(((%%%&'/*-5.&//27)-8%%$'&181/-'++31,+*(&%(+65*1+()'08169577240322.642.001::/77/-23882344483331/)+'/21578(/*,'&&'%&)./898,*($%&)'&&'-,*00224544-/3)(%&('(-4*((+7973(47-7/,,01/461,,56-+*5,*+17;89;<:7+)-)','+,-.(-140+'%%(0-1,,*:6347787/3'/%)(-4-)--6/6//4///.+)-0+*&'$&%&-+//5<:6736()0433.84/.--4*++-+/*+-4,.1)')*667,-,2/6,/0573,)+/1//15796'%%'&&),'+5*6*,/060%'&'%%'++'0-/&+3/02:6333-2-'%'++*&)%%&#$'$
@2377f289-a444-41f0-b9a1-9ae9d16ff94b ch=367 read=218503 start_time=2019-12-13T18:21:29Z barcode=BC01 runid=2c9cf7bc05858273f10e7d7ec552fc0bd742dc3e
CTCCTACGGGAGGCAGCAGTGGGGAATAATATTGCACAATGGGCGCAAGCCTGATGCTGGCTCATGCCGCGTGTATGAAGAAGGCCTTCCGGGTTGTAAAAGTACTTTCAGCGGGGGGGGGGGAGGAAGGGAGTAAAGTTAATACCTTTGCTCATTGGCGTTACCCGCAGAAAAAAACACCAGCCCCAACTCCGTGCCAACGCCGCGGTAATGCGGAGGTGCGAGCGTTAATCAGATTACTGGGCGTAAAAGCGCACGCAGGCAGTTTGTTAAGTCAGATGTGAAATCCCCGGGCTCAACCTGGGAACTGCATCTGATACTGGCAACGGAGGTCTCGTAAGGGGTAGAATTCCAGGTGTAGCGGTGAAATGCGTAGAGATCTGGAGGAATACCGGTGGCGAAAGGCGGCCCCCCCTGGACGAAGACGACGCTCCAGGTGCGAAAGCGTGGGAGCAAACAGGATTAGATACCCTGGTAGTCCACGCCGTAAACGATGTCGACAGGTTGTGCCCGCCCGGGGCGTGGCTTCCGGAGCTAACGCGTTAAGTCGACCGCCGCAAATTACGGCCGCAAGGTTAAAACTCAAATGAATTGACGGGGGGCCCACACAAGCGGTGGAGCATGTGGTTTAATTCGATGCAACGCGAAGAACCTTACCTGGTCTTGACATCCACGGAAGTTTTCAGAGATGAGAATGTGCCTTCAGGAACCGTGAGACAGGTGCTGCATGGCTGTCGTCAGCTCGTGTTGTGAAATGTTGGGCTAAGTCCGCAACAGAGCGCAACCCTTATCCTTTGTTGCCAACGGTCCGGCCGGGAACTCAAAGGAGACTGCCAGTGATAAACTGGAGGAAGGTGGGGATGACGTCAGAGTCATCATGGCCCACCCACGACCAGGGCTACACGTGCTATTAAGCGCATACAAAGAGAAGAAGCGACCTCACGAGCAAGCGGACCTCATAAAAGTGCGTCGTAGTCGGATTGGAGTCTGCAACTCGACTCCATGAAGTCGGAATCATATGGTAATCGTGGATCAGAATGCCACGAATACGTTCAGGCCTTATGCACACCGCCGTCACCATAGAATTAGGTTGCAAAAGTAGGTAGCTTAACCTTCCGGGAGGGGCGCTTACCACTTTGTGATTCATGACTGGGGTGAAGTCGTAACTAAAGAGTAACCGG
+
006,-/8.88,/5./66556444,*.+*')(1,+*,,0//9:62.01818<:9930,*),-+.,*+3423376554240,/./2/2472*3:281008;1&(,+//571,22//+1,-3731*'/-04.4,(()+75,1-3-123,48++557&/(1*-//<-/8,*/-()3140-&+.20&.0&(&-+)**+,...-,%,%*//1-2.1--+8/3-(.)/**'-+-6*.'*,%&.//0117:63/+++,*()+0'-*0/364(2190)//61+3./2596,')13-0481-.209:0:37/1/-0--31--..+,,,,8-8,),,))*).,)-.204,&/26,02%+,,/-,+33632/-,+.*,,84.//.,,)++,477:;452-3.1999;8473/.2),.5/4123,2-().:771.4,,,.),(,,.'(6:7881.40)*103*,)',/9-6,/-(2+,*03488,*/31./30,-017;9::4*,)+,,01/+.&-/-8./&&')%**%(,2()665900./.0-*-0109403/4*92.05234536-%(&&'')(+'+,2-1/)24139<<8525(25./,809067,00-3*481+++/05354683.)''))(629/:2439;/.+,,588545104,-,,%+&(162779745402231(*-23+1,.88220,-/0041/.1/0404754,%4,297;794+-.0+32103:99895;984777861122433133..+28-./9058631674265.01-.**&*.298:594*20.0&&.'(3;0/92&25;48'8.75000+/.00/7-*,)**.-..1,//..12<;9872,-+--/5118;.//2361872'%(+//0034/.65.$)(&$(+11/.*1/+'''&(+2)((((0+&**,./05767*))*-,%**'*65685431*)+(,6*3,00187840748..078787(*'))5(/&5)5,+,,.298483323%356557302-*/)8-82-&'%(%/,2))))+2.-24,'('('1+)++*/--/+-..%.025364501//-20*,(%'-%(&)*',&(()%(,.9*.20(&%%'+***(())3+01043,1;:,+24201-4-,9;%-++.12146:4((&'(+/0/(((.+*+346462.1-)(')*165;24
@2ca54d2f-ad7a-49f6-9aa0-d5d99e73d187 ch=273 read=101737 start_time=2019-12-13T18:21:48Z barcode=BC01 runid=2c9cf7bc05858273f10e7d7ec552fc0bd742dc3e
CTCCTACGGGAGGCAGCAGTAAAATTTTCGGCAATGGGGAAAACCCTGACCGAGAGCAACGCCAGAAGTGAAAGGTTTTCAGTTGTAAGCTTCTGTTATAAAGGAAGAACGGCGGCTACAGGGAAATGGCCGAGTGACGATACTGATAAGCTACGGCTAACTACGTGCCAGCAGCCGCGTAATACGTAGGTGGCGGCGTTATCGGAATTATTGGGCGTAAAGGAGGGCAGGCGGCAGCAGGGTCGTGGTGAAAGCCACAGGCTTAACTTCAGTAAGCCATAGAAACCAGAGCAGCTAGGTGCAGGAGATCGTGGAATTCATGGTGAAATGCGTAGATGTAATGGAGTACGGTAGCAGAAGAGCGACGATCACAATACCAACTGACGCTCAGTCCAGCGTAGAACAAATAGAAGTTAGATACCCTGGTAGTCCACGCCGTAAACGATGAGTACTGGTATTTGGATGTCAAAGTTCAGTGCTGCGGATAACTTAGTACTCATACGGTACGTTCGCAGGTAGGCTCGAAAGGAATTGACGGGCCGCACAAGCGGTGGAGCATGTGGTTTAATTCCGGAAGCAACGCGAAGAACTTACCAGGTCTTGACGCATACTCGCAAAGGCTCGAGAGATGGAGAATGGCCTATACCAGAGATACACAGGTGGTGCATAGTTGTCGTCAGCTCGTGGTAGGTGAGATGTTGGGTTAAGTCCCGCAACGAAGCACCCTTATCGTTGAATTACCATCGATGGATTAGGGACTCTGGCGAGACTGCCAGTGACAAGCTGGAGGAAGGCGGGGATGACGTCAAATCATGTACTTATGACACCAGGCTACACGTGCTACAATGGATGGTGCAGAGGAAGCGAAGCCGCGAGGGTGAAGCAAAACCCATAAACCATTCTCAGTTCGGATTATGATCCTGCAACTCGACTACATGAAAGTTGGAATCGTAGTAATCGCGAATCCAGCATGTCGCGGTGAATACGTTCTCCGGGCGCGCACCGCCCGTGCACGAGTTATTAACACCCGAAGCCGGCTAACCGCAAAGGAAAGGCTGTCTAAGAACAGGATTTGATGATTCAGGGGTGAAGTCGTAACAAAGGTAACCGGAAGATAGGCGGCAGGCAAGTGGGTTAACACAGACGCAAACAACTTTCTTCCAGCTGGCAATGCGTAACGCGGCA
+
%%+'%#(&/0)-1+(,)')(--)*)04-55;863642-((*)*/1+()+051)&'(*/**&()&%*'%$%''&&.,692/%)(*'(/3%//803,3/..850)+)/*-57/2*,)')&((,+%+**'0*.((&))+4/-')'))'(+*)%'$%%*%,)+2..//-.01;6,61122'&'&&$$$'')%)('&)(./-2-9/.0'3'*(+)/..+'$$%'*)*'%***/,/3503-)*,+)-*-+*/&&+&(+($%%%,(.+*(&)%(,2+*(,+4*-334.(/.(./*(%(),++,)(&%%-(-+''%+,55700-,-*$%&%%-/31,*++,&%''#'%('&(%%#$&%&'###%$)'&%+,42/*+)+',,*&%&&*,556899976/004&'&&'*')((,+3463()((-0/-55/49)((,-.4351,..18679;2,*''($%&+,*&+.)00).307+*++90/1:6+-...120--)+')&%$&$%%'(-'))%%%#%()/34''%%$&&%%*-1*++*)+./1-+%%'+)13*,(,*'-.3:97+*.,10,('-/74,6011&,&(*&(.%.++(')'**&%$%*0&+))($'*,.''(.-0,,('.4,09551%&&(*,99-,*))5*/0')).)&%'%$%)*20-.-,./-0)))*,)027,/366-%+++2.-,-'$&'%((/,3519+242:51..32+)-,+5('%'))-1**/.2/(&,&$&(*'(%())%$(&)%'&)*0,(+./)('&&%*&(&%)'(%'&,,12+-,///)+&()/,'296-,.-++-*&/.)*(2&%#%##$'(''#%'%)+)'%''*)22.*%()),065986777))).,+/+++&3+,/695*-)&')(,%*-5;93:2)+,430843<921'*,7605(($#'%&2.'))-*+,11304+)*$%&',(),/0.4314()('(*+-,)++*951)'*+(3)*+*/'4.008.(%&,3/.1'(,%(%%#&&*--/54*)$%$&&()),++)1+1&1(()+-%'&'&('*&*+-307),'+*%()--20-')*%'('%,(&,,''+-0/-,&%)+(&+(%&('/1244655'-,/099857-0,-.4+612(4**01+)%(*,(('(+*&)&(,0+/,/2)*)),13/334)&')((**//*&*'((&&$%$$%$
@26d9c8ee-853d-44f1-84ed-2943a472b096 ch=288 read=86715 start_time=2019-12-13T18:21:44Z barcode=BC01 runid=2c9cf7bc05858273f10e7d7ec552fc0bd742dc3e
CCGGTTACCTTATTACGACTTACTTGTCATCAGTCCACCTTGAACGGCTCGCTTCGCTGCGGTTGGAGCCACTGCGGCTTCGGGTGTTATCAGCTCTCGTGGTGTGACGGGCGGTGTGTACAAGGCCGGGGAGCAGTATTCACTGCGGCATGTTTGATTCACGTTACTAGCGATTCCCGGCTTCGTAGCAGTCGAGTTGCGGACCTAATCTGACTTCAGAACCGTTTATGGGTTTTGCTTCCCTCGCGCGGCTTCAACCCTCCATCCTTCATAACTTGAATATAAACCCAGTCCTCAAAGACATGATGATTTGACGTCATCACGCCTTCATCGGCGATAAGCACAGCTGATCTCGCTTCGAGATCCCACAACTTAATGATGGTAACTAACGATAAAGGGAGTTGCGCTCGTTGGGACAACTTAACGTCTCTGCGACTTTGAGCTGACGACAATGCATACACCACCTGTATCTCCTTATGGCTATCTCTCATCTCTGGGCCTTTGTAGGTAATGTCAGGACCTGGTAAGGTTACTTCTTCGCGTCAGATTAAACCACATATCCACCGCTTGTGCAGGCCCAATCAGATTCCTTTGGAGTTTCATTCTTGCGAACATGCCTCAGGCAAAGATACTTATTGTGACGGCGCTGACGGCATCGCTGTTACTCTTATGTTTGGCGTGGACTGCTAGGGTATCTGTCCTGTTATGCGGCACGGGACTGGCGTCAGTTGCAGGCCAGATCGTCGCCTTCGCCGCTGGTGTTCCTCCATATGTCTACGCATTTCACGCTACGTAGGTTCCCGATCATCTCTGCCTCTAGCTGCCCACAGTTCCTATGAGCTGCTGAAGTTGGCTTCGGGCTCTACGGACCCTTGCTGCCGCCTGCTCCTCTTACGCCCAATAATTCCGGATGGCAGCACCACGCCTGCGATATTACGCCGCGGCTGCTGGCGTAGTTGGCCATTGGCTTTCTAATAAAGTACCCGTCGCTCGGCTACCATTCCTGTAGCCGCCGTTCTTCCTTTATAACAGAGTTTGTCGAGCCTTCTTCATTTCGCGGCGTTTGCTCAGTCAGGAGTTTCCCCATTGCCGAAGATTCCCCACTGCTGCGCCGGGG
+
1+*)4,*02,1(,0*++,()&&%(&%',.8.&%*+'#'$%&%'/124330(%'+'()$''0808.+')/6*%$$&(,+./106/-*1,++1,)+.+/012548601.2..*'-.,,,---3,(,,.'*+1,%&)'(+,492%(%&&*'+*0/08(),20-'('),&'*)).-+0-&'&&&(-,4-0&$$&',)(&2-9+.**)+$&''()$)%()2,')'(%'(-1*$+*6/3:;/),+/-(('+&-**(('(+&*&')($&%$%+3-+)$&%$%)&()2/'''-*-/)*+,,/,,+/())+*,)*-+-/8,+-96.-+-+(,+-./,)$')'(''*+%$#$$%&&('()+520*,3,&&'&%'30.%,))&&&*-,)+,/+--/,1341../05)+-,$'/9/21779-5-),0+.)')%$&%($,+,*+'*-/-/03,,),01.52.+(%%$&$)'))/7111-+*$'('($)&&)/,+-/0**)'*%'(-++-,+-(**+'+'+(()(*$*))(++-6414-0)'*/8+++2.07,*&(*-&%***78123+,--&)+-',*(*.)%.20)-,(.'.+*-(%(6*4(&-($&$)(772./7+3*)*/()(%&#)'&'**++-/*'())*.+-,.(%'%))%)&'$&#&%$(&'$#$$#-)#%((*('&&%(#+'&)*+5086-2/)05213750+*+*)'-*$%#&&.+,,)0.$$%')*+0:%75912,32170/.0,0435:9682&(2'01195221.&&-(%(+-%3570322%.:,)%(%(,)*(&&-%,,3/*'')+*,()+-..2./.-+)(&'&&%()+.4+&%$'(/'+0*/300/*2+(''(0+(%##%&%%'(0423%%%#%%%/505:3.*)..(*.5(-))''+1./:9;3.10.+,'*$##$)(',#&&%%&&&+(*&$'$-2(+)0111614-()/,108(0.5'2(/'(//1-,*0-*/(')$++$('(,463//-*(-.+04051/..%/5.38,,/5/,,&'())-/-/('(*093.*)&'&)./6/68-$%''))+*-.-50*'-/1+02804.**1;/078-))+*..+-)&),0-01*%))&(%%*%('(,-/
@f8b56aab-7d9e-404c-924c-e582dd20b233 ch=409 read=77967 start_time=2019-12-13T18:21:43Z barcode=BC01 runid=2c9cf7bc05858273f10e7d7ec552fc0bd742dc3e
CCATTGCTTCGTTCAGTTACGTTTTGAAAGTTGTCCGGTGTCTTTGTGTTAACGCTTTCTGTTGGTGCTGATATTGCTCTACGGGAGGCAACGTGGGAGTGGCCGGAAACCTGACCAGTAACGCCGCGTGAAGGAAGAAGGTTTTCGATTGTAAACTTCTGTTGCCGGAACGGCTACAGGAAATGGTAGCCGAGTGACGGTACTTTATTAAGAAAAGCCACGGCTATACGTGCCAGCAGCCGCGCGTGTACGTAGGTGGCAAGCGTTATCAGGTATTGAGGCGTAAAAAAAGGGGAGCAGGCAGCAAAGTTCTGTGGTGAAAGCCTGAAGCTTAACTGGTAGCCTGCAAAGAGAAACCAGGCAACTAGAGTGCAGGAGAGGGATCGATGCGGAATTCCATGTGTAGCGGTGAAATGCGTAGATATATGGAGGAACACCAGTGGCGAAAACGACGATCTGGCCTGCAACTGACGCTCAGTCCAGCGTGGAGCAAATAGGATTAAGTACCCTAGTGGTCCACGCCGTAAACGATGAGTACTAAAGTGTTGGATGTCAAGAGTTCAGTGCTGCAGTTAACGCATTAAGTACTCCGCCTGAGTAGTACGTTCGCAGAATGAAAACTCGAAATTGACGGGGGGCGCACAAGCGGTGGAGCATGTGGTTTAGTGAAACAGCGCGAAGAACCTTACGGAATAACGACATACTCATAAAGGCTCCAGAGATGGAGGAATGTATATGAGATGCAGGTGGTGCACTGGTTGTCGTCAGCTCGTGCGTGAGAGATGTTGGGTTAAGTCCCGCAACGAGCACAGCCCTTATCGTTAGTTATACCATCATTAAGTTGAAGTCTTGGCGAGACTGCCGGTAAGCTGGAGAAGAGCGAGGGATGACGTCAAATCATCGTACTTATATGACCTGGGCTACACGTGCTACAATGGATGTGAGAGCCAGCGAAAGCCGCGAGGTGAAGCAAACCCACTCAAACCATTCTCGAACAGTTAGCCAGTCACCGCTCCCCATGAAGTTGGAATCGCTAGTAGTAATCAGCATGTCGCGGTGAACCGTTCTCGGGCCTTCGCCGTCACAAAGTTGATAACGCGGCGGTGAAGCCTAACCGCAAGGAAGAACTCTGGAATGAGGTTGATGATTGAGGTGTCGTAACAAAGGTAACCGG
+
#*&0(%'))))+.7%',)$%*)+'))+1*)*.,/51/20003186-.-.0,0+%&,.)''%*(/-*+/5//.,,1,,.+)+,.83+,2/1-3-*)((%'&'$&&/*--&*'%'&&$$&',4478;30+/.-0./,1)-0/5097./(%2//-88+/4742102',''&)+**'((,1-0(/**,174/135(%(*..2/%$&&&*+(/+/)%(**)$)&'))')****,,.28.(+*(,/.*+(''+')+.58736205018-8589736-.60,*+)&+-187:33-4.)((0('()&)))$'&+*#,%/(1.//20/.4.),4/.0.&(,+4*+.(('($'&$%)-4+()%00+58,7++,'--+)()+*&&.0)*(*2+56/-./.4*,,,.-5;11//.0-./-7/+07/+/088989700/0//.7.082047((()51-,10505563110156553/122/-./37887*0*0&$$&&&%$%#(&))/**0),-*&''),9.,&/7&346,+/0::8;:811.--%'$((,,-5(.-3/315/64.6-)'().88(341-,,++265.'*''$*'1,,*),.0415:75')+,&/+-0637*+*+(2+-/337++*&+**)-,/3033,*(('((*/65979876./0/,'&-*991'&+(-2&('$*,4015,/4694:430-1.,.&((*+0001794218)0,-*-'%%'(,35/,-)'')*,-10*&&&)+(5324540/**$(&(-38)+4356-,//&('$%%*,$'(*,/24.*)/,623006.($)('++,,/%,-%40))/.026/9//,8)&&&'(((&+'+',02,+.&'%%%(&'%&&-/0.38****/+...0/-'(''))'&.2'23133625*:734480$2)-,0*)(*,-*1.0/-***,*..004/0015657)*('''&)%'#%$%%**)(0223%&,-,,(*&**4417*$&&'03,.,13:646,&(1%.,+'',%)*//$'&%'())&'%+*1-,12,--40.%$$&%('%&'&))'$(%'),1-.,,&'+'&#%(1)+/),+(&''*./)%*(%&&('(-((*,4:5.2(),*2--(&%)'(+,,84.40,.04+/+.00*,-+*/101+*()',-234+(,,))''+//3007,,0112/.14
@d46c3402-e32c-4eaa-85ac-368fbf2c0c4a ch=401 read=70848 start_time=2019-12-13T18:22:03Z barcode=BC01 runid=2c9cf7bc05858273f10e7d7ec552fc0bd742dc3e
CCGGTTACCTTATTTACGGCTTCACTGAGTATGAATCACAAAGTGATGGCGTTCCCTCCCGAAAGGTTAATACCTACTTCTTTGCAACCACTCCATGGTGTGACCGGGCGGTGCTGTGTGTACAAGGCCGGGAACGTCTTCACCCGTGGCATTCCTGATCCACGATTACTAGCGATTCCGACTTCATGGAGTCGAATTGCAGACCAATCCAGTTCGTACGCGCTTTATGAGGTCCTTGCTCGCGAGGGTCGCTTCTCTTTAACGCCATTGTAGCGCATTATTAGCCCTGGTCGTAGGGCCATGATGACTTGACGTCATCCCACCTTCCTCAGTATCACTGGCAGTCTCCTTTGAGTTCCCGGCCGGACCGCTGGCAACAAAGGATAGGGTTGCGCTCTGCGGGACTTAACCCAACATTTCTGACACGGTGACGACAGCCATGCAGCACCTGTCTCCCCACAGTTCCCGAAGGCACCAATCCATCTCTGGAAAGTTCTGTAGATGTCAAGACCAGGCAAGGTTCTTCGCGTTGCATCGAATTAATACATGCTCTCCACCGCTGTGCGGGCCCCATCAATTGTTTGAGTTTTAACCTTTGCGGCCGTACTCCCCAGGCGGTCGGCTTAACGCGTTAGCTCCGGAAACCACGCCTCAAGGGCACAACCTCCAAGTCGACATCGTTTACGGCGTGGACTACCAGGGTATCTAATCCTGCTTGCTCCCCGCTTTCGCACCTGAGCGGTCTTCGTCCAGGGGCCGCCTTCGCCACCGGTATTCCTCGAATCTCTACGCATTTCACCGCTTTACGCCTGGGTTCTACCCCCCTCTACTACGAGACTCAAGCTTGCCAGTATCAGATGCAGTTCCAAGGTTGAGCCAGGGGATTTCACATCTGACAACAGACGCCTGCGTGCGCTGCGCCCAGTAATTCCGATTAACGCTTGCACCCTCCATTATTACCGCGGCTGCTGGCACGGAGTTAGCGGTGCTTCTTCTGCGGGTAACGTCAATGAGCAAAGGTATTAACTTTACTCCCTTCCTCCCGCTGAAAGTACTACAACCCGAAGGCCTTCTTGCTACACGCGGCATGGCTGCATCAGGCTTGCGCCCATTATTTTAATATTCCCCACTGCGCCTCCGTAGGAG
+
,+-*9,%--02,1:7/0/5+(*'%&$%%$'%('*140('+1+*3*$)&''%''*-((.,''+-+%((5)2*,/7-.02;/4:/+038/2&'(,*'++2/02637(156.0)'%%%%'$(&)*17:./2-)55130,/%'(+*.5,+//5.01/3-)+.1/.)+,-3,(%((+-.2:<986245<5124+'()*&&&++*-$(&%'+013*+-2-&'(#$%(%'*,)%$&#.2+,&&)&(*)%$&%*0)''$&'.*/*,-'&$+(+2,3:.*'&&$'$*&%)'&'00-+6143635)045:00...-+,0.--56764)--,(677:883+'$&%*)68/:..+567550152('(.239-2/.*/.0722544;61-/'**'+*+523145/13610**,0272'%%)%,-*--3,25-*(%(+'($&&().757.01:1:74.10)140.1--2*.)#%&&27.3/*,-++0&0*33288/351/.18361,/7211.%&,/.6143,-34+,+%()()*4136514+40,,788('*,'(*%#&$$'(,++/0(+3*.-./06.6/4/.++,133/0(-0-**)46.+132459))3./04+,-,,/875)/.2+523/(,1*6)*)21.1/..11320-2.+./104:55-(050,)-.4.6..(3-.//167471/.56+,,733366412012/74/..01-052:80/..*&)*205-+*,2.,32/25()%)'+&(*1557-;))49:14846130./332804.//8;42.3%&00.---',(('.4;4351+*4.)),)10,*)&.5/6264;681.1/.)&%))(-*-54'++,.3//0,//189-.0311,05-4'*)-)(&&#'4)&,+1--056.'*),..+**()(&#%+013(,23563-+3)*(**''(*494.2-++101145/65,./.9../3'1((50/5;.30445;:712--.-/++11,),'-(&(-+77<6568762.39766.3---53269).0+.3911./7923059,2736,30.',.2-2-(),*)%)+)/2*),4)0,,()&''$''&(%('+(,-784:8745446+/32-3&.-0760/4%.'(-)6+,-/489-'**+)(*'(11/256,,'
@5179645e-ae5a-419c-975c-29f7f91bc66c ch=337 read=142495 start_time=2019-12-13T18:21:59Z barcode=BC01 runid=2c9cf7bc05858273f10e7d7ec552fc0bd742dc3e
CTCTACAGGGGAGGCAGCAGTGAGAATATTGCACAATGGGCGCAAAGCCTGAAGCGCAACAATACCGCGTGTATGAAGAAGGCCTTCGGGTTGTAAAAAGTACTTTCAGCAGGAGGAAGGGAGTAAAAAGTTAATACCTTTGCTCATTGACGTTACCGCAGAAACACCGGCTATCCCGTGCCAGCAGCCGCGGTAATACGGAGGTGCAAGCGTTAATCAGGTGCGGGCGTAAAGCGCACGCAGGCAGTTTATTTAAAGTCGGTGTGAAATCCCCAGGCTCAACCTGGGGCTGTATCTGATACTGGCAAGCAGGAGTCGTAGAGGGGTAGAATTCCAGGTGTAGCGGTGAAATGCGTAGAGATCTGGAGAATACCGGTGGCGAAGGCGGCCCCCCTGGACGAAGACTGACTCAGGTGCGAAAGCGTAAGAACAAACGGGATTAGATACCCTGGTAGTCCCACGCGTAAACGATGTCGACTTGGAGGTTGTGCCCCGCTTGAGGCGTGGCTTCCGGAACTAACGTTAGAGTCGACCACTTTCTCCTGGGAAATGCAGCCGCAAAGGTTAAAACTCAAATGAATTGACGGGGAGCCCGCACAACGGTGGAGCATGTAATTCGATGCAACGCGAAGAACCTTACTGGTCTTGACATCCACAGAACTTTCCAGAGATGGATTGGTGCCTTCAGGAACTGTGAGACAGTGCTGCATGGCTGTCGTCAGCTCGTGTTGTGAAATGTTGAGTTCGAGTCCGCAACGAAGCGCAACCCTTAATCAGCATTGCCCGAAGCGGTCGGCCGGGAACTCAAAGACTGCCGGTATAAAGCGGAGAAATTGGGGATGACGTCAAGTCATCATGGCCCCTTACGACCAGGGCTACGTGCTACAGTAGCGCGTACAAAGAGAAGCGACCTCGCGAAACAAGCGGACAGCGCAAAGTGCGTCGTAGTCCGGATTGGAGTCTGCAACTCGACTCCATGAAGTCGGAATCTTCAGTAATCATTGGATCCGAATGCCGCGGTGAAGATACGTTCCCGGGCCTTGTACACACCGCCCGTCACACCATGGGGAGTGGGTTGCAAAGAAGTAGGTAAACAACCTTCGGGGCGCTTACCGCTTTGTGATTCATGACTGGGGTGAAGTCGTAACAAGGTAACGG
+
.02,..$*0)+%.2-1/2%21)&(&).-00-,+-.1/196712581026.)(($)*,+'()+*'02.004421123,(+(&+.5607)402145/74,+%.')*9.*%&%$*-'*),4)*)%%'*39,&))4.5032+*,+*/+/-*.225314-,,%()&+(&%'+*,('&'&-,$%,*.322410110,8,+4622354413.138668141/0-/',%*$(&//*,,8/,'('-)-,/()+)&)/2)$-2(*,''*)$**&+),5-)044)%.85862-1.()),)...110200125500/.20)-%()$((,,.6+(+1.-,-1,3.1/''.&.+20232:755;512797(')()/00;,+)&'))2489030.(/*/+:262/465+*2659601.-+&&%')1,425330.1.))**(+--0017(3%(.&+,((-1+05(')-.+++1/)&.,/')*62/.&)*8831,+)0+*,.-001+750,&)+,.0+31/.030101(-*.+-14231-1.)(''+(+03'(%')$%)&(,1*''('&-.0350304)///.7:8025815.,('')(,)/*)2-',.82,.,01(*'+,))*%-*1+)'**0*($'&(,-.0)(/+'.20+++'()*.-6191002411-//-(,)(*(*(()(*+882.0..418:8483(2,.,1562/./,+%+)7676403385878963/*,,,10/(/(')+*,*%$+'(%-.*'%#&&)&$''$)%)((*'()$,)&'%'%'*%$%$&''/)'')(()/424+9.6/84-4136/,(+&-++-%'%&&'*1-+,-,)())'('+,5-4325886763045/20--+/1/)(++''*/04)2+')%&'()033--,),'(()*'*%$&-)%'%()&(**-7653**-0-2**(),944%$'%&*00*.+*,./.0//1++4:/2.(*&'(*..10*++,.5606*$%(+0,,,-101./'+('('.3/0)1*3+8,1(&$(+&24'/*32,-+%).(0029031,1/0)**'+)+)*(/41031.,+*)',3,//((*%&(*+)-6*,&()%'''(,0.)')&(*/-,***-.)(&&&%%&-,'+14/,.026<640/+*('.1-,+'())0/457410.+,+,+28
@70435e99-7133-4c3f-ac41-b9ceb9185e7b ch=37 read=159391 start_time=2019-12-13T18:21:59Z barcode=BC01 runid=2c9cf7bc05858273f10e7d7ec552fc0bd742dc3e
CTCCACCACGGGGAGCAGCAATGAAATTTTCGGCAATGGGGAAACCCTGACCGAAACAACTTACCGCGTGAAGGAAGAAGGTTTCAGTTGTAAACTGTTATAAAGAAGAACGGCGGCTACAGGGAAATGGTAGCCGAGTGACGGTACTATTAAGAAAGCATACGGCTAACTACGTGCCAGCAGCCGCGGTACGGCCGGTGGCGACGTTATCCGGAATTGTGTAGGCGTAAGGAGCAGGCGGCAGCAGGGTCTGTGGTGAAAGCACGAAAACTTAACTGGTAGCGCTCAGGCAGCTAGAGTGCAGGGAGAGGATCGTGGAATTCCATGTGTGGCGGTGAAATGCGATATGGAGGAACACCAGTGGCAGAAAGGCGACGATCTGGCCTACAACTGACATCAGTCCGAAAAGCGGCTGGGGAATAAAATGGATTAGATACCCTAGTAGTCCACGCCGTAAACGATAGGTACTAAGTGTTGGATGTCCAAGTTCAGTGCTGCAGTTAGCATAATAAGTACTCCGCCTGGTAGTACGTTCCTGAAATAAAGAAACTCAAAAGGGTGACGAGGGCCCCGCAAGCGGTGGAGCGTATGGTTTTAGTCGAAACGCTTGCGAAGAACCTTACCGAATCTTGACATACTCATAAAGGCTCCAAGATGAATAGCTATATGGGAATACAGGTGGTGCATGGTTGTCGTCAGCTCGTGTCGTGAGATGTTGGGTTAAAGTCCACGCAACGAGCAGCAATATATCGTTAGTTACCATCATTAAGTTAGGAACTCTGCTTAAGACTACCAGTGACAAGCTGGAGGAAGGCGGGATGACGATGGTATCATACTTGCTGACCTGGGCTACGTACTTTACAATGGATGGTGCAGAGGGAAGCGAGGCCGCGAGTGAAGCAAAGGAAACCAAAACCATTCTCAGTTCAGTTGTAGTCTGCCGCTTCGACGCTACATGAAGTTGGAATCGCTAGTAATCGCGAAGATCAGCATGTCGCGGTGAATACGTTCTCGGGCCTTGTACACACCACCGTCACACCGAGTTGATAACGAAGCCGGTGGCTAACGCAGGAAGGGGCATCTGGGTGGGATTGATGATTGGGGTGAAGTCGTAACAAGGTAACCGGAAGATAGAGTGACAGAGCGTGGTTAACACAAAGACACCGACCTTAACTTTCTTCGGCACCAATGTACGTAAAGCGGG
+
+/10(*''*(24,$().453/+(%%'')*2-/5327106*&)'&17)()(0*)(&&*0+)+-(.32442,,.*+,.),/*.1:*.%-(6,019&)('(++-9:1(*+'1/5+0)(+-.04,.-()1,,480//2/,+)*./6,1+)*-).00(%).,%'%$%&(+01254,,,)(-.--./+/26,')$$$&')'&)*&()&(%((,2//0/+-)(1*$+%%$)$#$(('*')&*.0:262213.+,0/,,)((+6+*'%$&(%&*&%%&%(*.+*'(&%$&&&'((#'(.+++,*)%)'+--.1)*),,,-,.,.0,1,0.49672.,'%)+-6((-*&%(#%&%'),,.6-22//37')*())&'.2/*/0111,,,.01-03.,3/++*+-5,/0+)-&&&,02/()*(%%((-*()%*150+(1+/4-*24729++*1776463+.1553323/)&&&$&&+,-3623552710,,)+4*.(..45247698782-6--%.)+//-.0/0/1048.01)&&&&%%#--0/5-*&)-)*+3)%*/*.+,.5-'&&)*,.,,%*'$%$&%$&*,*,*%-)-&()%4,/1/3<<-2%,)%'*&($#&%%)&('&+'.,+3(,-'%''%2.-/536641--,/85/7709--*.-0++-,.///00.,-..'2//3.3026:,*+)+1108+,6652**,,0&/%*,1..+++2)-)--')5+3**21/&-*,/+-*'&($#%('$'**//34:/13:6800002:-8.*,,%-.&/-31-(&$$(&&)*+.32/./-0/30../;/-6-2829-,)*).02.'$($&%(*,+-%)$$#$%&$-7343*&%%((,)))%%&),301824379984/&*-)+*('&&%'&*+.*%&*)2-%*16+'&((&)'*/;643.5/..6.56<8)4.7,'(*-52/.,%&'.-+)-'*.--131.4,./6.5522..++(,)),,.))/,')(*()011152+1)/.//8-,./7:1,,%-0*-5-(+()%&&)(&/,+,4/4/24/.1*4++,/1-+,.%098:014.)-'%#*&*,,**+(&'*'))%-+,-34+1+)+/0-9.436//.02000/1/31-+000-,0-220+++*/,*,-.38410,-&%(-15/)'''+4+(,-.1+'&(%%%.)'&**),+,%)*'.(1'&&&),&)$$$$#&$%
@81d52bbe-4ae0-40c3-a0c3-33875bee9ffe ch=163 read=225989 start_time=2019-12-13T18:21:56Z barcode=BC01 runid=2c9cf7bc05858273f10e7d7ec552fc0bd742dc3e
CTCCTACGGGAGGCAGTGAAATATTGCACAATGGGCGCAAACACGGTACAGCCATGCCGCGTGTATGAAGAAGGCCTTCAGTTGTAAAGTACTTTCAGCGGGAGGAAGGGATAAAAGTTAATACCTCTGCTCATTGACGTTACCCGCAGAAGAAGCACCGGCTAACTCCGTGCCAGCAGCCGCGGTAATACGGAGGTGCAAGCGTTAATCGGAATTACTGGGCGTATTAAAGCGCACGCAGGCGGTTTGTTAGATCAGATGTGAAATCCCGGGCTCAACCTGGGAACTGCATCTGATACTGGCAAGCGAGTCTCGTAGAGGGGTAGAATTCAGGTGTAGCGGTGAAATGCGTATTAGAGATCTGGAGGAATACCGGTGGCGAGGCGGCCCCTGGACGAACTGACGCTCAGATTGCAGCGTGGGGAGCAAGCAGGATTAGATACCCTGGTAGTCCACGCCGTAAACGTCTTGGAGGTTGTGCCCTTGAGGCGTGGCACGGAGCTAACGCGTTAAGTCGACCGCCTGGGAAATACGGCCGCAAGGTTAAGCTCGATGAATTGACGAGGCCCGCACAAGCGGTGGGACATGTGGTTTAATTCGATGCAACGCGAAGAACCTTACCTGGTCTTGACGACATCCACGGGAAGTTTTCAGAGATGAGAATGTGCCTTCGGGAACCGTGGGGCAGGTGCTGCATGGCTGTCGTCGCTCGTGCTGTGAAATGTTGGGTTAAGTCCCGCAACGAGCTGGCACTTATCCTTTGTTGCCAGCGGTCCGGCCGGGAACTCAAAGGGAGACTGCCAGTGATAAACTGGAGGAAGGTGGGGATGACGTCAAGTCATCATGGCCCCGCCCACGACCAGGGGCTACTACACGTGCTACAATGGCGCACGAAGCGACCTCGCGAGCAAGCGGACCTCATAAAAGTGCGTCGTAGTCAGTTCTGCAACTCGACTCCATGAAGTCGGAATCGCTGGCCAATCGTGGATCAAGAATGCCACGGTGAAGAATACGTTCCCGGGCCTTGTACACACCGCCCGTCACACCATGGGAGTGGGTTGCAAAAGAAGTAGGTAGCTTAACCTTCGGGAGGAACGCTTACCACTTTGTGATTCATGACTGGGGTGAAGTCGTAACAAGGTAACCGG
+
(+1'&&*-4-(--*/-0,)(%(*1-/1454;540.,(,02++%&)-,)+)'.+557::44456656/3.*,+*,,87:8&1)5((*30,,*(30().002;/),+26.34&'&23,*7-3-,,2-.434553'.+*,8/7/(41*-20--/&**')7:492/*0,++58/388:21/.-6/34282000/021...-147557070:09819/5/5-23;<8960,&+/6,)+,5'-(0'(-3*2386/-3)*,.1)*,7353+5+&,1+-55689798535792568221214../..76;621(,*(*+-,-256.(,243,2-*)*++*+6555*100954086102-,(()&&)&*+2341--*+,,+1779.-%&'&*-*,(/01-).12/.0,*/01....2(+)3**'&'((:576)('-.9%7'74-3.-.5669;0156/%1031+,-/::89;810,++//1.34/8)0(08&%%''561*('(&$(*/))-./65442/903/784()*(,:764,'*&%())2262735-.//-)%(('''('--2/43--+2-39/)+,/.22:6;,4-&',02,+-02<923231.),-444747.08/03/.-,,/81314435.%%&')556*$*'43/2-.9;8-,--./321-(2)),48;9<;3<;386844+'30//3568884343.-)2*-.244+,.1667;964,))+'(17,.*+52.((&.+(+537+)-)&))*&&*,002''30-0304965/0**)),+,0/;91922:8;-,-+),-25050.//-.24;8:;:2/.,,..235:;34965978:8436.+**',+.52,&$&%%#%(23:.-9:-.+((%&'&'((./8396;66:96412+,(')-,0650///..18;:67/+.++745398)+3689.---,716(.+9//.614/01777767565-7---+4,445,,,&)%%1+685982768--**2//1-,0-79.,1%%-++/0.9.4/-3571/1'(*..0/3:75;83330023;67670'&*1305610376*)'+('((0)*)+*-2/2:7;72;.)+*)(1-/3107.%+++-+-,-091510-//-73-**--+-85887953*2,4;:;52
