# Supplementary material for: De novo species identification using 16S rRNA gene nanopore sequencing
Source: PeerJ. 2020 Oct 21;8:e10029. doi: 10.7717/peerj.10029 (PMC7585375; doi:10.7717/peerj.10029)
Supplement: Supplemental Information 3 [file peerj-08-10029-s003.zip › pass_fastq_runid_2c9cf7bc05858273f10e7d7ec552fc0bd742dc3e_466.fastq]

@5308bdb0-ed35-43a9-85a2-a03e8440b86d ch=235 read=135720 start_time=2019-12-13T18:21:57Z barcode=BC01 runid=2c9cf7bc05858273f10e7d7ec552fc0bd742dc3e
CTCCTACGGGAGGCAGCAGTGAGGAGAATATTGCACAATGGGCGCAAAGCCTGATGCAACCATGCCGCGTGTATGAAGAAGGCCTTCGGGTTGTAGAGAGTACTTTCAGCGGGAGGAGAGAATTAAAAGTTAATACCTGCTTTGCTCATTGACGTTGCACCAGAAGAAGCTCGGCTAACTCCGTGCCAGCAGCCGCGGTGGTAATACGGAGGTGCAAGCGTTAATCGGAATTACTGGGCGTAAAGCGCACGCAGGCGGTTTGTTAAGTCAGATGTGAAATCCCCGGGCTCAACCTGGGAACTGCATCTGATACTGGCGAAACTCGAGTCTCGTAGGGGGGGTAGAATTCCAGGTGTAGCGGTGAAATGCGTAGAGATCTGGAGGAATACCGGTGGCGAAGGCGGCCCCTGGACGAAGACTGACGCTCAGGTGCGAAAAGCGTGTGGGGAGCAAACAGGATTAGATACCCTGTCCGCCGTAAACGATGTCGACTTGGAGGTTGTGCCCTTGAGGCGTGGCTTCCGGAGCCGCGTTAAGTCGACCGCCTGGGAAATACGGCCGCAAGGTTAAAACTCAAATGAATTGACGGGGGCCCGCACAAGCGGTGGGTATGTGGTTTAATTCGATGCAATGCGAAGAACCTTACCTGGTCTTGACATCCAGAAACAATACGTAACCCGCA
+
,..2*,*.2-((-+.01234,&,)'%'(,0.6...32;53972,.-3+*4933141,-'))//070/.//2215454*).*1.9797.84-5)++()(&()+,2750'*)27,(,/(%&*%%)&/3:.(*/002/.0(%((-/1244136323512))&*''',-$)'$$%()/-/,4,,-,,5288366537546+0.&*,,03,4)((-+9786733-4*0+,-&0(*.1../698;99;81--/0(0)/3797/65:.+2.0'*+0/87:7935;7.1-3-*16685/11//293342565533/+./.0/5-,%'+&%')(()(+178933&215.+*)*-/1/6,*68540-//1;72-02,.07660**-.2254.03185574.6-///).-)-31-085+0787/--/++*--,222230351121--*&'/-.,',.3-+-/3<44-98,-1+-1757:.-+%)''-9459;9/.+,,4470)'&.*(**00*0.1:4284439555597652/'*&''&%',/.8/238749:69:48:4*-'()/0190211+-/173<:04464;:00-...,-8,/8:,.3*')*-6:7865600()*+*(-/5;:/651.&')/45:3*2,.,&,,)+()(*1.071.*(*(*,-,%'%++),,5.,./.2**&$%&%
@594aa056-fae3-4928-a18d-efa21e74c3a1 ch=282 read=103691 start_time=2019-12-13T18:21:54Z barcode=BC01 runid=2c9cf7bc05858273f10e7d7ec552fc0bd742dc3e
CTCCTACGGAGGTGACAGTGGGAATGTTACACAATGGAAGACAAGCCTGATGCAGCCATGCCGCGTGTATGAAGAGGCCTTCCGGAACATGGGAGTACTTTCAGCAGGAGGAAGGGGAGTAAAGTTAAATACGCTGCTCGGTGGCGTTACCCGCAGAAAAACACCAGCCTCCATTACCCAGCAGCCGCAGTAATACAGAGTGCAAGCGTTAATCCAAGTTACTGAATAAAGCGCACGCAGGCAGTTTATTAAGTCAGATGTAGCAGAATCCCAGGCTCAACCTGGGAACTGCATCTGATACTGGCAAGCTTGAGTCTCGTAGAGAGGTAGATTCAGGTGCTTGGCGGTGAAATGCGTGAGATCTGGAGGAATACCACCGGTGGCGAAGGCAGCCCCCCTGGACGAAGACTGGCGCTCGGAAGAAAGCGTGGGAACAAACAAGTTAGATGCACCTGGTAGTCCATACGTAAACGATGTCGACTTGGAGGTTGTGCCCTTGAGGCGTAGCTGGAGCTAACGCGTTAAGTCGACCGCCTGGGGAGTGCAAGCCGCAAGGTTAAAGCTGGAAATGAATTGACGGGGACCCGCGCACAACGGTGGGCATGGTTTAATTCCGATGCAACGCGAAGAACCTGGTCTTGACATCCAGGAAGTTTTAGAGATGGGAATGTGCCTTCCGGGAACCGTAGGACAGGTGCTGCATGGTTTCATCGTCCAGCTCGTGTTTGTAAGAATGTTGGAGTTCGGAGTCCCGCACCAACGAAGCGCAACCCCTTATCCTTTGTTGCCAGCGGTCCCGGCCCCGGGAACAAAGGAGACTACCAGTGAGAAATGCGCAAACTGGAGGAAGGTGGGGATGACGTCAAAGTCATCATGGCCCTTGACCAGGGCTACACACGATGCTACAGTAAGCGCATACAAAGCGACCTCGCGAACAAACGGACCTCATAAAGTGCGTCGTAGTCCGGATTGGAGTCTACCCAGCTCGACTCCAGCAAGTCGGAATCGCTAGTAATCGTGGATCAAAGTACACAGTGGGCACGTTCCCAGGCCTTGTATACACACCGCCCGTCACACCATGGGGTGGAACACCCAAAAGAAGTAGGTAGCTAACCTTCGGGAGGGCGCTTACCTTGATTCATGACTGGGGTGAAGTCATGGAAGTAACCGG
+
&)*+()***'('#%(),-/080,//(1)&()*../5.,%&$&'0&092451/0/*-0.1455++*++,*,/20('').3260+.-*+*%&%&&&$''22;;/*+,%40++)'&*30*')),/++-4/8,-,-%'.,,+*&,)/++++2-+95,.-*00))+')23')+&&*+**-&*)+(+*+(-(+.)/2081,.'('*(,,/-,+(,((%-.'''&+7-2.-&('//,)*/1,/*.,//1*54:8,5-5,224(+0*')($$''&+&,0,(0820/(///3252'%'$$''-.500/./.1*)*(%'(%(%'(*.048+,(+%+,+%,+,/.**..+(*('((*,(--530.1)(&&**./,0.',(&/--.,(../4.-))%'&,'0,/32777++398905.-,0*1''$$%(&.%%$)*))+,/%)'&()+7'10))(//-.0&+%)../764544,%%#&&'16+-,+,-5.-)*--/4-*,+.*(&*,)+,-),,--*'&''(+&')&*)-,41,6,2+/.*+-/,3.0-**($%)$'&'&283837/110065'321+0/+*,-/5/747+55*&/4,&($'%%&$%'+))*''$+)/*1/0617/''(*(--&.'))+3,/-..+&+-*('($21*-'%*+)%&(0+%(')()'(('**)&+.0202,')4/,-0,++')3/2)2(+%(**++,*))*)&&*//51'')+,.()'(4,+)-(&+*)435,,)'-*)+)'('.-'$&%*(,',$%$)**-,2/;6)*)*+5++0,+33$+(%$&&+,.,,/070,'+0/.(&)*))((*+02&2)''''(%'(*'((%')/2*)+*(-(+),+)+4630....,..)-)+55145/20342(')'*.41'/11+**'(()*(+*34/+-%,'&)**.0325.-)''5065.1&)'*)*17354601/.11228-.+/057607334,1&-%/-/+)*)-/%1&)'$+,,0.206,%%'&((+/*6.534-/**)-.51106447602,('(%'$)'.,-1+*$%(,115+)/352/3'*(,+/,/,19308/-./.1+0,*(&)-''+0-)&%(*)+01)$'%%''/***'($**3.40/.71.02-0,,//(.'%%()474-++++.,--&#$'%&(*$$'(&$&'.*1-+5
@5410f722-ac6a-495d-ab3f-0359f6d9e9ea ch=220 read=115329 start_time=2019-12-13T18:21:55Z barcode=BC01 runid=2c9cf7bc05858273f10e7d7ec552fc0bd742dc3e
CTCCTACGGGAGGCAGCAGTGGGAATATTGCACAATGGGCGCAAGCCTGATGCTGTATGCCGCGTGTATGAAAGAAGGCCTTCGGGTTTGTAAAAAAAAGTACTTTCGCGAAGGGGAGGAAAGGTAAAAGTTAATACCTTTGCTCGTGGCGTTACCCGCAGAAAACTCGGCCCCAACTCCGTGCCAGCAGCCGCGCGGTAATGCGGAGGGTGCAAGCGTTAATCAAGTACTGGGCGTAAAGCGCACGCAGGCAGTTTGTTAGTCAGATGTGAAATCCCCGGGCTCAACCTGGGAACTGCATCTGATACTGGCAAGCAGGTCTCGTAGAGGGTAGAATTCCAGGTGTAGCGGTGAAATGCGTATTGCAGAGATCTGGAGGGCTACCGGTGGCGAAGGCAGCCCCCCTGGACGAGACTGACGCTCAGGTGCGAAAGCGTGGGAGCAAACAGGATTAGATGCCGGTGATCCACGCCGTAAACGATGCTCGACTTGGAGGTTGTGCCCGCGCGGGGCGTGGCTGAATAACGCGTTGATCGACCGCCTGGGAGTACGGCCGCAGGTTAAAACTCAAATGAATTGACGGGGGCCCGCGCCTGGCGGTGGAGCATGTGGTTTAATTCGATACCCAGCGCGAAGAACACCACCTGGTCTTGACATCCACGGAAGTTTTTCAGAGATGAAGTGTGCCTTCAGGGAACCGTGAGACAGGTGCTGCATGGCTGTCGTCAGCTCATGTTGTGATGTTGGGTTAAGTCCGCAACAGGCGCAACCCTTATCCTTTGTTACTTAGCGGTCCGGCCGGGGAACTCAAAGGAGACTGCATGATGATAAACTGGAGGAAGAGGTGGATGACGTCAAGTCATCATGGCCCACCGACCCAGGGCACACGTGCTACAATGGCGCATACAAAGAGAAACGACGCAGGGGAAGCAAGCGGACCTCGCAAAGGGTCGCGTCGTAGTCGGATTGGAGTCTGCAACTCGACTCCCGTCGGAATCGCTAGTAATCGTGGATCAGAATGCCACGGTGAATACGTTCCAGGCCTTGTACACCGCCCGTCACACCATGGGAGTGGAGTTGCAAAGAAGTAGGTAGCCGCCTTCGGAGGGCGCTTACCACTTTGTGATTCATGACTGGGGTGAAGTCGTAACAAGGCAGCGG
+
(&0+++*)2,,062336213'2+*-/.7.-,011:8'423&&+-)0;888:60*()))'15..)+*,24343)'*&&)*1/97,4144)&%)1855/-()**),1)(%$%')).,)(/-,*''*'034,++63733441:3.075*0-'250;0/8//1-)-0(%%&)-//'(%.++-40/123:110//21)*)()'(3((%*30/-+&)*88806,7,7-55/&(,//3;<;76450/))(+(.*0*/*$%/-532153(+3*+.4*1*.4/+0*-,)('()3-249/142,12386122-.166784:300'*'+,,,--371,&./*10/224323&/+,+((()/2/(,7--2544,+(&,&')(+-231+(*'$#%$&+)/2/.**(+*,*'*..22/)*,5-*(()*22222+1/1)-0,*''+.-*+518;-)+,8:-8+.0&(,(&+-+4--*+'(12..01:85779150.-*(,.75/7.6.+-0.7,+',.+)+*(&'21017,,.('%&&'*,./2/8%'/4237:7::97/)*'%))-.5/((&2830492'224358//.877557,39;4-51+,&(%$)*,+,.)0(--+3+)+-08;/67<0../&1,)()+*6&(1%'$&&*)&(-3//0/+((''6696,/3/)-*,2;;5/-,'(,--/''/.416:98:&07+./421863668578893,+*+,474458845975664&.).*('&+&'1508040//(+17+,/,7%(37406/36,+-,/480:/*.*$'%$$&%++,-+2,/*)28,+3016),&**$*&,&&'#&&'*,0112&('*,+.2,0(+)1(+.+,6688890.--,*1/..2073.)+)(%-0)&16.+'))//2787376<65::89787/62'&(()-(')+857%+1.(()%+46,.0<898.0-./7,),.,)),05623)1/6/7//3/-),+/26513//080/.+6.+-.)4.1.+(*+*/-,,-.51.-++.')-/))-)&))1...90+.-/.3(&,551,2-/+--.4)(+.--13221739:90*)+./&)5;(2,8.',+(('*(&%&)%$)-,4.+3*14405460-,.'++7502677951301124980-.-/.-+'+()+*('$'&+,/7
@2a1430e6-0c2c-4a2e-a174-be252c3e89d3 ch=194 read=116311 start_time=2019-12-13T18:22:14Z barcode=BC01 runid=2c9cf7bc05858273f10e7d7ec552fc0bd742dc3e
CTCCTACGGGGGAGGCAGCAGTGGGGAATATTGCACAATGGAAACCTGATGCAACAACGCCGCGTGGTGATGAAAGGTTTCGGATCGTAAAGCTCTGTCTTTGGGGAAGATAATGGCGGTACCAGGAGAGCCACGGCTGAAAAGCACGTGCCAGCAGCGGTAATACGTGATTGAGCGTTATCAGTTTACTATGGGCGTAAAGGGGGTAGGCGGATGATTAAGTGGGATGTGAAATACCGGGCTCCAGCGGGTGCTGCATTCCCAAACTGGTTATCTAGAGTGCGGGAGAGGGAGGTGGAATTCCCTGGTGTGGCGGTGAAGGGAAATGCGTAGAGATTAGGAAGAACGGTGGCGACTCTCTGGACGCTATGGCACG
+
&&(&')--691*%+2,01/,.0-66+,-+-3.++++173/.((%'%#$(0102*+1)+(/40556(',+/10-6,,,7:(.-;19844571**.-/040592&+0)(('+*/+)+%).2,)-)''3))*(-5&*+**('(()($&+,,23761)*$%&&0.42.-/-)+%+$%&)'383//1$))3***,'&%&'*,24:-),)(&&&+++./248.7-6./60854564,(.+''+*(66.0)+)'''.,403--+,.,(%%-../.1*3/**21/*)+*,..94&*&-0/&)'),0026/7/((*.*.-//-/1-.(%''(())*0155.+*)&1('/,//)'%&%&$''%(,,++-.,.952'%&&%%$&#&$
@46ed49f2-0588-4db5-a4cf-e500794ce78d ch=465 read=54985 start_time=2019-12-13T18:22:24Z barcode=BC01 runid=2c9cf7bc05858273f10e7d7ec552fc0bd742dc3e
CGGTTACCTTGGCCCGGCTTCACAATCATCAATCCCGCATGGAATGGCTCCTTCGCGCGGTTAGGCCACCGGCTTCAGGTGTTATCAGCTCTCACGGTGTGACGGGCGAATTAATGCCACCAAGGCCGAGAACGTATTCACGCACCGCGACATGCTGGTTCGATTACTGGCGATTCCCAGCTTCATGTAGTCGAGTTGCAATTCTGAAATCCAGACTAAGGAATGGTTTATGGGTTTTTGCTTCACCTCGCGGCCATGCCTGCCATCATTTAGTAGCGCGTGGCCCAGGTCGCAAGGGCATGATGATTTGGCGTCATCAAACATTATCCCAGCTTATCATGGCAGTCTCTCGCTAAGTCCCAAAATATTGAGTGGTAGCCTAACGATAAGGGTTGCGCTCGTTGCGGGACTTAACCCAGCATCGGCCAGGCTGGCGATGACCAGCCCACCACCTGTATCTCATATGGCTATCTCTCATCTCTGGAGCCTTTATAGGTATGGACCTGTGGGTTCTTCGCGTTGCTTCAGATTAAAACCATTGCTCCACCGCCCATGCGGGCCCGTCAATTCCTTTAAGGAGTTTCATTCTTGCAGACGTACTACTCAGGCAAATTACTTATTGCGTGCTGCAGCGCTGAACTTTGACATCAACGCCGTGCCTCATCGTTTACGGCGTGGATACTGGGAATTATCGATATATTTTGCTCCCCACGCTTTTCAGGACTGAGCGTCAGTTACCGTCAGATCGTCGCCTTCGCCACTGGTGATATCCATATATCCTGCGCATTTCACCTTGCTACACGCTGGGATTCCACGATCCTCCTCCTGCCTCTAAGCTGCCTGGTTTCGCAAGGCGCAGAGTTGACTTCAGGCTTTCTACAGACCATGCTGCCATGTCACCTCTTTACGCCCAATAGTTCCGGATGCTTACTTACCTGCGTATTACCGCGGCGCAACGGCGTGGTTGGCCAATGGCTTTCAATAAAGAATTACCGTCACTCCGGCACCATTTCCTGTAGCCGCCGTTCTTCAACTATATAACAGAGTTTACAAAGTCGAAACCTTCTTCAGCCGCAGCATTGCTCAGTCAGGGTTTCCCCATTGCGAAAATTCCTGCTGCTGCTCCGTAGAACAATATCAGCATAACAGAAGGTTAACGCAAAGACACCAAACAGCTCTTCAGCTGTAATGCAATGGCGGG
+
5%+*5*/..0(&#%%'&'%&%#%+207686/7*.4+%+')(-.0-&3123...)&'(*.5'6%.))&&+4+0--42&,).&)4//-&',,0%'$&%*))(')*)412)$$()'+,,**$(%1*.+0)()'+10362591&)#(%.3-0445+7422++*,+&((0)0)'.-'&*-11)(%)+1-/0')$&+-+(++,'*(%%)''(),)&/)#((+*&%(+(-+-/,63&.&.3.9<7-('(,'%,1./(('*,*%&$*+)(-.14:344'%%%'.*)'%'$&')((.310((*&**&+')+,.4.360+','-14,+'((.'&#%)+0)%*)/'%&%$')/+)+-.&(%&%&&&&%&+/+,,+&$&()%%&*)-,,(+'(15++*)+'%+*./-+%(+/339--(3/,*,'($0(''').-+&&'%%&%$$&&)*&%%%))&'+)(%4.,-5044541.2*)&$$&(**,,*,),)*,32010&(00/70*+%)'%%&&&%('%%*&(+/8422(')),/&*/41'(')),00,--*((),..-'''&'&%$)'*&*'((%#,-27573,,/-)'()$('422184*/,'&$&'')*&'($(*.(,32-/+,/**,.)5+*+0.*),$&&%&$),&&00.54+*+(*,)'+%'$&'#'&%*(522,7,%))'')---0)((*'&'&*-//21,*)&%&,26-+--0/.-*,,+/32*3*3:363/,(+,/2.+3,%,)*'%(*547'25/12152/-/),,,('&&.'((1.31323/-'%*(*.19/,'*&$#'(0&(((%$%''&&1)-'&(*+061/0(*02**-)*/)'(()++--+*/*1,(%''''(+%)&('(*&&((*/)%-2+-4()$%))0+3,&'$%''(+&*$)($'(+--2-+/0140-1)&'&)4-5260*&%$$%'%%(+($*&*),,)/3,---*%$&&&*'%&&(&+(&$%#)%+-0)*,+'-/+29-'%$)%&+1,5-*+*1''%$#&)-.9*-(%$($(,-./234:315+&$&&&(),+'&&'((-77..+.(')&%*)'.028324/(#&'$%%./0072-0+&+,.,,)+2:3+&''$)/*-&),(%-,11(%)'%)(&''-7*+'*(--+1001-+(($&''')(0,,-+4+-($(+/(*(,'*)%',))$')(')$#%%###(+-(('%$%&$%$%
@5fa4c785-6a48-4ad7-8c42-0e03a288c079 ch=188 read=237565 start_time=2019-12-13T18:22:22Z barcode=BC01 runid=2c9cf7bc05858273f10e7d7ec552fc0bd742dc3e
CGGATTTACCTTGTTACGACTTCACCCAGTCATGAATCACAAAGTGGTAAAGCGCCCTCTCGAGGTTAAGCTACCTGCTTCTTTGCAACCCACTCCCATGGTGTGACGGGCGGTGTGTACAAGGCCAGGAACGTATTCACCGTGGCATTCTGATCCACGATTACTAGCGATTCCGACTTCATGGGTCGAGTTGCAGACTCAATCGGACTACGACACGCACTTTATGGGGTCGCTTGCTCTCTCGCGAGGTCGCTTCTCTTTGTATGCCATTGTAGCACGTGTGTAGCCCTGGTCGTAAGGGCCATGATGACTTGACGTCATCCCCACCTTCCTCCATCACTGGCAGTCTCCTTTGAGTTCGGCCGGACCGCTGGCAACAAGGATAGGGTTGCGCGTTGCGGGACTTAACAACATTTCTGGCACGAGCTGACGACAGCCATGCAGCACCTGTCTCACGGTTCCCGAGGCACATTCTCATCTCTGAAAACTTCCGTGGATGTCAAGACCAGGTAAGGTTCTTCGCGTTGCATCGAATTAAACCATGCTCCACCGCTTGTGCGGGCCCCCGTCAATTCATTTGAGTTTAACCTTGCGGCCGTACTCCCCAGACGGTCGACTTAACGCGTTAGCTCGGAAGCCACGCCTCAAGGCACAACCTCCAAGTCGACATCGTTTACGGCGTGGACTACCAGGGTATCAATCATTGATCCCCACGCTTTCGCACTGACGTCAGTCTTCGTCCAGGGGCCGCCTTCGCCACCGGTATTCCTCAGATCTCTGCATTTCACCGCTACACCTGGAATTCTACCCCTCTACGGAGACTCAAGCTTGCCAGTATCGGATGCAGTTCCCAGGTTGGGCCCGGGGATTTCACATCTGACTTAACAAACCTGCGTGCGCTTTACGCCCAGTAATTCCGATTAACGCTTGCCACTCAAACTGATACCGCGGCTGCTGGCACGGGTTAGCCGGTGCTTCTTCTGCGAGGTAACGTCAATGAGCAAGGTAACTGCTCCCTTCCTCCCCGCTGAAAGTGCTTTACAACCCGAAGGCCTTCTTCATACACGCCGGCATGGCTGCATCGGGCGCATTGATGCCAATATTCCCCACTGCTGCCTCCCGTAGGAG
+
*&.%*0*),,+7+3-,,)*,5720.-)*/4;865373401.7.,..*)&),%%)-2++*+)$%+)2539+3--01(%+--/9;,),/.03.')(063+.053220164<:8430..)0*167-,.+%3412/*,,370/04/-3+,-774/1120+'(*.61//4/5537;<410047;7573--./3678;560245/.+.,.2723.(.000(1.+*+6::--,'120-*,21./312346-+)(+()+0245574797()****((8-,+-,-*,./02'&')-5.,,16436/)0999;:7.././324/0148::-92/*.376;58)*$''-,-,6-,,--64526;62128/(()1-8;89:87515004745,7-34+5/21+*''&*-0+/.%)+.+/+(,42+3:+)''$'(3367434446472149366613444810/.++*-,56727-))*)-+,*-,,*0/1125,,2;;9/5959479<8836651026<58:714+6.;5:::7881.**&*.+52344<9397..557;6782--(,.6703''1;60./26:9<947;50019:</;383:.5-437-/35-663)%,,0267795/24,435+),(%)..0'1*5.05+--/56/0'/,.'*+1.:69)7,5778./(,+1599--0//+80:48768;2::600/-,113(-*((,/19/*./00;;636'*%'%2125474321/().'%589+82/231;4''))--0-+,21:0/1**.5555.13,4;:5148124.3'/,,+,2+7.8844:3-(0.-1,''()$'*/+(++/+.9%,-./+)')*-0.5:<-5/+---02:37-**)-/)3:4-+()-140-***0,'3*((&&(+-231/+52*%+)*,((+3486;0++',&)',+-2.,0)%*+-()&&'&(//2:841501/00082)3,10/3-,030,0)+++(%'&&)+(&*+,,1.02302.//1635),,)(&2%')/8/-3+*,1::/*8892:501)''')(+-42;4//2.4123957<8...0+//0*.-,//797877833'-''%'(+0,,-*(&%#''0,2/51(****8+/931:4/012()#
@56b86900-ada4-4da1-8bd4-1975e4f90a3c ch=326 read=207521 start_time=2019-12-13T18:22:21Z barcode=BC01 runid=2c9cf7bc05858273f10e7d7ec552fc0bd742dc3e
CCGGTTACCTTTATTGCGATTTCACCCCAATCATCAATCCCACCTTAGACTAGCTCCTTCCTTTGCGGTTAGGCCACCGGCTTCCGGGTGTTATCAACTCTCTCGTGGTGCTGACGGGCGGGTGTGGCCTGAGCCGAGAACGTATTCGACGCATGCTGATTCCCGCGATTACTAGCGATTCCAACTTCATGTAGTCGAGGTTACGGGCCTTCTGATCCGAACTGAGAATGGTTTTATGGGTTTTGCTTCCTCGCGGCTTCGCTTCCCTCTGCACCATCCTGTTGTAGCACGTGTGTGTAGCCCAGGTCATAAGAGGGGCATGATGATTTGACGTCATCCCCGCCTTCCTCCAGCTTAATGCACTGGCGAGTCTCGCTAGAGTCCCAACAATGATGGTAACTAACGATAAGGGTTGCGCTCGTTGCAGGACTTAACCAACATCTCACGACACGGGCTGACGGCAACCATGCACCACCTGTATCTCATATAGCTATCTCTTCATCTCTGGGCTTTGCCAGGTATGTCAAGACTAGTAAAGGTTCTTCGCGTTGCTTCAGATTAAACGTGCTCCACCGCTTGTGCGGGCCCCGTCAATTCCTTTGGAGTTTCATTCTTGCAGACTTGTGCTACTCAGGCAGATTACTTATTGCGTTAACTGCAGCACTGAACTTTGACATCCAACGCCAGTACTCATCGTTTACGGCGTGGACTACTAGAATTATCTAATCCTATTTGCTCCCCACGCTTTCCGGGACTGAAGGCGTCAGTTGCAGGCCAGATCGTCGCCTTCGCCATGATTGTTCCTCCATATATCCTACGCATTTCCACCGCTACATAGATTCCACGATCCTCTCCTGCACTCCTGGCTGCCTGGTTTCTATGGCTTACTGGAAGTTAAGCTTCAGGCTTTCCACCACAGACCCTTGCCTTGCCTGCTCCTGCTACGCCCAATAATTCCGGATAACGCTTGCCGCCACCACGTATTACCGCGGCTGCTGGCGTAGTTAGCCGTGGCTCTAATAAAGTACCGTCGCTCGGCTACCATTTCCTGTAGCCGCCGTTCTTCCTTTATAACAGAAGTTTACAATCCGAAAACCTTCTTCCCTTCACGCGGCGTTAACAGTCAGGGTTTCCCCATTGCCGAAAATTCCCCTGCTGCCTCCCGTAG
+
-'))56+07.85'-2$+,)49+,627:3*2176/.-,),2+*3223,1.'&'-.3568:5,-4**3.606%,/25/22,1-04/(-35/./22336*,++)),-(2(02.(()*-(.--&'''()(&*/,+++./(*--677;97,+&'(%))+,255357-**'(,(.**+-+,/20:0:-,'+-5/(1(*(,04/,0-.8+.+1-5631.&$%&2''-8754,',206-8:90132:079:.+,2+,)*.-,04/27.+(**11**5/...17492-$%,6*****$*-1/.+--14106,+/:87220,)%,23.+))),...3;3/0689991;76.,004:58532/-///'&(#%&(4-,+(*+-.05112.'+')88+-&&&-(+.14:6382.06,,,,42**)(5-/-012218.,%163-3,/'/'.)212473/12*758)(1.//'/1-/1+1827,,*0,56;66655415&,),++,0/37999<9777/,+)/'$'++$%%(2-./9265,(*((&&(*+4+./163*.1/1/0.&,5/7+)+2*24**&%',-1404/)&'&&(,5182787'%**-85:+'*31/0,-0;80/6:-3-,,*+/)&%%&$&%#)*.,-45''(,&&'7*,07--++/.1-0/3&32036767/25,+-4681+2/1*/+%&.(--878884<-))1.-.89;697566.*&%-+/0356:86710/:2.02286.+.,+2/-0++87-((*&-)0/4::773:12),)&%*+899334-0/00..4:.*%(/():<;971.-./30622/136890<8*+*18/31.-%%$'(1-81,--/59254/07111*-+3,*0,-.-35134+94-/.1/85380335&,+)0/7-,.+++),1(*+'%((/-*.+44::5,1)*+),,-.)+,,/'%$'-+.-68,240.4153.1,,-03-,++)),/*.1+-+(+&,(*/.4:7708..-/-2++*+*24/+))(&(*&(,*++2.140)+*,/00-%'),30/.-23,5;/3,.)''(.+7795685+--**4.,/043,+,+)+56/0/8100*..*&%%&.)94:9+.<7..,'*&('5+*%.&,.0.62-,:-0;<8.29//.,056,48.:,''&(-,-+*/9--8/0
@5ed56eb1-b506-482f-b185-8c8ffedb2a1a ch=339 read=124800 start_time=2019-12-13T18:22:19Z barcode=BC01 runid=2c9cf7bc05858273f10e7d7ec552fc0bd742dc3e
TTGGTATGCTTCGTTCAGTTACGTATTGCTGAACTGAAGAAAGTTGTCGTGTCTTTATGTGTTAACCTGCCCTTTTAATAAATATCTTCCGGTTACCTTGTTGCGGCTTCACCCCAATCCCATCAATCCCACATGGGCAAAGCTCCTTCCCTTGCGGATTGGGCCACCGGCTTCGGGTGTTATCAGCTCTTGTGGTGTGACGGGCGGTGTGTACAAGGCCAGGCATATTCACCGCGACATGCTGATTCGCGATTACACTAGCGATTCAACTTCATGTAGTCAGGTTGCGGACTACTGTCCGGAACTAGGAATGGTTTTATGGGTTTCACCTCGCGGCTTCGCTTCCTCACCATCCATTGTAGCACGTGTAGCAGCCCCAGGTCATAAAGGGGCATGATGATTTGACGTCATCCCCGCCTTCCTCAACTGTCGCAGCGTCTCGCTAGAATCCCCAACAATAAGTGGTAACTAACGATAAGAGTTGCGCTCGTTGCGGGACTTAACCAACATCTCACGACACGGGCTGGCGACAACCATGCACCACCTTATCTCCTTATAAGCTATCTCTCTCTCCATCTCTGGAGGCCTTTATGAGTATGTCAAGAGATTACAAGTGGAGTTCTTCGCGTTGCTTCAGATTAAACCACATGCTCCACCGCTTGTGCAGGCCCGTCAATTCCTTTGAGTTTCATTCTTGCGAACCTTTCTCAGGCGAATTACTTATTGCGTTAACTGCAGCGCACAGACTTTGACATCCAACACTTAAGTACTCATCGTTTACGGCGTGGACTACTAGAATTATCTAATCCTGTTGCCCCACGCTTTCGGGACTGAGCTCAGTTGCAGGCCAGATCGTCGCCTTCGCCACTGGAATTGTTCCTCCATATATCTACGCATTTCACCGCTACGCTGGAGATTCACGATCCTCTCCTGCACTCTGGCTGCCTGGTTTCATGAAACGCAGAGTTAAGCTTCCAGGCACTCACCGCCAGACCCTTGCCGCCGCCCTCTTTGCGCCAATAATTCCGGATAACGCTTGCCGCCTACGTATTACCGCGGCTGCTGGCGTAGTTAGCCGTGAAGCTTCAATAAAATTACTGCCGTCGCTCGGCTACCATTTCCTGTAGCCGCCGTTCAGCTCCTTTATAGCAGAGTTTACAATCCGAAACCTTCTTCCTTCACGCTGACGTTGCTCGGTCAGGGTTCCCCATTGCCGAAAATTCCCGCTGCCTCCCGTAGGAG
+
(%/%(%)'.//2)+843,8*%*-..40..47&&&''*.%)+,+08111..)+--44+.,,+/11(15*)*&&$$%$)&)''))//2308-',35*../+(/,&++(.-3/*-%&%*'(-)((00/3,..($&#*$+&0)*(&)+/78383*.8+-*)%-*%*++*'---1+,**(0-(,/411.-*-.31811/200.-033611%.+/4.357:94738''$,&+,7<9072../(%.010/0/16-(),,30(($&(+,-./095*+*//833//.038(+-/2,..71--&))+*)''(&,*+%(,(/,..268+'-'1',-+)53:33)*-/.14+(),.10((%()124/.1/&&%(*)+')%%&--++.)*'')-//1-.5.)36-.350121/1:/.-.+-.:+90-)+,-+/*'*.2//414+&($$$$,-34010(&('*-9;.*(-,3,&('($%#&(*-00-/374*)%)+:240*/574943,5*,%%$,'.&**+-.551()(&*(*'&%$&)%%'*-1)17+.5512,$'''')-256)0*+-/)*+,36.510000/25-/23.)*0&''043:7$&#&*,.71550.''&%,()(+'%(&(&,0:53,(&'(.2*+060-.-0.1<;99111211113-04++)4-/*3)+*56+&-.+408/+,0*(')+680,7;+0.-.('40)-4-+/4,00*)+*2)'$)(*03,1,5/2)11260/1,-()((,+%&')*3570-0+-$*)-,'()'))*-11+01-$((**.338566)40-(+*.402/./2+1+*$*,',/00'+-,38,-'89010164802*/.;33,0+10-,.0/.97548283))-+-/1-***.-:721.,0).,/01.1)-/545<:/37955703%%&4*2---8,*,+,/.5,0-.+**,%(*+/''%')/.024+8-(#$%,+%)&'&(()./(%'').-'')(,$()+(//)+,-0277+,**,/+/-&)*,+,,2(&'(($'%).53652637-3+,+1.6,.7,+,)(,...++&,'&%(')*541*')()55/9-,-7),1,-'()/(+*)/72&-(%).-03333&*-/0000&33'08-.)('&''*+/1607-)+$'*-(+20-/)-.)&((*67.1-90/+)-*)/./1-0454-3-&(%%$&'--70//2-',).+**/,2-061/092640042,/2.6*$'+$)-).4)*;24*+*
@ea945286-0f20-4066-a382-0ac849aeb207 ch=342 read=95916 start_time=2019-12-13T18:22:18Z barcode=BC01 runid=2c9cf7bc05858273f10e7d7ec552fc0bd742dc3e
CTCCTACAGGAGGCAGCAGTGAGGAATAACGCAATGGGCGCAAGAGCTGGTGCAGCCATGCCGCGTCGCCAGGCCTTCGGAGTTGTAAAGTACTCAGCGGGGAAGGGAGTAAGTTAATACCTTGCTCGTGGCATTTTGCACCCGCAGAAGAAACACCAGCTAACTCCGTGCCAGCGTACGCGAGTAATACGGAGGTGCAAGCATTAATCAGAATTACTGGGCGTAAAAGCACGCAGGCAGTTTATTAAGTCAGATGTAGAAATCCCGGAGGCTCAACCTGGGAACTGCATCTGATACTGGCAGCTTGCGGAGTCTCGTAAGAGGGTAGAATTCCAGAATTAGCGAGTGAAATGCGTGAGAGATCTGGAGATACCGGTGGCGAAGGCGGCCCCTGGACGAGACCCCGGCGCTCGGTGCGAAAGCGTAGGAGCAAACAGGATTAAGATACCCTGGTAGTCCACGCCGTAAACGATGTCGACTTGGAGGTTGTACCCTTGAGGCTTGTCTTTGGAGCTAACGTTAAGTCAGCCGCGCACCTGAAATTGCAGCCGCAAAGGTTAAAACTCAAATGTCAGGTGGCAGGGGCGCAGGCGTGGAGCGCTGTGGTTTAATTCGATGCAACGCGAAAGACCTTACCTGGTCTTGACATCCACGGGAAGTTTTCAGAGATGAGAATGTGCCTTCAGGAACCGTAGGACAGGTGCTGCATGGCTGTCGTCAGCTCGTGTTGTGAAATGTTGGAGTTAAGTCCGCAACGAGCACAGCGCATCCTTTGTTGCCGGCGGTCGGCCAGGAACTCAAAGACTGCCAGTGATAAAACTGGAGGAAGGTGGGGATGACGTCAAGTCATCGCGGGCCACTTACGACCAGGGCTACACACGTGCTACAATGAAGCGCATACAAGAGAAGCGACGCCTCGCGGAGCAAGCGGGACCTCATAAAGTGCGTCGTAGTCCGGATTGAGTCTGCAGCTCGGCTCTCCAAGTCGGAATCGCTAGTAATCGTGGATCAGAAAATGCCACGGTGAATACGTTCCCGGGCTTTGTACCGCCCGTCACACCATAGGGTAGGTTGCAAAGAAGTAGGTAACTTAACCTTCAGGGGAGGGCGCTTACCGCTGTAATTCATGGCTGGGAATTGAAGTCGTAACAAAGGTAGCCGGAAGATGGGGCGACGGGCCGTGGGATTAACACCGAGGTGCCTACGACAGCTTTCTTCCAGCTGTGTGCGGG
+
,0//./2/6,(+)'%')'**(&*',)(*#%$')7),+((&'*'%$'''&'+(')'*(*'$),,.02/&(&&&()/)+)'($(00-/3:0',(()(&')*/0***(,(&(*+.(-1$.,&&'%'%.+0%&&%%$,,+&$%%()($)+*./(,/(,-0/+-.,,))(*,%/&*)%&($&$%%%&&$#+(('(*2./2/%2/'),%-//0/2,*.*20234:;63$*%'++*)&.)///00.53;8-4./((+)%')-.--&(,-'-2*+1%'*1290/20.)11/32,+,,).$''().-2('(&&'()*')&')*),016'((((),+)/+4*3(($-&('&')($&&&&*&%$$$$$%%&'),-.,*&'&()-.*1*+''''&*,'((,0,').36/)%(&-,+)*,''()'')(+6&).)'-/5*/(&&,/+*-&5:-7-.++-1./8/*-573--/(#%&,96997421.1)13-,,-1-+),(05+,%1-((*,+.2/210/-/0*/,'((()02.1/5/141''4.+*'((/+&$%')'*(,1/64*,+6+)409/75**)(%&(%&&'%',),+2%/2.&%#%#'$#$%(,&*,(%)&-,24:406/83%&)*+1*0*+().%'&+/-3)+.4(.00/1/,2365*+-,2+)('049//.0(*,521,.3//7266/-+%.4/3/0,*(04580045566674708740-1)*.,)+-545,34.*&&//,-/4.*'+093-*,0.+,.%3$)(*',)).()%'*)+50$.+&(&,'%*,+7+-1.+01.*002*)&*$3320''()&'*)+0-6687113/3020(03329678511++%((,)&%$&,(,(%(-*%&)*:;570,+))*&(&***-23+0,,+'&&&')3./,-01'(&('',-*((.5/2(*,*'%*-6**(-+)11*+-/34-.0/1,,.&%%$)-,*,%1&%&)(+004*(-/-,/,++'+)'(((*'3,212-./)%*(),/16*.300*'-((+*+3)')-*+'(822426316)4777485&%&()-.89-.501-.1,0'/-*($*.,9),/70'(*'))0,**'&'&/*292:3&-1..(*2.011420590112).,1-+('(&%&%,*)%)'*.1+++(+)''.6+++-,%/6+/.(*+.&)%'*552-651--1165,*.&$&%(&'%,&#$*),%--,2*%(((*+63.+'*+)++&$%%$$%
@d2e53e20-7240-4ae1-9cd9-4de9e6ce08d9 ch=77 read=131960 start_time=2019-12-13T18:22:35Z barcode=BC01 runid=2c9cf7bc05858273f10e7d7ec552fc0bd742dc3e
CTCCTACGGGGAGGCAGCAGTAAGAATATTGCACAATGGGCGCAAGCCTGATGCAACCATGCGATGTATGAAGAAGGCCTTCCGGGTTGTAAAATTACTTTCGGGGAGGAGGAGTAAAAGTTAATACCTTTGCTCATTGACGTTACCCGCAGAAGACACCAGCTAACTCCGTGCCAGCAGCCGCGGTAATACGGAGGAGTGCAAGCGTTAATCGGAATTACTGGGCGTAAAGCCTTGCGCGAGCGGTTTGTTAAGTCAGATGTAGAAATCCCCGGGCTCAACCTGGGAACTGCATCCTGATACTGGCAAGCGGGTCTCTCGTAGAGGAATTGCAGAATTCCAGGTGTAGCGGTGAAATGCGTAGAGATCTGGAGGAATACCGGTGGCGAAGGCGGCCCCCCTGGACGAAGACTGACGCTCAGGTGCAGCGTGGGGAGCAAACGGGATTAGATACCCTGGTAGTAGTCCACGCCGTAAACGATATCGACTTGGGTTGTGCCCCGCTGGGGCGTGGCTTCCGGAGCTAACGCGTTAAGTCGACCGCCTGGGAATACGGCCGCAAGGTTAAAACTCAAATGAATTGACGGGGCCCGCACAAGCGGTGGGCATGTGGTTTAATTCGATGCAACGCGAAGAACCTACAGTCTTGACATCCACGGAAGTTTTCAAGTGAGAATGTGCCTTCGGGAACCGTGAGACAGGTGCTGCATGGCTGTCGTCCAGCTCGTGTCGTGAAATGTTGGGTTAAGTCCGCAATGACGCAACCCGCCAGCTGTTGCCGGGTCCGGCCGGGAACTCAAAGGAGACTGCCAGTGATAAACTGGAGGAAGGTGGGGATGACGTCAGTCACATCGCTGGCACCGACCAGGGCTACCCACGTGCTACAATGGCGCATACAAAGCGACCTCGCGAGAGCAAACGGACCTCATAAAGTGCGTCGTAGTCCCGGATTGGTCTGCAACTCGACTCCATGAAGTCGGAATCGCTAGTAATCGTGGATCAGGAATGCCACGGTGAATACGTTCGGGCCTTGTACACACCGCCCGTCACACCGTGGGTTGCAAAAGAAATAGGTAACAACCTTCAGGAGGCGCCACACCACTTTGTGATGATTCACTTGGTGGAAGTCGTAACAAGGTAACCGG
+
%&,)'(1&+,(%+-,,,+(%,'*'*.,.320-.-.0-0877659:-0:3338884'1744541&*,65680/&((,./71:2/05/,2*+094+02,+-2..''2+'-(&/(&'(068+,/2*/'%''(4/*5560:+++-,50/04'$$#$)'$&%')*'&)*,2-,/))+%/423,-&5*&&)/+...+5,*))&%'''(-0/5548474636032504*3).)42252&%$%'$(*+%&.0)85;3/1:44/55789;98/)4-,.2+/('-236:898;8595/21**)*+1*((,+.62.,*/+()''$'',,)+/16,%''%',*$$*'0+6+6-,4:5542442732+3***612,)**+45351-..-1.0886:+.(&')++400141851''.0./+)+(**..039:9926933,++,,1)12(().5:56%9/*.--+0476;--15.)&#%().((*.16879;0/.00,,-,-+..,2+.047194.(&)''278/,,.-(%%/(/5),//491/0,1-804585778598426-(..-.*&&&'(./.51:4884346055--,.217687:7*(**'((*'*(,069573321-+-33;806393++...07447,,/*.*/,('%%,-1//-,+.551/0/0****48/-,(()*/,.3..,-27392'44.426(2%'**2/.,.11113588;9:9::6.3'&(+,08877968878:///5+495;4**--/'&&$&((+431/03,%''('*.+,8+/*&(+*002/25-75/412/32*.2+*+*.,.0***(*-/8511541+&('*&*'.-*08753)%&%%.+)'),6+-$'%&#'$'(15.10),%%*()$()/1512202.&,-37./-()++&+.67;99550-)+(/2-%+0:64778215:9223333948447.14,.'1&(*)*...2/--003456314315-.0'/+869611)-),-+,23498961*+(+'').'*'..0160/0/457'326-8,,,2/..)295/5,))**)$&#%%%(/5:47457+&),-,)*)'+%(*2.5191'24*/3*)+%%((-/**-(*)++(*+-/6/$''%0*2,'-)+*2+)*''&)).+18874/
@600e42b3-f8cd-4ab3-880b-1d407cd4f327 ch=269 read=106155 start_time=2019-12-13T18:22:30Z barcode=BC01 runid=2c9cf7bc05858273f10e7d7ec552fc0bd742dc3e
CAGTTTACTTATTGCGACTTCCTTGTCAATGTCCCACCTTAGACAGCTCCTTCCCTTGCGGTTGAGCCACCAGCTTCAGGTGTTATCAACTCTCTCTCTCGTGGTGTGACAGGCGGGGTGTGTACAAGGCCCGGAACGTATTCACCGCGACGCTGATTCGCGATTACCAGATTCAACTTCATGTAGTCCAGTTGCGGAACTACAATCCGAACTGAGATGGTTTATGGGTTTGCTTCACCTCGGCTTCGCCCTCTGCACCATCCATTTGTAGCGTGTAGTCGCAGGGCATGATGATTTGACGTCATCCCCGCCTTCCTCCAGCTTGTCACTTCAGCAGTCTCGCTAGAGTCCCCAACTTAATGATGGTAACTAACGATAAAGGGTTGCGCTCGTTGGACAACCCAACATCTCACGACACCAGGCGGCGACAACCATCACCTATCTCATATAGCTATCTCTCCATCTCTGGGCCTTTGTAGGTATCGAGACCTGGTAAGGTTCTTCGCGTTGCTTCGAATTAAACCACATGCTCCACCCAGCGTACTGGGCTAAAATCAATTCCTTTGAGTTTCATTCTTGCGTACATTCTCCGAGGCAGATACTTATTGCGTTAACTGCAGCACTGAACTTTTGACATCCAACCTTAGTACTCATCGTTTACGGCGTGGACTACTGGGGTATCCCTAATCTATTTGCTCACGCTTTCCGGGACTGAGCGTCCAGTTGCAGGCCAGATCGTCGCCTTCATACACTGGTGTTCCTCCATATATCTACGCATTTCGCACCACTTCTACATGGAATTCCACGATCCTCTCCTTGCACTCTGGCTGCCTGGTTTCTATGGCTGAAGTTAAGCTTCGGGCACCACAGACCCTTGCTGCCGCCTGCTCCTCTTTACGCCCAATAATTCCGGATGGCAGCTTTTGCCACCTACGTATTACCGCGGCTGCTGGCGCGTAGTTGGCCGTGGCTTTTTTAATAAAGAGTACCGTCACTCGGCTGTTTCCGCAGCAGCCGCCGTTCTTCCTTTATAGCAAGTTTACAATCCGGCTTTCTTCCTTCACGCGGCGTTGCTCGGTCAGGGTTTCCCCATTTGCCAGAATTCCTGCTGCCTCCCGTAGAAC
+
0%+,1&%))+'+0)*)(/442()'()-0+***(4'(3+03,,/2*....,6071()*(+-4,6'&040-0.*-,,0+&3.+)-+).+0'+)+*(**+-+/3997964446+8;/2+3,..0..2062'*+/(/(+',+,.6<212<2964-,.-//4.-,-7281(*%$%(-),())&')'**.+'//'%)/3./*)'',+,,3/510&((&&&'&&,025;8/357*6<5+.1417981*'%(+(+&'()(0&&(+.3/66:/:7.-1001&*&$%'(,$%+/02+%.-,++%3.&'/./-09,;54,%)**2-.*/---,3,+,6&('%%&)0.571.,%&.*'*+,-/-(*')*+..1117595551,*/+,023:)-/(1+233788*-*)(-&*%.'))&*,-34,')*+000/*05/+++.0/10280)(&)+-%*++0**.2./3458402)-9654321-.%)(*+'$'&&-,+.,$%*&($$#&&.)-07;759403.1**+405,0-/0/<75://,*++,4++3+'#&&'''+'+(%'$+19.34397;71,0,+,,,;0-.4:162111,--(()'*++'%0+1'*&)(+1--4///33433175+*()%/-0-4//360,02--.'-%'%%&+.+,0473793393,,,203330&&-+-1'2,&*)-+2,&))(,0.092()))&('/.:6.-/;::9//,)*(()'*,2<02,-+--+,843/234601/,%%#%%'+++2,.;241.)*+,97866566967<2/'(&)(').+(%$&$'&***.021+,*(,-)'*,.'&%'++--1)(1,-'+(*/;5;5-,%%&$&&()'&&,&)(,.64,,()',*.0/098;.4.*,0129441)(()2.(*098.0,+**-2169:/5-+-/+)((**-,,,*)---8/-+/)/,/:420010:4437627/'/+0/329%1/137*0&%%&$$#+,*42-&''(./:787,/0+.&&&%$)(+&$%&(($%''*/6*1('%**,.650/+(2(*))76,+-.,.,'%$#)+./933283,/-01823/0,,+/+/.0-411/:4-555*40''-*&%+&6(.'%%*()071.81-03+(00
@9cc6c41c-509e-4717-bd3b-0701983aac90 ch=146 read=139988 start_time=2019-12-13T18:22:47Z barcode=BC01 runid=2c9cf7bc05858273f10e7d7ec552fc0bd742dc3e
CTCCTACAGGAGGCAGCAGTGGGGAATATTGTACCGTGGGCGCAAACCTGATGCAGCCATGCCGCGTGTATGAAGAAGGCCCCGGGTTGTAAAGTGCTTTCCGAGGCGGGGAGGAGGGAGTAAAAGTTAATGCAACAACCGGTGAGCGGAGTTACCCATGAAGAAGAGGCTACCGAAGCTAACTCCAGAATTGCCCAAGCGAAGCCCGCCTTGGAAGTAATACGGAGGGTGCAAAGCCCGTTAATCCAGGAATTACTTCAGGGCGTAAAGAAGCGCACGCAGGCAGTTTGTGAAGTCAAGAGATGCTTAGAAATCCCGGAGGCTCAGCCTGGGAACTGCACCTGAAATGCCTGGCAAAGCTTGAGGTCCTCGTAGAGGGTTAGAATTCCCAGGTGCTTAGCGGTGGGAAATGCGTGAGAGATCTGGAGGAATACCGGTGGCGAAGGCAGCCCCTGGACCGAAGACTGACGCTCAGGTGCGAAAGCGTGGGGAGCAAACAGAGTTAAGATACCCTGGTAGTCCACGCCGTAAACGATGTCGACTTGGAGGTTGTGCCCTTGAGGCGTGGCTTCCAGACTAATAACTAGCGATTAAGTCGACCGCCTGCATTACGGCCGCAAGGTTAAAACTCAAATGAATTGACGGGGGCCCGCACAGAAGCGGTGGAGCATGGTTTAATTCGATGCAACGCGAAGAACCTTACCTGGTCTTGACATCACGGAAGTTTCAGAGATGAGAATGTATGCCTTCCGAGACCGTGGAGACAGGTGCTGCATGGCTGTCGTCAGCTCGTGTTGTGAAATGTTGGGTTAAGTCCGCAGCTTAGGCGCAGCCCTTATCCTTTATTTGCCAGCGGTCCGGCCAGGAACTCGAGGAGACTGCCAGTGATAAGAGCTGGAGGAATTGGGGATGACGTCAGAGTCATCCATGGCCCCTTACGACCAGGCTACGTGCTACAATGGCGCATACAAAGAGAAGCGACCTCGCGAGAGCAAGCGGACCTCGCAAAGTGCGTCGTAGTCCGGATTGGGTCTGCAGCTCGACTCCATGAAGTCGGAATCGCTGGTAATCGTGGATCAGAATGCCACAGTGAATACGTTCCCGGACCTTGCATACACACCGCCCGTCGCACACCATGAAGGTGGGTTGCAAAGAAATGCGGTAGCTTAACCTTCAGGAGGCGCTTACCACTTTGTGATTCATGGCTAGGGTGAAGTCATGTAAGGTAACCGG
+
())7206*62.1,*+,-004+-*'&1.-00%-'+'%'&+('()26&05245878/'.7.1..*'))2.1.124.*,*)(+*(&,/4-7,)1)'%&%&&(*,&&%'&&')-+&,)%+,+&))-23**-.0,1)('$&&''&&&'%%'''+&&.+%-,)%&'++'+)'&&%%#&)/)/***,/-,,9+'('%*%&.,&&+)+),('/0)%)$&%(&(&&-,0)*++,**)()+625-(*,)&)+--..*)'+&),**)*(&&)*))(),--%(''(-.%+))((*&'.)/*%''(.+,-+'%(*+6,**0))*--(.2)))%%&&&'&%%##$)-)*.3410/3**'),))-,+032-.()(,'(&&)++**.-.,)$+*&%%*)1-5//,,$-'((%(%%&)0533-+(,**+,)*&%''*,6679/+-+,3146813,0++*/-00+**4;7*(03./(&-+(,211053559128744)-*)(.05/*3,&)+68/511+-0/&)+,948;704888776.*-028468:.0../,140),3,4-34529--0480-6-,,4.0/022617,(0(+)*'$(%%&#%''%*%)*,..++(-*++$$$%)*'.,4160446.83:5;;/722--/,(',//../+6:/+,5-')((+&(,*--63(+)&('*)**0*129<7112/33.1*)'*)(/52506,-3..324061.24-.()+3-3,08,-,,+--9/)(+(&$''*12:5.,&'*,016697.+,-2/77922210,/*5,..76254..../-0-4.---*,1**2-*)21;340.88*,.%'&&%&+*,+-%032*20036-;;--84)*,.+0/4274372.$*'.*+:5,*,+&'(7255-,30../0*)+-.,.,'%&%$*',68./.--.045/&(*-4439+),(.35.&&%#%''12159,((*&5234237;86445612/035*('(')*+267648./.(&&%'.1,/3;74986&'290-/468885896-7,)-*5-24220.%/)*/3,+'+,240,.&,)),'0+226166321.7/0/97:948)(*52*(&&*'3467<:67/6;/7+'*'*&&%#$$'*+**).03074,,.%+)-*24*-'&'*'('1.29,-43-&'&''%%&%%%%())2-9:744$-+(*001131.28+*.0**.02593&()(-/*,20,&**)).'($$$'*-+0.1*+)
@acfca3cd-70d5-490b-90b9-7248dc2c89d1 ch=25 read=39813 start_time=2019-12-13T18:22:44Z barcode=BC01 runid=2c9cf7bc05858273f10e7d7ec552fc0bd742dc3e
CTCCTACGGGGAGGCAGCGAGTGGGGAATATTGCACAATGGGCGCAAGCCTGATACATCATGCCGCGTATGAAGAAGGCGGGTTGTAAGTACTTTCAGCGGGAGGAAGGGGTAAAAGTTAATACCTTTGCTCATTGACGTTACCGCAGAAAGAGGCACCGGCTAACTCCGTGCCAGCAGCCGCGGTAATACGGAGGTGCAACGTTAATCGGAATTACTGGGCGTAAAGCGCACGCAGGCGGTTTTGTTAAGTCCAGATCTTGAAATCCCGGGCTCAACACAGAACTGCATCTGATACTGGCAAGCTTGAGTCTCGTAGAGGGGTAGAATTCCAGGTGTAGCGGTGAAATGCGTAGAGATCTGGAGGAATACCGGTGGCGAAAGGCGGCCCCTGGACGGAGCGGCGCTCAGGTGCGAAAGCGTGGGGAGCAAACGGATTAGATACCTGGTGGTCCACGCCGTAAACGTGTCGACTTGGAGGTTGTGCCCTTGAGGCGTGGCTTCCGGAGCTAACGCGTTAAGTCGACCGCCTGGGGAATACGGCCTGGGTTAAAACTCAAATGAATTGACGGGGCCCGCACAAGCGGTGGAGCATGGTTTAATTCGATGCAACGCGAAAAGAACCTTACCTGGTCTTGACATCCACAGAACTTTCCAGAGATGGATTAGTTGCCTTCGGGAACTGTGGGGCAGGTGCTGCATGGCTGTCGTCAGCTCGTGTTGTGAAATGTTGGGTTAAGTCCACAGCAGAGCGCAACCCATATCCTTTGTTGCCAGCGGTCCGGCGGGGAACTCAAAGGGAGACTGCCAGTGATAAACTGGAGAAGGTGGGGAGATGACGTCAAGTCATCATAGCCCCGACCAGGGCTACGATGCTACAGCATACAAGAAAGCGACCTCGCGAGAGCAAGCGGACCTCATAAGGTGCTGCGTCGTAGTCGGATTGGAGTCTGCAACTCATCCATGAAGTCCCGGAATCGCTGGCTCGTGGATCAGAATGCCACGGTGAATACGTTCCCGGGCCTTGTACACACCGCCCTCACACCATGGGGAGTGGGTTGCAAAAGAGTAGGTAGCAACCTTCGGGAGGGCGCTTACCCACTTTGTGATTCATGACTGGGGTGAAGTCATCGCTGGGGATAACCGG
+
,*/,*+300,-$)-/-31%&')-/5),+*.30+*+,3;4/.--**65,063,,*'''&&*1.1.---*'+1/2$'')(*,-2.60-1-)+-.2<;1+/.39.),)-/0+)'(*27)*--/,*,1/-1/-/56146224/5/-34-.**14+''*,./54.4.*,*+)5627:953(+**-0..%)-,'%'(*1)1+'),-+,00902.4,6-0.0,.12659::3;4++43*1+/2466130991.4..%'')((*)+$)&%--('02,,146783452232+1/.34444/..1//0+/(*-'&&&'*13216637(%*1/5.2(,,*4*++,333----503-,71*+/9:2//./265:2,1++/,57:554/5--+7-)))(.1<4.+2468*-&$(('),002,.8,-,**+,),22100')#'05-0+3)./-+0.-23,/41+./-*+.28;7732''&)*,1510-3.2.11.8.//58**+,)040+*+*()**'()&&(024-.,+.233-264.6114+&%/1)&*-),-1572168,94;6---/',*.-(()(--0..0/-7(''&(2930/&&+&'*+,.4*0:6278;0.///398867--72+),.,$&(+0622'(*-:201548-,-,321.86-4,*)**+,1,&2((+/,*-//784;:+46771))0&3148:::100/-2/-.26751.%')*98961;./-.43,059586131/(*/4')%%&(')+/184335+(0178.072*2014/3)-(,24-2+.)24,/41387:,-/)+*-+033++6533457.11362/()..4168+(*/-323878404.6/0410+&'(*))*-2/-'0*,*-*'((*-$%&%(//5+5-%),+)*,-0657610,*'*-/6*/1:777430+++'''%&).-2211766/5(+)1112+--.32/2--*,$%'3/0.5.-)5((+4.524++'%%#%&')/)224-,.0/0471317678;:24344200.312..5/00641006/47)(('+).813*)('%)(2758<676;0)$%&)),/--'()0.7557*4**/32.---)'*)'$'+***-148;9453332./43.-,+))+',&##($&)'&)&&)((+
@191b8fac-6908-4e25-90e9-49ca4f31cc8b ch=455 read=110920 start_time=2019-12-13T18:22:44Z barcode=BC01 runid=2c9cf7bc05858273f10e7d7ec552fc0bd742dc3e
CCGGTTACCTTGTTACGACTTCACCCCAGTCATGAATCACAAAGTGGTAAGCGCCGCCGAAGGTTACCCTACTTCTTTGCAACCCACTCCCATGGTGTGACGGGCGGTGTGTACAAGGCCGGGAACGTATTCACCGTGGCATTCACGATCGATTTACTAGCGATTCCGACGCTTCATGGAGTCGAGTTGCAGACTCAATCCGGACTACGACGCACTTTATGAGGTCGCTTGCTCTCTTGAATTAAAAGCTACTCTTTGGCGTAATGCGCCATTGTAGCACGTGTGTAGCCCTGGTCGTAGGGCCATGATGACTTGACGTCATCCCCACCTTCCTCAGTTTATCACTGGCAGTCTCCTTTGAGTTCCCGGCCGGACCGCTGGCAACAAAGGATAAGGGTTTACTCGTTGCGGGACTTAACAACATTTCACAACACGGTGACGACAGCCATGCAGCACCTGTCTCACGGTTCCCGGGCACATTCTCATCTCTGAAAACTTCCGTGGATGTCAAGACCAGGTAAAGGTTCTTCGCGTTGCATCGATTAAACCACATGCTCCACCGCTTGTGCGGGCCCGTCAATTCATTTTGGTTTTAACCTTGCGGTACGTACTCTGGTGGTCGACTTAACGCGTTAGCTCCGGAAACCACGCGCCTCAAAGACAACCTCAAGTCAGCATCGTTTACGGCGTGGACTACCAGGGTAATAATCCTGTTGCTCCCCACGCTTTCGCCTGAGCGTCAGTCTTCGTCAGGGGCCGCCTTCACCCTATTCCTCCAGATCTCTACGCATTTCACCGCGCTACACACAGATTCTACCCCTCTACAGGGCGCTCAAGCTTGCCGCCGGTATCAGATGCAGTTCCCAGGTTGAGCCCGGGATTTCACATCTGACAACAAATACGCCTGCGTGCGCTTGCGCGCCAGTAATTCCGATTAACGCTTGCACCCTCCGTATTACCGCGGCTGCTGGCGGGTTAGCCGGTGCTTCTTCTGCGGGTAACGTCAATGAGCAAAGGTATTAACTTTACTCCTTCCTCCCCGCTTCAGTACTTTACAACCGAAGGCCTTCATACGCGGCATGGCTGCATCAGACTTTGCGCCCGTGCAATATTCCCCACTGCTGCCTCCGTAGGAG
+
8658/8..546,6-*,/'02352056,)*,-193.-*)'(//-*.-66-&%&&.)&+,%)/1/*/**1+)*,1817<2%././9-()*+:-+-4821/13705978:9986568764+7-*2).)*.+)0*'%/,0//1-.2;/(')))+**.-*(/.-./06985.-,,%)-+3/56801125.67:-2$'/01/(/,0)30,-/(',-16.,-8;;472.53.1)'*,*.230*)((('*'./0*(*++/20081.('&**)+-989<85910.+0&+++--,*,-351/3966400)69/9.,**,+2,+*,-7589::057-+012-5,.1)+.:7+,-%.((/+).64.+&),)+-/2*37+/6226:7765657:72342:+..466+-/1-0'$&)+66;785;31)-(.(+,,*-,30../191-+')&&'++*,/78542,.,',036)-4834+0/622')&&%$'+.13<988575332/.51*.5238/02:22+,,./356<868-63+'/-<89:2010,9-.-30--/1.6446/),2/111+*2+*-.-,0-2,)&&&&#**+4-:31-:;;20375+4()*)++)**%%$&*+,01/.'$)165465588:64315430561,2-.1--911--(,44104&'%'+51862*.+1,('()//.86/-3/:222:89897993;71.4.--21365657011067,'**/.8+-)2,-0,-,338/.,**1254:,39;17947.4-,#()&&%)1,1/1),+/10-..+.1627;9+98;00$'()*(0$%&'..43620:*.-8748)15//(--546../3*)+(.0,97998569:::699<65+/1/20..-:.&(%'$00/-'(*,.,++++1./52%$(&13)(*(*,-0/-/'((+./8,/587:<6.+(/'0,,-118.-,/6/087.0152/6935/88:99,-%#%+)////78153-.3939;844469168:8545(5,.-538;*00.)2**'),1-+,,3:+9957/:9*(*+(%'&+(*-44,03941'))2+777<97724(**22474:3()*+,5()&**32,.249-*-,0)5.432501-'*-+*4,.5.36+,48/,-
@2c0e53f8-d225-4070-9e39-863c3ac124de ch=400 read=112465 start_time=2019-12-13T18:23:01Z barcode=BC01 runid=2c9cf7bc05858273f10e7d7ec552fc0bd742dc3e
CCTACGGGAGGCAGCAGTGAATAATGTGCACAATGGGCGCAAGCCCATGCCGCGTGTGAAGGGCCTTCGGGTTTGTAAATTACTTTCAACTGGCGGGGAGGAAGGGGAGTAAAGTTAATACGCTGCTCATTGGCCAGAAGAAGCTTCCGGCTAACTCCGTGCCAGCAGCCGCGGTAATACCTGGAGGTGCAAGCGTTAATCATACTGGGATAAAGCGCACGCAGGCGGTTGTTACAAGAGATCAGATGTGGCAGAAATCCCGGGCTCAACCTGGGAACTGCATCTGATACTGGCAAGCAGGCGAGTCTCGTGAGGGGTAGAATTCCAGCAGTGCTTAGCGGTGAAATGCGTAGAGATCTGGAGGAGAATACCGGTGGCGAAGCGGCCCCTGGACGAACTGACGCTCAGGTGCAGAAAGCGTGGGAGGAGCAAACAGGATTAAGATACCTGGTAGTGCCCTCATCAACTGGTTGTTGGAATTAGTTTTCTCGGCAAGAAGCGCGTGAAGTTGACCGCCTGGGAATACGGCCTGGTTGGAAACTCAAAGGAATTGACAGGGGACCCACTTTAAGCGGTGGATGATGTGGTTTAATTCGATGCAACGCGAAAACCTTACCCACCTTGTATGGCAGGAAGTTTCAGAGATGGATTCGTGCTCGAGAACCTGCACACAGGTGCTGCATGGCTGTCGTCAGCTCGTGTCGTGAGATGTTGGGTTAAGTCCCGCAACGAAGCGCAACCCTTGTCATTGGTGCTACATTTCGGTTGAGCACTCTAATGAGACTGCCGGTGACAAACCGGAGGAAGGTGGGGATGACGTCAAAGTCCTCCTTGGCCCATAGGTGGGGCTACACGTCATACAATGAAAGCTGTGGTACAGAGGGTTGCAACCCGCGAGGGGAACTAATCCCATAAAACCAGTCATGGTCGGATCGCAGTCTCTGCAACTCGGCGCTGCGTGAAGTCCGGAATCGCTAATGTCGCGGATCAGCATGCCGCGGTGAATAATGCGTTCCCGGGTCTTGTACCACACCGCCCCGTCACACCATGGGAATTGGGTTGCAAAAAGTAGTAGTAACCTTCGGAGGCGCTTACCACTTTGTGATTCATGACTGGGGTGAAGTCGTAACAAAGAGTAACCGG
+
''(',(74--3+)..-44-+%('.)&.(),11/--0)'%'%'%'(&''-2/+/.2**(*)*)+-.+.*)++/3')+0.&*'%'.5.((%&&)&$()+*'+.,-+/++(+-096-2,1*(&&#%(&'(''1&&$%$''1*%**$$#%)&(%((3,,-74)3*+)(&(&,/.(,(,*-,*(-*()/'()&%+-3,2.1-4+*)%&&)+0-+)'000+,,*),*+**+,+%/1'**'&))%%$%()1239/+'''('*++*+'(*-*0/5*4/80277.4/0551453---,+/34322%'&$%$((**+))(*(&(/1..--)0+2+-&$%$('(%'#&$+,/3-.0/++,-,)*,-/399;6/34*)(,,286+/..60'(*'*,.197-*49:3,(2-22346766(/''%'%$0/*+,-,**&%+'&**4980,12(/)'%&)),-3.142-(&&)))(($('3)+),**,**3)'&%+''(3901**'&$$'*$('&&+&+/0/4..80020-7/+1,)+(',/*()*)+-)1.()4.)01.2&(('',*&$$#)/58-67+'(.32143..2129::5453*++1389:4;.*+/-+'$'()(+5010..,(-2**1(*)$%(**30'1,+2,+56-()+,-;:7/02)&'),00+.+,226441(+,-,24455211(*%$&&&,077832455/.'*-456634505//780903//+5((*+%,'''(+22001;/3/-*41932)+('&'-(.7)+4:6:0.1.--,+1.&)$%&(&$#&'(())&'-/+1(5+,2-./1./-(1/0//12138(5)*+2+++%'%(%-2/),%*(*,69668.-((&)*3340395)((&%(((()+)/242.,61-0))*,05-.4-,+')'*(*104+.3,),-3:419%,+,%-'-.0.5268.1/06441..-,0/1016)&()),-.-30.-2'+,,0-.+.*)''$&)&+*5788////03698:5:4(*.,(0)%)',6,-**6--,5.'(%+)%(*/64297**4411',,(*+),')-,16854,-).1)'%&$)''%'(1-78:9.3+04-.002+--(*07-+-../5/0--,,*1+,'*(*)'*-.654,(*)&%&(042026
@8b0d4239-c618-4ca4-b8be-ccad6ba00336 ch=253 read=246784 start_time=2019-12-13T18:22:55Z barcode=BC01 runid=2c9cf7bc05858273f10e7d7ec552fc0bd742dc3e
CCGGTTACCTTGTGACTTCACCCCAATCATCAATCCCACAGCAGACAGCTCCTTCCTTGCGGTTGGGCCACCGGCTTCGGGTGTTCAACTCTCGTGGTGTGACGGGCGGTGTGTACAAAGGCCGAGAACGTATTCACCGCGACATGCTGATTCGCGATTACTAGCGATTCCAACTTCATGTAGTCGAGTTAAGACTACAATCGAACTGAGAATGGTTTTTTTATGGGTTTTGCTTCACCTCGCGGCTTCGCTCCCCTCTGCACCATCCATTGTAGCACGTGTGTGGCCCAGGTCATAAAGGGCATGATGATTTGACGTCATCCCCGCCTTCCTCAACTTGTCACTGGCGTCTCGCTAGAGTCCCCAACTTAATGATGGTAACTAACGATAGGGAGTTTGCGCTCGTTGCGGGACTTAACCCAACATCTCACGACACGAGCTGGCGACAACCATGCCACCTGTATCTCATATAGCTATCTCTCCATCTCTGGGTATGAGTATGTCAAGACCTGGTAAGGTTCTTCGCGTTGCTTCAATTAAACCATGCTCCACCGCTTGTGCGGGCCCCGTCAATTCCTTTGAGTTTCATTCTTGCGAACCTCAGGCAGATACTTATTGCGTTAACTGCAGCGCGAACTTTGACATCCAGCACTTAGTACTTGCTCATTGTTTACGGCGTGGACTACTAGGGTATCTAATCCTATTTGCTCCCCACGCTTTCGGGACTGAGCGTCGGTTACCCAGGCCAGATCATTCGCCTTCGCCACTGGTGTTCCTCCATATATCTACGCATTTCACCGCGCTACACATGGAATTCACGATCCTCTCCTGCACTCTCTAGCTGCCTGGTTTCTATGGCTTACTGAAGTTAAGCTTCAGGCTTTCACCACAGACCCTTGCTGCCGCCTGCTCCTCTTTACGCCCAATAATTCCGGATAACGCTTGCCACCTACGTATTATTACCGCAGCACGGCACGTAGTTAGCCGTGGCTCTCAATAAAGTACCGTCACTCGGCTACCATTTCCTGTATGCCGTTGTCCTTTATAACAGAAGTTTCCGTCGAAAACCTTCACTCACGCGGGCGTTGTCGGTCACAGGGTTTCCCCCATTGCCGAAAATTCCCTACTGCCGCCTCCCGTAGG
+
21.208,*)'&$$&')/65*68.)304765428*.1/(+)+-./55+33453493&)++,/:69,,)-.$++.+*/-4)/11)/'&'',./-.&1*7/54335+240+3455426/28,*+9+)(',-/124381/03+-**--,03365687(.+)-/--.1027281,*.'+101)2)*(133+&)1**&&)22242;56+-310/&-)2+/9:018;50578<4548-(),52)+334+,*1+.6,+,,332,016211276;9:77:5,+-,*.0082/+&/,7/*,1/./225)/27.87445452;80176668:,81-+;;;<;952,++*3*-.,))3(,,1..1.-2-*,..2;;,//*,..0222647/2/..2641/-,.0''(..'%&(*-5/49)+/98641413,1+-.//**'*+3468575573,/&)*-081:;..(.(%*'$$%'*--.&0**(/0++-,)**-.2785445+&$'+)++-.;88:443-,)+,0/21025;:9<84714-+,0.0&4'9+<999/0,-,,5,,401-0,/.2397074*'(*.97;403995/55;744::88946008874647:8')1.',++)0--/31:17288910/,*+%%(+,++-8625-,(+)()'$('%%%$%)-05:;74;:-0220/039445356-.*,-0233//3)./.0:1+-*265,(,**//*/,:9/3/-/-168:+.4-)1-+)1/7///:94'0((*/407568:51205024:5745544310223687866<22469--&)+,-)-()&(,'10*#&(*4652222234500,,,.-.1787794480:500352:218.13-6,+3232.019:.5970;9.,.+/03257:-/0-/25776:</..+43-.630.44/64,5/+'+3--126;;<8525217-*0-0/120*,++.:,.1,,)$($$+))&1+/.628.'-1-1,1/./0.-7.1:2.023956*&'*(1+*-).4.2:5),+(,'+*/+,.(#&%%'))))3*,)&*)(/4,,((**(-.(((&%%'#&*0$)*-,)75-8-+,8.7-,'((*./0;327995*-/)20,.747,:0:+('*&&''%*+,08,-0*2,
@25055378-0ec0-4d1f-8aa8-490b19a84768 ch=392 read=104711 start_time=2019-12-13T18:22:55Z barcode=BC01 runid=2c9cf7bc05858273f10e7d7ec552fc0bd742dc3e
CTCCTACGGGAGGCAGCAGTGGGAATGTGCACAATGGGCGCAAGCCTGATGCAGCCATGCCGCGTGTATGAAAGAAGGCCTTCGGGTTGTAAAAGTACTTTCAGCGAGGAGGAAGGGAGTAAAAGTTAATACCTTTGCTCATTGGCGTTACCCGCAGAAGAAGCACCGGCTAACTCTCCCGTGCCAGCAGCCGCGGTAATACGGAGGGTGCAAGCGTTAATCGGAATTACTGGAAAGTAAAGCGCACGCAGGCAGTTTGTTAAGTCAGATCGCGAAATCCCGAACTCAACCTGGGAACTGCATGCGATACTGGCAGAAGCTTGAGTCTCGTAGGGTAGAATTCCAGGTGTGGTGAAATGCGTAGAGATCTGGAGGAACACCAGTGGCAGAGAGCGACGTCTGGCCTGCAACTGACGCTCCAGTCCCGAAAGCGTGAAGAAGGGGCAAATGGGGATTAGATACCCTAGTAGTCCACGCCGTAAACGCGATGATGCCACTAAGTGCTGGATGTCAAAGTTCAGTGCTGCAGTTAACGCAATAAGTACTCCGCCTGAGTAGTACGTTCGCAAGAATGAAACTCAAAGATTGACGGGGGGCCCGCACAGAAGCGGTGGAGCGTAATGGTTGGTCGAAGCAGCGCGAAGAACCTTACCAGGTCTTGACATACTCATAAAGGCTCGAGATGGAAGATAGCTATGAGATACAGGTGGTGCATGGTTGTCGTCAGCTCGTGTCGTGAGATGTTGGGTTAGTCCGCAACGAGCGCAACCCTTATCGTTAGTTACCATCCTTAAGTTGGGGACTCTGGCAGGACTGCCGGTGGCTGGAGGAAGGCGGGGATGACGTCAAATCATCATGCCCCTTATGACCTGGGCTACGTGCTGCAATGGATGGTGCAGAGGAAGCAAGCCGCGAGGTGAAGCAAAACCCATAAAACCATTCTCAGTTCGGATTGTGGTCTGCAACTCGACTACATGAAGTCGGAATCGCTAGTAATCGCGAATCAGCATGTCGCGGTGAATACGTTCTCGGGCCTTGTACACCGCCCGTCGCACCACGAGTTGATAACACCCGAAGCCGGTGGCAGCCTAACCGCAAGAAAGGAAGAAGGAGCTGTCTAAGGTGGGATTGATGATTGGGTAGAAGTGTAACAAGGTAACCGGAAGATGAGCGACAGAAGTAGGTTAACACAAAGACACCGACAACCGTA
+
/38*,(-(,,&*10667123001+1.36----.943:++)+583254336631-2205&6634556845306+&*)*0.5322)667;++1:90-/./14:*&)'()-,'+,1-/0)''(13:/,-5030341741*-.0%-+,,,(,-*-4...+/.,'+)%'',1,.-//5-*(&,2**300--,.*08/))'''('(*5631/1)+,:995976:1502&00'3+4537++&*#(+20)+12142768:8'64;4&/./02330,+,%$%&-).)---('&)&*2/1722:8251+**))$%%$*&,)*,,/(*)%&%$*'+,/3643*),&*'**+-*4)(/**&%&*32*/.)*4996/,-.188:813,/,,89;7797;7%%%'%()()+,&)31528.0//,-,-/4556.-,--:,*%%%')*1/%'2&)1+3-,44;94(55+)3-+*/004;++(*.,/-50+--2303496/'&*.,+,-,-1%**-1151658;60000,3,++563,+))(./254500.*+21-18(0**,16//8/3+*+'+***/19:2530)*/,-1:;67:0.'&(216465573.)+1')-'.(%))+/3;:;4+)'%%%$'.,,-&&0()+*()-&+*/0/2*++.%(&&+0'(-//2848865+'*,..3:1.5244%'(),54,(*,*+%($$&')**+,.&1,,//000/04455236888+5556252/3&5()*29378001/6'+-22,.1.6(&/,((*&+/*+512270;/.+9/18733#&%,,,0-39<5+12-+%-,%/-+*,+0,(*)%&&)*1-*+(--21.::43223445:;<444::935//20*+./1223<3:;8873411262&54;55;89:3456&-(&'*'$''/+387-+)&$-*,8.00;<70;0+)29:0,787;666*-039.7016/2%343-,-'$)+967564446142/--'1-448524%-,0/01576597-++,,;9:;90/.,-285243/8/010143+2,++5324;42;51175525/+-,++*/,-,-31&,('))3+.-*)('*)%(/+&&&&&)+*)'*,((+*-)(')())+366650-*+(.40+./''*))+//70*($)(%&&&'*&.3.404;78857312.()-*.(,('-,$'&(+)5/:-2117/)/479:5364(*%%##
@48aa03ea-40e1-4ca8-804b-dbd459283326 ch=392 read=104721 start_time=2019-12-13T18:23:08Z barcode=BC01 runid=2c9cf7bc05858273f10e7d7ec552fc0bd742dc3e
CTCCACAGGAGGACAGCAGTGGGGAATATTGCACAATGGAAACCTGATGCAACACCGCGTGGTGATGAAGGTTTTCGGATCGTAAAAGCTCTGTCTTTGGGGAAGATAATGACGGTACCAAGGAGGAAGCCACGGCTAACTACGTGCCAGCAGCCGCGGTAATACGTAGGTGGCGAGCGTTATCCCGGATTTACTGGGCAATGGGCGTAGGCGGATGATTAAGTGGGATATGTGAAATGCAGGGCTCAACTTGGGTGCTGCATTCCAAACTGGTTATCAGAGTGCAGGGAGAGGAGGTGGAATTCCTGGTGTAGCGGTGAAATGCGCAGAGATTAGGAAGAACACCAGTGGCGAAGGCGACTCTCTGGACTGTAACTGACGCTGAGGCTCAGCGTGGGGGGAGCAAACAGGATTAAGATACCCTGGTAGTCCACGCCGTAAACGATGAATACTAGGTGTGGGTTTCAACACCTCGTGCCGCCATAACACTGATGGAAGTATTCCGCCTGGGGAGTACGGTCGCAAGATTAAAACTCGAAAATTGACGGGGACCCGCACAAGTAGCGGAGCATGTGGTTTAATTCGAGCAACGCGAAAGGGAGCCTTACCTACACTTGACATCCCTTACTCTTAATCAGAAATCCCTTCGGGGACAAGGTGACAGGTGGTGCATAGTTTGTCGTCAGCTCGTGTCGTGAGATGTTGGGTTAAGTCCCGCAACAGAGCGCAACCCTTGTCGTTAGTTACTACCATTAAGTTGAGGACTCTGACGAGAGACTGCCTGGGGTTAACCAGGAGGAAGGTGGGGATGACGTCAAATCATCATGCCCACTTATGTGGCGGGCTACGTGCTACAATGGCTGGTACAGAGGGTACGTACGTGAGGTGGAGCCAAACTTTAAAAACCAGTCTCAGTTCGGATTGTAGGCTGAAACTCGCCTACATGAAGCTGGAGTTACTAGTAATCGCAGATCAGAATGTCGCGGTGAATACGTTCGGGTCTTGCGCCCGTCACACCATGAGAGTTGGCCAATACCCGAAGTCCGTGAGCCCCAACCGCAAGGAGAGCAGCGGCCGAGGTAGAGGTCCAGCGGTGGGGTGAAGTGTAACAAAGGTAACCGGAAGATAGAGCGTGAGCAAGTAGGTTAACCTAAAGACACCGACAAAG
+
/.6,%''*/%)('+)-.,012;;+-8/+4-+-1430-2+*2*25)+3:9*)%'(.2'0/2)(***,+-407/551-/;8;:792:8,,-..8778187(1.(*-(*)*01200)//)0.+/./+1/(1,16')*')&+0.555153845351,00&%&*((-+..35,-))-(''*),36<677*(+1)19,+0610*''&#$&%%(..1676<996-2+4,476:(21/0*')-7.-,-),2-*0.,*'&$,*),,/643/54*+1,'024041/.0++(-/0)),(++,*/1--++.,-)4*9..784.3.///5)),*././'%,,,++-1(4310/47223:+,,,6+*+(*2-1640.-)-284443555/,--.-020,4615.''&((%'+)..*-03<*5(68*8**(++868:*,3./,-//1)-,3:98:;:1/'(+/6/-01041614/70+7)-*/))+6-.&)%*+'+-122/-&)%+,2+(**&(*,2/5+-:8898'&(**6/744,0/,,*5)5::6443',&%''-..0+/74,.+*'((++/-.,../0)-.8965682;6253;,&(()34750--0**-*$$'&%%$')(()*(*.,/1228.&&$#'))5.6-46))+)'&,,)+,*(184/53/1.-.48,0454822278&.16*+2267701222/601256342442/;-67/514*+73((-0'5()&(*2,7+31)(')-2259+0+1,..059/4.5***.,(+.)*.3/+&((()),-98884--25*4,-*25/5/-3**60415;:/,.01.-,.180..021/1&20,&%'((*,%''%'*,)*(+()+.,-12:65:8461'),.++)(%'%&%((+)()(+%-)-)*.61;9,/-''*06,::777656+/095'3%--(()0/0144;9349540(&))*,1,+-56:4045224/3-4+,--1((21210/4328779)64/.901700/*+1++($#$%%)93.14211165932,+,-5./-)((/)47+)+.-.0.44('+1.,(4/6-,-26*0(+$&%)+0/82.+(((,-+'(%&(,),-+./+.1*'(**%'+%,108:,4837;:;99150110)**-()*+-..)()(..+213/((177/4869)(((%%"#
@e63da812-9c60-42c0-b40b-91fd41383d9c ch=477 read=98839 start_time=2019-12-13T18:23:26Z barcode=BC01 runid=2c9cf7bc05858273f10e7d7ec552fc0bd742dc3e
CGGTTACCTTGTTACGACTTCACCCCAGTCATGAATCACAAGTGGTAAAGCGCCACTCCCGAGTTAAGCTACCTACTTCTTTTGCAACCCACTCCATGGTGTGACCCGGGCGGTGTGTGTACAAGGCCGGGAACGGCGTATTCACCGTGGCATTCTGATCCACGATTACACTAGCGATTCCGACTTCATGGAGTCGAGTTGCGAACTCAATCCGGACTACGACGCGCTTTATGAGGTCGCTGCTCTCGCGAGTCGCTTCTCTTTGTATGCGCCATTGTAGCACGTGTGCTTAGCCCTGGTCGTAGGGCCATGATGACTTGACGTCATCCCACCTTCCTCCAGTTTATCACTGGCGGTCTCGCTGAGTTCCCACGGCCGGACCGCTGGCAACAAGGGGATAAGGGTTGCGCTCGTTGCGGGACTTAACCAGCGATTTCACAACACGAGCTGGCGAGCCAGCCATTGCAGCACCTGTCTCACAGTTCCCGAAGGCGCAATCCATCTCTGGAAAGTTCTGTGGATGTCAAGACCAGGTAAAGGTTCTTCGCGTTGCATCAGATTAAACCATGCTCCACCGCTTGTGCGGGCCCCCGATCAATTCATTTGAGTTTTAACCTTGCGGCCGTACTCCCCAGGCGGTCGACTTAACGCGTTAGCTCCGGAAGCCACGCCTCAGAGGCACAACCTCCAAAGTCGACATCGTTTACGGCGTGGACTACCAGGAGGTATCTAATCCTGTCCCCACGCTTTCGCACCTGAGCGTCAGTCTTCGTCCAGGGGGCCGCCTTCGCCACCGGTATTCCTCAGATCTCTGCGCATTTCACCGCTACACCTGGAATTCTACCCCCCTCTACCCGGGACTCAAGCTTGCCGGTATCAGATGCAGTTCCCAGGTTGAGCCGAGTTCACATCTGACTTAACAAACCGCCTGCGTGCGCGCTACGCCCAGTAATTCCGATTAACGCTTGCACCTCCGTATTACCGCGGCTGCTGGCACAGGTTAGCCGGTGCTTCTTCTGCGGGTAACGCGTCAATGAGCAAAGGTATTAACTTTGCTCCCTTCCACTCCCGCTGAGAAGTAGCACAACCCGAAGGCCTTCTTCATACGCGGCATGGCTGCATCAGGCTTGCGCCCATTTGTGCAATATTCCCCACTGCTGCCTCCCGTAGGG
+
6090:/0223.27//1167960711*,.15')*,(),-/)*)+083382//-41).0465./-3.60*2115:3466;64:;2-76,87.$&%,+*339986557&)1386481,+'(%*$)+.+.53'4202.*&(*-+//..565090/-679)*,:/0,--30:--.3426676:<5:6136978:5/+,+///63928.-7552.2.4(7,::6314--,)$(/52*//02420'''(*+-(+&)%%**./44:4857;8/1133102:134,))++*,)+'*%#%$&#-/)(.,*()((*./1266000-,/.1/036788/:+,',1.688+-)+..;-*+:47,21/+67546%%.*+06/:2+$''(-.1746334-5*))&'1),/1/002(',1,8.51356/80//3;:3-/.1*0'$#'#$**)*)+,0302*(00.0.*(&'+***1')*%&*.0001:677632-//37:68*),)(.-2-4/.388865425465423;42225;2211571469<60:0/8'4-;<:8<62203/.../9**--/.9*+1.)+3357..5-2260424(11/978*)&''438;939;7,519:</432001.-.272+1-/,355,(/3/0:60.,.,9/9*+(&('&+1/4,7-12.16--,/./.+&'3./001828/3+05-,2774415555<.-..7///:;53403837.'()*13866;256+,*)5;-),-+19*(,..9944443::4.0/./55416&&/576+8956;6<9879.02+/-/./0**-))-12984'/'(*.79/7;<54.++%')&&(*(.:/8791042.*22+6*((-*),0577.,3++8-&)++45047::;99:602-)+-,1,),3'(%*(3(*-.0330-..12311813;38889:5866,+'((+.3/73),/337:23//1302.(+1./0.19,03*-,/734;2.2///999540&0*.303114846.,,9.78<78:;057018-+()-7.4.//25290,0../333.077'204''%'(.&))38.-64.+%(('()(*+,.//4++/1/2036869;9.112)0-72341./*././:'.312:.4/99.&)-*+32-3'&)*+388/-/2215.-*)+2*)7*+('
@74d041af-48b5-4498-bc1c-a64220b44863 ch=181 read=241039 start_time=2019-12-13T18:23:25Z barcode=BC01 runid=2c9cf7bc05858273f10e7d7ec552fc0bd742dc3e
CTCCTAAGGCAGCAGTGGGAATATTGCACAATGGGCGCAAGCCTGATGCAACCATGCCGCGTATGAAGAAGGCCTTCGGGTTGTAAAGTACTTTCAGCGGGGAGGAAGGGGTAAAAGTTAATACCTTTGCTCATTGACGTTACCCACAGAAGAAACACCAGCTAACTTTCCGTGCCAGCAGCCGCGGTAATACGGAGGTGCAAGCGTTAATCGGGGCCACTGGGCGTAAAAGCGCACGCAGGCGGTTGTTAAGTCAATGTGAAATCAGGCTCAACCTGGGAACTGCATCTCGATACTGGCAAGCTTGAGTCTCGTAGAGGGGTAAATTCCAGGTGTAGCGAAATGCGTAGAGATCTGGAGGAATACCGGTGGCGAAGGCGGCCCCTGGACGAACTGACGCTCAGGTGCGAAAGCGTGGGGAGCAAGCAGGATTAGATACCCTGGTAGTCCACGCCGTAAACGATGTCGACTTGGAGGTTGTGCCCTTGAGGCGTGGCTTCCGGAGCTAACGCGTTAAGTCGACCGCCTGGGAAATACGGCCGCAAGGTTAAAACTCAAATGAATTGACAGGGGCCCGCACAAGCGGTGGGCATGTGGTTTAATTCGATGCAACGCGAAGAACCTTACCTGGTCTTGACATCCACGGAAGTTTTCAGAGATGAGAATGTGCCTTCGGGAACCGTGAGACAGGTGCTGCATGGCTGTCGTCAGCTCGTGTTGTGAAATGTTGGGTTAGTCCCGCAACGAGCGCAACCCTTATCCTTTGTTGCCAGCGGTCCGGCCAGGAACTCAAAGGAGACTGCCAGTGATAAACTGGAGAGAGTGGGGATGATGACGTCAAGTCATCATGGCCCTTACGACCAGGGCTACACGTGCTACAATGGCGCATACAAGAGAGAAGCGACCTCGCGAGCAAGCGGACCTCATAAAGTGCGTCGTAGTCCGGATTGAGTCTGCGACTCGACTCCATGAAGTCGGAATCGCTGAAGCAATCGTGGATCAGAATGCCACGGTGAATACGTTCCGGAACACCGCCGTCACACCATGGGAGTGGGTTGCAAAAGTAGGTAGCAGCCTTCGGGAGGGCGCTTACCACTTTGTGATTCATGACTGGGGTGAAGTCGCTGCCAGGTAACCGG
+
.40,,05.6)()++898;/,.-)/)'*01284.377378:67<555:673,27366:903*+(+(,1()+*0/72624975;+-4;00,,,45-+)+.-,4,',0---321+1:9,,6857012/180+-/0035002/4/./7.%)'(-*&.,(&)+3*,,*,+*/652956889320.-0-0-+,*7*,+8780-/.020-.000/1.,0-50-)(()+7:997/6;9++3230415+,-++-28/3755/1.'-*,2,-6.),$,36771(3535;65645332-,)&&()+;/9*&/-,*2*,+01157--+*(*030)--7./3+*3-,('%(+')04-/,+**('&2276:.-5.0;87979;341/)*(*.74/5;5.,1928($(,-/0/.00137::;1-,-+()11549+)024;%4.24*,2--/61385/0884508../89:8::;141/1-365-107363542712.8:-***).540/12.0//+3-0,1+,96332/618-68448559:8940(,((%+-8685942254;8:7+139/9:00.606/34'2891,5/*,,//30./9../..241.187;:839-*))+.;726/60-.)(./53514;:9;98391401111-./(-('01*&**)**+*,,,0922:9:;9<93<;798:775,./1/38899956551944589786()+-5891621122670,5,,7841++,83)*10/0'&*+-3361:/*/./4,.1-+0:22:5363:8838.9-(0(-*.::35-(/''*0100)&%%&,*2::7670.*)($*028;757,+*+-47651/.258;:02.717-))&&*+7;278:41.,)*()-76324531,*)()3)//.(&%(&*)),666467/3--.,/;-/7;-1-&*-,19(*6554658:563--.4*3+)&)*+6988678722386/(*)*/+,/'2*822331(''$%-001685,+,../2;8890.1292,'0.153618)%%$#%+-62::-,0.0-664406/(**-465:34.4.*&((.-+-&)('0-7:/11*'*/./3051-5:)0/67./089;88878960-,*(-,.,,,+*))'$$/4/.2382-
@26b54919-a4fd-4e82-a843-11f1a4c9fd86 ch=341 read=102964 start_time=2019-12-13T18:23:25Z barcode=BC01 runid=2c9cf7bc05858273f10e7d7ec552fc0bd742dc3e
CTCCTACCCAGGGAGGCAGCAGTGGGAATTTGGACAATGGGCAGCCTGATCCAGCAATGCCGCGTGCCAGGATAAAGGCCTTCAGGTTATAAACTACTTTTATGCAGAACGAAAAAGCTCCTTCTAATAGGGGCCCATGGCTTGGTACCGTAAGAATAAGCACCAGCTAACTACGTGCCAGCAGCCCGCGGTAATACGTAGGGATGCGAGCGTTAATCGGAATTACTATGGGCGTAAAGCGTGCAGGCAGTTGCATGCGGG
+
,-20/,2()(+0)'-,+*-.)00/32(,++)'-+.,.3/44+'&')*0294+**+-63-5&')&,$%%%-03301/-106242&,(+)++*1*0-'./45,$($&$.(/+$+248.*./7-+.(%'$$&()+**44-+-'%$#()0/25(-'%')0.,)%'&*-&0/1051448-6(.+)(*))03*%*'*-/8/,-(0%/1-+-.3+,551727021%.,,01-1,&)-+((-/36/)*&-%#&(/.(//3'%$(%#%$&
@bd88a3b5-9dfb-480f-8b15-e86f50719349 ch=139 read=120361 start_time=2019-12-13T18:23:19Z barcode=BC01 runid=2c9cf7bc05858273f10e7d7ec552fc0bd742dc3e
CCGTTACCTTGTTACGACTTGATCATGAATCACAAAGTGGTAGCGCCCTCCCGAAGGTTAAGCTACCTATATTTTTGCAACCCTCCCATGGTTAGTGACGGGCGGGTGTGTACAAGGCCCGGGAACGTATTCACCGTGGCATTCTGATCCACGATTACTAGCGATTCCGACTTCATGGAGTCGAGTTGCAGACTCAATCGGACTGACGCACTTTATGAAGTCCGCTTGCTCTCGCGAGTCGCTTCTCTTTGTATGCGCCATTTGTAGCATATTGTAGCCCTGGTCGTAGGGCCATGATGACTTGACGTCATCCCACCTTCCCTCAATTTATCACTGGCGATCTCCTTTGGAGTTCCCGGCCGGACCATGGCAGCAAAGGATAGGGTTGCGCTCGTTGCGGGACTTAACCCAACTTGTTTTATTTCACAACACGAGCTGACGGCAACCGTACAGCACCTGTCTCACGGTTCCAGAAGGCACATTCTCATCTCTGAAAACTTCCGTGGATGTCAAGACCAGGTAGGTTCTTCGCGTTGCATCAGATTATGCTCCACCGCTTGTGCGGGCCCCGTCAATTCATTTGAGTTTAACCTTGCGGCCGTACTCCCCAGGCGGTCGACTTAACGCGTTAGCTCCGGAAGCCACGCCTCAGGGCACAACCTCCAAGTCGACATCGTTTACGGCGTGGACTACCAGGGTATCTAATCCTGTTTGCTCCCACGCTTTCGCACCTGAGCGTCAGTCTTCGTCAGGGGCGCCTTCGCCACCGGTATTCCTCCGAATCTTCCATCTCACCGCTACACCTGGAATTCTACCCTCTACGAGACTCCAAGCTTGCCGGTATCAGACAGTTCCCAGAGTTGGGCCGAAGTTCACATCTGACTTAACAAACCGCCTGCGTGCGCTTTACGCCCAGTAATTCCGATTAACGCTTGCACCCTCGTATTACCGCGGCTGCTTTTGGCACGGAGTTAGCCAGTGCTTCTTCTGCGGGTAACGTCAATGAGCAAAGGTAGTAACTTTACTCCCTTCCTCCCGCTGAAAGTACTTTTACAGCCGAAGGCCTTCTTCATACACGCGGCATGGCTGCATCAGGCTTGCGCCCATTGGTAATATTCCCCACTGCTGCCTCCCGTG
+
02,/967:7:551&-,''(&%%73+1..6332761.++056.(),0;73-82*+4-4*;*5%.,+-+'%&(+6::+'--%35-(-0,)0.---'((*01+43..5)+.023467:0194,174+3.17729223;9;7:654:5....1,*+,.260222001/7<.85+78;7%2)(%')*83,4++,%+-.240812.9,*'),226/11:1,.,)'*--++.170200.2+,/&**-1449475,:-+,854547;298*,333424-3101234;3-1::925+3886:50//0/12/514447..*.7-*341246--8+-0:903678422.)')'*13196-&%'-,<4+-1.3.9201(*)-+/166:,0)*++))+)-('')*7527223;:26484,56)',$%&'.*&$&,0+*.+0-,+/)+5674355363),.%0%**/0.,/-*--*+,.)29-6+&&(&*--,*,/78355664///-420,/449677743-.*-+,-29,4,)/+22;56:748537-/066*).*'+*.0231-3144/6-0.2471234''05,7/;266;72238;9694.//*.-529.60324550*-*,,0+6667.9-:+.-/08/122/,2..0-180167:992.:/+(-00%((*(,'((*401-1268<:033;7779;899667123),,45/40/0)+//93)+.352)+),5::6//+2/201452476788876-01(/31&%'.-5:4-,-+/8-2-,0554.5,''52+''&&%')8614;7:933/0501/&%)+')(*.0)---.21754.4&6)/219239,60017')%$%*5954,+*$(/:/609.'%$)-4-*.012101+7*;):6:98;1353463953-(+&'$11/95,-2679;88579<8;7/0.3-/04:3,(&**,20795463321/286)2)((,/,')3:2/21-/8,./;/9785680410.,)')--;44332/1(,+2,'511,+1+'+,39.474/,55.,87/*1'*+**.32''')(0'%)(,,9:0:11;8351/%.+,.4.../,..01/00(0887:164397),++%'(/)./08480)+-*,.*,5/85,+.&
@b44f0ea2-3439-40a4-8bd4-e1b8d490eed1 ch=97 read=189560 start_time=2019-12-13T18:23:29Z barcode=BC01 runid=2c9cf7bc05858273f10e7d7ec552fc0bd742dc3e
CTGGTATGCGCTACGTTCCAGTTACGTATTGCGCAATTGCTGCACAGGTTATCGAGAGTGTCTTTGTTAACCTGCTTGCATCGCTCTATCTTCCAGTTGCCTTGTACGGCTTCACACCCCAGTCACTTGAATCACAAAATTATTGGCGCCCTCCAGAAGGTTCGGCTACCTGCTTCCTTTGCAGCCCCTCCCATGGTGGCGGTAGTGTATTACAAGGCCAGGAACGTATTCGCCGTGGCATTTCAGTCCACGATTACTAGCGATTCCGACTTCATGGAGTCAGTACGGGCGCTCAATCCGGACTACGACGCACTTTGCAAAGTTCGCGCCTCGCGAGTCACTTCTCTTTGTATGCGCCATTGCTTGGCGCGTGTATAGCCCTGGTCGTAGAGACCGCGGTGAAGCGACGTCATCCCCACCTTCCTCCAGTTTATCACTGGCAGTCTCCTTTGAGTTCAGCCGGACCGCTGGCAGCAAAGGATGAGTTGCGCTCGTTGGGACTTAACTGGCAACACAGCACGGTGACCATACGCTTTATCTCCCCGGTTCCCGAGGCGCATTCTATCTCTAGAAAACTTCCGTGGATGCTCAAGACCAGGTAAGGTTCTTCATACGTTGCATCAGATTAAAACCACATGCTCCACCGCTTGCGGGCCCAAATCAATTCATTTTGAGTTTAACCTTGCGGCCAATGCTCTGGGCAGTCGGCGCCAACGCGTGAAGCTCCGGAAGCCACGCCTCAGGGCACAACCTCAAGTCGACATCGTTTACGGCGTAGGACTACCCGTTATCTGAAATCCTGTTTGCTCCCGCTTTCGCGCACCTGGGCGTCAGTCTTCGTCAGGGCCGCCCATACCGGTATTCCTCAGATCTCTACGCATTTCGCCGCTGCCGCAAATTCTACCCCTCTACAGGGGGGACTCAAACACCCAGTATCGGATGCAGTTCCCAGGTTAGGCCAGGGATTTCGTGACTTAACAAACCGCCTGCATTACGCTTTACGCCCAGTAGTTCCGATTAACGCTTGCCCTCCGTATTACCGCGACAACTTGGCGCAGGTTAGCCGGTGTATTCTTCTGCGGGTAACGTCAGTGAGCCGAATTAACTGCTCCTTCCTCCCGCTTCAGAAGTGCTGGCCGGCCTTCTTCATACGCATGGCATGGCATCGGGCTTGCGCCCGATTTATTGCGAAATATTCCCCATACTGCTCCGTAAAG
+
$,*$%%'#$&(+'+(4:,('&/(%(&-&&&&'#$'(.*+'%%%$%&'&',++/%&'&%+'++*4(%+)($.,+'(,'''%&%#$'(.-003+.)$)8-)*)**('#&()+.6-*+',+/(()4310/0'(,-0*(())%,(&*($&''((&(,.'',)*')-'('(*()-)')-,)$,0-%&(&.31,.150'.'+'&&$'$%%*62,)*('+42.2/2*,*0,-201/81--1(,)**',4-.+,05(%%''1,,+0-)*-)45.***/4-/(),/)*++'(%&*.50-'&)/-70223612+(--(,)-(,00-)&).')'&#$%&'(&%##%%**,&,1156076,&''*&/137.10'&&$%(0,.(+'(&'(005/+,063(')*',$/,'''()%)'''+(*'--.*354+)*&%&*'&)'),7<434:44,0&%%)*,**%%(%$(*+5/(*-*)0563/0/),()),+0(.(%%%$)-2+/).-3+6-&(.)/./)'('),)&)')(*((%%'%$$$%&&(%)%$')*136,.)*')*6,2,&())++&+,--)(((*+-+&&.43-.312(+-/440+(+.0,**,7-.1/-.(,,:3062%%'++-4,,-//.*)5*460.24,)*++,,2,&+(&$#$&&)1-.+,*-.,/06590%*/4*++045+()+(.++,/5/2%&)$%')((**))*,.1(($-+00-(&&'%,)').1'/+-0++0*.006//-+2-,#&(*+.-4*1,12,%)(*3,-/.(+'%%'($/''%((/0)').-/.(%-*'*364038/(*,21,&)+-+-,,'*(,-)*),++03..))).*,34,,6614*/1.'*&-)((..5/5-*,)(++*(&&')(*).6,//14-((%(&&((()-),,*//,)'(%%'$+-.3/)*)*.$&&)&,,))'0*+-)1&(#&%)514.**.*),%+',(%+,/&/2()%*%&%'&.)(--(,+*./323*2'%'&'''(%*)-.)'()*'3711)'/,-,*),0*%-,((,3(--./),*%%&&&)*'%')'&%'&+.-/++-1+-,('%)0)08331.163/,1/-0.)&'$&*)'%%&(()%&&%),48,3,$'(+)&***'(&))&+%&'$%-)&'(+.2.-+)('$'#&&&,(&#$'&'))*(-&%&&%')///+'.0+'2,*'(*')'*2-.-.*%'&'&$'&**%)).*'
@aade2981-bdbb-4e06-8f97-7dfab7eb057c ch=106 read=206372 start_time=2019-12-13T18:23:38Z barcode=BC01 runid=2c9cf7bc05858273f10e7d7ec552fc0bd742dc3e
CCGGTTACCTTGTTTGCGACTTCACAATCTCAATCACAGCAGACGGCTTCCTTGCGGTTAGGCCACCGGCTTTGGTGTTATCAGCTCGTGGTGTGACGGGCGGTGTGTGCAGGCCGAGAACGTATTCACCGCGACATGCTGATTCGCGATTACTAGCGATTCCAGCTTCGTAATAGTCGAGTTGCAGACACGATCATTGAGAATGGTTTATGGGTTTTGCTTCACCTCGCGGCTTCGCTTCCCTCTGCACCATCCATTGCAGCACGTGTGTAGCCCAGGTCATAAAGGGGCATGATGATTTGACGTCATCCGCCTTCACTCAGCTTGTCACTGGCGGTCTCGCTAGAGTCCCCAACTTAATGATGTTAACTAACGATAAGGAGTTGCGCTCGTTGCGGGACTTAACCCAACATCTCACGACACGAGCTGACGACAACCATGTGCACCACCTGTATCTCCTTATAGCTATCTCTCACATCTCTGGAGCCTTTATGAGTATGTCAAGACCATAGTAGGTTCTTCGCGCTGCTTCGAATTAAACCACATGCTCCACCGCTTGTGCGGGCCCCGTCAATTCCTTTGAGTTTCATTCTTGCGAACGTGCTACTCAGGCGGAGTACTTATTGCGTTAACTGCGGCACTGAACTTTGACATCCAACCCAGGTACTCATCGTTTACGGCAGTGGCTACTAGGGTATCTAATCCTATTTGCTCCCCACGCTTTCGGGACTGAGCGTCGTTTGCAGCAGGCCAGATCGTCGCCTTCGCCACTGGTGTTCCTCCATATATCTACGCATTTCACCGCTACATGGAATTCCACGATCCTCTCCTGCCTCTAGCTGCCTGGTTTCTATGGCTTACTGAAGTTAAGCTTCAGGCTTTCACCACAGACCCCCCTTGCTGCCGCCTGCTCCTCTTTACGCCCAATAATTCCGGATAACGCTTGCCACCTACATTATTACCGCGGCTGCTGGCGTAGTTAGCCGTGGCTTTCAATAAAGTACCAAATCACTCGGCTACCATTTCCTGTAGCCGCCGTTCTTCCCCTTTATAAGTTTACAATCCGAAAACCTTCTTCCTTCACGCGGCGTTGCTCGGTCCGGGGTTTCCCCATTGCCGGTCCCTACTGCTGCCTCCCGTAGGAG
+
78264;0563.-+'%%&(%+0()%(&+()(+-6/.),,-.0****')*,-,0-*-19.6%3980.6066+*.'/4)),5,...%++.&3,4-35520*41/-1/-/..,-*).)1()./886867;4-.,+,-434,,---5793222225/..(0///6/4+,%+050)('0+//.6110611126/0((&%+&%%(),,.51268;;.688/3;;0.-/0))+7,500/3.15-')3-08+-1--,+04/2/-*-3(-(1-(*,,02,,./-2.+-553./09(+18)+68-...+0:*')++,,%),+*//02-).,.&%')**,204.6,+/855386677.0.-330)(-&&'1,1--*.**,-+-00,++)8+*+%)3/))+,2478;2218201031024,5585754402134372551/00167;968:10**+/139/09.22.1293,+/+..5555442.++%')-:88-/9,/0,7/.*4.+*+,21335665//-/.,.%*),107;0/.,.2267;6**.2-;;6:;0/.155009.071--*+.331:/611)$,.-:5:751885.-51*)*18/13-*)*'(++&.013662687.,'*)+*7*):,-.7241--0./.2.'-)/120164/02;/8*1&)%&)+-*)+--/43370/%&&-'%)+.1/.023.(('-).,006-/),,3:2.0328;2*-**26)-(44*+*++-.0-0+0:/(,+*'(,1/52349858759;7<98:4.').*0+1-0+3372225468845452/9./(*5/22..%)+-0-1-3.(**+/1--.08:770++-0'34//080795;:18898<91;11-,/*)071-+,.00*+645:0-%(***-:9:33),),401255;57;6332/9*,/85.//..*-(%,+/653445:6-.'&$##&&&-2,-2&.)*8;89;9:282226/8--*++16622544110*,-*%)))080,-),,.4634(003/7256:<68<85542/.-,1-79:;:35*%&(*+6+)'*&+,<7033551'%)//+(+*0.7;72877-2.2/92022/-2329,1'+9<34</28:4,-810,*&'$++''+)(**)--)/;,-8*70+-
@8c81dd6a-1550-4bb1-9dce-aa7905800013 ch=90 read=141953 start_time=2019-12-13T18:23:37Z barcode=BC01 runid=2c9cf7bc05858273f10e7d7ec552fc0bd742dc3e
CCCGGTTACCTTGTTACGACTTCACCCCAGTCATAGATCACAAAGTGGTAAGCGCCCACTCCCGAGTTAAGCTACCTACTTCTTTTGCAACCCACTCCCATGGTGTGACGGGCGGTGTGTACAAGGCCGGGAACGTATTCACCGTGGCATTCTGATCACGATTACTAGCGATTCCGACTTCACCATGGGTCGAGTTGCAGACTCAATCCGGACTACGACGCATGAGGTCCGCTGCTCTCGCGAGGTGCTTCTCTTTGTATTAACGCCATTGTAGCACATTGTAGCCCTGGTCATGCAGGCCATGATGACTTGACGTCATCCCCACCTTCCTCCAGTTTATCACTGGCGGTCTCCTTTGAGTTCCGGCCGGACCGCTGGCAACAAAGGATAAGGGTTGCGCTCGTTGCGGGACTTAGCAGCATTTCACAACACGAGGCGGCGACAGCCAATGCAGCACCTGTCTCACAGTTCCCGAGGGCGCAATCCATCTCTGGAAAGTTCTGTGGATCCAAGACCAGGTAAGGTTCTTCGCGTTGCATCTGGAATTAAACCACATGCTCCACCGCTTGCGGGCCCCGTCAATTCATTTGAGTTTTAACCTTGCGGCCGTACTCCCCAGGCGGTCGACTTAACGCGTTAGCTCGGAAGCCACGCCTCAAGGGCACAACCTCCAAGTCGACATCGTTTACGGCGTGGACTACCAGAATTATCTAATCCTGTTTGCTCCCCACGCTTTCGCACCTGAGCGTCAGTCTTCGTCCAGGGGCCGCCTTCGCCACCGATATTCCTCCAGATCTCTACGCATTTCACCGCTACACCTGGAATTCTGCCCCCCTCTACAGAGACTCAAAGCTTACCCATTATCAGATGCAGTTCCCAGGTTGAGCCGGGGATTTCACATCTGACTTAACAAACCGCCTGCGCGCTTTACGCCAATGTGATTAACGCTTGCACCCTCCATTATTACCGCGGCTGCTGGCGCGAGTTAGCCGGTGCTTCAGCTAAGGTAACGTCAATGAGCAAAGGTAACTGCTCCCTTCCTCCCGCTGAAAGGTACTTTACAACCCGAAGGCCTTTCTTCGCTACGCGGCATGAAGCATCAGGCTTGCGCCCATTATTGCAATATTCCCCTGCTTGCCTCCCGTAGGAG
+
/60*).-&07.7007013799;0,.,.,,-06,,((+,.-11;8122754'')--9-(,+0)()+-+903+//19:,059</849,%/'*+8/%')/;0-./88865686985476452427955/5'(71.))''+.;2118--.*+(450()**-&()*/./,0-0234::842.3.,)%&)-./3'*++,301...04568/5/./5614-*(*)*()((&%()*/1--($&,-761-.*.**')+4162/6($%%)&+&++03/04-++.-,-',.,&,$/35-.796(,'(%.3/7//--2...,/()*.324-847.,/;9;87/*)))*79-.179,5,,+.0*,/-+23-.07/;0103228576//5/933,87;+1-9964)-+,-,-21/1/+/.//;4*.2,()/,+13/:-+*+1))()&&*'%*'(--1221-.,*).*12357./150/.//3870+%&'+'**+++5-.8,189777/22+-.9611025120+./168</-*+-.+3.;65<7443/6---//%*))',)76,29..**+--7814:./.1-00525:8-)-/6879-&')(*,.1;;,594,4+++.208+0043529.+-32188667/8/:/10/,0,')+--),)/*-61344977,(-66/,/-6/2.1'.*0253453/.+53*'')*('*(+,86177&,'++..,-,051463/65+$*,,9;6)+)+/89.,0.5845/.08:;9::78;9437)*24:*97/2:8<9:;;499776+572+20**+/30002275976<<1.7:7::220163.,.)/.-)%-07350++*'*%(#*%*652.*'()+'14+(-**+8&)+///346;650/00510'/04+372-2:83/00/010/1/016.//1,2668/0))*-)+,((.+0,,**)))'.0.+-(()&%'$+1/-28142047,381409111829,*&'(%')5+,,6,02--./'$#')%%+**041235*//.-356:-0.,,,+-)(&+0*2;84.68/)67839),(*((+))'-..*2,')(3*35-5234<2-)*&+'.*2.,,*.,#'&')'**,/623,9:,*82'5+,.2;332071,**)))'$'&'+8+,9292+,
@7d3bdd7f-f0b5-4c18-8129-2afdb109a435 ch=209 read=114574 start_time=2019-12-13T18:23:38Z barcode=BC01 runid=2c9cf7bc05858273f10e7d7ec552fc0bd742dc3e
CCAGTTACCTTGTTACGGCTTCCGCTGATATCAATCCCTGTAGACGGCTCCTTCGCTTGCGGTTCCCAGGCCACCGTGCAGGTCGTTATCGCTCTCATTAATTAGCGTGACGGGCGGTGTGTACAAGGCCAGAACGTATTCACCGCGACGTGCTGATTCGCGTTACTGATTCCAACCTCATGTAGTCAGTTGCAGACTACAATCCAGACAGAATGGTTTTATGGGTTTTGGCTTCTCCTCGCGGCAGCACCCTCTGCACCATCCATTGTAGCGCAGTGGTAGCCCAGGTCAGGGGCATGATGGTTGACGTCATCCCATGGCTTCATCGGCTTGTCACTGGCAATCTCGCTAGAGTCTAGCAATGATGGTAACTGGCTTGATAAGGAGGTTGCGCTCGTTACGGAGGACTTAGCAACATCTCACGGCAGGCTGGCGACAACCATGCACCTGTATCTCATGTAATATCTCTCCATCTCTGGAGCCTTTATGAGAGTGTCAGTTCGTTAAGGTTCTTCGTTACTTCAGATTGACATGCTCCGCTTGTGCGGGCCCAATCGGTGCTGAGTTTCATTCTGCGCGGGCAATCCTGCACTCAGTGGAGTACTTGTGCGTTAACTGCAGCGCTGAACTGACATCCAACGCCAGGTACTCATCGTTTACGGCGTAGGCCTACTACAGGGTATCATCCTATTGCTCCCCACGCTTTCAGGACTGAGCGTCAGTTGCAGGCCAGATCGTCGCCTTCGCCACTGGTGTTCCTCCATATATCTACGCATTTCGCCGCTTCTTACGTAGATTCCACGATCCTCCTCCTGCCTCTGGCTGCCTTGGTTTCTATGAAACACTGAAGTTGAAAAACCTTCAGGCTTTCTACAGACCCTTGCTGCCGCCTGTCCTCTGCGCCCAATAATTCCGGATAGCAACGCCACCTACGTACCGCTGCGCGGCGTGGTGTAAATGGCTTTAATAAATTGCGAAATCACTCCGGCTGCCATTCCTGTAGCCGCCGTTCTTCCTTTATAACGAAGTTTACAATCCGAAAACCAGCTATTTCGCTTTCGCGGTGCTCGGTCAAGGGTTTCCCCGTGCCGAAGATTCCTACTGCTGCCTCCCGTAG
+
3))(8+*,),+(*,'+(+-.-5(#$$#')*+1-5*2.*#&'&%&&&'')+/-2,)''$()05,+&&''-+,,%&'($#%&+(+$&++((()**+),%($)%')#%%'''',)44448534225691323'%&)((.1-*.&'*/++*+-'5,541,296/3)*2''%&&81+)0)3413*.&((*0,%'%'*--/430(,*-*1+&&-+%)%&&&-/79+2527,386()'&')&%)*-//*0'&$#&#).,''&$'),0..7+).3*))--))$()&*(%)++(&(+*,&,35/.(*+*/,/02/).0105-6/'#'$$(')&%&&&)&)-(,0&*'(%$$$(()(&'*&&)(')%%'-/9.--),%&'()%$#$##%&)('*+&'**.(**-13)6)$'-2'*.-*''*$,&&(*+.0+&''%%&((+.0..+')/&1,'($(#''+)-*-*(*&(%(*-*-00,*),427951)*-%%*''''$&$('$'*$(&%%)'%&%(+)(+29435/**0&++6,)*)3'%$$%)(/1..&)(,).)/',*(*'''(*%)&%%*()-,8.-17;2+')((+)#&##$$%%$&$'*-&)&&(&')(('#%$$&(,3343756/..%+.35.11/&0&*-*+,-()%$&)%%&,++.1,+11%-'.-*,%--+0+-/1*&$*.-.121,,3)())+,,+433)$(()/52,+36))')'&'**1(006/0,)&*3-220..++*)'&'((+)%(.%/./104+,-.,--0/2/.+,+/(*7..%,,()*(&'&$&$)%&,1.0,%'(,+0)+,')//-++**-.4/.-%*((((+18/)%%(&,.&&&))**()*3&*+()&(%&)*(,0.00.))%(*,249$&$#%%$$'%)-))('((')$'%''&'(''*)-1&(('&'+/($)%'%&-/+**&*(()''(.+(''%'&&'11,.++&)*+))+()*+/3*--''$()**,')*.'+)'&$*)%00,(((+,-4002756:4050'')*)+866&&*(/7,)+09/1(%((('&'&%&&&+-('$%'(%%&'(()'*+-,...,(+/*.8)065+&1&+&&))'+/+2+'%(%%'').0+1/*),((
@61199ac8-328a-4693-8491-f1bb842db79a ch=271 read=118160 start_time=2019-12-13T18:23:33Z barcode=BC01 runid=2c9cf7bc05858273f10e7d7ec552fc0bd742dc3e
CTCTACGGGAGGCAGCAGTAGAATGTGCACAATGGAAACCTGATGTAGCAACGCCGCGTGGTGATGAAGGTTTTCGGATCGTAAAGCTCTGTCTTTGGGAAGATAATGACGGTACCCAGGAGGAAGCCACGGCTAACCTACGTGCCAGCAGCCGCGGTATGCAGGCGAGCGTTGGCGGATTGCCTGGGCGTAAAGGGCGTAGGCGGATGATTAGTGGGATGTGAAAATACCCGGGCTCAACTTGGTGCTGCATTCCAAGCGGTTATCTAGAGTGCAGGAGAGAGGAGAGTGGAATTCCCTAGTGTAGCGGTGAAATGGTAGAATTAGGAAGAACACCAGTGGCGAGCGACTCTCTGGACTGTAACGACGCTGAGGCTCAGCGTGGGAACAGCAGTTCGGTACCCTGGTAGTCCACGCCGTAAACGATGAATACTAGGTGTGGGGTTTCAACACCTCCGTGCCGCCACTTAACGCGGTAAATGTCCGCCTGGGGAGTACGGTCGCAAAGATTAAACTCAAAGGAATTGGCGGGGACCCGCACAAGTAGCGGAGCATGTGGTTTAATTCAAGCAACCTGAAGAACCTACGCCAGCATCCTTGCGTCTTAATCGAGAAATCCCTTCGGGGACAAAGGTGACAGGTGGTGCATGGTTGTCGTCAGCTCGTGTCGTGAGATGTTGGGTTAGAATCCCGCGTAGGCGCAGCCCTTGTCGTTAGTTACTACCATTAAGTTTGGTTTTCAGCAGAACTGCGCAGTTTAGCAGGAGGAAGGTGGGATGGCATTAATCATCATGCCCCTTATGTGTGAGGGCTACGTGCCACAATGGCTGGTACAGAGAGATGCAATACCGTGGTGGAGCCAAACTTTAAAACCAGTCTCAGTTCGGATTGTGGGCTGAATGCTACATGAAGCTGGAGTTGCGGTAATCGCGAATCAGAATAATAGCGGTGAATACGTTCCCGGGTCTTGTACACACCGCCCGTCACACCATGAGAGTTGGCAATACCCGAGATCCGTGAGCTAACCGCAAGGAGGCAGCGGTTGACCGAAGGTAAGTCAGCAGAACTGAGATCGTAACAAAGTAACCGG
+
./9877/7/'*,&+28*66''+02&2)**)0,,.)*,,+.,--.*)*(.1,-%-.+...01-,-..18161;:3/0:376549:+*/007454/89094,336-5-,,34,77,:3(-*.++'++)15/1.7---0-('(+,./5:3.5/+09.24013+')$''&)-/0/:.()*+/'6)&)+*-5987///**.,,)/'-/*,.,,.-,,')/3;:41.++,47-.+61(025989/5*,+)-*)&%&,-003,.+',)*+///64)-(+))*(-56-('&.**)%*,-.6-7+90)')*//53333;85302*&''&&&$(''1520*.0,-0823539**,&(23550,'(.430/---110,0('((%)+./+*+*,4-+*&''&%'$)'*%&$(%)20,04756497./35;977982000/0:6451,-53797666-;8636011:79:13296*-5&&)&(%&++&(-,-%*)/.9+-))+/0(&*,.36;792607**,-7/;91673;,)'&%($-(5+082-89,)),-.4*)('-(4*...744/1/75-0.+)()%').,)')+0(-3,,%#&'-*''+,44*+)&&&*+,7/5/+))&(*(),8018659:2599:,,1+049//4..1/,++10517011350../**&*+0/141101351:262330+,..83+'%%#%&'.*..,02)),-/:7/8/..;422249.:.6*0+2)+'*,,+'$&'%-&)'&'(#%$('1()%,(13,*0,1.211.(%%)'(%,&*-')&(+35.411*,1//.0/*'&-,/*),,)/0-*)(-9.)8,,-,*(+*),(***+(&((((0.,(())+50016.*,)-640<<:5:77886+())/9681-,%&%*+*-/)(&#$%&'+-*,+()+5;1/05+*'%$'*+/2886:65-*,4/,&''*+,45547*(,((6/,+(046617/0/21315;22:104755447..,)'&(7-,)(.,*$72**'**.317866*2-044001430.++,0.54-)+&(%1+327+-+**)))()+*.&&,$'*%&)())-3215&,,.36587
@0c971c31-f22f-4b16-9c0c-b85353284426 ch=393 read=63830 start_time=2019-12-13T18:23:30Z barcode=BC01 runid=2c9cf7bc05858273f10e7d7ec552fc0bd742dc3e
CTCCTGCGGGAGGCAGCGGTGGGGAATGTTACTGTGGGCGCAAGCCTGATGCAACCATGCCGCCGTGTGAAGGCCTTCGGGTTGTAAAGTACTTTCAGCAGGGAGGAGAATTAAAGTTAATACCTTTGCTCATTGACGTTACCCGCAGAAGAAGCCTCAGACTAACTCCGTGCCAGCAGCCGCGGTAATGCACGGAGAGGTGCAAGCGTTAATCAGGAATTACTGGGCGTAAAGCGCGCAGGCAGTTTTATTAAGTCAGATGTAAAGAATCCACAGGCTCAACCTGGGAACTGCACCTGATACTGGCAAACGAGTCTCGTAGAGGGTAGAATTCCAGGTGTAGCGGTGAAATGCGTAGAGATCTGGAGGAATACCGGTGAAAGAGCGGCCCCGGACGAAGACGGCGCTCAGGTGCGAAGCGTGGGGAACAAACAAGTTAGATACCTGGTAGTCGCCGTAAACGATGTCGACTTGGAGGTTGTGCCCTTGAGGCGTGGCCCGGAGCTAACGTTAAGTCGACCGCCTGCAAGAAGATACGACGCAAAGGTTGAAACTCAAATGAATTATTGGGGCCCGCTGAAGCGGTGGAGCATGTGGTTTAATTCGATTAACGCAGAACCTTACCTGGTCTTGACATCCACGGTTTTCCAGAGATGAGAATGTGCCTTCAGGAACCGTGGGACAGGTGCTGCGCTGGCTGTCGTAATCGTATTTGTAGAAATGTTGGGTTAAGTCCCGCAACGAGGCGCAAGCCCTTATCGCTTTGTTGCCAGCGGTCCGGCCAGGGGTGCTCAAAAGGAGACTACCGTGATAAACTGGAGAAGAGTGGGGATGATCCAGTCATCGCCAGCCCCGCCGACCAGGGCTACACACGTGCTACAATGGCGCATACAAAACGACCTCGCGGGAGGCAAACGGACCTCATAAAGTGCGTCGTAAGTCCGGATTGGAGTCTGCAGCTCGACTCCCATGAAGTCGGAATCGCTAGTAATCGTGGATCAAGAATGCCGCGGTGAATACGTTCCCAGACTGTACACACCGCCCGTCACACCATGGGAGTGGGTTGCAAAGAAGTGGGTAAACAGCAGCCGGAGGCGCTTACCGCTTTGTGATTCCTTGTGCGGTGAAGTCGTAACAAGGAACCGGG
+
,,.3*+-&34(,..,32'/0.14+*..,7+%(&%),6-,*,0*')+())*)())-34027,)+%&&&&%'&&++/*+''/+1+&(*31,-,+0:/0,-,%/6.)+)('%&)$&&((+100,(,-(*++,.0&-(('-,,5+)2+(*((+'%))#&$$%$(&+--..111-005521-)+.,)+)/,)+)'*'+(0))')-+-134123090:04)))+--10349:992*0/(&').+1*297/71;<,'0/0.345+0363+-,.'.+.3'#'$*/,1.0+.)++-/*10./+)+('(+,,-(.)(*/*,)%')*/5/++('*)'**0*5-0/-*27322.--,.*)+++*+665,)('(/0;::-,0+2-+584:752.,&&(+(-160-)1.74/5/..+-++016.08977*.+((0//43(*)(06+50$+*1,09888:/02/*&'&%,90416500-/034421*.+4,//07+,+24('')'15/./0++&'&&%$)'*-.(%+*0*00+)-1.05-+'&'&(&&&'%63%3)309*+0,/.3;85364;;6.'&+*&)%,05/,4($%#$&'(/.40.1).0/5.1/30:42537-+$)$%$))+*((',728./3//2455:7778751&'(&&)9,0***')+5.+++//4976/.1)$.3*269780-/-/,1+*)&%$'%)*.226..(%('(),46'0:'()(&'+,*)+'')10:22.1-3,*-1-4*)0.//1*2%25/*,,*,+()**)10&*&&(+/0.,,1.,-%+++)%&,1,/11)*+,++'($)%'&'(,24*,+03)(+(&&(,*-61))(')*-(&),,87%+&$)351*'-,,)00*0.+*)'(')(,+--200026316424554452,'**)1++,00,..()(*34-31859864,,/2,-*%%$(2-/.)()+*).'0+**&&')&'(&),,+*)+,2-))//12-00'1(+,//0('+--015379:8713)&''+*41-2-64/08738458,)&#(&&%$%%*(*)/825:-/00'.(-/%*%%&&),-6,,0(/-4-''+)+&11.30%)&&($$%)*,%''''*0+-23)+.(,***-092))),'%$+-1./.*,..//42/*.0/88;-6*
@0d37d9e1-6199-499e-9789-7f0ba56f7667 ch=213 read=263365 start_time=2019-12-13T18:23:50Z barcode=BC01 runid=2c9cf7bc05858273f10e7d7ec552fc0bd742dc3e
CCGGTTACCTTGTTACGACTTCACCCCAGTCGCTAAGCCCACCGTAGTCGCCTGCCTCTTGCGAGGTTAAGCGCAACGCCTTCAGGTAGACAACTCCCACATGGTGTGACAGGCGGTTATTGTACAAGGCCTGGGAACGTATTCACCGCGGCATGCTGATCACGATTACTGGCGTTACGCCTTCTCGAGTTGCAGAGAACAATCCGAACTGGAACCCGGCTTTTGGAGATTAGCGCTCTCGCGGTTTGCTGCTTACTGTCACCGCCATTTGTAGCGTGTGTGGCCAGCGCGTAAGGGCCATGAGGATGACGTCATCCCACCTTCCTCCGGCTTATCACCGGCGGTTCGCTGGAGTCCCCAACTAAATGATGGTAACTAAAGGCGAGGGTTGCGCTCGTTGCGGGACTTAACCAACATCTCACGACACGGGCTGACGACAACCATGCACCACCTGTATCTCCGCTATAGCTATCTCTCCATCTCTGGAGCCTTAGGTATCGCAAGACCTGGTAGGTTCTTCGCGTTACTTCGAATTAAACCACATGCTCCACCGCTTGTACGGGCCCAAATCAATTCAGCACGAGTTTCATTCTTGCGAACGTACTACTCGGGCGAATTACTTATTGCGTTAACTGCAGCACTGAACTGACATCCAACACTTAGTACTCATCGTTTACGGCGTGGACTACTAGGGTATCTAATCCTATTTGCTCCCCACGCTTTCGGGACTGACGTCAGTTGCAGGCCAGATGCGTCGCCTTCGCCACTGGTGTTCCTCCATATATCTACGCATTTCACCGCTACACATGGGAATTCCCGATCCTCTCCTGCACTCTGGCTGCCTGGTTTCTATGAAACACTGAAGTTAAGCTTCAGGCTTTCACCACAGACCCTTGCCGCCTGCTCCCTCTTTACGCCCAATAATTCCGGATAACGCTTGCCGCCTACGTATTACCGCGGCTGCTGGCACGTGGTTAGCCGTGGCTTTCTAATAAAGTACCGTCATCGGCTACCTGCCATTTCCTGTAGCCGCCGTTCATCCTTTATAACCAGAAGTTTACAATCCGAAAACCTTCTTCCGCTTCACGCGGCGTTGCTCGGTCAGGGTTTCCCCCATTGCCGAAAATTCCCTACTGCTGCCTCCCGTAGGG
+
7.0.,:,-7.9*,5+02145-,(.+1*22.7),,+-()85+-82,'**'&),*)++)(/+++1/')4-,&)+))4**-8;:<8004/'&+/'+)-39-'))/0(5,./57&24227+6++4'.(.33000,))*'++41112929:<694:88:3//./+/$&').*')$'$$**'$%%(',+,-,,--+7./,-.)-5)0-)(0(,/.-*-+)/,**3'.7;,6-+,*0-01,&,,-11-)*-,30,,+*'%$$%'&+)*/6()))56)).,+-+.3753'/-1(),..04.+(,+57772/.0*$&(+89:81594+036;9676906-,2-1274828296::/-,,'***+244*-++++/973233:7896047-340-**1/10--'')()09221;81+('*&)),-755332+,+/0020%+0.0+5889:9;<;1/0/27./4*+0..-+-)&'(*,0122370/-(,+*+.0//4/((*%'%()/++*+(,(*+.1:6166'--,3799:02310)-2/8'),4,4;413,)+1,567/.5/--.3,*&./011/,*-,-/396;6(&%##(&*-7+-13:070/0669:.5/430/01*-140.+2*)*08-40/045/5.//4.,,-,777::*(-/0460)0,/,+.-),)),23397/4:.,0,:8998946733310-+,./13/3/18*,1;0-/-599-.//*10(*%/4**,))/0266.9.-.-*(+//0/.%')+9465-41+,-,-./798:<6654/155647897746-5;9468834/$++--321)$$&&(&('))21//+/3+,2')*-/.76657;89:177..*('/,&&&(4.0.-0:1-*,/730361-.-*)/,/0/0637+**(*-+09977709300,87,-0+'&--0299:36381/,),*.13.47',0*'-&/1483540-1...55625/(*+,'0-0,-0/-325,05/((,-027/++%1001+'(,+1.,'+($#)*-1;4---.0234613878:1.14.-64/-1+2&**,3+.:4.35<94((/8:9188;8909,%&1)3*-++,1.,2.-,440833&)16/<91:;9*,1511-*-325,71:+*+3-.-+,-5,8:+,04*)&
@bf0fc038-b87c-4c34-9086-7c89b259b1f7 ch=180 read=231502 start_time=2019-12-13T18:23:47Z barcode=BC01 runid=2c9cf7bc05858273f10e7d7ec552fc0bd742dc3e
CCGGTTACCTTTGCATTTGCGGCTTCACCCAATCATCGAGGAAATACCTTGAACAGCTCCTTCCTTGCGGTTAGGCCACCGGCTTCGGGTGTTATCAACTCTCGTGGTGTGACGGGCGGTGTGTACCAAGGCCGAGAACGTATTCACCGCGGTATGCTGATTCGCGATTACTAGCGATTCAACTTCATGTAGTCGAGTTGCAGACTACAATCCGAACTGAGAATGGTTTGTAGGTTTTGCTTCACCTCGCGGCCTTCTTCCCTCTGCACCATCCATTGGCACGTGTGGCCCAGGTCGCAGGGCATGATGATTTGACGTCATCCCCGCCTTCCTCCTTTGTCTTTAGCGGTCTCGCTAGAGTCCCCAACTTAATGATGGTAACTAACGATAAGGGTTGCGCTCGTTGCGGGACTCTGGCAGAACTTTGCCGGTGACGAAGCTGGAGGAAGGCTGAACATCCATCATGCCCCATGTTTATGGAGCTACTGCAATAGATAGTGCGAAGCTTAGCCACGAAATGGCTTCTATAAACTTCATTGCGAATTCGAACGTTAACGCCAGTCTGCAACTCGGCACCTTTCAACTGGAGATTACTGGTAATCTCGCGAATCGAAATGTCGCGATATTCCCGGTTGTCTTAACCTACGCCCATCTACCTATGAAGATGGCAACTTCTGAAGTCCGCAGGCAACGGCCGAAGGTGGTCGGCGATTGGGGTGAAGTCGCCAACAGGCTTAACGAACAAACGACTGTATGGAATTAGCTACAATTTTCGACGCTTTCTTCAGCATATGTAATG
+
0)*-/9%+&$%$%'$))'(*,%*.,*%+&()2/55:8&(&$&%%&&)&&&$%''',-.07683)),,,.1-0*-467136-/+.0438///36445'''''+()*--9764574998*521/*+.-/.+/14/+&+%'+-2/040/3-,,++./247:7862/-./-9/.-653674723*4.08/,,#',-095448;58&1%+,(&+0/2216;:81-)*1-.14:8*.%660;9+*131.,2038,.(+*)-./)/.9.--43313780;9)/.)*)'))++)*&(()),1,+$%').262-,,-,-53,+002567:,310*525:4878/,0((.*(,($+2131,)--02++&)*348)1)-///1//.335401('*/+.+-'$-/++4*,)//2/2604383-+./0(+'%(+/-+*0)+1075543+,-))*41--++/-44)+(&&%)).+,+''&,/+'$'&&'&'*((%%(%%(%$)+1,+*00&(.*&$'($&&%)#'%$%&)+*&'%&'1,/0.53+&%$&&*($%&%*(,-+&*)&.,)+'$%'*$864(21,*.*%&'#&$#%%&(')**(*&$,()**.40420/(0/542940'/2-.-00'*)(.,2+55,+')&&((*)&$'&%#((/72.-(&$('&&''*&%%)(*+.)((+),+'&)-/$##&&&')//.-2,(''&'',12+)'')#.&-,20,.''((('(%((+*&%'%$&&'&&'$/,.4%$#%$%$*%'(%)%'#%%%'-4(155-,,,()-20)-21,+//.+)%%('$%
@6c20e3a3-c566-43d4-949c-7a907e7e4776 ch=180 read=231500 start_time=2019-12-13T18:23:42Z barcode=BC01 runid=2c9cf7bc05858273f10e7d7ec552fc0bd742dc3e
CTCACACGGGAGGCAGCAGTGGGGAATGATGGACAATGGACGCAAGCCTGATCAACCATGCCGCGTGAGTGATGAAGGCCCTAGGGTTTGTAAAGCTCTTTTGTGCGGGAAGATAATGGCGGTACCGCAGAATAAGCCCGGACTAACTTCTGCCAGCAGCCGCCGGTAATACGAAGGGGCTAGCGTTGCTCGGAATCACTGGGCGTAAAGGGTGCGTAGGCAGGTCTTTAAGTCAGGGGTGAAATCCTGGAGCTCCAACTCAGAACTGCCTTTGATACTGAAGATCTTGAGTTCGGGAGAGGTGAGTGGAACTGCAGTGTAAATTGAGAAGTGCGTAGATATTCACTGCAAGAACACCGGTGAGCGGCTCACTGGCCCGATACTGACGCTGAGGCACGAAAGCGTGGGGAGCAACGGGATTAGATACCCTGGTAGTCCACGCTATTAAACGATGAATGCCAACCGTTAGTGGGTTTACTCACTGAGTGGCGCAGCTGCTTGCCTAAGCATTCCGCCTGGGGAGTACGGTCGCAGATTAAAACTCAAAGGGAGATTGAAGGGGCCCGCACAAGCGGTGGAGCATGTGGTTTAATTCGACGCAACGCGCAGAACATACCAGCCCTTGACATCCGGTCGCGGACTCAGAGACGGAGTTCTCAGTTCGGCTGGACCAGCAGGTGCATGGCTGTCGTCAGCTCGTGTCGTGAGATGTTGGGTTAAGTCCGCAACGAGCGCAACCCCGTCATAGTTGCTACCATTTAGTTGAGCACTCTGGGAGACTGCGGTGATAAGCCGCGAGGAAAGGTGGGGATGACGTCAAGTCTCATGGCCCTTACGGGCTGGGCTACACACGTGCTACAATGGCGGTGACAATGGGATGCTAAGGGGCGACCCTTCGCAAATCTCAAAAGCCGTCTCAGTTCGGATTGGGCTCTGCAACTCAGGCCCATGAAGTTGGAATCGCTAGTAATCGTGGATCAGCACGCCACGGTGAATACGTTCCCGGGCCTTGTACACCGCCCGTCACACCGGAGTTGGTTTACCTGAAGACGGTGCGCTAACCGAAGGGGCAGCCGGCCACGGTAGGAGTCAGCGACTGGGGTGAAGAATCGTAACAAAGGTAACCGG
+
*+-&))--3,',1-+001188::*.2.-/129688<9:;::3584-25/,,---14:6779;2121..-++.//78.67;***0341:)+74;5'(*+-590,0665;3+*+-,2.-0*/(42/02./2.03/0,)+*,-522-/4./708614.-0/.1)&(%,)+6---,).,*.30.84677/:00.7(3-224'+&*,-00/52+-2.,+.//7+67%1,/02:/40-07+3/-(+,3990199:;///.8&1&-.7%)18450.+'3'')/006301+-...,,(,0<;3;3,,&(.)'')+6;99852,(()(*+)/)/-0&*('(&'()0/433383#*$&+*+*171&-/,6553+,050135645648-*'*(*%*+663334/65530272,16:307.)+).,.%7.+9+-.9899;1/07503441+,)*(&(&08530/123;:273/(.4/23./28;78<</356++,($'(./-&'(&%'&'))0,3.-1)./279858;9787)&()*6+9+,%(+(*+.2;<8777.2./2-(''0''%#&.0,-7**/(1/3458::;;-//.40.061:/708;8717676310/-0.-)0/(0++:0-0:)*.--.205(./68354:/214((((*831-.1.*'*+/388/:011;380),+%),-+/143;:::99888455557883302.1.//73;4;99:87223,')179&%%''1.30::7-/0&&,.07.3317</68/--:0/.::5624(&)'&(),*(*&&++/0.,+0/78.',)),,)-,3;;339977660()'+-&,*2/-1,'&&'*28::99.)*,,0..,.146::996;.1/..90//22414<:::9983/)54673319/-40024:-,-742<7-,5688837).,63)1*,.,44/2132317/00$%-1-,).+..+1-3,1/-.31.-,-3844388:94:/0455442',,10))0//1/2016/*/*-%&%%'&'*,556;468:8852*,&%(2;/60;9,1:72/5./2788775575:6965-06:.853605160012)(+(%$%()0020-4/,-/*+).,&&'(*778846;*.-38:8286
@31a1230a-d34d-4deb-9194-5d602341b943 ch=83 read=155117 start_time=2019-12-13T18:23:40Z barcode=BC01 runid=2c9cf7bc05858273f10e7d7ec552fc0bd742dc3e
CTGGCTCTACGGGGAGGCAGCAGTGGGAATATGTGCACAATGGCGGAAAAGCCTGATGCAGCTCCTTCTGCGCGTGTATAGAAGGCCTTCGAGTTGCCGATACTTTCGGCGGGGAAGGGAGTAAAGTTAATACCATGGTATTGCCGCGAAAAATACCAAACTGCTCGTACCCAGCAGCCGCGGTAATACGGAAGTGCAAGAAGAAGCGTTAATCGGAATTACTGGGCGTAAAAAAGCGCAGGCGGTTTGTTGGGAATCAGATGCTGAAATCCCCGGGCTCAACCTACCAGAACTGCATCTATTTTGTAGCGAAAGGTCTCGTAGAGGGGTAAATTCCAGGTGTAGCCGGTGGTAGAGATCTGGAGAGTGGCGAAAAGAGCGCTCGGACGAACTGACGCTCAGGTGCAGCATTAAGGGGAGCAAACGGGATTGAATACCCTGGTAGTCCACGCGTAAACGATGTCATGGAAACGCGGAGGTTGTGCCGCAGGCGTGGCTTCCGGGCCGCGCAGTCGACCGCACCAAATTGCAACCCATAGGTTAAAAACTCAAAATTAATAATTGACGGAATTTTTTAGCGGGCGGAGCGAACAATTCGGTCTGTGCAGAAGGTATACCTGGTCTTGACATCTACGAGCTTTCAAGAGATGGATTGGTGCCTTCCGGGGACTGTGAGACCCAGCAACATGGCTGTCGTCAGCTCGTGTTAATGAAATGTTGGGTTACGTCCGCAACGAAACGCAATTACTTATCCTTTGTTGCCAGCGGTCGGCCGGGAACTCAAGAGACTGCCAGTGATATAAGCTGGAAGGTGCAAAGGGATGACGTCAAGTGTCGCGGCCCTTACGACCAGGGAATACACACGTGTATACAATAAAACATACAAGAGAAGCATTACTCGCGAGCGGCGGATATCGTAAGTGCGTCGTAGTCCGGTTGGAATAAAGCTCGACTCCATGATGTCGAGATCGCTAATCATCCGTGGATCAGGAGGAATGCCGTGGGGCTGCATTCCCGAGGCCTTGTACACCGCCCGTCACACCATGGGGAGTGGTTGCCAAAAGAAGTAGATAACGCTTCCGGGAGGGCGCTTACCACTTTGTGATTCATGACTGGGGTGAAGGCGTCGTAACAAAGGTAACTTGAGATAGAGCGACAGGCAAAGCCGGAACAACCTAGAACACCGACAAACACTCTTCCTTTTCAGCAATACATGGCGAAAAACA
+
(%%$)(,-110::)(///277+566:5+.,*+)/,+-+/-*+)'*)$#'(),400/0+*(#&%*(-,,(&)()/0101,)%*)**13420,()2,('$$&'''**(&')(*(*((0+.($&).4/+101/'&('#&&&%$)&%.-&)((-**%$$(%'((((%&%&&'&+4,'.0/)5:04-5/-50/1-)-&()./0('0/'*+,-0-3+3+.+5/2.,()1*2656893985+''&'&06513260'+)%&$*'&(++++*(+.292.375,.3/.,.'-,1*%&#$*)-237867,,),3,(%%$&&%*'%&'&&/((*)%%/1.&$'&%%$')(+-/+*)(.%*%()&$%$%(*3.'-(&'$%'(%%&(-1)&%')%'%('-&$%'&()..71400..634//0.&1)'&,)/+%&$*1..%9-*4&#).,42;**.8998676.0.//&*60..--)*)%(%&'%$$%&++)-,68+/'(&&(()+'&&%%&)(-%*+&)%$$$$#%+,-4.&&&%,)3.+,(&$'$+,)%$))(,*)5:8.//.-1,(*&2)*&)&,),,)(&&)+021)(%$)20++)%$$$$%,'))1,*(*$&%)$)&&-)(&%%'').+)(&%''()+-00%(''$(),78/*('**,:52'7)-*-**))-**0<<3/3-0)*),-/+*)%&(%&**/300322344-/0138753/+'+*,,,++/--2)-*$"$&('$''*+(,2(/.*-&&$$'1-221&%))(./1:86561+)+*--/145'.-.9,,($'&&(/11,.,+--,-..(,&(&%%&'*)'(*).31.4434933'&$'$&$%&%&'(%##$%%%.(%)*&)'*-+&&%&)*&%%'*+-'%$''(*'()-./'('*()*,+3+,-3)**'%'.41281('+,3460.48::::5742.2'/-+/10-*&&'%&)-/421//)%$'$&$+*.-,-/10//+'&%&&/*++51241.)/,)&(()%($%$%'%%%%#%$+')('&$*(0'*('()*+/704;2041-,+/.21&*+(%&**)*1)-'696-%(+(+//,++''#&')4)692*,4614048,/8+,-5/,+-)-.)%'&'440-,&)'$%*%$(-.3568766*-*%&&%$#'%().*)+)*(%&(*/*10)$)&''$$#%%''$$&'*/+75.-')'%$$%*,/+)$'+**.%(((%&$&$&$%$$&&%%$&&
@51909708-b3af-485d-83ad-6871bba381cd ch=246 read=176391 start_time=2019-12-13T18:24:00Z barcode=BC01 runid=2c9cf7bc05858273f10e7d7ec552fc0bd742dc3e
CCGGTTACCTTGTTACGACCACTAATCCACCTTAGACAGCTCCTTCCTTGCGGTTAGGCCACCGGCTTCGGGTGTTATCAACTCTCGTGGTGTGACGGGCGGTGTGTACAAGGCCGAGAACGTATTCACCGCGACATGCTGATTCGCGATTACTAGCGATTCCAGCTTCATGTAGTCGAGTTGCAGACTACAATCGGGCAGTGGTTTTATGGGTTTTGCTTCACCTCTGGCTTCGCTTCCTCTGCACCATCCATTGTAGCACGTGTGTAGCCAGGTCATAAGGGGCATGATGGTTGACGTCATCTCCGCTTCACTCCAACTTAAATGCTGGCAGTCTCGCTAGAGTCCCAACTTAATGATGGTAGCTTAACGATAAGGTTGCGCTTCGTTGCGGATAATAACATCTCGACACGAGCTGACGACAACCATGCACCACCTGTATCTCATTATAGCTATCTCTCTCCATCTCTGGAGCCTTTATGAGTATGTCAAGACCTGGTAAGGTTCTTCGCGTTAGCTGAATTAAACCATGCTCCACCGCTTGTGCGGGCCCGTCAATTCCTTTGAGTTTCATTCTTGCCCAGACGTACTACTCAGGCAATTACTTATTGCGTTAACTGCAGCACTGAACTTTGACATCAACATAGTACTCATCGTTTACGGCGTGGACTACTAGGGTATCTAATCTATTTATCCCACGCTTTTCCGGGACTGAGCGTCAGTTGCAGGCCAGATCGTCGCTTATTCGCCACTGGTGTTCCTCTCCATATATCTACGCATTTCACCGCTACGCATGGGTGATCCTCTCTCCTGCACTCTGTAACGCACCGAACAAACTTTACTGAAGTTAAGCTTCGGGCTTTTCACCACAGTTGAACCCTTGCTGCCGCCTGCTCCCTCTTTGCGCCAGCATTCCGGATAACGCTTGCCACCTACATTATTACCGCGGCTGCTGTAACCGGCTCTAACTCATTACCGTCATAGGCTACCATTTTCCTGTAGCCCGCCGTTCTTCTCCTTGCCCGCCAACAGTTTACAATCCGAAAACCTTCTTCCTTCACGCGGCGTTGCTCGGTCGGGGTTTCCCCATTGCCGAAAATTCCCTGCCTCCCGTAGGAG
+
754213.0738.0.+*.01/.-+(2)-0(+)0+*+*/)/0097*:21.9+./948'/56:23,7+*/10(1++016661-+--/13242831()*/)351113/124615/-/10*$''-,*/++30//6.2/26000,---.4,--,0150122102/8320*&('+0.63./1474286:36)-&,+((+('/,42+(&'+3/8;,/1:<+0470,-2;0,27/0%-++344./06/301:6212627+0++7,-.2,(***,.'&&((+%..1-()**.46,*+0//-.*23//355502/+//*+*-4%(*-.3''&%#$**+,1+.,&/0.,//083+',,+'%*)*--..0027285(&'',0/51122/21/1.,*((,-,00/.,5)')($+-+,1/*+*,.0/.2*++,,7819645:6847679./3/1567/()&.'(,344567660..*17862-+,/.%(523:/--.*))**(+.+()-1:40),,4*3.824<;896/7(''%'+(.(0<:::834535**03&&$%,//0-+(+/+'*-16250**1,-.86<:528:*,,(*&($%,2))'*))032147:&0)0+,.1-0623.2/8.0+/1,4332229;46:7-01601+4-'''(&$(-2999.8/,',)2-+/072/-*),-(,--/./.,4/0-/0:+(+'-)%(+,*.31.'457+**)'&'*24*4/:12-/20630.20046/.*-,.6/-..+-./866748*+,*,30545353.,.-001;00249)+*-.*.(+(+%%',-21/.,*'(*''+%+))(%%&&%$&%(,')&'%'(&',+&+'()()08--(-.21)0+(*-2../56//*+*4**,)0,).)+,-484760-.,,/-+.17)$()*%##$$()%'*5498:84.53.4:553*++*.0,1/.13,.+4./-+))()&+%&$','&('&%%#'$%,-$''#%%$&'-+/8+19-)1''((,%,11-.3-5/-*/**,)()#)*&#%$7+72418.)+1421/+-370/.012892,,3*&('+(0*//8,./,-*+0'690/:33;:-*/2.191.452,)4.)&%'(&-5(+(%+'()
@8d767359-3dff-4eee-950e-b6ad295cace7 ch=9 read=45460 start_time=2019-12-13T18:23:59Z barcode=BC01 runid=2c9cf7bc05858273f10e7d7ec552fc0bd742dc3e
CCAGTTGCTGTAAACACGACTTCACTGATCATGAATCACAAAGTGGTAAGCGCGCCCTCCCGGGGATTGAAGCTACTTCTTTGCAGCCCTCCCCATGTGGTGGCGATGGGCGGTGTCAGCCTGGGCCGAGACGTATTGTTCACCGTGGCATTCTGATCCACGATTACTAGCGATTCCGACTTCATAGGTCGAGTTGCAGACTCCAATCGGACTACGGTATACATGAGGTCGCTTGCTCTCGGGAGTCGCGCTTCTCTTTAGCATGCGCCATTTGTAGCACGTGTGTAGCCCTGGTCGTAAAAGATTGGTGACGTCATCCCCACCTTCCTCAGTTTATCACTGTGATCTCCTTCAGAGTTCAGGCGGACCATGGCAGCAAAGGATAAAGGGTTTATCGTTGCAGGACTTAACCCAACATTCCCTGGCACGAGCTGAGCGACAGCCATGCAGCACCCTGTCTCCGGTTCCCGAGCATTCTCATCTCTGGCTTCCGTGGATGTCAAGACCAGGTAAGGTTCTTCGCTTGTTGCATCAGATTAAACCATGCTCCACCCGCTTACATGCGGACCGTCAACTCATTTAGGTTTTAACGCTTTGCAGCCCGTACTCCCCAGGCAGTCGACCAACGCGTTGGCTCAGAGCCGCCTCAGGGGCACAACCTCCGTCGACATCGTTGCAGCGTGGACTACCAGGGTATCTGATCCTGTTGCTCCCCACGCTTTCCTTCCTGAGCACGTCAGTCTTCGTCAGAGGGCCGCCCTTCCATACCAGGTATTCCTCAGATCTCTACGCATTTCACCCGCTACCTGGAGTTCTGCCCCTCTACGGGGCTCAGAAACGCCAGTATCGGATGCAGTTCCAGGTTAGGCCGAAATTTCACATCTGACTTAACGACCGCCTGCGTGCTTACGCTTAATTCCGATTAACAGCACCCTCGTATTACCGCGGCTGCTGGCTGAGTTAGCCGAGTGCTTCTTCTGCGGGATAACGTCAATGAGCAAGGTAATTAACTTTACTCCCCTTCCTCCCGCTGAAAGTACTTTACAGCCAAGGCCTTCTTCATACGCGGCATGCTGCGTGGGCTTACGCCCATTGTCACCAATATTCCCCTGCTGCCTCCCGTAGAAC
+
00$)./+,+,()**(*+-*/./1*.-0211//03976373;5,-+-,*'&''**00+*-)(+/+)#3&%&&%&'$&$)%'+('-.+29-)965*%+'&)+(())*,+1212&.,*(%&''(&(.1,,'&*0,17302(),)'**(+-,,,078334637',,,1100*+*,-,/5.**.19:710)()(++*01912,/4728)9+-(%&&&)')(%$$$$&'*()))13'(-,*+//,3+))&,-0))),3035+87(#$#&,,..0411;1/,,,,+0.(*,-+-/16+*'+,./370,&$%'$&%((,-3789:249/+08149812..0;301434/,&&'+0/7-,,%%('+57/('.0/763+$''')&'(092*4,35-*',&*)&$&/-28/0)781,,'(%,'',-7-52.1)(*++('('2/01.'*.&-,,2.10-0()+&*1+,-12+0&(+221*&&$)*23:58:+46..0*0.02.*.45;98-333/..49,1'-(*',1:424&$%%$%*2)+//9$&+,-1::22/(&++2:*+3,&))+&%&)'&+'"$%#,-15576+/61')+'.,*.0.&).),,41139*(8,..802,*/4+**),*)*%*,+*)(+((*002'()'3.(+1-32041*(&,/37886'(()*36689-5-%)$.--1/(+',&*,+**)/./0'%'.6966690325/.)()+*0-,.%$'&*+,-.)*-03/+-/.565/35&($13)45)/+'$',**//.7*)++-1:-704*-/623134513,/7:3002-*-000/.-/($-&%&#)-3,*2003'(.+.880(-,%'$%$#*20/1+81725*/07/.(+/1/,2*7+%&)''+,,*)+--),..5-4-+$))**5-31.))(%%%$($$&%%'.52-+*3,.0*%&(&-('&(&.**6*.60/-5,357/3)&$*%)+2211/'$''-059558312,+.)%),41+,,0+*)%()+0(1,-*3,/)+/01+,-0,.*,,0-*45.(0/)+++(,*/1//%%%%(''''(-,,/**))+'%(%'&*,*+))+-0),(00,3+%)*+2/'-,)+,%+'5*766,41**(')%&,*(0-((.+,(-)
@4e9b00c0-77dc-4259-ba45-f6ec6f7771da ch=454 read=104609 start_time=2019-12-13T18:23:58Z barcode=BC01 runid=2c9cf7bc05858273f10e7d7ec552fc0bd742dc3e
CCGGTTACCTTGTTACGACTTCACTGTCATGAATCACAAAGTGGTAAGCGCCATCCCGAAGGTTAAGCTACCTACTTCTTTTGCAACCCTCCCATGGTGTGACGGGCGGTGTCTGCGGGCAGGAACGTATTCACCGTGGCATTCTGATCCCGGTACTTCCGGCTTCATGGAGTCGAGTTGCAGACTCAATCCGGACTACGACGCACTTTATGAGGGTCGCTTGCTCGCGGGTCGCTTCCTCTTTGTATGCGCCATTGTAGCACGTGTGTAGCCCTGGTCGTAAGGGCCATGATGACTTGACGTCATCCCACCTTCCTCCAGTTTATCACTGGCAGTCTCGCTGAGTTCCGGCGGACCGCTGGCAAAGGATAAAGGGGTTGCGCTCGTTGCGGGACCAGCAACATTCCCACAACACGAGCTGACGACAGCCAATGCAACACCTGTCTCACGGTTGCGAAGGCACATTCTCATCTCTGAAAACTTCCGGTGTAGGAACCAGGTAGGGTTCGCGTTGAATTAAACCACATGCTCCACCGCTTGTGCGGAAATCAATTAACGGTTTTACAACGCGTACTCCCCAGGCGGTCTGACTTAACGTTAGCTCCGGAAGCCACGCCTCAAAGGGGCACAACCTCCAAGTCGACATCGTTTACGGCGTGGACTACCGGGGTATCTAATCCTGTTTTGCTCCCCACGCTTTCGCGCATGACGTCAGTCTTCGATCCAGGGGCCGCCTTCGCCACCGGTATTATATCAGATCTCGCGATTTTACCGCTACACCTGGAATTCTGCCCCTCCACGAGACTCCGAGCGCGACATCAGATGCAGTTCCAGGTTAGGCCAGGAGTTTCACATCTGACTTAACAAACTGCGCCTGCCGTGCTTTACGCCCAATGAACCCGATTAACGCTTGCACCCTCCGTATTACCGCGGCTGCTGGCACGGGTGTGATTAACTGCTGCCGCGGGTGGCGTCAATGAGCAAAGGTATTAACTTTACTCCCTTCACTCCCGCTGAAGAGTACTTTCTGGCCAGCGAAGGCCTTCTTCATACACGCGGCGTAACATCACGCCCATTGTGCAATATTCCCCACTGCTGCCTCCGCGGAG
+
0337/;.*+*1*.9,../9982,(#$))/223822-2592,/-200(()127*-0,+*+,.,-607+.22531034;62:8-045*6/*(+85))-1--.588684/'))(($$%&)1+(&-,/41.447<6469%1',(+.965516/3&+&'%&*&+)**+.02144.+,,1*&)1.,-*++./-4.-/+213:897964*/&*(2-&&&&*+1*1)*,-,,/011-++),-011*+'(,5.*.14597:<6380,,--)+*,),,.241;/,0:97.1/1+/33:7601-,*(&(*,8648:,:7-*62221/07./,:3/,5487446205:868**-,&)058*)-2+2+())*&)&)-5&604012-*//*05+.+.//12:00093.4+(%50-36809/'&*,&/+.111035354%.+'*+,*0/27/2013%%-2..$&&,++''**-(-.)/0184231763010/45/+)(-$'&$%)(&((.'(*,**$)15/0.)+**)'-*5+88-&&()./045/('1,**0+*&&%'&+**+--./-%'(-2189.)''$%%&&,)200111,///(+&)(-/25/0)+)..1)*,/021/6'17.0/251.-1'+59.-,.4745.7+4+2434240343:73**.-,-::<665/44);8357786595522*8:9*)%')1-,-0-.094,+,&&$%&)./.3498-3*'%'(5()179.4855016../2-/8/71(&(&('+-/248/.)&(.(&%$$'/8025120351,/)&-'%$#(2,(%)'%)(%-)0+.''%&'((($$)*+-,20+000410()),+/$*+/,+/)()3:--*-,..+*++./1/0151*'&+*,/%%%'()*'((*)-,-+&*')('((%'(+,:4<87170)*)/84224.222<45:24/4044:4:/.)-)4*.)+++0+.),-/.-+,'((+,(&&(//.2/523419,/*,-/..3.1*/5.,204:-6;0&'(,4,*/0..0&&),*))('%&%+.-'&('))/-664835;77712+0/,-**$,%%)'**),,/97/14(-(--:///148:4+.0//0/,-+/0)$'''&
@b6e59e41-e9f7-40e8-8b85-b2e22fc299f0 ch=339 read=124882 start_time=2019-12-13T18:23:53Z barcode=BC01 runid=2c9cf7bc05858273f10e7d7ec552fc0bd742dc3e
CTCCTGCAGAAGGAGGCAGCAGTGGGAATATTGCACCGGTAGAGCAAGCCCTGGTCAGCCATGCCGCGTGTATAGAAGAAGGCCTTCCGGGTTGTAAGTACTTTCTTGGGGAGGGAGAATTAAAAGTTAATACCTTTATCATTGGTACCCGCAGGAAAACACCAGCTAACTCGTGCCCTTGGCCCGCGTGGCCGCGGAGGGTGCAAGCGTTAATCGGAACTACTGAATAAAGCGCACGCAGGCAGTTTATTAAGTCAGATGTAAATCCACGGGCTCAGCCTGGGAACTGCATCTGATGCTGTAAGCTGGAGTCTCGTAGAGGTGGGAATTCCAGGTGTAGCGGTGAATGCGTAGAGATCTGGAGGAATACCAGTGGCGAAGGCGGCCCCTGGACTGAATTTGACGCTCAGGTGCGAAAGCATGGGGAGCAAGCAGGATTAAGATACCTGGTAGTCCACGCCGTAAACGATGTCGACTTGGAGGTTGTGCCCATGTGTGGCTTTGGGCCTAACGCGTTAAGTCGACCGCCTGGGGAGTACACGCGGCCACAAAGGTGAAAACTCAAATGGGTGGCAGGGGTATAACAAGTGGAGCATCAATAGTTTTAATTCGATACCTTGCGAAGAACCTTACCTGGTCGCCCGGCATCACAGAACACCAGAGATGGATTGGGTGCCTTCAGGAACTGTAGGATTAGGTGCTGCGCGAAACATCGTCAGCTCGTATTTGTGAAATGTTAGGTTAAGTCCGCAACAGAGCGCAAGCCCTTATCCTTTGTTGCCAGCGGTCCGGCCAGGAACTCAAAGGAAGGCTGCCAGTGATAAACTGGAGGAAGAGGTGGGGATGACGTCAAGTCATCGCCCAGCCCCGCCACGGCCAGGGCTACGATGCTACAATGGCGCATAAAGCGACCTCGCGAGAACAAACGAGACTCGCCGGTGCGTCGTAGTCCCGGATTAAGTCTGCGCTCGGCTCCATGAAGTCAGAATCGCTAGTAATCGTGGATCAGAATGCCACGGTAGATACGTTCCCGGGCGCCTTTTACACCGCCGTCACACCGCTAGGAGTAGGTTGCAAAAGAAGTAGGTAAGCAGCATCGGGAGGGCGCTTGCCTTGATTCATGACTAGAGGTAGAAGTCGTAACAAGGTAACCGGAGATAAACGACAGGCAAGTAGTTAACGCCACAAGAACACCATTAGCTTTCTTGCTTCCAGCAATGCATGGCTACCA
+
/445/)/)%%)'*&(..)11/076;8.85)6-++&)++,*&'&&+81/25+++*)('(2036012---0..01%%.(')))/,6483-(771:.(**$))(+//)0.0/6+(-+%&)%$(%19:,).7/6/+150:5(/1%-&($'&*3)+.)1)00,&&&)3*/.-0+*+.*,)/,%%&++3/)&'('',*)%*)-)+&%'%$(,(.*(4,:-/-21126,00.'++,/2),+-*/-1/02--.2:2&232+..52255(-),2((($&&-.,-+,%0+/)1,0**2010/0+***%(%$&$%&&$##&%)),-,.),$*&'%0&+*,0+.*+,,,+))++,-&'),,0//,,**)/024.+-(&-,*/*'&0(0/++.-1+++/2.''/4,/$$)'(.'(&()*,1*0*(*'&'*'%&%'*83&)$('.&10&,%/%%(*.-,1-,06420-1.((&(&&,/4--+-/+.0/%.201,+',-2),(.0,'(%$$&*(%$%$),)*,.280//,-/3*'./+%+(%&'*)--(&'&*++-*.'427(,*0*)&)')3460.//;:7-1''&&&$1.,&"#$''*+*$$%&%),)($$')*,-;;10538215514*)(%'.-6((3/5-3--4,&))'),.)-**))*$$&,(&($(+-,-./078(+''((,)+3796&7424122-%)*(.*&/.0...-/(*%&(*-/13,-2+-07757./;-*+,,14,+04&/42956./40),-'+*''')()*''.2')1+35*.1,(.1010$($*/*//522.'.*((*-0.8*)&&&&)*4133(0--..5<46760+3-+.'&'&)$(.2+175834331+13658*,&%'+/96+&,*()*&06,+)%%&$'&(((--+,/'*+.+*.$%&'(%%,,,002-1/**+),12((''(&))(&+-'-101)1234664.2,-+*8*'&()++&0..2/+(**2/)*+&*)*-'0.104+,-.--273316.55/5-.3:969+)**..*+6301.043*),0.-&&''*-.(*+-3*,+(*+&)')+%&'&-,),+&557;20644*&*,%)&0+*2,*+)%(%&((-*&.**,*('%&'$&)+-193%%,&+.+-%++,+)-,*,0/-/440.,+.44645//*++01.,3381132(*%'%'**$#&$+(%')+'&+-.4-&&(*+-055+02(+//,&%&*,61-1%(%$$%$%%%
@040c6b6d-3551-4df7-a593-d27e9b566a54 ch=392 read=104791 start_time=2019-12-13T18:24:12Z barcode=BC01 runid=2c9cf7bc05858273f10e7d7ec552fc0bd742dc3e
CCGGTTACCTTATTTTACGACTTCACCCCAGTCATGAATCACAAAGTGGTAAGCGCCCTCCCGAAGGTTAAGCTACCTGCACTTCTTTTGCAACCCACTCCCATGGTGTGACGGGCGGTATTATTACAAGGCCAGGAACATTCACCGTGGCATTCTGATCCACGATTACTAGCGATTCCGACTTCATGGAGTCGAGTTGCAGACTCAATCCGGACTGCGACGCACTTTATGAGGTCGCTTGCTCTCATGAGGTCGCTTCTCTTTGTATGCATTGTATACGTGTGTAGCCCTGGTCATGCAGGGCCATGATGATGACGTCATCCCCCACCTTCCCTCAGTTTATCACTGGCAGTCGCTGAGTTCCCGGCCGGACCGCTGGCAACAAAGGATAAGGGTTGCCGCTCGTTGGGACTTAATAACATTTCACAACAACTACGAGCTGACGTGACAGCCATGCAGCACCTGTCTCACGGTTTCGAAGGTACATTCTCATCTCTACGAAACTTCCGTGGATGTCAAGACCAGGTAAGGTTCTTCGCGTTGCATCGAATTAAAACCACATGCTCCACCGCTTGTGCGGGCCCGGAAATCCTTCATTTGAGTTTTAACCTTGCGGCCGTACTCCCCAGGCGGTCGACTTAACGCGTTAGCTCGGAAGCCACGCCTATAAAGGGCACAACCTCAAGTCGACATCGTTTACGGCGTGGACTACCAGAATTATCTAATCCTGTTTGCTCCCCCACGCTTTCGCACCTGAGCGTCAGTCTTCGTCCAGGGGCCGCCTTCGCCACCAGTATTCCTCCAGATCTCTACGCATTTCACCGCTACACCTGGAATTCTACCCCCTCTACGAGACTCAAACGCCGGTATCAGATGCAGTTCCCAGGTTGAGCCGGGATTTCACATCTGACTTAACAAACCTGCGTGCGCTTTTACGCCCAGTAATTCCGATTAACGCTTGCACCCTCCGTATTACCGCGGCTGCTGGCGCGGGTTAGCCAGTGCTATTCTGCGGGTAACGTCAATGAGCAAAGGTAATTAACTTTACTCCCTTCCTCCCGCTGAAAGTACTTTACAACCCGAAGGCCTTCTTCATACACGCGGCATGGCTGCATCGGAAAACGCCCGTTGTGCAATATTCCCCACTGCTGCCTCCATTATTAGGAG
+
-.-43:15849+3.*)%'+,17;70799-./:5'('(-++),+6,+,1.,61,-155*+,-*,//,))-3/-,/-06*()$'*8+/50.+6,-.4.%('1;4+//.102267-7:216,',*%,)(*,*/.47%.4+1-&(,)+1:38:8778.-,,0546)*)*17023456768:5..02737377,))*+40.3.+.$,%/,./;17'6+:72%-0,0&,&(.59-.),,0.4')+.*,**./*+,*(/,**,:,5553;9../446+21-&&(',,5799,+*138-1:86',&%%,2+0,.-,,-+,(*02999992;99,*-2.3/6.,1-/2;0-.8,,4,51.041'(','),9+14)4/52746977779/1(.55'6.732&(++*/-1(&)12338,432+3+,'%'-,&.5.+,+-*&)'&%(*-.644442)'(+011476988451003')-67202/0::))&(('''*//2:1.11346('&$$)..2476;886:52+.,+),0794451-1)1+53652034-7--.57''-4-;;9+:8+-,/59:9:473//01/124,3+,.)&&(''),%&)+14;91*-6<;,5:4140/0,524+**+*2,,(*1:4051+,()*31:477,6,(&214*/,-(*+(*''&%%)03/090-&/321201)/),..00/1505</*,0/./57:344*/,,'*(.0.-0.19575-12;;,.0/898,)-)*/6,,+.+/9556798:75555841/.4.(7::,6711;1<;8:.-9.&4456950-0())222276355656<;449;7891112:61)4'5-66539872*3367/'3,138)/.+((&&'-%,.28::,,),1:4/++282:11298(1/)24+.)),02111.1-4.1)()*.*++++-.((,+)'%)(-*((,-,)564/3516.')&'(+**+-47/22-.-5..9;0./00,,,()$$%+)-)*.'-55*6767402718784410.63877,9///9:16),,+,)-,1,+699/3048)320()*,,*321281/0&/,/2--1152*'(+)(.80665:524/-(,+.082132420,,)-/'1%%%$(&,+-'&/*--4/71443366,*33567410.28%.''.3+34)*
@de540012-1f36-4b62-a380-6e4e7bfbd451 ch=186 read=97693 start_time=2019-12-13T18:24:12Z barcode=BC01 runid=2c9cf7bc05858273f10e7d7ec552fc0bd742dc3e
CCGGTTACCTTGTTGCGAGCTTCACCCAATCATCAATCCCACCTTAGACAGCTCCTTCCTTGCGGTTAGGCCACCGGCTTCGGGTGTTATCAACTCGTGTGTGACGGGCGGTGTGTACAAGGCCGAGAACGTATTCACCGACATGCTGATTCGCGATTACTAGCGATTCCAACTTCATGTGGTCGAGTTGCAGACTACAATCCGAACTTCAGAATCGGTTTTATGGGTTTTGCTTCACCTCGCGGCTTCGCTTCCCACTCTGCACCATCCATTGTAGCAGCACGTGTGTAGTCATAAGGGCATGATGTTGACGTCATCCACCTTCCTCAACGTCACTGGCAGTCTCGCTAGAGTCCCAACTTAATGATGGTAACTAACGATAGGGTTGCGCTCGTTGCGGGATAACTTAACATCTCACGACACGAGCTGACGACAATATGCACCACCTGTATCTCATATAGCTATCTCTCCATCTCTGGGCCTTAGTATGTCAAAGACCTGGTAAGGTTCTTCGCGTTATGAATTAAACCATGCTCCACCGCTTGTGCGGGCCCCGATCAATTCGCGGAACATTTCTTGCGAACGTACTACTCAGGCGGAGATACTTATTGCGTTAACTGCAGCACTGAACTTCATCCAACACTTGGTACTCATCGTTTACGGCGTGGACTACCGGGTATCAATCTATTTGTCCCCACCGGACTGGAAAGAGCGTCAGTTGCAGGCCGAATCGTCGCGCTACGCCACTGGTGTTCCTCCATATATCTACGCATTTCACCGCTACACATGGAATTCCACGATCCTCTCCTGCACTCTAGCTGCCTGGTTTCTATGGCTTACTGAAGTTAAGCTTCAGGCTTTCCCTGAATGCTTGCTGCCGCCTGCTCCTCTTTACCTTAATAATTCGGATAACGCTTGCCACCTACGTATTGCCGGCTGCTGGCGTGGTTAGCCGTGGCTTTCTAATAAGTACCGTCACTCGGCTACCATTTCCTGTAGCCGCCGTTCTTCCTTTATAACGAAGTTTACAATCCGAAAACCTTCCTATTTCCTTCACGCGGCGTTGCTCGGTCGATACCCCATTGCCGAAATTCCCTACTGCTGCCCTCCCGTAGGAG
+
5.2/3:*364;428..'#&(19++-40-2/224428/0,)'-%&&'&44/001/006/-+-*,.-5-)+44864401-0703--+/4:443--,--+403104551./15644553167/2+8((+)-3/.//4;747:4-456689:2431037708+)),,787555)/'')*'%(&(*,3,*)-*9/0&'324464;52**25-/2-+++&'&/*37<,/00;--67*)+5.:68:889;48,,7-.01328*+1134+*%,*457:5/9/.'.*())(/...,*)')&%(&.0(,*'&$'%&&0(-.8768865-#%$/2,))*)+***,0,,*6,-.42492/0/-02/61**3,/1.2,**+*0.*((-.5/10,)),,.8/2.-40/2,**0821&'%(''1/667676133335775544321,*')%$)43556;45;234.0245%2()++**,-99868;8540)'&*',(,)&(..0232.4+,116164-1*-.8;99<956070**&*&2+4:82.,.,2217369*+&(+--0/0+131*))*(+2-.,(&,1,1.(,))&-,01/.74,...//.273599.'&%'.*,//,6955316/3,/,.*.1.,003,*/)%(--'4*,)*+(&.+,/5779876:3,+..--/31.10+-)'+'(),,%(-/-&..)%,/71)#)/-/(,51.-/*&)0147828/7**)'*,))(--+,..).&''$%&130768-623::467856685868-40233<;00191895320132(-)2-9/%*+../+*,./775/+++-0047777;6464;9458813021/.2-&&*),+'&(3<8%-3/2/)))*&%%-,%''&')*+.7.4;/....2(++7-*+&'*/,/688/81:899894615017038233.'')0-./-')011+.')(/(.6-,,29051.)-.-+()2*,6/138977726780,*&&,,*3:353-/%''*/-1566;:899,-1**2/2+*,.+2:,++3422*)).2--311,&*%16,9;:;824354;:4462240000,$''$)/10*/741.%+,,+2,5/**/222:688,*88-,5/8,.(
@70d95729-4da8-482f-ba4c-3ab8912e886f ch=381 read=204294 start_time=2019-12-13T18:24:12Z barcode=BC01 runid=2c9cf7bc05858273f10e7d7ec552fc0bd742dc3e
CCGGTTACCTTGTTACGACTTCACCCAATCATCAATCCACCTTGGGCGAGCATCCTTCCTTGCGGTTGGGCCACCGGCTTCGAGGTGGTATCGCTCGATAATGGTGCTTGACGGGCGGTGTGTACAGGCCGAGAACGTATTCACCGCGACATGCTGGTCAGGTTCTGGGGTTGGCTGTACCAGATGGTGCGGGCTACAAATCCGAACTGAGAATGGTTTTATGGGTTTTGGCTTCACCTCGCGGCTTCCTCCCTGCACCATCCATTGGCACGATGTGGCAGGTCATAAGGGGCATGATGATTTGACGTCATCGCCTTCACTCCAACTTGTCACTTTGGCAGTCTCGCTAAAGGTCACAACAATGATGGTAACTTAACGATAAGGGTTGCGCTCGTTGCGGGACTTAACCAGCATCTCACGACACGGGCGGCGACAACCGCTGCCATCTCGCCGCAGCCCCAGCATCACCATGGGCTTTATGAGTATGTCAAGATGGGGTTAGATTTGCTTCGATTAAACCACATGCTCTTTTCGCTTGTGCGGGCCCAAATCCAATTCCTTTGAGTTTCGGTGCACGAACGTACTCAGGCGACCTTATTGTTAACTGCAGCACTGAACATCCAACCTTAAGTACTCTCATCGTTTTGGCGTGGACTACTAGGGTATCTAATCCTATTTGTACGCTTTCGGGAACTGAGCGTCGTTTGCAGGCCAGATCGTCGCCTATGCGGGTGATATAACAATATCGCTGCACTTTGAGATTCACGATCCTCTCCTGCACTCTAGCTGCCCGCAGGCACCTGGCTTATGGAGATTTGGCTTCAGGCTTCACCTGAATAACGCGCTGCTCTTTGCGCTGGCAATTCAGATAACGCTTGCCACCTGCATTACCGCGGGCTGCTGGCAGTTAGCCGTGGCTTTCTAATAAAGTACACCATCACTCAGCTTCACCCGTTTTCCTGTAGCCGCCACGTTCTTCCCAACAGAGTTTTGATAAAACCTTCTTCACGCGGGCGTTATCAGTTCGGGTTTCGGTAATTTCCTGCTCCGTGGCAATATCAACACCAACAGAAGGTTACAAGACACCGGTGGCTTAAACATTGGCCGTAACCCGCG
+
5501/0+.%('&%*%('%(*/,+/*&,+//-1.,0+,2.0-).&+*(&($%(*-''-2-,-+1(3,.('(,/*,3.6,-7/,%-('&&*())')*)%&+*/)+2/)'*()+4368/3'(',+/*)))0/1--/.44.1-/.-&)*+..10+2,+,+&''$''(&&%$&+&%$&$'(('$&((---)-)'(',&)(&'(-,*('%%'+'((*/0/214;;217990084'&''+4.'-.,-,*.++1.24,-0')+21294652&)''&+)*+%(*,)))&&'**(*++/22*545//-,*+0(()61027-3&('%)'&*.30/+*/+-./*),((+../45367/-,-+''--/$',-+,60..000+'%('&0/211/0/+.,,22-+--,/18.--4.++*,1.0-&**(*()*'../.-1)365112128840.%%$#&%$)++,&&%$$##%%*'#$&$&&$'%'''),*)..+.,)*,-5453-%%%&%28.3*&&$*++*/16*'**):91,.+,,../*)&)+0,%(,*.1.2..++3-+00**+--6573-771+,0960)$-&&%*(%*,%'%'(.(*.+(&$#''%+('&'(*)-,,(,-0587740$(.(1*1(&&((*,-./-*+*--/,77/-20239;664336,/(&.(++206004+*+4-'$$*(+)22-)1(&&***(+)**',,4-+.-,.-6.-.33274%'%&$%#('/..'$%#$$%$%&((&&&'&(*#%%%%%(%(+1,%&'*,32/,*,1*/7*++/,,/23+-)&#'$&+)$%$$%$$&'$%%)$)#(%#&'(-61+0*))&'$('&'&&#%%&%&$%(##&&&((&'$$%&&'$(,0,'**+)--+)*)(+/+,,&%&%&(%,,+,+143333*,'&$(.1..1:1753,06/*'-*)-50'.((&*2.46,333%)&$+)),6*%012,.,,.,-+-3145&()6778*1*&&*'&&&',/,$$$%&+-)**)(),.,*.-..5*'&''$%$$''*&)3+*)'%$##%%'('%(&&')-2)*%))('(%(%($(&,4102/(+*'&&%%(*,'(+/43'*&$%$$#$$%%$$&*+'&&$&$&$'%&$
@a39c855e-5269-4ae9-8f57-1806ab69f49e ch=149 read=104301 start_time=2019-12-13T18:24:07Z barcode=BC01 runid=2c9cf7bc05858273f10e7d7ec552fc0bd742dc3e
CTCTACGGGAGGCAGCAGTAGAAATTTTCGGCAATGGGAAACCCTGAAAGCCGAGCAACGCCGCGTGAAGGAAGAGGTTTTCAGTTGTAAACTTCTGTTATAAAGGAAGAACAGCGGCTACAGGAAATGGTAGCCAGTGACGGTACTTTGACCACGGCTAACTACATTATAGCAGCCGCAGTAATACGTAGGTGGCAAGCGTTATCCAGGTGTGGGCGTAAAAGAGGAGCAGGCGGCAGCAGGGTCTGTGGTGAAAAGCCTGAAGCAACTTCAGTAGCCATAGAAACCAGGCAGCTAGAGTGCAGGAGAGGGTCGTGGAATTCCATATTGTAGCGGTGAAATGCGTGAATATGGAGACACCGGTGGCGAGGCACGACGATCTGGCCTGCAACTGACGCTCAGTCAGCGATATGATGAGGGAGCAAATGGGATTAAGATACCTAGTAGTCACGCCGTAAACGGTGGTACTGGTGTTGGATATGTCAAAGTTCAGTGCTGCAGTTAACGCAATAAGTACTCCGCCTGAGTGTACGTTCGCAGGAAACTCAAAGGAGGAATTGACGGGGGGCCCGCACAAGCGGTGGAGCATGTGGTTTAATTCGAGCAACGCGAAGAACCTTACCAGGTCTTGACATACTCATAAAGGCTCCAGAGATGGAGAGATAGCTATATGAGATACAGGTGGTGCATGGTTGTCGTCAGCTCGTGTCATTGAGATGTTGGGCTAGAATCCGCAGCTTGAGCGCAACCCTATCGTTAAGTTACCATCATTAAGTTGGGGACTCACTTGAGACTGCCAGTGACAAGCTGGAGGAAGGCAGGGATGACGTCAAATCATCCTTGCCTTATGACCTGGAGCTACACACGCGCGCTACAATGGATGGTGCAGAAGCGAAGCGAGGTGTAAAACCCATAAAACCATTCTCCAGTTCGGATTGTAGTCTGCAACTCGACTACATGAAGTTAGGAATCGCTAGTAATCGCGAATCAGCATGTCGCGAGTGAATACGTTCTCGGGCCTTGTACACACCGCCCGTCACACCACGAGTTGATAACACCCGAAGCCGGTGGCCTAACCGCAGGGAAGGAGCTGTCTAAGGTGGGATTGATGATTGGGGGTGAAGTCGTAACAAGGTAACCGG
+
*,+(())3*'-*0018652/&'''*+,++1277;982.%*,172,),'%%-,12)-.')&/.&'&(*274,/,'((0*8:85(.*8+0/4,,.702,4---:;--,/+*10.&,(,,+,76)2-,43-/--/036&(())'&&'&'&&$%%+).0.822273,+,$.&$$%&)*&06''%'+.1.1755,/(*/827936459551-(1+.(,*-**,.:37)'%+'%+,27::8;94/2'*02240.-030.-.+0)-23*,)'(*-('&(',+*%(-*+((*,,041372'))**()++2655/,+*()%'%&)/,4,4,1501'/'''**('+*+.)-))/--+-8-,,((()+/0:4&32081.-.10)+-00101.+---/,+..2.23564556)3--&'('%,**(*+'&)-*&%.09..&/.,4./')+974:)*,56665,,-/2./17-/'&-')++))',+1948283%*)+-*-(-1;840100,..*.312013-/+*,.),+,,681041-+%&%((766;7+-.))+.*,::8;.,,+('-,11656.+452,06.,.-102885:55:++,),('+.1;:5717/(((-///.1,('(,.)('&&((%+$'$*'(+6451542./08//3417'()-..::.-*+)103222144887677564-6.042,357787;356677213463.-.-'1)*,658879//**,(&%%(20*,1%(%&&(*2076-87-)12+''&((*1:33:674/2926257,691.356'(%'**.034559(21114431222/,,,-1,54(-2/3137540258,-.0./(()$+)')-./045/26-..130,+)+*,*+(.+-.,601;9999878())''*(+('&(&,'*(%(-6--5//31:<63::/8/.,++.269*0*9+%-&(053.2*'+-230563756503.04'(((*,2010(/0+,,.*2/396.--+*.-.102'%((*/--.789<869)/356-4//---./19261-+..66577/-**,(3+*+,.,).0*)-/+.68181230-0146,.0)/*-*),&'(/436/.10103;005--...-,/,/57-/+.*')-*+-2584(1*.-4647
@ad79f750-3139-4e56-b351-29aa7fb3ef31 ch=367 read=218735 start_time=2019-12-13T18:24:22Z barcode=BC01 runid=2c9cf7bc05858273f10e7d7ec552fc0bd742dc3e
CCGGTTACCTTGTTACGACTTCACCCCAGTCATGAACCACAAAGTGGTAAGCGCCTGAAAGGTTAAGCTACCTCTTCTTTTGCAACCCACTCCCATGGTGTGACGGGCGGTGTGTACACCAAGGCCCGGGAACGTATTCACCGTGGCATTCTGATGCGTTACTAGCGATTCCGACCATGGAGTCAGGTTGCAGACTCAATCCGGACTACGACGCACTTTATGAGGTCGCTTGCTCTCGCGAGGTCGCTTCTCTTTGTATGCGCCATTGTAGCACGTGTGTAGCCCTGGTCGTAAGGGGCCGTGATGACTTGACGTCATCACCTTCCTCCAGTTTATCACTGGCAGTCTCGCTGAGTTCCCGGCCGGACCGCTGGCTAAAGGATAAAGGAGTTGCGCTCAGGACTTGACAACATTTCACAACACGAGCTGACGACAGCCATGCAGCACCTGTCTCACGGTTCCCGAAGGCATTCTCATCTCTGAAAACTTCCGTGGATGTCAAGACCAGGTAAGGTTCTTCGCGTTACATCGAATTAAACCATGCTCCACCGCTTGTGCGGGCCCAAATCAATTCATTGAGTTTTAACCTTGCAGCCCGTACTCCCCAGGCGGTCGACTTAACGCGTTAGCTCCGGAAGCCACGCCTCAGGGCACAACCTCCAAGTCGACATCGTTTACGGCGTAGTTCAGAGATTACCTAATCCTGTTTGCTCCCCACGCTTTCGCACCTGAGCGTCAGTCTTCGTCAGGGCCGCCTTCGCCACCGGTATTCCTCAGATCTCTACGCATTTCACCATACACCTGGAATTCTACCCCTCTGCAGAGACTCAAGCTTGCCAGTATCCAGATGCAGTTCCCAGGTTGAGCCAGGGGATTTCACATCTGACAACAAACCGCCTGCGTGCGCCCCTTACGCCCAGTAATTTCGATTAACGCGCTTGCCTCACCGCGGCTGCTGGCACGAGTTGGCAGGTGCTTTACTTCGCGGTAACGTCAATGAGCAAAGGTATTAACTGCCTTCCTCCCCGCTGAAGTACTTTACAACCCGAAGGCCTTCTTCATACGCGGCATGGCTGCATCAGGCTTACGCCCATTATTCAATATTCCCCTGCTGCCTCCCGTAGGAG
+
-4*2,;35244*05)-0,67;6-988--/37354679-+,1;3246778/+--3/$')1,-6-:/,*+++.-)&-2,/49.'&)&87/)0.1'(%(),8435783:9214-.0(-'&(,//4.461))372,.'(+-6..081:584)38.,../+1-)5*//+-/)-2953234-3671+-.-'+,.5-.((61450;34*314941.44635246;7.0-)/20514/:+++-,2')))(+*,+1412-//<:./55689::4662--./-1.1.*)%*+-://9986'1')-/.(-+%*+.-+*&%$'$,,22.-1$*(*-/,*---.8;8233212/:1018535006423::694&/-317.50**1'&%$)+,//3469'/+&)/8/0-.**'2.606)('().,--:/-)(131*-067887797986569-8,-122289622/(,,/+8:-59+(-,-),)(.68876322*+,0,1()937445;95)2332458:)-(()*281;1262&..-1.0176(*-0.25.49654654.)/.-+-))&&&056650(+,+,.93<4%+(*+.8;<-573-0,**$)-2*+;671733)(.1-.6776765868200011.)*+/'6(2/,15),*/63/,)2-,'-25,2,0,6/5670&,,,957<9/31**++&.+,)$&%(#)%)37-0320,,/0:6/045/2,'*&&'(%&()-072225468734778<:758(++7+:45:5<::;<78/0*.-3;3742%&,-/989665636:62*-0&'*/16:88,7+7+50/3/33*.,(-&&''()+2--'+/234:.54/07'(*1054246902,*)+.,,+,8+%+4*/&47,+)),-/-.024:9::89;6;:)()&,).*-'('(&$()+0-+*.1169)',-.321.+-(*,.&.+'(%'+((*4.448,7)(%(*-./2/.+&*&&%&'(&#$&)&&'*-)-36677-3.+'&&+5+...-/+0'&)%04098'),36-,-/).,'*%,/24)(-1261/.213288:86976*)*'(+)(&+'11,+,--9&27629,.-1;9033(0(((/*0/6291('')../86263-0)21..
@01d38fff-2806-48fe-81e1-5e3b1c32f4ce ch=329 read=81965 start_time=2019-12-13T18:24:33Z barcode=BC01 runid=2c9cf7bc05858273f10e7d7ec552fc0bd742dc3e
CCGGTTACCGCGTTGCGACGCTGATGCGGTCACAAAGTGGTAAGCATCGAAGGTTAAACTACCACTAAGCTGGCGCAGCCCACTCTGCGGTGTGACGGGCGGTGCCGCAAGGCCGGGAACTGTGTTAATTCTGATCCCGCGTTGCGATTCCGACCTCTGGAGTCGGTTGCAGACTCAATCGGACTACGACGCACTTTATGAGGTCCGCTTTATGAAGTTCGCTTCTCTGGCAGCCGCCATTGCCTTTAGCGTGCTGGTCATGCAGGCCATGATGACTTGACGTCATCCCCACCTTCCTCCAGTTATCATGGCAGTCTCCTTTGAGTTCCGAAGCCGGACCGCTGGCAGCAAAGGATGGGTTGCGCTCGTTGCGGGACAACTAACATTTCTGCTTCGGCGAAGCGACCCAGCCATGCAGCACCTGTCTGCGGTTCCCGGGCGCATTCTCATCTCTGAAACCTTCGTGGATGCTCAAGACCAGGTAAGGTTCGCGTGCATCGAATTAAACCACATGCTCCACCAGCGTGCGTTTCGTCAATTCATTTGAGTTTCTTGCGGCCGTATCCCCAGGCGGTCGACTTAACGCGTTAACCGGGAAGCCGCTCAGGCAACCTCCAAGTCGACATCGTTTACGGCGTGGACTACCAGAATTATCATCTGTTGCTCCCCACGCTTTCGCACCTGGGCGTAGTCGCTACGTCCAGGGGCCGCCTTCGCCACCGGTGATACTCCAGATCTCTACGCGTTTCCTTCTGCGATTCACCCCTCTACGGACTCCAAAGCACTTAGTATCAGATGGGTTCCCAGGTTGGGCCGGGGTTTCCACATCTGATGACTTAATGAAGCCGCCTGCGCCAATGGAATTCCGATTTGGCAACGCCTCGCGGCTGGCTGGAGTTAGCCGGTGCTTCTTCTGCGGGTAACGATCAATGAGCAAAATTATGCTTCTCCCTTCCTCCCCGCTGAAAGTGCTGGCCAAAGAGGTAGCTTCTTCGCCGCGCGGCAGCGAAGCTGCATCAGACTTTGCGCCCATTGTGCAATATTCCCCTTGCTCCGTAGGAG
+
53'-0/)/*&$$'&%(*(&&)*'$,(%()*.(()/+(),21./)+(,-),(--6;55',-,00&++)*$'(+++()*(/30*-),##'(%.)***(%-1-,+)$(().'*-.18(5510,%%*(-'&%')301/-5+)&-(*'&'(6695.+.67,+$()&)+/*--5-/./4427-8+7(/+630-11322+0153/12.3,,-(')()%#$%$$%'+*'(1/2-,*),)((*'(39/+1'&(%(&'',(&&&$(+..+/*&%'')*%'%&(+*,-0.13567830'&'$*&&((()+(),/1',,-.'30-.4447/17,)$(/-0(&))#&(*0176*)+(((&#$)7-.,()))+04/2-,+,,163428*)''*)&).-+,3*+%#$$%%%$%%&(&'+%-,*).18/4..)+--03),04***))51./&*%&%'*.095353/.(&%&(100//60153,+-)*/3/3/3120/81.,,-..,(('+&)*-/&%+/,2892/*'(*//.2'&10&%&)-(-&&**'),/*5.;2139,,(007(&))(.-/0/***,),2--/8+5*++72-1,3)*)*)/,2)./-4),,&.(%$%%&&%(*'+.,2+'*++/--.-1,04::/-.---105+(&(,3*,'&.,-.,+*,+-27)+,0/1-%*),086300%,2/2-.-/.(*+,'(+$'%'(&&(./&'&')+,3/25//1/(2))(-$''1'((.-*+))))&&&)($&%%&%%$()+,/*#)-2,../***0-,.1'/*%%&#%%$$#$%('%(((()(-1/..'//2,)%%'%).3*/7,.*&))*-73,+''$&$-&%$+)$/2'(($%%&&-)++*&+'-6.2-'2.**&,'#'$&#%$$%+('&(*-*/,$'*.'$%)')&$%&(46;6320.(%)'+*.1214755-2220'$+'&*(*'**,07)081,*275.)11-(2*'/&)'&(0))'*''()$$$%(()-73&'%$&&))/,$$%&('%%'*+046&)&&--)*./.::+,6+-)*+1.00.:+)%$$#&'-6,.+1**$
@a48dd21a-1fab-4b47-9722-dd935d83383d ch=138 read=133291 start_time=2019-12-13T18:24:34Z barcode=BC01 runid=2c9cf7bc05858273f10e7d7ec552fc0bd742dc3e
CCCGTTGCTGCTTGTTACGACTTCACCCCAATCGCTGACCCTGCAGCGCACTCCTTGCGGTTAGCTCGGACTCCGGTATTGCCAACTCTCATGGTGTGACGGGCGGTGTGTACAGACCAGGAACATTCACCGCGACATTCTGATTCGCGATTACCTCAATAATGTAGGCGAGTTTCAGCCTACAGTCAGACGCTGAGACTGGTTTTAAAGTTTGGCTCCACCCACCTCACGGTATTGCATCTCTCTGTACCAGCCATTTGTAGCACGATGTGTTAGCCCTACAGGGGCATGATGATTTGACGTCATCCCACCTTCCTCCTGGTGTTAGGCAGTCTCGCTAAGTCCTCAACTTAATGGTAACCTTAACGACAGGGTTTATAGTTGCGGGTTCTTAACCATCTCGATACGAGCTGACGACAACCATGCACCACCTGTCACCTTGTCCCCAGAGAATTTCACTCGATTAAAGAGCCAGTACCAAGGAGGATGAAGTGTGGGTAAGGTTCTTCGCGTTGCTTCGAATTAAAACCGCTGCTGTGCGGGTCCCCGTCAATTCCGCTTTGAGTTTTTTAATCGTGTAGCCGTACTCCCCAGGCGGAAGGAATAAATGCGATTAGCGCGGCGGCACGGAGGTGTTAAGAACCCCACACCTAGTATTCATCGTTTACGGCGTGGACTACCAGGGTATCTAATAATCATTTGCTCCCCGCTTTCGAGCCTCCAGCGTCGGTTACAGTCCAGAGTCGCCTTCGCCACTGGTGTTCTTCATCTAAATTTCACCGCTACACTGATTCGCTCTCTCTCCCGCACCTGCACTCTAGATAACCGGTTTACGGGATGCGGCACCCAAAGTTGAGCCCGGGTATTTCATCCATAATCATCACCTACGCTCCTTTACGCCCAGTAAATCCGGATATTGTCGCCACCGTATTATTACCATGGCTGCTGGCACGTGATTAGCCGTGGCTTCCTCTGGGTACCGTCATTATCTTCCCCAGAGACGAAAGGTACGATCCGAAACCTTCATCACTCACGGCGTTGCTGCATCGGAATTCCCCATTGTGCAATATTCCCCACTGCTGCCTTGCCTCCCGTAG
+
80(**)%%%%)/.208)/055361*+%&$)(--...-,*-)())(%''*$,--*+.,.)+))(+,/&-**)+(&+(+&-0*.*3*++0/5074.0*)),0,8976;8872*)'('339(+'*%%&**867/...7989;52445;8658/9)'(')(((%'&%%%&,3.+')7<:41111*'&'&,1''/1&(%(*-.:722196++40./8+4+./:5,)&%&,2-,-/+9,/*7+/.5,++**/0+')*(&,-2.9-*'(+-*+/*/,0-+-)'*0*&&'$&.-1.0-,+*(+0;0026,,,+)0-'%)'((-/+0,*,/-)'%&**4+664/2(*-+0,-0.*/&$(*+.7/***'()&(('&''(%*-24/:)))'.4()0&.1*3((()%)&)',+-&%)$&*-3522&00..,/06662201:27:-/40/.*(*(*,,,(&&*'''00)($',/1/9/81.)++*()#*&1(./)1)+0(,+*1,)')'..-11.323154703838-2233($%&&&15,09--,$&+(*64(684123)(*,'3*1.&&'(+,,+/62<9<-2:35/0&'$"&*'3,..5:9.-27753/1'()&)/+1(&*)%0(***-..733964657,3-),10,(%)&')))&*)/3---0./8213335:7///122*4,)*.,,4(//*,-:5./)(*1/3-/5.'((*49+'(+,+,000266/*+-/7--(,-00043/5*,''()...4-70*(*),+73546<950,%&'&%'(-41//24022+-(-*)+1-/%.,/.0,,+76)$($(((21///0,%,),/849*829.('*-'()%*&%$$('(+3)*-1-//10)*00020:81,,05+,0658733'*3,-0.-/2''+**//49-)*./3.-))35'%$'((,:7:;/--'()..*(9'(4''.0/2453.*&)+).&$*.**-.-1,1,.6040.**0,-,/.----9.-.::-9:8,/(**.+&).''&(),+.0/+*/6.597<89;;46++%''%-/.6./-.-,/7%-%%'*176..--%'',-/.,:*768/$(())''*&'/+17382*/,+0
@9d907d76-1a9d-4ba2-bdaf-a5f81e4976b0 ch=345 read=94135 start_time=2019-12-13T18:25:02Z barcode=BC01 runid=2c9cf7bc05858273f10e7d7ec552fc0bd742dc3e
CCTTGTTGACTTCACAGTCATGAATCACAAATTGGTGGCGCGCCCTCGAAAGGGTTAAGCTACCTACTTCTTTTTGCAACCTTCCATGGTGTGACGGGCGGTGTGTACAAGGCCGGAACGTGTTCACCGTGGCATTTCTGATCCACGTTACTAGCGATTCCGACTTCATGGAGGTCGAGTTGACTCAATCCGGACTCTGACGCTATGAGGTCCGCTTGCTCTCGCGGGTCGCTTCTTTATGCGCCATTGTGGCACGTGTGGCCCTGGTCGTAGGGTACATGATGACTTGACGTCATCCCCACCTTCCTCAGTTTATGCTGGCATCTCCTTTGAGTTCCGGCCCGGACCACGGCGAACAAGGATAAAGGGTTTGCGCTCGTTGCGGGACCTTAACATTTCCTGCTTTGAGCTGACAGCCGTAGCCTGCTGTCTCGGTTTGAAGGCTGTTCTCATCTCTGAAAACTTCTGCGTGGATGTCAAGACCAGGTAGGTTTCTTCGCGTTGCATCAGGTAAACCACATGCTCCACACCGCTTGTGCGGGCCCCGTCAATTCATTTGGTTTTAACCTGCGGCCGTACTCCCCAGGCAGCGGTCGACTTAACGCGGGTAAAGCTCCGGAAACGCCTCAGGGCTTCTTCTCAAGTCGACATCGTTTGCAGCGTGGACTACGGGGTATCAATCCTGTTTTCGCGCACTTTCGCACGAACGTCAGTCTTTGTCCAGGGAATACTTCGCCACCGGTATTCATCCAGATCTCTGCGCATTTCACCGCTACGCCTGGAATTCCTGCCTCACGAAGTTCAAACGCCGGTATCAGATGCAGTTCCCAGGTTGAGCCCGAGGATTTCACATCTTTGACGCCAACCGACCGCCTGCGTTGCGCTACGCCCAGTAATTCCGATTAACCTTGCACCCTCCGTATTGCCGCGGCTGCTGGCACGGTTAGCCGATTAACTTCCTGCGGAGTAACGTCAATGAGAGCGGTAACGCAACCAGCATACCGCCTGAAAGTGTTTACAACCCGAAGGCCTTCTTCGCCACGCGGCATGGCTGCATCGGGCTTGCGCGCCCATTGTACAATATTACAACATCCCGTAGAACAATATCGGCGCGCAGAAAGAGTTAACTTACAAAGACGTTTCGACAACTTTCTTTAACACCAGCAATACGGCCGAAAGAACGCGGG
+
3102'+,(%*+,)$'&-/6/021956/1//'+'-&(&'(&''-1/,/')-*+091945)))),+1167:92::2*.+.&*'%()*&*+&,()*-779:646,,*)+&,.*).-+-1/5+('$)-*,/7292610,7*++++/0,&(&)0),,*-+%+6,73255786,-..'&%(*2+))*''335.;261451//%%,()%'(/14654.58),/7056753'%())'''')+&%&&&'-,0361/8/+*-,'-,))(*'.(()&**,+*&((%&$&&(*))''&(()+8789:,648--183646*-(+,:2.+)*&)&'&+%(+208;3238263-*3/',7+'&#$#'&***+5,&(**15'-++-5)&'(*(,21;02,:81)'((-+)&++'-)&&$%%&)&''$&%**',)&&&%+%%$)).01+.%*(0+,.2)0+&$,40/125730+'**(&'+''&%(((0,-/37553347;4272/+**6,1-25211.5+-+**%&%1):898/0/026765//*//-*'),-07+4.154(&'(++202118--.-9;*/(*&''-+705/8///,982+0./$'%*+/35451607121()$&(-)'+,-'1+./&(&).//0+1+&$'$&)&**,.,.0013455618/(-'//018.53.')'01./1.,%'&'))'.('&%%$###&(-,*%&#&%*'0133465066/,/-)$*.,%%%$(&).022.4535413651/3-(+.0..&&'*)*/.9.-.59558-,*0-3720213.'(&,+%'&('(&&%''36*0*,,*0///7+-08.7377+6-*&0+&*)).5&&'''+&00/,)+**)*)+(**%*&&$(%$(&)*-1/2212&'+$%'%(-,/(#%)2617540-5-4+-''*+,'-/,-/3-0.4-%37--,43455303,)'**),-&24-%0'*)(++&%%%&(+$%&05321/*2+&&&(&$&$#&&)$$&&('&$((*$()(0)*-04*)''&&$&(*).3*))'))+,+//286/+(#&&*+3*%'%'+''()*-%046691447)96*$'))+(/3/-)+($&((&#(*5+*+&(,*3.8./08(/.,,'.,)-4-&&()-++'&%((/4**+*()//0,/02+,+77--7-*&'%-0.'*++)(''%(&%()'$&&%$'&"$
@44fa3791-b094-4792-818e-3addf75ef5ee ch=282 read=103819 start_time=2019-12-13T18:25:01Z barcode=BC01 runid=2c9cf7bc05858273f10e7d7ec552fc0bd742dc3e
CCGGTTACCTTGTTACGACTTCTGATCATGGTCACAAAGTGGTAAGCGCCCCAAGAAGGTTAAGCTACCTACTAACTTTTGCAGCCCTCCCATGGTGTGACGGGCCGGTGGCTGGTGGGAACGTGCCTCACCGTGGCATTCCTGATCGATTACTGGCGATTCCCGACTTCATGGAGTCAGGTTGCAGACTCAATCGGACTACGACGCGCTTTATGAGTCAAAAGCACTCTCGCAGGAGTCGCTTCTCTTTGCTTGTAATGCGCCATTGTAGCGTATGTAGCCCTGGTCGTAAGGGCCGGTAATGACTATCCCCACCTTCCTCAGTTTATCACTGGCAGTCTCCTTTGAGTTCCCCGGCCGGACCGCTTTGGCAGCAAAGGATAAGGAGGTTGCGCTCGTTGCAGGACTTAACCCAACATTTCACAACACGGTGACGGCAATGGCACCTGTCTCACGGTTTGAAGGCACCAATCCATCTGGAAAGTTCTGTGGATGTCAAGATAGGTAAGGTTCTTCGCGTTGCATCCAGATTAAACCACATGCTCCACCGCTTGTGCTGGGCCCCGTCATTTGAGTTTAACCTTGCAGCCGTACTCCCCAGGCGGTCGACTTAACGCGTTAGCTCCAGGTACGCCTCAAGGCTGTACCAGTCGACATCGTTTGGCGTGGACTACCAGGGTATCTAATCCTGTTTGTCCCCACGCTTTCCTTTTACTGGGCGTCAGTCTTCGTCAGGGCCGCCTTCGCCGCGGTATTCCTCAGATACGCATTTCCGCTGCACTGGATTCACCCCTCTGCAGGGACTCAAACGCCGGTATCAGATTGAGTTTAGGTTGGGTGGTTGCACATCTGACTTAACAAACCGCCTGCGTGCGCTTGCGCCCAGTAGTTCCGATTAACGCTTGCACCCTCCATTATTACCGCGGCTGGGTTAGCCAGTGCTTCTTCTGCGGGTAACGTCAATGGAGCAGAAGGTATTAGCTTTACCCCTTCCTCCCCGCTGAGAGAAATTGCTTTTACCCAGCCAGGCCTTCTTCATACGCGGCATGGCTGCATCAGGCTTGCCCATTGTCTGCAATATTCCCCACTGCTTACTTGCCTCCGGCCGG
+
2*/*8,+2203),1**,).(+'$$+-(#%'%+(*.14*-0,)*,/+,)21-*'(&))+1-5-+(++.010+.*%%&%%''&)')**('*85/04--)*../,0.-&(&)&*(,+%)',1*.+(/*-+),68824*433549''(*)-')(:032',))+2908//,.04/$&%*$'*-,.21800)(-,+-*/,2*0+1.+-2/2/+%*+04++)&'('248-(+,%)+0/$%'++(*+5-/0805168.+%&%%,)+-.107;53820,-+++',*,,00:+,2567,2*&,022.&&'/)''('(()452-0376658+0)*,:-*+7,//+.-,.2200-+5.-+23,0((&).+1-8/25&)*1*)&%+$,-1'/.+/00,)%('1+()$%')(++('%040//+,*-.*.-84086--1161-+%&(*%*,'-.$$%&%)-1.,/0//-/+100&&''&')).,.4/8921,+()(,*,.7432.197:568,,,.+-++,((.-39:8:746519....1&'()6)**/&,,.../1026.00+.1.(,%)(+0+20.(**-'(32-)05;8.6341+('&$(.**/0,4.-+&-'.,02212/00222340243,.,6*%-%%&,*3761'&)*&%%#$'('&(3456058820'*,11218687,3/,3837434())3355.66,%)*.5/*--.2:3.(',-*%(*,01)%//,+--/75328',-*))#$$%%*,/,'''6455:72/0%'-/&((-.2:31&',4&*$%($),,9,'-43,,.2-0&&,,+758.3,*')&&(.+/0(.)/&$$(,52-/07//.+%()%&$&%(*-4,-(,-0/6/,..21565110&2*-'(,*),,-2-+.3/.363)(*-8*3*))+(&'&*05.05(4(*/4/141..+%$%./-4.-.-%,'&%%)(20//7412%%%''(*-*40/-&,/+,.&-/0-,/)&')*(&,1-,-82.-742-,./*'%*'***&,%'/75(&'*%%$2)%)2/739319-$)&''(*3./1/60015365'/&'%%&))('*,,(&%%&(()(.10341%&$#&'&&')'(+.-1.*)()+)
@13197e71-8bed-441f-981a-c2da6632db4f ch=326 read=207672 start_time=2019-12-13T18:24:57Z barcode=BC01 runid=2c9cf7bc05858273f10e7d7ec552fc0bd742dc3e
CCGGTTACCTTGTTGCGACTTCACCTGATCATCAATCCACAGCAGACAGCTCCTTCCCTTGCGGTTAGGCCACCGGCTTCGGGTGTTATCAGCTCTCGTGGTGTGACGGGCGGTGTGTACAAAGGCCGGAACCGTAAATTCACCGCGACATGCTGATTCGCGATTACTAGCGATTCCAACTTCATATAGTCGAGTTGCAGACTACAATCCGAACTGAGAATGGTTTTATAGGTTTTGCTTCTCGGCGGCTTCGCTTCCCTCTGCATCCATTTGTAGCGTGTGTGTGCAGGTCATAAGGGGCAGGTGATTTAATCCCGCCTTCCTCCAGCTTGTCACTGGCAGTCTGCTGAGAGTCCCCAACAATATTGGTAACTAACGATAGGGTTGCGCTCGTTTGCGGGATAGCAACATCTCACGACACGAGCTGACGACAACCATGCACCACCTGTATCTCCTTATGGCTATCTACCATCTCTGGGCAGCATAGATATCTCAAGACCTGGTAAAGGTTCTTCGCGTTACTTCGAATTCGCCCATGCTCCACCGCTTGTGCAGGCCCCGTCAATTCCTTTGAGTTTCATTCTTGCAGACGTACTATCAGGCGGAGTACTTATTGCGTTAGCTGCAGCACTGAACTTTGACATCCATGCCCAGGTACTCATCGTTTTGCAGCGTGGTTCAGATTATCTAATCCTATTTGCTCCCCACGCTTTCCGGGACTGAGCGTCAGTTGCAGGCCAGATCGTCGCCTTCGCCACTGGTGTTCCTCCGCTTATATCTACGCATTTCACCGCTGCACATGGAATTCCACGATCCTCTCCTGCACTCCTGGCTGCCTGGTTTCTATGGCTTACTGAAGTTAAGCTTCAGGCTTTCACCACAGACCCTTGCTGCCGCCTGCTCCTCTTTACGCCCAATAGTCCGGACGCTTGCCACCTACGTATTACCGCGGCTGCTGGCACGTAGTTAGCGTGGCTTTTCTAATAATTGCAATCACTCGGCTACCGTTTCCTGCTTAGCCGCCGTTCTTCCTTTATAACGAAGTTTACAATCCGAAAACCTTCTTCCTTCACGCTGGCGTTGCTCAGTCGTTTCCCCATTGCCGAAAATTCCCTGCTGCCTCCCGTAGGAACG
+
16,-1/-4506&-4$(+)/194.2+%$)&''+-49253.,)')()+60332467382)/,--5929458;;349.60185-6./)3./.5'+-..,-/0384502460961,4**(%''*/4*,1+210('(%#'$&&-'('/.(.-3578:7676-8-()*+,71100-//(0/.+2,23:4*,(001651---5.039764566;29)+2---*./.767497:-/2&54358--/30/'($&&(((--5**0.20-,2,*+*(01,+/4..0+-()&-&(%($&&-432-)*%&)0+)$&'(+,06)'%(46+$.--50'((.*+-.9/1025526335,,'(%&$%&'*+18:*2(,10++).'/+(')),-035,,)2.4:33354872:,.0*7/*&'$-*,/40//)&'''*(,--1447552*40109-/--(1822:13334667(++*--34,,-,+(),*+,,,,,1''$$'%&%'$+%)&))(,+-,/..7778*/13;8780+-)/,%(0:4%+().)+(1+&(,.003,.,)+2+,.,0'22./0-,.50,-3/5.:90-30:9/+2;++4.,**/-&6*++++--1/-+,))*--.2(0*)**3(+%').-****3379;8788112::1''')**'(*'(*7799;83636.$('**+3(-'.&%$%-*,-/+,4/0/.,.;+*,2388*(*)(18,/32:8.743224419.+2+++&*(((&(,//57575526468:-/.23-/2957443'$&)++44/-).*+*/82,-01+.1$+%'(.--*.22.&$&&)*7/-/./343400//4+0+*',.33597;:03455;606,.-+0,*3//*(*+0*(/31.64/-0.,-,056:.4/..0036013-,.,07**87-,84331.2.2008,+'+,+,//)-*',50.111/81013/-1///:9/;-,*//0688-+).*2/3-.571-+*-')&(%$('-+734.,(+('&($$$&-/20/**'++6:02406:2431-+-3.4396,*2,.:8020752--19:66;7;45;674:7,.+*%&*),+.,,-00100.,9*38:5*10*/3-,01.*08+))()1*,51/;7-.+,'*'*&
@1c62a41e-1987-4110-99f7-6243172cbb5f ch=381 read=204382 start_time=2019-12-13T18:24:57Z barcode=BC01 runid=2c9cf7bc05858273f10e7d7ec552fc0bd742dc3e
CGTTACCTTGTTACGACTTCACCCCAGTCATGAATCACAAAGTGGTAAGCGCCCTCGAAGGTTAAGCTACCTACTTCTTTTGCAACCCATGGTGTGACGGGCGAAATTGTGTACAAGGCCGGGAACGTATTCACCGTGGCATTCTGATCACGATTACTTAGCGATTCCGACTTCATGGGTCGAGTTGCAGACTCAATCCGGACTACGACGCGCTATGAGGTCGCTTGCTCTCGCGGTCGCTTCTCTTTATGCGCCATTGTAGCGCATTAATTGTAGCCCTGGGTCGTAAAGGGCCGTGATGAAACGACGTCTTCCCACCTCCTCCAGTTTATCACTGGCAGTCTCGCTGAGTTCCCCGGCCGGACCGCTGGCAACAAAGGATATAAGGGTTGCGCGTTGCGGGACAACCCAACATTTCACAACCTGAGCTGACGACAGCCATGCAGCATGTCTCACGGTTCCGAAGGCACATTCTCATCTCTGAAAACTTTCCGTGGATGTCAAGACCAGGTAAGGTTCTTCGCGTTGCATCGAATTAAACCACATGCTCCACCGCTTGTGCGGGCCCGTCAATTCATTTTGAGTTTTAACGCGGCCCGTACTCCCCGGGCGGTCGACTTAACGTTAGCTCCGAGCCACGCCTCAAAGGGCACAACCTCCAAGTCGACATCGTTTACGGCGTGGACTACCAGGGTATCTAATCCTGTTTGCTCCCCACGCTTTCGCACCTGAGCGTCAGTCTTCGTCCAGGGGCCGCCCTTCGCCACCGGTATTCTCAGATCTCTACGCATTTCACCGCCACACCGGAATTCTGCCCCCACTCTACGAGACTCAAGCTTGCCAGTATCAGATGCAATTCCCCGGTTGGGCCAGAGTTTCATCTGACTTAACAAACCGCCTGCGTGCGCTTGCACGCCCAGTAATTCCGATTAACGCTCGCACCCTCCGTGTATTACCGCGGCTGCTGGCTGGAGTTAGCCGGTGCTTCTTCTGCGGGTAACGTCAATGAGCAAAGGTATTAACTTTACTCCTTCCTCCCGCTGAAAGTACTTTACAACCCGAGGCCTTCTTCATACGCGCGGCATGGCTGCATCGGGCTTGCGCCCATTGTGCAATATTCCCCACTGCTTGCTTGCTCCGTAGGAG
+
+''.)1/5/--4')*),/788282.)*,1-0/1:875659,,-.4125/1021,+**+(+,.325-///775699:9/43-*1/)11-)99:9775793;;:,%%%('&*(+*-214,7+(3120/.0./400353060//769()*,-$%,-..'')&&'*),-1/'*%+2.3+/-/)*,/121722179887-9/0..40120022320'''%'))..,6./7/..127851372/'),12433;8+/.27::/50.+,-)%'%'0%%*%%&+-071*)+*.102/2*((**4+-/-.-,+&'()+/.%'(%'*+-++-'%,-+02<:6776895;0-.//.4#$''(4478:71,0/2/62392121;01623;,0-93-&((,-0/9.,(''))+/.6.-,,1.-*-/32093../01*%$(*24552/-*-+-11/3*&$%&$+,43/-)+.232/.(*0-1--.,1;26867652/.,025))03//'0,8685570..03;/4/,4+0-4:66;96973;12267*+02/2:38<33202-,10+.7/709./-2,0)/4)(67.:2;6519:0--,9;<01'*#$&)*2*,/-.,379.)2&,1:6501-8-/&/-,/&%'*1'&%')()+.2949(8,.94.(.0746/6+5.452/*,,5764:4+-,4/007660/,%&'+(%.*/345:865333<,+-,563--0.,0:/-20.08.25-100./0016;6619,,3;<10:/2;24<869;156'.--/88350/32133346360388268;482,+#%%))1*6+(*$.699-%'(*7066576588.2-138.00*,..422./0/+1%+$)(+'(*0--',4,$+#)*9/.13510//-100-28(5:25:5797961///*%&%*+/5.)(/.5341-+,.51:388:510+12546:/0&2),42:85+1,+,48:080..2**.8-/.5.54//0<+8/.88:54..1:655:..0.--3491&'*''/02.380-..77+493+2:/)1197:5.0,(++(%++%/5(&'0)8:8;33;4464/*.,+02////61/.0/13.26559171990'4((+-*.,,-:0:88-+%&#%&%(&$$#(,25,-.1-,*
@bfffe5cb-067b-478b-8a72-28b695a09428 ch=173 read=241630 start_time=2019-12-13T18:24:57Z barcode=BC01 runid=2c9cf7bc05858273f10e7d7ec552fc0bd742dc3e
CTCTACAGGAGGCAGCAGTGGGAATATTGCACCAATGGGCGCAAGCCTGATGCAGCCATGCCTACCGCGTGTATGAAGAAGGCCTTCGGGTTGTAAAAGTACTTTCAGCGGGAGGAAGGGAGTAGGATACGCTGCTCATTGACGTTACTGCAGAAGAAGCACCGGCCTCCGTGGCAGCCGCGGTAATACGGAGGTGCAAGCGTTAATCGGAATTACTGGGCTAAAGCGCACGCAGGCAGTTTGTTAAGTCAGATGTGAAATCCCCGGGCTCAACCTGGGAACTGCATCTGATACGGCAAACTTGAGTCTCTCGTAGAGGGGGTAGAATTCCAGGTGTAGCGGTGAAATGCGTAGAGATCTGGAGGGAGGAGATACCGGTGGCGAAGGCGGCCCCCTGGACGAAGACTGACGCTCAGGTGCGAAAGCGTGGGAGCAAACGGGATTAGATACCTGGTAGTCACGCCGTAAACGATGTCGCTTGGAGGTTGTGCCCTTGAGGCGTGGCTTCCGGAGACTGAATTAGAGATCGACCGCCTGGGAATGCAGCCGCAAGGTTAAAACTCAAATGAATTGACGGGGGGCCCGCACAAGCGGTGGGCATGGTTTATTCGATGCAACGCAGAACCTTACCTGGTGACATCCACGGAAGTTTTCGCAGAGAGATGAGAATGTGCCTTCAGGAACCGTAGGGCAGGTGCTGCATAGCTGTCATCCAGCTCGTGTTGTGAAATGTTAGGTTAAGTCCCGCAGCAGAAGCGCAGCCCTTATCCTTTGTTGCCAGCGGTCCGGCCGGGAACTCAAAGGAGACTGCCAGTGACTAAACACCCTGGAGGAAGGTGGGGGATGACGTAAAGTCATCATAGCCCCTTGACCAGGGCTACACGTGCTACAATGGCGCATACAAAGAGAGAAGCGACCTCGCGAGCAAGCGGACCTCATAAAGTGCGTCGTAGTCCGGATTGGAGTCTGCTCGACTCCATGAAACCGGAATCGCCTAGTAATCGTGGATCAGGATGCCACGACGAATACGTTCCCGGAGCCTTGCACACCGCCCGTCACACCGCTTAAGTGGGTTGCAAAAGTAGAGTAGCACTTAACCTTCGGGAGGGCGCTTACCACTTTGTGATTCATGACTGAGGTGAAGTCATGGCAACAAAGGTAACCGG
+
-*/)'+'0/),1-257668295*2/-:.+*()%7*5396/.12514.,*)*,),'*+36620'$))'*/-/0/0578/-4,4.34:4*7529,-022**.*)*,,*++--24'(-)-(-*&&('&'%('0))2+,23+6*(&*+/.''#$&)(-,$)&%(.00+*-)+,**((&'(-4*%'%%(%&&'-*0,,-,.6010343;3:36371327156;864333-*),.(,)--,/+*-2<,,4966387.45651)0.-*/36*+1/-.0-&2258:9497898',,(*-+'*-,.(-**+/+)*()*,*5298/.))*2--/(,,---+*3420.+-,-7133870./.2)))((-,.2-*1+)%++&,)(-8545.3/,+,1.30(32:75*'*309-/((+....35648)+0/-,'*-,+.12598)*0/;59*2,-21/,556::.186,.,0*,+6:878:82,+(&'&%$%&3,01.0.,+-/2*+-,-085774900,1.**'%%-,$%%(,*)*')2/()/00497875)(($+%//-+/01,3.94<<95671*'''*226523',/78.06.++-/0210*.,*+')*-/*'+)$--,,,.+455321++,,*0,.,/331,.*'(+053.0,4+4,,87((&&((('),-31.+.2.0857:707',3)72:98)-.,*,.5488934/,&),-566026(')/038973;2102990,1.$*.-226(,.4.+,-&/('*(**..-)372+30575,67*+4.)))-.3:72*3.20*13,335124(,+&),9886/,-,&&#'+24/./+((-+).(+,*1/08;7++424/(&$,.2357:8./)+682+,/04221&.*+)**%'(*12845160.7212774897*'''(&)+'*1/2430.-,,.,1;286;89:78524994...-.73878.8)3+),+((*,++,,,,5547599/10/'%'*+//621+,'('%*)&(+354----2.-,*,-6)+(&(),898:625154(,%()&)'%(,./3;78;714200),)%%*'.)&-)12441132,(&)((&))(()&&&&,)*&(-,'7/,/3-/2252/5:,-17.+2263/-,-2365,&&')*0-+-1-5)'&+117;--,+4:5739
@ab88f7a4-c31a-4cd5-949a-be119eb6145c ch=129 read=126653 start_time=2019-12-13T18:25:11Z barcode=BC01 runid=2c9cf7bc05858273f10e7d7ec552fc0bd742dc3e
CCGGTTACCTTGTTACGACTCACCCCAATCGCTGGCCTACTGCAGCCTGACCGCTGCCTCCTTGCAGTTGTTAGCTCACGGACTTCGGGTATTGTAGCTCTCATGGTGTGACGGGCGGTGTGTGCAAGACCCGGGAACGTATTCACCGCGACATTCTGATTCGCGTTCACAAAACTCCAGCTCATGGCAGGGCGAGTTTCATTACAATCGAACTGAACTGGTTTTAAAGTTTGGCTCCACCTCACGGTGTGCATCTCTGTACCAGCCATTGTAGCACGTGTGTAGCCACCATAAGGGGCATGATGATTTGACGTCATCCCACCTTCCTCCTGGATTAGCCAGGCAGTCTCGCTAGAGTCCCTCAACAATGGTATTAACTAACGACAAGGGTTGCGCCCGTTGCGGGACTTAACCAGCATCTCACGACACGAGCTGACGACAGCCATGCCACCTGTCACCTTGTCCCCGAAGTTTCCTCGATTAAGAGTATTTTAGGGATATCAGGGTGTAGGTAAGGTTCTTCGCGTTACTTCGAATTAAACCACATGCTCCGCTACTTGTGCGGGTCCCCACGTCAATTCTTTGGTTTATCTTGCGACCGTACTCCCCAGGGCGGAATACTTAATGCGTTAGCGGCGGCACGGAGGTGTTGAAGCCCCACACCCTGGTATTCATCGTTTACGGCGTGGACTGCAGGGTATCTAATCCTGTTTGCTCCCCCACGCTTTTTTTCGAGCCTCAGCGTCAGTTTACAGTCAGAGAGTCGCCTTCGCCACTGGTGTTCTTCCCATAATCTCTACGCATTTCACCGCTACACTAGAATTCCACTTTCTCTCCTGCACTCCTAGATAACCAGTTTAGATGCAGCACCCAAGTTGAGCCCGGGTATTTCACATCCCACTTAATCATCCGCCTACGCTCCGCTTACGCCCAGTAAATCCGGATAACGCCCACTACGTATTACCATGGCTGCTGGCACGTAGTTAGCCGTGGCTTCCTCCTTAGGTACCGTCATTATCTTCCCCAAAGACAGAGCTTTACGATCAAAGGCCTTCATCACTCCGCGGCGTTGCTGCATCAGGGTTTTCCCCATTGTGCAATATTCCCCACTGCTGCTACTCCGTAG
+
+,&.-1/5.3,*,)%%'&((%&,23,+0/0+-*,%.+%%&$%)+%.-)(,-.(,*),/,+,(-/1(.(6''*/))+,),-3/5787).20,.+)'+*.-.-/'+,/1000274;;65911/-&$&*+,0.-)/819229993;445;89878167459::<823)0-&$&'',**)1+*)+,,'+'*)'1-**0-20:)(&+'(*0102%$**%*(.),,+1:9/,0*,+6-155-8.).865-4//1**(//34747885:;545<4693.-.,*,.-1-,%)(-)$%)***(-//,339222109;7-..6883/6;7-398<78/6..74011.--1)*684777,1-0/1(,+.130//0'))4+066,/*-*/048230220.51+4+*/.90/1;0-,55.%&'+''&'$1./.-,)+,.333.-/,.0016411%3154-2//3++(+0.-*,0,.425.&((''6+44564/0+/,'('((*03,0+68050855+/()*/*2*),(-+1:5536+/.7/%.666)*,3+:9441)+,75888/045../2,1263820153+$'+.9464:13;6/1/+*%')15.2214:*9-./369-+.3+-.1242&))+.,0/0.-2+'''+,(-,+,-*(/,-//:+*2%.7:1()(/9,,,//04<7386-/78-(-(&'+19543+/**48-//1+,5.0(*,6<8/25.5420*,+,013+:/*-)*04678/./-,1'316(*.-0//*)()'*+2..3.6167:45587224;76:+-*').1-.02.),+-02:41+,215626*43%.&.)2+7(+*,1,()(+))*+*++0*+.6884:49084;,&*.,++&,///;/2/-8./&*2.*+.(2*+;0.,.-+63+&&))6/776:;:5780))%')/)$&*+)+///.*&+&,3').-//.-1,%%)-',+**'+*+70.1%&(2/259/9+)$*(*+)+9.--1*/&.-/608.0060*231-23/2614301382999.14,,210/,..064*+,024,)(')*&()*+./%&(32)()++,/,+'$%'%+-)-4,07+)*.2/+,9.0/5.8-'..7690*,*%(/&,%&*+11+()-
@9831e46e-a697-4285-bc5c-481e3589eafa ch=381 read=204420 start_time=2019-12-13T18:25:10Z barcode=BC01 runid=2c9cf7bc05858273f10e7d7ec552fc0bd742dc3e
CCGGTTACCTTGTTGCGACTTCACCCCAGTCATGAATCCTGGTGGTAAGCGCGCCACTCCGAAGGTTAAGCTACCTACTTCTTTGCAACCCACTCCCATGGTGTGACGGGCGGTGTGTACAAGGCCCAGGAACGTATTCACCGTGGCATTCTGATCACGATTACTAGCGATTCCGACTGTGGAGTCGAGTTGCAGACTCAATCGGACTACGACGCGCACTTTATGAGGTCCGCTTGCTCTCGCGAGGTCGCTTCTCTTTGTATGCATTGTAGCACGTGTGTAGCCCTGGTCGTAAAGGGCCGCTGATGACTGACGTCATCCCCACCTTCCTCCGGATTTATCACTGGCGGTCTCCTTTGAGTTCCGGCCGGACCGCTGGCAACAAAGGATAAAGAGGTTGCGCTCGTTGCGGGACAACCCAACATTTCACAACACAGGCTGACGACAGCCATGCAGCACCTGTCTCACGGTTCCCGAAGGCATTCTCATCTCTGAAAACTTCCGTGGATGTCAAGACCAGGTAAGGTTCTTCGCGTTGCATCGAATTAAACCACATGCTCCACCGCTTGTACGGGCCCGTCAATTCATTTGAGTTTTAACCTTGCAGCCGTACTCCCCAGGCAGTCGACTTAACGCGTTAGCTCCGGAAGCCACGCCTCAAGGGGCACAACAGAAGTCGACATCGTTTGCAGCGTGGACTACCAGGGTATCTAATCCTGTTTGCTCCCCACGCTTTCGCACCTGAGCGTCAGTCTTCGTCGGGGGCCGCCTTCGCCACCGGTATTCCTCCCAAGATCTCTACGCATTTCACCGCTACACCTGGAATTCTACCCCCCCCTCTACCACGAGACTCCAAGCTGCCAGTATCAGATGCAGTTCCCAGGTTGAGCCGAAGTTTCATCTGACAACAAACCATACTGCGTGCGCTTTTACGCCCAATGTATCCCGATTAACGCTTACCTCCGTATTACCGCGGCTGCTGGCTGGCGTTAACCGGTGCTTGCTTCTTCTGCGGGTAACGTCAATGAGCAAAGGTAATTACTCCTTCACTCCCCGCTGAAAGTGCTTTACAACCCGAAGGCCTTCTTCATACACGCGGCATGGCTGCATCAGGCTTTGCGCCCATTGGTAACAATATTCCCCACTGCTGCCTCCCGTAGGAG
+
,(1,47,,1+4.2:(2/+23950757/./35246/8,.&#$%$(/-.3*--.,872303)'++,-&4/7-22367-+,-:-2:2*-1218/)*)770.602-,-1576;9747/0/21)21.7/56-'1158768-5-,*4716/60.1:924200),-/44/1/.-..28<:84--)&'*)#'**%%55;17/11877,9.6)3.2.))+.624'-',,35,-0/1442,-/28443533%()'./..&),4-/.39/+0-/./*-.(&(*+%*23544../18+,8;.-,,50*-118:****,.,,(((*623793;59..099;4110+*+%.6+**401+.--28810/((0-,-15.9-/-51077643410902(149+2.78',*+,0609240357438--,35-&*-/((*.03291-&&,0*&(%'.--,,.-.0,,/7-8181.-,4/66654313/7:752/)*0+*,))./1877742322981.4117237:::898/.1567557514-6/<270.*-$-+()02;.1/213<7:4+)*++&(/0/4/-,,+-,(/*)*01)$*,)4.53,560+008;<-641.1-,-)051,.-.,/76,-/07)66/,')+*,,.-*,+4.+/4/,02.4.0855235312-,480-/15./*$&%&(2135169729.%($)+,67:700,+,&24/002455864--,0://7*877,%*)+0;:3/0%/8/23.//,.4354284509)3980+;417182568/473:899;351,,')-,.//04:660204<8-02:16800+1525,7,6,4/+2384953-/0334/&)..45415)'%%%)-/7/0010:--/201'-);,4/.-21/-(*.0(**)-0*,00)'$%%)1/69868/-,.),/0+*+%%&'&$$',--&*('%($(0/+**.-/,-)++1&,/*-(*.24---+),2+*)-.-11*%%(#%(''&36.73('*(')1827;65688:721854575520/331;+,+/.'5((),62292--+953-0274+,)((&+130*324480)(,+*++)--:<:67/0'/..01//3732123688,673/1+235095*.,0(*&%**8+.2-3460%(((,-,.5*46(*205.-,
@a4406b58-5964-40ea-9752-fa66df6baf05 ch=259 read=121033 start_time=2019-12-13T18:25:10Z barcode=BC01 runid=2c9cf7bc05858273f10e7d7ec552fc0bd742dc3e
CTCCTACGGGAGGCAGCAGTGGGGAATGTGCACAATGGGCGCAAGCCTGATGCAACCATACCGCGTGTATGAAAAGAGCCTTCGGGTTGTAAAAGTACTTTCAGCGGGGAGGAAGGGAGTAAATTTATACCTTTGCTCATTGACGTTACCGCAGAAAAAGAAACACCGGCTAACTCCGTGCCAGCAGCCGCGGTAATACGGAGGGTGCAAGCGTTAATCGGAATTGCGTAAAGCGCACGCAGGCAGTTTGTTAGATCAGATGTGCGTCACGGGCTCAACCTGGGAACTGCATCTGATACTGGCAAACTTGAGTCTCGGCAGGGGGTACATTCAGGTGTAGCGGTGAGATGCGTAGAGATCTGGAGGAATACCGGTGGCGAGGCGGCCCCCCTGGACGGAAAAGACTTGACGCTCAGGTCGCAGCGTGGGAGCAAACGGGATTAGATACCCTGGTAGTCCACGCCGTAAACGATGTCGACTTGGAGGTTGTGCCCGCTTGAGGCGTGGCTTCAGGCTAACGCGTTAAAGTCGACCGCCTGGGGAATACGGCCGCAAGGTTAAAACTCAAATGAATTGACGAGGGGCCCACACGAAGCGGTGAATAATGGTTTTAATTCGATGCAACGCGAAGAACTACCTGGTCTTGACATCCACGGAAGTTTTCAGAGATGAGAATGTGCCTTCGGGAACCGTGAGACAGGTGCTGCATGGCTGTCGTCAGCTCGTGTTGTGAAATGTTAGGTTAAGTCCTGGCAGAGCGCAACCCTTATCCTTTGTTGCCAGCGGTCCGGCCGAGACTCAAAGGGAGCTGCCAGTGATAAACTGGAGGAAGGTGGGGATGACGTCAGGTACATCATGGCCCTTACGACCAGGGCTACACGTGCTACAATGGCATACAAGAAGCGACCTCGCGAAAACAAGCGGACCTCATAAGTGCGTCGTAGTCCGGATTGTCTGCAACTCGACTCCATGAAGTCGGAATCGCTAGTAATCGTGGATCAAGAATGCCACGGTGAATACGTTCGGGCGCTGTACACCGCCCGTGCACCATGGGAGTGGGTTGCAAAAGTAGGTAACAACCTTCGGGCGCTTACCACTTTGTGATTCATGACTGGGGTGAAGTCGTAACAAGGTAACCGG
+
.,4,)%+'0-(,,133.,-.342'-.+'1(('-16125341780.71.--**)+)7*770786750/0%'(/1.+&%)/*(+()0/+8+,.63,#''+,.3-,--&.0)',.,3(*'&%)--*'-)++)0+15**443429223/9..78'0--283/*%*)&'(-5-*-+,0./1800-13+-,**2-/0,.,,6/0141/.+'*)+.1.133.9-./(,*'*&'((*485+,+2/3176473%2362-5//*)/2,/1+%%$%%&%$()/2769-602/1.-,+.522221-++,,3/9.-39,)+**)++.-11&%)//72-$#&')0/,-:65.*,-3;9650257)))($)'-,4470-1+03/394886192/,)4*0.;3<75+./9682+*'*,)-..402//0.**)%&#$&(*,+,/8+(&)79+5&9:*+:--.105:5/06553043000276279'./1102621+''6,2233:13/61/&+-3053:41201--*/&)***6:5456/9/9+,88212/,1414-+&&('+*.,1($''&,,043:63)022:9212263766'$4:5.51*())*&*-*,.53&&3.*3,,52<;40:7:4000/139799205-//-*+2:5.40+0-,-4455/3434-4*,57.5+)**)720/)2($,),9867,76243:664/+/4/49:9:851),-1/3598881((()31869902./:7.11:%556+-'''-.(*&&$%+*,*,/+49338656**5-,/:3395/.,,,.,/+/+,(,0+,308'1**((-2568120-++0717781.3,/..(0*374056154141-,'$'():341649511%$'(370189,-*)(**557532374/.,''-0/,%(+%+-65/0306+-)*)*,0)++704621--/&)(&*-023566.9*(,',,().346/900/0001/4./(((*-4/8-404)))'(),2//077;:70*))3;5492.,.///6:7-103:8.2-+%&(''''(08315('*%.0397864-)**04338123:5+(+*.5-,+*'.-3357,4.()**++/1..072,///183652455543((+-3./020-(*+3+815;::24
