# Supplementary material for: De novo species identification using 16S rRNA gene nanopore sequencing
Source: PeerJ. 2020 Oct 21;8:e10029. doi: 10.7717/peerj.10029 (PMC7585375; doi:10.7717/peerj.10029)
Supplement: Supplemental Information 3 [file peerj-08-10029-s003.zip › pass_fastq_runid_2c9cf7bc05858273f10e7d7ec552fc0bd742dc3e_467.fastq]

@df0fd56e-9ad8-431f-bace-c0ef4afbdb3a ch=271 read=118247 start_time=2019-12-13T18:25:08Z barcode=BC01 runid=2c9cf7bc05858273f10e7d7ec552fc0bd742dc3e
CTCCTACGGGAGGCAGCAGTAGAATTTTCGGCAATGGAAACCCTGACGAGCAACGCCGCGTGAAGGAAGAAGGTTTTTTCAGTTGTAAACTTCTGTTATAAGGAAGAACGGGAAATGGTAGGCAAGTCTGTGAAAGCCACGGCTAACTACGTGCCGGTAATACGTAGGTGGCAAGCGTTATCCAGGAATTAACCGATAAAGGCAGGCGGCAGCAAGGTCTGTGGTGAAAGCCTGAAGCTTAACTTCAGTAAACCATAGAAACCAGGCAGCTAGGTGCAGGGAGGATCGTGGAATTCCATGGCAGAGAATGCGTGAATGGAGAGTGGCAGAAGGCGACGATCTGTACAACTGACGCTCAGTCGAAAGCGTGAAGGGCGACGGTTGATACCCTGGTGGTCCACGCCGTAAACGATGAGTACTAAGTGTTGGATGTCAAAGAGTTCAGTGCTGCAGTTAACGCAATAAGTACTCCGCCTGAGTAAGGTACGTTTCGCAGAATGAAACTCAAAAGAATTGACGGGGCCCGCGCAAGCGGTGGAGCATGTGGTTTAATTCAAACAGCGCGAACGCTACCAGTCTTGACATACTCATAAAGGCTCCGGAGATGGAGAGACTATATGAGATACAGGCGGTGCATGGTTGTCAGCTCGTCGTGAATGTGGGTTAGAGTCACGAGCAACCCTTATCGGTAGTTACCATCATTAAGTTGGGGACTCCTTAGAACTACCAGTGACAAGCTGGAGGAAGGCGGGATGACGTCAAATCATCATGCCCCTTATGACCTGGGCACACGTGCTACAATGGATGGTGCAGAGGAAGCGAAGCCGCGGGTGAAAACAAAACCCGCATAAAACCATTCTCAGTTCAGTTGTAGTCTGCAACTCGACGCTACATGAAGTTAGATCGCTGGTAATCGCGAATCGGCATGTCGCGGTGAGCCGTTCTCGGGCCTTGTACACCGCCCGTCACACCACGAGTTGATAACACCCGAAACCGGCAGTAACCGCAGGGAAGGAGCTGTCTAAGGTGGGATTGATGATTGGGGTGAAGTCGTAACAGGTAACCGG
+
+.-,*+.,6,()+./-4+01-(&((372,-3/510.'*.)2<0.-.1++,6878577..++().*.*.')*(-/.<3;-83.7///990)(0'+*,7(+)+)0+-+'%%$$'()**('%%&+/&%$$'#%&%&--)04,+/)+*01145824.)*()(0+--987-/,,4:4368:232/.3+'()%%)*%$%%'$%&'&(.+-3765:,&+*)&*(,''+*140*+0.(+..-)+'&''+'*1/5*3378,23,,*),4,1,%/65-022/+0.1512.)*-2144032+5*6+4+*&(&"$%)'*,(-/4313620)'($&'0**&&+)*(%&%&(,.--/'&).,,022/'+,0.6/9%((+)*-02+&)()''$$&'(*((,*27,,&+1)417--/,+1)*2111,,/5.-+**.-)((&(,+.-538749+)')696-67899990122221-,,.-441500.0&%('&('((*&)%##('-3//+-.+.885797.46.95,'(+(1.2+1741191..%-%.()-923,((&'('),/39.,-+/-'++'&(+&$&%$$$&%%%%'*.)-/---./+43456881+/.02-3-/./776*(*(*5556467744302)4735:1489:8815---*+./045-./,&)*(((0,-,$&%%%*$'(&&),-3;6,130+)+,)22:34;89973927/57+.79.671'))&'(,-*()+&1134/2+()+*+)-*++,**(,+2/010/445;9000;:9:-161+-400/249/32'*&'%((,,,3415315<;;:9998.-$*&+*+,+1.+1;652),'))-,'+.<<7293(+')+1-'(*17;979-1469*0.4/.05799:90800064,()''(),-2/-40&(/,/,+-/5/3:44/8(*435'4/3354335&.../15355;335-+*,34511011455:;85752211/),+,-+/---531),*'&(()*1/73,+.18680.-',)/+,)))*0677104-3+'&*#7&(*0151709:6.&''%)4152801,3.3;:;98
@4f9c2043-6e29-45d9-9659-a96dc47911bc ch=59 read=186295 start_time=2019-12-13T18:25:07Z barcode=BC01 runid=2c9cf7bc05858273f10e7d7ec552fc0bd742dc3e
CGGTTACCTTGTTACGACTTCACCCCAATCATCAATCCCACCTTAGACAGCTCCTTCCTTGCGGTTAGGCCACCGGCTTCGGGTGTTATCAACTCGTGGTGTGACGGGCGGTGTGTACAAGGCCGGAACGTATTCACCGCGACATGCTGATTCGCGATTACTAGCGATTCCAACTTCATGTAGTCGAGTTGCAGACTACAATCCGGGCGAGAATGGTTTTATGGGTTTTAGCTGCCTCGCGGCTTCGCTTCCCTCTGCACCATCCATTGTAGCACGTGTGTAGCCCAGGTCATAAGGGCATGATGATTTGTCATCCCCACTTCCCTCCAAACTTAATCTCGCACAGCAGTCTCGCTAGAGTCCCCAACAACCAGTGGTAACTAACGATAGGGTTGCGCTCGTTGCGGGACTTAACCCAGCATCACGACACGAGCTGACGACAACCATGCACCACCTGTATCTCATATAGCTGTATCTCCATCTCTGGAGCCTTTATGAGTATGTCAAGACTATGGTAGGTTCTTCGCGTTGCTTCGAATTAAACCATGCTCCACCGCTTGTGCGGGCCCCGTCAATTCCTTTTGGTTTCATTCTTGCGAACGTACTACTCAGGCGAATTACTTATTGCGTTAACTGCAGCACTGAACTTTGACATCAACACTTAGTACTCATCGTTTACGGCGTGGACTGCTAAGTCTAATCCCTATTTGCTCCCCACGCTTTCGGGACTGAGCGTCAGTTGCAGGCCAGATCGTCGCCTTCGCCACTGGTGTTCCTCCATATATCTACGCATTTCACCGCTACACATGAATTCCACGATCCTCTCCTGCACTCTAGCTGCCTGGTTTCTATGGCTTACTGAAGTTAAGCTTCCAGGCTTTCACCACAGACCCTTGCGCCGCCTGCTCCTCTTTACGCCCAATAATTCCGGATAGCGCTTGCCACCTGCGTATTACCGCGGCTGCTGGCGCGTAGTTAGCGAAACGGCTTTCTAATAAAGTACCGTCACTCGGCTACCATTTCCTGTAGCCGCCGTTTAATCACGCTTTATAACGAAGTTTACAATCCGAAAACCTTCTTCGCGCGGCGTTGTTGCTCGGTCAGGGTTTCCCCATTGCCGAAAATTCCTGCTGCCTCCCGTAGGAG
+
8(4,-%.)*,,35&*+,12:7,014-25388887:190+(-&&&(.470566558;883;1118.8)+1-,)3-.3+,413:40.-201,0+,,4*/5:8889:;899525023,-**,2+2431((2/+226:1.10-..-555667749<:)*.(*&''--16638/7)0*-/235229998:7664:33(++*,%%*-,+020.0'$(')(',..5++.4:16;;2,,+(%)&')+--612;91.11-:/.2***,-3.1/,,5:21220-/./15-.//-;.+-822',(+'*1+2-,-,+//5/+-082905,*/28/5**-&&(*'*(*')*+.'+$$$*++9762723531000175*-0/6/&&'(--4+-())8.00/*)34,.7,367688.,*')4(+))')$4,-,$)()*(,402/225610//.38:9887/0+,*05333/+('+-67%'&&%$$-&)(+,,.522:786821168/;-**-&'(*1+.0*++,*&&((//1(5/;65;738718,--9/-*+.*;;5322++33372580207132,0.*+34*)4577793+,/1,.(*8:57:<54622/,-1+-.13113327:8/+)-((),0(,0,.-091913298/53677;://53/-0567*++'*-*(***-798:985:3'(*)*,;676560*)+1+2601;114**+/9,(.)7:8/*-.11;33*;;9331.+,0264/:.*0%+,*/,,-112525897<97::+**(,25607'(8:369:9951+/,/.3;56.091482/),*-+%-++/+()./14200/////-'))/*%27778:8771:7224111.08356384-9-6*,-2/4'$4620;8.-,-&''.18:.3.)*'+,*,0..//07.15;9.-,+1)0+-67819)0.-)'%)(+.-)5.,-,&&'%-**8019662920+'1)3*.))-&'-)%(*$&%$%*1,,66,(*-+.4,(+,0334/+,-+/,++*.1,3:2-1.//1018188574&'&&%%)%)025121,1%'-(,4)(*01.12008:6/&&()(*(&**+7:6++)(+5./1.4-..-6726;*49;5*/92260069//1.1(*-20/0*16*(7)6-+&
@6f3ab792-d5da-4e84-8171-623c71ea1506 ch=252 read=244461 start_time=2019-12-13T18:25:25Z barcode=BC01 runid=2c9cf7bc05858273f10e7d7ec552fc0bd742dc3e
CCAGTTTACCTTGTTACGACTTCACCCCAGTCATGAATCCTGAAGTGGTAAGCGCCACTCCGAAGGTTAAGCTACCTACTTCTTTGCAACCCACTCCCATGGTGTGACGGGCGAGGTGTGTACAAGGCCGGGAACTTGTATTCACCGTGGCATTCTGATCCACGATTACTAGCGATTCCGACTTCATGGAGTCGAGTTGCAGACTCAATCCGGACTACGACGCACTTTATGAGGTCCGCTTGCTCTCGCGAGGTCGCTTCTCTTTGTATGCGCCACCATTGTAGCACGTGTGTAGCCCTGGTCGTAAGGGCCATGATGACTTGACGTGTCCCCACGCTGGTTTATCACTGGCAGTCTCCTTCGAGTTCCCAGCCGGACCGCTGGCAACAAAGGATAAGGGTTGCGCTCGTTGCGGGACTTAACCCAACGATACAACACAGGCTGACGACAGCCATGCAGCACCTGTCTCACGGTTCCCGAAGGCACATTCTCATCTCTGAAAACTTCCGTGGATGTCCAGGATAGCCGGGTAAGGTTCTTCGCGTTGCATCAGATTAAACCACATGCTCCACCGCTTGTGCGGGCCCGTCAATTCATTTGAGTTTTAACCTTGCGGCGTACTCCCCAGGCGGTCGACTTAACGCGTTAGCTCAAACCGCCTCCAGGCGCCTCAAGTCGACATCGTTTGGCGTGGACTACCAGGTATCTAATCCTGTTTGCTCCCCACGCTTTCGCACCTGAGCGTCAGTCTTCGTCCAGGGGCCGCCTTCGCCACCGGTATTCCTCAGATCTCTACGCATTTCACCCGCTACACCTGGAATTCTACCCCCCCCTCTACGAGACTCAAACTTGCCGGTATCGGATGCAGTTCCCAGGTTGAGGACCCAGTACATCTGACTTAACAAGCCGCCTGCGTGCGCTTTACGCCCAGTAATTCCGATTAACGCTTGCACCCTCCGTATTACCGCGGCTGCTGGCTGGAAGGTTAGCCAGTACTTCTTCTGCGGGTAACGTCAATGAAGCAAAGGCAATGCCTCCTTCCTCCCCGCTGAAAGTGCTTTACAACCCGAAGGCCTTCTTCATACACGCGGCATGGCTGCATCAGGCTTACGCCATTGTGCAATATTCCCACTGCTGCCTCCCGTAGGG
+
.((,-97/0525//9+/,//0973945*,.882642984*+'-)&((/-)(%&(29+--0+())/+8,6-%'(1:<9011:-4:9)+.15<2,.-1;8,3977323587:7.-$,.....1*,48608.'()(*(--)-/50//6:.//4.25;8323-6+**.-7.,,())-139<535/4697.021+,,0.-24:05567969,;,./0/3620-1+3./'++23-,,-.243323/:///0-2122+-//0.33:39.99.-5452323210146942131-)*+-/(&%',1,*/79836/*-4667&(&(),*))++-.-0,+1681,.))-(//85-./0571;,**,,::8271*',4731*'+5/1563.%,,3.-/&088*3/88/.+,.+9333879020-,/:96-/*0',%%)%'&%&%(*+-+4%*8677674/-*,:-8931-)*'(,))/763/029::762,1,1,1*2/1733:66414*+-25/01659.17:89757'*)+($$&*/&3/.13,21;:8<85*)-'&),.+&)).+;;79;333,,,,0*(,+'(/*-./5/1-28/*,/.:7<71690,,,.8<107,.-1---010110,7750+3,7.5571-//345555*1/.-334%%((*&)0.5&,+3/.1505)*',-0/00013:;0+0.0189.130/1&+%((,-65.647341;4.01435.(**,063.0526:25604463/1115;9682)*.89,444796<8001.160:6,6,3+.6*),0//66677987<;7/70*&(4+004735//.102./002298.*-.100+*/1178.1',+1.0909321/-)))-1249/59-)418/)%,+&.-,$&')*,-3630/.115297&6968988521.-)'%$$#&&03*&)(('%))401/:/2+*+0++,.475+,-))-/9027-009022:413..110229280/0/(**&('0,07899;486//75448*:+)+)&*59(1(&-6/((&()('*)0-.;8+(1/.-5.+.),*+*()+.-8,(+).,596<45;50212,204,1...090/.3045.9:829-1058)4))*5-3-,,3087/',-+.246:04.*+7-3,)
@45b4711c-8390-4c61-8ec9-e4362a80302f ch=258 read=99898 start_time=2019-12-13T18:25:22Z barcode=BC01 runid=2c9cf7bc05858273f10e7d7ec552fc0bd742dc3e
CCGGTTACCTTGTTACGACTTCACCCAGTCATGAATCGCAAGTGGTAAGCGCCCTCTCCCGAGTTAAGCTACCTACGCCTTTTGCAACCCTCCCATGGTGTGACGGGCGGTGTCTAAGGCCCGGGAACGTATTCACCGTGGCATTCTGATCCACGTTACTAGCGATTCCGACTTCATGGAGTCGAGTTGCGAACTCAATCCGGACTGACGCACTTTATGAGGTCCGCTTGCTCTCGCGAGGTCGCTTCTCTTTGTATGTGCGCCATTGGCAGCACGTGTTAGCCCTGGTCGTAGGGCCATGATGACTTGACGTCATCCCCACCTTCCTCCAGTTTATCGCGGCAGTCTCCTTTGAGTTCCCGGCCGGACCGCTGGCAACAAAGGATAAGGGTTGCGCGTTGCGGGACTTAATAACATTTCACAGCACGAGCTGACGACAGCCATGTGCAGCACCTGTCTCACGGTTCGGGCATTCTCATCTCTGAAAACTTCCGTGGATGGCCAAGACCAGGTAAGGTTCTTCGCGTTGCATCGGAATTAAATACATACGCTTGTGCGGGCCCCGTCGAATTCATTTGAGTTTTAACCTTGCGGCCGTACTCCCCAGGCGGTCGACTTAACGCGTTAGCTCCGGGAAGCCATCAGGGGCACAACCTCAAGTCGACATCGTTTACGGCGGACTACCAGGGTATCTAATCTGTTTGCTCCCCACGCTTTCGCACCTGAGCGTGAGTCCTCGTCAGGGGTCGCCGCCACCGGTATTCCTCAGATCTCTACGCATTTCACCGCTACCTGAATTCTACCTGCGAGACTCAAGCTTGCCAGTATCAGATGCAGTTCCCAGGTTGAGCCCGGGGATTTCGCCGACAACAAACCGCCTGCGTGCGCTTTACGCCCAGTAATTCCGATTAACGCACCCTCCGTATTACCGCGCGGCTGCTGGCGCAGGTTAGCCGGTGCTTCTTCTGCGGGTAACGTCAATGAGCAAAGGTATTAACTTACTCCTTCCTCCCCGCTGAAGTGCTTTACAACCCGAAGGCCTTCTTCATACGCGGCATGGCTGCATCAGGCTTTGCGCCCATTGATACTAATATTCCCCACTGCTGCCTCCCGTAG
+
4/)/-8*+-+.*.,',0'++8-/661-./5'/,.9793604+028321,-./9/01302,)%(*--,$,,.12(())-)1:<2,5-.14)',42*33:;99588393002/--)'')++10'+0*052/56682.39,/27214;9467:6/,-)*+))(((*,24734/12643133-+,-3)*+:0/0//0&),).+.%*(&,0/14*+&()0))*///4086112-*+*)-/,&*&++./.3562554;,%'''(()++2-/7/0(%')**/0/+*&''0:618;;:484532631.,,))(()&')979:9.959//196:86./))*.61)-2..-9136543224:1,+.4964.(/2/.7282/.3/301:0/80,8/06,/0+/*(&%&&'5021:84/2)4)(133119/,*,+(225,,0110111-/.+2.(,$&&*)..),1'(+300),.7335''&&%/*6576876611*./-)*/,'()-41+,&()--.35;091-*)--097697364,7---38+'.)/106,%$&(),,)+2,/156%.'/652),4'7(7-625:810,6;:,533,,)*,.20./1/1,478,(1..175433105-0*))*/./,./11(3.(-*+,&'+-+7:5/012910-1)*(*,4887976069&***)*()+3259394/001988;63(*-9/-**&-+()*--/;7.-2+083551677.-,.1756468(0/*$)$&)-'))'/(-,..2;8746,,/445:9887868<5548;/,5+.34/4/6/56+-)$$',.2347:5/-01:338)643+,'),0082408/70-06/7/0-54*2651*17.,$''((+,736::9<67<79;;::94/551*--87-./1378;21-+.)'$$$($12+/26/5-0205<77333;442303,+%.&,*+6+,-:-66./4:49<998954,+-77566.8..*4259'-&*+.1.,(.*'+,8:+7674/6:5,3++1,)+,+2+-+/1268-+,-/029:<::<97743./.8,-./73/,,)-.$(*(,2)%/(--)%))'%-')(,5-.-0/282,,322657:.6:.-+*(
@e2bc2b53-5810-4498-8814-87d0d42c22fc ch=220 read=115568 start_time=2019-12-13T18:25:21Z barcode=BC01 runid=2c9cf7bc05858273f10e7d7ec552fc0bd742dc3e
CTACAGGGGAGGCAGCAGTGGGAATATTGCACAATGGGCGCAAGCCTGATGCAGCCATGCCGCGTGTATGAAAGAGGCCTTCCGGGTTGTAAAGTACTTTCAGCAGGAGGAAGGGGTAAAGAAGTTAATACCTTTGCTCGTGGCGTTACCCGCAGAAGAAACACCGGCTAACTCGGGCGCAGCAGCGCGGTAATACGGAGGTGCAAGCGTTAATCAGATTACTGGGCGCGGCGCGCAGGCGGTTTGTTAAGTCAGATGTGAAATCACGACAGCCTGGGAACTGCATCTGATACTGTAGCGGAGTCTCGTAGGGGTAGAATTCAGGTGTAGCGGTGAAATGCGTAAGAGATCTGGAGGTACCGGTGAAAGCCCCGGACGAAGACTGACGCTCAGGTGCAGAAAGCGTAGAACCAAACGGGATTAGATGCCCTGAATCCGCGTAAACGATGTCGTGACTTGGAGGTTGTGCCCTTGAGGCGTAACCGGAGCTAACGCGTTAAGTCGACCGCCTGGGGAATTACGGCCGCAAAGTTAAAAAACTCAAATAATGAATTGACGGGGGCGCACAAGCGGCGGTGGAGCGTAATGAGTTTTAATTCGATGCAGCGCGAAGAACTTACCTGAATGTGACATCCACAGAACTTTCCAGGGTTGGTGCCTTCGGGGCACAGACAGGTGCTGCATGGCTGTCATCAGCTCGTGTTTATTGAAATGATGGGTTAAGTCCCGCAGCGAGCGCAGCCTTATCGCTGGCGCCAGCGGTCCGGCCGGGAACTCAAAGGGGCACCAGTGATAAGCTGGAAGGATGACGTCAAGTCATCACTTGGCCCGACCAGAATACACGTGCTACAATAGCGCATACAAAGAGAAGCGACCTCGCGAGGAAACAAACGGACCTCATAAAGTGCGTCATCCAGTCCAGTTAAAGTCTGCAACTCGACTCCATAAGTCAGAATCGCTAGTAATCGTAGTCAGAATACCGCGGTGGAATGATTCCAGGCCTTATACACGCCCAATCACACCATGGGAGTGGATTTAGAAGTAGGTAGCTTAACCTTCGGGAGGGCGCTTACCGCTGTGATTCATGACTGGGGCGTCGTAACAAGGTAACCGG
+
+)''%.2/,)./.033%1*24)1,,104..(.-8228,+*,4;040(((+*%(&*/.25985763+($%&-4''**0-5793)3;:8<786:7%,%&&'&$$%%$3,*-//1.,''++6/(''(/.2.,-78068129:34453028//8),0.,.1'+1)(()'%'*)2(,+3(&('$*&&'&,-/1282/71/260/1+(,-26244524)'($('(6+339543'%)'&&'$''+57+20:4+/2.)'(+*/480/(),./.%')+--&+3,-.')*///0//.**,-/74/'(%')&&(*01727)+*5-)&)(--32()510()--.140.24.0568/*((,/08397-/))'2621**(*-,+,)((0-5-,&%-/01166677./6+*)(&*,'()1010*+-&886.+12+02/.11'.1&&%(&)-+),,0/84,,+/.10)%***0,-*&')-3+..3:-.,,/,301+&$()+.*,.0250-++2542/13.02;119.2')'&$)'%&(*0.-/.2+.-7074,0--.:32.,(*)),./5/,+(*,,'&$'&(-.*-'+'/-.78.-3+/+1++&,)5:+6510)'%(#(*'/,/,/0*&&+(*(+%$&$'+'---4233+%(((.4/7:0/4')&%'3226569443-))#+&&()10'.).24888886:89776).-)*+.00302:,-*+%*)&$$#)).276861-01'%($((**.//0*%+6,8655))-'**(*.,0117.3*/*1+'()(%(/..5+-1,%&$+((%+)**,-%*+('''&,+/052-1,0-*.11:81%')&*22)'*+830'&$$%#&''0/354362'..*+*+''//('('**&+2217--+..,/*-,%*43,04;778675+35,*63500/'('$'(+-*&+////()(*+..-0,-,*+-,0+*)()(,-00466)((+((**40-*'$)**'$')*(,+(')(((+''&$&++.,+/1.1/3,-(-(*'-+(&'-42222623*,()$+(,$3,++).,*-+-+,++*++1,133:8.9/(+2-3--/.*0*')**()/1831533300..%#$$#&$*/048&,-.74850
@911fabcb-ada8-440d-b216-e06cf964ff47 ch=504 read=167137 start_time=2019-12-13T18:25:20Z barcode=BC01 runid=2c9cf7bc05858273f10e7d7ec552fc0bd742dc3e
CCCGTTTGTAATTGCGGCTTCACCCCAATCATCAATCCCACACGCAGCCAAACCCAGCTCCTTCCTTGCGGATTAGGCCACCAGCTTCAAGGTGTTATCAACTCTCGTGGTGCTGACCAGGCGGTGTGTACAAAGGCCGGAACGTATTCACCGCGTATGCTGATTCGCGATTACTAGGCGATTCCAACTTCATGTAGATCGAGTTGCAGACTACAATCCGAACTGAGAATGGTTTATGGGTTTTGCTTCACCTCAGCGGCCTTCCCTCCTGCATCCATTGTAAGCGTGTACTTAGTATTGGAGTCATAAAGGGGCATGATGGTTGACGTCATCCCCATAGCTATCAACATCACTGCTTGATCGCTAGAGTCCCAATAATGATGGTAACTAATAACGATAAGGTTGCGCTCGTTGGCGGGACTTAACCCAACATCTCACGACACGGAGCTGGCGGCAACCATGCCACCTGCTTATCTCATATGGCTATCTCTCCATCTGGAGCCTTTGCCGATATCTCTTTTAAGACCTGGTAAGGTTCTTCGCGTTACTTCAGATTAAACCACATGCTCCACACCCAGCATGCAGGCCCCAAATCAATTCAGCGAGTTTTCATTCTCGCCGGGAGCAGTACTTTCCTCAGGCAGATGCTTATTGCGTTAACTGCAGCACTGAACTTTGACATCAACGCCAAGTACTCATCACGTTTGTGGACTACTAGAATTATCTAATCCTGGCCTGCTCCCCGCACCAGGACCAGGCGTCAGTTGCAGGCCAGATCATCCTTATTCGCCACTGGTGTATCTCCATATATACGCATTTCACCGCTACGCCGATTCGATCCTCTCCTGCACTCTAAGCTGCCTGGTTTCTGTAAACTTTACTGAAGTTAAACTTTAAGGCTTTCACCACAGACCCTCGCTGCCTGCTCCTCTTTGCCCAATAATTCCGGATAGCAGCTTGCCGCCTACATTATTACCCATGCTGGCGTAGTTAATGGCTCAAAATTACCGTCACTCAGCTACCATCTCCTGTAGCCGCCGTTCTTCGCCTATAAGCAGAGTTTACGAATCGAGCCTTCTTCATGCGCGGCGTTGCTCAGGTCCAGGGTTCCCCATTACCGAAAATTCCCTGCTGCTGCCTCCGGGGCTATATCAGCACCAACAGAAGGTTAACACGAGATTTTACCGATTGGCTTTCTTCAGCGCCAGCAATGCGTAACGCGGG
+
00*)/2+)*)&*%"#&$*,,+)+21+,-55456/5+00+%)')'*('+'(()'('%**,.7399/-1)-(.$4*).-1.'-+&+*+/,,(-***.+-030'*'(')(+%-,*'*''*(%-8-+,((-*,+,.0+-3/4()*',-022;2+.('&%$'(.36778/9,,,-00**((&()-,45)(,,+,.*&)&('(%(+$&'.+-1366630504/3*&&/+1*)&)+2'/2;:-4/2*,963*..7.//822&)&'&(&%'(-*+0&'(,-*8-)+4,++)*+*.+*'$'%$%%$'(+-&()*8818(,47.223/..*.39'(*134668/6/**&++((*,'%%$(33773/.1++-/)+-&((')11**%$)4+..435-/5,+-.'-0.-,)*'&)*,*+%%)+,11'(&)1++$&%-'0*(+,/112**%'()-',+*')++5--/'*,'((-+,.-(./*))-.00.-.&)(+',+)(()'),59.-.-).'&'&'.-*,(''*$((,((((%**..('&%(-,0&0+:559633.1/*,050)))0)&'&%(')(*%$'--'(&2-)&'($%&%%+-/12+$&(),,)0+(((*%%&0;9/7042-'((./+0*&&('%'()-3(+++-*0-,%*(*%$$%(+(&*,-503-/-.##$#%**-5**(&(-4.+,(&'%((('#&#&'//4.*+,'(%%%*/.*,)++(%(&.*--,'*1//0(&$%$&%(*/6/)$)',5*45*%($()/),.'(*)#$%*--40,-00+..%)%&*))(,/*,+)**%$#$&(+2+.-0*)$&%'*.6'*+-,'*)(*%%$&%+*0')+00./+-2*+.(**,1-(&')%*,)),(7,+%$&)((%')+()((&%&)6+-&*(()&)+2,-32-)+,%'&,.47---%&&%(''&),.4())+'#&'&,.)'++..)2-4/*(+#''(&$./$((&$'&-**4-)./'$'$&-'('%%$('&%##%$%%&&,**.,',4*0/)),+'*('#)(++/',(&&'''+,(+-*,4103.%%$&&(%'',(*&()5.(((*&''%($)()'%&*'*($*+,+1/-1.-,22%*'),'))+(*3-32)'//&0**,,(*+0+/+(%('&'''-1(+'&(/,,++,+.+''($.'0+$'(+&*''(.()&)&'&&&))&&,))%%$&&&(+0/0-/()*,/0.&'%(-%/+,)$&$%$$%
@da52dba9-1bc4-405d-985e-284ca5d0d261 ch=253 read=247216 start_time=2019-12-13T18:25:19Z barcode=BC01 runid=2c9cf7bc05858273f10e7d7ec552fc0bd742dc3e
CTCCTACGGGAGGCAGCAGTAGGGAATTTTTCGGCAATGGAAACCCTGACCGAGCAACGCCGCGTGAAGGAGGTTTTCCGGATTGTAAACTTCTGTTATAAGGAAGAACAGCGGCTACAGGAAATGGTAGCTGGTGACGGTACTTTATTAGAAAGCCACGGCTAACTACGTGCCAGCAGCCGCGGTAATAATACGTAGGTGGCAAGCGTTATCAGGAATTGTGGGCGTAAAGAGGGGCAGGCGGCAGCAAGGGTCTGTGGTGAAAGCCTGGAAGCAACTTCGGTAAACCCGCAGAAACCAGGCAGCTAGAGTGCAGGGAGGATCGTGGAATTCCATGTGTGGCGGTGAATGCGTAGATGCTGGGAGGAACACCAGTGGCGAAAGGCGATCTGGCCTGCCTGGCTGACGCTTTCAGTCCAGAAAGCGTGGGGAGCAAATAGGGTTGAATGCCTAGTAGTCCACGCCGTAAGCAGTAGGTACTGGTGTTTGGATGTCAAAGTTCAGTGCTGCAGTTAACGCAATAAGTACTCCGCCTGGTAGTACGTTCGCAGAATGAAACTCAAAGGAATTGACGGGGGAGCCCGCACAAGCGGTGGAGCATGTGGTTTAATTCAGAAGCAACGCGAAGAACCTTACCAGGTCTTGACATACCCATAAAGGCTCTCCAGAGATGGAAGAGATAGCTATATGAGGATACAGGTGGTGCATGGTTGTCGTCATCGTGTCGTGAGATGTTGGGTTAAGTCCGCAACGAGCGCAACCTTATCGTTAGTTACCATCATTAAGTTGGGGACTCTAGCGAGAGACTGCCAGTGACAAGCTGGAGGAAAGCGGGGATGACGTCAAATCATCATGCCTTATGATATGGAGCTACGTGCTACAATGGATGGTGCAGAAGCCGCGAGGTGAAAGCAAAACCCATAAAACCATTCTCGGTTCGGATTGTAGTCTGCAACTCGACTACATGAAGTTGGAATCGCTAGTAATCGCGTCGGCATGTCGCGGTGAATACGTTCTCGGGCCTTGTACACACTTCAATCACACCACGAGTTGATAACGTTAGAAGCCGGTGGCCTAACCGCAAAGAGAGCTGTCTAAGGTGGGATTGATGATTGGGGTGAAGTCGTAACAAAGGTAACCGGAAGATAGAGCGACAGGCAAGTAGAGTTAACACAAAGACACCATTAGCACCAGCAATACAGCATGTTTTTGCG
+
-342()1*--'(.*(0/**)%&(%,'19<<0649,7+*-*)*+47.-/2762//,/',)27/02440-()%),,;;4.'6+.30-.56/26566.6.--72,427029405/1.+*)(&-)+,+)43-,('&-*0.-1-))('*12..8.)+//-1.-./:/0/964586897;6572176))''+)&+-++%4*()&(+-7//3,.+,.++0%*(&&(*%-*5344-96.()-2/*.)442261*,*-.&/3/1+))*+2-2+-&)+..')'&'%&$&&%%$%'*&)-'%&(%,/11-'+()(///*+(,-1700/&'**5588::/.-1/25+1*-+)&1.07/,&')*+-.5251))%(1'&.----*0,131710''-)),42343,.42+*('$#&)+'*'*%$$$#$),.2(%$+*-++03-,0,*-18;;72,)*./)'--$56-&3557774,/233.0/1)0).0'(%'%-'&')*+7*546:89:890,///,45.,&).1/9/3-303/9//1/10012:2692/&(&%''*-6:8257/1977,79,-((,)&*//5488:5362.&'-6.,--224/6386:.+--*0')+54<:454/.'(+,*,73534&&*),/-1/6-2.'-%)(/3//188-98,+227*/1010-1+(),-0185/(()+-61431.30-*'(('%')+.3419.54564061+,,-55+*,..18967//+16*6-/+1/334+-17/35..)&//,,,''%&)*/0-3/(*/3/1;:;:99;85160(-25-2111(*+$&&'*+776881342468:4556/-5,,2.0-,56+43/486797;1./15554'+&&%((('%',)+&&($$'&'33636688:;::86575((&%%.2,,.)*(*+10'''')/5.63./0:;64988;756'.,4/0/-01+.-477112241126410./04/90.7273;:9:711'.-2300.2++.(0/12/65)**/+--7678.5//.837881900064/2*-*+&)(*++,+,,*-,-,.,%&)'('$%%%$**(-5+//*+1(',0/*'+-3((%))&(*+.0.0-+%,'/,)/(()+-798/51((*,.)--('%$$,3(,&,3;8:600**06310.044:-,143/,-,,()/-/-///191+0435%#%%$***-41)232+((%&($&$./-(%$&$
@3262fffc-cd3b-40f2-804c-e5aeca180fed ch=198 read=152110 start_time=2019-12-13T18:25:37Z barcode=BC01 runid=2c9cf7bc05858273f10e7d7ec552fc0bd742dc3e
TTCTCAGTATGCTTCGTTTCAGTTACGTATTGCTGGTGCTGAAGAAGTTGGCCGGTGTCTTTGTGTTAACCTACTGTCGCTCTATCTTCCGGTTACCTTGTTACGACTTCACCCAGTCATGAATCACCAAAGTGGTAAAGCGCCCTCGAGGTTAAGCACCTCGTAACGCAGCCCACTCCCATGGTGTGACGGGCGGTGTGTACAAGGCCAGGAACGTATTCACCGTGGCATTCTGATCCACGTTACTAGCGATTCCGACTTCATGGAGTCGAGTTGCAGACTCAATCCGGACTACGACGCGCACTTTATGAGGTCCGCTTGCTCTCCGCGAGTCGCTTCTCTTTGTATGCGCCTTTGTAGCACGTGGTAGCCCAGCCCTGGTCGTAAAGAGCCATGATGACTTGACGTCATCCCACCTTCCTCCAGTTTATCACTGGCAGTCTCCTTTGAGTTCCCGGCCGGACCGCTGGCAACAAAGTAAGGGTTGCCCTTTCGTTGCGGGACCAACCCAACATTTCACAACACGAGCTGACGACAGCCATTGACACCTGTCTCCGCGGTTCCCGAGCACATTCTCATCTCGCAGAAAACTTCCGTGGATGTCGAGAGACCAGGTAAAGGTTCTTCGCGTTGCATCAGGTGTTAAACCACATGCTCCACCGCTTGTGCGGGCCCGATCAATTCATTTGAGTTTTAGCTTATGCGGCCCGGCTCCCCAGGCGGTCGACTTAACGTTAGCTCAGGCTCCCGCCTCAGGGCACAACCTCCAAGTCGACATCGTTTGGCGTGAACTACCAGAATTATCTAATCCTGTGTTGCTCCCACGCTTTCGCACCTGAGCGTCAGTCTTCGTCCAGGGCCATAGCCCCGCCACCGGTATTCCTCCAGATCTCTACGCATTTCTACCGCTACGCCTGGAATTTCACCTTACCCCCCTCTGCACGAGACTCAAACTTGCCAGTATCAGATGCAGTTCCCAGGTTGGGCCAGTCACATCTGACTTAACAAACCGCCTGCCGTGCGCTTACGCCCAGTAATTCCGATTAACGCTTGCACCCTCCGTATTACCGCGGCTGCTGGCTGGAGGTTAGCCGGTGCTTCTTCTGGGTAACGTCAATGAGCAAAGTTAATTAACTGCTCGCTGCTCCCCGCTGAAAGTACTTTACAACCCGAAGGCCTTCTTCATACGCGGCATGGCTGCATCAGGCTTGCGCCGTTGTGCAATATTCCCCACTGCTTGCCTCCGTAGG
+
$#&&)%()&)#*.,2,2:*///21,,(0*+2./14514564/3%&&*-4-/,0)--)1.54802/2:4749-%('#**/443245007//040800030*,.,1.-/094-70+(.14341.6*-%)'052./-://8.*,-8;40/++++1:31&)%+))(&)%%$%&)(-32(,+2.($,+60000092;95../-./148776-7*%-'-1.1670:/-/65/5/..599,+,+2*(,,.3.-//,.0.56631235735450,+-/('./5%5/33760,7,.)2.22,&')(*))&(%'+,'$%%'*((,40015++++)-)(**',,--.7/:6.68()204/412/28/,*-/3.1.0(%&'((0()1-:2-.:;:1135')&'+111233.,,,.-/0.5240456+075532)+/./1</,+-..2463026534%%,)*+78568*,)/,9;8776666;674952*&*((())*1*1,()/-1,-80/.97,.'0(/((,1.11:6002072/2553110,+,(+6667*2')#-')/-/24*-(%*-289/1,'$323335;5466-,++$&&&*25.3387:24:<::230$)')+,9:++)))/)/03<;8<:5887:56459,3,*&+)46;;;.,-.166//)-,*,0.-0...-)(((&$(),6/9377;3.(*/5:(-%(('%($(*)06'%%'),27*)/'0,5421/&)*1*,)&*'*-13+17.-.6()8;70+*5.-,-/..-02,7056346527:/881)71.0-%.+-../+&-%3)+-103961**(.%*0'+/34/&+**0;1)*++/515/-3632(***-,0.,2,*762,2%''),3.*%')).6.9112<83.1+**./3022/0.-(/77,'(,)/13488973/'+'5+(.&)''%&017471,//'($&(,/0249382*)')2.$,+-36)-.//;187:7;-0-2/02(0/)%%'&(*-.0(((./113/375,1-3/'(,/14432()&$(,,/(%$%&,/3/-+*6*/))'+/.+.018423879907//312/5.//9/8-*&,+&)(0--,30*'&'(),718.+(',)098685230/.-2.5*,*3,++&('&*#&&.%&$"&&.862,/65/2()+-+./,',,.0.*),,0-583;328745*-'--;6*,+6/++-.01.352.4-//54''*%)&*)4/.0-856-)+)(*,'*.4/2/()(*)
@c10488b9-248a-4fac-bc9e-d74625edfab9 ch=461 read=98449 start_time=2019-12-13T18:25:36Z barcode=BC01 runid=2c9cf7bc05858273f10e7d7ec552fc0bd742dc3e
CCGGTTGTTACGACTTCACCCCAGTCATGAATCACAAAGTGGTAGCGCGCTCAGGTTAAGCTACCTACTTCTTTGCAACCCACTCCCATGGTGTGACGGGCAGTTATTGTACAGGCGGGAACGTATTCACCGTGGCATTCTGATCCACGATTACTAGCGATTCCGACTTCATGGAGTCAGTTGCAGACTCAATCGGACTACGACGCACTTTATGAGGTCCGCTTGCTCTCGCGAGGTCGCTTCTCTTTGTATGCGCCATTGTAGCGTGTGGCCTGGTCGTAAGGGCCATGATGACTTTGACGTCATCCCCACCTTCCCTCCAGTTTATCACTGGCAGTCTCGCTGTGAGTTCCCGGCCGGACCGCTGGCGGCAAGGATAAGGGTTGCGCTCGTTGCGGGACTTAACCAACATTTCACAACACGAGCTGACGGCCATGCAGCACCTGTCTCACGGTTCCCGGGCACATTCTCATCTCGAAAACTTATTTGGATGTCAGGACCAGGTAAAGGTTCTTCGCGTTGCATCGAATTAAACCACATGCTCCACCGCTTGTGCGGGCCCCGTCAATTCATTTGAGGTTCTGGCGCCGTACTCCCCAGGCGGTCGACAACGCGTTAGCTCCGGAAACCACGCCTCAAAGGGCACAACCTCAGTCGACATCGTTTACGGCGGTTCACCAGAATTATCCTAATCCTGTTTGCTCCCACGCTTTCGCCACAGACGTCAGTCTTCGTCCGGGGGGCCGCCTTCGCCACTTGCGGTATTCCTCGAATCTCTACGCATTTTACCGCTACACCTGGAATTCTACCCCCCCTCTACGGACTCAAAGCGCCGGTATCAGATGCAGTTCCCAGGTTGAGCCCGAGTTTCACATCTGACTTAACAAACCGCCTGCGTGCGCTACGCCCAGTAATTCCGATTAACGCTTGCCTCCGTCATTACCGCGGCTGCTGGCACGGGTGGCGAGATTGCTTCTTCTGCGGTAACGTCAATGAGCAAGGTATTAACTTTACTCCCTTCCTCCCCGCTGAAAGTGCTTTACAACCCGAGGCCTTCTTCATACACGCGGCATGGCTGCATGAGCTGCGCCCATTGATACTAATATTCCCCACTTTCCGTAGG
+
442(,+&).*,134541+1.,'&'(*'')(..54659,++.87*()()%**,&*++9590544784+437.02.),+3172*,*3;/):788953451762$&*,%-'&(,-'),.'5/2-.)**020/3-&*)511199-./24+*+,)1*(+511233;<3(&*-2,+)++/&'),'306*0+./52/)/+/3:7:710221-0$),04./,,-4,1.*(/*&'+-+03913)2-2.0320123;:66520.%*63.:/.-,-((+(()+,'+))))4%$16::;68444.-+*)*+022///+2:;00286807-+.'*-5;5/1300011.)26100'(+(&,*8815-(+3/,3/1;9/10/8+(('&&/*904*,-//7-1.25745:564;:61503,/*,*-.-8-+().(,('&(((2214,);;::7:223229664443143;;:384/363.323<401//0,'')23-),)%(,&2967,-+)%+-3;27846:(,,-4;:::7:44601278*++-+18-72*())(*+-6143+.0/.//0..-2522-.6*128;99;40%.+-1(&&%$%&%.6./,17:.%.0-,40'''%)924540:1118/5,,,-&363888994850.2.,)-,2.83.)',.400/0115::.*()''),/'%)+.+&%*&))7)(00/35442<802-27'%*)..64/(/)$%''-/-.156769;8//0.'1542&$&-2:7<:785&(*,+*'$&(.203.1%',--42,%*+-(34,'(-,,*4,-,0744*.)0129692203-'(())-*/046700)%''*1'1-64;*+-5252227.+'*0521+)**4*('+)8,-)*++,7100/518159736'161570---+*/+-.062++.29786/--2107/,).+*/2.43-)&&'.,/62102///1/0'&&-*3-0()((&($'%&)324;<:;9912--/3787/600/3/2-+,*)/..../7.)-/3:+6;7/+1::+,572.3*&+&(),+%,-54:2-&,))(,1+078),('$&%&)*+/1081216*+&%&'/*/48;-*/0&%(%'&+'-*-.5340+*,.-+:.1,7,
@ed48becb-4ff2-4ef3-9944-76b710aa1b3e ch=323 read=107691 start_time=2019-12-13T18:25:34Z barcode=BC01 runid=2c9cf7bc05858273f10e7d7ec552fc0bd742dc3e
TTGTTATTGCTTCGTTCAGTTACGTATTGCTGAGTGCTGAAAGTTGTCAGTGTCTTTGTGTTAGCCTGCTTGCCTGTCGCTCCTGCTCGCTGCGGTTTACCTTGTTACGACTTCACCCCGGTCATGAATACCAAAGTGGTAAGCGCCCTCGAGTTAAGCTACCTACTTCTTTGCAGCCCACTCCATGTGTGACGGGCGGTTATTGGCCGCAAGGCCGGAGCAGCTATTCTCACCGTGGCATTCTGATCCACGATTACTAGCGATTCCGACTTCATGGAGTCGAGTTGCGAACTCAATCCGGACTACGACGCACTTTAGCAAGTCCGCTTGCTCTCGCGCGCTTCTCTTTGTATGCGCCATTGCTGCTTGCATTAGTAGCCCTGGTCGTAAAGGGCCATGATGACTTGACGTCATCCCCACCTTCTCAGTTTTATCACTGGCAGTCTCCTTTGAGTTCCAGCCGGACTGGCAACAAAGGATAAGGAGTTGCGCTCGTTGCGGGACTTAGCCAACATTTCACAACACGAGCTGACGACAGCCATTACGGCACCTCTCACGGTTCCCAGAGCACATTCTCATCTCCTGAAAACTTCCGTGGATGTCAGAGACCAGGTAAAAGGTTCTTCTAGCGTTGCATCGAATTAAACCACATGCTCCACCGCTTGTACGGGCCCCAAATCCAATTCATTTGAGTTTTAACCTTGCGGTACGTACTCCCCGGGCAGTCGACTTAACGCGTTAGCTCCGGAAGCCACGCCTCAAGGGGCACAACCTCAAGTCAGGCATCGTTTACGGCGTGGACTACCAGGGGTATCTAATCCTGTTTGCTCCACGCTTTCGCACCTGAGCGTCAGTCTTCGTCCGGGGGGCCGCCTTCGCCATGGTATTCCTCAGATCTCTGCGCATTTCCGCCGCTTCCACACCTGGGTGCCCCTCTGCGAGACTCAAAGCTGCCAGTATCAGATGCAGTTCCAGGTTGGCAGGCCGAAGTTTCACATCTGACAACAAACCGCCTGCGTGCGCTACGCCCAGTAATTCCGATTAACCTTGCACCCTCCGTATTACCCGCGGCTGCTGGTACGGAGTTAGCCGGTGCTTCTTCACCAGGTAACGTCGGTAGAGCAAAGGTATTAACTTTTCTCCCTTCCTCCCGCTGAAAGTGCTTCACAACCCGAAGGCCTTCTTCATACACGCGGCATGGCTGCATCGGGCTTACGCCCATTGTGCAATATTCCCCACTGCTGCCTCCCGTGGGAAC
+
'&,)(')'%*035,041,/17)/.235:443/)-,12-,-+*))5+-,'/-.00232(-*.*(%/)'$&%$',10031*('*'%$'+,*(%%('*-7/,.229.24*-0133.2'*/50&-053833,'()()'-'(-9.7,(*,58(+,--,*2*'(*-788./35;/56-)**'0-*%'&3.()+-&&(*77<:*-&)*--+,)0*',-20212,)'%+-.-/+1,)(.(-+(+(++./31,+,00-&)*.-5,*())+'*-.00-+,.0-/-0-),,//4.8-+,+'6,-43:543456986776600%**-'$$$'))(,&()/4(*286+%'%%%(/-23339:1120.)+/:875/,*)&'$%'%*'$'))+-2/+.7761231*,-*.+*,11-+*)*+)*-/2995:27/+.02,1+/0057<//0204526.+,./0544:6002757'%)2118+,%'(+.(019*2:461&,+%,,310-0/0/31.-/90/')%(#,,,)///:0-+-/64,-&%+0//.--&,/.+)&+'')&,+)+)*,-/(-+679,/(%%&(,*234;971//..3(**/59-/242:37898;687,)*-/3:--.-*//&+-2<868.($$%%'(+,778*+-2-3;:.3221201148//1')0*,-/677053.(%&(),('$,+.&1:600,/:;+7756/5/0'))$$%,,-0097.&565*33413)%$(.+-,*0,.+/013/-.-*.0-..1533-)*//'&%&((+*.1,5-1,&-(('),)).8)+,.-0588622/10).10)0-.016207;:98<:-204,%))+.853/.,/3-.*/3:::1554578661*(-495*53-/60:6522**+1/0/:2826)*33100-(-(*+6;84)'2-.*).&('()/+)(&&*)*882()($&(*-..8608*)---27&21005245:87/1105.++..0,&$%+*34''%(.;8/+*))+*+,5534863+1-289995566)'($),-+))/079961.+)-*,(+*.0..0188336*5-+;,.7)&',.0158-3*$$*,+$'/0+)+,'**,77;34/-$*+&(&)*1,,,,%(&$%%$--4()%/*,423-021)((,2+-:44.34.).-,,32+-))'%*&-,3191-,&4)783:77;83,&*&))*)***3167944223*:8346(24/<8,+701/717/-,2+24+$()(,-./8,87('7'2(1(-
@922cbe29-83d7-4fab-8b38-6e681d1ba085 ch=43 read=152266 start_time=2019-12-13T18:25:31Z barcode=BC01 runid=2c9cf7bc05858273f10e7d7ec552fc0bd742dc3e
ATCAGTGTACTTCGTTCAGTTACGTATTGCTGGTGCTGAAGAAAGTTGTCAGTGTATTTGTTAGCACAAGTTGCTATTGCTCAAGGAGGCAGCAGTAGGAATTTTCGGCAATGGGAAACCTGACCGAGAGCAACGCCACGTGAAGGTTTTCGGATTGTAAACTTCTGTTATAAAGGAAGAACGGCGGCTACAGGAAATGGTAGCCGAGTGACAGTACTATTAAGCCACGGCTAACTACGTTGTAGCCGCGGTAATACGTAGGTGGCAAGCGTTATCCGGAATTATTGGGCGTAAAGAGGCAGGCGGCAGCAGGGTCTGTGGTGAAAGCCTGAAGCTTAACTTCAGTAAGCCATAAGTGACGCTAAGTACAGAGGATCGTGGAATTCCATGTAGCGGTGAGAAATGCGTATGGAGGAGCACCGGTGGCGAAGGCGTCTGGCCTGCGCTCGGTCAGCGTGGGGAGACAAATAGGATTAGATACCCTAGTAGTCCACGCCGTAAACAGTAGGTACTAAGTGTTGGATGTCAAAGAGTTCGGTGCTGCAGTTAACGCAATAAGTACTCCGCCTGAGTAGTACGTTCGCAAGAATGAGAAACTCAAAGGAATTGACGAGGGCCCGCACAAGCGGTGGAACGGCAGGTGGTGCATAGTTTGTCGTCAGCTCGTGTCGTGAGATGTTGGGTTAAGTCCGCAACGAGCGCAACCCTTATCGTTAGTTACCATCATTAAGTTGGGGACTCTAGCGAACTGCCAGTGACAAGCTGGGGAAGGCGGGGATGATGAAATCATCATACTTACTTATGACCTGGGCTACACGTGCTACAATGGATGGTGCAGAGGGAAGCGAAGCCGCGAGGTGAAACAAAAAAAAAACACCCATAAAACCATTCTCGAAAGTTCGGATTGTGATCTCTGCAACTCATTACATGAAGTTGGAATCGCTAACGAATCAGCATGTCGCGGTGAACCGTTCTCGGGCTACGCCGTCACACCACGAGAGTTGACTTACCAGAAGCCGGTGGCTAACCGCAAGGAAAGGAGCTGTCTAAGGTGGGATTGATGATTGGGGTGAAGTCATAACAAAGGTAACCGG
+
""%&%+%,)-1.20839+/08//-5-2...9499::866/),/+,/00/,%,,+0,)6&&(&%$%$$*-(*2.1-%')$%$&)'0-+01+0,4,-//*&*+,78438;+:)+77.+5-/8-.09..*'+$*245789/000'()&'074-6*9+4.+,042.15284082-29.+0**(.82164444467-0,.6.,74-&-4.&&(*--4&79/./(*0.*%'(&)+)),0315./%'')+12896909//001:377332/1,1759030.-3)',%%**&/(58;9:669+)$+(+*.833:4/1.))/10015/2:40074-28505/)'%$+$'1+3*./5908:6653&))(*%')*'()+0//..20-.)011.2/;08,742/00&1.-+&.,,,-244((+,)-&($(35;,968<8&&1'.)'*+//.,,*(()+,1%-+/''+,,711*%(%--6112(0%7')(+,).6+(&(**672--02695668'7(,0(&+--)+2224619-4.979:23.%((9<:58:5889916283;44032.01,0-//4;,,/-,%&(*+1.11,3/***)&'40.,&-1.-.78:,'%()+4,.44%117*9*),*.483877:5,.)+&+**0..2/3+*(*%52;/04:876,-/19484476944363224/6/6/5)*-.3)-23622..-.46391,200370:0/0978;9;;73815.3227;967741'.-++68:9:;33333888.../:7,*2+32*04201/.+*,5/./.10+,*)*(&)-,10028:82,),041-.+,0330,3--5756)58668.,+/),--.228-278-,-')-+),*,/251/,.-,''%'&((+,7;2<;:;<883&('').4:74120'-&&-..)*.-*.+,-)*--.238/8-/07+++,4'*((&*+.710''*/:98857265.%&%,+/20-0/4-,+%((/71695//0:.10-*),0-+*(*.(-*%%-*).03.)*(**02./*/,0,,-/)),)+,1/.1+82*/5299221-/00063587/)*-+(*1'+*,*+0.*5-5;9:87
@f4010f18-5097-4bf5-a299-a2e7c7ece4c6 ch=244 read=268858 start_time=2019-12-13T18:25:46Z barcode=BC01 runid=2c9cf7bc05858273f10e7d7ec552fc0bd742dc3e
CCGGTTTACCTTGTTACGACTTCATCCCAGTCATGAATCACAAAGTGGTAAAGCGCTTCCTCGAAAAGGTTCGCTTCTTTGCAACCCTCCCATGGTGTGACGGCGGTGTGTACAAGGCCAGGAACGTATTCACCGTGGCATTCTGATCACGATTACTAGCGATTCCCGACTTCATGGAGTCAGTTGCGAACTCAATCCGGACTACGACGCACTTTGCTGAGGTCCGCTTGCTCGCGGGAGGTCGCTTCTCTTTGTATATGCGCCATTGTAGCACGTGTGTGTAGCCCTGGTCGTAAAGGGCCATGATGACCGACGTCATCCCCACCTTCCTCAGTTTATCACTGGCAGTCTCCTTTGATTCCCGGCCGGACCGCTGGCAACAAAGGATAAAGGGTTGCGCTCGTTGCGGGACTTAACCCAACATTCACAACACAGGCTGACGACAGCCATGCAGCACCTGTCTCACGGTTCCCGAAACTCTCATCTCTGAAAACTTCCGTGGATGTCAAGACCAGGTAAGGTTCTTCGCGTTGCATCAGATTAAACCACATGCTCCACCGCTTGTGCGGGCCCCGTCAATTCATTTGAGTTTTAACCTTGCGGCCGTACTCCCCAGGCAGTCGACTTAACGCCGTTAGCTCCGGAAGCCACGCCTCGGGCACAACCTCAAGTCGACATCGTTTACGGCGTGGACTACCAGGGTATCCCTAATCCTGTTTACTCCCCACGCTTTCGCACCTGAGCGTCAGTCTTCGTCAGGGGCCGCCTTCGCCACCGGTATTCCCTCCAGATCTCTACGCATTTCACCGCCTGGAATTCTACCCCCTCTACGAGACTCAAACGCCAGTATCAGATGGTTCCAAGGTTGAGCCCAGGATTTCATCTGACTTAACAAACCGCCTGCGTGCGCTTTACGCCCAGTAATTCCGATTAACGCTTGCACCCTCCGTATTACCGCGGCTGCTGGCACAGGTTAGCCGGTGCTTCTTCTGCGGAGGTAACGTCAATGAGCAAAGGTAATTAACTTCTCCCTTCCTCCGCTGAAGTGCTTTTACAACCCGAAGGCCTTCTTCATACGCGGCATGGCTGCATCGGGCTTGCGCCCATTGTGTGCAATATTCCCCGCTGCTGCTGCCTCCCGTAGGAG
+
22*065),3.:.)1+%',*)))&'**30+,17474296422275--,.-.3-+.((%*,5,1-/62*(),/,%()1(.23+,0(3.)'-73.0671,,---&4'-2,((')(12/4+9,$232556;:5;0,.4/449546;87323/&),,30..7001658278(*12474::;/+++,'-,()+1/34540;20,5449968100./()-0+$$%)&02.4722/0+,,.13*(-(*,*//2272522:0+++.*()+69<97:4-+..)+//20/+-./02</,5::81/64-+666833/01.))&()0/276/;45,+-*()'+*.),0<8467666-**&-/145+-3*)'-58:6-5/348967/02/73..//9'3+:888(*-*+-+.$&0*-3922-81/--//,12+/-1-35*)/..)''$(1134775.-)&'*)*)-++./2:651///,03999251)'(&+-+(+-/1211,174,./:06346;::48785223:313.10006<53:55:82:12189*(**)/8:09//2455654144/2/301&4/5/452)(*,.7-96/8;957,9;<.977*,,)(/32.(%$()78:/-268'40+*+*+./0/)+'&,/++-/-//../(04+--0//+,,*''+/+,,+/)6077326445/03:11,5)('&)'(7459232-*))++*(-345+)%,1*%+0/:91*-*-0720,-0451*))74573223153699/037..7001.01.-.)03.7245;09+)*(&&,/201+-02417<7-0:8,,,%')1,2/1121872--/.)+(+10254,+&%&,+)02549'*&-+1./0))-.1./*)+.1'%)*'+8.1-03100--.30387565,*,,+.2*'0...97113.3+)'))&.*+))+4,7+,,-2.(,*-21,/41.117115241;3335,5*(#'',.+/,-09),*()/.1,:788787)*'+147767/71//1119*(')(*-,)%)-12/163/646/53(.7170+*)'&''%'),&.,)*/2033;8<88;96**+''..++).)'&%%(*0'4+++3()),03-./**()1,4-,+.1/794-0.,**)./239059.-3/6)*'
@069750e6-e2fd-4dd5-b8f4-94d4161fdb64 ch=157 read=113532 start_time=2019-12-13T18:25:56Z barcode=BC01 runid=2c9cf7bc05858273f10e7d7ec552fc0bd742dc3e
CGGTTGCGTTACGACTACAATCAATCCACCTTAGACAGCTCCTTCCTTGCGGTTAGGCCACCGGCTTCGGGTGTTATCAACTCTCGTGGTGTGACGGGCGGTTATTGTGCAAGGCCGAGCAGTATTCACCGCGACATGCTGATTCGCGATTACTAGCGATTCCAACTTCGTAACCCAGTCGAGTTGCAGACTACAATCCGAACTGAGAATGGTTTATGGGTTTTGCTTCACCTCGCGGCTTCGCTTCCCCTCCTGCACCATCCATTGTAGCGCATTATTGTAGCCCAGGTCATAAGGGCATGATGATTTGACGTCATCCCGCCTTCCTCCCAACTTGTCACTGGCAGTCTCGCTAGAGTCCCCAACTTAATGATGGTAACTAACGATAAAGTTTGCGCTCGTTGCGGGTTAATAACATCTCCTGACACGAGCTGACGACAACCATGCACCACCTGTATCTCATATAGCTATCTCTCCATCTCTGGAGCCTTTATGAAATTATGTCAAGACCTGGTAAAGGTTCTTCGCGTTGCTTCAAACCATGCTCCACCGCTTGTGCGGGCCCAAATCAATTCCTTTGGTTCATTCTTGCAGACGTACTACTCAGGCGAACATTGCGTTAACTGCAGCGCGAACTTTGACATCCAACACTTAGTACTCATCGTTTACGGCGTGGACTACTGGGGTATCTAATCCTATTGCTCCCGCTTTCGGGACTGAGCGTCAGTTGCAGAGCCGGATCGTCGCTAACTTCGCCACTGGTGTTCCTCCATATATCTACGCATTTCACCGCTTTACATGGAATTCACGATCATCTCCTGCCTCTAGCTGCCTGGTTTCTATGGCTTACTGGTTAAGCTTCGAGCTTTCTACAGACCCTTGCTGCCGCCTGCTCCCTCTTTACGCCCAATAATTCGGATAACGCTTGCCACCTACGTATTACCGCGGCTGCTGCGTAGTTAGCCGGTAACTCTAATAAGTACCGTCACTCGGCTACCACTTCCACCAGCCGCCGTTCTTCTTGCTATAATAAAGAAGTTTACAATCGAAAACCTTCTTCCTTCACGCGGCGTTGCTCCGGTCAGGGTTTCCCCATTGCCGAAAATTCCCTACTGCTGCGCTCCGTAGAG
+
2'406'21.9../11/,/.0,-,-053(+()))*///./32+,7//0//-/7/8.0325/19/-+/-:&69997;7774//.-'*00/52400,2'*5:*114-.613'76:-:671-%0&'++12/-/3./**)-148:8769550//10/00333.-504,,(+-22'0,%-0+*/1131-3-,,..302/+/90/-**1-1.+)/,+517<;+01;0336)'*-:-*0818223403;/+,4+;8.+03(),437:9:::,:*,&,(*'-%/'%(*&%%&-/))/535,2/.*65/04/00//6;6..-,)-1,:6,(+-/390+/,&+''/++-:789273,285687785111,3::,26-7-5-.--.040121358353411&,*91.041/.--604/./101.+,*/01/.,%%+-00145654512334;;;<2400043558464453-1%..2153350.//.375698889.--442:5-00-&'%0-006764205:72,,,1,-6-86568-3349.0,*&7+4641)*4579357.1/4.0.40231/-).2..(8+80/5;.0./+)*2;*2,)*%&.0-1123../0/78842.,*/*)+--303.14;777**+06029...:76513./'*(&'*'(+511232/:/'*'10238:6/0'&'(,-&0+/046:73/+)//(+.08-(,/:62+883713045403$(0/-2.-'++2+0.015./+,%'&'*,/.18789::89;;.--+/897842-,$*))'16/2130++++''()),-,+06,)++,02&-/459887./1.0+++*,10584711.0349619010/-./2.-/063%%42/8/-.011-178,-*&)&*06../..0/58+++69*&.-.,+-2.0.7,//910+(+%(*).26,.3-01/4217032111:44..+*$++,04,++2+*$''%''')-/,0+')&),,-.134-.+),+--&./41-&'')(,0.5568;/2)*(,%(***((&(,)&)().57-00706*,31+-.03-%),+*.($'%'*3.1/;3308'7,66331+/9119:/,37247*0-),(1,:.))/...0-*&').'%%&'+,
@3930ddc5-3a4f-422c-8847-071305673f8d ch=85 read=156589 start_time=2019-12-13T18:25:56Z barcode=BC01 runid=2c9cf7bc05858273f10e7d7ec552fc0bd742dc3e
CCGGTTACGTACGACTTCACCCCCAGTCATGAATCACGAGTGGTAAGCGCCCTCCCGAAGGTTAAGCTACCTACTTCTTTTGCAACCCTCCCATGGTGTGACGGGCGGTGTGTACAAAGGCCCGGAACGTATTCACCGTGGCATTCTGATCCACGATTACTAGCGATTCCGACTTCATGAGTCGAGTTGCAGACTCAATCCGGACGACGCACTTTATGAGTCCGCTTTGCTCTCGCGGGTCGCTTCTCTTTGTAGTAATGCGCCATTGCTTGGCACGTGTGTAGCCCTGGTCGTGGGGCCGCGGCGACTTGACGTCATCCCCACCTTCCTCATTTATCGCGGTCCTTTGAGTTCCCGGACCCGGACCGCTGGCAGCAAAGGGATAAGGTTGCGCTCGTTGCGGGACTTAACCAACATTTCACAACACGAGCTGACGCTGGCCATGCAGCGCACCTGTCTCACGGTTCCCGAAGGCACATTCTCATCTCCTGAAAACTTCCGTGGATCTCAAGACCAGGTAAGGTTCTTCGCGTTACATCGAATTAAACCACGCCTTCACCGCTTGTGGGCCCGTCAATTCATTTGAGTTTTAACCTTGCGGCCATGCTCCCAGGCAGTCGACTTAACGCGTTAGCTCCGGAAGCCACTCAAGGCTGGCATGCCAAGTCGACATCGTTTGCGGCGTGGACACCAGGGTATCTAATCCTGTCTGCTCCCACGCTTTCGCACCTAGACGTCAGTCCTCGTCCGGGGCCGCCTTCGCCGTGTTCACTCAGATCTCTGCGCATTTCACCGCTACACCTGTTCCCCTCTGCGAGGACTCCGGCGCGGTATCAGATGCAGTTCCCAGGTTGGGCCGGGGATTTTATCTGACAACAAACCGCCTGCGTGCGCTTGCGCCTTAGTAATTCCGATTAGCAACACGCCGTATTACCGCTGGCTGCTGGCACGGGTTAGCCGGTGCTTCTATTCTGCGGGTAACGTCAATGGTAATTGTTAACTTTACTCCCCTTCCTCCGCTGAAAGTACTTTACAGCCAGAAGGCCTTCTTCGCCACACGCGGCATGGCTGCATCAGGCTTTGCGCCCATTGTGCAATATTCCCCCACTTGCCTCCCGTAGAGCAATATCAGCACCAACGGTTAACCTGCATACCGACGAACTTTCTTCAGCTTTAACCAATGTAATGAAAAAGA
+
'0%)((%&&'%+-032701/9:8*//63*))*/.1.*')'(+-,/,++,6921//+)*,,*)4,/+.--04--35:72;:2,20&05+)/8*',+%-((),-.575173/.,..376./5(2.$)%)23864930/1,0*.-46830---,)(++22813-,,--7::8:6899<9*0)$(*-%&+0;)1)*0437/92/(/,-0'&&%(%(*23/0/.--40**+'**212)..50(.))(-03..&'20*)'%((+)*+*,.+*,&$%&*)+)**,,0.,--.8019;:8*0'04513,+-)*,)-/21344788:05/+).00:2*+%',53,-.--&+,.++0-&'*+6+(&()(.)(.:499+,)1)).$),/)).,,33'4/3-(**+4873810.0*,+*---+'2,-+09-,/02586734877752'$')*..6:6-,+*')&+-..3332)-547704.*+/,.011.081/00222.--..55+.3209129+*)&.2)1+02:1.3--3)2*5+.7,&%('0&((*-)'0+02:/.+&'#$%)%'&.,0*.*)'*++65+(/02557548<.,,-6:<,24/..+'),.29+6-1//&&()13)--7,/5793810*(*)%&-,1%()%%%**$''-((01.(*(($''*'.,,,1111124/36/%&&-,0/52.,+--/5.)-/282286/4..06700./94(,+,3;70,-+/0.%)'73542235434448-*56,-9012051224(-$)50()*/((56523.(113/563-.36111)**41+*%%$(,--00,2('++'(),',)''((()+,:123426'35;.4+),5//,'43/'..+#+)'%(*50-+,*403865:+-5,155436/,,-)+)*($$)*44:6;72//2+&%&'%'$'$'&&-)--*47(/-/&.-,*)0'&$&'+():4407*4200060/.07+.5--.+*,.,/33070.'$'+(,'-31.-/76'((),.).-1-/15*++)(*''(',-33-.,&).%&.*-.29:<87;9+*')+)-./.,)'(*0.-,)(*-*.0+23('20/6.',0',%)')*/9:29:9)$('%),-,+.&'(&&%()+6,--4.-1144.')'''(0,,&$#%$%+/615-)*))26427:8%'''*%)%(%7%&&&&%&*%&&&%$%
@f5c43a56-9008-4abb-84f4-890c16857edf ch=59 read=186386 start_time=2019-12-13T18:25:54Z barcode=BC01 runid=2c9cf7bc05858273f10e7d7ec552fc0bd742dc3e
TCGGTACTTCGCGTTCAGTTACGTATTGCTGATTGCTGAAGAAGGTTGTCCGGGTAATGTCTTTTTTTTTTTTTTTTTTTTTTTTTTTTTTTTTTTTTTTTTTTTTTTTGTGTTGTTTCTTGCCTGTCGCTCTATCTTCCGGTTGTTACGACTTCACCCCAGTCATGAATCACAAGTGGCGCGCCCTCCCGAAGGTTAAGCTACCTACTTCTTTTGCAACCCACTCCCACATGGTGTGACGGGCGGTATTAGTACAAGGCCCGGGAACGTAGTCACCGTGGCATTCTGATCGATTACTAGCGATTCCGACTTCATGGAGTCAGTTGCGAATCCCAATCCGGACTACGACGCACTTTATGAGGTCACTTGCTCTTTCGCGAGTCGCTTCTCTTTGTATGCGCCATTGTAGCACGTGTGTAGCCCTGGTCATGGGGCCATGATGACTTGACGTCATCCCCACCTTCATCAGTTTATCACTGGCGATCTCCGCTTTGAGTTCCCCGGCCGGACCGCTGGCAACAAGGATAAAGGGTTGCGCTCGTTGCGGGACTTAGCTTAACATTTCACAACACGAGTGACGACAGCCATGCAGCACCTGTCTCCCCAGTTCCACGAAGGCACCAATCCATCTCTGGAAAGTTCTGTGGATGTCAAGACCAGGTGGGTTCTTCGCGTTGCATCGAATTAACCACATGCTCCACCGCCGCTTGTGCGGGCCCGTCGAATCATTTGGTTTTAACCTTGCGGCCGTACTCCCCAGGCGGTCGACTTAACGCGTTAGCTCCAGGCCCGCCTCAAGGGGCACAACCTCAAGTCGACATCGTTTACCGGCGTGGACTACCAGGGTATCTAATCTGTTTGCTCCCCACGCTTTCGCACCTGAGCGTCAGTCTTCGTCCGGGGCCGCCTTCGCCACCGGTATTCCTCGAATCTCTACGCATTTCCACCGCTACGCATAGTTCTACCCCTCTACGAGACTCCATGCCGGTATCGGATGCAGTTCCCAAGGTTGAGCCGAAGTTTCACATCTGACTTAACAAACCGCCTGCGTGCGCTTTACGCCAGTAATTCCGATTAGCTTGCTTGCACCCTCCGTATTACCGCGGCTGCTGGCGCAGGTTAGCCGGTCTTCTTCTGCGGGTAACGTCAATGAGCAAAGGTATTAACTTTACTCGCTTTCCTCCCGCTGAAAGTGCTGGCGAAGGCCTTCTTCATACGCGGCATGGCTGCATCGGGCTTGCGCCCATTGTGCAATATTCCCCCACTGCTGCCTCCGTAGGAG
+
-)*')%'(3')(.0:9+060./574584678101-..81.*.)(*0,-)+&.00+$&&'+$+-/1222222332,-.0/-./000001001011122332334433230+))+4.2/0**-*./0048878763788:8801-'&*0,/01479611:;5.0110434771('+*()++)()).4.3.*))*.-,/,9,./-++)&$(+3/4<7,','%*+')..22+()'.2876568:8:9.-.'$&'%'-*),/529''-45444+/'&,102414163/464322/1&')7-./+..,-661,++,.,3'-&)$&)2'.-6*-(**-2+(-600'1.0/-'),,,+)&))/7/,)(+,(,'+01./0*'&**-.+&**+-,,0-0,,61'*,-25368337((+**)))+(((%&%%%('/498)4,021-2-,**)(&&)&')87887.60.*+.12.,'*,)*+:6/05*+,,1+*)//35+)),3953579/88///5.532202455742.425.:4415&.,(*5,0-/0-16;51390/,-+(',*,020-6:-+.007513*())-,4556505945/0(*-//,%&(,+3./)--8;2,(*)+(-03+..&/)0454222-/528413;88868;8611)'*+-2;1700,5/0;78<:6831711288++,1(321/&))+11/0,)-)%**&&&'(+0057119.,/1&&*-213;33298;+0./-,0,,)).3+023,425+.07;88:777-9-:-3///.0.--..-&*'+)%$(,/2-,0792-,./7475525-4560768.-,51)*))./0/34.,,-150+6)++9884805121:2,.1,97-(+*)/0+,-.*/7422+,398+,.-/25784,)557.9232232:;-,8.*988:;2801)+51011,,-,,-59*,((13*+%#$#%%&%')5.3-65))**&'*,-/0/00())(+1&2230:-70::;69:;12'/(((+,)(&-1')*+0<72./***'')//32629<88659;:8855,,%&(33-.24-+'+&'4/4()(1-(%'$%'$%$%'(+21.160320802;75654488:4-+%)&'//710151-.%%+-674123.-.)/,,,6/4/.,-).02+*.*,*.,+)455,102%&-,)/,*06-(1...8-+)((($%)(+-/2188<69;::,--+-252-&&###&'),7(73/14+-,.:,(1+*,/,,,,-:;0:79-%()+463.)-,,**),-*.
@44d2d180-97e4-4ae8-95c0-1e53351d4821 ch=372 read=203902 start_time=2019-12-13T18:26:14Z barcode=BC01 runid=2c9cf7bc05858273f10e7d7ec552fc0bd742dc3e
CCGGTTACCTTGTTACGACTACACCCCGTCATGAATCACAAAGTGGTGGCGCTTCCTCCCGAGGTTAAACTACCTACTTCTTTGCAACCCTCCCGTAGTTGTGACGGGCGGTGTGTACAAGGCCCGGGAACGTGATGCACCGTGGCATTCACGATCCACGATTAGCGATTCCGACTTCATGGAGTCGAGTTGCAGACTCCAATCCGGACTACGACGCGCTTATGGTCCGCTTGCTCTCGCGAAGGTCAGCTACTCTTTGTATGCGCCATTGTCGCACGTGTGTAGCCCTGGTCGTGGGGCCATGATGACTGACGTCGTCCACCTTCCTCAGTTTATCGCACTGGCGGTCTCCTTTGGCGGGCCGCTGGCAACAAAGGATAGAGTTGCGCTCGTTGCGGGACTTAACCCAACATTTCACAACGCAGGCTGACGGCAACCATGCAGCACCTGTCTCACGGTTCCCGAAGGCACATTCTCATCTCTGAAACTGCCGTGGATGTCAAGACCAAGGTAAGGTTGCTTCGCGTTGCATCGAATTAAACCACGTAGCACCGCTTGTGCGGGCCCCGTCAATTCATTTGAGTTTTAACCTTGCGGCCCGTACCTCCCCAGGCAGTCGACTTAACGCGTTAACTCCGGAAGCCACGCCTCAAGGGCACCTCAAGTCGACATGTTTGCGGCGGACTACCAGGGTATCTAATCTGTTTTGCTCCCCACGCTTTCGCACCTGACGTCAGTCTTCGTCCAGGGGCCGCCTTCGCCACCGGTATTCCTCCAGATCTCTACGCATTTCACCGCTACACCGTTCTACCCCCCCTCTACGAGACTCAAGCTTGCCAGTATCAGATGCAGTTTAGGTTGAGCCCGAAGTTTCACATCTGACTTAACAAACCGCCTGCGTGCGCTTTACGCCAATCCGATTAACGCTGCACCTCCGTATTACCGCGGCTGCTGGCACGGGTTAGCCGGTGCTTCTTCTGCGGGTAACGTCAATGAGCAAAGGTATTAACTTTACTCCTTCCTCCCCGCTGAAAGTGCTACAACCCGAAGGCCTTCTTCATACACGCGGCATGGCTGCATCGGGCTTGCGCCCGTTGTGCAATATTCCCCTGCTTTGCCTCCCGTAGGAG
+
26-.-2.4;8;-6.(-52/+()(,-*$&-./325:4434771,,-*,'*(%,-3341-/)((,.2838+,++-3,037836<7,-.%0**(15/$*%(,-)+,,02:9--3(+-13206709,3*.45-9.-3.-1&(%-.%-%(&(*26&'*,-.('*++//)*,037978/289;9/22/),.2,(3.<57244606*:,.4,./9996..*0++')%%$,)+*.1-,-5*-..-3-1,,&-+..$$$(%,-/2;81101247:;32:.120/(*,1210,.)/8402:.-&,/474696:+)*(&%'()50,&$&&(&/.1450.4)+.;:111.1,'',-+),,,250//+'(((11797685:-0)*)3++0112(&,0/)1),.84871,1540.1+0'+-+,-2*.4++-..*+%+%$65544552-/(0+56666,742:./067627598;05-+**//0*/01:0167.+,,()+,&*)(+---6<;;8:87866360(/./5*-,*/'*253211.40019:08,5-5;888++(*)$('6+-+3+++224203,-,),./(39:,:0*,/2/;<../5817.+-*0+(('%()(.1.)()0+&57556+4+7+;/-+/-.0**/)1+01*15.005;76.3)0,,),,)./)%(%)(0+,*%+*#')(%)*(85287396121266373325-8<6,--*7;5)..-1;...0+46-**/08544335<7481.(000()().112..25+0-+0/25<3*+,('',-+1+-%12534<-337:-,,('#&$'*3,/0413793/532,10//00092.'*4--5-,&/)+,74553586.-$)+3,50/.93.'(-+-;90---./.+++.,5459;:;<776+*,**/+'(122*0/./)--/-,426240'&%(+).7168--+,4/50.,6-,-112.0+++-0./0/-2519-,-9.8854413/0-++02-)*)6//0989:)..)-/50.*37+$(*593;53+643*)*1-0/+,,**6)*1*44*(*.*//46856<94310*/01(1/,/111102224+98789,,+.+('*-&,',*6/12.3/1%$#&)).+1326:+-932+)&
@73d9cd47-9eb0-4c59-8f23-93d6707de2dc ch=3 read=61854 start_time=2019-12-13T18:26:12Z barcode=BC01 runid=2c9cf7bc05858273f10e7d7ec552fc0bd742dc3e
CCGGTTACCTTGTTACGAGCTTCACCCCGAAGTCGCAGATCGGTGGTAAGCGCCTCCGAAGGTTACCTACTTCTTTACGGCCGCCCGGCAGTTGTGACGGGCGGTGTGTGTACAAGGCCGGGAACGTATTCACCGTGGCATTCTGATCCACGTTACTGGGATTCCGACTTCATGGGTCGGTTGCAGACTCAATCCGGATTACGACGCGCTTTATGAGTCGCTTGCTCTCCTTGAGGTCGCTTCTCTTTGTAGCGCATTGTAGCAGCGCGTGTTAGCCCCTGGTCGTGGGGGCCATGATGACGACGTCATCCCCACCTTCCTCCAGTTTATCACTGGCAGTCTCCTTTGAGTTCCAGCCGGACCGCTGGCAACAAAGGATAAGGGGTTGCGCTCGTTGCGGGACTTAACCCAACATTTCACAACACGAGCTGACGGCAGCACCTGTCTCCGGTTCCCGAGAGAGCACATTCTCATCTCTGAAAACTTCCGTGGTCAAGACCAGGTAAGGTTCTTCGCGTTGCATCGAATTAAACCACATGCTCCACCGCGGTAGACCCCGTCAATTCATTTGAGTTTTGCTGCTTGCGACCGTACTCCCCCGGGCGGTCGACTTAACGCGTTGGCTCGGAAGCCACCTCAGGGCACAACACCAAGTCGACATCGTTTACGGTAATTTACCAGGGTATCCGTCATTTTGCTCCCACGCTTTCGCACTGTGAGCGTCGGTCTTCGTCCAGGGGCCGCCTTCATACCGGTATTCCTCCAGATCTCTACGCATTTCACCGCTACACCTGGAATTCTACCCCCCTCTACGAGACTCAAACGCCCAATTATCAGATGCAGTTCCCAGGTTGAGCCGTTTCATCTGACTTAACAAACCGCCGTGCGCTTTACGCCCAGTAATTCCGATTAACGCTTGCACCCTCCGTATTACCGCGGCTGCTGGCGCGGGTTAGCCGGTGGCTTCTTCTGCGGGTAACGTCAATGAGCAAAGGTAACTTTACTCCCTTCCTCCCGCTGAAAGTACTTTACCAACCCAGGCCTTCTTCATACACGCGGCATGGCTGCATCAGGCTTGCGCCATTGTACAATATTTCCCCACTGCACCGCGCCTCCGTAG
+
62160;0084:42;110,',.7/1/773+&)).6/1(*162'131,4/,+-+0/(,*).3/**/+062*12;44;8(,.*)&#%((%$%$)&**-0234;7301,+++)'./243/.4.&-'1+,4559<514;5.:-,,38887571+'(((+&'&((')/,.,,*24;612+-/0-0105-0''/,,/):-/,)2%))&'))1,+%*399*+(&(*6//./++,001/.**(()01,.180543;/(((),+,(0,'%'('%&&%-,--(*)*+9-('27:726..7,+093+****/-,/25::;+069*)2,373800(*-9<9446754685407866,-8*+,5627)((-/-/-793412/--,029(7-:911.8:-20/004584972.0593-5-4+30(3.462:3//321+))()1566765%1'0..26*+.,(-),,8346-''%&&()+11'-924631-.,--+..**3-07+./.037689:<668551,74;:8<958607/0/57,%('**6-.2,,.0.004/.5-&%'(%$%$%%)(&+++20;1(.0+))+462,&()(+&*))*'15*//01/<:8.$.+.3...0-*)+,5,,-+1)''*,9)3+3'-*'()(...79,''()*%*&/+125743'.-/2;8-+*)*'(&*/*-4/61..**-%%((&),.*./11:7+)()57:5+,'-')'&&*+2-,((('*)((),)'598-15.091;7(()/70742*.,)(,'('7577872223.2;63551**-)+,2611.),,1++)02663.(/+(*,-01110061-(.,',*.12.4,/42/1005<//,-/*4,((32)'+9++3++('((*(3+0015,+&((&,-.++/0,*.,,+***4255;.61328170,*/,*+01811082310612;450811/.--+)')(,+)6...6-.+''%*.01;8647/3//2766880931')/5:+-6/2++00.+/216//515+29/*4.*,+(%-$()(+%.&/)090*-6776<55865744/0,./6987260//2443&+.-0.),,.0%(+*-(+0,-+79,656.%''&(&)($&%)0-55'.*,
@26927b90-13b3-494d-ab69-217e9ba1651c ch=78 read=178054 start_time=2019-12-13T18:26:07Z barcode=BC01 runid=2c9cf7bc05858273f10e7d7ec552fc0bd742dc3e
TTGGTAGCCGCCCGTTTCCAGTTGCATGTGCTTTTAGCCAGAAGAGAGTTGTCAATTGTCTTTGTATTAGCCGCACATGCAATGTCTATCGCTGCAGTTACCTTGTTACGGCTTTTGATCTTGAATCACAGTGGTAAGCGCCCTCGAAGGATTAAATACCTCGCTTCTTGCAGCCTTGTGGGTGGCGGCAGGCGGGTCAATATTACAAGGCCAGGGCAATATTCACCGTGGCGTTCTGATCCACGATTACTAGCGATTCGACTTCAGCAGGTCAGGTTGCAGACTCCCAATCCAGACTACGACGCGCTGTAAGTCCGCTTGCTCGCGAGGTCGCTTCTCTTTGTAGCAGAGTACTGGCACGTGTGTAAGCCCTGGTCGTAAGGGCCGCGGTAAACTGACGTCATCCCCACCTTCCCTCCAGTTTATCACTGGCGATCTCCTTTGGAGTTCCCAGCCCGGACCGCTGGCAGCAAAGGATAAAGGTTGCGCTCGTTGCGGACCAACCCAACATTCCTGGCCACAGGCTGACGACAGCCGGCAACGCCTGTCACAGTTCCCGAAGGCCATTTCCTCATCTCTAGAAACTGCGTGGATGCTCAAGACCAGGTAAGGTTCTTGTGCATCGAATTAAACCCACATGCTCCACCCGCTTGTGCAGGCCCAAATCAATTCATTTGAGTTTCCCAACCTTGCGGCCATGCTCCCCAGGCAGTCGACTTAACGCGATGGCTCGACCACGCCTCAAAGGGCACAACCTCCAAGTCGGCATCGTTACAGCATGGACTACAGGTTATCTAATCCTGTTGCTCCCCACGCTTTCGCACCCTGGGCGTCAGTCTTCGTCAGGGGCCGCCGCCACCAGTATTCCTCCAGATCTCTGCGCATTTCACCGCTTCACCTGGAATTCCTACCCCTCTGCAGGACTCAAAGCTTGCCAATTATCGGATGCAGTTCCCAGGAAGTTGGGCCAGGAGTTTCGCATCGGCAACAGACCGCCTGCGTGCGCCTGCGAAGTAATTCCGGTGCTTGCTTGCACCCTCCGTATTACCGCGGCTGCTGGCGCGGAGTTGGTGCTTCTTCTGCGGAGTAACGTCAATGAGCGAGTCGTGCTGCTCCTTCCTCCCCATAGAAGTACTTTTTTTTCTGACGAAGGCCTTCTTCATGCAGCGGCTGCATCGACTGCGCCCGTTGTTAATATTCCCCACTGCTGCGCCTCCGGCAGGG
+
$$(''&%(&&',.*,68,,,-01...1*0)((')%&##$&&0'&(&&'.*$*/'$.($)+32,(,'+*(&+(%'#(#$"$$'((.14310%%)&)).-7*.1'*.,/*,,+('$$#$%2/00))/--&&$%%&-+))%&)/41-+)'&'($.(-4.&%*-))+++('(*&'('+(&'',+2,)%%%(()%.+*-,'&$()(%+,*.044736$*.%-.-.*6*-#++*-/30&180++)/5/,,++02-,('&%*+*)*''+%%&$%%$'*+.,,103(&$$&**.(%)10-0(,)/-//016/0''*%%(0+10,*('&$%''((&&'%*+'(-&)-3.95*''%&&&'%'$((*1)())*%&%&)((.41-.353&((''*+*/./066-6-+$'*2.477.6/0,&,12/1.%+-*(-.5/+-.))+&)*((-/+-$$%$%+%)23***&*(2,,,172/0..1.,%104(2-622.&+--2.0.1/./55/,/1('&*&3/(+'-,3,*'#$$)%(*,.41)()%+,+)')%%$&***$(*)'))&)%00;16/))(+))'&(.)/),/87620+*'/.**/(,,.01'*$'(-.5--+.()./32,/31-3($&'(/03&),.208715+(,)0-2424-13+&+---(%&%,./-)'./,./857-&)/)+$)-4.)-(*+-&&''&(()*-,)..0662(,++(*--0.0/3*)&&&&%')***/'''0)**/315(3,-5.,')-'.)/3*1.+//)(-/25+0+)'*++$5.0+%)"$$*(')).+049343.*15(.0302,$)&%&'&*++(-0'(,'*+.45+*++'+()+0')**&$&%&(%',(,,'*+,0:842/,**.0.),''*))..6,*$('%'(.'%&),/-4+5,0'('*/-*(/-'-,/4247622*&*+/(,%('()33+,**++3005504,$++%&'--.61/)*,(&(*6.1*/.5/2*))0/(10180/./,./0**$'&$%%%'&&)-:690+*)+&&(&%#)'(**.5523957435/2,'((/)++2+3('%++-#&*0(*+&.07133/+-**)$$%(,)*//..,+'&+%&$&$%'$')(/.24*1/,-/'+'#%%&+)'*).1/013/,(%&&%,,*+-/-+-(')')))&&%%$&%$##$$'&&%%$%(-13.%,,'+(&%)%-.-*))#%%$%%$%%)*-.*&&%&+.'
@53e074b2-961a-4e99-9175-54a5f195fbaa ch=99 read=231362 start_time=2019-12-13T18:26:20Z barcode=BC01 runid=2c9cf7bc05858273f10e7d7ec552fc0bd742dc3e
CTCCTACGGGGAGGCAGCAGTGGGGAATATTGCTGTGGAGCTTAAGCCTGATTTTAGCCATGCCGCGTGTATGAAGAAGGCCTTCCGGGTTGTAAAGTACTTTCAGCGGGAGGAAGGGAATCAAAGTTAATACCTTTGCTCATTGACGTTACAGAAGAAGACACCGGCTAACTCCGTGCCAGCAGCCGCGGTAATACGGAGGTGCAAGCGTTAATCGGAATTACTGGGCGTAAAGCGCACGCAGGCGGTTTGTTAAGTCAGATGTGAAATCCCGGAACAACCTGGGAACTGCATCTGATACTGGCAAACGAGTCTCGTAGAGGGTAAATTCCAGGTGTAGCGGTAGAAATGAGATCTGGAGGAATACCGGTGGCGAAGGCGGCCCCCCCCTGGACGAAGACTGACGCTCAGGTGCAGCGTGGGGAGCAAGCAGGATTAGATACCTGGTAGTCCACGCCGTAAGCGATGTCGGCAGGAGGGTTGTGCCCTTGAGGGCGTGGCTTCCGGAGCTAACGCGTTAAGTCGACCGCCTGGGGAAATACGGCCGCAAGGTTAAAACTCAAATGAATTGACGGGGCCCGCACAAGCGGTGGAGCATGTGGTTTAATTCGATGCAACGCGAAGAACCTTACCTGGTCTTATCACGGAAGTTTCAGAGATGAGAACCTTCGGGAACCGTGAGACAGGTGCTGCATGGCTGTCGATAAGCTCGTGTTGTGAAATGTTGGGTTAAGTCCGCAGCAGGCGCAACCCCATCCTTTGTTGCCAGCGGTCCGTGCCGGGAACTCAAAAAAGGAGACTGCCAGTGATAAACTGGAAGGTGGGGATGACGTCAAGTCATCATGGCCCTTACGACCAGGGCTACACACGTGCTACAATGGCGCATACAAAGAGAAGCGACCTCGCGAAACCGGGACCTCATAAAGTGCGTCGTAGTCCGGATTGGAGTCACCAGCTCTCTCCCATGAAGTCGGAATCGCTAGTAATCGTGGATCAGAATGCCACGGTGAATACGTTCGGGCCTTGTACACCGCCCGTCACACCATGGGAGTGGGTTGCAAAAGAAGTAGGTAACAACCTTCGGGGAGGCGCTTACCGCTTTGTGATTCATGACTGGGGTGAAGTCGTAACAAAAGGTAACCG
+
--.,)*-,460(*1**--+56379,,2.,:.+,--*+,&%%$%4-106..$1-2(,&30540763435442346.*-.,639884*58405-.06-+3./09:0/00294,+...,-((''(01,+8-7+*.47/:3,.23+8+,(0/,*&'%%+(%'(&)*/.6/6.,2,,,7844652011./220+,'&*/(+3,'(-+8779968768,.-1)7,//.+-78;:98/:;5+*))'*),-,)*+29<6*0,1-358136940+./0)/++(&&''+4.7--1..,,+'*+,8,+,-.;15/)0-&&'')(0057831'3.6,0(2)/0+,3..))*-238-'&/1*-)((+/78;9003-2//4203,0.+*,*),-.1634/422**170-)*-())*+-6567948995-*+,,8024+*+-/2,-&(,%.(*)2179;56:7./10*+//12/125+-,+*',)*%(#/(&--..40104:),++*/5-/4-++*//0.01,)*/65543,-/1/,--/0288;;8776(,-''*+,13/)*/,1,301;:.136);:872221*.4-1;409.*+-//6450635/..-31/*..0780)1'+&().054516)+1+-4.+-))5:8655-2)(&(%(++*+*.52/-----72)('&&&).,4;8265/)--+1.3'4467.-,,,1484321+($),*'*+-7867;/))%)+)/2:4:76974./-/)+*)2.0476-1)0,*%')0,-1()4943611248++2+,)-./5-5-.88-3831)--(*)88:98...-.23;00003/2.31-675,078:534/..03803/)+)62&%%$%)*0;38830.,++,,-//-.*,,/...20.0232788)(*(),'),78889571,'++((*(%3/05-,/64,,.///434-+)+&,('2).)&)),$(%&#)*-('*07)-7417000361427-,,(('*,)*778;434+(,+)(,+*.-3113:,+,'*59(578180//60,-3/4<9012-0.071723/))).631843010*&*($$$''*.(-,-**1,,),,+%/+)7.8.,8)'(-,..435442'+*/3989911262..,+2183744*,+/5:91+
@359a0f1b-2ab9-4999-b7c5-c4d4746f867e ch=275 read=112058 start_time=2019-12-13T18:26:18Z barcode=BC01 runid=2c9cf7bc05858273f10e7d7ec552fc0bd742dc3e
CCGTTTTACCTTGTTACGACTTCACCCCAATCGCTGACTACAGCCTTCGGCCGCTACGCTGCGGTTAGCTCACGGACTTCAGCCGCCAGCTGTGAGGTGTGACGGGCGGTGTGTACAAGACCGGAACGTATTCACCGCGACATTCTGGTCGTTATAGTAACTCCAGCTTCATGTGGGCGATTTCAGCCTACAATCGGGCTAAAGAGACTGGTTTTAAAGTTTGGCTCCACCTCGTGTGCATCTCTGTACCAGCCATTGTAGCGTGTGTAGCCCTACATAAAGGGGCATGTTTGACGTCATCCCCTCGTTAACCCAGGTCTCGCTAGAGTCCTCAACAATGGTGGTAACTAACGACAAGGGTTGCGCGCTCGTTGCGGGACTTAACAACATCTCACGGCACGAGCTGACGACAACCATACCACCTGTCACGCCTCACGAAGGATTTCCTCGATTAGAGTAATGCCGTGTCAAGGTGTAGTGGAGTTCTTCGCGTTGCTTCGGAATTAACCGCATGCTCCGCTGCTGTGCGGGTCCCCGTCTTTGAGTTTTTTAATCTTGCGACCGTACTCCCCGGGCGAATACTTAATGCGTTGGCGGCGGCACGGAGATGAAACCCCACCTAGTATTCATCGTTTACGGCGTGGACTACAGGAGTATCTAATCCTGTTTGCTCCCGCAGCACGAGCCTCAGCATCAGTTACAGTCAGTCGCCTTCGCACTGGTGTTCTAATCTCTACGCATTTCACCGCTACATAGGAATTCCACTCTCTCCTGCACTCTAGATAACCAGTTTTGGAATGCAGCACCCAAGTTGAACCCGAATTTCACATCCCGCCAATCTTCGCTCCCTTTACGCCAGTAAATCCGGACGCCTTTCATACACCTACGTATTACCGCGGCTGCTGGCGGCGTGATTAGTAACTGGGTACCGTCATTATCTTCCCCAAAGACAGAACTTTACGATCCGAAAACCTTCATCACTCGCGGCGTTGCTGCATCAGGGTTTCCCCATTGTGCAATATTCCCCACTGCCACTCCCGTGAGAATGTCAGCACCAACAGAAAGGGAACAACACAAAGAGACACCGACAACTGGCTTCAGCACCAGCAATACGTAGCGCA
+
*,((,-)&)./6119.,-,,-++)-491+3.+()')%'(()&%(*,/0+5/4(&%$)'()+,+)4/..234687946790-&'&%(+*(+'#%'$'(,+.123*66449--+,,(.144+.+-,065110162-/74523678;991%)#%()(&'&%*,,-30---.60311)%)+(&&3-.,*,2/2377;88*(%(((,-'(*-.9522;;0/7/238.+4/64335:33)*',)*,82,-)'))+2//213/7.,+/00.4601..,4,&&,-+41))-/**66.07&()003689.40+()+2622-.,(&()(44113%(*0,10),1&'(1*/64&((,052397434/(34218)*())12767;68(:02*,)+&*,2262/,.(,,$'%&(%((*10/.-3507;62*55.41210.(,&'**)%'),/&)#-313450-'/'%')')/35/04//,014*'''%%%'''(%',/66:937723'*-46$,%$,&(%*'#&#$%&,03$&&&(,+246.7602750--,,.0,-172;:<./51,,0*)-/02-,'+,5995%3780'5*,0/4-.123306*5.-+*,//.0//+*&))(,52:3,(02*++335965577272,-/:98,3++)2+0&5-++,/06657212332;4.0*3+($)%((&*,-.4856343*24.053/04463*++.-11052120235:9)1***,6///41/1)1,/;;//64(*.,+,,*)'(++1)-(,-.+,++*+,.(**-++,8/9.9-3317;0,..3.+,,,/,43+11/1+'(+/.)*%'(((*()++/5(&'',7.-,.'(--87,/:4.-),,(,//320/0*/$$$((,2..((&))2966615123.33+,(+)((%(+*('('&*%$)-'*'(-)'(,./-175795,:,,+40226-*45+,-/..%+/.-$&-.20))/8973;:<;::945./&'*-.//:,,*+**+0(8;55;538:,'5-*.1*3+++65548-)*)'((%)-/81,+%%$%#%$,++*./24664,(,.'++/$++02//03;-)*(*5-7/)*)((&''*((*&&(,-4:3672:2-/-))%($&#
@1d2c5d5e-807f-4ac7-a8c8-da2088df3944 ch=154 read=134654 start_time=2019-12-13T18:26:29Z barcode=BC01 runid=2c9cf7bc05858273f10e7d7ec552fc0bd742dc3e
CACGGTTACCTTATTTACGACTTCACCCAGTCCTTGAATCACAAGAGTAGCATTGGCGCCCTCCGAAGGTTAAATACCTGCTCTTTTGCAACCCCACTCTGGGTGTGACGGGCGAGGTGTGTACAAGGCCGGAACGTAGTCACCGTGGCATTCTGATCCTGATTACTGGCAATTCCGACTTGTGGTCGAGTTGCAGACTCAATCCGGACTACGACGCACTATGAGGTCCGCTTGCTCTCGCGAGTCGCTTCTCTTTGTATACGCCATTGTAGCACGTATTGCTGGTCTTTGTGGGCCATGACGACGTCATCCCCTTCCTCAGTTTATCACTGGCAGTCTCCTTCAGAGTTCCCCGGCGGACCGCTTTGGCAGCAAAGGATAAGGAAGTTTGCTGCTCGTTGCGGGGACTTAACCCAACTTATTTCACAACTACGAGCTGACGACTTAATACGTAGCACTTGTCACGGTTCCGAAGGCGCATTCTGCGTATCGAAACTTCCGTGGATGTCGAAAGACTGAGTAAAGGTTCTTCCAACGTTGCATCCAGAATTGAGCCATGCTCCACCGCTGTACGTTGTCGAAGATTCATTTGTTTTGGCCTTGCGGCGTATACAGGCGTCGGCAGATTGGCTCCGGGCCATCAGGGCTTTTAGCCTCCAAGTCGACATCGTTTACGGCGTGGACTGCCAGGGTATCTAATCTGTTTGCTCCCCACGCTTTCGCACCTGAAACGTCAGTCTTTACGTCAGGGGCCGCTAGCCGCCGCAGTATTCCTCCAGATCTCTACGCATTTCACCGCTACACCAGATTCTGCCCCTCTGCGGAGATCAGAAACGCGGTATCAGATGCAGTTCCCCAGGTTAGGCCCGAAGTTTCACATCTGAAAGCAACAAACCGCCTGCGTCGCTGCGCTTGATGAATTCCAGGTCTGCCCTCGTATTGCCGCGGCTGCTGAGCAGGTTAGCCGGTTGCGGGTAACGTCAATGGAGCAAAGTGCTTTACTCCCTTCCTCCCCGCTGAAAGTACTTTAGCGAAGGTATTCGTGCATGGCGCGCGTCGGGCGCGCCCATTTATTGCCCAATATTCCCCGCAACGCTACGTAGGAAC
+
-')'-+3(+1.4%18'&%(&))5.'-(&&++.%&&&&1/2-,.+&$'''*)%*)%*,//1**-.**.)/.544*)).2,&&,&-33/)-.&1774(*''$#&&.(((+,'44**&*+*&+*-.4025627+,'++(,-%2**.3(.+62069.-..0--$&'8/)+),(*%0-8.3(((-(%%&)*+&$&/*#%()1232*815055224253-)$($('&')*+1-//')/&&()*-.'&***',*+0.24.43/)/.,,./28).+'%&(**0,/')%#%%&-*++0.*-&.0-50))'$(/224644-2,&(+,--3*+,5,(,41444:457720.,*+%$(#('6)42((+,*;698/.+,+&'))%/).))+--1--+%&()1,&(&%$*+.14,,+/-+)+,,-)((%-(())*06,-&&'%&&%&&&*+-/00,')&&+1+*+%%#$%'&'&$),)..317).'),--,'*(.6,)('$&#%%&))),/2/2006;:64,(%)*(.*+)''%'(+''*,7...*&(*,-.4**'((''&&),*'+%,1.,-667*)//)*/'&%'&'(&'0*.*%)7/742:-',35,()+%'')*/-.,0.(&*%-5*,*')$$%%&+&)(+,,'*0),)##&&(,('(,,)+&*,+-).'()+0/001216;7(*(+,-:8:7651+,.3.'('''%++,+)%)/+'))-31-$('(.9...0+03.,+)%*655*221.1*')*-1-,()'%'&'$&$'('(,*-$+,,/;420//,+.0003+))'))/6/./17358()&'$%+&.0('%,.,+'*)+40%&&%)+'$)-'()/+0/-/4-156,,+.,/-31*%*()*')(*.(&&'()8(*&')*.*+'('#&(1*/5614,071331+)'('%&&&$$%'*'))',)&$'&)'%$('&*)%%%+(%.+*+-,)$$$&(%%*&/-1/.-4/-&$%%%*)&%&%++010822,%(&,*$&&$&(*(%*)28).8++)364..05,.-(&,)')''#()%&''%%#(&##%$'$$**'&%%%&+2+(''')(/4-%-46*--+,'(+0,0254+*'#$$%)%&&%'+,13134/
@71dce93e-7305-4a31-ac3e-5f87b5441b11 ch=106 read=206684 start_time=2019-12-13T18:26:30Z barcode=BC01 runid=2c9cf7bc05858273f10e7d7ec552fc0bd742dc3e
CCGTACTTGTTACGACTTCACCCCAGTATGAATCACAAAGTGGTAAGCGCCCTCCCGAAGGTTAAGCTACCTACTTCTTTGCAACCCACTCCCCATGAATGTGACGGGCGGTGTACAAAGGCCGGGAACGTATTCACCGTGGCATTCTGATCGATTGCAGCGATTCCGACTTCATGGGTCGAGTTGCGAACTCAATCCGGACTACGACGCTTTATGAGGGTCCGCTTGCTCTCGCCAGGAGTCGCTTCTCTTTGTATGCGCCATTTGTAGCACGTGTGTAGCCCTGGTCGTGGGGCCATGATGACTGACGTCATCCCACAGCCTTCCTCAGTTTATCACTGGCAGTCTCCTTTGAGTTCCAGCCGGACCGCTGGCAACAAAGGATAGGGTTGCGCTCTGGGACTTAGCAACATTTCACAACACAGGCTGACGGCAGCCATGCAGCTCTGTCTCACGGTTCCCGAAGCACATTCTCATCTCTGAAAACTTCCGTGGATGTCAAGACCAGGTAAGGTTCTTCGCGTTGCATCGGGTAAACCACATGCTCCACCGCTTGTGCGGGCCCCGTCAATTCATTTGAGTTTTAACCTTGCGGCCGTACTCCCCAGACGGTCGACTTAACGCGTTAAGCTCCGGAAACCACGCCTCAAGGGCACAACCTCAAGTCGACATCGTTTGCGGCGTGGACTACCAGGGTATCCTAATCCTGTTTGCTCCCCCACGCTTTCGCACCTGAGCGTCAGTCTTCGACCCGGGGGCCGCCACCGGTATTCCTCAGATCTCTACGCATTTCACCGCTACACCTGGAATTCCTACCCCCCTCTACGAGACTCAAGCTTGCCAGTATCGAAGATAAGTTCAGGTTGGGCAGAGGATTTCACATCTGACAACAAACCGCCACCTGCGTGCGCTTTACGCCCAGTAATTCCGATTAACGCTTGCACCCTCCGTATTACCGCGGCTGCTGGCGCAGGTTAGCCGGTCGCTTCTTCTGCGGGTAACGTCAATGAGCAAAGGTATTAACTGCTCCCTTCCTCCCCGCTGAAAGTACTTTACAACCCGAAGGCCTTCTTCCTTACACGGCATGGCTGCATCAGGCTACGCCCATTGCAATATTCCCCTGCTGCCTCCCGTAGGAG
+
23)'$&.+./2,,.179;2-230)(*)&(*,634-3/65,0,8,/,'(,882-355,-7135788/8:8895346;77;4+1,2.7.')*704-*+.&%''+-23//7)+++)/.07;)5728+)/)&*%0(+1/+.2.1.9//0;98110.()0*%*&&&),.5//+&+032(0.2++),-//:67)'538102//005075213/*()&*72--*-+,+,)()-0,-,.*.,1%&(0%()--44624219912677869;71:-)+-,,*,*-&-$$%'.3..6;;:17%34717++-/-+(&()+84532/63+$)%$&'&)'*+3)+.;0,-/+/-055)48877,-1/+,.80,-$++48;::64445;76(669'/--.4)356:5712.+%(,1,'&$+%2.3/2/;/-,,8-.-4000,')+40-0-&4;5:81+((&)*,15/0/0.7:868.),(,*2404;459795633.185*)1-68359:;:8::76899:00,*-*.,6;729989080-.558&3134;8:<04./.1316-./+,.2-2241+*.74('&')..1-.197-2,9;<.5723.4./0964+-.0.388-'*$)(2.135/6070221*025((*,--5+1-%*(&)&-32030-26314598:24*4).688946775:1*(-6123874555691-,+)+.1)+395:8-098+*//18:90&*),,;81)-,10.+&'*+00,43215-.'..'',1/+('#%(2504/..4;7846**../900/0/836<31+/5%&)%)+.5-32,3,3,*,.;1474,+7426/,//417)*'*.7.09(+,-13&),(,8-/24::4517,,,,,)-&-,)166/--./40.)**40:<;:<633%)-/0779840018611/41,&0/297<:/-.4/29200//,.-2:6015&--,4/19770911.1-2-+&.%+)*-+)./,1-,')+--,96+++*,3+.68457080004565(.(''+(/''1'-040+/30,-622*'*)*23,,/.,34/+016394/0-//475:6578$%%'((++--671:1113023%.'&.$(,1<3/./+*+2.0/-023,*,---.-+/6..738,.*
@2a553bda-4a61-4298-b8d3-9996b8c30063 ch=123 read=199466 start_time=2019-12-13T18:26:50Z barcode=BC01 runid=2c9cf7bc05858273f10e7d7ec552fc0bd742dc3e
CTCCTACGGGGAGGCAGCAGTGGGAATATTGCGCAATGGGAAGCCCTGATGCAGCAACGCCGCGTGAGTGATGAAGGTTTTCGGATCGTAAAAGCTCTGTCTTTGGGAAGATAATGACGGTACCCAAGGAGGAAGCCACGGCTAACTACGTGCCAGCAGCCGCGGTAATACGTAGGTGGTGAAGCGTTATCCGGATTTGGGCGTAAAGGGGCGTAGGCGGATGATTAAGTGGGATGTGAAATACCAGGCTCCAGCAGGTGCTGCATTCCAAACTGGTTATCTAGAGTGCAGGAGAGGAGGTGGAATTCCCTGGTGTAGGCGGTGAAATGCGTAGAGATTAGGAAGAACACCAGTGGCGAGGCGACTCTCTGGACTGTAACTGACGCTGAGGCTCAGCGTGGGAGCAAACAGGATTAGATACCCTGGTAGTCCACGCCGTAAACGATGAATACTAGATTGTAGGTTTCAACACCTCCGTGCCGCCGCTAACGCATTAAGTATTCCGCCTGGAGTACGGTCGCAAGATTAAACTCAAAGGGAATTGACGGGGACCCGCACAAGTAGCGGAGCATATTGGTTTAATTCGAAGCAACGCGAAGAACCTTACCTACATGACATCCTTGCATTACTCTTGAGGAAATCCCCTCGGGGACAAAAGGTGACAGGTGGTGCATGATTTGTCGTCAGCTCATTGTCGTGAGATGTTGGGTTAAAGTCCCGCAACGAGCGCCTTGTCGTTAGTTACTACCATTAGAAGTTGAGGACTCTAGCGAGACTGCCTGGGTTAACCAGGAGGAAGGTGAAGGGATGACGTCAAATCATCATGCCCTTATGTGTAGGGCTACACACGTGCTACAATAGCTGGTACAGAGATGCAATACCGTGAGGTGGAGCCAAACTTTAAAACCAGTCTCAGTTCAGTTGTAGGCTGAAACTCGCCTACATGAAGCAGGTTACTAATCGCGAATCAGAATGTCGCGGTGAAATACGTTCGGGTCTTGTACACACCGCCCGTCACACCATGAGAGTTGGCACCCGAAGTCCGTGAGCTAACCGCAAAGGGAGGCAGCGGCCGAAGGTAGGGTCAGCGGTGGGGTGAGAGATCGTAACAAGGTAACGG
+
(1/.,/3-45,)---05545:19/./.3/:,,+.3:660'(+%-8*+/9:::4567:757;/-..+'''),,+,+,31;:63686997/6;:.,.01554/8;/14-,.,/./1/.21/-,*,/).1(,).,)+*/4364,421447576846:501.-/0--..-600.011308/--+),++,2330-3*.-'0.*-4698866+'++)+-347;71..35/5050498;96742')(*'458%5773:*-%&$-.+./932(-*.*3:;::5403/023412/237474-.++-'%(*++2+6,03,**122.++0./72)*.,*/3*)+'&&#+)'/3,4.2659:<8::9:2)&(*1341/--,/28798:8731+-.:7664-36353)11259;.+%,5:./.15-/1,/27418,+/6310/30//239670:/4/+,//93++)&+$/&()2),)8901(/.+3190+-(./.2244/3-.-431;37.33489945;94,'&(*,0:9:*-..+,103;:36779,--.'-,1.26+68/.-0+(**-35-.00654*-.03%/&5*;<928262+/,*+.*/--+*-*+1,-,,,29420((++/1570.2--'1&&')*.4++(')*()133--0,38114183**0-018.0)*/5758534).2+(.158511125'5))+85232249/:.7:62,34-)/0*($+/4*,'%%$'').-..+7+&',2)(,+16,-1.'+)(1+)(.4.651+%((''*+-387978;3394:4:880.4++)*&/*&())-&%))1034,/,-046799.63*)-.12831*0,,+**)(()+-/13342/5-'0895:766,+,,,:7728001<41.,-(()*%'3/9;70581/:;:23025748+-/90/3+/&'(.6666.5,),+).40.-.0+.(%%%)/-9.-)*))*2/..604)'+')1232-0**'('*(+.13850870/-2,++,+*',441:80153324;6-++)(./+%%$$/),(*,-.73.-.*).-..+)*0,3+*1,'(-,/121830,+)).),((,)**060,4./35,-*(&&)-.1++'%%%*))1+-*/
@05354b8c-55a5-4f8f-a6b3-4f1a1bda78e3 ch=433 read=191079 start_time=2019-12-13T18:26:48Z barcode=BC01 runid=2c9cf7bc05858273f10e7d7ec552fc0bd742dc3e
CAGGGGCGGCAGTGGGAATATTGCACAATGGGCGCAAGCCTGATGCAACCATACCTACAACAGAAAGCCTTCGGGTTTAGCCAAAGTACTTTCAGCGGGAGAGGGTAAAGTTAATGCAGCACATCATTGACGTTACCTGCAGAAAAACACCAGCCTAACTCCGTGCCAGCGGCCCGCGGTAATACGGAGGGTAAGCGTTAATCAGGATTACTGGGCGTAAAGAAGCGCGCGCAGGCGGTTTGTTAAAGTCGGATGTAGAATCCCCGGAGCTCAACCTGGGAACTGCATGATACTGGCAACAGATCTCGTAGAGGTAGAATTTAGGTGTAGCGGTGAGAGTAAGTCTGGAGGGGGGGGAATACCGGTGGCGCTGGACTGAAGACTGACGCTCAGGTGCAGCGAAAGAGCAAACAGGATTAGATACCCTGAAGTAGTCACGCCGTAAAACGATGTCGACTTGGAGGTTGTGCCGCTTGAGGCGTGGCTGGGCAGCGTTAAGTCGACCGCCTGGGAAGTACAGCCGCAAGGTTAAAACTCAAATGAATTGACGAGGGGCCCGCACGAAGCGGTGGAGCATGGTTTTAATTCGATGCAACGCGAGAAAGAACCTTACCTGGTCTTGACATCACAGAACTTTCCAGAGAGATGGATTGGTGCAGCTGGGGAACTGTAGGACAGGTGCTGCATGGCTGTCGTCAGCTCGTGTTGTGAATGTTGGGTTCGAGATCCACCAGCTTAGAAGCGCAACCCACTTATCATGCCAGCGGTCCGGCCGGGAACTCCAAAGGAGACTGCCGGTGATAGGCTTCTGGAGGTGGGATGACGTCAGGATCATCGCCGGCCCCGCCGACCAAGGGCTACGTGCTGCAATGGCGCATGCAAAGAAGCGACACCTCGCGGAAGGACCTCGCACGAAGTGCGTCGTAGTCGGATTGGAGTCTACAGCTCGACTCCATGAAGTCCAGAATCGCTATTAATCGTGGATCAGAATGCCACGGTAGATACGTTCAGGCCTTGTACACACCGCCCGTCACACCATGGAGTGGGTTGCAAAAAGAAAGAGTAGGTGGCTTAACCTTCGGGGCGCTTACCGCTTTGTGATTCATGACTAGAGGTAGAAGTCATGTAAAGGTAACCGG
+
3).+)'%'/--/4-5+()+.61/,(007.3,(')-..(-*,%&0+,/(4-53,1,'%%&$%(%*))$()).-*32+41)('*--&''%*/52)'($(/*&'&,,++-66.60.-.*(%%&$%%%(%-)*'.,3($*($%'$-+1/3-//2/+*1%%-++-32,-483.0-./4.+&%('&)++,/+-)++)'*((,12;1:13..7,//*,-650;888:5('((*(+%)(/+//,)2(1,/0818,-*3&-)-&&%&,.-.79*,*('(*/)2.00/1*/+-533+.&&*-.+1+,130(*%+*35.5,)'+(+&&'&)+)%./,+($))-2-)(%($&#$%&,098+-./.1/+*/40/34)4(+)$%'&'(&&$'))()+&'',),,7/,,.,+('(()'''((+-884.,0'0,+-7767:-,-('&('*-.&)(**)(+23,/413,23/-+1*(+))+*/%+*-7&'/)**/,)&%()'#(*('$)('2741,/+.199698,+('('%'*-*.14.24:+7/8/86.&%(/:<737373757*$-38-16+%)$%&+,*+,2-,.*,/.,0*599+7928,'(+'0.(,()++*00+''3274722996341++-../4/%&)-+0+15*1*-'('*-.7-4(1)3+960$&'$&)1*-1/12.2.00/(*)-/0/-./++'('(04-53/0/..///030,,,0)--8/,,/2'+)*,-0/(*-+*)(('%%%')$(+*,20(%)),.+$&%,++(/-8/7*2,55&00+-+.4(+)&)(&)-569::&2---/-1-(&-$&)))+*-06707879511.)+%*,477)*%)',,1+#,'%&30,,(1)*&$(%&-.2,-5--45.,-(($)(('%&)(++++'))(51500'((*,0541(&%%#&())&'%)0,./33305*2(')(&((1)0*%,+0/04761552/3-,/)))*3./..&&&&/*00.4'././.2/8568-)-*0.)(6((+)+/4&)/792800+,++)-.*/57/12/.-.52634+*-'/126(2*67.)%*++&(+++*4-&''''3+74130..-*)+-00+,1&'/.-+//67:6*++(+,(&&.)/-)+*)--%,&(-4'(+/08860)
@6cf0a084-81f7-4c61-89ea-1ddf792de729 ch=412 read=119993 start_time=2019-12-13T18:26:45Z barcode=BC01 runid=2c9cf7bc05858273f10e7d7ec552fc0bd742dc3e
TGCGTGCCTCGGTAGCCTTCGTTCAGTTACGTATTGCTACAGTGCTGAAGAAGTTGTCGAACAATCGCTGTGTTATTTTGCCTGTCGCTCTCTATCTTCCGGTTACCTTGTTACGACTTCACCCCAGCTGACCCTACCTTCGGCCGCTGCCGCCGCGCGTTCGCTCACGGACTTCGGTATTGCCAACTCTCATGGTGTGACGGGCGGTGTACCTGAACCGAACGTATTCACGCGGCATTCCTGATTCGCGATTACTAGTAACTCCAGCTTCATGTAGGCGAGTTTCAGCCTGTCCGAACTGAGACTGGTTTTAAAGTTCGAAACCACCTGCGTGTGCATCTCTCTGTACCAGCCATTGTAGCACGTGTGTGTAGCCCTACACATAAGGGGCATGATGATTTGACGTCATCCCCGCCTCCCTCAACAATCACTGGCAGTCGCTAAGTCCCCAACTTAATGATGGTAACTAACGATAAGGGTTGCGTTGCGGGATAACCAACATCACGACACGAGCTGACGGCAACCATGCACCACCACCAGCCATCTCCTTATAGCTATCTCTCCATCTCTGGAGCGCTTTATGAGTATGTCAAGACCTGGTGAGTTCTTCGCGTTGCTTCAATTAAACCACATGCTCCACCGCTTGTGCGGGCCCCGTCAGTGCTGGAACAATTGCAGGCAATACTCTCAGGCAGATACTTATTGCGTTAACTGCAGCTGAACTTTGACATCAACACTTAGTATCATCGTTTACGGCGTGGACTACTAGGGTATCATCCTATTTGCTCTACGCTTTCGGGACTGAGCGTCAGTTGCAAAAGGCCAGATCGTCGCCTTCGCCACTGGTTCCTCCGGCATATCTACGCATTTCACCGCTACACATGGAATTCCACGATCCTCCTGCACTCTAGCTGCCTGGTTTCTATGAGAAGCACTGAAGTTAAGCTTCAGGCTTTCACCACAGACCCTTGCTGCCGCCTTCCTCTTTACGCCCAATAATTCCGGATAACTTGCCACCTACGTATTACCGCGGCTGCGGCGTAGTTGCCGTGGCTTTTTCTGTAAAGAATTACCGTCACTCGGCTACCATTTCCTGTAGCCGCCGTTCTCCGCTTTATAACAGAAGTTTACAATCCGAAAACCTTCTTCCTTCTTGGCGTTGCTCGGTCAGGGTTCCCCGATGATACGTATTCCTGCCTCCGTG
+
'$$%&#%$%''')$)+&%,)),68164;4415418//-'&%*1'''&)4&)*(*/101*%&&(%%%#&1*/+1+&(''&$-30401*--5504467:7985/8.,5032,5,(*//48<4/440+((*+-.280)&557;1303/398/,'&).((&'((.(&')*+,-1+,/+(*('&+-%)%'',,,/./14:5665676;:9,/**$')-,0174,(%&'&*)--,*)(')$'&*.,''*6:;7142.04,//***-000.0,-.4:76817988:344/;4--05+(())+*0410--'-034+8;<,550'**&%''%&-(+-)$&'()*)*,/3765255629:979:,8-''-,.,01..0/.0/+''-.')++(,-2/)+212640000.83.,22698::073*)7608:2(,*+'&$()-1-3--+6775465/,,2/*%-((+(1-0//20+++)+.152/.--).00+)))+)7/1'6/,()((%,)1-0.'(/1335646122322)*615:86/.-/3022)+,'$$%'(345%-()-160010.3324:78755.15-/3&(3:80+**'(,657921))3/+--)%&//:78<768709---8,%-*0.<8:<454678989579-+/,*-3513.661+*+/)&,()+**$%'&$+%%(%.,/&%%$&'',-.58:..-.')')+-,*+)0/2-,0,0.+/()+:869;3./*.0,4/)''&')(')%(+.0377+.&1---0999975525810121/0283,46*&***%%)+*09-.(77//024255671/3/)-&''()0.700063020*,)+5024<87/.(/-87765(1,-,,*'))--0+-:5669:668//())-000/1106,,,-32//.,*,,%(),2-24556723)(-/,-,'&(%')(,35315001;11).,++'03/18:/./7.2008:<7//*+*-/*%'%%$&(&'-20*-1/.*/,+79;<6456440+*+**21*,*&'(&.)*;88;746321--(+(*((*'(%%''*+70-7:5**($&*5.&''),*2;8:9--//.78828953;221-(&%$**)27+,($&'(%&130,...3+(*,(,3)(*//.-')38;24:9<99;82152/-2836/8/..5/734059159*57.,*,'&&%'',*+*(*'+,'&.&(&'
@ec1f6ec9-751b-4419-ba3b-22f8990f0a36 ch=137 read=136019 start_time=2019-12-13T18:26:45Z barcode=BC01 runid=2c9cf7bc05858273f10e7d7ec552fc0bd742dc3e
CGATTTACCTTGTTACGGCTTCACCCCAGTCATGAATCACAAAGTGTTAAAGCGCCCTCCAGTTAGCTACCTATGCTTTGCAGCCCACTCCCATGGTGTGACGGGCGGTACAAGGCCGAGACGTACCGTGGCATTCTGATCCGTTACTAACATTCCGACTTCATGGAGTCGGTTGCAGACACAATCGGACTGACGCACTTTATGAGGTCGCTTTCTCGCCCGGGTCATCTTCTCTTTGTATGCCATTGGCAGCACGTGTGGCAGCCCTGGTCGTAGGGGCCATGATGACTTGACGTCATCCCCACCTTCCTCGGTTATCACTGGCAGTCTCAGCACGAGTTCCCGGCGGACGCGGCAACAAAAGGATAAGGGTTACGCTCGTTGCGGGACCCAACAACATTTCACAACACGAGCTGACGACAGCCATGCAGCACCTGTCTCACGGTTGAAGGCATTCTCATCTCTGAAAACTTCCGTGGTGTCCAGAGACCGGTGGAGTTCTTCGCGTTACATCGAATTAACCACATGCTCCACCGCTTGTGCGGGCCCCGTCAATTCATTTGAGTTTAACCTTGCGGCCGTACTCTGAGCGGTCGACTTAACGCGTTAGCTCCGGAAGCCACGCCTCGGGCACAGCCTCGAGTCGACATCGTTTGGCGTGGACTACCAGGGTATCTAATCCTGTTTGCTCCCACGCTTTTTCGCACCTGAGCGTCAGTCTTCGTCGGGGGCCCTTCGCCACCGGTATTCCTCAGATCTCTGCATTTCACCGCTACACCTAGATTCTACCCCCCTCTGAGACTCAAAGCTTGCCGGTATCAGATGCGGTTTCCCGGAGTTGAGCCCGGTTCACGTCTGACTTAACAAACCTGCGTGCGCTTACGCCAGTAATTCCGATTAACGCTTGCACCCTCCGGCAATACCGCGGCTGCTGGCTGAGTTAGCCAGTGCTTCTTCTGCGGTAACGTCAATGAGCAAAATTAACTTTACTCCCTTCCTCCCGCTGAAAGTACTTTACAACCAGGCCTTTGCTTCTTCATACACGCGGCGCTGGCTGCATCAGGCTTGCGCCCATTGTGCAATATTCCCCACTAACGCCTCCCGTAGAG
+
'&$*1((2.6/*8.,.41/070*/-/.,.3:477576201+8,,05-727-(+.551-2'&&&&+'),*/2/,/+$'''(21&0:-+)0-:1/295/.--.0127*-(&%(,).)3('%)'/%(&*+/1/1,,-3+$&$'''%'(())(%().1.-,(12:27980+*+)+*1*.1*+).%)+2/6'-')'')-1/+,09:041++)+/()&&(')1(+-&(-///,,,/3,3(170*-,-)$&(*,-&(*.1111115-+')*-21,.79921**4.13-(())-..))'*+756755059,(+6//4/&'&,*5.//487431(322/5)02+-)&+,022-*0-28.-''(/-**,183)*+116:*3117%/(,+0*7,+,197,-,'+**&-)1/95,.3352*-,/+,,,,5316102621,($'('26-.3271/1/-6,'('(0.-./249798311/0:;304658/2,+,+,1(*%'()+''$$',&'-103:1..(4,%*-//.,-+/(($(((,//222..824051.089040975/+,5/75851685.%)/71895335,,0,3.//2431&'&'14222-.+/+:.84331+)(,/.26112-01(*,195-'++(,-'*)(&)$%&'('(3444+4/*)3/1072342-38+3-),0002.2388324;2+-..63+./206;731--(,+(--.2560(-//5<3/,$((-2)30)*:236-(1-&2-01:4836,,.../02$/(*.5017852201052,'+,/900.14;;3.))&'%+'*7*7-*#&&&(4:399892'()*&-&+.8**)))+().5,,'*0'+*/*/+*(-/0,+*,-8-35;76-%%&&(55-/,1,..65-)+-3563102313/-&$(&&((.51/05301*..'*/,,,'&*-.0.1*%('/.6123:*54.1395:;853**'(&/+//0050.+'*,6)&)*)'(040*-+:;-2;76274-',+*++-*++(/1)%*.,04*,/0&%%#%)2++5,+&(')(+*0174*,.3.-(,,./5(.36-3'2-67.-,0*-%('',-8.424,)%(*)+*05038)+43/)&
@dfe8f1e0-1af1-4284-b118-f8c18b7d529d ch=239 read=174635 start_time=2019-12-13T18:26:43Z barcode=BC01 runid=2c9cf7bc05858273f10e7d7ec552fc0bd742dc3e
CCGGTTACCTGCTTATTTACGACTTCACCCCAATCATCAATCCCACATGGAGCCAGCTCCTTCCCTTTGCGGTTAGGCCACCGGCTTCGGGTGGTATCAACTCTCGTGAATTAGCTGACGGGCGGGGTGGTGTACAAGGCCCGAGGAACGTATTTCACCGCGACATGCTGGTCGCGATTACTAGCGATTCCAACTTCATGTAGTCGAGTTGCAGACTACAATCCGAACTGAGAATGGTTTTATGGGTTTCCATCACCTCGCGGCTTCGCTTCCCTCTGCACCATCCATTGTAGCACGTGTGTAGCCCAGGTCATAGAGGCATGATGGTTGGCGTCATCCCGCCCATCAGCTTGTCACTGGCAGTCGCTAGAGTCCCAGCAATGATGGTAACTAACGATAAGGGTTGCGCGCTCGTTGCGGGACCAGCAACATCTCACGACACGAGCTGGCGAGCAACCATGCACCACCTGTATCTCATATAAGCTATCTCTCCATCTCTGGAGCGCTGTAGGTATGTCAAGACCTGGTAAGGTTCTTCGCGTTCACTTCAGAATTAAACCATGCTCACCATGTGCGGGCCCCAAATCAATTCATGCAGAGTTTTCATTCTTGCAGACGTACTATAAGGCCAGATTACTTATTGCGTGCTTTGTACTGAACTTTGACATCCAACGCCAGTACTCATCACGTTTGGCGTGGACTACTAAATTATCATCTTCTCCCCCACGCTTTCAGGGACTGAAGCGTCAGTTGCAGGCCAGATCGTCGCCTTCGCCATAGTGTTCCTCCATATATCTACGCGACTCACCGCTACGCCGTTGTTCCTCCTGCACTCTAATGCCTGGTTTCTGCAAACACTGAAGTTAAACTGGGCTCTCACCACAGACCCTTGCTGCCGCCTGCTCCTCTTTACGCCCAATAATTCGGATAACGCTTGCCACCTACGTATTACCGCGGCTGCTGGCGTAGTTAGCCGTGGCTCTAATAAAATTACCGTCACTCGGCTCACCATTTCCGCAGCGCCGTTCTTCCTTGCCAGCAAGTTTGAAATCCGAAAACCTTCTTCCTTCACGCGGCGTTGCTCAGTCAGGGTTTCCCCATTGCCGAAAATTCCCTCTGCACCCTTGCCTCCCGTAG
+
3)'('0()-'%'.*,054*-.147;760545+42314409072*(+&)%))$(''*/0178,91*)5)),(6,6(,359355.4./76(3202//./-/.004/369310/*$''&,+/1230-,)))'+/,.034-4184'+%*'.24-..-8.0*,4/21/+)+.466&/2'**-01/0+,'&&(1-1-0--172&.(+/263(().+%)-.11+,..953-'(5+)%('(**(5178.+-'+/-8(,)'&$%2+40'&'-++.+*,.)1/(').,,-.30898108*()*)&+..24.)&.,5-(+'+*++,(%/.+'*+--/226*-)&-/543;/-18/().()+0/,.0+.+---,/0/,-2-)(*).0*(%'&1,0143630-,+*(,,-0/1+0+-1.-)*,.0376824.8)4.--$1+%*-+1/-()+$*'))-23/0-+*($'.'5-86,,,1,(*0,+,+//27'''*)))-.33011/253/1*+063*+(%%(&))',*.83723//-25534+6,),040.,*++).+%%+2/2($,(-+/87./)('&))).'$#%&%&&%%$$$$')**-.53-,'$#'')*,026-1(+7,.422+,'%&+**-/-*&-))+$%*+)+,3--1-**(***2-+)33,.378338:1/.00-)+/*%'&&()*-33572-.,/3),,--641032)-(%%%%),./%*).+))*773)$'%'277,*0510/2.1)**339396:22..+.,+,676.68-0/.02/31(&$/*+-;8767768898998364.+'&(.,06+.2()&(&'+-'+)0+)-.211(+*+-))),,306859,+%$$&&#%)+-./-,/<27,0-+-0-,,+*#&)&)-1:5:+4-&,1/23379///-48++41'$('*+'.*)&+'.-/;3626.,+7,*43(13000+036;68;4307234862-,()(.3-+*1+,*)&')((-103;80/1,5:/40+%(-.2-,%&-1'*2)5.''*'(+5;7991)+*'%&$',*.21+),0('-1+0.('-68/583:46579/;3(/,**,'*-/--1.&-+/&+../:410/.&(/-.4209131-70''$%%%$&&%$$%.4//80-.31
@8a5a7e5c-9224-4ca6-9e81-be96f1255c88 ch=120 read=317163 start_time=2019-12-13T18:26:55Z barcode=BC01 runid=2c9cf7bc05858273f10e7d7ec552fc0bd742dc3e
CTCCTGCAGGAGGCAGCAGTAAGGAATTTTCGGCAATGGAAACCCTGACCGAGCAACGCCGCGTGAAGGAAGAAGGTTTCGGATTGTAAACTTCTGTTATAAAAGAGCGGCTACAGGGAAATGGTAGCCGAGTGATATTAAGAAGCCGGCTAACTACGTGCCAGCAGCCGCGTGGCACGTAGGTGGCAAGCGTTATCCGGAATTATTAGGCGTAAAGAGGAGCGGAAGGCAGCAGGGTCTGTGGTGAAAGCCTGAAGCAGCGGTAAGCCATAGAAATGACGGCTAGGTGCAGGGAGAGGATCGTGGAATTCCATGTAGCGGTGAAATCGTAGATATATGGAGAGGAACACGCAGTGGCGAGGCGACGATCCTGGCCTGCAACTGACGCCTCAATCGAAAGCGTAGAGGGCAAATAAGGATTAAGATACCCTAGTAGTCCACGCCGTAAACGATGAGTACTAAGTGTTGGATGTCAAAGTTCCAGTGCTGCAGTTAGCATAATAAATTACTCCCGCCTGAGTGATACGTTCCCAAAGAATGAAACTCAAAGGAATTGACGAGGGGCCCGCACGGCGGTGGAGCGTAATGGTTTAATTCAGGGGAAACAGCATGAAGAGCCTTACCAGGTCTTGACATACTCATAAAGGCTCCAGAGATGGAGAGGTGGCTATGAGATACAGGTGGGTGCATGGTTGTCGTCAGCTCGTGTCGTGAGATGTTGGGTTAAGTCCCGCAACAGGCGCAACCCTTATCGTTAGTTACCATCATTAAGTCAGGGGACTCTGGCAGGGCTGCCGGTGACAAGCTGGAGGAAGGCGGGGATGACGTCAAATCATCATGCCCTGCCTGGGCTACACGTGCTACAATGGATGGTGCAGAGGAAGCCCGGAAAGGCCGCGAGTGAAGCAAAGCCCATAAAACCATTCTCAGTTCGGATTGTAGTCTGCAGCTCGACTACATGAAGTTGGAATCGCAAGTAATCGCGAAAGATCAGCATGTCGCGGTGAATACTCGGGCCCTTGCCGCACACCGCCCGTCACACCACGAGTTGTGCTGCAGAAGCCGGTGGCCTAACCGCAAGGAAGGAAGGCTGTCTAAGGTGGGATTGATGATTGGGAGTGAAGTCGTAACAAGGTAACCG
+
-.17+*4+3/*/./3222-11/*(*(0,)'*4/.8962*&++.;1-,*/3*'.0031-.-)),/432.0-,)+(*10:41,7+10/019767533-3..-:1+&&&+(()&%&)'(+((+,+25,)+4+'$&&%%'&*..(%()'*,'*)-0526686643./02214/++(&'('(0-32444.1,*,,.-022-9).,-,1,*-4-,4-,.07,''-,&((%)#"%)&(,,',44--(')*)+()+/*.50/,-%()+..2249+1:436-.3-(()+$)''')..01*20('((,1-*.*-*,+-/:0/*0+*+.0083+(+)&(*--.542/(-..-,)0+,5,)-&/)./.:0.+2258:100/5,-//191774*000*+()),.+,..(+0-)336/2&0*+(+;;02&)(').*)(+978;*)&)0--01,+--78()*53+((*(**+*,,/,+*0082628387342,.29()(;13576,107.+.&&0-,--.,/,-.15**.+++))*(*../4/+*%%/1))&.'('35*,1.5+-+),127250(1213.9*+.,.)0*/--59-12*,&%(34397294:9%,+,((-((($(%&)+,(&(((**+080/31/.2.//01.100'&(+(*3..9'))+,,.73,*('*)*211-.'(.267:769430*++29:7:29112565+/0036867982/...30:/+0--366106.(*63&5./31133%35)29433/30+*,)',3134/313/,./%083963421,51*3-&-6558)512111.+.153/1)*/-40(58./)***,1019712247)+%+'%%$%&))4++*('())-.,-*--;77843.**)*((')(',)++*(%-(&''/338-%))+/0*.096)36)(-+2851747854.&'),8(4-22)*((495/5.,0/03-,*(*+((.**/2311864'((%&)/1136.-,*'(),*'(+%5,.0),+/.-*.(%&()+)+-1'()'$&%('))-22990,..86452+.,-/.4-),.312/--1*,111//0-/+./0.),+,.0-.()%'(,00214-.1.3.,24/27../0,8.61,('&((*)+0./15339*4.2546/
@9cd51fea-2367-4d48-91a1-3f04dd8881c4 ch=109 read=259023 start_time=2019-12-13T18:26:56Z barcode=BC01 runid=2c9cf7bc05858273f10e7d7ec552fc0bd742dc3e
CTCCTACAGGGGAGGCAGCAGTGGGAATATTGCACAATGGAAACCCTGAGTACATAGCATAGCGTAGTGATAAGAAGGTTTCGGATCGTAAAGCTCTGTCTTTGGGAGGAAGATAATGGTACCCAAGGAGGAAATACGGCTAACTACATTACCAGCAGCCCTTGGTAATGCAGAGGTGCAAGCGTTAATCAAGATTACTGGGCGTAAAGAGGCGCACGCAGGCAGTTTGTTAAGTGAATCTTAGAATCCCCAGGCTCCAGCCGACTGCATCTGATACTGGCAAGCGGAGTCTCGTAAGAGGTGATTCCAGGTGTAGCGGTGAAATGCGTAGAGATCTGGAGGAATACCGGTGGCGAAGGCCAGCCCCCCCCCTGGACGAAGACTGACGCTCAGGTGCGAAAGCTGATGGGGACAAACAGGGATTAGATGCCCTGGTAGTCCACGCCGTAAACGGCCTTGTCGACTTGGAGGTTGTACCCATGAGGCGTGGCTTCCGGGCCTAACGCGATTAAGTCGACCGCCTGGGGTACGGCCGCAAGGTTAAAACTCAAATGAATTGACGGGGGCCGCACAAGCCGAGGTGGGCGTGTAGTTTAATTCGATGCAACGCGCGAAGAACCTTACCTGGTCTTGGCATCCACGGAAGTTTTCAGAGATGAGAATGTGCCTTCGGGGAACCGTAGGACAGGTGCTGCATGGCTGTCGTAAAGCTCGTGTTGTGAAATGTTGGGTTAAGTCCCGCAGCAGGCTGTACTTATCGCTGTTGCCAGCGGTCGGCCGGGAACTCAAAGGGGAGACTGCCAGTGATAAACTGGAGGAAGGTGGGGATGACGTCAGAGTCATCATGGCCCTTACGACCAGGGCTACACGTGCTACAGTGAGCATGCAAAGAGAAGCGACCTCGCGAGCAAAGCGGACTGGCCTCATAAAGTGCGTCGATCCCGGATTTGATCTGCAGCTCGGCTCCATGAAGTCAGGAATCAACTGGTAATCGTAAGATCAAGGTACCACGGTAGATACGTTCCAGACCTTGTACACACCGCCCGTCACACCATGGGAATTGGGTTGCAAAAGAAAGTAGGTAGCAACCTTCCAGGAGGCCGCTTACCACTTTGTGATTCATGACTGAGGTAGAAGTCGTAACAAGGTAACGG
+
*)0.)+-%+42)',2-.11*,*'(&&&')1+..-10750*(*)272-,'&''*'&%%)(&'')*1'('*,,0)(+).50;/.28445(*,2)(),63'/--31&//&()'(%(''&&('))43,,-,-+3+*.&%'')-,((00-,.&0(%/60/1,,/3%$%&'--31'/)*((''*69605515/4,-*-'(+4.126862/1440&&&')*++-*/,-0'&0.8+'3+5+%.(*22,+*.*-1,287+*05517&)#,%'%)./33452120.2.8--22,/&-%'**././3)(&*'#$&)(*)(2,+*'%)'(.-.,23//246.,)()/316410)+&'&./*531'&'(0*/+)*--6:2548,&+1733/04***,-.53667/10310(*)'&(()).,54+(*560.)45)*1./+025141+,260,-04,0/3957;<784)-&&'))02.-)-,/*.1,6,*$++*%)('06-02.4*'('((,*+))0630/-%1(1/1,++&,2.04+1,($)%)++1+((*)+*30..11212/25..,303.-.+046/04....,)),'&&(&&&*,('-((&,.7:298:2/.1(/.%,(+,,++0+'1,201/060,.10,-,-.2/4'+,//(**,49.,+*)).-++,)1-.541/,**-07(.+2-(*&0/-8-/39660..&&'.--.23+1'*))(+1230/2%'(')+((7,-(42;48-.82,)-+&1()0-&'$$%')-.2()+)./*,0+/+*,(,),-8+6,0005814*)'1,),.18757-0--./8<65671+((''('1+46./55377-,,''+-//0/&(*0/8*((%'():;589:750/(+,00+*&'%&%%'$'/.(337,)'((,++.,/204.1,('*,7,+1-6.-'-,2644/1044.//1.0--&(5.+..)-.&'&(+102.*.0.*+**,0,.../,--'*')*)**&+-$/.0974/1&*&).+-&+%&%*)&)*50('4-*-+//6)&*%.-/0,-./-.-5*)/.0.2201/0723%0+(','(1/3:24593(%*,+)+)*)&($&(''#'++*'11(+(&%#%''(/1--250&)*++*0,/-03,,&('-%&*,'*+-.24324.3050,,2
@a451c012-3721-4ffe-bb4e-d942642b5d46 ch=477 read=99048 start_time=2019-12-13T18:27:25Z barcode=BC01 runid=2c9cf7bc05858273f10e7d7ec552fc0bd742dc3e
CTCCTACGGGAGGCAGCAGTGGGAATATTGCTGTGGGCGCAAGCCTGATGCGAAAACCATGCCGCGTGTATGAAGAAGGCCTTCGGTTGTAAAAGTATGGCGGGAGGAAGGTAAAGTTAATACCTTTGCTCATTGACGTTACCCGCAGAAAAGCACAAACTAACTCTGCCCAGCAGCCACTTGATAATGGAGGTGCAAGCGTTAATCGGAATTACTGGGCGTAAAGCGCACGCAGGCGGTTTGTTAAGTCAGATGTGAAATCCCCGGGCTCAACCAGAGACTGCATCTGAAATACTGGCAACGAGTCTCGTAGAGGGGGTAGAATTCAGGTGTAGCGGTGAAAATGCGTAGAGATCTGGAATACCGGTGAGCGGCCCTGGACAGACGACGCTCAGGTGCGAAAGCGTGAACAAACAGGATTGGAATACCTGGTAGTCCACGCCGTAAACGTGTCGACTTGGAGGTTGTGCCCGCTTGAGGCGTGGCTTCCGGAGCTAACGCGTTAAGTCGACCGCCTGGGAAACCGCAAGGTTAAACTCAAATGAATTGACGGGGCCCGCACAAGCGGTGGAGCATGTGGTTTAATTCGATGCAACGCGAAGAACCTTACCTGGTCTTGTTGACATCACGGAAGTTTTCGAGATGAGAATGTTGCTTCGGAACCGTGAGACCAAGGTGCTGCATGGCTGTCGTCAGCTCGTGTTGTGAAATGTTGGTTAAGTCCCGCAGCAGAGCGCAACCCATATCGCTTTGTTGCCAGCGGCCCGGCCGAACTCCAAAGGAGACTGCCAGTGATAAACTGGAGGAAGGTGGGGATGACGTCAAGTCATCATGTACCGACCAGGGCTACACGATGCTACAATGGCGCATACAAAGAGAAGCGACCTCGCGAGAGCAAGCGGACCTCGCAAAGTGCGTCGTAGTCGGATTGGAGTCGCTCGACTCCATGAAGTCGGAATCGCTGGTAATCGTGGATCAGAATGCCACGGTGAATACGTTCCGGAGCCTTGTACACACCGCCCGTCCTCACACCATGGGGTGGTTGCAAAAGTAGGTAGCTTAACGGGAGAACGCTTACACTTTGTGATTCATGACTGGGGGTGAAGTCGTAACAAGTAACCGG
+
124///3,871171.76224-71+1-.,8-*)*%%*0,-/.2)084761()%',3-+11/,/0/155997876-(,,)2.2221*/.4-2383,+-,&%))-2)())'(*-+.63-3/././0081)'./951600182;0/70,0+*.**/%(*-&,(,-162,.#&(.,+..--/2,*,'%%*+/*+,)+-)(&&2&)'+,2)-((,--5/./52*'#"&/88,-02,/).'&,*/)59<02130058215835246/)332'*/+(*4,,/&$&&&,11122.-,,)*,))-132-/&))*+*/699;5.)+025,.*&0(2+9(+43322.-/613296.,,;991/-./972-.+(*55:4910/**,(67-(/.+/&*01.,/4656,+4243(4,')342//.2.2&23%-$8'&&*.2127)*360330()+04648:<92+)),64331715.470978.;6,&%$#(&+*(*+-2./2/)3+-,,,2.0/010536/65623/'(&%$)'&&%&*.-28)4246:61467<:626.6.//7,47208,-0044:76-522.*+*03.,067<:577:0/.//82(0.,-00-/+,+*'*+-*./.*/(%$#%).236*+-/*+(+4<65,,//38975:4'2)(,+//-5,:8;7:7.1-0(*&/*:::412/./957441-.25799:8843;2002972280544:500146)).-*.%&&()//1'0.,%('**)*-/.+.:./20/0-,6.*,&0,)&)'-1-.6)2('()56689.11/034<<888/-4+03.42+241)&,-.01224+-65,+)'*''*4)+.63-0/+(()&+)'+-283566406223345477+()'+,+.1788774620''%&(2)++2-1444'(06958553439:88/9*8+2+*+'(*-/3//000876--,0-/.-.1,1116-,%0+29444;:::876*+8,+7,*-36878;86655811-,().())%)(+&*)-211950.5''(,..46,/,00($%.,5/129-'&().2//&')),'%(),).'(+)+-+(.,+.5+)-/36;85545555*22*++..,.1/525/7.+,7;71&0
@1f447de3-6954-4b0d-8e94-7aa7e490c157 ch=338 read=94033 start_time=2019-12-13T18:27:19Z barcode=BC01 runid=2c9cf7bc05858273f10e7d7ec552fc0bd742dc3e
TTGGTGTGCTTCGTTCGGTTACGTATTGCTGGTGCTGAAAGAAGTTGTCGGTGTCTTTGTGTTAAACCGCCTGTCGCTCTGGTTACCTTGTTACGACTTCCTTGTCGCTGACCCTACCTTCGTACGCTGCCTCCTTGCCGCGGTTGGCTCACGGACTTCGGTGTGCCAACTCTCATGGTGTGACGGGCGGGTCGCGGGCTTCCGAAGACGTATTCACCGCGACATTCTGATTCGCGATTACTGCAAAGTAACTCCAGCTTCATGTAGGCGAGTTTCGGCCACAATCCGAACTGAAGACTGGTTTTAAAAGTTTGGCTCCACCTCACGGTATTACATCTCTGTGCCAGCCATTGTAGCACGTGTGTAGCCCTACATAAGGGGGGGCATGATGATTTGACGTCATCCCCACCTTCCTCCTAGTTAGCAGGCGGTCTCGCTAGAGTCACTCAACAATGGTATTAACGGCAAGGGTTGCGCTCGTTGCGGGACTTAACTTAACATCCCTGACACGAGCTGACGACAACCATGCACCACCTGTCACGCGTCTGAGTTTCGCGTTAAGAGTAATGCAAGGGATGTCAAGTGTAGGTAAGGTTCTTCGCGTTGCTTCAATTAAACCACATGCTCCCGCTACTTGGTGCGGGGTCACGTCAATTCCTTTGAGTTTAAATACTTGCGACCGTACTCCCCAGGCGGAATACTTAATGCGTTAGCGGCGGCACGGTGTTGAAACCCCGCAGTATTCACCGTTTACGGCATGGATTTCTGGGGTATCTAATCCTGTTTTGCTCCCCACGCTTTCGGAGCCTCCAGCGTCAGTTACAGTCGAGAACCCCGCCACTGGTGTTCTTCCTAATCTTTCTACGCATTTCACCGCTGCACTAGAATTCCACTCTCCTCTCCCTGCCTCTAGATAAGCCAGTTTGGAATGCAGCACCCAAGTTCAGGCGGATTATTTCATCCCTTAATCATCCGCCTACGCTCCCTTTACGCCCAGTAGAAATCCGGATGGCGCTGCCACCTACGTATTACCGCGGCTGGCACGTGGTTAGCCGTGGCTTCCTCCCTTGAATTTGCCGTCATTATCTTCCCCAAAGACAGAGCTTTGCGATCCGAAACCTTCATCACTCACGCGGCGTTTGCTGCATCAGGGTTTCCCCATTGTGCAATATTCCCCACTGCTGCCTCGTAG
+
$$(0,&%%),1-/115,/6...45018-**,&+()+433*&+**+1,--.721433:90133277/--)+-5578558::971;..63:.14')*+.510(&(&)/%()*)*/,-/0;5861.,.-01006.1---*)%'+0-1+),0100210,-1**-+('&&(+,-,+****/467141573798-/+'&')(.+)//*)&&('-10556<5+49025473783.0177../0+8-''$%'&'&&)/////)*&*.2/01/*%)-*-,25<8/&/3+)(...,(',565--,)+::8.6;;42790,,97,0,16901;4639.96/5-,,*++,,-02'396568/71-())(&-,-1320.039*)*--.*(/04771/54,+***.09821468980;58-+.5/977425+$+1(%%)'.,2&33367,++,,,-./765--&*,..///(*&%$'*,357+7.04.2777997<665;83/3*1(&%%,()*)2,'#)%,$'--10012283:4*4:2751016/2308-,))#%&(-)+(&&/2)'),,5.3(*+/0:5446&07*1/.-,.0+/35(12022,/162:997988;/.-4)'-)1.<:9;201/./+31)(+2(''&,'*&&)+-+*-%)'+10;2:11-493017:2+,(*'+,*-.048<,9-1,471'*6<:8/7/-,*))-1.-,-02.-..80160)*'-(-.:1.:4.95+$)'**//:001:*69*(+,('%'++)'*')''/0+,,//..9120.054/+-/2.;;5*./-27--('''04-3&*'0017*17101638-))&&#))+.)23,/578558;45.1(&)/()))(,21546/7<:068:))%$'',+++./06373411002..+,-&&*-))-03341.*$-1(-.7902+*+,.-121,8/-0)-.'&(/5$*&.((,:730,0'%#$.('&&'8947<00110+87),.*&,('($%#'&$*),)/.818-+&)(++,,3.04/03*4++402;501*($*()%++,&*1,+&'*().0.2/12/.8,-5,0*3/*&,--.1,7.+-:989570.55*,5-,+%(00'%%%'),&&.,*696;689:5623,.**-*+*10()650011219973;6238.+,1++*+-.//905980&)--13116)-'((+
@b294b0b3-8b03-4cc6-b158-bbf2fd4a67e9 ch=188 read=238346 start_time=2019-12-13T18:27:37Z barcode=BC01 runid=2c9cf7bc05858273f10e7d7ec552fc0bd742dc3e
CTCCTACGGGAGGCAGCGGTGGGAATATTGTACAATGGGCGCAAGCCTGGTCGCGTATGCCGCGTGTATGAAGAAAGGCCTTCGGGTTGTAAAGTACTTTCAGCGGGGAGGAAGGGGTAAGTTAATACCTTTGCTCATTGACGTTACCGCAAGCACCGGCTAACTCCGTGCCAGCAGCCACTTATTTGGTATTAATACGGAGAGGTGCAAGCGTTAATCGGAATTACTGGGCGTAAAAAAAGCGCGCACTGCAGGCTTCGGTTTGTTAAGTCAGATGTGAAATCCCCGGGCTCAATAGAACTGCATCTGATACTGGCAACTGAGTCTCGTAGAGGGGTAGAATTCCAGGTGTAGCGGTGAAATGCGTGAGATCTGGAGGGAATACCGGTGGCGAAAGGCAGCCCCCCCTGGACGAAGACTGACGCTCAGGTGCGAAAGCGTGGGGAGCAAACAGGATTAGATACCCTGGTAGTCCGCCGTAAACGATGTCGACGGAGGTTGTGCCCGCGAGGCGTGGCTTCGGAGCTAACGCGTTAAGTCGACCGCCTGGGAGAAGCCGCAAGGTTAAAACTCAAATGAATTGACGGGGCCCGCACAAGCGGTGGAGCATGTGGTTTAATTCGATGCAGCAGAAGAACCTTACACCTGGTCTTGACATCCACGGAAGTTTCAGAGATGAGAATGTGCCTTCTGGGAACCGTGAGACCCAGGTGCTGCATGGCTGTCGTCAGCTCGTGTTATGAAAATGTTGGGTTAAGTCCGCAACGAGCGCAACCCTTATCCTTTGTTGCCAGCGGTCCGGCCGGGAACTCAGGAGACTGCCAGTGATAAACTGGAAGGTGGGGATGACGTCAGTCATCATAGCCCCTTGACCAGAGGCTACACGTGCTACAATGGCGCATACAAAGAAGCGACCTCGCGAGAACAAGCGGACCTCATAAAGTGCGTCGTAGTCAGTTGGAGTCTGCAACTCGTCCATGAAGTCGGAATCGCTTCAGTAATCGTGAATCAGGATGCCACGGTGAATACGTTCCGGGCCTTGTACACACCGCCCGTCACACCATGGGAGTGGGTTGCAAAAAAGAAGTAGGTAGCAACCTTCGGGAGGGCGCTTACCGCTGTGATTCATGACTGGGGTGAAGTCGTAACAAAGGTAACCGG
+
+)0*'(0)5.(*.(-333;806.,..-11./083;307896550&-)()(1-*'$$&(49754.+/-01312),)-*/-6604(3109)+/;4*,233;8-,-+-'.+)./05/61**-0(+219)(+'&**(667081/.10/6/07(,&1(+/:513...-,,/-37583--,+.43('&%$)+&'&(')'-'&$&*-*-',2/1250//)3.1/230-2,0-.019;662446803,'()0.&*&($%'$&%('+('),7...607.592145.114:32.68,*3:986452/0'.+--,,-.4///-/103-1+''-,13221046,&.-..+./114-4()7;987,22082-03-*,.22((&*,668-*)/+,1-.51+:8.+'(''&+.-)-6539:3,/0:7/-/.+--100-*++-08::99648512489;;**,-140,'-2)3,**-.,.7+04;:59-8-,497878-++(''+,2/*)-02/00./+9:,%)()*3*3667,(,&+())(225-++,.727078761.&+-+*2()$'''++-.0216396:89169;981116362331.81-91,./0.+(*.//0,%*,*.)+.24<:/66:8334010'.%%*(*..2/2.++),23498.8---5686-*+,,',*/46/++*-/410,*,,+1/1-3,*()*./0465,-'&)5()&+*-)+.////.7,--0124600122998/:%)(*/1+)*-8(1/6..%&')6.13481000/35:1;.----5/,2-*.5)+')&)000/,10/2-82,2020/*('(*87763)----1164/--0+.(1-27901233564,((+34::''%)*//'('&(,5/.&1+))&&%''-/67467:98:6/1132345,&)*()/277996/.+)+'+01/23<988764401&+)+.3540.)-,1.3-8.*&)*,''))$,-4,--3110)(.-/0405320+''%$')5//025----1)*),+)-*%'+1/+(''**,229*,8896/5000511-/0+.2*+.1/101:14/,,&')+1)*1233/922*'*-*+*.-&'%)&-*7.63.83&,5++31.8-.1%'0'*759:7///1223991++1*()*-259589+-7.6:98:,
@304f010d-8cd8-43e0-807f-7497a452a4c1 ch=397 read=386188 start_time=2019-12-13T18:27:34Z barcode=BC01 runid=2c9cf7bc05858273f10e7d7ec552fc0bd742dc3e
CCGGTTACCTTGTTACGACTTCACCCCAATCATCAAATCCCACCTTAGACAGCTCCTTCCTTGCCGGTTGGGCCACCGGCTTCAGGTGTTATCAACTCTCTCGTGGTGTGACGGGCGGTGTGTACAAGGCCGAGAACGTATTCACCGCGGTATGCTGATTCACGCGTTACCTAACATTCCAACTTCATGTAGTCGAGTTGCGGGCCTTACAATCCGAACTGATGGTTTTATAGGTTTTGCTTCACCTCCGCGGCTTTGCTTCCCTCCTGCACCATCATTGTAGCGTGTGTAGCCCAGGTCATAAGGGGCATGATGATTTGACGTCATCCCCGCCTTCCTCCAGCTTGTCACCGGCAGTCGCTAAGTCCCCAACTTAATGATGGTAACTAACGATAGGGTTGCGCTCGTTGCGGGACAACCCAACATCACGACACAGGCTGGCGGCAACGTTTTCCACCTATCTCATATAGCTATCTCTCCATCTCTGGGCCTTTGCCAGAGTATGTCAAGACCTGGTAAAGGTTCTTCGCGTTGCTTCGAATTAAACCACATGCTCCGCGCTTGTGCGGGCCCCGTCGAATTCAGCTGAGTTTCATTCTTTTTTTGAACGTACTACTCAGGCGAACTATTGCGTTAACTGCAGCGCTGAACTTTGACATCAACGCGAGTACTCATCGTTTACGGCGCGTGGACTACCGGGTATCTAATCCTATTTGCTCCCCACGCTTTCAGGACAGACGTCAGTTGCGACCAGATCGTCTTAACCTTCGCCGCTGGTGTTCCTCCATATATCTACACGCATTTCACCGCTACATGGGAATTCCACGATCTCTCCTGCACTCTAGCTGCCTGGTTCTATGGCTTACTGAAGTTAAACTTCAAAAGGCTTTCACCCTGGACCCTTACTTGCCGCCTGCTCCTCTTTACGCCCAATAATTCCGGATAACGCTTGCCGCCTACGTATTACCGCGGCTGCTGGCGTAGTTAGCCGTGGCTCTAATAAAGTACCGTCATACGGCTACCGACTATAGCCGCCGTTCTTCCTTTATAAGTTTACAATCCGAAAACCTTCTTCCTTTGCGCGGCGTTGCTCGGTCAGGAGTTTCCCCATTGCCGAAAATTCCTACTGCTGCCCCGTAG
+
.&&(,/(+638/04(,,(/06/)057,)0*0477.7/-)+('*),(*,1)&&%&3204/('))+&)+-7,.-/7432.1-/20&-*2,,511-3,,*+)(&(((&))*06564;:6'56452/(1*3+//)&%)),+0335;4++***-%%(.-257567-$&%(&%(%)&%'&%&((+&3'.5;5+.258896((+(-*%).-/)**)+-8.2+-)/)),-2,198:.+.&6/249+**-1/01834($&&)&)*#&)0-+:0-,***+*-30-8*-8++.//-/(*(),,42+).5-,*++)057///0-/.-,220(&'')+,,6:;2*,65;00.0))()-+*,5355,4+'*)(%%%*+--*672+/,+1*3*++,0',--+*-)'')*.&2./3/1199:84;00/1)*+.*3,*-0...*$'+12..%'.5,8+++'*,'&%%%%%+''/+,'/*773256201144444466-/1720.2)+-06-%'&*(%(+,;9882223584'001-((,+.(*4--43+.,/090'(/0-/;7:8/..-.0046'1('(''&&''-)2/0)))*&*)51+'&&')(/-;:5+68-03&&)))+.8615630/-.03373%'('))1801,5).')*1-),+)')+120455./1.27))*')%%)*,3344::958/&)*.,-'-749466,3**,'*),,+/521-+&+72--+321*%(''&&'.&31'&$'&0136*--9/+,****).//'30+()&'(,-./28&),0/417:6850-++/58851+)(-.343;3,*-0,//-.-+36(++.2/2()*+--*+,+((++)'&('%./567:87209*.682;32:46603+,0910'./5,)/+&1+248/1')-&&((/-/&(%%',+,3;249-.5115+,88.*2/-0--/-37547154998582.2.&3+%$%$$+(,+0/-1*+-+4/0/651/.*++1/7/-,0+)%%'')(+002:/(,*-9991''#',4.(%+'%%%%()--02-376::630,*(*'&)&('-66/34841*(()/1+5::9899)(,(&*++))+.07//19276713.)+*6.-471'-)(-*)--*,)+3.'&-,+,.+3590,-2*
@a62d1859-d679-4f6c-bdbe-50a3046f3750 ch=310 read=158127 start_time=2019-12-13T18:27:33Z barcode=BC01 runid=2c9cf7bc05858273f10e7d7ec552fc0bd742dc3e
CTCTACGGAAGGTTGCCAGTGGGGAATATTGCACAATGGGCCGCAAAAGCCTGTTTAATATGCCGCGTGTATGAAGAAGGCCTTCCGGAGTTGTAAAGTACTTTCAGCAGGAGGAAGGGAGTAAAGTTAATACCTTTGCTCGTGACGTTACTGCAGAAGAAGCACCGGCTAACTCCGCCAGCAGCCGCGGTAATACGGAGAGTGCAAGCGTTAATCCGGAATTACTGGGCGTAAAGCGCGCAGGCAGTTTGTTAAGTCAGATGTGAAATCCCCGGGCTCAACCTGGGAACTGCATCATTTAGCAGAAAGCGAGTCTCGTAGAGGGGTAGAATTCCAGGTGTAGCGGTGAAATGCGTAGAGATCTGGAGGAATACCGGTGGCGAGCGGCCCCTGGACGAACTGACGCTCAGGTGCAGCGTGGGAGCAAACAGGATTAGATACCCTGGTAGTCCACGCCGTAAACGATGTCGACTTGGAGGTTGTGCCCTTGAGGCGTGGCTTCGGAGCTAACGTTAAGTCGACCGCCTGGAGTACGACCGCAAAGGTTAAAACTCAAATGAATTGACGGGGCCCGCACAAGCGGTGGGCATGTGGTTTAATTCGATGCGAAAGAACCTTACCTGGTCTTGACATCCACGGGGGGTCGAGCCATGCCTTCGGGAACCGTGAGACAGGTGCTGCATGGCTGTCGTCAGCTCGTGTTGTGAAATGTTAGGTTAAGTCCGCAACGAGCGCAGCCCTTATCCTTTGTTGCCAGCGGTCCGGCCGGAACTCAAAGGAGACTGCCAGTGATAAACTGGAGGAAGGTGCAGAGATGACATCCAGTCATCATGGCCCCACTTACGACTGGGGAGCTACACGTGCTACAATGGCACAAGAGAAGCGACACCTCGCGAGAGCAAGCGGACCTCATAAAGTGCGTCGTAGTCGGATTGGAGTCTGCAACTCGACTCAAGTCGGGATCGCTAGTAATCGTGGATCAGAATGCCACATTGAATGCGTTCCCGGGCTACACACCGCCCGTCACACCATGAAGTGGGTTGCAAAAGAAGTAGGTAAGCTTAACCTTCCGGGAGGGCGCTTCCACTGTGATTCATGACTGGGGTGAAGTCGTAAAGGTAACCCCGG
+
--/)),('%&&%%%%(,,343)**(-2/60-,-/27412/*,*-,12-',5.--4,,,*-+%16-/,.-/0146,(+)*019738'('$&0,)-/:-,.-0/;8.'&%$()&*,,*-1-),-/87,2(.&$'+00:2,167,2.+0,6+'*#&'))1)'+-$(%/0%0.--2-..3)-.1/,&&('%'(',-;///6,.(#'*+2651444:5;40*+..0.2-//811.02627+-*-)0,.41&.688*7+7,128'(.421&(11*09:0(.0007.97;877300.+++)('&+5,%))+)-.)',%'-2103342/'//3..2&,+-:+/).//--.11372/58.+-.8650/,-..)//+*'&'(,-500.,.,)'-+(,774,)-000+)2-00110334,-797.*)*,36:/*+.7<:8286-1.,.787:<.-**+,-993,.-/7405;:0////0:73.4-7.//3*1'.+.;0-310-..,-+3..23)/*+-))*.,*-)('*.35689;;973'&&&'+'4.-.28+-/.64<;7567.;800+2,3+-(+.2--1+(*,.,0-.1830-'',,()*/2;:/62:0//)%(')1+(*60,3*&,1-/1-1043445550-&'%&&*)*.''$$&(*/471..(16045:6732558/54747856551.&)+00373&-./29:77;41-/90-.-8(-66<792-7+'(.+/'(**%/&'+0*.524732/+'+001:7474938&/'0,***.-965:-/.11006558//0-.01;9::;811202/.-+,&&%++321.(*+(%)-01;978158/6.%)'%&'((*$%)5-&),'&)'(+,.685613((&'&+,0++)**)+521+,623-/-+(($%'(&((/+/9787717-,/799:9001018+/+.6-6(***&+*0*,,84467+)(')5+0&*)%**+*&**,/02998524+*+11070*-%+&(2105;895595((%))(,+,-/851:302856479))'&)())/.39-0+88*&)'&''++)/&&'/+0-/5651*071*-632.,**))$'*'(,/2:/&'(%&)(.4733,0...110.((*(172:.)05
@959a107e-ab24-4bd9-9876-8e62c19b0a42 ch=27 read=75719 start_time=2019-12-13T18:27:48Z barcode=BC01 runid=2c9cf7bc05858273f10e7d7ec552fc0bd742dc3e
CTCCTGCCGGAGGCAGCGATAGGGAATTTTCAGCAATGGGGAAACCCTGGCCGAGAGCAACGCCGCGTGAAGGAAGAAGGTTTTCGGATTATGAAACTTCTGTTATAAAAGGAAGAACGGCGGCTACAGGAAATGGTAGCCAGTGACGGCTGCTATTAAGCCACAGCTAACTACGTGTAGCCACTTGTGTATGCAATAGGTAACCGGCGTTATCGGAATTATTGGGCGTAAAGAGGAGCAGGCGGCAGCAAGGGTCTATGGTGAAAAGCCTGAAGCTTAACTTCAGTAAGCCATAGAAACCAGGCGGCTAGAGTGCAGGAGAGGATCATTGGAATTCCATGTGTAGCGGTGAAATGCGTAGATATGTGGAGGACACCAGTGGCGAAGCGACGATCTGGCCTGCAACTGACTGGCATCAGTCGAAAGCGTAGGAGCAAATGGGATTAGATACCTAGTAGTCCCACGCATAATAAACGATGGAAATTACTAAGTGTTGGATGTCAAGTTTCAGTGCTGCAGTTAACGCAATAAGTACTCCGCCTGGAGTAATTACGTTCGCAGGAGAAGTAAAACTCAAAGAATTGACGAGGGGCCCGCACAAATTGGGCATGGTTTAATTCAAGGAAGCAGCGCGAAGAACCTTACAGATCTTGACATACTCATAAGGCTCAGGATGGAGATGGCTATATGAGATACAGGTGGTGCATGGTTGTCGTCGGCTCGTGTCGTGAGGATGTTGGGTTAAGTCCGCAGCAGGCTGGCTTGCCCATCGTTAGTTGCACCATCATTAAGTTAGGGGACTCTACTTGAGACTGCCAGTGACAAGCTGGAGGAAGGCAGGGATGACGTCAAATCATCATACCCTTATGACCTGGAGCTACACGTGCTACAATGGATGGTGCAGAGGAAGCCGCGAGGTGAAAGCAAAACCATAAAACCATTCTCAGTTCGGATTGTCTGCAGCTCGGCTACATGAAGTTGGAATCGCTAGTAATCGCCGAATCCAGCATGTCGCGGTGAATACGTTCTCGGGCCTTGTACACACCGCCCGTCGCACCACGAGTTGATAACACCCGAAGCGGTAGCTAACCGCGGGAAGAGCTTATCTAAGGTGGGATTGATGATTGGGGTAAGAAGTCATGTAAAGGTAACCGG
+
,270-+-,*.(***(,)'$))(*(,)08:9**&+'--+1.').*17311(351-++'+.*/+/7+**++-6,.*-'+)(++56/41;-9,*((''&')+(+)+)().12*.056363734/0101444.*-2++314,,,6&(%&'.&++(%(,&*,-&$&'./'0/..2,,)-','$('--$'&&''%'*,/3,'($(%'&%*&&'*+,9,,,+/2/3,)+/-77653590(&,,(./'.)))2,&./10'-,,-0+.-01-/+3/#%&%&)+%&'&1)%$+$$%,24,4712))+../5/+/+)./+,+')+12571,+(36,16*6-5''-2063*+)*(%$')04/.,6628:98767753&,*1')%((,3-,.//6)&)+&1167/0/.-/22;123644,,)*&(''#&**+-6$&'))*3124+),,4945,47/31//4733:*++3./02,)%)()&%%%$'49)((((%*+,,-01551,1./6/53855./,*+945/-23-$(-,/201/-.21,,//),/1338...-,'%$%%%*%(*12:3.,0*,*(+($'&*5.11608.'&,--212,&33/126*(-,'('&%)5-))()().;7082:4/+'(&*%*(&+$&(+-'(11$,((+*)')(-&&((&)*--.++,.*51-5+-44661,*-+-5/./0/31+6567:'6345772238598:566689,9001.8226678*),.0448481/3..-.2-(*.(1(+.*$%&%$%&+.*&.0105.--0*-,07/00-.3(.)0.&-1.,,263)&''&)&0.1342/%(./033/+,/09-*(''(1-*243/54551.259/,+)+)&-'-2*-+++/*27**4*+,*,+**,/.0)*/2;557/0.*,.03,*(&'&%0503/*+..+0,(&./89*,(()1663/934;458/13;8.0(6)&*+,(11+123/0010312./.**2*6.:17-.0%,+/+,+*,)*/20.)(+/-/,*'$&%*'**44/6528220'*5,63910/0-.*/3,,48123$+(.-%&(../.,,,146..+'&++%((',+/0+0+2)'+*-,+++(()*%'*70.'0)*085-5-*),.,-8&/25/1,()+)**,0+&,/),3.3:56/-
@056542e2-0514-490c-baf3-c4377f3de5c9 ch=83 read=155484 start_time=2019-12-13T18:27:49Z barcode=BC01 runid=2c9cf7bc05858273f10e7d7ec552fc0bd742dc3e
CTCCTGCGGGGAGGCAGCAGTGGGAGATATTTTATCAGGGCAAGCCTGATGCAACGCCATGCGTGTATGAAGAACCTTCGGGGACGTAAAGTACTTTCAGCGAGGAGGAAGGGGTAAAGTTAATACCTTTGTATTGGCGTTACCCACCAGAGAAGCGCCAGTAACTCCGTGCCAGCAGCCGCGGTAATACGAACAAGCGTTAATCAGAATTACTGGGCGTAAAGCGCACGCAGGCGGTTTGTTAAGTCAGATGTGAAATCCCAGGCTCAACCTGGGGCTGCATGATACTGGCAACTTGAGTCTCGTAGGGGCCGGAATTGTAGCGGTGAAATGCGTAGAGATCTGGAGGAGGAATACCGGTGGCCGGACGAGCTGACGCTCCAGGTGCGAAAGCGTGGGGAGCAAACAGGTTAAGAATACCCTGGTAGTCCCGCGCCGTAAGCAATCATCGACTTGGAGGTTGTGCCCTTGAGCGTGGCACAGGCCGCGTTAAAGTCGACCGCCTGAAGTACGGCCACAGGTTAGCTCAAATGTTGACGGGGGGGCCCGCACGAAGCGGTGGAGCATGTGGTTTAATTCAGTAGCGCGAAAGAACCCTTTTACCTGGTCTTGACATCCACGGAAGTTTTCAGAGACCGGCGCCTTCAGGGCCTACCGTGAGACAGGTGCTGCATGGCTGCCGTCAGCTCGTGTTGTGAAATGTAGGTTGTCCGCAACGAGCGCAACCCTTATCTTGTTGCCAGCGGTCGGCGGGAACTCAAAGAAGTGCAGTGATAAACTGTGGAGGAAGGTGGGATGACGTCAAGTCATCATGGCCCCACCCACGACCAGGGCTACGCGATGCTACGGTAACGCATACAAGGGAAGCGACCTCGCGAGCAAGCGGACCTCATAAAGTGCGTCGTAGTCCAGTTTGGAGTCTGCAACTCGACTCCATAGAAGTCAGGAGATCGTAGTAATCGTGGATCAGAATGCCACGGTGAATACGTTCAGGCCTTGTACACACCGCCCATCACACCATGGGAAGTGGGTTGCGGTAAACCTTTCGGGGAGGGCGCTTACCACTTTGTGATTCATGACTGGGGTGAAGTCATGTTTCTAAGGTAACCGG
+
&)+)''.+'33'+-0-11+/31/(#%''$''%$(**'+(%().*/:40//-),&,%,'%$%((*),.00.-''%')+32*'1*%%%('.-),+,.462050/%/-(+)--+--'(,:3..20-**)'(.-&+&*(/(+(/0*18+(1+)'+%))''$*(%('*7.328-6/487371,34./+-(,++,6*%$&'*$&*3+.-./)-()1*,-/1.210,76.()+2-/.0(.56../3-(4,7+.....2/($$'*('25-%,0567696037:7,($$%$'%)*,5507+--''(&%&&')+,-&*)(%)**.)%*))&-.+7,,+022+-123+'''+,.;;1/2,*/+/0.24**(%%%,'&'%%%&%&(()*(+,,'&0')+6')(().-++00*()**3-0(.-+.-)'*+1/6<71230/14.4/+,')''(+4*.1,)(&(,1.)''0).56-8)1*15--5+)42561,+$%$*&%%%%'$$/0**6778:98:;90*+$'*,./1+$&'.((%&#()(%&$%%(&'&''&)+2.+/5)%()+%*)(,+2210*,+./.2.1/:56;8:-)%$%$%*))''%%.&3.'&.-(+18545665-,++)221-//0+/*-68-+**&'$$#$#%&)(*0-,)'&'(%$,/1654-/./.742.,*%$'%)(),64452-///364126/.-(0*&&(%+2+/(')/',/766664)-053:50.-**(('&($06,%(&),.01-,2).-,8761*&'%%''**-/0011;770,'+-,++*-*.))(++869924,+&$&$'(-),&*)+20$'''&*+,/8709464++%)&%(#)***''$&(+'),,*+-,(+*%&(***-,246732,-22*+++(.,,,+/08*,.,,-.3561'***(*082'+(+-0.-5--.//365.5+$&'&*,)*0$-'&(-,/'*&.-2734387:95/+'(+/1<;8534/**1++--297(-,6.13-.,,+++/5.79--74/1.1:895:,+%(&-65&%$#$%%&&&%'(/-60/51,,3+///.0.10,/18700567:2&)'))0052(*+8///6%5('*)'%('.215:::8.
@043a4863-ea46-4c20-9fd6-870425f0350a ch=198 read=152202 start_time=2019-12-13T18:27:47Z barcode=BC01 runid=2c9cf7bc05858273f10e7d7ec552fc0bd742dc3e
CAGGAGGCAGCAGTGGTCAGGGAATATTGCTGTGACCCTGATGCAACAACGCCATGTGAGTGATGAAGGTTTTCGGATCGTAAAGCTCTGTCTTTGGGGAAGATAATGACGGTACCCAAGGAGGGAAGCCACGGCTAACTACGTGCCAGCAGCCGCGGTAATACGTAGGTGGCGAGCGTTATCCAGTTTACTGGGCGTAAAGGGCGTAGGCGGATGATTAAGTGGGATGTGAAATACCCAGGCTCAACTTGGTGCTGCATTCAAACTGGTTATCTAGAGTGCAGGAGAGGTGGAATTCCTAGTGTAGCGGTGAAATGCGTAAAGTTAGGAGGAAGAACACCAGTGGCGAAGGCGACTCTCTGGACTGGCAACTGACGCTGAGGCTCAGCGTGGGGAGCAAACAGGATTAGATACCTGGTAGTCCACGCCGTAAACGATGAATACTAGGTGTGGGGGTTTCCAACACCTCCCGTGCCGCCGCTAACGCATTAAGTATTCCGCCTGCAATTGCACGGTCGCAAGATTAAAACTCAAAGGGGTGACGGGGACCGCACAAGTAGCGGAGCATGTGGTTTAATTCAGAGCAGCGAGAACCCTTACCTACCTTGACATCCCTTGCATTACTCTTAATCGAAATCCCTTCGGGGACAAAGGTGACAGGTAGTTGCATGGTTGTCGTCAGCTCGTGTCGTGAGATGTTGGGTTAAGTCCACAGCGAGCGCAACCCTTGTCGTTAGTTACTACCATTAAAGAGTTGAGGACTCTGAGACTGCCTGGGTTAACCAGGAGGAAGGTGGGGATGACGTCAAATCATCATGCCCCTTATGTGGCCAGGAGCTACACGTGCTACAATGGCTGGTACAGAGATGCAAATACCGCGAGGTGGAGCCAAACTTTTAAAACCAGTCTCAGTTCCCGGATTGTAGGCTGGAAACTCGCCATGAAGCTGGGTTACTAATCGCGAATCAGAATGTCGCGGTGAATACGTTCCCAGGTCTTGTACACACCGCCCGTCACACCATGAGTTGGCAATACCCGAAGTCCGTGAGCTAACCGCAAGGAGAGCAGCGGCCGAAAGGTAAGGGTCAGCGATTGGGGTGAAGTCGTAATAAAGGTAACCCGG
+
.*34-22-../+/0*&&&&.6--65)5*))&&%##&,/)-05787*73//*.4(+(&'%)+*/0016/71:;800:8;8.*/0)*33697852:8/79+,1,0.()%%$*-53.23+0*+-(+3-)1+.3.-//,*,(+-12/525<779356;32*0./0--0,4%/--186((3565;414($))7.-134:96*+25*/0,-,..,4129699-4-0*+105244-+(/4++'.,)((043-((''))3%$&()204:0)87::;85:111550.000636,),%(((%(((/,.-),0880,/.3631+32,-3435+*&'.-31,,))+*68657-%,*/&%&'&'+34855432579./*($',2--,-.0653%56-1)&%&(6401+(('0826(/-)6-1-5477:-18521116-0279213;:10./..61$-&(-2122.4992/;.6'5(2.35-+1-)-+2-(1,(+*.01+.$0&+(&,/2377.28-,%(&'($(')0678*3*,(*3,2;<862214*+/(%+*32*690/03*+..-*)))-.)/&&*12466:0:758596%%,%+)%(')+1040'%&&*($%%&(.,047-93*)****9+**///72731'.*)('31/97&5:13979&2*./29312.'.3)'+/.-//3.2134+))**:67888698877983;3633645144*'-1&/''-.263&05*(0,/0/44/,2-*+1/0:,1.0'*'')/9/./74666+,(///0036445.0.&%)+&/-./5/6363689(1544797714+*,07711,.0-))2,0.+)'##%*.()*'))-/+-2/'(*-85*65578011**(*)4,-),+-.3869-+)*(-/*/,/0:73087,4;;-694445237:8;7+.*-),9-0/99876''%#%'($&((/*0)()2.1&(-%/**'-,)(.-0-822397662(**0.23:77857;15,&-0-,.1$%$%&++19539-+,/5657:4-*+,)4040/;-),)'(,2/25812'(3524765384*(*&)(*-+./.625.-1*-1/0)*3.-///0-,*/*+1-*+-(&()'.&'',0'2*,131&%')
@0762a9cf-5d79-42a5-b008-ae3f84ddc0fa ch=338 read=94063 start_time=2019-12-13T18:27:42Z barcode=BC01 runid=2c9cf7bc05858273f10e7d7ec552fc0bd742dc3e
CTCCTCGGGGAGGCAGCGGTGGGAATATTGCACAATGGAGTAAAGCCTGATGCTGGCCATGCCGCGCGTGTATGAAGAAGGCCTTCGGGTTGTAAAAGTACTTTCAGCGGGGAGGAAGGGAGTAAAGTTAATACTGCTGCTCATTGATTACCCGCAGAAGCTTTCGGCTAACTCCGTGCCAGCAGCCGCGGTAATACGGAGGTGCAAAGCGTTAATCCGGTATGGGCGTAAAGCGCACGCAGGCGGTTTGTTAAGTCAGATGTGAAATCCCAGGCTCAACCTGGGAACTGCATCTGATAGCCAGCTTAATGAGTTTCGTAGAGGGGTAGAATTCCAGGTGTAGCGGTGAAATGCGTAGATCTGGAGATACCGGTGGCGAGCGGCCCCTGGACGAAGACTGACGCTCAGGTGTTAGCGAAAGCGTGGGGAGCAAACAGGATTAGATACCCTGGTAGTCCGCGCCGTAAACGATGTCGACTTGGAGGTTGTGCCAGCGAGACGTGGCTTCCGGAGCTAACGCGTTAAGTCGACCGCCGCAAATTACGACGCAAGGTTAAAACTCAAATGAATTGACGGGGGCCCGCACAAGCGGTGGAACATGTGGTTTAATTCGATGCAACGCGAAAGAACCTTACCTGGTGTGACATCCACAGAACTTTCCAGAGATGGATTGGTGCCTTCGGGAACTGTGAGACGGGTGCTGCTTGAAAGAGAGAGAGAAACTTGTCGTCAGCTCGTGTTGTGAAATGTTGGGTTAGGATCCCGCAACGAAGCCACCATCCTTTGTTGCCAGCGGTCGGCCGGGAACTCAAAGAGGAGACTGCCAGTGGCCAGCTGGAGGAAGGTGGGGATGACGTCAAAATCATCATGGCCCCTTGACCAGGGCTACGATGCTACAATAGCGCATACAAAGAGAAGCGACCTCGCGAGAGCAAGCGGACATAAAGTGCGTCGTAGTCCGGATACAGGTCTGCAACTCGACTCCATGAAGTCGGAATCGCTGGTAATCGTGGATCAGAATGCCACGGTGGATACGTTCCCGGGCCTTGTACCGCACCGCCGTCACACCATGGGAGTGGGTTGCAAAAGTAGGTAACAACCTTCGGGGAGGCGCTTACCACTTTGTGATTCGCTGGGGTGAAGTCGTAACAAGGTAACCGG
+
-278-/325+(-7/+53('/,2*-('&,(((--.4///&%$).((8;23372-&&%('..+3.,-.-565522331*+-,.197;8.8-8.-+5:5)%)&'-.;0.0..49+'.*,',-((**076./-1,++.'*+-,(14.7+''-2/6<0./*')'&&&'('%&)(-1..18/156:323/+15-+-+)2--*1'+')(),+/8*+4-8,4'-.'&'$#$(*92**57.33/0.0/02245(43<4/.:09+29438721/065/-.-&/5221-(101484,31.11//61.)(&$%%'%'&&&##'%02:./48.)%+705.2&/)//0++28432465677++,-'*+451,-...4*)&(,.89:;26*++,(*5*7/-')*.(-&&)+**)*-29::;..3-(*'($$%)((),./499.+149<590:;/12/*55/6:8404/)*(*'&(++**,.3460-/01:9542825/1/,4-./5-$%&+/056985:33030*/(*',,1--.,3.9/5752/,.()($%'&'')*+.(/&,/4186298:54478<2///71900148;90/5,((./22&32555/1+,+.**-45;241482-'*'0(%'%'+-3)')+,,/2**)%$'+(-'++0334.0,.2/.1:0/*((+,..61%0()%)'*/.4/013*0,./-,-,,0.9541/+&%(&%')($(%&%''('*(($%+-44561)++.,*6317,+(--,*,03/')/*+()&*20+*0-'20/*(.)%)0*).(*4++/:11-+**393-+,.,+()*-6555:,('-*()-4331,(+*.%$%$%,,.,+*-*-,-//5:43876973.197,+-+.,(($),,,&$'&*/8,+,,+()*&%,+/0-*1.+(-.,0102565/)*'(*)*1810/1-22-+))(*0',,4-()-19401455389;;9/5(-*1)%&&+()*-.21511131214:+,06//19,2.1-.,-+.,-3,--777:98873399877-/088945-)++(*-,*)*/.-.1+*(-%#&',4.7;721/0.76050(*&%+)3258798:-*(*025--&'(3-/495/44)%*2.,,4.-7/-+42+(,+.193&)()..,(,/,*+/019;85//1-3::;87
@b89f9730-f93b-4207-811c-846da7f14a71 ch=129 read=126850 start_time=2019-12-13T18:27:56Z barcode=BC01 runid=2c9cf7bc05858273f10e7d7ec552fc0bd742dc3e
CGGTTACCTTGTTACATTCCCGCAGTCATGAATCACCAGAGTGGTAGCCTCAGGATGTAGCGACACCGCTAACAAACCACTCCCATGTGGTGTGACGGGCGGGTGTACAGGGCCGGAACGTATTCACCGTGGCATTCTGATCCACGATTACTGGCGATTCCGACTTCGCTGGAGTCAGGAGTTGCAGACTCAATCGGACTACGACGCGCTATGAGGTCCGCTTGCTCGCGAGGTCGCTTCTCTTTGTATGCGCCATTGTAGCACGTGTGTAGCCCTGGTGTCGTAAGGGCCATGATGGCTGAAGCGATATTACTTCCTCAGTTTATCACTGGCAGCAGTCTCCTTTGGTTCCCAGCCGGACCGCTTCGAGGCGGATGGGGACGCTCGTTGCGGGACAACAACGATTTCACAGCACGAGCTGACGACAGCCATGCAGCACCTGTCTCACAGTTCCCGAAGGCGCATTCATCTCTGAAAGGCTTCCGTGGATGTCAGAGACCAGGTAAGGTTACTTCGCGTTTGCATCAGATTAAACCACATGCTCCGCCGCTTGTGCAGGCCCCGTCAATTCGTTTGAGTTTTAACCTTGCGGCCGTACTCCCCAGGCGGTCGACTTAACGCGTTAGCTCAGAGCCGCCTCAAGGGCGCAACCTCCAAGTCGACATCGTTTACGGCGTGGACTGCAGGTATCTAATCCTGTGTTGCTCCCCACGCTTTCGCGCAGGCGTCGGTCTTCGTCAGAGACGCCTTCGCCGCAGTATTCCTCAGATCTCTGCGCATTTCACCGCTACGCAAGATTCTACCTCTACGGACTCAAACGCGGTATCGGATGCAGTTCCCAGGTTGGGCCAGGTTTCACATCTGACTTAACAAACCGCCTGCGTGCGCTTACGCTTAATGTGTAATTCCGATTAACGCTTGCACCCTCCGTATTACCGCGGCTGGAGTTAGCCGGTGCTTCTTCTGGGTAACGTCAGTAAGGCAAGGTATTAACTGCTCCTTCCTCCCCGCTGAAGTGCTTTACAGCGAAGGCCTTCTTCGCCACGCGGCATGGCTGCATCGGAGCACGCCCATTGTGCAATATTCACTGCCGCCTCCCG
+
-)(30-//10+,/-0&()&-)$'&'+814205,+*.(*&((+-.($')&))'--&('('&%%#%&*+'*.&%$%'&,1')+8:////*/75622454:8501(*)*')&*1,+-//0//)2,-941185:1:0-1:4611-0'%'**-5,.,(5451:996/+--1/%'&**(*+/(++&*5;0412889:2:11.612.*(/2362&(2(*---3237451:,003,*,$((+,0338341371-0255:9;;.;-,++/.,011662--,040,,,+')%%(*()*50:.1--..,)&$#%&'/-.+,'$$1(/.+/++07.,61**+(&%#+'(.022/&(*&%(061-)%*02.7565.*'($$%,))(*)(&,,/%%%&'*)/4-,+660&(&*(-**&,()',/0+.,,-.1000/15(30023)3'')()*242052%)$&$)-(64+)--02/(../93***)(())+.$&),218,-81.'%&%'&'*+55*.()%%)))2%*.14-/009-,./12%*0(1.;8::.1...//32*+0'*,/-0/4&0,/6/+*78.82:2&.4***265/'*+.2051.2/7.(6*+,-:;/+2::6:99684804,*)''+-,).10.-.///+.3)*./.0-*%+4:58,.)0-5884774993595--//..358751&)$)&5+--33732-***'//'(*3/.+(,*,.34212*/&'**1-3(3+''(+/-2))&&#%%('(*-.4/$/&/-03;35-0%*-15431,.***-713458.11,*$%%('+/,)$%),)00/,+.+-320,%($$'((+,+%,*0/,(..4/1)(*(''&)*,8+-')1.-/2120++&&&$.*2/1.2/-3055620.-&&('%(('&$(','((&)-392+**1016-,-0-/.,.7,-/0.2-5-,8;241-+''(#((8-..9%6*'&'&*.(+$%'.*.58677-&,&&&'523+1+**.2,).$,*-)*+.0-/22+,132-2')%%$$$'&&'/')).*403858;;&$%#&&)0,*$&%&&%$&',6)/%%')+*2:0/29,0,1.601040$'''(&$()(/5&&
@ad81a392-767b-40b1-b62d-be6e90b31b39 ch=45 read=179991 start_time=2019-12-13T18:27:55Z barcode=BC01 runid=2c9cf7bc05858273f10e7d7ec552fc0bd742dc3e
CTCTACGGGAGGCAGCAGTAGAATTTTCGGCAATGGGGAAACCCTGACCGAAACAGCACCATAAATGAAGGAAGAAAGGTTTTCCGGATTGTAAACTTCTGTTATAAAGGAAGAACAGCTACAGAAATGGTAGCCGGTGACGGTACTTTATTAAAGCCACGGCTAACTACGTGCCAGCAGCCGCGGTAATACGTAGGTGGCAAGCGTTATCGGAATTATTGGGCGTAAAGAGGGCAGGCGGCAGCAAGGGTCTGTATGGTAAAGCCTGAAGCTTAACTTCCAGTAAGCCATAGAAACCAGGCAGCTAGAGTGCAGAAGGAGGAGGATCGTGGAATTCCATGTGTAGCGGTGAAATGCGTAGATATATGGAGGAACACCAGTGGCGAAGGCGACGTCTGACCTGCAACTGACGCTCAGTCAAAGCGTGAGAGCAAATAGGATTAGATACCTAGTAGTCCACGCCGTAAACGGTAATTAAGTGTTGGATGTCAAAGTTCAATGCTGCAGTTAACGCAATAAATTACTCTCCGCCACAAGGTAAAAGTACGTTCGCAAGAATGAAACTCAAAGGAATTGACGAGGGGCCCGCACAAGCGGTGGAGCATAATGGTTTAATTCCGAAGCAGCGCGAAGAACCTTCAGATGTTGACATGCTCATAAAAGGCTCCAGAGATGGAGAGATAGCTATATGAAAGGGCTGGAGTGGTGCATGGTTGTCGTCAGCTCGTGTCGTGAGATGTTGGTTAAGTCCCGCAACAGCAGGCGCAACCCTTATCGTTAGTTACCATCATTAGGTTAGGGGACTCTGGCAGGACTGCCAGTGACAAGCTGGAAGGCGGGGATGACGTCAAATCATCATGCCTTATGACCTGGGCTACACGTGCTACAATGGATGGTGCAGAGGAAGCGGAAGCCGCGAGGTGAAGCAAAACCATAAAACCATTCTCAGTTCGGATTGTAGTCTGCAACTCGACTACATGAAGTTGGAATCGCTAGTAATCGCGAATCAGCATGTCGCGGTGAATACGTTCTCGGGCGCTGTACACACCGCCCGTCACACCACGAGAGTTATTAACACCCGAAGCCGGTGGCTAACCGCAAGGAAAGGCGCTGTCTAAGGTGGGATTGATGATTGGGGTGGCGAAGTCTATAGAAAGGTAACCGG
+
+*,$())+0')*&)01./00,+.*59-0*72073453))+)-1-,-/7:/(0+(-&-)55)($%%')/,/+.)%++'2-859,2),,)*0'**4,12838,7+++:;,.+0+',*)%+,*/1.(%)-'76,+,1.&/0/(2*/.*+-31)+,-**'-7240900094.,-,-565/(-%/05*,)-(2''(+*/6*6-.2++1,--9-.-9)+''+)',,56744238,)(+-*,,353.70,/.2-+68571/+*,.0(&*)'/311(''%&$)$&*/*()++37/7912.+,03+811:600//+++,,42,-++,,(,,&./+69394+,)/*684+*++,////91./40.,0343366564662.31/9646:04031/*++)*16820+,.-'--,4599100/01503(),4(0)&(*)'&(&()0:;01*)(2,2-3674:(*+89863-%(+/5-+*,-++$'$$%&0+572130*15)234;468:,8+*%$&'/(+,31414/2.-.,)+)'))-(+4050$%')'+)/6,'$)',)1531532)&+'),38//018*,)(((../--(.2/+.5*(*(,/52115139..,(*&&(,02;;,77:2.+*,%(*%*+/.1.*(,,,,+)'&/0*1(()78/-//.56657-*0-+0+&'**-18,+))(.-(0///./+,,-'**+-..)$(+/6-+--.5+./++4367..../--.0.(1*-/5880:)-*/5)),+.,*,-).&'&)*31051.4:6,4111-6--.17//7)))%&.)&(1-%-733/4432*.+(**.4559;0110191*(**630-+/1)03-.15897148:4223::99033+.'.&##%%'+'')+*%'))--0/53;45:8877776/-),+,,+,%&+(&*.,301..//,/))-63)*'%'+995/:858434/45:91:004-/05886661:00/(((+,-.1,7,+9.9/9967234-.-0../302161,)0108534,/,2..-95(.*./-,5,0--,,***+--.04<95:7003.0.14,+*')((,-))(1)-(.+*()3+-.1-,-70//:56542-.--.&+**'(+.0222.)*,/73/.-*+*++.,000*))''%))*,-($%'$)--)/-29;;89
@7314b67e-9def-4d9a-863c-a7a5f3e0baa9 ch=461 read=98529 start_time=2019-12-13T18:27:55Z barcode=BC01 runid=2c9cf7bc05858273f10e7d7ec552fc0bd742dc3e
CTGGTGCTGAAGAAGTTGTCGGTGTCTTTTGTGATGCTCTGTAATCGGTGCTGGCCGATCGCCGTTCGGTCAGCAGATGGTCGTATTCAGTATGGTGCAAATCAATTAGTTCATTATCGTCGTGTTGTTGTCAATCAAATCTGTCCTCGACAATTCGTCGTTATCTGTCATACGAGAAGGTTCCTCGATTGGAAAGAGTAATGCGGGGATGTCAGGGTGTGGGTAAGGTTCTTCGCGTTGCCTCGGGTAAACCACGTAACCGCTGCTTGTGCGGGTCCCCGTCCGAATTCGCTTTGAGTTTTAATCTTGCGGCCGTACTCCCCAGGCGGAATACTTGTGCGTTAGCGGCGGCACGGAAGTGTTGAAACCCCCACACCTGAGTATTCATCGTTTGCGGCGTGGTTCAGGGTATCTAATCCTGTTTGCTCCCCACGCTTTCGAGCCTCAGCGTCGGTTACAGTCCAGAGAGTCGCCTTCGCTGGTGTTCTTCTAAATCTCTACGCATTTCACCGCTTTACACACTGAATTCCACTCTCCTCTCCTGCACTCTAGATAACCAGTTTGGAATGCAGCACCAAGTTGAGCCCGGGTATTTCACATCCCACTTAATCGCCTACGCTCCTTTGCACGCCCAGTAGATCGGATAACGCTTTCGCCACCTACGTATTACCACGGCTGCTGGCACGTAGTTAGCCGTGGCTTCCTCCTTGAATTTGCCGTCATTGTATCTTCCCCAAAGACAGAGCTTTACGATCCGAAAACCTTCATCACTCACGCGGCGTTGTTGCTGCATCAGGGTTTTCCCCATTTGTGCAATATTCCCCACTGCTGCCTCCCGAGGAGCAATATCCAGCTGAAGGTTAACACAGAACACCGACAACAACCGGCACCAACAATACGTAACTTACGGG
+
%(-50457644.+*'.)))0*0+,)'(**&%()%)$$&%&#%%#$$$#%$$#$#$$&%*&#####%%$%&$#%(%'%&'%$#$##%$'%#$#$#%%#$%)''&%$$#$$$$$#$%$%&#$##$$&))()#$$'$%$$$$%$%$$%&&$$$#%%%$##$##$$#$#$#&%$%#%&%()')(*-)'(*0)5(,'/.))&)*-)*..)-4/77656)/+&,*+&,+*'&++2:5694201*,,.-*0/98/0803/*+',*((&#$.&)/,+-555731.673-03.',*/.*'$&''*)*3;<,.0,)21,,0'27(*((,(56*$/5216-8+)-,'#))5+6*$)0-4-,0+'-0--+**108+2-$1611+$((,1)&&'().4*%,/+22,%--1..0.''&(#55,--,.('*149886<712167:1)+*+3:21-+02410%(**-6-142+2*0/7'((.*$&&&*.507.+-.6:6679-.11)*1/*,.98897805<1/375+)+*''(*,-.-)+*0/3922210360221-//2,--//12933210'-*/,.'0**02*,.).+*)((*,-&30+-401//;0-)+--1.)&(,)7())).9748//./4/9-$)&+,,0.)*,..324,735//1+*-*,-789.00,./.4107+-'%'-1.//0//-*%,+-('*%$$)*+-3:4475543)''+'(,)(&*.377+:*%''-149505',0((,-))*,*,9/**,+**&&-/430:7<75880350&,+*1--,-6()/**+,)'*+(59/6::,179+)87+*&$'',*,--334/),)(('',))+.()&).&,,/1/.+7'&#''%'0(3/6/4)%&(&)+0$0(+/1//-)*))(,+(1/0&7-;.-.+,*'%%%#%$#$
@eda70cb1-14b7-45b8-976b-647d90816181 ch=81 read=133845 start_time=2019-12-13T18:28:04Z barcode=BC01 runid=2c9cf7bc05858273f10e7d7ec552fc0bd742dc3e
CCGGTTACCAGCAGTGCATTCACCCAGTCATGAATCTGAAGTGGTAAAAGCGCCACTCCCGAAGGTTAAGCTTCACCTACTTCTTTTGCGCAGCCCACTCCATGGTGTGACGGGCGGTGTACAAGGCCCGGAACGTATTCACCGTGGCATGCCACGATTACTAACGATTCCGACTTCATGGAGTCGAGTTGCGAACTCAATCCGGACTGCGACGCACTTTATGGTCCGCTTGCTCTCGCGAGTCGCTTCTCTTTGTATGCGCCGACTGCGCTTTGATATTAGCCCTGGTCGTAGGGCCATGATGACTTGACGTCATCCCCACCTTCCTCAGTTTATCACTGGCGATCTCGCTGAGTTCAGCCGGACCGCTGGCAACCAAGGATAAGGGTTGCGCTCGTTGCGGAACAGCAACATTTCACGCTTACGAGCTGACGACAGCCGTTCAGCACCTGTCACAGTTCCCGAAAGGCACCGATCCATCTCTGGAAGAGTTCTGTGGATGTCGAATGGTAAGGTTGCTGGCGTTATGAATTAAACCACATGCTCCACCGCTTGTGCGGACACATCAGCCCAGGTTTTTAACCTGCGGCCGTACTCCCCAGGCGGTCGACTTAACGCGTTAGCTCCGGAAGCCACGCCTCAAAGGCACAACCTCAAGTCGGCATCGTTTGGCGTGGACTGCCAGGGTATCTAATCCTGTTTGCTCCACGCTTTCGCACCTGAGCGTCAATCTTCGTCCGGGGCGCCGCGCCACCGGTATTCCTCCAGATTTCACCGCTACGCGGAATTCTACCCCCCACTCTACGAGACTCAAACGCCCGGTATCAGATGCAGTTCCAGGTTGAGCCGGGGATTTCACATCTGACTTAACAAACCGCCTGCGTGCGGCACGCCCAGTAATTCCGATTAACAACACGCCCTCCGTATTACCGCGGCTGCTGGCACAGGTTAGCGGGCGCTGCTTCGCGAGGTAACGTCCAATGAGCAAAGGTAATTAACTGCTCCCTTGCTCCCCGCTGAAAGTACTTTACAACCCGAAGGCCTTCTTCATACACGCGGCATGGCTGCATCAGGCTTGCGCCCATTGTGCAATACACTGCTGCCTCCGTAG
+
994/8-'((&&'&&+(($(,,//35),/868668,*#$))'+-40+4,(&(*32$()65-+020,,,)((((-(&---&+/6+498)00*-+*3/1&((/*&)-00,(*+8288821-,+(88949)/))+,/-(.+.:4..50732/,)'((&)-044/0*($&),87751123951444+,,+,),)+()))03571;07+2---.'(---'*%).67020,-0'')/-**)*)-(,+&)(++*00,215;60454*105611-/-,%%*,+-//200*$).3*..--/32)599;::112/-*,)()+(-.6:09;8*098;3/.,&((/201478613/*)--,5)*,400-2+&+.2.9444,+(1,.3+/%,),2-1)'/12//).-.//-.2-+*2&)'*-0.0//.82/&*''(((*.,-55545405..27(22)&&(')&&#'&'*,0543()+.2(-)3248444583664,*0+1.)+,,*+$$#*558-+((%%%$('%&(-+,%%')&$%%%&((*.4'7802.+,,++--3/,01-..1)0.-,.$)$&&((((1+)&'/.:86))'%$##&%'+/,---.5740/289085+-*)+,1+*)**-60/07/0(.''#%%%--6564278+2,0/151+060,,./*&./01+0+')0-.03:-,)%&'&-*&(*43224465424:1*,.)+')(+-2-,-.*23453595535635798682)'34+)&&()*-.534;/8777<8636($$%&&30037,+.%&$'%,**-8.3.608261&(),1-.)+.038902**)+7+4.//89+56:79&-0,*(),,,---12.&+.2)09-,*++./11002323./4+-7/59000004-'%&(//.3)),/1*('.**/2..**')*(,+.9443314.9/.7:4605100774.+%+&/-,-+,/(&$%&(*)((+&%&)())..645+,'1)0108,96*.//,&0(++,-*1+2+&%)$'(/33./38346-,)')/29,,.*1)))-3/540/.+.:68866.301-1-.,/../-6236'5844803/4:0.191314.7(&)%))'+++,--08/.0)
@5f7119d0-0585-4cef-8ded-6ea371b7f8d5 ch=8 read=106362 start_time=2019-12-13T18:28:11Z barcode=BC01 runid=2c9cf7bc05858273f10e7d7ec552fc0bd742dc3e
CCGGTTGCTTATTTACGACTTCACCCCAATCGCTGACCCTACCAGCCCCAAAGCCCGCCTCCTTGCGGTTAGCTCACGGACTTCGGGTATTTTACTTAGCTCTCATGGTGTGACGGGCGGTGTGTACAAGACCAGGGCAATATTCTGCCGCGACATTCTGATTCGCGATTACTGGTAACTCCAGCTTCATGTAGGCGAGTTTCGGCCTACAATCCGAACTGGACTGGTTTTAGGGTTTGTGGCTCCACCTCACGGTATTGCATCATCTCTGTACCAGCCATTTGTAGCACGTGGTAGCCCTACATAAGGAGGGCATGATGATTTGACGTCATCCCACCTTCTCCTCAGTTAACCCAGGCAGTCTCGCTAAGTCCTCAGCAATGGTAATGACGACAAGGGTTGCGCTCGTTGCGGGACTTAGCTTAACATCTCACGACACGAGCTGACGACAGCCATGCACCACCTGTCACCTTGTCCCCGAAGGGATTTCCTCGATTAAGAGTAATGCGAGGATGTCAAGTGTAGGTAAAGGTTCTTCGCGTTGCTTCGAATTAAACCATGCTCCGCTTCTAACGTACGGAGTCCCGTCAATTCGCTGAGTTTAATCTTGCGACCGTACTCCCCAGGCGGAATGCTTAATGCGTTAGCGGCGGCTGCGGAGGTGTAGAGCCCCCCACACCTAAGTATTCATCGTTTACGGCGTGGACTGCAGGTATCTAATCCTGTTTGCTCCCACGCTTTCGAGCCTCCAGCGTCAGTTACAGTCAAATTCGCCTTCGCCACTGGGTGTTCTTCCTAATCTGCATTTCACCGCTTCTAGGAATTCCTCTCCTCTCCTGCCTCTAGATAACCAGTTTGGAATGCAGCGCAAGTTGAGCCAGGTAATTTCACATCAATCCGCCTACGCTCCTTTACGCCAGTAAATCCGGATAACGCTCGCCACTACGTATTACCGCGGCTGCTGGCGCGTAGTTAGCCGTGAAGCCACCATCGCTGGGTACCGTCATTATCCTCCCCAAAGTGGGCACACGATCCGAAACCTTCATCACTCACGCGGCGTTGCTGCATCAGGGTTTTCCCCATTGTGCAATATTCCCCACTGCTGCCTCCGTAAAG
+
66.21+)(*)**35*+.3471,$'(+'-*55+,++,0;4/,.+*&&)**%&$&)+(')(5604/&'(-*601394/-+0+,463)+'.(*.,*%'+'*&'''&)'-.2/25665+4..001*+'('/02157833527.2/01;7416823412-970/00::9154347122&'%*,,-/,*+-282+/,-.230/./2;3.)/332667:62,&'1..*)-,.,*369.)*.'./,'%%(-/7645710&+-20&.''*311&+*.,014.421154499-)&%'*)001-*&&'),3*(+(&-2)*%,0,4-,--,,)05-,146:::/:/+$((()))/&*%(*4/5.14.),--(-.1-.&)+*%(-6945+%'(3,.)(&$&&%&),('%(*+//+-033747:100:62,1*+%&&''%$)()))%)+%)'*,-302200.(13-8:58320470275750(*,--+-3-0*&'-/4--0:53656619,8.(%('/-,+0+&1624/221-+,/28261/:1)00;9/9/-.3/.+-206'&-+//<;164,.032/%')%%%($(&,%-(2&((12+&,/295:4%$+(*26;8/5,+,0+-,.0:)4+00347+-/631849,%)/(5-658659-,,-63)411284/0)++-/$&,(2.)'('&*'..,*&*-12<767888<,(+*3../3952/(*'()()2410656420.7++/0396*.+-1761,)//6-2,)+/124.394338774+')'+(,296;78:;)1/-/(-+,203812),))'$&((*1.+./3*+))%$'%)((.7-.(,-13010593+-(),*+*/13403)).5*,0*94&4...(,,+((1/..39,020')+22,)*%*$'%&&'%272.0,/074)77./*)'$&&*3-.0-2/4:882.//249932+,-/4,14-.2,--601177550-(*3469*)'*&())'&%&&(/3174-.(+1()*::577/23**.),,991*-)&%%)(,,,*,.14/,+-02+/415589-20.*++-,1//3/+)(())02+2:6.:;+26:/%3+*+/5./10111273,//,,,,-1135352*+*
@edd4e7d3-82c9-4c08-b1eb-720e879fe4bf ch=37 read=160041 start_time=2019-12-13T18:27:52Z barcode=BC01 runid=2c9cf7bc05858273f10e7d7ec552fc0bd742dc3e
TTGGTATGCTTTGATTTCAGTTACGCGGTACGTATTGCTGGTGCTGAGGAGAGAAGAAGTTGTCGGTGTCTTTAATTTGCCCTGCTGCCGCAATGGCTCTATCTTCCAGTTACTGCTTAATTGCGGCTTCACCCAATCATCGAAATCCCTGTAGACAGCTCCTTCCCGCTTTGGGGTTGGGCGCGGCTTCCGGTGTTATCAACTCGTGGCGTGACGAGGCCACGGTGTGTACGAGGCCGAGAACGTATTCACGCGACTTGCTGATTCACGCGTTAGCGATTCCAGCACATGTAGTCGAGTTGCAGACCACCGAAATCCGAACTGAGGTGGTTTATGGGTTTTGCTTCACCTCGCGCTTCACTTCCCTCTACCATCCGGTACAGCACGATAGTGTAGCCAGGTCATAAGGGCGTGGTTTGACGTCATCACGCCTTCCTCCAACTTGTCACTGAAAGCGATGCTGAGAGTCCCCAACCAGTAGTGGCGTAAGGGTTGCGCTGGTGGGATAACCAGCATCTTCGACGAGCTGACGACAACCCATGCACCACTGTATATATGGCTATGCCATATCTCTGACCTTTAGATATATTCAAGACCGGTAAAGGTTCTTCGCGTTGGCAAATTAAACCACGCCTTTCACGGCCAGGCCCCGAAATAATTCTTTACGGTTTCCGTTCGCGAACGTACCAGGCGAATTACTTACTGCGTTAACCAGCACTGAACTGACATCAACACTTAGTACTCATCGTTTCGGCGTGGACTGCTAAGGGTATCTAATCTATTTTAACCACGCTTTCCGGGACACGAGGCGACGCCGGACTGCGCAGGCCAGATCGTCGCGCCTTCGCCACTGGTGTTCACTCCATGCATATCTTTGCGTTTCACCGCTACGCTGATTTCCACGGTCCTGCTCACGCTCTATTGCCCTGGTTTCTATGGCTTACTGGAGAGTTAAACTTCAGGCTTTACCACGAACATGCACTTTTCTCCTCTTTACGCCCCCATAATTCACGGATACTTTACCACCTGCAGTATTCACCGTGGCTGCTGGCAATGGTCAGCGTGGCTTTCTAATAAATTACCGCATCTTTCGGCTACTGTTTCATAGCAGCGCCGTTCAATCCTTTATAACGAAGTTTACAATCAAAACTGCTTCCCTCGCGGCGTTGCTCGGTCAGGGTTTCCCATTGCCGAAAATTCCCTACACTGCTGCACTCCGTAG
+
%$&$'&('((*++*-700)*/*&&'(-)'#%'-)0,++83:743/*+)'$)%'+*(+-+.81/1)6+*.,.6/&'.,(',*)'%&''-3)*.**'%%&&'')/2-4,&+2:/.+*')','-*(')&),3*$&%$*)-.203-+0,(.-(#$)%&.7,----335/0*$'*+'%%%'()'+''$&&,).+)&,.2.500/3*+()*$*(*)+9764,')(*%$%'(%&&$&&'&(+(6+(('+,/013280&,)+++(%&$%+*,0,,()(,)()$%',25/,&+$'&((0-/248833339.4-2)2-%'&'/2.,/4,*.//,))&(,45;8/69;229:0//55.*-0./+,)*,3/./00181,)%&)(5/6&+&'$$$))'(''+&(*&''(/---&-+)*-,+('%%%&)/9**(&(-.9+-%*(.33/5*+/,*+..8/0.(,+((+(%&%$'&&(%%$'&*/69(*&)%%&,&(.,'%&%((,/*/+)(()/*'(&+-)('*+-&'*...((-()*('-550.-+*-+')&%)/,0015&-&&(,,-++&%(*'%)#%''+,/.++*,(*0-80''''()&&'$),,(,&&%(.0()20;765*)*),/).,+/+---4+,+')&)&&*$&#%$%#$#(*++*&#')'(('&&&&('%&&+(*(($$,**'%&%'%$&#$$%%0,)),)'')2**,0/0415-('%&&+(*+*,**0+,/446/0+(),*))'&*--'*&%&&%#''(),.7321(&'''*(&&)/,%+/))%#&&$#&$'%$&$'.0*)&*25-,%&(')()'$$$),,0-,+*,*-'&-/502387283(*$%%&&**19-5/*'%&+2-%)(0+&'#%%&''%%%&-.+)0.+%(-*(%%&$%$&&(1+*%&'''+.)'$%%'%'+./2)%%&'/4**577<94434*&$&&(*,-)'&'''-4/(-2822200+/,*/.$''%%'$&$'#((/15+-52*+4.'%+),22-&$$'()1)%&+/21(%(*&$(&%+*&$'$%#$('*&/+('*&'(+*&(&$%$$&%$$$%%'$$'&)-+&%))(-.(('%'%#%$'%%&(+).).&)((.3*,#(%&())+-1/-1-(,'+0,,/(&&'')$'*()3'$'*.,--3.&%(%)/-22)&'$%&(((*($')*-647-29,3;(13*(/4042/+/43--63*'**&((')&&(',+480354
