# Supplementary material for: De novo species identification using 16S rRNA gene nanopore sequencing
Source: PeerJ. 2020 Oct 21;8:e10029. doi: 10.7717/peerj.10029 (PMC7585375; doi:10.7717/peerj.10029)
Supplement: Supplemental Information 3 [file peerj-08-10029-s003.zip › pass_fastq_runid_2c9cf7bc05858273f10e7d7ec552fc0bd742dc3e_468.fastq]

@222f6cfa-4a6e-419c-8109-0739a5bbe4ca ch=421 read=229553 start_time=2019-12-13T18:27:51Z barcode=BC01 runid=2c9cf7bc05858273f10e7d7ec552fc0bd742dc3e
CTGGATTTACCTTGTTACGACTTCACCCCTGATCATGAATCATAAATTAATTAAGCGCCCTCCCGAAGGTTAAGCTACCGCTAACAGCCCACTCCCATGGTGTGACGGGCGGTGTGTACAAGGCCAGGAACGTATTCACCGTGGCATTCTGATCCACGATTACTAGCGATTCCGACTTCATGGAGTCGAGTTGCGAACTCAATCGGACTACGACGCACTTTGCCAGAGGTCGCTTGCTCTCATGAGTCGCTTCTCTTTGTATGCGCCATTTGTAGCGCGTGTGTAGCCCTGGTCGTAGGGCCGCGGTATTGACGTCATCCCCACCTTCCTCCAGTTTATCACTGGCAGTCTCCTTTGAGTTCCGGCGGACCGCTGGCAACAAAGGATAAGGGTTGCGCGCTCGTTGGGACTTAATAGCATTTCACGCAACACGAGCTGAGCGGCAGCCATTACGGCACCTGTCACTCCACGGTTCCCGAAGGCTATCTCTGAAAACTTCCGTGGATGTCAAGACCAGGTAAGGTTCTTTGCCCGTTGCATCAGATTAAACCACATGCTCCACCGCTTGTGCGGGCCCCGTCAATTCATTTGAGTTTAACCTTGCGGCCCGTACTCCCCGGCGGTCGACTTAACGCGTTAGCTCGGAAACCACGCCTCAAGGGCACAACCTCCAAGTCGACATCGTTTGCAGCGTGGACTGCCAGAATTATCCTAATCCTGTTTGCTCCCCGCTTTCGCACCTGGGCGTCAGTCTTCGTCAGGGGCCGCCTTCGCCGCAGTATTCCTCAGATCTCATTTCACCCGCTACACCTGATTCTACCCCCCCTCTACGAGGACTCAAACTTGCCGGTATCGGATGCAGTTCCCAGGTTGGGCCCGGGGATTTCACATCTGACAACAAACCGCCTGCGTGCGCTTTACGCCAGTAGTTAACAGCACCCTCCGTATTACCGCGGCTGCTGGCACGGGTTAGCCGGTGTAGCTTCTTCTGCGGGTAACATCAATGAGCAAGGTATTAACTTTACTCCTTCCTCCCCATGAGAAGTACTTTACAGCGAAGGCCTTCTTCATACACGCTTGGCATGGCTGCATCAGGCTTCGCCCATTGGCGCAATATTCCCCCACTGCTGCCTCCGTAGGAG
+
4520(4,-,0181/35----17;856(+*'(-/30443955%*()0*1+#0&-+)++.6../)&(%(*01989.0*)**(),$#&&&,6.())1;./060501/475:75.22.,)((+-3/677'6/.50.302952332214113;99333/+%'(,/0-,)&'*)./<441*14-1-.3-))).('+21//*+88996;/9,;/:800///.,')//*%&%&+$,**3+-2-++,-65%)'(+,-+-3.76-85,)))1189::--,*&',-0./,+).))+-032-.357+.,).466%%*%((('),:6::::47:.+034:45210/02;9136483340(17864-+20.-1818).-..767613355.3+/3:5-5.916*1,-6).(*&)*/).3*.0.0/-0+'($(&)2,,()&'+(++./0/-'))-/2232+*,(**)/+753642-2('*+,(')-55;472)*''%$%%(213/-014.2387201855/$)+%))+,:8291+1+5.:063-'((('+++,768-,+:*;<;;<12225556.-6/0014/1)6196498+*.2289<967;2102699271001,.11;6+*-+,+12/,$)+,240/,%(&1*3221334+/-0'+),%/5/1.57551-.94..0208:28'2,)11//2464153-(%%&&),.530.'()*'*'-*+*1*)-5--0/03;:***-37/(+*81/12*23)+,1567;8733282789-272/47-/5263.12&)&&+*1:8628**-2(''&)352)+2)*22&.-.*&'*)3.)(.0/475.24768)&*(*67921(+.-,/2'55557+579687776450,.((-'*1.6++496,1:/.,--.1''(**3/+-30603555532543**)&$*)/0**/-'.))(&%$)(.3.+.'*0..;4586121//3817+)%-'1/-+)(/,*'+##%$&'638<::8747-,2:8788221123687+6/02..*(0/*$+,7:8:85,534)$'&'$'(((+*-*($%%%'(*..10:7;77;99821*-''%$,+112662113236'0)+*,((+0.'+,,,0./,0&)(/,777-#(&)*0+-4/79-045()(
@c4576ae6-81c7-46bc-a1a0-850623c2a8f0 ch=257 read=89940 start_time=2019-12-13T18:27:27Z barcode=BC01 runid=2c9cf7bc05858273f10e7d7ec552fc0bd742dc3e
CTCCTACGGGAGGCAGCAGTGGGGAATATTGCACAATGGGCGCAAGCCTGATGCAACCATGCCGCGTGTATGAAGAAGGCCTTCGGGTTGTAAATGCTTTCAGCGGGGAGGAAGGAGTAAGTTAATACCTTTGCTCATTGACGTTACCCGCAGAAAAACACCGGCTAACTCCGTGCCAGCAGCCGCGGTAATACGGAGGTGCAAGCGTTAATCGGAATTACTGGGCGTAAAGCGCACGCAGGCGGTTTTGTTAAGTCGAATCGTGAAATCCCCGATCCAACCTGGGAACTGCATCTGATACTGGCAGAAAGCGAGTCTCGTAGGGGGGGTAGAATTCAGGTGTAGCGGTGAAATGCGTAGAGATCTGGAGGGATACCGGTGGCGAGCGGCCCCTGGACAGACGACGCTCAGGTGCAGCAGTGAGGCAAGCAGGATTAGATACCCTGTTAGTCCACGCTAACGATGTCGACTTGGAGGTTGTGCCCTTGAGGCGTGGCACCGGGCAACGCGTTAAAGTCGACCGCCTGGGAGTACGGCCGCAAGGTTAAAACTCAAATAGTCGGCGGGGCCCGCAGCGGTGGAGCGTAATGGTTTAATTCGATGCAACGCGAAGAACCTTACCTGGTCTTGACATCCACGGGAAGTTTTTCAGAGATGAGAATGTGCCTTCGGGAACCGTGAGACAGGTGCTGCATGGCTGTCGTCAGCTCGTGTTGTGAAATGTTGGGTTAGAGGTCCGCAACGAGCGCAACCCTTATCCTTTGTTGCCAACGGTCCGGCGGAGCTCAAGGGACTGCCAGTGATAAACTGGAAGGTGGGGATGACGTCAATCATCATGGCCCGCCCACGACCAGGAGCTACACGATACTACATTAAGCGCATACAAAGCGACCTCGCGAAACCGGACCTCATAAAGTGCGTCGTAGTCGGATTGGAGTCTGCAGCTCTCGGCTCCCATGAAGTCGATCGCTAGTAATCGTGGATCAGAATGCTACAGTGAATACGTTCCCGGGCCTTGTACACCGCCGTCACACCACGGGAGTGGGTTGCAAAAGTAGGTAACTTAACCTTCGGGGCGCTTACCACTTTGTGATTCATGACTGGGGTGAAGTCGTAGCTAAAGGTAACCGG
+
/761025292.41/(32/2-222+,20*0,)((*.8336/.,-3:*:;:8/.+,.'3,5426:467300&*(*2''/)1-88:90)2-:,.20'&$(-290.64015+).,/4-/'')/5*+9/9/230460.455)4*+-8538108.*+))/.(-'%(20-*0,1,--20,,*196450,0(()**/)-),.45-+**+-,0*,,381824).-)--+.0121-0103,)),0/1/4418637050**+,-'%&)*-5/&%*$(-.'341()%(,(0*99668.132733441)('((1,6*)*$'&%&&)')(+,.4636%1/53*--),+,-6-,922-...2*0(,1-+/068%&&%$&)/41/65+2*-47-:06/+)*))))9:,&)0*-())+,/125765+35553%*')(/-).-'*4+1&-0%0,,-24349/.//30044/+.((',4)+,+*2225)('6+/55090//02&%&*&,4-5723-')3+.)((,+,./-8-3(,-46.360286/)$($+*+-.5--//3.83:5<<4425*:;9+.+'-2-*25-0-)$($+/,3649001,0.30396;:356975144697;9900.&)11506,1-,/+*,/:2011+.()**2,*3++4;70-,,--.:4-'0**%2)-7966*890:4860/,+,8-.+*/861023,865587683.-00:9:53600/391-.124)++2*)$*&'+1./36.)),*)+/,691131471-50-/723//%('.+2(*')'(%$,4666*/,&$)(29330.+&/350034-&,))%.0+-0243/01'%+./99891687+%((&'*,..:..0%(')()&)*+/+-,++%)&*(+*(0027-8.-(*-66956421.('&&')21766+./.)+%&)--75;0728*-(0(%'%%),/-.(%)*+)+'&**.7+-5,-)%,$%%'(&'(&$'*+./188<9885./22/2*)-&-330:2-.*+015/+*+.&()&'+,-284:;600,,,/0063.,(((0,'*:1,896-/0.12*.-)-2152:8;8//-1,.,'('()$''-*+4358;84234675&00,,/-,..((''(('(''+-19:;92
@e45f9c63-9be6-4392-a6e0-45d9e30bb6ff ch=101 read=241915 start_time=2019-12-13T18:27:16Z barcode=BC01 runid=2c9cf7bc05858273f10e7d7ec552fc0bd742dc3e
CCGGTTACCTTGTTACGACTTCACCCCAATCATCTGACCCTACCTTCGGCCGCTGCCCTCCTGGGTTAGCTCACGGACTCGGGTATTGCCAACTCTCGTGGTGTGACGGGCGGTGTGTACAAGACCAGGAACGTATTCACCACTGACATTCTGATTCGCGATTACTAAGTATCCCAGCTTCATGTAGGCGAGTTTCATGCAATCGAACTGAGACTGGTTTTAAGGCTCCACCTCGCGGCATTGCATCTCTCTGTACCATTTGTAGCACGTGGTAGCCCTACACATAAGGGGCATGATGATTTGACGTCATCCCCACCTTCCTCCTGGTTAACCCAGGCAGTCTCGCTAGAGTCCTCAACAATGGTAGTAACTAACGACAGGGGTTGCGCTCGTTGCGGACAACCCAACATCTCACGACACGAGCTGACGACAACCGTACCACCTGTCACCTTGTCCCCGAAGGGATTTCACTCGATTAAGAGTAATGCGAGGATGTCAGAATTAATAGGTGGGTTCTTCGCGTTGCTTCGAATTAAACCATGCTCCGCTACTTGTGCGGGTCCCGTCAATTCAGCGTTTGAGGTTTTAATCTTGCGACCGTGCTCCCGGAATACTTAATGCGTTAGCGGCGGCACGGAGGTGTTGAAACCCCCCACACCTAGTATTCATCGTTTACGGCGCGTGGACTACCAGGGTATCTAATCCTGTTTGCTCCCCACGCTTTCGCACCCTGAGCGTCAGTCTTCGTCAGGGGCCGCCTTCGCCCGCCGGTATTCCTCCAGATCTCTACGCATTTCACCGCTACGCACGGAATTCTACCCCCTCTACGAGACTCAAGCTTGCCAGTATCAGATGCAGTTCCCAGGTTGAGCCGAGAGTTTCACATCTGACCTTTCGGCTCGCCTGCGTGCGCTTTACGCCCCAGTAATTCCGATTAACGCTTGCACCCTCCGTATTACCGCGGCTGGCGCGAGGTTAGCCGGTTCTTCTGCGGGTAGCGTCAATGAGCAAAGGTAATTAGCTTTACTCCTTCCTCCCCGCTGAAAGTGCTGGCAGAAGGCCTTCTTCATACACGCGGCATGGCTGCATCAGGCTTGCGCCCATTGTTACCCAATATTCCCCTGCTGCCTCCGTAGAAG
+
3-)-+6.5215-2/+-5178:6,696**0+-&''*+,/9/**-,-/2.80706204.,(0+'('-%**2284/334.&()(4...-4.072,00023(1(6555506).7735100--021+*255'500534:::=:899&/#&%%&+1133/6;7552224/0.-&&(+,1('(',/40,.-'-)3-,,.4;92+)&,+4.3+.30.,-,.+3+)/<<.1),+*+55,19385*/%(&.*%+,/7654.5899:;3:;..-,,,&),,/,*)))./')--),,.)/20.-0.-.0004;1..4//376.9:1,376;6,,,-.105/8/.8-*.:643556:(''&''%+/632+),,8/-5,++,56224244/-+/22+28./.039708,$&&&&+.-0*.,./0154.134,,,*+5072,202/0(5.-/,2,-895710*3/2621457)('(&-*'(,-/(+,.0*-),,))*+---+-&%,.//5/0.&&%(*)-++,*+&145;99<745514,,,7.2/4.6.;8340+,6871//3*.04-0276;/.294)/:/56;-+*)%*-2'&'+/9;-/8/127533186,,(,,1)(*'1)+-,1+/+/011510/22,*,**+200-1//09:3.6/,14-0,%'(*.//.345;97993491--00..)),+-+56555042/../5,.-,14//54(',+3<4+$,(+.6.0%&%'..)*1,3571+1218<:873)-16-7556:3::57/&&.//4123:9-+1&**43+)+*+433.2;31/410111/(&(+'.2'6,75*-1210*7444-2566792-+-0822:'*,-0:,./888289:590+/-5-.(217($)%,)82**()-872/.*+16)')&')')*),.2646//177/675::-,-.278201./4-5,,*,/.)*+/40,3.-20,7.1:7505+*,'%$+''+.-4-+-3,,0*)1914890-&'(-///21-,,,4677(2,1.(1*-%,,3/*+/3:2:82-5:8.,932,-*%+'(&('*%%1(275:9<77<80/+/+/14443221644..//1)14-5-*,//.*&*/%(('+*)1.778+990*,++2+-3-17+.1('*'
@79015e6b-0612-45d8-a3ed-b64e56cd2283 ch=109 read=259047 start_time=2019-12-13T18:27:04Z barcode=BC01 runid=2c9cf7bc05858273f10e7d7ec552fc0bd742dc3e
CTCCTACAGGAGGCAATGGGGAGAATATTACAATGGACGCAAACCTGATGCAACCATGCCGCGTGTATGAAGAAGGCCTTCAGGTTATAAAGTACTTTCAGCGGGGAGGAAGGAGTAAAGTTAATACAGCGCTCATTGGCATTACCGCAGAAAAACACCAGCTAACTCCGTGCCAGCAGCCGCGGTAATACAGGAGGTGCAAGCGTTAATCAGGAATTACTGGGCGTAAAGCGCACGCAGGCGGTTTTATTAAGTCAGATCGCAAGAATCCCGGGCTCAACCTGGGAATGATACTGGCAAGAAGCGGAGTCTCGTAGAGGGGTAGAATTCCAGGTGTAGCGGAAATTGAAATGCGTAGAGATCCTGGAGGAATACCGGTGGCGAGGCGGCCCTGTGGACGAGACTGGCGCTCAGGTGCGAAGCGTGGGGGGCAAACAGGTTAGATACCCACGGTGAGTCCACGCCGTAAAGCGATGTCGACTTGGAGGTTGTGCCTTGAGGCGTGGCACCGGGCCTAGCAGCGTTAAGTCGACCGCCTGGGGAATTACGGCCGCAAAGGTTAAAACTCAGATGAATTGACGGGGGGGCCCGCACAAGCGGTGGGCAATATGGTTTAATTCAGTGCAGCGCGAAGAACCTTACCTGGAATCTTGACATCCACGGGGAAGTTTTTCAAGGGAATGTGCCTTGGGAACCGTAAGGACAGGTGCTGCATGGCTGTCGTCAGCTCGTGTTGTAAGGAAATGTTAGGTTAAGTCCCGCAACGAGAGGCTGCCCTTATCCTTTGTTGCCAGCGGTCCGGCCGGGAACTCAAAGGGAACTGCCAGTGATAAACTGGAGGAAGGTGGGGATGACGTCAAGTCATCATGGCCCACTTGACCAGGAGCTACCACACGTGCTACAATGGCGCATACAAGAAGCGGCCTCGCGAGCAAAGCGGACTGACCTCATAAAGTGCGTCGTAGTCCCGGATTAGGTCTGCAGCTCGGCTCCATGAAGTCAGGAATCGCTGAAAATGGCTGGATCAGAATGCCACGGTAGATACGTTCCGGGCCTTGTACACACCGCCCGTCACACCGCCAGATTAGGTTGCAAAGAAGTAGGTAAACGCTGGAGGAGCGCTTACCACTTTGCTTGATTCATGGCTGAGGTGAAGTCGTAACAAGGTAACCGG
+
**-/,(*')'''%%%&*%++&'%)+-(/3++-//9:1/*.17&.11114,*+&,*54732,1030523-++&)&-+35243*+2,1(&**&''',1941+-*)31)'.-..1+(++45+))0.22*/+),%000%.%0$'%//,14..+&),)*2(,/4-0/-/0-.2-(-%,*(+/&--2()&()(*('((+/-/1./00)+,,20-0++(',&&2)/0:72***.-73,---,..0.-43)3/0)(%.-/(+,//120%%')*(.1-1.'&,3+,6(4,3++.,+(%&'*145261./'*+)+*&&()0*,14,+'0.4-22/.305,)*1630)'+)-)&%&'**,23--+,,,*.---/,,24+,-,4,&+(&(+,)((,(-+-)28.(.%().)(,**/,+'()+,0'))/,,()(&'/.-(,.+))-83.).-)12+-.183*&)(--%')(2+%(-/43234,%+-*,*./22/2010-.1+5,*(+&$&&&-,('&'&(&*',+((.''*,%')'*)-+))+0/42.0.-631('%()),,6662632())-+022*,/3.%''%&).-311*-0.((%*)(%''+)%'((100+))$$%(2(4470(4,80&'+).--2,.--*)*1307/,//.,+)'),+1//06891---+-'&),*0:93/.(++&,*)02/0,/-+.7,326-.'&2*40,/46543*)##&*(,,23+2-'))+334*39.,+(*','),104'*-./13+013+'))(2*&&&)'(#$%'%+)*,8(+.+'3.(34('/(/-2+5/62+61+,-.116.-.)$&+//.,*)+),.6;98887-,3-1210+121/5335445//)+10+-,)+/232&&''))/,)3,')2211'$'%(&))*1*/5002944589/*1)&()(***/61:44-(,(-2,)*,4*(%&'0-12+-281-512553,4),+,/*,2'2*((,01()-)(,,*)%()45.1-7.--3&*)*214463++')*'(02667817))+-..3.*./61+)+))+),5-+).).**,***/&.,09-85.*/.)*'+*$%$&&)+((-407-2-40(,,)+%0-+--&*$$&(,+,*$(),,+*(-1'*-4,+)+),.9:9.,,/10-%-('*&'$%''..+,**'&(-74/34
@0987ce03-9765-48f3-b708-f80cd252ac4f ch=213 read=263551 start_time=2019-12-13T18:26:53Z barcode=BC01 runid=2c9cf7bc05858273f10e7d7ec552fc0bd742dc3e
CAGGAGGCAGCAGTAGAATATTGCACAATGGGCGCAAGCCTGATGCAGCCATGCCGCGTGTATGAAAGAAGGCCTTCGGGTTGTAAAGAATGCTCAGCGAAGGGAGGAAGGGAGTAAAGTTAATACCTTTGCTCATTGACGTTACACCCGCAGAAGCACCGTAACTCCGTGCCAGCAGCCGCGTACGGGGTGCAAGCGTTAATCGGAATTACTGGGCGTAAAGCGCGCAGGCGGTTTGTTAGTCAGATGTAGCCAGAAATCCCCGGGCTCAGCAGAACTGCATCCTGATACTGTAGCTTGAGTCTCGTGAGGGGGGTAGAATTCCAGGTGTAGCGGTGAAATGCGTAGAGATCACGGGAGGTACGCAGGCGAAGGCATTTCGGACGAAGACTGACGCTCAGGTGCGAAGCGTGGGAGCAAACAGGATTAGATACCCTGGTAGTCCACGCCGTAAACGATGTCGACTTGGAGGTTGTGCCCATGAAGGCGTGGCTTCCGAATAACGCGTTAAGTCGACGAGCCGCCTATGATACGGCCGCAGGTTAAACTCAAATGAATTGACGGGGGCCCACTGAAGCGACGGGCATGTGGTTTAATTCGATGCAACGCAGGAACCTTACCTGGTCTTGACATCCCACGGAAGTTTTCAGAGATGAGAATGTGCGGAACCGTGAGACAGGTGCTGCATGGCTGTCGTCGCTCGTGTTGTGAAATGTTGCGGGTTAAGTCCCGCAGCGAAGCGCAACCCTTATCTTTTGTTATAGCGGCCGGGAACTCAAAGGGGCGCTGCCAGTGATAAACTGGAGGAAGGTGGGGATGACGTCAAGTCATCATAGCCCTGCGAACCAGGGCTACACGTGCTACAATGGCGCATACAAAGCGACTCGCGAGATCAAGCGGACCTCATAAAGTGCGTCATGAAAGTCCCGGATTGGAGTCTGCAACTCGACTCCATGAAGTCGGAATCGCTAGTAATCGTGGATCAGAATGCCACGGTGAATACGTTCCCGGGCCTTGTACACACCGCGCCCGTCACACACCATGGGAGTGGGTTGCAAAAAAGTGGTAGCAATAACCTTCAGGAGGCGCTTACCACTTGTGATTCATGACTGGGGTGAAATGTTAACAAGG
+
4'46))/)&11(''%))3+//8/,,//75'6731377/3653,,')'$)(5448310/)'$&'(-/+&)*,/17542)8-2)%%(,)%**))++)((''%'+-)'(+*,(3*%&'-;4/05542)*'&(-./47'7()++'(%$'(-72./(%)(%&(.($)&&)+68564).728367.,(%&&)'*+-,,(/4-054;8;59(.,',*+,9;<7641490(*-1++%**).034**2/+*,.577-+)%$%$'%,,))+56,.1))*6,%*)))-31112.9*)))(%&)&$%#$%%''++.0666%%)1642)++(/,/1/*,..,-*-/0,5,).4+*/1780----260.00&$%$%%('($+($'').,3-360,.0'))*,(*-)))*+45637;765(**'(19782,+028'3/*+&11./7769<8156537774/00198997)*+$'%'(--,.-+)&)(5/-/+.86,.(+(++*-&)*+3,1.-)*)+9-,-+'4(*(--.0$)(%(,,02,&&&()*-..0,*+-)3)70:5.7;594&'(//2/24%48;.09*$)$&++&((%%*-30+.*&)23;;176951/2024695-%&&*(*%'$&,20/234/:0/067*1-*,*3,80/9:710(%*/066/3/-+0-*3313998:74542*5589:9430+*22778740/**-3:;65831.25--/22)''.0,1%&()+0--0)%,*)'(+5667381*0,*)$&-,)4+'&%))*+01-5+:-.874;,,-0'+&(*(/0--..447<7655,+0)//.31-23(/06666552)(-23:9*(-*0.)%#%%%030,+.*,(*)%&(*4476709/+5414($%')-.(),+(-1.1-,)-.103,1/865645--2:5,.//,,+%&&(,++++,**'%)*2*)+)('(-*%..,/,,-47+-/.3-.//6.7./../.,//324,4)/011.24;:.20&('/0246686025277-067407...12425932+.;212-))&(',72126.))*-563;/4/87.*'&%'0*-&*'*&,0.41:7%3/./41,*+)%()')..*+-35;80+++.52.1*(*/0('$'%))-,/'/
@1c271bae-1061-4fac-a9cb-d4856c463c0c ch=145 read=131668 start_time=2019-12-13T18:26:38Z barcode=BC01 runid=2c9cf7bc05858273f10e7d7ec552fc0bd742dc3e
CCGGTTACCCTTGTTGACTTCTTTTAATCCGCTGACCCTTCGGCCGCTGCCTCATGCGGTTAGCTCACGGACTTCGGGTGTGCCAGCTCATGGTGTGACGGACGGTGTGTGCCAAGACCAGGGAACGTATTCACCGCGACATTCTGATTCATGATTACTAATGCAGCTTCATGTAGGCGAGTTTTCAGCCACCACAATCAAGGCTGGTTTAAAGTTTGGCTCCCACCTCGCGGTATTGCATCTCTCTGTACCAGCCATTTAGCAGCGTGTAGCCGCTACACATAAGGGCATGATGATTTGACGTCATCCCCACCTTCCTCTGGATTAGCCCAGGCAGTCTCGCTAGAGTCCTCAGCAATGTGGTAGTAACTAACATTAAAGGGTTGCGCTCGTTGCGGGACTTAACCCAACATCTCTGACCACGAGCTGACGACCATGCCACCTGTCACCTTGTCCCGAAGGGATTTCCTCGATTAAGAGTAATGCAAAGGGATGTCAAGTGTAGGTAAGGTTCTTCCTTGTTCTTCAGAATTAAACCACATGCTCCGCTACTTTATTGCGGTCATTCGCTGGCGGTTTAATCTTTGCGACCGTACTCAGGCGGAATACTTAATGCGTTAGCGGCGGCACGGAGGTGTTGAAACCCCCACACCTGGTATTCGTAGTTTACGGCGTGGACTACCAGGGTATCTAATCACATTTTGCTCCCCACGCTTTCGAGCCTCAACGTCAGTTACAGTCAGAGAGTCACTTCGCCGCAATTGTTCTTCTAATCTCTACGCATTTCACCGCTACACTGGGAATTCCTCTCCTCTCCTGCACTCCTGGAATATACGAACAGATACAGCGCAAGTTGAGCCTGGGTATTTCATCCCTTAATCATCCCGCCTACGCTCCTTTACGCCCGAAGTAAATCCGGATAACGCTCGCCACCTACGTATTACCGCGGCTGGCGTAGTTAGCCGTGGCTATCCTTGGGTACCGTCATTATCTTCCCCAAAGACAGGCTTTACGATCCGAAACCTTCATCACTCACGCGGCGTTGCTGCATCAGGTTTCCCCGACATTTTAATATTACACTGCTTACTCCCGTG
+
611134,37+*2*.**),,.'%&&&'.-/((*./(-)&&(.5;74+-)),.-($'&'405,&,330012:888:9.+(&%(%20.***,).08./16780.%-)1.*.')$&&,*+-.1%.7,2:72867<99::2433668;9999:<8&$.+,/,-*/+(&'&(..-*(*)2./50.+--6:-.1%%%$&%'(3843)*'+*+.53<:45.-,79+5.*./)'/31425666*4+-/01466647998:20+22149(&()&--,300-)55')(*)**.,11*/.*-3//00,371)+.12803-68.*788:22)*''+%3'&$($%%(&''+,/&*')+,*,,/0-/+&%'($'&&((''%%).++0-+(**7;2+21,911199:527000;97605/+,+(.-,--21-(**-'(*//63--(('+,(**%)(%,1/24/,-0+2-+1.,*+.),)'*063746251916'))--832294,,463577:5--/.0005.2+0-9;6393''(+3834;5(%)(,-+4388.,,-,,-1:5560+-2,%+%$%'&'%&(*($(*(/''*.42+3/.33(&$)//4%(')),&'&/1/6.+-,2*2,,,604*))*4:7.80',54/05,01;2-2-*179-)+,.2+'*)*+3.&2'%+51()).-.11//.0137*76..68843942,,+/16..04179-&*,-097/.*-.541/%+,.0-/3/*-/576))))')**$*/0966.&*($&*''+%,-0)*4111750.-/)/8'*%*+'(,)*&('%(%+*.1/0+,,+0...47.04021/2+*,+/1,)%&'$$$$'+)$-,&($(%%%(,+-49:91.'*%+4),-)-0('+,-984069*,882-/.0053,84.12/5-%'((*.1-,--6178881--.--17/44*,0*.,3*)0+)/,2-)-'(')*915-,.40:6*)1%*,1.0',)()322350543388;19;*-1('/*)',,19701--+.('-.'+)*.,25,*,+.$)&'**,//5-0./02/,&&)0;,470&%%$#(&&#/*-'*%#'&)''('%%)+68(*,*
@95ec48bb-dd7d-435c-8f0e-057333bd942b ch=11 read=70696 start_time=2019-12-13T18:26:03Z barcode=BC01 runid=2c9cf7bc05858273f10e7d7ec552fc0bd742dc3e
CTCCTGGGAGCGTGGTGGGAATCTGCAATGGGCGCAAACTGATGCAACCATGCCGCGTGTATGAAGAAGGCCTTCCGGGTTGTAAAGTACTTTCAGCGGGGAGGAAGGGGGGGAGTAAAGGATTACGCTCGTGGCGTTCTGCCGCGGAAGCGCAAACTGCTCGTGCTGCGTGTGGAAGACAAGCGTTAATCGGAATTACACTGGGCGTAAAGAAAGCGCACGCAGGCGGTTGTTAAGTGAATCGCCAAATCCCCGGGCTCAACCTGGGAACTGCATCTGATACTGGCAAACCTTGAGTCTCGTAGAGGGGCAGAATTCAGGTGCTAGCGGTGAAATGCGTAGAGATCTGGAGGAATACCAGCGAGGCGGCCCCCCGGACGAGCGGCTCCAGGTGCGAAAGCGTGGGAGCAAACAGGATTAGATACCCTGGTAGTCCACGCCGTAAACGATGTCGACTTGGAGGTTGTGCCCTTGAGGCGTGGCTTCGAGCTAACGCGTTAAGTCGACCACCTGCGATACGGCCGCAGGACTGAAACAAATAATTTGGGCGGTTTGGCAGGTGGTGTCGTTTTGTTCGATGCAACGCGAAGAACCTTACCTGGTCTTGACATCCGGTTTCGGGAAGTGAATGTGCCTTCGGGAACCGTGGAGACAGGTGCTGCATGGCTGTCGTCAACAAATGTTGGTTAGTCCCATAAACAGGCGCAACCCGCCAGCATCGCCAACTCCGGTCGGCCGGGAACTCAAAGGAACTGCCAGTGATAAACTGGAGGAAGGTGGGGATGACGTCAAGTCATCATAAGCCCTTACGACCAGGGCTACACGTGCTATTAAGCGCATACAAAGAGAAGCGACCTCGCGAGCAAAGCGGACCTCGCAAATGTGCGGATTGGAGTCTGCAGCTACATGAAGTCGGAATCGCTGGTAATCGTGGATCAGAATGCCACGGTACGTTCCCGGGCCTTGTACGCGTGCTGCGGGAATTGGGTTGCAAAAGAAGTAGGTAACAACCTTCGGGGAGGGCGCTTACCGCTTTGTGATTCAGCAGCTGGGAATTGA
+
*)2('%*('&'%#')(&*)+*(&%'*'(+050../3:-5())30+,&()/0+3.+++')*2210-')*)-1/-1+,0;797243:5+,./466/../01.*(*(-++*/020+%'(2:*)(&-'%#%')*&,)*+*/2+)&)&$#%%''%%%'(+*'((*++*&%$$%.)*'%'*))'%$%%'(,2)8)(*.,1+2**)'*,1:797676-&'''*+)+&+'.-08;&1/0'*60,)'(%%)(()$'+,(030))366674580,+,+*...44236722311.6..45,-&&%('**,+,050*'+/+'++(.*3+6&+(($$&'(80;0-/80,--+)-+,+-;::;0-.%',*),($(+)',.00412977)5:6.*('&&&'&1&'6:65/+'*')*11:<9,-//:53.69.4.*)/0/18,-07100,5,$')2<99:;11.*,)0023.2-..+**/2*1027(&)'+)4,21-/+()&%&$%'/.,,3-4-*())*,*11*30-,#%(((0*&'&$'#+'$%$#**$'%')&%%''$%))()&%%$&(+%.(%(%#$&$()44+&.))'')#$+++-3,/,)*4-.,-*+6-1431+-+-.2*-%(((++).6.()%'(,+,*0.2:551)66/:06786.'&.3%)%(&'&%&&***'%%'%&'('$$$$$&%&%&%)&%%+0,&'+,1'&%&)+234.()%$)()$&#%$$%.)''&'%(0*,)5/2+2-/212646,**&&(),-4)10/002:43083115,..+--251*)+14,665--01475'()&$+,('&'()336(,('&)()$('/'('''.,((()..//435*&&&'*+,885124.111(/48**..841442&%$$#%$%&)(.&7).*())-012.$''$$'''1,,/7*0,+(*&&%%'&-**+787744610/6778/,.43+&'((/*11+3368/6,)'*(+())(''%(((%%'%()55;246:7(&+)&''*)).-,3,-)47616/,*),*''))--./)(/.'%**01:*%$$#'/0,0-&%*''.
@d8f2fbf5-1718-4039-9482-05aa561711de ch=70 read=150183 start_time=2019-12-13T18:25:53Z barcode=BC01 runid=2c9cf7bc05858273f10e7d7ec552fc0bd742dc3e
CTCCTACGGGAGGCAGCAATGGGAATATTGCACAATGAGCAGAAGCACAGTGCCAGCCATGCCGCGTGTATGAAGAGGTGGCAGGTTTGAAACACTTTTCGCGGGGAGGAAGGGTAAAGTTAATACCTTTGACGTACCCGCAGAAGAAGAAGCACCAGCTTCAACTCCGTGCCAGCCGCGATAATACCGGAGGTGCAAGCGTTAATCGATTACTGGGCGTAAAAGCGCACGCAGGCGGTTTGTTAAGTCAGATGTGAAATCCCGAATCAGCAGAACTGCATCTGATACTGGCGAAACGAGTCGTAGAGGGGTAGAATCCAGTGTAGCGGTGAAATGCGTAGAGATCTGGAGGAATACCGGTGGCGGCGGCCCCCTGGACGAAGACTGACGCTCAGGTGCGCAGTAGGGAACGCAAACAGGATTAGGCCACCACGGTAGTCCACGCCGTAAACGATGTCGACTTGGAGGTTGTGCCCCTTGAGGCGTGGCTTCAGGCTAACGCGTCGACGCACGGTACGGCCGCAAGGTTAAACTCAAATGAATTGACGAGAATTTTAAGCGGTGGAGCGTAATGGTTTTAATTCGATGCAACGCGAAGAACCTTACCTGGTCTTGACATCCACGGAAGTTTTCAGAGATGAGAATGTGCCTTCGGGAACCGTGAGACAGGTGCTGTATGGCTGTCGTCAGCTCGTGTTTGTGAATGTTGGGTTAAGTCCCGCAACAGGCACAACCCTTATCCTTTGTTGCCTTGGTCGGCCGGAACAAGGAAGACTGCCAGTGATAAAGCTGGAGGGAAGGTGGGGATGACGTCAAGAAGAGTCATCCGCCAGGCCCCGCCACGACCAAGAAGTACACACGTGCTACAATGGCGCAGCCGCAAAGAGAAACGGCCTCGCGAGAGCAAAGCGGACCCTCATAAAAGTCGCGTCCGTAGTCCGGTTAAGGTCTGCAACTCCCGACTCCATGAAGTCAGGTCGCTTAGTAATCGTGGATCAGGAATGCCACGGTGAATGCACGTTCCCGGGCCTTAGCCACACACACCGCCCGTCACACCGGGGAGTGGGTTGCAAAGAAGTAGGTAGCTTAACCTTCGGGAGGGCGCTTACCGCACGGTGCGGCTGGGGTGAAGTCGTAACAAAGGTAACCGGAAGATGACGACAGGCAGGTAAGGTTAGCACAAGACACCGACAGCTTTTCTTCAGCACCAGCTTAATACATGGCGTT
+
/73/0034:7-.3,&0319.1)(+10122&)&)*6//)&,*$'(((('($,))''%-2/104./1/'*.0147,')''%%%$$('))&&*+*&+,/78)('%,0.+(-)+**)''+07(,-4-20)(&&$($&%&&*/*%)&&,+',/&*)#&&)(%'')2&-+,,.2*5,2-+*/*&&*()26-//)6/043038:89:-8+2'-'&'*(/16758954577,*202-00347;;3:25.,0649.37655.,,&)1.)/1-'((,+*',),(0,,//.-2.,--.-)&&'&(+(%(&+-.'('%$(000,3/.20/(%',,+,++031447,,,/00,+*')./1;1/6.2967:96,,0+(+*()(*,-.,'(024(.('+101221456/16++)&$%$$%+-,*+)&)-/00(1.(1+),('))./&),2/0361/,.29<:;:;320/0,03361213.+*,.;*+)23+%()+.26414170/35'+2,2454)((+'285-'#%&&%&*+/2/),/6,5417:806559.*&(()*/'*)&&%%')*,)0136<9:30+/'/)),031;<./39;71111,5,,*//05**3,4/5--0-.001/;1110-10'),3,/',6;-7-++,-777524-(*'-88::3::0:464711-/2+56666.-)%&$(')(**-3.----455//7*(''&++,/2+--.633202*%$++'/+/5-'+,109.././3''-)&2''1.(-1214)30(.-%&)*+*/*/./355/&%%%&,,2,'%**30+,)()+(-+,2763,*),-4520(*,))),-&.-)%&%&&(-0,'$)*&(()1+.-%''$%&)(*+.*+0040.38(.''',+'(*&.)2*(&%(+&+%%+404&*')))+-.6.+,-9//4,+234/61(&(&'+036-,.7404-+*(0+.-,,,76-6.++8+)*%+-03*-),*)-8'2+,+((+)-)+.411175,525&')*,&'1-)+/996785'0$%'49251*)&'&$$%$))#%$&)+,/5-37..4411/-)&&*(%((.-)+9-43;/%(*((.+,,,()((0-259<919.).1,0)&$$%,3+)%'(**()((.0.2//+)-,++915181/96)3.5:7728.6,*)((+/06(**+'+()0/2/34,&(&(+)')+.743.+)$%(00+1414,.0/19/.+)+('%%'$'&%&$"#
@d61875bd-f353-4183-b4fa-ecfd7d4a92a1 ch=253 read=247266 start_time=2019-12-13T18:25:52Z barcode=BC01 runid=2c9cf7bc05858273f10e7d7ec552fc0bd742dc3e
CTCCTAGGCAGCAGTGGGGATATTACTGGCAGGCGCAAGCCTGATGCAGCCATGTCGCGTGTATGAAGAAGGCCTTCGGGTTGTAAGTACTCGGCGGGGAGGAAGGGAGTAAAGTTAATACCTTTGCTCATTGACGTTACCAAGAGAGAGAAGAAGCACCGGCTAACTCCGTGCCAGCAGCCGCGGTAATACGGAGAAGTGCAAGCGTTAATCGGAATTACTGGGCGTAAAGCGCACGCAGGCAGTTTGTTAAGTCAGATGTAAATCCCCAGCTCTTCTGGGAACTGCATCTGATACTGTAAGCGAATTCTCGTAGAGGGGTAGAATTCAGGTGTAGCGGTGAAATGCATTAGAGATCTGGAGGAATACCGGTGGCAGAAGGCGGCCCCTGGACGAAGACTGACGCTCAGGTGCGAAAGCGTGGGGAGCAAACAGGATTAGATACCCTGGTAGTCCACGCCGTAAACGATGTCGACGGAGGTTGTGCCCTTGAGGCGTGGCTTCCGGAGCTAACGCGTTAAGTCGACCGCCTGAGAGTACGGCCGCAAGGTTAAAACTCAAATGAATTGACGGGGGCCCGCACAGAAGCGGTGGAGCATGTGGTTTAATTCGATGCGAAGAACCTTGCCTGGTCTTGACGACATCCACGGAAGTTTTCAGAGATGAGAATGTGCCTTCCAGGAACCGTGAGACAGGTGCTGCATGGCTTTAATCGTCAGCTCGTGTTGTGGAAATGTTGGGTTAAGTCCGCAACGAGCGCAACCCTTATCCTTTGTTGCCAGCGGTCCGGCCGGGGACTCAAGGGGACTGCCAGTGATAAACTGGAGGAAGGTGGGGATGACGTCAAGTCATCATGGCCTGACCAGGGCTACGATGCTACAATGGCGCATACAAGAAAGCGACCTCGCGAGCAAGCGGACCTCATAAAGTGCGTCGTAGTCCGGTTAAGGTCTGCAGCTCGACTCCATAGAAGTCGCTGAAGTAATCGTGGATCAAGAATGCCACAGTGAATGATACGTTCCAGACGCTGTACACACCGCCCGTCACACCATGGGAGTGGGTTGCAAAAGTAGGTAGCTTAACCTTCGGGGAGGCGCTTACCACTTTGTGATTCATGACTGGGGTGAAGTCGTAACAAGGTAACCGG
+
*,-4)&,63,44/55386),0,5*&($%&&$+/,(.3:0:<:977410*25---.:788754.0.08),.&+16137(8-61+,41*-,)0,&,+027,*0--'*0+'()/,*(,.1++,/+.3*+787)5(*#(''0',(''&(&'''&)'%+(%'-..3//-4/..75454491230,27),)1/.4/.130/+&&-'()05067/:-7-3%+*&1*,,49<:90-650,/-.+-&4(+44&.)*()-3-2-5624871/&/.&'46,(122/.2,.1:51,(.$((+2++020455(%%%'&&',..03361-%206,31,*-*-*)*-1.**-.0:845;5001%2')(-,..027.-9.6878:89:58,)%',-+3.001<5.-8:77+**&,.////5655&*//12&'(*)+-.846-)+01;1642/+9+-,0/34;')3554451-))$%(*(/6,)-(((--/220600,3-+-/38*)+,*.1+-1-2*'*((,.(''*-0.2307280344,010/561/((%%(*4-543-115.8094247//36;;.62404.//(2891/6**,),,$')(*-1000+--(/)*055;8/73;/,,+*+)).)/21,3+&())*47412/)%+.049830203-3,)8;:..++)+0+++//4565-))+,()/5,5/9+.')/,-.*1,107665623*)*+)../178*,.14::131./1(-.++)2-8:8802)*'))(*13900,,*/.(492/1013/,:4--;409/014;9/+/3.40797299822(57,444,55.11001.-6/3:2.1/.,2,,+(24,256668/44-.8843-/,,0+%'))2**).('')('/.35/0080,0/).)(*(,+(+**().66754//0/0348,,***.3+.-/081)*24885666625(+.(/*+-,0,&(,**//,/%-+1+'*))*0**($&'%($$&/822,236222,)'*/-/5.-/+.0+(/*)*+*0.0/2(%,%-%%$%$(-*++.64/;7-.75747:46.,)%')0786;54094+',+-())0.0/3/26589+05.*,400131.00'+/3*)*2378601..01,/-+&)+-+,73458676)3.7;9972
@bfa46ae2-ae57-4e21-a986-dd1672efd181 ch=469 read=92189 start_time=2019-12-13T18:25:42Z barcode=BC01 runid=2c9cf7bc05858273f10e7d7ec552fc0bd742dc3e
CTCCTACGGGAGGCAGCAGTGAGAATATTGCGCACAATGAAACCTGATGCAGCAACGCCGCGTGATGAAAGGTTTCGGATCGTAAGTCTATCTTTGGGGAAGATAATGACGGTACCCAAGGAATACAACTACCCTTGTACCGGTAATACGTAGGTAGCGAGCGTTATCAGTTTACTGGGCGTAAAGGGGCGTAGGCGGATGATTAAGTGGGATGTGATACCCGGGCTCAACTTAGGTGCTGCATTCCAAACTGGTTATCTAGAGTGCAGGAGAGGAGAGTGGAATTCCCTAGTGTAGCGGTGAAATGCGTAGAGAGATTAGGAGAAGAACACCGGTGGCGAAGAGCGACTCTCTGGACTATGGCCTGACGCTGAAGCTCCGAAAGCGTGGGGAGCAAACAGGATTAGATACCCTGGTAGTACGCCGTAAACGATGAATGCAGGTGTGGGGTTTCAACACCTCCATTATGCGCCATGTGCATTAGAGTATTCCGCCTGGGAATTGCGGTCGCAAGATTAAAACTCAAAGGTGTTGACGGGGACCCGCACAAGTAGCGGAGCATGTGGTTTAATTCGGAAACAGCACTTGAAGACCTTACCTACACTTGACATCCTTGCATTGCTCTTAATCAGAAATCCCCTTCGGGGACAGGTGACAGGTGATTGCATGGTTGTCGTCAGCTCGTGTCGTGAGATGTTGGTTAAGTCCCGCAACGAAGCGCAACCCTTGTCGTTAGTTACTACCATTAGAAGTTGGGGACTCTAGCAGAGACTGCCCTAGGTTAACCAGGAGGAAGGTGGGGATGACGTCAAATCATTATGCCCCACTTATGTGTAGGGCTACACACGTGCTACAATGGCGCAATTTACAGAGATGCAATACCGTGAGGTGGAGCTTTAAAACCAGTCTCAGTTCCGGATTGTAGGCTGAAACTCGCCTACATGAAGCTGGAAGTTACTAGTAATCGCGAATCAGAATGTCGCGGTAGATACGTTCGGGTCTTGTACCACCGCCCGTCACACCACGAGAGTTGGCAATACCCGGGATCCGTGAGCTAACCGCAAGGAGGCAGCGGCCGAAGAGCAGGGTCAGCGGTGGGGTGAAGTCGTAACAAGGTAACCGG
+
,-30+-3/7+'(*(0/00/31)(&+)*4,(*&+(+.30-)3(-5+,14031*1/30-06*('&',+*/2)+/,70,,8137/23+()*+%.)*2/057-*..6337--+-.))()',,-*(&&%'(,(''%'-%&('+-21&./,5.//67.,--%..**+-.26++-%+-7*)))(*,0+/29+(.))*,275:50:898.5/4/154;:77+.*,.+4-)'56408-;,4,%5/6155553534,53.0128.:...132./001081-*)0-+)&#+%'.+2090*(()2//*011656.64-.3314+*)('*,1*33-''+,,5018:37-/,,')(&%)+762001.359),,+,'%'$()-+-,***'&(*/-)-,()026:88,*,0.956-80.2/,*0426:2/285/))(..29631*&'&(+0/:4*/)-./,//96,+3(*422238596&3,+,+0026/)%($)%+(''*'),48/)*.3247-,(.($+2370,--2,+-0/8:053733)+,-,+(+2404:7200,()*++,*)**-/.(+**/&*+63<:484:3+&*((-,',%)&'(,+()'%%'&,2())$%%$++6518/)-,-'.'%&%$'%*+22&%'*++-,1+,-2'481-)%,+*,61*/*''%'*)*)-087<778856'../39:98747443476-*')):/51413,)+-'.(''**.2/50;1/5123568*0,/*,-.4:5370+*+,+9&/0+**30*%((&&')*76271,+)14.716/,030-2./3025/48.//10/03689-,+$)%&),.,-*&)3/343853-4+'&)*+/.')-/054-&*((&&%#('',''),++-++--17<777;::/,),+381&)*30+7:/,.--885:,-1;1,0.-827656714319834:789654467.6---23,((.90//2//5203+..6;980./6/66:79/61&$)(',+6;7*..../3''&*&',-*/25/12/20383.-*)'*1:+5,-8*(,(&'(-(-588848--..7/,+*64'+'&'&&()),.5-.('&&&/(0*,,/+106653*'+*./++,'%(*).7*535:7757
@2275931f-0a48-4a1e-85a6-eb60d165d4a5 ch=268 read=120365 start_time=2019-12-13T18:25:38Z barcode=BC01 runid=2c9cf7bc05858273f10e7d7ec552fc0bd742dc3e
CTCCTACGGGAGGCAGCAGTGGGAATATTGCACAATGGGGCGCAAGCCTGATGCGCAGCCATGCCGCGTGTATGAAGAAGGCCTTCCCGGGTTGTAAAAGTACTTTTCAGCGGGAGGAAGGGAGTAAAGTGTACCTTTGCTCATTGACGTTACCCGCAGAAGAAGCACCGGCTAACCGTGCCAGCAGCCGCGGTAATACCTGCAGCGGAGGTGCAAGCGTTAATCCGGAATTACTGGGCGTAAAGCGCGCGCAGGCAGTTTTGTTAAGTCAGATGTGAAATCCCGGGCTCAACCTAGAGACTGCATCTGATACTGGCAAGCGGAGTCTCGTAGAGGGTAAATTCCAGGTGTAGCGGTGAAATGCGTAGAGATCTGGAGGAATACCGGTGGCGAAGGCGGCCCCCTGGACGAAGACTGACGCTCAGGTGCGAAAGCGTGGGGGGGGGAGCAAACAGGATTAGATACCTGGTAGTCCACGCCGTAAACGATCGACTTGAGTTGTGCCTTGAGGCGTGGCTTCCGGAGCTAACGCGTTAAGTCGACCGCCTGGGGAGTACAGCCGCAAGTTAAAACTCAAATGAATTGACAGGGGCCCACTGGCAGTGGAGCATAATGGTTTAATTCGATGCAACATGAAAGAACCTTACCTGTCGCCAGCATCACGGAAGTTTTTCAGAGATGAGAATGTGCCTTCGGGAACCGTGAGACAGGTGCTGCATGGCTGTCGTCAGCTCGTGTTGTGAAATGTTGGGTTAAGTCCGCAACAGGCGCAACCCTTATCCTTTGTTGCCAGCGGTCCGGCCGAGGTGAGACTGCCAGTGATAAACTGGAGGAAGGTGGGGATGACGTCAAGTCATCATGGCCCACCCGACCAGGGCTACACGTGCTACAATGGCGCATACAAAGAGAAGCGACCTCGCGAGCAAGCGGACCTCATAAAGTGCGTCGTAGTCCGGATAGGTCTGCAACTCGACTCATGAAGTCGGAATCGCTAGTAATCGTGGATCAGAATGCCACGGTGAATACGTTCCGGGCCTTACACCGCCCGTCACACCATGGGAGTGGGTTGCAAAGAAGTAGGTAACCCAACGGAAGGGCGCTTACCGCTTTGTGATTCTACCATGACTGGGGTGAAGTCGTAACAAGGTAACG
+
+,20--2(89(,62,10-.10)*+()-6.,+-..0-/4.*),./6/3952-,)''*-*.3/035/.--.0176558(*)+*696<..)/954:4679:-/0.++182,'-,/58()0+2,4-&()075)+,+-.,01+(./4&'1/+2-7/-0:2,/*(,)#*&&(..5%1,++%&'&(018-./,)28*0,0,.-*)*(&%''()+)&+'*+55501/2/2./12402030266:;5511630)(+-),+0'*/++,/34*--7/4-353*-132,.52,30(/6896:-9172(+&',/03202240121207)'*($(')&()1232/,(%/3,-/*3(6/+,623/,-.02:9047.-0400)(&)&(*+9:238-8358:,2.-.,++0+-0*42897-),449-0/+*,--+-,--0,1,1,.+-52+,.67)+3,,/3**,-9:07&99,/.+-87436*,*,..584-/145188611'&225*,/,,'-*3)-*3,'.,-,100/13+)++)26--/07955443956*,5-016362)(+/+&&)(2(238103,+)62;;86678;74.2/30879'658-14+,4--(('1205*--,.,)*'57;:7:8;32232;;68.))..)&&,.,6-,53++&'$'$$$)*-.)*,0).*+7:;//-+++.9*)'*321/-10-48*9:5352)-,(,,.+/26355-///.965688686,33366761:///481//.8/;94:460.8,)*226$(,,.3478<609/0132;4.2:68:7983864.+(-+)',*+**,+-899,+**(,-1:3336/.1,.1-2.017-&%''-,/10..15697'--513)%'&('(*;.:8:5*)*&(++..0--0/-09433../247*'*%'(',,-./02/0//-*3:288964767-.0:40055554/3255/+00.2$*'*,102.0//-++-.2)+*4/.+7,31316522-/,.2..2;:0---,-*1,*-*'+0666,;-.1.024''.%(%&'&(%(,//9-./0.1345/.-.*)'(.42/5/007,'+(((*/--/).-(($%&(/.2987470:/0/)+23++-44540'%)(%'..///355*+,-+,1188:-72-1.2..(
@f24c51d0-d485-4f85-8ba5-bf2896cd612d ch=43 read=152264 start_time=2019-12-13T18:25:27Z barcode=BC01 runid=2c9cf7bc05858273f10e7d7ec552fc0bd742dc3e
CCGTTACCTTGTTACGACTTCACCCCAATCATCAATCCCACCTTGGGCAGCTCCTTCCCTTGCGGTTAGGCCTGGCTTCGGGTGTTATCAACTCTCGTGGTGTGACGGGCGGTGTGTACAAGGCCGAGAACGTATTCGCCGCGACATGCTGATTCGCGATTACTAGCGATTCCAACCATGTAGTCGAGTTGCAGACACAATCCAGGCTGAGAATGGTTTATGGTTTTGCTTCACCTCGCGGCTTCGCTTCCCTCATGCACCATCCCATTGTAGCACGTGTTAGCCAGGTCATAAGGGGCATGATGATTTGACGTCATCCCCGCCTTCCCCAACTTGTCGCGCTGGCGGTCGCTAGAGTCCCCAACTTAATGATGGTAACTAACGATAAGGGTTGCGCTTTCGTTGCGGGACAGCAACATCTCACGACACGAGCTGACGACAACCATGCACCACCTGTATCTCCTTATAGCTATCTCTCCATCTCTGGAGCCTTTATGAGTATGTCAGAACCTGGTAAGGTTCTTCGCGTTGCTTCAGACCACATGCTCCACCGCTTGTGCGGGCCCCGTCAATTCCTTTGAGTTTCGATGCTTTTGAACGTACTACTCAGGCGGAGTACTTATTGCGTTAACTGCAGCACCGAACTTTGACGTAACACTTAGTACTCATCGTTTTACGGCGTGGACTACTAGGGTATCTGTCCTATTTGCTCCCCACGCTTTCGGGACTGAGCGTCAGTTGCAGGCCAGATCGTCGCTAACTTCGCCACTGGTGTTCCTCCATATATCTGCGCATTTCACCGCTACATGGAATTCCACGATCCTCTCCTGTACTCTAGCTGCCTGGTTTCTATGGCTTACTGAAGTTAAGCTTCAGGCTTTCACCACAGACCCTTGCCGCCTGCTCCCTCTTTACGCCCAATAATTCCGGATAACGCTTGCCACCTACGTATTACCGCGGCTGCTGGCGGCGTAGTTAGCCGTGGCTTTCTAATAAAGTACGTCACTCCGGCTACCATTTCCTGTAGCCGCCGTTCTTCCCCTTTATAACAGAAGTTTACAATCCGAAAACCTTCTTCCTTCACGTGGCGTTTAACCGGTCAGGAGGTTTCCCCATTGCCGAAAATTCCCTACTGCCTCCGTAGG
+
5*-&)$**12*2.(*0024.%'175,354757*+0(*2+*0*2-%0%.'()+4,/,-/(,/-/&2,2+5+,($',)-14)....1912209-,'&'(*5896568:9:95,7654447899+-.+*,.1875:94:2%,+,1//-0215767898/0/./.)+,.23438:.-,/-5-2/-&'').00/4-10541-10973-%-.0*,+)///657:6,37-48;../5;846;357314/0:5.045/9-+*%&(*'*1./37)+03))())'**-,5+()9.),1/-+++))+8344/..//06;--.:96787091-)2270899,-+008033)2'*.--,+,+,)*44-,-+688,/.,+-041114386595552.-,.1,,63.+()%&(-,+,7,,+4:9540)2,&/43541)+/0138437745466/55248.000016-.4.1588759&2%'(./0/45344156../..37.-.54383*,)&'*(./6+)'')*&')510&-+6;99<98995;033;6)&*0*233/1113.,27..0.,/42*,3.56,)*+&-/8/.-6:0147<9.+)+&#))*),.7:15//--,02++68-/,,-,./2-/-+++1812-0-1*21/173484282//1(*'-,*+,*&-64477555,,+/(%'-21339;677211/10/,-*,($**,+&.1((-,4;:-+0,.-<43*940222+14469)+5***'.++133:::89942())()(.-20*,*/1./098984425586:3*),),7.:1,',-&%%$&''00204/32).,-//433/01+*+$**,,'/133281384;71,--,021:244251-6/90055;8036129,+*2,2333956)*(&,50596000-7-+,2;3-0.46-1414488.508096471103.1,*3-115-5..823611-71103-,&()2+-.+,3-++203-9,)/+,)(,1,/1''&%)*+901/2+4-554:<-7;403323656;45;::84-.*+('):-,0285)(+)(/6,$*+018'(.57..54;7:;974;821,,.,+)/+$'),&-,55*56')(-7,.:;2,/;116//0553-:3.'+-0+,+)/9-1984
@0aa7819b-fb48-4562-83ec-65a4f0614937 ch=53 read=195866 start_time=2019-12-13T18:25:26Z barcode=BC01 runid=2c9cf7bc05858273f10e7d7ec552fc0bd742dc3e
CCGGTTACCTTGTTGCGACTTCACCCAGTCATGAATCACAAAGTGGTAGCGCCCTCGAAGGTTAAGCTACCTATTTCTTTGCAACCCCTCCCACATGGTGTGACGGGCGGTATTATTGCAAGGCCAGGAACGTATTCACCGGCATTCTGATCCACGATTACTAGCGATTCCGGCTTCGTAGGTCGAGTTGCAGACTCCAATCGGACTACGACGCTTTGCTCTCGCGAGGTCGCTTCTCTTTATTATGCGCCATTGTAGCACGTGTGTAGCCCTGGTCGTAAGGGCCATGATGACTTGACGTCATCCCCACCTTCCTCAGTTTATCACTGGCAGTCTCGCTGAGTTCCAGGCGGACGCTGGCAACAAGGATAAGGGTTGCGCTCGTTGCGGGACTTAACCCAACATTTCACAACACGGCTGACGACAATGCATTACGCTTGCCTGTCTCACGGTGCCGAGCACATTCTCATCTCTGAAAACTTCCGTGGATGTCAAGACGAGTAAGGTTCTTCGCGTTGCATCGGGTAAACCACATGCTCCACCCGCTTGTGCGGGCCCCGTCAATTCGTTTGAGTTTTAACCTTGCGTGACAGGCGGTCGACTTAACGCGTTAGCTCCGGAAGCCACGCCTCAAAGACAACCTCAAAGTCGACATCGTTTACGGCGTGGACTGGGGTATCTAATCCTGTTTGCTCCCCACGCTTTCGCACCTGAGCGTCAGTCTTCGTCGAGGCCGCCTTCGCCACCGGTATTCCTCCAGATCTCTACGCATTTCACCGCTACACCTGGAATTCTACCCCCCCCTCTACGAGACTCAAGCTTGCCAGTATCAGATGCAGTTCCCAGGTTGAGCCGGTTTCATCTGACTTAACAAACCGCCTGCGTGCGCTTTACGCCCAGTAATTCGATTAACGCACCCTCCGTATTACCGCGGCTGCTGGCACGGAACAGTGCTTCTTCTGCGGTAACGTCAATGAGCAAAATTATTAACGCCCTTCCTCCCCGCTGAAAGTACTTTACAACCCGAAGGCCTTCTGGCTATACGCGGCATGGCTGCATCAGGCTTGCGCCCATTGTTACTGTCTTCCCCTGCTGCCTCCGTAGGAG
+
.5+2.5.06/70/7'--,13;4(-()(-63/10097646583/./-.-+.01;3,/%'))+*,1,.01244+&,4')3:8&,.*400,--*%&'(126../4675;:/4+.)0-+.,'-59--5+$58090.8.9--+.,/++-7.,0)+30)()*,0/.0*+(+&'1)*(-*,.4*$'&)0//,0-,4-.,30428).+.0-953-.../+&%&&'#')*,.-,)&*%'''(/.33135-%'%(*.,)-425;/--,+&(+/17221006+*/6761*4)(,*42*(()+*-*,)*)./../80182,143;32/3)*-:0&-+,795;5348433&%/)(*-,-)$'&&*)'(%%%**).)018-6/.3(*+.-824157976733132-+**-)/,(.+-+.5.-*,15.+)&+,,24,,)*(&'%*+6--..++&#'($(+102&'*)(#%%&$)))+*2--::995432.*..,'&)(%'()0&($**01210*$++21-25888:96993:22278*)',*5:/8/2/31100.+0+'(&(+(.00(12/85-*27586:0(((&%%*)7<3,0,,**()-,'+*,-6/0-*)***.1041/.*-.*)/,0-6-+1%)+(+'('*,24')$%((/0/0'2++.2-.167988<913380.*)/565-3,&*,22779862301:*)0122/,')*,.673-/-260/,+-/.-''')-82573%%+4-9+/(%%)*-446:,7//0:7703')),-,11,+//112:51&(+%&$%'%)-,..,1,6*'$--0045-+**$$%)+./2671,*)2++1(&(+,77012756%0)80,)*26/:11-9&&,&+0,,.-''*&&%0,3.419515737919421049/,---/-*+-/3687/+4,1*,'(&-/-+*/'+(*.+170//0/-(%&*)(',.4'-.&2--.8.:794201)*&(00./11:2111348+()1-03,((#(-+0;653.55,(2-,/60-0,-263+//+),))*--01600+(%&%'#$%&%)-6022184346789,78836+1,-1)*-7',(&%%&)%+,-42,++-/,.5,1&(+),)''
@d6b980d6-9239-474d-abcf-7fb1a5f969dc ch=147 read=128815 start_time=2019-12-13T18:25:16Z barcode=BC01 runid=2c9cf7bc05858273f10e7d7ec552fc0bd742dc3e
TTGTTATGCTTCGTTCAGTTACGTATTGTTGCTACTTGCTGTCGCTCTATCTTCCGGTTACCTTGTTACGACTTCAATCATCAATCCCGCAGCCAGACAGCTCCTTCCTTGCGGTTAGGCCACCGGCTTCGGATTATTATCAACTCTCGTGGTGTGACCGGGCGGGTGTGTACAAGGCCGAGAACGTATTCACCGCGACATGCTGATTCGCGATTACTGGCGATTTCAACTTCCATGTAGTCGAGTTGCAGACCACAATCGAACTGAATGGTTTATGGGTTTTGCTTCACCTCGCGGCTTCGCTTCCCTCTGCACCATCCATTGTAGCGTGTGTAGCCCAGATCATAAGGGGGGCATGATGATTTGGCGTCATCCCGCCTTCCTCCAGCTTATCACTGGCAGTCTCGCTAGAGTCACAACTTAATGATGGTAACTAACGATAAAGGGTTGCGCTCGTTTGGGACAACCCAACATCATCACGAGCCGCAGAGCTGGCGGCCACGTACCACCTGTATCTCCTTATGGCTATCTCTCCATCTCTGGAGCCTTTATGGGGAGTAATGTCACGAGACCACAGTAAGGAGTTCTTCGCGTTGCTTCGAATTAAACCCGCATGCTCCACCGCTTGTGCGGGCCCGTCAATTCATACAGGTTTCATTCTTGCAGACGTGCTACTCAGGCGGAATACTTATTGCGTTAACTGCAGCACTTCAGACTTTGACATCCAGCCGCCAGTACTCATCGTTTACGGCGTGGACTACTGGGGTATCTAATCTATTTGCTCCCCGCAGCACGGGACTGAGCGTCAGTTGCAGGCCAGATCGTCGCCTTCGCCATGGTGTTCCTCCATATATCTACGCATTTCACCGCTACGCATGGGATTCGATCCTCTCTGCGCACTCTGGCTGCCTGGCTTCTATGGCTTACTGAAGTTAAGCTTCAGGCTTTCACCACAGACCCTTGCTGCCGCCTGCTCCCTCTTTACGCCCAATAATTCCGGATAACGCTTGCCACCTGCTGCACATTACCGTGGCTGCTGGCATGTAGTTAGCGTGGCTTTCACAATAAAGTACCGTCACTCCGGCTGCCATTTCCTGCTTCGTTCTTCCTTTATAACAGAGTTTACAGTCGAAACCTTCTTCCTTCACGCGGCGTTGCTCGGTCAGGGTTTCCCCCGTGCCGAAAATTCCCTGCTGCCTCCCGTAGAG
+
%*&.)%)$)(((&(,7&*.,))+-,04*,-*2,++3+,.*).401-,*+,442/&+(.7*0.,,'**'++*+))',,2224.--(*1*%))&-%*,24188775386+(-,120(1$,+*-+/1,1/13/)*&*,&-3./0//10.**-21637622/(0:99/-.---(++.72.030)%(053388773032((*+.8;9:65-4-,,21)0(%%&(')(,45/1//***))*3268797+'),.+,),'&').0657)*10/*'+*'0.:.),273089,)-070/42/101./-.9,))0+26*+63+*%-**347,42)(')+..120-+,/0,((%...312--107,-2.,,-,249,-((%()-/77.),2.:8860+-./13'//--/,)(+,./17010((()*)+*.+(+(.*(++-.20*(--,++*&,05*)1.,0++(&)**27)/741/)*.-(,,1577(.*''(%$&&$'()%)+&)(&(%(&%''-/0326:66661/-/)1**/265+-06543453565435:../94:0,('(('%&*,')(*+$$$'+,+-%%%()%&&+),::33926815-$',,,'&(,++.)-+&%'-))**/.*2,,*-(+,/+-3,14)%+,10241&&$&%)0/:*,4:</6-++--44)*$()(+130367*((&)'+./+1+-,315051652/..')'&')*664;942662.'+$)%$&%*,,,07755,&,33&(+314547461/22%.+,-02644:14+*+7--.-444'#&###$%(15*((')/14792646*'%(*.2*,-/07:8*(%%%'(.5'((*,./413.1'&*./377-),*+.03,*(,.+,-+,&-'*&)&(+1+.2672/,-+---&+(+*0++745+5,'+5/.3-)&(++)++((-,,,*1-1+%)(++$'+)*-*(&('()..148-/5-..028127-./-14)*,171+.-.,(.-.347:263826.$-'')().0(,+)$('%*))*+,.0:791:6648322.)/)0024-++,.:9;.64+)()2606;5-31446/-%&&(%$#%$#'**584-./(&%%*02;78321+0/-,2-1*)++,880-)'*+&-/0281803:84293*-*+*/...0*++.-;3:23610;009:5(*)('))-756.3/6*'$&%&(&'-2)'.*+&'
@c0672884-f56b-4e00-84a0-b5c05427f4c0 ch=37 read=159682 start_time=2019-12-13T18:24:50Z barcode=BC01 runid=2c9cf7bc05858273f10e7d7ec552fc0bd742dc3e
CCGGTTACCTTATTTACGGCTTCACTTTAATACGTAGATCACCAAAGAGTGGTAAGCGCCACCACTCCTTTACCTGCTACTCCATGGTGTAGCGGGCGTGTACAGGCCGAACGGCGTATTTACCGTGGCATTCGATCCACGATTACTAGCAGTTCCGGGCTTTCGGGTGAGTTGAACTCCAATCCGGACTACGACGCGCTTTGTGAAGTTAAGCATGAGTCGCTTCTCACTTTGTATGTGCGCCATTGCTTGTAGCACGTGTGAAAGCTGGTCGTAAAGGGCCATGATTAATGACGTCTGCATACTCCCGTATGCTGGCAGTCTCCTTTGAGTTCCCGGCCCGGACCGCTGGCAAAGGATAAAGTTTACGCGCAGCGCTCGTTGGGACTTTCAGCCAGCAACACCACAACGCAGGCTGAAGCGATGACAGCCATATTACAGCACCTGTCACGGTTCAGTACATTCTCATCTCTGAAACTTCCGTGGATGTCTGGGCGGGTGAGGTTTCTTCGGGAGTTGCATCAGTCCCCTTCTCCACCGCTTGGGCCCCATTTGGGGTTTATTGCATTATTGTGCCCGTACTCCCAGACGGTCGACGGCAGCTCCAGGAAAACCCTCCCAAAGGGCAAACCTCCAGGGTGTCGTTTACGGCGTGGACTGCGGTATCTAAGTATTTTGCTCCCCGCTTTCGCACCTGAGCGGTAGTCGTCAGGGGCCTTCTTCGCCACCGGTATTCAGATCTCCGCACGCTTCACCGCTACCTGGAATTCTACTACAGAGACTCAAGCTTTACCCCAGTATCATACAGTTCAGGACATGGGCCCGGGGAGTTCAATGGAAACTTAACAAACCTGCGGCGCGCCAGTAGTTCCGATTAACTTGGCACCCTCACCACGCTGACTGCTGTGTAACGAGTTGGCGGTACTTCTTCTGCGGGTAGCGCGTCAATGAGCAAAGGTATTCTTCCCCGCTGAAAGTACTCTCACCCGAAGGCCCCAGCTTCTTCGCTACGCTGGCGCATCAGGCCGCCCATTATTCTTATTCCCCACTGCGCCTCCCGTAGAAGACGTATGTACCAGAAGGTTAACCTACAAGACGCCGACAACTTTCTTCAGCTTCGGCAATACGTGGCGAAAAAGGG
+
/,&0/7')*/+')7/'(&*+,3-'))/,*(&&'&'''**,(,*+00&&&%''))+(++.,%+'%(-.(((&&+%$$$$%((+)'''('(&&%&&*(%&(&*$$$('-)&&%)(-)&(%''$$*).0-/,+.1((+0.2%(),.1&*,()*&',7.-(,*+)((&&'$*))(,2'*4557'7-81--/,75562)*('$')*)%&%'*(**&&$%%%&$(%&&&'.*&&%&++(&%%&$%&(+/7,6+'%'&&($**'.)((('%&)$*''*45226,(.440*$&%&*%*%)),-61,'&+(*%'&('&&)*)&&$$&%%*-30/''(*'(,.-/+&&'(*..641+&(%%&*,8-.16+6/&'','$($&$&$&(',-)''%%)+,&'')%&&.,)$((%&(+))*+&($(%%()'&'(%&'%%&&'&&/,+*)&(,+-,+),1*'')$&,3-*%%%#%$(-3+.135837./+,)+//1/*-,4.0''&#$(('),)''%+-*5/118/'*+$'')(*,.0*')&)/+&'')+-+..$&'%)('*-/*-.63.+.-*.+'()&($'&%(+%*$$&&$'&(*-,)()&,.2+)'+))31-')),+$,,).,)&)(&+4*2.)'%$%&2..5--%&'*%'%)((+5-())..-83.(''&'(*%&&%(),%*$,/1+,,+36.)%)*02-()*/501.1./*-)%'&$&8()--()&'*(-)(%'&%+)))+'&,,%&(,,*.($%#&%(/,204625+/0**58.6,7,.'('$'&')+(,..*,&(''&(,23,+(-)(&&'%*)--++(+321'%+070:*,--&$)0:+(%&'%')'&)%2-./93.,'(''&&%'%'(('**%+0+-++0,0)$%$%#%%-,)'-%))%'''&)$-)()*&%%#$%)%$,/.')(((%#(,825;4/-+(/('((('((,*5+*)%(,,-)(&'$,,)*'13-*-.2,(-'%&%())%%$&'+)))+).(&$$&&%1+1-,$$&%''(*%%$$#(*4/,()%%*-.*+,-.+'&%(*-+360&)&%&$&&'+/)($%&*,*('''&)'($&$$$&&'(*)*%(&%%(((+++*253504.+2:/,.,(&$'))($&''**(0+*('%),//+'%%%
@be5187f6-1c94-44a0-b021-e72041180199 ch=28 read=84312 start_time=2019-12-13T18:24:40Z barcode=BC01 runid=2c9cf7bc05858273f10e7d7ec552fc0bd742dc3e
CTCCTGCAGGGGAGGCAGTGGGAATATTGCACAATGGGCGCAAGCCTGATGCAATAATGCCGCGTGTGTGAAAGAAGGCCTTCGGGTTGTAAGAAATTACTTTCAGCGGGGAGGAAGGGAGTAAGTTAATACCTTTGCTCATTGACGATTACACCCGCAGAGAAGAAGCACCGGCTAACTCCGTGCCAGCAGCCGCGGTAATACGGAGGGGTGCAAGCGTTCAATCGGAATTACTGGGCGTAAAGAAAGCGCACGCAGGCGGTTTGTTAAGTCGAATCGCCGAAATCCCCGGGCTCAACCTGGGAACTGCATCTGATACTGTAACGAGTCTCGTAGAGGGGTAGAATTCCGGTGTAGCGGTGAAATGCGTAGAGATCTGGAGAATACCGGTGGCGAAGGCGGCCCCTGGACGAACTGACGCTCAGGTGCGAAAGCGTGGGGAGCAAACGGGTTGAATGCCCTGGTAGTCGCAGCAAACGTCGACGGAGGTTGTGCCGCGAAGGCGTGGCTTCCGGAATAACGCGTTAAAGTCGACAGCCGCCACCAGGGAATGCAGCCGCAGGTTAAAAACTCAAATGAATTGACGGGGCCCGCACACAAGCGGCGGTGGAGCATGTGGTTAATTCGATGCGCTTGCGAACCTTACCTGGTCTTGACATCCACGGAAGTTTTCAGAATGAGAATGTGCCTTCGGGAACCGTGGGAACAGGTGCTGCATAGCCGTCGTCAGCTCGGTATTTGTGAAATGTTGGGTTCGATGCAACGAGCGCAACCCTTATCGCTTTGTTGCCAGCGGTCCGGCCGGGCAGCTCAAGGAGACTGCCGGTGATAAACTGGAGGAAGGTGGGGATAATCCAAAGTCATCATGGCCCTTACGACCGGGGCTACACGATGCTACAATGGCGCATACAAGAGAAGCGACCTCGCGAAACAAAGCGGACCTCATAAAGTGCGTCGTAGTCGGATTGAGTCGAAACTCCATGAAGTCGGAATCGCTATTAATCGTGGATCGAAATGCCACAGTGAATACGTTCGAGCCTTAGCCGCCGTCACACCATGGGAGTGGGTTGCAAAAGAAGTAGGTAGCAACTTCGGGAGGGGCGCTTACCACTTTGTGATTCATGACACAGGGGTGAAGTCGTAGCTAAAGGTAACCGG
+
-.23+(.%-7*'&')'&%()(((+-+1.+-+.11/2;876878,090./21064*6++'99.13300+(+-4,%(*+,.1265+6.6,*'&&$()%*&%)6:93.10.4:)(/-+2(.+%'(21*1//0,,-1++*&&55041/.,,%1*)-+272/02..*,.&,+&'%-',*..1.+,-+-2126&*++*2743-/0*/%)*.53.,,-,240/+,.(+%)+-.(0.*4*,-6541016;7/')*&'('(),+3.,.*&409+).0.1.15(',.)%&$&*15*,55+(2-1.9*5.:56:347550/0/.,++*%$%%$*'((*/--)')/.-*-//*+*(*),)0'+(')..034:95497/+**)'(+,.1768-+)%&$$('&/,)+*)-+)(3,3/4-*+087;713./0012242,3+*)-'+.*)+0,*02')(,..)+$+++)%(-('48,+4::4740(+$%&(($%%&%',+/3-.2.5'&&**+-),(((++0*&+-454/,+)++0++'(38/:+-100/-&(.4035&*()42,%)&&(*'0)#'$)+*+(-*2,,),&)'&$*)*,1670553.8-*-%/,-./,/.,')++050,,+--*+0,-)5076//.',)(.(,*().(-2-+.)&(-.0--,-09:7/0105/6/-:;.34.*.-/-+/1.04)5:769&43051242.&*+%(/54536654$&$)(*,./48;0-231/%)&-2,++,.4652/8-3()+$%$%%))02*)+*'()&+,++0-00)()(,*+7./900/094/(.(04332)&%((-/,,2(+,18.:.+.21025:3891-+*'*,-//*37*&&+++0&')&)115::./-.//'&#$&)+99&9,-..(*()'*++*+'1-4.-2311,(%)(+**'*+(*57898756-+'*&,.(-/4:877662,67,+*&(++,/3+212+*&-%(&***,('&-.**'((-1-*0)2+102-.(&*$-&*,*8,8333(*26+**(%(%-,0294--')-.'&(0%%$$$(&%*(%('(+-19$&$()(%(,')/4*-0:8($)()/*.+),&++&*-..086,-48..5141.39373;3,+--5:701//*%%%'(''*))3+,(('(#%$'+*)//475(20
@05cac544-4e2c-4959-bb56-96ecdc01a0c7 ch=29 read=86473 start_time=2019-12-13T18:24:27Z barcode=BC01 runid=2c9cf7bc05858273f10e7d7ec552fc0bd742dc3e
CTCCTACGGGAGGCAGCGGTGGGAATGAATATTGCACAATGGGCGCAAGCCTGATGCGAAGCCAATACCGCGTGTATGAAGAAGGCCTTCGGGTTGTAAAGTACTTTTCAGCGGGGAGGAAGGGGTGAAGTTAATACCTTTAACATTGACGTTACCCGCAGGAAAAAACACCAGCTAACTCCCGTGCCAGCAGCCGCGGTATGCAGATTGCAAGCGTTAATCAGAATTACTGGGTGTAAAAAGCGCACGCAGGCGGTTTGTTAAGTCCAGATGTAGAATCCGAATCAACCTGAGACTGCATCGATACTGGCAAGCTTGAGTCTCGTGAGGGGTAGAATTCCGGGTGTAGCGGTGAAATGCGTAGAGATCTGGAGGAATACCGGTGGCGAAAGGCAGCCCGGACGAACTGACGCTCAGGTGCGAAAGCGTAAGGGGCCGCAGGATTAAGATACCACAATTTAGTCCGCCGTAAACGATGTCGACTTGGAGGTTGTGCGCGCGAGGCGTGGCTTCCCGGAGCTAACGCGTTGCAAGTCGACCGCCTGGGAAGTACGGCCGCAAGGTTAAAACTCAAATGAATTGACGGGGGCCGCACAAGCGTGAGGTGGAATGGTTTAATTCGATGCAACGCGAAAGAACCTTACCTGGTCTTGACATCCACGGGATTTTTCAGATGAGAATGTGCCTTCGGGAACCGTGGGACAGGTGCTGCATAGCTGTCGTCGAAATGTGGCTGGCCAAATGTTGGGTTGATCCACCAACGAGCGCAACCCACTTATCCTTTGTTGTAGCGGTCGGCCGGGAACTCAAGGGGCCGCAGTGATAAACGCTGGAGGAAGGTGGGGATGACGTCCCAAAGGTCATCATGGCCCTGCAACCAGGGCTACCACGTGCTACAATGGCGCATACAAGAGAAGCGACCTCGCGAGAGCAAGCGGACCTCATAAAGTGCGTCATGTGAGTCGGATTAAGGTCACAACTCGACTCTCCATGAAGTCCGGAATCGCTAGTAATCGTGGATCAGAATGCCACGGTGAATACGTTCGGGCTATACACCGCCCGTCACACACCATGAGGTGGGTTACCCAAAGAAGTAGGTGGCTTAACCTTCGGAGGCGCTTACCGCTGTGACTAGGGGTGAAGTCGTAACAAGGTAACCGG
+
1370013-6-%&/,-23,86686.6/-1.-,-++..03;:9;.-,-41*0*$%)&'(&%)#%%'',%--*/175324667/.2.-/*()+*467;2438-()-/099+.))''*.,(-//-.05-($*)*)0)2*--++*(()'*'/,+0022//4(&'+,+//81.2(,0.(--.080.07(*2/450//./44223/11727(2*4.2305/1,3-0-/0&2-1/6/456:..,1.583/*+,+&-'+'*13274:;+1/5-22,,+.1611'#-/(+*'%)*(,420.//0468896720,/,36565,)$$##&%,../000'$+314,0&.)./.&'.,,/,/0-2/,+,-'))277)*-++.+)/,*04/546:8+(&'*'')+(,*+&))1*-6.13./*,()(&0,5*-7665))*))*1/.,**0+,(%&%/2*5+.)(*,+))$%(*0/2-.*4*'-<959:631**()*-..228373329,'&'%(%%)),6,,--5117.3--2()*()5/0/104'')()+-0/62-11--0'-(%*,-0&3-/34618263<;25//,7801/222./20-63)3.()1/57*-,$''(-)+'%&)*35<71518.--.-3331&/'+7''302(*%'.6.,),,*,+*-568*(,,*(&)4;;11)*,64432*((('2*)'*(00-/35475:979&,)-1261210%2,,,.-595)-,+'%%&)+*+(*&&))')-/.1323.,035'.&)%)*0..-+.(10-((/+,,;3+7*$.'%$++.0643,71/4<54412/'&+.,***&,)+,--.38**)./250.+.00553271/289:768)&(,*+,7837923-3.5)&$&&$(%*-,'('',)%'+1132047;-5-,)--.0450-.**.'''&)4-7*-,,)),.27+,.94410/('08./522+.0/21-%$&','3',-%$'**)&),000131320)-*()$('((/)+&.((*&)&%,,,)*-5;68465+.(3+,4-++.3/,,*)(')-53%*%''$$&')+/1392354+,%*)02*0)&'&*+4578(7*))00%')+**.)+&(()).+6868817)*.,+/-2,.2%&-'(((+,$)+,(-.*3)**+,67648)4/496356
@cf70843b-d306-4ac4-befe-7b267c0e9f0d ch=257 read=89784 start_time=2019-12-13T18:24:14Z barcode=BC01 runid=2c9cf7bc05858273f10e7d7ec552fc0bd742dc3e
CCGGTTACCTTGTTGACTTCACAGTCATGAGATCACAAAGGAAGTGGTAAGCGCCACTCGAAGGTTAAAGCTACCTACTTCTTTTGCAACCCACTCCCATGGTGTGACGGGCGGTGTACAAGGCCCGGGAACGTATTCACCGTGGCATTCTGATCCACGATTACTAGCGTTAGAGCTTCATTGGAGTCGAGGAGTTGCAGACTCAATCCGGACTGACGCACTTTATGAGATCGCTTGCTCGCGAAGGTCGCTTCTCTTTATGCGCCATTGTAGCGCGATGGTAGCCCTGGTCGTAAGGGCCATGATGACTTGACGATGCTCCGCACTTCCTCCAGTTTATCACTGTGGCAGTCTCCTTTGAGTTCCCGGCCGGACCGCTGGCAGTGGGATAAAGGGTTGCGCTCGTTGCCTTAACCCAACACAACTGAGCCGAGCGACAGCCATGCGGCACCTGTCTCACGGTTCCCGGCACATTCTCATCTCTGAAAACTTCCGTGGATGTCCGAGAGATAGTGGAGTTCTTCGCGTTGCATCGAATTAAACCATGCTCCACCGCTTGTGCGGGCCCCGTCAATTCATTTGAGTTTAACCTTGCGGCCGTACTCCCCAGGCGGTCGACTTAACGCGTTAGCTCCGGAAGCCACGCCTCAAGGGCTGGCTTCCTCAAAGTCGACATCGTTTGCGGCGTGGACTACCAGGGTATCTAATCCTGTTTGCTCCTTTCGCACCTGAGCGTCAGTCTTCATCCCGGGGGCCGCCTTCGCCACCGGTATTCCTCCAGATCTCTACGCATTTCACCGCTACACCTGATTCTACCCCTCTACGAGACTCAAGCTTTGCCGGTATCGAAGATGCAGTTCCAGGTTGAGCCAGAGTTCATCTGACAAACCACCGTGCGCTTTTTTTTTTTTACGCCAGTAATTCCGATTAACGCTTGCACCCTCCGTATTACCGCGGCTGCTGGCGCAGAGGTTAGCCGGTGCTTCTTCTGCGGGTAGCGTCAATGAGCAAAGGTATTAACTTTACTCCCTTCCTCCCGCTTTGAAAGTACTTACAACCCGAAGGCCTTCTTCATACACGCGGCATGGCTGCATCGGGCTTGAGCCCAGTGCGATATTCCCTGCTGCTTGCTCGTAG
+
-5-+/3+.559-30/03681/1.035333/(/53245;1..+-*+--+.)')+.7+.-2)+3..0.31)),-/6:3'-,5.18<1,16-3/'(**0,()3286678897:9040///599771:,&)43+5216006-+-0.24:728;43.///4.//,7.,-6//0+,*%&('+.-,$)&.)')****+(')23./)+/,-2(2-32765.,++,'0&)/38)0/++,/.')1+--/.',%('(*//17885753:1*-,/9;:.+/%$$%&$&&%(***'(+,-',/7:32/,088798/--/-/0-*)))*(*%#')3(.'+*&*--/3*1.5+*.045/-($%%))*+43*,3*+$-85250-1.*.1183///02-*&(%)-,69:-,0-,--/7465.7..4*-,-)0+('%'##%#'$()((%&&%*)*,1249.8/0*53338/001*+++3573-*$&%$%()/<9994761)'&&)/*.2149647976517&%&&'(*2-132-))4;58<;665/6.0/56-3-1/2;8/4402:::9469472:+2-3,2.23-)./50303//13,*+/1;807/539+23:31,0.0/,38/.195452236/9.;.6//--6,+,,(+'-'+)/6/212805./+,,/+-*)-),.+,+0))./+()'(97.9,&%&')+04:/.-%/5(./),(*+161/5*+,.71/01&%%&'15657;,--.-1170442170%302+(+53-14./4,6/0:;65:59568-6,*0,)+145567775756;9645;211./+/4*0)'108+73.+.16+.-,,344946+.01-(1/(../77-,3,/120),.18*',,9,+).)%())-,1,))*'&%$%'$&($*0+3,/-//578:88;:780+,-6,'%+*,-/+)),4+1*)(+00-.&.2++/6/3/.7/0/156;;;98.1&%#$$%%.,14-*-3+1.)+30495-+**.56.)'-,/+8,--7*745%,$$&((-*+/5.*,+4,*.73,)/9+)'(*$&+.+()%&-.+1.*05+,+)-,,+,:.5<44430.22307455.:/./3245)88.7---+:3'$$%%)''01051''&&''('$&%+,0*(++
@1a9680f1-1af8-4546-9cbe-077ddefa7cea ch=43 read=152150 start_time=2019-12-13T18:24:05Z barcode=BC01 runid=2c9cf7bc05858273f10e7d7ec552fc0bd742dc3e
CTCCTACGGGAGGCAGCAGTGGGAATATTGCACAATGGGCGCAAGCCTGATGCCCAGCCATACCGCGTGTATGAAAGAAGGCCTTCCGGGTTGTAAAAGGAGTACTTTCGGCGGGGAGGAAGGGAGTAAAGTTAATACCTTTGCTCATTGGCGTTACCGCAGAAAGCTTTCAGCTAACTCCGTGCCAGCAGCCGCGGTAATACGGAGGTGCAGCGGTTAATCATTACTGGGCATGCAAAGCACGCGAGCAGTTTGTTAAGTCAGATGTAGAAATCCCGGGCTCAACCTGGGAACTGCATCTGATACTGGCAACGAGGTCTCGTAGAGGGGTAGAATTCAGGTGTAGCGGTGAAATGCGTGAATCTGGAGGAATTGCTGCGGACGGCGTTTTACTGGACGAGGTGACGCTCGGAATTAACGAAAGCGTGGGGAGCAAACAGGGGATTGGAATATGGTAGTCGCGCAGGTTGTGCCCCTTGCCGAGGCGTGGCTGGACGTTAAGTCGACCGCCTGAAGATACGGCAGCCGCAAGGTTAAAACTCAAATGAATTGACGGGGGCCCACAAGCGGTGGAGCATGTGGTTTAATTCGTGCTTGCGAAGAACCTTACCTGGTCTTGACATCCACGGAAGTTTTCAGAGATGAATGTGCCTTCGGGAACTGTGAGACAGGTGCTGCATGGCTGTCGTCAGCTCGTGTTGTGAAATGTTGGGTTAAGTCCCGCAACGAGCGCAACCCTTATCCTTTGTTGCCGCCAGCGGTCGGCCGGGAACTCAGAGACTACCAGTAATACGTAACCGCA
+
/-5,+,4)72-01144952-1/*''&+,1115/7//9:692025.2;87580,-.*)-1./)07+07987420.3,&)+,1.9859'256,5,0296'+&%&&'+5<:66;8587-',+-,).+$*,.98,-8382347.:4,.87*1).&,,-7)-1(.-'+*'$$$'&.&',&''&%+,)+-454353+48-02:.3..-621+/)'*+*&)'')+)**'''-+/15:88,1)',.4,,$)&(&(+/**38,%%'2+12430220-(%*.-,.*)(.08984742-.2101/077662,+,.004472120)%('++')/01-)*/02++))+,//,(2,51333161*0-**0*))&'+),+0.-1,(%)&#%&%)+/%(-,)(+244)+'.,80/'&%'(+,133325.4.3.3.,+.+',/3472'*)*34./%+-+,'.,%('(+)((,--6%%$#%('/-00.//:91%(%%%&()2002,1*(('&&&'/;18-39-/24351--+)'*++.0)'$-,.-2012514,354+056;;559787857(7:4*6,(#&&*)00533+*,-5432271802731-*($$$#'*/0/()).'+-,493.')'+-,+01102./.031,08/,.++,/0/,-.+*1.4818519-2,-774*)+.3,6989988643363356757-+-.)556/80//02:9,20929,5+8+4153.,1049)(/3072223&/'(+8(*.*)02.-)$%%'&*,1,/(141'3*1*-22&'$(%).(17(+,,21-/.,,,(&$%$
@19a3dd4d-86ae-4fb4-86ff-c53d3466f6dd ch=477 read=98855 start_time=2019-12-13T18:24:02Z barcode=BC01 runid=2c9cf7bc05858273f10e7d7ec552fc0bd742dc3e
CTCTACGGGGAGGGCGAGCAGTGGGGAATCTTTAATGGGCACAAACTGGATGCAACCATGCCGCGTGTATGAGAAGGCCTTCGGGTTTGTAAAGTACTTTCAGCGGGAGGAAGGGTAAAAGTTAATACCTTTATCATTGACGTTACCCGCAGAAGAAGCACCAGCTAACTCCGTGCCAGCCGCAGTAGCCGGAGGTGCTGGGCGTAAAGCGCGGTGGTTTGTTAAGTCAGATGTGAAATCCCGGGCTCAACCTGGGAACTGCAGCTACTGGCGGCAGCGGAGTCTCGTAGAGGTAGAATTCCAGGTCAGCGAAGCGGTGAAATGCGTAGAGATCTGGAGGAATACCGGTGTGAAGGCGGCCCCTGGACGAACTGACGCTCAGGTGCAGCGTGGGGAGCAAAGCAGGATTAGATACCCTGGTAGTCCGCCGTAAACGATGTCGACTTGGAGGTTGTGCCGCGAAGGAGGCGTAGCTTCCGGAGCTAACGCGTTAAGTCACCGACCGCCTGGGGAGAGTACAGCCGCAAGGTTAAAACTGCAAATATTAATTGACGGGGGAATTTTGCACAAACGCGGTGGAGCATGTGGTTTAATTCGTGCAACGCGAAGAACCTTACCTGTCTTGACATCCACGGAAGTTTTCAGAGATGAGAATGTGCCTTCGGGAACCGTGGGGAACCGTGCTGCATGGCTGTCGTCAGCTCGTGTTGAAATGTTGGGTTAAAGTCCGCAACGAGCGCAACCCTTATCCTTGTTGCCAGCGGTCCGGCCGGAACTCAAGGAGACGCAGTGATGATAGCTGGAGGAAGGTAGGATGACGTCAGTCATCATGTACCAGGCTACACGTGCCACAATGGCGCATACAAAGCTTACGACGCAAAGAGCAAGCGGACCTCATAAAGTGCGTCATGGATTGGAGTCTGCAACTCGACTCCATGATCGGAATCATAGTAATCGTGGATCAGAATGCCACGATACGTTCGGGCCTTGTACACACCGCCCGTCACACCATGAAGTGGGTTGCAAAAGTAGGTGAAAGCAACCTTCGGGAGGGCGCTTTACCACTTTGTGATTCATGACTGGGGTGAGAAGTCGTAACAAAGGTAACCGG
+
052000(01-'.1+0&'&+)672+('#%(&(('*4,&/.+%-.4)*1(%%&%',1022635721346545-.0./02/..6.(/)49+,-64,)+,(4:-(%,-).*&+(1*./))-89*+-7594360/44+-.)4+,/8/41.05&%&%%+)$(*'*+48,))(-+,-02,4..+)&++-,%()'$%').+0)($()05.--0385)+**)+&),).)*5966206((+544018,*2,*)44413-/.;/9;6/0*--/&,,--01,.'(''%))+*&()..1-1+)%-))-%-).4-').(,#$'+)+,&'-60+19,,,,--,/.*/38783//1,8+)0+.625%'+.*+-0*585*,576+())')-.:79:9.7773-*'*+.)'*('%),0'%*469-1.,*5489<40/+310387./66565(/./0001/''')0,21.5/-.758-+*''*,%(-*,+(55303&,)(),217-(,)/,9--4/*.*+,66.11-,-/&'&(%*(,,0-,*--5-430361'(($')/'&%'&&&*3135,'**'$%('('$''),5&0+(-3/3912226545:8<;484/.,.-/57544+)1'*-0()((+2,0.(,+*,0217/,/-/)*)-;;9-4.+,.12/,*+*'*'+0-570973810,&+,+(&(*$'&)+66799060-,)-.48./0..24)+)%'+))*3+&*5/:62+&)+102838'&32(1+)-0('.+/.&(-'-//693434947//3/50/*-,0275+-&*)-'-'++*&('(&'$&'75..2,0(/-'/,*,566344()*04:8,,)'(,)&)&'&''$%'+)*'')2..%0/010.,++**$$$&&(,+.$$(*()%''3,'*5,-'&(/**195.2364*'&')+'1+.)()+,101//./2545663''((++%1.435(++,//50--019756/((.++4**('&%$()-36'0.2/-2.,.201-/300;6/04-/-.1,-)&%'&'+.29.052/'(1/./,())(&%*/.223+)5,)+-&,)*+/*)+-$+120.335280)*+-./242**+.%(()-.99:967;1*3,4;5648
@8f07637b-87cc-43e6-8193-6e4844ad6e6e ch=273 read=101829 start_time=2019-12-13T18:23:52Z barcode=BC01 runid=2c9cf7bc05858273f10e7d7ec552fc0bd742dc3e
CTCCTACGGGGCAGCAGTGGGAATATTGCACAATGGGCGCAAACCTGATGCAGCCATACGTGTATGAAAATTCAGGTTGTAAAGTACTTTCCAGCGGGGAGGAAGAGTAAGATTAATACCCTTTGCTCGTAGCCGATTACCGCAGAGAAGAACTCAGCTAACTCCGTGCCAGCAGCCCGCGATAATGCAGAGGGTGCAAACGTTAATCAGGATTACTGGGCGTAAAGCGCGCACGCAGGGCGGTTATTAAAGATCAGATCATAAATCCCAGACTCAACCTGGAACTGCATCTGATACTGGCAACGGAGTCTCGTAGAGAATTTAAAATTCCAGGTGTGAAATACGTAGAGATCTGGAGGAATACCGGTGGCAGAAACTGACCCCTGGACGAAGACTGACGCTCAAGGTGCGAAAGCGTGGGGAGCAAACGGGATTAGATACCCTGGTAGTCCCTGCGTAAACGATGTCGACTTGGGAGGTTGTGCCCGTGAGGGCGTGGCTGGAGCTAACGCGTTAAGTCGACCGCCTGGGAATTACCCGGCCGCGGGAACAAAACTCAAATGAATTGACGGGGGGGAGGGCCCGCACAGAGCGGTGGAGCATCAATGGTTTTAACTCGGTACAGCGCGAAGGAACCTTACCTGGTCAACGGCATCCACGGAAGTTTTCAGAGATGAGAATGTGCAGCCGGGAACCGTGAGACGGGTGCGCGGCATGTCAGCTCGTGTTGAAATGTTGGAGTTAAATTCCCGCAACGAGGCGCAACCCTTATCGCTTGTTGCCAGCGGTCCGGCCGGGAACTCAAAGGGAGACTGCCAGTGATAAACTGGGGAAGGTGGGGATGACGTCAGAGTCATCGCAGCGCCCGACCAGGGCTACGTGCTACAGTAAGCATACAAAGAAGGCGACCTGAACAAGCGGACCTCGCAAAGTGCGTCGTAGTCCCGGATTGGAGTCTGCAACTCCCGACTCCATGAAGTCGCGGAATCACGCTAGTAATCGTGGATCAGAATGCCACAGTGAATACGTTCGGGCCTTGCCGCACACCGCCCGTCACACCATGGGAGTGGGTTGCAAAAGTGGTAACAACAGCCTGGAGGCGCTTACCACTTTGTGATTCATGACACAGAATTGGGGGGGGGGAGTCGTAACAAAGGTAACCGGAAGAGATAGAGGCGACAGGCAAGTAAGCAATACGTAACTACTGCA
+
..0,+***-,*-)-,*+-.20+1..71-,&',-,11/-(++.'--*(+)&&(#$&&%%'&+),-,&*)'%(),*-./.,)64+&*)*/64+()+,.59+(*-)+'(#*%()(/,.('%(+%&.'&+.+&'$&+*)$-(%)*&,+*+)--'*&%%%&$%'62553/.0+3++*-'(+)&$$&%(+++&)%-+)&$+%),.',/172713&)*%0)-/87976/31,(&%&+%*$*(,*(,)('(0/(.0-,'%%%&)*'0)()+0-,0('$&(%).21/-(%*).-&%))*01133.+&&'&(%&&(%&).*,,1*(')$$(''+,-//13))*())&&&)*'$''&-%)',,.561.3.243341)((***&%.+',''$)*)%(+449/--*&)#$$&#(*-)),,522,+-+'(.-5240&(*,,--*2*--1--14*10+)-563568*'&&')'/34--*,,5810+0('))&+*1/'&&-4*''(%)*&&'&*)(&''%'''*%&%''*-51,,3//55''%$$+&)&&&&*)(*)++').(.)**/4.),-/5:9//*0/,/$/'((,-0.$'20/6*'(')&%&()+1022&),.0/040490<:-+.,-23+2(++%**...3+).+.3-2-0510))&$$'*.4463*(+,1*/,.8;50,+*,.244248716/-$)..284*00,-/+(,)2,9/+'&$&'()()'03+221.-/--7)'..()37-*$&+0((''*+.)'+-41+&-++,30.02'(&'*1/+,,$/-%*('),18/6,-/03.9/8:78859.*-1'++-56790/.+.258643./-*,3,4./7;..11231211(*+-0/773+(''%(&&*/0;00243+,0/2264/1/%-,-),.25616.')**(('#&$%$')&34*,,5975-.+,/:5.21457723567.5.,0-5/0.*+,+,,0/415*(&)&..)-+.-4/.,)%&(11412$)'),++-.555&2'3).//1)8/1:7/3*023,2/'0-174(.+-('(&&%$&$&&,**4/%&((%+),0()'''&%*'-116,+-3.'&()+(()./(4,&)$%).(1,)0107-33&+/5-,2568;7+)($&$&(((&-'-++*))+)'&&(*)*,-4679*+4+055:08-/&&(//)'''0/447''243-*+16'.03/036/3+*(%'$$%%
@be0fe3b6-9716-47fc-b70f-0716a273696b ch=229 read=261495 start_time=2019-12-13T18:23:29Z barcode=BC01 runid=2c9cf7bc05858273f10e7d7ec552fc0bd742dc3e
CTCCTACGGGAGGCAGCAGTGGGGAATATTGCACAATGGAAACCTGATGCAGCAACGCCACGTGAGTGATGAAGGTTTCGGATCAATGAAAGCTGTCTTTGGGGAATAGTGGCAGTACCCAAGGAGGAAGCCACGGCTAACTACGTGCCAGCAGCCACTTGCGGTAGTATGCATAGGTGGCGAGCGTTATCCGGATTTACCTGGGCGTAAAGGGGAGCGTAGGCGGATGATTAAGTGGGATGTGAAATACCCGAGGCTCCAACTGGGTGCTGCATTCCAAACTGGTTATCTAGAGTGCAGGAGAGGAGAGTGGAATTCCCTAGTGTAGCGGTGAAATGCGTAGAGATTGGGAAGAACACCAGTGGCGAAGGCGACTCTCTGGACTGTAACTGACGCTGAGGCTCGAAGCGTGGGGAGCAAAACAGGATTAGATACCTGGTAGTCCACGCCGTAAACGATACTAGGTGTGGGGGTTTCAACACGTGTCGCCGCTAACGCATTAAGTATTCCGCCGCAAATTACGGTCGCAGATTAAACTCAAAGGGAATTGACGGGGACCCGCACAAGTAGCGGAGCATGTGGTTTTAATTGAAGCAGCACTTGAAGAACCTTACCTACATGACATCCCTTGCATTACTCTGTCAGAATCCTTCAGGACAAAGGTGACAGGTGGTGCATGGTTGTCGTCAGCTCGTGTCGTGAGATGTTGGGTTAAGTCCGCAACGAGGCGCAACCCTTGTCGTTAGTTACTACCATTAAGTTGAGGACTCTAGCGAGACTGCCTGGGTTAACCAGGAGGAAGGTGGGGATGACGTCAATCATCATGCCCCTTAGCCAGGGCTACACACGTGCTACAATGGCTGGTACAGAGAGATGCAATACCAAGTAATTGGAGCCAAACTTTAAAACCGATCTCAGTTCGGATTGTAGGCTGAAACTCGCCTACATGAAGCTGGAGTTACTAGTAATCGCGAATCAGAATGTCAGTGAATACGTTCAAGGTCTTGTACACACCGCCCACACCATGGGGAGTTGTAATACCCGAAGTCCGTGAGCCCCAACCGCAGGAGGCAGCGGCCCGAAGGTAGGGTCAGCGACTGGGAGTAGAGAAGTCGTAACAAGGTACAACCGGAAGATAAGAGCGACAGGCAAGTAGGTTAACACAAGGCACCGACAACACAATAGCTAGCACAGCAATGCAGCCAGCCCGCA
+
156/)&(,2*)-0+,-//354;:)/;3082.--/0920+,2*02'%%+,***+062122./+5+*++*-.,-4,3.;+/,937.)$($'))#$'&--832((,)).*(&'())*++'+*'*'0,,,&,'&.('),/,)+0/111/5%*&(.++(2,%'*'),*4/)*---+-+*-/1/044,.2544723.-.1.3:4,/6-/1-,326;.).1.%*+2332843977:15/52,/583,+$'%(3,+-64()$-*4/8(.%''&.32579895982227289:8471.2)(+$*)-&'*0+*(-*'(&&'&&)/+-/0)%',222,0//3.,+3/++2457.,**-+&270843/..06'/(3,,+/3)3*66.,,,,15700.,/0-++++./27101-+03+,+)*00699))+-0;8-2%(0'+0,,.778<,/53.4153./24:5552+*(,-+-').549:7;::3-936,,*%&&')327;;65569422/-20/,/00;35.1,$%&%)',+/.999,01(),-)2809978+,/*')/+,,--/8439:2))&**0..+,0***)+12--032;;5.)-&&**'+6+4.,.0-381362/,3./60/+(%%&*3/79,5-..032//1//')++)')&+-+.(%*/+348'5*,-894262250,,././80-/768:7787788768672/*.467<94+,96837882567/&(,(4'1,34:414*/0,4;63181129:<1524-+.+*)2.6443+)/3&'(+19:9;88;8182616*3*'**'(*)'('--76456435,7(*+,-331-8.,,((#%%(.2+,,21.+')+-78886784&443./'(+/,/*+*,.126;5.4,&%'(+,2,3+(,--6,&),59,<;82.((...7-./7410,30,*$&()1--1-,77577+****/.1,-/70--41//2&1+2,,,34.',)-+,,+.(()&)432:511-168-,022615--,.**(+(&(%$###('%+%)))$&-'$$%'*,.4.)-+*+74,.52)622(-,1+*-,/0+*((')%(&')*'(*01(-.3.//-2302603/+'))&%&$'*+((%)+.'.+)&*((+212+.05+-03()&..130.,.//.+,++*,,3*4,13.)&-.490312))$%%(&%#%'%&'&**,//71..,.1()$*'%$%%
@6db03c78-4955-4a85-8703-589a24d02960 ch=347 read=110114 start_time=2019-12-13T18:23:17Z barcode=BC01 runid=2c9cf7bc05858273f10e7d7ec552fc0bd742dc3e
CCGGTTGCGTATTTACGACTTCACCCCAGTCATGAATCGCAAAGTGGTAGCGCCCTCCCGAGTTAAGCACCTGTGCAACCCGCCATGAATTGTGGGCGGTTGTGTTACCAAGGCCGGGAACGTATTCACCGTGGCATTCTGATCCACGATTACTAGCGATTCCGATCATGGGTCAGTTGCGGGCTAATCAGTTACGACGCACTTTATGAGGTCCGCTTGCTTTCTCGCGAGGTCGCTTCTCTTTGTATGCGCCATTGTAGCACGTGTGTAGCCCTGGTCGTAAGGGCCATGATGATGACGTCATCCCACCTTCCTCCAGTTTATCACTGGCAGTCTCCTTTGAGTTCCCGGCGGATACTGGCAACAAGGATAAGAGTTGCCTCGTTGCGGGACTTAACCCAACATTTCACAACACGAGCTGACGACAGCCATGCAGCTTACCTGTCACGGTTCGAGGCACATTCTCATCTCTGAAAACTTCCGTGGATGTCAAGACCAGGTAAGGTTCTTCGCGTTGCGAATTAAACCACATGCTCCACCGCTTGTGCGGGCCCCGTCAATTCATTTGAGTTTAACCTTGCGGCCGTACTCCCCAGGCAGTCGACTTAACGCGTTAGCTCCGGAAACCACGCCTCAGGGCACAGCCTCCAAGTCGACATCGTTACGGCGTGGACTGCAGGTATCTAATCCTGTTTGCTCCCCACGCTTTCGCACCTGAGCGTCAGTCTTCGTCCAGGGGGGCCGCCTTCGCCACCGGTATTCCTCCAGATCTCTACGCGTTTCACCGCTACACCGCAATTCTACCCCCCCTCTACGAGACTCAAGCTGCCAGTATCGGATGCAGTTCCCAGAGTTGGGCCAGGATTTCACATCTGACTTAACAAACCGCCTGCGTGCGCTTTGCCGCCCAGTAATTCCGATTAACGCTTGCACCCTCCCGTATTACCGCGGCTGCTGGCGCAGGGTTAGCCGGTGCTTCTTCTGCGGGTAACGTCAATAAGCAATTATTAACTTTACTCCCTTCCTCTCCCGCTGAAAGTGCTACAACCCGAAGGCCTTCTTCATACACGCGGGTATGGCTGCATCAGGCTTGCGCCCATTGTGCAATGTTCCCCGCTGCTGCCTCCCGTAGGAG
+
/,'-/.+)&%%(0,*++39:65.568.11691235:78,17;7052000031460//1*%%',-3-,-%&&'%$%),&591$(%%'('*0))$*083',,)'+)+'%+)840/:/(54-3,./.5/++.;.858304;/0.///0,.,*0+**/.//125:42))+'(+*30..-,3,&-25.+)&-).$(.,$$*+,..(-18,'&&%01.33**/)''-,+'&(&()(),*/&(624502;2/379898::-72&%(*--.//00-*++364/1;7820,'17:8:3400,))('5677:81:2,*/+2:312/(),1:.--,***1..-565465188.(,0437./45/84+,.0172.2/.5-82601*'(1*(,*((*56-/)782./.2+33+*(-/1;61/01//.1145420/001220:3886733001)0)$%*+//24011&&),,1113<2./.00200/088.,4349+-7;98/45/459:;858601.4/<9//+*+3.9,,(*-2,99.67/1135616,)13)).,'-/043,4;8,)552:6<964:7/+-388):.0+/...022'*)./.241-198(555320/6-7078.6('%''5,5+-2)/60312:630.855320.33.5',&()*179898119(,.877994333*0(,%-')*+-5556440;4,/1978.-/((.6++2426:234697574655659748)&52741(1401:2<7469376/4337<9535++*000733042767<41+22-*3((%./'()4+1.-/2226:6-*5413+,./07731(++.08-,3105,9.747589<+,')'()85.))1*%(-'70---.//13.-,-,/.).66/7-4864/*'&'(*,+'$&'&&)(&*0065<8402/4.3,(),+(*)-3,,36(&4)+9259154;44491;/-%(%+(''2**,70/1-.2-/64225730,+-386722-0*+&*&'()%'''$)))'$*255+3;9755.7:+,697142,,--+%+/*/0-),/687;:923820332.33564)$&&(%&'())*/+,64/7-/,87,&)+)*(.*6/3737:;43364330*+,..)*,,3+,*
@e461ad6c-1228-451d-9dc3-be6b8ac49719 ch=452 read=86787 start_time=2019-12-13T18:23:05Z barcode=BC01 runid=2c9cf7bc05858273f10e7d7ec552fc0bd742dc3e
CTCCTACGGGAGGCAGCAGTGGGAATATTGCACAATGGGCGCAAGCCTGATGCAGCCATGCCGCGTGTATGAAGCCTTCGGGGTTGCTAAAATTACTTTCAGCGGGAGGAAGGGAGTAAAGTTAATACCTTTGCTCGTGACGTTACCCGCAGAAGAACACCGGCTAACTCCGTGCCAGCAGCCGCGGTAATACGGAGGAGTGCAAGCGTTAATCGGAATTACTGGGCGTAAAAGCGCACGCAGGCGGTTTGTTAAGTCAGATCGCGAAATCCCGGGCTCCAACCTGGGAACTGCATCTGATACTGGCAAGCTTGAGTCTCGTAGAGGGGTAAATTCCAGGTGTAGCGGTGAAATGCGTAGAGATCTGGAGGAGGAATACCGGTGGCAGAAAGGCAGCCCCTGGACGAAGACTGACGCTCAGGTGCGAAAGCGTGGGGAGCAAACAGAGTTAGATACCCTGGTAGTCCACCGTAAACGTGTCGACTTGGAAGTTTGTGCCCATGAGGCGTGGCTTCCGGAGCTAACGCGTTAAGTCCGACCGCCTGGGAATTACGGCCGCAAGGTTAAAACTCAAATAGATTGACGAAGTTGCACAAGCGGTGGAGCATGTGGTTTAATTCCGATGCAGAAGAACCTTACCTGGTCTTGACATCCACGGAAGTTTTCAGAGATGAGAATGTGCCTTCGGGAACCGTGAGACAGGTGCTGCGCCGAAAGCTGTCGTCAGCTCGTGTTGTAAGGAAATGTTGGGTTAAGTCCGCAACGAGCGCAGCCCATATCCTTTGTTACCAGCGGTCGGCGGGGCTGGGACTGCCAGTGATATAAACTGGAGAAGGTGGGGATGACGTCAAGTCATCATGGCCCTTACGACCAGGGCTACACACGTGCTACAATGGCGCGCCTGAAGCGACCTCGCGGAGAGCAAGCGGACCTCATAAAAGTGCGTCGTAGTCCAGTTGGAGTCTGCAACTCCCGACTCCATGAAGTCGGAATCGCTGGTAATCGTGGATCAGAATGCCACGGTGAATACGTTCAGGCCTTGTACACACCGCCCGTCACCATGGGAGTGGGTTGCAAAGAAGTAGGTAAGCTTAACCTTCGGGAGGCGCTTACCACTTTGCGTTCCTTGACTGGGGTGAAGTCGGCAAAGGCGG
+
*-.,,,0195+-2-356537361,.*.-10/3-5--46:97:;;34;2771.0.*0417595*,'*&((++)*%'-15.*37)3*))%+0-'.))+05-,*,+-0,'/-)5-86'*+/6.0/6.5-.1.78-+454&1'%,.0.,.1/+-((,)%'&&')5)7-/,8../3.2+26.0/+.7144..-110'2.-+)'#((+:811113;4;25&/++11/15::62/..23-./05-212/0:9'506,(.+5,348*/./'&%',2()362*66658'4*07/+/*-&)2102294455/54351.*&()*(((((-/4420*133,)-)5.-5()263*)))*/70-29.-139870//0066<842)'1,1777:8281/50))0.*-51+*0;33)-345'&&('+,,-867581298870/2/,-17779.(,-1;0.))%&-:.-/667</.1:71022+%+**4686/+))-30&+3*5,-(*-6--972;9)*)*0325/0,(%'+)06-012481++))-3)&*1++/8867;77.'&&'*+,*329-2/,*+180983..-..,)$')3-/./+&$(&$$'#')..33492.,*-'0%('24<96:6:2*)+/,-+',*%'*2.0-*,6-2,12/8/+.125./1-3+4-.:;9,1.--.173245378.0/..1*2--+7:572(./2)-00.//.2)'''*)(#&$',.-04*+-028:.:--*0(-+*',)40;17627280191)+4/2''046:702/($+)+:.4;7/4:'4-+**,1*.,5-+,*%&&%-/-//071-+)'))*(19866630,+)-,,-8832988:98751/34131//0*2.)('&(+,99702.,)**(()*./47968/:.+1+'*(/.(),+&*-/5:771,**')*)-1:'45:55466994;5(,55699915)001($*)0-,++,.289160./''*,/569783330-/'.)0/,()%%),16334889657,,.--/00',.850/85.42354&+0687:6657(204987;7214446497<.,,,.7625././,')*)+(,**+(((*.3019172-:0-084/.6.-79-/66,(%)**'%&'))88793((*,---*%'')2(.&$&*
@ca025fb1-50af-4f1a-8ab8-c71c8ed04edb ch=84 read=151834 start_time=2019-12-13T18:22:04Z barcode=BC01 runid=2c9cf7bc05858273f10e7d7ec552fc0bd742dc3e
CCGGTTACGTATTGCGGCTTCACCCCAGTCATGAATCACACAAAGTGGTGATAGCGCCCTCGAAGGTTAAATACCGCCTTTTGCGCCCCACTCCCACCGTAGCAGATTTGGTGTGGCCAGTTATTGTACACCAAGGCCCGGGAACGTATTATTCACCGTGGCATTCTGATCAGGGCACTAGCGATTCCGACTTCATGGGTGCAGACTCAATCCAGTTTGACACTTTATGAGGTCCGCGCTCGCGAGGTCTTCTCTTTGTATGCGCCATTGTAGCGTGTGGCTGTCGTAAGGGCCATGATGACTTCCAGTTTATCACTGGCAGTCTCCTTTGAGTTTCGGCCGGACCGCTGGCAACAAAGGATAAGGGTTGCGCTCGTTGGGACAGCAACTTCACAGCGAGCTGACGTGACAGCCCGTACGGCACCTGTCGGTTGAAGGCACATTCTCGCTCTATGAAAACTGGTGGATGTCAAGACCAGGTAAAGGTTCTTCGCGTTGCATCGAATTAAACCACATACTTCCTTGTGCGCATTTACCGTCAATTCGGTGGGTTTTAACCTTGCGGCCCGTGGGCGGTCGACTTAAGCGTTATTCCGGGCCACGCCTCGGGCACAACGCCGTCGACATCGTTTACGGCGTGGACTACCGGAATTATCTAATCCTGTTTTGCTACATGCCGCGCCTGAGCGTCAGTCTTCGTCCAGGGGCCGCCTTCGCCACCGGTATTCCTCCTCCAGATCTCTACGCATTTCACCGCTACACCTGAATTCTACCTCTGAGACTCCAAACGCCAGTATCAGATGCAGTTCCAGGTTAGGCCAGAGTTTATCTGACTTAACAAACCACGTGCGCTTTACGCCCGGTAATTCCGATTAACGCTTGCACCTCCGTATTACCTGCGGCTGCTGGCTGGGTTAGCCAGTGCTTCTTCTGCGGGTAACGTCAATGTGGGCAGGTATTAACTGCGCTCCTCCCCTTTGAAAGTGCGCAACCCGAAGGCCTTCTTCGCCGCGGCATGGCTGCATCAGGCGTTATTTTCTGTCTTCCCCTGCTGCCTCCCGTAGGAG
+
&,)+8/&(#'#'*(***'&+((-690.057)1-/977110117-&-')''$'**/.07*)-(+2)*,,/-()(./-/1.477)+*,02+*,,12+$(&'%&%&$%).4))(('()**)%*15-4-$,%'%-'3,3866+-5**2666/05)060/07/505.,/85134,.$+)'*.--,--/47:56303484/146--*+&(/2.0/;05-'-/91/./(,..-&()&2,).(((,-02(*,,15011<200/66./076775;-5+&#%'+,-/./,++,++*)-),395;8845510/-,--+,7;7///0122:71342/142941'.08','++,6..9923-4.,0'178*-7-0,,(-0,0,.-/02/28390521(/,()1+,'((&(''+*1332.&(+..+27-',')(*)%)(&&'(&(*9./705.)(),-..0+-02414/*,0&'($'%*5/)&)%(11541-02009.(-/:9:<:8907,)+,.4.'-(+-4794-(*+%,-+.%$%''$'%$#%&$$-00,-.3./.)%%%/(1::,3120-0./*%%(+')',33064474/3/,'%&%*)'&*)'0,)+/,--3676.730#$'&&$+*+,2332&23/18/%(,0-,//;477&3&()%$,*.+2*,5232..-9;7/,+&($%&)-*-+4:56434434/2367<:505(),+5.1/-9/8:/+)&&.*(,-.1;850/.,.)))/----/121623955455)(1&('*-/.+1120,%+,'('$$(,,03(63.0&('($1**,)*,00605920)*3-5-',,3-$)%()'&%()44.,))-'$++'&'$')01/.,451-13921'/,./33971/4.0.-,,5+..159046,,+).)-(#%'(50223,.,'$*/407-018&871236349799755/+*220311*('&&$$&$))'*,0,5,0,-))%,0*,1-(&,)++32,*((#%(%.,&&)**/-003/092,-+%*/85667:7977678(/**').'-+(($&%,,//43,'('(+*-3+4:)+9/97-.
@d33aa78a-0cf8-4f8a-9fd5-d35d9109bdfa ch=276 read=118001 start_time=2019-12-13T18:21:38Z barcode=BC01 runid=2c9cf7bc05858273f10e7d7ec552fc0bd742dc3e
TGCTCGGTAACCGCCCGTTTCAGCTGAACACGTATTGCAACAATTGCTGAAGAAGTTGTCAGTGTCTTTGTGTTAGCCCAGCCCTGCTTGCCATAATCGCTCTATCTTCCAGTTGCCTTGTTACGACTTACCCAATCGCTGACCCTACCTTCGGCCCGCTGCTGCCTCCTTGCAGTTAGCTCACGGACTTCAGGTATTGCCAGCTCTCATGGGTGTGACCCGGGCGAGGTGTGTACAAGACCAGGAACTATTCACCGCGACGTCTGATTCGCGATTACTTCGTAACTCCAGCTTCATGTAGGCGAGTTTCAGCCTACAATCCGAACTGAGACTAGTTTTAAGTTTGGCTCCACCTCGCGGCGTGCATCTCTGTACCAGCCATTTGCTTAGCGTGTGTAGCCCTACACATAAGGGACATGATGGTTGACGTCATCCGCTCCCTGGATTAGCAGAGCAGTCTCGCTAGAGTCCTCAATAATGAGTAGTAACTAACGACAAAGGTGCGCTTTCGTTGCGGGACTTAACCCAACACCTCCTGACACAGGCGAGCGGCAACCATGCACCACCTGTCACCTTGTCACGAAGGGATTTCCTCGAAATGCAAGGGATCAAATTAGCAGGTAAGGTTCTTCGCGTTGCTTCAGATTAAACCACATGCTCCGCTTCTGCTTGTACGGGTCCCCGTCAATTCCTTTGAGTTTTAATCTTGCGACCGGCCTCCCCAGGCGGATACTTAATGCGTTAGCGGCGGCACGGAGGTGGTGAAGCCCACACCTGATGTTCATCGTTTACGGCACGTGGACTACCAGATTATCTAATCCTGTTTTGCTCCCCCCACGCTTTCGAGCCTCAGCGTCAGTTACAGTCCAGAGAGTCGCGCCATAGTGTTCTTCCTGAAATCTCTACGCATTTCACCGCTACACTGAGATTCCTCTCCTCTCCTGCACTCCTAGATAACCGGTTTGGAATGCAGCACCCAAGTTCAGGCCGGGTATTTCACATCCCTTAATCATCGCCTACGCTCCTTTACGCCCAGTAAAGTCGGATAACGCTCGCCACCACATTATTACCGCGGCTGCTGGCGCGTAGTTAGCCGTGGCTTCATATCGCCCTTAGGTACCGTCATTATCTTCCCCAAAGACCAGAGCTTGCGATCGAAGGCAGCTATCCTCACGCGGCGTTGCTGCATCAGGGTTTTCCCCGATTGTGCAATATTCCCCTCCGTAGG
+
##$&$&&)$#%%#%&*'*0(+'&($%$$%%')*+.*$#&'*+*3++.;:3/(+-(4.+-7',--+-/91%))++&%&(''$0-,*()&&'&*$''&'%**,.,-268/2-+,24*01/2)/+&'+(-..()*(.1/1()*&$%')(*.;9;11.93*+861.'(*.,/,3...%131**,,-&+,.,3383%887529120.'+**((%&+-,'(',+1,-*1630&'%+(-+02..6..9:)39-3.-03;.)+,'+--0).01679;8676/3.*'((&(*)0.-/0-,,-2.&,((+.8.3203:3,+.4/2243+*-'&(432/,,.1/'*2:;.-.--1,,3.55:67940-,-0/,3...-----47530,',/025+$$%%&'.-//)%$&+,3,))*()((1,*+/'100///2469,+168992*'#%&/4*+..+2,''*(*&&*$&*108--./(+,,063.1&%+.+(%%&',//80-.751-05:)3,/-*%%))&%(./***4-*&$%,*54-/*124935*(,-246*32*(('(1%3403:000-,/8-2:2652/10,21-.&()'((+)$,/)3:-)%&%$&'*,,+2+(+*)*))*)$$)')',0*./.,0/1/0()2+,.41-*,0.2:8;:00/000001((((&&%()(,(%(&)/-144-122(1*6,*,23/.-3;<-696412---0130314,238,).2+-+))'(*).+425.3,+*(/)&&('$*,/'+,,*&0&)*&-4/)++-0,%'&'-.-159/5:'%(%-)%'.149665,18.+%%.*3/,+3.1753411+(*-1-536)#&&'-2-.+,/6656/55348218/,)%&&&*)*)*')+(&)&(2'*'&(&*113:12,&./(*+551'0/1)197/,.0),4,.+,*%$').)0-,.071--(+1120'&)2.0-6882:26'0)42.1'31%*%+,*31+/((,.*+,(2**...+-4+.&--*11)(,//34/,0)+2.-//0.88*57,.007+&&')0('*/+801.++)))-.,0%'%%'(/,*3-,483031224450--(-+22,7+)',...3.,/20(&)..+-&&(('2,-*3/58727623422-24-.0*)*5'(,%**/2&'(),+)*(&&(($%%$%,(**$(**.-,,10.,,*+*-2/78-574)1*+*%%7)+,5232/*0/+*''%32-1240
@80425a70-fe4f-43ea-b8ce-094d97047abe ch=455 read=110847 start_time=2019-12-13T18:21:28Z barcode=BC01 runid=2c9cf7bc05858273f10e7d7ec552fc0bd742dc3e
CCGGTTACGCACCTTGTTACGACTTCACCCCCCCAGTCATGAATCACAAAGTGGTAGCGCCCTCCAGGTTAAGCTACCTACTTCTTTGCGACCCTCCCATGGTGTGACGGGCGGTGTGTACAAGGCCGGGGCATGAAATTCACCGTGGCATTCTGATCCACGATTACTAGCGATTCCGACTTCATGGAGTCGAGTTGCAGACTCAATCGGACTGACGCACTTTGTAGAGGGTCGCTTTGTCTCGCGGAGTCGCTTCTCTTTGTATGCGCCATTGTAGCGTGTGTAGCCCTGGTCGTAAGGGCCATGATGACTTGACGTCATCCCACGCTTCTCGGATTTATCACTGGCAGTCTCCTTTTGAGTTCCGGCCGGACCGCTGGCAACAAAGGTGCGCTCGTTGCGGGACTTAACCCAACATTTCACAACACGAGCTGACGACATGCGGCTTTGTCTCACGGTTCCCGAAGGCATTCTCATCTCTGAAAACTTCCGTGGATGTCAAGACCAGGTAAGGTTCTTCGCGTTGCATCGAATTAAACCATGCTCCACCGCTTGTGCGGGCCCCCGTCAATTCATTTGAGTTTTAACGGCCGTACTCCCCAGGCGGTCGACAACGCGTTAGCTCGGAAGCCACGCCTCAAGGGCTGTACGCCAGGTGCGACATCGTTTACGGCGTGGTTCACCAGGGTATCTAATCCTGTTTGCTCCCACGCTTTCGCACCTGAGCGTCAGTCTTCGTCAGGGGCCGCCTTCGCCACCGGTATTCCTCGATCTCTACGCATTTCACCGCTACACCTGGAATTCTACCCCCCCCCTCACGAGACTCAAGCTTGCCAGTATCAGATGCAGTTCCCAGGTTGAGCCCGGGGTTTCGCATCTGACTTAACAAACCGCCTGCGTGCCTTTACGCCCAGTAATTCCGATTAACGCTGCGCCCTCCATTATTACCGCGGCTGCTGGCGCAGGTTAGCCGGTGCTTCTTCTGCGGGTAACGTCAATGAGCAAGGGTATTAACTGCTCCAGCTTCCTCCCCGCTGAAAGTGCTTTACAACCCGAGGCCTTCTTCATACACGCGGCATAGCTGCATCAGGCTTGCGCCCATTGTGCAATATTCCCCTGCTGCCTCCCGTAGGAG
+
1+3.0.'*(*,///2,08+../12976734::./0/,,***1::7-/.21.1/-,()*,373/0(%(,.312+0049<7/0.4*23+')+,46)&)68239:95889909:0420,,)*,668183.*1)%'&(''*+(-//1;4915323<812371((*++3.,-1001049;/+,/14:48993,,-.2.0/0./)+/112+7-1)6,2.+,.26++-51*,)&$.+,*-+.**)(/13977/'%)*217795752:2&))-/36:<:09-(&(0(/01/-./0<723::837/*.582:6520+-,+(.+./5798:/71%)**0)*.-).%22)*,:77759413567:4088,012642,*++)2.12-&&$')+,)-0.',+)(*(.-9840-,2:;63636.40(.11/7:-,&%..-(,.25122/1513$%%#$%&'(((+/34,-+.502-,*/0/212).86211//28/*),(+2.<;78:9::66621-.4;516.0-./:;8:<2-0*+/+/15;2917157+10+(*3438.08/52523261-1/6561-0506473044-/..7;;)5-+-+1/,2/0,247,-.3.0..++,,+*)'*++3,-,0/+5.4%()*+*+*+'+)'.302)*&%#&+'''(+//-1475209,%(,+./731/9)&(*%2(&-(*,1,/136343</)+-.9*%*)(77,,+3369622/13:936647<974;(*16+6689994//03/6;5:989<911.(+..840)//1*6:.--.97996624/%''-)4,66582723580,++%'(..1244,-*0/:01:&(/++412465<:;8;14++/8672(+8.'(+/)*6*+%)+*+,++-+1.9,.9:/934;4997641')4)()0:9.(00268;/1,-/:4/.'&%&*%*0.237(0))5637:27.:///9-;+*$-&,1.5./030.6,..;09:88897;:5595,*+*4///2,5,)*),**3/-)2)///)%%$*%+)+,56+,1*,)//*0((+,()-.+/0*(+,/094:35;67875-547520((&'*.--./0,8:16:.67/:1(-+,-9535.-.-041**+06//+*)1/,09:0-.
@d2d3487e-9802-43d1-b05f-d872385df955 ch=396 read=103590 start_time=2019-12-13T18:21:01Z barcode=BC01 runid=2c9cf7bc05858273f10e7d7ec552fc0bd742dc3e
CTCCTACAGGAGGCAGCAGTGGGAATATTGCACAATGGGCGCAAAGCCTGATGCAGCCATGCCGCGTGTATGAAGAAGGCCTTCCCGGGTTGTAAAGTACTTTCAGCGGGAGGAAGGGTAAAAGTTAATACCTTTGCTCATTGACGTTACCCGCAGAAGAAGCACCGGCTTCCGTTAGCAGCAGCCGCGGTAATACGGAGGTGCAAGCGTTAATCGGAATTACTGGGCGTAAAGCGCACGCAGGCAGTTTTGTTAAGTCAGATGTAGGAATCCCCGGGCTCAACCTGGGAACTGCATCTGATACTGGCAAAGCTTGAGTCTCTCGTAGAGGTGAATTCCAGGTGCTTGGTGGGGAATGCGTAGAGATCTGGAGGAATACCGGTGGCGAAGGCGGCCTGGACCCGAAGACTGACGCTCCAGGTGCAGAAATTAGGGGCAAACAGAAGTTAGATACCCTGGTAGTCCACGCCATGCTGATGTCGACTTGGAGGTTGTGCCCTTGGGGCGTGGCTTCCGGAGCTAACGCGTTAAAGTCGGCCGCCTGGGAGTACAGCCGCAAGGTTAAAACTCAAATGAATTGACGGGGCCCGCAAGCGGTGATTGGGTATGTGGTTTAATTCGATGCAACGCGAAGAACCTTACCTGGTCGACATCCACAGAACTTTCCAGAGATGGATTGGTGCCTTCGGGAACTGTGAGACCGGTGCTGCATGGCTGTCGTCAGCTCGTGTTGTGAAATGTTGGGTTAAAGTCCGCAACGGAGGCGCAACCCCTTATCCTTTATTTACTTGGCGGTCCGGCCCGAGAACTCAAAGGAGACTGCCAGTGATAAACTGGAGGTGGGGATGACGTCAAGTCATCATGGCCCACTTGATGAGGGCTACTACGATGCTACAATAAGCATACAAAGAGAAGCGACCTCGCGAGAGCAAGCGGACCTCATAAAGTGCGTCGTAGTCGGATTAGGTCTGCAACTCCCGACTCCATGAAGTGGAATCGCCCCAGTAATCGTGGATCAGAATGCCACGGTGAATACGTTTATTCGGGCCTTGTACACACCGCCCGTCACACCATGGGAGTGGGTTGCAAAGTAGGTAGCTTAACCTTCCGGGAGGCGCTTACCACTTTGTGATTCATGACTGGGGTGAAGTCGTAACAAGGTAACCGG
+
(*/-*,++/,%)((++,117,+0)/10+.#$$&.**'-*)&*/1,,2/()*,')%%++,-&,0.11111/-',.%(,*)0645.*(,.)+5+,/0,$3')*151'*'*/-)..,-)-)'.95+,4;382)-&%%&&''.+5--/7162*23++4+,2.(+-*+-40*+().,+)/($$'&+*+)*(&()1..-+*,0,),)*,7*+)+*9)8(')'((*.-./4:<;;/.54.,(((&(*,*275/298;)+.-+-)+5+,'(''&++'*'(.+),25467.+151372.-0254,-'&&(*&4/311.4)#%%%)(,,,--,1.8,-'*%#&,*35/1-07//('%.)0/-1+(1-.678-,(&(,-::/-1*.129::5:5684''('''5(30''/&%%&(+3+,,-,,,.2.3)%(')*/(%%%#)$'*(*))+7+,&$%%',.*'+++76((*'*+,/4+#'%))%)$&&&'+,650-+-*5-.*-.9)-162&)&&*1*,+-18///0*,+'$(//7223/8.92*+965+57279682,($*+)*+2(-/-,-/011410.146:6.,+11223,-*3/.2+&'(.+.**'%'+)/4-**+'(*12;:798<73575:8.6+./04+,3/010,/7/010++&.028.+-/339-1:.22--'()--4#3&)&6'*:8;82;:7852221.031%-+-113228907/0/67235)/.,/36-7-++/*/+)%37,247/35-*,/*&*.27*0(%*+113..96)1,--1&'/)$05,**+(&&$.617)/(/+(&%(&1*+107,/*)+,78798.//--0,2,+,)'''&))233-45485564,++''))*5+-77-%(0**'%%$(.,))''$&%%&(%,+%'+++(%%%&*+-01)&(&*(&(431003/11+('$,9:174832--.-+290-3898971332.2+1+5)*-0//132330/1'(*+.11.(('((()+*0.-5.1(+,'''*033176:431.(*+1162+.(.011;867.21)%-10*5/5+-+)*0/,-*/642:1,-,**-.4+,,)(%(*(-(,8-,--*&%+)*'(&&&(6,/22.0&-/+&**0508/,.1**24+*.,-.721,,,,,.5.+,3/8/00-..6.68'3+098972
@582c96e9-45e6-4d97-b622-681f43ba8fda ch=180 read=231067 start_time=2019-12-13T18:20:51Z barcode=BC01 runid=2c9cf7bc05858273f10e7d7ec552fc0bd742dc3e
TTGTTGTGCTTCGTTCGGTACGTATTGCTGGGCGAAGAAAGTTGTGTGTCTTTGTGTTAACCTGCGCACGTCGCTCTATCTTCCGGTTACCTTGTTACGACTTCACCCCAATCGCTGACCACCTTCGGCCGCTGCCTCCTTGCGGTTAGCTCACGGACTTCGGGTATCGCCAACTCATGTGGTGTGACGGGCGGTGTGTACAAGCCAGGGAGCGTATTCACCGCGACATTCTGATTCGCGATTACTAGTAACTCCCAGCTTCATGTAGAGTTTCCGGCCACAATCCGAACCTGAGACTGGTTTTAAGTTTGGCTCCACCTCACGGTATTGCATCTCTGTACCAGCCATTTGTAGCGTGTGTAGCCCTACACATAAGGGCATGATGATTCTGACGATCATCCCCACCTTCCTCTGGTTAACCCAGGCAGTCTCGCTAGAGTCCTCAACTTAATGGTAGTAACTAACGACAAGGGTTGCGCTCGTTGCGGGACAACCCAACATCTCACGACACGAGCTGACGACAACCATGCACCACCTGTCACCTTGTCCCCGGTTCCTCGATTAAGAGTAATGCAAAGGGATGTCAAGAAGTGTAGGTAGGTTGCTTCGCGTTGCTTCAGGTAAACCATGCTCCGCTACTTGTGGGTCCCCGTCCTTTGAGTTTAATCTTGCAGCCAAATACTCCCCAGGCGGAATACTTAATGCGTTAGCTGCAGCACTGAACTTTGACATCCAACACTTAGTACTCATCGTTTACGGCGTGGACTACTAGGGTATCTAATCCTATTTGCTCCCACGCTTTTCGGGACTGAGCGTCAGTTGCAGGCCAGATCGTCGCCTTCGCCGCGGGTGTTCCTCCGCTATATCTACGCATTTCACCGCTACACATGGAATTCCACGATCTCTCCTGCATAGCTGCCTGGTTTCTATGAAAAGCACTGAAGTTAAGCTTCGGGCTTTCACCACAGACCTTGCTGCCGCCTGCTCCCCTCTTTACGCCCAATAATTCCGGATAACGCTTGCCACCTACGTATTACCGCGGCTGCTGGCACGTAGTTAGCCGTGGCTTTCTAATAAAGTACCGTCACTCGGCTACCATTTCCTGTAGCCGCCGTTCTTCCTTATAACAGAAGTTTACAATCCGAAAACCTTCTTCCTTCACGCGGCGTTGCTCGGTCAGGGGTTTCCCCATTTACCGAAAATTCCCTACTGCTGCCTCCCGTAGGG
+
($)%)&+&())(*.88(,)%&)/*11.13:;;:11/*+03)0+**01.225:,*+)*0,1.:/.1/.&''.657762347:2422127-3.2.*3-&+/+3350+103*.----/1--))%**6990:08/9;:67472171320)0-.1710007,5380-.,+/6::857(...)-,)*4480///4884384542333/,)*.))4,'('))*-/(%1,4441223+)()*.:.++-+3.-.7(54070.05-'*+041/3(%%''*+8,2)*,/))+0;1-,)-073-,-,-;;;/2::-)/(+38/702:,+4,48*+%&3++4//074422.40660/01,06+,0000,0,)''))/6-'+,,*2-5/.47+.-,,,.)5*&#&#()'*+8/:47-,.84:662.(&'+)(&2+))16868986:..-/*/.0085515.+1-4-.-,**10++(*223421+.20.6/0076:90:-,-:/.++-,*'*'')+024-0447497787866757:6/5:5976569019-20/.401510355-((/+-3,//.3),)&'**11//3;8,)20::::05''/++/13(*&(&,2,+').-52444;011;2+0*(++-29611446:3610.8-/*/1.*.64,-02+09.-15893.2-//7/+)+2)''%&%*)6<</139945531.)+,-21.0-1./.77&7*34457686/,1,+,1532.4,1()+,++10011.3358<5215,+,+/9786322-.4.50--/,3-++**-72,/2299)..10:<,4*;925522543//,).+*+).207333766998;;6;9662''+.-+12;;3./-'+-.///-++/3505:1/.5.66631,)+/1/1.200-')*+554600---/---.0469979:3:82.(**,,-)#&&'+0522/705*..24(285396.-.1*-..,3)(0-2888;3562230534--029-+,/91.,--456933464;9;96171090/402-4540)3'*414/2166:802,%),/)415--.5.522-0920-,,+//-)*,7:9::2344/8//.9:.-46.544.,13204467/)&(-(,+*+132/-,.*+69235;71*'--0*.47<::<<8972*./35:544:1223*4,/%,7;5-/,+.3,009(&,2.0760493:4+(31./,-04262(,)(+&&
@633a004c-c06e-46e7-8539-04b82d3aea40 ch=401 read=70796 start_time=2019-12-13T18:20:40Z barcode=BC01 runid=2c9cf7bc05858273f10e7d7ec552fc0bd742dc3e
CCGGTTACCTTCGACTTCACCCCAATCATCAATCCCACCTTAGACAGCTCCTTCCTTGCGAGGTTAGGCCACCGGCTTCGGGTGTTATCAACTCTCATTGGTGTGACGGGCGGTGTGTGCAGGCCGAGAACGTATTCACGCGACATGCTGATTCACGTTACTAGCGATTCAACTTCGTAGCCAGTCGAGTTGCAGACTACAATCCGGAACTTCGAAGAATGGTTTTATGGGTTTTGCTTCACCTCGCGGCTTCGCTTCCTCTGCCTCATTGTAGCACGGTAGTGTAGCCCAGGTCATAAGGGGCATGATGATTTGACGTCATCGCGCTTCCTCCAACTTGTCACTGGCAGTCTCGCTAGAGTCCCAACAATGATGGTAACTAACGATAAGGTTTGCGCTCGTTGCGGGACTTAATAACATCTCGACTGACTGACGACAACCATGCACCACCTGTATCTCATATAGCTATCTCTCCATCTCTGGAGCCTTTATGAAGGTAATGTCAAGACCTGGTAAGGTTCTTCGCGTTGCTTCGAATTAAATACATGCTCCACCGCTTGTGCGGGCCCCGTCAATTCCTTTGAGTTTCTTGCGAACGTACTACTCAGGCGAATTACTTATTGCGTTAACTGCGGCGCCTGAACTTTGACATCCAACGCAGGTACTCATCGTTTCACGGCGTGGACTACTGGGGTATCTAATCTATTTGCTCCCCACGCTTTCGGGACTGGACGTCAGTTGCAGGCCAGATCGTCGCCTTACGCCACTGGTGTTCCTCCATATATCTACGCATTTCCACCGCTACACGTAAGATTCCACGATCCTCTCCTGCACTCTAACTGCCTGGTTTCTATGGCTTGCTGAAGTTAAGCTTCAGGCTTTCACCACAGACCCTTGCTGCCGCCTGCTCCCTCTTTGTAATAATTCCGGTCGCGCTTGCCACCCACCATTACCGCGGCTGCTGGCGCGGCGTAGTTGTGGCTTTCTAATAAAGTACCGTCACTCGGCTACCATTTCCTGGCCGCCGTTCTTCCTTGCCGTGAAGTTTACAATCGAAAACCTTCTTCCTTCACGCGGCGTTGCTCGGTCCAGGGTTTCCCCATTGCGAAAATTCCCCTACTGCTGCTCCCGTAGGAG
+
+3070;45:7;:46::;6-670).1033:208*.42*08/:./34/46477788//.,--(,3*4'&-/1+0,3,+063&90/,5.../6.,+/.0&3(4,3533261::634-+)+)///)(+,%&()+-()',3-+-+-2367989982560%.-(4+*)+,-/8986+5-083)-+&+)001221041)1+,076777<19*(')+)+)+&*(',413499:,/108,7891.//7--.6700/0313:/,-6.67.//))$$&%'0'$%''&('()'(+())).2)'0574/..)07:,-9.,+))+-20.23898))*&($&&*,3+-*-)+,.+//-13.-+)-52034340&'(*-)'*('*('(%.-0,,),.-5..,,**,3)5--12334/62/0375/.1--(%'*)00-(*''($%&-.012:889+,*++,-,/-013*+-24657-12-*,+,4202215;89834(*4&(.2197/1-+&&)+.+-/76*0/267--/22(2.7;657/''$'&')323*3+5,:;:./1-*(&*340/-&)(*-030,,0.32.),3586:-).751-0/51,./.177-913431)-.3-064()%,&&'.-+3,,-.2//0.0.4.+*$&$%)-21697-',/01234/&(&*))*012277628*'$''')--4;511//,/-*),-27((2//+&-.((,-/8:.,1/.08900986750+&**.4&.+(),)),*0.13:9886./-*'$&'1;67621613120/2*-0453778596973<51-,310220.&*'-*'&+.232./.1/4./.118645,111,)$+.67<58:8;51*+(-$%))'($')++0130,117/'/5)23+)%'*)+,544:(*)&'-*,817;0//.63/+104-&'&9+0:;742,+&#$'').3/18.05+).3-/2//+*+0,.../151/+))((,/,.04',)('*-''&+2.3:,(')*877-&*++161226;/5;0+-.+()/.49756/-/*%%$$'%%%%'*,19/(,/5.0'*/0+346978;85662*--0.22.40-/5564-5'%03//:.+58/00314*,78259060)&&'%&+2-.'.4()5-3'+%
@44be10fd-955f-4c57-8d83-bf48c7ada1f9 ch=266 read=106237 start_time=2019-12-13T18:20:29Z barcode=BC01 runid=2c9cf7bc05858273f10e7d7ec552fc0bd742dc3e
CTCCTGCAGGGGTAGTGGGGAATATTGCCTGCAATGGGCGCAAAACTGATGCAACCATGCCGCGTGTGAAAGAAGACCTTCGGTTGTAAAGGCCTTTCAGCGAAGGGAGGAAGAAGGGGTAAGTTAATACCTTGCTCATTGGCCGCAAACACCGGCTAACTCCGATGCCAGCAGCCGCGGTAGCCGGAGGTGCAAGCGTTATCGAATTACTGGGCGTAAAGCGCACACCAGGCGTTGTTAAGTCAGATGTAATCGAGCTCAACCTGGGAACTGCATCTGATACTGGCAACGGAAGGTCTCGTAAGGGGGGGTAAGATTCAGGTGTAGCGGTGAAATGCGTAGAGATCTGGAATACCGGCGAAGGCCTAGTTGAACTGACGCTCAGGTGCAGCGTGGGGAGCAAACAGAAGTTAGATACCGGTAGTCCACGCCGTAAACGATGTCGGCTTGGGTTGTGCCCTTGAGGCGTGGCTTCCAGAGCTAACGCGAGATCGACCGCCTGGGGAGTACGGCCGCAGGTTTAAAAACTCAAATGAATTGACAGGGGCCCGCGGCGGTGGAGCATGTGGTTTAATTCGATGCAACGCGAAGAACCTTACCTGGTCTTGACATCCGCGGTTTCAGAGATGAGAATGTGCCTTCGGGAACCGTGGGAAGGTGCTGCATGGCTGTCGTCAGCTCGTGTTGTGAAATGTTGGGTTAAGTCCGCAACGAGCGCAACCCTTATCCTTCGTTGCCAGCGGTCCGTGGGAACCAAAGGAGACTACGCAGTGATAAACTGGAGGAATGGGGATGACGTCAAGTCATCATGAGCCACCACGACCAGGGCTACACGTGCTACAATGGCGCATACAAAGAGAAGCGACACTCGCGAGGCAAAGCGGACCTCATAAAGTGCGTCGTAGTCAGTTGGGTCTGCAACTCGACTCCATGAAGTCGGAATCTCGCTAGTAATCGTGGATCAGAATGCCGGTGAGCCGTTCCCGGGCCTTGTACACACACCGCCCGTCACACCATGGGAGTGGGTTGCAAAAGAAGTGGGTAGCTTAACCTTCGGGAGGGCGCTTACCACTTTATTGATTCATGACTGGGGTGAAGTCGTAACAAAGGTAACCGG
+
)..41)3$.40.)*,-.87*-...5.))&$$'*30131.*..82'*)+,1/,,&/,6549852/./1/04)%*+*)03071-9,80-63*(&&(+36/&))(%&+.*'*,('&)()/+&',9*-919044.1.,,15+5+1)21(0010--2.4,*(%$&)/,)'+(,)&),-.25/.0/-/$%''*-/0(,+25-/1081.0%%(.))+,6:..-**()%')+*,&.(&+))+%*)-2-1*+0()*20&')'()%&%&-/1484564)2..11106000***)-.)**+,/-'(-.721.0,&'*/12-*(*''%*)-(+40/)$,,*-4),1+*+231,+++,566:85956675641/40+35'$,+,+-0')(*)&*)*'*.373-,-+,,-,-'+,3:'91&('(-9.+.//(%'&'(.0133445<9:970-,)++32,2)+,,0--/58048,*.-*)+..747303*+*()*,,0++')'((*+,,346'))&(+3/'(()+-'$%%)#/*.3)(038-431/5'(')*2/346%4:;.53)&('*1/7854-0004/.067<6.505754502*3.13.07./77+1-.8;8(5)(*+*&%'').)(''*,),,-,,./21,/412869;50.2:;5:68752')''',+67786'+)1,5654466**+,/::8793433;82/3129/-0)*./21./1392240/0168:2-0//2--/%&*(,1/,*+/8.4*.$&-1--0.54)/+*,()''(&(%+*+(,+;37776-+(&&%%,,1+35554682336.---*.*&$('&)+%'*./;56130.+*)+)-249327215:/,,**/38:+()'*+&(*)*%(),4-,,)(+196*.191/0..2379,---...67:2768)-,.--/-+%%(*-//2.,*')&%'(/-++/,,,+++(2-.-),,/--.222,,--655:7*0.(+*+*),/-09/5*,3642/2/./1-,+--2:47<42,-*+*/625&(,$('.4308.--36*%*((*'/,'(&''*00/-0-,-6,)+-(,+104/03/0198)3)**;<:4301133933-/02.002399903'*'((1/45:
@f5928855-5c48-418d-b089-c6827c0569dd ch=396 read=103558 start_time=2019-12-13T18:20:27Z barcode=BC01 runid=2c9cf7bc05858273f10e7d7ec552fc0bd742dc3e
CTCCTGCAGGAGGCAGCAGTGGGGAATATTGCACAATGGGCGCAAACCTGATGCAGCATGCCGCGTGTATGAAGAAGGCCTTCGGGTTGTAAGTACTTTCAGCGGAGGAAGGAGTAAAGTTAATACCTTGCTCATTGACGTTACCCGCAGAAGAAGCTTCCGGCAACTCCCGTGCCAGCAGCCGCGGTGTACTGGAGAGGTGCAAGCGTTAATCAAAGGAATTACTGGGCGTAAAAGCGCGCATGAGCAGTTTCTGTTAAGTCAGATGTATGAAATCCCTGGAAGCCAGCACGGGGCTGTCTGATACCTTAAGCTTAGTCCTCGTAGAGGGGGTAGAATTCCGTTGGCCAGAAGTAAAGTCTGGAGGAATACCGGTGGCGGAGGCAGCCCCCCTGGACGAAGACTGACGCTCAGGTGCCCAGCCGGTAGACAAACAGGGGATTACAGATACCCTGGTAGTCCACGCCGTAAACGATGTCGACTTGGGTTTGTGCCCTTGAGGCTGGCTTCCAGGGCTAACGCGGTGGTCGACCGCCTGGGGAAATGCAGCCGCAAGGTTAAAACTCAAATAATGAATTGACGGGGCCGCACAAGCGGTGGGCATGGTGGTTTAATTCGATGCAACGCGAAGAACCTTACCTGGTCTTGGCGTCACGGGGTTTCAGAGATGAGGAATGTGCCTTCGGGAACCGTGAGACAGGTGCTGCTGCATGGCTGTCTCGTCAGCTCGTGTTGCGTGAGAAATGTTGGGTTAAGTCCCGCGGCGGCTGCGTACTTATCGCTGTTGCTGGCGGTCGGCGGGCGCAAGGAATGCCAGTGATAAGCTGGGAGGAAGTGGGGATGACGTCAAAAAAGATCTCATCATGGCCCGCCGACCAGAATACACCACGTGCTACAATGGCGCATACAAGAAGCGACACCGAGCGGCGGACCTCATAAAGTCGTCGTAGTCCGGATTGAAGTCGCTCGACTCCGCCAGAGTCAGGGTAAGCTGGCCATCAAAGTTCAGGTGCGTTGGAATACGTTCCCGGGCCTTGTACACACCGCCCGTCACACAGAATTAAGGTTGCAGAAGAAATAGGTAGCCAACCTTCGGGAGGGCGCTTACCACTTTGTGATTCATGACTGGGGAGTGAAGTCGTAACAAGTGGCGG
+
(*//()+,0,%,++'57546668-,4/-.5**%+/82*0*($*/7'896768450()-/+-('((((*/130/)()*,*'$%&(143;2179.2300:1-()(,,&(.+)*'$%'(-&,&0);.0.+'&&(,-..3-(./19.-5.*,.+,.)++'&&*&'%%$*+--06**-...+,*(&)(((')*%/*..24-(&),)/,/3+-/252-+,/+,'-+'2'&)++:9:88179.)*,-+,$$'''-&-4.*&*'+*.,,.712480.&&(-0,*11(+.,&%%%'%&&$)%178-+++-,,++)(&%%*(#&-,--96/12691)&*014+/00/0-*,('&&$&$('$)*#%#$$%)*.8-,0+/82021/2+-)),1*,2/..83455*%-/573-/)+*')+30324.*/0/..****((/+),496616),.1)$)%%#')-+)055038:65560),14;9::4),(*/(230-**'((/,3-(''*4--0,%(&&('&$'(+'&/5-3+*30('+')($'%&'(,&,+%)/1-)02*'+&+.,-/-5*0321598/4:88-*&+'+/18030/+29.3)''),(/)+*3310++*/.))*018826491../.3946*)/.1,+1.06.+12/../*,'+('%*&$$'+-),940)(*,+820.'**&'002/1.-*6-6-7:47++-.3&.+023(*,0.3220:78636*-09901100('''((((&()&*07-225).118/'%'*+)')--,/(./.-&%%(,,-.1-.00(&(**00--%*&&%#'($'"%&%''&&('+4456112+*)')&(+(**%+&($)340456705162765,&'**&(,27,-,,01(#&&&'1./,,43,,'()&(()997696;64751412/*,(%')(01--&'$$%&'('%(-+2287+.12/(,',14683553-.2/03+-+*+,%)*0577893/.3/(''(*'),&/$##$'%('''&&$$$)/3/$&)&&((((%&**,3767716+(*02*,)'*(*&)(.401;4//6+*&*&)%'(*))-./212126,)()(')*))((%&*,298<9*8+*,+&4*.-/+,3-1.6/++37786/+.257+/*)%'(/+3,,,357/,3-%,&**++
@856324ad-7685-4202-8a78-37689720abcb ch=412 read=119610 start_time=2019-12-13T18:20:26Z barcode=BC01 runid=2c9cf7bc05858273f10e7d7ec552fc0bd742dc3e
CTCCTACGAAGGAGGCAGCAGTGGGGAATGTGCACAATGGGCGCAAGCCGCGATGCAGCCATGCCCGCGTGTATGAAGAAAGGCCTTCGGGTTCTTAAAGTACTTTCAGCGGGGAGGAAGGGGTAAAGTTGATACGCTTTGCTCGTGACGTTACCCGCAGAAGAAACACCAGCTAACTCCCGTGCCAGCAGCCGCGGTAACAATACGGAGGTGCAAGCGTTAATCAGGTGGGCGTAAAAGCGCGCGCAGGCAGTTTGTTAAAGTCGAATGTAGAAATCCCCGGGCTCAACCTGGGAACTGCATCTGATACTGGCAGAAACGAGTCTCTCGTAGGGGTGAGAATTCCAGGTGTATGGCGGTGAAATGCGCGTGAGATCTGGAGGAATACCGGTGGCAGGCGGCCCCTGGACGAAGACTGACGCTCAGGTGCGAAGCGTGGGGAGCAAACGGGATTAGATACCCTGGTAGTCCACGCCGTAAACATTTGATGTCGACTTGGAGGTTGTGCCCTTGAGGCGTGGCTTCCGGAGCGCTAACGCGTTAGGGAGCCGCCTGGGGTACGGCCGCAAGGTAAAACTCAAATGGTGTGAGGGCCCACACAAGCGGTGGAGCATGGTTTAATTCGATGCAACGCGAAGAACCTTACCTGGTCTTGACATCCACGGAAGTTTTTTCAGAGATGAGAATGTGCCTTCAGGAACCGTGAACAGGTGCTGCATGGCTGTCGTCGTGTTGTGAAATGTTAGGTTAAAGTCCCGCAACGAGAGCGCAACCCTTATCCTTTGTTGCCAGCGGTCCGGCCGGGAACTCAAAGGAGACTGCCAGTGATAAACTGGGAAGGTGGGGATGACGTCGAAGTCATCATGGCCTTGACCAGGGCTACCACGTCTACAATGGCGCATACAAAGAAAGCGACCTCGCCCGAGAGCAAAGCGGACCTCATAAAAGTGCGTCGTAGTCCGGGTTGGAGTCGCAAACTCGACTCCATGAAGTCCGGAATCGCTAGTATCGTGGATCAGAATGCCCACGGTGAATACGTTCCCGGGCCTTGTACCACACCGCCCGTCACACACCATAGAGTGGGTTGCAAAGAAGTAGGTAGCAACCTTCGGAGGAGGGCGCTTACCACTGATTCATGACTGGGGTGAAGTCATAACAAAGGTAACCGG
+
,+2'&%(('+++&..-'33--1,)0)(&%$('*+,4:323.-(,17354(),04665/8998062)+./100/113+)-/*+207719*:863)+&,65,2/-05.*(+-/,2*'+,,/-0/('+:../://.-,&',,-''(*&,(%*213/1;4350/20(,+&&)/6(*,,03134/)--,4*)+**(4,1316.-'%(++084/2*+,.298,/4/9.8.4+,%'%-0541087+(*+-..10,,5/&-2:8+/227+-70%''+./+(.-)*553-,2014:989;77;8764643340))+-/0.9,,(#('&&-*.-,.-+.12(339*'%&'&+)1,''78.+)&%')1234..13-.1.&'(&&&*,0091.4-,826:<6:05-))+0-20311+./963//1,--//..110:+59.,)'),(,.39:30+-//<7:/*-(/+*-1677<2./*5,+)7-(,/3:9::5+-)+4-,+,*,-1/,,-1/155183426<4080,-,*%&)**2+;-4,)+,%',044444383,0'')/600+$$(*&()33'.%%'-(/,00::8-84,22+)(-()))-4+29)$0.1397919852(-.*-.,*<85:/9/..4458/6/-333&'***,,+/93497419/1189:4//./)-)*898;*2**(*-41-*0/-37469322'080869.-++*/.89;76532*+-))(&*00/0*,./;/.+3.,*)3++7/:-91++404*,0186.,)%+),32724,+,(.13.65*,1/397586;943/704076/2.,+*0*..+)-0423/--,,'(,,(...'*)))()(.2.25456.--%***.04;:***)4.(++/:844..-(()&$*(&&(+--;1093133302,4*&()('(,*/841*-.)(#)%)*23**-.5+00(.12303-,-89756/03708),2'4(&*&'))*+,25-1.(%*(+4/*'**'')()/*3-5+./0.03.5/57;0.1()(3./3))%'*))&(,&%'&-))(++4781-3'))-,(+-0954:232,)*%*027*0'($(&+-82<-2-2/%())+,2--,&)(2.75:7,.&&+*-0.0.+,,(-2*,.)+2176654752451-*-*)+8323.,60',*-/48:97
@81745c50-49fb-4e78-b862-50da1c36590c ch=213 read=263170 start_time=2019-12-13T18:20:19Z barcode=BC01 runid=2c9cf7bc05858273f10e7d7ec552fc0bd742dc3e
CCGGTTACCTTGACACGACTTCACCCCAATCATCAATCCCACCTTAGACAGCTCCTTCCTTGCGGTTAGGTATTGCGGCGTTATCATCTCGTGGTGCTTGACGGGCGGTGTGTACGAGCCGAGAACGTATTCACCCGCGACATGCGATCCGCGATTACTAGCGATTCCAACTTCATGCGTCGAGTTGCAGACTACAATCCGACTTCGAGAATGGTTTATGGGTTTTGCTTCTTTCCATTCCTTCCCTCTGCACCATCCATTGTCGCGTGTGTAGGGTCATAAGGGGCATGATGATTTGACGTCATCCCGCCTTCCTCAGCTTGTCACTGGCGTCTCGCTGATTGTAATGGTGGTAACTAACGATAAGGGTTGCGCTCGTTTGCGGGACTTAACCCAACATCTCACGACACGAGCTGACGACAACCATGCACCACCTGTATCTCATATGGCTATCTCCATCTCTGGAACCTTTATGAGTATGTGTCAAGACCTGGTGGAGTTCTTCGTTGCTTCGAATTAAACCACATGCTCCACCGCTTGTGCGATTTAAATCAATTCTTTGAGTTCATTCTTGCGAACGTACTACTCAGGCGAATTACTTATTGCGTTAACTGCAGCACTGAACTTTGACATCAACACTTAATTCATCGTTTACGGCATTGGACTACTAGGGTATCTAATCCTATTTGCTCCCCACGCTTTCGGGACTGAAGGCGTCAGAGCCAGATCGTCGCCTTCGCCACTGGTGTTCTCGTATATCTACGCATTCACCGCTACACATGGAATTCCACGATCCTCTCTGCTCTAGCTGCCTGGTTTCTATGAAAAACTACTGAAGTTAAGCTTCAGGCTTTCACCACAGACCCTTGCTGCCGCCTGCTCCTCTTTACGCCCAATAATTCCGGATAACGCTTGCCACCTACGTATTACGCGGCTGCTGGCACGTAGTTAGCCGTGGCTTTCAATAAAGTACCGTCCTCGGCTACCACTTCTCTTAGCCGCCGTTCTTCCTTTATAACAGAAGTTTACAATCCAAAAGCCTTCTTCCTTCGCGGCGTTGGATCAGGGTTTCCCCATTGCCAAAGAAAATTCCCTACTGCTGCCCTCCCGTAGAACAATATCAGCACCAACAAGGTTAACACAGACACCGACCTTTCTTGCTTCCAGCAACAATACGTAACCCCGCA
+
0/+//827290+&%$%&)-0914377.03287:808206.+,%'&(.11.-0038021/-/./+2).$'%''++%*.-((-,).2')&$'%+.414%+')+96:8868/1130+(')',-'(+-215;:9<7309**-.2000,*()-.,)*)+2+)))'$&+,017*0'(+))%*),***''+,5-0'3&,/)*.0).*&$**0)(+-1667759;-/.9/1691(,.0,%$%('#&*'()/18))()(,,.3*,,+).0%%#%'&%&&%##)++,.551+/8:21441111%63')/0399:2;9*,784:9305(()-,(..*/,4+**./04+*'(&+&%)-1+,,-.70/02(+676531'0351;3643433/:*)(/671.3/4..1(1/9-,,,*&(+)*%(,-47876+)%$$%%+*/*,+-4-06.4545563+,),%-,./2331/-.0/,-4./',-.57./-)**+-)+&),,1101*&%%-'(')8;89;8537--.7.'-)/,2<:97301733223-00&%$$%$&&&%'()*/224())(*,22/--6,+*0615:)-1646).-125566+*.2*&))%$&2+051-/()+221400)***+../64399237349+/,,+3()$)(+,277496&+,,-%.(4.))**+//-.*,-/-&)*)/(((62,$%+.65,'+*+061.*69+26*(&%&),57(,&(/6+*+--556/533964692557;95815*+%..35.9-*,*,*5;,-7:123..%*),+*-)0*94121142*+*)'$$)*1/21676772./-7:.-.0)*,)(((-/3/+*)(++5*)*,2/-47,/8-,(*-,.0158;272..-./-,7;533-30++,:8,-*0*'-3-0:7652+4849441,4++64-04,-.-/,7,*+.0+5/.++3*.*)+-349490.08196/.596-'0(.64/1889774/0329888:9(//4.-&())+06/4;99<77/.+'*))0-0(%%*)(/51*+-717(.03)$)/.63:;:7.1/(+.1//1473-35*3833;)0:</*/2/02&--%)/35-60:/+,55264-41)',71-.+0,112.2-2.+**(++0+(+)%&'-***)+*+'/),'%'(+/63./2'&)-*&&%*)&,,7.$.%'(&(&&%$$%
@538d593b-ed24-489d-862b-dd7a1afdb012 ch=325 read=105811 start_time=2019-12-13T18:20:17Z barcode=BC01 runid=2c9cf7bc05858273f10e7d7ec552fc0bd742dc3e
TGGTTACCTTGTTACGGCTTCACTGATCATGAATCTAGAAAGTGGTGGCGCCACTCCCGAAGGTTAAGCTACCTACTTCTTTTGCAACCCACTCCCATGGTGTGACGGGCGGTGTGTTACAAGGCCCGGGAACGTATTCTGCCGTGGCATTCTGATCCACGATTACTAGCGATTCCGACTTCATGTGGAGTCGAGGTTGCAGACTCAATCCGGACTACGGCGCGCTTTATGAGGTCCGCTTGCTCTCGCGAGTCGCTTCTCTTTGTATGCGCCATTGTAGGCATTATTGTAGCCGGTCGTAAAGGGTGCTTGATGATGACGTCATCCCCACCTTCCCTCCAGTTTATCACTGGCAGTCTCCTTTGAGTTCCAGCCGGACCGCTGGCAGCAAAGGATAAAGTTTGCGCTCGTTGCAGGACTTGGCAACATTTCACAACACGAGCTGACGGCAATAGCCCAGCACCCATCTCACGGTTTGAAGGCACATTCTCATCTCTGAAAACTTCCGTGGATGTCAAGACCAGGTAAGGTTCTTCGCGTTGCATCGAATTAAACCACGCTGTGCTCCACCAGCGTACGGGCCCGTCAATTCATTTGAGTTTTAACCTTGCGGCCGTATTCCCCGGGCGGTCGACTTAACGCGTTAGCTCCGGAAGCCACTCGGGCACAACCTCCAAGTCCCGGCATCGTTTGCGGCGGACTACCAGAATTATCTAATCCTGTTTGCTCCCCACGCTTTCCGCACCTGAGCGTCAGTCTTCGTCAGGGCCGCCTTCGCCGCGGTATTCCTCCAGATCTCTACGCATTTCACGCACCTGGAATTCTACCCCCCCCCTCTACAGGACTCAAGCTTGCCAATTATCAGATGCACGGTTCCCAGGTTGGGCCAGGGGTTCATCTGACTTAACAAACCGCCTGCGTGCGCTTTACGCCAGTAATTCCGATTAACGCTTGCACCCTCCGTATTACCGCGGCTGCTGGCGCAGGTTAGCCGAGTGCTTCTTCTGCGGGTAACGTCAATGAGCAAAGGTATTAACTGCTCCCTTCCTCCCCGCTGAAAGTACTTTACAACCCGAAGGCCTTCTTCATACACGCGGCATGGCTGCATCAGGCTTCCCCGCCCATTGTACCAATATTATTCCCCACTGCGCTGCCTCCGTAGGGAGCAATGCCATCAGCACCAACAGAAGGTTAACGCAAAGAGACACCGACAACAGCTGGCGCCAGCAATGCGTAACCCCGCA
+
&$)5705332+/+),0)/.6.,/&&',2.1+/+)(%'%++*)-).)%%&&/,+,,-'(*///52858+451486359;,8<:,,./'59/'-,83*$&$&+%&)-1),4226(()+/'()2*/301+-/**),+.,.61***,'**/.,-53112467120014/013-.//1;62/&//.-(*+,+(&(),*),(2,'.--3647-:,8+7+9964,(*(&(#%*,3022,4++/-+,1*()+,7977-'()*-00716,76+&*)**235:226+)(-+.002-,-))*+,5'+++++17-))(%$%$$(&,&'()*55223./47/(-11917*)/)*01;3.037;:.8-,-6.*0&&+()/16230&*-2+677502249/0&.46)72445.'+-60+13577+6,++&4/,&&%')--36*095.++.44.0**3742)0***.&$$%(+*',-+,6.,/173),*3/4,++,,21'3/5;43655353/.0787-01+),35;93100+&'(,703'2&$+219-6;9053/3...33&&(,&5812:-.'&&%)+-027135$&'&*$++4-32&$+(('&).3298/+/.::1*1+.-/++5,6.+/%&%&&(&(/21133213/4/9/2-/..-.(,....*.*'.,&''**040-12933-/(+(+,0)()/+(./064)$'('&+'(+/-/1./%%.(+,0,).+-75373*(/+887,&'&'26,0++,*.4./+-4245.66649866:,-3)+0-353;3118(2(4,65811))''&6331/--./2-588)),%&(,132-*'+&)*13476466..,-()*++1037902%-+0,.2*&-(**:(*-9'('(.:851.+),.-5.1.8/'-*1&,(,*242001/4270.,.26),-/05*,((''%&%#''**(&+'+,9664144/3/..24/23/;2./2,&()2/1;83230028)+(%'/&5.4/..5-($'(.0273:<:991/)/*0650441020/6835)1*,-3()$$-%),7;/4;96-944+/04/++&'(,+22/&*+(/-'',).*9:9;76:7,.,+',,0,1)%$'''*-0/24.3644/*,*))25.&*,&*)+,-3.,.-*.-015.+.1.-%,-/1746513/1-*($.595,,'.163,.-/11653,+---++2*+$'%%'&)--5+*0()+20.*$')&))*+2-(0*3,'21.1.)'%%$%%
@a1157749-27ad-4c3b-a478-358da007f137 ch=327 read=101174 start_time=2019-12-13T18:20:05Z barcode=BC01 runid=2c9cf7bc05858273f10e7d7ec552fc0bd742dc3e
CCGTTTACCTTATTTACGGCTTCACCTGATCATCAATCCCACCTTAGACAGCTCCTTCCCTTTGCGGATTGGAGCCCACCCGAGCTGGTGTCAACTCTCGTGGTGCGTGGGCGGGTGTGTACAAGGCCGGGAACGTATTCACCGCGACATGCTGATTCGCGATTACTAGCGATTCCAACTTCATGTAGTCAGGTTGCAGACTACAATCCGAACTGAGAATGGTTTTTTTTATGGGTTTTGCTTCACCTCATGGCTTCCTTCCCTCTGCACCATCCATTGCTTAGCACGTGTGCCAGCCCAGGTCATAAGGGGCATGATGGTTGACGTCATCCCGCCTTCCTCAGCTTGTCGCTGGCGATCTCGCTGAAGTCCCCAACTTAATGATGGTAATAGCGATAAGGGTTGCGCTCGTTGCGGGACTTAACCAACATCTCGACACGAGCCTGGCGGCAATACATGCACCTGTATCTCATATGGCTATCTCATCTCTGGAGGCCTTTAGCAGGTATCTATCCCAGAGACCTGGTAAGGTTCTTCGCGTTAGCTGAATTAAACCATGCTCCACCGCTTGTGCGGGCCCGCGTCAATTCCTTTGGGTTCATTTCTTGCGGGCGTACTTCCTCAGGCCGAATGCTTATTGCGTTAGCAGCACTGAACTTTGACATCAACGCTTGGTACTCATCGTTTACGGCGTGGACTGCTAAATTATCTAATCCTATTTTGCTCCCCACGCTTTCAGGGACTGAAGGCGATGGTTACCAGGCCAGATCGTCGCTTCGCCACTGGGTGTTCCTCCGTATATCTACGCATTTCCACGCTGCGCGGGATTCCACGATCCTCCTGCACTCAGCTGCCTGGTTTCCTATAAGCACACTGGAAGCTTCAGGCTTTCACCTACAGACCCTTACCGCGCCGCCGCATGCTCCTCTTTCAATAATTTTGGATAACGCTTGCCACCTACGTATTACCGCGGCTGCTTTGCTGGCGCGTAGTTAGCCGTGGCTTTCTAATAAAGTACCAAATCCACTCGGCTACCATTTCCTGTAGCCGCCGTTCATCCGCTATAGCAGAGTTTACAATCCGAAACCTAATACAACGCCCTTCACGCGGCGTTGCTCGGTCAGGAGGTTTCCCCATTGCCGAGGAAATTCCCTACCGCTGCTGCCTCCCGTAG
+
+))*-'(27481292,--&,1/1-0'$$-,-./+,/(.3)%+'*('&)(&&''.+3/69,,:1,017+-0)/&*,2()71,,%%&&'(&&*)+)++1-,-3-64.(%,(56814..-/--++)(-1.-+3+.'--124;4022+--.+11157768,+),*..80/)&'')+,-0+,$+0,2*,+-0386))+*8*-%,&-'()/6.04*)2/,*+)-//4.8692<8:4366;*/65(%$%%)',./2,/./-/43/,629,*,.-,+./.0/1/48*+,*')*$/%.'(&%$$%)()')**+,53-+47))+,+01((34(+345676-1.*.:3../(*&$$""$&$$(*)++&)./+0,20)()'+,68+,)(+(6*,((-',('&&%%%().42&3*0-''(*.1-.2))(6**%&'+&/)('&(++('(,-23'%51/,-'/./326.-...(+)+.+1467514(,,+'(24432.,('*.1**.%(),/34*(#%&)*/,++%%(.)&&%',,652-*,)()./<68;936301+')++/404/7*-,$('**.2*,4,*,+)+0/)/'+,*%($+3167;8-35..5508.''7/,+&*+)*%'$(%&()'%(,-/5/.))+*&')('/-+,.0,+(*',,'.-1197/74,(,+,-&&(%&%%''*%'*,-,2.-46()%**.-5933('(%$$'',+-5)*5413/-).00'*-.//)%'&')+-,&/6.)*&'&%''('&'*-)9)+)*2724-/0/2*+)***,2+2932016)*,2526,02$+)(.-4*$)()$,1-*)%*'))'(%%%'(&)1)*%&)126+*,-%(.,.,.%(),+.2+-1082+)(%'(+()')*1.(%&$#&'2)$0+(+0*/*--*&'(&217*-+%(%$'%(**0-&'#%#%&**))*/)%+&*))+0-)-327121---.)-/*-+)'*.0/.8.0.(**1-+(&&&&$*)**)),%1*40-+*.*120,(),(+',,*.0)%*$+*06.--*(+,),''&'+4)48+(''%()+1404597;,,.0)%&&'()*+(-%+)30,/0840*)-++,&$%(''(*+*$+.++1/,.-,---,5-,,*1+447/*,&.+2;1/44.')*)47,()').--7.6(%#')'))%()*14.41.)-*0
@0ce8f97a-9210-44b9-90dd-ff958e883da4 ch=412 read=119594 start_time=2019-12-13T18:20:05Z barcode=BC01 runid=2c9cf7bc05858273f10e7d7ec552fc0bd742dc3e
CGGTTACCTTGTTGCGACTTCACCCCAATCGCTGACCCTACCTTCGACCGCTGCCTCCTTGCGGTTAGCTCACGGACCCTGTTGCCAGCTCATGGTGTGACGGGCGGTGTGGCCTGGAACCGGGAACGTATTCACCGCGACATTCTGATTCGCGATTACTAGTAACTCCAGCTTCGTAGGCGAGGTTTCAGCCTACAATCCGAACTGAGACTGGTTTTAAGTTTGGCCACACCTCACACATTATTGCATCTCTCTGTACCAGCCATTGTAGCACGTGTGTAGCCCCCCTGCACATAGGGGCATGATGATTTGACGTCATCCCACCTTCCTCCTGGTTAGCAGAGCAGTCGCTAAGTCCTCGACTTAATGGTAGTAACTAACGACAAGGGTTGCGCTCGTTGCGGATGCAGCAACATCTCACGAGCTGACGACAACCATGCACCACCTGTCGCCTTGTCCCCGAAGGGATTTCCTCGATTAAAGAGTGTTAATGCAAGGGATGTCAGAAGTGTAGGTAAGGTTCTTCGCGTTGCTTCGAATTAAACCACATGCTCCGCTACTTGTGCGGGTCCCCGTCGAATTCCTTTGAGTTTTAATCTTGCGTATTATCCCAAGGCCAGATGCCAACCGTTGGCGGCGGCACGAGGTGTTGAAACCCCACCTAGTATTCATCGTTTACGGCGTGGACTACCAGGGTATCTAATCCTGTTGCTCCCACGCTTTCGAGCCTCAGCGTCAGTTACAGTCAGAGAGTCGCCTTCGCCACTGGTGTTCTTCCTAATCTCTACTTTTCACCGCTACACTAGGAATTCCACTCTCCTCTCGCCACTCTAGATAACCAGTTTGGAATGCAGCACCCAAGTTGAGCCCGGGTATTTCACATCCCTTAATCATCCGCCTACGCTCCCTTTACGCCCAGTAAATCCGGATAACGCTCGCCACCTACGTATTACCGCGGCTGCTTTGTGGCACGTAGTTAGCCGTGGCTTCCTCATGAATTTACCGTCATTATCTTCCCAAAGACAGGCTTTACGATCCGAAAACCTTCATCACTCACGCGGCGTTGCTGCATCAAGGTTTCCCCCCATTGTGCAATATTCCCTGCTGCCTCCCGTAGGAG
+
4-,2+(20.3-07*2/015061699,1.++$$'*+/8**).&#$&&$'&%*211115516-12607//06534391(*%$$)(+/0/'./2)1167444585<;7541*))0140/),--/)6*1,,/2150.&*,-.+--.099998:<962.&/*--/'43575/5'+$*,0,'*%*--+*)-0:7+&+/,0/14:713+,-5024.,**((5<;61623;(*%&%')(-6--)+'-)/,+70./03/0///3/5,26327837/'%&'(.0.2-2-+,*0,102,.-.//./.()*(+2-,-,,0/72,,./.+**.10,043;875472*,'1(%+)(&*,*310(.(21.206),.1103.9/261/./15332022131-*0-2.+*)+2485/*&*)'&%%#&'*&+,))*+(.,/21.-+,/367:7<89/.+.5,--+-00%*'*'*,720**)-+-(',72-1-/+/1;1<,)'&'')(/*,,::8,990;999.')').134')''')),859;937728)),2-.--2-4<:93,((1.1.0,&'*++/0*+*-'35/588**,,'0+4/2*,84.,.2:;,711-9813+'&+'%+05,.+)+)&&%('(.))$%#+(&%%')1--+**)*%(*,-0:('%$(1/1'*)*'1245<938872;0,(,&(*24:6452473'&%)',+/27345//54*/+191+1432<62*,-::992033387-:---7753'%*&%*./59:6;777;75997921403530+.3330/*&(%'**-.58+,0-.-5221**/+4+9././.5200+-%('$%&&(()438699172;;15411&1%31*2,*,.,1.-..91)3872/1;2.///-83*+.-3,/08:9//3)%---/-5+1;701202-),/263/-40700/*(&'+189:269666,7,-414;7.3)((((.),*)++'(-..,171..392:70/3.6-/.$'&&,,3-(.3487032./3:78:0,5--561232/53)*.024.)/46,;;9<9897001-)*)++.,339-05887784-001:+33:::.*-1013:13/,.*+,,(114369.9:0,:67,*+
@9bab0a4b-a75b-45dc-8ab4-621158bb6e81 ch=197 read=97934 start_time=2019-12-13T18:20:04Z barcode=BC01 runid=2c9cf7bc05858273f10e7d7ec552fc0bd742dc3e
CCGGTTACCTTGTTACGACTTCACCCCAATCGCTGACCCTACCTTCGGCCGCTGCCTCCTTGCGGTTAGCTCACGGACTTCGGGTATTGCCAACTCATGGTGTGACGGGCGGTGTGTACCTCAAAGACCAGAACGTATTCACCGCGACATTCTGATTCGCGATTACTAGTAACTCCAGCTTCATGTAGGCGAGTTTCGGCCTACAATCCGAACTGAGACTGGTTTAAAGTTTGGCTCCACCTCACGGTATTGCATCTCTGGCGCAGCCATTTAGCACGTGTGTAGCCCTACACATAAGGGGCATGATGATTTGACGTCATCCCCACCTTCCTCTGTTAGCCAGGCAGTCTCGCTAAGTCCTCAACTTAATGGTAGTAACTAGCGACAAAGGGTTGCTGTCGTTGGGATAACTATCACGACACGAGCTGACGACAACCATGCACCACCTGTCACCTTGTCCCGAAGATTTTCCTCGGTGGAAATGGCTGGGGATGTCAAGTGTAGGTAAAGGTTCTTCGCGTTCTTCGAGTTAAACCACATGCTCCGCTACTTGTGCGGGTCCCCGTCAATTCCTTTGAGTTTAATCTTGCGACCGTACTCCCCAGGCGGAATACTTAATGCGTTAGCGGCGGCACGGAGGTGTTGAAACCCCCACACCTAGTATTCATCGTTTACGGCGTGGACTACTGGTATCTAATCCTGTTTGCTCCCCCCCACGCTTTCCTACAAAGCCTCAGCGTCAGTTACAGTCAGAGAGTCGCCTTCGCCACTGGTGTTCTTCCTAATCTACGCATTTCACCGCTACACTAGGAATTCCTCTCCTCTCCTGCACTCTAGATAACCAGTTTAGATGCAGCACCCAAGTTGAGCCTGGGTATTTCACATCCCACTTAATCATCCGCCTACGCTCCTTTACGCCCAGTAAATCCGGATAACGCTCGCCACCTACGTATTACCGCGGCTGCTGGCGCGTGGATTAGCCGTGGCTTCCTCGCGGGTACCGTCATTATCTTCCCAAAGACAGAGCTTTGATCCGAGCCTTTCATCACTCCGCGGCGTTGCTGCATCAGGGTTTCCCATTTGTGCAATATTCCCCCACTGCTGCACTCCCGTAGG
+
/5*.3:-0406,06222357:4./40)+++..,.///8,,&/12763:46155551044-6+0)/4*()--0225:3215-'.)+(.,+8917+++&,1540.*+&,*'(15+)($'$%&%%*+'$1/1&(/,5178;<:57:,/2264779(*,6;545323-+++',(,-,,30,---4/(.''&'0)-224<8,*))(&**4./.()4//++,*.39:78;747./.82-7.69712:1413*-.)+++-8..-,-14.*.*+10&%+%$(+*.,..20/23061)*,,+.0-+.260-290/0//7<311457996288,)06+22313/)-()%3-'+:3110005++,6,441811.1+,--/0.1,(+,.72,-&)),./8*+40,7,,&%,3+,)))'%%&%&,')+$&'++-120456657513%'#')32/(.606:455/,,0+0((((&(((&'+28.0331,'0((,(&))$(#%*8-8826940.002010./0(073:49<835,+)+.72453242:47-,--43774/+0''(.,,-4305))0254-.465353)*,&('*49;/;//-:.009::15..+/56+'++')++++')**031451/8-**'+)0-..:660-0.//922:34535)'*./4/&)+,-9:8;:2080&+,0/136;955/,&(+''-,/061/0002<+)'),,.7:5,)..,+1+-'#$&&)))+/13./00/8--7-,-2969+,-+)-.0:9:7;879;/2,.6038<::37',5;655+126428;3..0///4524.%/*+.,2..+,.000103222523/410067293;2459)%&3047113/20-',,-901/9;:96)+-7:8../,-37.+--3.719675/218228892:7,63),*.-'%/.58,-0,20408.0'13622302740102.6.-0/+.-1,//372-*%''+).(2.0019.11*+./,()'#$%+,-/67456133/04;:197+972263/-.,270)),(&$''++(/-5472*-(0%%&194.8.+,1..012,-513;7374)-2/+0/134114;.8::.,+-,*'')$'),:-.,,.)
@c764d8aa-cff7-4ab8-8e5e-e2a24ab46189 ch=404 read=116802 start_time=2019-12-13T18:19:40Z barcode=BC01 runid=2c9cf7bc05858273f10e7d7ec552fc0bd742dc3e
CTCCTACGGGAGGCAGCAGTAGAAATTTTCGGCAATAGAAACCTGACCGGAAACAACACCGCGTGAAGGAAGAAAGGTTTTTCGGATTGTAAACTTCTGTTATAAAGAGGAGAAGAACGGCAGCTACAGAAATTCGGCCAGTGACAGTACTGATAGAAAGCCACGGCTAACACGTGCCGGCAGCCCGCGGTAATACGTAGGTGGCAAGCGTTATCCGGAATTATTGGGCGTAAAGAGGGCAGGCGGCAGCAAGGTCTGTGGTGAAAGCCTGAAGCAACTTCGGTAAGCCATAGGAAACCAGGCAGCTAGGTACAGGAGAGGGATCATTGAATTCCATGTGTAGCGGTGGGAAATGCGTAGATATATGGAGGAACACCAGTGGCAGAGGGCGACGATCTGGCCTGCAACTGACGCTCAGGCGAAAGCGTGGGGAGCAAATGGGATTAGATACCCTGGTAGTCCACGCCGTAAACGATGAGTACTAAGTGTTGGATGTCAAGTTCCAGTGCTGCAGTTAACGCAATAAGTACTCCGCGCCTGAAGTGAAGTACGTTCGCAAGAATGAAACTCAAAGGAATTGACGGGGCGCACAAGCGGTGGGCAATGTGGTTTCGTTCGAAGCAACGCGAAAAGAACCTTACCAGATGTGACATACTCGCATAAAGGCTCCAGAGATGGAGAGAGATAGCTATATAGAGATACAGGTGGTGCATAGTTGTCGTCAGCTCGTGTCGTGGGATGTTGGGTTAAGTCGCAGGCGCAGCACTTATCGTTAGTTACCATCATTAGGAAGTTGGGGACTCTTGAGACTGCCAGTGACAACTGGAGGAAGGCGGGGATGACGTCAAATCATCATACTTACTTATGACCTGGAAGGCTACACGTGCTACAATGGATGGTGAAGAGGAAGCGAAACCGCGGTGAAGCAAAACCCATAAAACCATTCTCAGTTCAGTTGTAGTCTGCAACTCGACTACATGAAGTTGGAATCGCTAGTAATCGCGAATCAGCGTAATAGCGGTGGAGAATACGTTCTCGGGTATATACACACCGCCGTGCACCACGAGTTGATAACACCCGAAGCCGGTGGCTAACCGCAAGGAAGAGCTGTCTGGGTGGGATTGATGATTGGGGTGAAGTCGTAACAAGGTAACCGG
+
.223024/7.'&&&/*5+,.*&),(-/30/195191,*(*((*$%*10.&-+)0.,-%+,+-*'&'+*,..).-'*./978,2.1,;+-.9700/82662:1102*(%()+'*//397,60'/0122)()&&%&#%$'(&(()),%,-%++((*'%-,*)84///4212-*''(8016-7-.-;4-,.2,+-&')+,1*4,)0,,03.10*5,),,(,$#**)/,.30+--:4-*+/367+,54-3*'''''*2+)-./.01,,+.).4,))&$%'%(**/*4.98-2702+2,*23/7(/14++++*0+++4/17--**4,100&8'(+427384213110335864%&1),**.'+&$%'')2373.0.+2-)*5.1.2.-*)()*)-0621011514181678833334:9-/%*((%)-3,--0--)(&-/1;;4*)0*3.-)4478:*+)2213720,,*-5.0-/,.+(,-,/1)/11513.:190;;798,,-*2(+)015889:4.9,/'1.1140-,-0,--/,*+(/10/)%&'&'&%$&*+.64*1,1*055715:11868.-+*-/12.-(3573+.--0.*07799//.'$&$))4/5)-)'+&'0.'*0'+'*)*40*'),,'*)(1,)+-/&)(&-./+233%'-,21)28227'''++,971.**))*//.0111873))+,/1/000443:96523'528./0427..///73/44297;200/1:4;13240/,4&+'(**)()'(&(+)+-:426100;45:9;:.;-+)(&$)(4)-59,14/,-+**/.527:5772/*%%*11/--'*+)3.'582//35635979-,+341%+&')+)&,*+-3349870$&(,32+,)+,378625/8//8344240+0((,)(+(/,172.3+-,0)&)*%)8:7.00,++0:;54788<99817841'.(2(**2461(-*0+.0344556588/9.,./,-.882334/0/801,0//4210%&&(+,*$))(+*,.-,.30/0+,0&'(&+%$%').+/'*)5,.31&&#'(53,,))+'3+--/54)/,('*+)/76:7521((.--(+,(.'.''''((*,.,(-*+,2-./.+,-/2725650.1.6/005589117,61239:8,
@125f621e-672b-47ca-9687-81fa46b69a05 ch=445 read=215429 start_time=2019-12-13T18:19:29Z barcode=BC01 runid=2c9cf7bc05858273f10e7d7ec552fc0bd742dc3e
CTCCTACGGGGAGGCAGCAGTAGAATTTTCGGCAATGGAAACCCTGACCGAGAGCAACGCCGCGTGAAGGAAGAAGGTTTTCGGATTTGTAAACTTCTGTAAAGGAAGAACAGCGGCTACGGGAAATGGTATGAGTGACAGTACTTTATTAAGCCACGGCTAACTACGTGCCAGCAGCCGCGGTATTAATACGTAGGTGGCAAGCGTTATCGGAATTGTGGGCATGGCGCGCGCAGGCGGGTGGTCAGTCTGTCTTAAAAGTTCAGGGAGAAGCAACCCCGTGATGGGATAAACTGCCAATCTAGAAATTATCAGAGGAAAGTGGAATTCCTAGTGTAGCGGTGAAATGCGTAGATATTGGGAAGAACACCAGTGGCGAAAGGCGACTTTCTGGACGAAAACTGACGCTGAGGCGCAGCCAGGAGCGAACGGGATTAGATACCCCGGTAGTCCTGGCCGTAAGCGATGGGTACTAGGTGTAGGAGGTATCGGCCTTTGCGGAGTTAACGCAATAGAATTACCCGCACGGGGTGACAAGGTTGAAACTCAAAGGGGTGACGGGGGGGGTACACAAGCGGTGGAGTATGTGGTTTAATTCGACGCAACGCGAAAGGACCTTACCAGGTCTTGACATTGATGGACAGAACCAGAGATGGTTCCTCTTCGCTGGAAGCCAGAAACAGGTGGTGCACGGTTGTCATCCAGCTCGTGTCGTGAGATGTTGGGTTAAGTCCACCCAACGAGCGCAACCCTATCTTATGTTGCCAGCACTTCGGGTGGGAACTCGCGAAGCCGCAGACAATGCGGAGGAAGGCAGGGATAACGTCAAATCATCATGCCCCTTATGACCTAGATACACACATTATTACTACAATGGGAGTTAATAGACGGAAGCAATACCGCGAGGTGGAGCAAACCCGAGAAACACTTCTCTCAGTTCGGATCGTAGGCTGCAACTCGCCTACGTGAAGTCGGAATCGCTAGTAATCGCAGGTCGGCATACTGCGGTGAATACGTTCCCGGGCCTTGTACACACCGCCCGTCACACCACGAAAGTCGGAAGTGCCCAAAGCCGGTGGGGTAACCTTCCGGGGAGCCAACCGTCTAAGGTAAAGTCGATGATTGGGGTGAAGTCGTAAAGGTAACCGG
+
*-20,-6'+.+&+)(*+/*+,**'(&27.1/;38:770(--*4-./27632*)--1987:<55666561-//*-01.150*(,,&1/*(24922251-+)&*)*-0-(-31)0,0--,)()''+.1,991+**()*,78*,.,))*))--.+')+/-1.--5523/0/11484110/634+*(&%'(&/02:79/6..09/-1011082.2$'%&,(%&$'&%#&$-*,,--00/113'+&-+6/7235886423057;101;9&03+&'&'''++,.4))6/000;98707-,.:7:/6/.-,*+&$('*+1%))-*.0/+,*)+)2)7,('+,+'%)'(+''(1/++0115467011(34,,'+*./5;154060))/-&*.2701:0,0:;99+04.)($-#+'++-(1521,+*+,,3,'++//+2,87)*)*)33/935-&,+-.522/27:4400)%)+,-35-/'*+(01444)/+'-*))25/02.&(%%#'(%'6-9.7441110&('(+)05*&'$(&11*&'&',6)3.834:233:02(+)'%,'+,,--0567,-*,*,--44/9011+++/62/338<:.5883.034786978/+-*+-,*&*))3;559896:654,0.*,.8579812:9:2/.+-2998:643/5.,%$'.+-0)/-%$2-'1&/)*.5.0.*.,82://-/0-+-,/349/...-6/-&*144:0774777,/96-3.&'$''*)+5679180'(-34;34165239323//,.-.33.1;;09447++0*,')*'(%&++.92125-*1,*3,65)056,/9::8::8:5236;:98.01.((/))(*%$&')2134,++*(2+$*'(,4566;8582)*.-7,./6221.++(),6.03/..-122100-,-2;9.90,*%*/0+++,/-//04(0+410-,--140246+)))&,,858:730%(%.))+9/94945/00//0.)*+.3.2735%1.-..12464;998:7(224+:2+'*1/0.3/023+1-19349./0/00129252152./1&+*++0.7702:9-2:0:9432&&,5685;8.031''%..,'04/11/*,,1-2;40253555+...8:0+.100066.68.*.-4<3141
@4726ec76-3629-49ad-a6c5-53a61f122e64 ch=30 read=99096 start_time=2019-12-13T18:19:28Z barcode=BC01 runid=2c9cf7bc05858273f10e7d7ec552fc0bd742dc3e
CTCCTACGGGAGGCAGCAGTGAGGGAATATTGCACAATGGGCGCAAGCCTGATGCAGCCATGCCGCGTGTATGAAGAGGCCTTCGGGTTGTAAAGTACTTTCAGCGGGGAGGAAGGTAAAGTTAATACCTTTGCTCGTGACGTTACCGCAGAAGAAACACCGGCTAACTCCCGTGCAGCAGCCGCGGTAATACAGAGAATTGCAAGCGTTAATCAGGTGCACTGGGCGTAAAGCGCACGCAGGCAGTTTGTTAAGTCAGATGTGAAATCCCCGGGCTCAACCTGGAACTGCATCTGATACTGGCAAGCGAGTCTCATCAGAGGGTAGAATTCCAGGTGTAGCGGTGAAATGCGTAGAGATCTGGAGGAATACCGGTGGCGAAGGCGGCCCCTGGACTGACGCTCAGGTAAAGCGTGGGAGCAAACGGATTAGATACCCTGGTAGGTGCGCCGTAAACGATGTCGACGGAGTTTGTGCCCTTGAGGCGTGGCCGGAACTAACGCGTTAAGTCGACCGCCTGCGCAGGAGTACGGCCGCAAGGTTAAAACTCAAATGAATTGACGGGGGTACACAAGCGGTGGAGCATGTGGTTTAATTCGATGCAACGCGAAGAACCTTACCTGGTCTTGACATCCACGGGAAGTTTTCAGAGATGAGAATGTACTTCGGGAACCGTGAGACAGGTGCTGCATGGCTGTCGTCAGCTCGTGTTGTGAAATGTTGGTTAAGTCCGCAACGAGCCACTTATCGCTGTTGCCAGCGGTCCGGCCGGAACTCAAAGGGGACTGCCAGTGATAAACTGGAGGAAGGTGGGGATGACGTCAAGTCATCATGGCCCTTGACCAGGGCTACACGTGCTACAATATGGCATACAAAGAAGCGACCTCGCGAGAGCAAGCGGACCTCGCCAAGTGCGTCGTAGTCCCGGATTGAGTCTGCAGCCTCGACTCCATGATCGGAATCATAGTAATCGTGGATCGAGATGCCACGGTGAATACGTTCGGGCCTTGTACACACCGCCCGTCACACCATGGGAGTGGGTTGCAAAAAGAAGTGGAGTAGCTTAACCTTCGGGAGGGCGCTTACCACTTTGTGATTCATGACTGGGGTGAAGTCGTAACCGTAACCGG
+
,.21-'.&44&(/(.44%'+%&)*&('(-30/,.0.93397..015%133..///,&-0.3*4,')552256+-+&&(&,&(&()-0/7,-08.,++*49-+&)%),/***(+)**&*:8,03/4.-/5/92((*+'4*%-,4.)4-%()*20%*,()*4+,).)2+++67(+6485564.74,/+.-,8-)-'.+(&'3)&-95453,4+3,01375220233<8979480--/,'+'+)+01%+-80)/835048114640)-2.+147--6686/,,/+++3)5,1::9::8220/15271//&*''++*(*&-**)'*0++/)1,3,0--29652232060/08/./50/,+(#$*+89-+7.,6-.56,4)+0/.-1+0.-)581*,.1,+'(*11488,/,++.)')+7464),/1;;6(0(,/-028//3*-01.'+()'-%*+0.573/.,-),/0(/&*%((,-,1(.*(,*+,2536/2+,)/*)(&&*/,122/:17-4776:;56,%#%%'')'%%()4/926296718396751126/*'(&,-3-000+320'&&)),.0021:22.,-,02,/-.2;8-746-)(+,:944.//19-.871,/,-63256411122665.*/,3+**)1;8843*'%//12..700.,,/,1-75224804.-0152061/0211336;89997/031132526/22//10//+-6+'&''+/..21-/254--+04'(../010*,)+1-/5+-,.7..)9)3*.+))*.6/4(+-(+(4588;(+.+,27<;;:;/,3,/72-4+.-0%,**,66741./04;6244938*,(&)1;128983,*(((,0411+1*/+*%++%+*/-2*%((&*-.1948621.*)(.1;,/4:85942**)2/+-*10251137.80*/7-.6-%*++*)+*),%(-28897750-(,-,63865'('&&08355;;:331)(//269;11.730153587675)+--../'*+,-../83/93.0222128'-*1.&&*+0*,8453;63*%*($,'*%'*+'+)*0/275;:4<8./410.-3.-50'*01)*51221/-*+6751(,')).-,,1/3252./0096749
@4ede4b5c-ca5e-479b-b36a-8258b26c3335 ch=3 read=61570 start_time=2019-12-13T18:19:26Z barcode=BC01 runid=2c9cf7bc05858273f10e7d7ec552fc0bd742dc3e
CTCTACGGGAGGCAGCAGTGGGGAATATTGCACAATGGGCACCAAGCCTGATGCAACATACCGCGTGTATGAAGAAGACCTTCGGGTTGTAAAAATTACTTTCAGCGGGGAGGAAGGGAGTAAAGTTAATACCTTTGCTCATTGACGTTACCACAGAAGAAACACCGGCTAACTCGTGCCAGCAGCCACTTATTGTGTACGGAGGTGCAAGCGTTAATCGCGGATTACTGGGCGTAAAGCGCACGCAGGCGGTTTGTTAAGTCAGATGTGAAATCCCCGGGCTCAGCCTGGGAACTGCATCCTGATACTGGCAACTTGAGTCTCGTAGAGGGGGGTAGAATTCCAGATTAGCCCAGCGGTGGAAATGCGTAGAGATCTGGAGGAGGAATACCGGTGGCGAGGCGGCCCCTGGACGAAGACTGACGCTCAGGTGCAGCGTGGGGAGCAAACAGAGTTGAATACCTGGTGAAAGTCCACGCCGTAAACGTCGTCGACTTGGAGGTTGTGCCCACGCTTGAGGCGTGGCTTCAGACTAACGCGTTAAGTCGACCGCCACAAATTACGGCCTGGGTTAAAACTCAAACATGAATTGACGGGGGGCCCACCTGGTGGAGCATGTGGTTTAATTCGATACAACGCAGAAGAACCTTACCTGGTCTTGACATCCACGGAAGTTTCAGAGATGAGAATGTTGCCTTCGGGAACCGTGGGACGGGTGCTGCATGGCTGTCGTCAGCTCGTGTTGTGAAATGTTGGGTTAAGTCCGCAACAACCCTTATCCTTTGTTGCCAGCGGTCGGCCGGGAACTCAAAGGGAGACTGCCAGTGATACTGGAGGAAGGTGGGGATGACGTCAGGTCATCATGGCCCTTACGACCAGGCTACACGTGCTACAATGGCGCGTAAAGCGACCTCGCGAGCAAGCGGACCTCGCAAAGTGCGTCGTAGTCAGTTGGAGTCTGCAACTCGACTCATGAAGTCCGGAATCGCTAGTATCCTCGTGGATCAGAATGCCACAGTGAATACGTTCCCAGGCCTTGTACACACCGCCCGTCACACCGATTGGGTTGCAAAAGAAGTAGGTAGCAACCTTCGGAGGGCGCTACCACTTTGTGATTCATGACTGGGGTGAAGTCGTAACAAGGTAAGGAG
+
*)-''))/4*.41///0//-05/,10*-0+,2-6..9710&1%:,5;<87784,-%(%)&.3/135883763.(,('')(,45+1108/0.981(1,%(((-..120(3-)-()'*2+)(),63/1817001078/&&&-,,5///0/8203)+*+/,%))$$%(($%((5)-.75488832-**1,$)&&%,**((%%%-.*..,013/----4.2,0&%)(*411259;454.592,-0-%+(/,.3.&.106+2+/)'+.&&+,,.-)41,/78*,371/4-'/6-284/516221//0+++/-3144418--/-.112/1562-+.,046-11(3*4-7()0$3()*,-((//2653(3.+)+,780/*(,33795*-/)10(*)-,70321:5&))2/003;40+2732--2+*,&(+87767+*23*((''./488.),.1:1.*()*-8''*()//-.92,('*''-,()23857:<7:65))(,.8707.3(--,/+.00;1$-)-,**)/-88421.016&*+++./,-/-//.,+.,.-),350*,/(3+5.42+2+)*',111:9114532)$(**+-38223170/1,(*'%('&*&))1(--760%&*7::2:4</....15//'*''-/*-447/6/0:8:89430+'**164+-/01/-3<8-5.../..,()/-)++*/40631;80819770(2.2&2.02686665352447.+*,+/212322//$'&).6++//880625//11,+.13,4+44.*2.115390,.60/71226.,-'.,+26-+//35,0*+--(--189:;72.,-,*(*)0)-1+-/0.148434437422'''**,1104/1//*'(&&*+09.172,+,'(((+66013935-+')%%(+*%()/0,,5851..-13,./-+3+,6,+4;2+267797&+%''*(+-02,(*++65--*++25677757201.+/+0*0-,/&''%),-(,.+,/275223+-.645:734*01,2---731507.%1:8-6,+,6.-*),*)/:7//3/0-044-4'-050/+/(+3+$))'*()'&*&..+./)+717(.67/((''03)1,2/+,./9195644246;:/-).+)+3/-.3635,4+3/()+&
@3feb56fc-25ef-4209-8e5f-0eb679210f64 ch=34 read=143591 start_time=2019-12-13T18:18:53Z barcode=BC01 runid=2c9cf7bc05858273f10e7d7ec552fc0bd742dc3e
CTCACCGGAGGCAGCAGTAAGAATTTCGGCAATGGGGAAACCCTGACCGAGCAACGCCGCGTGAAGGAAGAAGGTTTCGGATTGTAAACTGGTATAAAGGAAGAACGGCTACAGAAATGGTAGCCGAGTGACGGTGCTATTAAAGCCACGGCTAACTACGTGCCAGCAACCGCGGTAATACGTAGGTGGCAAGCGTTATCCGGAATTATTGGGCGTAAAGAGGGCAGGCGGCAGCAGGGTCTGTGGTGAAAGCCTGAAGCTTAACTTCAGTAAGCCATAGAAACCAGGCAACTAGGGGTGGGAGAGGATCGTGGAATTCCATGTGTAGCGGTGAAATGCGTAGATATATGGAGGAACACCAGTGGCGAAGGCGACGATCTGACCTGCAACTGACGCTCAGTCCCGTGGGGAGCAAAATAGGATTAGATACCTAGTAGTCCACGCCGTAAACGATGAGTACTAAGTGTTGGATGTCAAGTTCAGTGCTGCAGTTAACGCAATAGAAGTACTCCGCCTGAGTGAGTACGTTCGCAAGAATGAAACTCAAAGAAGAGTTGACGGGGGGGCCTTGCAAGCCGTATGGGTATGTACGGTTTAATTCGAAGCAACGCGAAGAACGCCTGAGTCTTGACATACTCATAAAGGCTCGAGATGGAGAATAGCTATATGAGATACAGGTGGTGCATGGTTGTCGTCAGCTCGTGTCGTGAGATGTTGGGTTAAGTCACGCAACGAGCGCAACCCTTATCGTTAGTTACCATCATTAAGTTGGGGACTCTGGCGAGACTGCCGGTGACAAGCTGGAGAAGGCAGGGATGACGTCAAATCATCATGTCCTTACTGACCTGGAGCTACACGTGCTACAATGGATGGTGCAGAGAGGAAGCGAAGCGGAGTTGACAAAACCATAAAACCATTCTCAGTTCGGATTGTAGTCTGCAACCGACTACGTGAAGTTGGAATCGCTAGTAATCGCGAATCAGCATGTCGCGGTGAATACGTTCTCGAGCCTTGTACACACCGCCGATCACACCACGAGAGTTGATAACGCAGAAGCCGGTAGCTAACCGCAAGGAGCTGTCTAAAGGTGGGATTGATGATTGGGGTGAAGTCGTAACAAGGTAACCGG
+
(*(')*-2'*0.,/7*)**(&''-57-2;2/:2099.'0017,,+/0-)0%)(-*)*2-1/,-0.)**+%***.0:+*.7-00)-.62,'*',,228+2703-2))'+))))'((,*0-3-+&($&%&')44+1)%())00/,/(,+((**,+/-*+'*,.38:002-'/9.11'*&$##'&0&(++,.,-/*4.,0,'*&))*(,)*0/*1531046+)&++'(%.,&'00+).(.4+,.122231,/2.,08463*&)+/53.262,0/08)/3..()08-215(3+-%+*(+(+&+.42.1+.85467997.4-3.842/+)%$)'*0//19;4,434()/../).37.,.,4/7:;677080((()*-/00*)-+(,.1;51360/(..0,0./(/-85(+3/17**12.;:1/++,%/+**54788&%('',-45/126:727:95'&*%$&()65,.-//295,45+300.,-::325233576.9.1.111584/))+'+),.39469-.('(&&)+./1712*100.364,--*+0262.&).*(,/3000+(*-*'##$##$%((&)'%*)0(($&*-,0+/).7;6.%+'')**&.29955'((')3115423.,1116011445910,-4;4.7000&()+/5-+,**33001/0.12514748).*3,7/36898/80-096/0..0752**+++...03517;43/140///-&(&'(')&()))),&84)),),/4492/421:<:892737+/+1,57-/333**&''(*++&&*-'0522012--13.,+'*),+'/75,.//65888<534412&(')+('&'%'(+9:98:)++,')$&&)*,7477;/.;/09(*,/(*)(',**3*0+,/*+.+&(-(&('+32+)(*+.9;70866:324027:819..3-//5742.+.''(/02756'*)&$',,//*013)*((*1-2/0.5-,2-.-&/)///1/1.-/+-.+01018867)&/1824-.---,*.5+-,#',/*-&//,.,.''*.2,*.,+)&.%&+-'-.010102*1564/()((&))+995616;(.*,19:342001314235822528.//064,+5/,906;9889
@5b814088-9321-406f-af30-f7a51c203571 ch=32 read=110052 start_time=2019-12-13T18:18:40Z barcode=BC01 runid=2c9cf7bc05858273f10e7d7ec552fc0bd742dc3e
CTCCTGGGAGGCAGCAGTGGGAATATTGCACAATGGGCGCAAGCCTGATGCAACCATGCCGCGTGAAGAAGGCCTTCGGGTTGTAAAAGTACTTTCAGCAGGGGGAGGAAGGGTAAAGTTAATGCCCTGCTCGTACCCGTTCTGCAGAAGAAGCACTCGGCTAACTCCGTGCCAGCAGCCATGATAGCTGGAGGTGCAGGCGTTAATCCAGGAATTACAGGCGTAAAGCTTGCGCAGGCAGTTTAGTGGGGAGTGGATGTGAAATCCCAGGCCCAACCTGGGAACTGCATCTGATACTAGCAGAAACGAGTCTCATGGGGGGGTAGAATTCCAGGTGGCAGTAGTGAGAATGCGTAGAGATCTGGAGGAGGAATACCGGTGAAGCCCCTGGACAGACGGCGCTCAGGTGCGAGAAAGCGTGGGAACAAACAGGATTAGAATGCCCTGGTAGTCCCGCCGTAAACGATATCGACTTGGAAGTTGTGCCCTTAGGCGTGGCTTCCGGAGCCAACGCGTTAAGTCGACCGCGCCTGGGAGGAAATGCAACCTGGGGAGTTAAAACTCAAATGAATTGGCAGGGGAGTTGCCTGGCAGTGGAGCATGTAGTTTAATTCGATACAACGCGAAAGAACCTTACCTGGTCTGACATCCACGCGGGATTTCAGAGATGAGGGGCATGCCTTCCGGGAACCGTGGGACAGGTGCTGCATGGCTGTCGTCAGCTCGTGTTTAGCTGAGGAAATGTTAGGTTAAGTCACAGCAGGCGCAACCCTTATCGCTGACGGTCGGCCAGGAACTCAAAGAGACTGCCAGTGATAAACTGGAGGAAGGTGGGGATGATCAAGTCATCGCCGTGCCACGACCAGGGCTACGTGCTACAATGGCGCATACAAGGAGAAGCTGACCTCCTTGAGAGCAAAGCGGACCTCATAAAGTGCGTCGTGGTCAAGTTGGAGTCTGCAACTCGACTCCGCCAAGTCGGAATCGCTAGTAATCGTGGACCAGAATGCCACGGTGAATACGTTCCAGACTGTACACACCGCCGTCACACCATGGGAGTGGGTTGCAAAGAAGTAGGTAGCTTAACCTTCAGGAGGCGCTTACCACTTTGATTCGCGGCTGGGGTGAAGTCATAACAAAGGTAACCGG
+
'(*+$%(-)010143.-32:7)3--8/--2.11.153/*/04.2:2211/,2(%'..-10+'&'&'1'****,,+4,'.43:.*,65-'/)),80.)('$*004(&.(+'*&&+*4/-1,0'&"%%'(,.12-0)4.&$-1*(&&%(++$(%%%"$'(&)+*-4001003244/&/,-07)''$)),+*+.-0,+&+%)''%)'(')+&(')(%+'()+)+)(+/4.('''%().,177*5694+,0*(&&%'&$&(*')(*0/)03+(0244.-/0654:3333233221,,-.*0+%,(($('&&'%(*)')*01))(-*(*+*1,4+7,*1/0)&%$)'%('%$')/+14.1-)+)'0155/)+)'+-+32)32&/())'&+0+,).5-8'),0$)+.035'-/104-.'-,.+/4-/+,().3774--'%2,(&(,8(58)*08675*0()%'&'(*01.--0/8551101*((%(*/'+(-*%%%))4+-+)*(()*)**)&&$*%+),)/*-,*+321+(%&%,)%%)&&(&(&'().3+/&%',1+((//3:853//+.*)'&**,+,.,+(+*$''((,)(*+++.60/(+,/1.)%0388-5-1.&)*(,.(+')*+5**//1./004:6-'''''&(./51.-(%)(+%379-.)').6,,(,-''%))'%$$('*04414614%(/+7)0..-+**(+,')))*.0/21-////01(-6+'%'(((&%)((+//.&)+)2(/,+,%&$#&&))*&-,'.1%-&%(6&((&(+**..((('&())(,65-0('')234.4/--,,--5:05668..4+225506913))(%&,++.2799*'%%%&+-&)+./85510-+,.+/01/+.04./,*+0124502,4**)(''&,),&(($$%)+&)$--5'&%'-33977/0362//123.%'*&003(&+'0(*'&')1-/)()++-,/335)'%+)*+,&4,4*)(('++-33-2'+-4/7.0'-,+$'&%()*-*,774511+3+%+(+#$%%+**(,3)-*%')%)),0$($++(**04259368:-&*'&',.((&)))*6-474;3&4.*)0,*).(%('%)*/)&'492%&*+,.+*-(')(+))*$*(.(/2**(--1.*..
@8a933d80-f904-40e4-90cc-a9395e5c6e4c ch=288 read=86607 start_time=2019-12-13T18:18:29Z barcode=BC01 runid=2c9cf7bc05858273f10e7d7ec552fc0bd742dc3e
CGGTTACCTTATTGCGACTTCACTGATCTTGGATCACCAAAGGTAGTAAGCGCCACTCTGAAGGTTAAGCTACCTGCTTCTTTTGGCCCGCCATTCGGGTGAAGTGACGGGCGGTGTGTACACCCAAAGGCCGAGACGCTGTGATATTCGATCACGATTTTAGATTCCCGACTTCATGGAATCGGAAGTTACTGAACTCAATCGGACTACGACGCGCTTTGTGGTCGCTGCTCTCGCGAGTCGCTTCTCTTCATCGTAGCACGTGTGTAGCCCTGGTCGTAGGGCCATGATGATGACTTGACGTCATCCCGCAGCTTCCTCAGTTTATCACTGGCAGTCTCCTTTGAGTTCAGCCGGACCGCTGGCAGCAAAAAAATCAGGAGTTGCGTTCGTTGCGGACTGGCAACATTTCACAACGCGAGCTGACGACAGCCATTGCAGCACCTGTCTCACGGTTCCCGAAGGCACATTTCTCATCTCTGAAAACTCCGTGGATGTCAAGACCAAATTAAGGCTCTTCGCGTTGCATCGGGTAAACCACATGCTCCGCTTGTGCGGGCCCCGTCAATTCATTTTGAGTTCTAACCTTGCGGCCGTACTCCCAGGCAGTCGACTCTTGATAGCTCCGGAAGCCACGCCTCCAGGGCCACAACCTCCCAGAGAAGTCGAAGGCATCGTTTACTGGCGTGGACTGCCAGGGTATCTGTCCTGTTTGCATCACGCTTTCGCGCCTGAGCGTCGGTCTTCGTCCAGGGGCCGCCTTCGCCACCGGTATTCCTCCAGATCTCTGCGCGCGTTCACCTTTACCTGGAATTCTACCCACTCTGCGAGACTCAAGCTTACCAGTATCAGATGGATTCCAAGGACAGGCGGGGATTTCATCTGACAATAAGCCGTGCACCACTTAATCTTCGATGCTGCTTACCCTCCGTATTACCGCAGCTGCTGGCACGGAGTTAATGATTGCTTCTTCTGCGGGTAACGTCAATGAGCAAGGTATTAACTTTACTCCTTCCTCCCCGCTGAAAGTACTTTACAACCGAAGGCCTTCTTCATGCCACGCTGGCATGGCTGCATCAGGCTTTGCGCCCCGTTGTGCAATATTCCCCGCCTGCGCGCTCCGTAGAACAATATCAGCACCAACAGAGGTTAACACTGAACACCGACAGCTTTATAGCTGCAGCATACCAACGGCCCGTAACTGCGGG
+
4(/17(-.-1&03,.++*/)(%+#$%.*''-'/./'1&,)()(&$),+&%)%(*&*-1()+5-1322()*,-695.67:/664('(/10)(')&'(+1,,-%(&%(+1)130/3,,,.0,-&*+).0()')))),0-')&%').(*),'*,//%&().)%&'&'.+//((*-/-2/00/+&,/,'%&'0(&($'),,.-3-*,)2*'(')*+,)*$'*3.%..212()-(,.344'&%&'+0/.-+*(&'&$##$%%#&'&+-.1/,-//09-,'),/,-(*16591,+++),,--0161457799191,&0%()-00(+-03/;/+,0%++.50,08858*)/**),847-.16,701,()0*70*)0632/0.')%%&($),-'+12:85581*/4/')(/.,*0.29/*(')$+%*+-+/.0/22.00'0,,4,&*&&()0422/-*++.-36343.)*0+.+%''*3*-0001/.,*-/272200'')1000,12-2,+5+)%'*&3()&))//6-+,,-0+--/1+'%3&9983,')*)')-)(*-./0/1*+'++,*,-02;7<7)237*-,26821362021),+,+.+/+%%&'&$077/55*)%%%$$$$&('&')-'2+,4,,5-.++*+-''+1/-)$&+).+-,+(*)-(('%+1))'&'(01665;:++).-..26:0/0105).*()(-/2413/-,.5/&&%%&$(+,)-4-,/(,+***.3689)....8/3,7&$167/.-,1.3.-+2-+08-:0028+.,1&&%.//56.)-++-.&/4)&.+&,)%,-++*0,2/.))+,)$&)+1)0.).-*-3-)$&-*)15-)+)*+.-**-('4-.&()++,*'**'%5-)(95,,102.-*)()'('$&$$#&%$*(%$(%+&(&+&($#(%&)'''#&)3+(-,$*))'$,)(*+),,-,/1('%*0.+,.6+**,'0'%'-1,5958795:2358667,)$*'(#&)++.,-,..,+03/)./10,81**359.+.23,1+'-&+,/4%$*),0%'())686;55:500','&((*)-*(%'()'))++.-)))(,0+)+*12,*,-1.0%,'4044.0(++$''%&'&(()*-.()'('+(*%++650010193.7.*+*)*)+(-&'$&&((+06652.%)'(+()'#%%"$%$&%')+.-%)%$&%&&%'&%%"%##$
