# Supplementary material for: De novo species identification using 16S rRNA gene nanopore sequencing
Source: PeerJ. 2020 Oct 21;8:e10029. doi: 10.7717/peerj.10029 (PMC7585375; doi:10.7717/peerj.10029)
Supplement: Supplemental Information 3 [file peerj-08-10029-s003.zip › pass_fastq_runid_2c9cf7bc05858273f10e7d7ec552fc0bd742dc3e_469.fastq]

@0fafbecd-289d-4079-b319-772d553041d4 ch=310 read=157102 start_time=2019-12-13T18:18:03Z barcode=BC01 runid=2c9cf7bc05858273f10e7d7ec552fc0bd742dc3e
CTCCTACGGAGGCAGCAATTAGGGAATATTGCACAATGGGCGCAAGCCTGACGCAACCATGCCGTGTATGAAGGCCTTCGGGTTGTAAAAGTACTTTCAGCGGGGAGGAGAGGGTAAAGTTAATACCTTTGCTCATTGACGTTACCCGCAGAAGAAACACCAACTAACTCCGTACCAGCAGCCGCGGTAATACGGAGGTGCAAGCGTTAATCGGAATTACTGGGCGTAAAGCGCGAGCGATTTGTTAAGTCAGATGTTGGGCTCAACTGGGAACTGCATCTGATACTGGCAACGGAGTCTCGTAGGGGGGGGTAGGAATTCCAGGTGTAGCGGTGAAATGCATCAGAGATCTGGGAGGAATACCGGTGGCGAAGGCGGCCCCTGGACGAACTTGACGCTCGGAGTGCAGCGTGGGAGTAAACAAGTTAAGGTACAGTAGTCCGCCGTAAACGATGTCAGCAGGTTGTGCCCTTGAGGCGTGGCTTCCGGAGCTAACGCGTTAAGTCGACCGCCTGGGAGTACGGCCGCAGGTTAAAACTCAAATGGGTGTAGGGGTACACAAGCGGTGGAGCATGTGGTTTAATTCGATGCAACGCGAGACCTTACCGATAGCGGCATCCACGGTTTTCAGAGATGAGAATGTGCCTTCGGGAACCGTGAGACAGGTGCTGCATGGCTGTCGTCAGCTCGTGTTGTGAAATGTTGGGTTGGTCCGCAACAGGCACAGCCCTTATCCTTTGTTGCCAGCGGTCGGCGGGAACTCAAAGGAGACTGCCAGTGATAAACTGGAGGAAGGTGGGGATGACGTCAGAGTCATCATGGCCCTGCGACCAAGGGCTACACGTGCTACAATGGCGCATACAAAGAGCGACCTCGCGAGGCAAGCGGACCTCATAAAGTGCGTCATAGTCCCGGTTAGGTCAACTCGACTCATGTAGAGTCGGAATCGCTGGTAATCGTGGATCAGAATGCCACAGTGAATACGTTCCCGGGCCTTGTACGCACCGCCCGTCACACCATGGGGAGTGGGTTGCAAAGAAGTAGGCGGCTTAACCTTCGGGAGGGCGCTTACCACTTTGTGATTCATGACTGGGGTGAAATTAACAAGGTAACCGG
+
**++)+/)/&)--4550(0((1/*,,*%()'(()8-.21.,,13848:22360.3.402-%23)*40..+*1+0.76:5+423:,,447.%/(),9-(%+*'32+'-(&(&-*)/-972/.0,+,52,14/045307/,/315-0/'&-+,2.*,+.'()(**//085645/3'38112.(06++.,*/2/0154*0(&'*+*+,60;0:050,+(+(**1/399568:7*,./(&.0+$06.&,,--15976&&$&&-483231))&&/2/45767623202333020)-&*'-&'*004*('+*.,120.,-2%/(2-/))171.+*--04,*+,0)**%(&''++017377+(.,--+,0-/:521/(-,*,8-+1:5+(*571.),')(*(-'*+4(-(')/.-../1182)(%-1-0.)+5.3'*%$%)&))%%00+),./04;8,4(*$((*$,'*)(/$-(*6*(++(/3++,,24506'6)-+-0180001131/-66244836/./4-&'(*-3-.)&(%).*55<;76788<..4-'+*($'00)&$+)-075627211,//41.+,35:15:40-()*'04/310,)'),%%&%($%*-**/-61057,(+()-9;8**&'(,810(+31+-,496891;7132879605.7).1610*)(().524488453()*+-7755:10-26.+-11*7/5/'(0.--//)3)./.'**%.7,//..4.-74.43283110382.)*)(1-0..9329*.)%'$#*'+2/42//**./*227+(-(/-1.--.2.66897663&'(+.17789-7+5*'&&')-0.).5465/-()*-166.4795350.1126885'%(%&++25.+%&%(()24;%64740//1.007++,+,,./%,-070/+(+,/$--*+,.,/.-&**0++,*'$'()0(2*-,5554%1108/0*-223214268966,*+'/,+)4-473762:-,-+.05/,.12&/,0863;8+,43312:55596)(*++/32;434:-(+-*+(,($#%$$&(',//8/.2)&.217442302/%*24,+.256:555434+*)--'%$$%#$&%#'*,1.399;/1
@8ec450ef-68cb-4a0d-ab3d-5c1c22b1644b ch=30 read=99028 start_time=2019-12-13T18:18:02Z barcode=BC01 runid=2c9cf7bc05858273f10e7d7ec552fc0bd742dc3e
CCGGTTGCTTGTTACGACTTCACCCCAATCATCAATCCACCTTAGACAGCTCCTTCCTTGCGGTTAGGCCATGGCTTCCGGGTATTATCAACTCTCGTGGTGTGACGGGCGAGAGGTATTGGCCGCAAGGCCGGAACGTATTCACCGTGACATGCGATTCGCGATTACTAGCGATTCCAGCCGTAGTCGAGTTGCAGACTACAATCCGAACTGAGAATGGTTTATGGGTTTGCTTCACCTCGCGGCTTCTCCCTGCACCATCCGGTGTAGCGTGGTGTAGCCCAGGTCGCCAAGGGCATGATGATTTGACGTCATGCCTTCCCGCTCCAACTGTCACCGTCTCTTCGGCGATCTAACTTAATGATGGTAACTATGATAGTTGCATGTTGCCGGGACCAACCCAACATCTCACGACACGAGCTGACGGCAGCCATGCACCTGTATCTCATATGGCTTCTCTCCATCTCTGGACGCTGGTATATCAAGACCTGGTAAGGTTCTTCGCGTTGCTTCAATTAAACCACATGCTCCACCTTGTGCGGGCCGTCATTCCTTTGGGTTTCTGTTCTCTTGCGAACGTACTACTCCAGGCGAATTATGACCGTTAACTGCAGCACTGAACTTCCAGCCAACCACTTAGTACTCATCGTTTTACGGCGTGGGCTGCCAGAATCTAATCCTATTGCTTACGCTTTCCGGGACTGAGCGTCGGTTGCAGGCAGATCGTCGCCTTCGCCACTGGTGTTTCCTCCATATATCTACGCATTTCACCGCTACGCTTTAGATTCCACGATCCTCTCACCACTCCTGGCTGCCCTGGTTTCTATAGCTTACTGAAGTTAAGCTTCGGGCTTTCACCACAGACCCTTGCTGCCGCCTGCTCCCTCTTTGCGCGCTTAATAATTCCGGATAACGCTTGCCACCTACGTATTACCGCCCGGCTGCTGGCACGTAGTTGGCAAGTGGCTTTCAACAAAGTACCGTCACTCGGCTACCATTTTCTGCCAGCCGCCGTTCTTCTTACCAACAGAAGTTTTACAATCCGAAAACCTTCTTCCTTCGCGGCGTTGCTCGGTCAGGGTTTCCCCCATTGCCGAGATTTTCTTTGCCTCCCGTAG
+
///130(,-+*1+(*-+13/.%)()&-/194664726,'+'./-02653532-/53/200/(,/4'.154'&()(--/%,*)+%)2,00.,./.22,553330112&263*&'$(()%),+,04'),42.33))0-42025:5%&%&'''')./,*,6:7004.7.,++(,-162+2)($(%&&**+,/+02:.2499773758-9*('%(()+//73419<3,1:812/-'*-3/+0548..+0+,5/*20'(--/24370/'%,'(&',,52((('(%''''/443+*.**-67//2..00/5:6.15777++%)+.26/(%,+/-,&()'./,-*))+%)*8.*&$%$))'(-*+..0-.0225553/(&$&%%$'&.')$%%'2.3&3/*)($-)..*-*245671)*)&&#$&&*+)*()('(+'-40,&'$'''.102362(*&(')')3)-+.13..,+(%&$$&$%%-+.//'242/0330*+(,.5)4.842.%&'%'+(*023&,(,,::/:00(-)+,1+&&$##%)%)&)&)'$&*+,./)*1()(*,55/1428--).2.0..340.33.*+,/)(.15'''.&&&&%'((')($&&%'$$%$&)*.,,-)%%$#''-,/'$'),(.0-.0/.98589:+./+5+(&'(&&(&*&$&&&''*.0,6.(%,+$$&%&((*298-,087522-,)7665'+6*((%&(0,-233177+,+,./07:1(-+/3+19)/(*/5...124975211.3:3.15;./0-,+((&%$').,90..-%--((*+,)*,*-./*)%02+**+(-2:6;91,+-&,*(,),..)'&3*4+*+1:6*:823:3**+)*-0/3;9+2(&&+(38134++.-84('&.,'&**+,)&%)0,59:/:.4/:.7-+)*0'%((&--*&-+--.1-45++(&*.-*+,-0*(%0-.4454%.,%('(*//1//)*(%-/-+1/47673)**--20*&..)7:9()%%%$''1127;5-7+,)(''$%%,*-+(*((-05+(-,9373118973:8;99:;5+,+(*(,.*4)')*,*4.65*4-.;,.:372+,:25)))$%+')/'(''&,+)-7++4,1
@5acdef81-e3d1-4261-adc2-3ff923f51282 ch=329 read=81718 start_time=2019-12-13T18:17:38Z barcode=BC01 runid=2c9cf7bc05858273f10e7d7ec552fc0bd742dc3e
CCTTGTTGCTGACTTCACTTTGATCATGAATCACAAAGTGGTGGCGCCTCCCGAGGTTAAGCTGCGCAACCACTCCGTGGTGTGACGGGCCGAGATTGTGCACAAAGGCGGGAACGTATTCTGCAGCGTGATCCACGCGATTACTAGCGATTCCGACTTCGCGCAGGTGGTTGGGCTAATCCGGGACGGCCTTTACTGGTGCGCTTGCTCTCAAGTGCTTCTCTTTAGCGTGCCCAGCGCGATATTAGCAGCCCTGGTCAGCAGGAGCCATGATGACTTGACGTCATCCCCTTTTCCCTCCAGTTTATCGCACTGGCGGAGTCATCCAGCGGACCGCTGCTTAACAAAGGATAAAGGTTGCGCTCGTTGGGACAACAGCTTATTTCACAGCACGGCTGACTGACAATGTTCATACCTGTCTCCACGGTTTCCCGAGCGCATTCTCATCTCTGAAAACTTCTGCGTGGATGTGGAATGAGTGGAGTTCTTCGCGTTGCATCGAATTAAACCATGCTCCACCGCTTGTGCGGGCCCCCGTCAATTCGTTTGAGTTTGCAGCGGCCGTACTCCCCAGGTGAACCGACAGCGCGTTATCCGGAAACCACGCCTCAGGCACAACCAAGTCGACATCGTTTGGCGTGGACTACCAGGGTAATATCCTGTTTGCTCCCCACGCTTTCGCACCTGAGCGATGATCTTCGTCCAGGGCCATAGCTGCGCCGCCGGTATTCACTCCAGATCTCTGCGCTACTGAATTTCACCGTTATACGAGACTCAAGCCGATTATCAGATGCAGTTCCCAGGTTAGGCCAGAAGTTTCATCCTGACTTAACAAACCGCCTGCATTAACGCTTTACGCCTAAAGTAATTCGATTAACGCTTGCACTCCATACCGCGGCGGAGTTGGCCGATTAACGCTTCTTCATAAGGTATTGGCGATCAATGGAAACAAATTAACTTTACTCCCTTCACTCCCGCTGAAAGTACTTTACAGCGAAGGCCTTCTTCACTTACACGCGGCATGGCTGCATCGGGCTTGCACCCATTGTTAATATTCCGCCGCCTCCCCGTAGAGGAG
+
,('/'.0''&'&+20.*)(*&&',,(.*)5--)./6-.*+'*$&&'/.**-*(%)**8/+%&$$%$&$$&'&')1/',*+/)')*+(1*,((%&#*'(*--,,44,01/')*+(*3/(+-($%&#&$$&$%(2'&),.1117//..+.0468/*)+/724)&$$$*()+))$%)+()(./2,++'$%%$%%&'($)*--&$'&'.)(()&$%'%+,358;640,2%%$$$%%'&$%''%'&&)&+)%'&'&/3((*+*-'&&&,*%(5.'''()''%&')+6345709-.(').-.1))3%&&).0,..%)$'&()*,,'*)*%')##$#%*(34-+))',./2.-53*1/46-&-.*)&&$%&))0+-264/3(,%$&''$15(-''(%($''*$%&(()/.-+'(%)(&$$+-0+)*(%&'%,&-+0(&((&',-+..19/0768521/*/32,),(&$%&-.;;/.'&'''&'&&&(*0+-2:1230+-((/%)+/0&%--/09701,'(,+0+)/.,--0*2,.-0*..0-*(,,.021.%,0/,)00.'$$%$%&-02+*,,,.(+'%+&$(%%$$'&0**/.2430*(.'-+./(-1),)-2--%),,)'&$&%++-.1.+/146018+*)**'-2*+)',3//*%'%''*,+0.--60'*,/13*%((&'&')),%/++,(,-1,(&$)*/12-.1*'0-,+,&&&##&$(/17(./+4011:5&((-)%'$'')%##$$&&$%#$$&2..-#$&$'&&'&*(',-*,-''%+&%$0&)*3+/4613,53,3,'(1,0(%(+5+'&&$**:1//,/&%&++..6,)-8/9;668545&4'&$)'*,.+'(%'$'%)&%),4/.,((/),)($%%#"'%&**'%($(+')&&%%%%&/&&$&%)%)($%&%&))%%+%&#(&.)+(,*%$+*)+,/8-,+(*&+/*&&.*3./96-.,14*-2-%''47.+442245+--/1.($$$(*'**+.+*)/.6:2(&*'''),,0***(&)0+6-.,-.&331/+'($0,*',*$*(&'+,023.$'%#$&'332--/*,%(&*$
@0c2e8bda-100b-4422-b7c2-babe72063f20 ch=89 read=138873 start_time=2019-12-13T18:17:14Z barcode=BC01 runid=2c9cf7bc05858273f10e7d7ec552fc0bd742dc3e
CCGTTGCGACTTCACTGATCGCGGAATACAAAATTGACGCCCTCCCGGGTTAAAGCCTGCTTCGCAGCTCCACTCCATGGTAGGCGGTATAAGGCCAGGAACTGTATTCACGTGGCATTCTCACGACTACTAACGATTCCGACTTCATGGAGTCAGGTTATGGGAACTCAATCAGTTCGTGCGCTTTATGAGGATGCGCTTGCTCTCGCGAGATAGCCTGTATTAGCCGGTAGCGTGTTAGCTGGTCGGGGCCGATGACTTGACGTCATCCCACCTTCCTCCAGGTTTGTCACTGGTCTCTTTAGTTCCCGGCCGGACCGCTGGCAGCAAAGGATAAAGTTGCTCGTTGCGGGACTTGTGGCTGCTACGGAAGCGGCGACATGCCGGCACCTGTCACGGTTCCCGAAGGCATTCTCATCTCCTGAAAACTTCGTGGTCAATAGAATAAGGTAAGGTTCTTCGCGTTGCATCGAAGATTAAATACATACCGCTTGTGCGGGCCCCATCAATTCATTTTGAGTTTTAACGCGCGGCACTACAGGCGGTCCGACTTAACGCGTTGGCTCGGAAGCCCACTTTTCAAAGGGCACAACCTCCAGTCGTATCGTTTTACGGCGTGATTTCACGGTATCTAATCTGTTTGCTGCTGACGTCAGTCTTCTTCGATCCGGGGCTGCCTTCCTTTCAGTATTCCTCCGGAATCTCTCTACGCATTTCTTGCAGATTTCCTCTACGAGACTCCGCGGCACGTATCGGATGCAGTAGTTCAGGACGGGATTTCATCTGGCTTAACAAACCGCGCTTACGCCCAGTAATGATTTCGATTAACGCTTGCACCTCGTATTACCGCGGCTGCTGGGGATTGCAGGTGCTTCTTCGGGCGTCCAATGAGCAAAGGTATTAACTCTCCCTTCACCTCCACTTCAGTGCCACAGCCAGGCCTTCCTGCGCCATCGGCTTTAACCCATTGTGCCAATATTCCCACCGCCTCCGTAGGAACAATATCCAGCACCAACAGAAGGTTAACGCGAACACGACAACTTTCTTCGCTCAGCAATACGTAACGGCA
+
)%$)&$)+*-.1+#%(&$'&'&&*',*),+34(/'&%)*,4,)/-)),,&5)1-#%$$#&)0,'+%-&&+)%()32*+)('%)0/''(%'+/.128%--)(''('%)('#&'(&.*+-71'(&'('&))(*.(-,2360&'*23:97831***,%'3//&(')+%$(()++/1'127.**%*%(/00-*&#*'&+'+((*&#%&',/-*''(),&()'%#$$($$$(&'%%$$$$%&/*)&(%-+*)&(0030.--,-,,.,-15678607/)-.,1,(&(%#+((*&$(&&)()))%(%)-*%+/+45**+*)(1+63**,'*)'%'30(-,11,/'(''%$$#&(0.-,60*&(%$$$$$&$$%'**)&%%#'*,112-*()'&'&&**'&()(.,58:24,(&'()***1.**'*,1,))('*+,*-0.(()&%$%%%(%'*$',(,+00*/04-.3/&(*-822032'$&&&,'&'&$#$%$#'%%&+)+)()(('&%%#%&(&%++**-0-*+*+4::-5.0&&&&&%%$%%$'&,22,+*%&''&''-&&$%&))*'--.%)(('42*#'$&(''&&&'(#$$$&)'&&,(-(.,,*,2543;:/*,,///++%)3&&%%)('(-+((++//)21%$%$#$#%%'+,0.,,+2--0,&&''3((),%('''%%((''*)'%,,,616//1()).+(((')-./21434:6*+)$%$'')('%&%-.%1*)**')./(()$%#&%%$$$,4.100+,*+,,1/%,2.*(/,(-3.,---.+-())-'('+((('))+/.'*)33+*1,1*)'**1%))*.2-+-)(&%&)'+*&%%((+)).,**(.*,('$%(/)&*&&%#(,/./6<42-*''&&$%((0,3102.56*+.-),()$%%&&35/*81(*(()*%*+0*)',&&$$%(&.+(**,,(((&$%$#%&$.+.'''(%$#,.,(,0*/&.,10155471+#'%%+'(*2.224-(+-,(0.00(('*+-6257()+1(/*44/-)/+),)%&$)((-,/51*.0-&&%'(*)/-,'/(&((%##$%
@ebeca969-c8ee-4bec-8075-73e2150f4e6d ch=186 read=97017 start_time=2019-12-13T18:17:02Z barcode=BC01 runid=2c9cf7bc05858273f10e7d7ec552fc0bd742dc3e
CTCCTACGGGGCAGCAGTGGGGAATATTGCACAATGGGCGCAAGCCTGATGCAGCATGCCGCGTGTATGAAGAAGGCCTTCGAGGTTGTAAAAGTACTTTCAGCGGGGAGGAAGGTAAAGTTAATACCTTTGCTCGTGACGTTACCCGCAGAAAACACCGGCTAACTCCGTGCCAGCAGCCGCGGTAATACGGAGGGTGCAAGCGTTAATCAGAATTACTGGGCATGCAAAGCGCAGGCAGTTTGTTAAAGTCGAAGTCATGAAAATCCCCGGGCTCAACCTGGGGCTGCATCTGATAACACTGGCAAGCTTGGGTCTCGTAGGGGTAGAATTCCAGGTGTGGCGAAATGCGTAGAAGATCTGGAGGAATACCGGTGGCGAAAGGCGGCCCCTGGTTGAACTGACGCTCAGGTGCAGCGCGGGGCAAACAGGACTAGGCTACCCTGGTAGTCCCACGCCGTAAGCGATGTCGACGATTTATTGCCCGCTTGAGGCGTGGCTTCCGGAAGGCTAACGCGTTAAGTCGACCGCCACAAGAATACACGGCCACAAGGTTAAACTCAAATGAATTGACGGGGGCCCGCAGCGGTGGAGCATGGTTTAATTCGATGCAACGCGAAGAACCTGGTGCTTATCCGGGTTTCAGAGATGAGAATATTGCCTTCGGGAACCGTGAGACGGGTGCTGCATGGCTGTCGTCGCTCGTGTTGTGAAATGTTGGGTTAAGTCCCGCAACAGAGCGCAACCCATATCGCTTGTTGCCAACGGTCCGGGGAACTCAAAGGAGACACCGGTGATAAACTGGAGGAAGGTGGGGATGACGTCAAGTCATCATGGCCCCGCTTACGACCAGGGCTACGATGCTACAATGGCGCATACAAAGAAGCGACCTCGCGAAACAAGCGGACCTCATAAAGTGCGTCGTAGTCCGGATTGGGAGTCTGCAACTCGGCGCTCCCATGAAGTCGGAATCGCCAGTAATCGTGGATCAGAAACACGGTGAATACGTTCAGGAGCGCGCACACACCGCCACGTCACACACCATGAAGTGGGTTGCAAAAGAAGTAGGTAACTTAACCTTCGGGGAGAGAGGGCCTTACCACTTTGTGATTCATGACTGGGGTGAAGTCGTAACAAGGTAACCGG
+
(+//-/3/.-)'/.34.9472&-+,)2-*)-.,810624-56/(2.2446.2*(*))*8735754534,-0&(*+.797;73&4./7),/:.$'$%%+1-0056278*&)+)())'-;60.3/3-.2-+,,)-/3)6-+.64823;711-.3620()-030.01712275868:3'.&-215.5-*7**+3.0++-*)((*)()+1./+)$$%(&-)/035-)(%(%%+.*'(%%&')2+.48/.9/6/))./%&''+&&,,+010+/63*(+,),4,113+042*,/,-23332,+*()),.28..-%%$$17./-+-13+2+6+00'-*-0.''3)-**()&((*,*+2120()(&)4569/-1+(/)''').+120..-)*0*')52,'(-*('((-),-,/,,,0.5934,*+,-*-4-**+:-4'48010''&&&'07.,-90//174&%('-1-22),,...*-((%**)/8/-/60.:5&'+),,+004520-2-9)/,(&%*(***'').,628/78799:65/&()('%%&)5.2/60.)+,'3)4-52-+(+/86/.-1113467;6*+392(*%'(4/01)()+.1212<:8784-,-../6867/.3/*'&(&&*-+*)1),+30)).,656+++-.20/*++))21/191813;:.6/236630272523.1501221:89754,*'),3452319./.)51,-132:838391601/+,545*)+,,6.3,630&.)+0+*/3+211:;5)6073++,..-)+06659)-))('*$(+(0/0023:1320.''+)/-3.-47-/0.-(&(*'+,488:9+.-0630.%(%&$$(*180/)3+'))($*+9:591:1.;100123657(&'(')--..010/-(%%%,.&,/921201352:0,,+-./4131,.,(0*+6-.3,)+--1;151//4483,2169,.72+4*+,((')+.)*&$&(+2-./:81333-++*+'))+61&'*)-//195%-+$((**()&-,.-2:2.,$((.3/.+,-/303-*'()(.32;.//54-$'*'(,,2*2**%)*1+0+6/)3+*)(''%('''(*+*28-(-1'$)',-;666334439:42145246577878.+,*:::;63
@4d6663b8-057d-4ae5-8a3d-f61290d46efc ch=147 read=128239 start_time=2019-12-13T18:16:03Z barcode=BC01 runid=2c9cf7bc05858273f10e7d7ec552fc0bd742dc3e
TGGTTACCTTATTGCGGCTTCACCCCAATCGCTGACCCTACCTTCGGCCGCTGCATCGCCGCGAAGTTAGCTCACGGACTTGAGTGTACCAGCTCTCTGTAGTGTGACGGGCGGTGTGTACAAGACCGGAACGTATTCACCGCGACATTTCACCGGTCGCGATTACTAGTAACTCCAGCTTCATGTAGGCGAGTTTCAGCCTACAATCCGAACTGAGACTGGTTTTAAAGTTTATCCCACCTCGCTTGATATTGCATCTCTGTACCCAGCCATTTGTAGCGCGTGTAGCAGCCCTGCACAAGGGCATGATGATTTGACGTCATCCCCACGCTTCCTCCTGGTGCTTAGGCAGTCTCGCCTGATCCGCCAATGGTAGTAACTAGCGACAAGGGTTGCGCTCGTTGCGGATGGCAACATCTCGGCACGAATGGCGACTGGCCATGCACCTGTCACCTTGTCTGAAGGATTTCCTCGATTAAGAGTAATGCAGGGATGTCAAGTGTAGGTAAAGGTTCTTCGCGTTGCTGGAATTAAACCATGCCTCCGCTTCGCCGGAGTCCCCGTCAATTCCTTTGAGTTTAATCACGCGGCCGAAATGCTCCCAGGGCCGGAATCGCCAGTACGCGTTAGCGGCGGCACGGAGGTGTTAAACCCCACACCTAGTATTCATCGTTTACGGCGTGGACTACCAGGAGTATCTAATCCTGTTGCTCCCCACGCTTTCCGAGGTAGCGTCAGTTACGATCCAGAGAGTCTTGTGCCATATGCTGGTGTTCTTCCTAATCTCTCTACGCATTTCTGCCGCTGCATAAATTCCACTCTCCCCTCCTGCCTCTAGATAGCCAGTTTGATTCGGCGCAAGTTCTTAGGCCGGTGGCTACATCCCGCCCAATCATCGCCGCGCTCCACTTTGCGCCCGAAGTAAATCCAGGATAAACACTCGCCACCTACGTATTACCGCGGCTGCTGGCGTAGTTAGCCGTGGCTTCCTCATGGGTACCGTGTTATTTTCGAGACAGAGCTTTGATCAAAGCCTTCATCACTCACGCGGCGTTGCCGTCAGGTTCCCCATTGTACGAAATATTCTCCTGCTGCCTCCCGTG
+
'%&-4+,,5,%3)$*.///4-(**,+*.,/,-*)'/0*)*.'(('&&$$$$,$&$*,'&$%'&&&(0-,-3//(),.+')%($'(&4(1+(%+,0-*$%''0/1(*-/&38206--,+.0/(/528:35/-//864:0),2-1557'*,,*&'%/*3-''.-2603+)',+'(*-/,)*.+*.2/.-,+++&-,6+'*%&&#'',3*+,*-50/./156630999.-1**)4,&(++($..'*&&)&))-*5++,+,2/,)&'(,2))(),,.3)'&&&'%''*)*'%&*,1:4+(-(',-)/.,6700/.(.5-,-05776913:/(-%(.,7-//0.()*####'-:56584-..0/*,153&%)'.+,/5433.6./(*'123632*2/**()(./4326/,,+''$$%&%)++*&)'('$%&%#%)*)(&(*(&**&($(%)),+-($+**3./,+*-++(%/44.*)-,-/1-1)()*-4/-.1//4+7700--)+*(()*+,5)+,28+1*$'*+2.(%((()',(,,-)+$$#&))/-'((&$#$#))&')1780,355531/)+,*++,/41,4)+$&$&%&(%$(+'*'*'-+($120.&')&(%$$&$&$%%%%&(++)(+'.+1)(')01*-))',''02+60,%/,/31//368;748962:5..+5/./5;45601,,1/%&&,.3/47798+.28*--/12.*-+,1-,/0&%(%%%-+)/4006/'*$%-0*))*+)+-,/(%&#')(+*,(0/0*0,.:51+-&),1**())-,'-,.+27**%%+,%(,$'%$)+(-,62%'(+',-/)+02+),((-**+/11'352779%($%$%&%%#)&)(*)&('')%*(&('')((&(((+(+&+.+-.,,%'*$%%#%&-.20&'0,'%&&.,)'((%%*)'(+,(/2.316,.&,*/&*+)+*'&(',*--*+)((+2-//.+/)))(*048/,*,),()(,0./+-)/(*(++3+./(++$&'(%%$%++)()%)*07-*,12&+(%*++-.//1,//1+,**+3//.1))+%+/',)(*1/2,&*./1--&)&*.1695-/&%%(**3-..81./1
@1fc292f5-4c7f-4b3e-805d-e09275492bff ch=106 read=205095 start_time=2019-12-13T18:14:27Z barcode=BC01 runid=2c9cf7bc05858273f10e7d7ec552fc0bd742dc3e
CCGGTTACCTTGTTACGACTTCACCCCAGTCATGAATCACAAGTGGTAAAGCGCCCTCCCGAAGGTTAAGCTACTACTTCTTTTGCAGCCCGCTCCCATGGTGTGACGGGCGGTGTGTACAAGGCCGGGAGCATTATTCACCGTGGCATTCTGATCCACGATTACTAGCGATTCCGACTTCATGGGTCGAGTTGCGGGCACAATCCGGACTACGACGCACTTTATGAGGTCGCTTGCTCGCGAGGTCGCTACTCTTTGTAACGCCATTGGCACGTGTGTAGCCCTGGTCGTAGGGCCATGATGACTTGACGTCATCCCACCTTCCTCCGGTTTATCACTGCTTCTCCTC
+
70/2332392:.00+,./89:6&./4,)+1/(*+(121112-'/,7+90-*4547/0-77++//3.5/0((%$''*76;539:0).,'/3*&+,1<415:934342845.7)52/1.0*..05/4.*56&&)&*))2:435:5929203;3164+3)&*./0:0/0424553910./3362*/,++,-,(,/5)--9.--,/1/1,2/0/.,.3,2(0',,87151&---0)+3//0;;11.)-..1,*0$),/082++)(,+06+2*-'(*10022-)-/1;+)9;6702-.-44:88//++*-283336;/.+/:-*484562//2*118111,&&##&'',''$##
@9275de10-5bc3-4a28-a854-221197b4832c ch=106 read=205091 start_time=2019-12-13T18:14:22Z barcode=BC01 runid=2c9cf7bc05858273f10e7d7ec552fc0bd742dc3e
CGGGAGGCGGCAGTGGGGGAATATTGCACAATGGGCACAACCTGATAAACCATGCGCGTGTATGAAGAAGGCCTTCGGGTTAATAAGTAGCAGCGGGAGGGAAGGGTAAAGTTAATACCTTTGCTCATTGACGTTACCGCAGAAGAAGCACCGGCTAACTCCGTGCCAGCAGCCGTATACGGAAAGTGCAAGCGTTAATCGGAATTACTGGGCGTAAAGCGCAGGCAGTTTGATAGAATCGAATGTAATCCCAGGCTCAACAGAACTGCGATACTGGCAAGCGAGTCAAATTGGAATTCCCGGGCTGATTGAAATGCGTAGAGATCTGGAGGAATACCTGCGGTGGCGAAGGCGACCCCCTGGACGAAGAACTGACACGCTCAGGTGCGAAAAGCGTGGGGGGGGAGCAAACAGGATTAGATACCCTGGTAGTCCACGCCGTAACGATAATCGACGGAGGTTGTGCCCTTGAGGCGTGGCTTCCCGGAATAACGCTACGCGTTAAGTCGACCGCCTGGGAATACGACGCAGGTTAAAACTCAAATAATTGACGAGGAGCCCGCACAAGCAGTGGGTATGGTTTAATTCGATGCAACGCAGAAGAACCTTACCTGGTCTTGACATCACAGAACCGAGATGGATTGGTGCCTTCGGGAACTGTGAAGGACAGGTGCTGCATGGCTGTCGTCTCAGCTCGTGTTACGTGAAATGTTGGGTTAAGTCGCAACGAGCGCAACCCATATCCTTTGTTGCGCCAGCGGTCCGGCCGGGGCACTCAAAGTGCCAGTGATAAACTGGAGGAAAGGTGGGATGACGTCAGGTCATCGCCTGGCCCTTACGACCAGGGCTACGTGCTACAATGGCGCATACAAAGAGAAGCGACCTCGCGAGAACAAGCGGACCTCATAGTACGTCGTAGTCGGATTGGAGTCTGCAACTCGACTCCATGAGTCGGAATCGCTAGTAATATCGTGGATACCCGCGTGAAGACCGTTCCAGACGCCTTTTCGCCCACCGTCACCATGGGAGTGGTTGCAAAGAAGTGGGTAGCAACCTTCGGAGGGCGCTTGCCACTTTGTGATTCATGACTGGGGTGGGGAAGTCGTAACAGGTAACCGAAGATGAGCGACGAGCAGAAGTAGGTTAACACAAGAAGACACCGACAACTTTCTTCGGCGCAACAGAAAGGTTAACACAAAGAGACACCGACAACAGCAATACGTAGCGGCA
+
&'0*)/61(62206330.('()*-.,+$'*.-+0/-$%(&,.,.+&,)%&,,/+.-//.01../11*+,*.-55:5+5632,+)-1%)&#&%..-83.,-'+)/1*(*31.0/8--+*((-*+56540,*)*)3+')($&$(-($((%+-293855/5,,,1,.(+.-+50.02-.***,-0/%&)(++5826040.+)*&*'%((*+.1346245;8.//0)(22045;.+++)(+**-&'01//'5(+-+$),,0,+(*&)&''('(%'-,324740+()$')+)%&'-*$$+&2+2(&*()&'*#.&))11*,//.)')(,-67:.()+%(&%&%#&%*()-'%'())'')--.2/*),.36-.0&'+***+,'.*/45&,0/.,,+0-(((134+-.-/0+,-.2;27/-,&5')(75/683,-35321/'#%%&&&())+,+*%$&'))4.6/1*+.()',4''-)+.4-/./-//*1('*/)%$((''),),,.*132((+,,43,,./-+)'&$%())'-.31-8/.0,-*(-./1,+)'-)*,+'&-,%(15,,12604&-$7642%$(+/,0:;-065.../.9331/0((0.-07/*+*'+-+(02./,*-.0/3(*+0561/')(+-80+5+4.22565971;9+5/03-(&)(,-.+3243541+()).4457745/*,))/6636'+($$)*,,-*,02;3932626027&,+-,&%%&''+)-*&%+),/))79/0-+)&)/+-.2976-2*1())+'*'..124+&'%(/).,,,,01,**),*,+*1)+*4/77.1666600*'+-++/0()%%(,.2*())*+-4;04.-'&&(&0/0,&'+(&'%%$(())-/1'&'%)('-*%$&)*-2/%'&&'25*54;748..%&)(')**2434.0-2(1'7*10---+&'+)',-6434/68()*%&(3*5&314265/1,0+)(')'33:75*78++/(''(,(('+)+36))+61.0../.*--05)%)'%&(&'1+-*-)%%(+2,90422+&)(')'.+))&*'/,56:8/0',0-11/2+&-.)/097---.06.',-.1./2,+--(%&&&+,2+&')*)*(%%)')*-,),.&(+.,-/(&12,'(&()00.8-2),'-)/&(+)*/,052161-+18*'&*&&*,%0*1-&&0.'-(/,9-65569.&((*818*&'+1))%$''(,+.-)*'&$$$&
@122c8003-ec04-4115-b9b2-590a9e93c530 ch=381 read=202836 start_time=2019-12-13T18:13:45Z barcode=BC01 runid=2c9cf7bc05858273f10e7d7ec552fc0bd742dc3e
CTCCACCACGGGGGGAGCAGCAGAATATTGCACAATGGGCGCAAGCCTGATGCAACCATGCCGCGTGGGCAATGAACTGAAGAAGGCCTTCGAATTTGTAAAAAGTACTTTCAGCGAAGGGAGGAAGGGAGTAAAGTTAATACGCTTGCTCGTGACGTTACCCGCAGAAACACCGGCTAACTCCGTGCCGCTGACCGCGGTAATACGGAGAAGTGCAAGCGTTAATCGGAATTACTGGGCGTAAAAGCGCACGCAGGCAGTTCCTTGTTAAGTCAGATAATGAAATCCCCGGGCTCAACCTGGGAACTGCATCGTACTGGCAAGCTTGAGTCTCGTAGAGGGTAGAATTCAGGTGTAGCGGTGAAGTAGAGATCTGGAGGAATACCGGTGGCGAAGGCGGCCCCTGGACAGACTGACGCTTTCGGGTGCGAAAGCGGTAAGAGACAAACGCAGGATTAGATACCCTGGTAGTCACGCCGTAAACGATGTCGACTTGGAGGTTGTGCCCCTTGAGGCGTGGCTTCAGGTAGCTAACGCGTTAAGTCGACCGCCTGGAATGCACGGCCGCAGGTTAAAACTCGATAGTTGACGGGGGCCCGCACAAGCGGTGGAGCATAATGGTTTAATTCGACGCGATACAGCGCGAAGAACCTTACCTGGAATGCCCGACATCACGGAAGTTTTCAGGAATGAGTATGCCTTTAAACCGTGAGACAGGTGCTGCATGGCTGTCGTCAGCTCGTGTTGCCAAATGTTGGGTTAAAGTCACGCAACGAGGCGCAACCCTTATCCTTTGTTGCCAGCGGTCCGGCCGGGAATTTCAAAGGGAGACTGCCAGTGATAAACTGGAGGAAGGTGGGACGACGTCAAGTCATCATGGCCCCTTGACCAGGGACTACGTGCTACAATGGCGCATACAAAGAAGCGACCTCGCGCACGAGAACAAGCGGACCTGCATAAAAGTGCGTCGTAGTCGGATTGGAGTCTACGGCTCGACTCCATGAAGTCGGAATCGCTAATGTTGATGGATCAAATGCCACGGTGAATACGTTCGGGCGCTAACACCGCCCGTACGCTATCAGGAGGTAAGACAAAAGAAGTAAGGTAGCTTAATAACCTTCGGGAGAGCGGCTGCTGTGATTCATGACTGGGGGTGAAGTCGGCAACAAGGTAACCGG
+
*10,'+((*253+)'$&*+.-))++...4,+,+./-.2,)+014/091228701+4044(.*'(&&&#%&*%$$&&'()+0*+.)0-./70'$$,*(&#%',.(')),060,,/2,+'-0*'+0+.**+%()/;5+-2-3,-,&&+)**-*&')*.033016.+-((,,+,/33/++*+.---')(&'&%'%%&))-.))))()-..-/()',-086447-7,1&*+%2(*,.-13874426277,&&%&%)(+*(+0%+2*(&'(')))('()/22,*((',/1*236-).1228.'*($%)),-./87))(#&$%)+1,,.$%$$%%+,./0*-4*'**(**&-)1+4))5/,(*+*182(/(%')()(***)**,.307368:3:/00((-*&,+)+.66+'-3/2../.%)'+&&'&)*%1)())'+/+).,(*&&)$'&42/*($%((+%00/02/),/+,17321.6),08877;<42-*,***&&%$%.,//1/4.0&,)(&&(,(/4.0322.042)-+(%#%)-6001/12+/(()*,/.*-/+,**%')(&)(*/4+)(&+)61;;9-.-),.&%(,%&&'048/1:--0/)-(()6:985%((,+(%(.248;/76:40'%)0-01*,+(*%0,,0*,//4-4--+($%%(&'(+*()989602/0-/,,9;.,%/)&,+.,)*%-+/((+$(($%'-.0/226125667544440676436487''),134,5.)%'+05,.0027212/)&$&%%''--25,'0*4365.4(()4+01%%.'*26006+.-1551,213/10-)*)/)+39/,-+&'+01267-//-/128,1169)+/,127.-(,(-*(+34231()((++32/.0.(%%%(*392+60.)'(('211.-.4867;5+2))*)+-*$(('(565345**%%$&'*%*)-12,12<732*&'%$(.:,--10+'()+.616)+(/)++%'%%'%(()(&/.1,+0*%)&*)'()%,*').334/.-(%$&$)34221((0(*.1,//5678;7/42341).(,%'&#$%&*2*02'%&#&%%'&,'&+)''&*'&$&+-65-'(,'')')')()''%-&').,40:7.6+'''%)&#'&&(,+,047;78877976;83+-+-++-.&,.+3/78.8..84917
@e7c42537-9e1b-49ae-8ad1-e48d92cd0fff ch=85 read=155045 start_time=2019-12-13T18:13:33Z barcode=BC01 runid=2c9cf7bc05858273f10e7d7ec552fc0bd742dc3e
CTCCTACGGGGAGGCAGCAGTAGGGAATTTTCGGCAATGGGGAAACCCTGACCGAGCAACGCCGCGTGAAGGAAGAAGGTTTTCGGATTGTAAACTTCTGTTATAAAGGAAGAACGGCGGCTACAGGAAATGAGTAGCCAGTGACAGTACTATTAAAGCCACGGCTAACTACGTGCCAGCAGCCGCGGTAATACGTAGGTGGCAAGCGTTATCGGAATTATTGGGCGTAAAGAGGAGCAGGCGGCAGCAAGGGTCTGTATTGAAAGCCTGAAGCAACCAGTAAAGCCGCAGGAAAACCAGGCAGCTAGAGTGCAGGAGAGGATCGTGGAATTCCGTAGCGGTGAAATGCGTAGATATGGAGGAACACCGGTGGCGAGCGACGATCTGGCCTGCAACTGACGCTCCAGTCGAAAGCGTGGGGAGCAAATAGGATTAGATACCCTAGTAGTCCACGCCGTAAACGATGAGTACTAAGTGTTGGATGTCAAAAGTTCAAGTGCTGCAGTTAACGCAATAAGTACTCACGCACGATGATACGTTCGCAGAATGAAACTCAAAGGAATTGACGGGGGCCCGCACAAGCGGTGGAGCATGTGGTTTTGAAATTCGAAGCAACGCGAAAGAACCTTACCGAGTCTTGACATACTCATAAAGGCTCAGAGATGGAGAGATGGCTATATGAAATACAGGTGGTGCATGGTTGTCGTCGCTCGTGTCGTGAGTGGTAGGTTAAGTCCACGGCAGGCGCAACCCTTATCGTTGGTGCACCATCATTAAGTTGGGGACTCTGGCAGGACTGCCAGTGACAAGCGCGGAGGAGAGCGGGGATGACGTCATCATGCCCTTATGACCTGGGCTACGTGCTACAATGGATGGTGCAGAGGGAAGCGAAGCCGCGAGTGAAACAAAACCCGAAAACCATTCTCAGTTCAGTTGTAGTCTGCCAACTCGACCACATGAAGTTGGAATCGCTAGTAATCGCGAATCAGCATGTCGCGGTGAATACGTTCTCGGGCGCGTACACACCGCCGTCACACCACGAGTTGATGCAGAAGCCGGTGGCCTAACCGCAAGGAAGGCTGTCTAAGGTGGGACGGTGGTGGGGTGGAGAATCGCCCAACAGGAGTAACCGG
+
..2-'%&(+2-*.0/646,+,+'*')-*49/+,5056552+''+-.2,,+/11/1-//1/.15(()'**3-1.0%**)00:843/6.25/-.3.-3)')(,,-+:9/+3,,)274+4-././65).+20,+-))()+-4-35542+-*&')'*/.))$$&(**0-..7166742.2/*+./*361-,,++-,.155170028448*,-/921/'+&)/+%0&9::70,50+')+)')'&*()07*()(+,+17/0152%,-)&)((04&(,'&(*/---0.41*'0-%&*)&,0.4-861331112/-+//01(11+,+0-,--02408/9/70&&$*)*77,,,+(129942311220/60086/70,14/5,+),()(.-.231/90<19:80/(%'*-/10+--,1%(*+()*2-17+*++19;7/63-1/**3.2-3(,+0100/03*+05734:<;83332//1/1587/165;6:49261386+0052($'-088895.5.5.56240/58+,())*$(&((((&('+,-304:2+)**+-115971685:/..-061415217.*./)',,--.,10061,()*(0)**0,62(#'))/114.6-./8877113()257.7-,220//3+-/-.485-.//%&'4/-2234''&+%.,5-('&((-21./353.2.)**-./202979:9:9949000116*+.25444551*(''-2/0,33:34,.03%.'-+%&((',+(0:4.3456575&(($'$*.56784:35,-6/99/.232+'')$+*-,,,.5*.../1..'(&%+,*-('''+/'04647787(')((93457;1,0/0889966-))&'('(52-/.1216;87,5756-*().,*0*+.-1+0877*)++,,8/.1;:515'$'+07/5388809*,/10(+01()))153//*-*-//()+(+--63940917002/155,,(+,2/00965842.0002865++.23+*2+*10272.2*6.,)'$-,///-1.*--(*2.-,3.1/-.-,,'$%$/''+.+-73976911/.216-.-),)+()+-*)0121324101.'$&)()/*)/,'+)*&)%(**&''%,,*()*&*(3042)+
@095cc14f-8097-48ba-b5a9-f886422238ab ch=134 read=126083 start_time=2019-12-13T18:12:45Z barcode=BC01 runid=2c9cf7bc05858273f10e7d7ec552fc0bd742dc3e
TTGATGTGCTTCGTTCGGTTACGTATTGCTGGTGCTGGCTTTGTCGGTGTCTTTGTTAACCTGCGCCTGTCGCTCTATCTTCCCGGTTACCTTGTTACGGCTTCACCACCCCAGTCGCGTTCACAGGTGGTAAGCGCCGCTCCCGAAGGTTAAAGCTACCTAAGCTATTTTGCAACCCACTCCCATGGTGTGACGGGCGGGTGTGTACAAGGCTGTATTACCGTGGCATTCTGATCGATTACTAGCGTTCCGAGCTTCATGGAGTCGGTTGCGGGCTCCAATCCGGACTACGACGCGCACTTTATGAAGTCCGCTTGCTCTCGCGAGGTCGCTTCTCTTTGTAGCGCCATTGTAGCACGTGTGTAGCCCTGGTCGTAGGGCCATGATGACTTGACGTCATCACCTTCCTCAGTTTATCACTGGCGGTCTCCTTTGAGTTCCCGGCCGGACCGCTGGCAACAAAGGATAAAGGAGTTTGCGCTCGTTGCGGGACTTAACATTTCACAACCTGAGCTGACGGCTGACAGCCATGCAGCACCTGTCTCACGGTTCCCGAGGCACATTCTCATCTCTGAAAACTTCCGTGGATCAAGACCAGGTAAGGTTCTTCGCGTTGCATCGAATTAAACCACATGCTCCACCGCGTACGTTTAAATCCAATTCATTTGAGTTTTAACCTTGACCGTACTCCCCAGGCGGTCGACTTAACGTTAGCTCCGGAAGCCACGCCTCAGGGCACAACCTCCAGTCGACATCGTTTACGGCATTATGGACTACCGGTATCTAATCCTGTTTGCTCCCCACGCTTTCGCACCTGAGCGTCAGTCTTCGTCAGGGGCCGCCTTCGCCACCGACATTCCTCAGATCTCTGCGCATTTCACCGCTACGCACCGAATTTCTACCTCTGCGGAGGGTAAGCTTGCCAGTATCAGATGCAGTTCCCAGGTTGAGCCAGGGGATTTCACATCTGACAACAAACCGCCTTTGCGCCGGTATTCCGATTAACGCTTGCCCTCGTATTGCGGGCTGCTGGCACGGAAGGTTAGCCGGTGCTTCTGCGGGTAACGTCAATGAGCAAAGTGTGCTTGCTCCCTTCCTCCCCGCTGAAGTACTTTGGCGAGGTGCTTCATACACGCGACATGGCTACATCAGGCTTGCGCCCATTGTACAATATTCCCCGCCGCGCACTCCCGTAGGAG
+
+&++,,+*-0326896*--.*-./(0+*+34.712341*,1))./*1076818,++,-6/90,-,,*(()+++)),+.99818*.705,0.8//18//-*..5*'&-*146,****''()*)#$%)*+-3022/1054%(*19/-25373455''*+*20,*&$%(%.1/-&&+)17++2209901785545684:9/*+&'(/,.-)-,./($$&&**',4/678466;994423*-,9.-./.,*,;43,(&((-*+-2/**)(&+3-)-&'&++5(7+2:.5.-,'&(.022313,-.90++,)(),3*').+))(()-14/)+*)*-.5.22+478('%%(+-2002*&%()'..0./**'%'))(5:75311*-03/),,2**+('()*.029:;4.17085:-6))-3/(0+&($%**)2/.(,&&.+,34:76;30532364451280931(423*./.+*)(+)'(34))4599:73:-(&.21+-)0-533:40)+*/-$$&)033557+('$&$/+$-8.781//00;96789:2/10798585//01.-/,05++-+.,--/039:1-1/34+..(&++*+,/47,,/.14,305,.64167251103/*',(,.;79.,-,0/1775/05+*++&+))/)*+++.(0(44+$''%*+,6::))&&$$%&$*-(-*.-:87+'++6/6763,.2-8/84191./27+.2*3),1.2459743,4-.'/-5/6/1&-+0024404343:-&('++#)'%),-446587,-,%+,21-+.()+.;-*-+/51*%*(-.:82.1+04+-11247130118<9568+670,1248733334:432+&&))/)((*(*,.-,.-+01337;1*)+868/+-**(()%#&--+((%)'&(&&&*-)*)'+*+(+1/.16).0(16-024+,-,-.8-)*,,0,,--7+$),22),98/(.-.4+-/-/,)6:931(''$'*)+.11//,1168((*7-0,'%&(%$,3-..%($&%&'+0+.77::5:3(-)+&&)..+))0),'*$&(+-245142/07335-3-,,48584++('+(*,-&++62(.5/+*+('*&'/'+)()//.4)2))($(%#%(-/12312'-++.'.000841&/01+)/**.:---157*-5./&3,7/34-4;;,(,'(*./,./1;10468//-
@2f850522-afdf-4c4b-b3ab-c43e52db19e8 ch=146 read=139231 start_time=2019-12-13T18:12:31Z barcode=BC01 runid=2c9cf7bc05858273f10e7d7ec552fc0bd742dc3e
CCTTGTTACGGCTTTACCCCAATCATCGAAATCCCACCTTAGACGGCTCCTTCCTTGCGGTTGGAGCCGCCGGCTTCCAGGTGTTATCAGCTCTCGTGGTGTGACGGGCGGGTGTGGCGGCCGAACGTATTCCGCGCGACGTACTGATTCGCGATTATAGCGGTTACCAGCTTCATGTAGTCAGGTTGCAGACTTCTGGTCGAACTTCAGAATGGTTTTATGGTTTGCTTCACCTCGCGGCCCGGCCTCTGCACCATCCGTTGTAGCACATTAGTAGCGGTCATAAGGGGGCATGATGATTTGACGTCATCCCGCCTTCCACTCCAGCTTGTCACTGGCAGTCTCCTTTAAGTCCCAATAATGATGGTAACTAACGATTACAAAGTTGCGCTCGTTGCGGGACTCCAGCCAACATCTCACGACACGAGCTGACGACAGCCATCTGCACCACCTGTATCTCATATGGCTATCCTGCCATCTCTTAGGGCAGCATGAGTATGTCAAGACCTGGTAAGGTTCTTCGCGTTGCTTCAGATTAAACCCGCATGCTCCACCGGCGGCCAAATCAATTCCTTTGAGTTTTCATTCTTGCAGACGTACTACTCAGGCAGATGCCAGCCGCGTTAACTGCATGCCTGAACTTTGACATCCAACACTTAGTACTCATCGTTTGCAGCGTGGACTACTGAATTATCCTAATCCTATTTGCTCCCCACGCTTTCCGGGACTGAGCGTCAGTTGCAAGGCCAGTCATCGCCGCTTCGCCATAATTGTTCCTCCATATCTACGCATTTCCGCTACGCTGGAATTTCGTCCCTCCTGCCCTCCTGGCTGCCTGGTTTCACCGCCTACTGAAGTTAAAGAAGCTTCAGGCTTTCCACCACAGACCCGCCGCCGCCTGCTCCTCGCTTTACGCCCGAAATAATTCCGGGCCAGCGCTTGCCACCCTGCATTATTGCGGCTGCTGGCGCATGGTTAGCCGTGGCTTTCAATAAAGAGTACCGTCACTCCGGCTGCACCATTTCCTGTAGCCGCCGTTCTTCACGCTTGCAGAGTTTACAAATCCGAGCCTTCTTCCTTCACGCGGCGTTGCTCGGTCAGGGTTTCCCCATTGCGAAATTCCCTACTTGCCTCCGGCGGGG
+
'',+(/6,----//(&-03*-0/4254)/,+*67.,63220(,-+5001-/35)+)(.(-*8*,%&12#'*++,360)%16)''(%&)'&***)*'.&'+&')..)/1224((+)+1)+''*()/1)1,/2+-((&&&#'&+'/22*.*+',-),-%&&),/)-5%'')#,.302235627-'(),,()%,&*+(&$%#$('''(%$%&)/3/'/*094.0*-,56)**/,')/-/,)-((&)&%('&.)(+(,64865((0%&%''&(%4')'*)()')&4353.,370(&$$)'..,382,,.0166-86)*394741(*)6+%(**,*.1&.+.1-+*./*,%&*+''$%%&$,(,23/+(**0-7.--31-))+%,0(,&+(.)/454873:4214+(($&&'%''+,./053/(+++/&)&&1./.,,/131%&'&&%&))$/*%('))0.02-,))(*)/30640)&&(((/0(*+(%(($&#&'((&(../5,230./*''$$*()%))1769;601++2+0/6)&%**+/;,7.'#''(.0/3,+1+#&%'%%%'+/,/-31:1'(+*+,-46:+32711./-/+/27-2/.-,-/1113.&)%)%'$$%)')*,/40/'%%%%%$+),-/.+**+*+23,2()%+''(')*,,056/78-00)$&#)*+4..)*),.*&'')1,.0()2;::94,67+*3,786*)++++:3,32;71/0.%&&%),+/.;0.,%(%'&&&+,*.-%&(%'+-/558'&'%))*4:81+)*'').,*)..241;+-,(+1+.'($&&$#++'(((+2((+-+-+$&'*)),0012756:75;7-''&###(%**+/..243..%**%(,10).7-16.,,$)()*,/3:6-%&%$(((+.+,//23')&'-.3),-2-'$++*('3*8.3*,&'%%$+*--2-15)02(*(0%*'(/-*-/100**)(''$(#/'07,+)1.4744*,/,&),*04.(&(,+29737&(*0'/*/.&('+*'1;5.*%$$&*13269495-,3.')&'(%$&'&*+,73,-*.+*+)')'*+,6.1897/81+,),)0113.,),.-5/4)+/1-:*.0/-,+.24%%''(,)+&%%&%%$((*.&)'*'030
@df681526-e7c0-4d1f-b4b9-2b449c6bdf1d ch=339 read=124159 start_time=2019-12-13T18:11:44Z barcode=BC01 runid=2c9cf7bc05858273f10e7d7ec552fc0bd742dc3e
CTCCTGCAGGGAGGCAGCGGTGGGAATATTGCACAATGGGCGCAAGCCTGATGCAGCCATGCCGCGTGTATGAAGAAGGCCTTCGGGTTGCCAAAGTGCTTTCAGCGGGGAGGAAGGGTAAAGTTAATACCTTTGCTCATTGACGTGCCGCAGAAGCACCGGCTAACTCCGTGCCAGCAGCCGCGGTAATACGGAGGTGCAAGCGTTAATCGGAATTACTGGGCGTAAAAGCGCACGCAGGCAGTTTATTAAGCCAGATCGCCAGAAATCCCGGGCTCAATAGGAACTGCATCTGATACTGTAAGCAGGAGTCGTAGAGAGGTAGAATTCCAGGTGTAGCGGTGAAATGCGTAGAGATCTGGAGGAATACCGGTGGCGAGGCAGCCCCTGGACGAAGACTGACTCAGGTGCGGCCCGGTAGAGGGCAAACAGGTTAAGATACCTGGTAGTCCACGCCGTAAACTGATGTCAGCAGGAGGTTGTGCCCGCCCGGCGTGGCCCGGAGCTAACGCGTTAAGTCGACCGCCTGCGGGAGTACGGCCGCAAGGTTAGAAACTCAAATGAATTGACGGGCCCACTTTAAGCGGTGGAGCATGTAGTTTTAATTCAATTACGCAGCATAGAAAAAAGGAGCCTTACCTGGTCGGCATCCACGGAAGTTTTCAGAGATGAGAATGTGCCTTCCAGGAACCGTAGGACAGGTGCTGCATGGCTGTCGTCAGCTCGTGTTGTGAAGTGTTGGGTTAAGTCCGCAACGGTATAGCCCTTATCCTTTGTTGCCAGCGGTCCGGCCGGGAACTCAAGGGAGACTGCCAGATAGAAGCGCTGGAGGAAGGTGGGGATGACGTCAAGTCATCATGGCCCACTTACGACCAGGGCTACACGTACTACAATGGCGCATGCAAGAGAAGCGACCTCGCGAGAACAAGCGGACCTCATAAAGTGCGTCGTAGTCGGATTGGAGTCTGCAACTCTCGACTCCATGAAGTCAGGATCGCTATTAATCCGTGGATCAGAATGCCACGGTGAATACGTTCCCGGGCCTTGTACACCGCCCGTCACACCGTAGAATTAGGTTGCAAAGAAGTAGGTAAAGCAACCTTCAGGAGGGCGCTTACCACTTTGTGATTCATGACTGGGGTGAAGTCGTAACAAGGTAACCGG
+
*+582.2-)20&)13*55-+517+./4-:.+*+-062380.',34(4800//.2+,+1.0..,,--002562-1()()).4277-9,,(((&.+'%*(-(,41-0..34)(-/.+/4,)*1()2.6..-:1:;1.033,6--+'&)&(5./*(*(&%%-)'*+&)/+-.304452.++&)-3&''')-80/20-(,(&(452020/:1;00'.-+3-111574.&+,74+(+,+%(%&((/1*2595)/-3/+.3,,01,-/0,&/-&(0*&(+)')&*%%$,)2//000//6,,-1//1)'()&&#((%**,')-/))%'&,&*+-//1/$*),*(''''+*)+60../&-'(&+./98952/(.*+/7:076.2)(&)&'%(-68--3745(),*,.*)()(5.80.+))+*(*('(*'%/+)*.956(++)7),)+0+0/+,6344:83/11260/183/&)),*+)%%&$+($(*11122894')'%'''(-+')*)*4((()/))*+-/745/422265)+('*.%1+'%(()+/00,+4-*(0((%+.*+67478515.5.//)+).)4*&('&%'&,,(111/((++)+0&-,9:-073:4('-(''$*(&($$%'.2653()'$'-(('&*)*')((&')+20)+-.3**()15,5/0+-,:8856;8640.+)).(%4.2/8;43*(0,5/50,,-,+/+//866554.12'--.124-4-))&))%(*-1&.*+9+3,-6.)*40)*%$&(((/-)*1,01*+/*%/,&'**./(,-/,0-5-&301,.//'*)1,*,-88,7'&%&%'&1&&))*/8/,2,,-+'+$)/..564542-1(').292+,+,46*#&$%$%)+42.3+**(%'%&'(&.0+23:437,++&'$+.-()()((.0041.4&+((+('*+5)22;855452039).(5,898&2&.//*0%4)&($&(,/.2-&-,,*+)*/40800/22114'5,1-1+-+&*'%$),,+/4;:6710/62/-)&(+-(((4,-1-+24-('/-/)'%$%%&%(/-.65../,,)/,&'(**)*)%-349)1+/-'&+&('2++/6/)--2/1-/1%*,')**/-,.0+06,-12)((().9287543*+++&*,'+'(/-.11724+4-1728-.
@701b91a6-fac1-4cb6-806e-532e97a6590d ch=34 read=142943 start_time=2019-12-13T18:11:44Z barcode=BC01 runid=2c9cf7bc05858273f10e7d7ec552fc0bd742dc3e
CTCCGGGAGGCAGCAGTGGGGAATATTACGCAATGGGCGCAAGCCTGATGCTGTCATACCGCGTGTATGAAGAGGCCTTCAGGGTTTGGTACTTGGCGGGAGGAAGGTAAAGTTAATACCTTTGCTCGTCGTTACCCGCAGAAGAAGCACCGGCTAACTCCGTTGCCAGCAGCCGCGGTAATACGGAGGTGCAAGCGTTAATCAGATTACCCTGGGCGTAAAAGCGCACGCCAGGCGGTTTGTTAAGTCAGATAATGAAATCCCCGGGCTCAACCTGGGAACTGCATCTGATACTGGCAAGCAGTCTCGTAGAGGGGGGTAGAATTCAGGTGTGGCGGTGAAATGCGTAGAGATCTGGAGGAATACCGGTGGCGAAGGCGGCCCCTGGACGAAGACTGACGCTCAGGTGCGTGGGGAGCAAACAGGATTAGATACCTGGTAGTCCACGCCGTAAACGATCGACTTGGGTTGTGCCTTGAGGCGTGGCTTCGGAGCTAACGCGTTAAGTCGACCTGGGGAGATACGTACGCAAGGTTAAAAACTCAAATGAATTATTGGGGGCCCCGCACAAGCGGCGAAGTGGAGCATGTGGTTTTAATTCGATGCAACGCGAAGAACCTGGTCTTGGCATCCCGGAAGTTTTCAGAGATGAGAACATGCCTTCGGGAACCGTGAGACAGGTGCTGCATGGCTGTCGATGTCGTGTTGAAATGTTGGGTTAAGTCCGCAGCAGGCGCAACCCTTATCCTTTGTTGCCGGCCTAAGGGAACTCAAAGAGACTGCCAGTATAAACTGGAGGAAGGTGAGATGACGTCAGTCATCATGGCCCCTTACGACCAGGAGCTACACGTGCTACAATGGCGCATACAAAGCGACCTCGCGAGAGTAAACGGACCTCATAAAGTGCGTCGTAGTCCGGATTGGAGTCTGCAACTCGACTCCAGCAAGTCGGAATCGCTAGTAATCGTGGATCAGAATGCCACGGTGAATACGTTCCCGGGCCTTGTACACACCGCCCGTCACACCATGGGAATTAGGTTACCAAAAGAAAGTAGGTAACCAACCTTCGGGAGGGGCGCTTACTTTGTGATTCATGACTGGGGTGAAGTCGTAACAAGGTAACGG
+
-,3',27+-4/1'510.,(1*-./-7.(*&)/4108/.-/49*9:22232.)&&()*%/4-.+)'(+,-/,)'**++-61.22&$##&$#%&&&,)%*,+(**('+1),+$&%&.*-.2049.)+-.&'$),5,/4)(-)'.+&)-&(()+)*)),2,.-/(*-)+41//,,.,.1.9,2-,,710,*('*-1.**-8.5.45&.-*4-7)))04991/3670230+)*%-+&+11066;315663247)-.,&%%(+32,434-'26334547:7750-4./000003010.44,8++3(-++...2584-+,,-/-)+))/-2.:(*3/,'&)&)(-,,4-**++(&&((*,,0:201+0//451((1-9,.+0)1-05/:82*8998212////...+/12-3*'(&(:586'((+6927'10'1-+,43/7522/0/045-+-,899;;;8+,(+(52,,*/+'(0+.*.))++,/5301/5/,../+),,448411.-314-46414+'')&*&('')+-$%*&-/3455;296832577:9//-222'(&).67.,.2)$'$$&%$''&$%(&),.1'++3--,-20<<0.312--,--;9887731622+/.+-4765.,%*((1/*)1,2.-9</3/--,-00)(%##%'-/825,+:.0889673051504678:;9746042((/5/..&)+16613,(/5..5968638340421')*&.//486:949;5383343273*,7)-))&-+$((()(*,-67..''%(*44638.+.*+37:5541./,-*1++,'/,0799865/4799/.**+3303('&&(*00;35.)*),**'((./86461:11975776*52.))(324323/,-)(&%%,1)..765888&&6;64566:956788,:,(+':+81,,,+)+-,0.0253433'&&)&%%((032,+,+*-&*.2878598:777/.+8569812172/06*++*//10+,1002)0*)*,,-+0/.121/3100/15561-*)$(&$'+.0&0*4:3)%++&'()8101',$+(**5:81;1*.1.4.&&*'()280-33/13,*1/,11-(*.*)*---047998/.0724+-(1
@2fbfb6cf-e1a9-48fa-98b3-f79f8425e868 ch=201 read=97584 start_time=2019-12-13T18:11:34Z barcode=BC01 runid=2c9cf7bc05858273f10e7d7ec552fc0bd742dc3e
CCAGTTGCCTTGGTACGGCTCCCGCAATCATCAATCCCACCTTAGACAGCTCAGCCTTCCTTGCGGTTAGGCCACCGGCTTCGGGTGTTATCAACTCTCGTGGTGTGGCGGGCGGTGTACAAGGCCGGGAACGTATTCACCGCGACATGCTGATTCGCGATTACTAGCGTTCCAACTTCATGTAGTCAGTTGCAGGCTACAGTCGAACTGAGAATGGTTTTATGGGTTTTACGCTTCCTCGCGGCTTCGCTTCCCTCTGCACCATCCATTGTAGCGTGTGGCCCAGGTCATAGGGGCATAATGATTGACGTCATCCCGCCTTCCTCCAGCTTGTCACTGGCAGTCTCGCTAAGTCCCCAACTTAATGATGGTAACTAACGATAAGGGTTGCGCTCGTTGCGGGATAACCAACATCTCGACACGAGCTGACGACAACCATGCACCACCTGTATCTCCTTATAGCTATCTCTCCATCGGGCCTTTATGAGTATGTCAAGACCTAGTAAGGTTCTTCGCGTTGCTTCGAATTAAACGTGCTCCACCGCTTGTGCGGGCCCCGTCAAATTCTTTGAGTTTCATTCTTGCGAACATTACTACTCAGGCAGGTACTTATTGCGTTAACTGCAGCACTGAACTTTGACATCCAACTTAGTACTCATCGTTTACGGCGTGGACTACTGGGGTATCTAATCTATTTGCTCCCCACGCTTTCGGGACTGAGCGTCAGTTGCAGGAGCCAGATCGTCGCCTTCGCCACTGGTGTTCCTCCATATATCTACGCATTTCACCGCTACATGGAATTCCACGATCCTCTCCTGCACTCTGCTTCTTGCCTGGACAAGCTTTACTGAAGTTAGCTTCAGGCTTTCACCACAGACCGCTGCCGCCTGCTCCTCTTTACGCCCAATAATTCCGGATAACGCGCACCTACGTATTACCGCGGCTGCTGGCACGTAGTTAGCCGTGGCTTTCTAATAAGTACCGTCACTCGGCTACCATTTCCCTTAGCCAGCCGCCGTTCATCCTTTATAACAGAAGTTTACAATCCGAAAACCTTCTTCCTTCACGCGGCGTTGCTCGGTCAGGGTTTCCCCATTGCCGAAAATTCCCTGCTGCTCCCCATAGGAG
+
:3.21*&'%$$'%,%+()-,4('$)',)..672:088*'*%(&)+4.*/146%%&'(/.526140701%,55,*5-1//6.6*00---713,/%)).-0,/+--1(*+*%+,0/8387286/010.,&**//-111:335;55,0,3688885181017234//1/262237)-&(..703000362+*/,,,(.'/,,++'/1*,81.--,.6014939/,07<15;</())+(+-)(*&(',()3,-./8.<3..2/0+0859;2.76++//1&.(''')(*,0221212*)6112-0.-,026-1265783:6+,7;8<98,7)((..9443+639443898780'*471,:77*//+-)2())02144354324433-3,+*6,900/445/7/,,167,&)++.)/.57500,,.-.--.5554651018088-++)/3+-6.1123338*-'%*&%),-6665.50--,()&265:9-/&+%-*+)-/(+*+/-,%11/*133;9:<;7://('(3,9.6-3.14&)&)$'(,-,2/,,2-+,77-1*+15.'-*&*),1.+333268<:729<+2-,--,12%+&&'%%().6678&-%'&*,)'*+*+..9.9/659110006669.09:-/082;&*%&)-*,++,567::95:5..-:0-.2:8:8-55&44/3023638/-*).8*,371;:-%+*)08-,+77)0(((',466//6.$,#('&*,55113315436446215:469;;:9;;5967:6644(324,20236<:24660012237546145-/-.-/1/400,/8223.0...)()('%((.614.(%$$$&-.()001/,.05/'()57)4744;6,(+*)++559:&'(')4*))&&&*,8./4:.',,24/-1-044/:+:-:51,-()%)'*//20)/%*5-/4-,+/47564754'..34691/.42.47940970017010%0*.87:1*-.//('1&(63+90+1)+)(&))((2/(*3,58)&((&&.2+-3./'(/*+-::),2997+*.-04087;89<97731&,*/,2022:878)/'&(&2821;5275,),6-..+.067092.'&&(+(*,/.0.*-*57.,
@16a9da53-d9dc-4631-9fad-4b0006a1d850 ch=341 read=102426 start_time=2019-12-13T18:11:33Z barcode=BC01 runid=2c9cf7bc05858273f10e7d7ec552fc0bd742dc3e
TTGGTATGCCCCGTTCATCAATTGCTGAATTGCTGAAGTTGTCAGTGTCTTTGTGTGCCCTACTTGCCTGTCAGCTCTATCTTCCCGGTTACCTTATTTACGGCTTACCCCAATCATCAATCCCTTGGGCGGCTCTTGCGGTTGGTACCCGGCTTCAGGTGTTATCAGCTCATTAGTGCTGACGGGACGGTGTGTACAAGGCCAGGCAGTATTCGCCGCGACATGCTGATTCGCGATTACCGTTTAGCCTTCCATGTAGTCGAGTTGCAGACTACAATCCAGACTGAATGGTTTCATAGGTTTGCTTCACCTCGCGGCCCTTCCCTCTGCACCATTCATTGCCAGCACGTGTAGCCCAGGTCATAAAGGGGCGCAGTGAAGTTTGGCTATCATCCCCGCCTTCCCCTCCAGCTTGTCACTTAGCGAGATCTCGCACAAATTAGCCGTAGTGGTAACTAACGATAAAGGGTTGCGCTCGTTGCGGGATAGCCAACATCTCGGCACAGGCTGGCGGCAACCATGCGCCACCTGTATCTCATATGGCTATCTCTCCATCTCTGGGCCTTAGATATGCAAGACCCTGGTAAGGTTCTTCGCGTTCTTCAGATTAAACCACATTAACCACCCGCTTGCGGGGCCCCAAATCGAAGTTCAGCGGGTTTCATTCTTGCAGACGTACTACTCAGGCAGATGCTTATTGCGTTAACTGCAGCACTGGGCACGGCATCAACGCCGTGCACTCATCGTTTGTGGACTGCTAGAATTATCTAATCCTATTTACTCCTACGCTTTCGGGATACAGGCGTCAGTTGCAGGTGGATCGTCGCCTTCGCCACTGGTGTTCCTCCATATATCCTACGCGTTACCGCTACACATGGGATTCCCCGATCCTCTCCTGCACTCTGGCTGCCTGGATTTCACCATGAAGCACTGGGAAGTTAAACTGGGCTTTCGCCACAGACCCTTGCTGCCGCCGCCCTCCCTCTTTTACGCCCAATAATTCCGGATAGCCTTGCCACCACATTACCGCGGCTGCTGGCGCGTAGTTAGCCGTGGCTTTCTAATAAAGGTACCCGTCACTCAGCTGCAAATTTCCTTAAGCCGCCGTTCTTCCCTTTGAAGTTTACAATCCGAAGAGCCAACTATTCCTTCGCGGCGTTGCTCGGTCAGGTTCCCCATTTGCCGAGATTCCCTACTGCTGCCCTCCCGTAGGG
+
$'+..,(''%(*((--')',&-(+../&&)(++%&**(20)()%(+$/-13-)+%,'))''%%'((462463,-0133443-)++&'(..),-.1'06)').)''((.*(&&+0/+-//0(0*%##)-1+**))&&&$%%-,3+-+*.6,*,)(-(',/.,)/+,,.&-,.$,&%(0.&('-/010&-*0,*,),-224/)1*%,,,)&(+2/,%,++,03879363626:6./2,4,&'%&%/*)%/,/./'%'+-/275'$*,9/417322)((&(,(,,01/*(*+,*,6,3,-'2238.((.3/1263,($&%&&((,,;0,01**&--78;6155'($$()'.'''')++4/+,6441436*+25/.5-++,'&&*-1'+((#')97-:1.('+527/92.+5+.(*1*&,4*'(%$')'&$%*,1/(,##$%&%#%#+'&)()1&.-.%**+,*)(/+:.-.()/377978/52,-(3./&)%+&,*5455,.&'&&&%'./-4..-+',(+11402..,$)'**//1/02&'$%%(),/2...-2:4440-,/2&'%$$(($)*..2(-,/,/%'*---0-44;10.2,1-07/284/.//1*,-)'&&$'''&,)(21*'+*0,.,2)&)**&*,*+-%)&%-10%$$'*00::6.69)2+&(%'(*&+)/0+,-.+2-3&'()%('(*-.-/*/,-,*+/0.+-&/*/'%+$$,%,&,--,,*.0+.+.$**2055-+*&''56432'/0+&&$''(*,.29343)(&(&$*)36+.22.39/,(420)&&'*)*&*+&+-(&'#*&(&(-22.0014++,+*/4,120//-.703//41222-+*&('*()$'%&*,(,0&,&)',,1*,6/545*-,28423/36,+($'(-&%(*)*+.+/6)1:/.)'$'))*+&'')*03))%*-6/3+(0%'*()-*.*,+*,,6531()'$%(%&&&*/$+,+*062/-0-('%'(1-+-2/.236201127&'*)'/*.-''&%%'.-*0+'$*0-/0708-'&''#%(+7&**('(+'%%%'(*,2/58*('('*3*')'$%&'%)))$-%&%-*'(%'%&'#$$#)),.9:9322+*01)(++.:*(+)*3/,),)''*+)*%%%&'+&&*))&)+/.//8/..2(817**1*++87.&/2'(-+*(&(.+-1*'+.2,...,8,)29*+;420*
@03c17704-bdcc-4f44-853e-28a298f845b9 ch=134 read=126006 start_time=2019-12-13T18:11:09Z barcode=BC01 runid=2c9cf7bc05858273f10e7d7ec552fc0bd742dc3e
CTCTACGGGAGGCAGCAGTAAGGGAATTTTCGGCAATGGGGAAACCTGACCGAGACAACGCCACGATGAAGAAGGTTTTTCGGTTGTAAACTTCTGTTATAAAAGGAAGAACAGCGGCTACGGGAAATGGTAGCCGAGTGACGGTACTGATAGAAAGCCACGGCTAACCGTGCCAGCAGCCGCCTTGGTAATACGTAGGTGGCAAGCGTTATCCGGAATTATTGGGCGTAAAAAGAGGGCAGGCGGCAGCGGGGTCTGTGGTGAAGCCTGGAAGCTTAACTTCCGGTAAGCCATAGAAACCGAGCTAGAGTGCGGGAGAGGGATGTGGAATTCCGTATTGTAGCGAGTGAAATGCGTAGATATATGGAGAGAACACCAGTGGCAGAGAGCGACGATCCTGGCCTGCAACTGACGCTCAGTCCCGAAAGCGTGGGGAGCAAATAGGATTAGATACCTAGTAGTCCACGCCGTAAACGATGAGTACTAAGTGTTGGATGTCAAAGTTCCAATTGCTGCAGTTAACGCAATAGGCGCTCCGCCACCTGAGTAGTACGTTCGCAAAGTAAAACTCAAAGGGGAATTGAGCCGAGGGGGGCCACGCCACGGCGAGTGGAGCATCAATGGTTTAATTCGAAGCAACGCGAAGAACCTTACCAGTCTTGACATACTCATAAAGGCTCCCAGAGATGAATGTATAGAGATACGAATTGGTGCATGAAGTTTGTCGTCAGCTCGTGTCGTGAGATGTTGGGTTAAGTCCGCAACGAGCGCAGCCCTTATCGTTAGTTACCATCATTAAGTTGGGGACTCTGGCGAGACTGCCAGTGACAAGCTGGAGGAAGGCGAGATGACGTCAAATCATCATGCCCCTTATGACCTGGGCTACACGTGCTACAATGGATGGTGCAGAGGAAGCGAAGCCGCGAAAGTGAAACAAAACCCATAAACCATTGTCAGTTCGGATTATGATCTGCAACTCGGCTACATGAAGTTGGAATCGTAGTAATCGCGAATCAGCATGTCGCGGTGAATACGTTCTCGGGCCTTGTACACACCGCCCGTCACACCACGAGAGTTGATAACACCGGGAAGCCAGTGGCCTAACCATAAGGAAGGGCACATGCAGGTGGGGATTGATGGTTAAGGTGAAGTCTTTCTGAGTAACCGG
+
%&%%'**56+,5+*.*%*)0)'*&+'29;.,5,*+3/682))0-15**+-.)&'%*)(*'((%('$%'()&,.,4.7880/,.(+'''+*(+6-221;32350(,)7.,498&54/:1,*+')+*/.-130..17'%()../-)(&('%'+'%*))'/50-(*'')-')&*')++)/.+/2+-('''*+.70,-&*,..,''&+.+145:5/5(*0'*+,+-0.2+)(*,27-('%-*)+)/53282(**&).+*,01)*)(()+(/3.0/..()+)/'(2-.)(/-/7*3,+,*)06+*'&%%',./.002.)3,*)().-(('',4,3-9,(&,'+)$&&'(*&''),6/+,575634543'*140*%)2---0607:3:-'(*)'+*21-,-+6*++#-&'*2513123:88892+-2)&&*-*)*/11+..&*10::/(31.411237*9,*++,,,04/./.4:89:;983/2**(**/23,-./5;59695993:302/1&0(*'%&)',&*,-4+4(.**&&%#"%)+77032%'&(+))++.445/255()--)%%*35211-+.+&'*(&%,'(((*%&$+*.20(+)$'&('$%%%+&%*-17-,.')()+/4/565.59:7))*$(*$)$%),.*+.3'(%%&$')+'*''+,+.)%(',,.6.*(+,+,''')+*.,*1.1-./,)*+.19:-*).),*-.-.,*'')03((+*,,,./00:6412//633//0,0.3302933/-4,%+-,4&&++%''&-.)/73557-7-,,9119...*3,9,3452:;54,00+/**'',-,)*/7113336684556:44604456/$.()11-,)*+2,.//)()+'+.,,+442148801.,,++-)*+*,-.+/4977;**'(&)*5304/.)(((,2-06.1),'&(((*6.-/;:+23*)*)12*+-.4&./+.1;63.,2,+,+,04124,5-+*()*),-.0-33)-,5,6701%&$+).32238647..++-0367825)0/23752345:989261.%('(%,-./.1748;7421,,*+)'*(/+*+.-**)2,,',**(&'))/5&41.)0+&&&(($%&'.+.,&+,-$&&'#'$(*%%(+('5***,+%3''$&$)(&*((+1:4/+,'+.398:58
@79bb2cad-7fc1-45e2-bd2b-f4c090f6c834 ch=218 read=149035 start_time=2019-12-13T18:10:34Z barcode=BC01 runid=2c9cf7bc05858273f10e7d7ec552fc0bd742dc3e
CTCCTACGGGAGGCAGCAGTAAAGGGAATTTTCGGCAATGGGGAAACCTGACCGAGCAACGCGTGAAGGAAAGAAGAAGGTTTTCAGTTGTAAACTTCTGTTATAAAGGAAGAACAGCAGCTACAGAAATGGTAGCCGAAGAGTGACGGTACTTTATTAGAAAGCCACGGCTAATACGTGCCAGCAGCCGCGGTAATACGTAGGTGGCTTGAAGCGTTATCCGGAATTATTGGGCGAAGAGGGCAGGCGTATGGTCTGTGGTGAAAGCCTGGAAACAACTTCAGTAAGCCATAGAAACCAGGCAGCTAGAGTGCAGGAGAGGAGAGTGGAATTCTAGTGTAGCGGTGAAATGCGTAGAGATTAGGAAGAACACCAGTGGCAGAAGGCACGACTCTGGACTGTAACTGACGCTGCAGGGGCTCGAAAGCGTAGAGGGGCAAACAGGATTAAGATACCCTGGTAGTCCGCGTAAACGATGAATACTAGGTGGGGGTTTCCAACGCACCTCGTGCCGCCCGCTAACTTGCGATAGAAGTATTCCGCCTGGGAGTACGGTCGCAAGATTAAAACTCAAGGAATTGAAGGGACCCGCACAAGTAGCGGAGCATGTGGTTTAATTCGAAGCAACATAGAGAACCTTACCTACATGACATCCCATGCATTGCAATCGAAATCCCTTCCCGGGGACAAGGTGACAGAGTGGTGCATGGTTGTCGTCAGCTCGTGTCGTGGATGTGGGTTAAGTCCGCAACAGGCGCAACCCTTGTCGTTGATTACTACCACCATTAAGTTGAGGACTCTGAGACTGCCGGGTTGCTCCAGGAGGAAGATTAAGGGATGACGTCAAATCATCATGCCTTATGTGTAGGGCTACGTGCTACAATGGCTGGTACAGAGATGCAATACCGTGAGGTGGGCAAACGACCAGTCTCGGTTTCAGTTGTGACTGAAACTCGCCTACATGAAGCTGGAGTTACTAGTAATCGCGAATCAGAATGTCGCCAGTGAATGCAGCTCGGGTCTTGTACACCGCCCGTCACCATGAGAGTTGGCAATACCCGAAGTCCGTGAGCTAACCGCAAGGAGGCAGCGGCCGAAGGTGGGGTCAGCGATTGGGGAGTGAGGGGAATCAATGCTGGGTAACCGG
+
+//,)+.*85/--/244./-0/'+-)(')))*-1763:3''(('+,+0,++*(*'%(.''#$&*).--,.5*%*-$()(-/:873',(4&0..+,-0-.,*5,-/9+.)2.+000+.+%,,-/3*,&+0+,32./1.++'$%&((./)+---493,1.0%*))+5700'32+1('(+).+//0,.*,1-$&%&+/5/+1030/.-,*&%%%)*%*..51/--.-0.4-'0(.2*((%)*,.3-*+131//+*,+'(/21-)'))1/-.0+,()(''%''+/.++-24165/.&(2:32;,/70.--.-++,-,-.54/.)*/'&&''&)+&6*7*,/887220041-,+)(*33720/--.7/25.1/57987:35-4--)++(-1+)+-//////7010+-++,'-$,&&&&&#),.((*1&)*)()00(+',-+(*)5.4//0)..-'(.767:**06733320%*)+2:57)%*++64+112454*).4*1907+4)0,.*.0/20248643:0*,+.(&%%%&%$*&&('&)02163.27248*('()74;7613*)()+,+79:4..&*&))*1+,-)*1-2192(*)**&%&%)-'(&()%)'*,46<:4548.(('$'*',('%&%(,-2728026..+'&''./01,)%($*)1-).*+2,''&(')9//.3*)*.32/+2-)++.34/-%()37561222,,/),3/03*45660-)++*).%&'',(365427,-30*,3*7))(),97(7:4-3-//04-))/.120137,,1)/51//-8..-6442/.**+./+*-''(*--,++-'&----**&(%'%*'1,,-06575577872339723,/-&''(,-,-,0,6,746-.44.**-+,361/./-/0-,,,+206/:/'/86*+')%)*-&$&*'(&(+9989659,4194'%)'/'+,)+,-(35-/956961123/+0,-532**+4-)+,..,3--+/12:58/-01-/44/4)',666:7.5*+-,2(+2..,6./-00224/86++./272//0.-103-1*/2/./9-)(,+//8250*,++/79;343.)(&(/,,...0.-.+,*0,%,+(')&/05&:'68;/)*+*-')&&%&(''%&$%%%+),0-4+1+
@456a8c15-60ac-481a-b693-58c4f8b67162 ch=28 read=83717 start_time=2019-12-13T18:10:08Z barcode=BC01 runid=2c9cf7bc05858273f10e7d7ec552fc0bd742dc3e
CTCTTACGGGGAGGCAGCGGTGGGAATATTGCAATGGGGAAACCCTGATGCAGCAACGCCGCGTGGTGATGAAGGTTTTCGGATCAATAATGTCTTTGGGGAAGGAATGACGGTACGCAGGAGGAAGCCACGGCTAACACGTGCCAGCAGCCGCGGTAATACGTGGGTGGCGAGCGTTATCAGTTTACTGGGCGTAAAGGGGCGTAGGCGGATGATTAAGTGGGATGTAAGAAATACCCGGGCTCAACTTGGTTATACTGCATTCAAACAGTTATCTAGAGTGCGGGAGGGAGAGTGGAATTCTAGTGTAGCGGTGAAATGCGTAGAGATTAGGAAGACACCGGTGAAACGCGACTCTCTGGACTGTAACTGACGCTGAGAAACAAGCGTGGGAGCAAACAAGTTAGATACCCTGGTAGTCCCGCACCGTAAACGATGAATACTAAGGTGGTAAGGGGTTTCCAACACCTCGTACCGCCGCTAACGCATTAAGTATTCCGCCTGGGAATTACGGTCGCAAGATTAAAACTCAAAGGAATTGACGGGGACCCGCACTGAAGTAGCGGGCATGTGGTTTAATTCGAAACAACGCGAAAGAAGAACCTTACCTACTTGACATCCCTTGCATTACTCTTAATCGAGGAAATCCCTTCGGGGACAAGGTGACAGGTGGTGCATGGTTGTCGTCAGCTCGTGTCGTGAGATGTTGGGTTAAGTCCCGCAACGAGCGCAACCCTTGTCGTTAGTTACCACCATTAAGTTGAGAGGACTCTGGCAAGCTGCCTGGGGTTGGCACCAGGAGGAAGGTGGGGATGACGTCAAATCATCCATGCCCCTTATGTGTGGGGCTACACACGCATAACTACAATGGCTGGTACAGAGATGCAATGCCGCGAGGTGGAGCCAAACTTAAAAACCAGTCTCTCAGTTCGGTTGTAGGCTGAAACTCGCCTACATGAAGCTGGGTTACTAGTAATCCTTAGTCAGAATGCGCGTGAATACGTTCAGGTCTTGCACCGCCGTCACACCATGAGAGTTGGCAATACCGAAGTCCGTGAGCTAACCGCAAGGAGGCAGCGGCCGAAGGTAGGTCAGCGATTGGGGAGTGAAGTCGTAACAAAGGTAACCGGAAGATATAGGCGACAGACAGAGGTTAACACAAAGGAACACCGACAACTTTTCTTCAGCACCAGCAATACGTAACTTACC
+
,-./1/018:0*,6/-41)2.03.&&*&.'&)'+1494*(/,,71,,0222+23023139220434-,,+%%'(,556.2+907,&%$(%$$+*.77-36,*)+)$('**0()(*,'&&/-**+*/&+-*,/00+0+)(.-0058212+(,(&'*)*0.+(--,&30),-+)'--048311%&'6402878.10149/)013,--.0:65:60/,3+1(./5<77866.,(*56,-50)068889,('$#*)(*%&$'')537;6.1)'%&3.+,278.,,,+)'1,()/*(),-.206.3.,**%/$$$&'*2-.28-,159;4/-,-.0'0),)--.//,,/-/&'$*)(*00633-15:664679;4553+*)('&(&&%&)(&'(+(-(*(+37(+,&&,.+,22239''4-/.5008,()&/,,-//**(&+)*624544,0)))2-0(/88+3;61,3.00/100++%+)%*.'*+1/1(/+,242*-,.8:858::73-''*((+8888(+*0*+4,5;:751535+)+)3/71+.++2033:,))&+((-*('())-/'%+643576<91649/))/',-*1./228(&+/,+2.)&%'+-&'%((+,3808-,+*()*31..0/307046-**&(*)&(4+29:,5:2300,+)'*/0/03-/6/,1343947/10+..,.1797744567601./1896;:8764,-3;//2348,+11/5071:/),&.1/943,7.,2,((.-09:742/-**'255796.,*($%%+-3.-,&+**,(&%%$,+01-*,(*-.425790266875788;300-./((0&3:8-*4-.&.)*$-35100+)*(($'%%*()*,-1;4-7///7577.,+,,3366:6103'&)'+',561%-3/98424.1-3,,9666743+311564%./6),,/.-,,.7-*3-/041226950.,,,41&(.*+/-+*,+,,$&$&%-.001/2&&&**,,.:2(1'(49&+41-,($$$(/+08,1825/24..--'%((0*+().-%/'&'*)+/7247532/13231/5*,($&&'&)++013'(.&&#$((./3473%7'6--)%%''.)&+3,2----1-,5-4151403;550.,((11/42$%(160,,2+50/--//1*).*0+)-679957.19714:5:/,,,/.,++//.,/1/20'$$#%#
@fbc84a63-2a09-4eda-bda9-f0e7339b49d1 ch=421 read=227674 start_time=2019-12-13T18:09:42Z barcode=BC01 runid=2c9cf7bc05858273f10e7d7ec552fc0bd742dc3e
CCAGTTACCTTGTTGACCACTGATCATGAGATCACAAAGTGGTAAGCGCCCTCCCGAAGAGTTAAAGCTGCCTACTTCTTTGCAACCCTCCCCATAGTGCGGCGGGCGAGGTATTATTACAAGGCCAGGAACGTATTACGTGGCATTCTGATCCACGATTGCTAGCGATTCCGACTTCCATGGAGTCGAGTTGCAGACTCAATCCGGACTACGACGCACTTTATGAGGTCGCTTTGCTCATAGAGGTCAGCATACTCTTTGTATGCGCCATTTGTAGCACGTGTGTAGCCCTGGTCGTAAGGGCCATGATGATGACGTCATCCCCACCTTCCTCCAGTTTATCACTGGCAGTCTCGCTGAGTTCCGGCCCGGACCGCTGGCAGCAAAGGATAAAGAGGAGTTGCGCTCGTTGGGGACTTAACCCAACATTTCACAACACGAGCTGACGACAGCCATGCAGCACCTGTCTCACGGTTTCCCAGGCACATTCTCATCTCTGAAACTTCCGTGGATGTCAAGACCAGGTAAGGTTCTCCGCGTTGCATCAGATTAAACCACATGCTCCACCGCTTGTGCGGGCCCCGTCAATTCATTTGAGTTTTAACCTTGCGGCCGTACTCCCCAGACGGTCGAGCTTTAACGCGTTAGCTCCGGAAGCCACGCCTCAAGGGCGCAACCTCAAAGTCGGCATCGTTTACGGCGTGGTGGACTTCACCAAATTATCTGTCATTTGCTCCCACGCTTTCGCACCTGGAAGCGTCAGTCTTCGTCCAGGGCCGCCTTCGCCACCGGTATTCCTCAGATCTCTGCGCATTTCACCGCTTCACCTCGGTCTTCCCCTCTACGAGACTCAAACACTGCCAGTATCAGGTTCCAGGTTGGGCCAGAGTTTCACATCTGACCAACAAACCGCCTGCGTGCGCTTTACGCCCAGTAATTCCGATTAACGCTTGCACCCTCCGTATACCGCTGGCTGGAGTTAGCCAGTGCTTCTTCTGCGGGTAACGTCAATGAGCAAAGGTATTAACTTCTCCCTTCCTCCCCTGAAATTGCTTTACAACCCGAGGCCTTCTTCATACACGCGGCATGGCTGCATCAGGCTTGCGCCCATTGTGCAATATTCCCCACTGCTGCGCTCCCGTAG
+
4-+,/6*/125'.,)&)&&)&')./()))&,830004))*163/**++698133.+00)%)-,0.(&+**.4//589*31)&0-(12-)2/4'&('')))210.3-,*%()+$,()'**+21.---(12.0//6+3*%%%'+)))6;9/..033,*)(;*%*.,,.0.6:33,*,/14'(*0/+**/)(,0/131787793:4./040:2-++).),',08922*',1.1((*32&(''#%&%%'%**+*,'+*,-/097-.210213;8071'('))&+-3-,&&$(+*%&&442121-+686:/,+(+&&++/0,7-,(-40*13549450/,,.0:7447,/..,('))*-+**0.-17.4(()-10/76;:8984:4/&417-339985+)'*+%+18/1/204-5,+(.,-),*0+.3--(.'-1.+/+.'+'-*++(+,,086;212;/-)&$',,37()-3,,*,.61;+0:3),81/0/174,.1842/''+/,2276:345:54/.0--.025)+++00(,)1(.33+,-6-%*/02401080<;:-+,%'%%).//5/--./()',,1-/440./48:7;701870000;;2/94-7,,,85741200+*)&&)+-+%')1,-)+,-)*,+.0.3/3)+,+/*1'.'*,-556855)(/9..*,041:20*4**63/(/./200:3**+*'(*'(&,.,+.-+)/,1%''-)+,(%(*&.6+*1+35)$+).-86322.27,-)%%''02/.-/,4:8674*)5896;469+8:9::)-/(0/03:11-3)*,//,.,+0..(/4.*'+--/04/(,*%(+%(%#$.381+36670&,015642(*&'#$)('*,*./)(+))%%$-203*2806*+(+-83+)(,-0'''&&*28569-3).264433/.,,0*'$''52+(./249<8/.*6')%'&'('(*).42./0%+&%&*'$&&(,)%%,$&,,*+1-(.0.22;278/..,.7,,.+2-+-+5./.592;1,3,+&&*)')*))/3+)7/50.91,%&**%*'$'22,(*0,/53))'/+99;879643-0,2-.&+,.01422/0111-89/20,..77.,/5)*),41/0:,866.%'&%&$&+),-09+.))(
@7cadb9cb-c22f-4120-a67a-d78e4baa74a6 ch=321 read=79387 start_time=2019-12-13T18:09:31Z barcode=BC01 runid=2c9cf7bc05858273f10e7d7ec552fc0bd742dc3e
CTCCTACGGGAGGCAATGGGAATTTTCGGCAATGGGGAAACCCTGACCGAGCAACGCCGCGTGAAGGAAGAAGGTTTTCAGTTATGAAACTTCTGTTATAAAGGAAGAACGGCGGCTACGAAATGGTAGCCAGTGACGGTACTTTATTAAGCCACGTAACTACGTGCCAGCAGCCGCGGTATGCGTAAGGTGGCAAGCGTTATCGGAATTGTGGGCGTAAAGAGGGCGAGGCGGCAGCAAAGGGTCTGGTGAAAGCCTGAAGCTTGCTTCAGTAAAGCCGCGAAGCCAGGCAGCTAGAGTGCAGGAAGATCATGAATTCCGTATTGTAGCGGTGGAAATGCGTAGATGTAATGGTACACCAGTGGCGAAGGCGACGATCCTGGCCTGCAACTGACGCTCCAGTCCAGCGTGGGGAGGCAAATAGGATTAGATACCCTGTAGTAGTCCACGCCGTAAACGGTATTTTAAGTATTTGGATGTCAAAGTTCGTGCTGCAGTTAACTTGCAATAAGTACTCCGCCACAGGTAGATACGTTCGCAGAATGAAACTCAAAGGAATTGACGAGGGCCGCACAGGCAGTGGGCATGGTTTAATTCGAAGCAACGCGAAGAACCTTACCAGATCTTGACATACTCGCATAAAGAACCGAGATGGAGGAGAGATAGCTATATGAGATACAGGTGGTGCATGGTTGTCGTCAGCTCGTAATGGAGATGTTTGGGGTTAGTCCGCAGCAGAGCGCAACCCTTATCGTTAATTTACCATCATTAAGTTGGGGACTCTAGCGAGACTGCACCAGTGACAAGCTGGAGAAGGCGAGGACGGCGATAAAATCATCATTACCTTATGACCTGGGCTGCCGCACATTTCACAATGGATAGTGCAAGAGGGAAGCGAAGCCGCGGTGAAAACAAAACCCGTAAAACATTTCTCAGTTCGGATTGTAGTCTGCGGCATCGACTACATGAAGTTGGAATCGCTGGTAATCACGCGAATCAACATGTCGCGGTATGAATACGTTCTCGAGGCCTTATACCACCGCCCGTCACACCACGAGTTGATAACACCGAAGCCGGTGGCCTAACGCAAGGAAGGCTATCTAAGGTGGGATTGATGATTGGGGTGAAGTCGTAACAAAGGTAACCGG
+
+*,+*(0*1,&',,3--+)''(,068.293296.),'(*&0+'&./1621551.-,10/..//283235**0*2.;952+4.9&1&,+('++440'-,,9;4+3,3++0/)//081105/)26/-8/)','&)/.,+%$%#%)+2-.41+'(*),++*+,*'*+.17;341/-37),1.-1,&//+/',)/(%()-,125:767/0-,4)&,.510//4:+'&,**'*,*-,/+*'&&'+(*2300./.-,.2/+.-))&&%%%&#&+,8135,0*%(&''(&&)-,&++&*&-.(*)*,30)1+(+*,**')(,)3+7,%'%)&%&'(*/5.0&--/+019:8766+1+)((**&*+3,%--05.'')+2/6630/.3--466746.0*,+/1234/4../34.(*-.-&0--'*0,.;;///:.00-*42/47-&#'(',,-/6)%&"$$$,04()(%&%)%&$%$'().1*,4.81/-,5324,))-12577:14-3+(''),134.2*++,-12+,+%%''*,,)'*,126860.3('1+&).')3468+0+013238/0%3/-57(***(&&-'345.()(,,*+88/85:7''.),403''&*,')++))0)+2(*&*'+'').-/)215(*,,-6)'%&),++--/62-2-*+,+43*42224151./3112469764434666.41*/1113/-1344-,*,&'&(-.327.,)*)+2((,./()+'+**),-/1.*.6+(.,+*'0(&+(/+)/04)*&*(0*1/606:653-,'$$$&))020/-(,3,0,'*'+/'-/2/-+'&+1.'&,4-(,+,*#&&+*('(%(%))(%*)%(*-'(*/+(+,/1++%$&&*(//(,%(,811*32&05()**&'+,(,-00)-+)/:45)0/.*794/7<<449-$)(.3)*%&,/227177;8*5(/,((*).02)-%&'$+)+)'&&%&('0-,/:1/+&*.%&%&%&'-)*$+*01)81.,&&(---,*+,/.+%&(25/111;620'$-)/,0,*,)+'%+(.10/-/,///040,**)(/%&+.31)/)%'2*-3,4004.0--*+&)*0*.,-.2/.%01/0)3,57<9544/012305*3621-4---4*-,.1,5)+*'187953
@a5e2f40e-7fd3-43f4-9e6b-1228dac27eb6 ch=273 read=101182 start_time=2019-12-13T18:09:09Z barcode=BC01 runid=2c9cf7bc05858273f10e7d7ec552fc0bd742dc3e
CTCCTGCAGGGAGGCAGCAGTAGGGAATATTGCACAATGGGCATAAAGCCTGATACATATGCCGCGTGTATGAAGAAGGCCTTCAGGTTATAAGAATACTTTCAGCAGGAGGAAGGGAGTAAGTTAATGCAACTGCTCATTGGCGATTACCCACAGAAGCACCAAAGCTAACTCCATTGCCAGCAGCCGCAGTAATACGGAGGGCGGCGTTAATCGGAATTACTGGGCATCAAGCGCACGCAGGCGGTTTATTAAGTCGTTGAAATCCAGGCTCAGCTGGGAACTGCATCTGAAATACTTTGTAAGCGGAGTCTCGTAGAGGGTAGAATTCCGGGTGTAGCGGTGAAATGCGTATTAGAGATCTGGAAGGGAATACCGGTGGCGAGGCCCTGGACCGAAGACTGACGCTCAGTGCGAAAGCGTGGGGAGCAAACAGGATTAAGATACCTGGTAGTCCACGCCGAAATAAACGATGTCGACGGAGGTTGTACTTGTAGGCGTGGCATTCCGAATGCCCGCGTTAAGTCGACGCCTGGGAATACGGCCGCAAAGGTTAAAACTCAAATGAATTGACGGGGCCCGCACAGAAGCGGTGGGCATGGTTTAATTCGATGCAACGCAGAACCTTGCACCAGTCTTGACATCACGGAAGTTTAAGAGATGAGGAGGCCAGCGCCTTCAGGAACCGTAGGACAGAGTGCTGCATAGCTGTCGTCAGCTCGTGTTGTGAAATGTTGGGTTAAGTCCGCGAACAGCGAGCGCAACCCTTATCGCTGTTGCCAGCGGTCCGGCCGGAACTCGGGGAGACACCGGTGACTGGAGGAAGGTGGGGATGACGTCAAGTCATCATGGCCTACGACCAGGCTACCACACGTGCTACAATAGCGCATACAAAGAGAAGCGACCTCGCGAGAACAAGCGGACCTCGCATAAAGTGCGTCGTAGTCCGGATGATCTACCGCAACTCGACTCCATGAAGTCGGAATCGCCTAGTAATCGTGGATCGATACCGCAGTGAATACGATTCCCAGACGCCCATACACACCGCCATCCCGCACATGGGAGTAGGTTGCAAAAGTAGGTAAGCAACCTTCAGGAGGACGCTTACCACTTTGATTTGCCATTTAGGAGTGAGAGAATCGTAACGGAAGATGAAACTGACAAACAGAAATAGGTTAACACAAGACACCGGCAGCACTTTCTTCCTTTCCAGCAATACGTAACACC
+
+033-)&'+/(&.+-.00..5*,*(.10,6-++*,076/411+)/8,+2:**+/*,-*&*'+2,//423-*%'*%*,,.165:6'7-7+'((+%&%&&'+0**)+(&*)'*+,3)2*&((((&).3/5'+,$)*+)--(/)7*71-4*)43/-0,(-)%,(2)('&%*',*)),,$2&$+*()**007..'--0.($'''%')%$&)(+&*,-*,+*.)/./11113/&(&%%%'),)-)-((*,'511.$-,4+-1,()+*59.)9,%,*))+',,-(+*-*,49431.((,1-+-),)&$$&($%&)''++,*%+))(+.+)*)4+5*-&/1)*)&&''+0,,)-0)*,,0(-*'&))*+*,.-((++&/(*28/4-**'%&$)%,+,'05/5'&*)&&%%'')')(,'),.2)*+)')-.-'0)))-4455(40+0/.(')./1:*.2225463%*&&%%&)'&))%&)+,&..,*)*2-,+07)*')))+)&(%$&&/*(#%$&)'&''&'('%&%')',*100(''+,0),('((%0/216.228++6.9-:97342)')&(.5/6.0-.*3-.50*,+..---*),301/*+*.-+,;:0548/+&*-36-5*(%$,(-()($'%%$')../8233793.0//,0*,)%&()*./-'&)'&&%'(%%&'(%)**&/5/88;33().34-.%'(12301))'&*+.0/&050367/,--/3++++16/+7-/-&%%(&$&'(%('*(/(*,(&'+/14,-+%*'(+4'(-),9+...)/,4-0-2&.$.(0,,87)-1*%)'-)1/'''$##$&)+,2,5/21,3961,(+--30)((.6495+*+),(((**+/3).-+,*+)&)$('//1/.//4/%1101)+'$/.*&($()%&('(1-/(-+')**,-*&&)+*62-0()/024+)0-3355.//-,0+,*)*($%'*(.0-00/4/-'+*./6-.*,+**3.300/2-1*+%/.1612/4/301/((,+05+0&(&&''%&%&'+0+,*#((*$$$&(-+-+,(04--.))-''$'&'''%.)&')%&0.7-2.5.+&)*)*,,1',-1/++-+%2/+-.&,()*((.2(,,-''#,-(,10).1-)*)$&&%'&(%&%(%$%%'.'0,++++(&/'($&$$&,)0,,.1))$*/.1/-(+,--'*+./30+)%%&$$%'(&')'$$$%++))..4.--)('$&$%$
@7b7efedd-2a11-430a-9f83-9721dc083a4e ch=273 read=101178 start_time=2019-12-13T18:08:57Z barcode=BC01 runid=2c9cf7bc05858273f10e7d7ec552fc0bd742dc3e
CCAGTTTGCCTTGTTGACTTCACCCCAGTCGTGAATCACAGAAATTAGTGGCGCCTCCGAAAGGTTAAGGCTGCCTACTTCTTTGCAACCCTCCATGGTGTGACGGGCGGTGTGTACAAGGCCCGGGAACGTATTCACCGTGGCATTCTGATCACGATTGTGATTTCGAGCTTCGCGGAGTCAGGTTGCAGACTCAATCCGGACTACGACGCGCTGAGGTCCGCTTGCTCTCGCTGAGTCGCTTCTCTTTGTATGCGCCATTGCTTAGCGTAATGGCCCACCGTCGCTAAGGAGCCATGATGATGACGTCATCACCTTCCTCCAGTTTATCACTGGCAGTCTCCTTTGAGTTCCCCGGCGGACCGCGGCAGCAAAGATGGGGTTGCGCTCGTTGCGGGACAACCCCAGCATTTCACAACACGAGGCTGACGACAGCCGGCATGTCTCACGGTTCAGAAGGCATTCTCATCTCTGGCTTTGTGGATGTCAAGAGGTCCAGGTAAGGTTCTTCGCGTTGCATCAGATTAAACCATGCTCCACCGCTTGTGCGGGCCCAAATCAATTCATTTTGGCAACGCGGCCAGCCCGTACTCAGGCAGTCGGCTTAACGCGATGGCTCAGGAAGCCACGCCTCCAAGGGCTGTGCCGTCGACATCGTTTACGGCGTGGACTGCGGAGTATCCTGTTTGCTCCCGCTTTGCGCACCTGAGCGTCAGTCTTCGTCCAGGGCCGCCTTCGCCACCGGTATCAGATCTCTACGCATTTCACCGCTACGCAATTCTGCCCCCCTCTACGGACTCAAGCTTGCCAGTATCAGATGCAGTTCCCAGGTTGAGCCCAGGATTTTCACATCTGACTTAACAAACCGCCTGCGTGCGCTGCAGCAGTAATTCCGATTAACGCTTGCGCCCTCCGTATTACCGCGGCTGCTGGCACGAGTTAGCCGGTGCCTATACCAGGTAACGTCAGTAGGCAAGGTATTAACTGCTCCTTCATCTGAAAGTGCTGGCCAGGCCTTCTTCATACGCGGCATGGCTGGGCTTGCGCCCATTGTACCAATAATTCCCCGCTCTTGCCTCCCGTAGAGGG
+
0*$)'1.'+2,7)+&&$.040&+()'&&..%)(),++&(*#(&$+&&(-()*(,*+0(',5*-,2+5((%((',/+&*+3.060+)*'15(&*(#&('(('(-2155.*,+/7658:965/90+04706.+.-062.14,+%-/129/(()')$'''-(%$'%.+%'&&'+,6///&+&')+&+$+,%+)+5302(5+5'6*4+*'&*1211'*.*,-3.-((*,5(*,,/-%%%($(),1+*,12033/&((+,/,-,()'%%(%&&&%*&%'&&),,%&%&'*%%%(',-)+-9.0..,,*&(-1(023.2%,()..1//.-.1;202<897674*354/0,,4,)*139-68/..+'+))'%%&('&'(/6+))0&321/7--+.-+,2,),*2.+)('*&&%'&.,,87/.21.5,2+*+,..-..0.3(**+%$$#%%-,'($(-6251$'',)/*,3:74768752//+*+0-')(/,1340'''%'#&-((3+%%&'41;7730-.**.)&-58))0203<942,)'++50&&%&)1-2443,.((*)*+.,-,40:51986($#%&(&''('+&'%).-..--*1'(.6'.4*+%(*.041/-,&/'/-45).(**%+.'-,/205)/)'/)*&&&%(''(+,772362489-.-6,,,2.331&))*&&*)),%$$(-.,3,5)%$%$**)'&)(-/-,(036441.))-+)//4**1,5,4031042257*00&(()*0$&-455660524-2::,48;689)+')'3,:8606//31**-*'))))(,0//%*)++/1&()+-6*+0+*)&)*/%$#()()-*'25-(%.1).20(**/032110/01210%',04299655323530+&&#&'((*-25:/3/.2600/)'('$('+/))/,*/11924:44.8/0,14..*(+'&004//14,*(%&&'&+'..$0/2433//,+'+'+535/*1**)*-(&1%)+26.51,..)*+01*+&'&"$4)&'*(/.756;97+,-'*/71(*,0'%(,*,,,%''+4,'3*%*&)+2-.3*4*/+-)$'%''*),.*1-))0..(&&$
@bc388f2c-4bac-4e0c-992b-2c15e34d41d7 ch=253 read=244365 start_time=2019-12-13T18:08:46Z barcode=BC01 runid=2c9cf7bc05858273f10e7d7ec552fc0bd742dc3e
CCGGTTGCCTTGTTACGACTTCACCCCAGTCATGAATCACAAGTGGTAAGCGCCACTCCCGAAGGTTAAACTGCCTGCGCTAACACAGCCCTCCCCGCTGGTGTGACGGGCAGTTGTGTACAAGGCCAGGAACGTATTCACCGTGGCATTCTGATCCACGATTACTAGCGATTCCGACTTCATGGAGTCGAGTTGCGAACTCAATCGGACTACGACGCACTTTGCCAGAGTCCGCTTGCTCTCGCGAGTCGCTTCTCTTTGTATGCGCCATTGTAGCACGCGCGTGTAGCCCTGGTCGTAGAGGCCATGATGACTTGACGTCATCCCCACCTTCCTCCAGTTTATCGCGGCAGTCTCGCTGAGTTCCCGGCCGGACCGCTGGCAACAAGGATAAGGGTTGCAGCGTTGCGGGACTTAACCTTAACGTTTCCTGGCAGAGCTGACGGCAACGCGCACCTGTCTCACCCCACGAAGACTGCGATCCTCATCTCGAAACTTCCCGCGGATGTCAAGACCAGGTGAGTTCTTCGCGTTGCATCGAGTTAAACCACATGCTCCACCGCTTGTGCAGGCCCCGTCAATTCATTTGAGTTTAACCTTGCGGCCGTACTCCCCAGGCGGTCGACTTAACGCGTTAGCTCCGGAAGCCACGCCTCAAAGGGGCACAACCTGGTCGATACGTTTACGGCGTGGACTACCAGGGTATCTAATCCTGTTTGCTCCCCACGCTTTCGCACCTGAGCGTCAGTCTTCGTCCAGGGGGGGCCGCCTTCGCCACCGGTATTCATCTCCAGATCTCTACGCATTTCACCGCTACACCTGGAATTCTACCCCCTCTACGAGACTCAAACGCATTATCCAGATGCAGTTCCCAGTTTGGGCCGGGGATTTCACATCTGACTTAACAAACCGCCTGCGTGCGCTTTTACGCCCAGTAATTCCGATTAACAGCTTGCACCCTCCACCCGGCTTAACTGGCACAGGTTGGCCAGTGCTTCTTCTGCGGGTAACGTCAATGAGCAAAGGTATTAACTTTACTCCCTTCCTCCCGCTGAAAGTGCTGGCGAAGGCCTTCTTCATACGCGGCATGGCCATCAGGCTTTGCGCCCGGTAGTACAATGTCCCCTGCTGCCTCCCGTAAG
+
/+)),,$+(/-*30'+/16798/;28/*,150712:9//-/5+136-1,&()3/)+*3(')//-5)9-9-0.+00'%&#$)())&)&$-1)&.86'')--''(*,08+--,%).*%,',&*.8+.40(285851767;8-*-*+++*)+06100113',.006001223478<62.//:0:7883../-+,*4,)++,0/1+/6/2*1+-++.03636+-(.,$$$)'(+..0,-,2-0.-',*+(&-+./0-.'3.236*&*+/489;895.'&('%.,-0/122,,04<//7886.2+,%0+8923//**''&%&(21379948;/,.9/55%%+&(/.94/00,*)-.-420/.$$(%%+875:2).120776967/8.+,*-/3*7-/8.&((3+(*$&')(.&'*144--,.*+/*0051)$%%)&$&&)%')*-./+*+)+*$-$#$%$(&)).,*.,.2*+(,,,1+(,-)+)%+-&('.,.-0%',.(-008(+73;97355-))')'&/*2+-04<:8<968.74)*050*')*72<969.///.003-,5/552612,7(0/514+&(,+402.),01++0/:-7-503/.-)--1+-.//.04.-075&5324721202.,,++1//082334/5,.2-./6:7554)+364--/01.('$('''$$#''01.%()0.038:555247.5/+0./2+-,+42-+18+)/0.26/'*+-587325/49454899::,5623;:82:((5.186.*-1158)8:488236060..3-%)(+-***661,+$%'+-+1841*-1+13+425:63-2,4104403/4-*7566.)22-,-,-&)%$''++.1((*24,2555<696-./:0+1(0-&-,*)16.,*-,.322/*+'6,55893:039357774/-).,)$$'..21--.285675-./7-3.&)*7...+14+,2,&+&%''%%%-(*+-.+,0(,,3,*,56%1+*),*(19588:5931396587888524773(+%/(*+1)(,16..23:4-894-68.'*2,-970243)*&'%'(,,-)*7-7;9'''**03843.2,,+()+5:;236/*-*5/(,)*'$&$(**+(-/9.($$%%'.2/07,-/2''
@8b8efc80-e7b8-4783-b6fc-2094509a91cc ch=188 read=235665 start_time=2019-12-13T18:08:22Z barcode=BC01 runid=2c9cf7bc05858273f10e7d7ec552fc0bd742dc3e
CCGGTTACCTTGTTGCGACTTCACCCAATCATCAATCCACCTTAGACAGCTCCTTCCTTGCGGTTGGGCCACCGGCTTCGGGTGTTATCAACTCTCGTGGTGTGACGGGCGGTGTGTACAAGGCCGAACGTATTCACCGCGACATGCTGATTCGCGATTGCCAGCGATTCAACTTCATGTAGTCAGTTGCAGACTACAATCCGAACTGAGAATGGTTTTATGGGTTGCTTCACCTCGCGGCTTCGCTTCCCTCTGCACCATCCATTGTAGCACGATGTGTAGCCCAGGTCATAAGGGGCATGATGATTTGACGTCATCCCCGCCTTCCTCCAACTTGTCATGGCAGTCTCGCTAAGAGTCCCCCAACTTAATGATGGTAACTAACGATAAGGGTTGCGCTCGTGCGGGACTTAGCCAACATCTCACGACACGAGCTGACGACAACCATGCCACCTGTATCTCATATAGCCCTATCTCTCCATCTCTGGAGCTTTATGAGTATGTCCAAGACCTGATAGGTTCTTCGCGTTGCTTCGAATTAAACCACATGCTCCACCGCTTGTGCGGGCCCCGTCAATTCCTTTGAGTTTCATTCTTGCGAACGTACTACTCAGGCAGGTACTTATTGCGTTAACTGCAGCACTGAACTTTGACATCAACACTTGAACACTCATCGTTTACGGCGTGGACTACTAGGGTATCTAATCCTATTTGCTCCCCCGCTTTCGGGACTGAGCGTCAGTTGCAGGCCAGATCGTCGCCTTCGCCACTGGTGTTCCTCCATATATCTACGCATTTCACCGCTACACATGGAATTCCACGATCTCTCCTGCGCTCTAGCTGCTTACCGGACCATGGCTTACTGAAGTTAAGCTTCAGGCTTTCACCACAGACCCTTGCTGCCGCCTGCTCCCTCTTTACGCCCAATAATTCCGGATAACGCTTGCCACCTACGTATTACCGCGGCTGCTGTACGTAGTTAGCCGTGGCTTTCTATAAAGTACCGTCACTCGGCTACCATTTCCTGTAGCCGCCGTTCTTCCTTTATAACAGAAGTTTACAATCCGAAAACCTCCTTCCTTCACGCGGCGCTGCTCGGTCAGGGTTCCCCATTGCCGAAAATTCCCTACTGCTGCCTCCCGTAGAG
+
673213/2292.5.'()++.75/591,5484677:1:/(*$'%()69044327633///-.3;5:)5694033-4/005,;5414311-.%,.0.0.11;9998898<:638/0,,,++6;+910-.,,45114/.5334,+,%'#$+,67:22-,*8)%(%')/02542*1,/3143341455'++856597689::<:3--3:7633-287682;<41;45+3,(*/3168:65*)-2/3;/-))+,-').,,,-37495.+12.,-/....-/-,*&'(/3,*/.0-**,,(023/*)+*+,,79:/00689744;9--46/70000+(-*)6//.)((3,--325;8747()*4529:3,+,'))7*,+.00/0+()/+40/.0.2*-0/;351-7../)+%4+*'(&*%.*,,666672/1201/0)&2203$3/'4337;4101++4/6444446/&)))),*3*(+877669:87643136**+,1+++/'+-,4115',(-05;8750&',.977::6919,*+3/4)0*3+4;:;0/..4,2347128-0.3-/18/3,./1*'*+(6-;535;9--00:4219;/9-++**6:54,..&)+-)*32&*(*'%%%&)+*+308292540.///888:9559911055:477../.).)($,-339993:;++,0,--4:577622(,.)11/+),+024/+56*'-..69-*(+65/2,::4787377578361900--&/4/1277697590110/7:869;;:9:878459.--//5::89793:;)07,64526/%&%,*)2)7+3(()1224./077655(//22)23..+&%*-00.&$$&'+'()-)-/..,*2,3)+-6:749648:93555././69<63723467:/4<:100.6*)*10.+/,+&$0,039;<2516106.-'%%#&,-)-4-1531219/27570910031-&%)+2%.9-,,2:197601311*)(+/2&0(*8449113-/*(),/6/29,-&&%%%&--14:690+(+..,:/,-575+(*'(/90-/1576+*348-675.%%%'(0830221-9...301020<68*56555,:;5,0205:107:04.7-/*,-20..)+**-;*-1+-(%
@2e34bd8d-c5e8-4b89-b68d-d24bd85b3c66 ch=11 read=69955 start_time=2019-12-13T18:07:42Z barcode=BC01 runid=2c9cf7bc05858273f10e7d7ec552fc0bd742dc3e
CTCCTACAGGGAGGCAGCAGGGAATATTGCACAATGGAAACCCTGATCACCTTAATAACGCCGCGTGAGTGATGAAGGTTTTCGGATCGTAAAGCTCTGTCTTTGGGGAAGATAATGGCCCAGTGCCAAAGGAGGAAGCCACGGCTAACTACGTGCCAGCAGCCACTTATTAATACCACGTAGGTGGCGAGGCGTATCGGATTTACTGGGCGCAAAGGGCGGTTGATTAAGTGGGATATGGGGAAAAAATACCCGGGCTCAGCAGGTGCTGCGGTGAAGCTGGTTATCGGTGCAGGAGAGTGGAATTCTAGTGTAGCGGTGAAATGCGTAGAGATTAGGAAGAACACCAGTGGCGAAAGGCGACTCTCTGGACTGTAACGGCTGAGGCTCAGCGTGGGGAGCAAACAGGATTAGATACCTGGTAGTCCACGCCGTAAACGATGAATACTAGGTGTGGGGTTTCCAGCACCTCCGTGCCGCCATGGCACGTGCGAGTATTTCCGCCTGGGGTACGGTCGCCAAGATTAAAACTCCAAAGGAATTGGCGGGACCCGCACAAGTAGCGGAGCATGTGGTTTTAATTCGAAGCAACGCGAAGAACCTTACCTACGCCGGCATCCCATGCATTACTCTTAAGGAAATCCCCTCGGGACAAGGTGACAGGTGGTGCATGGTTGTCGCCAGCTCGTGTCGTGGATGTTGGGTTAAAGTCCTGGCGCGAGCGCAGCGCATGTTTAGTTACCACCATTAAGTTGAGGACTCTGGCAGGCTACCTGGGTTAACCAGGAGGAAGGTGGGGATGACGTCAAATCATCATGCTTATATGTGGCGGGGCTACACGTGCTACAATGGCTGGTACAGAGGATGCAATACCGTGAGGAATTGGGCAAACTTTACAAACCAGTCTCAGTTCAGTTGTAGGCTGAAGCTTCATACATGAAGCCTAGGTGCAGTAATCGCGAATCAGATGTCGCGGTGAATGCGTTCCCGGGTCTTGTACACACCGCGTCACACCATGAGAGTTGGCAATACCCGAAGTCCGTGAGCTAACGCAAGGAGGCAGCGGCCGAAGAGAAGGTAGGGTCAGCGATTGGGAGTGAAGATCGCCTTTCTAAAGGTAACCGG
+
,,10.-/)-1/*+.-0-,&)(**2/*4,&,25-;-,)'++-2+((,+'$'%'&,'$*0////**))(%&'(-*&&&%*(943/375.,,-280)+-17354280-13*,*(,*.))*&-*)$**$*&)0)***0/)2+.--*6+,*3,+,.03:.9*+&'&&3+'+((&*-.*+'+%$&*6475+7*((&(&'$+*11(,'(2),.-1.)'&%+*(&'%$''$)'%/(8//04:821(,+/1(*1888,),48,/.0/43'$%%-322(&%&&%+')-'*'*)2-,,*'(()*+4-((&(',/0204/.//875233275+23+*03430**''++%...7,13.-/+(,-/82/,/'(*,(+*+.0013:4831.'&''&''('&&&(3().23*,2-(-/3;63(680470034*2*%*1/24083*,./0)43684../.0411/0.024332351-9,1),%-)-110..0--(&)+))$$'#(&(##$%&((0:(1*&*30-*'$(%(,,2/*+&(('(1+6;:6315(88.0.0.0.1)0+/1,.1,()(,+'&'&)+()&')',,)-04:7,8-7-*'--%+2/102-.1)+.3,+**/-(''#%$'&++-31/&-')(0*%)&'/*()&)())'-35.,/.23,33/..+-551-2//5-$&*+'75:0469:<8777746244321,14/7.'201.87(*,3+&)+**+%+)-2432201(-,,2)((.*(('(/4,64001130,,3.063*+('%(((('+//13,5+4,-6--0,0/.3-0/068--0355778797444650.(,,))../-**,(&564./*+&)')+/*))&',')(+,2)+-2-+)**1020:/./9541/(*&&*)2'%%'/2)(-))+.79.51167**&',;91/30--/20.0/+*$&&*)$&'(**,(+''%%&,*.*,)*),3..+.2/623''1404.(,&))6493&3-./4.+275//.923./,-+0953234+-/17561.+*+//2.,3:705/.((-*-/0351030,*0--32,'+$)+*&,,174.00&&)'())&)'(***+)*,+&1'/-)%')))(&-32//0).**%(,)*+0179887
@89fb6426-ff69-425e-8925-3ff75519c12c ch=17 read=57910 start_time=2019-12-13T18:07:07Z barcode=BC01 runid=2c9cf7bc05858273f10e7d7ec552fc0bd742dc3e
CCGGTTACCTTGTTACGACTTCACCCCAATCGCCTGACCCTACCTTCGGCCGCTGCCTCTTGCCAGTTAGCTCTGGCTTCGGGTATTTGCCAACTCTCATGGTGTGACGGGCGGTGTGTACAAGACCGAGACGTATTCACCGCGACATTCTGATTCCTGCGATTACTGGCTCCAGCTTCATGTAGGCGAGTTTCAGCCTACAATCCGAACTGAGACTGGTTTTAAGTTTGGCTCCACCTCACGGTATTGCATCTCTCTGTACCAGCCATTTGTAGCACGTGTAGCCCTACACATAAGGGGCATGATGATTTGACGTCATCCCCACCTTCCTCCTAGTTAACCCAGGCAGTCTCGCTAGAGTCCCTCAACTTAATGGTAGTAACTAACGACAAGGGTTGCGCTCGTTGCGGGACTTAACCCAACATCTCGACACGAGCTGGCGACAGCCATACCACCTGTCACCTTGTCCCCGAAGAGGATTTCCTCGATGCAAGAGTAATCGGGGATGTCAGAAGTGTAGGTGAGTTCTTCGCGTTGCTTCCGGAATTAACCACATGCTCCGCTACTTGTGCGGGTCCCCGTCAATTCAACTGAGTTTTAATCGTGCGTATCCCCAGGCGGAATACTTAATGCGTTAGCGGCGGCACGGAGGTGTTGGAAATTACACCTGAAGTATTCATCGTTTACGGCGTGGCTACCTGGGGTATCTAATCCTGTTTGCTCCCCACGCTTTCGAGCCTCAACGTCAGTTACAGTCAGAGAGTCCTTATGCGCCACTGGTGTTCTTCCTGAAATCTCTGCGCATTTCACCGCTACACTAGGAATTCCACTCTCCTCTCCTGCTCCTAATTAACCAGTTTGGAATGCAGCGCCCAGAAGTTGAGCCCAGGTATTTCACATCCCGTAATCATCCGCCTACGCTCCTTTGCGCCCAGTAAATCCGGATAACGCTCGCCGCCTACGTATTACCGGCTGCTGGCGTAGTTAGCCGTGGCTTCCTCCTTGGGTGCAATCATTATCTTCCCCAAAGACAGGCTTTACGATCCGAAACCTTCATCACTCGCGGCGTTGCTGCATCAAGGTTTTCCCCATTTGTACCAATATTCCCCGCCTTGCCTCGAGGG
+
/0,+0,+4719..3)..124;5.811+(-)-02'(*,,77(),9973/25,))-$'(()*+*')'+/-,,631/172487,750+.:.).)(&''*),022)3--,.//8:7795-,%*-7885636((.5//4,2;3)35/345717;-/1+15+'$'(*-29221,%')),*(+.2046676430,(+,600,)(*(++/400+(+5//4216356/49:,5535;:/6.104.183.')&'1'*('))(00.-)324-2.')371;7+()'&%+/013,))*/))*,*))++.+260**+)'++,/783035656.757--/77:86305*+.110-+('&.553466340.01102.23)(0,)---1.,454.//0/.-1/0/*2-3'.0./+,*,188290.+5/-+/,-%1/)-,,./020((*/4313-/1-,,*$%$,.0.&10,5;4852).1.511224,--/)&(,*06422333,2$&(('*(),)+%)-5.86540+*''))-.,1+(%%,-9/41.*,*-,(+9,7)*(-)0'++30-.&,%%'.+)+,)%$%')--)2,,/460-022-5,*&#%+***7<<008,+%&#&%+'(&)+**-04'.*-+-/.2-:.//327332071)77664.,0//0-,&'''%&%'*//61-+,'(*,4268895:8,,-//.,.'(*,+*&%,0,...1605126406<:*,*/43)'*(*0:2+)+,36352(4247)060//4216*)+)))00$$%%*%)(.323468963:5623.*(./*)+04/(.*-226.+'*,+.411011-1',)-/./(+-.22412-/1/--(,&'&*'7.42<11::21668/+/,+-,--)-)+-+0//-4/1'&17530;9+((()<7*%/,5//.236-04((*(,33/-3)%,,,5-%&(*364243638160,.2567-%('&&+.012+)+('-.6510-0.--./13--.9/+-)(,83/..&%&&/(&&&&%'*509/00:,899,14++.).-103720-.*./''22.688:98::357-&%'***-/('''((./+.+1/98*48:.*)6))++*.'').0/6;:*$%#$#'*'*-*).0.
