# Supplementary material for: De novo species identification using 16S rRNA gene nanopore sequencing
Source: PeerJ. 2020 Oct 21;8:e10029. doi: 10.7717/peerj.10029 (PMC7585375; doi:10.7717/peerj.10029)
Supplement: Supplemental Information 3 [file peerj-08-10029-s003.zip › pass_fastq_runid_2c9cf7bc05858273f10e7d7ec552fc0bd742dc3e_470.fastq]

@b6cad0d6-45ac-4dbc-a923-48c8cd1fb42d ch=390 read=108540 start_time=2019-12-13T18:06:54Z barcode=BC01 runid=2c9cf7bc05858273f10e7d7ec552fc0bd742dc3e
TCCACTGATCCTTGAATCACCGAGAGTGGTAAGCGCCCTCCCGGAGTTAAGCTACCTCGCCTTGCAGCCCACTCCCATGGGTGTGACGGGCGGTGTGTACAAGGCCAGGAACGTATTCACCGTGGCATTCTGATCCACGATTACTGCTGATTACGACTTCATGAGTCAGGTTGCAGACTCAATCCGGACTACGACGCGCTTTGCCAGAGGTCCGCTTGCTGCCTCTCATGAGTCGCTTCTCTTTGTATGCGCCGGTGCTTAGCACGTATTGTAGCCCTGGTCGTAAGGCCATGATGATGACATCATCCCCACCTTCCTCCAGTTTATCACTGCTTGATCTCGCTGAGTTCCAGCCGGACCGCGGCAGCAAAGGATAAAGGGGTTGCCGCGCTTCGTTGCGGGACTTAACCCAGCATTTCCCACAACACACGAGCTGACAGCCATGCAGCTACCTGTCTCACGGTTCCCGAAGGCACATTTCTCATCTCTAGAAACTTCCGTGGATGTCAAGACCAGTAAGGTTCTTCGCGTTGCATCCAGATTAAAACCATGCTCCACCGCTTGTGCGGGCCCAAATCAATTCATTTGAGTTTTAACCTTGCAGCCCATGCTCCACAGGCAGTCGACAACGCGCGTGAAGCTCCGGAAGCCACTCGAGGCGCAACCGCCTCAAGTCGACATCGCAGCGTGGACTGCAGGGTATCTAATCCATATTTTGCTCCCCACGCTTTCCCGCACCTGGTAATCAGTCTTTGTCCAGGGGTGCGCCGCCCGCAGTGTTTATCAGATCTCTGCATTTCCTGCCGCTGCACCTGGGATTCCCCCCCTCTACGGACTCAAGCTTGCCGGTATCGGGTAGTTCCCAGGTTAGGCCAGGGTTTCACATCCTGACTTAACAAAGCCGCCTGCATTGCGCCCGCCCAATGAATTTCCGGTCGCGCTTGCACCCTCCATTACCGCGGCTGCTGGCGCAGGTTAGCCAGTGCTTCTTCTGCAGGTAGCATCAATGGAAGCCAAAGGTAGCACGCCATACCGCTGAAATTACTTTTCAGCCAGGCCTTCATACGCGGCATGGCTGCATCAGGCTTGCGCCCATTTATTGCAATACCCTGCACTCCGTAGGG
+
+-)&)-,.23%*'*)/-.+.&'(&%')(*),/)+,09))0+'')%),122%('&*(+,),**)()+,.10$''30*),,*()()*,1272.)1*--))&'++0,43*.43643677<5267)4,5/01:3321335+++*3.--*&%$&(7(#&((.0,0&)*&()+/154912/321373;29+6.894///$)&($&)*(%-*)&$(.-/+*+,)%$(#%&&''*$%*))*-,014041:91,*+,.446+*#%$')(%))%*+,'/%$&&',-((()(/))0.)--2)')&**&&')'(101218:/(-0,2,+-./&0,;'),:3671)((&$**')'''++671.4*+/13574/*)(1,,),.0(4,7079,)*)'++$'%'**+-0-+*.,/+77/*(%($1*'(%0,/2(+-*&())'(*(0/0450.+,+246/43.,++%&*.(&*)(+&+(.11273''1*2++32/8/.-37778420/167023/1.15;0/-./234400'))&)'-,966:878.7.---)-)&'*-*+13212+'&')-+)0..--++-***11.3/,2102&+'-+./8611/7:8(1*,(,0.0%03;0(3(/002-.*/45),+'&$%%%(*-)&'*%((%*,1&-,++%-($%$%%&,0)).,(0/'/./1+)'),35542-&*$()&-(0-5)((&***+)+)$)00*+&-)/891.0.765.)+++*++'-(%&%,.*,/'*./*&')((,%)*2&())(&%$(&('$$&'$*$&%%(+'&,1+,/51/*(*,(*07.'$$))&**%*(,.,.47++-('.5730+/'$'),'+.0/.%(&&'/)%(-+.4&0('%*/945+**('-%.020)+))(0,*())+0(&&)'&&,1-60)%*-(,/'&($(($+()&'%,+((')(&%-.*,%0),,*,)*.-*,',2.()%&(+)28+.-4.0/3-2)'$''+..3/./6%)*'*.6,20.,0/'+)&%%(%11/).)*(('*('(')'&%'&%*$&)#$#)''*)**'%'%%&/2/*'($-)$'%')+0,&*(+)*.,*%)*0./,.../&,,)(*,/,8;-+19.%,'')-'%$)))&'($&&/*&,%'&%
@59084566-562a-4260-b54d-ce19327ccd58 ch=328 read=104484 start_time=2019-12-13T18:06:55Z barcode=BC01 runid=2c9cf7bc05858273f10e7d7ec552fc0bd742dc3e
CCGGTTACCTTATTTGCGACTTCACCCCAATCATCAATCCGCGGGCAGGGTTCCTTCTTGCGGATTCGACCACAGCCAGGTGGCTATCAATCTCAGTAGTGCTGACGGGCGAATTGTACCGACCAGGCAATATTCCACCGCGATATACTGATTCGCGATTCTGTGATTCCCAACTAATAGTCAGGTTACAGACCTTCTAATCCAGACTGAATGGTTTTATGGGTTTTGCTTCACCTCGGCTTAAGCGCATCCATTTAGCACGTGTATTTGAATTGTAGGGGCATGATGATTTGACGTCATCCCGCCTTCCTCCCAACTTGTCACTGGCAGTCTGTAGGTCCCCAACTTAATGATAGTAGCTTAACGATAAGGAGGTTGCGCTCGTTGCGGGACTTAACCAACATCTCACGACACGAGCTGACGACAGCCATGCACCACCGTATCCTGCGCTATCTCGCCAGGGTTTAGCAGGTATGTCAAGACCTGGTAAAGGTTCTTCGCGTTGCTTCGAATTAAACCATGCTCCACCGCTTGTGCGGGCCCAAATCAATTGCTTTGGGTTTGTTCTTGCAGACGTACTACTCAGGCAGATACTTATTGCGTTAACTGCAGCACTGGAACTTTGACATCCAACGCGTTATCATCGTTTACAGCGTGGATACCTGGGAATTATCTAATCCTGTGTTGCTCCCCACGCTTTCGGGACTGAGCGTCGGTTACAGGCCAGATCGTCGCCTTCGCCACTGGTGTTCCATATATCTACGCATTTCACTTTACGCATGGAATTCCATTCTCTCCTGCATCTGGTGCCTGGTTTCCTGTGGCTTACTGAAGTTAAGCTTCAGGCTTTCACCTGAACCCTTGCTGCCCGCCTGCTCCCTCTTTACGCCCAATGAATTCCGGATAACGCTTGCCGCACTACGTATTACCGCGGCTGCTTTTGGCGTAGTTAGCCGTGGCTTTCTAATAAAGTACGCAAATCCTCGGCTACCGTTTCTGTAGCCGCCGTTCTTGCTTATGAAAGCAGAGTTTACGATCAAACCCTCTTCCTTCGCGTTGCTCGGTCAGGGTTTCCCCCATTGCCGAAAATTCCCTGCCGCCTCCCGTAG
+
3/-/))#&%&)&//)(-,+++3-(.,-)).,,(,+(&.0&$%%&''%+-(/,,,(+($$&'+,&1.,+(./%'&(*%&,()%&%,+,*.'''..&*/)+,*)-//0$.26)'%)&$&$%%&'***'-)13//143)+/4&('&&(/&13506/-(-)&1$$$$$((+**)'+))')'('&).&)--3'0-/.)$'&&'((,-,(+,-)((,(1.763**.69,8;:.+/4:2.01&%%%$(%$#&((.-/2866;*%&&$,*)'%$'*''*'.($%$(1/)+'+*++,,171.147777,98+(,(%***-1+(*-*-1-03/,,*2,,,//))'&&,(.,-%+&&+*-,/..2(00'&('(0*./20/)0,*+(/40/.114708/.-53((&&,'1()*5/32+,+0.)*&,(&)+,0%00+01*2:062.)(*$('%&$%'%#%&),,)*('(&&'%(+&,/.'&)%)'+,,,.5++*+072/8333*,3-964/*%(()4+-/70%**..26/)+)(*2125011,-.,.)*-),/**+),1.1*'-'%',,)&(+*(%$'4*2/'))+04)0,./.*,/-/35))))$)))).-,-/2423/400(01&.-3+&%&'%$+0146110,.&&%&+$*),./2169,+*,.007'0.(+&$%-('%.*,-3239563,),%*.)-.0;9,&.,))((,(7:4763-22266&318)-'-1/702366268699,87110%&&%)01;()'%'00/0--,,),(+)&'#%(+&&)$-)-.,1*3*.)%%+.-..0*('($)/-*+)$'$%&+.8-)&()'*,*07/48.5--/:00*/351$'$%&/*.)+7*++,04031..0/10'(22.-.-.9-3/7:0-2-.+(3+,+()-1.,5:10,))&%$$&*'#&$&%#''+*./+250014300,0//'(()))&0,9**+8*/.3-088120700:0,-))'),/,*0%&(*634225'.3//+)'(),.00737:141&&)*)*$%'&%'&%)(-5-'''(+*+-,+6./01:43691'*(,.(',.3;65,2753;20456.,,;/,6--24-2-9/&&$&$%/,*48*'1-/
@1d9c5213-f518-43ba-9c83-76ba3945b4f0 ch=283 read=111425 start_time=2019-12-13T18:06:47Z barcode=BC01 runid=2c9cf7bc05858273f10e7d7ec552fc0bd742dc3e
CCCTACGGGGAGGCAGCAATGAAATTTTTTTCGGCAATGGGGAAACCCTGACCGAGCAACGCCGCGTGAAGGAAGGTTTTCGGATTGTAGCTGTTATAAAGGAAAGAACGGCAGCTACGAAATGGTAGCCGGTGATACTTTATTAGAAAGCCACGGCTAACTACGTGCCAGCAGCCGCGGTAATACGTAGGTGGCAAGCGTTATCCGGAATTGGGCGTAAAGAGGCAGGCGGCAGCAGGGTCTGTGGTGAAAGCCTGGCTTATCAGTAACCATAGAAACCAGGCAGCTAAGAGTGCAGGAGAGGATCGTGGAATTCCATGTGTAGCGGTGAAATGCGTAGATATATGGAGGAACACCAGTATGGCGAAGGCGACGATCGTACAACTGACGCTCAGTCCAGCGTGGGGAGCAAATAGGATTAGATACTGTGGTCACGCCGTAACGTGAGTACTAAGTGTTGGATGTCAAAGTTCAGTGCTGCAGTTAACGCAATGAGTACTCCGCCTGAGTAGTACGTTCGCAGAATGAAACTCAAAGGAATTGACGAGGGGCCCGCACGAAGCGGTGGAGCATGGTTTTAATTCGAAGCAACGCGAAGAACCTTACCAGGTCTTGACATATAAAGGCTCAGAGATGGAGAGATAGCTATATATGAGACCTGGGTGGTGCATGGTTGTCGTCAGCTCGTGTCTGTGAATGTTGGGTTGAGATCCGCAACGAGCGCAACCCTTATCGTTAGTTACCATCATTAAGTTGGGGACTCTGGCAGAACTGCCAGTGACAAGCTGGAGGAAGGCGGGGATGACGTCAATCATCATGCCCGCCCGACCTGGGCTACACGTGCTACAATGGATGGTGCAGAGGAAGCGAAAGCCGCGAGTGAAGCAAAACATAAAAACCATTCTCGTTCAGTTGTAGTCTGCAACTCGACACATGAAGTTGGAATCGCTAGTAATCACTTGAATCAGCATGTCGCAGTGAATACGTTCTCGGGCCTTGTACACACCGCCATCACACCACGAAGTTGATAACACCGAAAGTGGCCTAACCGCAAGGAAAGGCTGGCAT
+
)*($')*.6-(.,*'-+++-,-.5-899;2.87;-:,,133+&-,/:.,-.6716)/2%/$%(+/35323/)-+*+4;7:40.)'%$%$'(+*.///87-)+)/+).522;8)321-0/,36--*)))-*'+''&(%'()&)*++(0.,/1602.6,,,1,0---/),/**/,-13/1+/0.5///650.335747510136.03./.%%*'2592223;-((0.4-/997<84-/+(21...1)+1,--25,/9+,$#$%'*+)*+/,'+&%'%+-(,7./2-()*.0(')+,87,.,*')*3/14588,6+0+594.-..,.///7100930-545599843.13/,0)*813:;&,1$&(1-+*.(+/37-,,,*(,$..1/,/02993:-./1'*((*/168*+(+9;;56*4(8+-*./*+++$%&)*-.,079/93,++***,,304()((,'-+5524754.+,/9*,19:9882556464//*4)%('(,,365*-76/)**+)*,.48<:52.,233,31*+3469,.+)),)+,82(-437,7**,*,%))(*94960./,./+)/99)33250+..,,1463200))*,*(*().)$)%%%)%*&&),+)*,(+/+,.*+../662,++*+3(/...1/2-,,+()+*%%+2/5281223'/74*-4781$&')12/-.(%(*((-..,6,4*-''&&)*0+)-/13/../051004*-3*-..3/'+,0-05/..(-++&-)1%0821463/'0,%'&))*436*01345-(&&(1303002033,486.+./0114*,+/4:949042'%*)*(*/0//+(+)+)')+,342+1/7/066895445.-+---0-/-/0)+7788)&))'-+().::./((,872+,'+.852-,%+&&*+7/36688110-/..13--'(+-)1*)00519889,++('))'(*%*&&*-+)+))-4454644(*.003/,0.6:859-067/3/..0.//+16056,15.//1+'()''(2,*)*,-,)/,)*-'''&(.&'-1--*,,(-'0*%('')&($$"
@f681f572-4533-4a8b-9a87-b73adfed8f6c ch=337 read=141857 start_time=2019-12-13T18:06:31Z barcode=BC01 runid=2c9cf7bc05858273f10e7d7ec552fc0bd742dc3e
CCGGTTACGTTACGACTTCACTGATCATGAATCACAAAGTGGTAAGCGCGCCCTCGAAAGGTTAAGCTACCTACTTCTTTGCAACCCACTCCATGGTGTGACGGGCGGTGTGTACAAGGCCCGGGAACGTATTCACCGTGGCATTCTGATCCACGATTACTAGCAGTTCAGAGCTTCATGGAGTCGAGTTGCGAATCAATCCGGACTACGACGCACTTTGAGGTCCGCTTGCTCTCGCGGGTCGCTTCTCTTTGTATGCGCCATTGTAGCGTGTGTAGCCCTGGTCGGGCCATGATGACGACGTCATCCCACCTTCCTCCGTTTATCACTGGCAGTCTCCTTTGAGTTCCCGGCCGGACCGCTGGCAACAAAGGATAAAGGGTTGCGCTCGTTGCGGGACTTAACCCAACATTTCACAACACGAGCTGACGGCAGCCATTGCGGCACCTGTCTCACGGTTCCCGAGGCACATTCTCATCTCCTGAAAACTTCCGTGGATGTCAAGACCAGGTAAGGTTCTTCGCGTTGCATCGAATTAAACCACATGCTCCACCGCTTGTGCGGAGCCCCGTCAATTCATTTGAGTTTTAACCTTGCGGCCGTACTCTCTCCCAGGCGGTCGACTTAACGCGTTAGCTCCGGAAACCATCAAGGGCACAACCTCCCAAGTCGGCATCGTTTACGGCGTGGACTACCAGGGTATCTAATCCTGTTTGCTCCCCGCTTTCGCACCTGAGCGTCAGTCTTCGTCAGGGGCCGCCTTCGCCACCGGTATTCCTCCAGATCTCTGCGCATTTCACCGCTACGCGATTCTACCCCTCTACGAGGACTCAAAGCGCCGGTATCGGATGCAGTTCCCAGGTTGGGCCGGGGATTTCACATCTGACTTAACAAACCATACCGTGCGCTTTACGCCCAGTAATTCGATTAACGCACCCTCCGTATTACCGCGGCTGCTGGCACGGAGTTAGCCAGTGCTTCTTCTGCGGGTAACGTCAATGAGCAAAGGTGTGCTTTACTCCTTCCTCCCCGCTGAAAGTACTTTACAGCCCGAGGCCTTCTTCATACGCGGCATGGCTGCATCGGGCTTCGCCCATTGTGCAATATTCCCCTGCTGCCCGTAGAGGAG
+
1*-.27%'$''$'-.59;947()+39'&&),431408--03300''')/.34'()$')&(**4,*$(((01/)/.4/4;6,-2,183+,.28-.1675532+/:8-3-.-31115767:06+.791824:/1.,+0:/939345:9234;6../.,.6,/*()*&'251)))*-1:6%.(+'()*1.226/1''((+,603.6340(((+-012+.-/3*).32-,),1/111305344&1*.-/5/361/1-%$%%&-+3417:,,/./)(-+**.-.51)-55/+.32901//023/-+/05,.')21,/98;9:660,(8///;47899747:7814,33+.3691:0,7/8*8,23--,2..//017(.'%&/2*+./170139::324//.972,/,1+.4+-+3/191-((,/,,-))++'($+2,+-#&(*+)',-500260+.-0/.2299023.)+(0*&(*-6/%'*201/%%%(/6.+4.37/06<::87834246:225215*33;,%))')+-0./.47.(.,-3;7:8))*+//62-+-1--//.-(-+-&'*))(&1/01/22.14../50;<7.978190,&,6*)+*))(')*/65,0++*.+.1,+/-4.310.222.1/5'6)0/%,/'').(052..02343/.0(0.002*&,.(*1497(..*(.,0811/%1601'&/.3.007176521:1(,.0.)(&(*:3-(**02,-.1456978878<;67,%.1/1-4349/;87953;4((**--3-,/&'&832221,333.7;8213536,**%%((+.01&230,)+(&)($)*,-8433.*(',+-6221.),+,0/041.44+*,,,/-*,7,*,-*(2640--/243000036843::5:)*&')+--.-(*)&%.*+**)(-.2360,,2,-'%&''/44/07)-02736;5606///4.3,'%(','+,3..05%54-/384:<::::55/*,(,+/0-0321..63*25-',()03.,002:/1/)).26-.164(2*')(*,-(%&&'(-(''2+274;37<710--(-+7..-031133356&1()*,%&(8/*..+,,.+4566/9750..1*),,*,-)(%(%'%
@3cba3012-6647-40d4-9daa-d1ce328a7922 ch=201 read=97329 start_time=2019-12-13T18:06:22Z barcode=BC01 runid=2c9cf7bc05858273f10e7d7ec552fc0bd742dc3e
CCGGTTACCTTGTTGACTTCACCCAATCTCAATCCCATGAACAGCTCCTTGCGGTTAGGCCACCAGCCGGGTGTTATCAACCCTCGTGGTGGCGACGGGCGGTGTGTACAAGGCCGGAACGTATTCACCGCGACATGCTGATTCGCGATTACTAGCGATTCCAACTTCATGTAGTCGAGTTGCAGACTACAATCCGAACTTCGAGAATGGTTTATGGGTTTTGCTTCACCTCGCGGCTTCGCTCTGCACCATCCGTTGTAGCACGTGTGTAGCCCAGGTCATAAGGGGGGGCATGATGATTTGACGTCATCCCGCCTTCCTCCAGCTTGTCACTGGCAGTCTCGCTAGAGTCCCCAATGATGGTAACTAACGATAAGGGTTGCGCGCTCGTTGCGGGACTTAACCCAACATCTCACGACACGAGCTGACGACAACCATGCCTGCAGCATCTCCTTAGCTATCTCTCCATCTCTGGAGCCTTTATGGTATGTCAAGACCTGATAGGTTCTTCGCGTTGCTTCGAATTAAACCACATGCTCCACCGCTTGTGCGAGCCCCGATCAGCTTCAGCGAGTTTCATTCTTGCAGACGTACTACTCAGGCGGAGTACTTATTGCGTTAACTGCAGCACTGAACTTTGACATCCAACGCCAGGTACTCATCGTTTGGCGTGGACTACTAAATTATCTAATCTATTTGCTCCCCACGCTTTCAGGACTGAGCGTCCAGTTGCAGGCCAGATCGTCGCCTTCGCCACTGGTGTTCCTCCATATATCTACGCATTTCACCGCCCCACATGAATTCCCGGTACTCTCCTGCACTCTAGCTGCCTGGTTTCTATGAAAACTGAAGTTAAGCTTCAGGCTTTCACCACAGACCCTTGCCGCCTGCTCCTCTTTACGCCCAATAATTCCAGGATAACGCTTGCCACCTACGTATTACCGCGGCTGCTGGCACGTAGTTAGCCGTGGCTTTCTAATACCGCCGTCACTCGGCTACCATTTCCTGTAGCCGCCGTTCTTCCCTTTATAACAGAAGTTTACAATCCGAAAACCTTCTTCCTTCACGCGGCGTTGCTCGGTCAGGGTTTCCCCATTGCCGAAAATTCCTACTGCTGTCCCGTAG
+
;:7/:/.5214...,,/543256/./44**-7.54+&'%&-20102-**50210://7::9..,%'('*356-4+,+6215;84-,-.,*,&$')+0:771910,,,+.333+.+(&/,/+-/49758210)**+*3/4/1280//0/38-/+**,)'.0/'.&(-62&,%%&+-031023/0,//23366:73-,26//6/+'(+++,158;+.-601:;/012<555;8912282.))&*&,)++)-4.400%,4+*)*+*,014864303.*),194/1/6)1-,.0--.52232008--.23520,6:.*3:9:76,-+(*-0112:8999:73898988854%(**/65)/*'$(+./3030-3,**,-)(',5-:0-,+)+)-/39570:64-,,/,*,(,,.//263&'.+/+-.//0122592860-01202,)&**&-//135.1--(./*5134448/2,,*)/7-//52870121235637+**.48*)*)((/1;89<455.4-',03-+.-./2:68,*+*5..024)+*'),-,((+*#%&*3.*%'*)&'*02+,-((/0;8889<-:,,-0/23&3*++(*-,)-..)+'()+-10/0512/4270223515889:982+&&')+545110.+%()(*0-.085-6.(-+'),*+,/2+-4*))($&$,(1155;586329.*-'-::-).-,29-.%52255,-+//72(*,.6+/-207,+,333239.,'('(',2+--/;78:98:557*-**)+*723*)(*-3//35-,'(*'+)-,*3-3-''(%($('**-0+-/',-01.368576-/83<7433.''(*$'$%)+*-50,+-0,+&-736;:3227/110565('&')&&/-531107,/096/0/1-+,.*/2/8).(-42-1-,+*0,*17-//+))%,(,10;<785;995406-,&**/.-1(&'+*+0,.((*)(*-+**%$&-3044/./..932'6568;934-./1.0202745--+-/5++:912176*)0))48**-1740((./71157;79;:4/:700,-,/.16/.-01-848.1871<04990-.8119--656...1*,/756761:7.-2.2
@41f714a5-8057-4d0c-aedb-8d653db1d9a4 ch=223 read=335687 start_time=2019-12-13T18:06:21Z barcode=BC01 runid=2c9cf7bc05858273f10e7d7ec552fc0bd742dc3e
CCGGTTACCTTGTTACGACTTCACCCCAATCGCTGACCCTACCTTCGGCCTCCCTTGCGGTTAGCTCACGGACTTCGGGTATTGCCAACTCATGTGACGGGCGGTGTGTACAGAACCAGGAACATTCACCGCGACATTCTGATTCGCGGAGTGCTAGTAACTCCAGCCTTCATGTAGGCGAGTTTCAGCCTACAATCCGAACCTGAGACTGTGGACAAAGTTTGGCTCCACCTCACGGTATTTGCATCTCTGTACCAGCCATTGTAGCACGTGTAGCCCTACATAAGGGGCATGATGATTTGACGTCATCCCACCTTCCTCCTGGTTGGCAAGGCAGTCTCGCTAGAGTCCTCAACCAATGGTAGTAACTAACGACAAGGGTTGCGCTCGTTGCGGGACTTAACCCAACATCACGGTGAGCTGACGACAACCATACCACCTGTCACCTTGCCTTGTCCCCGAAGGTTCCTCGATTAAGAGTAATGCAAAGGGATGTCAAGTGTAGGTAAGGTTCTTCGCGTTATGAATTAAACCACATGCTCCGCTACTTGTGCGGGTCCCGTCAATTCCTTTGAGTTTAATCTTGCCGTACTCCCCAGGCGGAATACTTAATGCGTTAGCGGCGGCACGGAGGTGTTGAAACCCCACCTAGTATTCATCGTTTACGGCGTGGACTATCAGGGGTATCTAATCCTGTTTGCTCCCCGCTTTCGAGCCTCAGCGTCAGTTACAGTCCAGAGTCGCCTTCGCCACTGGTGTTCTTCCCTGAAATCTCTACGCATTTCACCCGCTACACTAGGAATTCCACTCTCCTCTCATATAGATAACCGGTTTTGGAATGCAGCACAAGTTGAGCCCGGGTATTTCATCCCTTAATCATCCGCCTACGCTCCTTGCGCGAGTAAATCCGGATAACGCGCTCGCCACCTACGTATTACCGCGGCTGCTGGCGCGTGGTTAGCCAGTGGCTTCCTCATGGGTACCGTCATTATCTTCCCCAAAGATTGAGCTTTACGATCCGAAACCTTCATCACTCACGCGGCGTTGCTGCATCAGGGTTTCCCCATTGTGCAATATTCCCCTGCTGCCTCCCGTAG
+
571/3702:5;-4.*-5*741.*./1*.704*,-.).1)%%)()/-))++)02'/-,.*503-+*++,68:32263&*(-)0+&5:3&---'-+'*+,')05/-,,2/0,,)%'$%&&.803-(*-*9:<6877768;5343590)&)*%&('--0-,3+--/+)(('+0/279/74952-/1;-0/-.1,%./83/,*08.(-,,*03/*&()'((*))+38.81128&+604.0.5/*25+)/025531-*),7659;.4.,++,,,.44+*))+0)((*++.&221(.-.-12227;5/026788311*'-+5;;:661'+&1'#%1()+06(76336112.,.2025)*-)'#2+-11**/33.-,3-700-0,13139451323,7,+*&474/2-5...*++*)+,(+'$&()143302.+/.+),+.%3/,09.141/22)*&('0*++:88..,)('*3.2-3&((9-7((++2/018;7).7.:9994-*)+.00+1)2),,7876;60.&*,%%**,1,6:1;:111/0114:62300+4)++24:6159.(.3/86:722::3438<;.:32*)%&(,/-.+355,.0/03211-&'0)42555/5/.-107/0512302)1--.1--.:5.6,+).,-()*-5<85:634;.*+6../89;877622)24,*//07./9/4(*);7,),*13.+*--;9213669463.324:7090/09729,+**+*,-060:99:;479::999;9:,:0('(,-)(*5::885746;71057)*01-0(2010'-*.1.3-.-.,/(()))#'&)*-2619-8+1-::*-4/65686..,,15++600.9,*-0+0,,91.-),'&)'1,3/),+/,0+&%&&**/0+.(*$%''&(.86,3658652-.++'+,/17//8/55:56.2.-3;756536745/7*()')&/,8-...*%-(7,39-.++'2-0(('12*,4*32,.493986),.'''+(,,.//8;002452)(11+487<9999-633,.+.*2//04103.//01)2102:+55:2,+:/-+-1/0).,*+***)*&'+--5:,+4*1
@9ee05e78-13f8-493e-937e-d556ec100ec6 ch=241 read=198374 start_time=2019-12-13T18:05:55Z barcode=BC01 runid=2c9cf7bc05858273f10e7d7ec552fc0bd742dc3e
CCGGTTACCTTGTTACGACTTCACTTTAATCATCGACTTTACCTTAGACGGCTGGCTCTCGAAGGTTACCCCACCGGCTAGGCACTTCCGACTTTCGTGGTGTGACGGGCGGTACCAAAGGCCCGGGAACGTATTCACCCGCAGTATGCTGACCTGCGATTACTGGCGATTCCGACTTCACGTGGGCGAGTTGCAGCCTACGATCGAACTGAGAGAGAGTGTTTCTCAGGTTTTGCTCCACCTCGCGGTATTGCTTCCGTCTATTAACTCCCATTGTAGTACGTGTAGCCAGGTCATAAGGGGGCGCGGTGGTTGACGTCATCGCCTTCCTCCACGGTATTGTCTGCGGCAGTCTCATGAGTTCCACCCGAAGTGCTGGCAGCAGATAGGGGTTGCGCTCGTTTGCGGGACTTAACCCAACATCTCGACACGAGCTGACGACAACCGTGCACCGCCTGTTTCTGGCTGAAGAGGAACTATCTCTGGTTTCCTGTCCATCAATGTCAAGACCTGGGGCAAAAGGTTCTTCGCGTTGCGTCGAATTAAACCATACTCCACCGCTTGTGCGGGCCCAAATCAATTCAGCACAGGTTTCAACCTTGCGGTCATTACTCCCCGGGCGGGGGGGTGCTTATTGCGTTAACTCCGGCTTTTAGAAGGTCGATGCACCTCCTACACCTAGTACCCATCGTTTACGGCCAGGACCGGGGTATCTAATCCCGTTCATCCTGGCTTTCGCGCCTCAGCGTCAGTTTCGTCAGAAGTCGCCTTCGCCACTGGTGTTCTTCCTAATATCTACGTTTCCGCGCACAAATTCCGCCTCCTCCGATACTCTAGATTAGCGGTTTCCATCCCATCACGGGGTTAAGCCCGAACTTTAAGACGGACTGACCAATCCGCGCCTGCGCGCTTACGCCCAATGAATTCCGGACAACGCTTGCCACCTACGTATTACCGCGGCTGCTGGCGTAGTTAGTGGCTTTCTATTCGATGCAAATCGAAGAATCCTTCTAACTATTCGCAGGAAGGCCTTTCGTCCCGATTAACAGAGCTTTACAGCGAAGGCCGTCACCACTCGGCGTTGCTCCGTCAGACTTTTGCCGTCCATTGCGGAAGATTTCCCGCCCTTTCCGTAGGAG
+
9.*,41.1201.-.))*&*/-(%&&&%)4,/1:.,&,.61+/2.5//04091100,...0-,/0206+176-)+,,**.'/4/%,-3.1./.5:,+192657779;860&$$&%2&35+1//8+'.1,10.899;8365+,6,-001403458<888862;111(1022:;93.*..60(.-1)44.-)+/:11,66:4121112-1222.-(()-++-..6;:369/5.688+*--+/*-3/4.+-',&+,.13:/)'(,(*+.)+*),2*)1/+'''&$+)+((&(),*.00/+016(-653/*,'+//-0-,+1143337+/)&&+&+-1(+'&)'*++/1987+51&/00,,(0/027867(*0+*+.,--73:.(&%&)*,.(01/-+0+..067.74(*/0996,/+4*3.)-+,/43+1'(*.1003443/34/62'2:*1'+'*2(/0.,19,-++--)+-,'()((-+02.,12/+344).'(*888899573233*)(++;64*'%%,0/))-0/.277462.4../50(',-*)70--+(%/067-01&(*'++,-057-3),00-//2728-')&($*0*23,+4,,)**+1812*,+%++.360*48815714+--'-2114723-0+6*,,64)/)(-.())-'+/,20//()'*3.55,,-),-,****/7/.99815:+,,908-53.//(561/0151.,-26)+660'+,&&('&)23/)*+/97/,,++/4562;8/057(')(()/49586549965466206:479/))033476-%,%*,.+'#&%&$&'/-0.1(&'''+'',++/.,*)'+%((7'%)+%6/;;078509/.1604*6:-1.40*0.+'',)'%+*3+1.,51.-,-.70536902(.(%&&$*%&**)+,/.',)((,-23/2454:131/,5-,54*,5+/63542.-0218/4/00:2:+-)*,6570..(()-4-*0,12-*&+)1/7554(++$)))06271,2-,.78;8-,%,+-/)*063;9-)5463,/.6.3.).&&&$&&())%0)*,0,88/221442622*/.43844696689563*270)'%//3664290206,)***;8.8/&(&%&''23).'.)'(
@cbcdc7c5-a39c-4365-892b-2ca722e59834 ch=90 read=140257 start_time=2019-12-13T18:05:52Z barcode=BC01 runid=2c9cf7bc05858273f10e7d7ec552fc0bd742dc3e
CGGTTACTGCTTGTTGACTTCACCCAGCGGCCACCTTCGGCCGCTGCCTCATGTGGTTAGCTCACGGACTTCGGGTATTGCCAGCTCTCATGGTGTGACGGGCGGTGTGTACCAAGACCAGGGGAACGTATTCACCGCAGAGCATTCTGATTCGCGATTGCCTATTAACTCAGCTTCTGGCCAGGCGAGGTTTCAGCCACAATCGAACTGAGACTGGTTTAGGATTTGGCTCCACCTCACGGTATTATACTCTGTGTACCAGCCATTTGTAGCACGTGTGGCCCACATAAGGGGCATGATGATTTGACGTCATCCACCTTCCTCCTGGTTAGCAGGCAGTCTCGCTAAGTCCTCAGCAATGGTAGTAACTAACGACAAGGGTTGCGCTCGTTGCGGGACTTGGCTTAACATCACGACACGGCTGACGACAACCATGCACCACCTGTCACCCTTGTCCCCGAAGGGATTTCCTCGATTAAAGGTAATGCAAGGGATGTCAAGTGTAGGTAAGGTTCTTCGCGTTGCTTCGATTCAAACCACATGCTCCGCTACTTGTGCGGGTCAAATCCAATTCCTTTGAGTTTTTAATCTTGCGATATTACTCCCCAGGCGGAATACTTAATGCGTTAGCAGCGGCGGCACGGAGGTGTTGAAACCCACCTAGTATTCATCGTTTGGCGTGGACTACCAGGGGTATCTAATCTGTTTGCTCCCCACGCTTTCGAGCCTCATCAGTTACAGTCAGAGTCATAGCCGCCGCTGGTGTTCTTCCTAATCTCTGCGCATTTCACCGCTACACTAGAGATTCCACTCTCTCTCCTGCACTCTAGATGAAAACCAGTTTGGAATGCAGCACCCAAGTTGAGCGGGTATTTCACATCCCACTTAATCCTCATCCGCCTACGCTCCGCGCCAATGGAAATCGGATAACGCTCGCCACCTACGTATTGCCGCGGCTGCTGGCGTAGTTAGCCGTGGCTTCCTCAGGTACCAGGCTTCCCCAAAGACAAGGCGATCCGAAAACCTTCATCACTCGCGGCGTTTGCTGCATCCAGGGTTTCCCCATTTGTGCAATATTCCACTGCTGCCTCACGTAG
+
1+-/,''%%'-++-,*(--11&)'(%))%))+%)()),'3+8/34,3,-,%%&%),,/,*,--12.0'.15;485.)/+*1/,())*((),153435784463.&5#)$&%'&)-*+//)104.+11199350.0*&&$%&(*56<8461:8/+()%.''-&'('()'-.7,..-4/('(*)-088.''+/<3,)/2.)**,*-0274657586:8036*')&%8-(*4./02+.101.,1*,(.*%&(&)*0-+)*,290008+4/*)2/-,&)&/')%%&&&&').6.0590/33,++**074.-36677-7-%)*)2,6+,,+-/1/-+.%7785630+./022+)(*+())$(+-+'0%&(,-+(&0,/000**'//-300.00346;25492/'%$&(+).,,&&(('(/,.))&)')**85652((++,.0.1847803,+)3,,.3../01,*,**(&)2870,-0..10-0)'((/522*6+).+/0055)/)*/2312-21*.2/*084.21//+))+&&%,*&15572+&&0-/017000-,,-*-+,0832.'()(.'8*8:743:.*+2.:<7./6/.-6*(($$$)'%(+1771.07644340.*,).,312-0,*)($*+2:4/3,%'&*&,,+/2,*24)0-('.,**,344;536+)))&(+/02851/-,02&.*'$.'*+070/.3/47/+4-665-%)))04,,222452/(%+)33600/2772)'''($$$%()',505530*++128.9+).60016.(,(+,-731,.7223..&.,+*+**3012++,,+-)+-150-0-011-&&30+,.2*)**.0;;/.4,-2-&$%&++*13..910/2.-*1+,:1/)+,-.1/$'-':*+/037684*)20/---+.1.(+(,+'&0(('(((-*:0:9;8*-1.+,*&0.0*0*1)--%0+'''&%'''*&(())(109.-.7,004.020)+-'3**)2*$'$$&((',(.0,,3/.&)'$$&(,))//39.83<368:.2/.')(*(,*55),,++-,8'(.*,,:0/680)40**414/9/,/--)'*1022.-)&'#%(*33
@c9e21c28-5926-4876-83e5-c13dc91a7837 ch=267 read=114109 start_time=2019-12-13T18:05:31Z barcode=BC01 runid=2c9cf7bc05858273f10e7d7ec552fc0bd742dc3e
CTCCTACGGGGAGGCAGCAATGAGATACCGGCAATGGGAAACCCTGAAGGCCGAAACAGCACCATGAAGGAAGAGAAAGGTTTCGGATTGTAAACTTCTGTTATAAAGGAAGAACGGCGGCTACGAAATGAGTAGCCGGATGACGGTACTTTATTAAGCCACGGCTAACTACGTGCCAGCAGCCGCGGTATGCATGGAGTGGCAAGCGCTATCCGGGTATTGAATAAAAGAGGGCAGGCGGCAGGTGCAATGGTGAAAGCCTGGAAGCAACTTCGGTAAGCCATAGAAACCAGGCAGCTAAGAGTCTGCAGGAGAGGATCATGCGTTTATGTGGCGGTGAAATGCGTAGATATATGGAGGAACACCGGTGGCGAAACGACGATCTGGCCTGCAACTGACAGCAAATTCCCGAAAGCTGATAGAACCAAAATAGGATTAGATACGCATTAGTCCCGCCGTAAACGATGAGTACTAAGTGTTGGATGTCAAAGTTCAGTGCTGCAGTTAACGCAATAAGTACTCCGCCTGAGTAATATTACGTTCGCAAGAATGAAACTCAAAGATTGACGGGGGCCCGCACGGCGGTGGAGCATGGTTAATTCGAAGCAACGCGAAGAACCTTACCAGATCTTGACATACTCGCAAAGGCCCCAGAGATGGAGGAGATGGCTATATGAGATACAGGTGGTGCATGGTTGTCGTCAGCTCATTAATGGGATGTTGGGTTAAGTCCGCAACGAGCGCAACCCTTGGTGGTTACCATCATTAAGTTGGGGACTCTGGCAGAGACTGCCGGTGACAAGCTGGAGGAAGGCCCGGGGATGACGTCAAATCATCATGCCTTATGACCAGGCTACACGCGCCACAATGGATGGTGCAGAGGAAACTGAAGCCGCGAAAGGTGAGAAACAAAACCCATAAAACCATTCTCGGATCTCAGTTAGCAGTCTGCAACTCCGACACATGAAGTTGGAATCGCTGGTAATCGCGAATCAGCATGTCGCCCGGTGAATACGTTCTCGGGCCTTGTACACCGCCCGTCACAAATTTGTTGATAACACGAAGCCGGTGGCCCACAACCGCAAGAGCACAATACAAAAGGTAGGATTGATGATTGGGGTGAAGTGTAACAAGGTAACCGGAAGATAGGCGACAGGCAGTAGGTTAACACAAAGACACCGACAACTTTCTTCCTTTCCAGCAATACGTAACGT
+
+*3/-,3./4('-),+*,)(+&'('('(*,34366/,&*++.93))()',.1'')&+.%+'*(%)*04..-1**)*-+,,19*)31424*017+(*4)3(1--.;;,2./2/22,(1++322.,%&,2+/%&'),2+.)(+445154(2009-2/8/*21.0224467674636'8/-..-)4511-%),0-.,/.0'((++*-/)*),/1-3(+-)/),+,%%(,/4*'(2**++6::.3*+%(&001500.0*--,)+/.3.('%%')(2,,'+,46.5646,+57.0;0077-.,,+(((.-'(+,/380//0845,%''&(((%#&$&)((4;:27:..0886878820(+,,-1*,-,.36/4//32,+),'-62222233044,'--/0+*)(&$%'/)).,6)(,.,)(%''((0(')%.3/61&'.$3'*)2..*#%'.--.+9-((.2336610..,)')),38752451;2:20-...73--71-.3($%(*13564520,4--2-%.$(*12-0581&&(-)((('&(+6331143,.341.6./17*+'&))09793060--5-)+%,$++*,-66,+&&()''(('2.6()-)(-(.-3015)(,,*2+(-(&''((/21.4443333''/8/-1458,((*+,::2/5-)+-+&31001---+0/26857975653.-..115//1557/0122,1.)(''(*/31232:567601421$&*(-,+10039898,(.''(%&*')0536:2/9/2*2-138.-(-/1132-($(225652)/0+(',*(-,15))1*5*7-++'6;368..,+-49<:45388-.*02).2203'%&06241+)*')((&%'+6.0:99999:80,,*(()%+*--6-06'',)((''+*(%)-,/3;;95:.-2/552,333:..2)4(*'$))31-&%$(+1375-.+(),(*+,$%)1063.1-.-,311'%'+-+.877,-//75:122237985.)((-3..9639+1,,+;3896/0*%'*+..177;94-,))%$%)+*(.2+,,-/,(,&(,,055953/+($%&,,./'.++&%&*$%('')*-/)())/(/4/2.,-++)/+555-.,10++*))-33011/6759796:3561204668-2+(+)*/273927--.-2**.-15+*+,-/.193277/%$%$*,-%1/:/..0(,*%#"
@71db36eb-31ab-46a5-a7b8-bba3c4920618 ch=230 read=170471 start_time=2019-12-13T18:05:30Z barcode=BC01 runid=2c9cf7bc05858273f10e7d7ec552fc0bd742dc3e
CCGGTTACCTTGTTACGACTTCACAATCGCTGGCCTACCTTCGGCCGCTGCCTCCTTTGCAGTTAGCTCACGGACTTCAGGTATTGCCAGCTCACCATGGTGGTGTGACGGGCGGTGTGTACAAGACCGGGAACGTATTCACGCACGCATTCTGATTCGCGATTACTAGTAACTCAGCCTTCACAGCCGCCAGGCGAGTTTCAGCCTGCACAATCCAGTGAAGTTCCAGTTTTTTTTTTCAAAGTTTGGCTCCACCTCACGGTATTGCATCTCTGTACCAGCAGCACGTGTGTAGCCCTGCACGCATAAGGGGCATGATGATTTGACTGCGTCATCCCTTCATCACGAAGTTAGCAGGCAGCGGTCTCATTAAGTCCTCAACAGATGGTAACTAACGACAAGGGTTGCGCTCGTTGCGGGATAACCTCGACACGAGCTGGCGACAACCATGCACCACCTGTCACGCGCTTGATACGAGGATTTCCTCGATTAAAATGCAAGGGATGTCAGAGTGTAGGTAGGTTCTTCGCGTTCTTCAGATTAAACCACATGCTCCGCTGCGTGCGGGTCCCCGTCAATTCCTTTAGCGGTTTTAATCTTACCGTACTCCCCAGGCGGAATGCCAATGCGTTGGCGGCGCGGAGGTGTTGAGCCCCCACACCTGGTATTCATCGTTTACGGCGTGGACTACCAGGGTATCTAATCCTGATATTTGCTCCCCACGCTTTCGAGCCTCAGCGTCAGTTACAGTCAGAGTCGCCTTCGCCGCTGAATTGTTCTTCCTAATCTCTGCGCGTTTCACCGCTACACTAGAATTCCACTCTCCTCTCCTGCTCCTGAATAGCCAGTTTGGAATGCAGCACCCAAAGTTGACCCGGTATTTCACATCCCTTAATCCGCCTGCGCTCCTTTACGCCCAGTAAATCCGGATAGCAGCGCCACCTACGTATTGCGGCTGCTGTGGCGCAATACGTGGCTTCCTCCTTGGGTACCGTCATTATCTTCGAACCAGGCTTTACGATCCGAAAACCCTTCATCACTCGCGGCGTTGCTGCATCAGGGTTTCCCCATTTGTGCAATATTCCCCACTGCCTCCCGTAGGAG
+
14/52915-4-)3-*-3*22')$%$+(,),+1)0(%%*(((+(.-1*.016836+04*)-&,*0(++/0-..0+0/4.*,20-.5+-51)))($(*&)+3).5))&&&-0987896550458975232'6/2//:995:-(+%(%($'(/83899:;80011163413362*'&*%#*.-6//-,,1/,.5+2/.'%,,:6.&*+(&#&''0612*+&'%)+'),)'),526671567-((+'*.9+--1)+)&)400(2',+*,/--010--('((./--+)++*2/2473.0,39+(()&'&('))(/730-.1222306<0/.4%$',-75-30))62&'('&&((%('&&*'(.*'+()**(&'&*)+'&'*623.+1''%*'&+)/*01411,/,')).-/()+,05.5,,-,:72()'((&0.22.1&&10,0&+.'.-(1.3820/1/'+'+,53(+()&&%##%&#%%$(*$17+864656/.-1,'('.),+46-71+*(#&%)&'')(+')/,69894.-**'&+,+*'//10<;5<///,-,-00,,+(*+,),-64,/85*248667:24286&0*/.09;-1921*+#%(').214-*'*0473622.&($*)0.233*&(()1,1230,+,+--1(($,532)&*(0,)%-.-/://::87<93-1,-*/.6100/06)/,)**,/023552)&&'$)+-'*+027.(-()*2*,(%++-,5236135+-5/-/.6674,+*+,9:88:523-&(%+&%,&'0-,,.+'(3:6664,%+)(&+52/067++*''$%'%$)&1//.*,+.+.43310..+-*.22-*4-&$'('*06*.-2+,..,-.-24,-)('***&2/'+0,,*7/-+,+,*1*'*)3*/))070(,*--67/97+..54-&0159-+665766)'0$%&%)*,2,,'2/1-4.$,',*/-.)(&''%%#%%&$+/3/,(&)+'(-+++&,)*&65025(04-.0400$%-3%(.--087,,--./-+,694.-(*.-2.-)+)($%*2.21;4554312335853;.138/-+70+,(0+4./0.988)#%&%,0,.91,159/0*
@175be505-6169-4fe9-a573-b536b85e0e60 ch=372 read=200513 start_time=2019-12-13T18:05:20Z barcode=BC01 runid=2c9cf7bc05858273f10e7d7ec552fc0bd742dc3e
CTTTGTTACGAGCTGCTGAAATCATGTCCGCGCAGACGGCTCCTTTTGCCGCGGGTTTAGGCCACCGGCTTCGGGTGGTAGCTCGTGGTGTGACGGGCGGTGTACAAGGCCGAGAACGTATTCACCGCGACGTAGCGATTCAGGTACTGGTTAACTTCATGCTTCAGTCGAGTTGCAGACTACAATCCGAACGAGAATGGTTTGGGTTTTGCTTCACCTCGCGGCTTTGCTTCCTGCACCATCCATTGGCAGCACGTGTGTAGCCAGGTCGCCAAGGGGCGTGGTTGACGTCATCCGCCTTCCGCAAGCATGCGCACGGCGGTCTCGCTAGAGTCCCCAACTTAATGATGGTAACTAACGATAAGGGTTGCTCGTTGCGGGACTTAACCAACATCTCTCGGCTGAGCTGACGACAACCATGCACCACCTATCTCATATAGCTATCTCTCCATCTCTGGAGCCTTTATGGAGTATGTCAAGAGACTAGTGAGTTGCTGCGTTGCTTCCGGTGAAGCTTACATATACCGCTTGTGCGGGCCCCGTCGAATTCCTTTGAGTTTCATTTCTTGCGAACCCCGTACTACTCAGGCGGAACACTTTATTGCGTTAACTGCAGCACTGAACTTTGACATCCAACGCACTCATCACGTTTTACGGCGTGGACTACTAGGGTGTATCCCTGGCTCCATTTGCTCCCCACGCCGGGACTGGCGTCAGTTGCAGGCCAGATCGTGCTTCGCCACTGGTGTTCTCCATACCATCACGCATTTCACGCTACACATGGAATTCACGATCACTCTCCTGCACTCCAGCTGCCTGGTTTCTATGGCTTACTGAAGTTAAGCTTCGAAGGCTTTCACCACAGACCCTTGCTGCCGCCTGCTCCTCTTTACGCCCAATAATTCCGGATGTACTTGCGCACCTACGTATTACCGCGGCTGCTGGCACGTAGTTAGCCGTGGCTTCAATAAAGTACCGTCACTCGGCTACCATTTCCTGTAGCCGCCGTTCTTCCCCTTTATAACAGAAGTTTACAATCCAGCTTCTTCCTTCACGCGGCGTTGCTCGGTCAGGGTTTCCCCATTGTAGAATTCCCTACTGCTGCACTCCACGTAGAGGAG
+
)-49+2+%'&$'(*+*(%))'(*%'$')'$((/-113&3022607:/,--&&&'),2),/40:./6230041)34'(()%%&(((319000//4375//6+..+-89.,9+(+)+/35556+'$'(3440-%'$%%(),6*',0---.-/*.,/,3852.-,1+-,.25//0.8.0,0077799:95/,,.1'%('*'&()20)-,+42)+-16/027,,(&*'&'.'),/81-+(($,'$'+7,0,-'%(&)-/))),%$$&0,),/23/131*.2/*.-,//13--04477/7/&(*+-5+#&$%),-1%&%'#'%*(&*-$(/005-'(*)386(-+,*3-7+---/:21+,+//5220+(+-0*0-.,0-5/--/640)('*%(%2-67770.(,&&&%)+277444419969<987867557*&%&(6/'(&)'./4675531341346666/)+473:7-/+(%$(*-,/4/''(+))%$(*+*+,+)((''),-*/.60%))((+*&''')+10)((0+++,,*.-3.8408.('+*&*(,03,280.,23;:6.05./27/2/1.1%(''*,,1/-02//5**('&')+)2*'*1./.-7.6.5561)1+/1-172*1+()+45:*7-501)0147.-&((24;,+-.:1106:223---*.300(,'*(.''((*),)''/)(-..9;3*//-')44.-'+(),03-74:13(*'&$&&)+(*+$%$')(.-),-34+-1<5,5($%%%$'('%*)004;80+/**.,,*,,.03//./*'()+0-*,,/01622//0.3''()(&.-017.5+--04.8.1/-/0+,+'-(,'(),0/%('-,62880+-1**))19</6/..3321+2.'&(*)&),/89/0/23-10057;9725/51()&)'%&(),/12'),,*+2/-5846383448986-')*,%/0--&40,.05/0.+0,1790.003:899./2-/,.-+35),940302240385998:23./21-',-*).0;96,/-+0<:234:92*''&(()24421:3.1133:9050/-111:27'47+4</39;-*3)'#$%((.0.6.+),*+.1/,%*)1.''',)'$,(%'
@a0a907c9-cb45-4c46-8162-e5360db160e9 ch=415 read=94285 start_time=2019-12-13T18:05:18Z barcode=BC01 runid=2c9cf7bc05858273f10e7d7ec552fc0bd742dc3e
CCGTTTACCTTGTTACGACTTCACACAATCATCAATCCACCTTAGACAGCTCCTTCCCTAGCGCGGACATTTACCGGCTTCGGTGTTATCAACTCTCGTGGTGTGACCCGGGCGGTGTGTACAGGCCGAACGTATTCACCGCAGCATGCTGATTCGCGATTACTAGCGATTCAACTTCATGTAGTCGAGTTGCAGACTGAAATCGAACTGAGAATGGTTTTATGGGTTTTGCTTCACCTCGCCTTCGCTTCCCTCTGCACCACCCATCCAAATTTTAGCACATTATGGCCCCAGGTCACTTAAAGAGGGCATGATGAGTTTGACGTCATCCGCCTTCCTCGGCTTTGTCACTGCTTGAGTCTCGCTTCGAGTCCACAACTTAATGATGGTAACTAACGATAAAGGGTTGCGCTCGTTGCGGGACTTAACCCAACATCTCTCACGACACGAGCTGACGACAACCATGCACCACCTGTATCTCATATATTATCTCTCCATCTCTGGGCCTTTATGAGTATGTCAAGACCTGGTAAGGTTCTTCGCGTTACTTCAGGTCATACATGCTCCACCGGCATGCATTTAAATCAATTCCTTTGAATTTCATTCTTGCGGGCATTTTCACTCAGGCCGAGACATTGCGTTAACTGCAGCTGAACTTTGACATCAACACTTAGTACTCATCGTTTACGGCGTGGACTGCCGGGTATCTAATCCTATTTGCTCCCCTTTTCGGGACTGAGCGTCAGTTTACAGGCCAGATCGCCATAACCGCCACTGGTGTTCCTCCATATGTCCTACGCATTTCACCGCTTCTACCGGATTCCACGATCCTCTCCTGCGCATCGGCTGCCCTGGTTTCCTGGCTTACTGAAGTTAAGCTGGGCTTTCACCACAGACCCTTGCTGCCGCCTGCTCCTCTTTACGCCCAATAATTCCGGACTAACGGCATTGCCACCTACGTATTGCCCGGCTGCTGGCACGGCGTTAGCCGTGGCTCAATAAAGAAATTACCGTCACTCGGCTGCCATTTCCTGTAGCCGCCGTTCTTCCTTTATAAGCAGAAGTTTACAATCCGAAAACCTTCTTCCTTCACGCGGCGAATTTGGTTTCCCCCGTTGCCGAAAATTCCTGCTGCTGCCTCCCGTAGGGAG
+
)#(.4)+34762.9,-.'/07)&'$'*511/...9087+*(*''*-6+//..406/*'#%%'(',0*($))%'16+/++.+&0)-+9/0-4'+)*)--2376.')--+*.99427,+*&'''&+.)3*+/./98600,/1*-''+,-19992632-30034-/0,,0533,+.,..4.)))..*+-,.+9+%+66*)(%*-('*))00/,+)&'&(*-55'++*650;<2+.0:/01301*,4060'(.(,*&')%#%%(+)06..49*')&/))&$%&#&&,&%$&'+,+((.,,+-*,,15+)$14-*,**.-,(%-;2.-/.557073--72/0*,-&0./4-.444563-1-+**++,+$%0))((()-*&(0,++-,2+**+*0-.3..*++,--.(')-+.203232755821*76.+))+),,-+-,35200--*,-/06741712200.)/4+393740(-2-04023233560/*.$'((*3+,,0-+-/-,+).&'(17+)+++%)*4,0..+*)&$&%(&((-*9;99;2/00/6*,,6/&+%&%%$$&'(57668003&'($&%'$&(&(*))*22796'&*,*)10;:269;501,.,3*+'+(,,*$')1,1.2+&&%(''++'+,,3-4+/)3)*+(),9409:/05888/,.&')'&+.-.//8996188&+%..068:761&-%()$%%&%%+0)*+,,.4,'(&/*)((,0,2-790/--/2.*.-+-53(&+*,-,3./69:568%%'&'($&+((,$%0(,7++,2.-,-.%,.('(2/2*25**+*,&())&$#%%%&':.80.-+-//500+16*+,$&'(+&&'.+3.*'*0/:20((&)'28443514,1.0*()*(''*-3,**0++/+,-8:+.,&&2((4037+,0,2.,*/0&%('((&&*(*457333520+*&(''&$*'(2++6-64534-1,').')**+06350)$&+&%'+2.348-+)'))*&-,361%&'&*+*.45-,'))+-,++)(%'-761/./+*+-53695965/61+-35,,)($*('*((-67.1,2142--*1.,04:5550,,1-&.*(.,*+&&+)+*,)3*09::.--//28.-)&(,.2/(%*))+,+.,)10+(/((-,')
@bd6b331b-2e35-4da1-9e19-f807b0b64bfb ch=445 read=213218 start_time=2019-12-13T18:05:09Z barcode=BC01 runid=2c9cf7bc05858273f10e7d7ec552fc0bd742dc3e
CTCCTACGAGGGAGGCAGCAGTAGTAGGAATTTTCGGCAATGGGAAACCCTGACCGAAGTAACTTCGCGTGAAGGAAGAAGGTTTCAGTTGTAAACTTCTGTTATAAAAAGGAAAGAACAGCTACAGGAAATGAGTAGCCAGTGACGGCTGCTGATAGAAAGCCAACCGTGCCAGCAGCCGCCTGCCGGTATGCGTAGGTGGCAAGCGTTATCCGGAATTGTGGGCGTAAAGAGGGCAGGCGGCAGCAAGGGTCTGTGGTGAAAGCCCTGAAGCCTTCCAGTAGCCATAGAAACCAGGCAGCTAGAGTGCAGGAGAGGATCGTGGAATTCCATGTGTAGCGGTGAAATGCGTAAGATATATGGAGGAGGAACACCGGTGGCAGAAGGCGACGATCTGGCCGCAACTGACGCTCGGTCGAAAGCGTAAGGGGCAAATGGGATTGGAATACCCTAGTAGTCACGCCGTAAGCGATGAGTACTAAGTGGATGTCAAAGTTCAGTGCTGCAGTTAATAAGTACTCCCGCGCCTGAGTGAGTACGTTCGCAGAATGAAACTCAAAGGTGAAGCGGGGAGCCCGCACAAGCCAATACGTAACC
+
-*.((*2,'/0+*-/05570.-+%)(+*,+,6;;--9406/,+&(+(,3-**-26-+%&$-./273//.*&'((&(-'+**-/8*.'1-6+*,/+--2,.-/411/82.+*.3(,'1)/&/-0/3//,)1.-,&&'(+..&-012,20'%%&$&*.&%)+)%&$%$)%&(+.-()+,,25..'%%'&((,,('.*+,/--49650+,/-8220.1-)(+(%**03/767:/((,0-11493,4,'))+'/43001-2,034365237(*-)*$%$%*)*),*/(-))*)'*-)*/-07+***+3,,-/(+*40-+)2/+-1244+3*4+66,+(+00/1./300.11-,86-7)*+6-0)-3313,(//)62576*7514-%'(+)/.687//1.)0+.)&(+.*240.+--.%3-6$&+,&((*)',-)&.1::/'58-00-''(*,18-)%)*,)*.(+*02,-45%0/-/0-./--0-*)+',)4)/,01*,468(+-893454/5-4,,%'&)%+-)*(&()-2'(%%&&'#'++5783'()%'0/+&),%'-,3'*$'%))(*,-4/%',/,'/-.-*$&%-*.$*''&'&#
@33632a96-0b29-4609-a4be-932cbb825e13 ch=34 read=142319 start_time=2019-12-13T18:05:07Z barcode=BC01 runid=2c9cf7bc05858273f10e7d7ec552fc0bd742dc3e
CAGGGCGGCAGTGAGGTGCTGCTGTGGGCTGGCTGTTATTATGCGATAATATGAAAGGCCTTCGGGTTAATAAATTACTTTCAGCGGGGAGGAGAGGGAGTAAAGTTAATACCTTTGCTCATTGACGTTACCCGCAGAAAGAAGCGCCTCAGCTAACTCCATTACCAGCAGCCGCGCGGTAATACGGAGGAGTGCAAGCGTTAATCGGAATTACGGGCGCTGGCGCGGTGGTTTAAAGTCAGATGGCGGTCCACGATAACCACAGGAACTGCATCGTACTGGCGGCAGTCCTCGCCGGGGGTAGGCCCAGGTGCGGCGGTGAAATGCGTAGAGATCTGGAGGAATACCGGTGGCGAGCGGCCCCTGGACGAAGACTGACGCTCAGGTGCGAAAGCGTGGGGAGCAAACAGGATTAAGATGCCCTGAGTAAGTCCACGCCGTAAACGATGTCGACTTGGAGGTTGTGCCCAGGCGGCGTGGCTTCCGGAGCTAACGCGTTAAAGTCGACCGCCTGGGAATACGGCCGCAAGGTTAAAACTCAAATGAATTGACGGGGGCCCCACACAAGCGGTGGAGCATGTGGTTTAATTCGATGCAACGCGAAAGAACCTGGTCTTGACATCCACGGGAAGTTTTCAGAGAATGTGCCTTCCAGGAACGTGAGACAGGTGCTACGCATGGCTGTCGATAAACAAAATATTTGTAGAAATGTTGGTTGATCCCGCAGGCGACATAACCCTTATGCTGGCGATTGACCGGGCGCTCCGGGGCACTGATGATAAAACTGGGAGGTAGGACGTCAGTGTCGCACCGACAGGCTGCGACGCTGACCGGCGCATACCAAAGGCATTCAGAGCAGAAGCGGTTTTCCGCCAGGCAAAGTCGCCGACCGGTTGGGAATGCGGCTCGACTTTCTTGGGAATCGCTAGTAATCGTGGTCAGGGCGCCGCACGTTGAGGCTGCATTCCACGGGCGCCGCACACCGCCGTCACCACCATGGGGAGTGGGTTACAAAAAGAGCGGGTAGCTTGGCGGAGCTTGCGTTGGGCTGGGGGGGAAGTGGCGCTGGGCGAAACCGGAAGATAGAGCGACAGGCAGAGATGGTTCAGCACCGTGGCGCAAGCAGCCGTGGCGCCCGCA
+
)(+*)&'&'%,))$($'%%'(*'($()&'%$%''(**$'&$$%&'&($%)+-236+-&26574(6507'&&(-)()(*46.-*---95(&-*'&'*3+(*)+33-,712-*-(),+(-/1.14123,5++191+/-+0,'$))%()*&&),%('****01),,*4:1131+4+#&#%'((1+(')(*-.+')*++42)+25:11,-'+,'1('+'+)'%%%+(+*))&%)')($'+'%($')-,(%#&%(*)')(%&)+--%%%)(*%*.-/*((%'(-.*)$%$%#&(,&'&%%$'(/1(%$&&'(%#))*,(+,+*.+..80-,44350/+-.0/71-3--2.03++)('*&&('(+(/0,+,6859)&&*&/#&'+*123+.8974./60(014/24,)),*410*56).,+'%*,,/86*)&$&('()+102137229:*4../)()&*/0323../02,,*2,)$03()++,./411403-.-(*/.2-,,.021,(')**050+.)&+0-&*'),,-1:-517*4-51;:5,0.397.'%$'*(01/+22+/-1,')*,0914*0.03.)((()(/112*,)./*+11/1241.++.0*'*-)(&&)0/)*,,//05,%'(++(*(-983/++'%&.,(-(++,()%$,(0)*'+'()*.3466555)0)+)-)1.+,,,)&'%'%&'*+'&%&'%&##%/4,+%-0*+(/'%+')'%(%%&'&''$%*/-/&)(&&##$$$%'&+%)&'%)+(''%((%$''((%'&)**++*)/2+/1,4+'(&$#*%$%%'*$%'$%$#$$*(&&'$+&&&$%&$&$$$&%++()&$&%&$&%*)&&%$#%&'(%'%+&%*)%%''%%&'')%+,%*&$&&%$')''$'$&)*-)2(+($%'$$&%***&&$()'&&%&+'*')($&&%&,&('%&$(+))$-1+*%'&&%#'($'(%$$$'%)%)-,*&)),++*,'%%%''*,(-/((,'()&-*(((+')&&(./-00''.58/+'%)*150%'%&%$)$%')%&%%%%%%%&&%)%&)*-1)+%'&())('&%$')'$%%&&*.+020.//**-..065)'&3+)*&'()()($#%##)'*%%&&$&&%%&&%($$$*+*&&&$$'$
@9e8d81c6-8ec3-4eb9-a2a3-14c43adb60ba ch=310 read=155952 start_time=2019-12-13T18:04:55Z barcode=BC01 runid=2c9cf7bc05858273f10e7d7ec552fc0bd742dc3e
CGGTTACCTTGTTGCGCGACTTCGCCCCAATCATCAATCCCACCTTGAACGAGCTCCTTCACGCTTGCGGTTAGGCCGCCCGGCTTCGTTGTTCTATCGAAACTCTCGTGGTGTGACCCGGGCGGTGTGTACAAGGGCCGAGAACACGTATTCACCGCGACATGCTGATTCGCGATTACTAGCGATTCAGCTTCATAGTCAGTTGCAGACTACAATCCGAACTGAATGGTTTATGGGTTTTGCTTCGCATAACTGGCTTCTTCCCTCTGCCATCCATTGCTTAACGTGTGTAGTAGCCCAGGTCATAAGGGCATGATGATTTGACGTCATCCCGCGCTTCCTCCAGCTTGTCGCTGGCAGTCTCGCGCGTAGGAGTCACACCAACAAATGATGAAGTAACCAACAGGTTGCGCTCGTTGCGGGACTTGGCTTAACTCTCGACACGGGAGAGGACTGGCGACAACCCATGCACCACTGTAATCTCGCTTATGGCTATCTCTCCATCTCTGGAACTGGCACAGCAGGCGAAAGCAATGTCAAGACCTGGTAAGGTTCTTCGCGTTGCTTCACGAACCAAACCGCATGCTCCACCGCTTGTGCGGACCCGTCAATTCCTTTGGGTTTTCGGTGCTTGCGAACTACTCAGGAAGAGGGCAGAGGCGTGCCTTGCGTTAGCACTGCACGGCGCTGAACTTTGACATCAACATAGTACTCATGTCGAACTTTGCGGCGATGGACTACGGGTTCTGATACTGATGGCTTGCTCCCCACGCTTTCGGGACCGAGCGTCGTTGCAGAGCCTGGTCGATAACCTTCGCCACTGATGTTCACTCATATATCACCGCATTTCACCGCTACACGGCGACGGAATTGCGATCCTCTCCTGCACTCTGGCTGCCTGGATTTCTGTGAAACACTGGAAGTTAAACTTCGGAAACTCCGCTTACTGGTCCGCCACGAAAAGGA
+
)'&/+')/-/*.*'&%$'+-/2,(*%&'+-445:756.7,('/,,.'%%(%$&&'2+382)+%'),,/7303*345.)/.)*+))(&&)0$+3$(*/3(%&%%(+,-.17:764335.//35235211-15371((%'%%(&(*)+-,..17(%&.*9577687:70//3-)-45-;,+,-,/0/81.'&)+1*+./,--')-4*/04331,/(,/2*)13650*,((3+4+)+584.881,029,&'%&&%))./0000.72;6.--(++)(34*),)%'$,%('(&&&&%&%&(*/+*//21022*243.,*+,-.31:/,,4466835)+(-'(-')'*-/(*),)$*2.-+*%%&*1,'*)*-+&)%,+&)+-(,&,&+&-*.',*,+*&%&$'((+)&%$'*+*)*&)--.464426.(%%$''((',((((*2('),*,++''&*'$**2+/,-*.%-&'(+*2.23'+%&(*+*)))$%&),-057874*)'())+-1,((,*($(#$$%$&&'(%))%%&&&$&&%'#%$&),/0:1-1./2..00,*)'()-.7+//20()('(%$24605),,..140,)-*(*,)(.())+%(('%&41868/$$&%(--./01+)$&$%)&)+.--,+''()%*.(*'&()&($'$'&&%%%(&((()12,*&'&)*&'&&(('%%&)*/)&&#'*63.+'&)%%%)+(***&*&''&$&+)1,$$(-,,'()*)'(%'%/'&'%$$$%#%$$$($$%('#&()''(%(')06-.'45..)(')1(*/3/3*-))&&*&#%&&(%&)&++.+/-+27*+,*+1*21/%')/()%,,..(*0./-4;:0++*%&&&'%&'&%%$%%))&+&#&&$(55-1)+7454,.-/1+443433452&0/4+(%&&)2,,*.'.-*-,,801(++1*+()&'(()%$%&&)++/-++*((*%*'))&%%$%
@7f4d811f-3536-441b-8f51-48b8ea5551db ch=385 read=66114 start_time=2019-12-13T18:04:21Z barcode=BC01 runid=2c9cf7bc05858273f10e7d7ec552fc0bd742dc3e
CTCCTACGGGAGGCAGCAGTGGGGAATAATATTGCACAATGGGCGCAAGCCTGATGCAGCCATGCCGCGTGTATGAAGAGCCTTCGGGTTATGAGAATACTTTCAGCGGGAGGAAGGGAGTAAAGTTAATACCTTTATAAATTGACGTTACCCATGACACCAGCTAACTCCGTGCCAGCAGCCGCGGTAATACAGAGGTGCAAGCGTTAATCAGATTACTGAATAAAGCGCGCAGGCAGTTTGTTAAAGTCAGATGTGAAATCCCCGAAGCCAACCCGCGGAACTGCATCTGATACTGTAAGCAAAGGTCTCGTAAGAGGGGTAAATTCCGGTGGCGGTGGTAGAGATCTGGAGGAATGCGGTGGCGGCTGGATGAGCTGGCTCAGTGCAGCGATAAGGGGCAAACAGGATTAGATACCTGGTAGTCCCGCCGTAAACGATGATAATCGACGGTTGTGCCCGCTTGAGGCGTAAGCTGACCTGGCATTGAGTCGACCGCCTGGGAGTAGCTGCCAAAGGTTAAAAACTCAAATGAATTGACAGGGGCCCGCACAAGCCTTGGTGGTGCCGGTTTGAACCATTTTGCCGCAGAAGAACCTTACCTGGTCACCAGCATCCACAGGATTTCAGAGAGATGAGAATGTGCCTTCGGGAACCGTGAGACAGGTGCTGCATGGCTGTCGTCAGCTCGGTATTTGAAATGTTGGGTTAAGTCCGCAGCGCAACCCTTATCCTTTGTTGCCAGCGGTCGGCCCAGGAACTCAAAGGGAGACTGCCAGTGATAAACGGAAGGTGGGGATGACGTCAAGTCATCGCGTACCAGCCAGGGTGCGATGCTACAATGGCGCATACAAAGCGACCTCGCGAGCAAGCGGACCTCATAAAGTGCGTCGTAGTCCCGGATGAGTCGCAACTCTGACTCCATGAAGTCGGAATCGCTGAAATAATCGTGGATCAGAATGCCACGGTGAATACGTTCCGGGCCTTGTACACACCGCCGCCCGTCACACCATGGGAGTGGGTTGCAAAAGAAGTAGGTAGCTTAACCTTCCGGGGAGGCGCTTACCACTTTGTGATTCATGACTGAAGGTGAAGTCGTATTTCTGGAGTAACCGG
+
+.11.'.(6(',*)224'68./.())(,2.,1/,+(-.534:8201/3(,/(),2/,.%.,11136)*+,-+13/--*&'.1-40+5439(*)*%')*&-/9:/,-/+6.))&)('-)&('21,('3462+0))*''**)%,(-.:56625:-%%%'&%***&**/7/007/3*1+''--.16,+.,+62106$,,+-*.47856/8)5'&'%%%+()(''%(*-2.+.*,),(/3-,-.72*0061*,985697./,,4**-*+(%&+%))0,0/,'**-,-*++++21.-.0002-$'(((&*'(**+*,3-7'''+-2*'-*/+3.0.6+-,'+2(*&%$%''//2262-'(&$%$&))()'&)%%'(+'%)$()('%$%$&(('%%$%$%',)*-*&')84/-**&2','+,,01+*-/'&3-0((,7439:6//.+&%'&&)+-%*''-8)+/93*'+++/-14...&$&&#&%$''+*)%*(%&&,/0303,//+,/'(#$$%$('*'-2+-/191:43-225590.///3.-.8&*-0*,4,%+&(,+()$$$(''(%%$&&''/,''%$$'(*351+..*+%%+)*.302-2-.53-221#&%')00294+,%.,*3;8/--,+,.02662/80/1-3:5-;*39,6.4-,%'.,10///2384424-100078777((&&%)%'()3'%%&(++06+2+0+/+-,0,$'&'')00-/1)',-23,18+'4<,.33336;78,3-:,(/1/2/-,(($+/-(+.1625:/11//.+&$$+**'(+*-483-../0//35-/44.-+&')(',0+.15,0-)'$'%#)*40,-8./5854611/*-+)&'*26897/./-/,21++2;53/2332675.10120/2432/7*'&'')&%--,+.+1//,'),022500.-2,,,+2,3.50/.))(&'+2.//:77223.029631-),,66**,+*83447'-68662722.633.,+&.-/5:203111/17+,(,)&('01,/7.+154,%'+)*.++**(+--7.58516'4:4*(.13132-+2(#).50.1457;7564441,(%)&*'%$&')&+'(+.*(%&$'*.7756-
@d4093313-48ea-4d27-b188-7cb46cbe1589 ch=394 read=76780 start_time=2019-12-13T18:04:18Z barcode=BC01 runid=2c9cf7bc05858273f10e7d7ec552fc0bd742dc3e
CTCCTACGGGAGGCAGCAGTGGGGAATATTGCACAATGGGCGCAAGCCTGTTTATCATGCGCGTGTATGAAGAAGGCCTTCGGGTTGGCGAAGTACTTTCAGCGGGAGGAAGGGGTAAAGTTAATACCTTTGCTCGTGACGTTGCCGCAGAAACACCGGCTAACTCGTGCCAGCAGCCGCGGTATTATGCGGAGGTGCAAGCGTTAATCAGGTATTACTGGGCGTAAAGCGCACGCGAGCAGTTTGTTAAGTCAGATGTGAAATCCCGGGCTCAACCTGGGAACTGCATCTGATACTGGCGAAACTTGAGTCTCGTAGAGGGGGTAAATTCCAGGTGTAGCGGTGAAATGCGTGAGAGATCTGGAGAGGAATACCGGTGGCGAAGGCAGCCCCTGGACGAACTGACGCTCAGGTGCGAAAGCGTGGGGAGCAAACGGATTAGATACCCTGGTAGTCCACGCCGTAAACGATGTCGACTTGGAGGTTGTGCCCTTGAGGCGGCTTCCGGAGCTAACGCGTTAGAAGTCGACCGCCTGGGGAAATACGGCCTGGGGTTCAAACTCAAATGAATTGACGGGGGCCCGCACAAGCGTGGGCATGTGGTTTAATTCGATGCAACGCGAAGAACCTTACCTGGTCTTGACATCCACCACGGAAGTTTTTCAGAATGTGCCTTCCCGGAACCGTGAGACAGGTGCTGCCATGGCTGGCTGTCGTCAGCTCGTGTTGTGAAATGTTGGGTTCGTCCTGTGAGCGCAACCCTTATCCTTTGTTGCCAGCGGTCCGGCCGGGAACTCAAAGGGAGACTGCCAGTGATAAACTGGAGGAAGAGGTGGGGATGACGTCAAGTCATCACTGGCCCGACCAGGGCTACACGTGCTACAATGGCGCATACCAAGAAGCGACCCCGCGAGCAAGCGGACCTCACAAAAGTGCGTCGTAGTCCAGTTGGAGTCTGCAACTCGACTCCATGAAGTCCGGAATCGCCAAGTAATCGTGGATCAGAATGACACGGTGAATACGTTCCCGGGCTAGCTGCACCGCCCGTCACACCAGCCAGGAATTGGGTTGCAAAAAAAAAGTGGTAGCAACCTCGGGAGGCAACACTTTGTGATTCATGACTGGGGTGAAGTCGTAACAAGGTAACCGG
+
+.1//22++/'*1..11/-/1-.(++++4/*)(*2;4590.,-*/*,400.6/)*(*/-/))'))223466)*/*0+20613;428*+(%%&''(*3731055-;.*(0--+3/*//4.)+,2-//0+-4+,889)6,+*))+'++&*(',)')*./*,.--1//1%)%+)-243/4818/711/800(.*2--0.039857445,/./'.('')+./0797886993/1/1).(.&$*2)354-,827/435,,121124:7/143'15745.*01.00.,/.02111..+-.33.7(&$('$%&%((/--,./1+(',036,*/27.;.4,.343.../163,17,*,,/*%%&')*.0022/,&*,+&%%&)/20-%$&))*--%05;8)(4:881.4-///09::9)02..-+.0,*+/,2-5.)+.0<45(6(+3)(++*/5,+/771036412438889:1,,(*,49734/5.3.464;1/*.4+-4--+*&(('(0(1-0)+(18;9980901*,,-122366685-,25(+3+,16,40+%&'()))%381110-47/3070905737;91-81,.1237+()(*+)+.220/105:4436*))*)//053347:/16/*-,*2851.2//4122561/(+'')++()(+230/1-,*,'1737:377(&+20234.522257(/-058.,+'(./,+$(&'')-0147-.//0)2*00'1)+9.,23<58132&&*--((%()01*3**/1*,-,-://80*3+(-++,/.44835762+630111827++)/$(+//276)5,,,-7:0//1/./+.+'(+&&-47505357995,.,/49:9)/.000(&)./;6:55,+*)'+)**,8478:84:766533200'&+)'+,./130*3013781,4.8388/,&'026(&()*002//+2/3*&+.300+./136716/-/.3567845.++*,/+/,/.-5.7,.(&)'')+49697761//4055641221012-...7190-+033,(&*(,..00348105555(3*('(&%&'(&,'+,019467176972,'&%(%'&(,+32:88,91+.-(&$'(*.81,.+-/12587598722,*+1,*,32335524,6/294104
@37531134-265f-4e3f-b72e-25549551b70d ch=252 read=241056 start_time=2019-12-13T18:04:07Z barcode=BC01 runid=2c9cf7bc05858273f10e7d7ec552fc0bd742dc3e
CTCCTACGGGAGGCAGCAGTGGGAATATTGCACAATGGGCGCAAGCCTGATGCAACCATGCCGCGTGTATGAAGAAGGCCTTCGGGTTGTAAAGAGTACTTTCAGCAGGGAGGGAAGGGTAAAGTTAATACCTTTGCTCATCGACGTTACCACCCGCAGAAGCACCGGCTAACTCCGTGCCGAAAAGCGGCCGCGGTAGCTGGAGGTGCAAGCGTTAATCGGAATTACTGGGCGTCACAAAGCGCACGCAGGCAGTTTGTTAAGTCAAATGTATGGCAAATCCCCGGGCTCAACCTGCATCTGATACTGGCAAGCGAATTCTCGTAGAGGTAGAATTCCAAGGTGTAGCGGTGAAATGCGTAGAGATCTGGAGGAGGAATACCGGTGAAGGCGGCCCCTGGACGAAGACTGACGCTCAGGTGCAGCGTGGGGAGCAAACAAGTTAGATACCCTGGTAGTCCACGCCGTAAACGATGTCGACGGAGGTTGTACCCTTGAGGCGTGGCTTCCGGAGCTAACGCGTTAAGTCGACCGCCTGAGAATACGGCCGCAAGGTTAAAACTCAAATGAATTATTGGGGGGGGGCCCGCACACAAGCGGTGGAGCATGTGGTTTAATTCGATGCAACGCGAAGAACTGCCACCTGTGACATCCACGGAAGTTTTCAGAGATGAGAATGTGCCTTCGGGAACCGTGAGACGGAGTGCTGCATGGCTGTCGTCAGCTCGTGTTGTGAAATGTTGGGTTAAGTCCCGCAACGAGCGCAACCCTTATCCTTTGTTGCCAGCGGTCCGGCCGGGAACTCAAAGGAGACTGCCAGTGATAAACTGGAGGAAGGTGGGGATGACGTCAAGTCATCGCTGGCCCCACTTACGACCAGGGCTACGTGCTACAATGGCGCATACTGAAGCGACCTCGCGAGCAAGCGGACCTCATAAAAGTGCGTCGTAGTCCGGATTGGAGTCTGCAACTCGACTCCATGAAGTCGGAATCGCTAGTGTCGTGGATCAGAATGCGGTGAATACGTTCCCAGGCCTTGTACACACCGCCCGTCACACCATGGGAGTGGGTTGCAAAGAAGTAGGTAGCTTAACCTTCCCGGGAGGGCGCTTACCACTTTGCTTGTGATTCATGACTGGGGTGAAGTCATGGCTAAAGGTAACCGG
+
-+-/++1&73.13005402533-+++*-/***+8;960-,&&&+&163445243'0333/242223432211/*+++,*007108-.,%*).*$%%'%),070.0/&29-*.5+*(*'$(&')+10/0*)-/.1.*..64544)3,2+*/-*-47,.0''*()40201-/294278+-8:+*/003)*(,0-50,.-+20/472111010/0231637+*')(',**)*),*(%($&&+1,))/4/2152474.47<;503/(),;7;:72/()$$(+03)/9:+&4:7852,0&$'%(+,/.1688/8-,2.*+(%%&*,4568./%-,*'+&,,,1+2-+2.60.../81/094,*'&)'(),.:8797///).2*4/-2/-55113,1132735.(+42:8/9,+*+,,1132408583*''(+2/76)&)*67+2,%**/,*00/8:,.485,-,05$)*-857:96.-...980.+*214-79,-,890,1-+.-++.094590+0.+.-0361,1,*2..-0049:;97;63(&)'(1/1/0/476619581798557-.)((%%*+%,**(+11435//92+-).&'&3')*0/98222/.,).03;9-9884--..-39610/00,',($#''*-1-&&&(),082-.+0*4--7<50.0.00:81/11/18258795,/,&*2758.,--5(/))+--+-..14:7551503801../112430/.-04/0./.572:110//1),73&4)'+*()-'32,&+*+,+)+,*-:./5/+,*--6026352<-4-,::26)0,)*..639956301/3:32220.6-02454.6951988977703.46898'&&*(4/0)$')&)++01717540-*.,/420../4.298/323)($&)(&%223674)2-/5669+50:75631,-.88,+978578774717)).*0./,.,/377//&--964163354-..**-*70663'-,'+,%&+*48<9:/.--32-3,22/08768424180$,-.1/5./..).+.577;8243010198862-&&'&2*-*(,)-+%'''(*00--+,,-8.;;000-(280(.2.75.7-,89,/190*),,),227:94844444782*,/3+43'4%&')+3*-5-289788
@bafb0f0b-21c6-4dc9-90c1-bd08f2628d93 ch=55 read=173370 start_time=2019-12-13T18:04:07Z barcode=BC01 runid=2c9cf7bc05858273f10e7d7ec552fc0bd742dc3e
CTCCTACGGGAGGCAGCAGTGGGGAATATTGCACAATGGGCGCAAGAGCCTGATGCAATGCCGCGTGTATGAAGAAGGCCTTCCGGGTTTGTAAAAGTACCTGCTTTCCAGCGGGGAGGAAGGGAGTAAAGTTAATACCTTTGCTCATTGACGTTACCCGCAGAAGAAGCACCGGCTAACTCTCCACGTGCCAGCAGCCGCGATACGGAGAGGTGCAAGCGTTAATCGGAATTGCACACATGGGCATCTGCAAAGAAGCGCACGCAGGCGGTTTATTAAGTCAGATGTAATGAAATCCCCGGGCTCAACCTGGGAACTGCATCCTGAGTACTGGCAAGCTTGAGTCTCGTAGAGGTGCAGAATTCCAGGTGCAGCGGTGAAATGCGTAGCTGTTAGAGATCTGGAGGGGAATACCGGTGGCCCCTGGACGAAAGACGACGCTCAGGTGCGAAAGCGTGGGGGGGCAAACGGGATTAAGATACCTGGTCGCCGTAAACGATGTCGACTTGGAGGTTGTGCCCGCCCGGGGCGTGGCTTCCGGGCTAACGCGTTAAGTCGACCGCCTGAGAGAATACGGCCGCAAGGTTAAAACTCAAATGGTGGCAGGGCCGCGCAAAGCGGTGGGAGCATGTGGTTTTAATTCGATGCAACGCGAAGAACCTTACCTGGTCTTGACATCCACGGAAGTTTTTCAGAGATGAGAATGTGCCTTCGGAACCGTGAGACAGGTGCTGCATGGCTGTCGTCGAAACTCGTGTTGTGAAATGTTGGGTTAAGTCCGCAACAGCCTTATCGCTGTTGCCAGCGGTCCGGCCGAACTCCAAAGGAGACTGCCAGTGATAAACTGGAGGAAGGTGGGGATGACGTCAAGTCATCATGGCCACTTGACCAGGGCTACACGTGCTACAATGGCGCATACAAAGAGGCGACCTCGCGAGGCAAGCGGACCTCATAAGAAGTACGTCGTAGTCCGGATTGGAGTCTGCAACTCGACTCCATGAAGTCGGAATCGCCTTTAGTAATCGTGGATCAGAATGCCACGGTGAATACGTTCCAGGCCTTGTACACCGCCCGTCACACACCATGGGAGTGGGTTGCAAAAGGAAGTAGGTAGTAACCTTCGGGAGGGCGCTTACCACTTTGTGATTCATGACTGGGGTGAAGTGTAACAAAAGGTAACCGG
+
..05+,1*13005126645748:-/75'3((*/1-800953223(')%.8677411-('$)+-/065764-+-'))).09102.(,(-2*&-256+,,*,'+)+,911)').,.3+)-*,/)0*')+093*.-1-002-45,+6680/6.)-,/**,,*+.,,/+&))')&+'(***.2++,)-)%''(,3-++)(,01-('&((01/,)'(((+023-./625244'-&&*%$'&(&'$+/776'/&''*-0-&*)'((*()''(-65',+,($-7.5.4714330*(&&&+//)+585,34*+:724))+66264433330&()'(**4+5))23&()('(+/13656+)&&$)&-/0+4./2-**+1--)-+.0-126...962+%)%%-*%&)),+..2,*--/-+72.53*1/..-25-(/948400))--*)+3555.52333-1/+-0460)((,)),.:97-22'.(&')--*,&'**&'#%'*+.60,-,-)0113,,*/*++*.9+--86,'+*&&).),*+(/-.,9,)-&&'/500020426.321.2703.)&%%)&&**('*')*(,,'/*482994./6270-+')/)3%47*,.%%#%(3)*+-,,24'&'(%)&(&++6;-49880)*11344430010,)2+43524:4.,00,,+,-120)(,+.+-+.4<;00.,+),823+,6548(8.7,.-8-84667/.0/5*.))+8721-11755042//**1/*./766,4/()*,66---4)776<63--43*+10+*%''(-..2-././41350..11-3'1)1)'&/+.8'0-'.'(*013./,+,1./11;3322301-,/-2.+13*,04678773-,23354,,+*++#%$$')720,5-.)**'(+,131.129639655/...2:*)&+'*,2475644.(')-.9),/403201,)-+%'((.&.,3536236*---*;,9-++,/%&(,'.//30457923509001-6.622//%%''&*+140//44.7290/1:6186,/(3300856857/8+&-%-&''&(&'%*7215,&)+20./-0834280**+)30*,,,342+('*(())-+)()%(--32;81;2*,2.603.7,/7'-031*./49;96656674151+,2-,+1.')//73),,//-3/-4
@d58f981a-ffdf-4667-a501-542c26c55feb ch=141 read=100556 start_time=2019-12-13T18:03:44Z barcode=BC01 runid=2c9cf7bc05858273f10e7d7ec552fc0bd742dc3e
CCGGTTACCTTGTTACGACTTCACCCCAGTCATGAATCACAAAGTGGTAAGCGCCCACTCCGAAGGTTAAGCTACCTACTTCTTTGCAACCCACTCCCATGGTGTTGACGGGCGGTGTGTACAAGGCCGGGAACGTATTCACCGTGGCGTTCAGTCCACGATTACTAGCGATTCCGACTTCATGGAGTCGAGTTGCAGACTCAATCCGGACTACGGCGCACTTTATGAGGTCCGCTTGCTCTCGCGAGTCCTTCTCTTTGTATGCGCCATTGTAGCGTGTGTAGCCCTGGTCGTAAGGGCCATGATGACTTGACGTCATCCCACCTTCCTCAGTTTATCACTGGGCGATACTCGCTGAGTTCCAGCCGGTTGTAGCAGCAAGGATAAGGGTTGCGCTTCGTTGCGGGACTTAACCCAACATTTCACAACACGAGCTGACGACAGCCATTGCAACACCTGTCTCCACGGTTCCCGAAGGCACATTCTCATCTCTGAAAACTTCCGTGGATGTCAAGACCAAGGTTCTTCGCGTTGCATCAATTAAACCCGTGCTCCACCCGCTTGTGCGGGCCCCATCAATTCATTTGAGTTTTAACCTTTGCGGCCGTACTCCCCAGGCGGTCGACAACGCGTTAGCTCCGGAAACCACGCCTCAAAGGGCACAACCTCCAAGTCGACATCGTTTACGGCGTGGACTACCAGAATTATCTAATCCTGTTTGCTCCCCACGCTTTCGCACCTGAGCGTCAGTCTTCGTCCAGGGGGCCGCCTTCATACCGGTATTCCTCAGATCTACGCATTTCACCGCTACACCTGGAATTCTACCTCTCTACGAGGACTCAAAAGCTTTGCCAGTATCAGTGCAGTTCCCCAGGTTGAGCCGGGAGTTTCGACTTAACAAACCGCCTGCGTGCGCTTGCCATGGTAATTCCGATTAACGCTTGCACCCTCCGTATTACCGCGGCTGCTGGCTGGAGTTAGCCGGTGCTTCTTCTGCGGGTAACGTCAATGAGCAGAGTAACTTTACTCCCTTCCTCCCGCTGAAAGTGCTACAGCCCGAAGGCCTTCTTCCTTACGCGGCATGGCTGCATCAGGCTTGCGCCCATTGTGCAATATTCCCCACTGCTGCCTCCCGTAGAAC
+
33*-/2,/.1/.15/0177681-110)*(/0-4449:2%105/+,0/-1/()+43,&*,/**.6/8/<20(..36;5...6.:<4-130/7-+,,08/055/-,.()+85<;:8;65513+3513*:-'6..,.183/5..0958010.0-*&&*1/,.-)3+*+9//0,,/6,-+-/273885.+++0,,-//,/&&347131/2.42497667'3/.+,05-*-/*,**/0,+..*'4435-+,*-+0049,-04<8/./.-//0:378++,./,+,-)++,.5/(-&*+4612*13282../0,,.+2.005567.:6.(484:13.0.0293.03..++&))-$(#(*5%%-&&).21'$(3,-+*)%&$)+--5580:1,:-031/2./(++,1025011:-*'&'/+0.*/0022:8)(')')'(//0////089:0226-5'),-'-,/72./.-/((*087;0-***)..+*'*22/0144423*)'),*-041331/6565683.255;1(-.2<8:<:682/20//66'3*50<1:;.%2%(-5,+2++&&&&%-+-0710877-3705285)19/,+)6<<+06,+*1.+/239312//-468.*/26*/,')))&+*++*+/++-.--/+..&+-++-.42526*.3/-+,10/3/6)+*,.1400-0-0.61)**.+/18;967620+)&&/()+62/1/0588-8-/0208;4&,*,0551.0-+)'&&1557.,,,,19524..),5::3.5245393*+/510/00692106))+21*%.01/4:31/0603422*.7..0*3+6.4,-*(**)++//-+,.145/9/(%--4/,0*&((&./+(./1011351,+,.323-&/1&,52'(-8..10,/*7-778,19134*)+*-15-,*)&'&$'$'+,3397100,,,7-12./'+)/64269,6--4032//40/088611+,,-()2.-.28%6/./7/4997667.4*),067765900-/,(&%&&''&()'$)*,-.+588.772)342/1)*-(-'%'+&/*)%%(*-*509./77%0'))/2073.2375333,25%.0-//,//5;.,04.-+*-,+(,,*62-),+)+-)+2-6:*+978043
@e1b0763a-7bf6-48ad-ba48-857441c3ece7 ch=244 read=265971 start_time=2019-12-13T18:03:41Z barcode=BC01 runid=2c9cf7bc05858273f10e7d7ec552fc0bd742dc3e
CTCCTACGGGAGGCAGCAGTGGGAATATTGCACAATGGGCTGGAAACCTGATGCAATATACCGCGTGTATGAAGAAGGCCTTCAGGTTGTAAAAATTACTTTCAGCAGGGGAGGAAGGGATAAAGTTAATACGCTGCTCATTGACGTTACCCGCAGAAAAGAGAGAAGCACCAGAAGCTAACTCCATTGCCAGCAGCCGCAGTAATACAGAGAGTGCAAGCGTTAATCAGGAATTACTGGGCGTAAAGCGCAGACGGTTGTTAAGTCAGATGTAGAATCCCCGGGCTCAACCTGGGAACTGCATCTGATGCAGCAAACTTGAGCCTCGTAAGAGGGGTAAATTCCAGGTGTAGCGGTGAAATGCGTAGAGATCTGGAGGAATACCCGGTGGCGAGGGCGGCCCCTGGACCACGGGCAGCGCTCAGGTGCGAAAGCGCGGGGAGCAAAGCAGGATTAGATACCCTGGTAGTCCACGCCATAAGCGATATCGACTTGGAGGTTGTGCCCTTGAGGCGTGGCCGGAGCTAACGCGTTAAGTCGACCGCACAAATTACGGCCGCAAGGTTAAAACTCGGAAATATGAATTGACAGGGCCCGCACAAGCGGTGGAGCATGTGGTTTAATTCGATGCAACGCGAAAGACCTTACCTGAATCTTGACATCCACGGAAGTTTTCAGATGAGAATGTGCCTTCAGGAACCGTGAGACGGAGTGCTGCATGGCCTGCATCGTCGAAAAGCTCGTGTTGTGAAATGTTGGGTTAAGTCCCGCAACGAGCGCAACCCTTATCCTTTGTTGCCAGCCACGGTCCGGCCAGGAACTCAAAGGAGACTGCCAGTGATAAACTGGAGGAAGGTGGGGATGACGTCAAAGTCATCATGGCCCCTTACGACGGGAGCTACACGTGCTACAATGGCGCATGCAAAGAGGAAGCGACCTCGCGAGCAAGCGGACCCTCATGGGAGTGCGTCGTAGTCCGGATTGGAGTCTGCAACTCGACTCCATGAAGTCGGAATCGCTAGTAATCGTGGATCAGAGAATGCCGCCGTGAATGCGTTCCCAGGCCTTGTACACCGCCCATCACACCATGGGAGTGGGTTGCAAAAGAAGTAGGTAGCTTAACCTTCGGGAGGGCGCTTACCGCGATTCATGACTGGGGGTGAAGTCGTAACAAGGTAACCGG
+
,131*(+'05,.4..2226:8;2.22419/+*,,:655-+'&%.&%%,,/044,0&%(()-5++,,-57701+&')*2073:5&342:*.1:2*'***.098-+*-&-+0--/5.--.*(-/61./8171()$%%$&+-125103,5,)+3)&,**12+)&()'&(+%*'...'(*().,3,-++%1'&/3.000&&&$''*+)+(&(%**(&)*4358-/24:6;41+',&','+.--976566;7)+'&&($$&)(+02646/)(%531+*'&--+.56--648:;898731:6574500...+)*..+*,+*,&%$$))36988213''%04.,+0284/7**14.,*'*',*))15/,-/45/.--.76680,2,,/.463+&('1,(($*.,)++031*)/030%$'),)/&*/1356'-0223./,))+,3(47++/128-$3+66-01.)/0627.*-55*+,21(+,03&)-4'5345'2773+,)*(&-*0;0/-01'&))'.2(*(/')%*,'(*'.*-+.+.455-17984.,,'-.,.*0+/+634.350*5*52<9834.%&++/,&&'+-505'3(374+52(*)+*((**+*-/,..152106.65/73;612334;;:44&'2+(+.-./-181.&%()'&'&-/23500/3---,374&$),-,.+,0/.6768724&0.1,364:711**$)%')887776+2'&$$#'(+4,.,+/01/+,/38945;//*(--*+.4-504:56151/.+-0/4('01064*39,02013&'-'(26469423.()-240,.2.4&600035:/7,,3),,-818210/./15<4777.).*,9243055-./268699/9-+/8131%&%*/8.$$$%'()0%11&)*-)+%+*.576365.4/565743%/25-)***(3+,217:9:670---36,1.9099(*7.1&),'+,.269828*00-',5&.,-.(**+,671.111433353*0,-.--0+5.602++,,-/1,++**11',-,-+'&&'$)+(+(&&++5+)&)7:11(&0976160/,-,-1113/*+,)-*04,/080**+.;5))&*(07,)*/)*(-+)+$&$$,,13180-:2.-0-,+1430/4&((*.9;988675/*))&+-080113002./5*203.8.5)
@5fc2924b-998e-496a-adc6-0082e82974c2 ch=185 read=190049 start_time=2019-12-13T18:03:19Z barcode=BC01 runid=2c9cf7bc05858273f10e7d7ec552fc0bd742dc3e
CTCCTGGGGAGGCAGCAGTGGGGGGCCAGCAATGGGAAACCTGAGTGCAGCAGCATGTGAGTGATGAAGGTTTCGGATCATCAAAAGCTCTGTCTTTGGGAAGATAATGGCCAACGGGAGGCCACATGCTTTGTGTGCCAGCAGTAATGCAATAGGTGGCGAGGCGTTATCAGTTTATGGGCAAAGGGGGCCTTAGACGGATGATTAAGTGGGATGAAATACACCCAGGCTCCAGCAGGTGCTGCATTTCAAACTGGACATCTAGAGTGCAGGAGGAGGAGAGTGGGAATTCTAAATTATGGCGAGGTAGAATGCGTAGAGATTAGGAAGGAACACCAGTGGCGAAGGCGACTCTGGACTGTGGCTTGTGGCTGGGGCTCAGAAGCGTAGGAGCAAACAGGATTAGATACCCTGAGTAGTCCACGCCATGAAACTTGATAAGATACTAGGTGTAGGGGGACTTTCAGCACCTCACGTGCCTCATAGCATTAAGTATTCCGCCTGGGAAGTACGGTCGCAGAGATTCTCAGGAATTGGCAGGACCCTTTGTGTGGAGCATGGTTTAATTCAGAGCAACGCGAAGAACCTTACCTACTTGACATCCCTTGCATTGCTCTTAATCAGAAATCCTTCAGGGACAAGAGTGACAGGTGGGTGCATGGTTGTCATCAGCTCGTGTCGTGAGATGTTGGGATTTAAGTCGTCCACACCAGGCGCAGCCACCTAATCGTGGGCCACTACCATTAAATTGGGGACTCTGGCAGGGAGACTGGGTTAACCAGGAGGAAGGTGGGGATGACAATCAAATCATCATACCCACATATGTAGGGCTACGTGCTACAATGGCTGAGTACAGAGATGCAATACCGTGAGGTGGGGCCAAACTTCAAACCAGTCTCAGATTCCAGGATTGTAAGTGGAAACTCGCCTACATGGAAGCTGGAATTCACTAGTGTCCGATCAAGAATGTCGCGGTGAATACGTTCCCAGGTCTTGGCACACACCGCCCGTCACACCATGAGTTAGCATGCGAAGTCCGTAGGCTAACCGCAAAGGAGGCAGCGAGCCAGAAGGTAGGAGTCAGCGGTGGGAGTGAAATCATGTATAAGGTAACCGG
+
&(-/-',/)%*-,)22448,*/0)%&###%%-,,)('($05)'&%+,++**,%*%$%''())&&,,11-,/7,*12996+/(%&'&&)*55480398'0(,+)3118304+())*'.+)'()+(*&&%&)'%%'&*%'$$$&%//0)+*--$%%(').75,(0/155:.-/%*)0'$&$&%%()).44.))$(%%(%.,7589-9-0)-0193++'&-5-&,'++)$--*08%'$*%+)--.2//(*)%%'),((()$$())()),,-+&'-5*,)$)'&(')**/'+'.+1%%(&/'%'++***-..)&('(+0./...,,-4*3520,+(,.045&))+&$%((.+((')*++58350,(&')0,/&(%&&&'/-.0-(%&(&(01*,,&$+16:95,)&8+435/-10)+.()+*,12.*,+03+*')2&&%$'%,--*-0...,/11/2.025.,$$/'''''''+)*+&%$&%*,))%%%$&%*.**'(++303.18548-('(*01.763(((%((&($(,+')+(--,,&%$-+-67.*2/%(%&'+%*,+/-+&,,,(/'&'$)%*.+-()')1))4,-,*))(&%%%$'$+-/31&&%$&+.+%*((1/3.,+&%((%(.-('&%+52-1/.'%))*,)(**,03.****++,1*(+1(+/)+,,015,23.1)(20606/++*$+.)+1,.-')1.'('('''**%+(%()&*,&''(*)1('%%%(-'(,4-/.26+3-(&2+,731*+(((,,('+')('(//0-'/-*0+',4++(''&*0+,+)'&)&*,1;9/1187*,*/3.&*',)+)(%(+))'&'%&')()*.3/1877-&')*3,++,+:778:2+1-+.)()))--+-+0098148115.48847621&%)1+1(%-0',0*,'&%%'*()(*01131,-,.0/*'('(20.-'*$&&))*&---0()-010+%%)+,.-$$%'%&'+,14-3./0,'.)+()&&$%&))++/5-.3-*.11456;6,*),(/)---.,/(*,,..0-1'*,+&*''%$&-2(,)&&%#$)))()'/%%++(-+13/)(*(*)('**)(,&'))&%'&4/1,)**26*502:49-9
@dfc70ce6-957c-4fcb-b284-13d0d7ffc404 ch=123 read=196813 start_time=2019-12-13T18:03:06Z barcode=BC01 runid=2c9cf7bc05858273f10e7d7ec552fc0bd742dc3e
CTCCTACGGGAGGCAGCAGTAAAGAAATTTTCGGCAATGGAAATCCTGACCGAGCAACGCCGCGTGAAGGAAGAAGGTTTTCGGATTGTAAACTTCTGTTGCATAAAGGAGAAGAACGGCTACAGGAAATGGTAGCCGAGTGACGGTGCCCCGATAGAAACCGGCTAACTACGTGCCAGCAGCCGCGGTAATACGTAGGTGGCAAGCGTTATCGGAATTATTGGGCGTAAAGAAGGGGCAGGCGGCAGCAGGGTCTGTGGTGAAAGCCTGAAGCTTAACTTCAGTAAGCCACAGAAACCAGGCAGCTAGAGTGCAGGAGAGGATCGTGGAATTCCATGTGTAGCGGTGAAATGCGTAGATATATGGAGAATTTACCAGTGGCGAAGGCGACGATCTGGCCTGCAACTGACGCTCAGTCCGAAAGCGTGGGGAGTAGAGTTAGATACCCTGAAGTAGTCACGCCGTAAACGATGGTACTAAGTGTTGGATGTCAAAGTTCAGTGCTGCAGTTAACGCAATAAATTACTCCGCCTGAGTAGTACGTTCGCAAGAATGAAACTCAAAGAATTGACGGGGCCCGCACAGAAGCGGTGGAGCATGTGGTTTAATTCAGCAACGCGAAGAATTACCAGGTCTTGACATACTCATAAAGGCTCAGAGATGGAGAGATAGCTATGCTGAGATACAGGTGGTACATGGTTGTCGTCAGCTCGTGTCGTGAAGATGTTGGGTTAAGTCCCGCAACGAAGCGCAACCCTTATCGTTAGTTACCATCATTAAGTTGGGGACTCTGGCGAGACTGCCAGTGACAAGCTGGAGGAAGGCGGGATGGCGTCAAATCATGCCCCTTATGACCTGGGCTACACACGTGCTACAATGGATGGTGCAGAGGAAAAGCAAAGCCGCGAGGTGAAACAAACCATAAAACATTCTCAGTTCGGATTGTAGTCTGCAACTCGACTACATGAAGTTGGAATCGCTAATGTCGCGAATCAGCATGTCGCGGTGAATACGTTCTCCGGGCCTTGTACACCGCCGTCACACCACGAGTTGATAACACCCGAAGCCGGTGGCTAACCGCAAGGAAGGGCTGTCTAAGGTGGGATTGATGATTGGGGTGAAGTCGTAACAAGGTAACCGG
+
(..-**.+6.+2-*%()%631+)'(-1)2:5//96091.++.*%+/)*.73-+02/60./87;9;636-.)+&*,-4.90,*07,5*%&/55/1:13+1*#%)*07+-*'((-**,)&%&%&((,,00,)*,+(*1,'&++//8-/,%,-/'#%,'%*&$)%(**+.5213410,3:45-,,4,/,/++2310388,8+*-2),1/1118334)/+,1-+1.+2,.*'00)&(*)-0/.%78-0))(,/).411/--*.03.)1/(+213&2))1*.&(0),*&0*+)1+++%%.5*2-(&-.1101**&-0.2&1-**(14133476,4+2*0,*42.0)*,,10/.381/.00..//477033-,*$*(*)*-5446.3+)(',0-1;;323201,,&&$-)+),./211121315('+,)*.0,'251&(%))(-'1.',03793'$$$&)2202'),-7234901-+*+)-*-07--*-.<:;:;8::4;115/9,366:0/0..42/1./-2/--,'*))./61(,,-.(())34./,.33-1,++1770120,.0,6,)'*),//:4742,90)-/1*$''*,/1/11((,&($')/,794738,'&*08746//.%*%&%&*3)('+,,9,-.3234332252),*(+:,()*,672/(*)/.2543/-**(+*+52242/3,,.,(,,,13/2,-.--2-.0114.)*+-7./('(,*.0488-6-8-516,,0231++-()((*,+4142213/40/059328234/:.1(+/-1;<8190.''&')/0342/4)+-..767,++)81//,*-+1,0*)*1.2/0/379154-.).3.)/3/011874621330/&,*-..2400-.2.1999-56685,(,-)--*')(,+),21**'*&()++,'&)&(&%&+00)*+05-,.*2.81430/5//.3;::8243014537525245-6*,-7+)'')0/.0-/00.)+*/749./11289;89697')-.-1-/4748&-030+.+('&(+.86:7-32,/-05/0+***5,,,.56*44,*-1.0-/+*2+*,*-../2/*10,1))(-.,34004)-,/89..1+..1,;-423,/-//--01*+3234*../41508
@9a158a4a-a209-4e18-958d-f75d29cf969c ch=159 read=167213 start_time=2019-12-13T18:02:17Z barcode=BC01 runid=2c9cf7bc05858273f10e7d7ec552fc0bd742dc3e
CTCCTGCGGGAGGCAGCAGTAAGGGAATTTTCGACGATAGGGGAAACCCTGACCGAGCAACGCCGCGTAAAGACAAGTTGTAAGCCTGGTATAGAGGAAGAACGGCGGCTACGGAAATGGTAGCCGGTGACGGCCTGCTATTAAACCACGGCTAACACGTGCCAGCAGCCGCGGTAATACGTAGGTGGCAAGCGTTATCGGAATTATTGGGCGTAAGAGGGCAGGCGGCAGCAGGGTCACCATGGTGAAAGCCTGAAGCGCTTCGTAGCCGCAAAGCCAGGCAGCTAGAGTGCAGGAGAGGATCATTAAGGAATTCCATGTGTAGCGGTGAAATGCGTAGATGCGGAGAACACACCAGTGGCGAAGGCGACGATCTGGCTGCTCTGTGACGCTTCAGTCGGCGTGGGGAGCAAAATAAGTTAGATACCCTAGTAGTCACGCCGTAAACGATGAGTACTAAGTGTTGGATAGAAGTTCAGTGCTGCAGTTAACGCAATAAGTACTCCGCCTGAGTAGTACGTTCGCAAGAATGAAACTCAAAAGGAATTGACGGGGGGCCACAAGCGGTGGAGCATGTGGTTTAATTCGAAGCAACGCGAAGAACTTACCAGGTCTTGACATACTCATAAAGGCTCAGAGATGGAGAGGGCTATATGAGATACAGGTGGTGCATGGTTGTCAGCTCGTGTAAAGTGAGATGTTGGGTTGATCCCGCAACGAGCGCAACCATATGTTACGTTACCATCATTGATTGGGGACTCATGAAGAGACTGCCAGTGACAAGCTGGAGGAAGGCGGGGATGACGTCGTCATCATGCCCCTTATGATGGGCTACACGTGCGCTACAATGGATGGTGCAGAGGGAAGCGAAGCCGCGAGGTGAAAGCAAAACCCATAAAACCATTCTCAGTTCGGATTGTAGTCTGCAACTCGACTACATGAAGTTGGAATCGCTAATGTCGCGAATCAGCATGTCGCGGTGAATACGTTCTCGGGCCTTGTACACACCGCCCGTCACACCACGAGAGTTGATAACACCCGAAGCCGGTGGCCTAACCGCAAGGAAGGAGCTGTCTAAGGTGGGATTGATGATTGGGGGGTGAAGTCGTAACAAGGTAACCGGG
+
',.0(%**31,.0-/21./03*-/*&&))++-3,3/15).**(&+-.4)*-4581223241/05--((('%%%('&*.500-.$'%#')*,25)),-0/*-2-,2/./-,&&)-,.,+**1)+,3-,,--*,&%%'%'()*2.5(23*,-20202)%'(+56;447548-,,.--).*%,('&''-.2439265/8--.#-$%)('-))3/--+30***))-+.94572,+,++10+)#%$&'-/,'*0.),617+(%&$%&1&((&%(%#$)(*%)-,,444-,**&(*/27375/-*.3)-733615$(&'-,/0///0.+,,,05/)(,-(//20,**,'))(&'(.1/2/2:/1.0/..,1*2-6981100.0.-$%%&%&'*,/2***+()+)*%*,(-')+(((,257/-.(+'9*,.119:+*'(/,.-6&+*+)*+,175323*****56952567:+)('&%)))/478452126798756234.9..0/,0/00/0.2943--/0+0-028:83553/24575<7463.86*()&%()++1)(*31**)'),4,-+//6.*+++1./009<;095:620701014.1/13+)(()(-5;%+)./-,)(()-+33302383,3-/1((),-9/.('&(''&&-//4--.0.13-1,,9;200/0*8+8++,-12442+&+(/-*,+,+,.21/-(*1+')''6+,1,,3..00/31'/,(&'(&',$$$','*1132-/,)).10:;35575%&)*1)(/125035+-*(('*-(*03:0/1+2.62/:6/3543640-+-+-/245)86-',+&&&%'%(+(-.*'(()60-..+27656867/55684/)).-++%$'/+*/31/.)++.,-2(&)/8;1.:1-00;<339:9;54636:9:5/.1-./(552((*((-.023452323/2..08-2.644,,+)$'%++.4444382-1+/+/36857.)(+*/0629555-((-%%)(+2222+1234;865556465121((((,*++*393'1))'%()-133513/)*6;87562./1,+(('**014403.000162*/)'()*7/:.5645*-,02./0..--.16+6/8;996:.
@acef54b3-48d0-4f63-96c9-2058c23ede8b ch=1 read=53525 start_time=2019-12-13T18:02:05Z barcode=BC01 runid=2c9cf7bc05858273f10e7d7ec552fc0bd742dc3e
CTCCTACAGGAGGCGGCAGTAGGAATTTTCGGCAATGAAACCCTGACCGGCAACGCCGCGGCGAAGAAGAGTTTCGGATTGTAAACTTCTGTTATAAAGGAAGAACGGCGGCGCTACAGGAAATGGTAGCCAGTGGCAGTACTTTATTAGAAGCCACGGCTAACTACGTGCCAGCAGCCCGCGGTAATACGTAGGTGGCAAAGCGTTATCAGGTGTGGGCGTAAAGAGGGCAGGCGGCGGCAAGGGTCTGTGGTGAAAGCCTGAAGCTTAACTTCAGTAAGCCATAGAAACCAGGCAGCTGGAGTGGGAGAGGATCGTGGAATTCCATGTGTAGCGGTGGAGAATGCGTAGATATATGGAGGAACACCAGTGGCGAGCGACGATCTGGCCTGCAGATTGACGCTCAGTCAGCGGGAGCAAATGATTAGATACCCTAGTAGTCCACGCCGTAAACGTGAGTACTAGTGTTGGATGTCAAAGTTCAGTGCTGCAGTTAGCGCAATAAGTACTCCGCCTGAATACGTTCGCAGGAATGAAACTCAAAGGAATTGACGGGGGCCCGCACGAAGCGGTGGAGGCATGGTTTAATTCGAAGCAACGCGAAGAACCTTCTGGTCTTGACATACTCATAAAAGGCTCCAGGAGATGGAGAGATAAGCTATATGAGATACAGGTGAATTGCATGGTTGTCGTCAGCTCGTGTCGTAGGATGTTAGGTTAAGTCCCGCAGCAGAGCGCAACCCTTATCCTTTGTTGCCAGCGGTCCGGCCGGGAACTCAAAGGGAGACTGCCAGTGATAAACTGGAGGAAGGTGGGGATGACGTCAAGTCATCGCTGAAGCGCCCACGACCAGGGCTACACACGTGCTACAATGGGTATACAAAGAGAGAAGCGACCTCGCGAATAAGCGGACCTCATAAAGTGCGTCAATAGTCCAGTTGGAGTCTGCAACTCGACTCCATGAAGTCGGAATCGCTAGTAATCGTGGATCAGAATGCCACGGAATACGTTCCGGGCCTTGTACACCGCCCGTCACACCATGGAGTGGAGTTGCAAAAGAAGTAGGTAAGCAACCTTCGGGAGGGCGCTTACCGCTGTGATTCATGACTGAGGGTGAAGTCGTAACAAAGGTAACCGG
+
+-51/13+4+(,**&/..)1,.+)+/9;7./86/5/)&.**6.()*0+('(-6203:1-1'&&))%*+'&'18**)/&4(#)*10245512.-,-07,*)*)&/37,1**,**0/,/(*&)-,+,6--.9-$()).,%)+(())'(.1)&*,'3/,,-,,-1302244655/,12-%08(&)-+,4112;8:959121,+4.+/-.7324++1,*-.:878848,%&*+,+*,2./2*))(*)175./1660-2+-2+*.4.4/5,)(&-%'0,-'*+3/+3/)*'&,,*-1*---***)+)%&&'/.())36/0-*)').)1-75-.+,,++-.3:61('('*(&*)*--12240//.(,,.9.-.5%'(*62(&++472/./.0.303)'(#&%-&)*50.22151',('&/*-*'4991,'-0.)//2/:*()-22244,%*)47138;:5*+))(('((&021251-4435459602;;58::;:::12620./&%+((-*)+,/031255/-/+,,103:71.0)/.43-27+,45,-+(()(.+---)/3/).1)%+%'$()&&,//,2%&(%'),,46306192(),&),*1-/+*.))/,,*+&&&)'(,+**)'*(*,-+).78,,/251+,.('(..510.-+313'(*-7300//257756*41/%%().//2'14:+04442,-./156255&0&*004&8.&(33868+/28+*,0%/()(,1.51(-3-)--01,2.*(15104,+/-1+*).-/1)--0,-6719/+-+*.867770&//.3336)2482,,*)2,2.35834954678:951678;5('&&(&$(&*)''*)..7*.6963--))')+*/142/20.57--/90887.()()'*('(,*/333),,*)&13)-19.-1**++,:.-.56441(%).552,&-+2..*().-+..0-011.0./6/0190007,*-/-1.,,++,15223::894/))..7676+)+&'',66,5+/(%0(1%&&$%&(/071465/54.0-/2/1--()(*-%'1:/1/67*%()(*&.--1-*)(*,,064)6.(+2,4/1.6-/3&(-)*-15;:620./,*)(,''(*+**0%.'5*07.,//1321//
@f818201d-abd6-4852-8196-e1cd5ef9a60b ch=310 read=155593 start_time=2019-12-13T18:01:31Z barcode=BC01 runid=2c9cf7bc05858273f10e7d7ec552fc0bd742dc3e
CTGGATTTACCTTGTTGCGACTTCACCCCAGTCGCCCAGATCCACAAGTGGTAAGCGCCCTCCAGAAGGTTAAAGCTACCTGCTTCTTTTGCAGCCCACTCCCGCTGGTGTGACGGGCGGTGTGTACAAGGCCGGGAACGGTAATTCACCGTGGCATTCTGATCCACGATTACTTGATTCCGACTTCGTAGAGGTCAGTTGCAGACTCAATCCGGACTGACGCACTTTATGAGAGTCGCTTTATCGCGAGTCGCTTCTCTTTGTATGCGCCATTTGTAGCACGTGTAGCAGCCCTGGTCGTAAGGGCCATGATGACTTGACGTCATCCCACCTTCCTCCAGTTTATCACTGAGTGTCCTTTGAGTTCCAGCCGGACCGCTGGCAACCAAAGTTAAAGGGTTGCCCGCTCGTTGCGGGACAACCCAACATTTCACAGCTTTGAGCTGACGACAGCCATGCAGCACCTGTCTCACGGTTCCCGAAGGCACATTCTCATCTCTGAAAACTTCCGTGGATGTCAAGACCAGGTAAAAGGTTCTTCGCGTTGCATCGAATTAAACCACATGCTCCACCGCTTGTGCAGGCCCGATCAATTCATTTTGAGTTTTAACCTTGCGTAATGCCAGGCGGTCGACTTAACGCGTTAGCTCGGAAGCCACGCCTCAAGGGCTGTCAAATCGACATCGTTTTGGCGTGGACTACCAGAATCTAATCCCTGTTTGTTCCCCACGCTTTTCGCACCTGAGCGTCAGTCTTCGTCAGAGGGCCGCCTTCGCCACCGGTATTCCTCGAATCTCTACGCATTTCACCGCGCTACCTGGAATTCTACCCCCTCTACGAGACTCAAGCTTGCCAGTATCAGATGCAGTTCCCAGGTTGGGCCAGAGGTTACCATCTGACAACAAACCTGCGTGCGCTGCGCCCAGTAATTCGATTAACGCTTGCACCCTCCGTATTACCGCGGCTGCTGGCGCGGAGTTAGCCAGTGCTGCTTCTTCTGCGGGTAACGTCAATGAGCAAATTATTAACTTTACTCCCTTCCTCCGCTAGTACTTTACAGCGAAGGCCTTCTTCATACACGCGGCATGGCTGCATCAGGCTTGCGCCCGTTGTATAATATTCCCCACTGCTGCCTCCGTAG
+
531*'82+*//./)-*'*21/2++*-192+.38+,)(((5..($&)*()*12.)%''187/6/,,0/+2-/24*(-.-24.+.101.87+*62.380')*00+&$&'*,+**,,,57647001.115652/51'2115/+*)0*5-3446*5*7-,096-.0996/-,,9(''.)/03:461-0282*-*)$-',.+-/6-11679:9/:1.++1++--'(#%#('(+(*)'&%,,0(++3(&%'$%'(+,/-,.20242:8,*)%%(-/6239+(()**),-10-%)&)+,70.2::93744,./07,.,+,-*-,2.2234699314+.71:68,/'*,8<...:000/%''$/32+74/02982(%&&(1;553,,04961-0()+%,(..4,*10180+++*,7857840.83101).-**+335;6231---+14-.2776632',/'(*,-0858623701351.,.,6818,)+,1-0-+//3;40.,/../2.-.14/5:69789<9947701,*,5/-)),26-,.2:9:<;:;.8-++./1+.*2(9:9:;11.,,--7-+3-.,+('(&&(+./7.')(),,./('*58+2210;<..1++(,)-,(&%+$%%$(,0-1107315272300+-0-()+2)1(0&)+.677:8954.41,'&)-(1'/+,+,+56.6+)$-((*98;10/.37*,&+)+33:617++2264)+-165.*0-0.68.-%%+/4/,+240153400,2.647'*%--/):54:5<88;;47;-.++*3-0,/'(/.-,+''(&),-852289+-&)/+-''.-2-4,5-+.465,(2//152611/3+4%0,301/&*,-782410'&&)--06*(,6.9-606/*,&/(**(,300/('&&*82795(*'()-0.+((/&+*-,*&)))*-+1+.1:4:6403.++)04,+1,'4114034--*3/007-6('$'*-(,296359-40(''&(.,67;67786:8689741/)*+,-)-/.()1-04.0),)*(-+99/-;99095(-2'(*&'()***+$,&(.+2194;69<:353.&+)*(*)%,)11533436,77335//*0-*')1-.)'(+(*,12250$((+43458.96*,'3
@5199e526-0c46-4b97-a267-5957a336e927 ch=94 read=221253 start_time=2019-12-13T18:01:07Z barcode=BC01 runid=2c9cf7bc05858273f10e7d7ec552fc0bd742dc3e
CCGGTTACCTTGTTACGACTTCACCCCAGTCGCGGAATCACAAAGTGGTAAAGCGCCCTCCCGAAGGTTAAGCTACCTACTTCTTTTTGCAACCCTCCCATGGTGTGACGGGCGGTGTGTACAAGGCCCGGAACGTATTCACCGTGGCATTCTGATCCACGATTACTTAGCGATTCCGACTTCATGGAGTCGAGTTGCAGACTCCAATCCGGACTACGACGCACTTTATATGAGGTCCGCTTGCCTCGCGAGGTCGCTTCTCTTTGTATGCACTTGTGGCACGTGTGTAGCCCTGGTCGTAAGGGCCATGATGACTTGACGTCATCCCACCTTCCTCCAGTTTATCACTGGCGGTCTCCTTTGAGTTCCCGGCAGCCGGACCGCTGGCAACAAAGGACAGAGGTTGCGCTCGTTGCGGGACTTAACCCAACATTTCTGGCAGGCTGACGACAGCCATGCAACACCTGTCTCACGGTTCCCGAAGGCACATTCTCATCTCTGAAAGCTTCCGTGGATGTCAAGACCAGGTAAGGTTCTTCGCGTTGCATCGAATTAAACCACATGCTCCACCGCTTGTGCGGGCCCCCGTCAATTCATTTTGAGTTTTAACCTTGCGGCCAACCGTACTCCCAGGCGGTCGACTTAACGCGTTAACTCGGAAGCCACGCCTCAGGGCGCAACCTCCAAGTCGACATCGTTTGCAGCGTGGACTACCAGGGTATCTAATCCTGTTTGCTCCCCACGCTTTTCGCACCTGAGCGTCCAGTCTTCGTCCAGGGGGGCCCGCCTTCGCCACCCGGTGATCAGATCTCTACGCATTTCACCGCTACACCTGGAATTCTACCCCCTCTACGAGACTCAAGCTTGCCAGTATCAGATGCAGTTCAGGTTGAGCCAGGGATTTCACATCTGACTTAACAAACCGCCTGCGTGCGCTTTGCCAGTAATTCCGATTAACGCTTGCACCCTCTCCGTATTACCGCGTACTGTGGCACGGAGTTAGCCAGTGCTTCTTCTGCGGGTAACGTCAATGAGCAAGGTATTAACTGCCTCCCTTCCTCCCCGCTGAAAGTACTTTACAACCCGAAGGCCTTCTTCATACACGCAGCATGGCTGCATCAGGCTTGCGCCCATTGTGCAATATTCCCCGCTGCTGCCTCCCGTAGG
+
68376;13353&6-(*113394-47;/123301'-*42337793-2/8.25,*,/58.0.54++31637.,)+,350*(+*1-3:;:108291:+'+:2/389865////990*//25362118/22:*/2.984764;3-/3232311495000097..,(.1)'$%%&%,01:7754549-)*')(%&'()+1744115742-0/00(6.5741654/(+&(+26)*),./45,5/,,2($('&)'))-,5+.,136120-77,-143.(+2+/.&/.*0/110&'*-0:4./923-2*'005793401,,**+--/24611,261-4::<26.--.05<9442&//.6/+36557++70/-237.&%''%',/2699;;78/2.--4129*-(&%*(&./.7-/(*,2-3/--2;94216/,*'&.4118:(*&%&)%%/2351.,)*-(,,,)'))%(*/8356520+.,4/0++'(,.()(((.38539689-,,)03/$/134:+-8300..3-5189;727/,,,-.:119867707./046)+*-//<::<442....798:2/+/(*,05185/998.,375:4--*-9;934.2:9-/51+/,,.6//(,*03,5-/+15/-166)443002,6,:-2,())(%(*/)*+*&14,/.2:883,7**%'-508,6*,(++,59:7553069(,%0/-0/5--//.1,('%*(*+-/74/),)41)%%)0.-)((((027,+46389/22*213/(),36753)*.,(+*138+95(*15395'&&%-,&.),+(+0().54311247:88;;8699./8./1495625537/0/1697,*0604/.125870-(/.6001.&/(),///0+((/0./*-11;765-5$+10+-::.,//26932.003/256'1:37;79983222/./.,.4/.55:868*,/697:93228.1059.))(*+'()1.)01-3+2(-,,&())(.*)&*//-.19%40128979<::8,)+0+2:7545)7/106584)0-+.04220./1*97--;675.94+*202.20,**+/:9*-.(23-',,/+2:3:25<78964*.+*'&&$)*.-634334/2:819-+'/6+*02,**-.7323/699,$)+34520/%*++*1+,)
@00740ec6-f60f-478b-a93f-7e7d1034f374 ch=276 read=116783 start_time=2019-12-13T18:01:06Z barcode=BC01 runid=2c9cf7bc05858273f10e7d7ec552fc0bd742dc3e
CCCGGTTACCTTGTTACGGCTTCACCCAATCATCAATCCACCTTAGACGAAAGCTCCTTCGCGCGGTTAGGCCACCGGCTTCGGGTGTTATCAAACTCTCGTGGTGCTTGACGGGCGGTGTGTACAGGCGGAGCATATTCACCGCGACATGCTGATTCGCGATTACTAAGCGATTCCAGCTTCATGTAGTCGAGTTACTACAATCCAGACTGAGAATGGTTTTATGGGTTTTGCTTCACCTCGCGGCTTCGCTTCCCTCTGCACCATCCATTTGTAGCACGTGTAGCCCAGGTCATAAGGGGCATGATGATTTGACGTCTCCGCCTTCCTCCAGCTTATCGCACTGGCGTGCTGAGTCCACAACCAATGATGGTAACTAACAATAAGGTTGCGCTCGTTGCGGAGACTTAATAACATCTCACGGCACGAGCTGACGACAACCATGCACCACCTGTATCTCCTTATAGCTATCTCTCCATCTGGAGCCAGCTAGCAGGTATGTCAAGACCTGGTAAGGTTCTTCGCGTTGCTTCAGATTAAACCACATGCTCCACCGCTTGTGTGCGGGTAAATCAATTCCTTTGAGTTTCACATTCTTGCGAACGTACTACTCGACCCGGAGTACTTATTGCCGTTAGCTGCGGCACTGAACTTTACGACATCAACACTTAGTACTCATCGTTTGCAGCGTGGACTATGGGGTATCTAATCCCTGTTGCTCCCCACGCTTTTCGGGACTGGGCGTCAGTTGCAGGCCAGATCGCCGCCTTCGCCACTGGTGTTCCTCCATATATCACCGCATTTCACCGCTACGCATAAAATTCCACGATCCTCCTCACGCACTCTAGCTGCCCACCAGTTTCCTGTAAACACTGAAGTTAAGCTTCAGGCTTTCACCACAGACCCTTGCTGCCGCCTGCTCCCTCTTTACGCCCAATAATTTCCGGATAACGCTTGCCTACGTATTACCGCGGCTGCTGGCACGTAGTTAGCCGTGGCTTTCTAATAAAGTGCCGTCACTCGGCTGCCATTTCCTGTAGCCGCCGTTCTTCCTTTATAACGAGTTTACAATCCGAAAACCTTCTTCCTTCACGCGGCGTTGCTCAGTCGGGGTTCCCCGTTACCGAAAATTCCTACTGCTGCCTCCGTACAG
+
4.'+5.8+*(+('.*).0/216/.05,+-396221:18/+-&&%&+'0''('&*,/,.0,'(,/.758,*4.6023.3)(5((4/0+0-.,/.4)00/-/136910*/)+)+/87346-.0*('*('++*,%&*4406.-*4,0211469733334;9.42209011.+,-/3:70-*%)*.,*,**.157*&--7*+,1103472%'..+')),--12-98404/,+268+003:1.1311''%&'(*,(,16,9,)+)((*2-88:8-13+&&%--)+.0//,.,2+',()*332.),3/239,,,,+1:-,,4*-(',(%+)),58,00/./50&16)0$&+%'((-()(**,-/+)),&)$9),-5/3-,.4100//10*3((*+3042224,:,,,/0&*,*1,2*&')-1650/-.1(+%'&)-/*)'*,777*574500-+3+.677666778-0--()(*+565553465...,2*'&'$%'-&$$&**210(-0**,/3<:66655,50:717/)+&(/)*+2.%%*-+5<5,2*()--//1329.()('*+)(-1050().*)*+,203'&*((,-5;:2.--/6+/-+-,'./47.,1$'((('+-(),)'+),.0'1)',0,).)%(,*,&-+)+23&&-,,+&&-.4689,4/%)&%((.+/0149:-96-$+&.//137351$'$-,(**,0-.3/9:,,/16.//2.1)&)++447+1);;3852,-,,-/2/8///-1+0++,::90-*'$$&(&$%'$')*+,+,6..+-4+0(*+0/$$'()+1730++*'')&&$''')),-2742.,+-.)+*0,-,$'%('*)-.(../)*(&#&%$*/970+)'%*4442640'.(*92.*,,--%.**+31-+.1/2299:;/-4),)+,408:../+23+*/,5.*,.,3+-+1-2-:,41557:8960./2'/73/*),),70-0(*)2024805/,)-+-+02411494:0:0087-'(-+.5++-15(*./+-.-0--,&-/./971*/**-/05*-736996:5..5+))0+(&%'&72(*//,+,)*/000:6;7845(&(+(+,/395.5.--45&637%0+),3,:8+'(*%.1--230,2.5,+..,-1+.5-72'+)(,0
@47c40651-33f8-4065-bba3-a66d6c3fe330 ch=90 read=139644 start_time=2019-12-13T18:00:44Z barcode=BC01 runid=2c9cf7bc05858273f10e7d7ec552fc0bd742dc3e
CCGAGGTTACCCCTTGTTACGGCTTCCCCACTGATCCGTAGTCCACCAAAGTGGTAAGCGCCCTCCCGAAGGTTAAGCTACCTACTTCTTTTTGCAACCCACTCCCATGGTGTGACGGGCCGAGGTGTGTACAAAGGCGGGAACGTATTCACCCGTGAGCGTTCCTGATCCACGGTGCTAGCGATTCCGGCTTCATGGAGTCGAGTTGCGGGCCTCCAATCCGGACTACCGACGCACTTTATGAGGTCCGCTTGCTCTCGCGAGGTCGCTTCTCTTTGTATGCGCCATTTAACGTGTGTAGCCCTGGTCGTAAGGGCCATGGTGATGACGTAATACCTTCCTCCAGTTTATCACTGGCAGTCTCCTTTGAGTTCCCGGCCGGACGCAGCAAAGGATGGGTTTGCGCTCGTTGCGGGACAATTTCCTTTACGGAAACTGACGACAGCCATGCAGCTGCCTGTCTCACAGTTCCCGAAGGCACCAATCCATCTCTGGAAGTTCTGTGGATGTCAAGACCAGTGGAGTTCTTCGCGTTGCATCAGATTAAACCACATGCTCCACCGCTTGTGCGGGCCCCGTCAATTCATTTTGAGTTTTAACTTAGCGCGTATCCCCAGGCGGTCGACTTAACGCGATTAGCTCGGAAGCCACGCCTCAGGGCTGTAGCCTCAAGTCGACATCGTTTTACGGCGTGGACTACCAGGGTATCTAATCCTGTTTGCTCCACGCTTTCGCACCTGAGCGTCAGTCTTCCAGGGGCCGCCTTCGCCACCGGTATTCCTCGAATCTCTACGCATTTCACCGCTACACCTGAATTCTACCCCCTCTACGGACTCAAACTTGCCAGTATCAGATGCAGTTCCCAGGTTGAGCCAGAGGTTTCACATCTGAAGCAACAAACCGCCGTGCGCTTTACGCCCGAAGTAATTCCGATTAACGCTTGCGCCCTCCGTATTACCGCGGCTGCTGGCTGAGTTAGCCAGTGCTTCTTCTGCGGGTAACGTCAATGAGCAAAGACTTTACTCCTTCCTCCCCGCTGAAAGTACTTTACAACCCGAAGGCCTTCTTCATACGCGGCATGGCTGCATCAGGCTTGCGCCATTTATTACCAATATTCCCCACTGCTGCCTCCCTAGGAG
+
5++%(**6&+0.(+,(-+')'(((.,--*%,''*.-+'($#&(/)+)2,&'%'%%')'(*31(&.+&&+),)-)/',-/276+(*../-432.'*,0.70,0/08,%--6110.04+.,.%(&*)*%&$+),+2+**-&*,+.-+00092-10(&,((*-0303)''(534-0+-.)*(**--,0.3-+%)-.2&&'+%()+&%+.-(*(-))%(-$-)(-537-(&%)&+*.')%,+40.+-(0+**.,-1,**,+..*+---3/1()4/656492,'(*/187:3/:+*%+,0/1'')+-1-*-3::682/,5389((&((('$&)))*'*)*-05:6832*+--:.,,;886462-25447/.60-/068230,2/,(0)&()''/18),+74,.(-2++6234554;1*---(%%%$$$&$$(%%'*+,,(-,,,-/56///;0:90,,+#&)((()0)))+*45;,*'%(.*.1/8051677-264333.-+*+/05878;5556:37467703--,()8<7780/1105-.--.+,)2)4;7;<453333275,-2((%&(+.3-/,195-)45-..41,3:;,32328:*)&'&%%&('%%$$$&'('(064050/0/)+-0+*)(&')510246(0),)*-.356;7/&*3--*+,.'/526,0.24676555./00&%&+000099569657'-&$*(,+,-//36245<5.0-/'&)-+49,,+0-14,--0///30)*)((%&%(2814859;:<:897/1719777;6511&(,+*.-14758/1:70/5:1230146:6-*(4+94219743,12+)(+$',/-3,2/6/15')/*+20135,3336282,%1,3.-.646./-/1/;1-+--/2/'''#$'3+::143'(&&%$&&',33+/.15*&&&'(2358841.21.&0')*+),*.51/37*-/03/3<24343499422+)+%**.++0-&77234<39<8543350/.73325/622/5764(*-+04.(,-8;+97868.2-,/6705,*+,/24.+,/+13)',*.,799;99<8,+))$('++-,,'&&')+,:*68307+//53'(0'$/('*/*7-0/8158/(+,.98875*:0*'-23/.
@feaa6984-565f-4fe4-b371-9cb1930672a5 ch=3 read=61067 start_time=2019-12-13T18:00:42Z barcode=BC01 runid=2c9cf7bc05858273f10e7d7ec552fc0bd742dc3e
CTCCTACGGGGAGGCAGCAGTGGGAATATTGCACAGGCGCAAGCCTGATGCAGCCATGCCGCGTGTATGAAGAAGGCCTTCGGGTTGTAAAAAAAGTACTTTCAGCCCAGGAGGAAGGGTAAAGTTAATACCTTGCTCATTGACGTTACCCGCAGAGCTTTCGCTAACTCCGTGTAGCAGCCGTGGTAATACGGAGGTGCAAGCGTTAATCGGAATTACTGGGTAAAGCGCACGCCAGGCAGTTTGTTAAGTCAGATGTGAAATCCCGAACTCAACCTGGGAGCCATCTGATAGCAGCAACGAGTCTCGTAGAGGGTAGAATTCCAGGTGTAGCGGTGAAATGCGTAGAGATCTGGAGGAGGAGGAATACCGGTGCTGGCGAAGGCGGCCCCTGGACGAAGTGACGCTCAGGTGCGAAAGCGTGGGAGCAAACAGGGATTAGATACCCCGGTAGTCCACGCCGTAAACGATGTCGACTTGGAGGTTGTGCCCATGAGGCGTGGCTTCCGGAGCTAACACCCGTTAAGTCGACCGCCTGGGAGTACACGGCCGCAAGGTTAAAACTCAAATGGATGACGGGGGGGGGCCCGCACAAGCGGTGGGACATGTGGTTTAATTCGATGCAACGCGAAGAACCTGGTCTTGACATCCACGGAAGTTTTCAGAGATGAAGATGTGCCTTCGGGAACCGTGAGACAGGTGCTGCATGGCTGTCGTCAGCTCGTGTTGTGAAATGTTGGGTTAAGTCCGCAGCGAGCGCAACCCTTATCCTTTGTTGCCAGCGGGCCGGGAACTCAAAGGAGACTGCCGATAAACTGGAGGAAGGTGGGGATGACGTCAAGTCATCATGGCCACCACGACCAGGGCTACCTACACGTGCTACAATGGCGCATACAAGAGGGGCGACCTCACTTGAGAGCAAGCGAGACCTCATAAAAGTGCGTCGTAGTCCGGATTAAGGTCTGCAACTCGACTCCATGGAAGTCGGAATCATGGTAATCGTGGATTAGAGAATGCCACGGTAGATACGTTCCCGGGCCTTGTACACGCGTCACACACCATGGGAGTGGAGTTTGCAAAAGAAGTAGGTAGCTTAACCTTCGGGAGGGCGCTTACCACTTTGTAGTGATTCATGACTGGGGTGAAGTCGTAACAAAGGTAACCGG
+
&+03+*+*.7-)/0.021,-003.)'&''((*')%),,(-1818<42332.-&/-01*42')/.457302.')++.17718)854931397-0-.-/20/78-,.,&('/4***)')(&,.75.321312./27-388(0)(**.3:3281*1-.))')+*()+--/--.1*)'$(-,,'81//231-9..-/73332337644.5,4,0/)01.3/4468.-'+/,((+/)*%(&'+0/-0083..900,08)),311%(,/(-6.+%*+,-)-0,306-&%**+/1,+*)&#$&**+&))*,.0-.6811(1/7/1*3+2..,,.91.)(++0720/7/,,25430///06590-/-'),()'**+12-*%,$(*+0.)/.+/7*/2:0+)/54.-*.$%(*++.24138878-1*-)24:5;6,.35;46)35+*060.263,530)2356740./,01++-97532327:710/011+05*80-)//*$*+--12341510.1'4*,,./0-+&+*)%(*7+,,.-/5307;;::.,)),/,+,-;5./4118145;:84568;846---,25.*+//.0+)++*')(-+..22:72/''-/-*()0/9426595./000::867./7+*'*((()+*'')&./472-/0/'+)-;;12.-*+,1$('&')(.+17/++*460:141412455+,/1352-0125;::9:96680/0//3221;10/465/0/;1744;52//32)+((-&'*-18545;329356/27.,1512;6400-,.2*23+-)+/.6,,0)+.38::70-113'/)4.0-**,+,*05342867642430/126;7(*))**$*3+-///0/.475,*)($%(&))+5:97/:.-2/..0-01565(&*,.22667:.4,.+,+(()%*65///%)*5356&%0:5*'203888879991/-3$4&8*+,+-.55/6-..614048/06'2()*2(2-578-+.+(,0..1:68('$'&)'(4/,4,)+,85+).'&).66031(113404/0/*'(()'(*./.-+.72838/+**/1)+79'(5134(&,+(**-***.+.*7,7:507(..(-7+*..,:./1&+5/,(/%%(*4498130123/0.*).-1016*3+3/5;*3+65;6968
@9b6763c6-a076-4ad8-8355-2c20efbed681 ch=252 read=240378 start_time=2019-12-13T18:00:07Z barcode=BC01 runid=2c9cf7bc05858273f10e7d7ec552fc0bd742dc3e
CTCCACGGGAGGCAGCAGTGGGGAATATTGCACAATGGGCGCAAGCCTGATGCAACCATGCCGCTGTATGAAAGGCCTTCCGGGTTTATGCCAAAAGGTACTTTCAGCGGGGAGGAAGGGAGTAAAGTTAATGCAACTTTGCTCATTGACGTTACCCGCAGAAGAAGCACCGGCTAACTCCGTGCCAGCGACCGCGGTAATACGGAGGTGCAAGCGTTAATCGGAATTACTGGGCGTAAAGCGCACGCAGGCAGTTTGTTAAGTCAGATGTGAAATCCCCAGGCTCAACCTGGGAACTGCATCTGATACTGGCAAACGAGTCTCGTAGAGGGGGTAGAATTCCAGGTGTAGCGGTGAAATGCGTAGAGATCTGGAGGAGATACCGGTGGCGGCCCCTGGACGAACTGACGCTCAGGTGCAGCGTGGGAGCAAACAGGATTAGATACCCTGGTAGTCCACGCCGTAAACGATGTCGACTTGGAGGTTGTGCCCAGGCGTGGCTTCCGGAACTAACGCGTTAAGTCGACCGCCTGGGAATTACGGCCGCAGGTTAAACTCAAATGATTGACGGGGGCCCGCACAAGCGGTGGAGCGGTTTAATTCGATGCAACGCGAAGAACCTTACCTGGTCTTGACATCCCACCAGAACTTTCAGAGATGGATTGGTGCCTTCGGGAACTGTAGAGACGGGTGCTGCATGGCTGTCGTCAACAGCTCGTGTTGTGAATGTTGGGTTAAGTCCGCAACGAGCGCAACCCTTATCCTTTGTTGCCAACCCCGGTCGGCCGGGAACTCAAAGGGGCACGATGATAAACTGGAGGAAGGTGGGGATGACGTCAAGTCATCATGGCCCTTACGACCAGGGCTACACACGCGTACAATGGCGCATACAAAGAGCGACCTCGCGAGAGCAAGCGGACCTCATAAAATGCGTCGTAGTCGGATTGGAGTCTGCAACTCGACTCCATGAAGTCGGAATCGCTAGTAATCGTGGTCAGAATGCCACGGTGAATACGTTCCCGGGCCTTGTACACACCGCCCGTCACACCATGGGAATTGGGTTGCAAAGAAGTAGGTAGCTTAACCTTCGGGAGGGCGCTTACCGCTTTGTGATTCATGACTGGGGTGAAGTCGTAACAAAGCCGG
+
,167586<:./7//07(67278)---090.,.//:77:50+/.2+.4.-,,+23(465./63/-+'--5324/*.-51;3.39308++/--&./2)%&(')*.1+',*+-.)*.**&,1*%((025/27420+0,+&&,(*/./$)'():9/5++4,023./-'**&'&)(***,0.,.1614/0,-01)(/51180/.+)(+*++)'(*35:294243421%*),-/234:;77252;12+*)'((.)),'',.6503343)*623352/),/.*.694&277784:5:88<:696844434+,.113615/04(20,,+.46:81+**-07../-/20-1++366.++,).++(-4/,,100())*./0::802*&*))*5+80',*),9072+&*2-0.*,(*+-.4679229765&**+-*21*-/3<:9054+03,/48547))122/2325(+15:79:;6/.-,(+,-,.-,,'$('25//',($&*1,-0151210))**%.02:11110:56.420'5:8:9401+&&)(),.35/&.(33,46;;2877:82))).-/237;30/6+''(*/5020967:..,,+3:9.:7:-''.012/1-/,/912311-2-.6214755.,,--476*(.*-*.961:0.)'$'&++1)1,2096:95642:1811553&%&*.-&14222788926.(-778785-(+%)..28984<30024265<585+7(*0.62+1445,*,+08405;/02011((88/31/464-42/*+3,2&4*6-:80936998--+-'&#$&&**/01:5889/,1*)+0*+5<;6,355698724,48796'()&('%$##$)+2://89971*'(')*,&(()*7237313464874(&'%%*-,110'.+**)'+-0&,0;557234.14+%+.0489364729*2(6+4-,+-.59521001200018.1/6,,+.%.)3,-570.--0:1107+&($++/134+)&**.**1++-111-;4+0344-7---954425;72;3//8,,,1-10/.,'$'',11/:&/'3,(,0-,)2+.+-,./908;8<72;/),1//2403--,()'&(&%/44:5+..,13268-,+,-),.522/-*/($)(61
@f219ed46-1d4d-451a-98fa-6e88289e09a1 ch=26 read=61945 start_time=2019-12-13T18:00:08Z barcode=BC01 runid=2c9cf7bc05858273f10e7d7ec552fc0bd742dc3e
CCGGTTACCTTGTTACGACCACCCCAGTCATGAATCACAGAAGTGGTAAGCGCCACTCCCGAAGGTTAAACTCGCTATTTTGCAACCCACTCCCCATGGTGTGACGGGTATGTGCAAGGCCCGGGAACGTATTCACCGTGGCATTCTGATCCGATTACTAGCGATTCGACTTCATGGAAGTCGAGTTGAACTCAATCAGTTGACGCACTTTATGAGATCGCTTGCTCTCGCGAGTCGCTTCTCTTTGTATCGCCATTGTAGCACGTGTGTAGCCCTGGTCGTAGGGCCATGATGACTTGACGTCATCCCCACCTTCCTCAGTTTATCACTGGCAGTCTCCTTTGAGTTCCCGGCCGGACCGCTGGCAATGAGGATAGGGTTGGCAGCTCGTTGCGGACTTAACCCAACATTTCACAACACGGAAGCTGACGACAGCCATGTGCAGCTGTCTCACAGTTCCCGAAGGCACCAATCCCATCTCTGGAAGAAGTTCTGTGGATGTCAAAGACCAGGTAAGGTTCGCGTTGCATCCCGTTAAACCATGCTCCACCGCTTGTGCGGGCCCCCCATCAATTCATTTTGAGTTTTAACCTTGCGTTACGTACTCTGAGCCGGTCGACTTAACGCGTTAATCTCCGGAAACCACGCCTCAAGGGGCACAACCTCCAAGTCGACATCGTCTACGGCGTGGACTACCAGGGTATCTAATCCTGTTTGTCCCCACGCTTTCGCACCTGGTGTCAGTCTTCGTCAGGGGCCGCCTTCGCCACCGGTATTCCTCGAATCTCTACGCATTTCACCGCTACACACGATTCTACCTCTACGAGACTTGCCAGTATCAGATGCAGTTCCCAGGTTGAGCCCGGGGATTTCATCTGACTTAACAAACCGCCTGCGTGCGCTTTACGCCCGGTAATTCCGATTAACGCTTGCACCTCCGTATTACCGCGGCTGCTGGCACGGAGTTAGCCGGTGCTTCTTCTGCGGTAACGTCAATGAGCAAAGGTGTGCTTTACCCTTCCTCCCGCTGAAGTGCTTTACAACCCGAAGGCCTTCTTCATACACGCGGCATGGCTGCATCAGGCTTGCGCCCATTGTACCTTCTATTCCCCTGCGCCTCCCGTAGGAG
+
12.6.;--.4.'3-(()&(&%+//((+8849649+-%'%$,(*-.4+))*+,.6+-./8+'+()./711%'*++,-+.2+&%&.1/60)*-5//,)+-975231'(+&$*/+1%039408,'-24/0-*.,-84./6/,1-,,5<944485-'&,*()*'&&($)&&(+,263783*(&(+,)(+,'(%0,.4)6.4&3+,),-12)/07,+,)(,%*.(-,2**+,)-,.+)-+12/4../7395-.*,*-5:74:/+(*,)-//253445298..8:9-+/)/3-*'')/--*+)./29898./853''/*-/3001)+/<812245426.%.//850/62*(25533-+5/20:5133432.,'&'%'*+51+*/,3+)%'$&&)6-3/-(12.,0.4+2-(--,()/6./*,'')52)'**-31)0,%+,%%&&&%(&*+)*$$&*,.&*'++<2:,)*,*0.09293398*+654240/*-&*'(1432246;64*,*(/*+447437/3,-,0:11251311/36&%&)/(767;3379967460.+3)*,32*,,508990*05/:6<987<<521)59:*:.8/0-(&%%%$''(,./-)+')/'()32.02565631/.-,,(((+2+-)+*&-0+-*,1-7)(,1+*(),,-.**-)0)+,,+*/+344453&-%(()&+--,1,''+.-(*-1757:7:91/:3,&*.8:1*0./0:7612./1))&$&*)101/675/15**472-74685:3249006*2/12.9-+,'(/+5536453532:-2155%%*&&)*$&&'/2.)+07/0/'*)&%$%&**29+(2*+/(+//14,34931.+-./1($.1,(*,1*,23*+.+,())'&&1)06::9<59;955$2%))((%$#(&'&&&+,,6/;16336524.,*,)*+)/2+./&1)*714:63643499633/-/02*+18//.6(-)(+509:<86,-%(&+32457/:////,29*/**#,%&(10-062273/-45.)3('*(&('&(((&,-+55*',-/53/4.,3968822,1065<6030310/1125*.6319/4/68,'08-.)*$$'&,)2338+*(+,)()),6)*5)2'*%
@d69ae74e-c84f-4dcb-949e-05d82d7ff748 ch=123 read=196440 start_time=2019-12-13T18:00:06Z barcode=BC01 runid=2c9cf7bc05858273f10e7d7ec552fc0bd742dc3e
CCAGTTACCTTGTTACGACTTCACCCCAGTCATGAATCACAAAGTGGTAAAGCGCCACTCCCGAAGGTTAAGCTACCTACTTCTTTTGCAACCCACTCCCATGGTGTGACAGGGCGGTGTACAGGCCAGGAACGTATTCACCGTGGCATTCTGATCCACGATTACTAGCGATTCCGACTGGAGTCGAGTTGCAGACTCAATCCGGACTACGATGACGCACTTTATGAGGTCCGCTTGCTCTCATGAGGTCGCTTCTCTTTGTATGCGCCATTGTAGCACGTGTGTAGCCCTGGTCGTAAGGGCCATGATGACTTGACGTCATCCCTCCAGTTTATCACTGGCAGTCTCCTTTGAGTTCCCGGCCGGACCGCTGGCAACAAGGATAAGGGGTTGCGCTCGTTGCGGGACTTAACCCAGCAATTTCACAACACGAGCTGACGGCAGCCATGCAGCACCTGTCTCACGGTTCCCCAGTACATTCTCATCTCTGAAAACTTCCGTGGATGTCAAGACCAGGTAAGGTTCTTCGTTGCATCGAATTAAACCACATGCTCCACCGCTTGTGCGGGCCCGTCAATTCATTTTGAGTTTTAACGCGGCCGTACTCCCCAGGCGGTCGACTTAACGCGTTAGCTCCGGAAGCCACGCCTCGGGCACAACCTCAAGTCGACATCGTTTACGGCGTGGACTGGGAATATCTAATCCTGTTTGTCCCCACGCTTTCGCACCTGAGCGTCAGTCTTCGTCCAGGGCCGCCTTCGCCACCGGTATTCCTCCAGATCTCTGCATTTCACCGCTACACCTGGAATTCTACCCCCCCTCTACGAGACTCAAGCTTGCATTATCCAGATGCAGTTCCCAGGTTGAGGCCCGGGGTTTCACATCTGACTTAACAAACCGCCTGCGTGCGCTTTACGCCCAGTAATTCCGATTAACGCTTACCCTCCGTATTACCGCGGCTGCTGTGGCACGGAGTTGGCGAGTGCTTCTTCTGCGGGTAACGTCAATGAGCAAGGTATTAACTTTACTCCTTCCTCCCCGCTGAAGAAGTACTTTACAACCCGAGGCCTTCTTCATACACGCGGCGTAAACTGCATCAGGCTTACGCCCATTGATGCAATATTCCCCTGCTGCCTCCCGTAGGAG
+
:'%*0,-52/2-+1$%*+04633/790'-176876:7.,-.7..+02220($%(+5+--1-(+./*-&/'+)-037;726781340+-/02.-%%('+/-(-/040.+*%$-51+/-'(-&)-(*1+&/8663'('*...352517203<8////60..-/2501-,+++/9:955.,+'&$(+,,)1-6.00::9:96<84.03350*)'%%().,/*--9932.+..(*-*)--()**(*&%+*-*+.-/4+,,*98.-54558489))&&$&(.,.-./21,++/68*+599373+.798855112112330147689347)(,2/01<:234675687435445-.6,,,5681:6+212/536745331.1.+4.-0994.+/.)03/1)--3324/./993.8-7+92+&**.--57,,/.9301+)))+860-)(-+083:9:+1101:234896242:98:43)%((*)*/4()-/69982428642386;998:77536121429%1-024,4.;6943,,*,,-/9/-4-4,;9<;232467761.5-,--,+-.975,42'&+-/:9<862<<2-241;.*(%%%&(.6.34130437+*6;:6::963224354876/9.+,//617-8./7+-./83-'30-02393513).*/1001037739-+.-85676+65-)(''&-,3/*-5/37*.082(,0/6,&*().32/,-%.2-/32533358:8:<:8910*18:.977:6<87:;026&-1.0;15-.--/385-+)(&$%%&.*0/*/5572384422334377955791-+3.02.*33479-2+.09++,06440')-3:788372461-36-0*'()54'*0/+*7)+*/.04...,**1/25:::;017.022/.-,-47;24.:5-**+/2349200828:1/,3*'/.8166*+--3/153417112911'(%%$*++$&*()(*+$+,*.5679<96-+.10149767.1,,-.)-+',(*+1)*%)-8.,,-:;2;953237.,2692/(++',%&&&&),,,17,*,+1098<89<978./*/-*+(%$$)(%$$&+014589+4*$)-05)')3,++)()../69.5-.*.03246065.-2/3/)*
@5b57f73a-7b11-4222-97da-b562f38fd1d2 ch=460 read=93009 start_time=2019-12-13T17:59:57Z barcode=BC01 runid=2c9cf7bc05858273f10e7d7ec552fc0bd742dc3e
TTACGATTACTGGCGATTCCGACTTCATGGGTCGAGTTGCAGACTCCAATCCGGACTACGACGCGCACTTTATGAGGTCCGCTTGCTCTCGCGAGGTCGCTTCTCTTTGTAGCATGCGCCATTGTGGCACGTGTGTAGCCCTGGTGTGGGGCCATGATGACTTGACGTCATCCCCACCTTCCTCAAGTTTATGTAGCGGTCTCCTTTGAGTTCCCGGCCGGACCGCAACAAAGGGATAAGGGTTGCGCTCGTTGCGGGACTTAACCCAACATTTCACAACACGAGCTGACGCGACAGCCATGCAGCACCTGTCTCACGGTTCCCGAGGCACATTCTCATCTCTGAAAACTTCCGTGGATGTCAAGACCAGGTAAGGTTCTTCGCGTTGCATCGAATTAAACCACATGCTCCACCGCTTGTGCAGGCCCCGTCAATTCATTTGAGTTTTAACCTTGCGGCCGTACTCCCCAGGCGGTCGACTTAACGCGTTAGCTCCGGAAGCCACGCCTCAAGGGCACAACCTCCAAGTCGACATCGTTTTGCGGCGTGGACTACCAGGGAGGTATCTAATCCTGTTTGCTCCCACGCTTTCGCACCTGAGCGTCAGTCTTCTTCGTCAGAGCCGCCTTCGCCACCGGTATTCCTCAGATCTCTACGCATTTCACCGCTACACCTGGAATTCTACCCTCACGAGACTCAAAGCTTGCGGTATGGTTGGTTCCAGGTTGAGGCCCGGTTTCCGCATCTGACTTAACAAACCGCCTGCGTGCGCTTTACGCCCAGTAATTCCGATTAACGCTTGCACCCTCCGTATTACCGCGGCTGCTGGCAGGTTAGCCGGTGCTTCTTCTGCGGAGGTCAACGATCAATGAGCAAAGGTATTAACTTTACTCCCCTTCCTCCCCGCTGAAAGTGCTGGCCAAGGCGCTTCTTCATACACGCGGCATGGCTGCATCAGGCTTGCGCCCGATTGTCGCAATATTCCCCACTGCTGCCCGTAG
+
%#+--+2/--.-,,.79;476479;8+*.-')*0.32936.5/406(4*:95580.+')+-377+0++,3.+.0/-2/39.//0,+***,/1+%5544+-310111;82)''()11817;625)*)4/.0//262+++761,.6541'0102672.-.,,---,.46853.832,(+,,727-0)+-197**($#'(,4566:059/,.1746<9.806-9./)&))(/18+/60//7'0///9,2558641:/0.732.4/8/.60-4/30;0,,/79425545567-,*'*'1.,123:9:271/02,0/.*--13:7;796,-(0++0,1405868663**1673/2438467<;:47:/./24<475311.50<99<:8986;45455.0-1-3:3270/01678700:02-2.,./6&4,7:7.,,.+9/:776;2//0.<<8*8-1-2,,',&-)4.0,179/*.336:976500.121/,,0.--/0102-.0,/83446::43.182-,+.3.2.5)0,3444&76882968*&(())+004..2.47'+4+&)-**-.-242060.2;/,2/44*(.-/.970-20690113356-++-,1*++//6891,'),0446570+1++37/5135<5713&'045522333977;42*-5)+7-./0522,8+6,2(&-*)))(++*/)-3...(',,4-,(-,,**()('+***('-/,0-,.-07*++04())$..14441/-,2208403847;9976,+,&&+,+)2.58.-+2-6/:78..1501.,,.*'*,/69676&.)*0.3;863721/-')%&$*++/-,06&52001617<::7:.0)(&(#%%/--./.51000.3</010(16./-.77012/70*+90+-.;80*8477:513).)%*3)+'/*2(+0319<:8533,337470&('+*)*,./5(9875805.98,'$1'**&(+1/.-3/724-+0033*(*,()''*
@a1b0e2b8-1fb6-408b-9462-29da0b51fc86 ch=90 read=139559 start_time=2019-12-13T17:59:45Z barcode=BC01 runid=2c9cf7bc05858273f10e7d7ec552fc0bd742dc3e
CCGGTTACCTTATTTACGACTTCACCCCAGTCGCCAGATCACAAAGTGGTAGCTTCCTCCCGAGGTTAAGCTACCTACTTCTTTTCGCAGCCCTCCCATGGTGTGACGGGCGGTGTGTGCAAGGCCCATTCACCGTGGCGCATTCTGATCCTGATTGCCTGATTCCGACTTCATGGAGTCGAGTTGCAGACTCAATCCGGACTACGACGCACTTTATGAAGTCCGCTTGCTCTCATAGTCAGCTTCTCTTTGTATGCGCCATTGCTTAGCGTGTGTAGCCCTGGTCGTAAGGGCCATGATGACTTGACGTCATCCCACCTTCCTCCAGTTTATCACTGGCAGTCTCCTTTGAGTTCCCAGCCGGACCGCGGCAGCAAAGGATAGAGGGTTGCGCTCGTTGCGGGACTTAACCAACGTTTCACAACACGAGCTGACGACAGCCATTGCAGCACCTGTCTCACGGTTCCCGAAGGCATTCTCATCTCTGAAAACGTGGATGTCAAGACCAGGTAAGGTTCTTCGCGTTGCATCGAATTAAACCACATGCTCCACCGCTTGTGCGGGCCCCGTCAATTCATTTTGAGTTTTTAACCTTGCGCCGTACTCCCCAGGCGGTCGAGCTTAACGCGTTAGCTCGGAAAACCACGCCTCAGGGCACAACCTCGAGTCGACATCGTTTACGGCGTGAATTTCACCAGGGAATTATCTAATCCTGCTCCCCGCTTTCGCACCTGAGCGTCAGTCTTCGTCCAGGGGCCGCCTTCGCCACCGGTATTCCTCCAGATCTCTACGCATTTCACCGCTACACCTGGAATTCTACCCCCCTCTACGAGACTCAAAGCTTGCCAGTATCAGATGCAGTTCAGGTTGAGCCCGGGGTTCCACATCTGACTTAACAAACCGCCTGCGTGCGCTTACGCCCAATTCCGATTAACGCTTGCACCCTCCGTATTACCTGCGGCTGCTGGCACGGCAGGTTAACCGGTGCTGCTTCTTCTGCGGGTAACGTCAATGAGCAAAGGTATTAACTTCCTCCTTCCTCCCCGCTGAAAGTACTTTACAACCCGAAGGCCTTCTTCATACACGCGGCATGGCTGCGTAGAACTGCGCCCGATTGTGCAATATTCCTTACTGCTGCCTCCCATTAGGAG
+
34--00),,6,%5.'#%(-/494.898.0024''&'$7,.,.094,,*)/$%&)+*+)*(((%/*7;80.0/659546:;9697,&$('%-.(&,2/)8782122343;;768.+-*,%-0026.6+'''('.5.3,()'(+196223-5'$('-(%,&&'))7331,47:9*//*&()+4364;56()/2233740.1313-,++('%*(,.77),),))*041-3-*+10-3'(%*--'((,3/553;70/-01237;939/+.+*)/().1*0./2<3.4;;:4/6(,184:23--/-+.,/-0453:8/30+)2,8;4-,-./1/<1*)))*+/50%-1101))2-+.28<.-('(0/.8+3**&'0/1&27:0,2-00'%+)(,5,0035654:333:9521/0+'$$%'%+1.+-,../.5325344458161011(0'&'&*,-99221/11.0-5:6663.-..202023266611/-*/3,')'(5:8724/49129;-2/-06)1.;55;:19334//157.0*8)86437/0)))),/'&.2--4.-.36-5.5:7..25/3/3//89:,44559<;0-11/----*&*./12-346/,.36085+**%&()50522//1--./1(4)95/,85889;:0.,7-*)*0/.2.0,+-..134&2236;0.-/1/..,())0,&'-+**&'%%0'),3++051,))*+-69+')-870-/+-5----0573--003;8538)+-.4219348596588/32,10007/1-.-./15541211/1.4852235///--./722',)0/36464526,01/,.''/033554+)+/-,05+(.+,/8678&6$86.)%()*4./,70)*+-))-,((,///(')'&&5,76812328<777460*(%&%#&-..(+-+-2/-/.30403060+++/5//442035:3/+%&'*,,..23-+''(+*&%*,-65-56590*'(&+.535;8878/72--2/.*++1/+(,-/.&+&%',2-')+,&(*27-851*593+028-2/')(**35/'+)+-4++0./2353:54:433//)-((*('%()52644.0*&+%)4136080*&-%$+%%(-+.631*%%(*4/0/--10180(/+)+(&'
@2616aa15-f4c4-48c3-a291-a58f0405e4cc ch=485 read=166316 start_time=2019-12-13T17:58:18Z barcode=BC01 runid=2c9cf7bc05858273f10e7d7ec552fc0bd742dc3e
CCTGCAGGGAGGCAGCAATTAAGGGAATATTGCACAATGGGCGCAAACCTGATGCAGCCATACCGCGATATTATGAAGAAGGCCTTCGGGTTTATAAAATTACTTTCAGCGGGAGGAAGGGAGTAAAGTTAATACCTTTGCTCATTGACGTTACCCGCAGAAGAAGCACCGGCTAACTCCGTGCCAGCAGCCACTTATTAATACGTAAGGTGGCAAGCGTTATCCGGAATTATTGGGCGTAAAGAGGGCAGGCGGCAGCAAAGGGTCTGTGGTGAAAGCCTGGAAGCAACCAGTAAGCCATAGAAACCAGGCAGCTAGAGTGCAAGGGAGGATCGTGGAATTCCATGTGTAGCGGTGAAATGCGTAAGATATATGGAGAACACCAGTGGCGAGAGCGACGATCTGGCCTGCAACTGACGCTCAGTCGAAAGCGTGGGAGCAAATAAGTTAAGATACCCTAGTAGTCACGCCGTAAACGATGAAATTACTAAGTGTTGGATGTCAAAGTTCAGTGCTGCAGTTAACGCAATAAGTACTCCGCCACCAGGTAAATACGTTCGCAGAATGAAACTCAAAGGGAGATTGACGGGGACCGCACAAGCGGTGGAGCATGTGGTTTTAATTGAAGCAACGCGAAGAACCTACAGGTCTTGAACTTGTATCATAAAGGCTCCAGAGATGGAGAGATGGCTATATGAGATACAGGTGGTGCGCATGGTTGTCGTCGGCTCGTGTCGTGAATGTTGGGTTAAGTCCGCAATGAGCGCAACCCTTATCGTTAGTTACAAAGCATCATTAAGTTGGGGACTCTGGCAGGACTGCCAGTGACAAGCTGGAAGAAGGCAGGGATGACGTCAATCATCATGCCTTATATGACCTGGAGCTACACACGATACTACAATGGATGGGTGAGAGAGTGAAGCCGCGAAGTGAAGCAAAACCCATAAAACCATTCTCGAAAGTTCGGATTGTAGTCTGCAGCTCACGACTACATGAAGTTGGAATCATGGTAATCGCTTGAATCAGCATGTCGCGGTGAATACGTTCTCGAGGCCTTGCACCGCCTTACGTCACACCACGAGTTGATAACACCCGAAGCCGGTGTGGCTAACCGCAGGAAGGGCTGTCTAAGGTGGGATTGATGATTAGAAGTGAAGTCGTAACAAAGATGACCGG
+
*))&.%(/)&*+,+01(%,%%%0,'/-0/5002,4/90.7865989'29,,.0,-,(0412'130.*%($)'),206'))*,787:8*52,60(*,+')%()&&),,())-4+++'-1)2,%&'.:1+3,0*)&)-*3.+.24/230/0)2*(.1,+1,,/)%+)$*313+-++8,002.-0/2*&%&&&,(#&&&&++1&)'50.4'/)+01.3:-1/09442410,+1*(.*55642+73,'*,,,+0'/*37+(*)$)((.60.,-,(+,--/1++/11&+&$%')).)-.15*15''&(*/0,1457..',,&*('&+*/+./*(),(+)%*&',-.:/9,,*+*)()*-/2+*12+-0.*-')-65767991/&/(+49*,+.)('('*&1133-,450003512240..+)'%'*,22-6%**((./6.5-)*,2752**)*0.)*,263:'*06676,.$'')(&)+353.,+',(*(-+,.-++-*42/01.)*&-65(*14(*,')'*,.13401.-.-)'%'((')*/2+/-$%$&(0/24)*&20254.//-,0/5,46-+0(.+.-,&%&,*+++'*+)&+,)),-))'**/--0**++..-%0/;<.0(/)*1/,.3/51/.0/+,('$%%&$*$&&)%(&#%&$%$$&'*.05+)**(:(((')):8.+*)'1-./..373.)(0/368)200,+*++'(&-**-/+-''((&%&(415456))*(()).4&(&0+2-+,0/&).40(&,-0-4-54-//+.,**,%++)'''((%$()++-2/+**-/8:832333150'(.03788-++**54,*()+-423+,.,32&/88496865,,&(,0076+($)''(%-'))688431-,.1320.*,)'*&)*)/521:88830())(((&'(&'*-)*5/0,)())(+,&(.8*(%)'*+1;;:5:99:977.,*,,.:;7;717'.&&0.%$&'%+++%&&'&*$'(+/.+*20809977+,&$'#$(+%&)(.1502,.0)2%,-))%&)127513.-6,,-)(/+-(+'#&)/,/2)%%$&()1%)*0/*,*+**)'(++.)+.7+*,0,/72.1+'&.201959240./*,*('*+*-..05)..(0/*.,++/0*5-&&(&(')*+(+43778438++$'&&*)/7
@8131fa1a-cedd-41ad-a736-e169e3257833 ch=236 read=200867 start_time=2019-12-13T17:57:19Z barcode=BC01 runid=2c9cf7bc05858273f10e7d7ec552fc0bd742dc3e
CCTTATTGCGACTTCCACACAATCATCGAAATCCCACGGAACCAGCTCCCTTCCTTGCCGGTTAGGGCCACCGGCTTCAGGTGTTATCAACTCTCGTGGCGTGACCAGGCCGGTGCGCACAAGGCCGGAACGTATTGCACCGCGACATGCTGATTCGCGATTACTGGCGATTCCAACTACATGCCAGTCAGGTTACCCAGACTACAATCCAGACTGAATGGTTTTATGGGTTTTGCTTCACCTCGCTTGTGCTTCCCCTCACCATCCATTTAGCGCCCAGGTGCAGGGGCATGATGAGGTTGTATCCCGCCTTCCTCCAACTTATCACTGGCAGTCTCGCTTCAGTCCCAGCAATAATGGTAACTAACTGATAGAGTTGCGCTCGTAGGACTTAACCAACATCTCACGACGCAGGCTGGCGACAACCATGCACCACCTGTATCTCATATAGCTATCTCCATCTGGAGCCTTTAGGTATCAAGACTAGTAAGGTTCTTCAGCGTTGCTTCAGATTTCGACCATGCTCCGCCGCTTGTACGGGCCCCGCCAGATTCAGCACAGTTTCCTGTTGCAGACGTACTACTCAGGCCAGATGCCAATGCGTTAACGGCGCTGAACTTTGACATCAACCGCCAAAATTGCTCATCCCGTTTGGCGTGGACTGCTAGAATTATCTAATCCCTATTGCTCCCCACGCTTTCAGGTTTCCGGCATCCAGTTGATGCCGGATCGTCGCCTTCGCCACTGGTGTTCCTCCAGCATAATACCGCGTTTCACGCTTCGCCAGGATTCCGATCCCCTCTCCATGCCTCTGGCTGCCTGGTTTCACCAAGCCCACTGGGGATTCGGCTGGAAACTTTCACCACAGACCCTTGCTGCCGCCTCTTATCTTTGGCCGTTCCCGGATGGCAACGCACCTACGTATTGCACCGCGCCCGGCTGCTGGCGCAGCAGTTAGCCGTGAACAATAAAGTACCGTCCCATCAGCTGCCATTTCATAACAGCCGCCACGTTCTTCCGTACAGAGTTTCGTCAAAACCTTCTTCCCTTCGCAGCGTTGCTCGGTCAGGGTTCCCCATTGCCGAAAATTCCTGCCTCCCGTAG
+
0--+(,)$()*1162'&($'(1,,+,+*.1-*05&$)$%%))&('()-7/-20''((+&*(*+$'1-0.)*)%()+2-)111.02/1/5...3/204&2/../21.*.42,,**(%%&%(,1/42/++,),.,)**%*&*079887899:988-(,$'((+/+.$#&%*(.0.))$(%%&(*+(&%)0100516)0'(*.32/0//5+6*)*0/-***+)7.79-*-&)./1/)#%-4.+-5./''%%(%#'*)02.'+*%&)(*,30/-&%%&&%$''+&*$$%'*2+)),*--,'%'(+-&'&()-'//4715*.'+$%&&'*4100/503365+-*+-,)%%),41*'&+(%&%&(-*-))*''%$%&(()&)*.-/57.-#'#&'-&&%+$0+&&-*++))',-&)%(%(/1-7+*))+/,46.1)+(,.147/+''*,05141/&001*++),5*+,,+/*&%'((&%'(((-*&*)+4++*411,62;432/*,./-.*+/.2*)*/2.*&.1,%%&(+2*'**$',',-&3'521/0(&)+'%(.))))($'$,/79.')$&&&&$(%(+('&)%(*/(*+)&%&)*')&)(,())0%&$&%*)(,*+.:67:/./62-3((*,,.0-0-(-,*.043.7(''.+''+/--(/(&)$%''%-'/+,++**3/15'*$*(&),12/)&*)'%$#)-,/%.*$#%$&%+.'()6,*),(+)(*2,/')+*(%%$&&++&(')-.-0;6030,&$%()+&&'((&**,70.&(%&(('$$$%-..4,1+&'-0.*++-/./$##%%&)&(')*523.-0/4-)$$%)&%((&#('*)'*$5+"&&(('&'&$%*1,)',+*,*-+14)-2,./348+3)(%%$&*&('%$%)$(.+--)-758220)%'$((+,.)/*.,0,))%+3&)%)(&)1,-,--/'%$%#&$$)/3//140('&%$&-*07*+)()&$)*2*'+*&(((&()*-5-+&''%$)-06-/,)**13)%&&%$$$%$&%'',&'')(+/,'**&)%+,4-(())%&$+,./-++,/%34))-+)..,65,+0-+47,-*)'+(,&$$'&&)-))-)+
@5f9cea6c-ba0a-4580-9694-8f5c6dd00495 ch=197 read=96653 start_time=2019-12-13T17:56:57Z barcode=BC01 runid=2c9cf7bc05858273f10e7d7ec552fc0bd742dc3e
CGGTATGCTTCGTTCAGTTACGTATTGTAGCAGCCCTACACATAAGGGCATGATGATTTGACGTCATCCCACCTTCCTCTAAGTTAGCCCAGGCAGTCTCGCTAGAGTCCTCAACTTAATGGTAGTAACTAACGACGAGTTGCGCTCGTTGCGGGACTTAATAACATCTCACATTTTGACGACGACAACCATGCACCACCTGTCACCTTGTCCCCGAAGAGTTTCCTCGATTAGATGCAAGGGATGTCAAGTGTAGGTGGAGTTCTTCGCGTTGCTTCGGAATTAAACCACATGCTCCGCTACTTACATTGCGGGTCCCGTCAATTCCTTTGAGTTTAATCTTGCACGACCGTACTCCCCAGGCGGAATACTTAATGCGTTAGCGGCGGCACGGAGGTGTTGAAACCCCATAGTATTCATCGTTTACGGCGGCGTGGACTACCAGGGGTGTATCTGATCCTGTTTTGCTCCCCACGCTTTCGAGCCTCAGCGTCAGTTACAGTCAGAGAGTCGCCTTCGCCACTGGTGTTCTTCCTAATCTCTACGCATTCACGCCGCTACGCGAATTCCACTCTCCTCTCCTGCACTCTAGATAACCAGTTTGGAATGCAGCACCCAAGTTGAGCCAGGTATTTCACATCCCTTAATCATCCGCCTACATCCCTTTACGCCCAGTAAATCCGGATAACGCTCGCCACCTACGTATTACCGCGGCTGCTGGCACGTAGTTAGCCGTGGCTTCCTCCTTGAACGCCGTGTTATCTTCCCCAAAGAACCAGGCTTTACGATCCGAAACCTTCATCACTCACGCGGCGTTTGCGTCAGGGTTTCCCCATTGTGCAATATTCCCCACTGCTTGCCTCCCGTGGG
+
#,*.--*-7-613:41/8/,.34(-'%'#'%'(56-+,.-,-*0*16;898///.-061,,15754+57,*58697-)***'(362(20&(466)42-'*''(+*--/3:67240-6.8,2/.*2/05..1511.))'207+*'+-356;/23<:5/1,.)%(.-035--)*%$%&%((&13758:2019,6(*-17-/7/750'*/,1-.29:0,,-+((,4,5./00212'('($%+))26+:9:;7+.010+(()0-(,4:78;5/.,,5,-.40/+-+-0/<:6812,0-,-23//0$+('&(&*))+-731292),208584,+10*%,498195718.,&'')1,3.-./2;;4'1886;7;9.--/.1242224-,.03/+-+,-02,//,+1.**55+71+%)+-435;6.46.82.)*,.++.+018;99878:,504(/&&',.21102')):61)*+-/::1)10.3<-,*+.2829./0/09,44/---238++))&+-//261:69:;2,/3:8:;<;;91++,6///442424-8/,%((03.3622*+))(-0+2'(),/663564++-----/-.0867076314;<+0622791200/76/2(1..,136(,2/.-;:-+*+.360,2.4-2/58;:;:6651272,067./.77,(*+*0,*-1324771001/1588/1-&$)&+(+/.1:8413/026514-'++-((4,',04-60.,/11550&&%&&'&*.,.0).81237;0;;/+6+)**0)*-530;;0.0//1&&01-687<8999,6763313/2/014)()%*3*5:14;5/791//9*3*-,://0429<4,-/%&*'(-1,39()7*9.
@e3536636-6afc-42b8-ae88-7f234d2728e8 ch=478 read=101071 start_time=2019-12-13T17:56:45Z barcode=BC01 runid=2c9cf7bc05858273f10e7d7ec552fc0bd742dc3e
CGGGAGGCAGCAGTGGGAATATTGCACAATGGGCGCAAGCCTGATGCAACCATGCCGCGTGTATGAAGAAGGCCTTCCGGGTTGTAAGAGAGTACTTTCAGCGGGGAGGAAGGGGATAAAGTTAATACCTTTGCTCATTGAATTACCCGCAGAAGAAGCACCGGCCTCCTGCCCAGCGGCGCGGTAATACGGAGGTGCAAGCGTTAATCCAGTACTGGGCGTAAAGCGCGCAGGCAGTTTGTTAAGTCAGATGTGAAATCCCGGGCTCAACCTGGGAACTGCATCTGATACTGTGAAGCGAGTCTCGTAGAGGGGGTAGAATTCAGGTGTAGCGGTGAAATGCGTAGAGATCACAAGGAGAATACCGGTGAAAGGCGGCCCTGGACGAAGAACCCGGCGCTCAGGTGCGAAAGCGTGGGGAACAAACAGGATGAATACCCTGGTAGTCACGCCGTAAACGATGTCGACGGAGGTTGTGCCAGGCGTGGCTTCCGGAACTAACGCGTTAAAGTCGACCGCCTGCAAGGGAGTACGGCCGCAAGGTTAAAAACTCAAATGAATTGACAGGGGAATTTTGGTGAGCATGTGGATTCGATGCAGAAGAACCCGCCAGATGTGACATCACGAACTTTCCAGAGATTTAAGTGCCTTCAGGAACTGTAGAGACAGGTGCTGCATGGCTGTCGTCAGCTCTCGTATTGAAATGTTGGGTTAAAGTCCGCAACGGCGCAACCCGCGCATATCGCTGTTGCCAGCGGTGCCGGCCGGGAACTCAGGGAGACTGCCAGTGATAAACTGGAGGAAGGTGGGGATGACGTCAAGTCATCATGGCCCTTGACCAGAATACACGTGCTACAATATGGCGCATACAAAGAAGCGGCCTCGCGAGAACAGCGGACCTCATAAAGTGCGTCGTAGTCGGTTGGAGTCTACCGCTCGGCTCCATGAAGTCGGAATCGCCGTAATCGTGGATGAATGCCACGGTAGATACGTTCAGGCCTTGCTACACCGCCCGTCACACACCATGGGAAGTGGGTTGCAAAAAGTGATAGCGCAACGCTGGGAGGCGCTTACCGCTTTGTGATTCATGACTGGGGTGAGAATCGTAACAAGGTAACCGGAAGATAGAGCGACAGGCAAGTAAAGTTAACACAAAGACGCGACAGCAATACATGCTTGCGGG
+
1.5/)*,'*0.---++)**(',-**'*+23.36/.55726:8889489:9;7764//1242354110&*()(*++++(,3.03(&')&''%''')330+%(%)26,','.,,45-')(,.+,0*4+,.91::./77*7('('%((-4.',)(,)'+((,,5++(,)'*0-+24+*4528513(3+2,,+74/+-+(,11)--1/,.+*+%&$&&*+2882./296))'+'((+8656598+.031/395673*+).6-,.2/,67647*0.72.3.0214023330000+2+1%%+,$&&$&+)++)*7-,,115-54012325+-8541,/+,---4;:6-,,+,111131'(''(,(,)0..44-5,,'&&0/53/98/(.479/+&*%',(%&%(*+.7*5++*,*,05/3763*4,+)24:59//-()%%0/+26-,/-)&(.0/1133339<9821-)+('$(,+)/*-6-(*,)$.0+-./7..5*)+)*,(',0-..0-4/4*+433.84-/+(+**),+('('12(10('),4+/../486336445.-%%$+4-,/&0+)(&&)''&('&($'*')&'&&('(/+-.+-''+-(+',)&$(').',%+%'$)&%$$$%+)0702,+*,**+70+&')+,)+-.&687:9984+('+//12539;:9733.300*.)',.-233.&%'*%+*(.861238'.,,604)*/,'&*,61+.,#%'+)-(')')&&*)--.6/-5-.2---'-'#&'*/21-84'.$&'&(-+%)',/454*++++-4;93213/+')%/'(('(.)30.0/-.*'(+.0232.2*32&%%*-252/&($$%$&&)')-,+1)+',-422554)136+''((,-'3730-/,)+&('*').577:71.//87,.8:795462304'/(3*4*,-,/.0')+972*20/((*..-*+,.7577810)(*1,--*3.2+((*/--/)'*.50%&/,-30353'-6520-'%%$&(,2-16/,.///()&+*%'&,''')*+4426/11;7.(%)'*)%&&#&&%))*,06/',-,4348/57+.))10.13781(-)*,4/))&)*.%&%'*6887513/50279966.0+/3%,+(*,/1'(.1+*)*,5/-,841.,..5-+-.)1)++0),+''&'&&#####&&#$
@37a8a0c8-a9fc-46f3-8251-137e83bb87df ch=274 read=107309 start_time=2019-12-13T17:56:45Z barcode=BC01 runid=2c9cf7bc05858273f10e7d7ec552fc0bd742dc3e
CGGTTGCGCTTGTTACGACTTCACCCCGATATCAATCACCTTAGACGGCTCTTGCGGTTTAGGCCACCGGCTTCGGGTGTTATCAACTCGTGGTGTGACGGGCGGTGTTAAAGGCCAGAGAACCGTATTCACCGCGACGTACTTCGGTCGCGATTGCTAGCGATTTCAACTTCATGTAGTCAGGTTTGCAGGCTACAGTCGAACTGAATGGTTTTATGGGTTTGCTTCACCTCGCGGCTTCGCTGCACCATCCATTGTACGTGTAGCCAGGTCATAAGGGGGCGATGGTTACGTATGCCGCGCTTCCTCCAGCTCACTGGCAGTCTCCTTCTAATAATGATGGTAATAACGATAAAGGTTGCGCTCGTTGCGGGACTTAACTTAACTTTACCTCACGACACGAGCTGACGACAACCATGCACCTGTATCTCATGGCTATCTCTCCATCTCTGGAGCCTTTATGAAGTAATATTAAAGACCTGTTAAGGTTCTTCGCGTTGCTTCGAGTAAACCACATGCTCCGCAAAACGTGCGGGCCCCGTCAATTCCTTTGAGTTCATTCTTGCGAACGTACTACTCAGGCGAACCTTATTGCGTTAACTGCAGCGCTGAACTTTGGTATCCAGCTTGGTGCTCATCGTTTGCGGCGTGGACTACTGGTATCTAATCCTATTTGCTCCCCACGCGCCGGGACTGAAGCGTCAGTTGCGAGCCAGATCGTCGCCTTCGCCACTGGTGTTTCACTCATCTACGCGTTTTGCACTTACGCATGGAATTCCCGGTGATCCTCTCTGCACTCTATTGCCTGGTTTCTATGGCTTACTGAAGTTAAGCTTCAGGCTTTCACCACAGACCTGCCGCCTGCTCCTCTTTACGCCCAATAATTCCATTAACGCTTGCCACCTACGTATTACCGCGGCTGCTGGCACGTAGTTAGCCGTGGCTCAATAAAGTACCGTCACTCGGCTACCATTTCCTGTGAGCCGCCGTTCTTCCTTTATAACGAAGTTTGATCAAAACCTTCTTCCTTCACGCGGCGTTGCTCGGTCAGAGTTTCCCCGTTGCCGAAAATTCCCTACTGCTGCTACTCCCGTAGGAG
+
4.,05),'&'&*+&%)/--+/,)/+*%&(*),)*)(,*,')(')+3'&&'(')',(/.5-((29944/((&*//.76111;322)&%&(,.0733221003-),.'(()(1,0436)(((,'-,%((*2/-.8).+,,%.%*)**+3-/&))(.'$#'#%%'*/1*/'()-0-,-*+)045-99052(,'/'.**-($,/,-050-,-*,,89;-345;.6<;,,,;-+.0,....1,-5/--0/1.23/464%&$%"$'&'%&$'))'.611/201,363+)-*++&*&$'&)''#)(%(''&'%+)550+,,(*0,2--((542/''+)$)'$(6)+,--551*((5-730.)&'.+7/678865695:0:7/&%%+'&%%(''$%$'-4./....//32+--+-(44400&//('&('+---6366),%*'///11002135).35555-**15.54.0.+$$()%&'++-1++.39,**(--).+;8:<412317,//54'&(*.21'''(),,,,2-$*'-/)+,1,1*+&*04*,/2,,./423;71+159,.64-*+(*((16,/,././13).5('%&$%%%)0.+.++-0+),)(&&('+,02;648++&#$(-((%%$%%'*())-,884591'+.466576,+.--/1.*+332-&(53/)/7+).+255-%*&+,,).2//%&'/,++0130323(/&%)-.)),.+(*/.24020)**+-0(4)(*8(-(**,)../*+''%&'&%%'%')'%'$*+,9/3.303-'$)$%'*),*,+,((*+//2,#%$%,3.323:2,,*-/7+5-++70)*)/.4,.17:9/3934:9101-+,,0/,+&'+3/5;...,31**41+(/,31+1/-38:.9*'*)2+4/*)&&+2.45/,65567:58:44-5/00618.-(*,/'0161.142(*&'(%)*.06/(/,.7876+/15-503-5935;60***,++(36199345/+2-,*030//24'&'&,.'$)..+797.719033.++20+.)**/-01500((&2%(%'&*.;7286/(*++4902::3//./*((+-...++%&+-.:6.0,.,(*
