# Supplementary material for: De novo species identification using 16S rRNA gene nanopore sequencing
Source: PeerJ. 2020 Oct 21;8:e10029. doi: 10.7717/peerj.10029 (PMC7585375; doi:10.7717/peerj.10029)
Supplement: Supplemental Information 3 [file peerj-08-10029-s003.zip › pass_fastq_runid_2c9cf7bc05858273f10e7d7ec552fc0bd742dc3e_471.fastq]

@86b1afe0-3f8f-4fb1-9661-6a3f59739e63 ch=14 read=87656 start_time=2019-12-13T17:56:23Z barcode=BC01 runid=2c9cf7bc05858273f10e7d7ec552fc0bd742dc3e
CTCCTACGAGGAGGCAGCAGTGAGAATATTGGACAATGAGGGGCAACCCTGATCCAGCCATGCCGCGTGTGTGAAAGGCCCTCGGGTTGTAAAGCACTTTTCAGTGAGGAAGAACGCCTGGTGGTTATACCCATCGGGAAGACATCACTCTGAAAGCACCGGCCAACTCGTGCCAGCAGCCGCGGTAATACGGAGGGTGCGAGCGTTAATGAATTACTGGGCGTAAAGCGCGCGTAGGTGGCTTGATAAGCCGGTCATTAAGCCAGGCTCCAACCTGGGAACGGCATCCGGAACTGTCAGCTAGAAGTGCAGGAGAGGTAAATTCCGGTGTAGCGGTGAAATGCGTAGAGATCGGGAGGAATACCAGTGGCGAAGGCGACCTTCTGGACTGACGCGACACTGATTGCAGCGTGGGTAGCAAACAGGATTAGGCCCTGGTAGTCCACGCCGTAAACGATGTCGACCAGCCGTTGGGTTGCCTAGCGCACTTTGTGGCAAAGTTAACGCGATAAGTCGACCGCCTGGGAAATTACAGCCGCAAGGTTAAAACTCAAATAATTGACGGGGGCCCGCACAAACGGTGAACGTAATGGTTTAATTCGATGCAACGCGAGGAACCCTTACCTACTCTTGACATCCTGCAGGCACGGCTGGGAGATACTTAATTGTATCGGGAACGCAGAGACAGGTGCTGCATGGCTGTCGTCAGCTCGTGTTGTGAAATGTTGGGTTAAGTCCATGCGAGCGCAACCCTTGTCATATTTGCCAGCGGGAACTCTAAGGAGACAGGTAAACCGGAGGAAGGTGGGGACGACGTCAAGTCATCATAAGCCCTGCAGTAGGGCTACGATGCTACAATGGTCAGTACAAAGGTTGCCAACTCGCGAAGTGAGCCAATCGAAAAGCCGATCTCCAGTCCGGATCGGGTCTGCAACTCGACTCCGTGAAGTCGGAATCGCTGACAATCGTGGATCAGAATACCGCGGTGAATACGTTCCGGAGCTGTACACACCGCCCGTCACACCATGGGAATGGACTGCACCAGAATGGTTAGCCCCTAACGCAGAGGGCGATCACCACAGTGTGGTTCATGACTGGGGTGAAGTCGTAACAAGGTAACCGG
+
,,.''*--%1*(.+-+,3225/&+*-*),+.)/0373*%-0*/-02780,-.441/,082747446761.,+,.6.+..:244+40.**+19,+--)/27-5(11213225(/6104;49;:8585431094-07&3./4+/069:87762/-0)$&(/+)$(%0,010+.0471+0/*45312.-.)/-//0/03&*+6.,36-3),%('&++/-.*+.-)&(+43+**++(11.3,*())(,),/48396533)&.-,)&/*$+742.),)/)''.(/*,-10015.14240/*,,,(,++))',137-5.+((,-*-&1'3*/,4010///0:83483+,./.2,,*.13)6,*/-/7369:.6618-+(',3*.',),3/116210123*/,&0*-)*&,)*,''*'*07+*)%*-3/3)2/)7)$*$&)/*.6921-4,+,17;7987(/./1(./29831-43-6//44),(+1,*,-)*+,-5/)',''''(('0.3+*,-155838868756::61+((('++/1(00//4472:6:7<:/-1/+1--,1.40241,--$'()&**,/4'4.,*(,.844.2//37<94869-,,+)./5146,*+')'15(*)),3))')),1.0389752./(/,0,,,**%'-1*)++&(()'&.'%&%),)-*,3-,33..///+67776545671/-,-17679/88:840-./'*)/2402381(+2122-.0((*)-''+)&0495;73:3,,'-*,51(,&$%#'+('(/.1//2/0*'('$)&'(1/,4+-+0*.1(*-%*-.+5664/'*.1/269:9874*(/*'%$&&-.24577.++''*)*'')/435522%+*,-27)*.9:356241013))+)%((*(*'4)./+-47-(-/-...11*'--4'5(/11-3,+)*,,11104448671+.5460//)2,5.0*+)'&%*1-/1672749,+)-**59(/(++(+3389686/.*-%%')'**+)++131131-2579688/0-,*&%'+0011-.0/62++()3/50,,/3.*&)*.,*-)'0/:310101:;01)--)**+000/88787557,*+4/./6/0/02-.,2,-46729
@9eb695c4-c046-40da-86e5-b5a6955b665c ch=259 read=119202 start_time=2019-12-13T17:55:48Z barcode=BC01 runid=2c9cf7bc05858273f10e7d7ec552fc0bd742dc3e
CCGGTTACCTTGTTACGACTTCACCCCAGTCATGAATCACAAAGTGGTAGCGCCCTCGAAGGATTAAGCTACCTACTTCTTTTGCAACCCACTCCCATGGTGTGACGGGCGGTGTGTAAAGGCCGGGAACGGCGTATTCACCGTGGCATTCTGATCACGATTACTAGCGATTCCGACTTCATGGAGTCGAGTTGCAGACTCGGACTACGACGCGCACTTTATGGTCGCTTGCTCTCGCGAGGTCGCTTCTCTTTGTATGCGCCATTGTGGCACGTGTGTAGCCCTGGTCGTAGGGCCATGATGACTTGACGTCATCCTCCAGTTTATCACTGGCAGTCTCGCTGAGTTCCCGGCCGGACCGCTGGCAACAAAGGATAAAGGGTTGCGCTCGTTGCGGGACTTAACCCAACATTTCACAACACGAGCTGACGACAGCCATGCAGCACCTGTCTCACGGTTCCCGAAGGCACATTCTCTCATCTGAAAACTTCCGTGGATGTCAAGACCAGGTAAAGGTTCTTCGCGTTGCATCGAATTAAACCACATGCTCCACCGCTTGTGCGAATCAATTCATTTGATTTTAACCTTGCGGCCGTACTCCCCAGGCGGTCGACTTAACGCGTTAGCTCGGAAGCCACGCCTCAGGGCACAACCTCAAGTCGACATCGTTTACGGCGTGGACTACCAGGGTATCTAATCCTGTTTGCTCCCCACGCTTTCGCACCTGAGCGTCAGTCTTCGTCCCGGGGCCGCCTTCGCCACCGGTATTCCTCAGATCTCTACCGCATTTCACCGCTACACGCCTGGAATTCTGCCCCTCTACGAGACTCAAGCTTGCCAGTATCAGATGCAATTCCCAGGTCAGGCCCGGGATTTCATCTGACTTAACAAACCGCCTGCGTGCGCTTTACGCCCAGTAATTCCGATTAACGCTTGCACCCTCCGTATTACGGCTGCTGGCACGGAGTTAGCCGGTGCTTCTTCTGCAGGCGCGTCAATGAGCAAAGGTATTAGCTTTACTCCTTCCTCCCCGCTGAAAGTGCTTTACAACCCGAAGGCGCTTCTTCATACACGCGGCATGGCTGCATCAGGCTTGCGCCCGTTGTGCAATATTCCCCACTGCCGCCTCCCGTAGG
+
37141</1170.)2(--%/06292995*/19&')-398/519.,,-2/.),-/1*),(*-.6*1+/,+,-063)&%**.0:94(53443/&'(3<9238:765218+0999;984.,(340846,774,3)&'.-358445:47/4.01:95001,&((+070//011238<980--.61475.)(')*)4/:..&%876)'*((6568676714-..89133./1--0,(),,12/02(,)+,588827514+''%''(.:<425+)'*)&)-,.1/./11:-,2462/3(37889.20020/+'(,*2666512'*-0/11:6/04.6+/3/'*32./*,-3236<6:.1450999:68991:1.335:+/-::94)2742:030456/5/..2:62))(5(71+/41..7/,0,4,,,867877888:8.-,8-:970-,-)0(+,43/...4;:97;6,/+)(*%')06732/6026(())13/396:989<;;:8;54688:033224***,107<:89622.***+),,3,<<:52+,-.4:;6-*/('*+0.0/2*'%'(-,4--)67))'39:)101-7/.+',8,1,*)(.:9/)*,.*5/.-.)('1+531031..124(0,0+/1./-1716(),((/0293845-5/5564313421:4.03;566:;7866794;966768/07422222<4./)363*(+++01-.34/5;+-0011:978878<:63,3.*597.70190<:8;<:;86843,74526++.1117*()'&+/1:;757;-+.,+&*',116/1-0/08-5:7.,33&2./4679934(*,1/3:)+,,08/336330%661:,(2+,+$(*.0')./+56/,+,277565768./860<8:;76645/.+,,2*'(')'%'**--8:62//1416/+,,6-.,08-/52-*+,2&/.:222507+*(,*-%'4;1218/;...5/59;20/.%2,'*)-..00.-16149*/*2+,.*%'&(((*-18-90,-,:7+,55301+%0$(+,+)*--271-.2/1+)*2/89<:::75*2/22400109332979:09:456/41380+/1.067-4./00577,&*)%,.&(++.80-../'
@fc4e7f49-23cf-4c52-8852-a39a3dd0be06 ch=266 read=104781 start_time=2019-12-13T17:55:46Z barcode=BC01 runid=2c9cf7bc05858273f10e7d7ec552fc0bd742dc3e
CTGTTATTTACTTCGTTCAGTTACGTGCGCTATTCGTTAACAGAGTTGTCAATTGTCTTTTGTGTTAACCTACTTGCCTGTCGCTCTATCTTCGGTACCTTGTTACGACTTCACCCCAATCAATCCCACCTTGAACTTGGCTCCTTCGCGGTTGAGCCACCGGCTTCGGGTGTTATCAACTCGTGGTGTGACGGGCGGTGTGTGGGCGGAACGTATTCACCGCGACATGCTGATTCGCGATTACTAGCGATTCCAACTCCATGTGGTCGAGTTGCAGACTACAATCCGAACTGAGAATGGTTTTATGGGTTTTGCTTCACCTCGCGGCTTCGCTTCCCTCTGCACCATCCACTGTAGCGTGTTAGCCAGGTCATAAGGGGCATGATGATTTGACGTCATCCCCCGCCTTCCTCCAACGTACTGGCGGTCTCGCTAGAGTCCCCAACTTAATGATGGTAACTAACGATAAGGGTTGCGCTCGTTGCGGAACTTAACCAACATCTCACGAGCTGACGACAACCATGCACCACCTGTATCTCCTTATAGCTATCTCTCCATCTCTGGGCAGCACATGAGTATGTCAAGACCTGGTAAGGTTCTTCGCGTTGCTTCGGGTAAACCACATGCTCCACCGCTTGTGCGAGGCCCCGTCAATTCCTTTGAGTTTCATTCTTGCGAACGTACTACTCAGGCAGGTACTTATTGCGTTAACTGCAGCACTGAACTTTGACATCAACACTTAGTACTCATCGTTTACGGCGTGGACTACTTAGAATTTATCTAATCTATTGCCCCCACGCTTTCGGGACTGGGCGGTAGTTGCAGGTGAATCGTCTTCGCCACTGGTGTTCCTCCATATATCTACGCATTTCACCGCTACATGGAATTCCCACGATCCTCTCCTGCACTCCTAGCTGGTTTCTATGGCTTACTGAAGTTAAGCTTCAGGCTTTCACCACAGACCCTTGCTGCCGCCTGCTCCCTCTTTACGCCCAATAATTCCGGATAACGCTTGCCACCTACACGTATTACCGCGGCTGCTGGCACGTGGTTAGCCGTGGCTTTTCTAATAAAGTACCGTCACTCGGCTACCACCATTTCCTGTAGCCGCCGTTCTTCCTTTATAACAGAAGTTTACAATCAGAAACCTTCTTCCCCTTCACGCGGCGTTGCTCGGTCAGGGTTTCCCCATTGCCGAAATTCCCTACTGCTGCCTCCGTAGGG
+
$0(8+'-(($-.42.484-454)((*&&&*+-44,,../,&&%%'+//0-+(/)*+,/58-,,'+.**+4,-*0,+5;78:90//233589.90;5/0+,623;.5001828+874)/012.8074.+5)*'%&*&$$+)226-.4+)*+((*)()-.-02.-+/+/*-+*+.///-6-)(*(,8787226.04,,/:654,(&(*-++-/347689001909631232::9-9+,,:988:455046649.9+0,//+7-))*(+660/,3-'-%)*+,/02;62()2843441497919:<+013:-8;9,,-081+,,-.)*,0075500..07,-885442/0023+,,.+))*&,'+'''30)..,)()+-/880379789867:5-.0677:24;<5*-67894572640.))'*)+/+*.+/587677+,...8;/-..,/13/2476:65600264413/*,/0,848566737:*.22&++-33/1*2*0--*,./20/1../257788/8:8945-*((,*&&),/12;+6+,.02313302224<9:67388.)+&%%$$)/*))'(//58*2/.21-/4215*3.;8:<;7:715-./93*))%&/-.5/./..,+.)'--1+4+*+8/-'*(176,*-0/:96903;.-',171.24;-8.*+44791/76521242575.&'))*1,,2400026363845423456668,+6,-.999:651.-/.*/3356101113:7-./3124:8352)'&#(()&2)+)..''(-.0&/1-.6:92())*36..5<;:8610-,)%%(-,1)-,0*%&'4897.,+,+79;89::6868<374353400///5,0/3.4;4/258.-'$%$'6.3.2,22%%()330511068:65/2.3'&%*,+-31:.,%&'%'')1*.//1-+112%&&*/..0:73;60+,.(&**-99(&*'(&&*,(.6311005*,3/8;016242,7,26572)5-59864/.0-,/,(-,.-.+,'0.2*'+((.3/..0/,2)(&+-./53/-,2.4,6*'&'((&(+/,-93/67:;:;:35554:762-+(,+/5<12331-,'1,58:1831,1/40:612397((3+,3;.*+100-'$,++,0.5.496.,+/4.%++,30201411499988*8974</5:;-,29680.+'$&&(+.((+2..0+.-*43),.1.&
@c3e4e97c-9a23-4772-ad8d-3103325036f5 ch=3 read=60865 start_time=2019-12-13T17:55:33Z barcode=BC01 runid=2c9cf7bc05858273f10e7d7ec552fc0bd742dc3e
TTGTTGCTTCGTTCAGTTACGTATTGCTGGTGCTGAAGAAGTTGTCGGTGTCTTTGTGTTAACCTAGCGCACCATCGCTCCTATCGGCACGGTTACCTTGTTACGACTTCACCCCAATCATCAATCCCACCTTAGACAGCTCCTTCCCTTGCGGTTAGGCCACCGGCTTCAGGTGGTATCAGCTCTCGTGGTGTGACGGGCGGTGTGGCCTGGAAGCCCGAGAACGTAGTACCGCGACATGCTGATTCGCGATTACTAGCGATTCAACTTCATGTAGTGGGGTTGCCAGACTACAATCCGAACTGAGAATGGTTTTATGGGTTTGCTTCACCTCGCGGCTTCGCTTCCCTCTGCACCATCCATTGTAGCACATTAACCCGGTCATAAGGGCATGATGATTTGACTTCATCCCCGCCTTCCCCTCCAACTTGTCACTGGCAGTCTCGCTAAGTCCCCAACAATGATGGTAACTAACGATAAGGGTTGCGCTCGTTGCGGGACTTAACCAACATCTCACGTACGAGCTGACGACAGCCGTGCACCACCTGTATCTCCGCCAGCTATCTCCATCTCTGGAGCCTTTATGAGTATGTCAAGACCTGGTAAGGTTCTTCGCGTTGCTTCGAATTGACCACATGCTCCACCCAGCGTGCGGGCCCAAATCAATTCCTTTGAGTTCATTCTTGCGAACGTGCTCTCAGGCGAATTACTTATTGCGTTAACTGCAGCACTGAACTTTTGACATCCAACTTGGTACTCATCGTTTACGGCGTGGACTGCTAAATTATCTAATCCTATTGCTCCCCACGCTTTCGGGACTGAGCGTCAGTTGCAGGCCGGATCGTCGCCCTTCGCCACTGGTGTTCCTCCATATATCTACGCGTTTCACCGCTACGTAGATTCCGATCCTCTCTCCTGCACTCTAGCTGCCTGGTTTCTATGGCTTACTGAAGTTAAACTGGGCTTTCACCACAGACCTTGCTGCCGCCTGCTCCTCTTTACGCCCAATAATTCCGGATAACGCTTGCCACCTACGTATTACCGCGGCTGCTGGCGTAGTTAGCCGTGGCTTTCTAATAAAGTACCGTCACTCGGCTACCATTTCCTGTAGCCGCCGTTCTTCACGCGCTATAACAGAAGTTTACAATCAAAACCTTCTTCTTCACGCGGCGTTGCTCGGTCAGGGTTTCCCCATTGCCGAAATTCCTACTGCTGCCTCCGTAGAG
+
&$&+)&(--.(/85+6.8-/-3046-+/+-,-.,./*'*&*./--/+0+))()0-,33...-..*&$&&)&**&++.1-3)*,1+'&%#'(,*2,.446*/*&',,15;7.566-.3.4,-.2:/7.,+1*,)+,54.221..361<107343180-614-+/2/5/0963695/)/./,*)*),)*024810--.3366336-.-/))--..)&',(((')*++'''(.,27.27;:6986444534+/..40113'&&(%041++,20835440**((+%5'*/.(+-,*),-62/.&&+*((((+/,07:7:-.00;25;9-353/./3/11349218.-.21/7*-01,+*-22:55229&%&(***)-+-(1/*'()++20*/95-270////5<61,,,0+,./8;3-09:::0,-001-*+-.,/4*11++*%+,2-112345*,688*,'&).-+)..4361./00-,.-1+1./0914577768:58296-''$%#&%7-566.'&#&&'*+-0204635732-),/'1,,,/-+3/116,,,,+,%'%%%*,)+)*/,67:68571-/765;;/22/001188967/2530.(*%$'+5976:0.,+/5/24;1,+)-*&0.5231348879+30)$'(),&2,2.-1,$%&(008;<961990-39:4-69/30./('-,%&##&')3-43.($,(.0,3.+8-..8291:1889.57567736-+44+.02606(1+)(+)..013.//0-274--.2+,,25566%12*$&&*--2.0:755.%4915/865+*+*,./,-);9.542123599585811),&))&+-.2379.4,%%*+.4:(.23986994/1785646671)'((*,294346942501-/,10193/,-.3/.,--,+.-00*-..,%+++.46),109811/303+-+&'.+0+,5;53'*)&)--588-))*&(,+,,,)((+011-*06.-.,58+/4:0-.31:-/-.135/-(7*62.30-002.13/2020557555+.5.4192226:.0.--372.+(+('())*+.0,,-0')(*&*(28455,.1/121)*,,'09.373*')*+546:408+)+*%(&'%%)+,2+2'%'&(-5.$$+)*-%)1-(.+/''+#(+,*-,22:4/40/08:37/0+0543<04:91,7:2780+,+(,*-,-376775483550+,(&)
@28d97059-4ff8-4924-ac65-74aaefb8f7bc ch=202 read=111321 start_time=2019-12-13T17:55:17Z barcode=BC01 runid=2c9cf7bc05858273f10e7d7ec552fc0bd742dc3e
TACACTTCGGTATGCTTCGTTCAGTTACGTATTGCTGGTGCTACGATGGACTTTGGTAACTTCCTGCGTTGCTGCCATTGGTGCTGATATTGCTCTACGGGAGGCAGCAGTGAGGAATATTGGTCAATGACGAGGCTGGTGCTCCGATGGCGTGAAGGTTGTACCCTATGGGTTGTAAACTTCTTTTATCGAGACGTGGTCGGTATGGATACCCGTTTGCATATACTTTATGAATAGGATCAGTAACCCGTGCCAGCAGCCACTTCAGTATCTGGGAGATCGAGCGTTATCGGATTTATGGGTTTAAAGGGAGCGTAGGCGGACGCTTAAGTCAGTGTGAAAGTTGCGGCTCAACCGTAAAATTGCAGTTGATACTGGCTGTCTTGAGTACACCGTGGTGACGTTCCCGGTAGCGGTGGAATGCGTAGATATCGGGAGGAACACACACCAGTGGCGAGGCGGCCTACTGGGCACTAACTGACGCTGAGGCTCGAAAGCATGGGTAGCAAACGAAGTTAAGATACCCTGGTAGTCCATGCCAAATAGCTTGATGATTACTAGGTGTGGGAGGTTGACCCTTCGATGCCGCAGTTAACACAATAAGTAATCCCACCTGGGAATTACGACCGCAAGGTTGAAACTCAAAGGAATTGACGGGGGGCCCGCACAAGCGGTGAGTGGCAACTTGGTTTGGTCGGCAACGCGAAAAGAACCTTACCAGAGTCTTGACATCGGATGCATACCTGAGAGATTAGGGAAGTCCTTCGGGACATCAGGCAAGGTGGTGCATGGTTGTCGTCAGCTCGTGTCGTGAGATGTTGGGTTAGAAGTCCGCAACGAGCGCAACCCTTATCGTTAGTTACTACGCAAGGACTCTGGCAGAAGTTGCCGTTGACAAAACGGAGGAAGGTGGGGATGACGTCAAATCATACATGCCCTTTACTGACCTGGGCTACACGTACTACAATGGCTATTAACAGAGAGAAGCGATACCCGCGAGTGGAGCAAACCTCACAAAAAATAGTCTCAGTTCGGATCGCGGGCTGCAACCCGCTGCGCTGACCAGAATTGCTGTGTCGCGGGTCAACGCCGCGGTGAATACGTTCCGGGCCTTGTACACACCGCCCGTCACACCAAAGGCAGGGGGACCCGAAGTCGGTAGTCTAACCGTAAGGAGGACGCCGCCGAAGGTAAACTGGTGATTGGGGTGAAGTCAGCTAACAAGGTAGCGGAAGATAGAGCGACAGGCAAGTTAAACGCAGGAAGTTACCAAAAGTCCATCAGCACCAGGTGCTGAAGAAAGTTAATCGGTGTCTTTGGTAGCTTTCTGTTGGTGCGTCATTGCTCCTACGGGAGGCAGCAGTGGGAATATTGCACAATGGAGGCGCAAGCCTGATGCTCCTTCGCGTGTATGAAGAAGGCCTTCGGGTTGTAAAGTACTTTCAGCGGGGAGGAGAATTAAAGTTAATACCTTTGCTCATTGACGTTACCGCAGAAAACACCGGCTAACCGTGCGCTTAAGCAGCCGCGGTAATACGGAGGTGCGGCGTTGTCGATTACTGGGCGTAAAGCGCACGCAGGCCGGTTTGTTAAAGTCGATCTTGAAATCCCGGGCTCAGACTGCATCTGATACTGGCAACGAGTCCTCCGTAGAGGGGTAGGAATTCCAGGTGTGGCGTTGAAATGCGTAGAGATCTGGAGGAATACCGGTGAAGCGAAGAGCTGACCCCTGGACGAGGACTGACGCTCAGGTGCGAAAGCGTGGGGAGCAAACGGATTAGATACCCTGGTAGTCCACGCCATGCGCGGAAATCAATCGACGGAGGTTGTGCCCTTGAGGCGTGGCTTCCGGAGCTAACGCGTTAAGTCGACCGCCTGGGAATTACGGCCGCAAAGGTTAAAACTCAAATGAATTGACGGGGCCGCACAAGCGGTGGAGCATAATGGTTTAATTCGATGCAACGCGAAGAACGCACGACCGCTGACATCCGCAGAACTTTCAGTTGGTGCCTTCGGGAACTGTGAGACAGGTGCTGCATGGCTGTCGTCAGCTCGTGTTGGCCGAAATGTTGGGTTAGAAGTCCGCAACAGCGCAACCCTTATCCTTTGTTGCCAGCGGTCGGCCGGGGAATAAAGGGAGACTGCCAGTGATAAACTGGAGGAAGGTGGGGATGACGTCAAGTCATCATATTTACCACGACCGGGCTACGGTACTACAATGGCGCATACAAAGAGAAACGACCTCGCGAGAGCAAGCGGACCTCATAAAGTGCGTCGTAGTCAGTTGGAGTCATACGCTCGACTCCATGAAGTCGGAATCACTAGTAATCGTGGATCAGAATGCGGTGAATACGTTTGGGCCTTATACACACCGCCCGTCACACCATGGAGTAGGTTGCAAAAGAAGTGGTAGCTTAACCTTTAGGAGGCGCTTACCGCTTTGTGATTCGCGGCTGGGGCGAAGTCGTAACAAGGCCAACCGG
+
&"%#&$%)'2..,)-10:5699.-4.-.56/7//054/0364((,,-960*)+*13032015/+&(*+.2,--,,,'/3144843223.6.,,11178/;5+-1,'/*%)***--+320/202174/-/&))&,**4,%$#%%+&%&)%--.--,++()%&&%*.-+-27:16:/0784238*9:9**.$%%($$&&')(%'')-.0;661..)(/3-*225&-+)**((-670+//11:1-((+,07/+224;///.-44%'%$$%&+)('&'/,+*)'+%&2276:516&,#*+&$&)/05;35;2*32&(((,&((5,02:971./.*01*1300.-0-++3//,3+,.,-0-4333),*+*,5/03,-534+.***1+*-+)+)(&'&)(&$*)&'%%$,,861+3/,-,,8110--,2/33.-30.23&40-6-26221.//07+01/:-))**:2:081448643,*,000-//15.//-/07-/2./32*--720/+)*/0:25)&%%).*))+;8:;43,-0++.9:345:12.&'&%&')*+.00/:....2/.,)+1)&*.,(()-46+,+'%.+/:78231:1612.4/..0*+,0,01))5042/(&$*&()769:1214)*,,,36735-.6,-+2-4,0/0-,/99,85(&'%%&+%'&-..(*,')(('&#$/*++'*$%&(()'-.01/06/*(-27.7.-24()'*//09/10)*(3/.96665'+&%$&%'$%+&),3*)**+-3141*689881;$,114)+&5,6,...-''27*-/770'(+,988687-/,,,-695<396473&''(-81(+.*/,.()+2/+.2(*)),6527*,//-.103/,*()+*+14,,(('%)'(-2'.2)*3//03;;-76/,0++'*'&,0412545;8::9:2+*)+(++,,/0)).0()+013745/01,++(*(2.106627,2---386646-,-(*%)'&'+-+'/0)(.)(++13*,./;6774.(,-/8994*-,99790650...23925.102//2/0072/.))%&$$'$*&+)*--0+./,(%''&&)/)-.,&)%*.,/09799<95700*2&'/833-1)+,//2//0).0+-2-,,%+&/.*-24'-988..35)'%.(*-%+1++01&')/,.../'.(*.**67:19//37(*&07-552401.3.)-/-+))1+*.%)((,502,*'%'')*1-5/0155745,--+)254,.,7*44347.0(*').92/9.:9+0597674333248404289;<68'*+*(,,&&*+.(*%*(43,&%*&#&*/+,35-,,$&%&')&'-++,.02025183+,,*(,,+8924/),++2-*)+-094/-$&,//236,0-)*%)##&)().-/378645542/%)*)2.0594(573:576:,,,+,-27/.//+75+(++)'&$,%10+)**-4,/1.29.,277/8//,606.&.0&((%,'+')11,/+++2-))(+)*&&%$'&&(,-4-53-(+.,-)7*0+'**(*)3.'***-++))2*0/8;786789701.-)-+//14/(.4283+-3-9,,/,*)+$)'%+1.+38)/*)'()&'*)('(*-/-,-/2360(%..,*'%'(((-,+-*)(-+1*-.1)/*.+3')733.)(/,),)',)&(+56730,++,.:6*(1*.<7987341*'&()/0''()-*-*,50)'150('*,,73323-*+,,-08*,-()+(''..953)')*.793/6+/*'%*)(+34,4''%$&-.+..03%(%%%%(&'*'&%%$(')((&.')+/803+7/'''''0,6545..7+5-3**')*+&+-0,2/6,/01.-2))58779.)+,'()1230.0170,1/23602.080::0//7877623::,-.&),.16253769;10//3('++11;:195;:56754501/2()-&'&%%&#$'((&%&)+.0788-$''.(/)+9/,&,*4+,%"&')425<;.8..0//+/36)1(-)-,+./05;9:::987-),--4763/5+/-/-/.0//12/4/37*&)&&(02+/046&20.05:2;5+1401,(0,,,:23<3440,*-,,-0,+)'$%%+1++)(&()65352*'*(),2:719:7./2-4,2//9:21/1277873%(-**--+1--/*(05*,/045(2()(%&('+&(.&()4,+0878661.21'%(%,4))6452131.-*)')*9:.43940634366;84122227(*())1$+(-('%')*$(#$$%&)+,0658'((/,++8)*,465',+),323232:9:312+()('(#(%)+5;965313)',27/4-(+,)%&',725:83233434:153+(%+&*/-;14498-$''&&('#$&&'),('&%%&&.,)+-)()-0/32&)*'&',166;5+'*&+,42752,')'&**2.60/-,/'%4*:95:
@7f018fdc-b639-4a32-acbf-bd1a991dcb24 ch=172 read=231354 start_time=2019-12-13T17:54:58Z barcode=BC01 runid=2c9cf7bc05858273f10e7d7ec552fc0bd742dc3e
CCCGGGCCACCTTGTTACGACTTCACCCAATCATCAATCCACCTTAGACAGCTCCTTCCCGCGCGGTTAGGCCACCGGCTTCGGGTGTTATCAACTCATTGATTGTGACGGGTGGCGGTGTGTACAAGGCCGGGGCAATATTCACCGCGACATGCTGATTCGATTACTAGCGATTCCAGCTTCATGTAGTCGAGTTGCAGACCTATCCGAACTGGGAGTGGTTTTATGGGTTTTGCTTCACCTCGCGGCTTCGCCCTCTGCCATCCATTGTAGCACGTGTGTAGCCCAGGTCATAAAGGGGCATGATGATTTGACGTCATCCCGCTTCCTCCAGCTTGTCACTGGCAGTCTAGAGTCCCCAACTTAATGATGGTAACTAACGATAAGAGGGTTTGCGCTCGTTGCGGGACTTAACCCAACATCTCGACACGAGCTGACGACAGCCATACCGCATATCTCATATAGCTATCTCTCCATCTGCCTGGAGCCTTTATGGTAATGTCAAGAGACCTGGTGTAAGGTTCTTCGCGTTGCTTCGAATTAAACCACATGCTCCACCGCTTGTGCGGGCCCGTCAATTCCTTTGAGAGTTTCATTCTTGCAGACGTACTTCTCAGGCCGAATTACTTATTGCGTTAACTGCAGCGCTGAACTTTGACATCAACACTTGAATTGCTCATCGTTTGGCGTGGACTACTAGGGTATCTAATGTCCTATTTGCTCCCCACGCTTTCGGGACTGAGCGTCGGTTGCAGGCCAGATCGTCGCCTTCGCCACTGGTGTTCATATTATATCTACGCATTTCCACCGCTACACATGGAATTTGATCCTCCTGCACTCGGCTGCCTGGTTTCATGGCTTACTGAAGTTAAGCTTCAGGCTTTCACCACAGACCCTTGCTGCCGCCTGCTCCCTCTTTACGCCCAATAATTCCGGATAACGCTTGCCCGCACCACGTATTACCGCGGCTGCTGGCACGTAGTTAGCCGTGGCTTTCTAATAAAGTACCGTCACTCGGCTGCATTTCCTGTAGCCAGGTTCTTCCTTTGCCAGCAGAAGTTTACAATCCGAAAACCTTCTTCCTTCACGCGGCGTTAACTCGGTCAGGGTTTCCCCATTGCCAGAAAATTCCCTACTGCGCACTCCCGTGGG
+
+*'&(%()$)*-/),''(..67:6/4,(*,*-3776;588.//1.+,491/122796:*,,+03297:1789847-2,+1633:...2;33302--,%)(+'1,**+*+)+-$&*&*1/245459986552)/0*)'*+-.9325<0335355/7888721+).,-,+*,,0::821-,-2645676778--+,.:/2/12.+,)//0-,44.0+(&'*/.79<.0135225:0'(+9286:5,%%-+-382+++.*,)))/-017666.+)&(((*0*.)**-.9++,7122232)/7;4367456553<,++85799/;-*''&&-/+-*,',12056445384+3-*)&((**-(-&5)+2/000/-210*.***96888842,&+//)4/**&(*41440./:82,,+.,31),&011351-/-/0//63+0&+,,34-27*-+./+-%%'+)13*)+.(4768876100,*51-('&&+,,.45384-.)'&()),61-(')--9;25/.)*&&(*.0-**')()*1),++,%',113<91;-+,+,--21(-0-//0*/-219/27.*.1296663*34.-.-/0<:438;2/3-1&&7812/,-0-,/'(34')0-4--+1,*9,-.251:0253.-**%**/195/29-,+&'+(*)#(&%$(%+)&*..-03/364-6-0069155001(23.//22.4/+)---,+2:+),,:5:0),)-/:3/'43+000/12458(74:21%&&(+).665899787161,2678:9722280*)(+1.13::8774612:30')58466/0+/-0/3)&,,**//60026-./%&()&**-,-,%',*8-*(*&2218556180/-:.0'-.1.-.52197.,//-//64.6(-+%)().5-151..,03+*/-51,-,45,0/.36761+4.4.8,+)/.3,18)(.,.4--(.'&+%(,+/01..27505.*,.23515--.92812*'('&(+--893+/&11100)-.1-3/)'(',<04533+,*.)%'(%&*,011*2-&(.--1.,.((+14,.061/.-016-.+,++1897182+//0173+0*'&-.010,4%+6*4;1+4;334<-0*(&.46802880-./0**&'$(*48))0&.3
@ac82e230-6c2b-4931-849b-7c0a5bb273de ch=377 read=178808 start_time=2019-12-13T17:54:21Z barcode=BC01 runid=2c9cf7bc05858273f10e7d7ec552fc0bd742dc3e
CCGGTTACCTTGTTGCACGACTTCACCCCAATCATCAATCCACCTTAGACAGCTCCTTCCTTGCGGATTTGGGCCACCGGCCTCCGGGTGTTATCAACTCTCGTGGTGTGACGGGCCGGTGTGGCCCTCAAGAACCCGGGGCAATATTCACCGCGACATGCTGATTCGCGATTACTGGCGATTCAACTTCATGTAGTCGAGTTGCAGACTGTCGGCGAGAATGGTTTATGGGTTTTGCTTCACCTCAGCCCTTCCCTCTGCACCATCCATTTAGCACGTGTGTAGCCCAGGTCATAAGGGGGGCATGATGATTTGACGTCATCCCGCCTTCCTTAGCTTGTCACTGGCAGTCTCGCTAGAGTCCCCAGCCAATGATGGTAACTCTAACGATAAGGGTTGCGCTCGTTTGCGGGACAACCCAGCATCTCGACACGAGGCGGCGACAGCCATGCGCCACCTGTATCTCATATGGCTATCTCTCCATCTCTGGAGCCTTTATGAGTATGTCCAGAGACCTGGTAAGGTTCTTCATTGCTTCGGAATTAAACCACATGCTCCACCGCTTGTGCGGGCCCCAAATCAATTCTTTGAGTTTCATTCTTGCAGACGTACTACTCAGGCAGGTACTTATTGCGTGCTGCAGCACTGAACTTTGACATCCAACGCCAGGTACTCATCGTTTGCAGCGTGGACTACGGGGTATCTAATCCTGTTGCTCCCCACGCTTTCGGGACTGAGCGTCAGTTGCAAGGCCAGATCGTCGCCGCCACTGGTGTTCCTCCATATATCTACGCATTTCACCGCTACACATACGATCCTCTCCTGCACTCTAGCTGCCTGGTTTCTATGGCTTACTGAAGTTAAGCTTCCAGGCTTTCACCACAGACCCTTGCTGCCGCCTGCTCCTCTTTACGCCCATAATTCCGGATAACGCTTGCCACCTACGTATTACCGCGGCTGCTGGCGCGTAGTTAGCCGTGGCACTCAATAAAGTACCGTCGCTCGGCTACCATTTCGTAGCCGCCGTTCAGCCCTCCTTTATAACAGAAGTTTACAATCCAAAGCCCTCTTCCTTCGCGGCGTTGCTCGGTCGGGTTTCCCCATTGCCGAAAATTCCCTACTGCTGCCTCCGTAGGGAG
+
11-.2.,301/*,(%&$'+&.-40+16:,-30432./0-50(*&.+*+12-/1425697,0-)..6'2-('1264+.8*4140(*-50/*,100.2*-+0-1088;.-/+*0+)(*(++.+*&%''&$$&'&)(.0(037100/-,110/49143383734+-+/(-()+159310(1121270&*(+1.255646893242:23,-))&%'')(-(&',10169<;24./0-;8*')3,6.13)*&%(++0:17+-/202/08139:62;(&''',))+)'('+/,()-61//-2/20;51-34522/.*46/,**+-.6-<;,)01),3*(%$%((1+..//-3--(125,,-+.)**-./7:2+%,0-5/105372--''$&+63997.(-1-*5)+*,,111<+)0)/*322)3/((,32442332420,(&).0156554+5:4811/11.2125557412'002)5//0855414915534.10*.643:6/12+--/-0/7((%'),9:867775077451+)#&)(+.511'2(042;278(''.+(.*-,1/1/20.17803/23.('*+-.2626*'+*(+46<8606:38.+,$&).()+-0/122,+66%+&'&)+)%)+**,-.-++*),.*5134:77:;1./*42+4/0*-($'-,+/33267/93-%+(--+,'-+23)/(53)/-/1++3.3&'#0,&')-9:0*/--/5/1,;;787/()($-0.128.0.(..-:///::598//1,/4-120&('+;:4549..-..:773535/4;0-,3/766.0,)-.,0-0486543/./0-*,,/('))*,-1/572:5-().081460679/9-/13)+,/36()8<97;81006,.)*+8:/2/--/--,%+1/01.07*-.9/++,142-026:<020906542/+(*.04-25/032/12:139//+3-//48190-.*-+/530/26//2++'('((/*15-,-078751%--/2421(1305:9,$$&')8,78-1-$$%*+*)213:/-.:63)')((.71,/6518)&(,&*35,-0:70-1-',+.3430....2:7/+7+2:/59;5*3*+4921:881<-:.''+,,10.,/+05*,)*/+'(
@2f5b9593-be06-4c9e-9d87-0a8171769573 ch=22 read=158262 start_time=2019-12-13T17:54:10Z barcode=BC01 runid=2c9cf7bc05858273f10e7d7ec552fc0bd742dc3e
TTGGTAGCCGCCCACGTTTCAGTTACGTGCGGTGCTGAAGAAGTTGTCAGTGTCTTTGTGGTAACACCTGCGCAATATCTATCTTCCAGTTACCTTGTTACGACTTCACCCCAGTCATGAATCGCAAAGTGGTAAGCGCCCTCCCGAAGGTTAAGCTACCTACGCTTCTTTTGCGAAACCCACTCCCATGTGGTGTGACGGGCGGTGTGTACAAGGCCAGGAACGTATTCACCGTGGCATTCTGATCCACGATTACTAGCGGTCCGACTTCATGGAGTCGAGTTGCAGACTCAATCGGACTACGACGCACTTTATGAGGTCCACGCTTGCTCTCATGAGGTCGCTTCTCTTTGTATGCGCCATTGCCCAGCGCATTAGTAGCCCTGGTCGTAAGGGCCATGATGACTTGACGTCATCCCCACCTTCCTCAGTTTATCACTGGCAGTCTCCTTTGAGTTCCCGAGCCGGACCGCTGGCAACAAAGGATAAGGGTTGCGCTCGTTGCGGGACTTAACCCAACATTTCACAACTACGGGCTGACGGCAGCCGTACGGCACCTGTCTCACGGTTCCCGAGGCGCATTCTCATCTCTGAAAACTTCCGTGGATGTCAAGAGATAAGGTTCTTCGCGCGTTGCATCGGAATTAAACCCACATGCTCCACCGCTTATTGCGGGCCAAATCCGTTGTTTGAGTTTAACCTTGCGGCCGTACTCCCCCGGACGGTCGACTTAACGCGTTGGCTCAGGCCCGCATAAAGGGCACAATACCTCCAAGTCGGCATCGTTTACGGCGTGGACTACCGTTATCTAATCCTGTTGCTCCCACGCTTTCCTTTTCAGGCGTGAAGTCTTCGTCAGGGGGGGCCGCCTTCGCCACCGGTATTCCTCCAGATCTCTACGCATTTCACCGCTGCACCTGGGTTCTACCCCTCTACAGGACTCAAACGCCAGTATCAGATGCAGTTCCCAGGTTAGGCCGAGTTCACATCTGGCTTAACAAACCGCCTGCGTGCTGCAATGAATTCCGATTAACGCTTGCACCCTCCGTATTACCGCGGCTGCTGGCACGGAAGGTTAGCCAGTGCTTCTTCTGCAGGTAACGTCAATGAGCAAGGTGCTTCTCCCTTCCTCCCCGCTGAAAGTGCTTTACAGCCAGAAGGCCTTCGCTTCATACACGCGGCATGGGCTGCATCAGGCTTGCGCCCACGTTGTGCAATATTCCCCACTGCTGCCTCCGTAGG
+
&&+&(%%*)*,0-%)*/;*1(,.-$'%$&'*./0112//'++)7/..6&&++,+03-'1(*,*1+%(,)()(('*,((%(%(&()**%,)3'.,3,*23../15681'./1,*,26((&(./4&42940318137/202972)+('(-(,)3/4)/1230)%(')361062,*)'/,&/62)+*06+(,)()+,(')-0-2:2/0,-01122-')'$$%0,4--,/.27604763531139765573)&(*.,*&('++,,'3+5,+//9/%')-)++/'%./:.47874455;/:)6+,&$$,-*)($&&'%%*/.04140*-)-20//,-(,'(*(+&*/%)0.884185*++-/49;;703''&$%()*/*2,,*3//.60)(2(((3//+4638230-.,(&&'),24776705;.-1;4:7911*1*7)*+:*1.0./)./6465-53'%0/70/'(%',-.11::87,9,+0-434(73904)0,),-(,%'/,.45211813/101*1-),0/219+++)1**%&)(++++-)110//,33*8,*,,+*21..-,,--0.37373*('*)1&/..7+')+-.*((&(02-)+'(''+/877,-.,*%&(%+-6,74;88;2..-+1.1$)+-4(+%&('17547+$,,..7/7)%,'&')($.'(*+*(),)././$(&+))//+*)399.85515)'+*1/'.*,/.141,%.,1'0043+,,,/-.-3)5)*$')0'*&&''%&%').'--.*)-/1%%'-(0*+()*+0(1/37231)%'$*(,-37777*/*++*++75687855/36,.+73*#)(*-.00))./.**165-.%'%&(12:844622.110,*.104:5:///9137.847978830*)+25659:4423+489/-24'),&(&)&%$('+,(*'.171*-,(0*+//27903(+(*-.23779133435/21;8;6.0.3.%**1,&%+*4-*--21*-))*(2.33377;356221-'%%$$'$((')(0345//.6/610/0-+('+30*/2+120;22961-4.//324-*$'+3''*,*3+**+%/-'.4136522/0'+*+)#%'+,.824/46,'*%(',3.3304+0667729:3+.6/05-+.)(('(%'($/)%&()++')*..,-/.//.',*-.-0-,&((/+++/,*/2%53408//-14/&'%-8.0.2-5/56.711+$''&)))/-,14,-()*
@9685ae6c-5797-4657-bf57-fc120a9665af ch=75 read=140811 start_time=2019-12-13T17:54:09Z barcode=BC01 runid=2c9cf7bc05858273f10e7d7ec552fc0bd742dc3e
CCCGGTTACCTTATTTGCGGCTTCCTTTGATCATGAATCACCAGAGTGGTAAGCGCCCTCCCGAAGAGTTCGCTCTCGCCTTTGCAGCCCTCCCCGCTGGTGCTGACGGGCGGGTGTAATGCAAGGCCAGGAACGTATTCCTGTGGCGTTTCGATCCACGATTACTAGCAGTTGACTTCATGGAGTCGAGGTTGCAGACTCCAATCCGGACTACGACACTTTGCGGGTCGCTTGCTCTCGCGAAGTCGCTTCTCTTTGTATGCGCCATTTGCTGGCGTGTATAGCCCTAGTCGTAAAGGGCCGCGGTGGCTTGACGTCATCCCCACCTTCCCCTCCAGTTTATCACTGGCAGTCTCCTTTAGGTTCCCAGCCGGACCGCTGGCAAAGGATAAGGGTTGCGCTCGTTGCGGGACTTAGCCAGCATTTCCTGGCACGAGCTGGCGGTAGCCAGCGCTTTTTCTCACGGTTCCCGAAGGCATTTCTCATCTCTAGAAACTTCCGTGGGTCTCAAGACCAGGTAAGGAGTTCTTACGATTTGCATCAAATTAAACCCTTGCTCACACCGCTTGGTAGGTAAATCAATTCATTTTGAGTTTTAACGCGTATGCTCCCCAGGCCAGTCGACTTAACGCGTTAAGCTCCAGGCCACGCCTCAAGGCTGTACTCAAGTCGACATCGTTTACGGCGTGGACTACCAGGGTATCTAATCCTGTTTGCTCCCCACGCTTTCGCACCTGGGCAATCAGTCTTCGTCCGGTGCCTTCGCCGCCGTATTTCATCAGATCTACGCATTCCGCCGCAGGTTCTTCACCCCCCCCCTCGGACTCAAACGCCCGATTATCGGATGTTCACAGTTCCCAGGTTGGGTGATTTCATCTGGCTTAACAAACCGCGCACGCTACGCCCAGTAATTCGGTGCCTTGCACCCTCCAGTATTACCGCGGCTGCTGGCACAGGAGGGTTAGCCGGTGGCTTCTTCTGGAGGTAACGTCAATGCAAAGCCGTATTAGCACCTCGCCTCCCGCTGAAAGTGCGCAGCGGTATTCTTCGCGCGGCATGGCTGCGCCAGGCTTGCCGTTTAATATTCCTGCTGCTCCCGTAGGAACAATATCAGCACCAACAGAAGGTTAACACCGGTTTAAACAGCTTTCTTCAGCGCCAACCCGATACGTAGCG
+
13*(,2.*-0+1&,*(&,+,*')$$%')*,/4#&&(-(*'*'%%%&'/654/&+-/3**,/''*3'''/0)&&%%$&&&$$%%%'&')%*(+2-,%%),0+-'-)02/687/-''&(&$&$((()+1-'1.//-',&,((%%%))2.(-1)&()74&')+128//+'&(%'/*%$$)*))+*+'()*/&(),806.1/220)4+16(4,-+2$&%#%&'.3*((+/%(&&'*''(-,-2*+*('*,*))(,//017.+//0+..071:8,+&'%&(')()&((,,/,%%+654163).0+.6.-,+,*%(,))*+&-/..056)(.3,/330-/.(',15*+53012010*../.4+-5,&&-4/4(%#'',/7055--'''')2*3-8-0)(.-..)**.05425/,(22,,+++%)%+%1,28+/%$&&)%*%%0/.273*71/,,+''&&&%**-)**--.-88722)))+(*)'*./-15456//..*+/.+-707..&)&($')+,,).,)-*,)'(($(48320()'&63-',-.3522/216)0+%'&&(.0&&&.*&%$$&$#$(%'+0/-0**,10/2:6/&&&*2:,))'$%$#$$#((,.0+%/-2((+22.213432311,/(.()**:+%($&(++*.045/++*)'(%&)*1)4*12020+1102:-%%&)''(+810.-/1-2,(*,3663:3355157)(-,/32,),*,373-)+()&&(('&')*++*,-../.+0%)'#%)+.01&&%$&%&$#%'*'''%,*0..(#))+,17+*''%$%(*1/;.-/+(..133422*('%)++01(+,+&//),&.0./0)4.0.*)'#%&-/.)(&(+0,3))%%($*-/,(*,-+(),+3,953148()&%$,%&$$',/70-/26,474)',&&&''&()-0-*-('&()04.12*,)*).740/,*%)***&(.+)1+*,,(**('(*0-3+)%'+%&(+/0736-0)(%%&()%'%&&&/(*%++1633%%$'+*)'+-'(*'$-'(%'&%)%%&$)&'-41--+-',+(),400,+$')(*&()%$&##(&$&3/21-0)''--,-/06.-.-2(+&(.**%*-*&-'*/.*.*)++*.)30-+$&%&).3+(+*)'$'(,,)..&%')&*)*%)'&$&**2-)&(($
@c52831ce-45fa-416e-a80a-112747189768 ch=236 read=200476 start_time=2019-12-13T17:53:57Z barcode=BC01 runid=2c9cf7bc05858273f10e7d7ec552fc0bd742dc3e
CTCCTACAGGAGGCAGCTTGATGGGAATATTGCACAATGGGCGCAAGCCTGATGCAATATGCCGATGTATGAAGAAGGCCTTCCGGGTTATGTAAAGTACTTTCAGCGGGGAGGAAGGGGTAAGTTAATACGCTTTGCTCGTGGCGTTACCCGCAGAAGAAGCACCAGCTAACTCCATTACCCAGCAGCCATGGTAATGCAAGGAGGAGTGCAAGCGTTAATCAAAAGATTACTGGGCGTAAAGCGCACGCAGGCAGTTTGTTAAGTCAGATGTAGAATCCCAGGCTCAACCTGGGAACTGCATCCCTGATACTGGCAAACAGGAGTCTCGTAGAGGGGTAGAATTCAGGTGTAGCGGTGAAATGCATAGAGATCTGGAGGAATACCGGTAGGCAGCCCCCCTGGACGAAGACTGACGCTCCAGGTGCAGAAAGCGTAAGGGGAGCAAACAGGGGATTAAGATGCCCTGTGTAGTCCACGCCGTAAAACGATATCGACCTGGAGGTTGTATGCCCAGCAGGAGGCGTGGCTTCCGGGAGCTAACGCGTTAAGTCGACCGCCTGGGAGTACGGCCGCAAAGTTAAAACTCAAATGGTGTGAGGGCCCGCACAGGGCGAAATTGGGCATGTGGTTTAATTCGATGCAGCGCAGAAAGGAGCCTTACCTGAGTCTTACAGCATCCACAGAACTTTCCAGAGATGGATTGGTGCAGCCAGGGAACTGTGAGACAGGTGCTGGCTATCGTCAGCTCGTGTTGTGGGAAGTATTTGGTTAAAGTCCCGCAACAGGCGCAACCCATATCCTTTGTTGCCAGCGGTCCCGGCCCGGGAACTCAAAGGGACTGCCAGTGATAAACTGGAAGGTGGGGATGACGTCAAGTCATCATGGCCCCACTTGACCAGGGCTACACACGTGCTACAATGGCGCATACAAGAAACTGACCTCGCCGAGAACAAAAGCGGACCTCATAAAGTGCGTCGTAGTCCGGATTCGTCTGCAGCTCGACTCCATGAAGTCGGAATCGCTAAGTAATCGGCGTAAGATCAGAATGCCACGGTGAATACGTTCGGGCCTTATACACACCGCCCGTCACACCATGGGAGTGGATTTGCCAAAAGAAATTAGGTAAGCTTAACCTTCGGGAGGAGAAACACCACTTTGTGATTCATGACTGGTGAAGTCGTAACAAGGTAACCGG
+
'(+1/)1(,-(,.,,)&%%')0.6/-.)%-)#&'(,51+0-,*103*/42./...-*'+**/)%%)(--1+3,%&+*+29284,-6.4/,*$)-71),-,1:-,'*()15*'-,,0+1/(',+'-,0-,+/%&-1,,561'*&)+%0-,073),.-03-,2,,-11)0//(+)*..'-&$'(&%&&(),/'&('+-9/)('%')&-)$+*.051.-+-6-6-1-.+(((+1+..3731()(*)'&')&))*((,+//191&2,.(').)+-(&$'%+.).)$'%%')/)1-+%%&%''*7000..-)(+/0016160/2%+())&*+,&),2.,(..2+,+.*4,4--(,*%'&)*+-)%&*+)),%+())*,444,1--0-5029647.(()*..65627.-2799,1-+*/,.+/+...()2310/&&+-)('*)('**0)(&+7997/+./0*-2,))()&0*&',&'*1122,$)(,-++,./(.,-./186599424,,,/,()%+*-,)#&'$'-'(.,,/)/.-)/*',*&&*%)(,+.+/+/+,,-,(.9468455+(&)(,&--0)*+(%()+4:8)2245:6.3)(+)('&)(*)(&*(*)*.+))('&.(520,*+$-')+76.640,&&(%(**,,3))0/',((%4807*,)(%$%))('$%&*333/-,-(/.3+,2)/))()+,989034102.-''('#'/*)*.0--*(.-('.*,-,00&&%%*1-/0,,,.368,2+(&&))(,&('03/&+,104+-502,,000,+.1--,/*0/.&-),-&&**'36*+*)+-***,1(0/.1)4;031.13/5-,+/**1247./.*)**-+042,+)*2/..402367955555/57794(*,7729*%&)&(),1./)0+,()''%&(+---,+1,+(+),-./-++,%&(&&&,-29.3%-'&(')*.601,%&+1)1(''%%*/+//56678142+*-),++.)%'%)*02/-0022&1./.$&'(,()0(3(..0)*),(%'+8//-+*)-*'()-.00/8446-*/.33&&/0260446&'&(#(%&(&,))(-1-//+*./00./2+1)-)(%(')$)/*&,(084(&*,'&%%)()-,(())2,74241&3**+)($('%%()-))1.++3456:510,+/--/,+-+)*-)),,116)../729+/
@8cc848dd-94b3-4ecd-81e8-0510cd19d2c6 ch=10 read=58987 start_time=2019-12-13T17:53:47Z barcode=BC01 runid=2c9cf7bc05858273f10e7d7ec552fc0bd742dc3e
CCGGTTACCTTGTTGCGACTTCACCCCAATCATCAATCACCTTAGACAGCTCCTTCCTTGCGGTTAGGCCACCGGCTTCAGGTGTTATCAACTCGTGGTGTGACGGGCGGTGTGTACAAGGCCGGAGAACGTATTCACCGCGACATGCTGATTCGCGATTAGCGATTCCAACTTCATGTAGTCAGTTACGGGCACAATCGAACGAGAATGGTTTATGGGTTTTGCTTCACCTCGCGGCTTCCTTCCCTCTGCACCATCCATTGTAGCACGTGTGTAGCCCAGGTCATAAGGGGCATGATGATTTGACGTCATCCCGCCTTCCTCCAACTTGTCGCCTGGCAGTCTCGCTAGAGTCCCCAACTAATGATGGTAACTAATAACGATAAGGTTGCGCTCGTTGCGGGACTTAACCAACATCTCACGACACGAGCTGACGACAACCATCTCACCTGTATCTCATATAGCTATCTCTCCATCTCTGGAGGCCAGCAGGTATGTCAAGACCTGGTAAGGTTCTTCGCGTTGCTGAATTAAACCACGTAACAGCGGCACGGGCCCCGTCAATTCCTTTGAGTTTCATTCTTGCGAACGTACTACTCAGGCGAATGCCATTGCGTTAACTGCAGCACTGAACTTTGACATCCAACACTTAAGTACTCATCGTTTGGCGTGGACTACTAGGTGTATCTAATCTATTTGCTCCCCACGCTTTCGGGACTGAGCGTCAGTTGCAGGCCAGATCGTCGCCCCTTCGCCACTGGTGTTCCTCCATATATCTGCGCGTTCACCGCTACACGTAGATTCACGATCTCTCCTGCACTCCTAGCTGCCTGGTTTCTATGGCTTACTGAAGTTAAGCTTCAGGCTTTCACCACAGACCTTGCTGCCGCCTGCTCCTCTTTACGCCCAATAACGGATAACGCTTGCCACCTACGTATTACCGCGGCTGCTGGCACGTAGTTAGCCGTGGCTTTCAATAAAGTACCGTCACTCGTACCACCGTTTCCTGTAGCCGCCGTTCCTTATATAACAGAAGTTTACAATCCGAAAACCTTCTTCCTTCGCGGCGTTGCTCGGTCAGGGTTTTATTGCCGAAAATTCCCTACTGCGCTGCCTCCCGTAG
+
-)./5//8181-2.%(+,184.(-1.(/-,.40005*2(,/494458(322256:7333.1-709,-.67*+7+51023+6132292/.-1.12.3*)1**+-.49--.74222236::/532*,*((.-+//2;7..+',/038:;;;;:;84''*(/&&%,-+503'/'*/42135:8777*+2,(,&1&/+.0867,)+($)*+51208;;-777/6790'+0;589;9844*2//9/+./49-*-**-*.255:724;3,---*-)(+.'-*,01**168756.*/8:337734431373,,/3357+:;-*356<876/,+,)-0/21'0''/+*'1156:756...20578)1-+*'*'&(/023/2-,/.-5753221+)+)-(*2448,5)'%(.80/.2.,*(-+0-1461(*)'*&'(&')+.0198::58;6/,(+',/)),,/037,..--+-..1/1113:89986799---,-)&))*//0+-07410115005647)5,<::;;9:225++,()(,(6808901.)*&'&)**&$$'+1,/33-)*,,95:8649;22/9<<06;<140--*)01&/(+124561435&%)+'+.*--.--6.0/0119974333381051001:665452+((-(-%((.122378622+**1244;998770*+'(&(',0,2//0,)01('-./8;2*./+64(*0;<75778696680-8.--/208/.-233898381**.1435;78751-*.2-3,-4../0.16,)+&'%,0*).3*,-*0(-(,'*.-0.*./500(*)064450203''%5544585897;4/.*,(,*46021/40-4//((*,8/,0714:2/13.+,,.-,%&'(*446;8:;20/-,2*-/76//01-(/+)*$))-*0:8:7-5,+47.261(-'+')8,.412/6-*''--2*')'*()-2.-03'((.-.11)'))*2/)*.21,-)%')*'+(*,&),)3;/0..,+)&,0,40+52/2-7'*+-222'&+'(/6)((/../.++285.75;437654,1',*22014/029286)%)+&(''%'+1/454/6250/36,+-,)*)&*(&-2-1:4'*)*
@8b5582c8-3eda-4954-91b6-43820769e840 ch=107 read=203215 start_time=2019-12-13T17:53:45Z barcode=BC01 runid=2c9cf7bc05858273f10e7d7ec552fc0bd742dc3e
CTCCTACGAGAGCAATGGTACTGGCGGCAATGGAAGCCTGACCGAGACAACACCAGCGTGGTTTCCGGATTGTAAACTGTTATAAAACGGCTACAGGAAATGGTAGCCGAGTGACGATACTTTATTAAGCCACGGCTAACTTCGTGCCAGCGAAAGCCGCGGTAATACGTAAGGTGGCAAGCGTTATCCGGAATTATTGAGTAAAGAGGCAAGGCGGCAGCAAGGGTCTGTGGTGAAAACAACTTCAGTAAGCCATGAAGCAGGCAGCTGGAGTGCAGGAGAGGATCGTGGAATTCCATGTAGCGGTGATGAAATGCGTAGATATGGAGAACACCAGTGGCGAAGGCGACGTCTGGCCTGCAACTGACGCTCAGTCCAGCGTAGAACAAACTGGGATTAGGCCTAGTAGTCCACGCCGTCAACTGATAGTACCGTGTTGGATGTCAAAGTTCAGTACGTTAGCGCAATAGTACCACTTCAAATGGTACGTTCACCAAAATGGAAACTCAAAGGAATTGACGGGCCACTGCGGCGGTGAGCATGGTTTAATTCAGAACGAACCTTACCGGAGTCTTGACATACTCCGCGAAGCTCCAGGAATGGAGGAATGGCTATATATGAGATACAGGTGGTGCGTTTGTCGTCAGCTCGTGTCGTGAGATGTTGGTGCAGTCACAAGGCGCAACCCTTATCGTTGAATTACCATCATTACACAGTTGGGGACTCTGGCAGGACTGCCAGTGACAAAAAAGCTGGAGGAAGGCAGGGATGACGTCAAATCATCATGCCCCTTATGACCCTGGGCACACACGTGCTACAATGGATGAGGTGCAGAGGAAGCCCGAAGCCGCGGGTGGCTCGGAAACGCAACGACTCAGTTCAGTTGTAGTCTGCAACTCCGACTACATGAAGTTGGAATCGCTATTAATCACTTGAATCAGCTCTTGACGTTCTCGGAGCCTTGCCACCATGCGTCACACGAGAGTTAATGCTTACCCGAAGCCGGTAGCTAACCGCAGGAAGGGCTATCTAAGGTGGGAGTTGTTGGGCCAGGGTGAAGAATCGTAACAAAGGTAACCGG
+
.10)).-,*&$$$$$&)()(+/),(+./26/.)%''*8)+-761-.,-413&*(&$%$%%''51-/*0)2+*+8:/-,,*)().-)%%'(,)(.+)-*4.,-2--+/+'&()*+++++*-695.0221-24./)+&&&)&'(**-57-+*+'+,+*.53//.-2.*(,++7*.+101-/2020080*+)),),+.)2,)'$$+7**%+**('3+7/97-12,,+5533310+--+.1,,**')-*,),2+,)0-..+)'&('(+)')+&$&&(),(',,&+),445637.'.'5)7.%+&''+,(0*,(*+++/*-.(%$%*0./.-+.),7799567151-,7,6/8650/113)-/,*,.,,*,,-,124,0,1)'(,,4'+)-+(+''%'./*//),(-,($110156/./198)0(*))',-.(*'$&$$'&+//94:886,0.,/81%&&$%%*&%&)&,-2,'&&$)/'*((%#%%'%((,.-.82&1**566)),+.*'3.,,((**)3*)',*)*('%'&%%(')'%&)&(,)-*,+5+,.0,)$&#$&&*-,64:428(.%%(..74667,***-'$%$&&'(,2/,/,//558.-)-133:846640*(')).//.-0/02*('%(+041221,5(./9:09/26898887:757423.3'($$$$$%&*+*2040;7(.41//*.$&*0.+2:796'/*')*'+,/9-076-/33/.31+*/--,'*'%&,-56530.0++,/49+---.064&/2501444488:;:/,,10)+(.-2,+.-++,51)+57)+())*()++0084815102130-,-//00))(&&)(*,*(,--081324*&)+***&'()'.)(&%&$$%&&%,599)1-1.1)378744.0,+***/-+)++-+-,)+7.62651,--(,*1*1/#)%$+,:-*(''&&'%(#'*08/01'/$&20)-$'&(.5&*&-*-/'($'$(())2*'%(%&'&%(++&)*)//10(&33--(.-++-*2,5)4//2034002(*2095*+0-+((('%*()++,)../*&&)-),((-,3+,,-066022
@bb461231-41c1-41a9-aeab-52e55046f2c0 ch=157 read=110960 start_time=2019-12-13T17:53:23Z barcode=BC01 runid=2c9cf7bc05858273f10e7d7ec552fc0bd742dc3e
CCAGTTGCAGCGACTTCACCCCAATCATCAATCCCACCTTAGACGGCTTTCTTCGCCCGCGGTTAGGCCGCAGCCTCGGGTGTTATCAACTCTCACGACGACGTGGGTGTGCGGATGAACGTGTCACCGCGACATGCTGATTCGCGATGCCTTCCAACTTCATGTAGTCGAGTTGCAGACTACAGTCGAACTGAAGGAATGGTTTATGGGTTTTGCTTCACCTCGGCTTCGCTTCCCTCTGCACCATCCATTGCTTAGCACGTGTAGCCCAGGTCATAAGGGGCATGATGATTTGACGATAATACGCCAGCTATGCTGGCAGTCTCGCTAGAGTCCCCAACTTAATGATGGTAACTTAACGATGGGGTTGCGCTCGTTGCGGGACTTAACCCAGCATCTCACGACACGAGCTGGCGACAACCATCACCACCTGTATCTCATGGCCTCTCAATGCGGGTAAGGTATGTCAAGACCTGGTGGGGTTGCTGCGCCGGGTGACCACATGCTCCACCGCTGTGCGGGCCCCGCCAATTCCTTTGGAGTTTCATTCTTGCCGAACGTACTCAGGCGGAGTACTTATTGCGTTAACTGCAGCACTGAACTTTGACATCCAACGCAGAGTACTCATCGTTTATGGCGTGGACTACTGGAATTATCTAATCCCTGTTGCTCCCCACGCTTTCGGGACTGAGCGATCAGTTGCAGGCCACGAGATCATCACTTAATCGCCGCGGGTGTTCCTCCATATCTACGCATTTCACCGCTACGCGCGCGATTCCACGATCCTCTCCTGCCTCGCTGCCTGGTTTCTATGGCTTACTGAAGTTAAGCTTCGGGCTTTCCTGGACCCTTGCTGCCGCCTGCTCCCTCTTTACGCCCAATAATTCCGGATAACGCTTGCCACCTACGTATTACCGCGGCTGCTGGCACGTAGTTAGCCGTGGCTTTCAATAAAGTACCGTCACTCGGCTACCATTAGCCGCCGTTAACTCATATAACAGAGTTTACAATCCGAAAACCTTCTTCCCTTCACGCAGCGTTGCTCGGGTCAGGGTTTTCCCCATTGCCGAAAATTCCCTACTGCTGCCTCGGCAGACGTATCAGCGACAG
+
66)(*'$%#&+-23480+.11*/41872209../,&*+)011***(&()%%%&$')**$'(+10'/56.%*%'*,12(6,-*'.+.--6,-.0,%(*'')&')((*+++$$$)(%$%$%(&'$'&'-./0014.-)*')*.4,)**'-'-.)++(-(*,-0/765899:522/6./)..12**$%).')24.**))((--.338;),*930872&*-:667922-2257.--.,.7,+7.-..388:::637+'*'&*,))*+0-)(--)*/563),()((*),12/2.-&,0)-+12/-,&&$&#%%#$%&'(,-0/0/.15645,*6(*,///63)'%%$%,-/,,(())%%)('/00/)*+-.,*2.01764129-/19+,''')')*'(*/111+,')*+101.-2211)26667158224,.-*/.0///01)*$$#)*100))&$&$'%$$$$'*)//1359)1/0)-(%(*$&/-/,$$%$$$&+,1*)$'','*..00/6-*.-/-/-..5&3*,42+&**2/9;3,*--'($*.:91,88*+6),&&(78*5+,-1+,32*&)%,))-,*7,+-+..808777211-0248:56;8457870(/++'*&(&')./4668875;9234;8657-**))+,&''$-+..1*,1+20'&$+1,-)573)),**0;6,(8641200-10'+0(/-;/-()())%%*(+,,%&''$&((,*)'))+%&(/)).0<55425)))*(0%41506;2/36:57754.,(($)')*9,-&'(013733022442-,-+-654956/863*,+24:709//-,**)//5+***3*)00(.-)'*((00*2*/+(*,-8812/.-/-69..2393035/2+/+.7152*+*-357996111-14.15415/3-0-()''*+3-('''+.+'+,219/;.-/7&.*-)/++),/(.71&-*-9890-.//.7//+43&%$)'3/5:532-&%$'*%&'')2..-*-/88++,793+(-./2-6/8/690://80(.,/%/,/.:/006/6-.0+0:0/:;-/8:/.09*2313:8869/3*)+01--$%+0+0''%$+%*()(*2)*+'$%#$
@c5f19b79-45a6-4c94-8138-99c6390862b2 ch=186 read=94297 start_time=2019-12-13T17:53:22Z barcode=BC01 runid=2c9cf7bc05858273f10e7d7ec552fc0bd742dc3e
CCGGTTACCTTGTTGACTTCATACAATCGCTGACCCTACCTTCGACGCTGCCTCGCTTGCGGTTAGCTCACGGACTTCGGTATTGCCAACTCTCATGGTGTGACGGCGGTATTATTGCAAAGACCAGGGAACGTATTCACCGCGACATTCTGATTCGCGATTACTAGTAACTCAACTTCGTATGACGAGTTTCAGCCTACAATCGAACTGAAGACTGGTTTTAAAGTTGGCTCCACCTCACGACATTGCATCTCTCTGTACCAGCCATTTAGCACGTGTGTAGCCCTACATAAGGGGCATGATGATTTGACGTCATCCCACCTTCCTCCTGGTTAACGGGCGGTAAAGCAGAGTGCCAGCTTAATGGTGTGGCTTAACAGCAAGGGTTGCGCTCGTTTGCGGGACAACCCAGCTTATCTCACGACGAGCTGACGACAAGCCATGCACCACCTGTCACCTTGTCGAGGGATTTCCTCGATTAAGAGTAATGCAAAGGGATGTCAAGTGTAGGTAGGTTCTTCGTTGCTTCGGGTAAACCACATGTCGCTACTTGTGCGGGTCCCCGTCAATTCGCTTTGAGTTTAATCTTGCGACCGATACTCCCCAGGCGGAGATACCCAATGCGTTAGCGGCGGCACGGAGGTGTTGAAACCCCCACCTAGTATTCTCATCGTTTACGGCGTGGACTACCAAGGGTATCTAATCGTGTTTGCTCCCCGCTTTCGAGCCTCAGCGTCAGTTACAGTCAGAGTCGCCTTCGCCACTGTTGTTCTTCCTAATCTCTACGCATTTCACCGCTACACTAGGAATTCCACTCTCCTCTCCACTGCACTCTAGATAACCAGTTTGGAATGCAGCACCCAGAGCGAATTTGTTCACATCCCACTTTAATCATCCGCCTACGCTCCTTTACGCCCGGTAAATCCGGATAACGCTCGCCACCTACGTATTACGGCTGCTGGCGCGTAGTTAACGGCTTCTCCCTTGGGTACCGTCATTATCTTCCCCAAAGACAGAGCTTTACGATCAAAGCCTTCATCACTCACGCGGCGTTGCTGCATCAGGGTTTCCCCATTGTGCTGTGCTGCCGCCCGTAGGAG
+
:6:72;01649100,)+071$%$))5-85541118---88795-&,(+.'0/./'(.+./,322-+/11346;8370.-,&'(0/1633.+,*-,//,-56443-4&+)(',-+.3.//4*(-.1'44)4955766;533,%)(++*.4.18/463246606.&(),+3+-,8',*/0.'*'-0-1+').4-,./8/')./88923422.-4+-09:-6;;*0+&*%&(++-03)+/-.*-+$$&*(&)+,7643-1233592/28//5%$'*).01486,,+23.((+,*1,**3./45///./6;-++45888.98.)11160905.-3/7.2+1')%((')',,&&(&&+)()'%$&'&/(*,.*')$&)(,0.4///43.6.0,&*/106/96,*/*,))&,*6,+*%)&'+.132.04-/12,000/21-22+%--124768:115)+/1(-),)*)+'&*+''.:8/56651401.())*,.//4:0(2/:3:89:413454-4,,*/62<870/+*(&'0*5-2/.38355-.,)''-*-,*+1--0176:8,332)*,/-8694%'383.-/3;9-92-2.,,/*0(&),&0.299*,2::99,&+0',*(5,/.512-++,574/5/./494182416,-7*-640/,.+/,).111+')*054374)+*68244313435;1(05/,+-,)*+++,-*,5,02-699-()(4:-1315656%+,007+212/0-12*%'$'%&(-/-2445;3345,2(,,,003'(2521399764545<41/533131103232,3,2.,)%()+./5221-($&('*(+,-1237:2;2;%8179.2/3,)+**//,1++&%+0)-*4.,&//,)(+-62+&'')/*8-237;956;67721/34*80-.107+()+68502-,36:89846776;;33:344&0(*/-03324875921,0/526510,',(%$$'(,.(,*'/,.*-47:9042./391;8:+22,-23*-&',/63*()))(%(/&)13;8:::65853532-//-.7-,476689.101,9+17;2,-6,,'))&($$%%'&$).,*2-45)-
@7b5cdf99-ba51-4fd5-9819-f06c289e5e67 ch=235 read=131429 start_time=2019-12-13T17:52:57Z barcode=BC01 runid=2c9cf7bc05858273f10e7d7ec552fc0bd742dc3e
TTCGTGTACTTCGTTCAGTTACGTATTGCTCTACGGGAGGCAGCAGTAAATTTTCGGCAATGGAAACCTGACCGAGCAACGCCGCGTGAAGGAAGAGGTTTTCAGTTGTAAACTTCTGTTATAAAGGAAGAACAGCGGCTACAGGAAATGGTAGCCGGTGACGTACTTTATTAGAAAGCCACGGCTAACTACGTGCCAGCAGCCGCGGTAATACGTAGGTGGCAAGCGTTATCCGGAATTATTGGGCGTAAAAAGAGGGCAGGCGGCAGCAAGGGGTCCGTGGTGAAAACGCTTCGGTAAGCCGCAGAAACCAGGCAGCTAGAGTGCAGGAGGATCGTGGAATTCCATGTGTAGCGGTGAAATGCGTAGATATATGGAGGAACACCAGTGGCGAAGGCGACGATCTGGCCTGCAACTGACGCTCAGTCCAGCGTGGGGGGAGCAAATAGGATTAGATGCCCTAGTAGTCCGCGTAAGCGATGAGTACTAAAGTGATGTTGGATGTGGCAAAGTTCAGTGCTGCAGTTAACGCAATAGAAGTACTCCGCCTGAGTAGTACGTTCGCAGAATGAAACTCAAAGGAGGAATTGACGGGGGCCCGCACAAGCGGTGGAGCATGGTTTTAATTCGAAGCAACGAGACCTTACCAGGTCTTGACATACTCATAAAGGCTCCAGAGATGGAGGAATGGCTATAGCCAAGAGATACAGGTGGTGCATGGTTGTGTAGCTCGTGTCGTGAGATGTTGGGTTAAGTCCGCGAGCGCAACCCTTATCGTTAGTTACCATCACAAGTTGGGGACTCTGGCGAGACTGCCAGTGACAAGCTGGAGGAAGGCGGGGATGACGTCAATCATGTGCCCCTTATATGACCTGGAGCTACACGACACAATGGATGGTGCAGAGGAAGCGGCCCAGGTGAAGCAAAACCCATAAAACCATTCTCAGTTCGGATTGTAGTCTGCAACTCACGACTACATGAAGTTGGAATCGCCCATTAATCGCGAATCAGCATGTCGCGGTGAATACGTTCTCGGGCCTTGTACACACACCGCCGTCACACCACGAGTTGATAACGCGAAGCCGGTGGCCTAACCGCAAGGAAGGAAGGCTTTAATCTAAGGGTGGGATTGATGATTGGGGTGAAGTCGTAACAAAGGTAACCGG
+
$%%''$(*+/;83488254;43163.7-..5345'86,-2.348330.''(.01-*1+1.,.)+*&.-+,/8101/-/*//3:7/0.-,40011'(+1,:6423.5/,.68/00715+6,,,3<-+,-3'+34*1-2..-20(,*-1--98-),4-((*-086+**)-7+/--$)*,038/0/3..0503..-//863/1..021/0++6,--:561)+..616924615-+.-4.1040-364:9987151,+()-/,(*7841;2,0-2)25;+87543152//.3+)#%(/*))*13)-/%''%-/,-32371*&&'))*-.74(2+)),-374675-3-8.5/.,/,**-*0/-,-63-1698:72-)*'+4214*,:54:7234797/-((,17;62111,4)8-65660)***2---0'627($')+223860*%+*57:/'24-/1*(*)%28+*&77776,'%&%().&-,,--,-/-.43:+'*(%**-4/824)(%%)192./06,.49;9886,6,7,21.200.%(((20335925981+,,+01.203:7012)(0*+-9118855+**','.,20878/)841,2,&*&**,),.8,,7&,+*-/*.79/,;08.*,,(+/)/.+.+,%'()-/,+1/0-8..-,-+*-./224,)'&')'(()+-82.(,)%))%+++&)'%(++'&%('*&)&5---4.0236+.5/)*'(&&+*8456783467469.9.11,28.51,5.'(%&-1.1.(493,1003.2/%,+/*.12.-$%*+,,8/9;71576,/++''.,,*-07033379995556/-0.*0.785;<4122222120:/0+,((&()./)80-+-//46/2.$'-*--*+++*---612:6753776/-),+*-*&&%%&#$(%)&)/),-;:5197+-0756-1$%++11',039,.(6))+..6331//.,,-$&'+,+-135518.0282886,)''%$))--/21875861////877829+4/789758022..32622008341.-,)*(/.056),64424/*,+,2-6-.//62%0)*//0758.4-4&)52531346**-)-*)+++&&'%%$%'+//%&&('+/&-''(/00/8-02**)6,+,63563/05)+-&/22531
@5e657490-385f-433b-a21a-95fdc4d756eb ch=187 read=227013 start_time=2019-12-13T17:52:58Z barcode=BC01 runid=2c9cf7bc05858273f10e7d7ec552fc0bd742dc3e
CCAGTTTACCTTGTTACGACTTCACCCCAATCGCTGACCCTACCTTCGGCCGCTGCCTCCTTGCGGTTAGCTCACGGACTTCGGGTATTGCCAACTCTCTGTGATTGTGACGGGCGGTGTGGCCTAAGACCAGTGTATTCACCGCGACATTCTGATTCGCGATTACTAGTAACTCCAGCTTCATGTAGGCGAGTTTCAGCCTACAATCGAACTGAATGGTTTTAAAGTTTGGCTCCACCTCACGGTATTGCATCTCTGTACCAGCCATTGTAGCACGTGTGTAGCCCTACGCCAGGGGCATGATGATTTGACGTCATCCCACCTTCCTCCTGGTTAACCCAGGCAGTCTCGCTAGAGTCCTCCAACAATGGTAGTAACTAACGACAAGGGTTGCGCTCGTTGCGGGACTTGCTTAACATCTCACGACACGAGCTGACGACAACCATGCACCACCTGTCTGCTGTCCCCGAAGGGAATTTCGCGATTAAGAGTAATGCAAAGGGATGTGAACGGGGCAGGTTCTTGTTGCTTTAAATTCGGCTGCATGCATTCCGCTTTACTTTGAGTCCCCGTCAATTCCCCGAGTTTAATCTTGCGACCGTACTCCCCCCGGGCAGATACTTAATGCGCTAGCGGCAGCACGGAGGTGTTAGAGCTTTACATAGTATTCATCGTTTACGGCTGTGGACTACCAGAATTATCTAATCCTGTTTGCTCCCCCCACGCTTTCGAGCCTCAGCGTCAGTTACAGTCAGAGAGTCGCCTTCGCCACTGGTGTTCTTCTAATCTCTACGCATTTCACCGCTACACTGGAATTCCACTCTCCTCTCCTGCACTCTAGATAACCAGTTTGGGTCTGGCACCCAAGTTGAGCCAGATTACATTTCATCACTTAATCATCCGCCTACGCTCCCTTTACGCCCAGTAAATCCGGATAACGCTCGCCACCTGCACGTATTGCCGCGGCTGCTGGCGTAGTTAGCCGTGGCTTCCTCACTTGGTACCGTCATTATCTTCCCCAAAGAATAGGCTTTACGATCGAAACCTTCACTCACGCGGCGTTGCTGCATCAGGGTTTCCCCATTGTGCAATATTCCCCACTGCTGCCTCCCGTAGGAG
+
%%$'*1,*-/-1*-+$)+'349/-/.+)03082632(.5,+,24751032128982212*++,.%/4.+,14267694,+,-(-),+,3//.5,,,00,*)%((0,+,..03:81320-1+/*/,/3/2/)&*&*/.653169,/12:9::912359323333820..)*-57653.+01:93202,0454554;:3./12146:<58,/665244'',/;<3/9+,3;/'1021813879562+,),**,.08422-0+,4//46+3.'(-*,*,-0383511/73)'**,(*0612+..-.*+#27&''&&*45/81)'6-65512/0'(((...282--78'552*/.30310233:35(2+-,.-'/,$,+10/.31553634-6219144786.22),+9/+++&%'**4/-//-/0(,/).+0347744%2135611:126222:27;57..%#&,)*+991-,0*-)+'-/),*,+,0(1*'(*+03///11)).+*+$&%$#'&*-+*$.+,*%##%%%&&)+(,-(-)'%#%$%',.12,+(-,&&),&#&&(-*&*(699-,08885.3-+%&%/7<9.92-4.+*./0:/5.457/;79,)477$+.)*,/,./,/6421,--(-.$,,*+-,)+3-//7,*()'2.*((((*+.15<779884<:12400&)*3976544:2/&%0((*954;77:89,64)++;6:34+(+-+/8---..0792/,.-/31334/01658/--,*-086;:8<969;1/1+*+.09/495658433456879.;;--*-1.-/',(-.)),+10/+(*,-313123787873306.//912(14458<;12)*'&+1.-,3..2,.0./135)+)-(#$(/8()))*''(&6)018:641586898724*(*63-/0.1,+,226000,/02237789::7:8/01)')'('+),-%560004540/1-0,-+-433/.15185:57:.%'*$'-(++,).4112(1*()56,7;<+9:-)-1)&)(12;1***%%%#*)%45293,.12'302+4/*/,,,343178*4653;117;6*/.+,(*))&(,,/7;3-04..0*,,,57)+736,.'
@2226dda9-ecfd-47f5-9ef9-4c5148cad80b ch=444 read=224290 start_time=2019-12-13T17:52:11Z barcode=BC01 runid=2c9cf7bc05858273f10e7d7ec552fc0bd742dc3e
CTCCTACAGGAGGCAGCAGTGGGGAGAAATGTGCACAATGGGCGCAAGCCTGATGCAGCCATGCCGCGTGTATGAAGAAGGCCTTCGGGTTAAAAAGTACTTTCAGCGGGAGGGAAGGGAGTAGGGTCATACCTTTGCTCATTGACGTTACCGCAGAGAAGAGCTTCAGCTGCTCGTGCCAGCAGCCGCGGTAATACGGAGGGTGCAGATTAATCGGAATTACTGGGCGTAAAGCGCACGCAGGCAGTTTGTTAAGTCAGATGTAGAAATCCCCGGGCTCAGCACAAGACTGCATCTGATACTGGCAAGCAGGTCTCGTAGAGGTGGGAATTCCAGGTGCTTAGCGGTGAAGTGTGAGATCTGGAGGAATACCACCGGTGTGAAGGCGGCCCCCTGGACGAAGACTGACGCTCCAGGTGCGAAAGCGTGGGAGCAAACAGGATTAGATACCCTGGTAGTCCACGCCGTAAACGATATCGACTTGGAGGTTGTGCCCTTGAGGGGCGTAAGCTGGAGCTAACGCGTTAAGTCCTGACCTGGGGAATACGGCCGCAAGGTTAAAACTCAAATGAATTGACAGGAGCAATGCACATGGCGGCA
+
,,25114-3-'*))*,,,04/74)'#&,)**7++(,/9779,)''+4,-22521'**$'*,..4.,--+('%%&+/(+/,-0/,*-)4,-+0-5)&&'*,2<:/*+)'-,(2/)-,).+&%&%()(($((&*&&*((563'+(+&.+0,+23%*')(&*,&'&*-.--,0.'*+027346-.2./0.)*($,*&'(+.0---'&&'(')+*2-64)0.-50569::8758866++*)&)&,%,*+,14:7.113//09'*+2..++.3**253+*/321-+&)$&*('++,,.-,+&&')*310(&++(($&'&(*,039.)*)'(2)*-+11+,5721(+%%&*042.),$$%%'+,02317/,4-)40/4,)4+70/2%(*3,3+/,16981(,0/.'(/''(*+,-*.+6()6,-.:4/41+,/5%0-'*,89-3(26006.*.068;7,0768607)%((+56.080+-'.+052,+-+3-10/-9.0+482*5/.,.05/71,&'')+-)-/./,-'('1,9-342%&*+.+$$*)'&'()6*324.134*3-0./.(,/54651-....,(-()&.%+684''''(1,*'%%''
@93d6bd1b-5a2b-4e77-b68c-fe880ccbb410 ch=218 read=147773 start_time=2019-12-13T17:51:24Z barcode=BC01 runid=2c9cf7bc05858273f10e7d7ec552fc0bd742dc3e
CCGGTTCCTTGTTGCGACTTCACCCCAATCATCAATCCCACCTTAGACAGCTCCTCCCTTTGCGGTTAGGCCACCAGCTGGGTGTTATCAACTCTCGTGTTGTGACGGGCGGTGTGTACAAAGGCCAGGGCAATATTCACCGCGACATGCTGATTCGCGATTACTATTCCAGCTTCATGTAGTCAGTTGCAGACTACAATCCAGACAGAATGGTTTTATGGGTTTGCTTCACCTCGCGGCTTCGCTTCCCTCTGCACCATCCGGTGCCCAGCACGTGTGTAGCCCAGGTCATAAAGGGGCATGATGATTTGACGTCATCCCACCTTCCTCCAGCTTGTCACTGGCAGTCCTTCGGTCCCCAATAATGATGGTAACTAACGATAAGGGTTGCGCTCGTTGCGGGACTTAACCAGCATCTCACGACACGAGCTGGCGACGATGCCTTTCCACCTGTATCTCATATAGCTATCTCTCCATCTCTGGAGCCTTTATGAGTATGTCAGAGACCTGGTAAAAGGTTCTTCGCGTTCAGATTAAACCACATGCTCCACCCAGCATGCGGGCCCGTCAATTCCTTTGAGTTTCATTCACTTGCGGGCGACACTGCCAGGCAGGAGTACTTATTGCGTTAACTGCAGCACTGAACTTTGACATCAACACTTAGGTATATCGTTTACGGCGTGGACTACTAGAGGGTATCTAATCCTGTCTTGCTTGCTCCCCACGCTTTCGGGACTGAGCGTCAGTTACGCGAGCCAGATCGTCGCCGCCGCCACTGGGTGTTCCTCCATATATCTACGCATTTCACCCGCTACACATGGAATTCCACGATCACTCCCCTGCACTCTGGCTGCCTGGTTTCTATGAAACTTACTGAAGTTAAACTTCAGGCTTTCACCACAGACCGCCGCCTGCTCCTCTTTACGCCCAATAGTTCCGGATGGCAGCATACCCACCATTATTACCGCGGCTGCTGGCGTAGTTAGCCGTGGCTTTCTAATAAAGTACCGTCACTCGGCTGCCATTTCCTGTAGCCGCCGTTCTTCCTTTATAACAGAGTTTACAATCCGAAAGCCTTCTTCCTTCACGCGGCGTTGCTCCGGTCAGGGTTTCCCCATTGCCGAAATTCCCTACCTTGCCTCCCGTACAGAACAATATCAGCACCAACAGAAGGTTAACACAAAGAGACGCAAACCAACAATGGCACCAGCAATGCGTAACTGCAA
+
0,+/.:0)*+%13&0.-,+4-0-530*2.00773;-26-,3/..)-(---//37049)03**311*3)/+3)(1)()**54/-./6011/1-,*&%'((&,)))+0266314,.4*53468*0604(/*(*&&*+1;556;8:5211004664674,-.-01--'***,((#*.5-,-+-31/2&+(91639831/45783-**00(*,+03574;,25:<35;<14650/1:86/.)423:2005+96*('**+*/23::6(%+(//)(*+)01123331/0/('*3--+/07(+.:-.6.-...39<:///4599.:00*68269916(*(,*.,/0,//-6-,-00$%/%-(&'&)%*)',+++,226020/-31---++&*/1-5697880//9.41740*/*-&--+)/221/.+.235271315548355-,,+&.)$''+-,1702656683+()+,2347888959:3310),4;21233::0+,'')++),.,')+-,0('**/2-**-8<89<:333213((,.-/251910125521,'-)(((+%+'0+1+-1)',-.77:6/,42,+0/;;646:.*+--.0'+(*)(*)-.',&&.,.%)&%*++,/2./800,5-:.99720120:8979337+++5055--0+,+*)+,+,(**,/4:9.0-.-/+03.01-46/1'-).004321501..(($)+''*&'),-13,'*(+2302'8864222//-/+'4-:,2-+*&&,/1/122(.-)+'$%,)1/&.(*5(*+;;:655:1413487325460)6--,27)&((((+*-252.(,&2)*+*-./)(%-0/-+65././1+422/4666809/+(%%%(*&'''),14:54/;092(&*(%-653;823722218777%%%')(%&&*,/,//:5,///10-3/,&450-2129451-'-''&+-(&/+'-+,-:+-2+,/33657702/**,14633791915+++-*./1/294)/+-5661'&'&1&))'0,16<:5644-.-11..)(18*.*+&'.*(*-,1))+-.83+,.3630&&()$'%%*&-,195<8-.,..64-22*+*.)-.34,160-6,,-+*(0--24+*+/+,//)'')('((,3-/9.(.()&(&&-+,/026/+,+0//10((0,/30.2-,,34:1)%(-4$3%)')&-)+*)#%)**141250:0'.,*,%&'#$$&
@3d256ddb-3f85-47c9-8150-10fb9b109581 ch=116 read=226672 start_time=2019-12-13T17:51:22Z barcode=BC01 runid=2c9cf7bc05858273f10e7d7ec552fc0bd742dc3e
TTGGTTACCTTTGTTTACGGCTTCACCCCAATCATCAATCCCACCTTAGACGGCAGCTTCCTTGCGGTTAGGCCACCGGCTTCGGGTGTTATCAACTCTCGTGGTGTGACGGGCGGTGTGTACAAAGGCCGAGAACGTGATACCGCGAGTATGCTGATTCGTTACTAGCGATTCCAACTTCATGTAGTCGAGTTGCAGACTACAATCCGAACTGAGAATGGTTTATGGGTTTTGCTTCACCTCGCGGCTTCTTCCCTCTGCACCATCCATTGTAGCACGTGTGTAGCCCAGGTCATAAGGGGCATGATGATTTGACGTCATCCCCGCCTTCCTCCAACTTGTCACCTGGCAGTCTCATAGAGTCCCCAACTTAATGATGGTAACTAACGATATAAGGGTTGCGCTCGTTTGCGGGACTTAACCAACATCTCCACGACACGAGCTGACGACAACCATCCTACCTGTATCTCATATAGCTATCATCTCCATCTCTGGAGCCCTTTATAGTATGTCAAGACCTGGTAAAGGGTTCTTCGCGTTGCTTCGAATTAAACCACATGCTCCACCGCTTGTGCGACCCGTCGAGTCCTTTGAGTTTCAGAACGTACTACTCAGGCAGGTACTTATTGCGTTAACAGCACTGAACTTTGACGTAACGCAGGTACTCATCGTTTGCGGCGTGGACTACTAGGGTATCTAATCCTGTTGCTCCCCGCTTTCGGGACTGAGCGTCCGGTTGCAGGCCAGATCGTCGCCTTCGCCATGGTGTTCCTCCATATATCTACGCGCATTTCACCGCTACACGTAGATTCCACGATCCTCTCCTGCACTCTGGCTGCCTGGTTTCTATGGCTTACTGAAGTTAAGCTTCGAGAAACTTCTGCAGACCCTTGCTGCCGCCCTGCTCCCTCTTTACGCTTAATGGTGGATAACGCTTGCCACCTACGTATTACACCGGCTGCTGGCACGTAGTTAGCCGTGGCTTTCAATAAAGTACCGTCACTCGGCTACCATTTCCTGCCGCGCCGTTCTTCCTTTATAACAGTACAATCCGGAAACCTTCTTCTTCACGCGGCGTTGCTCGGTCAGGGTTTCCCCATTGCCGAAAATTCCTACTGCTGCTGCCTCCCGTGAGGAAC
+
7.---3+.103))39111+(*+2971:8,/-/031/,4()80-0502-.0)*((#&(2:6406/00916&./66**,++*36.,-+**/,,+5/),,,,.+,4-.97854/+2-/2012-.0062*+*,)'%'').-.$'*'*-)/''&&-65677776,)&3*++/0--(7-/-1/.1712403*//1./0/,*)''765698::6/'&,+$')3497709:6+117.9:2.'*,6257:896-0,,10..61<623555469787:-4+('#%&&)(/10-+*+*5+&.)23-.,-)24)*./458724:4-/2566790290*-34:6./-(/(,-/-00+-&%&*++.-/(*,000/1-3-+&-*'&&.+-++.,5.,3-/083221/*,1-/20:25)(+)*/4-+.+4+./034+30),300102(%(,.11234..---4427999;7,0$$#+--))*)*),'+),+*-2269.3235&/-01878.-(080197./(,///-.-,0.+,),,147:*,*.4;:9;/..-.,()-+3132062<6:3./,/36//0)++*)'')*+/'#%((%./'*)*))'+.,/88;2)%%'**)1.3.--./')/4$,&''+,1/.;.--17100+-///678:58;900-)*,3,$(%*)))-///:882;,%*/5111541/-''%#16*/053-/30340+37040634,(**1-'*21-.0/(--022,(019.2'/0-/.127768:5686:5%&*+,+(6-.:93228-0..064.)-,/+/22<0-(1-0053/&*)+0/3423-*+,/11++,,-,+)*&()+.'23///1*.54;94002('$)*),3./++011(*+384-.&(,)'',)*&()),.7/.5013757147+*..-.7-).090,,*)%$***'(-&'+,.*-))2-*-.)-/0/210-1*'(%'*)--//1,1*)',,339682223100-)*+)))+'2:5(1*,7888/032.(++*-//5<1/****((+-/536;633/'(./,-.6/)&$%*/.-041+.4+07:<55,/*2/.1/0)0/-+1()+17;:7*22.-91.6;3.190451/9:6-5-2**-*')'')++.4.78(*6+(.','*
@6a4cb111-b03b-4945-a1d6-743648f8041b ch=390 read=107834 start_time=2019-12-13T17:51:09Z barcode=BC01 runid=2c9cf7bc05858273f10e7d7ec552fc0bd742dc3e
CCGGTTACCTTATTGCGGCTTCACCCCAATCATCTATCCACATGGGCGGCTGGCTCAAATGGATTTACCTCCACCGGCTTGGAATTATTCCGAAACTCTCGTGGTGCTGACGGGCGGTGTACAAGGCCAGGAACGTATTCCGCCGCGGCGTGCTGATCCGCGATTACTGGCGATTCCGACTTCAGCCAGGCGAGTTGGCCTACAATCCAGACCTGAGACTGGCTTTAAAGAGTTAAACTTGCCGTCCACCGACTCGCGACTCGTTGTACCAGCCATTTGTAGCACGTGTATGGCCAGATCATAAAGGGGGCATGATGATTTGACATCATCCACCTTCCCCTCCGGTTTATTACCAGCAGTCTCCTTCGATGCCCAGCTTCGTGATGGCAGCTAACAATGGGGAGGTTGCGCTCGTTGCGGGACTTAGCTGGCATCACGACCACAGGCTGGCGACAGCCATGCACCGCCACCATCACCCCTCATCGAAGCTCTATCTCAGGCGGTCAGAGGGATGTCAAGACCTGGTGGAGTTCTTCGCGTTGCTTCAGATTCGACATGCTCCACCCACAGCATGGGCCCCAAATCAATTCAGCACAGGTTTTCAGCCTTGCGGTCGGTCCGTACTCCCCAGGCGGAGTGCTTAATGCGTTAGCTGCGGCGCAGGTCCGGAAAGGATACAACACCTAGCACTCATCGTTTACGGCGTGGACTACCAGGGTAAATCTAATCCTGTTTGCTCCCCACGCTTTTTTCAGGCCTCAGCGTCAGTACAGACCAGAGGCCGCTTTCGCCGCAGTGTTCCTCCATACTTATCGCATTTCACGCTACGCGATTCCACTCTCCTTCTGCACTCCAAGTTAAACCCAGTTTCCAAAGCGTACTATATGGTTAAGCCACAGCCTTCTAACTTCAGACTTATCTAACCGCCTGCGCTCGCTTTACGCCCAATAAATCGGATAACGCTCCAGGACCTACGTATTACCGCGGCTGCTGGCGTAGTTAGCCCGTCCCGCTTCTGGTAAGTTTACCGTCACAGTGTAAGACTTTCCACTCCTCGCACTCGTTCTTCTCTTACAGCAGGGCTTTGATCGAAAGCCTTCTTCCTCCGCGGCGTTGCTCAGTCTTCCATCCATTTGCCGAAGATTCCCTCCCGTAGG
+
*/'-.8.2453*0-(,(00/32(+56--,++,../++3)&)'+',/))1+./8445')+0.0,/31*-423**4--*)('&&$$*%%((')('.0,.1-/06(23,&())/.35-161//,,0+02.4(202///,+2,,%#)*)+/630(*-566726./-0/9/.,)/--+41/6*+/0;2)%&#%)+')'*,),*/2/225;49(''*8.*+56/-.5.22:9-1)(&%++-+('%%(.,(*,**13+-344()0/212.+3.0/38./49,01+&+&**$*(-*+(*+3+3)+%/.')&('.588,.13/-,,'11*)./%000+3*&+62606//.5.1.293.(*%.'&(*)+20.0'*.**'**561/''%)$#&%%*-'&$%&(,&--6.076+%+)/3120778406-+%060**')(,'&&)'()%',+.(')(000,0*0-).*(,9--,,,2/'*&')))010+9-*(+$%'%&''&44456.,)$'())724.,).7.861120,+&')*%'.(+(*0;757*),((1(-,/,()'-'$&'+$%#$'38+/3*(+%''%('++,/+(+11.0288;8..,'*&*+.96+()&)(++)*/5,)'()*.(*+-,6330+/23(0%')))-,20/01/,3/*,,./.-,$('+*+.'-,-7/-2-*)&(&)+130+)*%,.026744:.)+(-(().3378354.62-,))(',*.01896505*'))52/-(*)+5.6-5*.%%2575,+(*(,*)#.),-79/:+(&&*+.,--880/8:&/'-+04;7615343../+)*+*-(6;8+-0/11./'*+,,6.1-014.0++/0*(+$'*1)-(*,.2..,++*0/<3/1./)&()-+-/22()%''---+.0*+().*%'%%*((3*1)*0788534&/*38)+)(%(&./2)*-/+)++-5,.,-'***-.:41.'.-3/9''9<89:62747,7,+27-,*,*011,1(('').073/23&%+,4)%&2./.,.+*'+*44).5/141-)+*(%'')*)&((,.&*,-')*'.(,,./4513;62.1/+.0(1,+',)*'%)+).)+/.'.129..,.*,,,')+21435000.'.-+*+,*(%.,,09401/-*-)).')('%*+)*--2/
@4eb4639c-5060-4e9c-85e3-caf51f8540ed ch=269 read=104350 start_time=2019-12-13T17:50:48Z barcode=BC01 runid=2c9cf7bc05858273f10e7d7ec552fc0bd742dc3e
CTCTACGGAGGCAGCAGTAGGGAATTTTTTCGGCAATGAAGCCTGACCGAGCAACGCCGCGTGAAGAAGGTTTTCAGTTGTAAACTGTGCAAAGGAAGAACGGCGGCTACAGGAAATGGTAGCCAGTGACGATACTTTATTAAGCCACGGCTAACTACGTGCCAGCAGCCGCGGTAATACGTAGGTGGCAAAGCGTTATCGGAATTATTGGGCGTAAAAGAGGGAGCAGGCGGCAGCGGGGTCTGTGGTTAGCCTGAAGCAACCAGCAAACCGTAGAAACCAGGCGGCTAGGTGCAGGAGAGGATCGTGGAATTCAGCTATTGTGGCGGTGAAATGCGTAGATATATGGAGGAACACCAGTGGCGAAAGGCGACGATCTGGCCTGCAACTGACGCTCAGTCCCAGCGTGGGAGCGATAGATCACCCTAGTAGTCCACGCCGTAAACGATGAGTACTAAAGTGTTGGATGTCAAAGTTCGAATGCTGCAGTTAACGCAATAAGTACTCCGTACAAGTAATTACGTTCGCAAGAATGAAACTCAAAGAAATTGACGAGGGCCCGCACAAGCGGTGGAGCATGTCGTTTAATTCAAAACAGCGCGAAGAACCTTACCAGGTCTTGACATATAAAGGAAACAGAGATGGAGGATAGCTGCCATATGAGATACAGGTGGTGCATGGTTGTCGTCAGCTCGTGTCGTGAGATGTTAGGTTAAGTCCGCAACAGGCACAACCACTTATCGTTAGTTACTACCATTAAGTTGAGGACTCTGGCGAGATTTGCCTGGGTTAACCAGGAGGAAGGTGGGGATGACGTCAAATCATCATACCCCTTATGTGAGAATACACGTGCTACAATGGCTGGTACAGAGATGCAATACCGCGAGGGTGAAACTTTAAAACAGTCTCAGTTCAGTTGTAGTGAAACTCGCCTACATGAAGCTGGAATTACTAATAATCGCGAATCAGAATGTCGCGGTGAATACGTTCAGGTCTTGTACACACCGCCCGTCACACCATGAGAGTTAGCAATACCGAAGTCCGTGAGCTAACCGCAAGGAGGCAGCGGTAGAGATCAGCGATTAGGGGTGAAATCGTAACAAGGTAACCGG
+
)+0+*,(/$'+/-.3'00',,&*++2685,+)+,///-*-%24)+15302)0344*)''&(-,*,(*)(,,43/.*-//)&.5-,+')&)+3(/*0'(.2/'43.70/&*()(*(')25,)+3,%-++,+''($)040-1334).,%'*)/.1,((,-,0/485680+2,&'%$(&&+&,,)&+('*7/-3'&,-+8-(.141/2-(,,).2--*/86+)(*.+(++-.475;95,6&58433354)'+&('*.2.0-%(+.*&&)+*.(*-343/282193364'.+-)*+-38.8*(+&*4/23/3,&.)1..$&$&$.''$')*400.4;548871737765*06/.4++0008624-)$$'))*(*(,,,+/01002/4-11//)*--1-.,+'+,.20&()++,)')'))(%'(++&#*+($()326874)-,-0243;862//0/13159;:,-:99<9;99/67)5***52-2+-(()()&&2-4-74*5((+(('&)-//(''+*'%)'(+'&)//52,.,+(-524071/1487*&((+)3/680%44+./)'**,+3,..5542.,,++((%*088/:6;40054,*(*&'*+1/151%***3:),*..25210(($%&)(&&(+*/)((*,:::104./,*)('%&(,01430321241440695665-/43+,.-,7-/125651455552/69518$*)056-+,,,*-0/0*())$$&%%&'(*-,./248%').*)(*0745155*1)*'/,3325)(*)(&'&&),(.02.5//312,2+-4..0+3-330-.'..16877879/,+./,%&',0/,-0'(%(&&%%)&&())-/132132:404445.-+.+,//01985:677;781,-.*%$(2-./;96;:22'*+849./248$*).**%%&)+95358*)'$%%'*+0.)()'(&%))'(+)*+)1.6*-34:684..,/(24683-6,,5.,0-.75+,-..151101//-06)+((&,+)+(*-'')))'*0.&,,/+)(-*&%(',-44654/-020-)&((&+)(%$&$''&,''$')$('$''&'/-&,**&&(&(('/&.''')/*756:7860
@000616a4-34a4-4999-9b24-1b0abd8cdc86 ch=211 read=122541 start_time=2019-12-13T17:50:12Z barcode=BC01 runid=2c9cf7bc05858273f10e7d7ec552fc0bd742dc3e
CCGGTTACCATACATTTACGACTTCACTGATCATGAACAAGTGGTAGAAAGCGCCCTCGAGAAAGTTAAGCTACCTTTTTGCAACCCACTCCCATGGTGTGACGGGCGGTGTGCTACAAGGCGGGGCGTATTACCGTGGCATTCTGATCCACGATTACCATTCCGACTTCATGGAGTCGAGTTGCAGACTCAATCCGGACTACGACGCACTTTATGAGGTCCGCTTGCCTCGCGGAGTCGCTTCTCTTTGTGCGCCATTGTAGACAGCGTGTGTAGCCCTGGTCGTAAGGGCCATGATGACTTGACGTCATTACCTTCCCTCCAGTTTATCACTGGCAGTCTCCTTTGAGTTCTGGCCGGACCGCTGGCAACAAAGGATAGGGTTGCCGCGCTCGTTGCGGGATAGCAACATTTCACAACAACACGAGCTGACGACAGCCAATACTGTCTCACGGTTCCCGAAGGGCATTCTCATCTCTGAAAACTTCCGTGGATGTCAAGACCAGGTAAAGGTTCTTCGCGTTGCATCAGATTAAACCACATGCTCCACCGCTGTGCGGGCCCAAATCAATTCATTTGAGTTTTAACGCTTGCGGCCGTACTCCCAGGCAGTCGACTTAACGCGAATTAGCTTTCGGAAACCACGCCTCAAGGGCACAACCTCAAGTCGACATCGTTTACGGCGTGGACTACCAGGGTATCTAATCCTGTTTGCTCCCCACGCTTTTTTTAGCACCTAGATCTTTCGTCAGGGGCCGCCTTCGCCACCGGTATTCCTCAGATCTCTACGCATTTCACCGCTTCTGCAGAATTCTACCCCCCTCTACGAGACTCCAGCTTGCCAGTATCAGATGCAGTTCCCAGGTTGAGCCAGAGTCACATCTGACAACAAACCATACCGTGCGCTGCGCCCGGCATTCCGATTAACGCTTGCACCCTCCACGTATTACCGCGGCTGCTGTGGCGCAGGGATTAGCCAGTGCTTCTTCAGCGGGTAACGTCAATGAGCAAAGGTATTAGCGCCGCTTCTCCCCGCTGAAGGTAGCACTTTACAGCGAAGGCCTTCCATACACGCGGCATGGCTGCATCAAAGGCTTGCGCCCATTGTGCAATATTCCCCACTGCTGCCTCCAGTAG
+
.,1.2)$+&%&&($),.*,/24597,-))+24./+((*.3*1./,'$)(+),017,,1'%%(*'()+0++,.0/-')+))&.,'/80-/3094-.33/..,-67::9888,+)('$%*)-.-(0,%'%)&*&(10793;333830//63*)**62;.,)&(/,4.*0020(+,.),,0/,4)5,0),/0.4):.3)6+//-.4464'.$'+31156+2**,.+++**,)*-++,'&*,.,05/02+3+($((45:<490)(%(&%()*&)'+,///0:8018::3+7-+/71978--.-,/-2-/1663((++286161''+.-.1<-,-<37522/'110232184/,.0**$(%.(4./0.()&**3/+,08+-.5*))//04*-&(*-.45335011;82%%$&'/*3292--/0.*/---/('.113415.7/)*)+&))-015751/11:9416*)(&))'('*1/.+*++-312.780,4137467<::38755478;233028,+7-<:9<;78643,1-07,*/,6*;865)*,.1441+)*,&(&(&&(&+./6-'()+,2/2/*(+//-.-9;</892&'.)*,.54805/0//9.,-91+----411322/)+%&)--+/,,)-,'&)(%/3,0.0741(+-34//0.1-3/7(8*778264766171'+.520+3,*,205813)&,),/5/:007705;.*-,011,%)*++++,+)%"$'&/*(&%%'($&(+--1)*86,76/26297570*60.-.03:2311()-///52*/-/,2671242(('0&$$'%)'')('),/18230,/2-1'(.0308**())4599233455+,/244799;89,0+2-70-,-&$%%%'(',+-10252302/3547))(%(((+4)),&(&/0)'%$&-0,&(,263622304(+(/4/--0%&'*215*3;5.5..)))(+$(++*-*+*)%+++-.6&/--,2,*121%002820/447872;22/--12)*&+()+'%)')*(*+)(*-39+)--)+)&''&'(#&%'%&)**.007*6.54+*%%(,,'+'*.1/1,0,,*.//,,*+&*),+2,/499.&+*')%)(/,299177+(*,/1/../,/'$%)+5
@36b75079-b989-4500-85ba-baf9f08d794e ch=349 read=99579 start_time=2019-12-13T17:49:49Z barcode=BC01 runid=2c9cf7bc05858273f10e7d7ec552fc0bd742dc3e
CTCCTACGGGAGGCAGCAGTGGGAATATTGCACAATGGGCGCAAGCCTGTTCATCATGCCGCGCGTGAAGGCCTTCGGGTTGTAAGAGTACTTTCAGCGGGGAGGAAGGGAAGTAAAGTTAATACCTTTGCTCATTGACGTTACCCGCAGGAAAGCACCGGCTAACTCCGTGCCAGCAGCCGCGGTAATACCAAGGAAGTGCAAGCGTTAATCGGAATTACTGGGCGTAAAGCGCACGCAGGCGGTTTGTTAAGTCAGATGTGAAATCCCCGGGCTCAACCTGGGAACTGCATCTGATACTGGCAAAGCTTGAGTCTCGTAGAGGGGTAGAATTCCAGGTGTAGCGGTGAAATGCGTAGAGATCTGGAGGGATACGGTGGCGAAGACGGCCCCTGGACGGGTGACGCTCCGGAGTGCGAAAGCGTGGGAGCAAACGAGTTAGATACCCTGGTAGTCCACGCCGTAAACGATGTCGACTTGGAGGTTGTGCCCATGAGGCGTGGCTTCCGGAGCTAACGCGTTAAGTCGACCTGGGAGTACGGCCGCAAGGTTAAAACTCAAATGAATTGGCGGGGGCCCGCACAAGCGGTGGAGCATGTGGTTTAATTCGATGCAACGCGAAGAACCTTACCTGGTCTTGACATCACGGAATTTTCCAGAGATGAGAATGTGCCTTCGGGAACCGTGAGGACCCAGGTGCTGCATGGCTGTTGTCGTCAGCTCGTGTTGAAATGTTGGGTTAAGTCACAGCAGGCGCAACCCTTATCCTTTGTTGCCAGCGGTCAGCCGGGAACTCAAAGGAGACTGCCAGTGATAAACTGGAGGAAGGTGGGGATGACGTCAAGTCATCATGGCCCTTACGACCAGGGCTACACGTGCTACAATGGCGCACAAGAGAAGCGACCTCGCGAGCAAGCGGATCTCATAAAGTGCGTCGTAGTCCGGTTGAGTCTGCAACTCGACTCCATGAAGTCCGGAATCGCTAGTAATCGTGGATCCAGAATGCCACGGTGAATACGTTCCAGACCTTGTACACACCGCCCGTCACACCATGGGAGTGGGTTGCAAAAAAAGTAGGTAAGCAACCGGGAGGCGCTTACCACTTTGTGATTCATGACTGGGGTGAAGTCGTAACAAGGTAACCGG
+
,/00.00.-1)+0/0231124;7243/://-///3015+)$--7+3831))&$%+),,32/0/--)')+(/.9758*:558-)*.'(&**.064/+)*+-2.,-3.,-1)(%&*-3.*/+2,01230;0,08854621220800:1-/&+%*)(%(1382;2/11/05;79::;421/.353-5,'2)''*'-*&()(+.65:9334/1-3-/+//+0,,-02432474;1--('$++225-.7-;<</4859/55()0331*/5/+397+.77454317.0-3.4/.69999984345021:124*&'(*+*-,/29759,*,448-0,.,0*6,,5972+(,+-5421:,++;9:1-*&*-//91-.6+//(1++.153.2.,)*/+384.+/441+)*)++02526'&,&&)--')+)'(+94/.)**.4-*&%().,,5555;3/1874546.*,-5;989;443341442/*%&+,*-10:,1*/8,$'%&(++/249436.'1,--.05:577608/1.666422,-1,*)*-0415,1101062834.-,,55;92/''+&-'7'59:,25++.././662;334'+,-.(+02298,9861-*--76.722./5.09886846<9:99969536734+,,*%'(*88+'()+,-474.-8.)4),22983;8786603-&-+13,(+1363/-+++-/,*+&-($)/,.0035459:9/9,.7//4373964:751.3$(*(80-(+.:978:*(.*-//3:0.4<5772244;1-%)+(3:916225+-&1+'+/.22::10/..12999281+,.+..1137:1.04677894,-/./43+-*248)&&$%&'-/-187/.)(%''-.54/+,)&+.,))&%&)%(%&(*/03,%(.-2000/2:2.++/,88845391.3486676966-1()()*''')-076563355/2/27.-224---+))',./001/.215123::3214()**0,,81+.+//15;...-324(&-)1+...-/.,,+/726;3/00),-16584;-***&2.39/22;:65/--.,0/),'$'**(',4,'-5.,-20/79065;954461:11057986/4.,*-',')(+-/,4/--.36484.
@20b990c1-9cfa-4a17-9aaf-601b7ab59e35 ch=323 read=105882 start_time=2019-12-13T17:48:54Z barcode=BC01 runid=2c9cf7bc05858273f10e7d7ec552fc0bd742dc3e
CCGGTTACCTTGTTGACTTCACCCCAGTCATGAATCACAAGGGAGTGGTAGCGCCCTCCCGAAGGTTAAGCTACCTACTTCTTTTGCAACCCACTCCCCATGGTGTGACGGGCGGTGTGTACAAGGCCCGGAACGTATTCACCGTGGCATTCTGATCCACGATTACTAGCGTTCCGACTTCATGGAGTCGGGTTGCGAACTCAATCGGACTTCCGACGCACTTTATGGGGTCGCTTGCTCTCGCGAGTCGCTTCTCTTTGTATGCGCCATTATAGCGTGTGTAGCCCTGGTCGTAAAGGGCCATGATGACTTGACGTCATCCCACCTTCCTCGAGTTTATCGCACTGGCAGTCTCGCTGAGTTCACCACGGCCGGACCGCTGGCAACAAGGGGATAAGGCTACGTTGCCGGGACTTAACCCAACATTTCACAACACAGGCAGACGACAGCCATTGCAGCACCACCATCCTCACGGTTCCCCGAAGGCACATTCTCATCTCTGAAACTTCCGTGGATGTCCAAGACCAGGTAAAGGTTCTTTAGCGTTGCATCCCGCA
+
8-+(/,)/-6-'-''&*)1*+-261,.26+/,+44402-(%''$))/.-))*+,7(,271*+'1,342+)+,-20/.699/756+.-.(26.$'(.<:-)717865446'7676:6,+'*.88/48/8'.*/,/)/*+62238274:65627)*,::9341.31./...0.2820.,23:3)..2+---)*)2,),)*4335+1-0+01*%%'(-$/&*&)*--$-&+0)(+-//70/04/-*)'&))-+-/4/2-04-%#)-*+*-++2-.-//0'/+*++,.074/06950222,+0159+,-.-/-,/--0545540:91,796:2+,+'%*)83/13)2'*),$%'28656&&))(1/2.$%'&(*/++0;5874311522/4//'/.-,,'%$$$$#&(,:-0+*6999-7,)+)&+2/)14(()*1/3140202$),11/4++,4-7-&-+*1,.,%&%$'.'((#)%**8478**15+//,,,0864646602+-%%$'/(04-.6:7876:'0+2349315/3;(-+9:.0.(&)+009,/.03+'#&%
@32ac7d7d-ed91-437f-bdaa-7b570393c930 ch=124 read=216491 start_time=2019-12-13T17:48:50Z barcode=BC01 runid=2c9cf7bc05858273f10e7d7ec552fc0bd742dc3e
CTCCTACGGGGAGGCAGCAGTGGGAATATTACAATGGGCGCAAGTCTGATGCAGCCATGCCGCGTGTATGAAGAAGGCCTTCGGGTTGTAAAGTACTTTCGAGGGGAGGAAGGGAGTAAAGTTAATACCTTTTGCTCATTGACGTTACCCGCAGAAGAAACACCGGCTTTAACTCCGTGCCAGCAGCCGCGGTAATACGGAGGTGCAAGCGTTAATCGGAATTACTGGGCGTAAAGCGCACGCAGGCAGTTTTGTTAAGTCAGATGTGAAATCCCCGGGCTCAACCTGGGAACTGCATCTGTGCTGGCAAGCTTGAAGGTCTCGTAGAGGGTAAATTTCAGGTGTAGCGGTGAAATGCGTAGAGATCTGGAGGAATACCGGTGGCGAAGGCGGCCCCTGGACAGACTGACGCTCAGATACCCAGCGTGGGGAGCAAACAGGGTTAGATACCCTGGTAGTCCACGCCGTAAACGATGTCGACTTGGAGGTTGTGCCCTTGAGGCGTGGCTTCCGGAGACTAACGTTAAGTCACGACCGCCTGGGGAGTACGGCCTGGGGTTAAAACTCAAATGAATTGACGGGGGGGCCCGCACAAGCGGTGGAGCATGTGGTTTAATTCGATGCAACGCGAACCTTACCTGGTCTTGACATCCCACGGAAGTTTTCAGAATGAGAATGTGCCTTCGGGAACCGTGAGACCAGGTGCTGCATGGCTGTCGTCAGCTCGTGTTGTGAAATGTTGGGTTAAGTCCACAACGAGCGCAACCCTTATCCTTTGTTACCCAGCGGTCCGGCCGGGAACTCAAAGGCTGCCAGTGATAAACTGGAGGAAGGTGGGGATGACGTCAAGTCATCATGGCCCTTACGACCAGGGCTACACACGTGCTACAATGGCGCATACGAAGAAGCGACCTCGCGAAACAAGCGGACCTCATAAAAGTGCGTCGTAGTCCGGATTGGAGTCTGCAACTCGACTCCATGAAGTCAGATCGCTAGTAATCGTGGATCAGAGTGCCACGGTGAATACGTTCCCGGGCCTTGTACACACCGCCCGTCACACACCATGGGGTGGGTTGCAAAAGTAGGTAGCAACCTTCAGGAGACGCTTACCGCTGTGATTCATGAGATGAGAAGTCGTAACAAGGTAACCGGAG
+
,.1101247:-*-41/232/3*'&++0-2/)+*3--85/-1345563//1/--.1815*.++-15455534,&*)'1,3475)7-0-),/53+-,)./*+3&20.((+*-,*-)%(&+83*+0..-+-1.34..076''*/-6132-230*/*,1.%,)'(*.602+%''++-..65879,++*)-/-1406-/-'),+2455468:99:85:4910)-/,6-678;<99770<7//02-..10794,52;:,-+8-9+29*,.:7666;8.247.3024477712--5.3115220/1/.'#%(%((,))*/)).,*21536774+'./*-0(3*541)28440)3345+*22*-.;:9300//3446--/+-60/00.0.633..2+4.442;72+0732%)+-/000/10/()(*(20,*,.11728*'+,8:+2,.0*.3,)0064<6*-:965785/0/198::9*.,*+,7787.3-2-..2-;.2057'())*261450843604/3('&)*....)4.6/9.%'*-:837:6455)()*,/(1.9-0,*),11775/466;0//3405100++.65+,28.+,),'2(+/;861',,111--0,45797:/-,..9:850--)()/-/,/937893931./0/06-'1*,*,*04:534,)-*)++0624759;8894;3402600.-../-*070.,((*+-2973421055455565533;13-86.,13<6;96:54/*6-'*1,700+.07485:4-70.1-/2-*01'+-('.+3-*4*1+1-5;9-7114(*%('''*/:011..01;:99:1-/.-6-804::1-6787732*.+/4455033946)**()+,3<67983-,,)*&(,-05758:9:8:96.,,,-,0*%&*)-77474.-()'((*.2()*-++355556:7/,16885877768..)3+3644,.//49231//-/(--474707/.,5()+622650232622297:877**),-187/3/77244203263341+1-..+1,/143314977<9347-.-.,/4,1))+*+-/-1;2134/)',*3/.*(('4.4361'61*-%+*),*%**'))02546/,)*'&&'%((%)**/05772-.4+515::9860'
@4b08858f-bdc8-4a8a-8c28-ea7a10330c6d ch=211 read=122393 start_time=2019-12-13T17:48:28Z barcode=BC01 runid=2c9cf7bc05858273f10e7d7ec552fc0bd742dc3e
CTCCTACGGGAGGCAGCAGTGGGGAATATTGTACAATGGGCGGCGCAAGCCTGATGCAGCCATGCCGCGTGTATGAAGAAGGCCTTCAGGGTTTGTAAAGTACTTTCGGGAGGAAGGGAGTAAAGTTAATACCTTTGTCATTGACGTTACCACCCGCGGAAAACACCAATAACTCCGTGCCAGCAGCCGCGGTAATACGGAGGTGCAAGCGTTAATCGGAATTACTGGCGTACTGCAAAGCGCACGCAGGCAGTTTGTTAAAGTCAGATGTGAAATCCCCGGGCTCAACCTGGGGCTGCATCTGATACTGGCAAGCTTGAGTCTCGTAGAGGGTAGAATTCCAGGTGTAGCGGTGAAATGCGTAGAGATCTGGAGGAATGCGGTGACCCCTGGACGAAGACTGACGCTCAGGTGCGAAAGCGTGGGGAGCAAACAGAGTTAGATACCCTGGTAGTCCGCCGTAAACGATGTCGACGGAGGTTGTGCCCTTGAGGCGTGGCGCTTCCGGGCTAACGCGTTAAGTCGACCGCCTGGGGAGTACGGCCGCAAAGGTTAAGAAAACTCAAATGAATTGACGGGGGGGCCGCACAAGCGGTGGAGCATGTGGTTTGTTGATGCAACGCAGAACCTGGTCTTGACGCATCACGAGTTTCAGAGATGAGAATGTGCCTTCGGGAACCGTGAGGACAGGTGCTGCATGGCTGGCGTCGTCAGCTCGTGTTGTGAAATGTTGGGTCAAGTCCGCAGCAGGCTGGCCCTTATCCTTTGTTGCCAACGGTCCGGCCGGGAACAAGGGAGACTGCCAGTGATAAACTGGAAGGTGGGGATGACGTCAGAGTCATCATGGCCCGCCCACGACCAGGGCTACACGTGCTACAATGGCGCATACAAAGAAGCGACCTCGCGAGAGCAAGCGGACCTCTAAAGTGCGTCGTAGTCCAGTTGAGTCTGCAACTCGACTCCATGAAGTCGGAATCGCTAGTAATCGTCCAGAATGCCACATTGAATACGTTCCGGGCCTTGTACACACCATACGTCACACCATGGGAGTGGGTTGCAAAGAAGTAGGTAGCAACTTCGGGAGGCGCTTACCACTTTGTGATTCATATGACTGGGGTGAAGTCGTAACAAAGTAACCGG
+
0030..0*95-04*065526,.70,64.9---773734:701('%(/1)033210)*)(/,541895444456830/*,,*--1444'(),+3,+12:0031,4:-+'1+&+/-,+2,')+-;2,2,3,..2,07,&(+//2/-0022-/3*,1(&(')--,,)'.)%&&,-+,53.1655,0,++3)//411272122-*-)'0,6*),+,/3024/7/1.2,.).*'(*''%%*,24*,/.+,(*'+77.78;;-1/92,-2722)()(%(0-)+34+-64713-30/0163-($#&)+30/341408.-0,$%',))+,-24659*'-1,))(0*.,3()37431,,,,945.83--5987/+)++.880)++(70)/(+&(%/511),566+--**/&(+/*--0)2788/,*+,()*)*,.,',03;,4,+%&,7,.2668:))/:533/5'(.5457;15122&2653507.1.0/+/,-/(&1)22;9907/.')*,+&.*&()811/31/90.+-.-1065675813(('**42/:4+,52--)+''($,+(*,14593/.+'.(*+5..4;;6,74**,.+%+,&657:/0/(+((-034'%)*)+,338661.''/)/-('(,*&%()*%'()***)*,.6900)*+/90/..8567679108,7906+&%%$&))/1)3476/.,,,/1833,'&&(*,-)$&'(412306/.-'--(*)2)11/1/*()-*(+0'5&'(('&$*,*,,-04)*4))7;5753'60846*-,+-+..)$$$%)+'')--0//)($-(*+/*%)+.*(('4./595.11.,-120)+-/9765'-*4.85+,0'&*+12;18932+-,+,/.2565401/.3214562801'%('$*)*.766210*))(*78.12;41,-(#%&(((*++75(5+13.($,.-+*)+-+-/,.../36669:68180/.5+70534231332.7&%$%$'().-,,20')%)((4;1+/.331,)2/35/9..-/.-*,5%%&()-200./5.5-,)(&+*2.44.3.0+'+)&)&*(((&)'%))+3-93+.5*/*4*(17)0,/6..167:5)(%(),/338610,.,+,10431.07.),'*..-,
@842497f3-2956-4cd2-be61-9c711adf1247 ch=32 read=108530 start_time=2019-12-13T17:48:27Z barcode=BC01 runid=2c9cf7bc05858273f10e7d7ec552fc0bd742dc3e
CCGGTTACCTTGTTGACTTCACTGATCGCGAATCCACCGAAGTGGTGGCGCCCTCCCGAAGGTTAAACTGCCTCGCTTCTTTGCAACCCTCCTGCATGGCGGGCAGTGTACAAGGCCGGAACGTATTCACCGTGGCATTCGATCCACGATTACTACTTGATTCCGGCCCCATGGAGTCGGTGCAGACTCAATCCGGACTACGACGCGCTTTATGAGGTCCGCTTGCTCGCGAAGGTCCTTCTCTTTGTATGCGCCATTGTAGCGCATTTCATGTAGCGGCCCTGGTCTGTGGGATGATATTGACGTCATCCCCACCTTCCTCCAGTTTATCACTGGCAGTCTCCTTTGAGTTCCGGCCGGACCGCTGGCAACAAAGGATAAGGTTGCGCTCGTTGCGGACTTAACCCAACATTTCTGGCTGACTGGCGGCAATATGCAGCACCCTGTCTCACAGTTCCCGGGCACATTCTCATCTCTAGAAAACTGCGTGGATGCTCAAGACCAGGTAAAGTTCTTCGCGTTGCATCGATTAAACCACATGCTCCACCGCTTGTGGGCCCCAAATGTTGTTTTGAGTTTAACCTTGCAGCCATGCTCCCCAGGCAGTCGGCTTAGCGATTAGCTCCGGAAGCCACGCCTCAAAGAGACTGCCGCCTCAAGTCGACATCGTTACGGCGTGGTTCACCGGGTATCAATCCTGTTTTGCTCTTTACGCTTTCGCACCTGAGCGTCAGTCTTCGTCAGGGCCGCCTTCGCCATGAGTATTCCCAGATCTCTACGCATTTTCACCCGCTGCACCTGGAATTCTACCCCTCTATCTGGACTCAAAACGCCAGTATCGGATACAGTTCCAGGATGGCCAGGGGATTTTACATCTGACAACAAACCGCCTGCGTGCGCCGCCCAGTAATTCCGATTAACGCTTGCACCTCCGTATTACCGCGGCTGCTGGCGCAGGTTAGCCGGTGCTTCTTCTGCGGGTAGCGTCAATGAGCAAAGGTATTAAGCACCTCCATTTCATCCCGCTGAAGTACTTCCACAGCCAGAAGGCCTTCTTCATACGCTTGGCATGCATCGGGCTTGCGCCCATTATGCAATATTCCCCATACTGCCTCCCGTAGGAAC
+
3''+19*/327/0-)'&'%(%*$$')*()('.++((--()'(*,/0',*(()%'/-)*.1(/*2*)$'(#&))+&*-.*473).1'3.&'+&##&%')'$+//+&''&)%&)+*1,3*4.64,/-.1.,05,-)3..01-').6.'*++0.--.)&&%)*434)+&)'+)'**+''())1-)*-1-((1/:/3),,/1.,-,$.%)%++-4'*',+.23.*),($&')*3**')'+-'(7,84052)+-1*)&-**1.(+''&%%$'('$%+(($&$&'010,/40/'(()(%##$#(%%%&),-,.-.0)1.)-33:10+.()+8:6/11-.0.*+))5421'''$'&+,01+'*,+0/344,,-.4-1(-/+))**'*')*,-*($%*,3-/))+-*((#$#)'&*''%*,'%%&'&#'$%%(%2,**,'$&(%++,-+010.-0/+-*,'+4614.&+-,(++143*,07874-)$'-4.-/+-*.162/+&(-.3/238%('*-3),,51388.1508,--1/(--31::01.,+0+,-0+,6.+++)(&%(-+44,$%$&&*(%177,+-34:.2+/+-3-+%%$$$&%)*342,)/3:'+*,*'*)(*&,*&.++),.1,2--/')-(,(.50522**(*+0412%'+-.0*--125-5001577+-)2110*.)-($''(.(/.21)...1+',41*##(#%&&(*))+0,+-,)-0,-*(-,..100/,14549),972:78666*'&,%&'((*+4+2.*)--,+-+,'*')#'&&')'+()&)/&++.3+/((&0,00'-2.+++'%%'#%)--/1052**),.(,,..2)2)(%*'0//2)&+)%)+,.6)..2*$-*(%$')(+&&&')0+*+.%().5++,,*02,,,(+((*/068698.+,6-/9//.41..+/3/25.8/.3)16241:44122*+&#*$-'*%&&.*-.)'(--(05//+,')#*')*,/2+.)(&%%)1+)+*%-'((#$&&$*..(/8++$',.*'12+/+*)(+++%%%'($.-+'*(+,566;7685*,+-&)&&.++$%$&&11'32025,3.73+$).+-)*,++,3*10-($&$)*-17+54*)-'***++
@bcc9e2fa-8f2b-4369-b769-ba258f7f3be6 ch=419 read=206650 start_time=2019-12-13T17:47:30Z barcode=BC01 runid=2c9cf7bc05858273f10e7d7ec552fc0bd742dc3e
CTCCTGCAGGAGGCAGTCATATTGCACAATGGGCGCAAGCCTGTTGATGCAGCCCTACATGCCGCGTGTATGAAGAAGGCCTTCGGGTTGTCAAAAGTACTTTCAGCGGGGGAAGGGTAAAGTTAATACCTTTGCTCGGTGGCGTTACCCGCAGAAGAAGCTTATGGCTAACTCCGTGCCGCAACAGCCACTATGACGGGAGGTGCTGGAACACTGAGCGAAACGGTTTGTGGGTGAATACGGGCTACGGCACGGGACATTCTGATACTGGCAAACTTGAGTCTCGTAATGGGGTAGAATTCAGGTGTAGCGGTGAAATGCGTAGAGATCTGGAGGAATACCTTACCGGTGGCGAAAACGGCCCCCTGGACGAAGACTGACGCTCAGGTGCGAAAGCGTGAGAGAACAAATGAGTTAGATACCTGGTAGTCCACGCCGTAAACGATGTCGACTTGGAGGTTGTGCAGCAGGCGTGGCTTCCGGAGCTAACGCGTTAAGTCGACCGCCTGCTGGAAGCGGCCGCAAGGTTAAAACTCAGAGAAATGAATTGACGGGGGGCCCTGGCGGTGGAGCATGTGGTTTAATTCGATGCAGCGCGAAGAACCACCTGGTCTTGACATCACGGAAGTTTTCAGAGATGAGAATGTGCCTTCGGAACCGTGAGACAGGTGCTGCATGGCTGTCGTCAGCTCGTGTTGTGAAATGTTGGGTTAAGTCCCTTAGCGAGCGCAGCCCTTATCCTTTATTGCCAGCGGTCCGGCCGGGAACTCAAAGGGAGACTGCCAGTGATAAACTGGAGGAAGGTGGGGACGTCAAGTCATCGCTGGCCCCACCACGACCAGGGCTACACGTGCTACTGGTGCATACAAAGAAGCGACCTCGCGAGCAAAGCGGACCCTCATAAAAAAAGTGCGTCGTAGTCCGGATTGGAGTCTGCCATCTCGACTCCATGAAGTCAGAATCGCTAGTAATCGTGGATCAGAATGCCACGTGAATACGTGCAGGCGCGCACACACCGCCCGTCACACCATGGGAGTGGGTTGAAGTAGGTAACCAACCTTCGGGGCTTCCTTTGTGATTCCGCTGACTGGGGTGAAGTCGTAACAAGGTAACCGG
+
&'(1*',&61))+*'(+$&&)*.-,-//;8771/-013'-+++.3.01,(+$'-*&&'*+/173646./,.04-+-+.52678618837-.+-2/(')(+-5/*$))(55+(('0+)*,8+.(3&-'%)+*/1,.47'(1.7--,0**1+-//&)3(+,))-,+-(46225,,/''+(**')'(-*$*,+))%$%#$$*'%('%$#$%&))(%%*)&'%&&'$$())&$%$%'(&'((&%'')%'&##'%%#&'*,')$)*,**,2,.+-+*2:2.3..)++,01.+,'')267.4(4)5+)%+$###%'--2/54:9302(0,.,/1368:/*3,-4.(+%%$$*)(((*()).3('*)//872*)/947612,*))*+53454+01++--20+-125*$(&,,*1++&(($')-)(1179:/'(+(+/74),.02/-/3322)*,:99612162,24.2+-(/')'').(*),2-.4.2)0&'*/02-,-.0976)1//37:55**($#),($)')('+',+1(/,41::1568/+,)-1-42070:134)2440(-,)%,+,(.,/-+,,65/0.58;83432//.*'')%))/)%%('+)''-.+-)-056423/-+%'(0)6*-5.)/)%')0095025005447878.7)7495976677-45344886'&'*((./4778**,-.6824800..34,-0;7;98;88-/--'$#&&'&$((42,%-*),2/013/73(*2()('(,1972.11.0$.(-*,8838+-0*%(-++,.,(+*(%((-1(()0/.)*&)%+&((--*-,53)++2.33&*&*+812*%&&%')*6.&.*..,,+&*)./0/)(#(')/02712(.'$('',-(365731.,+*.4.)*.4/.9++000168471/(,)../52534/2++.)3)3,()*++&+)(),+./23898$$')-)*-&&(+01-.--,-/811011;216633;878802'+*.9,%))*$'%&.0+.),*,,,-2;61;1.10+,+.0*+)/*'%*-1,,+&)*&**,/**&)'.(-,,40,.'('*((''+-(+-/2.+($%()+355;:3/.+*+++-1-()(0*1.011/53
@d6c41789-9b30-4b89-be53-d0e0f87c958a ch=239 read=170654 start_time=2019-12-13T17:46:41Z barcode=BC01 runid=2c9cf7bc05858273f10e7d7ec552fc0bd742dc3e
CCAGTTACCTTGGTACGACTTCACCCCAGTCACTTGGAATCTGCAAAGTGGTAAGCGCCCTCGAAGGTTGGCTACCTGCTTCTTTGGCCATGGAGTGCTGACGGGCGGTGTGTACAAGGCCCAGGGCATGTCGTAAACAGGTCACGATTGCTGGCGATTCCGACTTCATGAGTCAGGTTGCAGACTCAATCCGGACTGCAGACGCACTTTATGAGGTCCGCTTGCTCTCGCCGGTGCTTTATACTTGTGTCGCCATTGTAGCGTGTGTAGCCCTGGTCATGCGTTGATGAGCGGCGTCGCCACCTTCCTCCGGTTTATCACTGGCAGTCTCCTTTGAGTTCCCAGCCGGATAGCAGCAACCAAAGGATACAAGGGTTGCGCTCGGTTGCAGGACTTAGCCCAACATTTCACAACACGAGCTGACGGCAGCCATGCAGCACCATCTCCACACGGTTCCCAAGAGGGCCACATTCTCTCATCTCTATAGCAGAAACTGCGTGTCATCAAGGACCAGGTGGTTGTGCGTTTGCATCGAATTAAACCACATGCTCCGCACCAGCATTGCGGGCCAAATCAGATGAACAGGTTTAACCTTGCGGCCATTACTCCCCAGGCGGTCGACTTAACGCGTTAGCTCCGGAAGCCACGCCTGGGAACGACGCGAATCGGCTTATCGTTTGCAGCGTGGACTACCAGAATTATCTAATCCTGTTTGCTCCCACGCTTTCCTTTTCAGGCGTAAAGTCTTCGTCAGGGGCCCGGCGCACATACCGGTATTCCTCAGATCTCTGCATTTTGCCACACCTGGATTCTCTGCAGGACTCGGCTTGCCGGTATCAGATGCGTTCCCAGGTTGGGCCGGGGATTTCACATCTGACTTAACAAACCCAGCCGCCTGCATTACGCTTACGCCCAGTAATTCCGATTAACGCTTGCACCCTCCGTATTGGCTTGCTGGCACGGAGTTGGCGGTATGCGTTGTCGGGCAGAGCAAAGGGTAATGCTTTACTCCCTTCACTCCCCGCTGAAGTACTTTTTTTAATAGGGCGCTTCTCCGCTGCGCGGCGCTTGGCATGGGCTTGCGCCCGGTATGCCAATATTCACCTGCCTGCCAATAGAACGTCAGCTGAAGGTTAACGCAAAGAAGACACCGACAGCTTTCTTCCAGCTGTGCAATGGCA
+
./+./7-.'%$&(.,..&+)/-+/25.-.32(*)(1,,*'(%%,+53.334465*,+.57,2)*.,0-4,..1-00(&('+(+,)'$&'#$&)&'+$)*'&&)(('+-)+--025670,.,&&-0).(2&)$$%$%%%$%$(*%()%-(#(/-8//.8<77434342%&(%&')&'..8.2,02641/9(-(1*66-(($(&*+-,-253..-.02,0,%(,0,-,/,0./+,**&(30/'(%&&$%%$')*2901-'$$%&&+'*(%&(+34,.7983...*+%%#&'(%'(-*(,)#&%%,83715)*))*-32&+,+..,-+*,-/14.095001/6.+(%'(1072'%%%$)'(%+%20(.4./-&+.))+,5+,%)*+')1*---481,-+,),7/-46+.6-+//1-/)-,*.341'**'((*/,01/21--,3-/32.3*'''*).252/(,+'(''''%%(.//,*)*.,00/.*(%&$%'&-0)'/%(++)&&$'''&'')0;594+%+)3,+%)+-3+,.035&'-102;:32.*+0/212,%(%,''&(&*(),/8+0-'*-*,)''%'$#%%&..96+((('(.))'&''(((++/33+),1*+/--23006,5,./319301/8).*,/'*(+-()&#)3)-*))&0()%%$$#%$%()(*62/9('($)*-846300(1**'&').,..02924.('++))+*-6.'+**,4.-'%&&%$&)('$&(-(,**+0*249+,.41.5-))'&(&&),*17.6557:/.,.)*.420.'%($%+*'$&$$((/2)-*&'''&&'&%$,(&%&')''&&$),%(*)*0'.+/&'$'*/..*/-7.')%0++..0&,23+&'*,30//+-22/++/.)&$&$,.)('%%&$,%$&%$$##&(*,)('**2.:,)'),/.//+-,4(**-60-.+(%$$$%+)*)&)**.+&',+(',*'%$+%&#%$&'&$&&(%+,*'***0/4+,,(((%*&))/.*+,58+.;+$'%')*)$'+()/+,-.121.2((%$%%+/.'&(.)+,.'&((%'((+*)(%##%)**0//(),,+-.14+&$1&(&)&0*/012/$))(')&$&)((&($,&%$$'&%(*'&(1)1-/.''#()2,(*-*,2/57458.',,11.2-7)'%%$$%#$%#$##$%
@5e2b7422-dc19-4c54-9fc4-92cfa1eaf2e7 ch=461 read=96332 start_time=2019-12-13T17:46:30Z barcode=BC01 runid=2c9cf7bc05858273f10e7d7ec552fc0bd742dc3e
CCGGTTGGTTACCCTTGTTACGGCTTCACCCCAGTCACTTGAATCACCAAAGAGTGGGTAGCGCCCTCCCGATACCTACTTTAACGACCCACTCCCATGGTGTGACGGGCGGTGTGTACAAGGCCAGAACGTAATATTCACCGTGGCATTCCTGATCCACGATTACTAGCGATTCCACGACTTCATGGAGTCGGTTGCAGACTCAATCCAGTTTGACGCACTTTATGAGGTCCGCTTGCTCGCGAGGTCGCTTCTCTTTGGCAATAGCCATTTGTAGCACGTGTGTAGCCCTGGTCGTAGGGCCATGATGTTTCGACGTCATCCCACCTCTCAGTTTATCTGGCAGTCTCCTTTGAGTTCCGGCCGGACCGCTGGCCAACAAGGATAGGAGTTGCGCTCCGTTGCGGACTTAACATTTCACAACACAGGCTGACGGCAATACATGCACCTGTCTCACGGTTCCCGAAGGCACATTCTCATCTCTGAAAACTTCCGTGGATGTCAAGACCAGGTAGGTTCTTCGCGTTGCATCCCGAATTAAACCACATGCTCCACCGCTTGGTGCAGGCCCCCGTCAATTCATTTGAGTTTTAACCTTTGACCCGTACTCCCCAGGCGGTCGACTTAACGCGTTAATCTCCGGGAAGCCACGCCTCAGGGCACAACCTCAAGTCGACATCGTTTACGATGGACTACCAGGGTATCAATCCTGTTTGCTCCCCGCTTTCGCACCTGAATCAGTCTTCGTCCAGGGGCCGCCTTCGCCACCGGTATTCCTCAGATCTCTACGCATTTCACCGCTACACCTGGAATTCTGCCCCCTCTACGAGACTCAAAACGCCGGTATCGAGATGCAGTTCCCAGGTTGAGCCAGGGATTTCACATCCTGACTTAACAAACCGCCTGCGTGCGCTTTACGCCCAGTAATTCCGATTAACGGCACCCTCCGTATTACCGCGGCTGCTGGCGCAGGTTAGCCGGTCGCTTCTTCTGCGGGTAACGTCAATGAGCAAAGGTATTAACTGCTCCTTCCTCCCGCTGAAAGTACTTTACAACCCGAGGGCCTTCATACGCGGCATGGCTGCATCAGGCTTGCGCCCATTATTGCAATGTTACCTGCTGCCTCCCGTAGGAG
+
12,..-/-49-/5(7-)3.+--/+.09,974,-,23(%((,3914(.(((+&&')(*'))()*,6,-,'&%%&(080/.35),()%%.9-*../93)./66788982;:84:2226468::105.%'.+3/+-'*+380/09062923382.,.28;4.00-8-&)+()+++754-())*45:5776,('+.*33:-3&%78892;02.,01,++,+)+#%'(((0.2&,.3:0466,-/-)0))-0,.,.40/0+/7,1)'(&$('/,044+,*,.0.///25*)--/42))245620+16793++)+'%&&$%)23:::;280*+.+3-.'),;.-/;9;<9247874-265,+-557.+-4-5:7:457717+..2064,5163-(&)/)')&&),*+.6-)*6')*'-.7.6:,,...6524%%.-.2221+'-4+)'%$#$#()+*/2--))(/,2,85+,2-/*()*.644:6:9:9320442/1406579;88.41'*(/16,-3+1*63:79<:7862602030(&(%+()363/91111)88:8+.1+-2/0*-06'*1+5970,./39/:112;1*()*9<*08/)+(%((-5+%7'),/9:1%+-2.91107/5*5)*)0++./*-.85639+/7.2:6778::0/-95-.0024916(1+355/2013--/4*,+%)06058476+2-*0,-*)5/89757=;45**(&('01965)*-11.(&#&(//00172616*+.,2*.-+..,1034;,-1*154590'))%&6555990/-/.68./.09/22-.+0756130211.&3::81.33351274557,:61-,.0)/2014*(*,/49679<64+0285;5356-$12-,4;.+,---4(*/4/3/8/767/03+*,()*./56*,26616606*+-2739;84100--()%'*%)+&'+/,./16.36+,)/,)(-&'%$$)%(+.0/&*,-4/)')/088;7767.854281123080,)%&&()&,(+-16/13).+06,697047.*--8491.,&,.+/,-/(..')(**2+-2-,&**,+./77896:6646(3%#-()-2345:7/%((%.*&'&$'&3*)1410*(''&''3+--,1*,%
@3530874a-cdaf-47a9-a008-ff4fdc885006 ch=338 read=91992 start_time=2019-12-13T17:46:30Z barcode=BC01 runid=2c9cf7bc05858273f10e7d7ec552fc0bd742dc3e
CCGGTTACCTTGTTACGACTTCACCCCAGTCATGAATCACAAAGTGGTAAGCGCCACTCCCGAAGGTTAAGCTGCCTGCATGTACTGCAGCCACTCCCCATGGTGTGACGGGCGGTGTGTACAAGGCCCGGGAACGTCACCGTGGCATTCTGATCCACGATTACTAACTTCCGACTTCGCGGAGTCAGTTGCAGACTCAATCGGACTACGACGCACTTTATGAGGTCCGCTTGCTCTCGCGGGGTCGCTTCTCTTTGTATGCGCCATTGTAGCACGTATTAGCCCTGGTCGTAAGGGCCATGATGACGTCATCCCACCTTCCTCCAGTTTATCACTGGCAGTCTCCCTTTGAGTTCCCGGCCGGACCGCTGGCAACAAAGGATAAGGGTTGCGCTCGTTGCGGGACTTAACCGGTACAACCTGGCTGACGACAGCCATGCCTTTCTCTCACAGTTCGAAGGCACCAATCCATCTCTGGAAAGTTCTGTGGATGTCAAGACCAGGTAAGGTTCTTCGCGTTGCGTAAATTAAACCACATGCTCCACCGCTTGTGCGGGCCCCGTCAATTCATTTTGAGTTTTAACCTTTGCAGCCCGTACCTCCCCAGGCGGTCGACTTAACGCGTTAGCTCCGGAAACCACGCCTCAAAGGGCACAACTTCAAAGTCGACATCGTTTACGGCGTGGACGCAGGGTATCTAATCCTGTTGCTCCCCACGCTTTCGCACCTGAAGTCGCTAAGGTCCAGGGGCCGCCTTCGCCACCGGTATTCCTCCAGATCTCTACGCGTTCACCGCTACGCACCAGATTCTACCCCTCTACGAGACTCAAGCTTGCCAGTATCGATGCAGTTCCCAGGTTGAGCCGGGGATTTTACATCTGACTTAACAAAACCGCCTGCATTGCGCTGCGCCCGTGTTCCGGTCTTGCCTCCGTATTACTGCGGCTGCTGTGGCACGGGTTAGCCGGTCGCTGCTGCGGGTAACGTCAATGAGCAAAGGTAGTAACTTCCGCCACTCTCCGCTGAAAGTACTTTACAGCGAAGGCCTTCATTCGCTACACGCGGCATGGCTGCATCAGGCTTGCGCCCATTGTGCAATATTCCCCGCGCGCACTCCCGGCGGG
+
3-1.103553602;032/4782-2,-(+.888:939776747/,*0++.(),,-2&'&20**1314277502/%,*'&'*+$%#$(-/*$,+&)*332-+(((*+2350+36.466331369892483-0569*)&)&+.92.9--.95000013.(++**0&(&$#'+6-*'(,682(')+%'(*'-*6*.%&,*,2(2.4/1,,+*,..43+'(48-,-+)++(020.11++--+/..)(-()+&(./5665:4.-,-/39;<98;862/.,,-2(-/*,0<71188500.)068/:781.0**,899:847+*/,2245-/*,.06<,-.566362$*0*,,8,/8411469693/6262:5;9332202,1009--3/82/-4316//)+2-.5--./5824370(,(&$&#$',/*+*)*,220+.1//334:512,0.('(*.+-*0431+,1-1-+(,-:0299;:2513,34+/046543:;9:44/21,-88,14-0*4.3:33;655//.//+1)$&&,*<:;<211232/2-*//5528.3034752:82,43.6/:2.6:9+2103:<,7:6,51'%%%'+0.)0)+-)/46..088196665,4,3+/../07.-.0.,0..0+12/115:58)80-82./.,9..:7+7//1776815554:0,-,6112;642'1*1725+*((&+.130-1/,-(88/-*..128953767;1-.**&%$&*%%+%(*+'243.+2.6;6<969;%.&'%)*0975.4+)(753.,,*-))&'&))+1+./..$0$&**+0.9/:-161,+41&0*&+*,20(*&'*++54(---/2110/4348<0<0,.85;63530)32,'--*&%%(..*+,/6,4*$/8:-4:.-,'(+(3223.++&'$)(&&*(,..%*$%$$&(/31530/+/+''**(*/-*'()+,/-)&+%').(*(.+&&(')+,''(')1751/53,(*+90.-+-3:,01-/%1-*&*'%(&*/&&'++53-079387.10,22-%%%'('/,*-0'*,'$(''$$''()-,/1:456474540%%'(-2027,313:7/.9-.)--5.22-4),'%'&((*).-15&'$%*--
