# Supplementary material for: De novo species identification using 16S rRNA gene nanopore sequencing
Source: PeerJ. 2020 Oct 21;8:e10029. doi: 10.7717/peerj.10029 (PMC7585375; doi:10.7717/peerj.10029)
Supplement: Supplemental Information 3 [file peerj-08-10029-s003.zip › pass_fastq_runid_2c9cf7bc05858273f10e7d7ec552fc0bd742dc3e_472.fastq]

@29b82a31-c2d7-44de-b0d9-d863ff4715ea ch=330 read=91119 start_time=2019-12-13T17:46:17Z barcode=BC01 runid=2c9cf7bc05858273f10e7d7ec552fc0bd742dc3e
CTCCTACGGGAGGCAGCAGGAATTTTCGGCAATGGGAAACCCTGACCGAAACAACGCCGCGTGAAGGAAGAAAGGTTTTCGGATTGTAAACTTCTGTTATATAAAGGAAGAACGGCGGCTGGGAAATGGTAGCCGAGTGACGGTACTTTATTAAAAAACTACGGCTAACTACGTGCCAGCAGCCACGGTAATACGTAGGTGTAAGCGTTATCAGGTGTGGGCGTAAAGGGGAGCAGGCGGCAGCAAGGGTGCAATGGTGAAAGCACGAAGCAACTTCAGTAAGCCATATACCGAAGCAGCTAGGTGCAGGAGAGGATCATTGGAATTCCATGTAGCGGTGAAATGCGTAGATATGGAGGAACACCAGTGGCGAAGGCGACGATCTGGCCTGCAACTGACGCTCAGTCCGAAAGCGTGGGGAGCAAATGGGATTAGATACCCTGGTAGTCCACGCCGTAAACGATGAGTACTAAGTGTTGGATGTCAAAGTTCAGTGCTGCAGTTAACGCAATAAGTACTCCGCCTGAGTAGTACGTTCGCAAGAATGAAACTCAAAGGAATTGACGGGGGCCCACGCACAAGCGGTGGAGCATGTGGTCAAGGAAGCAACGCGAAGAACCTGAGTCTTGACATACTCATAAAGGCTCAGAGATGGAGGAATAGCTATATGAGATACAGGTGGTGCATGGTTGTCGTCAGCTCGTGTCGTGAAGATGTGGGTTAAGTCCGCAACGAGCGCAGCTACTATCGTTACCATCATTAAGTTGGGGGACTCTAGCGAGACTACCAGTGACAAGCTGGAGGAAGGCGGGGATGACGTCAAATCATCATGCCTTATGACCTGGGCTACACACGTGCTACAATGGATGGTGCAGAGGGAAGCGAAGCCGCGAGGTGAAACAAAACCCATAAACCATTCTCAGTTCGGATTGTAGTCTGCAACTCGACTACATGAAGTTGGATCGCTAGTATCGCGAATCAGCATGTCACGGTGAATACGTTCTCGAGGCCTTGTACACACCGCCCATCACCACGAGTTGATAGCACCCGGAAGCCGGTGGCCTAACCGCAGGAAAGGAGCTGTCTAAGGTGGGATTGATGATTGGGGTGAAATCGTAACAAGGTAACCGG
+
.00,+/2087018/-/0,/)*)/8;7-5965;5*.)(-,.8/**-343+('--.0%-5*-/7522.1*-&**'/,2;:5213.21234:2452--*/*'&))05)*)).(,20-,(&)'&))(+3,)*-*,,5.'&),331+)+)*462.3/33<6;-7643.4-./5265532268.-)(&%$%'0503134;:7.+--*&)--../1//3..5----/++,+91**.3,(0/./9.8.-(-+,0*2/.'(,,,/+,+-0,((%&%%%$%&)&),/,3348/19,-+*',&%(&()()+*&%.-3,(1+')&.7056*6)+'('+,5*())*,02497./73,159900(*&&'**-4-1+&)&%(46.,+(&),/0954442202.5,-.051/1'*$&**03.3&#'-+*,2036:,'+-8;94%30)0)(&++)0:-**64/0+0.))*4.-45890-+.+*'(%+((00236;69697::,2/,-:8/64..9.08601/0,/2/900.*,,./.1*-41/,,-)+-.382;101+()((('07)*3059.(,(+.06680*56+38+$*)*-./83404005--.,/.&)*,*%&*'))(*0473-+/,*+(+('&*),30.,.+-3//*)))/8(,6.+0.-.-.14.,*((()...,++'*,.0644410510390214)63;-/1-50*...66659926/0'(*.1/&/72/2+('+-)+86:6523110%''&&(),8..4..79::1314'('.(0-...1433.11)*,-/4&49.///0).-%),./)++(*14526;4.2..00098;70008764&-+&+.118960()/+46+))&&,127;376:68-,+-1.2:8/+-3,+2--./3-2961/'''('*..)667+*'')009;2678;87:689<:-+)-4.0/788::05/.,302344457373.7.*'107677*333*,+1+,.,-0+,-.0--++4854,0/(+,8<7510'.+,()**)*+'+/19-21)$(*.23.*+**)+%%-(%''-3.,+'.(*932206140185/),)(+'+('''%*4332-4.2.55;7330--.0.8.8990*)))(().2284///304:5506
@1a93c983-9bb9-4830-936c-51663e2c9a51 ch=140 read=109155 start_time=2019-12-13T17:46:16Z barcode=BC01 runid=2c9cf7bc05858273f10e7d7ec552fc0bd742dc3e
CGGGAGGCAGCAGTGGAATATTTTGTGAGGGAAACCCTGATGCAGCAACGCCGCGTGGAAGGTGATAAGGTTTTGGATCATGGCTCTGATAACGGGAAGATGGCGGTACCCAGGAGAGCCGTACCATGCAGCAGCCGCGGTAATGCACGTAGGTGGCGAGCGTTATCAGATTTACTGGAGGCGTAAAGAGGGCAGGCAGCAGCAAGGGTCTGTGGTAGAAAGCCTGGAAGCTTAACTGGTAGCCATAAGAAAACCAACGGCAGCTAGAGTGCAGGAGAGGATCGTGGAATTCCATGTAGCAGTGAAATGCGTAGATATATGGAGGAACACCAGTGAGCGACGATCTGGCTATTTGACGCTCAGTCCCGAAAGCGTGGGGAGCAAATGGGATTAGATACCTAGTAGTCCACGCCGTAAACGATAGTACTAAATTGTTGGATGTCAAAGTTCAGTGCAGTTAACGCAATAAGTACTCCGCCTGGAAGTAGTACGTTCCATAAAGAATGAAACTCAAAGGGAGATTGACGGGAGCCCGCACAAGCGGTGGAGCATAATAGTTTAATTCAGAGCAACACGAAAAGAACCTGAGTCTTGACATACTCCTGAAACCAGGGTGGAGGTGGCTATATGAGATACAGGTGGTGCATGGTTGTCGTCGAAACAAATGTCTCGTGAGATGTTAGGTTAAGTCCCGCAGCGAAGTAGCCCGCCTGGTAATTACCATCATTAAGTTAGGACTCTGGCAGGACTGCCAGTGACAACGAAGCTGGAGGAGAGGCGGGATGACGTCGTCTATCCTTACCCCTTATGACCCTGGAGCTACACGTACCCGCAATGGATGGTACAGGGGAAGCGAAGCCGCGAGGAGGTGACAAAACCCGCCAAACCATTCTGGTTCCGGATTGTAGTCTGCAACTCGGCTTCGCGAGTTGGAATCGCTGGTAATCATGAAGATCAAATGTCGCGGTGAATACGTTCTCGGGCCTTTTTACCGCCCGTCACCGCGAGTTATTGCGCGAAGCCGGTGGCCTGAACCGCAAGAAGGAGCTGTCTAAGGTGGGATTGGTAAGTTGGGGTGAAGTCGCCAACAAGGTAACCGG
+
*%*+*,0,+/.+./,-.45,+)'%$%%%*+&),(..))4589887968646<88731+-*(&&'*')'&%,,.(+.,/($'%&&(''(*+((%*.*'&'**'&$%%#'(.++*3'(&&($$$#%%%)..,0,+*-*.009,2-,',%%$+'()(&*&%%%/*2,,,8%+)670/4566()0-+,))/(,.2.01354&542.069)5,,-86-1-+)&,/*)0-,,(('%'),01-0,,()&,'#$()&)+02,6,')&'((*..,,.)**771/,,+05346+3((/)5+78/0+($'))1734;:400211564551458348-64478577542650.,,,.*,%'%#$&&**/*++,.413(('/,++/159::,)+/:<<5*73,2,+*22568'(*0/0674.01290207/,+*,)(.),00()(,'111414++/*/2.0961-+**((+./,*%(+0-/1).,-.09/36/*((&'**+*,027800%%)-(&)/-)(14++6580./))&)1-+%$&**%'22)$('*+/-..424,*+*'),..(18<;/057.(%)%'2,424346*(%'$'%%('),/196886411//*()+6/13,/.)*06--&++4333-')++21321&.)+/946879790:../650**)((+,$)'+-(0-4/00362/3(-23811+.15*(-**)'')$&'+.4-(*('&'*(),,(/-+'))./+(..-')-&(**.03/+/1255.5,&*.//2.(&$%&'(..2,00*)*+/*+40.48954'&%$$$'(4()'&))('(+++,-81-*.,*++(')')&&$*)&$(/+,9<7655.*1&./+&*)%&')*%'+(-%%*(+,,)*'&,5:7590%$*1740)%)'&%*-*++((*'/**-2277224*&(((%++,*(%#'('-/227967/./%..0201%%--4(*,6.-''$1,,)'&'),/-/667:543'62.+*('&&,36/49.+,/&&'&'*)++,(,'&*$(#$%'/3)++++/%&$()+,(0+)%'&'*&()*%')017-20-1.%,&(#$$$(-7..30,,+/+,-0*)2.255/6-5.5.29
@cf71d3c2-961c-4ca1-be89-5760c69b3d0b ch=389 read=101142 start_time=2019-12-13T17:46:04Z barcode=BC01 runid=2c9cf7bc05858273f10e7d7ec552fc0bd742dc3e
CTCCTACGCGAAGGCAGCAGTAAGGAATTTTTTTCGGCAATGGGGAAACCCTGACCGGAAACAACGCCGCGTGAAGGAAAGAAGGTTTTTGGTTGCAAACTTCTGTTATAAAGGAAGAACGGCACGGCTACAGAAAATGGTAGCCGGTGGCGGTACTATTAAGAAAGCCACGGCTAACTACGTGCCAGCAGCCGCCGTGTACGTAAAAAAAATTGGCCCGTTATCGGAATTATTGGGCGTAAAGAGGGCAGGCGGCAGCAGGGTCTGTGGTGAAAGCCTGAGCTTAGTGAAGCCATATGCAAAACCAGGCAGCTAGAGTGCAGGAGAGGATCATTGGAATTCCATGTGTAGCGTGAAATGCGTAGATATATGGAGGAACACCAGTGGCGAAGGCGACGATCTGGCCTGCAACTGACGCTCAGTCAGCGTGGGAGCAAATAGAGAAGTTAAGATACCCTAGTAGTCCACGCCGTAAACGATGGTACTAAGTGTTGGATGGCTAAAAGTTCCAGTGCTGCAGTTAACGCAATAAGTACTCCGCCTGAGTAAATTACGTTCGCAGAATGAAACTCAAAGGAATTGACGGGGGCCCGCACAAGCGGTGGAGCGTAATGGTTTAATTCGAAAACAACGCGAAGAACCTTACCGGAATGTTGACGCTGCCAAAAGTCCAGAGATGGAGAGATGGCTATATGAGACCACAGGTGGTGCATGGTTGTCGTCAGCTCGTGTGTCGTGAGATGTTGGGTTAAGTCCCGCAGCAGGCGCAACCCTTATCGTTAGTTACCATCATTAAGTTGGGGACTCTGCTTGAGACTGCCAGTGACAAGCTGGAGGAGGGGCGGGGATGACGTCAAATCATCATACTTGCGCAGGCCTAGGCTACACGTGCTACAATGGATGGTGCAGAGGGAAAGCGAAGCCGCGAGGTGAAACAAAACCCATAAAACCATTCTCAGTTCGGATTATGATCTGCAACTCGACGCTACATGAAGTTGGAATCGCTAGTAATCGCGAATCAATGTCGCCCGGTGAATACGTTCTCGGGCCTTGTACACACCGCCCGTCACACCACGAGTTGATAACACCGAAGCCGGTGGCCTAACCGCAGGAAGGAGCTGTCTAAGGTGGGATTGATGATTGGGGGTGGGGAGTCGTAACAGGTAACCGG
+
**2'()401,,',,9000--.0)+'((/063:.+64;-2/-13.'(+.-00-,/825()*(-88878<4322+*'*(++)&*+)-,0,)&))&'&'/34//6.2/.7,/.:,(*).)-00*)'$'*2+*(+)(2428/0(*+,06*-/+.-,1/)-)&()-('*11+-72.&'&&3+222658175/0,+&0'&'%(((.'*+((0255+'','&''(-+.30/1(/*+.,+1078865*91,%&+./313876;-,,*+'*.1.,)+,64115/-08685)*.,+)+'&%&,+.-*,*,,(-1,3656/0%,-..)-/12)63+,+06045(**,+)%'$/*,,,-+*(++,$%)-,*0196..75441450.9//91149/11))&'(0/16::/....223252675(/%**-..-3543,*'(*,4:.)+,7;:54,+&(()/.0.-/167;++&11/2443-//1314471-,,,(%-+.35035061:150+&&'409//080*),0:8323233:3824,8,+.++-1346754810(,--(&))*,/23/-.'&*,/.1:122844(+'('0-876-)67+48+'*+-.5573:337515.3.1.,543+,*27811*+'+-12./'+5/374517/2.&+'&('+)*((%%%'*+/12)&)1)((**)-0-***'+0'45///,-220.''%'&,+.49758882426//1344+////660.),/(4*()++82<24,-747+,54)$&(&+&)(((*+'470*3.01548321923;7:9/;.9/41:,69318976(--/./-01636302220/21,.051/3,(+/+*),8;4178996979;924352/.%)$$%&$&#(',0.&/7482.),--267574923,'((''22/,*(*%('%'+)0-&++*,-'/(((/4-,465316..30552/188;557024,..-.14(.''7999610//04/.%)),.45080-7.8.6555556'56-3-.+02/61/)---35)/('%))*/30*655;647.634,**(()+,.,19-97..80**'*'(**.--+)+*495,2*%(*'+6284+0/*+/206//2(.*2)'%&&0/23545+2,6;2/50,-../1:0/,*'',)%+$$&----*.,*2/087832
@0c5dccae-f0aa-422c-adad-1eec53521bbc ch=338 read=91972 start_time=2019-12-13T17:46:02Z barcode=BC01 runid=2c9cf7bc05858273f10e7d7ec552fc0bd742dc3e
CTCCCTACGGGAGGCGGCAGTGGGAATATTGCACAATGGGCGCAAACTGATGCAGCAACCATGCCGCGTGTATGAAGAAGGCCTTCGGGTTGTAAGTACTTTCAGCGAAGGGGTAAGTTAATACCTTTGCTCATTGGCGTTACACCCGCAGAGAAACACCGGCTAACTCCGTGCCAGCAGCGGTAATACGGAGGTGCAAGCGTTAATCGGAATTACTGGGCGTAAAGCGCACGCAGGCGGTTTGTTAAGTCGATGTGAAATCCCAGGCTCAACCTGGGAACTGCATCTGATACTGGCAAAGCGAGGTCTCGTATTAGGGGGGTAGAATTCAGGTGTAGCGGTGAAATGCGTAGAATCTGGAGGAATACCGGTGGCGAAGGCGGCCCCTGGACGAAGACTGACGCTCAGGTGCAGCGTGGGGAGCAAACAGGATTGGAAATACCCTGGTAGTCCACGCCGTAAACGATGTCGACGGAGGTTGTGCCCGCTTGAGCGTGTCAGGGCTTTAACGTTAAGTCGACCGCCTGGGAATTACGGCCGCAAGGTTAAAACTCAAATGAATTGACGGGGGGCCCGCACAAGCGGTGGAGCATGTGGTTAATTCGATGCAACGCGAAGAACCTTACCTGGTCTTGACATCCACGGAAGTTTTCAGAGATGAGAATGTGCCTTCGGGAACCGTGAGACAGGTGCTGCATGGCTGTCGATCAGCTCATTGTGAAATGTTGGGTTAAGTCCGCAACAGGCGCAACCCTTATCCTTTGTTGCCAGCGGTCCGGCCGGGAACTCAAAGGGAGACTACCAGTGATAAACTGGAGGAAGGTGGGGATGACGATCAAGTCATCATGGCCCCTTACGACAGGGCTACACGTGCTACAATGGCGCATACAAAGAGAAGCGACCTGCGCGAGCAAGCGGACCTCATAAGAGATTACGTCGTAGTCCCGGATTGGAGTCTGCAACTCGACTCCATGAAGTCGGAATCGCTAGTAATCATTGAATCAAGTCTGCCACGGTACGTTCCCAGCCTTGTACACACCGCCCGTCACACCATGGGAGTGGGTTGCAAAAGAGGTAGGTAGCTTAACCTTCGGGAGGGCGCTTACCACTTTGTGATTCATGACTGGGAGGTGAAGTCGTAACAAAGGTAACGGAAGATAGGCGAGGCAGGCAGGCGGTGGCACGGGCGCAAACAACTTTCTTCAGCACCAGCAATACGTAACTGCA
+
'''.)(,-37-&))(+..2357;4-43192.--.56478.-)).2+)-0222/0%)&%'**/&58.066564450-',**-.0482--3083//(%'')-9-+'--,)&(,)(**1*,7.7-00((-++454&/'6)907.%)',13,-,++&*)&&'+*&,,,.3-/041378:5.4112.5-2//.930..1./3997::2/2.-.23/1.8133995/-((*)(+)+'*(0--351-7;0(9,9/+,1')((/.196+33+$46889762%%(2'7,.9212231000/905-,*/)'+-+)-,/1704)*(())546+.01/206*,(,+44,7/8./+92,+1287'')'*.620,,+.3043/.(-)8+.010275,8:/&)4:6:++,'+.,./0788859;9:7/.../;68)+),:<57)53/0,1,.'0'77<61395/2/2)().087:9:24.+-*-/46437..-/9+/377.&)4)+#&&*0'%&%('%'&,(/,2-++5,-/0/1.9./8015))&*&&+2642-0420111+7:4789*::3-2-6.3231&12913:3+,*/+4,1.:003*..&.()*138344711134;:7866454,-/.),)*/:250.+/.-04546-,-5.+/,.79.*1,,,..-*'-,,+403;9<918,49565632233&,+-01::9993:343:10,//).000,41,-2(*(%&8.228/900.13+)*2)6&(,.1:768;+/)(*,,,7.-/90121,1.754,0()().61620-1;-),)),,24'595520.,560567+*3)0.3-,-572485350'),34/61.//.1,+34/&$$#$((2),4566.-)*(*-9:8/:..5:424555547-&'%(()*7524//.0/,-,,.:565;677676.6-'()',)%(+-76::8-8(&*1-2++,(*+-1:97:565454*3*)(2.2.-/,0,+++/0+,++1..-)*-))24++&'''((+**,,'(#'',*-''%(.*00..20-,*0862;-13500/11787:/*'&)*)+/.+34/)')&%2(,++*.,/,2--3-7+.4+(45.73426028.-,5.*-23643145444265)+1--1,(+-,./603;-00*,0++*+*(&'%+*,'%((('(*.%&(),%))%&&)'*')$%$%*'**)36.-653)*,2+3,*.090+1311&&'#&%
@985cc649-5b7d-4ece-9262-0c20fd52f800 ch=327 read=99090 start_time=2019-12-13T17:45:40Z barcode=BC01 runid=2c9cf7bc05858273f10e7d7ec552fc0bd742dc3e
TTGTTTACTTCCGTTCAGTTACGTATTGCTAGTGCTAGAAGAAGTTAATCGATCTTTTGTAATTTTAACCTTTCTGTTGGTGCTGATATTGCTCCTACAGGGGCTAGCAGTAGGAATTTTCGGCAATGGGAAACCCTGACCGAGCAACGCCGCGTGAAGGAAGAAGGTTACTGGATTGCAAACTGCAACTTTATGGAAAGAACAGCGGCTACAGGAAATGGTAGCCAGTGGCGGTACTGAAAGCCACGGCTAACTACGTGCAGCCGCGTAATACGTAGGTGGCGTTATCCAGGTGTGGGCGTAAAGAGAGGAGCGGAAGGCGGCAGCGGGGTCTGTGGTGGAAGCCTGAAGCAACTTCCGGTAAACCATAGAAACCAGGCAACTAGAGTGCAGGAGGGATCGTGGAATTCCATGTGTAGCGGTGAAATGCGTAGATATATGGGAAGACACAGTGGCAGAAGGCGGCGATCCTGGCCTGCGAACTGAAGCGCTCAGTCAAGCATTAAGAACCAAATGGATTAGATACCTAGTAGTCCACGCCTGCGTAAACAGTAGGTACTAAGTGTTGGATGTCAGTTCAGTGCTGCAGTTAACGCAATAAATTACTCCGCCTAGTGATGAGTACGTTCACTTAGAATGAAACTCAAAGGTGTGGAAGTTGCGCACAGAGGGTGGGGCATGTGGTTTAATTCGGAAACAACGCGAAGAACCTTACCAGGTCTTGACATACTCATAAAGGCTCCAGAGATGGAGATAGCTATATGGGGATACAGGTGGTGCATGGTTGTCGTCAGCTCGTGTCGTGAGATGTTGGGTTAAGTCCCGCAGCAGAGCGCAATACATATCGTTAGTTACCATCATTAAGTTTGGGGACTCTGGCGGACTGCCGGTGACAAGCTGGAGGAGGCAGGGGATGACGTCAAATCATCGTACCCCTTATGACCTGGGACTGCACGTGCTACAATGGATGGTGGGGGGGAAGCCAGAGCGCTGGTGAAGCAAAACCCATAAAACCATTCTCAGTTCGGATTGTAGTCTGCAGCTCGACTACATGAAGTTGGAATCGTAATCGCGAATCAGCATGTCGCCCAGTGAATACGTTCTCGGGCCTTGTACACACCGCCCGTCACACCACGAGAGTTGATAACACCCAGAAGCCGGTGGCCTAACCGCAAGGAAGAGGCTATCTAAAGGTGGGATTGATGATTTAGAGGTGAAGTCGTAACAAAGGTAACCGG
+
%/))&##&)/.(*6981.07&-(/'+)$+6,.2231*'+,%)*')-,&)''%&&148-+++-.,,*++*,.70.2&3+(((&,(*%)(4,(')-(&&'')+&'''())*--0+*+*1//+(3.-281./()-,0<1/-113-.)/0/2/1:3547/(/)/02*,.,3.3%+*+1&0*&$)-)+,-21/*$((&&%''4,'+/-'-**++*+,',*+.*-1-,(('%%)--,+)&,'&(%'0-*271.0+'$'&,-*---/1))+6***(&/*+-455/321021/6103')/')%((/223189*))-+-1$''(,'%(*'386/,+')330014316443/3-097./++,0+*&&'&'0/39&4913+*-43,9108661411123146.-+('/604:+8--..30290133/-//,,2--8;43569894420/*.14('&&1+)3'(')%$&(*1)/.1%00002.,031+&$&''%)&)))('$%)+,.04(-&(%+(*)+-'/'3830-/&))'(,.66;0.-1.0553/1025+++&+(2,+&+-,)1,+3446123362746&)),/2:9347,+*+--./8/12//2//.)')''('-)&,,+'%%'&)%'(*2389;4))(%('..-1,61.0:74).()'%%'$$&)&%(*--0//-,*0.27'-/*0++*12962828-(''''')%*(++,2)*-0--+*,2,)(++-1/37875665%%197.9407()),,-.80.,/+'0///53/'(+*+.0240823:0-0//282:3237890/00035242.7/.15509/340.:03-305(),,&0)*(*++*/'%%)(,./0/50--2536:888,/-+&-0:63:<675653.4--).24569-1,*.1/*))+3/+,*&+++%*1242788877758712025%+(.33+-2/0--05)(38/10),''$.'((%,+01.6-,**('&'&(+*)-))*''(&'&&++(())2%,/8940:.,,48:7+4.3;435,01:829..6*.,/23,./++--..,12./,++-0,//5/58//,..30.(++-:00,*,,/--.%+%%%*+(+/4*-)+*()/*233/9.,+//-.,2:64;8./2-0-//*+,*+()3.,*%**)%)+,'(('&*'+*/209-*-%2,,./4)2.0+')+*++3235<+.-00:210.,-,.)0,&(*(**-+-+++-+--11.0(.+0254729
@a2192aee-cc73-47fd-bab9-fc3ed562e45a ch=338 read=91934 start_time=2019-12-13T17:45:19Z barcode=BC01 runid=2c9cf7bc05858273f10e7d7ec552fc0bd742dc3e
CGGTTACCTTGTTACGACTTCACCCCAATCGCTGACCCACCTTCGGCCGCTGCCTCGCTTGCGGTTAGCTCACGGACTTCGGGTATACTCATGTGGTCGTGACGGGCGGTTGATAGCCTGCCAGAGACGTATTCACCGCGACTATTCTGATTCACGATTACGCAGTGAAACTCCAGCTTCATGTAGGCGAGGTTTCAGCCTGCAATCGGTTTTAAAGTTTGGCTCCACCTCACGGTATGCATCTCTGTACCCAGCCACATTGTAGCGTGTAGCCCTACACATAAGGAACATGATGTTTGACGTCATCCCCACCTTCGCGGATTGAGCTCGCCAGTCCTCAACAATGGTAGTAACAGCGACAAAGGGTTGCGCTCGTTGCGGACAATAACATCGACACGAGCTGACGGCAACCATGCACCCGCCTGTCACCTTGTCCCCGAAGGTTTCCTCGATTAAAGAGTATTAGGATGTCAGGTAAGGTTCGCGCGTTGCTTCAGAATTAAACCACATGCTCCGCTACTTGTGCGGGTCCCGTCAATTCCGCACGGTTTTAATCTTTGCGAGCCGTACTCCCCAGGCGGAATACTTAATGCGTTAGCGGCAGGTGTTGAAACCCCCCACACCTAGTATTCATCGTTTACGGCGTGGATACCAGGGTATCTAATCCTGTTGTTGCTCCCCGCTCGAGCCTCAGCGTCGGTTACAGTCAGAGAGTCGCCTTCATACTGGTGTTCATCCCTATCTACGCATTTCACCGCTACACTAAATTCCACTCTCTCTCCTGCACTCTAACCAGTTGCTGCAGCACCTGCAAGTTGAGCGAATTTCACATCCCACTTAATCATCACCGCTCCTTTACGCCCAGTAAAGCCGGATAACGCTCGCCACCTACGTATTACCGCGGCTGCTGGCACGTATTGAACCGTGGCTTCCTCTTGGGTACCGTCATTGCTTCCCCAAGACGAGCTTTACGATCAAACCTTCATCACTCACGCGGCGTTGCATCAGGGGTTTCCCCATTGTGCAATATTCCCCTGCTGCCTCCCCGTACGGGAGCAATATCAGCGAAGGTTAACCTGCAAAGACGACTTTCTTCAGCACCAGCAATACGTATC
+
:6/3/+183:219-/269;<;0653+*-*-,5-/285-%)%&(,.)1.(+/-.3..%&0+..-5.6,+,.-0+,,)*296-*%&#%$&&(*+*)+()%%&)(,++))*%+%%$($'+*)(-+&'%&-,(20482%(&(*,')$%,404655:312302-**)*$'((,.(*-0).&&'20,/*$$)2)*+0+6;73%-381%41;41(+*7:-15**,/&-+1230/3720+.('##&'--/+--,(*&-*()(07,,&(*(&&&((4+(%%)0)%(,)*&'+-..&')++,--',6+,,488992231++-738+&')*&/('#'((0(+&&)*-)'&+)(*4,+61//.02)'%&$%$%)(*/22910.,30/40..1,&&&((('&((*&&&$%&#((%'&()&--60:-5/0*04&%072472),.+/+-,04)(***&.5,/5)(('(-02*&%&((('''+(0.-,%'))--//3;,$%(*0/602262'*')+)3:(59/0/122-.%$&**+/21217.2'*%%'&(,-9386&#$"%,,-58-.2.*/7/)/.+&.4+0.0247;,,1:741/0,,,0+1.3*+,+0)(&(%%$(,--2.+,56,4935+)*0180',..1:3131&.4+'*-2/,2/+()(+*(44.*&)')(2,/95720'12,/36,3'%&5-,013332-./019+)5.(*)**/&')'%((534528,(($(')*((+4/-..2+''+),-10432<83199-0+))$'.---,1-*$(*..0--02///,%++*(+43-%*20,+,*'%%&%*'$#$$&'(/+-.3($(,2+**(),25,(()+,1--+//++0--/5-(2,*/+32*&%)$%%$%%0+99:95+/1--.3+/2(',))')((++',/.-/01012/%-')'+)*)(,103-%&+)*+))').84/128685.6.+-4168;*4//)2*%*+-64*,,/0-(%%&'*2/20.,-++#(*1/71,,('')*3)-8403;1/3:1),0./6/6/-)*%'(*++,/4489/965*./)((&)&$'&(+-/,&&'%++(-39482$$%%-0)'''%&%)2*+979+-00..,,,161,)('%##
@8f4b381d-6484-412f-837b-d7ce43404dcb ch=163 read=220115 start_time=2019-12-13T17:45:18Z barcode=BC01 runid=2c9cf7bc05858273f10e7d7ec552fc0bd742dc3e
CTCTACGGGGCAGCGGTAAAATTTTTCGGCAATGGGAAACCCTGACCGAGCAACGCCGCGTGAAAAAAAGGTTTCGGATTGTAAACTTCTGTTATAAAGGAAGAACGGCAGCTACGGAAATGGTAGCCGAGTGACAATACTTTATTAAGCCACGGCTAACTACGTGCCAGCAGCCGCGTGTAATACGTAGGTGGCAAGCGTTATCCGGAATTATTGGGCGTAAAGAGGGGCAGGCGGCAGCAAGGGTCTGTGGTGAAAGCCTGAAGCTTAGCTTCAGTAAGCCATAGAAACCAGGCAGCTAGAGTGCAGGAAGGATCGTGGAATTCCATGTGTGACGGTGAAATGCGTATGAATGGAGGAACACCAGTGGCGAAAGGCGACGATCTGGCCTGCAACTGACGCTCAGTCAGCGTGGGAACAAATAGGATTAGATACCCTAGTAGTCCACGCCGTAAACGATGAGTACTAAGTGTTGGATGTCAAGTTCCAGTGCTGCAGTTAACGCAATAAGTACTCCGCCTGAGTAATACGTTCGCAAAGAATGAAACTCAAAGGAATTGACGGGGGCCCGCACAAGCGGTGGAGCATGTGGTTTTAATTCGAAACAACGCCGAAGAACCTTACCAGATCTTGACATACTCATAAAGGCTCAGAGATGGAGATAGCTATATGAGATACAGGTGGTGCATGGTTGTCAGTAGCTCGTGTCGTGAGATGTTGGGTTAAGTCCGCAGCAGGCACAACCCTTATCGTTAGTTACCATCATTAAGTTGGGGACTCTGGCAGAGACTGCCAGTGACAAGCTGGAGGAAGGCAGGGATGACGTCAAATCATCATGCCCTTATGACCTGGAGCTACCGTGCTACAATGGATGAATTCGCAGAGGGAAGCGAAGCCGCGAGGTGAAGCAAAACCCATAAAACCATTCTCTCAGTTCGGATTGTAGTCTGCAACTCGACTACATGAAGTTGGAATCGCTAGTATCGCGAATCAGCATGTCGCGGTGAATACGTTCTCGGGCCTTGTACCGCCGTCACACTACGAGAGTTGATAACACCCGAAGCCGGTGGCTTACAATAACCGCAAGGAAGGCTGTCTAAGGTGGGATTGATGATTGGGAGTGAAGTCGTAACAAGGTAACCGG
+
352//.)+3--64,2++/,(,(-59/29<:8;9.2(-4,07''(571/+',,(**,1&&&&'%&'%)*'-+2:,-2;226012;744:25//3/.3;+-,/3*.4,)+*$210/4&,'0.+/.+*+7*&&)()..)(-(+06.)0,1)()*+--6///.,&#%(*99:7350016,-)&'(+...0774-.-+1-/5133/:1/0)*-'(+*(2,77:66314*('30+**(-,+2.--1.0(07855676042./+*'+1/3.-**/-/$*+8*+--8;47:78611970234630/-,+'(,01577.++)-3498:;/7.0--1-./0/,+*-.922/:3./755/,(&)&(0,++,01397+,-/85.*-(.155:-,++*-+2-;2;490117620000-24),)*+0032(*,/;94*59/5/+*21%250/+1346697/245;99;;8-+()(''*+04560241;.:/:9:050)(,/()+2.,)++)*--3,2/)4)))%%'')+.642911*++*1-)+01<3%,&-0(+390:://5814,/,,,1-20/-,77,07+*.'.,4/2.812.+..+,)'+4/;:*4/9;9/-1&-.03.1&'*)*36-('&$)'$%')*.3/)*((+224245:0.6247'()**04/,+,)(2545868874660710800;9;;996747.02*+)%)),8786653654547679&,//:620-6+(*,$($''((-3.4;250/0142:21/801;78:/404/1/8-89,354722831*'*,.135712435611,-.18/.4,4+43*+04-75688212:646,,()*(2+)'0+//,4-/0/&))++,+'+3-,)+20/5;99/)&*&*%()*).-',,*+11702965.')++)..$(,:;/0<6224::21;8;<43204048<7*1&-)+-39::99735223466537-/+3/(*817086722+%&$%(**1-153412323791'-(-+42544699<9683698/4/%)&(*)47)+,))-0159*)'&'35,.//41,-.+')/(+4587+1)'%'(+0*-5040317*'+'''(),,3,/1,/,262129++/0147460())(,+'+3122052,*').56603
@a992622e-f3a6-4500-9120-1fb0a50acadf ch=342 read=93947 start_time=2019-12-13T17:45:14Z barcode=BC01 runid=2c9cf7bc05858273f10e7d7ec552fc0bd742dc3e
CTCCTACCGGGGCAGCGATGAAATTGAACAATGGACAGCCTGTTAACAGTACCCGCGTGCGGGATAGAACCTTCCGGGTTAATAAACTGCTTTTGTACGGGACGAAAAAATCCCCTTCTAATACAGGGGCCCTTGACGGTACCGTGGAGTCAGCACCGGTAACTACGTGCCAGCAGCCGCGGTAATGCAATGGGGTGCGAGCGTTAATCAGGAATTACTGGGCGTAAAGCGTGCGCAGGCGGTTATGAACAGATGTAAGAATCCCGGGCTCAACCTAGAGACTGCGCATTTGTGACTGCATGGCTGGAATTACCGTGATGAGGATGGAATTCCGAGTATGTAAGTGAAATGCGTAAAGATATGCGGAGAACTGCCGTTCGGCACGAGGCAATCTGGTTATAAACCATGGCATAAAGCGAGACAAAACGGGATTAGATACCCTGAAGTCCACGCCCTAAAACGATGTCAACTGGATTTGTTTGAGATTAGTTTTCTCCCGGTAACGAAGCTAACGCGTGGAAGTTGACCGCCTGGGGAGTACGGCCTGGGTTGGAAATCAAAGAGTGTGACGGGGTTTACGCGAAGCCAGTGGATGATGGTTGAATTCGATGCAACGCGAAAATTGCCACCACCTTTGACGCCAGGAAGTTTCCAGGATGGATTCATTGCTCGAAGAGAACCTGGTGCTGTATCGTCAGCTCGTGTCGTGGATGTTGGGTTAAGTCCCGCAACAGTACGAAAGCCCTTATCGTGGATTGCTACATTCAGTTGGGCGCTCTAAATGAGACTGCCGGTGACAAACCGGAGGAAGGTGGGGATGACGTCAAGTCCTCCTTGACCCTTATAGGTGGGGCTACCCACGTCATGCAATGGCTGGTATCAGAGGGTTATGCCAGCCCACGCGGTAGTCATAAAATTGATCGTAAAGATCCGGATCACCTGCAGCTCGACTGCGTGAAGTCAGGAATCGCTATTAATCCGCGGATCAGCATGCCGCCAGTGAATGCGCTCCCCAGGTCTTGTACGCCGTCACGCCATGGGAGCAGATCTCGCCAGAAGTAGGTAGCTAACCATAAAGGCGCTTACCACGGCGGCAGGGTTCGTGACTGGGGTGAAGTCGGCTGTTTCAAGGTAACCGG
+
'*.,'(,()04022%-(%'&%&&'&&',,/:2.-$$%$$#&$(')*+)%+%(51-0/3,''452+&%(&,-,.3)/7-.+&%',4/*.)).670+0'+%/'-0/033**'%)-+'(**()0.*-+11,&%%%&**+.+*.'+.&/*,(%)&%#&'31.,+/.+*')(').,+))(%'**-).-4+)'(%&,%)-(('*)'--+6+2,12&++$%*%$&&'-0--.22+**('%'&)'*&**.0.(*('..,.3*'&+*%+,',,'-2-.,3)4-*)%)$,+--/,)*&(-0'***++*,,.,0./)(,&,&%'($&'(+&%(*)0'''',)+'%$%(&'('$(&-*,0-/24452-*)-/25-0,)((&$%%$)&%)&&%&%$&'(('')-)*#'%&&$)()&&%&$&%$#$$&%&%&#)(./:6-2%3-*4(&%*,(-4/)'(&&(2-&+*04+)-2822/*,&)))%*++0$5/,&+/((')+-2-21:;7/,*-*'*+,0/'','(*+6/-'((((&$'(8+018420')*/('&)*+*.*+%$(1+5,)++)&+*4-(%&)&+(*-,/+&.-(%&%&$()$(*'(-08472,.+*+4&,)5,0.0,%,-.0,.,-52+'&$'&&-)#('')++/1%&%$*.'))*:.0**+++.250827%.&(*46371'(('&'&$$.+,)&$#%*,517)'(+,..-02-.-,..)7,&/+7+5.--14,+),'('''%&%),+(/.&'%%(0)0&'#.-*+,&,)475/023())-'0/.*,.)(,4654667170,+.')/5,1**')''(*'*)/11,100./.00-,.3-)*$%$$$(*&(').%1,-,&*#$%#')'%'')6./%,0+.,-)*))(&%&',*.8/43/.*,+)&.00%)&#($$$$'(%*(-)'%%&'152/06+)&+1//11.-*3--+.)&'*-0010,.0/.'((*/'+('()+(*)(**/-.3((*+3:61*)+-3/3)++(%-4349+%)'(,.+,&#+.+++)$&$(&+2,-.*+).00)1-&'$'%+&+,02(+.+%&$&)(''((%&%/(,*%&,1'*'''*,(%')'**0++++%2*)*80),,/38201+*&''').%$$$%$%%'&&*)+-51811
@727eab7d-e730-4066-ada1-a27737a30e57 ch=293 read=184188 start_time=2019-12-13T17:45:06Z barcode=BC01 runid=2c9cf7bc05858273f10e7d7ec552fc0bd742dc3e
CTCCTGCAGGAGGCAGCAGTAAAGGTACACTTTTCGGCAATGGAAACCCTGACCGAGACAGCGCCGCGGCGTGAAGAAGGTTTCGGATTGTAAACTTCTGTTATAAAGGAAGAACAGCGGCTACAGAAGCCGAGTGACGTACTGATAGAAAGCCACGGCTAACTGCATTATAGCAGCCGCGGTAATACGTAGGTGGACAAGCGTTATCCGGAATTATTGGGCGTAAAAGAGGGCAGGCGGCAGCAGGGTCTGTGAGTGAAAGCCTGGCTTAACTATTAAGCCATAGAAACCAGGCAGCTAGAGTGCAGGAGAGGATCGTGATTCCATGTGTAGCGGTGAAATGCGTGAATATACGGAGAGGAACACACCAGTGGCGAAGGCGACGATCTGACCTGCAACTGACGCTCAGTCAGCGTGGGGAACAAATAGGATTAGATACCTAGTAGTCCACGCCGTAAACGATGAGTACTAAGTGTTGGATGTCAAAGTTCAGTGCTGCAGTTAACGCAATAAGTACTCCGCCTGAGTAGTACGTTCGCAGGAATGAAACTCAAAGGAATTGACGGGGCCCGCACAAGCGGTGGGCATGTGGTTTAATTCGAAGCAACGCGAAGAACCTTACCAGGTCTTGACATACTCGCCAAAGGCTCCAGGAGAGATAGCTATATGAGATACGGAGTGAGGTGCATGGTTGTCGTCAGCTCGTGTCGTGAGATGTTAGGTTAAGTCCCGCAACAGGCGCGCAACCCTTATCGTTAGTTACCATCATTAAGTTGGGGACTCTGGCGAGACTGCCAGTGACAAGCTGCTTGGAGGAAGGCGGGGATGACGTCAAATCATCATGCCCCGCCCATGACCTGGGCTACGTGCTACAATGGATGGGTGCAGAGGAGAAAGCGAAGCCGCGGAGTGAAGCAAAACCCATAGAAACCCATTCTCAGTTCGGACAGCCAGTCTTTAGCTCGACTACATGAAGTTGGAATCGCTAGTAATCGCGAATCAGCGTATCGCGGTGAATACGTTCTCGAGGCCTTGTACACCGTCACACCACGAGTTGATAACGCGAAGCCGGTGGCCCTAACCGCAAGAGGAAGGAGCTGTCTAAAGGTGGGATTGATGATTGGGGTGAGAATCGTAACAAGGTAACCGG
+
*+/2-,0)30)+1+169%625)%+()%&$%$%'**,306753,(++,.**+-*+)'(&&&')'-,&')&%&%&('&.-(,)7+3(0)5,(,)1++3/991800/28+-,-3-185'0/,400,-&&&%'&0*&')&$%$*&)*').'&*.-(,/-.'/,*,)&%%*&'-(')%))+0/5-5--0;+*+)+05/.2-*1-,/2/50/,4)+/)'-(%)*0,**+-40/*'(,1.+-2.1250*01)+./+.,+('%&'+,-.).--,&$%%($%&&*+5.)8:1-.)*,2)://9/.,,+)&(').5,2('+*38,..,-,%.,/)+1231,..-6:6237:131121/9622,4550-'+1/.-*-+-4&550;**.+,6223-+*,-21%28357:1..--2791:)+.)'&&)5301-')),33.-,/)8+--7775:4..222713()(.6355;:1.-.,,+,)+1452564<040759713,-1;;86955555057:6:634/8/04--*,+--+0640)+,.276524;:43//)'))+3:6220'*)'),.33524/-+,,3(&*)*04-..413.*-&0&(+847-3.283*.-*,1311.--.-,30535&1(&(,,)*,+0:985776&&&+-,/11/8,,33)(&),,+)(((*4431./101&.%&)))*,-,059108///976.,**+07:9763344668(51*&/.9690/02-*-1/6),-,+*&-3-54),*,/23441//**5*89;/808/-2/18:024432')***.41305'$(../682-.,+#&&'*)+.*/,20+594168797769:5013:9*3).--+&*-*+3/03816:76,+,()7782132/399986,*'+,,,,''%),*'*(*1,/913,)$&(*04&.1<<8470'%$$,36-81/2978:279;:27%%(%))(+/-,*%(%))+*14433377,5*+/./4758611-/.0811**21512/*.).))()+))*,-61/0/181/1)&0*4.//+'*+*-/,*--,+0+*,++-*/')..1/(,+**-4:106295/*)-383122.)&)).1)+%'(1-.--0:(.+66<215,+,,,3271:80./*&*+-0**+59874:57989.8
@b76f7ed3-dcdf-4083-8e15-6306e605aef5 ch=320 read=110947 start_time=2019-12-13T17:44:54Z barcode=BC01 runid=2c9cf7bc05858273f10e7d7ec552fc0bd742dc3e
CATTTGTATTTACGGCTTCACCCTGATCATGAATCGCAAAAGTGGTAAGCGCCCTCCCGAAGGTTAAGCTACCTACTTCTTTTGCAACCCTCCCATGGTGGTGAACGGGCGGACGTGCGGACATTCTGATCCCACGATTACTAGCCGTTCGACTTCATGGAGTCGAGGAGTTTGAACTCAATCCAGTTTCTGACGCTGAGAGTCCGCTTGCTCTCGCGAGGTCGCTTCTCTTTGTAGCGCCATTGCCAGCACGTGTAGCCTGGTCGTAAAGGGTGCGGTAAACCGGCGTAATACACCTTCCCTCCAGTTTATCACTGGCAGTCTCCTTTGAGTTCCCAGCCCGGACCGCTGGCAACAAAGGTAAAGAACGCTCGTTGCGGACCAACTGGCATTTCTGCTTTGAGCTGACGGCAGCCATGCACGGCACCTATCTCCACGTTCCCGAAAGCACATTCTCATCTCCTGAAAACTTCCGTGGATGCTCAAGATAGGTAAGGTTCTTCGCGTTGCATCAGATTAAACCACATGCTCCACCCGCTTGTGCGGGCCTATCCATTCGGCAGTTTTAACCTTAGCGGCCGTATACTCCCCAGGCAGTCGACTTAACTTGTTAAGCTCCAGGCCACGCCTCGGGCACAACCCTCCAGTCCGACATCGTTTACGGCGTGGACTGCAAGTTATCTAATCCTGCGCATCGCGCACCTGGGCAATCAGTCTTCGTCAGGGGCCGCCTTCGCCGCCGGTATTCGCCAGATCTCTACGCATTTCCTGCACCTGGAATTCTACCCCTCTACGGGGCTCCAAGCTTGCCAGTATCAGATGCAGTTCCAGAGTTGGGCGAAGTTTCCGCATCTGACCAACAAAACCGCCTGCGTGCGCCGCGCCCAGTAATTCCGATTAACGCCTCCAATATTACCGCGGCTGCTGGCGCAGGTTAGCCGGTGTCAACTTCTTCTGCGGGTAACGTCAATGAGCAAAGTGTGCTTTGCTCGCTATCCCCGCTGGGAAAGTACTTTTTACGACCCAGAGGCCTTCTTCATACGCGGCATGGCTGCATCAGGCTTGCGCCATTGTACAATATTCCTACTTTTTTGCCTCCCGTAGGAACAGTATCAGCACCAACAGAAGGTTAACACAAAGGAACACCGTGGCTTTCTTGGCGCAATGCGTAACTACC
+
$#('%$('*1*&*+),4965.,)%&(**()()0/.%-'+*(&*(-046.0019+,1))),2+**+*)&)*(*,(&()6273/+*-(0+81).7.,0,++&&#%$$$&&%%')%&%&#$%'$&')..(()*-/'%&&)-++'%'$(%'(*$(*+.56*,,&%'(*((()$&32(*(**,..;/6-%++6**(''(&'(&'($)/--(+,/.//614/+)%(%)(*,0-56/56-&&&&(&)*(2+(+*)**+-/-()'&(5)+6773764*''(%$$%%'&)&++.,1()$))&('++.156.*3/%1.;(+.4-56080/175,7)%+)*-/1506-'*0.*3;7:7890:-*.)+5.%-'*+-,)%&(%%)..18*&),+)&-(((&'*(),((&&(),0-+%*(-#'%&%('/+23++'()10*-,+(10/.-')(/3-9.)*+'''$&$$%%*+,1101&'(*..*+3+70668:6/)#',,311&('1+1+/.4:542.',()-'(*-6&'/0309063.1'(')*34*-6*)(*('+%-.5,-($',,*,)3+&&&((47<)3()$'&#$%'&,2,**&$'),++*)-/0)/0210./1-,()),-6./,0/3&'(''*'++--*&'//((.4,65++/-'&(/)&*+).00-9.)*08123797-*&.''+)-,.0-/365.,**$%#$$#&%'+/4+-/.($&&(0,36725'*3*/13)58349253230&,)*+31030#&&*%**.623%0/0,4;2,//-,-.304222110**.70.*/.--()-)+.4'0((*.)*1,'%-(()'.0119288+9+((,+.-.'+***,(.:)-*),/251++)'3./-5:50--7.7672++)%(+)+)/3''')003:62--/.)#&$'&)+%-(,,474-/,,*11,,+*))()+%)()+,,.2-6,('&&)(+0/5;766711)(+1+*,**%'$%+-16-(&$&%()-*''+)&'+#)*061((,&&&%(&&'(+-12+&&&&((('&%'(-*656./4/-0&(%&'+,*1-../,..//,-5515'+(+1,.92203;3,,+)((%&)//202)*.4-,8/11/4*+())(*+*.+*,,..10400-(+(*,4+1*.03+*.',,,32')%)&)40++4)3*(')&)(++&(&%%%$#
@2b23b3ea-3850-4532-92a7-8c90f925c1c6 ch=159 read=165240 start_time=2019-12-13T17:44:39Z barcode=BC01 runid=2c9cf7bc05858273f10e7d7ec552fc0bd742dc3e
CCGGTTACCTTGTTACGGCTTCACCCCAGTCGCGAATCACAAGTGGTAGCGCCCTCCCGAAGGTTAAGCTACCTACTTCTTTTGCAACCCACTCCCATGGTGTGACGGGCGGTGTGTACAAGGCCCGGGAACGCGTATTCACCGTGGCATTCTGATCCACGATTACTAGCGATTCCGACTTCATGGAGTCGAGTTGCGAACTCAATCCGGTTCACGACGCGCTGTAGAGGTCCGCTTGCTCTCGCAGAGGTCGCTTCTCTTTGTATGCGCCATTTAGCCAGCACGTGTGTAGCCCTGGTCGTAGGAATGATGACTTGACGTCATCCCACCTTCCTCCAGTTTATCACTGGCAGTCTCCTTTGAGTTCCCGGCCGGACCGCTGGCAAAGGATAAGGAGTTGCGCTCGTTGCGGGACTTAACCCAACATTTCACAACACGGAAGACTGGCGACAGCCATGCAGCACCTGTCTCACGGTTCCCGAAGGCACATTCTCATCTCTAGAAAGCTTCCGTGGATGTCAAGACCAGGTAAGGTTCTTCGTTGCATCGAATTAAACCATGCTCCACCTTTGTGCGGGCCCCGTCAATTCATTTGATTTTCAACCTTGCGGCCCGTACTCCCAGGCGGTCGACTTAACGCGTTAGCTCCGGAAGCCACGCCTCAAGGGCACAACCTCCAAGTCGACATGTTTACGGCGTGGACTACCAGGGTGTATCTAATCCTGTTTTGCTCCCCACGCTTTCGCACCTGAGCGTCAGTCTTCGTCCAGGGGCCGCCTTCGCCACCGGTATTCCTCCAGATCTCTGCATTTCACCGCTACACCTGAATTCTACCCCCCCCTCTACGAGACTCAAGCTTGCCCAGTATCAGATGCAGTTCAGGTTGAGCCCGGGGATTTCACCTCTGACTTAACAAACCGCCTGCGTGCGCTGCGCCCAGTAATTCCGATTAGCTTGCCCTCCGTATTGCGACGCGGCGCAGCGGAGTTAGCCGGTGCTTCTGCGGGTAACGTCAATGAGCAAGGTATTAACTATCCCTTCCTCCCCGCTGAAAGTACTTTACAACCCGAAGGCCTTCTTCATACACGCGCGGCATGGCTGCATCGGGCTTGCGCCCATTATTTTAATATTCCCCACTGCTGCCTCCGTAG
+
44*(1+(3849008'//'2/)+,,2;0+,01''''4254552%-',*))++38,,1)((,,064<59-11,282266751::0,01*1;-*+0.:6,/1'8(),04(+629:764.2.47012.8*.116:211285/5.,.4.21833457.0278.,--42:0123++))):-30149;9577/'*,1-,73:5623:9993953/.*(-%$&)22.-&'.'*''(1,,5)*+45//01.0('%%&)),-/09267/69/.566699;:,-1*&)'%%&*),./151032244+.7:92512)),-+00-+*+))+53884-86.*115:8930)**12**640---9--/0/73%&)&)+78.3*&'015476823+,'%$)-1.2/81-,.%)1:15,..653<.1%871-3-5,,.)/.74080,,/:;6431%'(+,-/3+22)5125<5:9:869798344653023:7867/).)(+1,123;32310/.,0(%(()%(-418112:::8663447:<755404-5/<99;927322788)&'/(59558434:::2+)%"#%'*0239.996*$)*&1*:238<5/&.2,*&+,..07243+2-%',*++/3.-6:417005606/702//.,)**+/353...*/64646::96405-+,+44.2-1+3.314-+1.0((67-,(/.015:33557;5/+++,668975:060-+<<;*4550:9/*/-11:901646:677368:644112;4781)(-32,+2.6:6<9895-0//61958-2,+*+-15410,-/+/;1/..0&&+%).0621'3.6174814+104,+31021/33599,'%%&('-.)('.*+3+++,*+),9-7(*0/9000051-)+,%92,,*,%02431-1,8/;:<497039+***)+)'''&.)40'%%'').420-,-/*%'%%$).0036,4*+(&&($%&)*1/(/--.**&(,0..17297/00*(&%')/0,-*/088-:--./525)1*+)),&&,&&*.+606*)866+,-+*19.14470:9.+0(12,++0,3/72:99<92.++&''()'*--23394536034&65358+325:4)/+%,*(*.-12886//.')''(()2626812--
@c7f3109a-dc44-446e-b324-7a440a485bbb ch=280 read=121353 start_time=2019-12-13T17:44:39Z barcode=BC01 runid=2c9cf7bc05858273f10e7d7ec552fc0bd742dc3e
CCGGTTACTGTATTTACGACTTCACCCCAATCATCAATCCCACCTTAGACAATCACTTCCTTGCCGGTTAGGCCACCGGCTTCGGGTGTTATCAACTCGTGGTGTGACGGGCGGTGTGTACAAAGGCCGGGCGTATTCACCGCGACATGCTGATTCGCGATTACTAGCGATTCCAACTTCATGTAGTCGAGTTACGGGCCACAATCCGAACTGAGAATGGTTTATGGGTTTGCTTCACCTCGCGGCTTCGCTTCCTCTACTTTTTATCCGTTGTAGCACGTGTAGCCAGGTCATAAGGGGCATGATGATTCAGGCGTAATCCCGCCTTCCTCCAGCTTGTCACTGGCAGTCTCGCTAGAGTCCCAACAATGATGGTAACTAACGATAAAGGTTGCGCTCGTTGCGGGACTCTTAACATCTCTTGCAGGCTGACGATGGCATGCACCACCTGTATCTCCTTATAGCTATCTCCATCTCTGGGCCTTTATGAGTATCATCAAGACCTGGTAAGGTTCTTCGCGTTGCTTCGGGGTTAAACCACATGCTCCACCGCTTGTGCGGGCCCCGTCATTCCTTTGAGTTCATTCTTGCGAACAGTACTACTCAGGCAGATACTTATTGCGTTAACTGCGGCACTGAACTTTGACATCAACACTTGGTACTCATCGTTTACGGCGTGGACTGCTGGAATTATCTAATCCTATTTGCTCCCCACGCTTTCGGGACTGAGCGTCAGTTGCAGGCCAGATCGTCGCCTTCGCCACTGGTGTTCCTCCATATATCTACGCATTTCACCGCTACATGGAATTCCACGATCCTCTCCTGCCTCCTGGCTGCCTGGTTCTATGGCTTACTGAAGTTAAACACCGGCAGGCTTTCACCACAGACCCTTGCTGCGCCTGCTCCTCTTTACGCCCAATAATTCCGGATAACGCCCATATTACCGCGGCTGCTGGCACGTGAGTTAGCCATGGCTTTCTAATAAAGTACCGTCGCTCGGCTGCACCATTCCTGTAGCCGCCGTTCATCCTTTATAACGAAGTTTGCAATCCGAAAACCTTCTTCCTTCACGCGGCGTTGCTCCGGTCAGGGTTTCCCCATTGCCGAAATTCCCTGCTGCTGCCTCCCGTAG
+
11-3.3*,*,3018*)-0157<:3:97,0/00/1039.56''(#&%()-),&''$(-90.-2*,&'&1-//473/3/6/.354.82,*(.+0-0*,,/'(*0,.2369241-'/*/13330/8./031')1/0152:-()'(0,0/461/0/,2/..32206/0+,*,-38.6*/'(*(.,-&)(*/1./130,.'3/.4,-/91.4-.631--,-2/356<;1338048+'./90/29341004//3-%(*41:./.+,*,--/(,,1(/,&()++*,..32,,/+'+)*--,/0-8:042///+*'2,-$)&$$&%'+0-.).09;5332.*-./2./1164150018538)((+&&&'(&%*%)+6/2277969622310233373)3*8-/,559.9.-+,6/-&&#&'/114432)%'#&&(/30)(&%%%&++,.%)',6+.955566637,1,,,.044111/2736961/02)$&*..&$$&*),.&%)/+405611%--'%+)2<89<:::96900181*(-&/./825811.30111+)/-020:0209.72197-,,''-.0++65-%(.+&&26407,/(+--%&**2+*++,0249%''+$+')(-/)**,/3.11/3.95.11,,4-++'()2417,-/)%&%'*2,011*78749:')(,,-25700/*)*&'')--+-0.-4/1..-191)-.154/-2000;52)5/--,,'%((*+-+4*$')+//40./11196%$$$'(./-&+*,4122<697792122010.*.0339;96-4/**++.*,+.1.2/1.)+,.17*+.,.35050/1'%()*+87869218*)&,+'')2-/.+-+*,6.5,2+1+((-(0-,161.,,-,--1559/06,/-+,%/-++%*/2,.3:0.//.1,2/79:9/8--,0''$%$)))''(2,-8<99/70/-15,+('),'&',.1.+04.../+/7721+1))2--0333221&//(-'('%'%/*/4:69226/..2-..,28)(,,++66/0113&'1)*41(346633-+.50/97;77<:467-*+(',4011,+++.(/*00+5:24;*5471/0517'&02+3.40,(#(**.1/18-4:++8-.
@0868ce9c-405c-44d1-b3e6-7b6903a9471a ch=375 read=271328 start_time=2019-12-13T17:44:29Z barcode=BC01 runid=2c9cf7bc05858273f10e7d7ec552fc0bd742dc3e
CCTTGTGCGACCCTTCCAGTCTTTATTTCATACGGCCGCTGCCTCGGCGCGGATTAAATCACGGACTTCAGGTATTGCCAGCTCTCATGGTGTGACGGGTAGGTGTGTATAAGGCCAGGAACGTAATTCACCCGCGACGATTCTGATTCCGCGATTACTAGTAGCTCCAGCTTCGCTGTGGATTTCAATACCTGATCGAACTGGAGACTAGTTTTTTTAGAAGTTGGCTCCACCTCCACGGCGGTATTGCATCTCTGTACCAGCCATTTATGGCGCGTGTGGCAGCCCCTCGCACATGGGGCGCCGGTTTA
+
.0+2()$%&&(&&&+%$%$(()+(&-/('$%#%(%/1)*&&)%),&&'%&&.&-*+,'(*%(.-(+02/%*))(-.,220)*)*((%$(&$%&(')&-'##(&-&'%$$$)'-+.-*1*+'&$'((/(*)2.((,.142036)+2-54*%%'*)0+')*'(,-%+,3-%+,,4,&$%$%%&%.2)(,$%#&())*..'(.,&&''**.-,-4139;5-5%(&(-2%&'*.-'-1-1+(()')',0(.+)+,.4./0.0*0('&*&()1,)-.0.)*(/''%,)&&)),'))&'(+*+(-00-26//,(&##
@231666f8-f165-41ec-b59f-6b906fe554c5 ch=8 read=103884 start_time=2019-12-13T17:43:53Z barcode=BC01 runid=2c9cf7bc05858273f10e7d7ec552fc0bd742dc3e
CTCCTGCAGGGAGGCAGCAGTGGGGAATAATGCACAATAGGCGCCAAGCCTGATACATGCCGCGTGTATGAAGAAGGCCTTCGGGTTATAAAAAAAGTACTTTCAGCGGGGAGGAAGGGAGTAAAGTTAACCTTTGCTCATTGACGTACCCGCAGAAGCTTTCAACTAACTCTCCGTGCCAGCAGCCGCGGTAATACGGAAGTGCAAGCGTCCAGGTGCTGAATGCAAAGCGCGAGCAGTTATGTAAGACAGATGTGAAATCCCCGGGCTCAACCTGGGAACTGCATTTGTGACTGCATGGCTAGAGTACGGTAGGGGATGGAATTCCCGCGTGTAGCAGTGAAATGCGTGGCAGATATGCGGAGGAACACCGATGGCGAAGAGCAATCCCTGGACCTGTACTGACGCTCATGCACGAAAGCGTAGGAGCAAACAGGATTAAGATACCTAAGTGAAGTCCGCGCCCTAAACGATGTCCAGCTGGTTTGTTGGGAGATTAGTTTTTCTCAGTATTAACAGAAGCTAACGCGTGAAGTTGACCGCCTGGGGAGTACGGCCGCAGATTTGAAACTCAAAGGAATTGACGGGGACCCGCACAGAAGCGGTGGATGATGTAAGTTTGAGTTCGATTGCAGCACTTGTACCCACCTTTGACGGGAAGTTTCAGAGATGGATTCGTGCTCGAAAGGGCCTGCACACAGGTGCTGCATGGCTGTCTCGTCAGCTCGTGTCGTGAGATGTTGGGTTAAGTCCCGCAACGAACACAGCCCTTGTCATTAGTTGCTGCATTCGGTGACACTCTAATGGGGACTGCCCGACATGAGGATGACGTCAGGGCCCTCATGGCCCATATAGGTGGGCTACACGTCATACAATGGCTGGTACAGAGGGTTGCCAACCCGCGAGGGGGGCTAATCCCATAAAACCAGTCGTAGTCGGATCGCAGTCTGCAACTCGACTGCGTGAAGTCGGAATCGCTAGTGTCGCGGATCAGCATGCGCGGTGAATACGTTCCCGGGTCTTGTATGCCTGCCCGTCACACCATGGGAGCGGAGTCTCGCCAGAAGTAGGTAGCCTAACTTAAGGAGGCGCTTACCACGGCGGGAGGTTCGTGACTGAGGTGAAGTCGTAACAAAGGCGG
+
*-.,$#''-1)&-,-23/**,)33(+(())+(*'),/-%/,*&($-&%&)*)))&113015+./03655-.0),*.-092:2%5/5.+-)/...+'')(',+)((**+170(*0-0*+&$&(+64--4,*)*,1-,778*6(*$-(.&,0&())*+&%%&('--*..-1/,.,-*+.2260//(/24.2+3/.80*-)*(%('(+-),.222')0,3'.,*&&(#%,.-''()&&*,'051//..,0(-+.4795324:72.98.)0,+/1.853344.0&-32123;500010-+%'*1431&(+)).1351)/17,.395766468+-6587---/.5775:80/.1/%&$&'+6144537.12-4,--0(+1,6/++''(,./819/'$+//773-)$&&(')+-.2695101/+-(((10++.)-.3:/-*,)%6-1)+-:359(*&'($)((+4/%,*/2*(+5(++)-+,/(*$,,)(*2,++3+-.&&),,.04;;:-//.'&(&%'-*--+/,++303-+,(0,,1/08-+-3,5:8677.)'-(,%.1412-($10()*5.-6733'0*0749488'5:2179/'*'**')/*+/7659874--%.'+)-0(%''&,''$*$').&/'**,'((+12,/)*/*)()'.1*1*+586+++-.962,1/2285650-,,('-/-1-,**+(+%.),/79990101/.,/.)+024*,,,-778895:65./1014,,-*8+.+//://33/.,+12&((&+1)(0.34053&+*2*++$*%*''(/'&%))00/./100,,*&&&&)'&&($$#%$4612104201/+*&)(*)5276.55-%.'()33/297-6.+(((-5(*+2/900,)'((')2//,.0*.,%,')'))*()+(,)++*',*,5+586,.&).+-769997:3111-9566-0$'*,,.1*(./2./384513.5/..3&/)0,-130)*,&*+).,/25;023.,(*&*+4.4095*))*216-'477-2,&($%$(%$$'/---1+,+5/22173)*+(.%')1/988:.)*)(),/1..-2-///(##&&)***%%((*)(02--3.,*2+(0-3-21333431%2.+*--%),2/02.07&0&(,3
@c165619e-a9f6-4172-8e25-4b38e15c2c2e ch=235 read=130054 start_time=2019-12-13T17:43:44Z barcode=BC01 runid=2c9cf7bc05858273f10e7d7ec552fc0bd742dc3e
CCAGGGGCAGCAGTAGGGAATTTTCGACAGCCGGGGAAGCCTGGTAGAGCAACGCCGCGTGGAAGAAGGTTTTCGAGTTTGCAAAGCTGCGTTGCATAAAAGGAAGAACGGCGGCTACACAGGAAATGGTGGCGGTGCCTGGTAGAAAGCGCGGCTATACGTGCCAGCAGCCGCGGTAATACGTAGGTGGCAAGCGTTATCCGGGTGTGACAAAGGGCGGGCGGCGGCAAGTTGTGTTGGCTGAAACGCTGGTAAAGCGCAGAAACCAGGCAGCTAGAGTGCAGGAAGTCATTGAATTCCATGTGGCGGTGAAATGCGTATTAGATATATGGAGGAACACACACCAGTGGCGAAAGGCGGCGAATGCGGCCTGCAGCGGCGCCCAGTCGAAAGCAAGGGGAGCAAATAGGATTAGATACTGCATTAGTCCATGGCAGCGATGAGTACTAGAAGTGTTGGATGTCAAAGTTCAGTGCTGCAGTTAACGCAATAAGTACTCCGCCTGAGGCTGATACGTTCACCAAGAATGAAACTCAAAAGAAAGGAATTGACGGGGGGCCCGCACAGAAAAAATTGGGCATATGGTTTAGAACAAGAAGCAACGCGAAGAACCTTACCAGGTCTTGACATACTCATAAGGCTCCAGAGATGGAGGGCTATATATGAGGATACGGGTGGTCCATGAACGTCGTCAGCTCGTATCGTGAGATGTTGGGTTAAGTCCCGCAACGAGCGCAACCCTTATCGTTAGTTACCTGCATCATTGGGGACTCTGGCAGAGACTACCAGTGACAAGCTGGAGGGAAGGCGAGTGACGTCAAATCATCATGCCTGACCTGGGCTACACGTGCTACAATGGATGGATGGTGCAGAGGGAAGCGAAGCCGCGAGGTGAAGCAAAACCATAAAACCATTCTCAGTTCGGATTGCTGATCTGCAACTCGACTACATGATTGGAATCGCTAGTAATCGCGAATCAGCATGTCGCGGTGAATACGTTCTCGGGCCTTGTACACACCGCCCGTCACACGAGTTGATAACACCGAAGCCGGTGGCCTAACCGCAAGAGGAAGGAGCTGTGTCTAAGGTGGGATTGATGATGATTGGGGGGGTGGGAGATCGTAACAAGGTAACCGG
+
-)%01*'%'*--.2313,-/1998,..-',/+'*-('.()&$&*'('+).,/,*+4,.-*-.//',/-2240+1+&,-3'%'-51++*+)%)'$%%'.44(++//+074.8-5--+-+**)0,-.-*6+('&%&&%#&%%%$$&%)*'%%%&%%%($'%'()+1-6180*16---$'&('%1004141/3.051646743,&*/+1/**%'*-'*,+*)((())')'&&%'')%+))-&&&'$&(&(&&)&&'&)(')()(&+/1,300*-.....',,-.5271)/())(3(&++6+9:5,&*'),0772,),'*9*+%('(+20,*&&)+(++,3..,(*)+&'%&&&%')0/*5-//)+.62%*+&''**/-(0+.-&'&&&(),&'*)&%'(,30+()'*997558033,+./,.*%%$+'():1)%%&&&(#&&$,,+,-.400&(),-/.:2914*,-0/,)&3/--579887353714..//30/,&*)*022/12,)(-'*&(,,-167/.*2*0+)/-,-4;437/071'%+)'''),/2769/3710*,50)--..,2651,&+&).)'''%()*.78&''()&($(&)+48876341(*53/0.+-8,.*,(*.+**&'(,--((/3,3.+/))*/00;:.+13+2246440/+-(+048:,,&(+-*+,(,,++-'1,*,-+3465-.&)+),+(*),//92966:7759193.0427+(')+97/6:+/++,4326221:0.*))*-/3+8,//<26643+**)&&'),-4&30-/234765.../.+00))(*-,*$%(/0759;;;8556;:36//**)+19173-.**/+,-01746/:.,)0,.39,+))(49;-,-5,,.,.0/5./7940(-(((0/)+197(57*-,2:6289:;:59/0338/4+8*(%#'&''***.&,-33+56220100:2617978662.++0,,-342/4392+,-./2869.00.-5/0168--*,'131137-00000-0944:301430,/++*,5,--142'1$)%)$$$+,73120).-4.0117)(('+/)*&'''((%+425.3-6:<1/3-+,,+,,.2061440.*'(()'&*+674358548+2,.32:20
@695ef8d3-71f3-42c6-a04e-0e7beb868c70 ch=415 read=93192 start_time=2019-12-13T17:43:42Z barcode=BC01 runid=2c9cf7bc05858273f10e7d7ec552fc0bd742dc3e
CTCCTGCAGGGAGGCAGCAGTGGGGAATATTGCACAATAGGCTGCGGCTGGTAAACCATGCCGCGTGTGAAGAAGGCCTTCCGGGTTCATAAAAGTACTTTCAGCGGGGAGGAAGGTAAGTTAATACCTTTGCTCATTGACGTTACCCGCAGGAAGAAGCACCGGCTGGCACCGTTACCCTTGGCCGCGGTAATGCACAGAGGGTGCAAGCGTTAGCAATCGGAATTACTGGGCGTAAAGCGCACGCAGAGCGGTTTTGTTAAGTCAGATGTAGGAATCCCCAGGCTCAGCAGACTGCATCTGATACTGCTTGAGTCTCGTAAGAGGTGGGAATTCCAGCAGGTGTAGCGGTGAAATGCGTAAAGTCTGGAGATACCGGTGGCGAAGCCCCCCCCCTGGACGAACTGACGCTCAGGTGCTGGCGGTACTGGGATTAGATACCTGAAGTAGTCCACGCCATGCTTGATATCGACTTGGAGACATGCCCCCCTTGAGGCGTGGCTTCGGAGCTAACGCGTTAAGTCGACCGCCTGGGAATTACGGCCCGCAAGGTTAAAACTCGATGAATTGACGGGGGCCCGCACAAGCGGTGGAGCATGTGGTTTAATTCGGTCTGGCGCGAAGAACCTGCCTGGTCTTGGCGGCATCCACGGAAGTTTTCCAGAGATGAGAATGTACCTTCGGGAACCGTGAGACAGGTGCTGCATGGCTGTCTCGTCAGCTCGTGTTGTGAAATGTTGGGTTAAGTCCGCAACGAGCGCAACCCTTATCCTTTGTTGCCAGCGGTCCGGCCGGGAACTCAAAGGGAGACTGCCAATGAAGCTGGAGGAAGGTGGGGATGACGTCAAGTCATCATAGCCCGCGACCAGGGCTACTACGTGCTACAATGGCGCTACAAAGAGAAGCGACCTCGCGAGAACAAACGGACCTCATAAAGTGCGTCATGCTTGGATTGAGTCTGCGCTCGACTCCATGAAGTCGGAATCCGCTAGTAATCGTGGATCCAGAATGCCACGATGAGGAATACGTTCCCGGGCCTTGCTTTACCTGCCAGAAATCACGGCTGGAGTAGGTTGCAAAAGAAATGAAGTAGCAACCTTCGGGAGGCGCTTACCGCTTTGTGATTCATGACTGGGGTGAAGTCATGCTCTAAAGGTAACCGG
+
')1++&0&.3*&*'&((+*+.'+')(*)-2/++,-/8/%++'%$#$#)'&$*$&&$))*+7756453/&(*%*(+,344:0,+0*)0'&*.88-*+)(16,0)+),/2)(,..)**&'+()1----1.7:.,867$3%'&10/:219***(.(+*%++%*$0&)'*)(**&))%)%$)'%$$)&++41)//71.'('(&)(')'-,/6435328*))+2.1(3,/-3,1177-()+.82,/0,(+((&'&,,&/*0.)$'&*3-13+**)%%$&$,/*-79)$0-,,70*,&)-1100010**+-(0''&%%)())*+.142('&*(''''%$'))'&&&&*,+,*(++&,*('/-*.-0+,0(%')*45,+,+-23/0002/(''&)*+.2./1(*3955.)3.--.-.133,2+&%$#')(,)'&$#%.+*5+.)..*-2''&%&))011)&),/6$.$%(')*-)+--'-*,*+&%#$$+%00950%%)),0*(*)(004,0-5,-//11-+-,1-8/,/10/4435,'&(&.(--.0/137,,3780/305<<74,+')(%*%.((*5&.8931:+(+,-0526/8//8/01.501&15;86712-*'.**'()))()0).1/)*$,-20,/,/'%%%&&+,42*-.-/*/*+6;2.**+,-.7,*)1*-48*5303/%150528+7+%.*4),+..047868673.-*)&(+/0-,-./.7.5/+))(.0+,38-3)17250,75)+3.2%%.//23-0/'&/)125-47),1,+/+,/'7.5++)35&423966717--/)(*21112')(($',%(35.,2+-,+',%,03/8658755-'*01498)((''/+')&''',/11,+')#$'&&2373719-'&'$$++1-5'%)%)(((,'-518+1+('(')-/(002..5062337/*,38574-.+'&$)/*.0(&&*)*)+(..2-&*()--5,--)*.286963/..1((),-64/51--,/&**'.).34,-)'.&%'&(+*$**/7++++243,.*&$&&%&+*)+-4,*/0+&'$'%%),,*&&('++/30-051'$('%'')*'),&)),+&(.4'6*&+,)7343043)/,02+,057;8753354345+*&.+&*/&-'%&'%'''''''+,.-0
@67141759-d64c-4bf4-bf56-0e53b500cbd2 ch=138 read=130334 start_time=2019-12-13T17:43:19Z barcode=BC01 runid=2c9cf7bc05858273f10e7d7ec552fc0bd742dc3e
CCTTGTTACGACTTCACCCCAATCGCTGACCCTACCTTCGGCTCGCTGCTGCCTCCTTGCGGTTAGCTCACGGACTTCAGGTATTGCCAACTCTCCTTGGTGTGACGGGCGGTTGTGTGCAAGACCAGGAACGTATTCACCGCGACATTCTGATTCGCGATTACTAGTAACTCCAGCTTCATGTAGGCGAGGTTTCAGCCTACAATCGAACTGTGAGACTGGTTTTAAAGTTTGGCTCCCGCCTCGCGGTATTACGTCTCTCTGTACCAGCCATTTGTAGCACGTGTGTAGCCCTACACATAAGGGGCATGATGATTTGACGTCATCCCACCTTCCCCTGGTTAACCCAGGCAGTCTGGGAGTCCTCAACTTAATGGTAGTAACTAACGACAAGGGTTGCGCTCGTTGCGGGACTTAACCCAGCATCTCACGACACGAGGCTGGCGGCAACCATGCACCACCTGTCACCTTGTCCCCGAGAGTTGCTGGAATTAAGAGTATTAAAGGGATGTCAAGTGTAGGTAAAAGGTTCTTGGTTGCTTCCAGGGTAGCCATGCTCCGCCGCTTGTGCGGGCCCCACGTCAATTCCTTTGAGTTTCATTCTTGCGAACGGTACTGCTCAGGCGGGTACTTGTGCGTTAACTGCGGCACTGAACTTTGACATCCAACGCAGGTACTCATCGTTTGTGGCGTGGACTACTGGGGTATCTAATCCTATTTGCTCCCCCACGCTTTCGGGACTGGGCGTCAGTTGCAGGCCAGATCGTCGCCTTCGCCACTGGTGTTCCTCCATATATCTACGCATTTCACCGCTACGTAGATTCCACGATCCTCTCCTGCACTCTATTGCCTGGTTTCCTTGGAAGTTAGAAGGCTTTCACCACAGACCCTTGCTGCCTGCTCCCTCTTTACATTCCGGATAACGCTTGCCACCATTATTACCACTGGCTGCTGGCACGTAGTTAGCCGTGGCTTTCAATAAGTACCGTCACTCGGCTACCATTTCCTGTAGCCGCCATTCTTCCTTTATAACAGAAGTTTACAATCCGAAATGCTTCTTCCTTCACGCGGCGTTGCTCGGTCAGGATTTTGACCCGAGAATTTCCTACTGCTGCCTCCCGTAGAACCC
+
435301/)+,34:<93/,-+..61$$&&&..+&'*/-.5+.'&,,.-/-)'')'../0-/-050..335112.)-3.8&---,04..5/-,,+++)-,2556678:7<;7/3*.),*+'/1469;:196.62/468<969;-1459-7://897;/'(,-/7/00(3-130-3(()./78,1./--81.,*)3:/.-.4++),*5.5,',()%##$+,22223<<,6:3.08+%&%'2/($*+.2-,,.-*1)$(')-.0134676880/1;086-*++...133594544293*+-///0/..640+8-,,(()+3.,/3870---6.(/721786-&$'(,).+/,',/.)1/,+$)&%'',()*03,1-3.//-*'-.//++1,3,((-()33/5.../.246:47383*')*3+86,,)/+-011.23144.-+,+/.1&--)14,7:11*1*2523:2862(*,)+'*.('$%%(#&)&%$%%%)+*/0-'()()+)/*'+33.:99:8.0.00024,.45.)//5.+'(&($#&:):)'++()%&&(&%#$)20)-;32/2,/.324,21/*$'+,3694920.850..-87,(,5/6/-.*&,-(',-21%+-/'.+(((&)(.04(4+,+.7.8/42-)*,)0/03,+621,/.58/,01,%&$&,*))./098518-)',4/335702-+/3&44//03845645742181,,1/3:8/'*(./95./<;85/)'%&)96/.9-,,)*4/;533663767::29/(*0/3110-.-/()).6688846778:5817<8.369--*))&)%,.(2.*(*-02186613545-+++*+(%')/34601+'$#$$%$)&(,.&$%$%+*4992022022787<261-.*)-.'(--98--7364*)'*205052731.(,-3./+&((*,-.5:248$/(6(*+--617.(++.*/20,)-1,1+/*(+-)-2-.,')*01.07-/11)-*)(-707<22978/.-70,/508:3161-063..035/*.,*.98-/.421,')*&&$%&('.5164;3,/%&&&(*20..02+501-66.+47)&%(''')%%')(''(&'((&(*(/.+/1))1.---4()
@800f05c1-dc29-44c6-aec2-6d713dcb9b25 ch=409 read=76278 start_time=2019-12-13T17:43:07Z barcode=BC01 runid=2c9cf7bc05858273f10e7d7ec552fc0bd742dc3e
CTCCCTACGGGAGGCAGCAGTGAAATTTATTTTGGACAATGGGCGAAAGCCTGATTAACACGTGCAGGATGAAGGCCTTCGGGTTGTAAACTGCTGTACGGAACGAAAAGCTCCTTCTAATACAGGGCCCTTATTGACGGTACCGTAGAAATAAGCACCACCGGCTAACTACGTGCCAGCAGCCGCGGTAATGCGGCGGGTGCGAGCGTTAATCGGAATTACTGGGCGTAAAGCGTGCGCGAGCGCCAGATGTGAAATCCCCGGGCTCAACCTGGGAACTGCATTTGTGACTGCATGGCTAGAGTACGAGGGGATGGAATTCCGCGTAGCAGTGAAATGCGTAGATATGCGGAGGAACACCGATGGCGAAGGCAATCCCTGGACCCGTACGGTGACGCTCATGCACAGCGTGGGGAGCAAACAGGATTAGATATGCCCTGGTAGTCCGCGCCTAAACGATGTCAACTGGTTGTTGGGAATTAGTTTCGCAGAAGCTAACGCGCGTGAAGTTGACCGCGCCTGAGGAGTACGGCCGCAAGGTTACTCAAAGGAGTGACGGGGACCCACAGAAGCGGTGGATAATTCGATGCGCTTGCGGCAACCTTACCACCTTTGACATGGCAGGAAGTTTCCAGAGATGGTTGTTGCAAAAGAACCTGCAGGTGCTGGCTGTCGTCAGCTCGTGTCGTGTGAATGTTGGGTTAAGTCCGCAACGAGCGCAACTGTGTGGGAATTTGCTACATTCAGTTGAGCACTCTAATGAGACTGCCGGTAAACCGGAGGAGGAGGTGGGAAGCGTCAGGTCTATGGCATATATAGGTGGGGCTACGTCATACAATGGCTGGTGGAGATTTGTCAACCCGCGAGGGAGCCTTATCCCACTCGCCAGTCGTAGTCGGATCGCGGTCTGCAACTCGACTGCGTGAAGTCGGAATCTCGCTAGTATCGCGGATCAGCATGCCGCGGTAATTTCCCGGGTCTTGTACACGCCGTCACACCATGGAGCGGGTCTCATGATAGGTAGCTAATAACCGCAAGGAGGGCGCTTACCGGCGGGGTTCACCGTGACTGGGGTGAAATCATGTTTCTGGTAACCG
+
/.12++,028+)++)*,./475(,+-/-'//264:47,6.,.(,(*-)'.,01--+++)%%&(***2310000.2.//8/.9207+-/2&--0.7222:39686-+06.),.39.3,+*2-./%6.++/'%)&%(+/05:6168741*-.,+-)()*-.%(-.1122856695515-./*)%(''(&&,/((%*('$(+,530,'+*-//..+1.(2(1.344;<:96718))+*/...4%&.+%$&')./.1./54+*370*25897223/033((,(;:95161+-176566797:72-('-/+++$)/5.078012*819()**'&$$$++457+/0978/66989:870/.+1+/210003860//(+*-3-77+)37745603.-%((+/-+..03/,+('*'*))$&0,),.2;08365..4,-./)(*25.125856686/0')+)+01/....6/30./384/)+(&*)&$('&*42-&$%%&-)%*104-,,--)2,0,,,2+./9,,%++&(++.()*+4622,&(,+/2/9,.085;-(*'),1/82682/67+()&#)(*+-&1(6,5/3/4++,,'('(),*(&('((''(++/.*/')/+)+6-+1-($+)*++-:1/,++-*,513,4'&%&'+0.(%()*(%%'%-*/(%(+1/0179721*+-./+*&(()+*(),412746;06/8/2063&*+,,1125/,1&&$$&%&&,(&%'()(*.,.478;,01:3/,--..220421,.(*2,..1+,'4224.*'++&+1).+,..,,(&(*,0)-1*+%&%%&$$)),+(),//.1+*++*+'((,/'/4//*1/.0/*)%))%.+(&+,*.2:7.///,-)&&+&*)*).5-%))+01898998;998:532227:-78675221./3/.,,+11:6/6../296:53&+%&'&$%(+,156<94:21655)1*&)()-%#)*&74,1:85103--,.-.*/+*.*)*(*1/322**,,;45201,,').(*,)*$*()+++..0&2(6)2(,*),*+-,'*'**0)5744<,*+1*/-144429.--35.--%*$#&(%$&'%(/53.
@baf1241c-ec7a-4e34-9074-31a31baa0798 ch=164 read=164005 start_time=2019-12-13T17:43:07Z barcode=BC01 runid=2c9cf7bc05858273f10e7d7ec552fc0bd742dc3e
CCCGGTTACCTTGTTACGACTTCACCCAGTCATGAATCACAAAGTGGTAAGCGCCCTCCCAGTTAAGCTACTGCTACTTTGCAACCCTCCCATGGTGTGACGGGCGGTGTAATGTGCAGGCCAGGAACGTATTCACCGTGACATTCTGATCAATTCTTGATTCGACTTCCTTAGGTCGAGTTGCAGACTCAATCCGGACCGACGCACTTTATGAGGTCCGCTTGCTCTCATGAGGTCGCTTCTCTTTAGCAATGTCGCCATTGTAGCACGTGTGTAGCCCTGGTCGTAAAGGGCCATGACGGCGTCATCCACGCTCTCCAGTTTATCACCAGCGGTCTCCTTTGAGTTCTGCAGCCGGACCGCTGGCGAAAGCCGGATGAGTTTTCGTTGCGGGACTTAACCCAGCATTTCACAACACGAGCTGACGACCATACAGCGGCACCTGTCTCACGGTTCCCGAAGGCATTCTCATCTCTGAAAACTTCCGTGGTCATCCAGATAGATGCAGTTCTTCGCGTTGCATCAGATTAAACACATGCTCCACCACCGCTTGTGCGGGCCATCAATTCATTTGAGTTTTAACCTTGCGGTAATACTCCCCAGGCGGTCAACAACGCGTTAACCGACCGCCTCATAGGCTGCGCTCCAAGTCGACATCGTTTTACGGCGGACTACCAGGGTATCTAATCCTGTTTGCTCCCCGCTTTCTAGCACCTGAGCGTCAGTCTTTATCCGGGGCGCCTTACGCCCTCCAGTCTCTACGCATTTTACCGCGCACGCCTGGATTCTACCCCTCTACGAGGACTCGGCTTGCCAGTATCAGATTACGGTTCCAGGTTGAGCCCGGGATTTCACATCTGACTTAACAAACCGCCTGCGTGCGCTTCCCGTGATTTCCAGATTAACGCTTGCACCTCCGGCATTACCGCGGCTGCTGGCTGCGGAGTTAGCCGGTGCTTCTTCTGCGGGTAACGTCGGCGTTCGAAATTATTAACTTTGCTCCCTTCCTCCCCGCTGAAGAAGTGCTACAGCGAAGGCCTTCTTCATACACGCGGCATGGCTGCGTAAGGCTTGCGCCCATTGTGCAATATTCCCCCACTGCTGCCTCCCGTAGGAG
+
3-(()):,.629.2/'%%%&0-.,13-%+-///.-1.1'(*-&(,,2.(&&)',,/+..'$&*)%&#$%&(*)1-%*/+)*03,39,()5,+3-622001--0-)*+&&*%+''**,)(.*1%371863567<8140-+,'./361**)*,$%*,*%&,2-)+$&&('&$%%%),*-*-236.1*+2004,:0.2/6,.((*0).$),32.122/3+++*''&()1124$%*(*)*,$%).551171'$&'$%&((+-7176-&&()'*(-++)))+,1-)+476141,(-,().%'&(%%$''/03.1.$))*.+&).+-*8/+,.-/-)..&(33./%%'&'',,-()%'%)*-152-.*-/+(&%((($(''(&#'#%'''(1+-9563:41*,*+(*+)(+223:71*+)(''(&&'322&('$().-%*)--*'&)+.+)/./1,0/.6//2-&'/)+*%(,,,14511/+(*,0,,-845221(*(%*0'''6/('%$"%%./918<:68531,,-.:+,*4)((&&&,,-'1,2+(*(%+/,-2.,/&0+0()(&'-18896+495.,20;;2.2.**-***)()+('*)/23*).42010-)/0.+*((&%$&'(-*+).%'$''$#&)--../-*.1,,/+,)%&((.0.014(%&)'&+/.66058.74/3356/5/-.+*+.1**/+2-+&%%**+,$%)//04.-+,0(/.'&,%%%%'..0057.+-1),)#($(+))+,()*+*,8561200760*0,((&'$&'./30(../2-,2.+)&*/,,(&),018)&((+7-00',+,06+++.'#(&,603.%),285.2/5-(,.&-/--..-..--*++,-+*')''-/20,,+))+..+)%%&%&%%$&/+.)'+'/-002./-1+,*.4-1*,'&%+)*.3/01956799,3*()*(*%*.3-..8042-.0907;87774601240.-)%&&),4/,-+1*.),-,/)+))(/0.4-.74/./9;3)76-,)%''*00-/+**'-(*0053:6<77;70)')')*+-2-++&/1-0.')&')/+3,+-//82(**%'$%(/,--0/388-$'()..-,5-+9//.(0)+&
@e3a3b496-d4e9-43ba-81de-7fa099278f05 ch=188 read=231772 start_time=2019-12-13T17:42:45Z barcode=BC01 runid=2c9cf7bc05858273f10e7d7ec552fc0bd742dc3e
CTCCTACGACAGCAGTGGAAATATGTGCACAATGGGCGCAAGCCTGATGCGGCCATGCCGCGTGTATGAAACCTTCCGGGTTGTAAAGTACTTTCAGCGGGGAGGAAGGGGTAAAGTTAATACCTTTGCTCATTGACGTTACCACGCAGAAAAAAGCACCGGCTAACTCCGTGCCAGCAGCCGCGGTAATACGGAGGTGCAAGCGTTAATCAGGAATTACTGGGCGTAAAGCGCACGCAGGCGGTTCGGTAAGTCAGATGTGAAATCCCGGGCTCAACCTGGGGAACTGCATCTGATACTACAGCAACAGTCTCGTAGAGGGTAGAATTCCAGGTGTAGCGGTGAAGTGCGTAGAGATCTGGAGGAGGAATACCGGTGGCGAAGGCGGCCCCTGGACGAACCGACGCTCAGGTGCAGCGTGGGGAGCAAACAGGATTAGATACCCTGGTAGTCCACGCCGTAAACGATGTCGACTTGGAGGTTGTGCCCGCTTGAGGCGTGGCTTCCGGAGCTAACGCGTTAAGTCGACCGCCTGGAAGAGTACGGCCGCAAGGTTAAAACTCAAATGAATTGACGGGGGGCCCGCACAAGCGGTGGAGCATGTGGTTAATTCGATGCAACGCGAAGAACCTTACCTGGTCTTGACATCTAGAACTTTCAGAGATGGATTGGTGCCTTCGGGAACTGTGAGACAGGTGCTGCATGGCTGTCGTCAGCTCGTGTTGTGTGAAATGTTGGGTTAAGTCCGCAACGAGCGCAATGCTTATCCTTTGTTGCCAGCGGTCCGGCCGGGAACTCAAAGGAGACTGCCAGTGATAAACTGGAGGAAGGTGGATGACGTCAAAGTCATCATGGCCCTTACGACCAGGGCTACACGTGCTACAATGGCGCATACAAGAAGCGACACTCGCGAGAACAACGGACCTCATAAAGTGCGTCGTAGTCCAGTTGGAGTCTGCAACTCGACCATGAAGTCGGAATCGCTGGTAATCGTGGATCAGAATGCCACGGTGAATACGTTCCCGGGCCTTGTACACACCGCCCGTCACACCATGGAGTGGGTTGCAAAGAAGTAGGTAGCTTAACCTTCGGGAGGGCGCTTACCACTTTGTGATTCATGACTGGGGTGAAGTCGGCAGCACAAAGGTAACCGG
+
--02*&'*%$%'(,-*0*,-/-2-(2+,,4183,621,12:27;76696,-*-(10/465500,--&'(&%244:/'4;7273.56+*,,).1:--00207*).(/++,.+*,12.05451--+,1-,6574494450:0050%'%*+.00210)(,353-&+/0,**/+/111:4341125/.-%,-2/0115.*.-/111+-./5/5/5'/'.,2.4421&+*-,2:5.212.105,.1*()/+%'%)'('*,,252.+(-3,+562.69869(6+5-595(,,-823566.----8-*))&&($(%))*+11334&2/.*1-/1120,*365/-,,,.3/,/-%).:75-+)'),.::52..*.,*.+.18694575.-0)2-5)::2).079930988767*356%47443)0--.+,4*))*8:(2(6913-*)+,.1;007852464-'+&&'),-86/.++'**/3/5(2))0-0,&,+-4.%)0+--14/05473230.(-)*-36;655.6-6-4752217/2-''')&$%%+,4,7462221)0.11:913897;7/-*-00379/0:99,07-**(.-/.1/603402157645459-75:83344542412/09-.86,5.(,/0.45727.&(()*%),/702;5.(()-./66/.1+/-55,6+--99/100/.-+,.1%/'**00045222./287575////03230;..,)+26;0/.6.765;63.12.//62954464/6)&#&'+/0201:/,04/2:56444/2*3.362990:446(/()))*,899;:,0/./33;37761/1,-.*.)-1/.,/0117.7//078:94548490,.***,5;271/.-((&'&+,/6562;21940110266.&((%(+40)--//50+,&'(+&)*5-3824((27*-602344:;/738($'(*/(,-.244112//+('%))*5.5.-.,62647988-9.9.--134::9934+6168/))-,+&&64////18-(-1.1%',++0/..02:73<8./82312+#&'(%&')0-4.---4*&).**'./--$'$%/,585;7.:2*17251407//6%+/6.-479;<:662122373()).,+,-(('''(&'04+-303-5-4*
@b198ee1c-5958-49ed-ace0-bce7c7dcbd62 ch=478 read=100270 start_time=2019-12-13T17:42:42Z barcode=BC01 runid=2c9cf7bc05858273f10e7d7ec552fc0bd742dc3e
CCGGTTACCTTGTTACGACTTCACCCCAGTCATGAATCACAAAGTGGTAAGCGCCCTCGAAGGTTAAGCTACTGCTTCTTTTGCAACCCACTCCATGGTGTGACGGGCGGGTGTGTACAAGGCCAGAGACGTATTACCAGCCAGCATTCTGATCCACGATTACTAGCGATTCTGACTTCATGGAGTCGAGTTGCAGACTCAATCCGGACTACGACGCACTTTATGAGGTCCGCTTGCTCTCATAGTCGCTTCTCTTTGTATGCGCCATTGCTTAGCACATTAATGCTTAGCTGTCGTAAGAGACCATGATGACTTGACGTCATCCCCACCTTCCTCAGTTTATCACTGGCAGTCTCCTTTGAGTTCCCAGCCGGACCGCTGGCAACAAAGGATAAGAGGTTGCCTTTCGTTGCGGGACTTAACCCAACATTTCACAACACGAGCTGACGACAGCCATGCAGCACCTGTCTCACAGTTCCCGAGAGAAAGCAATCCATCTCTGGAAGAAGTTCTGTGGATGTCAAGACCAGGTGTAAAGTTCTTTCGCGTTGCATCGGAATTAAACCACATGCTCCACCCGCTTGTGCGGGCCCGTCAATTCATTTTGAGGTTTTTAACCTTGCGGCCGTACTCCCCGGGCGGTCGACTTAACGCGTTAGCTCAGGCACGCCTCAAAGGGCACAACCTCCAAATTCGACATCGTTTACGGCGTGGACTACCAGAGTGTAATCCTGTTTGCTCCCCACGCTTTCGCACCTGAGCGTCAGTCGCTTCGTCCAGGGGCCGCCTTCGCCACCACCGGTATTCCTCCAGATCTCTACGCATTTCACCGCTTCGCACAGATTCTACCCCCCCTCGAGACTCAAGCTTGCCGAAATTATCAGATGCAGTTCCAGGTTGAGCCAGGAGTTTGCATCCTGACTTAACAAACCGCCTGCGTGCGCTTTACGCCCAGTAATTCCGATTAACGCTTGCACCCTCCACGTACCGCGGCTGCTGGCAGGTTAGCCGTGCTTCTTCTGCGGGTAACGTCAATGAGCAAGGTATTAACTGCTCCGCTCCCGAAGTACTTTACAGCCAGGCCTTCTTCATACACGCGGCGGCTGCATCGAATTGCGCCCGGTTGTGCCAATATTCCCCACTGCTGCTCCGTAGGAG
+
3)-+09-.859,3/+-8278;76021-'(*,,7678,,++2;9332-++)()*77*,0%&&&*.537/5/-,)%)**&-33.)/,&,2+%((6:,.0+*23335458424,**+),/4892.3/$%'(..(5&'&%&'%&)&%')*9;81124/.),.24831--+++%.('$((+)'**...**++.-427)3$%/.*,(1*8,2/441+)+'/'+&.,/8.+*,(1,166647/.,-+.')*340/192987397,-./798;;:7;*&'%%'--2*,./-.-'+&&%%%')0//5+)')&276722+**,28324.6550824/&*)*2/8/2(*-<9132276775458934''-%&%)609,'&*0-68401,.1,0./)5-:--/8850*$((12*)'&*-,-2943)839.7**%(&#&..+19,),.,81/2-)('(*+9779/-/90201.-3238+,.--+(*'-85/,+()('%(()&,,406968650-,-/+'*&)-<755258687863034*''.*)%*(,*)(..+3,**..8,**.-:,2..-0/;669111147779149)'+2+,+,%--)/6**66**,*)$'(&#'&))*8;5/3828.7--*0.3*1-///52-'0,32:661326250245104//025%('$&0/27462;*395-*0163,,.+3/')(+-,4566.:9.)-(12068;59763:0.&*'***2--6765;5*,-,59+(++*08,,3458;-.1/3354//-+$%*,../3'(/24//8,09/3+%))',,-16(346476511+-.21.-+()+,.-19+**5+)+6-1+,&(&(-,3,20725790(''%'44479)2,20901)&',-+31.6(*,/00(666/4)+2181(/.,'2+)+21+#%%)..*,-22.0+(%&,0218;6796942-*+*$$)%&'&%,+.33561''-5/62+,-0*,.086/4,%$#%%(;785:555*)(%&%..2.*)+*)+&*4<788532552,-055432282,)'(+/)/+*1-,++0(++,'$'-273),-+,**,+*$%&%(%'+-/62901921211,0-*,(%*+)+..*08*%%')*+32:0+',(*+(/)0,/01078:4#'&')/0087:8837-1$
@2a1564ff-4a48-4b29-9993-00ae1a38823f ch=196 read=115177 start_time=2019-12-13T17:42:32Z barcode=BC01 runid=2c9cf7bc05858273f10e7d7ec552fc0bd742dc3e
CTCCTACCGGGAGGCAGCAGTAGAATTTCGGCAATGGAAACCCTGACCGAGCAACGCCATGTGGAAGGAAGAAAGGTTTTCGGATTGCAAACTTCTGTTATAAAGAAGAACAGCGGCTACAGAATGGTAGCCGGTGACAATGCACAATGAAAGTCACTGACTAACTACGTGCCAACTGGCCATATGATAATACGTAGGTGTAAGCGTTATCCGGAATTATTGGGCGTAAAGAGGAGCGGGGCGGCAGCGAGGGTCTGTGGTGGCCTGGAAGCTTAACTTCAGTAAACCATGGAAACCAGGCAGCTAGAGTGCGGGAGGAGGATCGTGGAATTCCATGTAGCGGTGAAATGCGTAGATATATGGAGGAACACCAGCGAAGACGACGATCTGGCCGCAACTGACGCTCAGTCGAAAGCGTGGGAGCAAATAGGGATTAGATACCTAGTAGTCCACGCCGTAAACGATGAGTGCTAAGTGTGTTGGATGTCAAAGTTCCAGTGCTGCAGTTAACGCAATAAATTACTCCGCCTGCAAATGGAAGTACGTTCGCAAAGGGTGAAACTCAAAGATTGACGGGGGCCCGCACAAGCTGGTGGAGCATAATGGTTTAATTCGAAACAGCGCGAACCTTACCGAATCTTGACATACTCATAAAGGCTCAGAGATGGAGATAGCTATATAAGAGATGCAGGTGGGTGCATGGTTGTCGTCAGCTCGTGTCGTGAGATGGGTTAAGTCCGCAACGAGCGCAGCCACTTATCGTTAGTTACCATCATTAAGTTGGGGACTCTGGTAGGACTACCAGTGACAAGCTGGAGGAAGGCGGGGATGACGTCAAATCATCATGCCCCTTATGACCTGGGCTACACGTACTGCAATGGGTATGGAGTACGGGAGGAAGCGAAGCCGCGAGGTGAAACAAAATTATAAAAACCATTCTCAGTTCGGATTGTAGTCTGCAACTCGACTACATGAAGTTGGAATCGCTAGTAATCGCGAATCCAGCATGTCGCAGTGAATACGTTCTCGGGCCTTGTACACACCACCCGTCACACGAGAGTTGATAACACCCCGCGAAGCCGGTGCTAACCGCAAGGAAGGAGCTATCTAAGGTGGGATTGATGATTGGGGATGAAGTCGTAACAAATTGGCCGG
+
+/3-,+/..70*+-+-..,/0*'*'-6**574654,)+*%-9(**-26152231..1-%'&(&&*)-2-,&-.'0*2:53218*4*$#%,+)*3,,)/.,-76)+(-)061)1.--)))*(+*)*143///4*/,-%*+&'%'%*.5+***((()(%(*'0/-4-..116-8+-%'%&'5--,&'*%*+4/,01510/-*&((*+-38402,%-,*//+1,)/.+-/29*(%+*%+,1:72,&2,),-'%.390/,*,)-2))),+/0)+%%&'/),010*+,07.3.(&%&'.3+6448.*+*+%)())0.(75*-)*,/0153733*1,50:8-+($(*-1...26/1493213335.113.13/75326%*)((+(&0)+,5655+,*0(&*+-)--.266560/14&+./+,/1100(,-0:31(-.*'3,--8855:''%8-,,1,*-/16347;;.*&)*,++,-3492712-/949232498;7.12:()+42788979350)-*,-,-1+(,&$&)14,..&&(.*100-,0))-115;94588-)+(%%&&*-.6..((&*1035'296..6((*02.'))&-103-*,,/.&%'+40:96:280'*/%(,$,+0,&'('()&**&$&((01,('(*+34400372.6379))&(*771./*)+011162.))(&)*3012(/-281'()4401/4----/012344-6/--055210-%*-/220..2+&',)0%%+,/6/(..&)1.456070/-/;/,6///*/-+')),'496.5340)&(')3++*)66.0102430-067.,1),--4/.*102989:822.0-017874/*,)('*,,/-/27-01'(+.)()((',+$*195,0()%''(&&*(6'-*')')-+0-,4,-620.*)&+**-)+,.0-$&--.7:925988;616*+.30+6,-.'-.389626/5,./65761222.9//95511635.00+.--221')+.6/9*+'-++/46-1%+,04<989/31--5(6//,(,(-,/,.,,0(1-524.**&'(,))*,0--,.,.(-*(&#$&'.+,2*2.+,*)2-4*/,,*))+(/(*,0*66654012-6**3+.+**(/*)),.&'('+*,/164()''%''&#.,,.
@f7cb8361-901f-4ebd-b34c-c39e7037e8d1 ch=241 read=195313 start_time=2019-12-13T17:41:57Z barcode=BC01 runid=2c9cf7bc05858273f10e7d7ec552fc0bd742dc3e
CCCCTACAGGAGGTAGCAGTGGGGAATGTGCACAATGGGCGCAAGCCTGATGCAGCCATGCCGCGTGTATGAAGAAGGCCTTCCGGGTTGTAAAGAGTACTTTCAGCGGGGAGGAAGGGTAAAGTTAATACCTTTGCTTTCATTGACGTTACCCGCAGAAGAAACACCGGCTAACTCCGTGCCAGCAGCCGCAGTAATACCAAGAGGTGCAAGCGTTAATCAGATTACTGGGCGTAAAGACGCAGGCAGTTTGTTAAGTCAGATGTGGAAATCCCCGGGCTCAACCTGGGAACTGCATCTGATACTGGCAAGCGAGGTCATAGAGGGGGTAGAATTCAGGTGTAGCGGTGAAATGCGTAGAGATCTGGAGGAATACCGGTGGCAGGCAGCCCCCTGGACGAACTGACGCTCAGGTGCAGCGGTAAGGGCAAACAGGATTAGATACCTGGTAGTCCACGCCGTAAACGATGTCGACTTGGAGGTTGTGCCCGCTTGAGGCGTGGCTTCAGGCTAACGCGTTAAGTCGACCGCCTGAAGATACAGCCGCAAAGTTAAAACTCAAATGAATTGACGGGGCCCGCACAAGCGGTGGAGCATGTGGTTTAATTCGATGCAACGCGAAGAACCTTACCTGAATGACATCCACGGAAGTTTTCAGAGATGAGAATGTGCCTTCGAGACCGTGAGACAGGTGCTGCATGTGGCTGTATCGTCAGCTCGTGTTGTGGCGGAAATGTTGAGTTAAGTCCCGCAACAGGCGCAACCCTTATCCTTTGAAATTTGCCAGCGGTCGGCCAGAGACTCAAAGGGAACTGCCAGTGATAAAGCTAGGGAGGAAGGTGGATGACGTCAAGTCATCATGGCCCCTTGACCAGGGCTACACGTGCTACAATGGCGCATACAAAGAGAAGCGACCTCGCGAGCAAGCGGACCTCATAAAGTGCGTCGTAGTCGGATTGGAACCTGCAACTCGACTCCATGAAGTCGGAATCGCTGGTAATCGTGGATCAGAATGCCACGAATACGTTCCGGGCCTTATACACACCGCCGTCACACCATCAGAATTAGGTTGCAAAGAAGTAGGTAGCTAACCTTCAGGAGGGGCGCTTACCACTTTGTGATTCATGACTGGGAGTGAAGTCATGGCAAGGTAACCGG
+
,5/-),/'5,'*)''.1/04.'/&,*)'.&'+*2..380,'(,,(17870316415;597:989741102327(*(**/1,2,*/975:002-)%&$+'*+29+(*,',0+*.,--.1-+03+*..2.113.79+)+0241072119224./3-)-**.*&++)()+)+'''4034574689<65501/-*)$+,160)0)*('&(-/0021.20141405&)*(,//./4659868.+$**,*061,407*)1,3)**,'('&%&%'+**.,7:3)3+)+3-614148030,++++-85..//..2665511-*'(-+$$%*'+/49-44203.1-.0753/00/1:/)+4-11434,,+++777;1/4..5249404+,40*+/.*(,743*)/469*&)&',..2455)+,..(''&(()&&--))*841.57-2.,+54-69++670//.0%**6:789<42001/:.--*5-3+-&+/0004;:,%(+())4-513495708&(-./3733320848145-/0:24,''(**+-/1)2362575..-44;:5//0)8881302241,(.91.5-(+(+*'-.)0/-/''%,-.(&,,6.163:33121:8/4*+(*7,/4/++(%-40,(&'%&*2696/1+/./,-8<8-1(')*,751261062693/4'(*11311-.006128334;:983-)+3110/%,7487///0266,5+%()*((&(()+)/2.-+3,4*,-,4+*-/*3&+/210335;819212,-3-&&+-'02,.4221240.,),)''&(.,-:58-+-)*)0/15/(-,+,-391&)&$)4)'0+-6.0-01/00467701/*+2.44&))./-)%%%&'.825774...*+.2365466788<86836*222,()'+*(,33.2/0*-/+.02:*55;77766117;5.0232192511-4+1,.0,3$136463,1+,-0158966:.7-,,2&.++,3145*.-.2/0+2-7.1.+-/:877)))+&+))20375)+675,3*%*,21323-,2.+-13))*,'(%'*%&(&'-1,*$+').')*()+,)))$($%%)'),-(31,073,-67/7./8,,/0+*..0378521130,)-$%')('''2-*(%''**0,3:5;14
@2dc50912-ea5a-4584-b5f3-50700d68291e ch=310 read=153645 start_time=2019-12-13T17:41:57Z barcode=BC01 runid=2c9cf7bc05858273f10e7d7ec552fc0bd742dc3e
CCGGATTTTTACCTTATTACGGCTTCACCCCAGTCATGAATCTGAAGTGGTAAGCGCCCTCGAAGGTTAAAGCTACTTCTTTGCAACCCTCCCATGGTGCTGACGGGCGGTGTACAAGGCCAGGAACGTATTCACCGTGGCATTCGTCGTTATAGCGATTCCGACTTCATGGAGTCGGGACGCAGACTCCAATCCGGACTGACGCGCTGCCGGGATAACGCTCTCGCGAGTCGCTTCTCTTTGTATGCCATTGGCGTGTGCTGGCCCTGGTGTGGGGCGGTAAATGACGTCATCCCTTCCTCAGTTTATCACTGGCAGTCTCCTTTGAGTTCCCAGCCGGACCGCTGGCAGCAAAGGATAAAGAGTTGCCGCTCGTTGCGGGACTGCTTAACACAGCACGAGCTGACCATGCCCAGCACCTGTCTCGTTTTCTGGCGTGGCGGCGCTGGTTCCGAAGGCACGATCTCATCTCTGAAAACTTCCGTGGATGTCAAGACCAGGTAAAGGTCCTTCCGCGTTGCATCAGATTAAACCACACGCTCCACCGCTTGTGCGGGCCCAAATCAATTCATTTGAGTTTTAACCTTGCGGCCGTACTTCCCAGGCGGTCGACTTAACGCCCGTTAGCTCGACCACGCCTCAAAGAACAGCAAGTCGACATCGTTTACAGCGTATGGACTACCAAGAGATTATCTAATCCTGTTGCTCCACGCTTTCGCCTGAGCGTCAGTCTTCGTCAGGGGGCTGCCTTCGCCACCGGTATTCCTCCAGTCTCTACGCATTCCACCGCTACACCGATTCTACCCCCCTCTACGAGACTCAAGCGCGGTATCAGATGCGATTCCCAGGTTGGGCGAAGTTCACATCTGACTTAACAAACCGCCTGCGTGCGCTTTACGCCCAGTAATTCCGATTAACGCTTGCACCCTCCGTATTACCGCGGCACTGGCGCAGGTTAGCCGATTACTTCTTCTGCGGGTAACGTCAATGAGCAAAGGTATTAACTGCTCCCTTCCTCCCCTGAAAGTACTTTACAACCCGAAGGCCTTCTTCATACACGCGGCATGGCTGCATCAGGGCTTGCGCCGTTGTGCCAAATATTCCCCACTGCTGCCTCCCGTAG
+
/++*'5.,--02513&)/'+'''((+'),0),-17*)$$'(*%&(-(*.463+'))-2)+.&(+,62065($)'&*23+28.)01239/*/4-&((*('%(./84;964.,*+(+/1,20(%6,3-.10,-/++/8)1/1.-18-(()&)*(&(+/228;532,45:600/3)*,/'+(%('+%-,334'2+/4.20))('+,(,%%+&(*&/0'(%%(()+/1823-*,+*'*3,10--20%'$$$&%'&'''(')()(''&,(1)(**('%(0-('&&%'(&)*0-*))'*,*'')+/+.)+,;2---./+8,,*/1107//50+-17917)''8.0558:6:09-((%')'&.,2/72*)$))1())'*66011,),7,*)0#&'),1,**&$(*../-.(($%%$&&'''&*--/7/-++'($%%()&&'%$&#&&*+('$%$%&'(*0&',*21*.&%+(.//1..,'&)11/.11-(+0/4).(%%&+*14/:)7,79*//2997-0'%'+0++,)/2*)//5/;611+*'+)-879248.+-'()$'*-,+/+')*)+'4)9.,/3+,3-8;:.4446/7,+&'()*-,*)(,.*'/*41832+',*/.)'$(**(,0,)**)((*/,/017//,-(+$%%$#%&(+,-465378*1.($%$*+-8')-53.1022&&'))(-)*+2/).**4-,.3+1-6/'))+.740/34/,*%2120,**+.-1028))283-*%(+,25347837:07345*-('*'%',.,-4151306:1,*0--/001)/(-++3-)+-38662,13.3-)//37721,/,0%,(')1+125-.))-,/6/,+3-3+',0''-+.3/,./14(('%%$0(0079.9',--.3-3.1+*,,)'/,42)(&(&%)&(&&(.4-6/.-/0*,(,2-178464393570.)()*023)(&'%-,,1*,-8+*6'$&4,45;775412.-0685775:54.2-0;-,1*')+,*))$)+0:2.840-452-&''('&,)*-2,)+,)/**(*)/*000138:82/--(-.1.7.--/58655357,57/0450-*0-'*.*+')(),--.1/5610-/**'$$(**34-+3,,
@e38940d5-e7da-4cb2-9a87-d1a401c4a9af ch=474 read=78776 start_time=2019-12-13T17:41:44Z barcode=BC01 runid=2c9cf7bc05858273f10e7d7ec552fc0bd742dc3e
CCGAGTTACCTTGTGCGGCTTCACTGATCGCAGATCACAAAGTGGTAGCGCCCTCCCGAAGGTTAAACTGCGCTATTTTGCAACCACTCCCCATGAATTGTGACGGGCGAAAGTGTGTACAAAGGCCGGAACGTATTCACCGTGGCTTCTGATCCACGATTACCAGCGTTCGACTTCATGGAGTCGAGTTGCAGACTCAATCCGGACTACGACGCGCTGTAGATCCGCTTTTGCTCTCGCGAGTCACTTCTCTTTGTATGCGCCATTGTAGCCGCGATGTGTAGCCCTGGTCGTAAGGGCCATGATGACTGACGTCATCCCCGCGCTCCTCCAGTTTATCACTGGCAGTCCTCGCTGAGTTCCCGGACCGGACCGCTGGCAACAAAGGATAAGGGTTGCGCGCTCGTTGCGGGACTTAACCCAACATTTCACAACTACAGGCTGACGACAATATGCAGCACCATGTCTCACGGTTCCAGAAGGCACATTCTCATCTCTAGAAGCTTTGCGTGGATGTCAAGACCAGGTAAGGTTCTTCGCGTTGCATCGTTAAACCACATGCTCCACCGCTTGTACGGGCCCCAAATCATTCATTTGAGTTTTAACCTTGCGGCCGTACTCCCCAGGCGGTCGACTTAACGCGTTGGCTCCAGGCCACGCCTCAGGGGCACAACCTCCAAGTCGGCATCGTTTACGGCGTGGACTGCCAGGGTATCTAATCCTGTTTGCTCCCCACGCTTTCGCACCTGGGCGTCCAGTCTTGCCCCGTCAGAGCCGCCTTCGCCGCCGGTATCCCTCAGATCTCTGCGCATTTCACCGCTACGCAGATTCCTACCCCTCTACCAGGACTCAAACGCGGTATCAGATGCAGTTCCCCAGGTTGAGCCGGGGATCATCTGGCTTAACAAACCGCCGCCGTGCGCTTCCCAGTAATTCCGATTAACGCGCCCTCCATGTTGCTTTGGCTGCTGGCGCAGGTTAGCCAGTGCTTCTTCTGCGGGTAACGCGTCAATGAGCAGGTGTGCTTCTCGCTTCCTCCCGCTGAAGGCCTTTTACAACCCGAGGCCTTCTTCATACGCGGCATGGCTGCATCAGGCTTGCGCCCCGTTATTCTTAATATTCCCCACTGCTGCACTCCCGTAGAGCAATATCAGCACCAACAGAGTTAACTCTAAGGGCACCCGACCTTAACTTTCTTCGGCTTCCAGCAATGCTGTCGCTTCCCGCA
+
&&&&(*/)/*,)++(-+3,,21*,)+,,-))+*,,2%&'')&*(/1%*+-.97.5+(),..+(0--%&%#$$%,%+.,'''+%./%'(.*((%**+,-0/01797753,+-(--.3212.04+.605--+))$()1-,'54-5-.(-3.12473.'((+./'./-//,*.-')*050(),,))).(&.,8-3,/02/4*:063.1,)/''.*,+-*.3'$)'(3/)(*,)+)(),-*,,,,),,.*-064417:.**),,-).527:+,--,'(+-+,(,(&)')2,+7788/214)1239441110)('()7.4,,)..,($('(()))-*(,383++**.).('))(/634,,--,12801***&-/1665,%(-&**+)+0:)4+5602+31.6*+&(*11454:22.6*+%$#'%-*++/.53:50.,0()&%%$&&''3153+,1&%#$$&%*+*1.$%&..(*()/+/'/(%&)))+,)(*/0.)('0011/.&)*%&&'%$'&*38560231.14/1,.../,+.444.544634:55/3-(*1/965;/00226667.-4,0/3.0&/&$###$$%&%&$+06/-.72&(()7;/*/-...,++*+)*,/1-556/++47-93.,,+,2-4++,+1/*/6/6)%)%*)01248823*2*)+%)*)/3,6)3*1112*5365/29+)+./*()(,)()%-)*+.))(-.)-,,0301.7+/06847-*-++-2,--/-/4''&(0/)**))--/5*--,+-.2**()%'(+***+(-.&+)*+67000%(-++/7703((,.0.38,0*-.))*&'%(-)23301,(020+.1.-,/+242676).)/-5*1++,+-.33//*,3/,1/&&&''9/,*2''/3)&***),%*),,.112,,0/3+.'%+-*1-/&%'$%%&%*3245913,-,/-/(&&%(-'(),((&&$"%),,*0-000,,'%%))-+.)&%(%%-/./:/84810,/*,((*.1+*+231400+/,()'+$-%&)('(+%(0*2$).&,'(&&&'&%$#'.6/,1--.72*)&++0/20296/0-0+--*)#$&&&,-0*06+34,2,()+0892+07)-3$)&++.-/6.574'+)((((-%(*093+17101//-//5/+--*231,*('%&,),'%&%&&('(&,(.1)*(('(&($&187+364%*&$&,())*/*+(*&&((%&)&))&$%%
@01ce70eb-585c-4ec1-82b5-5b7112e3a9f5 ch=180 read=225274 start_time=2019-12-13T17:41:34Z barcode=BC01 runid=2c9cf7bc05858273f10e7d7ec552fc0bd742dc3e
CTGCAGGAGGCAGCAGTAGGGAATTTTTCGGCAATGGAAGTGACTGACAACGCCACTTGTGGTGAAGGTTTTCGGATTATGCTTCTGTTATAAGGAAGAACGGCGGCTACGATGGTAGCCGAGTGACGGTACTGATAGAAAGCCACGGCTAACTACGTGCCAGCAGCCGCGGTATCACGTAGGTGGCAGCGTTATCCGTATTGGGCGTAAAGGGGCAGGCGGCAGCAAAGGTCTATGGTGAAAGCCTGAAGCTTAACTTCAGTAAGCCATAGAAACCAGGCAGCTAGAGTGCAGGAGAGGATCGTGGAATTCCATGTGTAGCGGTGAAATGCGTAGATATATGGAGGAGGAACACCGGCGAGAGCAGTCTGGCCTGCAACGACGCTCAGTCCCGAAAGCGTGGGGAGCAAATGGGATTAGATACCTAGTAGTCCACGCCGTAAACGATGAGTACTAAGTGTTGGATGTCAAAGTTCAGTGCTGCAGTTAACGCAATAAGAATTACTCCGCCTGAGTAGTACGTTCGCAAGAATGAAACTCAAAGATTGACGGGGGCCCGCACAAGCGGTGGAGCATAATGGTTTTAATTCGAAACAACGCGAAGAACCTTACCAGGTCTTGACATATATAAAGGCTCCAGAGATGGAGAATGGCTATATGAGATACAGGTGGTGCATGGTTGTCGTCGGCGTGTCGTGAGATGTTGAGTTAAGTCCGCAACGAGCGCATCCCTTATCGTTAGTTACCATCATTAAGTTGGGGACTCTAGCAGAGACTGCCAGTGACAAAGCTGGAGGGAAAGGCGGGGATGACGTCAAATCATCATGCCCCTTATGACCTGGAGCTACACGTGCTACAATGGATGGTGCAGAGGAAGCGAAGCCGCGAGGTGAAGCAAAACCCATAAAAAACCATTCTCAGTTCGGCGGATTGTAGTCTGCAACTCGACTGCATGAAGTTGGAATCGCTAGTAATCGCGAATCCAGCATGTCGCAGTGAATACGTTCTCGGGCCTTGTACACACACCGCCCGTCACACCACGAGTTGATAACTTACCCAAGCCGGTGGCCTAACCTGGGAAAGGAGCTGTCTAAGGTGGGATTGATGATTGGGGTGAGAATCGTAACAAAGGTAACCGG
+
)*,/)3.(),'352-01+-(%((.299//2;708/)()(&**+%&)0/244360*)-()*-*&%)*')'968,*0(2+,-),,-+++,**+/3(*(''/,-,-*+.-.*)(**'2///60%&(*-*5%13*0.)+..'),*(-,++*++-38344748560*,-'')-*.,+0,,'&+33/;.,,'&*(+,.:412&%'(+,33,,-65:+.-1,,),7769704635%3*,,1*.-..,,41-1766/0-*/*2+./52/1278*7:532%.0&-4//62,-,--*,,-37/7,*)'.8134267-6-9-8812/0..-,/)0,64:5222465111000363-/,(,('-.638&'%('(%(('+,'&(/+7.1110.11/-//12537))*-,,.-02759,()-1984))/%7)*(10&23.)164507.'*),+./0921/)+(-%.(**,()*-0:8;67420*,+*244)*''%'(+(./1.0/1-9--./%*)-+%,1264688*,')&,2/10495(.*)'+24,04,+67.4,(&-.-/2(46/,.9.+..1-+)*/8891)--2/)&+/3.:9(0-2:3-),(++&-,+++/*-4/+,)',-+.0010)'&%((%%&'+2)-/,+3''&')..52/.'+-'65667555,*,++-'1433876445599;7677761-,..1571822143-)1+',,5/7+237.01492188355175,181234190-0/,/7184(')(,+*6&-530122/&.,+)(**5679804434647(),02410.&+(++1.).64.//02::946201366:;74:6-1;521462.-*&(+((((*,-3760,0-+4:3447986*+(-+'+)2,./,.344--+--*0+)+6;;24;30389:79,01.7:248.3673).),++0121.10-('(*(,,/),/1)/02489.9,2*+))*%')%'*3+,+,,()0.1.,/3552586;+64)*0,/6/30--2&076060./5651-.+0841;,/1735345-/*.,**('(,,)()'1,('-(*,105,4-+*085-'&)1)3)(1+*-/155734142334+-0)*,/,8.3-1-,,+)-4.211489:<+4-56++*')
@b4dca8cc-1568-4e61-a52b-473f0c2b64e7 ch=330 read=90811 start_time=2019-12-13T17:41:24Z barcode=BC01 runid=2c9cf7bc05858273f10e7d7ec552fc0bd742dc3e
CCGGTTACCTTGTTACGACTTCACCCCAATCATCGAAATCCCGCAGCAGGCAGCTCCTTCCTTGCGGTTAGGCCACCGGCTTCGGGTGTTATCAACTCTCATTGGTGTTGACGAATGGCCTTTGTGGCCTGGAGCCGAGAACGTGTCACCGCGACATGCTGATTCGCGATTACTAGCGATTCCAACTTCATGTAGTCGAGTTGCAGACTACGATCGAACTGAGAATGGTTTTATGGGTTTTGCTTCACCTCGCGGCTTCGCTTCCCTGCACCATCCATTGTAGCACGTGTGTAGCCCAGGTCATAAGAGGGACATGATGATTTGACGTCATCCCGCCTTCCTCCAGCTTGTCACTGGCAGTCTCGCTAGAGTCCCCAATAATGATGGTAACTAACGATAAGGGTTGCGCTCGTTGCGGGACTTAACAACATCTCGACACGAGCTGACGACAACCATGCACCACCTGTATCTCATATAGCTATCTCTCCATCTCTGGAGCCTTTATGAGTATGTCAAGAGATATAGTACCGCGCTGAATTAAACCACATGCTCCACACCGCTTGTGCGGGCCCGATCAATTCATTTGAGTTTAACCTTGCGGCGTACTCCCCAGGCGGAATACTTAATGCGTTAGCGGCGGCACGGAGGTGTTGAAACCCCACGCCTGGTATTCATCGTTTACGGCGTGGACTACCAGGGTATCATAATCCCTGTTTGCCACGCTTTCGAGCCTCAGCGTCGGTTACAGTCAGAGAGTCGCCTTCGCCATGAATTGTTCTTCTAATCTCTACGCGTTTCACCGCTACACTAGAATTCCCTCTCCTCTCCTGCGCTCTAGATAACCAGTTTGAATGCAGCACCCAAGTTGAGCCGGGTATTTCACATCCCATGATAATCGCCTACGCTCCTTTACGCCCAGTAAATCCGGATAACTTTCACCTACGTATTACCGCGGCTGCTTTGGCACGTAGTTAGCCGTGGCTTCCTCCTTAGATTTACCGTCGTTATCTTCCCAAGACGAGCTTTACGATCCGAAAACCTTCATCACTCACGCGGCGTTGCTGCGTAGGGTTTCCCAGTTGTTTTTAATATTTGCTGCCTCCCGTGGAGCAATAATAACACCAACAGAAGGTGTACAAAGACACCATTAACCAACAACCAGCAATACACGTAGAAAAAAAAAGA
+
52)(2,(.75702/)*(().5035:;2+4,./:7%1()+-/,)/,%03672....19886/(,*,-702&,29;475564696'.,+.,701+7*++432&2'/&5))(*+4-&'%('&&',*')',0/54.)'/*((',-,((%**14;4513456::::9:;:7732.6***,,21/89-)0..2:3&,%$%*-**+0/7-/--/42+-...2(')+,-./081129;;(+-:<38:<+12:6847:776131..7.-*.,00'**+.0429482394/..-*...25201019/+1-..5367+(+,/&/443464.5/,,248999171+&((',,2-4)())+1+--0.,//-.284-42302./22/13*+*(,0//02.0..6456997772/14..-))*,13+6+*+59:2022310.8/56611)(**-12./.0%5358896;797768:45942424538',+.0253567988:;9:99847.--53299392**,,8677/)()+)&%'(*/).3%&$%&&+)1-3<:99+,+-0488911-16++.))..0+2+25/$'-/-527246;743.7;<,3.(%%(')-1.,,,)587++.5,.(1(*/.**-3.01-0.009576+2,&$('%(.&&(+)07-1:6+'-*152,1/13;:8:94162',0:0/009632**(&6501235((/72,)&+,1.)$%'&'%'/5+,/126474/*--.0)4.8..-344')-***-1006,6-.09(&%&&+(,7;8882/.2/013313..&/9<77:9++/*+*+%%&))1)0/*-/-38*-399445.334332775626035:4+,544:110*/,*-,++2-.+00/5.-,.::/.00/1;.)*'-+*5-2.330.344691-6-+-/84.*,-/3,..,0112/,&'))(..1)&)*)&&)&+103/910-**,(,/++0015823.-05,0+*(')++-.,*,&*'&($$*.,//%11-/14.360+*(+0/.,-2770///21.-28:/1.//3388134.+,,-&43.3/+,.,+(+'-+1*:1./('$&()-423)/)(%)'$#&&*+-)06**037,(+/*++''+1+149343-(*+((+'&(+.76+0425)%%$)%($'&'&%*)((,*/,'/&)*1+).03345/,(%&
@af880c4c-ddfc-4a7a-9735-7cc978760610 ch=372 read=196300 start_time=2019-12-13T17:41:09Z barcode=BC01 runid=2c9cf7bc05858273f10e7d7ec552fc0bd742dc3e
CCCTACGGGAGGCAGCAGTGGGGAATATTGCCTGGCGCAAGCCTGATGCAGCCATGCCGCGTGTATGAAGAAGGCCTTCGGGTTGTAAAGTACTTTCAGCGGGGAGGAAGGGGGTAAAAGTTAGCCACCTTTGCTCATTGACGTTACCCGCAGAAGAAGCACCGGCTAACTCCGTGCCAGCAGCCGCGGTAATACGGAGGGTGCAAGCGTTAATCGGAATTACTGGGCGTAAAGCGCACGCAGGCGGTTTGTTAAGTCAGATGTGAAATCCCCGGGCTCAACCTGGGAACTGCATCTGATACTGGCAACGAAGATCTCGTAGGGGTAGAATTCCAGGTGTAGCGGTGAAATGCGTAGAGATCTGGAGAATTACCGGTGGCGAAGGCGGCCCCCTGGACGAAGACTGGCGGGTGCGAAAGCGTGGGAGCAAACAGAAGTTAGATACCCACGGTAGTCCACGCCGTAAACGATGTCGACTTGGAGGTTATTGCCCTTGAGGCGTGGCTTCCGGAGCTAACGCGTTAAGTCGACCGCCTGGGAAGTACGGCCGCAAGGTTAAAACTCAAATGAATTGACGGGGCCCGCACAAGCGGTGGAGCATGTGGTTTAATTCGGTACAACGCGAAGAACCTTACCTGGTCTTGACATCCACGGAAGTTTTCAGAGATGAGAATGTGCCTTCGGGAACCGTGAGACAGGTGCTGCATGGCTGTCGTCAGCTCGTGTTGTGAAATGTTGGGTTAAGTCCGCAACCGCAACCCTTATCCTTTGTTGCCAAAGCGTTCCGGCGGGAACTCAAGGAGACTGCCAGTGATAAACTGGAGGAAGGTGGGGATGACGTCAAGTCATCGCAATACTTACGACCAGGGCTACGATGCTACAATGGCGCATACAAAGAGAAGCGACCTCGCGAGCAAGCGGACCTCATAAAAAAAGTGCGTCGTAGTCGGATTGGAGTCTGCAACTCGACTCCATGAAGTCGGAATCGCTAGTAATCGTGGATGAGAATGCCACGGTGAATACGTTCCCGGGCCTTGTACACACCGCCCGTCACACCATGGGGGTGGGTTGCAAAAGTAGGTAATAACCTTCGGGAGGGCGCTTACCGTGATTCATGACTGGGGTGAAGTCGTAACAAGGTAACCGGAAGATAGAGCGGCAGGCAAGTAGGTTAACACAAAGACACCGACAACTTTCTGGCAATACGTAACGCCG
+
')''(1/:9345245322313/)()*091)0&&(&$$'/6-2:378:981'/304'6;67786645684++,*+,75;72<939-+-4*,8/-12/0-/0/7:-(.,*+*/5*)()58,-6:2)('(00-60,/460.3./0,5++26()+**1,%,*$*,06/,.+/-,,18./5:<5*3204559-1+-*,-630/+*')*77979904-.+,*-3(1()*;;<9:98772-,13(0*/149801190+395905:00++((')24)-20*1569861.)(%()(+.----//:8--.,,-++)*+)((&'$)+6687*139.024-7.34--230/-)--,-/*)37,,3762..,,.100.+'&&0(,7868-7,,)'&'/.461985+)0634)(+'*-&-))+20-/11/1///013-.*-/2;43)&*)*.1.,//,03-(,+50...33,.-/6-,29521..-331//6.:.)+&*(&-)*23+++-,450./02/231*2+/&.55:77654439/655036214120*(('***+*-/.13504+3.7:908:2<97.5,5*0+8-18+5-'$,(,,/.009671../4841386;:6969.*'**22.5/1..,(01292:22;868755:3101124-.-1,1-,6<-,)))**656.251--+4/61:,99.89;/91,135.599::-78839323::940-,,,-;:981:-.*37,,13;8;7573//,2.')00.+-/0077')')+74.66./0-1,(+)'*,(+2',&,)43,422642'1).015/4-%&-+013;:10130/)(**&(*1484200./43&)')+7:5&&&%##''&&')+;;851.,++++),.3733/:1/:6455421/4)&)%'*),.451131110,25;*4/21030/%&.2516.+.0+.3:97:8809*3*00/0++,,.4010..0322272)/+2--,8.130/20/*+,-13122540**(&%%%&+.,)))2/45;6341306,&/-+-)*2,**+,.278/170-1122137696898+1361/30210/)&)',1**.(083:3;31;-)-9536707---)(+77899:77887783--/101459:998810.4.3,2-/1--.1+',)*')(-51/**+-+2.919.2117-*+.2483:/3+'/0&%#$$$&**$&&#&%&$#$$
@2fcba1aa-8463-483a-9588-22374d018e2f ch=381 read=198245 start_time=2019-12-13T17:40:37Z barcode=BC01 runid=2c9cf7bc05858273f10e7d7ec552fc0bd742dc3e
CCGGTTACCTTGTTACGACTTCACTGATCATGAATCACAAAGTGGTAAGCGCCCTCCAGTAAGCTACCTACTTCTTTTGCAACCCACTCCATGGTGTGACGGGCGGTGTACAAGGCCCGGGAACATGCACCGTGGCATTTCAGTGTACGTGCGGCGTTCGACTTCGTGGAGTCGAGTTGCGAACTCCAATCCGGACTGACGCATTTATGAGGTCCGCTTGCTCTCATGAGTCGCTTCTCTTTGTATGCGCCATTGTAGCATTATTGTAGCCCTGGTGTGGGCCATGATGACTTGACATCATCCCCGCTCCTCGTTTATCACTGGCGTCTCCTTTGAGTTCCGGCCGGACCGCTGGCAACAAAGGATAAGGGTTGCGCTCGTTGCGGACTTAACCCAACATTTCACAACACGAGCTGACGGCAACCATGCAGCACCATAATCTCACGGTTCCCGAGCACATTCTCATCTCTGAAAACTTCCGTGGATGTCAGGGCAGGTAAGGTTCTTCGCGTTGCATCGAATTAAACCACATGCTCCACCGCTTGTGCAGGCCCCGTCAATTCATTTGGTTTAACCTTGCGTATACAGGCGGTCGACTTAACGCGTTAGCTCCGGAAACCACGCCTCAAGGGCACAACCTCCAGTCATCGTTTGCGGCGTGGACTACCAGGAATTATCTAATCCTGTTTGCTCCCACGCTTTCGCACCTGAGCGTCGATCTTCGTCCAGGGGCCGCCTTCGCCACCGGTATTCCTCCATCTGCATTTCACGCTTCACCTGGTCACCCCCCCTCTACGAGACTCAAGCTTGCCAGTATCAGATGCAGTTCCCAGGTTGAGCCCGGGATTTCATCGGCAACAAACCGCCTGCGTGCGCTTTGCGCCCAGTAATTCCGATTAACGCTTGCGCCCTCCGTATTACCGCGGCTGCTGGCACGGAGTTAGCCGGTCTTCTTCTGCGGGTAACGTCAATGAGCAAAGATTATTAACCTCCTTCCTCCCCGCTGAAGTGCTGGCAAGGCCTTCTTCATACGCGGCATGAAACGCATCAGGCTTGCGCCATTGATGTAATATTCCCCTGCTGCTCCGTAGGAG
+
73/..4*.116/.5(-/.459521&'*04+.-0467572/()*/7236/1138+*.,)(+)'%&&'*-)0-.4+/:;.341+28.(/.55**/7:886675:12+4012*/644.9.',(/)).(2%('./-6074.2/(%#%((()*$'$&&)&(('#$%./7*'&$'$'(+(&*02.0'&--*4)*++1'5+/,(()+,.%175*,,)),),.+,-0,,**)*%&*),)--026175077/03788:;<.:-,))%)(22,&/')+-/7,+-01,,.1729761,2/,,++,,3)233/6:6,%)&,-.-+(35,,)$&$%&&)*-..+*60,++---2(203495//%)(+1-/687;)7-:-8,.1.-.--0111+-.-139.-2/1-+/*-)(#+0+**--,/+-.02056362-2/'(*./07//.--4&'+20228-00:;:8;1)'..00004,,0234//320871/629;8::;:8.3.)/3.2*.,,-+,.-618;957.2211786++02/<<5:;1225/00//-2/+--.*-12(20587-*(+.:3;7103-,.095273222)'(&%))+,07:5::89:879785100,8)'(+-0/**)&')*,-4;9*1),650112.42)+)+)+*'((-,5/%''.-/15613434:1:-)%)(+,36/9007441;3+..16-*1.,0;/.37252/,')-/,+%'*+-32106%%-2-3.2,:39;958824:*53.5-2,*1('$&&(+*-5-,')%*1+2-/,))'.(').0684-/13166255417)-&)-,+31(00030%/.23;3668381(*127/,+3-).65,0;333.,()())(/3&15-195666/.,((,00&'&-/+*).-508-../18242.01)()&07///.(/+*:./:3307123880.+(+).'(1.//7519434666;678:71,,/60001,:02//047('(,*-36/1--)0309857,9:1*12.,*',-4//+-'+*,/80<88<3(+)+,2*+-(%%&,('%&$%'%-(*5:03262$%('$)$$*+*-5,56/*)*-6+0,07,.870&%
@0e87d117-0213-46f2-ad47-a9b7707a054c ch=126 read=263001 start_time=2019-12-13T17:40:25Z barcode=BC01 runid=2c9cf7bc05858273f10e7d7ec552fc0bd742dc3e
CCGGTTACCTTGTTACGACTTCACCCCAGTCATGAATCACAAAGTGGTAGCGCCCTCCCGAAGGTTAAGCTACCTGCTTCTTTGCAACCCACTCCCATGGTGTGACGGGCGGTGTGTACAAGGCCGGGAACGTATTCACCGTGGCATTCTGATCCACGATTACTAGCGATTCCGACTTCATGGAGTCGAGTTGCGGGCACAATCCGGACTACGACGCACTTTATGAGGTCGCTTGCTCTCGCGAGGTCGCTTCATAATATGCGCCATTGTAGCACGTGTGTAGCCCTGGTCGTAGGGCCATGATGACTGACGTCATCCCCACCTTCCTCAGTTTATCACTGGCAGTCTCCTTTGAGTTCCCGGCCGGACCGCTGGCAACAAGGATAAGGGTTGCGCTCGTTGCGGGACTTAACAACATTTCACAACACGAGCTGACGACAACCATGCAGCACCTGTCCACGGTTTCCCGAAGGCACATTCTCATCTCTGAAAACTTCCGTGGATGTCAAGACCAGGTAAGGTTCTTCGCGTTGCATCGAATTAAACCACATGCTCCACCGCTTATTGCGGGCCCCGTCAATTCATTTTGAGTTTAACCTTGCGGCCGTACTCCCAGGCGGTCGACTTAACTTGCGTTAGCTCCGGAAGCCAACCACGCCTCGGGGCACAACTTCTCCGAGTCGACATCGTTTACGGCGTGGACTACCAGGGTATCTAACCTGTTTGCTCCCACGCTTTCGCGCACCTGACGTCAGTCTTCGTCAGGGGCCGCCTTCGCCACCGGTATTCCTCCAGATCTCTACGCATTTCACCGCTACACCTGGATTCTACCCCCTCTACGAGACTCAAGCTTGCCGGTATCAGATGCGGTTCAGGTTGAGCCGGGATTTCATCTGACTTAACAAACCGCCTGCGTGCGCTGCATAGTAATTCCGATTAACGCTTGCACCCTCCGTATTACCGCGGCTGCTGGCGCGAGTTAGCCGGTGCTTCTTCTGCAACGTCAATGAGCAAAGGTATTAACTGCTCCCTTCCTCCCGCTGAAAGTACTTTACAACCCGAAGGCCTTCTTCATACGCGGCATGGCTGCATCGGGCTTGCGCCCATTGTGCAATATTCCCCACTGCTGCCTCCCGTAGG
+
771+38./040-/:-./489:5.783**,99164292/...9/./3.'''()441-32)',*.-2/6+(+,.895&434,-0*%*/&35*'**490-779746744)-63/5/003023496757)652422864:1)*-&.,504563(),-7-'*-,3/./+,++*/060--045:72740)**12485;25/-()%)'+)3-625776565632)//8:344/1.*-)+1/.000/9781-+0-.-.1.&$%')(*,.38:<91:/,+-.-433.3)&%&(+/,899845.4898;*3//0/-&%()74689908;0,287;8937()+;6./3,32183./21183/77..29199.37506855734558661976*6,053*334:13*-/53362//74.*,)+&$&'(&(/)))+8:8460/260////781)292;9:54566;62+.)')-37;33:3.0907.)*-/955767531+,-7;724:5<9:9;43*-,-.0148.3.)0)1+;:98;98903+'+*01)(/+00<8:/...98::9:22.++7)%+)),084.92)%)*)81:6045;*,)//<:-71,0,*+2740/%%&'.98)),,**/,*''')'*%&%'))).+*030'.+*1%)''$0*+...835'9:8.'(,.+,-.0/*++-/00./-026276,,-.,)*+505559:4:943232+&**02.3</-25186'+,-0<;/,,(,.29.,(+16604424;9,,-+.45./046;7;98;;57:4;666<74/7-++1112885614)07:114:-+./1252/,+,+6(&),0../-611/0/0/3881+,*3++8/2..-12//01/-'96+4)+8551.,/(&'(#7-*+11221,+3,:,88<:2<7:9+****33-*,&+%*%)*/69<6642243430/---./08/1460545869;780900/....+'--*-00--08*6.,-0,/28,**))'+,.-.,--5567;(0,0++./))*#')7:*6;40+3;2*020/3.*+)*-/-)+,',,)*,+,0298;78:735-,(*,.-.2395210/18*73228/544;10/:-.(-+2-/0*998-%&''-,-24/55.*,,7*
@1125ad80-838f-4d00-92fb-d2b4cbd9ae90 ch=188 read=231408 start_time=2019-12-13T17:40:13Z barcode=BC01 runid=2c9cf7bc05858273f10e7d7ec552fc0bd742dc3e
CTCCTACGGGAGGCAGCAGTGGGAATATTGCACAATGGGCGCAAGCCTGATGCAACCATACCGCGTGTATGAAGAAGGCCTTCGGGTTGTAAAAAATTACTTTCCAGCGGGGAGGAAGGGAATTAAAGTTAATACCTTTGCTCGTGGCGTTACCCGCAGAAGAAGCTTCCTTTCCGTGCCAGCAGCCGCGGTAATACGGAGGTGCAAACGTTAATCGGAATTACTGGGCGTAAAAGCGCACGCAGGCGGTTTTGTTAAAGTCAGATCTTATTGAAATCCCCGGGCTCAACCTGGGAACTGCATCTGATACTGGCAAGCGGGTCTCGTAGAGGGGTAGAATTCCAGGTGTAGCGGTGAAATGCGTAGAGATCTGGAGGAATACCGGTGGCGAAGAGCGGCCCCTGGACGAAGACTGACGCTCAGGTGCGGCGTGGGAGCAAACAGGATTAGATACCCTGGTCCACGCCGTAAACGATGTCGACTTGGAGGTTGTGCCCGCTTATTGGCTTCCAGAGCTAACGTTAAGTCGACCGCCGCAGAGTACGGCCGCAAGGTTAAAACTCAAATGAATTGACGGGGGCCGCACAAGCGGTGGAGCATGTGGTTTAATTCGATGCAACGCGAAAGAACCTTACCTGGTCTTGACATCCACAGAACTTTCCAGAGATGGATTAGTGCCTTCGGGAACTGTGAGACAGGTGCTGCATGGCTGTCGTCAGCTCGTGTTATTGAAATGTTGGGTTAAGTCCGCAACAGCACAACCCTTATCCTTTGTTGCCAGCGGTCCGGCCGGGAACTCAAAGGGAGACTGCCAGTGATAAACTGGAGGAAGGTGGGGATGACGTCAAGTCATCATGGCCCACTTAACCAGGGCTACGTGCTACAATGGCGCATACGAAGAAGCGACCTCGCGAGCAAGCGGACCTCATAAAAAAGTGCGTCGTAGTCGGATTGGAGTCTGCAACTCGACTCCATGAAGTCAGAATCGCTAGTAATCGTGGATCAGAATGCCACGGTGAATACGTTCCCAGGCCTTGTACACACCGCCCGTCACACCATGGGAGTGGGTTGCAAAAGAAGTAGGTAACAGCTAACCTTCGGGAGGCGCTTACCACTTTGTGATTCATGACTGGGGTGAAGTCGTAACAAGGTAACCGG
+
*--.()+,95233/&20330-+)))))(+((,,5;99:84.22:/4;7986.0.(+).,)3:4678887844.)++)'+2249-860;*-.62)(&%+')*0//'(,5168((.+-1)-*$%.'7:830617112026-+435-1126233/2:')*+132&*'$$%')%$)%.+./148506223510//..8///86.10*/3:977/8.5.28*.%*-/.00;;6753064**+10*-+/18::-93:6-0.108,+011254)/)&&'*/25.479+/5577//&($(&'(+'+:555542..0/1-/00.+&)*6---2568/-)006-13+1+4,+)*1876//./59525;0,.0865/-*+.03:1/2-*50787371/90'')''*+0.5<6-,5953/*.',*1100.11///7.2+&((,23;-+,,9;27/8:181,-5043;,+),..//259/..7904.'*,381.+4)4()0(28+.+0,(%%%$'*).//3.7,&*)()0/2.*,,9,2431,46+.*&-*))**-5064:/857.7684853227.63-*)(4,45625;;,20)*//.2./6;:96....2,)+30;86:7<1//.,1+.113239-'+196080/9.3-..-1*+,4//0+.113:5/91-,-,//0/53(+,(0/7:;:;92;-0)(1&('')48-77:78876799;7937667,+++*9510-6*,0.075/*0-5;949-0,/1:*,816'(($&-119/4..-1)15,(.-(/-(),0415%*%*(16+..-0925',,,)*-0220.+,//045;55454/500/1.-)583022356877//135;966-,77+$%%$)&.*)*((1++,()078289;98:3/111-/'''%()*-05888:55..,-/5--,;303010697:32.-3.33446830.2(6)2//,+,.05451710274343401-('*+,(+)'-.))&$%&)/.//57:988,-.968:0-.092()922304/4/*$*01''++,-0..-0745<3,..+-148&2+/,)))+(.0:46496,&(*()(('(-).&%%%'.-76<718)&+()-25316920181.1469;7573.-)+..)**-.--648;<99:*6.475111
@1aaf2f29-c77f-4675-92e2-ae1980e42b95 ch=454 read=101921 start_time=2019-12-13T17:40:01Z barcode=BC01 runid=2c9cf7bc05858273f10e7d7ec552fc0bd742dc3e
CCGGTTACCTTGTTTTACCCAGTCATGAATCATAAAGTGGTGACGCCCTCCCGAAGGTTAAGCTACCTACTTCTTTTACCTTGCTCCCAGCGTGTGACGGGCGGTGTGTACAAGGCCCCGGGAACGTATTCACCGTGGCATTCCTGATCCACGATTACTAGCGATTCCGACTTCATGAGTCAGGTTGCAGACTCAATCCAGTTACGACGCACTTTATGAGGTCCGCTTGCTCTCGAGTGCTTCTCTTTATGCGCCATTGTAGCGTGTGACCCTGGTGTGGGGCCATGATAAACTTGACGTCATCCCACCTTCCTCAGTTTATCACTGGCAGTCTGCGGAGTTCCCAGCCCGGACCATGGCGACAAAGGATAAGGAGTTGCGCTCGTTGCCGGGACTTAACCCAACATTCACAGCACGAATCGACGGTAGCCATGCTTACCTGTCTCGGTTTCCCGAGGCACATTCTCATCTCTGGCTTCCGTGGATGTCTAAAGACCAGTGGAGTTCTTCGCGTTGCATCGAATTAAACCACATGCTCCACCGCTTGTGCGGGCCCCGATCAATTCATTTTGAGTTTTAACCTTGCGGCCGTATACAGGCGGGTCGACTTAACGCGTTAGCTCCGGAAGCCACGCCTCAAGGGCACAACCTGAAGTCATCGTTTACGGCGTGGATTCTGGGGTATCTAATCCTGTTTGCTCCCCACGCTTTCGCACCTGAGCGTCAGTCTTCGTCCAGGGGCCGCCTTCATACCTGGTATTCATAAGATCTCTACGCATTTCACCGCTACACCTGATTCTACCCCCCCCTCTACGAGACTCCAAGCTTGCCAGTATCAGATGCAGTTCCCAGGTTGAGCCCGGTTCCATCTGACTTAACAAACCGCCTGCGTGCGCTTTACGCCCAGTGAATTTCGATTAGCAGCACCCTCCGTATTACCGCGGCTGCTGGCACGGGGTTAGCCGGTCTGCTTCTTCTGCGGGTAACGTCAATGAGCAAGGTATTAACACCTCCCTTCCTCCCCGCTGAAGGTAACACCCAACCCGAAGGCCTTCTTCATACACGCGGCATGGCTGCATCCAGGCTTGCGCCCATTGTGCAATATTCCCCTGCCTCGTAG
+
3,,2.7).+')'''%#'-51+157(+*,455002/)'().+(%&(-0.-60)'#%.++:-4&00-5620550,152;07,)'#(,2-'$%%'+((-/43:98782111387995:/33.,67362-/(,))*7:3.6-,,728('(*,.,(*)004011557877;441134:478/())+&&-.9572054473;/8(%**4*+-04*,(,.7;55-',-.1/./22-//0.-)%*&(*2:355120)-,405;0:0,+)'%%('*%')41+,1-&&%)(%&&&%(('&'$%')*.486/0+04.)054:5937*+-8-*,.6735653652.)%'&%(/12+'%(.,(,('-'$$&*)*+24:*/:/:52,)$&/)'))+/3+4.(.+')*)*.+2(4-),,)).-*')%(*,**($$&)&(+'$(,00.,+*'&)23)%*)*,(**:+03-)(*(*&(*/82373501,2('&')19+-66471,+%*-)+,28+.'&(&*6957<9698/3**,.0)(*1+4;96423340//01,/0,-4+,10--/.-67,*%())8-:32033.+(./99..*-,+31,2+8./0)($*#(,2'240/..-//4036607.--02/4/-.-+35334667841)5-+%')''$)$())++%'+26<9344<98948'+,.--43..12555;6600068-(2-888/)+)+/9/-')(/1.1-).,/654899<:8.:($/49027.,,,+)&%$''$).-25;*$$',,/01121137862<<-008*+++-.02.0(*541+0.2-425..+&()**.-)*3'5-000523:,,--067455558995831-/0151.-94+*,+4/''(.-/-,,.01999647/49665330--'('%&//.7(('+%,&,2*+2,5--&0()*&+*0/19-1--5.2:66080.+*+*1,%*&4;314//29*61*,*+/9/9<9722(+-*044.5526333699//+**+*,(*&,.+6:-,<;914<8++2*)))''''%&',('*1.9/+-435477<57<75/.-')')-*+-;8;8144.27''595690561;6+.2+.(6-5--./+,'''''4-0./14
@53205418-d3f8-44e3-b123-09e0f258d22a ch=376 read=171160 start_time=2019-12-13T17:39:37Z barcode=BC01 runid=2c9cf7bc05858273f10e7d7ec552fc0bd742dc3e
CTCTACGGGAGGCAGCAGTGGGAATATTGGACAATGGGCAGCCTGATCAACAATGCCGCGTGAGTGATGAAGGCCTTAGGGTGTAAGCTCTTTTGCGGATGATAATGACGGTACCGGGAGAATAAGCTCCAGCTCCATTTGCCAGCGGCGTAATACAGGAGGAGCTAAGCGTTGTTCAGATTACTGGGCGTAAAGCGCACGTAGGCGGCTTTAGTCAGAGGCGAAAGCCTGGAGCTCAAGCCCAAGAGACTGCCTTTTGAGACTGCATCGCTTGAATCAGGAGAGGTGGTGGGGTGAGTGTAGAGGTGAAAGTGTGTAGATATTCGGAAGAACACCAGTGGCGAGGCGGCTCCCGCTGGACTGGTATTGACGCTGAGGTGCGAAAGCGTGGGGGGGAACAAACAGGATTAAGATACCCTGGTAGTCCACGCCGTAAACGATGATAACTATCCGGGCCACTTGGTGCTTGGGTGGCGCAGCTAACGCATTAAGTTATCCGCCTGTAGGAATTGCGGTCGCAAGATTAAAACTCAAAGAATTGACGGGGGCCTGCACAAGCGGTGGGCATGTGGTTTTAATTCGAAGCAACGCGCAGAACCTTACCAGCGTTTGACATGTCGGACGATTTCCAGAGATGGATCTCTTCCCTTCGGGGACTGGAACACAGGTGCTGCATGGCTGTCGTCAGCTCGATGTCGTGAGATGTTGGGTTAAAGTCCGCAACGAGGCGCAGCCTCGCACTTTGGTTACCCATCATTTAGTTGGGGACTTCAGACCGCCGGTGATAAGCCGGAGGAAGGAATTAGGGATGACGATAGTATAAATTTATACGCTGGGCTACGCACGTGCTACAATGGCGGTGACGGTGGGCAGCAAACTCGCGAGGGAGATGCGCTAATCTCCAAAGCCGTCTCAGTTCGGATTGTTCTCTGCAACTCCGAAAGGCATGAGAAGCGGAATCGCTAGTAATCGCCGGATCAGCATGCCGCGGTGAATACGTTACAGGCCTTGTACCCACCGCCCGTCACACCATGGGAGTTGGGTTCACCCGAAGGCGTTGCACTAACTCGCCAAGAGGCAAACCACGGTGGGCTTAGCGACTGGGGAATTGTAGTCGTAACAAAGGTAACCGGAGATAGAGCGACGAACCGTGGAAGTTAACAAAGACACCGACAACTTTCTTCCAGCACCAATACGTGAAAAAAAGCCGCGGG
+
./0/461;60471/45113.5,**().,2-40410;<94225457789,7.1;02051..0.-/-+-.,.2+30536/04--(*-4,01+487*%*.5.))*)&'('(,'35028-:-,,20441&++,,'%''(*%*1))0/')*+)'(&(.,,/(1+)'&%()(+(&')7207<6(0&)2.2266.)),,732333...0/037,1,+0/(()-2/*//0*-/**..,,,%'(+-/0%+)()+*+)))0*-/671(,+3,/+,---4..0/-&649.00+(')*+2.-.41+-%$&).8/,()'*(('&%&$%$''/3746:5.4-*.--++6,010.7+(&)&)+60/'/*$'11:6973-**/0.0:85532-0+--.200.269:9988/*&'+.3*,)26)..+&(*5.7:0.1:94441((+./..-,-&.0-,,--8--,%,2//+'&*'**+1--,),)'..*,%%%,*'-*2**(.+),5-3183139.062/*()(%%'&%*47//*+/,().--211.02.-+%&,*133469;900:7.-&,,+)*-,/6/1167789,6;;2092;5,'*'+,()())0/285/,*-,/80213-7+(),()'*,)3-/.,5;-6,-*++-.7:::9887;/7+1;:19;3-.79:8,-')(,21--0-.,+/.-437/..1/5676.(--/469211117;;:;8/6-2+().-(+11,%%&(,*+(&-(&%')$''/&%$+'&-0)(/.)*60-.-7-66+*'('&''0+.,47344.-%,/359441..*)(*)(-*)061-(&'+.-.'%+'()*&%%&&)')))*41**.')$&$''+,-0,.7)'*''.00002,5246*3+387934466.-'+*()(&//2/,+&,*/*4(/78),3235-1,-/;;*4$-&*//,/50..+0,.0+(,**()('''(%'&&%*0.55744/+)),,*.*./6:7774%-,,*/+,-0321/7766)-($'*+/4516./-+')&+8,8/('++**),20725/+*-)(308:/-/8)(),)0//4/&-(*&'%((4+1(5*((,(($'&'''(.//,),,/-,,00/44283-&*0*)&%%&'%+$$%&*(,&$%&(2.(.(,452230/1,*,+/1/221$$('.((**.--,/25:55..))(+,.7/5'&&(&)$,'+(,(.(*++-/,*%)$#''"%
@fdff3ace-38e7-4dcb-b595-40d391bf57f8 ch=326 read=205333 start_time=2019-12-13T17:39:28Z barcode=BC01 runid=2c9cf7bc05858273f10e7d7ec552fc0bd742dc3e
CCGGTTACCTTGTTACGACTTCACCCAATCATCAATCCACCTTAGACTGACTCCTTCCTTGCGGTTAGGCCACCGGCTTCGAAAGGTGTTATCAACTCTCGTGGTGTGACGGCGGTGTGTACAAGGCCGAACGTATTCACCGCGACGTGCTGATTCGCGTTGCCGATTTCCAACTTCGTAGTCGAGTTGCAGACTACAATCGAACTGAAGAATGGTTTTATGGGTTTTGCTTCACCTCGCGGCTTCGCTTCCCTCCTGCACCAAATCCATTGTGAGCACGTGTGTAGCCCAGGTCATAAGGGGCATGATGATTTGACGTCATCCCGCCTTCCTCTGTGTCACTGGCAGTCTCGCTAGAGTCCCCAATAATGATGAAATGCAGCTAGCTTGATAAAGGGTTGCGCTCGTTGCGGGATAGCCAACATCTCCGCGACACGAGGCTGCGACATTAACCATGCACCACCGTATCTCATGCTTTATCTCTCCATCTCTGGAGTATTTATAGGTATCATCAAGACCTGGTAAGGAGTTCTTCGCGTTAGCGATTAAACCACATGCTCCACCGCGCTTGTGCGGGCCCATCAATTTCTTTGAGTTTCATTCTTGCGAACGTACTACTCGACGAGTACTTATTGCGTTAACTGCAGCACTGAACTGACATCCAACGCCAGTACTCATCAGTTGCAGCGTGGACTACTGAATTATCTAATCCTATTTGCTCCCCACGCTTTCGGGACTGAGCGTCAGTTGCAGGCCAGATCGTCGCCTTCGCCACTGGTGTTCCTCCATATATCTACGCGTTTCCACCGCTACACATGATTCCACGATCCTCTCCTGCACTCTAGCTGCCTGGTTTCTATGGCTTACTGAAGTTAAGCTTCAGGCTTTCACCACAGACCCTTGCTTGCGCCTGCTCCTCTTTGCCAATAATTCCGGATAGCGCGCCTGCGTATTACGCGGCTGCTGGCGTAGTTAGCCGTGGCACTCAATAAATTACGTCACTCGGCTACCATTTCCTGCTGGCACCGTTCATCGCTTTACATAACGAAGTTTACAATCGAAAACCTTCTTCCTTCCGCGGCGTTGCTCGGTCGAGGTTTCCCCATTGCCGAAAATTCCCTACTGCTGCCTCCCGTAGAG
+
1.,(.8),/20+0+&(+(/277235/.4-4(*+31,03-/5/5/,.-$($-)-1493-0/-.2809)*.48*0'.(,58730/&*$.'*0+,4/+)()*)688;98550+(.+3988740+)'%2+26/-.2++,,8112503258(7-/28578.(&'+)&&((),40('+,,06,*,+*480--//,-++,-,/46707*+65301&'-,*-4-7<2/76<,5;7.*,-82017/0.+.645:6--0,.5-),)*'(&*()-+'+3)2*(&&$&)*,0014./1/0:,+,2000436(..***1+,.11090+,2455909./(/.6774,.%$&(+/0565500/3210--2+)*)*09;(,%#,-,*,*()'%)'**)+,+((**)*/4(&27//6.)''&)5.4--,6/,'&$,(+*233412'$&(&)&'%$'('$$$'%+%&%)$.20:00/07458*//13,-#(%&')))//)+,59750+''+0&&(%))($&%&'---&&)--2-24;-.&''((+%*78756.&$$'*#('',*./;7-900/422005-.7,1(+--+-..'/+-2)+)*+7/;900;:7511<;11:</8.-.5555&.&'+0/*('%&('(+*+,0+0.,,+3,6-45(%)''/3372/+(()1772*-,/()$$*.-+-0259%,./&($++,018487355++(.-,-/'1-168.*/1*'0.665+)*)*0131,98.--+*36799%136+.+0,16/..//5;:79:7;979:/*./1379:232287579950)'-2/-/5,.'%0+++.*')(+**)**/*++**.-0-.-..-03/1/0,'/211392655;:.763/00295668/6-,71-+.577)+932::5,*(()+9:98,.-&*,('($%')(,.2913-2.'*)*%.125--%1,5.,%**,+.,'&,23,7+%)+*,/-.4884,.+),8771135/-/*)%&'&*('*'%,(')$&))+,.+/(+(2648;82/-,')'.-%,266:/)+.&(*6+%%''376,-((5<9363;24)++1,+16978<:98;.((')+,0/7./16).23)$+*2;13:;2+47+/4/.698/906()+()235569318+*/,'(%
@917d0460-6042-465d-acf2-f23dcca60f7b ch=331 read=105187 start_time=2019-12-13T17:39:14Z barcode=BC01 runid=2c9cf7bc05858273f10e7d7ec552fc0bd742dc3e
CCGGTTACCTTGTTGCGACTTCACCCCAATCATCAATCCCGCAGCAGACAGCTCCTTCCTTGCGGTTAGGCCACCGGCTTCGGGTGTTATCAACTCTCGTGGTGTGACGGGCGGTGTGTACAAGGCCGAACGTATTCACCGCGACATGCTGATTCGCGAACTAGCGATTCAACTTCATGTAGTCCGGTTGCAGACTACAATCGAACGAGGAGAATGGTTTTATGGGTTTTGCTTCACCTCGCGGCTTCGCTTCCCTCTGCACCATCCATTGCCCAGCACGTGTGTAGCCCAGGTCATAAGGGGCATGATGATTTGACATCGCCCGCCTTCTCAACTTGTCACTGGCAGTCTCGCTAAGTCCCCAACTTAATGATGGTGGTAACTAACATTAAGGAGTTGCGCTCGTTGCGGGACAACAACATCTGACACGAGAGCTACAGGCGGTAGCCATGCACCACCTGTATCTCATATAGCTATCTCTCCATCTCTGGAGCCTTTATGAGTATGTCAAGACTTGGTAAGGTTCTTCGCGTTGCTTCGAATTAAACCATGCTCCACCGCTTGTGCGGGCCCGTCAATTCCTTTGAGTTTCATTCTTGCGAACGTACTACTCAGGCGAATTACTTATTGCGTTAACTGCGGAAGCCACGCCTCAGGCACAACCTCAAGTCGACTCGTTCCAGCGTGTGGACTACCAGGGTATCTAATCCTGTTGCTCCCCACGCTTTCGCACCTGGTCAGTCTTCGTCCAGGGGCCGCCTTCGCCACCGGTATTCCTCTGAATCTCTACGCATTTCATACACCTGGAATTCTACCCCCCTCTACGAGACTCAAGCTTGCCGGTATCAGATGCAGTTCCCAGGTTGAGCCGAAGTTCACATCCTGACTTAACAAACCATACCGTGCGCTTTACGCCCAGTAATTCCGATTAACGCTTTGCACCCTCCGTATTACCGCGGCTGGCGCGAGTTAGCCGGTGCTTCTTCTGCGGGTGATCAATGAGCAAAGGTATTGCTTTACCCTTCCTCCCCGCTGAAAGTACTTTACAACCGAAGGCCTTCCTCATACACGCGGCATGAAAACATCGGGCTTGCGCCCGTTGATGCAATATTCCCACTGCTGCCTCCCGTG
+
02222504626.11(+,'.06.+/64,16255;6,6--83.13.20/-,),.128:<80.6*.0827./255-.,/*)-011:76566/0/-1.---0.3598877787;:64:6553//-073,/))*-,776854,-4420/+-2699768976-,'%%(()-/123/'0-4456656,2.)(&,+1(-&(()*-/.300*&&-'&-,.,+-0..123,(,/62680+(*-.//2410,*0,*5-,*.3/26)())(,-197:84016.))'&)(&+-,12*-01,6,'-0003747+02)'.6/....091*)+$($#&*.&1049014..))*+-0165180(*,-,58715-*++48).**+./1++,,.&'-2/3745481&',40-2&+1:110459517221:83,-/4/7/0+.$'),),)*&%'(%%'&(0-+')*%+--,&,*,5/24/./0/2(*)..--./.855444775677-080/....9;781*++-95441+,-.-0((.&%&,.;78<:::970-.6/6)&)*+<<99:7///09426547160++,)3+97)&-.4989600741,42;851:;67;55&%25,1010--0/+/350-*1)&(1--:0007393938:98103-/75869;933)1)*,*3*1-2/4.34.11-.+.5+1),0541++0.--.25.88...542.0..0.,2<+**1961+0-./:63351451,(//22546<8529.-14912823./-+).,&+/+0..3:780/***8/-.+/3434,14(+$%%'),*'..-.1116-6.0*--/2424,),,.59.1,.-7-.8/8567;579;9:69:<3;,'061833041)-*+6:,)*++9()+20155649;,8-$$%%()*+2+*-**(-,55.(--085;77253;3;2,*.)((+,6.(*+3/1119118-,/-++.%$#+%%)1-,&0...302697;988997:0-,.,-.83339925+,,.+0/&(*3/%)*').-2+2:8,,64535''(%'*,((+0126(*4146:8<5+,02832,0/3376330.10*'')*(0,,-2*-0/84)+***-&0-8331-5:.)1223877:7/:8++*
@31b09edd-f619-4247-bc3a-9306957c130e ch=459 read=93871 start_time=2019-12-13T17:38:54Z barcode=BC01 runid=2c9cf7bc05858273f10e7d7ec552fc0bd742dc3e
TTACTCGGTGGCGCTTCGTTCAGTTACGTATTGCTGGTGCTGAAGAAGTTGTCGGTGTCTTTGTGTTAACCTGCGCACATCGCTCTATCTTCCGGTTACCTTGTTACGACTTCACCCCAGAATCCACAAAGTGGTAAGCGCCCTCCCGAGGTTAAGCTACCTACTTCTTTGCAACCTCCCATGGTGTGACGGGCAGTTGTGTACAAGGCCAGGAATATTCACCGTGGCATTCTGATCCACGATTACTAGCGATTCCGACTTCATGGAGTCGAGTTGCAGACCAATCCAGTTTACGACGCACTTTATGAAGTCCGCTTGCTCTCGCAGAGATCCTTCTCTTTGGCATGCGCCATTGTAGCGTGTGTAGCCCTGGTCGTAAGGGCCATGATGACTTGACGTCATCCCACCTTCCTCCAGTTTATCACTGTGATCTCCTTTGAGTTCCCGGCCGGACCGCTGGCAGCAAGGATAAGGGTTGCGCTCGTTGCGGGACTTAATGTATTTCACAACACGAGGCGGCGACAGCCATGCAGCTTCCTGTCTCACGGTTCCACGAAGTTCATCCTGAAAACTTCCGTGGATGTCAGAGACCAGGTAGGTTCTTCGCGTTGCATCGAATTAAACCACATGCTCCACCGCTTGTGCGGGCCCCAATCAATTCATTTGAGTTTTAACCTTGCGGCCGTACTCCCCGGGCGGTCGACTTAACGCGTTAGCTCCGGAAGCCACGCCTCAAGGGCACAACCCAAAGTCGACATCGTTTACGGCGTCGGACTACCAGGTAATCCCTGTTTGCTCCCCACGCTTTCCGCCTGAGCGTCAGTCTTCGTCCAGGGGCCGCCTTCGCTGGTATTCCTCCAGATCTCTACGCATTTCCGCCGCTACACCTGGAATTCTGCCCCCCCCTCTACGAGACTCAAAGCGCGGTATCAGATGCAGTTCCCCAGGTTGGGCCAGGGATTTCACATCTGGCTCGCCTGCGTGCGCGCGCCCAGTAATTCCGATTAACGCTTGCACCCTCCGTATTACCGCGGCTGCTGGCGGGTTAGCCGGTGCTTCTTCTGCGGGTAACGTCAATGAGCAAGGTATTAACTGCTCCCTTCTTCCCGCTGAAAGTACTTTCAACCCGAAGGCCTTCTTCGTACACGCAGCGTGGCTGCATCCAGGCTTGCGCCCGGTAGTACCAATATTCCCCCACTGCTGCCTCCGTAGAG
+
$"#$$&&(()%'$'+1//317)-5.+-53*1-&#$&+.*,//./')'(+5///2320540:9/0+9,6,9:+)*'($%$(+$%(,32688,1-',1:12524-/.&'/.2351//32-$&&+)/2+1-2*+,.6458,0258,,+3*('),0717(-,+01.*.3;4067**,'2-',7-'-,-,..2460:86+./4(0)-),/7.-,7(),%&)*367404,-...+233*+,143-00.40./1.-02/662,-11331,12/-..2+&')1-.,+0*/1:03&%&&(**0365+.&)/33(('())--(&'.*&'(((,*0(('(',/))6,64483.2+*+)+.59204)+)+.+,12*+--/96//575570/,658800.-/,,('()*377787102+/6630/(),+.2<.-,.,-0--**,-06&%()*&(0716-,0/32:7:8583452+&*,,'0),7,.2,20/52567.2)+,7;44)(&)%&$'(+9...138.*'(')(32/1/-,,,;.9711'*+,0,,+/3786254;936(#%&&%$%&)(*0&((.03-+//%$'*,46:578&%)-.2;67:4.((0+47:625353///03+)2/10:;700/051335833/,,**124753-1/,%&&*+165:6.5;90001;<1.5.4,5.0+114,./101)+')/)+)33446,2,,&'&)()0*,.-4-2,,2).622.--,+'&11+**--+&)*&1)(-.19:599/487(*(--,-&..254032(+$&&4+17**./61,/2155+'*),.7++&#',(**/4467356458/+*-((5;9052*/03671,%'*.-272''(,+-130.-+'.-0-,7-1&'1722.,,)01-++.*0603'5168;80---)(*(+0358702+$*(3(2+/08%1$+'-*-1:969,-0324.(+3)&.5*'/-*(**,15,,%$)(&++'*,.,''&'&'(+-)&--)//7640//0--*(+-.)+*-53.4.%.),.-7;-0.66887331.,+,*8.008/54034839;:99:8;4105+*%&'(,+++.,/+/,&+'(&%)#()0;/.720,32+)5,-1+')))+01*&%%(%&%'.)0.69<87;:2345/32-,,-&3,31225642,%,**+/+/.25/(&,$%&%').,,/5;1787/(&&$''$(+,0,()+-'%
@4eadad31-bdfc-4476-b67d-5cff003ba895 ch=357 read=213591 start_time=2019-12-13T17:38:52Z barcode=BC01 runid=2c9cf7bc05858273f10e7d7ec552fc0bd742dc3e
CTCCTACAGAGAGGAGGCAGCAGTGGGAATGTGCACAATGGAAGCAAGCCTGGTGCAGCCATGCCGCGTGTATAGAAGAGAAGGCCTTCAGGTTATATAAAGATACTTTCAGCAGGGAGGAGGGAGTAAAGTTAAATACCTTTGCTCGTGGCTTGTTACCCGCAGAAGAAGCGCAGCTATCCGTGCCAGCAGCAATGTGGCCTGGAGGGTCACGTTAGTATTGGATTACTGGGCGTAAAGCGCACCCAGGCAGTTTATTAAGTCAGATGTAAGAATCCCAGGCTCAACCTGGGAACTGCATCGTGCCATGAAGTCTCGTAGAGGAGTAGAATTCCAAATTATGGTGAAGAATGCGTAGAGATCTGGGAGGAATGCCGGTGGCAGAGAGCTGGCCTGGCCGAAGACGGCTCAGGTGCGAAAGCGTGGGGACAAACAGGATTAGATACCTGGTGAGTCACGCCGTAAACGGTGATCGACTTGGAGGTTGTAGCCAGGCGTGGCTTCCGGAGCTAGCATTGACCGCGCCTGGGAATTGCAGCCGCAAGGTTAAAACTCAAATGGTGTGGGGAGGCCCGCACAGGCGAGTGGGGCATGTAGTTTAATTCGATGCCTTGCAAGAAAGACGCCCACCTAATCGCCGAGCATCCACGCAGGAAGTTTTCAGAGATGAGAATGTGCCTTCAGGAACCGTAGGACAGGTGCTGCATGGCTGTCATCAGCTCGTATTTGTGAAATGTTGGAACAAGTCCGCAGCAGAGGCACAACCACCTCCTTTATTTGCCAGCGGTCCGGCCAGAAGGAACTCAAAGGGGGACTACCCAGTGATAGAGCTGGGAGGGAAGGGAGTGGGATGACGTCAAGTCATCGCCCGCCAATTCCAGAGGGCTACACACGTGCTACAATGGCGCATACAAAGAAGCGACCTCGCGAGAGCAAGCGGACCTCATAAAGTGCATCATAGAGTAGTTGATCTACTAGCTCAATCATGAAGTCAGGAATCATAGTAATCGTAGATCAGAGATACCTGGTGACACGGTCCCAGGCCTTATACGCACCGCCCGTCACACCATGGAGTGGAGTTGCAAAGAAGTGAGTAGCAACCTTCGGGGCGCTTACCGCTTTGTGATTCCATGGCTAGAGGGTAAAGTCATAACAAGGTAACCGG
+
,/.+''*&&&('*,&,1)*//-23033.31'7(((++),.0()&'),(-3*)%($'(,.402'00%&,.++'*-*+)&'%((**33,**&,+6/%()*-,%''&%,033,'&(%/6,(,)'(0*(*+-40,.,5,))*,(()((//2%/'*&&&%/*%)))(-++0)'(&'*%*'*****.1)/(-,)*&&$%%%*'))%$$%)-*,,)$#$$%).%'&%'')((-,)*(*+'$#(-1*&%%&%'&&'/23.529-$/-3/019,444&&'(&+2++''%01139-509528,,+,-,---.*,(,*'))+-++,+-,42,)/-%()*(3,1,+(&%')()'%)%()-)+,*.0&0#+$(-+673:((/,*0+%1+-5224+'&)(%*+&/*2+**)(&()+++('&&&5(),+//+,/-+-.2*34'*069:85,-'2(**32559*'00%&'(.(*,05/.3953'''&$'(-.+2,--)++..(%#$&'&0)'&()*)'('&,+))*)*$$$%&),3-+,'03.--)'%)'#&$(,,+,+*()*/*311.)+&(-)-2..--,.+%-1,7,#$'().34%&')12-(')0'*(,/9/5/48+()*''%$%%')&$*-&)+/(+.)(,1+)&),),/+*-.++0*'*$'&+)')+-3:52,)&()*,**)++.1020-.,'-1-*-,'(,,301')+///2.,))+-,-044-+,$$$,.131492*,)*,-++1,/(+)),***/+%(+-10(%%&%#$)'(&'0+-21,7-)42-(-*%()'-)**+'+'&$)'&('*+11/2**0,(*--0&2/(&,,,*)+%(%'*/.'&++).*-+'%')&13-.5454573.+,-*+*$$$%#'&%%&&''''%,('()%)&'%((-)(**1.:)-.+,21/.23:-')*$''&)-*(''*'%'%*50*+,533522.-/56,///,41&&'&$%&$''7,22,*'%%&&**+'%)0)+./.,--',&-0.*#&%%*,444*0)+/26/--+-)%)'$&(&%%%$%(&(/+)%,(-+/)&*/2+1014,6:-+6,+**-4-020**+'-$&6<59793(*,++&%*)*')('(%')%*-)(&()*-,/.&'//0*+',./)($')206.-*)+-)*)('()'*%%%%&'),.764+3
@cd8ba533-aff0-4148-8b27-3bbb104eaa28 ch=248 read=143089 start_time=2019-12-13T17:38:26Z barcode=BC01 runid=2c9cf7bc05858273f10e7d7ec552fc0bd742dc3e
TTGATGGCGTTTTAGTTACGTATTGCTGGTGCTGAAGAAAGTTGTAGAATTGTCTTTATGATAGCCTGCACACCGTAGCTCTATCTTCCAGTTACCTTGTTACGACTTCACCCCAGTCATAAGATCACCAGTGGTAAGCGCCCTCCGAAGGTTAAGCTGCCTAAGCCTTTTTTAACGCCCATGACGGGCGGGTATGTACAAGGCCGGGAACGTATTCACCGTATTTCAGTCCGATTACTGGCGATTCCGACTTCATGGAGTCGAGTTGCAGACTCCAATCCGGACTACGACGCACTTTATAGTCCGCTTGCTCTCGCGGGAGTCTTCTCTTTGTATGCGCCATTTGTAGCGCGTGTGTAGCCTGGTCATGGGGCCATGATGATGACGTCATCCCACCTTCCTCCAGTTTATCACTGGCAGTCTCCTTTGAGTTCAGCCGGACCGCTGGCAGCAGGGGATAAAGGAGTTGCGCTCGTTGCTGGGGACTTAGTAACATTTCACAACACAGCTGACGGCAGCCATGCAGCACCTGTCTCACGGTTCCCGAGGCATTCTCATCTCTGAAAACTGCGTGGATGCTTCAAGATGGGTTCTTCGCGTTGCATCAGATTACGACCCACATGCTCCACCGCTTGTACGGGCCAAATCAATTCATTTTGAGTTTTAACCTTGCGGTGGCCATTACTCCCCAGGCAGTCGACTTAACGCTGATTAGCTCCGGAAGCCACGCCTCAAGGGCACAACCTCCAAGTCGACATCGTTTACAGCGTGGACTACCAGAATTATCTAATCCTGTTGCTCTTGCGCACCGCACCCTGGGCGTCAGTCTTCGTCAGGGCCGCCTTCATCACCGGTATTCATCAGATCTCTACGCATTTCACCGCTACACCGATTCTACCCCTCCTGCAGGACTCAAAACGCCCGATTATCGGATGCAGTTCCCAGGACCCAGGGGATTTCACATCTGACCAACCGACCACCTGCGTGCGCTTTACGCCCAGTAATTCCGATTAAACGCTTGCCTCCGTACTACCCAGCGGCTGCTGGCACAGGTTAGCCAGTGCTTCTTCTGCGGGTAACGTCAATGAGCCAAAGTGTGCTTGCTCCTTCCTCGCTGAAATTGCTTTACCCGAAGGCCTTCTTCATACGCGCGGCATGGCTGCGTAAAACTTGCGCCGGTACGTATTACCTGCTGCCTCCCGTAGG
+
$$$#'#(*-.5;.-)/)$))+-,4+11985432/+.&*+)-,6-,&()(-+,20496'.*')(%,+(&'$'%(,&)%%)+42367604,$).'$++,-+14*,.03621,1.3,*,//(())),86+,((*-,220.*+,075++*(,0-10744'..%.1+))%*'(*/25+)&(#&+.&.**-+/8750*(&.+0.44515.3%3/34102/164,.1-.%)/(&$'+0*)%0'%'((00447;61/*1--,&-++()*,(%)*--.,-1211'3)2+10:032-,12.,,&*-4821'&'*($$&&))..-1/0./-&'),*..55.:1)(**/35685-6--./,,))((()(+)*2(*4987-3(,)&'&%&)',*+,,/3+...011*&+.,.,,)-/.-251*--,..*++,.44452/670.364,()0.18563,/,*2-,(0%,10-),11(.*%(/4++()+,'1,'&%*1,*'$&$$%%&.+)-3**'%($'%'(-...'(-'&&.-9132-(,++03.245+,*--34664+(&,1-)/.'&*,65530*,25**1',,//<850%(&#(&&$)(,++,%%*(*2232+//09-,+2($%'*0-(%'&'(+,13135/,0+*-*.*/(%%%('(-)0-<7.2::5-3,4:;-353303/+0,$$'(-*4-,-1868-)215045/+'))+240.**'))4./161,&-'))-4//02968,0)0)))//,3917-,('((+',-15-68.&0')''/29540.10-,(--0-./-/.+/)*(28%(*'*'&'(($'('((+0().+23215134:9:/+./.133.5/27473++*)0,--22/7(&-4---.+,-.&302.08600540/0))$'%*,-4,)+/43-,.$&$-',-,/45.75,-*43*&&0,-.4,72634/01;.6.+)-#'+'%(+*(%054)))**-$%$(%*&*&'')($((*+..14/,(**((0.20-++,.35900.-0-6.(*,,-)%+-&+1)/+-*',.''%&*--1-0,0*)%'%*(()()-*%/-*-031,2*)+-*1((,721312.+*'(*(/3))&&($%&$$&).,,,.&*.*0+302+'+%+.,*#%%$%(+*2+/11,,,+'.)++,)/-40+0-2.0,-*+%&&$$$$&'*+*,('$%$#%)&$*)().41,'')6.,/-5,
@5d55adee-5aee-4884-8b4e-38d60a724283 ch=400 read=109695 start_time=2019-12-13T17:37:54Z barcode=BC01 runid=2c9cf7bc05858273f10e7d7ec552fc0bd742dc3e
CCGGTTACCTTGTTACGACTTCGCTGATCATGAATCACAAAGTGGTAAAGCCTCCCGAAGGTTAAGCTACCTACCACTTCTTTGCAACCCACTTTCCCATGTGGTGTGACGGGCGGTGTGTTGTACAAGGCCCGAGACGTATTCACCGTGGCATTCTGATCACGATTACTAGCGATTCCGACTTCATGGAGTCAGGTTGCAGACTCAATCCGGACTGAGCGCACTTTATGAGTCCGCTCGCGAGGTCGCTTCTCTTTGTAGCGCCATTGTAGCACGTGTGTAGCCCTGGTCGTAAAGTGTGATGACTTGACGTCATCCCCCACCTTCCTCAGTTTATCACTGGCAGTCTCAGCTTTTGAGTTCCCGGCCGGACCGCTGGCAACAAAGGATAGGGTTGCGCTCGTTGCGGGACTTAACCCAACATTTCACAACACACGAGCTGACGACAGCCGTACAACACCTGTCTCACGGTTCGAGGCACATTCTCATCTCTGAAAACTTCCGTGGATGTCAAGACCAGGTAAAGGTTCTTCGCGTTTGCATCGAATTAAACCACATGCTCCACCCGCTTTGTGCGGGCCCGATCAATTCATTGAGTTGCTTGCTTGCGGCCGTACTCTGGGCGGTCGACTTAACGCGTTAGCTCCGGAATACGCCTCAAGGGCACAACCTCAAGTCGACATCGTTGCGGCGTGGACTACCAGGGTATCTAATCCTGTTTACGCCCACGCTTTCCGCACCTGAGCGTCAGTCTTCGTCAGGGGCCGCCTTCGCCCACCGGTATTCATCCAGATCTCGCATTTCCGCCGCTACCTGGAATTCTACCTCTACGAGACTCAAACACCCGGTATCGGAGTGCAGTTCCCAGAGTTGAGCGGGGATTTCACATCTGACTTAACAAACCGCCTGCGTGCGCTTTACGCCCAGTAATTCCGATTAACGCTGCACCCTCCGTATTACCGCGGCTGCTGGCGGTTAGCCGGTGCTTCTTCTGCAGGCCAACGTCAATGAGCAAAGGTATTAACTTTGCCCTTCCTCCCGCTGAAAGTGCTACAACCCAGAAGGCCTTCTTCATACACGCGGCATGGCTGCATCAGGCTTGCGCCCATTGTGTAATATTCCCCGCTGCTGCCTCCGTAGGG
+
86)35)*4-5-,/6+./46824&'2*+265766:,+&*-66/,4-*6*'&***0)*+2503/32,*,,357+&+'%,.8.5:8*++).83++)(*05-&+),'(*'(+36+6:152.-/*/+%*'(+;+.5/))%&+229464//1908/8,)*3/44562*+,,00,,.(.../3821.02858788,++,.),/.-*.&&432/-/./*1+261,++,,3+-.894.1'')4,)*+(()($,)()*-7.3442;3*&((**-456965320,-..16+),-.;6,1---5431&((&()*.,-),(('+-0-/1/7;8/06;8;35-..67;900149955.,,./68(&&$%')1147824,-+6,5/66222207/-2/09+1.:7,)0./6134875448220363,)(/(12+03133:4.+./75--'()%.-.0356/,++:,&0'+-,12593566-,,-458/6'))4+-,+.76587::6734.89-,0;29788<:;...0/559;06964:..22;699:2531:*-.///((,.-2;8.2...5/0006+0+'%%%&('*(018+/6+'')).3/8/).+&%*-($$$$"%*+01,0//).,0+.#'/450:22020413/,+()-./.032/.)*%'*+.68/111+9.,&-363001)/),13164.-(+'%(-1/.236.)*(-/-450-1272498951,52+#'#%&'%.++0:--''+',4/167989;21345<:76:-.66,0+,438:9341+*21-2/03:)&(-())110,-&)'/6+*''/-1332/-,.2353637+55(04353043207+(+''03,*(2++,)+(&&&&(+5:2-*)*%'2++&20*231+182,+*,/5100/115/0),-,3.36678876823188346/51,+/2678541239490-+4(+(.5622524/80/;.//09232767,',()()&-('+**,5.88:.-)&%*.(*4+,-./.8//.354;)11-.2100-,/1)-552:93+59,)853/0))*)','(-(/0)'&-(-62420+))'')*+*..-1//.7897511012,66-4,+,-59,*-6&)$&(-+,9..&*(%,(%)'%-*+2;7868+'
@d1cd853a-8f4e-40fb-a857-61b5c31ff471 ch=191 read=265656 start_time=2019-12-13T17:37:42Z barcode=BC01 runid=2c9cf7bc05858273f10e7d7ec552fc0bd742dc3e
CTGTTGTACTTCGTTCAGTTACGTATTGCTGGTGCTGAAAGTTGTCGGTGTCTTTGTGTTAACCTACTTATTAATATCTTCCGGTTACCTTGTTACGACTTCACCCCAATCATCAATCCACCTTAGACAGCTCCTTCCTTGCAGGTTAGGCCACCAGCTTCAGGTGATTATCAGCTCTTAGTAATGGGATTGGCCGAGCCGAGGGCGGTGGTAAATTGCAAAGAGGCCGAGAACGTAATTCACCGCGACGCCATGCTGATTCGCGATTACTAGCGATTCCAGCCTTCGTATTATCAAGTCAGGAGTTGCCGAGACTTCCACAAATCCGAAAGGCAAAGTGGTTTTATGGGTTTTACTCGCGGCTTCCGCTTGCATCCATTGTAGCGCATTAGTAGCCCAGGTCATAAGGGCACTGATGATTTGACGTCATCCCCGCCTTCCTCCAGCTGTCACTGGCAGTCGCTGGTCAGCAATGAGTGGTAACGATGGGTTGCGCTTTCGTTGCGGGACTCTTAACGTCACGACACGAACTGACGACAACCATGCACCACCTGTATCTCATATAGCTATCTCTCCATCTCTGGAGCCTTTATGATATATTCAGATAGTGGGTTGCTGGTGCTTCGAATTAAACCATGCTCCACCGCTTGTGCGGGCCCAAATCCAATTCCTTTGGAGTTTTCATTCTTGCGAACGTACTTCCTCGAGGCGAGATGCTTATTGGGTTAACTGCCGGCGCTGAACTTTGACATCCAACGCCAGTACTCATCGTTTACGGCGTGGACTACTAGAATTATCTAATCCTATTTGCTCCCCGCGCTTTCAGGACGGGAGCGTCGTTGCAGGCAGATGCTTTTCGCCACTGGGTGTTTATATATCTACGCATTTCACGCCGCTACGCACGTGATTCCACGATCCTCTCCTGCACTCTGGCTGCCCACCGGTTTCTATGGCTTGCTGATTGAAAGCTGGGGCTTTCACCACGAACCCTTGCTGCGCCTGCTCCCTCTTTACGCCCAATAATTCCGGATAACGCCCTTACCTACGTATGCGGCTGCTGGCACGTAGTTAGCGTGGCTTTCTCAATAAAGTGCCGTCGCTCGGCTGCCTTTCTGTAGCCGCCGTTCAACTCATTTATAACGAAGTTTACAATCCGAAAACCTTCTTCCTTCACGCGGCGTTGCTCGGTCAGGGTTTCCCCATTGCCGAAAATTCCCTGCGCTGCCTCCCGTAG
+
%3/27/1&0/2/-,62'(-3)+,1//:/12<7:888+.0'(/1./-(,*)1-372()+,83938'$&$$$('(%)*54894-.109*--+*'*,$*,/4320///-()(++5:635-/.'+--0.-25-)*).54;7/3/-.%-*00$&'/,%(%$$'-5.(*'%$&+)--(&%'()+'$%%(())'(&*%'&)(&%120($-12-,&)$)*'$$%%'*,0''&,&.)&&*,),1/,(1,6344-.-)*%%$&+()+-*3.0&*+0151-+,),.*4.7%)$%#&'&()&+)%&&'(,+/**-&'0*',))%+$2-/,)%)%'-(-3'())(+,'(&)*/03;<0/309.0.)&#&(*-,051113&%&&%#&%&*)$&%$##%'$($.'&(''()%+(---.461-)35.))**+,/.08/+)..048,:5.((*-26461-+(*(/*+0+0))&''**-+,30&$%%#&).)&%')*0))+'&))(+*-5-,*%')('/05,-.76-)(%*(0')$((&'+1//0))(,*+')'(+655713+../807;565.-,,*&'()*+-//,*))(,.//1/0377--..29**,00.%*&)'&%%''(*,&./-6('-,.)&(,+.%')0*0680/+'%%(.4,.0.,3+,-6642.//)&'))/')$.+12/9/--&*.5:.156;548-,*&2)+-,,-()'(&%(**%')'()$&)&$-)&(%+)0-**',)')(&,./14/,*,,,-01-//'.*,*+../,-+./00.37))'-*-49:0/*'')&*%$/%()1,1520+,*27,)/-386-(+,+)(*(&.*%%&)*&+005/))0+-$*&%%'$(#$''('&*1,3447*&,+/-%%('))0+,*--024<;420$.2.34+,%)%%&'()(,+(%%,.13()/,.743200020'11//054'*0.2494)(*--63/+''#(#($#%%%$%&&016-01-.12/*+()/.5%&&'+633239.-./.6.,+19/,1+)&&.60575431-51-1,)%%#&#$(+0)*+),%%$')2/0/0.6.+&+))/05*,&&%$(+*00*('(+/'.2,%*&*+++)),-*0+**%)%%)*&$##%&+5/5:897-)%$%'$*0+),1.0%&(+&1,*-/:78,,1970+&(((05/5463&,)--72614+-.2.6-8*,856<137:2'++,4:+,03+/.1)'%$&&(0+00++4+)'(+
@380b3ac5-4a47-424e-8d52-5fe0e4f1b186 ch=186 read=92541 start_time=2019-12-13T17:37:41Z barcode=BC01 runid=2c9cf7bc05858273f10e7d7ec552fc0bd742dc3e
CCGTTTACCTTGTTACGACTTCACCCCAATCATCAATCCCGCCTTAGACAGCTCCTTCCTTGCGTGGTTAGGTACCGGCTTCGGGTGTTATCAGCTCTCGTGGTGTGACGGGCGGTGATAGTACAGGCCGAGCAGTATTCACCGCGACATGCTGATTCGCGATTACTAGCGATTCCAACTTCATGTGGTCGAGTTGCGGGCTAATCCGGGCGAGAATGGAACATGGGTTTTGCTTCACCTCATGGCACCCGCTGCACCATCCATTGGCCAACGTGTTAGCCCGGGTCATAGGGCATGATGATTTGACGTCATCCCGCCTTCCTCCAACTTGTCTGGCAGTCTGCTAGAGTCTAACTGGCGGTGACTAACGATGGGGTTGCGCTCGTTGCGGGACTTAACCAACATCTCTCACGACACAGGCGGCGACAACCAGCCGCACCACCTGTATCTCTTATAGCTATCTCTCCATCTCTGGAGCCTTTGCCGTTATCGAAGACCTGGTAGGGTTGCCGCGTTGCTTCGGGTAAACCACATGCTCCACCGCGTGCGGGCTGATCAATTCCTTTGGTTCATTCTTTGCGAACGTACTACTCAGGCGAATTACTTATTGCGTTAACGCGAACTTTGACATCCAACGCCAGGTAGCTCATCGTTTACGGCGTGGACTACTAGGGTATCTAATCTATTTGCTCCCCACGCTTTCGGGACTGACGTCAGTTGCGGGAGCCAGATCGACCGCCTTCGCCACTGGTGTTCCTCCATATATCTACGCATTCACCGCTACATGGAATTCCACGATCCTCTCCTGCACTCTGGCTGCTGGTTTCTATGACACTGAAGTTAAGCTTCAGGCTTTCACCACTGAATGCTGCCGCCTGCTCCCTCTTGTAATAATTCGATAACGCTTGCCACCTACGTATTACCGCGGCTGCTGGCGTAGTTAGCCGTGGCTTTCTAATAAAGTACCGTCACTCGGCTACCATTTCTGGCAGCGCCGTTCATCCTTATGTAGAGTTTACAATCCAGCAACTTCTTCCTTCACGCGGCGTTGCTCGGTCGGGGTTTCCCCCCATTGCCGAAAATTTGCCGCTTGCTTGCTCCGTAGGAG
+
7*''4-),,0++&/)./477731965+032:98333.28,%'&)-,-/0)*,+04283-/-++)%(,-/%,'&)2101.052.03..-6.,*(*),,.1346:7757646:5.2,-)%*$%(',,,-..'(%,$&)'+4..4;(.)+.34367557:7/71215/-/55:::721-.,-041,3+/.7740/0-4,*(2+,,-0/201-),,0*+3--421,-.16-/::3.48888898,$$%&##%()&+.02367;<::220*'&$(%/-,*,))(,40(/10-)'(+35,,-,,./41;5..4,&(-+36,*558<91-3)*(,.--,2)+25%88)&$$''*-0)+"%$%%%((('&%'&'13/0-/%(-,(1(((**+35803,410-.0/,.'---//./,*-,/1241.%('(+%&(-.1/.)(''''))-8.21*(*)--.*--,/7577677785675566568.//8-53)&''',,))*%'**/.:8370*+3'&%$%'&+())'+4(()((++5086.0028:989-.)(**,)&,+%'%%',,21235,/4/&)0:)-88-:7,*75355.1)-,*+23.5::/.*1)%+-4,1100281)(&%$)*5//67/00781+.)/$)$$*)(%$'+/.///18.&),2169893112/0110...45329330-5;-,75/350'*(++;71)87320-,,026),1-'+'-''&22/.010+-.8,4324236;4436,+)/,9968952122366153426;,-:;620---//+)'(,.,*./260711188777/0/0,....-1*+37<93212.%(*,/-*)(++3)('%&,(.67492.*(.(,+0/50(,4457-1/..0/530++1,%&',)6/7.+-))+1'%&(%$/0&*6044-1.-:/0816*6-,,06.0+)*'+,5-,-6/-+)),31/+-)*04-),,42355.335%&$)'-351;1/''(&()++/3,2+'''*'('$&%#%%$&*55(*.2'))%'*)+,-518<968;2,1124:73931056699;'4:3*:30/;:3+00;35.,/10*.0*%*)%&)&((/()*-63)*)0).&
