# Supplementary material for: De novo species identification using 16S rRNA gene nanopore sequencing
Source: PeerJ. 2020 Oct 21;8:e10029. doi: 10.7717/peerj.10029 (PMC7585375; doi:10.7717/peerj.10029)
Supplement: Supplemental Information 3 [file peerj-08-10029-s003.zip › pass_fastq_runid_2c9cf7bc05858273f10e7d7ec552fc0bd742dc3e_473.fastq]

@6c54dbd6-0e7b-460f-afa7-5ec0f7742d41 ch=134 read=124026 start_time=2019-12-13T17:37:06Z barcode=BC01 runid=2c9cf7bc05858273f10e7d7ec552fc0bd742dc3e
CCGGTTACCTTGTTCGACTTCACCCCAGTCATGAATCACAAAGTGGTAGCGCCTCCCGAGTTAAGCTACCTGCGCTTCTTTGCAACCCCTCCCCATGGTGTGACGGGCGGTGTACAAGGCCGGAACGTTTCTGACCCACGATTACTAGCGGTCCGGCACCATGGAGTCGAGGTTGCAGACTCCAATCCGGACTACGACGCGCTTTATGAGGTCCGCTTGCTCTCGCGAGAGTCGCTTCTCTTTGTATGCGCCGGTAGCTGGCACGTAGTATGGCAGCCCTGGTGCGTAAGGGCCATGATGACTTGACGTCATCCCACCTTCCTCCAGTTTATCACTGGCAGTCTCCTTTGAGTTCCGGCCGGACGCTGGCAACAAAGGATAGGGTTGCGCTCGTTGGGACTTAACTAACATTTCACAACGCAGGCTGACGACAGCCGCTGACACCTGTCTCACGGTCCCCGAGCATTCTCTCATCTCTGAAAACTTCCGTGGATGTCAAGACCAGGTAAGGTTCTTCGCGTTGCATCGAATTAAACCATGCTCCACCACCGCTTGTGCGGGCCCAAATCAATTCATTTGAGTTTTAACCTTGCTGGCCGTACTGCTGGGCAGTCGACTTAACGCGTTAGCTCCGACCACGCCTCAAGGGCACAACCTCCAGTCGGCATCGTTTTGCGGCGTGGACTACCAGGAGTATCTAATCCTGTTTGCTCTACGCTTTCGCACCTGAGCGTCAGTCTTCGTCAGGGGGCCGCCTTCGCCACCGGTATTCACTCAGATCTCTACGCATTTCACCGCTTCACCTGGAATTCTACCCCTCTGCGAGACTCAAACGCCGGTATCAGATGCAGTTCCCAGGTTGAGCCGGGGATTTCACATCTGACTTAACAAACCGCCTGCGTGCGCTTTGCGCCCAGTAATTCCGATTAACGCTTGCGCCCTCAATATTACGCGGCTGCTGGCACGAGGTTAGCCGGTGCTTCTTCTGCGGGTAACGTCAATGAGCAAAGGTATTAACTGCTCCTTCCTCCCCGCTGAAGTGCTTTACGAAGGCCTTCTTCATACGCGGCATGGCTGCATCAGGCTTGCGCCCATTTGTGCAATATTCCCCTGCTGCCTCCCGTAGGAG
+
6**,29-143821:20.23;0+587.,./2((*(0*)%(+4-),)-00-)(-)(-)(%%,0053&'')04*&,%&(($$$#"%*+/20)))592&/')3*+.675;;82,*&&%'/6.-7.$%#$#)*5.)*-,1:*(*-2360..-+.1-.3((''%(+'(*+'()*))+*-9.5247808'6(22)1/143/0.(/'(%&+..)2.*+(*,,(+.*(**)+,,/0/+'*--(,3444/1;+%),.0657&%$'%%%%&'+*.,.&&'$''*()&*.7+-.''(**2-,175/-**++*)***))/1578/:2.*-0/:45.0--/.8.*+57809/..-1143&'.)+446.8)'+49,1)+,-),*(**,5;,0-652+-0/1./-/15-4*-/60&%$,).,.00.081/044+,&+%%310/---.0,/24%$#&$,-.315642414783::;)))&'*)-**+)/-00,(++,785-668:9:9<951--()(-,;253*7---8..)+,-00+*%(-,3*',&)&+0.32-,001.+.+$((')-,-(&(-1.//*()(*,(/+60*065,--1;<7,84,6+(('-(264/-,*$(%)298+444..--+...*,'*023323.+,78135798800174/+-,2-4+.'-(//2-42462846-&-/412468766474%2('&+-.2(+.,397/:;.,5*.%&*.+.60,0505411/%.16445658<:78:-0597116-.1/8+-0316:6;9/55+%).0--678989786822;800510+(+&'*4331&('*.0./641,10/,+&)*4551503278+13004()+222.57;/61(./4/.%01)+380.4952./23576210304126.6867:74432695-27.+2/.3.,,198::92//16,4,-,52,,)-0*+/,*/.02,2),,933368--)%'%&)).9...73:6444;5:<:99974425::8::/9//.1.38,+,)'+(,&*)$(*55232/,23.,1353/.(+'*,)/*-*+0)-097;79<734,.)(-+*353:4413/11'52206/3-7:+*30+*+,0-6/.*+087/.-1//05..97-/31(((
@e17dbe72-e65c-4746-827c-7937640ae869 ch=269 read=103645 start_time=2019-12-13T17:36:49Z barcode=BC01 runid=2c9cf7bc05858273f10e7d7ec552fc0bd742dc3e
CTCCTGCAGGAGGCAGTAGGGGAATTTTCGGCAATGGAAACCCTGACCGAGCAACGCCGCGTGAAGAAGGTTTTCAGTTGTAAACTTCTGTTATAAAGGAAGAACGGCGGCTACAGGAAATGGTAGCCGAGTGACGGTACTGCTATTAGAAAGCCACGGCTAACTACGTGCCAGCAGCCGCGGTATGCAGGTGGCAAGCGTTATCCGGAATTATTGGGCGTAAAGAGGGAGCGGAAGGCGGCAGCAAGGGTCTGTGGTGAAAGCCTGAAGCAACTTCAGTAAGCCATAGAAACCAGGCAGCTAAGTGCAGGAGAGGATCGTGGAAATTCCATGTGTAGCGGTGAAATGCGTAGATATGGAGGAACACACCGAGTGGCGAAGGCGACGGTGGCCTGCAACTGACGCTCAGTCGAAAGCGTGGGGAGCAAATGAAGTTAAGATACCCTAGTGGTCCACGCCGTAAACGATACTAAGTGTTGGATGTCAAAGTTCCAGTGCTGCAGTTAACGCAATAAATTACTCCGCCTATGAGTAGTACGTTCGCCAAGAATGAAACTCAAATTGACGGGGCCCGCACAAGCGGTGGAGCGTAATGGTTTAATTCGAAACAGCGAAGAACCTTACCAGGTCTTGACGCGTAGGGCTCAGGATGGAGAGATGGCTATATGAGATACAGGTGGTGCATGGTTGTCGTCGGCTCGTGTCGTGAGATGTTGGGTTAAGTCCGCAACGAGCGCAACCCTTATCGTTAGTTACCATCATTAAGTTGGGACTCTGAGACTGCCAGTGACAAGCTGGAGGAAGGCGGGGATGACGTCAAATCATCATGCCCTTATGGCCTGGGCTACACACGTGCTACAATGGATGGTGCAGGCAGAGGCAAGCCGCGAGGTGAAGCAAAACCCATAAAACCATTCTCAGTTCGGATTGTAGTCTGCAGCTCGACTACATGAAGTTGGAATCGCTAGTAATCTTGAATCAGCATGTCGCGGTGAATACGTTCTCGGGCCTTGTACACCGCCCGTCACACCACGAGTTGATAACGCAGAAGCCGAGGCTAACCGCAAGGAAGGAGCTGTCTAAGGTGGGATTGATGATTGGGGTAAAGTCGTAACAAGGTAACCGGAAGATAGAGCGACAGGCAAGTAGAGTTATACAAAGACACCGACAACTTTCTAGGTGCTGGGAGTTCGTCAGAAGTACGTTAACCTGCGCCTGTCGCTCTTCCGGGCCTGTTAACTAATCATCGAATCACAAAGTGGTAAGCGCCCTCCCGAGAGTTAAGCTGCCACTTCTTTGCAACCCTCCCCATGGTGTGACGGGCGGTGTAAGGCTGCCATTCTGATCGATTATAGCGATTCAATGAGTCGGTGCAGACAATCCGGACTACGACACTGAGGTCCGCTTGCTCTCGCGAGGTCATCTTCTCTTTGTATGCCATTGTGGCACGTGTGTTAACCAGTCCTGAGCCATGATGACGACGTCATTACCTTTGGTTGAAGTCTTACTGAAGTTCCCGGCCGGACCGCTGGCAACAAAGGATAAGGTTGCGCTCGTTACTGGATTTCTTCTTTATTCTGGCGCGGCTGCTCATCAACACCTATCTGGTCCCGAAGGCACCAATCCATCTCTGGAAAGTTCTGTAGATGTCAAGACCAAAGTGCTTCGCGTTGCATCGAATTAAACCACATGCTCCTGCTGTCTGGAAACCCCGTCAATTCACTTTGGTTACAATCTTCGCCGTACTCTGACGGATAACTAATGCGTTGGCTCCAGAAACCACGCCTCCAAGGGCACAACCTCCAAGTCGACATCGTTTGCAGCGTGAACCTGAGTATCTAATCCTGATGTTGCTCCCCACCTTTCGCGAGCGTCAGTCTTCGTCAGGGGCCGCCTTCGCCACCGGTATTCCCAGATCTCTACGCATTTCACCGCTGCTACACCTGAATTCTACCCCTCTGCGAGACTCAAGCTTGCCAGTATCAGATGCAGTTCCCAGGTTGGCCAGAGTTTGCCATCTGACTTAACAAACCGCCTGCGTGCATACGCCCAGTAATTCCGATGCTGCTGCACCCTCCGTATTACCGCGGCTGCATAACACAAATGCTTCGATGCTGCTGGCAGGTAACGTCAATGGGCAAAGGTATTAACTTTCTCCTTCCTCCCCCCGCTGAGTACTTTAGCCCGAAGGCCTTCTTCTTCATACACGCGGCATGGCTGCATCAGGCTTGCGCCCATTGTGCAATATTCCCCACTGCTGCCTCCCGAAACACCAATAACGATACTCTCTGGACGAACTCCCAGCACAGCAATACATGGCGGG
+
'*24/.216/+/)(')-.,23(+)-.-**.783:54,(+)/:,,,/12**,,06879;6656-%&%((&//95*-*+./-.491--7.7040//67*)+,.*/0,1-*0.+*,-'.'(')*032-/0+)*('+,.**-*%&$%)&'*,'+.*)*.+/+5-./8599:78728..+(*0))))),,'%&%'+,0/.00./0570//+//--0.,0429744/68*(%(.-',.'1'(+0+,5+%+*,*/45,+%%(-1---,*'(,4,*)'(%&&,*,(,,4:58946/+04--4--34552.+%*)(%%.*((,.51360533,20-:690202.--.,0/.-3:502363*)+)**),-//-3-,-+-2%%&',60*()'''+3++&')7+;6626/.,.)*(((*252.%()*&&)*.48/*,/3;:80-0+--2'()0&69(().449.1,++-6:69:;./.*,%().12587<564726527.-382)*-111102-,1/6*/-..945/)-)'*136333.%&&$%$'+.3333:0*+*/2)+-0/+1/-)))'%)(*)+,253-7+((**',(++723211204.0,+42;8476:0.))')())%(,*'.,2/;.-52+3-,-2./,%%((+*-*()4&&,..64.,)'-/(9776741.-.0532+/(2*6,1101187:567780'+**-,3/04261101356<56448550-4)$()&*'&,-.7/0-84/5445.6..-8925925721.0.)3-233*21)%%''+-123900/00/26)*246/.0*1.42+/78-16678593;/.--.219176)3932.+19280')**,+*%(,/245&52922;::::852%*)&&)&(&%'0*+1,01+/+,,90/03001-17//00:67:87<666(-.71,7+2/,.48::77-+&+,2.131//-/-4.,9.8./400/871440-/.00/2:42.11275487/5.--/91////5546,/-/,0---1112266;;2375524,)+()()0..110-%,#$%&')(($,')'&'),-06/())+(($'(3/201-+*,,-63--,+,,.&/'*450+&).()-4312005-2.-2/80365/2551.11111*.02,''))+))0)'%&'/57+-25951./-2),3**4247744537/++5:8104(&)'%*)+'(,2&1+(&%'*&)*-0'('&)),+)1*12,()&()-(('((&)%$)*(*++/88,..7774-0/13+-.1+)%&%'4/3)+)($,&$'*2*7/+)20)1-*('-)&%--3/2300/+*6*,,(#$&&('()$%%$+))'&'')((/**(--02/31++++*)*-.+01,-'$($**40(.-36584-$&&%(($-0,3''(0,***,*/0./%,),-$%',/1923:3/10*,())6,')&--&(,-)-&''0&/*%$/6+))*)+:65240-**)+-22/%&$%'&%'&'*3*'(&&(++-))**,,'-1-*+)20043310+..,0,.*127+*/.72,*1+6/116570-)&$$%&&%'*'.2*,6/+-0,'%)*&&'&')),..$)+-*/+.1(),-/')0.1,&('*-6)1-061:7468877937.-/085541).+,.54+**)+(*/)('%(6,911,0*$%((,%*(+)9;567)+'*%&&)%$%&(''))-'.+&,,,'%())*,'*$'+('(('+')+3-..1/+.31.-,+,%'*.36301+')4,,*--08%3104&%$.)&2513112/7+4..63.--.717+4*0(*+,204(66,71+(+'../88%0//+**(*-*)(.*))&&''+&.2#$'*+1*$(%(**+'*()&*-266844433.24,--.)12/3808:576--9)4+99<04(*+142258520112;;4477-.&#%)(*'+1--'0.24-'-,,+++($),+-.45836.-.0-0/*%.())236864.32<.:/*,.,0,+,+$'((+0(#()%+2200.,00300,+,2-485789:76$((-/.52'),'2*2-&'&-(()&.-...471/.*#))*./2:6,,))&%%%'**((**+%)$&&('&%(%&($$(%'%$+()/;75890/,*'+,-4,*&'%+)(('*.(*-38+76113/;66--//.&''-*,+%(%0/)(,,-,86570-2+)/44331*/./.60017;;600-/0(5///935.5:5+20//6-5,+''+)*0.(*-++'&)+).20+%%$$%.*.&'$#%#$$#(&((()0.-57/:1+91)%')*2/13,9-*,&((&%$#$
@42d4ce4d-cf9f-4780-82c3-a800000b9703 ch=390 read=107178 start_time=2019-12-13T17:36:53Z barcode=BC01 runid=2c9cf7bc05858273f10e7d7ec552fc0bd742dc3e
CTAAGGAGGCAGCAGTGGGAATATTACTGCAATGGGCGCAAACCTGATGCAATATGCCGCGTATGAAGAAGGCCCTTCCGGGTTTGTAAAGTACTTTCAGGAGGAAGGGGAGGTAAAGTTAATACCTTTGCTCATTGACGTTACCTGAAGAAACACCAGCTATCCATTACCAGCAGCCGCGGTAATACAGGAGGGTAAAGCGTTAATCAGGATTACTGGGCGTAAAGCGCACGCAGGCGGTTTATTAAGTCAGATGTAGAATCTGGGGCTCAACCGCAGGAACTGCGTCTGATACGGCAAACAGGTGTAGAGGGGTAGAATTCAGGTATGGCAGTGAAATGCGGCGTAGAGGAATGCGGAGAACCAAGAACTGGCGGCCCCTGGTTGAAGACTGACGCTCAGGTGCGAAGGCGTAGAACAAACAGAGTTAGATACCTGGTAGTCCACTCCGTAAACGATATCGACTTGGAGGTTGTACTTACACCGCCAGAGGCGCTGGCACCGGAGGCTAACGCGTTAAGTCGAGCGCCTGGAAATACCCACGGCCGCAAGGTTAAAACTCAAATGAATTGACAGGGGCCCGCACAGAGCGAGTGGGCATGTAGTTTAATTCGATGCAACGCGGGACCTTACCAATTAGCCGAGCATCAGAGTTTCAGAGATGAATGTGCCTTCCAGGAACCGCGAGACAGGTGCATGGCTGTAAATCAGCTCGTGTTGTGAGGGATGTTGATTCGTCGCAACGAAGCGCAGCCCTTATCGCTGTTGCCAGCGGTCAGAAGCTGGGAACTCAAGAAGGAGACTGCCAGTGATATAAACTGGAGGGAAGGTGGGGATGACGTCAAGTCATCATGGCCCTTGACCAGGAACTACGTGCTACAATGGCGCATACAAAGTGACCTCGCGAAAGGCAAGCGGACGGCCTCATAAAGTGCGTCGTAGTCCGGATTGATCTGCAACTCGACTCCGCCGGGAAGTCGGAGATCGCTTCAGTAATCGTGGATCAAGAATTACCACGGTGAATACGTTCCCGGAGCCCTTACACCGCTTCCGAAATACACCATGGGAGTGGGTTGCAAAGTGGAAGTAGTAACCTTCCGGGAGGAGAAAACACCACTTTGTGATTCATGACTGGGGTGAAGTCGTAACAAGGTAACCGG
+
(#$&//)-/,/10+,*-)'+--24:1,*(&$%*-452*306-+()++)&&'($)*%16)+.0')'(+'*'-,33*,.*'(5114*)/2;4.3-./,')%(*'1),()(-)((''+/.,*--.*)6.21+)133,7---3,,('-2,.,0')*&&'()(&()*)01&++(/4.++*(,'')*.)4+*(.&+(''&%*$&()-*,21402'-*-02/005432*,,3/++//(.,//462--064*,))*)56556841.'-+)*#%)4-/0,/'('$&&&(%$)'')*+.'')-(,',.+,++%*$%#$&*&+*-),)&0)3/8),-.#&&,-)+1,'+,*-/3//.(**'&%%&%&&'*'('''%&'&)%&#%%$&,.2,*--/)***-+/($++)()()%',/47.2(,*11/-+)),/691&*%))3/.11).'&%())-40*%'%)''**-&++**&,,-*)&%**&').6*0**$$&(&-)&**'((/4.*&(*(&#'&()''(+-01.-/-.10*+,++(%))++&(&'')*),('$&)+4011/**+1;69620-1/6-+&&)--,+.)-+0++5,*../+)%()-.')0-)&''%&%*166.4/;2-,/-14442.()(()'%%$%$''()&&.'&'*,*40('''/;3-./('(.)(+'&&%)&(*)(%/-21)%$#%&+/0+.*('(%%&&%&)'%%',0+../0,/%*+&&&&)/--0%/*($((#&%&&+*/2(%'()$'&&''%(*+/8204,/)%-/,'/+554%'(($%&%(+),*.0.,).***'++13417+.++++-&.10-,+0,,-',)1.2(02+(/..21232*)+/995(*).,0*)*,+(('-&($%$$&&0.0(((+*+*.,+-+)'****&#(--.-2/-*((%&'--.(),+)''(,/87104:6+2(1-54&2%,-.((-'0.-.00.,0--)*,,,.4*&$&%).(&'))0.2*((&'%%%%$&(,.7,++,2:711*+&)*+'$+,)--30()1,+-,18/*)+-()-0%(%$&*,2,/**'%$&('%$&$)*%,%*)()*&-..7111/*%$).)&&#&$$(&($%&+&(1-(-(&')'-)(*+3(+)---/311-,++/-+'&((&)*.50//1247704*7,692:-8
@7af58370-22c5-4b1e-8b66-e82b52396367 ch=477 read=96149 start_time=2019-12-13T17:36:31Z barcode=BC01 runid=2c9cf7bc05858273f10e7d7ec552fc0bd742dc3e
CTCCTACAGGAGGCAACAGTGGGAATATTATTGCACAATGAAACCTGATGCAGCAACGCCGCGTGAGTGATGAAGGTTTTCGGATCGTAAGCTCTGTCTTTGGGAAGATAATGACGGTACGCAAGGAGGAAGCCACGGTAACTACGATGCCAGCAGCCGCAGTAATACGTAGGTGAGCGTTATCGGATTTACTGGGTGTAAAGGAGCGTAGGCGGATGATTAAGTGGGATGTGAAATACCCGGGCTCAACTTGGGTGCTGCATTCCAAACTGGTTATCTAGAGTGCAGGAGAGAGAATTAAAATTTCTAGTGTAGCGGTGAAATGCGTAAGAGATTAGGAAGAACACCAGTGGCGAAGGCGACTCTGGACTGTAACTGACGGGCTCGAAAGCGTGGGGAGCAAACAGGATTAGATACCCTGGTAGTCCACGCCGTAAACGATGAATACTGAGTGTGGGGGTTTCAACACCTCCCGTGCCGCCGCTAGCATTAAGTATTCCGCCACCAGGGCGGTCGCAAGATTAAAACTCAAAGGAATTGACGGGGACCCGCACAGAAGTAGCGGAGCATGTGGTTTAATTCGAAGCAACGCGAGGGAACCTTCCTTGACATCCCTTGCATTACTCTTAATCAGGGAAATCCCTTCGGGGACGGGTGACAGGTGGTGCATGGTTGTCGTCAGCTCGTGTCGTGAGATGTTGGGTTAAGTCCGCAACGAGCGCAACCCTTGTCGTTAGTTACTACCATTAAGTTGAGGACTCTATGAGACTGCCTGGGTTAGCTTTCCAGGAGGAAGGTGGGGATGATCAAATCATCATACTTGCCTTATGTGTGGGCTACACGTGCTACAATGGCTGGTACAGAGATGCAATGCCGCGAGGTGGAGCCAAACTTAAAACCAGTCTCAGTTCGGTTGTAGGCTGAAACTCGCCTACATGAAGCTAGGTTACTAGTAATCGCGAATCAGAATGTCGCAGCGAATACGTTCGGGTCTTGTACACACCGCCCGTCACACCATGAGAGTTGGCAATACCGAGGTCAGTGAGCTAACACCAAGGAGGCAGCGGCCGAAGGTAGGGTCAACGATTGGGGTAGTCGTAACAGGTAACCG
+
&'*(',0&,1-0401)51122/0+.-*1-*-3,++-50$&'('./+./67.-,-.*-,.-''(+))))*,-.18073:810,:58723-))(*+++01::9290.1011140//2276()&((.+.+/*+/,-,'(-)'),*+++,%()9/.-)((0+)+%(,,-,/656/7//-.,,3392.-).'.20-/26734535:*-,$((9986697;67543856367<::30/*-+*)**,(/79999.5)()/5/..2548156.5,7834:96:55563//.-1577-+)(*'''&/'0''&('&(('*/-.///0780(2/+44981)(**+/////./+-3004947:0;0.,/.1267,+++.9376989110,**)+5.180/4.,,38795*($&%'()(',%1+124747;..8:83614+((-/5456;5834443;:542-(./0459;:-1;40+0-.27/70+,6477669*,(''-()*4-,..0;:9357(,)*+(&$+++,*,51,-/10;;85572:1//-/23435-/74138.()(+*&(''(&-,+.(*./751346::396:7-3(&*1*101,)**'--.((%&),/226473:1/500.10*(0++./-+,'(,**1/+.95-60-150,+(-+)435&,%(-4.-.,.384;-/1767.110/.1246393103473;,983534/40/&(+,6+),*$-'$*)&(($*334:2/21,,,,097191:+,;,,-5/44/($#&%1/----51.-+)6+(()0,-0.360/5-6*4./+2/+*++..3:...(+%&&#))(&,(*%&(*+*)'+0)300*-/139:497;6697678737,+-*)0482/2-26341&0.13953/50<;5221:7(17.34347,78:1+*%)),#(&&&*+1+*:63.2,,)--0.0,,-&/1.6/-.//-10//2;74.+,-,187773)(%+*+0983:7978%+/1/03/0./.-+1954;334644246/----*01241-30/,4,)(*+-.$&*+/333))(&'*02'-).2222/-//,--2+3031.5+**%+**,/-5/,*/+.//3+(&&+413;27/
@b9f0de58-97d6-49e5-8a5d-6090bfe1a378 ch=282 read=101658 start_time=2019-12-13T17:36:30Z barcode=BC01 runid=2c9cf7bc05858273f10e7d7ec552fc0bd742dc3e
CTCCTACTACGGGGAGGCATGGTGAGAATGTGTGCGCAATGGGGGCAGCCTGACGCAGCCATGCCGCGTGAATGAAAGAAGGCCTTCGGAGATGTAAAGTTCTTTCGGTAGCGAGGAAGGCTTAGTTTAATAAACTAGGTGATTGGCGTTAATACAGAAGAAGCGCAGCTAACTCCGTGCCAGCCGCGGTATTACGGAGGAGTGCGAGCGTTGAAATCGGAATAACTGGGCGTAAAGGGGCGCAGGCGGTGACTTAAGTGAGGTGTGGCCCAGGCTTAACCTGGGAATTGCATTTCATACTGGAGTCGCTAGAATTACTTTAGGGAGGGTAGAATTCACGTGTAGCGGTGAGAATGCGTAGAGATGTGGAGGAATACCGAAGGCGAAGCCCAGCAGGAATGTACTGACGCTCATGTGCGAAAGCGTGGGAATAAACAGGATTAGATACCCTGGTAGTCCACGCTGTAAAGCGATGTCGATTTGGGGGGTTGAGCTTTAAGTTTGGCGCCCGTAGCTAACGTGATAAATCGACCGCCTGGGGAAATACACAGCCGCAAAGGTTAAAACTCAAATATGAATTGACGGGGGCCCGCACAAGCGGTGGAGCATAATGGTTTTAGTGATGCAACGCCGAAGAGCCTTACCTACTCTTGACATCCAGAGAACTTTCCAGGATGGTTAGTTGCCTTCGGAGACTCTGAGACAGGTGCTGCGGCTGTCGTCAGCTCGTGTTGCTTGTGAAATGTTAGGTTAAGTCCGCAGCAGAGCGCAACCCTTATCCTTTGTTGCCAGCGATTTGGTCCGGGAACTCAAAGGAGACTGCCGGTGATAAACCGGAGGAAGGTGGGGATGACGTCAAAGTCATCATGGCCCGCCACGAGTAGGGGCTACACGTGCTACAATGGCGTATTGTATACAGGGGAAGCGAGGAGTGCGAGCTGGGGCAAAGATCTCACGAAGTACGTCTAAGTCGGATTGGAGTCTGCAGCTCCATGAAGTCAGGAATCGCTAGTAATCGCAAATCAGAATGTTGCGGTAAGATACGTTCCCAGACCTTGTACGCACCGCCCGTCACACCATGGGGAGTGGGTTGTACCAAGTAGATAAGCAACCTTCGGGGGCGTTTGCGGTATGATTCATGACTGGGAGTGAAGTCGTAACAAGGTAACCGG
+
&*/60/+$%+)-0,&+*(&&)&((%(%%%$(%-(*'/+4)(,1-(+)'+6.2352.-*7-:9.8-)*0037:9318-')&'(+3627*/)($%%)+/++8:-69/**5+-..++*((&)&&&'&+3:6-5-.,+**)*4.//12++,&.*0(#%'))0,'**)*.1-).*,-,-52-2/*('),.%')./-)*)+30/+)$()62.../+6,',-*)+,03-*3.--03337/19-'/1))$%&(,*,31012/50-)*,*--,-3)*&(&$.0'&%/(.-'(-)+',))+-09600867620'(*-&(-($(&(('*05-,*6/*0/)--+/-0..&'(++-,0,2.-,,',++01572//))54..0')-(2-043**)*)%'$$$)0+&%''-/,6.+*(+,//157997851/+))-,)*,5'/,%&%+21--99328123763;512:89749/-05679:9;7),**+,;:87062%(/-/)0/.*.**')%$()1)*(+)//,)+'+'%+&('))-04::1/.133/3312--&&%&&&&&'%+1)*+47+.*-.0:;:534'**(&(%$/14758'064-08,*+452+&($)',1+&,./*,+,.298)''*(),(+.(0%&%%*/'*$(')(+2;,+*')06..-0-3++)+)%*'&)(,*).5453304,+.++8:-)(&)#(%)14)+,735)032330.-*.,//23371////489,9*)#'&))(&%'%&+)%284;52/142)*,),)'&+11775393+0333./60*6+%).**+-.4;72721('3/-17788:,0+%*'5316.3,)))+-/+38-2-.,.0031/45605656,55*.)+,0482$&'&&++$'(*,(&()%*.,(++/)&(()24-,,41'$$$%)(*+%,*,+)(+(*&,+.*+(+''**4-+*.*059')*(.*(*-/.0/1*)'$**2/665793/7)-)1+..'(**++,)&+,+,),+.+++-&+),2.-)'1$)+*+.116789,/.01/051;1+++*&%#)(#&&204-)&-)/,+.(+),%+)140/83)*,&+,23(-(,.&&&+*12-1%&&0',&$&%(0-.,((+3134:50/*10)'.)'$++111:999:7..-./0.3.&$%'*)*++(&+1054/5/179;9:
@152e62e2-2964-4e13-90f5-daeedc959ca1 ch=203 read=111574 start_time=2019-12-13T17:35:57Z barcode=BC01 runid=2c9cf7bc05858273f10e7d7ec552fc0bd742dc3e
CATTTTAAATCGTAAATTCCACCTTAGACAGCTCCTTCCCCTTTGCGGATTTAGGCCACCTTCCGGGTGTTATCAACAAAATGTCGTCGGCGGGGCGGTGCTGAAAGCCCGAACGTAATTACACCGCGATGCTGATTCCTTGATTACTAGCGATTCCCAGCTTCTGTAGTCGGTTGCGGGCTGAAATCCGAACTGAAATGGTTTGCTTCACCTGGGGCAACCTCCTGTCCATTGCTTAGCGTGTAGCCCAGGTCATAAAGGGGCATGATGATTTGACGTCATCCCGCCTTCCTCCCAGCTTGTCGCTGAAAATTCTGGCGATGCAACTGGTAGCTGCGTGATAAAGGGTTGCGCTCGTTTGGGACTTAACCAACATCTCACGACACGAGCTGGCGAGCAACCATGCCACCTGTATCTGCTTGTCTCTCCATCTCTGGAATTTTGTAAGACTTCGTGGATTATGGTGCGTACCGAATTAAACCACATGCTCCACACCGCTTGTGCGGGCCCAAATCAATTCCTTTGGGTTTTATTCTTGCAGACGTACTACTCAGGCGGAGTACTTATTGCGTGCTTTGCATACTGAACTTTGACATCCAACACTTAGTACTCATCGTTTACGGCGTGGACTACTAGAATTATCTAATCTGTTGCTCCCCGCTTTCCGGGACTGGGCACATCCAGTTGGAGGCCAGATCGTCGCCCTTCGCCACTGGGTATTCATCCATATCTACGCATTTCCACCGCTGCATGCGTTACGATCCTCCTCCTGCACTCCTGGCTGCTGGTTTCAGCACCGGGTGGCTTCCAGGCTTTCCGCCTGACATACTGCTCCTCTTTACGCCCAATAATCCCCGGATAACGCTTGCCGCCTGCGTATTACCGCGGCTGCTTCGGCGTAGATTGGCCGTGGCTTTTAATAAAATTACCGTCACTCGGCTACCATTTCCTGTAGCCGCGGTGCTTCCGCTATAACAGAAGTTTACAATCCGAAAACCTTCTTTCGCCGCGGCGTTGCTCGGTCAGAGGTTTCCCCATTGCCGAAAATTCCCTACTGCTTGCGCACTCCGTG
+
&%&%%#$$&'&&'(/*--*+')%''*+02)444660-13.*'2*+-/3%5,(&(-2.')&')*&'&(.(.,-((-&&(-+))&&$&&$((''-*'#*%%%#$%)'%(,3,(')*#&$%(%%)+-2(.+-0366588:2#%%'',2,,*')+-87:.2))#+.2.,)(&%'&')((''+.**,).-,+2(*-72+**'&&'&('%$'.++)-()((+%&$$%((+&$$(*,%)(&&.)**,('&'%'(,*),2./+026*-.835&&''1002;,+*)$,-.021+(/46;8335-+&$&)+&-/'.)*$$&((+&&&(&&%)(+.(*%%$%$&*+))'$&$'17()(,.8.2565:719)/5531./13.6*1-3232,*,,,1'/%%2226&0-)'+1)35%''.1,2121211+)&#%$#&&),10-,.1-,,*,&%)++&$&$&'(%'(+''+(%-$#%&&''&%($'('*+2-2;:47---*,677-))%(('(0+*+',)-*-*(&('(*74462/171-/3-8:,.171/60/())))1(02-034488:6/*,)().*%-'%$)+%%-*)$&&(,1147;00::,-//31)3.1$*,,..4243328855:9*,+///23804,()3*/&')**0166:22)%()')*.11,&(06-+*1:851*)'.(#$'(-()*4/)/%().423399-/1013,/41.07/223.'+&+-/%,46,,/114351303:*2*$((())%(%&%$*&'$'&/11611')2,&%(%(,1)(+658))(&'*3('#$%$(%')&'$&'+-.)(,4*5:-*&$((&'$&#$#'&&-.49/.21)(0+/-,-1-/9.756*/-511/-,+7+,61&//+%*)*-.,*.0,,)0.++)*)&'&(((&+)04+1.7*2--%'''&*)+.61&/(&5:683-+-,).*)%-+'0:532.+($%&('**-,#').*-(+.-.1350+,((1;5+0-7/-1),,))/219026.((*+**/..-22,+/.-&*%()&*)/.',/4,*/6+.**16530+93+''(%#%&$%&$'$*)44,-)
@92de85cf-7113-42f5-9678-1c966a704144 ch=229 read=254340 start_time=2019-12-13T17:35:45Z barcode=BC01 runid=2c9cf7bc05858273f10e7d7ec552fc0bd742dc3e
CCGGGAGGCAGCAGTGGGAATGTACTGTGGGCACAAACCTGATGATGCAGCCATGCCGACCCAGCGCCGGGTTCTGCCAAAAGTACTTTCAGCGGGGAGGAAGGGAGTAAAGTTAATACCTTTGCTCATTACGTTACCCACCAGAAGAAGCTCCGGCTAACTCCGTGCCAGCAGCCGCGGTAATACGGAGGGAGGTGCAAGCGTTAATCGGAATTACTGGGCATGCAAAGCGCACACCGGGCGGTTTTGTTAAGTCAGATGTGAAATCCCCGGGCTCAACCTGGGAACTGCATCTGATACTTTGTAACGGAGTCTCGTAGGGGTAGAATTCCAGGTGTAGCGGTGAAATGCGTAGAGATCTGGAGGGTACGGTGTGAAGGCGGCCCCTGGACGAAGACGGCAGCTCAGGTGCGAAAGCGTGGGGAGCAAACAGTTAGATACCCTGGTGGTCCACGCCGTAAGCGATGTCGACTTGGAGGCGCAACGCTTGAGGCGTAGCTGGAGCTAACGCGTTAAGTCGACCGCCTGGGAAATACGGCCGCAAGGTTAAAACTCAAATGAATTGACGGGGCCCGCACGAAGCGGTGGAGCGTAATGGTTTAATTCGATGCAACGCGAGAACCTTACCTGGTCTTGACATCCACGGAAGTTTTCAAGAGATGAGAATGTGCCTTCGGGAACCGTGAGACAGGTGCTGCATGGCTGTCGTCAGCTCGTGTTGTGAGGAAATGTTGGGTTAAGTCCGCAACGGCGCAACCCTTACATCACGCTTCGGTGCCAGCGGTCGGCCGAGAACTCAAAGGGACTGCCGGTATTTGGAGGAAGGTGGGGATGACGTCAAGTCATCATGGCCCGCCGACCAGGCTACTACACGTGCTACAATGGCGCATACAAGAGAAGCGACCTCGCGAGCAAGCGGACCTCATAAAAGTGCGTCGTAGTCGGATTGGAGTCTACGCTCGACTCCATGAAGTCGGAATCGCTAGTAATCGTGGATCAGAATGCACGGTGAATACGTTCAGGCCTTGTACACCGCCCGTACACCATGGGAGTGGGTTGCAAAAAAGAAGTAGGTAGCTTAACCTTCGGAGGCTTACCGCTTTGTGATTCATGACTGGGGTAAGTCGTAACAAGGTAACCGG
+
(%$-1'*+1.11/040.'.&&#)%*)*-.9-,%*16+4911-,*+,/./-5/47/5,('*'&#&%#(',/10+%%%&'.67**4//.:8-+.-158)'.*-,,6.(*,-37/1*10--0.*01+.76*3(%#&.)&**'&.,+*+-''+()*.'-())''+125587885650,1419/9+/,-,952/01,(*)+(&*),/,4--,--&+,(3(+-99<65*+&%-582332//-/221-/,7/;<8,1726-15256873)-64..56-,2((*0495857;9,3/./00/23///.)-)((+-&(&+&(+65979/3,3/,.*.+2+0/,/4445/0//83-/2-+66975--,,-12;21+,%%%)&-/+#')-),*,+-+-**1946($(('3+-+%),,2$-')((''+,-/6:::9+&**1.,'%))3,.1202:*-9564966/+/0284868*1)(*()++')*.0,'-)(%',*)'('&+-*4256421./**),214--.-6080337//1-(-.-/3+)&#$&(-/2,'+)/,8/7/56.1486:+*)&&+*0387::.,2*(,+-$&')-/7445-./.5)()+,392.105/--..;675331(''+/-5-,6;8899735.'+,1.)+00.0,)-97-/5&&(%'.))**.//546:7683<1817:8961503&*.216857677;68477671+..,546327/**+'&,,,+*4,.(61716+187134,0,+)%0),,2)$$&'(6-$('&,*&'%.(*,**+.*2+,23'%))*4.2:47)-1134657-',)($*&4/*,,+5/33,56+-0144463//+-0++..0*319)#''')-0,(),/*0&%'&((-.16486<77;:8::58:88'(&(*),.72411.20/',39054;6370225722)&.(1367285658%-%0+1.,--/-'1(,-0-//66)$'*).,-1+2/2))%''%$&,321,1/4569+,.11/+')*321091120164$)/.4.722365651191,-%-/291665.%'&-+-.:2841910*%'(&&(,**+&(%$-++-/40..(+('(/)..&*++0+0358;878866657:6,*-).20*-4+6/*--/..,+.
@5ef0eabe-b258-4e13-ae07-0eaabeed82f9 ch=346 read=96804 start_time=2019-12-13T17:34:56Z barcode=BC01 runid=2c9cf7bc05858273f10e7d7ec552fc0bd742dc3e
CTCCTACGGGAGGCAGCAGTAAAGGGAATTTTCGGCAATGGGGAAACCCTGACCGAGCAACGCCGCGTGAAGGAAGAAGGTTTTCGGATTGTAAACTTCTGTTATAAAGGAAGAGCAGCGTACGGAAATGAGTAGCCAGTGACGGTACTTATTAAGCCACGACTAACTACGTGCCAGCAGCCGCGGTAATACGTAGGTGGCAAGCGTTATCAGGTGTGGGCGTAAAGAGGGAGCAGGCGGCAGCAGGGTCTGTGGTGAAAGCCTGAAGCCTTCAGTAAGCCATGAAACCAGGCAGCTAGGTGCAGGAGAGGGATCGTGGAATTCCATGTGTAGCGGTGAAATGCGTAGATATATGGAGGAACACCAGTGGCGAAGGCGACGATCTGTACTACAACTGACGCCAGTCAGCGTGGGGAACAAATAGGATTAAATACCCAGTAGTCCACGCCAAAACGATGAGCGCAAGTGTTGGATGTCAAAGTTCAGTGCTGCAGTTAACGCAATAAGTACTCCGCCTGAGTAGTACGTTCGCAAGAATGAAACTCAAAGATTGACGAGAGTGCCTGAAGCGGTGGAGCATGTGGTTTAGTCGAAGCAACGCGAAGAACCTTACCAGGTCTTGACATACTCATAAGGCTCCAGAGATGGAGAGATAGCTATATGAATACAGGTGGTGCATGGTTGTCGTCAGCCCGTGTCGTGAATGTTGGGTTAAGTGCAGCAGGCGCAGCATATCGTTAGTTACCATCATTAAGTTGGGGACTCTGCTTGAGACTGCCAGTGACAAGCTGGAGGAAGGCAGGGATGACGTCAAATCATCATGCCCCTTTCAGGCTACACGTGCTACAATGGATGGTGCAGAGGGAAGCGAAGCCGCGAGGTGAAAGCAAAATTACATAAAACCATTCTCAGTTCGGATTGTAGTCTGCAACTCGACTACATGAAGTTGGAATCGCTAGTAATCGCGAATCAGCATGTCGCGTGAATACGTTCTCGGGCCTTTATTTTACACCGCCCGTCACACCACGAGAGTTGATAACACCTGCCCGAAGCCGGTGGCTAACCGCAGGAAGGAGCTGTCTAAGGTGGGATTGATGATTGGGGGTGAAGTCGTAACAAGGTAACGG
+
.2-,+/017.(*)(',-,+2.1,(+'+)/9;7..8/0;//5.'''',1-+,0:831/0.7.*-4476,-.++/0+(/,)1,7-)2/4),1-/09112:28/11./3:-)**-(,'-(&+%)%$)*20*,6++)*+4-,-,..,-'%#$&()*-,+(**'-*+..-3/,+,+...6...+0101,2,,2611237754/7/--**/.111/8$,+-&+(397668:*&&)/)'*,49;07/.-13049.-.6445:--21+23500,,)+**2+*0/09.0;.4(&+,+68880*--,.,4374(3,)'&*5,4443854,2+8+1)*)-+*+--.2123;,,+*++*(56553451/9107326:030231,,-&'$(&/./0/01((&'(00-*')(*)+.+++-+*,,,.26/'(+,64-)*.+9+639/-460&)*,-1/+(+,()+/1+337820483.22,+/2;695979-49/*/28*+.975760226353875845736-//072494-*&+)2324:9<:781*(*,,-.:724901*()+0./13'(#''$*(%'*+)03;77:111083./43;4+&*'*.-*.0/75756:34/2,/3+0-(&)-//3.0044-,(,)*,/)+)),*,+--049.,+*(*()%&%%%()--854755744985557138;23684/()/7.*.044541,/13291:6.6--&$&($%&$(**%'&')&,)+-3/:000;55;9::243443475;;36562*&%%$(+0197796*,,-/80)''('(()&&((1.'*),.2475466694122:98;4286)'&%$$.3/**)%'()+,,.03712765588783.+..*'+*-*(+-3411('&%)(,-*$,.63++'((,,25<79998;878(77<87:6/8,..58:89974/21--,**,55-+-),1//,-.057704-7+,,6723947+*,0067742,+-/;:7636;4350.53+2.+'.+,(+-46;87<9534)1-142-,(+((+7.-,/&/-.1,'+*''())(6'23'--)*(-+./0)/+1*0(+,055644'5+73;80/6-012+3.2288,*,2../2),(%$-2)5/353-6
@4167e806-452b-4800-834d-2b159b5fecd6 ch=439 read=120696 start_time=2019-12-13T17:34:23Z barcode=BC01 runid=2c9cf7bc05858273f10e7d7ec552fc0bd742dc3e
CTCCACCACAGGAGGCAGCAGTGGGGAATATTGCACAATGGGCGCAAAGCCTGATGCAGCCATGCCGCGTGTATGAAGAAGGCCTTCGGGTTCTTAAAAAATTACTTTCGGCGGGGAGGAGGAGTAAAGTTAATACCTTTGCTCATTGTTACCCGCAGAAAAGCTTCCCGTGAACTCCGTGCCAGCACCATGATAATACGGAAGTGCAAGCGTTAATCGGAATTACTGGGCGTAAAGCGCACGCAGGCGGTTTTGTTAAGTCAGATGTAAATCCCCGGGCTCAACCTGGGAACTGCATCTGATACTGAAAACGAGTCTCGTAGGGGTAGAATTCCAGGTCTTGGCGGTGAAATGCGTAGAGATCTGGAGGAATGCACCACCGGTGGCGAAGGCGGCCCCTGGACGAAGACTGACGCTCAGGTGCGAAAGCGTGGGGGGGGCAAACAGAGTTAAGATACCCTGGTAGTCCACGCCGTAAGCGATGTCGGCTTGGAGGATTTGTGCCCCTTGAGGCGTAGCTGGAGCCTAACGCGTTAAGGAACCGCCTGGGAGATACGTACCAAGGTTAAAACTCAAATGAATTGACGGGGGGCCCGCACAGAAAGCGGTGGAGCATGTGGATTTAATTCGATGCAACGCGAAGAACCTTACCTAGTCTTGACATCCACAGAACTTTCCAGAGATGGATTGGTGCCTTTAGAACTGTAAGGACAGGTGCTGCATGAAAACATCGTCAGCTCGTGTTGTGAAATGTTGGGTTAAGTCCCGCAACAGGCTGCCCTTATCCTTTGTTGCCAGCGGTCGGCCGGGAACTCAAAGGACTGCCAGTGATAAACTGGAAGGTGGGGATGACGTCAGGTATCATAGCCCGCCGACCAGGGCTACACGTGCTACAATGGCGCATACAAAGCGACCTCGAGCAAGCGGACCTCATAAAGTGCGTCGTAGTCCGGATTGGAGTCTGCAACTCCCGACTCCATGAAGTCAGGAATCCGCTAGTAATCGTGGATCAGAATGCCTGGTAGATACGTTCCGGAGCCTTGCATACACACCGCCCGTCACCATGGGAATTAGGTTGCAAAAGTACGTGAAAGCTTAACCTTCAGGAGGGCGCTTACCACTTTGTGATTCATGACTGAGGTGAAGTCGTAACAAAGGTAACCGG
+
),3+())*+%++&,5,)0,*+-2;8),/+-42..022;447-*'+12*(-554565,,(.*7788124421101-/.*-,-4+-+,)&243-&%%,3:54)+1+-,1.+)-+/47)(1*((+%()-75*,000///-/60)-//-/)'(.)180)+(',*))$$$%*))**(/+,113%3%'*-%(%*,1...,+%%%'&..-()16978983;3/-,*/-0102537::868191*+.0*.*/116:761<<0./8/-,14-0397+0*.')/3,*1878:+10824+.+)*9333334.././+(&).*(*(),-0456,3-6-/0+6,7,1,+274%-&+)+.31,16-,55650--,-.219-+/+*60&+%(*(+3+5222-%((*-2*/-:7-,0/-/%&+(*---+1+,,//7:99952622257634/+++))&(1/00%'+6*/*./*69-+.20/075/,..06/372%.,+,-26/0.-./-*-,$0,+),*/12)*++,061,*&*'(**'-+'(01/.0,2-)'&(##$&(./001.&*/+&2*)*0526*6-:4;:54570;:9462600/0++/76,35)%*')*%(&(+*&-,.6)-+*,+))2%187/80:/..0/9640+//05-.54212,/2.+.143:665892'(,-/2710943+(()*,::9.20118533.43,+-15982%&(-.4*(058::86.,(.0-()$.124,**+,978434/-04:70.10(5.2.3.,.5.('/.-5),.*&&(,'))*,4++2..3;128+,*%-./08440;64400,')&'+/043.-%)**004824633,-)*),16,.2853,22+,)(+12+.-0196/2.-.4:52577652,../144*1,5*/+*)324'1-+)%&1137+*%$%-/5-/.955855304:6/457899064607'+*&0,)*&&)+65282105'',-.160((&''''(&-)-*30,--.-*-08340237701+*+2..40&()*'&62232416)(+&(.+((%'#%%&()).621:,/04340321.*%$&%&,)/7*/*2-'$%$$%&%&'(&'()6.87587*27,+1..0060/9:122;3/1578;89954540$-(((&)(''%+*1,26++--.2/8-8
@9381c241-1564-4cb2-a040-abb5eb04b523 ch=328 read=102619 start_time=2019-12-13T17:34:10Z barcode=BC01 runid=2c9cf7bc05858273f10e7d7ec552fc0bd742dc3e
CCGGATTTCTGTGCGACTTCACCCCAGTCATGAATCACCAAAGTGGTAAGCGCCCTCCCGAAGGATTAAACGCTACCGCTTCTTTTACTGGCCGCTTCCATGGTGTGACGGGCGGTGTGTACAAGGCCGGAACTGTCCTGGCATTCTGATCCACGATTACTAGCGATTCCGACTTCATGGAGTCGAGTTGCAGACTCAATCGGACTGACGCACTTTATAGAGGTCCGCTTGCTCCTCGCGAGTCGCTTCTCTTTGTATGCGCCATTGTGGCACGATAATAGCCCTGGTCATGGGGCCATGATAACAACGTCATCCCACCTTCATCAGTTTATCACTGGCAGTCTCCTGAGTTCCCAGCCGGACCGCTGGCAGCAAAGGATAAGGTTGCGCTCGTTGCGGGACTTCTTAACATTTCTAGCAGGCTGACGACAACCATGCAGCTTCCTATCTCACGGTTCGAGGCACGTTCTCATCTCTGAAACTCAAATTGGATGTCGAGAGACCGGGTAAGGTTCTTCGCGTTGCATCGAATTAAACCATGCTCCACCGCCCGGCCAAGGCCCGTCAATTCATTTGAGTTTTAACCTTTGCGGCCGTACTCTTGGGCAGTCGACTTAACGCGTTAGCTCGGAAGCCGGTACAACACTCCAAGTCGACATCGTTTACGGCGTGGACTACCGGGAATTATCTAATCACTGTTTGCTCCCCGCTTTCGCACCTGACGTCAGTCTTCGTCAGACCTTCGCCACCGAGTATTCCTCCAGATCTCTACGCATTTCACCGCTGCACCTGATTCTACCCCTCTGCGGACTCCGAAGCGCGCCAGTATCGGAGTCACAGTTCCCAGGTTGAGCCAGGGATTTCACATCTATTAACAAACCATAAAATTTTACGCCCAGTAATTCGATTAACGCTTGCACCCTCCGTATTACCGCGGCATGGCGCAGGTTAGCCGGTGGCCTTCTTGCGGGTAACGTCAATGAGCAAGGTATTAACTTTACTCCTTCCTCCCCGCTGAAATTGCTTTACATAGCCCGAAGGCCTTCTTTAATACACGCGGCGCCGGCGCATCAGGCTTGCGCCCATTGTGCAATATTCCCCACTGCTGCCGCGCTCCCGTAGGAG
+
.)((&6,&$%$'&....,,+*-06+(*,,*.--830',)/*'()-7875+-(*(''/1)')&+,'/.,(&)$(*014,./5/36:($'#%',,$%%'*/(+67757666-8:7***(+'.54.0,8.7-716((&').(*&')3/,(++/4'%&*+/4)''&%%*--501-,.213242*'''(112283423778232//-80,,)*-11*,+21)*+-&)*,-4.-/+)*+0(*,(')('*,*.4/41//9*&&'))++2:365')&''%)'%((*()&-0+'23.0-2'/.++75,+**'(+')-*/12,/'*'2323/%*-)+.7(*-6364551*(-.*-&('-.671.*%,1/665/0+,-(-..,338)1,5655,3/6&.,/-126;30,23))()&&%+)+,07--%'$*%(,1,,)&+0,0&7-.+%($$&'(.+,'//--(*-38+)&')'+%()2;69:57654+*-)&*$'$'&)'8-22*/*%*)+/09:(32-.)/+4:66:0,---.1//34'*).)+3/0:-*,,,3.),('(+'('&#'%+(0/&$+-&*+7/$+4.,&-*7;9,62--/((,,'(***(*)()&(-25(6640%-..1+/.0-1.(-2--*(,)'.03+%&)482%'(7*7,755324699.96-$)(0,//67233268)0-(%-(,.802450$&&'.4+(-/.41+(,+/2/,-,.2*-%&)-.-0365::8-.#%$$$%&%$&'&(-'%')-9;9-*+',/01/+),.02443:.,)/-)*(&*&)%$')+916)752)')+%-*0-241+%',%())(+0)//0+,)(%$'$%(&.+118,&+,-.,(-6)(,3**2<6/-../4+%')./16770-'&((%$&&)(*,*+)%&#()/-50124/0--(+,**,*164122.1418029)('$$#'+2.0/%+*(2,,-933+,&&%+2))&(%./33070.01-%.,'0410-1-,---(,,/1,.14.5371)440,/23-00(-)'(-.)'(''&((-(%'),+88351.0))-,,.&.-+,,-),-*&'&'/17'5/..4+1-/1/'*2')#(&.+0/;0583)-0-)($(*')%&(/*()1)2.))
@225a8c50-8931-4f65-a0d5-95c5e0e39080 ch=211 read=121231 start_time=2019-12-13T17:34:00Z barcode=BC01 runid=2c9cf7bc05858273f10e7d7ec552fc0bd742dc3e
CTCCTACGGGAGGCAGCAGTGGGGAATATTGCACAATGGGCGCAAGCCTGATGCAGCCATGCCGCGTGTGAAGAAGGCCTTCGGGTTCAACAAAAGTACTTTCAGCGGGGAGGAAGAAATTAAAGTTAGCCACCTTTCCATTGACGTTACCCGCAGAAAAAAGCACCGGCTAACTCCGTGCCTTTAGCCGCGGTAATACGGAGGGTGCAAGCGTTAGTGGAATTACTGGGCGTGGCGCACGCGGGCGTTTGTTAAGTCAGATCTTGAAATCCACGGGCTCAACCTGGGAACCGCATCTGATACTGGCAAGCGCGAGTCTCTCGTAGAGGGGTAGAATTCCAGATTAGCGGTAGAAATGCGTAGAGATCTGGAGAGGAATACCGGTGAAGGCGGCCCCTGGACGAAGACTGACGCTCAGGTGCGAAAGCGTGGGGAGCAAACGGATTAGATACCCTGGTAGTCCACGCCGTAAACGATGTCGACTTGGAGGTTGTGCCCGCCCAGAGGCGTGGCTTCGGAAGAGCTAACGCGTTAAGTCGACCGCCTGGGGAGTACGGCCGCAGGTTAAAACTCAAATGAATTGACGGGGGCCCGCACAAGCGGTGGGCATAATGGTTTAATTCGATGCAACGCGAAGAACCTTACCTGGTCTTGACATCCACGGAAGTTTTCAGAGATGAGAATGTGCCTTCGGGAACCGTGAGACAGGTGCTGCATGGCTGTCGTCAGCTCGTGTTGTGAAATGTTGGGTTAAAGTCCGCAACGAGCGCAATATCCTTTGTTGCCAGCGGTCGGCCGGGAACTCAAAGGAGACTGTCAGTGATAAACTGGAGGAAGGTGGGGATGACGTCAAGAGTCATCGCCAGCCCTTGACAGGGCTACGTGCTACAATGGCGCATACGAGAAGCGACCTCGCGAGCAAACGGACCTCGCAAAGTGCGTCGTAGTCCAGTTGGAGTCTGCAACTCGACTCCCATGAAGTCGGAATCGCTAGTAATCGTGGATCAGAATGCCACGGTGAATACCCCGTTCCCGGGCCTTGTACACACCGCCCGTCACACCATAGATGGGTTGCAAAAGTAGGTAAGCAACCTTCGGGAGGAGCGCTTACCACTTTGTGATTCATGACTGGGTGAAGTCGTAACAAAATTG
+
)+/,-.2.880296334-/40+,)(,1.21-,-./955;40,//-+132-..-/7)454.),1,..3/-')0()(&%-0255+8359,(%$)0/+(.,-/8;/,00.8;**2.24,,.,-.3;84270$%%&*%&&&%'%,,.77243009+-/.-3/784/(/029..+,,.*)+/-3//'$'%$&0/1-2.-5941221.'+%&&,+'((.,-,%)).,.-5(..6:82/0$$%%(+0.0(/-+--+.),)6*115*0-,*+1,272-/)),'0223:2-39/290.50945456---..516'$)(&(%%('')(*.-25:3.+,15-../00209').%.(&)(.1,((-00+.39840+),-09;730',2)20521+,**(&%++1,76.(*0840-0,)**,,-.4588/-4122,0-+*/24-13(('+7942-3*-1,,.023:(+/4/005761468:33:<3,,*,,99:91//..)&'-5+5+14-&*)'$'%05/1-2,)(0'/(,')%'/.2877860:05.674-0+),./15-&%&'+,2+,(('-.91;4;7--,.5890-//8.011-/8;4,3+)**,(-(,-03(**))0)')+3.:8344863245680856//-+,/,*/**5;7777643,++,020,-/1*0+/9;5.,,*+..--))1.-32466:30916/60.0320.6+139::944344;:;9:969901102791910/139732-<-983911(()4/'(-(3$%,/16/0-./72/:5-11.242/24:54)2,//;;.92374:4)+).159:98/00//-/75077.,3+00+/,37:2.003878/6+')-.66:7(-'&&')'#"%&6)5+,)'())0257(11,*/,,675/&'$'%((%$&),,772/--)).9(/+610722)(/:1,-/./76487731-%+'-*)%(++100%$'(:746366*-75573-6*5.:28/2/)*0.4023:97322-1(/-180%.(/.3596,5**++,301.(056526122-++)-4*47,,22--,-)()',,+&(+/83446/)',)3.)3-()*.++0684</,-(%&+-+.+*27&**40.014586-+..13282,++-*-/146::67.('%(
@94f4bd64-ff8e-43cf-89cd-7f58924be68f ch=374 read=138842 start_time=2019-12-13T17:34:00Z barcode=BC01 runid=2c9cf7bc05858273f10e7d7ec552fc0bd742dc3e
TTCATGCTTCGTTCAGTTGCGTATTGCTGATTGCTGAAGAAGTTGTCGGTGTCTTTGTGTTAACCTGCGCCTGTCGCTCATCTTCCGGTTACCTTGTTACGACTTCACCCCAATCATCAATCCACCTTGAACGGCTCCTTCCTTGCGGTTGGGCCACCGGCTTCGGGTGTTATCAACTCTCGTGGTGTGACGGGCGGTGTGGTACAAAGGCCGAGAACGTGATACCGCGACATGCTGATTCGCGATTACTAGCGATCCCAACTTCATGCCAGTCAGTTGCGGGCTTCACAATCCGAACTGAGAATGGTTTTATGGGTTTGCTTCACCTCGCGGCTTCGCTTCCCTCTGCACCATCCATTGTAGCATTGTAGCCCAGGTCATAAGGGGGCATGATGATTTGACGTCATCCGCCTTCCTCCAGCTTGTCGCACGGCGGTCGCTAGAGTCCCCAACTTAATGATGGTAACTAACGATAAGGGTTGCTCGTTGCGGGACTTAACCCAACACCTCACGACACGAGCTGACGACAACCATGCACCACCTGTATCTCATATAGCTGTCTCATCTCTGGAGCCTTTATGAGTATGTCGAGACCTGGTAAGGTTCTTTCGCGTTGCTTCGAATTAAACCATGCTCCACCGCTTGTGCGGGCCCGATCAATTCCTTTGGGTTTCATTCTTGCGAACGTACTACTCAGGCAGGTACTTATTGCGTTAACTGCAGCATGAACTTTGACATCAACATGGTACTCATCGTTTACGGCGTGGCTACTAGGATATCTAATCTATTTGCTCCCCACGCTTTCGGGACTGAGCGTCAGTTGCAGGCCAGATCGTCTCGCCTTCGCCACTGGTGTTCCTCATATATCTACGCATTTCACCGCTACACATGGAATTCCACGATCCTCTCCTGCACTCTGGCTGCCTGGTTTCTATGGCTTACTGAAGTTAAGCTTCAGGCTTTCACCACAGACCCTTGCCGCCTGCTCCTCTTTACGCCCAATAATTCCGGATAACGCTTACCTACGCATTACCGCGGCTGCTGGCGTAGTTAGCCAGTAACTCTAATAAAGTACCGTCACTCGGCTACCATTTCCTGTGACCGCCGTTCTTCCCTTTATAATGAAGTTTTACAATCAAAACCTTCTTCCTTCACGCGGCGTTGCTCGGTCAGGGGTTTCCCCCATTGCCGAAAATTCCCTACTGCTGCTTCCGTAGGAG
+
$"&'*+.07+..312/3,(**.-51)+44.5/..42--('&',,*+//3/.0/1:3.1+4+0+34,'++,24579650.,.28;4816.7./415/10&..%.14130:6-+--..9:8:77.&*')%%%'&%)**-.04/.,4144;7:(8:;9248-/*),(26../28454422.1,4267744+,-1199979653-'*//99)4.5,**,02145(+.,-/*.,.-++(*-,/384445/70..3)-))*+7<21*-/40//*(),-43&029.4'99410-*-1864-./42..*'.0-1.19;/045<86:<-14=224:47552:23:8001107..5---,495:92+-+)'+**%/$&''*/1))-.++')),-3996/83//.--8:...00)&*./8/1.--01711---.001/(+$%('&'+*-&&**+,,,/34+.2+*.-0,++/1862-(%/(226060)4).+-.+1254/0153/,/+4*71+/024.92..10/3.1++)+,1321.30*+.(,(,,07/3,+)+)230.+))+--23$&&&)*,-20/03%'(0172*,/&())/,)(&((1,1,&.,/)2-::25;2*/891+()1*6,+(,'---'*+*,004.-5/&'1-)+3658,66*&'-0048:8,/3++-+1;6-08:26904.+33,4+,((+12/018%(%+()/*(-('&&*4.90747132*)*-3-2;1,..038*3*$#'0(*08:8:636;;,.,50127976456(8::;:;920:00.+,:1,.23-2*%()*3;:0-80++-./,1-/5*..1..-36/,**,33163/246;7;858:/1..)'&%+,,*1,-264877063557<87496-..)+,-+-.0+-*4,/-./234*+.187)*6-/+-'%+01024480.1(&%%&*22150010/,-434')*587%+4+8:-,64/--,020)&$%)/2.333000131./4*&++12*-)+04505.30998994*+)&,712435113/2;98576767+7+*''(.30-,./%(**)))*-.5-.6-+/02889:3434+,(')-8/9;/84+,*$&+6*/7775+%'((((0+)*%'(&*+*0692*,0222(33-/77;88;787;84534196610,*//4899*/86.4:*2:;;3+00-26-567.5;2:,+,877.)(+++0,'(&+()&
@1c5d7a50-40b9-4da5-8f94-bd069bd53c84 ch=419 read=204699 start_time=2019-12-13T17:33:36Z barcode=BC01 runid=2c9cf7bc05858273f10e7d7ec552fc0bd742dc3e
CCAGTTACCTTGTTACGACTTCACCCCAATCATCAATCCACAGCAGACAGCTCCTTCCTTGCGGTTAGGCCACCGGCTTCGAAAGGTGTTATCAACTCGTGGTGCTGACGGGCGGGGTGTGTACAAGGCCGAGAACGTATTCACCGCGACATGCTGATTTCCCGCGATTACTAGCGATTTCCAACTTCATGTAGTCGAGTTGCAGACTACAATCCGAACTGAGAATGGTTTTATGGGTTTTGCTTCCTCGCGGCTTCGCTTCCCTCTGCACCATCCATTGTGCTTACGATAGTGTAGCCCAGGTCATAAGGGCATGATGATTTGGCGATCATCCCGCCTTCCTCCAACTTGTCACTGGCAGTCTCGCTAGAGTCTAACTTAATGATGGTAACTAACGATAAGGGTTGCGCTCGTTGCGGGACTTAACCCAACATCTCACGACACGAGCTGACGACAACCATGCACCACCTATAGCTATCTCTCCATCTCTGGAGCCTTTGCCTTAGGTATGTCAAGACCTGGTAAGGTTCTTCGCTGCTTCGAATTAAACCATGCTCCACCGCTTGTGCGGGCCCGTCAGTTCCTTTGAGTTTCATTCTTGCGGGCTTATTACTACTCAGGCGGAGTACTTATTGCGTTAACTGCAGCACTGAACTTTTGACATCAACACTTAGTACTCATCGTTTACGGCGTGGACTACTGGGGTATCTAATCTATTTGCTCCCCACGCTTTCCGGGACTGGGCGTCAGTTGCAGGCCAGATCGTCGCCTTCGCCACTGGTGTTCCTCATATCTACGCATTTCACCCATACGCATGGAATTCCACGATCCTCTCCTGCCTCTAGCTGCCTGGTTTCTATGGCTTACTGAAGTTAAACTGGGCTTTCACCTCAGACCCTTGCTGCCGCCTGCTCCCTCTTTACGCCCAATAGTTCCGGATAACGCTTGCCACCTACGTATTACCGCGGCTGCTGGCGTAGTTAGCCGTGGCTCAATAAAGTACCGTCACTCGGCTACCATTTCCTGTAGCCCGTTCTTCCTTTATAACAGAGTTTACAATCGAAAACCTTCTTCCTTCACGCGGCGTTGCTCGGTCAGGGTTTCCCCATTGCCGAAAATTCCCTGCCTCCCGTAGGG
+
;+(+1;/33+1.--**+%,4,/,;97,10+--)*30-2.((*(,,))*(,-3313940,/-.//,1,,49612-0,,270-((&'$,',/,..4--,.-03773')*+7/69/-/*0,,/1,,.-11151)*--510778<3/283889:8:9::7154,0()'/,.2//-.-.152:;+3*-&*4,8..---269-,063,2().21/34:.0-,0)5,-/,.30309;;/244;817;1+-/8+()/,,3106;92349.44)+.334629973+,.(*$%%'%),'+&)+),,-,9-+-944204,055005,,,++.0*%('&&.34,;9-(56:/3..-(.-..:1224301..052/(..042,*---,3-+.)2+,,476:3573..2+--0/0*,0.:442446048,-2;972/200,/,*1+//,(')*-/457**5784454185:5;26+0-/000&$$&%**135000/285632,*,.'*/--4)',-**-'*,/325453(*79425757)3,:9843(*(')**2(++/+;;:452+,1184,./+++*$/)++5*/5('+,(&)-1+-.1/.-4;/,14:3.7..-'%&#$$+))-21/011646'-)'))*/,+.0,-//)-'('322-2-514/7049:,44678:0.1**.-)+5-..018716:1'-%.,./27*/0.23%.*&/*++,-4/6)).<0-2/6/4/%**+.:2+-0;96566:67576*,5,)*(*)),122997:8((%&)-67-'++--+-/+,('',./.,++--338<930.73---*$($)$((+,80.,,+./34..),2,.3+,-+'*)+--.(+1,96./%()/,,7022//++0:28'*',5676;;0139344575;./0+,/14:68:111136+.-64--6605/--+&)312-41468/.)*.,,4/,1.1).*-,.702:554756871801/3243/-'2/.(+&('.,7.07-,,(.6242((*.1:22/9743;:255311*++.+82.(-/2-8-)*.-1+),(*3(')1%20-//4.9;85024288:.(*&.&+*23</34415/2&08*6<4-65-,.3135.265/0-1/&$$&'(-0)(.*2+'
@d4938133-6828-444a-b566-ea25a07e1d76 ch=239 read=169384 start_time=2019-12-13T17:33:26Z barcode=BC01 runid=2c9cf7bc05858273f10e7d7ec552fc0bd742dc3e
CTCCTACAGGAGGCAGCAGTGGGAATATTGCACAATGAAACCTTGATGCAGCAACGCCGCGTGAAGTGATGAAGGTTTTTCGGATCGTAAAGCTCTGTCTTTGGGGAAGATGTGTGGTACCCAAGGAGGAAGCCACAGCTAACTACATTTAGCCGCAGTAATACGTGAGTGGCGAGCGTTATCAGTTTACTGGGCGTAAAGATAGGCGGATGATTAAATTGGGATGTAGAAATACGGGCTCTTGGGTGCTGCATTTCCAAACTGGTTATCTAGAGTGCAGGAGGAGAGGAGGTGGAATTCCTAGTGTAGCTGGTGAAATGCGTAGAGATTAGGAAGAACACCAGTGGCGAAGGCGACTCTCTGGACTGTAACTGACACTGAGGCTCGAAGCGTGGGGAGCAGACAGGATTAGATACCCTGGTAGTCCATGCATAAACGATGAATACTAGGTGTGGGGGTTTCAACACCTCGATGCCGCCGCTAACGCATTAAGTATTCACGCCTTACCAGAATTTTGGTCGCAAGATTAAAACTCAAAGGAATTGACGGGGACCCGCACCGTAGCGGGCGTGGTTTAATTCGAGCAACGCAAAGAACCTTACCTACACTTGACATCCCTTGCATTACTCTTAATCAAGGAAATCCCTTCGGGGACAAGGTGACAGGTGGTGCATGGTTGTCGTCAGCTCGTGTCGTGAGATGTTGGGATCCGCAACGACGCAACCCTTGTCGTTAGTTACTACCATTAAGTTGAGGACTCTAGCGAAGGACTGCCTGGGTTAACCAGGAGGAAGGTGGGGATGACGTCAAATCATCATGCTTATATGTGTAGGGCTACACGTGCTACAATGGCTGGTACAGAGATGCAATACCGTGAGGTGGAGCCAAACTTAAAGCCGGTATGAAAGTTCGGATTAGCAGAAACGAAACTCATACATGGGGCTGGAGTTACTAGTAATCGCGAATCAGAATGTCGCGGTGAATACGTTCAGGTCTTGTACACACCGCCCGTCACACCATGAGAGTTGGCAATGCAGAAGTCCATTCAGAGCCTACCGCAAAGGAGGCAGCAGCCGAAAGGTGAGTCAGCGATTGGGGTAATCGTAACAAGGTAACCGGAAGATAGAGGCGACAGGCAGTAGAGTTAACACAAAGGCGACAACAACAGCGCCAGCAGTACATGGCACC
+
.141/,-%00,/1*)(.+-0096*4/0930.01235,(.)+2.601310.*,,1.358-/-101/+,,-/)+5+1/;97+5/9361(&)0/+-/873757<:.94(+,.11&*&&(''%(&+-0)-*+'))'**)')+.0,+(*%&$))$&'./-.&-+0,(%($&'',,/+***++/39302(*+:0-/0'./-()))&(&('.662999928283*2+*5:4/+,%$'.3)'1%*/-.-1/1.(*&+,123*:,2.7665501.7132++())+0204-(0)&)')*')**'(,,-9.1.-03/+())$%))+*.1+.09/0*('%,&$(+',(*/3-05-/4.7*)+/)0046210000220/0+1/.-,-,.$(*..6420*%)+)1297::.)*+'')('++,0,0019::;/0936/120.&%%&%(053+*)*)-62.0/(42/+-,5840,76.)*,02;45*%**6836:0200+/(.)+22-%.()85&+)/.0/.030)&%&$##''33+615.004/48032676-1,+-0./&+&476-/74),&&%&&$'')10125564<:28194,.(+-*50338+('.004008833/-),+/..'./9/,.,,*,/)+,--30)+.'((')-/*)80087,296/766)4+127-,00/2/00567867012.1555666.7/111434135.7/0.*&+0-%,()'*(+)../38,.0.17,61/+0/**%'+3/2744+3,)$/+'-/21-,(&(,*0,-14463012/10,.)(-)'./.6.7/+190,'))+-3613,.-),+'(%'%%%*)-.10/,/.*,.2*&(()5311219228665/-,+))***/.,//0/986.-&)&(*,&&/'+'&%&&'1/*+&+%*'+',1,)195+.'2(&&),&&&%%+.6-,02%&&'(30.(&%)'('(4.(*-,.+3+,,660.;75//01689:55,4001;:26-/15%-12314-/0,(+)1832:90182/../***((&)2.-+)034-2%&)()*.302)$'$'$+&#$#&(*,4.+5)*+,,*($&)+*,1'('$%$++,%&'*&0&'('$%%(*,)./3149)/,/*4848,,*,.,,((+2/46.+).-+.20/+3,5+,*((+'*%*'**./,--(&))'+2))+.$*()%'&%&$&$
@086a41ea-4b7d-4dcf-b3c1-3dddef386cf3 ch=201 read=95411 start_time=2019-12-13T17:33:23Z barcode=BC01 runid=2c9cf7bc05858273f10e7d7ec552fc0bd742dc3e
CTCCTACGAAGTGCCAGTGGGGAATATTAATGGGCGCAGTGATGCAGCCATGCCGCGTGTATGAAAGCCTTCGGGTTGTAAAGTACTTTCAGCGGGAGGAGGTAATACCATTGACGTTACCCGCAGAAGCGCCGACGCTCCGTGCCAGCAGCCGCGGTATACAGAGGTGCAAGCGTTAATCGGAATTACTGGGCGTAAAAGCGCACGCAGGCGGTTTTGTTAAGATCAGATGTGAAATCCCCGGGCTCAACCGGGGACTGCATCTGATACTGGCGAGTCTCGTAGAGGGTGGGAATTTATTCAGGTGTAGCGGTGAAATGCATCAAAGATCTGGAGGAATACCGGTGGCGAAGGCGGCCCCTGGACGGGCTTGACGCTCAGGTGCGAAAAGCGTGGGGAGCAAACAGAGTCGATGCCTGGTAGTCCACGCCGTAAACGATGTCGACTTGGGAGGTTGTGCCTTGAGGCGTGGCTTTTCCGGAGCGCGTTAAGTCGACCTGGAGTACGGCCGCAAGGTTAAAACTCAAATGAATTGACGAAATTTTTACAAGCGGTGGAGCATGGTTTAATTCGTGCAGCGCGAAAGAACCTTACCTGGTCTTGACATCCACGGAAGTTTTCAGAGATGAGAATGTGCCTTCGGGAACCACCGTGAGACAGGTGCTGCGCATGGCTGTCGTCGCTCGTGTTGTGAAATGTTGGGTTAAGTCCGCAACGAGCGCAACCCTTATCCTTTGTTGCCAGCGGTCCGGCCGGGAACTCAAGGAGACTGCCAGTGATAAACTGGAGGAAGGTGGGGATGACGTCAAAAGAGTCGTCGCTGGCCCATACGACCAGGGCTACACACGTGCTACGCATACAAAGAGAAACCTCGCGAGAGCAAGCGGACCTCATAAAGTGCGTCGAGGTCAGTTGGAGTCTGCAACTCGACTCCCATGAAGTCAACGTCGCTGGTAATCGTGGATCAGAATGCCACGATGAATACGTTCAGACTGGCACACACCGCCCGTCACACCATGGGAGTGGGTTGCAAAAGTAGGTAACAACCTTCGGGCGCTTACCGCTTTGTGATTCTTGACTGGGGTGAAGTCGTAACAAGGTGGTAACCGGAAGATGAAGCGACGAGCAGGTGGGTTAACACAAAGACACCGACAACTCTTCCTTTCCAGCAATACGTGGCA
+
*11**,0'%&%$&))(,123/()'(*,(1()/-()((%&#$%),*+&/+0019:575314(**/-'&)+0511<656..,-)%)&(+28-+1+/+%&)(%'&(++)$))$-()*2205+28(*2+'-*%(%,,,(+%(.*3032574./,)/0/5+123((*(.)21-2400-.14<1303%,$$+(,.067-,*0237,)+(0%,*,,233814;;,0/3'-&()-$%,-,524450/560+47658.+.*(,/($%%$'*+63//1/03)''&&/00.2678-(01+-&(''&$,&&,402464,++,*.-,(),%$(/)++,*(()*+351/2'.--3999:8171).+*+*-*0.2+'/1/1.&()(&'%$%*,/,,-,,('*-+-*+,3567)('),2*/-,&'($(()%/**/+-&'')/*-/2823356/.(-,431,(&&*0+*.22904-1+%&)%**0/-10-,1,,-//.*(+,./4920,-)(&'%&(,$&&*,,)0)&''(+,687<;95/.-4500-607067*$%((.22,,.*(&')1-.7+,'')+(76*#$,'$')*,))()+()3,(+11,-+*-7.573/5/--01/13)+.+*+)/<<72-,,-.943-0131744;7:9490/.2-%(+.66+***%/.03692/')+.196538944.,./22--.8-.,/40,-,7.,21921,/1,&2)+-0103544)63&-'*,3,+/*(.-(/-)*--2/125-7*%(&',./632--')+4467:.2--,.27,.,.//.%*+-/0.7.110246336310)&&((&(+1**'*(06,$'#%&&-6'1210-)*&'&+-/2/,')&)()*+,1*&(%*+*+'',+.0-*)*-1:055:43321+''/,)535**('&&%)/'-,+++'*)(),.6977846531;4./1.1,,-*%)*)+,11'/.050-+,-3)./11361.1)()*%+,.648:6726#+&/*-.,%&&)*-.43;5,,*(*+1:67*-,%'%+.*.;4+670,*++/+*(%'((''')(*)*'*+/.,32-*)+*+20349+/+-&65.150,,,-+-0222+4.1(,(%%)+-/)7*1/,..()),)/.0-%**,&--08.1-/-21.46++3215:653-&'/+48/&&'%+)*(/2/+')%(%&#$
@19bc2118-a9c2-4097-af7f-f07bae8275a0 ch=297 read=186017 start_time=2019-12-13T17:33:02Z barcode=BC01 runid=2c9cf7bc05858273f10e7d7ec552fc0bd742dc3e
CGGATTTACTGGCAATTGCGACTTACCCCAATCCCGCTGACCCTGGCCGGCCGCTGCCTCCCTTGCAGCTCGGACTTCGGGTATTGCCAACTCTCGTAGTGTGACGGGCGGGTAATGTACAAGACCCGGGAACGTATTCACGCGACATTCTGATTCGCGATTACTGAAGTAGCTCAGCTTCGTAGGTGAGTTTATTACAATCCAGACTGGGACTATTGGTTTTTTTAAAGTTTGGCTCCGCCTCCACGGTGTGCATCTCTCTGTACCCAGCCATTTATGGCACGTGTAGCCCTTTCTTTACATAAGGGCATGATGGTTGACGTCATCCCGCCTTCCTCCTGGATTAACCAGGCAGTCTCGCTAAGTCCTCAACTTAATGGTAGTAACTAACGACAAGAGGTTGCGCTCGTTGCGGGACTTAAGCAACCTCCTCACGGCTGGACTGGCGGCAGCCAGCCGCCACCTGTCACCTTGTCACGAAGTTTCCTCGGTGGAGTAATGCAAGGGATGTCAGAGTGTAGGTAAGGTTCTTCGCGTTGCTTCAGATTGATACATGCTCCGCTTCGCCTTGCAGGTCCCGTCAATTCAGCACAGGTTTAATCTTGCGATACGTACTCCCCAGGGCGGAATGCGCCAATTACGTTAGCGGCGGCACGGAGGTGTTGACCCCACCTAAGTATTATTACATCGTTTTGCAGCGTGGACTACTGAATTATCTAATCCTGTTGCTCCCCACGCTTTCCAGGCCACCTCAGCGTCAGTTACAGTCGAGTCGCTACGCCGCGTTCTTCCTAATCTACGCATTTCACGCTTCTTTCAGATTCCATCTCCTCCTCCTGCACTCTAGATAGCCAGTTTGGAATGCAGCGCAAGTTAGGCCCGTTAATTTCCACATCCCTTAATCAATCGCCTACGCTCCTTTACGCCCAGTAAAATCCGGATATGCTCGCCACTATACGTATTACCGCGGCTGCTGGCGCAGTAGTTAGCCGTGAAGCTATCCTTAGATTGCCGTCATTATCTTCCCCAAAGAGACCAGGCTTTACGATCAAAGGCCTTCATCACTCACGCGGCGTTGCTGCATCGGGTTTCCCATTGTACGTATTCCCCGCTGCCTCCGTAG
+
,-2*1/+&(&&%$'%***,,()(*+,49..2-6,)&&($%%(%%#''(((25*022/4,/,&('&'()+,0)+*/26/)1+---4-.2/+,+*'()/(12/-,-*165-,+%&%))-3121(+),5,'33-21--+),(%*(./06389510-4:2*-,+.5(+,*)'')++0+'%$%'-)((&)*')),,5(&'*-.-9*-,&%++))//30.'&''++.18;9-//)**0+*%$$,'%'&'+($)&+0'5)*,321.((,+)(*,)*%')*06&#($+-'+/0*)$'&'(%&'&*+%$%''+-+44646445705--&3-.47.9/,%.01899713/(/%6&-'+'*+7/122+'**-786+.37/6(,(+'6()*('&()+*'(2*,,*+('&$'))/,-,/53&57+*(3-)%&$&#%&*',+)+')+(*+*+++-))%'(',(-0*2/*%&**,42483332-0(&)')+&(&*)&)4-5936(.('(%&*,403483+78/7-,,.%%(++.'/**&*(+-2.-4426739/--0*(''0(&&%%'%(&,.51-+*($#$#&%&'',0-173*.(+'%)4.,-$''-12:3'/((*2+,*'$$&%*'+,00/(&)1+0+,1-.++)/(,&($%(*.-**,+/**+)),02-/1+*.)'$),+*(-0..-',*+5%.($(+-6+-6/)'*(&%%).720/&)%'((-+-.5304014.)-,'+-1980,,*,265,)(+32,$+*.1/.22142142.1-24)'&&'-&')&()-,'('%*)*+,)(+500+',+,,07++$)&&(&%#%%&$&'0*)'$(*/.2-/,,/.-31-+.-)&)2/.%-+,-2;7+1&%'##$&(%*$%&.1++/06)(-/*&12,0(%&)+12,)+212,((((&*-''*(*,1+153/4,71*(01798+-1+6161'%$&+(+08+'$$,&-*--/0,5:31621299757,)+&$((329*%%''+%('&()*+($$$&)&+)+14343+50./334888-4/)(')**''/1((1.*,.0,.')&'(,(()+--*&((*)+,-383-/6)(')*(((*301:..2/(*4'*&*$+(,--(,&#%%$+/*/(()0-
@5aefa533-fe7b-4269-a599-2531687d672e ch=455 read=107543 start_time=2019-12-13T17:33:01Z barcode=BC01 runid=2c9cf7bc05858273f10e7d7ec552fc0bd742dc3e
CAGGAGGCAGCAGTGGGGGGTACGGACAATGGGCGAAAGCCTGATCAACAATGCCGCTGATGCAGGATGAGGCGCTGGGTTAAACTGCTTTGTACGGAACGAAAAGCTCCTTCTAATACAGGGCCCATGACGAACCGTAGAATAAGCACCGGCTAACTACGTGCGCAGCCGCGGTAATACGTAAGGGTGCGAGCAATCAGGATTACTGGGCGTAAAGCGTGCGCAGGCGGTTGTAGTGAAATCCCGGGCTCAACCTGGAACTGCATTTGTGACTGCATGGCTGGGGAAGTACGGTGGGGGGACGGAATTCCGCGTGTAGCAGTGAAATGCGTAGATATGCGGAGGAACACCGATGAAGGCAATCCCTGGACCTGTACTGACGCTCATGCACGGCGAAAGCGTCAGGGTAAACGGGATTAGATACCTGGTAGTTACGCCTAAACGGTATCAACTGGTTGTTGGGAATTAGTTTTTTTCTCGAAAGTAACGAAGCTAACAAGTTGACCGCCTGGGAGTACGGCCCGCAAGGTTGAAAACTCAAAGGAATTGACGGGACCCGCACAAGCGGTGGATGATGTGGTTTAATTCGATGCAACGCGAAAAGTACTTACCCACCGCCTTTGACATGGCAGGAAGTTTCCAGAGATGGATTGTGCTCCGAAGAGAACCTGCACACAGGTGCTGCATGGCTGTCGTCAGCTCGTGTCGTGAGATGTTGGGTTAGTCCGCAACGAGCTATTATCATTAGTTGCTACATTCCAGTTGAGCACTCTAATGAGACTGCCGGTGACAAACCGGAAGAGGTGGGGATGACGTCAAGTCCTCATGGCCCTTATAAGGTGTTTCCCCACCACGTCTTTAATGGCTGGTACAGAGGTTGCCAACCCGCGAGGGGCAATCCGCAAAACCAGTCGTAGTCGGATCGCAGTCTGCAACTCGACTGCGTGAAGTCAGAATCGCTAGTAATCGCGGATCTTTACCGCGGTGAATACGTTCCCGGGTCTTGTACACACCGCCACGTCACACCATAGGGCGGGTCTCGCCAGAAGTGGGTAGCCTAGCCGCAAGGAGGCAACACCACGGCAGGGTTCGTGACTGGGGTGAGAGATCATAACAAAGG
+
/&22,./0/+0,,,-,/-*&(%&-4/62:22730)*,*%*0,-/63-/./6521+)($(&+-767:67/*+,.02349)/&&).*730023&-%.,627943833*-/57.5*'',-((%061/5-,-,1,-'),3/40)+106936447.50303/0.330.,&(**.'%(&).41118426(),+0.3,(+()-24$*((.+-./-.++1/295)-138776(+,)+2.0'&#%$&'(-).,'.37776.304/16+8/322/.30()*-/2242305-+(..*&)&-'+),(&'014/)'+*-)/+1**.381/-)--310384...3514677::;83.4/17001.+,*+%%'2/4;4781+7:99;855/.,.,))'')67,+*)&())--+)).,%$*,+%+5,4)79()$$&0/3681273$'*$$)+-/&'-'(&(('(+((-/.-*3'+)%*()$(0).,08;<;,973('%)*,//7(**(*333-.*,+9//05.04-25(')'))/,01.,0441609/,0*,()-,5-.-..0201--61)0+'$&&*.5240/31;5:7-,)*)*)/10810-*+012:4,()')870%+&()*(37.(+)&(,)1,,-/%%%*)(3-..,.:22)*(*+-:91*0+*+&+.0)*15++)-42;87-++*+%0&$$&&(-,.,-*+,//.0/)-../77646.41228:3030:97;.*,05,.154-*.+$$&&&*-,2.+'25-/3258872,-.061/113543114000556999:5543586;32237,)((-**//2,1389:99944064521)+*)2.+.2///()%&'*,)('*)&+'&)&(($$%-+107986:66761,4/,.-26061<724,)+-..*-5,//'*$)/)+63478-4(336,.,./28689976713.125663/1.+*,+*,1')).,+)++,-5210/144773+)*'#*,,/+6123:666-/0262)272)'&'),,-,+14354)+-.///+1557%//('*9732145461')((*&2**)(2*('&*-,301*1)+(%'&'+-0(,/22%33.-3)')++.0..610,,%''(-2.133-33(/0
@259dd134-af5c-4868-a459-22624db5889c ch=157 read=109336 start_time=2019-12-13T17:32:56Z barcode=BC01 runid=2c9cf7bc05858273f10e7d7ec552fc0bd742dc3e
CTCCTACAGGAGGCAGCAGTGGGAATATTGCACAATGGGGGGGAACCCTGATGCAGCAACGCCGCGTGAGTGATGAAGGTTTTCAGATCTGTCAGCTCTGTCTTTTGGGGAAGATAATGACGGTACCCAAGGAGAGCACGGCTAACTTCGTGCCAGCAGCCCTTGCAGTGTGTAATACGTAGGTGGCGAGCGTTATCGGATTTACTATGACATAAAGGGAGCGTAGGCGGATGATTAAGTGGGATGTAGAAATACCGGAAACCAACTTGGTGCTGCATTCCGGCTTCGTTATCTAGAAGCG
+
),/,')*(23,//1'333395:7/63/80,+++00.138991-046:(+.::7855501-+.5*+,,-+-,+,-,)&+)18:-5%-040)&(#%$++.0/0,779)/65(*++/1/7//-5+*++,53,.-0)('&'#%(,,+*)'&(%$''%%'&)(',0%%$#%$')&*''**+-,+0&(0),,**%&%(-.,+/$&%360-..%&&$('*+-*,60,.04:798949554421.)*'+695643)%*)&(%/-'(%&%%'*'()(.*+).344'21.%%%$$$$(04,,/+)(&%(#$
@6701e6c0-7ee6-4696-8815-ba007ee1ffa3 ch=258 read=97180 start_time=2019-12-13T17:32:53Z barcode=BC01 runid=2c9cf7bc05858273f10e7d7ec552fc0bd742dc3e
CCGGTTACCTTGTTACGACTTCACCCCAATCGCTGACCCTGACTATTGCGCCTCCTTGCGGTTAGCTCACGGACTTCGGGTATTGCCAACTCTCATGAGCGGTGTGTACAAGACCGGGAACGTATTCACCGCGACATTCTGATTCGCGATTACTAGTAACTCCAGCTTCGTAGGCGGTTTCAGCTACAATCGAACTGAACTGGTTTTAAAGTTTGGCAGCTCCACCTCACGGTATTGCATCTCTCTGTACCAGCCATTGCTTAACGTGTGTAGCCCACCACACATAGGGGCATGATGATTTGACGTCATCCCCACCTTCCTCTAGTTAGCAGGCAGTCTCATGAGAGTCCTCCAACTTAATGGTAGTAACTAACGACAAGGGTTGCGCTCGTTGCGGGACTTAACCCAACATCTCACGACACGAGCTGACGACAATAATGCACCACCTGTCACCTTGTCCCCGAGGAATTTCCTCGATTAGAGTAATGCAAGGGATGTCAAGTGTAGGTGGAGTTCTTCGCGTTGCTTCGAATTAAACCACATGCTCCGCTACTTGTGCGGGTCTTTAAATCCAATTCCTTTGAGTTTAATCTTGCGACCGTACTCCCCAGGCGGAATACTTAATGGTTAGCGGCGGCACGGAGGTGTTGAAACCCCCACACCTGGTATTCATCGTTTACGGCGTGGATACCGGGTATCTAATCCTGTTTATACGCTTTCGAGGCACCGTCAGTTACAGTCAGAGGTCGCCTTCGCCACTGGTGTCCTTCCTAATCTCTACGCATTTCACCGCTACACTAGAATTCCACTCTCCTCTCCTGCACTCTAGATAACCAGTTTGGAGATGCAGCACCCAAGTTGAGCGGAGTATTTCACATCCCACTTAATCATCGCCTCACGCTCCTTTACGCCCAGTAAAATCCGGATAACGCGCCACCTACGTATTACTGCGGCTGCTGGCGCATCAGTTAGCCGTGGCTTCCTCGCGGAATTTACCCGTCATTATCTTCCCCAAAGACAGAGCTTTACGGTCGAAAGCCTTCATCACTCGCGGCGTTGCTGCATCAGGGTTTCCCCATTGTGCAATATTCCCCACTGCCCAGCACTCCCGTAGGAG
+
5.354:04747-)+&+347:<93865//209'*+/-38,*%#$-#'%$%$''&-+.0/01:.6))*,+,.,20897910/0/050190,+--.1'0)$*+-,,.242154*-(68*952:2199:<9432+*(()+/79777786136323.///)/+(*(+*))+075*.*++,.++-*$%##&&'0656040.,**2.32.1;<00;-./9-((%$&'(6404:671-4**&.&(+8740/..0258:86698-7,)',)-'/0/03,***-51*,0-0//220*31.,84.031-58**,2,57836,/,)-67;7010,&0.3,)-*'*,1951-.%%)&'&').**+*,*()(5-0,0-,,.2,+)0.333)1+)--2145777805/.*-54/216211-'.*(*,.13,01(.++,-1663.200233(*(,()(/7/3513500101...9873+)+*+)/8:/()--/2+-())*/<764:6,7:.:8::856775))++--(.2:339414817.//4.,,2031<355/.-..2335045332822.2-065,)02,/3,2(.+163118:1//7:8293*3+**01())+*000<;7,396++0))--2+3-/*/**())051,1,,,0/+-0.1);('17.5:5,,.22++&**36).*,/45<;12276.++2-,)-+*/**).))(/,/34/6;)$%%*'+/6/-(',)(#'%'(2&+4/015+67.*)**+10:;9<98::688821.-1*-7(.+-82102.-/0238<;679;57976533/,*1,55711.-**((**-0-./////054828192235:-6/,(+0/4/00.,3)-.1/;00,1'*%&')7:),*+-1.7/))-.+(.////'(%&()--445%'*))+--1,()+1<:-.1-31389;4/.*/716;435(,'**())+695-,+)),-,)*()&&1/8///6'6*8-7;0))*%'%*$%*(*%)2+346134/027-8;<0/95/27(&%''280+1/./.(+33&/89<:9::0344.0220-3:-/.////;+2:6/;/076*$'(&/,-.40/1299:5,-.,-++%$'&)*,3+())0.++
@8c81fbe1-24af-47da-8dda-a69684503be5 ch=235 read=128361 start_time=2019-12-13T17:32:29Z barcode=BC01 runid=2c9cf7bc05858273f10e7d7ec552fc0bd742dc3e
CCGGTTACCTTGTTGACTTGCCCCAGTATGAATCATACCGTGGTAAACGCCCCCCGAAAGGTTAAGCTGCTCTACTTCTGGTACAACCCTCCCATGGTGTGACGGGCGGTGTGTACAAGGCCAGGAACGTATTCACCACAACATTCTGATTTGCGATTACTAGCGATTCCGACTTCGTAGGTCGAGTTGGGGCTCAATCCGGACTTAAGACGTACTTTGTGAGATTCGCTCCAGCTCGCACTCTCGCTTCCCTCTGTATACGCCATTTGTAGCACGTGTGTAGCCCTACTCGTAGGGCCATGATGACTTGACGTCATCCCACCTTCCCTCCGGTTTATCACCGGCAGTCTCCTTTGAGTTCCGACCAATCGCTGGCAACAAAGGACCAGGTTGCGCTCGTTGCGGGACTTAACATTTCTAGCACGAGCTGACGACAGCCATGCAGCACCTGTCTCCGAGCTCCCAGAAAGCGCAATCCATCTCTGGAAGAGTTCTCTGGATGTCAAGAGTAGGTAAAGGTTCTTCGCGTTGCATCGAATTAAACCATGCTCCACCGCTTGTGCGGGCCCGTCAATTCATTTGAGTTTAACCTTGCAGCCCGTACTCCCCAGGCAGTTGATTTATCACGTTAATACGGGCGCCAAACTTAAAGCTCAACCCCCATCGACATCGTTTACAGCGTGGACTACCAGAATTATCTAATCCTGTTTTGCTCCCCACGCTTTCACTTTTATGAGCGTCAGTACGTTTCCGAGGGTACCTTCGCCTTCATTATTCCTCCTACGCATTTCACCGCTACACGTGGAATTCTACCCCTCCCTAAAAGTACTCTAGCGACCCAGTATGAAATGCAATTCCCAGGTTAAGCCCGGGCTTTTCACGCCTCCGCCAAGTCACCGCGCCGTGCCCTTTACGCCCGGATTATTCCGATTAACGCTCGCACCCTCCACCGTATTACCGCGGCTGCTGGCACGGAGTTAGCCGGTGCTTCTTCTGTAGTTAACGTCAATCACCTAGTTTATTAAACTAAGTGCCTTCCTCGCTACCGAAAAGAACTTTACAACCCGAAGGCCTTCTTCATTCACGTGGCGGCTGCGTCCAGGGTTACCCCATTGCGCAATATTCCCCACTGCTGCCTCCCGTAGGAGCAATATCAGCACCAACAGAAGGTTAACACAGGCGCGGCAGC
+
1/0+2++7,:,(,**'''&$*++&$%%)--299956)21/.*-./4*.)+-465,(*1(+-/623-/.)&*+,/34;8999-05/2/;5,19(+87;9886651-7/73216*/67;:2:59)83.310546;312.(,+3.13<:8852;7.05/4/+*,--4223832.-336.-.(+**-65435)//,0/1-6-,/0206.0.*)*0)-))*2,+./1.1270.--/()*453/1-./11/-/30+:3*,0/2633679:55:+'*+-.--//150/00452,$,06-10-7::;41//00020523589::5436,088024+*17*628-*,-69:399378648)'.))./5/54*,27-1,0,036:43236:+3.1%'&-/+0+..7:8/80-,2:42121300-.2)()(*+*,,-244411302*+-8.6685374643253))$'(-06/5+%$,''''&,/548:260.'(-+0-%*)1<78667;-271111)*+,.-623;)0,<<;7<734-3*((,.:-0+7*;9.62,*)--18/2401/./--,+4-06*)011:7<857;810.:<;-62./,++&.-6/*.,.1-54(&3**(,.*+++.+++3+.(+)1)./3287817299:4253:4/206)7-865+*',406240..5.,-.///1:;83223:01)),))+.0176862.576*/232;;6+30,2;.,''(***+-+-.7744&%+((**&$)&()00(%(/54:7376,71(&0(,4552-*&%)0136<:88:;79975-1102*3+314823;:2(4/*(/72-,//433--,./41;2()+*-0/20,-:99:<5<.-1-5,;-449/385/4:;,520,,,+-(%'&)(,**)-*$%$&$&%().)070.0*;5)),'3)3:;:1002718126771301290--&'',.205**,*,-31.+*),*(%&)*%'.4/035.35+.2:38;2.,()++:/;/56:8;::7782(30;9-5-::445302546958562520//09/07-*&-2+44*(--*0+'%&,*.-31;87;:74;3,,*(,*())))-.,-1*)5:.01'-06/++0.-),+8011418;2*-001445621;1/278.-.//9/3392465668-.((,/*/-0/+,(*')(('%%$$###
@85d979d9-ca9b-4180-9f1e-69a6b3944e0d ch=149 read=100563 start_time=2019-12-13T17:31:54Z barcode=BC01 runid=2c9cf7bc05858273f10e7d7ec552fc0bd742dc3e
CTCCTGGGGAGGCAGCAGTGGGAATGTTACAATAGGCTCTGCAAGCCTGATGCAGCCATGCCGCGTGTATGAAGAAGGCCGGGTTGTCGCAAAGTACTACTGCTTTCAGCGGGGGAGGAAGGGAGTAAAGTTAATACCTTTGCTCATTGACGTTTTACCCGCAGAAAATACCGGCTAACTCCGTGCCAGCAGCCGCGGTGGTATGCGGAGGGTGCAAGCGTTAATCGGAATTACTGGGCGTGCGCACGCAGGCAGTTTTGTTAAGTCCAGATGTGAAATCCCCGGGCCCAACCTGGGAACTGCATCTGATACTGGCAAAGCTTGAGTCTCGTAAGAAGTGCAGGCCAGGTGTGGCGACGAAATGCGTAGAGATCTGGAGGAATACCGGTGGCGAAGGCGGCCCCTGGACGAACTGACGCTCAGGTGCGAAAGCGTGGGGAGCAAACAAGTTGGAACCTGGTAGTCCACGCCGTAAACGATGTCACGACGCAGGTTGCCTTGAAGGCGTGGCTTCCGGAGCTGGCGCGTTAAGTCGACCGCGCCAGGGAGTACGGCCGCAATTAAAACTCAAAATGAATTGACGGGGGCCCGCACAGGCGGTGGGCAATGGTTTTAGTCGATGCAACGCAGAAAGAACCGCCTGACATCCCGCGGAAGTTTCAGAGATGAGAATGTGCCTTCGAGACCGTGAGACAGGTGCTGCGTAGCTGTCGTCAGCTCGTGTTGTGAAATGTTGGGTTAAGTCCGCAGCAGGCGCAACCCTTATCCCCTTTGTTGCCAGCGGTCCGGCCGGGAACTCAAGGGCCGCCAGTGATAAACTGGAGGAAGGTGAGGATAGCGTCAAGTCATCATAGCCCTTACGACCAGGGCTACACGTGCTACGATGGCGCATACAAAGAGAAGCGACCTCGCGAGCAAGCGGACCTCGCAAGTGCGTCGTAGTCCGGATTGGAGTCTGCAACTCGACCATGAAGTCGGAATCATATGAAGTAATCGTGCATCAAAATGCCACGGTAGAATGAATTCCCGGGCCTTGTACACCGCCCGTCACACCATGGGAGTGGGTTACCAAAAGTGGTGACCCTAACTTCGGGAGGCGCTTGCCGCTTTGTGATTCATGACTGGGGGTAGAGAAGTCGTAACAAAGGTAACCGG
+
*,3'&&-.)'++,)&&().-3-,,,%3'%&).6%,)-*'&$$*+)/82/*+#$$$&/-0-0(''&)%+)/.00'))*+1'-1*,.%)&#$)*'$'%))&'($'*)/('(''260))-*)&,+''$)*64,/93;334188-+-/.(/*,,/-+)&%#)*)'+*+-.*)#&&*'()),2-/0723221./.,,12.--&+(*-)*(/-/),0)/*212)+155.4..(+1)1-45711+)&&$$$&'1.54687'3664+0/9./((''+02653//40++22*)110.+.00746;210,3.02.,&(+-(%$$()).*%&%')',,+&(**-'&&$(%##%%$%$$-5-+'%-+*$$$&%&&'.-00/*%,67372*-.+04436293170/12.817+:72*-/66.,,)(*++9000,+-.-3.'(*(,-284-5&*%+8921(%,+6'((&*/+,1..//3*'),,(((.:7,)),'0.*+*%&%&'.2/*(.-*..)))&()')-,-5+0)-'&('(&))002:861423169--&)&%),&%%&'+(/-4*+,'(&/11(&(,'./()$)+-9.57'5::/-3(%*'-+%+1.40-,*'(%%(-4;;,+.3-,+-*+*(++.''01,&',31+2)$%()6/:8+)/.5-4,/9:-4.-./022.17346778797.*)/.5342/111,5650.'&$$(&$)&'***,.-787973,1/,*.1623,29.5)4,1*,,/.%''&.'(67582/.5+-40000**,30.3201,(-,1210+*(&+,9/-//97/))*&'%',.+/...35<7644.+4,3900(*(-,5-&'*+779416877-%%''**&$$%')-.:8599,*.,&**)+.410224-6/./))+,-3*&)&**&+4577)+*))*+*/-),2756876*+01)+-.,131615.7,,.,202/+,-.0671.11*)&%)'(*..-,.,62424+,&('((((.3--',)+,,,*2/(-(--,/083-))*)$%).-.33,2-1)*('()**+/,68.+/,)**,83401.**).3-.4*3/*4.(%'(-*+%.2*(,((*/-.7.%('&'&%%$-0-,+/+*.268;96766775466**%&''(*)*16668888+-8.9;;:93
@77f585f1-32d0-4c75-912a-9ff5021167bd ch=328 read=102492 start_time=2019-12-13T17:31:53Z barcode=BC01 runid=2c9cf7bc05858273f10e7d7ec552fc0bd742dc3e
TCACCCCAATCATCAATCCCACCTTAGGTGGCTCGCCCTTGCGGTTAGGCCGCCGGCTTCAGGTGTTAATCAAACTCGTGGTGTGACGGGCGGTGTGTACAAGGCCGGAACATTCACCGCGACATGCTGATTCGCGATTACTAGCGATTCCAGCTACATGTGTAGTCGAGTTACCAGACTACAATCCGAGCTGAGAATGGTTTATGGGTTTTGCTTCCTCGCCTTCTGCACCATCATTGTAGCACGTGTAGCAGCCCAGGTCATAAGGGGCATGATGATTTGTGTCATCCCCGCCTTCCTCAACAATCACTGGCAGTCGCTAGAGTCCCCAACAATGATGGTAACTAACGATAAGGGTTGTCGTTGCGGGACTTATTGCTGTCTACGACACAGGCGGCGACAACCCTTGCACCACCTGTATCTCATATGGCTATCTCTCCATCTCTGGAGCCTTTATGAGTAATAATAAAGAGACCTGTCCCGAGTTTCGCGTTGCCAGGTCGATACATGCTCCACCGCTTGTGCAGGCCCAAATCAATTCCTTTGGGGTTTCATTAGCGCGAAGACGTACTACTCAGGCGAATTACTTATTGCGTTAACTGCAGCACTGAACTTTGACATCCAACGCCCAGTACTCATCGTTTTACGGCACGTGGACTACTAGGGTAATCTATTTACTCTTTACGCTTTCCAGGACTGAGCGTCAGTTGCAGAGCCAGATCATCGCCTTCGCCACTGGTGTTCCTCCATATATCTACGCATTTCACCGCTACTGCCAAATTCCGTCTCTGCCTCTGGCTGCCTGGGGCTTTCCTGGCTTGCTGAGTTGGCTTCGGGCTTTCACCACCAGACCCTTGCTGCCGCCTGCTCCTCTTTACGCCCAATGATTCGGATAAGCGCTTGCCGCCTGCGTATTACCGCGGCTGCTTTGTACGTAGTTAGCCGTGGCATAATAAAGAAGTACCGTCACTCGGCTACCATTTCCTGCTTAGCCGCCGTTCTCCTTTATAACAGAAGTTTACAATCCGAAACCTTCTTCCTTCACGCGGCGTTGCTCAGTCAGGGTTTCCCCCATTGCCGAAATTCTACTGCTGCCCTCCCCGTAGAGACAATATCAGCACCAACAGAGGTTAACGCAGGGCGCGACAACTTTCTTCGGCACCGGCAGTACGTAACTTCCATA
+
31&.,.&-,///6447156+)3*2+',%%&,+00&+1-*.-0&+.-&0.),$*/-3,.31(5..+4,-&(&)*)+).()-5223222%234'.,--+//278+/+-*(-%'')&')204/0/00789985996221/14.10.+.02692+*')+)+(+(++02557(&-/1%0*),230/565:75.&)++,,'*/.-//94*-254.;7*%&'%)'%(((&'*+).0/28264$&(&''))')-.1/,++(-/5/)-4.--.32/2:2/+.-.3632:6-,(-1504()'$+)(*-*),((()%*+566.1+***-*+-%%%')455)/)*(.)*)*'./073348588/6.).)(&$$')*3,0)810+-+#),%$$#'(%$'())')&(0/-)--(,/)4/#($$'*-/+/-)'+*/./2&''&$%%')*-+,+.1)*+)()/,+'*'(+((.)$((,-)+0-+.(&*.//21,((&&(&,'1'%&(&+&&'(%+&'%%'+))**'))+/(*-(**-'('*&,//1/&('),).++*#%'%&**'+/3+%&'$'(*.,.0,-.&.&,-2465(654'2)0,),-4-6/./77:7856.,%++%0+./7/2/0-.05812.,+%'$#$))(&'')+/03;:,.,-''$'%.)5062,,1&',+*(2&'%#))'&&(&*/'&'%(-3,-.(+1,430*/3.461./2--+&(%$$'(442(/1/0/)222+3--+5.019:.//05454513/**++-,090-045.-/%%&$$#%%,')+%&%((/*%')(20050/,-'$%%'$&(,)+'%%%$%%#%$'+)/,&'()/1134,/61.-.3+./+,,+42,4001787357-./,3/+,3:0+/-.)(.5/1/7966;890('*,028),5*-2)()'$&**)13-,&/)*)*.,+*%&)*/-24:22241+*''#%&+*14*&++(-,4:787..01)52.).0,285+*,()*(-.0835:734-,*+.-++2002+).*,3;813.:0/.*,+(*+.115;975;5+/,/-75.3/--77*-/0*/*,,6107::/*,303+*)&+(1+)(&%#$$#%&'')59+((((((),').)*-*+,-00/&.)((+*.,*')%)&**%(&*&))/*(15-*4,,)1126,'(('%,%,-*(%&&&(&#$%
@5c252b65-463e-423c-91a4-11f078034820 ch=473 read=60149 start_time=2019-12-13T17:31:47Z barcode=BC01 runid=2c9cf7bc05858273f10e7d7ec552fc0bd742dc3e
CCGGTTACCTTGTTACGACTTCACCCCAATCATCAATCCCACATGGGCAGCTCCTTCCTTGCGGTTCGGTACCGGCTTCCGGTGTTATCAACTCTCGTGGTTGTGACGGGCGGTATTGTGTACAAGGCCGAGAACGTATTCACCGCGACGATTCGCGTTACTGGCAGTTAAACTTCATGTAGTCGAGTTGCAGGGCGCAATCCGAACTGAGAATGGTTTATGGGTTTTGCTCACTTCGCGGCTTCGCTTCCCTCTGCACGCATCCGTTGTAGCGCATTAATTACAGCAGCGGGTCATAGGGGCATGATGATTTGACGTCATCCCGCCTTCCTCCGGCTTGTCACTGGCAGTCTCGCTAGAGTCCCCAACTTAATGAGAGTAGTGGCTTAACGATACCAAAGGGGTTGCGCTTCGTTGCGGGACTTAACTAACATCTCACGATTTTACGAGCTAGCGACAATGGCACCACCTGTATCTCATATAGCTATCTCTCCATCTCTGGAGCCTTTATGAGTATGTCAAGACCTGGTAAGGTTGCTGGTGCGCTGGGAATAAACCATGCTCCACCGCTTGTGCGGGCCCCGTCAATTCCTTTGAGTTTCATTCTTGCAGGCAGTACTTACTCAGGCGGAGTACTTGTGCGTTAACTGCAGCACTGAACTTTGACATCCAACACTTGGTACTCATCGTTTACGGCGTGGACTACTGGTCTAATCCCTATTGCCCCGCTTTCGGGACTGAGCGTCAGTTGCAGGCCAGATCGTCGCGCCACTGGTGTTCCTCCATATCTACGCATTTCACCCCGCTACGCTTAGATTCACGCGTCCTCCTCCTGCACTCTGAAACACCGTTTCTATATTTACTGAAGTTGCGCTTCAGGCTTTCACCTGAATTGCTGCCGCCTGCTCCCTCTTTACGCTTAATAATTCCGGATAGCAGCTTTGCCACCTACATTATTACCGCGGCTGCTGGCACGTAGTTAGCCGTGGCATAATAAAGTACCGTCGCTCGGCTACCATTTCCTGTAGCGCCGTTCTTCATAACAGAAGTTTACAATCCGAAAACCTTCTTCCTTCACGCGGCGTTAGCTCGGTCAGGGGTTTCCCCATTGCCGAAATTCCCTAACGCACTCCCGTATGAGG
+
3.+(/4(*,6--26*..069;4,440&4)-.0143502,'%'(+73**'-/1977:6,7,*,6:5-((&$',*2+*,,+),,+&''()+3+*)+')(0&()'()+/6(,0))%+&'0,..3/644.04/(),+//17.7-,+04*-(&&%'494,,)/,'&'%%&$%0*()'&'('(-/7355;2241:.+$+(%&#&(**0''')002)%,*+972;;+218751+&#$&)(07291.04./90++1,291+0*&*$(%().19*/*'%(+(%'',0-)/)'&&('&*+)321022,*+0)+,1..00/8<7335665//87-)1.3655)0+)''()*+1.60600+776/0.11&/(**-00*-(&'&/*0,+''*))+,('((-/04433,0*35(+*.+27/0,.10.'(*'(&26,-4-2(+%*(*)*)(*'&&%#$''-.&%((&%&&*,-/1**''$)(),4-23435350410)10/..,-/-4:6500*,//*,46396//**%)(+,6556-0393/,*0.//28-*+,+'%(%&+(,&&%*-86410()/00-).-%)/+.-/((--.41,*+-07192()530+/026+.39.6-,-&(),%&&&'''&(*,'..4*))&+(&(&$%'(*14/4.01,*+,&.+**,(&'&*)+++)),,)&'*%'&('+--.11.066,*)-+,/183.-(++*&)(+.5/3.%&%'&%()))&(17:0-;9033*(()*446.9-&-,--.,+*77640.&'%&&&*//632313.)+67987/7440330:70*,6/-+8831&&'$*'-+6,&'%&(*(((/()4,''(%)*2,%)(('&*,+)1+-,.-$'+()00-&)((*%'&'(*/*28.2:*,$&'%&)-%$#$'',,&()(+--53,),22+(,%&)%0().8011+8.2-(&)$&'+,+).0062,)-&,((7//780,*1,//+,1-+%('$&)+2+),0.*.''#&%*',30(+,-7958(*,-1--.23.'/212633..,-(/2241)&'&%((68++/,*-81,,/;34/*,595099<7:9:871/'*((,*(*.+'%*-62;660078+.4.2:.1-,/..%&*.+,*4.(&.443-*+*82''*((&%,.
@d0194739-1c4d-4eb0-b6ea-967716769155 ch=191 read=264665 start_time=2019-12-13T17:31:42Z barcode=BC01 runid=2c9cf7bc05858273f10e7d7ec552fc0bd742dc3e
CCGGTTACCTTGTTACGACTTCACCCCAATCATCAATCCCACCTTAGACAGCTCCTTCCTTGCGGATTAGGCCCAGCCACCGGCTTCAGGTGTTATCAACTCTCGTGGTGTGACGGGCGGTGTTACAAGGCCCGAGAACGTATTCACCGCGACATACTGGTCCGCGATTATAGCGATTCCAACTTCATAATAGTCAGGTTGCAGACTACAATCCGAACTGAGAATGGTTTATGGGTTTTGCTTCACCTCGCGGCTTCGCTTCCCTCTACCATCCATTGTAGCACGTGTGTAGCCCAGGTCATAAGGGGGCATGATGATTTGACGTCATCCCGCCTTCCTCCAGCTTGTCACTGGCAGTCTCGGTCCCCAACAATGATGGTAACTAACGATAAGAGTTTGCGCTCGTTGCGGGACTTAACCTTAACATCTCACGACACGAGCTGACGACAACCATGCACCACCTGTATCTCATATAGCTATCTCTCCATCTCTGGAGCCTTTGCCGGAGAATGTCCGGGACCTGGTAGGTTCTTCGCGTTGCTTCGGGTAAAACCACATGCTCCACCGCTTGTGCGGGCCCAATCAGCTGGTTTCATTCTTGCGAACGTACTACTCAGGCAGATACTTATTGCGTTAACTGCAACTGAACTTTGACATCCAACACTTAGTACTCATCGTTTACGGCGTGGACTACTTCAGAATCTAATCCTATTTGCTCCCCACGCTTTCCGGGACTGAGCGTCAGTTGCAGGCCAGATCGTCGCCTTCGCCACTGGTGTTCCTCATATCCTGCGCATTTCACCGCTACACATGGAATTCACGATCCTCCCTGCGCACTCTAGCTGCCTGGTTTCTATGGCTTACTGAAGTTTAGCTTCGGAGAAACTCACCACAGACCCTTGCTGCCGCCTGCTCCTCTTTACGCCCAATAATTCCGGATAACGCTTGCCACTACGTATTACCGCGGCTGCTGTACGTAGTTAGCCGGTAACTCAATAAAAAAATTACCGTCGCTCATTACCATTTCCTGTAGCCGCCGTTCTTCAGCGCTATAACAGAAGTTTACAATCCAACCTTCTTCCTTCACGCGGCGTTGCTCGGTCAGGGTTTTCCCCATTGCCGAAAATTCCCTGCTGCTGCCTTACGTAGGAG
+
22,2/;035-4(7,(*/-03:4-866*22345:88;/86,,5/400156,-,+.452:7.701/1&4)')+70)('*''2+26114.*146180//2-4.-,+,0469888656'28.01,+,)))/',(6.')),.4,-/./955771213765&-3//154')..01,')**.&/(,(--.183(*())%'/2-0527$-'-+//+*)-),,+193+*(()-*-63:;234;70;;2-34;688:76/21;89<9./08-;-,,2)3657:9-00*((*+(*++)('&),*10&-:78.1.0*5:6-00224877:<6/013010-/4**44253.+.-'+,.2/.0045182/25,'%'')689,.,),2./0215455567:999862,'*'6**13885-59+)0/9111+0)*&%%+*,-./6/'*-.225335334'5(-6001:17-,%5-677412-3+-,,...0255687561631.6))$./$',+*+*%$%&.('&(((+1'*88+6++6:05)7.<9840./+4)%&3)70-()+7;-;7/4/0..00.-30,+2.,.1,'26+1'(*))))*&(),8,.39</7,+-0.27//*33.0121753'%%*%()/*//./-5.8.7861,$+,-(.)(/*(*4590'.*-*+....325887::96;6222;56686600'(*1)/&-''&)-,+1()*2:.,)(031,*,)+16,2((69445588:658./4-+*+*/110./00076772271'&&*-8400/6;743,%'&))-+(.-/05<,+*0,++-**)*&*()*,00.*,-//1-+13)*22-2,//0.*14+*,,)259;:-545180-5./01%''&5/()+.43-5''',*+,/*-.+-./8:<17201888;8:<520008/,39-',,,/..303-6)5'/+2/%%)&''+-18+-%'(),546,-1-.396664+0%$'+/.6/-$''$('()*')(/,2587-/.*-+*8:7881134&')*/768<8765434.1746966*)()(#$%$&../-),+(/,)/:0-11;23(/(+179886663;4.0/0.92.2/-.976:99*77207;--58-*,3-07.,564..4/((%&)%),+*(&%%&()/+')&
@f9b77804-73ad-4471-b2a0-46a360ac8c8a ch=455 read=107432 start_time=2019-12-13T17:31:42Z barcode=BC01 runid=2c9cf7bc05858273f10e7d7ec552fc0bd742dc3e
CCGGTGCCTTGTTGCGACTTCACTTTGATCATAGCAGATCACAAAGTGGTAGCCTCCCGAGTTAAGCTACCTACTTCTTTTGCAACCCACTCCCATGGTGTGAGCCCGGGCGGTGTGTACAAGGCCCGGGAACGTATTCACCGTGGCATTCCGATCCCACGATTACTAGCGATTCCGACTTCATGGAGTCGAGTTGCGGAACTCAATCAGTTCTGACGCTTGCTTTATGAGGTCCGCTTGCTCTCGCGAGGTCGCTACTCTTTGTATGCGCCATTGTAGCGCGATGTGTAGCCCTGGTCGTAAGGGCCATGATGACTTGACGTCATCACCTTCCTCCAGTTTATCACTGGCAGTCTCGCTGAGTTCCCGGGCCGGACCGCTGGCAACAAGGCAGGGTTGCGCTCGTTGCGGGACAGCTTAACATTTCACAACGCGAGCTGACGACAGCCATGCAGCACCTGTCTCACGGTTCCCGAAGGCACATTCTGTCTCTGAAAACTTCCGTGGATGTCAGACCAGGTAAGGTTCTTCACGTTGCATCGAATTAAACCACATGCTCCGCACCCGCTTGTGCGGGCCCCGTCAATTCATTTGGGTTTTAACCTTGCGGCCATTCTCCCCAGGCGGTCGACAACGCGTTAGCTCCAGGCTTACGCCTGGGCGCAACCTCAAGTCGACATCGTTTACGGCGTGGACTACCAGGGTATCTAATCCTGTTTGCTCCACGCTTTCGCACCTGAGCGTCAGTCTTCGTCAGGGGCCACCTTCGCCACCGGTATTCCTCAGATCTCTACGCATTTTTCACCGCTACACCTGAATTCTACCCCCCTCTACGAGACTCAAGCTTGCCAGTATCGATGCGGTTCAGGTTGAGGCGGGGATTTCACATCGACAACAAACCGCCTGCGTGCGCTTTTACGCAGTAATTCCGATTAACGCTTACCCTCCGTATTACCGCGGCTGCTGGCACAGGTTAGCCGAGTGCTTCTTCTGATCAATGAGCAAAGGTATTAACTTTACTCCCTTCCTCCCCGCTGAAAGTACTTTACAACCGAAGGCCTTCTTCATACACGCGGCATGGCTGCACCAGGCTTGCGCCCGATGATGCCAATATTCCCCACGCCTCCGTGGAG
+
4/2/1'0538+4-*,53664/$')+*&&-4)(%'('++,-,126+.-22+&%)%)-'()'*-:79+00123.*02:2/96,(*-).,+*/./;2.1;:85,%&())()020261443349130.41).66,54695340./615,+)(,5/+)-.;3)(//207.*)--/0/4:065468789::-)***21.3/.//(*(..//;46$)%)'*002(((''(+-,+-1+5653+()+)1/..),.1($3223249))-+)++%%%')225<0;/--(/--+/(-).(&)(.0)''(2035,)+57<;644660//+..+)),-8,2&.+6<531120-221*312...1-)..123&'))))83:/()')2727,0.05223//%+4*'%#&113-70101/0./7..)63-'&*--.2221394/./0,,'((+.8887896;3118175-+)*(898730**))0.3,3('&&'-'*'*+481-',+-/.+*0//+/84;786:9;775&*+0413812)1-7:78:3,1-2.)*,-2)-*/).967:1/112663-%'$---()+,+-4667-553((+-/51;55971(*,+362*7/215-/','*'&%&*-88(*3760156/&12242404-,*-,9*$.(%)$'(--+'%(/-)2486955+4*27787545+-.-++295559;3655680/632357+5**+)),1<90123,'*++3;0.-/.22-0.)+/2324548;8458*//0*(%'+1-/////+/-+1122936./&'.--.-.-..2/-552*(),5-5301'0,+)'/-:-556/24/--/0/0113437663*.3;*.-)+-)4+),,23,99:8--31+*)*(/)(((*1760+)',))&&)(&*)-++$),,.37889855/)'$*'+'(*696;5313394954223-136/08+02/60170/.9443210.+),,471:*++3'&))-08:76**$%%),)0./0499;-,..-,.-&+294-/+19-3<865.47-*55*/,&&)&/035./0./.(*),-093938<;::21',+*.('#(&,+0+,,-9)-1/15%.-17*'&+(&'$$%/++-6/688,1424-.37*.0//&
@ed696f23-7f21-4bd6-9f74-1a747bbbab2b ch=137 read=132056 start_time=2019-12-13T17:31:39Z barcode=BC01 runid=2c9cf7bc05858273f10e7d7ec552fc0bd742dc3e
CCGGTTACCTTGTTACGACTTCACCCCAATCATCAATCCCACCTTAGACCAGCTCCTTTGCTTGCGAGTTTAGGCCACCGGCTTCGGGTGTTATCAACTCTCGTGGTGTGACGGGCGGTGTGTACAAAGGCCGAAAGAACGTATTCACCGCGACATGCTGATTCGCGATTACTAGCGATTCCAACTTCATGTAGTCGAGTTGCAGACCACAATCCAGACTTCGGAGCGGTTTTATGGGTTTTGCTTCACCTCGCGGCTTCGCTTCCCTCTACACCATCATTGTGCTTGCACGATGGCCCAGGTCATAGGGCATGATGATTTGACGTCATCCGCCTTCCAGCTGTCACTGGCAGTCTCGCTAGAGTCCCCAACTTAATGATGGTAACTTAACGATAGGGTTGCGCTCGTTGCGGGACTTAACCAACATCTCACGACACGAGCTGACGACAGCCATGCACCACCTGTATCTCCTTAGCTATCTCTCCATCTCTGGAGCCTTTATGAAATTATGTCAAGACCTAGTAGGTTCTTCGCGCGTTGCTTCGAATTAAATACATGCTCCACCGCGTGCGGGCCCCGTCAATTCCTTTGAGTTTCATTCTTGCGAACGTACTACTCAGGCGGAGTACTTATTGCGTTAACTGCAGCACTGAACTTTGATCAACACTTAGTACTCATCGTTTACGGCGTGGACTACTAGGGTATCTAATCCTATTTACGCTTTCCGGGACTGAGCGTCAGTTGCAGGCCAGATCGTCGCCTTCGCCACTGGTGTTCCTCCATATCGCATTTCACCGCCACATGAATTCCCACGATCCTCTCTGCACTCTAGCTGCCTGGTTTCTATGGCTTACTGAAGTTAAGCTTCAGGCTTCCACCACAGACCCTTGCTGCCGCCTGCTCCTCTTTACGCCCAATAATTCCGGATAACGCTTGCCACCTACGTATTACCGCGGCTGCTGGCGTAGTTAGCCGTGGCTTTCTAATAAAGTACCGTCACTCGGCTACCATTTCACCAGCGCCGTTCTTCCTTTATAACGAAGTTTACAATCCGAAAACCTTCTTCACGCGGCGTTGCTCGGTCAGGGTTCCCCATTGCCGAAAATTCCCTACTGCTGCCTCCCGTAGGG
+
.-+.+:+.62:2.7*--269;86030),+/01,+/+(-4+*4010-,/*%&,./1%%*&$',+/--%'40+(*,7)&,(,('&-&',++.1:22,4++++++),7:/.-+*9,99727/-,,,0+47+*-1-)*)'+(5,1:89--+2-54145.0/0/778;9/36:0;,()*+120671/-()0+623466455/+226-2+,--(%(*3///%&+()6(',%%%,/-;<5.66:.7::0379;:69:)-*/*/+06/%(-/2:0,-&&(+,3344,.+(*%&$$$%&'*+))&%%&&)/../2+*57/040/0124:9002677929-).:9;/-+**.12457/7/.,005592342++-,278+,-),)3*200228631+,(4/42240*-)03,0368:.50.-&5..*('-**()*)*,3.-&(+0.)++*+.01355,86%8;7;7333:101-.//0467,.,'&&*+.-//+/359998866&'.*-6924.*-)+,12355,+*+**+%(*((),848<200/,10/'*,,2,1/0.,4'%'():000/6226)+*/14./+25/),-/3718/&'+./.33;:436;/2.--,'+'$('(+)+,.2379.+*())'*'+/,++*,3-/-,,2/03.11242176*))''*702/.3+0156898341/68,-+4**)+/8::8753((''(*0//321..*14-)-,.1:5.,2:75352/--007%5.7.-,,20;/-,..066/00.8.),.+..6;::;9:5+6*%)#'(+201;10/57..1')&)%&,//:1($(()+/)+*52,//+102)-/83-,2,-55;6021218118059180/5:54,./7:35;87;31*))'(),247+,-(++-.2.58///.78+0282,.,53+1--2269+--2.-/,,*+/-.8;22/+),+--02/2:5.2/-.3617'(&&'*./-,/*0514+.11)'',*296*/037665$*-202.-*,2,.80/(++*++)1317/)1)+')/-,).'''*,*0;:,-.;92-))284-1+615.-%++43;75/7//041310&48(::+:53+++.:;43;990093+'#'')543/5..92/+&-('
@4b5717e8-adbd-465a-aa0c-2585bce019bd ch=246 read=168759 start_time=2019-12-13T17:31:38Z barcode=BC01 runid=2c9cf7bc05858273f10e7d7ec552fc0bd742dc3e
CCGGTTACCTTGTTACGACTTCACCCCAGTCATGAATCACAAAGTGGTAAGCGCGCCACTCCCGAAGGTTAAGCTACCTACTTCTTTGCAACCCACTCCCATGGTGTGACGGGCGGTGTACAAGGCCCGGGAACGTATTCACCGTGGCATTCGGTCCACGATTACTAGCGATTCCGACTTCATGGAGTCAGTTGCAGACTCAATCGGACTACGACGCACTTTATGAGGTCGCTTGCTCTCGCGAGGTCGCTTCTCTTTGTAGCCATTGTAGCGCATTATTGTAGCCCTGGTCGTAGGGCCATGATGACTTGACGTCATCCCACCTTCCTCCAGTTTATCTTGGCAGTCTCGCTGAGTTCCAGCCGGACCGCTGGCAACAAGGATAAGAGTTTGCGCTCGTTGCGGGACTTAATAACATTTCACAACTTTGACTGGCGACAGCCATGCAACACCTGTCTCACGGTTTGAAGGGCATTCTCATCTCTGAAAACTTCCGTGGATGTCAAAGACCAGGTAGGTTCTTCGCGTTGCATCGAATTAAACCACATGCTCCACCGCTGTGCGAGACCCCGTCAATTCATCTGAGTTTTAACCTTGCGGCCGTACTCCCCAGGCGGTCGACTTAACGCGTTAGCTCCGGAAGCCACGCCTCAGGGCACAACCTCAAGTCGACATCGTTTACGGCGTGGACTACCAGGGTATCTAATCCTGTTTGCTCCCCCACGCTTTCGCACCCTGAGCGTCAGTCTTCGTCAGGGCCGCGCTTCGCCACCGGTATTCCTCAGATCTCTACGCATTTCACCGCTACACCTGATTCTACCCCCCCCTCTACGAAGCTCAGCTTGCCAGTATCAGATGCAGTTCCAGGTTGAGCCAGGGGATTTCTGACTTAACAAACCATACTACTGCGTGCGCTTGCTACGCCCAGTAATTCCGATTAACGCTTGCATACCCTCCACCGTATTACCGCGGCTGCTGGCACGGGTTAGCCGGTGCTTCTTCTGCGGGTAACGTCAATGAGCAGGTATTAACTTTACTCCCTTCCTCCCCGCTGAAAGTGCTACAACCCGAAGGCCTTCTTCATACACGCGGCATGGCTGCATCGGGCTTGCGCCATTGTTACCAATATTCCCCACTGCTGCTTGCCTCCCGTGGGAG
+
;9976:45170%71'*5/78<:.:42*-.38697676556591/228789)1,/(13)+,271,,/,1+225*024693(65:27;<-720/;3--0.97,./,1,*+2516653830146874.64)0:663,&/)*60/1:14274131)'$)*'&(*-220.-+''+,+:.71245958961),,,+21812142544,9+7+:110///3236///730*,(+'(*&'(*,.1838430'1.-.,00:/9743,$%$$&+'+4-,-/-(,%-(%*($%'(+4/.1::9673.47:94-,++)*()+..6689:)/.*(478<1:-0,+./:40..(,+8.1442342344,-4.5*%.37.8544103/91166--)1+000(%+.9*)01247.6.-+195.&%$.'),71158+,./25&#$&)./456343-+,6,'0$*.-0--10/.04315491:90.4)33227:645464030*.41,+-/./-16;:;,,*/-+)/03015.*+76::;<95544:4668818.9-;;9:6.)+548582)-2*+-*..4(#'$,04--*-05565483-0/.-9;10:2.2-+,1516-1011068..3680;4,*)--4250.*)(,(+11/0.))-$)-+105:3/(+2.-/0196:6728178:923441598,,)000899688&04//630/2523989:92:=:4671::6+,2.-,55/-2/39.()*,/8842343:<:679*5:6.63.&)6,979;78.0--.:;7705**,0./77899950;+.1:;///.//26+0,'4.6391.0300/034..'''%(,,+-.0:01:./3-.3%&546867914*(,608-&)*(%.248.07/,&'),0-2,-(+(,0'(('%#&$%*,/47//,0')%&)*34+(//1469.-)+/03847-7,)($##+*/.31''%',,-9269...20037722*(.(+((&&(6)*+*((,549<9970+)1),42120040/1),+'-(,7--%))*--0-58++466,57;../55382,,'('$%,3.;.++*,2/88<89<8.,('()01,65788:862/(01&74035+1244%&2+-2-.0.4.110643-(+'')&&)(''),,/9,,0%+((%
@2021f97f-4305-48bc-9e8a-f848d2c431c7 ch=373 read=194357 start_time=2019-12-13T17:31:20Z barcode=BC01 runid=2c9cf7bc05858273f10e7d7ec552fc0bd742dc3e
CCGGTTGCCTTGTTACGACTTCACCCCGGTCATGAATCATACCCGTGGTAAACGCCCTCCAAAGGTTAAGCTATCTACTTCTGGTACAACCCACTCCCATGGTGTGACGGGCGGTGTGTACAAGGCCGGTATTCACCATAACATTCTGATTTTACGTTAGCGATTCCGACTTCATGGAGTCGAGTTTACCGGGCTTTCAATCGGACTTAGACGTACTTTGTGAGATTCGCTCCAGCTCGCACTATCGCTTCCCTCTGTATACGCCATTGTAGCACGTGTGTAGCCCTACTCGTAAGGGCCATGATGCTCATCCCCACCTTCCTCGGTTTATCACCGGCAGTCTCCTTTGAGTTCCCGACCTAATCCGCTGGCAACAAAGGATAAGGGTTGCGCTCGTTGCGGGACTTAACCCAACATTTCACCTTACGAGCTGACGACCATGCAGCACCTGTCTCCAGGACTTTGAAGGCACCAATCCATCTCTGGAATGTTCTCCTGGATGTCAAGTAGGTAAGGTTCTTCGCGTTTATCAATTAAACCACATGCTCCACCGCTTGTGCGGGCCCCGTCAATTCATTTGAGTTTTAACCTTTGCGGCCGTACTTGAGCGGTCGATTTATCACGATTAGCTACGGGCGCCAAACTCAAGTTCAACTAAATCGACATCGTGCACAGCGTGGACTACCAGGGTATCTAATCTGTTTTGCTCCCCACGCTTTTCGCATGAGCGTCAGTACATTCCCAAGGGGCCTGCCTTCGCCTTCGGTATTCCTCCACATCTCTACGCATTTCACCGCTACGTGAATTCTACCCCTCCTAAAGTACTCTAGCGACCCGGTATGATATTCCCAGCAGGTTAAGCCCGGGGCTTTCACACCTCGCCAAGTCACCGCCCTGCGTGCCCTTTACGCCGGATTATTCCGATTAATAACGCTCGCACCCTCCGTATTACCGCGGCTGCTGCACTCCGTAGGAG
+
.,+()*%'*)/+-7)./3:;;8,998,&228799363124(87'(334039(2/1.12-4,6,.,2250-./087.+101/00621/2'61-(+,/:4.0556410171489090002/-,+*/,2,))&')6*'(&$%)(-34;5455286+(++'.*+/0248351,,,4-/980,.-1/./55((06*-&*)(*(/0-.175143214648)0099+-'&&%-*%'()+-+-/25/3148988*,232;734664784779<82:00,00..123:8822292-+,..*4+&.+02800,*,$%'(*/6.2,*/52900(++1.;:71108/3/.).,0101362)&(,3-6.((*&)2--/'(,44967799;)5,75+'+4../.0.02577:4/2:-.5/3.**,+.20/-5-)$%#$$&(*+32241.('+:1:9:541.04,355)*&&&($#)'#%')))((.&5+53+*+,+0046384378312()9<86232+()*,-541-122;9:;:6841;()*&.(+-/7104-)+/.3459126-0.4.00765.353('*,+5.9218<0,-1-<<2-22526,*/'(&('))'$#%$566:67/1/:-+++('%&0(/-0236,331,,+2:1/.179/068)'*%(--.,-...+*()##%&'+-.19;99779:/;3/1238655/.**09902534:4/).,00;;.022.+)-+/3773-702045/8.,+*/2()+*-053;538;.;9,1712736,/&&(../76514*-13<;216:676..)),2/908,+24/*(/'&)-'&*&++)*'),,..84(0.../*-,,/37.(('$/.2745/+6)16;633941.1/27//%'&*.,---36167*1997...:2-96//577(0):+-9973-.0-,*'&)++-26,.-26+,-1(+&*+*1*&,18780.,(($*.15..(*'((
@1542f719-e481-4cff-9707-a6c8656308b5 ch=342 read=93162 start_time=2019-12-13T17:31:15Z barcode=BC01 runid=2c9cf7bc05858273f10e7d7ec552fc0bd742dc3e
CTCCTACGGGAGGCAGCGGTAAAGGAATTTTCGGCAATGGAAACCCTGACCAGTAACGCCGCTGCGTGGAAGGAAAGAAGGTTTCAGATTCATAAGCTTCTGTTGCCAAAGGAAGAACGGGCAGCTTCACAGGAAATGGTAGCCGAGTGACAATTGCTGATAGAAAGCCACGGCTAACTACGTACCGGCAGCCGCGGTAATACGTAGGTGGCAAGCGTTATCCGGAATTATTGGGCGTAAAGGAGCAGGCGGCAGCAAAGAGTCTGTAGGTGAAAGCCTGAAGCAGCAGTAAACCATAGGAAACAGACAGCTAGGTGCAGGAAGGATCGTGGAATTCATGTAGTGAAATGCGTAGATATATGGAGGAACACCGGTGAAATGGCGAAGGCGACGATCTGGCCTGCAACTGACGCTCCAGTCGAAAGCGTAGAGGAGCAAATGGGATTAAGATACCTAGTAGTCCACGCCGTAAACATTAGTACTAAGTGTTGGATGTCAAAGTTCAGTGCTGCAGTTAACGCAATAAAGTACTCCGCCTGAGTAGTACGTTCATAAGAATGAAACTCAAAGGAATTGACGGGGAGCCCGCACAAGCAGTGGTATGTAGTTTAATTCGAAGCAACGCGAAGAACCTTACCGGAATCTTGACATACTCATAAAGGCTCCAGAGATGGAGAGATGGCTATATGAGATACAGGTGGTGCATGTTGTCGTCAGCTCGTGTCGTGAGATGTTAGGTTAAGTCCCATAACGAGCGCAGCCCTTATCGTTGAATTACCATCATTATTAAATTGGGGACTCTAGCGAGACTGCCAGTGACAAGCTGGAGGAAGGCAGGGGATGACGTGATAATCATCATGCCCCTTATGACCTGGGCTACACACGTGCTACAATGGATGGTGCAGAGGAAACCGAAGCCGCGAGGTGAAGCAAAACCCATAAAACCATTCTCGGATTCGGATTGTAGTCTGCAACTCGACTACATGAGTTGGAATTAGTAATCGCGAATCAGAATGCCACGAGTGAATACGTTCCCGGGCCTTATACACACCGCCCGCATCACACCATGGGAGTAGGTTGCAAAGAAGTAGGTAAGCAACTTATTCAGGGGGGGGGGCGCACCGCACATGATTCATGACTAGAGGTGAAGTCATGGCACCGATGAAAAAAAAAAGCCCGG
+
/123+/5282'*+***+(30.&%*)'*)4:5.096-:**')++143,')++-++,'(&*),*++)&*&()/+.08)&-++-/9)+'.(5'%%(+3$'&($%''&%((2.)-+46223/),++&%&$,%&(+/,19++0*+,-36-'((*45-'.&$&+$&0)'+./+./,,2)+(0.3133-.-7++)*(++,)++,*2+++400,/*)0,,,*)(.0:/.,(,0+./.,0:0:998/;2+*''(+643././.3141-'%)+.511&*(+,2:757;8+,*$&'&*%(*18'77550-',.+/(),1/,00*,.,&-+-3+1(3+48)1&-))/((&-*)&(&)-952,///035434/133.1.*4302+'*)()*(&(5/.-3-00569222/,+,1:4623/./-)'(*)0+,,.7%'*+)*.100&,+*./995*%()&2+0*+.6447)((000711*,*-/-17<32&()*)63555/*.-/43:7;574+2*))--.461/+-/1436341*+&&).2+',*/03)(./22/.//0556-05.&%(.*077-25,*/-+5+*)+-.0////'3*&*2:-,-1411(2&2545*+,,+%/0:.26494+1,&*2(.&%&.)()..*+*'3+((*#''.++-9986665//27.//0-6+++-..;:3-++(/.,++*)+.02+4.336+212153437854;245123*,*,.176785556136649%264:54-234)%$(0-')).**,(1.''.)/.'1*&'(2).38131(+*(.,14).0,47/36753+./()*,-95630///67;945553./.+/-3/-263)*1.,,)&%$')+&)',,,.),**(**+,//28,,2/.111-+%'(+(/0/2+/,,403,-+04,.&*'**&-('--*04.-+)+*---.%,/:51.+)()-58,13659516*/'/)0*5,1.,.1676&%*),**+/69844,*))',6*3,,0*)(+/5.-*,+-../0017/**&&)'&()++720203:372(./-+-(%)-.0.-.6,-73')*-0+-,3-*)')&)$+,),/3.-190'(+)*/.2/38+33,-/-*-/.)3350/.)+.()''$*,+)$&&),,1;53**%%'%)$&%+(0.--5.-'(%(*,*+,,+03896875.&-.,.,
@182bc762-b6e6-4f49-8407-c5dea757c4a2 ch=367 read=213273 start_time=2019-12-13T17:31:04Z barcode=BC01 runid=2c9cf7bc05858273f10e7d7ec552fc0bd742dc3e
CTCCTACGGGAGGCAGCAGAAGGGAATTTTCGGCAATGGGGAAACCTGACCGAGCAACGCCGCGTGAAGGAAAGAAGGTTTTCGGTTGCAGCTACTATTTATAAAAGGAAAACGGCAGCTACAGGAAATGGTAGCCAGTGACGGTACTTTATTAGAAACCACGGCTAACTACGTGCCAGCAGCCGCGGTAATACGTAGGTGGCAAGCGTTATCCAGGGTAATGGGCGTAAAGAGGAGCAGGCGGCAGCAAGGGTCTGTGGTGAAAGCCTGAAGCTTAACAGTAAGCCATATAGAAACCAGGCAGCTAGAGTGCAGGAGGATCGTGGAATTCCATGTGTAGCGGTGAAATGCGTAGATATGTGGAGGAACACCAGTGGCGAGGGCGACGATCTGGCCTGCAACTGGCGCTCAGCGTAAAGGGAGCAAGTAGGGATTGATACCCTGGTAGTCACGCCAGCAAGCGATGAGTACTAAGTGTTGGATGTCAAAGTTCAGTGCTGCAGTTAACGCAATAAGTACTCCGCCTGAGTACGTTCGCAGAATGAAACTCAAAGGAATTGACGGGGGCCCGCACAAGCGGTGGAGCGTGGTTTAATTCGAAGCAACGCGAAGAACCTTGCAGATGTTGACGTACTCATAAAGGCTCCAGGATGGAGATGGCTATATAGGATACAGGTGGTACATGGTTGTCGTCGCTCGTGTCGTGAGATGTTGGGTTAAGTCCCGCAGCAGGCATAGCCCTTATCGTTAGTTACCATCATTAAGTTGGGGACTCTGGCAAGGACTGCCAGTGACAAGCTGGAGGAAGGCGGGGATGACGTCAAATCATCGCACTTATGACCTGGGCTACACGTGCTACAATGGGGTGGTGCAGAGGAAGCCTTGAAGCCGCGAGGTGAAGCAAAACCCCATAAAACCATTCTCAGTTCGGATTGTAGTCTGCAACTCGACTACATGAAGTTGGAGATCGCTAGTAATCGCGAATCCAGCATGTCGCGGTGAATACGTTCTCAGGCCTTGGCCGCCCGTCACACCACGAGAGTTGATAACACCCAGAAGCCGGTGGCTAACCGCAAGGAAGGAGCTGTCTAAGGTGGGATTGATGATTGGGGTGAAGTCATAACAAGGGTAACCGG
+
,,4(($)&5,(.-1033.-.)+,().,032).'(2*+44.)$(*(7*''/*./.0.63248,.+*+,((*(*)%***./976,)./)'%&#$%$%)(,5+))/66+(,*)))&%+*&,-,'&'-,-4/-0('%(*2*-----'''((+*,),0.%/,(/-++0/--/-''()+-+3.----0553607.10/.45/7+6-.7103/1).++*7,%/'%**'-+662-(')*%'.+(*&&&'&1:3005/+180,)&%(*23.12/*+/))),$%&&'%(*1159/7:30-*%&'((*)-288/'-,,)+.0/0/5/+,+)27152010310,$%(.,+(...80,39--35624253441.1/,/)+8666902218,*(*-+),..//222040:/3+2,*(+'))((''%%%)'-)+1-)-051+-+-,)'2(%'*)47-+)*,+-+/*,,-(#$$+4&2.-/*')**5681001/:18296766131150-025999967795543430/04'-')*281051.&'+&&%+*)++(+&,()/96/03*2,-+3/50867-3;8/67,),,.34132745.&'((2,11;4198;8*.*()70533249+-21+,-(-'**.'0,*,1%2*025.*)&&&-*,2)%&0.2/-++,6.586666,%'*)(/116311*)+0346979655(31))-3799899956467846**+*7470.82)&/$.12240+-.'08.(,-0251:1011/14268/6/7-1-5/;<45544/-)')'&+0255373447675734552//-)&)+--84,03367599998.-)*%#%%&-./.-*28156567.-))*..13/3340/))%/,3/34,0'*'(,'(&&&')3+,450.%(*,,,3).19821,+*)*+685--05:226*,-5/-2-6--,55895505/--5/*/,./00-7-,/9.2+'*/,'(('//28775772909'),877766/.'+.-3986967:447&/20&'(&(-1(),+,/.)*'.+'**()')3+**'+')'0.*&&+().278453,'(+)*,03336+-((%'(+6631.0,218;7./.+*./3/7-152.(*0+++'*)+,))%+4,28:;8.
@dd9c7b66-a1bc-4fbd-a82a-77cba675fce8 ch=180 read=223922 start_time=2019-12-13T17:31:04Z barcode=BC01 runid=2c9cf7bc05858273f10e7d7ec552fc0bd742dc3e
TTGCTTATCGGTACTTCGTTCAGTTACGTATTGCTTTTCTGTTGGTGCTGATATTTGCTCCTACGGGGAGGCAGCAGTGGGAATATTGCACAATGGGCGCAAGCCTGATGCAACCATGCCACATGAAGAAGCCTTCCGGGTTGTAAAAAGTACTTTCAGCGGGGAGGAAGGGTAAAGTTAATACCTTTGCTCATTGACGTTACCCGCAGAAGAAACACCGGCTAACTCCGTGCCAGCAGCCGCGGCAATACGGAGGTGCAAGCGCGTTAATCAGGAATTACTGGGCGTAAAGCGCACGCGGGCGGTTTTGTTAAGTCCGAATCAATGAAATCCCCGGGCTCAACCTGGGAACTGCATCTGATACTGGCAAGCAGTCGTAGAGGGGTAAATTCCAGGTGTAGCGGTGAAATGCGTAGAGATCTGGAGGAATACCGGTGGCGAAACTGACCCCTGGACGAACTAACGCTCAGGTGCAGCGTGGGGAGCAAACAGGATTAAATGCCTGGTAGTCCACGCCGTAAACGATCATCGACTTGGAGGTTTGTGCGCAGGGCGTGGCTTCCGGAGCTAACACGTTAAGTCGACCGCCTGGGAATTACGGCCACGAGTTAAACTCAAATGAATTGATGGGGCCCGCACAAGCGGTGGAGCATGTGGTTTAATTCGATGCAACACCGAACCTTACCTGGTCTTGACATCCACGGAAGTTTTCAGAGATAGTGCCTTCGGGGAACCGTGAGACAGGTGCTGCATGGCTGTCGTCAGCTCGTGTTATTGAAATGTTAGGGTTAAAGAAGTCCACCCAGCAGAGCGCAACCCCGCCGCTTTGTTGCCAGCGGTCGGCCGGGAACTCAAAGGGGCTGCCAGTGATAAACTGGAGGAAGGTGGGGATGACGTCAAGTCATCGCGTACGACCAGGGCTACGTGCTACAATGGCGCATACAAAGAAAGCGACCTCGCGAGAACAAGCGGACCTCGCAAAGTGCGTCATGGTCCGGATTGGAGTCTGCAACTCGACTCCATGAAGTCGGAATCGCTAGTAATCGTGGATCAGAATGCCACGGTGAATACGTTCCCCGGGCCTTGTACACACCGCCCGTCACACACCATGGGAGTGGGTTGCAAAAGAAGTAGGTAGCTTAACCTTCGGGAGGGCGCTTACCACTTTGTGATTCATGACTGGGGTAGAAGTCGTAACAAAGGTAACCG
+
+%%$&%&(&$$*$*+804689&3-:122981:--,8:21991;/609;7000+-4)(*-0+*,1330+&*,/3/00+-.6)**)-,2,+)./967:67&6(6,16010623-)-///271-,-/2.+'*)'+11:2)5;74744/77/)%)(),67..00+.5('2*-(+&$&+:9+0.0-/008,601278526,,+*/--/4,).--/.&,($%&-0200,2.--464003-+-/-.14*)**(+5/3344-1/)''(-''+)+045:68()+'./2/13:<:85.8;4.12/+,(-)650,/,9;1(8*8,24/)(-42$($$&-0++478--2665:/718269,4*,644455655668,.)()-%(&'')(,*-(106)14*6,411/5:870././820.2/*(.**0/,*./..2/.50/5,02:57556-,442734&485,$,.26+%(')1,,+642).+.)(((*'')(0*)),8;.6538)0(-1*)(::--86548964545:77:;,1*&,(&+-../-000.00282)%%$$&$)14-532324,7+.+-,,-/8,)++004004457::55952,,(%(%(*092,&)&%/2432)'$#',2()'(**%$%%*-.-3+'(()4;58310-1')-01,,-41<:588:8//1-25.4$/&(+-+012.19,.9998:66898:+)+.,0,*077-6,*+,-.'$%&(,,**&+0*)$07267868817:944111454;66776680-.//:/61/8',++/17,,/2%0610408*&*,*+--&*+(,)+/10.0')+)+-,&"%'%)+,+)00/5844559+-*,5,6:2-1/3687*..-)*.)0100/--/1:;;::1/-*.-+/*(,,,0688:89952367.1-)('$#$&*.4+0-,)(**',//,++-/-,64.1,,,./5+&*)(()964345500,*+&,12145,+-))1%&0:61489851$+%040*3-+9+5*+,,0525150-../.33756-6,++826464,,++*112933)*05212*,.:99;4002865896794286+1)*186*-0./05/1,/5*40+(-.2.--+177982**))/1'-1(2+75*(**()*.3()%&&(,)*)071*8-)/50310.2*.4--33-+2268:60136:94::6,&&-'(+4&,%&'*3/.8/5/0&)
@0120e61d-8330-4279-87b3-b01ab2402502 ch=159 read=163772 start_time=2019-12-13T17:30:42Z barcode=BC01 runid=2c9cf7bc05858273f10e7d7ec552fc0bd742dc3e
CTCCTACGGGAGGCAGCAGTGAGAATATTGCACAATGGGCGCAAGCCTGATGCATGCCGCGTGTATGAAGAAGGCCTTCGAATTTGTAAAGTACTTTTCAGCGGGGAGGAAGGAGTAAAGTTAATACCTTTTGCTCTTGACGTTACCCGCAGAAAAACACCGGCTAACTCCGTGCAACCGGTAATACGGAGGTGCAAGCGTTAATCCGGAATTACTGGGTAAAGCGCAGGCGGTTTGTTAAGTCAGATGTGAAATCCCCGGGCTCAACCTGGGAACTGCATCTGATACTGGCAAGCGAGGTCTCGTAGAGGGGTAGAATTCCAGGTGTAGCGGTGAAATGCGTAGAGATCTGGAGGAATACCGGTGGCGAAGGCGGCCCCTGGACGAAGACTTGACGCTCAGGTGCAGCGTGGGGAGCAAGCAGGATTAGATACCCTGGTAGTCCACGCCGTAAACGATGTCGACTTGGAGGTTGTGCCCTTGAGGCGTGGCTTCCGGAGCTAACGCGTTAGGTGACCGCCTGCTGGGAGTACGGCCGCAAGGTTAAAACTCAAATGAATTGACGGGGGCCCGCACAAGCGGTGGAGCATGTGGTTTTATTCGATGCAACGCGAAGAACCTTACCTGGTCTTGACATCCACGGAAGTTTTCAGAGATGAAATGTGCCTTCGGGAACCGTGAGGCAGGTGCTGCATGGCTGTCGTCAGCTCGTGTTGTGAAATGTTGGGTTAAGTCCCGCAACGAGCGCAACCCTTATCCTTTGTTGCCAGCGGTCGGCCGGGAACTCAAAGGGAGATGCCAGTGATAAACTGGAGGAAGGTGGGGATGACGTCAAGTCATCATGGCCCTTGACCAGGGCTACGATACAATGGCGCATACAAAGAGAAGCATTACCTCGCGAGAGCAAGCGGACCTCGCCAAAGTGCGTCGTAGTCCGGATTGGAGTCTGCAACTCGACTCCATGAAGTCGGAATCGCTGGTAATCTCGTGGATCAGAATGCCACGGTGAATACGTTCCGGGCCTTGTACATACCGCCCGTCACACACCATGGGAGTGGGTTGCAAAAGAAGTAGGTAGCTTAACCTTCGGGAGGGCGCTTACCACTTTGTGATTCATGACTGGGGTGAAGTCGTAACAGGTAACCGG
+
+22-,/3/12)-3.0/1/00-*'(*)%4'(*..-8.*0,+,.5:4;<.-,(%''(:;89:9:7877780&)+)1/77;8,'&.+-,2/:5(+...7:.----2.8/+-/',*-&'(/;/*;,.+,-.,/02+-.5513014525//9422/+.0+*'(10,,).&())*,+,,,((%&$))).,--3-,+--12322775.7,7,.0-1.001-/01)&))**(*'-*,3+,-/6.(2,8,539,.2;9328;304-3+-169::755957<501..6655/%&)/1194:336-2/)*(+,334.1)&*+-'&%%))/.--+/:4414345:740:1-.97851/+.0433+(-,.944;<:;51/,')-*0..-394-.8956+0+*(+-)+,95667.1724+****32+3,'&-78%0/.3-/1++-/.48)+186*+-/.*,+044.6/(*.+/.368752400),/-7/3/41(&()',*,.87;6603,2//++)*&*)+,/.+'&%%&./-5-+(%(-.)(%(013:530430474;5736/16-:93325745530.3/*)/.+./237142768.---232121899+&*103/3479487.-4/,172313/39589750;///504*%)-/+/+-7;7//-,--**,)'*'0((*,,,.77126835/+)0.*)3/12533566322117566,-.-.3327;346058.-1:1467;8-,--,0,/65:02578:7,76)(5+34026//0:11<8990:+,),,-3:40./1906*+/*%'&&'02-..,.02;78783/13/0+*,&-02)54477470)))*3:5-,/,/70,*%(+2'*1/--*+****5271,%$',12--22(%&&)'%'%%%%*--636*))')-(2)*.;87:98.2-130./::886'+%'(+)--*3,2,+,-+$%(**/07//133634+-+**8,2/983**$)'%*//,),-.32637*)+10094+0-7885;53300-2((15313:04799834722:-/24..+-,46698;4,))-5527112;5(&)+&')+0/0'('&2)23479(60-1+*)&'''*22-*14++667985574/21-350))*0,-64468.0(3*39611)
@de3bb03a-6282-4253-a9bc-7927980c8c2f ch=305 read=196288 start_time=2019-12-13T17:30:32Z barcode=BC01 runid=2c9cf7bc05858273f10e7d7ec552fc0bd742dc3e
CCAGTTACCTTGTTGGCTTCACCCAATCATCAATCCCACGCCAGACGGCTCCTTCCAGCGCAGTTAGGCCACCGGCTTCCAGGTGGTATCAGCTCGTGGTGTGACGGGCGGGTGTCGCCACCGGGCAAGGGTATTGCGCGCTGATTTAAGATTCACTGGCACGCGTTCCCGGCTTCGTCAGGTGCGGGAGCTACGTCCAGGCTGAAGATGGTTTGCGCTGGGTTTTGCTTTACCTCAACGGCTTAGCTTCCCTCTGCCATCCATTGCTTAGCACGTGTAAGCCCAGGTCATAAAGGGCATGATGATTTGACATCATCCCCGCCAGCTATCAACGAAAATCACTGGCAGTCTCGCTAAAGTCAGCAATGATAGTAACTAACAATAAAGTTGCACTCATTGCAGGACTCCTTAACATCTCACGACACGAGCTGACGACAACCATGCACCACCTGTATCTCGCCTGTCTATCTCCATCTCTGGGCCTTTACCAGAGTAAAATATCAGGACCTGGTAAGATTCTTGCTGATGCTTCAAAGATTAAACCACATGCTCCACCGCTGCGCGGGCCCATCGAATTCTTTGAGTTTCATTCACGCAGACGTACTACTCAGGCAGATGCTTATTGCGTTAACGGCGCACAAAGCACGACATCCAGCGCCCATTACTCATCGTTTACGGCGTGGACTACTGGGTATCTAATCCTATTTTACGCTTTCAGGACTGGTAATCAGTTGCAGGCCGGATCGTCGCCTTCGCCACTGGTGTTCATCCGTATATCTACGTTTACCGCTACGCAGGGGTCCCGATCCTCCTCACTCTGGCTGCCTGGTTTCTGTAAACTTACCAGAGTTAAACTGGGCTTTCACCACAGACCTTGCTGCCGCCTGCTCCCCTCTTTACGCTTATTAATTCCGGATAACACCCGCCTACGTATTACCGCGGCTGCGGCGTAGTTAGCCGTGGCTTCAATAAAGTACCGTCATCAGCTACCGACACCTGGCGCCGGTTATTACGCTTTACCAACGGAGTTTGATCCGAAAACCTTCTTCGCCGCGGCGTTATCGTCAGGGGTTTCCCATTGCCGAAAGTCCCTGCTGCTGCCTCCCGTAG
+
/+%')'&-(3*%)$%$'(,%$&&%++3435547061)%+%&%&)*)$+,02..2*%%%''*&/.2*/46:*--+(&(**)(-1-)(/)*+,&***()(.30./12/422*(&(%&##'&&-*))%$$$'($%%-/&%%%%%%(%.-&$#&$+%&$(&&%%#$%%&)),1)-()&%$$%&%,)+'*%-''&))&*'()*%*))('%&'((&()./((&&%+.*,52)'(*-($(''*($(','&&%%)*-.3-)+'%,1.73,)-/,''%$(*&))*(&(''11)&'(,/(*'*(')*((./032.38/*())*55:;07,%&$$&*,.0-+(*'(*0-+)&()(%$(),-.3*)*//-)))&#&&1)'',%./133465/4/+3/'*'+'(%'*,&.2(&%/-/--&%'),2/74/'('(*#'#$&()-.212*'01-+/''$('00,.1,+--/,&*&)*)$%#*&*,-04-.1)*+*-+-/23,$/,*'$(',,,($')&'',)+,'%'*,(&'-0*/('&#%$+&)*1/)+'$(1*2872/'++,*-,++&'&)*$&%%%&*)-*&&'&%+)5)'$%$%$++45/.033),'/+023+1,0-**++,.02')**((%$&*'%$%)))%'&()')%&()%%&((+'/135,+-/-,+&&,)(+-0/46/48.')&*))+*02/0$)&'%%(*/./16371*%(%$"$'(*-640(.0,-')&#%')2-0/4*-)/510')+-*(*,%&#(%()66*('()&%*,&''/+$*-0630'#(&(,)(..)),&+),$),)))+,*(+,6-,,&#'#&%*#%'-,*1,(*.06)'''''(%%&$#'%))++/.26+-((('&&())'),,0-035-*+'+2126++(&&&),1/-((,1-*,*'%#(&'+(140-102,)%*'-+&#-,-(.,/*-.'),)*,400*)&&%%($(0-,,3,,.))&%))(0+1(-&(&-+,.,(((&+**&.+*(&#%%('+)(*+*%%#%$##&%&+)%$%$(#*(+&&*)%$)*/&&'))*('*)).2.()'%&'%'&(,(-,,)0%---*'11183.39/3,(+*'%(++''&())*('()(-4,,-22
@10f0c80b-3197-411d-8a04-a934992e2833 ch=269 read=103268 start_time=2019-12-13T17:30:21Z barcode=BC01 runid=2c9cf7bc05858273f10e7d7ec552fc0bd742dc3e
TTCATTGCTTCGTTCAGTTACGTATTGCTGTTTGTTAAGTCAGATGTAGAAATCCCCGGGCTCAACCTGAGACTGCATCTGATACTGTAAGCGAGTCTCGTAGAATTCAGGTGTAGCGGTGAAATGCGCGTAGGATCTGGAGGAATACCGGTAGGCGAGCGGCCCCTGGACGAAGACGGCAGCTCAGGTGCGAAAGCGTGGGGAGCAAACGGGATTAGATACCCTGGTAGTCCACGCCGTAAAGCGATGTCGACTTGAGTTTATTGCCCTTGGGCGTGGCTGGAGCTAACGCGTTAAGTCGACCGCCTGGGAGGTACGGCCGCAGGTTAAAGGCACAAATGGTGACGGGGGGCCCGCACAGAAGCGGTGGGCATGTGGTTTGAATTCGATGCAACGCGAAGAACCTTACCTGATCTTGACATCCACGGAAGTTTTCAGAGATGAGAATGTGCCTTCGGAACCGTGAGACAGGTGCTGCGCTGGCTGTCGTCGAAATGGTATTTGTGAAATGTTGGGTTAAAGTCCGCAACGAGCGCAACCCTTATCCTTTGTTGCCAGCGGTCGGCCGGGGAACTCCGAGGGAGCTGCCAGTGATAAACTGGAGGAAGGTGGGGATGACGTCAAAAGTCATCATGGCCCGCCCACGACCAGGGCTACACGTGCTACAATGGCGCATACAAAGCGACCTCGCGAGCAAGCGGACCTCATAAAGTGCGTCGTAGTCCCGGTTAAGGTCTGCAACTCGACTCCATGAAGTCGGAATCGCTAATAATCGTGGATCAGAATGCCACGGTAGATACGTTCCCGGGCCTTGTACACACCGCCCGTCACACCATGGGAGTAGGTTGCAAAAGAAGTGAAGTAGCTTAACCTTCCGGGAGGTGCTTACCGCACAGCGATTCATGACTGGGGTGAAGTCGTAACAAGGTAACCGG
+
&.$%)(%+66424:2/*9))*67.5--.83.26*,452035234:72*)02*-402*%045794/7321./256222230//0,4//-+&$%(()-/37640&)'(-*+-52/,'))'-3+*()'')*),81,.--/470.1,07249818/()))'('''(863)).408+,-,+6-.,'*+/:**,)+,)***(),47:;1--239-4(95*,4/027319**+3*(*0.(,547846+9/&0/1414100../,),+6-$,'(36&&'*.((.&/)()*-+,2'(,.'*&'*4/1588675,,,')0,(('(*3'414/3*('),*00%(($&*-5.0+)*(/+.588...)(/-1)%(&)*2006321384428270&,*,;-.///1858773261224705./1($$+)(/+117983.0+/(.)+5;96+****96601:337678112(3*15:/6,,.-5(./4770/,'#&'('-099886(/)*+&*'#,6(*.33972/534:87379,-081+,2%1()000.0(10**,*15-29.-5;2181/26;16+031,47*.6234&%')+(%&5589;./+**,7<;774.+-()),20-350-57699731/,'(($)'&#'++.:-&-)&$((./7&34,+21/*,))-21-217409:89880524-+.277;9:630.+*-2,..;20765.0/40*,6849988989/.-&+1./-.2245924200/1+014878.7--,1,20105,/)%&&+)./799821/..(2,142-.220((6769679/4/.647170/--/,.,4455;7001/1-396874/')*'1326///79,%()&((&(%'*$%$$4*76590,-95.1+*().*,18/1+*(++((4;57-++*)./,(*--4,-.4448558)5,6;9:79
@3b2d5f43-4cf3-4b43-a747-d2178b5d51f8 ch=235 read=128043 start_time=2019-12-13T17:30:18Z barcode=BC01 runid=2c9cf7bc05858273f10e7d7ec552fc0bd742dc3e
CCGGTTACTGTTACGACTTCACCCAGTCACGAATCACAAAGTGTGCGCGCCACTCGAAGGTTAAGCTACCTGCGCTTCTTTGCAACCCACTCCCATGGTGTGACGGGCGGTGTGTTACAAGGCCCAGGAACGTGATACCGTGGCATTCTGATCCACGATTGCGATTCCGACTTCATGGAGTCGAGTTGCAGACTCAATCCGGACTACGACGCACTTTATGAGTCCGCTTTGCTCTCGCGAGGTCGCTTCTCTTTGTATGCGCCATTGTAGCGCGTGTGTGGCCCTGGTCGTAAGACCATGATGACTTGTCATCCCACCTTCCTCCAGTTTATCACTGGCAGTCTCCTTTGAGTTCAGCCGGACCGCTGGCAACAAAGGATAAGGGTTGCGCTCGTTGCGGGACTTAACCCAACATTTCACAACACGAGCTGACGACAGCCATGCAGCACCTGTCTCACGGTTCCCGAAAGGCACATTCTCATCTCTGAAAACTTCCGTGGATGTCAAGACCAGGTAAGGTTCTTCGCGTTGCATCGAATTAAACCATGCTCCACCGCTTGGGCCAAATCATTCCATTTGAGTTTTAACCTTACGGCCAGTACTCCCAGGCAGTCGGAAACTTAACGCGTTAGCTCCGGAAGCCACGCCTCAAAGGGCACAACCTCAAGTCGACATCGTTTACGGCGTGGACTGCAGGGTATCTAATCCTGTTTGCTCCCCACGCTTTCGCACCTGAGCGTCAGTCTTCGTCCCGGGGGCCGCCTTCGCCACCGGTATTCCTCAGATCTCGCATTTCACCGCTACACCTGGAATTCTACCCCTCTACGAGACTCCAAGCTTGCCAGTATCAGATGCAGTACCCAGGTTGGGCGGGGATTTCACGTCTGACCAACAAACCGCCGTGCGCTTGCTGCATGAAGTAATTCCGATTAACGCTTACCCTCCGTATTACCGCGGCTGCTGGCACGGGTTAGCCGGTGCTTCTTCTGCGGGTAACGTCAATGAGCAAAGGTATTAACTGCTCCTTCCTCCCCGCTGAAGTACTTTACAACCCGAAGGCCTTCTTCATACACGCATGAAATGCATCAGGCTTGCGCCCATTTGTGCAATATTCCCCACTGCTGCTCCCGTAGGAG
+
7/64470*(()0-/01229125:2,0411000651/1...&-&(%$'()+.'((0&''),1451)+,,/,%$('+3,-5;:-64/5;/',-4;925;:;;989:1570/5--,+-'()-*,/3:'&56120/0)+-*-7/856235<966776.'()/,6,--02:4000/--0057,')*2++41;01*,.252-2//)5/4874487814-//80//0,31370/0/-+/0637/+'$($(*3138234281(**--65:<186.,-*)(*)(),-,/228+-07::342*)%4.&,+,--0*&%)',)-98/),7-;7651//1296,-.896:662577784385..296-$),,6876877928202329,-4.31'-4618..+//4244121993/4-1),+)+-.2/82-((//-'**'+,../59786699787.-,--::877776176;:84/((-,&1++)'(-32+,-5654/..165.16/3498;9979:52478:65862/051899;++*+.3.--01,(.-.2<7793146753263,*'(')'&'$')*+*+12/(.8612198:).'&$('$*.,0.'%-*,,4:/.*5,%524%,''((+,103783851)..0'5..3.28.0/.604,7'2/-+,./84837-)()+58757775;812/;3337-732.003(%1)*-*-5,,7--39*),/587,*.+,0:..3403:44/1544,%')*6;621-.'.7:5*--,4:9<;:;;355*---/:2.,0*-343-.(-+5.*,*355994/./5/30202314/76/,1334544110/1)4+../5-/955679979::99.+1)0.*'0050.+56(/0.'/6,+&**33-,*+&).78:;7<.2/,+3/.+0('())-)+''$$(486<68834110...10.78884,.240;/0:9:0<1108,8*(#&(*.*3-*-.,0))*2-88<88880+1+/75344*500/6437)280.11)***(*+.0,3,%)-17,-/2-.+*)'(-/-(,+-.4/-.3/44;9<99<994.1+/('$&&$%$'&**/;021*+.&+1/94'(.(',+009010,5::2%)+)*(&)+-;+,227(+*
@dbe5702b-d42e-4049-82c9-791750ac8393 ch=478 read=99467 start_time=2019-12-13T17:29:42Z barcode=BC01 runid=2c9cf7bc05858273f10e7d7ec552fc0bd742dc3e
CCGGATTACCCGCTTCACCCAGTCATCGGCCGCACCGTGGCAAGCGCCCTCGAAGGTTAAGCTGCTTCTGGTGCAACAAACTCCCATGGTGTGACGGGCGGTGTGTACAAGGCCGGGAACGTATTCACCACCCAGCAATGCTGATTACTAGCGTTCCGACTTCATGGAGTCGAGAGTTGCAGACTCCAATCGGACTGAGATAGGGTTTCTGGGATTGGCTTACCGTCGCCGGCGCATCCTGTCCCTACCGTTGTAGTACGTGTGTAGCCCGGCGTAAGGGCCATGATGACTTGACGTCATCCCACCTTCCTCAGTTTGTCACCGGCGGTCATCATAGAGTTCCCACCATTACGTGCTGGCAACTAAGGACAAAGGGTTGCGCTCGTTGCGGGACCAACAGCATCTCACGACACGAGCTGACGACAGCCATGCAGCACCTGTGTTCGAGTTCCCGAAGGCACCAATCCATCTCTGGAAAGTTCTCGACATGTCAAGGCCAGGTAAAGGTTCTTCGCGTTGCATCGAATTAAACCACATGCTCCACCGCTTGTGCGGGCCCCGTCGTTGTTTGGTTCAGTCTTGCGTATGCTCCCCAGGCGGCGAACTTACCGCGTTGGCTTCGATACTGCGTGCCAAATTGCACCCAACATCAGTTCGCATCGTTTAGGGCGTGGACTCTGGAGTATCTAATCCTGTTTATACACGCTTTCGTGCTGCACTCAGTGTCAGTGTTGGTCCGGGTAGCTGCCTTCGCCATGGATGTTCCTCTAATCTCTACGCATTTCACTGCTACGCAGGAATTCCGCTACCCTCTACCACACTCTAGTCGTCAGTATCCACTGCAGTTCCAGGTTGAGCCAGGGCTTTCACAACGGACTTAAACGACCACCTACGCGCTTTGCGCCCAGTAATTCCGAGTAACGCTTGCACCCTTCGTATTACCGCGGCTGCTGGCACGAAGTTGGCGGTCTTTGGGTACCGTCATCCCCAGCCAGGTATTAGCCGGCTGGTTCTTTCCCAACAAAGGGCTTTACTGGCGAAGGCCTTCTTCACCCACGCGGTATGGCTGGATCAGGCTTGCCCATTGTCCAATATTTTACTGCTCCCGTAG
+
8)++%/)%)'&%#%11/141),/48;70966&.,.536()()0&*,5;902+-0.41:5.%)&'*584/0.-+*+0,.:;442;6*0238412364;:95712354-7330142&,/(6..798<946:(.'&'-769;:70...)13.....3<853/2263334'')*++/)(3/911/44507'5*46*2*.-/+/03*26,//1+1172+3,/-./*%./.41(.,-4-&*&'&'%"%(4*&$'&%,1()),2054585/4//.3*%'&,../.88941.,-.,-.-0117899:0333+086<9536%0/;2/3888;3;314,)$(+&)'(-.80:9*,57/31',)/11545103.*,).,43-4()++-4-0.11145;43189.3+,+&%()*//*+(-0'/)1026/////2)3/13:294987656:4450580.-.2;36)'.),,*,2..9/1457765348.75,0:73524579034456978&0--47,,6.9::<98885:35369)+'-*185-9.+.*%,,7;2//()/*+,'01827;:4,,.'.'$&'&%*.61-/212-*)'%%&%+*2::.026-*+++02-3--7;6755:2/+'.,++.*(7+/5:54757+8+,.(-*(-1/345&*)6+0757;87:7./9;:-,6,*+.%&),'&++///1:7*+,/0;-,**+'*&(1565.-)($%%"%'()(,/4867977;45-5+(021/0188:99;:9:<99;;::689553403:74432242321:4.)*((*/.1)2*+&0(7.5-,.1/27331-,/4030122/0/997.8)*,13:6255692:9080,*+,2/.+2)',34+*'))/00,43430207;;876:;369,*+%)++-4/(-.12-**,26504+**-.166*)'&'*00:5.7.*()-**1005-5122705+($(%'/)+0.0,*(/(*36380.+1907:3828;3.*./%)(.$*1+,-4,1,-+025)+4+*3++,247*/37/+-*#%&((-)*1,1.;9;76;0*.-*%)'-(.+007;7997./8247+,)(,;902100/*.,.'0.)&'+('('-8*,4/1
@a62f729f-12f8-4b31-879c-5a8dac7e7117 ch=348 read=114972 start_time=2019-12-13T17:29:19Z barcode=BC01 runid=2c9cf7bc05858273f10e7d7ec552fc0bd742dc3e
TTGGTATGCGCCCCGTTCAGTTCCACGTATTATAGTGTAGAAGAAGTTGTCGAGGTATCTTTTGTAATGCTTTCTGTTGGGTACTGAAGCCTCCTGCAGGAGGCAGCAGTGAGAATGTGTGCACAATGGAAACAGAGCCTGATGCAGCCATGCCGCGTGTATGAAAGAAGGCCCAGCCAGGTTCAAAGTGCTTTCAGCGGGAGGGAAGGAGTAAAGGATTTAATACCTTTGCTCGTGGCATTACCCGCAGAAGAAACACCAGCTAACTCGTGCCAGCATGCTTGAAGTAATGGAGGGTACAAGCTGATCTGGAATTACAGGCATCTAAAGCGCACCCAGGCAGTTTCATTAAGTCAGATGTAGAATCCCAGGCTCAACCTAGAGACTGCATCCCCAAATGCTGGCAGAAGCAGAGTCTCATGAGAGGTAGAATTCCAAGGTGCTTGGCGAGGTAGAATGCATTAGAGATCTGGGAGGAATACCACCAGTGGCAGAGAGCCCAGCCCCTGGACAGACAGCGCTCCAGGTGCAGAAAGCGTGGGGCAAACAGGATTAAGATACCTGAAGTGAGTCCACGCCGTAAACGATGTCGACTTAAGGTTGTACCCTTAGAGGCGTGGCTTCCCGGAGCTAACAGTCAGCCGCCTGAGAATGCAGCCGCAAGGTAAAAGAGCTCAAGATGAATTGGCAGGGGCCCGCACAGGCAGTGGAGCATGTATAAGTTTTAATTCGATGCAGCACTTGAAGGGCTACCTGGTCTGTATCCACAGAGGAAGTTTCCAGGGCTGAGGGAATGTAGCAGCCGGAACCCATGCGAGACAAGGTGCATGGCTGTATCATCCAGCTCGTGTTGTGAAATGTTGGAACCCATTCCGCAGCAGGCACAACCCCTTATCCTTGTGCAGCAGTCCGGCCCAGGAACTCAAAGGGAGACTGCCAGTGATAGAGCTGGAGGAAGACAGGGGGGATGGCAATCAGAGTCATCATGGCCCACTTGACCAGGGCTGCCACGTGCTACAATGGCGCATACAAAGGCAGCCTCCCGCGAGGAGCAAACAGATCATAAAGTGCATCGTAGTCCGGATTAGATCCTGCAACTCAGCTCCTTAAGAATCCAGAATCGCCTTCAGTAATCGTGGATCAGAATGCACCACGAGTAGATACGTTCAGGCCTTGCACCGCCCATCACACCATGGGAGTGGGTTGCAAAAGAGGTAGAGTAAGCTTAGCTGGGAGGCGCTTACCACTTTGTGATTCATGGCTAAGGTAAGTCATAACAAGGTAACGG
+
$"&*,,.+)$'(+('+;5/&1.,'$%#)$0&%)&',')%%*('*(',,*+-%$,*,-98197/+*)'&$&(+**3*0+,**)&/(*&%$)*,/4-*-,+&#*(')++'2.%$'+/-+1%-&&')0350%+'%-*&'')2((&)+/-,-0/1/82%'))+-//,1/(%,*--11+)+,2%.)''%)0-))%(,.+,*('%,-(,1+*/+-%))26+))',1*'('&.*24.)343)*+(*%+)'//+$(*((-(,2+*+1,*)-*-+**/'*(*'%%(&)&%%$$&$%(/'''(&*-&%$(')'&#%%(&%)-++5++))-(&%'(&*1/-,(*&+')',*()'-4+)(),2)*+,389926-(,+(.2*&%$#%&('')*&&%%*50-//-0()&566.-,+)%$(')*%*+*')*,00*/&%&'**-,**+.*:*-&/*.)%)%*)+*'*'))''%&&'%(%%(%**77557,*4/,8-*/)(1-(,.3*('%'&'&(&&'(/83'(070.&&'($%&')+/'())(*.%%','''.',(('++7/6'77+/)&%(*.'16,*''(*%'(+45--)*,)*.79/0,+%-+--0/0-(,*'+)+&'('*)&)#,)(&+)-+*-,,(++')+((#&##%&&&).+/,)'(&&),'*,,02&'('*(',03('(%*+*-*$()+'()&(*)%'06-06)(0./,%*+(-143&-++/,.+-+'(*:97-0-0(%$**43$/'(')(('&(&&&(+1,*(*''%#$*-+(((+'(+%%&*:+/')-/&+)*&20(0:60+&&&%&0+'**-3,%((&%&%/-/0,''&%''',64421-1-&*,&(*444++'2-*()*-+2.6/*.$+)%$&&',+%)-/4-*%&%()%/43',.,0/'))%($%#$$&*,2/,1-62)++.-.9:17/),*(*-.010,/(+-./.))*+,00',+*,),*+*1-+(+-+/&+((*,/(('))-/,*./.48*)+.))%+)+,*-()%''())-'+(&+-**+,*)..--//2/'1)&(+603(*&''%,)((-.5+,$&&)*)+/76100/*/1(2*,/3&3*/20&')*41+(1(+)..&'(,-%%%)((,,,0+,)()()$&$'('(%,-4,/')*0212/,-1/))%,.+.+,**,/20),&-1-/)0,*4*%&,--'.-)&*($'',3-,+1,&('&)+-5%/'13)'(.3./+*))*)&&&&&%$%&.)'+**+,-.*,.((.1+(.,-00.))++-*0+.-**)&''$)*2017+.,+%$&,
@d2a1196d-80b7-4f8c-ab0a-5fc82bf1f149 ch=231 read=134560 start_time=2019-12-13T17:28:57Z barcode=BC01 runid=2c9cf7bc05858273f10e7d7ec552fc0bd742dc3e
CCGGATTTACCTTGTTGCGACTTCTTTAATCAGCTGACCCTACAGCTTCGGCCCGCTGCCTCATTGCAGTTAGCTCACGGACTTCGGGTGTGCAACTCTCATGGTGTGACGGGCGGTGTGTATGAAGACCGGGAACGTATTCACCGCGACATTTCTGATTCGCGATTACTAGTAGCTCCAACTACCATGTAGGCGAGTTTCGGCCTACAATCGAACTGGACTGGTTTTTTTAAAGTTTGGCTCCACCTCCGCAGTGTGCATCTCTCTGCCTGCCAGCCATTTATAGCGTATTATGGCCCTACATAGGGGCATGATGGTTGGCAATCATCCCCACCTTCCTCATAGTTAACCCAGGCGATCTCGCCTGAGTCCTCCAACTTAATGGTAATGCTTCTTTGACAAGGTTGCTCGTTGCGGGATAACTTAACATCTCGACACGAGCTGGCGACAGCCATACCACCTGTCGCCTTGTCCCGAGATTTCCTCGATTAAAGGTAATGCAAGGGATGTCAAATTAAGTAAGGTTCTTCGCGTTGCCAGATTAAAACCACATGCTCCCTTTCTTGTGCGGGTCACAATCAATTCGGGTTTTAATCTGCTGCGACCATGCTCCCCAGGCGGAATGCTTAATGCGTTAGCGGCAGCGCGGAGGTGTTGAAACCCCACCTAGTATTCATCATTTACGGCGTGGACTACCAGAATTATCAATCCTGTTTGCTCCCCACGCTTTCGAGCCCTCCAGCGCCAGTTACAGTCCAGAGGAGTCGCTATTACGCCACTGGGTATTCTTCCTAATCTCTGCACGCATTTCACCCGCTTCACTGGGAATTCCACTCCTCCTCTCCTGCACTCTAGATAACCAGTTTGGAATGCAGCACCCAAGTTGAGCCAGACCATCCCCGCCAATGCATCCGCCTGCGCTTCCTTTGCGCCCGAGTAAATCCGGATAACGCTCGCCACCTGCACGTATTACCGCGGCTGCTGACACGTAGTTAGCCAATGGCTTCCTCCTTGGTACCGTCATTATCTTCCCCAAAGACAGGCTTTTACGATCCGAAACCTTCATCCTCCGCTGGCGTTGCTGCGTCAGGGTTTCCCCCATTGTGCCAATATTCCCCACTGCTCCGTGGG
+
2.+'&/40-1170$53(+,*-.6'&)''3,,&'''($*/-*&.*$(&'(,+/2,,265611,'-'(*(++7-++01-/3/-.4,-)++))*&)(&**.,.121/)+-58:5;96/.()*(&&%&&))+-4'8-7./7879<9068,156732925)),9-,+,./03-.03,-.)0.1',%*%%+2)0*+,0856204;5-+61,((+-;76'(((&&)22715.,.082..9/-092.4/20/*.2.-($'%*0%-(*+423/.--.-,+)*(()27047,&%&(610'+,'*(-32(%(&),.)33*(()*/21(/*,&.')064,035**/3/763.0#(%+.--%.'(()(&'(+.080,-()(&)26,1+1((*(1+3-0/*&*%%&'#$$%++7..*3)*((&2/3:25-:72%''((&*'&)*0-.&()*.(%()'-'./120258/-%/0+27/0..'))+4.014,'%'%-0/*0+0/,3-2/,+/-,411276,96033577+&)''&'),1*31<97:3/0//-*&%%()+21:6+/+)*()(((8-),5)*-1-0.3&56*,$&*-*,.00()%%$/,*&)0-.-+)-)*//:8))%''.56-(04459391.&&$3*75710,&*(,2.(2/'-*+&)'(*/1+,+')-,*'+-,'-/38<:9::73:8+,)0/1489642,*++(*',)**(+0(*'').6+*-/2780).,-.;82&'*0-&'-'()/01<8829/1-1.4'&()*&&(*/*)$%+&#&'-3&./06--%0'(6,7.()3**.++&+%+,--4;:2+-/'&*3+0/10.-(,)//')&)*./..4///./--,+--0+*)001(12/24;1,.-72.1000(/20//-3.)%,5.%($$)**+)0)&+-*.+'((+99//61*-)'%&-++/($((-0*&%&'*-7/-)113.4+-,35;8::--/%$'$&+,-,-(,/+3081-++6*,-*-+/154/&))''')*0,.8/23/')(.+)).7354-6.+-46099:,13*))))-,*24,&'(,,20.+/3/.4.27485-')'$$'+).13;*)&&%%*6,5721:1.89:2+).)-*/'2*2272624.,/+*+(*5+-&)'
