# Supplementary material for: De novo species identification using 16S rRNA gene nanopore sequencing
Source: PeerJ. 2020 Oct 21;8:e10029. doi: 10.7717/peerj.10029 (PMC7585375; doi:10.7717/peerj.10029)
Supplement: Supplemental Information 3 [file peerj-08-10029-s003.zip › pass_fastq_runid_2c9cf7bc05858273f10e7d7ec552fc0bd742dc3e_474.fastq]

@e92dbd91-8fe8-4f54-babb-7b8e5a661830 ch=469 read=89345 start_time=2019-12-13T17:28:23Z barcode=BC01 runid=2c9cf7bc05858273f10e7d7ec552fc0bd742dc3e
CGGTTACCTTGTTACGGCTTCACCCCAGTGAATCACAAAGTGGTAGCGCCCTCCCGAGTTAAGCTACCTAAACTTCTTTTGCAGCCTCTACCATGGTGCTGACGGGCGGTGTACAAGGCCGGGAACATTACTCACCGTGGCATTCTGATCCACGATTACTAGCGATTCCGACTTCATGGAGTCGAGTTGCAGACTCCAATCGGACTACGACGCACTTTATGAGGTCGCTTGCTCTCCATGAGGCCGCTTCTCTTTGTATGCGCCATTGTAGCACGTGTAATAGCCAGCCCTGGTCGTAAAGGGCCATGATGACTTGACGTCATCCCACCTTCCTCAGTTTATCACTGGCAGTCTTCTTTGAGTTCAGCCGGACCGCTGGCAACAAAGGATAAGAGGTTGCGCTCGTTGTGGGACTTAGCAACATTCACAACACACGAGCTGACGACAGCCACGGCACCTGTCACGGTTCCCGAAGGCGCATTCTCATCTCTGAAAACTTCCGTGGATGTCAGAGACCAGGTAAAGGTTCTTCGCGTTGCATCGGAATTAAAACCACATGCTCCACCCGCTGGCGGGCCCCGTCGAGATTCATTTTGAGTTTTAACCTTGCGGCCGTACTCCCCAGGCAGTCGACTTAACGCGTTAGCTCGGAAGCCACGCCTCCAAGGGCACAACCTCCAGAATTGACATCGTTTTACAGCGTGGACTGCAGGAATTATCTAATCCTGTTTGCTCCCCGCTTTCGCACCTGAGCGTCAGTCTTCGTCCAGGGGCCGCCTTCGCCACCGGTATTCCTCCGAATCTCTACGCATTTCACCGCTACACCTGGAATTCCTACCCCCCTCCTACGAGAGACTCAAGCATGATATCAGATGCAGTCCGGTTGACCCAGGGATTTCACATCTGACTTAACAAACCGCCTGCGTGCGCTTACCGCCCAGTAATTCCGTTAGCGCACGCCTCCGTATTACCGCGGCTGCTGGCGCGAGTTAGCCAGTGCTTCTTCTGCGGGTAACGTCAATGAGCAAAGGTATTAGCGCTCCCTTCCTCCCGCTGAAAGTGCTTTACAACCCGAAGGCCTTCTTCATACGCGGCATGGCTGCATCGGAGCTGCGCCACGACCGTGCAATATTCCCCACTGCCTCCACCGTAGG
+
()+48579/9.-4/-1-,,6-*.//'&&'%&(*+++0820.2-.,(()+/').((*(*+.0,*,*')%&&'%&,+72;;1../&1-,-$$&*+/0:92&'(+7/::40(%%$$%(&)%%&',4373'3'),:767:0027102:7//0678000/52-*,))+./8;6:416684&(*'%'(+(',2-',%%2507'0'*3*2++/%()*.*,--2::0,,*-)),&(0...231./%%((++-0,,%)*+-.;6+-+.)**/2,7,(&)*--./0.*+%'%(('%&20,+3::94.6.'/679;22/)-*)*+--1589::36:7&(3*:6878357<9777653+)'*+.06;6175+'+/-5&)*10;6993564:03,-47)/+2324,*./+4./0545406,.,77-.***%+'*,068,-2/-/*+&(()1302*)(*-6,1,*,,-,,,//%,-(+)259286+**)*)%((/,-,.08753.-.35/,197:889515796)&')-::116576+/60975;4122.4../26'(%&(*17;/81,-.223327+11(((%+'()4-554+,...-'(:,0-,15/+128;;+433223209191',+-0+47.)2::2440/.*.-//..0'+*,+216*1-2%/2,,*/717'7/,43,+/3844.6),('%(&)347892:54,(+&/./.530/3(/%((,+./011315363011;1&%(01/(')+:71.1258+++/.7:9/.001;:6-8))598.65-.(,/.,06443),)*,:6+*-/($2-2222'-'**/8:64774662403.*)&&,2/1((*64:56./0/.$/&'))-./4731&,,,(()*-9267827531-(,0-3-,,3+'+('#5/)(+-//3*)*&$%3*87;;:<69:79930/0*),($(-(--*(()&)'5/('+%$'))*&(#)'*-7+/-/1.23.-/.+/3:96.-(+'%'+()*20-2/(*1.3496567-*0,19:797171119:87*-.*)')%(,%+,27*2+2*+.:0-372/54(+),-0.*.-/14))-,07225:2172-*+,),*7///798822101(0$%%*),.77%'''&$'+-./;2221356*%'$&*)-21%&%+-/6-
@77cbbf9e-9a97-4a63-88aa-bb2a94122de9 ch=186 read=91503 start_time=2019-12-13T17:28:12Z barcode=BC01 runid=2c9cf7bc05858273f10e7d7ec552fc0bd742dc3e
TTGACGCTTCGTTCGGTGCGGCCATTTTGCTGGTGCTGAAGACGTGGTGTCTGCTGTGTTAACCTGCGCCGCATTCGCTCTATCTTCCGGTTACACCTTGATGCGACTTCACCCCGGTCATGAATCACAAAGTGGTAAGCGCCCTCCCGAAAGAGTTAAGCTACCTACTTCTTTGCAGCCCTCTACGCGTTTGGCGGCGGGCGGTGTGCAAGGCCGGGGCATTATTCACCATGGCATTCTGATCACGATTACTAGCGATTCCGGCTTCGTAGGTCGGTTGCGAACTCAATCCGGACTACGACGCGCTTTATGAGGTCGCTTATACTCGCGAGGTCGCTTCTCTTTGTATGCGCCATTGCGTGTGTAGCCCTGGTCGTGGGCCATGACTTGACGTCATCCCCACCTTCCTCCAGTTTATCACTGGCGGTCTCGCGGTTCCCGGCCGGACCGCTGGCAACAAAGGATAAGGGTTGCGCTCGTTGCGGGACTTAACCCAACATTTCACAACACGAGCTGACGACAGCCATACGCGCACCTGTCTCTGATTCCCGAGGCTGTTCTCCTGAAAACTTCCGTGGATGTCAAGACCAGGTAAGGTTCTTCGCGTTGCATCGAATTAAACCACATGCTCCACCGCTTGTGCGGGCCCCATCAATTCATTTGAGTTTTAACCTTGCGGCCGTACTCCCCAGGCGGTCGACTTAACGCGTTAACTCCGGAAGCCGCCTCAGGGCACAACTCCAAGTCATCGTTTACGTGGACTACCAGAATTATCCATCCTGTTTGCTCCCACGCTTTCGCACCTGACGTCAGTCTTCGTCCGGGGAGACGCGCTGCGCGATGACCTCCAGGTCTGCGACTGCCCTTTACAGATTCTACCCCCCCCTCTGAGACTCAAGCTTGCCAGTATCGGTGGATTTAGGTTGAGCCCGGGGATTTCACATCTGACAACAAACCGCCTGCGTGCGCTTTACGCCCAGTATTGATTAACGCTTGCACCCTCAGGGCTTATTACCGCGGCTGCTGGCACGGGTTAGCCAGTGCTTCTTCTGCGGTGGCGATCAATGAGCAAAGGTATTAACTTTACTCCTTCCTCCCCGCTGAAAGTACTTTACAACCCGAAGGCCTTCTTCATACATGACGCTGCGGGCTTGCGCCCGACGATACGTATTCCCCTGCTGCCTCCCGTAGGAG
+
$#'$&%'(.&.*42**,+)+,1./262-446977678)/)*%(**-)+)-''$%)(*&(0(8*6-$&&''$&)*.),/433247:;543.3.**-.0//,&($$(*13971754,%13103338766778+/,/678668397-).)'(++&&%$1,0(+-33:;85558+56+')'(,)&'&%&(&&&$%&')&*/,.4450(&%&&2115855.50+.+5,,8<1//7111...355.-)(+**./57,,-,,1119/5+.)/080)0(-&(*1180)0**7236*:06,42371-.0/2(-&,08<780*36/.++2.*((,/324/&,,.1034;4412;+&'(+-6779.''''%)'**%&(.6.-160106(4+26.*+*%')+,:99::/;44+/3788445062309;+++12033/(/0-,-#$&**513,*1.2513826763833287:+809824+5,3.11-.7147;445882,,.1/-/(/,8-8:++00/81/0442443454,4146957)3++).+17510))($&'04-8+(&'''$(--)***,,+/.*,.8094665////92./2.,'*''$$**2;79<855458,0025,,-2-;;0;9-/.2/00/((4--,))()+0+0)/**%')1&3*5-0396..)7<<.5:58570((')(11345/7;,+298/:00.0.10140/.-+1,+*,0*6/)0%&&$)202.5,++%&&$'(*(2)*(''-.-87/*.-)*10153571&.&4.4-0,')1'++.64./3093,..23:74+,,7534.236624767<:864.)/4/%*%+&(&($&)+,//0.(((&)*&)$'&$&'$#$'%,-%()&#&%%+-***)0293955.0)'%'(329,'*+-33-/9&1045/&&$'$$*+)$',*523238.*.//&.+)*+-.142+*)(606:10*(0+00003010*0+'(1+51(&'*)%%(*/907//-2.+-135422*+)%$))+24*-1+-,2/02:822-&'),*//-+24%59678979;99972.)((**(+..81105/2;--+/'+6.+./85--.381:7550;91*560,/.**(.,12+,0328/**1+0/-.:19<:61'.&((**),-/,'41./9//+64-&&$'%(#(&)*,+023.,+-')+2-08//3/5+&%
@47262360-d005-4ad5-9e61-f83d54f99286 ch=164 read=161728 start_time=2019-12-13T17:27:51Z barcode=BC01 runid=2c9cf7bc05858273f10e7d7ec552fc0bd742dc3e
CCCGGTTACCTTGGTACGACTTCACCCCAGTCATGAATCACAAAGTGTAGCGCCACTCCCGAAGGGATTAAGCTACCTGCTTCTTTTTGCAACCCACTCCCATGGTGTGACGGGCGGTGTGTACAAGGCCCAGGAACGTATTCACCGTGGCATTCTGATCCGATTACTAGCGATTCCGACTTCATGGAGTCGAGTTGCAGACTCAATCCGGACTACGACGCACTTTATGAGGTCCGCTTGCTCTCGCCGAGGTCGCTTCTCTTTGGTATGCGCCATTGTAGCACGTGTAGCCCTGGTCGTAAGGGCCATGATGACTTGACGTCCCCACCTTCCTCCAGTTTATCACTGGCAGTCTCCTTTGAGTTCCAGCCGGACCGCTGGCAGCAAAGGATAGAGGTTGCGCTCGTTATTGCAGGACTTAACCAGCATTTCACAACACGAGCTGACGACAGCCATGCAGCGCCTGTCTCACGGTTCCCGAAGGCACATTCTCATCTCTGAAAACTTCCGTATGGATTGTCCAAGACCAGGTAAGGTCCTTCGCGTTGCATCGAATTAAACCACATGCTCCACCGCTTGTGCGGGCCCCCGTCAATTCATTTGAGTTTAACCTTGCGGCCGTATTCCCCAGGCGGTCGACTTAACGTTAGCTCGGAAGCCACGCCTCAAGGGCACAACCTCCAAGTCGACATCGTTTGGCGTGGACTACCAGGGTATCTAATCCTGTTTTGCTCCCACGCTTTTCACTTTCGACGTCAGTCTTCGTCAGGGCCGCCTTCGCCACCGGTATTCCTCCAGATCTCTACGCATTTCACCGCTGCACCTGGAATTCTACCCCTCTACGAGACTCCAGAAACGCCGGTATCAGATGCAGTTTAGGTTAGGCCAGGGGATTTCATCTGGCTTAACAAACCGCCTGCGTGCGCTTACGTAGTAATTCGGTTAACGCTTGCACCCTCCGTATTACCGCGGCTGCTGCTGGCGCAGGTTAGCCGGTGCTTCTTCTGCGGGTAACGTCAATGAGCAAAGGTATTAACTTTGCCAGCCTTCCTCCCGCTGAAAGTGCTTTACAACCCGAAGGCCTTCATACGCGGCGTGAAACGCATCGGAAAACTGCGCCCATTGTGCAATATTCCCCTGCTGCCTCCATTAGGAG
+
63(272://.+-+)1126,54:21/562*-.85887;42+-0/,**,)&),+/*.0+22*((,%*.)6*9+/027781&(*-+-76.-/0770</$&(/81+.:94410478:9/3...603544,4257,%4-4**(*')-%(,,++200.:87+,-12)*%*-///(12123;230/229/%),-)*+,2489;9:,-1113/:513-5,.--.3670,**.6//9865222-(*.,+,--5532,)%(()*344;47.88..)*/651/4422:-+*-,+0...+'(*.139::534/)/696:543440..-100/(+,05,//32531003101;4,0-+,*++)/0236;8+9;557::54%3464:8857767902%02:+1/74)'$0*60././01/7/%/()+'680.(**+'--&032:,,--4*.*,+-778856770..403:76-,,(-4026702'**-.:17.(.))&-+,,1:1373770/,&(0+')'')))/%'+/.4''(/'6+88581-*)*(*+4696;75770://.00'$&,'/5410,.--,--66-/5-3.9./.5-/(+-.60),57:9<:16;-+-0799,7/%&()(*)&,,004640-)'3894:9871358701/)-6(+,4)0*/(,435564481+181+(,/25:0:&)(+,0300+/0428,-*+-679./0-3;681++*,//4;6542,558*+,02;8,///.79.-((,-.%))024477988<9468(.6308/2;9<9331,/001008<9805+,,446698787885<82.2.--,&*&+-64-4+5-74*7710045)620100.4'+&,('*018/9789:+..0-.,.-0,*386:-12//&(-'-%78)-)()1/%+.,/1.+)-*535:78::::.-,1*$)&%#$$'++16,91<2:2./4.,.//864:92462:23:6727/,'((*0/40,)/**2/70//3%3,,,:-::=:996,.40195448/(-('554;*0**&-&'&&,-($%'%%(,,442+46,)577/34+,/.4:8).-*.3/+),-/1833/..*,('&*(%,+())'%&)+9*2(*,*)5),-39/,18-0/016345171/('(*/,-,)/.%,))/,*%
@0702b22d-c791-4926-bdfe-d4363ba6e976 ch=409 read=75588 start_time=2019-12-13T17:27:50Z barcode=BC01 runid=2c9cf7bc05858273f10e7d7ec552fc0bd742dc3e
CCGGTTACCTTGTTACGACTTCACTTATCGCTGACCTACCTTCGTACTTTCCTCCTTGCGGTTAGCGCTCACGGACTTCGAATTGCCAACTCTCATGGTGTGACGGGCGGTGTGTACAAAGACCGGGAACGTATTCACCGCAACATTCTCGTTCGCGATTACTGAAGCTCCAGCTTCGTAGGCGAGTTTCAGCCACAATCCGAACTGAGACTGGTTTTAAAGTTTGTCACCTCACGGTATTGCATCTCTGTACCAGCCATTGCAGCATTGGCCTCGGGCATGATGATTTGACAATATCCCACCTTCCTCCTGGACAGCCCAGGCAGTCTCGCTTAAGTCCTCAACTTAATGGTGGCCAACTTAACACGACAAGTTTGCGCTGTTCGTTTTATCTCACGACGACTGACGACAACCATGCACCACCTGTCACCTTGATACCGAGGATTTCCTCGGTCAAAATGCGTCAGGTCTCAGTCAGGTAAGATTCTTCGCGTTGCTTCGGGTAAACCACATGCTCCGCTACTTGTGCGGTCGATCAATTCCTTTTGAGTTTTAATCTTGCGACCGTACTCCCCAGGCGAATGCCAATGCGTTAGCGGCGGCACCGGTGTTGAAACCCACCCTATTCATCGTTTGCGGCGTGGACTACAGGGTATCTAATCTGTTTGCTCCAGCTTTCGAGCCTCAGCGTCGGTTACAGTCCAGAAGGTCGCCTTCGCCACTGGGTGTTCCTCTAATCTCTACGCATTTCACCGCCACTAGAATTCCACTCTCCTCTCCTGCCTCTAGATAACCGGTTTTGGAACGCAGGATTGAGCCGGGTATTTCACTCTACTAAATGTCCATTTTACGCTCGCTTTACGCCCAGTAAATCCGGATAACGCTCGCCACCTACGTATTACCGCGGCTGCTGGCACGTAGTTAGCCGTGGCCCTCTCCTTGAATGCCGTCATTATCTTCCCCAGAACAGAGCTTTACGATCCGAAAACCTTCATCACTCGCGGCGTTGCTGCATCGGGGTTTCCCCGATTGTGCAATATTCCTGCCTCCGTAGAACGTATCAGCACCAACAGAAGGTTAACACAAAAGACTTTTTATTCTTTCTTCAGCACCAGCAAACGCACGGCA
+
304.5-,33/8/.3)*.04684&'$#&&*')&%&)*'&-0153/,(+*1*,''(-/,**,+05&10/331135922371)$$((.582.+0+./05789754461784356332/%0/7-02/7-:6442)**4<4352/1453230,'%()-.-.0&2'$&$#&&$&'.-,,.5:8*4')///)-,98,,')($&(4,-.+.1,(*(%''-).+;;+572+3,'$$$#()(.-,1,,%*''(/-..-.-0'.6+.7;408(,$$$#'%%#%$%$*./,/0.021).)%&%&$&'%++.+).15:1-.)*''*/--'13,,.66345432')*,--*+/912-5*++0-/(/,((%#-&'*&2,-'),./51,*53,-.+*'(*'''('%%&0,,$%(--)*+*))')45162;1544,261/1,,.-')&%%'(**,')(*(%,1'2+*)(&()+)(''&%$%&$-*+)''$$%$%(*).'(%5064;3.1200-.10459876;51*))*62002')*--,3.//-&)&&$$$&(/,3040.46,-&'398*2/,,5+,5487402)*-18:/)1896/70%0)+0300229*.--31*))'(%))(*-/*+50.6+'++%$$''&,*+$-.)%)+-*''++*//,,**'$-%'('*.,.243;/.00.,%%'-1-+*'&)(,)(%((-)/()%'*,--:('',(%'((&(*,51666'()(-++-.94100.2&()/,,'.&,+)/++-0<*5.(')'+(0*3(*'+--1/(*/.*,*&)(*+-+/17311)&.999+1'-%&$')*.(7,.-.//'-')'(+93*$&'&&')+/*(#')+$%&)&%&')02&))41-.3750)114:31104602,02-22218;--6+123724415902/40310102-*-.0+,2,&&35180(')&%(-/%&&(&(+%296:5(2*)+::+9;8+/'&++*(()((./*+(()(/)+12..008101)%'((&+,5072<//-..+*,,99-.:+254+'%,$%&))-&'(-('%$$%&'/-&$$((*,%')+5*),-,/00../22)/,/8/2/0021((%**,,*'%*-*+36/2<;-62113&*/25(($'#'$$$$
@1a8a04ae-f85e-478f-90ae-d0d71a5dca51 ch=433 read=185171 start_time=2019-12-13T17:27:41Z barcode=BC01 runid=2c9cf7bc05858273f10e7d7ec552fc0bd742dc3e
CTCCTACGGGAGACGGCAGTGGGAATATTGCACAATGGAAACAGGAAGCCTGATGCGAAAGCCATGCCGCGTGTAGAAGAGCCTTCGGGTTGTAAAAGTACTTTCGGCAGGAGGAAGGGAGGTAAAGAAGTTAATACCTTTGCTCATTGACGTTACCCGCAGAAGAAGCACCAGCTAACTCCGTGCCAGCGAAAGCCGCGGTAATACGGAGTGCAAGCGTTAATCAGGAATTACTGGGCGTAAAGCGCAGGCAGTTTTGATAAGTCAGATGTGAAATCCCCGGGCTCAACCTGAGACTGCATCTGATACTATGAGTCGTAAGGGGTAGAATTCCAGGTGTAGCGGTGAAATGCGTAGAGATCTGGAGGAGGAATACCGGTGGCGAAGAGCAGCCCCCCTGGACAGACGACGCTCAGGTGCAGCGTGGAGAACAGAGCAGAGTTAAGATACCGCAGTAGTCCACGCCGTAAACGATATCGACGGAGGTTGTGCCGCTTGAGGCGTGGCTTCCGGGCCTAGCGCGTTAAGTCGACCGCCGCAGAGTACAGCCGCAAGGTTAAAGCCAAATGAATTGACGGAGGGCCCGCACAGAAGCGGTGGAGCATGTGGTTTAATTCCGATGCAGCGCGAAGAACCTTACCTGGTCTTGACATCCACAGAACTTTCCAGAAGTAGTTGAATTACCTCCAGGAACTGTGAGACAGGTGCTGCATGGCTGTCGTCAGCTCGTGTTGTTGTGAAATGTTGGTTAAGAAGTCCCGCAGCGACGCAACCCGCTTATCGCTGTTGCCAGCAGTCCCGGCAGAACTCAAAGGAGACTGCCAGTGATAAACTGGGAAGGTGGGATGACGTCAGATCATCGCCGAAGCGCCGACCAGGGCTACACGTGCTACAATGGCGCGTACAGAAGCCCGACCTCCCCGCGAAGGACAAAGCGGACCTCATAAAAGTGCGTCATCGGGTTAGAGTCTGCAACTCGACTCCATGAAGTCAGGAATCGCTAGTAATCGTGGATCCAGAATGCCACGGTAGAATACCGTTGAGCCTTGTACACACCGCCCATCCCTCACACCATGGGAGTGGGTTGCAAAAGAGAGTAGGTAAGCAACCTTCGGGAGGCGCTTACCACTTTGTGATTCGCGAGGCTGGGAGGTGAAGTCGTAACAAAGGTAACCGG
+
').2114)0-(&$-.3.*(**0+(,+)3*))-./+//,-*&&%(&&$'*1-/072-''()',-47-4,*,533/(%)(%$&-/-62'6-3.')/19*,00./82)'+)$5/'(,**),(%'&&*0+%*)).202-/1/4:.,66/&-'*'1%1,'+4('(,),.'*+&)0540/++*0+-.3*.,15+,+&(+*'*,.*'%',3/23,*&&&%')+).-./0.,.+)'*(--/039;7534794)*&'&(4811;;;+('.)-(,0.2474-*,3.,,33***,,0.*&-()&&'---,.,,-,+..*(&%&((.//.03++*/+*,,5-4-3,(0),&&%))/40&)./+/5871..,,/1-4/-4)'.-*22.88/45273...(%()%+.26/80*,2-+&()*)&*-2474992/-*)*,+,(''+&1)$,%+-*%'-.,'&(.-10+.*''$$24-%)'250.1945/)-+0.(%&)-')*08-2137&(+--(**()1/7/1-2))3/0++-'++.,-604+,7-.28-3-%(*'&&'')%0/5.+)--2.7-1+%+(&*+*)1.41647-3*+,(./*'+)--(*()-,1-/4)-.&+'+.47<;0003.*)*,,7--/..0//*)/,*.('.)&%'''%%&%+02/''))-.1*19,++*),,(*%))-'$%))'-442.'3738763010132*,(/)-.004040008885675566767042*,,)*-,51-.2:10)-''&*()-/,&#($'(*$'$),'39/(+./046&&*'.3,0:233&26-1)(%&''',+1757,,(&+.-13'*+-.-.0185220*(*,-++)1-446//0.--(&+,2;<662(+*(+()(')+-)466,+**'*+,$$'$%%'-$'&)+0....(,(&')&')-0/1*4)&*+*))'''',0'./5426324+474-1277,88534*.(,/%&&')*:9998877455733)),%&''(&*),0,3*.*,-04955243221-*),*-+,1(&*)0/)*+-/,-'*+4,,,5+0+*+,-*+,18.93)%)/3-*1+-+/32824,**+37/'((.'26(&&(')(,-4,+'#&*0,/.52*76),32,+0+)/+%)-.,))),3/0'-++)1+7.41-+3--,4//024.,//6**'-(0,717
@140cf734-070a-4185-b766-d9482a3dd9c3 ch=272 read=15185 start_time=2019-12-13T17:26:52Z barcode=BC01 runid=2c9cf7bc05858273f10e7d7ec552fc0bd742dc3e
CAGGAGGCAGCAGTGGGGAAATATTGCACAATGGGGCGCAAAGCCTGATGCAACCATGCCGCGTGTAGTGCTTCAAGTTTGGCAAAGTACTTTCGGCGGGGAGGAAGGGTAAAGTTAATACCCAACTGCTCATTGACGTTACCTGAAGAAGCACCGGCTAACTCCGTGCCAGCTTTAGCCGCGGTAATACGGAGAGGTGGCGTTAATCAGGAATTACTGGGCGTACCAAAGCGCACGCAGGCAGTTTTGTTAAGTCAGATGTGAAATCCCGGGCTCAACCTGGGAACTGCATCTGATACTGGCAAACTTGAGTCTCGTAGGGGTAGAATTCAGGTGAAATGCGTAGAGATCTGGAGAATACCGGTGGCGAAAGAGCGGCCCCTGGACGAAAGACTGACGCTCAGGTGCAGCGTGGGCAACAGGATTAGATACCCTGGTAGTCCACGCCGTAAACGATGTCGACTTGGAGGTTGTGCCTTGAGGCGTGGCTTCCCGGAGCTAACGCGTTAAGTCGACCGCCTGGGGAGTACGGCCTGGGTTAAAACTCAAATGAATTGACGGGGGCCCACGGTGGAGCATGTGGTTTAATTCGATGCCGCGAAGAACCTTACCTGGTCTTGACATCCACGGAAGTTTTCAGAATGGTACCTTCGGGAACCGTGAGACGGGTGCTGCATGGCTGTCGTCTCGGCTCGTGTTGTGAAATGTTGGGTTAAGTCCGCAACGAGCGCAACCCTGTCGCTTTGTTGCCAGCGGTCGACCGGGAACTCCAAGGAGACTGCCAGTGATAAACTGGAGGAAGGTGGGGATGACGTCAAAGTCATCATGGCCCGCCCACGACCAGGGCCACGTGCTACAATGGCGCATACAAAGAGAAGCGACCTCACGAGCAGAGCGGACCTCATAAAGTGCGTCGTAGTCGGATTAGGTCTGCAACTCGGCTCCATGAAGTCGGAATCGCTAGTATCGTGGATCAGAATGCCACGGTGAATACGTTCCCGGGCCTTGTACACACCGCCCGTCACACCATGGGAGTGGGTTGCAAAAAGTAGGTAGCTTAACCTTCGGGGAGGGCGCTTACCGCACGATTCATGACTGGGGTGA
+
(%-)&&(*,-/%22334+*,,+-330..0.90,*)&%%&))+(*3322412++),+/-9:554.+&$&$$'0)12*-*.)(%#()''*')+04++40(.7-*-2/+.5+*,66/2/6)*(-)%,,,0/14636642578:07/$%).&**'(,.25/--242654353820))$%%)*00-0(.--8/./45-,%+&(&&())114()&)(0629365;748))'*&/42++*./123/023-30;;.,6/6,/0*&''().)+1,(090*21565500'''(',-0-..,-12.-23243613:2+/1..03345571..4//2+---/4&(+%&).+*-::95***,-78;.-)&*./999;8/3,)'**&'(+-/43+&'/5064.6,(*-)*-543+*'&*05+***&&+,)&0*4.77.7/.*--)26*,57313440+,,009:9:51.&((..1223431.,2.8/40/'%*++.5/,-,2,-01)'*+((1179665+7+9+34667:;37;:9;;*&(')-,.54,+,4-71;7,0128<10./-1.,-./5;:0060*+-7880--.274299:;:27.3**&('***,,/,(*,*.,0./92:;;:0/,,)(985./-2/2-.8<841,&)'(&'%/63::5<:4:81372+)+3$),145/*&')/-./7744*)&((-*/224021**)+2-*)*2.;232374,6,(*012&'((#%'/+9.+*.-,-.47.2:.21'+*-/-/-(/,(('+,-05'-+,-+/+2224:.22.-/0878698*((')23*/35,56646551+)$+..1::6856/61)**()-/35;/4(%$%'),-/14-31<200+'&%*-238(&)&,+&'(%%%,+&*)+%(&)),628213//,-,41049:::9'*$++5%-%3''(/211(%&&)**+&++00+-/12-+1,2.00.+))$%)*+.099;997++.97788476:6346456625,'&*-(+'&)+,1878-:785:21355645:68130'()+14261418;50*--4..-&'$$/),-08420.)&03.71.31.5/')$&)./:6676577567-*'+
@c02eaf35-0e14-47f0-a203-544c2b73966c ch=198 read=149113 start_time=2019-12-13T17:26:39Z barcode=BC01 runid=2c9cf7bc05858273f10e7d7ec552fc0bd742dc3e
CCGGTTACCTTGTTACGACTTCACCCCAGTCATGAATCCTAGAAGTGGTAAGCGCCCTCCCGAAGGTTAAGCTACCTACTTCTTTTGCAACCCCTCCCCATGGTGTGACGGGCGGTGTGTTACAGGCCCAGGAACGTATTCACCGTGACGCATTCTGATCCACGATTACTAGCGATTCCGACTTCGTAAGGTCGAGTTGCAGACTCAATCCGGACTACGACGCGCTTTATGAGGTCCGCTTGCTCTCGCGGTCATGGCTATATCAACCGCCATTTGTAGCACGTGTAGCCCTGGTCATGGGCCTTGATATTGACGTCATCCCCACCTTCCTCCAGTTTATCACTGGCAGTCTCGCTGAGTTCCCAGCCGGATACCGCTGGCAACAAGGTAAAGGGTTGCGCTCGTTGCGGAACAGCAACATTTCACAACACGAGGCTGACGACAGCCATGCGGCACCTGTCTCACGGTTCCCGAAGGCACATTCTCATCTCTGAAACTTCCGTGGATGTCAAGACCAGGTAAGGTTCTTCGCGTTGCATCGAATTAAACCACATGCTCCACCGCTTGTGCGGGCCCCGTCAATTCATTTGAGTTTTAACCTTGTGCATTACTCCCCAGGCGGTCGACTTAACGCGTTAGCTCCGGAAGCCACGCATCAAGGGCACAACCTCCAAGTCGACATCGTTTACGGCGTGGACTACCAGAATTATCTAATCCTGTTTGCTCCCCACGCTTTCCGCGCCCTGAGCGTCAGTCTTCGTCAGGGGCCGCCTTCGCCACCGGTATTCCTCAGATCTCTACGCATTTTCACGCTACACCTGGAATTCTACCCCTCTACGAGACTCAAGCATGAGTATCGGAGTGCAGTTCCCAGGTTGGGCCAGTTTCCACAGCCAACAAAACACCTGCGTGCGCTGCGCCCAGTAATTCCGATTATGCACCCCTCCGTATTACCGCGGCTGCTGGCGCAGGTTAGCCGGTGCTTCTTCTGCGGAGGTAACGTCAATGAGCAAAGGTGGCTTTACCCTTCCTCTCCGCTGAAAGTACTTTACAGCCAGGAGCCTTCTTCATACACGCGGCATGGCTGCATCCGGGCTTGCGCCCATTGTGCAATATTCCCCACTGCTGCCTCCCGTAGG
+
,--+05.1103..8&0//78;760898(//11463;06..-.+-(,+4161-..5<8.8/**/4042478-145:;5668;.899+/00./;6**/00*(--0-10123696648002*00)+((,,6)(0.3/04756:3./-)++&-,0.189222772++)*.4.-.+-.02:<8:747774++,..2255367;45//665.4..151701/342./,+'*-5<785/22,/*),02/-./+.+)*++(%%%&(*-++('&%''+-6-83)(,(--,.0.,''(-3.&+032$)&*)-&'('&,()--/187990:66+12558+,+1-/17<5//1/6535*&(),3:/.0//28/:/&%'/-/+()(*/23/://0))1(((&(7-*/-.2,3*,.45/:...-'((')63,5/19+*)*.&+(,-)))667689772.*+++,6+/..3/324-)+(*07:<59.*).+1,,.+-72/018755*%'*('*.9:899:2,(&#*(*649/7/-0-101;88<835+*5//-37,--0/1;46,,-*212358569.0/3-0.0+32-341,238:9<944821030<</2:1)(%&&%((1**+319;-,212-311.-)++2-0/0-/0+)/0/,0/+1%+/*.'*$+./-09-+,,9:4:090)35541&/24674<.,,5872607,/2.55,-'(-,226-/1-/212098),,589-23/1.90/*%&(-.&%&)3760/-/047;8578,+7:50:45:596348008*5223:6735-.0204,(')*-,255+1-312423*/+*(+()/9,,+14//,8/.-'%2,257)-'*())'&).:8'+('*,0/35;2:2.1607-,+7($('04/-''%#)&/-937,*-$.73555631'''%((+-())/.:/;87/,//&'$&%*4.**8728235(3:780:1107750-%)',110,.20372.03349441223.&&&,'0*12-2.--65737*.,+'%&*++'-34.76,-.)0,')-,,.*&)%&&)&$$$&1,'*+'$$(+0/6::3611)..009511/401.1--,+&+&%$%%))/5.(15+1+1-:221-352..1-++,+12,38,,801+
@f8d2354d-d506-4dd7-896f-3cbb98f64c51 ch=468 read=94885 start_time=2019-12-13T17:26:29Z barcode=BC01 runid=2c9cf7bc05858273f10e7d7ec552fc0bd742dc3e
CCGGTTTACCTTGCGGCACCACCCCGGTCGCCGGATCACCGAACATTGGCGTATCGGGATTAAGCTACCTACTGGCACGCAGCCCACTCCATGGTGCTGACGGGCGGTGGTAATACAGGGCCGGAACGTATTCACCGTGGCATTCTGATCCACGATTACTAGCGATTCGACTACGCTGGGTCAGGTTACCAGACTCAATCCGGACTACGACGCACTTTGCCAGAGGTCCGCTTGCTCTCATGAGGTCGCTTCTCTTTGTATGCGCCATTGTAGCAGCGCATTATTGGCCACCGGTGTAAAGGGCCGGCGGCTGACGTCATCACATTCCTCCAGTTTACATCACTTTAGCGGTCTCCTTTGGAGTTCCCAGCCGGACCGCTGTAGCAAAGGGATAAAGGAAGGTTGCCTCGTTGCGGGATAGCAACATTTCGCAACACGAGCTGACGGCAGCCATGCAGGCACTATCTCCACGGTTCGAAGGCACATTCTCATCTCTGAAACCCGTGGATGTCAAGACCCAGGTAGGTTCTTCGTTGCATCCGAATTAAACGCATACCGCTGTGCGGGCTTCAATTCATTTTGAGTTTTAACCTTGCGGCCAGCCTCCCCGGGCGGTCGATAACGATTAGCTCCGGAAGCCACGCAAGGGCACAACCTCCAAGTCGACATCGTTTACGGCGTGGACTACCAGAATTATCATCCTGTCTGCTCACGCTTTCCTTTTAAGGCGTCAGTCGCTACGATCCGGGGCCGCCTTCATACCGGTGACTATCAGATCTCTGCGCATTCACCGCGCTACACCTGAATTCTACCTCTACGAGGACTCAGAAACGCCCGTATCGTTGCAGTTCCCAGGTTGAGCCGGGGATTTCCATCGGCTTAACAAATTGCCTGCGTGCTGCACGCCCCAGTAATTCGATTAACCTTGCGCCCTCGTAATACCGCGGCTGCTGGCTTTGAGTTAGCCAGTGCTTCTTCTGCGGAGGTAACGTCAATGAGCAAAGTGTGCTTTACTCCCTTCCTCCCCGCTGGTACTTTACCAGCCGAGGCCTTCTTCATACGCGGCGCGCCAGGCTTGCGCCCATTGTGCAATATTCCCTGCTGCCTCCCGCGTAGGAGCAATATCAGCGCCGGAAGGTTAACGAAGACACCGACAACTTTGCTTTGGCGCAGCAATGCAGCCAGCCCGCA
+
/+'1,2$'+(-(%'+%(#'(%+*+(&**'&'%*),()&(%&%%%$%)*.*%''*/$01+-.00-00/69225545,(+'''&+2+)-+3(&(*.,.17223.37,,-'&%'(((%&&&*/(/'/),,*++18.)*,-/-6/.05/,,-1:-,*)+4,013*0/1-3/-*(&&%($&',-()+&()(0#&&%').)1):15/*0.**$%*),(*$',/,'%$%'&/3-//)&(-*)*))(#$((*+..-0424512;402683344;448.+&)('**&($)%$%$%&.+&)%*'*))+2)(*'+((&&-+),*+,278723)-')-,2..,+/.6+('--+'(&,&$(+'+)$',//4600(,27/1*%(4/243--%$'%#&')+-))-)0088+++&)),+1&(&')3/8./,81/)*(,+++,35,*$(*.1/3'%---3322*322842)&(%%('%&&$0/542+..6732%%')))(*,,36134732/)&++%'&&(-.)()(/0*1,+-0)),1/,)63953+)''1/2142,%%&*%*'&($%#$%))&&&$*'((21'%$%&87<:53:6.+),-9:*-%)&$%('%&'%#%+++.01+'./3-83,)%&&&'')+1--/300/0.0*14,.&'/*-52.*),+-*/1(5/010/./,+/029)$$'&**+23542(/.,.*0.0//-++***$*++*&&'#())--**&'++%*)-*201+$$*'%%'$('&*0+()-*-0+-+)')%%(,,)(*'+(+,-/'(1444421-++$),(%+)+1(.,)*&,1-+%,1.0+(-.)03-1,$*--01/-&)+)'(-.&&&(''%&&&()+,8074+03361&-6(&)(/%7-)-''(+&'&&%*&'&'&&#$'')(.+-)*$$&%*'*)(&%%'&'),/3/3.,+*(,,)*&.**(1&'%%'(-51-2.-.11-.(&%'%*%',)((-.(.0*.-8-1;8777.6&)+--,)*10/60.+'./900++'%%)+)')**((*/-()3/,'$%#%%&%&)(&#'')).1&',1/3373399&''+*)*.,)(%%$$%))&+)/.27,.584325.7.0/17/)%&(('+)$'''%*'*).++%(-+0.0-*''$,&%&))+'/*($$&*))+304841/2,..01%&*20..,%.''+*30,.%&'$&#'$%$%$
@b3ed0c17-71bc-493e-9aee-77f64a0dee3d ch=154 read=130507 start_time=2019-12-13T17:25:55Z barcode=BC01 runid=2c9cf7bc05858273f10e7d7ec552fc0bd742dc3e
CCGGTTACCTTATTTACGTAACTACACTAGTCGCAGATCACAAAGTCGTGCGCCCTCGAAGGTTCGCTACCTGCGCTTCTTTACAGCCCGCTCCATGGCGTGCTGACGGGCGGGTAATGGCAGGCCGGAACGCATTATTCACCCGTGGCATTCGGTCACGATTGCTAGCGGTTCGACCGGCGGGTCGGTTGCGACTCCAGTCGGACTACGGTATGAGTCCGCTTGCCTCGCGAGTCGCTTCTCTTTGGCAATAGCCATTTAGCTGGCACGTATTAGCAAGCTGGTCACGTAAGGGCCATGATGACTGACAATCATCCCACCTTCCTCCAGTTTATCACTGGCAGTCTCGCTGAGTTCCCAGCCCGGACCGCTGGCAACAAAGGATAAGGAGTTGCGCTCGTTGCGGGGCTTAACCCAACATTTCACAACACGAGCTGACTGACAGCCATACTGGCACCTGTCGGTTCCCGAGGCACATTTCTCATCATCTATGAAAGCCGTGGATGTAGAGATGGTGGAGTTCTTCGCGTTGCGTCGGCCACGTATACTTAGCGTGGGCCCCAAATCAATTCATTTGGAGTTTTAACCTTGCGGCCCGTACTCCCAAACTGGTCGACTTAACGCGTTAGCTCCAGGAAGCCACGCCTCCAAGGGCACAACCTCCCAAGTCGACATCGTTTACTGGCGTGGACTACCAGAATTATCTAATCCTGTTGCTCCCCGCTTTCGCACCTGGGCGATCAGTCTTCGATCCAGAGGGCCGCTAGCCGCCACCGAGTATTCCTCCAGATCTCTGCGCGACGCTACGCGATTCTACACTCTGCGGTCGAGCAGTATCAGATGCAGTTCCCAGGATTTAGGCCGAGAGTTTCACATCTGACTTAACAAACCGCCTGCGTACGCTGCCGCCCAGTAATTTCGATTAACGCTTGCACCCTCCGTATTACCGCGGCTGCTGGCGCAGGTAGCCAGTGCTTCTTCTGCGGAGTAACGTCAATGACGAAGTGCTTTATATTTCATCCCTTTGAAATTGTACAGCGAGGCCTTCTTCATGCGCTGGCATGGCTGCATCAGGCTTGTTGTGCAATATTCCCCACTGCTCTGCCTCCCACGCTTAGAAG
+
2-)-1/-6112,/:4(*+#$%',)*&&*(*42%&()35313/53-)#%&%&$)0.-+)*('0-7(&&*&)0*'(%'3*.29,$'($-/'#$(('%'&'&''&&)(+5.9920-%&''%'$'',)2)*-'1-(+(*(*490%)2')5.6-*/51')).$&(,10('$$$&('/50.0+*(&&(-0+,*--4**'&%'+.+,,8)5+7/&-$$%#%)(+,/5))&&#&&)+**-',,.-.,,(*'+*'&)(/('''*'&'(%%%$%''--433-//$''*'&*$'(.-+..120-263:8900),%''*),')*,2+94/)34553.,3++*4:6-2550..1,,/0.+-%(-,,/23/,&%&.'()5189,,,/)+-'*05*,.010,))%(*.)-)*,..2610'+-(*-'/'(&&-))(,5)-%&'&%#('&)-%'$(&)+,,'3-45)*'+2/-160))(%'3-))(''*+-(*%'1*-41120&(*'&$%()-'))'(-*%&%$%&()('+-')'&'*187;8563/6,,)+(('+)(++,0,'&##$&))'%)*+06-&')+-075;53084()'(*3;5,:4.2.*(*+,35..///.6-(%)(&)*)+,*-3/9.1**'(,*$)(.'%+%))&,3(,*.504&+'*.-+&&'$'%--5+0,44535647861:)%%$'10-13946524:31--4)())&'+'(-30/-'))912'#%()+1%'%'''&)0,))*&,*+,1-+()*2)).&/,0,,&($&$)(%'(&.'&$'(+7041/1/-.1541/)%&&%%$%%)**-')&%+8/*(($&)+3)'(&$&&&$(%&(,-90/11,/&)(5'62((-%.4*)&%)'&'&&(+6+*+-,,2+*('(%,+/054-.-/501421&30/-(()&)*()'+(.(-3201333,0(+2,+,+-/))+.*-,5.-7:340813-.-.,*')'1+*))-''+7.239419/.,.)/%&'/20.//$$%'&(&&%$(&,+88.-))//+'*.'%%)&'()%&,%$$%$)*))(+'%&'%&*$%&#(')+1.'%$%&&))/000-2+)-*(-*(),,-5/10/213/)+.'())+,,.+,,'%(%%'$&$'+'
@9b1cf2f7-3013-486a-a088-dba8e74cc72f ch=186 read=91245 start_time=2019-12-13T17:25:46Z barcode=BC01 runid=2c9cf7bc05858273f10e7d7ec552fc0bd742dc3e
CCGGTTACCTTGTTACGACTTCACCCAATCGCTGACCCTACCTTCGACCGCTGCCTCCTTGCGGTTAGCTCACGGACTTCGGGTATTGCCAACTCTCATGGTGTGACGGTGGTGTTACCAAGACTTCCGGGAACGTATTCACCGCGACATTCTGATTCGCGATTACTGGTAACTCCAGCTTCATGTAGGCGGTTTCAGCCTACAATCGAGCTGAGACTGGTTTTTAAAGTTTGGCTCCACGGTATTGCATCTCTCTGTACCAGCCATTGTAGCACGTGTGGCCCTACACATAAGGGGCATGATGATTTGACGTCATCCCCACCTTCCTCCTGGTTAACCCAGGCAGTCTCGCTAGAGTCCTCAACCAATGGTAGTAACTAACGACAAGGGTTGCGCTCGTTGCGGACTTAATAGCATCTCACGACACGAGCTGACGGCAACCATGCACCACCTGTTGCTTGATACGAGGGGATTTCCTCGATTAAGAGTATGCAAGGATGTCAGGGTGGCAGGTAAGGTTCTTCGCGTTGCTTCGAGGTAAACCACATGCTCCGCTACTTGTGCGGGTCCCCGTCAATTCCTTTGAGTTTTTAATCTTGCGACCGTACTCCCCAGGCGGAGTGCTTATGCGGGCGGCGGCACGGTGTTGAAACCCCCACACCTGGTATTCATCGTTTACGGCGTGGACTACCGGGGTATCTAATCTGTTTGCTCCCCGCAGCAAACCTCAACGTCAGTTACAGTCAAGAGAGTCTGCCTTCGCCGCACTGGTGTTCTTCTAATCTCTACGCATTTCACCGCTACACTAGGAATTCCACTCTCCTCCTGCCTCCTGGAACCAGTTTGGAATGCAGCACCAAGTTGAACCCGGGTATTTCATCCCACTTATCCGCCTACGCTCCTTGCGCCCAGTAAATCAGGATATACCTACGTATTACCGCGGCTGCTGTGGCACGTGGTTAGCCGTGGCTTCATGGGTACCGTCATTATCTTCCCAAAGACAGGCTTTACGATCCGAAAACCTTCATCACTCACGCGGCGTTGCTGCATCAGGGTTTCCCCATTGCGCAATATTCCCACTGCGCACTCCCGTAGGG
+
4.12.2(,-02/05.01467<7,40)/366-./123<+-/.--00.*)$$),/2656+,,*,1111.,.-.-/2:666830.++*-1-1.(%(-323+..,.1/*+,,)$&(*'*,'-))+-+,(')(,(-++.,3,/;4,**)))5248:9567952110229/-/*3014/0-(().5:76874)560-0/706-244/**0(+)%$$%$$&&)789:-:<<.2:2-0<8.7.2-***((+&*(,.;:8543246878;4.69549.)'((&((**((')*+()-.,.-,'/3-+)/6//..-1:++).&%&'(07:--18:<95720023/*)'*%&)/45/540-1/--.--22131+-)+%7*.32-*++/3,-.3-216**)-+-1+-/0/22191429+*1*3)&)&)*,/2/)***,-31./../588821+2:-6120380/3,)&&#$+&'(+&(+)-,,,-0:425763111-)&)&(,,-377)3*00/9.',(*,%')*.)*)1,;::9<:79/8-))-.&&&)&0,;78:20,/-*,+)(+,*),++-22643/089,,26.4030-086+++-8<811:4549.53456,0../,8:3.4;;0/'&)$(++0*,'&(,),5008533,7-+..*25.0548('((+81(5734410361620')*/-.067223/28'96-2/0221913))(90026.3,'#&$&',-,/53.0&--56/08///6881+'&')'+,-(',--,-)1/+-)038;756<6792/1988411%0/124;8228912/-,&+.+0*4*6+4-**,+,0,--,244'),-/-'((+),7085/54621/-./*/),*,..,-'-00*100-18//6+63*&()/*.29(*-)*045060(-%.,//)%((,0*+0(-1%'$%&.3../)3/5:9;<9170//9882))0+)+//2/7/+,/6/951/112%-',)*(2922:.:...99.88+,51/+3+*))-5+'+./.0''.14/.6293:;:3343-/00.15218+,.//.22.4:4/8,/796)+2'&%'.90115810$**,,,/%'(:9*,1(1.-
@00ed5de7-0b84-4839-8331-a26c5adacb64 ch=179 read=215281 start_time=2019-12-13T17:25:30Z barcode=BC01 runid=2c9cf7bc05858273f10e7d7ec552fc0bd742dc3e
CCGGTTACCTTGTTGAATACCCCAATCATCAATCCCACCTTAGACAGCTCCTTCCTTGCGGTTAGACCACCAGCTTCGGGTGTTATCAACTCTCGTGGTGTGACGGGCGGGTGTGTACAAGGCCGGAGAACGTATTCACCGCGACATGCTGATTCGCGATTACTAGCGATTCCAACTTCGTAGTCGAGTTGCAGACTACAATCCGAACTGAGAATGGTTTTATGGGTTTGCTTCACCTCGCGGCTTCGCTTCCCTCTGCACCATCCATTGTAGCACGTATTGTAGCCCAGGTCATAAAGGGGCATGATGATTTGACATCATCCGCCTTCCTCCAACTTGTCGCTGGCAGTCTCGCTAGAGTCCCCAGCAATGATGGTAACTAACGATAAGGGTTGCGCTCGTTGCGGGACTTAACCCAACATCTCACGACACGAGCTGGCGAGCAACCATGCACCACCTGTATCTCACTATCTCTCCATCTCTGGAGCCTTTGTAGGTATGTCAAGACCTAATTGGGTTCTTCGCGTTGCTGAATTAAACCACATGCTCCACCCGCTTGTGCGGGCCCGTCAATTCAGCACAGGTTTCATTCTTGCGAGACGTACTACTCAGGCGGAGTACTTATTGCGTTAACTGCAGCACTGAACTTTGACATCCAACACTTGGTTGCTCATCGTTTTACGGCGTGGACTACTAAGTTATCTAATAATCCTATTTGCTCCCCACGCTTTCGGGACTGGAGCGTCAGTTGCAGGCCAGATCGTCGCCTTCGCCACTGGTGTTCCCTCTCATATATCCTGCGCATTTCCCGCCGCTACATGGGATTCCACGATCCTCTCCTGCGCTCTGGCTGCCTGGTTCTGGCTACTGAAGTTAAACTTCCGGGCTTTCACCACAGACCCTTGCTGCCGCCTGCTCCCTCTTTACGCCCAATAATTCCGGATAACGCTTGCACACCACGTATTACCGCGGCTGCTGGCACGTAGTTAGCCGTGGCTTTCAATAAAGTACCGTCACTCGGCTACCATTCCTGTAGCCGCCGTTCTTCTGCTTTATAACGAAGTTTACAATCCGAAACCTTCTTCCTTCACGCAGCGTTGCTCGGTCAGGGGTTTCCCCCATTGCCGAAAATTCCCTACTGCTGCCTCCCGTAGG
+
3/(-0;,-/1/'/.()2*&.05(,)'/+/01;1/8++02040032,/2233246/,/+-1--/$&$-()1,&1..3/)1(((2/./+5,*).)-/2480/...4,:9-,1')).+.065408273)$.'*),558<8564122696856332468578245.-**&(+.070*0')152/1///.('05;/5,.-,%%'(-//'')531/0,.622.9<<*8801,1;8--/9/69;:81//0./50*,14/72,.)*/149697847:**+,(%&'+$*'))/+35+*.,000358+-/63368434423:/++.&325-78)-;;<8707+,%+.,**,%++-((%&.5475490--.-389,/&(+8,.-/)(*%'**,2033348(.+-9-036633/;-0.;98*-()$,)(+-545432.-0*.()&),21/++)%%')'859932140*.113345-,*%&*(.-*+.4944301(*7.13013.$(&*//02676,+,')3+&&4+.*./:78:/(&)%$'&&''*+*-021811.,,,/1-+32+*.-0,/'0+6-44*%+,.77;4&%%#&&),09*-1:8,.0/2+'(-7-0)*+%&)-/37:.'*$,'&(1*,4/+*1*021239333/2613700:912142/+1/,$&'$&'''$&)+557*,0.(/0.70/15:378144,&%).-.1-,/--0,/()*1:30340251(+,,-*,/+887734+),1143$&57041251703134.0/.370:7688/357:8::18-&&'&(&,,12.7*+&50307;-7,($(+.021/$%'/,,/3-)()*133822267556(435/)22446:5670.'&$$')-0417//5820*,.)-(253+,,,*,-3*,((:9<232/039;:10,*()+01()3.:7//3343+7,-57:,0536:9972/,*++'*(**'((...9027-+*,-/97/8.,)--.103*()+)3717,-,-(,5.193,/)+***,--/-9//0799-1/(&)%%'(-/05467;546*&#*)53/0235'&+-1;2-01810.+)(&+26;89;765;8//,.&/0//2//22020*'-57,27,.-33+.24(6510/475/92,*-.0-...0731:0*/(/*
@787edb76-1843-4dac-a04d-3151cff134f8 ch=211 read=120601 start_time=2019-12-13T17:25:20Z barcode=BC01 runid=2c9cf7bc05858273f10e7d7ec552fc0bd742dc3e
CCGGTTACTTGTTACGACCTTTAATCATCAATCCCACAGCAGACGAGCTCCTTCGCGCGGTTTAGGCCACCGGCTTCGGGTGTTATCAACTCTCGTGGTGGCGTGTGTTTGAGCCCGGAGAACGTATTCACCGCGACATGCTGATTCGCGATTACTAGCGGTTCAACTTCATGTAGTCGAGTTGCAGACTACAATCGACTGAGAATGGTTTTGCGGTTTTGCTTCCTCGCTTGGCTTCCTTTACTCGCATCATTGCTTACGTGTAGCCCGGTCATAAGGGGCGCGATGATTTGACGTCATCCCCGCCTTCCTCAACTGTCGCTGGCAGTCTCGCTAGAGTCCCCAGCAATAGTGGTATTAACGATAAGGGTTGCGCGTTGCGGGACAACCCAACATCTCACGACACGAGCTGACGGCAACCGCCGCCACCTGTATCTCATATAGCTATCTCTCCATCTCTGGGCCTTGGTATGTCAAGACTGGTAAGGTTCTTCGCGTTGCTTCGATTAAACCACATGCTCCACCGCTTGTGCGGGCCCCGTCAATTCCTTTGAGTTTCATTCTTGCAGGCGTACTATAAATTGGAGTACTTATTGCGTTAACTGCAGCGAACTTTGACATCCAACTTGGTACTCATCGTTTACGGCGTGGACTGCTAGGGTATCTAATCCTGTTGCTCCCGGCTTTTCGGGACTGAGCGATCGGTTGCTGACCAGATCGTCGCCTTCGCCACTGGTGTTCCTCCAGCGCCATCTACGCATTTCCACCGCCATGAGATTCCACGATCTCTCCTGCACTCTAGCTGCTGGTTTCTATGGCTTTACTGAAGTTGCTTCAGGCTTCACCACAGACCTTGCTGCCGCCTGCTCCCTCTTTACGCCCAATAATTCCGGATAACGCTTGCCACCTACGTATTACCGCGGCTGCTGGCACGTAGTTAGCCGTGGCTTAATAAAGTACCGTCCACTCGGCTGCACCCCGTTTCCTGTAGCCGCCGTTCTTCCTTTATAACGAAGTTTGCAATCCGAAAACCTTCTTCCTTCACGCGGCGTTGCTCGGTCAGGGTTTTGTGCGAGGTTACGCATGACGGCCGTGAAGAAAAGCA
+
.'+)5)((1)+0/,)+%-**..---.33*5)*-9,()*&()(*2&%(*/1576/&&&$*'')&$))1,,5,32/395395.,+3.//+0,++)+243-*'(&))'(&$#"%$,51(-,()+.44758;3-372857567479:95:32212.7-/.(00*(2/4')),.413488667110351100-+,,--0,-&('*,(*()(3+::8%$%--+3:-,-8.1,*-')%'+-,-61&'+*&').(+,22))3)&%#$'*)(('(*0&*()*$$*.032..'(*')+'3:-/03+,*+-075*,77839002*5(.666&0+5,,(-/7785142*+.,474++)((('%&-,)'&%%.)*+,/.102009+))'),.3636)'('*-('+1/03231*+,-.04''10)/%(*)*-033&'))175793534667736677343411+&'2/-.43//01'.(&%)'+,:38950.+'&',,,)+/0;79<:56001--/0*&)*-2<7/8-..1//038239-009/546*''.//*-/5,//.0+24/-,03:91793-'(**%)')$,$'(%&&%$$#('+'+)++1*.10170:.8.32+'(((,1//77..-)./+/&((,*.--,./35736<,)*4.++/06442(-+*&($0&)'&,**1-*$51)+/2,('&$%'(()/663.2*&&&'&++++-,)''*&,2///005;;996273./1..3:;878<8616+&$%$$%$+)()-.35/0,+(%,/')*'',%&)./)(&((++,'/),3422*,-/1/24400&'+(*(('#('&&'+(')*+'&'('$&)-1,.6/00)*2,'(((*/-)0./16751582///,9+*+871175.64.748789937494333+,-/-2.+0,&&*+./5.'0/-74;3300.1-,%*+0/6/8/..614/+(%%(*--0%)&&*1436'&%(''+--&)$(&''(,31-&($#$%,0-194;3*+),+,1/,./.*')((/;9$/$'+-.-0784264756;966;6.11.-10.0.,,,-3566/48(12-('(%&%$'%&%#%#%#$%%%$''%&$&''$)+(&%%%
@5bc41bd3-c47a-456e-8ff4-2f765543faea ch=100 read=242386 start_time=2019-12-13T17:25:06Z barcode=BC01 runid=2c9cf7bc05858273f10e7d7ec552fc0bd742dc3e
CCGGTTACCTTGTTACGACTTCACCCCAATCATCAATCCCACCTTAGCTCCTTCCCTTTGCGGTTAGGCCACCGGCTTCGGGTGTTATCAACTCTCGTGTGGTGTGACGGGCGGTGTGTACCGCCCGGGCAATATTCACCGCGACGTGCTGATTCGCGATTACCTTAGCGATTCCAACTTCATGTAGTCGAGTTGCAGACTGAAATCGAACTGAATGGTTTTATGGGTTTTGCTTCACCTCGCGGCTTCGCTTCCCTCTGCACCATCCATTTGTAGCACGTGTGTAGCCCAGGTCATAGGGGCATGATGATTTGACGTCATCCCCGCCTTCCTCCAGCTTGTCCGCTGCTTGCCAGTCTCGCTAGAGTCCCAACTTAATAGTGGTAACTAACGATAAGGTTGCGCTCGTTGCGGGACTTAACCCAACATCCGACACGAGCTGACGACAACCATCACCACCTGTATCTCCTTAAGCTCTCTCCCATCTCTGGAGCCTTTATGAGTATGTCAAGACCTGGTAAAGGTTCTTCGCGTTGCTTCAGATTAAACCACATGCTCCACCGCTTGTGCGGGCCCCGTCAATTCCTTTGAGTTTCATTCTTGCGAACGTACTACTCAGGCGAATTACTTATTGCGTTAACTGCAGCACTGAACTTTGACATCAACACTTAATTACTCATCGTTTACGGCGTGGACTACTAGGGTATCATTATGTTGCTCCACGCTTTCCGGGACTGAGCGTCAGTTGAGAGCCAGATCGTCGCCCAGCCTTCGCCACTGGTGTTCCTCCATATATCTACGCATTTCACCCGCTACGCATACGATTCCGATCCTCTCCTGCACTCTGGCTGCCTGGTTTCTATGGCTTACTGAAGTTAAGCTTCAGGCTCACCACAGACCCTTGCTGCCGCCTGCTCCCTCTTACGCCCAATAATTCCGGATAACGCTTGCCACCTACGTATTACCGCGGCTGCTGGCACGTAGTTAGCCGTGGCTTTCTAATAAAATTGCCGTCACTCGGCTGCATTTCCTGTAGCCGCCGTTCTTCCTTTATAACAGAGTTTACAATCCGAAAACCTTCTTCCTTCACGCGGCGTTGCTCCGGTCAGGGTTTCCCCATTGCCGAAAATTCCCTACTGCTGCCTCG
+
43'//8,/021,05.+)&*+51(,(.'3+883454:073&&/')*&(00195559)41)(120:/.9::4-0*.)*134.6---;3,,---,,.+-..-,+34534676<:879731),'))'')''&&)(')+/83(,+),/16+0,*0*)0,--58509)(&-'()-.2790,1)*/5/131294550+,0/./99962/)(%)+34;8+--,*80::;,/0/;-3:<5/49;626748/.01/2;/,,2/8;4022/013:69/3,*1+.**+.-33335/..,/1.*,231..-/669233.....7;50/278::90;7**61998(/0((*-.9/22+)()(&('&''%(00+//041+**+-1.)&(($.((&&+-21573137488:0--1+513377976<024;675051//.*-0.244++,636)'--),%+.(14,8:76425844744454535+0)'$$&'*+.+18*-8766,.5&(,('**-03/2223443**+,.9426-3;+//;:-4-.-4.2,%*7//%$%',*22..,,*/*+.22/30*),+*,43.11/22*).1...95/38/1&0-87..4<809./&%()(0/1-+,,,3767+(+-*+)9**4422213/0,/-0*+,,,101..8690--/,1(.*&)-,2*3+$)/017664;:)++0003594653130+(*+,-+)'#$('4/,.,6-%)))-93-+3;964444453782+6+'%'&(27--.//11-*)&$('16066/463/1)&,(+57326:5778799:662545;++$)+''6830&-)(#%'$(&(%&'*1+,.+,521/%()*(&+*,-35.262:420046;95:2320/((-6.4&-+2-%(%')223:25347:;030./2455.14/--+46*)-1.',.,5*-*+677:/-0018-1-+,-6,00-700%223-5/.6<824200103----114884;3,,-*-,1)(((,**5-180$4'%24012++.*,))'$)'+:12,-+((,,6-00--8*,*.+)-1-//./)(*).82+.)4/1,*076/685:56:864;0&.**--+,4/--05(2,6)(46+3;0,55,'-+*4,)*-)2*9+2,%%)+,03215-3*
@dfe294bb-2b0d-497e-95f4-a07a4563b5ef ch=365 read=204134 start_time=2019-12-13T17:25:00Z barcode=BC01 runid=2c9cf7bc05858273f10e7d7ec552fc0bd742dc3e
CTGCTCTACAGGAGGGAGGCAGCAGTAGAATTTTCGGCAATGGGAAACCCTGACCGAGGCAACGCCATGAAGGAGGAAAGAAGGTTTCAGTTGTAAACTTCTGTTATAAAAGGAAAAGAACAGCGGCTACAGAAATGGTAGCCGAGTGACGAATACTTTATTAACCACGGCTAACTACGTGCCAGCCATGACCAATACGTAGGTGGCAAGCGTTATCGGAATTATTGGGCGTAAAGAGGGCAGGCGGCAAGGGTCTGGTGAAAGCCTGAAGCTAACTGGTAAGCCATAGAAACCAGGCAGCTAGAGTGCAGGAAGGATCGTGGAATTGTGGCAATTGAAATGCGTAGATATGGGAGGGAACACACCAGTGGCAGAAGGCGACGATCTGTGCAACTGACGCTCAGTCCCAGCGATATATAGCAGGGAGCAAGCAGGATTAGATACCTAGTAGTCACCTGTAAACGATGAGTACTAAGTGTTGGATGTCAAAGTTCAGTGCTTGCCAGTTAACGCAATAAGTACTCCGCCTGAGTAGTACGTTCGCAGAATGAAACTCAAAGGAATTGACGGGGGGGCCCGCGCGAAGCCTGATATGAACATGGTTTAATTCGAAGCAGCGAAGAACCTTACGGAATGTGACATACTCATAAAGGCTCAGAGATGGAGATAGCTATATATATATGAGATACAGGTGGTGCATGGTTGTCGTCAGCTCGTGTCGTGAGGTGTTAGGTTAGTCGCAACAGCACCAACCCTTATCGTTGGTGCATCATTGGGTGGGGACTGGCAGGACTGCCAGTGACAATGGAGGAAGGCAGGGATGACGTCAAATCATCATGCCCCTTATGACCTGGGCTACACACGTGCTGTGGATGGTGCAGAGGAAGCGAAGCCCGCGAGGTGAAGCAAAACCCATAAAACCGACTAGCTCGGTTGTAGTCTGCAACCGACTACATGAAGTTGAATCGCTGGTAATCGCGAATCAGCATGTCGCGATGGAGGAGAAATACGTTCTCAGGCCTTGTACACCGCCCCGCACGAGGACTTACCCGAAGCCGGTGGCCTGGCAAGGGAAGGAGCTGTCTAAGGTGGGATTATTGTGATTGGGGGTGAAGTCATGCTCAAGGTAACCGG
+
''$(')'()'1/),-,(*,(%)*.01+(**-699,,5.,93''&%)+(9+++,24/,)*,...-3*'*('/-+)(*,1)%(++*,4*()+1-++35.&&,%+'/2+-1:1(*(-1,.'454,/+,+++$$$((/,,,+-,,0/''+,..61**.-,,1*(.(5)16),,2/.-1.+(+%*&&')(--&&(%$$+)/01351,++1,*)504+-7,+,'.'%)'%)*18/..+69.')-0,)+351(-+(*'2252/-)(+,7,*171/%$$%(,**+$(+-5(+6.*)'-/6-632680100/++.01300,+),62594935/',(&'),,)%/%$).)((++,')32,,$'*(.-)+0,1859;-44+1+(&,)(5267/....41)$(%(+/.-/01563509-'$%%&(-,*+*'$%%+0+('-.(%'&-()1*+*-.-:4226748,+')$%(*,2.1+)/**,/)257:5889;8:87(/0&*-))2.+(1%&'.*2223000,,,337333/--...**061(&((+./050185++2)+788)4(((-*9)()').--.4)23430+-62+,02'*.+11)'&'%#&'(&'%%21::58594)(2'-'))()0+(,**-+(*-5041+0,-0983330-1074194,4&&());;.,,,*/332021+**()')-0288--')-./4))+211494239/.**),-7,4/02/0-(%&&%('%,'*%%$(*&*)*-&'(%)%0%4-)/801/304(.+'($%*(/-**)%',3-*0($+,&(,.56615./033/2*),,)0'))'))(,57.2789897,/)).1-.8:-3,+'(*'*,+(.*--./...-+%(+,(*%%&26450*-015-,2+(/'*-02+46('')')(+)/+*+8;:/26,&'.9:8.8&&%(*'))+'(2,**30621**+(,(.,3502021.2+.-$),,6-./&1//8//)/./636*+++-.-2.03245+,*'(&.+)*&4*++*,3%.0321/*)')).6,64,&#%%')',)(('()+3+**2-06/100644+/**,,)1',()*&*//01.&%&),1381*.6)0+**-+50278.)*(/,++3,.(''$+()0*-641/.
@bf224fde-9e73-480e-a164-58d4243ef419 ch=235 read=127185 start_time=2019-12-13T17:24:45Z barcode=BC01 runid=2c9cf7bc05858273f10e7d7ec552fc0bd742dc3e
CTCCTACGGGGGGCGGCAGTGGGGAATGTGCACAATGGGCGCAAGCCTGATGCATACATGCCGCGTGTATGAAGAAGGCCTTCGGGTTAATAAAGTACTTTCAGCGGGGAGAAGGGGAGTAAAGTTAATACCGCTGCTCATTGACGTTACCCGCAGAAGAAACACCGGCTAACTCCGTGCCAGCAGCCGCGGTAATACGGAGGTGCAAGCGTTAATCAGATTACTGGGCGTAAAGCGCACGCAGGCGGTTTCGTGCAAGTCAGATGTGAAATCCCGGGCTCAACCTGGGAACTGCATCTGATACTGGCAACTTGGAGTCTCGTAGGGGGGTAGAATTCCAGGTGTAGCGGTGAAATGCGTGAGATCTGGAGGAATACCGGTGGCGAGCGGCCCCTGGACGAAGACTGACGCTCAGGTGCGAAAGCGTGGGGAGCAAACGGGATTAGATACCCTGGTAGTCCACGCCGTAAACGATGTCGGCTTGGAGGTTGTGCCCTTGGTGTGCTTCCGGAGCTAACGCGTTAAGTCGACCGCCTGGGGAAATACGGCCGCAAGGTTAAAAAAAAACTCAAATAATGAATTGACGGGGGCCCGCACAAGCGGTGGAGCATGTGGTTTAATTCGATGCAACGCGAAGAACCTTACCTGGTCTTGACATCACGGAAGTTTTCAGAGATGAGAATGTGCCTTCGGGAACCTGAGACAGGTGCTGCATGGCTGTCGTCAGCTCATGTTGTGAAATGTTGGGTTAAGTCCGCAACAGGCGCAACCCTTATCCTTTGTTGCCAGCGGTCCGGCCGGGAACTCAAAGGAGACTGCCAGTGATAAACTGGAGGAAGGTGGGGATGACGTCAAGGTCATCATGGCCCTTGACCCATACACGTGCTACAATGGCGCATACAAAGAGAAGCGACCTCGCGAGAGCAAGCGGACCTCGCAAAGTGCGTCGTAGTCCAGTTGGAGTCTGCAGCTCGACTCCCATGAAGTCGGAATCGCTAGTAATCGTGGATCAGAATGCCACGGTGAATACGTTCCCGGGCCTTGTACACACCGCCCGTCACACCATGGGGTAGGGTTGCGCAAAAGTAGGTAGCTTAACCTTCGGAGGGCGCTTACCACTTTGTGATTCATGACTGGGGTGAGGAATCGTAACAAGGTAACCGG
+
+310.-/&+39;1*'00216/5/&,++$/$%&'-0/7:0/,.49,/6++,,+0-(')--.:644333345641,,*+,-*.80+/.1,'$'09+&((+,57,*-,-26*&(*+/25.&()/60+--././/1*,,)*-544/,,,,0400;/*0*(.*',*'&*/*()**63..-.,276;02)()+))(*()/.,,142/2--,.56256594848--//1/119<:6123:/-.122315*0-5+725-'')((,,+07/1384-%(,.),63.66334-..4.3:1-/+,,---21./33331,',)%$$'(&&+/++,,,)(42-,/0/.1.01()8464636579857</..51*,,+/242:/-6.,9,-5.+;;/9-)*'((,/54*+19790,)&,+-./06677359751&%%%&)-02-5*&+-:;.8&;71.5--03*083.08865495+-45;698;/3,')),1-&)+()+&('1,-,027,+1-,*&'&'*..//1-,..260//0.913)-1159636:55+1)),-,/.7.6-*/-3-..//8925312.-.26;50'*(&*,3055537;81-6(',+./849/824.-.,51.+-53<;8:8<8223338486511613)+)'''+1-3976270003./,,-4).)*4:61/.*+,00*%-)+2925:50/-79593-)**.-3038676876686955588749**-677908/./6177-*2-896372*&+22),1-7')(++67:6;628647./9/,-/++++)-1988/4242398,6//63;3,-)+,66611)00/1.05(/13/,1,/4/63167+-*+*0134(+((./:;:615-/-'%#%'*+'(.*+)*).8773556647546763678,)*(**))889;;;7:431/+,32%)1922744,+0:0-022567072809('*.9/3+-./255(*+,.:99594+-/,2,)-4051103324-432701+.-++,,+*)1..21*,*8788;9692590+(&,&.**0/005-425;:55.')(*,046*-*)(&(%+3*04*')/05,,'*,,/--++-*9+976;4+4%+/305/9.-66*0095.*02571-11168798.,,+*+'()+75774,*0414;9:83
@179d11ee-a34e-4780-95ef-7d6ad71c5d58 ch=404 read=113090 start_time=2019-12-13T17:24:21Z barcode=BC01 runid=2c9cf7bc05858273f10e7d7ec552fc0bd742dc3e
CTCCTACGGGGAGGCAGCAGTGGGAATATTGCACAATGGGCGCAAGCCTGATGCAGCCATGCCGCGTGTATGAAGAAGGCCTTCGGGTTGTAAAAGTACTTTCAGCGAGGGAGGAAGGGAGTAAAGTTAATACGCTCATTGACGTTACCCGCAGAAGAAGCACCGGCTAACTCCGTGCCAGCAGCCGCGGTAATACGGAGGTGCAAGCGTTAATCAAGATTACTGGGCGTAAAAGCGCACGCAGGCAGTTTGTTAAGTCAGATGTAGAAATCCCCGGGCTCAACCACCAGAGACTGCATCTGATACTGTAACGAGTCTCGTAGAGGGGTAGAATTCCAGGTGTAGCGGTGAAATGCGTAGAGATCTGGAGAATACCGGTGGCGAAGGCGGCCCCCCCTGGACGGAGCTGACGCTCAGGTGCGAAAGCGTGGGGAACCAAACAGAAGTTAAGTACGCCTGTTTAGTCCCGCCGTAAATGTCGACTTGGAGTTGTGCCCTTGAGGCGTGGCTTCCGGAGCTAACGCGTTAAGTCAGCGCGCCTGGGAGATACGGCCGCAAGGTTAAAACTCAAATGGTCCGGACGGGGGCCCGCACAAGCGGTGGGCATGTGGGGTTTAATTCGATGCAACGCGAAGAACCTGGTGTATCCACAGAACTTTCCCGGTCGGGTTGGTGCCTTCGGGAACTGAGACAGGGTGCTGCATGGCTGTCGTCAGCTCGTGTTGTGAAATGTTGGGTTAAGTCCACCCGGCGGCGCAACCTTATCCTTGTTGCCAACTTGGCGGTCGGCCGGGAACTCAAAGGAGACTGCCAGTGATAAACTGGAGGTGGGGATGACGTCCGAGTCATCATGGCCCTTACGACCAGGGCTACGTGCTACAATGGCGCATACAAAGAGAAGCGACCTCGCGAAACAAGCGGACCTCATAAAGTGCGTCGTAGTCCGGATGGAGTCTGCAACTCGACTCCATGAAGTCGGAATCGCGCTAGTAATCGTGGATCAAGTGCCACGGTGAATACCGTTCCCCGGGCCTTGTACACACCGCCGATCACACCATGGGAGTGGGTTTGCAAAGAAGTAGGTAGCTTAACCTTCGGGAGAAAGCGCTTACCACTTTGTGATTCATGACTGGGGGGTGGGGAGTGTGGCAGAATTAACCAGGAAGATAGAGCGACGAAGTAGGTTAACACAAAGGAACACCGACGGCTGCTGGCACTGTACGTAACTACTGGG
+
*.31-/2277)&,+*+,,107497(2,.92-,'+01/4954457;5:<8655...-254/-59/13+++)+889,*2*4-2676+8+2+'*.73))*(*',8,)*+*(,.()-7.6+52((+-73*-.4/22+0333'+)),2558/-3((0,+0/$)()..8:47...8.3397767822100301.,-+4...633,,'&&)(*,11/2/2--1('*32/05;<7976:69*()*31345.188%15<7/617/+*../1333**/55/021,&2333/4-,'$'&&'&&..482202((),,**)&,)/-*,+-12/80-(.16-+.205.6-.,1999....4932+16-.8584/,,--//30(''*+.4.5.-.*)'*3*/+((*.2893,-/3+,')'#&*,--/102339790-23---/68;9*.'.*.231,&&&(+0+(('')$*'%(''&(,0/4)).:642/))*+,-,,,1,*&(+9,--59*,.-0398857216/20+,+--77965-',*-(%'$%%&'*(+)&')'($'),0549;5/5.*/1:4677459:;:4.('&%()(+.4;6-0:+),*+--),+0'+-/,*)%&&-.)'/-+16;/../)//5546,-,).))%%',*))'),+/0022/--0*''&&)''&-,2/(''-1;6<6425*.-0.(.,/%*,***+-/1677:699876771566799.9.-,23990-01*686<542363%)'%'.--+.('*&))+0013,3-)+4++3.&(&$.%&+2/-),.,0850512:9</..+,.-3039010,+,.4/42/2+./-179).,,---24'&,/048;905-5.;00/**,-1;571/,&&'%&3497935/.40/1100616(&)&(*',.4477935.+'*(*5,21:86:887628*/+./::96797,7(.)/(%*$')017857555134899771/-**,,6/726/.())(++1---136:7871-(/.20-0(140-84/-.,-1822)/68;616022322.5;974)%'',.236372+*''(,-()2*)--6-'*+*,,-2,,'),3272:698/:-)&('''&$$((*17*127,('&',;5870/011300-&+.-,(%$)'$%',)%)((((%'$(/2+6.3550--,+(*%%&)+/28494934447*)'-)+*.(%)((-)*+%&'*'&'$$%%'+,1'''$&$$$$
@931e7eda-868e-4584-859e-e3e22f671de7 ch=149 read=99990 start_time=2019-12-13T17:24:13Z barcode=BC01 runid=2c9cf7bc05858273f10e7d7ec552fc0bd742dc3e
CCGGTTACAGCACACGACTTCACTAATCATCAATCCCTGTAGACAGCTCCTTCCTTGCGGGTTAGGCCACCGGCTTCAGGTGTTATCAACTCGTGGTGTGACGGGCGGTGTGTACAGGCCGAGAACGTATTCACGCGACACGCATGCTGATTCGCGATTACTAGCGTTTCCAACTTCGTAGCCAGTCGAGTTGCAGACTACAATCCGAACTGAGAATGGTTTTATGGGTTTTTTTGCTTCACCTCGCGGCTTCGCTTCCTCTGCACCATCCATTTGTAGCACGTGTGGCCAGGTCGCCGGGGGCATGATGATTTGACGTCATCCGCCTTCCTCAGCTTGTCACTGGCAGTCTCGCTAAAGAGTCCCCAACTTAATGATGGTAACTAACGATAAGGGTTGCGCTCGTTGCGGGACAACAACATCTCACGGCAGGCTGACGACAACCATCACCACCTGTATCTCAGCATAGCTATCTCTCCATCTCTGGAGCCTTTGTAATTATGTCAAGACCTGGTAAGGTTCTTCGCGTTGCTTCAGATTAAACCACATGCTCCACCAGCGTGCGGGCCCCGTCAATTCCTTTGAGTTTCATTTCTTGCGAACGTACTACTCAGGCGGAGTACTTATTGCGTTAACTGCAGCTGAACTTTGACATCAACACTTGATTGCTCATCGTTTGCGGCGCGTGGACTACTAGGGTATCTAATCCTATTTGCTCCCACGCTTTCCGGGACTGAGCGTCAGTTGCAGGCCAGATCGTCGCCTTCGCCACTGGTGTTCCTCCATATATCTACGCATTTCACCGCTACACATGGAATTCCGATCCTCTCCTGCGCCTAGCTGCACGGGTTTCTATGGCTTTACTGGAAGTTAAACTTCAGGCTTTCACCACAGACCCTTGCTGCCGCCTGCTCCCTCTTTACGCGTAATTCCGGATAACGCTTGCCACCTACGTATTACCGCGGCTGCTGGCGTAGTTAGCCATTGGCTCTAATAAGTACCGTCACTCGGCTACCATTTCCTGTAGCCGCCGTTCTTCCTTTATAACCGAGTTAATCCGAAAACCTTCTTCCTTCACGCGGCGTTGCTCGGTCAGGGTTTCCCCATTGCCGAAAATTCCTACGCCAACACTCCGTAGGAAC
+
/3/111&.+()(*)-.'12:6+1%'(2278605,0/(%(+0042-./.17799/6.,-.7+/6.088--9)0++/6414:64363204-,*+*-642220121810,+&)*---/%&/13+,/140*/.173488541.&+(+-024852440,.,&.,./010/-)8.-+.,/163).+&-1-&++*)0081228441+,.//.1,,676/*)-,,*/7;</9::<94-04922*,/:2+.2/)&&&**+3)()..56*/-***.42:86.89-'$$%'&)(+))(%'($/)*+$%%%+3822680/0/.861./1400204,&,+261422*../73431220810282-&'&+'-(&%&'154(1,*../421/1/,*,)+.16310,,8(/-00'**,-/5410**273-.122445//,,,23..&'.345245.7627;784125++,&'$%$$)1'$%'(*$$')-65526:67851140()-+)/-)+)*&,+.,/4244263.,.5,.,1.865:84552602356%&,/,54/9;/'+/23348))-'*(&))./56041,*,/8;16-((,(*$,-8/1-*:+//:34((3//4293000+(**+0-)+*++,2,4212,2,4,22/3()+*+03.146244/26+0-$'$$)$0'$*233988/:/((/*(&'(04;675243(0,2+22811/.25.+/5-%)))*''*,+83,1,.5,&'$'&*+-.9.758+3/2051/-3332875:688446.,,,287689:6457.,(--253-2-/-,10,,073562/+)+---/+2(/'&',8.-/00//**$%%%')*-3.*+,.+282)-&(+))-+&)1/3*+%*/:58&3365)-2-,50.()))+*,.4;/00//976854:3/0/24+*+57**0-,&*-988613...2221-7,,4/+0-,-.,0-2.)-0-//;3440-0*++,,1910065(1)'%'('',6/36'3*,6105./00)6+)(.303<767+*+,+363677:94381-.38..174-*%(&-%,+-.,.573/52946;:87<810-,,0.,2.--842--*(.5*0:/1:<5029434.+-17.;47'&)''*)++()*68-125'+)*
@b43a67e5-3060-447b-836d-c26ba7690060 ch=274 read=105359 start_time=2019-12-13T17:24:11Z barcode=BC01 runid=2c9cf7bc05858273f10e7d7ec552fc0bd742dc3e
CTCCTACGGGGAGGCAGCAGTGGGAATATTGCACAATGGGCGCAAGCCTGATGCAGCCATGCCGCGTGTATGAAGAAGGCCTTCGGGTTGTAAAGTACTTTCAGCGGGAGGAAGGGAGTAAAGTTAATACCTTTGCTCATTGACGTTACCCGCAGAAAAAGCACCGGCTAACTCCGCGCCAGCAGCCGCGGTAATACGGAGGGTGCAAGCGTTAATCAGGAATTACTGGGCGTAAAGCGCACGCAGGCGGTTTGTTAAGTCAGATGTGAAAATCCCAGCCTGGGAACTGCATCCTGATACTGGCAAGCTTAGTCTCGTAGAGGGGTAAATTCCAGGTGTAGCGGTGAAATGCGTAAAGAGATCTGGAGGAATACCGGTGGCGAAAGCGGCCCCTGGACGAAGACTGACGCTCAGGTGCGAAAGCGTGGGGAACGGCGGGATTAAGATACCCTGGTAGTCCACGCCGTAAACGATGTCGACTTAGGTTGTGCCCTTAGGCTGGCGTGGCTTCGGAGCTAACGCGTTAAGTCGTACCTGGGAGTACACGGCCGCAAAGTTGGCTTCCAGTAATGAATTGACGGGGCCCGCACAAGCGGTGGAGCATGTGGTTTAATTCGATGCAACGCGAAGAACCTTACCTGGTCTTGACATCCACAGAACTTTCCAGAGATGGATTGGTGCCTTCGAACTGTGAGACAGGTGCTGCATGGCTGTCGTCAGCTCGTGTTGTTGTGAAATGTTGGGTTAAGTCCCGCAGCGCAACCCTTATCCTTTGTTCAGCGGTCGGCCGGGGAACTCAAAGGAGACTGCCAGTGATAAACTGGAGAGTGGGGATGACGTCAAGTCATCATGGCCCTTACGACCAGGGCTACGTGCTACAATGGCGCATACAAAGAGAAGCGACCTCGCGAAACAGGAGGCGGACCATAAAGTGCGTCGTAGTCCGAGATTGAGTCTGCAACTCGACTCCATGAAGTGGAATCCGCTAGTAATCGTGGATCAGAGATGCCACGGTGAATACGTTCGGGCCTTGTACACACCGCCCGTCACACCATGGGAGTGGGTTGCAAAAGAAGTAGGTAGCTTAACCTTCGGGCGCTTACCGCTGACGATTCATGACTGGGGTGAAGTCATTAACCCG
+
+-/.-.24;8)&'+-053/01090*.)**)()*+,555:33228:58;:99::30.110446547696404664-/1/33:8;6)9769225;20...22<0-..392')-,1*4,&++15834604../)(,/)+45249544-7-,390+,+,)0.+'%(%)'&%%%1*12442526900,+%11*+082/8...&.,+0,6320))-120..-0)()&%-),,.5;::8885/)((+'+-10/.-)-2:,*3/0'**-+028420-+00(*5+)&/'%&+1+-,-..-,.%()3445635/,,&()*,-.--.-24+),-+*).(5,:,0-070,'')+292118-+,5.02,('*)*54150,0,(1,/4./,)1*'&*(&((/..5-))14&$)*1-,,,--0.114)44667,..,-/36276(.'),()&+,&0-/+,-5/1/'$&/.(,.1,-0333*+*5()+***-/-0101%-+*233,1,&('&(%,(,+()/+.+*(,-..(+018.1///:33,,+''%-*+*+('&),)'))+/-),+0'+)'#$$$).'&&%).+--214267-17.+*'#(&,-4/00236**++*+$))//<8.7:<:44413080-+,/1.280,-**10/12221534565/('''2-/+.3,0))(--.;3/,3,0/+/30-1&'+)+.*/.+/10%(&/(*-8533-7--/99655'&'*1630//)--,--.84-/,;*765310(--67++(&+*,5,88'((),96/87.100()+.836&3*4.9:&4*-:859/)+')')/*1;6562345<8775..)&'+-6:50764588953/35555*,.41:/*)'&)33806,)'&%'')899366746;0./.-0.34((%%))'*1.434.&-'*.0,0,*'*(&*'&$&'(.9112/44355878.5)'')&0&'$'()878.8.//31145216/2+**,(%$'(*)-1&0,1/--../537;5*&&-,'//*,,3.04;:795382)33.52603,,++*38+5:*+9545247+.)-(%%*'-338143:5(%))')./533,-.213197<:,*'*-+1*)07*+)(%)-+062574585475/-.+-)*'&+(/)291/
@0f1abaf6-8446-4a85-a576-aba93c148078 ch=455 read=106907 start_time=2019-12-13T17:24:10Z barcode=BC01 runid=2c9cf7bc05858273f10e7d7ec552fc0bd742dc3e
CCTTGTTACGACTTCACCCAGTCATGAATCACAAAGTGAGTAAGCGCGCCACCCGAAGGTTAAGCTACCTACTTCTTTGCAACCCACTCCCCATGTGGTGTGACGGTGTGTACAAGGCCCGGGAACGTATTCACCGTGGCATTCTGATCACGGTAGCGATTCCGACTTCATAGGTCGGGTTGCGGGCTTTCAATCGGACTACGACGCACTTCCATGAGGTCCGCTTGCTCTCCGCGGATCGCTCTTTAATGCGCCATTGTAGCACGTGGTGGCCTGGTCGTAAGGGCCATGATGACTGACGTCATCCCCACCTTCCTCAGTTTATCACTGGCAGTCTCCTTTATTGGCCGGACCGCTGGCAACAAAGGATAAGGGTTGCGCTCGTTGCGGGACAGCAACATTTCACAACACGAGCTGACGACAGCCATGCAGCACCTGTCTCACGGTTCCCGAAGGCACATTCCTCATCTCTGAAAACTTCCGTGGATGTCAAGACGGGTAAGGTTCTTCGCGTTATCGAATTAAACCACATGCTCCACCGCTTGTGCGGGCTGATAATTCATTTTGAGTTTTAACTTGCGGCCGTACTCCCCAGGTCGACTTAACTTGCCGTTAGCTCCGGAAGCCACGCCTCCAGGGCACAACCCCAAGTCGACATCGTTTACGGCGTGGACTACCAGGGTATCTAATCTGTTGCTCCCCACGCTTTCGCACCTGAGCGTCAGTCTTCGTCCAGGGGCCGCCTTCGCCACCGGTATTCCTCCAGATCTCTACGCATTTCACCGCTACCTGAATTCTGCCCCCCTCTACGGGCTCAAGCTTGCCAGTATCAGATGCAGTTCCAGGTTGAGCGGGGATTTCATCTGGCTTAACAAACCGCCTGCGTGCGCTTTACGCCCAATGGTGTTAACGCTTGCACCCTCCGTATTACCGCGGCTGCTGGCTGGGTTAGCCGGTGCTTCTTCTGCGGGTAACGATCGAGCAAAGGTATTAACTTTACTCCTTCGCCGCTGGAAAGTGCTTTACAACCCAGCCCCATACGCGCGGCATGGCTGCATCGGGCTTTACGCCCGGTATGCAATATTCCCTGCTGCCTCCCGTAGGG
+
1071//7'..446664485025:7834:75530;.+.-&')2.-+*,),+%+(').016/826+/0100&&'(*')/)*4/4/;.*+,257+-00139674,(*+*+++*0).54.,8.,,/2+)'()*3:633947363+/6,&%$&)((')+&(+,-6:6414688833&(**+)/)-,*)),''&%%+.1/2,4-.,-.03632,.--'$$&&'/31/++,//-(/1-/''('*,.20-4'-70*'((758;600'$&'*10113+*+*+,+-+)#%'),+.%5766111/+*(),2644$(6860,.<::68/1,-0<:4443:8683022303.-94','(%7(9)5520223:50.115(2/8726**,/4/426555685514+,*($((3,029/324070,/317545349690/1;1<38**,,.5.03323/2199/6:0-17-1,--..9+)+11845/744893/538:657;;1///,4368023..4+3)-1:;968,/)*)70+1(5*;6;<33*+))*11/220,.(-/48897/+('()).6..0;<++),.8;.-+('(+,+(.-*;56.671'%%#*(32171./&%%),&(,/--/2153//.(+)''$.0/5()(3.)+00:1<80.2-2327747761:7./2:6679916762,)-(%-'*,32803,*1-*+-024,'+++091-/1*29787998:753323893-8,*.-0&$&&,.-427:;7:93921236++2*%%1/('(($423/4:;578:12+*+)',(,7,--++--22./,***+0'*.247052812:022.,-,,.823+44.3,+1603-%(*'05.*69./332//)-+-0311586:+4858898992-.4'%'%))),.+*)*(&*(.--,3.,-),4/-/3'((+5/3--,24012:28.)&,0))0&)+2%1/'*2229;5333430'&&''*-/**1230&.(+'*''%)/31--0230:1),1',*2&25,+-$*,52'(/+)3&%#$$%&)--/*++),7/)+,4-,+,,47&86037(&.*)&$'%'$&'(,,,-387+'%&(211:42;7,-.0&*
@ea8ed807-e92e-4c90-917f-92220565c584 ch=467 read=99491 start_time=2019-12-13T17:23:48Z barcode=BC01 runid=2c9cf7bc05858273f10e7d7ec552fc0bd742dc3e
CCGGTTACCTTGTTACGACTTCACCCCAGTCATGAATCACAAAGTGGTAAGCGCCCTCCCAGGAGTTAAACTACCTACTTCTTTTGCAACCCTGCCCATGGTGTGACGGGCGAGGTGTACGGGTAGACATATTCACCGTGGCATTCTACGATCCACGATTACTAGCGATTCCGACTTCATGGAGTCGAGTTGCAGACTCAATCCGGACTACGGTACTTTATGAGGGTCCGCTTGCTCTCGCGAGGTCGGCTTCTCTTTGTATGCGCCATTTGGCAGCACGATGTGTGGCCCTGGTCGTAAGGCCATGATGACTTGACGTCATCACCTTCCTCAGTTTATCACTGTGGTCTCCTTTGAGTTCCCGGCCGGACCGCTGGCAACAAAGGATAAGGGGTTGCGCTCGTTGCGGGATGGCAACATTTCACCAACACGAGCTGACGGCTTGGCCATGCAGCACCTGTCTCACGGTTCCCGAAGGCGTTCTCATCTCTGAAAACTTCCGTGGATGTCAAGAGACCAGGTAAGGTTCTTCGCGTTGCATCGAATTAAACCGCATGCTCCACCGCTTGTGCGGGCCCCGTCAATTCATTTTGGTTTTAACCCTTGCGGCCGTATTACTCCCCAGACCTCGACTTAACGCGTTAACCGAGCCGCCTCAAGGGCACCGCCTCAAGTCGACATCGTTTACGGCGTGGACTACCAGGAGTATCTAATCCTGTTTGCTCCCCGCTTTCGCACCTGAGCGTCAGTCTTCGTCAGGGGCCGCCTTCGCCACCGGTATTCCTCCAGATCTCATTTCACGCTACGCCTGGAATTCTACCCCTCTACGAGACAAACTGCCAGTATCAGATGCAGTTCCCAGGTTGAGCCAGGATTTCATCTGACTTAACAAACCGCCTGCGTGCGCTTTACGCCCAGTAATTCCGATTAACGCTTCCGCCCCTCCATGTGTGCGGCAGCACAGGTTAGCCGGTGCTTCTTCTGGGTAACTTCAATGAGCAAAAGGTATTAACTTTACTCCCTTCCTCCCGCTGAAAGTACTTTACAACCCAGGCCTTCTTCATACACGCTTGGCATGGCTGCATCAGGCTTGCGCCCATTGTGCAATATTCCCCACTGCTGCCTCCCGTAGGAG
+
67*4/;./978+5.)*0-35:0+/+*&'(870411:6537694237;95--./9:6214)%)*$(0125',)')))-06:72::0+1,'*)($&+/-'433612-.32;:,,'(*,-/-.)0(%%(()&+%.()*22.3/7626:/-&')*024,-,-081330.0/&1)1-/(/0://33.***+)*,1/24*.27571941.0518633)*($'&',,73113,06('(4+**,+*-+..(.0/*)$(-82772;7*(,-,,,1-093.')%%''%))),+--**-21()38::6666+5-:1.-.+*)&%$)+-115856+/++,+').+,.;0-/9-,)($(*75698/940-24609.+,/'3)002),7+8-.,*5;,4.963',42+-+((')*+46;)*.4.*(#$&'&,)07+))-&)%'%*+,2.//...&('%'*.6(6'0.0//32').270)+*2711/-)(+(,))#%('+537664./..)-108:778:,+'(%%'&(--.4';8244-42..(,+3421:22-01-).,/3<;81'.-36766))6*0-0(,.678845;8/,3/23.4/)/*)(/1/84,+3,4,..-))'-+(/())&('4:9--,&*&()/4-2,5-6565810&*'(&&/.&*%)-.,*,&'$')%(+-/13-..-1325:5388,-,80119;763024.5/%(+-8778:751.-591&*,2:5($(*2.*)/-7:4/--6217((*.5;9235()5;3191201/--1419333114776+2+*)//,,)$(610-0/232/',.,&-.%6+-*'/41,*2246.(*,&+.''#$))(*-.67454/$((,6:.4,&&*0++)4/-&&)%16---*++++,*-0507;;.;4796888969./09736.21-,/1388<,,+//0-3-++,,&'&,48-(.3),&+%'(()%&#&%&(%1315../:296579;86:1+*(+'-/)'&%%(&%'51196'/+00/6./+-2.%+,/7,2::3,62*%))''.*(+*-22/()(',/)&-2276<78:8/,+*&(''%#)(,$/'-*+,.//3157117/415<4039243634455,867/%(((*'')*)1:0,1*0)+*
@3d2a290f-57a9-4ec9-978b-777c1758a31f ch=337 read=140083 start_time=2019-12-13T17:23:45Z barcode=BC01 runid=2c9cf7bc05858273f10e7d7ec552fc0bd742dc3e
TTCTTTTCGTAGCTACGTTCAGTTGCAGTATTGCTGGTGCTTTTAGCAGAAGTTATTGTCGGTGTTTGTGTTGTTAACCCTGCCTGTCGCGCTCTATCTTCCGGTTGCGCCCATTTTTGACTTCACCCCAGTCATGAATCACAAAGTGGTAAGCGCCCTCCCAGTTAAGCTACCTGCTTCGCCCGCTCGCTGTTGCTGACGGGCGGGTGTGTACAAGGCCCGGAACGTATTCGCGTGGCGTTTCACGGTCGATTACTAGCGATTCCGACCTCATGGAGTCGAGTTACGCGCGGGCTCAATCCGGACTACGACGCGCTTTTATGAGGTCAGCTTGCTCTCGCGGTCGCTTTATACTTTGTATGTGCGCCATTGCTTAGCACGTGTAGCCCTGGTCGTAAAGGGCCATGATGACCTGACTTCACCTTCCTCAGTTTATCACTGGTCTCGGTTCCCGGACCCGGCTGGCAGCAAAGGATAGGTTGCGCGTTGCGGCAGCATTTCCACCAGCACAGGCTGACGACAGCCGGCGCAGCACCTGTCTCACGGTTCCCGAGGCACATTCTCATCTCTGCTTCCGTGGATGTCAGGGCCAAGGTTCTTCGCGTTGCATCAGATTAAACCACATGCTCCACCGCTTGTGCGGGCCCCGTCAATTCGTTTGTTTAACCCCGGCCGCTCCCCAGGCGTTAGGCTTGGCGTTAGCTCCGGAAGCCATCGAGGGCACAACCTCAAGTCGACATGCCGTTTTGGCGTGGACTACCAGGGTATCTAATCCTGTTTGCTTAGCGCACAGGCGTCAGTCTTCGTCAGGGGCCGCCTTCGCCACCACCGAATTTCGCCGGATCTCTCTACGCATTTCACCCGCTACACCTGGAATTCTACCCCCCCCTCTACAGGGGGGACTCAAACACCTTTATCAGATGCAGTTCAGGTTAGGCCAGGGGACTTCACATCGGCAAACAAATAGCCGCCGCCGTACGCTTTACGCCCAGTAATTCCGTTAAACTTTGCACCTCATTACCACCGCGGCTGCTGGCGCGGAACCGGTGCTTCTTCTGCGGGTAACGTCGTAAGGCAAAGGTATTAACTTTACTCCCTTCCTCCCGCTGAAGTACTTTTACAGCCGAAGGCCTTCTTCATACACGCGGCATGAAATGCAGGCTTGCGCCCATTTATTTTCCCCACTGCCTCCGGTAAAGG
+
$(#%&%%##%$&'%$').1/*+/,$+''+,40-+2)(*$&)--%#&'(&))'2,%,++.2)1'&),)(*),2-,1.,,('$&+3-/4300'/0867474755(-7.*-,12-+1561+**.3/1*266--/496./,++.&/(12+,18141)+,071.8))(--5451.(+0.2./0,,',.($%%&%&(-15++-*++,36*)+).+.,.0258.8-:.-)3*+/,*-'*%()*.(&'$')&$''(')%#1')+)**,-79;55113702.0-,)'+1+%(1)'''(+).-)*,5.70/.4421/')+./2.**,24,,1.)-((+&')//.//0((&'(/+-,,*-'%'&&(/*'...,//148<261-'*))()&))((+..191*04-1(**-*+2455(')%((''$&''&%&'&)+8966.1+)-<:065.2.5.--*+-)-,%'&('-/.,%''$'$%&&+/9)4,87,1.03,,**(,%&#%&(%&()/4,,(&*%''('(%&+)*+.02(0)+-*'%&&'$''./50/23,/&(.+5*2&&'&'&))004<9896831.'%%&(,-+,0;99424&/1)+(5,(+4;78<835,3/'')*+(',6.79/0-*)+*(..+*&)*,..5+403-/**0-(()*/82;1/-3/%,30,'**(%*'*&$&&*00)&)*''+'&(($$$'%'('*(,.0.,-).+',,#$'*'/0+,&'+'((),-8-343,+&(&)%'*11)--.--1;222127/,/+/*,,,072273143&'%##$#&%'%(&,+,'&&')&'(*)'*+)*.3-58423532067++)&*'&$'+0)*%'(&+(00/12662601)*.6211:0--1,-,.5//-1*/-**+-/5-844.))'&&%,.376/,.2342,,(*%%)+)22-224-4/2351+*,*-+-,6/*169/145:-**+,70(,03,*/0+)&&&*),/'()')&10+,)(%(''('(),-500/-),*)%##$%'$(%*&%%&&)()('0+00+8+,-111/,%*)*+%/6)1,),,0/5;6554(4+**%)((&$'%''*/00&,%('-20-+,,-$&'-3-,:55/57.,/3*-*''((1/*$$%&&.++*/.0/-0+++.-%%%(&-,/.0,'$%%%$&#&%)1-.3-/.58.&1,)&++))-01/%'%%&&%)&%&%'-+(+
@d083fda9-27d7-4c01-9c2c-8705888a2ed1 ch=319 read=165566 start_time=2019-12-13T17:23:46Z barcode=BC01 runid=2c9cf7bc05858273f10e7d7ec552fc0bd742dc3e
CCGGTTACCTTATTTACGAAAAACTACCCCAATCCTTTAGCCCTACAGCCCGGCTGCCTCCTTGCAGTTAAGCTCCACGGACTTCAGGTATTGCCAACTCTCGTAGTGTGACGGGCGGAATTATGTACAGAACCAGGAACGTATTCCTGCCGCGACATTCTGATTCGCGATTACTAGTAACTCCAGCTTCGTAGGCGAGTTTCAGCCTACAATCCGAACTGAGACTAGTTTTAAAAGTTTGGCTCCACCTCAGCGGTATTGCATCTCCTCTGTACCAATACATTTGTGGCACGTGTGTAGCCCACCACATAAGGGCATGATGGTTTGGCAGTCATCCCCCCACGCTTCCTCCTGGATTAGCAGGCAGTCTCGCTAAGTCTCAACCAATGGTAGTAACCTGCTGACAGGAGTTGCGCTCGTTGGGAACAACTTAACATCTCACGACACGGGCTGACGACAATATTGCACCACCTGTCACGCGCTTGTCCCAGAGAATTTCCTCGATTAAGGTAGTAAAGGGATGTCAAGTGTAGGTAAGGTTCTTCGCGTTGCTTCAGATTAAAACCACATGTCGCTACTTGGCCAGGTCCCAAATCAATTCCTTTGAGTTTAATCTTGCGACCATGCTCCCCAGGCCAGGTCGCAATGCGTTAGCAGCGGCACGGTGTTGAAACCCCCACCTAAGTATTCATCGTTTACGGCGTGGGCTGGGGTATCTAATCCTGTTGCTCCCCACGCTTTCCGAGCCTCAGCGTCAGTTACAGTCAGAGAGTCCTTCGCCACTGGGTGTTCTTCACAATCTACGCATTTCCACCGCTGCACTAAGATTCCTCTCACTCTCCTGCACTCTAGATAGCAGTTTGGAATGCGGCACCCAAGTTGAGCCTGGGTATTTCACATCCCGCCAATCATCCGCCACCACCGCTCCTTGCGCTTGATGATCCGGATAACGCTCGCCACCTACGTATTACCGCGCGGCTGCTGGCGTAATGGCCGTGGCTTCACTCCTTAGGTACCGTCATTTATCTTCCCCAAAGAGACAGGCTTTGCGATCCGAAACCTTCATCACTCACGCGGCGTTGCTGCATCAGGTTTCCCATTGTGCAATATTCCCCACTGCCGCCTCCCGTAG
+
%(&%,-'*-0/+04)$&(%%&*(*+%,03,,3+0'$%$&*/82+&*((+.)('*)*-536+/*')%2*1.0),.2)),-/-0.10)321+34+3-/&+*-)*(+(//212463::8.*%$*((--/-//''413)++).*,024;832132-.+('$*42632160+,./28-*+(''(&+(0*((+.5/&*')+,*)(*29-&.11,*,-8+3)(*4100--138()8<;-568.))6+,0415,',+0/%()(1/*+.,,-16/0)++54827()$$%'(30*&+&311224572--)*,,&),+,.-1'*-+***(+,'.06*1)($'++355-6-6,)+%(.+331/5/+2'/))&*$.--.25603('&/('('(,)&*%2,177/-*-/1/,,)&'+,,,*)&+/:)/2446-4+01-)..**)(',,1223/.(**+,.200.+-,*+(((.'$'))(*+4:133-/11/1**'((+)-+''%&*&&%76,770.-+1'-((()*+,+,,(10/76754-,**,.,2/24+3,:33:500-1-*+121%&+2,4990:8(*+.*.0*+,)*+,+()%%-314/,'*'),*4-82(),+,135:06/.-/1,*'&+.*,%)).10-+07+*$1))*%&*7.2502*('($11+.)&$'(&(-(%(-',30.(&(&%*('(,.91*563/8,**30//5/*&$%&-,(,+2132*062++21***852+%*)(-3*+&%$./551/*.-/0')6+*,00.4&*''&()0-(.148858666()(35321,&(*//.,(.-124;70&%-)%%+$(&((%%%'-2,2(*)+%&)-0.001/''()2-+2/.(1),-92552873/&--*.0/-,..3/./2/)(+*,).8+,*,++43,$%$+0161660---&*()2,36.8),)%'%%%$&%)$$*3'5)1,/602366346(-../1552/3*0/++)'.11349.:))&''$'$&')-213--/*$%&((+*'-.,-0;898/.5))**2)*%(&,2-'')+5&(,/2/*%&''62-+/10/:3;///1.444&(**/,+)12-./,+'+,1243-'/,)%-.-/89271-021120%'(&,'%')'1/''00(
@ca71cc66-08b8-4703-95cc-1d4d521f110a ch=134 read=123301 start_time=2019-12-13T17:23:26Z barcode=BC01 runid=2c9cf7bc05858273f10e7d7ec552fc0bd742dc3e
CTCCTACGGGAGGCAGCAGTGGGAATATTGCGCAATGGGCGCAAGCCTGGTCTACAGCCATGCCGCGTGTATGAAGAAGGCCTTCAGGTTGTAAAGTACTTTCAGCGGGAGGAAGGGGTAAAGTTATTTGCTCATTGACGTTACCCGCAGAAGAAAGCACCGGCTAACTCGTGCAGCAGCCGCGGTAATGCAGTGCAAGCGTTAATCGGAATTACTGGGCGTAAAAGCGCACGCAGGCGAGAACATTAAGTCAGATGTGAAATCTGACCAACCTGGGGCACGCCTGATACTGGCAAACTTGATCTCGTAGAGGGTAGAATTCAAGTGTAGTGGTGAAATGCGTAGAGATCACGGAAGTGCGGTGGCGAAGGCGGCCCCCTGGACGAAGACTGACGCTCGGAATGCAGCGTGGGGAGCAAACAGGATTGAATGCCCTGGTGGTCACGCCGTAAACGATGTCGACTTGAGTTATGCCCTTGAGGCGTGGCTTCCGAACTACGTTAAGTCAACCGCCTGGAATACGGCCTGGGTTAAAGCTTCAAATGGTGACGGGGGCCCGCACAAGCAGTGGAGCATGGTTTAATTCGATGCAACGCGAAAAGAACCTGGTCTTGACATCCACGGAAGTTTTTTAAGTGAATGCCTTCGGGAACCGTAAAGGACAGGTGCTGCATGGCTGTCGTCAGCTCGTGTTGTGAAATGTTGGGTTAAGTCCGCGAGCGCAGCGCCTGCTTTGTTGCCAGCGGGTGCGGCCGGGAACTCAAAGGAGCTGCCAGTGATGATAAACTGGAGGAAGGTGGGACGTCAGGGCATCACTTGGCCCTTGACCAGGGCTACACGTGCTACAATGGCGCATACAGAGAAGAAGCGACCTCGCGAGAGCAAGCGGACCTCGCAAAAGTGCGTCGTAGTCCAGTTGGAGTCTGCAACTCGACTCCATGAAGTCCGGAATCGCTAGTAATCGTGGATCAAGTGCCGCAGTGAATACGTTCCGGGCCTTATTACACACCCGCCCGTCACACCATAGGAGTGGAGTTGCAAAAAGTAGGTAACAACCTTCGGGGCGCTTACACTTTGTGATTCATGACTGGGGTGAAGTCGTAACAAAGGTAACCGG
+
--/**.257-(*,1055/3)))+(5.-/5.//75845:-,&,28-560/,.+%&(*&.,34222///235660/6'*/*13:9<8-25)1'+/6+,72-07.+*-)+0,)6+0-'1/*)/4/'+'%)/)(/2/,1/-+/0.6-/2+'(),,+'),,(*&/,+70/.,)2('*%($))*%4,3))&&*(($4&.,-.44482648476+..-..0.,)467784<9,+-./*,*,+-1--')%'&$*,./.34)0132-%*-+)+#$%'++2.62,*.)-'*$%''(+-//64645/''+&'%)*96),*''*-*--,..1012/++.+&(((')()15*,121,++**-,*,15-'('(+,64.4---3162.0/8:6-+597/-++*(-%'*--022'0+)*-,+,./8417,+)).8,9031*4').82'39//673-51/,0.280/37.*-...6875202,%'')%&%.+&'(('-*)*'(-1214)&%&,+*++0936,0*)(0+89:01*(')(-,05.*),-..673%%$'&-25,0)&'&,+087-14)'*(**1-0/799.+,+)*/(-:;498<422225:6:88/02-(&%$''''+0/0:157676,)+-.+/*+.9:7,.+%%&&%(&()*:7&47188532),+,117*/0446:7667/.(**-1688'),/:87.51,-2/91,*152:91;04045*')&)+22.-%)$'((%&',+)/1.37+.1--()''-*11).**+-/3+0&-('))4477//.-,-*+009:;::6.),(.,33072),418*)*&&*/+%$%%**0-($#&'8:685(*())()-++,'**..,)7767841/-()&**%*(&&*)*146210))'%(42*,3*((&'1*+045*',,.667157829)$))1-1)+,,,111(3281-1428.0-3-+,.)1.0834420/1419222::633222.3+-)%($+*'(5.-.,0,0')3*00-3%*())*(%+-))03,',,-0&00,.*-,()*-1&*.7/11:9,(%(())),'-*/.02:6&2,)(&*++*-524;413899<989769643)(-*+21252331-1:0*4.1;::5,
@e48e6bb4-824a-49ca-a48f-35dac7a8d6e8 ch=460 read=91184 start_time=2019-12-13T17:23:16Z barcode=BC01 runid=2c9cf7bc05858273f10e7d7ec552fc0bd742dc3e
CCCGGTTACCTTGTTACATTCACCCCAGTCATGAATCACAAAGTGGTAAGCGCCCCTCCCGAAGGTTAAGCTACCACTTCTTTTTGCAGCCCTTCCCACATGGTGTGACGGGCGGTGGTAAGGCCGGGAGCGTGATACCGTGGCATTCTGATCGATTACTAGCGATTCCGACTTCATGGGTCGAGTTGCGAACTCAATCAGTTTGTGCTGAGGTCCGCTTGCTCTCGCGAGTCGCTTCTCTTTGTATGCGCCATTGTAGCACGTGTGTAGCCCTGGTCATGGGGCCATGATGACTTGACGATCATCCCTTCCTCAGTTTATCACTGTGATCTCCTTCCCGGTTCCCCGGCCAGGACCGCTGGCAACAAAGAACAAGGGTTGCGCTCGTTGCGGGACTTAACAACATTCGCAGCACAGGCGACGACAGCCATGCAGCACCTGTCTCACGGTGGATGTCAAGACCAGGTAAGGTTCTTCGCGTTGCATCAGGTAAACCACATGCTCCACCGCTGTGCGGGCCCCAAATCAATTCATTTGAGGTTTTAACGCGGCCGTACTCCCAGGCGGTCGACTTAACGCGTTAGCTCGGAAGCCACGCCTCAAGGGCACAACCTCAAGTCATCGTTTGGCGTGGACTACCAGGGTATCTAATCCTGTTTGCTCCCACGCTTTCGCACCTGAGTCAGTCTTCGTCCAGGGCCGCCTTCGCCACCGGTATTCCTCCAGATCTCTACGCATTTCACCGCTACACACCTGAATTCTACCCCTGCAGAGACTCAAGCTTGCCAGTATCAGATGCAGTTCAGGTTGAGCCCGAGTTTCCTCTGACCAACAAACCGCCTGCGTGCGCTTGCAGTAATTCGATTAACGCTTGCGCCTCCGTATTACCGCGGCTGCTGGCGCAGGTTAGCCGGTGCTTCTTCGCGGGTAACGTCAATGAGCAAAGGTATTAACTTTGCCTCCCTTCCTCCCGCTGAAAGTACAACCCGAGGCCTTCTTCACTTTGCGAAGCATGGCTGCATCAGGCTTGCGCCCGGTATTGCCAATATTCCTGCTGCCTCCGTAGGAAC
+
14(,0,3)+0-7/1532/25-+323-,.1965*+*+,,,3-1+,.2..)('(,-/**/,*)-0-/0825/53/.**+-8918<81+..).7/'(--'$'$%&%+'(*485:9647**-((-/.4.-40(%+()%')%)/*0-7/01;7555+,()*-.--,,,//663,+)-,/0%(*-**+,(.*:,1)*9638+:27+.57*((%&*&(,--,*,20912241733&$'(+-./8/75087015678:<<76:/.,//.13320+&)+/8612;;9576553256/.-,*+-+2-.,-'*(,+31-285700-./<.+*1-.''$%%5604(&(%%&%.,4058-+205%4.0-+&'$&&'*'+-7))$)%+/*.00816.0293350/09/2''%/%116/0170%)*'-),&,/,*(,53410592627,,+*00./4555/*,'*):271/--/.48<8291.-132998;711+-')+./3(./.-6;8<35+,**+28//3)*&&(-.33,798+$&&()&5)9.36;9,)',3::(7*.,++008-24530*)'08141116632424,+(',)*+025).**)032215869-3,:3/,-/7//&''()-06:993:7*2,'-)-+0*++.)20(*,-2/3745-+-4<0-.0352(,,-0851.42453*&$&&*(()230//:-,523/:278044468148''0-0975.5**+550000-:8:/5;0*/4;145//,/,175/,214386/:1+&%*''(*0057..,+1--6:(565794/1100067/1(,419/..27')$'(0',')-*)()$++36:57;+-0+,-,.-1,../()%(',/1710-4-6.:,,*-).)06,.,-7-3-+38..5101;:0:.-(1-08..*)+-*/1*./8275-)-.6701/7236*800(%()6)/*-,/7.4+-1+'*+'.-+,71,+27-*35301,&)&(+&/-**+-5178<67:3'(*+'%'&%$)*./.5843434:-.8053,.5040))+&)'$%(,:355285)*--),4/66)(,+)-&*
@25873ec9-e146-4479-b400-63f75e8a173e ch=365 read=203905 start_time=2019-12-13T17:23:06Z barcode=BC01 runid=2c9cf7bc05858273f10e7d7ec552fc0bd742dc3e
CCGGTTACCTTGTTACGGCTTCACCCCGATCATGAATCACAAAGTGGTAAGCGCCTCGAAGGTAAACTACCTACTTCTTTTGCAACCCTCCATGGTGTGACGGGCGGTGTGTACAAGGCCGGGAACTGATACCGTGGCATTCTGATCCACGATTACTGGCGATTCCGACTTCATGGAGTCGAGTTGCGGGCGCTCAATCCGGACTACGACGCACTTTATGAGGTCCGCTTGCTCTCGCGGTCGCTTCTCTTCCAGCGTAACGCCATTGGCACGTGTAGCAGCCCTGAGTCGTAGGGCCATGATGACTTGATCACGCTTCCTCAGTTTATCACTGGCGATCTCCTTTGAGTTCCGGCCGGACCGCTGGCAACAAAGGATAGGGTTGCGCTCGTTGCGGGAAGCAACAACATTTCACAACACGAGCTGACGACAGCCGGCACCTGTCTCACGGTTCCCGAAGGCGTGCCATCTCTGAAAACTTCCGTGGATGTCAAGACCAGGTAAGGTTCTTCGCGTTGCATCGAATTGACCATGCTCCACCGCTTCGTCAATTCATTTGAGTTTTAACCTTGAAGCCGTATTACTCCCCAGACGGTCGACTTAACGTTAGCTCCGGAAGCCACGCCTCAAGGGCGCAACCTCAGCAATACGTAACTTTACC
+
5-&+4,,89/;/.3,--./045-1'(&%&5412--.**,.45.*/+310*&'(59.1/0-,*)'&$%'(-2.,/26219;..44-17-+.4-+-0,/45565275(,0%%%+*3402040,6205*%%'*(+4256;:6:87,,,+9,++,14:433-5,*,38/-0012715777.///0350:)0,65948895;7759789556556+-#')),+/.+1))2.()/(+,6633%%,326/006.0.5/'))),%($#'*6:51*(('&--.-,'&%&)+22+*&(+,(.(-0318.,++)()'%%%(*)$'$)()*0(1*//8/,/16871,*)%*/05./20/137//,'+/3.728/2456:74(/49-+.74-+,2/,**((/,/35/41:)*'$$&)(+'&%(6,+'(/(/+.-,.,)+*,,*.103*&'(&+2)+053-(+,52.4*(),10-,'&$&&&./43/**.-+*..9:+16---,//.+*.090112**(2.679;9777-4+,-48,3,4'%,.-.)+00-0-/6/,*)&&(,)6,9546;823-89;*04*&%&&%&&')%'$'&(*1238)#)%*%0.021/.*,&*)-.,)+.1236)4'()*101431++/3,*%).+,(),-698:8674..,%'&"#%"
@287aa581-f41f-4044-a000-cba68769699e ch=459 read=93020 start_time=2019-12-13T17:22:51Z barcode=BC01 runid=2c9cf7bc05858273f10e7d7ec552fc0bd742dc3e
CCGGTTACCTTGTTGACTTCACCCCAATCATCAATCCACATGGGCAGCTCCTTCCTTGCGGTTGGGCCACCGGCTTCAGGTGTTATCAACTCTCATTATTGTGACGGGCAGTGTGTACAAGGCCGAGAACGTATTCACCGCAGCATGCTGATTCGCGATTACTAGCGATTCCAACTTCATGTAGTCGAGTTGCAGACTACAATCCGAACTGAGAATGGTTTTATGGGTTTGCTTCACCTCGCGGCTTCGCTTCCCTCTGCACCATCCATTTAGCACGTGTAGCCCAGGTCATAAGAGGGGCATGATGATTTGACGTCATCCCGCCTTCCTCCAACTTGTCACTGGCAGTCGCTAAGTCCCCAATAATGATGGTAACTAACGATAGGGGTTGCGCTCGTTGCGGGACTTAACCAACATCACGACACGAGCTGACGACAACCATGCACCACCTGTATCTCATATGGCTATCTCTCCATCTCTGGAGCCTTTATGAGTATGTCAAGACCTGGTAAGTTCTTCGCGTTGCTTCGAATTAAACCACATGCTCCACCGCTTGTGCAGGCCCCCGTCAATTCCTTTGAGTTTCATTCTTGCGAACGTACTACTCGGGCGGGTACTTATTGCGTTAACTTTGTACTGAACTTTGACATCCAACCTTGGTACTCATCGTTTTGCGGCGTGGACTACTAGGGTATCTAATCCTATTTGCTCCCCACGCTTTCGGGACTGAAGGCGTCGGTTACCCAGCAGGCCAGATCGTATATTCGCCACTGGTGTTCCTCCATATATCACGCATTTCACCGCTACGCATGGAATTCACGATCCCTTTCCTGCACTCTGGCTGCCTGGTTTCTGGCTTACTGAAGTTAAGCTTCAGGCTTTCACCGGGCCGCCCCGCGCACCTGCTCCCTCTTTACGCCAATAATTCCGGATAACGCTTCTACGTATTACCGCGGCTGCTGGCGTAGTTAGCCGTGGCTTTCAATAAAGTACCGTCACTCGGCTACCATTTCCTGTAGCCGCCGTTCTTCTTTATAACAGAAGTTTAATCCGAAAACCTTCTTCCTTCACGCGGCGCGTTGCTCGGTCAGGGTTTCCCCATTGCCGAAAATTCCCTACTGCTGCACTCCCGTAGAG
+
)+)*/3),0-3)-+,+16;5'303+-1.1/44/8/2.++&)$,$,'++,86695/.0+,-819+1,.4015/2..4/-(++'+,*-1.7.+*&)%3'().+--251995'6430)-037-5.82*(*-/+(+-/6.-.4,-(&..338873583-1).,6/22..//.8:/0/,/294999:98:8*'/)8+,-:884441;2/++16530102856;/9<<069;42;;+/79546988112879;9000207*,.+-.-25111',08-(((%*-0.+*'(,/)-6.-,(4,($+/351./.....4;--.756881431*.2697:30)/--2000;5772921186/03/&'')6:,,($'.)*+-2631&%(2,010,,)14,39565988638210890,/-.+(%-(.)(('),+2.01-..,.$1('12*486874333&(-+-11.-.-&),+.,,-9/.,+*48678.9,/2118/76/,2))-./:899/--..5/.5318(+888;735404),&-&&3.506;:9813-..0079**+&%&%'''.&2/0867*(*.468940296/'-.2/)+-7.5.--478:293551232&1-+)/(()(0*,15//-0,5+*.97/-3668;:+7:0*.0631-($&%&&&'(*0002::3:39,$(+*03568577655--'%,).,+./-22**.4++-+63-(*+-.3:72193.,,-'(&+*114(718&(*&$&%&&./)++114+,%&&+0//5;4246998:27105:33.---*)++-+5::1047269463304-/-'/(+&'&%'13(1;33003-,,,0))8777886798<4*$%&&'+'+.)(*(+9.1)/083'4:878;6438./+0,(,)+%#&''$11223328,-.34(&('*)+,*+')(2'6+;853-*(*(&&*2/32,6013002966789603++/42+*(0*04,.+*-.')-.5;1).-06556/014-3//%5756<77654+**3(-41799..2,)/1.-.*.'',)',*'(9110.022./3,5459684;1).-,/0++**-4),-0.936(1824:,6;<7*/227:/469/9.6:,(('&$&%()&()06+*2(-()
@faf08436-1ace-4406-b42d-5ae72e534360 ch=364 read=224819 start_time=2019-12-13T17:22:40Z barcode=BC01 runid=2c9cf7bc05858273f10e7d7ec552fc0bd742dc3e
CCGGTTACCTTGTTACGGCTTCACACAATCATCGTCTACCAGACGGCTCCTTCCTTGCAGTTTAGGCCCACCGGCTTCCAGGTGTTATCAGCTCCTCGTGGGTGTGACGGGCGGGGTGTAGCCTGGGGCCAGGAACGTATTCACCGCGACATGCTGATTCGCGATTACCCTACTTCGATTCAACTTCATGTGATCGAGTTGCAGACTACAATCCAGACTAAAGGGGTTTTATGGGTTTTGCTTCACCTCAAGCTTCGCTTCCTCTGCACCATCAGGCACGTGTGTAGCCAGGTCATAAGGGGCATGATGACATTCATCCCCGCCTTCCCTCAACTTGTCACTGGCAGTCTCGCTAGAGTCCCAACTTAATGATGGTAACTAACGCGATAAAGGAGTTTGCGCTCGTTTGCGGGACTTAACCCAACATCGACACGGAGCTGGCGAGCAACCATGCACCACCTGTATCTCATATAGCTATCTCTCCATCTCTGGAGCCTTTGTAGGTATGTCAAGACCTGAGTAAGGTTCTTCGCGTTGCTTCGAATTAAACGCATGCTCCACCGCTTGTGCGGGCCCAAATCAATTTCAGCACAGGTTCCATTCTTGCAGACGTACTACTCAGGCAGGTACTTATTGCGTTAACTGCAGCGCTGGGCTTTGACATCCAACACTTAGGTACTCATCGTTTTGCAGCTACTGAATTATCTAATCTATTTTGCTCCCCACGCTTTCCGGGACTGAAAGGCGTCAGTTGCCCGGAGCCAGATCGTCGCCTTCGCCACTGGTGTTCCTCCATATATCTACGCGAACTCACCGCTACGCCAGGATTCACGTCTCCTGCCGCACTCCTGGCTGCCTGGTTTCTGAAGCCACTGAAGTTAAACTGGCTTTCACCACAGACCCTTGCCTTGCCTGCTCCTCTTTACGCCCAATAATTCCCGGATAACGCTTGCCACCTACGTATTGCTACCGCGGCTGCTGGCAGCCAGTTAGCCGTGGCTCAATAAAGTACCGTCATCGGCTGCAGAACCATATGGCCGCCGTTCTTTCGCCTATAGCAAGTTTACAATCCGAGAGCCTTCTTCACGCGGCGTTGCTCGGTCAGGTTTCCCCATTGCCGAAAATTCCCTGCCTCCCGTAGG
+
,0'-+9/14.4(3,'+-0./0.***(2+,,$(%$)(&'''')-*)4/016/.-+(*(((,.:701115)*35.5/05.,(0.+.,,))),%)*1401.3+-'**+*+,+63,)),,**+,$$%$%+3+1*&/,)1-16--.+(,-)03651432-/)19/,,..82&1,(&()+4/-,166-0/284-2-.()01(&&,2(*47377333;08/'&/-+(*&'&&'&9;3+/0:*768,,-0:-/040*'(%'(-)+-/+/)''*(($)*)**%%&%#*).)+'&''**('7,/-..,-69.2-,,,,++*%&)&'))+.,,23,2+3'(*&(',,&-5135172/022.62250*++,190+/-./.0)*(+',+*+*+./.&&*-.45).,&)/5)(1123745<').*66.)'&)'('',.6.0/(%.&(+)(*,/3-*)(''1/4:7/-,*/,%*/-.102389/10,')+,.543314:6620,+).%%.+,35%+%)&'+0*020110/1-+&'')+,61<:9<413308*./<2&(*3*39*+%')1.024:237-+1+*,33+8530*+.1.//27:))$$$#&'&-/;8;7:;25311(*()$(&+-+.110155,.$)#&-(*8,,,.2)0'&+('&')'*(*)3258:240,./,4..'***-,1,,.233::6.5:5()%+(&,12)&)*-.+,*--,+'%&'((&%'(((&))*+/5.0+599/.-+,-*-.769:3-8*%*'')+%(*0,--11099474,2338;4431&4)+6541/0+,(+-73,*-,.+''&)-,0,)-2),''$&*))4/.%'&*$&'(&#(+()$(',($$$$$$')(,/43.*)'+-%)$&)1,0-)0+3+%&%&)'(00.-.2-//18:<,5,)-*(%&)4)/2228*,,+/-.2081..,304711..30.)%*%(++*/3.270.1(2(,,&%%$&+*.*5//.4')&'&'*-,//4//18%5'&')'*,,591*-(0+(&($%&1220&.%('&',&&%%'(0+56:899-+2/,).)'(0(./.,))24+13462+((&$$&#%%%',))--0)3,--2)+-27;96'+.-601890./5,---18583244*)'+*)27,,6+2)
@abe199fb-a371-4e87-a4f4-12d34912466e ch=397 read=378988 start_time=2019-12-13T17:22:37Z barcode=BC01 runid=2c9cf7bc05858273f10e7d7ec552fc0bd742dc3e
CGGGAGGCAGCAGTGGGGAATATTGCACAATGGGCGCAAGCCTGATGTAGCCATGCCGCGTGTATGAAGAGGCCTTCAGGTTTATGAGGAAGTACTTTCAGCGGGAGGAAGGGAGTAAAGTTATACACTTTGCTCATTGACGTTACGCAGAAAAGCACCGGCTAACTCGAACAGCCGCCGTGTATACGGAGGTCGCGGTGAATCTTGGAATTACTGGGCGTAAAGCGCACGCAGGCAGTTTTGTTAAGTCAGATGTAAATCCCGGAGGCCATTACGGGGCTGCATCATGATACTGGCAAGCAAGGAGTCTCTCGTAGAGGTAGAATTCAAGGTGTAGCGGTGGGAAATGCGGCGTAGGGATCTGGAGGGGAATACCGGTGAAGGCGGCCCCTGGACGAAGACTGACGCTCAGGTGCAGCAGTAGAGTAGGCAGAGTTAGATACCCTGGTAGTCCACGCCGTAAACGATAATGTCACGACTTGGAGGTTATTGCCCTTGGGCGTAGCGGCTTCCGGAACTAACGCGTTAAGTCGACCCATAGAGTACAGCCGCAAGTTAAAACTCAAATGGGTGGCAGGGGCCCGCACAAGCGGTGGAGGCATGTAGTTTTAATTCGATGCAACGCGAAGAACCTTACCTGAATCTTGACATCCACGGAAGTTTTCCCAGAAGATGATGTGCCTTCGGGAACCGTAGGACAGGTGCTGCATGGCTGTCGTCAGCTCGTGTTGTAGAATGTTGGGTTAAGTCCCGCAACAGGCGCAGCCCTTATCCTTTGTTGCCAACCCGGTCGGCCCGGAACTCAAAGGGAGACTGCAGTGATGATAAACTGGAGGAAGGTGGGATGACGTCAAGTCATCATGGCTACGACCAGAAAGGGCTACACGTACTACAATGGCGCATACAAAGAGAAGCGACCTCGCGAAACCGGCGGACCTCATAAAGTGCCGTCGTAGTCCCAGGTCTACAACTCGGCTCCATGAAGTCGGAATCGCCTAATGAAATGTGGATCAGAATGCCACGGTAGATACGTTCCGGGCCTTGTACACACCGCCCGTCACACCATGGGAGTGGGTTGCAAAAAATTATGCCTTCGGGAGGCGCTTACTTGTGATTCACTTGGCTGAGGGTGAAGTCGTAACAAATTGTGGCTTGG
+
%&+,(+,))--,35098)295233**&+0:446./4896+48-,++($%$)*5565-))(/')()).+%''.-/-,-$&')),$#&%(%()(+((,1+*)*',0*%+/(.(+(%%*,0,),'&%&(%()((%())+1.,*.-//,-&'#&+/-*'+,404..-40//0&##$##'&$&&&'%'**)/,,)+*&$'''')'&*($#$.*1*1*+,.00-,&&)-0+-)+(+')((*/-23;9140008*-6)*,53*&%&&*++*+)&&%$&&%%$'-+*++*+-/0*(')*)--,&$*,$%')')'),-,,,-+./)(**(('))*+/*.*)1)'')**-.+1-+//,-**('*,+)'*(..076--*,**)()-(/-.+,)+00/6,74+',348***&(+--.0663.-*+'&%'%'#(*&''''(()*+)('1//-65-2.&&,60.-./,'++174.41/''(*%%)',)&(*-9.4+1(**.2+0,-7:1/0.14210..))()0/1/,+,)),++*+**,7/5,110&44%%)))&(&'-&-6,%+)&)+/--)2()60;:61.%'))(&,.0**/)')13456656641)*'+,.,-&2/<<4.8532'(-&01'0-.'*4)-70,+,,/51-&%)(0,*((**0*())-,-,/498*))+'**('.+++&-)+33-,'-1398965(13//-07789:961,0,+*+32.11032330.-6//--+**+/2.(151:46,,3.('/-'1(*20262'27/.6//0,*//+-4-2/.&.'(+4/:,6/5'&''(,15+3(-+('(,0/1*&()(*'%'(3;5-545/-+-20.4*1356867(434-)*+-/.),,-)%%&'*65-+/+'*.6+*)(%**+*..-.2303.,('')+137)''(****744634-0.-/2-&%**,1,-2132+50'(%'&&)*.5564*5,+&)''(2)1.3..02&../402./-+*,%.(0//*/'$'0+*(+('(./8832,.-1226**,'51.,54-.(**-(%./1,,*'$&&'('-71-93/02.1/07-/.0-((+/:766*0)37*%%%%&''(--95'61*0602*,'%'+()*115;5,&+')%*))%*)'''*2++,2877-))$((('%%)('/.
@9cd655f4-b675-47e6-a6d6-36517f00673e ch=95 read=437103 start_time=2019-12-13T17:22:19Z barcode=BC01 runid=2c9cf7bc05858273f10e7d7ec552fc0bd742dc3e
TTGCCGATGTGCTTCGTTCCGGTTACGTATTGCTGGTGCGCGAGAAAGTTGTCGGTGTCTTTGTGTTAGCTGCCTGTCGCTCTATCGCCGATTACCTTGTTACGACTTCACCTGATCATGAATCACAAAGTGGTAAGCGCCCTCGAAGGGATTAAATACCTGCTTCTTTTCAGCCACTCCCATGGTGTGACCGGGCGGGTGTGGCGCAGGCCGGGAGCTTGAAAGCGTATTCACCGTGGCATTCTGATCCACACGATTGCTAGCGATTCCGACTTCATGAGTCAGGTTGCAGACTCAATCCGGACTACGGCCTTTAGCGAGTCCGCTTTCTCGCGAGTCGCTTCTCTTTATGCGCCATTGTGGTAGCGCGTGTGTAGCCGGTCGTAAATTGCGGTGACTTGACGTCATGCCACCTTCCTCGAACATCACTGGCAGTCTCAGCGCTGAGTTCAGCCGGACAGCGGCGGCAAAGGGATAAGGTTTGCGCTCGTTGGGACTTGAACCCAGCTTACATTTCACAACACGAGCTGACGACAGCCATGCAGCACCTGTCTCACGAGTTTCCCGAAGGCACGGTCTCATCTCTGCGAGCTTCCGTGGACGTCAAAAAAAAAAAAAAAAAAAGGACCAGGTAAAGGTTCTTCGCGTTGCATCGGAATTAAACCACATGCTCCACCGCTTGTAAAGGTTGTCAATTCATTTGAGTTTTAACCTTGCGGTATTACTCACAGGCAGATCGACTTAATTTAGCTCCGGAAGCCGCCTCAAAGGAGGCACAACTCCAAGTCGACATCGTTTACGTGGACTTCTGGGTATCTAATCCTGTTTGCTCCACGCTTTCGCACCTGAACGTCAGTCAGCACAAATCCGGGGCCGCCTTCGCCACCGGTGTCCCTCATCCAGATCTACGCATTCCACCCGCCGCGCAGGTTTCTGCCCCCTCTACGGACTCGAAGCATGATATCAGATGCAGTTCCCAGGTTGGGCCGAGGGATTTCACATCTGACTTAACAAACCGCCTGCGCCCCGGTAATTCCGTTAACGCGCATCATCGTACGCGCGGCTGGCGCAGGTTAGCCGGTCTTCTACCGCGGGTAACGTCAATGAGCAAGGTATTAACTGCCCCTTCCTCCCCGCTGAAGTGCTTTACAACCCGAGGAGAAGCCTTCGCTTCATACGCGGCAGCGTAATTTGCGCCATTGTGCAATATTCCTGCTTGCCTCCGTAG
+
%"#&&$#&$)%++--/18/'''-/./.0(*)%%)-202,&&''%*,3-40.-.,42477396*(&')'%)''),)37/**++440+&'&+**4(*+/)'*'%)5367;3./,')-28&(()1/1'*-01++///3.*,,1/.,.*---,-&1/2;0,)-.*%''*)*-+)'&&,/%((84-'+*2/22318)/791--'&&&('&&*'7523)+*&))3((%%$(($++39668;5-8,,%,10034,8+((%(+'3)(*2.+,--6;42014591%(&%'))%(+04./),+)'1')++(1-//($&*$'%$&&%--*'++,)'')*,+,-%$'$'))&*-3,/./8:11***--(,-(+%&'&**&)$%&*&(().,&')/--/1&,)*,+&*+*&$$'(1155+,&*%',2/541-,*)((*--(,&(&%$&*,32$$%%'))(,,6-)+/(0.+%%''&)*,3--*&,411+5))(,-&&*'(()()&&)*-'%#%'/,9+)'))(%%&,8,+,.102-3)&,,-//1870..3026/,+++%1,+$*()*%'%%&.;0/73('),/1/3,)/*)--22-+%#%&'&,/319,/:;99787.0508150/---./2443-$+,/)()%($%%'.-7/15/-/-..--017()/'.+1;77:---.4672-*/+*)**,+.*&('',')*,0-1.,-681*)/::.777.5-+*.)$&)(&)*.#%%&--)+$+-.-)(%$#%&)')+-/*00+0&&(&,48856(1-%'%&#%&&''-)0,/025*/,)*6278+--1352)*,'&))%/)+.14639')+4;1*0.1,&'&$#$&(--%+(())%+.1.,.-*)&'%')+&(,%,15+/3&&&$$+')((,(,((&'(/(&)&)+*++,..-*.)*(-/0*$(/.*+-,*$+#+*(1+)'%)035,'(##%&&''.+$''$&#$''3367'-,**/(1281..+/,.+&())''$),.%031/+)+*,%')-/3/0*+48.;*-'$%%%().)(&'&%.,-+((0)%'$$#$"**(&$&(''%&$$(%&&'&'$*$)&,,2215+-')*-)%&))&&)*(&&&%*,..,-*+)512()'&''(&&/(+5,)3:30/2021)-/).-&*'(,-'&(.'42)*&,,'%''$)&(&&$%()-'((+(*()'''&''&(*)()1/82%(*&(%%+,++41/.%%%$$#()'+&%$%'
@63c6a270-6202-4620-b172-8009e392ed73 ch=303 read=216106 start_time=2019-12-13T17:22:05Z barcode=BC01 runid=2c9cf7bc05858273f10e7d7ec552fc0bd742dc3e
CCGGTTACCTTGTTACGACTTCACCCCAGTCATGAATCACAAAGTGGTAAGCGCCTCGGGTTAAGCTACCTACTTCTTTGCAACCCTCCCATGGTGTGACGGGCGGTGTGTGTACAAGGCCAGGAACGTATTCACCGTGGCATTCTGATCCACGTTACTGGCAATTCCGACTTCATGGAGTCGAGTTGCGAACTCCAATCGGACTACGACGCACTTTATGAAGGTCCGCTTGCTCTCGCGAGGTCGCTTCTCTTTGGCATGCGCCATTGCTGGCATTATTAGCCCTGGTCGTAGGGCCATGATGACGTCATCCCCACCTTCCTCCAGTTTATCACTGGCGATTACTCGCTGGAGTTCCAGCCGGACGCTGGCAACAAAGGATAAGGGTTGCGCTCGTTGCGGGACTTAACCCAACATTTGCAACGAGCTGACGACAGCCATGCAGCACCTGTCACGGTTCCCGAAGGCACATTCTCATCTCTGAAAACTTCCGTGGATGTCAGACCAGGCAGGTTCTTCGCGTTGCATCGGGTAAAGCATGCTCCACCGCTTGTGCAGGCCCCGTCAATTCATTTTGAGTTTAACCTTGCGGCCGTACTCCCCAGGCGGTCGACTTAACGCGTTAGCTCCGGAAGCCACGCCTCAAGGGCACAACCTCCAAGTCGACATCGTTTACGGCGTGGACTACCATCTAATCCCTCTGTTTGCTCCCCACGCTTTCGCACCCACGGACGTCAGTCTTCGTCCGGGGGCCGCCTTCGCCACCGGTATTCATCAGATCTCTACGCATTTTCACCGCTACACCTGATTCTGCCACCCCCCCTCTACGAGACTCAAGCTTGCCAGTATCAGATGCAGTTCAGGTTGAGCCCGGGGATTTCACATCTGACTTAACAAACCGCCTGCGTGCGCTTTTACGCCCAGTAATTCCGATTAACGCTTGCACCCTCCGTATTACCGCGGCTGCTGGCACGGAGTTAGCCGGTGCTTCTTCTGCGGGTAACGTCAATGAGCAAAGGTATTAACTTTACTCCTTCCTCCCGCTGAAAGTACTTTACAGCCAGGCCTTCTTACGCGGCATGGCTGCATCAGGCTTACGCCCATTGCAATATTCCCCACTGCTGCCTCCCGTAGGAGCAATATCAGCACCAACAGAAGGTTAACTTACAAAGACACCGGCAACGCA
+
0,0002.2546(26(-/277;70655.-/25376486.+-,6--/*)0)((++03,.'&-)70/-002780-04:1511,./328.*.3.+129:653786<:5396.-+,)-,049/63:024240+2/05112;16.7../:7201+3*$&'))((+-.+-78:712-12:1*0/.%&(+'(017,123;606'7)17(7,87566+,*+)/0:7)**-)*$,41.133/001072-.%()+,011616.87-,/+'*(-04;745/*+,,-$+&%**(',/--59:85/7*3753%'&(*--168777087+$--,3-4,11/0/69,+-0124,*)*+)'+01'')''&'4.4'%(02.8+1)+0/40/1318-/-01('+.3.:33/1003/6-*(2-.))*-))&&1/6,51)$$$$('*42.2*11%52/5:4520&&)*,/,./2.209753.)*+-*1,%++,5745.54440/.22/,0/-5019:9::80*(,3<082+*.37;98<87878744147-&%*$))$))')/-4*)0/(+*4.306(,3/65.+,358693*+14/0/48;:,9/5/6*..149-100.377--/(-(,,-6521414022003.,-+.(3++2*.53523923.3,8800/0615-3,6-5764+/3787257,-.9000/6452,2-,+5-30.96)*)0//6.,.2186+'+++59//./,/.%$''-+.0751221207438+'289/36-.225579:24///.-3..$*,/,.00087465609;:*..70,,-++(..,+(*//%$&'%1/3894.346),++-4687.,%&&((-.*&-)++,+./.027711(-,8,++440,,1*,$-9,(''(3364/+,+2-99;69;686//,&-))*-30/+-..87.-1248743,*+3-3:3215.)+(,02,0615105/1960400-/00020/0/,&)7*++7./3,+,.087:/.,*(-'(,98789.9/.('*26/-1.-/00+)14-+2259.96,.58,*3/..71-,'+./-)()&/.'+/.310+%)')()+),,54;6500/02*/.*.*%,329'%'&$)*0111198;1,-/..-,-1,-9*-2.-'(&*/10231////68677,+5,291904'%%&)'+)(12,1)*&&,'&$%$
@7a762b7a-d25a-4be9-bd6b-57662178ad80 ch=195 read=104102 start_time=2019-12-13T17:22:03Z barcode=BC01 runid=2c9cf7bc05858273f10e7d7ec552fc0bd742dc3e
CCTACAGGGAGGCAGCAGTGGGGAATATTTGCACAATGGGGAAACCTTGATGCAGCAACGCCGCGTGAGTGATGAAGGTTTTCGGATCGTAAAGCTCTGTCTTTGGGAAGATAATGACGGTACCCAAGGAGGAAGCCACGGCTAACTACGTGCCAGCAGCCGCGGTAATACGTAGGTGGCGAGCGTTATCAGCTACTGAATAAAGGGAATAGGCGGATGGTCACAAGTGGGATGTGAAATACCCGGGCTCCAGCAGGTGCTGCATTCCAAACGCTGGTTATCGCAGAGTGCAGGAGAGGAGAGTGGAATTCCTAGTGTAGTGAAATGCGTAGAGGTGGAAGAACACCAGTGGCGAAGGCGACTCCTGGACTGTAACTGACGCTGAGGCTCGAAAGCGTGGGAGCAAACAGGATTAGATACCCTGGTGGTCCACGCCGTAAACGATGAATACTAGGTGTAGGGTTCCAACACCTCCGTGTGCGCCTCGCGCAGTGAAATGATATTCCGCCGCGGGAATTACGGTCGCAAGATTAAAACTCAAAGGAATTGGGGACCCGCACAAGTAGCAGACATGTGGATGGTGAAGCAACGCGAAGAACCTTACCTACACTTGACATCCCTTGCATTGCGCAATCGAGGAAATCCCTTCGGGGACAAGGTAGGCAGGTGGTGCATGGTTGTCGTCAGCTCGTGTCGTGAGATGTTGGGTTAAATTACGGCGACGCAACCTTGTCGTTAGTTACTACCATTTTAAGTTGAGGACTCTAGCGAGACTGCACCGGGTTAACCAGGAGGAAGGTGGGATGACGTCAAATCATCATACCCCTATGTGGCAGGAATACACATTGCTACAATGAAAACGGTACAGAGAAGTCACAAATACCGTGAGGTGGAGCCAAACTTTAAAACCAGTCTCAGTTCGGATTGTAGGCGAAACTCGCCTACATGAGCTGGAGTTACTAGTAATCGCGAATCAGAATGTTGTGCGGTGAATACGTTCCCGGGTCTTGTACACACCGCCCGTCACACCATGAGTTGGCAATGCGAAGTGGCTGAGCTAACCGCAAGGAGGCAGCGGCGAAGCCGAAAGGTAGGGATAAAGACGGGTGAGAATCGTAACAAAACCGG
+
-*)')'.5(()'&*)..&1&''')+/(3-'#(),-7334/()./+,,-+,3/13-.01,,7;7863**'()12228/449+,96;816,..:7,112758839:37/+1*.-6---4-)+'&*2)*0,4,..,0,/84221-,(*+,-,-**5;4465.54./0..260/03374745:6()2334922,)#$(*+/,)0.03,(*($%'%%-21849984/%+-*,)-78400&$)1(),484-64711)*).*0729;:7665132)461'(-1420&+)%)**).,12+2--+(25--+,.2/6,6.6'*-584(&***08-+,;882&&$(..6..+.+,*.3-12080,)1-5/5641/'+-,,:888793.-,++.00&6/++1(.,))13+*,-%,-3811+1.,3.113736:**0'.&))*($'(,0/776-,'(+-.81116428587-541.13'1&656;770((&''*)-&%%%(&*(+*&))+&&(+,3;9433.'(&(&&&)((,.448/.0+)(-)7;<97680:.6,3-3,0,9:020'')+-.0+-('&$&+,-21233',$(**2-++2654546:.060.*-),4-./&'/*234972:-/+*)$*'#$#$''((,+/,*/3,-/,*/-(1731314+1(%(%$$((,.7935555161'/3+,,)()02,1/01(1+0.25245274543+&%##)'*-)$&$%')))',)-1245.+)3,,//35&(&$$+,+,610297751-*-0-,/0.1)-(+*).'-(%%&*,0,*/)..,0.0453879:::8791./2;:99+593.+,01/+/'*&'&(,(***&*&$%*(,,711)+,**'*)(*,-,++&&(#%&-3(*-9;3110-/-.2()2/9;84595145-9/,-.-86)+-5305/-.&&$'%&'(--/3:8::733,.))+*-54&&,-)*/(,.10./.242/-.,'*70/08*+++(....9,+,).51/,-43/)&(#)'-*,,.7(3-'&+('()-64.,+.*7.3,0)(%-''+'+'($%'(/.52821.116.5+),,+12//''$')03,..(+-50*(*(/)*%$$&%3-*''(+/331548123*).184
@3db1c5eb-a9db-4551-8cd3-40ac710a8df2 ch=426 read=164139 start_time=2019-12-13T17:22:03Z barcode=BC01 runid=2c9cf7bc05858273f10e7d7ec552fc0bd742dc3e
CTCCTACAGGGGCAGTACAGGGGAATATTGCACAATGGAAGCAAGCCTACAGTGCAGCCATGCCGCGTGTATTATGAAGAGGCCTTGGGTTGTAAAAGTACTTTCAGCGGGAGGAAGGGAGTAAAGTTAATACCTTTGCTCATTGAAGGCGTGCACCCGCAGAAGGAAACACCAGCTAACTCCGTGCCAGCCATGGTAATACACGGAGGTGCAAGCGTTAATCTGGAATTACTGGGCGTAAAGCGCACGCAGGCAGTTTGTTAAATTAGTCTCTTGAAATCCCCGGGCTCAACCTGGGGTGCCATCTGATACTGGCAAGCTTAGCCTCTCGTAGAGGGTACAGAATTCCAGGTGTGGCCAGTGCCAGAAATGCGTAGAGATCTGGAGGGAATACCGAGTGGCGAAGGCAGCCCCTGGACGAACCCAGCTCCAGGTACGGCGTGGGAGCAAAACAGGATTAAGATACCCTGGTAGTCCACGCGTAAGCGATGTCGACTTGGAGGTTGTACATGGGGGCGTGGCTTCCCGGAGGCCTAACGCGTTAAAGTCGACCGCCTGGGGAGATACAGCCGCAAGAGTTAAGACTCAAATGTGAGGGGCCCACTTGCAAGCGGTGGAGCATGTGGTTTAATTCGATGCGGCAGAAGACCTTACCTGGTCTTGGCAGCATCCCACGGGAAGTTTTTCAGAGATGTGCAGCGGGAACCGTAGGACAGGTGCTGCATAGCTGTCGTCAGCTCGTGTTATGAAATGTTACGGGTTGAGTCCGGCAGGCACCCAGCCTGCCTTATCAGCCTGTTACCCAGCAGTCCCGGCCAGGAACTCAAGAGACTGCCAGTGATATAAACTGGAGGAAGGAAGGTGGGGCGGCGTCGAAGTCATCATAGCCCTTACGACCAGGGCTACCGCGTGCTACAATGGCGCATACAAAGAGAAGCGACCTCGCGAGAGCAAAGCGGACCTCATAAAGTGCATCAATGAGAGGCCAGTTAGGTCTGCAACTCGACTCCATGAAATTGAAGTCTCCCTTCCCGTAATCATTGATTCGATACCCACGGTGAATACGTTCGAACCTTTTGCCAATGCTGTAGGAGTGGGTTGCAAAAGAAGTGGGCCAGCTTAACCTTCGGGAGGGCCTTGCATGAATTCGCAGCTAGAGGTGAAGTCGTAACCACAAAGGTAACCGGAAGATAGAGCGACAGGCAGAGTAGAGTTGAAAGACACAGTAACAACTTTCTTCAGCTTCAACCGTACGTAGCGGG
+
+/352+-&)/,)*()0**++--)$*3,8-(+$&$%'0,)$%%)-(..%&),,240/,.0.0+43--./+,&+(+-0,.+%+),')&(,2181.085,*+*+260,),)*62),3+.*2/&(+.34.17271(./)-+(+-2+4++'%&'&*&#%'/7.,6--+%&%,/*+33.*,-+.2...,*2-3,++-)&%$&++,)'(%(**+(**+13712,3*0**)&'-,+2,*--/840+.-//..)*()%'')671.7;9%1-43(')$)*+0-2)('()(,44*%/61/4)).7+,55'$$*,'-)++,.',''(,-(%&*)+)*(+1.3364+'04-*((&)'.+.9(*310,((%$$%'/-*,)%)**+)-&+'+')*44433++++*.-/4-&&%'&(%()//3.,.323/().+,)(+*/*%&'(6(+)&)##%%#$&(.'(%+2<;12454.40/)-/-,.2**,343334,'''(,.18),+()),+23-8-8-/1-.))$'+&+(.41*((*)-----.*-)'(%,+),)/()(+--/**2.()+7')))'12*$'&%&(*(0:'*-3%&(/+'(,,053,-()'%%$,,**/81%((&$)/0**&++1-(,+-0**+11890618/)*-*+&&&&%'(%'+/0/,.3.)2-+-.+'%%&*++6-('+*3.)0++3;61.,''&+-+-+*#$$''/,*23.0'+,+++231/*+&'''%./1865.32-.011/2-,*%')+0/,/6-'(&-.,.&&''*&&$%%&((&+)&(#3,##(&))*,1)&+,)&,*$,)%*$,%,-/-'-'*($1317419).'&*),435-)('((('(-./6784./1.0+.'*++'+,/($(%(((('*((/11-.%$%'+5-+.++-./:*-58.303((,)+--&'*+/./-++/116782+((%'*((4-3..1'(('+(*+/7)*10887;77546971222((%%&&'%%'$$&(%)(-)'*,+-,,-0./35578:9433,/)*)$''$&'(/.)-3-3,*/01.-$($'$*0)&%'(,-**0+..,-95,5,5-*'&&&$$&%%(/.,((%'$%%%(()%+'*0.0,,-62(%(+%&&)+)&'(),+8,:;89-'1,'-0++%&%%&$#&%+0/2&)),/1,/%.(((0/-**))***&%'-0+)1)3-1,393845-.')*,)$%%%%)&&%&'.+,**/'**'+(+++)&%(&%*'(1:3/.,($$&&(+)&*$$$$%%$%$&$&&
@fa5c66f8-4307-49fc-967d-d00aabd1ca31 ch=172 read=226440 start_time=2019-12-13T17:22:03Z barcode=BC01 runid=2c9cf7bc05858273f10e7d7ec552fc0bd742dc3e
CTCCACGGGGAGGCAGCAGTGGGGAATATTGCTGGAGGCGCAAGCCTGATGCAGCCATGCCGCGTGTATGAAGGCCTTCGGGTTGTAAAAGTACTTTCAGCGGGGAGGAAGGGAATTAGAAGTTAATACCTTTGCTCATTGACGTTACCCGCAGAAGCGCCGGCTAACTCCGTGCCAGCAGCCGCGGTAATACAGAGGTGCAAGACGTTAATCGGAATTACTGGGCGTAAAGCGCACGCAGGCGGTTGTTAAGTCAGATGTAATCCCCGGGCTCCAACCTGGGAACTGCATCTGATACTGGCAAGCGAGTCTCGTAGAGGGGTAGAATTCCAGGTGTGGTGAAATGCGTAGAGATCGGAGGAGATACCGGTGGCGAGAGGCGGCCCCCTGGACGAAGACTGACGCTCAGGTGCAGCAGCGTGGGGAGCAAGCAGGATTAGATACCTGGTAATCCACGCCGTAAACGATGTGTCGACTTGGAGGTTGTGCCCCGCTTGGGGCGTGGCTTCCGGAGCTAACGCGTTAAGTCGACCGCCTGGGGAGTACGGCCTGGGTTAAAACTCAAATGAATTGACAGGGGCCCGCACAGGCAGTGGAGCATGTGGTTTAATTCGATGCAGCGCGAAAGAGACCTTACCTGGTCTTGACATCCACGGAAGTTTTCAGAGATGAGAATTGCCTTCGGGAACCGTGGGACAGGTGCTGCATGGCTGTCGTCAGCTCGTGTTGTGAAATGTTGGGTTGAGTCCGCAGCAGGCGCAACCCTTATCCTTTGTTGCCAGCGGTCCGGCCGGGAACTCAAAGGCTGCCAGTGATAAACTGGAGGAAGGTGGGGATGACGTCAAGTCATCATGGCCCTTACGACCAGGGCTACACGTGCTACAATGGCGCAGCCAAAGCGACCTCGCGAGAGCAAGCGGACCTCATAAAGTGCGTCGTAGTCCGGATTAGGTCTGCTCGACTCCATGAAGTCAGGTCGCTAGTAATCGTGGATCAGAATGCCACGGTGAATACGTTCAGACGCTAACACACCGCCCGTCACACCATGGGGTAGGTTGCAAAAGTAGGTAGCTTAACCTTCGGAGGGCGCTTACCACTTTGTGATTCATGACTGGGGTGAAGTCATGGCTAACCGG
+
-+0+*+.083*+.//45347/.2),/,*5+&,++,%')(*-15-.72112233)5558/31&),//632+1,))05152-:76;22:89/)*,-5;0.+('&,-+'/-23/2*((.(+$('),,.-*-2.8:--9991:+*)*)06338)*,.*-(&(*662720/3//2958320)+*'*-...1/./9/,/+/).)')//-'&*-3.3.14'.,(1-0129;82234;1./////.0/2;9&++2.0:73.18*+-30(+-&'62,+78880.0/.'&$),.**-*+2313.-/-/)/+,.)&(&'))+137:0/(-/3-***(*)+9()46-+%(*/.(40*-;:9/.,,-7+)*&()')))-/.215282+(%&').-50895/+.635,/+'+-.0014556-/4233,)''(*-5+43)$()58&2'5.)+3)),-&/-)/636152*),0263255&*))+,2*-24116262034/9.012;7+('$#)-1.+/85:4430,1-.+++1,-.042:29+-200-/,.5089:0)*,-.056432//-51;98011200,*)2-6-00*27:5.8+)+(()%()$+/22(-./0,(*/1;949892//1.61+*')&)+)&$'(*07//8;7432+-'('+,34))+,-1-,3<;:0++*,-833+.*/+-174973<;1975673(,**$+.1(*)%(013;88843223-111298171/0439/-.5;7466:4*2/4-*,/)6&&.0-6115;61:122029-*/1,-:/..-4,1/..3,,91201802,&)&%'/06-..--114.2260.5..7-933::34966433324168056/5/-60($&'(./3<55/.-+)+'(*3499872;10:30.)),&,,('&646989531,'&')65/2460/./.+--,)*.0488764-31.(*+*8,$**+)%&%&(+&0--533615.++&,%,-+,.+(.,5.01;8;8874,-9865//014-)),*2-3361$*&(%''+,/.-(-/+51-)334623657-75.,)/'34*-073(')*/2/1%&%$,*+-31/33)+1314050.53&-++,,012696555265454'))/)++/-/0+++2820.)
@1af91851-7da5-41f9-a311-88665e0393aa ch=218 read=145817 start_time=2019-12-13T17:21:20Z barcode=BC01 runid=2c9cf7bc05858273f10e7d7ec552fc0bd742dc3e
TTGATTTACTGTATTTACGACTTCACACAGTCATGAATCCTGCAAAGTGGTAGCACTCCCGAAAGTTAAGCTACCTACTTCTTTTGCAGCCCTCCCATGGTGCTTGTGACGGGCGGTGTGTACAAGGCCCGGGAACGTATTCACCGATGGCATTCTGATCCACGATTACTGGCGATTCCGACTTCATGGAGTCGAGTTGCAGACTCAATCCGGTTTCGACGCGCTTTATGAGGTCCGCTTGCTCGCGAGGTCGCTTCTCTTTGTATGCGCCATTTGTAGCGTGTGTAGCCCTGGTCGTAAGGGCCATGATGACTTGACGTCATACCCACCTTCCTCCAGTTTTATCGCACGGCGGTCTCCAGCTGAGTTCCCCGGCCGGACCGCTGGCAAGGATAGGGTTGCGCTCGTTGCGGGACTTAATACAACATTTCACAACACGGGCTGGCGACAGCCATGCAGCACCTGTCTCACGGTTCCCGGCACATTCTCATCTCTGAAGGCTTCCGTTATCAGAGACCAGGTAAGGTTCTTCGCGTTGCATCAGATTAAACCATGCTCCACACCGCTTGTGCAGGCCCCGATCAATTCATTTGAGTTTTAACCTTGCGGCCGTACTCCCCAGGCGGTCGACTTAACGCGTTAGCTCGGAAGCCACGCCTCAAGGCTGGCCCTCAAGTCGACATCGTTTTACGGCGTGGATACCAGGGTATCTAATCCTGTTGCTCCCCACGCTTTCGCGCACCTGGGCGTCAGTCTTCGTCAATTGCGCCTTTATACCGGTATTCTCTACGCATTTCACCGCTTCACCTGGAATTCTACCCCCCTCTACCGGACTCAAGCGCCCATTATCAGATGCAGTTCCCAGGTTGGGCCAGGGATTTCACATCTGACAACAAACCGCCTGCATTACGCTTTACGCCCAGTAATTCCGATTAACGCTTGCACCCATAAATATTACCGCGGCTGCTGGCGCAGGTTAACCGGTGCTTCTTCTGCCGGGTAACGTCAATGAGCAAGGTATTAACTGCTCCTTCCTCCCCAGCACAGAAGTACTTTGGCGAAGGCCTTCTTCATACACGCAGCATGGCTGCATCTGAACTGCGCCCGATTTATTTTAATATTCCTGCGCAACACTCCGTAGGAG
+
4.+',6))+)'(%*3+(*+,1272,.'((,)+()*1:71+()*07,+')&$$&'&)+.0*,.5+.-4++(*+.2941558/967*'.-$..*&28))-0**($(&&(((,/6760854+(*'(/037-:,.691:75930-+)3*,+.4;8998860012-,,,/4/*%&&(./89;662.///0+-6/,,+*((-*:+,-99:89/7./0'+.4++*+,,,(,,2401462341'$(,/)**+(+*$*)*,+,)((*..63+-133467636;0400,-))+/*-+(*,(&15995.6+*&'&&%)'*+.,./20/3+-1,,(..-+25495610./03::-125)/&''))&-,.*/(&%()/+-8.8/+&&)6-6345934+,'),1+2,04,777;797988658564;95/601+$$'*)4,16)))*'$'()'**.*)'(+4463994527334158*-5/-+'**.334*$&$$%')3998937454+,)'&(*03-(*'&&)*(())+8<61:1/5-4/:9891((&)-,-668///3-*.).63,(')..***-,*/283411&1)13.')*-.(6+:.0/4/-.+5;<0594.3-+*-*.-.0..*/8:+)5563575201-3/7/33213/.016(,+,%-3-/03;920.)*)+(-09+,.(/+/110.-03)+-9,-01:7672/+++07,1,+.-)+/0:0.+++3;*./851*,..1.:8/-0*-(-)')/523:5.20018368+*.'+,//55/63,-089.12/080-.**4/0,0:10%()',-.+,.7//./)1+/.-.2477,*3/+0(.-005991+,&,.)&,-,.3788988989/65-(.+&%%/300).-(%210+))*,7(',(*749;722168313,00%.+,/.,+1013-')+.7/;0.++-0.8/-,.(((&*..'(+)'(,2.-01/0/75668862*%+'++.++$9*0.,)+-558:32.+'*/)(+95532+,-/0676**&*&)1.5-3,*)13/7751725+%(*()*',***(,)*%'',&''*64:8<22:31+))%&%&#(('**..114,-,%',)'*)*+..-&&*&)',,))+*/./,+&%%&$%&)*+-.2:*548--+
@d8bf0a24-87ad-4688-afa8-217d935ecc40 ch=126 read=259892 start_time=2019-12-13T17:21:10Z barcode=BC01 runid=2c9cf7bc05858273f10e7d7ec552fc0bd742dc3e
CCAGTTACCTTGTTACGGCTTCGCCCCAGTCGCCGAATCACAAGTGGTAAGCGCCCTCCCGAAGGGATTAAGCTACCTGCGCCTTTTGCAGCCCTTACATGGTGTGACGGGCGGTGCGGTACAAGGCCGGGAACGTATTCACCGTGGCATTCTGATCGATTACTAGCGATTCCGACTGGTCAGGTTATGAACTCAATCGGACTACGACGCACTTTATGAGGTCCGCTTGCTCTCGCGAGGTCGCTTCTCTTTAGGCATGCGCCATTGTAGCGATATTAGCCCAGCCCTGGTCGTAGGGCCATGATGACTTGACGTCATCCACCTTCCTCCAGTTTATCACTGGCAGTCTCCTTTGAGTTCCGGCGGACCGCTGGCAACAAAGGATAAAGGGTTGCGCTCGTTGCGGGACTTAACCCAACATTTCACAACACGAGCTGATGACGACAGCCATGCGGCACTGTCTCACACGGTTCCCGAAGGCGCATTCTCATCTCAAGAAAACTTCCGTGGATGTCAAGAGATAGTGAGTTCTTCGCGTTGCATCGAATTAAACCACATGCTCCTGCGCTTATTGCAGGCCCCGTCAATTCATTTGAGTTTTAACCTTGCGGCCATTACTCCCCAGGCGGTCGACTTAACGCGTTAGCTCCGGAAGCCACGCCTCAGGGCACAACCTCAAGTCGACATCGTTTACGGCGTGGACTACCAGGGTGTCGCCCTGTTTGCTCCCCACGCTTTCGCACCTGAGCGCGTCAGTCTTCGTCAGGGGGGGCCCGCCTTCGCCACCAATTATTCCTCCAGATCTCTACGCATTTCACGCTACACCTGGAACTCTACCCCCCTCTGCGAGACTCAAGCTTGCCGGTATCAGATGCAGTTCCCAGGTTGAGCCGGGGATTTCCGCATCTGACAACAAACCGCCTGCGTGCGCGCCCAGTAATTCCGATTAACGCTTGCGCCTCTTATTACGCGGCTGCTGGCGCAGATTTAGCCGGTCTTCTTCTGCGGGTAACGTCAATGAGCAAAAGGTATTAACTTTGCTCCAGCACCTCCCCGCTGAAAGTACTTTACAACCCGAAGGCCTTTAATACACGCGGCATGGCTGCATCGGGCTTGCGCCCATTGTGCAATATTCCCCTGCTGCCTCCCGTAGGG
+
5*',/8039/:-.4./...-.)%,/2*-.++''%')3111036-003145*-.07()+12-++*.4)).(''),0/.+$'%*/.592/33(5.'$$$&((75310333'/1.021453)++525464)0761121017<94563/30/.457---,.&().,-811//.8188,,22-*()%%/.+$$'),42/+0,0/91875453402/0096247468472+*-'$$&&(*%&-))-1514392436:0%*%'*..437;98;60/-,'''(+-)(*3/*++85*,795+)%)024;:,++*))&'%')547977++$+.130.,1+)*.6,*.8167-9,+,/1(*,-24,)/762.(,,-;39:67687*'+(1;1,4/339-).(,*+/+127/80.13:9507/.'*''-.9/79,-0*1*+'+++-.2/-''$(+22435907+-%1/-)'*,-40,-'*24885:0.(-)1-/62487672682*,*%),--,/71;89:<97345(*(*),,,.(&'13:9:<;799/6-..59,4,1.1:7;,,,,300/3/'(+*+1.&6(),&0,39:2+277:9;979;85530;;..6..(,++('&('(+*.2687-./7:6:867734444363)3+))..//05/4/191432434(067....6197870/13:87577+91+(0,-,,-07367,65+/&&+%---.3,-/9;0.2212*'%(')1730+,'-00.&)+'(*+516787:95727'03083.12*'**+*++0/*,(*,,0.2;.),,(*+.10/0245465,:-.+//010/*,0/3433245544164,+')'$(((+-/6836(1.3-1('(++24357:8:477;4;6.184<44363*,22*38,--%,,-.*+(&-403334957;7:928-***),/(*+.,/,4/5.+0+.%,**/+),&(*'%('$('$(*).,04692;.-).)++17-+,11.21()6+;;:9953.5.39656628222568:4(+&/(+-.*,,33+/30)**+*-.*31**-02410/).%+/3.+02*77*),+..///.')+-..(+(**+*%,(0/*)*(&+/::46:.3/9:/&.0-1103/..2,44,*++/00/6-29.-2.)&%
