# Supplementary material for: De novo species identification using 16S rRNA gene nanopore sequencing
Source: PeerJ. 2020 Oct 21;8:e10029. doi: 10.7717/peerj.10029 (PMC7585375; doi:10.7717/peerj.10029)
Supplement: Supplemental Information 3 [file peerj-08-10029-s003.zip › pass_fastq_runid_2c9cf7bc05858273f10e7d7ec552fc0bd742dc3e_475.fastq]

@4a774059-5da3-4e69-9098-5cb211f2b5fc ch=177 read=234032 start_time=2019-12-13T17:20:36Z barcode=BC01 runid=2c9cf7bc05858273f10e7d7ec552fc0bd742dc3e
CGGTGATGTGCGTGACCTGGTGCAACGCCGCGTGAGTGATGAAGGTTTTCGGATCGTAAGCTCTGTCTTTGGGGAGAAGATGACGGTTGCCAAGGAGGCCACGGCTAACTACGTGCCAGCAGCCGCGGTATTAATACGTAGGTGGCGAGCGTTATCGGATTTACTGAATAAAGGGAGCGTAGGCGGATGATTAAGTGGGATGTGAAATACCCGGAGGCTCTTGGGTGCTGCATTCCAAACTGGTTATCTAGAGTGCAGGAGAGGAGAGTGGAATTCCTAGTGTAGCGGTGAAATGAGATTGGAAGGAGACACCAGTGGCGAAGGCGGCTCTAGGACTGTAACTGACGCTGGGCTCTGGCGTACAGGGGCCGACCGGTTGGAGGTACTGCGACCCGCCAGCGGTAGGGCGTACTAGGTGTGGGGACGGCACCTCCGTGCCGCCGCGCTAACGCATTAAGTATTCCGCCTGGGGAGTACGGTCGCAAGATTAAAACTCAAAGGAATTGACGGGGACCCGCACAGTAGCGGAGCATGGTTTAATTCGAAGCAACGCGAAGAACCTTACACTACCTTGACATCCCGCTTGCATTACTCTTAATCCGGGGAAATCCCTTCGGGGACAAGGTGACAGGTGGTGCATGGTTGTCGTCGAAAGCTCGTGTCGTGAAGATGTTGGGTTAAGTCCCGCAACAGGCGCAACCCTTAATCGTTAGTTACTACTACCATTAAGTTGAGGGACTCAGGACTGCCTGGATTTAACCAGGAGGAAGGAGTGGGATGACGTCAAATCATCATGCCCCTTATGTGCCGGGCTACACGTGCGCTACAATGGTGGTACAGAGATGCAATACCGTGAGGTGGAATACTGAAACCAGTCTCAGTTCGGATTGTAGGCTGAAACTCGCCACCACATGAAGCTGGAGTTGCAAATCGCGAATCAGAATGTCGCGAATTGAATACGTTCGGGTCTTGTACACACCGCTTCCGGTACCATGAGAGTTGGCAATACCCGGAAGTCGTGAGCTAGCTTGCAAAGGAGGCAACTGACCGAAGGTAGGGTCAGCGATTGAATTGAGAATCATGTTTCGGGCGACCGGAAGATGGGAGCGACAGGCAGTAAAGTTCGGCAAAGGGGCTTTACCGACAACTTTCTTCAGCACCAGCAATACGTAACCGCG
+
&)(&'%$%$%'))*'&'$&*%%%))2037(*()-)(**,-//7,1/9:,6*7.;:7665&-++,+,-99//67))&)('**'&'&$,($)+'-.-(*,,+%',0-0/600-0/.05<6-51-1626&2.+,--&007375384/3-,+,3247555(4$7)''---&,)1-&(11'*-1986773<8;985964/63;::9730-6/,+27,--()-.,--0*550017-4-0.2*24747:99:77612'),//42450.+1/+)('('-..2.1))+67/),/01962)+-&'%&$-%7(/)*(&&'*-/4'2-3/.+--,0,+'++/+%-,-..00-4,)+.1356/0(*-3'*&%%&'(%'),).+*(,&%.-6--&'%&$,$$$%$#$(&*)'$$')&&(((&$$$%%%)&)&').4**-),//25157221,)(2.,/).1352.0/196-*,-/541-.0,/,-((&*-73;9958430119141/,0974)*(*,-2331&-2516;9,+++-,./223:-../823.3518495-3-,-7162/.41,256201(+$&%')&(()(/)),+,'*,-)+,13,-..-53841'(+/+(-.+/7-171+59/188./---24/66899:6779369;648665(+-((,-026***$-'',,,7-5,6:98886/919,+.0)5&'())(+&1/-)+'(/4123/-21//2.+%)-223732,3-'$+23-2()%''1126./)*)$*/&'&)&&()(-.+-),&)(-2++26899::9;3/03:934*043+,--.+))%&.1/2561,-*+,/%*.355:-')*)/,-.*)+*'//041/.396753/1,.6332**((')'-6../.53'*,7929+1+''*.52432:42.3$'%$()'),.10900081(*62'&('&(**,''2..265973.-&+')%&(''.4493684+320*3+)+01-/-0,(*''()'%%%&&,-)))(*,/..-081*34-*)%(+)+*4*(%*&)#('&*,13.+3)+++/&*'&%.3./5,5.//-*/00366*8+&')1(((+(0,/*.($&)))152&'38/721.&&')(&*((*+)+1.$&&*-%)'(*'(*))((-,)')(%&.)),..0,.7868++&&&,.1/*2/40//1/2('(&$%
@45a0313b-f00c-4246-b04e-7a374afebd96 ch=305 read=195369 start_time=2019-12-13T17:20:33Z barcode=BC01 runid=2c9cf7bc05858273f10e7d7ec552fc0bd742dc3e
TTGATTGCCTTGTTGCGGCTTCACTGATCATAGATCACAAAGTGTGAAGCGCCCTCCGAAGAGTTAAAGCTACCGCTAGCGCAGCCCACTCCCGTAGTGTGACGGGCGGGTGTGTACAAGGCCCAGGAACGTATTCACCGTGGCATTCTGATCCACGATTACTGGCGATTCCGACTACATGGGAGTCAGGTTGCAGACTCAATCCGGACTACGACGCACTTTGCCAAGAGTCCTTGCTCTCGCCGAAGTCGCTTCTCTTTGCTTATGCGCCATTGCTGGCACGTGTGTAGCCCTGAATAAAGGGCCGCGGTAATGACATCATCCCACCTTCCTCAGTTTATACTGGCAGTCTCGCTGAGTTCCCGGCGGACCGCTGGCAGCAAGGGATATTCGGACTGACGGCAATGGCCAGCGCACCCATATCTCACGGTTCAGGCGCATTCTCATCTCTGAAACTTCCGTAGATGTCAGAGACCAGGTAAGGTTCTTCGCGTTGCATCAAGTTAAACCACATGCTCCACCCATGCGGGCCAAATCAATTCATCTGAGTTTTAACCTTGCGGCCCATGCTCACAGGCCAGTCGACTTAACGGCGATGGCTCCGGAAGCCACGCCTCCGGGCACAACCTCCAGTCGACATCGTTTACGGCGTGGACTGGGGTCCATCCTAATCCTGTTTGCTCCCGCGCTTTCCTTTTCGGAAGCGTCCAGTCTTCGTCCAGGGGCCGCCTTCGCCACCAGTATTCCTCCAGATCTCTGCATTCACCGCTACACGCAAGTTCTACCCTCTGCAGGACTCCGGTACCCGGTATCGGATGCAGTTCCCAGAGTTGGGCCAGAGTTTCACATCTGGCTTAACCGACCGCCTGCGTGCGCCCAGTAATTCCGATTAACGCTGCCTCCATTACCGCGGCTGCTGGCTGGGAGTTAGCCAGTGCTTCTTCTGCGGTGGCGTCAATGAGTATTAGCACCTCCTTCCTCCCGCTGAAATTGCGCTACAGCGGTAGCTAACCATTACGCGGCATGGCTGCATCAGACACGCCCATTTATTCGCAATATTCCCCACTGCTTACTTGCTCCCGTAGAGACAATACTCAGCACCAACAGAAGGTTAGCACCGAGAGACACCGACAACTGCTGGCACCAGCCAGTACGTAACTATAG
+
-$$$,+'0-3-),'&(++.04/*,'*+,.$%$%,-/-2122+.*&%((%'-.4**+'%))'$)*/-,(%'%%*(+--'')&*(%26,(*)-1-',&*+($*-3*.453/0*$&'''/-/.52.-%..,1/+1023/-1916/91.19-*,,,32(*,+1/,./,45304--$%$%)$'()/2'&*+3'*+4,+)%+'.151:62/2328516/$,%'%'/2*%.).)'(*)0((.)---*.$%%%&%)+,'+./2020;3+&&+,1/1&)1327)$%'(($'(,%'%%'*-5/.2,,*)+.%(,.-&').+,')'(*%5545095(,2-77947-14</('%''+1/,.2216(()&$,-2,-+').*2545/010:5-)31*,5,%&#%$%)**,((()'&%(&&)),'&&&$&%,)%&+-21,-&((453(%&'&)(',,*-.1,,((+-./0-04./-.&-+-(0,(&)*.4:/00./*),-6754+*,*-,+,-/40+'-.,3516+,+/-124/,02)#&$%'**('*,*+./73:6354--&*.74*)''%%'+*3,41.,4/211%%&,/1+).4,+((()+%.'*(*)/'**,2*,+)+&&&'(/1520'')&&$(*).4-5(,,21314.34*63+)++-,,2/70.*&''$&%$&*-0)-6663445;4/2/78-(+%&).,-%$$%&$++''&'(2.)*-*&$$&&+1((12-)+,(*,++.,--&(5&,+-.;:7.8*)+8823.)')%',)'),),))*(+')(%%).'&$,.*)+(&+%/2+-,.$&#$$+0).0/101,93878758350+&&%)-726)4*$)&++521+,+0130'*-*3,2+,/-1)))('''%$$%&/,)-1/60512,*/.,*.%&($(+)0)&*(&27-0+3-//32/+)$*-)%(-9+..7+11*+2626<755).('%%)&2,0+*(&)(--2.)-,.4/190893)0-)'02'(/()(%'%&%$%&)(,-&&%$$$#%&)-())''),+%&(('***(+-&*'-&/,/51),5,&)%$#%),+)/60/,+&'&$&&&&(**)+,.,)*.-/%%&*+3,%*+)/%&%*.210''/(,+.--$-(.&%))%.%3-58,*4.2,.$%0),+(//,*'''$)$&$&($&'$$$#
@41f9dc5d-3c69-4d19-a9f1-7ba5a4ccd903 ch=283 read=108562 start_time=2019-12-13T17:20:22Z barcode=BC01 runid=2c9cf7bc05858273f10e7d7ec552fc0bd742dc3e
CGGTTACCTTGTTACGACTTCACCCCAATCATCAATCCACAGGCAGCTCCTTCCTTGCGGTTAGGCCACCGGCTTCCGTTATCAACTCTCGTGGTGTGACGGGCGGTGTGTACAGGCCGAGGCGTATTCACCGCGACATGCTGATTCGCGATTACTGGAATTCCAACTTCATGTAGTCGAGTTGCGGGCCTTAATCCGGACCTGACGCACTTTATGAAGTCCGCTTGCTCTCGCGAGTCGCTTCTCTTTGTATGCGCCATTTGTTGTAGCACGTGTGTAGCCCTGGTCATGGGCCATGATGACTTAATCCCACCTTCCTCCAGTTTATCACTGGCGAAGTCTCCTTTGAGTTCCCGGCCGGACCGCTGGCAACAAAGGATAAGGGTTGCCGCTTTCGTTGCGGGACTTAACCCAACATTTCACAGCACGAGCTGACGACAGCCATGCAGCACCTGTCACGGTTTGAGCACATTCTCATCTCTGAAACTTCCGTGGATGTCCAGACCAGGTAAGGTTCTTCGCGTTGCATCGGAGTGAATTGAACCACATGCTCCACCGCTGTGCGGGCCCCGTCAATTCATTTGAGTTTTAACCTTGCGGCCGTACTCCCCAGGCGGTCGACTTAACGTTAGCTCCGGAAGCCACGCCTCAGGGCACAACGCAAGTCGACATCGTTTTGCGGCGTGGACTACCAGGGTATCTAATCCTGTTTGCTCCCCACGCTTTCGCACCTGAGCGTCAGTCTTCGTCAGGGGCCGCCTTCGCCACCGGTATTTCCTCAGATCTCTACGCATTTCACCGCTACACCTGGAATTCTACCCCCCCCCTCTGCCGGAACAAGCTTGCCGGTATCGGAGTAAAGTTCCCAGGTTGGGCCCGGGGATTTCACATCTGACTTAACAAACCGCCTGCGTGCGCTTTACGCCCAGTAATTCCGATTAACGCTTGCACCCTCCGTATTACGCGGCTGCTGTGGAGTTAGCCGGTGCTTCTTCTGCGGGTAACGTCAATGAGCAAAGGTATTAACTTTACTCCCTCCCCGCTGAAAGTACTTTACAACCCGAAGGCCTTCTTCTTACACGCGGCATGGCTGCATCAGGCTTGCGCCCATTGTGCAATATTCCCCACTGCTGCCTCCCGTAG
+
:*2-5.0325.0/#$&&66:850240.607-176;58*$$%&'2,-.//5770,+/,/0402*.873.130700/.(&'&&'(6842.--+//6121002078859954/0,/0.234+))(()+,0/.,4-/1./312545624521473;0)(&'(.)5-21-),.636677116750325/3*1+-$'%1*32/33/1&&(*+,302.76-..20*,6,*+31-.21//''*')(0-0/9164/84**),.18:<253)'-)(*.//./0/.//0033<2.3::5'2)**,86744432/0+(-,.79)+7.657.3,-23<---<89/6)&%'-*+.8:+/1*((,0..0+,-4-566894/00;00301;,3/807/4.**7-1(%&/47128:5536813.4,0,4,42527:.+**)-.-/.04778697&5-(.9/833../0031+0.-/*44:,,&&'-.22<868689.-+)'*&+5510-0094431:)++40517:75417498:<988813--,.1,2)**&$%)%$&0071.//00023)+/++-/.2.-/..96+*46293:3.053+,0/;<.-/6708/.0/9/1121/42:++01132880/+1()%(*10.,,1,*4+,,'+4)+),*)),(0--,-261-,),),/07757768/6)%*,71-2/7/67556.22),,,/014566761;..0529:,)--1/960/44680343358846758<980:(+86.2889:5;658:45859743:11.+*%(./0003476831;80/49545..,083714142396:184/585-')((%%'&&'$%%(*,.+.-(---07'()%,)2/++21;/*0-9,.(106'--.-(1,3.-1336330-1-1./+/-1.35967767731.51/-2/95)(,-/7792**-/73944/6/+,,/6425805302-,,.12/026))&('&)3<//.;'6-,-9-;:<:98:68757:948601.(*+7180*0*(+)/).057//10:4-435+03775;6146.::.-43/39.,/62859:<:::00*)(),240:0//294612222'68-4-+--79,&,,),3-7-,*/3+57/),,.34..+)/6,*644
@12607445-089b-4e87-a103-44a8f45572b5 ch=485 read=162001 start_time=2019-12-13T17:20:15Z barcode=BC01 runid=2c9cf7bc05858273f10e7d7ec552fc0bd742dc3e
CGGTTACCTTGTTGCGACTTCACCCCAATCATCAATCCACCTTAGACAGCTCCTTCCTTTTGCGGTTAGGCCACCGGCTTCGGGTGTTATCAACTCTCTCGTGGTGTGACGGGCGGTGTGTACAGGCCGGAACGTATTCACCGCGACATGCTGATTCCGCGATTACCCCAGCGATTCCAACTTCCTTCAATAGTCGAGTTGCCAGACTGATCCAGGCAAGGAATGGTTTTATAGGTTTTGCTTCACCTCGCGACTTCAGCTTCCCTCTGCCATCCGTTGTAGCGTGTGTAGCCCAGGCCATAGGGCATGATGATTTGGACGTCATCCGCCTTCCTCAGCTTGTGCTGGCGATCTCGCTAGAGTCCCCAACTTGTGTGGTAGTAACTAACGATAAGGGTTGCGCTCGTTGCGGGACTTGGCCAACATCACGACACGAGCTGACGACAACCATGCACCGCCTGTATCTGGCTATCTCTCCATCTCTGGAGCCTTTATGAGTATGTCAAGAGATAAGTAAAGGTTCTTCGCGTTATTCGAATTAAACCACATATTAACCACCCGCTTTGTGCGGCCCCAATCGATTCCTTTGAGTTTCATTCTTGCGAACGTACTACTCAGGCGAATTACTTATTGCGTTAACTGCAGCACTGAACTTTCTGACATCAACACTTGAAGTACTCATCGTTTACGGCGTGGACTACTAAGGTATCTAATCCTGTTGCTTACGCTTTCAGGACTGAGCGTCAGTTGCAGGCCGGATCGTCGCCTTCGCCTACTGGTGTTTCTCCGTATATCCTACGCATTTCACCGCTACACGCCAGATTCCACGATCTCTCCTGCCTCTAGCTGCCTGGTTTCTATGGCTTACTGAGTTAAGCTTCGGGCTTTCACCTGAACCCTTGCTGCCGCCTGCTCCCTCTTTGCGCCAATAATTTCGGATGGCAACGCCACCTACGTATTACCGCGGCTGCTGGCGTAGTTAGCCGTGGCTTTTCTAATAAAGTGCCGTCGCTCGGCTACCATTTCCTGTAGCCGCCGTTCTTCCTTTATAACAGAGTTTAGTCCGAAGAAACCTTCTTCCTTCACGCGGCGTTAACCGGTCAGGGGTTTCCCCCATTGCCGAAAATTCCCTACTCTGCTGCCTCCCGTGG
+
7,428.1--.*.,%)//149/+.64*+),/41.11.4738322-+)*$1131/1733-10)-//8/8)-,-+)(.++(%&*-4-..4:55000-+,-,),/35:9773364::7552,*(&&&&,3.3+(+)-+0,-/,-23988877830-''/)5&#%'(*6,2)(%((*.0794/2.,.4/$('%(&-')2420216),.'0/40*'(*''.450'*)-./-16<<302.4/661($(0*,*,030('('*,61&)*-038+(+.+*'(,14(.2---*+'(((&&%+),*(-3240/-+77-67/////872.(154/.--59.1:908,,,*%(+)()%'+(0)&'./25)*0*&(*+.87)/)**'%'('*0-)-.(&')./28892,.5,+*$*11340//*(&11.%'%'&&%1*.())%()17264.20/0-*))*-67;8854+0/%,3.123.-$'&)+5553432-)../.051*,454<;37/---.7442*)(%%%&'&)+06'/*::52735805,&(+*+')'&+740'$&$%$($*',()./*(**())0/31/322&0//0%&(2,,,2,.*./;:429<719/0'&(1)/+.0,022(+2,-)(+%$'***01//03220//,1,23.4467/+1,($&)02797,*+%()'&'&),+/54/..,+2.((,.-,429556'231',(.,/0-/1++.-%0(&'(&()())+,(%..,;67024;:948281110225'0/00075++)*.+))*&&-993,.5<;8804%--2206&()9792397235;89855&)$$#&&,/.55.0/121*+*05555/00***+,8761251:6.&')+&&''$%&(),,7.,'+081)6950:6/,+.%%(665'&&%&&'0547:3000/90,,00'$)'*&)(+6:,9+-*1/-'((,,/(('$,*)')&+-.;47;77699::::54,(('),2-,-526585188..0()%**(&,%,'%()%,-/3454.38/1:94-.-*(,+/&(,.4956:13-6:520+.&&*(13+%'/.**./'''&('&)+/1-2,63./.0-30115*1-,22/9&+955/:-.9;7+'.3-1:/-+*--7/9,))))((%)*+/111;312*.
@5c8b22e2-1f73-425b-a05a-6d0059cdb4c7 ch=364 read=224511 start_time=2019-12-13T17:20:11Z barcode=BC01 runid=2c9cf7bc05858273f10e7d7ec552fc0bd742dc3e
CCGGTTACCTTGTTACGACTTCACCCCAGTCATGAATCGCAAAGTGGTAAGCGCCATCCCGAAGGTTAAGCTACCTACTTCTTTGCAACCCACTCCGCTGGTGTGACGGGCGGTGGTAGCCTGGAGCCCGGGAACGTATTCACCGTGGCATTTCTGATCCCACGATTACTAGCGATTCCCGACTTCGTAGGAGTCGAGTTGCAGACTCAATCCGGACTACGACGCGCGCAGGTCACTTGCTCTCGAAAGTCCTTCTCTTTGTATGCGCCATTTAGCACATTAATGCTTAGCCCTGGTCGTAAGGGCCATGATGACTTGACGTCATCCCACCTTCCCTCAGTTTATCACTGGCAGTCTCCTTTGAGTTCCAGCCGGACCGCTGGCAACAAAGGATAAGGGTTGCGCTCGTTGCGGGACAACCCAACATTTCACAACACGGGCTGACGGCGACAGCCATGCAGCACCTGTCACGGTTCCCGAAGGCATTCTCATCTCCGAAAACTTCCGTGGATGTCTGAGACCAGGTAAAGGTTCTTCGCGTTGCATCAGATTGACACATGCTCCACCGCTTGGCCAGGCCCCGTCAATTCATTTGAAGTTTTAACCTTGCGGCCGTACTCCCCAGGCGGTCGACTTAACGTTAGCTCCGGAAGCCACGCCTCAAGGGCACAACCTCAAGTCGACATCGTTTACGGCGTGGACTGGGAGTATCTAATCCTGTTTGCTCCCCACGCTTTTCCTTTACAGGCGTCAGTCTTCGTCAGGGCCCGCCTTCGCGCGGTATTCCTCAGATCTCTACGCGTTTCACCCGCTTCACCTGGAATTCTACCCCCCCTCTACAGGACTCAAGCTTGCCAGTATCAGATGCAGTTTCCCAGGTTGAGCCAGAAGTTTCATCTGACTTAACAAACCGCCTGCGTGCGCTTTACGCCCAGTAATTTCCGATTAACGCTTGCACCCTCCATTACCCGCGTGCTGGCACAGGTTAGCCGGTGCTTCTTCTGCGGGTAATCAGTGAGCAAAGGTATTAACTGCTCCCTTCCTCCCGCTGAAGTACTTTTAGCCCGAGGCCTTCTTCATACACGCGGCATGGCTGCATCAGGCTTGCGCCCATTTGTGCAATATTCCCCACTGCTGCCTCCCGTAGGAG
+
-/.-0-,.,+7,/9/-/*/4832./11*,053665:9:3214+$*%(+21,.-03$%(((,-1/3.623.0.*,-(',)/0885%--(/92'))5,$%'+3(+)+-./330+.+'$,&'&(&%(#&5-'088-7//::8:4042.-4/.,8:+,.---2+)&,+-.8-*,,,-//4...+,*/171((&&+&+-15355;7811/0038;80/1302,../05,+$%$#%(0+-&,,,./2433**)(*24//924425.%))0/40/2/*,&$&(%'$+')'+)$%$&'.13-.667&1(&*0314,*+*('%%(&')4*..458(+',&*&3/,)7-.0;51223413(')*+.5:2.12.+051:)()80394221466943+425(8.::77,*)),+*)*+-3570,-3176703,(-304.9,,,+1--+00843,,+(-%/024223706)2,),.362,1.),+279/30'(,-.0./950138996+*.+)*(*/0801::66/,+$$)./382.2/5;'0+:5,%&)'-+5...547'))1-.,*$&()0334:346,(*(*).&$+-.41/-/2385:712:8//++098-.205+1.,0-2)&()++074--++-)4/1+,,20*('%'.,,111.2,.,%*.)/0297821++,($-076:76/51351(-126/021&'*1+25272++'+,(*+013-'&,865/92*(-.1560+/-,096,/%#$#&)+///24-)++*/21428(*5/+6*-7:6:3,,'+'50.13++.0/0554445+4.-%*15.-57)'(''$$),((&('4,3+-/35:;5,22-,+(-,&,-/5.*.3932:303.-*))---0)0*:+352**+(5)).14&&,'(-5)**)*))%-/0200&'./2-2:677876.++48-*,+**&'%'(4(621,+)4)600-/,3*+'.+*)3/%.%%*-**'&&&'711-%'%11,4.//90:0.-1(-*.-/03+2/.-''))&+''/627)-,*)/),$''#')6:*6;95.790*4,,,&%)'(-)'$'$/3*()*/-9594-/03/,+()(*57/+,-//844443-45,/+&)*-5-$)-((**+4...4/110*'+++22315+10'(0*/,()
@1ac71519-1ecb-466f-a1cf-88bdbde76c2b ch=319 read=165248 start_time=2019-12-13T17:20:01Z barcode=BC01 runid=2c9cf7bc05858273f10e7d7ec552fc0bd742dc3e
CCCGGATTACCTTGTTACGGCTTCTTTAATCGCTGGCCTACCTTCGGCCGCTGCCTCATTGCGGTTAATCACGGACTTCAGGTGGCTGCCAACTCTCATGGTGTGACGGGCGGTGTGTACAAGACCAGGAACGTATTCACCGCGACGCGTCTGATTCGCGATTGCATTAACTCCAGCCTTCATGTAGGCGAGTTTCCCAGCCTACAATCCGAACTGAGACTGGTTTTAAAGTTTGGCTCCACGGTATTGCATCTCTCTGTACCCACAGCCCGTTGCTTAGCACGTGTAGCGTGCATACACGCCAAGAGGGGCATGATGATTTTGACGTCATCCCCACCTTCCTCCTGGATTAGCCCAGGCGGTCTCGCTAAGTCCTCCGGCAATGGTAACAACGACAAAGGGTTTGCGCTCGTTGCGGGACTTAACCTTTATCATCCCGCGGCTTGCGAGCTGGCTGACAGCCGCCACCTGCGCGTACGAGGATTTCCTCGGTCTAAAATTAATGCAAAGGGATGTCAAGTGTAGGTAAAGGTTCTCGCGTTGCTTCGGGTCGACCACATGCTCCACTTCTTGTGGATCCCATCCAATTCCTTTGAGTTTTAATCTTGCGATACTCCCCAGGCGGAATACTTAATGCGTTAGCGGCAGCGCGGAGGTGTTAGAACCCCGCACACCTAGTATTCATCGTTTACGGCGTGGACTACCAGAATTATCTAATCCTGTTTGCTCCCGCTTTCCAGGCCTCCAGCGTCAGTTACAGTCAGAGTCGCCTTCGCCACTGGTATTTCTTCTAATCTCTACGCATTTCACCGCTACACTGCTAGGAATTCCACTCTCCTCTCCTGCACTCTAAGATAGTTTGGAATGCAGCACCCAAGTTGAGCCAGGTATTTCCACATCCCGCCAATCATCCACCCACCGCTCCCTTTACGCCCAGTAAATCGGATAACGCTCATACCTACGTATTACCGCGGCTGCTGGCACGTAGTTAGCCGTATATCCCTTAGGTACGTCATTATCTTCCCCAAGACCAGAGCTTTGCAGTCCGAAGCCTTCATCACTCACGCGGCGTTGCTGCATCAGGGTCTCCCGGTATTGCAATATTCCCCTGCTGCCTCCCGTGAG
+
6+&*,%6(%)(.)'-0#&&&(((&&*+./*+$&*(%,-(',')*'(')),.1424,+(,-*+)/1-,',**,/.0.157+/+-/201015+3+))*)$)'()))),06;96362.0+++01.-00:+-2-14-2//+*(0,)+,,)''%,)(**.5.+-/)5'#&$+'*&()--)')'(1//3..+,,1.+//9,/0*%*4.)')&)+)&')311/0/2386-::;.37424<74:560,(++...18+*(()),*,'(+..5)&'&&('%&+-+),)&++%-/11/$(''&$&&&$%$&$'%,),&-36,3&*)+,-62;80./1/57729/2-)-55;9975/,*/'1)*$/22++13'137++&'.''&',6453'0.0:)()&$%&()+-086:)+-3-2)(*+-*,00://(6/(&$$'$&$$%))/.+-6,)&*.2(*'$&'&))),**%()3+.2+*,*%($''-,+&&$'&$+'$56/1)*+.*-)+/,''&&0+0-217.)25/76717/),+)++2-.83*2--*++(0//5-.,+,')$*'&,39.0/045/4/$(+3**.'%('%)38+')**5-490&&&%&'*-87-.42.4.,-1520-+310**+-,'2/4/&(*(41436119/32(.-(++$'&*'()(&),&&+*-61)$('+.074/.335;7697/54,%'(.*+/+13453381-''.(*+7+(1**41//2-*-,24*(.-74,'&)&+'%((()./1851:.+,..39+('((,242/85,++')++.)(.5-)(),)(.,..++.11447<;,+/.()3%+**%$()()'''/+87--/-)).*,+-///2%%'*5/)''&((2:73.5-,++*)*).31,.,2-&&(0*$23210;21)(*..1,''((/616/0/))/0)$$''(*/:,.85,/-2/-&**,2/015;76.(.(')($$%+))),()))'&*.)-0/--35.1(&$+*11.9-'+,(&)$##%)+&(%&-&)%*(,.*/-(+45.021(+-)+*'()+-+66/$3(*00&%(%&,,,..999110,&()*,7,-,6/21.-(+,,13++-(,/(&$/%**,,-*,*52150*&()**+.*/4**0/'*
@89cf665f-e6f0-4aa2-9902-2b30c6b7e95d ch=407 read=75957 start_time=2019-12-13T17:20:00Z barcode=BC01 runid=2c9cf7bc05858273f10e7d7ec552fc0bd742dc3e
CCGGTTACCTTGTTACGGCTACACCCCAGTCATGAATCACAAAGTGGTAGCGCCCTCGAGTTAAGCTACCTGCTGGCTGCAACCCACTCCCATGGTGTGACGGTGTGTACAAGGCCAGGGCTTAGTATTCACCGTGGCATTCTGATCCACGATTACCTAGCGATTCCGACTTCATGGAGTCGAGTTGCAGACTCAATCGGACTACGACGCACTTTATGAGGTCCGCTTGCTCTCGCGAGGTCGCTTCTCTTTGTATGCGCCATTGTGGCACGTGTGTAGCCCTGGTCGTAAGGGCCATGATGACTTAACGTCATCCCCACCTTCCTCAGTTTATCACTGGCAGTCTCCTTTGATTCCCGGCGGTTACGCTGGCAACAAAGGATAGGGTTGCGCTTCGTTGCGGGACTTAACTAACATTTCACAACACGAGCTGACGACAGCCATGCAGCACCTGTCTCACGGTTCCCGAAGGCACATTGCATCTCTGGCTTCCGTGGATGTCAAGACCAGGTAAGGTTCTTCGCGTTTACATCGAATTAAACCACCACATGCTCCACCGCTTGTGCGGGCCCCGTCAATTCATTTGAGTTTTTAACCTTGCGGCCGTACTCCCAGGCGGTCGACTTGACGCGTTAGCTCCGGAAGCCACGCCTCCAGGGCACAACCTCCAAAGTCGACATCGTTTTGCAGCGTGGACTACCAGGGTATCTAATCCTGTTTTGCTCCGCTTTCGCACCCACGAGCGTCAGTCTTCGTCCGGGGGGCCGCCTTCGCCACCGGTATTCCTCAGATCTCTACGTTTCACCGCTACACCTCCAGATTCTCTACGAGACTCAAGCGCCCGGTATCGGATGCGGTTCCCCGAGTTGAGCCCGGTTCATCTGACTTAACAAGCCGCCTGCGTGCGCTTTACGCCCAGTAATTCCGATTAACGCTTGCACCCTCCGTATTACCGCGGCTGCTGGCACGAGTTAGCCAGTGCTTCTTCTGCGGTAACGTCAATGAGCAAAGGTATTAACTTTACTCCCTTCCTCCCCGCTGAAAGTACTTTACAGCGAAGGCCTTCTTCATACACGCGGCATGGCTGCGGCCGGGCTTGCCCATTGTGCAATATTCCCCACCTTTGCCTCCACGTAGG
+
63..05155.4.-7,./-*/&+*254+014625327/..,33/,-01)$()*763.1)*(*.8.-./+3(%$%(%$%()*.049,)**8:)+65964))%+,4,++)+&,382642)**&&$$'$)(-,*028+.+,,.663323574012.5.(-)&)/,,-7-966/00;06751&),2/2/4001352545-;251:677404)+%(#)-34-.-*0-,164541//..13,1.,,./2./050650;:-*/*-337.(0+'%%**()(((,((,.0;0,1:98434%(*'2./1011111///,01347-498++111;4513')*;.++<9871:00197675085/'+/--))'%&)&*%((+.10/.1118)2/65/'0,+.'-*),%*)-*)',250+%%.,)&/.9408--.1141./0221254)'&((,/6099:0/0/09445/.0-118795:2.01/50..---&)(*/7,+%'&)..9002;;;9763./3090-8+1+,*39/23104251+&'*-./.0/00;789'(&&(,199225/0;1426/315+*&073,,-0088<978<:31216<610:5.4-+,/356-2232285./361866758/:./-/.-)/%*-24',,).'.76876861)+264/.,-0.,,.0/7,+143.73662969)*,'./047<766638/0)/*201**2/052097;+**--+%(-5/./.+-.*&(+-10375-1126<:719&+-863*,/+143977:<767()-,-,1-,.**77863+%+&*660145*,,)*%)&#'&(.124*0)0.2./0122..2&((),*+4/448-02/.00/0,,2+)'%+1,,,-9,',+---+.,-,-3+1,9.3-*-4..0'*-02743*53((//41,+-.477:2,)*+6--,--0:/..3:8144)/507/.2/-4...99-:)('*+$*'($&&)*-.)()'(+2-99,33*,65434.;//0798<.+.000631,.84+.0.:,2;5850.++)002./*((-+--,$)'&,((),3,42;28:.)%'(+/011921219410--&&$)341/1))/4)/+&(*+.//1984;;4''$$+(&'')-1%'-.340
@d2b2ba40-3d00-4e83-af76-a61f88328a81 ch=281 read=102639 start_time=2019-12-13T17:19:23Z barcode=BC01 runid=2c9cf7bc05858273f10e7d7ec552fc0bd742dc3e
CTCCTACAGGAGGCAGCAGTGGGGAATATTGCACAATGGGCGCAAGCCTGATGCAGCCATGCCGCATTAATATGAAAGGCCTTCCGGGTTGTAAAATTACTTTCCAGCGGGGAGGAAGGGGGAGTAAAGTTAATACCTTTGCTCGTGACGTTACCAGAAGAAGCACCGGCTAATTCCGTGCAGCAGCCGCGAAGTATGCAGAGGTGCAAGCGTTAATCGGAATTGCTGGGCGTAAAGCGCGCACCAGGCAGTTTGTTAAGTCAGATGTAAATCCCCGGGCTCAACCTGGGAACTGCATCTGATACTGGCAAGCTTGAGGTCTCGTAGAGGGGGGTAGAATTCCAGGTGTAGCGGTGAAATGCGTAGAGATCTGGAGGAATACCGGTGAGCGGCCCCTGAACGAAGACTGACGCTCAGGTGCGAAAGCGTGGGGAGCAAACAGGATTAGATACCCTGGTAGTCCACGCCGTAAACGATGTCGACTTGGAGGTTGTGCCCGCTTGGTGGCTTCCGGAGCTAACGCGTTAAGTCGACCGCCTGGGGAGTACGGCCGCAAGGTTAAAACTCAAATGAATTGACGGGGGGCCGCACAACGGTGGAGCATGGTTTAACGATGCAACGCAGAAGAACCTTACCTGGTCTTGACATCCACGGAAGCTTTCAGAGATGAGAATGTGCCTTCGGGAACCGTATTGAGACAGGTGCTGCATATGGCTGTCGTCCAGCTCGTGTTGTGAAATGTTGGGTTAAGTCCCGCAACGAGGCGCAACCCTTGTCCTTTGTTGCCAGCGGTCCGGCCGGGGAACTCAAGGGAGACTGCCAGTGATAAACTGGAGGAAGGTGGGGATCAAGTCATCATGGCCCCACTTACGACCAGGGCTACACACGTGCTGATAGCGCATACAAAGAAGCGACCTCACTTGAAACAAGCGGACCTCATAAAGTGTCATGTGGTCAGTTGGAGTCTGCAACTCGACTCCATGAAGTCGGAATCGCTAGTAATCGTGGATCAGAATGCCACGGTGAACGTTCCCAGGCCTTGTACACCGCCCGTCACACCATGGGAGTGGGTTGCAAAGAAGTAGGTAGCCCAACCTTCCCGGGAGGGCGCTTACCACTTTGTTGATTCATGACTGGGAGGTGAAGTCGTAACAAGGTAACCGGAG
+
-1/.+*)+272263367456/+3.+2.-8-(*+'22154+(%(/8%37210,&)(%+)/...0-.&.*+%--0.-/()-/7310(+3734&&*1-(+*)+/92()'*)',.*&)('+'*-,*%((-//*/+8*.-32-+,+01604.++*/+'+(('1,%(*'(01./.,.4;7647,0.3--.(),,$&&((&*),+4)'')*+,374+..4000+*%+)(1)(-+)/423314-*++.',(4,)-;8/16:-&1,2,2380330--(+.''8;-,4567:69777683/3/043('(()2220+'*+,*(()***()//.5793/),*.47,//1.5/4-.,1:54--.0180.*30+,630+)*)*35/3/*,-+728:;07,*&+)160</)'3297,2+*))*,-/,/.101855.-.2,-/7:7::**--;<7:1*,$5*33577:;/.1731),')&()/1008;/02./-263330712.-*2.%+)*3.$)--,'&)*(,2,.-/,--/08/.)*085817746476898(51+%)*+.0.3,*+,-/11:51870276:711.7092764(20.+-,&(',.01*7173%)*1203293-(&)*++65,400%%,,,067171/5:.-,----(*,678*'**+,.+-,88.***+,-0.))*-'**-;415*57+169.-&-(''()*.-7111721--$)*3598:8322,+,033)2&/2(,+-70-0/;3;6877636/70--417,)**,/6485://.-.50094'09-,850/1/.0.211.06:*.5006/,+0)',,8798/,..-345<<976/''*)4+1127:2*0*+3/66793./,34.4,%(.))*-.14339887.-+*&*+,+)'%,*%**)/0/1542(%'($)-'+)'(%*(&*+&&(35&..:759433317-&''),-0+((+,4)++5+-()*,9991210./'*1/225+.(((2.72534*+)().-811167:;::534:989:3415/(%$&'+/3.-$&,.0*1*./0//2-37--011101:795/,)*(372182209,'(((,--5(*$+)'-1.44:.*(-2)(/523/.3/.46.4/63-%.+-/7612252+++4.*..++0,-103.-(/3).-...9551'
@e04ef070-ef61-4e69-a8ca-b47e746f3072 ch=303 read=215715 start_time=2019-12-13T17:18:28Z barcode=BC01 runid=2c9cf7bc05858273f10e7d7ec552fc0bd742dc3e
CTCCTACGGGAGGCAGCAGTGGGGAATTTTGGACAATGGGCGAAAGCCTGATCCAGCAATGCCGCGTACAGGATGAAGAGCCTTCGGGTTAATAAACTGCTTTTGTACGGAACGAAAAGCTCCTTCTAATACAGGGGCCCTTGACGGTACCGTAAGAATAAGCACCGGCTAGCTACGTGCCAGCCGCGGTAATACGTAGAGGTGCGAGCGTTAATCGGAATTACTGGGCGTAAAGCGTGCGCAGGCGGTTATGTAAAGACAGATCAATCCCGGGCTCCAACCTGGGAACTGCATTTGTGACTGCATGGCTAGAGTACGGTGGGGGGATGGAATTCCGCGTGTAGCGTGAAATGCGTAGATATGCGGAGGAACACCGATGGCGAAGGCAATCCCCTGGACCTGTACTGACGCTCATGCACGAAAGCGTGAGGAGCAAACGGGATTAGATACCCTCGCGCCTAAACGATAATCAACTGGTTGTTGGGGAATTGTTTTCTCAGTAACGAAGCTAACGCGTGAAGTTGACCGCCTGGGAATTACCGCGGCCGCAAGGTTGAAACTCAAAGGAATTGACGGGGACCCGCACAAGCGGTGGATGATGTGTATGGTTTAATTCGATGCAACGCGAAAAACCTTACCCACCTTTGACATGGCAGGAAGTTTCCAGAGATGGATTCGTGCTCGAAAGAAGAACTGCACACAGGTGCTGCATGGCTGTCGACGCTCGTGTCGTGAGATGTTGGGTTAAGTCCGCAACGAGCGCAACCCTTGTCATTAGTTGCTACATTCCAGTTGAGCACTCTAATGAGACTGCCGGTGATGACAAACCGGAGGAAGGTGAGGGATGACGTCAAGTCCTCATGGCCCTTATAAGGTGGGGCTACACGTCATACAATGGCTGGTGGGGTTGCCAACCCGCGAGGAGCTAATCCCATAAAACCAGTCGTAGTCGGATCACCCGATCTGCAACTCGACTGCATGAAGTCGGAATCGCTAGTAATCGTGGATCAGAATGCCACGGTGAATACGTTCCGGGCCTTGTACACACCGCCCGTCACACCATGGGGTGGGTTGCAAAGAAGTGGTAGCTTAACCTTCAGGGAGGGCGCTTACCACTTTTGATTCATGATGACTGGGGTCGTAACAAGGTAACCGG
+
,+/**,12;4-00.+085560,)$&'033,/882420594-**/0+-56673.+&(*+7./0769,+)2'+/;.+,)(()3-1.1)403+0((//'*1)*0;<001((&**62&'(**&'+.$%)*,/900140880.4%*)*0537646;617*+6:775/0017-+)('&,.244886,+),(*,())8122;8940&0(-,--*1./9.1../'.**-4.329873036;1..-.226901771719,..343)*54/0(&$%&*4/*067518'1'3*/-42,,*+0144;7/2225513332:53)'(()%,/--426:9+77,-/+3-9722013,)+**,*)21+)+,-.38998986/+,-.-++88677090+'(+*$/0-173)+/3358833210112689:89/.-.,-34)-262+(+&*-9;86(6,,/+((*11/8&'''+*//-/2+,+,/*'))1,+,85/:/08163**)0)(*157-46012349/01+,-0120/00/0,,-/+,-/143,**&'''*(0.*+0,1-*+11*,++)'0-*368;/++,-03643/393/3:203356983922;95211202.+%',58;:7:8</../.85110111;;9+,++-)/2(&0*15/,.656,4($(&(+).9-7,(&'(*::71464796555+.5''.,,...'(+./143394449767.6...9841*($++548664,2-./6-,/-/9-7,6,3485144.2($/.,--509..7/00+7,%(-/*-7.01..2'(*/;0//2///0,09887785757717.-*)*,-1907850*-*')*(-+',4/7656567765+-,/23./&-.8.+50/.'0.018744442),*++++*,/<0085633++,1.75,,0,2.<3.,.)-)&'),1/,62,*/2284/4+.///79658+3.10(2,*+-/1546---.//139--&,).-,,6&0+-.5833.,*0,+,81282270000.363+.,7787;88+)3(,++082/0-*+*-/1/5:80:100/--,/74521,')-454:-,54,&('&%'''&)(('4)0/0;0)'1*%'/-++*,+,3:,,-,*$''2841.&%()-/2-&)&'*447984/*.)8<:;97
@8ea15305-8080-4680-aa82-15925342e3be ch=483 read=196103 start_time=2019-12-13T17:18:30Z barcode=BC01 runid=2c9cf7bc05858273f10e7d7ec552fc0bd742dc3e
CCTTGTTACGACTTCCCGCTTTAATCGCTGACCCTACCTTCGGCCGCTGCCTCCTTGCGGTTAGCTCACGGACTTCGGGTATTGCCAACTCTCATGGTGTGACGGGCGGTGTGTACGGGCGGAACGTATTCACCGCGACATTCTGATTCGCGATTACTAGTAAGCTCCAGCTTGCCTTCATGTAGGCGAGTTTCGGCCACCACAATCCGAACTGAGACTGGTTTTAAGTTTGGCTCCACCTCGCGGCATTGCATCTCTCTGTACCAGCCATTGTAGCACGTGTGCTTGGCCCCTGCATAAGGGGGCATGATGATTTGACGTCATCCCCACCTTCCTCTAGTTAACCCAGGCAACTAAGTCCTCAACTTAATGGTAGTAACTAACGACAAAGGGTTGCGTTGCGGGACTTAACCAACTTTATCTCGACACGAGCTGACGACAACCATGCACCACCTGTGCCTTGTCCCCGAAGGGATTTCCTCGATTAGAGTAATGCAAGGGATGTCAAGTGTAGATGAGTTCTTCGCGTTGCTTCGAATTAAAACCACATGCTCCGCTACTTGTGCGGGTCACCGTCAATTCGCTGAGTTTTAATCTTTGGAAGCCATTACTCCCCGGAGCGGAATGCCAATGCGTTAGCGGCGGCACGGAAGGTGTTGAAACCCCCACACCTAGTATTCATCGTTTACGGCGTGGACTACCAGAATTATCTATTTTGCTCCCCACGCTTTCCGAGCCTCAGCGTCGGTTACAGTCAGAGAGTCGCCTTCGCCACTGGTGTTCTAATCTCTACGTTTCACCACGCTACACTAGAATTCCACTCTCCTCCTGCACTCCTAGATAACCAGTTTGGAATACAGCACACCCAAGTTGAGCCCGGGTATTTCACATCCCGCCAATCATCCGCCTACCACGGCTCCCTTTACGCCCGGTAAATCCGGATAACGCTCGCCACCTACGTATTACCGCGGCTGCTGGCGCATGGATTAGCCGTGGCTTCCCCAGCAGGTACCGTCATTATCTTCCCCAAAGATAGGCTTTACGATCGAAAGCCTTCATCACTCCGCGGCGTTGCCGTAGGTTTCCCCATTGTGCAATATTCCCTGCTGCCCGTAGG
+
0241).)((-'/0300($*.541837**+&%'*(()./29242807:::5955,0+-.'--6'.-557:2604,4,)+$&$''*-33)*-//03755434563/64-.+0-.0423-53)+*)+,,---:2569*)*,/7:<:998;<6351+4,*,,+,1.($(*5))&%#$$(*+105864*32-2*1-79,./6-&&'*(/-+1))38523.,,&($&);:/-1-1<260005700003.,2--&4)+,-/433-,-012443284291)++,./122321%($&&1/,(*(-/..'-2:70.38222107<4//257780:24,(+0/26702--.5/.&--)*286640..)'),71.0,)+(0+/132,.00.,-01--,,06(2260-+$&'5..'523.1-1,-)))(',+)+,'*'))-//06642%/00+/*--(&(+&**)/30.-&(-+.-.401('+((&'$.403444*%2&)'*)*+(/'',+*753862-33(+5-*'%&%(..:850-%(++2*+,30'%()()04019.,-.03456--.,,13,11434+)*#)*(1214722..,-**.:;.0.0*,*&'&&%&)-'0)&+.2-*+%*%(*16365.3-,1118429010330*10,6'*)(-)+-/3*)-(098:)(+*3..(6587<97994289.-1//.23:77733601'*-,+--)(*382+.-1:9.+-,..:20(((6-7783/5458'11.+----3()()'*+.0381947::/.*-&*)%)%&&0%')1-%*&'*(&&),&3+2113.10.)+*-)4+&())+)'(/8446/0/1)(),30/'24296::06065'3(.+)))+3-./.2611-6.'1500/3<31,)*+16+'-*/724484--563-.()+)--/38+198+-+0.*&+*/5405374885474688686-..*'+*.,2/)34083;554:04,)%*)/+)%'5**,44820//20'''%$('+*.+.89::-9.,.7758::--3)'')()+,-77/--.0-%&((#$%)/.589430,**+-31.22-,(%&$./29/34;3+,70301//,)*,.1,*.(&(+.6+//5.
@463995df-6c0f-4fa7-a6bd-b82782f59d2a ch=137 read=131132 start_time=2019-12-13T17:18:29Z barcode=BC01 runid=2c9cf7bc05858273f10e7d7ec552fc0bd742dc3e
CTCCTACGGAGGCAGCGGTAGGGAATTTCGGCAATGGAAACCCTGACCGAGCAACGCCGCGTGAAGGAAGGTTTTCGGATTGACTTCTGTTATAAAGGAAGAACGGCGGCTACAAGAAATGGTAGCCGAGTGACGGTACTGTTAAGCCACGGCTAACTACGTGCCAGCAGCCGCGGTAATGGCAATACGTAGGTGGCAAGCGTTATCAGGTGTGGGCGTACAGGGGCAGGCGGTAGCAAGGGTCTGTGGTGAAAGCCTGGCTTAACTTCAGTAAGCCATAGAAACAGGCAGCTAGAGTGCAGGAGAGGATCATTGGAATTCCATGTGTAGCGGTGAAATGCGTGAAATATATGGAGGAACACCAGTGGCGAAAGGCGACGATCTGGCCTGCAACGGCGCTCAGTCGAAAGCGTGGGGAGCAAATAGGGGACAGATACCCTAGTAGTCCACGCCGTAAACGATGAAGTACTAAGTGTTGGATGTCAAGAGTTCGAGTGCTGCAGTTAAGCGCAATAAGTACTCACGCCTGAGTAGTACGTTCGCAAGAATGAAACTCAAAGGAATTGACGGGGGGAGCCCGCACAAGCGGTGCGGAGCATGGTTTTAATTCGAAGAAGCAACGCGAAGAACCTTACCGGAATCTTGACGCACTCATAAAGGCTCAGAGATGGAGAGATAGCTATATATATGAGATACAGGTGGTGCATGGTTGTCGTCAGCTCGTGTCGTGAATGTTAGGGTTAAGTCCCGCAACGAAGCTAACCCTTATCGTTAGTTACCATCGGTAAGTTCTAGCAGGGCTGCCAGTGACAAACTGGAGGAAGGCGGGGATGACGTCAAATCATCATGCCCCTTATGACCTGGGCTACACACGTGCTACAATGGATGGTGCAGAAGCGAAACCGCGAGGTGAAACAAAACCCATAAACCATTCTCAGTTCGGATTGTAGTCTGCAACTCGACTACATGAAGTTGGAATCGCCGAAATGTCGCGAATCAGCATGTCGCGGTGAATACGTTCTCGGGCCTTGTACACCGCCCGTCACACCACGAGAGTTATTGCAAAGCCGGTGGCTAACCGCAAGGAAGGAAAGCTGTCTAAGGTGGGATTGATGATTGGGGTGAAGTCGCCAACAAGGCCAACCG
+
+../)*-.5,.--./,,-.,-'%(*+26-145494)+'+)-2.('*+0(-%(,23,4:697;935.*+&'(.38203:202,,-0:162231/6:-+-25014.2.-05.+))'(#06,9744-+,4%%)+,78.(*''*%+//4).2,-,-*+/.-/./044593%0*.3&((**+'#)))%+--2:594291./*./*+.12004.144-6.-.0.--2*-*+++(+30160/.520(/20222.,31-)28044/,(())*&(..1*//28*07280.0700-/2-,$&&''**,*/.62,+*.4/01+6,/&)*+7,735353,+,,27/*-4-+4885%&-'(*4045/,,('(+-46*7314/))1,+027852%(*02*)*(%,-5++&(&)(1,756%'())014788-(),1600&'()''))(**,07,+)224552.)+,185946+.*-/),)(,-/,0465548796:98800&()-7,''()00:7960:/*((*$'*1,55),11-+$'&+1)*%&)*/14359,5*+-++0742+3.+,254+)(''*+0044*202+&(190./..-8353:72+,7,..*..-+77-.11751.-)')'2132-+/06,,/30.0125,,'&)+01..+%*(,-2'%)3-)-045+*,(*966,,,+,84..*))*+//)*..)*%#%&),/58624/21237138776,*+,.341444.,*-0517*)11034-++1.*)++&,+-('))0-161(.167180//0:01;:;:-1//.*+/&)'-0,/6720-%$'%,')(/0%//24110+.,./.59512124344(+*'**124:2043)+,-19789761331/,)*),+-,.1+-0613;9:88865()''',,-*%2440,*++,*-0&/1:<8291$&'03.36:<70:(+.5901)4'))/027::18/.-))('&((,++,2+..1.02001)&+-*,)%(.*-/04111&4134583849421-*+*.5;110-0+**+*(&(*+/534;2.20+,,-0-0-.(&&)'%($$)&,+'*278.4--,5963022--(-,,))'%'(*4.0100311496,/0*'-,-.1.37/./03//-.().-333*3,0--02*
@0e551dfd-d273-4f56-b793-62a15a217784 ch=147 read=124229 start_time=2019-12-13T17:18:18Z barcode=BC01 runid=2c9cf7bc05858273f10e7d7ec552fc0bd742dc3e
CTCCTACAGGGAGGCAGCAGTAAGGGAATTTTCGGCAATGGGGAAACCCTGACCGAAACGCGCCGCGTGAAGGAAGAAGGTTTTCGGATTGTAAACTTCTGTTATAAAGGAGAACAGCGGCTGGGAAATGGTAGCCGAGTGACGTACTTTATTAGAAGCCACGGCTAACTACGTGCCAGCAGCCGCGGTAATACGTAGGTAGGCAGAAGCGTTATCCAGGTGTGGGCGTAAAGAGAGGCGGCAGCGAGGGTCTTATGGTGAAAGCCTGAAGCTTAACTTCAGTAAAATACACCAGAAACCAGGCAGCTAGAGTGCAGGAGAGGATCGTGGAATTCCATGTGTAGCGGTGAAATGCGTAGATATGGGAACACCAGTGGCGAGGGCGACGATCTGGCCTGCAACTGACGCTCAGTCGAAAGCGTGGGAGCAAATGGGATTAGATACCTAGTAGTCGTCCACGCCGTAAACGATGAGTACTAAGTGTTGGATGTCAAAGTTCCAGTGCTGCGATTAACGCAATAAGTACTCCGCCTATGAGTAGTACGTTCGCAGAATGAAACTCAAAGGAATTGACAGGGGCCCGCGCACAGTGGAGCGTAATGGTTTAATTCGAAACAACTGAAGAACCTTACCAGATCTTGACATACTCATAAAGGCTCAGAGATGGAGGAATATTATATGAGATACAGGTGGTGCATGGTTGTCGTCAGCTCGTGTCGTGAGATGTTAGGTTAAGTCCGCAGCAGGCGCAACCCTTATCGTTAGTTACCATCATTAAGTTAGGGACTCTGGCAGGACTGCCAGTGACAAGCTGGAGGAAGGCCCAGGGATGACGTCAAATCATCATGCCCCTTATGACCTGGGCTACACACGTGCTACAATGGATGGTGCAAGAGGGAAGCCAGAAGCCACTTAGGGAGTGAAGCAAAGGAAGCCCATAAAACCATTCTCAGTTCGGATTGTAGTCTGCAGCTCGACTACATGAAGTTGGAATCATGGTAATCGCGAATCAGCATGTCTCGCGGTGACCGTTCTCGGGCCTCCGTACACACCGCCCGTCACACCATGGGAGTGGGTTGCAAAGAAGTAGGTAACCCCAGCCGGGAGGGCGCTTACCGCTTTGTGATTCATGACTGAGGGTGAAAGTCATGGCACAAGGTAACCGG
+
(+0-)&0+/7*()*)$&$&+++')**++/9;;45801/,+,.'+2,1;-*))+-,.++'&''++)+**4+,.,-1&'-(-.3/1.07*/,)+.+%),-01125/+4;+-),(*2,&.*2+(&''%)''*+*,'*-+'%'(((*&*)*,6.,/5-*+,(,,*+0*)'5+98798888655611361112/0811111-+&''&+.*'))*/,6,,*6-&(((+/13//2719(*%%$)*..6)*-4,(-2)/,,&'*051(*--+.55030,))'6+,.7,,-,661),,,)+-.*+71.92//./.00/.-../-'/.*,&)/.04+0+,0)2+65140420,222:-,5;*-.797868,'&(('(/.189&22,/*&%)*+0498222213:5;2677-1/00,,,--(./.*,/,,.075;+)**0030%330230.03.19)*-33./*&&.)*+056.-/8301.0-,+-,16762568<7945(/+/74'.60*+-01+(**('203/44.6+*(%)''+,56-/8/(),+,./,3//16<73/.,+/0%&-.+-0+1*+)&+*.435%-/,)*,&%'$$$#$'*+6.0/$-'%'+-158191:5,,5+-0('$$'*)376557-4,'(+..-7...54.44/,,-.3+4114&&&*+:97.,*)('%''),773001-/10-0/,44+*'(&-03.0134.'-++.+-488-6001.0-*1$(,277.,-1+&'('0*/8506245;7-8667-8,,*-515:789/31.'//5&25422542-0.%%/0577::11112730,-,1//0)(&(,*/,(+/5,95664488;3.412411&+00+*111*),4++)$$*+1,-)**/-.,&+)/-0..-1*))'+)(%)--*)'(&'$*(*//&(('&-+'%&))*.&((+)%*''$+72(%*3922:87;625&++;03.*5(&**+37747-)*.04+34-133317-1.3+2255(+*2+2--./00+/*-+-/'*)%%%)(+.0)(*.627;80,(+,/033)*-+/*.+0740:6++3131283856.'(''+.+636680$'(&'-0//-(+))((%'&'.*(/4-3.,0--63,++)**3279<9854-*')%/4)+',+(()*(.-0--/02+/-2741+5
@04ef6d92-b13e-4173-970b-d858a56272e2 ch=342 read=92550 start_time=2019-12-13T17:17:42Z barcode=BC01 runid=2c9cf7bc05858273f10e7d7ec552fc0bd742dc3e
TGATTTACCTTGTACGGCTTTGGCCCAGTCATAGATCACAAAGTGGTAAGCGCCCGAAGGGATTAAGCTACACCTACTTCTTTTGCAACCCACTCCCATGGTTAGCGCTGACGGGCGGGTGTGCAGGCCAGGGCAATATTCACCGTGGCATTCTGATCCACGATTACTATGATTCCGACTTCGCAGGAGTCAGGTTGCAGACTCAATCGGACTGACGCACTTTATGAGGATCCCGCTTGCTCTCGCGAAGATTAACTTCTTTGTATGCGCCATTGCTTAGCGTGTGTAGCCCTGGCGTTCAGCCAAGGGCCGCTGACCGGCAATCATCCCACCTTCCTCCAGTTTATCCTGGCAGTCTCCTTTGAGTTCCCGGCCGGACCGCTGGCAGCAAAGGTTGCGCGCGCTCGTTGCCGGGAGGCAGCAACATTTCACAACTTTGAGTGGCGAGCAGCCATGCAGCACCTGTCTCCGGTTCCCGAAGGCGTTTCTCATCTCCTGAAACTTCCCGTGGATGTCAAGACCAGGTAAGGTTCTTCGCGTTGCATCAGATTAAACCACATGCTCCCACCGCTGTACGGGCCCGTCGAGATTCATTTTGAGTTTTAACCTTGCGGCGTACTCCCCAGACGGTCGACTTAACGCGTTGGCTCGGAAGCCACGCCTCAGGGGCACAACCCATAATTGACATCGTTTTACGGCGTGGACTACCAGGGTATCTAATCCTGTTTGCTCCCCACGCTTTCGCGCACAGGCGTCAGTCTTCGTCAGGGGGCCGCCTTCGCCACCGGTATTCGCAGATCTCTTTCCGTTTCACCGCTACACCTGGAATTCTACCCCCCCCTCTACCACAGGACTCAAACTGCCAGTATCAGATTACGGTTCCCGGAGTTGGGCCCGGGAGTTTCACATCTGACTTAACAAACCGCCTGCGTGCGCTTGCGCCCAGTGAATTCCGATTAACGCTTGCGCCTCGTATTACCGCGGCTGCTGGCGCAGGGTTAGCCAGTGCTTCTTCTGCGGAGTAACGTCAATGAGCAAAGGTATTAACTTGCTCCCTTCCTCCCCGCTTCGCAAAGTGCTTTCCACAGCCAGAAGGCCTTCTTCATACACGCGGCGTGGCACCGGGCTTGCGCCCGATTGTGCAATATTCCCCACTGCTGCCTCCCGTAGAG
+
#&%,*($**+)$)&'.'-.2(&#&&%%%050)'%'&-%/+5.-)*'%*.()(&+(%)/'2,',&,*(*,)*',-*'+-7+8;:--21/21.%((66)%''&(''&)*//1,-+0-1+,'($&#''*--.'-1.0011-2.,)-00416/+.6-%&&..,(++.03+**%&(*27965,77/.%%#('$()/*(2.9.21645513201&,%%)()500+*04,((('),'*1/*()(%#&,,-,*)''('#*&,,++-(-0,,2566889;165('+)').))&''%%(.4*&)')(-/)(),)/*)+)),&&%&$%$'&++-+/*,./))30337/,-,+-7<.-*,')+*(%*(&$)++16,,18;0*(*1/305879342061.(/&&%&'.4)+(('(().0,17,.'-.&''++$$%'3++/6)*+),)(*04*)++1,2('''(',)))#*%+*+251324)-(7.;;49/+050/-%&+*)*+/51,-'&$&&%+3,::)+98<8745530..,00.53+'(.-:48;86856824354)(*1+:9-/2,)+-/0-06+*04'')(*+027059)(,,$(%&,-+'-55,,,,176,-*&&'+(-2830-,,*/37**/%4/956960200-+&&&)'')103,.--$''$().101-,8:0,)-.,*(&$''(*',464885805,&)+3/115;677142/-(&)(,.12:56(*,284*,+266.*..0.87/.1$.$%'(20189780.+4.147./340..2./6-9/,+,$(&*(*)8;3+.%&1116)).*%&'*.56326)-0'2)0413(,)5247+,+*-4470,43//,+,$+1)'*,*.'(%%)/%..0:9*++,&&*)132/.(),**/.36.70(*/-')/9.)(..151/.++*.,*,-/.3*01510-/(,''&&%(*/1**$)()&0*,4//.8.8.,+-+()&('((,-,12/58/.(2+./56-/*(*(4.((/+,./&)(&'(112:200//3%(+/626862312+/23:'2,0.*/+*((&$'*7;-6<:7.855-*+,,&$#%()%'&&%&&&*&'(,,7++,/-3198<77<98500'+,*,1**+(''$('(44110--+.3,*&,&%+,,.666738382*-/-.0/06,9:++2//))
@fefe29d5-2008-4f56-afcf-90a10ec292e4 ch=367 read=211863 start_time=2019-12-13T17:17:35Z barcode=BC01 runid=2c9cf7bc05858273f10e7d7ec552fc0bd742dc3e
TTGCTCTCGTGTGACGGGCGGTGTGAGCCGAACGTATTCACCGCGACATGCTGATTCTCACGATTACTAGCGATTCCAACTTCATGTAGTCGAGTTGCAGACGCTACAATCCGAACTGAGAATGGTTTTATGGGTTTGCTTCACCTCGCGGCTTCGCTTCCCTCTGCACCATCCATTTAGCGCGTGTAGCCCAGGTCATAAGGGGCATGATGGTTGACGTCATCCCCGCCTTCCTCCAGCTTGTCACTGGCAGTCTCGCTAGAGTCCCCAACTTAATGATGGTAACTAACGATAAGGGTTGCGCTCGTTGCGGGACTTAACCCAGCATCACGGCGGCGAGCTGACGACAACCATGCACCACCTGTATCTCATATGGCTATCTCTCCATCTCTGGAGCCTTTATAGGTATGTCAAGACCTGAGTAAGGTTCTTCGCGTTGCTTCTGAATTAAACCACATGCTCGCTTGTGCGGGCCCCGTCAATTCCTTTGGGTTGTTCTTGCAGACGTACTACTCAGGCGAATTACTTGTGCGTTAACTGCAGCACTGAACTTTGACATCAACATAGTACTCATCGTTTTACGGCGTGGACTACTAAATTATCCTAATCCTGTACTCCCCACGCTTTGGGACTGAGCGTCAGTTTAGGCCAGATCGTCGCCTTCGCCACTGGTGTTCCTCCATATATCTACGCATTTCACCCGCTACACGCTTAGATTCCCGATCCTCTCCTGCACTCTAGCTGCCTGGTTCTAGCAAACACTGAAGTTAAGCTTCAGGCTTTCACCACAGACCCTTGCTGCGCGCAGCCTGCGCCCAATAATAAAATTTCCGAGGATGCCTTGCCCTTTCACGTATTACCCGCGGCTGCTGGCACGTAGTTAGCCGTGGCTTTTGCCGAAATTGCCGTCACTCGGCTACCATTTCCTGTAGCGCCGTTCTTCCTTTATAACAGAAGTTTACGATCAGCCTTCTTCCTTCACGCGGCGTTGCTCGGTCAGGAGTTTCCCCATTGCCGAAAATTCCTACTGCTGCCTCCCGTAGAAG
+
)&&''))+.22+--,,30,/4+/)+#((-**.-.1//2/.2546244458;;:662.+++/,'/+(&+,.0669;2*.-(*3+,420(0151,0-7./+4-.*-0.0.6/,2-.265/))+++46959..009/3;,(*/:031710,03/0611*+*.+9,,.120-1539::543''&&&&'**)'**%)'/-./5458+52,0350012211.')(')03185,+5477:9,8(&&*.3-/0483110+,0-+0*+/)')))/:9+-5,./1/.02646658553342130,,-,+6-.-98553811'55*'$&))*)).&11/.)+01.,&+%$((*0,..007/9/340.,.+)+)+,05200/&-)+%11122,,+)+*+235444.++1-17++,#(&'(+%*+0-,*-,**%%&*%(+/73691,..+6**(4(('.*.,2:.88-,,,,)'&')-2.31-)+*,55../559494,.1-+(//,'&+'++,,&(25/8261/0004289',)++&(,+',/01/6.*)()*313/25544**+)(+9818(/+++*/30233278719;.'))++)*,.(484500)2*3,*1'&/91'$%$&%+/38:,,00,++)'.3'(%'&)+).1-/04-%')3.,,09969:8:6.7207:4012928:<9:4551145442.%*,-04;;0).4**454.,-+(*&)(0/311(&()0711168874&)*,,*.245:;:;878.(&%'.0)'),,5/9./31')*477*0673;;316:12&++46,-*&%'&)+,)+)$('&'(''%$)&&)+)-/))-53.1-'*&//++'(*).,$$*'''(*20/;,//))*-73459845.$,-/083/,&--1878/-.-*()'$-+',**357992233.:00/5935<013.*&((+/0:99:86975495/0288/+-**.:3++%)-+&''(*308;887;5)0/0.95/4/+-221545/52'(/9)879,%'-*/'%/00-6532.-/+*)%%(*(69*,:3/..)
@333ed4fa-a149-42ca-8fba-ef0bfd23eaa7 ch=414 read=97976 start_time=2019-12-13T17:17:20Z barcode=BC01 runid=2c9cf7bc05858273f10e7d7ec552fc0bd742dc3e
CCTACGGGAGGCAGCAGTAGGGAATTTTCGGCAATGGGGAAACCCTGACGAGCAACGCCGCGTGAAGGAAGAAAGGTTTTTCCAGTTGTAAACTTCTGGTATAAAGGAGAACAGCGGCTACAGGGAAATGGTAGCCAGTGACGTACTTTATTAAGAAGCCGGCTGGCACGTGCCTTGTACGGTAATACGTAAGGTGGCAAGCGTTATCCAGAATTATTGGGCGTAAAGAGGGCAGGCGGCAGCAGGGTCTGTGGTGAAAGCCCTGAAGCTTAACTTCAGTAAACCATAGAAACCAGGCAGCTAGAGTGCAGAGAGAGGATCGTGGAATTCCATGTGTAGCGATTGAAATGCGTAGATATGGAGGAACACCAGTGGCGAAGGCATTGATGCAGCGCAATGACGCTCCAGTCCCGAAAGCGTGGGGCAAATAGGATTAGATACCCTAGTAGTCCACGCGCCGTAAACATTGAGTACTAAGTGTTGGATGTCAAAGTTCACGTGCGCAGTTAACGCAATAAATTACTCCGCCTGAGTAGTACGTTCACGCGAAACTCAAAGGGTGATGAGGGGCCCGCACAAGCGGTGGAGCGTAATGGTTTAATTCGGCAACATGGCTATACCGGAATGTGACATACTCATGAGCTCCAGAGATGGAGAGATAGCTATATGAGATACAGGTGGTGCATGGTTGTCGTCGAAAAGCAATTGTCGTGAGATGTTGAGTTAAGTCCCGCAACGAGCGCAACCCTTATGTTCAGTTACCATCGATAAGTTGGGGACTCGCGAGACTGCCAGTGACAAGCTGGAGGAAGGCAGGGGATGACGTCAAATCCATCATGCCCCTTATGACCTGGGCTACACGATGCTACAATGGATGGTGCAGAGGAAAGCGAAGCCGCGAGGTGAAGAAACAAAACCCATAAAACATTCTCAGTTCCAGTTGTAGTCTGCAACTCGACCATGAAGTTGGAATCGCTGAAACAATCGCGAATCAGCATATCGCGGTGAATACGTTCTCGGGCATACACACCGCCCGTACCACGAGTTGATAACTTGCAGAAGCCGGTGGCCTAACCGCAGGAAGAGCTGTCTAAATTGGGGATTGATGAGTTAAGGGTGAAGTGGCAGGTAACCGG
+
/0+,1-8,-,,.,..)153-3,)..6::+06/)23--(&(((26-+*-0+,)25:767<698:8440314&),-*3+;96-.('*,/,/66(+-)(')%,***-))((&*./+22,4---3.,.),32-4:93328)+,,..'--/4::4251,%(*&-1&''(%%**.(.')%&(&'%'%*-.5.//2/0(-+/3/-+.*-*-./.;'&,++20222))0+112:-))1573,50++.,.0/))1/.(%%')4/.--*)+4-.3*-('*)2)+001(679.&-()()(+/3,1)*.-,011+*++*64**(((*,/3-/0/030132:04..+*((&))-$-%'-))*,,44237641.-+.+*+)126-04496**5*3/*),,+---(-)%''&$%&(0.++()(+/*('&&&,,32,0-/.1;<8484/03(+.,,0;()-65134/-'**-019877972,/.&&')'4/.7+6,.:684978968543/*&%%&%%$,&,0-6.:61/&/0.*-,(-24716882////25563::,%*&($%1*-1953*+)&,)++,)+3/(10)&)$())+,05114*--%&(,.378;;166-,(*/133(&'$$$$&()1*)(%(#&(//-+,003361/00-.)**./14:80-,+-0%76577367746322,0/306654.6+-.9223774..00.%&*%)'&)9362223/*4,+&(/40-+.-00+-.+7+)+*),//.82-3).-12/%.-,$,-/04-*-(+(,-,34)&&+($&'(+346316./033241)+,3/*)'&(%'*$''04046797769;821/*,399.61**-110/011-+(01,'(&''&-(/)$+-498:::745502)')*)+'')-3/-7;7800,--(&+&(,))+39+94,'')34,(-*7278..544%#$1&%)**130)/-/-+/&')++*-6/.70+/-214/10'$$#%+,,.),)00-0)%'(*(./+,-/+.282*-.39455.71)$'&(/203-*3-)%('*/,0-.-.,+,,(,'&&*/))/,*,+--+2,0)+.64-),''0(1.-016885230%*)389*,13,+,%%'2/&%,)&+(+,('&$#$((,179956
@a4faf56d-4680-4e0d-aeda-e0d45c4d5418 ch=414 read=97960 start_time=2019-12-13T17:16:59Z barcode=BC01 runid=2c9cf7bc05858273f10e7d7ec552fc0bd742dc3e
CGGGAGGAGGCAGCAGTGGGAATATTGCACAATGGGCACAAGCCTGATGCAACCATGCCGCGTGTATGAAGAAGGCCTTCGGGTTGTAAAAAGTACTTTCAGCGGGGAGGGAGTAAAGTTAATACCTTTGCTCATTGTTACCCGCAGAAGAAACACCGGCTAACTCCGTGCCAGCAGCCGCGGTAATACGGAGGGTGCAAAGCGTTAATCGGAATTACTGGGCGTAAAGCGCACGCAGGCGGGTTATTTAAGTCGAAGATGTGAAATCGGCTCAACCTGGGAACTGCATCTGATACTGGCGAAAGCGGAGTCTCGTGGGGGGGGGGTAGAATTCCAGGTGTAGCGGTGAAATGCGTAGAGATCTGGAGGAGGAATACCGGTGGCGACAGCGGCCCCTGGACGAAGACTGACGCTCCGGGTGCAGCGAAAGCGTGGGGGGAGCAAACGGGATTAGATACCCTGGTAGTCCACGCCGTAAGCGATGTCGACTTGGAGGTTACGCCCGCTTGAGGCGTGGCTTCCGGAGCTATTGCCGTTAAGTCGACCGCCTGGGGAGTACGGCGCAAGGTTAAAAAACTCAAATGAATTGACGGGGGGCCCGCACAGAAGCGGTGGAGCATGTGGTTTAATTCGATTAACGCGAAGAACCTTACCTGGTGGCATCCACGGAAGTTTCAGAGATGAGAATGTGCCTTCAGGGAACCGTGAGACAGGTGCTACTTGCATGGCTGTCGTCGGCTCGTGTTGTGAAATGTTGGGTTAAGTCCCGCAACGGGAAAGCGCAACCCTTATCCTTTGTTGCCAGCGGTCCGGCCGGGAACTCAAGGGAGGCTGCCAGTGATAAACTGGAGGAAGGTGGGGATGACGTCAAGTCATCATGGCCCTTACGACCAGGAGCTACACGTGCTACAATGGCGCATACAAGAGAAGCGACCTCGCGAGAGCAAGCGGACCTCGCAAGTGCGTCGTAGTCGGATTGGAGTCTGCAACTCGACTCCATGAAGTGGGAATCGCTAGTAATCGTGGATCCAGAAGAATGCCCACGGGCCACGTTGTTCCCGGGCCTTGTACACACCGCCCGTCACACCATGAGGAGTGGGCTGCAAAAGTAGGTAACAACCTTCGGGAGGGCGCTTACCACTTTGTGATTCATGACTGGGGTGA
+
1&..'.-*.--02321718.,/-1/5+,+/+7.(*+($),4+240../0,1(2-66087/.-,*--3.1-'('),*+%%'&.618//0881+-2550;9-).-)+0+&(-)&)*09.018+0+./53:60146-*.%+)*/:.-/,,2,'++'(+-./-,+1/++./,5452-,--.2520/.-3.,*-.+++'&**3/3)*.41:0806)/(%0712398532)4-(&(-.)-+,+,-+'-&*'%*3-03.172/0+-/2,%+0)+,''(,5-(.+))54030156664---.-/.3&$&''($$(*''(,.638312.1+.45,..-*1-/.))683.))--3331361001441-)*-.2183.2.',/+:5(1/.0./4002:)6/0+175.,2658716-+,--*)&('*&*(**-,)-,*+,+'),,96646()+,87.4)9:216-*./..41)+37//045+-*.26996%-++,*023,1/52/,1*1)'&(+-*$'+*)*,4-3214-++-*.**))''%&(,-,3753034327.*+&&)/3,%)*+-5,.',,0/21;08:350,.75::33,.01024(,157,20&#%$+(%)'*)/**.5,///3,)+407*5.582(%*#.*533(+-(,41-')(+1.1-(*,/-22-&+).*/++33//--,..553394'6./,-*(#/63+4163740336*..0-,,))3*,-/00959987766-8778292090/.0--&%'+07-2--%&&'0.*+.2**)(()'%&'/3078,)-)./''5''0501;57-6,,*.-3.61<;/96/0-1+9-()%(102-&+)')+1;889991.++-+23479/1.))'%(-+,,24121%')+-.'&'()./2:04-&%&,*,()*0013',031392-,-.+/..()&*'')/-456850/+(**+06*349//)+.+,.0+,46678381402*.)1,0-//0//220*2-,'&()/823300-.+3+..+-)*(&(+/7111:99606(**2.,053269)+*-)$&%&(+.2++.10/,35502/,+.0/0-29+53**4454147021'0,(*+(768878:;/)()),/,*&'&((*,3/'72..1*20-5.,43$*/.,,71008/156387494/**'
@35c99121-abfb-4bfc-ab27-b4f773ddf485 ch=473 read=59682 start_time=2019-12-13T17:16:45Z barcode=BC01 runid=2c9cf7bc05858273f10e7d7ec552fc0bd742dc3e
CTCCTACGGGGAGGCAGCAGTGAGAATTTTCGGCAATGGAAACCCTGACCGAGAGCAACGCCGTGGTTTTCGGATTGTAAACTTCTGTTATATAAAGGAAGAACGGCGGCTACAGGAAATGGTAGCCGAGTGACGGTACTGATAGAAAGCCACGGCTAACTACGTGCCAGCAACCCGCGGTATTGGCCAGTAGGTGGCAAGCGTTATCCGGAATTATTATTGGGCGTAAAGAGGGCAGGCGGCAGCAAAGGGTCTGTGGTGAAAGCCTGAAGCAGCGGTAAAACGCGACAGGCAACTAGAGTGCAGAAGGAGAGGATCGTGGAATTCCATGTGTAGCGGTGAAATGCGTAGATATGGAGGAACACCAGTGGCGAAGCGACGTCTGGCCTGCAACTGACGCTCAGTCCCAGCGTGGGGAGCAAATAGGATTAGATACCCTAGTAGTCCACGCGTAAACGATGAGTACTAAGTGTTGGATGTCAAAGTTCAGTGCTGCAGTTAACGCAATAAGTACTCCGCCTATGAAGTAGCCGTTCGCAAGAATGAAACTCAAAGGAAGTGTGGCGGGGGCCCGCACAAGCGGTGGAGCATGTGGTTTTAATTCCGAAGCAGCGCGAAGAACCTTGCCGAGTCTTGACATACTCATAAAAGGCTCCAGAGATGGAGAGATGGCCTGCCAGAGATACAGGTGTGGAGTATAGTTAATAAATCAAATCGATAAATGAATCAGTCAGGTTCAATCATATCGTTAATCAATTAAGTTGGACCTCAACCGCCGGTGACTTCTGGAGGAAGGCGGGGATGACGTCAAAATCATCATGCCCCTTGCGGCCCTGGGCTACGTGCCACAATGGATGCAGAGGAAGCGAAGCCGCGAGGTGAAAAACCCATAAACCATTCTCAGTTCGGATTGTAGTCTGCAGCTCGACTACATGAAGTTGGAATCGCTAGTGCCGAATCCAGCATGTCGCAGTGAATACGTTCTCGAGGCCTTGTACACACCGCCCGTCACACCACGGAAGTTGATAACGCAGAAGCCGGTGGCCTAACCGCAAGGAAGGGAGCTGTCTAGGTGGGATTGATGATTGGGGTGA
+
+-49014153('/+2/44123-,(*)-696,-;5.;.//(,-/9++-178/.-(+347-++*'('(*+5,*,.*1/012974453861.(&((15---,-*/.-*+)*,0+*,%-(*+1,.**'-01&%'*..0,%'&''%*0+',.,+15242)0015/212)4+)-20,,$0--*0&01-,1+)+)&'+,.3/,+&-,++008331023,*-*),,(*-)2---54:+((/35.--2/543.).,/*)211431..0//.44-/655/+'&%&&%)'%%%$'$$(*)%(''&',/.+*,+03('/.).+,(/5/00*/-2,2,4-920/.0-//-42205971322+)%('&))+,.8-61134230621/-*--056320/030:5773/.../+$'),++.25+)(*-31-,&&%(0564326-3/+*0.0-8(),6797764*--/%1/440..0-+11159804234;8:8:7783:214:6/-/--3043647351125:89701-.-01*-5*$%&&'$(%$$$)198,0/2(*10/495211.3***+*&-)(('*.4;:.7:()/*-'*),-6988&*)/6666.7;7+/215/))/0-0/)1/0.08(,15/5/-69'$)++/6013553321+,193)*)''((()*-./;/-*('1-(6530)%$&%'()002'+%)%%&'%#&%&$''&&&&'-,(%%%%%%%%&%(&%%%%%$$%&&$))+'%(%($##$$++0)%%%$&%%$&'**)&'%%&'&$%###1-*3-+((()'').-++)'),/,(0&),12887.7::+0/*11,-//71+,,)),(-/++0,+.-*+())-'(*.0,100744'*++&&((-(,*)-2-122.0++12077/66-*150.;59;1--*-.81'2%8+,-544.,&(((,./')++++./.40,1060244643)'''&(()-1/.1+,-006864.'+-+9.)')*5:1/.-+1-64/6//-/--,1963;+/01//.28122+.**/6./165-(+%%))'+3943/:-3-2::6576.23..+-)*+.096602*604)('4,,-,-0.214951/4
@3af1d3c3-e047-42d7-af1b-5d72f3a58ff8 ch=116 read=221468 start_time=2019-12-13T17:16:27Z barcode=BC01 runid=2c9cf7bc05858273f10e7d7ec552fc0bd742dc3e
CCGGTTACCTTTGTTACGACTTCACCCCAGTCGCAGATCACAAAGTGTTAGCGCCCTCGAAGGTTAGCTACCTACTTCTTTGCAACCCACTCCCCATGGTGCTTGACGGGCGGTGTATTGCGGGAACGTATTCTCGTGGCATTCTGATCCACGATTACTAGCGATTCCGGCTTCATGGAGTCGAGTTGCAGACTCAATCCGGACTACGACGCACTTTATGAGATCCGCTTGCTCTCGCGAGTCGCTTCTCTTTGTATGCGCCATTGTAGCACGTGTGTAGCCCTGGTCGTAAGGGCAAGTGACTGACGTCATCCCACCTTCAGTTTATCACTGGCAGTCTCCTTTGAGTTCCCGAGCCGGACCGCTGGCAACAAAGGATAAGGGTTGCGCTGCGGGACCAACCCAGCATTTCACAACACGAGCTGACGACAGCCATGCAGCACCTGTCTCACGGTTCCCGAAGGCACATTCTCATCTCTGAAAACCGTGGATGTCAAGACCAGGTAAGGTTCTTCGCGTTGCATCGAATTACATGCTCCACCGCTTGTGCGGGCCCCGTCAATTCATTTGAGGTTTAACCTTGCGGCCGTACTCCCCAGGCGGTCGACTTAACGCGTTAGCTCCGGAAGCCACGCCTCAGGGCACAACCTCCAAGTCGACATCGTTTACGGCGTGGACTACCAGGTATCTAATCTGTTTGCTCCCCACGCTTTCGCACCTGAGCGTCAGTCTTCGTCCAGGGGCCGCCTTCACCACCGGTATTCCTCCAGATCTCTACGCATTTCACCGCTACACCTGGAATTCTACCCCCTCTACGAGACTCAAGCTTGCCGGTATCAGATGCAGTTCCCAGGTTGAGCCCGGGGATTTCACATCTGACTTAACAAACCGCCTGCGTGCGCTTTTACGCCCAATTCCGATTAACATTGCACCCTCCGTATTGCGGCTGCTGTGGCACGGAGTTAGCCGGTGCTTCTTCTGCGGGTAACGTCAGCGAGCAAAGGTATTAACTTTACTCCTTCGCCCCGCTGAAAGTGCTTTACAACCGAAGGCCTTCTTCATACACGCGGCATGGCTGCATCCAGGCTTGCGCCCATTGTGTAATATTCCCCCACTGCTGCCTCCCGTAGGAG
+
744060.32-70205*,,*.0924174.-/05''%&131112;1/.0'$$$&,-3&*0)*+'3(:)&),,265+.26.8:4-,1*276,--09;/359,($#%&-)6099311,&/&)+'-'0(*))+0+--)$*-4190.1::4001/1)*)*.6.003/1-+46412),031/611)++-+*3-;56)+3432'4+8,4.0.322755/1.03;<79985564+'*0,//.01211.'-*.0245397,85,*---.-3;584---./.10/.3+,.00<1-18:814,*,/,+%%%)(*&()12336:43:3,00//*(*3:400489,7++%3555813:5../8545,)'+11566878997<742159(6-6-7,,)/.814*(-*)+.(''$+&0)&&$)(,8**-,20/.0))1/01-01-/12498:71/0009;7732/.,01966/,,+/5.4***&'2,-/26221++214,/6+.-99;89976688;145452/138;:<:::91:11188-,02,.,541134/.8/1218287951,/77.-06+90;30594-+*+/::.5/010//1679*+--,2:86.4;8867710.2/51442)0++)/.8062.8*186757:99.06-,,,6:8;.8'3*4667274855.9-$'+,+-339501./-'2302..*.,+//0185((,5764,.-+290+155:;73/),23748878;9709+'3,(%02.153<0.08.36*/,(&+-**-&&'1012986625/093028:34624657/.-*(5-110/6751+24++*),,,+,5.466:44:(44324234522/0090,(*-.,50/054.,44/+19.+-//21-..1031908:25:35:576772/)')(('(.+,)&((()574213++($)(**.08334436-4)')-*)*.-11()(&$&),&()*)%&'-/,+*--*1;798:674/198576*),,,)+06(0)5402/,(17-).-9:.67%(68/,92/192/20,*)))-03++),-23101415:7,,,+)*+...,-./412-0003(&5:168/354;1)-0*-,//8001916;6+(--/13106,49(*:6:,-,
@3327137a-00ef-4966-b55b-1d69816142ff ch=172 read=225529 start_time=2019-12-13T17:15:40Z barcode=BC01 runid=2c9cf7bc05858273f10e7d7ec552fc0bd742dc3e
CCGGTTACCTTGTTACGACTTCACCCCAGTCATGAATCACAAAGTGGTAAAGCGCCCTCCCGAAGGTTAAGCTACCTACGCTGGCACAGCCCACTCCCATGGTGTGACGGGCGGTGTGTGCAAAGGCCAGGAACGTATTCACCGTGGCATTCTGATCCGTTACTAGCGATTCCGACTTCCATGGAGTCGAGTTGCAGACTCAATCCGGACTACGACGCACTTTATGAGGTCCGCTTGCTCTCGCGAGTCGCTTCATGCGCCATTTGTAGCGTGTGTGGCCCTGGTCGTAAGGGCCATGATGACTTGACGTCATCCCACCTTCCTCCAGTTTATCACTGGCGGTCTCCTTTGAGTTCCCGGCCGGACCGCTGGCAACAAAGGATAAGGGTTGCCCGCTCGTTGCGGGACTTAACCTTGTTCACAGCACGAGCTGACGGCAGCCATGCAGCACCTGTCTCGGTTCCCGAAGGCACATTCTCATCTCTGAAAACTTCCGTGGATGTCAAGACCAGGTAAGGTTCTTCGCGTTGCATCAGATTAAACCACATGCTCCACCGCTTGTGCAGGCCCATCAATTCATTTTGAGTTTTAACCTTGCGGCCACCGTACTCCCCAGATCGACTTAACGCGTTAGCTCCGGAAAACCCACGCCTCAAGGGCACAACCTCCAAGTCGACATCGTTTGCAGCGTGGACTACCAGGGTATCTAATCTGTTTGCTCCCACGCTTTCGCACCTGGGCGTCAGTCTTCTGCGTCAGGGGCCGCCTTCGCCACCGGTATTCCTCCAGATCTCTACGCATTTCACCGCTGCACCTGGAATTCTACCCCACTCTACGAGACTCAAGCGCCGGTATCGAGTGCAGTTCCCGAGTTGAGCCGAGGTTCATCTATTAAACCGCCTGCGTGCGCTTTACGCCCAATAATTCCGATTAACGCCGCCTCCGTATTACCGCGGCTGCTGGCACGGGTTAGCCGGTGCTTCTTCTGCAGGTAACGTCAATGAGCAAAGGTATTAGCTTCCTCCCTTCCTCCCGCTGAAAGTGCTTTACAACCCGAGGCCTTCTTCATACACGCGGCATGGCTGCATCAGGCTTTGCGCCCATTGTGTAATATTCCCCTGCTGCCTCGTAGGAG
+
8614.8-.838*2.),414577/555/,-/4%(%'245565:1-*/..19('++35-),(%',/(*)3540110670,'%&(&%$#&''230%('::/)4498600.3'+6969/.--3,2./)*+//-5:.63/324:4128275:6678842231*)*+)/../798:986--436-++15.--/74313300/3/1/3-:24,516:865563./(**2,*+2401.17+-/6-01103//*&.,2,..0(()((59:195+)&&'*),+''%&$&)))07891.6,.//29-/-.0.+**-,/223794:(-(/.482710512095./23*+'5(&-88891468,,-8058-)3/)3+0-('&(&.*-344:./30714./)(5.)+,++/10-:..-;95.4-4))$$%'.0($%((.01/.2111241*120243654+*,+,60244)(&(-/61+*%&*1/,334;7696.,*()-,(+*)+84:779<::77623/359-/+,)/)31;68<97:909-,,01'(-1-2<;:9.-..22249../((8)+,89*8286-+02,81;6/9<<)-.03;<,6:64320.'***%((),20.022/+-*0+&'*/1720//./00(-060,-)+('%&%%,++4.../+3*++,,2-2.3&6-015537378/86.).'..,,60.5766:060,312320701,,/:))*)12*%.*+1:,1'''-0.1325646535979-$$))+7-56:,672271;54/0'),/4467<5624'((4358787879353++(24/23)1),*'&)(&0*..'++*(%(()+&+0145677(1$,-1+-14428&%%+&+(-.:30,%%4.9-'-2))'4,87++/0+&'#/155;138013/0/3/.12))2,2-($$&(3)2-1-/241/+$%%%+0)+..2-/,.6--,/-./45714-)+)+-/-+,40287111:0::6302'4++1:6677((,'&47-53&&+%'&*&)(+$&((4./03**/;2-0114:02/(,./1(+/7/6+(%,0.2/3+%)((*)-,//3481,0.432/.005&.1,/2)*2,87+%./)**).600000.-*),+-,.3.3%&&6,*,
@9c6b461c-00db-4e19-84c5-5bc8b14baa9c ch=396 read=99797 start_time=2019-12-13T17:15:37Z barcode=BC01 runid=2c9cf7bc05858273f10e7d7ec552fc0bd742dc3e
CTACGGGAGGCAGCAGTAAGGAATTTTCGGCAATGGGGGAAACCCTGACCGAGCAACGCCGCTGTGAAGGAAGAAGGTTCTCCAGTTGTAAACTTCTGTTAAGGAAGAACGGCGGCTACAGGAAATGGTAGCCGGTGACGGTACTGTTGAAATACGGCTAACTACGTGCCAGCAGCCGCGGTAATACGTAGGTGGCAAGCGTTATCCGGAATTATTGGGCGTAAAGAGGGCAGGCGGCAGCAAGGGTCTATGGTGAGCTGACTTAACTTCGGTAAATACGCATAGAAACCAGGCGGCTAAATTGCAGGAGAGGATCGTGGAATTCCATGTGTAGCGGTGAGTACGTAGATATATGGAGAGGAACACCAGTGGCGAAGGCGACAGTCTGGCCTGCAGCTGACGCTCAGTCGAAAGCGTGGGGAGCAAATAGGATTAGATACCTAGTAGTCCCGCCGTAAACGTGGAGGTACTAGAGGTGTTGGATGTCAAAGTTCAGTGCTGCAGTTAACGCAATAAGTACTCCGCCTGAGTAGTACGTTCGCAAAGAATGAAACTCAAAGGAATTGACGAGGGACGCACAAGCGGTGGAGCATGTGGTTTAGTCGAAGCAACGCGAAGAACCTTACCAGGTCTTGACATACTCATAAAGGCTCAGGATGGAGATAGCTATATGATACAGGTGGTGCATGGTGTCGTCAGCTCGTCGTGAGATGTTGGGTTAAGTCCGCAACGAGGCGCAACCCTTATCGTTAGTTACCATCATTAGGTTAGGGGACTCTGGCAGAGGCTGCCAGTGACAGAAGCTGGAGGAAGGCGGGGATGACGTCAAATCATCATGCCCGCGCGGCCTGGGACTACACACGTGCTACAATGGATGAATTGTAGAGGGAAGCGAAGCCGCGAAGGTGAAACAAAAACCCATAAAACCATTCTCAGTTCGGATTGTAGTCTGCAACTCGACTACATGAAGTTGGAATCACTTCGTAATCGCGAATCGGCATGTCGCGGTGAATACGTTCTCAGACCTTGTACACACCGCCCGTCACACGAGTTGATAACACCCGAAGCCGGTGGCCTGGCCGCAAGGAAGGGCTGTCTAAAGGTGGGATTGATGATTGGGTGA
+
(&(+/:612410.0(0,.)%%),*59*'&#$(.+(062(*4-3;/,,02*),&)266489*,(''**/,/.2)+.,1385.6-&)+-+-680+**%&%$$**,.25348417.210,-.,-+./-,965/009+1/1/60.,)*-&/+%)('%(,+/,..614255777600.+,/-/0-+*&%'(/645(4),745;286796643420,1+'-0,,+(*-.8.)'115.-320532.65-,.733661531,+&$'&(),..0--120'3/5:5+(*%(+)+%/,0143132'1-.*''(&'(&(+(*'+,,-/7:8.9-7.6/-/,+)()--0741&%#&'+-/5676514641-(-0-;8678--.(3,((&*(&&'(%&065585:5860-,+,.0,-/2,-,8*,24*+28444+)+-2:73716//5*+1786:/-'5(+-/4(',3023:43266,*&#-(01/('),./-;/8/8244-90./:,'')'&$%)*329352231;430+1-.16946;,-(%(-.34538:8)6(0)*,.+++.,+,629.)'++238/0-',.2&5&)'.-+-02:67,+++&5'),38<;-,1+)*+$'2-3./*,,'+/02.5.-.-('(&,/-0222277787890,7*),(((*/73.+++,1*,+,*-('&,.10912:977805*)'**-35,--./,0))0../22,3.1+--838234/--.&*)*)+//:6+26(%0,---4...6:57;431'+)',))-%-77736686162((&/403778.11128/&)&&)*3/-3--5-3-)398.3345.00.5-/03896:728+#$%&+'-0*'()%+*,/.-*,-.4:;693:23;9/,-,'-.'('&).(*,-+'*,)01*)'(((+/+-3,+/5:8/.70(/,896/1105/.2(*-9549006*0-263,,1./,++*,,-'((*.0.*../04842)*,+'%')--+('**21.+--%0)+)*/,0/,((%#$&*0++.'0%+*.++,44,1+052/63/0*'*(()(.(-)&(&$%)/1*)+*+.11425,+'%##0(+-)*(,*++,)('()%%17+,,2296047//,)&+.57()+/
@81d460e1-8067-43bc-80a6-fee246915e15 ch=149 read=99431 start_time=2019-12-13T17:15:26Z barcode=BC01 runid=2c9cf7bc05858273f10e7d7ec552fc0bd742dc3e
CTCCTACGGGGAGGCAGCAGTGGGGAATATTGCACAATGGGCGCAAGCCTGATGCAGCCATGCCGCGTGTATGAAGAAGGCCTTCGGGTTAATAAAGTACTTTCAGCGGGAGGAAGGGGGTAAAGTTAATACCTTTTGCTCATTGACGTGCCGCAAACCGGCTAACTCCGTGCCAGCAGCCCATGACCAATACGGAAGTGCAAGCGTTAATCGGAATTACTGGGCGTAAAGCGCACGCAGGCAGTTTGTTAAGTCAGATGTAAGAAATCCCGGGCTCAACCTGGGAACTGCATCTGATACTGGCAAGAAAGCGGAGTCTCGTAGAGGGTAGAATTCCAGTGTAGCGGTGAAATGCGTAGAGATCTGGAGAGGAATATGATGTGAAGGCAGCCCCTGGACGAAGACGGCAGGTGCAGCGTGGGGTAGGCGGTTGGGTAACACTGCGGTGCACGCCGTAAAACGATGTCGACTTGGAGGTTGTGCCCTTGAGGCGTGGCTGGAGCTAACGCGTTAAGTCGACCGCCTGGGGAAGTACGGCCGCAAGGTTAAAACTCAAATGAATTGACGGGGGCCCGCACAAGCGGTGGAGCATGTGGTTTAATTCGATGCAACGCGAAGAGAACCTTACCTGGTCTTGACATCCGGAAGTTTTCAGAGATGAGAATGTGCCTTCGGGAACCGTGGAACAGGTGCTGCATGGCTGTCGTCAGCTCGTGTTGTGAAATGTTGGGTTAAGTCCGCAACAGGCGCAACCCTTATCCTTTGTTGCCAGCGGTCCGGTGCCGGGGAACTCAAAGGAGACTGCCAGTGATAAACTGGAGGAAGGTGGGATGACATCAAGTCATCATGAGCCCCTTACGACCAGGGCTACTGCCCGATGCTACAATGGCGCATACAAAGAGACGACCTCGACAAAGCGGACCTCGCAAAGTGCTGCGTCGTAGTCCGGATTGGAGTCTGCAACTCGACTCCATGAGGAAGTCGGAATCGCCTTAGTAATCGTGAATCAGAATGCCACGGTGAATACGTTCCCGGGCCTTGTACACACCGCCGTCACACCATGGGAGTGGAACAATGGTAGCTTAACCTTCGGGGAGGCGCTTACCACTTTGTGATTCATGACTGGGTGGGGAATCGTAACAAGGTAACCGGAAGATAGAGCGACAGAGCCGTGGGATTAACACAAGACACCGACAACTTTCTTCCTTTCCAGCAATACGTAACCGCG
+
,042266232-+.4/.,21-3+2.(''&&,))*+,,:--;41+02712965553,'&*)10.74221202..,/0))+*(/87:513/0.')+17*('*,/99/-432:2)+../+33-'+(750-6/6.3534.3'#%')3060-01.$('%()'&%''))(.++-2+*0-1521.-+65+&'''.*0()*,*++)*,-16877508/903+/0+2,-.2:9:87,;7-+3+-%+'+,.60(3350)1+0)()++.1751()$(0+)68/)4781:)5-936;6451.--,-00,-.00423/0*%(('$&&)&'()()&-()%.+(((-+...2*(/()41220;1-/3.,3234.*++-066;1/+&*(/--.$'&,,&'**(*)(,/;5/,6999*--*,((&&&/362,(++-../)'&%*,,,,.+,+%&$#%%%$%#%%&%%$()02372:5*--..*/420)*(/&(*'1*+*&''&&'(%,),.*&**)-**'-2385.4*+/55-/0016679;9643&+%&),.(243/1.*1.3:5;:50//-25-,//000241&66+0:.++/2/++04/00+*(+-/)+247<:.4-5/.-0+//01.0'))''(*-.-*,*,0.17861,+(*)20,)+*/+-7;7.*)(*,4./0/741547-2/-)870822784/(**'*+,..7:9898:6+()(&+-1257876.8..-22:2.*2-3:57376..2+&*,'0(*22145.585-7///++940071274444970).+)*.-*-4&2*,4.28*.)'*,,5886-0-)*.59::::30,)-)0+,36/-2756+5833368797(&&%&03.'*(%%+,9)*-*/*4(-,&,*)''*.996.:--461,/+.%)-/)'(&'.-13*)'&((,5,&+27457.-().6,++''(*6688799990*-.+10).)+.4476271128./..303.(***))*/17677600'%*&%$(1/0040%010,/'*)/:5.0196-,+'&))-5.*,*4572/6000100/2;79:332./-/4&,).,%&&.,()#'(%&1**&&%'.*0+0;8.370'+2/2859348+/.:2+++,084**()+-+($))*,(,*+4/24988829376733529018.,)+)-,-*)').'+//+1')&3,20+1+(+14653.44401:;266,$%'*/-+,,////75(0&'%%$$
@51f43b72-e4f0-4c3d-b67a-d490db7a2908 ch=165 read=235222 start_time=2019-12-13T17:15:05Z barcode=BC01 runid=2c9cf7bc05858273f10e7d7ec552fc0bd742dc3e
CGGGAGGCAGCAGTAGGGAATTTTCGGCAATGGAAACCCTGACCGAGCAACGCCGCGTGAAGGAAAAGTTTCGGATTGTAAACTTCTGTTATAAAGGAAGAACAGCGGCTACAGAGGAAATGGTAGCCGAGTGACGTACTTTATTAGAAGCCACGGCTAATACGTGCCAGCAGCCGCATTAGGTGGCAAGCGTTATCCAGGTGTGGGCGTAAAGAGGAGCGAAAGGCGGCAGCAAAGGGTCTGTGGTGAAACACAACAACTTCAGTAAGCCATAGAAACCAGGCAGCTAGAGTGCAGAGGATCGTGGAATTCCATGTGTAGCGGTGAAATGCGTAGATGTATGGAGAGGAACACCAGTGGCGACGATCTGGCCTGCAACTGACGCTCAGTCAGCGTGGGGAGCAAATAGGATTAGATACCTAGTGATCCACGCCGTAAACGTGAGTACTAAGTGCTGGATGTCAAAAGTTCAGTGCTGCAGTTAACGCAATAAGTACTCCGCCTGAGTAGTACGTTCGCAAGAATGAAACTCAAAGAAATTGACGGGGGCCCGCACAAGCGGTGGAGCATGGAACGTGCGACAACGCGAAAGAACCTTACCAGATAACTGACATACTCGCAAAGGCTCAGAGATGGAGAGATAGCTATATGAGATACGGGTGCATGGTTGTCGTCAGCTCGTGTCGTGAGATGTTGGGTTAAGTCCCGCAACGAGCGCAACCCTTATCGTTAGTCACCATCGTAGTTGGGGACTCTAGCGAGAGATTTCACCAGTGACAAGCTGGAGGAAGGCGGGGATGACGTCAAATCATCATGCCCCTTGACCTGGGCTACACACGTGCCACAATGGATGGTGCAGAGGGAAGCGAAACCGCGGTGAAGCAAAACCCATAAAACCATTCTCGGATTCAGTTTAGCAGTCTGCAACTCGACTGCATGAAGTTGGAATCGCTAGTAATCGCGAATCAGCATGTCGCGGTGAATACGTTCTCGGGCCTTGTACACACCGCCCGTCACACCACGGAATTGATAACGCAGAAGCCGGTGGCTAACCGCAGGGAAGAACTGTCTAAGGTGGGATTGATGATTGGGGTGAAGTCGTAATTCGGTAACCGG
+
1/9,(,,+234,-'&&(&*&276,54;121/1-'+&-1,+.03622+11),(*-+602.,.,2.+(((.0.4'0)1.-127---407/8/.+-3**+.,)-(.'/,-+)'(((,&(),41+.6:544:+*+,-65.((*389173.(0-)8/.-6.,)0(+.1045583)1('3-&&$'%%(')-9129786610.2($+))&+(/-1134;/&'-+),+-140*/.-.,*+,/1)(0724111-/)(+,*&&&(&)&''--2,./25-9.,--+/:51;799700.//0/3547421+.4686:5..+0,9733-2-**++497.37,+.;9:8443&,,-/30,(./.:579;+,(*''))4///.*-2/51761+-%*&-).-2*,-,*'),1202*)'*9;90010..5..05.71**&+%&(-,'*-/6//8<21,)()(-&-..4*+27;::::878366---67./3056585326273&&/:0-.%*&&'+/,2844../-.54667<85.5-**80/290/7/27+'&$&*(00216::03/'%&&)-2+-*&/).)&'&&'')&'&*%$#&./9846.06*)-615-9-.8*)((&%$'+,111-001)*0:0,3/-5((*-,456+***+.)-..66246-/-334'1+,.178697;55688920333+1/21*1-..89639(-+,837+,86*'-+0/''25453+33++3-.,+.+(()**1-++)%&%,+7(4:4,,,+-.-*)(''()%.()).00685737:3221/+-*,)0,4*454-156777823,,/678)7,200(**,.2:45/43.-,++*,+++-)(*)-),7651,0150+*-+(*,+-+,0%,.--+)((++*+8;<78;2)**1552876;764*/'--+(,-9+''%'/003763-112..-($')-13/*2+1.69670/.(/1611279262.2**-0278:6;6;711:52222;6575999132-/1400-,-*.0-,1134161&'''%$'&(*5683&1('/)*3:195300((0/1+0,,/)*+'(,*1877.4-2.,(01,3))+/0.8.(--0)%('(+5)-(&&&&,,-7;4006
@9d52446b-b3ca-4a3f-95d2-bc9dad798c60 ch=414 read=97850 start_time=2019-12-13T17:15:04Z barcode=BC01 runid=2c9cf7bc05858273f10e7d7ec552fc0bd742dc3e
CGGTATACTTCGTTCAGTTACGTATTGCTGGAGTAAAGTTAATACCTTTGCTCATTGACGTTACCACAGAAGAAGCACCGGCTAACTCCGTACGGCAGCCGCGGTAATACGGAAGTGCAAGCGTTAATCGGAATTACGGGCGTAAAGCGCACGCAGGCGGTTTGTTAAGTCAGATGTGAAATCCCCAGGCTCAACCTGGGGACTGCATCTGATGCTAGCGGCAGGTCTCGTAGAGGGTAGAGGTGGGTGTAGCGGTGAAGTACGTAGAGATCTGGAGGTGCAGTGGCAGAGCGGCCTGGACGAACTGACGCTCAGGTGCAGCGTGGGAGCAAACAGAGTTAAGATACCTGGTAGTCCACGCCGTAAACGATGTCGACTTGGGTTGTGCCGCTTGAGGCGTGGCGGAGCTAACGCGTTAAGTCGACCGCCTGGGAGTACGGCCGCAGGTTAAAACTCAAATGAATTGACGGGGGCTGCAAGCGGTGGAGCATGTGGTTTGAACTGATGCAGCGAAGAACCTTACACCAGTGTGACATCCACGGAAGTTTTCAGAGATGAGAATGTGCCTTCGGGAACCGTGAGACAGGTGCTGCATGGCTATCGTCAGCTCGTGTTGTGAAATGTTGGGTTAAGTCCCGCAGCAGGCGCAACCCTTATCCTTTGTTGCCAGCGGTCCGGGAACTCAAAGGAGACTGCCAGTGATAAACTGGAGGAAGTTAGGGATGACATCAAGTCATCATGTACCGACCAAGGGCTACACGTGCTCACAATGGCGCATACAAGAAGCGACTCACTTGAGAGCAAGCGGACCTCATAAAAGTGCGTGTAGTGGTTGGAGTCTACAGCTCGACTCCCATGAAGTCGGAATCGCTAGTAATCGTGGATCAGAATGCCACATTGAATACGTTCCCGGGCCTTGTACACACCGCCCGTCACACCATGAGTGGGTTGCAAAGTGATACTTAACCTTCCGGGAGGGGCGCTTACCACTTTGTGATTCATGACTGGGAGGGTGAAGTCGTAACAAGGTAACCGG
+
"($)&0+/0:0.302)//3-.',*+3.0092,,,.7-)2+/,/.2:099-/872551134/:/--&()&--*.,+-*2.-210041332,($%$%&))+1)-*)(+*)02+/+%*(008867.9.5.43)3+(,($%).1403585--'*')&)&'02)57<;26;76/48*+-2,1.1920/65(+8<850).,//.*3''('*+,/03133-2,&'%%$%$+'(*/0178+(,1.21.',+--0012-..-.3101,&)&,45/.,-038::3,-)&*)$**.)%''%'*(03/$(.66-'%+)*+-01230877(&'%%229;,)++:;6733',)5+4*(*+103363/,/8/&+.3100/3+1.-($&')0-9.2+((.25182')3,-*18.3.3--*((*,.--007409/6.632.68/1+&%('&%*),'/90212/7/95125-.94;910+1445571188*($$)+-+.',-76,-../+*+/**&%$$&)*+,,*,%&&).,2/5150..&/$&$*&('')+./3)-,/--+-:9./-,+,-*+*(-0.1669<765+62*/39773,//0,-1,+,,,3+-+-**(&*-343453334.11---46/-1294;/9.8.527.)(/-+4')0//8766<3+1,,.)1,+%21),801579(*(&*4-6438+9+3)'))644361132345<85550)*()($0)*/*-+2341.*+,9+/1111..%&&,*)*06/&,0,.*))&'&(**&('(-62.652544031.(*'(&&()+3&(('((')$*89&550,/**1666;5'(,./40(%$%%$'&.0)()*+3)3/)/00113/30()1006/.0.82:68655)1118111;9:77550/62135,.%)%&7;8/71064&&(-,04.1))))**.071478131//-/312'(',(-2.2),,/,%$'&'#%$$3)1227*,-9.*.77300618015/4087(+,06<96521222:3.12*+,/4...0579874-41488927
@dca29c6c-9196-48d8-9ad5-3984fc540cd0 ch=157 read=107930 start_time=2019-12-13T17:14:30Z barcode=BC01 runid=2c9cf7bc05858273f10e7d7ec552fc0bd742dc3e
CTCCTACGGGAGGCAGTAGAATTTTCGGCAATGGAAACCCTGACCGAAACAACGCCGCGTGAAGCGAAGAAGGTTTTCGGATTGTAAACTTCTGTTATAAAGGAAGGAACGGCGGCTACAGAAATGGTAGCGAGTGACGGTACTTTATTAAGAAAGCCACGGCTAACTTACGTGCCAGCAACCGCGGTAATACGTAGGTGGCGTTATCCGGAATTATTGGGCGTAAAGAGGAGCAGGCGAAAAGCGGGGTCATGAAAGCCTGAAGCTTAACTTCAGTAAGCCACGCGAAACCAGGCAGCTAGAGTGCGGGAGAGGATCGTGGAATTCCATGTGTAGCGGTGAAATGCGTAGATATATGGAGGAACACCAGTGGCGAAGGCGACATTGATCTGGCCTGCAACTGACGCTCAGTCAGCGTGGGGAGCAAATAGGATTAGATGCCCTAGTAGTCCACGCCGTAAACATTGAGTACTAAGTGTTGGATGTCAAAGTTCAGTGCTGCAGTTAACGCAATAGAGGCTCCGCCTGAGTAGTACGTTTAAGAATGAAACTCAAAGGAATTGACGGGGGCCCGCACAAGCGGTGGAGCATGTGGTTTTAATTCGAAGCAGCGCGAAGAACCTGCAGGTCTTGACATACTCATAAAGGCTCCAGAGATGGAGAGATAGCTATATGAATACAGGTGAAGTTGCATAGTTTGTCGTCAGCTCGTGTCGTGAGATGTTGGGTTAAGTCCCGCAACGAGCGCAGCCCTTATCGTTAGTTACCATCATTAAGTTGGGGACTCTGCTTGAGACTGCCAGTGACAACACCGGAAAGGCGAGACGGCGTCAAATCGCCATTTTACGCTATGACCCTGCGACTACGATGCTACAATGGATGGTGCAGAGGAAAGCGAAGCCGCGAGGTGAAAGCAAAACCCATAAACCATTCAGTTGTAGTCATAGCTCGACTACATGAGTTGGAATCGCTAGTAATCGCGAATCAATGTCGCGGTGTACGTTCTCGGGCGCTGTACACACCACCCGTCACACCACGAGTTGATAACACCCGAAGCCCGGTGGCTAACCGCAAAGGAAGGAGCTGTCTAAGGTGGGATTGATGATTGGGGTGAAGTCGTAACAAGGTAACCGG
+
0401./1.1-&')%$'(&'&))29615854750+&)*-1,+,033,.''+966//+**-300-'&%&*$'(&2/:871-9*1.,-6:5(&3%1*3//.8:*/+/,*)100,2+)/,,,/((&*.*+850,0**,.04+''*)+15-+423(%)+,*,2,,-.,-.2*)),.0537;.,)+'6*&(&&*.8../7:6271*.10,501.102-+.+)--,+)/.2:2)*)13+.//34-,+0/)(.)23&&%##%%())+131),&&&'-**)'%%'-2:,80*---'(33+81274.000/+)+-.0&50**'+72799::00/11.++1/.,($+)/612075-+02266720/).1/.9*3,,2344888;6003.437::-1,**,,.6.6...00)/',.3-343353,*)*),+22+(-./<43,8,(0'''-*)/9*++9889673.*(/)(017-3),*)(/0-//-1/00397;64133361-/20(/.(,.00./5/4./,2/7//%&%%(*15.1:8-,+,+-,.2/++(-+)&.*,/;523808.0++,0-./2/(46/-3-*-)0-,047:989/2111/./,7<;*37366*-/-.,'.,.//3-/511/'-,)21215011330200.-261.40-3***../0;.*)))+6*56768465040'--/4/.&%(1,-077&8,6.,.063.)+,-:99879256525:87<3.(*70,)+-*.*/22902020654792.3134437220912;89967895-./+18.7,++*$')'*('.14.47/00,'&*''&'&,,,/)---'#'$%'$('..))&)+%$%$%$$#"'%(,--,-61)''((%(%&))'('(&&-.8228671,04,7'(,-(,(**&-/*00&/)((+*,+4+*-.;<7.73,*06217,2/)'.-8...7//$#(',040,,'%&(),((,-0/1855001)/4*+)+&&-.63,-)*'/,&'('$&'*-3494351.*#$%'&$%'&)()+&--*+95/0.06,++,,)0..+0*)'0/*)'0&(6055+,)+$')021/71(**(,(&%'(0054359)6-5<8540-.//327165++-,0-.-*,14+4..-,7:8:20
@e050534c-9c9b-44bb-b46e-acdc1fc1d074 ch=66 read=139215 start_time=2019-12-13T17:14:20Z barcode=BC01 runid=2c9cf7bc05858273f10e7d7ec552fc0bd742dc3e
TCATTGGCTGGATTTTCAGGTTCGTATTGCAGTGCTGAAAGTTGTCAGTCTTTATGGTGACAACAACTTTCTATTGGTGCTGATATTATACAGGAACTGGCAGTGGGGAATATTGTACAATATGGGCACCAGAGCCTGATGCAACCATGCCGCGATGTATGAAGAAGGCCTTCGGGTTATTAAAGAATACTTTCCAGCGGGGAGGAAGGGAGTAAAGGTTAACCTTTGCTCGTGGCGATTACCCGCAGAAGAAACGCAAGCTGGCTCCATTATAGCGGCCGCGGTAATACCCGGAGGTGGCGGTAAATGAGATTACTGGGCAAGCGCACGCGGGCGTTTATTAAAATTAAGATGTAAATCCCCGGGACTCCAACCTGGGAACTGCATCCTGATACTGGCAAGCGAGTCTCGTAGAGGGGGGTAAATTCCGAGTGTAGCGGTGAAGGATGCGTAAGTCTGGGAGGTCACCGGTGGCGAAGGCAGCCCCTGGACGAAGACGGCGCTCAGGTGCAAAAGCGTAGAGGAGCAAACAGGATTAGATGCCCCTGGTAGTCCACGCCGTAAACGATATCGACTTGGAGGTTGTGCCCTTCCGGTGGCTTCCCGGGCTAACGCGTTAAGTCACTGGGAATACGGCCGCAGGTTAAAACTCAAATGAATTGACGAGGCCCGCACAAGCGGTGGGGCATGGTTTAATTCGATGCAACGCGAAGAACCTTACCTGGTCTTGACATCCACGGGAAGTTTCAGAGATGAGAATGTGCAGCACCGGGCCGTGAGACAGAGTGCTGCATGGCTGATAAAATCAGCTCGATGTTGTGAAATGTTGGTTTGAACCGCAGCAGGCGCAGCCCTTATCCTTTGTTGCCAGCGGTCCGGCCGGGAACTCAAAGGGACACCGGTGATAAACTGGAGGAAGGTGGGATGACGTCAAGTCATCTATGGCCCACTTGACCAGGGCTACACACGTGCTACAATATACAAAGAAGCGACCTCGCGAGGCAAGCGGACCTCATAAAGTGCGTCGTAGTCCCAGTTGGGTCTGCAAACTCCATGAAGTCAGAATCGCTGGTAATCGTGGATCAGAATGCCACGGTGAATACGTTCAGGCCTTGTACACACCGCCATCACACCATGGGAGTGGAGTTTGCAAAGAAGTAGAGTAGCAACTTAACCTTCGGGAGGGCGCTTACCACTTTGTGATTCGCGGCTGGGGTGAAGTCGTAACGGGTAACCGG
+
&'$/&&%&'+($&*,)(&('**'$'&(*$)%%'$%'%(/-*0-$*4))*(*10'-,.,&*++%)'($$%$$'%.+)+0..(()&$))''&()+3*.*'/*42(4).4-,0.060-%,*0+*&)*1.,%-&&(&'%.++-3,,-')(+++))&''$&$$#%&(+')'%$&()..-8+4*&''+0)(*-+,11:30))+,.68+(,/,/,5,'(*26,)&)*.-//285-033&/+0-*$,%'-0+'+''*)%--&(#&-0&-+'%(',/%,'$&&&'%'',).-4*+%'&/)(*0(,(&&%#%&($'''$&%%0*0123*&#%%$%%&$))+(*0(,(5/$+%'+,'.'-/112*(%$%).20')-(%*,3(+%/2-+3.--.122221/**+,,;2;1157200)*)-26676/++,349,21,8-,4*(#())+),,/88612+1+02322,((,+.8-'%)%&$%(**,*+&%'),+/-(0.;74(/536)$((,'%%&'/0537.--+'*,(&((5&)$,,')+,:89(89.6-&&%&%(+/,+,5723/6-&(),778:;22,)*)*,.0.2/0,-0/-40/---'%&'%)(&()).10(((0-,*+*)','*),')*&%'&,02&'&+)./--((&///:4<:74332963*'+/.53,*$/+('(#&$&(-/0&-.(0.-.+/,1085075:.--,,5223**&'++468704,/-*('+*+2101539,%',3.,/+0::10.-.-05553;7280-%&'#&(+0-*&'*&%624-,&()-72--&%('&%%')'))&-.-////.*0+2--,2276304-,*,3*()+)*$(%(*)(45174(46--0/13(',(*2;1/:,-,(/.,*(,-1,5+/+*57.:2*--&,(.0%.,+-02;68879.,0+**+)/88--001...1.468732()-.-79,()-*,+,()-+5,*()'(*+**.14)./&#$#&1,,'%&)*/162413-.-('//4:'519677420029/)+1///-.454040-$,(.(-'('%%&*+%//0-'&*,4-.-)-(37401-)(%)/..046:875,-+41464*-&/230:5462321&(+3/01//1401/12,,+''*),)-3.,-5*'&*.+**2;.-268-&+(&'*'')+&(()'-//4145280'1*%(.+1/-6-,59&),3,+004373%%)')*%+)&*)+....&''%&')&'+757-+
