# Supplementary material for: De novo species identification using 16S rRNA gene nanopore sequencing
Source: PeerJ. 2020 Oct 21;8:e10029. doi: 10.7717/peerj.10029 (PMC7585375; doi:10.7717/peerj.10029)
Supplement: Supplemental Information 3 [file peerj-08-10029-s003.zip › pass_fastq_runid_2c9cf7bc05858273f10e7d7ec552fc0bd742dc3e_476.fastq]

@4b17d86a-f39a-412a-86bd-87ed572d8687 ch=381 read=194706 start_time=2019-12-13T17:13:55Z barcode=BC01 runid=2c9cf7bc05858273f10e7d7ec552fc0bd742dc3e
GGTATGCTTCGTTCCAGTTACGTATTGCTGGTGCTGAAGAAGTTGTCGGTGTCTTTGTGTTAACCTGCGCCTGCTCTATCTTCCGGTTACCTTGTTACGACTTCACCCCAGTCATGAATCTGGAAGTGGTAGCGCCACTCGAAGAGTTAGCTACCTACTTCTTTTTTGCAACCCCTCCCCATGGTGTGACGGGCGGTGTGTACAAGGCCCGGGAACGTATTCACCGTGGCATTCTGATCCACGATTACTAGCGATTCCGACTTCATGGAGTCGAGTTGCAGACTCAATCCGGACTACGACGCACTTTATGAGGTCCGCTTTGCTCTCGCGAGTCGCTGCTGTGCCGTATGGCACGTGTGTAGCCCTGGTCGTAAAGGACCATGATGACTTGACGTCATCCCACCTTCCTCCAGTTTATCACTGGCAGTCTCCTTTTGGGTTGGCCGGACCGCTGGCAACAAAGGATAGAGGTTGCGCTCGTTGCGGGACTTAACCCAACATTTTACAACACGACTGACGCGGCAACCATGCAGCACCTGTCTCACGGTTCCCGAAGGCACGTTCCATCTCTGAAAACTTCCGTGGTGTCAAGACCAGGTAAGGTTCTTCGCGTTGCATCGAATTAAACCACATGCTCCACCGCTTGTGCGGGCCCCGTCTTAATTCATTTGAGTTTAACCTTGCGGCCCGTACTCCCCAGGCCGGTCGACTTAACGCGTTAGCTCCGGAAGCCACGCCTCAGGGCACAACCTCCAAGTCGACATCGTTTTGGCATTAATACCAGGGTATCTAATCCTGTTTATACACACGCTTTCGCACCTGAGCGTCAGTCTTCGATCCAGGGCGCGCACCGGTATTCTCCCAGATCTCTACGCATTTCACCGCTACACCTGGAATTCCCCCTCTGCGAGACTCCAGCTTGCCGGTATCAGATGCAGTTCCCAGGTTGAGCCCGGTTCACATCTGACAACAAACCGCCTGCGTGCGCTTTACGCCCAGTAATTCCGATTAACGCTTGCACCCTCTATTATTACCGCGGCTGCTGTGGCACGGAGTTGGCGGTGCTTCTTCTGCGGGTAACGTCAATGAGCAAAGGAATTATTAACTTTACTCCCTTCACTCCCGCTGAAAGTACTTTACAACCGAAGGCCTTCTTCATACGCGGCATGGCTGCATCAGGCGCCCGGTGATGCGTATTCCCCACTGCTGCCTCCCGTAGGAAC
+
$)-'*&-1700340)&,36(0&,()4/12;;;--7--1---)-0//2'00,0+46;4554856574&,'+&&'&(.--028<-,07/810-4.++9+++-01952848./086364394/-+%'&&('+)%$().1$'',++/)(+0)&(+,///+'*+1+/.6/:+670,/0-)*+5:1*/65752147.45//)+(+'')*47/.80(/4,3-.8979<76695-8-,,6:8222243(+*%,)$&)++0337:89.056860343,---,,-6---&'0326-<21)-/+-,,.//544-/,73&(('.3//*&(+-.&%')(-+/,*--/,,+'%%%$%'$%$$%&2+)+--01-.112;//5::96-54)*-1,)%%&*+*/00967639540151+153.3')23112;5//26843-+'(/0181/62,&+'*()*-2.8/63134261**)*)%,.2/*&%+-,4-0--25060.-1942-3-2),&&*0.&&&&%(*..1&'&(+//01,'*'/1*26-7.0&//127/1365-(*./7;,-))-504/-+%09/12/075656;;83486:3251.,12033635)*())(-,9..7.76616111749--,5+9;:530./0/006:457/002/247,4.562*+)%&$1*6;746:74358::-3,*+,,--.47*+:55/578.-/635+4/211/1536387-/.-+.,9-6-/4-/5-/03:62(-22/,3274:15*3.465687278+784)-60-/-*,))*.--2,//66898582---0,&$#&$(&)&*1260.2*05,,.*169878889<75%(0,+21+)''&(&*.,..-1/0+*,(**320-,(*.2402:80/3+%&%%'$++(&+.$*'+/894,,*+-''-/004*('&&')14)5.118555656*99::;-+5/6.,+5/10-330/&+)+-**+-.458:69968989:/6-1.+02+&,*0/*)+,279;,)))2-3-3021601/15-()(%('(2:3572.5...0/1-(*(&$()/&(-,(,+.-.'/4;89<650,+&'()/0556)5)(()&-6,+&%(.,+2-/*-/66'*+.7,594%&(92,*6.-0.*)+++22+'64617%('+,7526/04/1447274<8386964//../'*'(&*-'0)*'%+%+((*--/24,(+,,02.+2/-92./,/))**
@dd2fc8c2-0b27-4cd9-8f54-f766cfff1add ch=319 read=164824 start_time=2019-12-13T17:13:55Z barcode=BC01 runid=2c9cf7bc05858273f10e7d7ec552fc0bd742dc3e
CGCCAATTTACCTTGTTACGGCTTCACCCCAGTCACCGGATCACAAAGGTAAGCGCCCTCCCGGAAGGTTAAGCTACCTGCGCTTCTTTTTTGCAGCCCTCCCATGATTATGACGGGCGGGTGTGTACAAGGCCAGGAACTGTGTCACCGTGGCATTCTGATCCACGATTACTAGCGGTGATTCCGACTTCATGGGGGGTCAGGTTGCGGAATCTGAAATCCGGACTACGACGCACTTTGTAAGGAGTCCGCTTGCTCTCGCGAGGTCGCTTCTCTTTGTATGCGCCATTGTAGCACGTGTGTAGCCCTGGTCGTACTTAAGGGCCATGATGATGACGTCATCCCACCTTCCAGTTTATCATCACGCAGCGGTCTCGCGGGTTGGCCGGACCGCTGGCAAAGGGATAAAGGTTGCGCTCGTTGCGGGACTTAACCCCAACATTTCACAGCACGGGCTGGCGAGCAGCCGTACCTGTCTCACGGTTCAGAAGCGCAATCCATCTCTGGAAGTTCTGTGGATGTCAAGACCAGGTAAAGGTTCTTCGCGTTGCATCAGATTAAACCACATCACCGCTTGTGACCCCGATCGAATTCATTTGAGTTTTAACCTTGCGGCCAAAATACTCCCCAGGCGGTCGACTTAACGCGGTGATTAAGCTCAGGAAATACGCCTCAAGGCACAACCTCAAGTCGACATCGTTTACAGCGTGGACTACCAGGGTATCTAATCATAATTTGCTCCCCACGCTTTCGCACCTGAGCGACGTCCAGTCTTCGTCAGGGCCGCCTTCGCTGCGGTATTCCTCCAGATCTCTACGCATTTCACCGCTACACCTGGAATTCACCCCTCTACGGACTCAAACGCCGGTATCAGATGCAGTTCCCAGGAGGCCAGGGGACGCTATCTGACTTAACCGACCGCCTGCGTGCGCTTGCGCCCAGTAATTCCGATTAACGCGCACCCTCCGGCGTATTACCGCGGCTGCTGGCGCAGGTTGAAAGCCAGTCTTCTTCTGCGGAGTAACGTCAATGGACAAAGGTATTAACTTTGCCACTTCACTCCCCGCTGAAAGTGGCACTGGCGGTTGCTGGCGTCAGGGCATTGTGCAATATTCCCCACTGCTGCCTCCCGCCAAAGGG
+
&$%%%&,.,'/.2.)0)()-&,27241;63+110&%$))55313%%%&*)1,&'&,1+)57,+(++),,51-)*+&+/+&'&)/.391;6:.(,+(15,(2/)$&&$))&&)*328:11('**+()'(/64687(46*4*$'+(,.0596:291,.9241120-())+.0-,-,)*,'&*&-00/-(--1.&(*4,(+,-/-3,6,%-&(&$'&&('*)(,.&/-*-,+.)*)*$*..*%&'''(%(++)&)/-/012/1,-+*,.00-/604530;+%&)+.1796),/*()*+'--++,+,1162.),.31(-)''&+(-2:4:23/,**)'*349::541-+(+%''(%)+0;-**.(*,&*'(')(()*'((&'(,&(&*(6038/+*''&&&&',*'4.-.52*(+)4+0144541:10+9240311.0,+%&#&&-4--01.&,)*&1:87520.%%).-+(($%1-533211-,..+5)%$)&'('/):,::699855.,.+'.420+')0,)'(*.54/68,47134)+117744635501,*+.1&+++--:7.-'&&''&++&&$$'%%$',/('&)+%*+.;04386.-*4;;/3/-+-,++-0,,&&''*%*+-28,/384'.,*(&*,/0212,-'(&(+*-&')+9&-+*.&$%'&,,-/.).,*'+0-.+*-*,*,-/5335762;*'&$'()--5565156170+./0146;6.#,%&/.-&'(+(('&))+.764--*01,*$/,,%'(,+**+1558746-+-+'()(++,,,%&%&*'(%(0.1805'((./.23,+--//4::4+.5-/5,.,/,*).-*-.)&021-.1-,-.0),67-''&'2'&&()44%879681737/-('&)$&&/.',-0)*(%%&$%%&*+/0545/,+0/5/3910100/0&$%$$&)10+*12315;.33.8+5*+(($&',3..-).&&)-./:00953453487643.&/(*/-1&)()%''&-+('0,6;0//00.)*(15504517..-+,/4/).*,//-,))+'&',%*-3+%&&.011-04.+1(('%%$#&$'$%&%(($#$%%$%&$%,)&'%&*11881:1211613.'*//0331-*1+&%(%')&*+'
@2c073e5f-fcf4-4f59-ae77-c245783d9db1 ch=373 read=191723 start_time=2019-12-13T17:13:55Z barcode=BC01 runid=2c9cf7bc05858273f10e7d7ec552fc0bd742dc3e
CCGGTTGTTACGACTTCACCCCAGTCATGAATCACAAAGTGGTAAGCGCCCTCGAAGGTTAAGCCACTGCGCTAACAACTCCATGGTGTGACGGGCGTGATTGATGGCCTGGGCCAGGAACTTCACCGTGGCATTCTGATCCACGATTACTAGCGATTCCACGACTTCATGGAGTCGAGTTGCGAACTCAATCGGACTACGACGCACTTTATGAGGTCCGCTTGCTCTCGCGGAACTTCTCTTTGTATGTCGCCATTGGCAGCACGTGTGTAGCCCTGGTCGTAAGGGGCCATGATGACTTGACGTCATCCCCACCTTCCTCAGTTTATCACTGGCAGTCTTGAGTTCCCAGCCGCTGGCAGCGAAAACAAAGGATAAGGGTTGCGCTCGTTGCGGGACAACCCAACATTTCACAACACGAGCTGACGACAGCCACGCAGCACCTGTCTCACGGTTCCCGGCACATTCTCATCTCTGAAAACTTCCGTGGATGTCAAGACCGGGTAAGGTCGCGTTGCATCGAATTAAACCACATGCTCCTTGTGCGGGCCCCCGTCAATTCATTTGGAGGTTTTAACGCTTGCGGCCATTATTACTCCCCAGGCGGTTGACTTAACGCGTTAGCTCCGGAAGCCACGCCTCAAGGGCACAACCTCCAAGTCGACATCTCGTTTGCGGCGTGTACCAGGGTATCTAATCCTGTTTATCTACGCTTTCGCACCTGAGCGATAAGTCTTCGTTGGGGGCCGCCTTCGCCACCGGTATTCCTCCAGATCTCGCATTTCCGCTACCTGGAATTCTACCCCTCTACGAGACTCAAGCTTGCCAGTATCCAGATGCAGTTCCCAGGTTGAGCCAGGGATTTCATCTGACTTAACAAACCTGCGTGCGCTTTTACGCCCAATGGTCCGATTAACGCTTGCACCCTCCGTATTACCGCGGCTGCTGGCGCAGGTTAGCCGGTCTTCTTCTGCGAATTGCGTCAATGAGCAAAGGGAGTCATTAACTTTACTCCCCTTCCTCCCCGCTGAAAGTACTGCTTTACAACCCGAGGCCTTCTTCGCGCCACGCGGCAAACACTCAGGCTTGCCATTCATGCTATTCCCCACTGCCTCCCGTAGAG
+
+2*'*'%%)'(22+8++*0:92/56:896581000481/1377+((+,14('*%&%&10456.4-$&%#$$$'%$'(6/0196.1%-&(),,-1)%&$($*&%$)&&'**),.-1(-((%$$$%$&%(),+-69<877561*')*/4100---./52:1'$&('(*4,046,,,-1+)-+1.3'&2//1,:/1/:2983.-(+++)+,41,/0/2425*+-5;2220'013*/***-.56/89/-/**&(%()6-:,+%&+0/./116960//167/0864(2((+2854:55...,)'&%(*:89:935760(*+.64730)*+4.124/-,/30/5(()('02:-:/+%)+/(*,++&%(((,+,),57(7-34///3,+.,/.//0.31/04:1..2*4**+/-0.:4.-.2.+),.02322+),)*//19&*'+'*--0/-)+,+,,,/4890:2*+(&'(.5786.0-../04332/0,5+*46;888++.+)45://3*4,()*&-/-47+.376)4*7-<:2:7-+---0*)$$%),./&01+35:4,11081:7/30)''$&)04:(:,4)+'*+-+816'1''**%*0189,/.672(,%()42626..+,//,+/1.611,1)-5'++-2120.0953,3484930,*-,02.,223/&(+/:9*.((&&-)*(*+)270./243165384419,*)&%'*,+250/2658:1.'*))&&%')3.0-)(+2.-1/*+157:7<6638%..+/-/4;950/1**,*)*+&+)470/*+0013942*/)/+110070+(/0552440//1(4).,//.7(.-21:'():979778;5:0./.03-'.2('/3/)/620/*-/0///11205.*++*.04752+*0/.*(.)+)(*(.($+%)'--4250.--)(+&,1/+.4//,-,*06('(%'''(*/.,+/+//6,**0-,22+,0--1,211+&%+'&(.%'*/,1&+016,/))'%'%&*'/')26:02042/+-40)*+7:,*9968300/,/,%(.0+(*%%+*&%'(+,.0+*-,,+,$'&%',.561+,')&(*,*,123+)*0',0+).*''')*246*$&((+1,47-+(%&'%
@db0c465f-074c-4550-b737-9cb93b576e0d ch=400 read=108004 start_time=2019-12-13T17:13:45Z barcode=BC01 runid=2c9cf7bc05858273f10e7d7ec552fc0bd742dc3e
CCGGTTACCTTGTTGCGACTTCACCCCCCAGTCACGAACCCCGCCATTGGTAAAGCGCCCTCCTTGCGGTTAGGCTACCTACTTCTGGCGGAACCCGCTCCCATGCGTGACGGGCGGTGTGTACAAGACCAGGAACGTATTCACCGCGGCATGCTGATCCGCGATTACTAGCGGTCCGACTTCGCGCGCAGTCGGTTGCAGACTGCGATCCGGACTACGACTGGTTTTATGGGATTAGCTCCCCTCGCGGGTTGGCAACCCTCTGTACCAGCCATTGTACTTGACGTGTGTAGCCCCACCTATAAGGGCCGCGAGGACTTGACGTCATCCCCACCTTCCTCGGTTTGTCACCGGCAGTCTCATTAAACTCAACTGAATGTAGCAACTGTGGCAAAGGGTTGCCTTTCGTTGCGGGACTTAACCCAACATCATCACGACACGAGCTGACGACAGCCATGCACCTGTGTGCAGGTTCTCTTTCGAGCACGAATCCATCTCTGGAAACTTCCTGCCATGTCAAAGGTGGGTAAGGTTTTCGCGTTGCATCGAATTAAACCATCATCCACCGCTTGTGCAGATCCCGATCAATTCCTTTGAGTTTCAACCTTGCGGCCGTACTCCCAGGCGGTCAACTGCGCGTTAGCTTCGTTACTGAAAACTAATTCCCAACAACCCGTTTGACATCGTTTTGGGGGCGTGGACTACCAGGGTATCTGAAATCCTGTTTGCTCCCACGCTTTCGTGCATAGTAGTACAGGTCAGGGGATTGCCTTCGCCATCGGTGTTCCTCCGCATATCTACGCATTTCCTTACACGCTGAATTCCATCCCCTCTACCGTACTCACAATAGCAGTCCCGCAAATACAGTTCCAGGTTGAGCCAGGGGATTTCGCATCACAATGTACATAACCGCCTGCGCACGCTTTACGCCCAGTAATTCGATTAACGCTCGCCTACACGTATTACCGCGGCTGCTGGCACGTAGTTAGCCGGTGCTTATTCTTACGGTACCGTCATGGGCCCCTGTATTAGAAGGGCACGTTCGTACAAAGTTTACAACCGAAGGCCTTCATCCTGCACGCGGCATTGCTGGATCAGGCTTTCGCCCGGTAATCCAAATTCCCCATGCCTCCCGTAGAGGAG
+
43/-,/),,(+'.+%+.//313352865+().-132293;:.-:9224(,-,8,+-/9:+.0)0*+,783810868337.,/05634;5,+%,./*)*307,-/(&')+573910796450237722323%2-2,,*)+-74327&',5/237776678--,,062134.,..89652269;2)++,23/22+.,2)*)**88747---,-352862/(((4(-298'%,,-/+.0-&'+/60+),+..76170800,186../279::0&57429.--%)'*(43230+()).:;0+03//01,.0*48**+)0613240000/2+*/82+*797;9666080:40/1053494225433,6-/(*&)-.71128;:841/0-',,(--2234,*3/1:45-0///335220772&'&0&4,'+'.-32(-,*+-1553-+305623-$-/'16'%%%%''**//-35,/104/2+47-+.+)-)('.1-//+//667/+0,+./845333847867.9(-)0063-4.1/0;72/471/5,..03,,/.103)&(+*-799.18/-+5'*+85'+()/5+&(+0)2-202-79/./59+-370.0/,))('*-,.//1))&,0/,91:-1,1(,+0//70-/38;09/-.6*/,-+%*/429-:/1.66:6<.0291*))),/368:**%%+%'$1'9+86.45.36-+,451)0,-(,2005<0+-./6)()/02;;067..,(&&'%'++/00:0/*,4-.'-*-/99;:79;8:6153499::113+-.568785301)18,*''%#%),('(**.//.5/02796+/557:530/-,%%)&#$#%&%+3-($+5931+-0,/,3(&-+0,.--7.#(,//+0:/-(***)&&*()&3(),3387:689876.00-+*51.*.-30&'&))*1/0)+,4.50348*'*'%(,)**3042/6;2345336919/+&**)&.,---105;51-2-+1:,1.,.++)*/547955*0+,32,(+/*0.+)*+)+&%$%&,.2'*)(.(%$/10,.124-&'*)(,*((37797443231,3-,,57335:;899/6:67;<-034*+1-0**2,,18.3/66(#%$'&&+0,+32)%)(+%
@87f98df6-9fb7-4957-aa06-4b0b5c05300f ch=229 read=251014 start_time=2019-12-13T17:13:45Z barcode=BC01 runid=2c9cf7bc05858273f10e7d7ec552fc0bd742dc3e
CCAGTTACGCGTTTTGACTTCACCCCCCAATCATCAATCCCACCTTAGACAGCTCCTTCCTTGCGGTTAGGCCACCGGCTTCGGGTTATCAACTCTCGTGGTGTGACGGGCGGTGTGTACAGGCCGAGAACGTATTCACCGCGGTTTATGCTGATTCGCGATTACCTAGCGATTCCAACTTCATGTAGTCGATTGCAGACTACAATCCGAACTGGTTTATGGGTTTTGCTTCACCTCGCCTTCGCTTCCCTCTGCACCATCCATTTGTAGCGCATTAGCCGGGTCATAAAAGGGCATGATGATTTGTGTCATCCCCGCCTTCCTCCAACTTGTCACTGGCAGTCTCGCTAGAGTCCCCAACAATGATGGTAACTAACGATAAGGGTTGCGCTCGTTGCGGGATAACAGCATCTCACGACACGAGCTGACGGCAACCATGCACCACCTGTATCTCATATAGCTATCTCTCCATCTCTGGGCCTTTATGAGTATGTCAGAAGACCTAGTGGAGTTCTTCGCGTTGCTTACAGAATTCGAAGCCGCATGCTCCACCGCTTGAGCATTTACGTCAATTCCTTTGAGTTTCATTCTTTGGAGCGGTACTTCTCAGGCGGAGTACTTATTGCGTTAACTGCAGCATGAACTCTGACATCAACACTTAGAGTACTCATCGTTTACAGCGTGGATTTACTACTAGGGTATCTAATCCTATTTGCTCCCCACGCTTTCGGGACTGAGCGTCGGTTGAGGCCAAGATCGTCGCCCTTCACGCCGCTGGGGTGTTCCTCCATATATCTACGCATTTCACCGCTACGCATGATTTACGATCCTCTCCTGCATCTAGCTGCCTGGTTTCTATGGCTTACTGAAGTTAAGCTTCAGGCTTTCTACAGACCCTTGCTGCCGCCTGCTCCCTCTTTACGCCCAATAATTCCGGATAACGCTTGCCGCTACGTATTACCGCGGCTGCTGGCGTAGCCGTAACTGCTAATAAAATTGCACCGTCACTCATTACCATTTCCTGTAGCCGCCGTTCTTCAACATAAGGAAGTTTACAATCCGAAAACCTTCTTCCTTCACGCAGCGTTTGGTCAGGTTCCCCATTTGAAAATTCCTACTGCTGCCTCCCGTAGGAG
+
+&%+)3,0)+&(./(),88<99:279:(1+./67390+2.)(+%)*+-10++,,0,-12,-,((/-/2.1512)-*('&*1+&,%*,*,2251//-.,-0342100*(47.37000*)&&*/-4,&'&+-.4967<7123.-'$*+-+021111103)--25714*(+/+,*6,6&5)-/5-13222/1,+'2'+-')&,.*.+7/8*+10446177:-88<:0;<0/46;6456*())(.2,,-6.:9*-8712,/6467:629.'&)&+%1&,'%%*('(,*,,/254)03+-4.----271(%(',-.28/4-)+,-11013,-%*0,,-867.8..-77644((.&'*+*2/-'-(,3/-+-.-1.)&'(2*-,01-,+860:110779468.1372-(&&%$'&**+14-/0'1.--''+31242+253.3554405/00-$&%+,-26)0-018888744415:9930/)*.)&&+23*,,+))+,-03*(,()/,31%03,0)*031:<957445*''%$%&%-,1./$'&%(($)*.*/./0+./,)/'&%$'%)/)%+*,-685;664;90+/1:1.39:.01(&&($)()+()**'()).13'+(&+(*.,)4.-.-03.6.-,+*(+)-/3877756677./(,(%'%$'&&'**+,.26983<0*+./00923$/**&&))+,-0(%.+.,&26.6-,*23)).*163,(+++0:./*9404741566993.5+&&*(./+(*)-/2('%'(*+5.&+'-4'30-2*+,.9..'(+8.1/0096:563611;11058//.('#(&%&'*-%$')*/00.//1./01%%$$'&+,.88.0009/-003480.3*+.-//+/21(+,699-2715:3*'(+,.478-+2*,*-0:3681..+1-*)-26/.42.0.+2.28992&*1016:8751802)'))6847549/50..743443.1''&(&%)/**%%%)$'*-..7;3&+*&'&+-774%'),%'%'*4,8;601*+*'*.+++-041-,-,)))+(*'$&)().:7+0/976/./8:3196<789:95;0(.,.)/.-,7,/2--(,.-/)48)$)*')-3:85077*-2*+,)*47253(*2,0,+&
@14c5e765-4595-41a5-8ee2-fa70262fcb0d ch=258 read=96109 start_time=2019-12-13T17:13:11Z barcode=BC01 runid=2c9cf7bc05858273f10e7d7ec552fc0bd742dc3e
CTCCACAGGCAGCGGTAGAATTTTCGGCCAATGGAAACCCTGACCGAGCAACGCCGCGTGAAGGAAGAAGGTTTCAGTTGTAAACTGCGGTATAAAGGAAGAACGGCGGCTTCCTGATAGTGGCATTAAGAAAGCCACGGCTAACTACGTGCCAGCAGCCGCGGTAATACGTAGGTGGCAAGCGTTATCCAGGTATTGGTAGAGGGCAAGGGCGGCAGCAGGGTCTGTGGTGAAAGCCTGAAGCAACTTCAGTAAGCCATAAAACCAGGGCAGAGTGCGAAGGAGGATCGTGGAATTCCATGTAGCGGTGAAATGCGTAGATATGGAGGAGAGGAACACCAGTGGCGAAGGCGACGATCTGGCCTGCAACTGACGCTCAGTCCAGCGTGGGAAGCAAAACCGGATTAGATACCCTAGTAGTCCACGCCGTAAACGATGAGTACTAAGTGTTGGATGTCAAAAGTTCAGTGCTGCAGTTAACGCAATAAGTACTCCGCCTGAGTAGTACGTTCGCAGAATGAAACTCAAAGGAATTGACGGGGGCCCGCACAAGCGGTGGAGCATGTGGTTTAATTCGAAGCAACGCGAAGAACCTTGCCAGGTCTTGACATACTCATAAATCCAGAGATGGAGGAATAGCTATATGAGATACAGGTGGTGCATGGTTGTCGTCAGCTCGTGTCGTGAATGTTGGGTTAAGTCCCGCAACGAGCGCAACCCTTATCGTTAGTTACCATCATTAAGTTGGGGACTCTGGCAGAGACTGCCGGTGACAAAACTGGGAGAGGCGGGGATGACGTCAAATCATCATGCCCCTTATGACCTGGGCTTACACGATGCTGCTACAATGGATGGTGCAGAGAAGCGAAGCCGCGAGGTGAAACAAAACCCATAAAACCATTCTCCGGTTCGGATTAGCAGTCACCACAGCTCGACTACATGAAGTTGGAATCGCTAGTAATCGCGAATCAGCATGCGCGGTGAATACGTTCTCGGGCCTTGTACACCGCCCGTCACACCACGAGTTGATAACACCCGAAGCCGGTGGCCTAACCGCAAGGAAGGAGCTGTCTAGGTGGGATTGATGATTGGGGTGAAGATCGTAACAAAGGTAACCGG
+
*000&%%*(&%'''((*'&*'283,',.(0'%,**0+0;,+./2025.3436158)*('((.--/3()--3/;41*---*+21%-)&(''*)))--,/+3./565803/*+/*&%&(($)&$###%-1($)++%('#')&--/4/-,112356.++&$')*+*'+2*'())-433/-'$('%(,688+-*$*(**,--.*-&%+.-*((+/5+/623+3,-6--*((+,5/-++/&*03)-'%%'**//)()*34+38(('*300-.&&$&%%++-44&'+))(+,3583:5/2/300--1,+(+.048.59-+.3986455420.+1*(+%-./;224:6683:2-*.*2-687212213.230-000'%(*737776743*'()).-3-))$,,-'(/***&---+0454<.-.76+,,.6'**2747;;32.05--+--1123,--639021-21.;3)*7:988:774787345331,,/214.&,(*-14-1520()*''.-.17;8('%'(6,/2*-,-142,+**)0+,-4-/7,+,5,+..0/0/61538:/0//1-,.5199487<8(&)')05678.-0*,1/.6/-69&.&('.30114.&*)+*(((%()*)*-./99/,*&''&%)*+660342-0102*4343563220,)-6),18770123499785331)---9/34/02/)'((40.1629443615-).3(',(,,.,50,1.-182343444201.-(3,78985(1/%'(+.17344'-*&'&'*+'+,/0(*'(*02-64//3454546292-2999+73/93,,50-+-/1.2.('%%%%%''%+*((&)+2(+&((/123/026.-)((*)0+5.*-:5/-+-+-,03(,09;81;8144;;70998;982/&339733-)0#'%)-31())%,.+122,,)+)+,/.21-/2100:79601+.,.++-0645;33)-/12&&'(+-144:86879<97947574240--../826:334200/1816/.,-.--13:8,8:**12-015104812,-42.),)''+0),'&)+6574/&--/24.+7-0123+:+768,/+-(%'*+7877449'0-/045824
@748954ee-ba16-49f7-93fe-1614fc2daf93 ch=259 read=116572 start_time=2019-12-13T17:12:37Z barcode=BC01 runid=2c9cf7bc05858273f10e7d7ec552fc0bd742dc3e
CTCGGGCAGCAGTAAATTTTCGGCAATGGGGAAACCTGACCGAGCAACGCCGCGTGAAAGGAAGAAGGTTTCGGATTGTAAACTTCTGTTATAAAGGAAGAACGGCGGCTACAGGAAATGGTAGCCAGTGACGGTGCACATTAGAAAGCCACGGTAACTACGTGCCAGCAGCCGCGGTAATACGTAGGTGGCTTGGCGTTATCAGTATTGGGCGTAAAAAAGAGGAGCAGGCGGCAGCAGGGTCATGGTGAAAGCCTGAAGCAGCTTCCAGTAGCCATAGAAACCAGGCAGCTGGTGCAGGAGAGGATCGTGGAATTCCATGTGTAGCGGTGAAATGCGTAGATATATGGAGGAACACCAGTGGCGAAGAGCGACGATCTGGCCTGCAACTGACTCAGTCCAGCATGGGAGCAAATAGGACGAATACTGGTAGTCCCACGCCGTAAACGATGAGTGCAGGCGGATGTCAAAAGTTCAGTGCTGCAGTTAACATAATGGTACTCCCGCTTGAGTAGTACGTTCGCAGAATGAAACTCAAAGGAATTGACGGGGGGCCACACAAGCGGGCAGGAGCATATGGTTTAATTCGTGCAACGCGAAGAACCTTACCTGGTCTTGACATCCACGGAAGTTTTCAGAGATGAGAATGTGCCTTCGGGAACCGTGAACAGGTGCTGCATGGCTGTCAGCTCGTGTTGTGAAATGTTGAGTCCGCAGCGAGCGCAACCCTTATCCTTTGTTGCCAGCGGTCGGCCGGGAACTCAAGGAGACTGCCAGTGATAAACTGGAGGAAGGTGGGGATGACGTCAAGTCATCATGGCCCTTACGACCAGGGCTACACGTGCTACAATGGCGCATACAAAGAGTAGCGACCTCGCGAAACAAGCGGACCTCGCAAAGAAGTGCGTCGTAGTCCGGATTGGAGTCTGCAACTCGACTCCATGAAGTCGGAATCGCCTTAGTAATCGTGGATCAGAATGCCACGGTGAATACGTTCCCGGGCCTTGTACACACCGCCCGTCACACCATGAAGTGGGTTGCAAAAGTAGGTAGCTTAACCTTCGGGAGGGGCGCTTACCGCTGTGATTCATGACTGGGGTGAAGTCGTAACAAGGTAACCGG
+
+,-)/*()01/..*','26857<:9<8683+)/2.8,+*4+,+*/27436;9:83111**-*.(+,*21;;:3:1.6--*2+,/837/8/.,59,),13,/2+,++'21214(.).440286001,&'(*20)-,&($$'+.+'-0.,6-())&'*5/55608308/,/22888;1:.1.-+--,-+2,+'$##'%211:101((*$,'599635:34,,(((),%)+48;:8;96(5*+7765+62356478/07-)/&$'(%+-20'(+/-+-6+.-,).4+004660/11.3.,*(..+&)-1+121;:+8*7*;943.+)%'*.1681392/'0/0''6-,+)+1-)*((7135;5919/.*,*'%+,0/.-.010788720101+%&'*,.(001)(')%(*1,%'00766/+*'&''+,(.))&&,22/8)&*+/799:9083340/+.)*%((&*2.888:0:9.059928843445-809/6.(),/*')*,./.3+*+1,+*,,157777:;:5860445007,-271:-''*).132544771+69-0-00224.7/)$+*%(())'')31:<86774,*+29;9661/-()+*%'%'.62254./+)**+34'(*0//0,/52,6.-./.,-,+.82368:899;3::/7103885:65677067630-.750../)-./,2443;30.1482+7+,%)*-7*-3'4.-**'-,,051+3//0+*4+,0924;94:8;350464460-/-22('()()**0/20,*)))),04-332.00.6+6/359603764354'+(+-24488791:/+*++,67:48883()(%&+-434030833;7674---/+-))*++-1146966*+(++.446,.0953345'%32-$''+/(*+.847/241132.3221*,-.46587669745547./071/,-'.+/-/,3)-)%),/,--9::8726+,,40/74143:888:819459.++*1/4%'()$(())&,01481331///0:384('+&&.)**&',30-(*.)-)*&&$$2'-*.3-*3/(./-)*.*-))16..0,,034<86.--,*378.++3))+601,)(*/(1+199:9;
@51645d6b-99ee-4f25-90a1-343e2433f87d ch=128 read=282506 start_time=2019-12-13T17:12:36Z barcode=BC01 runid=2c9cf7bc05858273f10e7d7ec552fc0bd742dc3e
CTCCTACGGGAGGCAGCAGTAGAGATTTTCGGCAATGGGGAAACCTGACCGGAGCAACGCCGCGTGGAAGGAAGAAGGTTTTCGGATTGTAAGCTTCTGTTATAAAGGAAAAGAACAGCGTACAGAAATGAAGTGGCCAGGTACTATTGAAAACTACGGCTAACTACGTGCCAGCAGCCGCGGTATGCAGTAGGTGGCAAGCGTTATCCAGATTATTAGGCGTAAAAGAGGGGCAGGCGGCAAGTCAGAGGTGAAAGCCTGGAGCTCAACTCCAGAACTGCTGAGACTGCATCAGCAGATCAGGAGAGGTGGAAGTGGAATTCCGAGTGTAGAGGTGAGAAATTCGTAGATATTCGGAAGAACACCGAAGGCGGCTCCTGGACTGGTAATTGACGCTGTGAGTGCGAAAGCGTGGGGAGCAAACAGGATTAGATACCCTGGTAGTCCACGCCGTAAACGATGATAACTAGCTGTCCGGGCACTTGGTGCTTAGGTGGCGCAGCTAACGCGATAGAGATTCCGCCTGGGAAGTGCAGTCGCAAGATTAAAACTCAAAGGGAATTGACGAGGCCTGCGGCGGTGGGCATGTGGTTTAATTCAAACAACGCGCAGAACCTTCCAGCGTTTGACATATCCGGACGATTTCAGAGATGGATCTCTTCCTTCAGGGGACTGGAACACAGGTGCTGCATGGCTGTCGTCAGCTCGTGTCGTGAGATGTTAGGTTAAGTCCCGCAACGAGCGCAACCCTCATAACTAGTTACCATCATTTTAGTTGGGACTCTAAAGGAACCGCCGGTGATAAGCCGGAGGAAGGTGGGGATGACGTCAAGTCCTCCTTGGCCCTTACGCGCTGGGCTGCACGTGCTACAATGGCGGTGACAGTGGGCAGCAAACTCGCGAAACTAATCTCAAAAGCCGTCTCAGTTCCGGATTATTTCTCTGCAACTCGAGCATGAAGGCCAGGATCGCTAGTAATCATGGATCCAGCATGCCGCGGTAGATACGTTCCAGGCCTTGTACACCGCATACACCATGGGAGTTAGGTTGCCAGAAGGCGATTGCGCTAACTCGCAAGAGAGGCGGAAGGCGACCACGGTAGGCTTAGCGACTGGGGGTGAAGTCGTAACAAGGTAACCGGG
+
.6542+2(.,(+0--11./3-*(%'039-.,2-+&,&./((*%-1''(05-'%(+-0203745044(,-(,*,)-*'-*71121;,4-(+*0%)(.(&&%&&(13+0-28-+',13'1+%&%''(&-.)*'%&''-..&&%%$()142(*'+(&$'(,0./12.0/2/6./3,,.--/.))&),/)'/'')*-)*.;1190422:524'%**).)-+'4865/;:4((',0'(,++0*+'&'3.395.)()('-+((/4574.(.+,)5)**)*.0*)(&&&'&+,/.10130&&'%&0/9),.(('&&(*-,'(*+-0,6-0*''+,,46+*-,*)+&++.+31.02/341.3/../+*-0-021*)*)/,2976.)()27;:63-+%*%'(*+,.))'&)'*4)-,)*+32,16-*-/0;-6(31(+5('*++57+-5987598+,--99709:10/,)%('/(('%',-.93,-.))&+,,0110,0+$,'(,84784344/8+(((),&%&'%+&+)2*,*'(&&&$&#%#%*3'(**(+0+21-)').,-+&),*.-5-/-+&03,5445394%)4+2003654586;/6/6/-*/(+'')++-0000.-.-++'(*//26)+%../-6/5-6/89.::,.***-/2871/0(((*..*94-359.5669<89713)+****%&(*+2:89643-25/00/2+-2573412017317(.307160/60)'*,51*&2.,1085;600)*+'&**(..,28127,+3<;./6.,48+-22.271,3.78989665502230*3-/-,4+...41+484023472751+*,/404'''-*1-(()*+)*&(+26641%,&(+-58678494/4.,/-+./-14453412337:665230,*-(''..453299/,-2.12460,2+*(-+(7+*,7/11677803/0.'(+*,62.1,1+)(16:9:1/-()*3.+/$%*4127()*-)++6815.83'%-..32224((0:6504'/-/*.'%%&('-./7,.,3-%+-601//7,./'',(+*--&.,/966030./1.*-''(-,.2/&0(%,.,.310++-++'-2+-+'+,.365249:..,+4-.//)*5721.10::571:+
@05348eac-c408-4170-b71a-cc69f1dc6887 ch=95 read=435294 start_time=2019-12-13T17:12:36Z barcode=BC01 runid=2c9cf7bc05858273f10e7d7ec552fc0bd742dc3e
TTGTTCGTTTACTGAATTTGCATGGTATGAAGTGCAGAAGAGTTGTCTGGTGTCTTTAAATGTTGACACTACTGTTGGTGCTGATATTGCTCCTACAGGAGGCGGCTGTTACAGAATATTGCACGAGTGAACAAGAAGCCTGGTGATGCAGCCATGCCGCGTGTATGAAGAAGGCCGCTACGGGTTGTAAAGGTAGCACCAACGGGAGGAAGGGAGTAAAAGTTAATACCTTTGCTCATTGACGTTACCGCAGAAGAAGCCTCAACTAACTCCAGTGCAGCGTACCGGCTGGTGGCATTAATCCAGATTACTGGGCGTGAAAGCACGCAGGCGGTTTTGTTAAAATTCCAGATGTAGAATCCCGGAGAAACCAACCTGGGAACTACATCTGATGCTGGCAGAAACTTAGTCTACCGTAGAGGGGTAGAATTCCAGGTGTAGCGGTGAGGCCGCATTTGAAGATCTGGAGGAATATACCGGCGGTGGCAGAAGGCGGCCCCTGGACGAAGACTGACGCTCAAGGTGCAGCTGATGAGAACAAACAGGATTAGATGCCTGAGTAGTCACGCCAATAAACGATGAATACTAGGTGTAGGGTTTCCATTTTCCATACCACTTCTTTCACCTAAAACAATTCACGCCTGCCGGTACAGTGCCGGAACAAAACTCAAAGGAATTGACGGGGACCACAGAAGCATGGGCAACATATGGTTTAATTCAAACAACGCGAAGAACCTACACTTGACATCCTTACTCTTAATCGAAATCCTTCAGGGACAAAGACGACAGGTGGTGCGCGTTGCATCGTCGAAGCTCGTCGCGGATGTTGGGTTAAAGTCCGCAACAGAGCTGTACCCATCGTTAGATTACTACCATTAAGTTGAGGACTCTAGCAGGACTGCCTGGGTTAACCAGGAGGAAGGTGGGGATGACGTCAAGTATCCCATGCCTTGGGAGCTACACACGTCGCCACAATGGCTGGGTACAGAGAAGTACAGTACCGCGAGTGGAACCAAACTTTAAAACCAGTCTCAGTTCCAGTTTGTAGGCTGAAACTCGCCTACATGAAGCTGGAGTTACTAGTAATCGCGAATCAGAATGTCGCGGTGAATGCGTTCCAGGTCTTGTACACGCCGCCCGTCACACCATGAGAGTTGGCGTACGGTGTGAGCTAACCGCAAAGGCCAGCGGCCGAAGGTAGGGTCAGCGATTGGGGTGAGAATCGTAAAGG
+
$$$%(#)/4)%&'&%$-)&%%$&%%%#%$&%&(%(&$(&%%').'*)&-,2-/**-)(($($%%$$&%(%%&'''(').-1,,*)%0+//012*()&.3*,/-*&$'(%+$')-(/+%,$%&%'&%%%%&,(*+%)'$*'''(&%$*&('%*204481./.20/./..2)*+*-14-,-%&)+/092317-*%%%$%$(&*%$'1,*++-*+1-&'+/46**0,1*(%)&(2,*3443.:///34503/&(&&4(&.*#'$&'+&++1..,1'%#(#%$%&+*+)&)++++&$%%$%*(+,*1&%&/,0/10273.,)&'*''((+*,-.52&068:(&,'-52+(*)**.16/,&&)*,-1,*+*'+,)((++.2.,65/30.&--,*%%,-%.*1,+/$)*(*-,+),+$$%&&&'()*)+(+*)2+31.1)+*.+,*+*+/))&'&$#%&#)&''/+)(('$(+'*&((((%'+/-+%+/+./,&&-)+.+*/1<7.+/778.(((-+&,&-**-1,,,4-/*'((&'##$%)).&-3+0,.-,:,))0-(,($&&'+/...&(#'$)*,,0)'&((%&*(+-.-2,1&'%++/*7..('&*(')/'&%)+'#&%%(*((#&%%'./.(+,*,,'*()&$$&%),%$$%&1++%''*'()473111+2-*-05/0,)*&+480()%%%&-'&)&'+-/1,&)$&(*,017:697:-%(&&(/*-1'))%&/.,)((($'&))-.-1)(,),00/0///3+))*'*/+23./98577;.))+..0)(,,,4,*+''(&%#%'+6231'((&*//..&$$**)+,8,25-39,6-,066&(-/1'))*++'*%'*&((,(/50)(.+(*1-+*)+/,*)(5,-08202/*&)*))+(+254:.-5/6..&'(+,4.05--1*))*36420/++,+++%*'+.(&(0+.&&$$%'%$&,)-*)')).-'))),2:438522&$%(+*--(&&**+..,523,&''&)+5,,&-++-')**(*-27.4:77455.14<+,$.(4*(**)*++))35+/4)***-...*'++1277.),7/,+/01.3/008213.2,--433335:7;:95:5)...11)&.51/1,*$%(&'$)+-/7+-1.))(+1*-,,-))11-.*'&'))&-()&%04,3,,*/019.+-*((-455512260611.+0,--585(4,322(+,,,*..(%'&'1(+
@85f712fb-d1b9-4b44-a7ba-2b81e9395f9d ch=159 read=161671 start_time=2019-12-13T17:11:53Z barcode=BC01 runid=2c9cf7bc05858273f10e7d7ec552fc0bd742dc3e
CCGGTTACATGTTACGACTTCACCCAGTCACAGGCCCCGCCGTGGTAGCGCCCTCCTTGCGGTTAGGCTACCTACTTCACGGGCCACTTCCCATGGTGTGACAGGCGGTGTAACAAAGAACCGGAACGTATTCACCGCAGCATAGATCCGCGATTACTAGCGATTCCGACTTCACGCAGTCGAGTTACGAACTACGATCCAGACCGACTGGTTTGTAGGTTGAAAACCACTCGGCGGGTTGGCAACCTACTGTACCAGCCGTTGTATGACGTTATTGGCCTTTACCTATAAGGGCCATGAGGACTTGACGTCATCCCACCTTCCTCCGGTTTGTCACCGGCAGTCTCGTGTAGTGCTCCAGCTGGATAACTGGCTGGCTAACTGACAGGTTTAACGCTCGTTGCGGGACTTAACTGACATTTGAGCTGACGACGGCCATGCTTGGCACCTGTGTTGCAGGTTCTCTTTCGAGCACGAATCCATCTCTGGAAACTTCCTGCCGTGTCAAGGTGGGTAGGTTTTCGCGTTGCATCGAATTAAACCACATCATCCACCGCTTATTGCGGGTCCCCGTCAATTCCTTTGAGTTTCAACCTTGCGGCCCGTACTCTGGGCGGTCAACTTCACGCGTTAGCTTCGTTGCTAGAGAAAACTGAATTTCCCAACAACCGGTTGACATCGTTTAGGCATTGGACTGCAGAATTGTCTGATGACATTTTCGCTTTTTTTTTTTCGATGGCGGAAGTCGAAACACGGTCAGAGGTGCCATCGGTGTTCCTCCGCGCTTATCTGCATTTCATACTACACATATTCCATCCCTCTACCGTACTCTCTAGCCATGCAGTCACAAATGCAGTTCCCAGGTTGAGCCAGGGGATTTCACATCTGTCTTACATAACCGCCTGCGCACACTTTACGCCAATGAATTCCGATTAACGCTCGCACCTACGTATTACCGCGGCTGCTGGCACGTAGTTAGCCAGTGCTTATTCTTACAGTACCGTCATGGGCCCCTATTATTAGAAGGAGCTTTTCGTTCCATTACAAACAGTTTACGGCGGCCTTCATCCTGCACGCGGCATTAACTGGATCAGGCTTTCGCCCATTAATCCCAAAATTCCCCACTGCTTACTCCGCAGAG
+
58*8.:))%)$)1)''%&+1,)/3-),,.&&%&&.130)---.'/*-**)+3/-/,3+'+'0*7%,/..*01/..-0)'')&'',#&&*,63*0<;987368/0874'0((',+-2''*(/.'.-2/&)+,;3018/3+*4+(%$$',&&),*1+*(())0014:20/-/041()',-/24+*.49/3(%$-,*+*&*0'&**+%&)*-38.83%+)/0)/*,37.-.)))''(*,)-25.60+*.-(&).12&50..6/*3/*'**-/4%1432*)&(%(()'.+'$&*-*1,1*$'('-1,,-/--0200'02*)%*).4,.-1523199,..+/,',+)27222,.&(&,))(().-'.0/+**&&&%$#%%'#$''('((+.%,)+8*'%%%&(430;)-*:8511+/*)&$$&#&*')%--'*'*)**%**8+4'$%&-+2..-+++)+,*,%-.17+/.4953,*)****,.+1747892--+(,.').&'%%'(%))--.-**,*25./)-.87+425/51--(44+)'2)32)37+*+04882)&,+00/5'/((*(2&+)&*)-.7.55:8*+/,((-/://(-,)*,()(,1.*&/*+-*')/1...-,(&(0*2'-+.026)++106*7)$&*&&'$*,2/-*',)06,*++)'.2-504/4.,).'.2+-28.&&(&,,31/,0++)&(%0)$*412,*(&'%*&$%(&(0266848671,-),,-'%*(%%#%$#&%$%&'+**)&%%)%'$%%(*,1231432%+30/0*&)%)*3023(+6*($%&'41/+*)(%('*,////&%,3244+.+,*,+*+)(.412076111./3:/*&&'(0423('+('-(&-1&(*'((&27/-,,+--&&(,3+'%')15-,$*/-/5*,**%&'''$('.*)&)%+)/8.,+.1+/70/14635/62')+&*)*0.57-1.5451('(&&+-012/40/-48*0.)*,+-/2--,()&(,,4978801/2-/1.+(%+(*:0,*1,''%((6990648;52.61())*(2-/31%$&((0&)%%$&&())*+..34023/-)(+&(+-.8549&))''978.4;0,.6'))-0-*17.1+235,$&%$&%$#'(01'*+*++
@48edfb12-8c7b-4bd3-9550-7cda6525498c ch=477 read=94655 start_time=2019-12-13T17:11:42Z barcode=BC01 runid=2c9cf7bc05858273f10e7d7ec552fc0bd742dc3e
CCGGTTACCTTCATTGCGACTCCACCCCAATCATCAATCCCACCTTAAGACAGCTCCTTCCCTTGCGGTGGGCCACCGGCTTCGGGTGTTATCAACTCTCGTGTGACGGGCGGTGTGTACAAGGCCGAGAACGTATTCACCGCGACATGCTGATTCGCGATTACTAGCGTTCAACTTCGTAGTAGTCGAGTTGCAGACTACAATCCGAACTGAGAATGGTTTTATGGGTTTTACAGCACCGCCTCGCGGCTTCGCTTCCCTCTGCACCATCCATTGTAGCACGTGTGTAGCCCAGGTCATAGGGGCGTGGTTGACGTCATCCCCGCCTTCCCCTCCCAACTTGTCACTTTGGCAGTCTCGCTTCGAGTCCCAACAATGATGGTAACTAACGATAAGAGGTTGCGCTCGTTGCGGGATAACCAACATCTCACGACACGGCGACGACAACCATGCACCATAGCATGCGCGCGGCTTTATCTCTCCATCTCTGGAGCCTTTATGAGTATGTCAAGACCTGAGTAAGGTTCTTTGCGGGCGGCAGATTGTACGTAACCGCGTGCGTTTGTCGTTGCTGGGTTTCATTCTTGCGACATTTCTCAGGCGAATTGCTTGTGCGTTGTGGCGCGCAGGCATCCCAACACCCAGTACTTCAATGAACTGCGTGGACTACTAGGGTATCTAATCCTATTGCTCCCCACGCTTTCCGGGACTGGGCGTCGTTTGCGGGCCGGTCGTCGCTGGTGTTGCTCAGCATATCTACGCATTTCGCGCAGTTGCGTCCTCGCACGCTCTGGCTGCCTGGTTTCTATGGCTTACTGAAGTTAAGCTTCAGGCTTTCACCACAGACCCTTGCTTGTACCATAACTTCAATAATTCCGGATAACGCTTGCCCACTTTGCGGCACGGCTGCTGGCGTGACCAGTAAGGTACCGTCCTCGGCTTCACCATTTTCCTGTAGCCGCCGTTCTTCCTTATAACAGGGTTTACAATCCGAAAACCTTCTTCCTTCACGCGGCGTTGCTCGGTCAGAAGGGTTTCCCCATTGCCGAAAAGAATTCCTACTGCTGCCTCCCGTAGGAG
+
6'.)3800404*'-3$,-(**-**-89,-,./3:947118/)0.6-0()*0..,-2+10/5,,5+.052&0339335.5..8/,,,)-10..-*'))**('*'''*32:;1721164325782073)'(,--)(,3<978:67/101127995785.1/*1+&+...46592'0+174)3%&')973.'(*...5777530/2-25/,/.-,*&(++062<<4-20+,19<7-0-,+)4.&1/*+**+41180$'+3*:.127321396:9:/25.,-/+%(--997700-3.,/9431-,14/-,,&,,03*,066669186.,;99-5/,.*/+').--5//-'()*%'')).2764&(/((%%%(02,*+)-.,&(//2/1-/011,+./7.)%*)(212266;9-9,,,722*+&*'-,535574*,1265-+%#%&20*57:8<89763+.%%&&'''$$%%%&('**/1))),-.2846767/16%'*%&),**+&(+/05793.156<.-%&(08*6,7,*-'&%**(&'%&''(*'#%#$##%%'%%%%%'))-4**4/'++'$%(-+-68./59-.+*++%&#'))'+3-11-'&%&$$%%%(($$()'&%'*)''#$#&'%$$)'&)&(%+&&(...$#$&)++*)+(-*+.,.2576...+*2,//36-.8610-)/++,51::3)-,-4;11-.66(&&),-0+/+-+3+*)'0--&(),('&##$#($$%('$%'(%$&).013+(*'$(&*+1%&$%#&'*')*&&%%(&*$%#$'+(',+/-16,/45:90/$('%&*4-2510('2+7(*,5:6+185,82--15.//066:'&&%%$$$$$&'%&$#%%'&+'(*105.+3.5954.'',%%.1*'*+(*'&&$$#%'2-.,$&&(#%$$#%%%&'(%(&%'2-4)+(*)02)(-&&*1.58;4842/**+/4.4:9:<56.+%&),.88815,*)50,*0-+2))339267633-34306.&+)((5/1/:001335//.**/'1/-:/.9:,+05//201/6.%,)6*5-++2-,+-+/6.25/.605*,#
@19dd6d38-8443-4ff4-aae8-b790bac662ef ch=297 read=183853 start_time=2019-12-13T17:11:41Z barcode=BC01 runid=2c9cf7bc05858273f10e7d7ec552fc0bd742dc3e
TGGTATGCCCCGTTTCAGTTGTATTGCTGGTGCTGAAGAGAGTTATCCAATTATCTTTGTATTTAGCCCTACTTGCCTGTCATATCACCCGGTTACCTGTTACGACTTCACCCCCCAGTCTTAGATCACAAGTGGTAAGCGCCCTCCCGAGTTAAGCTACCCTCCTTCTTTTGCAGCCCCTCCCATGAATTGTGACGGGCGGGGTGGTACAGGGCCAGGAACGTATTCCGTAGCATTCTGATCCCGCGATTGCTAGCGATTCCGGCTTCATGGAGTCAGGTTGCAGACTGATCCGGACTACGACGCACTTTATAGGTCCGCTTGCTCATGAGGTCGCTTCTCTTTGTATGCGCATTTGTAGCGTGTAGCCAGTCGTAAAGGGCCGCGGTATTGACGTCATCCCCACCTTCCTCAGTTTATCACTGCTTGATCTCAGCGCTGAGTTCCCGGCCGGACCGCTGGCAGCAAAGGGATAAGGGTTGCGCTCGTTGCGGGACTTAACCCAGCATTTCACAGCACGGAATGACGACAGCCATGCAGCACCTGTCTCACGGTTCCCGAAGGCACATTCCTCATCTCTAGAAACTTCCGTGGATGTCAAGAGACCAGGTAAAGGTTCTTCGCGTTGCATCAGATTAAACCACATGCTCCACCCATGTGCGGTGAATCAGTTCATTTGAGTTTTAACCTCGCGGCCCGTACTCCCCAGGCAGTCCCACAACGCGTTAGCTCCGGAAAAGCCACGCCTCCAAGGGCGCAACCTCCAAGTCGACATCGTTTACAGCGCTTGGACTACCGGTGTCTAATCCTGTTTGCTCCCCACGCTTTTTTTTTTTTTTTTCGCACCTGGGCGTCCAGTCTTCGTCAGGGCCGCTACGCCACCGGTATTCCCTCCAGATCTCTACGCATTTCCACCCGCTACACCTGGAATTCCCCTCTACGAGACTCAAACACCCGGTATCGGATGCAGTTCCCGGAGTTGGGCCAGGGACCATCTGGCTTAACAAACCGCCTGCGTACGCGTACGCTTAGTAATTCCGATTAGCAGCACCCTCCGTATTACCGCGGCTGCTGGCGCAGGTTAGCCGGTGCTTCTTCTGCAGGTAACGTCAATGAGCAAAGGTAATGGCACCTCCTTCCTCCCCGCTGAAAGTACTTTACAACCCGAAGGCCTTCTTCATACACGCGGCATGGCTGCATCAGGCTTGCGCCCATTGTACCAATATTTCCCCTGCTGCCTCCCGTAGGGG
+
&-,,)&$&%))'(30/*(/)%&'**&+/0,,./-'&,%&&)*-4&+0'&$*(&*+35-%)&**'&%,-,)%(+*)00/'-+&)),,#%')'1/82465.-+()-*-,,++.+041)*(5.1,&%101')''&)'1024+./2:41+)'&&(',()%'(),1%'*&'+-.782+-+%-/--,/7-+/*'(&-('')-+573++1,($%(&/))/*.+&/1/40.3/0)+%%&$-/0190%()/-0'%,-)1+$**)*+,.2727*',*/)%)(+%'()('-30,.+6.1)(((*(-63987555400),-.%$$')))/4-*+(()01%&+),+0.+,,.161510)+,.-.-/)*/)),,,.,)('%'-)(,-0,--2*)0%07*,%''+(-,.1+33558*,&&+63:8511..1::0122673113/0363.(')'(*,-297/-&'(2/+6079/1/-4++*.43*(737866)3-/514+--7-8-,,3974+0*,%0,()+0()3'*&)(&)*,+-)%*-.461/**))%&#'"#%%&'*&/,**&(*028.3*%&(.-)*1/2506-02962.++*++(*--6:0349883650/(*+,5;.10/49,+./:-4($%(*16---0,/(+-.4987:222++++46*/6+%&%&&((%$#$(--&'',+$.41,.04<;6.82913,'*&,0+'.)--3-.-&)**$*)-*)$$'$'$"%&&,'*+0+0(.)&&&),$('/1-5'6)/3*)&,4659/6)1,/2344:586+-8.++'*)&('&-,,++'**).&$$&&/4458/0/:4./45983+.+-025072453679:;8.-'($*()-24324/*)+.0289669+.2/--&&%%')*-,15,(()+237++.'&&-.,-*++/.0.36--&%-+,)-2,.038452313**+-,(,(&(&'-*/*3(''%%-+-+*0,-00;074:3159-83%,&'1.02869-3,'$&%%&(%%$'&'0/4,/76;57:645+/(0,-%%&+)(%$&')**2803-,0,.#*'))&.16489/5131,.;.-6,+*--+1+*%&%)((,+,3+&%.$*,314:522/%,/-/3,+,-062102/47,-2+--*(#%#&'(-4/822..97*,76/6/(&+$%**%$%-+.8-+-/.-++&*+8;84-**&)'(%*(&').,*+-,,2+55+./'+/08/(,.',(-(.((&/0(**))&&(((46110)())-,((
@b72381ea-893c-4af2-8223-da486a285b26 ch=203 read=110093 start_time=2019-12-13T17:11:41Z barcode=BC01 runid=2c9cf7bc05858273f10e7d7ec552fc0bd742dc3e
CTCCTACGGGGAGGCAGCAGCAGTGGGGAATATTGCACAATGGGCGCAAGCCTGGTGCAGCCATGCCGCGTGTATGAAAGGCCCTCGGGTTAATAAGTACTTTCAGCGGGGAGGGAAGGGGTAAAGTTAATACCTTGCTCGTTGGCCTGCCGAAGAAACACCAGCTAACTCCGTGCCAGCAGCCGCGGTGCAGCGTTAATCGGAATTACTGGGCGTAAAGCGCGCACCAGGCAGTTGTTAAGTCAGATGTAAATCCCCGGGCTCAACCTGGGAACTGCATCTGATACTGGCAAGCAGGTCTCGTAGAGGTAGAATTCCAGGTGTAGCGGTGAAATGCGTAGAGATCTGGAGGAATACCCGTTAAGCGAAGGCGGCCCCTGGACGAAGACTGACGCTCAGGTGCAGCAATGGGAGCAAACAGGATTAGATGCCCTGGTAGTCCGCCGTAAACGATGTCGACTTGGAGGTTGTGCCCTTGAGGCGTGGCTTCCGGAGCTAACGCGTTAAGTCGACCTGGAGTGGCCGCAAGGGTTAAAACTCAAAATGAATTGACGGGGCCCGCACAAGCGAGTGGGACATGGTTTAATTCAAGTGCAACGCGAAGAACCTTACCTGGTCTTGGCTCCCACGGAAGTTTTCAGAGATGAGAATGTGCAGCCGGGAACCGTGAGACAGGTGCTGCATGGCTGTCGTCAGCTCGTGTTGTGAAATGTTGGGGTTAAGTCCGCAAGCAGGCGCAACCCTTATCCTTTGTTGCCTTGGGTCCGGCCGGGAACTCAAAGGGAGCTGCCAGTAGCTGGAGGAAGGTGGGGATGACGTCAAGTCATCATGGCCCCTTGACCCAGGGCTACTGCAATGGCTCTGAAGCGACCTCGCGAGAGCAAGGCGGGCCTCATAAAGTGCGTCGTAGTCCCGGATTGGAGTCTGCAACTCGACTCCATGAAGTCAGGTCGCTAGTAATCGTGGATCAAGGCTGCTGCGGGCCACGTTCAGGCCTTGTACACACACCGCCCGTCACACTTGCAGGAGTGGAGTTGCAAAAAGGAAATTAGGTAAGCAACCTTCCGGAGGCGCTTACCACTTTGTGATTCATGACTGGGGTGAAGTCGTAACAAGGTAACCG
+
+-03227/00,''&($+)+014363.3,-31)6+**+-8;96:71066:)2/*)&)))**263538;027988776.4&)*47)*-'1-4,*$&03*/-.0;54)0/*+,*&-1+'%,3/,//:8-205.1%+)&'%(.-&)&'$%%%%)'((*$-1((420%,++/../51-/03***,&'+*%%%&%*,.*-0/2/1,-'.-,-..0/9;7868882,++,),&-('055&22:35<66/69557/-&(-.'*58),44265561.+,11(0+)++--91////1.8(%1*&)$''(*78)0))',*,,1,5-0.+,16/-)*,-.81-14,+0201,,--./42//,/5-;7285((&&&&((('-(+)**580*/02..&(*)*1)*,.),+2*,2-+)%''*%'(1,+,-;<86&:6,3,**98*13).08653+5)$')**0931+),'/2334-7-4+./.5,-*7+'%(*+26/.-+1---/(,*%()647433.5.7-122359734.+%%'*)1(*,'(*&),+76.0.3'::10.0/60757(,&))4.,,.0-)*+&%&&0*(%*/-*(*0938681,'&+&+-%.'*%%()%((+)((*1,*'()+.-&%&)**+737'3*,6;9///,-.//,(&&((0+-&$%'(-738387:72456&0+/34978560;1119856511111796683,+('*+,3821*&/,,/(..1-1-1.0+-622/2*254-.+*/*+--*//)*&'%'+(&)(+2-6'41+',7422++/-%%0142*&)'$+)**,)0+-0-20.8:2-2788655.1,40011103-622'&&%'16,*/5/50$'%$'//,/,+'%%%**(*0'03493800(%&(&)%))*-(,0-2//18..,-.-.3697627+)-2,-7.-)(),-.5///01545767674/2.,-+.*00--3.0-4.//8:9855610*'%#%(&&&&)()+%'%))*$(,0/5.)-*,,,++*-425<:11++*%'&%&&%()$((42,..-)*-94/+)+*,&,('/4301(-.,,+-55&+0)+52-...-04(.-7,+0045977000002.1.)&,)&(-.56/75/+,)2/591
@79a1fe89-ed51-45b7-bdc7-59dfe8ff5f22 ch=138 read=127772 start_time=2019-12-13T17:11:31Z barcode=BC01 runid=2c9cf7bc05858273f10e7d7ec552fc0bd742dc3e
CCGTTTACGCTTATTTGAGGCTTCACCCCAATCGCTGACCCTACCTTCGGCCGCTGCCTCCTTGCGGTTAGCTTACGGACTTCGGTATTGCCAGCTCTCGTAGTTGGGCGGGCGGTGTGTACAAGACCGGGAACGTATTCTGCCGTTCTGATTCGCGATTACTGGTAACTCCAGCTTCACCATGTAGGCGAGTTTCAGCCACAATCCGAACTGAGACTGGTTTTGGCTCCCACCTCACGGTATTGCATCTCTGTACCAGCCATTGTAGCACGTGTGTAGCCACGCCAAGGGGCATGATGATTTGACGTCATCCCCGCCACCTTCCTCCTGGTTAACCCAGGCAGTCTCCGCTGAGTCCTCAACAATGGTAGTAACCTTTAACGACAAGGGTTGCGCTCGTTGGGACTTAACCAACATCTCACGACACCGAGCTGACGACAACCATGCGCCACCTGTCACGCGCTTGTCCCCGAAGGATTTCCTCGATTAAGAGTAATGCAAAGGGATGTCAAGAAGTGTAGGTAAGGTTCTTCGTTGCTTCGAATTAAACCACATGCTCCGCTGCGGGTCCCCGTCAATTCCTTTGAGTTTTAATCTTGCGACCATTACTCCCCAGGCGGAATGCCAATGCCTGCGTTAGCGGCGGCACGGGGTGTTGAAACCCCCACCTAAGGTATTCATCGTTTACGGCGTGGACTACCAGAGTTATCTAATCCTGTTTGCTCCCCACGCTTTCGAGCCTCAGCGTCAGTTACAGTCCAGAGTCGCCTTCGCCGCTGGTGTTCTTCTAATCTCTGCACATTTCACCGCTACACTAGGAATTCCTCTCTCCTGCACTCTAGATAACCAGTTTGGAATGCAGCGCAAGTTGAGCCGGGTATTTCATCCCACTTAATCATCCGCCTACGCTCCCTTTACGCCCAGTAAAATCCGGATAACGCGCTCGCCTACGTATTACCGCGGCTGCTGGCGCGGTAGTTAGCCGTGGCTTCCTCATGGGTACCGTCATTATCTTCCCCAAAGAGACCAGAGCTTTACGATCAAAACCTTCATCACTCACGCAGCGTTGCTGCCTCAGGGTTTCCCCCCATTTGTGCAATATTATTCCCCACTGCTGCCTCCCGTGAGAG
+
//)-6,*,()6*,55)'&*)137'++994-6183.../.81--166821211.5574723$*%&)186;3*-,/-/0965775((1$&..5/.',*.,.)0',1)((++/:9335101)*#$')'-/7'63/91198981&&+(&%(53446;410.*.1.1)(''.70+1+((++1*()+)2--25:96545<;1/,2*)+04224'&1--*-*..51-179++')+87--3:12+,&&(&*')+.-////4113.,.04/05-+)--*.//..,&&%()&(*,+0-,686.05/////296,'-1/16+;72'&))$*,268414)+26090-0-*',/2778/-2,'))'&%'56.*2(((4/(0-(*++0/0&(*-,0//.3*.5,2;/00118,4-**4--1,/)'%'''*--03)*++,+4)**5111126253/3:49''$-)/33478522')$'*+)---0((-('&&.5/79665424/1**++,.118:9,/992656/2,'((*,32.,1++4,6.<9631.*.,0191*2+2-;;:46...-.--31((%&'+--*036+/05888:1%%'),+-2;<+30-,01/-,.6/&5&%)-:;:-.7<-1,.,**.'(+2321*,..0/,,,,30.32//+21(**:/,,4/.672(%*($))%&').;322898<;01096547:643/4620%'%,',-1596885,/3+(,-06:5+/-.1;43/1386890&2221'*/801/305%'&((,33996<567:033522/58+5*0(+235662(0++,/82/16461000/662-&+).+:.**++*.6/,,&,+2---243047*602/+-,3-$((*,+4+*,2733*1*%'%+'19-.54.+-%&4'5*453:6-%/.'),-0-48*/50.3038-**+.2/+*),0;321).++&+-/031(&('*,0.-4:3251/--.//:+)*(&'(,3-,+16.818//;/764(*)...,0779:5894667508;-19.**)*.-+*+..1:;3...+*(00*1325479:2355-/1-&(+(,8**4-.$'-.08/1;90/8:9-)30*)724/8..*/(,/.583+.-,,+)+''*4*++)&'&&
@0bb6a9f7-bd78-475e-861d-f7e0d5b916b3 ch=500 read=146531 start_time=2019-12-13T17:11:29Z barcode=BC01 runid=2c9cf7bc05858273f10e7d7ec552fc0bd742dc3e
CCGGTTACCTTGTTGCCTTCACCCAGTCATGAATCACAAAGTGGTAGCGCCCTCCCGAGGTTAAGCGCTACCTGCTTCTTTTGCAACCCACTCCACATGGTGTGTGACGGGCGGTTAGTGTACAAGGCCGGGAGACGTATTCACCGTGGCATTCTGATCACGATTACTAGCGATTCCGACTTCATGTGGAGTCGAGTTGCGAACCAATCGGACTTCTGACGCACTTTATGAGGTCCGCTTGCTCTCGCGAGTCGCTTCTCTTTGTATGCGCCATTGTAGCACGTGTTAACCTGGTCGTAGGAATTGATGACTTGACGTCATCTCCTTCCTCCAGTTTATCACTGGCGATCTCCTTCGAGTTCCCGGCGGACCGCTGGCAACAAAGGATAAGGGGTTGCGCTCGTTGCGGGACTTAACTTAACATTTCACAGCTTACGAAGAGCTCTGACGACAACCATGCAGCACCTGTCTCACGGTTCCCGAAAAGCACATTCTCATCTCCTGAAAACTTCCGTGGATGTCAAGACCAGGTAAGGTTCTTCGCGTTTACCGTCGAATTAAACCCTGCTCCACCGCTTGTGCGAGGGCCCCGTCGAATTCATTTTGAGTTTCAACCTTGCGGCCGTACTCCCAGGCGGTCGACTTAACGCGTTAGCTCCGGAAGCCACGCCTCAAGGCACAACCTCAAGTCATCGTTTACGGCGTGGACTACCAGGGTATCTAATCCTGTTTGCTCCCCGCTTTCGCACCCTGAGCGTCAGTCTTCGTCAGGGCCGCCTTCGCCGGTATTCCTCCAGATCTCTGCGCATTTCACCGCTACGCGATTCTACCCCCCTACGAGAGACTCCAAGCTTGCCAGTATCAGATGCGGTTCCCAGGTTGAGCGGGGATTTCATCTGACTTAACAAACCGCCTGCGTGCGCTTTTACGCCCAGTAATTCCGATTAACCTTGCACCCTCCGTGTCCACCGCGGCTGCTGGCGCAGGTTAACCGGTGCTTCTTCTGCGGGTAACGTCAATGAGCAAGGTCATTAACTTTACTCCTTCCTCCCGCTGAAAGTGCTGGCCTTCTTCATACGCGGCATGGCTGCATCAGGCTTTGCGCCCATTGCAATATTCCCTACTGCGCTGCCTCCCGTAGGAATTTAATATCAGCACCAACAGGTTAACAAAGACACCGACAACAACCGGCACCAGCAATACGTGGCTTACG
+
664/9/,-+*2,++&*()0,,64.(0040666744257841,1(.+'(-..'''0)')**29.')&'&+(,/,&)&(%('**)41(352$&',&$&$&-/0/-,)*(0+25/*(+('&(&.)-19/01.+41)($0)++6-,*0*'*0,++68100010+,,+00,,--.0448956,,-2/344101.(*++)(.*934%&)'*-3/1(0+-+)%&)*0./.0394+../12,/()-5:32/.*+&')*+*/-2281556<-(-,/196:;94;20(++(*,.*-&+'2/,.6:;794'&%$*'***'*$$$(-.55757*('&)/05/12032:9*++.$$%&',&-.8986:8.//291:8,2/)3/64+)0-2/+).19*0,44,(*2,('..120/32/7/0-721,2--)'*)6012/:*./4//.1..-/-&&&%&+*,*()')*/%14534,%&*),201.,+.-139652.-,/.++&($%%)'..96422,,+-,9:-*8-9:767<98788-3*-192776,'),/:86;7562-;*('%&-..3/0/09338+-+&*30&)/)+,1+0./-'*++.61,(,2&0)8+9-54/).()23.)-3.')*('+&--/1-.,.,-*2660.11/1/1.0-+),,,01/1,3+3)0-(04-.-38.-,&-)))-884544/-+.031260;-(*11014584454680.+'*%+)*-0.2'(*3<+)*-6;5+(./98/.2-05**--(/224,7888<7188*675-61332(+%)&,/-,0/7.,0-,,4901.,*.+,-/411176+,*''#&%(+4/7583611*)&('''))*-,8',%%&(.)..&)1*+.()/878-9:;540.197:4234%.,,'11,#')+'*'%(02327;321).16566464///;;-25+4.(%//0254/((*.5)+'%&'')*1.3059./%.+)%*+/1.60006225/,-$+.(4070:211,.2216:6772/1)'-6222.3/.0&$&,/$/%%).4/4+.4.&*,13.3/*-06/+.,,,**+,..)+((*1943975++.+04<6663933267786893/7+,11610',)))07/11+:6,',-///&(+*)0*/5*,+*--+'$%$(-1113&.--.41*')()4+/))-6--(./78684.)(&&+/)4.-.90.3-82012.(%%##$%$
@dbce54e6-45ff-4e24-92d5-d47142049c18 ch=445 read=204853 start_time=2019-12-13T17:11:19Z barcode=BC01 runid=2c9cf7bc05858273f10e7d7ec552fc0bd742dc3e
CCGGTTACCTTGTTACGACTTCACCCCAGTCATGAATCACAAAGTGGTAAGCGCCCTCCCGAAGGTTAAGCTACCTACTTCTTTGCAACCCGCACTCCCATGGTGTGACGGGCGGTGTGTACAAGGCCGGGAACGTATTCACCGTGGCATTCCTGGGTACTAGCGATTCCGACTTCATGGAGTCAGTTGCGAACTCAATCCGGACTGACGCACTTTATGAGGTCGCTTGCTCTCGCGCAGTCGCTTCTCTTTGTATGCGCCATTGTAGCACGTGTGTGACCCTGGTCGTAATGGGGCCATGATGACTGACGATCATCCCACCTTCCCTCAGTTTATCACTGGCAGTCTGCTGAGTTCCCGGCCGGACCGCTGGCAACAAAGGATAAGGTTGCGCTCGTTGCGGGACCCAGCAACATTTCCTGGCACGAGCTGACGGCAAGCCCGGCACCTGTCTCACGTTTGAAGGCGCATTCTCATCTCTGAAACTTCCGTGGATGTCAAGACCAGGTAAGGTTCTTCGCGTTGCATCAGATTAAACCACATGCTCCACCGCTTGTGGGGCCCATCAATTCATTTGAGTTTAACCTTGCGGCCGTACTCCCCAGGCGGTCGACTTAACGCGTTAGCTCCGGAAGCCACGCGCCAGGGCACAGCCTCAAGTCGACATCGTTTACGGCGTGGACTACCAGGGTATCTAATCCTGTTTGCTCCCCACGCTTTCGCACCCTGAGCGATAAGTCTTCGTCAGGGGCCGCCTTCGCCACCGGTACTCCTCGAATCTCTACGCATTTCACCGCTACACCTGGAATTCTACCCCCCCTCTACGAGGACTCAAAGCTTGCCAAGTATCAGATGATGCCAGTTCCCAAGGTTGGAGCCCGGGGTTACCACATCTGACTTAACAAACCGCCTGCGTGCGCTTTACGCCCAATGCGATTAACGCTTGCACCCTCCGTATTACCGCGGCTGCTGGCGAGTTAGCCGGGGTGCTTCTTCTGCGGGTAATCCGTGAGCAAGGTAGTACTTCGCCGCTTCCTCCCGCTGAAAGTGCTTTACAGCCGAGGCCTTCTTCATACACGCGGCATGGCTGCATCGGGCTTACGCCATTGTTGCATAATATTCCCCACTGCTGCCTCGTAGAAC
+
75+1,9,+504-./%.3379<:-;72,/1688986;32024<63457545054690-0.+*0/*-(3*(&)(,4+(&)'5)/0)(5440:4)*)++67/,*0)*)(*+-*-,))+)+,+./5851'2,'6140/-//4:1*)()*.4145:0)&+/2*++)*,///1:635588<87::.++++&)*632+'1.18*904*523/--./2.+,.68+,**),*/)*+2-,,,''&'$''*.//329163291%*).05787.43*,362///.,*('$%271/5:;837+**).473<9711/.)(()*64(+&,,,70*.34584*(2')+;5221/245:1,,.,()).-.1::24.*-,1+8.653442613*28<.008636-6*4,.,000/..,-*850,&&(',+./+79*,%%&)('*&())12/22&(%$$)&&'$'&,0)+.5,.+,-,4,*,)((($*(1594700--()',/))4-7)*')1652878856:<67:.52)/,622;.,++.:11123+)+/+1<;28./.223220-02,-'(+*(*-)+'&')*048;9.6:711/7;;/03,-*,+3-1+)+(,/0892*/510/220//,0/-)*+,-4/..1.0//+1+,2-,-.(+,()2*,$,--1.,.+2-353.558872;:.03755652($(*--'))&2)++77:22/-,080*,-663/)--21<;..1147,+/.35213350489;978:-087007-/95<846,+7++/,+-34/30'(855668998932:1/'+.,/1-0/6;57/3-5,230357:841.2622-+,,,,.-08'(-0:-0-+*%),04133.,,./0.+13921).),)0-++&)6/'./.&)*%&((*,.00012243847;668159323444.)'*+()3309,/**(*,..507+,)5,$)&/3.,06+++3-)-8-+*,+-26.:*)*$*,.+'(*)-,()%+,-,130045.*.(+&$&((+,.+58--+*($,%'(((&'($'.)01..75),++--**+,)$%$&)+%1(&')(061815<84-+*&)()()(+..1-,,,+,-(2.,/-&((.-&(3*))$$$(*6-//93894,1430/-,/./().*+64
@2336b81f-cb41-4617-aa5b-7fa42cbf2f25 ch=331 read=103440 start_time=2019-12-13T17:10:58Z barcode=BC01 runid=2c9cf7bc05858273f10e7d7ec552fc0bd742dc3e
GTATACGGGAGCGTGAAGGGAATATTACAATGAGCAAACTGATACATCATGCCGCGTGTATGAAGAAGGCCTTCGGGTGTAAAGTACTTTCAGCGGGGAGAGGAGTAAAGTTAATACCTTTGCTCATTGACGTTACACCAGAAGAAGCACCGGCTAACTCCGTGCCAGCAGCGCGGTAATACGGAGGTGCAAAGCGTTAATCAATACTGGGCGTAAACGCACCGAGCGGTTGTTGGAGTAGATGTGAAATCCCCGGGCTCAGCCTGGGAACTGCATCTGATACTGGCGGAGTCTCGTAGGGGTAGAATTCCAGGTGTAGCGGTGAAATGCGTAGAGATCTGGAGGAATACCGGTGGCGAGCGGCCCCCCTGGACGAAGACGACGCTCGGGTGCGAAAACGTGGGGCGAAGCAAGTTAGATACCCTGGTGGTCCACGCCGTAAACGATGTCGGCTTGGAGGTTGTGCCATGAGGCGTGGCTTCGGAGCTAACGCGTTAAGTCAGCCGCCTGGGAGAGCACGGCCGCAGGTTAAAACTCAAATGGTCGGGGCCCGCACAGACGGTGGGCATGTGGTTTAATTCGATGCAACGCGAAGAACCTTACCTGGTCTTGACATCCACAGAACTTTCAAGAGATGGATTGGTGCCTTCGGGAACTGACAGAGACAGGGTGCGCTGCATGGCGTAGTAAGCTCGTGTTGTGAAATGTTGGGTTAGAATCCGCAACGAGCGCAACCCTTATCCTTTGTTGCCAGCGGTCCGGCCGGGAACTCAAGGAGACTGCCAGTGATGATAAACTGGAGGAAGTTAGGGGATATTCAAGTCATCATAGCCCCTGACCAGGGCTACACGTGCTACAATGGCGCATACAAAGAAAACGACCTCGCGAGCAAGCGGACCTCACAAGTGCAGCCGTAGTCCGGTTAGGTCTGCAACTCGACTCCATGAAGTCGAGTCGCTGGTAATCGTGGGAATGCCACGGTGAATACGTTCCGGGCCTTGTACACCGCCCGTCACCATGGGAGTGGGTTGCAAAAGAAGTAAGGCAGCAACCTTCGGAGGGCGCTTACCACTTTGTGATTCATGACTGGGGTGAAGTCGTAACAAAGGTAACCGG
+
***))-+/,'%$&'&$')+,(/,*0,',-53/*%(+741/--.(/+)*(,%0-),010++-566',*,+1629105///5570,.046940,-.(47*)%(&)$()/94.00211100)-,)*..*6+,.5.2.))()'(%0)%(0()+694732/-*+-,+-57.,-)))++4.5,.+,)/+2+-225-89))43.-*,(&'%$$&'25892)0-'&$(&).'$)/./4/&),+'%$%'*/60-,,()(*02'*48622+(/23/3/,-,*)+'.4''),*-((&'(,'),+/031/.+5/-**-,-+.,)/211(&()-521343023991--+,,11:61/*+,,17:988581-++,,/.3476-+2753+,**()'()78/.(.+/+0),..)-,/.(1-)&),)*/***51/04-69/+//.'//.102220-./7(*+*+/351(&$$,(*--10..447$*&'*72435844..'(%(*4382011/92706-%%'()+0-293+(%)*&(+1/2*/038193<;657837,,*&&'&/12/:--/+-+*&,.45.33111(0,8/<:2;2<40./+10.32--3/.4476/8/0:5773213101540*&(.241.1957)*)++,2351-8.:0987687.;0-.-.&%&$%&(*+)31())%%'**0&'&''%&%'**+&)*963104,//199//-9/:839/&&&(12)/04410224867791/3012*,9/,52,2:3&52760*0006.0-1,-44-),-'(+6679:46.,*)%%&)+1446/),'*'%()%(.,*(-&**+,0-56810%&%**.1(%&(*626.+*(')&,+,06865691/2-*-**+-/6(&))+)++26025()&'&*-7144;77950++/3))&)$$%(),&658',))*$')**,++,1,-.067567130+(+-/)%(,-,-(&32060/+.(*(--1-/1**3/..9;;893232**443/.5--++(04.:;./..)+%%%)/-&'(*,,2.()/1-)&+''((*-.*'&').-47;422*130338090093/840+-.38:8773444374/**.,))./9::95:+/.10:3606
@846bafbb-4be9-4dd2-bd58-dc1a13d9193f ch=341 read=99442 start_time=2019-12-13T17:10:56Z barcode=BC01 runid=2c9cf7bc05858273f10e7d7ec552fc0bd742dc3e
TTCAGTATTACTTCCGTTCAGTTACGTATTGCTGGTGCTGAAAGAAGTTGTCCAGTGTCTTTGTGTTAACCTGCTTGCCTGTATCTTCGGTTACCTTGTTACGACTTCACCCCAGTCACCCACCCAAAGTGGTAGCGCCCTCGAAGGTTAAGCTACCTACTTCTGCAACCCGCTCCATGTGTATGACGGGCGGTATTAGCCGCAAGGCCGGAACGCTAATATTCCACCGTGGTCGATCACGATTTTCGCGATTCCGACTTCGTAAGATCGAGTTGCAGACTCAATCGGACTGACGCACTTTATGAGGTCACTTGCTCTCATGAGTCGCTGCATATGCGCCATTGCTTAGCACGTGTAGCCCTGGTCGTAAAATGCTTGATGACTTGACGTCATCCCACCTTCCCTCCAGTTTATCACTGGCAGTCTCGCTGAGTTCAGCCGGACCGCTGAAGCAAAGGATAAAGGGTTGCGCTCGTTGCGGGACTTAACCCAACATTTCACAACACGGGCTGACGACAGCCATGCAGCTTTCCTGTCTCCACGGTTCCCGGTACATTCTCTAGAGAGCTTCCGTGGATGTCAAGGCCAGGTAAGTTCTTCGCGTTGCATCAAATTAAACCACATGCTCCACCGCTTGTGGGCCCGTCAATTCATTTGAGTTTTGACCTTGCGGCCGTACTCCCCAGGCAGTCGACTTAGCGTTAGCTCCGGAAGCCACGCCTCAAAGGGCACAACCCCAAGTCGACATCGTTTGCAGCGTGGACTACCAGAATTATCTAATCCTGTTTGCTCCCCATGGCACCTGAGCGTCAGTCTTCGTCCAGGGGGGCCGCCTTCGCCACCGGTATTCCTCAGATCTCTACGCGTTTCACCGCTACCTGGAATTCCTGCCCCCCTCTGCAGGACTCAAACGAGTATCAGATGCAGTTCCCCAGGTTAGGCCAGGGATTTCACATCTGACTTAACAAACCGCCTGCGTGCGCGCGCCGCCCAGTAATTCCGATTAACGCTTGCACCTCCGTATTACCGCGGCTGCTGGCTGGAATTTAGCCGGTGCTTCTTCACCAGGTAGGCAAAGGTGTGCCTTCCTCCCGCTGAAAGTGCTACAACCCGAAGCCTTCTTCGCCACGCGGCGAAACGCATCAGGCTTGCGCCCATTGTGCAATATTCCCCACTGCTGCCTCCGTAGAACC
+
%'&$)/),'#'&')*(,3**041,-+/-4.,-1/2,./9828'%)(',4023'(,6356-78,-&/1.,184%111/2--*+*.(.)%)&+/%('*)&.3)++(00:7*730*,-32)*&'(0*(/.4-+-,*(*,),/0,-'(,08,8/-'))-03/(((*'%$('()2,&'(*+%(&+%$$#&%)'05-.---*.'(*)&)064/5//0-/,&'%(&%&*)/((+%%''&'&&$')%%($+$#&$&&+)1,10+++4,2*(('&'.0))/0:0314667(,*&*-911)'(*//,,020.12248--&'.**+.0/6'&%&'(($%&$'&+./1413:*4*'$(%$'*'-,3..+)+8'*,./1/,+'+&$$%*&)*,,)()'(*62788-90+(0.3296(*3*++8;3,./33.2/-)-...0'**+'/360(+/05;771)()''+&*.6-1.9847'-+.22102536.54($)510+1),%-*),.023:2-'')()&*'&-/*0%)*/.-.3505+/$$$%)%&()+/084*)+*00,2+&&&%&*.151/-.++,$*%(,**',,2433*02/,)+'/(+421')/:37;7.31/522274/.(1)37743+')205-1*)0.$&*'**,.*11'%*+(,*91.3730.,6;<,/-0+4+&)/01/01-/000//)-16,,0340012,&&%%%&(.,1,/,*-)*,+204958+6)08--&'($.,+&,./024,7268(45+$.'//,209063%1'*)/,2.56878:727100:1+02869($$$$''/2.--*/03:-./88:8508($0)-/4.-/*,1586556,/5,2//3;,445%&/10/12+334'4:92,--'*-+-++.0/01+10))1/566-*,''*&&.-03.*)&'%$#*(),678:9:.77/20-($))+,',,-'$)'(%214/,(+/0..,,-,00/)*+05/49643',(()(')()-+/--)*,-*380'''0:0:0.,1.+-/1723-.00+2,5;01&2',,400/-+/+)(/54.++)&&'%*,/14/-%)'$*0-.,.//4*)---0+,((.13+32)&)-.)-'&(,01&01+52+',)+-:6;76:9('%%((*+*'$''&(+-.26,262/://,89-&..+-.,0.-.202:9+&&((,-,,-,54+,/-()%&
@9695d91c-3d30-4ca5-85e2-d7c778480905 ch=194 read=111951 start_time=2019-12-13T17:10:37Z barcode=BC01 runid=2c9cf7bc05858273f10e7d7ec552fc0bd742dc3e
CCGGTTACTGTTACGACTCCACCCCAGTCATGAATCACAAAGTGGTAGCGCCCTCCCGAGTTAAGCTACCTACTTCTTTACAGCTTTTCCATGGATTGTGACGGGCGGTATTAATGCAAGGCCCAGGAACGTATTCACCGGCAGCATTCAGACCACGATTACTGGCGATTCCGGCTTCATGAGTCGAGTTACGGAACTCAATCGGACTGACGCACTTTGCGGGTCCGCTTGCTCTCGCGAGGTCGCTTCTGCTTTGTATGCGCCATTTGTGGCACGTGTGTGTAGCCCCTGGTCGTAGGGTGCTGATGACGACGTCATCCCATTTCCTCCGGTTTATCACTGGCGGTCTCTTTGAGTTCCGGCCGGATATTGCGCTGGCAACAAAGGATAAGGGTTTAGCACGCTCGTTGCGCGGGACTTAACCAACATTTCACAACACAGGCTGACGGCAACCATGCAGCACCTCACGGTTCCCGAAGCACATTCTCTCATCTCTGAAAACTTCCGTGGATGTCAAGACCAGGTAAGGTTCTTCGCGCGTTTGCATCGAATTAAACCACATGCTCCGCTTGTGCGGGCCCCGTGAATTCATTTGAGTTTTAACCTTGCGGCCGTACTCCCCAGGCCTTGGTCGACTTAACGCGTTAGCTCCGGAAGCCACGCCTCCAAGGGCACAACCTCCAAAGTCACGACATCGTTTGGCGTGGACTACCAGGGTATCTAATCCTGTTTGCTTCCCCACGCTTTCGCACCTGAGCGTCAGTCTTCGTCAGGGGCCGCCTTCGCCACCGGTATTCCTCCAGATCTCTGCGCATTTCACCGCTACGCCTGGAATTCTACCCCCCTCTACGAGACTCCAAAGCATTATCTGGATACGGATTCCCAGGTTAGGCCGAGTTTCACATCGACAGCACCAAACCGCCTGCGTTGATGCGCTTTTACGCCAGTAATTCAATTAACGCTTACCCCCCCATTACCGCGGCTGCTGGCGCAGGTTAGCCGGTGCTTCTTCTGCGGGTAACGTCAATGAGCAAAGGTATTAACTACTCACGCCTCCCCGCTGAAAGTACTTTGGCCGAGGCCTTCTTCGCCACGCGGCATGGCTGCATCCGGGCTTGCGCCCATTGTGCAATATTCCCCACTGCTGCCTCCCGTAGG
+
50214+('(%,*(*-,020.)*(**(,/74776.-+),133012.,0).156:1./+((*),1)')--16/.//71.89',+()'))&..)7+-$+(''*+0'497681'+(%$'$&)),1/7+(07/80-2+/*(&+)'&%#()1271%&$&'(*--42+*)*,3//8811/)-09312+&)+-43323*+'+(*++4'3+1-42+**+-43+0/54*+(2,-2++),*&*00/469/*,---,-1-+(&'/-*'%&(*-7:8306++)'()*223421/.)'(*-,*,5786&*'&(%'%$&(+1/,)'&(/569,8.&#$')23-7,(*,28.11),+.--.:7641.5+*'25:9/../,/3.$%&&'*,-*6*()&+2<+3-781/-.)0/($&&%*),274675.+,016/+3,3'*$+(303;6-.00/,-2%'00/.244877)43/-',,+.-14-)')',6555-*))*+(.134..--51510//-,03+*3.44../2.315525589<-6802(1*0.-16.,,)(++0*-./11))*1*96);;134-...33++))'*(&))(/31('$%()/-:78:7,-.1:;3+/,*))(*,*0-+,)(()/24()+/()'('54/+.0406432,,(%&***)+()+'-/),((,-.(7-&4--./5.3304)043/1,%')+7/78515)/).-6150-..04)/)%)'**-++,6+-.9<:00....2/$+**/83,-0.1847535,//1276-69557+035*2:*.9-:99;106-(../:<6323)'&430/.''+./35::/206.-,,*#%&(++1+6-0.+02765114515'%(+/17(3.(%&#%'))1#)'))&0+2'1*,)&%(&++),/7(((-+:3.,..041.,,')&&$98213(-/'())&))*+,5/+245,,,135)(,,32/4&+-4/8/.+0,'-,/14/(*).,16)*+5-54565+)%(%***-//5502.,,113295.--)0.-/7879614111378:)/*2.,+*%%&%(.-'-*25+366-(*.3.2-()''&%&&)0,))..,,374599/,+&()./:2346:7***'*:&+.,*(.*...:9,*3(,))&1,3552951'+(((+(,7/51(*,%''
@b851939a-83ff-4be7-b076-c8e46bca2cf5 ch=123 read=190293 start_time=2019-12-13T17:10:34Z barcode=BC01 runid=2c9cf7bc05858273f10e7d7ec552fc0bd742dc3e
CTCCTACGGGGAGGCAGCAGTGGGAATATTGCACAATGGAAACCCTGATGCAGCAACGCCGCGTGATGGCTTTTCGGATCGTAAAGCTCTGTCTTTGGGAAGATAATGACGGTACAGGAGGGGCAAAGCTTCTACGTGCCAGCAGCCGCGGTAATACGTAGGTGGCGAGCGTTATCCAGTTTACTGGGCGTAAAGGGGCGCAGGCGATTTATGTAAGACAGATGTGAAATCCCCGAGGCCAACCTGGGAACTGCATTTGTGATGCATAGCTAGAGTACGGTAGGGGGATGGAATTCCGCGTGTAGCGGTGAAGTGCGTAGTATGCGGAGGAACACCGATGGCGAAGGTAATCCCCTGGACCTGTACTGACGCTCATGCACAGCGATGGGGAGCAAACGGGATTAGATACCCTGGTAGTCCACGCCTAAACGATGTCAACTGGTTGTTGGGAATTAGTTTTTCTCAGTAACGAAGCTAACGCGTGAGGACCGCCTGGGGAGTGGCCGCAAGGTTGAAACTCAAAGGAATTGACGGGGACCCGCACAAGGTGGTGATGTGTGGTTTAATTCGATGCAACGCGAAAACCTTACCACTTTGACATGGCGGGAAGTTTCCAGAGATGGATTCGTGCTCGAAGACCTGCACACAGGTGCTGCATGGCTGTCGTCAGCTCGTGTCGTGAATGTTGGGTTAAGTCCGCAACGAGCGCAACCCTTGTCATTGGATTGCTACATTCCGGTTGAGCACTCTAATGGGACTGCCGGTGACAAACCGGAGGAAGGTGGGATGACGTCAGTCCTGTGGCCCTTATAGGTGGGGCTACACGTCATACAATGGCTGGTACAGAGGGTTGCCAACCCGCGGTAATCCCCATAAAACCAGTCGTAGTCGGATCACAGTCTGCAACTCGACTGCACGTGAAGTCAGAATCACTGAAATAATCGCGGATCAGCATGCCGCGGTGAATACGTTCAGGTCTTGTACACACCGCCGTCACACGCCATGGGAGCGGGTCTCGCCAGAAGTAGGTAGCCTAACCGCAAGGAGGGCGCTTACCACGGCGGGGTTCGTGGGGTGAAGTCGTAACAAAGGTAACCGGAAGATAGAGCGACAGGCAAAACGGAACACAAAGACACCGACAGCTTTTCTTCAGCGCAGCAATACGTATGGCAG
+
,+0--.5*28/(15/'3302879-*+)'/+))++10/3-/3-/91.0598:9799:978<1+(,)**,%%',0/-)9/94)*-3)+-04446.185&3++,-/227-,+,,//'&'+)*'''(),00)+*-((*0/139;5683242+0.6-4..-8660./,&++)(--+/-,-8*&&*6/,-2:30*(*13*+2-)'++**..2&/5)+,-.72/04337861/3:2-3/1)'&&%$'+/05/-.'.-7721-095-)(%--01436885***++080.*.,83129:/8.9.350003.+,,,&.2.0)()*+880-*,2///.)/+*,+,-1,**,21126,7-0110:7+*378:;:9950010189::01/)(('%)**-(15,(,.39.6*99106.,1646;70.7//.753/002;)*8+0-*,-4929661)2;+-:280,--.-07:<;/189+33255,,2+,..)+)(%%('+4-.6006031.%($'(-,71210.-0/+24,-:99:+1+/,-,+,.-.96.8;+*+.*)$*'(*((*)+)*)&+),/2+)/,+*+.-55850130:90.+,+,0/$'%((*-8/-,*''-/).*,401(*+-/02:0/705779::9)-+&(750+/&,+-.,.99:879898;9:::8428.3446686777995:65/:*55993&&&(/)-032/03//0/178.(+&)&%,('($0*/0,)/0028/(2/:+(/5)21.,*''((.*23686+410157<:9598/+2+4+7265436/435561003)(&++129.+3//2,7-38947+,,&(+,.005728/030/30+)03/-17.14,.('%+-**)&&()7-.:5*(-/:80-3+176&*'++2(8-10,/-3656705,//9668813&)/12/1-+,%0+/05&42.03-,11466947798/233489:1-,,,.8;912-/39$+)+&1*&++,--+59,4+'+,,-)*&+/4346(%*,-23//.789:('.&'))0,,+'*,&):62.034,2)-1,12.8--9,%-)/*(&((0.''%&)-(()+/-.5.32:4::-*5,2:;;4/-+(,.'(&,+18:06766+'''$(',)+23;4/.558;76:5-0-7:/3516&,*%+)2.4.-,1)'%%$%##$
@96a87e48-94cc-44b1-a126-6a251864d718 ch=453 read=156832 start_time=2019-12-13T17:06:24Z barcode=BC01 runid=2c9cf7bc05858273f10e7d7ec552fc0bd742dc3e
CCGGTTACCTTTGGTACGACTTCACCCCAGTCGCCAGATCACAAAGTGGTAAGCGCCCTCCCGAAGGTTAAGCTACCTACTTCTTTGCAGCCCACTCCCATGTGGTGTGACGGGCGGGTGTGTACAAGGCCCAGGAACGTATTCACCGTGGCATTCTGATCCACGATTACTGAGATTCCGACCTCAGGTCAGTTGCAGACTCAATCCGGACTACGACGCGCGCAGAGGTCCGCTTGCTCCCGCGAGGTCGCTTCTCTTTTGTAGCATGCGCCATTGTAGCACGTGTAGCCCTGGTCGTAAAGGGCCATGATGGCTTGACGTCATCCCCACCTTCCTCAGTTTATCACTGTGATCTCCTTTGAGTTCCGGCCGGATATGGCAGCAAAGGATAAGGAGTTGCGCTCGTTGCGGGACTTAGCCAGCATTTCACAACGCAGGGCTGACGACAGCCATGCAGCACCTGTCTCACGGTTCCCGAAGGCATTTCCTCATCTCTGAAACTTCCCGTGGATGTCAAGACCAGGTAAGGTTCTTCGCGTTTATCGAATTAAACCACATGCTCCACCGCTTGTGCGGGCCCCGTCAGATTCATTTGAGTTTTTAACCTTGCGGCCCGTGCTCCCCAGGCGGTCGACTTAACGCGTTAGCTCCGGAAGCCAGCCTCCAGGGCACAGCCTCAAGTCGGCATTGTTTACGGCGTGGACTACCAGAATTCTAATCCTGTTTTGCTCCCCACGCTTTCGCACCCTGAGCGTCAGTCTTCGTCAGGGGCCGCCCATACACCGGTATTCCTCAGATCTCTACGCATTTCACCGCTACACCTGGAATCCTACCCCCCTCTACGAGACTCAAACGCCGGTATCGGGTCAGTTCAGGTTAGGCCCGGGATTTCACATCTGACTTAACAAACCGCCTGCGTGCGCTTTACGCCCAGTAATTCCGATTAACGCTTGCGCCTCCGTATTACCGCGGCTGCTGGCACAGGTTAACCGGTGCCAGCACCACTCTGCGGGTAACGTCAGGCAAAGGTATTGGCACCTCCCTTCCTCCCGCTGAAGTGCGCTTTTACAGCCCGAAGGCCTTCTTCATACACGCGGCATGGCTGCATCAGGCTTGCGCCCACATTGTGCAATATTCCCCTGCTGCCTCCCGTAGG
+
55*62:-/&$%(%&*)*./12960623))+01-0*-,7785954***3985,*++56').4/*+))+,246&/01683(35:4299)**),60)+-29.+/**)122311207.-16()*---0268.919-%3330*))),3/,09+,4...839***008./.+28++(&%%&2040026:/0()')**,2.--+,.14,*/,20333865572867,*&'&''+2.04.1.1,+*0.)(-,'*)*+,-,0--/+694(''(++/0469<284.,*++&)/.0,&)-6*+2554/103'37:67-.-,-$#&&'./46768-90/*(/2110)*/,,/<1.,0/../')+++'*').)*/3809-+.3,576.*&'/-2&339*2-6822*.')0-+..2/6248//(3.*&%%($)(%)5-9:-,%&&&%#(&*,(,+0-10'62-051415,00/0;41//,1/2/:-4+,,+-3*.*'+4-2'*,355876,,1-+300:.+,5,+/078,./22;656+).+8.;97;96887;3221%$$+$*11/:121268870.70+)*&)*..(/0097-+44'&%0,+*25--,405;6/*9-113-/-4/1'&'%.//32.+398'880/,,1/3/111.-8./018(.+')(+/&)+4.6(,*651041&07.3(8+674'5/52/1:<*/-70//4:676./0)-))***,69::865:07,(*,0681*--.2:01+,*/.*).*(./3544799;9668',36./2&(('',&,&/*(+,-.<8658-,//.-.,.1262+9,0,28136./-030397;8563/40520,,22,3.)1+125*+-*+1*+(+*,-((#*'$++.,((,02*-,6,&)(*&07*,')+34,+++.,4,-'(&$$%**&')*,13-+-0)',+45.,./288742.+/401/,*-,)+%-.+,8-3,+-05;849322563-/*%'$',+-,(2-,741*&'))&*+%)'*555/401/84,++)$(*04(/(.)-(($%$''),76,436-35.)7.*)'&&&('&+,+'%&('))(')'+&03280/620)')$'*,-2.())1-303233.6:448*4086)%*).:,-$1)-+-.233/+))+)(+0-/91.0(4)
@2f5390c2-ba7e-499b-99b7-bde3e9800cb4 ch=30 read=95070 start_time=2019-12-13T17:06:24Z barcode=BC01 runid=2c9cf7bc05858273f10e7d7ec552fc0bd742dc3e
TTGGTATTACTTCGTTCCAGTTGCAGTATTGCTGTACTGAAGAAAGTTGTCGATTATGTAGCCTTTCTGTTGGTGCTGATATTTGCTCTGCAGGCAGCAGTAGGGAATTACCTTCGGCAATGGAAACCCTGACCGAGCAACGCCGCGTGAAGGAAAGAAGAAGGTTTTCGGATTGTAAACTTCTGTTATAAAGGAAGAACGGCGGCTACAGGAAATGGTAGCCGAGTGACGGTACTTTATTAAGCCACGGCTAACTACGTGCCAGCAGCCGCGGTGTACGTAGGTGGCAAGCGTTATCCGGTATTAGACAAAGAGGAGCAGGCGGCAGCAAGGGTCTGTGGTGAAAGCCTGGAAACACTTCAATGCGGCGCAAAGAAACCAGGCTAAGTGCAGGAAGGATCGTGGAATTCCATGTGTAGCGGTGAAATGCGTAGATATATGGAGGAACACCAGTGGCGAAAGGCGACGATCTGGCCTGCAACTGACGCTCAGTCGAAAGCGTGGGGAACAGAAATAGGATTAGATACCTAGTAGTCCCGCATAGCCGTAAACGATGAGTACCGGTGTTGGATGTCAAAGTTCCGGTGCTGCAGTTAGCGCAATGAGGTACTCCGCCTGATGGTACCAGAATGAAACTCGAAAGGAATTGACGGGGAGCCCGCACAAGCGGTGGAGCATGTGGTTAATTCGAAGCAACGCGAAGAACATACCAGATCTTGACATACTCGCCAGGCTCCAGAGATGGAGAGATAGCTATATGAGATACAGGTGGTGCATGGTTGTCGTCAGCTCGTGTCGTGGGAATGTTGGGTTAAGTCCGCAGCAGGCGCAGCCCTTATCGTTAGTTGCCATCATTAGGATTTAAGGACTCTGGCAGGGCTGCCAGCAAGCTGGAGGAAGGCAGGGATGACGTCAAATCATCATGCCCCATATGACCTGGGCTACACACATTGTTTCGGAACTGGATGAATTTGGAAGGAAGCGAAGCCGCGAGGTGAAAGCAAGCCATAAAACCATTCTCAGTTCCGGATTGTAGTCTGCAACTCGACTACATGAAGTTGGAATCACTAAATAATCGCGAATCAACATGTCGCGGTGAATACGTTCTCAGGCCTTAGCCACACACCGCCCGTCACACCACGAGGTATTAACTTGCGAAGCCGGTGGCCTAACCTGCAGGAAGGGCTGTCTAAGGTGGGATTGATGATTGGGGTGAAGTCGTATAAGGTAGCCGG
+
$$&,/)'&$))*,)-.4'&'+*&%%#$'.+*.3+.&/0234-.+++-7-01/&0'%$$#%%/1-94-276;635462-$(%,,().4430,&,)'(.3%.1*()('''''(&&+**002920+%,-(9*)*029252678725700.14891+-0*&),')--137-+5210800016/--6.2.061222*2.1/-288&1-/22144*.*).,--10++-3&%()-04,&'%(+/1.0410+..+/02/-.5324324433/0.-(./+,,&)%&&++/431/++(('%',25-()%(%,'*,,,+(*-+(&,,$(')-311941-//'36522$&('*/)*+'')--/+)-+()*,3.06.+''')'+)(*%+0-02)')*'(%''32,44,-034.,%'(*,-.9/:6842,))+-/82.30,,/1534024660464/3/06/028/..00*%&((,.12-,++++43403//04+***)-+,,1(%()%',-)+07133,/63-'.)/2210,2-.-23/69(()1./-8.)&+((($%')*/722.')'('*%.&&'+,8<9;9:574495-0/7'(*1/11/0+211/)*(+*3-'(&)),-/47+.8.)+(*%&#&%))'.))'.-(('&,*'(')+.1343/(4/$*.9+)*(*,..12923,+,,00'),1/6074:73/.,017944102)).-%((*)%+-*&/,,016.(%()$$#&*2/05)+**,.18,,.--30%*,-0201/1/12453,4,+,()*15031;/.0*+-%')-37964600*-+''*,-2,1033(),,0.+-0170162'3*)-3))/0//*1+**:1(14.24/05'(,#.4')*,4)+55*)%&&('+1..&%$#%(()+.6921.14276&6831676.--+)3+-0002.5)00-)&+++-2853/2**,+,()&)&-+'(*('%(%%%%(/-0('&)*('('((*)+)*'+)(.3/**+)+.,/.('-.1%)-)*)28/3:,7:/5914492)2**4+)--263411,...*'&%%%''-*(1)*.-(-,-022113*,,/.0)-&(+()%%'(*+---1(0359;9,646;552&+.,%&)&#'&&*())0+),.3*+/*,,/400.&)&+++*-&((&(,$&('*-,243913--600*()',*1,,+,--035/)&/+.-5.+...,)&%.-.38.-*/+)*+()&$((-.11-7668
@63c358b0-fb07-45bf-a5d1-ac96137b84a0 ch=321 read=76853 start_time=2019-12-13T17:05:36Z barcode=BC01 runid=2c9cf7bc05858273f10e7d7ec552fc0bd742dc3e
CCGGTTGCTTGTTACGACTTCACCCCAATCATCAATCCCACAGCAGACAGCTCCTTCCTTGCGGTTAGGCCACCGGCTTCGGGTGTTATCAACTCTCGTGGTGTGACGGGCGGTGTGTACAGGCCCGAGAACGTATTCACCGCGACATGCTGATTCGCGATTACTGGCGATTCCAACTTCATGTAGTCGAGTTGCAGGCTACAATCGAACTGAGAATGGTTTTATGGGTTTGCTTCACCTCGCAGCTTCGCTTCCCTCCTCTGCACCATCATTGTAGCACGTGTAGCCAGGTCGAGGGGCGATGATTTGACGTCATCCCCACTTAACATCAACTTGTCACTGGCAGTCTCGCTAAGTCCCCAACTTAATGATGGTAATAACGATAAGGGTTGCGCTCGTTGCGGGACTTAACCAGCATCTCACGACACGAGCTGACGACAACCATACCACCTGTATCTCCTTATGGCCATCTCTCATACCTCTGGAGCCTTTATAGGTAATATTGAGACCGTGGAGTTCTTCGCGTTGCTTGCAGGTGTATGCTCCACGCCGCTTGTGCGAGGAATCAATTCCTTTAAGGTTTCATTCTTGCGAACGTCACTACTCAGAGCGAATTACTTGTGCGGTAAACACGGCACTGAACTTTGACATCAACACTTAGTATAATAGTTTGGCAGCGTGGACTACTGAATATCTAATCCTGTTGCGCCCCACGCTTTCGGGACTGAGCGATGATTTGCAGGCCAGATCGTCGCCTTCGCCACTGGTGTTCCTCCATATATCTACGCATTTCACCGCTACACATGGAGATTCACGATCCTCTCCTGCACTCTAGCTGCCTGGTTTCTGAAACACTGAAGTTAAAACTGAAACTTTCACCCTGAACCACGCTGCTCTTTGTGGTTAACGCGTTTGAACGGGCGCAAGGTAAATTAATGAAGCGCCGCAACGGTTCCCTGTCCGAAACCGCTTCTTTCTTGCGGCGTTGCTGGTCAGGGCTTCCACCATTGCCGAAAAAAATTCCCTACTGCCTCCCGTAG
+
5(&)/('&+'+15*.-+,,0+)/11)..122655:/84*)-*,..*+()../29850,)***0,,.&+56956-3,,276-26-,/-0)+.--,0-/,20.,4445733+(&-',/323-0)/,1'&&,*0/-205633886776847424335<9431/24142'1/11723(/&)*1,+*-23589101/8+/,0--%%#'%*,&%)'$%((+0.2/89;(,,193(23&*/7023:9623%13585+-2409+,/&)(--03576-8+.4***-*'()),*$)+(*.71-+'-36-*(&(004:5/136775.:44,%%%%&$%&*,(,*25.10,-+.++)+---11450*()*,.*,/,,2.5+,,-3:73/&(2.01104+53460.,/,-*-*+-1942.-/1+,'(#%'*+0.(+*,014124545678.7642750(/+)0613555442%)%$#$%%$%')*+,,&&$&(+-322'%'&'**(*$'))*%&%,%%&''+*)''*(+0957<:88641,*('$)%)%)$$&((.0/-%+&02--0.,/55(%&$$%&1(4-:7)(+(&'+-.:;7/9;24301-),-&.,-+,*++2&*%'0''('%%&&$$%&&$%(',&+)(((+)/.3561+2))):722/).()*)'''''*))%&(/()'($+,//484/)(,/+(/&)*,,-6/11+%.0*+'+*)&(*-,2;/0)880762,64/$&)&/3'(21475420147586.0+-+++9:2542-..1::6534++),(.343415/14,'&*1,/1-++*+-20*%'2*1()(..0)*.-,+,.10110.%01125:122(4)(#"+,'*%)+/(**,0).1&+'*'(&()3,,&++&$%'051$&$%###'%%$$$$$%%#$$$$#%()'%$$$%-*+'''&'%$&&%,&+*'%%#%&$%#$$###%&(('(%$%''*&+.*-.$&)&%(*(%*-&)'++')&&%&&))1&.)&(**-.)43,5*())*.14652-8371((+,*,-+)43,(*&(
@8e6af2fd-1576-49b7-a317-f232cd06baec ch=400 read=107404 start_time=2019-12-13T17:05:09Z barcode=BC01 runid=2c9cf7bc05858273f10e7d7ec552fc0bd742dc3e
CTCCTACGGGAGGCAGCAGTGGGAATATTGCACAATGGGCGCAAGCCTGATGCTGTAATACCCGTGAAGGAAGAAAGGTTTCGGATTGTAAACTTCTGTTATAAAGGAAGAACGGCTACAGGAAATGGTAGTGAGTGACGGTACTTTATTAAATACACGGCTAACTACGTGCCAACTTGACACTTGTTAATACGGCAAATTGGCAAGCGTTATCAGGTATTGGGCGTAAAAAAAAAAAGAGAACTGGCAGGCGGCGGGTCTGTGGTGAAAGAGCCTGAAGCTTAACTTCAGTAAGCCATGAAACCAGGCAGCTAGAGTGCAGGAGAGGATCGTGAATTCCATGGCGGTGAAATGCGTAGATATATGGAGAACACCAGTGGCGAAAGGACGACGATCTGGCCTGCAACTGGCGCTCAGTCGAAAAGCGTGGGGAGCAAATAGGATTAAGACCTGCCTAGTAGTCCACGCCGTAAACGGTACTAAGTGTTGAATGTCAAAGTTCAGTGCTGCAGTTAACGCAATAAGTACTCCGCGGAAGTGAATACGTTCGCAGAATGAAACTCAAAGGAATTGACGGGGGGGCCCGCACGGCAGTGCTGGGCATGGTTTAATTCGAAGCAACGCGGCCTTACCAGATCTTGACATACTCGCCAAAGGCTCCAGAGATGGAGAGATAAGCTATATATGAGATACAGGTGGTGCATGGTTGTCGTCCAGCTCGGTATCGTGAGATGTTGGGTTAAGTCCCGCAAGCAGGCGCAGCCCTTATCCGTTAGTTACCATCATTAAAGTTGGGGACTCTGGCGAAGTTGCCAGTGACAAAGCTGGAGGAAGGCGGGGATGACGTCAAATCATCATACTTTATGACCGCAAGATACACGTGCTACAATGGATAGTTGCAGAGGCGAAGCCGCGAGGTGAAGCAAAGCCATAAAACCATTCTCGAGTTCGGATTCTGCAACTCGACTACATGAAGTTGGAATCGCTAGTAATCGTGAATCCCAGCATGTCGCGGTGAATACGTTCTCGGAGCGCTTGTACACCGCCCGTCACACCACGAGTTGATAACACCCGAAGCCGGTGGCCTAACCGCAGGAAGGAGCGCTGTCTAAGGTAAGGATTGATGATTGGGGTGAAGTCGTAACAAAGGTAACCGG
+
-.22135&57-/610/5/4552,*+),-0+-.0-90/662+1/1-5231/0)'&%'$''$,&&&)('1+/,0&+/+,,09.-08232&-))&'2+.0-00.+)''',05+/3**.)(+.-4+26++-*,*&&)**,.79071/.455.-9/5,)))')-1236434022303//+&$%('*''(&%+',)2/3(&%.*(.)2,-9<8:859444)-%*%),577454832/312351'&&,%+('%('%-+(+-)-2++,24358631,('%*/311.+''''.(*.,,$)*9;&67+((*,-,-*(.*-'+*-)-((-431-+*)+0,02)*'',*0,443.&$'&(*(46-.4/.'*)..0/350./(.,(.*++1-7/0/2'-,(,8773/2455:5:365400)/./-003(*,6,,09-+2246+.*'*+-,30,01(//,*'(%)(*-4)*+2,430')+158549;.*)&)&5669/203.+(//3574;6/2:84455,,+,+1242-,()//.27241333/+,+,'&&%$&&)+5*,082/0((06.34,-38,2,,,/.31447/,.0/,'+**'-+-)*)$,++$%).-,*,0+0:910364,3,*,4'4.,'&(%*&'-5,**.%*(*,635,456151580-53*7+''**+/70.**(--.'((-0/-.)(''*))/2+,..,1*--/1/1,/*+/./0'&(++.'&)'-.-40*)--,2:-2'2:)1,/-5,**1,)-/.,,'1)&+.('+*./(*/9.*.-,6;566-9--*&+(0(45+%,/0+*+*(%%'+++8:27768,93,(0130)+)*+.1-0/6,/024/*,,/4+,,9:924&*%%$%&)*/*&')-)%)'(&('1253(019469/0%+--..%+%(%&'2*)22//-)+*0.24/+21*'//*,5:;8775892/2&&*9::5:018/88810000.-,'&),-090-7/808:77$%'*0238333976:26''(-.00/2889-7866;7787:<22922&*-'&'$#'$%).1-137357(.-2.*+)+((,*+-*3*(23*'--'051741804/1741-01+/.4(($'('+,4530/-1-+,'.),1./0,*&,%,47+(),)*+,-89:651'-().;9928
@e7893583-a028-46fe-bda1-4fbc1285495a ch=172 read=223865 start_time=2019-12-13T17:04:58Z barcode=BC01 runid=2c9cf7bc05858273f10e7d7ec552fc0bd742dc3e
CCCGGTTACCTTGTTACGACTTCACCCCAATCGCTGACCCTACCTTCAGCCGCTGCCTCATGCGGTTAGCTCACGGACTTCGGGTATTGCGCTCATGGTGTGACGGGCGGTGTCGCCTGGAATGCCGGAACGTATTCACCGCGACATTCTGATTCAGGTACCTAAGTAACCGGCTTCATGTGGGCAGTTTCAGCCTACAATCCGAACGAGACTGGTTTTAAAGTTTGGCTCCCACCTCGCGGTATTGCATCTCTGTACCAGCCATTTGTGGCACGTGTAGCCCTACACATAGGGGCATGATGATTTGGCGTCATCCCACCTTCCTCTGGTTAAACAGGCAGTCTCGCTTCAGTCCTCAACTTAATGGTAGTAACTAACGACAAGGGGTTGCGCTCGTTGCGGGATAACTTAACATCTCGACACGAGCTGACGACAACCATGCACCACCTGTCACCTTGTCCCCAGAGGATTTCCTCGATTAAGAGTAATGCAAAGGTGTAGAAGTGTAGTGGAGTTCGCGTTACTTCGAATTAAACCACATGCTCCGCTACTTGTGCGGGTCCCGTCGAATTCCTTTGAGTTTTAATCTTGCGACCGTACTCCCCAGGCGGAATACTTGATGCGTTAGCGGCGGCACGGAGGTGTTGAAACCCCCCACACCTGGTATTTATCGTTTACGGCGTGTGGACTGCCAGATTATCTAATCTGTTTGCTCCCCACGCTTTCGAGCCTCAGCGTCAGTTACAGTCAGAGAGTCGCCTTCGCCACTGGTGTACCTAATCCTACGCATTTCACCGCTACACTAGAATTCCTCTCCTCTCCTGCACTCTAGATAACCAGTTTGGAATGCAGCACCCAAGTTGAGCCGGGTATTTCACATCCCACTTAATCATCCGCCTACGCTCCTTTACGCCCGAAATCCGGATAACCTCGCCACCTACGTATTACCGCGGCTGCTGGCGCGGCGTAGTTGGCGTGGCTTCCTCAACAGGTACCGTCATTATCTTCCCAAAGAGACAGGCTTTACGATCCGAAAACCTTCATCGCTCACGCGGCGTTGCTGCGTCAGGGTTCCCATTGGCAATTTCCCCTGCCCGCACTCCGTAG
+
1+'&))3*/101,1-'())+&'*(*)+&1*,,%)*'*.;3-'*'$'*&,3-)*+.2542)/*+(54:404354426,*-/.).)*%*&&)&),-,76:986868*/91**,%%#$%&*''('&%(')'),00514.-+50-.59:69;865357/((')&'-((&&(*(*(')+1958976)263+2.;731453--*0,,-((/4*%&,+046676:--2.+/9*494253,'1++../.),+2.%$'*,.//.1./.,/1531:2.-%.+'*,+-&(,.5.-++)*)*,(-/-.1,&*./93;:+7.8::9-4-.)079<:903)(+-,2+('&)-2789756-,+(()-3163/1--1102/131,,3/5//03243/4(./2)12344969089.2*5+.&)('%%,+...133,/3/1-(-.//-.066878;59-.04:69:6773*.,--0/479)&&'(&&..+3824362700''(),+-.993'+(((++&*'%*%'&(),-,,9;4++')*%*/30&%(-(;;;92+(#%()+/1-.545260,%(*15.496(.1)0)7*4(*,+,2+6<</194253012364*2)-039:.0185198:81132/0-,+*+-,)0-7318202(2))/),-:316&204,/(%'&.0)''-(.,%),,)+/.%-,801/.).7170,.''),-3,./*,9//()-:3+1/2:8,&,++/6/--//.324114-31,325/0),/.&&)*./1:6875957::324-))%%$*(&*9/23**,+,36<;78::136*/'.*('),/.05+-501//.69*-81111154773836274<:23.53*,)../.9-/++,.(*+2,-2/+*,600122/63.&%&%,&'&&'10,05./33427-*2,+75.5)$)/-*-.52651,.$)*790/30.+.-..+,+72010:332713-+'*',*,-22-4$$(*0.50145422'&'),./,7999983:231757;/.1)')-/61,0.3;5*.0.14.-/66*)&'*12**(*+415332943/;00--,%,0)0/2*(32)#$$%&%*&'*'2560+),*'(,')*48-//2
@baf6cbc0-868d-4d9b-83ba-988dab52d581 ch=345 read=88805 start_time=2019-12-13T17:04:48Z barcode=BC01 runid=2c9cf7bc05858273f10e7d7ec552fc0bd742dc3e
CAGTTACCTTGTTACGACTTCACCCCAATCCCGCTGACCCTACCTTCGGCCGCTGCCTCCTTGCGGTTAGCTCACGGACTTCGGGTATTGCCAACTCTCATGGTGTGACGGGCGGTGTGTACAAGACCGGGAACATTCACCGCGCGACATTCTGATTCGCGATTACTGGTAACTCCAGCTTCATGGCGAGTTTCAGCCTACAATCCGAACTGAGACTGGTTTTAAAGTTTGGCTCCACCTCACGGTATTGCATCTCTCTGTACCAGCCATTGTAGCACGTGTGTAGCCCTACATAAGGGGCATGATGATTTGACGTCATCCCACCTTCCTCCTGGTTAACCCAGGCGGTCTCGCTAAGTCCTCAACTTAATGGTAGTAACTAACGACAAGGGTTGCCTTTCGTTGCGGGACTTAACCCAACATCTCGCGACACGAGCTGACGACAACCATGCCACCTGTCACCTTGTCCCGAGGGATTTCCTCGATTAAAGGTAATGCAAGGGATGTCAAGTGTAGGTAAGGTTCTTCGTTGCTTCAGGTAAACCACGTGCTCCGCTACTTGTGCGGGTCCCGTCAATTCGCTTGAGTTTTTAATCTTGCGACCGTACTCTCCCCAGGCGGAATGCCAATGCGTTAGCGGCGGCGCGGAGGTGTTGAAACCCCACCTGAGTATTCATCGTTTGGCGTGGACTACCAGGGTATCTAATCCTGTTTGCTCCCCGCTTTTCGAGCCTCAGCGTCAGTTACAGTCAGAGAGAGTCGCCTTCGCCACTGGTGTTCTTCTAATCTCTACGCATTTCACCGCTACACTAGAATTCCACTCTCCTCTCCTGCACTCTAGATAACCAGTTTGGAATGCAGCGGCACCCAAGTTGAGCCGAGGTATTTCACATCCCACTTAATCATCCGCCTACGCTCCTTTACGCCCAGTAAATCCGGATAACGCTCGCCACCCTGCGTATTACCCGCGGCTGCTGGCACGTAGTTAGCCGTGGCTTCCTCGCGCGCCGCCGTCATTATCTTCCCCAAAGACAGGCTTTGATCCGAAAGCCAGCTTCATCACTCACGGCGTTTGCTGCATCAAAGGTTTCCCCAGTATTGCAATATTTACACTGCTGCCTCCATTAG
+
,),/.*/0/6//9.00469<8-990*1,+/),*122217-**+./54231+(,//3756615-.*,-..,/.0.06:57998.310,0.,5.5.,)**+)0.%-)*-4858.8*7255'*&))/).11'..*''%*.205.)**))+,-899/006:536,..8.34'10/5-/-,)(*./6.0.,-'%(6:30+.13/145;19'',-.*+,//./012<<0,0(**5,*./099,.60003.4/.-3./152200-245457547;489)')%&$'(/./+,,.-7/''0+-0*++-*./8100-'28&''--225,86-)47573,-04.,-*6-..2)'+,,+2100322)*&'(3/00/8,-/0/3076/031++1/625551-.43370.&%2++78:5535)+'&&+',*'+((*,.--%-.33-7)'1.14351&383895.(.)(/,*+6335070.-1,,()**(',,0*1//129.83/(,*)1/./33/87297955'('(+)*++-+/11776;70.2---<0+1,00;356*,//27217++-,+10./240921/1+*/81:2;3&%*,-,-.;<6,060/13*),-/0//+&*('+59/,28867471),*,-.1294,*++47-))($('''-60322-,61+/.)'+701&')*8<9::9*-+&'&*+//7/441560440/0/4,-84140/3:2.01/81*'+127,00989:78102228'+,-,-/777/-,-+,)+--3353;8788-1*-4767;3580+).**-22375714<//,.7..,+-*,-+)&'%5',)++-41)***..,.+++,,')*011:4;318;1699;963%-+'..-,1..+)+)%$)2*'',+++,67.,--,410+.,2+9+00372.3:85.,///-36-(2+43++1347310/52485;723-,-5/248**&.*/,/0,04('+2:3449584004359:27.-/62;77//7.6.-*,*($)*((+-01.4/(.141887(083,,('05/221-/,1*)..-%+-'&(*.,0-*&()))*,*1021(&')(122258*/,5:+278+%%*(+.+/-821-;/*+%*),-1/00,37,5-,+
@1ed0a6ca-4ba4-4337-87fe-75e31e409a2e ch=132 read=112785 start_time=2019-12-13T17:04:48Z barcode=BC01 runid=2c9cf7bc05858273f10e7d7ec552fc0bd742dc3e
CTCCTACGGGAGGCAGCAGTGGGAATGTGCAATGGGCGCAAGCACAGTCTAACCATGCCGCGTGTATGAAGAAGGCCTTCGGGTTGTAAAGTACTTTCAGCGGGAGGAAGGAGTAAAAAGTTAATACCGCTTTGCTCATTGACGTTACCCGCAGAAGAAGCTTTCAGCTAACTCGTGCCAGCAACCGCGGTAATACGGAAGTGCAAGCGTTAATCAGGAATTACTGGGCGTAAAGCGCACTGAGGCAGTTTGTTAAGTCCAGATCCCAGGCTCAACCTGGAACTGCATCTGATAACTGGCAAGCGAGTCTCGTAGAGGGGTAGAATTCCAGGTGTAGCGGTGAAATGCGTAGAGATCTGGAGGAATACCGGTGGCGAAGAGCGGCCCTGGACGAAAGACTGACGCTCAGGTGCAGCGTAAAACAGTTAGATACCTGGTAGTCCCACGCCGTAAACGATGATGTCGGCTTGGAGGTTGTGCCCTTGAGGCGTGGCTTCCGGAGCTAACGCGTTAAGTCGACCGCCTGGGAGTACGGCCGCAAGGTTAAAACTCAAATGGTGTGGGGGCCCGCACAAGCGGTGGAGCATGGTTTAATTCGTGCAACGCGGAGAACCTTACCTGGTCTTGACATCCACGGAAGTTTCAGAGATGAGAATGTGCCTTCGGGAACCGTGAGACAGGTGCTGCATGGCTGTCGTCGAAAGCTCGTGTTGTGAAATGTTGGGTTAAGTCCGCAACGAAGCGCAACCCTTATCCTTTGTTGCCAGCGGTCCGGCCGGGAACTCAAAGGGAGACTGCCAGTGATAAACTGGAGGAAGGTGGGGATGACGTCAAGTCATCATGGCCCTTACGACCAAGGCTACACACGTGCTACAATGGCGCATACAAAGAGAAGCGACCTCGCGAGCAAGCGGACCTCATAAAAAAAGTGCGTCGTAGTCGGATTGGAGTCTGCAACTCTGACTCCATGAAGTCGGAATCATGGTAATCGTGGATCAGAATGCCACGGTGAATACGTTCCCGGGCCTTGTACACCGCCCGTCACACCATGGGAGTGGGTTACCAAAGAAGTAGGTAACCCAACCTTCGGGAGGCGCTTACCACTTCTTCATGACTGGGGTGAAGTCGTAACAAGGTAACCGG
+
)+0.+.2.73),3,*,+),322,,))%+$()2/2743341-%'%%&'.2(*(/117*69+.)+-425556)*.+-+%$%/,5-7/--1:1+,2-2:0)(**4;3+-01+21(*,/:6,)*.368521/)).1,,566*4+.&4.20-/7+*-*)0(&)*$%$%)*)*+*4+./6*.*-/,&-.'6:7403-3..,5)+-))*4765.1-8)6()))*+**1,+-::95.%(&*-//-1/.,,%**2*02:-,29562/9&%&)'*0+%0599;668;67/*./10/**,)*+-0**'0421,')))+...3554+'.2,+)-(1)7+/,,0863----/:*+),,/059:0.*())+1790.+,**.22-:0,2-**/)&-(%)222*4664%).(()'%()*+-.125853,&+*++)/61-&,-.-+//01<,,51016:1+$)*15469:*0/,+(%'(+,*3(),--*-,//1-+-6.-++)0-,--0+('+)(/0,-,)/+((-*1.8.789315;4/-+1**('(33+527,-(*.41912'.),;5;971%(&%$)01+,5/**,/34541613:2.1-..1-:7/85;,&'*+114234:445923.4./89:98809///334(((+('()/596.-,+,81/-.2198.88687(907/8:4543337,.1656100'&)054.66458%'(*(*,743*0.+++19-+/18+30/;520-/.&.+&.&'()*42336;335226-)3+*2:2281111938'1-151;:2:66;18)/)+'++,1799130/024<;787:.-2,5.756::-132/567616,/8657),*0//&$##$&'2..)&&*+*+((%((*/-,-+//-/21,1/3/735*()'),+,/13837(,')'+*,&'*477988,+444283)+//57876-***1%-#8(1+))*,2.40100+'*0166857422/01-4.0.+&)'*.-400/535/22.-.61251-./0/,.71.0//8*))(-02707./,.-/1/2:1/1715257-.-0,+))38140%1*37.'),()+7110),)&-*0/398/:+'/.+6/3--30&('&%&,,/242.-,'3114-1*)(%)%'(*+*-+15/)1(
@ee7bf6cf-af56-40a0-96bc-9a299cead0af ch=478 read=97736 start_time=2019-12-13T17:04:02Z barcode=BC01 runid=2c9cf7bc05858273f10e7d7ec552fc0bd742dc3e
CCGGTTACCTTGTTACGACTTCACCCCAGTCGCGAATCTGAAGGCGTGCGCTCCCAGAAGGATCGCTTCACCACTTCGCGCATGGTGTGACGAACGTTATTACCAAGGCCAGAACAACTGCAATGCTGTTCGGTCGATTGCTAGCGTTAAACTTCGCGGTCGGTGCCAGACTCAATCCGGACTACGACGCACTTTATGAGTCCCGCTTGCTCTCGCGAGGTCAGCTTCTCTTTGTATGCGCCATTGCTTAGCGTGTAGCCCTGGTCGTAAGGGCCATGATGACTGACGTAATACACGCTATCAGTTTATCCGCGGCGTCGGTTCCAGCCGGACCGCTGGCAGCGGGGACCGGGGTTGCTCGTTGCGGGACTTAACCCCAGCATTTTCACAACACGGGCTGACGACAGCCATGCAGCACCTGTCTCACGGTTCCCGGCACATTCTCATCTCTGGCTTTGTGGATGTCAAGACCGGTGCGGGTTCTTCGCGTTGCATCGAATTAAACCACATATGCAGCTTGTGCGGGTATCAAATTCATTTGAGTTTTAACCCTTGCGGCCATGCTCCCCAGGCGGTCAGCAACGTTATCCAGGCCACGCCTCGGGCACAGCCTCAAGTCGACATCGTTTGGCGTGGACTACCAGAATTATCTAATCCTGTTTACTCCCACGCTTTCGCACCCTGAGCGTCAGTCTTCGTCCAGGGGACCGCCTTCGCCGCGGTGACCTCAGATCTCTACGCATTTCACCACCTTCACACCTGAATTCTACCCCCCCCTCTGCGGTTCGACTTGCCAGTATCAGATGCAGTTCCCAGGTTGAGCCAGAGGTTCACATCTGACTTAACAAACCGCCTGCGGTAGCGCCCGTGGTCAATTCTTGCCCGCCTCTTGTACTGGCGGCTGCTGTGGCACGGAGTTAGCCGGTGCTTCTTCTGCGGAGTAACGTCGATGAGCAATTATTAACTTTACTCCTTCCTCCCCGCTGAAAGTGCGCGGCGGGGCGCTGTTCATACGCGGCATGGCACCATCAGGCTTGCGCCCATTTAGTACCAATATTCCCCACTGCTGCCTCCCGTAGGAG
+
25/70<45170/34&*(*,197-883-0163%%(()))$&'())%&%%%#(),3*&'%&,,+-'''*'&$+*'+,40'&#%%%3,5,-,0((&%%',+&)&&'+/40837+/(1,3*''&&$#$%%&&-,'((),.(0*%(*%&&*/3-,((,'&$#)'%%*/+*.-%&2**/+7/20.4.30+*,,0.,**--1+,+*&(57)+512....11+)1-(+,0%%%%%***01*&'%&&()4:-1+)'(''(.-*()''-/3++486424.-299:86331/)(''(/--$%'$'%,*,-'*.&)(4,*+*&$&%()('''(0,),&'/6084785632,*)+,,0-&%$$')+&+'%'&''/((&-48/)(),(/**'%(--189-/)..21.4*)-.,0/165.,)3-*7()',--24155470*++33:/.&))'&,,.7843,)*-,*.2-24,)&)/78833.2+,-*,%)%%'--/2*-330453823394''+.*;;563)($**+(.'*-/1243.-*)&%,0-*(,*,+.50,*+39;-5543(+1/*,&,,&,%+*0++().05&.1)(((),)'*..-1*(,+.($),/5..).'%#%%&*-)/)/(,-047-666471*.+12691-&(06,+%%-'*+7//57:9885:/++,-6*'-/,17*-()&00+')*53/2,+,-,50.-,3)%/23.%+111:171,0,*,/2-%&'*,.*+//./4437793:<://3/&*$&,%'*(05.,.*6-9635486:5.**,***&%.'%&%(00/48',/,.7)+/978(43-6+'',-/,)(++3-/'()+1**0015-/.*)'3-37;801(()&&$&''%'(')'%'*'+$$%(*+%%$$*0)%'%))))&(()'(+().,.+142/00+&)(.$'.2*),/(.,+-5/56;522337(,++1-)23/433215,*)-+041,*,*(%()/8/72,.09;/)420+,'%%$%#$(,*)(-*,%$$#(()33$+$&),.-.-.,$&(')-(.3126(3-8;-*-1(%%,**.6,-.:1755/&)+.98988099*,:10*''
@22ebaa25-1d9d-4a95-ab2a-fc3774e54f1a ch=342 read=91793 start_time=2019-12-13T17:04:01Z barcode=BC01 runid=2c9cf7bc05858273f10e7d7ec552fc0bd742dc3e
CTCCTACAGGGAGGCAGCAGTGGGAATATTGCACAATGGGGGAAACCCTGATGCAGCAGCACCGCGTAGTGATAGAAGGTTTTCGGATCGTAAAGAAATCTTTAGGAAGATAATGGCGAATTTACCCAAGGAGGAAGCCACGGCTAACTACGTGCCAGCAGCCGCGGTAATACGTAGGTGAGCGTTATCGGATTTACTGGGCATAAAGGGCGTAGGCGGATGATTAAGTGGGATGTGAAGAATGCAGGCTCAACTTGGGTGCTGCATTCCAAACTGGTTATCTAGGTGCAGAAGGAGGAGGTGGAATTCCCTGAGTGTAGCGGTGAAATGCGTAGAAGTTAAGGAGAACACCAGTGGCGAAACTCTGGACTGTAACTGACGCTGAGGCTCGAAGCGTGGGAACAAGCAAGTTAAGATGCCTGGTAGTCCACGCCGTAAACGATGAATACCTAGGTGTAGGGTTTCAACACCTCCATTACCGCCGCTAACGCATTAAAGTATTCCGCCTGGAGTACGGTCGCAAGATTAAAACTCAAAGGAATTGACGGGACCCGCGCACAAGTAGCGGAGCATGGTTTTCAAGTTGAAACAGCGCGAAGAACCGCACCTACATGACATCCCTTGCATTACTCTTAATCGAAATCCCTTCGGGGACAAAGGTGACGGAGTGGTGCATGGTTGTCGTCAGCTCGTGTCGTGAGATGTTGGGTTAAGTCCCGCAACAGAGCGCAACCTTGTCGTTAGTTACTACCATTAAGTTGAGGGACTCTGGCAGGACTGCCTGGGTTAACCAGGAGGAAGGTGGGGATGACGTCAAATCATCATGCCTGTGTAGGGCTACACACGTGCTACAATGGCTGTAGAGAGATGCAATACCGTGAGGTGGAGCCAAACCCAAAACCAGTCTCAGTTCGGATTGTAGGCTGAAACTCGCCTACATGAAGCTGGAGTTACTAGTAATCACTTGAATCAGAATGTCGCGGTGAATACGTTCCCAGGTCTTGTACACACCGCCCGTCACACCATGAGAGTTGGCAATACCCAGGGAAGTCCGTGAGCTAACCGCAAGGGAGGCAGCGGCCAGAAGGTAGAATCAGCGATTGAGGTGGAATCGTAACAAGGTAACCGGAGAG
+
(,/3,&2.59*+121011-/1,4,+/*'.()))'',,'1/,'&(*/1(())(%&#$$)%+&),&$&&&&,)*++),1.52;;53)5076++/.+$(&$''076%-./1+,,,9./,0&*'*)'%++(-*30.//+1,/2**-,,.262346/924:5-63+3;25(1--((%('()))'*&((/05101*-'2-,+.28-*&&+03-*-'(&**,460..-,/--01+76;;..(*'+,&*'&&)&46637,3*-,/1((*+'&*)*656)38788.08.02.'('(,5/0()(&&++(**+-.1.4.-6*+))))'&$((+***%')&11810*.-'2,2)()(&&,+0/4.//,)((''%%&*+1952-&/**'')*2/033114487&+*'(')%+(*))+,$&%%%/,0((*/'.6+).0*-*/+&(1392/,/**&')**60(/(((200/0.,1,+5,-,.,+,,(,.$(%$)2+1-(('&%)).)1*1)('))/5,:212))('%**/.;98-4/-+)...3::55843,,,*213.,0(15/57-**(,-020..--.,4*)('),**42+&+'&'&%(1'+,)-'(++0+'&+-%&%((('(*,.154634,,*)*(1,)*,+*./606,*,2*+87177.3825729).31347&.$&'38.-.-.4180..868775789687680////3:727(/529*0-*51(&./+3**)++5-1(1+++)+3024+*/,)***/5.-4,+*+3($*46/030+*&'(-1/-'''((,111821/2./0,1//716/2/7/87//,./22;;5548805211+*+),-0861710.-*../11().0+0)+,-/430+,(((*)+1)('5,/441/0./5)+-1261/.)/245.4532300/219318-2/*'),5684)83+-:7:80*,&%(,-+,597.--601)***.,*)#&%$',5.0-0092..0./-1..(3/18-0,2)((0577++++-/.0*--$')*)+.)/*/3).+%(&'04+2,1--)9/*&-0',,+01423,)2/.08251202.1('+.,)*)-,/,&')*+,-)('*+.'+-,(/**%-2,.)'*+//')8563+708:6:881'((
@d1ef7bf6-93cb-41d4-a367-eb47a3b4be79 ch=236 read=194385 start_time=2019-12-13T17:03:48Z barcode=BC01 runid=2c9cf7bc05858273f10e7d7ec552fc0bd742dc3e
CCCTCCCCACAGGAGGCAGCAGTAGAGAATATTGCACAATGGGGCGCAAGCCTGATGCAGCATCATGCCGCGTGTATGAAGAGACCTTCAGGTTGTAAAGTACTTTCAGCGGGGAGGAGAAGTGGTTAATACCTTTGCTCGGTGGCGTACCCGCAGAAAAACACCAGCTAACTCCGTGCCAGCAGCCGCGGTAATGCAGGAGGGTGCAAGCGTTAATCGGAATTACTGGGCGTAAAGCACGCAGGCAGTTTGTTAAGTCAGATGCTGTAGAATCCCAGGCTCAACTACCAGGAACTGCATCTGATACTGGCAAGCAGGTCCTCGTATTAAGAGGGGGTAGAATTCCAGGTATAGCGGTGAAATGCGTAGAGATCTGGAATACCGGTGGCGAAGGCGGCCTTGAAGACTGGCGCTCAGGTGCGAAAGCGTGAGAGACAAACGGGATTAAGATACCTGGTAGTCCACGCCGTAAACGATGTCGACTTGGAGGTTGTGCCCTTGAGGCGTGAAAGCCGGAGCTAACGCGTTGATCGACCGCCTGGGAGTACGGCCGCAAGGTTAAAGGAAACTCAAATGAATTGACGAGGGCCCGCACAGAAGCGGTGGGCATGTGGTTTTGCAATTCGATGCGCGAAGAACCTTACCTGAGATGCCGGTATCCACAGAACTTTCCAGAGATGGATTGGTGCCTTCGGGAACTGTGAGACAGGTGCTGCATGGCTGTCGTCAGCTCGTGTTGTGAGGAAATGTTAGGTTAAAGTCCTGGCCGCAGCCATATGCTTGTTGCCCAGCGGTCGGCCGGGAACTCAAGGGACTGCCAGTGATAAACTGGGAAGGTGGGGATGACGTCAAGTCATCACTCAGCCCTTACGACCAGGGCTACACACGTGCTACAATGGCGCATACAAAGAGAAGCGACCTCGCGAGCAAGCGGACCTCATAAAAGTGCGTGTAGTCGGATTGGGAGTCTGCAACTCAGCTCATGAAGTCAAGGATCGCTAGTAATCGTGGATCAGAATGCACCCACGGTAGATACGTTCCCGGGTACTTATACACACCGCCCGTCACACACCATGGGGAATTAGGTTGCAAAAGAAGTGGTAAACAACCTTCGGGAGGCGCTTACCGCTGTGATTACTGGCTAGAGGTGAAGTCGTAACAAAGGTAACCGGAAGATAGAGCGACAGGCAAATGGAGTTAACTTTCGGAGCACAAACGCTCTTCCAGCACCAGCAATACATGGCACGCA
+
*&$(..0)'*%61*,,))*+(*.(),(-40/51+,-+1-.62(&%')..+.4666521.*+&&*.,).1+./..2/*)/*%&%%,/161)5646%-+2-+,,--76/*+*(03(&.'(&&&(($((5)9+.0;/:;-.:8%(-/((%+',0-+/()-)(/.,,2+*&)(.('(.,3453---/,./1,-+.,-,,).'**)-5.-/340-3/5,6++-%-*'3*./79555368:0)*&+)2-.-+(/4:7,0924/47/7710+)&#'',/+.30(18965.-*''%%&')*%)/-.0/2*)*---2.)'')$''&()-%'+./-&*.))()+/0('(0(/)/+++./1&)(13050*,3-,457441/.0255:3.0029;8;908.+*.,1(*()&$$')((*,*1,21346&-).*-/493/135(%%%)'33958,6.'++0'(-8/7:01)++-2/-,/05:321-)&)(+**+6762805.011;--,77&'&(++/)+)((*)&*+-.+,.116/../.-(+/3058:251,,2,)&((-1171..+*.-1615-+(&+-./9232,)$*1*)*-(%36-24,+,(/&$&&''',,2-,('-)),-251+./0:7;7,**$)++./3)+00+1,+460.(%'0(&'('&*/3.,.../4-55,/+'(%)+656+2/-//*.1/.1(4804005/(%/-6)+.768887898;;9577446-1236795180+%'))&*,)005&10//22+*,-)&(',('(+%('((()'(,*%.-+36))//.**%(-24.987877520(0.1158:2...,00/)',.391)()+*-6:2-)+$(*152++,-26/)))++).5*&&)**41:-1.-*,++*+&(.-/13,/4117811101/555*(''((&+-63,/2../+),04+-1955525561:6)*41420-,/227(0*.(-4,(*,0235/)./0*..*.),),*(',/+)*+..)*)'#+,3-/0:9::15++-6.-+'-2(')+*))'+-0047;/2*).((%&)))+,000/0/%*(&$,++,+,(15-0++)($'()(0120+/3:8*%*(&(&1').%).0-.276)1*(),+0+5+'+&&(0+0+)1/&**5*,-.(&)(+)**)*1')'3+17),-/2989.8+7*++2-*13589334243)-+&$*-..,))./+'&%#&&*')0,%'+)+1/,*,,//5///300%1*%%$$$(&&$
@a0cb1ee9-7b97-4519-8467-35fac6ca1be3 ch=396 read=99069 start_time=2019-12-13T17:03:12Z barcode=BC01 runid=2c9cf7bc05858273f10e7d7ec552fc0bd742dc3e
CAGGAGAGCAGCAGTAGGGAATATTGCACAATGGGCGCAAACACAGTACAGCCATACCGCGTGTATGAAGAAGCCTTCCGGGTTGTAAAGTACTTTCAGCGGGGAGGAAGGGAGTAAAGTTAATACCTTTGCTCGTGGCGTTACCACCAGAAAAAACTCAGCTAACTCCGTGCCAGCAGCCGCCTTACGGTAATGCAGTGCAAGCGTTAATCAGATTACTGGGCGTAAAGCGCACGCAGGCGGTTTTGTTAAGTCCAGATGCGAAATCCCGGGCTCAACCTGGGAACTGCATCTGTGCACTGGCAACGAGTCTCGTAGGGTAGAATTCAGGTGTAGCGGTGAAATGCGTAGAAGTCTGGAGGAATACCGGTGGCGAGAGCGGCCCTGGACAGACTGACGCTCCAGATTTGAAAGCGTGGGGAGCAAGCAAGTTAGATACCCTGGTAGTCCACGCCGTAAACGATGTCGACTTGGAGGTTGTGCTTGCCGAGGCGTGGCTTCCGGAGCTAACGCGTTAAGTCGACCGCTGGGAATACGGCCGCAGGTTAAAACTCAGATTGACGAGGGGCCCGCACAAGCGGTGGAGCATGTGGTTTAATTCGATGCAACGCGAAGAACCTTACTGGTCTTGACATCCGGAAGTTTTCAGAGATGAGAATGTGCCTTCGGGAACCGTGGAACGGAGTGCTGCATGGCTGTCGTCAGCTCGTGTTATTGAAATGCTGGGTTAAGTCCGCAACGAAGCGCAACCCTTATCGCTGTTGCCAGCAGTCCGGCCGGGAACTCAAAGGGAGACTGCCAGTGATAGAAGCTGGAGGAAGGTGGGGATGACGTCAAGTCATCATGGCCCCTTGACCAGGGCTGCCACGTGCTACAATGGCGCATACAAAGAGGGCTTGACCTCGCGAGAACGGACCTCATAAAGTGCGTCATGTAGTCCCGGATTGGAGTCTGCAACTCGACTCCATGAAGTCGGAGATCGCCTAATCGTGGATCAGAATGCCACGGTGAATACGTTCGGGCCTTGTACACCGCCCGTCACACCATGAAGTGGGTTGCAAAAGAAAGTGGTATAACTTAACCTTCAGGAACACCACTTTGTGATTCATGACTGGGGTGTGAAGTCGTAACAAAGGTAACCGG
+
.$++)'&%)%%$$%*&)0)/60*5*'),-183&-.,)..,&%%'$()'()%((+,.352442465662-&*(&)+694,5<76;567;314//-;90),++59+)/)/,+3.(*+-76004050036073,,27110,/(+(&).&,()*2.3,-''&(&'*(2-,-0*+-24.-(+--7.&'$%$#%&+.0()%)&'&)-7812/504011**).',.:89///2,61+.44.2.45680,8,:;/+4.6.319')+;;880152.11.)5124;.8/712:926763321.))&'))-,,&%()**)*(+..-3,./,),+2+4+:)+1-,*+,,4:-+,2.+.4::7**&%,126-**&-,'&+(%-../*)-'(.-/.:20*/3/0$+*(%(+..0,1($+%-'&&(&%+)5581-*&&)++').%.'8*+.,(/8')5::6776-+-13:58;:30/+,.:98-1-2*,%)*-.*+&&'%&&%&',+-/5.7016/0+**')*.+-+)),,:1,-42)1)&'%%*'''*(1*-.'%%%%%'&+073-.)$&-.+*//*(14-,.5/++*/29995:660+--15+').2540/2373155.2,.-5.*-(&&+$$$$%)%.3+))-$/-(,*(*),*.5;72.,)*,.01,/987889;8:7&04+0/.**+%'01*4%),32////-5-'+455+/.(*,-;78,5,)--,.61--9973*+7/0,/2-'+-(,****,&','%%'**)-.'&/*.71*-(,.'000516651923335711),,+*..889:7/.0.---),+*,550-/.*/,22248.16636700)'&*.9:7()%*.1/''-)-/;4681)*%'%%(()'))(..//0734412.249*)(+)&$$&'*6873&)(&()&%&)(+961,-.68/079710).*-12-7,',5+1..(()+-/67/./--++-3398:04/..2.7)%.06/2%'%%'/79::000/)+66676-/-65-+0,,186:6(012-1,)'()'/484;8116-1-42673(-)++2+.7140,4-&*()&&&*)('(&'&%7*867:0$)'$$%&))$)).-((((,6:98633*++/*,+)')-),.0630./6)'%((6/7-'
@cdaa9802-191b-4a3d-b195-a71938a6911b ch=147 read=123228 start_time=2019-12-13T17:02:59Z barcode=BC01 runid=2c9cf7bc05858273f10e7d7ec552fc0bd742dc3e
GAAGTATACTTCCGTTTCAGTTACGTATTGCTGAGTGCTGAAGAAGTTGTCGGGTATCTTTATTGCTTATATAGTGGTGCTGATATTGCTCCTGCAGGGCAGTAGGGAATTTTCAGCAATGAGAGCTGACAGGCAGCATACGCGTGGAAAGAAGGTTTTCCAGTTATAAACTTTGTACCAAAAGAACAGCGGCTACAGAAATGAAGTAGCCAGTGACGGTACTTTATTAGAGAAGCCACGGCTAACTACGTGCAGCAGCCGCGGTAATACGTAAGTGGCAAGCGTTATCCAGGTGTGGGCGTAAAGAGGGCAGGCGGCAGCAAGGGTCTGTGAGCCTGAAGCCTTCAGTAAACCATGAAAGTAGGCAGCTAGAGTGCAGGGAGGAGGATCATTGGAATTCCATAGCGGTGAAGTACGTAGATGGAGGAACACACCAGTAGCGAAGGCGACGATCTGGCCTGCAATGACGCTCAGTCCAGTAGAGGGAGCAAATGGGATTAGATACCCTAGTAGTCGCCGTAAACGATGAAGTGCACTAAGTGTTGGATGTCAAAGTTCAGTGCTGCAGTTAACGCAATGATACTCACCCTGGAAGTAAGAGTACACGTTCGCAGAATGGAAACTCAAAAGGGAATTGTGAGGGCCCGCACGAAGCCCGGTGGAGCATGTGAACTGAATTCAGAAGCAACGCGAAGGGAACCGCCTGGCATACTCATAAAAAAAGGAACCGAGAGATGGAGAGATGGCTATATGAGATACAGGTGGTGCATGGTTGTCTAAATCAGCTCGTGTGCTGAGATGTGGGTTAAGTCCGCAGCAGGCGCAGCCTTATCATTGAATTCTGCATCATTAAGTTGGGACTCTGGCAGGACTGCCAGTGACAGAAGCTGGAGGAAGGCGGGGATGACGTCAAATCATCGTACCCCTTATGACCACCGAACATATACAATGGATGGTGGAGGGAAGCCAGAAGCCATGAGGTGAAACCAAAGCCCATAAAACCATTCCTCGGACCAGTTGTAGTCTGCAGCTCGACTACATGAAGTTGGAATCGCTAGTAATCCTTGAATCAATGTCGCGGTGAATGCGTTCTCGGGCGCCCATGCACCGCCCCGTCACACCACGAGGAGTTGATAACACCCGAAGCCGGTGGCTAACCGCAAGGAAGGCTACATCCCCAGGTGGGATTGAGTATTGGTTAGGGTGGGAAGTCATGGCGCAGGTAACCGG
+
$%&)*+*$((,'''.4,-*+.9-/-3-2-&*.))'))''&'*&'&()4*01(%%,,2225(%*+&'+*()&&%).,))''&&)'&0*'&'+,(&))(%%%&).-'.)*)-.,----0.60''&((+&'&##%%&'$'())+)()+'(*''$''(.-5-,.&&),.('(*')++)$'$+(/-('&*.+%+(***),-*(*13--)'''(,+6*,-/16(5626397.10+&*$))(16).(/./312,+,'+'(&&((--5)++10.9/../00*.)++')'&(+.,,)3+)5,*%-&.1+)-/80'&*,+,)&,')/)(0/.3'23--''$%$$%+*)+*')&&&(%)-.3&4-'+%&('$&%'/+'%&'%.-/016++()(+/)'*'*-%5'7)001003%&#&&)/.-*+&&$'*,4210(('/*(0...+-/,-+&+,,./,2-09:1010,4)/,1/11/'(+/%,,/--&'%%%(((%,+'''*58:2(46,+1,,/4.29**,*3,((*%)/*,488,*&*+2.-/(-,-++.)++.40204032.+.+-78,,,-*%(++05610/)(//,(('&(*,&-/(*/*-'(*.1''&')-%)).61&+)1+2-.,/2+,44.55),/)&'.*,''%+,()-)$''(%))(.*())(/+(**)*''''''%&&%+)'&'''%'*'(&&&'')-+*0,*',&&'&&*.-//1&&26621*)&((%*.''((+,/8-*)('33&21005365454112.,4*+++*,-.*/,4()(&(+()*&,-.2++*((&(*,.40,.(.1.6.2+.2-'+*(.0.76170&/3*4//.&0-)-./,)('(,.9*6*(&''(*+,*,..,*-)*-//00/2./22325*$''&(560,1.'/,32*/73-.456789;<934376-,&*((*(,,**)6*#$$(##$#$%&&(-++2500151+((-.(+(),((&*((15--((((%'&)('&-31(-5.)+++282;6669,13'1*)/&.+5../446002/&2531(220411+)&(,:080778243)+,.//.&)()'*).*,)(,-(**10,'*)%**+5000(21/((''#($'(-3))))&'.4-0-01+/,)-,''+5,--02/)+.,&'&)/9(6*.**'('4+)-,/+-)+..3*))%'',,)),.-/.&'(%%#&&$$%$)/,)0,)),+('(')*(+-('%'&+,-1779,7
@ce7d1512-a75a-4c8c-89bc-523e0660820b ch=293 read=178874 start_time=2019-12-13T17:02:50Z barcode=BC01 runid=2c9cf7bc05858273f10e7d7ec552fc0bd742dc3e
CTCCTACAGGAGGCAGCAGTGGGAATATTGCACAATGGGCGCAAGCCTGATGCAGCCATGCCGCGTGTAAAGGCCTTCGGGTTAATAAGTACTTTCAGCGGGAGGAAGGGGAGTAAAGTTAATACCTTTGCTCATTGACGTTACCCGCAGAAGCACCGGCTAACTCCGTGCCAGCAATAGCGCGGTAATACGGAGGAGTGCAAGCGTTAATCAGATTACTGGGCGTAAAGCGCAGGCATTTTGTTAAGTCCGGATGTGAAATCCCCGGGCTCAACCTGGGAACTGCATCTAATACTGGCAAAGCGAGTCTCGTAGAGGGTAGAATTCAGGTGTATGATTGAAATGCGTGAGATCTGGAGGAATACGCAGGCGGCCCCTGGACGAACTGACGCTCAGGTGCGAAAGCGTGGGGAGCAAGCAGAGTTAGATACCCTGGTAGTCCGCCGTAAACGATGTCGACTTGGAGGTTGTGCCCCGCTTGAGGCGTGGCTTCCGGAGCTAACGCGTTAAGTCGACCGCCTGGGAAATTACGGCCGCAGTTAAACTCAAATGAATTGACGGGGCCGCGGTGGAGCATGTGGTTTGATTCGATACAACGCGAAAGAACCTGGTCTGACATCCACAGAACTTTCCAGAGATGGATTGGTGCCTTCGGGAACTGTGAGCAGGTGCTGCTGGCTGTCGTCGCTCGTGTTGTGAAATGTTGGGTTAAGTCCGCAACGAGAAGCGCAACCCTTATCCTTTGTTGCCAGCGGTCCGGCCGGGAACTCAAAGAACTGCCAGTGATAAACTGGAGGAAGATGACGTCAAGTCATCATGGCCGCTACGACCAGGAGCTACGCCGTACTACAATGTACGCGCCACAAAGAGAAGCGACCTCGCGAGCAACGGACCTCATAAAGTGCGTCGTAGTCCAGTTGGAGTCTACGCTCGACTCATGAAGTCGGAATCGCTAGTAATCGTGAATCAGAATGCCACGGTGAATACGTTCCCGGGCCTTGTACACACCGCCCGTCACACCATGGGAGTGGGTTGCAAAAGTAGAGTAGCTTAACCTTCGGGAGGGCGCACACTTTGTGATTCATGACTGGTGAAGTCGTAACAAGGTAACCGG
+
/13.*')&-/),-*()),-3188+732281.--2//97/.)-24(333346673+475765.24151+-,(',-6447,600/)'&-,**,,12,.'%$'*)*+/+/+00,()*.<8+,8,8,**+,0,,565'/)+(642:21;6*-+%)'#$%+*50321811273489:65./%$%%&%('3/.:0//58..+%+--/.(*-2272318')*)-+:9<;8:9:39+')&*%--.+(59735;87151+*0,-(*)-7-,0882,4010**$4+22652312556655080127552/9,-/,'-*116780($+6+.0/32325)+:862/.1.+3./:400.(%%%'./0/1-),,(70%)()&(,,(//:.-*-39:421./005::5;*-67861).+,,265::-)+./6*.*&$'05-%./05;-,.1-&,2.4).,435::5565/46.,+,(5/*./0810.,33,')*&(%)(+*.-1..1-,))()*.0,*),+2-90028789:671/35,*&)'&&(++-)&+')&3-/3*,53::73434486:478/'&%&+7552/0002,)'-0;;76750,-.&8674.,+-6+(0()*&&%&&**+3441.+-..01*05+,+)((,.265,4.40::::71-+51/3001+,%*+3087:865/'*2122::891'*,-6866;6547<74516014/80+(*.')+/19/-(&'*+116991.0.+-00/;2-05-185-74923201/)+--/+*--08+-)-+6.5,'*/,-14<:;:;:0/4-).%*,2899811+011..')(.*4$(+''(,0514.%&'%$&%)**-)00/*3+)&%&+))%&&)+89/(('*-),.889886-**'(,-0+.27:98655<6223444759179-*'/+:03+..00-0118844876&%*0-..9).(+(4123/01181115-)*+*0/4:7012(*')&),59100.65+(*)2*/(2+,.001/18529301100/199:570,+*./21:22140)'*+&$&)+''%$2')(&)-(30+-2-2-.,-&-.6101134;453/.10-)(,./..6-%*029:.7/28:857
@3cd10304-6586-4eaf-9a2e-6f85420b8cd3 ch=241 read=190160 start_time=2019-12-13T17:02:27Z barcode=BC01 runid=2c9cf7bc05858273f10e7d7ec552fc0bd742dc3e
CCGGTTACCTTGTTACGACTTCACCCCAGTCACGAACCCCGCCGTGGCACCTCCTTGCGGTTAGGCTACTTCTGGCAGGGCCGCTCCCCATGGTGGGACGGGCGGTGTGTGGAACCCGGGAACGTATTCACCCGCGGCATGCTGATCCGCGATTACTAGCGATTCCGACTTCGCAGTCGAGTTGCAGACTGCCCGATCCGGACTACGACTGGTTTTGCGGGATGGCTCCCCTCGCTGGCAGGTTGGCAACCCTCTGTACCAGCCGTTGTATGGCGATAGTAGCCCACCTATAGGGGCCATGAGGACTGACGTCATCCCCACCTTCCTCCGGTTTTGTCACCGGCAGTCTCATTAGAGTGCTCAACTGAATGTAGCAACTAATGACAAGGGTTGCGCTCGTTGGGACTTAACAACATCTCACGACTTTTGAGCTGACGACAGCCATTACCGCAGCACCTGTGTGCAGGTTCTCTTTCGAGCACGAATCCATCTCTGGAAACTTCCTGCCATGTCAAGGTGGGTAAGGTTTTCGCGTTGCATCGAATTAATACATCATCCACCATGTGCGGGTCCCCCGTCAATTCGCTTTGAGGTTTCAACCTTGCGACCGTACTCTTTGGGCGGTCAACCGCGTTAGCTTCGTTGTACTGAAAACTAATTCCCAACAACCAGTTGACATCACGTTTGGGGCGTGGACTACCAGGGTATCTAATCCTGTTGCTCCCCACGCTTTCGTGCATGAGCGTCAGTACGGAGTCCAGGGGATTGCCTTCGCCATCGGTGTTCATCTCCGCATATCTACGCATTTTCACTGCTACGCGAGATTCCTCCCCTCTACCGTGCTCTAGCCATGCAGTCACAAATGCAGTTCCCAGGTTAGGCCGGGGATTTCATCTGTCTTACGCCGCCTGCGCGCGCTTGCGCCCAGTAATTCCGTTAACGCTCGCACCCCTACGTATTACCGCGGCTGCTGGCACGTAGTTAGCCAGTGCTTATTCTTACGGTACCGTCATGGGCCCCTATTAGAAGGAGCTTTTCGTTCCGTACAAAGAAGCAGTTTACAACCGAGCCTTCATCACTGCGCGGCATTTGCTGGATCAGGCTTTCGCCCGTGTCCAAAATTCCCCACTGCTGCCTCCGTAGGAG
+
.**+01-2233,2.-.5'34;5-;:6+0211.+)++*1.,)25+)&%%$*+(+-+1-2-7/5$,353-35:42,0+**-%56&)+0/.-+,.85535391;;93710-'))+(*,.&,031753-,//,109/.24:7888;310,,))+037;3412214.5;40//1250(-(+./*&56;35,0354/6.-+011+311/*&',/.11//;:-'*)/3)'%)*+283.,7+*)*,/*/6-7+4//,385-.*)-'.85+46(2.&('),*.,)+&$+%()+)&04//.))3,239976533-&&'):2222/69:4.1:4;812212,39.)-/1479383,*10/1,1-,()*+/132+0-//.54(&,-201//,8.,,0.7*2,//+*%&)+10..17,,210-.)/--./1.&)*&(468-.0/1111598:358:668457,-,+/./6.32-101)467<97,07.+130/,0+)73453710/*&%.&&,.:35568;552(&'(&0-383/07))1<<06565.4-/056)$$+%&%$$)*--'*0*(24&'(*+008.,///)+++/07192))/.1/-,-.:19475150//4(30-/1'*%,20+,20*4/21+'%%)'+/0-.121/00%)$')-/::831*3-5-..,(+.3/0&+-+++,-1/*+*.1)'15656558.)1//8'253-1++(*(.8:6-2.*+.+12.*,,-1;9...)((*/05:::7&'&'()+')+..%1654*,8,06/43.18686(532646(+-+/*+,3228797878)42)''&')'++,1,,'#&*)-/('032+,-..16(3%'('%$&(/-2680683***,-))81469201&*+*0&(22/)+-,)08:5468336-2,)&-16048/02-2)/&(-2&+.03''&')/-./&(()*)+,656/1%0,**))--0,*1*-+'(%$$/.44781(/(,(*,4//18,00./08247332*+&,,03::;;897:5181-(%()()-.0+)))3::,928815132698.'*,&)'..:.)(-)1,('407284995(*((((&191.28+,.399555-7953<51+;:+&*'*.10972//027,%**+3222/,18+/&4+),
@09df2751-6137-4cbb-9473-50614743cbef ch=337 read=138112 start_time=2019-12-13T17:02:26Z barcode=BC01 runid=2c9cf7bc05858273f10e7d7ec552fc0bd742dc3e
CTCCTACAGGAGGCAGCAGTGGGGAATATTGCACAATGGGGGAAACCCTGATGCAGCAACGCCGCGTGAGTGATGAAGGAACCGGATCATTAAAGCTCTGTCTTTGGAAGATAATGGCCCAGTACGCAAGGAGGGAAGCCACGGCTAACTACGACATGAGTGGCGAGCGTTGGATTTACCGATAAAAGGGGCGTAGGCGGATGATTAAGTGGGATGTAGAGGAAATGCACCGGGCTCAACTTGGGTGCTGCGTGGAAACTGGTTATCTAGAGTGCGGGGAGAGAGTGCGGGTACCTGAATTAGCGGTGAAATGCGTAGAAGTTAGGAAGAACTACCAGTGGCGAAAGGCGACTCTGGACTGTAACGACGCGCTGAGGCTCAAGCGTGGGGAGCGACAGTTGAATACCCTGGTAGTCCACGCTGTAAACGATGAATACTATGGGGGGGGTTTTCAACACCTCGTGCCGCCATATTGCCATTGGAAATGTTGTTCGCCTGGGAGTACGGTGTAGAAGATTGAAACTCAAAGGAATTGACGGGGATTTTGTGGAGCATGTGGTTTGTTCTGAGAAGCAACGCGCGAAAGACATACCTACACACTTGACATCATGCATTGCCTTAATCGAAATCCCTTCCCGGGACAAGGTGACAGGTGGTGCATAGTTTGTCGTCAGCTCGTGTCGTGAGATGTTGGTTAAGTCCCGCAGCAGGCGCAACCCAGCAATCGTTAGTTACTACCATTAAGTTGAGGACTCTAGCAGAGACTGCCTGGGTTAACCAGGAGGAAGGTGAAATGACGTCAAATCATCATACTTTATATGTGTAAAGACTACACGTGCTACAATGGCTGGTACAGAGATGCAATGCCGCGAGGTGGGAGCCAAACAAAACCAGTCTCAGTTCGGATTGTGAAACGAAACTCGCCTACATGGAAGCTGGAGTTACTAGTAATCGCGAATCAGAATGTCGCGGTGAATACGTTCCCGGGTCTTGTACACACCGCCCGTCACACCATGAGAGTTGGCAATACCCGAAGTCCATTATGAGCTAGCCGCAAGGAGGCAGCGGCGAAGGTGGGGTCAGCGATTGGGGTGAAGTCGTAACAAAGGTAACCGG
+
',/4,*0*31.31-,10,-1071+'*+-2000/2,;-,82+'(,,19,+-679100079878<5642*))))./.-1')&$&+,8*)*$+'20-*,/1776-0.*)))+(7-4+*&'-&(%12/,'+.4+0,/-&*)+.-,+2,-+0++))(&#$#%%&)),2.)++/-/-1*+02+%*$%%(351(((,*+-,&%*--15::+2*0+024:87843,&$('*1-)(*&.*-8:979+4+/.360169947*0(&+&#%',*08*,-40.+,-52,35*'(&)$'&(('&$&#%$&$(&+*)'(+776-36123784-/&&+5,/)-,+,**--7+.--183.,/)*,0-.+*+,.:4241235/-+11.(+.-+14,01*(((--*(/)(*)(')$*(+%&*)-89*+.4///6810346786886-,--.197*1/((&)-.405*383.0+3--.0(($$$)'$'*()'+($($#%$(%*)&(%,+(*+*(+0),,)''(*/.10)**$%%'%)%%+0.-.:78/,,*,10223000,&(*/+(&(*)*-*,')(/),*(-,)%'(&))(202.,-+))0/(&()&+*/810-,---*4+)+()'$(&++1-%)%''.+32&')*%-;107/,++-+()3/+-**,.(,*,2634366+374)*44/2702333/3035'5(++12/9*('),.1++53*(/-&3+*20,2//15+$$$'&')081/-14/1269810/9242.,+/,/.)'&&%('*),.988:;:82,.+,,2301)(1-,3)1+%*)$,-785571<:777:951')%%$%)(*+'((*)*))&%)+-/+*-/651430*31.01+--,$$')*709//-8845.-++./5+(,*0.3'--40'/9609887559;:5:-3+(*$&+(('*31.:9566444574',&&(-40.-/:5503544522(013926,-.787891/0-,-'41064616(+-2./.9111--)*(-42783*+&')*49600,*)-12*0.020-17*(..,445&7(%%%&)-/-(/8./34(.'*.*(&*,/,,,0(-*(.-'+,.+00*1.)262)',,(*+,-75368,+6-6:5-*3
@1781fd6e-ec6b-4642-9e0d-1dc7e466324d ch=415 read=91016 start_time=2019-12-13T17:02:14Z barcode=BC01 runid=2c9cf7bc05858273f10e7d7ec552fc0bd742dc3e
TTGTTGTGCTTCGTTCAGTTGCGTATTGCTGGTGCTGAAGAAAGTTGCGGTGTCTTTGTGTTAGCCTGCGCGCAATAACCATCTTCCGGATTGCATATTGCGGCTTCACCCCAGTCATGAATCGCAAAGTGGTAAGCGCCCTCCCGAGTTAAGCTACCTGCTGGCGCAGCCTCCATGGTGTGACGGGCGGGTGTGTACAAGGCCGGGAACGTATTCACCGTGGCATTCTGATCCACGATTCGCGGTTACGACTTCGCCAGGTCAGTCGCAGACTCAATCGGACTACGACGCACTTTATGAGGAGTCCGCTTGCTCATGAGGTCGCTTCTCTTTGTATGCGCCATTGTACGTATGTAGCCCTGGTCATGCGGGCCATGATGACTCGAGCGTCCCACCTTCCTCCAGTTTATCACTGGCAGTCTCCTTCGAGTTCCAGCCGGACCACGCTGGCAACCAAAGGATAAAGGAGTTGCGCTCGTTGCGGACTTAACCCAACATTTCACAACACGAGGCTGACGACAGCCATACGGCACCTGTCCACAGTTCCCGAAGGCGCAATCCATCTCTGGAAAGTTCTGTGGATGCTCAAGACCAGGTAAAGGTTCTTCGCGTTGCATAAGATTAAACCACATGCTCCACCGCTTGTACTGGGCCCGTCAATTCATTTGAGTTTTAACCTTGCAGCCCATGCTCTGGGCAGTCGACTTAACGCGTTAGCTCCGGAAGCCACGCCTCAAGGGCACAACCTCCAAGTCGACATCGTTTGCAGCGTGGACTGCAGGGTATCTAATCCATCCGCGCTTTCGCACCACAGGCGTCAGTCTTCGTCAGGGCCGCCTTCTTCACCGAGTATTCCTCAGATCTCGCATTTCACCGCTACACCTGGAATTCTGCACCTCTACAGGGCTCAAACGCCGGTATCAGTGCAGTTCCCAGGTGGGCCCGGTTTCATCTGACTTAACAAACCCGCCTGCGTGCGCTGCGCCCAGTAATTCCGATTAACGCTTGCACCCTCCGTCAATTACCGCGGCTGCTGGCACGGGTTAGCCGGTCTCTTCTGCGGGTAACGTCAATGGGCAGTGTTAGCACTACTCCTTCACTCCCCGCTGAAAATTGCTTTTACCTGGCCGAAGGCGCTGTTCATGCACGCGGCATGGCTGCATCAGGCTTGCGCCCATTTGTGCAATATTCCCCACTGCTGCCTCCCGTAGGAG
+
'*),,'-%-/13),7,+,4-&,.///:0117980110,4&'(+)042027/13418611.5+.%2,.//,.*(,''(&((*+.2540/.'.'$'#%$&0//1,2286/4650*./5**),,65&0&*+&*(0+//(*,.50*03)&')*04.+..00,%%$&%%%#$##%&'/.+,031...)&'*)0.0.*$%$*),-9)7.1,30-2/-41-7.,-7042:8/5:4/225.,)**&-&$$%((+(#%()56:5(%$%)*,/(-*008,-06462:5:4:78532513//&.-1,)(((+'$')--,))&&'**%%**()04*--919514-%*&()/46<(*)&(+/,-%*//.,24++29952,)+%*1.4*+%&('$&%&%$'+(.-*3+.23;51/-*+,0<8666036/9/..221,),1*((+.,0*$'50.7481'.)../41.*,(+.&536678'2,&*4914378877<1407)(*).+/7.0,85/:9..347846''/)021/1-+01226)1'/(.-02:66,8,''+,257,)*-1/24,1,0+294652122035023;:97536321.00+.),/;).0/08./3183494(('(+))'*&($$)#../3+'(&--0250+-(''+()+*-)15.5:0*0534375+,2-,,50;<+-*5,60/.(/09/*-+-,/$%*./%26831./.40433,-.%-673231/1*/20446:87((*25,/20128/6+-++,.5/333.,.53%)&..00275*'#'%()'.,03.0.*-&$&,'$'&&+-'%%&&.+$%'()00121/222:8347131*+4.0+.+'%'&)07((')*,/.**-3001/.*+-13:6/()-)./3546:45+2.525651'.2(,('*)**'(,--/**).2)3(*.6&&+*/-03111,&0'&%.7.0)())/*)+(+,-(--113165157,(++)*,.057111.-,/2,*/00,517-++5-1+/+,.-+,.072/44&')*,+/.494/10..4996.*)-&.1/52-/5'0.*'&&))24/-3+*-2111-/*+*'/.*&+',&&%'&%$#'(1/+4.%()4.2)*-7/0,,,))*(/43+$)-)--6--,/..-*+&%,1/,/&-+,'--80-1051312145,04116.1.40)$(.*,112162218-64-)//,)+**,(/6+*0'3+-%
@51c93e96-c220-44ac-a724-0c068285cb1d ch=385 read=64087 start_time=2019-12-13T17:01:53Z barcode=BC01 runid=2c9cf7bc05858273f10e7d7ec552fc0bd742dc3e
CCGGTTACCTTGACACGACTTCGCGATCATCAATCCACCTTAGACAGCTCCTTCCCTTGCGGTTAGGCCACCGGCTTCAGGTGTTATCAACTCTCGGCGTAGGTGTGACGGGCGGTGTGTACAGGCCAGGGCGTATTCACCGCGACATGCTGATTCGCGATTACTAGCGATTCCGACTTCATGGAGTCGAGTTGCAGACTCAATCCAGTTCTGACGCGCTTTATGAGTCGCTATCGCGAGTCGCTTCTCTTCGTATGCGCCATTGTAGCACGTGTGTAGCCCTGGTCGTAAGGGCCATGATGACTTGACGTCATCCCCACCTTCCTCCAGTTTATCACTGGCGGTCTCGCTTTAATTCCCGGCGGACCGCTGGCAGCAAAGGATAAAGGGTTGCCCGCTCGTTGCGGGACCAACATTTCACAACACGAGCTGACGACAGCCATGCAGCACCTGTCTCACGGTTCGAAAGGGCGCATTCTCATCTCTGAAAACTGCGTGGATGTCAAGACCAGGTAAGGTTCTTCGCGTTGCATCGAGATTAAGAACCACATGCTCCACCGCTTATTGCGGGCCCCGTCAATTCATTTGAGTTTTAACCTTGCGGCCATGCTCCCCAGGCAGTCGACTTAACGCGTTGGCTCCGGAAGCCACGCCTCAAAGGGCACAACCTCAAGTCGACATCGTTTACGGCGTGGACTACCAGGGTATCTAATCCTGTTTATATTTACGCTTTCGCACCTGAGCGTCAGTCTTCGTCCAGGGCCGCCTTCGCCACCAGTATTCCTCTATCTCTGCGCACCGCTACACCGGAATTCTACCCCTCTACGAGACTCCAAGCTTGCCATTATCAGATGCGGATTTCCCAGGTTGGGCCCGGGGATTTCACATCTGACTTAACAAACCGCCTGCGTGCGCTTTTACGCCAGTAGTGAATTCCGATTAACGCTTGCACCCTCCCGTATTTCGCGGCTGCTGGCGCGGAGTTAGCCAGTTCTTCTTCTGCGGAGGGTAACGTCAATGAGCAAAGGTATTAACTGCTCCTTCCTCCCGCTGAAAGTGCTTTACAACCCGAGGCCTTCTTCATACGCAGCATGGCTGCGTCAGGCGCGTTATTGCAATATTCCCCACTGCCTCCAGAAG
+
0.1511*)%)('%%##().07457-.01+*(+*,/*&*',)&&1+,-/3697397)/-,0*5'9)+780.5--/,004+6742-2///0).,-,,-)()*%)+),-46:5988570/-+,+++-8/-$-***&'*0;423:2620.246;;<::;9787413-(&%''*242010/.)--+/3/)*,-/141902177838(:,7()+54.%)+.'($&*.4-/1./-/())%',(-''*)+(0022876;6146878789(,4+)(,.(.+1+++(*,.8/-07:86764/793,+,+/0/,,,-,.7776688/70*-74:88..*+.0<:34717+7**-57332%&+-(''++//-++.*1.4623545,-%,0/'.-,,3:),,112,,.,&')),24/01;4+'%,'2*,1,,/127523*)0562/-+&+)&.21600,'&$&(()+*))&*(4604&)*(*4..'+')3/0:896422-,03*+0)-023;:9.232/2468001/00-40;::<.+))*'%&((5-*%(,+4*&+*440003.0005/-2)'')%0(()'2*23-'$+22::<870;-+,+0;;-55400-,*(%'&$'$*)688/(-,*(1322..---,*,..+*/+./.)+,+.*.6233497948*070/./044956'))+.1&213686;:,-&0/.)//-.8164.2-)0-/0./914'))02*&)%%(()+-/2841,/-08,,-)+()*34658;:80:*+21415/051;6))+'/.(-/13<4.,+%+-31))*(%&%*/+,.'(%'$%'(%+&)*)472./0.*-$%,1318',(%&&')-)'&)0060010)0),*88-7/-*-/17/(1,/(+.33'102.*),,/33411243332,().79/....38...14,$(''''&&(#$%(-)0+7+001/0.()1*.//398419*-1++(&*+0-3.-,-,3*(%+,.((1($'3,%.0%),7.7<::8859*++.(,36123,5,-.9198,*.*-.101/0.//290;6+,,1,,/7060*'*%)/1,**,'/0*(&)*(37979<8'(&(**%-..66:732.&./'*+.-0%-4)0*&,(.,//1967-'('&((&+'&$(''
@7f742e62-e4d6-4037-bdaf-2c001f3b8859 ch=93 read=189587 start_time=2019-12-13T17:01:52Z barcode=BC01 runid=2c9cf7bc05858273f10e7d7ec552fc0bd742dc3e
TTGTGCTTCGTTCAGTTACGTATTGCTGGTGCTGAAGAAGTTGTCGGTATGCTTTAATGTTAACCTGCTGTCGCTCTATCTTCCGGTTACCTTGTTACGACTTCACCCAGTCATGAATCACAAAGTGGTAAGCGCCCTCCCGAAGTTAAGCTACCTACTTCTTTGCAACCCCTCCCCATGGTGTGACCCGGGCGGTGTGTACAAGGCCCGGGGAACGTATTCACCGTGGCATTCTGATCGATTACTAGCGATTCCGACTTCATGGAGTCAGGTTGCGAACTCAATCCGGACTACGACGCGCACTTTATGAGGTCCGCTTCTCTCGCGAGTCGCTTCTCTTTGTATGCGCCATTGTAGCACGTGTGTAACCCTGGTCGTAAGGGCCATGATGACTTGACGTCATCCTTCCTCCAGTTTATCGCTGGCAGTCTCTTTGAGTTCCCGGCCGGACCGCTGGCAGCAAAGGATAAAGGGTTGCGCTCGTTGCGGGACTTAACCCAACATTTCACAACACGAGCTGACGACAGCCATGCAGCACCTGTCTCACGGTTCCGAAGGCTTCACATTCTCATCTCTGAAAACTTCCGTGGATGTCAAGACCAGGTAAGGTTCTTCGCGTTGCATCGAATTGACCGCGCCCGCCCGCTTGTACCGTTCCCGTCAATTCATTTGAGTTTAACCTTGCGGCCCGTACTCCCCAGGCGGTCGACTTAACGCGTTAGCAGCTCCGGAAGCCACGCCTATAAGGGAACAACCTCCAGTCGACATCGTTTACGGCGTGGACTACCGTATCTGAAATCATGTTTGCTCCCCCACGCTTTCGCACCTGAGCTCAGTCTTCGTCAGGGGCCGCCTTCGCCACACCGGTATTCCTCGAATCTCTACGCATTTCACCGCTACACCTGGAATTCTACCCCTCTACGAGGACTCAAACGCAGTATCAGATGCAGTTCCCAGGTTGGGCCGGAAGTTCACATCTGACTTAACAGGCGCCTGCGTGCGCTTTTACGCCCAGTAATTCCGATTAACGCTTGCACCCTCCGTATTACCGCGGCTGCTGGCTGGAGTTAGCCAGTGCTTCTTCTGCGGAGTAACGTCAATGAGCGAGGTATGCTTCTCCCTTCCTCCCGCTGAAAGTGCTTTACAACCCGAATTGCTGGCTATACATGCTGCATCAGGCTTGCGCCCATTGTGCAATATTCCCCTGCTGCCTCCCGGCCAGGAG
+
%/(4*,1842436'.-7.23555:667;80,,---/++)')...-&.-.4,.381/.-//8/70:**-,+66+,/2889::0:--//<./141+2,+,4157;8-95,),-.$$((228.856/-/084:3-015-+(-.(&'&&0)8+13439;948:<17;;2*,(414)),55)).257443092./72.'00253989;98:1:/*(*)&$)'),3;867:186:758;420112.23<2//./1235;864/2262456(),/1+.)2)++*)44585;73,32599853&+''&(&(.3,,52*30.//.*0())*+3+**%)*-+10711,78,)--0-//23267-))-,'*,/253/4206+*-48504..-689:51--.,-225435554010)))*)(*--.7<6237'/,--,(/-+(+(0--*07712),2/428.(()++2..,(1/8+-..432))(.+5353446)7,*%/.9..104-31,,..34930.00)20-++40654.-+,*26;-8)0/1//.6,-.686234:97.((+.()$%&')015<778899674.054-.1004015;5444954344;,03.15(/,838;98:53:01166(+*4&$*1-'*),-%$-++%%%%)++*$&%$(('&'')3-;333:7211:<9-56-4))(($%(+)0.0*./-)%103+82699.6,7+.-5/4/)(,'//-5(')')'-0,/))(%%())'-))%'''0-'(&&%,,007676//:6,0032246:565,/)%%%')1)/,-).&*)3</-./.77:.*,)+/790/858924//.')+7878;9557*.89/386783;5--)*-.190532477212+)400167263547<93++)$$/&),3824-3,4-:6,5:75-22,5)%,+/09920'-(+&(*-563341-1.-2811*(/-.*'1536'(&&&,.'(0(1652/,)+)+&'(()&172677/--&')++++-/.91,-479535&'+5<6<7505,**+595.292555735:63130122//*)$),&++0&(+2&2-)+2,8895515-/%*,152126/910.40+%+-&%'#$&,'(+801;90,3:0)763'3-).(*)(&&&)%11*'(&&&%&(&'&&&'),*+*,*+-00907974:1444:5,2-&)%'&&,,7+644*'(,,+,3+2.'+/'*)0..&
@b28b95cf-456f-4816-887b-e6cac6211dad ch=459 read=91781 start_time=2019-12-13T17:01:40Z barcode=BC01 runid=2c9cf7bc05858273f10e7d7ec552fc0bd742dc3e
CTCTACGGGAGGCAGCAGTGAAATATTGCACAATGGGCGCAAGCCTGATGCAACCAGCACGCGTGTATGAAGAAGGCCTTCAGAAGGTTGTAAAGTACTTTCCGGGAGGAAGGGAGTAAAGTTAATACCTTTGCTCATTGACGTTACCGCAGAAGAAGCACACCAATAACTCCGTGCCCACGCTTGGCCGCGGTAATACGGAGAATTTGCAGCGTTAATCCAGGTACTGGGTAAAGCGCACGCAGGCGGTTTGTTAAATTTGAATGTGAAATCCCGGGCTCAACACAGGGAACTGCATCTGATACCCAGCAAGCGAGTCTCGTAGAGGGGTAGAATTCCAGGTGTAGCGGTGAAATGCGTAGAGATCTGGAGGTATACCGGTGGCGAAGGCGGCCCCTGGACGAAGACCTGACGCTCAGGTGCAGCGTGGGGAGCAAACAGGTTAGATACCTGGTAGTCCCACGCCGTAAACGATGTCGACTTGGAGGTTGTGCCCTTGAGGCGTGGCTTCGGAGCTAACGCGTTAAGTCGACCGCCTGGGAAATTACGGCCGCAAGGTTAAAACTCAGAAGATTGACGGGGGCCGCACAAGCGGTGGAGCATGTGGTTTAATTCGATGCAACGCGAAGAACCCACCTGGTCTTGACATCCACGGAAGTTTCAGAGATGAGAATGTGCCTTCGGGAACCGTGAGACAGGTGCTGCATGGCTGTCGTCAGCTCGTGTTGTGAAATGTTGGGTTAAGTCCGCAACGAGGCGCAACCACTTATCCTTTTGTTGCCAGCGGTCGGCAGGGAACTCAAAGGAGACTGCCAGTGATAAACTGGAGGAAGGTGGGGATGACGTCAAAGTCATCATGGCCCTTACGACCAGGGCTACGTGCTACAATGGCGCATACAAAAAAAGAGAGAAGCGACCTCGCGAGGAACAAAGCGGACCTCATAAAGTGCGTCGTAGTTGGATGGAGTCTGCAACTCGACTCCATGAAGTCGGAATCGCTAGTAATCGTGGATCAGAATGCCACGGTGAATACGTTCCCGGGCCTTGTACACACCGCCCGTCACACCATGGGGTGGGTTGCAAAAAGAAGTAGGTAACAACCTTCGGGAGGGCGCTTACCACTTTGTGATTCATGACTGGGGTGAAGTCGTAACAAGGTAACCCGG
+
()/..1,96*,5-/2,+%-'*-*).8/**,,7+*2.-5-/-3*.6,,-0/43'15)&&%(()343466301%('*)11,43)(,)+.-0+,.9.+*,-09*+%).3*-2/.-1+()+/;4-1.3.,-40281-025349333+4+*44*.-+0/'+)&'&'%'''&)+1-./50,()(&$*'(()/*31&)*)'/,+*,%+*(%))1.),')&++-.012().&**1.0+*(*-.+*,,'+)--089267::+3-,*''%&%%,601(*3-'5-*-785552-0&&'()(++/3110106/.-,('&%).14&/,+-.10143*)$.02+,)&-)4-0**/---1///05--.0,**.54,--.0599;9'(&#$'(22113,3,,+)-./1609*-,1299/-/(,,../00.0012./,+&(&&*0,)0+$(*7976$++*1-*,0)-6+/6875-;3**/.07089<1822223:40-0.106433402386,*--,-4.089;50+,-%*'+3471.-)*7.4,43/020-10**0+)(&('*+*)01.2/,+-1:4:84140.(+*',+8189219://1)*,..31.7-.821114875164911226.,---00-510,0/)1+00(%1./80110:100;;;52211-/+,70*-,)++//0*05422368191&5716387986527%*'*$*,02565;::;::899+,/129942:21*--.)10;122.:/5-31+)-.4.+)))3362.,*&(1,-.:3.69+).6//50*0.5+,'+*%+0',1/186;,/*')(+((,1(-,,,/2:94330'),(5.3,1/80++.,,..3+7.0189;41,0,67)'%'()*395876)('(&)+4+,.8<97;989:9657985+*+''''$')&00*,)(+25-)-'-'+89*,16;817.-+,044,,,3557474-/*01010('&)+8706//07643433/1--0--0397935---&**-6344::<8870**.//44.128543:7897;9598,.,*()0+/-/./+2953;11254656966044.,+4115121970+%(-(*$.+,)+,-210385/82)*)&%&'-*+26/./4+).,/4:541/..-+(..,.5.-.5)(%&'*3)21391--*-
