# Supplementary material for: De novo species identification using 16S rRNA gene nanopore sequencing
Source: PeerJ. 2020 Oct 21;8:e10029. doi: 10.7717/peerj.10029 (PMC7585375; doi:10.7717/peerj.10029)
Supplement: Supplemental Information 3 [file peerj-08-10029-s003.zip › pass_fastq_runid_2c9cf7bc05858273f10e7d7ec552fc0bd742dc3e_477.fastq]

@e03f97ab-07fd-47a8-88bd-aad5c07ae72d ch=35 read=152881 start_time=2019-12-13T17:01:38Z barcode=BC01 runid=2c9cf7bc05858273f10e7d7ec552fc0bd742dc3e
CTCCACAGGAGGCAGCGGTAGGAATTTTCGGCAATGGAAACCCTGACCAAGCAACGCCGCGTAGGAAGGAAGAAGGTTTTTTCGGATTGTAGCTGTTATAAAGAAGAACGGCTGGGAAATGGTAGCGAGTGACGGTACTGATAAGCCACGGCTAACGTGCCAGCAGCCGCGGTAATACGTAGGTGGCAAGCGTTATCCGGAATTATTAGCGTAAAGAGGGAGCGGGCAGCAAGGGGTCTGTGGTGGAAATACGAAGCTTAACTTCAGTAAGCCATAGAAACCAGGCAGCTAGAGTGCAGGGGAGAGGATCATTGGAATTCCATGTGTAGCGGTGAAATGCGTAGATATGGAGGAACACCAGTGGCGAGCGACGATCTGGCCGGCATCAGCGTGGGGAGCAAATAGGATTAGATACCCAGTAGTCCACGCCGTAAACGGTGGTACTAAGTGTTGGATGTCAAAGTTCAGTGCTGCAGTTGCGCAATAAGTGCTCCCGCCACAGATGGTACGTTCGCAAGAATGAAACTCAAAGGGAATTGACGAGGGGCCCGCGCAAACTAGACATGGTTTAATTCGAAGCAACGCGAGAACCTTACCAGGTCTTGACATGCCTCATAAAGGCTCCAGAGATGGAGAATGGCTATATGAAGTCTGGTGCATGGTTCGTCGTCAGCTCGTGTCGTGAGATGTTAGGTTAAGTCCCGCAACGAGCGCAGCCCATATCGTTAGTTACCATCATTAAGTTGGGGACTCTAGCGAGACTGCGGTGACAAGCTGGAGGGAAGGCGGGGATGACGTCAAATCATGCCCTTATGACCTGGAGCTACACGTGCTACAATGGTTATGTGGTGCAGGGGAAGCTGAAGCCGCGAGGTGAAGCAAAACCCACATAAAACCATTCTCGAGTTCGGATTGTAGTCTGCAACTCGACTACATGAAGTTGGAATCGCTAGTAATGCCAGATCAGCATGTAGTGAATACGTTCCTATCGGACCTTATGCACGCCGTCACTACGAGAGTTATTAACACGAAGCCGGTGGCCTAACCGCAAGGGCTGTCTAAGGTGGGATGATGATTGGGGGGGTGAAGTCGTAACAAGGTAACCGGAAGATAGAGGCGACTAGGCAAGTGGGATTGCTCTAAAGACACCGACAACTCTTCCGGCACCAACAATACGTAACGT
+
033.)*$27-,-,)(+'2//.(,,.9;:-6;86:62-'..03.++*01,2*,-640/1*--/'*&+(),*/(-.+2.2423+1*5-30-)((-0*.6-00:''+,*05-+,)''('.,,-1,+%+-))*-.55/40)1))*)+(&)+1/5-,&($(()(170,,,,5.409//070/079304//834:5777;6.7*6-1,2+*24'-,-017+'%)10'*-%99/%..36+38.0/-,&&,)++++(''**-.)'%$2(-3:2,/156-59,2,,,63.-117-,,,,7.-...414-41+,)2/--.*/,/,.-3.24-.,++)),*0),(+,,*,.34019777222--+/,/8998613+)))+283211+&(&*%)$$#$%&%&)54,5-&--5970)31,2.//22,0*)$')*.000+.-08488::./%((&&$',,*,++*6-44432*(+)).03%)),(&'(''*+%)'),1-*($$$('0.*(/0*++&$&%#$$()2971.-0*,88173+)--,61)/)*/-3101($.40,.0().,.-,&&&%')/(*$+1:70223.'*-,-76866,,()0.708.-/),'*)/1*)()*%,%).(-+3-13303())-./1832+'+7)/010844.,&%$%$'&0.012084.%'*&%)**-/013635:7987.14/,7'..7*9.--04)),,'-&'()*2.&/1-&+'),-4./+:.-084::60;0..06+780.)%&(%,1)&1(+$%(&,1245997779;307+0038/)04/8878979:9:8,,(,(281+502136:25.-+**-+()&'$$$&*/:440-&&')',---/0241)'''+0//1+.6561&0*++45&39<<,86,%(((+6;8/;868641)++4;:4:/37-20/9876776655224510/00/2.+3/7/88812'))/052/++'&((&%)+*+&&$),)',+)0/.3*)*(*%,..,&*)&*'(&)%*+),2.-''+*()'(5.*(,-.*'+)+.).,1+,3721-/143.1/4'(%$''+630-,,-/55)-'(,/05240/,2./-)*,()1&/'&%+.,30497;,9/8678,,(,*,-/*)$(*.')(+-26-1.&'&'%.7.***),,,)''(&*)9;3)10+*+6+(3,8-,--%+*$""
@6bccabed-1bda-4cb2-a1e6-4018353a395e ch=127 read=159811 start_time=2019-12-13T17:01:17Z barcode=BC01 runid=2c9cf7bc05858273f10e7d7ec552fc0bd742dc3e
CCTTCACTACAGGGGAGGCAGCAGTGGGGAATATTGCAATGGGAAACCTGATGCAACAGCGTGGGTGAAGGTTTCGGATCATCAAAGCTCTGTCTTTGGGGAAGATAATGACAGTACACCTGGGAGGCTGCATTCGCTTGCATTTGAAAGCGCGGTGGCCCGTAGGTGGCAGAGCGTTATCCAGATTTACTGGGCGTAAAGATAGGCGGATGATTAAGTGGGATATGAAATACCCGGGGCTCAACTTGGAGTGCTGCATTCCAAACTGGTTATCTAGGCTGGGAGAGGAGGTGGGAACTCAGCAGGCAGTGAAGTTGGGAAGGCACTAAATGGCGAAGGGAAAAATCTCTGGGACTGCTGGCAGCACTAGGGCTCAGGCATGGGGCAAAGCGGACAGACCACCTGTGTTGTCCTGCAAAACGATGAACCCAGACATGGGGTTTCTTTTACCTCATGCTGCTTAAAACTAAGAATATTGCGCTTGTTGTCCATAAGGAATTAAACTCAAGAAAAATTGACAGGGACCCACTTCCAAATGTGGGCATGTGGTTATTTAGGCACTGAAAGAACCCTTACCTACCCCGCCAGCATCCCCTTGCATTACTCCATCAGAGGAGAAATCCCTTCAGGGACAAAGGTGACACAGGTGGGCATGTTCAATCAGCTCGTGTCGTGAGATGTTGGGTTAAGTCCACAACGACTTTGGCTGCTTCATCAGGTATTCCTGTGATAGACTAAGGACTCTAGCAGACTGCCTGGGTTAACCAGGAGGAAGGAATTAGGGGAGATGACGTCAAATCATCATGCCCTTATGTGTAGGAGCTACACACATTACTAATGGCTGGAGTACAGAGATGCAATGCCATGAGGGTGGAGCCAAACCCTCAGTCTCAGTTCGGATTGTAAGAAGCTGAAACTCATACCATGAAGCTGGAGTTACCTAGTAATCGCGAGTCTCAGGTATATAAAAGTGGGCATTCCCCAGAACATACCTTGTCTGTGAGAGTTGGCAATACCCGAAGTCCAAGTAGAGCCTAAGCACCAAGGAGGCAGCGGCCGAAGGAGTAGAGTCAGCGATTGGGAGTGAAAGTCATGGCACAAAGGTAACCG
+
/,(,($(),.&,73,&0.)',*)01099'1''%+(%,/(3/3-%),+3)+-73)*%&$&%'%')&%('&(+-33/(1-20(/%,/-(+-04341494/88*')).,-+/001%'%$%$+),,1*()'%##$$')%$%&$#%%)-+)%&%$&%%'&&'%&%''*)(2.-(&&''*,/86413)&(&+6.,13.+&$$('%%'$'',641/++&&'0'))-1::41$*((2411/50*0*+)1,+((*)+.%').0*+03760-3.1017.48/0'&%'%$#(+3)*&*''&(***&%#%'(*#&&&$&$$$%%%(()*.,-.,0--//+*''),((((*+(),--&%'())(-($$&$#$%''$''%&&$),*),1*$&+'1-*(%&)('$$'(##%%$&%$)+&%$&'(('+&###%''%())-&&%&%#&%&&&&&),--72)%'&%#()'+'('(%$&)&$$'('%+(%%,'',(%&$&+*'*'#&*'$%%&')&,+,.1,)-)&%$+1333/0-%.'%/.629,)())'&('%&'$'(%%$''%'%&%&).%&$$$%%)(*-*'1)20&((),3(*,1))$%$#%+,4/89)/3./*2)(()-(&&(('&**'&+-4+-8..+,'*01/620&*((*0,'&%,'#&(&&$#%%&%+,-/'(*..-4,-0.2/.-./+20)1+,*,,++-*$%(%(#%$'('&&&%%&&($%*.&'%'&+'-)##$$%(%&&%'&'*0-770-%$#"')*755:4343*,+(*)000,/3.2-)&&&'%44.(%*,2020,020:65534433)56/(7//+/)(&,+(),2+10.,*&,(%'*'&&(-,-.1()(*9,-*++26425./16,10--.)+29/-2//($()('-),,0/*'(,.-)-)3**))'$'&$$%%&//(+/'''()*+,-/--161-'/,+.()+755764*+(&$&&++%('&$&((*&&&%#',('&)*/0,'&&&''$$#%$$##$%%#))((()7,(,/-5/+-2*&&'(**-)(&(%'&&*&%()$+%-'1/)-(***-,,)/30/-,*&$(',($$).*+-.*/.,7.))))-,)(./59-'$$')1(-*-0636*
@abc68e35-0ebc-4843-8acf-87fd446b3bdc ch=400 read=107116 start_time=2019-12-13T17:01:03Z barcode=BC01 runid=2c9cf7bc05858273f10e7d7ec552fc0bd742dc3e
CCGGTTACCTTGTTACGACTTCACCCCAATCATCAATCCCACCTTAGACAGCTCCTTCCTTGCGGTTAGGCCACCGGCTGGGTGTTATCAACTCTCGTGGTGTGGGCGGTGTGTACAAGGCCGAGAACGTATTCACCTTTTTTGACATGCTGATTCGCGATTACTAGCGGTCCCAGCTTCATGTAGTCGAGTTGCAGACACAATCGAACTGAGAATGGTTTTATGGGTTTTGCTTCACCTCGCGGCTTCGCTTCCCTCTGCACCATCCATTGTAGCGTGTGTAGCCAGGTCATAGGGGCATGATGATTTGACGTCATCCCCGCCTTCCTCCAGCTTGTCACTGGCAGTCTCGCTAGAGTCCCCAACTTAATGATGGTAACGATGGGGTTGCGCTCGTTGCGGGACTCTTAAGCATCTCACGACACGAGCTGACGACAACCATGCACCACCTGTATCTCATATAGTATCTCTCCATCTCTGGAGCCTTTATGAGTATGTCAAATAGTAAGGTTCTTCGCGTTGCTTCGAATTAAACCACATGCTCCACCGCTTGTGCGGGCCCCGTCAATTCTTTGAGTTCATTCTTGCGAACGGCCACTACTCAGGCGAATTACTTATTGCGTTAACTGCAGCACTGACTTTGACATCCAAGCTTGCGCCGTGCTCATCGTTTTACGGCGTGGACTGCTAAGAATTTATCTAATTTTATTTGCTCCCACGCTTTCGGGACTGAGCGTCAGTTGCAGGCCAGATCGTCGCCTTCGCCACTGGTGTTCCTCCATATATCTACGCATTTCACCGCTACGTAGATTCCACGATCCTCCTGCACTCTGGCACAACCTGGTTTCTATGGCTACTGGTTAAGCTTCGGAGCTTTCTACAGACCCTTGCGCCGCCTGCTCCTCTTTACGCTTAATAATTCGGATAGCCTTGCCCACCTACGTATTACCGCGGCTGCTGGCGTAGTTAGCCGTGGCTTTCTAATAAAGTACCGTCACTCGGCTACCATTTCCCTGTAGCCGCCGTTCTTCCCCTTTATAACGAAGTGCTTACAATCCGAAACCTTCTTCGCTTCACGCGGCGTTGCTCGGTCAGGGTTTCCCCATTGCCGAAAATTCCCTACTGCTGCCTCCCGTAGGAG
+
64-6-;..584015')-049<9.621).0045887;073*&(%'&(+41'+.*+')10436+3/849.499.-9*/+(%*201/.:..-0)*+*+,)3-.+'$'+311:673412595/82*+'+,3.2:95<5/+*&))+,(++343/,5-04<1010.,9*+-3377.9253,(,.6/&(%%*,476275;35,-1.+..9/2*,5420)+(,,2;,9;1,/1<19;;+56;9211929273956;8,++.-92021///15489974;.,+&+(,)'%%$'&&'**-.453,*0)+95000013:5..46788:0<61*(+093625.+**1,-.;78,9++'66,(+**.--23/652*++'((-+/++/,'+)+)554%+342:47378960://+:5.**%(','&)10532,/222--&$%&+,,141631.+)+)-,0148;7700///1&2+,)),/03865694369898.+%&%'))',,&%+-5132,+&%$+-)%0*6;8:<967757-..7/%&-3,-3+**)),+,--76),816393438,&&'()'#+.*2.10/80,(,350/6;04-,,+*20.-)(&()+,/-%(1*'''(*').*'3)*,62/2.,.61/*.*/.('((27214502',&$%%%$'&('))&//1528/008,-.1640529141*354.'&%0(.*20..')%%))/6+*22)5,%()*.9/-,;67423303476*76:273657&&(0065:613/.1//3;682/,/.0;:999:48554766652413;-+*6-2/2/0(/)14173-)**/03./1/781-..0.08,%%%%(&''.+360/$&'%%'$%')((042*-098+1$'')**'%%&&'-.0*+,*))+1.58700-10*+17.-/.%&%.+.128<55665.%+%%)+.3'%0.....0-*4(*21229575323-,+-)6.:*)*6-600()-,''-*+633-0069899,,-)-)*+*/0,183.3)*,*.',.+,309<:91941,-43..165)*,,-()*',-3636.(*.(,23534;6,+.10./00.:220;44486;44(751/:/,5;.+3;,0943:870*40)'+,--20.-1+08-.:23**%
@ce156043-4d8e-4431-b42c-0446695e8bc7 ch=275 read=106632 start_time=2019-12-13T17:01:02Z barcode=BC01 runid=2c9cf7bc05858273f10e7d7ec552fc0bd742dc3e
CCGGTTACTTGTTACGACTTCACCCCAATCGCTGACCCTGCAACTTCGTACTGCCTCCTTTGCGGTTAGCTCACGGACTTCGGGTATTGCCAACTCTCGTGGTGTGACGGGCGGTGTGTATAGAACCAGGAACGTATTCACCGCGACATTTCTGATTCGCGATTACTAGTAACTCCAGCCTGGTGAGTTTCAGCCTACAATCGAACTGAGACTGGTTTTTTTTTAAGTTTGGCTCCACCTCGCGGTATTGCATCTCTCTGTGCCAGCCATTTGTAGCACGTGTGTAGCCCTACACATAAGGGCATGATGATTTGGCGGTATCCCACCTTCCTCCTGGTTAACCCAGGCAGTCTCGCTAGGAGTCCTCAACAATGGTAGTAACTAACGACAAGGGTTGCGCTCGTTGCGGGGCTTAATGGCATCTCGACACGAGCTGACGACAACCATGCACCACCTGTCACCTTGTCACGAAGGTTCCCTCGATGAAGTAATGCAAGGATGTCAAATTAGCCAGGTAAGGTTCTTCGCGCTTCGAATTAAAACCACATGCTCCGCTACTTGTGCGGGTCCCGATAATTCCTTTGAGTTTTAATCTTGCGACCGTACTCCCAGGCAGAATGCTTAATGCGTTAGCGGCGGCACAGTGTTGAAACCCCCCACCTAGTATTCATCGTTTACGGCGTGGACTACCTGGGGTATCTAATCCTGTTTGCTCCCCACGCCTTCGAGCCTCAGCGTCAGTTACAGTCAGAGAGTCGCCTTCGCCACTGGTGTTCTTCCCTGTCTACGCATTTCACCGCTACACTAGAATTCCTCTCCTCTCCTGCATCTAGATAACCAGTTTGGAATGCAGCACCCAAGTTGAGCCTGGGTGTTTCACATCACTTAATCATCCGCCACCACGCTCCCTTTGCCCAGTAAATCCGGATAACGCTCGCCACCTACGTATTACCGCGGCTGCTGGCACGTAGTTAGCCGTGGCTTCCTCGCCCAGGTACCGTCGTTATCTTCCCCAAGACAAGGCTTTACGATCCGAAAAGCCTTCATCACTCACGCGGCGTTGCTGCATCAGGGGTTTCCCCATTGCAATATTCCCCTGCTGCCTCCCGTAGGAG
+
9:71:1-*/-).5)++01:<93:97-0515)+3/01;4-.2/0+())(*&-0002040-8)),/050,016////946674'.410322580&.-/.0)4+04/,.035;951-5(-)+)',,+325+507//4656<657:124.4+/4,'*+-1<8)*,.+/))**,,4--.1*('(&&&%''),/:51,.04+)-07141495/.,&-454%6;<7;:<:0/2-.:4.63356+.739+,/.0-,811198310.//2'130/43199+-0./+%',+//++(*+60+*+-)3213(385795664'0:'.'..+),,23+)2.:;:8027*,60:0-.+.+.64000/).(()'()'*+/.../*)&.**%$&),,++-00255150+2408-/.00474:23093*+//,*+,4/22501''%$%&'6343445792114/,,1023(+1/3/.-4*0-+)+$&&-+'''*+/+,-*)-%('&).510/603002+*,7/+7.+-*+&-),/9(2,:89;5%(&(.140/.1.19;/9:20'%%(*47../.-01-.041300,**'*.386862-42//0-:;0,7052901278:.301,1)'%&$,(),9/(,/,/8///042--//86&+*))%.,./8+-72/6;87*)*3-.,622<656873:4-.-7/.-/6210-..('.34356988;87833180+/.:35-'+,087;7-+(11-/,&0/22--9/-.6789+,-,++,-48:6,++6,(+)*-55695/*0*'(&.//(2/544;;637916823&)*-+/0130*),/5310046,+.(*+/11675657014;7-5799./'-.*;5+/1-070//5932/''%+3.,,*+*2&*)/04399;;3041())*+-.-11*).('&'&%&*,661/3060476746898::5583.122.70.6;51511188919.*,-.0544/.+,-3-**)+,((*$&&'&.*++89653%/3+-.0+/31-401133%))32:;22115..)))+.',65;7:::0543*/*-+0..14/09662552/5-)-9-.20*&))%*(*4.6-275001563411/84*-66%/&
@17413e8b-d169-4a6a-98b7-4abf716dae9b ch=204 read=112669 start_time=2019-12-13T17:00:52Z barcode=BC01 runid=2c9cf7bc05858273f10e7d7ec552fc0bd742dc3e
CCGGATTTACCTTGTTACGACTTCACAGTCATGAATCACAAAGTGGTAAGCGCCCCCCCCGAAGGTTAAGCTACCTACTTCTTTTTTGGCCTCCCATGGTGTGACGGGCGGTGTGTACAAGGCCAGAACGTATTTACCGTGGCATTCTGATCCACACGATTATAGCGATTCCGGGTCGAGTTGCAGACTCAATCCGGACTACGACGCACTTTATGAGGTCCGCGCTCTCGCGAGGTCGCTTCTCTTTGTATGCGCCATTGTAGCACGTGTGTAGCCCTGGTCGTAAGGGCCATGATGACTTGACGTCATCCCCACCTTCCTCAGTTTATCACTGGCAGTCTCCTTTGAGTTCCCGGCCGGACCGCTGTAACAAAAGGATAAAGGGTTGCGCTCGTTGCGGGACTTAACTAACATTTCACAACACGAGCTGACGGCAATACATGCAGCACCTGTCTCACGGTTCCCGAGCACATTCTCATCTCTGAAAACTTCCGTGGATGTAGAGACCAGGTAAGGGTTCTTCGCGTTTGCATCGAATTAAACCACATGCTCCACCGCTTGTGCGGGTACGTCATTCGGGTTTTAACCTTGCGGCCCGTACTCCCCAGGCGGTCGACTTAACGCGTTAGCTCCGGAAGCCACGCCTCAGGGCACAACCTCCAAGTCGACATCGTTTACGGCGTGGACTACCAGGGTATCTAATCCTGTTTGCTCCCACGCTTTCGCACCCTGTCAGTCTTCGTCAGGGCCGCGCTGTACCGGTATTCCTCAGATCTCTGCGCATTTCACCGCTACACCTGGAATTCTACCCCCCCCTCTACGGGGACTCAAGCTTGCCAGTATCAGATGCAGTTCAGGTTGAGCCAGGAGTTTTCCACATCTGGCTTAACAAACCGCCTGCGTGCGCTGCGCCCAGTAATTCCGATTAACGCTTGCACCCTCCGTATTACCGCGGCTGCTGGCAGGTTAGCCGGTGCTTCTTCACCGTTAACGTCAATGAGCAAAGGTATTAACGCCGCCCTCCCCGCTGAAAGTACTTTACAACCCGAGGCCTTCTTCATACGCGGCATGGCTGCATCAGGCTTGCGCCCATTGTGCAATATTCCCCACTGCTGCCTCCGTAGGGAAC
+
2+/,'721-1/6.+1*%'--0583)0&&(:02--753022..)/,1//1+-//6:/805(%**,*02/,+./13+($')9,702.-'*,.10180014(7*..455780/2.-.,+,/1*2))(%*).+05*28/-/8477;978;8311245-.)+,+,1&&&)+.28/-))-01223517//)-/2996:-.+-/221'(,..&*%&()*+5232406)%%##&*,2+)**+)./-22:294/72,.1359:;<839/))(((000/,)'%((/('1434385-*1,.6*+**-+*-,40126778.:50+1498769,..00<:111063,/.,13.-2'(3,-3478693-3-2.80;821/-%)+*'38,*.177;'.*+.2/2768960;//.;974;34,-&)-/42:5..008312344344425&4//'%&()3301113:03/...*--18636-*%&&()+265014730.'%(./0/2853/0-,%'$#%%'+,9:438*5+)-1-3/5:6662.0)%%%).(.,2,2<9:9...-+1100*,.,-2.0,++*,%$$&%((&&,.*((/8,*331-3,))%-.94(-&++8:8/*28:2913(*)+4-9-/,%(.-.14333.-.(,1+,0467-/073/%/.65:28,2.67+*(**444/9-$&&+-/47;878608.02,0/76513349777<0-./26-**)+694204155*$'(-+100068649(,76+,,-,/0-/02.2/..6<5333()/31241)32313:/103657762*/,*+&1(21.)).1:/434.24657-'('%*-63/-+-5),4('+)+0)*2456799/6''+0-,%1/7+/'$)*0--%%'))0..+%++.1329:8*/'*,)./0435-01(0-11,*,-149;7.*(0+(($%')/*,)/1,*-9'-)/+*7;65-3++,.,/*)#*+)3//.5*6--.5057:0(*-*0,9-75656730,+**+*&%,(*+&$&$'+&))+'015-+.76595+/+((*-*-.76:-*)(+)0/426<967**&)+;77778664445545:666-/33:2%0*',(,1,,,312383+.4444322/22/0))/('&%
@bf77b029-3614-497f-aa70-680aa4184b15 ch=83 read=147746 start_time=2019-12-13T17:00:28Z barcode=BC01 runid=2c9cf7bc05858273f10e7d7ec552fc0bd742dc3e
TTGTTGCGCTGGTTCGTTGCAGGTGCTGAAGATGGTGTCTTTGTGTAACGCTGCATTTGGTGCTTCTAAGGAACGGTAGAGGACTCATGCCGTAGAGGGGCTCAAGCCTGGTATGAAAGGCCTTCGGGTTGTAAAGTACTTTCAGCGGGGAGAGGGAGTAAAGTTAATACCTTTGCTCATTGACGTTACCACCAGAAGAAGCACCGGCTAACTCCGTGCCAGCAGCCGCGGTAATACGGAGGTGCAAGCGTTAATCGGGATTACTGGGCGTAAGCGCACGCAGGCAGCTTGTTAAGTCCAGATGTGATCCCGGGCTCAACAGGGCTGCATCTGATACTGGCAAGCGAGTCTCGTAGAGGGTGGTGGGTGTAGCGGTGAAATGCGTAGAATCTGGAGGAATACCGGTGGCGAAGAGCCCCTGGACTTGAACTGACGCTCAGGTGCGAAAGCGTGGGAGCAAACAGGATTAGATGCCTGGTAGTCCGCGCCGTAAACGATGTCGACTTGGAGGTTGTGCCCTTGATTGGCTTCCGGGCTAACGCGTTGATTAAGTCGGCACTAAGGAGTACTGGCCACCAAGGTTAAAGCTCAAATGAATTGACGGGGGCCCGCAGCGGTGGAGCGTAATGGTTTAGCCATTCGATGCAACGCGAAGAACCTTACCTGTCTTATGGAAGTTTTCAGAGATGAGAATGTGCCTTCGGGAACCGTGAGACAGGTGCTGCATGGCTGTCGTCAGCTCGTGTTGTGAAATGTTGGGTTTGCAGTCCGCAGCGGCACAGCCGCGCCCATCGCTTTGCATGATCAACAAGAACTTCAATGTCCGCTTACTGGAAAAGGTAAGGACGTCAAGTCATCATATTACCAACCAAGGCTACGATGCTACAATAGCGCAAAGAAGCGACCTCGCGAGCAAACGGACCTCTATAAAGGTCTCGTAGTCCGGATTGGAGTCTGCAACTCGGCCTCCATGAAGTCGGAATCGCTAGTATCGTGGATCAGAATGCCACGGTGAATACGTTCCAGACGCTATACACCGCCCGTCACACCATGGGAAGTGGGTTGCAAAAGAGTAGTTAACCTTCGGGAGGGCGCTTACCACTTTGATTCATGACTGAGGGTGAAGTCGCTAACAAAATGGCG
+
$*()'&&%%'&(.*$'%%#$#&&(&%''%%%$%$')(,,36.')&%%%%',--+%&%$%$%$$&&%#%&'&%%$%*(&'&)%'#&$%&&'''$%&'(+(('&&&&%&%#$$$%*(.1))..8729(733;355:3+-211:9.))+(+41,*)+/(('*+4/,,3.1(*,+76,(*--307012528+22*.3**0+%))'')/)/+++152459138994$,')++&)&(&.))$'(('''')(.3,..110/./'***/00333-)&%'.3++,.(-,.)45-&++16127232-8*&&120.,++13/'3:739+,++*.-0.01017,+++).,0.,03)/.*,,-02'-)'%-0())&*&*,122-0/197504;333)%%')52689/,.*)6-.;;997641,-*&*&.)*''+0,)&&)-01-,++)54;,3-./86380++,,8;2(,08938'.2*2.**.,&03.1882355,)*)./.28912/01)*+))5676620/03.+*--&(&)$)&2.,-)-'/,**+/620/-,-(%+2/4*,**%*%+*-+.*(&&*(&0015005-(1.3;/81(0468:13.-,,*)+,.188,07,**)%+*+..0001(1')+-33;4.&%()*/)'),0:98768423*&$$%%%'-40020/3.+)*(,+,2<5-**+./:,+(*,,068743/-+')*)-8154*.57&5,156:6555-:000:979/)/..97861:-.(,1*(*7.+*.,/+$#&)+,'&((&((,,-20+22(*+--'%',*'&%##$%&%'')('*(*&()&$$&(((&&()('*'$&%')*+4)'&(,'(+-.&.01-*.0265''&$$%'%%'+((&),,%%'%$--311/071/.+&()+)$*)%++00212-.-,'%.8)41/-.')(%()16,*,)-,7293460)/0-605+)++//231-111/&)*,.,+*+.4../.60623,-+,',,,3/626&(('&&&*&(%),060*/-+*//38/*),)4**''%%((-44690.30'($&((++1/00-/.4239,41:-)$%%'%%,)/+.2/87*92*./*1-1/4/00)+20,*+.:6::7452-*(+'-(+.*+.)%'/*-/66.+*%&$
@a454ce0e-0bd0-4850-8765-4bb7c17968d3 ch=154 read=128472 start_time=2019-12-13T17:00:04Z barcode=BC01 runid=2c9cf7bc05858273f10e7d7ec552fc0bd742dc3e
CCGGTTACCTTGTTACGACTTCACCCCAATCCTTGACTACCTTCGGCCACTGCCTCCTTGCGGTTAGCTCGGACTTCGGGTATTGCGCCAACTCGCTGGTGTGACGGGCGGTGTGTGCAAAGACCGGGAACGTATTCACCGCAACATTCTGATTCGCGATTACCTAGTAACTCCAGCTTCATGTACTTAGGCGAGTTTCAATACAATCGAACTGAGACTGGTTTTAAAAGTTTGGCTCCACCTCACGGTATTGCATCTCTCTGTACCAGCCATTGTAGCACGTGTGTAGCCCACACATAAGGGCATGATGATTTGACGTCATCCCCACCTTCCTCCTGGACCAACAGGCAGTCTCGCTAAGTCCTCAATAATGGTAGTAACTAACGACAAGGGTTGCGTTGCGGACTTAACATCTCACGACACGAGCTGACGACAGCCATGCCGCACATGCCTTGTCCCCGAAGTTCCTCGATTAAGAGTAATGCAAGGGATGTCAGAGTGTAGGTAGGTTCTTCGCGTTGCTTCGAATTAAACCACATGCTCCGCTACTTGTGCAGGTCCCCGTCAATTCCTTTGAGTTTTAATCTTGCGACCGTACTCCCAGGCGGAATACTTAATGCGTTAGCGGCACGGAGGTGTTGAAACCCACCTAGTGTTATTCATCGTTTACGGCGTGGACTACCAGGGTATCAATCCTGTTTGCTCCCCACGCTTTCGAGCCTCAGCGTCAGTTACAGTCAGAGAGTCGCCTTCTTCGAGATTGTTCTTCTAATCTCGCATTTCACCGCTACACTAGAATTCCTCTCCTCTCACCACTCTAGATAACCAGTTTGGAATGCAGCACCCAAGTTGGACCCGGGTATCTCACATCGCCGTGTCGCCTACGCTCCCTTTGCGCCCAGTAAATCCGGATAACGCTCGCCACCTACGTATTACCGGCTGCTGTACGTAGTTAGCCGTGGCTTCCTCCTTAGGTACCGTCATTATCTTCCCCAAGACAGAGCTTTACGATCCGAAAACCTTCATCACTCACGCGGCGTTGCTGCATCAGGGTTTCCCCATTGTGCAATATTCACACTGCTGCCTCCGTAG
+
320.06)+*+2,.5-,+(+/61.5:6+/-,5..4/+/2.254865/.-&)+(1726324.0,)(,**---*.%%+*'&.*,*..+,*-04&*(+%&).4123456*/92767541,$,.63.160(840513:::;2029+/425,-6/+,1:;6-0223:01)+%31161-4.,+./45*,+++('%(/61/'-0:(*2(&')*+24,/:982112146-66<-09:3-08,**((-200-//,1,6/,/...87211//4676482.5;58;),-.,*+--65...-.0,&('--.2./68+,+(),+*2;.-.667881614)*/72:864570/1+'(,(21/101336233/0.++.4763,())/-/79/05485448675974.52)(&((//,(-3.*,*,+-44320+-/1434*,4522)47232+37&6%3*))&)+-44-0-,+9::'')&%,-0--/-)/++('('(//../0,+9/788:86''),..),**-*6-751931/+.*((9,9**--)3755,++(0,(+1,&)(((,($-(*&04./891/153556/,,365528:</170/20/269:;5955/552*022.34,,%++-*,'$)),4(00050.013.1../592/73-3)',+)$&'&),',00/2273;/,*4-++)//./3147321-+),+1-2463,5:*'*,6683+-./4<9/*+4585-**+,26-/4112//00.-,***,004516.*-*'''%*'(2;::66,-754,*'*(1::2173&&1'***+)%,)/237./--1+*'((./)++-1214)3(1)434<<35250.1-,,+.2.,(''*3,-1&&)/(-,2./))'+,5*/+(+-1668:4143462;**70&)--.*%'+.;.-/014295643378454453,/4.6//3,2,)+*3588734504&6590/02.0--+,34443**(%.5,,-:8::446124:4476.19)-01/0.,()''(,,./.&',-&.53;59;9/2-/*/-44:98.;//.56677(8;51;0.571*)0)-+2.724530%&%..000---+,)*+32
@eaa8feb1-2b81-4a48-93bc-7d4055b25350 ch=372 read=190282 start_time=2019-12-13T16:59:05Z barcode=BC01 runid=2c9cf7bc05858273f10e7d7ec552fc0bd742dc3e
CTCCTACGGGAGGCAGCAGTGGGGAATATTGCGTTAATGGGCGCAAAGCCTGATGCGTAACCATGCCGCGTGTACGAAGAAGGCCTTCGGGTTGTAAAGTACTCGGCGGGAGGAAGGGTAAAGTTAATACCTTTGCTCATTGACGTTACCCGCAGAAGAAGCACCGGCTAACTCCGTGCCAGCAGCCATGACAATACGGAGGGTGCAAGCGTTAATCGGAATTACTGGGCGTAAAGCGCACGCAGGCGGTTTGTTAGATGTGAAATCCCGGGCTCAACCTGGGAACTGCATCTGATACTGGCAACAGGTCTCGTAGGGGGGGTAGAATTCAGGTGTAACGGTGAAATGCGTAGAGATCTGGAGGAATACCACCGGTGGCGAGCGGCCCCTGGACGAAGACTGACGCTCGGAATGCAGCGTGGGGGGGCAAACAGGATTAGATACCCTGGTAGTCCGCCGTAAACGATGTCGACTTGGAGGTTGTGCCGCCCAGGCGTGGCTTCCGGGAGCTAGCTTGCGAAGTCGACCGCCTGGGAATTACGGCCGCAAAGTTAAAACTCAAAATGAATTGACGGGGGCCCGCACAAGCGGTAGACATGTGGTTTAATTCGATGCAACGCGAAGAACCTTACCTGGTCTTGACATCCACGGAAGTTTTCAGAGATGAGAATGTGCCCTCGGGAACCGTGAGACAGGTGCTGCATGTTTGTCGTCAGCTCGTGTTGTGAAATGTTGGGTTAAGTCCGCAACGAGCGCAACCCTTATCCTTTGTTGCCAGCGGTCCGGCCGGGAACTCAAGGAGACTGCCAGTGATAAACTGGAGGAAGGTGGGGATGACGTCAAGTCATCGCCACTTACGACCAGGGCTACACACGTGCTACAATGGCGCATATACAAAGAGAAGCGCGACCTCGCGAGAGCAAGCGGACCTCATAAAAAAGTGCGTCGTAGTCCGGATTGGAGTCTGCAACTCGACTCCATGAAGTCGGAATCGCTAGTAATCGTGGATCAGAATGCCACGGTGAATACGTTCCGGAGCCTTGTACACACCGCCCGTCACACCATGGGAGTGGGTTGCAAAAAAAGTAGGTAACCCAACCTTCGGGAGGGGCGCTTACCACTTTGTGATTCATGACTGGGGTGAAGTCGTAACAAGGTAACCGGAAGATAGAGCGACAGGCAAAGTAGGTGCTTTAAAGGCAACAGCACAGCACCAACAATACGTAACCCCGCA
+
').+(*3+3)%'00014,.'&08,-1-.03,,)+/-6114+,)//8**296334&&%%*(1778797,+-,14(*,.+(+*-00:8681;5.0-,/.(')()++',)+2-+/0-3.-''+6-,002/,,+)'+((+/7539202*3**4<1../+..),-*,.6/**+,/.0/17-64570%-,*83,+((%++-07563/0,-.247...09,9-0(*('1+2239<87666;41/-.*+,0.0641/372+*'(+253302:2-32+28:;9:738:668.--*.,,002/-./0105/,0)&&-**1,.77-/(122-'**'.*0.3./.,''*%21582.80,-01),++**+-48/.6.5851/.*/,0.*3'&((,-,)9:0*+.658--2,./320..,,1*6)'+,*&())/,,0682/25:29&4/-4.--.0019++5:6*1730-/2/449-410112886/7.6.+/6+8,+(-+&(('$'/'',*4.1,3,1-&%'+//&,+/-/&%'''-))/9.16/+0,(&)(()/,,-,.4:/.4+150(.-21<;2--3.6/555.4;9-11)(0/32508192(*%)+,*(+30::5:38.--+*///578,+**(.(+++.35.,(+./1/1181:1//433303;;58++*+-6230.620666<734)).'&(3330%.)-(*.00034377/-3,*,.860-..,/0/,8.,,2256./09/1)1-+3-24+*/411---,29657<95;747-*.2+1.-6;4'3.234.454/6:901--0/3(*%&(/248;02..--6;0/040/+))*+864:7./0067678-1.236:7677%&+(((,-3<-:9-+3)('''+,-371*)(*/-4/01/0*(&((/(%(()+&('((-.69:5:1/(('(+5,1/0.3049878/526,11/36885:6718'0,*+(/()*+87861600175661,*,*-++-0'**'*832.//4282229:-**-(**22+//+.272-'-)+4/022()+')0))2-1265501/'10)*0-(()/74:485-))-5/46)-,064/,)'(0./.1+5-(,/-+-52,8.+,/+0.,)0)'-,&))+3./38595445656694++,,610127566*3+2,/14670/0,.21,)+-388079749++/.+-0()*&,,4+*&&&%&$###&'*+0074'3-9-./6561,&%%$%$
@19db0086-115b-4549-a84c-5a9e9d9f04c1 ch=190 read=243377 start_time=2019-12-13T16:58:42Z barcode=BC01 runid=2c9cf7bc05858273f10e7d7ec552fc0bd742dc3e
CTCCCTGCAGGAGGCAGCGGTAGGAATTTTCGGCAATGGGAAGCCCTGACCAGAGCAACGCCATGAAGAGGAAGAAGGTTTTCCCGGATTTGGCAAACTTCTGTTATAAAGGAAAAGACGGCAGCTGGAAATGGTAGCCGAGTGACAGTACTTTATTAAAGCCACGGCTAACTACGTGCCAGCAGCCGCGGTAATACATGGAGTGGCAAGCGTTATCCAGGAATTATTGGGCGTAAAGAGGGCAGGCGGCAGGTCTGTGGTGAAGCCTGAAGCAACTAAAGCCATAGAACCAGGCAGCTAGAGTGCAGGAAGGAGGATCGTGGAATTCCATGTAGCAGTGAAATGCGTAGATATATGGAGGGAACACCAGTGGCGAAGGCGACAGTCTGGCCTGCAACTGACGCTCAGTCCCAGCGTAAGAACCAGTAGGGATTAAGATACCTAGTAGTCCACGCCGTAAACGTTCAAAATTACTAAGTGTTGGATATCAAAGTTCAATTGCTGCAGTTAACGCAAACAGTACTCCGCCACAAGGTAGTACGTTCGCAGAATGAAACTCAAAGGAATTGACGGGGGGCCCGCACAAGCGGTGGAGCGTAATGGTTTAATTCAGGAAACAACGCGAAGAACCCCGGAATCTTGACGCATACTCTTTTCGGGCTCCAGAGATGGAGGAATGGCTATGCATAAGGATACAGGTGGTGCATGGATTTGTCGTCAAGCTCGTGTCGTGAGATGTGGGATTCAAGTCCGCAACGAGCGCAGCCCATATCGTTAGTTACCATCATTGGTTGGGGACTCTGGCAGAGACTGCCAGTGACAAGCTGGAGGAAAGCGGGGATGACGTCAAATCATCATGCCCCTTATGACCTGGGCTACACACGTGCTACAATGGATGGTGCAGAGGAAGCTGACCGCGAGGTGAAGCAAAACCCATAAAACCATTCTCAGTTCGGTTGTAGTCTGCAACTCGACTACATGAAGTTGGAATCGCCTGTCACTTGAATCAATGTCTAAGTGAATACGTTCTCGGACCTTGTACACACCGCCCGTCACACCACGAGTTAGTAGCACGAAGCCGGTGGCCTAACTGCAAGGAAGGAGCTGTCCTAAGGTGGGATTGATGATTGGGAGTGAAGTCTTAACAAGGCCCTTGG
+
*+08))(0+-*&).+)*((%&%,*//2661)'.+06123/%'%+8+,,236..-/1112/0)'&&()(')*,,')''.,81/-*',4+51)%(&,-'(//7,+.*)0040,6-3.,*%,'(*$,+*.+(/,+89,)(/(&$(),./''-+-397*6/)(*&).*+-.+,..0325.81291-1,*-5.406.110/4$3&-')*-5223-.+/,,+5+')*&%**',*.33,--28*(',))+&.*)&(&$(')'&&$%((((*(.851-'&&('()*2+(35/0,+*')-./,,++./.,+--/.5.3+(+)$,)213,0(*,(.,,(&(&*'))*1421541/1+2035554,/21-0/(.*//13.0115.)*'),1342%&.-,+0+0)*,-+0/2//*..1*)/.*'*(+*/**))(+&($$%)+()/..,,//'.(((),)**/+*,.2:677861(+,$),)(+-+157+++-,7/716'22,0,,-8+/'*&%())..-/,.(*$)()$$(%''-.33*-/$#&(**//.623/34.$&&*+-,+***,),*+''(*(1.0,.%*--,)*,.(+,..510*.)(+'&+//..+*67;8482:3+'(),++,%*())*.(,,1('&%('&(*//.).%'%'%(&'#%(')'+.-,2*)(+/./9/()'&*++,./..)&)*/3/71/00/-0--0)**,+,.+.66+--&00+)(*)0-1.13033316724.+($,.&.*++0/)+511+(+*&*'$**)$''+2/3810.701:699,9*,).)'*+*(,-./*&%&((*,74/3)+-32455,**+3*(-'(*%'&'430+-610/026:921/32,-'*/,*,./*++3+/+-.,**))')+,,582/-5--//,-.57871.+.+((('#$&'**..+**10-4*-,7742<3241;931:94;433377;/)-'3'$&),6537-4-..76885766/3-(,(+),3-,&(&%#')#&'&+-42-/**&))&$$'%)*5503'),0/.()((%&%$&')./014./40,.4./-/0,,++-+,*%+)$('(&)++05,3/*,.(')(&%$+(2)./,*)'&%&')(+*-3,2++-,'0-+)+*)/4-00&$%&()'*+(*)0,0))%)'()+(&
@4481d186-d662-478e-be26-f19b46b9e71e ch=412 read=114620 start_time=2019-12-13T16:58:19Z barcode=BC01 runid=2c9cf7bc05858273f10e7d7ec552fc0bd742dc3e
CTCCTACGGGAGGCAGCAGTGGGGAATATTGCACAATGGGGAAACCCTGATGCAGCAACGCCGCGTGATGAAGGTTTTCGGATCGTAAAAGCTCTGTCTTTGGGGAAGATAATGACGGTACCCAAGGAGGAAGCCACGGCTAACGTGCCAGCAACCGCGGTAATACGTAGGTGGCGAGGACGTTATCAGATTTACTGGGCGTAAAGGGGGCGTAGGCGGATGATTAAGTGGGATGTGAAATACCCGGGCTCAACGGGTGCTGCATTTCCAAACTGGTTATCTAGAGTGCAGGAGAGGAGAGTGGAATTCCTAGTGTAGCGGTGAAATGCGTAGAGATTAGGAAGAACACCAGTGGCAGGCGACTCTCTGGACTGTAACTGACACTGAGGGCTCGAAAGCGTGGAGCAAACGGGATTAGATACCCTGGTAGTCCACGCCGTAAACGATGAATACTAGGTGTGGGGGTTTCAACACCTCCGTGCCGCCGCTAACTTGCATTAAGTATTCCGCCTGGGGAGTACGGTCGCAGATTAAAAACTCAAAGGAATTGACGGGGACCCGCACAAGTAGCGGAGCATGTGGTTTAATTCGAAGCAACGCGAAGAACCTTACCTACCTTGACATCCTTGCATTACTCTTAATCGAGGAAATCCCGAGGGGACAAGGTGACAGGTGGTGCATGGTTGTCGTCAGCTCGTGTCGTGAGATGTTGGGTTAAGTCCCGCAACGAAGCGCAACCCTTGTCGTTAGTTACTACCATTAAGTTGAGGACTCGCTTGAGACTGCCTGGGTTAACCAGGAGGAAGGTGGGAGATGACGATCAAATCATCATACCCCACTTATGTGTAGGGCTACACACGTGCTAATGGCTGGTACAGAGATGCAATACCGTGAGGTGGAGCCAAACTTTAAAACCAGTCTCAGTTCCGGATTGTAGGCTGAAACTCGCCACATGAAGCTGGGATTACTAGTAATCGCGAATCAGAATGTCGCGGTGAACCGGGTCTTGTACACCGCCCGTCACACCATGAGAGTTGGCAATACCCGAAGTCCGTGAGCTAACCGCAAGGAGGCAGCGGCCGAAGGTAGGGTCAGCGGTGGGGGTGAAGTCGTAACAAAGGTAACCGG
+
.022,.0&02,///233021325(,,,384/..,6--951)',++:.**..11/-12/,),3--,*&&'(*4(1+8710,;1:9631:9/-.-787855;/.74)(&',1*'((%*-100-7+-10-+1)))&0+**2.--1,+$&)0-)(')&3110/.,4//0;78220*,%$'%/)*,319324+*'+7*$%*.89;:5;90'14,+,-301711989:5352..016832-&'+55,017*11223.-&+(36,+,914-38'**1:54473351--*,*011393:0+*%*)''')-0406),1*()'-,0)/.0241-87124881.,++0/-5401236689;556.8,%,+*/61/..*,/66620%&)./-+,'/23'+7:029---()+.169***.7&.)6;021--2778;3/1820///3),.3:7::<672011-52103+2,)%)'052+1:44153148589336799;;.../+*()-/-/1.*()+-;9834634;9+)),,21955380/04.2:77,123-:4))),,3-.718;5/32((()-+('()/12.+,,2644393;:27897-3,+-97878/*)*(,*()'(18000()/,0:98:4.722/32//35/8/9/6,+*,&(-'(%')',10705780824490010/14356859190005642211256400//0435899;51567880163(&((&*'**),32-//4/18221-7-..48045788.11434/:.-/5387/&(('(*).1899;8563372+.().*'1(-'*%'%,/(&*66764++(685024:956&6/2.&)0-676986/10-+,,*))*+-65,+-.,385679332-,,,,652:3205845711//01,.2834((14(122.13768719*,.57'63*,/,/546:97+94()*%&%&(/05,2,,..0*'-()**'4-8-..7565;47411;66452-',,./*'*,47431701-.%,-22:50121434;86/.,')1,)**+0-+33,*+1./055557-,,4,11'.)/)-'(''''((,-5//2+1..')&))*)(*%/(/05,.,,'$'++35723:-.245;8879
@7d99470a-7fdd-44e7-b250-35a177baf005 ch=146 read=133562 start_time=2019-12-13T16:58:18Z barcode=BC01 runid=2c9cf7bc05858273f10e7d7ec552fc0bd742dc3e
CCGGATTTACCTTATTGCGACTTCACCCCAATCATCAATCCCACAGACGAAATCCTTCCTTCCTTTGGTTAGGCCACCGGCTTCGGGTGTTAACTCCGTGGTGTGTGACAGGCGGTGTATTGCAAGGCCGGAACGTGTTCACCGCGACATGCTGATTCGCGATTCATGATTCCAACTTCATGTAGTCAGTTGCAGACTACAATCCGAACTGAGAATGGTTTTATGGGTTTTATTTCACCTCGCAGCTTCGCTTCCCCTCTGCACCATCCATTTGTAGCACGTGGTACAGCCCGGGTCGCCAAGGGGCATGATGATTTGACGTCATCCCGCCTTCCTCCAGCTTTGTCTGGCAGTCTCGCTAGAGTCCCCAACTTAATGATGGTAACTAACGATAAGGGTTGCGCTCGTTTGCGGGACTTAACCCAACATCTCACGGGCCCGGCGACAATGCCTGTATCTCATATAGCTATCTCCATCTCTGGAGCCTTTATGGAGTATGTCAAGAGACCTGGTAAGGTTCTTCGCGTTGCTTCAGATTAAACCACATGCTCCACCGGCAGTGCGGGCCCAAATCAATTCCTTTGAGTTTCATTCTTGCGGGAACATGCTACTCAGGCGAATTACTTATTGCGTTAACTGCAGCACTGGACGGCATCCAACACTTAGTACTCATCGTTTACGGCGTGGACTACTAGAATTATCTAATCCTATTTACTCCCAGCGGGACTGAGCGTCAGTTGCAGGCCAGATCGTCGCCCCATTCGCCACTGGGTGTTCCTCATATATCTACGCATTCCGCCGCTACGCATGGAATTCCGATCCTCTCCTGCACTCATTACCTGGTTTCTGAAGCCCCGCTGAAGTTAAGCTTCGAGCTTTCACCATATTATGCCGCGCGCCCTCTTTACGCTAATAGTTCCGGATAACGCTTGCCACCTGCGTATTACCGCGGCTGCTGGCGCGTATTAGTTAGCCGTGGCTCAATAAAGAATTACCGTCACTCGGCTGCCATTTCCATAGCAGCCGCCGTTCTTCCTTTATAACCAGAGTTTTACAATCGAAACCTTCTTCCCTTCGCGGCGTTGCTCGGTCAGGGTTTCCCCATTGCCGAAAATTCCCTGCTGCCTCCCGTAGG
+
.'+.$0/-'//2.%15'+**2384.647/-2163565207,(%%'*-2%('')0/.82./.(#$%&.40827776/17-6./84&552-/,-$-*-/**-,)+*('0.4'+..(-(-/(3+)-.20*7()(0,-.2'/6668;././99;:;;;8:<60/.+,/'$%,/555+.%+/53-5-,+12+),/0./+,0+,'*(/-5)*0400,*)+*77+9;;),-':43:;-)4:90-05/0*,$(&&)%%(-*-0,++./41-171741*32*'*'''%&))+&&%'(,-+.,1(*$%%&+(-16)-+./240-/82,+01699-56-(085267,-.+,+27++441.0+(+-+,-+*0*+,-.+66+)&(&'-.0-*34950-/,)*.-.,-)-*/-733./02.83()12:82.1-5-:2+1-2/100+')*&+,$$))10(&*%'$&&&&)',,31)(*-+.00++)'*2-01..)+,)+10+11**+)&(*.:778/)&')+7;76./...22;743,&),.6-0054&&),*2883:443478885001('%$%%%%(//,/**0/.-.768-)-75555:<<828;617/-&*&+(/+/-67//**%-25.2141-+/.)5,,,5/909/222-.1+,,'%&&&&*+21(/+/)+,.(.32567799+71+(,*30122*&)*)**)(.(2-44564:12.--.71*..85)$$&&13/41)((..45,/7/'-&'+17...33256/0)(%'.42266'0/1/)),.<:817/1232333-1.1-47*)$*++--(*$)(+3/-./0+0+,.171216952.'()%#*%$+-)33+2,*''&(%'%'(&..-.,,.;/.'-6/6(&**)23.*-.%%(-(&(%(&%)&'%'&%&(.75+.).&.,/'&),,)/+,)%$)')*+*.,'1,/(0'.*,.*.)'+04.-,*(+-*)*&*%&(&)6.*+341*,&&((+./1:/%')*2)17235--..(2.-+,*&+2,-)#$%%%*+1:57:569327.'%)++01-+(''*(*5;*,.1-.)(/1.368:89-:9*1'(&&%+.02;1223.98836740;.198-%).+.8.*102,,39,'')()*''02()1&*(
@2cc1d14a-1308-49a5-a7e0-752f710da7a2 ch=412 read=114610 start_time=2019-12-13T16:58:07Z barcode=BC01 runid=2c9cf7bc05858273f10e7d7ec552fc0bd742dc3e
CCGGTTACCTTGTTACGACTTCACCCCAATCGCTGACCCACCTTCGGCCGCTGCCTCCTTGCGGTTAGCTCACGGACTTCGGGTATTGCCAACTCGTGGTGTGACGGGCGATTGTGTACAAGACCGGGAACGTATTCGCGACATTTCGTTCGCGATTACTAGTAACTCCAGCTTCATGTAGGCGAGTTTCAGCCTACAATCGAACTGAGACTGGTTTTTTAAAGTTTGGCTCCACCTCACGGTGTGCATCTCTGTACCAGCCATTGTAGCAGTGGCAGCCCTACATAAGGGGCATGATGATTTGACGTCATCCCCACCTTCCTCCTGGTTAACCCAGGCAGTCTCGCTAGAGTCCTCAACTTAATGGTAGTAACTAACGACAAGGGTTGCGCTCGTTGCGGGACTTAACTTAACATCTCACGACACGAGCTGACGACAACCATGCACCACCTGTCACCTTGTCCCCGAGGGGGATTTCCTCGATTAAGAGTAATGCAGGGATGTCAAGTGTAGGTAAGGTTCTTCGCGTTGCTTCGAATTAAAACCATGCTCCGCTACTTGTGCGGGTCCGTCAATTCGCTGAGTTTTAATCTTGCGACCGTACTCTGAGCGGAATGCCCAATGCGTTAGCGGCGGCACGGAGGTGTTGACCCCACACCTGGTATTCATCGTTTACGGCGTGGACTACCGTTATCTAATCCTGTTTGCTCCCACGCTTTCGAGCCTCAGCGTCGGTTACAGTCAGAGAGTCGCCTTCGCCACTGGTGTTCTTCCTAATCTCTACGCATTTCACCGCTACACTAGAATTCCACTCTCTCCTGCACTCCTAGATAACCAGTTTGGAATGCACAGCACCGTTGAGCGGGTATTTTCACATCCCCTTAATCATCCGCCTACGCTCCCTTTACGCCCAGTAAATCGGATAACGCTCGCCACCTACGTATTATTACCGCGGCTGCTTTGTGGCACGTAGTTAGCCGTGGCTTCCTCACTGGTACCGTCATTATCTTCCCCAAAGACAGAGCTTTACGATCCGAAAACCTTCATCACTCAGCGTTGCTGCATCAGGGGTTTCCCCCATTGTGCAATATTCCCCACTGCTGCTGCCTCCCGTAG
+
382519247.9-/1--2159<7-643'3+675273349.'))*+15;76576*+*').),,+*(*,(*2163685/--112;84,4,,7921*))%*(23/11-7*/*(*'.*(**+),36713.&4+0822:96*+'*)62%&&$%%(8225864:+*)%)&(1257**+-876),'&),316328<6*),9,7387;88,01811,(.,.3-1.87<1-9.22;93:568:56935(.)41&1./08942100/69455:,7+)$%&&'**(&&$)/6,(*+-,///490978,,,,-4;5//156825.6:-+1338463)*(%*0)0'(#%&'5948884:6754')+-12/0.8.600.--42-,0-3,/34354+/)/,91:/0055861911-7.0,,+,)%$#)'(,/--,),./3.40/1324.7518717;797989;78;7842&(+*.,-046)'$+4,-,++93/6.241;-5.)*++.-,-2.'05-78:;8653/-*-4..,0.5:78<:15--2/11:9150/.,26,572++--22...-+.,+,457:733)%')*59;4('&').5;<+69553;01/008,10125/126979582),'&,+,*230:-//3:60-+%++.),.*)0+()*/2,'*)03//*,/490-00-540),,944489223/241522295698;9428:0.766:9+/227<72445564++*+,98)619/0.135+**,),2249:8<96:;-.//3366<98;/0+-775522356878<1//;152411*0.(*+113+,)/,3..+0(,282213./2)4.7:8;592:8.'3,,1+++/+300(&))(1+2&,11219;4/133-:7.'+)()**-54--6;555324173,46..,,(&)&,+3+)-+:1::;:57867:;203(*-(/((.*,5/2:5443+)%%(+,.-/0//33344751027,2.6,.8/42/(%)),)),32-+(-20017*8;:,23&(.*)&&+*+993--,-1++2875/60577::.//(%'()4;45580*)($.//+.87.5991+-8//0767565439:5+-/00,*+,,..*18--:0/
@1bc37d35-7c97-490e-8434-42ecc41b32f6 ch=293 read=178201 start_time=2019-12-13T16:57:44Z barcode=BC01 runid=2c9cf7bc05858273f10e7d7ec552fc0bd742dc3e
TTGGTATTGCGCTTCGTTCAGTTACACGTGCTGGTGCTGAAAGTTGTCCGGTGTCTTTGGTGTTAGCTGAACACGATGTGCTCCTACGGGAGGCAGCAGTGAGATATTGCAATGGGCGCAAGCCTGATGCAGCCATGCCGCGTGTATGAAGAAGGCCTTCGGGTTAATAAAGTACTTTCAGCGGAGGAAGAGTAAAGGATGCTCATTGACGTTACCCGCAGAAAAAGCCTAACTCCGTGCCAGCCGCGATGGCCTGGAGGTGCAAGCGTTAATCAGATTACTGGGCGTAAAGCGCACGCAGGCAGTTCGACCAAGTCAGATGTGAAATCCCGAACTCAACCTGGGAACTGCATCTGATACTGGCAAGCGCAGGTCGTAGAGGGTAAATTCCAGGTGTAGCGGTGAAATGCGTAGAGATCTGGAGGAGGAGGAGGAGGAATACCGGTGAAAGGCGGCCCCTGGACGAAGACTGACGCTCGATTGCGAAAGCGTGGGGAGCAAGCAGGATTAGATACCCTGAAGTCCCACGCCGTAAACGTCGACGGAGGTTGTGCGCAGGCGTGGCCTCCGGAGCTGCGCGTTAAGTCGACCGCCTGGGGAGTACGGCGCAGGTTAAACTCAAATGTGGAGGGGCCCGCACAGAAGCGAGGAGCATGGTTTAATTCGATGCAACGCGAAGAAAGAACCTTACCTGGTCTTGACATCCACGGAAGTTTTCAGAGATGAGAATATGCCTTCCGGGAACCGTGGTAGGTGCTGCATGGCTGTCAAATCGCTCGTGTTGTGAAATGTTGGGTTGAAAGTCCGCAACGAGCGCCCTTATCCTTTGTTGCCAACCCGGTCCGGCCAGGGCGCTCAAAGGAGACTGCCGGTGATAAACAAGCTGGAGGAAAGGGATGACGTCAAATCATCTTAGCCCCGCCCGACCAGGGCTACGTGCTACAATAGCGCATACAAAGCGACCTCGCGAGAACAGCGGACACATAAAAGTGCCGGATTGAGTCTGCAGCACTCGACTCAGTCGGAATCGCGCTAGTAATCGTGGGTCAGAATGCCACGGTAGACCGTTCCCGGGCCTTGTACACACCGCCCGTCACACCGTAGGTAGGTTGCAAAAGTAGGTAGCTTAACCTTCGGGGCGCTTACCACTTTGTGGATTCATGACTGGGAGTGAAGTCGTAACAAGGTAACCCGG
+
&%.((&'%'''(,20.1/+$*6-+)))&+((/945/-6--54.12//3*/.9965292(%**-&%#$$''*+'(%&-%-)*+0/)'+'-,&,+,12,()**)*--(,,%+)5+0:61013413866698-+*5+21-2867754524671+,/*0/6453-9511('&/,''&&'+07.*,+-.'--11+())*1(.*$(%''+*3+++3*0**/2+')(',1.0-#&&%(*)*/21,+,)''+)%'%$'$$%&&.500*(---,((&*,0./1'(,0-0118982024:3.-,*),*-/67:)327('%%%(&'(-002/1&%-1'+26.*'&+.63432./772522+-,+/1/00013430/,'($(%)'**)*((&0/+)/./*/2)(0+,)(')**2.+-4+)*1..'&%$%+-998/,)'**'.-&*+(1-*,**--.3//+0))(*&',3/*(46262/2.,,--()(**332,4++'')(*+1/3,50)*,-9'1*47*.)$&))%/2'%'(-*)+2+(/.2,(+-1))'%'222/5/.127.1&'#$$'*(++,31,).)+*&%$&%&%')-8/4.56,../-.('*+-)&&&')+%(%,$,+'+&+0(*,(,)%$&)'$',61-8**+02+%'&'*'%(+&&**.-(*9,,)7,*),-,0+2--.35/,10()./0,*-(*((+/4*'')*.)(-)%'-**)*-9<8/.)%))53-,1,*&.-2-4-*,/:301.2-,,1,()3/10/3352621054+%$&+.((),./56:2..*0,'(0.,0-+0$)+.'*,-*.47731,*'&*'%%')82/6-).1,*+,*)52,1+,'('4(%+2/./336(7+..,-..888:(+1+**--*(++&,,-2+-/-1(*/-0157838632&+-,,,&*&0/17,$&&&)/09/1,('(*,+,143.+,&'%.**+%&'%.)'$'&'(+.1(.,+))&)-%.-72,&))),58,))(,*0.+//*&+-,,)&$%&%2/505734*,/3&/+33523$$('%,+&'+,-+('+--1)6,044-1/7/)'/()),26/(03+/))(&()+++).6*98,)660124/&)%'%)$+(1-(),5/((,(*(*'((**3-7:757,3.'&(*.)+15//44.,+)''2,;98540//30&((+/.-.2///4133)0-6888++,
@a4811e90-d977-421e-83f7-5c1c6ff1cdd1 ch=275 read=106356 start_time=2019-12-13T16:56:19Z barcode=BC01 runid=2c9cf7bc05858273f10e7d7ec552fc0bd742dc3e
CTCCTACGGGAGGCAGCAGTGGGGAATGTGCACAATGGGCGCAAGCCTGATGCAACCATGCCGTATGAAAGAAGGCCTTCGGGTTGTAAAAGTACTTTCAGCGGGGAGGAAGGGAATTAGGGTAATACCTTTGCTCGTGGCGTTACCCGCAGAAAAACACCAGCTAACTCCGTGCCAGCAGCCGCGGTAATACCGGAAAGTGCAAGCGTTAATCGGAATTACTGGGCGTAAAAGCGCACGCAGGCAGTTTGTTAAGTCAGATCTTGAAATCCCAGGCTCAACCTGGGAGCTGCATCTGATACTGGCAAGCTTGAGTCGTAGAGGTAGAATTCCAGGTGTAGCGGTGAAATGCGTAGAGATCTGGAGGAATACCGGTGGCGAAGGCGGCCCCTGGACGAAGCTGACGCTCAGATGCGAAAGCGTGGGGAGCAAACAGGATTAGATACCCTGGTCCACGCCGTAAACGTGTCGGCAGGTTGTGCCCTTGAGACGTGGCTTCCAGGCTAACGCGTTAAGTCGACCGCCGCCGCAGAATTACGGCCGCAGGTTAAAACTCAAATGAATTGACGGGGCCCGCACAAGCGGTGGAGCATGGTTTAATTCGATGCAACGCGAAGAACCTTACCTGGTCTTGTCCACGGAAGTTTTCAGAGATGAGAATGTGCCTTCGGGAACCGTGAGACAGGTGCTGCGTAACATCGTCAGCTCGTGTTGTGAAATGTTGGGTTAAGTCCGCAGCGAGCGCAACCCTTATCCTTTGTTGCCAGCGGTCGGGAACTCAAAGGGAGACTGCCAGTGATAAACTGGAGGAAGGTGGGATGACGTCAAGTCATCATGGCTCTTACGACCAGGGCTACACGTGCTACAATGGCGCATACAAAGAGAAGCGACCTCGAGAACAAGCGGACCTCGCAAAGTGCGTCGTAGTCCGGATTGGAGTCTGCAACTCGACTACATGAAGTCGGAATCGCTGGTAATCGTGGATCAGAAGAATGCACGGTGAATACGTTCAGGCCTTGTACACACCGCCCGTCACACACCATGGGGAGTGTTGCAAAAAAGAAGTAGGTAAAACTTTAACCTTCAGGGAGGGCGCTTACCGCTTTGTGATTCATGACTGGGGTGAAGTAACAAGTAACCGG
+
(,.))+/1:3(,2,+00.+5*072**(%('..0,8-+22/.038-8;:000/.,&-/.,,11*,+.+-5)%(*,//63843;97;62756)(++.1;;6&,*+18*).(1-,-''%*&&).++&*',-81:4/17813387438014+'**./005.3391)//(-.-0866877501,*,3.5/8.*9*+*:270((&*'*+965781;07,3(/-.3/1348;99756:7((+/0%0*0/-00*.36,*/0.,,-/,++*&&((.5.(0-*$(/12./*2,1152-&/3/0.0371122208-+((')*-.-/11'*).%+(*,+/,3*7*,49895556050+-0,*/08840/.027582--*,1/18;4;326.)+.(0-08.;/0*/34-'&$$&&()-+234/.--,*&)-++,148:;0,-./643)93-/.+,19,79,+*+-0857559678<7,*+*,,.../.31:44.37++.+*.%,00(2-.-1(%)*)+03/2261:11-15544'%),+20(+()'&(&%*-1001-1,1/3.:;8446/9810.37586,1394-5///01/+()+4,-2..-,02229,374950127889756015.-2+,+**2;7899534+**,&*+,-/,/:<9.-,+*+:86..1,+4017215+9737693876668/055667,*()/53-455721-/-44552<//,24/*+.2/:344200240&'&&(&).1105,67+),+/1*)01-087895465;23%*)(*-0/59*(()'+,678:9-+)()).5,..00/4.*+),12;;8:867667540678:9/03962,(##%')8;,/88/880*,,*1796/:..*1114332+25/((()*)*,/-*+/$#&%&'06155;8694.*+.8/2967676+0+.*-(9)-8-2)()*46992611+,%'($()+,.,'(2&5,867(((+*%&0)+,48;9961.-,'+/+++*(,,--252544797%3:95340/,,0004:72;6/0760//-.710/34,%&((,4.10:93/*%()()++,*(0.,)'*'+--//14(-5,*)1-2024938.(+1.4/1156:301--//.471/'%%$%,0.02./.71516
@b0de478d-1535-45c9-aefe-1a559e2b27fe ch=218 read=144123 start_time=2019-12-13T16:55:55Z barcode=BC01 runid=2c9cf7bc05858273f10e7d7ec552fc0bd742dc3e
CCGGTTGCCTTATTTACGGCTTCACCCCAGTCATGAATCACAAAGTGGTAGCGCCCTCCCCGAGTTAAGCTACCTACTTCTTTTACCTTACTCCCATGGTGTGACGGGCGGTGTGTACAAGGCCAGGAACGTATTCACCGTGGCATTCTGATCCACGATTACTAGCGATTCCGGCTTCATGGAGTCGAGTTGCAGACTCAATCCGGACCTGACGCTTTGCCAGTCCGCTTGCTCTCGCGAGGTCGCTCTTTGTATGTGCGCCATTGTAGCACGTGTGTAGCCCTGGTCATGGGGCCATGATGACGTCATCCCACCTTCCTCAGTTTATCACTGGCAGTCTCGCGCTGAGTTCCCGGCGGACCGCTGGCAACAAAGGGATAAGGGTTGCGCTCGTTGCGGGATGGCAGCATTTCACAACACGAGCTGACGACAGCCATGCAGCACCTGTCTCACGGTTCCCGAGGCACATTCTCATCTCTGGCTTCCGTGGATGTCAAGACCAGGTAAGGTTCTTCGCGTTGCATCAGATTAAACCACATGCTCCACCGCTTGTGCGGGCCCCGATCAATTCATTTGAGTTTTAACCTTGCGGCCGTACTCCCCAGGCGGTCGACTTAACGCGTTAAGCTCGGAAGCCACGCCTCAGGGCACAACCTCCAAGAGTCGACATCGTTTACGGCGGCGTGGATTCTGGGGTATCTAATCCTGTTTGCTCCCCACGCTTTCGCGCGCCTGAGCGTCAGTCTTCGTCAGGGGTCCGCCTTCGCCACCGGTATTCCTCGAATCTCTACGCGTTTCACCGCTACACCTGGAATTCTACCCTCTGCGAGACTCCGGCTTGCCAGTATCAGATGCAGTTCCCAGGTTAGGCCAGGGGATTTCACATCTGACCAACAAACGCCTGCGTGCGCTACGCCAATGAATTCCGATTAACGCTTGCACCCTCCCGTATTACCGCGGCTGCTGGCACAGCGTTAGCCAGTGCCTGCTTCGCGGGTAACGTCAATGAGCAAAGGTATTAACTTTACTCCCTTCCTCCCGCTGAAATTGCTTTACAACCCGAAGGGCCTTCTTCGCTTTGCGCGGCGCGTGAAACATCGGGCTTGCGCCCGTACCCAATATTGCCACTGCTGCCTCCCGTAGGG
+
,,++2.).1.4,13-(***,-/-,-8:3)/16%%%&+12*2+52,,(0-'&((06+)4/,%'#&(3&)&()+.50043972771&(%###&(.4--22:64//267<:3-,+)+,2)--(+%2,%57122'*.686462+*(/,--6/+-/50*')(*.3-+)((*,89:5720053:433*(**0/,051,1(2)/.-,/-/6,7+)&#&'+),(-9++('---1,,**%'((./+,+'..**%&+)+3..530-)++)/8/81.,,**')*0142100.7)*39:8&*%(,8./(,*-./0-489:2485+189<9957*+,87)*+,,1442254/..()&&-,((0)-)**++*5-44..5.81/'//3),916722,5-.0.1+--326:10,840)%)0*'-.6;1.()+'.-/((+(()*,526426813--'*++351/0,,.'*+58;30(()+,3.32058673667/*/.+.719789<9978:123653+42'3-)+9<98<*++++823589&%)0)6;553./0111117/06+,),---.*/,.56)'&'(687:7(-//++)49:*-,.5/80/&311(+(*)7670*273151113/32424881805'()02(0+0*+.-.35974&(40.*//86:.8*/)&'(**++/27887<4/-/-)+*)+0'5$6&(%&--'(+97410159.48<1,--0(('(*-.-:6.,0-.%/*))'78849)+.99;8666*+&(%$()+2596548:48.3.--4<9356''63311-*,**).8.-.30047440496723102)'&+01(,0%.-.25564&()).1*05+-.-.7'546664759040*+242$*)0)&'+)3'055.-.-.3.+))%1.30.01(-6001/-582.1%+,.--*)'(&,5.2/1/9/:00.0,*,*37.*3+')4.9/,8;22732211+1(&$&$---071456-.***'&()++(&*02004986863843.*)38,-/--4*2)'-0+'+,6:*7;8/,86))10-02.,0'**)+(0+.+2+'%%*))('+015;3'))'(%-,/(,+'%&&$)'$&$&(%96407,,(/2'%&'(,'-/2,0.&+,#'**+)),0.37+-945*'
@d6c129a2-cb5b-4f5c-a839-e4d578ff9b13 ch=284 read=107129 start_time=2019-12-13T16:55:45Z barcode=BC01 runid=2c9cf7bc05858273f10e7d7ec552fc0bd742dc3e
TTCAGTATCATTGGTGCCAGATAATGAGGAGGCCCGCGGCTAACTGCGTGCCGGCGGCCGCGCGGTAATGCGTGGGTGGCGGCGTTATCCCGGATTTACTGGGCGTAAAGGCGTAGGCGGATGATTAAGTGGGATGTATGCAGGCTCAGCTTGGGTGCTGCATTCCAAACTGGTTATCTGGGGGTGCGGGAGAGTGCGATTCCTGAATGTAGCGGTGAAATGCGTAGAAGTGCAGGAAGAACACCAGTGGCGAAGGCGACTCTCTGGACTGTAACTGACGCTGAGGCCCGGCGTGGGGAGCAAACGGGATTAGATGCCTGTGGTAGTCCACGCGTAAACGATGAATACTAGGTATTGGGGGGTTTCAACACCTCCGTGCCGCCGCTAACGCATTAAGTATTTCCGCCTGGGGAGTACGGTCGCAAGATTAAAACTCAAGATTGACGGGGACCCGCACGAAGCGGAGCATGTGGTTTAATTCCGAAGCAACGCGAAGAACCTTACCTACACTTGACATCCCTTGCATTACTCTTAATCCGAAATCCCTTCGGGGACAAGGTGACAGGTGGTGCGTAGTTTGTCGTCAGCTCGTGTCGTGAGATGTTGGGTTAAGTCCCGCAGCAGGCGCAGCCTTGTCGTTAGTTACTACCCATTAAGTTGAGGACTCTAGCGAGACTGCCTGGGTTAACCAGGGAAGGAATTGGGGATGACGTCAAATCATCGCTTGCCCCTTATGTGTAGGGCTACACGTGCTACAATGGCTGGTACAGAGAGATGCAATACCGTGAGGTGGAGCCAAACTTTAAAACCAGTCTCAGTTCGGATTGTAGGCTGAAACTCGCCTACATGAAGCTGGAGTTACTAGTAATCGCGAATCAGAATGTCGCGGTGAATGCGTTCGGTCTTGTACACCGCCCGTCACACCACGAGAGTTGATAACGCGAGAAGCCGGTGGCCACAACCTGAGGAAGGGCTGTCTAAAGGTGGGATTGATGATGATTGGGGGTGAAGTCGTAACAAGGTAACCGG
+
$#$##%#$$#$%%#######$$$$$#&)+&&*'*((++,*+-.-0.43633*'('(-*.*,((,-/.3.+-+0-4**07-/+,-181-3.(-2+19.,237831322))&'$)*.1633846648930%3)6874.0/0,7&69541*&'''-11+,,..0,242+42(234.70--5/00//)012)9,)'&&+(%'-6823//+),**(+,27133:8324855,+'()(((13*,+/*0*25-1-2..--/.53682/..+/496674773,*),/6786628-8/'..00/95*%()552*$+0()--+/3(0+))((,**-.0*'*)+()-74.,+..371.00)303%.*')899+5;95302125188*,460/1:/.-.--,,&1,2+%&%'-*/*'.4027/(&&)-05;.-++*''-//19;969944-/535+*'//-,4:,''$&$*+),4-+,,030.052:26;456'('&$'(',+))/+(+-63530.5../012:2896.9)+).()(2*)(*)0/1/20)*$%*&';5,8:28;9333/10///5)*,58853/),'367)+33887//0026100//98849;94:141/901*/20('*+%3./77792*.-'/,1284;3-2.,-3.89)*7967-5--(1.0111,&''))+,.1138443./5363907.)%+&+(%)(1/964677777989///4.,($%$%+1.*,5..&-$%%&((+-12-2/2351*1363070/0.+-.2)((%'*+-/6///:;591-.*,-4''&)31().0&+374*2+,-548'/+821/-000004;4,+08,/3:550()***.12.238/.+68331//4264425/,3250----)/,'-&,)416,'++4:4+42,/-)*&'&,++8:+)/0-101906/,,&**-)'(-//%1'&'('(.516,1-4-%%0720(*+*&)))++++555018)+)61;2041-/.,*+(&1/27;8//1-4---46442&().,-51803
@e7846f09-3885-4fc7-b896-b6894c6b3952 ch=53 read=184647 start_time=2019-12-13T16:55:32Z barcode=BC01 runid=2c9cf7bc05858273f10e7d7ec552fc0bd742dc3e
CACGGGAGGCGCAGTGGGAATATTGCACAATGGGCGCAAGCCTGATACATACATGCCGCGTGTATAGAAGGCCTTCGGGTGTAAAGTACTTTCGGCGGGGAGGAAGGGGTAAAGTTAATACCTTTGCTCGGTGACGTTACCCGCAGAAAAGCACCGGCTAACTCCCGTGCCAGCAGCCGCGGTAATACAGAGTGCAAGCGTTAATCGGAATTACTGGGCGTACCGCAAAGCGCACGCAGGCAGTTTTGTTAAGTCAGATGTGAAATCAGGCTCAACCTGGGAACTGCATCTGATACTGGCAAGCGAGTCTCGTAGAGGGTAGATTCAAAGATTAGCGGTGAAATGCGCCAGAGATCTGGAGGGATACCGGTGGCGAAGGCGGCCCCTGGACTGAAGACTGACGCTCAGGTGCAGCGTGGGGAGCAAAACAGGATTAGATACCCTGGTAGTCACGCCGTAAACGATGTCGACTTGGAGGTTGTGCCCTTGAGGGCGTGGCTTCCAGGCTAACGCGTTAAGTCGACCGCCTGGGGATGCGGCCGCAAGGTTAAAACTCAAATGAATTGACGGGGGCCCGCACGGTGGGCATGTGGTTTAATTCGATGCAACGCGAAGAACCTTACCTGATGTGACATCCACGGAAGTTTTCAGAGATGAGAATGTGCCTTCGGGAACCGTAGGACAAGTGCTACATGGCTGTCGTCAGCTCGTGTTGTGAAATGTTGGGTTAAGTCCGCAACGAGCGCAACCCTTATCCTTTGTTGCCAGCGGTCCGGCCGGAACTCAAAGAGGAGACTGCCAGTGATAAACTGGAAGGTGGATGACGTCAAGTCATCATGGCCCCTTACGACCAGGGCTACACGTGCTACAATGGCGCATACAAGAAGCGACCTCGCGAGCAAGCGGATCATAAAGTGCGTCGTAGTCGGATTGGAGTCTGCAACTCGACTCCATAAGTCGGAATCGCTAGTAATCGTGGATCAGAATGCCACGGTGAATACGTTCCAGGCCTTGTACACGCCCGTCACTGCAGCCAGAATTGGGTTGCAAAGAAGTAGGTAACTTAACCTTCGGGGCGCTTACCACTTTGTGATTCGCCCAGGCTGGGGTGAAGTCGTAACAAGGTAACCGGAAGATAGAGCGACGAACCGTGGGTTAACACAAAGACACACCGACAACTTTCTTCAGCACCAGCAATACGTAACAG
+
''),42)*2+-2.+,+*))/0.8/,+'./8535,+))79+/20/0700%'$%'*+721001.022'&.'().5475*1(-#)'()('(&+)'&(+((15,&,+),+0-+..850/9080/4.58.,223,/0.-5.7/(,+*'/,--/-($'*28,&(),-..17*-8356//.,-2-2-3--885/5&(%'(,./,++/3:3:05&-*&1,3459;86*1&$#$&++-'(*./0)2(,++%0386)&*(/,129(*.74+$*0-)*&.0137.814003011/2011002,,.//535028%0,+,*0-1647,(/1/.+&.+8-0-(&(.'&(()001/860-.-%%()*+*10.72,-/)34549363/:/+,,(,')'/-*&'+&''%%*($(*+./078991110)'+)+,759;+)+,/99-0&46-4,+',+23;--3;:87-8*+-169:;<;,+++'457940322-+/.:/1,46()1((+6+8655944.5*&.,---7++,0*8+4+6557763697461'+.&***.23745486;5<;80118;;87678653518;9+38*()),'-1.760263/256;.-'+++./22593924),)'(0/2-0-/3/,'/$.&'*756'%&*+*3+-9842.,,,---*)/+*13.41084*:84:5888.,.,3&$%**55)0..-7434797890110155+7.--4568-10<282290-+-00-./48*&+,+.-&196180/-'+.+'.-+,&((3/731.120433.5116*4+)(+(&+(.0(/1)-/2333<566971.+/+.1*-889111.(/15498%&&--40&%$&''319..//),('&)(()/5/*,&+&*)+00176/2$&'''6489898:863887)00.+)))*0463313221.,.107(1*2327.0100/./,.24214.7.-+69.37+4)-/945342308//09979862)+77674//-1..097595711*&0133,0('&&$&'/<7510+)%$'%&%%&&&(,+)-/,:.4381&'+*,'.-*('(&%../.0-,,2.()((&%',/&,+33,-037:4''%$%$%''(/853-4-,+638:8622/904:8942./,/))'%(,865/,'.&(+%.1.71102304,((()*).-,--,**/50-22:,.-//8/-2163+3)'&&$$%
@b0998b74-40d5-427a-8bcc-28a088d90c91 ch=15 read=159235 start_time=2019-12-13T16:54:58Z barcode=BC01 runid=2c9cf7bc05858273f10e7d7ec552fc0bd742dc3e
CCGGTTACCTTGTGCGGCTTCACCCCAGTCATAGATCACAGAAGTGGTAAGCGCCCTCCCGAAGGTTAAGCTACCTACTCCTTTTGCAGCCCACTCCCATGGTGTGACGGGCGGTGTGTACAAGGCCGGGAACGTATTCACCGTGGCATTCTGATCCACGATTACTGCGTTCCGGCTTCATGGAGTCGAGTTGCGAATCCAATCCAGTTCGACGCTGCCAGGTCCGCTTGCTCTCGCAGGTCATACTCTTTGTATGCGCCATTGCTTAGCACGTGTAGCGTTACGTAAGGGCCATGATGACGACGTCATCCCACCTTCCTCAGTTTATCACTGGCAGTCTTTGAGTTCAGCCGGACCGCTGGCAACCAAGGGATAAAGAGGTTGCCGCTCGTTGCGGGACTTAACCCAACATTTCACAACACGAGCTGACGACATTACATGCAGCACCTGTCTCACAGTTCCCGAGCGCAATCCATCTCTGGAAGTTCTGTGGATGTCAAGACCAGGTAAGGTTCTTCGCGTTGCATCAGATTAAACCACATGCTCCACCGCTTGTGGGCCCAAATCCAACTCATTTGGGTTTTAACCTTGCAGCCGTACTCCCCGGGCCAGTCGACTTAACGCGTTAGCTCCAGAGCCACGCCTCAAGGGCACAACCTCAGAGTCGACATCGTTTACGGCGTGGACTACCAGGGTATCTAATCTGGCTCCCCACGCTTTCGCACCTGAGCGTCAGTCTTCGTCAGGGCCGCCTTCATGGTATTCCTCCAGATCTACGCATTTCACCGCTACACCTGGAATTCTACCCCTCTACGAGATCCAAGCTTGCCGGTATCAGATGCAGTTCCCAGGTTGGGCCAGGGATTTCATCTGACTTAACAAATTACGCCTGCGTGCGCGCGCCCAGTAATTCCGATTAACGCTTGCACCTCCGTATTAATTACCCGCGGCTGCTGGCTGGAGTTAGCCGGTCTTCTTCACCATGAGTAACGTCAATGAGCAAAGGTAATGCTTTACTCGCCTTCCTCCCGCTGAAAGTGCTTTTACAGCCCGAAGGCCTTCGCCTTCATACACGCGGCATGGCTGCATCAGGCTTGCGCCCATTGTGCAATATTCCCCACTGCTGCCTCCCGTAGGGCACTATCAGCACCGAAGGTTAACCTGCGGGAACACCGACAGCTTTCTTCAGCGCAATACGTGGCACCGCA
+
33(-05*.6/4&0&''''(/&$.44(--97*)&'.10-.,',+)*---.-,--9;20.*+().*2,708())+080.(&-&+585-10*02(&+,.2.,./40.))-3276+,,++55/-,1,1+7,&.0064276693+-6-3,//,)-30,-12/+,*,--**&(%')5--21/160&-)-)+,-**32,()&%&'.*6.634).*-//.,())*.5(/))-'&''((*.3/302%,+,-''&)**3:0)*(.-0126098,),(%')'/-+'%%%'$%'&%%*(%/583.*)*(*)*,%+-04798303,-0-,*('*%+,40/34)5-1*)%%,+*/0-/3651&-,/08154--,0.--,0-/,(3,74-.&*'1408+/''*3344;43)6-0//+.).('*-/&)46202365)))%+765-0000/3(&%%'$(&)./2;546441,-.-4060((*,-%1'4.76500/++)'*)(-544336<51112.4000:325,'&(*0756<635/6/..+--*)+5+.)*/:231200123-03+*.++((%&#$$*1,,0.11033016-))*-0-(,'1.-2-,&,-5+5.0/25:1%003(&(+,..+/).%&&%$)''&**-+(*%&.2*--0801-6)40-%*.(4+02,')+11698578-8:.*1./*-+16883055+/*',+0455934')$&(178,&-+**-+**.,1941.+./7634677:9528(*.,.0/0++'&#&&%-')57831+++*.-,+3/217;96./94330/'+--./1/2/./)35.+./)$++&),,2'-(()+3*/.&(-(+0,.)/&-*-.545.-,1.5-0522.2+-&/3,*()-..0,1,3+,*%(%$#'#,4/355350,($&(+/)()+(((/-))*3,3.5,./0,/+05031-,(('*%-((15+,76967892:*($.,((/-,'*(*)*)(,).2/,07$%+%%&,++14-5++*%(*)1+-+*,+,('(*)')*+$$&&.,2,53))235063,,*'$%&%'))%11)%',*-/.-+&$-,274)***&*)(,)($''.*(((&*,*2/--.,.+65*%+'''%$*1,./10',+*./013106///,-.(+)&/(-0214**-(..)),,0/-0-*%$$%'++*+.-4751-+''*,)*13-**+&*(,'%++''%'$%%$&&
@19a5938d-0cce-4ec7-ac9b-3b481138340c ch=331 read=102283 start_time=2019-12-13T16:54:11Z barcode=BC01 runid=2c9cf7bc05858273f10e7d7ec552fc0bd742dc3e
TTGCGTTGACTTCGTTCAGTTACGTATTGCTGGTGCTGAAGAAAGTTGTCGGTGTCTTGTTAGCCTACTTGCCTGTCACTCTGTCACCGGTTACCTTGTTACGACTTCACCCCAATCATCAATCCCGCATGGGCAAATGCTTCTTGCGGTTAGGCCACCGGCTTCGGGTATAGCTCCTCGTGGTGTGACCCGGGCGGTGTGTACTAAGGCCGAGAACGTATTCACCGCGACATGCTGGATTCGCGATTACTAGCGATTCCAACTTCATGTAGTAGGTTGCGGGCTACAATCCGGAACTGAAGAATGGTTTTATAGGGTTTTGCTGCCTCATACGGCTTCGCTTCCCTCTGCACCACCCATTGTAGCACGTGTGTAGCCCAGGTCGCCAGGGGCATGATGATTGCGTCATCCCCGCGCTGCTCCAACTTGTCACTGGCAGTCTCGCTAGAGTCCACAACTTAATGATGGTAACTAACGATAGGGGTTGCGCTCGTTGCGGGACTTAACTTAACATCTCACGACACGAGCTGACGACAACCATGCACCACCTGTATCTCATATAATATCTCTCCATCTCTGGAGCCTTTATGAGTATGTCCGGGCCTGGTAAGGTTCTTCGCGTTGCTTCGAATTAAACCACATGCTCCACCCTTGTACGGGCCCGTCAATTCCTTTGAGTTTCATTCTTGCGAACGTACTACTCAGGCAGGTGCTGGCCGTTCGCGCGGCGCTGAGCTTTGACATCCAACACTTAGTACTCGTTTACGGCGTGGACTACTAAATTATCTAATCCTGTTGCTCCCCTTTCGGGACTGGTAGTTGCAGGCCAGATCGTCGCCTTCGCCACTGGTGTTCCTCCATATATCTGCGCATTTTCACCGCTACACGCTTAGATTCACGATCCTCTCCTGCACTCTAGCTGCCTGGTTTCTATGTACTGGTTAAGCTTCGGCTTTCACCACAGACCCTTGCTGCCGCCTGCTCCCTCTTTACCGCCCAATAATTCCGGATAACGCTTGCCACCTACATTATTACGCGGCTGCTGGCGTAGTTAGCCGTGAAACTCCTAATAAAGTACCGTCACTCGGCTACCTGTTTCCTGTAGCCGCCGTTCTTCCCCTTTATAACGGTTTACAATCGAAACCTTCTTCCCTTCACGCGGCGTTGCTCGGTCGGGTTTCCCCATTGCCGAAAATTCCCTACTGCTGCCTCCTAGGAG
+
&,+(&,(%)*+1,--07)+1.*,/2*.3()-/611.823.,00+0/9+-/06331(()'+-%&002.,1-,8:7773.2211%//*06.'4-(,+,3/51(+0/4773.489+002;::515-27&$($').)'/3.)(,.5,-.--1608'38:9.20/1.234,50,'+)'))-.*0497853457)1*,04222/-0+-(()533753/%)0545998;867:34687552245/-4/2*,+).2-,*+,,-247-(&&((/,-.03-+-'.,-(%)*1-.0451;11/2),+--/3)).202.:;:(%&%',+,0.&$%$#(-,2%%$&)7458/--2,58**-4/../6/1;311:*)*+*)+-.485222.3,*-4/.'(*,+18/-281110,0($'*,::37(*(%'%&+%,*/-0(,3-.//)'0$'((,.4010160'(+*.,')*'*(+,3,,-0076640,.4+,--,,3+)+7,1478979:79:<960../-(%&*0.//-*/-/2231556666504+'12445.0&''*,.052///0-./+..)*$*,23.008:35442241,,-)),-*.)&)*%*&)(')0-/3/1(*(*,/1<978+)))+:%*/2:''),*-4'58-,-+,..78*2+%#$'&&+.64372,.347675''***,13;:87783.3-1,-882645/,-..)00*&&'&$'0+326-.+&$&%&)((#&')''.0:4013406)3)*)&*'+',*,/2237.*+-600/0()*/*,-1*/+0*0821*).,)&26,04.84()+)*.85(''&&((-+7(&*2311,*,0119;86655239;411/)(),5,**,5453570+*%&&**076*5289--/),$(&((&(&**..$&'*,-/-/173++2.232.//354787795<820/.$&'((+)*0.1)+,7/,+)(///-/.*++,3:;*31/024584;;.-)),4+*+.3&%''$'&%/,+3.63202113/2/,*71028/29/0/%-'(-0&*&'+-,.,(*(())+,/4,,*2027--(((*.(%(3,/63+0-05446135/5-+-*+)))1;23956---5--12-2<7721,0,+9---63,(+)1*)(.**'$+,(+*+-69397*4;7(2,-,5./-1,+,-()(-'3-16.3::2..;/08-/,4-5-52/'&'(())*,,*.*((00%)
@ccc5dc04-d0cb-4910-944c-1f5ae4a404e0 ch=329 read=78538 start_time=2019-12-13T16:54:10Z barcode=BC01 runid=2c9cf7bc05858273f10e7d7ec552fc0bd742dc3e
CCGGTTACCTTGTTACGACTTCACCCCAATCTCAATCCACCTTAGACAGCTCCTTCCTTGCGGTTAGGCCACCGGCTGGGTGTTATCAACTCTCATTGACGGGCCGAGATACAGGCCCGTATTCACCGCGACATGCTGATTCGCGATTACTAGCGATTCCAACTTCAGCCAGTCGGATGCAGACTACAATCGGGCGAAATGGTTTATGGGTTTGCTTCACCTCGCGGCTTACGCTTCCCTCTGCCATCCGGTAGCACGTTAATGGCAGCCCAGTCATAAGGGCATGATGATTTGACATATCCCCGCCTTCCTCCAGCTTGTCACTGGCAGTCTCACGCTTCAGTCCCCAACTTAATGATGGTAACTAACGATAGGGTTGCGCTCGTTGCGGGATAACCAGGCGCGAGCTGACGACAACCATCACCACCTGTATCTCCTTATGGCTATCTCTCCATCTCTGGAGCCTTTATGGTATGTCAAGACCCATAGTGGGTTCTCCGCGTTACTTCGAATTAAACCATGCTCACCGCTTATTGCGCGGGCCCCGTCAATTCAGCGAGTTTCATTCTTGCAGACATTGCCTACTCAGGCAGGTACTTATTGCGTTAACTGCAGCGCTGAACTTTGACATCAACGCAGGTACTCATCGTTTACGGCGTGGACTACTAGGGTATCTAATCCTGTTGCTCCCCACTTTCCGGGACTGAGCGTCGGTTGCAGGCCAGATCGTCGCCTTCGCCACTGGTGTTCCTCATATATCTACGCATTTCACCGCTACATGGGTCCACGATCCTGCACTCTAGCTGCCTGGTTCTGCTGAAGTTAAGCTTCAGGCTTTCACCACCAGACCCTTGCTGCCGCCTGCTCCTCTTTACGTAATAATTCCGGATAACGCTTGCCACCTACGTATTACCGCGGCTGCTGGCGTAGTTATGCGTGGCTTTCAATAAAGTACCGTCGCTCGGCTACCATTTCCTGTAGCCGCCGTTCTTTATAACGGTACAATCCGAAAACCTTCTTCCTTCACGCGGCGTTGGCGGTCGGGGTTTCCCCGGTACCGAAAATTCCACTGCTGCCTCCCGTAG
+
50103.'0(*)+2*)*1*2///%'**)&*((%)*.-23+/001%'-,&*+0/+--*%%%'(/104-2897-04-5)'%,,,*,,,,20+)'(()%,))-0-*'&$&&&(($&#'$))&$)'(.,+1.'***&-2//022385220-1-'''&&()&,,,'.&(-3-)%%&+,22')$(&*).000-./949&).2.+-/./2587)--;645,(+.324686:73.+((*+--22036--62+3,,462+')'()()*,,.2+0.,$(*''%)())-/-)*2*253442088//1-*+%),+,,'/11641118,*-.3002032.*))/13//%,&,-'(%(,+--'/++-,/,,+./-5,,-.,+2*+*/&(0014000223302,+08/*%''(%%(&'')*+.-./0//.40()*+('$(*.02,(+(-43:81851.0./18788777520.0*,4+-11.23023(*,/89:00/167+(''*-()-/912..,.+.-)$'&'&-+1-3<98;865601()0,')($.''(*(()'13-*+021528/(*)*'02;:/9;<76733$'.0%-)(-)()*++&%*,%())'+.-(-+*+.-7-7-33/..-'-,,,,))-*++..///64),%&+,-3465:8-96,%-&().-4:761134231/----&/,+2)*%22''&*46,#&%(*2*36641+*(**)+*(+50++&&,-4*)*+*.0226716//1:*4353324425,-''*.0340*1/112;4..10*'*$('+'0'(+,('()*('&%'#&(,*%045061(+/2:***,((*)).0''&'+2-).0..4-///7...-1/0/(+1./1546...+*),,'(+25-)+&/&1+57954042523),(.-6+-4---+*/*+)+.,69461810.0.-..,1265:43+-,+.0./14+(-+-0-*+-/9027)+//-*)+)-3%2:-.(&%##$()+-63,,*&+3-.37*,%%&()0/2+),./)/53747:62.8-'+'(*//,1+&&-'3-0(47/2;..45+&&1$.00156.3(-'$&))--,*.*-1),(+*
@a7e70082-ac5c-4f96-843d-b7d1b4bb4353 ch=38 read=165071 start_time=2019-12-13T16:53:45Z barcode=BC01 runid=2c9cf7bc05858273f10e7d7ec552fc0bd742dc3e
CCGATTTTTGCTTGTTATTGCGGCTTCACCCCAATCATCAATCCCACCTTAGACAGCTCCTTTTGTACGTTAGGCCACCGGCTTCAGATTATTATCAACTCTCGTTGTGACGGGCGGGTGTAGCCTGGGCCGAACGTATTCACCGCGATATGCTGATTTCCGGAATTGCTGTGATTCCAACTTCGTAGTCAGGTTACGGGCCTACAATCCAGGTAGTTTTATGGGTTTAGCTTCCTCGCGGCTTCCCGCTCCCTCTGCTGCATCATTGTAGCGTGTAGCCAGATGGGGCATGGTTGACGTCATCCCCGCCGGCTTCCCTCAGCTTATCGCGCTGTAGTCTCGCCAGTCCCCAACAATGATGGTAACTAACGATAGGGTTGCGCTCGTTGGGACTTAACCCAGCATCTCGACGGTGGCGACAACCATGCACCACCTGTATCTCAGCGGCTATCTCTCCATCTCTGAATTTATGGAATAATAGAGACTAGTAAGGTTCTTTAGCGTTGCTTCAGATTAAATTATGCTCACCTACCGCTTGTGCAGGCCCCGTCAATTCTTTGAGTTTCACATTCTTGCAGGGCATACTACTCAGGCCGATGCTTATTGCGTGTTAACTGCAGCGCAGACTTTGTCAACGCCGTACTCATCGTTTACGGCGTGGTTGCAGTATCAATCAATGTATCCCCACGCTTTCGGGACTGAGCGTCAGTTGCAGGCCAGATTTGTCCTTCTTCATATCCATATATCTACGCATTTCACCGCTACGTAGGCGATTCCACGATCCTCTCCTGCGCTCTGGCTGCCTGGTTTCTATGAAGCTACTGTAAGAGTTAAAGCGCTGGGCTTTCACCACGAAGACCGCCTGCCGCCTGCTTAATGCTCCCCTCTTACGCTTAATGAATTCAGCGGATAACGCTTGCCACCTGCGTATTACCCACGCGGCTGCTGCTGGCGTAATTAGCCGTAAACTCTATCATAAATTACTGCGTCAGCATCGGCTACCATTTCCTGTAGCCGCCGTTCTTCACCTATAACCAGAGTTTGATCGAAACCTTCTTCCTTCACGCGGCGTTATCGGTCAGGTTTTCCCCATTTGCCGAAATTCCACCATACTCAATGGGAGCAGTATCAGCACCAACAGAAGGTTAACACCAGAGACGCCGTTAACTTTTCTTCGCTGGCG
+
+(&&.1/-*$%**&*(#*($''%&$&%&-33/11551*+15*24,(0-.3,.*(%**+3.--2,'/''&+*&&-2/,0-/,*,*''&%''%+0-003:21+)(&))(--/2'23.,.*)''%&))(')1.))*)'-12255264*.*%&().1,*(/2+.&++'%(&#$%$$&&.,7(*',/0.%((*/010-5,'.%+$)%$&%,0*3,'+''$)/8;*12(2,,05&%&3'+%&)/+-*(+1)/)''+.1/'01-,&&())4&&-'+).0)*'%#&*(&(&)&.14-'()+13*+279:7-8.0*+++&''')*+())&&&)((,*'($%&&'%%//)++,)')+132))$'(1*+,./41-,.//70,&,,*-.2911.,(*'+'')4.+)(/'('''(/-++*&&$$%(',-)(%'('/2'+%'#&),.3*')(+.5-(&&&*)./334302514632,($&&(($+%+$%'()))&')*2+*(,+(,+89324$&(0-.0((('('(,2,)*(*&'&%&()).+&&(*))+*)+%(%*'1,)%(.7699<4783.(,-;8*(('*6*2(&&%(*&&''%('$&')-43+'((*%(,*)00+-0-**+&'011,&(('&$)-)/42(+,-982+''('0140..)*-($&&(/.++-+/%&$*+/15+30)*%%$'#')01.&+*)*+%%)0*(4.,).,'+-+-3*'%%(')'&)'-/+)-.$$%$'&(&'$&')(,56562,).'++/45-,07*++)-%%#(&$()+4/2+,*&).)'((+.*+..03678;::9761495:2.,()'*'%'%&)1000,(&(5,2)(%(,14575-15*+%'(&'&-''%$$&())+-3366.+'&%'$##'(1/,+*,,+%'&&%$,,.)-(.)&#).')).$&'&'-)*0+(.)(&(',)+,)03*%(%&%&$%#&(')*-)*)(*)2+-++,&*%,())(())'%%+/-(-*)$&&&(-&#%&,.+1+/(04.1961,)))%%$&)15.2;85/,$(())+-)-'()-*.+%&)*+(+1.0305,5-4+26+%)&*+4,/.2,,.*606.2(,62-03:.,-9*)*)).-..3**$%%%&$**+&&&%,(*$(($,&)'&&'%)*/10-,..-4/14**%*''%)*()&(*(')+'&068./17)%#$%$$$
@36c1a5fc-c7a4-46b0-bf37-c7acdf0be121 ch=83 read=147042 start_time=2019-12-13T16:53:33Z barcode=BC01 runid=2c9cf7bc05858273f10e7d7ec552fc0bd742dc3e
CCCGGTTACCTTGTTGCGACTTCACCCCAATCATCAATCCCACCTTAGACAGCTCGGCAGTTTAGGCCGACTTCGGGTGTTATCAACTCTCGATGGTGTGACGGGCGGCGGTGTGTACAAGGCCGAGAACGTATTCACCGCGACATGCTGATTCGCGATTACTAGCGATTCCAACTTCATGTAGTCAGTTGCAGACTACAATCCGAACTTCGAGAATGGTTTTATGGGTTTTGCTTCACCTCGCGGCTTCGCTTCCCTGCACCATTCATTGTAGCACGTGCGTAGCCCAGGTCATAAGGGGCATGATGATTTGACATCATCCCGCCTTCCTCCAACGTCACTGGCAGTCTCGCTGAAGTCCCAACTTAATGATGGTAACTAACGATAAGGGTTGCGCTCGTTTGCGGGACTTAACATCTCACGACACGAGCTGACATGCCACCTGTATCTCATACCAGCTATCTCTCATCTCTGGAGCCTTTTATGGTATCATCAGACCTGGTAAAGGTTCTTCGCGTTAGCTGGAGTAAACGCTCCGCGGTGCAGGCCCGTCAATTCCTTTGAGTTTCATTCTTGCGAACGTACTACTCGGGCGATGCTTATTGCGTTAACTGCAGCACTGAACTGACGTCAGCACTTAGTACTCGTTTGTGGACTACTAGGGTATCTAATCCTATTTACGCTCCCCACGCTTTCAGGTTGAGCGTCCAGTTGCTGCAGATCGTCACGCCTGCCACTGGTGTTCCTCCATATATCTACGCATTTCACCGCTACACATGGAATTCCACGATCTCCTGCACTCTAGCTGCCTGGTTTCTATATGGCTTACCGGTTAAGCTTCAGGCTTTCACCACAGACCCTTGCTGCCGCCTGCTCTTTACGCCCAATAATTCCGGATAACGCTTACCTACGTATTGCGGCTGCTGGCGGCACGTAGTTAGCCGTGGCTTCTAATAAATTACCGTCATATTTGCGAACCACTTCCCAACCGCCGTTCTTCCGCTGAAGTTTACAATCCGAAAACCTTCTTCCTTCACGCAGCACGTTATGGTCCCCAGGGTTCCCCATTGCCGAAAATTCCCTGCCTCCCGTGAG
+
32(1326*0709//7+01379;7/1581/62449:/8,:8,)/+,+,-6-*&)*+&&%$'&3'$6413,,05;66;:1.01//-2**).+))$(++--.0022;9351&02145344692714/)))--,+/*..,$'%$&)((+126::.5.-+0,&0(()522233312+,),2/3.0-57879&))/++/567.-,1/87)*00-/-,+-*0536074;/+/8<0688+,-8/6015120//2-2;2445/49*'*,),().813260.+-,(*,/,)*('()/+),8221668)25-58/....77<,*'&(+,751;1)+-152((*'(%%$')(./2634585/.'''%&'%'%&$,--.124311637..1,,385421-&.30.323166863;..12:52*)',''(+**+)+-/21422610/-+&$&*(&).,+))+./0()('')()*)./230558766.-3&+.-/0-&$&%&'%'%')-')/0945'1-6+-/.2005402.42%')/*0('++4:3//1/,'+)()&)$.+05*'-.*6186-03.-.24:;85:<151/0+)30061('&$$$&('&'$%$%)*+1///85:451225233-1346-*1**(%(%(&++(,*)*6//052/6*)&).+/7*43*11+,-//.8/.650--4,'()),274,**)(15+)&/'&+),11'30,*,//'')$'&(-12145%+&)'%#+1(./18668<66/0-')),-36/030254<83/3..76++&'#-%,-'7*1*%&)+-.)-1*,0,-,.1+12336:6694;82.*+)*,7546./2+0-404+0154'*/*,,,**..,..06;<281.-+)*+*/3'&'&'3:823237./..426/,,9.521)0.,)''*-/57.1&'%%'/+++87814),'&#((.'225++,9--/'''('*+3-68/-2,,/-(&%$%$&%'(&%%%.'(&&)'%'',848855:514/+%&)&)+*,35*,+/.,)*/486,1..+1.--01.(,,1&,2'*+,/)*'&.8*+''/0(1---)%*)1),,'*26503*)'$#()).2&&%&%$
@64d5c664-2b74-456a-b3f9-086eeadec992 ch=257 read=84647 start_time=2019-12-13T16:53:10Z barcode=BC01 runid=2c9cf7bc05858273f10e7d7ec552fc0bd742dc3e
CTCCTACGGGAGGCAGCAGTGGGGAATATTGCACAATGGGCGCAAGCCTGATGCATGCCGCGTGTATGAAAGAAGGCCTTCAGGGTTTAAAATTACTTTCAGCGGGGAGGAAGGGTAAAGTTAATACCTTTGCTCGTGACGTTACCCGCAGAAGAAGCACCGGCTAACTCCGTGCCAGCAGCCGCGGTAATACGGAGGTGCAAGCGTTAATCAGAATTTACTGGGCGTAAAGCGCACGCAGGCGGTTTCGATGCGTCAGATGCTTAAGAAATCCCCGAACAACAGAACTGCATCTGATACTGGCAACGGAGTCGTAGAGGGTAGAATTCCAGGTGTAGCGGTGAAATGCGTATTGAGATCTGGAGGTACCGGTGGCGAAGGCGGCCCCTGGACGGAACTGACGCTCAGCGATTGCGAAAGCGTGGGGAGCAAGCAGAGTTAGATACCCTGGTAGTCCACGCCGTAAACGATGTCGACTTGGAGGTTGTGCCGCGGTGGCTGGAGCTAACGTTAAGTCGACCGCCTGGGGAGTACGGCCGCAAGGTTAAAAACTCAAATGAATTGACGGGGGGCCCGCACAAGCGGTGGAGCATGTGGTTTAATTCGATGCAACGCGAAGAACCTTACCTGTCTTGACATCCACGAGTTTTCAGAGATGAGAATATTGCCTTCGGGAACCGTGAGACAGGTGCTGCATATGGCTGTCGTCAGCTCGTGTTGTGAAATGTTGGGTTGATCCCGCAGCGAGCGCAACCCTTATCCTTTACTGTTGCCAGCGGTCCGGCGGGAACTCAAAGGGAGACTGCAGTGATAAACTGGAAGTGGGGATGACGATCAAGTCATCATGGCCCTTACGACCAGGGCTACCACACGTACTACAATGGCGCATACAAAGAAGCGACCTCGCTGAGCAAGCGGACCTCATAAGTGCGTCGTAGTCAGTTGAGTCTGCAACTCGACTCCATGAAGTCGGAATCGCTAGTAATCGTGGATCAAGAATGCCACGGTGAATACGTTCGGGCCTTGTACACACCGCCCGTCACACCATGGGAGTGGGTTGCAAAAGTAGGTAACTTAACCTTCGGGAGGGCGCTTACCGCTGTGATTCATGACTGAGGTGAAGTCGTAACAAAGGTAACGG
+
,112/.20.0)+--&33014036-)/*./9/-,..73.462.016,4942..%$(018967653313345+&))+/.4425$02(*(&).*%-()-/:*'%('//5---.+/)/((+55+-6,;--.--/+(-/8573.34.;//94023//0&()),18:081,1.-.23'2)++)*+,45738/2)+,,*0+4,0.)/2334661404.10*%&&.)*,/3822.+38-,.,,&,%/(*10(+-23))&&$)$,3)+++%$%$)($+,)',-+&*&%&&%%%(+.1434432.-+-%3.0.+,*)&'$'()44/.&637.3,..1.3('4./*+'*+-,50293/-./-%%)()**3341*'*$))055:1/'(+-2+,)&(+--)%(3182**++*////564&(%(&6('(%)-*(,-+(.74(+551*,)+',02-,/0.15)+1798798513249569;97311,01775/201-0//4*-+.'%&'-')(''**'*,.,*))*5+/+/0721,-285447-'((**3866150/02084<:8/126,252.1.9-/,0027::-18-+/050/,..61*,)&*242'+)/1*'-*0311334;7:4/.3/,/30)-**17/11./-+')*+5)$(((*+480.,-'&'')+(.2/%.+(,2/63-:9297;9;/--..3678:::7732,'&*,.::855834556882.*'%$&'%('6.+24-%(#'84%&*'$&%&..,5,..:528567.01,&%((*4./:3/*&+'*).&1(2++((65-6)/+(')*32+.$()(*,0954/1833*)(,03,0572/&-.56249422$*'++-'&'$$(*-*'*-+,.-,+*+),(.'135333028400-,++.3(%)'&*312422&(%')--21()-9554652242*,23237491212&+)/-'*+.32504000214532.3*+0*+2/:1955(*%%'1/7232:::351.))3..+,*()&2256<:7:57970752706.32311/3;8/;5./7..-///468+(&)-5.14&1)/1-')&*)()&)-,7/689<:08)'.2+3495;459-*$&&-259646456//&,,.+-,+,63200+07+)+&'&))-
@824c166b-3bfd-4818-9125-c88089ea7abb ch=197 read=93206 start_time=2019-12-13T16:53:10Z barcode=BC01 runid=2c9cf7bc05858273f10e7d7ec552fc0bd742dc3e
CCGGTTACCTTGTTGCTTCCTTTAATCTATCAATCCACCTTAGACAGCTTCCTTGCGGTTAGGCCACCAGCCGGGTATCAGCTCTCGTGGTGTGACGGGCGGTGTGTGTACCGAGCAATATTCACCGCGGTATTGCTGATTCGCGATTACTAGCGATTCCAACTTCTGTAGTCGAGTTGCAGACTACAATCCGAACTGAGGAATGGTTTATGGGTTTTGCTTCACCTCGCGGCTTCGCTTCCCTCTGCACCATCCATTGTAGCACGTGCCCAGCCAGGTCACCAGGGCATGATGGTTGACGTCATCCCCGCCTTCCTCCAGCTTGTCACTGGCAGTCTCGCTAGAGTCCCCAACTTAATGATGGTAACTAACGATGAAGGTTGCGCTCGTTGGGACGGCAAACATCTCACGGCACAGGCTGACGACAACCTTTTCCTGTATCTCATATAGCTATCTCCATCTCTGGAGCCTTTATAGTATCATCAAGACCTGGTAAGGTTCGCTGCTTCGAATTAAACCACATGCTCCTTGTGCGGGCCCCGTCAATTCCTTTGAGTTTCATTCTTACGAACGTACTACTCAGGCGAATTACTTATTGCGTTAACTTTACTGGCACTGAACTTTGACATCCAGCACTTAGTACTCATCGTTTGTGGACTACTAGAATATCTAATCTATTGCTCTTTACGCTTTCGGGACTGAGCGTCAGTTGCGACCAGATCGTCGCGCTCGCTGGGTGTTCCTCCGCTATCTACGCATTTCACCGCTACACATGAATTCCACGATCCTCTCCACCACTCCGCTGCCTGGTTTCTATGGCTTACTGAAGTTAAGCTTCAGGCTTTCACCACAGACCACTTGCTGCCGCCTCTTTACGCCAATAATTCGGATAACGCTTGCCTGCCTACGTATTACCGCGGCTGCTGGCACGTAGTTAGCCGTGGCTCTAATGCGTCACTCGGCTGCATTTCCTGCCAGCCGCCGTTCTTCCTTTATGGCGGTTTCGAATCGAAAACCTTCTTCCTTTCGCGGCGTTGCTCGGTCAGGGGTTTCCCCATTGCCGAAAATTCCCTACTGCTTGGCCTCCCGCGTAGAACAATATCAGCACCAACAGAAGGGATTGCTGAACACCGCTTGGCTTTCTTCAGCACCAGCAGTACGTGGCACCG
+
27-5.;33417./-$)--0$&&$&/+/.)//-115/)--13//1.())0+-/+/./*60:-29:.*5)$&**-*'('*:0*01.**.016//,,,-5;9969641+.$+'*,&'(+1-/,48777,))(%$%'&*,331564300.510(()*874850(.)*1040,0345620370-*((%)++.6:2/2)&()+-%++()/06:<;066;.985+&&),/02637676810://04050.,32223496;:4004(((**$%%%&++('%**('-*,).,'252-$%%%))')((%+-6:;9199**467854.0,*+(3++,5551421046677537***-,89;'3-)*-,1-./031/1-,-2030./.-).)13*,266821*+*,(+(+316,04788-()+'/++)(76652667971)(')))-/('((*867(3.13487765343642.-*-2,,0,./)&&%'*+,&%)/+0/4681*&)%&'1-92''+$(0:1(-+0+19040*')*-///++,'*12((&'%')*,126384/09/,*11:+-,+140/$(+%&)&*)-/),.0(-89.)(-&%$0&'3-+,,671-*,)*%&&()(&-*,-.-341+,,//4/.'.,+-,'/))+2//34.77*)'()&31245)+&%(*31/02*+)&,(')*)%&%%)((48-+)22**++&&')))0305.''%0.,+1221:9.,)')'%&('-).,0876420''*+-4*'-/215<:778;-,2-.-/$(%''8(00)*,067911/.&&/,(*')'%&,+55,.34;1/./0-0.3.-.4./*+/20,+.29855:617-*),.,.'*,87'*/)')++*+$$$'(285,2+-(+,.-1100-812-,,+,./-00&%,//.5264.1+--*+-0-.3823-+')+/.11510275,3(()*%'&)'+-..%&(**3,(&,))05-%%&%&').1/24.6+&)'+(*240+,(*+-,.-(%()(/)*)2,3609128:,/7)*%&'+*,26/1468:;;+167,.5--+.,'0*)*6++473080:-('-+*()%)&-*156('4,3-/'+$'+',87,&,+.9423-,1,&0+$/%%%'&&'))***%%%''++75.3;.,--%2*/'-($,*21.(*(&$%$
@0561104e-5cb1-42fb-9c83-e02b2785fdc1 ch=396 read=98432 start_time=2019-12-13T16:52:55Z barcode=BC01 runid=2c9cf7bc05858273f10e7d7ec552fc0bd742dc3e
CCTCCTACAGAGGAGGCAGCAGTGGGAATATTGCACAATGGGCGCAAGCCTGATGCAATATGCCGCGTGTATGAAGAAGGCCTTCGGGTTGTAAAGTACTTTCAGCGGGGAGGAAGGGTAAAGTTAATACCTTTGCTCAGTGACGTTACCAGAAGAAACTAACTCCGTGCCAGCAGCCGCGGTAATACGGAGAGGTGCAAGCGTTAATCAGATGCACTGGGCGTAAAGCGCGCACCAGGCGGTTTTGTTAGGTCAGATGTGAAATCCCGGGCTCAACCTGGGAACTGCATCTGATACTGGCAAACGAGTCTCGTAGAGGGGGGTAAATTCAGGTGTGGTGAAATGCGTAGAGATCTGGAGGAATACCACCGGTGGCGAAGGCGGCCCCTGGACGAAGACTGACGCTCAGATGCCGCTGGCGTAGAGGAGGAGCAAACGGGGATTAGATACCCGCAGCATTCCACGCCGTAAACGCGATGTCGGCACCACGGAGGTTGTGCCCTTGAGGCGTGGCTTCCGGAACTAACGCGTTAAGTCGAGCCGCCTGGGAAATACCGCAAGGTTAAAACTCAAATGAATTGACGGGGAGCCGCACAAGCGGTGGAGCATGTGGTTAATTCGATGCAACGCGAAGAACCTTACCTGTCTTGACATCCACGGAAGTTTTCAGAGATGAATGTGCCTTCGGAACCGTGAGACGGGTGCATGGCTATCGTCAGCTCGTGTTGTGAAATGTTGGGTTAAGTCCGCAACGGAGGCGCAACCCTTATCCTTTGTTGCCAGCGGTCCGGCCGGGAACTCAAAGGAGACTGCCAGTGATAAACTGGAGGAAGGTGGGGATGACGTCAAGAGTCATCTTGGCCCCTACGACCAGGGCTACCCGTGCTACAATGGCGCATGCAAAGCGACCTCGCGAGAGCAGCGGACCTCATAAAGTGCGTCGTAGTCGGATTGGAGTCTGCAACTCGACTCCATGAAGTCGGAATCGCTAGTAATCGTGGATCAAGTGCCACGGTGAATGCGTTCAGGCCTTGTATACACACCGCCCGTCACACCATGGGAGTGGGTTTGCAAAAGAAGTAGGTAGCTTAACCTTCGGGAGGGCGCTTACCACTTTGTGATTCATGACTGGGGTGAAATCGTAACAAGGTAACCGG
+
%$&).*)*)*'*(&,()),,*/1160),,%-')*..,:22:2/++.6.0;644322,)&**,8:,,+,.63773/(*+*0/68;2)(+18.0072*++,15:,),,-69('.+('**'%,7++3+0+,,/431*(-.1'-1/-102401-'')*%&&%...../0868818///&//0/./.++'*,5231,')))*,481331:.-*,&(,0'**147;786.74+(*(($&$)(-28851999-+0.+-722+,-,'(&*1)(15.+12/021801+..-*(.03355521122*)+'&&-,(((,)/1:9852)0,434)*+)5,51%)**('(/,-+43-./321.,+-/2392/))')*6(*$''5760*'++1)2./+373-+-;795/0./.-./04446%)(,,0)((%)(('('&)()+,-&)+40-/%/2,%*(&'***:2-%($%$&('**#'&(++*16,+-**++),-,)+%)($&+4.03.;//)93*,5/0083153-,6-4-/.+%'*+-+,,,/./+)-0/,%7:58;886),%'%%)),.26342404631398;:211656544'260')210./0.3/0...,0&)*%)$'*1//'3*5,0/10020..1134/1.-&&'(-4.00-/,++.041'),10,-*-3;-,.*,-.)*+*&+2002/-,&-)/.0/05().4'/+*)*$&-)(+'-269:245566721100.+1-('7,)01.706*+72+.1650(%&((130608.+//25-.6-*6.-473445:52*200,,0,-,-7219)2.*+33778/&--,/3./47004-.5+5.764;;24767967-4(%%*+.,-&('**+9.(&&(()-30473*('*)+(,.-,,,0:888+))(((%+)(',.378786320*+%')',,3*,./2448<5019:666439919'-'1+1/+--/1172622145576:88/8-,,1).-*+6554/2.8.--234;928))'*+.,(+-..%&&($/-2-6%)-3,1,))(+/0,3-6460;6,-,)((+.+1.2+'%(-)*-6+'-.94)&*+)*+1'),/--/3./...1/9+'/2,12232/38.13;3+---6;66456997971-.056--*,,((())*+3:6626
