# Supplementary material for: De novo species identification using 16S rRNA gene nanopore sequencing
Source: PeerJ. 2020 Oct 21;8:e10029. doi: 10.7717/peerj.10029 (PMC7585375; doi:10.7717/peerj.10029)
Supplement: Supplemental Information 3 [file peerj-08-10029-s003.zip › pass_fastq_runid_2c9cf7bc05858273f10e7d7ec552fc0bd742dc3e_478.fastq]

@3c200540-793e-47f1-a605-3ffe396fac66 ch=134 read=121391 start_time=2019-12-13T16:52:35Z barcode=BC01 runid=2c9cf7bc05858273f10e7d7ec552fc0bd742dc3e
CTCCTACGGGAGCAGCAGTGGGAATATTGCACAATGGGCGCAAACCTGATGCAGCCATGCCGCGTGTATGAAAGAAGGCCTTCCGGGTTGTAAAAGTACTTTCAGCGGGAGGAAGGGAGTAAAGTTAATACCTTTGCTCATTGACGTTACCCGCAGAAGAAGCACCGGCTAACTCGTGCCAGCAGCCGCGAGTAATACGAACAAGCGTTAATCGGAATTACTGGGCGTAAAGCGCACGCAGGCGGTTTGTTAAGTCAGATGTGAAATCCCCGGGCTCAACCTGGGGAACTGCATCTGATACTGGCAAGCGGAGTCTCGTAGGGGTAGAATTCCAGGTGTAGCGGTGAAATGCGTAGAGATCTGGAGGAATACCGGTGGCGAGCGGCCTGGACGAAGACTGACGCTCAGGTGCAGCGTGGGGAGCAAACGGGATTAAATGCACCCTGGTAGTCCACGCGTAAACGATGTCGACTTGGAGGTTTGTGCCCCTTGAAGGCGTGGCTTCCGGAACTAACGCTAGAATCGACCGCCTGGGGCTGGCCACCGGGGTTAAAACTCAAATGAATTGACAGCGGGGGCCCACTGCAAGCGGTGGAGCATGGTTAATTCGATGCAACGCGAAGAACCTTACCTGGTCTTGGTGACATCCACGGAAGTTTCCAGAGATGAGAATATGCCTTCGGGAACCGTGAGACAGGTGCTGCATGGCTGTCGTCAGCTCGTGTTGTGAAATGTTGGGTTAAGTCCCGCAACGAGCGCAACCCTTATCCTTTGTTGCCAGCGGTCGGCCGGGAACTCAAAGGAGACTGCCGATAAACTGGAGGAAGGTGGGATGACGTCAAGTCATCATGGCCCCGCCACGACCAGGGCTACGATGCTACAATGGCGCATACAAGAAGAAACGCTGACCTCGCGAGCAAGCGGACCTCATAAAGTGCGTCGTAGTCCCGGATTGGAGTCTGCAACTCGACTCCATGAAGTCAGGAATCGCTAGTAATCGTGGATCAGAATGCCACGGTGAATACGTTCCCGGGCACCGCCCGTGCACCATGGAAGTGGGTTGCAAAGTGGGTAACAACCTTCGGGAGGAACGCTTACCACTTTGTGATTCATGACTGGGGTGAAGTCGTAACAAGGTAACCGG
+
.004,*.'81'-.233118180+01317.-&/0851*&%&)45*0.-/*+$(('1,2.,8657787864002,%**+./96.6,'0116(&*23,*-(-/4/0***.7/(*+//-2*()*.680.8080574880+///-03/02-:,+39&&,+,1,'))%&)78.5.,+'*+63877532.-,2.10*&%&,+,,6)$%').050322236(0/(1,123544--*.96*,++%+(..0262878701:37-1.')+,+,0185-322*)13103436:3547--747544410-..//4745*2%+))%&()0/00+-),+++*/*0+:+0*.,.-+,,,711168--.7760//005491/7/1201563:13.++,,0,+.0(187/.--)-+..--.02:14:87-)()-,/6:,)*,39+3(9:,/.,-1+..',2,+1870/600*,-/*,.5-1122/2782*)(/)*-)0-*'.,001(+,++%'*,./483226&+('*-,11-(,)+*,0021348524*%)'%%%+)-*'.)&59204081-3533;;-1145344/&$'(,27)94*&*'')03/42:892+.)),,(*+*31;42.1/36;945-0,)-/0849358311220--&&%)-223+)*.3..*16+-''').1286-.-*$/)175/8&97286984*&*,6.13467989/225.1144/..*+/2652318/.-0:-+,06/2-/8551235((-1(3$%),.55389+&)(.0.19/*-3/162/12513*1/72:0,-/89.61+0'(.03/41--/1::7663/0/,2.4416/+-,/-,,//0,167:6/0*-010+),,&*+,+:-.-+,)*,'(.0365427119655655745''(%++&($%%))2,-632/.-+15-0.;587544246*-5488752020,5*&-6/06./*,+,13402/..2,//3865-4-++1(*).-,2,,&(%&*5111-.7/0:(),99387)+)1.)*95,6*-66.'-*&(%(5-7;+-512,-/*-,',')*-44+0&$())&)+5-+-(,-232386'4+***(-/.-4--57(-/5/-*,,/.2)((*-2+)(((*+''''%*(..86/601564)*
@95efee44-e232-47e5-8ed6-12bc012fda3d ch=44 read=166158 start_time=2019-12-13T16:52:34Z barcode=BC01 runid=2c9cf7bc05858273f10e7d7ec552fc0bd742dc3e
CCGGTTACCTTGTTACGACTTCACAGTCATGAATCACAAAGTGGTAAGCGCCCTCCCGAAGGTTAAGCTACCCTGCTTCTTTTTGCAGCCCACTCCCATGGTGTGACGGGCGGTGTGTACAAGGCCCGGGAACGTATTCACCGTGGCATTCTGATCCACGATTACTAGCGATTCCGACTTCATGGAGTCGGTTACGAACTCAATCGGACTACGACGCACTTTATGAGTCCGCTTGCTCTCGCGAGGTCGCTTCTCTTATGCGCCATTTGTAGCACGTGTAGCCCTGGTCGTAAGGGCCATGATGACTTGACGTCATCCCACCTTCCTCCAGTTTATCACTGGCAGTCTCCTTTGAGTTCCAGCCGGACCGCTGGCAACAAAGGATAAGGGTTGCTCGTTGCAGGACAACCCAACATTTCACAACACGAGCTGACGACAGCCATGCAACACCTGTCTCACGGTTCCGAAGGCACATTCTCATCTCTGAAACTGCGTGGATGTCAAGAGACCAGGTAAGGTTCTTCGCGTTGCATCGGAATTAAACCACATGCTCCACCGCTTATTGCGGGCCCCGATCAATTCATTGAGTTTTAACCTTGCGGCCGTACTCCCCAGGCGGTCGACTTACGTTAGCTCCGGAAGCCACGCCTCAGGGCACAACCTCAAGTCGACATCGTTTACGGCGTGGACTACCAGGGTATCCTAATCCTGTTTGCTCCCCCGCTTTCGCACCTGAGCGTCAGTCTTCGTCCAGGGGCCGCCTTCGCCACCGGTATTCCTCAGATCTCTACGCATTTCACCGCTACACCTGGAATTCTACCCCCCCCTCTACGAGACTCAAGCTTGCCGGTATCAGATGCAGTTCCCAGGTTGGGCCCGAGGGATTTCATCTGACTTAACAAACCGCCTGCGTGCGCGCACGCCCAGTAATTCCAGTGTACCCTCCGTATTACTGCGGCTGCTGGCACCGGAGTTAGCCAGTGCTTCTTCTGCGGGTAACGTCAATGAGTATTAACTTTACTCCTTCCTCCCCGCTGAAGTACTTTACAACCCGAAGGCGCTTCTTCATACACGCGGCATGGCTGCATCAGGCTTGCGCCCGGTACCAATATTCCCCACTGCTGCCTCCCGTGGGAG
+
361.3,+4132.13(,0/45/-+.)-.546101.+,0//4,-.760.)*+0821170+.4,20331032.3.)+&-086187,&$%%%+*+)..16*)3176443455970501.0/.*2-30619*,562:7+0-.6/-/4/-1/..4;872232,(+*++3-./335558:5+--1282370.**),'-0/()((58791:.90921,((+.365./0;/-**)1,4/.-0/012828*.-&..-0+-/7020,-.43789;/36+)+)*)%(''))&(+;006:;;6/2'25706,+*,,,-+,,,.0,+#&'+--(+:.:46100/-3;0-2254307//04324--21)'+2/8''*687;8988;;:<:62569*2.932&0.1-,&&(-+1,+'%.-)(()21+06342;++++07/+.+&.102/1-%2-,06.1+-,))%&.-054..,.5;732&&'((.-,124;67750.+.+,34**,'*,.;<;93/..(&(&*47)231/,031::;<7/5(*+**/58(,)%+',1.57&/.-./05:24;4546,0/,.)2/0;6*'&))11313.,1,**09;-/90419,2/916-4.0-149*+0887::91.,-*('*,.+,1-3-9-22/28--/29770/75-./097:460-,.0457483334*%*(**,127477484..+.,//+)+/3169,35;41230:52*')+.20(**-5310,/166.0102<:7750-2:<34:69//5.+48597.7//.+-&',()0788874423)184.29</0521-.300-7-6.561838395.--12565545577()&()))11(-0/44..121:5576271+1,1(),4-/,)$-,'%.0+,97544325464649:6<44,&'''/./(($&$''++'$)*78972(%&)&$&(32-04,//30()&'&)--447743.*/+-*,,41,,-1+37048;8:<97888;329;9863+3/./+,'-,4++-15*,-2:+6:7-869--/6.(&&*%*0/1+,-&14-,-0)-+$&-*98;73532'.)*(--.548673355549<96:45175-)%+')'3+341008:.%'*,26239/:7*+9/:6-.
@9747225e-e2dd-4b47-aa56-d70487b06b95 ch=197 read=93138 start_time=2019-12-13T16:52:12Z barcode=BC01 runid=2c9cf7bc05858273f10e7d7ec552fc0bd742dc3e
CTCCACCACGGGGAGGCAGCAGTGGGGAATATTGCACAATGGGCGCAAGCCTGATGCGCTGTATGCCATGAAGAAGGCCTTCGGGTTGTAAAGTACTTTCAGCGGGGAAGAGTAAAGTTAATACCTTTGCTCATTGACGTTACCGCAAGCACCGGCTAACTCCGTGCCAGCAGCCGCGGGGTAATACGGAGGAGTGCAAGCGTTAATCGGAATTACTGGGCGTAAAGCGCACGCAAGGCAGTTTGTTAAGTCAGATATGAAATCCCCGGGCTCCAACCTGGGAACTGCATCTGATACTGGCTTGAGGTCTCGTAGAGGGGTAGAAATTCCAGGTGCTTAGCGGTGAAATGCGTAGAATCTGGAGGTCAGTGGCGAAGGCAGCCCCCCCTGGACGAAGACTGACGCTCCCAGGTGCGAAAGCGTGGGAGCAAACAGGATTAGATACCCTGGTAGTCCACGCCGTAAACGATGTCGACTTGGAGTTTGTGCCCTTGAGGCGTGGCTTCCGGAGCTAACGCGTTAAGTCGACCGCCTGGGAATTACGGCCGCAAGTTCAAAACTCAGAATAATGAATTGACGGGGGGCCCACACAAGCGGTGGAGCATATGGTTTAATTCGATGCAACGCGAAGAACCTTACCTGGTCTTGGCATTACGGAAGTTTTTTCAGAGATGAGAATGTGCCTTCGGGAACCGTGGACAGGTCTGCATGGCTGTCGTCAGCTCGTGTTGTGAAATGTTGGGTTAAGTCCGCAACGAGCGCAACCCCTTATCCTTTGTTGCCAGCGGTCCGGCCGGGAACTCAAGGGAGACTGCCAGTGACAAACTGGAAGGTGGGGATGACGTCAAGTCGTCATAGCCCACTTGACCAGGGCTACACACGTGCTGTGGCGCATACAAAAAGCGACCTCGCGAGAGCAAGCGGACCTCATAAAGTGCGTCGTAGTCGGATTGGTCTGCAACTCGACTCCATGAAGTCGGAATCGCTAGTAATCGTGGATCAGAATGCCGCGGTGAATACGTTCCCGGAGCCTTGTACACACACCGCCCGTCACCATGGAAGTGAGTTTGCAAAAGTAGGTAACCAACCTTCGGGAGGGCGCGCTTACCACTTTGTGATTCATGACTGGGGTGAAGTCGTAACAAAGGTAACCGG
+
.-3-*-,+.&38+&'+,*-//27048/,20.07/,+--714<8303151361//.('&&%(+-320*$()/6))-((47544,:.53-/6;6-10,2;.-2-4-06,(''('-+96+.-/-//03283.168041//2519+1+&%*'%',-/0-+..3.123032/+*'&%(+615&*%$$)*,-1'0.*,%')/04333409.8/2/.5,6,126;0.2367;8+++,(+)**,)//+54:8+..7.459-.07)+$).((/992*3795:+4-4936:65446444339445..-(&&''*&&'..-445.0'0.3)+,(*/0),-)()4,1%)%%'*6,-+*,*)0:9--)**++:93.-(%&$**,20,,.*0++)258260/+/713,,.),0000/./.2,*)0489-++,()*8759,)*+6:,4&:;0/5./2969;-.222+01862367<:8;<;610/-/3330/0))')+/,)0.67-+0///6/,0('%,-)+2)*+,56966558997461,0//48;8572((+'')-2130263+*2&,1-(&&'*&-)*'+)*-01/036./666+**)$)(/0646.380/,,+..**'.+26056:/..//:75534/07)-34531,,*).330+)+(+$$#%'.,/,+04<;<-5+,*,,42/*,*(+.152200/5/,-9;992-)*,2.2),.0131712234120-11130/-//-/-65.,03:6<96:53//5,'*,%-%&//./188<7*/821220:6-0--930+008520232227250287,((,(%'*32559)(#$&'*1/343--**3014824634679775.24)00*+&),/.$&&&)+0;0858.2+*(('++,3++%'(2.,.0035--+)'%*6++*(+-+-)(**-9802390181100075+167674'*$&&'+.)7*,(2236-5*-.5)')*+-36641-,/(+(**-,-+('.*3-11;936-6)*-51(.*&**0...422448,:3*(*&*0+,-'*01*0.//28/27./33.-(,01544//0'049')73:0('*+2//6+3(,,34/0++61-.6,103),1/.60./54502367:6511011567--,5.--/'%(,+09(0+56;9;6-
@2609799c-daa3-4212-8345-52949bbf3165 ch=480 read=118485 start_time=2019-12-13T16:52:09Z barcode=BC01 runid=2c9cf7bc05858273f10e7d7ec552fc0bd742dc3e
CCAGTTGCGTATTTACGGCTTGCCCCAATCTAATCCACCTTGTTGGCTCCTTCCTTGCGGTTAAGATACAGCTGGGTGTTATCAGCTCTCGTGGTGTGACAGGCGGTGGTGTACAAGGCCGAGAACATGTCACCGCGACGTGCGTTCGCGATGCGGGTGCCAACTTCATGTAGTCGAGTTGCAGACACCAATCCAGACTGAGAATGGTTTATGGGTTTTTAGCCTCGCGGCCAGCTTCCCTCTGCACCATCCATTTAGCGTGTATTGTTGGAGTCGCGGGGGCATGATGATTTGTCATCCCACTTCTCAACATGTCGCGGTCGCTGAGTCCCCAATAATGATGGTAACTAACGATAAGGGTTGCGCTCGTTGGGACTTAATAACCCAACATCCTCGACACGACTGGCGACAACCCATGCACCACCTGTATCTCATGCATCTCTCCCTTCTCTGGAGCGCTGAGTATAGCCAAGAGACAGTAAGGATGCCCCAGCCGTTGCATCGAATTAAAACCACATGCTCCACCCACCGGCGGGCCCATCAATTCATTTTGAGTTTTACAGCAACCTTGCGGCCCGCTCTTTGGGCAGTCGAAGCAACGCCGTTATCGACCACGCCTCAGGCGCTGTCAGTCGGCATCGTTTACGGCGTGGACTACCAGGGTATCTAATCCTGGCTGCTCCACGCTGCTGGAGCGTCAGTCGATCAGAATTTTGCCAGCCTTAACGGTATTCCTCTACGCATTTCACCCCGCTTCACCTTGATTCCTACCCCCCCCTGAGACTCAAACTTGCCAGTATCTGGATACAGTTCTACCGTTGAGCCGAAGTTTTCACATCTGAAAACAACGACCATAACCGATTGCGCTTTACGCGCCAGTAATTCCGATTGAATTCTTGCTTACTTAACCCTCCATTACCGCGGCTGCTGGCAGATTTAGCTAACCGGGTGAAAGCTGCTGCGGATGGCGATCAATGTAGTGAAGAAGTAACCTCCTTCCTCCCGCTGGTACTTTGCTACAACCGGGCCTTCTTCGCCACCGCCGCTGGCCAATGGGCTTCGCCGGTACGTACTATTATTCCCCCACCTGCTGCCTCCGTAG
+
('$--,&'$*'+0(%))+))'#'''%)')((+0*2($'(,)()(&()*746:-'+'&'))3.,(&&.*&'&&(',1/+.3//.,)--.*++/)2212355)362,6((.(*,.02-0-2,)&)*..%2(+*'+,)--/+(1&)'*022-+*,&)&)&%"%%(%(,4-('$(+.66+)+,2,.*121.2%2&),,('**'&%(+.-.,:8-(,.-+3973*%%**-1')((,)%$(+*56--7///-386:6:+3,&$'''%$%%(+),(*)&),,'&(-47+)()*/2.&/+%$'(+*,6+%,/-+),+&+&&&'(&&&&(*'((&%%&+56()'$(+..-*/)''&('),(((*++,+*(.,*'(./.4.,,0*(%%(-&'%'&*....//)()++)''(()+,&&(&&(&*-1((#(&)6/0+'%#&+,65''$$%)(+,'((%$(&'&'+.''($$&$$%%''('))*()$%#$$*),'()%&#'''$%#&$$&)#$&(+'&'*)498.81,-,++++/)(51)$'%%(('-*.0)',,'-)/*$+.4,,&(-2)&$&$#&$%'')*+)&+1+&$%'&''%*-,*%21/&%*').+.+.&''($(*'('.*,,16.,+*0-'(('+($(''(%(&((*(/*&&%&&++16...-..(.+(***++.6123--'%(&(--)&(&*)&&(%'#%&)))%))&#%'((&(%--0**+)'$&%&%'%(')((.02&&'$$%&(./9//-02)&$&+''%)'$$'(+4(+++-/0/3)(&$$%('()*+/,%%'*/5'00312%0,55*8(61/,%$'$%)(&$+03))*)+98.+)+++/&&)%'&((*&%(*+%%'%$#&$-'%())+++$+('&%&&$-.4.13%%%.&$&(0,1.,()(&''*(*'/0-*--,,.-1:55193413..)*()*/2+*()(($%$*(%)$*)'%'-'('&%+*)++*(%&&',2**((*+)))%('%&)+)**.101-&)-3/+1--&*'*,,(%%,'),,/-(,+,4181175221&+&$&$%%$%&&#'%%())/00*.22*&+$#%'$%&++''5-+(+/+%))%&*,-29060-0.(
@68c016c9-f196-40e5-a69a-ab825f6a98ed ch=219 read=118674 start_time=2019-12-13T16:51:59Z barcode=BC01 runid=2c9cf7bc05858273f10e7d7ec552fc0bd742dc3e
CCGGTTACCTTGTTACGTGCCCCAGTCATGAATCACAAAGTGGTAAGCGCCCTCCCGGAAAGGTTAAGCTACCTGCGCTAACGCAGCCCACTCCATGGTGGGCGGTGTGTACAAGGCCGGGAACGTATTCACCGTGGCGTTCTGATCCACGATTACTAGCGATTCCGACTGTGAGGTCAGTTGCAGACTCAATCCGGACTACGACGCACTTTATGAGGTCCGCTTGCTCTCGCGAGGTCATACTCTTTGTATGCGCCATTGTAGCACGTGTGTAGCCCTGGTCGTAAGGGCCATGATAACTGACGTCATCCACCTTCCTCAGTTTATCACTGGCAGTCTCCTTTGAGTTCTGGCGGACCGCTTTGGCAACAAAGGATAAAGGGTTGCGCTCGTTGCGGGACTTAACCAACATTTCACAACACGAGCTGACGACAGCCATGCAGCACCACCTGTCTCACGGTTCCCGAAGGCACATTCTCATCTCTGAAAACTTCCGTGGATGTCAAGACCAGGTAAGGTTCTTCGCGTTGCATCGAATTAAACCACATGCTCCACCGCTTGTGCGGGCCCCGTCAATTCATTTGAGTTTTAACCTTGCGGCCATTACTCAGGCGGTCGACTTAACGCGTTAGCTCCGAGCCGCCTCAGGCACAACCTCCAAGTCGACATCGTTTGGCGTGGACTACCAGGGTATCTAATTTGCTCCCCACGCTTTCGCACCTGAGCGTCAGTCTTCGTCCAGGGGCCGCCTTCGCCACCGGTATTCCTCGAATCTCTACGCATTTCCACCGCTACACCTGGAATTCTACACCTCTACGGACTCAAGCTTTGCCAATTATCCAGATGCAGTTCCCAGGTTGAGCCAGGGGATTTCACATCTGACTTAACAAACCGCCTGCATTAAACACGCCCAGTAATTCCGATTAACGCTTGCACCTCCGTATTACCGCGGCTGCTGGCGCGGTTGGCGGTGCTTCTTCTGCGGGTAACGTCAATGAGCAAAGGTATTAACTGCTCCCTCCCGCTGGAAGTACTTTAGCCAGGCCTTCTTCATACGGCATGGCTGCATCAGGCTTGCGCCCATTGTGCAATATTCCCCACTGCTGCCTCCCGTAGAAG
+
67153:346170181-(&#&&&()+143432:930337+**11,0+())25+,20,*',-*,)0-0(+-.244+%'&(.&$&%'(&/4,*+,2,(,/)&)-*,1-,,//1220*05(/&233533783:2128---+*(./3*,,23-,-+(/3.1-),,*(1*-(*(*1+$*&(&)(',+7,0+)0//0)3+.(6*64-**++,'+$()/0/01-..*2*(*//-.-/,,,-*+,4-1//',,,.:7-.345668;:47.((++'*-101,+..293/1:77/3-+.6888/,+*,'((()*7236:/95.0:7:14/1*,.99./046070//9898777890.087/(++,)/-241,*)+01/23/6;./07568/27011230346253.*+1-,''&,'+',+5107-+*+/).-.-,.+17689692(')*++60(0/13'*9326120+.-8;63:9*,1/1//1/3;.&),4354.,.//,/041923:;9310008351435:991+33;;7::581/6-.-65--1035<::<553/...40,1-+,3,01*6)41443/,,2206///3;++''++'$%$'&()&(*0-0&1'&',*&+,.+853/011525146,5,)+516'&$%('$')+.+28235657872(3-1665.7587500))*1202:226460/.6/..13-&$-0,+.-1::--00-49.+2337:4424444:78889<8315+)787-9930+*,.1:7..7,8878763+0%&-./9951122/5;92(*1:+++**-/1.--+,/704*+%*-(54364:78991(&)'0/'+)&%+)/05)*,121/-..620+*-3.9.-/11(,,-+)0:1+*(*-8520.+.05.1;428(,3667-6)1*(%)*,60(),--4306+*).2/62'*,-(*),0,-3&1(*--7:01142134.1*((&)'.)*+.*.&#&+'-'.051159:449955406/00356<-2--&-*,+,.+-(*'((46,#&)&()'(*)(('%$%&%''30:7:88;8998825000497610122&98335,1.48)+2:111739211.6485()*,/87983:9),87+*((
@10b6d83f-572c-4287-be5b-5c7e10f6d835 ch=396 read=98385 start_time=2019-12-13T16:51:58Z barcode=BC01 runid=2c9cf7bc05858273f10e7d7ec552fc0bd742dc3e
CTCCTACACGGGAGGAGGCAGCAGTGGGAATATTGCACAATGGGCGCAAGCCTGATGCAACCATGCCGCGCGTGTATGAAGAGGCCTTCCCGGGTTGTAAAGTACTTTCAGCGGGGAGGAAGGGAGTAAAGTTAATACCTTTGCTCATTGACGTTACCCGCAGAAAGAAGCACCGGCTAACTCCGTGCCAGCAGCCCGCGGTAGCACAGAGGTGCAAGCGTTAATCAGATTACTGGGCGTAAAGCGCACGCAGGCGGTTTGTCAGATGAAATCCCCGGAGGCTCAACCTGGGAACTGCATCTGATACTGGCAAGCGAGTCTCGTAGGGGTAGAATTCCAGGTGTAGCGTCGTAGAGATCTGGAGGAATACCGGTGGCGAAAGAGCCCTGGACGAGACTGACGCTCAGGTGCGAAAGCGTGGGGAGCGGCGATTCGATGCCTGATGCGCCGTAAAGCAGCAGGTTGTGCCCTTGAGCGTGGCTTCCGGAGCTAACGCGATTAAGTGAGCGCTTCCGGTACGGCCGCAAGGTTAAAACTCAAATGAATTGACGGGGGCCCGCACAGAGCGGTGGAGCATGTGGTTTAATTCGATGCAACGCGAAGAACCTTACCTGGTCTTGACATCCACGGAAGTTTTTTCAGAGATGAGAATGGCGCTGAGGGCTACCGTGAGACGACAGGTGCTGCATGGGCTGTCGTCAGCTCGTGTTGTGAAATGTTAGGTTAGGATTTTAGCGAAGCTGGCCCGCATCTTTGTTGCCAGCGGTCCGGCCAGGAACTCAGGGGCGCGGTGACCGACTGGAGGAGAAGGTGGGGATGACGTCGAAGTCATCATGGCCCACCCACGACCAGGGCTACACCGTGCTACAATGGCGCACATGCAAAGAAGAAGCGACCTCGCGAGAGCAAGCGGGACCTCATAAAGTGCGTCGTAGTCCAGTTGGAGTCTGCAGCTCGACTCCGCTGAAGTCCGGAATCGCTAGCAATCGTGGATCAGAATGCCACGGTGAATACGTTCCCGTTTGCTTGTACACACCGCCCGTCACACCATGGGAGTTGCAAAGAAGTAGGTAAGCAACCTTCAGGAGGCGCTTACTGCACTTTGTGATTCATGACTGGGGTGAAGTCGTAACAGTAACCGG
+
*+1*)'(%('43,/1&-3-.01/.44:4)2-+.3))(,1941/()%&'*&(:2469682*34486390.+(--/1).0.1'''*-518.)(1772:313;5-1233<;-),,019-*0.-/.2)$*+176,2,6),&7015,+122%1'-$3*3+*19++,/,3),&,-&*,1.1-,+''&*.3265281/+**6/'&'&)&%&&)/011/1+-.24.0,+*+*)*&**'-)-:8603367<846262446++5.'35:'+)&'))+()15)162',+'**,58(3+6/281/1.-/./-1+)+//1:.7-+,&))),.23699,4*0)((,',+,-&+161,)%&%%&&%(%%'*./57;312+.,*,.613+3,**,),('*/0()076-,*%*//1128877),-//.)*-++,+,%))''%(*-0/'0,&)%''+$$&&*&(&,-0119+(4.),)++)/.026;20--%(&-./6212/+*.*,4)+987.,&8'7,'*)(%)&'$%(%&&&'*+.121347+8/908;62699;;11.5/3-23/9;3-080*+*,)%''+5856+*+*)3+--47;:265520/224:3968//7.0466*3,-32377.1+*)++874131-1-,12;;<,00,,,-.510.7/1()%&&*)*,&-.135567634*((../5122;985420)177983/4)+/2266-8-,+-*+,''29'+0,9$('%.-+''')'()*.+*.-()%+%'&&,+*0722:414*847)0-02'2004..0&-.,%%$%$(%'(-'%'*+,2,,+('&&+&'-881./067891%.++01195200.04-&(&%$')13;25565/-,()(&'%'(#),)('*),,+)+10447*(&''(*(-/,.1//('*,,,/04:781/()-,15.+-2,)+-3:97++)+),($)*//(())10,2'$(+*(+-.06))+*1.---)000536-01--.-500289:9722(*8667+)*,--,-5-+,-8-32(''(('()+-/011/.05/0:/11834247698;6,'(-&'*8*&*'%)&.++-,#&*'($$)%%,/+.4...0-()&(+)*,-++1/1281*,.)/0+)./+,-0+,-2721*&*)+'(()/
@f2153bd4-6e7c-408c-af1e-7bdc87a7e158 ch=28 read=80244 start_time=2019-12-13T16:51:49Z barcode=BC01 runid=2c9cf7bc05858273f10e7d7ec552fc0bd742dc3e
TCACCCAGTCATGAATCACAAAGTGGTAAAGCGCCCTCCCGAAGGTTAAGCTACCTACTTCTTTTGCAACCCACTCCCATGGTGTGACGGGCGGGTAATGTGTACAAAGGCCAGAACGCATTCACCGTGGCATTCTGATCCACGATTACTAGCGATTCGACTTCGCTGGAGTCGAGTTGCGAATAATCGGACTACGACGCACTATAGAGGTCAGCTTGCTCTCGCGGAGTCGCTTCTCTTTGTATGCGCCATTGCCCAGCACGTGTGTAGCCCTGGTCATGGGGCCATGATGACTTGACGTCATCCCACCTTCCTCCAGTTTATCACTGGCAGTCTCCTTTGAGTTCCAGCCGGACCGCTGGCAACAAAGGATAAGGTTGCGCTCTGCGGGACTTAACCCAACATTTCACAACACGAGCTGAAGACAGCCATGCAGCACCTGTCTCACGGTTCCCGAGGCACATTCATCTCCTGAAAACTTCCGTGGATGTCAAGACCAGGTAAGGTTCTTCGCGTTGCATCAGATTAAACCACATGCTCCACCGCGTACGGGCCCCGTCGAATTCATTTTAAGGTTTAACCTTGCAGCCAAATGCTCCCCAGGCGGATCCGGCTTAACGCCCGTTCAGCTCCAGGAAGCCGCCTCAAAGGGGCACAACTTATCCAAGTCGACATCGTTTACGGCGTGGACTTCACCAGAATTATCCTGAAATCCTGTTTTGCTCCCACGCTTTCGCACCTGAGCGTCAGTCATCTTCGTCCAGGGGCCGCTTAGCCCATACCGGTATTCCTCCAGATCTCTACGCATTTCACCGCTGCACCTGGAATTCTACCCCCACTCTGAGGACTCAAACTTGCCGGTATCAGATGCAGTTCCAGGTTGAGCCGAGTTTCACATCTGACTTAACAAACGCCGCCTGCGTGCTTTACGCCCAGTAATTCCGGTGCCGCTTGCACCCTCCGGTATTACCGCGGCTGCTGGCTGGGGTTAGCCAGTGCTTCTTCTGCGGGTAACGTCAATGAGCAAAGGTATTAACTTTACTCCCTTCCTCCCCGCTGGTACTTTACAACCAGAAGGCCTTCTTCATACACGCGGCATGGCTGCATCGGGCTTGCGCCCATTGTGTATTCCCCACTGCCGCCTCCCGTAGGAG
+
:6-61-)-/75865:51%&'',&',9.98++3236-,11++.0020474,0017:3102842;;307320:0)+,58),;95+)(((1.7:96:5/+%*%)&(+148'010:'*'*&$&'(12129277:/.9/.:87997.0002:220213/%2*,2/33;('&'+7,*--,(**6/1''.)+,+/3;695-,336,,'&*&***)/1-))$')6/.-/,/-/.*$'((&(-/753195-/2-,,+07*1)('*(',,%)*)+600..-63)+676%6(-47/0(((+,.+(%)+/043.+)20*&102;4841*+.2<6046.--.././99::64;711491;*%*1,1.31523328232579*5.928.//34120540+.0.643304.,)*&,)**+6.)')++,),'&223.)'+$,+%&&(+*.-/01670-.++--/2::778.*+)*/-122:6/1894).1/57416959888;88220--,,)()35/7.0/;;;9<:8772;22178/-,8+30+.3,*,,-.)/.,5/''%'$/.3/087-+.0(.*.;/*089+'&(+4:9-03-..++.-5.))'%$'&,.,(&*.((,(,1'&&)/0//.+*)('+8-*'()1*&)%()'/-(+2,.54),06/,&)(.&%%()0((*-/10,.,-.24;9)*&+++965.&**((3+)*&%*'))2(&%0(*+/2330:;0/32.4*$(&(14/(,,)01/1137300-/+)$*'468030*)/75-2.%&%&('+,))'%)+(0+/2241-0./.22532313.2/098.)*(%(*#)(1633.+++-'*')7754%(*)''%'*'(-/-2+,-/.62,.00/6)+.86769932-*)/./*$'-'($-'7/210047/.,--2171*)&'%+1,/311/.$$$$$%'-,45/.11453500,&/%')%(/('((086,5,-&')2;226,+)40107831,&(,-'2//07:-99132:/57,(**,+0*33.2560;0006-7:*-)+*(+,+(.-(',+18-4;7/0,+**%'$&'(((+)'&')',+))-/*.-*&**-3122//)--1284445754****+,85547(21/9,*.-),'),-2335,),004987:48;.0;57*+*
@f1b77024-3093-4834-bb09-be6e6c05aec8 ch=20 read=75346 start_time=2019-12-13T16:51:36Z barcode=BC01 runid=2c9cf7bc05858273f10e7d7ec552fc0bd742dc3e
CTCCTACAGCGGGGAGGCAGTAGGGAATTTTCGGCAATGGGGAAGCCCTGACCGAGCAACGCCGCGTGAAAAGGTTTGGTTGCTTAAACTTCTGTATTTATAAAGGAAGAACGGCGGCTACAGGGAAATGGTAGCCAGTGACGTACTTTATTAAGCCACGGCTAATACGTGCCAGCAGCCACTTATTATACGTAGGTGGCAAGCGTTATCCGGAGATTGTGGGCGTAAAGAGGGAGCGAGGCGGCGGGGTCTGTGGTGAAAGCCTGAAAGCAACTTCAGTAAGCCATAGAAACCAGGCAGCTAAGAGTGCAGGGGAGAGGATCGTGGAATTCCATGTGTGGCGGTGAAATGCGTGAATATATGGAGGAACACCGAGTGGCGAAGGCGACGATCTGGCCTGCAGCGACGCTCAGTCCCGAAAGCGTAGAGGCAAATAGAGTTAGATACCTAGTAGTCCACGCCGTAAACGATGGAGTACTAAGTGTTGGATGTCAAAGTTCAGTGCTGCAGTTAGCATAATGGTTTCTCCCGCCTGGTATTACGTTCCGCAAGAATGGAGGAAACCAAAGATTGACAGGGCCCGCACAAGCCGGTGGAGGCATGGTTTTGAAAATTCGAAGCAACGCGAAGAACCTTACGGAGTCTTGACATACTCATAAAGGCTCAGGGTGGAGAGATAGCTATATGAGAGATACAGGTGGTGCGCAGTTTGTCGTCAGCTCGTGTCGTGAGATGTTAGGTTAAGTCCCGCAACGAGCGCAACCCTTATCGTTAGTTACCATCATTAAGTTGGGGACCTAGCGAGGACTGCCAGTGACAAGCTTCTGGAGGAGGCGGGGATGACGTCAAATCATCATGCCCCTTATGACCTGGAGCCCACGTGCTACAATGGATGGTGCAGAGGAAGCGAAGCCGCGAGGTGAAACAAAACCCGCTAAAACATTCTCAGTTCGGATTGTAGTCTGCAACTCGACTACATGAAGTTGGAATCGCTAGTAATCGCGAATCAGCATGTCGCGGTGAATGCGGTTCTCGGGCCTTGTACACACCACCCGTCACACCACGTGATAACACCCGAAGCCGGTGGCCCCTACAACCGCAGGAGGGGCTGTCTAAGGTGGGATTGATGATTGGGGAGCAGAAGTGTGACTAAAGGTAACCGGAGATGGAGCGACGAACACAGAGTAGGTTAACACAAAGACACCGACAACTTTCTTCTTTCCAGCGTATACGTGAAAAAAGA
+
*-0,+),'*,,271'),*(,-',-',+0451*299+0/(2-*&,&,2,**./31/*220.+0402/,+**'&'**.+'.%'%%%%2-(*.4..*0+/0,+.05*/*-,).70/73,6)(()(*,)(/-)2/--*+&'(&*/1()+.063,,1//*+.,,/,+*4**,107597/--)-22),,.%+-+)(,-2.-+-28067/175:5/6'-)(&'/++1-8745/89-))-0/*-.,%)$*,65(173..+**,101/66./840-+($(%$&0*50346808:45,*/7*.'$1/.-/0.5+)%)).,%)3-'%''.6178/4/+/-/+/*$)%)$+'0)1784499446.4(&54454561,/,)877:;,((',''*1&-*026211/-,.//:26//*+)'(%+*+,()20+&*-)&)(*)''--227:230.--2.-45082.0562777./10;:66897,+'()(%(+*-+&%**/133327500185.13:016-3156'435-&+%&-4,-'&%&&(+1*+560*&%&*'$*(+-1'%%%'$3.-4-))('+&)(/2)*&--0.-%/---4,'*(+.2,.(,.03/'(('(..-8;9*'*,/)3,3*-,(+1(1,*/48,.82///,.,+(&).09455972321+-/72.3238+,..0-1*)))*;7::87732.*'&&$%$&%)++18/.,&(*-/8++04779///0/242465998676120&-4177/-./4.',(%+&(+./432094*247785:3319336676312*)**/+*1-)+('',-&%+)44624600011975+)*)()02-,,%)*('(1/7635777636++.29724/.53,+7012398631&%&(*$+*(+-94445124,2)-.*+,.*/0*2,-(+*,4:33/-418316*)/;;34:3('*,31-.$*.+(,.26<739,6+#)%(/573611+/0((()(/00---,,6/6/650101/522201.756950,()%&'*+*/05/0/61+)))%-026276640/(**)-.,//*2-*(+,.212.*+%''))/0.*/-*&&0)+52-.-.,7+)&**.242.)%'*&*)*(''.00+,+&'*)11/..,*))$++.15+''(''&$('(''%''&-*+&($#'&(*&%)*(+&*,782,)%)*,+)('''3,'.'&(&'-0,*,+247557.,+-3,'((&%,002/-/))'&%(&%$%*-+,)$%
@0f1f1555-52ec-4a65-8d33-266097ea8b65 ch=163 read=211695 start_time=2019-12-13T16:51:15Z barcode=BC01 runid=2c9cf7bc05858273f10e7d7ec552fc0bd742dc3e
TCACCCCAGTCGCGAATCACCAAAGGTGGTAAGCGCCCACTCGAAGGGATTAAGCTACCTGCTGCTTTGCAACCCACTCCCATGGTGTGACCCGGGCGGGTGTGTACAAGGCCCGGGAACGCGTATTCACCGTGGCATTCTGATCCACGTTACTAGCGATTCCGACTTCGTGAGTCGAGTTGCAGACTCAATCCGGACTACGACGCGCACTTTATGGTCCGCTTGCTCTCGCGGGTGCTTCTCTTTGTATGCGCCATTGCCCAGCACGTGTGTAGCCCTGGTCGTAAGGGCCATGATGACTTGACGTCCCACCTTCCTCAGTTCACTGTAGTCTCCCTTTGAGTTCCGGCCGGACCGCTGGCAACAAGGATAAGGGGTTGCGCTCGTTAGGGACTTAACCCAACATTTCACAACACGAGCTGACGGCAGCCATGCAGCGCCTGTCTCACAGTTCCCGAAGGCGCAATCCATCTCTGGAAAGTTCTGTGGATGTCAAGACCAGGTAAGGTTCTTCGCGTTGCATCAGATTAAACCATGCTCCACCGCTTGTGCGGGCCCCGTCAATTCATTTGAGTTTTAACCTTGCAGCCGTACTCCCCAGGCGGTCAGGCTTTAACGCATTAGCTCCGGAAGCCACGCCTCAAAGGGCACAACCTCCAGAAGTCGACATCGTTTACGGCGTGGACCTGGGAATTATCTAATCCTGTTTTGCTCACGCTTTCGCACCTGAGCGTCAGTCTTCGTCCAGGGCCGCCTTCGCCACGGTATTCCTCAGATCTCTACGCATTTCACCGCTACACCTGGAATTCTACCCCTCTACGAGACTCAAAGCTTGCCAGTATCAGATGCAGTTCCCAGGTTGAGCCCAGGGGATTCATCTGACTTAACAAACCGCCTGCGTGCGCTTTACGCCCAGTAATTCGATTAACATGCACCTCGTATTACCGCGGCTGCTGGCGCAGGTTAGCCGGTGCTTCTTCTGCGGGTAACGTCCAATGAGCAAAGGTATTAGCACCTCCCTTCCTCCCCGCTGAAAGTACTTTACAACCCGAAGGCCTTCTTCGCTACACGCGGCATGGCTGCATCAGGCTTGCGCCCGGCGGTACTAATGGCTGCGCCAGAG
+
810422,-/23--()404-2'44),&(/9562./.250&)*.,-.*15**.*+),.578+$*(%()/,*+.*-0)&(*//(#)*)71/--1)+.13-+)+(*+)(+67:/174,/76/2)')*245:5122,208213;524456/+.**4,0/+,.//4:3/-)-9-7*3+),,,-+83;06)%*%1*+;06-2.,&((,-.,+*()&+,680-.1-+,,/-:///62534,)%('+.8054,96***+.2387222*(&%&))&+.04743112<6),+--5-7,.6:8:65..+*(&('(+7++/-.,666:30.1,+-6+)'(*&$(/1.84++9+*&'-2.6&1-6/;42,&'),403(426*6,576+430'8-0/55617.'*.0/..-.)./,+0/52:6**,+/0-..*.-20000'/%+.75930.*+#%'(),.-.-./4:7773.,1*//346;3392264325-35-,/876546;62).0-55743)*1/0.1206017626-50/.320&&*+-4;604-*+--46./5.2/6.004/52671),-0)80:647:2113089.0-.+-+,+*-5,&+(():76,(+304761$&$%)'$)'**-%-'$$**/0,.*-(.02655936/9*00'+++--).+-&&%-&(,-413./012<9.43;777712.&$$*,&$+%(*8-7-,0-/+.61,124.+,+*25/.1505:45+3526656535;7729+&6:50946:6<95.,$**3*&&%)+*3)).35;99796877<<6299,.10888<9:847471212;3/)52-/)*,.38,6,)&*+/046+(.*+.458988/87<13,++*(,))35.)',12+'-%&')*30202252588,7-,5:5899871)'''''*04/+%.-129;3&&,6063.,.-+/5-068537,3.,*6.-,0*,()&%'&+107212:(86.-.2,.7220/)0-../..-6(2)+,38/4;,.---2/++,+-))49*,8/4-15:0/176()'%%#()++).,(.+)*.3-1/.+5+1/3&&%()+..11:6...:4446666++*)+,')*//(&'''$$$&'),+)$$%%(')+(&&)
@b7c01c2c-0ab8-415e-adc4-cae1577c236b ch=376 read=166522 start_time=2019-12-13T16:50:51Z barcode=BC01 runid=2c9cf7bc05858273f10e7d7ec552fc0bd742dc3e
CCGGATTTACCTTGTTACGACTTCACCCCAATCATCAATCCACCTTGGGCACCTTCCTTGCGGTTAGGCCACCGGCTTCGGGTGTTATCAACTCGTGGTGTGACGGGCGGGTGATGGTATAAGGCCGAAACGTATTCACCGCGACATGCTGATTCGCGATTACTGGCGATTCCAACTTCATGTAGTCGAGTTGCAGACTACAATCCGAACTGAGAATGGTTTTGTGGGTTTTGCTTCACCTCGCGGCTTCGCTCCTCTGCACCATCCATTGTGGCACGTGTGCTTAGGTCATAAAGGGGCATGATGATTTGACGTCATCCCCGCCTTCCTCCAGCTTGTCACTGGCAGTCTCGCTAGAGTCCCCAACTTAATGATGGTAACTAACGATAAGGGTGCGCTCGTTGCGGGACTTAGCAACATCTCACGACACGGGCGACAACCATGCCACCTGTATCTCCTTATAGCTATCTCTCCATCTCTGGGCCTTTATGAGTATGTCAAGACCTGTGGAGTTCTTCGCGTTACTTCGAATTAAGCCACATGCTCCACCGCTTGTGCGGGCCCATCAATTCCTTTGAGTTTCATTCTTGCGGAGCAGTACTACTCAGGCGGAGTACTTATTGCGTTAACCACCCGGCACTGAACTTTGACATCCAACGCCGGTACTCATCGTTGCAGCGTGGACTACCAGGGTATCTAATCCTATTTGCTCCCCACGCTTTCCGGGACTGAGCGTCAGTTGCAGGCCAGATCGTCGCCCTTCGCCACTGGTGTTCTCCATATATCTACGCATTTCACCGCGCTACACATGGAATTCCCACGTCCTCTCCTGCACTCTGGCTGCCATGAACTGGGGGGTAAGCTTCAGGCTTTCACCACAGACCCTTGCTGCCGCCTGCTCCCTCTTTACGCCCAATAATTCCGGATAACGCTTGCCACCCTGCGTATTACCGCGTGCTGGCGTGGTTTAGCCGTGGCTTTCTAATAATTACCGTCACTCGGCTACCATTTCCTGTAAGCGCCGTTCTCCTTTATAACAGAGTTTACAATCCGAAACCTTCTTCCTTCATGCGGCGTTGCTCGGTCAGGTTTCCCCATTGCCGAAAATTCCCTACTGCTGCCTCCCGTGGGG
+
43,/$.3.-.036/33-./179<970:94-427600/7/67+)'-'-41.'((((*-*/-..849-1561-/0-51297,/,+'+/.1,4-**-*.5:997588598129/++)-(%&&()*,30,(*/+,0534:1&+'(),-,/1-,)),::856/)0.(+('()',4/12++)/-2)/+-/2551256958352244.6-..**2,,+*)'-,,516451'(%0408;1+.472/.,-.%&/1**0*-/),((,33/%)749933/7.*%-./01//.*'%%')0,.../3)*10.246/01/-/6-++../040:32-%+.1936419./00:12288-3-*%-*)**&%(*-11,6:8).+)/-/-00277;8594447/....(/23-++,/0468:575:8/*-*''-/6674541,./)))-)+/+**-749972(11-0:/30/1128)(++..0122500/)26/753.-+-&%'*0/-/0,,,-.-..2//03621/2-)+595:<:44-4*&+405100/.,)$6,00016998847:1-2-+,3502,24,'0126894/041+()3;;/5:<376242&-$)'$+),,1123).--,((()-.01,1///0202..*#&*%($%$'(+-0-)*(,-7151'+++(*%(*,--17687308(*(+-+82:251*'$(1734662-/3-3*+(65)*5.965.*,,-063/-1;97322302456.969.42547853577284133(/7313;56368//184*+65669799:996867<9866810'*-++**+,,(0)3-54'%&%,+/)+068*,0,.-03-21*'+'&&('$'')),..%&((&*,15/561.40-)+,'()-08:/.3-/167936:100.64++3.98..318...0368;4502,-*'-230802;/36'$$((,,4;7971/(5)117(*(()'+)('(,(.0-4--85/(+0+/-(,.5;63+%)))-..-&10&/:1/.*)'&*',,07432**,-+28/016:''('+73-/16.4)(2-)356:77;74587.7/2/322162136--)*'53-;/,5;1.5<+/2+-9694,72+)124/201341342.0')&$
@d363cc93-5ded-409d-94d5-f259f4796a58 ch=148 read=112039 start_time=2019-12-13T16:50:36Z barcode=BC01 runid=2c9cf7bc05858273f10e7d7ec552fc0bd742dc3e
CCAGTTGCAGCGTTTGACTTCGCAGTCATGAATCACAAAGTGGTAAGCGCCTCGAAGGTTAAGCTACCTGCTTCTTTTTACCAGCCCTCCCATGGTGCTTGACGGGCGGTGTATGCAAGGCCGGAACGTATTCGCCGTGGCATTCTGATCCACGATTGGCAGATTCCGACTTCATGGAGTCAGGTTGCGGACGCAATCCGGACTACGGCGCACTTTGCCAGGGTCCGCTTGCTCAGGTCGCTTCTCTTTGTATGCGCCATTGCTTAGCACGTGTGAAAGCCCTGGTCGTAAGGGCCATGATGACTTGACGTCGTCCCACCTTCCTCGGATTTATCACCAGCAGTCTCCTTTGAGTTCCAGCGGACCGCTGGCAATAGGGATAGGAGTTGCGCTCGTTTGCGGGACAACCCAGCATTTCACAACACAGGTAGCTGGCAAGCCGTACAGCACCCTGTCTCACAGTTCCCAGAAGGCGCATTCTCATCTCTGAAACCCGTGGATGCATCAGACCAAGGTAAAGTTCTTCGCGTTGCATCAGATTAAACCACATGCTCCACGCTTGTACGGGCCCAAATCAATTCATTTGGGTTTTAACCTTGCGGGCCGTACTCCCCGGGCCAGTCGACTTAACTGATTAGCTCCAGAGCCACGCCTCAAGGGCTGTATCAAAGTCGACATCGTTTGCAGCGTGGACTGCCAGAATTATCTAATCCTGTTTGCTCCCCGCGCTTTCGCACCTGAGCGTCAGTCGTCAGGGGGGGCCGCCTTCGCCACCGGTATTCCTCCAGATCTCTACGCATTTTCACCGCTACGCAAATTCTACCTCTACAGGACTCAAACGCCCGGTATCAGATGCAGTTTCCCAGGTTGGGCCGAAATTTTCATCCCGAAACCGCCACGACCGCCTGCGTGCGCTTTACGCCCAGTAGTTCCGATTAACGCTTGCACTTGCCCTCCGTATTACCGCGGCTGCTGGCTGGAGTTAGCCGGTGCTTCTTCTGCGGGTAACGTCAATGGGCAAAGGTGGTAACACCTCCCTTCCTCCGCTGAAGGTACTTTTAACCCGAAGGCCTTCTTCATACACGCGGCGCTGGCTGCATCGACACGCCCATTATTGCAATATTCCTGCTGCCTCCCGTAGGAACCC
+
,+%.,7)0&%&&%&$'#(((&#(#&)1(,+'000022/))*-24/**,*22(-'(++)(0,+&)(,/4*(+)1,0552*)'&*%.4.(89-)2/454,--+,,+21)'''&('&$'(*.,20(2.61-/1535/17208//.9:/++*+0*')/*3*+%&$()1/04/27:;7(1*-%&'(*5433,((&%&$(.854-/129737+()&(()+2-($#&(+,-00'(&''(+*$'''**,,4-.*16/*()026000,0/)'%#$'*',(,&%$((&'*/*''122(0)**--06)(()*,'()%'$$#%%$),-'$/+/226*,)4&/31+-,).('*413-1)+%$%%((--60,'))+3/522547,%-)&-(03,4,0*%+,4&()+,5291*(')0+.-(+*0*&'+,/86-,/.*,),'+-%(&-*.-1.*%'($,'+(&&%*(')'31*,&(%.59-60&&((*++&(+39-*.)+0/1(()*&'')$,.642,'&*+&*')(+(1.121+..73-0/)+,-4---30(&**,-1)33),-(&**55,,$&&()-&-,12*2,')((+1-09746:4,0+255+1.0+,,*)-,,/2-8.0-3782'1.3((+1102//-*'*)')+''',+1)%(*$*3/123722+))++($$##%((,')12/)'&,0,65-&/*/..-36442.2//*,)1*./32.6-21,.4<3,.,-53-)/--157634.34.,)1-42200,+''*'(*-272-9624-2-,+53/44,)')+600+/***//./-*(-+-+69:.,$',-.1$)%'%%(..-.,1/%(&%(,/60---/4,*%(''',.025%1$+(6581;1.+(**.'5)514,(*1(...*+*))%%%).')(%)+%(*,9;6)*(()*1,***-/,'*+-5)(&''(/33-,+2-2.75/7+()$&&'(*0/,-147233,13,++/+/0.2+.'%)+$(--*-160912246484,('('*&'')+/2.1(*')05.3(-+)(%&%$%$%()*63.7/))/.',2++*(&'$&&&%#(&-+(),2-118694253.0(+&)()+,)%&%%'*+133--*))),*1;6.11&.)),./-/7345*+,++/4*00,*1,3(,%.&%
@135fb0e6-a9d5-4370-ac12-e06640d0bb87 ch=342 read=91087 start_time=2019-12-13T16:50:36Z barcode=BC01 runid=2c9cf7bc05858273f10e7d7ec552fc0bd742dc3e
CAGTTACCTTGGTAGGAAGCTTCCACCCCAATCATCAATCCCACCTTAAACTCCTTCCCTTTGCAGTTAGGCCACCGGCTTCCAGGTGTATCAACTCTCGTGGTGCTGACGGGCGGGTGTAGTACAAGGCCAGGAACGTATTCACCGCGACATGTGATTCGCGATTACTAGCGGTTCCAGCCTCATGTAGTCGAGGTTGCAGACTACAATCCGAACTAGGGAATGGTTTATGGGTTTTGCTTCACCTCGCGGCTTCGCTTCCCTCTGCACCATCCGTTGCTGGCATTGTAGCCCAGGTCGCCGCAGGGGCATGATGAGTTTGACGTCATCCCCGCCTTCCTCCAATCGTCACTTTCGGGTCTCGCTAGAGTCCCCAATAGTGGTAACTAACGATAGAGGTTGCGCTCGTTGCGGGACTTAACTAACATCTCGACGGGCTGGCGGCAATACATCACACCACCTGTCACGCGCGCCTTGCTTGTCACGAAATTTCCTCGATTAAGGTAATGCAAGGGATGTCAAGTCGCCAAATTAAGGTTCTTCGCGTTGCTTCAGATTAAACCACATGCTCGCTACTTGTGCGGGTCCCCGTCAATTCCTTTGAGTTTTAATCTTGCGACCCGTACTCGGTGGAATACTTAATGCGGTGGCAGCACGGAGGTATTTGAAACCCCCACCTAAAGTGATGCATCGTTTACGTGGACTACCGGAGTATCTAATCCTGTTCCTCCCCCTCGAGCCTCAGCGTCAGTTGATCAGAGTCGCCTTCGCCACTGTAGATTATTTCTTCCTAATCTCTGCCACATTTCACCGCTTCACTAGAATTCCACTCCTCTCCTGCACTCTGAATATGGTTTAGGTTGGCGCCGAGATGAGCCGAATTGTTTCACATCCATGAAATCATCCGCCTACGCTCCTTTACGCCCAGTAAATCCGGATAACGCGCTCGCCACCTACGTATTACCGCGGCTGCTGGCACGTAGTTAGCCGTAAGCTCTTAGGTACCGTCATTATCTTCCCCAAGACAGAGGCTTTACGATCCGAAAACCAGCCTACCATCACTCGCGGCGTTGCCATCAGGGTTCCCCATTTGTCGCAATATTCCCCATACTTGCCTCCGTAG
+
%''0.)+(+)+''%''*(()265('.,-(/./2341/1+.2'$+&)(+)&&&,*,2,5*13))3-90;0.328.1/+,,1/**&.+)&(%+)-&++-+,-0384-*(+,71464-*()**&''*'06+434&./*-.*,-.4324434411*-*(*&1(+).,+10+,,,,+0'2+*+)&(&)*/0146787,)*+27+0*50-&-.0:050.*+*'%)+*+/,22684,.*866483*+282&).-/-.+.+,4,)*(('*%)3,,-+1;8973'0-*+$'))&-(%'&()2,+-*---.0$)(*1,+--1/+.+((080//20222/;43-/259:90/.(,')'0.-)(+*&&'(()+,---/+,-0-381(+&'%'--030-0,*'++/.))&-3/922277858;40+1-0*+(/(+$+/5455-+'(+'+/,(,0--.01.+*+*)%&)*37477455423/-((%(()+)'%%&()&('&%$'0/,0330/220,)+).(,(*+))35.9766-%%(%$%%0-).,..+,/74547,./12%,,70'&+3,1.0/8075+***1('/&**/)/,/*351315-++,()'4-/-4-*'(*9:,)0((*,()(%((($2&*,)&%$)+,2415464851151)%)(%'($%+.'+*)$42&%'-+*/4-('**+00+&(%'*(*-.:27;8*+'')-332*0)',$%((54124022/-,0*()+77.'&)((&-.+/+,-)-10.151135&%%''))1+21204/*()'&())00-1;-,360+*(4()-40)+%$),-444018.//8--20'&)&.+-.'+./..//36+,0*,,0)%(/0%(&(*86'-'*&&'%$(%$&(()$&10.'*(7+&.:.2(+-.5*&&%''''1206-).3+*/'(,3+*0-'-+*,&'%)*+)*/0436:77/-,)-35----142/10217758-,,,8/12963.+'-001319201423(($%%%''(0,-.:9994,+0*-/82776)4/+,0-,(/+.241'''++-0++*,*'&'$(%#&+)12.+**-(++4-0.;117335+.**-4*99/.63**/*(+-/0036821-%&%')))+,*06.01-
@339ae39a-4488-40d2-a0c8-ceee0e0bc904 ch=331 read=102083 start_time=2019-12-13T16:50:25Z barcode=BC01 runid=2c9cf7bc05858273f10e7d7ec552fc0bd742dc3e
CTCCCTACGGGAGGCAGCAGTAGAATTTTTTCGGCAATGGGGAAACCCTGACGAGCAACAACGCCGGTGAAGAGAAGAAGGTTTTCAGTTGGCTTCTGTTATAAAAAGAACGGCGGCTACAGGAAATGAGCAGCGAGTGACGGTACTTTATTAAATACGGCTAACTACGTGCCAGCAGCCGCGGTAATACGTAGGTGGCAAGCGTTATCAGGTGTGGGCGTAAAGAGGGCAGGCGGCAGCGGGTCTGTGGTGAAAGCCTGAAGCAGCTTCAGTAAGCCATAGAAACTGTTTGGCGAGTGTCGGAGGGTGGCAGATTCCTGGTGTAGCGGTGAAATGCGTAGATATTAGGAGGAACACCAGTGGCGAAGGCGACGATCTGACCTGCAACTGACGCTCAGTCAGCGTGGGGAACCAAATAGGATTAGATACCCTGTTAGTCCACGCCGTAAACGATGAAGTACTAAGTGTTGGATGTCAAAGTTCAGTGCTGCAGTTAACGCAATAAGTGTTCGCCTGAGTAGTACGTTCGCAGAATAATCAAAGGAATTGACGGTGCAGCGGTGGAGCATGTGGTTCGAAGCAACGCGAAGAACCTTACCAGATAACAGCGTACTCATAAAGGCTCCAGAGATGGAGAGATAGCTATATGAGATACAGGTGGTGCATGGTTGTCGTCAGCTCGTGTCGTGAGGATGTTGGGTTAAGTCCCGCAACAGAGCGCAACCCTTATCGTTAGTTACCATCATTAAGTTGGGGACTCTGGCAGGACTGCGCCAGTATGCGCAAGCTGGAGAAGGCGGGGATGACGTCAAATCATCATGCCCCTTATGACCTGGGCTACACGTGCTACAATGGATGGTGCAGAGGAAGCGAAGCCGCGAGGTGAAACAAAACCCATAAAAGGAAACCATTCTCAGTTCAGTTGTAGTCTGCAACTCGACTACATGAAGTTGGGTACGCCGGCGAAATATCGCGAATCAGCATGTCGCGGTGAATACGTTCTCGGGCCTTGTACACACCGCCGTCTACGAGAGTTGATAACACCTTAGCCGGTGGCTAACCGCAAAGGAAGGAGCTGTAAGGTGGGATTGATGATTGGGGTGAAGTCGTAACAAGTAACCGG
+
)'2/('-//77+.6/0)6'734+(2+8;;;+946)/&'*,)'(,.-:0+)*,++,,/&%'%')*+('(&))&(%(*$(()/16++4++0((#&)836-3.--/9(')%(1/4/)*()*56661131/,&%%&+,($&(*1-'',)(&)%'0)/,*&,+*/()*5.(*/184786574354500/,5.//;::7-5,)**$$)4*+..-3',23345;7:9.9/+*)301006;9672)*+)0/-/4606,*&.+('.-)++1*-,%))0+&--8<4:801*)..+018495..*(%()66:30(,-+)-++&*,)2++),22338897;98-64*+09:9454011*01,2/,0-..64888;73/4-2+-*./2742.(.;08977333453334-235,,.//383,,)/(+063026./0*)+,'065((.8/0005*,-7;876943.&*.&('*+,/441752;3;3:7854:),:993478868871;09/7'-*3,+(%%$*-,'+***&'*)3-,.38<+%&(%&')).')+.))(0.0/.-(-*)%&%&'*0/0/,.//1-)(-'-(')*$(..1/30140195324019)+1,)%+'(+,,/478,,*0,*-,-1'))-./::0,**(-6256657234.12113'.+-498352534/90//5660/1112647899+()*),,5-4475;6400270,./14*)'*+063,-1*.--12++/+*-201:7881140-,/.59;+/2774-4-*),+-0,+*,2)..+&%(*,0.*,/820*'%+-1*/84)+12978855.))*../1*22-'%$%)-.5<789724/0+,*,,-+//-700:898675950)/-'-*.*+2*-.*+(&'&+)+2',-7;6144,+.0/*&$(-++869:999078;9'4-7.//7898909)))+)0542444253-4.-/(&"$&'()+*'+,('%(+),*/-+*,)*(+,1767264.4.+&,-:<997.*63.-6-/.5--(.1-36,/+$%('-,*+/0..135.)*&$$&(01364677+-78/'-01'(*(**(&()''+,)/-66<545-+,,-317/9:8+*.+)-32/79282-.1:8668
@f7f696a7-63bc-4f85-833d-c99e4e74e753 ch=317 read=212412 start_time=2019-12-13T16:50:26Z barcode=BC01 runid=2c9cf7bc05858273f10e7d7ec552fc0bd742dc3e
CCAGGTGCCGCTGTTACGACTTCACCCCAGTCATGAATCTAGAAGTGGTAGCGCCCTCCCGAAAGGTTAAAGCTACCTACTTCTTTGCAACCCACTCCCACATGGTGTGACGGGCGGTGTGTACAAGGCCAGGAATTCACCATTGGCATTTCTGATCCACGATTATAGCGATTCGACTTCATGGAGTCGAGTTGCAGACTCAATCGGACTACGACGCGCTTTGTAAGTCCGCTTGCTCTCGCCGGGTCGCTTCTCTTTGTATGCGCCATTTAGCCGTGCGTCAATGTAGCCCTGGTCGTAAGGGCCATGATGACTTGACGTCATCCCCACCTTCCTCGGTTATCACTGGCAGTCTCCTTTGAGTTCCGGGCGGGACACTGGCAACAAGGATAAGGGTTGCGCTCGTTGCGGGACTTAACCCAGCGATTTCACAACACGAGCTGGCGACAATACATGCAACTTTCTGTCTCACGGTTCCCGAAGGCATTCTCATCTCTGAAAACTTCCGTGGATGTCAAGTTGGGTGCGGGGACTGCTGGTAAATAGGATGGCCACATGCTCCACCGCGCAGGCCCCGTCAATTCGAACGGTTTGCTTTGCGGCCCGTATCCCAGGCGGTCGACTTAACGCGTTAGCTCGGAAGCCACGCCTCCGAGGGCACAACCTCCAAGTCGACATCGTTTACGGCGTGGACTACCAGAATTATCTAATCCTGTTTGCTCCCCACGCTTTCGCACCTGAGCGTCAGTCTTCGTCAGGGGCCGCCTTCGCCACCGGTGTTTGCTCGGTCTACGCATTTCACCGCTTCACCTGGAATTCTACCCTCTACGAGACTCAGCTTGCCGGTATCGGATGCAGTTCCCAGGTTGGGCCCGGGGATTTCACGTCCGATAACAAACCGCCGTGCGCTTTACGCCCAGTAATTCCGATTAACGCTTGCGCCCTCCGTATTACCGCGGCTGCTGGCGATTAGCCAGTGCTTCTTCTGCGGGTAACGTCAATGAGCAAAGGTATTAACTGCTCCTTCCTCCCCGCTGAAAGTACTTTACAACCCGAAGGCCTTCTTCATACACGCGGCATGGCTGCATCAGGCTTGCGCCCATTGTGCAATATTCCCCGCTGCTGCCTCCCGTAGGAG
+
0-$*''$$&$$(%*2(-./34;4,476--.1959:4;42/-*,'(,*1,,)+*-30*//+)+3(,++7/:+-052586369;67<5.-3-30.)+*180((*665220258+71/(3-./,4/1785153/03'&&((-/7&4%1&**1;*-02370)(()2382&&)+,2882+)/4;55789/.//35407*/+-/746+:.9,7/82/-,--/71/0.,'*))*'*+,-/6..05.2.-(((++.165;5756;4-./2.//07126''***+$$%%'&)$,)--13;215888/532*)0)1..--..,.*20233622.402**.6258734%.13*.408..4305::9:3595/01609&+81..3.&'%)*1802*04.+6+,/*0+)*5,/0456/7.---88/-1-2,-0))%(%'41+,531+/,0(&40*1'../1+*')+-1%'*&)+/.+,,01211339:23+*%'.+//'(,,-65642132/152.4640248<;9)4/+&&'%$(&(&&(.3+%#&$%%&%#$'''%(&%'%'&(')-14670..26&$(*&)*-2/+,273970/%%&(((*1)($&%'(7.117+()%&()')382(3.30.,%&-1.-,(,+)+427/,/.,1:5666+*0)+&-17/.//24847,7.34888969:42;,()9..-8580)+*,0+*-*0.233.5.,/**,29/&-/.8;1+/+-/32,'*,6;741250//)(0//0.-03*))4+566763/.()*'*''&&'')&$&''('&'#%'*-*4;5302/&'%,&(-+(*).)1,76,40-(4424525223+%'(,646:&20002.3881:177-62+*26390)0/2*.20+&+3,/)-&*(%%)',3279657+2-,-32.,/0/+/+21((-/.//5/2/1230/,)(*)'*'+00-36*1/2.,3025070119612*,%.)+,2-'21/0282:<9776-00-/7545:-7-,,430;-,2/12831-1'-+161687+08:1,17,.(-'10+21+(,,+-1/+,2/31:6;55;9,,,,'*),.626879710+**,(23.20,.21:7.05125/9/./86388)%()01001624:101*1)(*
@7b2c6cf6-214d-45ef-a4ef-400c8cd0c56a ch=478 read=96938 start_time=2019-12-13T16:50:16Z barcode=BC01 runid=2c9cf7bc05858273f10e7d7ec552fc0bd742dc3e
CTCCTACGGGAGGCAGCAGTGAGGGAATATTGCACAATGGGCGCAAGCCTGATGTGGCATGCCGCGTATGAAAGAAGGCCTTCAGGTTGTAAAGAAACGCTTTCAGGGAGGAAGGGTAAAGTTAATACCTGCTTTGCTCATTGACGTTACCACAGAAGCACCGGCCTTCTAACTCCGTGCCAGCAGCCGCGGTAATGCGGAGGGTGCAAGCGTTAATCGAAAGATTACTGGGCGTAAAGAAGCGCACGCGAGCGGTTTGTTAAGTCGAATGTGAAATCCCGGAGCTCAACCTGGGAACCATCCTGATACTGGCAAGCTTGATCGTAGAGGGTAGAAATTCCAGGTGTAGCGGTGAAATGCGTAGAGATCTGGAGGAATACCGGTGGCGAAAGGCGGCCTGGACGGGCTGACGCTCAGGTGCGAAAGCGTGGGGAACAAGCAGGATTAGTGCACCTGAAAGTGATCACGCCGTAGACTTGATGAGTACTGGTGTTGGATGTCAAAGTTCAGTGCTGCAGTTAACGCAATGGTACTCCGCCACCGGAAATTAGTCCGTTCCACTTAAGAATGAAACTCAAAAGGGGGGGACGACGGCCCGCACAAGCGGTGGGTATAGCAATACGTAACGGCA
+
2022*+.-84/1../00'()%%+1,054,6,**&'(*+398757:84:<8.-,)&%')'))11*)''(((/4.$')+//7524%,4.85254(',,).$%&'$##&))'*,.++*+*);/-+1-0+-/0)(&(('&&'%%05125527+21&+((,($&%,*./-/*+%&+3-./3222370+.)*//0//-,/30).+.+/0,-.,-1-.-0*1-2/+&+'&+)+)++.920047;.&))*+2-',+-''***42:944959/2:''34223397+40*15&'+996469445/('+,**-)()14/3///)'(&'('($&&'(+*%/2-2-++(.*2+1.1765....8:9010-*-/3/&&'(+28890.6.-62880664/9/*)2)('()'21%&121*'$%$)**+-./*32-'.&),)(,/0,+1,*&/**%+*66-00&.$#%$)1+&*,+%''&+,%)',*++*'&),.)))%&&'&(%$$'&+0-7,-'+..950269*01./002+0132--,+'$$%(%').0*).(&)',(+*&))$)($%)*4.*()/)10*(/***53+..364+(+641*&%%+**'*'03+,-//++-79876,,.++&,,7...*-'&&$&'&
@8fd5ea95-bb80-4d1d-b4f7-0d3cd15f9492 ch=387 read=181521 start_time=2019-12-13T16:49:50Z barcode=BC01 runid=2c9cf7bc05858273f10e7d7ec552fc0bd742dc3e
CCGGATTTACCTTGTTACGGCTTCAATCGCTGGCCCTACAGCCCCGGCCGCTGCCTCCTTGCGGTTAGCTCACGGACTTCAGGTACCAGCTCTGTAGTGTGACCGGGCGAGGGTGTGGCTGAGACCAGGAACGTATTCACCGCGACATTCCTGATTCGCGTTACTAGTAACTCCAGCTTCATGCCCAGGCGAAAGTTTCAGCCCTTCCCTACAATAATCCGAACTGAGACTGGTTTTAAAGTTGTCCACTCACGGTGGCGTCACTCTCGTACCCAGCCATTTGCCAGCACGTGTGTAGCCCTTAAAGAGGCATGATGGTTGACGTCATCCCACCTTCCTCCTGGATTAACCCAGGCAGTCTCGTGATCCTCAATAATGTTGGTAACTGACAAGGTTGCGCTCGTCGCGGGACTTAACCCAACATCACGACACGGGCTGGCGGCAACCATTGCACCACCTGTCACCTTGTCCCCGAAGGGAATTTCCTCGATTAAGAGTAATGCAAGGATGTCAGAGTGTAGGTAAAGGTTCTTCGCGTTGCTTCAGATTAAAACCATGCTCCGCTACTTGTGCAGGTCCCAAATCAATTCCTTTGAGTTTTAATCTTGCGACCATGCTCCCCAGGCGGAATCTTATTGCGTGGCGGCGGCACGAGGTGTTGAAACCCCGCACCTAAGTATTCATCGTTTACGGCGTGGACTACCAGGGGTATCTGATATATTTGCTCCCCGCAGCGCCGGGCTCGTCGTTTGCGATCCAGAGAGTCGCCCAGCCGCCACTGGTGTTCTTCCCTGAAATCTCGCATTTCACCCGCTACACTAGAATTCCCACTCTCCTCTCCTGCACTCCTAGATAACCGGTTTGAATGCAGCGCCCAAGTTGAGCCAATTATTTCACATCCCGCCAATCATCCGCCTACGCCCTTTGCGCGGTAATCCGGATAACGCTCGCCACCTACGTATTACCGCGGCTGCTGGCGTTAGCCGTGGCTTCCATCAACAGGTACCGTATTCTCTTTTGAGACCAGGCTTTACGATCAAAACCTTCATCACTCCGCGGCGTTGCTGCATCAGGTTTCCCCGACGTATTCCCCACTGCTGCCTCCCGCAGGAGCAATATCAGCACCAACAGAAGGTTAAACACCAAGACGCGACAACTTAATGGCACCAATGATGCGTAGCTGGG
+
+)(+%8*..4.8-*15$*$&&()&))/0&+)1+142,*/*(/23)/*1/&')*/720),-,))%,%('+-1122955580'(&&$-*&&+)('()&0/011,1((17./'))')*1/4+)%$%,/4185/7118559205:2423678<512314820-**-+,1(,--.///5.-./865,*)'%'.-.()/&0.980,-01%%'+)')0.5/,'2/..**6//001458827:://64).)%&,+%%%&&)*1(%$%$*($(+0/3%+)-7'(+5-30<-('&'**(+01320*)%()%#%***&%-5..,+**)&/,,&/'.').-4/(-35973011/373)4'0(-+*.53../212*''&(%$(.,-'*/,-,,(**(&+&++50,*-)9,2442/)./18172.)'&,&(&&+&--/-(*..347-/10./5116+-'.,+,,*+*2-).1/,/.*./11//469*)-*-+'''/6/255713/8-*()))-56578.)9-8+330'&(),+((+,-6*+,.1,00356609-//+)(&//0/34.-10)+565/((1$&+*+))($,,,--*+1100,2-21)+,)&)/.::6+4+(()&(/.37'-',,169+*(1*3-,'&&&%)',%#&))*',*')&'&'(&'')*03')/+01/)#&&(+)**&++-<0//.+051+,01.0507.0((+.'-0,(+.46)(&&#'#+2/,/.423.$,%&**+&+*&''&%'&),6-&'''-4)+,)*&')0-/0)'$)(&(-&+*+/-&)1)+0,0))'21)*+10()&-5;3,05)(-/%+'))&*%,(2,1,%&)+/+)(*),**++&)(0.(%,1,/(,,%41;00,0047.--%-4-,*+-2)$(((&''*%+3,-)+*+12&###/-/0/02/,14*'((,1+)2,**'($&$+.++1070,'$'')*3583/21-&.-.-/7*/755-9-..5'-&$%&%&&++*.+*))*)(&*+/(0&'#/&*+.-%')#+$*)&#'$&''&(*+(.3/()+*-/11-('+.10889)*,.-),,5133<//.-,-05%,-5;4288)&$#$').8502.$(&&)((.0.22%&&&0-+).)-,+,01&.(/02,.-,-,+.*/)2+*&*(++//0)*')+-*'&%(%&&*)(/)*%$$$%,..1(&%%$##
@79d42b18-ca21-4fdd-bdfe-201beb39924d ch=457 read=56215 start_time=2019-12-13T16:49:40Z barcode=BC01 runid=2c9cf7bc05858273f10e7d7ec552fc0bd742dc3e
CTCTACGGGAGGCAGCGGTGAGAATAATGTGCACAATGGGCGCAAGCCTGATGCAGTATACGCGTGTATGAAGAAGGCCTTCCGGGTTGTAGGAGTACTTTCAGCGGGGAGGAAGGGAGTAAAGTTAATACCTTTGCTCATTGTCGTTCACCCGCAGAAGAAGCACCGGCTAACTCCACAGCCCGCGGTAATACGGAGGTGCAAGCGTTAATCCGGAATTACTGGGCGTAAAAGCGCGCGACGGTTTGTTAAGTCAGATGTGAAATCCCGGGCTCAACCACAGAACTGCATCTGATACTGGCAAGCGAGTCTCGTAGGGGTAGAATTCCAGGTGTAGCGGTGAAATGCGTAGAGATCTGGAGGGAATACCGGTAGCGGCGGCCCCCCCCTGGACGAAGACGGCCTCAGGTGCAGCGTGGGGAGCAAACAGGATTAAGATACCCTGGTAGTCACGCCGTAAACGATGTCGACTTGGGAGTTTGTGCCCTTGAAGGCGTGACGCCGGAGGCTAACGCGTTAAGTCGACCGCCTGGGAGAGTACGGCCGCAGGTTGGCTCAAATGAATTGACGGGGCTGCACAAGCGGTGGAGCATGTGGATTTAATTCGTGCAACGCGAAAGAACCTTACCTGGTCTTATCCACGGAAGTTTCAGAGATGAGAATGTACGCTGGGAACCGTGAGACCAGGTGCTGCATGGCTGTCGTCAGCTCGTGTTGTGAAAATGTTGGGTTAAGTCCCGCAACGAGCGCAACCCTTATCGCTGTTGCCAGCGGTCCGGCCGGGAACTCAAGAGACCGCAGTACCGGCGGAGGAAGGTGGGGGATGACGTCAAGTCATCATGTGTACCACGACCAGGGTACGTGCTACAATGGCGCATAAGAAGCGACCTCGCGAGCAAAGCGAAAGGACCTCGCCAAAAGTGCCGCGTCGTAGTCCGGATTGGAGTCTGCAGCTCGACTCCATGAAGTCGGAATGTAGTAATCGGTAGATGCCACGGTGGAGCCGTTCCCGAGCCTTATACACACCGCCACGTCACACCATAGAATTGGGTTGCAAAAGAAGTAGGTAACAACTTGCCTTCGGGAGGGCGCTTCCGCTGTGATTCATGACTGGGGAATTGAAGTCGTAACAAGGTAACGG
+
)(+$&('02**/*'),&/+,*%',,-/0'3&''+162&+4./37;,19////.,&&((*%)+,461323583*,0,22:844.1:97:551*'%$&),3:-*$'%&&)*',,0.+.(%&).65,200/.//2-110169132,'*&-*($,1-*--,3/(.+*+79.8-,,0802/(%'$$%&'&*+/.100*5-1-.(&&()(()0-7.6-0.3.2,2,-/;;<999956.(&'*)))++0%-43.-7661-,1,-.887+-83-7-(/4454,,(,'%')&')94000012//2113260,*$%&(*.1++)2'-*)'%%$,'5-7*$)'.())-.0987030,,874-+-(,43-0+).-(/*)'(%)(+%,++*)',/13/8..)+.67:.73***'%'%()**./1----.1-//-&.,18)8-',$0).+*-7/42**'+($)./-3467479;+8341(140/.1./1)%)+1*(4'/4'&*+,,0/1344'0&*)**&&',--+,)*')0011650014/88636.+)''(-.0565.0-*(.&$#()66;:5727361/*,01,,*$,'''*(**,)-5*,--/.,.2&4-*12240))$%$#)(+*-/.'/.+(++*396087('&#%)+(*+,,,)3;-,+))*,:/.&)+*))$,&&((.-)-/776.*-,,+**787,+***.2865358123+)./,)(&*,&((*35.*+,5,558:864435,,//)3**24383628,+5/44,,3,1+%('+.03;/6)6,1.'12./110-.)&))(%%(&%&&%%%&((,'(&'*)(,*268*-0023.-01,),-.54'''$%&'./*,,.06++($$#'&..140-1/-196**'')+&*)'*04554512-0(+00,)+,,+(*++++*-(*)07:,01,+&)).06-0*++(+).'+*)('(*(&&&&%'$('&),1*&')&+'(,(2-225635417/-))-)(30&'&$'&)213,+35,5,.+,*&%*%('%)-/..-.0+0,$%()../+.3&(&&'%(&1354;155;7(%*(&,'*))-)*&&'('%+*137'40)*.*,+,00*&$%%%(*+4:3---.14442*$&/&'*+$*1145744(%&'*+,'1
@f58cbb0f-c9f4-4a73-aff0-5b07cd01dc25 ch=149 read=97814 start_time=2019-12-13T16:49:27Z barcode=BC01 runid=2c9cf7bc05858273f10e7d7ec552fc0bd742dc3e
CTCCTACGGGGAGGCAGCAGTGGGAATATTACAGGCGCAAGCCTGATGCAACCATGCCGCGTGTATGAAGAAGGCCTTCGGGTTGTAAAGTACTTTCAGCGGGGAGGAAGGGGTAAAGTTAATACCTTTGCTCTCGTGGCGATTGCACCCGCAGAAAGCACCAGCTAACTCCGTACCCAGCGCGGTAATACGGAGAAACAGCGTTAATCAGAATTACTGGGCGTAAAGCGCACGCAGGCAGTTTATTAAGTCAGATGTGAGATCCCCGGGCTCAACCTGGAACTGCATCTGATACTGGCAAGCGGAGGTCTCGTAGAGGGGTAGAATTTCAGGTGTAGCGGTGAAATGCGTAGAGATCTGGAGGAATACCGGTGGCGAGCGGCCCCTGGACGAAGACTGACGCTCAGGTGCGAAAGCGTGGGGAGCAAACAGGATTAGATACCCTGGTAGTCCACGCCGTAAACGATGTCGACTTGGAGAGGTTGTGCCCTTGGGCGTGGCTGGAGCTAACGCGTTAAGTCGACCGCCTGGGAATACGGCCCGCAAGGTTAAATAAATTGACGGGGCCGCACAAGCGGTGGAGCATGTGGTTTAATTCGATGCAACGCGAAGAACCTTACCTGGTCTTGACATCCACGGAAGTTTTCAGAGATGAAGAATGTGCCTTCGGGAACCGTGAGACAGGTGCTGCATGGCTGTGAATCCAGCTCGTGTTGTGAAATGTTGGGTTAAGTCCGCAACGAGGCGCAGCCGCTTATCCTTTGTTGCCAGCGGTCCGGCCGGGAACTCAAAGGAGACTGCCAGTGATAAACTGGAGGAAGGTGGGGATGACGTCAAAGTCATCGCCAGCCCCTTGACCAGGGCCCGTGCTACAATGGCGCATACAAAGGAAAGCCTCGCGAGAGCAAGCGGACCTCATAAAAGTGCGTCGTAGTCCGGATTAGGTCTGCAACTCGACTCCATGAAGTCGGAATCGCTAGTAATCGTGGATCAGAATGCCACGGTGAGTACGTTCCGGGCCTTGTACGCACCGCCCGTCACACCTTGGGAGTGGGTTGCAAAAGAAGTAGGTAGCTTAACCTTCGGAGGCGCTTACCACTTTGTGATTCACTTGACTGGGGGTGAAGTCGTAACAAGGTAACCG
+
)*/1,,/)+3.$,,)+-+*,-&,/+..-0)&'%-**&&-2+0,&%&'%$(%/,6643901153777423(+**)331-,,6345022;+*(+-39:615606:+(.+*-,2-'(+<1*-020./1/49/,**))*)5-13/)4*%)+/0-,-)&*('$'()/&+00/70029+..;4)&))(,(+*6-.-9.2'%)))*+*+*/-/.,1/+/.401467*&%%)04*'))+'*)(#((.$.081*,5,)')*245610.*+//6,+(*1.965-114272*2..----2.---(21.1--/$((*&''-.4743/*'/.3((,%*(,2.0-4..-****7;30285167:94-+*+,0;:9*&+(00189)0,-94$&*+)+561,*+40.+(*&+()))+0103(*88980/:6.046*+1.*-04:.5(+)$2).-55.5:..2554371(),.3:99:<6,+*)%+,-1-2.4-..%(,/512326'*,-()'++'%%&.)))(*1500213242158234303.*()&''./3)+,3/,.17083;4.*%**,+4-48*/80/6../017775;55.(+,20+'*3/;:297<50/10235222.,2-/626.80/8804776521002.-%%+,.-*-;;8.-()*-8-/&'')+'4+,;7::-::383:8955357366689/...,1-)&&'&&&&(()*,-:9963710+.20*//8//423/*('(2+,,48,*/+/092)2*&(&(552-06,)5-,561101:60/040736/-,,5:)1*+,&*+04269.11..12;66662*,,+4(3-/8:/5777989097-*34785()%''(,2/*-*,/0'*3./1)(*+05541:319312343858/&)&*)).639471.+)+-18.34:53543/,661*13:;9984766-7*8+,2.%,&'(*&-++,-325658,$%--6013/1-,..00-+*,1/./3:8:868/01:7893/1120%&)++0(003'*436.3-%,+.(./298240+,/,+).%(%)('%*(36(30+,3;5,%(*)-)+**+))-)6,7:241-/()('((((&(&&+.54123.5.-&&$$'')*3685*+%)+)-55232027,7-4;:94
@7b0734a1-51ea-488b-9261-2006190c56fe ch=401 read=67225 start_time=2019-12-13T16:49:04Z barcode=BC01 runid=2c9cf7bc05858273f10e7d7ec552fc0bd742dc3e
CTCCTACGGGAGGCAGCAGTGGAGATGTGCACAATGGGAGCTTAAGCCTGATGCAACCATGCCGCGATATTATGAAAGGCCTTCCGGGTGTAAAGTACTTTCAGCGGGGAGGAAGGGAGTAAAGTTAATACCTTTGCTCGTGACGTTACGAAGAAAAACACCGGCTAACTCACGCTTGCCAGCAGCGCGGTAATACCAGAGGTACAGCGTTAATCCCGGAATTACTGGGCGTAAAGCGCACGCAGGCAGTTTGTTAAGTCAGATGTGAAATCCCCGGGCTCAACCTGGGAACTACATCTGATACTGGCAAGCGGAGTCTCTCGTAGAGGGGTAGAATTCCGGGTGTAGCGGTGAAATGCGTAGAATCTGGGTACGGTGGCGAAGGCGGCCCCTGGGCGAAGACCCGGCTCAGGTGCAGCGTGGGGAGCAAACGAAGTTAGATACCTGGTGAGTCCACGCCGTAAACGATGTCGACTTGGAGGTTGTGCCGAGGCGTGGCTTCCGGAGCTAACGCGTTAAGTCGACCGCCTGGGAAGTACAGCACAGGTTAAAACTCAAATGAATTGACGGGGGCTGCACAAGCGGTGGAGCATGTGGTTTAATTCGATGCAGCGCGAAGAACCTTACCTGGTCTTGACATCACGAGAGTTTTCGAGAGATGAAGAATGTGCCTTCAGGAACCGTGAGACAGTGCTGCATGGCTGTCAGTAAAACGTGTTTGAAATGTTGGGTTAAGTCGCAACGAGCGCAACCCTTATCCTTGTTGCCAGCGGTCCGGCCGGGAACTCAAAGGAGACTGCCAGTGATAAACTGTGGAAGGTGGGGATGACGTCCGAGTGCATCATAGCCCTTGACCAGGGCTACGATGCTACAATGGCGCATACAAAGAAAGCGACCTCAAGAGCAAGCGGGGACATCATAAAGGGTGGAAGTCGTAGTGGGGTTGATCTGCAACTCGACTCCGCAGAAGTCGGAATCGCTAGTAATCGTGGATCCAGAATGCCACGGTGGAGCTGCATTCCACGGGCAGCGCGCACCGCCATCACACCATAGAGGTGGTTTGCAAAAAGAAGTGGAAGCAACCTTCGGGAGGCGCTTACCACTTTGTGATTCATGACTGGCAGAGGTGAAGTCGTAACAAAGGTAACCGG
+
*0/)%')'0++042/)121632$')))2.--./953%+&*+,004*4;7985-,0/.745142,+(%(%-*+.*6.)&)(.052))1*.-54;.)/**+-4*(*(082)(.,,/*-'%&((.*(,7.6.,+**+(#%(('**.)')(&*'('$+..,)&')/*,//,6.-,)*%&&&(2611-,,-,1'./*)'&*)%*&*))),*./-5-4-04+',,)(*'+-67:8:464;8/166+,*,'*+((*/55)/.8-006569;04,49/*/57-*36545+10411/-&&.,).,.98334/4606/)+')))')**/0)513-)&///)+.%+*++,''-+-('$**6;94046//187.+&)()52-'&(*(3)1++),+(,/.+34+&#&)'+')*'(6.'('('5)1/,,&&%&'+'*0(&+-40)(%$&)-0/,1124:,.85)&&'0(%)(+))+1;5731.*/1011/0..*+-,6')&)'%')++1:4:5561(-*-).01-))*,0462-///2753985/+'+)&,(/(-0'('+++,1:;5/23977/.0,3.647/695,(%%%',-./.0,/27.0/06/0,46<;3:8;51122+.%)(6/16-/5027316;79:987755669401*''&&(39/0.*())+7.0&&'%&&0(-66;8,4//11:5983-,*$'**,33321.202352)')&'%#%&&)*2)('()()494<87989686+..57+)+('-3316.,0-01528/15+.-..11708.5/85297-621639(+'%()12352(*(((*-//13/(('*)*2/16900212,+*+%%((%%&*-7&&%%)+'%&(+.31/*-.,+-*+/,1546484%11040-./09,'+.++,0.4340)*&&(/0:56,(-,(-%(()*-4+'*(+,+''%&',0')(&*,')&&''(,-0.6//.1'/-..'(%%)('(003-*))%&%$#(+,..78800-3&((+-+'.,&)+--*'($&(&&$(%(&$(,.+%(')$'%'%)&%+&&(&&)*2+')&)%)&#(,(7*),0680*$'*(*'&%%$('+*--63*7/+.1./-2-+0,()23-(1-02;7122420,)%()&+),,0/.-//78697:+//*0,3,6-
@5da45e58-a16b-4ad3-b35f-bfdfe8966219 ch=400 read=106341 start_time=2019-12-13T16:48:43Z barcode=BC01 runid=2c9cf7bc05858273f10e7d7ec552fc0bd742dc3e
CTCCTACGGGAGGCAGCAGTGGGAATATTGCACAATGGGCCGCAAGCCTGATGCAGCCATGCCGCGTGTATGAAGAAGGCCTTCGGGTTGTAAAGTACTTTCAGCGGGAGGAAGGGTAAAGTTAATACCTTTGCTCATTGACGTTGCCGCAGAAGAAACACCGGCTAACTCCGTGCCAGCAACCGCGATACGGAGGTGCAAGCGTTAATCAGATTACTGGGCGTAAAGAAAGCGCACGCAGGCGGTTTGTTAAGTCAGATGTGAAATCCCCGGGCTCAGCCTGGGAACTGCACCTGATACTGGCAAACGAGTCTCGTAGAGGGTAGGGTAGGTGTAGCGGTGAAATGCGTAGAAGTCTGGAGAATACCGGTGGCGAAGGCGGCCCCTGGACGAACTGACGCTCAGGTGCAGCGTGGGGAGCAAACAGTTAGATACCTGGTAGTCCACGCCGTAAACGATGTCGACTTGGAGGTTGTGCCCTTGAGGCGTGGCTTCCGGAGCTAACGCGTTAAGTCGACCGCCTGGGGGCTGGCCGCAAAGGTTAAAACTCAAATGGGTGACGGGGGCCGCACAAGCGGTGGAGCATGGTTTAATTCGATGCAACGCGAAAGAACCTTACCTGGTCTTGACATCCACAGAACTTTCCAGCAGAGATGGATTGGTACTTGTCGGGAACTGTGAACAGGTGCTGCATGGCTGTCGTCAGCTCGTGTTGTGAAATGTTGGGTTAAGTCCGCAACGAGCGCAACCCTTATCGCTTTGTTGCCAGCGGTCCGGCCGGGAACTCAAAGGAGACTGCCAGTGATAAACTGGAGGAAGGTGGGGATGACGTCAAGTCATCATGGCCCCTTGACCAGGGCTACGTGCTACAATGGCGCATACAAAGCGACCTCGCGAGGTAAGCGGACCTCATAAAGTGCGTCGTAGTCGGATTGAGTCTGCAACTCGACTCCATGAAGTCGGAATCGCTAATGGCCGTGGATCAGAATGCCACGGTGAATACGTTTGGCCTTACACACCGCCCGTCACACCATGGGAATTGGGTTGCAAAGAAGTAGGTAACAACCTTCGGGAGGCGCACCGCTGATTCATGACTGGGGGGGTGAAGTCGTAACAAGGTAACCGG
+
.03(&(0/3.*-+.8*7345.)+(.,-621104090/874+*,7;07;665745.%*++*)87255643-/131')-*0/77;6/85/5**-70,.-..79/.22-4,(,)0)/.*+.98216-5-///10-*125&4'()1.10*/0-.((+)%)(&&+--&())+0,,3*$(*.40/-/%4-3++%)*.-5,1,+-7897:/:-2-01&*)+-+-099465557.'(*(&('(+-.3)3+*.8399,1.5..36-+650/+-22-5.7,(/988;.*0906:,1115874561.//00413-.8(--'*)+(,/20.+/-(((.,*)%*,./-...2:7-50,+67:91++))./6;.,)&)+,0628/8...26-8/613.1+%'216,%**'+,32556(-333*'*)'(*-4('+,;;6.)-+9///5379232/,,01..137<9::;1611113:-,,+7393861:/0.3.('*,/077557:5540.++*+,227444/043/,07132*+-4+-33/)&$%*00/248).,:;7<:056965,+/)%)'-/07:;4/4$,(*/.+-19898+.**,4+;;4.25;/../.:980/0/05+(-00'(&'*0-1654/3113875-,-.142+*+,--++*'')(*;99,4+2).#'('))5(.+4+-71..'12,0/134542*)*'%(+-;789++---,20/3-/03;;665<1;/6/1)++/2,--',,-,4,.10480/5230%&61,+.3+.4+)+064/*//1/1773646968-+*(*%0,-/-)21-..0971110,2+0-/.01::63658:9;:6-1247;9''%(/1,%&&%(,1+252,,)*((*11-*.*+.901211/+2+(&')210044.-*+&(*4/328+.))(%(,5,)*1788:42.0./)0&.-.)+,,,36332445/466535709/0/40400120/+++)('+-23:877301847:;36.41*+5413/2/'&$&%%%$$'(*1:71;2/.1//-05.2,/)*%+)'53582339/&()*-)/0-+&('*+,15649.%')'$'%)+%'+')3;433868652136-,//143365798826+2-133258
@24456c7e-271b-4502-91e4-b0c580ca587e ch=348 read=112654 start_time=2019-12-13T16:48:32Z barcode=BC01 runid=2c9cf7bc05858273f10e7d7ec552fc0bd742dc3e
CCGAGTGCATGGCCGGCTTCACCCCAGTCACATGGTCACAAGTGAAGTAAGCGCCCTCGAAGGTCAGCTGCCACTTCTTTGCAGCCTCCATGGGTATGACCGGCGAAATTAATGCCACCAGGCCAGGAACGTATTCACCGTAGCATTCCTGATCCACGATTACTAGCGATTCCGACTTCATGGAGTCAGGTTAGCGGACTCAATCCGGACTACGACGCACTTTGCCAGGTCCGCTTGCTCTGTAGTCCTTCTCTTTGTATGCGCCATTGCAGCACGTGTAGCCAGCCCTGGTCGCGGTATGATGGCGAGCGTCATCCCCACCTTCCTCCAGTTTATCACTTGGCGATATCGCCTGAGTTCCCGGCGGACCGCTGGCAACAAAGGATAAAGTTGCCACTCGTTGCAGGATAGCCAGCATTTCCAGCACGAGTGGCGAAAACTGGCCGTACGGCACCTGTCTCCACAGTTCCAGAAGGCACCAATCCATCTCTGGAAGGATTCTGGCGGATTATCCAGACCAGAGTAGAGTTCTTCGCGTTGCATCGATTAAACCCATATCCACCAACGTACGGGCCCATCAATTCATTTTGAGTTTAACCTTGCGGCCAATACTCCCCGGGCAGTCGACTTAACGCGTTAAGCTCCGCTGCGGAAATACGCCTCAAGGGGCTAACCTCCGATCCGGTATCGTTTACGGCGTAAGACTACCGATATCTAATCCTGTTGCTCCAGCACCTGGGCGTCAGTCTTTACGTCAGAGGCCGCCTTCGCCACCGGTATTCCTCCAGATCTCTGCGCATTTCACCGCTTCACCTGGGTTCACCTCTACGGGATCAAAGCTTGCCGGTATCAGGTCACGGTTTCGGGTTGGGCCAGAGTTCACATCACAACTTAACCGACCGCCTGCGTGCACGCCCGGTAGTTCGATTAACGCTTCCTCCGTATTACCGCGGCTGCTGGCGCAGGTTAGCCGGTGCTTCTTCGCTGCCGGAGTAACGTCAACGTGGAAGGCAAGGTGATGGCGCCGCTTCCTCCCCGCTGGAGAAGTGCTTTGGCCGAGATACGCCCCATACACATGGCGCGAAACATCCAGGCTGCCCGGTTGTGCAATAAACCACTGCTGCCTCTCCCGTAAGGAACAATATCAGCGCAACGAAGTTAATGCCTGGAACGCCGACCGGCTTTTCTTGCGCCAGCAATGCGTAAACA
+
)'&%''&'$%%&%&)(,/2/,1.0+*)1+)(&'+'%*(**+&(&''&(*'')+;;1//)**-',%*&)'$)'$*+4-05-$%((1.276))*+))'*-/1++'#$()&(&&&)&,+%,&$&'0,$)-().&&'+2426723+..-0801./0743)+*,.1,,,(*++(0,.-/.5565024,*-,/-2-7+%$'&0+40/+2),.//0.*%'(%*&*%)')&$%%'(.,-.,.,6((+*&%&&').,)1/20/90'&%&$((-2%('%%#%%$)(,''&$%$'*,5*),.3.&$&%%$%%'&($%%('(-.12-533*$,04046(+,+,071*0.+()&%&/*'*'))%%%$&%-.2*,(('.*3140)*+--,/&115.1/55-,%)*/)))&++.,+4+,&2/,)(',4*)*$*(%*)&'+'%&%'$'()'&)+(*'),.2*1&-)*)&,*-)-/,.++..37,7(((.-/52+9,80347500..-21++')&8''$%$%+/)8-)-1''')(&+&%&++&'-46-,)&(&),)*,344*+*1(-,2.(%)%&*)%''+$/+'$+).++.'&,.0-25+),36.--+42,.3//-0,--*,'&&((/(+(&%(11-()---,+*+-,+)*(+(,'(*+./'')%%()++-'**+.0*-(+*.1()&&+&1(1&%%,-%)%%),-*,3-(.+3.(+%+,.34./)*&()*.,.703),'0/**+)'####%$&&),*--1++-)-.'%*+-7)*&3-99332/0-*,+$1/+2435355/1-,-3,+(('$)*,.+27+()-'(,/-,01+**&*'&#&%*+.*/'1+--,**)#%%&&05*,.,-0%+&+&#$)(+6'-%+'%#).),($'%)/1+'()*-%%$%('&/,+'(,/*&''%&(%%$%$+'12)(')'&.04**1,/'.*++,*%(/*%2(*.,04-/4/-*.1640.%&$*'+,+),''%(#%(*++,*&%'(*))+&&(./.***(&($()*(''*,.))()(&&%()(*($%(%.*/.74-)20)++'(((*+).-%%%)&%%%'(&*&''(&''&(&'$%),(*)'*)&'(&,'(&%$'%((&%#)($($%%%&(+&)*$'&%'(*.*)/+10**.1(''-((,3--.+)''%*%$$%''&(&'$##%$#%%(,-&0*)**$&'&'+*('&&$$$)&*%',4..+$$'&%%%
@7fe7d112-ac98-4574-a903-e998626ff7f8 ch=394 read=73052 start_time=2019-12-13T16:48:31Z barcode=BC01 runid=2c9cf7bc05858273f10e7d7ec552fc0bd742dc3e
CCTACGGGAGGCAGCAGTGGGAATGTTGGACAATGGGCGAAAGCCTGATCCGTATGCCGTGGTGAAGGCCTTAGGGTTGTAAAGCTCTTTTACCCGGGATGATGATAATGACAGTACCGGGAGAATAGCTCCGGCTAACTCCGTGCCAGCAGCCGCGGTAATACGGAGGGAGCTAGCGTTGTTCAGATTACTGAATTAAAGCGCGCACGTAGGCGCTTTGTAAGTCAGGTGAAAGCCTGGGCTCAACTCCAGAACTGCCTTTGAGACTGCATCGCTTGAATCAGGAGAGGTGGGTGGAATTCCGAGTGTAGAATTGGGGTCGTAGATATTCGGAAGAACACCAGTGGCGAAGGCGGCTCACTGGACTGAGTATTGACGCTGAGGTGCAGCGTGGGGAGCAAGCAGGATTAGATACCCTGGTAGTCCACGCCGTAAACGATGATAACTGGCTGTCCGGGCACTTGGTGCTTGGTTGGCGCAGCTAACGCGATAAGTTATCCGCCTGGGGAGTACGGTCGCAAGATTAAAACTCAAAGAATGACGGGGGGCCTGCACAAGCGATTGGAGCATGTGGTTTAATTCGAAGCAACGCAGAACCTTACCAGCGTTGTGACATGTCGGACGATTTCCAGAGATGGATCTCCCCTTCGGGGACTGGAACACAGGTGCTGAAACTTGTCGTCAGCTCGTGTCGTGAGATGTTGGGTTAGGATTCGCAACGAGCGCAACCCCTCGCCTTTAGTTACCATCATTTGGTTGGGAATCTAAAGGAACCGCCGGTGATAAGCCGGAGGAAGGTGGGAATGACGTCAAATCCTCATGGCCCTTACGCGCTGGGCTACGTGCTACAATGGCGGTGACAGTGGGCAGCAAACTCGCGAGGATGCGCTAATCTCAAAGCCGTCTCAGTTCGGATTGTTCTCTGCAACTCGAGAGCATGAAGGCGGAATCGCTAGTAATCGCGGATCAGCATGCCGCGGTGAATACGTTCCCGGAGCCTTGTACACACCGCCCGTCACACCATGGGAGTTGGGTTACCCAGGCGTTGCGCTAACTTTCACGCAAAGAGAGGCGAGCGACCACGGTGGGCTTAGCTGGGGTGAAGTCGTAACAAAGGTAACCGG
+
34-/5,:8/160034339880*)'%('.,-6'))6932+*-+()..6608-%***,0.,)*('')()+./.0-17334-//9*'))*/;;3/29-04322-,+))+)/*+-+'585696:.,,3337'()*.*02/01./11,/*.7535+),.+-4*,+%'%6(,(+))%'*/+1/,,/+125$***(013-0*2)363*../+-+-./0/)+*(,1,),0103)'&'&--::/1:873.**++72.4')+::83/-'%*((.121:88882,+2,,6909),7/.(,.,+(*+4/6.7.50,(*(*-*'%$+%*),'('+...47777:4748337335;79-8-*),*,502124;377:940/0&((+2720.,//.,*0.6,%'(*1548,++-55(.,1-'0--.53559'*3:956416.//7:986.&,**,,.4420/'/0125/)2660*)-(6*51+*'+&-'/+000-*,,./..-*&1*+*-2,-3:78;8894(((+,.1;73&/')&+,428:166629('*,+-.84459733;++*&&++#')&*0/1'+)+-*--62;:378:7-4,)*-(/-/0*+7./+*)*)(+*&+(&&&(/17608/:29:93<22,,)**,-::3.-,,36..;23::-466974320137571,((.0('&%(+6477//00156566386624:22216+5+,')#((''*+47'(-.)119,9/.,53645941.8..8;86445:8'223*5,-)&$&,3.,.,06917.5/.-366827770+2+,,0-)+/*'22782(10*+().6/325,60;-0***/.)),.7:5,--*+385466;74:709221/&+-.:43%,/6986785-/)+(',.32202923.2)71%545797:248<;70.2//1:5655572:1130,*++/12449.72699889743-.-2**,9;9989:--...69248270,*2-*14++20,(0&)2**,+,+,,-.2971;,-22//.05588;8/-0/14*-.&'-*)-1464803023.-'))*)),)+-4-*(())*.''-13297/.1004+-(&$&),,1::43227123688:238),.//827-5
@f781e61b-2833-4beb-a803-013b2d4d5311 ch=421 read=217909 start_time=2019-12-13T16:48:31Z barcode=BC01 runid=2c9cf7bc05858273f10e7d7ec552fc0bd742dc3e
CCGGTTGCTTGGCGACTTCACTTTAATCATCAATCCACGCCCAGACATGCGGTTAGGCCACCGGCTTCGGGTGTTATCAACTCTCATTGGTGCTGACGGGCGGTGTACAAGGCCCGAACGTATTCACCGCGACAGCATGCTGAAGTTCGCGATTACTGGCGATTCCAGCTTCATGTAGTCGGATGCAGCGTTGTCCGAACTGAATGGTTTTGCTGAACTTTAGCCTCGCGGCTTCTTCCCTCTTTATCAATTGCCGCGTGTAGCCCGGAATAGAGGCATGATGATTTGACGTATCCCATATCGCTTATGTCACTGGCAGTCTCGCTAAGTCCCCAGCAAGTGGTAACCTAACGATAGGGTTGCGCTCGTTGCGTTAACCAACATCTCACGACTTTATGACTGGCAACCATACCACCTGTATCTCATATAGCTTCTCTCTCCATCTCTGGGTGCTGATATGTCAAAATTTCGGCAGGTTGCTTCGCGTTAGCAGAATTGAAACCACATGCTCCCTGCTTGGCCGGGCCCAAATCAGTCCTTTGGTTTTAATCTGCGACCGTACAGACGGAATGCTGAAATGCGTTGGCGGCGGCGTTGTCGAGCTTCCTGGTATCGTTTGTGGGCCTACCGGGTATCTAATCTGTTTGCTCTGGCACCGTGGCTGGCGTCAGTTACAGTCCAGGAGTCGCCTTCAGCATAGTGTTCTTCTGAAAATCTCTGCATTTCACCGCGCTACTTCGAATTCTCTCTGCACTCCAGATAACCAGAACACGTTCACAGCACCCCGGTTGAACGGGTATTTACATCCGCCAAAATCATCCGCCTGCGCCAGTAAATCCGGATGGCACTCGCCACCAATATTACCGCGGCTGCTGGCGTGGATTAGCCGTGGCTTCATGGGTACCGTAGTATCTTCCCCAAGACAGAGCACGGTCAGAAACTTTATTCATCACTCACGCGGCGTTGCTGCATCGGGGTTCCCATTTGTGCAATATTCCCCACTGCTGCCTCCCGTAG
+
5*()6*(%'%%(('')+0($&&&%(/+479232,2/&*&('%()./&&',..0-(/413.04,4,./1+:2218656;+'++,/.%-(,.5-%&')4-784110+/3696////('',-16344/,03-1646$%(//,,+))'(/832/.-110/,')(/,23--*&*-0-0--14/37,0&($'%'''(*()++(*42+*&())-,01(#$(+,+)+*'#%**11-..0-+.,.208*('%%&&'%%$-)))%%&&%%%'(-1+(-(%$&$&.*++**.//085-(())*)+.4'%&)(($$%&%(%,-+.++'%&'(,,($%)')&',44,+%'''$(%,,/,0&(.)))*+-(/+3501////+**(())()%'%)((+*)*)$&$$$))'&&'$%%$$&)&-)-.(0,)6000530/-.-100'*'&0'*,%)0120001-/24&&##$%%.*0++,&%$%$%(&%%%&,/*4'%&$&')*+'$#$$&&%&%((5*-6*,()%%(0,(%%&%#'$%&*-+*2/*10..(&&(*'6.--+77-/5,*%$&),+($(%+&)+/+0-2,''%$)))(**()'&%%')*+&$%$$#&#%'%%#$&'#$#&$()*-+''%'(&%&''/.'0/-.+*(&%((*(+0)%&))$$&&"$###&&&%'&'%*+*014,-.122-%($%',,,-().+#$'%&)(,*/.)'(%#$.-+6,-*,'&(%%..--47+-%&-%&).+$%&)((''''&%(()+-))*.*-$('++++*%%')-.$%#))'+..('*.-+'%$&)&*(,-'$&&)4,()+*44.'&''',#%%&$'$'%$&))*()./(*++)%&$++2*++$%%&$$%)'%*+))(%%'(-)+''&++.)5**+5+602/-040$&%,-/.3242)*,/210+/03)0001650.&(%%)&($&&)*(-*--)-8359/*(('$'+-13/+--((+*+,./%*.),/,05,39)(-**)/+*-,,--)#&'',*(*&&)8*+74.
@3a1800c4-2428-442d-a78e-1a485c3ca04f ch=329 read=78217 start_time=2019-12-13T16:48:07Z barcode=BC01 runid=2c9cf7bc05858273f10e7d7ec552fc0bd742dc3e
CTCCTACGGAGGCAGCGGTAAAGGGAATTTTCGGCAATGGGGAAACCCGGCCGGCAACGCCGCGTGAAAAAAGGTTTTCGGATTGTAAACTTCTGTTATAAGGAAACGGCGGCCACAGAAGTGGTAGCCAGTGACGATTACTTATTAAAGCCACGGCTAACTACGTGCCAGCAGCGATACGTAGATTGGCGTTATCCGGAATTATTGGGCAAGAGGAGCAGGCGGCAGCAAGGGTCTGTGGTGAAAGCCTGAAGCAACTTCCAGTAAACCATAGAAACCAGGCAGCTAGAGTGCAGGAGAGGATCGTGGAATTCCATGTAGCGGTGAAATGCGTAGATATATGGAGGAACACCAGTGGCGAAGGCGACGATCTGTGCAACTGACGCTCAGTCCCGAAAGCGTGAGGCAAATGGATTAGATACCCTAGTAGTTACGCCGTAAACGATGAAGTACTAAGTGTTGGATGTCAAAGTTCAGTGCTGCAGTTAACGCAATAAGTACTCCTTACAGAGTAGTACGTTCGCGGGTAAAACTCAAAGGTGACGGGGGCCCGCACAAGCGATTGGGCATGTGGTTTTTTAATTCGAGAGCAACGCGAAGAACCTTACCAGGTCTTGACATACTCATAAAAGGCTCCAGAGATGGAGAGATGTATATGAAGATACAGGTGGTCATGGTTGTCGACTCGTGTCGTGAATGTTGGTTAAGAGATCGCAGCGAGCGCAACCCTTATCGTTAGTTACCATCATTGGTTGGGGACTCTGGCGAGACTGCCAGTGACAAAGCTGGAGGAAGGCGGGGATGACGTCAAATCATCATTACCCCTTATGACCTGGAATACACGTGCTACAATGGATGGTGCAGAGGCGAAGCCGCGAGGTGAAACAAAACCCATAAAACCATTCTCGGATTCCGGATTGTAGTCACCGCAACTCATTTTATGAAGTTGGAATCGCTAGTGATCGCTTGAATCAGCATGTCGCGGTGAATACGTTCTCAGGCCTTGTACACACCGCCCGTCGCACCACGAGAGTTGATAACTTGAAGCCGGTGTATTGCCTAATAACCGCAGGAAGGAGCTGTCTAAGGTGGGATTGATAGTTGGGGGGTGAAGTCGTAACAAGGTAACCGAGTAAGAGCGACGAGGCAGAGTAGGTTAACACCGAGAACACCGACAACTTTCTTCAGCGCAACAATACGTGAAAAAAAAAAAGA
+
.0242.1,.)./---**+,/)((-)**.6<:/6<81:3274+'+(.61),+7/2436313:211()'*)+)')&289:2*7)0.+-3:4128111'0.../(((+,0084'(('&((&'(()30+'+3-+-+++*)%+&%&*'&)+071+00,.-2,,-2/)+,+,330--/&&&$$*(867)(&+&&&-+4...3.2-+*,((.,.+%$**%*,+()+$*.''/,+/,0+-292/./-%$*$$')$)(&)))'(()+/9-2*..2:/77-4+*/4.1978:+*)*)%'()(0824,)*(*/.24785*+-,2-6+0,+',.0:117<03439888556525863/(0..49:64.4.*)2--31.3211+)'&'(,**/133468898829-*)*,.+*+0,((**.66-*.*6,--8645;()+)/'&(.*,'..69851,')*+/'&*',$'*,1016252:.7601*)*0965886553+//32.,(()')+2*+++&*&%&()*)(*+&*,/38:<1/.+,)&+37-/18*(&('**/0*578.,7,*+(+()-./&1(3+)*,/.+.43,6<:*,4,3.''&'&'.+*+2./2)(*03/5*/+(&')/./,.-0.(0&'*+.75-+1109'+()&(-130-*(0/(-&*.4/1))$*&//36597,((++3/6+,,21..32+()/+*'&+,33<44.501)'$',,(-*'.++.0323048*()+0:/9/./7;.4.--5/8/',,.,43*)(+'%$*+/0566:99:/*1+*,.6.+.003/+)&&)+,,44+/11374352;622283+1)%'''''**,.+./+)())-*)())-3998-;--:;89:7667-,)&%&&--).689.&-*)*,31-.:;4.70)(+8;91::9<7./),'4,/(2-,3.-.0743&'%&).,-.5)*.+*,-,/.*0/2.1334/()$'',-10,(%%&,75/...-747;7333/*,5034-3-.+.'077:/:...4./),-)+//-14&-*30./*+*&'(-/0/11)&((0+*1;/,+*)%%'%-*(,)%+.0-*---,1-+*))),,0/-.,0.3/4).1-+*+$(.,0),03,4214-..018:.7/,.1197:1(&*-((&/*.22-.-/1+)**+)+3.839/.0'&())**(484690/)(/0,165)*-%1(,+,9-(++''*.1360261,)$%
@d6d19327-afdb-4386-8286-766d39143dbc ch=218 read=143594 start_time=2019-12-13T16:47:46Z barcode=BC01 runid=2c9cf7bc05858273f10e7d7ec552fc0bd742dc3e
CGGTTACCTTGTTACGACTTCACCCCAATCATCAATCCCGCAGACAGCTCCTTCCTTGCGGTTAGGCCACCGGCTTCGGGTGTTATCAACTCGTGGTGTGACGGGCAGTTGTGTACAAGGCCGAGAACGTATTCACCGCGACATGCTGATTCGCGGTGCGATTCCAACTTCATGTAGTCGAGTTGCAGACTACAATCCGAACTGAGAATGGTTTTATGGGTTTTGCTTCACCTCGCGGCTTCGCTTCCCTCTGCACCATCCATTGTAGCACGTGTGTAGCCCAGGTCATAAGGGGCATGATGATTTGACGTCATCCCCGCCTTCCTCCAGCTTGTCACTGGCAGTCTCGCTAGAGTCCCCAACAATGATGGTAACTAACGATAAAGGGGTTGCGCTCGTTGCGGGACCAGCAACATCTCACGACACGAGCTGACGACAACCATGCACCACCTGTATCTCATATGGCTATCTCTCCATCTCTGGAGCGCTTTATGAGTATGTCAAGAGACCTGGTAAAGGTTCTTGCTTGCTGAATTAAACCACAGCTGCTCCACCGCTTGTGCAGGCCAAATCAATTCCTTTGAGTTTCATGCTTGCAGACGTACTACTCAGGCGGGTACTTATTGCGTTAACTGCAGCACTGAACACGACATCAACACTTAGTACTCATCGTTTGCAGCGTGGACTACTGGTGCTCAATCCTATTTGCTCCCCACGCTTTCGGGACTGAGCGTCAGTTGCAGAGCCAGATCGTCGCCTTCGCCACTGTTTCCTGCATATCTACGCATTTCACCGCTACATGGAATTCCACGATCCTCTCCTGCACTCTAGCTGCCTGGTTTCTATGGCTTACTGAAGAGTTAAGCACAGGCTTCTACAGACCCTTGCTGCCGCCTGCTCCTCTTGTAATAATTCCGGATAACGCTTGCCGCCTACGTATTACACCGCGGCTGCTGGCACGTAGTTAGCCGTGGCTCAATAAAATTACCGTCACTCGGCTGCACCATTTCCTGTAGCCGCCGTTCTTCCTTTATAACGAAGTTTACAATCCGAAAACCTTCTTCCTTCACTGGCGTTGCTCGGTCAGGAGTTTCCCCATTGCGAAAATTCCCTACGCTCCCGTAG
+
,&.25+.-+*+*)'+1/237/,*./+.-780+)1**/:,*))*+1'8895,1--(....281945498,.1-.-/20+01,1.9000.****)5561,)(,/0753(,1)()*)*,.3-,5+)**/64/657<8799/1)'%'++/576:<;4-4&%')+31,,*&')*+-+-/45242320.9/0+251-./06,6*&((.+*+'*..5/8;<,467905::-+2290'*/,5-+1-)-0,,/22/83-.110/385:::45900010,0-112--...,))+,..1)5,*27,*++*/00.7<:0-1203791290+/5)0*+(+')*-3.*.3.01.0-,-0-%-+/10,+,+/4/)+,)'1*./66988523534/-./7)*(-+0801017330;-1-81*+**&./8377821-//387:899677522*389;=::66444*/.//466554&(&)%)+.+++-,6799841/,.81-0((,((#&#'%)*4150.-')+,//.33526(0.3:732++(++--0&,+,59741,&'((,+,/19780.-3..025%/,3/(.424)5,7/**1+**)3;.,*,(,.-00.06)%&#')(&()&'-.(0'(&&$$(*3..*-&*(+.,0/55124510,'')*+-37/0.)(.'+'**,.0./96/;/$*)00008:555,-&0(*&$&&..*-4/%16')/*+&''),/01930+;:5110006459682:11++'(6,-,:::679444.7///7.21+#%%%%%$&))-.**'00403<1+$+//24/1&%&))'-60.'()++0+-.559898,-./,+--.5685693<964251651923291/+'(*:,5)*),)47,.-)('(''36:8/6-+*,.*&0-212138,)51*+*0+*2.7-335222100132,06*22,)+(')+.+,(*106/7///814/-(,-1'51:///9+'+&&''&3*.7)*(0)59896/333./-,$((0+058050,,,,.0548;/3,((&-*+052.7/.,*+(-4-)./651-,-7:3/76967;63365')$)()*.,)+./.612'65(,09(,((*(,-,,./27.4/64-)%&$%&.--'((&
@18e653ff-b1a8-4583-becb-fbce0b54c115 ch=340 read=111825 start_time=2019-12-13T16:47:35Z barcode=BC01 runid=2c9cf7bc05858273f10e7d7ec552fc0bd742dc3e
CCGGTTACCTTGTTACGACTTCACCCCAATCATCGACTTTACCTTAGACGGCTGGCTGGCTCCCGAAGGAGTTTACCCACGGCTGGGTACTGCGACTTTTCGTGAATTAGCGACCCGGGCGGTGTGTACAGGCCGGAACAGCGTATTCACCGCAGTATGCTGACCTGCGATTACTAGCGATTCCGACTTCACGTAGGCGGTGCAGCCTACGATCCGAACGAGAGTGTTTCTCGTTGCTCCACCCTCGCAGCTTCGCTTCCGTCTATTAACTCCCATTGTAGTACGTGTGCCAGGTCATAAAGGCATGATGATTTTGACGTCATCCCGCCTTCCTCCCGCATTAATGCTGCGGCAGTCTCTGTGAGTTCCACCCGAAGTGCACAGCAGCATAAGATAGGGAGTTGCGCTCGTTGCGGGACTTAACCAACATCTCACGACACGAGCTGACGACAACCGTGCACCACCTGTTTTCTGGCTTCCGAAGAAGGAACTATCTCTAGTTCCTATCCATCAATGTCAAGACCTGGCATTGGGGTTCTTCAACGTTGCGTCGAATTAAACCATACTCCACCGCGTACGGGCCCGTCAATTCCTTTGAGTTTCAACCTTGCGGTCGTACTCCCCAGGCGAAATTACTTATTGCGTTAACTCCGGCTGGAAGGGGTCGATACACCCTACCTAGTACCCATCGTTTACGGCCAGGACTACAGGGGATTATCTAATCCGTTCGCTCCCCTGGCTTTCGCGCCTCAGCGTCAGTTTTGAAGTCGCCTTCGCCACTGGTGTCTTCCTAATAACCGCATTTCACCGCTACACTGGAACCGCCCTCTCGATACTCGTTGGAACAATGCATCACGGGGTTAGCCCCGAACTTTTAAGACAGACGGTAATCCGCCTGCGCTTGCGCCCAATAATTCCGGACAGCGCTTGCCACCTACGTATTACCGCGGCTGCTGGCACGTAGTTAACCGTGGCTTTCTATTCCGGTACCGTCAAATCCTCGCACTATTCGCACAAGAACCATTCGTCCCGATTAACAGAGCTTTACAACCCGAAGACCGTCATCCCTCACGCGGCGTTGCTCCGATGAACTTTCGTCCATTGCGGAAGATTCCCCTGCTGCCTCCGTAGAG
+
47*/60-3,1+(.0+,-288:87256/-4053735406;8+14/4()/,,*'%+*.34:863.+()&''&,+4'$()'#&)&'**3,,+.-'$'&*++'&,/.+$#&(%))(')*(/2685880-++'*(%)(0*0-('#&)+226<:67/#*%)223*,.0.250066617+)'$$%+01;52,'*0/3./11)-.+*,*((*,-6*'',.0.'&')(&'%%))./7/38-&'*'*010+,5-06--$&()412229263340/*/,...-*)),6.0(+,-.6-+)'&'''/,//72;.*.)(,,-..+6-*%*,3//00,34-(+6.7:8637)(+(,,.-.+*+,-+,/(&.***'%&,+/1*2+&*.'(/++,61+/.')%()))/-+13&(.($(080/+-.,,30,.-6,+*3.4+('../02.-)'()'('*)(*)-22476.7-0*'()+(/7257/.452)$%**((+)((3.,.*+*(),0133551/0104(&'''1/01/9/.06552247*.)(%0($(-+4;861/)'113758367./-0+5;2:933,112)'2*(()*&,)-*-2*%004637-)-70./15;95.91607,-,3.2,/02,6/.((.-3(&'((+%(0)&0&$''+-0.122-6,+)))+.*31..0.1/*,(-/'$%)+(&,,,14.+,.31:9&,&,*-+15+**'*%)/,)%(,+,+*&%(79,,0*).*762*,.723::000.0500'&%%'.*00-'%$&')*-..%&'')+6,58772-'&,922//42-/'&%'%042-./5.44.4-4/43*'('%('((+%)(.,(()''&'&'&'*%$%$)),1)--26.*.)')/4-)+952:;9/,'++.745(.-.914:9960.(%&&($(&('%)5+-88:/,1/2-.',+-6,+2/$(-*&.021231672,+-*,49+4*($*&0&)+4/-0/06..('***24791+./.02:5898<--785/%'$&)*/0.*+&)-))27536687.03640.7.4-,))&*+06.)()),5,*,-*'06883232)(),)./2/84/22/02).)&+,.--140+*+5+&5713-5'*'%()**,+,--,+/..46-*$&'&
@d23cc3d2-f616-42d4-a4dd-3a50bd7f5e1f ch=253 read=230295 start_time=2019-12-13T16:47:23Z barcode=BC01 runid=2c9cf7bc05858273f10e7d7ec552fc0bd742dc3e
CCGGTGCTTATTTACGACTTCACTTGCCCCAGTCATGAATCACAAAGTGGTAGCGCCCTCCCGAAGGTTAAGCTACCTATGGCACGCGAACCCACTCCCATGGTGTGACGGGCGGTGTGTACAAGGCCGGGAACGTGATACCGTGGCATTCCTGATCCACGATTACTAGCGATTCCGACTTCGTAAGGTCGGTTGCGAACTCAATCCGGACTACGACGCACTTTATAGAGGTCACTTGCTTTCTCGCGAGGTCGCTTCTCTTTGTATGCGCCGATGGCCAGCACGTGTGTAGCCCTGGTCGTAAGGGCCATGATGACTTGACGTCATCCCCACCTTCCTCTCCAGTTTATCACTGGCGGTCTCCTTTGAGTTCCACGGCCGGACCGCTGGCAACAAAGGATAAGGAGTTGCGCTCGTTGCCTTAACCCAACTATTTCACAACACGAGGCTGACGACAGCCATGCAGCACCTGTCTCACGGTTCCCGAAGGCACATTCTCATCTCCTGAAAACTTCCGTGGATGTCAAGACCAGGTAAAAGGTTCTTCGCGTTGCATCGAATTAAACCACATGCTCCACCGCTTGTGCGGGCCAAATCAATTCATTTGAGTTTTCTGCAGCCGTGTCCCCAGGCGGTCGACTTAACGCGTTAGCTCCGGAAATACGCCTCAAGGGCACAACCTCAAGTCGACATCGTTTACGGCGTGGACTACCAGGAATATCTAATCCTGTATTTTGCTCCCCACGCTTTCGCACCCTGAGCGTCAGTCTTCGTCCAGGGGCCGCCTTCGCCACCGGTATTCCTCAGATCTCTACGCATTTCACTGCTACACCGTTCTACCCCCCCCTCTACGAGACTCAAGCTTGCCAGTATCAGATGCAGTTCCCAGGTTGAGCCCGGGGATTTCACATCTGACTTAACAAACCGCCTGCGTGCGCTTTACGCCCAGTAATTCCGATTAACGCTTGCACCCTCCATTACCGCCGCGGCTGCTGGCTTTTGAGTTAGCCGGTGCTTCTTCTGCGGGTAACGTCAATGAGCAAAGGTATTGCTTTACTCCCTTCCTCCCCGCTGAAAGTGCTGGCCAGGCCTTCTTCATACGCGGCATGGCTGCAGCAGGCTTGCCCGACGTGCCAATATTCCCACTGCCGCACTCCCGTAGG
+
1+'&)'$''(295*+,(*&&)$&(&$/43*129734238477429/*./833(*.36)+/('((''**-11,/0026,('$%$$%%%()&+3+'*,08.-6558654688:;/01,,0,124::.7+-)00-7-,*)),*,5-:6;54627)*-771+(*-.+:+*+-..---9.20/12:/())(.+.--057233194771;0.(2.12/,,/0767../:611-,*0-0.&('(('),0+28272)++++,/262750;4/04435358&%-'+%%&(.&)/.00++--/;109;:8603'-*(+.&.-..,)'''),:989807-1,-037<85./)+)*.3<8123878*4'$(-.86-/51/35909,$')1.0-41994583805/08;(8.7-4+.,&+,3.40248/9/,..-//-1.'*$&'(07--++,&.-,++,*+,./197840575865244456,-.02...)/9934,*-)-,*)()/;3.11464:.---891-2927338::9478366668(52156-++/3<;::2110.4)0.37/00./-9028///..//580/,$)++,)%)(,++0&,/-.,:39435;6/..32.(&'''$&*%$&%%*/:-%0/+/-..64/,**.**,.00.,200-//+.(&)-+/1/2+,,54233495814)4*36467---+45,%,+/---8;886166-2*''438771:113210,0870054488,)+(*-50.03.2:++208::;:48858<9415'&899+6700:0<;:;:-160;88695*06//398887420225<;93)('(&'(&(,+1723143:35/0,-/3774465577/3.15228:&)2*+0)*,888*76;12(*,/,8../09--780,/980/33464310014552:74:67:4344/,,((+.-)10.2/+(/-70;21.,1.4.7-,,((,&/7--3-$)&)3+')$$'+5...634'%$$$$)(--.,,0-*2,&'-,58776638;847;:754+50221036*+/+)(*&)+34))(+4+6:712.668+164.0,()'($%%.(.*91;:<88;534/1-22656:8;85643%4%1702-)**.)'&(,)/.3,,-*/)+*&+++31,0/0/1:(*735*
@1e56800a-a833-48a3-9e05-252397019f47 ch=394 read=72966 start_time=2019-12-13T16:47:02Z barcode=BC01 runid=2c9cf7bc05858273f10e7d7ec552fc0bd742dc3e
TTGTTATTACTTCGTTCAGTTACATTGCTGTTGTCGGTCTTTGTGTTAACCTTTCTGTTGGTGCTGATATTGCTCGGGGAGGCAGCAGTGGGGAATATTGCACAATGGGCGCAAGCCTGATGCAACCATGCCGTGTATGAAGAAGGCCTTCGGGTTGTAAAAGTACTTTCAGCAGGGAGGAAGGGGTAAAGTTAATACCTTTGCTCATTGACGTTACCGCAGAAAACACCGGCTACTCCGTGCCAACGTACGGTAATACGGAGGGTACAGCTGTTAATCAGGTGCGGGCGTACCAAAGCGCACGCAGGCGGTTTGTTAGTCGAATGTGGAAATCCCGGGCTCAACCACCAGGAACTGCGGCTGATACTGTAACGAGTCTCGTAGAGGGGTAGGTGGGTGTAGCGGTGAAATGCGTAGAATCTGGAGGAATACCGGTGGCGAGCGGCCCCTGGACGGCAACTCCAGGTGCGAAAGCGTGGGGAGCAAGCAGGATTAGATACCCTGGTGGTCCACGCCGTAAACGTGTCGACTTGGAGGTTGTGCCCGCTTAAGGGGGGCGTGGCTTCCGGAGCTAACGCAGTCGACCGCCTGGGGAAGTATGGCCGCAAGGTTGAAGCTAAATGAATTGACGGGGGGCCCGCACAAGCGGTGGAGCATGTAGTTCGATGCAACGCGAAGAACCCACCTGATGAAGTTTTTTCAGAGATGAGAATGTGCCTTCGGGAACCGTGAGACGGGTGCTGCATGGCTGTCGTCAGCTCGTGTTGTGAAATGTTGGGTTAAGTCACAACGGCGCAACCCTTATCGCTGTTGCCAGCGGTCCGGCCGGGAACTCAAGGAGACTGCCAGTGATAAACTGGAGGAAGGTGGGGATGACGTCAAGTCATCATGGCCCACCACGACCAGGGCTACGTGCTACAATGGCGCATAAAGAGAAAGCGACTCGCGAGCAAGCGGACCCCTCATAAAGTGCGTCGTAGTCCGGATTGAGTCTGCAACTCGACTCCATGAAGTCGGAATCGCTAGTAATCGTGGGATCAGAATACACGATACCGGGCCTTTACACACCACCGTCACACACCATGGAATTGGGTTGCAAAAGAGAAGTAGGTAGCCAACCTTCGGGAGGGCGCTTACCACTTTGTGATTCATGACTGGGGTGAAGTCGTAACAAGGTAACCGG
+
%++'('('*,6;11614.,5-,)*.(&-8.60//....+0:1-256:3670590/7,),+&4*-+++++47//.1*0.(%)*+426216335+,//2:310,34;79921,12:/3;344,+*+'(%('&'')((*./0.-&+)*,57587*3/,4-000-(('%'*-1+'&%%(-+'.+0/152*.37+./6-5++**)5.-334.5//.5022-5:*+-,-,((&--0(*+++(*.42425:-$($&%&'%,()+&-+/+/3++&-+*)%('-/80.$*'&&'*,,*,)'(%$$&')*,,.-2.,23*7//,(+*()4556;953.(0-*,-35,478470440&(&&*'0-,01-'))**+-/2/)(()))(+,1.012,+%-0..'$)&$&++,+-+,,004,+.,&(2470.-/258:/-7-1622694;5484/*,3)-1:60,066)+'%&,)./+)17654--42+-553/7-*+,48*5).2)6-0)./12<:2273'.12)-346;42*($$$%&(+**+-6.7,-./9&+(,8+'((%$%)+-.1-2517.)')-,3.,+,12((%%%(./6-85,-+'*,,(&&&*+207683657+8,/()'$$'*2/+%(*+*2.5/0895(54*%*(-072606200+*+,+(*%/+9/-.0/989546+,($%%(),*.5..)++.()6:<;<*;2,*,-.43/0830326;97/0:/-0893451-.4'*.026976456:999::78,**++75557;344.29+,623:6580('(*$+(%1')(+,/23;6171/0,-1--4(-61202910-2-0-'))+.126((&(%('31464,01//12:98889/.5,4*3/*362/4343234,*()+8;;78273;/)+)%(*12;5722)'%'&)*(*,34954;722$%')*&)%))*%).*+-.)3-.*+/2+-.94//)((-),/95+.25+++**/716)2/*+1-./3453408133801-11+,%),().)3,1231//..+2--.5.21)*07()*3-'-***&&$&&&+-3.0,%$&&)(''#***,./.+++-3767.&(('(,2-:41567/%)&*)(+*0.**)1(-(0,145,:8007744)('(,8.*22,+22)),(*++,33246.*-,5,.-&/)/.1,+03395.53
@7a82a5df-ac49-4ba7-b5fa-d0bbd81608d0 ch=216 read=119367 start_time=2019-12-13T16:47:00Z barcode=BC01 runid=2c9cf7bc05858273f10e7d7ec552fc0bd742dc3e
CCGGTTACCAGTACGACTTCACCCAATCGCTGGCCTACTAGCCGGTACGCTGCCTCCTTGCGGTTAGCTCGCGGACTTCAGGTATTGCCAGCTCTCATGGTGTGACGGGCGGTGTCTTCAAGACCGGAACGTATTCCACCGCGACGTTCTGATTCGCGATTACCTGAAGTAACTCCAAGCTGCATGTAGGCGAGTTTCAGCCTACAATCCAGACTAAGGACTGGTTTTAAGTTTGGCTCCACCTCACGGTATTGCATCTCTCTGTACCGAAATTTGTAGCACGTGTAGCCCACACATAAGGGCATGATGATTTGACGTCATCCCCACCTTCCTCCCTGGATTGGCAGGCAGTCTCATCGAGTCCTCAACTTAATGGTAGTAACTAACGGCAAAGTTTGCGCTCGTTGCGGGACAACCCAACATCTCACGGTACAGGCTGACGACAACCATGCACCTGTCACCTTGTCCCCAGAGAGTTTCCTCGATTAAAGGTAATGCAAGGATGTCAGAGTGTAAGGTAAGGTTCTTCGCGTTGCTTCAGATTAAACCATGCTCCGCTTCGCCCGTGCGGAGTCCCGTGAATTCGCTTTGAGTTTTAATCTTGCGACACGTACTCCCCAGGCCGAATACTTAATGCGTTAGCGGCTGGAGGTGTTAAGAGCCACACCCTGAAGTATTCATCGTTTTGGCGTGGACTGCAGGGTATCTAATGTTTGCTCCCACGCTTTCCGAGGCCTCAGCGTCAGTTACAGTCAGGAAGAGTCGCCTTCGCCGCAATTTCTTCCTAATCTCTACGCATTTCCACCGCTACACTGGGAATTCCACCCTCCTCCTGCACTCTAGATAACCAGTTTGGGATACAGCACCCAAAGTTGAGCCCAGGTATTTCACATCCCTTAATCATCCGCCTACGCTCCTTGCATGATAAATCCGGATAACGCTCGCCACCTACACGTATTACCGCGGCTGCTGGCGCGTAGTTAGCCGTGGCTTCCCTCCTTAGATTACCGTCATTATCTTCCCCAAGAGACAGAGCTTTACGATCAAAACCTTCATCACTCACGCGGCGTTGCTGCATCAGGGTTTCCCCGTTATTGCAATATTCCCCACTGCAACACTCCGTAGGAG
+
071,2,&*%$$($()-544.%'((,,-2$(%)%/))(0&&$*-&*%#%&)0058452-6-.+.&,(&-12().6278:9/351)-+'((),/./-.+1050*+**0$*/8482.+%')'+-/0480/2029867740+.2.1112+371,+(/30,00,4,)*&%$-+$,(&&'/(.'&)&$'$&'(,)1+.',09.51/261/507.1''%1.(-)&*5550')+)$0*/0:0(+*+.9,/67714168471/,),1201.127042&%%&')+))))(&)+,)(&(,..*-)*+*..)/6246101/.4;611335668,'&'&-6-589*/7++-2//-)+*'*411442./*-$(''(,43/1%((&1)-240'/.-5///9240678./-.*),-248552./+1(003.+%%.()*+2)*(++&&&(&+20.,*-14..%2-+-*-,061000.16054/746+&''&%&.:+56.0+*-,1/)')).51-+*%/-..-001%''+++2(*&)('*.1:/2/-,1.4.)-282-,,6*77347)('),21*.00.***'&,+-,3&').2((.(')3*+#$%()+*,-;<0/92013./0./$*&,',)-('%%.+,(&&1-)+3+8+-*2+-/,+,,0-..-*&++..00+))&/+#(,.6()%,*&,+.832673011))+..(&*,,.&,')/',&(%$&&)%04/-1140+'-*-0;2.(&'+(7646112118-,7.(,5467)*&)()')*+14-+/0-.,$%##&'(&/-7+'1*++763'101,6:)-(&/0+.5/1&+'&'&()1014,/55,-.-.+*,/('()($&5*+$3+486;-,1)-/',&--&*)%()*)3,+*3/4+'-0/''+1.),-)11*&-,0./,243125)+,+.-8,(''*)+*++15+,215456/&,&*,/48.-7.,,+&)00/.++5:5213003;:51.)-(0/4/:0//511,&&'/+4*+-(-(%%%-'%-112.''.+0+2*148+/,'(()/&)'*(13-&',.10'-/&-4283563&%'**-))-*+-4/----4456553.19*6<8*$5/$.(()+3-*-.038/+.1..(%*+,/56,1-5),$
@dc6f1340-494f-4af6-9124-7ed965bc3951 ch=339 read=119263 start_time=2019-12-13T16:46:58Z barcode=BC01 runid=2c9cf7bc05858273f10e7d7ec552fc0bd742dc3e
CTCCTACAGGAGGCAGCAGTGGGAATATTGCACAATGGGCGCAAGCCTGGTGCAGCCACGCCGCGTGTATGAAGAAGGCCTTCGGGTTGTAAAGTACTTTCAGCGGGGAGGAAGGTAAAGTTAATACACCTTTGCTCATTGACGTTACCCGCAGAAGAAGCACCGTATCGGTACCAGCAGCCTTGATACGGAGGGTGCAAAGCGTTAATCGGAATTACTGGCGTAAAGCGCACGCAGGCAGTTTGTTAAGTCAGATGTGAAATCTGAGCTCAGCCTGGGAACTGCATCTGATACTGTAAACGAGGTCTCGTAGAGGGTAGAATTAGGTGTAGCGGTGAAATGCGTAGGATCTGGAGGAATACCGGTGGCGAAGGCGGCCCCTGGACAGACTGACGCTCAGGTGCGAAGCGTGGGAGCAAACAGGATTAGATACCCTGAAAGTAGTCCACGCCGTAAACGATGTCGACTTGGAGGTTGTGCCCCTTGAGGGCGTGGCTTCGCGGAGCCTACGTTAAGTCGACCGCCTGGGGAGTACGGCCGCAAAGGTTAAAACTCCGATGAATTGACGAGGGGCCCGCACAGAAGCGGTGGAGCATGTGGTTTTAATTCGATGCAGCGAAGAACCTTACCTGAATCTTGACATCCACGGGAAGTTTTCAGAGATGAGAATGTGCGCTGGGAACCGTAGGACAGGTGCTGCATGGCTGTCGTCAGCTCGTGATGTTGTGAAATGTTGGGTTAAGTCCCGCAACGAGAGCTGTACTTATCCTTTGTTATAGCAGCGGTCCGGCCGGGAACTCAAAGGGGCAGTGATAAACTGGAAGGTGAGGATGACGTCAAGTCATCATGGCCCCTTGAGCCAGGGCTACGCACGTGCTACAATGCGGCGCATACAAAGAGAAGCGACCTCGCGAGAACCAGCGGACCTCATAAAGTGCGTCAATGAGTCCGGATTAGAGTCTGCAACTCGGCTCGTAAGTCAGGAATCCGCTAGTAATCGTGGATCAATGCCACAGTGAATACGTTCCCGGGCCTTGTACACACCGCCCGTCACACCATGGGAGTGGGTTGCAAAAGTGAGTAGCTTAACCTTCGGGAGAACGCTTACCGCTGATTCATGACTGGGATGAAGTCAGCAAGGTACCGG
+
+/03-,-)/4)-2+-3422615.)-,-5,+()**1/-60..03945;23(1(()%**'+,,3*,-003331/+)+((4/5756+965:*,04*'(+-1;9+(+,+15,)*/))))'(62-/717.)-*+()-+*2362393346/;//:4-.++3+(+.$&%((&&$)-')'$)'(23/./,,)'()+10--()##$((+(*/*3-1-./*0-.2022,0,**4560,,./%.)/2687+34:8,6.9/358136832)+61+-$'$--.3-%.+*(00322.....210235575024(,%&((,--5684,*-/,,,,)&)$'+.-(.,-//73)1.)(44533*+,26782-/*/,)(/**,*&--(*(+*/('*.0('.415(+2....-1204()3122.*.'()-,6,(*,790-*-3*5--(/.(38,((,,')'&',5.&(/3:589:28,*-,-66251918053/7,/*02,$&%'$)27245+/,-0.&$')%(0(&&&'0561-1324.-+.23247+)(*(-117/3438)0*5/3523/.2)',-+-4/8/.1'$+,4..5,()/1(')&*,-2,.2///.+)(+.0;;,486;/.-.-4,)+*),,/10---*084.)'*+21/'/2572...6(*0*07;321.,,..10/173220/$$%&,8355959*+($(,)+-00//-((3++,:98,,-**//0/2-%.+*4/-..13.-084:648360526.-02'5&$&%(&%%%%')),-0/48.)0($$$%&#&%)10434851/;848448./'+/.--('),-/1921111.,))(('..22577310/2*.0/12)&(&)(-(&$%%(0-+.133-()&(#'(..02/2150-')*+,2131/41)'(%&)'(()*324..-#(%%'%*$%*-)3622''--(&'&3/20+((()**,&1*)2)%&$%()+(+(&)+-&(+*+&&'0*-.*'((+).+(,+,),/4-0))-6330-.*+--**(),--8729434.*()111.8-),0/.-,.,&,($##%&*.0657.4/+'-&-36:455:2+()(%'+*)))*..77.0.(20,*&),-02302-**),/396.,+(**.2-)***,)(,*)100,/-.7445
@cf3d3d7e-9e1f-4ada-ae0a-924fc40061ff ch=183 read=254809 start_time=2019-12-13T16:46:39Z barcode=BC01 runid=2c9cf7bc05858273f10e7d7ec552fc0bd742dc3e
CCGGTTTGCATTTTACGACTTCACCCCAATCATCAATCCACCTTAGACAGCTCCTTCCTTGCGGTTAGGCCACCGGCTTCGGGTGTTATCAACTCTCGTGGTGTGACGGGCGGTGTACAAGGCCGAGAACGTATTCACCGCGACATGCTGATTCGCGATTACTAAAGTCCAACTTCATGTAGTCAGGTTGCAGACTACAATCCGAACTGAGAATGGTTTATGGGTTTTGCTTCACCTCGCGGCTTCGCTTCTGCCATCCATTGTATGCGTGTGTAGCCCAGGTCATAAGGGCGTAGTGAGTTGGCAATCATCATCCCGCTTCCTCCAACATCACTGGCAGCAGTCTCGCTAGGGTCCCCAACTTAATGATGGTAACTAACGATAAGGGTTGCGCTGTTTGGGACAGCAACATCTCACGACACGAGCTGACGACAACCATGCACCACCTGTATCTCCTGTATCTCCATCTCTGGAGCCTTTATGAGTATGTCAAGACCTGGTAAAGGTTCTTCGCGTTGCTTCGAATTAAACCATGCTCCACCGCTTGTGCGGGCCCCGTCAATTCCTTTGAGTTTCATCCTTGCGAACGTACTACTCAGGCGGAGTACTTATTGCGTTAACTGCAGCACTGAACTTTGACATCAACGCAGGTACTCATCGTTTGGCGTGGACTGGAATTATCCTGAATCCTATTTGCTCCCACGCTTTCGGGACTGAGCGTCAGTTGCAGGCCAGATCGTAGCCTTCGCCACTGGTGTTCCTCCATATATCTGCGCATTTCACCACTTCGGATCTCCTGCACTCTAGCTGCCTGGTTTCTATGGCTTACTGAAGTTAAGCTTCCAGGCTTTTACCACAGACCCTTGCTGCCGCCTGCTCCTTTACGCCCAATAATTCCGGATAACGCTTGCCACCTACGTACCGCGGCTGCTGGCACGTAGTTAGCCGTGGCTTTTCTAAACAAGTACTGCAATCACTCGGCTTCACCATTTTCCTGTAGCCGCCGTTCTTCCTTTATAACAGAAGTTTACAATCCGAAAAGCAACCTTCTTCCTTCGCGGCGTTGCTCGGTCAGGGTTTTCCCCATTGCCGAAATTCCCTACTGCTGCCTCCCGTAGGAG
+
8.('%##$%#(,--*,0357<7.774)7+,,34032,3/(-.14/.130)01498:8./4*.1839.2876-.10/.02105,,-(2.0/2/.--(,258;8980//.789(21114986/7630-,2320+'/-*16;56/....478899.8*+*,+1%&&'%%)+-*,((,,.--./+/13(*)526957789364:09-,26840,',2.455::.55<51<<2,/1<267:88+*.*',')%'%%%'',6299:,:-''&((*,-+2*&'(-1+*.322,-11-3,*(%%#&').1/).-+1-/&),/+-5)&+/4-0*-.2*120($,,1*('&'*,/1/,&'()(02-.9:/./*1,/-...4599511315765.4+,2,4144-++',.'+,('&(&-+/056775()./,%(((,+/0-0439424903&-'+3/4:24546330'$$$#)+,.4::;534560/155:;22////1;678680168451305*,4.<:79502/2.,-90;27120155(,*)+3323/15)*.**,,/)4*23/*/095979733884157<;88::45313*(0+)))25.00106:87-*))'*+/*20/2.4.8.2303001/1447:52430/0/-7)0-/3+-/-,%''0.3114-*-,/::;0-.%%$$.)/.10)(,)(1**$'+&%)-)%%)+2-6<-,(;:6333047447109/(--1737223;9*.&%&'(-*/4<59:997.2,-*,3542755452*+'&'+1,+(+'%))/+'%#&((,*-3/&'')1(13569:9974;9/4561.//6/144.0-,51/+.5:1,+25,,-,&$+0,///67;6.8---227048/.--)'&**)1.-'&.+,(1,6.-1/3;4:1-,//,3:1/81/0).(&)+,00/0878..)#&*.&/230./315/4,-32(&'&'(',,$)$&&()+/()+4501.**-((2.917:.16566705903::9;5.6/2.60--337''/*)0<5+38998,*-,-)%(&)(-*0187:9.84+0,30-8-,+93-)*('250-27(.28,*-:12+*/.'/'8/**+-,,,../-,-5+,2/4(/%
@a0cf30a8-b91a-453f-b463-113394f92a54 ch=331 read=101829 start_time=2019-12-13T16:46:25Z barcode=BC01 runid=2c9cf7bc05858273f10e7d7ec552fc0bd742dc3e
CTCCTACGGGAGGCAGCAGTGGGGAATATTGCACAATGGGCGCAAGCCTGATCTGTATGCCGCGTGTGAAGAAGACCTTCGGGTTATGAAATTACTTTCAGCGGGGAGGAAGGTAAAGTTATGCTGCTCATTGACGTTACGCCCGCGAAATACCAGCTAACTCCGTGCCAGCAGCCGCGGTAATACGGAGGTGCAAGCGTTAATCCGGAATTGCGGCGTAAAGCGCACGCAGGCAGTTTTGTTAAGTCAGATGTGAAATCCCCGGGCTCAACCTGGGAACTGCATCTGATACTGGCAAGCTTGAGTCTCGTAGAGGGGTAGAATTCAGGTGTAGCGGTGAAATGCGTAGAGATCTGGAGGAATACCGGTGGCGAAGGCGGCCTGGACGAACTGACGCTCAGGTGATGCAGCGTGGGGAGCAAACAGAAGTTAGATACCCTGGTAGTCCACGCCGTAAGCGATGTCGACTTGGAGGTTGTGCCTTGAGGGGCGTGGCTTCCGGGCTAACGCGTTAAGTCGATACAAGGAGTACGGCCGCAAGGTTAAACTCAAATGAATTGACGAGGGGCCCGCACAGAGCGGTGGAGCATGTGGTTTAATTCGATGCAACGCGAAGAACCTGAGTCTTGACATCACAGAACTTTCAGAGATGGTTGGTGCCTTCGGGAACTGTGAGACAGGTGCTGCATGGCTATCGTCGCTCGTGTTGTGAAATGTTGGGTTAAGTCGCAACGAGCGCAACCCTTATCCTTTGTTGCCAGCGGTCGGCCGGGAACTCAAAGGGAGACTGCCAGTAAACTGGAAGGTGGGGATGACGTCAGGTCATCATGGCCCACTTGACAGGGCTACGTGCCACAATGGCGCATACAAAGCGACCTCGCGAGAGCAAGCGGACCTCATAAAGTGCGTCGTAGCCCGGTTGGAGTCTACGCTCGACTCTATGAAGTCGGAATCGCTGGTAATCGTGGATCAGAATGCCACAGTGAATACGTTCCCGGGCCTTGTACACACCGCCCGTCACACCATGGGAGTGGGTTGCAAAAGTAGGTAGCTTAACCTTCGGAGGCGCTTACCGCTTTGTGATTCGCAGCTGGGGTAATCGTAACAAAGGTAACCGG
+
*324./1+5-',*1234.455;9)071/33.,%+.105<32116;88:64&3.-)%)'(.70-----/04*,1-*1:8;7.:.4-''%()&)%$)/47+*++3::.(-/,,)'''*(((,.0&&$%'/0*1)'&**.+%*&,5+)-%(*&"&'*)(*+)''(-:51151//0/,1-01)0/,3.-.03*)**,5:958/5/4/28+,+)(-)+-071126<74432(1,24588&/5;;+/6.-'((*,0/2//,*39,-9:0,336754260-.(++)+:/0001644554636120%*-)-+/0/*,//,-(430+,-2-6.12')61,,+,-1;83682+*,30*),+.,43;/-2,+4/.816/530/+/+/.6328;(*710('1***+,,/0.%(&)(%)+''&'*5876)(*,4<08)'%&*+5+-3556:1-/2311311*,.36258:'..//.878637463++-+4-.*.'$&(%*,0,0352922.7*,/()'*4.,+,/,,+)(.%$#%&'&-(%&)01273+()0)1+26-7:368*:8312253862,%.76+13**324*&)(-3843,)*+5532325;6.87:1..//397322/03(+(*,*(&&(&*++/3910)*,*/./0:43***((+(++-+,31265862;60412642*/.4-47457987350+)&$)//20%&(+44429.//066.+,.+(+2,4+-.2%.)28&(-02999:9+--,1580:61-<//92&20537)6.6.1.,..550;.-,'(*,7779()&():;:82,.'*(.1:;889589788+)&--342+0-.75/$(.,1/5(+01,(*+''))%'&+3-*002356682:1.1542234421*)&(*67,-/986988)'-++')+3345575/10.(/,5/(((+,-+302566666576622-+(.-93867)('(&'*+*+0::;:975*,66353-/*02239../+.//11.,/1*,)&''(+-+0.-5492//0/07661+0-&'*+-(*60+),,+)*+4,,+-**(4*2328710*1.-3/40-33.,(+.+./3483&($)-0.373+&)&(/68:6991+4,177:44
@7b674d4b-fe6f-45f9-b10b-d17d1e19bf71 ch=76 read=128825 start_time=2019-12-13T16:45:38Z barcode=BC01 runid=2c9cf7bc05858273f10e7d7ec552fc0bd742dc3e
TCGGTATTGCTTCGTTCCGGTTACGTATTGCTGGTGCTTTGAAGAAGTTGTCAGTGTCTTTGTGTTAACCACCACTTGCTGTAGCTCTATCTTCCGGTTACCTTGTTACGACTTCACAATCATCAATCCCACCTTAGACAGCTCCTTCCCTTGCGGTTAGGCCCACCGGCTTCGGGTGTTATCAACTCTCGTGAGCCCGGGCGGTGTGTACAAGGCCCGAGAACGTATTCACCGCGACTGATTCGCGATTACTAGCATTCCAACTTCATGTAGTCAGTTACAGACTACAATCCGAACTGAGAATGAACATGGGTTTGCTTCACCTCGCGGCTTCCGCTTCCCTCTGCACCATCCATTGCTTAGCATGACGCTGGCGGGCCATAAGGGGCATGATGATTTGACGTCATCCCGCCTTCCTCAGCTTGTCACTGGCAGTCGCTAAGTCCCCAACTTAATGATGGTAACTAACGATAAGGTTGCGCTCGTTGCGGGATGGCAACATCTCACGACACACGAGCTGACGACAGCCATTACCACCTGTATCTCATATGGCTATCTCTCCATCTCTGGAACCTTTATGAGTATGTCAAGACCTGGTAAAGGTTCTTCGCGTTGCTTCGAATTAAACCACATGCTCCACCGCTTGTGCAGGCCCGATCGGTCCTTTGGGGTTTCATTCTTGCAGACGTACTTCTCCAGGCGAATTACTTATTGCGTTAACTGCAGCACTGAACTTTGACATCCAACACTTAATTGCTCATCGTTTGCAGCGTGGACTACTGGGGTATCTAATCCTATTTGCTCCCCGCTTTCAGGACTGAGCGGCGTCAGTTGCAGGCCAGATCGTCGCCTTCGCACTGGTGTTCCTCCATATATCTACGCATTTCACCGCTACACATGGAATTCGATCCTCTCCTGCACTCTGGCTGCCTGGTTTCTATGGCTTACTGAAGTTAAGCTTCAGGCTTTCCTGAACCACTTACTGCCGCCTGCTCCTCTTTACGCCCAATAATTCCGGATAACGCTTGCCACCTGCACGTATTACCGCGGCTGCTGGCACGTAGTTAGCCGTGGCTTTCTAATAAAGTACCGTCACTCGGCTACCATTTCTGCGGCCGCCGTTCTTCCTTTATAACAGAGAGTTTACAATCGAAAACCTTCTTCCTTCACGCCGGCGTTGCTCGGTCAGGGTTTCCCCATTTGCCGAAAATTCCCTGCTGCTGCCTCCCGTAGAG
+
&'0')*,,(/5621233*+-0:./09-8,)&$$(-%%&)((*,'(('+0.+.'.035/72/&3(-.:.6/(*'%'*)*)((*&&**--0289/4-,51:02,5,'1.&')%+/5(%%'(((*+,5:.66*(.--30124'((*.99197+.5./'1)4-//3:*+0/.,(&%''++-%./,-21*0,,**+23''&0*,36142103**++...)1,()-.0777989<535,)&%#$'./4<:676346001,%&(.04(0(/336&.'0448.'*(*$*+,26667-8,,402753--*-1/001/-..761/,%))5446:99573954/5*%'902<4*+---./72678/35.'+''''%%$$'()/0,+.-''*+,,*.6:7.,0113419<9123435891:7)+./117)/')+4**-3/2-3-+'&'()*5.))'.98*0-+.2,4-//703,,3-12730/00*,/0;,4688:365/0.6.,%#$%(((-210-)**+,..')--2566131*)()23.8-.9<212+-/24344&-()(+--863.-)/7479996500&331:4&.$%**+1045+)+.1:9/---.+./2;+5++*3/7+&)8,8&5%1*2<93;4445*2239358+*.**,43.8/:9,(%()()5(,,34'(-*098108<.8-,-$(.,,+))(.&'())5:;++*/*--.4*3-+-)*+311254*11+/124833:910,*07+4)(#'((('*(&).-289.97-(,(//0468122(++&.,++-132143452&-7)),/.:4+%'&163&996661(+)+(,,0153:221(/1.4/338724404--/.-1(0,-'&',9954681,'**.4,(+')07<6/0350220-')'-,,+-/,-&(*0()++25340(+*/*)76558;68;9<976685:75:576180,8-9.,//74./-+*+(*&&).357&(4-*/325;458../048.+70+*43/51-704;650,-/016-2++.++3:4581%'#'$$&)2/351/,)'$%))/--$)+216483348561)&%'''(,2.74+'(*-5.11233+0*))&.2-071,*,+(*1.+*-+.62005-1;/+,-,.(((&%-*56+/05/0')27.6765.*/,-,00'*)/*(&*()/..2607/0,1917;,69;5,0:)*58.-+115.5:.*)//.0514712;4,/**)2
@baeba440-15d7-4643-9f0b-ae0654626800 ch=346 read=93847 start_time=2019-12-13T16:45:29Z barcode=BC01 runid=2c9cf7bc05858273f10e7d7ec552fc0bd742dc3e
CTCCTACGGGAGGCAACGACAGAATATTGCACAATGGGGCGCAAGCCTGATGCAGCCATGCCGCGTGTATGAAGAAGGCCTTCGGGTTGTAAAGTACTTTCGGCGGGGAGGAAGGGGTAAAGTTAATACCTTTGCTCATTGACGTTACCCGCAGAGAAAAGCACCGGCTAACTCCGTGCCAGCAGCCGCGGTAATACCCCGGAAAGGTGCAGCGTTAATCGGAATTACTGGGCGTAAAGCGCACGCAGGCAGTTTGTTAAGTCAGATGTAGAAATCCCCGAATCCAACCTGGGAACTGCATCTGTGCAGCAACCTGAGTCTCGTAGGGGGGGTAGAATTCCAGGTGTAGCGGTGAAATGCGTAGAATCTGGAGGAATACCGGTGGCGAAAGGCAGCCCCTGGACGAAGACTGACGCTCAGGTGCGAAAGCGTGGGGAGCAAGCAGTTAGATACCCTGGTAGTCCACGCCGTAACGATGTCGACGGAGGTTGTGCCCATGAGGCGTGGCTTCCGGAGCTAACGCGTTAAGTCGACCGCCTGCAGGCCGCAAAGGTTTAAAACTCAAATATGAATTGACGGGGGGTACAAGCGGTGGGCGTAATGGTTTAATTCGATGCAACGCGAAAAGGCCACACCGGTCTTGACATCCACGGAAGTTTTCAGAGATGAATGTGCCTTCGGGAACCGTGAGACAGGTGCTGCATGGCTGTCGTCAGCTCGTGTTGTGAAATGTTGGGTTAAGTTCCCGCAACAGGCGCAACCCTTATCCTTTGTTGCCAGCGGTCCGGCCGGGAACTCAAAGAGACTGCCAGTGATAAACTGGAGGAAGGTGGGGATGACGTCAAGTCATCATGGCCCTTACGACCAGGGCTACACGTGCTACAATATGGCGCATACAAAAGCGACTCGCGAGCAAGCGGGCCTCATAAAAAGTGCTGCGTCGTAGTCCGGATTGGAGTCTGCAACTCGACTCCATGAAGTCGGGATCCTTAGTAATCGTGGATCAGGAATGCCACGGTGAATACGTTCCCAGGCCTTGTACACACCGCCCGTCACACCAGCAATACGTAGCTTCCACC
+
'))()*/&40*-0,-%)%##$'&))(/,-+,-/:3,66,,,./7%9;788:942054./,-)/1464544562++-(.,/-702:4.2./22.,,,,08-++--067)(,++,(//((/<7/,:-9-10+.7-,663'+-.&.-0**10+*0-*+&)())%)/05.4/,,1-.152546;1..--3.384;/6/-..1,*,,,,'''*(''(-+.+-+11'-,,1/01037777,:6-+1/,%*'+/,,,%.564(+06/446246902,*-2,+-462+%&()&1*4/-.).*%*8222202,+'.###'%''&('+)((,,764),--*$'&$)*.6/-05;74000/175*-20+,/630(&(-103*)0*-81.5701*(,,..,+*')$),/1/*38380,4,-.44555777*84/,0(+1,*-/5%27+),,67$3'/.3.-/2/2;238876778735676-&'&('++,97.)/*,.14/;+,)7/,%&&(+5.8513/042.-*(),1395422/601(/02686256-('&&$'(0/57*0/41(/.23+-7690*&')-207034-.22.'&')*5581956,*+&3%%(327<9/6472//1014*4,+/290('((&'*23.5,--73//01-2-*+2)%''+:775*+*,,/,,0,*-,2/2944<3,19<8:81336-3868995531.6222/////.222377/5//-,04-+/5<4:749430*'.4**54'8018:882003+'+,02123-+21/410475:94.33445::/967875%,$)'02798443/12396444;002.2+).+16/+877889841/15:;9997286(*'()*669.6465*((&'(+-2432631+--36/5523862+'%(),,+2-2,*'*.7+0..(053434193++**()(-.378476.--+10-6.410022--.+4-,,)+,79845444014./))'+$%()//42334654112//'+**/04'*+58::::0834-0'&#.,11+/--+-*+,/825:5106,/126/-1090002,.%&)*'%#$#
@63bf2e9c-02b9-4ad9-9577-4e19adc9ef77 ch=165 read=230520 start_time=2019-12-13T16:45:17Z barcode=BC01 runid=2c9cf7bc05858273f10e7d7ec552fc0bd742dc3e
CCAGTTACCTTGTTACGACTTCACCCCAATCGCTGACCCACCTTCGGTAGCGCTGCCTCCTTGCAGTTAGCTCACGGACTTCGGGTATTGCCAGCTCTCATGGTGTGACTGGCGGTGTGTACAAGACCGGGAACGTATTCACCGACATTCTGATTCGCGATTACTAGTAACTCAGCTCATGTAGGCGAGTTTCAGCCTACAATCGAACTGAACTGGTTTTGAAGTTTGGCTCCACCTCACGGTATTGCACCTGCCTCTCTGTACCAGCCATTGTAGCACGTGTGTAGCCCTACATAAGGGGCATGATGATTTGACGTCTACACCTTCCTCCTGTTAACCCAGGCAGTCTCGCTAGAGTCCTCCAACAATGGTAGTAACTAACGACAAGAGGTTGCGCTCGTTGCGGGACTTAACCAACATCTCACGACACGAGCTGACGACAACCATGCACCACCTGTCTGCCTTGTCCCCGAGGATTTCCTCGATGCAGAGTAATGCAAAGGATGTCAAGTGTAGGTAAGGTTCTTCGCGTTGCTTCGAATTAAACCACATGCTCCGCTACTTGTGCGGGTCCCCGTCAATTCCTTGCGAGTTTTAATCTTGCGACCGTACTCCCAGGCGGAATAGCAATGCGTTAGCGGCAGCACGGAGGTGTTAATTACACCTAGTATTCATCGTTTACGGCGTGGATTTCTCAGGGTATCTAATCCTGTTTGCTCCCCCACGCTTTCAGGGCTCAGCGTAGTTACGGTCCAGAGAGTCGCCTTCGCCACTGGTGTTCTTCCTAATCTCGCATTTCACCGCCGCTAGGAATTCCACTCTCCTCCTGCACTCTAGATAACCAGTTTTGATGCAGCGCAAGTTGAGCCCGGTGATTTCACATCCCCTTAATCATCCGCCTACGCTCCTTCGCCGATAGAACTCGCCACCTACGTATTACCGCGGCTGCTGGCACGTAGTTGGCGTGACTGCTCATGGGTACCGTCATTATCTTCCCCAGGAACGGTACGATCGAAACCTTCAATGCGCGTTGCTGCATCAGGGTTTCCCCATTGTGCAATATTCCCCCACTGCTGCGCCCGTAGGAG
+
33&+3,+4.2+(&*'+,/48851.330+4/3350.-44.&(.788+&'$%&&-.12:32(-*)+&23/--/...0-1*)+-0/20.)*0(-23(+*(((%'('+0148,%1,*3.,)*),.331)..2+9.4:54:9:<7.)))&'',75)+,7:6+--+-20//))''*,0,'''$((21559::1/00922'--:/4-0'()(+41/.(,.68-799.'+0-0:7/7/0.--296647495.2.--///%$'*(.-+0169;;:8:;+7)&$'(+/21,.1400..1-),11/44.44/-)),'')'-80,,,/,.$$''367:33325.1&,,--./*.64,110332232-./.2)*.,3)+(6**34/0,1,*+3968768/+&2+52115254021-,,5./'%$+%)%,%&(+353+-0/))-%'34/116657-.5:376656<8;;9:/-&%),/.01767+&&(%%17-986//%.')+%(&)*3./079(43453:;950346+,((-5+1058386453.2))-33(&+.*.-('')()227125(*-+*/-.+++)--,/9:5,08998:3)*)&*1032;<,0-,*.0**1.48*+(,*00.),1438674)#%(0+1378.,**+1*(''#()2,11//3:3101**)*,'&'++5:878972:-++/7/0014'/+*(((&251122813;830-*.90)-0.7990),-//:,+%'%$',+$'&)*))*7-,'/.,((*')%*+/068/7::;<23310--03194,)*.543+)$&%)11/.28(*%#$%$(+*.4336)+,0,/,.--.5766556446505/9//38;(*&(()'('$*()().*+2/7'(,+*&15300000871'-+0-667;9978;535+,-15-5..0*'%)'&'%&,-588345,*--.70:019453:4447702,(*-33/5*)''(%($'%$'(,)++1'(&532+,)6)*+:8.041(,+++(()%&$)*/02,,0.,-+1',(*'&'(+2,,,311234*7:109-.;:-+/9///4250016/:99-%(('(,'(&*+)*658.,'
