# Supplementary material for: De novo species identification using 16S rRNA gene nanopore sequencing
Source: PeerJ. 2020 Oct 21;8:e10029. doi: 10.7717/peerj.10029 (PMC7585375; doi:10.7717/peerj.10029)
Supplement: Supplemental Information 3 [file peerj-08-10029-s003.zip › pass_fastq_runid_2c9cf7bc05858273f10e7d7ec552fc0bd742dc3e_479.fastq]

@1a8c7949-9893-4fac-9064-9e2a4a7cc53a ch=83 read=146094 start_time=2019-12-13T16:44:43Z barcode=BC01 runid=2c9cf7bc05858273f10e7d7ec552fc0bd742dc3e
CTCCTACGGGGAGGCAGCAGTGAGGAATTTTCGGCAATGGAAACTGACCGAGCAACGCCGTGAAGGAAGAAGGTTTTCAGTTGTAAACTTCTGTTATAAGGAAGAACGGCGGCTACAGGAAATGGTATGGCCAGTGACGTACTTTATTAAGCCACGGCTTAACAGCGGTAATACGTAGGTGGCAAGCGTTATCCGGAGATTATTGGGCGTAAAAAAGAGGAGCAGGCGTAGCAGGGTCTGTGGTGGCCTGAAGCAACTTCAGTAGCCATACAGAAACCGGTGCAGGGAAGGACGTGGAATTCCATGTAGCGGTGAAAATGCGTAGATATGTGGAGGAACACCGGTGGCGAAGGCGATCTGTGCCACATTACCCTGAAGTCCACGCCGTAAACGATGAGTACTAAGTGTTACGGATGTCAAAGTTCGGTGCTGCAGTTAGCAATAAGTACTCACCACAGGTAGTGCCATAAGAATGAAACTCAAACGGGGGCCCGCACAAGCGATTGGAGCGTAATGGTTTAATTCGAAGAAGCAACGCGAAGAACCTTACCGAATCTTGACATACTCATAAGGCTCAGAGATGGAGAGATAGCTATGAACCTGGTGGTGCATGGTTGTCGTCGCTCGTGTCGTGAGATGTTGGGTTAAGTCCGCAACGAGCGCAACCCTTATCGTTAGTTACCATCATTAAGTTGCTCGCGAGACTGCCAGTGACAAGCTGGAGGAAGGCGGGGATGACGTCAAATCATCATGCCCCTTGACTGGGCTACGTGCTACAATATGGTGCAGAGAGCGAAGCCGCGGAGTGAAACAAAACCATAAAATATTCACAGTTCGAACTGTAGTCTGCAACTCGACTACGAAGTTGGAATCGCTAGTAATCGCAGTCAGCATGTCGCGGTGAATACGTTCAGGCCTTGTACACACCCAGCCGTCACACCACGAGGAGGTTGACTGCAAACCGGTGGCCTAACCGCAAGAAGGGCAATCTAAGGTGGGATTGATGATTGGGGTGAAGTCGTAACAAGGTAACGG
+
+,2&%&''*/-)+001/60-/(*.,-//8;910)3-6-,(.+%+')&040--1251.22023330-.'$*()/-63-%%%2)2228.347440/1./35+.20-3974:-5-,,11)/-).&%'%'%#&&1*&1011,'%%'(,0*,/3+&2-4414)'*.,/&'(&%''*)+-.13,5--'(*&')-474/5&3))'(/&'.*306889;36+,)((**&'*(*240(('(''/,0115*2(&%&,/3.1+((+('*1+'+*+',-))(%''18-3&(%&&)(,-&-),+$$$&++.,/-3.,,,,0517120/373--.29118952-(+//6.07339;'878;6321.1++&'%&&$$'%%&%'*)-2()(*()-/*)+.0652264.--,**%-$&'*2+2216'),21453.*-')/72&4/.*()-$(+-*&/+/-),&-(,03,,)'*'+/0(')##%$$)()'1)),2-1271.22*388.18)(-+.'(+/242/1)&**&1(+**.-5027794,.)&&)&*/21*(**(&),64170..*%*'&)++-/100145(((-+9/44(*+-,+2**()),.1+/*(&''1,&#'*%',,-.04.,.2,2422.'(+.71-/12621*-3--5,-//2-(%),)'*,*0&'252765574,40016/8-..:555+/0)5,3///4.01/*+)*)+,1/20...-*&&&'+,0.,//+*)*(,75)0,,22266871-.2999:1-.'(($$#%&*02+))+'+-432425.&)+/5780*))('*)+/+..13.)$'*)+-*)*350,&),195+)&.1,%'(00:3,%*/101/06622.8--.8((&*#(&).+-.//././664231//--+,**+.,-///77702+/,,-54475697%,,/*-.,+.++++-*$$%(++/434131-/+&*''''.,+((&***0'.2(*'&),')3740&%$'',+,&&''))+./&0&+*24.1/,-,+(+)+040,',-,-/.445347-53051,2
@04322f56-4557-412b-b8f1-d7e5c5bc62cd ch=275 read=105658 start_time=2019-12-13T16:44:20Z barcode=BC01 runid=2c9cf7bc05858273f10e7d7ec552fc0bd742dc3e
CTCTACGGGAGGCAGCAGTGGGAATATTGGACAATGGGCGCAAGCCTGATCCAGCGCCATGCCGCGTGAGTGATGAAGGCCCTAGGGTTGTAAAGCTCTTTTGTGCGGGAAGATAATGACGGTACCCGCAGAATAAGCCCCGGCTAACTTCGTGCCAGCAGCGCGGTAATACAGGGCTAGCGTTTGCTCCGGAATCACTGGGCGTAAAGGGTGCGTAGGCGGGTCTTTAAGTCAGGGTGAAATCCTGGAGCTCAACTCAGAACTGCCTTTGATACTGAGATCGCGGAGTTCGGGGTGAGTGGACTGCGAGTGTAGAGGTGAAATTCGTAGATATTCGCAAGAACACCAGTGGCGAAGGCGGCTCACTGGCCCGATACTGACGCTGAGGCACGAAAGCGTGGGAACAAACAGGATTAGATACCCTGGTAGTCCACGCCGTAAACGATGAATGCCAGCCGTTAGTGGGTTTACTCACTAGTGGCGCAGCTAACGCTTTAAGCATTCCGCCTGGGGAGGTACGATTCATGAATTAAAACTCAAAGGAATTGACGGGGGGGTACGGCGGTGGAGCATGTGGTTTAATTCGGCAACGCGCAGACCTTACCAGCCCTTGACATCCCGGTCGGGCCAGAGCGGAGTTCTTCAGTTCAGCTGGACCGGAGACGAATTGCTGCATGGCTGTCGATAAGCTCGTGTCGTGAGATGTTGGGTTAAGTCCGCAACGAGCATAACCCCGTCATAGTTGCTGCACCATTTAGTTGAGCACTCTAAGGGAGACTGCCGGTGATAAGCCGCGAGGAAGGTGGGGATGACGCGATGAAGTCTCGCGGCCTTACGGGCTGGACTACACACGATGCTACAATGGCGTGACAATGGGATGCTAAGGCGACCCTTCGCAAATCTCAAAGCCGTCTCAGTTCAGTTGGGCTCTGCTGCAACTCCAGGCCCATGAAGTTGGAGAATCGCTAGTAATCGTGGATGGCACGCCACGGTGAATACGTTTGGGCTTGTACACCGCCCGTCACACCACAGGAGTTGGTTTTGCAGAGACGGTGCGCTAACCGAAAGGGGCAGCCGGCCACGGTAGGGTCAGCGACTGGTGAAGTCGTAACAAAGGTAACCGG
+
//226835:+.81065(132:6,4.'+,./453948/+/2/9/)493225/.-,.-/5552671355-''&'(&'))()-;,,,0034824594),.+787(*,65270+/1222930-3+77539(),/-06353*172+(*)(&$**-9-,+/,2'1,-.,.,0+../.*%-.-(+*23148++0-.%'*)'&)*.-65'',,.8)/6;99:488-362;9767;;98-08(+63+*+3.*3534-)$&***&/032./77830++5*)*223443,/32,+-(')/;9/700**&('/*-,-03,,,,.6-+)*$,&'+2*8333889:954/)(,*(/11+/934313+),(),*4945742.1*''%'(0+,'-(5,-/,,*,*%+-/65--2463/.&-+1(+'*--2-,(.-369)*/)3+,.86021243658)/---.3;6100.+06/8/.+81442;1//004673-7.602-,*--85.)**)).-154794846:3203*')'()..&1'&%(%''+*1:<;78973-0,71521221+./0-(%$(&(+-832-*,-162236585(1*4('$+'-+..,,%&35616--4-57:/15,,-,+35..602)&$*&&(%'*&)%)1669;94429*()*+<;;::8,+)()($%(%+,30001/:333:8211*&'*/2951111366144647*/,-701,/27*+38932..'&/3/472+-8'2**/*$(*&*'*5/7<9++2,'(11022.-+**+)%&'127889;95613**/2,*)'+*+0/1-.79546342-,+()&)**+,)&$$'&&''*+,,58:903(+-2310+.,&+*.1-.,8,,+((%'&*-6213889841/+'(-./08,,7+(++13046.3:,)772677746160$)&*,895,/*'&#%'(%))4&)(5,90./0+.,,802+'&(('(*3028080/'4+7-,'%%%(+021.5,*'(.556458.++(+))'),))+.+.:/--,**)*)''()+%'.4/)9<:+*.*(*)+938111..0253;660**/7525,132556/0.-,**(.,-)37753*,(*&(1//33665216/)0-07879-
@84827d5b-3f7c-44b4-b529-46b0222c9353 ch=131 read=128915 start_time=2019-12-13T16:44:20Z barcode=BC01 runid=2c9cf7bc05858273f10e7d7ec552fc0bd742dc3e
CTTGCTCCTACTACGGGAGGCAGTGGGGAATATTGCACAATGGGCGCAAGCCTGATCGCCATATGCCGCGTGTATGAAGAAGGCCTTCGGGTTGTAAAGTGCTTTCAGCGGGGAGGAAGGGGTAAAGTTAATACCTTTGCTGCATTGACGTACGCAAACACCGGCTAACTCCGTGCCAGCAGCCGCGGTATACGGAAGTGCAAGCGTTAATCAGGAATTACTGGGCGTAAAGCGCGCAGGCAGTTTGTTAAGTCAGATGTGAAATCCCGAATCAACACAGAACTGCATCTGATACTGGCAACGGAGTCTCGTAGAGGGGTAAATTCAGGTGTAGCGGTGAAATGCGTAGAGATCTGGAGAATACCGGTGGCGAGGCGGCCCCTGGACGAAGACTGACGCTCAGGTGCGAAAGCGTGGGGAACAAGCAGGATTAGATACCCTGGTAGTCCACGCCGTAAACGATGTCGACTTGGAGGTTGTGTGCCCTTGAGGCGTGGCTTCCGGAGCTAACGCGTTAAGTCGACCGCCTGGGGAGTACGGCCACAAGGTTAAAACTCAAATGAATTGACGGGGGGCCCGCACAAGCGGTGGAGCATGGTTTAATTCGATGCAACGCAGAAGAACCTTACCTGGTCTTGACATCCACGAGGTTTTAGAGATGAAGTGCCTTCGGGAACCGTGAGACAGGTGCTGCATGGCTGTCGTCGCTCGTGTTGTGAAATGTTGGGTTAAGTCCGCAACGAGCGCAACCCTTATCCTTTGTTGCCAGCGGTCGGCCGGGAACTCAAAGGGAGACTGCCAGTGATAAACTGGAGGAAGGTGGGGATGACGTCAAGTCATCATGGCCTGCTGACGGGGCTACACGTGCTACAATGGCGCATACAAAGCGACCTCGCGAGCAAGCGGACCCCATAAGTGCGTCGTAGTCCGGATTAAGGTCTGCAACTCGACTCCATGAAGTCGGAATCGCTGGCAATCGTCGGATCAGAATGCCACGGTGAATACGTTCGGGCCTTGTACACCGCCCGTCACACCATGGGGTGGGTTGCAAAGAAGTAGGTAGCTTAACCTTCGGGCGCTTACCACTTTGTGATTCATGACTGAAGTCGTAACAAGGTAACCGG
+
%+'&(//2.+(&&,&14-*++**,20/(,/-,7,**-.0;22710./10,.000.1.&''%),,/49675774-1006)+((,1978:/5315+/+.)$'$(/55,*--268*(-..,-,)&-&*),.210,*.)+5-%&&&)*050/0(&#'#'*''$(0.5-+,-1.0141469;4//.%5/2/00.1**-30/$')*,.74924.2.-.+*'((--/02;9:83,.*1(+)(&'#')($+02.((..2,18126:370178-1))-%&),/.535-0)+-01253.%&)(%+,./*,..*''&'+,.65**%*174+/)1(3.**11//131354..0.((,-+)*+**/.)--')(,0/5233589.'%,&,1/5;4,,212-&')),10125::9;&17564101.))/,3)0)('--,$*(/6,33//866171-/56/014834+)+,./8)0/..,261.0-101-45,8*-'(-.,&',)',.*--.1012//0.+-.58;763,022316///9.5663145+%%&'0,0/+%+.5,61:140/-15'+)+('&(**''+,04-,-1)'+)-17.549761-..062+0<9397;5324368;878+(,3(,7564733601)*'+(()/0014./*(+'&)))&((**-,+&'%&-,//.,::7:990600/432465::8577879978990/.%&*,25(-0+-.137,2293.20114),4/)+1-2)(-,',4355'*/-35((6.,20.2:554120/&,,/.9:-944:7;/*,.*,-29699-00,-/0803/0.-4.-///..89./2569777+(+054::984520*%&$()1$/6.-++,%(-545/+-021420/0087+7,'%'),,.2650++)(,:1678/50.+-.6:-/477882705-7)2*(4*(&,,/.,+,---.155557:174/6/.0)0/324-*)()()1022-&/--/5,-.959;7-01:99:97787975%/33105//***+21/8)(*,()).615-'-%+-5/0:5748,)-/,-(,*)'$%#%(*436991.,*)036/22(-.86/0213:86301/0,4+*+4/1,(+))*)(-22507
@10a4e751-da75-4ef9-b9a0-aae5da229c62 ch=483 read=191948 start_time=2019-12-13T16:44:20Z barcode=BC01 runid=2c9cf7bc05858273f10e7d7ec552fc0bd742dc3e
CGGTTACCTTGTTACGACTTCACCCCAGTCATGAATCACAAAGTGGTAAGCGCCACTCCGGTTAAGCCACCTACTTCTTTTGCTTACTCCCATGGTGTGACGGGCGGTGTGTACAAGGCCGGGAACGTATTCACCGTGGCGCATTCTGATCCACGATTACTAGCGATTCCGACTTCATGGAGTCAGTTGCAGACTCAATCGGACTACGACGCACTTTATGAGGTCCGCTTATATGGGGGTACTTCTCTTTGTATGCGCCATTGTAGCACGTGTGTAGCCCCTGGTCGTAAGGGCCATGATGACTTGACGTCATCCCACCTTCCTCCAGTTTATCACTGGCAGTCTCCTTTGAGTTCAGCCGGTTACGCTGTAGCAAAGGATAAGGGTTGCGCTCGTTGGGACTTAACCCAACATTTCTGGCACGAGCTGACGACAGCCATGCAGCTGTCACGGTTCGAAGGCACATTCTCATCTCCTGAAAACTTCCGTGGATGTCAAGACCAGGTAAAGGTTCTTCGCGTTGCATCGAATTAAACCATGCTCCACCGCTTGTGCGGGCCCCGTCAAATTCATTTGAGTTTAACCTTGCGGCCCGTACTCTCCCCAGACGGTCGACTTAACGCGTGCTCCGGAAGCCACGCCTCAAGGAACAACGCAAGTCGACATCGTTTTACGGCGTGGACTACCAGAATTATCTAATCCCTGTTTATACCCCGCTTTCACCTGAGCGTCAGTCTTCGTCCAGGGGCCGCCTTCGCCACCAGTATTCCCCTCCAGATCTCTACGCATTTCACCGCTACACCTGGAATTCCTGCCCCCTCTACGAGACTCAAGCTTGCCGGTATCAGATGCAGTTAGGTTGAGCCCGAGTTTCACATCTGGCTTAACAAACCGCGTGCGCTTGCTACGCCCAGTAATTCCGATTAACGCTTGCACCCTCCGTATTACCGCGGCTGCTGGCGCGGAGTTGGCGAGTGCTTCTTCTGCGGGTAACGTCAGTGGTAAAGGCATTAACTTTACTCCTTCCTCCCGCTGAAATTGCACAACCCGAAGGCCTTCTTCGCCGCGGCATGGCCATCAGGCTTGCGCCCATTTGTCGCAATATTCCCCACTGCTGCCTCCCGTAGAG
+
*),27/6929/07+007::;8-500)()122888;22./3:/--.642'(),37&)+,((.,61:%3:/2:/,0,/0110'&$&%''0-86-.0*-**(%)((,),/+-1/.*22704/+)5)6./9874;445:611,,'+,0/.,,0850),,-/5+'('*4326;4:7.33720033-./0'.)824(*4647+:/638587623&5/3.00:;21&&)/*0.,))'%&%$&)-.(''/.-,,,085))+.348:;.1,*')*)')'*+.0*+,+75.+*1442712*279;24.//*')(*..1-146.573+3:7977/6(),9;8.//0462974553132/73.-2830&'-)*(-(#''','$'%./8+6-8966+1-20-0.016/1.,)4*42/1,/2-/327493-'$%($&(%**-455.)(%(+72616*-//-44,12:636+-1)(+&*01953679892*+-0::612727677;::98;.73687)01106'/01<59;101.110099:-*+.*183:845./005242-/301326240340)(..-1*060/375.,*5;9-830-.*+&(.-))..1/-(*.2*'*&-&)*6577/9.9./.+,+02--/0,7..65877;9/,&0+%'()+)%+()(-+*+.,23/998+01,800/7:6885894*.'1,00233;539*,,6:'&)%,+,($&63,2')1'''1412500200--)*-,*6;;041-,+&&))04569'00*/+.)*--1++,2443430//0/189/465-.-+/+/4/0+.*3+2$%$'20-.,2545*'0.466'&(+/-.0*++,*541485,0%,-+%.948*%251&'%'*6++))*/-(*(*''.,*099.*%)(+./.,4)&&%#,*32.+-/367;620/333361011(+&+1.-.5.386<54;56/:000818,)&+()%)+/--)*$*)-.160:;7828&/*)-0.,,0-0-3(+17,)',+,/,,(,.+)+,/84:6)+/;4+221,.'*&''&'*(/0,*,//5186;88;9*''&('3/...)(&%((%/0//604.::-*7;:12()//:221:.82/&,,+,+(+2+34()86/*0
@3448246a-f237-47b7-9cd7-0cfb64236d1c ch=156 read=122499 start_time=2019-12-13T16:44:07Z barcode=BC01 runid=2c9cf7bc05858273f10e7d7ec552fc0bd742dc3e
CCGGTACCTTGTTGCGACTTCACCCCAGTCGCCAGATCACAAAGTGGTAAGCGCCCTCGGATTAAGCTACCCTACTTCTTTTGCAACCCACTCCCATGGTGTGACCGGGCAGTGTACGAGGCGGGAACGTATTCACCAGCGCATTCTGATCCACGATTGCGGCGATTCAACTGGAGTCAGTTGCGGGTATCGGACTACGACGCACTTTATGAGGTCGCTTGCTCTCGCGGAGTCGCTACTCTTTGTATGCGCCATTGTAGCACGTGTGTAGCCCTGGTCGTAAGGGCCATGATGACTTGACGTCATCCCCACCTTCCTCAGTTTATCATAGCAGTCCTTTGAGTTCCCCGGCCGGACCGCTGGCAACAAAGGATAAAGGGTTGCGCTCGTTGCGGGACTTAACAACATTTCTAACACAGGCTGACGACAGCCGGCACCTGTCTCACAGTTCGAGCGCAATCCATCTCATGGAAGTTCTGTGGATGTCAGGCAAGTGGGACTTCGCGTTGCATCAATTAAACCATGCCCCACCGCTTGTGCGGGCCCCGTCAATTCATTTTGAGTTTTAACCTTGCGGCCGTACTCTGAGCGGTCGACTTAACGCGTTAGCTCGGAAGCCACGCCTCAAGGCACAACCTCCAAGTCGACATCGTTTGCAGTGGACTACAGAATTATCATCCTGTTGCCACGCTTTTCGCACCTGAGCGTCAGTCTTCGTCCAGGGGGGCCGCCTTCGCCACCGGTATTCTCCAGATCTCTACGCATTTCACCCGCTACACCTGGAATTCTGCCCCCTCTACGGACTCAAGCTTGCCGGTATCGGATGCAGTTCCCAGAGTTGGGCGAGGGATTTCACATCGACAACAAACCACTGCGCTTGAAAGTAATTCCGATTAACGCACCCTCCGTAAACTACCGCGGCTGCTGGCTGGTGGCCGGTGCTTCTTCTGCGGGTAACGTCAATGAGCAAGTATTAACTTCTCCCTTCCTCCCGCTGGTACTTTACCAGCCAGAAGGCCTTCTTCCTTACGCGGCATGGCTGCATCAGGCTTTGCGCCCGGTATTACAATATTCCCCACTGCTGCCCCGTAGAGGAG
+
68225),13:.2.&+2249:707..*&%.5((*+,0.-+,-68121640'*+-28804'*&1):.+--.46((*9:<72;<4)7-4/;2++,972)2/1000110)'0..&&(&(&(''-+1%+,-300687<6334&,*(+++4.++/0/-**+)3($%&(-..4-.')'+((',-0)0.;01'*%#%,-/834102.2520--/72.00-/*+.&(*/+-/146467((,-5.21+.21065.-.11546834:2-,**&*(,%+''(*-3215:::5,7+-7949.3++*--1.5-/056;:1:28/-/8792746+/1:**+:*'(((*-11()2.*,157988++-1,.5./1/,019453654(3/443(*,245;43133240800.9894432+*).*-0731/-(*&'&&*)(+),,,./,('%$%/10+*,-/213.24.*(',*092;66613/(,#$&('**+141114:98444%(&($$$%',0)+.62/24/8,..78'*&5*;/452--/794*/6*./4-11:8;72:4)*553020.,3;;)31/8;<,60200613/6250832.,%%$'*'230-+/.10401123502569,3+6..7-.-2511(-),+&(*&0120,/0-/6))')+.649+'*)&%+650.((%)%%&(-.,*+,&('/3+-.)+%(-56*/+,+/,-,-)6302+1344<9739($53749/554354:58:91352836405*.-*,48231-%-,,34<91/)800190/*-+'(+*)/804/18972/241.((*-47-.**-,,5;+54459),),)-/14820*(&(,/81/*+'%'*,)/44...//1'()1556;6.+'*('(&%&%&++*&(.97:87.//-,((%(&.362374,3.)$()2;5030/.220/)%$*'%&(()*0.//8087;:9::961-.--+-4/400.,++)',+-3//().'',4++7.6+45.,54132-+-.*'+%'$3*''+,*/-:8<78<9).+((%'),+14381-/0135%)&&()'(4.86.'$+$'&%&,0.36729:7-3879915:;.+411,.*(*
@dbdbbb77-8a97-472e-8cc7-030f6545a753 ch=204 read=111518 start_time=2019-12-13T16:43:45Z barcode=BC01 runid=2c9cf7bc05858273f10e7d7ec552fc0bd742dc3e
CTCCTGCAGGAGCAGTGAGAATATTGCACAATGGGGAAACCCCGATGCAGCAACGCCGCGTGGTGATGAAAGGTTTTCGGATCGGCTCTGTCTTTTGGGAAGATGACGGTACCAAGGAGGAAGCCACATTAACTACTGTTTAGCAGCCGCGGTAATACGTAGGTGGCGGCGTTATCCAGTTTACTGGGCGTAAAGGGGCGTAGGCGGATGATTAAGTGGGATGTGAAATACCCGGGCTGCCCAGGTGCTGCATTCCAAACTGGTTATCTAGAGTGCAGGAGAGGAGTGGAATTCCTAGTGTAGCGGTGAAATGCGTGTGCAGAGATTAGGAGGAACACCAGTGGCGAAGCTCTCTGGACTATGGCCCGGCGCTGAGGCTCAGCGTGGGAACCGTAAGGATTAGATACCTGGTAGTCCCGCCGTAAGCGATGAATACTAGGTGTGGGGTTTCAACACCTCCGTGCCGCCGCTAACGCATTAAGTATTCCGCGCCTGGAGTACGGTCGCAAGATTAAAACTCAAAGGAATTGTTGACGGGGACCCCGCACAAATGTAGACATGTGGTTTAATTCGAAACAACGCGAAGAACCTTACCTACATGACATCCCTTGCATTACTCTTAATCGAAATCCCTTCGGGGACAAGGTGACAGGTGGTGCATGGTTTGTCGTCAGCTCGTGTCGTGAGATCGTGGGTTAAGTCCCGCAACAGGCGCAGCGCTAATCGTTAGTTACTACCATTAGAAGTTGAGGACTCTGGCGAACTGGGTTAACCAGGAGGAAGGTGGGGATGACGTCATGCCCCTTATGTGTAGGGCTACGTGCTACAATGGCTGGTACAGAGATGCAATACCGTGAGGTGGAGCAAACTTTAAAACCAGTCTCAGTTCGGATTGTAGAGCGACTCGCCTACATGAAGCTGGAGTTACTTAGTAATCTCAGAATCAGAATGTCGCGGTGAATACGTTCCCGGGTCTTGCACACACCGCCCGTCACACCATGAGAGTTGGCAATACCCGAAGTCCGTGAGCTAACCGCAAAGAGAGCAGCGGCCGAAGGTAGGGTCAGCGGTGGGGAGATGAAGTCGTAACAAGGTAACGGAAG
+
-*7-(','+'&(.-./.&)*+0/.6..-35;850-)'+,+/53,-2330-+)%(&-0.01114.---,21+-,/94,63:65/+***+.-3819;,+73+1-/&(&/-54.6-../.*,&)*)-2/0&%+0/,,&&$&((%%&((&./-,+--/:///331-,))*'())+,;-,-,*,-9.-+,22-8778;3+5,*,8890900;::970-,*(-2::9952-/5-+016)+'%$)')+)(-07457871628+/0+119877445-()$'+&.$0('(%''&(,15253101--.1.,*-.1/.-050-.2(2(('%&&(''-)%.0/40+6/19:28989/)&%#&&+,./06,*+,+.(*(&&%)(((,.49320,,--2673(,+++)(+(-&2*/(*('+((-/.--,00(&,3+0/2%.-../2;887540434469:22;72*.*+-72-()0*26.2:...4.100*2*9/(.-.;84--',.+*''&-(,,;10%1'-*)1)7;;33886:,()%%*''--,,2*3;7.4+4-)+-2.2()(%%)&'&'-,/34;;2:6;8/+.(*,5211-/5*-23,)&&)+(*+&')),7718/-.,++/-)&'#%$1*66-,),(,8+5;8287-0100.-0137%,(-5::8631+'*0**,2464)0,,-/19::6/,-*,-(&0*5338451.69))03.1&&+-&*(&-%&)$%'(/07/15321225:1823(*,,-7/*.31697.+&%%%)113:55;3624144-.4.61530791,/78858.+*&''(%,(),/.--/5364,,,(),/127794+/--08333+++++144/9/./635.''0*--''(040,-20*5:70:667978577:95:.:..-*)-).*0/.22-+*-*/0/3,,-750(+*4''%'&**,++*(&(%(.04**,:767948695/(1--211,7/),222205//.2-0/2:7796440,-,/6/0//&%).+-**564-+2-((+,*+5--)(%),/176*,.1)'&'$%&'+*+.,2/,/(1*-+-0-///.0(-(+((&'+/.0-*.3161,+1-,012/-)&&'&
@16e217fa-328b-4a02-91e2-0482edc57961 ch=330 read=87701 start_time=2019-12-13T16:43:23Z barcode=BC01 runid=2c9cf7bc05858273f10e7d7ec552fc0bd742dc3e
CTCCTACGGGGAGGCAGCAGTAGGGGTACACTCGGCAATGGGGAAACTGACCGAGCAACGCAACGTGAAGGAAGAAGGTTTTCAAGCTTCTGTTATAAAGGAAGAACGGCGGCTACAGGAAATGGTAGCCAGTGACGTGCACGATAAGCCACGGCTAACTACGTGCCAGCAGCCGCGCGGTAATACGTAGGTGGCAAGCGTTATCAGGTATTGGGCGTAAAGAGGAGCGAGCGGCAGCAAAGGGTCTGTGGTGAAAGCCTGAAGCTTAACCGGTAAGCCATAGAAACCAGGCAACTAGAGTGCAGGAAGTCGTGGAATTCCATGTGTAGCGGTGAATGCGTAGATATATGGAGGAACACCAGTGGCGAAAGGCGACGATCTGGCCTGCAACTGACGCTCAGTCCAGCGTGGGGAGCAAATGGATTAGATACCCTAGTAGTCCACGCCGTAAACGATGAGTACTAAGTGTTGGATGTCAAAGTTCAGTGCGGTTAACGCAATAAGTACTCCGCGCCTGGTAGTACGTTATGAAAGAATGAAACTCAAAAGCGACGGGGCCCGCACAAGCGGTGGGCATGTGGTTTAATTCGAAGCAACGCGAACCTTACCAGTCTTGACATACTCATAAAGGCTCAGGATGGAAGATAGCTATATGAGATACAGGTGGTGCATGGTTGTCGTCAGCTCGTGTCGTGAGATGTTGGGTTAAGTCCGCAACGAGCGCAACCCATATCGTTGATTACCATCATTAAGTTGGGACTCTGGCGAGACTGCCAGTGACAAGCTGGAGGAAGGCGAGGATGACGTCAAATCATCATGCCCCTTATGACCTGGGCTACGTGCTGTGGCGGTGACAGTGGGCGTAAACTCGCGAAGAGTGCGCTGTCTCAAAACCGTCTCAGTTCAGTTGTTCTCTGCAACTCGAGAGCATGAAGGCGGAATCGCTAATGTCGCGAATCAGCATGCCGCGGTGAATACGTTCCCAGACGCTGGCCACACACCGCCGTCACACCATGGGGAGTTGGAGTTCACCGAAGGCGTTGCGCTAACTCCGCAAGAGGCGAGCAACCACCGGGCTTAGCGACTGGGGTGAAGTCGTAACTAAAGGTAACGG
+
1411)*,),30(+0.-.3)462.(/**+.)*-*0742;320-)&,*(-/.4,+*'+421++&%++2/284130,/00/6963(''%(+9,8809101:)-*,*&,0..30&000.+$)&)01-53+$',)%+***%$&%&%'''.-,'))())0,..0&(+,164753*71+29.0-*-6,0...8735)7-29.15*-35:738'**-*+63:::992:.)&1,(+,)'--2-3,*+()(,100/52038,,48-/1923+-'&%%,',)%-222*0/(+(),9-2,,7;103/5+)'.-15/.)('$,-2:8+/).*44&(''()'+,-9.+%&)*,.02/3421*-30-5/1/..48*5506-(*2*)'0025.,,+$-':*8884/-+---)112+,+-)**-./.%'$%%(662**/*2.-.94357))'*,-330/*-05;77:<50&',&'&''556,+*)(4,2-4...'-,,-76349/0%+*208336.3.,+)-),.13-.+/725%&&$$$('*/$&%))($'&''''&)160/-&%(.0.+1+'//'$)&,.4123.1/-())+&''-194334571-1-/1520/,1*-/4/-2,%&-./9.-,.-/0.0-,.*()3./2*(--3911'*16454466375111//4'.-.18998770/3:./0770*,,+--/113)1-,++--/50992711)-..(*.4945/0/47.754%-(++.1.%(,:--7;<;71916*3(%'+',,--&('''-.1569;/421..14,0348/./,0085'&.+1133.-*+-6+,-34689,73.''-)--16647.+,((*)*/372+0.,573456&766,,3,*,4(33335+,(&(,-89753(./051;9)3,14854%.,--''*(*654.,,+,1.56-+,)),-.5//:*5.07341324*-(*'+,-3,&&(,*).88478-6.65354.-/,/327/())3.+(*((&$&'+*.6//1))+-.,6645+)))%*.5+.$'7;8558()4+2-.-(&*%'./3140)*,14,,,.,&&,+&+2,)/'*.-+1,*)///7660.''(03/1113.&('++***(*),,8
@0673092d-015e-41da-ac6d-e8d9380e0920 ch=173 read=224776 start_time=2019-12-13T16:43:21Z barcode=BC01 runid=2c9cf7bc05858273f10e7d7ec552fc0bd742dc3e
CCGGTTACCTTGTTGCGGCTTCACCCCAGTCATGAATCCTGAAGTGGTAAGCGCCACTCCGAAGGTTAAGCTACCTACTTCGCGCGCAACCCACTCCCATGGTGTGACGGGCGAGGGTGTGTACAAGGCCGAGACGTATTCACCGTGGCATTCTGATCCACGATTACTAGCGATTCCGACTTCATGGAGTCGAGTTGCGAACTCAATCCGGACTGACGCACTTTATGAGGTCCGCTTATCTCGCGGGAACTTCTCTTTGTATGCGCCATTGTAGCACGTGTGTAGCCCTGGTCGTAGGGCCATGATGACCTTGACGTCATCCCCACCTTCCCTCCAGTTTATCACTGGCAGTCTCCCTTTAAGGTTCCCGGCCGGACCGCTGGCAACAAAGGATAAGGAGTCGCGCCGCTCGTTGCGGATGGCAGCATTTCACAACGAGCTGACGACAGCCATGCAGCACCTGTCTCACGGTTCCCGAAGGCACATTCTCATCTCTGAAAACTTCCGTGGATGCTCAAGACCAGGTAAGGTTCTTCGCGTTGCATCGAATTAAACCATATACCAGCATTTTGACCCCGTCAATTCATTTGAGTTTAACCTTGCGGCCGTACTCCCCGGTAGGTCGAGCTTAACGCGTTAACCAGACCGCCTCGGGCACAACCTCCAAGTCGACATCGTTTACGGCGTGGACTACCGGGTATCTAATCCTGTTTGCTCCCCACGCTTTCGCACCTGAGCGTCAGTCTTCGTCAGGGGCGCGCCGCAGGTATTCCTCCAGATCTACATTCACCGCTACACCTGGAATTCTACCTCTACGAGACTCAAGCTGCCAGTATCAGATGCAGTTCCAGGTTGAGCCGAAGTTTCACATCTGGCTTAACAAACCCGCCTGCATTGCGCTACGCCCAGTAATTCCGATTAACGCTTGCACCCTCCGTATTACGCTACCCGGCTGCTGGCACAGGTTAGCCGGTGCTGCTGCGGGTAACGTCAATGAGCAAAGGTAACTTTACTCCCTTCCTCCCGCTGAAAGTACTTTACAACGAAGGCCTTCTTCATACGCGGCATGGCTGCATCGGAAGCTTGCGCCATTGTTAATATTCCCCACTGCTGCCTCCCGTAGGG
+
2-146:58232)2,'*(''())*,43.*,2514-.40/'%%+)')+(('&&''.0&(*.,)+/.40:62'0/365.%+*-(()+0,0-)02,'--.:2--/1.135698;:0/%+/-,.3.223671837+)-31,6118457;7;7:85779++-211--+-/4)*/--0349<9810101///4/)++-%$*+6*2**98995;76/+4.750**'($&),))**)/01530.1+%+)*000140./-1/11/1:2,-/-,-,(-+.+&$&++-.1220&(()//**16:9515+369612,.0/-((+**,2357:0588+)/*.2/5.,.+-02;6000163240++00.92**-2+-(/,953/(--63;89911050.5.4*8/.8-7+++-%(*/**'**''4./282/,*&$$%(%$&)./)+%$)$)&')/131.,'-(%(/-0,2233149445441/21;;467-*)*)0+,,-/75./0.,,++'(,00-2316127;79-'*228228:(0,1-2,6.:75;877.7,),..3'%**+09603),%%%.)++-*1681--,63,(/0153:4'.11*-.8;.0.2+4-,-0235&**/-844++)&$'(/'%%$')+-1(&')&'%%'%$''&)&)*&**1,+$&&%,..1)1*013526243,4.&&+)43776:255/34*)%)(,,./7688784;2-0,1++(&*)+-660+0+3602304478/2111:7147),/.)&$$%'+%(#('*',33550&)(-11(&)%'*%$-0..1)*(*&$%(/%5*4)'./'44/.++..366-+&'$'*(#'*+-823580211222.)+*/++'33-)($%*;,+)**,.)($%$$,+27:/87-+14102%-+')))+&+(+,+')),178873/5/3--(,,*+,%-3..1''-*.-$)#$&#*+'*(+,67.5-+,1+)..1.,0&-&'%%+&*-)%*0-,2:8686150.,+'.1).3*+(&((&%..42)3:/2'.5-(34-*./'))+//&$&&%'$',,..68:77;5$'&*&(,-+&.+(&(),017(.%%&&,)%*/11&%'')'((*-///7:.''&')'.09379),71/&%
@79b3a669-bbe0-4d68-8d22-f313349ffadd ch=181 read=224393 start_time=2019-12-13T16:43:17Z barcode=BC01 runid=2c9cf7bc05858273f10e7d7ec552fc0bd742dc3e
TCATTGTACTTCGTTCAGTTACGTATTGCTGGTGCTGATGCTTGTTACATCAACCCTGGACCTACTTGCCTGTCGCTCTATCTTCCGGTTACCTTGTTACGACTTAGCCCCAGTCACCAGTTTACCTAGGCCGATCCTCGCGGTTACGGACTTCAGGTACCCCAGCTCCCATGAAGCCGATGGGCGGTGTGTACAAAGGCCCGGGAACAATCATTCGTAGTCATCCAGCTTCACGGTCGGGTTGCAGACTCGATCGAACTGAGACGTGCGGGGATTCGCTCCTGTCGCCAGGTGGCCTCGCTTGTCCACGCCATTGTAACACGTGTGTCGCCCCGGATGTAAGGGCCGTGCTGATTTGACGTCATCCCCGCCTTCCTCACCCAGCTTACGCTGGCAGTCCCACCAGAGTCCTCAGCCTAACCTGTTAGTAACTAGTGGCAAGGGTTGCGCTCGTTATGGCATAAGCCGACACCTCACGGCACGAGCTGACGACAACCATGCAGCACCTCGCAAACGGCTATTGCTGAAAAGGTGTTTCCACCTCGGTCGAATGCGTTCAAACCGGGTAAGGTTCCTCGCGTATCATCGAATTAAACCACATGTTCCTCCTTGTGCGGGCCCCGTCAATTCGCTTTGGAGGTTTCACCGTTGCCGGCGTACTCCCCAGGTGGATCCTTAACGCTTTCGCTGTGCCGCTTACACTGTATCGCAAACGGCTAGTGATCGTTTACTGCGTGGACTACCAGGGTATCTAATCCTGTTTGATCCCCACGCTTTCGTGCATCAGCGTCAGTCATGGCAGCAGGCTGCCTTCGCAATCGGGGTTCTGCGTGATATCTATGCATTTCACCGCTACACCACGCATTCCGCCTGCCTCAAACATACTCAAGCCCCCCAGTTTCAACGCGGCAATTCTATGGTTGAGCCACAGACTTTCACCGCTGACTTAAAGGCCGCCTACGCACCTTTAAACCCAATAAATCCGGATAACGCTCCGGATCCTCCGTATTACCGCGGCTGCTGGCACGGAGTTAGCCGATCCTTATTCATAAGGTACATACAAAACGGGACGTCCGCACTGTCCCCTTATAAAGAGGTTTACGATCCATAGAACCTTCATCCCTCACGCGACTTGGCTGGTTCAGCCTCTCGGCCATTGATAATGTTGTCCCTCACTGCTGCCTCCCGTAGGAGCAATATCAGCACCAACAGAAGGTTAAGTCCAGGGTTGATGTAACAAACATCAGCACCTGTGGTGCTGAAGAAAGTTGTCGGTAATCTTTGTGTTAACCTTTCTGTTGGTGCTGATATTGCTCCTACGGAAATGCACAATAGGCGCAAACTGATCGCCATGCCGCGTGTGAAACCTTCGGGTTGTAAAGGTACTTTCAGCGGGGAGGAAGGGGTAAAGTTAATACCTTTGCTCATTGACGTTACCCGCAGAAGAAGCGCAATAACTCCGTGCCAGCAGCCGCGGTAATACGGAGGGTGCAAGCGTTAATCGGAATTACTGGGCGTAAAGCGCACGCAGGCGGTTTGTTAAGAATCAGATGTGTATCCGGGCTCAACCTGGGAACTACATCTGATACTGGCAAGCTTGAGTCTCGTAGAAGGGGTGGAATTCAGGTGTAGCGGTGAAATGCGTATCTCGGAGAACTCACCACCGGTGGCGAAGGCAGCCCCAGACAGACTGACGCTCGATTCTGAAAGCGTGGGGCTATTGGATGAAATCACCTGGTAGTCCACGCCGTAAACGATGTCGACAGAGGTTATTGCCCATGAGGCGTGGCTTCGGAATAACGCGTTAAGTCGACCGCCACAGAATTACGGCCGCAAGGTTCGCTCAAATGAATTGACGGGGGGCCCGCACAGAGCGGTGGAGCGTAATGGTTTAATTCGATGCAACGCGAAGACCTTACCTGGTCTTGACATCCACGGAAGTTTTCAGAGATGAGAATGTGCCTTCGGGAACCGTGAGACGGGTGCTGCATGGCTGTCGTCAGCTCGTGTTGTGAAATGTTGGGTTTAAGTCCTGCTTGAAGCGCAACCCTTATCCTTTGTTGTTGGGGTCCGGCCGGGAACTCAAGGGAAGACTGCCAGTAAACTGGAGGAAGGTGGGGATGACGTCAAGTCATCATGGCCCTTACGACCAGGGCTACACACGTGCTACAATGGCATACAAAGAGAAGCGACCTCGCGAGAACAAGCGGACCTCATAAAGTGCGTCGTAGTCCGGTTAAGGTCTGCAACTCGACTCCATGGAAGTCGGAATCGCTAGTAATCGTGGATCAAGAATGCCACGGTGGGCCACGTTCCCGGGCCTTGTACACACCGCCCGTCACACCATGGGAGTGGGTTGCAAAAGAAGTAGGTAGCTTAACCCGGAGGCGCTTACCACTTTGTGATTCATGACTGGGGTGAAGTCGTAACAAGGTAACCGG
+
#)'2,+.358:86739//7/..88425..03763344581107/28...//:4:<911)()%'+..2/2:579:39:98776862/-2)4+0537.18(--.014/,236-(*,-,1-.-19-)68+.2312//458555;888:464946693)3,-)345+$*+,0:8)+))(&.'($%*,1.041/..211/9+4/7/'(+*%%%%$'%#&$$#%#$%#$%0*(*,,33+*+-*,'6.7.)-/+,-,0()+40199863414/1-+,311(6,963468.377::;6552.54303&'-/-+1-,-89<847+&'+*)*++,20200/63,+8.:714'179336:;;;;9495//288::,;62+0289<7665%*(('+/-.%''((',./64:8,-.3--,/+5.*,++/21195<582-*))*'(224.4--56(3.-72-,,,-,//()8)($$(-),106612966572:///.,0-,./13451700,00.-+-,0855579<3907//+5../95475*07374<236*/41/4/..,/-0.5/.900<89;+85/7)0-7965343502256899,&-+-2;2:;00008:5.4,/*)0*157.92599-),-246:4''''''*%()/;1,*+21/4--1,6.011-/29;/+4--48333&'*,404)'+*+134344914223//-112379:6787+5%32315/-,*+,.77121/3458:432248,0)%-)*,526148.4:<:78/934+&()*2692173557854666927881./('%)*&&,,67977<9346:79&4886<8:12,+**+,77988676,:0.-1:03622,16,.*-/5<,:00;08875649-4.2,113-8*/17:9*,02<:642-*(*133:;<764538/;444:901./1')(&&(0/3343331-2:,-22:452.*.04+52+1*00'.)$(,*0770/,3147643)',,,-.3468178+-77:78<:514//17,,)&%+/.&)+7,+,1..1250712;4321.1.-/610102:;68(:856,,0,&)$(//.633+,4112;,'',2.8:132001/'(*,1928295:948120.0/01614111222747:*+,5-3.23863&-()-++2/-(,,.10)(51462332284/:7-/74,.'*1,+(44.%.+-6/-+)(1/+50965146*&8952/,-..),+,/2*--8/./,,/;0.--0,001138,.6,*4/..4)8-'&('088.2-6-9,960:8/0-7,8,9574435--2---/4.%-%'&&'&$'%(*+))*.0-/79'-&%&+&(+2-6243..,+''%%&'(*/64/37391024(($((/179////.78)'.+01.12-./97405.1+,-4/::0080.+2,00223+37--6../1'),*+&-''')4,.193588746/-..---.%+('(*233/,1-1256/0/-0*1('($-+(2-/04:/.2287;32452$1)0-/23095;:.7.0*'(((10642()$''(+((.026873.(&%+&((&'$')+85112(2768523('&&'('+,89962),(('*'++*,*274/2776.-..5;3,+('#'''-+***%+)')&)(+*$%&'4*2854621./)0,,,40/'$&221210),.+*++),+),(((*0-+.3481-'&&%&&'))*'&*''&%*(%&(**'..,&(+364299,****(11+*-)'*/*8.%.)(49.'*-+18232+0++23.7-*+-2122.04430455667)*'(+)*-)2*+-4..,./16+6+0&%(+/3;92.1.4.55957:9:-49+++,-.%&)./30.1%'(-/-2./4668/8134*-036:990+)+))+-819118872/003214787/-.18-5-,8;740.,+.2-,+/-26878<9;9272'-*6567/224(0(*--/.---,.,.-2541,***+01173;12-*3.+/5<89455+0)--,+((%&%))'&&'&-44:0-1.02**31+,0**,*-+()032523798.1/020+,/,-011589:;-5458//.8/,,.-00--04867::9:66655122222023-8:'%%$%)*29,3355-,)))*+,0287576<++,,)55718,((&'*)+4533254/.*)($*87412:304685669+,*-.4553776/7+(-2-(&,)+,-741-/0/0%//38555,,))*007172310.,*,.5.-+*,2243/,%&&'*8+)+/2-,,--3-0//7//,-232+2*'((,'-.1.+03,/03114597777,(&*-4/3;13364+%()%(,./23))*/2+2*).2'+1/,./2/41'/488423485:7945553872,-,3--.479:986-428::898
@2c28e30c-7932-4fec-9c81-96c278befa1b ch=22 read=153536 start_time=2019-12-13T16:42:59Z barcode=BC01 runid=2c9cf7bc05858273f10e7d7ec552fc0bd742dc3e
CCGGTTTTGCTTGTTGCGGCTTCACCCCAATCCTTCCACATGGAGCCAGCTCCTTCCTTGCGGTTAGGCCACCGGCTTCAGGTGTTATCAACTCTCGTGGTGTGACGGGCGAGGTGTGTACAAGGCCGGAACGTATTCACCGCGACGCATGCTGATTCGCGATTACTAGCGATTCCAACTTCAAGCATAGTCGAGTTGGAACTACAATCCAGACTGAATGGTTTTGGGTTTGCTTCACCTCGCGGCTTCGACTTCCCTCTGCACCATCCATTGCCCAGCACGTGTGTAGCCCAGGTCATAGAGGGCATGATGGTTGGCATCATCCCGCCTTCCTCAACTTGTCACTGGCAGTCTCCTGGAGTCCCCAGCAATGATGGTAACTAACGATAAGGTTGCGCTCGTTGCGGGACTTGGCGCTTCAACATCTCACGACACGAGCTGACGACAACCATACCACCGCTTATATATATGGCTATCTCTCCATCTCTGGAGCCTTTATGGAGATGAGACCTGGTAAAGGTTCTTCGCGTTGCTTCGAATTAAACCACGCTCCACCGCTTGTGCGGGCCCCATAATTCAACAGGTTTCATTCTTGCAGACGTACTACTCAGGCAGATACTTATTGCGTTAACTGCAGCGCTGGACTTTGACATCCAGCACTTAGTACTCATCGTTTTACGGCGTGGACTACTAGGGTATCTAATCTATTTGCTCCCCCACGCTTTCGGGACTGAGCTGTCAGTTGCAGGCAGATCGTCGCCTTCATACTGGTGTTCCTCCATATATCTACGCATTTCACCGCTACATAAGATTGCGATCTCTCCTGCACTCTGGCTGCCTGGTTTCACCAGGCTTACTGAAGTTAAGCTTCGAACTTTCACCACAGACCCTTGCTGCCGCCTGCTCACTCTTTACGCCCAATAATTCCGGATAACGCTTGCCACCTACGTATTACCGCGGCTGCTGGCGTAGTTAGCCGTGGCTTTAATAAAGTACCGTCGCTCGGCTACCATTTTCCTGTAGCCGCCGTTCTTCGCTATAGCAGAAGTTTACAATCGAAACCTTCTTCCTTCACGCAGCGTTGCTCGGTCAGGGTTTCCCCCATTGCCGAAAATTCCCTACTGCTGCCTCCCGTAGAACAATATCAGCACCAACAGAAGGTTAACTGGGTACCGACAACTCTTCAGCACCAGCAATTACGTAACTACACT
+
'(&&(+.,$'-,),3(-'0*+,&(.893,3.-&(*))'*)/*-)&*+**-03./70.-0./0939*1020-1,0--/4+(-'3*+90-+-/+.0+,14998-)*)**22.-%(+*,/2,+/**-3-4+2)3.08122//3<4650-',+/4955275605../3+/+'*,0-6-4)+'()*&-*%((0/298'&-0.*(%&%**+19813&&/.(*).*--431*,0/5;1*/5/0)+/,(('**+.+)%#&)*-3.,542/*-+*+54222)*(%'%'$&()),/,+,0--'),/6405((/98//5.,*)%++'+-&145123('-/7871)*'''+('*1,/+,*)-.12+.%%%('%'/98*-$'(,*,499:-,0,(/-*)'))),3.;68797865<13*81.*-+(((%&%%'((+*,/0.%&*-1./'&*0--+.,-)2)0+&(%)))-+#%(&&*%'%((/(//./255545,-03.1/31)-24066++)''&(*+--13::58.69,+02:948,++*(,&,,:2''-6*99724(($)021+/4.1/8,2-3-01...,&('--9++''&'..82%%,2*,**,/176/4+,1%*-0+,94%)*)&)))%-'%)../3,+,/0/0/(---&*+/59-,2/13/0%/$)%%(+(&*--:10//79,''-/.++6-+)*-/0(31,++./11934/,05+&++.886/+--,/;00'892252222$&*)'25-*)(-..)-/::18612/00.0+*+4+131111'*-%%(-44760/10223;8+(*5,23)-&'+'%%,(#%&$*)()))+)*+%'(+3*--147:226297/%'$%&&'*-%)&&%&')3()'),21.,&,,,2-&(+(*((--5./-**&&,.-/340021&(+(,1)%-,,/.-317838-2.6/;:.511-4/17.010*102/36/3:24.4.+*(+$&&+,6527(.-*%,)'(+*''))+63-+$)''./+125266549<73;;/37762/,-028914:74,.$%0,*-%*('+().93'**-,.((/,(036489:93:7-3/1/(**+2234-,++.)+42062-48<3,.8++3,+0//,6/80++.-,,//26.79+,+),%##''))*-/-//0413/+)+0,///,(&#%'$&$*'()'+,+-,7:/*+*',+')*-&.&(+1-,$%%$&$&"
@7308ea52-77e3-4ac8-8da7-7e83ec081043 ch=457 read=55969 start_time=2019-12-13T16:42:48Z barcode=BC01 runid=2c9cf7bc05858273f10e7d7ec552fc0bd742dc3e
CCGGTTACCTTGTTACGACTTCACCCCAATCATCAATCCACACCTTAGACAGCTCCTTCCTTGCGGTTAGGCCACCGGCTTCGGGTGTTATCAACTCTCGTGGTGTGACGGGCGAGTGTGTACAAGGCCGGAACGTATTCACCGCGACATGCTGATTCGCGATTACTAGCGATTCCAACTTCATGTAGTCGAGTTGCAGACTACAATCCGAACTGGTTTTATGGGTTTTGCTTCACCTCGCGGCTTCGCTTCCCTCTGCACCATCCATTTGTAGCACGTGTGTAGCCCAGGTCATAGGGCATGATGATTTGGCGTCGCCCCGCCTTCCTCCAGCTTGTCACTGGCAGTCTCGCTGGGGTCCCCAACTTAATGATGGTAACTAACGATAAAGGGTTGCGCGCTCGTTGCGGGACTTAACCCAACATCTCACGACACGAGCTGACGGCTTCATGCGCCACCTGTATCTCCTTATGGCTATCTCTCCATCTCTGGAGCCTTGTAGGTATGTCAAGGACCTGGTAAGGTTCTTCGCGTTGCTTCGAATTAAACCACATGCTCCGCAGCGTGCGGGCCCAAATCAATTCCTTTGAGTTTCATTCTTGCGGGCAATGCTACTCAGGCAATTACTTATTGCGTTAACTGCCAGCACTGAACTGACATCTTAGGTACTCATCGTTTACAGCGTGGACTGCTAGAATTATCTAATCCTATTTGCTCCCCGCTTTCGGGACTGACGTCAGTTGCAGGCCAGATCGTCGCCTTCGCCACTGGTGTTCCTCCATATATCTACGCATTTTCACGCTACATGGAATTCACGATCCTCCTGCACTCTGGCTGCCTGGTTTCTATGGCTTACTGAAGTTAAGCTTCGGAAAATACCACGAACCCTTGCTGCCGCCTGCTCCCTCTTTACCCAATAATTCCGGATAACGCTTGCCACCTACGTAGTACCGCGGCTGCTGGCACGTAGTTGGCTTTCAATAAAGTGCGAATCACTCGGCTGCCATTTCCTTAATAGCCGCCGTTCTTCTCACTTTATAACAGAAGTTTACAATCCGAAAACCTTCTTCATTCACGCGGCGTTGCTCCGGTCAGAGGTTTTCCCCATTGCCGAAAATTCCTACACTTGCCTCCCGTAGGG
+
32*-.70..1-+32-./+45;5-771+0/150..1119-'(&)$$#()/,'(*,679;:6-512131854:98127/60041)52--.455/4)-*.*1/00/+,(),41::80',-0134.-31+*0*+(+,.38-9,-),5361/...15642697-0..-1(+++1575909+,&*2/0*&$*./371.110.0-1335052:/4))6:88519;<-1207.79;02349445;5647,8--.,&':,0:.-.0(*)./359:038.-0///,--034//0,23-*0021313-784/,+---/95/'%%&(4.465.,/72:4..,)((-00./5+33,1+./0/-1+++'-*'(.+,&5(+.004.01325225)*32610/-4.+00/;10..+/1788:653;82,3/4+40''%(+550/+,-/626417767.0+&&&+$'&%&%-244:46122223,2../*52//4321/12/231/-.4*,-**)$$%'**,-*+''&'+-,))()./+).-657:712-1,&,4251/01/2<;::111./-/2/$*$&%&'%)(/+-0*'+,-0.84;5//684',-:9509;+./,,'054+0,-/5/36//+((((''()62+7*))-3:35270+&')0+0.-1.----846/7.+1*+,57/,/-,4:-&'%)))4/6043)*')$*)/1/5567;41+**0:7)1124+*&*,75.+;9230/,//35473;0.)(,-30./121::4/2(,-019+234889989548736466877..))'*.9,)$'%&(&'%*++*()/,$''(-+'')),*(%))),&..253../13:91.*-+''(**+,..8-/04--//93-2++-,$)+0,,*/577/6/++,,195,2*)*,28+,724+%))(.)**0-:)3151,1)+(*+-*34155423//'),('%&'0612223.5+(,,-.(*($%%%*'%)+,29/(+%(%'*..*.0,2,+)'.)(5897)1)+&%%%(/).))*2,/6/('$)-.0-/.-')(.*+3;0-./8211*+381689<:8:1&*1.+.*.,61//3,,/0)/-3802&+).4:+426*'()(-*(-589226/''+#''%&)+)03)(.,212
@adb12eac-9374-48f8-8eca-3f5f08408621 ch=198 read=146902 start_time=2019-12-13T16:42:33Z barcode=BC01 runid=2c9cf7bc05858273f10e7d7ec552fc0bd742dc3e
CTCCTACGGGAGGCGGCAGTGGGGATATTGCTGTGGGCGCAAGCCTGGTGCTGACCATGCCGCGTGTATGAAGAAGGCCTTCCGGGTTATGCAAAGTACTTTCAGCGGGAGGAAGGGAGTAAAGTTAATACCTTTGCTCATTGACGTTACCCGCCAGAAGCAAACTAACTCCGTGCCAGCGAAACCGCGGTAATACGGAGGGTGCAAGCGTTAATCGGAATTACTGGGCGTAAAAGCGCGCAGGCGGTTTCATTAAGTCAGATGTGAAATCCCCGGGCTCAACCTGGGAACTGCATCTGATACTGGCAAGCGAAAAGGTCTCGTAGAGGTAGAATTCCAGGTGTAGCGGTGAAATGCGTAGAGATCTGGAGGAATACCGGTGGCGAAGACGGCCTAATGGACGAACTGACGCTCAGGTGCAGCGTGGGGAGCAAACAGGGGATTAGATACCCTGGTAGTCACGCCGTAAACGTGTCGACTTGGAGGTTGTGCCAGCGGGCGTGGCTTCCGGAGCCTAACGCATTAAGTCGACCGCCTGGGGAGTACGGCCGCAAGGTTAAAACTCAAATGAATTGACGGGGGCCCGCACAAGCGGTGGAGCATATGGTTTAATTCGATGCAACGCAGAAGAGCCTTACCTGAGTCTTGACATCACGGAAGTTTCAGAAATGAGAATGTGCCTTCGGGAACCGTGGAGACGGAGTGCTGCATGGCGCAGCTCGTCAGCTCGTGTTGTGAAATGTTGGGTTCGTCCCGCAACGAAGCGCAAAAGCCCACTTATCTGTTGCCAGCGGTCGGCCGGGAACTCCGGGAACTGCCAGTGATAAACTGGAGGAAGGTGGGGATGGCGATCAAAGATCACATCATGGCCCGCCACGACCAGGGCTACCGCACGATGCTACAATGGCGCATACAAGAAGCGGCCTCGCGAAACAAGCGGCGGACCTCATAAAGTGCACGTCGTAGTCCGGATTGGAGTCTGCTCGACTCCATGAAGTCGGAATCGCTAGTAATCGTGGATCAGAATGCCACGGTGATTACGTTCCCGGGCCTTGTACACACCGCCCGTCACACCATGGGAGTGGGTTGCAAAGAAGTAGGTAAGCAATAACCTTCGGGAGGGCGCTTACCGCTGTGATTCACTTGTGACTGGGGTGAAGTCGTAACAAAGGTAACCGG
+
,0.-+)0(/.+1.,'*)+'0*-,'*1+3-,,+*,-742.,,+)2<4575,.$%&.0.*),-+---+./1255()+,,78-03*/8-55-04078/%-')+791.1057-'+.+),2.%)),51.1111+'.)(,-*321'-+)).,-8*.3,%(()('&$%&+&&(-+*+/0-2.6;11+'))&*+3421-2.-,4//,+*),,(-))(2.:09/2'.1)0-122;1-14579/'&((+',*686'.-1,$%273:06:**0(%$%*33+247,-66.-.0'/1,-06*25777551*).2'(*25/-/&,(,.+)-/446:51-(&+**(),/.30-,2886....3:))*,,+*,,-0,,'+/3483-++&(+*02.45,2.))3)'*/.51''+),320.,.+/./97776076:8-)(()1+*-,'*,17.,()-,)(3.0/5.-.85/19:9712&*+.42/1;82*'&+.+-+,/1++.)61-.1/0-/0+83513/4.-.1,(.%'2/,1--,2/6/9/5773,46+,((+20''$'(,*202.246*/201155+,78<;3324/4/,0)39:+.8,')(*,,/'(%%);24310--,56<;387:-+,--95030.(',*&(&*'&%(-,+*%'*0/41)12.0()*3-4,,81,/*./)(-.-06557451097+62238:78/+'),,(.'&'0098772-0-,,,*()103/*,--988+9+**3156+%&,%-224'()+/*(,++2'&&()-0&,0-(66-%'-)---,,/912:52239-,,(00)54093/3%'')(0-468;660/0/89;167/,0)-,-1.07:1+*)(..$&'72,()++)'(.5%*'0/8*$()&),12;68997312/(-+,,*,.13*218)(%%(10121/,%))&&(%'',*&)(*-.'*-'(),&,.+0-,/$%+32,*++&*/041587-5-+/-02**'*++*'((+)&'*.4/03350.0(-+2/7531,.-01/2347<4330006651,''*('&&'&&()+.7.*.43400////0//.281.42++010--3,*+3+(()&.5/1,.+/-'++),&.**+'')*)%&&)(*,-*11(-0)10/40.55&-1+2134:3+(+(')--01/53,*'(&&'5114:58<*/-.2929)3
@f1f8da50-7d9d-4bbe-81f2-021ed7cb689a ch=160 read=199992 start_time=2019-12-13T16:42:13Z barcode=BC01 runid=2c9cf7bc05858273f10e7d7ec552fc0bd742dc3e
CACAGGAGGCAGCAGTAGGGGAATTTTCCGGCAATGGGAAACCCTGACCGGACAACATACGCGTGAAGGAAGAGTTTTCGGATTGTAAACTTCGCAGCATAAAGGAAGAACCGGCTACGAGAATGGTAGCCGAGGTGACGATACTTTGATAGAAAGCCACGGCTAACTACGTGCCAGCCAGCCGCGGTAATACGTAGGAGTGGCAAGCGTTATCGGAATTATTATGGGCCAAGGAGACGGCAAGGGTCTGGTAGAAGCCTGAAGCTTAACTTCAGTAAAGCCATAGAAACCAGGCAGCTAGAGTGGGAGAGGGATCGTGGAATTCCATGTGGCGGTAGAGGCGTGCGTAGGAGATATATGGGAGGGAACACACACCAGTGGCAGAGAGGCAGGCAGTCCCTACGGCCTTGCAACTGACGCTGATCCCAGCGTGAGGTGACCGATTAAGATACCTAGTAGTCCCACGCCGTAAACGATGAGTACTAAGTGTTGGATGTCAAAGTTCGGTGCTGCGAGTTCAGCACCAGTAAGTACTCCGCCTGGGTAGTGCGTTCGCAAAGATGGAAACTCAAAGGAATTGACGGGGGCCCGCACAAGCGGTGGAGCATGTGGTTTAATTCGGAAACAGCACTTGAAGGAACCTTACCAAGATCTTGACATACTCATACATCCCAGGATGGAGGAGGAATGGCTATATATGAGGATACAGGTGGTGCATGGTTGTCGTCGAAAGCTCGTGTCGTGAGGATATTTGGGTTAAGTCCCGCAACGAGGCACCAGCCCTTTATCGTTAGTGCCATCATTAAGTTGGGGACTCTGTGAGACTACCCAGTGACAAGCTGGAGGAAGGCGGGGATGACGTCAAATCATCATTACTTATATGACCTGGGCTACGTACTACAATGGATACGTGCAGAAGGCAGAGCCGCGAGGTGAAAACAAAACCCGTAAACCATTCTCAGTTCGGATTGTAGTCTGCAAGCTCGACTACATGAGTTGGAATCGCTAGTAATCCCTTGAATCAGCATGTCGCAGTGGGCTCCTCGGGCCTTGTACACCGCCCGTCACGCCACGAGTTGTCTTGCCCAGAAGCCGGTGGCTAACCGCAAGGAAGGAGGAAGGCTGTCTAAGGTGGGATTGATGATTGGGAGGGTGGGAATCGTAACAAGATGACCGG
+
)%'')/',.*++,'/&(((++'&**+'+'.,7/7//,('))-1/*,-2-()**0'/..-..//41*+),*,))/(7:7.,9+1.%'(.821.+%&&&(&&..(,0*2,25/&*((&%(&%'&&('*'%(-+*')'()0-'))'&'&(',/.+-/)+.1/-2--.5/.-&)*),***',')*/)&'''%)(+-4*/(,+$&%&'''&')/.6,+,(.+),,).1$'*+*&$)(('%&%%%&&%&.*9+++100.%+(&-)&&+('(*'*&()(+)+--52$'(+----0.-'()**)+(()%&,-+*+'(&,2+024022,3-5.0+,**('(&,**&'&'%$%'%%&''-))&*)--/048-*--*/2..+(*+.83564+)%$'''/&&%('($'(+)'$&')()$%$%*.(,'($%$$#$$2-+&(%$%)(')(''*'$&#+)/++17/59+,-2.-,/0)',,28-.3850*&.,,,..1,.-%)'080402&++-.)('0/(.)++,,'&&'(+))&*%*&*)1..&,')*2-,/.--*((((,+0-086)'./'%1--+(*))422.)*)((+)-+//5:9,06)&)&))'*.,3./5-./-3.*-42;92946.('*(%/+*-(()&)02-/.*+(('&*'+'*&,+0+-,/)-&-+*%&#&')/6-)++++00+..'*&'())4666653-./,*)*532,/.,02)+-6888694340/1*+,)')*8642..+-'%.+/0%36))-)-1,,*,1-'&))&(&%'''$)&*'01(',*)3/(/,&,2'-1465-01,+(/+/69-2332,,$&'+111&+&%'%**+02+()*2-*.++//33&241.300/0065;101513'/(&))'&)**+-51,+/20&%%$%(,//4387786+'''(//-)*+,-*,(*+-43.,)+('())-3-&*0)34&#'&/12629<97:13463*.(+/+--245/.-*(%+45..4701*(''&,*%**/..*.0-11.6.0,%&%%&--1.343564/,0)-/.+'&')''*.797473.++-.03.37.*,+%+*1.'**')(+)*().*--('%*((06*0//51*,+0-*,-'+()).0*,*&(*-*1,22/0&.&(197/02+.//*3-+07..3-'-/)&&++()%%%&&'*(($+'),
@34fdfb38-de25-4e35-ae2d-a8e46d47d7c1 ch=218 read=143231 start_time=2019-12-13T16:42:14Z barcode=BC01 runid=2c9cf7bc05858273f10e7d7ec552fc0bd742dc3e
CCGGTTACCTTGTTACGGCTTCACCCCAGTCATGAATCACCGAAGTGGTAAGCGCCCTCCCGAAGGTTAAGCTACCTACTTCTTTACCCAGCCACTCCATGGTGTGATGGCGGTGTGTACAAGGCCGGGGAACGTATTCACCGTGGCATTCTGATCCACGATTTACTGGCATTCCGACTTCATGGGTCGAGTTGCAGACTCAATCCGGACTACGACGCGCTGCCAGGGTCCGCTTGCTCGCGAGTCGCTTCTCTTTGTATGCGCCATTGTAGCACGTGTGTAACCTGGTCGTAAGGGTATTGACGTCATTACCTTCCTCGGATTTATCACTGGCAGTCTCCTTTGAGTTCCCAGCCCGGACCGCTGGCAACAAAGGATAAGGGTTGCGCTCGTTGCGGGACAGCAACATTTCACAACACAGGCGGCGACAGCCATGCAGCACCTGTCTCACGGTTCCCGAAGGCACATTCTCTCATCTGAAAGGCTTCCGTGGATGTCGAGACCAGGTAAGGTTCTTCGCGTTGCATCGAATTAAACCACATGCTCCCACCGCTTGTGCGGGCCCCGTCAATTCATTTGAGTTTAACCTTGCGGCCGTACTCCCCAGAGCGGTCGGCTTAACGCGTTAGCTCCGGAAAGCCGCCTCAGGAGCTGCAACCTCCAAGTCGACATCGTTTACGGCGTGGACTACCAGGGTATCTAATCCTGTCCCCGCGCTTTCGCACCTGAGCGTCAGTCATCTTCGTCAGGGCCCGCCTTCATGTTCCTCAGATCTCCTGCGCATTTCACCGCTACACCTGGAGTCTACCCCTCTACGAGACTCAAGCTTTACCAGTATCAGATGCAGTTCCCAGGATGGGCCAGGGATTTCATCTGACTTAACCGTCGCCTGCGTGCCTTTTACGCCCAGTAATTCCGATTAACCTTGCACCACCTCCGTATTACCGCGGCTGCTGGCTGGAGTTAGCCGAAGTGCTTCTTCTGCGGGTAACGTCAATGAGCAAAGTGTGCTTACTCCCTTCCTCCCCGCTTCAAGTACTTTACAACCCGAAGAAGGCTTCTTCATACGCGGCATGGCTGCATCAGGCTTGCGCCCGGTGATACCTTCCCCGCATTTTTTTTTTTTTTTTCACTGCCTCCCGTAGG
+
/.*).2(*2-5..3--*&%'%&&2260,,10,//.96501$&*')+,)0*,',-;;:2.+,+-1*,)6.5()*(.,('(*/.185),+''(.-&)*35*,780/,))&+--,)'''$+%*)-.,,+%**)%&-)//2<843-,+4/0/807''&,-)&'(.-2*&'%&%&().*.),083,++-)))+)(1+3/1-/86673;542280,,),,12,+%&'&(++*./*/+)).+*-./,/)$*,,,.4/32/31+$)*-.124823:50.//,1023+$%)'41.18..+*.'('&&%'**/2730(*(+043653*.%1%06,++:+556:6'++))./+24//048/6-'+63)5:2223897:311338*.2167/*4+2601**0)+3;00-84/('$',)0+08.,--/..'-&&)(&')1465,./,.&,+,./28*,00*-+.196-55+),*(-,()()/'+,.,+,-,2,1,')*,514347754-0*(''$/,,2-,46*1/75/52)+*/01189:+7+3/4<788(%(++1-45)(/2040501-3(3+485-/1:8:9<856:600189.,(+(+)++3./,*,,2,474)*+%(*.68,-&(),./022,-.-,1/3+3/1.(&')'*1.-&1'(-.4021/2:-5-*/235650,-,*,6(&*0-+,-060/+,49/./(/+11-.0.30---26--'*&(*011..).(+-/+.---*.*'&((417111)+8747.-03174-1%252+/0+-786641/&101/1751')((+5.//09145(*+.,-0/2.'*1'1.*1-37952*,+0)',-*,..143/0100156;16,)06('&)*,,()'*%0/'*1++&'(..326((())*-41468836)*2/(,.1171--2567<661)4(,&()+-+,,1/&,,/3916519-2702/7///.,.+)()+&+-41125))(*'+,:,02;12763::34;96763520*3363(%,&2)**-'(*.6,2:760265.&)*(()*&(%())(&))'7-**-0*,++)*-.1175)*(*'+(0,$&&)*-/0024-.1146,-(.2(&%,&%&%**-/61%$$$"')''+&,,0//0343.'*,++,.+.51/-./&
@85a8451f-e974-4806-a37c-5e15f5be9144 ch=14 read=84212 start_time=2019-12-13T16:42:12Z barcode=BC01 runid=2c9cf7bc05858273f10e7d7ec552fc0bd742dc3e
CCGTTACCTTGTTGCTTCACCCCAATCATAAATCCACGCCAGACAGCTCAGCTTCCTTGCGGTTAGGCCACCGGCTTCCGGGTGTTATCAACTCTCGTGGTGACGGGCGGTGTGTACAGGCCGAACGTATTCACCGCGACATGCTGATTCACTAGCGATTCCAACTTCATGTAGTCGAGTTGCAGACTACAATCCGAACTGAGAATGGTTTATGGGTTTTGCTTCACCTCGCGGTTTCGCTTCCTCTGCCACCATCCATTGTAGCACGTGTGTAGCCCAGGTCATAAGGGGCATGATGATTTGACGTCATCCGCCTTTCCTCCGGCTTGTCACTGGCAGTCTCGCTGAAGTCCCCAACAATGATGGTGGCTTAACGATAAAGGGTTGCGCTCGTTGCGGGTTAATACCAACATCTCGACACGGGCTGACATGACGCGCACCTGTATCTCATATAGCTATCTCCATCTCTGGAACCTTTATGAGTATGTCAAGGGCCTGGTATTGGAGTTCTTCGCGTTATTCGAATTAAACCACAGCTGCTCCACCGCTTGTGCGAGACCCCCCGTCGAATTCTTTGGTTTCATTCTTGCGAACGTACTACTCAGGCGAATTATTGCGTTAACTTTGCAGCACTGAACTTTGACATCCAACACTTAGTACTCATCGTTTGGCGTGGACTACTAGGGTATCTAATCTATTTGCTCCACGCTTTCGGGACTGAGCGTCAGTTGGACAGATCATCGCCTTCCGCCACTGGTGTTCCTCCATATATCTACGCATTTCACCGCTACGTAGATTCACGATCCTCTCCTGCACTCTAGCTGCCTGGTTTCTATGGCTTGGAGGTGCTTCGGGCTTTCACCTGAACCCTTGCCGCCTGCTCCTCTTTACGCCCAGCAATTCCGGATAACACTTGCCACGTATTACCGCGACACTGGCGTAGTTAGCCGTGGCTTTCTAATAAGTACCGTCACTCGGCTACCATTTCACCAGCCAGCCGCCGTTCTTCGCTTTATAACAAAGTTTACAATCCGAAAACAGCCTTCTTCCTTCACGCGGCGTTGCTCGGTCAGGGGTTTCCCCATTGCCGAAAATTCCCTGCACCTCCCGTAGGG
+
;;527028-9*+((+.3/2543/+2-3,-,3,*47.00.0..02,/,,*%%)-5--1//0308.,23./,30.1,-5,(/88,++/+213721.'(*/-1-,(,1657/300,,())**1/,,,,.0769<51251/./1/:9;;43-2%().&-+/08/8)8+/06.*,'(,-0321/6/+)*-/.../0943+)-+,))),*1,'429/-.4;-8::+-..7046844-*/009;-./4,55/22(2.*23;8<:050-*()(%*-.00,'))-0*)1671))'1)35,37/.,+*%+732320*.345.),/11'(&'-1(1-.'&*0%-,0211565).'&($+*))144(.&')2*-.2/12.4,..7/9676291*449<7:899991;//)1+*2/4.)+.+,,)+-(+'((.0*1*--221(.-*/%&#&$()/0477779/512-05++.633266444-.4&*-/08723/''**.,24.*(.%03.+*)&)*+)+-4836<2//-/(&*())().,0<962./(&&')+,4-+250/4.*,--*&(',-313--.9%/)-+,)/++*(74.19;01857786:0501/.269-/58*+&+''*71201.0,(-1,-85.1//--07345.--6470+.*)%)*,'1233454:9,15,,2/137998520/&25035:64382330,70,-23-*.-*0;/+-:8623,(*,,28/:0-/)(-,-01/)0/-+*&()))122988998:;64/15466978673537/86)))/.,.++.**'(31,.*,+.-/0/0457671/0/.)%+,.35947:8<:420+,(&$$,))**)&'&-+&6732930+*)%&)057)*((*.+7:60/105-..50++*55*,&+.818:476:;88/&*/*,1/')+-.41/7:--)&%$-+0*&%$$(2.++.6.735+/5*+'(++00&.(-3699124220/,-/617;93$&**$,)++6558;262)&((%%')+*00302,)(+10,.-8//-+-.,*+((*.,716;75597-/040:54383/4-6,,/%,6773</59;0*/.-1.,,*+,-*05,+')$'&((-+**(*.(
@0f4cf83a-b577-4212-af56-71d2e801a6c6 ch=389 read=97577 start_time=2019-12-13T16:41:59Z barcode=BC01 runid=2c9cf7bc05858273f10e7d7ec552fc0bd742dc3e
CCGGTTACCTTGTTACGACTTCACCCCAATCCGCTGACCCTACCACCTTCAGCCGCTGCCTCAGCGGTTAGCTCACGGACTTCGGGTGTGCCAACTCATGGTGTGACGGGCGGTGTGTACAAGACCAGGGCAATATTCACCGCGACATTTCTGATTCGCGATTACTATTAACTCCAGCTTCATGTGGGCGAGTTTCGGCCTACAATCGAACTGAACTGGTTTAAAGTTTGGCTCATTGCATCTCTCTGTACCAGCCATTAGCCAGCACGTGTGTAGCCCTGCACACATAAGGGGCATGATGATTTGACGTCATCCCACCTTCACCCTGTGGTTAACGGAGCAGTCTCGCTAAGAGTCCTCGCTAATGGTAGTAACTAACGACAAGGGTTGCGCTCGTTGCGGGACTTAACCGACATCTCACGACACGAGCTGACGACAGCCATGCACCACCTGTCACCTTGTCCCTGATTTCCTCGATTAAAATTAATGCAAGGGATGTCAAGTGTAGGTAAGGTTCTTCGCGTTGCTTCGAATTAAACCACATGCTCCGCTTCTGCTTGTGCGGGTCCCCGTCAGATTCCTTTGAGTTTTAATCTTGCGACCGTACTCTGGGCGGAATACTTAATGCGTTAGCGGCGGCTTTTGAGTGTTGGGAAACCCCCACACCTAGTATTCATCGTTTACGGCGTGGACTACCAGGGTATCTAATCTGTTTGCTCCCCACGCTTTTCGAGCCTCAGCGTCAGTTACAGTCAGAGAGTCGCCTTCGCCACCGGTGTTCTTCCTAGTCTCTACGCATTTCACCGCTACGCTAGAATTCCCTCTCCTCCTCTGCACTCTAGATAACCAGTTTGGAATGCAGCGCAAGTTGAGCCCGGTATTACATCCCACTTAACCATCCGCCTACGCTCCTTTACGCCCGAGTAAATCCGGATAACGCTCGCCACCTACATTATTACCGCGGCTGCCGGCACGTAGTTAGCCGGTGCTTCTTCTGCGAACGTCAATGAGCAAAGGTATTAACTTTTACGCTTCTCCCCGCTGAAATTGCTTTACAACCCGAAGGCCTTCTTCATACACGCGGCATGGCTGCATCAGGCTTGCGCCCATTGTTGTCAGCTACCCTGCTGCCTCCGTAGAG
+
24*,*.*418/$/-'),,14:45199-/404,)+//-27.+,++*3-580'%)++.-&)&&()((')(/./453566:0//-..4+,%0)+1'&%'()(-+*+43590994293391010781479*041-3///9;5,/.+-.442,9+/.33:;9/02.3*(('%,)3+./0.-*,.7/1733'2749463<44',/*(*/0;66582101+904968<8.:6,0:351))&#(&'*224/0225986975537+2+#%)&'(++144673,(,10''&+*)((+-14.3,'(1--.-+*23'*%1146:2331'*.+/-$&+,)''*(),./0--),)06655:4525(((.,1-(%%%)+0-,4345658557999734(/183:1.*--01785:5:/-&'(-,+-(&),-02314677520-0-,.'-/-94&4;3600-2937134:334.5.,-7.,'++.97489;743,02-,,1-3/.036+44-11196+..0.*./'1/*-9;87<85880;///86.*2,2/::53/-.228782,.+-)+&)).),,.(.0,267/4590')8+7,)0/.0/2:<-3830..+,.149,83552./1642)5+-/.0000633-3.-,0/2-&*()*+'*),..62-+*)+1*21,1)++-50()-,0;99:95385-.*501188586296%0)(+-25/0956*+-<601,344,,.0529:2-),07666-0/.+/0720.,*.-0)))-+*+,-8758547;.8.4.556;::1:,*+&+*1/6376748;--'-./0754'1-(.'/+00:.,-//52-2,/.231//.-/.1739492:/91--,1.-.-**)*23/24*#')*)*+-%*0*+-+03*$%%%-*68768826;44845467.884573:0('')-9+17//3//(()&*,-/8.,-0-./*/--3523:4/50//88602,,-02409//-53)32002547;8611.,20155073223.89*.)/*,4)%((+/*,/'((*1+333,*+5.+5*++'*++/+-/.54))*-,003170380&'&*)2477:66/6...22112659767(441;5(1,'+%#&)%&'.+-73.0177546:60+-,-.
@d21e4236-a6ec-4406-957b-0415344f46e0 ch=339 read=118949 start_time=2019-12-13T16:41:46Z barcode=BC01 runid=2c9cf7bc05858273f10e7d7ec552fc0bd742dc3e
CCGGTTACCTTCGGTACGACTTCACCCCAATCATCAATCCCACCCATAGACAGCTCCTTTCCTTGCGGTTAGGCCACCGGCTTCAGGTGTTATCAACCCTCGTGGTGTGACGGGCGAGGTGTGTACAAGGCCAGGCAATATTCACCGCGACATGCTGGATTCGATTACTAGCGATTCAACTTCATGTAGTCAGGTTGCAGACTACAATCCGAACTGGAATGGTTTTATGGGTTTTGCTTCACCTCGCGGCTTCGCTTCCTCTGCACCATCCATTGCTTAGCGTGTAGCCAGGTCATAAAGGGGCATGATGATTTCGGCGTCATCCCCGCCTTCCTCCCAGCTTGTCACTGGCAGTCTCGCTAAATTCCCCAACTTAATGATGGTAACTAACGATAGGGTTGCGCTCGTTTGGGACCAACCCAGCATCTCGACACGACTGACGACAACCATTGCCACCTGGCGTATCATATGGCCTATCCTCTCCATCTCTGGAGCCTTTATGAGTATATCCAGAGACCTGGTAAGGTTCTTCGCGTTGCTTCGAATTAAACCATGCTCCACCGCTGGTAAAGATTTAAATCGAATTCCTTTGGAGTTTCATTCTTGCGGGCAGTACTACTCAGGCGGAGTACTTATTGCGTGCTGGCACTGAACTTTGACATCCAACACTTAGTACTCGTTTACGGCGTGGACTACTAGGGTATCTAATCTGACTTGCTCCCCGCTTTCCGGGACTGGAAGGCATCGGTGCAGGCCAGATCGTCGCCTTCGCCACTGGTGTTCCTCCATATATCTACGCATTTCCACCGCTGCATGGAATTCGATCCTCTCCTGCACTCTAGCTGCCTGGTTTCTACGGCTTACTGAAGTTAAACTTCAGGCTTTCACCACAGACCCTTGCTGCCGCCTGCTCCTCTTTGCGCTAATAATTCCGGATGGCAGCACTTACCTACGTATTACCGCGGCTGCTGGCGTAGTTAGCCGTGGCTTTCTAATAAAGTACCGATCGCTCGGCTGCATTTCCTTAGCCGCCGTTCAGCCTCCTTTATAGCAGAAGTTTCAATCAAAACCTTCTTCCTTCACGCAGCGTTGCTCGGTCAGGGTTTCCCCATTGCCGAAAATTCCCTACTGCTGCCTCCCGTAGGAG
+
/4,0/4,,,((%%$.&()+.162)03/'0.887777:122*+1-%%)+))+),..41'0,//,/)-88680387;01403-.51(./3*.0/14:78<73-)((./0/3375::0.$*'/#*#$(./75:1:&**)+&.-/82137355,-()'&&('%*&$%+*2/3265687;34&)',)301.33355((04:6989873051640*''-*+*)')*382<:.-//51/::2-1393.21+-0.10.281/06136*,*$*'*63877517)%&$$&*()*-*-,5-'/.2%%,-()/4/*-0++-**+6'*)..4656,853+)*)),0//16+*++8++,0%,-/3//077/2,.2*)+'),48-+)%'&6+40011:9785343.,33-0/0-1.0/555-2,(&+)**&,+0/+*)//22-.(&($$'&-.0164'5.0.+%*%&16/26,1%%$,,)("%&,(.4'*,08(*+88955703)+:*-/0-1/+,+'(('/%,-)*''')282-10,)1.4;95/,&&()-).175(&.+/2;8/,('&)+.2054((%'%&''&&$%%&(()+.%,*/:.2/65-,'(.;2/.8;2721*'&$(&%)&2/*---+/55(-+()''1(*31,,,-('($'%(+++')(04/+*,+()(.,1$'%$&*.-2/0+,*-'*&212379020(14001/..3775710))&&'))+.095-((,1.,..:965/2../-1.%-/-07)*.819//.677/:98:2531/5;54.6..-6:6547;67899889776876;40*'+.+/3%.//+(('2)8*-03)+1055/00,-.0)+.12220/399<76/*./51.:.//3+..-8+*$(,522462/53-+.0.31224:,*-)+,.06478400.19,,59-*-&$&-*,4/7624545.0+(*#)&($%%*1-2369/9/.7:43-811)),,**(('032..16192:1-11)'*/-1-)'+',)(',,-22//0.)')),;35-++)-.6,.-)17(%&(/,2-+10-,+*)+&('&.*%$)'(((-3.+88<9992/.4.$((*%144./,,,0,833%/62.;20896'*-,18.122.7/:2)'*.1,)%&(')*9411)+(%(
@0a1de21e-8088-4919-9fea-14336a07d3dc ch=256 read=158035 start_time=2019-12-13T16:41:46Z barcode=BC01 runid=2c9cf7bc05858273f10e7d7ec552fc0bd742dc3e
CTCCTACAGGAGGCAGCAGTAGGGAATTTTCGGCAATGGGGAAACCCTGACCGAAACAACGCCGCGTGAAGGAAGAAGGTTTTCGGATTGTAAACTTCTGTTATAAGGAAGAACGGCTGACTACAGGAAATGGTAGCCGAGTGACGGCTGCACTTTATTAAGCCACGGCTAACTACGTGCCAGCAGCCGCGGTAATACGTAGGTGTAAGCGTTATCCAGGTATTGAGGCGTAAAGGGGAGCAGGCGGCAGCAAAGGGTCTGTGGTGAAAGCCTGGTAACTTCGGTAAGCCATAGAAAACCAGGCAGCCAGAGTGCAGGAGAGGATCGTGGAATTCCATATTGTAGCGGTGAAATGCGTAGATATGGGGAACACCGGTGGCGAAGGCGACGATCTGGCCTGCAACTGACGCTCTGATCCCAGCAGCGTGGGGAGCAAATGAGTTAGATACCCTGGTAGTCCACGCCGTAAACGATGAGTACTAAGTGTTGGATGTCCAGAGTTCAGTGCTGCGCAGTTAACGCAATAAAATTACTCCGCCTGATGATACCGTTCGCAAGAATGAAACTCAAAGAAATTGACGGGGCCCCGCACAAGCGGTGAAAGGGCATGGTTTAATTCAGAAGCAACGAAGAACCTTACTGGATCTTATACTCGCAAAGGCTCCAGAAGATGGAAGATAGCTATATGAGATACAATTGGTGCATGGTTGTCGTCGGCGTGTCGTGAGATGTTGAGTTAAGTCCGCAACGAGCGCAACCCTTATCGTTAGTTACCATCATTAAGTTGGGACTCTATGGCAGAGACTGCCGGTGACAAGCTGGAGGAAGGCGAGGATGACGTCAAATCATCATGCCCTTATGACCTGGAGCTACACGTGCTACAATGGATGGTGCAGAGGAAGCGAAGCCGCGAAGGTGAAGCAAAACCATAAAACCATTCTCGGCGGTTCGGACAGTCTGCAACTCGACTACATGAAGTTGGAATCGCTGGTAATCGCGAATCAGCATGTCGCGGTGAATACGTTCTCGAGGAAGGGCGCTTGTACACCGCCCGTCACACCACGAAGTTGGTAACACCCGAAGCCACGGTGGCTAACCTGCGGAAGGAGCTGTCTAAGGTGGGATGATTGGGGTGAAGTCGTAACAAGGCAACAG
+
-./0%&)&1,(,,+1,/'-.-.0*'(+01-**21341,'+*&)&)/0*,163/.1*-+&)%'&%'(((*.*,-*&(('1,:73.*2,230111&.49532,20/25*0+.)+/--()$$$))+-$*'++**-3.-.12+%'),7736/-%&$$*22-11400571010,*+,-+.31648921/,*,/+.-543731377'''(+&'*'+-)7,,.(#+&')-.*&+*55+:0*)&-*&*,+,3005-%%')-)*3(./28856504:1.496531/1)+4-.3./)#(+*,**266;32),03(**&(('*)41*40,(',1012/41'++,3/0'/+//..,110830/42,-/15868+***')+(/--6.((.+3-+*-(*),00/-4,&)-/;1777544447660/---.8.*#,(,*)++04.(''&.47-%%)*.*+,156<60-7313167+-13:5489/2((,'%%)(.--(.+,.5*,,--+8((&$'(++$&'/0-++'(,.-3('''()/-+/(&)++-/3.(*(&$$&%'(%&&'+27,*0,*0;5218602715*&+0,,.,..-.+')70)#+#$&*'*06,,'(())&')-,/6<443484'',+$)%$&'+1),52.0('(&%&'+)*&%%$&,/(**)&$'(,/'(')()/+0-,('+*,798774652.241-''()/+2//+2,-30-2378/'*))*+03395627975:4*-5.5,0002+.-41,-**.33738/02043224/.23/13025&3()'.*6-44*,.620/*.--'(*).457/+.--3332-0051*+++*+.,-(-1-11997886;6/./441/)++()-,/1549536'&())*'(+215614180194541111%(&*)-/,0-5.(,,+0+-*-+,'+.')/9:/11&)-85)6987<7430*&&*+9253.)(+*-,**&%&'+'(*23447719-1/9/232537629719110867969*./0/37:8;08-./6157/3:5221%)('%)+(+((+*112101+)0,.-211324.-,+,')*6.9.4::.:3*)+-+.4'))2208+)-*))&'#/(5..+*++//20-.)0*3-/-+-,135195.,*,+++(,,05:8//-(.'31-
@96ff8d45-9a47-49d8-8cbd-7da28b284ecd ch=23 read=119465 start_time=2019-12-13T16:41:24Z barcode=BC01 runid=2c9cf7bc05858273f10e7d7ec552fc0bd742dc3e
CTCCTACGGGAGGAGCGTGAAATTTTCGGCAATGAAACCCTGACCGAAACAGCGACCGCGTGAAGGAAGAAGGTTTTCAGTTGTAACTTCTGTTATAAAGGAAAGAACAGCGGCTACAGGAAATGGTAGCCGGTGACGGATACTTTATTAGAAACACGGCTAACTACGTGCCAGCAGCCATGATAATACGTAGGTGGCAAGCGTTATCCAGAATTATTGGGTAAGGGCAGGCGGCAGCAAAGGGTCTGTGGCAGAAGCCTGAAGCTTAACTTGGTAAGCCATAGAAACCAGGCAGCTAAGAGTGTAGGAGAGGATCGTGGAATTCCATGTGTGGCGGTGAAATGCGTAGATATATGGAGGAACCAGTGGCGAAGGGCGACGATCGGCTACGCAGCTGACGCTCAGTCAGCGTGGGGAGCAAATAGGATTCGTGCCTAGTAGTCCACGCCGTAAACGATGGTACTAAGTGTTGGATATGCGAAGTTCAGTGCTGCAGTTAACGCAATAGAAAGTACTCCGCCTGAGTAGTACGTTCGCAAAGAATGAAACTCAAAGATTGACGGGGTACACGAAGCGGTGGAGCGTATGGTTTTAATTCAGAGACAACGCGAAGAACCTTACCAGAGTCTTGACATACTCATAAAAGGCTCAGAGATGGAAGAAGGCCATATATAGGGATACAGGTGGTGCATGAAAAGTTTGTCGTCAGCTCGTGTCGTGAGATGTTAGAGTTAGAATCCCGCAACGAAGCGCAACCCTTATCGTGGGTGATTACCATCATTAAGTTAGGGGACTCTTCTTGGGAGCTACCAGTGACAAACTGGAGAGGAAGGCAGGGATGACGTCAAAATCATCATGCCTTATGACCTAGGCTACACGTACTACAATGGATGGTGCAGAGGAAACTGAAGCCGCGAGGTGAAGCAAAACCCATAAAGAACCATTCTCAGTTCGGATTGTAGTCTGCAACTCGGCTTCATGAAGTTGGAATCGCTAGTAACGAATCAGCATGTCGCAGTGAATGCGTTTCTCGGGCCTTGTACACACCGCCCGTCGCACCGGAGTTGATAACACCCGAAGCCGGTGGCTAACCACAAGGAAGGAGCTGTCTAAGGTGGGATTGATGATTAGAGGTGAAATCATGGTTTTCAGGTAACCGG
+
-11'(*/&3-*,*$%$%&'()-+473.5;8797(%)*(9.---//+/0++-,*)'&$$%&)),6,333%'**//4--1(.+7&-*,+,5-1)2-+-;7*.*.4)(-41'0-(...02*2,,5-*0..+++3+22/'-'&(&(-.86,2-*%('&&&**/14/7-)(('*(*('')(&*)%&&&*+-)'+(*4.4.(1++4,/..5/+/+&,').,)4*-+(&(0'-0-/56305/,,226')+4.20+-&*)%%)))-162*+'%%$*%()(*$&&)(-200'&%'*&&&).&)'')12,+,-,)*,0))',/054/4)+/*3+2.*+)-+)%)(+3/12664323467:821,.21-)*'*+&'*6,6-''&-++,3331121(**&&'$&%%))0324838-.0,+(()*'')'()-8:6-%,($/)+),%*/.0/43363,*,+.7436:84-+-).)+,.06.352927++&&$%$(+),34003'&$')*+2,7+/')/41,(+*()*)*+.3*.153/.-,(**//693'(*((&*411)99.182-*'&*---0&12*)(.'+&(,((.7/2+***%,*,./860)-3066((('%'+'-+,12722641.1+1-+'%&&)*,++....01216374,((,-8,,+,,:993&')()'),&,),,/(')),-*/%-(*/554444/+00+'*6-(*+%+(%%&'423'++**24445023&)'(.0.')&'63*&-*.0++(*,-)1*--+/2012'3$()*(()/*.6168,7,,&'*,&)+-1.2.,&)&&'&+*)%*/+/5.//(,+/2./--/1+%+*-..6.')3,-(*-11360<:-03-*(%%#+*(**)*)03/&/20+,+%',.(0.-.232/1+-%./45/-(*'&&$$$&+)'(1//-***1005'/*-301:8./39.()-265694.+()*05)/(.2)-((//.4445212,'-+)**+,('+.-)-*.*+,,(%$%&%'*.51,'''$)(+**+%220/83%2,-4+*.0*12,&&$$'+**+),/'/3+)**#(%('(&&'/*'',03/&+&''+0,28071/2/(*()%#$)*)+/.(*$%*..22/,)/,/172*,1*+**&*'&('....-0(..)1,&*+-)*&*..193829
@a842c5e6-3528-4b67-bd38-cebe832d43bd ch=453 read=155717 start_time=2019-12-13T16:41:23Z barcode=BC01 runid=2c9cf7bc05858273f10e7d7ec552fc0bd742dc3e
CCGGATTTACCTTGTTGCGGCTTCACACCCCAATCAGCATTCCTTCATGCTATCCTTGCGAGTTAGCTCACGGACTTCAGGTGTACCAGCTTTCATGGTGCTTGACGGGCGAGGTGTACAAGACCAGGACGTATTCACCGCGACATTCTGATTCGCGATTACTATTAACTCCAGCTTCATGGGCGAGTTTCAGCCACAATCGAACTGAGACTGGTTTTTTAAAGTTTGGCTCCACCTCACGGTATTGCATCTCTCTGTACCAGCCATTGTAGCGTGTGTAGCCCTGCACATAAAGAGGGGGCATGATGATTTGACGTGTCCCCAGCTTCCTCCTGGATTAACCCAGGCAGTCTCGCTAAGTCCTCAACCAATGAGTAGTAACTAACGACAAGGGTTGCGCTCGTTGGGACTTAACCAACATCTCACGACACGAGCTGACGACAACCATGCACCACCTGTCACCTTGTCCCCGAAAGTTTCCTCGATTAAGGTAATGCAAAGGGATGTCAAGTGTAGGTAAGGTTCTTCGCGTTGCTTCAGATTAAACCGCATGCTCCGCTACTTGCGCGGGTCCCCGTCGAATTCCTTTGAGTTTAATCTTGCGACCGTACTCACAGGCGGAATACTTAATGCGTTAGCGGCGGCACGGAGGTGTTGAAACCCCCCCACACCTAGTATTCATCACGTTTACGGCGTGGACTGCAGGGTATCTAATCCTGTTGCTCCGCGCTTTCGAGCCTCAGCGTCAGTTACAGTCCAGAGAGTCGCCTTCGCGCTGGTGTTCTTCTAATCTCTACGCATTTCACCGCTTTGCTAAAATTCCACTCTCCTCTCCTGCACTCCTAGATAACCGGACGGATACGGCGCAAGTTGAGCCGAATTATTTCACATCATAATCATCCGCCTAGCTCCTTTACGCCCAGTAAATCGGATAACGCTCGCCACCTACACGTATTACCGCGGCTGCTGGCGTAGTTAGCCGTGGCTTCCTCCGCAGGTACCGTCATTATCTTCCCAAAGACCAGGCTTTACGATCCGAAAACCTTCATCACTCCGCGGCGTTGCTGCATCAGGGTTTTCCCCATTGTGCAATATTCCCCTGCTGCCTCCCGTAGAAG
+
41/-&-,+)-,5,+38'/))3494.3&122+/303+)*),2497:0%&$&&%'('-,./-,,/./+-/0,)+0)),(($&'('**35/**)((&&+-410&)&*+4134.+%%&*)1.725-10*''*'23545<4244.248878;877326.&'*',(%&('-)2)--;1//44:7130.-+,,1.1,%%%('%%.5//&&1/0./1779/77-<4<.1:.//;*1,.04944:1313,82-1,*+-.210-)-+.*11(,07.09+-/-/),(.((+.1:1'&))(-,15+*&,455,766000/-5:.)()+,.-377*$%&%('&(34/15.--($*((*0561435352211/),066,1)*%*))*,,+-1237335958/668)2/-/**+1254.3*)+)/.-/*./*../2520)+/*.(+-.2111/13*81.18*,*)'-11293453/10.4134.3(***$)'5/1626622*1)+*,5665774,)0/::8:::65:774/,,,+4.7<98<:89333-/2;5#&))6+:86:(*+/*)-//++/%(/)+,(*(04,/+,*+,1()*,:/3/34/,47<96:42240469:;21.%'%&(,.6848-;.-/5.2/233262....3.+))+512//,+235..9223755/*&++-500&-,.<9643&(+/73,+....9/*2)3),$,*'),-.1071./.-/1,,.1-*-/12882004298:,+,,-7&*2-,--/1/()+--)+-.-53)-522(/./3321;7729*+9656602301+262/..,%*-/)&&&%++*,+.,())+..2--(,0/,-$''*)()*2..'0/%*#$',*014.3/,-00-.3('.11'$'2()1<4-+)*.6$'(205355/,/+)%'')+31:922,11,)+..,&*,2977492/14579;31*&%'%))/23:3/5,-+511/.5-5-&(&,.50/1839171120%(**')$)+.-67(+-,.8011/**'&/6823/30094493-/+,/.1,.)2,.//3334:3434'%&(+230;12233244353/183,1-52'--(+0,2+,-51170-,/010/5/29),75.1--
@37b6bc65-d064-4be8-b1a7-babbe878adc2 ch=275 read=105449 start_time=2019-12-13T16:41:24Z barcode=BC01 runid=2c9cf7bc05858273f10e7d7ec552fc0bd742dc3e
CTCCTACGGGAGGCAGCAGTAGAATTTTCGGCAATGGAAACCCTGACCGAGCAACACCGCGTGAAGGAAGGTTTCGGATTGTAAACTTCTGTTATAAAGGAAGAACGGCGGCTACAGGGAAATGGTAGCCAGTGACGTACTGATAAGAAAGCCACGGCTAACTACGTGCCAGCAGCCGCGGTAATACGTAGGTGGCAAGCGTTATCGGAATTATTGGGCGTAAAAGAGGGGCAGGCGGCAGCAAGGAGGTCTGTGGTGAAAGCCTGAAGCAACTTCAGTAAGCCACCATAAACCGGGCTAGAGTGCAGGAGAGGATCGATTCCATGTGTAGCGGTGAAATGCGTAGATATATGGAGGAACACCGGTGGCGAAGGCGACGATCTGGCCTGCAACTGACGCTTCAGTCAGCGTGGGAACAGAAAATAGAGGATTAGATACCCTGGTAGTCCACGCGCCGTAAACGATGAGTACTAGGTGTTGGATGTCAAAGTTCAGTGCTGCAGTTAACGCAATAAGTACTCCGCTAGCGTCAGTACGTTCGCAGAATGAAACTCAAAGGAATTGACGGGGGCCCGCACAAGCGGTGGAGCATGTGGTTTTAATTCGAAGCAACGCGAAAGAACAGGTCTTGACATACTCATAGGCTCAAGATGGAGATAGCTATATGAGATACAGGTGGTGCATGGTTCGTCAGCTCGTGTCGTGAGATGTTGGAGTTAAGTCCCGCAACGAGCGCAACCCTTATCGTTGATTACTACCATCATTAAGTTAGGGGACTCTGGCAGGGCACCAGTGACAAGCTGGAGGAAGGCGGGGATGACATCGTCATGGCCACCAGGCTACACGTGCTTTCACAATGGATGGTGCAGAGGAAGCGAAGCCGCGAGGTGAAAGCAAAACCCATAAAACCATTCTCAGTTCAGTTGTAGTCTGCAACTCGACTACATGAGAAGTTGGAATCGCTGGTAATCGCGAATCAGCATGTCGCGGTGGAATACGTTCTCAGGCCTTAGCACCGCCGTCACACCACGAGGTGATGAAATGCTGCGAAGCCGGTGGCCTAATAATAACCGCAAAGAGGAAGGGCGCCGTCTAAGGTGGGATTGATTGGGGTGAAGTCGTAACAAGGTAACCGG
+
..13,)*,55.-+)'*)%-.)',*+.-,.4;:5:640'--29/,,.3:5857605'460112359/1*1+2.;9347013,2061//8.7/+2-,-5(.,.6*-3-'/+/3/008.82))12++1.-,1-,-0./*(.+,,+,.)($)0*/09.-.+**4/55/658769456324;-7091.81029604/-34136131520/2(0+*./,-3''*)*+/14+((,5./-,0211:+))*)(-*%-)'&%&*,20.-2/,.88,+(''(.*-7/,,,02+5-+/,%'),,(&&%$%&'&(('(('//,*'-*((%&))-0804220++--.77/151-01546466562572-0,,50058'66/;0/-8-60::20-/-143240003:-,,,-2+,,2+,/-,*+-361+*'*.)4+2)--,-'+&.,*,/1147+*'2202366%*(-13:88:;990/0)'(((03.')'',1.62:587-//.09:00576665*-003035325111+0,-026((&%#%%&%'*.,.-596/.3*+776/27//:81+.)+..3/796<92,.30,.,536692;229110//*-./9<<+66686+.-**0',')),+)',.-+-01.3/-.5,'+-,/&&))0-/1*/-//1*+*+-,**+-./46330(+,(1+,4:74899,-6,$%+,,2335876651634060-/3/.),263.,.-8**,224)(01107/88,1--/:52/+*0*,($(*+,./(+,1,.0/&(77413531&10&).$*$-'+,0236571123.,-()+*1-,39078767%&'&%&#%$(*)&-')*''%$'$'(./+*(''()4:95-+,-4346//,,+)-&*&)-,2956.*.,++12()-5<<67<437984411::;859.22<7/607..*,37:793724578981111.0&'+)-06---.1656'2+2---),)*.+,)&*(*1--)*'+%))00642.)4,*,(*%)%&&$%'(,-*34,.3-0-17,,()&&)%%&%(,+)+(((*%*+),04:947/1*-*(,'$((-61266()&)'/)+/*(&'%%+/025-20/0)*)00-/*-241+--3/0122324.+//.2,0/.-
@52296691-7ff9-40b1-b105-ac5d02506d8a ch=138 read=125584 start_time=2019-12-13T16:41:13Z barcode=BC01 runid=2c9cf7bc05858273f10e7d7ec552fc0bd742dc3e
CCGGTTACCTTGTTACGACTTCACCCCAGTCATAGCAGATCACAAAGAGTGGTAAAGCGCCCTCCCGAAGAGTTAGCTACCTACTTCTTTGCAGCCCACTCCCGTGGTGCTGACGGGCGGTGTGTACAAGGCCCGGGAACGTATTCACCGTGGCATTCTGATCCACGATTACTAGCGATTCCGACGTAGGTCGAGTTGCAGACTCAATCGGACTACGACGCGCTATGAGGTCGCTTGCTCTCGCGGGTCGCTTCTCTTTGTGCGCCATTGTAGCACGTGGTAGCCCTGGTCATGGGGCCATGATGACTTGACGTCATCCCACCTTCCTCCAGTTTATGCTGGCAGTCTCCTTTGGCCGGACCGCTGGCAACAAAGGATAGGGTTGCGCTCGTTGCGGGACTTAATAACATTTCACAACACGAGCTGACGACAGCCGGCGCAGCACCTGTCACGGTTCCCGAAGGCACATTCTCATCTCTGAAAACTTCCGTGGATGTCAAGACCAGGTAAGGTTCTTCGCGTTGCATCGAATTAAACCACATGCTCCACCCGCTTGTGCAGGCCCCGTCAATTCATTTTGAGTTTTAACCTTGCGGCCCGTACTCCCCAGGCGATCGACTTAACGCGTTAGCTCCGGAAGCCACGCCTCAAGGGCGCAACCTCCAAAGTCGACATCGTTTGCGGCGTGGACTTCTGGGGTATCTAATCTGTTTGCTCCCCACGCTTTCGCACCCTGAGCGTCAGTCTTCGTCCAGGGGCCGCCTTCGCCACCAGGTATTTCCTCAGATCTCTACGCATTTCACCCGCTACACCTGGAATTCTACCCCCCCTCTACGAGACTCAAACTTGCCGGTATCCAGATCACGGTTGGTTGAGCCCGGGGATTTCACATCTGACTTAACAAACCGCCTGCGTGCGCTTTACGCCCAGTAATTCCGATTAACCTTGCACCCTCCGTATTACCGCGGCTGCTGGCACGGAGTTAGCCGGTGCTTCTTCTGCGAGGTAACGTCAATGAACAAAGGTATTAACTGCTCCTTCCCTCCCGCTGAAGGTGTTGCTTTACAACCGAAGGCCTTCTTATACGCGGCATGGCTGCATCAGGCTTGCGCCGTGTGCAATATTCCCCTGCTGCCTCCCGTAGGAG
+
23*,,:/2/:.+5/+,/&,1++*014++,:93/*&%&$.7.-.*0,&&')2:870+*.039+)-/+*+2+&)2+/&+---+(&)*2),+($)%&+..*,+46)&6136/&&')2.7865:6661-,-001937+*721:72753920142224113<.+-./0*(+.14;3100//0(3/1+*(+%('/043/,47847,+66674945/:4:852733/0&(+*/+(.1+1,/.2-,-/1200+)*+,-,**)*,1;7-1,236<8:85/-.-*+,,)$%%%)3/+/;96(7-3553923/0100406224789;66;9.2:796(*0-./4;/+),1.6..+790011,6(*(,*650/,0115950-228-+073/,624/*.,./22,8---972*,(*&%)1/66<8/.)+*''*)*.,/.--))+)$*,)(((++-,/02-+++),.9:815,)*-.0.11179/)-06:6944.462.091;58;<;:81/22,/7:72:+0/+.3;532112214/0026-%'*(8:;3;/*,0366671.9++-.2,/-,*-00871*),,3-;751<;.33,9;<,5:3128+.1197..82343*+)&&20'#),4//-5.91993682001.00---%/534657671+,4-,#)&/(.-.(5/+,979896977/72&*'2/01975)')%&+21('*78.071-111:5,0.5892%)(*399323/44*'*,//...1202.32227()/:;/391484<7445-/2%*-)*+6210450/2221554568069.,,16*)03--(-422+2+300./3238710-1314(%+),-+*+).,2-15&00161*&+&)&'',(2'')*5*)+21('())$0,()--0136442245857572:189:::978.-*+%&&,+34)%&'+78**%'%-0-.*,-.,./694129//./3-1)&'-,-0::-;+*'1..)*00..03'31-1/4..3-(+.,'.+*.(20.-)())/)189*/.*),-+,*,&--16,7:/)*00+,380,++&)&('$'++(('+%.(+-0/12:49*.(&)))&()3144885611110$.'')0/3-+,&)$%$'))-/21480)()*,,38.6;)+;3.()$
@43584f3c-b329-47bc-8469-2792c0b68639 ch=317 read=210855 start_time=2019-12-13T16:41:12Z barcode=BC01 runid=2c9cf7bc05858273f10e7d7ec552fc0bd742dc3e
TCACTGATCCCATCAATCCCACCTTAGACAGCTCCTTCCTTGCGGTTAGGCCACCGGCTTCGGGTGTAGCTCAGTGGTGTGACGGGCGAATTTATTGCAAGGCCGGGGCAATATTCACGCACGTATGCTGATTCGCGATTACTAGCGTTCAACTGTACCAGATCAGTTTGCAGACTCACCAATCCAGACCTGGGAATGGTTTTATGGGTTTTGCTTCACCTCGCGGCTTCGCTTCCCTCTGCCATCCATTTAGCCAGCACGTGTGTAGCCAGATCATAAGAGGGCATGATGATTTGACGTCATCCCCGCCTTCCTCCAACTTAATCGCTGGCAGTCTCGCTAGAGTCCCCAGCAATGATGGTAACTAACTGATAAGGGTTGCGCTCGTTGCAGGACAACAATCTCGACACGGGCTGACTGACAACCATTACCACCTGTATCTCAGCTATCTCTCCATCCTCTGGAGCCTTTATAGAGTAAATATCCAAGACCTGTTAAGGTTCTTCGCATTGCTTCAGATTAAACCATTACTCCACCGCTTGTGCAGGCCCAAATCAATTCCTTTGGTTTCATTCTTTTGAACGTACTTCTCAGGCGATGCTTGTGCGTTAACTGCAGCACTGAACTTTGACATCCAGCACTTAGTACTCATCGTTTACGGCGTGGACTGCTAAATTATCTAATCCTATTTGCTCCCCACGCCAGGACTGAGCGTCAGTTGCAGGCCAGATCGTCGCTATACTGGTAACCCTCCATATATCTACGCATTTCACCGCTACACGTAGATTCCGATCCTCTCCTGCACTCTGGCTGCCTGGTTTCTATGAAACTACTGAAGTTAAACTGGGCTTTCACAGACCCTTGCTGCCGCCTGCTCCTCTTTACGTAATAATTCCGGATAACGCTTGCCACCTACGTATTACCGCTGCCGGCGCAGCCAGTTAGCCGTGGCTTTTCTAATAAATGCCGTCATCGGCTACCATTTCCTGTAGCCATGGATATCCCTTTATAACAGAAGTTTACAATCCGAAACCTTCTTCCTTCGCGCGAAGCGTTGCTCCGGTCAAGGTTTCCCCATTGCCGAAATTCCCTACTGCTGCCTCCGTAGGAG
+
))$($#')18/,-5+-(%('&(&-.+--.+*//25899+0+%(-3-7+*1-3-/2,2-..3*5/)&&$$'+,((++1045619*.*('(&)'*&)'#&')-12.)1/*2/70-070*,()#$$'(.,+&&%012/3333:210,''+*,&&$)(..)$$&(%'$%*)3*(+()((%(%.(&$(-.-/*1(%&(''**,-759*02+3/099,+-7-5346/2-+/0-2:50136/9,))0.00078867:1*++,&((&),111/-.)4*)*)-,',,/'$..6158444412:*(',+.161060+-41424251/.+''&(&*&%,0733369739.-(%()++064(+$)+4-+)+/),,.-.+-,&*,1/&.*')4/1122857;12(15/'**(''&%&&'*+*,'**++01/',-,/+-+/.''-4,081265767+%(*+87445./:331*,0)+1(#&&&((&*(&%((),++%01)((+,.:0.3.3-+--/9:86))$-+(+/81-+)1)5::550((,,20-(*(&'()'.')%32,2*-2*-.4:4;5209:&.)8.1,-943651-,/1&-%').*,.+232)''&'%&'--/+2/2./1021**()0)-/2169226571(*#'#%$$().-/2227788;9.--,*,(**$&*$+,-(/)4*//128777321;2*,-/46)&'%&)(3820))&()001/86;320-.+4//1850/.)*%$%%()'*(%$(+)*2653688853-/'*))/.-06.-,+*.*.&($,/),/)%&1391/*/5)*.++.031463/5730-1:,,6220--*)*+.2-(,(+710((%%)-.-9)+((++-1:,.0.0634;79;400016/0/92-.,&&,)1:432-30//03../01.4200.%'*+,./3.28')'()-)0,+-,+,+-/.+**0+31220068,(&-**46--&25553+++,.,-,/501;:743113259%&%+'(')0,&&/(*-464-)*().;/-.7:62&&**(02065736-2+,%('%'&%&(),*&&&',3:..*)*1,81/60+)*/*0,++))(,,-((,-+%('(-+.18-003(&)
@baa187fc-a6da-4ae7-93e4-906730e6b493 ch=457 read=55912 start_time=2019-12-13T16:41:02Z barcode=BC01 runid=2c9cf7bc05858273f10e7d7ec552fc0bd742dc3e
CCGGTTGCCTTGTTACGACTTCTTTGATAAATGGTCCACAGCAAGACAGCTCCTTCCTTGCGGTTGGGCCGCGGCTAGGGTATCGCTCTCGTGGTGTGGGCGGTGTACAGGGCCGAGAACGTATTCGCGGCATGCTGATTCACCCGATTACTAAGCCGTTCCAACTAAATAGCCAGTCTGAGTTTGCGACTACAATCCGAACTGAACAGTTTTATGGGTTTTGCTTCACCCCTCGCGGCTTCAGCCTCTGCACCATCCATTTAGTAGCACGTGCGTAGCCCATAAGGGCGGTAAGTTTGACGTCATCACGCTACTCAACATGCTGGCAGTCCTTCGCTAAGTCACAACAATGATGGTAACTAACGATAAGGGTTGCGCTCGTTGCCGGGACAACCAACATCTCGACACGAGCTGACGACAACCATGCACCACCTGTATCATATGGCTATCTCCATCTCTGGAGCCTTTATGGGTATGTCAGAGACCTGGTAGGGTTCTTCGCGTTAACTTCGAATTAAACACATGCTCCACCGCGTACAGGCTTGTCATTGCACGGTTTTCATTTCTTGCGGGCAGTACTACTCAGGCGAATTACTTATTGCGTTAACTGCAGCACTGAACTTTGACATCAACGCCCAGTACTTACTCATCGTTTACGGCGTGGACTACTAAGGTATCTAATCCTATTGCTCCCACGCTTTCCGGACTGAGCGTCAGTTGCAGGCAGATCGTCGCCTTCGCCACTGGTGTTCCTCCATATATCTACGCATTTCACCGCTACACGTAAGATTCCACGATCCTCTGCCGCTCTGGCTGCCTGGTTTCTGAAACTACTGGGATTAAGCTTCAGGCTTTCACAGACCCTTGCTGCCTGCTCCCTCTTTTACGCCCAATAATTCCGGATAACGCTTGCCACCTGCATTACCGCGGCTGGCGTAGTTAGCCGTGGCTTTCAATAAAGTACCGTCACTCCACCATTTCATAGCCGCCGTTCTTCTCCCCTTTATAACCCAAGAGTTTACAATCCGAAAACCTTCTTCCTTCCGCGGCGTTGCTCGAGTCCAGGGTTTCCCCATTGCCGAAAATTCCCTACTGCCTCCGTAGG
+
,-.208&.0-3-2-*+/'--.'',+((**,()'%**((-+13-*'*-/345626:2,.--./649'3/+,))-''%&+)&'$3122.-''(-/751/),(())',/37/'31/.,%+&)/*.1295*)(%&%1+./0+4,+%*'%&).*+*+)($'$%&/(+*'(,'-*)+%,*,-.-&*)//6)&$(&.../.60./)))*'&'))$)+784087;84<;3.4597292*-/.&&%$%&)('&**(,($*(/65971*28+&$*'))*,++&&'+/,+&')).4)1/..4/35.391*.45/...-#*$%'&)(0((**-*-*&.1.0/.$%#(#$.%.*)+&(001250/1646./+**('(+.//1+2.2/**',*54.6),)6121+'$'%**/-0555234552/0-,+))()*/(2746*++0))0+--((&('+-0%02.-122394563356:..06385-0.))+,6223)&&').+,%''&&+)-*(/50%%')-,))/42,/204191/,././220,-34,*&)%-&),($%%'#%)(###%*.*47--/48310901.(&,&-.(200/141357'').('(-9,/2-..073/0*-,+++'322586+59,-3/.6((*&(&$'(/+*))&+-02::74:50-////88:5440211&*&,+,++.*)-*+'13,-00:-)+,,2;60,15//./215698/115,0--.0--2420017997:744+%((&*.)*21,)-'&'-/.275-41325;75462.-3(*'(),-(&+,-*+',*./25311(,+*-..+&-.14:<8:89;.,&%$*''%&)).)-'6*1*)*/99*1830;.*%($(%*2,-1,)&&'),.1/34,,1085.-1,,&$.+*'2*-*)2-++/.--+,,&.1&/2*'-,,302:4,,'''*//-,)315../51759+1.+$,)-494+3*-0)+&%''('',+.39)*#'&-.3.1*(,-&).()-,)'(,&&&+-**',)'*./71+-09872..+2-.63835<9236/')-*./-+,,(34&%&(4+'0,*+:+388-*7:588**1-10926,**+-*,&&+4)-160
@382fb546-4692-4abe-8b57-eabded43ef4e ch=162 read=180072 start_time=2019-12-13T16:40:59Z barcode=BC01 runid=2c9cf7bc05858273f10e7d7ec552fc0bd742dc3e
ATCAGTACCGAAGGTTACGTATTGCTGGTGCTGAAGTTGTCGGTATCTTTAGTATTTAGCCTGCCCTGTCGCTCTATCTTCCGGTTACCTTGTTGCGGCTTTACCCCGAAATCCATCCAATCCCGCATGGAACAGCTCTTCGCGCGGGTTAGGCCACTGGCGGCTTCAGGTGTTATCAGCTCTCGTGGTACTTGACGGGCCGGGTGTGTACAAGGCCGAGGGGCGTATTCACGCGACATGCTGATTCGCGATTACTGGCGATTCCAGCTTCGTAGTCGAGTTGCGGACTACAATCCAGGCTGGAGATGGTTTTATGGGTTTTAGCTACACCTCGCGGCTTCGCTTCCCTCTGCACCATCCATTGCCAGCATTATTGCTTGGCCGGTCATAAAGGGCGTGCAGTGGTTTGACATCATCCCCATATCTCCAGCTTATCACTGGCAGTCTCGCTGAAGTCCCCGACTTAATGGTAGTGGCTAACGATGAGGTTGCGCTCGTTGCGGAACCAACCCAGCATCTCCTGACGGGTGGCGACAACCATACGCACCACTGTATCTCATGTATGGCTATCTCTCCATCTCTGGAGCCTTTGCCGATTATGTCAAGACCTGGTAAAGGTTCTTCGCGTTGCTTCGAATTAAACCACATGCTCACCAGCGTACGGCCCCGTCAATTCAGCCGAGTTTCATTCTTGCGGGCGCTATAAGGCCAGATTACTTATTGCGTGCTGCAGCGCTGAACTGACGTCAACGCGGTACTCATCGTTTGTGGACTACTGGGAGTATCTAATCCTGTTGCTCCCCACGCTTTTTTCCGGGACTGAGGCGTCAGTTGCCGTGGATCGTCGCCTTCGCCACTGGTGTTCCTCCATATATCTACGCATTTCCCGCACTACGCTAAATTCCGATCATCCTCCTGCACTCCTGGCTGCCTGGTTTCCTATGGCTTACTGAAGTTAAGCTTCAGGCTTTCACCACAGACCGCGCCTGCCGCCTGCTCCCTCTTTACCGCTGGCGAATTTCCCGGATAGCACCCGCCTGCAGCTATTACCGCGGCTGCTGGCGTAGTTAGCCGTGAAACTCTAATAAAGTACCGTCAACTCGGCTACCATTTTCCCTTAGCCAGCCGCGTGCTGCTTCAGGAAGTTTACCAATCCGAAAATATTCTTCAGCTACGCGGCGTTATCAGTCAGGGTTTCCCCATTGCCGAAAATTCCTGCGCCTCCGGTAG
+
""#$$%"()%%&(%*'$)'+(+-+.226223**/+)+4+./(0+)0.66.$)+%2/&(%,,002-)&%*,2,-023546020,2.7&-406).0(,-)*-+'&+,*'%*&&)03*.1'0//09*'+*'*.*')&'(((&&*%'(+*/(/6)/...%(),*')(%%))+/31-.++,5&'((((')+,0/$**&*+3/736((%))1/*+,)/5**2*&%+,&$&#%&,+*&)&')&,-04889/4.)),,'.)'''(())45611+()))$$$&'03&&-5.*+(0+-'&&'0(*('+0.,./)(0745/8;0-1311.9:,'$$'$')/50/&'%'%%)$%&'&**-*2.,**-329753.9-+,(()#,%#(&%$'%,(/'(*-.616-''*)-'*)+%''()+,%($(%&'*-;44*./('%$'+*+.30-36&243940.,+)*'''$%&&**0/%%'%$$5).-,-,.)+'')***)()&**-/7233989509,,+*&%%%*%--'&(**22.0&&''+&*+$'-.116969)''#$'(*,0&)(')(,-69*.')%%$%%'(),/0/241213./2/&*,*+++)/**(+',,).'11,-68259098/,8.;724/&()./(*-*(&&%+&%'+.1,*)-'$()%'**,,*)&,''*-,').0'%08++(-(,*-.:92059*+-(+%+)($&'()'.+2,&%(')'%()))-,-.32564-.--,(,-/02,'(*1&+0+)*(*'/,+,..122,0,(')+9-2-,0/*2+%')-2/(,)(,&'$.1,-02543(,*./29/9.2-*:862/++-*1/-/4434/,,()*/()'(,-)&%&&(,36%-*(()*.:60345/2./.-,++.23-2:.34))-(,,'.&)$)',*++(&',.((*0.-,)++'+(*&'*636+0,)+50:50**')),))'%(((',(+,2,%('/(%173295,+,,),+349:/0''&$&*+').((+,77)),/0((+2**()%&&%(/1*.'',43,+&'$)++&--))*&''+)3-,57.-/+)%%&&-,+-23/40)+-0*0)*)%%%&'+0/23)%)(13566)*'*+,310)2/&069,..%)%$#&%'+/4/.,,%&'$%$$%','*'(47.()(),)-0-.,($"$()')')%%&%%()+,.+,-400*'**+*,,.,7*49;3)/,'*,(+00//6-'&%'(1//5.&%&((
@39de670d-65c3-4dac-85c4-6d5fe40bc4e1 ch=412 read=113480 start_time=2019-12-13T16:40:51Z barcode=BC01 runid=2c9cf7bc05858273f10e7d7ec552fc0bd742dc3e
CTCCACGGGGAAGCGGTGGGAATATTGCACAATGGGGCGCAAGCCTGATGCAGCCATGCCGCGTGTATGAAGAAACGCTAAGGTTTGTAAAAAAGTACTTTCAGCGGGGAGGGAAGGGTAGAAGTTAATACCTTTGTATGAAGTGACGTTACCGCAGACTTTCAGCGCTCCGTGCCAGCAGCCGCGGTAATACGGAGGGTGCAAAGCGTTAATCGAATTACTGGGCGTAAAGCGCACGCCAGGCGGTTTTGATGGGATCAGATGTGAAATCTCCAACCTGGGAACGCATGATACTGGCAAGCGGAGTCTCGGCGGGGTAGAATTCCAGGTGTAGCGGTGAAATGCGTAGAGATCTGGAGGAGGAATACCGGTGGCGAGCGGCCCCTGGACGGGTGACGCTCAGGTGCGAAAGCGTCAGTTACAGTCCAGAGAGTCGCCTTCACCACTGGTGTTCTTCCCTGTCTACATTTCACTAGAATTCCACTCTCATTTTCCCTGCACTCCTAGATAACCAGTTTGGAATGCAGCACCCAAGTTGAGCCCGAATTATTTCATCCCACTTAATCATCCGCCTACCTCCCTTTACGCCCAGTAAATCCGGATAACCGCTCGCCACCTACATTACCCGGCTGCTGGCACGTAGGAACGTGGCTTCCTTGGGTACCGTCATTATGCTTCCCCAAAGACAGAGCTTTGATCCGAAAACCTTCATCACTCACGCGGCGTTGCCATCAGGATTTCCCCATTGTGTATTTACTGCCTCCCGTAGGAGCAATATCAGCAAAAGAACAGGCACCTCGACTAACGCTTTCTTATGAAAAAGA
+
(*,(%(+52)$#%%&'&.1(-/,,))%%$'*32/36,..0/7)7;/....3*&/.+**0426898840,,,&++**(/0(())17*)(',,*-&%)'+-.*)$-+-.4+'*2-(,*,((*'-*)/)9'((-+.6,(('&%*(&),*,)(%%+/''(%'#')+,&+($'&+2+4,292,20/4712*)%%&&)*-.*,1//-.,*&$#%(%+*-.()+2+011;:774435+))'(&)'*)(*00.9387)'&(&++)+-046642/390.--)-/70,)&+,)&.$$%)(*+01+1+*)+&(&(%'+2.1/-&'),-20+0-0/.-,241*'%))1684.87..21/)((&)/008++,+'0..626<<99-/++***)+/,71-*/5641.,('()*012035887-31,+-29;572:110758*''()(+21133/7+%-/),*,-)*.9875.,'%&&($$&'*;,*$%%+%-*1-1+(),...$&&'')0--.2/00+++119:9::;197<;23000,.%-,,20+.1*0-,+,40+%+&4*(-;531)/4*(,*.+7-62354-.+*()')29,,86+,//8.((+')+)-,,/184.3/'.98387256*&)%/*)18-0-/1322+*&#(&*%%'$#&'*+3-.3-%'&,+),*/4367,4,&)$%1*4;:+.2*().*''%(-1*)*/.++-341-43:589:455,%+*,00.,2,(&&(22++,$*/+1490&)0'&#'',5($&&)+/-/6/-169/+,/.:2../')''-/(((%#%%$%&)((')*,,('%#&#$'%%#%&%'%&%$#%
@67fac599-0233-4899-8778-ef408fe2580b ch=280 read=116001 start_time=2019-12-13T16:40:49Z barcode=BC01 runid=2c9cf7bc05858273f10e7d7ec552fc0bd742dc3e
CGGGGAGGCAGCAGTAAGGGAATATTGTGCACAATAGGCGCAAGCCTGATGCAGCCATGCCGCGTGTATGAAGAAGGCCTTCGGGTTGTAAAGTACTCGGCAGGGGAGGAAGGGAGTGGTTATGCCTTTGCTCGGTGGTACCGCAGAGAAACGCCGGCTAACTCGTGCCAGCAGCCGCGGTAATACGGAGGTGCAAGCGTTAATCGGAATTACTGGGCGTCTAAAGCGCGCAGGCGGTTTTGTTAAGTCGGATGTAATCACGAGGCTCAACCTAGGAACTGCATCCTGATACTGGCAAACGAGTCGTAGAGGGGTAGAATTCCAGGTGTAGCGGGTGAAATGCGTAGAGATCTGGAGGAATACCGGTGAGCGGCCCCCCTGGACGAACTGACGCTCAGGTCTGGCGAGGCAAACAGGATTAAGATACCCTGGTAGTCACGCCGTAAACGATGTCGACTTGGAGGTTGTGCCCGCTTGAGGCGTGGCTTCGGAGCTAACGCGTTAAGTCGACGCGCAGAATTACGGCCGCAAAGGTTAAAACTCGAATGAATTGACAGGGGCCCGCACAAGCGGTGGAGCATGTGGTTAATTCGGTAGCGAAGAACCACCTGGTCTAGCATCCACGGAAGTTTTCAGAGATGAGTACCTTCAGGAACCGTGGAAGCCAGGTGCTGCATGAAACATCGTCAGCTCGTATTTAATGAAATGTTGAGTTAAGTCCCGCAGCAGGCGCAACCCTTATCCTTTGTGCCAGCGGTCCGGCCGGAACTCAAAGGAGACTGCCAGTGATAAACTGGAGGAAGGTGGGGATGACGTCAGGGCATCGCCGAAAGCGCGCCAGACTACGTGCTGCAATGGCGCATACAAAGAGAGCAAGCGGACCTCATAAAGTGTGTCGTAGTCGGATTGAGTGCGCAGCTCGACTCCATGAAGTCGGAATCGCTAATGTCGTGGATCAGAATGCCACGGTGAATACGTTCCCAGGCCTTGTACACACCGCCCGTCACACCATAGAATTAGGTTGCAAAATGCGTGATGGCATAACCTTCGGAGAGGCGCTTACCCTTTGCCGATTCATGATTGGGGTGAAGTCGTAACAAAGGTAACCGG
+
119:+),3/-00+.1&&/.**.0/5/)*+*,+7,-%/312238+2842+0*'&%((/01331334576677-(+)(/.1/24*-)*1022;4',&(**)+*&,50'%))+,*-(%'''((*()%-+-1*+672(%%(&'(-+)*&'.&),'(%-*',++...+0*-17:.120'4414/.-+9,,-3/1/,,*)./-37993632+/.)2+-/48751/0-'1/-)++,*-)250(2080+/1977/58'--,/&)2-.(+(&+(*+0&((*'*,1.65667626*+-4543576552(,,,+,.+-.,(0/7../)3*7)9+)125,%%'&,/'('/3+*6698600--.01;/-0++9479910(*'&(',..678.,3778315/1122.//0*//1%()*&*)-/*-2(++22-/1/2,/4447-.4733-..,..297::<63212,4887/1/6//16-;01-84(&)+()(*.-13/4-,,-+6,0237886754;78/3652+')),-/')+*&)&+5)()/2*(3):7;<:850'-1,-11221/1%+640,5/))(+)*(+/8957-.//42/2428/84:2+''(%'%&*.,-++'*5272)*0%**+,41,.*4*2,/44.1*+)(*4()$%$(*040&3.38/5-/,()(%*('.7988940*+(&)&''+,,65,,,-0&4$16)*'))(*-'',/+%++:750006++//&2()21/00.12*)4,11'(62+.&)-*',,5/40*)'),-,//38//).+*++*+.08'.*))+-;89971))+-5-03146+/03699994*)(*+-.))+'+/)&*(-&'(')&&&%))+.46-306006345346755&$$$$&(./+-2;86012143:4*0++%'*/06769&-',/)%((&'&*+,423224503++,,3-+,'3,335**&*(,')+.868///-*(2/382+.+2.,,9/-.-'./4+%0371/1//2512/2555:(,23'(%))),+()&('%066;3322,'%&&*''%(&%&#$$$&+,6516-+&*,-)*,+),0&&*(()%)+,37/256270560,,.20133227548(/,347.,4;
@fd8979f0-6b70-46f7-b1e3-182671bd6d8b ch=332 read=108017 start_time=2019-12-13T16:40:49Z barcode=BC01 runid=2c9cf7bc05858273f10e7d7ec552fc0bd742dc3e
CCGGTTCACCTTGTTACGACTTCACCCCAATCGCTGACCCTACCTTCGGCCGCTGCCTCCTTGCGGTTAGCTCACGGACTTCAGGTATTGCCAACTCTCATGGTGTGACGGGCGGTGTGTACAAGACCAGGAACGTATTCACCGCGACATTCTGATTCGCGATTACTAGTAACTCCAGCTTCATGTAGGCGAGTTTCTGGCCTACAATCCGAGCTGAGACGTTTGGTTGGCTCCACCTCACGGTATTGCATCTCTGTACGCCAGCCATTTGTAGCGCATTATTGTAGCCCTACATAGGGGCATGGTGATTTGACGTCATCCCCACCTTCCTCCTGGTTAACCCAGGCAGTCTCGCTAAAGTCCTCAACTTAATGGTAGTAACTAACGACAAGGGTTGCGCTCGTTGCGGGACTTAGCCAACATCTCGACACGAGCTGACGACAACCATGCACCACAATCACCTTGTCCCCGAAGAGTTCCTCGATTAAGAGTAATGCAAAGGGATGTCAAGTGTAGGTAAGGTTCTTCGCGTTGCTTCGAATTAAACCACATGCTCCGCTACTTGTGCGGGTCCCCGTCAATTCCTTTGAGTTTTAATCTTGCGACCATGCTGGGCGGAATACCGCAATGCGTTAGCAGCGGCACGGAGGTGTTGAAACCCCCCCCCCACACCTAGTATTCATCGTTTACGGCGTGGACTACCAGGGTATCTAATCCTGTTTGCTCCCCACGCTTTTCGAGCCTCAGCGTCGAGTTACAGTCAGAGAGTCGCCTTCGCCACTGGTGTTCTTTCCTGAAATCTCCACGCATTTCACCGCTACACTAGAATTCCACTCTCCTCTCCTGCACTCTAGATAACCAGTTTGGAATGCAGCACCCAAGTTGAGCCAGGTATTTCACATCCCACTTAATCGCCGCCACCACGCTCCTTACGCCCAGTAAAATCCGGATAACGCTTCGCCACCTGCGTATTACCGCGGCTGCTGGCGCATAGCCGTGGCTTCGCACTTAGGTACCGTCATTATCTTCCCCAAGACAGGTTTACGGTCGAAAACCTTCATCACTCACGCGGCGTTGCTGCATCAGGGTTTCCCCATTGTGCAATATTCCCCTGCTGCCTCCCGTAGGAG
+
8.1-4/*'*++1..3+,,+44:500/.-,2/4-/,--490+-1:881,+)*,.1510/0+())**,+'*,2122347-..9(%'%**/--79,+('))+)+-8311/0469954525.,+*)+('1,2&*2*630467;5/51+,/-3*+-/39708/*-2,8,+,4,/.16354302138/''&%*-.,///0;1-.,,,,%&(,5,5*&%%'*&&+-.0-85'*)6*1,14/-1,-.',))/,+5//099975/*&&%()--09/8:,++*.,),%.&$%+)'()23/,',+*(*13,*15428645<..,1%+1('359++-:5;824/7-.300///6.,022/-.*),,-/3-(),.578-6//61;1310./126//41333436-4+2/))*,+315931-850,-+*$)&--646521232031/4786065593-2;1811/3+(+%&(*)++)**+0790,-+*&%+,*-,/4,7*-&&%').+0.,-.(/5.998934+'++-204332/72;86:712)0($%,0.&'-.21<5793202.+.1.-031021,32338-0/89.,022;7;:-82,,220;<5+94/50..1)47&/$'&(*--'/*40',,))(,))*./.'+-(/0-6/./1+&*),+7.*+5..36-2*2,0)(+.05-(+-/385478/5;1,1192227:987557141,0-.022815')*75.'*)02.(#''(143)0+,+396.,,-,0.%&'1;21/133+*+((*/069;7<879<77752*-12(-,'))'&+-,+++.1),-435<61'+0)-7-/&*.'+'1(3,7+--./29263:5822//00,++386:7<269;9/6/62+/+..-181/,-.300.8-%111,.34,,...35+$())-8.6%%''(+(+,+/)*+-%')'+/3:-,*.196,.0(5-7976.*)+,3280.401-412.30.5;782:222::71.++&'**,73:49449,&)$%)&(1*+*20/00-80/09957::*5.++3((%%&'(,),*+),7:62:9<9:19*..0&*(+-0.12311-,-.-548;13;-/6:,*..(,'+,-/02/851.--0332:62;3/257+,*
@575cb4c0-ace7-4ed0-8bc4-ad390149d4c0 ch=473 read=58457 start_time=2019-12-13T16:40:28Z barcode=BC01 runid=2c9cf7bc05858273f10e7d7ec552fc0bd742dc3e
CCGGTTACCTTGTTGACTTCACCCCAGTCATGAATCACAAAAGTGGTAGCGCCACTCCCGAAGTTAAGCTACCTACTTCTTTGACGCTCCATGGTGTGACGGCGGTGTGTACAAGGCCGGGAACGTATTCGTGGCATTCTGATCCACATTTACTAGCGATTCCGACTTCATGGGTCGAGTTGCAGACTCCAATCCGGACTACGACGCGCTTTGGTCGCTTTGCTCGCGAGGTCGCTGCTCTTTGTATGCGCCATTGTAGCACGTGTGTAGCCCTGGTCGTAAGGGCCATGATGACTTGACGTCATCCCCACCTTCCTCCAGTTTATCACTGGCAGTCTCCTTTGAGTTCCCGGCCGGACCGCTGGCAACAAAGGATAAGGGTTGCGCTCGTTGCGGGACTTAACCCAGCATTTCACAGCACGAGCTGACGACAGCCATGCGGCACCTGTCTCACGGTTCCCGAAGGCGTTCTCATCTCTGAAAACTTCGTGGATGTCAAGACCAGGTAAGGTTCTTCGCGTTGCATCGGGTAAACCATGCTCCACCGCTTGTGCGGGCCCCGTCAATTCGACGAGTTTTAACCTTGCGGCCGTACTCCCCAGGCGGTCGACTTAACGCGTTAGCTCCGGAAACCACGCCTCAAGGGCACAACCTCCAGTCGACATCGTTTACGGCGTGGACTACCGGTATCTAATCTGTTTACTCCCCACGCTTTCGGCACCTGAGCGTCGGTCTTCGTCCAGGGGGCCGCCTTCGCCACCGGTATTCATCAGATCTCTACGCATTTCACCGCTACACCGCAAATTCTACCCTCGAGACTCAAACTGCCAGTATCAGATGCAGTTCCCAGGTTGAGCCAGGGATTTCACGTATCTGACAATAACCGCCTGCGTGCGCTTACGCCCAGTAATTCCGATTAACGCTTGCACCCTCAGTATTACCGCGGCTGCTGGCACAGGTAGCCGGTGCTCCTTCTGCGGGTAACGTCAATGAGCAAGGTATTAACTTTACTCCCTTCCTCCCCGCTGAAAGTACTTTACAACCCGAGGCATTTCTTCCTTACACGCGGCATGGCTGCATCAGGCTTGCGCCCGGTGTGCAATATTCCCCACTGCTGCCTCCCGTAG
+
3,0.10+,+*5,++*+.795/537.+,04,-008773662/*&,(,,,)+-14)*+-1*())&))0,+-+*//,.3730)+$#$&$'(+.(*.6...13-,/'-724574541(2.2.(-&,-326(3*&$'%%).463345823--*06),321---.4940.*)%&/*//0,--64408/0()557.+-0-207779975210./)-''%*(+&&'(3-+233-.,*0-21016,/2.33+&))*+,28;):))(.10/12/2333101;7,-549272+.8:4501-/..++/+,.9889935::1/3;3;20')*)+379345694080)+/6351190)*+2323+)++,1:28524408,-*)/8*.,826-32-3,(**-2442:111;8/,0+-'1)''%+,.70-'((%*%''(-/042672-+*3*12*-)3,*+3/421../33;;;56.())'((',4.6878655/-266./022368;:98795702899:9/4'3,;<79;649/9/..789**%*)4*0+**234371/2),(+,-05764744/*+-5-8,*'%(*,,09:.0:4-3,+,1928.1//*953,*,*3-5/,*'-1444/.+),*)',-0/+,'/'02,0050/./*--(''(276853(,,01++),,..183(,(,+)),*),3223+/,+,--0.,/0165/&.-/59,*.+,09-*('))8:68859897+.20/3380;,(36:5./6.//),0014)--/1.,/6,&,.'(.--.017746/.6--+/-),/-,*0)%'(&+*7.2'76.&*)'*+76534&'&(2;+02127/./21:477;480+),&/**.29+/3/+18-+&'$$&+,.-.)**$)+,3*0-1366864.+'.-54101+,-3+45,//051675--+-,--3;923--/10:57<682;545:9830./)3,*))-+%-+*+.0-0-,*..*45359646160.-2-.23((+&).2.,0/-+-/1;5/9770744,((+'**++,,.-8:-.2506,)%''$#%'&*+53$(&''(+,02:5678:8611123(.2-,0'-133(,'+'/,.24346938;7+/1//0/28718+-223
@65d78bde-363a-4c85-b2cc-d488282f8f86 ch=274 read=102765 start_time=2019-12-13T16:40:14Z barcode=BC01 runid=2c9cf7bc05858273f10e7d7ec552fc0bd742dc3e
CTCCTACGGGAGGCAGCAGTGGGGAATATTGCACAATGGGGAAACCCTGATGCAGCAACGCCGCGTGAGTGATGAAGGTTTTCGGATCGTAAGCTCTGTCTTTGGGAAGATAATGGTACCCAAGGAGAGGAAGCCACGGCTAGCTACGTGCCAGCAGCCGCGGTATGCAGCAGGTGGCAGGCGTTATCGGATTTACTGGGCGTAAAGGGCGTAGGCGGATGATTAAGTGGGATGTGAAATACCCGGGCTCAACGGGTGCTGCATTTCCAAACTGGTTATCTAGAGTGCAGGAGAGGGGAGAGTGGAATTCTAGTGTAGCGGTGAAATGCGTAGAGATTAGGAAGAACACCAGTGGCGAAAGGCGACTCTGGACTGTAACTGACGCTGGGGCTCCGAAAGCGTGGGAGCAAACAGGATTAGATACCCTGGTAGTCCCGCCGTAGAAACGATGAATACTAGGTGTGGGGTTTCAACACCTCCGTGCCGCCGCTAACGCGTAAGTATTCCGCCTGGGGAGTACGGTCGCAAGATTTAAAAGCAAAAGGAATTGACGGGGACGCACAGTAGCGGAGCATGTGGTTTAATTCGAAGCAACGCGAAGAACCTTACCTACATGACATCCTTGCATTACTCTTAATCAGGAAATCCCTTCGGGGACAAGGTGACAGGTGGTGCATGGTTGTCGTCAGCTCGTGTCGTGAGATGTTGTTGGGTTGCAGTCCGCAACGAGCGCAACCCTTGTCGTTAGTTACTACCATTAAGTTGAGGACTCTGGCGAGACTGCCTGGGTTAACCAGGAGGAAGGTGGGGATGACGTCAAATCATCTGCCTTATGTGTAGGGCTACACACGTGCTACAATTAGCTGGTACAGAGATGCAATACCGTGAGGTGGAGCCAAACTTTAAAACCAGTCTCAGTTCAGTTGTAGGCTGAAACTCGCCTACATGAAGCTGGAGTTACTAGTAATCGCGAATCAGAATGTCGCGGTGAATACGTTCAGGTCTTGTACACCGCCCGCCACACCATGAGTTGGCAATACCCGAAGTCCGTGAGCTAACCTGCAAAGGGCAGCGGCCGAAGGTGAGGGTCAACGGTGGGGTGAAAGTCGTAACAAGGTAACCGG
+
,/0-*+,-690082223/11213-+1/1/9-,+/.:115-')-*0;,.16957,..-)/-2:14463(()-43./5-2/3)(1.648:4376+/69888-8;0.92.(*-,'($%)((/0).(/-')&-*++*-0%&*&-**&(((*'+,331220156+-0311-'/&(&,,6,-40&&6575<524)1'/4/,088<996235'1,+,07665:8;9:9/3.4.035<<:98767;52%3)'),+/17(-))567/0011.18*7+341237707..-.-.&(*/.34+)-)+./)((('(+(,).12.01951./.094/360-15798/.+*+//2435//4123927,6,*'',*&+,-/.,,.-1262'00,+*+,2.+*)+.+)*/)(.2.+/12'4+'*-9:16/43-1/,.4868<5369753-7-'(-210($/(&....*)+++4746:;::099/1:33*../09730.2380*20167392/.**%'&-0196924:8561*'&()-*0-,*+1,')270/*,&#&,28)*).-0/001,7;60/(,++*+)((+(+',,142-00-2729670*,,(+-'(&)(14+)**&&((-3.2342205423+/---66:01111453/3#'&-*)'(310:9)6:,1458091119+-1259::9986108.13/12--/,-...58577536613/,-1-4+*/%#)),/:).346.0),25567:0,/./8050/+4,*)*+/412111..6/,/837542(-,-0555778;88;232/-++)-/+1.++.),*/71253540333;/..6622,1-))++671,&03+++,41/,../6:6404(/&%)3267335.,,*)00*3)().14-,++(./3,*/.5:6/-0--37601055757*122,+)-*&$)*5;;325+*5+&(&%%),-.0;///:7,+//..1//-2,-.4745;28001:878512*,/0097363461(),/.84441204373;7((&&'*-/70--.+3/1-191..8-+-3./33254145+,0+*')+,2-,,-'(2/2./,0/4.3.*),4/,/..3/+4,585200/)*..'/&%$(+),-388485
@285d7e08-27ec-433b-8213-9638ce8d1d46 ch=483 read=191452 start_time=2019-12-13T16:40:02Z barcode=BC01 runid=2c9cf7bc05858273f10e7d7ec552fc0bd742dc3e
CCGGTTACCTTGACTTCGCAGTTATTGATTCCACCTTCGACGACTTCTTCCAAAGGTTAGATAGTCGGCTTCGGGCGTCTCCAACTCCGTGGTGTAGCGGGCGGTGTGTTACAAGATCGGGAACGCATTCACCGCAGCATTCCTGATCTGCGATTACTAGTAACTCCAGCTTCGTAGAGCGAGTTTCAGCCTACAATCCGAACTGAGTAGCTTTAAGGGATTAGCTCCACCTTACGTAGCAGCCACCTCTGTACTACCCATTTGTAGCACGTGTATTGTAGCCCTAAGCATAAAGGGCATGATGATTTGACGTCATCCCCACCTTCCCTCCAGGTTATCCTGGCAGTCTCTCTAGAGTGCCCAGCAATGATGGCAACTAAAGACAAAGGTTGCGCTCGTTGCGGACTTAACAACATCTCGTGAGCTGACGACAACCATGCACCACCTGTCTGCTGTCCCCGAAGGATTTCCTCGATTAAGAGTAATGCAAGGGATGTCAAGTGTAGGTAGGTTCTTCGCGTTGCTGAATTAAACCACATGCTCCGCTACTTGTGCGGGTCCCCGTCGAATTCCTTTGAGTTTTAATCTTGCGACCGTACTCCCCAGGCGGAATACTTAATGCACGTTAGCGGCGGCACGGAGGTGTTGACCCCACCTAGTATTCATCGTTTACGGCGTGGACTACCAGAATTATCTAATCCTGTTTGCTCCCCACGCTTTCGAGCCTCAGCGTCAGTTACCAGTCAGAGTCGCCCTTCGCCACTGGTGTTCTTCCTAATCTCTACGCATTCCACCGCTACACTTCGAATTCCCATCTCTCTCCTGCACTCCTGAATGAAAACCGGTTTGGGATGCAGCACCCAAAGTTGAGCCCGGGTATTTCATCCCGCCAATCATCCGCCTACGCTCCTTTACGCCCAGTAAATCCGGATAACGCTCGCCACCTACATTACCGCGGCTGCTTTGGTAGTTAGCCGTGAAGCCTTCCCTCAGGGTACCCGTCATTATCTTCCCCAAAGACCAGGCTTTTACGATCCGAAAACCTTCATCACTCACGCGGCGTTGCTGCATCAGGGTTTCCCCATTTGTGCAATATTCCCCACTTCCAGCTGCCTCCGTAGAAG
+
/2+-..,505*+&((/0)+&*.3+'.267;7512;1<::774.44:570+(04/0/0100::0342/7*(.*/662,,)&()*2.129-.5.-+&#&#'-.5288.4)-((***'((0*4--.1.123;7456/1./21254((),+1-.25338000.()-64613.-/375-...&++0/10:)-./04..0/911-)),./++***./4873:(410.6---200,1-.3/./**././37*00-1654210/1:1-37+,,+,//23545&1()+-349/,,-*,-05:'01,./6../.-18,*.14:::1:/3))-45554(+3+(5-/7,..6*.88-250---+-.)(-/+31))&'&6(*+.0203;555<7546190*3-2,-()+.120)(-3/,0+5)3)/++,./.+'*,-1./')*005:5;254324/-6-))-0++('$&'69.*,&)&(,4137442.5.0-((*+-944,5)-26/:22093017780-***81;9282123190//&)+:,;<:69/-+/.4566330.(&%%).1+766-8:.+35',*-3*)*25/)*.:<*06./.0**+,/-(,*..1694()677252-,.0,,('()%++,.,+,+3/,60.--2),+&').*,,+1.,36.',./1;868861;8+..60)(*)'47140,-&'+(+,7-1/079762;4,005490*,*)3.-.../74,0./00060206.2('*58)*)+*/287/7<:9;<3323845593042)*401187/.0./,60:8*/7+.7.21137/)**2+72(#(')*'+,-556724/8+++/660044/-4)56:62,&/210,,,++5,.1.-0933/:1-/574/2;0/2-42.&'&-0/0/4.1/2://///6:3/83/1-('&$*/14+-.+6/7:6951456367./8.03,-./474-5,-+.)*.$%&$'-0-&+1/01-,*&&&(,*7,*)$('%+)36*,:9,52*,271978-06.*--2016/714*$)**20('-/,**)''-4562231'.,/.6///3+))()%//-47/3;9+690*-5/(..469865/4/1*%&(,(&$#$(&''(/1(*('''%
@f31a520f-a86b-4e8e-8916-d1d4a1e0551d ch=70 read=139034 start_time=2019-12-13T16:39:53Z barcode=BC01 runid=2c9cf7bc05858273f10e7d7ec552fc0bd742dc3e
CCGGTTACTTGTTACGACTTCACTGATCATGAATCACAAAGTGGTAAGCGCCCTCCCGAAGGTTAAGCCTACTTCTTTGCAACCCACTCCCATGGTGTGACGGGCCGGTGTGTACAAAGGCCCAGGAACGTATTCACCGTGGCATTCTGATCCACGATTACTAGCGATTCCGACTTCATGGGTCGAGTTGCAGACTCCAATCCGGACTACGACGCACTTTATGAGTCGCTTGCTCTCGCGGGTCGCTTCTCTTTGTATGCGCCATTGTAGCACGTGTGTAGCCCTGGTCGTAGGGCCATGATGACTTGACGTCATCCCACCTTCCTCAGTTTATCACTGGCAGTCTCCTTTGAGTTCCCGGCCGGACCGCTGGCAGCAAAGGATAAGGGTTGCGCTCGTTGCAGGACTTAACCCAACATTTCACAACACGAGCTGACAGCCATGCAGCACCTGTCTCACGGTTCCCGAGGCACATTCTCATCTCCTGAAAACTTCCGTGGATAATGAGAATAGTGGGTTCATCGCGTTGCATCGAATTAAACCACATGCTCCACCCGCTTGTGCGGGCCCCGTCCATTCATTTGAGTTTTAACCTTGCGGCCGTACTCCCCAGGTGGTCGACTTAACGCGTTAGCTCCGGAAGCCACGCCTCAAAGGGGCACAACCTCAAGTCGACATCGTTTACGGCGTGGACTACCAGGGGTATCTAATCCTGTTTGCTCCCACGCTTTCGCACCTGAGCGTCAGTCTTCGTCAGGGGCCACCTTCGCCACCGGTATTCCTCAGATCTCTACGCATTTCACCGCTACACCTGGAATTCTACCCCTCTGCGAGACTCAAGCTTGCAGTATCGGAAGTTCCCAGGTTGAGCCAGAGTTCACATCTGACAACAAACCACCTGCGTGCGCTTTTACGCCCAGTAATTCCGATTAGCACCCTCCGTATTACCGCGGCTGCTGGCACGGGTTAGCCGGTGCTTCTTCTGCGGGTAACGTCAATGAGCAAAGGTATTAACTTTACTCCCTTCACTCCCCGCTGAAAGTACTTTACAACGAAGGCCTTCTTCATACACGCGGCATGGCTGCATCGAGGCTTGCGCCCATTGATGCAATATTCCCCACTGCTGCCTCCCGTAGGAG
+
/4,54;2226146,+,'0411-3$%'086:99::8*+-25-10314/&()26/*10)'--.1-729&**('064/6;8+16.3.+$('88+,6699771112:61+)*,()**&&/0*0.10($*,**+6663<3.03,108334:92100.)(+,-2;345223.-3:230/12;2*3,2011(*+-6,2()0./5'7),3(8,,,%%',*//0-/0;;66.,-+.-/,6,)(*,-041..-0/245467278,-....+4:215(*)..,///+5-+--.:/,573616'0*'$&$''(*/,+-))+2-),6,4)*'044326,/24094+,/0$&(0/)49965/.61.)+6*59/+61249;<99;838..*/7;-3+00'&2.))63879::72:0/,872///10.6-1.756;/.*)*%++3(&0.*-040/11-0*.-1//081346631329:947,,,.202425:55545303(()-.0+-.6/:238;50$%'&$&'2-++'%*..9726689627-/-23,(.,0-;53:,0/05567:158-+,/-*///164291&%((((*-0-47,,&,+:9,690.,*()3-60'.)++7:9.,/62297821-/-90.-,,)3.(*,2&6)+2+,6*,/389:.7-*6:5,+--:5935+1-351)424624;5-1/:0008950/))'$,..+-,-.3-5//86-97+*1/54.%+&)28.3),*3:443)044468876;763:+4:;+66%+91<:7990382:768999/7((-1/0./0325.7;:3047-05-0+01.)')(,-33'771.245%6113448:48(+.+&/(),347.0))*/743..0708.*002',)/052)*-/.3/.,-447;90-'8--..-.02+*))+(()*0/'$$%(;869,*+5''%'%,1300824060,/)&)/1455:543)%*'.+.+*):,&0/+-11::<;:::5342393127/8//0136:,..,*,+-.+,3.+,,1:1.74())0<9/(//.-5-,2234;7122,2').02385;57;9--+*&,,.270-..34634433-''%''1-/25<6+0-(&)$%*.,07;*81)#')-,)(*-+062-)'(+)%
@1ca8b9fe-14a5-4f2c-a00d-4800c9a48d1e ch=277 read=110959 start_time=2019-12-13T16:39:52Z barcode=BC01 runid=2c9cf7bc05858273f10e7d7ec552fc0bd742dc3e
CTATCGCTTTGAGTTCCCGGCCGGACCGCTGGCAACAAAGGATAGAGGTTGCGCGTTGGGGACTTGACCCAACATTTCACAACACAGGCTGACGGCAGCCATGCAGCACCTGTCTCACGGTTCCCCGAGGCACATTCTCATCTCCTGGCTTCCCGTGGATGTCAAGACCAGGTAAAAGGTTCTTCGCGTTGCATCAGATTAAACCCTTGCTCCACCGCTTGTGCGGGCCCCGTCAATTCATTTGAGTTTTAACCTTGCGGCCGTACTCCCCGGAGCGACTTAAACGCGGTAGCTCCGGAAGCCCGCCTCAAGGGCTGGCCTCCAAGTCGACATCGTTTACGGCGTGGACTACCGGGTATCTGTCCTGTTTGCTCCCCACGCTTTCGCACCTGAGCGTCAGTCTTCGTCAGGGGGCGCCTTCGTCACCGGTATTCCTCCGAATCTCTACGCATTTCACCGCTACACCTGGAATTCTGCACCCCTCTACGAGACTCAAAAGCTTGCCAATTATCAGATGCAGTTTAGGTTGAGCGGTTTCCATCTGACTTAACAAACCGCCTGCGTGCGCTTTTGCGCCAGTAATTCCGATTAACGCTTGCACCCTCCGTATTACCGCGGCTGCTGGCTGAGGTCCAGCCAGTGCTTCTTCTGCGGGTAACGTCGAGCAAAGGTATTAACTGCTCCTTCACTCCCGCTGAAAGTGCTTTACAGCCCGAAGGCCTTCTTCATACACGCGGCATGGCTGCATCAGGCCTGCGCCCATTGTGCCAATATTCCCACTGCTGCCTCCGTAGGAG
+
%,%,,())+'(*2-1,/*+-.0.6093--4+500444:-0/66/)&(,26++)*(/*,'3/1100/,11-,,/0/:1-)++20-0&111120-+(+,)1,-31//-..354252+2.0-1/0856((()(*+123;65644692()(&')*.:1.0:;771566533272/4/04-(-+4-79<:9964701045&%'**3;873))-,/774/2/-+30-.6957198:3++1-(.(()264+-,08<,6/52)0)+*)+.&6),-0((&()&'(-)*-,(&$&$$'((&)*011+,))&.1'&)2422,/42+(((,0,/*.(,-177869:/71,&*,,,126;++(%()*4,.011(&)+2../:2,/3057-),)).0.-03.45344*16:847769/.--0%-47,)*+,4274/44.20-2235;54-.'%(83331/,.-/,181,&0/.261212;79.2.2-10**(102,)-.*...13318(30)%*,0.06&'.*,+;(),432)-.0''+)+'%%$&(+)31(*%+&&'((((,002:86/,4012310/,'',-.)'++/7,1*-*2+61.-*5)2*'),,**)063134-6+.-,28516100835.4)&($/*,&('(/+)/9/.,0'.5+/67+)'(,:421'&%*)--(&&*&-)((-..2066-79,-,370+41..,)$+&''.&%(+'/-'&**-,6:7;67<97700*/.2370--+2-*(*.15'4-48569-98-*/6,,)%'.:/3211'-(102/-(*((.9+/33*)(
@6eff9f08-43b9-46ef-a304-7f8696a8fe95 ch=140 read=104302 start_time=2019-12-13T16:39:52Z barcode=BC01 runid=2c9cf7bc05858273f10e7d7ec552fc0bd742dc3e
CTCCACGGGAGGCGGCAGTGGGGAATATTGCACCAATGGGGGGGGCAACCCTGACGCAGCCATACCACTTGTCGGTCAGAAGGCCTTCAAGGTTATAGAAGTTCTTTCGTACCTTGAGGAAGGCACTTAGTTTTAATAAACTAGAGTGATTGACGTTAACTACAGAAAAACACCAGCTAACTCCATTGATGTAGCAGCGCGGTAATGCAACGGAGGGTACGAGCGTTAATCGAATAACTGGGCGTAAAAGGGCACGCAGGCGGTGACTTAAGTGAGTGTGGCCCGGGCTTAACCTGAGATTGCATTTCATACTGGTCACTTCAAATTACTTTAGAGAGGGTAGAATTCCACATCGCGGTGAAGCCTGCGTAGAGATGTGTGGAGAAATACCGAAGGCGAAGGCAGCCCAGCGGGGAATGCTGACGCTCATGTGCGAAAGCGTGAGGCAAACAGGTTATAGATACCCTGGTAGTCCACGCTGTAAACGATGTCGATTTGGGGGTTGAGCTTTAAGTTTGGCGCCCGTAGCGCGTGATAAATCGACCGCCTGGGGAGTGACCGCAAAGGTTAAACTCAAATGAATTGACGGGGGCCGCACAAGCGGTGGAGCATGTGGTTTAATTCAGTACAGCGCAGAAGAACCTTACCTACTCTTGACATCCAGAGAACTTTCCAGAGATGGATTGGTGCCTTCAGGGAGCTCTGAACGGGGTGCTGCATGGCTGTCGTCAGCGTGTTGTGAAATGTTGGGTTAGAGGCCACCGCAACGAAGAGCGCAACCCATCGCTTTGTTTGCCAGCGATTTGGTCGAGACTCAAAGGGGCGCAGAGTGATAAGCCGGAGGAAGGTGGGGACGACGTCAAGTCATCATGGCCCCTTACAGTAGGGCTACACGTGCTACAATGGCGTATGCAGAGGGAAGCGGGGAGTGCAGGCTGGAGCAGATCTCACAGCAATACGTAAAAAGA
+
,/1+(+.8,)-+)/7635731/',()/70--&.&3)2004694/)+((,.)'((*,...1628593)-./.0)('&(''-/(..3051-'2*01*+(%()'01*+*)'&%$&&'())+)*-+0-,()'++19:+565;<7554')(*-306..-.,*,(&)%%)(0-*-&..561++),%((01,-+)(*(%)+0(,-(#'&$'0.',(%'*,*+($&'))*++6..0-+-'%2++.--0866558;0).452.0-/',/0+4220+(*.),,*$'()+-*.1**3:-6,6,1,'(&&)+133/699-2,+++47*,%++-&$%%&'+-192&&&)%11,0',(2,841)*$''$$&')'(2)/4())('.*+((0-1---1.(%(,'210//..61/-)*--(),1($&%*01*),+%''($'&''**1)8+.-162/344+')/.5<:6011&0(%*(22749,+/597551('*+,--.30')%&'(.//0090)171,+.,-1:9<;93//9:,5..43,-8614-14711,02-*..79/-11))'%'%&(%(,1/54.()/+0147.160*)&$'%1'()9/077+,'&(./*+),/953:////7...14<<38775',-*.&$'&($'0.01862/2..6+*((&(*'-7671*)+--04--:6.2-,,-/069+2*())+-97;7&.3)'')+)')#%%(,-')'./35344:76576561-,-*004:654297/+-*',2/7-)'(#%%%(+(+.-3,)($%+/,/0)*(%)-/*,*+1-/6))-6453337;61/-/'(*-1497;(*04*0-,'(%&&*0015-4&.*((-')'()&+74((*)/243.,,04774%%&+*/0('%%'&)+,-,),,.-++*-.11/15<749*))%%$'()&0.(-1.1/23,','.-(',-/::,./-15+%'+'+++229544(%-*(+($%
@a22a701b-89c3-4dd4-8bd9-08981f67d890 ch=483 read=191422 start_time=2019-12-13T16:39:41Z barcode=BC01 runid=2c9cf7bc05858273f10e7d7ec552fc0bd742dc3e
CCGGTGCGGTAGCTTCACCCCAATCATCAATCCCATGGAGCAGCTCCTTCCTTGCGGTTAGGCCACCGGCTTCGAATTAATTGCTTATCAACTCTCGTGGTGTGACGGGCGGTGTGTACAAGGCCCGGAACGTATTACCTGTGCTGATTCGCGATTACTAGCGATTCCAGCTTCATGTAGTCGAGTTGCAGACTACAATCCGAACTGAGAATGGTTTTATGGGTTTCTGCTTCACCTCACGCCTTCGCTTCCCTCTGCACCATCCGCCCGCACGTGTGGCCGCGGAGTCATAAGGGGCATGATGATTTGACCCCTCATCCCCGCCTTCCTCAACTGTCATAGCGGTCTCGCTGAGTCCCCAATAGCGGTGGTAACTAACGATAAGGGTTGCGCTCGTTGCGGAAACAACAACATCTCGACACGAGCTGACGACAACCATGCACCACCTGTATCTCCATATGGCTATCTCTCCATCTCTGGGCCTTTATGAGTATGTCAAGACCTGGTAAAGGTTCTTCGCGTTGCTTCGAATTAAACCACATGCTCCACCGCTTGTGCGGGCCCCGTCAATTCCTTTGGTTTCATTCTTGCGAACGTACTGCTCAAGGCGGAGTACTTATTGCGTTAACCGCAGCACTGAACGCCCATCCAACACTTAGGTACTCATCGTTTACGGCGTGGACTACTAGGGTATCATCTATTTGCTCCCCGCTTTTCAGGACTGAAAGGCGTCAGTTGACCAGATCGTCGCCTTCGCCACTGATTGTTCCTCCATATATCTACGCATTTCACCACTACACATGGATTCCCCGATCCTCTCCTGCACTCCTGGCTGCTATGGTTTCTGCCATGGCTTACTGAAGTTAAATACCAGGCTTTCACCACAGACCCTTGCTGCCGCCTGCTCCCTCTTTACGCCCAATAATTCCGGATAACGCTTGCCACCTACGTATTACCGCGGCTGCTGGCACGTAGTTAGCCGTGGCTTTCTAATAAAATTACCGTCACTCGGCTACTGTTTCCTGCCGCCGTTTTCTTCCTTTGCGAAGTTTACAATCCGAGAAACCTTCTTCCTTCACGCTGGCGTTGCTCGGTCAGGGTTCCCCATTGCCGAAAATTCCCTACTGCTGCCTCCCGTAG
+
70'')$$''&$#%))1*431(5.243,-6:03/,'+(-+&+//0120405,5.,-8:490053.*/-/3.0/0,&)(-,*0+*(,),.1,.,,-*/'++%/'*+7:8;2./-*/10,0267/812+0.,++/9637,,*)('&#$(*093//00614345378891:.*%)-/;9920*(/,-,4/9243:856566:74.-35321/-.4146:9;.668;1560'&%*-312483-&)&'%',,0143191,01/../32576(%'&$$$&(+*&%&)(#$&)&()./1.--184./5/010.380-(0/-+-/-.844.-/75;5222.%),+,9.($.-(31/-/++*,+-1178)*%$(()*)-00/445454247744.33.:20---.-74.03628'24)3,)034*()((325..6665.45663639/39878<4866441.-('-)1-+3+)(,-)()(-84600.-*0/550:90110///7559-3023630713;).*;;98:85785:)3383'(//30;6:/-,-323+0)*.,,)8(*,5703.46+)%/0534452167-.-9:5/57,8-,-1+.0*0,*+$(*-43)1/(-&&))*+/,-623248.+('&)$41/223.4/$(.0*1/00+-&('%'('((,-0165428/++)0,..4:698368-/,+,,/+(,-)(.60,../8-)'**::,2/1:4551.,()-05792,0))&571479:863+,-*2/039+,(*&/**:=:7889463546789:56209)((/'&(/),(*$)#'*+:)7.*(/0/81002//,*#)(,&''427+,'$&+1-97//,))').91330150,/,0;68%#'+5&26..76/,./&(**2370.6/0024;8:<0//,45-,./40,/.-.)/+-6::;895960600/131/25/1822557/4.--+)'+7132/204-(,-./7360,+0,-/823:8..14/296,/0.8;88800232842&*'&-6/2.*$*..2715-0,+-*()(,(%&$%*)+65/13983)(*%1207:8;87<957:7/0..-0)031:00021:63*/4134+47,.-:2270.47409/7-+,34////0:62://../
@08d1de20-ec0a-426e-8c25-ad1db8e1a246 ch=340 read=111145 start_time=2019-12-13T16:38:53Z barcode=BC01 runid=2c9cf7bc05858273f10e7d7ec552fc0bd742dc3e
CTCCTGCAGGAGGCAGCAGTGGGGAATATTGCACAATGGGCGCAAGCCTGATGCTGGCTCATGCGCGCGTGTGAAGAAGGCCTTCGGGTTGTAAGTACTTTCAGCGGGAGGAAGGGAGTAAAGTTAATACCTTTGCTCATTGACGTTACCCGCAGAAGAAGCACCGGCTAACTCCGTGCCAGCAGCCGCGGTAATACGGAGGTGCAAGCGTTAATCAGATTACTGGGCGTAAAAGCGCACGCAGGCAGTTTGTTAAGTCAGATGTGAAATCCCCAGGCTCAACCTGGGAACTGCATCTGATACTGGCAAGCGGATCTCTGGGGGGTAGAATTCAGGTGTAGCGGTGAAATGCGTAGGTCTGGAGGAATACCGGTGGCGAAGGCAGCCCCCTGGACGGGTGACGCTCGGAACGCAGCGTGGGAGCAAACAGGATTAGATACCCTGGTAGTCCCGCGTAAACGATGTGTCTCGACTTGGAAGTTGTGCCCCTTGAGGCGTGGCTTCCGGGAGGCTGCGCGTTAAGTCGACCGCCTGTGGAGTACGGCCTGGGTTAAACTCAAATGAATTGACGAGATTGCACAAGCGGTGGGTATATGGTTTAATTCGATTACGCGCGAAGAGCCTGCCTGGTGTGACATCACGGAAGTTTTCAGAGATGAGAATGTGCCTTCCGGGGTTCGTGAGACAGGTGCTGCATGGCTGTCGTCAGCTCGTGTTGTGTGAAATGTTGGGTTGGTCGCAACGAGCTGTACCCTCGCTGTTGCCAGCAGTCCGGCCGGGAACTCAAAGGAGGCTACCGGTGATAAACTGGAGGAAGGTGGGATGACGTCAAGTCATCATGGCCCACCGGTAAGGGCCACGATGCTACAATACGCAGCCGAAGAGAAGCGACCTCGCGAAGAGCAAGCGGACCCACCTCGCAAAGTGCGTCGCCAGTCCAGTTGGAGTCTGCAACTCGACTCCATGAGTCCGAATCGCTGTCGTGGATCAGAATGCCCACGGTGAATACACGTTCCCGGGCCTTGTACACACCGCCCGTCACACCGTAAGGAGTGGGTTGCAAAAGGAGAAGTGATGGCTTAACCTTCGGGAGGGCGCTTACTTTGTGATTCATGACTACAGAAGGTGAAGTCGGCACAAGGTAACCGG
+
-316//..63&'+,'./.23047.+5/.9310232:56:.-(-,6-4954553-.))(&+))&*((),0)()'--)+*,019647/;9684,1+((++3::3.0//90*--.+,,+$&'+;3./15/.+.*),,,302))0,,./30./7/*/**1)%*'')-2+1+,,05000246.6+*)**-02-)('')/,/1331.-(..20,-0143437,)+,4-2.042/&')-./+-'.,014((--&128+'2668034**+-+6,.0/(/682%27667052((%+',+./000/8/-.001909/.-$%'&&'-.+)%%'*1,0.*2,2.3()40+&%'(013+/0+*1251+&'(*.7/-5-11+*/*)'*'.,.+/+2/)-0854.)-2171-)'*(-*-*(''(%&)*+-0./,0.),-2:)5*2.*+1-/2865:4-.56/216-'()*%)0,++++,2/11*0--,.,10*&,)2/0-73-$$%*&-*()&'*(%&'&(/)'*+(($&()-/0-+-332(2/%&$%'&,,)*+,3.550$$*820782-12+**)'0,5.75(*$'$,&&(&))0.+0*+*+'%((%*,-/5623141,,.(&)(+,2)*-%&%+2.-,+)2*(($%%()(-$+)..,+.493-(''()*8834:447.650/1+-68-)-11355549,23689:3+''**//000/0213446.//1,%('$),0/,.2:6973.&)()%-*,6(')*&()'),,*.00/,(+)2644/,../-,/11,2*+)+61-.'**(')*,*44*3.-.01999::7003/2,2.068--57501/,0037594*+)&'-.#)*'$'&'-)'('&')),*,*))*&$$%'+&&)('(+&(%'*).014*-0**((''%&*35*11:/8-)$-,34%(0930223332&$%(0/2'#)&.)6,.//++,*(--,))*+.:6*-%))4''0633)'&&&&(0-,()+,,.6/',*'&+,1*)'+(-,)+01-94,*/-.((%%%''&)).4,-.+,00.-)*'&&&%&'$)(10'(,+,*--()()&(&&'(&+%&&&%&$/,-50,8*(/1-*(&'%&(2972356897666440++&&*'(**+,-+-.&%%$'-/,1.299:38
@8844bf6b-8b58-4b4f-86c8-4a059f5e7279 ch=100 read=234910 start_time=2019-12-13T16:38:40Z barcode=BC01 runid=2c9cf7bc05858273f10e7d7ec552fc0bd742dc3e
CTCCTACGGGGAGGCAGCAGTAGGGAATTTTTTTTCGGCAATGGAAACCCTGACCGAGCAACGCCGCGCGAAGAAGGTTTTCCGGATTGTAACTTCTGTTATAAAGGAAGAACGGCGGCTACGGGAAATGGTAGCCGGTGACGGTACTTTATTAAGAAAGCCACGGCTAACTACGTGCCAGCAGCCGCGGTAACGTAGGTGGCAAAGCGTTATCAGGAATTATTGGGCGTAAAGAGGGCAGGCGGCAGCAGGGTCTGTGGTGAAAGCCTGAAGCAACTTCAGTAAGCCATAGAAACCAGCAGCTAGAGTGCCCAGGAGAGGATCGTGGAATTCCATGTGTAGCGGTGAAATGCGTAGATATATGGAGGAACACACCAGTGGCGAGCGACGATCTGGCCTGCAACTGACGCTCAGTCGAAAGCGTGGGGAACCGTAAGTTAGATACCCTGTGTAGTCCACGCCGTAAACGATAATTACTAAATTGTTGGATGTCAAAGTTCCAGTGCTGCAGTTAACGCAATAAGTACTCCGCCTGAGTAGTACGTTCGCAGAATGAAACTCAAAGGAATTGATTGACGGGGGCCGCACAAGCGGTGGAGCATGGTTTAATTCAGAGGCAACGCGAAGAACCTTACCAGATCGACATACTCATAAAGGCTCCAGGATGGAGAGATAGCTATATGAGATACAGGTGGTGCATGGTTGTCGTCGAAGCTCGTGTCGTGAGATGTTGGGTTAAGTCCCGCAACGAGAGCGCAACCCTTATCGTTAGTTACCATCATTAAGTTGGGGACTCTGGCAGAGACTGCCAGTGACAAGCTGGAGGAAGGCGGGGATGACGTCAAATCACCATGCCTTATGACCTGGGCTACACGTGCTACAATGGATGGTGCAGAGGAAGCGAAGCCGCGAGGTGAAGCGGAAACCAAAACCATTCTCAGTTCGGATTGTAGTCTACGTAACTCGACTACATGAAGTTGGAATCGCTAGTAATCATATCAGCATGTCGCGGTGAATACGTTCTCAGGCCTTGTACACACCGCCCGTCACACCACGAGTTGATAACACCCGAAGCCGGTGGCTAACCGCAAGGAAGGAGCTGTCTAAGGTGGGGATTGATGATTGGGGTGAAGTCGTAAAGGTAACCGG
+
++,+*-26;9-(/12253)./),,&,)2798748,969/4,)/*)0.-2--.0.1)%&-456017++*%&**&,..11:;.+*,,+-1,..3-.6171610083-/.,0.0843;8/:0/05&.-(-/0/-.,+/4&+*,-4'.1-./9:/7.2)&),++./..60//36364657789043114338183021.15890-,,,71/21910.9%)+)'-)',+56966617)'&,+,-.:<;8;7444.*4101642123/.31(+),(+)'(%%','+)(.,1)9;992.3:/46/*)$++-2')***+'+(-2/.,.4-14)2'(()0/3800*,*))*,1521178-./:9668965(*,/*/1-80/6/4.((--31('''*1-+**+.044<88241..13605565675+-22,-12878-+*.516/&(*20.5-..8--'*(*03065+-/0734:<<-,,+&(+'(*363*1--3;5:66(+)+()*233,-.49:9620.004234143134+4-.050-1242+,**').469<93/5)*771+57+-5//*'''&,''(2076816:6*2.'*(*+1*,.0/3,)+,*,,+*;705374()(&%-4364-).4/278:2:1/3+*,++2349845544428..2.-2+/)4.45,*(()/-5455573731-1545%/./0864699,/04+-/776&%&&.3589999485/0.5253/..+7,5,216(),21/.)*%'&&*+*050/5043335001:55<;<;78;402/6+5853552.&(('&$+4576683533153/-..553/,)-+44(.55198998::8;81/),/,/188/4110440.1:99885-/))))((*.:33;7837778/0(+)(*')))1-05464)3122-2&'%&,+*/7076628649312%,'721:0/7,/05965),'%(101388751112116-108/::691362-..''-000*,&)*0178434294..967:77;554(3678+3//.1.0+19+27-,254535,)+*.-)1-../61)64((/626667020..0443.0.3*/)1)+*,-3454-2'3*5478+,./-..1-6/461-,+0,,-.%(''%*,.09:;9;
@a9dfb074-7b5d-46a3-a40c-1e438026b78f ch=35 read=150297 start_time=2019-12-13T16:38:33Z barcode=BC01 runid=2c9cf7bc05858273f10e7d7ec552fc0bd742dc3e
CCAGTTTACCTTGTTACGGCTTCACCCCAATCGCTGACCCTACCTTCGGCCACTGCCTCCTTGCGGTTAGCTCACGGACGGGTATATGCGCTCTCATGGTGTGACGGGCGGTGTACAAGACCAGGAACGTATTCACCGCAACATTCTGATTCGCGATTACTAAGTAACTCCAGCTTCGTAGTGAGTTTCAGCCTACAATCGAACTGGTGAACGCAAGTTTGGCTCCACCTCACGCAGTGTGCATCTCTGTACCAGCCATTTTGCTTAGCACGTGTGTAGCCCTACGCAAAGGGGCATGATGATTTGACGTCCCCACCTTCCTCCTGGTTAGCAGGCGGTCTCGCTAGAGTCCCTCAACTTAATGGTAGTAACTAGCGACAGAGGTTTGCGCTCGTTGCGGGACTTAATAGCATCTCACGGCAGGCGGCGGCAACCGCCGCACCTGTCACGGGTGCCTCGATTAAAAGAGTAATGCAAAGGGATGTCAAGTGTAGAGTGGGTTCGCGTTGCTTCGAATTAAACCACATGCTCCGCTTCTTGTGCGGGTCCCCGTCAATTCCTTTGAGTTTAATCTTTGACCACGTACTCCCCAGGCGGAATACTTAATACGTTAGCGGCGGCACGGAAGTGTTTGAAACCCCCCCCGCACTAATTATTCATCGTTTACGGCGTGGACTGCCAGAATTATCTAATCCTGTTTGCTCCCACGCTTTCAGGCCTCCGGCGTGAAGTTACAGATCAGAACTTCGCCACTGGTGTTCTTCCTAATCTGCGCATTTCACCGCTACACAGGAATTCCACTCTCCTCTGCACTCTAGATAGCAGTTTGGAATGCAGCGCAGTTGGATTGAGCCCGGGTATTTCCCACATCCCATAATCCTCCGCCTACACTCCTTTACGCCCAGTAAATCGGATGCTCGCCACCTACGTATTACCGCGGCTGCTGGCGCATGGTTGTGGCTTCATCAGCAGGTACCGTCATTATCTTCCCCAAAGACAGAGCTTTACGATCAAAACCTTCATCACTCACGCAGCTGCTGCATGGGGTTTCCCCATTTGTGCAATATTCCCCACTGCCTCCCGTAGAACAGTATCAGCACCAACAGAAGGTTGAGACACCGACAACTTTCTTCAGCGCAGCAATACGTAGCGGG
+
11'/.7-,/507*/6)+)+-.640153*.034**-,-3:.,,15213-,25)/2-/623424/0&.1-,-664012-+*&+521/'%$%%*--%(*-+-0045697975,332201/4,-38-,..+-4757<3017,0004-58,*//7;4-/0,7,(+0(%&'.7/+/)''*-72()#($&$)/9(*045600/2;-7),4:24,)&%')&).*.-90.50+370394/(*')(/0/2.1/0.-,.-10671-6;5/:6*&%&(&**(,-.//-*,+54-%(+'(41(+02..17445557;400**(3+1+%,1-604007654/0+',(),4&42.+/*+1.+-0/20)*,)'()),./074/00034,,$('%%&&$-7,;/-0556765;45,:95402/4-,,..--,+%')%.%+.+,%.1(*)*&*&''&(%+++,3-&%*+&%#$&(1007045,+(&'()-*+.6:)-55-/355/6/.,(&'$%(()-*/+()-8.+)*-*(.)4*998750./0143,0&&))('))($'))+)6::323604322//691-/1955:/-2-&('7/$%'%%((351*.1877:8:8&(&$)**)4346//,.-,-2,**+''&)*)&-/1096.0205/.(#''('(+..,1:546887:8&'))-,1/937989;40()'('-,1/1.1./4-83+-/0:,(*''**'*$&(1+),'()+++'&%(,5-.&((*-*+/&)%$$$*4(/..&)'*--+0-1*,1+,%&),//4;:3---)+.*,%'&0(.)/118-../025,**()0101-,-2--,0)-/801*'*+(5.12233113,&&+*.,,/9(,2*/*-7+9-*(+,/.94+-,5/0-369581,**),-5-/4-+4+1*(%''(-((,(5+&$%$&+,+)-,,*+(-),,,46++'*')(+-21*$($)--,()'((((/&')*)#%%-./,06784,04*,-8716;-+6.,0,&'&&'(20(-/000-75015231./.%').&'(,*-),)*+,-&+)052091/7:1--9+*/,102..0/468)$((',0*26*),+/.0.&*%&'*,45.5.3'2**-(+*$%%'(*3.4638.3+,.78006.)++,.+*,*-(&*+)'%$%#$
@64c0ff8c-8d9f-46d5-8827-0472c0bb895f ch=34 read=133919 start_time=2019-12-13T16:38:32Z barcode=BC01 runid=2c9cf7bc05858273f10e7d7ec552fc0bd742dc3e
CCGGTTACCTTGTTACGACTTCACTGATCATGATCACAAGTGGCAGCGCCACCTCCCAGTAAGCTACCTACTTCTTTTGCCAACCCACTCCCATGGTGTGACGGGCGGTGTGTACAAGGCGGGGAACGTATTCACCGTGGCATTCTGATCCACGATTACTAGCGATTCCGACTTCATGGAGTCAGGTGCAGACTCAATCCGGACTACGACGCACTTTATGAGGTCGCTTGCTCTCGCGAGTCGCTTCTCTTTGTATGCGCCATTTGTAGCACGTGTGTAGCCCTGGTGGGGCCATGATGACTTGACGTCATCCCACCTTCTCCAGTTTATCACTGGCAGTCTCCTTTACGGTTGGCCGGACCGCTGGCAACAAAGGATAAGGGTTATCCGTTGCGGGACTTAACATTTCACAGCACGAGCTGACGACAGCCATGCAGCACCTGTCTCGTTTGAGGCACATTCTCATCTCCTGAAAACTTCCGTGGATGTCAAAGACCAGGTAAGGTTCTTCGTTGCATCAATTAAACCACATGCTCCACGCTTGTGCGGGCCCCATCAGTTGTTGAGTTTTAACCTTGCGGCCGTACTCCCCAGGCGGTCGACTTAACGCGTTAGCTCCGGAAGCCACCACGCCCTCAGGGCACAACCTCCAAGTCGACATCGTTTACGGCGTGGACTACCAGGGGTATGCAATCCTGTTTGCTCCCCGCGCTTTCGCACCTGGACGTCAGTCTTCGTCCAGGGGCCGCCTTCGCCACCGGTATTCCTCAGATCTACCACCGCTACACCTGGAATTCTACCCCCCTCTACGAGACTCAAAGCATGGCGAGTATCCAGATGCAGTTCCAGAGTTGAGCGAAGTTTCACATCTGACAACAAACCGCCTGCGTGCGCTTTACGCCCAGTAATTCCGATTAACATTGCACCCTCCGTATTACCGCGGCTGTAACGGAAGGTTAGCCGGTGCTTCTTCTGCAGGTAACGTCAATGAGCAAAGGTATTAACTTTACTCCCTTCCTCCCGCTGAAAGTACTTTAGCGAAGACCTTCTTCATACACGCGGCATGGCTGCATCAGGCTTGCGCCCATTGTGCAATATTCCCCTGCTGCCTCCGTAGG
+
85/61;-0536+3-%(*&();212)((12&%$*-,,./.(')*(*-//36&*&(-6*%'+.70576896+57;82;;2,*(/(26-%((99.%-+'(*-.26222104/-..1137932/&(-+**)%()+6146:8;5;536<732--1*')+1.6/--*()*$+*.2,167:7+./''*+5)+31.02896696;95.231110/23.')$&,17,,-,,--0+,++*+//05)')'-+-.0400210:9./12468:<86:(((**+%/-),()')+48/(+))&.69/;83///-(%''(+:89:::49.,1/23/(*2-./<:44525513/-05741&)+)&'+(-'%&.+105:86872;211652),5-:23.1../+**(*/8020886.5+3*0*28+*()&&)*2246442223363368498:433222/45+)')*5+)$.(.+,/09315765///11287--8.:8557;10--,,-()+;<556-4..-8;7896.-1/..--*,,-*:861+(*105561)*$)0101)5).*,2-''&'&&*(*+0,'+,78(9-7/4/--*1-5).++)1.7-+-45(8568707/8/65620:/-.20/5022+46-/,,0.57-(7'/7,//+1.2-*8+--//21-31001370-.274248;861''(&*13.**+$%*1/25/,/2**1137:*%**,0;8.00).5**$&)11889979<8729))172-,1+25296)(()2..:0/0;5035,-130-%*(%*,-6624,1/.0+-).-61,36:894.5)**/-03258,,(#&&'(*)&%&')5.--/13,0017.2,+&(*-71.-4('&&*9.,+,.011..-./06:6;<9::5342138/.-3.*/-53-&)*,279/+*+3,0(%&*)()*11135:-2.,+.4<10.30/.*()-12/2,0/1..29*0.(.3449<8/.-,-5108:777.93453794*+)**'*$%$%'(%((*91-795,78-*54-3-''1142/)(&-%'*(%086:88<:883,')$%.--.-182335788-894693641:4(,.)'(**8/557260-'''&'-'')..,-3,
@44e823b2-3f1b-49d4-8162-4c24143234ff ch=332 read=107847 start_time=2019-12-13T16:38:30Z barcode=BC01 runid=2c9cf7bc05858273f10e7d7ec552fc0bd742dc3e
TTGTTGTACTTCGTTCAGTTACGTATTGCTGTTGTCTTTGTTGTTAACCTTACTGTTGAATTGCTGATATTGCTCCTACGGGAGGCAGCAGTAAAGGGAAATTTTCGGCAATGGGAAACCCTGACCGAGCAACGCCGCGTGAAGGAAGAAGGTTTTCGGATTGTAAACTTCTGTTTATAAAGGAAGAACAGCGGCTACAGGAAATATGGTAGCCCGTGTGACGGTACTTTATTAGAAAGCCACGGCTAACTACATTACCCAGCAGCCGCGGTATGCATGGAGTGGCAAGCGTTATCGGAATTATTGGGCGTAAAGAGGGCAGGCGTATGAGGGTCTGTGGTGAAAGCCTGAAGCTTAGCACAGTAAATAGAAACCAGGCAGCTAGAGTGCAGGAGAGGATCGTGGAATTCCATGTGTAGCGGTGAAATGCGTGAATATATGGAGGGACACCAGTGGCGAAGGCTGACGATCTGGCCTGCAGCTGACGCTCAGTCCGAAAGCGTGGGGAGCAAATGGGATTAAGGTACCTAGTAGTCCACGCCGTAAACGATGAGTACTAAGTGTTGGATGTCAAAGTTCCAGTGCTGCAGTTAACGCAATGAGTACTCCGCCTGAGTAGACCGTTCGCAAGAATGAAACTCAAAGGAATTGACGGGGCCCGCACAGACGGTGGAGCGTAATGGTTTAATTCAGAAGTAGCGCAGAAGAACCTTACAGGTCTTGACATACTCATAAAGGCTCAGAGATGGAGAGATGGCTATATGAGATACAGGTGGTGCATGGTTGTCGTCAGCTCGTGTCGTGAGATGTTAGGTTAAGTCCGCAACGAGGCACAAGCCCTTATCACGTTAGTTACCATCATTAAGTTGGGGACTCTAGCGAGACTGCCAGTGACAAGCTGGGAGGAAGGCGGGATGACGTCAATCCATCATGCCCCTTATGACCCGTTACACACGTGCTACCACAATGGATGGTGCAGAGAAGCGAAGCCGCGGTGAAACAAAACCATAAAACCATTCTCGAGTTCCGGATTGTAGTCTGCAACTCGACTACATGAAGTTGGAATCGCTAATGTCGCGAATCAACTGTCACTTGGCGGTGAATACGTTCTCAGGCCTTGTACACACCGCCCGTCACACCACGAGAGTTGATAACGCAGAAGCCGGTGGCCTAACCGCAAGGAAGGAGCTCTAAGGTGGGATTGATGATTAGAGGGTAGAAGTCGTAACAAGGTAACCGG
+
%1/(/$,)+.6525870559/0,2-02/0362*()'*:1+*&&+*6,57.9////'++-0.3.11222,2/,,//1/(('*)%*.(),,'*++'%)-())*+57.*/:273272)'+*09-,,03.*+)*-1-%)1-11-+-,,2/3.00062;753&2'7,3477+019130.3++/08*,+*&$,++(,*'*+-56(.-/11.%')/+,-7.-,54,*+&(&*%')/-).*,%)+,(-3,.,5/0084446)6+)4.))'*),.*')',--.(.(,*,'((.50/2,-..7101,30112-.319/-.+,:+'&++,*.7:62('''$+/-,-0---2.0056--143*0*))((&))))-.29/--),-)&*)-21145511),-67770.0*-7432051+3*7*762/**''',,,3-,*05-03//%&121/),1/+1-(/./4901-1,*(*(*+,&+-11122/3232/.**$()/+,'(),+/,:)&)2-,,.2)0,)&,-:;/.+1-(0,-'+%'%'%'(0027980-/./7246;51-',(&($&((*515-85.45800030/,,/3-,/8778994+0*2*4*,2.*%'&)*./07/43/,*++'&&&'')82%,'*(*.-4.48//5/-,'*'024657.584/90-/.1+0(,(/649+,.,+/++688;93:495'%)&&',%0-.('/*)+--+,)&,'*')*220/0//+0-3--00*/2289*(&,2389+*))*729887200,-1/1-0,3355753345.048-.3456111249:996360--02747+1.4-5.00/.'+-)-'&,++&*)&'59.)/.4/&**--.*3.-49122*1-3++2+&,42.122,&++(*-048642222++))+&',/7*(-*+'+/'*3*+**+,/92/1')-,,/42-;53+../-')*/.+,-(''*'*),.****'(*1:99::967234/.)&(()/&)+'+)%&'()*)8'//4&-(2,-48;;7779610/'(%(4-)*-*,5).-077741/).-+))-34645/20,3040.4.//1,-%+'*,,1,)1-*+'%&&)-$($$+)'+1.,-621446;542%).1.6-,-.-'+).5457402/01011,-*&)')+3./11,)$*$$))(,6*00.620/1434(-*.)0+-+('%$&2202-.-)/2(3++,*(%-,+*,*)()%%*)))2,,,14,--.*/,-*/-
@542ddf5d-4015-4fe4-a934-489c8ab2d534 ch=220 read=107582 start_time=2019-12-13T16:38:18Z barcode=BC01 runid=2c9cf7bc05858273f10e7d7ec552fc0bd742dc3e
CCGGTTACCTTGTTACGACTTCACCCCAGTCGCTGACCCTACCGTAGCCAGCTGCCCATTTCAGTTAGCGCACCGTCTTCAAATTAAAATATCCCATGGTGTGACGGGCGGTTAATACAAAGGCCGGGAACGTATTCACCGTAGTGCTGATCCACGATTACCTGCTTGTTCCAACTTCATGGGCTCGAGTTGCAGGCCGTCGAACTGAGACGGCTTTTTGAGATTTGCGAAGGGTCGCCCCTTAGCATCCCATTGTATCACCGCCATTCAGCGCGTGTGTAGCCCAGCCCGTAAAGGGCCATGAGGACTTGACGTCATCCCCACCTTCCTCGCGGCTTATCACCCGGCGGTCTCCTTAGAGTGCTCAACTAAATGGTGGCAACTGGGACAGGTTGCGCTCGTTGCGGGACTTAACCCAGCATCTCACGACACGAGCTGACGGCAATACGGCACCTGTCTCCGGTCAGCCGAACTGAAGAACTCCGTCTCTGGAGTCCGCGACCGGGATGTCAAGGGCTGGCAGTAGGTTCTGCGCGTTGCGTCAGATTAAACCACATGCTCCACCGCTTGTGCGGGCCCCGTCAATTCCTTTGAGTTTTAATCTTGCGACCGTACTCCCCAGGCGGAATGCTTAAAGCGTTAGCTGCGCCACTGAGTGGTAAACCCACTAACGGCTGGCATTCATCGTTTACGGCGTGGACTACCAGGGTATCTAATCCTGTTTGCTCCCCACGCTTTCGTGCCTCAGCGTCGGTATCCGGGCCGGTGAGCCGCCTTCGCCACTGGTGTTCTTGCGAATACCACGAATTTCACCTCTACACTCCGCAGTTCTACTCACCTCTCCCGAACTCAAAGATCTTCAGTATCAAAGGCAGTTCTGGAGTTGGCTCCAGGATTTCACCCTGGCTTAAAGACTCGCCTACGCACCCTTTACGCCCAGTGATTCCGAGCAACGCTAGCCCTTCGTATTACCGCGGCTGCTTTGGCACGAAGTTAGCCGGGGCTTATTATTCTTGCAGTACCGTCATTATCTTCCCGCACAAAGAGGCTTTACAACCCTAGGGCCTTCATCACTCACGCGGCATGGCTGGATCAGGCTTGCGCCCATTATCAATATTCCCCTGCTGCCTCCCGTAGAAC
+
85-51;./3050.9//.'2284464:0-.2:-.%&&37+*++)+(&)5,%0//)0.*"+0*+).8-+)3,,+/2+0:;;95)***2864)**37,(2188432463;:9'-)*&(+,+/6//202'985496486;64591,&%'()0)*+6+'),,30+,'($&''('.)(,&-473)*.68384/%',4(%%((/.()/*+///--+/4-20/785./,+,.95,.11404*,.13;7*09/./,+36.+2-)+(-439:17;34/*'%&&'').7320,17)(+292/37/+29479'&*).*++,./039:;91478,*6.2,/+/246-8--6233-53,.3,),+,76''(**,-,-11/,)+0.1+.*-*(215341%*3,6*41*6563669615-+-0),$%$+&1&''$)+-./0-./,211&&+'(,-34(+1)()/.53466/379811.5/9((*6.5.-+,3:/09688:45666899,2.0..188:86;:576751/,4755.*$'*-,*0-:244,+()+5-/++,'',1,.:53:10.14563,+3,/0/3,206490987(&)++-2,0'&/&(*,6<<2+:53.4+-//7;33-./27<-04;98;8;61/00287575381,.,,,+06114)''(+&*+9:172-.,763240.4..,6:969871;*$(')-13:;774&/4-452/003+,.2250.3<.*-)560+-0.20;7..327:24-/114/&-,,0/)/:::7'0/0/346/14/4,%%'%(*'&.(*8+,***)*7*,-+(*&'*29-,/374562701.3)$+$'(911-//0056,-+-33+(2.14'6,)/0.,1+%'(*/9+:-..,358<8680+-.4)*(*.'(03.2;;4337-'(%&$$*+)'(&*)-05//515359/061).-43/+/1337;04/..4--++,-,,.0-+;73565;-/1,-/.-.---/*/('&+,/),,/,-0.&878./3,.2'-1+1.*+&(.)34375*0,*+455.3+*--1082&%(**+0/%,)+/:.-,/)3/625-*',&+),')$%&-+668:89::899,..*-0*+//;7,.437,8,,-9790..***('''(,7++:10,/-
@729fab35-46c3-494d-ac58-861e513c98ea ch=269 read=100220 start_time=2019-12-13T16:38:06Z barcode=BC01 runid=2c9cf7bc05858273f10e7d7ec552fc0bd742dc3e
CCGGTTACCTTGTTGCGACTTCACCCCAGTCATGAATCACAAAGTGGTAAGCGCCACTCCCGAAAGGTTAAGCTACCTACCTACTTCTTTGCAACCCTCCCATGGGTGTGACGGGTGGTGTGTACAAGGCCGGGGCGTATTCCACCCGTAAGCATTCTGATCCACGATTACTAGCGATTCGACTTCGCTTAGGTCGAGTTGCAGACTCAATCGGACTGACGCACTTTATAGGTCGCTTTATCTCGCGAGGTCGCTTCTCTTTGTATGCGCCATTTGTAGCACGTGTGCGCCCACAGGGTCGTAAGGGCCATGATGACTTGACGTCATCCCCACCTTCCTCAGTTTATCACTGGCAGTCTCTTACGAGTTCCCGGCCGGACCGCTGGCAACAAAGGGATAAGGGTTGCGCTCGTTGCGGGACTTAACCCAACATTTCACAACACGAGCTGACGACAGCCATGCAGCACCTGTCTCACGGTTCCTGAAGGCTACTCATCTCTGGCTTCCGTGGATGTCAAGACCAGGTGCAGGTTCTTCGCGTTGCATCGAATTAAACCACATGCTCCACCGCTTGTGCGGGCCCGATCAATTCATTTGGTTTAACCTTGCGGCCGTACTCTGGGCAGTCGGCTTAACGCGATTAATCGGAAATACGCCTCAAGGGGCACAACCTCCAAGTCGACATCGTTTGCGGCGTGGACTACCAGGGTATCTAATCCTGTTTGCTCCCCACGCTTTCGCACCTGAGCGATGATCTTCGTCGAGGGCCGCCTTCGCCACCGGTATTCCTCGAATCTCTGCGCATTTCACCGCTTCACCTGGAATTCTACCCCCCCTCTACGAGACTCAAGCTTGCCGGTATCAGATTAAATTCCAGGTTGAGCCAGGGGATTTCACATCTGACTTAACCGACCGCCTGCGTGCGCTTTACGCCCAGTAATTCCGATTAACGCTTGCACCCTCCGTATTACCGCGGCTGCTGGCACGGAGTTAGCCGGTGCTTCTTCTGCGGGTAACGTCAATGAGCAAAGGTATTAACTTTATCCTTCCTCCCCGCTGAAAGTACTTTACAACCCGAAGGCCTTCTTCATACACGCGGCATGGCTGCATCAGACGCCCGATGATACCAATATTCCCCACTGCTGCCTCCCCGTAGGAGCAATATCCAGCACCAACAGAAGGTTAGCACAAAGCACCGACAACAACAGCACCAGCAATACGTAACCCGCA
+
2*+*39/,-+/+08)2/.11721.766(+.8240-00*&),/0+029777,/.0.)++13,*+,&-(+1,.),,)35,..3--204,348+20,17-*63*&+'+%,'*+03283//624625788()'&&*13*)&'$&(+&)36,+-&('*'(//)*-760+,-06.*)*)&&''--*)(-244'$%$%+/-/,.01313*,4423/:26*5/,*--+*+$&'(&$%$**(.(+-/+(+(*,*/+)'&&)+-403332;703455604;2;8-.2////00..'$%&'**)+)14++*),),+44+)'''(*++-.2.,*'+.5+<87,./2(+,0*.+,-:8/020.,.''$+1,+&)'$%+,06:,5+&+1/18159781:001&3/4-)21*+52-53.425024951500/;732-3-,,-(-./00:1.**-).,0.+6566451.4,)*.,1-6//--.512545/-/-757760/*+'%$+%')+888750*%&'03.14,.+,-180768:;22*&#%&+41:9:;:78/80./758-1.2.3;68-,--:33338146.,0+*,,,*+-14*(*+-/82<936:63,.77.604.5/--%''%)()()-*455.785.)*,'+&'&($$(((&)+(+)-&$'+*1942,.-5:*+.0096928*.*./15,.)*+1850%-,*'**/5267578--.&)&((%++*63438</&(+6371%,++/:7,26,2.--).,)&)''').+7676(%*,/*2034.5/+,-',,+0;99:7625*,1//140+.*+.5;92036,--+,(.3301,&0.761423/0---1334.(0-366*,&*),*--)+,-97(()-&.,)(-+/+/5.2*),3,$(.)-#/)%*'+,.175503/7++'&'05233.-017752(((%%,)0-('---.3506-,-5/5+**6(++&116.01-2382,.1+/73239965.,'+.,)+3-,,20(52./1;1:<:9945.((+344687:8770279)-*./,4-.)*-%$(/,2663,852-0353,01$-&(+/,$)+1.6/+-6/45:9<88<9&('(&-,//740//82203210('%,$(,,'&)%&+)'()+'),1)44,'')(--**)(,2.*..*7.+--0;1112*(*-+/2728.-7.03/1-'++./50*/-0...)/(('%%$.0/87022/32(3/1-(*$%$%$
@f9be7b72-1aa3-43aa-9045-3417f2b1a8d6 ch=401 read=66746 start_time=2019-12-13T16:37:42Z barcode=BC01 runid=2c9cf7bc05858273f10e7d7ec552fc0bd742dc3e
CCGCCTTGTTGCGACTTCACCCCAATCGCTGAATCACAAGTGGTAAGCGCCCTCCCGAGTTAAACTACCTACTTTTTGCAACCCACTCCTGCATGGTGTGACGGGCGGTGTGTACAGGCCGGGAACGTATTCGCCGTGACGTGCAGACCGATTACTAGCGATTCCGACTTCATGGGTCGAGTTGCAGACTCAATCCGGATACGACGCGCTGGGTCGCTGGAACAATCATCGCCCTCCAGTTTATCGCTGGCGGTCTCGCTTTGGTTCAGCCGGACCGCTGGCAGCAGCAAAGGATAAGGGTTGCGCTCGTTGCGGGACTTAGCAACATTTCACAACACGAATGACGACAGCCATTCAACACCTGTCTCACAGTTCCGGGCACCAATCCATCTGCTGGAAGATTCTGTGGATATTAAGACCAGGTAAGGTTCTTCGCGTTGCATCGAATTAAACCTGCTCCACCGCTTGTGCGGGCCCCATTCATTTGAGTTTTAACCGCGCGGCCGGCTCACAGGCGGTCGGCTTAACGCGTTAGCTCCGGAAGCCACACGCCTCAAGGGCAACCTCAAGTCGACATCGTTTACAGCGTGGACCTTCACCAGAATTATCTAATCCTGTTTGCTTACTTTCGCCACCTGGGCAGCGTCAGTCTTCACGTCCAGGGGCCGCCTTCGCCGCTGGTGTTCTTCCTAATCTCTACGCATTGCCGCTACTAAATTCGATCCTCTCTGCCTCTAGCTGCCTGGTTTCTATGGCTTTACTGAAGTTAAGCTTCAGGCTTTCCTGCCACGGTGCCGCCGCCGCGCTCCCTCTTACGCCAATATTCCGGATAACGCTTGCCACCTACGCATTACCGCGGCTGCTGGCGTGGTTAATGGCTTTCCCCAATAAAGTACCGTCACTCTGGCTGCATTTCACCAGCAGCGTTCTTCAGCATAACCAGAAGTTTTGTCGAAAACCTTCTTTCTTCGCATTGGCTCGGTGGGAACATTGCCGAAAATTCCCTACTGCTGCCTCCCGTG
+
+'%-+-7./9*2.&0172.482(%&),%%'(-00**-./,0/544/,.123().-'((./857)0-',*%#%'&'-*/12..84'++-*#$''*,,*-04452965---&&'''-+//./)55/60/6/26+&'(&&($%%%&&%&+%()),3200-244369/0,*/473..-0)+/2.00944&*-/.3(7+/*1+/$%)+.130(''''(')##$###$#$*)+%'&#&(+(..+..:4..-&&%*/.*%(()*$%*-.*214-'(*'0//..)(&*,.++,)))05),174+'+++-0*-)-21238.0)36.860.(-*2.529./**&%(++*('%(+045.-*2+%$&(/(,+-,('((,,)-)4506(')'''*1.8115//+*$**404,($0(+,+'+4/1',)/.,-26'16..0*3/77392..)0.**545(+)0+;;551'()003/04.0.8/436-*))'&$))-*.17.-.12;;2.,,($%'(*,-*&&'&+&**1/0+2.00(%'%-(1-+-,2**),,'1)/.'00,-&-+,/-.*)*+(('%.,./)4*.1/*423555<:'0)34555.,*$&-%%+2,,&&%1,1131:+.'(+481+(%$$&,..+()&%,))*(*,,022383--,2-+()*+00(/00%/)%)*+--.3.+('',*..622.5*)19,+,++(.)'#)()33'(%$$%&/,+,)%&(2'*,+/)+.(()**++,(/--8915/)))*+*(**'(212.4,)4,/'+,-/+16/68/.&&'*-&%'$)')*$'(()(%''.,03*&+0,&-)+(+-.1(5-/.7/67871-5-,73+,)'')()%.((0927.://-/)/))'(&042)(*+4.0920-+&/+*0+'&&$.).1.)*+-%'+-/,0&)-3/&)'-&/'-+,/1*+0-*'+*+-0/.+,,.-+69*&(.(.35*/+0,)24()0'(%'$')')((*)))',+$(($*%'90*+..-,.16,)(---/04585080-.-
@feb2e3dd-3c39-47bf-bc94-8c71ac45152c ch=194 read=109763 start_time=2019-12-13T16:37:08Z barcode=BC01 runid=2c9cf7bc05858273f10e7d7ec552fc0bd742dc3e
CTCCTACAGGAGGCAGCAGTAGAATTTTCGGCAATGGGAAACCAGCCGAGCAACGCCGCGTGAAGGAAGAAGGTTTTCGGTTGGCAAACTTCTGTTATAAAGGAAAAGAACGGCGGCTGCTGGGAAATGGTAGCCGAGTGACGTACTTTATTAAGAAAGCCGGCTAACTACGTTGCCAGCAGCCGCATTAATACAACTGGAGTGCAAGCGTTAATCGGAATTACTGGGCGTAAAAGCGCACGCACGAAGGCAGTTTGTTAAGTCAGATAATGAAATCCCGGGCTCAACCTGGTGCATCTGATACTGGCAAAGCGAGTCTCGTGGGGTAGAATTCCAGGTTAGCGGTGAAAATGCGTAGAGATCTGGAGGAATACCGGTGGCGAAGGCGGCCCCTGGACGAGACTGACGCTCAGGTGCGAAAGCGTGGGAACAAACGGATTAGATACCCTGGTAGTCCACGCCGTAAACGATGTCGACGGAGGTTGTGCCCGCTTGAGGCGTGGCTTCCGGAGCTAACGCGTTAAAGTCGACCTGGGAGTACGGCCGCAGGTTAAACTCAAATGAATTGACGGGGGCCCGCACAAGCGGTGGAGCATGTGGTTGAAATTCGATGCAACGCGAAGAACCTTACCTGATCTTGACATCCACGGAAGTTTTTCAGGGAATGAAAGTGTTGCCTTCGGGAACCGTGAGACAGGTGCTGCACGGCTGTCGTCAGCTTTCGTGTTGTGAAATGTTGGGTTAAGTCCCGCAACGAGCGCAACCCTTATCCTTTGTTATAACGGTCCGGCCACGAAGGAACTCAAGGAGACTGCCAGTGATAAACTGGAGGAAGATTGGGGATGACGTCAAAGCCATCATGGCCCTTACGACCAGGGCTACGTGCTACAATGGCGCATACAAAGAGAAGCGACCTCGCGAATGAAAGCGGACCTCATAAAGAATTGCGTCATGATCGGATTGGAGTCTGCAACTCGACTCCATGGTCGGAATCGCTGGTAATCGTGGATCAGAATGCCACGGTGAATACGTTCCGGGCCTTGTACACACCGCCCGTCACACCATGGGAGTGGGTTGCAAAAGAAGTAGGTAGCTTAACCTTCGGGGAGGGCGCTTACCGCTTTACGGCGATTCATGACTGGGGTGAAAGTCGTAACAAGGTAACCGG
+
)-0++-2%33)+1.5,40-+)%*'45;6.4858978/)&),-/++.-.013476224+,'*(&'()(/'')*0,:7//&+,,+)(07322928031--19(5*176/&.9823400/*&'','',))+300-./2(&().540*+-06.&+'*&&,-+',*'),--0,-+,--*)4;7,2/.21--(%-0,+'+&#'*-(%&%(56;,2116-5-.''.&.+)*()+76352:9++414/0(,%%%&(&)*$*1:1/3556/58&&0,&&+*.61,085*.10228+/%%%)''(,,9422345161-10,%+)'++.'*14&-+,)10.3/4..+0'2%%&)48603,1,+,189310./14381-4,.-,446**-)4--./,,-3+4;6-,699(-)$$&&*(0,/03/0998-,,.*../013-((,.;95693180/0434<61.8-'')*1/0138012;*,))**2,,&(+3*-.0332.86.&*.+(&051372:12.8,3*.-/748/..+*+'15(,73),.)+8+('+,40347.261:3765',-/293-*,/5222779<;218**.)0172+/)%)'&()+,220-,*)**0)-+,$),13),+...7./64*+))+:10'.',),,2342+$&))*,*+58600)-.*)),).)&%%$.**4:6;2,-)2,10,-,(,,1,385557--,,+32237698.((()++/,6214*1+,::022:4-20717/519,*,-+%)))./2385;5*4.002294/05.)(&+3;5:12&7.')()&'',,-.0'&+2)+.27996,--,--17/.767/()+.++/..45/-/102,1*55-'55142*,+307---**(*2:238653+,((+430015/3976775251.)&)%()&(+)/,23,,'%''+)(*&'-4106,.1,48-'()*,'),/.%*&$+1*3,.0//+//.01128613(),-6,*).42334150136409--6010851*.*0+-89798./+*-,/76376867)+.10'((()00./*09839;127776759:79,,''+0(56-.262)$)*'*308/0%*%&,,,//30-70+)-3/1/01,*,-%)1/+*1-50/04:7()///24880.+-3,*30+(+.,,1)206:8732
@dbe33123-57c2-43ea-abef-60eb1e235d3d ch=84 read=141428 start_time=2019-12-13T16:36:58Z barcode=BC01 runid=2c9cf7bc05858273f10e7d7ec552fc0bd742dc3e
CTCCTACAGGAGGCAGCAGTCGAATATACACAATGGGAACAGCCTGATACCTTATGCCGCGTGTATGAAAAGGGACCTTCGGGTTGTAAAAGTACTTTCAGCGGGAGGGTAAAGTTATGCGGCCTTTGCTCATTGACGTTACCCGCGAGAAGAAGCTTTCGGCTAACTCCGTGCCAGCAACCGCCGGTATGCAGGTTACAAGCGTTAATCGGAATTACTGGGACGTAAAGCGCGGCGGTTTGTTAAGTCAGATGTGTGAAATCCCCGGGCTCAACCTGGGAACTGCATCCTGATACGGCGAGTCTCGTAGAGGGGTGCAGAATTCAAGTGTAGCGGTGAAATGCGTAGAGATCTGGAGGAGGAATACCGGTGGCGAAAGGCAGCCTCCTGGACGAACTGACGCTCAGGTGCAGCGATGGGGAGCAAACAGGATTAGATACCCTGGTAGTCCACGCCGTAAACGATGTCGGCAGGTTTGTGCCCTTGAGGCGTGGCACGGAGCTAACGCGTTAAGTCGACCGCCTGGGAGTACGGCAAAGGTTAAAACTCAAATGAATTGACGGGGAGCCCGCACGAAGCGGTGGAGCATGCCGGTTTAATTCGATGCAACTGAAGAATACCTGGTCTTGACATCCACGGAAGTTTCAGAGAGATGAGAATGTGCCTTCGGGAACCGTGAGACAGGTGCTGCATGGCGCTGTCGTCAGCTCGTGTTGAAATGTTGGGTTAAGTCCCGCAACAGGCGCAACCCTTATCCTTTGTTGCTAACGGTCCGGCCAGGAACTCAAAGGGAACTGCCAGTGATAAACTGGAGGAAGGTGGGGATAATCCGGTATATGACTACGACCAGAATACACGTGCCAATGGCGCATACAAAGAAGAGGCGACCTCACGAGTAAACGGATTACCTCGCAAAGTGCGTCGTAGTTGGATTGGAGTCTGCAACTCGGCTCGCTAAAATTCGAGATCGCTAGTAATCGTGGATCAGAATGCCACGGTGAATACGTTCAGGCCTTGTACACACCGCCCGTCACACCATGGGAGTGGATTTGCAAAGAAGTAGGTAGCTTAACGGGGCGCTTACCACTTTGTGATTCATGACTGGGGTAGAATCGTAACAAAGGTAACCGG
+
),.1,/2&5/))+)-26-**''%&%&&&)%$&$''%'(&&)$&$#$&(#'$'&'*&)(%)+*+.0101/*''*('*,*20(798:576;-'&((-10*(%())/+()('(-6.,*&$&#&&'(')-))1282/7001506/-4(())(%**%+)%'(,--)1-,*5+,*1)/,3;2+)&#*('(%'%(%&$&#)&&&%),.*-/+0(0).,31-2-,-2586123+81)'(&&&))+5/8.-151*+,.1460'((%%'(&*.8:2.668:/5,4+'%,&1'*/00/2-((*+*')+('$*)(//2441.',//)(%'+)+1/2/)&)-054555:853:4.(1*(*(*-.26587---(*+),**-60877:7408+0/9-+/8.7(*5:63322-000,--,.637/,,),/+)-0+0'*'+6952,05-/2++,..9:)+780*)+++/668989;<<6100.020-/++0+5)).+4.'%%&(.3-224-*$&+*&(*23:100/.536.67666.,3.644'+%)(,.0///'1-7+188,556,020//-0++,:+::.%)0:+'))*$*((,.:563,*+)*(0'-&0-'(1'*/000/17/0$'%%(&$##''&(,4303111444+,-0102.08:7,,('(*-:850/4)(*+.3*24.;;4:69:;:6637-37888----,682%&06.-(-,*,.01763/0//7:2425-*01:6:2/65,,8759*(3446619;0.3/131.93.03)($%$(3:7/(2,2%$0110136.9*+)('*2297:,--,--01--0.0)-,02.,/*163,%+-+,(&)-))%$%%'%$&(,.40//*(((#&&')'$.*24:704210675+(,&%(-+989:9-,#%()'$,/&+/7+%''*0.1,-175068:898**'&%%*+-2.0.+-.037808/.++%++(%%&%*()%'$('&537000--/0('&&&*-135/,)/0-1.+..10().-*..293+-11001+*)*+,.15'48-*864434;6978*'&),1%1.**38:.&)/+,%2++,&*&&0+.-,*()2022/28141;1/2689;97887776483-)('(*/69::05:2)6-8:23'-
