# Supplementary material for: De novo species identification using 16S rRNA gene nanopore sequencing
Source: PeerJ. 2020 Oct 21;8:e10029. doi: 10.7717/peerj.10029 (PMC7585375; doi:10.7717/peerj.10029)
Supplement: Supplemental Information 3 [file peerj-08-10029-s003.zip › pass_fastq_runid_2c9cf7bc05858273f10e7d7ec552fc0bd742dc3e_480.fastq]

@d045d91a-cbd9-428b-b965-f500d317b7b4 ch=85 read=143554 start_time=2019-12-13T16:36:46Z barcode=BC01 runid=2c9cf7bc05858273f10e7d7ec552fc0bd742dc3e
CGGTTACCTTGTTACGACTTCACCCCAATCATCAATCACACCTTAGACAGCTCCTTCGCTTGCGGTTAGGCCACCGGCTTCGAGATTGTTATCAACTCGTGGTGTGACGGGCGGTGTGTACGCAAGGCCGAAGAACGTATTCACCGCGACATGCTGATTCGCGATTGTGATTCCAACTGCATGTCAGTCAGGTTGCAGACTACAATCCGAACCGAAGTGGTTTATGGGTTTCCTTCACCTCGCGGCTTCCTTCCCTCTGCACCATCCATTAGCCAGCGCAGTGTGTAGCCAGGTCATAGGGCATGATGATTTGACGTCATCTCCGCCTTCCTCAACTGTCACTGGCAGTCTCGCTAGAGTCCCAACTTAATGATGGTAACTAACGATAGGGGGTTGCGCTCGTTGCGGGATAACCCAACATCTCGACACGAGCTGACGACAACCATGCACCTGTATCTCATAGCTATCTCCATCTCAGACCTTTATGAGTATGTCAGGACCTGGTAAGGTTCTTCGCGTTGCTTCGAATTAAACCACATGCTCCACCGCTTGTGCGGGCCCAAATCAATTCCTTTGAGTTTCATTCTTGCAGACATTCTCAGGCGAATTACTTATTGCGTTAACTGCAGCACTGAACTTTGACATCAACACTTAGTACTCATCGTTTACGGCGTGGACTACTGAGGGTATCTAATCCTATTGCTCCCACGCTTTCGGGACTGAGCGTCAGTTACCGGAATCGTCGCCTTCGCCATAGTGTTCCTCCATATATCTACACTTGTTCACCGCTACACATGGAATTCACGATCCTCTCCTGCACTCTAGCTGCCTGGTTTCATGAAACACTGAAGTTAAGCTTCAGGCTTTCTACAGACCCTTGCTGCCGCCTGCTCCTCTTGCGCCCAATAATTCCGGATAACGCTTGCCACCTACGTATTACCGGCTGCTGGCACGTAGTTAAGCGTGGCTTTTCTGGCAAGGTAAAATCACTCGGCTACCATTTCCTCAGCAGCCGCCGTTCTTCCCTTTATAACAGAAGTTTACAATCCGAAAACCTTCTTCCTTCGCGGCGTTGCTCGGTCAGGGTTTCCCCATTGCCGAAAATTCCCTACTGCTGCCTCCCGTGGG
+
7(-+.*,((&)&(&,+)*1+/*,,+*.02989749//')((%%$)+5012469/4.,(((',.5727'-223+../00182-'+'2)+51228.1./0*.05-,,0-./667469/2246713310.6-++'%/+,02/28646:/010738418247;650.'(*&&'*,00(.%&'#%%($(*),/.).,1-)*+,/25166:820-''-'%&')-./01+()24+07,,,*0-(+1-379.8,-2,$'.)4*+/*')(+/-8:7+-,$%'&'()&*&(),(%%(+03)+00.+)((/-0+,)((*,1:9456600-118::57:7:6808&*'(',70/**)+,99889222/%&%).2.-&,-004../02856/35980/..&))/4./620-,,,3-7++(40*&**.-+-1336635012&2./+2*+-28692-%'**'/'))%&)-12.*).---0010233,142/',))).3-+05////-++/(0.*(,,()++,-33857;:35,6,*(/30)4*1..8048-),.0441*(2/.-21-/&*()-*52,3-+,686;72255.&.-9.-3:<85812')32',*.181479102/1'%&/),4.0,6,-(,.,0+145785122)55))53775450.-/*+(+--005629<;/+-,,+45:8981/.($(+%.-4324613'()/9(*,261*---/:73-8827543553560509(/)(&'**+))(&())///16,+(024564613933678860/0%(%%'2:.+27/.2)*%)%(),+-+5+(*+-.3)**320432////../35125/0*11)$#'%)'%&$(%,*/,-34.&)*-*'*2,22-(%%')+139.*-*.42493320/0157+*01%)'*)((1*.468-*1-0150/*,*.),0+/1-/1+/))(%+')3+532630.)*+0-.2,,&$$&%%&&),*&%%%%('&%%)).2-12&*,0,0.+&+,*.;920+'%$&&&+./1729956:+0*)0,+/1872.3.-/;:,-23.1(')))&*+37-2-,&*&(&%'&)-482115,.--%1311;)5<;7+-1--*)+/,30052-)%(+*+-++.*-2)+/)--
@7abae5c2-fa79-43da-b94e-b9676839da4a ch=137 read=127973 start_time=2019-12-13T16:36:32Z barcode=BC01 runid=2c9cf7bc05858273f10e7d7ec552fc0bd742dc3e
CTCCTACGGGAGGCAGCAGTGAGGAATATTGCGCAATGGGCGCAAGCCTGATGCGCCATGCCGCGTGAAGGCCTTCGAACGTGCCAGCGGGGAGGAAGGGAGTAAAGTTAATACCTTTGCTCGTGACGTTACCGAGGAAACACCGGCTAACTCCGTGCCCAGCAGCGGTAATACGGAGGGTAAGCGTTAATCGGAATTACTGTATAAAGCGCACGCAGGCAGTTTGTTAAGTCGAATGTGAAATCACAGAGGCTCCGGCACAGGGCATCTGTGCGGCAACGAGTCTCGTAGGGGTAGAATTCCAGGTGTAGCGGTGAGAAATGCGTAGAGATCTGGAGGAATACCGGTGGCGAAGGCGGCCCCCCTGGACGAAGACTGACGCTCAGGTGCAGCGTGGGGTAAACGAGTTAGATATACCCTGTTGGTCCACGCCGTAAGCGATGTCGACTTGGAGGTTGTGCCCACGGGGCGTGGCTGGAGTAACGCGTTAAGTCGACCGCCTGGAAATTACGGCCGCAAGGTTAAAACTCAAATGAATTGACGGGGTACACAGAAGCGGTGGAGCATGTGGTTTAATTCGATGCAACGCGAAAGGAGGAGCCTTACCTGATGTGACATCCCGCGGAAGTTTTCAGAGATGAGAATGTGCCTTCGGGAACCGTGAGACAGGTGCTGCATGGCTGTCGTCAGCTCGTGTTGTGAAATGTTGGGTTAAGTCCCGCAACGAGCGCAACCCTTATCCTTTGTTGCCAGCGGTCGGCCGGGAACTCGAGGGAGACTGCCGGTGATAAGCTGGAGGAAGGTGGGGATGACGTCAAGTCATCGCTGGCCCCGCCCACGACCAGGGCTACACGTGCTACAATGGCGCATACAAAGAAGCTGACCTCGACAGCGGACATAAAGTGCGTCGTAGTCCGGATTGGAGTCTGCAACTCGACTCCATGAAGTGGAATCGCTAGTAATCGTGGATCAGAATGCCACGGTGAATACGTTCCCGGGCCTTGTACACACCGCCCGTCACCTTGGGGAGTGGGTTGCAAAAGTAGGTAGCTTAACCTTCCGGGAGGGCGCTTACACTTTGTGATTCGCGGCTGGGGTGAAGTCGTAACAAAGGTAACCGG
+
.00/(+,'/0)(*+.)-'+*($)()/+,.,))&'/55+0531448-/6/0+,%'(3856165+**((&(&-)//8/)&&&%$#&%#(,*36+&-*)1*3/%().450311-.*,*+2,+339252&2.6.,3'(''&*+*+-0.1,+,/0..3-*,/,.*')(''*)5+-.,*8/0'*+)&&*(+4/9-0+.0+/*2,..0*)((',.*-05-605/+..*57<923;0))*+&&-+&'%,,--,'(%'$&+*+/'$',')'0,)-)()%%%$&%(+.)()(),./798.4/6)*)&((*.0.-27776.22133.-%.*,*3498*)('(5579105(4)*988240.6.)+('(+)5.2666-,26-,)(/'**-...-23-%.+'$"+&')23870%4:88'%1183150/,--5,+-/,+*01)+.45:9666%.,))$)*..,3,5,..-.8,/-7:)*+,)3,46:61,(),&(()-)*),/050.185831).320*)(%'&(*3343.345*1-0/..,'*0,,()'((*%*)0-/2((%$$$()($'(5;472+0088736437:595;632445;5902++/,)-+,*'&**-+*//-0-315-016482)%2/1/0-/5;84.---,2,-,*4--50888:816:3534520-305389867//*$&,+*,544125(/000.0,,3,-.266.+,)+13+7,9,*7,'%-0470%&'&-.-3:0031284/38)*6341/./2:9809421;/3/./3)&+-+(+./3669&20+-//+&+-30-2-.2/0/&/50.345//00/4+,0/76(%&,*06,*&'%%%(*12;374--*(('(*336740:0/0/*'*-.1.84*%(*%)$'*3//0)(+2&.28/,&(-5/+22567731/.,-*5+*4*2+,.,--//59676544168+//&%(((((.+/353..*/,+,463+.+,),.76583*-,45-.5138-8-/.3*254+2,++./*++0860:2.++&)&%%-5-&&'(+.+17,./-,)%*++2.//00757241,/&/-)(-7-.6373,,(+.7414000;0''.3..-685,102..0378966:0-4.494;1:
@d9caf726-d1f7-4cb5-9a99-ef756a565257 ch=266 read=100192 start_time=2019-12-13T16:36:23Z barcode=BC01 runid=2c9cf7bc05858273f10e7d7ec552fc0bd742dc3e
CTCCTACGGGAGGCGCAGTGGGGAATAATATTGCACAATGGAGCTTGACACCATTCCAGCCATGCCGCGTGTATGAAGAAGGCCTTCCGGGTTGTAAAGTACTTTCGGCGGGGAGGAAAGAGTAAAGTTAATACCTTTGCTCATTGGCGTTACCCGCAGAAGAAGCACCAAACTAACTCCGTGCCAGCAGCCGCACGGTAATGCGGAGGTCTGGCCAATCGGAATTACTGGGCGTAAAAGCGCACACCGGCGGAACATTAAGTCAGTGAAATCCCCGGGCCAACCTGGGAACTGCATCCTGATACTGGCAAGCAGGAGTCTCGTAGAGGGGTAGAATTCCAGGTGTAGCGGTGAAATGCGGCGGATCTGGAGGAATACCGGTGGCGAGCGAGCCCCTGGACGGGCAACGCTCAGGTGCGAAAGCGCGTGAAGAACAAACAGGATTAGATACCCTGTTAGTCCACGCGTAAACGATGTCGACTTGGAGGTTGTGCGCTGAAGGCGTAGCTTCCAGGCCTAACGCGTTAGAGATGTTCACCAGGGGTACGGCCGCAGGTTAAACTCAATGAATTGACGGGGGCCCGCACAAGCGGTGGAGCACGTCGTTTAATTCGACCTGGCTTTACGAAGAACCTACGGTCATCCCACGAAGTTTTCAGAGATGAGAATGTGCCTTCGGGAACCGTGAGACAGGTGCTGCATGGCTGTCGTCAGCTCGTGTTGTGAAATGTTGGGTTAAGTCCGCAACGAGCGCAACCCTTATCTTTGTTGCCAGCGGTTGCGGCCGGGAACTCAAAAAGACTGCCAGTGATAAACTGGAGGAAGGTGGGGATGATCAAGTCATCATGGCCCACTTGACCAGGGCTACGTGCTACAATGGCGCATACAAAGAGAAGCGACCTCTGCGAGCAAGCGGACCTCATAAAGTGCGTCGTAGTCCGGATTGGAGTCTGCAACTCGACTCCATGAAGTGGAATCGCTAGTAATCGTGGATCAAGAATGCCACGGTGAATACGTTTGAGCCTTGCCCACACCGCCGTCACACCATGGGGGGGGTAGGTTGCAAAAGTAGAGCAGAAGCGACCTTCGGGGGGAGGCGCTTACCACTTTGTGATTCATGACTGGGGTGAAGTCGTAACAAGGTAACCGGAAAGATGAGCGTGACGATAGGTGCTACAAGGGCTGACAAGCGCAACAATACGTAACTTACCGCA
+
,4540,-(4.,2..693.8/76(+*)-/-*/-)**+/81.'$%%$%*%*#''&')&&(&-20578658877312335))))/37643(+453/$&,*'''()5//,'*&&.41*.0*0(($'(.:1.0160/0;.8:-,777&*)0+30/7047),0,*.,'+*$('-('*../*(*+45/1899402/-14.4&(*2,2)*%205-1**%'(-&(3.99&2((4)+,99<::776;9*(0'(%&#+2-.(,2.3.%'+.+34-%'%%**,(-0.'%)(%+++/.6398-523011.,*)*-//1332/09'*%(&%'+,.1443+'*/12+1+1+4,2-)021-)*+*,0-/'*,()11'&(*(*(&(.,.,,1./3349,3,+()))+.$+50,,-66.)+,*''*&--1&28899504,'%*,*,*+)''))/:69169.20-,0202<6+4+)'+350,.1338:;/-,**(./1210500++-,,''''''&)*)/,13-%((&&$$%*-,''1*,+++1-)%''$(&-()%(%%+)'$(&,%.7*%%&0/,41:/+*),)'%'(.402613::+:8)*---.4'+-,..,(*(//++$-2:934/*&$$&(++,**-)'.*,2)-401-%)%)+0159/+'()&)(*;006,,*(*7532-31/3/26/31,6/0/198:97745)22478977685;899:977:545559636522/4:/.225*16-:7+*+13)+2290.22%+',(0**6/2113/-.800:5/4/04+&%&&(),0.**/19,;6.+(,-777;6463442-+-.69-3.-1*3.88;61,-..---*+/354+++*14+$(''*,0;698765/0'(*-.-.320382'0-03577+*)(+,),-,502-(*.*+)+,/%*16435./.+24*+315354799:2:,)2,5-0*'(*(''((+.01776852+--/2+*+503530/-,,./6//099..-0(2)*21/06..)334596786/9')(//%''$&&&(*13:,7/()((++/133.'('')*&%$++37('+,/)&*)*+)-%&&'%''*/52:8/:9/0,&+-*23/5/14)+14.+3465930223422,..,+0''&')((5549+5.-03-4,3.%&%$%)'(*$'%*'(*(+++%'&'(*.'/.)#$$$$%#%$)&%),-)$**+0/($%#$%%&%
@428f9241-9cc3-47b6-ad92-5f3805576bd4 ch=221 read=84483 start_time=2019-12-13T16:36:12Z barcode=BC01 runid=2c9cf7bc05858273f10e7d7ec552fc0bd742dc3e
CTCCACAGGGAGGCAGCAGTAGAATTTTTTTCGGCAATGGGGAAACCCTGACCGAGCAACGCCGCGTGAAGAAGAAGGTTTTCGGATTGTAAACTACTGTTATAAAGAAGAACAGCGGCTACAGGAAATGGTAGCCGGTGACGGTGCTATTAAGCCACGGCTAACTACGTGCCAGCAGCCGCGGTAATACGTAGGTGTGGCGTTATCAGCTATTGGGCGTAAAGAGGGCAGGCGGCAGCAAAGGGTCTGTGGTGAAAGCCACAGGCTTAGCTTCAGTAAGCCATAGAAACCAGAGCGGCGTGCAGGAAGGATCGTGGAATTCCATGTGTAGCGGTGATACGTAGATATATGGAGGAACACCAGTGGCGAGGCGACGATCGGCCTGCAACTGACGCTCAGTCGAAAGCGTGGGGAGCAAATAGGATTAGATACCCTAGTAGTCCACGCCGTAAACGATGAGTACTAAGTGTTGGATGTCAAGTTCAGTGCTGCAGTTAACGCAATAAGTACTCCGCCTGGTAGTACGTTCGCAGGAGAATGAAACTCAAAGGAATTGACGGGGGCCCGCACAAGCGGTGGAGCATGTGGTTTAATTCGAAACAGCGCGAAGAACCTTACCAGGTCTTGACACTCATAAAGGCTCCAGAGATGGAGGAATGGCTATATGAGATGGTGGTGCATGGTTGTCGTCAGCTCGTGTCGTGAGATGTTGGGTTAAGTCCCGCAACGGCCTTATCGTTAGTTACCATCATTAAGTTGGGGACTCTAGCGAGACTGCCAGTGACAAGCTGGAGGAAGGCGAGGGATGACGTCAAATCATCATGCCCCTATGACCTGGGCTACACGTGCTACAATGGATGGTGCAGAGGAAAGCGAAGCCGCGAGTGAAACGAAACCCATAAAACCATTCTCGGGTTCGGATTGTAGTGCAGCTCGACTACATGAAGTTGGAATCGCTAGTAATCGCGAATCAGCATGTCGCGGTGAATACGTTCTCAGGCCTTGTACGCACCGCCCGTCACACGAGTTGATAACACCCGAAGCCGGTGGCCTAACCGCAAGGAAAGGAGCTGTCTAAGGTGGGATTGATGATTGGGGTGAAGTCGTAACAAGGTAACCGG
+
/*.&&(%+6-+.0.013,3*'')*,4649--23::7;6695+'-..8+,-674,-+*-:858<,,,-.03++4),/--344),*2+/2--.5,+*$%''/2*,/5.),-,'1*$333942-+$'))-,*25810/8&43+%'&$$$&&',-0)'),-+,**(-,,-.00989<5,10022//1000:001774+1,.**4/0.91-4'(($%*)0476500,'&$2/*'-5:82:50*+*+),.8-/-**-414/34*,0')%&&&()((.05.'--4:59;792/196/620/4/2*(&((3(6,))).+23598.4.2.295838471443:5/0+,,0029::88257945114389:253211+,++012.//.*)4/6889;866654.0-4)*-/)*-.,-495//*(//5:;/+06.23.08766:()-35--+0-'+-1:8:;;3.--.+-,--68967867:9966*5++1/0;;99;6321423432'1/403*)*),,/00857882+%'*))-0700%(()&)&)-+(,7-+51-2)*(+,-/66811:9,32+*/-2.0,-09770)--730*,54:;89886*(-,*)',./449+,0/3.:./8-,))*,2,,+'+.0+,+3+/1135(''(*-.:0,0*(420720//,257013*--/144625(*.;024899),.//677896311003/7/64-6,91..1:+*.+.&&$&%((*,751:10/:34;:;:344211.4).662241-(()%(*//7132)/134441))(/,+-%*+,10*'-3*33234137693013:<:;89,,,()0.24911521*))(*,-34//0/:5599:999884/)*(*(&('--4/0623-$'(',-&')-71/:4/-36:-74769302)()191,1).,+*(*+,.+&++,-)**)*17040./8(,($(+((*(*.,,0138400/7*+--.049683-+.2866874:223(..0,7,*+1,&*)+2.17),4,(*$')*+2,++,4/0)/-)(.4,36)/2.8/,.4589734'0+-3+'&%),,274301-2,/7,+5--.01/;/77:+*,00-..4886924+1.29:;94
@24ac1691-af33-42ab-a119-7160e1769610 ch=91 read=144844 start_time=2019-12-13T16:36:00Z barcode=BC01 runid=2c9cf7bc05858273f10e7d7ec552fc0bd742dc3e
CTCTACAGGAGGCGCAGTAGAATATTGCACAATGGGCACCAAGCCTGATGCAGCCATGCCGCGTGTATGAAGAAGAGGCCTTCGGAGTTGTAAAAGTACTTTCAGGGGAGGAGGGGTGTTATACCTTTGCTCATTGGCAATTACCATAGAAGCTTTCAACTAACTCCGTTCCAGCAGCCACCGGTAATACCGGAGGTGCAAGCGTTAATCAGATTGCTGGGCGTAAAATGCCGCGGGCAGTTTATTCAGTCAGATGTGAAATCCCGCCAGGTGAACGGACTACATCTGATGGCAACGGGATCTCGTAGAGGGTAGAATTCCAGGTGTAGCGGTGAAATGCGTAGAGATCTGGAGGAGGAATACCGGTGGCAGAAGGCAGCCCCTGGACGAAAGGTGACTCAGGTGCGAAGCGTGGGGCAAACCGGGATTAGACCTGGTGATCCCACGCCGTAAAGCGATATCTCGACTTGGAGGTTGTGCCCGCTTGAGCGTAGCTTCCGGAGCTAACGCGTTAAGTCGACCGCCTGGAGTACGGCCTGCTGGGTTAAAACTCAAATGAATTGACGGGGGGCCCGCACAAGCGGTGGAGTCAATAAGTTTAATTCGTGCAACGCGAAGAACCTTACCTGATGACGTTTATCCCGCGGTTTTAGAGATGAGAGTGTGCCAGCTTCGGGGAACCGTGAGACAGGGACCGTTGCGCTGTCGTCAGCTCGTGTTGTGAAATGTTAGGTTAAGTCCCACAACGAGCGCAACCCTTATCAGCTGTTGCCAGCGGTCTGGCCAGAGTCAAAGGGACTGCCAGTGATAGCTGGAGGAAGGTGGGATGACATCAAGTCATCATGGCCCACGACCAGGGCTACACGTGCTACAATGGCATACAAAGAGAAGCGACACCTCGCGAGAACCAAGCGGACCTCTACAAAAGTGCGTCGTAGTCCGGATTGGAGTCTGACTCCACGACTCCATGAAGTCGAATCGCTAGTAATCGTGGACCAGAATACCCACGGTAAGACCATTGCAGACCTGCACACCGCCCGTCACACCATGGGGTGGTTGCAAAGAAGTAGGTAACCGGGAGCGCTTACCACTTGTGATTCATGACTGAGGTGAAGTCATGCTCGGTAACG
+
-,3)((&*+$&('33../(+.106-5,++/36203-*$1(4,-43)('(*2+'/)*)(2:1368443-,/.))+(*'(44384.1%(5,+--91('*)*-60,%)))''+(&).,'&('(()(-)*1,+.12%3&,%'$(-,*44&'%#()#&'+*+010,0,+*.(&.+),--1+&,2*0,&)',))*2610,0.+,.)&.53374924('060)+&'+300+/+)$##)&%'*(+*139<<424+*)+*)*,,-1+051,1)'$''&*)(('&&(),,'$,,-6((**+-)*'&%-/).(*,/5+(',-,..*7+7,0.,2:994221.3/0/780/,-,*),++543-0'(,).*.+,52.--)0**&%')%$&$*193,-0726)(('((*+-.)*&-+31*+(()*-.05.,*-:21&).+&0*+%&'2'(2++*+02+(,(,/(/083+-+))&.+.--.11733*()..'*8+9/'(0'*&&&++*),-0+,./),/22634435520,+-/%0605646,*&*(0,3/-*)%%'),)5.:;5131-88334466/./,&)+1,+3*()))*)&&)'4(/&'&%*/-%%(+:/3728*&($''*-('(+/*2+,)'(*,3*+('$$#$%&%)*7,''())'(((**+,..3-+*'+,1-++$('')++36)/223/2...34-.3'&%%%+*('('/.37457102349991:/.,.6-**01&2438,*()*2($(.+4&'352810/7./3110&&(-2/7)-3(%%',+*%0)23((''),.7,),,*)%&&+&'(%'&'',,60.2,,2-1+-+*'//13%111.%-//:5''%'),)&)'''((*(+)+()&')12842413/(((()'0.3/))'*,)*0-.%**+-+++)*,,/)+**,/3/07)*%&%265++1/142.,,&,,4',,%1*.+((()$%&&&'%#&*+5655+,+,,...''4..)+-,.241.,**3252*,)+30'21&%+*201'%&(%#%$$%%'*&%$#%&)+09/::/++,*+(+)(''-0-**0,3,0,4-')+%(%(*%$$%&1-&&%%&(+*+-0(,-5*)((+,1&''(('*$(((%),(*3.1'&(%((%)&&%
@1bfbb971-3a15-4251-a123-ec1e6a175444 ch=196 read=110383 start_time=2019-12-13T16:35:57Z barcode=BC01 runid=2c9cf7bc05858273f10e7d7ec552fc0bd742dc3e
CCGGTTACCTTGTTACGACTTCACCCCAATCATCAATCCCACCTTAGACAGCTCCTTCCTTGCGGTTAGGCCGCAGCTTCGGGTGTTATCAACTCTCGTGGTGTGACGGGCGGTGTGTACAAGGCCAGAACGTATTCACCGCGACATGCTGATTCGCGGTCTGTGATTCCAACTTCGTGTAGTCGAGTTGCGCTACAATCCAGACTGGGGAATGGTTTTATGGGTTTTGCTTCACCTCGCGGCTTCGCTTCCCTCCTGCACCATCCATTTAGCACGTGTATGGCCCAGGTCATAAAGGGCATGATGATTTGACGTCATCCCGCCTTCCTCAACTTGTCACTGGCAGTCTCGCTAGAGTCCCCAACTTAATGATGGTAACTAACGATAGGAGTTGCGCTCGTTGCGGGACTTAACCCAGCATCTCACGACACGAGCTGACGACAACCATTACACCACCTGTATCTCATATAGCTATCTCTCCATCTCTGGAGCCTTTGTAGGTATGTCAGACCCTGTTGGAGTTCTTCGCGTTGCTTCAATTAACCACATGCTCGCTTGTGCGGGCCGTCGAGATTCCTTTGGGTTTCATTCTTGCGGGCAATACTACTCGAGCCAGGTACTTATTGCGTTAACTGCAGCTGAACTTCGACATCAACGCTTAGTACTCATCGTTTGCAGCGTGGACTACTGGGGTATCTAATCCTATTTGCTCCCCACGCTTTCCGGGACTGAGCGTCAGTTGCAGGCCAGATCGTCGCCTTCGCCACTGGTGTTCCTCCATATATCTACGCATTTCACCGCTACACATGGAATTTCGATCCTCTCCTGCACTCTAGCTGCCGCGGACACCCATGGCTTACTGAAGTTAAACTGGGCTTTCACCTGAACCTTGCTGCCCGCCTGCTCCTCTTTACGCCCAATAATTCCGGATAAACGCTTGCCACCTACGTATTACCGGCTGCTGGCACGTAGTTAGCGTGGCAATAAAGTACCGTCACTCGGCTGCAACCAGCCGCCGTTCTTCCTTTATAACAGAGTTTACAATCCGAAAACCTTCTTCCTTCACGCGGCGTTGCTCAGTCAGGTTTCCCCATTGCCGAAAATTCCCTACTGCTGCCTCCGTAG
+
31*0.7-/.8-+0+'.-*,+.)'**,(,,012:9.4+.5(%0'1+*(.'-03444273-/-,+,.+.+22*(%'&)(%&+)33120;121..-))())21(1,--21,.+-233263547974.7+'(,,.16./0,+0814579,73576678210/&/''&%),94700,-/62/+*--.22'(.03,()+0055:40,&%01+'%')',1172::1(+%7-9;:,.44:0/08150../+.2-%&2+1:.,,0-**)+/0446358%#%$$*+//.&)&*,-)*04310232,-861241222*7.)'./(8999/3-)-31,0**)'*).,+-206510/0362((&(),+..-159)-*+*-/21213.70.8111:.---.,1%*0802199;69:24,:70,1,/*-,&'#&&++..,../0,..08899577+-/%8,*0)%*,-/26943444/03&)*--6775878769738888-/.++2,53-%+)),(&%%'*(*-6;1200/&*&)5:68;755,1*$(5-6%((()41:001,,,).%%&'+/(4/3*,-'(-&,&-/;0-.3--',*6459;;77724*)$/$&)+,-,++,((,/,),.-,-071/;/0.133214550/0-,133638769767(3,,*$$()**-33.-1(+4,&.*00178:,+)&(*&10+/,-/435154)*34+)/+397/*-,*2:,,'-582.-+)+**)+*0.)&&'.-1++*////0023212017;'-./-./2;743451/0488-'+0/0.0;61189322-.'+&+**.)1.'.'(*6100-3832-%**+,,,*)(-)&&(%/.+++&')-4,0.-.4/'&,+61922*+*'%&*'+()*$%&'('')-.0248.+37+**+.'.25:4/2/5.,,0.334301022;.3,++-+.,250442.2-1/05.03*()-./,0)&&))//431.%')*'%%(++/1-)*-18664(,/-(+-+*.*('(%&'/(--+2-*''''(/.,/.2-+(+*,5-'(.7254/186/.01425;853;3,,))%,*-+7...9&0/6%/1,9*27:.+41.24/09952,53)&''$%%%%)&%*(&'%*
@dbd1da74-9bf6-4712-938e-cb49ce1fb09c ch=453 read=155458 start_time=2019-12-13T16:35:36Z barcode=BC01 runid=2c9cf7bc05858273f10e7d7ec552fc0bd742dc3e
CGGTTACCTTATTTACGGCTTCACTACAATCGCTGACCTACCTTCAAACCGCCTGTGCAGTTAGCTCACGGACTTCAGGTATTGCCAACTCTCATGGTGTGACCCGGGCGGTGTGTACAAGACCAGGAACGTATTCACCGCGACATTTCTGATTCCGCGATTACTGGTAACTCAGCTTCATGTAAGGCGAGTTTCGGCCTACAATCGAACTGAGACTGGTTTTAAAGTTTGGCTCCACCTCATTATTGCATCTCTCTGCCAGCCATTTGTAGCACGTGTGTAGCCCTACACGCAAGGGGCGATGATTTGACGTCATCCCACCTTCCTCCTGGTTAACCCAGGCAGTCTCGCTAAGTCCTCAACGTGGTAACCAGCGACAGAAGTTTGCGCGCTCGTTGGGACTTAACCCAACTATCTCACGACACAGGCTGACGACAACCATGCACCACCTGTCACGCCTTGTCCCCGAGAGGGTTTCCTCGATTAAGGCCGTATCGAATCATCAATCAATCCTCCTGCTCCCGCAGTTACGTGTTCTTGCGAGTTTAATCTTGCGACCGTACTCCCCGAACCCGGAATGCTTAATGCGTTAGCGGCGGCACCGGAAGTGTTGAAACCCCCCACACCTATTATTCATCGTTTACGTGGACTGCCAGGTATCTAATCCTGTTTGCTCCCCCACGCTTGAGCCTCAGCGTCAGTTACAGTCCAGAGAATTCGCTTCGCCACTGGGTATTCTTCCCTAATCTACGCATTTCACCGCTACACTGGGAACTGCTCTCCTGCACTCTAGATAACCAGTTTGGAATGCAGCACCGCAAGTTGAGCCGGGTATTTCACATCCCATTTAATCATCCGCCTACGCTCTCCTTTGCGCCCAGTAAATCGGATAACGCTCTCGCCACCTGCGTATTACCGCGGCTGCGGCGTGTTCAGCCGTGGCTTATCCTTAACACCGTCATTATCTTCCCCAAGACAGGCTTTACGATCCGAGCCTTCATCACTCACGCGGCGTTGCTGCGTCGGGGTTTCCCCATTGTGCAATATTCCACTGCCTCCCGTAGGGG
+
/&-,712,,.&.80('&%&+8,((%%'.--/%%1(*,7147714*&*)--$&%&'.%2(071.(+,//00723265)../,1/+2504/+*((&))((*+,-0()1466/00..,--00+*146/74--/+0/3;312*''),-'*2,,254868'')//77667/44/-,,,.'-/5178813*0013)+-:0,'+5/11325/6'*422./*-.:905<</,7-)+:2488964242,1(*,+9../88620(%%%',,24;71:1../10.-//0710(007*(()()&'012841-.-/04:<71/1457861-1)/55663(,2.)2)1,+-.+&.*,(53311+-/0(((*3,+)('$%&'&&%%#%$++,3*&)'')5+''%&+-/6717.)/,-2+4*61*+&'%*+0**&(('*-2)1+*%'%'((.438;03(*',./21/12/(,'**-++-87:.+*'&*+%*)))&,0//1.+'(%&%$)&''&%'''$$$%$%$$$'*%%'&'&()'/($$%&,*('%(').+())+('+4::.:4411**(()**,*,,/-*()((-50-47:8*'('&')&)),2../-2,.0-)/&1)+).)++7++,(/4968-(+'/1(('*)2;9885'5::),+**7421%+((./,-242174661/292*/41;:90'*()*'+)*0125--.-.3++/.%*,,,7+)+'(%(&++('''&(*,*...'%*$,0,-,,.'&&)&%%%(4547<:5.03/24+4-2*',)%%%+./*(&%$$"$$'+.)),/,+-+3-33<;27.4..6/0/(,)%&()'+)()()3(2//,02+(&'(20:6)193/5070,63,02+,.,--0)1,+4-'1,20,**.07.-0,:297882/.-())**)/1)&-,-+/504632+)(((').+(&'&(#%%+-14-.&%%%(1)**'&%$,3./4-22,.3769::3/1*+,43972:9013473+(&&&%)*-*.2012)&()*664008//-..'-1&4922;.28:.*/8,/,/.9232:50&('%((&.8,,3-3,''
@d858ec7a-33d9-4f1f-b54e-e8419d932161 ch=75 read=134732 start_time=2019-12-13T16:35:23Z barcode=BC01 runid=2c9cf7bc05858273f10e7d7ec552fc0bd742dc3e
CCGGTTACCTTATTTATGACTTCACCCCAGTCATGAATCACAAAGTGAGTAAGCGCCACTCCCGGGATTAAGCTACCTACTTCTTTTGCAGCCCACTCCATGGTGTGACGGGCGGGTGTGTACAAAGGCCGGAACGACCGTGGCATTCTGATCCACGATTACTAGCGATTCCGACTTCATGAGTCAGGTTGCAGACTCCAATCCGGACTACGACGCACTTCGCAGAGGTCCGCTTGCTCTCGAGTCGCTTCTCTTTGTATGTGCGCCATTGTAGCGCGTGTGTAGCCCTGGTATGGGCCATGGTGATGACATCATCCCCACCTTCCTCCAGTTTATCACTGGCAGTCTCAACTGAGTTCCGGGCGGATACTGGCAACAAAGAAGGATAAGGGTTGCGCTCGTTGCGGACTTAGCCAGCATTCACAACACGGGCTGGCGACAGCCATGCAGCACCTGTCTCACACGGTTCCCGAAAGTACATTCTAATCTCGGCTTCCGTGGATGTCAAGACCAGGTAAAGGGTTCTTCGCGTTGCATCAGATTAAACCACATGCTCCACCGCTTGTACGACCCCATCAATTCATTTGAGTTTAGCAGCCGTACTCCCCAGGCGATCGACTTAACATGATTAGCTCAGGAAGCCACGCCTCAAGGGCACAACCTCAAATCCCCGGCATCGTTTACGGCGGCCAGTTCACCGGTATCTAATCCTGGCGCTCCCCTTTTTTTTTTCGCACCTGAAGGTAATCAGTCTTCGTCAGGGGCCGCCTTCGCCACCGGTATTCCTCGGGTCTACGCATTTCACCGCTTCACCTGGAATTCTACACACCTCTACGAGACTCCAAGCTTGCAGTATCAGATGCAGTTCCAGGTTGGTGGGATTTCACATCTGGCTTAACAAACCGCCTGCGTGCGCTTACGCCCAGTAATTCCGATTAACGCTTGCACCCTCCGTATTACCGCGGCTGCTGGCTGGAGTTAGCCAGTGCTTCTTCTGCGGGTAACGTCAATGAGCAAAGGTATTAACTTCCTCCCCGCAAAGTGCTACAACCCAGGCCTTCTTCATTACGCGGCATGGCTGCATCAGGCTTGCGCCGGTAGTAATATTCCCCTGCGCCGTAGGAG
+
83/506+)&,&%0,'$.+-01;7-889-2368,2--6..*-&&%))(&&)+*+-.23(*'-.')*/&,-)*(*+.04.+../,342(%*&%((($((*)((-3//()-0077--0)+./,-'/,4+0303+-*)+#$%(%+*-,,*6--.8:4**+*/02.///11537;56203282'*'&%(,%'*/-13,.4859)1,1/*3125211331-.%)*,)&'*)&))-.0..+2**+-)(%&'*0,/,,''&,4--,-.)(*,-29+6+)()((%')-.2+&&)++*'''*&&%()47()()$&%%%))&12-+97/+/10/212+4)(+6<75676881/,))2402(,(+++-6.8&&(((,.++&()1--.-123/&'*+20,+(+**)301289766<0125+$&&**08,&6278-+/--..2)+*,+-&--.2-/35+-)%%$&(/1,&1221+,)*,4.20'&'(*'&&(*-3-*'&&+))*&''),('',,521%01/4/,/,-).)-)'(-)2159;:78506/000/)'+051<6;<-..--//0-+/-)(&%&(&)(('05/).2(2-;546;5+&-.8-+$(&,00,3,,,./3/,.4+++,00')&'2)*(&(&+(.-106&-$,&'*.*225:-/.),0(++/034435))%(/)'&(%*()1/5:-((&+*0&(%%'-3*((*)-*-0-&)0/7&(+'&'*+20*)*,824396-*.),$(+('&&&'&*+.2./02.22--/(+4801524510.+*)()%(')*252-))$('*)&&,+015<7,+,6*,),&%(,-.-1*1,1.*/%)%*,).&&(+,/3428&/)#'&'%)&(.++-$-'-(+*//://)*,,4,)%&((';7.,((+,1,+('&&//14574;3:96451233&$%$$',02+*.0/-2010,,02,+'%%&%(*,/80276,.031.26,+),*-39.5*&&-2&*.81-/4)51..-0*253325*,&%()12351620-/,-6+.-/1///(&*))/,3*,&$$()*'+)(*$')&.+'%+*/21243--%&%&(&%%(-''))(')*)*-+362351454./**&#&(+.*1.'+('''(&),,-20')%
@b2dd08d3-ac6f-4561-b809-9963777f2d69 ch=419 read=197099 start_time=2019-12-13T16:35:07Z barcode=BC01 runid=2c9cf7bc05858273f10e7d7ec552fc0bd742dc3e
TTATTATACTTCGTTCAGTTACACGTATTGCTGAGTGCTGAAAGTTGTCAGTGTCTTTAGTAGCGAAAAAAAGCCTGTTGGTGCTGATGTGCTCCTACGGGGAGGCAGCAATGTACCTACGGCAATAGAAACCCACAGCCGAGCGAAAAAACGCCGCGTGAAGAAGAAAGGTTTTTCAGTTATATAAACTTCTGTTATTTATATAAAGAAGAACAGCGGCCTTCTGGGAAATGAAGTAGCCAGTGACGTATTGTGCTATTAGAAAGCCACAGCTAACTACGTGCCAGCAGCCGCAGTATTAATACGTAGGTGGCAAGCGTTGTATCCAGGAATTATTGGGCGTAAAAGAGAGGCAGGCGGCGCTTAAGGGTCTGTGGTAAAGCCTAAGAGAAGCAATGCATGCATGAAAGCCAAACGCTAAAATTAAGGAGGATCGTATTAAATTCCATGTAGCGGTGAAATGCGTAGATATATGGACCAGTGGCGAAGGCGACGATCACAATACAACTGACGCTCCAGTCCCCGAAAGCGTAGGGAGCAAATAAGTTAGATACCCTAGTAGTCCACGCCGTAAACGCGGTACCTTACTAAGTGTTTGGATGTCAAAAGTTCAGAATGCTGCAGTTGATTAACGCAATAAGTACTCCGCGCCCTGGAGTAGTACGTTCGCAGAATGGAAACCCAAAAGGAGATTGACGAGGGGCCCCGCACAAACGGTGGAGCATGTGGTTTAATTCCGGAAGCAACGCGAAAGAGAACCTTACCAGGTCTTGACTTATCCTGTAAAGGCTCCAGAGATGGAGATAAATATATAGAGATACAGGTGGTGCATGGTTGTCGTCGAAAGCTCGTGTCGTGGATGTTGGGTTAAGTCCGCAACGGAAGGCGCAACCCTTATCGTTAGTTACCATCATTAAGTTAGGAGGACTCTGGCAGGGCCGCCAGTGACAAACTGGAGGAAGGCGGGGATGACGTCAAATCATCCATGCCTTACCGGCCTGGGCTACGTGCTACAATGGATGTGGTGCAGAAGCCACGAGGTGGAGCAAAACCCATAAAACCGATACTCAGTTCGGATTGTAGTCTACGCAGCTCGACATGTAAAGTTGGGAATCGCTAGTAATCGCGGAATCAGCATGTCGCGGTAGATACGTTCTCGGGCCTTGTACACCTTACGTCACACCACGAGAGTTGTGAGAAGTAACGCGAAGCCGGTGGCTACAATAACCGCAAGGAAGGAAGGCCTGTATCTAAGGTGGGATTGATGATTGGGGTGGGGAATGGCGCAAAGATGGCCGG
+
$"$1&(')+04,()+*,-/(((&'+-(+'$&('&'*.//),.)(2-*+.+.2/1,47-&$'$&),-235/*%$%$$$&)*-124-,+(%(%&'(*%(,'*1,&).'--)(%$$$$&'('*/.,6,,')*,++7)%'$(2,+(&&%*023+'((/+$&&(*,/+--',+('+-8;;22-//1*.('.-0+./)($*+',5('(,(-3+')&&&'&%%&&++&&*%$&(',)*'&'')*-**)%%))%($$#&&$$#$%%%+)'..,)*,')%+,/161313)/')'&&-,*1(#&%$&$'&$%%%((**)(,,)'**+6/-+%*(**)%*)-)2+(-'(1*)+'*03+&&)&+)((,..)-)&&'$5)+-)))-+*-4.-+)&(&'+-%(&(%#%%%(%%(+&*&'&(/+'+*201*%%&(.0(5(*%)'$(.,65('%'*013-4/*')''')+,1.123:(')').,3664(('%$$&*,/&1-+*-,/55,/-./.%$&$$&+,&)&((2-0-4&&'&)('%(,17'()0&.(('')49832)*).)*/253;)).3..-..+())31,/4:-)%$&%'&)'%&(*1/)((',1,-0.0,/34:1)()*)%%&&)*+12.*(&-&&/+2*)%(./.4-%,'()3,)*&.,%$%'&%''()-345;5.1,)(-(*'+($,)'355+)*'&(.//.01*/3/1//0*(*.00*&(&'+*,((*(,'+-016'%%%%.*+&()$&&(+0,*0/''*&)2,(++)1+))&)(,'''$&'%(+*&&)*4/-6337'((*++10)))*/.(+%,-/2'%$()(+/+..-670'*+-2+2'$$$%))&'&'%'(,-7***'')(+,/-8(1,3/1-,-.*-.14./%(()))),-'02,+--/7/6//.0:0198:9/606..4.&++&,1(.//-1,+*(&%+/)*-))-+.(&&$%&+,*'(&**0,.781./107667693/.-+.)(*),&'%&-*'(/8*+.&'&$&%&,,0.0-4+0/.)&(%'#%#%&+-,-0),,(-')0+(%*065/+31((+00+&)''+$&)/(*-723.,4-.//2..*&)&('(+,%%&$&*)%+)&&'+4/(')+4.00-)*/1/0.51,)*++*(**-*/567.((%$'*)0/0:/..-/*)++/)-,.++(((&('')%(&-*(),()'',5&((((()#(&'&%'$(())-)'&&%%%$%+,*/)-,+,./+*+**('$(%%$'&*(-../1(.+270*1+--3/*.//781)-()*%')(,&"$%'*)'(%$(')(
@46f62d62-bffd-4a0b-89bd-bf4f801680ba ch=381 read=188551 start_time=2019-12-13T16:34:26Z barcode=BC01 runid=2c9cf7bc05858273f10e7d7ec552fc0bd742dc3e
CCGGTTGTTGACTTCACCCCAGTCATGAATCACAAATTATTGCTTCCTCCCGAAGGTTAAGCTACCTACTTCTTTTGCAGCCTCCATGGATTGTGACCCGGGCGGTGTGTACAAGGCCGGGAACGTATTCACCGTGGCATTCTGATCCACGATTACTAGCGATTCCGACTTCATGGAGTCAGTTGCAGACTTTCAATCCGGACTACGACGCACTTTATGAGGTCCGCTTGCTCACTTGAGGTCGCTTCTCTTTGCATGCGCCATTGCTTGCGATGTGTAGCCCTGGTCGTAAGGGCCAAAGCGTCATCCCACCTTCCTCCAGTTATCACTAGCGGTCTCAGCTGAGTTCCCGGCAGACCGCTGGCAACAAAGGATAAGGAGTTGCGCTCGTTGCGGGACAGCAACATTCACAGCACGAGCTGACGGCAATACATGCAGCACCTGTCTCACGGTTCGAGCACATTCTCATCTCGAAACTTCCGTGGATGTAAGACCAGTTCTTCGCGTTGCATCGAAGATTAAACCACATGCTCCACCGCTTGTGCGGGCCCCGTCAATTCATTTGAGTTTTAACCTTGCGGCCGTACTCCCAGGCGGTCGGCTTAACGCGTTAGCTCGGAAGCCACGCCTCAAGGGCACAACCTCCAAGTCGACATCGTTTACGGCGTGGACTACCAGGAGTATCTAATCTGTTTGCTCCCCACGCTTTCGCACCTGAGCGTCAGTCTTCGTCCAGGGGCCGCCTTCGCCACCAGTATTCCTCCAGATCTCGCATTTCACGCGCCTGGAATTCTACCCCCCCCTCTACGAGACTCAAGCTTGCCGGTATCAGATACTACAGGTTGGGCCCGGGGATTTCACATCTGACTTAACAAACCGCCTGCGTGCGCTTTACGCCCAGTAATTCCGATTAACGCTTGCACCCTCATGTTACCGCGGCTGCTGGCGCAGGTTAGCCGGTGCTTCTTCTGCGGGTAACGTCAATGAGCAAAGGTATTAACTTTACTCCCCTTCCTCCCCGCTGAAATTGCTTTACAGCCGAGGCCTTCTTCATACGCGGCATGGCTGCGTCAGGCTTGCGCCATTGTGCAATATTCCCCTGCTGCCTCCCGTAGGAG
+
2,**8/('$&(87;00-9:,+-664877:7302/84-4)+-'*-41:*/+**/4-40668.5+).,)*-+/2+7;9*2%(-&&'+*',%%(**)0/6'(*/5056///0//6:42031&2/4/068233003;49371*4;0/3476((*-*3+''-(')+,1865604490/000(++-&+/,,-&(,**41-,:44+4233+('**1+*$(-49-5741231,*++1**+0&').+-,202.0/8+1.-16.06:4545:8.*'&'++-*+---0/.-.:512::916.+-34*+).(),3676-593,154:2410/+.+4,./443(13/9433.%$%'./9968;3+--$-&%'(),4952144:+40815,1-&).0,-,.2/15723/9574-.1../*/7)*//%0.0-*2344456630/)'*,.074,2038340///.34;:3.%%*****19946575+'&),+)/65<9:;<;60..2,056-35;89<979090..657%'*%&:);9/;/./.-,,+55/171/5..-,/081976.**04::<:57<:14*8;;-503130.((%)(*+36020-*/88'74-.&,,6(7*-./500)1/4(5*7+-41205:8212,84.0123-*+))3-2774)0112659:+*,.-.5795785981:3&'*14746644)*,;2,/2144+).-/0:84./,37468698::7554458332/+004+/20272;5*)*&.0'.-,2923./()*00-.(%(01:8,)(%($+1./'-(./1()+472988.)+*(0116457751)'$%(1*',/0782-21&&$$'&+148-(-82)*,-.(/83,+--.430.-++-1+,382:461+++*,)+**.2+),370))-.564431,./4-)($)*-+++15***'*&*&'-5.51833398871(0**/-70)07-6.-.6/5:<9750&0**-6547616323236<+.-11.6,0*,23,-+162,06574.78.)875.1')**)&%#$&&%.&%),+655;89<9./13134;50+(%&'()%('(38528))(*''-3./.+.-+,3.16/,),-,,34,59')7271--
@4e48d44e-bac8-48af-bd73-b05fb4bfc5f8 ch=271 read=111919 start_time=2019-12-13T16:34:24Z barcode=BC01 runid=2c9cf7bc05858273f10e7d7ec552fc0bd742dc3e
CCGGTTACCTTGTTGACTTCACCCCGATCATGAATCACAAAGTGGTAAGCGCCCGCCGAAAGGTTAAGCTACCTACTTCTTTTTGCAACCTCCCCGTGGTGTGACGGGCGGTGTGTGGGGCCAGGAACGCGTATTCACCGTGGCATTCTGATCCACGATTATAGCGATTCCGACTTCATGGAGTCGAGTTGCAGACTCAATCCCGGACTACGGCACTTTATGAGGTCGCTTGCTCGCGAGGTCGCTTCTCTAACTGTATGTGCGCCATTGTGGCACGTGTGTAACCCTGGTCGTAGGGCCATGATGACTGACGTCATCCCCACCTTCCTCAGTTTATCACTGGCGGTGCCTTTGAGTTCCCGGCCGGACCGCTGGCAACAAAGGGATAAGGTTGCGCTCGTTGCGGGACTTAACCCAACATTTCACAACACGAGCTGACGACAATATGCAGCACCTGTCTCACGGTTCAGAGAGCGCAATCCATCTCTGGAAAGTTCTGTGGATGTCAAGACCAGGTAAGGTTCTTCGCGTTGCGTTAAACCACATGCTCCACCGCTTGTGCGGGCCCCGATCCAATTCGTGCAGTTTTAACCTTGCGGCCGTACTCTCCCCCCAGGCGGTCGACAACGCGTTAGCTCCGGAAGCCACGCCTCAGGGCACAACCTCCAAAGTCGACATCGTTTACGGCGTGGACTGCACCAGGGTATCAATCCTGTTTGCTCCCCACGCTTTCGCACCCTGAGCGTCAGTCTTCGTCAGGGGGGCCGCCTTCGCCACCGGTATTCCTCCAGATCTCTGCACGCATTTCACCGCTACACCTGGAATTCTACCCCCCCTCTACGAGACTCAAGCTTTGCCAGTATCAGATGCAGTTCCCAGGTTGAGCCAGGGTTTCACATCTGACTTAACAAACCCGCCTGCGTGCGCTTTACGCCCAGTAATTCGATTAACGCTTGCACCCTCCGTATTACACCGCGGCTGCTGGCTGGAGTTAGCCAGTGCTTCTTCTGCGGGTAACGTCGTGAGCAAAGGTATTAGCTTGTTCCCTTCCTCCCGCTGAAGTACTTTACAACCCGAAGGCCTTCTTCATACACGCGGCATGGCTGCATCAGGCTTGCGCCCATTGTGCAATATTTTACTGCTGCTGCCTCCCGTAGG
+
:93574/1((0-,-)',336*053)&)+--/./2///3290.,0),+%&'')50(,(')*(+-0.+&(),136/&,3112::3,-,3)2-'*7;,(.&0--'**42;8516000,$(-//+/$-2.61/434.8..+22++1++*658(()+5.%(++/;12068899851/059;9.-0,%'(0'%328'0&'6400,5.5-)096644503-)+/53/44/.---'(.*),/0-.+*-(13,./5,-+&%%'.-.420'/24792910,&,,,00/-,&%%$),**3886.5)5766:4310/--))*014456,613,-/248--*+(+-</..;688/.-+,+$(&')((+/993;3028.42/,((*+041-',.8/)30885**-(600-21234<665;80**).'-*)+&-,*51.,.3+)',((,-'')()+7,%&'))/-1.%.728311.+-*3.9-&&()$')-/4:786,.18823/12.12;882124188:964457:+-*'(-113<::<:88152&*),.35208.23336711/150/..*-.43:37881)%)1(5*884)&#$#+-9:,0.4.21//17340200/0*0.965*'/*1-340/*'%(),-017102-7+-+-1%(*)../617)49-,,,886936)0++,()(&'0080520#'*2-44:;7/,(*%+.'482224..(*37425:2034/582)-+.298854238'),2-584:2,,+0-3667+--77;66/'(%$$'&0338556447<:661...154343(1$0'*,/9933:<8553/+-303242532558564620-..,/*(,.788.0%(**'(26%2000:)-/;::699;176+,416/.+4+'*()*8..,33561-,+3+8.3%'068,-363132320+,/66./-).'().-.20%)+-213/+*1)*+,/62/43.3,4,)+&*/04/;000/),0)(),%*.,**/-(7-,,6+011/446050.0874,*&&((/03:'4*.,0,,%(*2+5193)-9/+,.,0+.,(%'&,'+-/,'&*%.**),4.6251657;9/1//*/-,-+*%+,.-./2221&,6258)/-09/+55+-**+,,*867+*+))))),.0672/:7./46*
@1e8bdf90-623d-4b7d-b2fd-c000f16a05eb ch=219 read=117421 start_time=2019-12-13T16:34:25Z barcode=BC01 runid=2c9cf7bc05858273f10e7d7ec552fc0bd742dc3e
TCATGCTTCGTTCGGTTACGTATTGCTCACGCCGTAAACGATGTCGACTTGGAGGTTGTGCCTTGAGGGGCGTGGCTTCCGGAGCTAACGCGTTCCAGTCGACCGCCACAGAGTACGGCCCGCAGGTTAAAACTCAAATGAATTGACGGGGCCGCACAAGCGGTGGAGCATGTGGTTTAATTCGATGCAACGCGAAGAACCTGATGTGACATCCACGGAGTTTTCAAGTGAGAATGTGCCTTCGGAACCGTGGACAGGTGCTGCATGGCTGTCGTCAGCTCATTGTTGTGAAATGTTGGTTAAGTCCCGCAACCGAGCGCAACCCTTATCCTTTGTTGCCAGCGGTCGGCCGGGAACTCGAGGAGACTGCCAGTGATAGAAGCTGGAGGAAGGTGGGAGCGTCAAGTCATCATGGCCCCACTTACGACCAGGGCTACACGTGCTGCAATGGCGCATACAAAGCGGTACTCCCGAACAAGCGGACCTCATAAAGTGCGTCGTAGTCCGGATTGGAGTCTGCAACTCGACTCCATGAAGTCGGAATCGCTAGTAATCGTGGATCAGAATGCCACGGTGAATACGTTCCCGGGCCTTGTACACCGCCCGTCACACCATGGGAGTGGGTTACCCAAAAGAAGTAGGTAGCTTAACCTTCGGGAGGGCGCTTACCACTTTGTGATTCATGACTGGGGGGTGAAGTCGTAACAGGATAACGG
+
$31.*,+2)0473-/4-,.35.42+.63(--/76064-*...+73330302-'((0-++(*%%%'&,3*+++,,*(-2-10/+-.3171115.5.**.986766360')()%%)*4..0:,)//-33;4681//4-:1.&*-.037,**825-%(&'+1*+-1/3-*++('&)*26;97:8;.-,..961521--4'(*+('-&-'+&&'--91&+.)&')-;;1.+')*-+.312661++-*+-.03:381,+-036989:88786;77799676/0003)7*(,.+'()/)))-),./1/1,,30)%$%$&#(%')4768490.6144--1+),500.-,+.213)7-4095).-.-$)**'*+25669'532332%)*(+-/-++-)+.++++(*&*/54/4,61012()++..-(#&$$$%*+79)5)&%$%&')(+-12+/.821/.,-,2/56/'$%%$('*&*&(&)&)08,40;74644347;7432322:878503(.+/3133,/..35416010/)/0294/,1,*+0166656&&$$%)'()+274/./06,-6766/+./64.075.-*,52--)157243000--.4.385/0232-28%,$$'%'(+2*4*'2*',.4.%(,)*-/70/..2-3/.1+0-/;4,,5,2332625:,205401568<:68,+***0376+/.02//101.50.1;919/)&(
@d0e37adf-5696-4a9c-8dcc-9e4dee166237 ch=283 read=105560 start_time=2019-12-13T16:34:11Z barcode=BC01 runid=2c9cf7bc05858273f10e7d7ec552fc0bd742dc3e
CTCCTACGGGGGGAGGCAGCAGTGGGGAATATTGCACAATGGGGGGAAACCTGATGCAGCAACGCCGCGTGAGTGATGAGGTTTTCGGATCGTAAAGCTCTGTCTTTTGGAGAAGATAATGACGGTACCCAAGGAGGAAGCCACGGCTAACTACGTGCCAGCAGCCGCGGTATGCGTAGCAGGTGGCATCCAGTTTACTGGGCGTAAAGGGAGCGTAGGCGGATGATTAAGTGGGATGTGAAATACCCAGCGGGCTCAACGGGTGCTGCATTCCAAACTGGTTATCTAGAGTGCAGGGGAGAGGAGAGTGGAATTCCTAGTGTAGCGGTTGAAATGCGTAGAGATTAGGAAGAACACCAGTGGCAGAGGCGACTCTGGACTGTAACTGACGCTGAGGCTCCGAAAGCGTGGGGAGCAAACAGGATTAGATACCCTGTTAGTCCACGCGTAAACGATGAATGGGTGGTAGGGGTTTCAACACCTCCGTGCCGCCGCTAACGCATTAAGTATTCCGCCTGGGGGTACGGTCGCAAGATTAAAACTCAAAGGAATTGAGGACCCGCACAAGTAGCGGAGCATGTGGTTTAATTCGAACAACGCGAAGAACCTTACCTACACTTGACATCCTTGCATTGCATAATCGGGAAATCCTTCGGGGACAAGGTGACAGGTGGTGCATGGTTGTCGTCAGCTCGTGTCGTGAGATGTTGGGTTAAGTCCGCAACGAGCGCAACCCTTGTCGTTAGTTACTACCATTAAGTTGAGGGACTCTAGCAGAGACTGCCTGGGTTAACCAGGAGGGAAGGTGGGGATGACCTCAAATCATCATGCCTTATGTGTGGGGCTACACACGTGCTACAATGGCTGGTACAGAGATGCAATGCCGCGAGGTGGAGCCAAACTTAAAACCAGTCTCAGTTCGGATTGTAGGCTGAAACTCGCCTACATGAAGCTGGAGTTACTAGTAATCGCGAAATCAGAATGTCGCGGTGAATACGTTCCCGGGTTGTACACACCGCCCGTCACACCATGAGAGTTGGCAATACCCGAAGTCCCATGAAACTAACCGCAAGGAGGCGGCAGCCGAGAGTCCAGGGTCAGCGGTAAGGGTGAAAGTCGTAAGGTAACCGG
+
*,42125.091.*)./,),,,.6592(.++*.-+,255;88692.((,)/3)*08661-/042136/2654(%$$$((*-.052.-,82582808/+,/18780637(.)))*--/-6//.043:6/23,.)6,,/+,.+--(*0++-3623363425;5/0.,1.+-'*2++(1(,'%#))2))$$$&-(&*)6,*.103-*)+.73)0/$*,6698698<454104*),//9::93/+/402-4,-$(&*.--0-,$''5.-).../17:.+19422381:330-0--./02)1..+()(/.)*(+)--/-0.3,,,21-($&$'()**,;/-.8872.---.1).0-1(*)-135*-,.+''&)'-*/221322:5566749/.///1334025/.+'()*))+.06;6)())))*)*15*12.,3399<,*1-,*.*5+'),2//68.-+,-())(%&&***+*568.0:480112252443637856840,/,*&,+-00/,-.59:9/4<96:7.&():9::8%5'.),101:4)-.:2:3&,$$(&'$14-1:4(,+,&&&))-,..+-,4/-+,12;;.769)$&'(4/511-/3,-46281068240/,3*--01/1/,-,-203+)()0,-*('&),+)15-94.7922767)3-222),**3982668211.'(*211&(*,;8755568895870902.30-)*)*0/&)+0-.-+,(2086<282128/60/-23///107//754+1-,)-9,0101*(*+')*,.19;:;949/1/0+*++.0-2+%)')20487/-,.1-)/0.5.,.9:;8*(.*')&+%/('%+5.641.-+(+--.--+(/61185578554.,--.556:;9983..,%**,.-*,-617+(%$/981/2369788011700,,5-4468;:7.+,%'&*&&%%)+,.01--,20,()):+)/-.--(+.43,*))+,/-.534788:6:865:424339.,(%,%-(**3542*/,(-4**-,,.+.63,+,)&).-3,3271.29-+.30140'%(&')%+,-5,3+..--+')*)&00.043/.*(($''**.--0./-/-+*&-4/*+,0.*,('(+,/605;:383
@4a58f0e5-b812-4a42-aea7-4f3d86c30383 ch=116 read=215452 start_time=2019-12-13T16:34:03Z barcode=BC01 runid=2c9cf7bc05858273f10e7d7ec552fc0bd742dc3e
CCGGTTACATTGTTACGACTTCACTACATCAATCCCACCTTAGACAGCTCCTTCGCTTGCGGTTGAGCCACCGGCTTCGGGTGTTATCAACTCTCGTGGTGTGACGGGCGGTGTGTACAAGGCCCGAGAACGTATTCACCGCGACATGCTGATTCGCGATTATAGCGATTCCAGCTTCATGTAGTCAGTTGCAGACTACAATCCGAGCTGAGAATGTGGTTTTATGGGTTTGCTTCACCTCGCGGCTTCGCTTCCTCTGCACCATCCATTGTAGCACGATGTGTAGCCCAGGTCATAAGGGGCATGATGATTTGACATCCCGCCTTCCTCCAGCTTGTCACTGGCAGTCTCGCTAAGTCTAGCAATGATGGTAACTTGCGGCAAGGGTTGCGCTCGTTGCGGGACTTAACCAACATCTCACGACACGAGCTGGCGACAACCATGCCACCTGTATCTCATATAGCTATCTCTCCATCTCTGGGCCTTTGTAGGTATGTCAAGACCTAGTATTAGGTTCTTCGCGTTGCTTCGAATTAAACCACATGCTCCACCGCTTGTGCGGGCCCCCGTCAATTCCTTTGAGTTTCATTCTTGCGAACGTACTACTCGACCAGATACTTATTGCGTTAACTGCAGCACTGAACTTTGACATCAACACTTGGTACTCATCGTTTACGGCGTGGACTACTGGGGTATCCTAATCCCTATTGCTCCCCACGCTTTCCGGGACTGGCGTCAGTTGCAGCGAGCCAGATCGTCGCCTTCGCCACTTTCGAATTGTTCCTCCATATATCTACGCATTTCACCGCACACATGAGTCCACGATCCTCTCCTGCACTCTAGCTGCCTGAACAAACACTGAAGTTAAGCTTCAGGCTTTCACCACAGACCCTTGCTGCCGCCCTGCTCCCTCTTTTACGCCCAATAATTCCGGATAACCCCTTTGCCACCTACGTATTACCGCGGCTGCTGTGGCACGTAGTTAGCCGTGGCTTTCTAATAAAATGCCGTCACTCGGCTACCATTTCTGTAGCCGCCGTTCTTCCTTTATATTGAAGTTTACAATCCGGCAACCTTCTTCCTTCACGCGGCGTTGCTCGGTCAGGTTTCCCCATTGCCGAAAATTCCCTACTGCTGCCTCCCGTAGGAG
+
79584+(($%)&,-)+0(/.3('(**.1601/./9,,1+0+)*.-,,,-;16:0).06..0.,))%''$$*,+0.236)620005&&')-***&)/15976899:5;:422-+**,,-6.0.7/)&#'''-/346<60695969:9:::9625;45675784)+,--6862--&*-1-1234-445*50:0108322235:91-*-/410-&(/.((+13;</455<88;:2585438477/.0858<:5664.*+-1+,+-5/99:/:/../.*'((%*+1.*+(-/*(.,-.7833/321,36,----5<0-)(%(,8/*0359/+.-3..,4/..4688.:../63/3/-/+(((,$%$&+-**++)*+'&)*+*,-++0,(/52:356::772;,.+:921/0/,-(-**-0111,-12..0(&+*(0/01262*03/-*9933736536689.212.////7/.-)296554111.+,(*,+(-()**-.869+/.477/%)('')*,72;351105137.2288,,-1,1;897/+*++,12:130./2.12/4.2/0;58/./5495:612:83158<995:<041..,+62.10.,++,+,))*%(()&)).--800(0(/*011;1331299:;98<<774133+0'%%'&',235898::669;50410045:9896877/+%(*-5(*5<59/-'&(.)-+278./1141<7.(4<:/-++./004)--/%+&($%%+23-0299898185358154/.,,//'%*.+,;:95235,-044866/65708;8-227*+)**-.2,%+,-/)+,045533244/-.(*+/)))..01-.2/1*'($'+,0.4-+0/,+')+80)374090)(..-...668.-4/0/135238/)(+,-3/+*--+&$'')'&,3-666;-+/0033&+&)&%''&-/(+8/*0)-*,7038//.437876-)(,*%*+0165:.*+&$('')176-)-54171&*$/7356,.142;4414831<22,/4324849<66821341*0-++*((&',))3.*+1579)'%'%''.,517<:83;513470:323.---/9<99'65-:4.3:1..958;003-2+5+.'((++,,0+-.+,4.-*'0((&
@8a6f3e57-7a2c-408c-94e9-feb8d50e2e8c ch=349 read=94894 start_time=2019-12-13T16:33:40Z barcode=BC01 runid=2c9cf7bc05858273f10e7d7ec552fc0bd742dc3e
TTGTTGTACTTCGTTCAGTTACGTATTGCTGGTGCTTTGAAAGTTGTCGGTGTCTTTGTGTTAACCTACGCCTGTCATCTATCTTCCGGTTACCTTGTTACGACTTCTTTTTAATCATCAATCCCACCTTAGACAGCTCCTTCCTTGCGGTTAGGCCACCGGCTTCCGGGTGGTATCAACTCGTGGTGTGACGGGCGAGATTATTAACAAGGCCGAGAACGTATTCACCGCGACATGCTGATTCGCGATTACTAGCGATTCCAACTTCATGTAGTCGATTTGCAGACTTCGAACTGAGAATGGTTTTTTTATGGTTTTGCTTCACCTCGCGGCTTCGCTTCCCTCTGCACCATCCATTGTAGCACGTGTGTAGCCCAGGTCATAAAGGGGCATGATGATTTGACATCCCGCCTTCCTCCAGCCTGGCAGTCATCGAGTCCCAACAATGATGGTAGCTTAACGATAAGGGTTGCGCTCGTTGGGATAACCCAACATCACGACACGAGCTGACGACAACCATGTGCACCACCTGTATCTCATATAGCTATCTCCATCTCCTGGAGCGCTTTATGAGTATGTCAAGACCTGGTAAGGTTCTTCGCGTTGCTTCAGGTAAACCACATGCTCCACGCTTGTGCGGGCCCCGTCAATTCGCTGAGTTCCATTCTTGCTTGCGAACGTACTACTCAGGCGAATTACTTATTGCGTTAACTGCAGCACTGAACTTTGACATCAACACTTAGTACTCATCGTTTACGGCGTGGACTACTAGGGTATCTAATCCTATTGCTCCCCACACGCGGGACTGAGCGTCAGTTGCAGGCCAGATCGTCGCCTTCGCCACTGGTGTTCCTCCATATATCTACGCATTTCACCGCTACACATGGAATTCACGATCCTCTCCCTGCACTCTAGCTGCCTGGTTTCTATATTTACTGAAGTTAAGCTTCCGGGCTCACCACAGACCCATTGCTGCCGCCTGCTCCCTCTTTACGCCCAATGAATTCCGGATAACGCTTGCCACCTACGTATTACCGCGGCTGCTGGCGCGTAGTTAGCCATTAATCTAATAAAGTACCGTCACTCGGCTACCATTTCCTGTAGCCGCCGTTCTTCCTTTATAACAAAGTTTACAAACCTTCTTCCTTCGCGGCGTTGCTCGGTCAGGGTTTCCCCCATTGCCGAAATTCCCTACTGCGCTGCCTCCCGTG
+
'$+&%&.*/171/7:**--1--05230'%&**1(*)5,'*/1+,8///151.134;5/0,3-2-6;*)))+13679570*,.19075*56;57/6/+-,$&*+07.,2358+1.566:777.76+*25/4+*36-...-/88761:,1.361,179;222/0-06/'2940-,+./113+*+(,378776671864('%$)1*/..02456/9-)(()210667;///9/42379933222270,.-+3,+,5000207--*+(-/616988::75/&2/&(0,3/42-1129654667::9:9015:54/11-274.//052'*0/8/.0.,/20.0331;3-0888898;<9537:..11/-.0022*(*++1.+-573..-0*/794556-----3961/1&-//*),309/4305.+-0),1+$'()&*$)*./49/1*+,3+,-./4/.(,,/0/-//203(/-38/23355/2-./431/(0'&)(1120'+-02(-00369757,*+*14;-2+.+./011381,)''$//3122)2557444407:828+,74&,,&)11:665/./1267942-/5;/7,-0/104;8:<;48/7*():*3&%%/+;;621008/0008,-'+/-0119/5.951)(+*6*9+0,*&++36;4/01:3,-*)+)*1++5:26572///0)(.2,018+*+/,,.2/0/.8/:.9:,,,,&---0.*42(),655-*+('(+)++0./3659862;:,-6/..:9:562114*4/)/-.155:867)).4)-,952,,*&)'%(+4'+$%&,.-/443/9-/+6/-1,-26-)'&'''(-0//.,,-3:9:<<;927:/24679998866)).0+*-7/7741/,/13/2.4,-&'(+,7142+61)'$&#&)*6/79::683493;2('$&$%&&%-,-/.+3.5.',+/-*12*,.*-41./-2,84'&%&')/269.310()++3**..98..,40).*)%5'9+33474;.:--.2402005043424420,,))+-6/113-0,+(.'..425/.07+2'%$%$&..56;5-.2584880/0/,7374:;26;9/354,,,4.389784/)10.-4.+.31-6/+*-71+,+/*2:9;7875:+45+43;:91;/004,40649:32;7-6891)*412,(/1*1-5.((000/-%((),4*54*++'
@859ff118-ac92-460c-a452-be122e4af0a0 ch=329 read=77443 start_time=2019-12-13T16:33:28Z barcode=BC01 runid=2c9cf7bc05858273f10e7d7ec552fc0bd742dc3e
CTCCTACGGGAGGCAGCAGTGGGAATATTGCACAATGGGAAACGATGCAGCAACGCCGCGTGGTGATGAAGGTTTTGGATCGTAAGCTCTGTTTGGGAAGATAATGACGGTACCCAAAGGAGGAAGCCACGGCTAACTACGTGCCAGCAGCCGCGGTATTAATACGTAGGTGGCGAGCGTTATCAGTTACTGGGCGTAAAGGAGCGTAGGCGGATGATTAAGTGGATGTGAAATGCCGAACAACTTGGGTGCTGCGATTTCCAAGCTGGTTATCTGGGGGGTGCAGGAGAGGAGAGGTGGAATTCCTAGTGGCGGTGAAATGCGTAGAGATTAGGAAGAACACCGGTGGCGAAGCGACTCTCTGGACTGTAACTGACGCTGAGGCTCGAAAGCGTGGGAGCAAACAGGATTAGATACCCTGGTAGTCCACGCCGTAAACGATGAATACTAGGTGTGGGGTTTCAACACCTCCGTGCCGCCGCTAACATTAAGTATTCCGCCTGGGGAGTACGGTCGCAAATTAAAACTCAAAGGAATTGACGGGGACCCGCACAAGTAGCGGAGCATGTGGTTTAATTCGAAGCAACGCGAAGAACCTACACTTGACATCCCTTGCATTACTCTTAATCGAGGAAATCCTTCGGGACAAGGTGACCAGGTGGTGCATGGTTGTCGTCGAAAAGCTCGTGTCGTGAAGGATGTTGGGTTGAATCCACCAGCGAAGCGCAACCCCTTGTCGTTAGTTACTACCATTAAGTTGAGGACTCTGGCAGACTGCCTGGGTTAACCAGGAGGAAGGTGGGGATGACGTCAAGTATCATGCCTGCCATGTGTAGGGCTACACGTGCTACAATGGCTGGTACAGAGAGATGCAATACCGTGAGGTGGAGCCAAACTTAAAACCACGATCTCAGTTCGGATTATGGCTGAAACTCGCCTATATGGCTGGAGTTACTAGTAATCGCGAATCAGAGTATCGCGGTGAATGCGTTCCCGGGTCTTGTACACCTGCCGTCGCACCATGAGAGTTGGCAATACCCGAAGTCCAGTGAGCTAACCGCAAAGGAGCAGCGGCCGAAGGTAGGGTCAGCGGTGGGGTGAAGTCGTAACAACCGG
+
(+2.(&*(+/)-//-0/,.3-**)-.,80.-(0/122/*%))&$%(.0(4./%,(('*,..4--..3/0.(-,-,%4.112.31-)(('($056,9-,-*..6...15298536*0.+(.(')).')-&)'.,*.*)++-345:;6.74'685270.+)+,+.0;6813+-*'%'&%+1/3,--$'*/*-/02255909),*$((+123677;898.7..),,-3,750(,0//)01((.&-)'$#(+/./0,)'$%/.-5.73(346124/011.0..,),-5,+(()&/+((%++./6-7...-))&('%%+-1,-./),-4/,+)))-++3956*+62149+4-,,+),'%*+21111.15:01((,-3+)/+--.**()(%*0()+)*/1384.('*6/*('*0'0,,(-/08;8.,1-,+./)&)((*-./85//-,)+.../.+0--,517920:5614/-/7364/3883284-,-,(+&)1*,%+)-549-03.-13+'),-62%/#$#*))(.,;:56789;+1+)/02/.3-+76469,)()-+&%'%((*,''*./.-/15:9/23311/5-/06735332)*.*'$$'))/0/015215*-...,3/--1.4/5/46,+(&(*)+.3-:7194-451.///06'(76689806573464235543-+-.('*+466433400/)',+.,3.46330+*(*46-02%+/%&'(*342,471&'*',4/30-,.3---*/4-243/.2.,+09/886.),,&,*+/.1424;445241815/,1,.4-40/27013334345)($$)+36713,%$''***)()'.165..-+,'(+/,*2080/730/.-+--,,++-.:784<444;:91++(+0+**08/6+*'(.680.2'()-/06901691/3,/,(*()'*+072/17378410..)'(*-8--,:00/+&+%&),2644;895,(%'$,-08-64319-%,,64.-**(0,-,3'&%%()&&'+6-/5'0-05.++,**.0.4-*7**)10*'(*)+,)'%$%&%-013/(((06-()(*(&,,305/333/2.,,*+*-1345191444+*('&*)&')+*,))234
@76b8ca19-d210-49c5-95cd-d2294334e827 ch=414 read=95366 start_time=2019-12-13T16:33:26Z barcode=BC01 runid=2c9cf7bc05858273f10e7d7ec552fc0bd742dc3e
CTCTACGGGAGGCAGCGGTAGGGAATTTTCGGCAATGGGGAAACCCTGACCGAGCAACGCCGCGTGAGAAGGAAGAGAGTTTTCGGATTGTAAACTTCGTGTTATAAGGAAAAGAACGGCGGCTGCAGGAAATGGTAGCCGAGTGACGGTACTTTATTAAGAAATACGGCTAACTACGTGCCAGCAGCCGCGGTAATACGTAGGTGGCAAAGCGTTATCCAGAATTATTGGGCGTAAAGAGGGCAGGCGGCAGCAAGGGGTCATAATGGTGAAAGCCTGAAGCAACTTCCAGTAAACCATAGAAACCAGGCAGCTAGGGGAGTGCAGGAGAATTCCATGTGTAGCGGTGAAATGCGTAGATATGGAGGAACACCAGTGGCGAAGGCGACGATCTGGCCTGCAACTGACAACCAGTCGAAAGCGTGGGGCAAATAGGATTAGATACCTAGTAGTCCACGCCGTAAACGATGAGAATTTACTAAGTGTTGGATGTCAAAGTTCAGTGCTGCAGTTAACGCAATGGCCACTCCGCCTGAGTAGTACGTTCGCAGAATGAAACTCAAAGGAATTGACGGGGCCCGCACAAGCGGTGGAGCATGGTTTTAATTCGAAGCAACGCGAAGAACCTTACCAGATATTGACTACTCATAAAGGCTCGAGAGATGGAGGAATGGCTATATATGAGATACAGGTGGTGCATGGTTGTCGTCAGCTCGTGTCTGGATGTTAAGGTTAAGTCCCGCAACAGGCGCAACCCTTATCGTTAGTTACCATCATTAAGTTGGGGACTCTGGCAAGGACTGCCAGTGACAGAAGCTGGAGGAAGGCGGGATGACGTCAATCATCATGCCTTATGACCTGGGCTACACGTGCTACAATGGATGGTGCAGAGGGAAGCCCAGCCGCGAGGTGAAGCAAAACCTCGACCATTCTCAGTTCGGATTGTAGTCTGCAACTCGACGCTACATGAAGTTGGAATCATAGTAATCGCGAATCCAGCATGTCGCGGTGAATACGTTCTCAGGCCTTGTACACCGCCCGTCACACCACGAGAATTTGTGCTGCCCGAAGCCGGTGGCCTGGCGGGAAGGGCTGTCTAAAAGGTGGGATTGATGATTGGGGTGAAGTCGTAACTAAGGTAACCGG
+
.4425-12-)031/11*2..)4-(,1674-2:88:75,)&(,.-20+-15:44-,2)*',1*,.00+)+-/6,0+*)&++5501.7+4,++240.100+-%,.'*--+0-4,((0-6)6-,.,,04.2+)'''..,,+5-))*,-78.67///75,2.1(%-/(%((*-,-350-,,)(%*0-021,3//0,1015334366465131.1)(+2.:1/1)*+%$)+).3)/-,,*52,&-./-,-474-420,/0.(37+/($&(*)1--&&+)%)***&(%'$%%-*4'(,23:07:31/+,46.855293310,/'*(&)*-44()&%%((-,3/2252-(--/44-,34))*+,,,04/.(((.**;6114*0*4**(%&%))//-,,,,564541,217././,(&(+&0.2$&(-)*-0-1.-*2;86250+8,,,7778;,-,467583,.45;:;;;/2)%)'&%%&(-*)--34,//60509322104,*,/.2/27999986321-*('&$$%&$&%()+/(,2++%'))./-00067.-.(-65+0,-(,181+-**-.1233)74/+4-)++,)+)/19965,*)(('(')7*178;7,2.-.9:724,08/094/1,+-*&&))$.)(''&&',-368:.5;667%'(),-::2/,&'*+*4233102&)123458925535995546675;44576722478+80/,&%)-9650+%+'3*8.,+41()33(6,1../915081/302,-,1-23669<6:8*.*3*-+8-7923-/.,/1-+'+.457567,43366,+,''*.49.,-()()')78-0*)%$),/5,/07755'21&+0+++//012,-0,.'))+-.$)*+5/0:88899:::,(0-()/%$%*)-8853/%',-,22*,.;;*6/)(&$*(3/16,/-49<:58./7-1,+797100,/24200)-./157201-/0505516+.+/1293319112001./0/1,-%'''+,--400226;8695895+-0+-)+),.-7;.-664535/+,*+%)'+0+(,+,''*-'%&/&*2786.(1*$&$((*.+4(+,*+'(*+150**.98;:-0.*,11046074+.)+6/00-/+*(%(*')+.56<64
@257f8b83-6cce-4b7e-8495-c8d5d8e079d2 ch=357 read=205145 start_time=2019-12-13T16:33:06Z barcode=BC01 runid=2c9cf7bc05858273f10e7d7ec552fc0bd742dc3e
CTGGGAGGCAGCAAAGTGAGGAATTGCCGGCAATGGGAGGCCCTGGCCGAGCAGCGCGTGAAGGAAGAAGGTTTTCAGTTATGGCTTTGTTACTCAAGGAAGAGCAGCGGCTACACAGGAGTGGTAGCCGGTGGCAGTGCTATTAGAAGCCACCACGGCTAATACGTGCAGCAGCCGCGGTAATACGTAGAGTGGCAAGCGTTATCCCGGAATTATTAGGGCGTAAAGAGGGAGGCAGGCGGCCTTCGTGGTGAAAGCCTGAAACCTTCAGTAAGCCATAGAGCGCCGGGCAAGTGCAGGAGGAAGGATCGTGGAATTCCGTAGCGGTGGCCGTAGATATGGAGGAACACACCTGGTGGCGAAGGCGACGATCTGGCCTGCAACTGACGCTCAGTCCCGAAAGCGTAGAGGGAACAAATAGGATTAAGATACCCTAGTAGTCCACGCCATAAACGATGATGCTAAGTGTTGGATGTCAAAGTTCAGTGCTGCAGTTAACGCAATAAGTACTCCGCCTGAGTGAGTACGTTCGCAGAATGAAACTCAAAGGAATTGACGGGGGCCCGCACAAGCGGTGGGCATGGTTTAATTCGAGCAACGCAGAAGAACCAGATCTTGACATACTCCCGCAAAGGCTCAGAGATGGAGAGATGGCTATAGGATACAGGGTGGGTACATGGTTGTCGTCAGCTCGTGTCGTGAGATGTTGGGTTCGTCCCGCAACAGGCGCAACCCGCTTATCGTTAGTTACCATCGGTGGTTTGGGACTCTGGCGGACTACCAGTGACAAGCTGGAAGGAAGGCAGGGGATGACGTCAGATATCCCGTACCCCTTATGACCTGCGGCTACACGTGCTACAATGGATGGTGCAGAGGGAAGCCCAGAAAGCCGCGAGTGAAGCAAAACCCATAAAACCATTCTCCAGTTCGGATTATGATCTGCAACTCGGCCACATGATTGGAATCGCTAGTAATCGCGAATCAGCATGTCGCGGTGGGTGAATACTCTCAGGCCTTGTACCACACCGCCCGTCACACCACGAGTTGATAGCACCCAGAGACCGGTGGCCCTAACCGCAAGGAAGGGCTATCTAAGGTGGGATTGATGATTGAGGTGAAGTCGTAACAAAGGTAACCGGAAGATGAGCTGACAGGCCGTGAGTTAACACAAAGGCCACCGACAACTTTCTTCAGCACCAGCAGTACGTAACCGCA
+
)%)*3(+-/1-.))'%#&%+)&$)%$)('*-395371''/.2'&'(.4*+())--+,043.3,,,)(*-*,,.'&+((.)$%),''*('4+'&&&-&,(.((&&%$+&,()(())+**('&'&11(015(.--0-'&+'*/+2-)'*)&),%(&'(/+/')(%&+*/+2,--,//,/0-7/.5.',+-)'$&(/-,01,-/21**/,'&-%$)'$*'$00,+&*(*)'&)//)**.*,,*0*)$&'&%*,0.+-+(&**2,,)&&&&*(((*5;03:14-+))(%()'&$%$('*,0,/(&*+(,*1-4727400/2029'(''&/-*)%$$$'&+/5*+)*(//-0.--')&%&'&'%#%*+*-.154////-..171531+1,/'+'))-)+-4+'',-,*.00(&$*/',&+2-(*(0+*1,.')*557;)*'(0./57-,//18,-053,,&+(((&)''*$&%).,11844229+.947...(*+,4-*4-0--,--5.+,),-003.-3.2'''+&%'()*.295)),,+2.,/9:224/-(&'&(/*1'5%*/1*.1.,-.1010/*-,-)%&%%',+10174;+)'%&)'''+%%,*(*.2(()'./.1/01./*+-'+'#%'*),/,-/+*+...:20,*)1+)55+()(')4301(,&%$&*&&%(+,*/*4)./444+/0//'2'-025../11736/4,)*$&&).&&*/17+*.0/61'.1(%&&-,/2003-)/,*/3.-.*)*),*,&*/,44321&+,-6154368.12001.*&((*+*))()(((%%)(-,+,,,.+--%&)-,.35)%4+/642+62-,,5.*)%-)1)**$'')%%$&*)8--513888775,*+1)(*&,(&('+(&&,721/%()+27(.,82017,%%&/732<:8964/)%,+914-,7-12+&1202,1)*+-&('$%&'121827..434''*%**-101/0.)800.//(+(*,%&*/.(+'&()4.*+('*,&,35+5*&'')&(+-/71085+.21547:/2,**+,*,*+$'&*''&)&'%(&&&(**.,((/+370.5.*)*)))&&&%,.442*,*&1-*3*)*.-(2,$$())*-)%*,(((('/6/)4*1-2-3836135+)&.'+-8..+'$&&$%.-62532326-),-''-()-//++.67220,&&)*-61*4)$*'*(%+&'&%$%
@7f03fd5b-ae5d-4527-bcec-fea726596ea9 ch=134 read=120318 start_time=2019-12-13T16:33:03Z barcode=BC01 runid=2c9cf7bc05858273f10e7d7ec552fc0bd742dc3e
CTCCTACGGGGAGGCAGCAGTAAGGGAATTTTCGGCAATGGGGAAACCCTGACCGAGCAACGCCGCGTGGAAGGAGAAAGGTTTTCGGATTGTAAACTTCTGGTATAAAAGGAAGAACTGGCTACAGGAAATGGTAGCCAGTGACGGCTGATAGAAAGCCACGTAACTACGCCAGCAGCCGCGTAATACGTAGGTGGCAGCGTTATCCAGAATTATTAGGCGTAAAAGAGGCAGGCGGCAGCAAGGGTCTGTGGTGAAAGCCTGAAGCTTAACTGATGAAAGCCATAGAAACCAGGCAGCTAGAGTGCAGGAGAGGATCGTGGAATTTCATGTAGCGGTGAAATGCGTAGATATATGGAGGAACACCAGTGGCGAAAGGCGACGATCTGGCCTGCAACTGACGCTCAGTCAGCGTGGGGAGCAAAATAGGATTAGATACCCTAGTAGTCCACGCCGTAAACGATGAGTACTTACTAAGTGTTGGATGTCAAAGTTCAGTGCTGCAGTTAACGCAATAAGTACTCCGCCTGAGTAGTACCACGTTCGCAAAGAATGAAACTCAAAGGAATTGTTGGGGCCCACACAAGCGGTGGAGCATGTGGTTTAATTCGAAACGCGAAGAACCTTACCAGGTCTTGACATACTCATAAAGGCTCCAGGATGGAGAGATAGCTATATGAGATACAGGTGGTGCATGGTTGTCGTCAGCTCGTGTCGTGAGATGTTGGGTTAAGTCCCGCAACAGCGAAGCGCAACCCTTATCGTTAGTTACCATCATTAAGTTGGGGACTCTGGCAGGACTGCCAGTGACAGAAGCTGGAGGAAGGCGGGGATGACGTCGTCATCATGCCCCTTATGACCTGGGCTACACGTGCTACAATGGATGGTGCAGGGGGGGGGAGCGAAGCCGCGAGGTGAAACAAAACCCATAAAACCATTCTCAGTTCGGATTGTAGTCTGCAACTCGACTACATGAAGTTGGAATCGCTAGTAATCGCGAATCAGCATGTCACTTGGTGAATACGTTCTCGGGCCTTGTACACACCGCCCGTCACACCACGAGTTGATAACACCCGAAGCCGGTGGCCTAACCGCAAGGAAGGGAAAGCTGTCTAAAGGTGGGATTGATGATTGGGGTGAAGTCGTAACAAGGTAACCGG
+
,/0*('**/6)(.,//5-(,,-)/0+'+)19725:62;321*'(,-03+,,597561448556:68787(%$&',&+,.)/+5/,*,.,6/4357'008+-*&.-,/1-(.,//).0.#'())55&-)*/-+2120-5,&+-027+&%(#%1)&*.+-//./0+,**'&%(*3+.../2.''&''*+/967.5.,3./-&..10007&'+')*-,1.%00)+0244*)%,))(.2,-,*(*+.(46900//-+-0./3/+.42614-+-)0&$%%%'%(*')-8((*%&&*),/141/+..,*)()43142/1+00--157926082+(()'$$)*4764494./1:7444446257802608233;75/4*('+,(,418981-0104(5;56.5-,*++,-16910-*%%&*269;0+.+030//.-4*4.-,7754:()'-1.1264/0/19879;:00/0,+++()*&(*0/-01/3253661562801599167425663/8/7/83.,')/0)1*++182230-*%)(,.++%$().176080)).34303703648*-,**3,$)('*62-7)&(),-..3,0045%)+,.--188;20:0:6./4,,,.004)-5707/-.*&(()*5956400*./33728,-3/+0()),,-1**))(21542123+/4000.*0)--*.684423+'06-.16761/012331320410-25.8-1533953,/.2-+,0+*%()*.')+678;7;2.3012,7+**11/3;954.211+1.9*7:2.12/+***+&*'&')+5-34---+%(&&(/190/1-0055%684366175/114578805/153/+53301.8)+0-/./0%'-259534,8,,7,1*/,..)0+0-,//0,+/.'+.),6--.*1-.)(0/(7:<86:3),+7:327::<989.15202,)0+--35566540././+-.55557,7,+17161844/2/.,.*)+-2:9:;7:4,567657%'&$(%'&(*-,./1.,+.*/486572335341582187'/313246-))*'(,+++5:1+30*''.*+25646,0+')+,.23.',-+++*''%&&(//33228(.//190/40../01/8.6720/51113-&),),-(-./65353
@7072abcc-5c10-478a-b5c6-7ce0281c1d2f ch=340 read=110696 start_time=2019-12-13T16:32:40Z barcode=BC01 runid=2c9cf7bc05858273f10e7d7ec552fc0bd742dc3e
CCGGTTACCTTGTTGACTTCACCCCAATCATCAATCCACCTTAGACAGCTCCTTCCTTGCGGTTGGGCCACCGGCCAGATTGTTATCAACTCTCGTGGTGTGACGGGCGGTGTGTACAAGGCCCGGGAACGTATTCACCGCGAGCATGCTGATTCGCGATTACTAGCGATTCCAACTTCATGTAGTCGAGTTGCAGACTACAATCCAATAAGAATGGTTTATGGGTTTGCTTCACCTCGCGGCTTCGCTTCCCTCTGCACCATCCATTTGTAAGCACGTGTGTAGCCAGGTCATAAAGGGGCATGATGATTTGACGTCATCCCCGCCTTCCTCAACATCGCTGGCAGTCTCGCTAGAGTCCCCAACTTAATGATGGTAACTAACGATAAGGGTTGCGCTCGTTGCGGGACTTAACAACATCTCACGACACGAGCTGACGACAACCATGCCACCTGTCATATAGCTATCTCTCTCCATCTCTGGGCCTTTATGAGTATGTCAAGACCTGGTAAAGGTTCTTCGCGTTACTTCGAATTAAACCATGCTCCACCCAGCGTACGGCCCCGTCAATTCCTTTGAGTTTCATTCTTGCGAACGGCGACGTACTACTCGAATTACTTATTGCGTTAACTGCAGCACTGAACTTTGACATCAACGCTTAGTACTCATCGTTTACGGCGTGGACTACTGGGGTATCTAATCCTATTTGCTCCCCCGCTTTCCGGGACTGAAGGCGTCAGTTGCAGGCCAGATCGTCATATCGCCACTGGTGTTCCTCCAGCATATCTACGCATTTCACCGCTACACGTAGATTCCACGATCCTCTGCACTCTAGCTGCCTGGTTTCTATGGCTTACTGAAGTTAAGCTTCAGGCTTTCACCACAGACCCTTGCCCGCCTGCTCCTCTTGCCTTAATAATTCCGGATAACGCTTGCCACCTGCACATTACCGCGGCTGCTGGCGTAGTTAGCCGCTCTAATAAAGAATTACCGTCACTCGGCTACCATTTCCTGTAGCCGCCGTTGTATCCTTTATAACAAGTTTACAATCCAACCTTCTTCCTTCACGCGGCGTTGCTCGGTCAGGGTTTCCCCCATTGCCGAAAATTCCCTACCTGCCTCCCGGCCAG
+
:,3+6/-2.--','&%+17954;:.-.7740//4/75),3372216)),-.,0024,3/0.827)))+.-1,.%'%&''2('1-..33,.,-*,069:998739/97128356611011031:+0794874568:6+/703*&&.+2158876:1,++,4/114+5698;29-4,-2257610./16102/:///640/,*0,,,*-++/()1833-8;0'*,3/1;7-.48457:6623183432&'+-+70/150.-13447+*.4()'&)*.&,0353/,*).*)-73.+-.1*('/1/26.....196./6779:925;6+.8785**,+&*(**%./2;42262(45796../.166.-3*/,0-.../481*('*+734..,'-2,1./0/11648;14392/))&0)1/).*//,-&(,)*(,)*../0047399.8:4+-/*).6.+//-367657779321/04473656666+++0163-0-+,-.978733,./3126539.023977551408-$)/,/)1)2*8:/512,-+*8()8-(&'($2&+*,.890,0:8::<915811,-1;86,6941700/224+,)+),'('',&&%&$((0())3))6++,5.;.:.76/,,-+0-,-.,/2.--3305)2+'*+*)+1./595442/::,-1211359456/54(62-3--)'+..23...98++..8;4(&(,4+.)9;;30()*)'/.355.+6+&)')),)((.+*))**-*0/6:<:75.,+*+273/16+,-..5897487986<83134///.0*.&0(*-.4+4)+)-0/00*)()'--0.13786382327;:,3144;.4.*(''(*++5'&'*277(*752:.+%&&%&*+484(((&(*)+0:+*)),9.10:,-%'%.+05128/)5.6;15/,,/4.35*03)%(&%%)*+58../11286.6&'&''&.3-/1,)&((%-/-&*)%'&*)(1548*'(**/4/0/7;58<887441//26145+0+$($&*+)00,-11/,*((05.01:53*/).34:67783,72/1011:5,3,+*237:99,1322<3/;<<-+/948:/6:9.8924,&%&&&(*/.4+(+*''%)
@041f4b87-6fea-49ad-ad92-11dfb88d194b ch=34 read=133272 start_time=2019-12-13T16:32:30Z barcode=BC01 runid=2c9cf7bc05858273f10e7d7ec552fc0bd742dc3e
CCGGTTACTTGTTACGGCTTCTTTAATCATCAATCCCTTAGACCAGCTCCTTCCTTGCGGTTAGGCCACCGGCTTCGGGTGTCAGCTCTCGTGGCGGGCGGTGTGTACGAGGCGAAGGCATTATTCACGCGACATGCTGATTCGCGATTACTAGCGATTCCAACTTCATGTAGTCGAGTTGCAGACCTGGCGGAAATCCAGGCTTTGGGGAATGGTTTATGGGTTTTGAAAGCACACTCGCGGCTTCAGCACCATCTGCACCATCCATTGTGGCACGTGTGGCCAGGTCATAAGGGGCATGATGGTTGACGTCATCCCGCCTTCCTCTAACTTGTCACTGGCGGTCTGTAAGAGTCCCCAACTTAATGATGGTAATAACGATAGGTTGCGCTCGTTGGGACTTAACCCATCTCACGACACGAGCTGACGACAACCATGCACCACCTGTATCTCATACTTAGCTATCTCCTCCATCTCTGGAGCCCCATGAGTATGTCAAGACCAAAGGTTCTTCGCGTTGCTTCGAATTAAACCACATGCTCCACCGCTTGTGCGGGCCCCGTCAATTCCTTTGAGGTTTCATTCTTGCGACTGATACTACTCAGGCAGTGCTGTGCGTTAGCTGCAGCGGCGCACTGAACTTTGACATCCAACGCACTTAGTACTCATGGTTTACGGCGTGGACTGCTGGGTATCTAATCCTATTTGCTCCCGCGCTTTCAGGACTGAATAAGTTGCAGGCCAGATCGTCATCGCCATGAATTGTTCCTCCATATATCTACGCATTTCACCGCTACATGGAATTCCACGATCCTCTCCTGCACTCTAGCTGCCTGGTTTCTATGGCTTACTGAAGTTAAGCTTCCGAGCTTCACCACAGACCCTTGCTGCCGCCTGCTGCCCTCTTTACGCCCAATAATTCCGGATAACGCTTGCCACCTACGTATTACCGCGGCTGCTGGCGTAGTTAGCCGTGGCACTCTAATGAAATTACCGTCACTCGGCGCGGTACACTAGCCGCCGTTCTTCCTTTATAACAGAGTTTACAATCCGAAAACCTTCTTCAGCGCTCCACGCTGGCGTTGCTCGGTCAGGGTTCCCCATTGCCGAAAATTCCCTGCTGCCTCCGTAGAG
+
,**0,3)*.--73)))&,4-+&'(*0/1.+,2:,0(%''&(00)',/2688:9,2,,,5548337:96874745;8-,&%$&&+%)*2.&%%%&')9965957752),+-112''&()3%3%'9<5/.+++)*3:899959;:77887;14(),131707*-&.060(-')+0245/106'&$(',+*)*%'&+('(.,(/2,,+,-+0)('(459;;,00:4461'$*,*&)'(&)**,+/50092)..+,0('*--+(.415::-/9,+(.-.2232,++-+*.00/*)%%*12*)$)(),234:+(,/14771-*(-86:3$'(')')-.-00&--+0.&231,+')-)''(+17,-/-.2+4*+,-3.-392290.**&(.0-**'(,/058.05203+,&+''()))+*////(,/.24440/339607;355647/.618677723500-+)'$&'-,0/1//.0+))+,)*20*)/,)%+-2.0112-.-+&(+,'.1).-59:6:9474.0-/145++1/10<9;<13111212+).-.,/-,.87862131(&+/4779/'08.+))02;85()0,.3(&&#$'''*%.++-0/,221%&''&+&-)**2-.&/..2'1/(*,,--..99;86:1/-2:94./0,&*(*,1*.0*,..')%)+17-.*++/-2:874,&$**',*04402-0/-,.50,1/66,&-)+191.&34053'(&%&&*+'(+1-%0,*-::711'#&&%,0%'&%%*)(::7942.-/1400++&./3.37//9::411+/$')/-.2,/+)*+.0/0/0.1/0/.)./0*%/145681476;8//&)*0,30//75940722++,./6('&+..5/12:05448:9/.5.10...-250.(%#'/4-05<;560,*&,.2155,4+4+;584/*((&$''$)+-.325/05//5020601/06+'%()%-)4-.0:0730/''&('+-.%)&&(),1;7:9013-2*(%(&$%%(%&%''89.1313+4+33,,.)((3+2-)+*494*./5+1()-222131710-+%()&'),($(%)%)1-.1-++.,-1-/*44/-7.:;/(1-,3/,.-42,*,'''+,/228-69*-1/+.
@5ae843fd-2420-419c-a7c9-6b280c808287 ch=410 read=82459 start_time=2019-12-13T16:32:29Z barcode=BC01 runid=2c9cf7bc05858273f10e7d7ec552fc0bd742dc3e
CCGGTTACTTGCGACTTCGCACAGTCGCCAGGTCACAAGTGGTAGCGCCCTCCCGAGTTAAGCTACCTACTTCTTTTTGCAACCGCTCCCATGGTGTAATGACGGGCGGTGTGTACAAGGCCCGAGAGACGTATTCACCGTGGTATTCGATCCACGATTACTAGCGATTCCGACTTCATGGAGTCGGAGTTGCAGACGCTCAATCCGGACTACATTGCACTTTATGAGTCGCTTGCTCATGAGGAGTCGCCCTTCTCTTTGTATGCGCCATTTAGCGCGTGTGTAGCCCTGGTCGTAGGGCCATGATGACTTGACGTCATCCCCACCTTCCTCAGTTTATCACTGGCAGTCTCCTTTGAGTTCCCGGCCGGACCGCTGGCAACAAAGGATAAAGAGGTTGCGCTCGTTGCGGGACTTAACCCAACATTTCACAACACAGGCTGACGGCAGCCATGCAGCACCTGTCTCACGGTTCCGAAGGCACATTCTCATCTCTGAAAACTTCCGTGGATGTCAAGACCAGGTAAGGTTCTTCGCGTTGCATCAGGTCGCCACATGCTCCACCGCTTGTGCGGGCCCCGTCAATTCATTTGAGTTTTAACCTTGCGTGGCCGTACTCCCCAGGCCCAGTCGACTTAACGCGTTGGCTCGAGCCACGCCTCAGGGCTGTAGCCTCCAAGTCGACATCGTTTACGGCGTGGACTACCAGGGTATCTAATCCTGTTTGCTCCCCACGCTTTCGCACCTGAGCGTCAGTCTTCGTCAGGGGCCGCAGCCATACCGGTATTCCTCCAGATCTCTACGCATTTCACCGCTACGCAGATTCCCCTCTACGGGGACTCAAACACCCGGTATCGAGATGCAGTTCCCAGAGTTGGGCCAGGGATTTCATCTGACTTAACCGACCGCCTGCATTGCGCTGCGCCCAGTAATTCGATTAACGCTTGCACCCTCCGTATTACCGCGGCTGCTGGCGCAGGTTAGCCGGTGCTTCTTCTGCGGGTAACGTCAATGAGCAAAGGTATTAACTGCTCCTTCCTCCCGCTGAAAGTACTTTTACAACCCGAAGGCCTTCTATACACGCGGCATGGCTGCATCAGGCTTGCGCCCATTATTCGCAATATTCCCCGCTGCTGCCTCCCGTAGG
+
60*+2-''%$$'+&-2//&)%('+-.(-*&(0*)')+/)**1110212962.(')*)*043*013985/359719:;-107-/,$('25.$+()*'&',*)*,/::737/11-2-/9:5:70,($*%+-*'-*-7324:56'(&&.62+(350*,,*2*)*/-*,2278543&5694$1)+())*))'(7,,,(+)+#*)2/;.3,1-23-,/*/-&'')*44--.,.-11.8.)(')%&)*+(&)*,312,/40021:7../1-,*,%$)-(()*+-/22,*&&*-/&$(218.4/++246**/1/--))+./589:83:35**1-491413+10:/./475.4&%')*,27-,3,%&'31,-+*+702:4995853:42-5+5)2/810.&''./.3))&)*000/*''110./+1)82++(-,18.,01/61-1%(54443626//&)+,..9333,151155651448908+%%()2-*/+,3/144786633/883/3857045965)*,*2/65:0300.,+13;863.,0228/0/24&)(.,0750002///.3.12+()&((+-,2.,56.,-5687<:75;811.8;<+413170-,))',/4&.&,,166--37.-'%*03*&+.0/&100/2.)-.08'''),+,,0930+,1,*((''$))),+/*./0/33/3665;6//10/2/58543%.,'01++,,/.184555/66,'&'22/*%(()1:-.,,'.300/53489789::;8639&+98,63001033(')*4+:368;8817*+*010077.533(/54,(-.((,$&$&%**(,*-6/*1/'/*(-*&**+.)*(&1/*),.*)*%''(329355511*&(&(2;16.3+*.*+'1:521+,(')))+.--*+0-.+/4246%0)(**)*$)&''$&%%&+1..++5/60;3/1*'))/42/28).617/01130:23166481/1*(+*10024'11,.1;1785.-1-+('*4//1343102655:.-8./1,0)'-%)+.5.986/5)*'00,02,*/+)))*()++/15+++1.5/*-($%%')*(-+*(4-023;4403//0'----3.1139.%).%))'&(-/-.10657/+--('))04.39/-1+0+
@6775779c-25f9-4367-b2f8-09c0d7dcebe6 ch=373 read=185417 start_time=2019-12-13T16:32:19Z barcode=BC01 runid=2c9cf7bc05858273f10e7d7ec552fc0bd742dc3e
CTCCTGCGGAGGGCAGCAGTGGGGAGCCGCACAATGGAGCAAACTGGTGGCAATAATACCGCATTAATATGAAGAAGACGGGTTGTAGGTGTGCTTTCAGCGGGAGGAAGGGAGTAAAGAAGTTAAATAGCACATATTGACGTTTACCACCAGAAGCGCACAGCTAACTCCGTGCCAGCAGCCAGTACGGAGGGTGCAAGCGTTAATCGGAATTACTGGGCGTAAAGCGCACGCAGGCGGTTTGTTAAGTCAGATAATGAAATCCCCGGGCTCAGACTGCATCCGGTGCTGGCAAAGCGCGAGTCTCGTAGAGGGGTAGAATTCCAGGTGTAGCGGTGAAATGTAGAGATCTGGAGGGAATACCGGTGGCGAAAGGCGGCCCCTGGTTGAAAACTGACGCTCAGGTGCAGCGTGGGGAGCAAACAGTTAAAATACCTGGTAGTCCACGCCGTAAACGATGGGCGCGGAGGTTGTGCCCAGGCGTGCGAACTAACGCGTTAAGTCGACCGCTAAAACTCAAATGAATTGACGGGGCCGCACGAAGCGGTGGGCATGGTTTAATTCGATGCAACGCGAAGAACCTTACCTGGTCTTGACATCCACAGAACTTTCCAGAGATGGATTGGTGCCTTCGGGGCTGAGACAGGTGCTGCGCTGTCGTCAGCTCGATATTTGTGAAATGTTGGGTTAAGTCCCGCAACGAGCGCAACCCTTATCGCGCCAGCGGTCCGGCCGATTTCAAAGGAGACTGCCAGTGATGCTGGAGGAAGGTGAAAACGTCAAGTCATCATGGCCCTTACACGTGCCACAATGGCGCATACAAAGAGAAGCGACCTCGCGAGAGCAAGCGGACCTCGCCAAGTGCGTCTTCAGTCGGATTGAGTCTGCTCGACTCCATGAAGTCCGGAATCATAGTAATGATATCAGAATGCACGGTCATTCCCGGGCAGCGCACCGCCGTCACACCGGGTTGCAAAAAAGAAGTAGGTAGCTTAACCTTCGGGAGGGCGCTTACCACTTTGTGATTCATGACTGGTGAAGTCGTAACGCAAAGGTAACCGG
+
-13-'&(-,+*,*/,430242/,+$&)(*+*.196-*&$$%('.,0%,%#$%$&(+)..5,+&))(-)'(,.4&),('*&),14&##''&&&&&+.',*+-+62++,,0,.)&%(//0%'()/942%#$%'),),*/++%+)')((-0'*,())'$$#$$''$**/40017+0,41002.*-%%#&%+*3*)((**+07-.,,,8.-.'*(,-4.11;:6865/1-&')*&,(./134*34<414869056&(.2&)*-063/2:4--5844.&)-)+./'+&&$(*('%&,*&*(%&%()'./1*/33,,$224,23,7,8+;,*12/+((*+075508+(&'%&)&*,/000+,.**2-6::987.5--,/+---)%-31,++4,'(-382+,,1499::/3856,+++)))15('''+-/---5,)'()&)/:1287155695756;87879,,+*('&%#(*2*),,5.1,13+)/10-')),+-.,&(+)**0+2)(*--10+()('(*,&&.-.+)&2*2.23369:/04*,(,'1***.51**'.*--0-:7455910)//988433/050276325006..42/4//-3433*)+-0-0++3/+)*),--188080407220+1,'-*%($'(,-0(**,../+,&'+/17334,)./1*(-(+6.+*+.2.*',-+477915./-7.(+,1+-/)*&)*4,3,'+.03+,(/0*,//681,2036.%*&*,1;3,1,/1464./(*('&'$)-/2,2+-*/+*%+/)&()+54/-//&0-(0/547*+'&'$'',+,,++11.*)))-334265(''')&()+).-0570/''&%)25/55:3-**1+,-0/)).13-+$&%)+15,7,/.,'+*)')(..25756:67+7*))-),-.414/2-204*)()*,1,,**+1,0('*((%'+)023)'*'$%&%)'+()00,.0-1.2-&%(+1(+(0604,%)*'()*-()%)-)5)3-2622;2,.0.34/8.-57'('+(*1378:7*),'(%(*&'())*0*)*&'#&)-&&*)-14458
@cd58ac47-bb01-4740-a03d-835968f8ed74 ch=46 read=160619 start_time=2019-12-13T16:32:18Z barcode=BC01 runid=2c9cf7bc05858273f10e7d7ec552fc0bd742dc3e
CCGGTTACCTTGTTACGACTTCGCAATCGCTGACCCTACCTTCGTACGCTGCCTCCTTGCAGTTAGCTCACGGACTTCGGGTATTGCCAACTCTCATGGTGTGACGGGCGGTGTGTACAAGACCAGAGACGTATTCACCACATTCTGATTCCGCGATTACTAGTAACTCCAGCTTCATGTAGGCGGGTTCAGCCTACAATCGAACTGAGACTGGTTTTAAAGTTTGGCTCCACCTCACGTGTGCATCTCCCACTGTACCAGCCATTGTAGCACGTGTGAACCCTACACGCAAGGGCATGATGATTTGACATCATCCCCACCTTCCTCCTAGTTAACCCAGAGCAGTCTCGCTAAGTCCCTCAACAATGGTAGTAACTAACGACAAGGAGGTTGCGCTCGTTGCGGGACTTAACCAACGGCCACGACACGAGTGAGCGACAACCATGCACCACCTGTCACCTTGTCCCCAGAGGATTTCCTCGATTAAGAGTAGTAAAGGGATGTCAAGTGTAGGTAAGGTTCTTGCCCGTTACTTCAGATTAAACCACATGCTCCGCTACTTGTGCGGAGTCCCCGTCAATTCAACTTTGGGGTTTTAATCTGCGACCGTACTCCCAGACGGAATACCACTTAGTACGTTAGCGGCGGCACGGAGGTGTTAGAAACCCCCCCGCACCTAGTATTCATCGTTTACAGCGTGGACTACCAGGGTAGTAATCCCTGTTGCTCCCCGCTTTCGAGGCCTCAGCGTCGGTTACAGTCAGAGAGTCGCCTTCGCCGCGGTGTTCTTCCTGAAATCTCTGCGCATTTCGCACTAGAATTCCCACTCTCTCCTCTCTCCCCTTATAGATAACCAGTTTGGAATGCAGCGCAAGTTGAGCCCGTTGTTCATCCCTTAATCGTCGCCTACGCTCCCTTTGCATGATAAATCCAGGATAAACGCTCGCCGCCTACATTATTACATGGCTGCTTTGGCGTGATTGTAATGGCTTCCTCATGGGTACCGTCATTATCTTCCCCAAGAGACCAGGCACGATCCGAAAACCTTCATCACTCACGCGGCGTTGCTGCATCGGGGTTTCCCCGTTGCAATATTCCCCTGCTGCCTCCATGCAGGG
+
5,**17,1619-1.(-5499;7((3929.//3/27**45435.'($''+2/2735/7/,-%/*5((',/$(+/,/173*(('$''&,+*%,-0-.(+,/,34550,4)&-+'*+03774/.335('$'2))1041/$&&%&%(-(797790))-1/8/..,+'/+2../0-,./94(0'%$)+)+32561.)*&'&'+'/00595203360103092,+./,/;1-0/-38,19570//-+1/0121144,$'(*8312.-.31/:+++0-*-*,*%$%').-''(')%&.0,0*-26223329<+--(*+/0/911(',:7672,-4+%*-8.2.7-+-,+-&&.1/70459''(,6**+)+')-+'2...117///3-1360../&)*-.,.*./33482)'.3-)'(-+-)+'&&'(%%&/0123)%+(-)&*,.4666;13,+'+3,/5/02.,-++,+.4/8($%&,-)-5732122/6/0('&*,,10.5-,46)1)()6+210)#&&))*(*31*&(()&('/,'+06/*(%*(),449/.--+')37*.2-/-.*.*0/2&((023)*+.01.3-&$%',,*,*+)7:+/.*)+((-,.3,//0,07*)+&..6031%-'%%&$)%'%///9430*,,+.,,005.-0/039*'(-'01266-(%*,03/*-666<:000..83+,(1134771/-*),)/63.,().9227-)'-/)+*194,)++84-)*,*,,,*+,-,68-223.*)**-%*),*,,,,./,3-.20&'(-0-0/.4-6+)'0(,'(+/+(.,+'+/('&(%&(')'-*0,3('++,././--,-.+),())))%((053128*,/<;.3153+0)**$)'*(0.'&),-'(*2*-,-&'*,(',*,*+$)+,6:5-2('(64(*55(($&%#*,...02*-,%')-(&/1498:;&33+))&*))7-(-%%-245.,+*/+0+*&&$,'%%''*353460('($&#&&('..-19,8-*+-0,1,+(-/')+-.*)4+)((&(-0/,.15-4767878.&(*+$'$&'/,-15+.000-01*+1.1:-788/*,)%*1,./66.1,)'('%$'),.4(+)-&1,*
@891f18cc-4b23-401d-9fdd-0d250b9a86d6 ch=271 read=111788 start_time=2019-12-13T16:32:17Z barcode=BC01 runid=2c9cf7bc05858273f10e7d7ec552fc0bd742dc3e
CCCGGTTACCTTGTTACGGCTTCACCCCAGTCATGAATCACAAAGTGGTAAGCGCCCTCCCGAAGGTTAAATACCTACTTCTTTGCAACCCACTCCCATGGTGTGACGGGCGGTGTGTACAAGGCCGGGAACGTATTCACCGTGGCATTCTGATCCACGATTACTAGCGATTCCGACTTCATGGAGTCGAGTTGCAGACTCCAATCCGGACTACGACGCACTTTATGAGGTCCGCTTGCTCTCGCGGAGTCGCTTCTCTTTGTATGCGCCATTGTAGCACGATGTGTAGCCCTGGTCGTAGGGCCGCGGTAACTGACGTCGTACACCTTCCTCCAGTTTATCACTAGCGGTCTCCTTTGAGTTCCGGCCGGACCGCTGGCAACAAAAGGATAAGGAGTTTGCGCTCGTTGCGGGACTTAACCCAGCATTTCCACAACGCACGAGCTGACGACAGCCATGCAGCACCTGTCTCACGTTCGAAGGCGCAATCCATCTGGAAAGTTCTGTGGATCCAAGACCAGGTGAGTTCTTCGCGTTGCATCGGGTAAACCACATGCTCCACCGCTTGTGCGGGCCCCGTCAATTCGGTTGAGTTTTAACCTTGCGGCCGTACTCCCTAGGCGGTCGACTTAACGCGTTAGCTCCGGAAGCCACGCCTCAGGGCACAACCTCCAAGTCGACATCGTTTGGCGTGGACTACCAGAATTATCTAATCCTGTTTGCTCCCCGCTTTCACTTACAGGCGTCAGTCTTCGTCAGGGGCCGCCTTCGCCACCGGTATTCCTCCAGATCTCTACGCATTTTCACCGCTACACCTGGAATTCTACCCCCCTCTACAGACTCCAAGCTGCCAGTATCAGATGCAGTTCCCAGGTTGAGCCGAGTTTATCTGACAACAAGCCGCCTGCGTGCGCGCGCACGCCCAGTAATTCCGATTAACCTTGCACCCTCCGTATTCGCGGCTGCTGGCGCAGGTTAGCCAGTGCTTCTTCTGCGGGTAACGTCAATGAGTAAAAGGTATTAACTACTCCCTCCCTCCCGCTGATGCACAACCCGAAGGCAACTGGCATACGCGCGGCAGCGAAACGCATCAGGCTTGCGCCCATTGTGCAATATTCCCCACTGCTGCACTCCCGTAGGAG
+
7/(.+4++96370+:'))'*()1(1*+&*,31,200920/013)),0967712124+*0*)()+,//44/&$'+31'+/7.6:/++//34-%&'8:-+5410...26,4472:3667569754737'77+666:1:1-*07/649567<963345.--,&0-.)*'(*,-894:445:<:775)'((/(%./0.2.-5761'2)+1446453214485.+-58;5,,,0,17)),581220.3124&%+./06662513;:2001138;<064.+,*)&*(%'&+('()-15+/3./.)-*3057'&0(+,(&)*+:976&/'')/66979-0),.9<:234,*+%-1164364*-3/--0414/-.4,:968927/:.-/(,23-'/-5530/2'+52''1+.07-1*+*48950200+.*''(/-3://('*.'/%)'*()'*,7876&6223;3;:0...-27/112..&(-/-7'(,),*&6)3+150/1*'*/6526;874.050.3),'-(.1+-+&$&/2;77;7,-'(&&'+-0+)&,(4:;;32,+*(*2901:/3161307,380:6*((*,417.*$('++3/<<1185001)((*-)&+)++13)'&.02/51145-8-9-40.)+1.)230-2../'.412221/-.+771*./73906-/&+.3579578*21,(+*,.29387279&')(1-/04358282015<6/32317*$'5522$)&')++-4;8/0.-.18;:668+*)5)5;/0;0<:::,+7,(.-&36.826(*,5555996646-868*,(./22100/59661313337682745/./21-&(+-39(0*$'((,50%4&'*4033%-(++2/8/,,.-800+*&%&+-30-/1,+)))/07/',/29:534340/,+()&()++/4.+12338:44.//*+(((+.++).68557+*+03/(/.22279.:+)$)%(,0,+*9.'88/01:06:5547)5''-;:7982:3+*)%/53-*0-,-.1-/3,22194047*)57+(,**%)%&$'++38*)-)/)*&''))2+02454312/5/%(*-.0,*$&(-4&,7+-93662;4-/5+-.2/4/11-489/04632-/124/76(+..3.(.
@eacef2a1-f839-47f2-ad05-94df9eb17a64 ch=165 read=228459 start_time=2019-12-13T16:32:17Z barcode=BC01 runid=2c9cf7bc05858273f10e7d7ec552fc0bd742dc3e
CGATTTACCTTGTTACGACCCCAATCATCAATCCACATTAGACAGCTCCTTCCTTGCGGTTAGGCCACCGGCTTCAGTGTTATCAACTCGTGGTGTGACGGGCGGTGTATACAAAGGCCGAGAACGTATTCACCCGCGTGTGCTGATTCGCGATTACTAGCGATTCCAGCTTCATGTAGTCGAGTTGCAGACTACAATCCGGAACTGAGAATGGTTTTATGGGTTTTGCTTCCTCGCGGCTTCGCGCTTCCCTCTACCATCCATTGTAGCACGTGTGTAGCCCAGGTCATAGGGCATGATGATTTGACGTCATCCCGCCGCTTTCCTCAACAATCACTGGCAGTCTCGCTAAGTCCCAACAATAGTGATAACTAACGATAAGGTTGCGCTCGTTTGCAGGACTTAACAACATCTCACGACCTGACGACAGCCATGCACCACCTGTATCTCATATAGCTATCTCTCCATCTCTGGAGCCTTTTATGAGTATGTCAAGATGGTAAAGGTTCTTCGCGTTGCTTCGGGTAAACCACATGCTCCACCGCTTGTGCAGGCCCATCAATTCGCTTTGAGTTTCATTCTTGCGAACATTACTACTCAGGCGGTACTTATTGCGTTAACTGCAGCACTGAACTTTGACATCAACACTTAGTACTCATCGTTTACGGCGTGGACTACTAGGGTATCTAATCCTATTGCTCCCCGCTTTCAGGACAGGCGTCAGTTGCAGGCCGGATCGTCGCCTTCGCCACTGGTGTTCCTCCATATATCTACGCATTTCACCGCTACGTAGATTCACGATCCTCTCCTGCCTCTATGCCTGGTTTCTATGGCTTACTGAAGTTAAGCTTCAGGCTTTCACCACAGACCCTTGCTGCCGCCTACTCCCTCTTTACGCTTATCGAATTCCGGATAACGCTCGCACCTGCGTATTACCGCGGCTGCTGGCACGTAGTTAGCCGTGGCTTTCTAATAAAGAAATTGCCGTCACTCGGCTACCTCCTGTAGCCGCCGTTCTTCGCTATAACGAGTTTACAATCGAAAGGCGCTGTTTCCTTCACGCGGCGTTGCTCGGTCAGGATTTCCCCATTGCCGAAATTCCCTACTGCTGCCTCGAGG
+
$(&+0')/21400:01011-*(1-142597;58.**&'&)*8721342/,1+.*204.2(6+-324%%$*',151'34/6+*,*0-+*.--,5///7772'-,.01./022/4:*/:32/-,041.32792,.5(),)((*&102+1*'*27292/0+)*)))5/6&($++1.00354245+&-22/1'(0/0/0/313'*+&%'('+115//4-<<8+0-6/.9:,++4-0,-0//2+,0(((''(-1+4)--+%./-544/32/,+/.-/--*-*,*--)(&+0,)*))'1--20//,)%+8'-.:8998,9:-*/3('&.).+)%((()&(%&&'%**-/64())011+().1/)+*-4)'&'((-05//072667/*003;7999:9617)&'$2/,)((*''&'%&('--+-,+,***,0-**'%+(#$&').4054,--+0659(*))*(+*-154558989634011,,06.9;-,/.-+--1/351,1).,7,/2(.21,-*1-65011-/2:8/,*-+23-3../125612-0/.-,0,/0514-85,%0115362&(-*/,+03;;379<-,7+,,-740/2-..-//0),.+(('&(/)+9)((''$((,-+0)/2556040++-,)*-..8*4.'('&')('*24477679/(,2572659555556/,,*.064437271*%11)-+354,+-2;9/)2:12((57744)+-0+5*)42+(')+,,2,*,7,63248.46(/($)*.2114/+1560,''/15/7;527::0-.,-****+4,+&()*05)+/23863.&(()),,178;77:;-.).0456;/0425225975.0188*69/5<0/37923117:;363/1656933630221:+*+.2(%&%&$$&$%%'+1-0+:,:::;.--+*01-./&')()429/23+-'0,3364550+-./,513%,,,).+-)+1.,--3/27.&&+*)++49897../-+,-*&''&-(((%'(-2/3749<5/*'')1/.-*(''&,*%%+*.43%+*'%&(&&'$&12).(415754475.8)))++3312)00)/76/6:-+/3031'*-,-.3/+'(),+-+++4.-+'/*
@bf9f594f-d596-403e-87a9-c91b9ceb9002 ch=444 read=212646 start_time=2019-12-13T16:32:06Z barcode=BC01 runid=2c9cf7bc05858273f10e7d7ec552fc0bd742dc3e
CGAGTTACCTTATTTACGGCTTCACCCCAATCATCAATCCACGTAGACAGCTCTTCCTTGCGGATTTTGGCTTCAGGTGGTATCAGCTCTCATTAATTGTGACGGGCGGTGTGTACAAGGCCAGAACAGTATTCAACGGTGACGCGGTTCCGTTACCGGCGTTTGCGCTTCGTAGTCGAGTTGCCGGGCTACAGTCGAACTGAGAATGGTTTACATGGGTTTTATCGCCAGCCAGCACCCTCTGCACCATCCATTGTAGCACGTGTAGCCCAGGTCATAGGGCAGTGATTTGACGTCATCCCCGCCTCCAGCTTGTCACTGGCGAAAGTCTCGCTAGAGTCCCCAACAATGATGGTAACTAATAACGGTAAGGAGTTTGCGCTCGTTGCGGGACAACAACATCTCGAGAGCACGAGCTGGCGGCAAGCCGGCTATTGCACCACCTGTATCTCCTTGGCTATCTCTCCTGTCTCCTGGGCCTTTATGAGTATGTCAAGAGACCTGGTAAAGATTCGCGTTGCTTCGAATTAAACCACATGCTCCACCCGCTTGCGGGCCCCAATCAATTCTTTGAGTTTCATTCTTGCGAACGTACTGCTCGGGCGGGTACTTATTGCGTTAACTGCGGCGCTGAACTTTGACATCCAGCCAGGTACTTGCTCATCGTTTACGGCGTGGACTACTGGGGTATCTAATCCTGTTACTCCCACGCTTTCGGGACTGAGCGTCGGTTGCCAGGCTGAATCGTCGCCTTCGCCACTGGTGTTCATCATATATCACCGCATTTCACCGCTACGCTGGATTCCACGATCCTCTCCTGCGCACTCTAGCTGCCTGGTTTCTATGGCTTACTGAGGAAGTTAAGCTTCAGGCTTTCTGGTCCTTGCTGCCGCCTGCTCCCTCTTTGCGCCCAATGGTCCGGATAACGCGTATTGCCTACGTATTACCGCGGCTGCTGGCGTGATTAGCCGTGAAAACTCAATAAAGAATTGCAAATCCTATCCCAGCTCACCGCTTTCCTGCAGCCGCCGTTCTTCCTTTATAACAGAAGTTTACAATCCGAAACCTTCTTCCTTCACGCCAGCGTTGCTCGGTCAGGGTTCCCCCGTTGCCGAAATTCCTACTGCTGCCTCCGTAG
+
.+$',*')&&&&04-%-)+**+*'**-*.,02.4729.3/')(+)),2'.+,-*13/11/1&&%''/)*(*,1/-2720-10110%.+,+-&5&%#.%()001-83/+2*-//0/258.26-%)%&()$),+-)'%&(%'%%'$%&.,*)$'))%+(('%)).'((%'/-5),,./6)%,+5-0(0-(*(&+(&/22287-+**+1-/-46-#%'-,7/3:7*(**(*%$&'%$#$#'-,&,**-.05120/)0.'(...*-0//('',,'(-211-+))+-+'',)+6:/./38899+61-&#&%&*.,++-,)-81,.'()'(+**//,20.-&&''(031(.)*+5/4344976423/4-+(/(%(((&)*+.7*')'(,.33722)3/.+.,/)(+)//,+*'&%))+,/.20.8----/2,&--&&())/.)(%**'*-'($&&*25).('(+++,+,,*+'%%*-+,/-2,,./441-2.-///7147+(((')&%(')/-5(,%*()&'--2++/10+(-+--6724-)++,-.7--5.+*(3'%%&)--24)'(.0/,.9,47+,&.0::0'*3021130.530,+1,)***(++'(&%*(,/002612.6,6*-/13'20'-))%&(17:41256-*)$))*'''$(+(*)./16733:5)+*.-./6821+$))$*'$,)02-/7777/(2(%(,-*((.-+4;6-(9631,/(,2111&+.5)+'(%%%''*+,,(12,35)55/02**(+.12594(++(*),-0.'*)(**3:,).05+,-&'$%$$'(3+'*&').01*)3-14)*.&+&+.033367595235.:7.*.2'5407,/..*+')')-0)(%(+03/27/01)(%&%%%#'%$%%$&&&)1./0..72,-080'+,-**/4/'242*0/31,&,''&&$'&%**'(,-/,2-%)%(),1011,-*)+*(%&140/13.2('('%'')+./18,'$$'$$+)+*(.+&'/-&%#&'(%&,0&&'*()&%$%')*0&((.)4')()&(+()-/36/+.(&-,*)125,4'&/1,-28;65:43291/0-**%322070018/967,03//7)451)%,2*0-*/5,..*+((*)(('(-3)-&&'%'
@fa586ee5-e6f3-4ac8-ba47-a1529cdd73be ch=338 read=88067 start_time=2019-12-13T16:31:54Z barcode=BC01 runid=2c9cf7bc05858273f10e7d7ec552fc0bd742dc3e
TCGGTGCCTTCGCGTTCGTTGCATATTACTGGTGCTGAAGAAGTTGTCGGTGTCTTTGTGTTAACCTGCCTGTCATCTCTATCTTCCGGTTACCTTGTTACGACTTCACCCCAATCATCAGTCCACCTTAGGTGGCTCATTCCTTGCGGTTGACCACCGGCTTCGGGTGTTATCGCTCTCGTTAATGACAGACGTTGTGTACAGGCCGAACGTATTCACCGCGACATGCTTTGTTCGCGATTACCCCATTCCAACGCTTCGTAGCTGGTCGAGGGATTTGCACCCGGGCTACAATCCGAACTGAAATGGTTTATGGGTTTTGCTTCACATACCGCGGCTTCGCTTCCCTCTGCACCATCTATTGTAGCACGTGTAGCCCAGGTCATAGAGGCATGATGATTTGACGTCATCCCGCCTTCCTCCAGCTTTTTTAAATGCACTGGCAGTCTCGCTGGAGTCCCCAATAATGGTAACCTTGATAAGGGTTGCGCTCGTTGCGGACTTAACCAACATCTCGACACGGCTGACGTGACCATGCACCACCTGTATCTCATACTTCTCATCTGGAGCAGCTATGAGTATCATCAAGAGACCTGGTAAAGGTTCGCGTTGCTTCGAATTAAACCACATGCTCACCGCTTGTGCGGGCCCAAATCCAATTCCTTTGAGTTTCATTCTTGCGAACGATATACCAGGCAGGTATATTGCGTTAACAGCGCGAACTTTGACATCCAACTTGCGCCAGGTACTCATCGTTTACGGCGTGGACTACTGGGGTATCTAATCCTATTTGCTCCCCACGCTTTCCGGGACTGAGCGTCGGTTGCAGGCCGATCGTCGCCTTCGCCACTGGTGTTCCTCCATATATCGCATTTCACCGCTACGCATGGAGTCCACGATCCTCTCCTGCCTTCCAGCTGCCTGGTTTCTGGCTTACTGAAGTTAAACTGGGGCTTTCACTACAGACCTTGCCGCCCTGCTCCTCTTTACGCCAATAATTCCGGATAACGCTTGCCACCGGTATTACCGCGTACCGCTGGCACGTAGTTATGGTGGCTTTTCCTAATAAAGTACCGTCACTCGGCTACCATTTTCTGCTTAGCCGCCGTTCTTCCTTTATAACAGAAGTTTACAATCCGAAAACCTTCCCTTCACGCGACATTTGCTCGATAAGGGTTCCCCATTGCCGAAGTCCTCTGCTGCCTCCGGCGGG
+
&$,'(%'&**.(*,+2&+&.(,&+()*),,+0..34:8/+1-(,7...201.123::422,-(+*5,*()''+4&)%&'3,316622.328+0,-0.-.&)*+88310/36./321/,.*$&-)(/+-,+23+,&**2#(+-,*.025+1)*(,+$(%*&&&''%++*)(/-/,'(*,21+2,)$&-(1%+*.+3+')&))**,+1*'(')1366./&)&')546+1&#'%$(%-*-,.+8*''&'((/37(0&*$)/,.&+'&&&&++0,(-*/%61'#'%,*(**')*+,./+5+&'+*$&).-1188;:-0.51755+,-2//'*())+2,+//.375+..10;/,-,+,(,++/((%.'%%((($'''&&&'-/)$*(+**,)'('.*-0+-(($*,%&025833-391+.628--+.+*&)*+329,272.--(*&'*),-,,&''+,+*()(221(3)$.)(&++-,('&(((*)*).*,/-,./-/118-.,2+%%$)$)%,./0/54++*(%'(&,+,,*-%%(..03++&-+(+)('+(*)()$&%$$)%((&'()-.(*.&%'&#.*%&(*5.+/,*(&(,.:;928129'-)1*0.-*3+'&,./&&'+&&&'**')&(%%(&'+5/-.*,+-.),-0,('*+,1(.*3:6+-1,,,05:12799517-,(*-,&#)%%&).//,3%%%)%&$*)(+).)/()%..+**+--402,,-++6,(%')((*'*/'*'+$--//2335;8.2/90118864/$&&'1.(,*+++1.*3/))23((.-/9;2*-+)(&$*%+,00447759683&22831**,/*&'*+-10-./+3002;75885---/18,.))*-0365,//0;,..8:442.)$'&''&$$)+(''(*++((+,0.,**&'%('**.,,.+,.527+('%&,,2-,++.,(2)2-&)%&)(-+*5++&((*+''/.'&&&*2+/9**..--1-/0:3.,*('%)+/57;171802()+-0/8.10-1.()()%*&(*))$'$%'&(-+3-.0/03764.'&)*-2*-,1+('$(1-.4-&)),0020)..,&$%+$'+)*56*(#$&)(,-/7.6;:4;22.,%%%$&(233-*+-*+59042854-)/22*/+.**1(1:/+-,,+&**.5)&$&#)$'$&),***-87-,..*0.(((#*')'''$%)%**(,'&%#('$
@12893ba6-f1a1-45f1-b40a-c11cca0ff8a3 ch=154 read=126128 start_time=2019-12-13T16:31:32Z barcode=BC01 runid=2c9cf7bc05858273f10e7d7ec552fc0bd742dc3e
TTCGGTATGCTGATTTCCGAGATTCCGCACGTATTGCACAAGTTATGAAGAAATGGGTATGTGCTAAACGCTGCGGGTGCGATACAGGAGGCGTAGAATTTTCGGCAATCCCTGACCGAAACAACGTGAAGGAAAGAGAAGGTTCGATTTGTATGAAAGCTGTTCTGCCATAAAAGGAAGAACGGCGGCTACTACGGGAAATGGTATGGCGGTACTGATAGAAAGCCACGGCTAACTACGTGCCGCGGCCGCGACAATACATGGAGTGGCGATTATCTGAATTATTGGGCGTAAAGAGGGCAGGCGGCAGCAGGGATGTAATGGTGAAACCTGAAGCTTAACTTCAGTAAGCCACTGAAACCAGGCTAGGGGATGCAGGGAGAGGGATCGTGGAATTCCATGTGTAGCGGTGAAATGCGAATATATGGAGGCTGGTGGCGAAGGCGAGCGATCTACGGCGAAACGCTCAGTCCAGCGTGGGGAGCAAATGGGATTAGATACCTAGTAGTCACGCCGTAAACGATGAGTACTAATTGTTGAATGTCAAGGTTGAATGCAGTTAACGCAATAGTACTCCGCCTGAGTAGTACGTTCGCAAAGAATGAAACTCAAAGGAATTGACGGAGTTACACAAGCGGTGGAGCGTAATGTGGTTTAATTCGAAGCAACTTGAAAGAACTTACCAGGTCTTGACATACTCATAAAGGCTCCAGAGATGGAGACCAACATACCAGACACAGGTGGTGCGTAGTTGTCGTCAGCTCGTGTCGTGAGATGGTTTGAGTCCCGCAACGAGCACCAACCCTTATCGTTAGTTACCATGTTAAGTTGGGGACTCTATGGCAGAGACTGCCAGTGACAAGCTGGAGGAAGGCGGGGATGATGACGTCAATCATCATACCTTATTACCTGGGCTGCATTACCTACAATGGATGATTGCAGAAGCGACGCGGGTGGCAAACCATAAGCCATTTCTCGTTCGATTCATGATCTGCAACTCGACTACATGAAGTTGGAATCGCTAGTAATCCCTTGTGAATCCAGCATGTCGCGGTGAATACGTTCTCAGGCCTTGTACACACCGCCATTTTCCGAGTTGATGATAACGCACCTGCCAGAGACCGGTGGCCTAACCGCAGAAGAGGCTGTAAAATTGGGGACAGGCGGTTAGGGGTGCAGAATCGTAACAAGAACCGCCGG
+
+$&*')&$%%'**,:40*+(,$-&(&$%$''+(*($'#$$$&*,&%%)(#%&%)&*'($%$'%'().%-'&%$#')%&%&$''$%%((%)'%&%$'%&&+*('%(%'(#%.**+-.,(*)&&%%%')0/.*)(.-'(%*))),3)%$+-(%'&&%)+&#$&%-*&%%))%%,36**--+*16908032+*(($''*0*(.-*(.*'$')('(()0-+++(&-00%15/+,-**./*+*.,1,0'%#%%&(&')&$).+,-(/(+&&(*+*%(*2-,,%&&),++6.68769138(($+()*+-2/+.+''&%&+.'(#&').034..12,64-')&%'%,%'2+,')+'&%**),*-.4.,,%&%&&',*)(+-,0%-0)&&&'/-,+&%.',&%+'+*/.00.)*++3:95//('&$%$&')+%%''&&#$$&(),+)'%&&)&'&%''(1+*)()64))*')&)&(%)*.&''((4+&-)&+-:<;50;;215./3;86:.,+413-5'*,754669-'***--12./,++.*((('%-,#(',)*+/.-()))%%)*.221$&&%$$&'(++22).,+)((.*46.0**17154:+*497+,,(%+/++()&))-154).+%%(&&)'(*&&')&/)+(+.*-*()$()14;9.96;8/01,.0,)%%(-4&&%')&(./7&.&*(*3-121/-...251;1.6453/++&)(,,*')$-)*&&%&%&%$'&)(+*--/,31,,'('.27))()*4/01257988866773*+'+'4*+,),+3**(2()')')'+(0*19.3..091-2-,///56'/$*10/-.1.9:.1242-(&%(+$&$*20546;88865210,-*2+))((.+2.,583/0,,)-,0/,,29365763*&.)()%((%*&'*+-)($'#*&$'&&&()5./7*(&%*))+')'%&&**.01*-)%'&)),)(+%&+0&.0*-30&)&(')%'$)(&$%$%*.+(./).,21431.---.,4..7667972'(+(*/2)*32+('%$&(4.6&,')+04+*'()1*))-*'*,/6*+/%+/1,..(+.---+/6/..'****(((--2.+*((*+/04,1./1-,2((($)',/.,+&((,*,/,*)*(*(,)%)'+**+((&$*$(/1)%&$+)-(%)$%),-*)+-)+'()-''('&%%&(%-,),%,&
@4c49b12d-14af-4c24-a5ab-3706741350e7 ch=202 read=106278 start_time=2019-12-13T16:31:09Z barcode=BC01 runid=2c9cf7bc05858273f10e7d7ec552fc0bd742dc3e
CCGGTTACGCTGTTACGGCTTCACCCAATCATCGTCCCCACATAGACAACTCCTTCCCTTGCGGTTAGGCCACCGGCTTCGGGTGTTATCAACTCTCGTGGTGTGACGGGCGGCATTTACAAGGCCGAACGTATTCACCGCGGCATGCTGATTCGCGATTTACTAGCGATTCCAGCTGTAGTCAGGTTGCGGGCTACAAATCCGAACTGAGAATGGTTTATGGGTTTTGCTTCACCTCGCGGCTTCGCTTCCCTCTGCACCATCCATTTGTAGCGCGGTAGCCCAGGTCGCCAAGGGCATGATGATTTGACGTCATCCCCGCCTTCCTCCAGCTTGTCACTGGCGGTCTCGCTAGAGTCCCCAACAATGATGGTAACTAACGATAGGGGTTGCGCTCGTTGGGACTTAACAACATCCTACGGCGAGCTGACGACAACCATGCACCACCTGTATCTCATATAGCTATCTCCATCTCTGGAGCCTTTATGGTATGTCGAGATTACCAGTGGGGTTCTTCCGGCGTTGCTTCGAATTAAACCGCTCCACCGCTGGCGGGCCCAATCAATTCGCTTTGAGTTCATTCTTTGCGAACGTACTACTCCAGGCAGGTAACCTTATTGCGTTAACTGCAGCACTGAACTTTGACATCCAACACTTGGTACTCATCCCGTTTTACGGCGTGGATTTCACCTAGAGGTATCAATCCCTATTTGCTCCCCGCGCTTTCCGGGGACTGGGCGTCCGGTTGCGAGGCCAGATCGTCGCCTTCGCCATGGTGTTCCTCCGCTATCTACGCATTTCACCGCTACACATGGATTCCACGATCTCCGCTACTAGCTGCCTGGTTTCTATGGCTTGCAGAGTTAAACTTCAGGCTTTCCTACAGACCCTTGCTGCCGCCTGCTCCTCTTTACGCCCAGTAATTCCGGATAACGCTTTCACGTATTACCGCGGCTGCTGGCATAGTTGGCGACGGCTTTCTATCGCGCGTCACTCGGCTGCCATTTACCAGCGCCGTTTATCGCGCAGCAAAGTTTGTCCGGCAACCTTTGCGGCGTTATCGGTCAGGGTTTCCCCATTGCCGAATTCCCTGCTGCTGCGCTCCCGTAGGGAG
+
01.62;00&&1./5',/-.5967796.7/4**)'*041+).*-0032.&,-//242*),002236102163*-/.2,0//,2,-+.70//+'-**(+%'/8:99443'1.,-+($)*+('-4,5/*%%-,,86.83+-,&')&'),(-)(%/40.//)2/.)-+)%('%6*:(&$&'%$',/62480601&/&))$%%((((-)*-0+),)0313/787+-.9/68;,(+38324412,/37318.+-.-/42+.0.-,.30310,).4+-,.,&'&$''))41)+/00'('-*0797870/-+*1130225799;0:5.*22.88607')&*.8,05/-.*/.058312./5551110::/.))(7)+,1197251006...,-'.33.9*)'(*)'+&)-6./-//0+-+*&'&('&()&*''+-//00.376*475843249//5.435443525676741*,,,18344521./)+//-35*.*'(),)13%(*,,0+'&)&/$*-+-//16/)'(()03.0346()'0&/11.5$%*/1-1-(')*&%%'(.1+(*(*&'5+5-+07+'$*+.*'1.+).+-1/.23'()--*,-2**+0/$+&''%%&$&'-++,3.7/6/3351,1015670/9:8213442,2--')(&&..-021(*15.)-5;./.+,/30/,(.7,,*,('&%&((,-.0+3-1.*)$,-'%')/24-&*&(,0-.++*5/4/*.),+)(*'('+*'%'%%#()((132/57,)')().45&&%*0+.6//*-3((%(+4)(*)+(/:30/05++---+,*)+,((,''%''*)*()&$%)%%&&%'((*++)-)12,*%&#&'*)')%*$+&-()&'*).(/433:50&&%'((266+).*,,/26346/-,/1/-0290,/225+*%((+,-../224/+'&%()0*)++-02:1/3/,/))$%&),))()+-31*//-(.-*./710''&$$$$'',7/00,'%&&&(+'.0)$%$&+,,+((,-%$&&#$#$&%&(''&+*&$%&(*())%'%$&%%''(%%(&%%%(''2&2/..:.29;4.1;+.&'&&%&'(&%&,-///.,$(*.;2..(+,&,%
@4ea6f733-5876-46ea-b28c-0249deb48172 ch=353 read=174094 start_time=2019-12-13T16:30:46Z barcode=BC01 runid=2c9cf7bc05858273f10e7d7ec552fc0bd742dc3e
CTCCTACGGGGAGGCAGCAGTGGGAATATTACTGTGGGCGGCGCAAGCCTGATGCAACCATGCACGCGTGTATGAAAGAAGGCCTTCAGGTTGTAAGTACTTTCAGCGGGAGAGGAGTAAAGTTAATGCACCTTTGCTCGTGACGTTACCGCAGAAGAAGCACCGGCTAACTCCCGTGCCAGCAGCCGCGCGGTAATACGGAGAGTGCAAGCGTTAATCGGAATTACTGGGCATCAGCGCACCGAGGCGGTTGAAGTCAGATGTAAATCCCGGGCTCAACTTGCAGAACTGCATCTCTGATACTGGCAACGGAGTCTCGTAGAGGGTAGGATTCCAGGTGTAGCGGTGAAATGCGTAGAGATCTGGAATACCGGTGGCGAGGCGGCCCCTGGACGAAGACTGACGCTCAGGTGCGAAAGCGTAGAGGCAAACAGGATTAGATACCTGGTAGTCCACGCCGTAAACGATGCTCGACTTGGAGGTTGTGCCCTTGAGGCGTGGCTTCAGGCAACGCGTTAAGTCGGCCGCCTGGGAGATACGGCCGCAGGTTAAAAAACTCAAATGAATTGACGGGGCCGCACGAAGCGGTGGAGCATGGTTTAGTCGATGCAACGCGAACCTTACCTGGTCTTGACATCCACGGAAGTTTTCAGAGATGAGAATGTGCCTTCGGGAACCGTGAGACAGGTGCTGCGCATGGCTGCGTCGTCAGCTCGTGTTGTGAAATGTTGGGTTAAGTCCCGCAACAGGCGCAACCCTTATCCTTTGTTGCCAGCGGTCGGCCGGAACTCAAAGGAGACCGCCAGTGATAAACTGGAGAGGTGGATGACGTCAAGTCATCTTGGCCGCCGACCAGGGCTACACACGTGCTACAATGGCGCATACAAAGAAGAGCGGTGACCTCGCGAGCAAGCGGACCTCATACAGAATTGCGTCGTAGTCCGGATTGGAGTCTGCAACTCGACTCCATGAAGTCGGAATCGCTAGTAATCGTGGATCAGAATGCCACAGTGAATACGTTCCCGACCTTGTACACCGCCCGTCACACCATGAGATTGGTTGCAAAGTAGGTAAGCAACCTTCGGGAGGCGCTTACCGCTTTGTGATTCACTTGACTGGGGTGAAGTCGTAACAAGGTAACCGGAAGATAGAGCGACAGGCAAAATGAAGTTGCTACAAAGACACCGACAACTTTCTTCGCCAGCAATACGTAAAAAGA
+
++,**-1)*0*&*2.22.---/31(0-/24(.--./5-)(%%%(/8*8;9887340&+//2-,%('*)+''&()-1)$)+(.*)))**-647--00(),,077/$*)(/**'+,+()*/4.-2814,()()**,,((+-'2)(&&&$$**(++'+(',+)*+26-600/5001),,.134/*..68/-,*,,5,1/..4753+%)*+416-0/284967',+(-*&)&+/,*%+)'%%$'&*-,&,',+.**#&&(+95000.-/3/+/.-+/+-07/.'$$#$%'$'*-0--.+-.1-011215/-2//)'&)))&*-29-),2+2236246.*,1440.,-*./-*+510120/,'(),64(0-(*449:033./(('**/),-3/6.2:87(&)'))(*,,),,0+,315600-*'(,)()(&&'(*++,09/2-,-4-,-6-389:9253---0827:<4,+')%$&+)')&&4,/--/.(...5'(%'%5-412/50040'-0+*--,.,4,3)*-.-'/2.37434+(&%%'()..5*-0)9,:/55*'()*33/-+'$&'%($')13057()'*$)+*+0..30')&%'()05-&-0-+,./33'1-*,-+)7-5*,2./364475/11.1.)+.7,4,-8;;.0/(+,72,,((+.1/263-7+5:284543)(/.3&+(),242.)*%),1)''&%.//00%')+945/.2-,+/3+*%4//9879663502)&'),,%(-++18652./20250-90,.1'))+-0395/*'&&(++3..7,5+..&*)+&),+%'++348<3201/)&'(()()&))),-..53+0663.-((&'(%&('),4.3073,+*(('()+115-*,-*.3/'()+(-33)&(''*+,*%(()*...)(,*.158125:5455601-.,%(%,''*127(,'),-*1-,2-*'&(+/112,'&$#%%--.20/+)-*+2'.(-++++))$''((,8:8...---/5135,&+'023587.5+3*.)&('---*%*),-//-/2)&()&+,/2571&++*+*//8,*-/*$%%,.(.3-//314065'40*,0-25281271..-0.3684:/'%'&))654-,('&,*)*524.0,/,*)/.,6-..6847830-02144./716(*-*)%$&/'#%'*/07*)*,*-0-22+0(&'.*,*%'1*2&34:3-1(',*(*'$%
@d6d7808b-91e8-4ef9-b11c-2a57dad86c63 ch=229 read=243887 start_time=2019-12-13T16:30:34Z barcode=BC01 runid=2c9cf7bc05858273f10e7d7ec552fc0bd742dc3e
TTGTGTACTTCGTTCAGTTACGTATTGCTGGTGCTGAAAGAAAGTTGTCGGTAATCTTTAAATGATGCCTTTCTTGCCTGTAATATATCTTCCCGGTTACCTTGTTACGACTTCACTGATCATGAATCACAAAGTGGTAAGCGCCCTCCCGAAAAGGTTAAGCTACGCTTCTTTGCATCCATGGTGTGACGGGCGGTGTACAAGACGGGAACGTATTCACCGTGGCATTCTGATCCACGATTACTAGCGATTCCGACTTCATGGAGTCGGTTGCAGACTCAATCCGGACTACGACGCACTTTATGAGGTCGCTTGCTCTCACGAGGTCGCTTCTCTTTGTATGCGCCATTTGTAGCACGTGTGTTAGCCCTGGTCGTAAGGGCCATGATGATGACCTCATCCCACCTTCCTCCAGTTTATCACTGGCAGTCTCCTTTGAGTTCCCGGCCGGACCGCTGGCAACAAAGGATAAGGGTTGCGCTCGTTGCGGGACAATAACATTTCACAACACGAGCTGACGGCAGCCATTACCTGTCTCCACGGTTCCCGAGAGCACATTCTCATCTCTGAAAACTTCCGTGGATGTCAAGACCAGGTAAGGTTCTTCGCGTTGCATCAGGTAAACCACATGCTCCACCGCTTGTGCGGGCCCAATCATTCATTTGAGTTTTAACCTTGCGGCCGTACTCCAGGCGGTCGAGCAACGTTAACTCCGGAAGCCACGCCTCAAGGGCACAACCTCAAGTCGACATCGTTTACGGCGTGGACTACCAGGGTATCTAATCCTGTTTGCTCCCCACGCTTTCGCACCTGAGCGTCAGTCTTCGTCAGGGGCCGCCTTCGCCACCGGTATTCCTCAGATCTCTACGCATTTCACCGCTACACCTGAATTCTACCCCCCCTCTCTACGAGACTCAAGCTTGCCAGTATCAGATGCAGTTCCCAGGTTGAGCCCGGGGATTTCACATCTGACTTAACCGAGCCCGCCTGCGTGCGCTTGCTGCGCTTAGTAATTCCGATTAACGCTTGCACCCTCCGTATTACCGCGGCTGCTGGCGCAGGGATTGTAGTGCTTCTTCTGCGGGTAACGTCAATGAGCAAAGGTGTGCTGCCAGCCTCCCCGCTGAAAGGTAGCACCTGGCCGGACGCTGGCATGGCTGCGCCAGGCTTACGCCCATTTGTGCAATATTCCCCACTGCTGCCTCCCGTAGGAG
+
&#*'&&&*-0/-1.*&+31//27/19),.59644//23)(,10,40//030/'&-22:4'&%&&',+,.59-)(%(16)(((&'&*&**..40*-+1-+2607-//().*048611((),+')++066...3++457/31*,-06-..3/+'2.+(/-23.-,)&)&)4734:/**&*,.+)))+)+/898;:95:99886*(+#&&-++..)0+00/0:;6719222<9511226340006.,+-*-.59<861-04349:95/./+*.,0)&&(,/.52<73.223940011350./79:,-++2++-/-..*+.///*++)()/..0332974;+*%,-278:;584)'''(++./.,0*+*'')/1,.6:9513'/4:3:1,++**+++1.$'+-015/),.)-0().)*-4;2/.31588<978987835;:5.0106-)%3165;444'*),912+2/5,,5./9/++)*:-2-*6,13;443;70--.&-3.)0700134896634-0//)60*,,&2-'.%%+.'),+0.)(+0846073,(*$**0111;8786887773-69/+1,/52/,**+,./1889::89;,60*03;864-+0,+7/0/74&*%*(498:54164667-,6,00.1/112/1+22+'&'''(.+((2000.8;<-6:5/6/.,4.5.*0-+++$#'(*'''&&$&)(&*)&%(%+*,%-(+-(/30147:88,3)74+*.086858)/),,+.0/0773:7./1:5125.*'*,.3261*...6./513/-.070*-.5'.++--,5:--12/4824,&,/.0)-/23;978:..;85.934:5<8575/0//0//5<4402,-389885,2/0+4;**+2.39901',,&&&+0-655855,1-+)*+)*015254679/8/2.8//600//17./285:679;25++/4-8.--830-37014:8/.//08/.*(((/(-+&(,0-+(/2766543611+/&')(+(('%)*4586955/2090:13-32')),453132347:7:<576<8788.7--,-,,-'%+/.,.,//02649<98775:912:444348*)*(*6:)*,)#*$$%%(+'%*.,245--/8860)&('*'*/090503-,)$''$$$%%+97:65.,)).(18768%0..84..9+%-%((2/34099;3.02125368/59-,54;-+,
@f9db2928-a03a-4351-a62d-1c814121ccc6 ch=271 read=111670 start_time=2019-12-13T16:30:11Z barcode=BC01 runid=2c9cf7bc05858273f10e7d7ec552fc0bd742dc3e
CTCCTACGGGGAGGCAGCAGTGGGAATATTGCACAATGGGCGCAAGCCTGATGCAGCCATGCCGCGTGTATGAAGAAGGCCTTCGGGTTGTCAAGTACTTTCAGCGGGGAAGGGGAGTAAAGTTAATACCTTTGCTCATTGACTACCCGCAGAAGAAGCACCGGCTAACTCCGTGCCAGCAGCCGCGGCCACGGAGGGTGCAAGCGTTAATCGGAATTACTGGGCGTAAAGCGCACGCAGGCAGTTTGTTAAGTCGGATGTGAAATCCCCGGGCTCAACCTGAAGACTGCATCCTGATACTGGCAACGAGTCTCGTAGGGGTAGAATTCAGGTGTAGCGGTGAAATGCGTAGAGATCTGGAGGAATACCGGTGGCGAAGGCGGCCTGGACGAAGACTGACGCTCGGAATTGCGAAAGCGTGGGGAGCAAACAGGATTAGATACCCTGGTAGTCCACGCCGTAAACGATGTCGACTTGGAGGTTGTGCCCTTGAGGCGTGGCTTCCAGGAACTAACGCGTTAAGTCGACCGCCTGGAGTACGGCCGCAAGGTTAAAACTCAAACAAATTGACGAGGGGCCCGCACAAGCGGTGGAGCATGTGGTTTAATTCGTGCAACGCGAAGAACCTTACCTGGTCTTGACATCCACGGAAGTTTTCAGAGATGAGAATGTGCCTTCGGGAACCGTGAGACAGATTGCTGCATGGCTGTGTCGTCAGCTCGTGTTTATGAAATGTTGGGTTAAGTCCGCAACGAGCGCAACCCTTATCGCTTTGTTGCCAGCGGTCCGGCCGGGAACTCAAAGGAGACTGCCAGTGATAATTTGGAGGAAGGTGGGGATGACGATAAAGTCATCGAAACGACCAGGAGCTACGTGCTAATGGCGCATACAAAGAGAAGCGACCTCGCGAGAACAAGCGGACCTCATAAAGTGCGTCGTAGTCCCGGATTGGAGTCTGCAGCACGACTCCGGTGAATCTTCATCGTGGATCGAATACCACGGTGAATACGTTCCCGGGCCTTGTACACACCGCCCGTCACACCATGGAATTGGGTTGCAAAGAAGTAGGTAAGCAACCTTCGGGAGGGCGCTTACCACTTTGTGATTCATGACTGGGAGTGAAATCATCTTTCGTAACCGG
+
++3/.03.48+%+.*444.0.-2/'.+(/*'(&).3136797:::,/932/2/2/*/5/665345575545687**()(46589,7220$-.25-000.68.-///-,)')+.3/%')/4.(*11/.0233:2*.12(-+*))((,94),)((+&**(0111/1-/8+*).-+2028422/-13'&&$$((*.00/.+-,+.2.386;4;46(.,)-**,).49942170),*-%,)2.395+516-+.789,/7(0+.'&'+1,+153*,49:9;58551-&&&,55122104//13--,2-(%$'%('(/1---(+,2*-/+0-202,-+3,,-//6794074./585-,,+,44372//--0.*...8*+()*/)(,+',70)+777,,+&*/0/018::7,2-*/**++&'&('..(/()'*,2904250*6+')2.109,-2:977667.//2746:<2/.+--8884+,),+$*+*4*-'.,&&')$(.)-)1*)..0)((-'*((+10//.-3-3**+**-59:;,,(&%(-,/.3.,/.025271..*++447*''')(2)01/&/2/(*+(%,*-.5232:851*/.120-006:)8831.**+,45312()*',-*++,.2962,0+*0,-.398,-/58,4+,5941+,,+,0/0)*2//46614///6.6/79688).*3.--/1.148655397711+.0.(,+-00154-.+%%))11-*,-1/894858,-8.++/0-*)*+/093450).141'&.-*(-++6946:3:902/7/8/:4484654:+.*&(*75137.*)('(-''&'-0*+-+/.0./54136552.&)&2-)*2**+&$'&&'(<*))%%$'&'('+*(((+.)1,,-114589*'(&*'(0276965621-)+),/1'10;544644539,+-12/001010./,(-4,,6,.*+,**(+&$%#&&'(%'$%&*))1,-.)')'*198::7/%'//,89-.*0.')614512:22++112,/0/133&/,17/480-0001/0652/*&''(+251:1229.&))')-,0,*+((*1//030+67),13.)--*(-,'-,3/('*,08467454/*/0%&$&$%&')%($%'$#$%%()+-0
@f7ed5510-5873-48c2-a45f-d1f7805ddd76 ch=181 read=222322 start_time=2019-12-13T16:30:09Z barcode=BC01 runid=2c9cf7bc05858273f10e7d7ec552fc0bd742dc3e
CTCCTACGGGAGGCGGCAGTGGGGAATATTGCACAATGGAAACCTGATGCAGCAACGCGTGAGTGATGAAGGTTTTCGGATCGTAAAGCTCTGTCTTTGGGGAAGATAATGACGGTACCCAGGGCCACGGCTAACTACGTGCCAGCAGCCGCGGTATACGTAGGTGGCAGGCGTTATCAGTTTACTGGGCGTAAAGGGCGTAGGCGGATGATTAAGTGGGATGTGAAATACCCGGGCTCAACTTGGGTGCTGCATTCCAAGCTGGTTATCTAGAGTGCAGGAGAGGAGAGTGGAATTCCTAGTGTAGCGGTGAAATGCGTAGAGATTAGGAAGGAGCACACACACACCAGTGGCGACTCTCGGACTGTAACTGACGCTGAGGCTCAGCGTGGGGGGCAAACAGGATTAGATACCCTGGTAGTCCACGCCGTGATAGATACTAGGTGGGGGGTTTCAACACCTCCGTGCCGCCGCTAACGCATTAAATCCTTCCGCCTGGGAGTACGGTCGCAAGATTAAAGCTCAAAGGAATTGACGGGGACCCGCACAAGTAGCCCGGAGCATGTGGTTTAATTCGAAGCAACGCGAAGAACCTTACCTATGACATCCCGCTGCATTACTCTTAATCGAAGTCCCTTCGAGACAAGGTGACAGGTGGTGCATGGTTGTCGTCAGCTCGTGTCGTGAGATGTTGGGTTAAGTCCGCAACGAGCGCAACCCTTGTCGTTAGTTACTACCATTAAGTTGAGGACTCTGCTTGAGACTGGGTTAACCAGGAGGAAGGTGGGAATGACGTCAAATCATCATGCCCCTTATGTGTAGGGCTACACGTGCTACAATGGCTGGTACAGAAATGCAATACCGTGAGGTGGAGCCAACTTTAAAACCAGTCTCCCGGATTCGGATTGTAGGCTGAAACCGCCACGCTGGAGTTACTATTGTCGCGAATCGAAATGTCGCAGTGAATACGTTCGGGTCTTGTACACCGCCCGTCACACCATGAGAGTTGGCAATACCGAAGTCCGTGAGCTAACCGCAAGGAGGCAGCGGCCGAAGGTAGGGTTCGCTTGATTGGGGTAATCGTAGCTAAGGTAACCGG
+
(-.2*+,067000-%+.)+.047-*/*,33,+&'-++('%)-&**+-4992,/.*(%($()))-+-/.10300;;2-+;/::73593.0458652/8419/+*4022/1.-(0-444.6-,(/((((*(1*++145/.,.+04/...(3.313212+'.345/5-0.*%(1/71-**-$)(6,,00---.6487)/.+*/895599;9884555238394771+%*1/,265*233309-7,--/735789987:,9*4/'.037896643/..//72+82+-(+,(''))3-8,5*6++',/*('+,.6--06--/1203+**,-//0712,-('&),,++,*-*/,''&'%'33/..(..1.0/1022/00048888079/0*&&'(.-(+'('((+(-/(1*.4./02015,+.75448731203+%)%')&%.-+,--38//,367.14)+/&21/5./34568:57:23468423+,/'*'$(,+-.'*3:165-&'%'55:/.,.2.+,/0/9,)*+32:--)(&,(*+1/.8507<700122/-+,,3(*.,+--410.176;;4:785()-,-6.504003,)4+.3.-570..--13.76-$&*(+*2.++./-7/7/.))'$'*:,30/-'/+**),++.57&/))3992567796;578768///001*('&'1+++4699:8;25253,005./1.1*+*),.5+3,(()(+.22:2//4//13492/7/7*5,.%460453-()-))*.)/+,21/6)*'*(-/-31-5/,1053(/,-/:711.8,**99988+570*-5/002//-./2/7-,)+(+./.,'13134006.*)*'%+'(',,382,-4-+.(('(+,*&)+-0,.5309;70:66311,(((-'6,504)4-0023345044(),&)'%&$+,3.,+60//2%*&(*6'%&&&'*%(..**1414'-0120179561/&)14.0*&%')-/747;744213348811/-,*2+(&()+*'5+('***.833,+0-016297935.2-,0/02.0.2../*-++(,2***(&$%%)&.-030)*+*)+1,-%'%)++2/5*:-+,
@3088660d-3e67-41ce-900a-90016faf0405 ch=324 read=112696 start_time=2019-12-13T16:29:47Z barcode=BC01 runid=2c9cf7bc05858273f10e7d7ec552fc0bd742dc3e
CTCCACGGGAGGCAGCAGTACAGAATTTCAGCCGTGAAACCCTGACCGAGCAACGCCGCGTGAAGGAAGAAGGTTTCGGATTGTAAACTTCTGTTATAAAGAGAACGGCGGCTACCGGGAAATGGTAGCCAGTGACTGATACTATTATTAAGAAAGCCACAGCTAACTACGTGCAGCAGCCGCGGTAATACGTAGGTGGCTTAAGCGTTATCCGGAATTATTGGCGTAAAGAGGGGTAAGGCGGCAGCAAAGGGTCTGTGGTGAAAGCCTGAAGCAACTTCAGTAAGCCAGCACAGAAACCAGGCAGCTAGAGTGCGGGAGAGGATCGTGGAATTCCATGTGTAGCGGTGAAAATGCGTGAATATGTGGAGGAACACCAGTGGCGAAGAGCGACGATCTGTACCACGGCGCGGCGCTCAGTCCAGCGATATGAGGCAAAGCGGGATTAGATACCTAGTAGTCACGCCGTAAACGTGATTACTAAGTGTTGGATGTCAAGAGTTCAGTGCTGCAGTTCGCGCAATAAGTACTCCGCCTGGTAGAACACGTTCACTTCAAGAATGAAACTCAAAGGAATTGACGGGCCCACAAACGGGCGGGCATGTGGTTTAATTCAGAAACAACGCGAAGGCATTGCCAGTCTTGACATACTCATAAAGGCTCAGAGATGGAGATAGCTATATGAGATACAGGTGGCGTTGCATGGTTGTCGTCAACCGTGTCGTGAGATGTTGATTAGGAGAATCCCGCAACGAGCGCAACCCACTTATCGTTAGTTACCATCATTAAGTTGGGGCCTGGCAGAGACTGCCAGTGACAAGCTGGAGGAAGGCGGGAATGACGATAAATCGTAAACGCTACTTATGACCTGGAAGCTACACACGTGCGCACCACAATGGATGGTGCAGAGGAAGCGAAGCCGCGAAGTGAAACCTGAAACCCCATAAAACCATTCTCGAGTTCGGATTATAGTCTGCATCATTCCGCTGGTTGGAATCGCTTCCAGTAATCACGAATCGGCGCTATCGCGATTGAATAGCCGCAATTTCCTGGGCGCTACACACCATGTCACCACGGAGTTGACGACCGCGAAGCCAGGTGACTAACTACCGAAAGGGAGGAACATGGGGTGCTGCAGTTGATGGTCAAGGGTGAAATTCATGGCAAAGACGCGAATCAAACGTGAGCGATAGGTTAACACGGAGCTTACCGACAACAGCACCAGCAATACATGGCGCCG
+
&+0+&'*1-,0--/0,('*)&)')+*330,'.*))'&&)(./++,3,,0),/11128*****./+1+.*.*-*2731/8+/.)$%('&/30,0*.+-/3,+*,..+,0,)1&&$&%))))03)*-'&(-,&*+,*+$'(/'*,'-1(.,/+$'%%(,,(*%&%')+,-+,),(*''+,.21(,-00-''$((4-2.0,4(&&5*24/6//-9'-),+/.)1&$%#'666)'&/.4,%2,+/2,0,(-.04(226/.-*(&*((*+(%&%$&,+%)&&&*2+&*-,1%'''$%$%($.,+-5/(1*-3220,*+**)*/,*+,5:776&6(+++6,-2)*&*(**,1672.+,&'&,)+%&%*&,.%,-2+.3*4.,06+01/41,,'&%**76-,+++(')*(((,/61/+,*(%$&&'(+4'(%%&&)*,''(((7/)$$&0*%.(%'*'&3-&&%*(+,/-0)&('(+;21')&&*((.055**++.,-1.%..,+&')--+*+50*((((*-,$&('+)4,,3+2--+/.+.1()&&'&'&(*../5.,()+$-+,/433087/2.1/)'(*)-++''('%)+'%(*/%$+*&#(%%()-,..0397,'*)')(,)%&-5433+,0)*'&&&$+%%(+'*%%&%'/.1252124*..1,0*)+./16+)*,*&00/.20.*+,.14512,/,*&)++%',11637123*+'('$$((*-6+-/0/010*.''*,,+)'''(()0,*,-50*(-*(,-&/5,%'--.0081;0,-/*+3.01/1523138.2.'++*%&'((()+09545/0037667-/010-.++1-40)20'75321*%(&-,.-'+(.&.$&$$%('*)'(1,/.0)&&'((*)(&(').-)+()+)+-722953-.),.2-*(%$%'*'+.,075+&%%%$&-2,-,&'-.%1,/,(+*2983866:/-.%(,378.1(0+*(*)+*)%$#&&&&''&%$$)&*/,0.922$$&$*&&'+-,)(#&(,,,*(*)&)+))&&&&%*&*')'%$'&#%#%(*'(*')033*('%&&&')&%%&'+$('$&('&)*/-(*)'%$#'$'&&,&%((')'((&%$%',+&,-()*$&**%%%$&&))',&&%'&%(),*,,+&&#$$(*%$$%%%'%%#$&&%%&'&$%$$%%%&#$&-,()'%)'&')&*+*+,*,+,)/%().*,01+&()%'$)*&'%%#%+/.'-&%$%%#%%$
@6b665c78-2515-4ef6-9219-dd1be654cd9d ch=273 read=96394 start_time=2019-12-13T16:29:35Z barcode=BC01 runid=2c9cf7bc05858273f10e7d7ec552fc0bd742dc3e
CTCCTACGGGAGGCAGCAGTAAAGGGAATTTTCGGCAATGGGGAAACCCTGACCGAGCAACGCCGCGTGAAGAAGAAGGTTTTCGGATTGTAAGCTTTTTGTTGCATAAAGGAAGAACGGCGGCTACAGGAAATGGTAGCCAGTGACGAATACTTTGATAAATACGGCTAACTACGTGCACCAGCAGCCGCGGTAATACGTAGGTGGCAAGCGTTATCAGAATTATTGGGCGTAAAGAGGGAGCAGGCGGCAGCAAGGGTCTGTGGTGAAAGCCTGAAGCTTAACTTCCAGTAAGCCATAGAAACCAGGCAGCTAGAGTGCAGGAGGATCGTGGAATTCCATGTGTAGCGGTGAAATGCGTAGATATATGGAGGAACACCAGTGGCGAAAGGCGACGATCTGGCCTGCAACTGACGCTCAGTCCCGAAAGCGTGGGGAACAAATAGGATTAAGATACCTAGTAGTCCACGCCGTAAACGATGAGTACTAAATTTGGATGTCAAAGTTCAGTGCTGCAGTTAACGCAATGAGTACTCCGCCTGAGTGAATACGTTCCTTAAGAATGAAACTCAAAGGAATTGACAGGGAGCCCGCACGAAGCGGTGGAGCATGGTTTTAATTCGAAGCAACGCGAAGAACCTTACCAGGTCTTGACATACTCATAAAGGCTCAGAGATGGAGAGATAGCTATATGAGATACATGGGTGGTGCATGTGGTTGTCGTCAGCTCGTGTCGTGAGATGTTAGGTTAAAGTCACAACAGGCGCAACCCTTATCGTTAGTTACCATCATTAAGTTAGGGACTCTACGCGGACTGCCAGTGACAAGCTGGAGGAAGGCGGGATGACGTCAAATCGCTTACCAGGCTACGTGCTACAATGGATGGGGTGCAGGGGAAGCGAAGCCGCGAGGTGAAGCAAAACCCATGGCTCATTCTCAGTTCGGATTGTAGTCTGCAACTCGACTACATGAAGTTGGAATCGCTAGTAATCGCGAATCAGCATGTCGCGAGTGAATACGTTCTCGGGCCTTGCACACCGCCGTCACTACGAGAGTTGATAACACCCGAAGCCGGTGGCTAACCGCAGGGAAGGAGCTGTCTAAGGTGGGATTGATGATTGGGGAGTGAAGTCGTAACAAGGTAACCGG
+
+,3/,+-&3402104661022(&+-),*.43))+527:777/'+0*/:--.04304-/455)''()+(&%%%'.),1+//1*-//:3592474+--6:81)1-&(*-192,0,2+-40+73/.,,,7130.-+(**,)*)&&(+,053./-()*.'$&./0('&)'/0010//03)0'(%('((**+.2%%''*).(**('(+)*-01:;2564:,+,%,%%*'(3.79;98625*'&(3,*-.68:7241+...109/0/2.1((+*,8800:9.4-)&'&.).161/,-.4;-64//1.1951;7797-*--*,-001941,),+,.07:914131566763/)+,,.73,/*0)+,68824566/14204&2((/11//0071-,2(,00766))2-'),/51513.--.//,--,.318-*(*-+()34756*,%-9;;60-.'1*0**,226:,-*211214*-.26-,))'',-0,+,-+,-6/3.771748166343007:6592/.-.,+1,5+0.3294'')*&00161563.(')&%$$$('.,,(('-((*0--28924944-/,6/7/971(*.+%(33*$)(*'.+*-39878./+*00)03:+8876633635475-0),8/289845012,),/-.1--.00054/-.-4*.2.12-.../:89+))(*5/.-.-43632,*($%%'+,()-36+*)('*-0030036770123378655.612189.7-&)30:15''')$+,-3+)30/0033:1)//1280;/..:2.0-.0-/131/13++0/.342-%)%%&**11247//1/00./',.52.-'(-.52&64/13683346:,,+&%&$#$#$03/''(&&0.-01.:00:60*).-.-.-0(+*(.))((1//1./*'+3)--81119<42;6((&$%$14603-.*4694+2)1-*-/1587651901186821212/6.,6/*+/.-1%-.001/2/0/833979000/025910)'()+)-)++/064373101,.)&'*--06,21(*1%($%(('''(24--./13134.'(.*.((+6556**421&0&*+(.,*)&)*23476481636:6/.+)**--1.972+%'(*0-,,,+*)...,.,+,/-,19
