# Supplementary material for: De novo species identification using 16S rRNA gene nanopore sequencing
Source: PeerJ. 2020 Oct 21;8:e10029. doi: 10.7717/peerj.10029 (PMC7585375; doi:10.7717/peerj.10029)
Supplement: Supplemental Information 3 [file peerj-08-10029-s003.zip › pass_fastq_runid_2c9cf7bc05858273f10e7d7ec552fc0bd742dc3e_481.fastq]

@c0e3c80c-6c55-499c-aa22-1fb10d2c8299 ch=195 read=100884 start_time=2019-12-13T16:29:22Z barcode=BC01 runid=2c9cf7bc05858273f10e7d7ec552fc0bd742dc3e
CCGGTTACCTTGTTACGACTTCACCCCAGTCTTGAATCACAAAGTGGTAAGCGCCCTCGAAGGTTAAGCTACCTACTTCTTTTGCAACCCACTCCATGGTGTGACGGGCCGGTTGTGTACAAGGCCCGGGAACGTATTCACCGTGGCATTCTGATCCACGATTACTAGCGATTCCGACTTCATGGAGTCAGGTTGCAGACTCAATCGGACTTCGACGCACTTTATGAGGTCCGCTTGCTCTCGCGGGATCGCTTCTCTTTGTATGCGCCATTGTAGCGCGTGTGTAGCCCTGGTCGTAAGGGCCATGACGACTTGAGCGTCATCCCCGCAACTCCAGTTTATCACTGAGGTCTCGCTGAGTTCCCAGCCGGACCGCTGGCAACAAAGGATAAAGAAGTTGCCTTTCGTTGCGGGACTTAACAACACTTCACAACAACACGAGCTGACGGCAGCCATGCAGCACCCTGTCCCACGGTTCCACGAGGCACATTCTCATCTCGAAAACTTCCGTGGATGTCAGACCAGGTGAGTTCTTCGCGTTGCATCGAATTAAACCACATGCTCCACCGCTTGTGCGGGCCCCGTCAATTCATTTGAGTTTTTTAACCTTGCGGCCGTACTCCCAGGCGGTCGACTTAACGCGTTAGCTCCGGAACCACGCCTCAAGGGCACAACCTCAAAGTCGACATCGTTTACGGCGTGGACTACACCGAATTATCCCTGTCCTGTGCTCCCCACGCTTTCGCACCTGAGCGTCAGTCTTCGTCAGGGGCCGCCTTCGCCACCGGTACTCCTCCAGATCTCTACGCATTTCACCCGCTACACCCGGAATTCCTACCCCTCTACGAGACTCCAAGCTTGCCAGTATCAGATGCAGTTTCCCAGGTTGGGCCAGGGGATTTCACATCTGATAACAAACCGCCTGGTACGCTTGCGCCCAATTCCGTTAACGCTTGCACCCTCCCGTATTACCGGCTGCTGGCACAGGTTAGCCGGTGCTTCTGCGGAGTGGCGTCAATGAGCGAATTATTAACTGCTCCTTCCTCCCGCTGAAAGTACTTTAGCCGAAGGCCTTCTTCATACACGGCGAAGCAGGCTTGCGCCCATTGTGCAATATTCCCCTGCTGCCTCCCGTAG
+
33)//5.194:/02,,*+,053-1+*)*)/0-300*),'(06-+++&'+()*-15*'.%&&053977'-++.2.%/.6229<--57&29+(,*1'$'&)/&&'(*3945((*1)%+(,*+286313,/63.101.'*0+13;5;2611050)+,462.-,-01.///12659;88112696&&*,)*,-()0/5+-&)..-7(:.8'0%&'(-,*-),)(..+*40-+-.12//2-,,+,01//+0'&+(&&&')*..;9//6769+0;539/,+--'*))&+%%(,/:1/-36637.'/57693//-)('&&$&&&(538//01.)'*(%''++12/90+,4.-*)&'$&$&'$%*')79819+)*12,52;;7818004.44:..18774*)'&(+,+-'&1-0,5/./0775-7-7+-++,,*4+**+,**,2../)*244220/*20&060269333)14,,408-,&,+43,8+$&**(*)(*-1;78967641(*050+0.4&)),++,,32,/0131/*%%&++958;857718-..2/%%'*&424/7-.'+%(),5(-.*,*+-/062000/3,(+/-(*6227;;44480=;<,51.,)+(+&.+2+/,')28-)/'53:8710/0312112)1*+&3-4'+(.,-:/.*+..1--*.2*../-.++-(3*+//...0456189,-,7//.4*'&%#'%+(&%#(%))-2*&$(*00,+'**023)%((-1583-.(//),.12320+)**-0269:(077,4:,*)&)+78:58565.-..78,0'&&'()-0/0425-6:).+,7,,230/+/+&'))-021)*'993+,..-/'&().17(6+./2109;/21/16222212469<*270'/2.1++,0,)'(*+'186.,-/0320-$(0.5;;7<.0,&&)(%&&%(%#%).4/,'..14112+*,(#$%&().11/-1)*.1292/1*-,/1826(%$''-1240,13/60,,+1-013+)&%'%,-005550.-,)$(()**/+,&),(*+64+771/17/+035(0+*+&*)'$&&6,**-.1067<669/*('(&''('&*)')-251.2(.,47+&*,(*%'(+,*2-423.**,)(*+'/8+)8-0
@acc41fef-7d65-4940-869e-fd5df4dc4e09 ch=117 read=206691 start_time=2019-12-13T16:29:13Z barcode=BC01 runid=2c9cf7bc05858273f10e7d7ec552fc0bd742dc3e
CCAGTTACCTTATTTTGACTTCACAATCATCATTCCCACCTTAGACTGGCTCCTTCCTTGCGGTTGAGCCACCGGCTTCAGATTGTTATCAACTCTCGTGGTGTGACGGGCGGTGTGTACAAGGCCCGGGGAACGTATTCACCGCGACATGCTGATTCGCGATTACTAGCGATTCCAACTTCATGTAGTCGAGTTGCAGACTACAATCCGGGCAGGGAGAATAGTTTTATGGGTTTTGCTTCACCTCGCGGCTTCGCTTCCTGCACCATCTGTAGCACGTGTGTAGCCCAGGTCATAAGGGCATGATGATTTGACGTCATCCGCCTTCCTCAACTTGTCACTGGCAGTCTCGCTAGAGTCCCCAGCAATGATGGTAACTAACGATAAGGGTTGCGCTCGTTGCGGGACTTAATAACATCTCACGGTACGAGCTGACGACAGCATATTAACCACCTGTATCTCATATAGCTATCTCTCCATCTCTGGGTGCTTTATGAGTATGTCAAGACCTGAGTAAGGTTCTTCGCGTTACTTCGAATTAAACCATGCTCCACCGCTTGTGCGGGCCCCCGTCAATTCCTTTGAGTTTCATTCTTGCGAACGTACTACTCAGGCGGATGCCATTGCGTTAACTGCAGCACTGAACTTTGACATCCAACCTTAGTACTCATCGTTTACGGCGTGGACTACTGAGATTATCTAATCCTATTTGCTCCCCACGCTTTCGGGACTGAGCGTCAGTTGCAAGCCAGATCGTCATATACGCCACGGTGTTCCTCCATATCTGCGCATTTCACCCCGCTTCTGGAATTCACGATCCTCCCTGCACTCTGGCTGCCTGGTTTCTATGAAAACTGGAGGTTAAGCTTCAGGCTTTCACCACAGACCCTTGCTGCCGCCTGCTCCCTCTTTACGCCAATAATTCGGATAACGCTTGCCACCTACGTATTACCGCGGCTGCTGGCGTAGTTAGCCGGTGGCTTTCAATAAAGTACCGTCACTCGGCTACCACCATTTCCCTGTAGCCGCCATTTAATCACTTTATAACAGAAGTTTACAATCGAAAACCTTCTTCCTTCCCGCGCAGCGTTGCTCGGTCAGGGGTTTCCCCGATTGCCGAAAATTCCCTACTGCTGCCTCCCGTAGGAG
+
.)&20:/1*,*$.+'&'(--((%&'/,.*,*&')4.)&)+-++*,&#&'&',()2,,*1.1*1.5(&./3.1210-/21&)&-()-++/+.%)*0/00248464468-57244/.-*-+016*-,3*+'*&*$(%%'5:2-/30-)+*268:65/3+)'(%,,/,,,,.065707*,''&(**-086780/,+0,*+(1.2..324567+*,/$''(&&).0/52<<5/739,1790,.215),6-120--(%,&&&))+++,023743.,**%)''),*+-*))')))),.-.1,4,/6/..-,.0-,6:1..1.56501(',5495)**('*.,+.6321()'+*000:424.,,.-/9<.,$((+))+007500*,/1...*5-*0.-2,./326-/.*)(23,)&&/+&'/*//.&-*,-)'%'*()-//,00/++&1%)%'%&$+++-3367630-)%()+,'(**./..-1:985/,+'*%%%')))(+)&')+75696734582,%'(.'-+19233300.3-%*/-++..0/3;9354-,-,3-+//-/-0*.++)(+.659/,487137.++,+**./9./48<809/0(%-.++*,,)))*57984835+0)-,4.0-001//-/0,./-315782/41-,2+./&.%)&&%)*4-0222656/57)),/.088:50+()%$'#&.,010549133++-7++121::+*3/,27,+'49//65,/,)-/+1.0())&(/5123*)()+%&%%%*,.)$&'&)',10.+,2+--0/*'*()-/9)0))3/*'))*$#'.-(4)6)+./67+)02*)3-+++,'''()2./-/58<:4425.+16++-,%'(*+)&%&'*-7+2978;5/.11()%'*+-*)-)*))++*1+&&*,02***62+)1,5,1.137843(9032,*''1+(/:139,)1+,/09332-0,51.(),+''()(522/./,%$('''&')#-*-263,2-05220&'*--,*+()-&*.+-;154('-+..42359&')'(&&&$&(*)),55-.(*,+.<9/1(**)&.41++/,/2487748.**%()*,-4,,*#%&)(-*,*396*,8.0.-(%$/'&&&(0867/650,(%&%$&'',.-/3)(++6,.)
@a8d90cf9-71ed-411b-b846-8be59c2377b3 ch=473 read=58025 start_time=2019-12-13T16:29:12Z barcode=BC01 runid=2c9cf7bc05858273f10e7d7ec552fc0bd742dc3e
CTCTACGGGAGGCAGCAGTGAAATGTGCACAATGGGGAAACCCTGATGCAGCAACGCCGCGTGATGAAGGTTTTCGGATCGTAAAGCTCTGTCTTTGGGAGATAATGCCAAGGAAGCCACGGCTAACTACGTGCCAGCAGCGCAGTAATACGTAGGTGGCGAAGAGCGTTATCCAGTTTACTGAATAAAGGCGTAGGCGGATGATTAAGTGGGATGTGAAATACCCGGGCTCAGCGGGTGCTGCACTCCAAACTGGTATCTAGGTGCAGGGAGAGGAGAGTGAAATTCTAGTGTAGCGGTGAAATGCGTAGAATTAGGAAGAACACACCAGTGGCGAAGGCGACTCTCTGGATGTAGCTGACGCTGAGCTCGAAAGAAGCAAGCAGGATTAGATACCCTGTTACGCGTAAGCGATGAATACTAGGTGTGGGGGTTTCAACACCTCCGTGCCGCCGCTAACTAAGTATTCCGCCTAGGTACGGTCGCAAGATTAAAACTCAAAGAAATTGACGGGGACCCTTTACAAGTAGCGGAGCATGTGGTTTAATTCGAAGCAACATGAAACCTTACCTACATGACATCCCTTGCATTACTCTTAATCGAGGAAATCCCTTCGGGGACAAGGTGACAGGTGGTGCATGGTTGTCGTGGCTCGTCGTGAGATGTTGAGTTAAGTCCCGCAACGAGCGCAACCCTTGTCGTTAGTTACTACCATTAAGTTGAGGACTCGCCCGAGACTGCTGGGTTAACGGAGGAAGGTGGGGATGACGTCAAATCATGCCCTTATGTGTAGGGCTACACGTGCGTAACGGTACAGAAGTGCAATACCGTGAGGTGGAGCCAGAAGCTTTAAAACCAGTCTCGGACAGGATTGTAGGCTGAAACTCGCCTACATGAAGCTGGGTTACTGGTAATCGTGAATCAGCATGTCGCGGTGAATACGTTCTCGGGCCTTGTACACACCGCCCGGAAATCACACCACGAGTTGATAACACCCGAAGCCGGTGGCCTAACCGCAAGGAAGGAGCTGTCTAGGAATGGGATTGATGATTGGGGGGGTGAAATCGTAACCGAGTAACCGG
+
,*+**+,5-).,-110.-/.))&&%())*+685&0+*',+0<--/899:738685148011.-/.+0,*+-76.)6-98:---,)(+.2655-++))--)&+&%#%%(&-+,)'*$/93/2.-,10..034878;4&0*,-/.//-6-.-6134,.,.,*'('''-341:/,0)$)&-)&+,0./.*''').13665229248/7.70115;9774204<432870.7688/,,-(7244788/--+0'78677210223-)+'&#'%(.,(('+)')&((),612.---444/)..39610+5,.14*,*'&3*,/+*')+/22415:1771:1,,4-3-+../10+,.)**(''(*$)&)&((*(0//21..&%%$%(,9(5038401,,.867;3.+0,&'%'$&-1&/,'))*01455206/0)*+35,1;.00,1/1833..002814:.-((%'&(+)*),/,0-,/*$*&$%-+//10704+*,,,:;61781:*()+,(4,0.'-1.*-(%$&$%')(&''*-)+'*-%0%.)4,:837374'(2(**',%&(*+,+./0*1/,-1-,,-25407---+,,/7/0/508/7/1+)+)+-+).91-35+8:/-*2*+*++44144225533231,.+,.133+)),.)++++41,06,8+,%&-6(/,114)(+.,-+*).'8)3.8*&*(+5120.-/70/002;817/**01-**-2./'&''')+/+++(-+,0(+5**'&*'*,-3/25.581.-+*)*/0*1))'11%*%$)&()776-20772/--+,,0/1.),/..6(/2//,&((.*69979;8-,*,&-1..-46,(*&$)+433;:629/73212))'&%0+*,4,/,5100449936860/+**12/60*.01923720/%221500.51194/,,,+.-/4366;886:65588<839)+++060///0..+57105,&)'&((+)-).51.,+*)/-+((+---30'(+*/7698941()-**($$,(,*24-,)''/.22,,&+&&(.38*.7.111-40023482.0,(*''(.('&'$%&*+29/5)-
@344d9991-73fe-4e7e-b1f2-4ffcb98dbb33 ch=101 read=223669 start_time=2019-12-13T16:28:51Z barcode=BC01 runid=2c9cf7bc05858273f10e7d7ec552fc0bd742dc3e
CCGGTTACCTTGTTTGACTTCACCCCAGTCATGAATCACAAAGTGGTAAGCGCCCTCGAAGGTTAAGCTACCTACTTCTTTTACCAACCCTCCCCATGGTGTGACGGGCGGTGTGTACAAGGCCGAACGTATTCACCGTGGCATTCTGATCCACGATTACTAGCGATTCCGACTTCATGGAGTCGAGTTGCCGGAGCTTTCAATCGACGCACTTTATGAGGTCGCTTGCTCTCGCGAGGTCGCTTCTCTTTAATGCGCCATTGTAGCACGTGTGTAGCCCTGGTCGTAAGGGCCATGATGACTGACGTGGTTTACCTTCCTCAGTTTATCACTGGCGGTCTCCTTTGAGTTCCCAGCCGGGCCGCTGGCAACAAAGGATAAGGAGTTGCCTTGCCCGCTCGTTGCGGACAACCCAACATTTCACAACACGAGCTGACGACAGCCATGCAGCACCTGTCTCACGGTTCCTGAGGCACATTCTCATCTCTGAAAACTTCCGTGGATGTCAAGACCAGGTAAGGTTCAGCTACGTTGCATCCGAATTAAACCACATGCTCCACCCGCTTGTGCGGGGCCCCGTCAATTCATTTTAGAGTTTTAACCTGCGGCCGTACTCCCAGACGGTCGACAACGCCGTTAGCTCCGGAGGAAGCCACGCCTCAAGGCACAACCTCAAGTCGACATCGTTTGCGGCGTGGACTACCAGAATTATCCTAATCCTGTTTGCTCCCCACGCTTTCGCACCTGAGCGATAGAATCTTCGTCCAGGGCCGCCTTCGCCACCGGTATTCCTCCAGATCTCTACGCATTTCTGCCTTACACCCACCAGATTCACCCCCTCTACGAGGACTCAAGCTTGCCAGTATCAGATGCAGTTCCCAGGTTGAGCCAGAGGTTCATCTGACTTAACAAACCACCTGCGTGCGCTTTACGCCCAGTAATTCCGATTAACTTGCTTACCCTCCGTATTACCGCGGCTGCTGGCGCAGGTTAGCCGGTGCTTCTTCTGCGGGTAACGTCGAACGAATTATTAACTTTGCTCTTCCTCCCGCTGAAAGTACTTTTACAAGCGAAGGCCTTCTTCATACGCGGCATGGCTGCATCAGGCTTGCGCCCGGTATTATAATATTCCCCACTGCCCTTTACTCCGTAGGAG
+
//-,/6)'))4(**$%%)+:7.8:71/036+.-,4-++,.821+4--6602135+)-)+1/43:57(00/574'239,8;:,(.*/'39/*/9;*+7-&+(+079286/210//-'%'03+27/*(50.222941,/,,+0,,,3987676-+-/-:-,-6101227240/06::9675+(,-104030-,,./(((('*-+8..3-,%+(+.8:.0211124.006.001/6*+0,,----/0+.+-4:.+''(-+2:4161+&..+/1136431,.74*+785&/)*+299<92///-,'%%%(&'%&,-))085<7844+/06,,.176204.-120241)1212517/5)%'5*)-)0/-022641413<,-.:+:/.-&+07+,)()+.(/')4/109.,'1(*22*'%0+221;40/3576..'*457766852/'30998-*,--6:578753),*59;492/*(.+)+,-896954/.*,-.98/,60/1.19;..&)*,.+.04*2*(-*/,5--&')(')*.:00/6+/'$+*,::.26+,,,,0/05-1/*')*+,/51)-+&/96-)-..6072+3,(%&(%,)1<31.1*'&'(,).476626:0*.'+*+)*)&&)2,**&%,1(/160'.,)('+,&3:354483/,'/.//4393703&/')*545*24.86-&*,10135-.-..29,&*'-1,-.,+0:04()*15713/833,),,.1:63)))0.1/%+)(()%%&+,03;:34/3-07:480178:968:526)*,)+68-...,,0--+($$()-279.*&$(&)&&(+(2/%'(&'#/((*.4531,..).(&,/0778,0,..4-0.)+4114,-1;9;471;19,(0,++()-.7++(+*390/40+.-,(),+)*/,,0-/302535510)(('&/)3+((23659:1/--0.+0&&$$%('',74*/*('%&&)5:240:23..5/6204/144*))1*/6+013938845153/2,.0/-./,1/5$%%-++3511.-2,'(((*3,*)-40(6)),**++*)21.&%&')$(%'()1/23:68;814,-*,-..1/40/*++*+4&543.9..-/+(+')&&%%(.2118,746,),,,0/'''%$((7,*)&3+*%
@e7c491b7-b8be-4f22-ad72-9fb1b9b337b1 ch=194 read=109255 start_time=2019-12-13T16:28:39Z barcode=BC01 runid=2c9cf7bc05858273f10e7d7ec552fc0bd742dc3e
CTCTACGGGGAGGCAGCAGTAGGGAATTTTCGGCAATGGGGAAAACCCTGACCGAGCAACGCCGCGTGAAGGAAGAACCGGATTGTAAACTTCTGTTATAAAGGAAGAACGGCGGCTACAGGAGATGGTAGCCGAGTGACGGCGGTAAGCCACGGCTAACACTACGTGCCAGCAGCCGCCTGCGTATGCGTAGGTGGCAAGCGTTATCCAGGTTATTAGCGGGCGTAAAGGGGAGCAGGCGGCAGCGGGGTCTGTGGTGAAGCCTGAAGCAACTTCCAGTAAGCCATGAAACCAGGCAACTAGAGTTGCAGGAAGGATCGTGGAATTCCATGTGAAATGCGTAGATATATGGAGGGAACACGCACACACCAGTGGCGAAGGCGACGATCTGGCCTGCAACTGACGCTCAGTCAGCGTGGGGAGCAAATAGGATTAGATACCTAGTAGTCCACGCCGTAACGATGAGTACTAAGTGTTGGATGTCAAAGTTCAGTGCTGCGGTTAACGCAATAAGTACTCCGCCTAGTAGTACGTTCGCAAGAATGAAACTCAAAGGAATTGACGGGGCCCCGCACAACGTGGAGCATGTGGTTTTAATTCGAAGCAACGCGAAGAACCTTACCAGGTCTTGACGCATACCCATAAAGGCCAGGAATGGAGAGATAGCTATATGAGATACGGTGGTGCATGGTTGTCGTCAGCTCGTGTCGTGAGATGTTGGGTTAAGTCCGCAACGAGCGCAACCCTTATCGTTAGTTACCATCATTAAGTTGCGGGGACTCTAGCAACTGCCAGTGACAAGCTGGAGGAAGGCGGGGATGACGTCAAATCATCATGCCTGCGGCCACATGGGCTGCACACGTGCTACAATGGATGGTGCAGGGGGAGCGAAGCCGCGAGGTGAAAACAAAACCCATAAGAAACCATTCTCAGTTCGGATTGTGATCTGCAACTCGACTACATGAAGTTGGAATCGCTAGTAATCGCGAATCAGCATGTCTTGGTGAATACGTTCTCGGGCCTTGTACACCGCCCGTCACACCACGAGTTGATAACACCCGAAGCCGGTGGCTAACCGCAGAAGAGCTGTCTAAGGTGGGATTGATGATTGGGGATTGGTAACAAGGTAACCGG
+
%'),-00464*,200/*)))*)'&+(1698,1687<7793*(-1,/-''*448/('-08768:4516415/,/(''*)1*4'2-/046/./,(*)*0-/1:1(0,/+/79063.1,*('$+800.-)%$%'-*-+,,-0''%&$%**,'),*,+(**,,,%(&)*-04:963/.-6.**)&%&&')(%,*+.2-,*2//1/023;505)&(,/0*2)'&(,/0/3417))'0,&+,(*0.)2-).4&4:1+**)(*3..1,%(,+,,*)),+),0+&&'+,/-586/')3//926:41&-..-,00**,(4.((/+-..4::141220.#$%$'.37-.0654./-*+*,07+.5-)50.0%-)+)+*-,,-.590+-'-,;:921111/24252657-,,,,85778587()&&'*+-2()'*575.*,*(2,0027,3-''1277847./,.0*(*.+011-++-.66886862813176883;21464-/.+/.,'('.7282347:33/./.0/25+.7.(&%&'&(*+.67305'(70..19:4675<2,/.4/7/0,05,)87.')+3331,**--+-.53.+-20;<,6;6<8,6,)+2-0/-,20,033042/79-+111.4-//)/32,3.+)+-1('$$&&)-,..0.*))(*/%11454+**,*0+*+(2++(()+120547112770,).-212255-2..-03435171-7.6.283+.647429:777266,+80113330,3..5<9:712533/71*$-6397784-')(&-.5/3-,-84645.,-,1///++1+50)-23.547/(/0-0*,.68877110,-1+2+,&&%&,15/+%)&'$')+112,,8--6++*+(--2-+*44,',,,7--/2-,+*-)*)/,2)+,;;659,(())&*24+367;735,0//.+/+/+()%%/,-01/6000/)(.(*12317-00/(1-0145500-,,,,1;/9..-(,,,-0/+('*,./-910272;21239893340/-.,.534;213310/170/,,.)8---0/,*-2--,5-.7+64.5,,+/-.+-**+'()&-/005/.-*%),9:0-3*+,..14210)%+&)'().683*1.6:8;81
@6e55d821-e374-4817-8c76-32c2689a624c ch=390 read=103404 start_time=2019-12-13T16:28:16Z barcode=BC01 runid=2c9cf7bc05858273f10e7d7ec552fc0bd742dc3e
CTCCTACAGGGAGGGCAGCAGTGGGAATATTGCACAATGGGGAAACCCTGATGCAGCAACGCCGCGTGGTAATAGAGGTTTTCCGGATCAATAAAGCTCTATCTTTGGGAAGCCAGCCAGTACCCAGGAGATACGGCTAACTACGTGCTGGCAGCCATATGATAATACGTAAGAGTGAGCGTTATCCCGGATTTACTGGGCGCTAAAAGGGCATGGAGGCGGATGATTAAAGTGGGATGTAAGGAAATGCCAGGCTCAACAGGTGCTGCATTCCAAACTGGTTATCAGAGTGCAGGAGAGGAGTGGAATTCCTAGTGCTTAGCGGTGAATGCGTAGAGATTGGGAAGAACACACCAGTGGCGAAGGCGACTCTCTGGACTGTAACTGACGCTGGGAAGCTCAAGCGTGGGAGCAAACAGAGTTAGATACCCTGGTAGTCCACGCCGTAAAACGATGAATACTAGGTGTGGGGGGTTTTCAACACCTCCGTGCTAACGCATTAAGTATTCCGCCTGGGAGATGCAGTCGCAAGATTAAAACTCAAAGGGAATTGACGGGGACCCGCACAAGTATTAGCGGAGCATGTGGTTTAATTCGAAGCAACGCAGAGAACCTTACCTACACTTGGCATCCTTGCATTACTCTTAATCGAGGAAATCCCTTCGGGGACAAGGTGACAGGTGAACATGGTTGTCGTCAGCTCGTGTCGTGGATGTGCGTTTAAGTCCCGCAACGAGCGCAACCCTTGTCGTTAGATTACTACCATTAGGGTTGAGGACTCTGTGAGACTGCCTGGGTTAACCAGAGGAGGAAGGTGGGGATGACGTCAAATCATCATGCCCTTATGTGGCAGAGAGATACACACATTTCTAATGGCTGAGTACAGAGGGTCACAATGCGCGAGAATTGACCAAACTTAAAACCAGTCTCAGTTCGGATTGGCGAGGCTGGAAACTCGCCTACATGAAGCTGGAGTTACTAGTAATCATGAATCAGAATGTCGCAGTGAATACGTTCAGGTCTTGTACACACCGCCCGTCCGCACACCATGAGAGTTGGCATGCAAGTCAATGAGCTAACCGCAGGAGGAGCTGGCGGCCGAAGGTAGAGATTAAGCGATTAGGGTGAGAGAATCATGGCACAAAAGGTAACGG
+
+-41/-0',2+)/83004*'))&,&&)-+-1,)(**54211)&+)-:+,,.122-*+-(,,-6+,+-*%%%'*()()*.42,0&2+44..&*,20),-/0(224:627-*)%(%'#&%$)+,,8/,*('%%%'*++,+234512&*$$&()),/46/.*&&(),9.,-*,/((&'&&&*52240,,-*,1.-7-*+3.2./%&*/8,&)('&&++.').,9;7883:-8.+(5,47450*0+('++*)()+'.56891**&-//-.26666810..1342.-0')$&'()+-139.+,(*(%''/--,2*2+'(+.*%)&)*2/4-)),)33860,&(&2*38+,*,,1312./7(-+5--*-(4+10(0...,.2;6991*+)(()()(--...'&&)/--))+10276,-./:873.+*,+'&+.'490/-2111652*+')($&&(/)*&%(((5)%*''02/00/0652+-7:226*3,1714+))&((*././&-&(+%''.601.51;14*&&+,'3'412,/,*-22728:733,,2+)++((-*.&.(+0-+06+$%%%))%'&+))*,.0%&%&'&)*/.79293:1-&0#)&$'%%%%*)(4.06..45.--+)*(,%().6/)/,-,/2,-0.301/01))(%')*'153263+49.366:-8-//7,++,.,-.,.)*(+*/12553457757222++/-'+**('*/3/.*')-0.)**$(%%(,015*98.+.'.0*1.)')3-22025:208.*)(,*--.63452.-$(*-/335652.(**2//-1()%)+)/..(,+*'05,./7666568;921.43-/*03,-7231'&')+()&))*,-/+.'+',-'&%*-+,-,,,')*+28-,+1(*+*,/7847-)+*(%%%%&&)5292-,.,11.*91.1113*,.5538/05)&%&#&)).-(/2*+660..))*+++4-++.%,%'.(&+53342/13--.20./44263%-('*'+,,-61)2,1.6%',0,:--.30/+',1*,.%%'+)'+))'13784/-*))'%##(+),''&')&-('(.-*2+,)&((*-**'&%($&$&)///))+)*))+&&%($+),+,-21.160+)&'$)()).'.(')&&*2-'*)(,,((/
@0e98e72c-f3ae-44a7-8432-e7bd8166f94e ch=381 read=187652 start_time=2019-12-13T16:28:15Z barcode=BC01 runid=2c9cf7bc05858273f10e7d7ec552fc0bd742dc3e
CTCCTACGGGGAGGCAGCAGTGGGAATGTGCACAATGGGCGCAAGCCTGATCGCAGCCATGCCGCGTGTATGAAAGAAGGCCTTCGGGTTGTAAGTACTTTCAGGAGGAAGGGTAAAGTTAATACCTTTGCTCATTGACGTTACCCGCAGAAGAAGCGCCGGCTAACTCCGTTGCCAGCAGCCGCGGTAATACGGAGGGTGCAAAGCGTTAATCAGATTACTGGGCGTAAAGCGCACGCAGGCGGTTGTTAAGTCCAGATGTGAAATCCCGGGCTCAACCTGGGAACTGCATCTGATGCCTGGCAACGGAGTCTCGTAGAGGGGGGGTAGAATTCCAGGTGCTTGGTGAAATGCGTAGAGATCGGAGGAATACCGGTGGCGAAGGCAGCCCCCTGGACGAATGACGCTCAGGTGCGAAAGCGTGGGGAGCAAAACAGGATTGATACCCTGGTAGTCCACGCCGTAAAGCGATGTCGACTTGGAGGTTGTGCCCGCTTGAGGCGTGGCTTCCGGAACTAACGTTAAGTCGACCGCCTGGAGTACGGCCGCAAGGTTAAAACTCAAATGAATTGACGGGGTACACAAGCGGTGGAGCATAATGGTTTAATTCGATGCAACGCGAAGAACCTTACCTGGTCTTGACATCCACGGAAGTTTTCAGAGATGAGAATGTTCGGGAACCGTGAGACAAAAGGTGCTGCGCATGGCTGTCGTCGGCTCGTGTTGTGAAATGTTGAGTTAAGTCCGCAACAGGCGCAACCTTATCCTTTGTTGCCAGCGGTCCGGCCACAAAGGGGAACTCAAGGAGACTGCCAGTGATAAACTGGAGGAAGGTGGGGATGATAAAGTCATCATGGCCCACTTGACCAGGGCTACACACGTGCTACAATGGCGCATACAAAGAGAAGCGACCTCGCGCGAGCAAGCGGACCTCGCAAAATTCGCGTCGTAGTCCGGATTGGAGTCTGCAACTCGACTCCATGAAGTCCGGAATCGCCTAGTAATCGTGGATCAGAATGCCACGGTGAATACGTTCCCGGGCCTTGTACACACCGCCCGTCGCACCATGGGAGTGGGTTGCAAAAGTAGGTAGCAATAACCTTCGGGAGGGCGCTTGCCACTTTGTGATTCATGACTGGGGTGAAGTCGTAACAAGGTAACCGGAAGATAGAGCGTGAGCAAGTAGGTTAACACAAAGACACCGACAAACTTTCTTTTCGCTTAATGCACGTAAACG
+
,-44*-5168)&./-*..,.35:0*.)$-''*+,**0.41/026+4532.1)',,+384:79622..-/0./+,)%(++-55586(7419++.**),01952*3/',-+++2+*,41-//20)&.)*6-,23/0/4**,(/+',;2-4*)-,'.+*,/6616/.-5/0-,,,++16020.,5-2/2/,1/.-256/031.1-48,(*+4-1)(*%*'-,+-08:36596;6112.(*&)()1/.,6930:27/53././-&**-42,1.)+*&%(3+.,4,.6+-,-.776652002(.'$+/-+(-&)$'*++014/-&/*..2/,/1++1011'*000)%%#,(/+.2,+01//,((++*+(,(.+/40389575271++*(*/&44876/%'38,-(+(./1//10/7;995+-.,*-/5:5/-&(,1;;22545*0**,227<92/50001672437:9598.'*--..:7443/5).(**0:+1,-8-%(3-012.--,5:5512*0(/(*00,00,/53+.2699857811.(&'&&&,,4'.+&(,263<:4,9:99('%%)34876-%'&%#&&026343;65/.,,)/((*.5,4.,3/50//00;212/*(-+'(*))**,082(-((*0-/332:4*-5/0/-16532*)*-.,,,*/42-/)'1964889787/3.**--+,-3./++(%%$&(+,14885//&/,000))/-+()/1,*-.80+04/2/)+32+-./3''000/5*,''(*,:.5;--5:568.,.-872*++10'''+)&',**'*-/34)2*-.03476(20//13:5889302+-,,/,19;40'&&$'/+**,/;2-..2.7,(+,,./2;4799620,))()).2898:4<449979:::88:)'('+))*7578.,*)(*(*-/08/1070/545'(17.*(+,)++-*&'''(&+.1-0403,0/368:.8-+,../54313427/**&+04975&)&%%+/-7011::384*(&*/0036-..2/*,2/7:78432.)45717001/../.3:-161.1557478#2&),(**.,),:,0.66+*-/.5.*%('*&.-/5/,)).)%-1-1-//6,1-&,037--/56952624687487.-.0.06589;88/,/+38525330+-/*,'+('+&'.3)'$(%/,-0341,,11(*$%'..,*0'-'*/6**536-/*))(3+*'+'*.'+%$#%
@c6f524e1-eabc-4ec6-9662-f57d03c73bec ch=73 read=128459 start_time=2019-12-13T16:28:02Z barcode=BC01 runid=2c9cf7bc05858273f10e7d7ec552fc0bd742dc3e
CCGGTTACCTTGTTACGACCACTTGTCGCTGACCCATTACCTTCGGCCGCGCTGCCTCCTTGCGGTTAGCTCACGGACTTCAGGTATTGCCAACTCTCATGGTGCGACGGGCGGTGTACAAGGTGGGAACGTATTCACCGCAACATTCTGATTCGCGATTACTAGTAACTCCAGCACTTCAGGCGAGTTTCAATACAATCCGAACTGAACTGGTTTAAGTTTGGTACCTCACGGTATTGCTCTCTCACCAGCGCCAGCCATTTAGCAGCACGTGTGTAGCCCTACACATAAGGGGCATGATGATTTGACATCATCCCCACCTTCCTCCTGGTTAACCCAGGCAGTCTCGCCAGTCCTGTAATAATGGTAGTGGCTTAACGATAAGGGTTACGCGCTCGTTGCGGGACTTAACTTAACATCTCGACACAGGCTGACGACAGCCATGCACCACCTGTCACCGCCTTGTCCCCAGAGATTTCGCCGATGCATTAGTAAAGGGATGTCAAGTGTAGGTAAGGTTCTTCGCGTTGCCCTTCAGGTCGCAAACCACATGCTCCGCTTCTTGTGGGTCCCCGTCAAATTCGCTTTGAGTTTAATGCGACCGTACTCCCCAGGCGGAATATACTTAATGCGTTAGCGGCGGCACGGAAGTGTGAAACCCCACCTAGTATTCATCGTTTACGGCATTGGACTACCAATTATCAATCCTGTTGCTCCCACGCTTTTTTGACCTCAGCGTCAGTTACAGTCCAGAGAGTCGCCTTCGCCGCTGTTCTTCCCTATCTACGCATTTCACCGCGCTACACTAGAATTCCTCTCCTCCTGCCTCCTAGATAACCAGTTTGGAATGCAGCACCCAAGTTGAGCCAGGTATTTCACATCCCGCTTAATCATCCGCCTACGCTCCCTTTACGCCAGTAAATCCGGATAACGCTCTTCACCTACACGTATTACCGCGGCGCGTAGTTAGCCGTGGCTTCTCGCAGGTACCGTCATTATCTTCCCCAAGACAGACTTTACGATCCGAAAGCCTTCATCACTCGCGTTGTTGCTGCATCCTTTATTGTGCAATATTCCCCACTGCCTCCCGTAGAACG
+
9(1,:;4685:316/1.+,)'()&&+1%&1-+/,&%)'(+)(*)($5,32*+,+071/.-0/2-636213:6567<98858%11*'*/-/3/.....-$,'47797787786+,,'&%&%$*&$+0*2..686895347/32250461/014:6()/.0;10/&10/80/0,0(2$,-1-*-57/.32;5''$$$*,-+2++)*+-,&3254-6:7*-*-2(*'%*.2.137/31.-3&%((+/..(/7)'($'&)'-;/49)%&((*,'.1126(*,-/851000,1232065+,,,*+/..7;700/.1655498)).,.2/2127-/8513.+))'-76378733%%$',446.,)%$&(2+97+*))&')+..12,+'-,(-,-.$(')*004.8+('&-50.4,0+))).*)*+1)+)**.1(-341..*))+/&29163/./:*5-++)'&(($&((/,-199*&'&&&).6/$*%''*'(&-&'&*+1*,1-888992(**02)...18(3+995:4.0*0++'**/6/&+%,%$%&'.30./+2,+*./(*('&'('/'.1+/00,.,-'+$,')%$%&%++25:5.40,+()%(')'+*..-*),120,*-))'&$$#)*-.5-,1(),.7+1*)),-*((((**),;77;4,(.,,+--/3;5)044382..096(5*7068655,))))()-%'*13016:382:.+'-))1/032'&&(%+,-/11394.7.-.32/-+(()((()0119-6.//3%,,-)617090()++,-,234-4:,+-110.&)-++-+,,,,.0/30.100')487722/2('&(&',--2-11;32-1/--/.+/&7().0*/*'&%3+$36413:30/10-10.&(('2*,-:3;9220/.--5/)4,.0,+2122,&.)25*-*4/411+'$'''&(++,5023+/+223934;5/1+(&&((),4*+$7.++'%$''&%'%'%+/0/2446563:33281958,0-),,'*(.27.+,-/-0+&+.*$115:899601),%'()+')*%&)(*---'#%%$%2*+()+1/291846+**&%'((26*,4/1*.)'
@2f84abe0-7112-4eff-82b6-13603caf74d7 ch=347 read=102655 start_time=2019-12-13T16:27:52Z barcode=BC01 runid=2c9cf7bc05858273f10e7d7ec552fc0bd742dc3e
CTCTACGGGAGGCAGCAGTAGAATATTGCACAATGAAACCCCTGATGCAGCAACGCCGCGTGAGTGATGAAGGTTTCGGATCGTAAGCTCTCTGTCTTTGGGGAAGATAATGACGAGTACCCAAGGAGGAAGCCGCGGCTAACTACGTGCCAGCAACCCGCGGTAATACGTAGGCGAGCGTTATCGGATTTACTGGGCGTAAAAGGGCGTAGGCGGATGATTAAGTGGGATGTGAAATGCCAGGCTCAGCAGGTTGCTGCATTCAAACTGGTTATCTAGAGTGCAGGAGGGAGGGGTAAATTCTAGTGTGATACGTAGAGATTGGGGAAGAACACCAGTGGCAGGCGACTCTCTGGACTGTAACTGACGGGGCTCGAAAGCGTGGGGAGCAAACAGGATTAGATACCCTGGTAGTCCACGCGCCGTAAACGATGAATACTAAGGTGTGGGGTTTCAGCACCTCCGTGCCGCCGCTAACATTAAAGTATTCCGCCTGGGGAGTACGGTGCAGATTAAAACTCAAAGGGAATTGACGGTTACAAGTAGCGGAGCATGGTTTAATTGAAGCAACGCGAAGAACCTTACCACCCTTGACGCTTGCATTTACTCTTAATCAGAAATCCCTTCGGGGACAAGGTGACAGGTGGTGCATGGTTGTCGTCAGCTCGTGTCGTGAGATGTTGGGTTAAGTCCGCAACGGCGCGCAACCCTTGTCGTTAGTTACTACCATTAGGTTAGCTCTAGCGAGACTGCCTGGGTTAACCAGGAGGAAGGTGGAGATGACGTCAAACCATCATGCCCTTATGTGTAGGGCTACACGTGCTACAATGGCTGGTACAGAGATGCAATGCCGCGAGGTGGAGCCAAACTTAAAAGCCAGTCTCAAGGACTGGATTGTGAAACGAAACTCGCCTACATGAAGCTGGAGTTACTAGTAATCGCGAATCAGAATGTCGCCGGTGGAGCTTCGTTCGGGTCTTGTACACCACCGCCCGTCACACCATGAGAGTTGGCAATACCCGAAGTCCGTGAGCTAACCGCAAAGGAGGCAGCGGCCGAAGGTAGAGGTCAGCGGTGGGGTGAAGTCATCGTAACAAGGTAACCGG
+
&('$%$'+-+0511.5507&/'+*,/60,,//74-'0)+,)(++34433243221250/..,*+,,01/1.1240,)2-9895/91++,,-)/175690,*53+2/54/7*)()($),*8,)05,/-3/)3+2531/%,*0-,,,'&'&*:0.--&,')(,..-3-./30.$)160)/1256225-4*0:/.48;<9982956),-,(,279697:79:33321062:778776*25**13*4862+*#($,+++(+278511*)4-78:.;---0/.-,.-03360.+,(')((+)%(-,-0)*(''$$#*+7663()&'2*(,1**)(-3223:288785%%+**,-,0/,-29263+210/-/&.-&534390/86.023207-&*./;7:38:7.7.-/4459))7--,0464/1.-+--,.4:+311101974405-4/887'6746<:/,,,,0417858687,/:.23.*))*1.91/0249;:/2;5451*$()/1-1.-+&',+0/761/05170*1+1.8.65./&%%"$)**)*,.18,../44639/.%7&'./+,.*1.1+,4,-344/,)*(%))'*,,-3%&($$%''*'''&&,(1+-.&'&*+&+;2.996;;60..,,++,24*3--4757864))4-+,4576,.//1784353/04+,553:10((.+)')+*)-655/0-,,*/296:.5...8324000:-,++/1+1,+(*,***41/+$''&(),4788;87;.1+.),'.11,3/*3*4,.3)*-43575444887;99824.42*(&&*001.,1.,12-,()))+,523040)0,-.5.(1-,../;68996)730//(,)+/1&(''43.)'%++**%'()/04764**+&',./*0(($$%%$&)&$#'+,,+)$%&*,.)(&&&'('*/7444)()))+1)-.2213*+,9434611(/)*)(&$&''(*+3904663832150,/*(25088.-855624.()+.,,/,.''&(1*++6*((0*+0.,,+($(01:89.1.4)&,%()0/332:73-6/,/61,+*+)+-576/81883+')*&%'&*,+0-0.---.,8;;::2
@49daece2-03b7-45c9-9703-af4579603ffd ch=253 read=226524 start_time=2019-12-13T16:27:53Z barcode=BC01 runid=2c9cf7bc05858273f10e7d7ec552fc0bd742dc3e
CTCCTACGGGAGGCAGCAGGAATATTACACAATGGGGAAACCCTGATGCAGCAACGCCGCGTGGTGATGAAGGTTTTCGGATCGTAAAGCTCTGTCTTTGGGGAAGATGACGGTACCCAAGGAGGAAGCCACGGCCCAACTTAACGTGCCAGCAGCCGCGGTAATACGTGGTGGCGACGGTGTCCGTTTACTGGGCGTAAAGGAGGGCGTAGGCGGATGATTAAGTGGGATATGAAATACCGGGCTCAACTTGGGTGCTGCATTCCAAACTGGTTATCTAGAGTGCAGGAGAGGAGGTGGAATTCCTAGTGTAGCGGTGAAATGCGTAGAGATTAGGAGAAGAACACCAGTGGCGAAGACGTCTGGACTGTAACTGACGCTGAGGCTCGAAGCGTGGGGAGCAAGCAGGATTAGATACCCTGGTAGTCCACGCCGTAAGCTTGATGAATGCAGGTGTGGGGGTTTCAACACCTCCGTGCCGCCGCTAACGCATTAAATTATTCCGCCTGGGAGTACGGTCGCAAAGATTAAACTCAAAGGAATTGACGGGGACCGCACAAGTAGCGGAGCATGTGGTTTTAATTCGAAGCAACGCGAAGAACCTTACCTACACTTGACATCCCTTGCATTACTCTTAATCCTGAAATTAGCTGAGGGTTGACCAGGTGGTGCATGGTTGTCGTCAGCTCGTGTCGTGAGATGTTGGGTTAAGTCCGCAACGAAGCGCAACCCTTGTCGTTAGTTACTACCATTAAGTTGAGAGTCTAGCGAGACTGCCTGGGTTAACTCAGGAGGAAGGTGGGGATGACGTCAAATCATCATGCCCCTTATGTGTAGGGCTACGTGCTACAATGGCTGGTACAGAGAGATGCAATACCGTGGGGTGGGGCCAAACTTTAAACCAGTCTCAGTTCAGTTGTAGGCTGAGCTCGCTACATGAAGCTGGAGTTACCTGTATCCGCGAATCAGAATGTTGTTGCGGTGAATACGTTCCCGGGTCTTGCGCACCATCACACGCGGTGCTTAATACCGAAGTCGTAGGCTAACCGCAAAGAGCGGCTGGCCGAAGGTAGGGTCAGCGGTGGGGGTGAGATCGTAACAAGGTAACCGG
+
-44454505/)*)(+(&$*&(.-,8*'(().4102*'&+-*1&')1010*')*4.24:675.0)+*..0/0,5.;78/*:.9:553/+*))*,+426::.77(.++,+&&(+/,&,('()0-(.*/..3711/+/,'*(('&(&'$+&+-../,+0/-0)1+0//.5+4,1/.4--%))*,&+,%(*+'&'&/022*,282)*%.+*-,2869779655/705,./3:68+&(&+6-,-3840-+*4+0*++-7433575546-9*37542451:2215&,%+*-2'85.-(,+&)(()-.*5*6.)*6770///303/096011:9521.+1+*..(*&+**/++15&547:8+/*'$64411621879881/---.-/11.59447('+)*-.:76,((*18'1,37/7/-)3068;024:733-4/$'*69541+%''%()00.+*%)).14666747,1:781,5,2213:25782//4+,-,-+()%.&-,&**).779/28/190+,+,36/4/()'))**.+3;9-78250&)%(/-668.+68+1(%&(*-/-.-/3.0'%((,)&+,-9:+856632.1+))&+)0.1:00154-4.--$%'%',+..358195,:/0+;,))')-6.7-/%#'$)(&'&')),&04*'&&&-2).***')&&')(01:+.0,2+&)*+:897897655133307**)*50+*./-'-36524(*,676341')/+4876:/-5/..//3422721-44.+'%)*0*,/0+,.0389:<:9;33-.)''+,351/,,0+0/05901488:8:97;.+*-.0.2,.6-*,,,,''((&.-+++./,-1/1/02;61784331/1/.*)(,+14/8///:;55555/+122'&(066268558502456995(--71&.'7*,,356(((&&)***('')/,/.--014*)+,+-,)&'(')%$%).20146598286,..-+5-..42///-05150)-.,-1($&'*.,+&*),,+,'')+(+*-*.3.+0-&'*'*)*/,+3446988+*17*&%&$&$%(.30/-.*),,///4,/(*+-/6/376+2-+&&*.'/'**,4*/,.27162
@c7eb3a3d-fbab-4583-b584-d91328f935dc ch=99 read=211418 start_time=2019-12-13T16:27:42Z barcode=BC01 runid=2c9cf7bc05858273f10e7d7ec552fc0bd742dc3e
CCAGTTACTGTTACGACTTCACCCCAGTCATGAATCACAAAGTGGTAAGCGCCTCCCGAAGGTTAAGCTACCTACTTCTTTTACGCAACCCACTCCACATGTGACGGGCGGTGTGTACAAGGCCAGAACGTATTCACCGTGGCATTCTGATCCACGATTACTAGCGATTCCGACTTCGTGGGTCGGTTGCGACCAATCCGGACTGACGCACTTTATGAGGTCCGCTTGCTCTCGCGAGATCGCTTCTCTTTGTATGCGCCATTGTAGCGCGTTAGCCCTGGTCGTAGGGCCATGATGACTTGACGTCATCCCCACCTTCCTCCATCACTGGCGGTCTCCTTTGAGTTCCCGGCCGGACCGCTGGCAGCAGGAACCAGGGTTGCGCTCGTTGGGGACAGCAACATTTCTGTACGAGCTGACGACAGCCGTACAGCACCACATCTCACGGACTGCGGGCACCAATCCATCTCTGGAAAGTTCTGTGGATGTCAAGACCAGGTAAGGTTCTTCGCGTTCATGGAATTAAACCGCTCCACCGCGCGTTGTCATTCATTTGAGTTTAACCTTGCGGCCGTACTCCCCAGGCGGTCGACTTAACGTTGGCTCGGAAGCCACGCCTCGGGCACAACCTCCAAGTCGACATCGTTTGCGGCGTGGACTACCAGGGGTATCTAATCCTGTTTGCTCCCGCTTTCGCACCTGAGCGATCGGTGCTTCGTCCAGGGGCCGCCTTCGCCACCGGTATTCACCAGATCTGTTTCACCGCTACCTGGAATTCTGCCCCCTCGAGACTCGGCTTGCCGAATCAGATGCAGTTCCCAGGTTGAGCCCGAAGTTTCACATCTGACTTAACAAACCGCCTGCGTGCGCGCCTTGGTAATTCCGATTAACGCTTGCACCCTCCGTATTACCGCGGCTGCTGGCTGGAGTTGGCGGTCATTCTGCGGGTAACGTCAATGAGCAAAGGTAACTTTACTCCCTTCCTCCCGCTGAAAGTACTTCACAACCAGGGGTAGCCTTCATACACGCGGCATGGCTGCATCAGGCTTGCGCCCATTGCTTTTTAATATTCCCGCCGCCACTCCGTAG
+
25(1.2-)*(*+&)//27;8/746.*+-42322872033;6335;80-)+,13*,,*)'),-%))&%'..2*'&(&7+*5:3,.')*$30(&++.*())-///22*/765:76752366<.;8912,2/-656<788<79*0015;9444141(,-10913,,,,,878/0+,/5--&)*/'(')*.*&%%#%'(+,3/-/*(''()/-+(10**32226404...200..**'')&(--1001;-7/758+,(*+/2895770*+))())-'%&),+)-43822,*5869(-+,0/--*/.0567:6-941,(+8.<79032*+1165*32)22832/2:72366:363.722187796765712&.#'*%*2(&)1+,5*20466,6*'&*+)+')+1352190-***,//3213221217.%+-%*$&'()*,-%'%)(***+,/$#&$&&)+*'(*)0-1617/.+'*,+617570+,*-511+.00*-15<36462/04+9,,81-(+)&$%'$%''.(898/+''(/,*/4*(&'),2*,*,,1.//8,+,47:;/:043734257.*-++*057,+36:8;9:4..+1-7**+*(,,,9,1/1,173869:72)4+-,-17/1+,)'&+-96263550870)+.511111::8787)-522./04.11,5*%',9.,-,/9*%'-55./304501++-0*-.,0+((1,:61:,)6:9069456395479+0;5<97883%'-+,-)&'&(26,,2859845621',)-8-0(-/,*&%%)*276..&)*/.-26%&$%.'-2700009;794.-31:121281&'%&*:,,.12444//,0.;/98;97<6::7+,,,-3,+%'&&'(-249745-(*3.5:52117.1/05---/)2.31/680/00..-+,+,*%),''9+'*.,12%#+--6463::3256124.822-,.03+-*+3*)585*/,29*4:63+48,)6574932..09/4((*&2*%'&'%%$&,-275432-&,,-6:644/1/0+.../+99769%.+-6-)1/'--/10)1,-/--/3*'+'$'%$')/7,0+6
@959125c6-14f7-4a2b-8784-8fa6957b406e ch=156 read=121573 start_time=2019-12-13T16:27:39Z barcode=BC01 runid=2c9cf7bc05858273f10e7d7ec552fc0bd742dc3e
CTCCGGGAGGCAGCAGTGGGGAATATTGCACAATGGGCGCAAGCCTGATGCGCAGCCATGCCGCGTATGAAGAAGGCCTTCAGGTTGTAAAAGTACTCCGGCGGGGAGGAAGGGTAAAGTTAATACCCAGCGCTGCTCATTGGCGTTACCCGCAGAAGAGACACCGGCTAACTCCGTGCCAGCAGCCGCGGTAATACGGAGGTGCGTTAATCGGAATTACTGGGCGTAAAAGCGCACGCAGGCGGTTGTTAAGTCCAGATGTAAGTGAAGCCAACCTGAACATGATACTGTAAGCGAGTCTCGTAGAGGGGTAAATTCCAGGTGTAGCGGTGAAATGCGTAGAGATCTGGAGGAATACCGGTGGCGAAGGCAGCCTGGACGAAGACCGACGCTCAGGTGCAGCGTGGGGAAAACAGGATTAGATGCCCTGGTAGTCCACGCCGTAAACGATGTCGGCAGGTTGTGCCCGCTTGAGGCGTGGCTTCCGGAGCTAACGCGTTAGATCGGCCGCCTGGGAAGTACGGCCGCAAAGGTTAAAACTCAAATGAATTGACGGGGGGGCCCGCACAAGCGGTGGAGCATGTGGTTTAATTCGATGCAACGCGAAGAACCTTACCTGGTCTTGACATCCACGGAAGTTTTCAGAGATGAGAATGTGCCTTCGGGAACCGTGGAGACAGGTGCTGCATATTTGTCGTCAGCTCGTGTTGTGAAATGTTAGGTTAAGTCCGCAACGAGCGCAACCCTTATCCTTTGTTGCCAGCGGTCCGGCCGGGAACTCAAAGGAGACTGCCAGTGATAAACTGGTGAGGATGGCGTCAAGTCATGCTGGCCCTTGACCAGGGCTACGATGCTACAATGGCGCATACAAAGAAGCGACCTCGCGAGCAAGCGGACCTCTAAAGTGCGTCGTAGTCCGGATTGGAGTCTGCAACTCGGCTCCATGAAGTCGGAATCGCTGGTAATCGTGGATCAGAATGCCACAGTGAATACGTTCCCGGGCCTTTACACCGCCCGTCACACCATGGGAGTGGGTTGCGAAGCGGTAGCTTAACCTTCGGGAGGGGCGCTTACCACTTTGTGATTCATGACTGGGGGTAATCGTAACAAGGTAACTTGG
+
,+.,&,+(,+..2/--.51.&*()*2-*),-,93,5,*(*37/3:0,-0,,$')&*+-/&46*'''&///4(*-(-74430*367:37496+*.(()(&&'--.3*)2/,(0*'**8732302,*'*%%%('(**+23'0'3(763:2/8)().)-*&'$%'%)(+'),./.1383757:433,+-+)*,-,6122831',$$%'(5;4:47,03-2-3439:8722447-1201/0-0)*,+'*/0(3,4)%&$&'&,-&0&,(+('-&((-(.+*)'('%''(*,.51.00+.'%'*(,/474.%.,..+0)9-9/*,/5342/11.8++15(+-9878+)(,,34;;211-2.0:5232293..1)1*(*5/(*6431/5//1:855,31:.8:885+,,-/*)-*#%..+'-2&4+,+41&00.,10././/.&*)242989,0/(+'00,'0*,27101+97,&)/'**.427860*&%0(/,+),872/,((1-,(,-.0(4847:99:1-*),*2//2+*+/4*04.4197514453.*()+4++,4055780(52'%('(,0++,4/59,//.620063;649582/022;;;:88459+.0-+)()+2./054373348851.//.--+,9:./****)...+**-)-,22345-7386:;865(*,42$(.123-,,*(%)()(,/49935445752.6,.)5.*,,5.'082;32-+5/./317&&42///'00..71222/80,/;44:3-42962425257;94755649/,0(*,523/**..0157<57).*)-/26384:73203,%,0&'%*)3-37414***,+.5661,,'(*13532080(*(*./0435:*%'''+-6766851,)*(,9/021/-310'*)-)/689:93555.5(*,(,/(*''+,;:90500+1*,,3114060/,6*6.;8;565).'*-./9::;;:963165686*-%--..54%733908-)0''#$%$(*05;*1;,,8522238'1)+)''(*/100)+'**%')-**(*.+5,596972:-).32815/7.-8;+11:755111:.,---.3-589,+*,,-157;58;-8563*(&-+
@b3e287d5-cd83-461e-a0bd-bd53f65c46a7 ch=75 read=134068 start_time=2019-12-13T16:27:19Z barcode=BC01 runid=2c9cf7bc05858273f10e7d7ec552fc0bd742dc3e
TTGTTATGAATTTCAGTTACGTGCTGGTGCTGAAGAGAAGGTTGTGGTATAACATGGTACTTCTTTCACTATTTGGGTGCTTTGATATTTGCTCCACAGGAGGCAGTGGGAATATTGCGTGAACAAAGCCTGGTGACGCGTGTGAAGAGGCCTAGCCTGGTTGTGGTATGGCAGGAGGAAGGGAGTAAGTTAATACCTTTGCTCATTGGCGGTACCCGCAGAAGAAGCACCAGCTAACTCGTGCCTGCAACCTTTGACAGCGGAAAGTGCAAGCCAATCAGGATTACTGGGTAAGCGCGCGGGCAGTTTATTAAGTCAGATGCCAAAATCCCGGGCTCTAACCGCAGGAACTGCATCCTGATGCTGTAAACTTGAGTCTCATGAAGGTAGAGAATTCCAGGTGTAGTGAAATGCAGCAGGATCTGGAGAATACAGTGGCAGCCCCTGGACGAAGACCCGGCGCTCAAGGTGCAGAAAGCGTGGGGAACAAACAGGGATTGAGCCACCCTGGTAGTCCCACGCGTAACGATATCGGCGGAGGTTGTGCCCTTGAGGCGTGGCCCCGGAGCTAACGTTAGAATCGACCGCACCAGAATGCATGCAGGTTAAGAAACACCAGAAAATGAATTGACGGGGCCCGCACGGCTTGTGGGCATGGTTTAATTCGATGCAACGCGAAAGAACCTTACCTGGTCTTGGCATCACGGAAGTTTCAGAGATGAAGATATGCCTTCAGGGAACCGTGAGACCAGGTGCTGCATGGCTGTCGTCAGCTCGTGTTGTGAAATGTTGGGTTGACCACCAACGAAGAGGCACAACCCTTATCCTTCGTTGCCAGTCGGCCGGGAGCTCCAAGGGAGACTGCCAGTGATAAACTGGAGGGCAGAGGATGACGTCAGTCATCATAGCCCTTGACCAGGGCTACGTGCTACAATGGCGCATACAAAGAAGCGGCCTCCCCGAGTGGACGCTCCGCCTGGTGCGTCATAGTCCGGATTCCAAGTCTGCAACTCGACTCCACATGAAGTCGGAATCGCTAAATGTCGTGGATCAGAATGCCACAGTGAATACACGTTCCCGGAGCCTTGCACCGCATCACACCGCTTAAGATGGGGTTGCAAAAGAAATGAAGTGGCTTAACTTAACTTCGGAGGCGCTTTCACTTTGTGATTCAGCGAGCTGGGGTAGAAGTGCAGCAAAGTAACCGG
+
$*(/,)*')&52-.1/41/0'2(.416.02.-0-*&&''+/11--,('%%%##%,$&-&&')&,.,&#%(%+-'-2,,%,-0*()+&+2,()+-&#%%-,),*(')0.6/.2/'/(%&%%($$&&-/$,-)*('(&)'(')%%%'(&&*(*'$%#'&&(0/5*,(..,+*'%$*)++-()-3)&((++)*4-5,)..-1/-170')'4&*%%%#)).).,,-+())*./78)0/.02123%(#%()***%(''+*+''%''%'''%*'++0('*'+,21+*(%+&)*,+/'%'&&'(,)-+67.&.+47+.6.5.54+-)((*&0,*(**-,').1)+#($*'%&%,+**)'&'&*,(%'./(301&&,,(''%&%&(--+,)&&&%*%'()*/.-4+)0-.*&$&$&(+-*++&'%()(()3-09*(,*)*.*'&*)('+/550*+61/),,)*0)'+'*&)**&'&,/05/*--+,-09+))(%)2/543,//*$,'('%'&(1-)*/1-+-.64,(-)('$(%(''%$'(+%')-&,)+-(.**4+*1,).7.43+-*),0)/',-+-+,)%**'%'%--.6:65*/)&'**'&&$%$&&*(+)*,$,,&'%(&&%&'+(*)+*3+)*''.+&%)+&($%'-%$$(#'(-./0,,*12173:.,*.-:3020,+,.'*)+..3.(--')%%&-.+*-121+,,2+5+*7)-//**+:./'%&)&+(-&()($(3)*,/:17)'(+/((*'&&*)*,,,3;77666)/0+')*+05+4/+,*/3/-/16+,*('%#%'%**),1-)&())*)$(.)*13-601/21-($-%%&$$,66)2.-&//%&)*0))&)*)&&.02/65.././048500))&*'&&%)'+225445)3++*,,11-%'(+/5)&'&(877564*''((/.1,*,((-,2.-0//0226*'&)''*%2)&)&&$$'$')**1&*).'#%&%&)*(-,+,(($&+/+)/*.(***(,)+*+((&'(/-../00)''),-*)*+./1542)($%&&&%')+22:100.*+/-),)$'%)+'(/,-+()*1,63,/-')-$&$"%&)&$&%('%)'--$$%$(&&$(&*.*/:.3-77-%''')'''&%%$%%%.(&'%$#&(.-'0)0.0('&%$(&().8,/5558.(&%&'')+*.2+)'&+'&)&&($-.1(')*.,,*)
@0c3906a1-96c2-4f75-89e0-d3ddec5e2e8e ch=465 read=52199 start_time=2019-12-13T16:27:16Z barcode=BC01 runid=2c9cf7bc05858273f10e7d7ec552fc0bd742dc3e
CCAGTTACCTTGTTGACTTCACACAATCATCAATCCCACCTTAGACAGCTCCTTCCTTTGCGGTTAGGCCACCGGCTTCGGGTGTTATCTCGTGGTGCTTGACGGGCGGTGTACGGCGGGCCGGAACGTATTCACCGCGACATGCTGATTCGCGATTACTGGCGATTCCAACTTCATGTAGTCGAGTTGCGGGCCTACAATCCGAACTGAGAATGGATTTTATGGGTTTTGCTTCACCTCGCGGCTTCGCCCTCTGCACCATCCATTGCTTGGCACGTGTAGCCCAGGTCATAAGGGGGGCATGTGATGATTTGACGTCATCCCGCCTTCCATCAACTTGTCACTGTAGCGGTCTCGTAAGTCCCCAACTTAATGATGGTAACTAACGATAAGGTTGCGCTCGTTGCGGGACTTAACCAACATCTCGGCTTACGAGCTGACGACAACCATGCCACCTCGCATCTCATATGGCCTATCTCTCCATCTCTGGGCGCGAGTATGTCCAGAGACCTGGTAAAGGTTCTTCGCGTTGCTTCAGATTAAAACCACATGCTCCACCGCTTGTGCAGGCCCAAATCAGTCCTTTGAGTTTCATTCTTGCGGGCAATACTCTCAGGCGAATTATTGCGTTAACTGCAGCTGAACTTTGACATCAACGCCAGTACTCATCGCTTACGGCGTGGTTTCAAATTATCTAATCCTATTGCTCCCCACGCTTTCAGGACTGAGCGTCGGTTGCAGGCCAGATCGTCGCCTTCGCCGCTGGTGTTCCTCCATATATCTACGCATTTCCCGCCGCTACACGTAGATTTACGATCCTCTCCTGCACTCCTGGCTGCCTGGTTTCTATGGCTTACTGGAAGTTAAGCTGGGCTTTCTACAGACCCTTGCTGCCGCCTGCTCCCTCTTTACGCCAATAATTCCGGATAACGCTTGCCACCTACGTATTACCGCGGCTGCTGGCGCGGCGGTTAACCGTGGCTTTCTAATAAAGTACCGTCACTCCGGCTACCGACAGCCGCCGTTCAGCTACGCTTTATAACAGAGTTTACAATCCGAAACCTTCTTCCTTCACGCGGCGTTGCTCGGTCAGGGGTTTCCCCATTTGCCGAAATTCCCTGCTGCTGCCTCCCGTAGAAG
+
$%%*+*%))-1'-(&%)/3.)*')-61867617407)(,$/'%+%0*'(+165860)-('()),)$6759/0,)*(*1**2***71001.-+,/.01*.*,,419872:..-'-'(%(0*/-*-**/162441)-2365264569883896,,3449654))(447/9,.'-/5243-)&&)*()*5-)-(1)56,/23750*&'463.,+*0.*0$147,031:5.;;3-1383+.501((+1/0*)')(*)-')+/364954/00'#&$&%''-((&&$&.0+).123376524867)($$$))./0.3:/-.31788-:8+(*)&(*)(-.+(+1+&+*(**)'&'&%-/.*)%&#'),3-,',)*+,-1./0624/+('*,111-,*')*),,.014.-%1+4,70.)&$)$-(1+76660/'&%##%')),,0/-01154.6943.4//5+)%%%$')+4-/+*)2-+()+**+'-304510-*+$&&''%')&($(-+)('+(+,+(+.-8,/56;819,*-+.*$&4*4/./03/:9-)('()4.42..),/++.++-&'&-*23/&*.,,,*.,12630,/+98/-7;.3.--//+.+5*'(''(**987*%()'$,'$%',+0++,4+(''%%&(')(().0-52,0/(,($(-*52///-*)/)&')++,0.%%%&#0-0,9/47)*/61,,)2.'),4:8/$,++/81-(*1)''($,+//0&2/5+'',2--/,,.--*)(,'()++49000,'*/431))+*+/276,*(&(*,,08.2/'&/+-.8)*'*&*).(0.''+*+00512155452,-,2+)%1011340188:72/*.*&&%%)--.'*')-71,&&)(052180+%%)*.85:+0)')*,0./7<8//-.6,+/2:/(,*,-(0)%)-.2134277872,/.+193391%2+.,-,*/.+0.6/009753($%'%$('&%%%'**.02+--+),,5+03+(+136341%)../33/)%+'&$$%$(*249254+%(-./2&),4-,/.&.(%&',88-/2;3/*)-,-6323/.2($*'(#&%&(11533(((,.847/,2+,-8419:1*37-,12+142.;2;4.,-('('(+*&+,('**()(&
@6c55c1ff-3d6c-4e51-a334-b72bf18fc6a4 ch=84 read=140508 start_time=2019-12-13T16:27:08Z barcode=BC01 runid=2c9cf7bc05858273f10e7d7ec552fc0bd742dc3e
CAGGAGGCAGTGGGGAATATTGCACAATGGGGAAACCCTGATGCAGCAACGCCGCGTGAGTGATGAAGGTTTTCAGTCGTAAAGCTCTGTCTTTAGGGAAGATAATGACGGTACCACCCAGGAGGAAGCCACGGCTAACTGTTGCCAGCAGCCGCGGTAATACGTAGGTGGCGAGCGTTATCGGATTTACTGGGCGTAAAGGGGCGTAGGCGGATGATTAAAGTGGGATGTGAAATACCCGGGCTCAACTTGGGTGCTGCATTCCAAACTGGTTATCTAGAGTGCAGGAGAGGAGAGTGGGAACTCTAGTGTAGCGGTGAAATGCGTAGAGATTAGGAGAAGAACACCAGTGAGCGACTCTCTGGACTGTAACTGACGCTGAGGCTCGAAAGCGTGGGGAGCAAGCAGGATTAGATACCTGGTAGTCCACGCCGTAAACGATAGTACTAGGTGTGGGGGGGTTTCAACACCTCCCGTGCCGCCGCTAGCATTAAGTATTCCATATACGGTGGTGCGGAATTAAAACTCAAAGGAATTGACGGGGACCCGCTGCGTGTGGAGCATGTGGTTTAATTCGAAGCAACGCGAAGAACCTTACCTACACTTGACATCCTTGCATTACTGTAATCGAAATCCCTTCGGGGACAGGTGACAGGTGGTGCATGGTTGTCGTCAGCTCGTGTCGTGAGATGTTGGGTTAAGTCCCGCAACGGAAGGCGCAACCCTTGTCGTTAGTTACTACCATTAAGTTGAGGACTCTAGCTTGAGACCGCCTGGGTTAACCAGGAGGAAGGTGGGGATGACGTCAAATCATCATGCCCCTTATGTGTAGGGCTACACACGTGCTACAATGGCTGGTACAGAGATGCAATGCCGCGAGGTGGAATAGCACAAAAACCAGTCTCAGTTCGGATTGTAGGCTGAAACTCGCCTACATGAAGCTGGAGTTACTAGTAATCGCGAATCAAGTGTCGCGGTGAATACGTTCGGGTCTTGTACACACCGCCCGTCACACCATGAGAGTTGGCAATACCGAAGTCCGTGAGGAGAGCTAACCGCAAGGGCAGCGGCCGAAGGTAGGGTCAGCGGTGGGGTGAAGTCGTAACAAGGTAACCGGAAGATGGGAGGCGACGAAACCGTGGAGTTAACACGAGCACCGACAACTTTTCTTCAGCGCAATAAGCA
+
-%/3/.+'''(+.1(,++/15/-,.196532,(.-+0-,-664522567857:3586.&'&'+,,36/308441+---*.+-(&)+/11216:7&+0*)+),+-.--396:1./)%),)))5)+,*+&'&&).6000431.-1(--,,+*,1,.0-5-0///6436+8.0:6..13-30.-2)2)-2(&))+0/43525*-3+*+19968:8<587/7-5,'&++47260/+*-/*)01)'+**1.-&++1-7789:;987::28.8588:71600043--/010'3/),'-1-,*,,.0*&&&-031353-3676:110:9425662-**+-/./1)&()+,.,56542.,&-*206133436:798710,+',*+)*,.06:717'&(*+/2589<.),-27&1&66,7+%'2-.690276(554.'*(--+.')()*-('$()10.121.//67;;2+/613(/-/0;/:3.&-(-325:+-)*)30/637.457-6-#$%%#%+')*.)((&')&-./5783,,6/'*(-*/.323.9;847;5++'&%))%$%'%'*11.,1-3;;29524)*//057813+,1,''&$$$'-,()*-.-0--.4056,50/%+%#%&%)%%*+$%()()4/-6/128+,/&+-+./4-,++1741/(.,0/2/01013421664867751,,--.465,7339.)'*+1)&'')/*('%(+*,-.(/56*211176:-014001217.1/8-21.*&1.32552(&&***+../62460060115.3.,2-).+*++'.&,4,../116::9:30028968.95.()0-1186631,2+0/-**()*3262565<73853551020-,-,**).,--3860-'4+-812-)'$$%')24.')-0,.1-.+/.75(0*4010&0.476+.1*+43394...,,*-/118.-+6.+%''*.0101)400978-)'&&(-.35;:98<:782160&,//,:--,.+'+*1941:,/1401,/846210(*-5-5--9*%*+'+-+-3855*()('***,-1204-..)*,)(,*,)-),-13.610,(.'(%''-&/(.-,)+-('*..248547+2*,04834//+-,-/0((-.---'('%0//6.-'&,+)%*&)%'%(,.8635.),+05/-462-,,*-07')&$$%
@8855c668-11db-4c59-beb3-b9c524208465 ch=357 read=204343 start_time=2019-12-13T16:27:06Z barcode=BC01 runid=2c9cf7bc05858273f10e7d7ec552fc0bd742dc3e
CCAGTTACCTTGTGCATTTTACTGGTATCAATCCACCTTCAGACGGCTCCTTCCTTGCGGTTAGGCCGCCGGCTTCAGGTGTTATCAACTCGTGGTGTGACGGGCGGTGTACAAGGCCAGGCAATATTACGCGACATGCTGATTCGCGATTACTAGCGATTCCAGCTTCATGTAGTCGAGTTGCAGACTGCTGTCGAATTCAGATGGTTTTATGGGTTTGCTTCACCTCGCGGCTTCGCTCTGCACCATCCATTGTAGCACGTGTGCTTAGCCCTGGAGTCATAAGGGGCATGATGATTTGACGTCCCGCCTTCCTCAACTTGTCACTGGCAGTCTCGCTAGAGTCCACAACAATAGTATTGGCGCTAACGATAAAGTTTGGCTCGTTGCGGGATAACCCAGCATCTCACGGCGGCTGGCGGCAGCCATGCACCACCTGTATCTCATGGCTATCTCTCTATCTCTGGGCCTTTGCGACATGTAGAGACCTGGTAAGGTTCGCGTTGCTTCAGATTAAACCACATGCTCCACCGCTTGTGCAGGCCCAAATCAATTCGCTGAGTTTCATTCTTGCAGACGTACTATCAGGCAGATGCCGTTAACTGCAGCACTGAACTTTGGCATCAGCGCGGTACTCATCGTTTTACGGCGTGGACTACTAGAATTATCTAATCCTATTGCCACACACTTCCCGGGATGAGGCGTCAGTTGCAGGCCGGATCGTCGCCTTCGCCACTGGTGTTCCACTCATATACGCATTTCCACCCGCTGCACATGGGAATTCCACGATCCTCTCCTCTGGCTGCCTGGTTTCTATGGCTTACTGAAGTTAAACTTCAGGCTTTCACCACAGACCCTTGCGCTGCTCCTCTTTGCGCTTAATAATTCCGGATAACGCTTGCCGCCTACGTATTACCGCGGCTGCTGTGGCGTAGTTAGCCGTGGCTTTCAATAAAGTGCCGTCACTCAGCAGCCATTTCCTGTAGCCGCCGTTCTTCGCTATAACAGAAGTCGTCAAAACGCTTCTTCAGCCACGCGGCGTTGCTCGGTCGAGGTTCCCCATTGCCGAAAATTCCCTGCTGCGCCTCCCGTAGAGG
+
&'(,0,&'&%$'$%&&),-)',/+'')+11:071&+'(&%)*53*512+/.62.+-*-5718(178:.1-*''(**%/+.-9323/2(,,/.:6:01/..3-51-+/.+-)13/&&,*%2624)(%)&%+&*,/61832333783/1/007//+,-1416581-,.010+-+/5525)(-.:/0,2376))'%'+&')&)%%(')'*262*/0,4+2<7036;1/0716/))%&*/+&''''''$()+,/-'++%'*+,(,',&*'$%#'(15,-1*)*+31333.27,1.0-/21035-+&-(---.*--174513-,*.+'-2110160-...*)%&)%&&&)**%())*+'(%')'+-&&'&()*+((/04:2206(%$%&%(07/3/:1/++)34*'(,-**'(')-'&'%%(-*(&,),-28.4*+-29,/*$$&&(,05,+())+/..00011'0*/-(*,,+)+,)&$($&%)$%&$'(*:951/.,++..5-*+,04+/051-,-7,./(2)+')00422*(1,-*/(&+.0+5417/')*+-,/.80$$'+,.2:70),4('&&)$'((),+-*)*+-679-//0,*))+106022.+.-%2/0&+(&'&++10/5)(,&(&+,-/01/673:29-+-.60//5944,%*)'-)*.,/03328.3-)&.*$%'%'&'&)4,7-(+1)(%$&))0-/4)+,<11,/-)1)6377251/13.46./1*...20&05+%$'+)#$%'$&',(.72+-&)4**)3#'%($)&)'%)*2,3-..278543'(%%'0.6676763.2)92/*.3-5426/0/0111/7,))%%()'/6046+*'(.+..0610&()')'''#%)11-.072,+)(%%+.-.659/4)-*(&#'$&',*/)#-)'$++,14+*0,-*-,+,1160)0&'$%%(,,+*1-23/1*))*(/9246)%*&-01.,(*'*&$'(*19-5:81&*&'*+0./3658:3/1+$%0'(,(-%&-'(+0./*&))%*%%'&$(**+%/0&&%'&-++,.,,-*(**)($-)-2,92/**.467304231.10+((+&&&&(0).4**2./&-(
@51946aa6-da37-4b5e-b8ea-65a69ed36283 ch=374 read=133552 start_time=2019-12-13T16:26:56Z barcode=BC01 runid=2c9cf7bc05858273f10e7d7ec552fc0bd742dc3e
CCGGTTACCTTGTACGACTTCGCAGTCATGAATCACAAAGTGGTAAGCGCGCTCCGAAGGTTAAGCTACCTACTTCTTTGCAACCCACTCCCATGGTGTGACGGGCGGTGTGTACAAGGCCGGAACGTATTCACCGTGGCATTCCTGATCACGATTACTAGCGATTCCACGACTTCATGAGTCGAGTTGCCAGACTCAATCCGGACTACGACGCACTTTTATGAGGTCGCTTTGCTCGCGAGGTCGCTTCTCTTTGTTATGCGCCATTGGCCAGCACGTGTGTAGCCCTGGTCGTAGGGCCATGATGACTGACGTCATCCCCACCTTTCCTCAGTTTATCACTGGCGGTCTCCTTTGAGTTCCGGCCGGACGCTGGGCAACAAAGGATAAGGGTTGCGCTTTCGTTGCGGGACTTAACCAACATTTCACAACACGAGCTGACGACAGCCATGCAGCACCTGTCTCACCGGTTCCCGAGGCACATTCTCGCTGAAAACTTCCGTGGATGTCAAGACCAGGTAAGGTTCTTCGCGTTGCATCAGGTAAACCACATGCTCCACCGCTTTGTGCGGTCCCCGTCAATTCATTTGAGTTTTAACTTGCCGGCCGTACTCCCAGGCGATCGACAACGCGTTAGCTCCGGAAGCCACGCCTCAGGGCACAACCTCCAAGTCGACATCGTTTACGGCGTGGACTGCCGGAGATATCTAATCCTGTTTGCTCCCCACGCTTTCGCACCACAGGCGTCGGTCAATATCTTCGTCCAGGGGCCGCCTTCGCCACCGGTATTCCTCCAGATCTCTACGCATTTCACCGCTACACCTGGAATTCTACCCCCCCTCTACGAGACTCAAGCTTGCCAGTATCGAATGCAGTTCGGTTGAGCCCGGGGATTTCACATCGACTTAACAAACCGCCTGCGTGCGCTTTACGCCCAGTAATTCCGATTAACGCTTGCACCCTCCATTATTACCGCGGCTGCTACGGCGCGGGTTAGCCGGTGCTTCTTCTGCGGGTAACGTCAATGAGCAAAGGTAACTTTACTCCCTTCCTCCCCGCTGAAAGGTACTTTACAACCCGAAGGCCTTCTTCATACACGCGGCATGGCTGCATCAGGCTTGCGCCCATTGTGCAATATTCCCCACTGCTGCCTCCCGTAGAG
+
830/*)'***(*-),002453),&(*,'+-0863*1(64/05:76-+))*'*(,'&,)--/.14,//07:8366;34:2++1*41+(,(1,+*127335455596(--'+400+-*)0-371/./138495539:592:*)3.2)*+1.-%').+4,--*..0//:3)%').0495*1+)+--124690,*&%2547,9/0(493/...04766/,.8;+455/60/000*8/+,/-,1./,5/-+,7,6715:*'(*)-0116;2:01*'&&(.,...,0%$'(39/*,0.032-*155:65//*)'''+-8659891::,-85-6,45/4(+-;4.158:0:...362194,78--.4504-21./2--$#-&--..3119(2.2304*644:32((-,*+79<677;;61230(-**,63491.,,-*.,/&'776721++1458<88874243473323/0*+'0.3202+'(**/(,-.,*''$%'*-)1**5,:999986657767--8;566-/(2)99996926616../34+4777<688.///22348034,+-+*',(),'%$%)('//3646637:40,1.:;2-,*)'('&(*71455635;7+1970///./&*,019-6-,,781(1--2,085754;6620/*+)-4:7755(1&.1-,,.-8775;2,-031-./60/0(-..4,-&(()/-&%(97514;.),,68:0/-+,277-()(/'%&)*58891,0+'*),)&(+4.41-,'39;5/825:58647;9;<6;7366322*-%%*..0351202,48:55/.&%$$(-0623+1'/*+,482376//13723/,.,2663.-,30/5:'22108%&-.-9856.,%+)8/004:&)38.*;9/.*,-/8334.70:/9;6--&)*)12498945089/0060-&$&)-68253-7,6+104.:+++/51198*8+*8..8:82411177820/,)&,'*-+---33161014639;9:78.*('*.3567/:/0.*008+-.---*12*%)-0:/-534-3:8+*/3115((')(0.68-.131:-**')0159;78;864,,'-.23;89544112799:06873404169--.3-//71701209891,./+,/..7378+-630#'
@4ac23c91-7987-45d1-99b7-a5390305ca86 ch=173 read=222165 start_time=2019-12-13T16:26:42Z barcode=BC01 runid=2c9cf7bc05858273f10e7d7ec552fc0bd742dc3e
CTCCTACGGGAGGCAGCAGTGGGGAATGTGCACAATGGGCGCAAGCCTGATGCAGCCATGCCGCGTGTATGAAAGGCCTTCGGGTTGTAAATTACTTTCAGCGGGGAGGAAGGGAGTAAAGGTTGTACAGCACGCTCATTGGCGTTGTTACCCGCAAGAAGAAGCACCAGCTAACTCCGTGCCAGCAGCCGCGGTAATACGGAGGGTGCAAGCGTTAATCGGAATTACTGGGCGTAAAAGAAGCGCACGCAGGCAGTTTGTTAAGTCAGATGTAGAAATCCCGGGCTCAACCTGGGAACTGCATCTGATACTGTAAGCTTGAGTCTCGTAGAGGGTAGAATTCCAGGTGTAGCGGTGCGTAGAGATCTGGAGGAACACCGGTGGCGAAGGTGGCCCCTGGACGAAGACTGACGCTCAGGTGCGAAAGCGTGGGGAGCAAACAGGATTAGATACCCTGGTAGTCCACGCCGTAAACGATATCGACTTGGAGGTTGTGCCCTTGAGGCGTGGCTTCCGGAGTTGACGCGTTAAGTCGACCGCCACAGGGAGTACGGCGCAAGGTTAAAACTCAAATGAATTGACGGGGGCCCGCGCAAGCGGTGGAGCATGTGGTTTAATTCCCGATGCAACGCGAAAGAACTATACCTGGTCTTGTATCCACGGAAGTTTTCAGAGATGAGAATGTGTACGCCAGGAACCGTGAGACAGGTGCTGCATGGCTGTCGTCAGCTCGTGTTGTGAAATGTTGGGTTAAGTCCGCAGGCGCAACCCTTATCCTTTGTTGCCAGCGGTCCGGCCGGGAACTCAAAGGGAGACTACCAGTGATATTAAACTGGAGGAAGATTAGGGATGACGTCAAGTCATCATGGCCCTTGACCAGAATACGTGCTACAATGGCGCATACAAAGAGAAGCGACCTCGCGAGAGCAAGCGGACCTCATAAAGTGCGTCGTAGTCCGGATTGGAGTCTGCAACTCGACTCCATGAAGTCGGAATCGCTAGTAATCGTGGATCAGAATGCCACGGTGAATACGTTCAGGCCTTGTACACACCGCCGTCACCATGGGAGTGGGTTGCAAAAGAAGTAGGTAGCTTAACCTTCGGAGGGCGCTTACCACTTTGTGATTCATGACTGGGAAGAGTCGTAACAAGGTAACCGG
+
-..1--/%31*-0*+,+*--174(1+*&.(*++-8//71///13+/0,*-.%%%&,)//08967553424.5/.)0/8708)80/,'),2(+**+.:2/.13.46((-.13*0,(%+)4,*+'&'#%'&#$#%$%&.'1(1*1-,-'+**5;235/)(/-&*(%%+,+)(*(,*,*11(/,/80-+(*/0()**.4+)%+)++-+(+'+,0-42151505&.+)1-455:84777699,%'))-,-)-*/0,72273;2)3+1)*+.,,4843-(/-.*16+,5:8881-*'%)-+-,.122225-,-//94,%)&$%%%''**()*448+)++')*-.002-0..6/0-./''$((853+***+999;20810/..5.250.5.-,5-/-*0.:4,,0589,,)&*.(''*-32)&)))6754851588387*),,.:.6/:;639/03857<//7;:6604/*,/4:9::<6/.))(++410/1-1*+-/9*6-.:*/1---010/+54471)'(&'*1),))+,)5-*&),6376-3/%%&23*()(*33,/),.6-72.699-4469:,***,1/2/838;7,37+&'$))3202204++++5530257<:1949*(&')*(+7,879347*'(.*$&*+,:-2),)0*)&()30(+*).*)/;;/1+)*+*'+.05:0,-,)&('(,',&((.4,./(-.1/5777663453352358877.++,,888/7-'))*/114.;-984:47..4*%%#''.,0687:1,1016/59.,+8,+2/&.-2.4'8)9.)765411107'*&(&**//%0922/-.,--4.;9444/-/,,,))+*',1.-577877770/049;:561848-(**-/42+&'%%'&'233+*/.-17212334987*((%)'()327706//.+(+%-8:.3/82231533584+03:899437705--,*4,0,,+-/4061'000,-..5---.)3,,0&5+76:11*+,./0-./668434+&'**%'((*,20//7718686:(/8833-)-+,+--28/45+'&%(*11',)&&(*0),868496+&*,),'+/,-$)'()13:665*6)-2,...--*/50.46.&,,12<787656659.),')*,0./02430/-*-2.815
@b784b068-3e9b-46ba-9219-8005adc55f8f ch=78 read=166098 start_time=2019-12-13T16:26:42Z barcode=BC01 runid=2c9cf7bc05858273f10e7d7ec552fc0bd742dc3e
CCGGTTACCTTGTTGCGACTTCACCCCAGTCATGAATCCACAAAGTGTAGCGCCCTCCCGAAGGTGGCCTACCTGCTTCTTTTGCAACCCACTCCATGGTGTGACAGGCGAGGTGTGTACAAAGCCCGGGAACGTATTCACCGTGGACATTCTGATCCCGCGATTACTAGCGATTCCGACTTCATGGAGTCGAGTTGCGAACTCCAATCGGACTACGACGCACTTTATGAGGTCCGCTTGCTCTCGCGAGGTCGCTTCTCTTTGTATGCGCGCCATTGTAGCACGTGTGTAGCCCTGGTGGGCCATGATGATGACGTCATCCCACCTTCCTCCAGTTTATCACTGGCAGTCTCCTTTGAGTTCCCGGCCGGACCGCTGGCAACAAAGGATGAGGTTGCGCTCGTTGCGGGACTTAACAACATTTCACAACGCACGAGCTGACGGCAATGCATTGCAGCACCTGTCTCACAGTTCCCGAAGGCGCATTCTCATCTCTGAGAAACTTCCCGTGGATGTCAAGACCAGGTAAGGTTCTTCACGTTGCATCAGATTAAACGCCGCTCCACCGCTTGTGCGGGCCCCCGTCAATTCATTTTGAGTTTTAACCTTGCGGCCCGGCTCCCCAGGCGGTCGACTTAACGCGTTAGCTCAGGAAGCCACGCCTCAAGGGCACAACCTCAAGTCGACATCGTTTACGGCGTGGACTACCAGGGTATCTAATCCTGTTTGCTCCCCACGCTTTCGCACCTGAGCGTCAGTCTTCGTCAGGGGCGCCTTCGCCACCAGTATTCCTCAGATCTACGCATTTCACCGCTACACCTGGAATTCTACCCCCCTCTACGAGGACTCAAACGCCGGTATCAGATGCAGTTCCCAGGTTAGGCCCGGATTTCACATCTGACTTAACAAACCGCCTGCGTGCGCTTTACGCCCAGTAATTCCGATTAACGCTTGCACCCTCCGTATTACCGCGGCTGGCACGGAGTTAGCCAGTGCTTCTTCTGCGGGTAACGTCAATGAGCAAGGTATTAACTGCTCCTTCCTCCCGCTGAAATTAGCACCTGAAACCCGAGGCCTTCTTCATACGCGGCGCTGGCTGCATCAGGCTTGCGCCCATTGTGCAATAATATTCCCCGCTGCTGCCTCCGTAG
+
*,)0/9-1628)0-(+-)/07+''001*-081455;63,),/4.)()&')**01,.,.,**).'&&''%$%*,,%)+5/3:95(.-'00+%('-,)0/+)(*,.1%/2.+')+103-.'135-*+50+7:-84261-3..05*/++&0-236855575'&-/02:221+,./.6;30/&-/)(%&%'$%&)((*27*+'&1.07'2)02.63713484/',%'+0'%,''+,,/1/0.6,--/.2'''&+),-010/++)-63*++)))+--/8765)*'*+)0'.'((')+,1+()/+'')+04-,)(%&)*./054360-2)-4/:6674./10</,,8673:31&345562398)*.32:1())+*37468*+1(,)+*/19-1150$%-(')*-0145087*,.91/./..++)//-39/.,203/,,(,))-*+,+51+,,&%$(%/'(()**%-)($+.,,,-&5.4/5,**)+2*&++3<9799;:580-,%(+%)2/36()/0;013745/++/*+,3,/)1+:;:810(-*/*',015*0$)(&+()%(&$&+1,+3()'$$)*.1-64+882,(+/798<8-8::*---189,000303/,',3.(%$')+38.*+,(---8.-,2-16213-3-,,3/4%,'+-(.41243644.4,8-,&+0,1/45)1-112341257085&)+53439:765/..+352323441:107/11<6/212;5*#(')64.1&'&,/0112218.+)*).-7206$(13)+)*,-3369/.5/&43*+/-3,2))+0//+..0/2;5,%&&%&/%&%(+(+4/-//,15805693)-.-0+&.'',.4)0.//21)+2,*+$**.+/,42:/3.//.2.%(616++)%+35/.103871,+0,5-2+)1330545331261/,85..7+83*(13447;03112411/+$%%$''*40/29(8)+)&*'&-+('+)1,&,%,%)01,(')'+**+6(,,-,57989768;;8::160.')++*,,+/(++'&,$'(78*776.541(1.*+1(/)$$%%'%%%)&#&%$&++.0749/0710)**')0/-''(7*8710..2&+422711+48+&6,))..23/,--+,0/..+$.0000029350/)%(
@0e5db787-643b-48b3-aa52-7e83e547d84a ch=331 read=100565 start_time=2019-12-13T16:26:32Z barcode=BC01 runid=2c9cf7bc05858273f10e7d7ec552fc0bd742dc3e
CCGGTTACCTTGTTACGACTTGTCTCCTCTATATATAAATGCGTAGGGGTTTTAGTTAAATGTCCTTTGGTAATAGCGGAGGGTGACGGGCGGTGTGTACGCGCTTCGGGGCCCTGTTCAACTAAGCACTCTATTCTCCAGTTTACTGCTAAATCCACCTTCGACCCTTAAGTTTCATAAGGGCTATCGTAGTTTTTTCTGGGGTAGAAAATGTAGCCCATTTCTTACCCTCATGGGCTACACCTTGACTAACGTCTTTACATTGAGTACTTGCCTTACTTGTAGCCTTCATCAGGGTTTGCTGAAGATGGCGGTATATAGAGCTGAGCAAGTGGTGAGGTTGATCGGGGTTTATCGATTACAGAACAGGCTCCTCTAGGGATATGAAGCTTCGCCAGGTCTTTGAGGATTTTTTAAGCTGTGGCTGTAGTGTTCTGGCGAGCAGTTTTGTTGGTTAACTGTTGAGGAGGTTTAGGGCTAAGCATAGTGGGGTATCTAATCCAGTTTGGGTCTTAGCTATTGTGTGTTCAGATATGTTAAAGCCCTTTCGTAGTCTATTTTTTGTGTCAACTGGAGTTTTTTACAACTCAGTGAGTTTTAACTTTATTGGGGAGGGTGATCTAAAACACTCTTTACGCCGGCTTCTATTGACTTGGGTTAATCGTGTGACCGCGGTGGCTGGCTGTGATAACCCTGGGGTTAGTATAGCTAGTTAAACTTTTCGTTTATTGCTAAGGTTAATCACTGCTGCCTCCCGTACTAGGAG
+
17,-.1,./51/25-,+(,/-,.7670/378978898:11//00-/8:+3;<0+20729300/411:9.+**&*($%(-'*0*,,362210-30,.).')+-),../(5870<4...733-,-1-',*/0/055<991+,.2<9.324458</.8-+1/373344;1412(1088734..-350./00341159689)68587-/-./455,,+'*2/*+/;5,-/(/5*)/4:8;9997843052125*0.--354:4,,'/()$''&'0(**'(-('-*(*,.-5.928:73.8/7;0-::515/0-7-+040113/-,(-2223/21+*+064/-/...--791:942;;59995684632(1*1;<758213)',,.45131/,)'&()%((&05-0+76-((.%55;8;,0--0.356:32)&%(,/3<:72,)('$+)-/69-32:3)14*1,3,9**&*+(*/-65-2:836791323566097/1017,3++*))+3<72511//4--,.-04*3-117:4,+,-.,+072;7,1-''1/+'('+218897<<<+13,,+-23552./9.;;=/38/8//,&1..,./:;3.+*/77-/.'29*%..+0/136-388//.112.915568-2++2.-,-2:4451;182-1-2-0.40/0332021:62;3-3,+&%%&&*2/483-.*+*.*(,87/.)'%(**50;8+6<<.847<;///)(.''2+4,1,/**,,+/&(,.-/;5'1&,$$.'(*
@416bcbb5-9e37-4137-a8f4-deeab8f21a8d ch=331 read=100559 start_time=2019-12-13T16:26:21Z barcode=BC01 runid=2c9cf7bc05858273f10e7d7ec552fc0bd742dc3e
CTCCACAAAGGAGGCAGCAGTGAATTTTCGGCAATGGGGAAACCCTGACCGAGCAACGCCGCGTGAAGGAAGAAGGTTTTCGGATTGTAAACTATAAAGGAAGAACGGCGGCTACAGGAAATGGTAGCCGGTGACGGCTGCTATTAAGCCACGGCTAACTACGTGCCAGCGGCGCGGTATGCGTAGGGTGGCAAGCGTTATCCGGAATTATTGTGGGCGTAAAGAGGGGGGCAGGCGGCGGGTCTGTGGTGAAAGCCTGAAGCAACTTCGGTAAGCCATAGAAACCAGGCAGCTAGAGTGCAGGGAGAGGATCGTGGAATTCCATGTGTAGCGGTGAAATGCGTGATAGCGGAACACCAGTGGCGAAGGCGACGATCTGGCCTGCAACTGACGCTCAGTCCGGCGGGAGCAAATAGGATTAGGAATACCCTAGTAGTCCCGCGCCGTAAACGGCGAAATTACTTGTTGGATGTCAAAGTTCAGTGCTGCAGTTAAACGCAATAAATTTCCGCCTGAGTAGTACGTTCATAAAGGTGACAAAGAATTTGACGGGGCCCGCACAAGCGGTGGAGCATGTGGTTTAATTCGAAGCAACGCGAAGAACCTTACCAGTCTTGACATATAGCAAGGCTCCAGAGATGGAGAGATAGCTATATGAGATACAGGTGGTGCATGGTTGTCGTCAGCTCGTGTCGTGAGATGTTGGGTTAAGTCCCGCAACAGGCGCGCAACCCTTATCGTTAGTTACCATCATTAAGTTGGGGACTCTAGCGAGACTGCCAGTGACAAGCTGGAGGAAGGCGAGGATGACGTCAAATCATCATGCCCCTTATGACCTGGGCTACACGTGCTGGATGGTGCAGAGGGAAGCGAAGCCGCGGTGAAGCAAAACCCATAAAACCATTCTCCAGTTCGGATTGTAGTCTGCAACTCGACTACATGAAGTTGGAATCGCTAGTAATCGCGAATCAGCATGTCTTGGTGGGCACGTTCTCGGGCGCTGTTACACACACCGCCCGTCACACCACGAAGAGTTGATAACACGGCGGTGGCTAACCGCAAGGAAGACTGTCTAAGGTGGATTGATGATTGGGGTAGAAGTCGTAACAAGGTAACCGG
+
287-+-/4&+*&+4/)))$'%'$%(+0/(,7-1,,43-+(-0-6&'*.0:77377:626:1113445011-*.+)4,9210%1&1*+,+2'(%+,67-+/,3-189*60010033*00*67,-+)**7,'**-/71911()*'(2-0*-//1-6-..602010449://+,***,+/.../3,,&,,,')0/.3020520.4)0,.,.-,0+)%*162-,02''',--(++0-/10(043/-(*&%(,36.22-*121-2***,/,.12)4+38(+5-,+*-0-167790--,,*)%)*110:6,*-*18577586*9):):831//---./3:91481,..+*%&'&&#(+(92134089/8/,,*,*%+30/0//,1%.,30665///0035653717&'%%'3+()-9;8+,06,3,))%'-/24<1-,5514.53&%+'234798.11(/))&&*)+++-*/7.//129:5;3-/68026:;9::81:/1/+,+/14001&'%&,-,173+(%&*'()+)4)'&(/1'+&%%%)+1*&&%''&(12177,271),-4243539333-/0.1,(-12:.5:793**('(-,./0/,.&+0/335158*+.,*--.9*0((%'&%&''()+))),,-:91.(''.+(''&,0///,',1-31/3100.**+6487;136654-.016741--')*,)+/2090(,-2.0./72((..1:)-942/,54727-,1.01-47)+-812;9;:426,.0/90:;5/0,.((.30/03387:4201.0*,1)*02/-/-+/*40,)-5-7400-010942459757,/6/)...0667<22613*)*&'*,*1104,01001330-,0+-1,-*+++.1-/.)'().)(/;9,1;:127::51076;4.1'(+.:724+8,,-35/+,-,5...2,.287422/.5,0-4,)401142-//10014987:80.)..62,)&%)(-./,.'*).1/','.)*&&($+'%&$(().095::-052./03:45))*&'-0:,,,./0(()(').+&12,,949-0-.)),*+)./23341405253**.+,.0,8.441('&&-((+52147646.414:7:78
@3a977b8a-ef3d-4a13-903d-41d08f5727ab ch=374 read=133524 start_time=2019-12-13T16:26:20Z barcode=BC01 runid=2c9cf7bc05858273f10e7d7ec552fc0bd742dc3e
CTCTACGGGGAGGCAGCAGTGGGGAATATGTGCACAATGGAAACCCTGATGCAGCAACGCCTCGTGAGTGGTTTTCCGGATCGTAGCTCTGGCTTTGGGAAGATAATGACGGTACCCAGGAGGAAGCCACGGCTACAACTACGTGCCAGCAGCCGCGGTAATACGTAGGTGGCGGCGTTATCAGTTACTGGGCGTAAAGGGAGCGTAGGCGGATGATTAAGTGGAATGTAATGCAGGCTCGGGTGCTGCATTAAACTGGTTATCTAGAGTGCAGGAGGTGGAATTCCTAGTGTAGCGGTGAAATGCGTAGAGATGGGAAGAACACCGAGTGGCGAAGAGCGACTCTGGACTGTAACTGACGCTGAGGCTCGAAAGCGTGGGAGCAAACAAGGATTAGATACCCTGGTGAGAAGTCCACGCCGTAAGCGATGAATACTTAGGTGTGGGGTTTCAACACCTCCCGTGCCGCCGCTAACGCATTAAGTATTCCGCCTGGGAGTACGGTCATAAAGATTAAACTCAAAGGAATTGACGGGGACCCGCGCAAGTAGCGGGCATGGTTTAATTCGAAGCAACGCGAAGAACCTTACCTATGACATCCTTGCATTACTCTTAATCGAGGAAATCCCTTCGGGGACAAGGTGACGGAATTGGTGCATGGTTGTCGTCAGCTCGTGTCGTGAGATGTTGAGGTTAAGTCCGCAACGAAGCGCAACCCTTGTCGTTAGTTACTACCGTGGATTGAGGACTCTAGCAGGAGCTGCCTGGGTTAACGGGAAGGAACAGGATGACGTGAAATCATCATGCCCTTATGTGTGGGGGCTACACACGTGCTACAATGGCTGGTACAGAGATGCAATACCGCGAGGTGGAGCCAAACTTTGCATCCCAGTCTCCAGTTCGGATTGTGAATGAAACTCGCCTACATGGCTGGAGTTACTAGTAATCGCGAATCAGAATGTCGCGGTGAATACGGATTCGGGTCTTGTACACACCGCCCGTCACACCATGAAGAGTTGTAATACCCGAAGTCCGTGAGGAATAACCGCAGGAGGCAGCGGCCGAAAGGTGAGGTCAGCGGTGGGGTGAAAGTCGTAACTGCAAAAGGTAACCGG
+
*-.*-./470&*,--7756778:0(0212%3())00942/,1/.81/./00362677+*1)%((.)$&&(((-8,1+:0732*3)*-.//4-+/1/02(-)(*(+2-.,31/+&.+)*+/+0(+()/,*--,*'''-(+,+,/129:356.00,))-+,0)'),-/43236921/.,7///7')00(,65*--//47/)1-'+,4797;:::443/112.1210''(%'$')$,%')655(40114787).)/8:7787463442.'(++++(.*(*)&&).'7+2-**//.((*.2+7+*1-*+4333+*)(.&.507-/)..18&'',++1,+)(%+,55,,,,+1--++-27333346651',0,04$&%%(.03::4...45(*)&*,)-0+,-0/4:)*/62((%&)**30),-475992*,((*)20//)%$'*64477992,666134549159)+6.,)'-.'&*,6-/0,5,0'((+.<58249124-)')&+-())(*16-(()&46--.7%)))),-04065.+65/89/.1034/.++,+.+)*-02-2;;8:8:711335528642-+%,*042200.(*(,,2424+*++,*/-*+.,2,3++,+%')'+*&-3).95.7820575.61225*,'%('3,5477:753512476/*++,555443.3000545,5+$)-34200031)0888.6+*,4748/5)+.018/9/.-20--//13).)+%**+,1-76764010&&+&&(1243.-10.3/(('+')($)%&&)13/-.+*''#)-''+889::051)&,+))***)493+0++*)(&(((()140700261.08:8:5./+-08152/04;70/).)*,&&&5+98.*.,'$&&*,/(),:860)),399(5'/+)('+322050.19:8:5404511/0+)%'+/,+0/.-2)+-::88:7762489886,7,7.11;8))(*(5.4.234308//02.0/1:8:;:466/014955-.)'(*+-'%%(+*0/*'),,/604--*(&'&&)-+.+.*,5*,1-%0/.10*),)&),))%.*-.)0.0(.'+)%*(+2,))--//%&$$%*/0(/*+4;7;8:
@d5915164-5500-405c-a6a5-2815d1fe313a ch=457 read=55471 start_time=2019-12-13T16:25:46Z barcode=BC01 runid=2c9cf7bc05858273f10e7d7ec552fc0bd742dc3e
CTCCTACGGGAGGCAGCAGTAGGAATTTTCGGCAATGGAAACCCTGACCGAGCAACGCCGCGTGTGAAGGAAGAAGGTTTTCGGATTGTAAACTGTTATAAAGGAAGAACAGCGGCTACAGGAAATGGTAGCCAGTGACCAATGCTATTAAATACGGCTAACTACGTGCCAGCCAGCCCGCCGCGGTAATACGTAGGTGGCAAGCGTTATCGGAATTATTGGGCGTAAAGGGCAGGCGGCAGCAAGGGTCTGTGGTGGTGAAAGCCTGAAGCAACTGTTAAGCCATAGAAACCAGGCAGCTAGAGAGTGCAGGAGAGGATCGTGGAATTCCATGTGTAGCGGTGAAATGCGTAGATATATGGAGGAACACCAGTGGCGAAGACGTCTGGCCTGCAACTGACTCAGTCCAGCGTGGGGGGCAAATGGTTGATACCCTAGTAGTCCACGCCGTAAACGATGAGTACTAAGTGTTGGATGTCAAAGTTCAGTGCTGCAGTTAACACCAATGTGCTCCCGCCTGAGTAGTATGTTCGCAAGAATGAAACTCAAAGGAATTGACGGGGACGCACAAGCGGTGGAGCATGTAGTTCGAAGCAGCGAAGAACCTTACCAGATGTTGACATACTCATAAAGGCTCCAGAAGATGGAGGATAGCTATATGAGATACAGGTGGTGCATGGTTGTCGTCAGCTCGTGTCCGTGAGATGTTGGGTTAAGTCCACAACGAGCGCAACCCACTTATCGTTAGTTACCATCATTAAGTTGGGGACTCTGGCAGAGACTGCCAGTGACAAGCTGGAGGAAGGCGGGGATGACGTCAAATCATCATGCCCCTTATGACCTGGAGCTACGTGCTACAATGGATGGTGCAGAGGAAGCGAAGCCGCGAGGTGAAGCAAAACCATAAAACCATTCAGTTCCGGTTATGCAGTCTGCAACTCGACTACATGAAGTTGGAATCGCTGGTAATCGCGAATCGGCATGTCGCGGTGAATACTCGGGCCTTGTACACACCGCCCGTCACACCACGAGTTGATAGCACCTGAAGCCGGTGGCCTAACCGCAAGGAAGGAGCTGTCTAAGGTGGGATTGATGATTGGGGTGAAGCGTAACAGGTAACGG
+
-10*+/34;3-,,&)*.-67-/)*'0+((*.&5//00*&((*8,))340./...10-1:7756200.-*,*,'*)*),12+'1--10.03:0/1-0.*',3-.-,/**,*'*/,5-.,/(,&().+/()',2/%+)*&()-,,*1,(.*.1)%)*/*0$')+,-/057971.0,*+5-&%'$$')-..2.+0236---2:557332060-0&*))/*)-,.45//04:+*).(&))(.9.',,,/-6///511-)*10/3566/190,3-',-'(&&)+.4'22'')%++*47669/----(+*+)+./1.1+*.+06-231312)2,6.;362101-/0-:10/8.,,64510--+-.46,)0**42015252552))/)'))'*:6:6;687831**'('4+,/8%+&'*37///*&0+*$%*+1*(()*27-(%'('4512)+,1758:;361//'%%''+,(-4862;3828.56-72+.4:23857566-32-/**'.)%#''&$&'+0*,/4+()'')*,.4.9<8011,'-**/.::041/4,***.05047/.1.'3+.,-*.%.&-)27(-.+,*'%(,/--*3+.-(1'''(*1+&%'),5)++/(,**,366455421..),17,9))',*''+47.25/0316533-.-/3/////3155::9:8;81:110:4,-'+,0188829''(10/1766;,873;0)((*/*,134---.2-1(2-*$'.*/051:00+:--8<8:90263.,,419;3665420520---.0412/&,./079<(-,,.+3.(2-68+18919687542390.297;78(40.,+3222579781()+2,-))**0.13879<9:98133,+,'&&'(,)),(+++()(*',,/3*.09:542*(167-3594;5129-6)***4(*%)$016640-),-7565../242:3/90808:78321)1.11..))+*/17)65/611002.96024+)((+-4710-1+-*+&((0862;8214-1-12+,**+*.*)+-&-'+&#')4+-71+)((*((0410071*0/-1,,%()4113--..209;2+01--//+8-437-/-+4+)*,)*+'+3/11/(5
@4b80ea84-d0bf-41dd-969f-ce044e7e0afe ch=86 read=177233 start_time=2019-12-13T16:25:45Z barcode=BC01 runid=2c9cf7bc05858273f10e7d7ec552fc0bd742dc3e
CTCCTACAGGAGCCTTGATGCAGGAATTTTTTCTGGCAGGCCGGGCAACGCCGCGTGAAGGAAGAAGGTTTTTCCGGATTGTAAACTACACCAGTATAAAGGAAGAACAGCGGCTCACAGGAATGGTAGCCGGTGGCGAATACTTTATTAAAGAAATACGGCTAACTACGTGCCAGCAGCGCAGTAATGCATGGAAGTGGCAAGCGTTATCAGGAATTATTGGGCGTAAAGAGAGGGCAGGCGGCAGCAGGGGTCTGTGGTAGAAGCCTGAAGCAACCAGTAAAGCCACTTGAAACCAGGCAGCCTAGAGTGCAGGAGGATCGTGGAATTCCATGTGCCAGGTGAAATGCATGGATATATGGAGGAACACCAGTGGCCAGGCGACGATCTGGCCTGCAACTGACAGCATCAGTCCGAAGCGTGGGGAACTGGAAGTTGGATGCCTAGTAGTCCACGCCACCGTAAACGATAGGTACTAAGTGTTGGATGCTCAAAGTTCAGTGCTGCAGTTAACGCAATGAGGCCTCCGCCTGGAGTAGTACGTTCGCAAGGGTAAACTCCAAAGGAATTGGCAGGGGCCCGCACAAGCGGTGGGGCATGTGGTTTAATTCGGAAACAACGCGAAGGGAACCGCCAGGTCTTGACATGCTCATAAAGGCTCAGGATGGAGATGGCTATGTAAGGATACAGGTGGGTGCATGGTTGCTGTCGTCAGCTCATTGTCGTGAGGATGTTGGGTTAAGTCCGCAGCAGGCACCAGCCCCTTATCGTTAGTTACCATCATTAAGTTGGGGACTCTGGCAGAAGCTGCCAGTGACAGAGGCTGGAGGGGCAGGGGATGACGATAAATCATCCCATGCCCTTATGACCCTGCTGGAGCTGCACGTGCTTCCCTGGATGGGTGCAGAGGCAGGAGCCGCGAGGTGAGACAAAGAACCCATAAAACCATTCTCAGTTCAGTTGTAGTCTGCAACTCTGACTACATGGAAGTTGGAATCCTTTAATGTCGGGAATCAGCATGTCACTTGGTGGGCCACGTTCTCGGGCCTTGTACACACCGCCCAAATCACACCACGAGTTAATGCTTACCCAGGTGGCCTAACCGCAAGGAAGGGGCTATCTAAGGTGGGATTTAGTGATTGGGGTGAAGTCGTAACAAGGTAACCGGAAGATGGGGGCGACAGGACAAGTAAGTTGCGCACAGACACCGACAACTTTCTTCCAGCACCAGCAATGCATGGCGTT
+
*.45002*2,'''##&')+(*'(+%&%&(-.*$#%$$$'&'%)/+,6785670111/)+)-+1-/1)0+8761-0'-'5)$&()'&(,.()'&$**/0;6-4-4,+4+'+)***,%'*,1-0-(11,*),-&,*+))&((()--96.206+)$')''(+).(),+)2,.,,$./'(.++,&*&+*0)*&//.034,+.,0*/3+.../,+-(&*%%+*+/0.630*)03('&(&**&*(*4*-2-&.-+'37-+-/+-/31((-)&02'')*&'+'(%('-.8)+79&&##%&('(*+17.*(())+())+,1(/*&)8/28)6(,,,3-0//21+*'%%(('+(,''%)&,$03443(-2,(,*'93337.3+4*($$''&--/041/&((--013393,-%$$%&%)0,.04'%*.()'+'())'$'#&)+%)',+.63(//&&&0-/-6,)+135*-0.07:3+(&))*0,232321466<6:43,**.+0,-/85759-+(+,/3470,/./245-()((,-0..2238*%'+,0336.265110/'&$)',,,/3&-'(&)'(+)+)-$,2:/14*),,.-')('+,+3652)-(*&,(782120.&&(%&-,)0/1.1./,&'%)*&),'($)*45322/,'+)+)(&(&/+,,:**22790*+((05255501-,.3.211&)+)*0('%*1651--)$%&(.&&()*,-1.10,-.*-*%+,/0927-222821.276&+&'(%0-+',*+'/14**+-1826;750:118536,-5/'+),&-62+030,**'(%''&'(&,,&+/.23/(*&)+,/,')+)**%*,1,*+((&&%$+.0./0.3))%-$.'&((((*(23+)'+'+.&((,%*()'&&%)'*,),/746-'$+*0')&((-'*&%&.1-..*-*(+--./)*'&'&-3+*+.441.233<866-/4:4.+0,*+6673+)''%'(,%(+00,)$#%%)'*/-4+*.//%$$%&)**-0&''+*+1/-/+3,,.%)'*+*),'%%&&*,.74/.)53/-,)%))/,,*01-2.)))'((()),-)--+-.141--+0('*(('&*(+/-,(++,++-0.(/,2.61/.-'...-/+*/')'$*6&('+''+2*.1-*,+0--1*+/5788-623:5:-0/++66/42.+-433&1*/2+%%&'$*()'%&*()('%+'*%'*.//+/70+302'(*/*.--%)(&'#2%(&&'$##
@788ee072-9766-4fca-b252-d56146e2ff6e ch=444 read=211562 start_time=2019-12-13T16:25:37Z barcode=BC01 runid=2c9cf7bc05858273f10e7d7ec552fc0bd742dc3e
GGGAGGCAGCAGTGGGGATTTTTTTCGGCGATGGAAACCCTGACCGAGCAACGCCGCGTGAAGGAAGGTTTTTTCGGATTCGCCAGCTTCTGTTATAAGGAAGAACTGGCGGCTACGATATGTAGCCGGTGACGTACTGATTAAAGCCACAGCTAACCACGTACCAGCAACCGCCGCGATAGCCGCGTAGGTGTAGAAGCGTTATCCGGAATTATTGGGCGTAAAGAGAGGCGAGGCAGCAGCGAAAGGTCATGGTAAACCTGAGCTTAACTTCAGTAAACCATGAAACCGGAGCTAGGTGGGAGAGGATCGTGATTCATGGTAAGCGGTGAAATGCGTAGATATATGGAACGCAGTAGCGAGAGGCGACGATCAGCGCCAGCTGACGCTCAGTCCAGCGTAGAGCAAATAGGATTAGATACCTAAAGTAGTCCACGCCGTAAAACGTGAGTGCTGGTGTTGGATGTCAAAGTTCAGTGCTACAGATTAACACCAATAAATTACTCCACCAGGTAGTGCGGTCGCAGGAATGAAATAAAGGTGTGGAGGGCCCGCACAGGCAGTGGAGCATATGGATTAATTCGAAGCAACGCGAAGGAACCTTCACAAGGTCTTGACATACTCATAAAGGCTCGATTGGAAGATAGCTATATGAGATACAGGTGGTGCGGGTTGTAAATCAGCTCGTGAGATGTTGGGTTTAAGTCCGCAACGGCGCAGCCTTATCATTCGTTCATCATTGATTGGGGACTCGCCGGGACTGCCAGTGATAACGAAGCTGGAAGTGAGGTGACGTCAATCATCGCTGACCGAATACGTGCTGCACAATGGATGGTGCAGAGGGAAGCGAAGCCGCGGGTGAAACAAAACCATAAAAAACCATTCTCGAAGTTCAGTTATGGTCTGCAACTCGACTACCCGTAAAGTTGGAATCGCTGGCAATCATGAATCAGCGTATCGCGCCAGTGAATACGTTCTCAGGCCTTGTACACACCGCCAAATCACACCGAGTTGATAGCGCTGCACTGAAGCCGGTGGCCTAACCGCAGGCACTGTCAAGGTGGGATTGATGATTGGGGTGAAGTCGTAACAAAGGTAACCGGAAGATGCGGTACGACAAAACCGTGAGTTAACACAAGGAACACGACAACTTTCTTCAGCACCAGCAATACATGGCGGCGGCA
+
$&*%(''&'(&**&&+)%++%$$$&')0-235,%.+*14/+**-3,,(./53*+.)+/11,*-()*('50;7:-..2(-)#$%&&$&)*%&&+/(+++)-+,)(+*%)&&'&%('''&&&'&%%,-3+000.3+/',,%&+&3-*%(**(&'('('&%(*+.'.0,+,.'+,(+(##'&,*%%&')',%+*,)'&&.))+30810.1%-*&-)(,+,486436:+'(+$*))%(-*+&(-$$%$*-,)-,)%))1+&/1-4-.'%&&&,%)-1.(00,3.--(('(21,,''%$$%%&%*'1-''&+-./0*)*+/,,'('%%&(*1010/00)))*))&(14//&(,)+&'*/)))&'(('%%),432-./..',.+.('&((*&*&*++(+*4'$&'(+)(&'-++/+*',',+))530./*'*'''*&&')'+*/6+1(0-)*'''&'(%'%%)+14<9;8:521095-/9,,&0)*+%+''',+-()$'&++-.*&*&')+&&#%$&'&'(&+%)*')*%&'&('/-+,4/(,/-)'*'''+&*((.3-++&)&%%%#'''')$(')&)*.&/'*-(++%&,%).%+&&(),)))+0,,**)*-1+/,&+*+-60*'*),&%)0+'(','(%'$,'))(,)%&&%**&(&%&-*)-,-2./3*$'((&.*')&(&&(*-'''$'&&')*.-6+-&)+*'%)(*$$&($''(&&++%)%&'*,1%)+&&&&%()3*./)%-+'-33,.0.&(%(*,,,((.)%&%'(&&$$$**&)&,)&&&%&%*&'(%0.,+&')*2(&%%$())%&%%$$&%+%'&$((*073787732,241,*+*&*(*/%&0).401)3**/08.3.11(2.&&'/864,+..15401&$#+&/&$+,2,*'+-03'1+,)+-3300+.'&%(&*++-241453,%%)$(%+3/3%')*522-,*(,$.*&)&'(%-2.-1)()),.,33(-.,1-4,/+/'*%*-',(')&'*'+)+,&&)*.-,+((*%)*++()%()0)*(1+,3,/(&(&&&''%('&$((&**).*1-/75/0/+,,+).1)33/'(*..+*''+,106,,2+,1-0+.*+'('&&)&%%''(--/-*3*)+'%++-,)($%%%))''%%()...2)-5*'((%$()'+*)&*.10.3'2+*))%%$&$$
@34aa3ab8-2c43-4a91-8f9e-fa38b0e5eefc ch=149 read=96368 start_time=2019-12-13T16:25:23Z barcode=BC01 runid=2c9cf7bc05858273f10e7d7ec552fc0bd742dc3e
CTCCACGGGAGGCAGCAGTGGAATATTGCACAATGGGCATAAGCCTGATGCATGCCGCGTGTATGAAGAAGGCCTTCAGGTTGTAAAAGTACTTTCAGCGAAGGAGGAGGTAAAGTTAATACCTTTGCTCATTGGCGTTACCGCAGAAGAAGCACCGGCTAACTCCGTGCCAGCAGCCGCGGTAATACGGAGGTGCAAGCGTTAATCGGAATTACTGGGCGTAAAGCGCAGGCGGTTTGTTAAGTCAGATGTGAAATCCCCGGGCTCAACCTGGGAACTGCATCTGATACTGGCAACGAGTCTCGTAGAGGGTAGAATTCCAGGTGTGGCGGTGAAATGCGTAGAATCTGGAATACCGGTGGCGAAAGGCGACCCCTGGACGAAGACTGACGCTCAGATGCAGCGTGGGGAACAAACAAGTTAGATACCTGGTAGTCCACGCCGTAAACGATATCGACTTGGAGGTTGTGCCCGCTTGAGGCGTGGCTTCGGAGCTAACGCGTTAAGTCGGCCGCCTGGGAGTACGGCCGCAAGTTTAAAGCAAATGAATTGACGGGGCCCGCACAAGCGGTGGAGCATGTGGTTTAATTCGATGCAACGCGAAGAACCTTACCTGGTCTTGACATCCACGGGAGTTTTCAGAGATGAGAATGTGCCTTCGGGAACCGTGAGACAGGTGCTGCATGGCTGTCGTCAGCTCGTGTTGTGAAATGTTGGTTAAGTCCCGCAACGGGGCGCAACCATCCTTTGTTGCCAAGCGGTCGGCCAGAACTCAAAGGAGGCTGCGGTGATAAACTGGAGGAAGGTGGGGATGACGTCGTCATCATGGCCCCTTACGACCAGGGCTACACGTGCTACAATGGCGCATACAAAGAGAAGCGACCTCGCGAGAACAAGCGGACCTCATAAAGGGTGCGTGTAGTCCGGATTAAGGTCTGCAACTCGACTCCATGAAGTCAGATCGCTAGTAATCGTGGATCAGAATGCCACGGTGAATACGTTCCCGGGCCTTGTACACACCGCCCGTCACACCATGGGGTGGGTTGCAAAGAAGTAGGTAAGCAACCTTCGGGAGGGCGCTTACCACTTTGTGATTCATAGAGGTGAAGTCCGTAACAAGGTAACCGG
+
/).&'(.70*-,*'(&''+-,7.0527/-'-/314;97)'1929<954+(')+37:6954/2.4156*+1*208627',(++,.0:9+)+-)-(*),..-*-,-(+*&(('-;8+-:.:.2742:4.15601-/(,*8+*50&(-+/-'+,(*,/0(/./0700.-,.29;6/83(41*,,4/-8*)*(+100.,)+0*,-6/5/431271/2,..9:78670:/***-+.68808;;-0300*0412*(&$(-43.398-08::8-+(3,544'.,44875//,+,.+12/1++-(&')++*-020.'1.1,3'0)2):))20+*&'')08670:2,,14,2'',.039883779-4,+/5/++/+)+*,33:6--0884.,/*++()--/001-(&**(+')+0)31()%)75)**&,)6+,.,&12**20-./970234;6-72'*000-021/+,**,-.+0,+,171+&+*+)+++100++)+,2(1,-/3280..+/1312961,57**+%%('&&)+-(11*&(/*(*:0390$*(***-.6160,70:84.75-..66422.4/06,../322747<;198;8///./775780/1((**))))-7.767402.&0233++.,2.'(*1;93)**+,973143/031289:8036/83754221/1(*)+&%'',,+.0/0:751.2,.14489759312,15++3930-8/70+93('((%)'('%%$&%#''().-1:4,3.-190++20573,4.-**)-,1969,)*%'',2-.%+&&&'),-.59.,-(.,/31-7:127,*)&)#&&(*,-*,.-45/&*''(,.394531-'&'&(()*,9788:878445545477.)+')+*+6)+''**2,)'*'+78,10954842**01.'-((),-/0/01.:+(/'*+(''')*:9402//155456736.4.++1%.')')*,+'++2,/187,/-.()+:2221+-(4377:948239.-+(0:4.5-)-./*,*.8+89,,877857:7861-$%(531;2528-%(*)*324-*)$&(4.565207+)/4.6609/,/-&)*--,12579644,+&*'))))(()**-26825*3+1:9;:;
@4483811d-fca2-473d-a9cc-cd14cea1a71a ch=231 read=128926 start_time=2019-12-13T16:25:11Z barcode=BC01 runid=2c9cf7bc05858273f10e7d7ec552fc0bd742dc3e
CTCTACGGGAGGCAGCAGTGGGAATATTGCACAATGGGCGCAAGCCTGATGCAGCCATGCCGCGTGTATGAAGAAGGCCTTCCCTGGGTTGTAAGTACTTTCAGCGGGAGGAAGGGTAAGTTGTACCTTTGCTCATTGACGTTACCGCAGAAGAAACTTTCGGACTAACTCCCGTGCCTTGGCCGCGGTAATACAGGAGGTGCAAGCGTTAATCAGGAATTACTGGGCGTAAAAGCGCGCAGGCGGTTCGTAGTCAGATGTGGAAATCCCCGGGCTCAACCTGGGAACTTCTGCATCTACTGGCAAGCTTGAGTCTCGTAGAGGGGTAGAATTCCAGGTGTGGTGAAATGCGTAAGATCTGGAGGAATACCGGTGGCGAAGGCGGCCCCTGGACGAACTGACGCTCAGGTGCGAAAGCGTAGGGAGCAAACGGGATTAGATACCTGGTAGTCCACGCCGTAAACGATGTCGACTTAGGTTGCCCGCCAGGGGCGTGGCCGGAGCTAACGCGTTAAGTCGACCGCCTGGGGAGTACGGCCGCAGGTTAAAACTCAAATGAATTGACGGGGGCCCGCACAAGCGGTAAGGCATAATGGTTGTATTCGATGCAACGCGAAGAATACCTGGTCTCCGGCATCACGGGAAGTTTTCAGAGATATGAAGGAATATTGCCTTCGGGAACCGTAGGACCAGGTGCTGGCTGTCGTCAGCTCGTGTTGTGAGAAATGTTGGGTTAAAGTCCCGCAACGAGCGCAACCCTTATCCTTTGTTGCCAGCGGTCCGGCCGGGAACTCAAAGGAGACTGCCAGTGATAAACTGGAGGAAGGTGGGGATAACGTCAAGTCATCATGGCCCGCCACGACCAGGGCTACGTGCTACAATGGCGCATACAAAGAGAAGCGACCTCGCGAGGAAGGCAAGCGGACCTCATAAAAGTGCGTCGTAGTCCGGATTGGAGTCTGCAACTCGACTCCTTAAGTCGGAATCGCTAATCGTGGATCAGAATGCCACGGTAGATACGTTCCCGGGCCTTGTACACCGCCCGTCACACCGCTCAGAATTAAGGTTGTGCAAAAGAAGTAAGAGTAGCTTAAACCGGGAGGGCACTTACCGCACGTGATTCATGACTGGGAGTGAAGTCGTAACAAGGTAACCGGAG
+
*,/,,.(3/(,/,.00/094:/*.,,70/+-/,90080.*.27'4:677870/)0/24498444431,,-17*,**+785023*'(142:3257.1//.85/'/-*45++-,)--((*'%,*$*')+),-,045//2101015-49+-*)1+%,/('')&'''')+*1-/,5++.22((&'&.,**%)*+9/./(2('*('.0420202;7;65-/*-*/502272(*,-355+++,,',*-56+07:*('%*/0)-///0*(-++*+595)/(*-7363/&&)(-,**0*+.14435,-*+*+6:/+/,,(+,,-6-0)'(+02)*.2&4(0+'(++')&((/-,62-,/.-)+*()212/,2*),,.527;93:1.*.(*+/5-;2-+8998/&(-)+++,159+08:87,)))+*32'61)(/01;11'66+4.++54)350/,+++13.,-037,2--+-./0003-*))'%-*+)(%,-/.4%/69-.9,0(*),/+-,--2+--..2/+)*+225:+6*(((+(%%'++,-2-(.%),-424541050-3+5**-'(%''-14*/1))//1-//0..-)',+,')*++'',&#&$'.)*&++05/0-*(+/())%%()(',,,&'&))1021*+*0*++/09<760-&%&&$%%)''((,**5,-9,6,)'3)0-8600.(,'%%&'/0101.+*+-/./23&'(*,.2-0.,--+(+*3*//;2982/14)(000**,5,.*$),79260:2-2134.04,(.4/081032:51'1)0+)0-./13486/,+'*+8745.(*,+,01;9222200,/1050-,54.(+(*+6531.47598)).-25*(.,)*++5318120(%)')286514213;:8.+,(*/5,))'*+)*+-//0212-)-)(''+*+5,.*0*,0.,042<5')6,/0125303-4).*%.-%*'*+-01/2+,,0-,.-1*&((*()-(7,7286,,--,22::9867-,,4.032-0075&&75685681***2/0,7+'&&'&,2/3833//--,1/&)*+*('&(''%,(,(')+,,67-%))&+*,))+)*(*.*-('+7.:-*.5//))(&%*.&'%'(./69<722112186($'(./0..125676201/,476:./+'
@d61f32ab-7a19-4a80-a88b-fb680c9a87cb ch=241 read=184087 start_time=2019-12-13T16:25:11Z barcode=BC01 runid=2c9cf7bc05858273f10e7d7ec552fc0bd742dc3e
CCGGTTACCTTGTTACGACTTCACCCCAGTCATGAATCACAAAAGTGGTAAGCGCCGGGGATTAAGCTACCTACTTCTTTGCAGCCACTCCATGGTGTGACGGGCGGTGTGTACCAAGGCGGGAACGTATTCACCGTGGCATTCTGATCCACGATTACTAGCGATTCCGACTTCATGGGTCGAGGTTGCCAGACTCAATCCGGACTACGACGCGCTGTGAGGTCGCTTGCTCTCGCGGGAGTCGCTTCTCCTTGTATGTGCGCCATTTGTAGCACGTGTGTAGCCCTGGTCGTAAGGGCCATGATGACTTGACGTCATCCCACCTTCCTCCAGTTTATCACTGGCAGTCTCCTTTGAGTTCCCGGCCGGACCGCTGGCAACAAAGGATAAGGGTTACGCGCGCTCGTTGTTGCGGGACTTAATAACATTTCGCAACACGAGCTGACGTGACAGCCAGCACCTGTCTCACGGTTCCCGAGGCACATTCTCATCTCTGAAAACTTCCGTGGATGTCAAGAGACCGGTAGGTTCTTCGCGTTGCATCGAATTAAACCACATGCTCCGCCTTGTGCGGGCCCGTCAATTCATTTTGAGTTTAACCTTGCGGCCGTACTCCCCAGGCGGTCGACTTAACGCGTTAGCTCGGAAGCCACGCCTCAGGGGCACAACCTCAAGTCGACATCGTTTGCAGCGTGGACTACCAGGGTATCTAATCCTGTTTGCTCCCACGCTTTCGCACCTGAGCGTCAGTCTTCGTCAGGGGCGCGCCACCGGTATTCCTCAGATCTCTACGCATTTCACCGCTACACCTGGAATTCTACCCCCCCCTCTACGAGACTCAACACCCATTATCAGATGCAGTTCCCAGGTTGAGCCCAGGGGATCACATCTGACTTAACAAACCGCCTGCGTGCGCCACGCCCAGTAATTCCGATTAACGCTTGCACCCTCCATATTACCGCGGCTGCTGGCACGAGGTTAGCCGGTGCTTCTTCTGCGGGTAACGTCAATGAGCAAAGGTATTAACTGCTCCCGCTTCCTCCCCGCTGAAAGTGCTTTACAACCCGAAGGCCTTCTTCATACGCGGCGTAAACGCATCAATTTGCGCCCGTTGTGCAATATTCCCCACTGCTGCCTCCCGTAGGAG
+
4.%+4-'2748//5(),.4::80:53/-.382223.--,,084**,,1+/.((%+*%)))#4&.('(*&00(&*+,%&&$$()%.-&(+31)+3::9533549;/50./553,-'2,0.3'1+0+.(&(7.+$)+671.-.4;7.---.))-1329111+***+8;06,&+7-5&-(,)*,1,++6:0,.'+.40:/;58578642+2/01--)*/%**'()+//32913487965,*/')*.,017065106,13/*).-89;696*((&())-1/01--/01;202::9--*'-377:51//-,*(&&(*41165327.)0/4766501/01;912311,/+++29979006++,779393'//72:696690;00/2/17'7,:34+-30)1%*)**++/16515-.7126722-5,0+&)0-209-10559.27673332/-($%%&&'+-,.,-.9.334421349:710,(*)5--/02;78960/.+,/.4.&(-+/,035;88555&)&')*99(1*.*60;99897985;34489+(,.+87143-2.-,,-30&.$%)(-1316+.4*'012:6;6.59:,421685.103.3--+/-)&()--599,.2&64:73-,+/)1/2540210.234'1'/)+53435;9:3/42--./0636/4,+(),5/65776165)'&)*&(+855.-471533///1/0;677565;9.//.9.)+.,+5:/7867:6.,111474655585749+,26.2,,'(+/4727557;93.2**.11164587989;11+0-*-301/0:675141405+6273864.246465/5/--,%$%%),(&*()+<235978:8:<8:2/1336234/7+&(-,1'*(&),-1552-3,6-99;;9<59:99:8978,/*&*).1+*01678;16./050520-10-.2261//3'.-.715;782;4559/8(&$)*$*)+4,*.62/+**4,89:530,.1024:977-0--.1+768*0/.0.30104...//*%),**-++880*;87480.0),-54(.0*38**0304002968<91313.1/;31/+-)'&*,.7'+'*,+2,77*&'('+,/1712207792+.0111,,,)/9,-:793--
@a570a8ff-43d4-4dc5-9ab2-0280239a91fd ch=148 read=110474 start_time=2019-12-13T16:25:11Z barcode=BC01 runid=2c9cf7bc05858273f10e7d7ec552fc0bd742dc3e
CCAGTTACATGTTACGGCTTCCACCCCAATCGCCTGGCCCTACATTGGCCGCTGCCTCCTTGCGGTGGCTCACGGACTTCGGGTATTGCCTCATGGTGTGACGGGCGGTGTGCCTGGGCCGAGACGTATTCACCACTGACATTTCTGATTCACGCGATTACTAGTAGCTCCAGCTTCATGTAGGCGGGTTTCAGCCTACAGCCCGAACTGAGACTGGTTTTAAGTTTGGCTCCACCTCCTTATTATTGCATCTCTCTGCCAGCCATTGTAGCGTGTGCTTTAGCCCCTACATAAAGGGCATGATGATTTGACGTCATCCCCACCTTCCTCCTGGATTAACAGGCAGTCTCGCGCTGAAGTCCTCAACTTAATGGAAGTAGTAACTAGCGACAAAGGTGCGCTCGTTGCGGGACCCAACCCTACATCGACACAGGCTGGCGACAGCCATACCTGTCACCTTGTCCCCAGAGGATTTCCTCAAGGTAATGCAAGGGATGTCAAGTGTAGGTAAGGTTCTTCGCGTTGCGCTGGAATTAAACCACATGCTCCGCTACTTGTGCGGAGTCCCCGTCAATTCCTTTGAGTTTTAAATCTTGCGGCCATGCTCTAGGCGGAATACTTAATGCGTTAGCGGCAGCACAGATGGCTGAAACCCCCCCACTAATTCATCATTTACAGCGTGGACTACCAAATTATCTAATCCTGTTTGCTCCCCACGCTTTCAGGCCTCAGCGTCAGTTACAGTCAGAGTCGCCTTCGCCGCAATTGATGCTTCCCTGAAATCTCTGCGCATTTCACGCTGCACTGGAATTCCTCTCCTCTCACTCTATAGATAACCGGTTTGGAATAGCACCCAAGTTAGGCGAATTATTTCATCCCCGCTTAATCATCCGCCTACGCTCCTTTACGCCCAGTAAATCCGGATAACGCTCGCCACCTGCGTATTGCCGCGGCTGCTGGCGCGTAGTTGTATGGCTTCCTCCTTAGGTACCGTCATTATCTTCCCCAAAGACAGAGCTTTACGATCCGAAACCTTCATCACTCCGCGGCGTTGCTGCGTCAGGAGTTCCCCATTTATTGCAATAATATTCCCGCTGCACTTGCCTCCATCGCGG
+
/.'*,,%($($+0'),++++,'%-,/&5)''&'%$$&.60*))&+&%#$%(*,,1002--.)&),+(1050*/&*(45:4+4.+%'$#%'',065+2,--453::8433,*%%''*,*+/&'')5/514.-)/)$'&)+5018(++,,4<623/.//421*+,++.&0/1.,*,/30(-(().3/.+*/8)*$+/.5440*,+))-/2--,25671.263/&)'(44,3,22-',+*1$&$&+.(-5/1/11))./+(,,(*/5,8,)&'&(&*)+''&'$'&/12'&&()),8*,//))***/02:<1../-/150:39.,0-0.32-1--./*'$*()&,34/24514+*())'('&(*4002,'&%1+5-)&'&%**,1-2')%,+'--0*',%##')+.238,,&1/*-'&)(,.)&$'&(/-'/(/)*40*0)*(&$+).7%(%)(&+.24631321446+%%)*'$+--130-0)()*-+-%&&')/608598:71441/22231-24;76::8:.9.-,,+,+'').10:880*,+-,1275.,+&$%$)*+,*-%(),430,/0'+).--267,'&+**&&,1+(,)()/508/-&*)*'',5516-6*&*,*.3+*++05-)))1-&)(%%$&'(&$#'(+3-.3647*)'*&&'*)3132&04($(+-//.30041+/))&'',-236797895349-%+*99:2+-./1950**57:47.//./3+*8-'.)**5*)(**049;16/+/-)+(''*&%)#%)',.(')./*+,./'%+,/-4;-*$*',,-2+,)(*()20*+&)(*,**&(#&$'(%(&(7-0'2)'-.80.5+)&'*+*/.,.,*,1')-.&%'--,14.-,)/1/*%'%&)/.0,...18:603..02,0,&%,)..)&$$$$$*.(9,7-)(''1245:;165/-3(0(,+&17/0,4...2-4+*%%(/))/)%%%&''(),,(').3.*0,-+*(*),-40,/52,161(262-/0-),111:2/./.02)(/.'*,+/,013/1+-&%&/-..0:-,+,+(.1%')$*0,58:0,.7&$'%$&++)*(+'-*/,)%+*%*&')&&)))-0((&$#(&
@47281856-5757-4c4a-81d3-af8dd1d837db ch=107 read=192528 start_time=2019-12-13T16:24:58Z barcode=BC01 runid=2c9cf7bc05858273f10e7d7ec552fc0bd742dc3e
CTCGGGAGGCAGCAGTAGAATATTGGGGCAAATAGAGCGCCCTGATCCAGCCATACCGCGTGTGAAAAGGCCCTCAGGTTGTAAAAGCACTTTCAGTGAGGAAGGAGCACTGGTGGTTAATACCCATCAGGAAGACATCCTCACAGAAGAAGCACCAGCCGCTCCGTGCCAGCAGCCGCCCGGTATGCGGAGGGTGCGGCGTTATCAGGAATTACTGGGCGTAAAGCGCGCGTAGGTGAACGATAAACCGGTTGTGAAAGCCCGAACCAACCTGGGAGCAGCATCCCGGAACTGTCAAGCTAGAGTGCAGGAAGGAAGGTGGAATTCCCGGTGTAGCGGTGAAATGCGTAGAGATCGGGAGGAATACCAGTGGCGAAGGCCTTCTGGACTGACACTGACACTGAGGTGCCGAAAGCGTGGGTAGCAAACAGGATTAGATACTGGTAGTCCACGCCGTAAACGATAATCTCGACCAGCCGTTGGGTGCCTAGCGCACTTGTGGCGAAGTTAACGCGATAAGTCGACCGCCACCAGAATTACGGCCGCAAGGTTAAAACTCAAATGAATTGACGGGGGGGCCCGCACAAGCGGTGGAATGTGGTTTAATTCGATGCAACGCGAAGGAACCTTACACCTATATTGACATCCTGCGAACTTGTGAGAGATCACTTGGTGCCTTCAGAGACGCGCAGAGACGGAACTGCATGGCTGTCAGCTCGTGTTGTGAAATGTTGGGTTAAGTCCGTAACGAGCGCAACCCTTGTCCTTATTGCCAGCGGTCGGCCGGGAACTCAAAGGGCTGCCAGTGATAAACTGGAAGGTGGGGATGACGTCAAGTCATCGCGTACCCGACCAGGGCTACACACACGTGCTACAATGGCGCATACAAAGAAGCGACCTCGCGAGCAAGCGGACCTCATAAAGTGCGTGTGATCCCGGATTGGAGTCTGCAACTCGACTCCGCAGAAGTCCGGAATCGCTGAAGAAAGTAATCGTGGATCAGAATGCCACGGTGAATACGTTCAGGCAGCACACACCGCCCGTCACCATGGGAGTGGGTTAAAAGAAGTAGGTAACAACCTTCGGGAGGCGCTTACCACTTTGTGATTCATGACTGGGGTGAAGTCATAACAAGGTAACCGG
+
''*&)0+05.377--0%'-1.*/)*&'&%'.-.,+,&)&)-(''(-.--,2.41&17./+-+,,.3(('3-5)'''))3-)(/66*),,,++.,*12+*-()+(&&'&$.*,11..++*()'.8**:;+1542+(*.0**,-.3-,2+',-+,01*%(($$',.5420-+*,**(/)'*,(*&)**',/1//3-/00,-,-,6026'*(*(-,,.38751024;7-.../-/671:.-)'&*-357)12.-38,+*.7,*1,,'&()*1,0,+&1+*&+-12220//.127443432,*+,0()-11753*)(*/)1(+-((+*-1-9/.197/..+3--,*..+0144,'(()12+:-*30(4+-01*/028/--.*10/4989:2544331(,'(('%-,0''%'',(*.7-'(.3:9/-.066;57.80-:--,01,1')*.*+//4+-.4:87:<32-'+/++)*,-0670/04-:.8455684/(**'+&(&%'(+..++-+18363122/-,+,.-./262/)$)%++)',''*745,(+.,100925671272;;11/636356437<<7-07+***0*,-02;54-&&*%*'.0:/5,6,**./05;8:7.()+'%,'-)*)'*/.7-+(%'&(/0403;787634-))($'))*-.27/.-2,1076:9/.&'%(-+*,'('()-126;640*+01/'&)#%'*'+-/33431900/283...7+.42:3/..,)))-74+'0,/42+07.08444*,/+12*-65/64:1/',*,&3,2/037-9-*/,.-%/1(1//027;.-)/))'-21496.678774/.+.+/79:5('$&&+.*-12<773/0-.//.,*(++-340/-0-.11.*+-22665('&%$'*+-867'5+--/.6(**416744552<6028310,)&&,2-(/3+1/0.-./0-0-1...666552)%((%(*((8(1+675747-/0/+/-'((,0..099:879721774:3///6224;8372284'.))$%%&-,-+01.098/)-'++.0061**,/;,2,&).,&(*)*,,30.'/0./,/48,7-')*(0.04,/2-/3;:27566:423..00/550.+-.-..)13)(.+*4,1/*(-+
@b84e5069-0288-430a-88c9-f30b30ee7997 ch=366 read=170083 start_time=2019-12-13T16:24:46Z barcode=BC01 runid=2c9cf7bc05858273f10e7d7ec552fc0bd742dc3e
TCTGCTCAGTATGCGCTTCGTTCAGTTACGTATTGCTGAAGATTGCTGAAGAAGTTGTCGAGTGTCTTTGTATGTTAACCTGCGCCTTGCCTGTCATCTATGCCCGGTTACCTTGTTGCGACTTCACCCCAGTCATGAATCACACCAAAGTGGTAAAGCGCCCTCAGAGGTTAAAGCTACCTACTTCTTTGTAGCCCACTCCCCATGGTGTGACGGGGCGGTGTGTACAAGGCCGAGACGTGATCACCGGCGTGGCATTCCTGATCCCGATTACTGATTCCAGAGCTTCATGGAGTCAGGTTACTTGACCAATCCATTACGGCCCGCGCGCTATGAGGTCGCTTGCTCTCGCGGTCCTTCTCTTTGTATGCGTGTTGTAGCACGTGATGTAGCCCACGGTGTGAGGGCCATGATGACTTGACGTCATCCCACCTTCCTCAGTTTATCACTGGCAGTCGCTGAGTTCCAGCCCGGATAGCGGCAACAAAGGATAAGGGTTGCGCTCGTTGCGGGACTTAATAACATTCACAACACGAGCTGACGACAGCCATGCAGCGTTCCACGGTTCCCGAAGGCATTTCTCATCTCTGAAAACTTCCGTGGATGTCAAGACCAGGTAAGGTTCTTCGCGTTGCATCGAATTAAACCATGCTCCACCGCTTGTGCGGGCCCCGTCAATTCGACAGGTTTAACCTTGCGGCCGTACTCCCCAGGCCCGGTCGACTTAACGTCAGCTCCAGAGCCACGCCTCAGGGCACAACCTCCAAGTCGACATCGTTTTACGGCGTAGTTCACCAGGGTATCAATCCTGTTTGCTCCCCACGCTTTTCCGCACCACAGGCGTCAGTCTTCGTCCAGGGGCCGCCGCCACCGGTATTCCTCAGATCTCTACGCATTTCACCGCTGCACCGCCAGATTCTACCCCTCTGCGAGACTCCGGCTTGCCGGTATCAGATGCAGTTCCCAGGTTAGGCCAGTTTCACATCTGGCTTAACAAAACCATATACGTGCGCTTTACGCTTAGTAATTCCGGTGCTGCCTTGCACCCTCCGTATTGCCACTGGCTGCTGGCTGGGGTTAGCCGGTCGCTTCTGCGGAGATAAACGTCAATGAACAAGGTGTGCTTTACTCCTTCCTCCCCGCTGAAAGTACTTTACAACCCGAAGGCCTTCTTCATACATGGCATGGCTGCATCAATTGCGCCATTGTACCAATATTTCCTGCTGCCTCCCGTAG
+
$'%"$&$%')&(&&$'-*0.356*,1.+,,.*-+$()(&%*$*',.594/))('*0//-'%'',-2.63++'/./5/---&%'%+*.*+01,-//(***)*'2/(.+/8/0754005)**'**++$)()((.0+&%&%4..*+(*+382,,,44.3*'),23+,.%&&)-0839/.32349/+,500+-'$#%$.4.*,,0('''),00,*)*,-640-/1..21//2&**.-/+*.01350/2,/67+*'(((()*.51(),.22'''**8-,&%&(-2(&&&&/072&(&(%'(.(+.,1%%%%)(1,3-02&'&'&).)10(%)%%&'++,'))1-.&(--***+),'%())+*)4.241;7-.0100&)#&)(((,-&*..-',))&&+.)&&&''&$&%+4+24//.01-(*'+,24865.**-+&011:44./(*+5.)*+-30272/0,+%%2+,47.6+()01)+1+,,..+2.,/019,31.-60-1),,&*(**5-2+*+-;65.2,2(&*---35)*-1/.+.,,0001-...,-%'&*+'2)+,#%$&%&+.97520()((*++*,3*+)+.6754+)+/2,.1319689;33+/2)4,115..2+-+++39558878-7/+*(+,)+./.0:7/4')'*..+)-+,*5)*,64&,..41**.34758,'#$$()(0:+6,+-,+)+'*'(*+--468-*060'((//1270404./)1(.03,4'&'(&*0+-/48-6+*0.(&*+.00/6)0,45687968829::-11./***%0*4,&(''20*(+,.+.25..+48,(/.336.*.-0.:8*-(%%%%$&'*-367997766687607)(.0*%&'%&'&',(,/'.,./;8853**+33-,)(+*-/0;7.)+.((.$%%*)$%%&)+22/,'375../-&(-)01243')'-.9/.6(+.))+*02760)-0+/2-(0447&,21/,*-7-,)--02/,%'',+0))()%%%$%%)$-**.0((.-($)%$%$)(,-26801)()%#%%.1.5)*(.-,-40,,.)*%48&,'/,0024*.*&%+20+-,*+0/,2&%$%&+(()-)/((%./5)0/4/.,-***25*))($,$%&-.&(*1-+-./--97,*652.1(*,(**))'')'2/-%&.*0293<32:9560/)&&,+.//8/,+-,,2()'+'+,/1')-+-(0*103-/-'&)'.03//3+.,'+((&
@6f0e207c-1361-49fa-9c15-ab7335e17eb5 ch=187 read=213138 start_time=2019-12-13T16:24:45Z barcode=BC01 runid=2c9cf7bc05858273f10e7d7ec552fc0bd742dc3e
CCGGTTACCTTGTTACGACTGCTAATCATCAATCCCACCTTAGACAGCTCCTTCCCTTGCGGTTGGGCCACCGGCTTCGGGTGTTATCAACTCTCGTGGTGTGACGGGCGGTGTGTACCAAAGGCCGGAACGTATTCACCGCGACATGCTGATTCGCGATTACTAGCGATTCCAACTTCATGTAGTCGAGTTGCAGACTACAATCCGAACTGAGAATGGTTTTATGGGTTTTGCTTCACCTCGCGGCTTCGCTTCCCTCTGCACCATCCATTGTAGCACGTGTGTAGCCCAGGTCATAAGGGGCATGATGATTTGACGTCATCCCCGCCTTCCCGCCAACTTGTCGCTGGCAGTCTCGCTAGAGTCCCCAACTTAATGATGGTGGCTTAACGATAAGGGTTGCGCTCGTTGCGGGACAACAACATCTCGACACGAGCTGACGACAACCATGCACCACCTGTATCATATAGCTATCTCTCCATCTCTGGAGCCTTTATGAGTATGTCAAGACCTGGTAAGGTTCTTCGCGTTGCTTCGAATTAAACCATGCTCCACCGCTTGTGCGGGCCCCGTCAATTCCTTTGAGTTTTCATTCTTGCGGGCATTGCTCAGGCGGGTACTTATTGCCGTTAACTGCGGCGCGAACTTTGACATCAACACTTAGTACTCATCGTTTTACGGCGTGGACTACTAGAATTATCTAATCTATTTGCTCCCACGCTTTCGGGACTGAGCGTCAGTTGCAAGGCCAGATCGTCGCCGCCACTGGTGTTCCTCCATATCTGCGCATTTCACCGCTACACATGGAATTCCACGATCCTCTCCTGCACTCCTACAGCTGCCTGGTTTCTATGGCTTACTGAAGTTAAGCTTCAATTTCACCACAGACCTTGCCGCCTGCTCCCTCTTTACGCCCAATAATTCCGGATAACGCTTGCCCACCTACATTACCGCGGCTGCTGGCGTAGTTAGCCGTGGCTTTCATAAAAGTACCGTCACTCGGCTACCATTTCTGTAGCCGCCGTTCTTCCCCTTTATAACAGAAGGTTACAATCCGAAAACCTTCTTCCTTCACGCTGACGTTGCTCGGTCAGGGTTTCCCCATTGCCGAAAATTCCTACTGCTGCCTCCCGTAGGAG
+
6832410783:30:)112.,((()2.13995;/43+++&&&(+)3+-012,-1.2).214410-(3/9;336/4//53.;32.4/./5-',*+,0+-.35433486<:5421),'()+*%())2.0.//))-601<989;99////07::;1:11-46050//,----6:925,(*-0468611---44-8---,,0/05606-.,*.4/,++++313919</.36805;<.0177756;776-8,,7<:899:4;5//./+)/,+450'&+)&'+-,,--3621//,3*)-.,+*,34--72124001028<6102'332.730+/+*4+).'#%%'%&%$$('%%$(2.01:949424/&(,*001*-0+,./0.146/41%)-+222./1310,422;456984416./.:42-')'&/*532(&&''*,//3.//00:9;808<4830,2,*.*$%(346434301455641/,095:845-/2--696;/..202127,-*(**/3;81/---/12;;:<;79718*/./-*-,1.0<74;7976014-/5/1-8-0/6**,163(*-0394:.()4/*'-.:9+978913,*'&&&'%0&$'+-0:;;41()*.-4+0/.0/+/030343,'+*''*,433:;333568571/,3,(**)*++787891:(%&+0/34887974833'((.,12864635(),8-*-0.97+.032<83'5.-.569579:7-103/,++.,2-,-696456/+1),80689;656<+,+.5.//0.0-/&',/93+,.7444*,'*&(,*0*3.4/-.,0/2../220//2,0/4'&%%)+-05495435::.../)%$$&&(...//1620,-/4*&'*/2-03/./.279-*+*+,*/0.131392+76;:043/4.-2.59:7543556:**)'*-*-/-)03866&3)+7;81700/1/3*'*(*/.9/-(-.,+0+**..*(,,493,.018:65-/01094335;-;:)+$&(..42378599784:42*,0.+,.6710.4-6/:21/2/20-.,0,)*(+(-20//82-/&,))&.0095556565/-'207;1/7;6,.6030000480/41''-..89768.6;/.;9:/,+
@af608257-b7c9-46f1-9ba6-67f468f024a4 ch=239 read=161493 start_time=2019-12-13T16:24:37Z barcode=BC01 runid=2c9cf7bc05858273f10e7d7ec552fc0bd742dc3e
CCTTGTTGCGGCTTCACCCCGATTAAGATCACAAAGTGGTAAGCGCGCCCTCCCGAAGGATTAAGCTACCTACTTCTTTACCAGCCCACTCCCCGCTGGTGTGACGGGCGGTGTGTGCAAGGCCCGGGCGTATTCACCGTGGCATTCTGATCCACGATTACTGGTTCCGACTTCATGGAGTCGAGTTGCAGACTCAATCCAGTTTGACTTTATGAGGAGTCCGCTTGCTCTCGCGAGGTCGCTTCTCTTTGTATGCCATTGTAGCACGTGTGTAGCCCTGGTCGGCGGGGCCATGATGACTTGACGACCATCCCCTTCCTCCAGTTTATCATGGCAGTCCCTTTGAGTTCCCGGCCGGACCGCTGGCAACAAAGGATAAAGGTTGCGCTCGTTGCGGGACTTAACCCAACATTTCGCAACACGAGCTGACGACAGCCATGCAGCACCTGTCTCCACGGTTCCCGAGGCACATTCTCATCTGAAAACTTCCGTGGATGTCAAGACCAGAGTGGAGTTCTTCGCGTTGCATCAGATTAAACCATGCTCCACCGCTGGGCCCCATCGAGATTCATTTTGGGTTTGAACCTTGCGGCCGTACTCCCAGGCGGTCGACTTAACGCGTTGGCTCGGAAATAGCCACGCCTCAAGGGCACAACCTCAGAGTCGACATCGTTTACGGCGTGGACTACCCAGGAGTATAATCCTGTTTTGCTCCCCGCGCTTTCGCACCTGGGCAATCAGTCTTCGTCAGGGCCGCCTTCATACCGGTATTCCTCCAGATCTCTACGCATTTCACCTTCACCATAGATTCTACCCCTCTACGAGACTCAAGCTTGCCGGTATCAGATGCAGTTCCAGAGTTAGGCGAAGTTTCACATCTGACTTAACAAACCCGCCTGCGTGCTTTACTGCGCCCAGTAATTCCGATTAACGCTTGCACCCTCCGTATTACCGCGGCTGCTGGCTGGAGTTAGCCAATTCTTCTGCAGGTAACGTCAATGGGCAAAGTGCTTTACTCCCTTCCTCCCCGCTGAAAGTAGCACACAACCCGAAGGCCTTCTTCTTACGCTTGGCTGCATCGGGCTCGCGCCCATTTATTGCAATATTCCCCACTGCTGCCTCCGTAGGAG
+
0,0+*+)$).*)-+'&),.)'$0$$$%'-,*-/12//030.,''')),5/,41,*+-*.$1',)'**,03+%)2134:5%,)*,/73*+-8/2--/5214113684962542.1'0'+.6.242(*./)+024;3235)7*1.34;9555343,+**0,/)(%(+:-3..05:6&1),'')*-,31927154537-90.-'.+2-'%&$''%*()./(**()&(.*,-5549*)*'('+,+-.7.7/47*(/,+--,*06(&'+-).*)+..+--02,+146/.-++22).2/2230+*))).%..*(-20054/+9952/.-/0<7223-*&..),,0,,*73.--6+++*),212:54613.6,(/*-)3+.-7(/*')2.4/00588727,/(77//,0,(,3,,,.-.931$,-5-*,&%1/'(((*(+*)3.+-(+,.-./40565-,'')598;11.*%/-)%..-71./1..,*-686,/3/7014<76112245/69)'%(-./,,0:88<;5703//0889,+*7)/..)2('&$'.''--)(')+3/0/+(--((%(0-0,051'((0/5)(()+)*)&'&(-0)0-*)+($#*()*21+,*,23340--,(3'1.-1')(,*%''//(+-0300(*,/))%'+&0827)%')-523/.03-5:/+.)41/249676-7.($1('&+&''+*272/455*,./469+%+.-091,/3175/,(11&'*)++-.6:9/0.*375,4,.0-22))*-6+;78:;5,*/)**710/0-.34535<54'*(%+)''*(/)()5+33)874/-1(&+-'/.498..$'%&$'$)%)*67358:67333/1+++')-)()2-&%%'*9*++*+/1--.0/114276*-&&(,55641,*)-,($%($.,12-,'*&*(8),*.12.2+()3),.24;636:031*,+16-.-2-018512+(+0)*,0*./5./15130-/.0%0555:76884821+0/3:2,*)(//($*'*22-75+,-34-+/52-0,(*)''$&'),)45+*,/.0075:56,,(,)*'&$&*-,.,../0(.,),2-...:9-/9&&+($'(.,00.6652*,-+.,,16054**%(&($
@354ca130-a52d-49b4-b2b8-05f62b9949b5 ch=90 read=130451 start_time=2019-12-13T16:24:34Z barcode=BC01 runid=2c9cf7bc05858273f10e7d7ec552fc0bd742dc3e
TGGTTACTTGTTACGACTTCACCCCAGTCACGAACCCCGCCGTGGTAAGCGCCCTCCCCTTGCGGTTAAGGCTACCTACTTCTGGCGAGACCCGCTCCCATGGTGTGGGCGGTGTGTGTACAAAGACGGAACGTATTCACCGCGGCATGTGATCACGATTACTAGCGATTCCGACTTCACGCAGTCGAGTTGCGGATTGCGATCCGGACTACGGCTGGTTTATGGGATTAAGCTCCCCTCGCGGGTGGCAACCCACCTGTACCAGCCATTGTATGACGTGTGTACCTATAAGGGCCATGAGGACTTGACGTCATCCCACCTTCCTCCGGTTTGTCACCGGCAGTCTCGTGTTAGAGTGCTCAACTGAATGTAGCAATGACAAGGGTTGCGCTCGTTGCGGGACTTAACCCAGCATCTCACGACACGAGCTGACGACAGCCATGCAGCACCTGTGTGCAGGTTCTCTTTCGAGCACGAATCCATCTCTGGAAACTTCCTGCCACCGTAATGTCAAGATTGGGTAGGTTTTCGCGTTGCATCGAATTAAACCACATCATCCACACCGCTTACGGCGGGTCCAAATCAATTCCTTTATCCAACCTTGCGGCCGTACTCCCCAGGCGGTCTTCTGCGTTAGCTTCGTTACTGAAAACTAATTCCCAACAACCAGTTGACATCGTTTGGGGCGTGGACTACCAGAATTGTAATCCTGTTGTTTGCTCCCCACGCTTTCGTGCATGAGCGTCAGTACAGGTCAGGGGATTGCCTTCGCCATCCACTCCGCATATCTGCATTTCCACTGCTACACGCGGAATTCCATCCCCTCTACCGTACTCTAGCCATGCAGTCTAAATGCAGTTCCCAGGTTGAGCCAGGGATTTCACATCTGTCTTACATAACCGCCTGCGCACGCTTTACGCCCAGTAATTCCGATTAACGCTCGCACCCTACGGTATTACCGCGGCTGCTGTACGTAGTTAGCCGGTGCTTATTCTTTACGGTATGCCGTCATGGGCCCCGCATTAGAAGGAGCTTTTTTTCGTTCCGTACAAAAGCAGTTTACAACCCAGGCCTTCATCCTGCACGCAGCATTGCTGGATCAGGCTTTTCGCCCATTGTCCAAAATTCCCCTGCTGCCTCCCGTAGAG
+
*%)(3&()-'('$&))55950512-,/6646571086,,;93:6965()*..3**..-++1.0(1-4/'1*9977:6455:44/2**&%(164-040;9-.87.1%)234/633+*))',.)8,--7(/+30,-&'((*69/809554.'')-0(.,+12/.//./108:87304484134725651.039+0',&,(),/215(0,6,%$%&%0012/83-3:881140,)+*.570,006/5(+(.,/-58,,25469::96287409/-***+0.2%&$$%,,156141983;985178492.,+*(./39056./43:5;745372;935878:496877754)+&(+,++,-,24313331./--102.3,+,1411.710803/223/20+*-631,.-/*-+)*$+*/26.*,-.524423223314%60%1;08+-*'))3;8654102-+22;65+.1.,/1.-,.,+601:8955444/,-()0219885-,1--0*.**,0,5-**-,1/.-+/189-1-2-0/--012-(+-+69*36-.+.45/.*),*3/,(('#$(&%)./,3,)/,-/889:7))-*'%,(1+402/,--406,,+++,%%$(.0/()%%%+%%%((..**+-15-70),8/697/667:886:10/4394;28780)//18919/.5;92788;852/0)&)&&-&&&&(,6765//(/2*)11068-'*)+2:;548343313698982898:+9++*&,17-04325:4;9997)+,)&-.2:45578::823*-150+'*++.422%2-03.1-2.,11(44/)*-047:*0)+..1-,.6+416312,&.8//.;069;54,-3424/.*7+$'++(5::1/1002//0000+-)%&-(6-7;88723.310484**).-**14648;75//231469::96854:2+*,,(,-/503:8/5/..5-*,%).02/2:0.-03083//.:+2*(&&*./.6.()(508::9:64&&')&$$$(('&)(('($'6267;7/96:;64-)*+.7:2-118,3(&'+*.-*+)1.0030681&'(+-013&2221830/28/33,//-+3753198+,,.12-),7873-353-/./2+,5,14+,10'&+
@a50a13df-6850-43df-8b8b-5cc19acfcffd ch=7 read=89646 start_time=2019-12-13T16:24:14Z barcode=BC01 runid=2c9cf7bc05858273f10e7d7ec552fc0bd742dc3e
CCGCACATTACCTTGTTACGACTTCACCCCAATCATCAATCCCACCTTAGACGGCTCCTTCCCGCGCGGTTGAGCCACCGGCTTCGGGTGTTATCAACTCGTGGTGTGACGGGCGGTATTGCACAAGGCCGGAACGTGTCACCGCGACATGCTGATTCACGATTACTAGCGATTCAACTTCATGTGATCGAGTTGCAGACTACAATCCGAACGAGAATGGTTTTATGGGTTTGCTTCACCTCATGGCTTCGCTTCCCTCTGCACCATCCATTGTAGCACGTGTGTAGCCAGGTCATGGGGGCATGATGATTTGACGTCATCACCCTTCCTCCAGCTTGTCACTGGCAGTCTCATGAGTCTAGCAATGATGGTGGCTTAACGATACAAGGTTGCGCTCGTTGCGGGACTTAATAACAACATCTCTGACTTTACGAGCTGACGACAACCATGCACCACCTGTATCTCATATAGCTATCTCTCCATCTCTGGAGGCCTTGTAAGGTATCAGAGACAACCTGGTATTAAGGTTCTTCGCGTTACTTCAGATTAAACCACGGCTGCTCCACCTTGTGCAGGCCCATCAATTCCTTTGAGTTTCACCATTCTTTGCGAACGTACTACTCAGGCAGGTACTTATTGCGTTAACTGCAGCTTTGAACTTTTGACATCCAACGCTTAGTACTCATCGTTTACGGGCGTGGACTACTAGGAGATTATCTAATCGGCACTCCCCACGCTTTTGGGACTTCAGGCATTCAGTTGCAGGCCAGATCGTCTCATATTCGCCACTGGTGTTCCTCCATATATCTACGCATTTCGCCGCTACATGGAATTCCACGATCCTCTCCTGCACTCTGGCTGCCTGCCTGGTTTCTGTATGGCTTACTGAAGTTAAGCTTCAGGCTTTCACCACAGACCGCCTGCTCCTCTTGCGCCAATAATTCCGGTCTTGCCTTGCCACCTACGTATTACCGCGGCTGCTGGCGCGTAGTTAGCCGTGGCTTTCAATAAAGTACGTCACTCGGCTGCATTTCCTGTAGCCGCCGTTCTTCCTTTATAACAGAAGTTTACAATCCGAAACCTTCAGCCAGCTACACGCGGCGTTGACTCGGTCGGGGTTTCCCCCATTGCCGAAAATTCCTACTGCTGCCTGCTGCG
+
0($%%&$(.,3112.19/32345853076+,4.327526.3.,',(/)%'$(&())1++0.*)%%)+,806&$*5)+2+3.*2,+((%(',.,-.-(.//+0/2.0.002.774503%,&&''+.6--3)((+)-%&%('%(**,,,-+/-422$-&(%,-)2(&&*'..(%262..,-2/()&%%'+./0456.4,-03/*.,701)'**-((',,,41:<;/31.3,+89+/170/1687**,+,.72+-+1,61-0.-../11356247-,-**%&'))*)(%)/+)+-12450795...20110/1:2-.6744-'+$())/-2--2++,,)0,//00*-**'/0/--&'***+-0.'),2,)))'0/&&'&016132-(%-+)(**&&')-.35:54,6+*)0,0)&)$&)2+10-.*&))))*($'+.0001-0000/(4524-.-17&+614542/.-&.+)+./213000-/45874/)(+&&&-*0*%%&'&'*()'&%&()+%(*0.2-,(++.,+008548313/10((*,-''.9.;<;9.*+%%$&$*(0*$''&)++**&---+((-/-82:5/1802*.10*($',-09/-61*''(&''-.021/01+579(+)*)*.+)0/--.6050333..%*(,0*,2+*/.(+-3358'3,.)(&$%)3/287689427*&'%',,02/325-+,*'+*%$%,*./33314-)%*%0,2..()+./-:;8-94.*&$%%()($(*1/22700',).3.0286..,&*'('-1./5/*%',4378<63112')),260-+/.1-3:+,$()*+//1-0012/3/.6***(,4+**&'-.340111-)/0/-((&$*31327;9-1'.(.'&&('%***.,*/2.(()2:6&,.,,-1./03+.*,')&$&&'&'*/4-.16&*$&$'1(&'25)&&,&')*(*'(,%04*363//,-+/2,10./-40003-3-+,1.2663/-%'$&((*&&((#)'&.2))$$&&(3.25,5+('%+*28906.))()-87:;74.+1--)*/,)&(++)&)('.:/),10./,+)-'('&'&%#&'(''*&'&,//+/.2/7)%(-./855)721.:/-143.+.:+1.-/11-0-/+(),0//0-,+'%%$$$)
@ef2313b0-3797-4482-a69a-13090b2cc515 ch=353 read=173448 start_time=2019-12-13T16:24:14Z barcode=BC01 runid=2c9cf7bc05858273f10e7d7ec552fc0bd742dc3e
TGGTTACCTTATTGCGACTTCACCCGTCATCGTGGTGTAGCGACCGGGCGGTGTGTACCAAGGCCGGAGAACATGTTCGCGACATGCTGATTCGCAATTATAGCGATTCCAACTATAGTCGAGTTGCAGACTACAATCCGAACGAGAATGGTTTATGGGTTTTGCTTCACCTCGCGGCTTCGCTTCCCTCCTGCCATCCATTTAGCACGTGTGTAGCCCAGGTCATAGGGGCATGGTAGTTTGACATCATCCCGCCTTTATCCCAACTTGTCACCGTCTCGCTTCGAGTCCCCAGCAATGATGGTAACTAACGATAAAGGTTGCGCTCGTTGCGGGACAACCCAGCATCCCACGACACAGGCTGGCGACAACCATGCACCACCTGTCTCATATGGCTATCCATCTCTGGGCCTTTGTAATTATGTCAAGACCTGAGTAAAGGTTCTTCGCGTTGCTTCGAATTAAACCACGTATCACGCGTACGTTTATCAATTCTTTGAGTTTCGTTTCTTTGCGAACGTACTACTCCAGGCCAGATGCCCATTGCGTTAACTGCGGCACAGACTTTGACATCAACACTTAGTACTCATCGTTTGGCGTGGACTACTAGGGTATCTAATCCTATTTGCTCCCGCTTTTCGGGACTGAAGGCGTCAGTTGCAGGCCAGATCGTCGCCTGCTTGCATTGACCTCATATATCTACGCATTTCACCGCTACACGCGTTTACGTCCTCTCCTGCCTCTGGCTGCCTGCCATGAAGCTTACTGGAAGTTAAGCTTCAGGCTTTCACCACAGACCCTTGCTGCCGCCTGCTCCCTCTTTACGCCCAATAATTCCGGATAACGCTTGCCACCTACGTATTACCGCGGCTGCGGCGTAGTTAATGGCTTTCCTAAAGTACCGTCACTCGGCTACCGTTTCCTGTAGCCGCCGTTCTTCTTTATAACAGAGTTTACAATCCGAAAACCTTCTTCCTTCGCGGCGTTGCTCGGTCAGGGTTTCCCATTGCCGAAAATTCCCTGCTGCGCACTCCGGCGGTG
+
&&%++'*--2'2,()(%&)0*'')%$(&$&&%**'1((&'$''/'(281.4211-/,-',)--19*'&),,,,-'*('%(.,2,..13137;7),%*),&&$$$'(+/1(+&('(*)(32+)2-6'1/358865673/2'&-*-//242386:9./.6-667,*,090(//-1,..3222214342:.)+((*/..2340**%&',-///0.&'*+22-$,//-((+)34,-)*+&+$,++%+$&))),27).)-*+.%&+*('*'+/-(*+#%$&'')-&(,*(($&'+&%$&)-,6-,,5-4//0+-/6+++,6:+,4-6122677567,*))%%%(&)%'*&-./))'$%))/*+''(**-%''&(-./4'*%((--&')*&,*+/-200'/.,/57636642*,/2--14/'&%+%.06327(,('((&'%()-4*+1+50440,.*+////92)').)9:72:1/('$'(%)%&%$#%&-/*),.(''($#%%''+.8.)+)0,-07)(,)%-*))%/.----*'1*-'''*,*33-++.*--044314685+,)(&)/-.6..-2/05(-/'*,,*,2%./+.01),+(+112213/-0/11*17404.7+-4157*'/5*(./.1($%(*,-,.47,..,,&&+++66577;5434/.++,066.5604,(&&$%&&#(%%$$#&&&*(+-640---/)*7:0.4:4561-'*''&(*('--+(--..,''',*+21.42012-**('(**')%%%&$)#/(+.,,442-0053%(0-/2.,-/.)+*/*//++0//0./()28-,,+28++51:1-.445/.+)*//2161817652.)%%(+-*02111*2,.514944&0'%&&'&('(%++)($($#$&+/'&&*..*,,-0(/,*,-(-**),/,/6;34()*,+,.*(2+-.238;6285//.-*)&(),:4.1,01.*)+,0//47:77;;66++')'0..,7,-+3*70/(05/24+--+*+324:.-574./5.('%&%%&$'&)+21+(&(($#
@679a809f-7063-4216-9eae-2b9aca250ae2 ch=412 read=112357 start_time=2019-12-13T16:24:00Z barcode=BC01 runid=2c9cf7bc05858273f10e7d7ec552fc0bd742dc3e
CCGGTTACCTTTGTTGCGACTTCACCCCAATCGCTGACCCTACCTTCGGCCGCTGCCTCATGCGGTTAGCTCACGGACTTCGGGTATTGCCAACTCATGGTGTGACGGGCGGTGTGTACAAGACCAGGAACGTATTCACCGCGACATTCTGATTCGCGATTACTAGTAACTCCAGCTTCATGTAGGCGGTTCGGCCTACAATCCGAACCTGAGACTGGTTTAAGTTTGGCTCCGCATTGCATCTCTCTGTACCAGCCATTGTAGCACGTGTTGGCGGCCCTACACGCAGGGGCATGATGACTTGACGTCATCCCCACCTTCCTCCTGGTTAACCCAGGCAGTCTCGCTAAGTCCTCAACTTAATGAAGGTAGTAACTAACGACAAAGGAGGTTGCGCTCGTTGCGGGACTTAATATCTCGACACGGTGACGACAACCATGCACCACCTGTCTGCCTTGTCCCCGAAGATTTCCTCGATTAAAGAGTAATGCAAGGGATGTCAAGTGTAGGTAGGTTCTTCGCGTTGCTTCGAATTAAACCACTGCTCCGCTACTTGTGCGGGTCCCCGTCAATTCCTTTGAGTTTTAATCTTACGTACTCGGCGGAATACTTAATGCGTTAGCGGCGGCACGGAGGTGTTGAAACCCCACACCTGGTATTCATCGTTTACGGCGTGGACTACCAGGGTATCTAATCCTGTTTGCTCCCCACGCTTTCGAGCCTCAGCGTCAGTTACAGTCCAGGGGTCGCCTTCGCCACTGGTGTTCTTCCTAATCTCTACGCATTTCACCGCTACACTAGGAATTCCACTCTCCTCTCCTGCCTCTAGATAACCGGTTTGGAATGCAGCACTTAAGTTGAGCCCGGGTATTTCACATCCCTTAATCATCGCCTACGCTCCCTTTACGCCCGATAAATCCGGATAACGCTTCACCTACACGTATTACCGCGGCTGCTGTACGTATTGGTTAGCCGTGGCTTCCTCCTTAGTGCCGTCATTATCTTCCCAAGACAGAGCTTTTACGATCCGAAAACCTTCATCACTCACGCGGCGTTGCTGCATCAGGGTTCCCCATTTGTGCAATATTCCCCTGCTGCCTCCGTAGGAG
+
3546..%,'&-+(/+%(+)+,*+*.384.528')0+*-62++,4/4//*5916901/,*$&&(,6850.1224549355750.,-+,51314++*.)6061.-235/19759565653-'%%%('#/-082).-451047.588878:56668;543222601+.0753445-,,+-30.64306;85.-:+,,1,%&(/;/:((341(*,/+/49;4:<</945;////24813-5.-..40/.-+16:77-++8,%$&$&$**'(*0+0(.(*%+*-*''-*/.,-.57-.441*'&&&''*)+-157649:204:9<04//3/-+.*/+06-%,00/531.4012-''(,0,/-4+,,--.-(&)*(&*+)0+-.24423/4&2-000-2+-,66763:022;61/-*0)')-./4))*55*--.2977:::9:7:0/./7346/11+%&(&')--6:;0*+''%0781-022.9-3*)&(((/.00:32*54.8888.'*(-/'*))%&01;87;3+,,+.+,0-0.*--2/;:84*+$$%(+40.0-,,0,+**-56,142)/166:6:645;;5550;<0-5/-&*%)'++)(*%'%,748.-+,(+0,,-//3.-.07/(0//2,*&++0/39407-.+++&*),1./6467<778861<+()1-33202),.44,)./)*+454251/+,-0:1+,0/57*(,+,-200(*.868:237667*0-8.0.528**)%+$)'+/3.7003<57776216:98-8+(-8+,.310//1,7<-+358..5,/1251.(**3133**-.(+*+,42)'#(&'**+.73274:'1680441632554/+(&%))++0,*+,+)26/+/29.,+--61.)**0/34485*-244864-99(7/,*100/-)',.),'((3+54553***)+-/73/.&()000<113113:78722'$#$&(%'))..9+++:.5//,,50445526'(,+.71;;7594449/:8*-(%.)&&%*(((*))++,-,)(08902:9<9:;;2223+-.042,+2/+/1..000*343-9.593*,3,%/')+50015;53),,/./-&'*4+--1)0%
@7fb57509-6180-4ae2-8b7a-ab3235befddb ch=191 read=252836 start_time=2019-12-13T16:24:00Z barcode=BC01 runid=2c9cf7bc05858273f10e7d7ec552fc0bd742dc3e
CCGGTTACCTTGTTACGACTTCACCCCAGTCATGAATCACAAAGTGGTAAGCGCCTCCGAAGGTTAAAGCTACCTACTTCTCTTGCAACCCACTCCATGGTGGCGAACGGTATTGGTACAAGGCCGGGAACGTATTCACCGTGGCATTCTGATCCACGATTACTAGCGATTCCGACTTCGTAGGTCGAGTTGCAGGCACCAATCGGACTACGACGCTATGAGGGGGGGTCGCTTGCTCTCGCGGGTCGCTTCCCACTTTGTATGCGCCATTGTGGCCAGCACGTGTGTAGCCCTGGTCGTAAGGGCCATGATGACTTGACGTCATCCACCTTCCTCAGTTTATCACTGCAGTCTCCTTTGAGTTCCCGGCCGGACCGCTGGCAACAAAGGATAGGGTTGCGCTCGTTGCGGGACTTAACCCAACATTTCACAACACGAGCTGACGACAGCCATGCAGCACCTGTCTCCAGAGCTCCCGAAGGCGCAATCCATCTCTGGAAGAGTTCTCTGGATGTCAAGAGTAGGTGGAGTTCTTCGCGTTGCATCAGGTAAACCACATGCTCCACCGCTTGTGCGGGCCCCAAATCAATTCATTTGAGTTTAACCTTGCGGCCGTACTCCCCAGGCGGTCGATTTATCACGTTAAGCTACGGGCGCCAAACTTAAAGCTCAACCCCAAATCGACATCGTTTACAGCGTGGACTACCAGGGTATCTAATCCTGTTTGCTTACGCTTTCGCACATGAGCGTCAGTATTACATTCCCAGGGGCTGCCTTCGCCTTCGGTATTCCTCCACATCTCTACATTTCACCGCTACACGTGAATTCTACCCCTCCTAAAGTACTCTAGCGACCCAGTATGGTACAATTTCCAGGTTAAGCCGGGGCTTTCACACCTCACTTAAGAAGTCACCGCCTGCGTGCCTTTACGCCCAGTTATTCCGATTAACGCTCGCACCCTCCGTATTACCGTGGCTGCTGGCACGAAGGTTAGCCAGTGCTTCTTCTGTAGTTAACGTCAATCGCAGTCTATTAAACTAAATGCCTTCATCGCTACCGAAGAACTTTACAACCCGAAGGCCTTCTTCATTCACGCGGCATGGCTGCGTCAGGTTGCCCCATTGCGCAATATTCCCCACTACTTGCCGTGGAG
+
1/)-19+0-8,*41,-./68:73.-,+*+29/3/0876&(*1.024:+-+&''.2(,-)-5//.-073./0/,--015632-/-(.3'.9.%&(66(+-0//.-)'(0-3.',(#%*(,05./5-)52-003:9550&&())****136-./032)+,-.4.((&%&-45833..06660/*+,-/*%435%+#&$&$'&+'(,.8/11((.++&'&&**'/000/00,-&(,../7868651*.*..88918+),.51*,-03689;8592/*.-'+'-+-/076613154-.:;;:65/-,36:1,.,+,,+((+*+05675./,)-/570/),)-+:-*+3()%$(%+32/0))/+(*.30260.7135:564/143746879<,2.22.*/207251747.3/--.9/206//%2)',5267<624.4..-4)%)++/134,3,-030848..--6*&%(+'+(''+-.4530)*0,/1*0.;0055646446*3-&)+.86/--.32555:3/)(*++)1-*)(*9<77:634302...23&(++/6819155659768037+/0704477:69/1*'(*,/-93//.4;5/,04:6130302,+*,8.--23,557-,.6/6-.-6.38,-.-)+).*/'(*.28321.,.215520+23+'(*:491:57+73103674760384-/(001386-%-*-.3'--,-/4.5..654519-)'$$%),+1:/.21/0-////624-(+,$&%'(0298;/,*5:7476795./&(-/1.+./-0,5*)01')*+:8.+%))/910/79,+5**',+/.).-/.*(/57))2+(-5'*('').,++,-364)%--/4)&)(.).,9(.))//2061072/01,**.()12,4/'),*0*5*&)))014:<58;,-0,5(13.99007162--.:01:.-,,231732389563698144),52:23:74552258711+,/1-.04.8.-.2&)*((05204-)(%(/.520./033421+/(*,/('-818.-01:9/-*&(,+,/004537:1.3,/55779--.748)*,*-1004.-2218:<712222:556495----,3+..)5,/9;6)-0-))+)-/03.777+(**#'$$%),+31,*&
@58b6e558-d4d2-4294-9112-b69097ec9a1c ch=116 read=214154 start_time=2019-12-13T16:23:49Z barcode=BC01 runid=2c9cf7bc05858273f10e7d7ec552fc0bd742dc3e
ATTGATGCTGGTTCGGTTACGTATTGCTGGTGCTGAAGAAGTTGTCGGTGTCTTTGTGTTAACTGCGCCTGTCGCTCTACCGGTTACCTTGTTACGACTTCACCCCAGTCGCCGAATCACAAGTGGTAGCGCCCTCCCGAAGGTTAGCTACCTACCTCTTTTGCAACCCACTCCCCATGGTGTGACGGGCGGTGTGTGTACAAACCCGGGAACGTATTCACCGTGACATTCTGATCACGATTACTAGCGATTCCGACTTCATGAGTCGAGTTGCAGACTCAATCCGGACTTCTGACACTTTATGAGGTCACAACTTGCTCTCGCGAGGTCGCTTCCTTTGTATGTGCGCCATTGTAGCACGTGTGTAGCCCTGGTCGTAAAGGCCATGACGACTTGACGTCATCCCACCTTCCTCCAGTTTATCACTGGCAGTCTCCTTTGAGTTCCCGGCCGGACCGCTGGCAACAAAGGATAAGGGTTGCGCTCGTTGCGGGACTTAACCCATTTCACAACACGAGGCTGACGACAGCCATGCAACACCTGTCTCACGGTTCCCGAGCACATTCTCATCTCTGAAAACTTCCGTGGATGTCAAGACCAGGTAGGTTCTTCGCGTTGCATCGGGTAAACCACATGCTCCACCGCGTGCGGGCCCCGTCATTTGAGTTTTAACCTTGCGGCCCGTACTCCCCAGGCGGTTCGGCTTAACGCGTTAGCTCCGGAACCACACTCAAGGGCACAACCTCCAAAGTCGACATCGTTCACGGCGTGGACTACCAGGGTATCTAATCTGTTTGCTCCCCACGCTTTCGCACACAGGCGTCGGTCTTCGTCCAGGGGGCCGCCTTCGCCACCGGTATTCCTCCAGATCTCTACGCATTTCACCGCTACCTGGAATTCTACCCCCCCCCCCCTCCTACGAGACCAAGCTTGCCAGTATCAGATGCAGTTCCCAGGTTGAGCCCGGGGATTTCATCGAGCTTAACAAACCCGCCTGCGTGCGCTTTACGCCGTAATTCCGATTAACGCTTGCCCTCCGTATTACCGCGGCTGCTTTGGGTTAGCCGGTCTTCTTCTGCGGGTAACGTCAATGAGCAAAGGTATTAACTTTACTCCTTCTTCCCCGCTGAAAGTACTTTACAACCCGAAGGCCTTCTTCATACACGCGGCATGGCTGCATCAATTGCCCATTGATACTTAATATTCCCCACTGCTGCCTCCGTAG
+
"$#&#&%(-*)3.1+010-/284361139:100002-(**(,2001,7,,,)*,+,5455..//''&)+4365675544490./5)-31:/30%-11405(#'*,,)+18++''+423244608150..//0952174.-0*0*4&--/.12/,06531;6+0++%692,-.96;/45;:631//228/5/954400,/221*&,-(/6/9//998::2.03--/./15311222.'**)*/*..,/0339;892.7797465&)*,.++1--.02/.+4+910'3/2,((%&/.1%,(+2120//2./(*&&(1,0//0*1464/.002,(%&%&'0-'/*+((**+7<416/..11./0/01,++,-65,-588676,)&+*2(,/.&***+*-/2499:24:1(,+)--,+.,+.3<921023103/'.///48/972024826,*2/3)40751666865776;'3,745*246,7/64:::83;222;2001.34+1*('85102205,-'(1*44611/.0.12:063.-*..8;7876774898971.+(&/,()+.77896543--/2995349/5-.2;;;89:40257<4:;15+10:78::8:83312248,('0*7526,(+1.10*/+,0'+*/065:1355,,.+$*)(+%)29;.454558((.)+($&$#&'+,..*054.4/+0-2,-0030/+*0..-5611*($$)*()$'*.-0+930//4877+7,..&*12126476/61'%+*412289645)32*73.,/17469/3--/;2/1147:3*/-)/:,,()'(*.-17988:/8435<65.:'$,975+6-(+,.4/.0525/3/..4;2.-+(''/1/.0.%0/0-6;..78;,,((+2.76.&(((-&528351209:6/1/0-/0310,&(+)(*,4-68-.-,.744796350/<04(',.+3///8.-(/42,1;71,+,()%*--80744(37*+9:9::::78,-081,.(%$&',.7;61/1.7.4,*'&$#.49469%4').-7<61800.1.*('*)-1,*+;+3,+%':+9;9975420/242001(5.01598;'0*-,102.,276*2172-2.50948/*-08.8-++122:8.0+-,,)*/4.44:7<;:<:9865-3212200-2())./.4*%%'))*0'&*(%*,))*&(&,-1+26:1-.,**&(/52797623
@7c6be605-0854-44b2-a7b7-5fe43a66722e ch=462 read=102220 start_time=2019-12-13T16:23:37Z barcode=BC01 runid=2c9cf7bc05858273f10e7d7ec552fc0bd742dc3e
CTCCACCACGGGGAGGCAGCAGTGGGGAATATTGCACAATGGGCGCAAGCCTGATGCAGCCATGCGCGTGTGAAGAAGGCCTTCGGTGTAAAGTACTTTCAGCGGGGAGGAGGGTAAAGTTAATACCTTTGCTCATTGATTTCCGCAGAAGAAGCACCGGCTAACTCCATTGCAGCAGCCGCGGCAATACGGAGGTGCAGCGTTAATCCAGGTACTGGGCGTAAAGCGCACGCGAAGCGGTTTGTTAAGTCAGCAATCCCCGGGCTCAACCTGGGAACTTGCGTCTGATACTGGCAACGAGTCTCGTAGAGGTAGAATTCCAGGTGTAGCGGTGAATGCGTAGAATCTGGAGAATACCGGTGGCGAAGGCGGCCCTGGACGAAAGACTGACGCTCAGGTGCAGCGTGGGGCAAACAGGATTAGATACCCTGGTAGTCCACGCCGTAAACGATGTCGACTTGGAGGTTGTGCCCTTGAGGCGTGGCTTCCAGACTAACGCGTTAAGTCGACCCTTACCAGGGAAGTACGGCCGCAGGTTAAAACTCAAATGAATTGACGGGGGCCCGCACAGCGGTGGAGCATCAATGGTTTAATTCGATGCAACGCGAAGAACCCACCTGATATTGACATCCACGGGAAGTTTTTTAGAATGAATGTGCCTTCGGGAACCGTGCGAGACAGAGTGCTGCGGCTGTCGTCAGCTCGTGTTGTGAAATGTTGGGTTAAGTCCCGCAGCGAGCGCAACCCTTATCGCTGTTGCCAGCGGTCCGGCCGGGAACTCAAAGGGAGACTGCCAGTGATGATAAACTGGAAGGTGGGGATGACGTCAAGTCGTAAAGGCCCCACCCGACCAGGGCTACACGATAGCCACAATGGCGCATACAAAGAGAAGCGACCTCTCGCGAGCAAGCGGACCTCATAAAGTGCGTCGTAGTCCCGGATTGATCTGCAAGCTCGACTCATAAAGTCGGAATCGCCTTACTAGTAATCGTGGATCAAGATGCCACGGTAGAATACGTTCAGGCCTTGTACACACCTTGTCTGGGAGTGGGTTGCAAAGGGTAGGTAGCTTAACCTTCGGGAGGCGCTTACCGCTTTGTGATTCCATGACTGGGAGTGAAATCGTAACAAAATTAACGG
+
++32+-,'**06)')/.0883583+/))+-++/,-.23<549+)&.08.38344980/.605735/0)*%)(*.'*+,3/3282(0*+/4;7+/*,16.)(**075(',/(./**,762.7.6,&252991236)+&'#)&$&&&+*)/.(*)%%$&('))(/,+-00$-(((%((('28/.)'(+-./12-+.()%%%,//./1.+0(%402/46:<85*-***++/,)*))%('*//5200+4,9,56.*(&)++7.2/,277894-2+**-,,))/&%'$)5('),+801/-04,(%*+.0;85+)%-()&'(,+1,**2972/.0006-,+*+.2774,++.448+)*)(*+,45:7.4+*/--400-46)(1;42/.4)**-+./2454:)+6631',-1346,(*.:27*35,51,,4338;.--++--51//017<6897,.-++)-..0/838343/10,-007,*.-(,4-2-3.-26*+#'(-,+/+,-119592785412(*,)/-)-,&)&&*/06(5,*-//3285877.48/7.,+0,4,.()%+060.5)&(%'&++-1..+*)*2/,-.-270;.18797+,.--03057+,-,10,-&%+/,/'+',()(+*(-,*,07*+-*+10,+())&$&''0,)2-.:9;93;6701'''%')-02-'(&*./46,-%'&*)-./11/11126782:/,,29...8;8:77840.-38*+6.'5+,))'/'%*0((/,/5%&/+1..9;2'2098/,,2-8.;949628+:+2,(&()669:800.-,0,..1;7989.5.+6.78:338869686-&+05+1+(&$'&*,(#*)'&((8-.122)((%('$*&$%%&'5:50:424664986)'(%('*+878:43/3*,*,%'/:.35865556//3:112122338:9718'(,5/2.,.02333.+$&%%%)*+2&&&/1*+0*7/86843..5*+-//.6--.6813/-.0'(*--.-+--3($')-1%4530-%*-./1-+,10//./0+-&('%'++&(*06,114.43+),++*-1.0-,0.8.665;9/:5+.3-,0.3/14'/361.14/1/&&(004763,(%%'),'(*.*0*)'&+('()/-243
