# Supplementary material for: De novo species identification using 16S rRNA gene nanopore sequencing
Source: PeerJ. 2020 Oct 21;8:e10029. doi: 10.7717/peerj.10029 (PMC7585375; doi:10.7717/peerj.10029)
Supplement: Supplemental Information 3 [file peerj-08-10029-s003.zip › pass_fastq_runid_2c9cf7bc05858273f10e7d7ec552fc0bd742dc3e_482.fastq]

@77cab1de-7b36-4b3c-9890-9e6d860ad3ce ch=140 read=103076 start_time=2019-12-13T16:22:41Z barcode=BC01 runid=2c9cf7bc05858273f10e7d7ec552fc0bd742dc3e
CTCCTACGGGGAGGCAGCAGTAGGGAATTTTCGGCAATGGGGAAACCCTGACCGAGCAACGCCGCGTGAAGGAAGAAGGTTTTCGGATTGTAAGCTTCTGTTATAAAGGAAGAACGGCGGCGGAAATGGTAGCCAGTGACGATACTTTATTAAGAAAGCCACACGGCTAACTACGTGCCAGCAGCCGCGGTATGCGTAGGTGGCAAGCGTTATCCGGAATTATTGGGCGTAAAGAGGGCAGGCGGCAGCGGGGTCGCAATGGTGAAAGCCTGAAGCTTAACTTCAGTAAGCCATAGAAACCAGGCAGCTAGAGTGCAGGAGGATCGTGGAATTCCATGTGTAGCGGTGAAATGCGTAGATATGGAGGAACACCAGTGGCGAAGGCGACGATCTGGCCTGCAACTGACGCTCAGTCGAAAGCGTGGGGAGCAAATAGGATTAGATACCTAGTAGTCCCGCGTAAGCGATAGTGCAGTGTTGGATGTCAAAGTTCAGTGCTGCAGGTTTAACGCAATAAGTACTCCGCCTGAGTAGTACGTTCGCAAGAATGAAACTCAAAGAAATTGTTGAGGGGCCCGCACAAGCGGTGGAGCATGGTTTAATTCGAAGCAACGCGAAGAACCTTACCAGATGTGACATACTCATAAAGGCTCAGATGGAGAGATAGCTATATGGTCTGAGTGGTGCATGGTTGTCGTCAGCTCGTGTCGTGAGATGTTGGGTTAAGTCCGCAACGAGCGCAACCCTTATCGTTAGTTACCATCCTCATTAAGTTAGGGATAGCGGAACTGCCAGTGACAAGCTGGAGGAAGGCGGGATGACGTCAAATCATCATGCCCCATGACCTGGAGCTACACGTGCTACAATGGATGGTGCAGGAAGCGAAGCCGCGAGGTGAAACAAAACCCATAAAACCATTCTCAGTTCGGATTGTAGTCTGCAACTCGACTACATGAAGTTGGAATCGCTGGTAATCGCGAATCAGCATGTCGCGGTGAATACGTTCTCGGGCCTTGTACACACCGCCCGTCACACCACGAGAGTTGACACTGACCGGTGGCCTAACCGCAGGAAGGAGCTGTCTAAGGTGGGATTGATGATTGGAGGGTGAAGTCGTAACAAGGTAACCGGAAGGCCAGAGCGACGGGTAAGTAGGTTAACACAAAGACACCGACAACTTTCTTCAGCACCAGCAACGAAAAAAAAAAAGA
+
,//,+.1)28-(.-),0+$))+*'&+)09:32443),)$++)',&16)+,789565.4+)'+0*))*,,+,..-*-.+716//3*0*.3--*,%+.5298*(&')3,,/*-+/7526//(&)'(-**//.%.4/&')+06*&*))02,(-*(&',2-,-3+-&**/+,-02324375986,4(.3035.312/(0./202,3*%05222.2../'0.+*1++181::98/3:.'&+),0'6::790+')'0400-&+(-,242-.)5+6777-3*(%'(()-2-)*+24134,0.-0:1395:70,---**'*)65'.())2/165;97/506/;4403.,--0)+*0-96019::831+(((**1,/7345:,2/20.-+()0/491.'+,,/%5.54040.,./0+3574777(+//,-35//6-'**.04-%.0*-.,-2788;)**577614,(,)),.$0/04(*+&+*,1..)7+::7885;1/346)+-;;;//&'%/4,263243652.-0-...103:60(*++-/--.8:7-1*('04,10;937:8;/').,(2'+3.%170709-))+-03043776:-///87,69<3:11/*,)(+4*414357)+.,+,,,/.*+2632346561555())3)/1425$()230))(*+700-,*-,/,2.+%%$*+691/0++',,213644/,...636154664.+,..27,.*--3,.00)-./88432216585;5.3243/6//.4524:660***-/82/*.+'/5-(+&%&((%'0185:0)2++--0*++15.+')'(,((,**//4545658+*)232+1%,)'%*,214949/+,+-.(')((168272;339;;69:63,3,*+%&&(-(,22.,+0+.,-4*,2;;44;+('*+63069:<787&//26+9*0-+,389323/20-,...052469716/.5051988412-4/2311/1.1/...33-6320+2*//,)++,;76;5451/*)+)+(-+-*-,/871;4./3.--/8-0/+)()7)'(&'(&')82874624+(/10'(,++'*)(-%*,--..+.-0073.+(0-++..104-,''/...,1,,,19;:988(4+32523/+(*%+'.'))3469'-1)+-)*+,11321..--5/..236;343.0+,5204;8,-.0190/0-,-*()*-20//,*&$$
@2bf7c3f7-ba75-4f60-b02e-1506db4d462b ch=366 read=169758 start_time=2019-12-13T16:22:34Z barcode=BC01 runid=2c9cf7bc05858273f10e7d7ec552fc0bd742dc3e
CCGGTTACCTTATTTACGGCTTCACCCCAATAATCAGCTAATCCACCTTAGACTAGCTCCTTCCTTGCGGTTAGGCCACCGGCTTCCGGGTGTTATCAACTCTCGTGGTGTGACGGGCGGTGTGTACAAGGCCAGGGGCAGTATTCACCGCGACATGCTGATTCGCGATTACTAGCGATTCCAACTTCATGTCGAGTTGCAGACTACAATCGAACTGAGAATGGTTTTATGGGTTTTGCTTCACCTCGCGGCCCTTCCTCACTGCACCATCCATTTAGCCCAGCACGTGTGTAGCCCGGGTCATAGGGCATGATACC
+
36150611416--9,**2%0291)0&($'$%))''(''*)*).++,'2(&''$$*(*-/42193+112.1'6(.10-,3+/+*00/&/855123//0.2,++'*0306323673.57*,5*+-***,.5/*9+$')'&)*%+,051+06/32667879597271/0778;41-)+--14/3))%)*,+'-%)*'$,/*(++(*.2./,8*0)*.1(+%,%,),/88:-141822;9**13:1*,2-1&&'&'%&')+.)2'+,)++-2.155128.$&(-+(*+&,..12++./00/&0412-+'+42,*))''$$$
@472c7ef2-3b99-4fb5-864c-6628d2f90514 ch=134 read=119657 start_time=2019-12-13T16:22:30Z barcode=BC01 runid=2c9cf7bc05858273f10e7d7ec552fc0bd742dc3e
CATACAGGAGGCAGCAGTGGGAATATTGCACAATGGGCGCAAGCCTGATGCAACCATACCGATGTATGAAGAAGGCCTTCCGGGTTGTAAAATTACTTTCAGCGGGAGAGGGAGTAAAGTTAATACCTTTGCTCGTGACGTTACCAGAAGAAGCACCGGCTAACTTCGTGCCAGCAGCCGCGGTAATACGGAGGTGCAGGCGTTAATCAGGTGCGTAAAGCGCACGCAGGCGGTTTGTTAAGTCAGATGTGAAATCCCGGAACCAACAGGGTGCATCTGATACTGGCAAAGCAGATCTCGGTGAATTCCAGGTGTAGCGGTGAAAATGCGTAGAAGTTGGAGGAATACCGGTGACGAAGGCGGCCCCTGGACGAAGACGACGCTCGGGTGCAAGCGTGGGGTAAACAGGATTAGATACCCTGGTAGTCCACGCCGTAAACGATGTCGACTTGGAGGTTGTGCCCTTGAGGCGTGGCTTCCGGAGCTAACGTTAAAGTCGACCGCCGGGGTACGCGAGGAACAAAACTCAAATGAATTGACGGGGCCGCACAAGCGGTGGAGCATGTGGTTTATTGATACAACGCGAAAGAACCTTACCTGGTCTTGACATCCACGGAAGTTTTTCCAGAGATGAGAATGGCACCTTCGGGAACCGTGAGACAGGTGCTGCATGGCTGTCGTCAGCTCGTGAAATGTTGAGTTAGTCCCGCGAGCGCAACACTTATCGCTTTGTTGCCAGCGGTCCGGCCGGGAACAAAGGGAGACTGCCAGTGATAGAAACTGGAGGAAGGTGGGGATGACGTCAGGTGTCGCGCACCGACCAGGAGCTACACACGATACAATGGCGCATACAAAGAGAAGCGACCTCGCGAAACAAGCGGACCTCATAAAGTGCGTCGTAGTCGGATTGGGTCTGCAACTCGACTCCGCGAAGTCGGAATCATGAAGTAATCGTGGATCAAGGGATGCGGTGAATACGTTCCAGGCCTTGTACTGCCGTCACCATGGGAATTAGGTTGCAAAAGTAGGTAGCTTAGCCTTCGGGAGGCGCTTACCACTTTGTGATTCATGACTGGGGGTGA
+
$%%%'()0*++,+**''/.2/,1.,5-++,*1,,38886889/1522263+,&.+4.%1))$(&,&')/4*-,,-259/9)/994.)((,21-4/00<6.,-,142))')20(*+-83--122/.2/36..887(50/4/31..,''.,%*.$)+.+)()'0()07/-)(++)//-,+..2/700533542,./+((,$'++*/.0./+4-0(((')+*(0,,%)*/-/42/90:1,+9-9*0;113841.'//(,-(&)''+()$'%+,%%$%&*,+,./08758327'$'&'%()211&%$('/00325877,,+*-)/+-37-//63+,*-+&-&--,3*0./5/2.0)*'-*,,(*-*1-72.',4)3'$)'+/-$/'(,0'14,,--)()+3679//6<56)-/&1(*)5332:5*--,)).+*(*-09/-881***+,88-&'((/*.030811039...-,,4./0.100200+0,-.,.(,*-812+)+,4-5/+,,&)*&$#%&/''),$%%'+./,-7989.-.2/3345446)/)$'%&),+.08898111.0/+.507+$%$''-&-.*-&.,.5)',.,-,)'*.+-/+)&&'-/340/'+.9/5/.:;8+6)))+,-86643:13)&&2./410:9/64:-800277+554566766:5;78799577655,*''&*,0.-4-)%,*-1*.26*&(%((-3.2--%'+)./5&(/33*/,,694877:73/221-(('&'&)3+//*%&.,/668)553430-.)'()8:--2*1.20359*)*,-8750/&'&%$$%$$($*.*,+9./.%()400,*()')../.5.(),)--,*0/.)'(&()$()*-/10))(&-'+,)')-;86987'&)1,+0473774747.7)5),'',**+)(,,.02032572*(()')*)))--234%'$%$$'.9..-12:646+0'52/089+8521840/../4*(.24-.,%&$$%%'*'),,--*)'+''&)*%+/07135:-'&*)/+))%(%&')-3-++.5.*./-..-)).4%,,01-+-.7/:6621++&%(.*/,/
@566cd261-a5e6-4d75-93c9-089984b1ed68 ch=196 read=109386 start_time=2019-12-13T16:22:30Z barcode=BC01 runid=2c9cf7bc05858273f10e7d7ec552fc0bd742dc3e
CGGTTACTTATTGCGGCTTCACCCCAGTCGCTAAATACCGTGTGCCTGCCTCTGCGGAGTTAAAGCACGCAACGCGGGTGAACCAACTCCCATGGTGTGACGGGCGGTGTGTACTAAGGCCTGGGAACTGATATTCACCGCGCAGCGCTGATCCGCGATTACTATGATTCCCGCCTTCATGCTCTCGGGTTGCAGAGAACAATCCAGAACTAGAGACGGCGCTGGATATTAGCGCACTCTCGCGGTTGCTGCCCACTGTCACACCGCCATTGCCCAGCACGTGATTATTAGCCGGCCCCAGCGTAAAGGGCCATGAGGACTTGACGTCATCCCCACCTTCCTCCGGCTTATCACCAGCGGTTCGCTGGAGTCCCAATAAATGATTGGCGCTAAAGCGAGGTTGCGCGCCGTTGCAGGACCAACCAATCTGCGGGCGGCGAGCAGCCATGCAGCACCTGTGTTCCAGTCCCGAAGGGAAAGTCCTTCTGGAAATCGTCCGGACATGTCGGCTGTGGTAAGTTGCGGTGGGTCGACCTTTTCGCTCCACCGCTTGTGCAGGCCCCGTCAATTCCTTTGAGTTTAATCATCTTACGGCCATGCTCCCCAGGCGGATAACTTAATGCGTTAGCTGCGCCGCAAGCGCAAATTTGGTTGGCTAATTTATCATCGTTTACGGCGTGGACTGGGGTGAAATAATCCATGTTTGCTCCCCACGCTTTCCTTTTACCTCAGCGTCAATGCGATCCAGTGAGCCGCCTTCGCCACTGGGTGTTCTTGATATCACGAATTTCGCCTCTACCTCCAGGTTCCGCCACCTCTCTGGTTTGGTGCAGTCTCAAAGGCAGTTCTGGGTTGGGCTCCAGGCTCACCTCGGCTTTCAGAAGCCGCCACGCTTCCGCCCGGTAGTTGAACGGCTTTAAGCTCCCTCCACATCTTCGCCGCGGCTGCTGGCGCAGGTTAGCCCGGAACTTATTCTCCACAGTACTGTATTTATCGTATCCCAAAGAGCTTTACAACCCTAAGGCCCTTCATCACTCCGCGGCATTTGCTGGATGGGCTTTCTTACATTGTCAATATTCCCCTGCTGCCTCCGTGAACAATATCAGCACCAACGAAGGTTAACACAAGGCAAACCAACTTTCTTAGCTGTAATACGTAGCG
+
*%)+)%('''/)$(,)*02')/11,+-1745946)(&*&&%'(+3.))-+&')()+(')0,+&''(&+'*+*,*-'*')')+-&$$((+0-)74./-./038<;465001&)'(%(++-12*+46441+(),,//--2-)*$''()$$*''169233.:..-/&&''*3-8)()),/30-,*)*,-'-35</0473577589)0,&','/0**()**+(&$')6/5,3''&)++,(--/-1)+(*,-(*.,.0+&)*&00*-)/748</5/+*'&'+(%((&(%+&')+'&'&(&'&'&&(,-,/9/,/*(*%&'(07/40/,+,.468.746**1:6<9:687-9//3/02*4($()/649.%$($$$#),+)'&&'-'&&)'%&&%%%$(+(''&&(*/,%)((%)+/-.,-*96-*%*(-)('%&('(()''('',,+.//2412+4000-05*&+)//-)(*-0-)),2*0(+*&))(&&'()+,+.,)21/1*/.1/2501/%&&&%#&&&'%+).')&%$&'$(&'$'$#%%(&%(+//),4.0.1,/062627983224,0,9/,/0.,&.1;95311'*%%%').//-''%(/-340))-.-55310,,,/2/,.-+)&&&+$*,2+%*&)(.,10'-,0)+%&%2+2-/)4.'&*+,2976:5////*&).8**(&*/)**.0)'(+(,*'(&+0+),.866/&)'(/6,/(()'%#(('*((-,30,*+&+%%*/+**1-,143,0336202-)4427'))17)+(&&,..-()('.+77+%&&&,+*/$&)'%(*)('($'((/,1/')*,1)+$(&)&)&(240/,/,-02+11911*.',))',/-5()11,*.*+5--*'+/6*)'%+'%,2.-*#%&'))*((,,+'$%%%)%&'/-(&&%(%&$&(+07)*-*''&*''))$-*$&%*)646664/%)(.2/723.5'**'&((.+0:30.($'$*)%&'&*$)5''*2)''*/91+1/()+/26/)*.*42)(/5.-1.(&+)+./%&(00**)+*&'2+016780.+.../60*&&%&'-5,-.-7133*-,)(*(+(*15397))*'&**+...,+&+*.20-0&(2-1115/-*.(()''&'''%+'(+2+),))))$&$(/-(.&'%$$#
@5563637c-6c7a-447d-a070-97da63c81db0 ch=248 read=135916 start_time=2019-12-13T16:22:21Z barcode=BC01 runid=2c9cf7bc05858273f10e7d7ec552fc0bd742dc3e
CCGGTTGCATGCGTGCGACTACCCCAATCGCTGGCCCTACCTTCGGCCGCTGCCTCCTTGCGGTTAGCTCTGCGGACTTCGGGTGTGCCGAAACTCTCATGGTGTGACGGGCGGGGTGTGTGCAAAGCCCGGGAACGTATTCACCGCGAGCATTCTGATTCGCGATTACTAGTAACTCCAGCTTCGTAGCCAGAGCGAGTTCAGCCTACAATCGAACTGAGACTGGTTTTAAAAGTTTGGCTCCACCTCACGGTATTGCATCTCTGTACCGAGCCATTTAGCAGCACGTGTGAACCCTGCACATAAGGGGCATGATGATTTGACGTCATCCCACCTTCCTCCTGGTTAACAGGCAGTCCCATAAGTCCTCAGCAATGAGTATTAACTTAGCGACAGGGGTTGCGCTCGTTGCGGGACTTAACCCAGCATCATTACGAGCTGACGACAACCATGCACCACCTGTCACCTTGTCCCCGAGGGATTTCCTCGATTAAAGAGTAATGCAAGGGATGTCAAGTGTAGGTTCTTCGCGTTGCTTCGAATTAAACCATGCTCCGCTACTTGTGCGGAGTCCCAATCAATTCCTTTGAGTTTAATCTTGCGACCGTACTCTAGGCGGGTACTTAATGCGTTAGCGGCGGCGCGAGTGTTGAAACCCCACCGCCTAGTATTCATCGTTTACGGCGTGGACTACCAGAATTATCTAATCCTGTTTGCTCCCCACGCTTTCGAGCCTCAGCGTCAGTTACAGTCAGAGGAGTCACCCTCCGCCACTGAGGTGTTCTTCCTAAATCTCTGCATTTCCTCATACACTAGGAATTCCACTCCTCTCCTGCACTCCTAGATAACCAGTTTTGGAATGCAGCACCCAAGTTGAGCCCGGGTATTTCCTCCCTTAATCATCGCCTACGCTCCTTTACGCTCAATGCGTCGGATAACGCTCGCCACCATTATTACCGCGGCTGCTGGCGTAGTTAGCCGTGGCTTCCTCATAGGTACCGTCATTATCTTCCCAAAGACAAACTTTACGGTCCTTCATCACTCACGCGGCGTTGCCATCAGGGTTTCCCCATTTATTTTTAATGGCTTCACTGCTGCCTCTAGGAG
+
;*0,0&&)%%%%%%%%(%'(&.4:,./03%%&)%.-))-01196/701/67-3,*(&)+++)))*'),1-((',.)**.&/,-*(.(*/*,+'**+)),-.0+,&'+1)6:144(++-1-/$(*.((26&,-&0./898451-0/0/.-'-28;9884838*20125144.-/,).0,3+,,.65+-*,,&+'',-)%)48/+357125.;/0('-)'),-0688*:<<-7;5),1:211.287,-1(-/2053-4--,13)++-+488.&&$)/-22-%,)())&+--('%&(-8/('*)'-10/,21//28.//.-8<711124/2-4.,(0576986361(-/,0'/'28:3414*((+-*'(,/.0,%-*2.'%*(&*'+('%$$%(*/0).00.0:350112119.0'7891:08/.0,+'1.)+%%&(*))/+-.'..-/3,')*,1646;059356959/7/..6/1-(&.8.&,5-7:678-;*6/-$*%*)+)&)/0)2627894/2)0/.**()2(&'*)-.,6+--:2)&-*11<954+),55591,-,*,5/2/2))%')./1%(*/-6375017-+&)3:3+3++./--221917221/&%(35'($*)*,,/.111051/.0/6.-0-'+'''(,/.++1-,1+*&(*%,1*(),25<8898.98-)--51226:,++)2+)/%&+(,-386:7656.39/*/)8/,(+..23<99))/2,04/.00094559232245.,-*))++-$,44,2;-08.-3+((()&19341:*+)-+').7+)*$*700-&)'**++*,/2(-*.3/2$&()'),01856634360//37769653255:-+,&*-$,'%&&)*),,,-00/0.0((,(&$')*+%)0-&%))-/0)//+05//567397-74*+,/1;35,*+*)9,:4:::96765363(*+')023:4475505277706(&(*'/-8,016.3352287802'0%',+.16788829111968;5-7.-/2-'.),0/,..(-3-*.4564.//-(.-..6111.++'&+0*05.1:255:1))0)&.++/(3.-*((*1//001289::773.2-')
@8458d45a-b5b4-419b-bb00-3eb9e18f046d ch=405 read=96198 start_time=2019-12-13T16:22:20Z barcode=BC01 runid=2c9cf7bc05858273f10e7d7ec552fc0bd742dc3e
TTGGTATGCGTTCAGTTACGTATTGCTTCGCGGAGTCGAGTTGCAGACTCAATCCAGTTCTGACGCACTTTATAGGAGTCCGCTTGCTCTCGCCGAGGTCAGCCTTTAGCAGCGCGCCATTTGTGGCACGTGTGGCCCTGGTCGTAAGGGCCATGATGACTTGACGTCATCCCCGCCTTCCCTCAGTTTATCACTGGCAGTCTCAGCCTGGGTTCCAGCCGGACCGCTTTAGACAAAGGGGATAAGGGTTGCCGCTCGTTGCCGGACTTAGCAACATTTCACAACACAGGCTGACGGCAATGCATTGCAGCGCACCTATCTCCCGCAGTTCCGAAGGCATTTCATCATCTCTAGAAACTTCCGTGGATGTAAGACCAGATGGAGTTCTTCGCGTTGCATCAGATTAAACCACATGCTCCACCGCCCTTGCAGGCCCAAATCAGTCATTTTGAGTTTTAACCTTGCGGCCCATGCTCCCCGGGCAGTCGACTTAACGCGATTAGCTCCGGAAGCCACGCCTCAAGGGCGCAACCTCCAAGTCGGCATCGTTTGCGGCGTGGACTACCAGGGTATCTAATCCTGTTTGCTCACGCTTTCGCACCTGGGCGTCTGATCTTCGTCAGGGGCCGCCTTCGCCACCGGTATTCCTCCAGATCTCTACGCATTTCCGCCGCTTCACCTGGAATTCTACCCTCTACAGGACTCAAACGCCAGTATCAGATGCAGTTCCAAGTTGGGCCAGGGGATTTCATATCTGAAACCAACAGGCCGCCTGCGTGCTTACGCCCAATGCCCGATTAACGCTTGCACCTCCGTATTACCGCGGCTGCTGGCTGGAGTTAGCCAGTCTTCTTCTGCAGGTAACGTCAATGAGCAAAGGTATTAACTGCTCGCCCCACTCCCCGCTGAAATTACTTTACCCAGCCCGAAGGCCTTCTTCATACACGCAGCGCCCGGCTGCATCAGGGCTTGCGCCCATTGTACTAATATTCCCTGCTGCCTCCCGTAGAAC
+
$$'-'%%%&()3.+,4,#(&(&*+)+/30&%+(&'')%%.3/+.063640+-++-'**7+,,.//-(,/1*(%&(*')*/'%'*+()(*,.))(*,*/+0)%'$'*-)%(%&&(**27.63(&%%)&&)**,(%&(-.-1687-/..,-3+.)'&')+*)*'()/-/23+2*-'$*))--7*+6--/72,.-,**(((+122-.&%'$%((,0310*,04+5,1-&(''#$$'(25*,-3-/0//)+**.(/+')44123,.&+.*()%$$()/.+/6,.,0/(+(*&+6101&))(,/*)%&$)%$),,+%%#&&&&.-*.)'$(#1/38.*,),,21/51/&,.3311/0,(())'9789344;45,,./+.27+,'++/,-/8324-***+'%'+,5/+),2)246:,-.102248+-*''&%%&')&-/,.-()+,.(+,)&(0-('&)+38*0(+))*()-*1-*$0&,)/-*&(46425656438383621(%*'%,0.2)+,)+'+.(,,284/1,*4**#$(()2,.**-.2,.%,+00,04,(%))'+.*3/21%-'',(&(+/0-.2./1+)00'%)')$'&(.6/*%%%))*+,((%'($''/0060.15*-55,-0))'%'+)*-'-2+201185910,))-/.-+,.013-083,-%+,%+/261263*.+'/+)($*--'31,0&41-(*1-1/-)./.+2,-1)3./*/,03/5,))*-+&).-0,/./('-20+$&'+-,)%'$&$0,4,(&16357444*'#$$%%))-.(+''$)))(.-4+.(()((-,-/7),489/8/.--+-.86656*+%$#%*$&(()).0//+.)2058-)))$***-50-040).&%.036,)*-'''+$%%$%$($&&(&&(,810,*.'',)$,&%&&'&$%(%$$2.*()&*+-.-.''%(&'&/(*(('*+*-)&$&&)*,+/0&01+)+(')),/+$'.'*'+-/33)1./0($$&)),/+57*+0,+%%#
@498fb9b8-0c15-4d86-a765-f0ca1c859c80 ch=478 read=95252 start_time=2019-12-13T16:21:48Z barcode=BC01 runid=2c9cf7bc05858273f10e7d7ec552fc0bd742dc3e
CTCGGGGAGGCGACCGAGTGGGGAATATTGCACAATGGGGAAACCCTGATGCAGCAACGCCGCGTGAGTGATGAAAGGTTTTCGGATCGTAAAGCTCTGTCTTTGCTAGGGGAGAAGATAATGACGGTACCCAAGGAGGAAGCCACGGCTAACTTCTGCCAGCAGCGCAGTAATACGTAGGTGGCGAGCGTTATCGGATTTACTGGGCGTAAAGGGCGTAGGCGGATGATTAAGTGGGATGTAAATGCCGGGCTCAACGGGTGCTGCATTCCAAACTGGTTATCTAGAGTGCAGGAGAGGGGAGGTGGAATTCCTAGTGTAGCGGTGAAATGCGTAGAGATTAGGAAGAAACACCAGTGGCAGAGAGCGACTCTCTGGACTGTAACTGACGCTGAGGCTCAGCGTGGGGAGCAAACAGGATTAGATACCTGGTAGTCCACGCCGTAAACGATGTAGATACTAGGTGTGGGGGGTTTCAACACCTCCCGTGCCGCCGCTAACGCGTGAAGTATTCCGCCTGCGGGAGTACGGTCGCAAACTCAAAGGTGAAGCGGGGACCCGCACAAGTAGCGGGCATGGTTTTAATTCGAAGCAACGCGAAGAGACGCCACCTACGCCCGGCATCCCTTGCATTACTCTTAATCGAAATCCCTTCGAGACAAGGTGACAGGTGGTGCATGGTTGTCAGCTCGTGTCGTGAGATGTTGGGTTAAGTCCGCAACGAAGCGCAACCCCTTGTCGTTAGTTACTACCATTAAGTTGAGGACTCTGCTTGAGACTGCCTGGGTTAACCAGGAGGAAGGTGAGGATGACGTCAAAAATCATCATGCCTTATGTGTAGGGCTACACACGTGCTACAATGGCTGGTACAGAGAGATGCAATACCGTGAGGTGGAGCCAAACTTTAAAACCAGTCTCAGTTCCGGATTGTAGGCTGAAACTCGCCTACATGAAGCTGGAGTTACTAGTAATCGCGAATCAGAATGTTGCGGTGAATACGTTCCCGGGTCTTGTACACACCGCCCGTCACACCATGAGAGTTGGCAATACCCGAAGTCCGTGCTCGCAAAGGCAGCGGCCGAAAGGTAGGGTCAGCGGTGGGGAGTAGTCGTAACTCTGGTAACCGG
+
((+%(-+*.(((&)1+''%&+.&-)*16300345;7564+)0-,6//24542+'*,/-/4:5//)'&&&'(+,48*/+566/,-:044.515-((-6653010(%'*'(02'&%)*+-0060/.1053.33(,&8*010,1+*+)+.5---.'%(''(+5..-***')$)+5,-+634203/072./*-/48314-3./92..379542657)-12.2131848<999,8+5+/13:8576/*.*&%50+4865,*%(&3+-,43887958163/235.16--.+*'()-/1-//*)'.-+'%&))++&&//*)),00/('((+51-060/32114.-++..*2400'+&&,+3../.9..&(.)%)*0//-.3225479872463245656640-+*+)('(,29:9-+*,18-6/9:,3,''30+.5,.-/(*.0.+.26..289(6+)/&))+0,,-,*3545785988,.:26-33274071))+,6968;4124642/)-**'%())0/2*1:53.&1+%%*).,77)+&&'6*1372*.+'&'&'((48++++''(--,+)**/0+2/+-*,.9<<,9:7:3-0+*,:9:9:014*%&%+#&%&(&$#&%*1-,3.-0//(+,*,-01-,+)+/+1.5,(+/(*0-1;3/).+(,),,/0181/--199898:791:0*0(,/0757778&8'&+5673<3-()911-./.+//-1,,'()(2+*0.-(**',1/9221490//09<74;53103--./34210(&'&'*.047878331-0/6/,').**2,0.(-+-*/6.32569803:;;6/119987.1+)'(-0622344303331-(*++01100/6*-,,-73/153/+***-96123//28685311202*&)(031-0/'/6;212//3877.349/(3..-:,/+/0/001:3/15359+++++215//161'&.3,+,+-,,.,.2:85:46,--9724911.4011<6/2138286+4763631/11-/-1:79;423.++).5185421/4/6..8;737;.,1/-044/1)((,(,-5'($%&**,7,6(*.*(/0/.',)*''(((4-*-)%**&%'(%&$$%&%$')&).:;.9
@f19894b6-fb4c-49fc-8817-da37ce90715a ch=173 read=221326 start_time=2019-12-13T16:21:34Z barcode=BC01 runid=2c9cf7bc05858273f10e7d7ec552fc0bd742dc3e
CCGGTTACCTTAGTGCGGCTTACCCCAGTGGCGATCACAAAGTGGTAAGCGCCCTCGAAGGTTACCTGCGCTGGCACGCAGCCCACTCCATGGTGCTGACGGGCGGTGTCGCCTGGCCAGGAACGGCGTATTCACCGTGGCATTCCTGATCCACGATTACTAGCGATTCGACTTCATGGAGTCGAGTTACGGAGCTCAATCAGTTCTACGACGCACTTTATGAGGTCATGCTCTCGCGAGGTCGCTTCTCTTTGTATGCGCCGTTGTAGCACGATATTGGCAATAGCCCTGGTCGTAAGGGCCATGATGACTTGACGTCATCCCCACCTTCCTCCAGTTTATCACTGGCAGTCATGAGTTCCAGCCGGTTAGCTGGCAGCAAAGGATAAGGGTTGCCGCTCGTTGGGATAGCAGCATTTCCACAACACGAGCTGATGACAGCCATGCAGCGCCATCACGGTTCCCGAAGGCACCTTCTCATCTCTGAAAACTTCCGTGGATGTCACGCAAGACCAGGTAAAGGTTCTTCGCGTTGCATCGAATTAAACCACATGCTCCACCGCTTGTGCAGGCCCCGTCAATTCATTTTGAGTTTTAACCTTGCGTGGCCGGCCTCCCCAGGCGGTCGACTTAACGCGTTAGCTCGGAAGCCCGCCTCAGGGGCACAACCTCCAAGTCGACATCGTTTACGGCGTGGACACCAGGAGTATCTAATCCTGTTTGCTCCCACGCTTTCGCACCTGAGCGTCAGTCTTCGTGGGGGGCGCACTTTATACCGAAATTCCTCCAGATCTACGCATTTCACCGCTGCATAGATTCTACCCCCTCTACAGAGACTCAAACGCAATTATCAGGTACGGTTTCCGGTTGGGCGAGTTCCGCATCGACGGCAAAACCTTACGTGCGCTTGCCACGCCCAGTAATTCCGTTAGCAGCACCCTCCGTATTACCGGCTGCTGGCACGGGTTAGCCAGTGCTTCTTCTGCGGGTAACGTCAATGAACAAGGTATTAACTGCCAACACTCCCCGCTTCAGAAGTGCCCAGCGAAGGCCTTCTTCATACGCGCGGCATGGCCATCAGGCTTGCGCCCGGTATTTTAATATTCACCGCCCGCACCCGTAGGG
+
64083://.,,&$-'()&&)&&+45*'('&(%(&).((*,('(*3574),,-7--/,/0..,&&*((#%#$0#%%%%%(('163*(',*)--986...//)69569(+-*%&((+'('&3/1/0&&#%%''*)+01-0*3-./:12*++-30*+*&00,/0435434;/*'(,,)(,(*%'(+(&007(,)0.$+('(*)-$+).,$&&(((),)./5202233/,,%(%'*.0213(%*())(*--33-0/.-.))''%'+++1&&(+,+.)$)%+&($'/+)%)*51+*.//**+++458<8800(((&&&'(/00::/6+,*(,5.777//+.-/8611343-/('$,+(#''(3494*))0.,)'($$')(('(&+.5,2.7665+6739/1(&&1//152,4,*,#)$&(-,6,.(&).'*)/'&-,((($)/42/47*)(**)*%+*&*0,0+00/3+'%()/*,&(&+,1278;:88,,.1/),00/3,-29550**$%$')-,/2;'8965;++*.-*,463845801//0%',0.5;90:*+./1555206012..',+1%4..-+(',-0:9<931;:/1/0.9;)1.,-0-,,,2)0.2&+(+(/58,*101153./+.0,0%,*/,-*)*,-9+-**%-4().//-)(10,))1287921*+.054414.3435;.,-5;6500(&'%)++-.%(*-/4),98:9433:3-05,50())*02//()'+/)**++..-)*+,.22+,(+01.&(',$&%&&)*+/2&$$$%,+*+*,+*-,+)$)')(*:;5205$''&'&&%***3,.1/3+1-)*&&'&%&)*332))%'$(%%+'*.;*1.*$(+,-3+-+(-)*(*(&'%('5('$''*)&&)*1-.-*&%$$$#',/2--+)(''&%((67..34455*3+)*'(#&$((%,08*,7.26/+(,''%&*&')',(*.,/,/-,+/6-1228:;109/.275:-,3;:72/(.+++'.31,-+,-00/,2,)2'%&$')-:8+)/201'%-+(--/2'%#%'(,-*.1/-*0,,+,***+*2*51*)-((%'(/,43/03'+&)-'(-)((./4.820442$*&%&(&%&%),.-2.1)'
@05e9cb6f-1027-4a7f-9af9-7979b077410e ch=140 read=103002 start_time=2019-12-13T16:21:33Z barcode=BC01 runid=2c9cf7bc05858273f10e7d7ec552fc0bd742dc3e
CTCCTACAGGGAAGGCAGCAGTAGGGAAATTTTCGGCAATGGGGAAACCTGACCGAAACAACACCACGTGAAGGAAAAGGTTTTCGGATTTGTAAAGCTTCTGTTATAAAGGAGAGAGCGGCACAGAAATGGTAGCGAGTGACAATACTTTATTAAAGCCCGCGGCTAACTACGTGCCAGCAACCCGCGATATGCAGTAGGTGTGAAGAAGCGTTATCGGAATTGTGGGCGTAAAGGGGAGCAGGCGGCAGCAAGGGTCTGTGGTGAAAGCCTGAAGCTTAACTTCGGTAAGCCATGAAACCAGGCAACTAGAGGTGCAGGAGAGGATCGTGGAATTCCATGTGTGGCGGTGAAATGCGTAGATATATGGAGGGAACACCAATTGGCGAAAGGCGACGATCTACGGCCTACGGCGGCCTCCAGTCGAAAGCGTGGGGAACAGAAATAGGATTAAGATACCTATTAGTCACGCCGTAAACGTGGAGTACCGTGTTGGATAATTAAGGACTAAAATTTTGCGACCGGTATATGCATACCGAGAATCACGTGCCGAGAAGGGGCATGGAAGCCGAGGTGCGGCGAGGGGCTTTAAAGCGTTGAGGCAGCGTTTAATTCGAAGCAACGCGAAAGAACTTGCCACCAGGTCAACACGACATACTCGCAAAAGGCTCCAGAGATGGGAAGATAGCTATATGAGACCACAGGTAGTGCATAGTTTGTCAAGTAAGCTCGTGTCGTGAGATGTTGAGTTGATCCCGCAACGAGAGCGCAGCCCTTATCGTTGAATTACCATCATTAAGTTGGGGACTCTGGCGAAGCCAGTGACAAGCTGGAGAAGGCGGGGATGACGTCAAATCATCATGCCTTATGACCTGGGCTACACGTGCTACAATGTGGTTGATTTTCAGAGGGGAAGCGAAGCCGCGAGGTGAAACAAAACCCATAAAACCATTCTCAGTTCGGATTGTAGTCTGCGAGGCTCGACTACATGAAGTTGGAATCGCTGGTAATCGCCGAATCAGCGTGTCATACGTGAATACGTTCTCGGGCCTTGTACACACCGCCCGTCACACCACGAGAGTTGATAACGCGAAGCCGGTGGCCTAACCGCAAGGAGAAGGAGCTGGCGCTCTAAAGGTGGGATTGATGATTGGGGTGAAGTCGTAACGAAAGGTAACCGG
+
/500*+-)-4(+).,51'&&$&'+,((&&(**+.2:8593*0/()2-,6+,-56/-1./4..(./)+.32,2*/+/+)'+.-'%'()$0)%&$(.(%*.80/(+*))56*.*&%&$(%&'&%$'''),,-,6500-*)()+2/(('%&'+('/,(((%%''&''&(&&%%&%(',&--,*.2048)'***,-,,-)**)/++*#$'.''((''/,./4%.$$*&&-,887547;1*23,(022890.-+),-2(.06..-20131-/-.*-212+,''))-+,-*)'('.2(-8//,+1)+.)+240&,()+%,,*-1*3-,)*.2022790,(,,/0421)-*)%)),1232;7338:9657655/31.&(((+(*(+(*%/'.+0++.*,.1455000.'%'&'03-'-(-+'&&#&('%(+-&))+)*0..10())),&.+/,++1%2(+'%'*+.(%',*)*,.&)(-10990)&$%$%&#$$%$'((/-&&)%&$%#''(%&'%%$#$+&%%####)$%$##%$%#&$%#&$%&$(&&%#%$#$$$$&%)(&*(&''(')%%#'%%$'%%&&'%&$%'+*$#''&''&#$%)#'%%$##%&)(4422351%,*$'--+&.++-*&'')&%$&%$*')+('%&&&%&&'110233601655)%%&%*)()*,/832'+'''%))+,/00.**'*%%''*.-,'6766791184))0+&%&)--),.9772666723+/5519,')1)')*,0(%),/00,*()*-*+%,(%'*),**-,&(&-*+,.-//'+-*&,+2'/542376-8,,(++'')',001571./07-+)+)(+2**34-236304549712270((%*+)+*+00,50.0.,*()&)(-030-./-,)&(&%%)%*&&%'&((,-*)*.)+'*'$(94.-*3-/(.,''188.11)(*%&),&(06:313./3;927-//,,,.001.+'&($%%'&)*+*,,/,1++3-$''%(+,.,'*+0--...'(+437-1+*)&)0%&&('&()0./0*0+)*50',-*).*))*))(/6.15*+1300+1/*+*+(&(.4...2..%.%)+(+121/'.3.-4762*/,).*&%)++)%'(/)(&#$$&%*6)101788,-0*,,/-8.2/)&'))'&&))1)&($&''-,4585345
@a2e26465-1514-4f1a-bdd2-ab090e0e6c95 ch=159 read=154651 start_time=2019-12-13T16:21:11Z barcode=BC01 runid=2c9cf7bc05858273f10e7d7ec552fc0bd742dc3e
TCACCCCAATCGCTGGCTACAGCTACCGACGCTGCCTCATGCGGTTAGCTCGGACTTCGGGTATTGCCAACTCTCATGGTGTGACGGGCAGTTATTATTGTACAAGACCAGGAACGTATTCACCGCGACATTCTGATTCGCGATTACTAGTAACTCCAGCTTCATGTAGGCGAGTTTCAGCCTACAATCCGAACTGAGACTGGTTTAAAGTTTGGCTCCACCTCACAGTGTGCATCTCTGTACCAGCCATTGTAGCACGATGTGTAGCCCTACCCACATAAGGGGCATGATGATTTGACGTCATCCCCACCTTCCTCCTGGTTAGCAGGCAGTCTCGCTAGAGTCCTCAACTTAATGGTAGTAACTAACGACAAGGGTTGCGCTCGTTGCGGGACTTAACCAACTTTATCTCACGACACGAGCTGACGACAACCATGCCACCTGTCACCTTGTCCCCGAAGGGATTTCTCGATTAGAGTAATGCAAGGGATGTCAAGTGTAGGTAGGTTCTTCGTTGCTTCGAATTAAACCACATGCTCCGCTACTTGTGCGGGTCCCCGTCAATTCCTTTGAGTTTTAATCTTGCGACCGTACTCCCCAGGCGAATACTTAATGCGTTAGCGGCGGCACGGAGGTGGTGAAACCCCACACCTAGCAGGCTATTCATCGTTTACGGCGTGGACTACCAAGGGTATCTGTCCTGTTTGCTCCCCACGCTTTCGAGCCTCAGCGTCGATTACAGTCAGAGAGTCGCCTTCGCCACTGGTGTTCTTCCTAATCTCTACGCATTTCACCCGCTACACTAGGGTACTCTCCTCTCCCTGCACTCTAGATAACCAGTTTGGAATGCAGCACCCAAGTTGAGGCCGGGTATTTTCACATCCCCGCCAATCATCCGCCTACGCTCCCTTTACGCCCAGTAAAATCCGAGGATAACGCTCGCCACCCACCACGTATTACCCGCGGCTCTGCTGGCGTAGTTAGCCGTGGCTTCTCCTTGGGTACCGTCATTATCTTCCCCAAAGACAGAGCTTTGCAGTCGAAACCTTCATCACTCCGCGCGGCGTTGCTGCATCAGGGTTTCTCCCCATTGTGCAATATTCACTTGCCTCCCGTAG
+
4-',00'/,01--..*-('('%&$$&((%'',,&1667,.,-+5-9..-1067378;7*4233/80/505-...--1383567550784%,/4+,.%,(+-1335.166+62+412:99<5'2,*,+14-6;/441787464235013355202/1(&&(,/-$*%',/402123;.+%)))%(.6:/:++432.-,..-1685<9193//93,1./0.),444,1'01&2(*,0**+((569/-,7.6.3(((*,-/.+.**+),,-62((-+-&,))0+)01+*))*.0/(7/))01897'1245++37384818--+041/030*5,2999781.(*))+,,++..2'**/-12:41113/..3-.22761+).);38899865:.2/9938373,1,)))*,---.1/*./0347666240/---11-2834,4503:362,'14061+-*(%')*))-%+.2-&())/)/),--.%-&&-**251:6::944632-,+///55<:::8326011:11+.,..<9;;.*,,-./13+-,(*++,.77871,334))+.4617+(+777530;<4/:444:477899-)*1*6:9-/47902:,$)%%3.411/.21022:5190&,*,'+)-.(0&)5*286/)..-0((((/(-*-,3<5244418;./1;65468100$-),&553/--*,&*(2-.3;924.444/%+*,347.+*/-523&5545/-$6*+-()14++*,&()*+896<8*)'&+/18668-.),,''&((-/2-&/(134<81/62($&&%'+*-++)''#'&(0.)*,,4/)-,-/1/1-'*/..1/3.0/;:250722.,--+3501-')($'+)6,'//+-.79//))*0.45*&+()+**',1/*/50.0+.1,5-27,(+3/5&%%'*:60,1-(%(*),0)(#*')'3),50*$%&$'')(')&,)&%''*(),/,.020-*(&(-5,-.6..0/,/3.,,))(*(%%$3,3370140129;09;.*5+,:8/,%('))&%'&(*'%01..5/7057723/3'%'('0-,-390/--./23+685/;1()14:-*.0/044270/-+&$')%(/1+.3.,--/
@5b9c397f-e9c2-4bb8-9248-89a3974093c9 ch=415 read=88736 start_time=2019-12-13T16:20:59Z barcode=BC01 runid=2c9cf7bc05858273f10e7d7ec552fc0bd742dc3e
CGGGAGGCAGCAGTGGGGAATGTGCACAATGGGCGCAAGCCTGATGCAACCATGCGCGTGTGAAGAAGGCCTTCCGGGTTTGTAAAGTACTTTCCAGCGGGAGGAAAGGGGATAAAGTTAATACCTTTTAACTCATTGACGTTACCCGCAGAAGAAACACCGGCTAACTCCGTGCCAGCAGCCGCGGTAATGCGGAGGGTGCAAGCGTTAATCGGAATTACTGGGCGTAAAGCGCGCATAAGGCGGTTTTGTTAAGTCAGATGTGAAATCCCCGGGCTCAGCCTGGGAACTGCATCTGATACTGGCAAGCTTAGTCTCGTAGAGGGAATTGCTTCAGGTGTAGCGGTGAAATGCGTAGAGATCTGGAGAATGCCGGTGGCGAAGGCGGCCCCTGGACAGACTGACGCTCAGGTGCAAAAGCGTGGGGAGCAAACAGGATTAAGATACCTGGTAGTCCACGCCATGTAAACGATGTCGACTTGGAGGTTGTGCCCTTGAGGCGTGGCTTCCGGAGCTAACGCGTTAAGTCGACCGCCTGGGAGTACGGCCGCAGGTTAAAATAGGTAATGAATTGACGGGGCCCGCACAGCGGTGGAGCATGTGGTTTAATTCGATGCAACGCAGAAAGAACCTTACTAGTCTTGACATCCACGGGATTTTCAAGAGATGAGAATGTGCAGCTGGGAACCGTGAGACTGCTGCATGGCTGTCGTCAGCTCGTGTTGTGAAATGTTAGGTTAAGTCCCGCAGCAGGCGCAGCCGCGCTTATCGCTGTTGCCAGCGGTCCGGCCGGGAACTCGGGAGACTGCCAGTGATAAACTGGAAGGAAGTGCAGGGATGACGTCGAAGTCATCATGGCCCGCCTGACCGGGCTACACGTGCTACAATGGCGCGCTCTAAAGCGATATGACCTCGCGAAAGAACAAGCGGGTTGGCCTCATAAGTGCGTCATGTGGTTAGGTCTGCAACTCGACTCCGCTAAGTCGGAATCGCTAGTAATCGGCGTGGATCAAATGCCGCGATACGAATACGTTCCGGGCCTTGTACACACCGCCCGTACACCATGGGGTAAGTTGCAAAAAATGGGTAGCAACCTTCGAGGCGCTTATACCACTTTGTGATTCATGACTGGGGTGGAAATCGCTAACAAAGTAACCGG
+
+-00*+1/030,,/+4/'*)*%/$')-/8622-,%+2.%5-1/-.*),,+539662124.5)),'')'0-3011*-8257//52:5,/-*.0,/)(())1.)*),0+.33(&*/60/.5653*/'$%&$)%''10496662.9--6,*,,+0,%*)&+,//1.,,.0-.0//266200,,-4,-,,-,573&-,-+13..//,,,/+0-6+54-6-0/2-027;664548/,+**&*(''(,20'3098,,.807+/2/129*)%*)(+345,+-++.4/-24--/1'&+)()),/...10:422...'),2--/117..0+*.+(%&*&&)+,6.3810+'*)'%,)&02+-2,*+))(),($$'%&%%'$+'&%*'1(''&()//02840+-60/%)&'%($)(*-2+27432395-*++-533''&$,1(70'/%6)0//0147<446312.6(%()**%+%%-04+*)+*/1611.4.+(4+29-1-29),)($/1,.+-((*,4+7-/.0+-41/.00528.666147467667*)$)&(&)*0+.-)1-45:3*'%%$%%)()'-,,-))&/44,5*))**&)+*57893/2+(('*+*5-3/2:/++23438311))..,'',-**(%&$&)+6.8**+,.5+'('*)&.;<30.(''()-+-&/*,.346+&)$(1.0/4966(&()'#%&&&(%&'(&++0022/*+,-267/80/-.-72,,25&*,202+'+3,++53*6()62,,+'/''(&))--/1*(3)*7-.-+,+2512(-///+/)(*,.+&(+&+*56459+-//1456-47850'*))-+)+.-.41/35485/-&'(&*+968)+*,18*&*)$(*50(.+/001()%&'+(&%-1.0+*)+$&(''+.+$&'(%$%'+.-/1.)(/,*),&.20+.*,'+.),.3272330)-/5265),*&&+&/*+2,-,+-*',-.(+-65843432*,&/+1846&'&$')*+),,))***-600,-++#%%%*(&*%&(.720-+--.**123,6,)(+-).).6339+-/(++-105.*-%+'&(,2+//0:86)(**'&(&('-+(),''#*))(*-*%$&,+,/,:5,,136:83///5++%($)&'()''//00.--%''+(-/0,--
@bb88ff62-eab2-433a-ae44-b127f2d9c596 ch=182 read=233818 start_time=2019-12-13T16:20:59Z barcode=BC01 runid=2c9cf7bc05858273f10e7d7ec552fc0bd742dc3e
CTCCTACAGGGAGGCAGCAGTGGGAATATTGCACAATGGGAAACCCTGATGCAACAACGCCGCGTGAAGGAAGAAAGAAAGTTTTCAGTTTATGAAACTTCTGTGTAAAGAAGAGCAGCGGCTACAGGAAATGGTAGCCAGTGACAGTACTTTATTAGAAAGCCGGCTAACTACATTACCTTGAAGCCCACTTGTTAATACGTAGATGGCAAAAGCGTTATCCGGAATTGGCCAGGCTGACGTAAAGAGGCAGGCGGCAGCAAGGGTGTGGTGAAAGCCTGGCTGCTTCAGTGTCCATGAAACCAGGCAGCTAGAGTGCAGGAGAGGATCGTGGAATTCCATGTGTAGCGAGGTGAAATGCGTAGATATGGAGGAATTTCAGTGGCAGAAGGCGACGATGGCCTGCAACTCAGTCAGAAAGCGTGGGGAACAAATAGGATTAGATACCTAGTAGTCACGCCATGAAACGATGGAGTACTAAGTGTTGGATGTCAAGTTCAGTGCTGCAGTTAACGCAATAGAAATTGCTCCGCCTGGAGTAGTACGTTCGCAAAGACAGAGACTCAAAGAGATTGACGGGGGCCCGCCTGAAGCGGTGGAGCATGTGGTTTAATTCGGAAGCAACGCGAAGAACCTTACCAGATCTTGACATACTCCTTAAAGGGCTCAGGGGATGGAGATGGCTATGGATACGGAATTGGTGCATAGTTTGTCGTCAGCTCGGTAATAAAGTGAGATGTTGAGTTAAGTCCGCAACGAAGGCCTGGCTTATCGTTAGTTACCATCATTAAGTTGGGGACTCTAGCGAGACTGCCTGGGTTATCCCAGGAGGAAGGTGGGGATGACGTCAAATCCATCATACCCCTTATGTGTAGGAGCTACACGTGCTACAATGGCGCAAGTTACAGAGATGCAAATACCGTGAGGTGGAGCCAAACTTTAAAAACCAGTCTCAGTTCGGATTGTAGGCTGAAACTCGCCTACATGAAGCTGGAAGTTACTAGTAATGCGAATCAGAATGTCGCAGTGAATGCGATTCCCAGGTCTTACACACCGCCCGTCACACCATGAGTTGGCAATACAGAAGTCCGTGACTGTAACCGCAGGAACAGCAGCCGAAGTAGGGTCAGCGAGTTGGGAGTGAGAGACAACAAAGGTAACCCGG
+
&(++,.0,.3-')0-,-.+32-)**+,+00(+)),5//0(&))):-,023,-,((/'(&)*$$'*(',)(-,%+-)'+.',,84+*&.*6*&'#+0(+/4/---&%+.+&)-*-.1.*)(')*,+*-)&(,**.+,&)%&*,-/1'',+)-+''+*+&--.),4-201194533(2*).*'*)+,%+0,$&&&&(,&2'&(%'))51-1/.:/-*2118211&(/,1.-/+.,/,3,(+&*)*06(&%+*((380%'&$'%&'-2--,/*.-(**+&-36,&&&%'%&%&',%&&$%$$%)&,50/4..,))*()+,.2661--*-7110()).1.3/652/-+(&&)(*&((,+-30,-3335431,..42*,$%)+*))),.3.-*,/*0-2:43('&*+24-''$&%,**)+&%+*'&'%*%&)''%++/,,,30,3,-,65-91,,&4*++2$'%&%$&%*/)..13)*%$''++16.30373643())*1*+6:784/.')-,/23----,4--+$(*'**%,026139/0.'((+4/**&(/2&%+2*(.61)(..2./+,)%'',00421&/55/-9)$&$%&**)*03263,//&0&')037/.1483,%(&$()&-+''*)'+.02.4-/0++*--26014820.-.$+'28-(27.280+1---976+.--//21((&%()1/%((%+'1-98858+079..330232233-')))()00+$%*,0)+(4*)&++714/164(+-,1%(%&&&$%%'('((+643;4.4/.10///,52-1.14(.873443++'(&'**,/,.)*,**,/*(),+*.1-4/**)(2*362.2122./0166,-''*,&&%,,).,7///43/-21)+/263,-'),323304./-+#&&%%(&*,+++++,+*'(+),27//-./0027,+*10<7038/08;:22:857614335:437..2,-.1566/.4.+8816540/.0+,,)*642,)(/---33')()'((''.-0-*(-/035/2%+(*,:825'&0*.0.'/6,()(&*./.170-85&-/,./294/---)91:062*'+$''*))+,++*()+&%%&+**-'()%%(&**%//'('$&*+*-(+--2,'%(++,3,&(*+)*&*&1/2/19(0*.2/49,03
@57fd28a8-0dd5-4cd3-a9c8-3dad26c6a067 ch=390 read=103037 start_time=2019-12-13T16:20:50Z barcode=BC01 runid=2c9cf7bc05858273f10e7d7ec552fc0bd742dc3e
CTCCACAAGGAGGCAGCAGTGGGAATGTGTGCACAATGGGCGCAAGCCTGATGCAGCCATGCCGCGTGTATGAGAGCCTTCCCGGGTTTATAAAAGTACTTTCAGCTGAAGGGAGGAAGGGTAAAGTTAATACCTTGCTCATTGGCGTTACCCGCAGGAAAACACCAGCTAACTCCGTGCCAGCAACCGCGGTAATACGGGCTGGTGAAATCAGGAATTACTGGGCGTAAAGCGCACGCAGGCGGTTTGTTAAAGTCAAGATGTGAAATCCCCAGGCTCAACCTGGGAACTGCATCTGATACTTAGCAAATACCAAGTCTCTCGTAGAGGGTAGAATTCCAGGTGTAGCGGTGAAATGAGATCTGGAGAATACCGGTGGCGAAACTGGACGAAGACTGACGCTCAGGTGCGAAAGCGTAGAGGCAAACCGGTTAGATACCCTGTTAGTCCACGCGTAAACGATGTCGGCTGGAGGTTGTGCCCTTGAGGCGTGGCTTCCGGAGCTAACGCGTTAAGTCGACCGCCTGAAATTACGGCCGCAAGGTTAAAACTCAAATGAATTGACAGGGGCCCGCAAGCGGTGCAGCATGTCGTTTAATTCGATGCTGGCCGCGAAGAACCTTACCTGGTCTTGACATCACGGAAGTTTTCAGAGATGAGAATGTGCCTTCAGGAACCGTGAGACCCAGTGCTGCGCAACATCGTCAGCTCGTGTTGTGAAATGTTGGGTTAAGTCCGCAGCAGGCGCAACCTTATCGCTGTTTACTTAGCGGTCCGGCCGGGAACTCCGAGGAGACTGCAGTGATAAACTGGAGGAAATTAGGGGATGACGTCAAGTCATCCTTGGCCCTTACGACCAGGGCTACCACGTGCTACAATGGCGCATACAAAGAGAAACGCTGACCTCGCGAGAACAAGCGGACTGACCTCATAAGAATGCGTCGTAGTCCCGGATTAGGTCTGCAACTCGACTCCATGAAGTCGGAATCGCTATTAATCGTGGATCAGGCCTGCCACGAAGTGGAATACGTTCCCAGGCCTTGTACACCGCCCGTCACACCATGGGAGTGGGTTGCAAAGAAGTAGGTGAAAGCAACCTTCGGGAGGGCGCACCACTTTGTGATTCATGGCTGGGAATTGAGAAGTCGTAACAAGGTAACCGGAAGATAGAGCGACGAGCAAATGAAGTTAACACAAGGCACCGACAACTTTCTTCCAGCACTGTAATGCACGTAACTACC
+
+,/-%%%(+-*..*',-*68/88*43')$)(((,.50063-,.01'),.00420-$%'++-200113344,++'$,27280*',.4.:-)+*1:.,-1/6;/-++*%),*(*,'*,+)*(%+)1&&)+..'(4239+/67*0-.)/..9106.')+(-,653-131-.-(*(++2/+2,0710/0'((''*)).+*)1'3.)(*)')/1,),()*&%0,01493.,,/383,,)-(,(+-,2,&,156'*4/9**/1'')+63213:6+/88*)5:7690+38357200,*',-.8*+,-*&)%$$$)'%&%'%'&()()**,/23+'-3--.-/-20.0,/41)+)--140/,0(((&))0-(,+'(&&%&)/-0/+-+))&$$%'./+$()'1-,-/06879/1696**-+&''22%&$(*-.:71%(*,1'(,098;,.0090/.7/&))-**-:::222%295+1'.*)+,)9./.39.3..,65/08'5-0-,%)+%(*4523/1..1/0*/22058351*&*,(**$)(+1**+-+/-68667:326004,+&(,*/.-'02-(+-)#'&(+,),*($$%'(0,,%+-7-*'((,&%,)(%'$&&%(%%%'%$&%&%(-2/,+///12458/5'-+/1/.079623)*+.01,,--,.22552/1$05/329882+0-.&'')++-3+*&%$&((.2589/1210./*1:0306:1.008(-40:+)++17+,1,/('-/-+-%-'+++-2'&4.08/)&$$(')%,+230517.9611,03-,+-(&')3266*++++34:25441.2*('')*)).---588988960,/3512$%')&,-'$'')+,2966,+**'+%#%*,/02.24:/7..-5252540*(&&(*'),*,.00743--,('+')+,(+-6.,#'#,/.2*)..%''--/.1668758.()*-%4($(%()33.4...322376852-2-+,/+4054820,('(+)+--758674,.,%&%&*-*-+''(+-&4()%-,0201,*/46-0,',+..1103:9/11*)).,).(()&')*(04;5768+'(*'($()($))*%)++-0236&5/',1-*((%(-'-.10)**+0:5++-.01..-)'.'(,%&+)*8553/-01+.12:8886-6,-0.-,)*,,,&%1452%,*,+,0,1*)((*((&--58...,.-098,257-++*('%&%(++(-%*,)-'&&$##
@376e57f3-985e-4062-b392-4f46eb1c0246 ch=73 read=127857 start_time=2019-12-13T16:20:37Z barcode=BC01 runid=2c9cf7bc05858273f10e7d7ec552fc0bd742dc3e
CTCCTACGGGGAGGCAGCAGTGGGAATATTGCACAATGGGCGCAAACTGGTCGCAGCCATGCCGCGTGTATGAAGAAGGCCTTCCAGTATAAAAAAGAATTACTTTCAGCGGGAGGAAGGTAAAGTTAATACCTTTGCTCGGTGACGTTGCCCGCAGAAGCACCAGCTAACTCCGTACCAGCAGCCGCGGTAATACAGTGCAAGCGTTAATCGGAATTACTGGGCGTAAAAAGCGCAGGCAGTTTGTTAAGTCAGATGTAGAAATCCCGGGCTCAACCCACTAGGACTGCATCTGATACTGGCAAGCAGGTCTGTAGGGTAGAATTCCAGGTGCTGGCGGTGAAATGCGTAGAGATCTGGAGGAATACCGGTGGCGAAGGCGGCCCCTGGTTGAGCGGCGCTCAGGTGCGAAAGCGTGGGAGCAAACAGAGTTAAGATACCCTGGTAGTCCACGCCGTAAACGATATCGACTTGAGTTTATTGCTGAGGCGTGGCTCCCAGACTAACGCGTTAAGTCGACCGCCTGGGAGTACGGCCGCAAGGTTAAAACTCAAATGAATTGACAGGGGTACAAGCGGTGGAGCATGGTTTAATTCGATGCGAAAGCGCGAAAGAACCTTACCTGGTCTTGACATCACGGAAGTTTTTTCAGAGAGATGAGAATGTGCCTTCGGGAACCGTAGGTGCTGCATAGCTGTCGTCAGCTCGTGTTGTGAAATGTTGGGTTAAGTCCGCAGCGAGCGCAACCCTTATCGCTTTGTTGCCAGCGGTCGGCCGGGAACTCAAAGGAGACTGCCAGTGATAAACTGGAGGAAGGTGGGGATGACGTCCGTCATCGCGGCCCGCCACGACCAGGGCTACGTGCTACAATGGCGCATACAAAGAAGCGACCTCGCGAGAACAAGCGGACCTCATAAAGTGCGTCGTAGTCCGGATTGGAGTCTGCAACTCGACTCCATGAAGTCGGAATCGCTGGTAATCGTGGTCAGAATGCCACGGTGAATACGTTCCAGGCCTTGTACACTGCCAAATCACACCATGGGAGTGGGTTGCCAAAAGAAGTAGGTAGCAACCTTCCGGGGCGCTTACCACTTTGTGATTCATGACTACAGAGGGTGAAGTCGTAACAAAAGGTAACCGG
+
,-,+$&*$(0,'1/*)---37494+3,,.1101/311;<64345.(&$%'*%()()-30/0:845422222./.'((**.21-1'%'$$(+5826-%'&+'$)20/0022.70'*(*())(.980.:.:./.+'*+)//.00,*()(,($/2**1'%''#%&)*%))*0/.02/,.-20,'('*,+*+)(+*))&-&)*%**&')/042438//5).*+,579--,/1:72*')(,*043&,.77*6-4+**/788950(%.1.,4+',65./1-+/,+(*+*-&%&*%**.14133220-+(**&('160.*'%%)*+(/,*,++9-+0831,/)1*--.',+'+,9962,,')00671*-/(60549271/70))0(1+.0070,++,+,()'+&()',.1()67891031,-16696))256410/'),,(&%*-*34+(11513-8/*+/16568;52,%.,.)*)&#$($/25+%-'',#&'.-+,,3:44*.($*'(+.2-,,,1/2*+,-003603938:/**+,-07572549)127141)+*0/:;12&%)&*%.&0).&%$&'*&),857,+,+*..3-:4193:53452:(..(%(),+0/'((1)+*/,0865764-,+(+1-+%%)*(+(+19;<-7/-*)(+,++-)-0.)+)07/8/,518145/1108600.--10*111/65478.////43-0-++,,42/0.9(064:1*'(+,'*,&.,,-+/4(-*24)522-&**-*'.2/0-+/20125,:18&85)3-/46:.)*'+*.4/37134/012<:8772,+*****,$+.033357565'&**+./()(*+-(#%%$&)23<951**&&'&&./9782;2/00'+*)+4151%&)%'.)+***/66+'+(,55*/.)()&(/,,,3-)*.35872664.3)+,-111-+,-1/1,-),,-*+,-1558405../(.*+*-*+)+)*3(**)+0&')'&%,)&(&%)-5.)&'%&+,.15,%4832-5**'(%''*.,*,/+-+/+25+-34*())+1+,8+*(/13*%*'%,&/(')%%%%&/.6/102(,(+.12,02&//74/0234;490/,,(#%&)'+.),.)1*+.+.-,*,00))(,,2/3/-
@00013bdd-c168-4aa2-bd1f-f91ca855bddb ch=76 read=126372 start_time=2019-12-13T16:20:28Z barcode=BC01 runid=2c9cf7bc05858273f10e7d7ec552fc0bd742dc3e
CCGGTTACCTTGTTGCGACTTCACCCCAGTCATGAATCACAAAGTGGTAGCGCCCTCCCGAAGGTTAAGCTACCTACTTCTTTTGCAACCCCTCCCATGTGGTGTGACGGGCGGTGTACAAGACCCGGGAACGTATTCACCGTATCTGATCCACGATTGCAGCGATTCCGACTTCATGGAGTCAGTTGCAGACTCAATCCGGACTACGACGCGCTGTGAAGTCGCTTGCTCTCGCGAGGGTCGCTTCTCTTTAGCTATGCGCCATTGTAGCACGTGTGTAGCCCTGGTCGTAGGCCATGATGACTTGACGTCATCCCACCTTCCTCAGTTTATCACTGGCAGTCTCCTTTGAGTTCCAGCCGGACCGCTGGCAACAAAGGATAAGGAGTTGCGCTCGTTGCGGGACTTAACATTTCACAACACAGTGACGACAGCCATGCAGCACCTGTCTCACGGTTCACGAAGGCACATTCTCATCTCAGAAAACTTCCGTGGATGTCAGACCAGGTAAAGGTTCTTCGCGTTGCATCAGGTGTATGCTCCACCACTTGTGCGGGGCCCCATCAATTCGGTGAGTTTTAACCTTGCGGCCGTACTCCCCAGGCGGTCGACTTAACGCGTTAGCTCCGGAAGCCACGCCTCAGGGCACAACCTCAAGTCGACATCGTTTACGGCGTGGACTGCAGGGTATCTAATGCAACGCTCCCCACGCTTTCGCACCCTGAGCGTCAGTCTTCGTCAGGGGCCGCCTTCGCCACCGGTATTCCTCCAGATCTCTACGCGCATTTCACCGCTACACCTGGAATTCTACCCCCCCCTCTACGAGACTCCAGAAGCTTGCCAGTATCAGATGCAGTTCCCAGGTTGAGCCAGGGGATTTCACATCGACAAACCGCCTGCGTGCGCTGCGCCCAGTAATTCCGATTAACGCTTGCGCCTCCACGTATTATTACCGCGGCTGCTGGCGCAGGTTAGCCGGTGCTTCTTCTGCGGGTAACGTCAATGAGCAAGGTATTAACTGCTCCTTCCTCCCCGCTGAAAGTGCTACAGCGAAGGCCTTCTTCATACACGCGGCGTAGCTGCATCGGGCTTTGCGCCATTGCAATATTCCCCACTGCTGCCTCCCGTAGGAG
+
67363;.10/4-1-((--/22/+./3,,,178987:41014;5'3).-.+-.0/-*01,'*0+0(1(&'*,589879;<86;;8-01'20,')*84,-,*,03234897;98/6222.2453189*+11+6119748213:19&-/*))+5*()*&0+&)%'*/07;4..03596744/)+-.*1/5/0,/10.7,;33)30132+.25/*-&(/-0/(%)*/(+,4-0262713+&*1/.0023525.77+%(()%,,/689-9.*((*)%,+.0200113;5,0-//54-(+)63-,,-+,,+0.2444458;.0+/2570.,.-00;3//53552:3239877.)*(&&,2+.')(.2.:5:6799785./01;,..;27-1-*/+5'+*//543823+9923)())&+*31*-211.+.*,--+4101,./4/4/644556<479987265:741$*(),(-((./0;74546323-'/00)(/)0+146:98666(+,,0*0.33:+/17:0-:-11,4+#(*+7*+++%%%%(7881180'(',&,+3..+&153*&-100,30)&)((+0;<0/64050.+**-+-..1/:88+/165.69;73-4-2-2-/*)/%,*-.123*-)+3(*)174832*/..//5/0/10435654758771::+-*0,+,41/+.-2.0-+*,./*/-+(&&%$%')+(-*&('(2140+3/8:0,./28758)+-89<:698.4::3420525;5689.1423213:7760)*+0344333334)+)2;7-/7.)*(&*+/2/3.6,4-3105165:79/036410.00416',%'&')1-.36(01118'...,)+.1/81-(/0120.238--58()/7.,(*++))*+*46,302810,--/5*)(#&)./)*$'+*.8,,))/3451+)++*.*1436/&''(&0'(9:679011411575362,.&,//,+*1*278121929;8888372.187455472,*--40-0.+2.,')0'),-6*89,,0;9*+530'1,)-+0/-+&$&%$%&'%&),+7<7/---)-+,,7.,+'&%##$'*-*788091./157(+-',+-+'628470./,*'$$'))-1(*//82/%
@815ab634-bbdf-491c-85e0-d3983c412691 ch=281 read=99320 start_time=2019-12-13T16:20:18Z barcode=BC01 runid=2c9cf7bc05858273f10e7d7ec552fc0bd742dc3e
CGGGAGGCAGCGATTAAGAATTTTGGACAATGGGCAGGCTGGTCAGCAATGCGCGTGCAGGATGAAGGCCTTCGGGTTATAAGCTGCTTTTGTACGGAACGAAAAACTCCTTCTATCTGAGGGCCCATGACGGTACCGTAAGATAAGCACCGGTACAACTACGTACGCATGCGGTAATACGTAGGGTGCGAGCGTTAATCGGAATTACTGGGCGTAAAGCGTGCGCAGGCGGTTATAAGACAGATGTGAAATCCCAGGCTCAACCTGGGAACTGCATTTGTACAGAGTACGGTAGAGGGGATGGAATTCCCGCGTGTAGCGATAACGTAGATATGCGGAGGAACACCGATGGCGAAAGGGCAATCCCTGGACCTGTACTGACGCTGCGAAAGCGTGGGGAGCGACAAGTTAGATACCCTGGTAGTCACGCCTAAACGATGTCAGCGGTTGTTGGGAATTAGTTTTCTCAGTAGCAAGCTAACGCGTGAAGTTGACCGCCTGGGAGTACGGCCGCAGGTTGAAACTCAAAGGGTGACGAGGACCCACACAAGCGGTGGATGATGTGGTTTAATTCGATGCAACGCGAAACCTTACCCACCCGCTTTGACATGGGGAGGTTCCAGAGATGGATTCGTGCTCGAAGAACCTGCACACAGGTGCTGCATGGCTGTCGTCGAAAGCTCGTGTCGTGAGATGTTGGGTTAAGTCCTGTGAAGCGCAACCCTTGTGTCATTAGTTGCTACATTCAGTTGAGCACTCTAATGAGACTGCCGGTGGGCAAACCGGAGGAAGGTGAGGGATGACGTCAAGTCCTCATGGCCCTTATAGGTGGGGCTAAATCATACAATGAAACAGTACAGAGATTTGCCAACCCGCGAGAACTAATCCCATAAAAAAACCAGTCGTAGTCCCGGATGCGGTCTGCAATGACTGCGTGAAGTCCGGATAACTAGTAATCGCGGATCAATGCGCGGTGAATACGTTCGGGTCTTGTACACACCGCCCGTCACACCATGAGACGCTGGTCTCGCCAGAAGTGGTAGCCTAATAACCGCAAGAGGCGCTTACCGGCGGGGTTCGTGACTGGTGAAGTCGTAACAAGGTAACCCGG
+
2.98//12-0)&&,&,)'**/15-/-963620.,+%'('%(-*+%'%.1.',,-,/.-154..--3-0/5742'4,7*)*,-%))-,49;*..--)2..-(+//+%(,52162//('()%/2-2;3/2776402',,*+/('/.46/2106*'&'(052735.2,0/.%&*/,4-,70.033/','(*,,+--0500//1/11.2.,.015/+-77:412463212'(/31*7'&&))++0-1676,**2**350%/5783102227<8070))*(*/.('&%)**+,,,3.-,-&416.345-3-.-08+,/3531$&($(*)106475:::76920-2.26012:/00087'(0)*,&+5:075**47668757700-)+,,-.1)*32(*,0,4.%*%),,.10-/.+(..229--.1..-/3')*04(*320-./,,/+&((++7+.4490..1/1/0:;314+)%%($(-(&')0611020+2,*.9///*$%#%&-('%%',.,4++,,*6.:/08930104+,*%*'*'+)/1-/81+,-027)2,868<:422323497;;697:0/0-++-),+,+360462540:8./0-&'*,'',**(%&.'(')+:)1+))&)*0./8/7661223.//),26741/-0011.10.+2+**.162246789,'*)((+14664573921,.//+8-6.2/21-05-**%&%('*074530(-(('%(0009.*/,++706/1/)&-/400185552..2-..43//00**)(*,')(14/8,7-+1.6+5-+%.4-*)/)*(')0+.01+()%*)1.8/+21/+*%-*66..).-.,1))*/.6/)--((&'&&(*(*(#2,&&)+.4.:7--)()&'*+/;/.2/+-//1.513882120294112*')3(*,0+400.1,/)&%)(/474-++'(,7.'&&*)%&+&'))3002:-567-1-((301*-,/,936746891953..4-+*+*,*264190/2533138*4,('&&%$#//-.462841*,*&'&*(((,*'**)-0--,.0(+$&&%&+*3/.0.11)/231:56977635-++---0179:915+1*+5:59,.-
@5bfca6bb-087a-408d-947b-7e193a4cafda ch=394 read=71599 start_time=2019-12-13T16:20:06Z barcode=BC01 runid=2c9cf7bc05858273f10e7d7ec552fc0bd742dc3e
CTCCTACGGGAGGCAGCAGTGGGGAGTATTGCACAATGGGCGCAAAGCCTGATGCAGCCATGCGCGTGTATGAAGGCCTTCGGGTTGTAAGTACCTTCAGCGGGAGGAAGGGAGTAGAAGTTAATGCACCTTTGCTCATTGACGTGCCCGCAGAAGAAAACACCGGCAACTCCGTGCCAGCAGCCGCGGTAATGCAAGGAGGTCGTTAATCGATTACTGGGCGTAAGCAGGCGGTTGTTAAGTCAGATGTGTGAAATCGGGCTCAACCTGGGAACTGCATCCTGATACTGGCAACGGAGTCTCGTAAGGGGTAGAATTCCAGGTGTAGCGGTGAAACCGCGTGAGATCTGGGAGATACGGTGGCGAAGGCGGCCCCCTGGACGAACTGACGCTCAGGTGCGAAAGCGTGGGAGCAAACGGATTAGATACCTGGTAGTCACGCCACGTAAGCGTCATCGACTTGGAGGTTTGTGCCTTGAGGCGTGGCTTCCAGGCTAACGCGTTAAGTCGACCGCCTGGGGAGGAGTACGGCCGCAGGTTAAAACTCAAATAATTGACGGGGGCCCGCACAAGCGGTGGAGCATGTGGTTTAAATTTAGATGCAACAGAACCTTACCTGGTCTTGACATCACGGAAGTTTTCAGAGATGATGTGCCTTCGGGAACCCGTGAGACAGGTGCCTGCATGGCGCAGCAATTAGCTCGTGTTGAAATGTTGGGTTAAGAGTCCCTTGAAGCTGTACTATCCTTGTTGTAGCGGTTGGCCGGGGCACTCAAAGGGAGATTGCCAGTGATAAACTGGAGGAAGAGGTGGGGATGACGTCGAAGTCATCATGGCCCCGCCAGCCAGAATTTTGCGCGCTACAATGGCGCCATACAAAGAGAAGCGACCTCGCGAGCAAACGGACCCTCGCAAGTGCGTCGTAGTCCCGGATTGGAGTCACAACTCGACTCCATGAAGTCGGAATCGCTAGTAATCGTGGATCGGAATGCTACGGTGAATACGTTCCCGGGCCTTGTACACCATACCGTCACACCATGGGAGTGGGTTGCAGAAAGTAGGTAACAACTTATTCCGGGAGGGCGCTTACCACTGTGATTCATGACTGGGAATTGAAGTCGTAACAAAGGTAACCGG
+
++3*'$'(*/*220034259465*'&(*.//.223844;-,()+-,%.,-,13*-(')'.+*+)**&&&$&&')()++'*;3:2560133*,-07791+,+,3-*-)))-2*%().%*)()+.,($%&*(+1,)*76)0)*$&&&%+//,/,+0,',.+'+333.()).+-16257722792+26.2.0-.+)(()&**'+)&$((-,.*+)'(/)-0096+*(-&'(*,76)70-'+++,/.1-/00.,-'+.2-+-'.40/3+50;7540()-((*()*&&'(*+2/9-0)&),)*+,0/0./.(/61)''(,+1-2'(9952,&+*535,2.''''*+**(%'./8:8'''&(%-/--191,,+,+5481875*+-5372+,,&&(-,445/4787/&()'%$(('1/()',6,1&+&2*'(4/&.0),/.*255,.)'(&')330,-**&%)001/.1-1.05-85-,*+($$'%/*.592811*9)#)&%&),()+,045313/,+,049:4599)'((%&'/36892+,)/52;1:9,/14.:11/21201839<5+&3'&&+-176333*+-()(*,'*-42;70'$%''*')++--),)+/0../-+36704544;667753()*+(-)+681/+**,-)*+&',(-4596/701224)'+,2464$/)+&(&'(.).(+(%((&*+$/%&(((*(()*/+,6;3165772/:**%(*(,)%$(*-)**((('')+.0./3*+-'''(*+(,&(&.,+2*&)'218.:+0.))-)''()('/.-0.4;:::93-/-..)*,---3:610-.2373)*((+87:9**)-/10%$('))1+(&&$*+)')'))*-.+/+1-*66-0,,-4779*()&((*(.//406.++*'+-5&.25-.-('(%)&('(+.677.7671:,).5*5+)($(-+'*)455523343645170103-315471100%**/-14::5535-44889:9613.(,,1.15698/6/)4:8727.,++')3/2/07-.2*,,65871-)&*).-+,7&&%$.3+)*'/.,1*)*))'*(/,.(.4,*-2)/-,0--8:56845556;846332-.-'''-)+50119346878;*1:39.7./0
@bc186c05-2235-45b0-913d-d7897b7be1cf ch=141 read=94290 start_time=2019-12-13T16:20:06Z barcode=BC01 runid=2c9cf7bc05858273f10e7d7ec552fc0bd742dc3e
CCGGTTGCCTTGTTACGCTTCACCCCAGTCATGAATCTGAAATTAGTAAGCGCCACTCCGAGTTAAGCTACCTACTTCTTTTGCAACCCACTCCCATGGTGTGACGGGCGGTGTACAAGGCCCAGAACGTATTCACCGTGGCATTCTGATCCACGATTACTAGCGATTCCGACTTCATGGAGTTGCAGACTCAATCGGACTACGACGCACTTTATGATCGCTTGCTCTCGCGAGTCGCTTCTCTTTGTATGCGCCATTGTAGCGATGTGTAGCCCTGGTCGTAAGGGCCATGATGACTTGACGTCATCCCACCTTCCTCCAGTTTATCACTGGCAGTCTCCTTTTGAGTTCCCGGCCGGACCGCTGGCAACAAAGGATAAGGGTTGCGCTCGTTGCGGGACTTAACCAACATTTCACAACACGAGCTGACGGCAATAGCCAGCACCTGTCTCACGGTTCCCGAAGGCACATTCTCATCTCTGAAAACTTCCGTGGATTCATCAAGACCAGGTAAGGTTCTTCGCGTTGCACCAGAACAAAGCCACATGCTCCACCGCTTGTGCGGGCCGTCAATTCATTTTGAGTTTAACCTTGCGGCCGTACTCCCCAGGCAGTCGACTTAGCGATGCTCCGGAAGCCACGCCTCAAGGCACAACCTCAAGTCGACATCGTTTGGCGTGGACTACCAGGGTATCTAATCCTGTTTACTCCCCACGCTTTCGCACCTGAGCGTCAGTCTTCGTCAGGGGGCGCCTTCGCCACCGGTATTCCTCCAGATCTCTACGCATTTCCACCCACTTCCGCACCGGGATTCCTACCCCCACTCTACGAGGACTCAAGCTTGCCGAGTATAGATGCGGTTCCCAGGTTGAGCCCAGAGTTTCACATCTGACTTAAAACCGCCTGCGTGCGCTTTACGCCCAGTAATTCCGATTAACGCTTGCACCTCCGTATTACCGCGGCTGCTGGCACAAGTTAGCCGGTGCTTCTTCTGCGTTGGGTAACGTCAATGAGCAAGGTATTAACTGCCCTTCCTCCCGCTGAAAGTGCTTTACAACCCGAAGGCCTTCTTCGCGCCACGCGGCATGGCTGCATCAGGCTTGCGCCCGGTATAATATTCCCCATTCTGCCTCCCGTAGGG
+
4./1.8*.638,3,*+.082961680)+/3521-5-2))-40,5/./1'()--,&)'3-+,-4.:4+-,,.50.25:8/27:)+03993())89*-776*'('(40598.3.--(/211/56((-+.-&+&(.*,/51:6.-**05../330'''--5/2/+*-/2924())//7176*(%&'2.0.477532101-41940,44657/2290&%&(+-(+-0,++-,/)*++.01/2242642870//21/5:;.23.-/01,)*'+$%('05,-8::9415,,(,-035//0/.2280//1387+:4-)3:4<85423123<.--:19:4;424:9860.11)++34746.06507966:7363;32255:)3-9860-5/123644353+2-.):84,2,2)0(-+7.07)*.027212566654/66606*&&&)*'%(*35.16687577;750())-0260.013:333/4153+&).1..07*7660,%-)(+),,318:<397-0&.+4;59<41402110201'(%$%)+($--&())-..170/.**.'),./-602*&*+052844/;;0++*0:9586731--)237',(,,3.-**/..++-22.,2&'$$&*-'()+0/3.5,04*+,17440,)+)'*-3787736055225357/51*(,%)*++&%''*2.11*0226)+9756530;3+0.24/+$(')-:7/))&.,$&)1/8:7/23229927912895++*0/020.//%,+(3++176')2*''///243,,**$,1),/*/2+&*/)-(&*$&%&(')+,+0,,-612-%((*:41.(*)*,/1+4&205138*$%&&+&'&'%'(+15/+''))*,++786,'(')+4(('(+.0+)*%&&+))&+('39352101..-461-012:.++-**17*.)*,6-3/++2+',%,0.0/),-1/+04.10310-*,,*(%)+--0,%(+*+.+,-;-989.*'$(,./(('),,-11243358:5-/+-,505./2+07*270)*15-(,+,.62)*&'--)(*2)/.)*.6-5/84<.)-/.1-,.*,-14:825273.-,,,:)/664:14-88()('&&*5120)770*&+*'(()*),3&%%$'&&
@218e6d3c-3e68-49fd-997a-2e517c04d218 ch=77 read=119387 start_time=2019-12-13T16:19:51Z barcode=BC01 runid=2c9cf7bc05858273f10e7d7ec552fc0bd742dc3e
CCCGGTTACCTTGACTTCACTTGTCATAGATCGCAAAGTGGTAAGCCACTCCCGAAGGTTAAGCTACTTCTTTTTTGCATCCATGTGTGACGGGCGGTTATTAATTGCAAGGCCGGAACGTATTCACCGTGGCATTCTGATCGATTAGCGTTCGACTTCATAGGTCGAGTTGCGAACTCAATCGGACTACGATTGCGCGCTCTCTCGCGAGGTCGCTTCTCTTTGTATGCGCCATTGTAGCGTGTGGCAGCCGGTCGCGTAGGGGCTTACGACGTCATCCCCACAGCCTTCACTCAGTTTATCACCGCTGGCGGTCTGGCGAGTTCGGCCGGACTATTGCGGCAATGGCGGCAAGGATAAGGGTTGCGCTCGTTGCGGGACAACCCAACATTTCACAACACGAGCTGACGGCAGCCATGCAGCACCTGTCCCCGGTTCCCGAAGGCATTTCACTCATCTCCTGAAACTGCGTGGATGTCAAGACCAGGTAAAGGTTCTTCGCGTTGCATCGAATTAAACCACATGCTCCACCGCTTGTACGAATTTTAAATCAATTCGTTTGAGTTTTAGCCTTTGCGTGCCGTGCTTTGCTCTGGTGGTCGGCCATTCAGCTCCGGAAGCCACCACGCCTCAGGCGCTATTGCTCAAGTCGATCTTTCGTTTGCGGCGTGGCGGACTACCAGGTATCTAATCTGCATTTCGCGCCTGAGCGTCGGTCTTCGCCGTCGATATCGGATCACTTGCCGCTTTACGCAGATTTCTTCCTCGATTAGCAGCAAATGCCGGTATCAGATGCAGTTCCCGGTTGGGCCAGGGGATTTCACATCTGACTTAACAAACCGCCTGCGTGCGCTTTGTAATTCCGAACGCTTGCCCTCCATTATTTACCGCGCGGCTGCTGGCACGGGTTAGCCGGTGCTTCTTCTGCGGGTAACGTCAATGAGCAAAGGTATTGGCACCACTCCGCTGGTGCTTTTGGCCGAAGGCCTTCTTCCACCGCTTCGCTTCATCAGAGCTTACGCCAGTAATCGCTAATATTCCTACTACCTCCATGGAG
+
-,(&$**&*++'&%+/-.%'(%%%%$(&'(((#'&)*))*3*'%%&%#&)+(('')'*2-3,)''$('/32/988/(('')($&$+(+,22-1*('(*.+.--%*&#'&)(+-,)2,336652:+'')&+*,+.6:3//.0.&'*%%&)**/&%$'/;8240+--/*+0.5,0*)3.2.10./(/)**))*&,'&#$$$$)++(%*(**(+*.+)(+*(*(*-/%,%&,./38413(%&(*()'%&('&&)'%(-*)&)*('+.0)0*))2//,-.18.4/(#)%'(*(.-$&)0')).*(/-$('&(+02/3)-,$%'('%+/--$'()&+('+&.**)(%('(+*4+%(+,+'&''*.'.-,3.0/99:2:100+3-*&((*)).21-/4),/01((%$''(&(*+02(4.&).,/--)**,/3.213-2*,,;:0.*()-)(('(-*)$+*0'+*'($$$,)(()')'.*0-5476542238,,,,/7))).:95:535110&&)01-/.1--:.82-,++%&*12,.4,..4-/'.-%)*..*&(''(&))4++./**%$015-'$*(+,)(+**$&(%-&'*,*(+-,'(*(*03*+%%#$%%%%),,.)-*--%--),($(*07+*(,('%%&&&'$%*)(&(,,,+'&-+-(,--,%&'&&%-''#)**44,/+)**,-/,++-+-+''#%$%&)*%)()()*..-,*,'$(*&#&&%&$#$%$'&()%&$$$'$$(+))()(%)&)()+-+'&$%(&%%$%$#*#&'$%'+*,,04'$2'))+-//*-*-,50,'+(0*/(-3,&*)+)&-0++**-/21//0.203*&',.2-/2.(*-/.20*+))''(--*+'('+.+,,,'(/.&*&&)+'-6''*%%%&&1,-.5/**'&&/.-'(+'(/+/3*&'()%/0--///0'().+*+4-/..)'+08&3'*,-)&%'$'&#'%'%%&&'$'$#$%&%'%3,''**%$#%((+*)&#)&%&+)+%&%'(''())**,-/)**1.%*,*&+''''-,+)2*.+%%&%%()&($&$%)&#
@bf5e2617-9747-4f57-90f7-d0760cc473fd ch=319 read=160384 start_time=2019-12-13T16:19:43Z barcode=BC01 runid=2c9cf7bc05858273f10e7d7ec552fc0bd742dc3e
CCCGGTTACCTTTGATGACTTCACACAGTCATGAATCACAAAGTGGTAAGCGCCCTCCCGAAGGTTAAGCTACCTACTTCTTTTGCAACCCACTCCCATGGTGTGACGGGCTGGCGGTGTACAAGGCCCGGGAACGTATTCACCGTGGCGTTCTGATCCACGATTACTAGCGATTCCGACTTCATGGAGTCGAGTTGCAGACTCAATCCGGACTACGACGCACTTTATGAGGTCCGCTTTGCTCTCGCGAGGTCAATACTCTTTGTATGCGCCATTGTAGCACGTGTGTAGCTGGTCGTAGGGCCATGATGATGATGACGTCATCCCCACCTTCCTCCAGTTTATCACTGGCAGTCTCCTTTGAGTTCAGCCGGACCAGCAGCAAAGGATAAGGGGTTGCGCTCGTTGCGGGACTTAACCCAACATTTCACAACTGAGCTGACGACGTACAGCACCTGTCCCCACGGTTCCCGAAGGCACATTCTCATCTCTGAAAACTTCCGTGGATGTCAAGAGACCAGGTAAGGTTCTTCGCGTTGCATCAGATTAAACCATGCTCCACCGCTTGTGGGCCCCGTCAATTCATTTGAGTTTTAACCCTTTGTATTACTCTCCCCAGGCAGTCGACTTAACGCGTTAGCTCCGGAAATACGCCTCAAAGGGCACAACCTCCAAGTCGACATCGTTTACGGCGTGGACTACCAGGGTATCTAATCCTGTTTGCTCCCAGCACCTGAGCGTCAGTCTTCGTCCAGGGGCCGCCTTCATACCGGTATTCCTCCAGATCTCTACGCATTTCACCGCTACCGATTCCCCTCACGAGACTCAGAAGCTTGCCGGTATCAGATGCAGTTCCCAGGTTAAGGCCAGGAGTTTCATCTGAAGCAACAAACCGCCTGCGTGCGCTGCGCTTAATAATTCCGATTAACGCTTGCACCTCCATTACCTGCGGCTGCTGGCGCAGGTTAGCCGGTGCTTCTTCTGCGGGTAACGTCAATGAGCAAAGGTATTAACTTTGCCCTTCCTCCCCGCTGAAAGTACTTTACAACCCGAGGCCTTCTTCATGCACGCGGCATGGCTGCGTCAGGCTTTGCGCCCATTGATATAATATTCCCCGCTGCCTCCCG
+
22/,'07)+,--&''((*+/65-*'))*9:1010:-.&'&')((,352-,..2-('(,*),4040525(+*-051.2585/495.10+.6/(*)65+$3'+0*-/17'./-),,+*+*--'-/3//62,15+,),((),:55576911/'.40..,+3,()*,5//+(%)*//58320+23:4677*'(()2264;34/43444/;35&+-..4*./0513*,27-,22213.6-,+*2.,./204*0+(,..+.(('*,+.84'(*+,/36;-60.--*(%)**-,++*+-'')+*(&&++7-9-/'$&$%'')'(3448530134**,%(*.204/-0/96,,4.0/,1+'*,-13*.3))*-28,()4//40-%%()'%006'3/225/+-+(,3+-%&)*515./-71/(&&/*44+0,232:2.-0.,)*'&)+,.1,+%'%$#&&%&'.1/222&*(&),10370/(+(*)+)++-8.(*+01210*+,.,-.5/5346:66122,1%'(-03.),,))().339<989.7...568+',0,;;9/4,*(*+3++2++(*%&#'*-,65)')*+73;76:<911,19:-4,2(%%'%&%$&%$&'+)068+*02,(--,//-,1.5-.,(-+*(,.,*'*(1&%'()69751.(+($$%%,20815)6,6788474678073()(++,.09511$+))10*//143378:74319/,0+61*&())0-20.47566343+))''+/*'1581150284:5*)%+)..423-3,)5(*(../20,+/2645;:2038-/.&*$'$,()(-)&&$)'&,+0470%)'&&((*01(-0133/,..'*)-.;3-)+140:/4+-.-,4/%++7./-*+-'(*#'221.05/8(-++/2584,'&$$'''&%'),+.153'(',)32-%%%$')+.1(.*((,*-,$'*)***('*,,+$)'*10:1,.2+2/./2<17;5213+5++,*/./21421/67/8++.*+-2/0*+()'+421/6-,1<:-(.+,.0)++*,-+'%%'%-/((,)1,4462164(($)%()-01013,.*)**'*,&)*,*4,+0-35+&-+)(++,.0.,.,*'&&%&.-/7217+,
@f33f473b-e906-45bb-8d88-024398041039 ch=216 read=117150 start_time=2019-12-13T16:19:11Z barcode=BC01 runid=2c9cf7bc05858273f10e7d7ec552fc0bd742dc3e
CGCTTCCTACGGAGGCAGCAGTGGGAATGTTGCACAATGGGCACAAACCTATTTAGCCGCTGTATATGAAGAAGGCCTTCCAGGTTATGGGGAGGCACTTTCAGCGGGGAGGAAGGGAGTAGAGTTAATACCTTTGCTCATTAGCGTTACCCACCAGAAGAAACACCAGCCCCAACTCGGCGCAGCAGCCGCGGTAATGCAGAGGTGCAAGCGTTAATCGGAATTACTGGAGGCGTAAAGCGCAGGCGGTTTGTGGTCAGATGTAAGTCGGGCTCAGCCTGGGAACTGCATCTCTGATACTGTAAGCAGGTCTCGTAGAGGGTAAATTCCAGCAGGTGCTTGGTGAGATGCAGCCAGAGATCTGGAGGGCCACCGGTGGCAGAAGGCAGCCCCCCTGGACAGACGCTCAGGTGCAAGCGTGGGGAGCAGCAGGAGGATTAGATACCCTGGTAGTCCACGCAGCAGAAGCGATATCGACGGAGGTTGTGCCCTTGAGGCGTGGCTTCCGGAGGCTAACGCGTTAAGTCGACCGCCTGGGGGAGTACGGCCGCAAGGTTAAAACTCAAATGAATTGGCGGGGACCCGCACGGAAGAGGTGGAGCCTTAGTTTAATTCATTGCAGAAGAACCTTACCTGGTCAGCATCACGGAAGTTTTTCAGAGATGAGAATGTGCCTTCAGGAACCGTGAGACAGGTGCTGCATGGCTGTCGTCAGCTCGTGTTGTGAGGAAACGTTGGGTTAAGTCCGCAACAGGCGCAGCCTTATCCTTTGTTACCCGCCCGGTCCCGGCCGGGAACTCAAAGAGGACTGCCAGTGATAAACTGGAGGAAGGTGGGGATGACGTCAAGTCATCGCGCAGCCCCTTACGACCAAGGGCTACACACGTGCTACAATGGCGCATACAAGAGAAGCGACCTCGCGAGGGCAAATGGACTCATAAAGTGCGTGTAGTCGGATTGGAGTCTACAACTCCCATGAAGTCGGAATCGCTAATGCATCCTGGATTCAGAATGCCACGGTGAATACGTTCCCAGGCCTTGCCGTCACACCATGGGAGTAGGTTGCAAAAGAAGTAGTAGCTTAACCTTCGGGAGGGCGCTTACCACTTTGCTTGATTCATGACTGGGGTGAAGTCAGCAACAAGGTAACCGG
+
%$%),/1,*.(.%')*2-2+,'),)-1/.11%)))1,,'5,+%(,-&-+(&&(&%%'%"#&$%(*,6557+*)+.,5.00((674722(++(%'+)(*.35,*++(/4)',,/+/3,%'''%&&/607002+14.+132*-)#&),/2+26+%1(((1-$,/,+815-*/)'$1+44--)*(1,/0-+0,((&)*-+,%+%,'*'((/.2.1.1,-0,,--*+,6.2254))0087461*+(.*,.2)4.6-(%%&&))+/1+.*&%&(%(*,+0'),*')+*&$())**,*-()(**)(()%&'%'%)())66+/,)(02,--,1*.3)((&)01++%%#'(//,2/0)+&&(%%&%'*),-*/2,,$'%&/-18022/''**,100224698.-7950)+))*++9548++)'&((-3(.0-''(&&&$)*())%()++,003;/+,)+)./2.*+'))&&%$*'&)/01.23,)('.+062:32.24)*/..0432052-*),(-.*+1.0/,-+.-5/6+)*.,*2979:7663,'&&'+++14101.1/81:683'//3+*)(+&&**/-0)36+',,*)-02290/+*'%--,&(*#'&$(15.)/+,,$%$$&&&/*).788550362/&&'#'2311*,&.%('(59:.11--..022//61.-(13.3,'72140--0,,006..1233996231733276,55,%'%('(.6/--'&'&)*,10/6-814715004*),0(7(+1/+-)*++)**,.&&4/,03%/+%#%%&)227*(.3325;252049+1*)%+,0))&*(%()&((/42788/-4.,5./+((/+0/411..0-2.23'*%&(&'%(,./'%&#$(*1*+&/,41000/-)+,,2:9487888962544683-))(+))+43/003.4/--1*0-.&#))))%(.0085248832,*+.25',&.(0+())(*)('$**23),3001-,+.-/4./'(*.),+#$''&$$'$'%%(0/6437-++(,-&&/2144506((%...'&%#'-(*...,/3-2,0**%+',-64+--78,')-)+'()'%&%%+%*).54*8,*12+,+-1,*+-**03*(+,-*./<122/.11-5.(&()-*,+%&)./113.7/2.5425
@6e62a12f-93de-4714-a56a-2c187ef266f8 ch=389 read=96338 start_time=2019-12-13T16:18:55Z barcode=BC01 runid=2c9cf7bc05858273f10e7d7ec552fc0bd742dc3e
CTCCACGGGGAGGCAGCAGTGGGGAATATTGCACAATGGGAGACCCTGATGCAGCAACGCCGCGTGGTGATGAAGGTTTTCCGGATCGTAAAGCTCTGTCTTTGGGGAAGATAACCCGGTACCCAAGAAGGAGGAAGCCACGGCTAACTACACGTGCCAGCAGCCGCAGTAATACGTAGGTGGCGAGCGTTATCGGATCTACTGGGCGTAAAGGGGTTGTGACGGATGATTAAAGTGGGATGTGAAATACCGAGGCCAGCAGGTGCTGCATTCCAAACTGGTTATCTAAGAGTGCAGGGGAGAGTGGAATTCCTAGCGTAGCGGTGAAATGCGTAAGAGATTAGGAGAGAACACCAGTGGCGAAGGCTGACTCTGGACTGTAACTGACGCTGAGGCTCAGCGTGGGGAGCAAACAGAGTTAGAATGCCTGGTAGTCCGCCGTAAACGATGAATACTAGGTGTGGGGTTTCAACACGCTCCGTGCCGCTAACGCATTAAAGAAATTCCGCCTGGGGAGTACGGTCGCAAGATTAAAACTCAAAGGAATTGACGGGGACCCGCACAAGTAGCCCGGGCATGTGGTTTTAATTCGAAGCAACGCGAAGAACCTTACCTACACTTGACATCCTTGCATTACTCTTAATCGAAATCCTCGGGGACAAGGTGACAGGTAGTTGCATGGTTGTGGAAATCAGCTCGTGTCGTGAGATGTTAGGTTAAGTCCGCAACGAGCGCAACCCTTGTCGTTAGTTACTACCATTAAGTTGAGGACTCTAGCGAGACTGCCTGGGTTAACCAGGAAGGTGGGGATGACGTCGAATGTCATTATATGTGTAGGGCTACACACGTGCTACAATGGCTGGTACAGAGAGATGCAATACCGTGAGGAGGTGGAACCAAACTTTAAAAAACCAGTCTCAGTTCGGATTGTAAGGCTGAAATAGCCTACATGAAGCTGGAGTTACTAGTAATCGCGAATCAGAATGTCATGGTGAATGCGTTCCAGGTCTTGTACACCGCCCGTCACACCATGAGAGTTGGCAATACCCGAAGTCCGTGAGCCTAACCGCAAGGAGGCGGCCGAAGGTAGGGTCAGCGATTGGGAACGAGAATCGTAACAAGGTAACCGG
+
/(/&&'*1/+&..//22229284'+.-(/($%&).3141,&&--5((*1234/0//43.49-01*)%((+*),+.+283,2'9*8885/8+&$%',-.3-.50%.0+())0.+*'&+,422.0,,.)((*+',)()'++)+/0--,5,/*-(*)(&&%''))%+'%'$),--.18475*2-1:.,,-,459414+2-113333.01457:1((./&&&)&)'++./01.6.53,)-+89..()%*+''$6&'%%$$$'%*&/22665(/0274)8600,,(')//0.0---3337&*&((((%''-060408'(+,-.2/11.34/,5('(;967(&&)'3))(-(('),0440:///0*(*&&)(%&%&(*+(+4'''&(31/.//+++*+2562/,%((,)%'23(*-/442-/&&&&$$)//)760/51..(-+%)4/,/11),./.+7..,1+0110409:7-937-,-&+$+-05*-$'$$%(00-*,-3;46+&*)&,135,2:7773''',,/,861()*-*-1./77-03368-//.127212*/04+9:*('')*+#+')+*/./01265238+:;7/628,),*&&+()/1--3,+6700/+.+''**+8-1/64266)0..).-*+,,-0/242*'&)&(3*/,-30/116+3+-.0-03.'/)-+./63.,*(('*&&&*,//11276*)*')*../.2/6&132:-0/220(,/71))+,)/+*23)$((/552:0-.80/..,.'),37).,*)-0/021+(&(),/004669624-1/.+.,),)(**-.-367/.00104.&'%%#%%&)'&',.//.+)(.0,./.,*&)*+34210/50+3/015--15--,**+/092;212978/*,,'+',+6+&-21;90,+./18::41:83610.,,.52/5,0+'&(,*3-31.88./(-&'(+./.-.**.73'+)7./.+++.--....+644/(&'),51%%*))22;7'2+(,-($2/0,8.(''('.94362-+.()%)&&()('&(8+8+.090,/7.*)&(*13./--'*(%&&**,-/2)0'''%&%.(()./10/+())/,,.0.8/50)&#$(($%'(*2222-1/,/)4;::50
@7c1a18c9-d3a3-4f14-93a5-58f9a491cb94 ch=260 read=116562 start_time=2019-12-13T16:17:56Z barcode=BC01 runid=2c9cf7bc05858273f10e7d7ec552fc0bd742dc3e
CACCCCAATCATCAATCCCACGTAGACAGCTCCTTCCTTTGGTTAGGCCACCGGCTTCAGGTGTTATCGCTATCGTGGTGTGGGCGTGGTATACAAGGCGAACGTATTCACCGCGACATGCGTTGTGATTACTAGCGATTCCAACTTCATGTAGTCAGGTTACAGGGCAAATCCGAACTTCGAGAATGGTTTGTGGTTTCCTCGCGGCTTCGCTTCCCCTCTGCACATCCATTTGTAGCATTAGCCCGGGTCATAAGGGGCATGATGATTTGACGTCATCACCCCATAGCGCTATAAGCTTATCACTGGCGATCTCGCCGAATTCCCCAACTTAATGATGGTAACTAACGATAGGTTGCGCTCGTTGCGGGACAACCCAACATCTCACGACACGAGCTGACGACAACCGCCACCCTGTATCTGGCTATCTCTCCATCTCTGGAGCCTTTATGAGTATGTCGACTGGTAAGGTTCTTCGCGTTGCTTCGAATTAAACCACATGCTCCACCATTGTGCGAATTTGTCATTCGCTGGGTTTTAGACGAACGTACTTCTCAGGCGAATTACTTATTGCGTTAACTGCAGCACTGAACTTTGGCCCATCCAACACTTAGCAGTACTCATCGTTTACGGCGTGGACTACTAGGGTATCAATGCTGTTTGCGCCACGCTTTCACTTTCTCAGCGTAACGCAGTGAGCCGCCTTGCTTGCTGTGTTCTTCCGAATATCTGAATTTCACCTCTACGCTCAGATTCCACTCACACACTCTCCTGGTTCAAGCGATGCGATCTCAAAGGCAGTTCTGGAGTTGAGCTCCAGGCTTTCACCTCTGACTTACAAAGCCGCCTACGTGCGCTTTACGCCCGGTAATTCCGGTGGCTGGCTCCCTCCCTTGTACACCCGGTACTGGCTTTGAGTTGGCGGAGCTTATTCTGTGCATGTTATGCCGGGTAAAAGGCTGGCCTAAGGCCTTCATCACTCACGTGTTGCTGGATCAGGCTTTCGCCCATTGTCAAACGCCCCTGCTGCCTCCCGTG
+
6(1:;1-0.2:::29+45(#'#''((+-5665847/&$$$)()-((3/8116.500.-*04)++70+*('(#)+05341/)*+(&&''&'%(&-.3,70.((+13168435:-0200-.,/+**%&)*.1.000/025;614-*,.2210,)%*+.().,0(.)--(&&*,+./,,1(&'')'%)+)847:6+*+($'%%%%%%%).,/885651662.-/+.+('')00075)(&%%'&((*)-6.&0,-/3420*/3-1360011/;620569:837("%&''&+',.++/,..)#&))),8131151,'-.0.'*($(&&++//*()('(,..,,-,,)((()-/8111/'.+6*./67977;695;.**(*,.+/.64775-%&'%&%((/02245655672//***'.)'''$$%(&$$#+(+88755423*)**/---9.360',)(*,,.++-&'+548-6/+04<:8;7344.7+--82,0)/',.-..)'(+%%)38+-,#)'+-21*&%(,-)*+-494&&#',*,-,'&&&%%%%'')'()%&(,'**+(0*/***+-..70//20///3572)//221/--0./+*,1,+)+*-*.+')()&('(+*+13400,-7/)*,//078:897576,-,&(')*',*&'(),3+$'$)(%)+/1892)*'&&'+*''(')('$$''*-.568:+0),*)(,*%%&'&'*/073,''.:6541-+*,-::,+/5/35665788()02502-/0.-.*,'*+,07*+'01901,,01120+*$,*55*.*,,3067<:998)+-8/0/748():;48;;.139/.'((**+,.28/+061461253436/-/3*)*+-'&&%&*./22))'#$#%&$**-52)*7)%$#%$$&$%&$&$&%+(,+(''&(&'+%*''-+&')&((+4+*'%#$'()2/',%$&*24467-'&%&$$%)&%(,+45:6<:9::)42+%&%$#*0,/4;;::8$(1/2:;/6/<8(-4++),'#'%(+.,+332127..:1.-/
@8a4eaaf6-0e70-4074-9553-254a2e22ad1d ch=257 read=83030 start_time=2019-12-13T16:17:54Z barcode=BC01 runid=2c9cf7bc05858273f10e7d7ec552fc0bd742dc3e
CTCCTACGGGAGGCAGCAGTGGGAATATTGCACAATAATTAAAGCCTGATGCAGCCATGCCGCGTGTATGAAGAAGGCCTTCCGGGTTGTAAAGTACTTACTTTCAGCGGGGAGGGAAAGAGTAGTTAATACCTTTAGCAGTGACGTTACCCGCAGAAAGAAGCACCGGCACAACTCCGTGCCAGCAGCCGCGGTATCTGGAGGTGCAAGCGTTAATCGGAATTACTGGGCGTAAAGCGCACGCAGGCGGTTTGTTAAGTCAGATGTGAAATCCCGGGCTCAACCTGGGAACTGCATCGCTGATACTGTAAACTTGAGTCTCGTAGAGGGTAGAATTCCAGGTGTAGCGGTGAAATGCGTAGAATCTGGAGGAATACCGGTGGCGAAGGCGGCCCCTGGACGGAACTGACGCTCAGGTGCAGCGTGGGGAGCAAACAGGATTAGATACCCTGGTAGTCCGCCGTAAACGATGTCGACTTGGAGGTTGTGCCGGGGCGTGGCTTCCAGAGCTAACGCGTTAAGTCGACCGCCTAGAATACGGCCGCAAGGTTAAAACTCAAATGAATTGACGGAAATTTTAAGCGGTGGAGCATGTGGTTTAATTCGATGCAACGCGAAGAACCTGGTCTTGACATCCACGGGAAGTTTTCAGAGATGAGAATGTGCCTTCGGGAACCGTGAGACGGGTGCTGCAGCTGTCGTCATCGTGTTGTGAAATGTTGGGTTAAGTCCCGCAGCTGAGCGCAACCCTTATCCTTTGTTGCCAGCGGTCCGGCCGGGAACTCAAAGGGAGACTGCCAGTGATGATACTGGAGGAAGGTGGGGATGACGTCAAGTCATCATGGCCCTTACGACCAGGGCTACGTGCTACAATGGCGCATACAAAGAAGCGACCTCGCGAGCAAGCGGACCTCATAAAGTGCGTCGTAGTCCGGATTGAGTCTGCAACTCGACTCCATGAAGTCCGGAATCGCTAGTAATCGTGGATCAGAATGCCACGGTGAATACGTTCCAGGCCTTGTACACACCGCCCGTCACACCATGTAGGGTGGGTTGCAAAAAAGAAGTAGGTAAGCTTAACCTTCGGGAGGCGCTTACCACTTTGTGATTCATGACTGGGGTGAAGTCGTAACAAGGTAACCGG
+
).1.)+1-7742050561.//76.61-),(**,061%%%+,2)&3.4313/1'()+./17136454334540(+**,99460(0774:)()0.-./-.+().8.5-..,66)(/.(**&'#%'()*/0,')--*4,%$)&&,.67.9..7;,,.++0/*$)'%'02-3('&&,0-.073.--/+160//,++'(,,+%$.-.1/.4504-/11;0:07'/(%,&();;678776<2+*))$,*02572'4002(*1+//452557'+&-2**1)),3686935312096/3/,+-.-*$%+*.///04%&+,(--,-/,,*+/3&&&/2,*1&-+-9,+*2:3/.&,+-00/183/0+*+*%(*/0460,***,,0745:27+*+'&%*(.,1<7/.672.(('%'*+-1688922720)$')).'+-('),8:*54+1'4)++53'12../9122253/2658::-0/...621/-0.1*)').402074*(42.0,.,+,..'&(((+.14011-+3120775/55+,('$'((('&(*.1.488+6191:7/04711*)$)'.,//00(),,-01+,-,21745,,,,432,379<:5669/.)+'3/*42244901..0//997886/7756/---5(,*./8:70+**++70/'*0/,514::;;4;:,7698862324&0.045/'&%%&-187556*+,-0-21.,,/5+**:.4787;993.32()+(&($(****/+-.9/*..-5.*05*,1/3/-..4842,4.3./34-3107-:,(),&,%-,&16240*),*+,,((0+*-)-,-4129;5,0246388923578:9655.67--.'&*..822-.-.-.+)+.412182&4969987975*$))%+-15:9323.-.,.60012-,%,02/4:+-;9:7852168-9/+,*2*2')++,+)'&&)+--035845241..0+..17466100/-70//45654664./440/%$()/2421&'*-0.2+&0845283321--)'()*4+-04.0.3320002',),-/*-;-35;;:4+%+)*,/0712,'&&&1+.//823</).-,.214147+1-9-)*556<777760014+%)(,,++-89:9736,2/19::;8
@e423cb36-7950-4497-bbfc-4381b195b64e ch=449 read=49601 start_time=2019-12-13T16:17:55Z barcode=BC01 runid=2c9cf7bc05858273f10e7d7ec552fc0bd742dc3e
CCGGTTACTTATTTTGACTTCACTTTAATCGTAATCCCACCTTAGACGGCTCCAGCTTCTTGCGGTTAGGCCACCGGCTTCCGGGTGTTATCGGCTCTCTCGTGGTGTGACCCGGGCGGTGTGTGCAAGGCCAGGCGTATTCACCGCGAGCATGCTGATTCGATTACTAGCGGTGATTCAACTTCTGTGTAGTCGAGTTGCGGACTCCTGATCAGACTGAGAATGGTTTATGGGTTTTGCTTCACCTCGCGGCTTCTTCCCTCTGCACCATCCATTGTAGCAGCGCATTAGTAGCCCAGGTCATAGGGGCATGATGATTTGGCAATCATCCCGCCTTCCTCAACTTGTCACTGCTTGGATCTCCTTCGAGTCCCCAACCAATGATGGTAACTTAACGATAAGGGTTGCGCTCGTTGGGACTTAGCAACATCTCACGACACGAGTGACGACAACCATGCACCACCTGTATCTCATATGGCTATCTCATCTGGGCCTTTATGAGTATGTCAAGACCTGGTAAGGTTCTTCGCGCGTTACTTCGAATTAAACCACATGCTCCACCCGGCTTGTGCGAGGCCCGTCAATTCCTTTGAGTTTCATTCTTGCGAACGTACTACTCAGGCAGAATTACTTATTGCGTTAACTGCAGCACTGAACTTTGGCATCAACACTTAGTACTCATCGTTTGGCGTGGACTACTAGAATTATCTAATCCCTGTTGCTCACACGCTTTCCGGGTTGAAGGCGTCAGTTGCAAAGGCCAGATCGTCGCCTTCGCCACTGGTGTTCCTCCATATATCGCATTTCCACCCGCTGCACATGATTCCCGATCCTCTCCTGCCTCTAGCTGCCTGGTTTCGCATGGCTTACTGAAGTTAAGCTTCAGGCTTTCGCCACAGACCCTTGCTGCCGCCTCCTCTTTACGCCCAAATAATTCCGGATACGCGCTTGCCACCTACGTCATACCGCGGCTGCTGGCGTAGTTAGCCGTGGCTTTCAATAAAATTACCGTCACTCGGCTGCACCATTTCACTGTAGCCGCCGTTCTTCCTATGGCAGAAGTTTACAATCAAAACCTTCTTCCTTCGCGGCGTTGCTCAGTCAGGGTTCCCCATTGCCGAAAATTCCTACCTGCTGCCTCCGTAGG
+
$'(',,%&##&*(&$')..0.('''$*,+,&(''-35-'-(**(-),$..0-+$$&*'*)),.4.*/%.559026341230*+2,-+-0-.,&'-+,*((,*1,1,.-002)(.57-,+)-/+/'/281*3(#+(),--252%('%(*.,03762-/.1+-)*(1./21+.)%*)+-58..,,)&%$&()+,1/,(+.,%--3/2*&'%%*+-%'1320.0/513:5;;45+81.89/,.12/.4013100/*,(()-+:,+96+*#'*./37+3/'&&%$&',,/+/,)&(')+.4,-5772.+051*,.,,+,+./:6081/6./,-89/+57678016-4,1/--,((*(%&%''../0/&/2.+++)1+,&-&*$2,0/1540821($$(+63040+(-+-4,/+--0(6-+.2.))(*%0*.-23781&(*-/.0(&)'+,++'-3(,+/,&)&,0014--))0268+*(++33379,+,*+00(,'+)*7.'')&)+-+(**+850-(*&),'('--;79<81.,)+-+(%,)-))(0(2992/,+,1/1129.21*&'&%%%-'('$+&+,.)1549593*-0***87<96/5:303-/(&./03/.0,-/43690&&,&.)--/1-/7--*-+0+),+-+44233.-4-,/,)%--25*)+%)%&%,,.)..06:80.*).-167:472+./&*&)+/./.)-3-90')'11&&'&#'&*+,.13/5.8-1/+%%&0.248-,2,+,),)+0,7-.067.77170307672(%%''-)-02.-1:./34214(*(3631,&'''(+)%)('',///81()(+,4'(+026*,.'()*&+,.4664584:9-$%'))('(-)+.1)1*+320%./52-39.79++&)*)+.177:,3-,-1/,(%&''+++,392//.12.&&()*32;244648..*/+,//*,)'+*/-1)*&$&'+++,,4-./5400-,,'1.:.-.71551+16-*/0,/5/%,((//),/,/0,(,--&&%-)$+2)0&')+++,.703757;7''&'&+-%+)%'),)+4:-3-)0/&+3/+33848:88/,,&((,,*:)(()+&1..)//-01/;;/(9..680/746-065((+.&&&%&*.,20*-14+
@ec142b26-e59c-4e31-80dc-696db20004f3 ch=269 read=98920 start_time=2019-12-13T16:17:49Z barcode=BC01 runid=2c9cf7bc05858273f10e7d7ec552fc0bd742dc3e
CCGGTTACCTTGTTACGGCTTCACCCCAGTCATGAATGCACAAAGTGGTAGCGCCACTCCCGAGGATTGGCTACCTGCTTCGCTGCAACCCACTCCCCATGGTGTGACGGGCGGTGTGTACAAGGCCCGAGACGTATTCCTGTGGCGTTGGTCGATTGCATTCCGACTTCATGGAGTCGGAAGTTACGGGCACACCAATCCGGACTATGACTTACTTTATGAGGTCGCTTGCTCTCGCGAGTCGCTTCTCTTTAATGCGCCATTGCTTTTGATGTGTAGCCCTGGTCGTAAGGGCCATGATGACTTGACGTCATCCTGCTCCAGTTTATCACTGGCAGTCTCAGGGTTCCCGGCCGGACCGCTGGCAACAAAGGATGGGGTTGCGCTCGTTGCGGGACTTAACCCAGCATTTCACAACACGGGCGGCGTAGCCATGCAACACCTGTCTCACGGTTCCCGAGCATTCTCATCTCTGAAAACTTCCGGCGGATGTCAGGTAGGTAAGGTTCTTCGCGTTGCATCAGGGTGAAACCACATGCTCTGCTTGTGCGGGCCCCGATCAATTCATTTGAGTTTTAACCTTGCAGCCGTACTCCCCAGGCGGTCCGACTTAACGCGTTAGCTCCGGAAGCCGCCTCCAAGGGCACAACCTCAAAGTCGACATCGTTTACGGCGTTTACCAGGGTATCTAATCCTGTTGCTCCCCACGCTTTTGCCACCCACAGACGTCAGTCTTGTTGAAGGGCCGCCTTCGCCACCGGTATTCCTCCAGATCTCTACGCATTTTCCACCCGCTGCACCTGGAATTCTACCCCCCTCTGAGTCTCAAGCTTGCCGAGTATCAGATTGGGCAGGCCAGGATTTCACATCTGACTTAACCGAGCCGCCTGCGGTGCGCACGCCCAATGAATTCGATTAACGCGCGCCACCGTATTGTTGCTGCGCGGCTGCTGGCGCAGGTTGTGGTGCGCTTCTTCTGCGGGTAATGAGACAAAATTATTAACTTTACTCCTTCCTCCCCTTTAGAAAGTACTTTACAACCCAGAGGCGCTGCTTCATACACGCGGCATGGCTGCATCGGGCTTTAGCCATTGTGCAATATTCCCCGCTCTGCCTCCCGTAGGAG
+
-)**.3+.425*05%,-+)*.*&)//-*100%%%$*-((&),55./,11)*,,/2*-+.1))&-*)/)*-,,+-1,)+,/$%%%%)&')2,&++//-*((+44423564::9260/(&'''1.-%74+()+-+'-(/**&'(*,/-+,-((,,'#)%#$&)+''()-2:6)+)+'(*3-./--/8,1-/)+(*',(1+52,-02-,'%($'/,&+,/1-.,,-),/&)+2-/++')((,*01/-/6/66/57-&&(+43590.*&%#$%#)')()(.+..<2139882322*24890/,,-**,+/-/2&887+.%%#%')++-2:+*+8.,-*5,,-/*)+%''&3+06.)./-29885/0/.60-(./3-+7'&(,1414.0.21864:30/92,*0,3,97-,&./09:/---(-*-'-3,-''*)%%,*-/+..00-0755767659986-11&'%&&/0832447866')+134-1643))#*3./530'0)'$)&'*(.,199:;5331/.(-/04)10***,3*/7///,.--*&')(1..-101*-86.*)+(..12//3::3-/667),&)))-+/&34410./-58:./056-506''(3-5.6+*+*.'&&--9&6*32--1(*/12*6/(.'''*.6.6.+(/))005164775/98+,/)''+)*&),(12..-./74732.)(,+)-,/1..')&&((+('*('-.&$&((&5478685,('%*%'.1-/(11)(&&'('''(3.27335:3+00+)*/0,,*-+01308;908+'/1*%'&#'%,62.1('-3/215/8::2**$')/1117,0(-40,16*%').28&+#&$$%(,*3.8-(-/'/4+))*+-9.-,*-+0)*&''*,+)-)'&&+'''')*'*)./)(&(''$*()120/.-('(%(&.,$'()+*/+(())-+))%&(*),-,---,%.%-))''%'+''(&'))')55352/('%%&(+(&&&.20-+2-0503,,31$')49.:1*)24.'%,((&*')%(%&'+''*+(/0)%'%*'('*,+/5:663/.(-,239556485501/.-&02043&$&+,&'1'-,.031*0-,-*'#$''''(1,69+,937-,+
@165634d0-015f-4592-a603-305e77a0c526 ch=266 read=99354 start_time=2019-12-13T16:17:48Z barcode=BC01 runid=2c9cf7bc05858273f10e7d7ec552fc0bd742dc3e
CTCCCTGGAAGGAGGCAGCAGTGGGGAATATTGCGCAATGGGCGCAAGCCTGATGCAGCCATGCCGCGTGTATGAAAGAAGGCTTCGGGTTGTAAAGTACTTTCAGCGGGGAGGAAGGAGTAAAGTTAATACCTTTGCTCATTGACGTTACCCGCAGAAAGAAGCACCGGCCTCCGTGCCAGCAGCCGCCTGACAATACGAGAGGTGCAAGCGTTAATCAATTACTGGGCGTAAAAGCGCACGCAGGCGGTTTGTTAAGTCAGATGTGAAAATCTGATCAACCTGGGAACTGCATCTGATACTGGCAAGCGAGTCTCGTAGGGGGGTAGAATTCCAGGTGTAGCGGTGAAATGCGTAGAGATCTGGAGGAGAGGAATATACCGGTGAAGGCGGCCCCTGGACGAACTGACGCTCAGGTGCGAAAAGCGTGGGGGCAAACAGATACCCTGGTAGTCCACGCCGTAAACGATGGCGACTTGGAGGTTGTGCCCTTGAGCGTAGCTTCAGGCTAACGCGTTAAGTCGACCGCCTGCAGAATGCGGCCGCAGGTTAAAACTCAATGAATTGACGGGGCCCGCACAAGCGGTGGAGCATAATGGTTTTAATTCCGATGCAACGAAGAACCTTACCTGGTCTTGACATCCACGGGAAGTTTTCAGAATGAGAATGTGCCTTCGGGAACCGTGAGACAGGTGCTGCATGGCTGTCGTCAGCTCGTGTTGTGAAATGTTGGGTTAAGTCCGCAACGAGCGCAACCCTTATCGCTTGTTGCCAGCGGTCCGGCCGGGAACTCAAAGAGACCAGTAAACTGGAGGAAGGTGGGGATATGACGTCAGGTCATCATGGCCCGCGACCAGGGCTACGTGCTACAATGGCGCATACAAGAGAAGCGACCTCGCGAGCAAGCGGACCTCATAAAGTGCGTCGTAGTCGGTTGAGTCACCAACTCGACTCCATGAAGTCGGAATCGCTAATCGTGGATCCAGAATGCCACGGTGAATACGTTCCCGGGACCTTGTACACACCGCCCGTCACACCATGGAGTGGGTTGCAAAAGAAGTAGGTAACCCAACCTTCGGGAGGGGCGCTTACCACTTTGTGATTCATGACTGGGGTGGTAATCGTAACAAACAACCGG
+
./-7+)++)&+,(.-,),,/072/1(,+,/31+)%,,:..61414782650-,-/11&17078:;:-,,,,789082*+2.0,)(+*,11:.122)$&%)+./,,/..67))2-/8/,)('/41+5.4.//3141/-124(5)*,:63811:,*.)).+($)(%)+5/0*+&():2599<.,-++0+((%%&)(,)'*/+''&.'-(-/324-1-2.13+*.-+/39310))-0,+'*-2/202.0(6'3273,/16024540761220.41()%&&)+-*0/,/3.1-.0..,,.*+,-++./2-02,-*'(+-1576..+537.23.2/1,3('4051,,--0-++/;843453.***,-56<1/1+'(&()(**3-++0*6*+)&(0-,2+821+7713('5222347666+,/1**%(.70&+,.284,)13<54%(0,-/5..196*1100*,-/444::80.**&'')&&$%+,--(*-((*4-&%%'),,35)44787+.,+,390/-))123/27448802.)('(')((&(*&/*,..061719:91-+(+)+0514048),1+/:-+/*0-127-9988000'.'(,./4;<-192:1+)*,,10***+0*+232-7-.775/46393101121*.,1*&&()5931-,'/-12+*0.+1/3956/+4/200/-.1/0-/',/27779766(0.104611+*)()//1/60/..28,+-8:4756;9:2677/1116*)/203656;7/5651.,.3+,40183&-+55816170*52-5/1/58)''($%'$&('+,1592/...5/530694+-(%(/1666)&&**677793258)&(014;64.0-)(*()015354943;989996624()(+,*,0464-0*.*-,+0:,06611240*-/30014589988441-',*,*)..,(,(.,777713427//-.3,,-22092-)+'())*899+213(*/374350-..8888;989679253*,,%'&((',),'0.77489*$6424248..0)%%('102:377;7,&+.),+2.-.&*'$,.0+3./2:5,/4604345415:47/85./3122..3314--(((%''&()**$,$%&&&&.1.33.*
@b1441c9f-b150-4430-b151-33c6baf8dd59 ch=211 read=115972 start_time=2019-12-13T16:17:15Z barcode=BC01 runid=2c9cf7bc05858273f10e7d7ec552fc0bd742dc3e
CTCCGGAGGCAGCAGTAAGGAATTTTCGGCAATGGAAACCCTGACCAGCGAGCAACGCCAAGCGTGTGAAGGAAAGGTTTTCGGATTGTAAACTTCTGTTATAAAGGAAGGACGGTGGCTACAGGAAATGGTATGCGGTGACGGTACTGATAGAAACTAAAACTCTTCGATGCCAGCAGCCGCGCGGTAATACGTAGGTGGCGTTATCCTTATTGGGCGTAAAGAGGGCGGGCGGCAGCAGGGTCTGTGAAGCCTGAAGCTTAACTTCAGTAAACCATACAAAACAGGCAGCTAAGGTGCAGGGAGAGGATCGTGGAATTCCATGTGTAGCGGTGAAATGCGCAGATATATGGAGGTACACCAGTGGCGAGCGACGATCTGGCCGTCTGTGACGCTCGTCCAGCGAGGCAAATAGAGTTAGATGCCCTATTCACCGTGAAGCTTGGAAAAATTAAATTTTGGATGTCAAGTTCAGTGCTGCAGTTAACGCAATAAAGTACTCCGCCTGAGTAGTACGTTCGCAAGGAGAATGAAACTCAAAGGAATTGACGGGGGCCGCACGAAGCGGGCGGGTAATGGTTTAATTCGAAACCTTGCGAAAGGCACTTACCAGGTCTTGACATACTCATAAAAGGCTCCAGAGATGGAGAATAGCTATATGAGATACAGGTGGTGCGTGTCGCTCGTGTCGTGAGATGTTGGGTTAAGTCCGCAGCAGGCACAACCCTTATCGTTACCATCATTAAGTTGGGGACTCTGGCGAGACTGCCAGTGACAAGCTGGAGAAGGCGGGGATGACGTCAAATCATCATGCCCCTTATGACCTGGAGCTACACGTGCTACAGCTGGATGGTGCAGAGGAAGCGAAGCCGCGAAATTGAAAGCAAAGCCCGCAAAACCATTCTCAGTTCGGATTGCAGTCATCGACTACATGAAGTTGGAATCGCTAATCGCGAATCGGCATGTCGCGGTGAATACGTTCTCGGGCCCTTGTACACCGCCCGTCACCACGAGAGTTGATAACACCCGAAGCCGGTGGCCTAACCGCAAGGAAGGGGCGCTGCATCTAAGGTGGGATGATGATTGATGCGAAGTCGTAACAAGGTAACCGG
+
*'**)+*-.+,,-*-,-'+')&-,,)&*'.**-61)/,)/'(-/22%))**'//./)*&''%'*+')+.5,**-)+,09717)5'1//12:755:35051/1:9+0/02/5685:.1,+*)*%//,54,,.--+((',)*+0&,5000+,-'%+*'&',-/*%&$+.+&%)/89/,+&%0.--+),2*()()-54)-0.050/'5,*-'))(+/.45/00:5,*)./32).3115/--/%7981001*'(%'/497/.+*)+),(*2.+,.50&&'(('*,.+%(&)0)**)'((),330&31)(+)01,35344,2+7,:872-.*((**05244:7-++&%'*0///,--+''''()*-3-.-11+(&,-0+2/'(&',(-*%('((*-..')(+*++)%%$&%%%)%+)&+)+,43.-44+/2'''%)'$'%$&%,+&%%$/&.+''',)..,04-',/,0133-,,0::2675828801344335565-63))++.--+*./,.,%&%%%'*116-$)&'-*/,-./-09/.9864,,)-,02769,1::.68*,+,$&)'((.&#&&%$)40509:9,6630,.0*'%$#''))*'&&)&'(('*'&'%)'/.,-.21///.-2266-##'(2.$((',-.,+,(+,,122252420--,-./-84000&$#%$&&1/1667411120305787:5:82911+,+**-*&-%&,+*+2-360*/036191008234113((-.519:5//15,-*)&%0./0+470+,))*8812220-*'*.00)*0-+))*+,259;7/00889;6153-*-,++,,5-0.()*(&''((+.85-0)+,-/5368:::9,.,0/*2+/)*2,-75,+.'$-&',30').2+'01*'*-8:.3998:678./328(5&,&#$$#$%$(-./66565780:.,1/1.4450/+%%)'+,+)411%*+012695728,*1,+565767240)(+%&$%(%*+-08669630/.12,.)(&'(3701104/--4,(*+**-5,.3903),)-'#((,)*)(',+(&%%$#((+71-/(*)+1.+0./36546.),%$'),*--*/05358)6+/9::8/
@4aa2c2cc-0922-4b0c-bb31-fad4906f8c42 ch=323 read=100444 start_time=2019-12-13T16:17:14Z barcode=BC01 runid=2c9cf7bc05858273f10e7d7ec552fc0bd742dc3e
CCGGTTACCTTGTTACGGCTTCGCAGTCGCGGATCACAAAGTGGTAAGCGCCTCGAAGTTAAAGCTACCTGCACTTCTTTGCAACCCACTCCCCGCCAGTTGTGACGGGCGGGTGATATTTACTGGGCCCGAAGCGTATTCACCGTGGCGTCTGATCACGATTACTAGCGATTCCGACTTCATGGGTCGAGTTGCAGACTCAATCGGACTTCTGACGCACTTTATGAGGTCACTTGCTCTCGCGGAGTCGCTTCTCTTTGTATGCGCCATTGTAGCACGTGTGTAGCCCTGGTCATGTGGGGCGTGACTTGACGTCATCCCCACCTTCCTCCAGCTTATCACTGGCGTCTCCAGCGCTGAGTTCCAGCCGGACCGCTGGCAACAAAGGATAAGGGTTGCGGCGCTCGTTGCGGGACAACCCATTTCACAACACGAATTTGACGGCAACCATGCAACACCTGTCTCAGTTCAGAAAGGCGCAATCCATCTCTGGAAGGATTTCTCCAGCGGATTGTCGGATAAGGTAAGGTTCTTCATCAGATTAAACCACATGCTCCACCCGCTTGTGCAGGCCCCGATAATTCATTTGAGTTTTAACCTTGCGGCCGTACTCCCCAGGCGGTCGACTTAACGCCGTTAGCTCCAGGCCCGCCTCAGGGCACAACCTCAAGTCGACATCGTTTACGGCGTGGACTACCAGGGTATCTAATCCTGTTTTGCTCCACGCTTTTCGCACCTGAGCGTCAGTCTTCGTCGGGGGCCGCCTTCGCCACCGGTATTCCTCCAGATCTCTGCGCATTTCACCGCTGCACCTGGAATTCTACCCCTCTACAGAGACTCAAGCTTGCCAGTATCAGATGCAGTTCCCAGGTTGGGCCAGAGTTTCACATCTGACTTAACAAACCGCCTGCGCGTTGCTTAGTAATTCCGATTAACGCTTGCACCCTCCGTATTACCGCGGCTGCTGGCTGGAGTTAGCCAGTGCTTCTTCTGCGGGTAACGTCAATGAGCAAAGGTGTGCTTCTCGCTTCTCCCCGCTGAAAGTACTTTGCAACCCGAAGGCCTTCTTCTAAGCACACGCGGCATGGCTGCATCGGGCTTGCGCCCATTGTTACTAATATTATTCCCTGCTTGCCTCCGTAGG
+
+0)5+:./427+14%,--)/*)$)%%)6,+)1123(+')1)*-1.)(''&,/,1'%%(0725-%)*).,&$'&&470385),-80;**,..:4.()&'(00,,.3428*)+(%,&&)(*)&#&&%+3+4+)*.)-00/6/-+06-0+(*'//.350/$%'+,921././139<562238<7-.---+-/.11:14)*3436-;26(0,/7.41334'.%(.02--(*).,,$&*,/003*-*+.'%(++,.9/3423;:34445857;658,)*--*,-.0/(%%'*0*()768$)%$$-/((''('&&)+042126,624'&+)*-03*.)())*)+.:-++**)&+)3.('&'%&++*05.8(''*+5:78876/8.-1*+.7),).,2..3+0-((%))(++125722(6,*)()-+)).4.,+-./.),&)%(+'(*96.64/2812.3082/072230.0+*-.7))-0&,(.'5+:-66+0332+*'/+'.%/.+*.'$#&%,2,1&$&&%'%%('++/11,24856+)%')%&/-03:615-+.201.,''-.+*-/0,//4'3.40/'%%%'-)1/)0840,03:;+693214.0-6/6.635,:77+(5;98;9810../0/.+,,(*+**-.1&$.)*+))-3.6')60++//425/2*/,0366707975;0+*-.,./.220/(/'%(&%.*1132514421354'%')0*&),--980-0226955537876.6547:6676,465--1/0638677:02/+4114:2-+,&((011842&//302:40,07.20)//3537,6+3+1.)/310,03'3++(,+456)(+.-6.00(./1::).5989)55846.*-3+2%1131*,)-,;6/++,.0(&%%('1*9642'-,1:7660)+)&#$$%)'.,61;0+*,/8273().)*+*0/')35%2)*336<56/;00/8925-+.*%(,/+,.5)22%'217:<::::860.3;6256--*)$'&04*-+*&)$&&*$%&$&'(&%.19315:627/+,&(**)$&'&-./+*--1/97;65-*'%$%&(*+-+/(+)&()/,0-.-/.&21227056190+1.''-)+)/+*))(+5.64&&*$'$"$&'14+++.)
@319aeb53-67d6-42d8-8754-8704af2235c7 ch=410 read=81737 start_time=2019-12-13T16:16:56Z barcode=BC01 runid=2c9cf7bc05858273f10e7d7ec552fc0bd742dc3e
CTCCTACGGGAGGCAGCAGTGGGAATGTGCACAATGGGCGCAAGCCTGATGCAGCCATGCCGCGTGTATAGAAGGCCTTCGGGTTGTAAAAGTACTGTAGGGGAGGAAGGGAGTAAAGTTAATACCTTTGCTCATTGACGTTACCCGCAGAAGAAACACCGGCTAACTCCGTGCCAGCAGCCGCGGTAATACAGGAGGAGTGCAGCGTTAATCGGGATTACTGGGCGTAAAGCGCACGCGACGGTTGTTAAGTCAGATGTGAAATCCCCGGGCTCAACCGCAGGAACTGCATCCTGATACACTGGCAAGCAGGTCTCGTAGAGGGTAAATTCAGGTGTAGCGGTAGAGGATGCGTAGAGATCTGGAGGAGGAGATACCGGTGGCGAAGGCGGCCCCTGGACGAAGACTGACGCTCAGGTGCAGCGTGGGGAGCAAACGAGTTAGATGCCTGGTAGTCCACGCCGTAAACGATGTCGACTTGGAGGTTGTGCCCTTGAGGCGTGGCTTCCAGGCTAACGCATTAAAGTCGACCGCCTGGGAATTACGGCCGCAAGGTTAAAACTCAAATGAATTGACGAAGGCCCCGCACAGGCAGTGGAGCATGTAATGGTTTAATTCCGGTGCAACGCAGAAGAGCCTTACCTGTGACATCCACAGAACTTTCCAGAGATGGATTGGTGCCTTCAGGAACTGTAGAGACAGGTGCTGCATGTGGCATCGTCAGCTCGTGTTATTGAAATGTTAGGTTAAGTCCCGCAACGAGCGCAGCCGCCTTATCCTTTGTTGCCAGCGGTCGGCCGGGGCACTCAAAGGGAGACTGCCGGTGATAAACTGGAGGAAGGTGGGGATGACGTCAAGTCATCGCCTTGGCCCTTGACCAGGGCTACCACACGTGCTACAATGGCGCATACAAAGAGAAGCTGACCTCGCGAAGGCAAAGCGGACTATAGAGGTCGTCGTAGTCCGGATTGGAGTCACCGCAGCTCGACTCCATGAAGTCAGGAATCCGCTGGTAATCGTGGATCAGAGATGCCACGGTAGATACGTTCCCGGGCCTTGTACACCGCCGTCACACCATGGGAGTAGGTTGCCAAAGAAGTGGTAGCAACCTTCCGGGAGGGCGCTTACCACTTTGTGATTCATGACTGGGAATTGGAAGTCATGCTAGGTAGCCAG
+
**73./2/7*&*)*%.,+22/:9-81)1(''+4954/(&(+/0*11.-+,-.215658793011/,..-(')()1.4562-601:103;8**+*+))&%,25+(-())-5-(((.2**-4.4-*34091++./)7++,967;448*))*/0.**/*()1/+,,)2(,-4/4844/-,...27-/-/..80-/(1)(-*%,,+-.')/-9.-*-%(%(0+23/16505617/*(()(.,.)'('*-3&(0/6.4.+*)($&$'.0-073,(..03.3+.)%&%,*,,.6//0-/+)*-*%)&*0,3/.5)*&'(**11-30.'++&%'&%*0.+-963--,/-6/(&')+01111-,'*)*01199,)'%++'--14:1:0.21*)*)*,(++/64,-2522++.,.000.046896762('&((10%--)%,-8:1-)%)*1++44'17)+6877320+-/69+/6;7,+++*..++++0.4)*+08++119.,2-*/8../.0,,)-*&-.)(+&,,22590:.-+.--.8579458-&%&&')/21.,.01.5/0374*203(+-+,.74:434.-'0)4/5-)+,2,-2-&1562'++),*)'%*185;715107-309687/845))--'('-182./.,,-,./0293.//0-4,*3-.+)))+,256%7*'+.,/95:3*2201.431***,-1+/51117,+$'&'('(%//4450022422-/1(.**(00.-1.+26/6/6/406-(*,-5'&+++.0'04%(%&),.1**5+.361/5---0:99.70+'4+'*$.*213*).+)+.05680)./+./0;:3320+,+*/+126:9.-,//127:2437601/%%$'%)).6-,)()-<356631-,''))-)1-1.-0.;/,/--1442579)))(+*'(&)+03331.+.*,-428/-0-7+((+,%%('+*())&&(%'(***,)8+5+*,,,(/2,-+*--8/&0,.78:.7-,,5(++++-/*),)*%$(4./067:825*)('+/36+)-082((443521.3.+,45608/*.++)--489/11,.*.3'-)1,*'+%+,-8(-)/8/((*'%(*(+'&(./)+(((*2.)++($%%(%&/6*1-95--.0665200-//10+)'-),%0(),4220/0,)+))%-&$&
@fda38363-b245-4862-9325-885d6d2cd8b6 ch=271 read=110919 start_time=2019-12-13T16:16:49Z barcode=BC01 runid=2c9cf7bc05858273f10e7d7ec552fc0bd742dc3e
CCGGTTACCTTGTTACGACTTCACCCCAATCGTATTACAGCAGACAGCTCCTTCCTTGCGGTTAGGCCACCGGCTCCGGGTGTTATCAACTCTCGTGGTGTGACGGGCGGTGTGTACAAGGCCGGGAACGTATTCACCGCGACATGCTGATTCGCGATTACTAGCGATTCCAACTTCATGTAGTCAGGTTGAACTACAATCCGAACTGGGGAATGGTTTTATGGGTTTTGCTTCACCTCGCGGCTTCGCTTCCCTCTGCACCATCCATTGTAGCACGTGTGTAGCCAGGTCGTAAGGGGCATGATGATTTGACGCCATCCCCGCCTTCCTCAGCTTGTCACTGGCGATTCGATGCAACTTAATGATGGTAACTAACGATAAGGGTTGCGCTCGTTGCGGGACTTAACTTAACATCTCACGACACGAGCTGACGACAACCATGCACCCGCCTGTATCTCTGGCTATCTCTCCATCTCTGGAGCCTTTATGGGTATGTTAGACCTGGTAAGGTTCTTCGCGTTGCTTCAGGTAAACCGGCCTCCACCGCTTGTGCAGGCCCCGATCAATTCCTTTGAGTTTCATTCTTGCGACGTACTACTCAGGCGGGTAACATTGCGTTAACTGCAGCACTGAACTTTGGCATCCAACACTTAGTACTCATCGTTTACGGCGTGGACTACTAAATTATCTAATCTATTTGCTCCCCACGCTTTCCGGGACTAGTTGCAGGCCAGATCGTCGCCTTCGCCACTGGTGTTCACTCCATATATCTACGCATTTCACCGCACACATGGAATTCCCGATCCTCTCCTGCCTCTAGCTGCCTGGTTTCGCGGCTTACTGAAGTTAAGCTTCCAGGCTTTCACCACCAGACCGCCGCGCCTGCTCCCTCTTTACGCCCAATAATTTGGATGCTTGCCACCTGCATGTTACCGCGGCTGCTGGCACGTAGTTAGCCGTGGCTTTCTAATAAAGTACCGTCACTCGGCTACCATTTCCTGTAGCCGCCGTTCTTCCCTTTATAACAGAAGTTTAATCCGAAAACCTTCTTCCTTCACGCGGCGTTGCTCGGTCGAAATTCCATTGCCGAAAATTCCTACTGCTGCCTCCCGTAGGAG
+
98345:/3627-2.*+-,2.//*//1*),-4+,)((&(,'/'**1+,.780302608122836()2394462:341,0:732/91116:10.(*1265321013.9984930/,,.4332732&0)*(+'+,0;9564././0/6212331:3,34141.-1213889</1.(,2633643)343(*2++'%/000+/'+.-+1,,,.*,+)*01:-9;;.65<54:94%/3:4/58668433./7333492;11154,+-6-9;962:+*(.+)+,,..+'$%%$$)+,-%/+,(/85++/,,../06-*+30134/313,(''',.323-+-/110844011.,.4.)'&)$'+-,2436----28,2,*+06./.-.*037/:.-,10237;343;95-+**((&$2.011250+--,.)-./45545220-1,1010+,'-1+#(&((0.,+*')%),,.14+--16/13442-1)(+((*0.11-(),.&-'&)*+%(%('-/)2.;58<7600+($'5,8&/&*)9926,2)+-1-+05./.3--*-+0)397/+/15,80;73192..14:43758/--'''*.*1.3211220345*.)(*-+$'&$&(06-5-//7223115462,,'%%%'&-.(2*1,&'&+,3279:8997188,-/43489;365211)',(.,/046;45++)3.*-/17:5(*+,.:/4(598+*)%'+0,/)-14:7--../64./2.5335922666.+-*(&**22-1.258:9784754;.-*,)%''()-/16.3-2.20)()*/611282.//*++')*/626724*0/'%%&$('&('(')*,,.14-+-04/)*2766:8301503201-&$$&%$'(.73////6.-04:0/2354,/+)())*'*'%(%%%&'1.-5-+(,(*'&&'-9253;666:/9*($)*.)0.1--3./15;55;9/2.7//3-)(&'.*.*)***0/-./6854:.3,,,++,050:;:;311/,2)+63//445-%'&'02((+0/)*-7;70:9;98;865;2-/-.+510.7./16.744$%%%'&&)%((*59-/53//425*,0.)*++/:/371+144)(&
@7fbeb225-af1b-429d-a394-84a8fa0ee09b ch=382 read=143762 start_time=2019-12-13T16:16:48Z barcode=BC01 runid=2c9cf7bc05858273f10e7d7ec552fc0bd742dc3e
CCCGGTACCTTGTTACGGCTTCACTGATCATGAATCTGGTATTGCCTCGAAGGTTAAAGCTACCACCGCTTCTTTGCAACCCACTCCCATGGTGCTTGACGGGCGGTGTGTACAAGGCCAAGACGTATTCCTGGCATTCCTGATCGATTACTAGCGATTCCGACTGTGGAGTCGAGTTACGGGCCTCAATCCGGACTACATTGCACTTTACCAGAGTCGCTTGCTCTCGCGAGGTCGCTTCTCTTTGTATGCGCCATTTGTAGCGCGTGTAGCCCTGGTCGTAAGGGCCATGATGAAACGACGTCATCCCCACCTTCCTCCAGTTTATCACTGGCGTCTCGCTTTGAGTTCCCGGCCGGACCGCTGGCAACAAGGATAAGGGTTGCCGCTCGTTGCGGGACTTAATAACATTTCACAGCACGAGGCTGACGACAGCCATGCAGCACCTGTCTCACGGTTCCCGAAGGCACATTCCTCATCTCTAGAAACTTCCGTGGATGTCAAGACCAGGTAAGTTCGCGTTGCATCAGATTAAAACCACATGCTTCCTTGTACGGGCCCCAAATCAATTCGAACGGGGTTTAACCTTGCGGGCCAAGTACTCCCCGGGCAGTCGACAACGCGTTAGCTCCGGAAACCACGCCTCAAGGGCACAACCTCAAGTCGACATCGTTTACAGCGCGGACTACCAGGTATCTAATCCTGTTTTGCTCCCCACGCTTTCCCGCTGGGCGTCAGTCTTCGTGGGAACGCCTTCGCCCGCCGGTATTCCTCCAGATCTCTACGCATTTCCACCGCTACACGATTCACCCCCCCTCTACGGACTCAAGCTTGCCAGTATCAGATGCAGTTTCCCAGGTTAGGCCAGGATTTCACATCTAACCAACAAACCGCCTGCGTGCGCCCAGTAATTCGATTAACCTTTGCACCCTCCGTATTACCGCGGCTGCTGGCTGGGAGTTAGCCAGTGCTGCTTCTTCTGCGGGTAACGTCAATGAGCAAAGGTATTAGCTGCGCCAATTCCGCTAGAGAAGTACTTTTACAACCCAGGCCTTCTTCATACACGCAGCGGCGTGCATCAGGCTTGCGCCCATTGTACCAATATTCCCCACTGCTGCCTCCCGTAGAAAG
+
2/'+,)+.0.3.06-*/++/3(,/+++1989709.,%(%#$%%(-4)3&(+/42/41*'..)..%'%#&-(,/84)(,,.2/&**080,03,,-*+-+-/*11-*++%((-*.-*..-70))$$$'$(-,,)-..,2:0.))**.&')/./1/33.'26270,40,-&*&((-.,/2/$('.*-/*-,8++'2+34*(*%&())%(.3-(+).(&&())-1/+,00./*,+*))*-(,02/3-671+.-7387890/7((&*+,*---04.1/32,09980011-5777(0,-/-(+(*&(+7::9:/69+(030786+-2-.1;9235/.+--++1212(),*/,*.5:./(+&($3)9//*/*6--+'--,)5+467)1..9.35159:9.8,)-79/-0)+%#%**-090-++,%-'+,%)*/-0-.)'*++05+2(++---08/1531+(**3;;14.-.6341$(+016.//89852.(&/0))'('*+0/643))++-,-&%((,+'&%&'''-..523278*))2-0<:23.**((%&'&*%$%(+'-*.+.//*((*+.,).,)('()(*0,074**-004)++*(,,&&(*.43461.,344)./*)''$)'*,++6+3470(.,-/(+/'+,2:38,1*6++%(-)1302+/+/131614.,,5+&*'...06<657455,0,+-/4.12/060+063+'+/3240')))29,/2)%'('0'&)12051101-()'+&%$&$&%&&)+17,(,,(-,.9876-2+%%-..985560102:9,'&+*)**()$&+,05-+-/14983-34)),''2371-,-/0.04'013::145846'+):*390)*(',(-513,/1+.97+(')+2.121'6.:98.46+.3-,--+''&))/,*1-2/.4)*04.31,/1+(/%,,*+23.(,*/,/2%&),*)(***'%$)/+&)-+*)0-'0.**%$&)'+)0+.,-+4,-0853664721*+-/5,&%*')1-'+('(%)''#'%((&)+*)*'())(''(&%#%')'-0)$'(.221/,020,**&),,(,+&%&%(&(+.1&64013(,*-.,%*0(+'/'/,-.01435.#&&&'&%)+)47+*03,-4,(
@577db8a9-eada-4526-8de4-28503b29a566 ch=219 read=116186 start_time=2019-12-13T16:16:36Z barcode=BC01 runid=2c9cf7bc05858273f10e7d7ec552fc0bd742dc3e
CTCCCTACAGGGAGGCAGCAGTGGGAATATCCAACAATGGGGAAACCTGATGCAGCAACGCCGCGTGAGTGATGAAGGTTTCGGATCGTAAAGCTCTGTCTTTGGGGAAGATAATGACGGTACCCAAGGAGGAAGCCACGGCTAACTACGTGCCAGCAGCCACTTGCCCGGTAATACGTAGGTGGCGAGCGTTATCGGATTTACTGGGCGTAAAGGGGGGCGTAGGCGGATGATTAAGTGGGATGTAAATACCCGGGCTCCAACTTGGGTGCTGCATTCCAAACTGGTTATCTAGAGTGCAGGAGAGAGTGGAATTCCCTAGTGTAGTAGCGGTGAAATGCGTAGAGATTAGGAAGGGAGAAGAACACCAGTGGCGAAGGCGACTCTCTGGACTGTAACTGACGCTGAGGCTCGAAAGCGTGGGGCAAACAGGATTAGATACCCTGGTAGTCCACGCCGTAAACGATGAATACTAGGTGTGGGGTTTCAACACCTCCGTGCCGCCGCTAACATTGAGTATTCCCGCCTGGGAATTACGGTCGCAAGATTAAAGGAATTGACGGGGACCCGCACAAGTAGCGGAGCATGTGGTTTAATTCGAAGCAACGCGAAGGTGCCTTACCTACACTGGCATCCCTTGCATTACTCTTAATCGAGGAAATCCTTCGGGAACAAGGTGACGGAGTGGTGCATGGTTGTCGTCAGCTCGTGTCGTGAGATGTTGGGTTAAGTCCGCAACGAGCGCAACCCCTTATCGTTAGTTACTTTGCTAGCTACAGGGACTCTAGCAGACTGCCTGCGTTAACCAGGAGGGAAGGTGGGGATGACGTCAAATCATCATACCCCATATGTGTGAGGGCTACACATGCTACAATGGCTGGTACAGAGATGCAATACCGTGAGGTGGAGCCAAACCAAACCAGTCTCAGTTCGGATTGTAGGCTGGCTTCATACCACATGAAGCTGGAGTTACTGTCGCGAATCCGAATATGCGGTGAATACGTTCGAATGCTGTACACACCGCCCGTCACACCATGAGAGTTGGCAATACCCGAAGTCCGTGAGCTAACCGCAAAGGCAGCGGCCGAAGGTAGGGTCAGCGGTGGGGTGAATCGTAACAAGGTAACCGG
+
*)00))34(15,),-*.441330-.')%&&&'())-/+/43(,-',()*02566671.,*-6/-/11*+,,000174/37++7:7;;78:8*),-0533//54+/5+/0/2/2510--+0+(,.)23+4,/0-3./3+,.+/),266672757<6*7.+35+,,)$)+)*./1612378839-1+)((+146:6,,''&---*-/16232456-//62+,227:.:020025355560744'()'$%),*.15+,/,(,((-(-0.41**')+.249;.6-7855,2061115/,*-+.1371/*')$*(,,9,6,20,),.73/(&$'/0+74/.3)*)*,-++,(*02.25-,,5*)(*,,5:78::.1108.,,)),-12120/*/264752,2+*',*,+-02-68405()+'+-/3562)(-:11)0.*3,-/2639;2251765083,/1586673,+*()+471,++)-246/.63..;7.0921185842325:464*0/4/,'*+(&&)-/:/:*,1:67,((&))-/1921.0/)(%:*/1*())-,3/,3,,76/173-.03/(),*.0/1+./3,*'+.8;:175751..-.1686531/')*),,'*,.3*,.*')++55-:3)/../)4*((++0/5/762-/*-2,-07,683;:0788.4-,,02'.%$%062249;;:99832.//()*,0255667977135223)63493/045($*')-&'*.*.-,068)0+,,:88;7272-)(&$$%'%+./,,('2154773($$$'-,0(.(&&#'1,2-9748-*/)),++--35:7464677032:4/13:8,-%-)+)&,,-.31,(&,-00/0.+)&)(*..23:1,1./0:776,+***./44:3028/-,+,,,/5.1263:3&$*+*'%++../0,1374).)1-..098881('()*'''&&'')315-./;95*(-413/*,,&&.-0+.''#$&%%&'*+./297*75532'&))%%()-,),,.0523;6355/1.1845/.*)+-150/091+22*(-40/40-//////2713,.+2(.)/*-*-*1*---+++-3..,-.032&7(798.**)'*18:;899-812:1/00
@92e82490-d247-49d4-a756-fdc610a186e6 ch=342 read=89133 start_time=2019-12-13T16:16:34Z barcode=BC01 runid=2c9cf7bc05858273f10e7d7ec552fc0bd742dc3e
CTCCTACGGGAGGCGGCAGTGAGGGGAATTTTTCGGCAATGGAAACCCTGACCGAGCAACGCCGCGTGAAGAAGAAGGTTTTCAGTTGTAGACTTCTGCGGTATAAAGGGCAGCGGCTACAGGGAAGTAGTGGCCGCCGTTCTTCCTTTACTAACAAGAAGTTTACAATCTTTCTTCACTGGCGTGCTGATCGGGAATTCATGCTCGAAAAATTCTTACTCCCGTAGAAGATATCGCACCGGAATAACCTAAATTTTCATTTCTTTCTTCAACTCTTTCTTCTATCGAAGCG
+
0/0,)+0/:5013+&**'*,''0/.+*.+499-8310)(-&%%*%+0/*++67.+4347:8:<2///.0,),)',+*./:60,%/(/'&(,.350+)'&%),&'+4),&&((.2250.&*'*)'%'&''/-.3/3/12.59//+*&%'&%$&&%%))$('(,4.&,0,(($%%&''($&#%&'&&$%(&%**&&''((*'%($%$'%-.23,-*&%$#&'+1,*.)'(+()..,,%*(-0'-''$%+'.*++%'**,-&&('&(+)'+2,%$'(*%((%%''$&(#$%%$%$
@4fe7d72c-446d-4281-acb1-d38eebfffd91 ch=288 read=80852 start_time=2019-12-13T16:16:27Z barcode=BC01 runid=2c9cf7bc05858273f10e7d7ec552fc0bd742dc3e
CCGGTTACCTTGTTACGACTTCACCCCAATCATCAATCCCACCTTAGACAGCTCCTTCCTTGCGGTTGTTACCGGCTTCGGGTGTTATCAACTCGTGGTGTGACGGGCGGTGTGTACAAGGCCGGGAACGTATTCTACGACATGCTGATTCGCGATTAGCGATTCCAACTTCGTAGTCGGTTACGGGCTACAATCCGAACTGAGAATGGTTTTATGGGTTTTGCTTCCTCGCGGCTTCGCTTACCTCTGCACCATCCATTTGTAGCGTGGTAGCCCAGGTCATAAGGGGCATGATGATTTGACGTCATCCCGCCTTCCTCCAACTTTGACCAGTCTCATAGAGTCCCAACTTAATGATGGTAACTAACGATAAGGTTGCGCTCGTTGCGGGACTTAACCAGCATCTCACGACACGAGCTGACGACAACCATGCACCACCTGTATCTCATATAGCTATCTCTCCATCTCTGGAGCCTTTATGAGTATGTCAAGACCTGGTAAGGTTCTTCGCGTTGCTTCGAATTAAACCACGCTCCACCGCTTGTGCGGGCCCCGTCAATTCCTTTGAGTTTCATTCTTGCGAACGTACTACTCGGAAGGTACTTATTGCGTTAACTGCAGCACTGAACTTTGACATCAACGCCAGGTACTCATCGTTTACGGCGTGGACTACTAAGAATTATCTAATCCTGTTGCTCCCCGCTTTCCGGGACTGAGCGTCAGTTGCGGGCCAGATCGTCGCCTTCGCCTGGTGTTCTCATATATCTACGCATTTCACCGCTACACATGGAATTCCACGATCCTCTCCTGCACTCTGGCTGCCTGGTTTCTATGAAGCACTGGTTAAGCTTCAGGCTTTCTGCCACAGACCCTTGCTGCCGCCTGCTCCTCTTTACGCCAATAATTCCGGATAACGCTTGCCACCTACGTATTACCGCGGCTGCTGTACGGTAGTTAGCCGTGGCTTTCTAATAAAGTACCGTCGCTCGGCTACCATTTCCTGTAGCCGCCGTTCTTCCTTTATAACGAAGTTTACAATCCAGCCTTCTTCCTTCGCGGCGTTGCTCGGTCAGGGTTTCCCCATTGCCGAAAATTCCCTACTGCTGCCTCCCGTAGGGAAC
+
.20,02+./33-3/*-336070+082+/1034:98;+73)'*#&%&**+*/012881:/'-./6:4.,'.+17//-3/6)8//+9---4240/0123:9801242::832.+)((++-/),-,*-),,108+6*'$$)(,-168870009-/0/,3.+)-/.582-.)**,)&*)+3,'.-4&-),(((()/665/.2.-,,,'05491;:;+342;.56/+')1/2(+-9725-*,(%&&&%,,,444444;9<<9190'%*$()*-,1+**-3,(.0/.-0*(,384,14*,/--/9,+,65623-25,(073;88-3).%'%'&'$*4(21202')%**,,3;--,--../++(-.7018777:866-7*)-*3*-.2339/9+))190-1-3,21-+/0//+.*,.'-#&).0452/.,'33)-10+,,$&.')-)/358896120.0./1444110280139-++/(*+)(,**.0))('((./.1/12;74640-,.0278<879819,--5/'+*.,,944-,+)+,4:,/9/,,**+)%,.+.88+(+,+76:2''+*-/26;4478<8583533+,())./.-03('%%'(*)*/+/32,.(),9288582/2.145650149../657-/*%'&(**)((2+-8982;/)**203389000/100(*'(.,,/2./5.21)'18-030;2*')-:.+)/973210%(-..2.,4-((*+()-32444277251.3-,.4,.5940++(+::::8992/56751:-+)/0**+$(&(+-020-+-,*'))+0.1-00520/.%),-.'23,-0934&&'$&%%&%&$$(%)(/(36/.)*,3,(66.24,,+),0+.//4;;/5/-.123;35:3314-7/-5.'&+()((,*,4,7*-+.07888020525:/1-**++126-,1/+01300./-0$#'%%+(*,.*,/9/926(%%(&*-/1394.1,.7./6&,/*2)**579-2;8402*(()+.38;6:9//70--1((*-+/'(/)+99-2.320(%%&&*45:8;80..'.*1.-/0--/**)()+3543;228;2,09373102363075-'$(+*--).0(.:,)9*2(&*).
@56cb5d62-5ad3-4701-9d6f-515701e6a9be ch=273 read=95705 start_time=2019-12-13T16:16:18Z barcode=BC01 runid=2c9cf7bc05858273f10e7d7ec552fc0bd742dc3e
CTCTACGGGAGGCAGCAGTGGGGAATATTGCAATGGGGGGAACCGATGCAGCAACGCCGCGTAGTGATGAAGGTTTCGGATCGTAAAGCTCTGTCTTTGGGAGATAATGACGGTACACCCAGGAGGAAGCCACGGCTAACTACGTGCCAGCAGCCCGCGTGGCCGTAGGTGGCGAAGCGTTATCCGGATTTACTGGCGTAAAAGGGGCGTAGGCGGATGATTAAGTGGGATGTGAAATACCCGGGCTCAACTTGGTGCATTTAAAACTGGTTATCTGATTGCAGGAGAGGAAGGTGGGAATTCCTAGTGTAGCGGTGAAATGCGTAGAGATTAGGAAGAACACCAGTGGCGAAGGCGACTCTCTGGACTGTAACTGACGCGCTGAGGCTCGAAAGCGTGGGGAACAAGCAAGTTAGATACCTGGTAGTCCCACGCCGTAAACGATGAATACTAGGTGTAGAGTTTCAACACCTCCGTGCCGCCGCTAACGCATTAAGTATTCCGCCTGGGAATACGGGTACTTGGGTAAAACTCAAAGGAATTGACGGGGACCCGCACAAGTAGCGGGTATGGTTTAATTCGAAGCAGCGCGAAGAACCTTACCTACTTGACATCCGCATTACTTGAGGAAATCCCTTCGGGGACAAAGGTGACAGGTGGTGCATGGTTGTCGTCAGCTCGTGTCGTGAGATGTTGGGTTAAAGTCCGCAACGAGCGCAACCCGCTGTCGTTAGTTACTACCATTAAAGTTGAGGACTCTGCTTGAGACTGCCTGGGTTAACCAGGAGGAAGGTGGGGATGACGTCAAATCATCATACCCCTTATGGTAGGGCTACACGTGCTACAATGGCTGGTACAGAGAGATGCACGAAATACCGCGAGGTGGAGCCAAACTTTAAAACCAGTCTCAGTTCGGATTGTAGGCTGAAACTCGCCTACATGAAGCTGGAGTTACTAGTAATCGCGAATCCAGAATGTCTTGGTGAATACGGGTCTTGTACACACCGCCCGTCACACACCATGAGAGTTGGCAATACCCGAAGTCCGTGAGCTAACCGCAGGAGGCAGCGGCCGAAGGTAGGGTCGCTTGATTGGGGTGAGAATCGTAACAAAGGTAACCGG
+
&)*++-+56,-41-'-*+0-43(...)-.*-/17881)-)(321'%)+21.3.30231-0/0%,))(*(.'3+9<9-42235/044''-.665613;2,,())2025,,,-+4/)-(,.+*.,&+('-*+*&)+%,+-)((*+*0),)&'(),.1)(((')&'&%&%).+.+*+&(%),0:2+1,'),/830&&'(%/0/77**1+,.09679:8<:99.6+9/./6:96733//973&.+((.0/67.*)(%&$#%&#-.(16:28845,)''$%()/*)+*4-**&(+''''''*'(),)7,)'*.)+,./.71203500498-++()-2*1,,.,250/03179.6-+*4,505320..(,3:665,*'*&&('(')((-+*,2.482/31**.6689,,*-43*---*,23,22/56256330/24*)-,07123;962220085333.02-*($'&(1;325+7669344*-68:79-,+)*5.+.*-679,./0651,00&&+)(%)'+'/)+)&&$%($)*7:688901*)(%'/,44739;0439/**,...,+*,+)/(%&)),2.&&')+-*,)((-(,).(,,(,,-''%$)*)&%%$&'21,/'%'(1(&&%$'(,(,-)(04,634+,99/284',+'$(+,-5679533**(((0*/1675/00,3006685;4+03455<580//+2.,.44.1329&&/0.--&25/&',*+,6180/07111,31329141*/,+*471++*)'$$%&(../89::542((/))),*/1+,3.,-++3;9.-1,,-+)++720138722%242),,.(&'(((*++/)*&(&02742.6..799893/./..*'*)(.+*&&'../012;-.)+))/17)-1'9;6/32,/69:59978423./050/1*9+,,/.0'))38-.::622..-13+1*))12&'(5...3)303622/410:31++,19541-&'0/2423)%-%)4456:775501/3:579623610-.,2,/,+(&&)'/*-*.5/*11+)23.379-1&'(,,//3++-.05.++-.0,2-/+*++&***/2+*($$'')*.4*40-+,+&()--(+/558<*1.12:4;2(
