# Supplementary material for: De novo species identification using 16S rRNA gene nanopore sequencing
Source: PeerJ. 2020 Oct 21;8:e10029. doi: 10.7717/peerj.10029 (PMC7585375; doi:10.7717/peerj.10029)
Supplement: Supplemental Information 3 [file peerj-08-10029-s003.zip › pass_fastq_runid_2c9cf7bc05858273f10e7d7ec552fc0bd742dc3e_483.fastq]

@f9915954-0520-46a7-8d9f-1186eac8bc78 ch=432 read=110397 start_time=2019-12-13T16:15:33Z barcode=BC01 runid=2c9cf7bc05858273f10e7d7ec552fc0bd742dc3e
TTGGTATACGCTTACGTTCAGTTACATGTGCACAATTGCTATGAAGAAGTTATCCCGAATTATCTTTGTATTATGCTTTCTATTGGTGCTGATGTGGCCTCCTGCAGGAGGCAGCAGTAGAGGGAATTTTCGGCAATGCAGGAAACCACAACCAGAGCAACGCCGTGAAGGAAGAAGGTTTCGGATTATAAACTTCTATTATAAAGGAAGAACAGCAGCTACAGAGTAGTATAGTGGCAATACTTTATTAAAGCCGGCTAACTACGTGCCAGCCCATACGGTAATGCATGGAGTGGCAAGCGTTAGCCAGATTATTGGGCGTAAAGGAGGCAAGGCTGGCAGCAAGGGTCTATGAGTAGAAGCCTAGGCTTAACTGGTAAATACATAGAGAGCCAGGCAGCTAAGAGTGCAGGAGAGGATCGTGGAATTCCATGTGTAGCAGCGGTGGGGAATGCGTAGATGTGGAGGAACACCAGTGGCAGCGATCTGGCCTGCACAACTGACGCTCCAGTCCAGAAGCGTGGGAGCAAATAGGATTAAGATACACCCTAGTAGTCCACGCCGTAAACAGTAGAGTACTATTGGTCTCAAAGTTCAATTACTGCGGGGTTAAACGCAATGTCCTCCGCCTGGAGTAGGTACGTTCCTTAAAGATGAAACTCAAAGGAATTGACAGGGGGGGCCCGCACAAGCCAGTGGGGCATGTGGTTTAATTCAGAGCAGCGCAGGACCTTACCAGATCTTGACATGCCTCATAAAGGCTCAGAGATGGGAGAGATGGCTATATGAGATACAGATTGGTGCATGGTTGTCACGTCAGCTCGTGTCGTGAGGATGTTGGGTTAAGTCCACCAACAGGCACAGCCCTTATCGTTAGTTACCATCATTAGGATTGGGGACTCTGGCCAGGACGCAGTGACAGAAGCTGGAGGAAGGCCCAGGGATGACGTCAAATCATCATGCCCTTGGCCTAGGCTACACACGTGCTACAATGGATGGGTGGGGAAGCAGAAGCCGCGGTGAAACCGAGAATATGGAAACCATTCTCAGTTCGGATTGTAGTCTGCAACTCGACTACATGGAGTTGGAATCCTTTAGTAATCCTTGAAAAGATCAGCATGTCACTTACAGGTAGATACGTTCTCGGGCCTTGTACACACCGCCCATCCCGCACCACGGGGAGTCCAATGCTTACACCCAGAGCCAGTGGCCTAACCATAGGGAAGAGGGCTGTCTAAAGGTGGGGATTGATGATTGGGAGTGCAGA
+
%$('*)-&*%%$%$&(0540'//#&',&2%'%$(%-''(+)''(+%(&'2,*,-'%%)(*+,/6263),&,(&$#&)-+,/$(('*)*.-,+)%'&%%''(,(%)'')%(+)))*&+-++'(++*,,791)(.0.81'%&')$'*&3&'($,)''%%)-%)&*)%((..,,+(%'*'+-8*)&.%2,+++18)*)&*'.0-.39,,,24/261-++%+)(**(*'%(,+&%&$&-.(**.+)(()((3+882,/.&)+,/-,3(+)/).*)(+*+''%&&4338410..*($'**4/..(&%)&#$%$%($,''++/.*+-27;/((%,+(.)))(&-,0////-)21+.,.02'()+')+)-0)%*--,/,'('&&)'('&$%')-,+&'&,,('+&('()*(+*,,+++/1'))07372&4,,-)4*-,,.+-+))'*')*)0/6*+)$%&'+-113,+%*)/(,*)3.,3,()''&%$*,.//3)*020/0-,'/0---+-,0/0'()/3'('+)&**0'12,+01996*10+0,.)*-*)+*05((&)+(,..4(+*/5/2394-'%,&&%&)'2)(-2,2)2241/)++;44(4'$%$%&&'+&+',+()$&)%$%%&))-.%+,)%'%&(%'$&&,(*32%((./''-1,(1.-/6.4++*$&)(*(+%(+112/(21)%*),02**'')547+&.(*'**/-5522171)(&%',+.%%#'''(&%$&*'()(/007321*.'+'(,*)'''*,./4-,'+'228*&*(+,,.31104352)3*.,1/.)1-13/--,-.348*10&()..&&$'+)4,-./4*'/.23344.746845,-50%)&&%.+.1*&+)*-6&/'(,6&-0,&+4/22475)+.-)/$/*&3920253)%'&%%.)&#$%(***-*+)+((+,2/*-(*+-/32,(-4227865+457:0.0'(,+,'2.&%$$%5..%440,*)*+*-,/441.1/242.../2('('()'*)*''*().,'&%.'(&&$&%%%&&%$%&&)'))-3568601.&*.(,/,.7-1,4652/1.',-..+/+*+,,4*'('*.5/6,.(*(*(**+200'$'%,240).,-'$%'--//&'3)++$('(+/68671555*+%2,23)2&,&+)+-.1(,+*%*/'(#%&..-,',-(&('%%''&&')&&'**,)%'&%'+'..0+9,(-(/+%$(*0+++*%,/*)'&,,*07),+-'**'&5-/000+2-&&'$&++20((
@25c9d5fc-e95a-4c3c-bd80-1e4c8c082b90 ch=275 read=103719 start_time=2019-12-13T16:15:25Z barcode=BC01 runid=2c9cf7bc05858273f10e7d7ec552fc0bd742dc3e
TTGTTGTGCTTCGTTCGGTTACGTATTGCTGGTGCTGAAAGAAGTTGAGAAATGTCGGTGTCTTTAACCTACTTGCCTGTCGCTCTATCTTCGGTTACCTTGTTACGACTTCACCCAATCATCAATCCACAGCAGGTGGCTCCTTCCTTGCGGTTAGGCCACCGGCTTCGGGTGTTATCAACTCGTGGTGTGACGGGCGGTGTGTACAAGGCCCGAGAACGTATTCACCGCGACATGCTGATTCGCGATTACTAGCGATTCCAACTTCATGTAGTCGTTTGCAGACTACAATCCGAACTGAAGTCGTTTTTATGTTTTGCTTCACCTCGCGGCTTCACGCTTCCCTCTGCACCATCCATTGCCCAGCACGTGTAGCCCAGGTCATAAGGGCATGATGATTTGACGTCATCCCGCCTTCCTCAACGGTCACTGGCAGTCTCGCTAGAGTCCCCAACTTAATGATGGTAACGATAAGGGTTGCGCATCGTTGCGGGACTTAACCCAACATCTCACGACACGAGCTGACGACCTTCATGCACCACCTGTATCTCATATAGCTATCTCTCCATCTCTGGAGCCTTTATGAGTATCATCGCAAGACCTGGTGGAGTTCTTCGCGTTGCTTCGAATTAAACCGCATCACCGCTTGTGCGGGGCCCCGTCAATTCCTTTGAGTTTCATTCTTGCGAACGTACTACGCTCAGGCAGATGCCTTATTGCGTTAACTGCAGCACTGAACTTTGGCATCAACACTTAGTACTCATCGTTTACGGCGTTGGACTACTAAGGGTATGTCTATTTGCTCCCCGCTTTCGGGACTGAGCGTCCAGTTGCAGGCCAGATCGTCGCCTTCGCCACTGGTGTTCCTCCATATATCTACGCATTTTACCGCTACACATGGAATTCCGTCCTCTCCTGCACTCTAGCTGCCTGGTTTCTATGGCTTACTAGAGGTTAAGCTTCAGGCTTTCACCACAGACCCTTTGCTGCGCCTGCTCCTCTTTACGCCCAATAATTCCGGATAACGCTTGCCACCTACGTATTACCGCGGCTGCTGGCGCAGTAGTTAGCCGTGGCTTTCTAATAAAGTACCGTCACTCGGCTACCACCATTTCCTGTAGCCGCCGTTCTTCCTTTATAACGGAAGTTTACAATCAACCTTCTTCCTTCACGCGGCGTTGCTCGGTCGGGGTTTCCCCATTGCCGAAAATTCCTGCTTGCTTGCCCGTAGGAG
+
$+(4/)+**),.*.56%.-1,027.//&%(+//2982.+'$)&&*('*%++)(+/2)7288.895*6.;21010/*.*,-+*+,/999:151)0./-00)/%()&(005850.131)6188:98;683*+$$%%('*(.//312.++'+')(-*7..,20'(.8-,124'8,**.,16-4,,,735562301113;;357/01764676-6.9/,%+)/-3423;659;9:9765640110162222-3---00-25+2-1(.&)--*&(()+..)+*0(')()4436/8//40/2.7-+,'%(&+.7;7)+,+.45-+.2928:;::64473320',),-7*90)*'%)*,41879506-.1)()*()(&(*+,,45)*477997.,0--/0233-,02/+-2898:-<:,)/12516+,&)()(-/9::361119763,(.''(+,0:7/,.*')(0*+,214121-,-.3510*+6)*()%,.116./,50.()*.+10,.(0445440358868'&6334)/.,//186+.))(00359566477883677),**+256545;87431136,-1.6<903.,+,,4('+/,.((+-18.-'(+,)+2969=989428123:7&(+/-2:086&*&*+,/5/,4-+-24%-/)-599+/62:8:5+,0//*-5:.-67<959231066/43/1&+&-13,.35*+0,&&&(+*/3-0.504145592(1,/126:1.5807472,(+(%*(+).1+,3,04++(45*+++%&*'+,01/0004-/34.,)$)*)+-6)*-,498,').7-*'7;1825967773(&+5/-/.2..4(+$*,+(&&*/,7548;,346:99;666,/8(+-/488633.31299)(6:.--*)&++23040400+'&'*)+).3/1,++++**(,/15933929-1.1/00./6/..$(&*)--2-,--1-'*522:6112.,-.0167&&)%')--0158-,,+55+-76.).---*/-,1/440(1-355986819120-3.1+401/31+560..3+/383;3+&($%((31:+++6,2/+'&&**+-6038-+.(+**+/+,-/-1++(*)'/,20<6088710.1..557:9*1+(%(,**..2410--+/74./0111%(),3847;955;5+.,.074435//11084/(+1/5:04:;6.5:.664476./-+'((*&$#$##&('('*&3+-(
@fa1363aa-d2d0-4862-b98e-bc9f4eb62ee7 ch=465 read=51843 start_time=2019-12-13T16:15:23Z barcode=BC01 runid=2c9cf7bc05858273f10e7d7ec552fc0bd742dc3e
CTCCACCACGGGAGGCAGCAGTGGGGAATTTTCGGCAATGGGGGAAACCTGACCGAGCAACGCCGCGTGAAGGAAAAGAGGTTTTGGATTGTAAACTTCTGTTATAAAGAGAACAGCAGCTACACTGAGAGTGAGCAGCCAGTGACAATGCCTATTAAAGAAATACGGCTAACTTCATTTTAACAGCCAGTAATACGTAGGTGGCAAGTATCGATTATTGGAAGGCGTAAAAGGGGCAGGCGGCAGCAAGGGTCTGTGGTGAAAGCCTGAAGCGCCTTCAGTAAACCATAGAAACCAGGCAGCTAGAGTGCAGGAGAGGATCGTGGAATTCCATGTGGCGGTGAAATGCGTAGATATGTGGAGGAACACCAGTGGCGAAGGCGACGATCTGGCCTCGCAACTGACGCTCAGTCCCGAAAGCGTGGGGAGCAAATAGGATTAGATGCCCTGGTAGTCCACGCCGTAGGCGATGAGTACTAAGTGTTGGATGTCAGGATTCAGTGCTGCAGTTAACGCAGCCATGATGCTCACCTATGAGTAGTACGTTCGCAAGAATGAAACTCAAAGGGGTATTGAGGGCCCGCACGAAGCGGTGGGTTGTGGTTTAATTCAAGCAACGCGAAGAACCTTACCAGAGTCTTGACATACTCATAAAGGCTCAAGAGATGGGGAGAGAAGATAAGCGCTCCATGAGATACAAAGGTGAGGTGCATGGTTGTCATCCAGCTCGTGTCGTGAAATGTTGGGTTAAGTCCCGCAACGAGCGCAACCCTTATCGTTAGTTACCATCATTAAGTTGGGGACTCTGGCAGAACTGCCAGTGACAAGAAGCTGGAGGAAGGCAGGGATGACGTCAAATCATCATGCCCCTTATGACCTGGGCTACGTGCTACAATGGATGGTGCAGAGGGAAGCGAAGCCGCGGGTGAAATGAAACCCATAAAACCATTCTCGAGGTTCAGATTGTAGTCTGCAACTCGATACATGAAGTTGGAATCGCTGTGTCATGAATCCAGCATGTCACTTGGTGAATACGTTCTCAGGCCTTGTACACACCGCCGTCACACGGAGTTGATAGCACGAAGCCAGGTAGCTAACCGCAAGGAAAGGCTGTCTAGGTGGGATTGATGATTGGGGTGAAGTCTGTAACAGGTAACCGGAAGATGAGCGACAGGCAGTAGGATTGAACACCGACAACTTTCTTCGCACCAGCAATGCGTAGCTTCCATA
+
**2.%%$$&&0,'('&$''%&**1/(+)/61*+2)405.++--('+),1)*+221012355*.42444121/2-43*&&+',+,'0('2'(*150-.2.43/7.-.9((*)*223.0*-0,*+&$$&%%%'&&$%$'--0&((*&,,/0,1)((0+52,&+..*,.&,///0('('++30+++'+$'&%&..31/112*-()'(,.,%$)/-((-,)--,*(''((+1/83&-/()*&,53(42'/..0)1,+,.+/05--+7701:85./%((*,,--)+-06+((((&'07+9:672/---.7+,-/05'4**&'281::386242642932+))(&),+))())-.//.25521((,-*/,/52556-.-//-+.7071581110/-,0/0+&'+-+,--.1,/15(,/,-/().+*-**))*)$*-1;:1358-2.,(,,).8+*%.-$&)*'')'03/2.*&.(*-((+,,1,+.,/29<:::9.43,'('/+0+,--,.///173/*,)*+$-,*-+++&+)+()2)%%'&),)+--32380),/3/1:62376/194:+,-,&+#$%'%+,*36+%*&*').*,0941,-+((,12369.9/74&-(+-6700)+,)-*,()%%)+%&%',-250.*&%%(*,''/6*,,-,2'*(*,.974))%'('('(-.+'''$'(*').)*+--4811'))+'&'&)&,-.04.4,,.06,/%&')16636402/2840,2-).0.313,1.4+),++)&'''+/1)69-.,***%-'&$)5/5988976863-00/19501,+)($%&*%)))/1,,+,,3/4*'++)*/1/.0),.)-)%'()+/540()+-31-./65--&+))-,93546642.'/.-./),%3/.31812983*,)&3))*-.*'*))+-4+24--+(''%,/*,,+51,85,,08:6347:8531'$&)./-(+$+%%$)*.2.'+%%(**&&*)+,1--7-,717/544(()'&&)+()*.-06&)$('-*-.,.*+,/-*+42253390/,/*5/040.../..,01)*)(,)&%$'&&%'*-***(#%&)((.%&)#+&*%.0+,63/*-.)1*-*$),,*'.-..*3..8:1./*+,,/24(/0+)(+/*+,(&$%%&%&(,,//&*(,+).-)(),.'1--0+(&%()(#+'*&)(*40/2+2((14/449.%%$%(((+050')&%'$$#%&%##$
@76991de3-ca1f-4f50-8025-84325bdddbaa ch=366 read=168894 start_time=2019-12-13T16:15:14Z barcode=BC01 runid=2c9cf7bc05858273f10e7d7ec552fc0bd742dc3e
CTCCTACGGGGAGGCAGCAGTGAGATATTGTGCACAATGGGCGCAAACCTGGTGCAATAAATACCGCGTGTATGAAGAAGGCCTTCACCGGGTTGCTTAAAGATACTCAGCCGGAGGAAGGGAGTAAAGTTAATACCTTTGCTCATTGACGTTACCTGCTGAAGCGCCGGCTAACTCCCGTGCCAGCAGCCGCCTTGATAATACGGAGGGTGCAAGCGTTAATCGAATTACTGGGCGTAAAGCGCACGCAGGCAGTTTGTTAAGTCAGTCATGAAATCCACAGGCTCAACCTGGGAACGTCTGATGCTGGCCGAGCAGGTCAGTCTCGTAGAGTGGGAATTCCAGGTGTAGCGGTGGAAATGCGTAGAGATCTGGAGGGCCGGTGGCGAAGGCGGCCCCTGGACGAGGCGGCCCTCGGATGCAGCGTGGGGAGCAAACGGGATTAAGATACCCTGGTAGTCCCGCCGTAAACGATGTCGACTTGGAGGTTGTGCCCAGCAGAGGGCGTGGCTTCCGGGCTAACGCGTTAAAGTCGACCGCCTGGGAATGCAGCCGCAGGTTAAAACTCAAATGAATTGACAGGGGCCGCACAGAAGCGGTGGAGCATGTAGTTTAATTCGATGCAGCGCGAAGAACCTTACCTGGTCTTGACATCCACGGGAAGTTTTCAGAGATGAGAATGTGCCTTCGGGAACCGTGAGACGGAGTGCTGCATGGCTGTCGTCAGCTCATTGTTGTGAAATGTTGGTTAAGTCCATAACGAGCTGAAGCCGCATATCGCTGTTGCCAGCGGTCGGCCGGGAACTCAAAGGAGACTGCCAGTGATAAACTGGAAGATTAAGGGATGACGTCAAGTCATCATGGCCCGCCCGACCAGGGGCTACATTTTCTAATGGCGCATGCAAAGGCATTCTCGAACAAGCGGACCTCATAAAGTGCGTCGTAGTCCGGATTGATCTGCAGCTCGACTCCATGAAGTCAGATCGCTAATCGTAGGTCGGTACCACGGTGAATGCGTTCGGGCCTTGTACACACCGCCCGTCACACCATGGAATTAGGTTGCAAAGAAGTAGGTAGCTTAACCTTCGGAGGCGCTTACCACTTTGTGATTCGCGGCTGGGGTGGAAGTCGTAACAAGGTAACCGGAGGATGGAGCGACAGGCCGTGGGATTAACACAGAGACACCAACAACTTTCTTCAGCACCAGCAATGCGTAACCG
+
((,+*&8-27+$)00//.(+/-)'-0-.0*-*,+-384-520-/0/'.,)*'*&*($$(2))*68('(()..--.-()())*,+%%"$$+/)0+)'%$01&'&&%&&&%&.')*&()(()-)&()-22././++&51592,011)0-+*+)1)$'&#$%$%&+&&'2-*)%%3*.+3(+(0254,+,*011/-*('(&*-**'0-/)*,/,0454-02,8++*)&&)/+/4+,4400272.*+/4)20-)/-,%122/&,*)'()*(*&&&'$(1*+2+)+&68665)*/5246*)((%'((),0.150-0'%'$%#+&&$$&'(32,1,)&)&%1&0(1+3''1(,((%)',2,,(',*&'+++0-,,-01182+)*%%'%'*,,+()'&(*)+15/+,044*'%'$(&)*,0*.*+(,&&%'&)-%-/+(*.764.&/-(1(*'),927;--38433.6-'&&&&'*32,-/0/4921,,*1.*-,(0,02/3*)+.'&(''&%%$')).-3-.-'%(-/.//+/.80*')*()/,,.4216.+-,1/-).0)*-+51:5985.35)7:3-4,4+../'-76(4*#$$&&'.)*+*0.17-/0%.'((32;72524*'%)$*))+)'-47048744*)+/*4662.-+(.128500*3+*+(/1-)&%%&)*;640364673786:6045/3190/'&++41.(*+****+-/275649:761.///7&5&%1/*)(*.))+3..*&+&((+2+$&*%&&#&*&&**$))&($&(++'(.036,,,,*+'025.926-7-5,,42)+'.+(*-2/00.*+,-678;::85-,+**0+.'/3-,389:965.').66:9,+$(*,,$(%%(,,7%-)(&'%$'$))&(&$(2+*/,,,,/'0-(('$%%((%&&&$$%*)&(*005754467;935/12102405.8**-(1$&&,--,-($&()''*331130-*()*+,,--.+++/,-+3&-*-('&%%,*)+,41+,5.&,+,68$/','*'$*&,*+).6+78,+64%&&+)%'$%-'4+'/(/8/546,'*)'*()-*,(*,(6-2/33-*0%)*,*(('(+.%)'.&$(..567+++,+*,21-*/())()1.26675//..4847/1.+,,0&.,,-//.**(0,,..32+4.22/,/*%%&()%,.,)()%).9;25;9./.,/1-346;.,,)&*)%#$
@9b458b1f-f843-42bf-bd88-4f191dd552b6 ch=253 read=224282 start_time=2019-12-13T16:15:11Z barcode=BC01 runid=2c9cf7bc05858273f10e7d7ec552fc0bd742dc3e
CTACGGGAGGCAGCAGTGGGAATATTGCACAATGGGCGCAAGCCTGATGCAGCCATGCCGCGTGTATGAAGAAGGCCTTCGGGTTGTAAAGTACTTTCAGCGGGGAGGAGGAGTAAAAGTTAATACCTTTGCTCATTGACGTTACCCGCAGAAGAAGCACCGGCTAACTCCGTGCCAAGCAGCCGCAGTAATACGGAGGTGCAAGCGTTAATCGGAATTACTGGGCGTAAAGCGCACGCAGGCAGTTGTTAAAGTCAGATAATCCATCAACCTGGGAACTGCACATCTGATACTGGCAAGCGGAGTCTCGTAGGGGGGTAGAATTCCAGGTGTAGGTGAAATCGCGTAGAATCTGGAGGAATACTGGTGGCGGCCCCTGGACGAAGACTGAGCACTCCGGAATTGCGAAAGCGTGGGGAGCAAACGGGATGGAGAAATACCCTGGTGATCCACGCCGAAACGATGTCGACGGAGGTTGTGCCCTTGAAGGGGCGTGGCTTCCAGGTAACGCGGTCCGTCGACCGCCTGGGGAATACGTACAAGGTTAAAAACTCAAATGAATTGACGGGGGCCCGCACAAGCGTGGAGCATGTGGTTTAATTCGATGCAACGCGAAGAACCTGGTCTTGACATCCACGGGGGTTTTCAGAATGAGAATATTGCCTTCGGGGAACCGTGAGACGAAAAGGTGCTGAACCGATAAAATCAGCTCGTGTTGTGAAATGTTGGGTTTTGAACCGCAACGAGCGCAACCCTTATCCTTTGTTGCCAGCGGTCCGGCCGGGAACTCAAAGGGACTGCCAGTGATAAACTGGAGGAAGGTGGGATGGCGATCAGTCATCACTGGCCCTTGACCGGACATGCTGGCATACAAAGAGAAGCGACCTCGCGAACGGACCTCATAAAGTGCGTCGCTGGTGGTTAGTCTGCAACTCGACTCCATGAAGTCGGAATCGCTGGTGTCGTGGATCAGAATGCCACGGTGAATACGTTCCCGGGCCTTGTACACACCGCCGTCACACCATGGGAGTGGGTTGCAAAAAAAGTGATAGGTAGCTTAACCTTCGGGAGGGCAGCACCACTTTGTGATTCATATGACTGGGGTGAAGTCGTAACAAAGGTAACCGGAAGATAGGCGACGAGGCAGAGTAGGTTAACACAAAGACACCGACAACTTTCTTCGCTTTCAAACGTAGCGAAAAAAAAGA
+
&'&+'.-(-3//34'11172,4--521-/00;957.-,/01.137787250&.//3)6778666620,-/()+()&+.41.5-3,)(-47-03.27/-022157**,*'+*')).56+*.*-')*20/2/*+.0.230/2224-/2.*/++.*'*-(),65.3-,,4./38+--6++'%)%%'('*$*)0,*.2073//.-/3858222120.%)%%,*./0:4/,(&&)/'215+1--'-*)$$+,,2015/..5'&$&%0)*'%',2060:8;7,6007)''()832345773811+)*,/++--)+//..,321),+,)3*5,/,151,(%-(*)21*&#$&&&(((.,../0+5.*4/-/60511)'/&374+,.547.2.-).$&(-,$(),.*-&$(%'%&-*&))44;87-+,03<87*:/+4&**%('/+337'(,.*%%'()%,).+$(,&,,-.,140.,+3/203://2041-0-/3.,6*.1478//8--'4.//0/,,'(*''')*/./3/9;88;5',++0/34/5*+)2*6+521)12676-,+3060:67+-6/'0,'%)&-2511/*+.')+.3---23;914342..0//-3/*/014(&'''))*-135123468,*,'52.&4232+-+*.-1-),*((-**43263.69/,:78463.-,.**,-.*1()&&&'&(,%&*$$$$()()+,97:7392-,,23-/34530-79%&(''+(++(2'&42,5/+6-.*2-./+)+2.-:0086386;/8*-'774;;1:46721(+*-,-33594241244;:879.+0+*5)0,(.,--((,+'+*&'(,9:8)((+*.1)&&')/+&%#$#*'&$'&%+++-05-&(&*'(*22152679/1&-.532414--3800..10//(%'(*%%)(0()-3-.012101-./76302.2...2//,..214/-(%$*,/8874122--62575010:12284453480/-+-33+,1.//210-04*,+%&'*,+/4.,+./(().1),903857:4/+))*(+(-.)&)),+8.485:4.7.,04/*(%(*45%+((*)1037:/**&(+.26435()),/,..''(1-/7(-/./92304/6244/1-,.94)(/*6'%'(*%.,++)()),.5(*1125831.('((/6+.91'%&('+%**-*)(%&(,-134.,($%
@cdca455f-dd49-406b-a45c-154e27a7ee4f ch=292 read=183068 start_time=2019-12-13T16:15:08Z barcode=BC01 runid=2c9cf7bc05858273f10e7d7ec552fc0bd742dc3e
TTGGTATTACTTCCCGTTCAGTTGCACGTATTGCTGGTGCTAAGAAGAAAGTTGTCAATTATCTGTATTGCTTTCTGTGGTGCTGATGTATCACACAGGAGGCAGCAGTAAAGGGAATTTTTTTCGGCAATGGGGAAACCTGACCGAGCAACGCCGCGTGAAGGAAGAAGGTTTTCCAGTTATAGAAACTTCTGTTATAAAGGAAGAACAGCGATAGTAGCCAGTGACGATACTATTAAGCCACGGCTAACTGCATTGCCAGCCGCGGTAATGCACGTAGGTGGCAAGCGTTATCGGAATTGTGGGCGTAAAAAAAGAGGAGCGGGCGGCGGGTCTGTGGTAGAGGCCTGGAAGCAACTTCAGTAAGCCATGAAAACCAGGCAGCTAGAGTGCAGGAAGGATCGTGGAATTCCATGTGGCAGTGAAGATGCGTAGATATGGAGAGGAACCTGCAGTGGCGAAGGCGACGATCCTGGCCTGCAATGACGCTCAGTCGAAAGCGTAGAGGAGCAAATAGGATTGAATGCCCTGGTAGTCCCGCCTGCATGATAGATACTAAGTGTTGGATGTCAAAGTTCAGTGCTGCAGTTAACGCAATAAATTACTCCGCCTGGTGAAATACGTTCACCGGAATGGAAACTCGAAAGGAATTGTGAGGGGCCCGCACAAGCGGTGGGCGTAGTTTTAATTCGGAAACAGCGCGAAGAACCTTACCGAATCTTAACATATATAAAGGGCTCAGGATGGAGATGGCTATATGAGATACAGGTAGTGCATAGTTTGTCGTCAGCTCGTGTCGTGAGATGTTGGGTTAAGTCCCGCAACGAGGCGCAACCCATATCATTAGTTACCATCGATAGAAGTTAGGGGACTCTGGCGAGACTGCCAGTGACAGAAGCTGGAGGAAGGCGGGGATGACGTCAACACTTATGGCCTGGAAACACGTGCACCACAATGCGTTAAGTGCAGGAGAGCCGCGAGGTGAAGCAAAACCCATAAAACCATTCTCAGTTCGGATTATGATCTGCGAAAGCTCATACCCTTGAAGTTGGAATCCTTAGTAATCGCGGAATCAGCATGTCGCGAGTGGAGGATACGTTCTCATGAGCCTTGCCAAATCACACCACGAGTTATTAACACCCAGAGAGCCGGTAAGCTAACCGCAAGGAAGGAGCTATCTAAAAGATTAGGATTGATGATTGGGATGAAGTCATGCGATAACCG
+
$$$*(((%$)('*'*(+--+31'#'%&*0+0-,.61,+'+,&(%.)&),,)*2.//3.5,,,/.&+$(%#%&'(%*()-12065322(.'(*()'(&4-*.---00(--,(()5(3*889:;201%//,33.1.)'-*-8-,+6-,)+2.**(*6/3),220+2,2()-*0163.-)),4:36*(,-'-1:550/41232+*(+++/4+&*'&&'+/,)$%#%',,/.+*..04-2'+&%'0,,-*/$''',$*)2+$)('(**+/,62/:1'+%'+6,+()-6/-+*+/7;62/).+,0.%1'7532-/22*2.)'(+,'+(&/3.1**&)*,.+(-,1.(&&)'+'''&*)%'&&&(+(%+,/8*-*(&#&))&**-),&(.0/-%&&**,*01+()-)('')1-.,5.8:((('&0-%./,+(%&*+7,,+++2*++.-,'++)+*&$%$&+/2:3&&('*,,75-../()597;73305*,/3,.-/(**,%'*,&(*-'*'+')$***10.-,(6*&'86/37'&%%))0,8,((,-##%$&&&*('%+.2575+.4296:69466733128823655223/0575.1*),+,,+(+(&+1.+).3+**&')/***/1-4)$)&&'(')*(/1+/+*(,*+'*('+(($'%,42208-(+'*,++-*2211/+(,'(,99,/(3-''&()'.-))#%'+7-066615//2((/1,.)(&&$)()*'((),5-/190,/0261,+,+'-.01546/+-10(1/0/0'1210./&/,2)((***,*,,,726016583-3/6.6-'.1.30/,010++.2)6%$1'+++-'/1+)(021&4*''1..9<8::')/($''(,3%+1-5/11/)'((%$12300,+*,-2455&(('(1461+,,1/64+5874800-))''%##%$%'*,%-+'*,(*%'''(311++)))20/-0)++)&')13(.'&'$&&/,+*(&%+)-1+-.7;4192,--5840:7682,,),&)122+0,(++,/-)%-(*,)$&$%%$$+*',''*((/.6/7:62&('&(/.211084,+''+++/,.,*-%)'&'*./-++23251171+($%%$,,()'$((')((*02245,0--//3.+----(2/'%'(%%)1828,.*()(*%(##&--*,*.')%'(3113-09.''$*$%.5.0.,-**'((*15/0,*($(&$&#%)+&)'(('
@a71e0fc4-48d8-4873-a290-71ab83494d27 ch=342 read=89057 start_time=2019-12-13T16:15:04Z barcode=BC01 runid=2c9cf7bc05858273f10e7d7ec552fc0bd742dc3e
CTCCTACAGGGAGGGCAGCAGTGGGAATATTGCACAATAGGCGCAAGCCTGATGCTGTATGCCGCGTGTATGAAGAAGGCCTTCGGGTTGTAAAAGTACTTTCAGCGGGGAGGAAGGGAGTAAAGTTAATACCTTTGCTCGTGGCGTTACCCGCAGAAGAAACACCGGCTAACTCCGTACCCAGCAGCCGCGGTAATACGGAGGAGTGCAAGCGTTAATCAGATTACTGGGCGTAAAGCGCACGCAGGCGGTTTGTTAAGTCAGTGTGAAATCCCCGGGCTCAACCTGGGAACTGCATCTGATACTGGCTTTCTGAGTCTCGTAGAGGGTAGAATTCCAGGTGTAGCGAGAAATGCGTAGAATCTGGAGGAATACCGGTGGCGAAGGCGGCCCCTGGACTGAACTGACGCTCGAGTGCAGCGTGGGAGCAAACAGGATTAAGATACCCTGGTAGTCCACGCCGTAAACGATATCGGCAGAGTTTGTGCCCTTGAGGCGTGGCTTACCGGAGCTAACGCGTTAAGTCGACCGCCTGGGAAGCTTACGGCCGCAAGGTTAAACTCAAATGGTCGACGGGGGGCCCGCACAAGCGGTGGAGCGAAATATGGTTTAATTCGATGCAACGCGAAGAACCTTACCTGGTCTTGGCTTATCCACGGGAAGTTTCCAGAGATGAGAATGTGCCTTCGGGAACCGTGAGACAGGTGCTGGCTGTCACGTCAGCTCGTGTTGTGAAATGTTGATTCGTCCCGCGAGCGCAGCCCTTATCCTTTGTTGCCAGCCCAGTCCGGCCAGGAACTCAAAGGAGACTGCAGTGATAAACTGGAGGAGGGCGGGGATGACGAGCAATACATGGCGGCACC
+
(//2/13'05*(*0).(('%++.7.-.,.430/00/:3(0100259.6:766620)'&'&%,0+,,//477324)*.+)38196*8845,)*3.)'((*490.-+3)28*(+&+*'.)%&'.58)1.8-114057/0889360:0/-8..6--//,0,'*,('),4*.)*,2.131.2&34(*14111;1633.5,-,/02/.)#((,-4802.2.2,-0&/))0+/2:;52/0063,++-)0-225542115914247)+8'&*%(&(.-)*44,&,4275.*.'$&/,/./44333-*)(--3/,,(&)+%&)&)),/8789,)*.*+.),,+1+/.1986+$%$&&%('+)-.43-+&((,201/4+0+,8;;4:5*-+()3)1,..0:4*,67--$&&.+//.,,.-,%$*+*--&2/3-2/(',/;17+-2'.0,)),766;1179:3311.,.//74148401.,'.-+1.*-&).4+*-04.''**(/0/1614-,,%)0+.)&,,.2.-,**0,/.20/0596998340)+%$##')&-6---*(042:7::/24'*./(*,#)()(*410+-40,-,324881653,())($'%)),-27<9+1.1''(*+;:781/1/411622.3,-8/231+'&-(&'&'(6-''&),(('-2*1)'(()*4.+*).../1/-+*+(/63:2358-(*-,)).0+*''(.11'/',,-23355553021////871++2)&))&'*02+*1,''&%'$)/4&$$&'+3/88/.3..,*%,'*%)+,,-246'64+21613;/-/(**+547*-/..23;93334-1*&),*'.8:3-44.4''-0/2-%-&$%%%$$&#%"
@f529af02-8cae-4f4e-adbf-59af78ce8964 ch=189 read=242781 start_time=2019-12-13T16:14:37Z barcode=BC01 runid=2c9cf7bc05858273f10e7d7ec552fc0bd742dc3e
CCGGTTACGCGGTACGGCTTACTTTGAGAAATCGCTGACCTACCTTCGGCCGCTGCCTTGCGGTTAGCTCACGGACCTTCGGGTATTGCCAGCTCATGGTGTGACGGGCAGTGTGTACAAGACCAGGAACGTATTCACCGCGACACTCTGATTCGCGATTACTATTAACTCCAGCTTCATGTAGGCGAGTTTCAGCCTACAATCGAACTGAGACGGTTTAAAGTTTGGCTCCACCTCACGGTATTACTCTCTGTACCAGCCATTTGTAGCACGTGTGTAGCCCTACATAAGGGGCATGATGATTTGACGTCATCCCACCTTCCTCCTGGTTAACCCAGGCAGTCTCGCTAAGTCAACCAATGGTAGTAACTAACGACGAAGGGTTGCGCTCGTTGCGGGACTTAATAACATCTCACGACACGGGCTGACGACAACCATTGCACCGCCTGTCACCTTGTCCCCGAAGGGATTTCCTCGATTAAAGTGTGCAAGGGGATGTCAGAGTGTAGAGTGGAGTTCTTCGCGTTGCTTCAGATTAAACCATGCTCCGCTACTTGTGCGGGTCCCCGTCAATTCCTTTGAGTTTTAATCTTGCGACCGTACTCCCCAGGCCGGAATACTTAATGCGTGCTTGGCGGCACGGAGGTGTTAGAGCCCCACACCTAGTATTCATCGTTTACAGCGTGGACTGGTATCCTAATCCTGTTTAACCCACGCTTTCGACCCCTCTCAACTGCGTCAGTTACAGTCCAGAGAGTCGCCTTCGCCACTGGTGTCCTTCCTAATCTCGCATTTCACCGCTACTAGAATTCCTCTCTCTCCTCTCCTGTACTCCTAGATAACCAGTTTGGAATGCAGCACCCAAGTTGGGCCGGGTATTTCACATCCCACTTAATCATCCGCCTACGCTCCCTTTACGCCCAATGCGTCCGGATAACGCTCATACCTACGTATTACCGCCGCGGCTGCTGGCGTAGTTAGCCGTGGCTTCCTCCTTGGGTACCGTCATTATCTTCCCCAAAGACAGGCTTTTACGATCCAGAAACCTTCATCACTCACGCGGCGTTGCTGCATCAGGGTTTTCCCGTTATTGCATAATATTCCCCACTGCTGCCTCCCGTAGGAG
+
;58778)-$#&+*(*+-)+''()+&&(%)+*)+-./-+.8(*,.+4-(*0,*+/--)+*++250:1+/*,$(&-(-(+45-71/(*((-+*#%&((21873.026,4-+%1..-+-/3813438,361821798<6257/47781221()+799562/21./-)')/).-0'((-2:6/510(/+)**+*9//*,.-$')*559-.864/+/*.*1/;;.:2.2<242//26/3845&)),,*2($(&%,,0/351:/./9185*+++++(-./2631/,/.)%%(('-*+16-0//,.0/-85-*-.8989627)'/52;1)+*+*(,00./,70)/97367788,++5+).,)()&-,)**&',0/3-/152430+*'(--6;68688976;342;93.3/2,$&('(*+..+-/2437'(%&+*)-4486212+0''*+-3(+00341.-+,*)*98:/**))*('/86/7778:/9,/&&'&.)),-(16.77421.'%()11/-')+-0,-1854:4./104/2584((.0/1<8:;1---,68*,701,5*--2.10/29:2-1447592+/75.',07;*.:/007122-3/'*(.0:781)/,-&)*+2-,0.0/4/0-''&%%$*'*-,++.11./,+-33-,%(+-.+&)+/,++.05596456/73,'-(3344737733,*'),*%(,-583,1,*(%(.)#&('+.*$%&-6*,')().'*&%&+,6%,90/01+-4(*)++(+-6-,-)))*.4.0216-0/64219'(28.-)+(1.2;,*&.,,+,)*)())..//+'(*'),-0./0.44647.///)*.7905,5/053;5/-0,,-,)*+*./*0++.,*'0/2(34112;0.+-+.03*&*-,4033398438;779790:5*0/(%('''')**(((,+(./065,,'(+/$%&,'(%,*,,-*''%%,*'(&((+34-8++*(,448/006/00+*1.400.(&''/,+,89/17,8/)+773674+23.,03,,.*,/0*'&()*2''%,/+1918../1'23/*-,.*),/42+,+**,-7269.2:9)51(&&,$+(')(&)**+107982'((*./018+.8+*:15,(*
@f79d8845-13c2-46c7-89d2-9e44a156ef60 ch=437 read=133579 start_time=2019-12-13T16:14:32Z barcode=BC01 runid=2c9cf7bc05858273f10e7d7ec552fc0bd742dc3e
TTGGTGGCTTCGTTCAGTTACGTATTACTGAATTGCTGAAGAAGTTGTCGAGGGTATCTTTGTGTGCTTTCTGTTGGTGCTGATGTGCTCCCACAGGAGGCATGATGGGGAATATTGCATAATGGGCGCAAGCCTGATACATGTACGCGTGTATGAAGAAAGGCCTTCAGGTTTGTAAAAGTACTTTCAGGGAGGAAGGGAGTAAAGTTAATACCTTTTATGTTTGACGTTACCACCAGAAGAAACGCAGCTAACTCCGTGCCCAGCAGCCCATGCAGGAAGACAAAGCGTTAATCGAGATTACTGGGCGTAAAGCAGGCAGTTTGTTAAGTCAGATGTGAAATCCCCGGGGCTCCAGCACGGGAACTGCATCTCTGATACTGGCAAGCAGGTCTCGTAGAGGGGGGTGGGAATTCCAGGTGTAGCGGTGAAGTGCATGAGATCTGGAGAGGAATACCAGAGTGCTTGAAGGCGGACCCCCTGGACAGACTGACGCTCAGGTGCAGAAAGCGTGGGGAGCAAACAGGATTAGATACCCTGGTATCCCACGCCGTAAACGATGTCGACTTGGAGGTTGTGCCCATGGGGGACGGCTTCCAGGCTAACGCGTTAAGTCGACCGCCTGGGAATGCAGCCGCAAGGACAAACTCAAATGAATTGACGGGGCCACACAAGCGGTGGGCATGGACAGTTGGGTAGCGCGAAGAACCTTACCTAGTCTTGACATCACGGGAAGTTTTCAGAGATGAGAATGTGCAGCCAGGAACCGTAGGACAGGTGCTGCATGGCTGTCATTAAACCATTATTTAATGAGGCTCTTTGGTTAAGTCCCGCAACGGCCTGCAACCCTTATCCTTTGTTGCCGGTCCGGCCGGGAACTCAAGGGCTGCCAGTGATAAACTGGAAGGTGGGGATGACGTCAGAGTCATCGCTTGGCCCTTGACAGGGCTATACACGTGCTGGCGCTACAAAGAGAAGCGACCTCGCGAGAGCAAGCGGACCTCACTTGAGGTCGTCGTAGTCCCGGATTAAGTCTGCAACTCGACTCCATGAAGTCCGTCGCTGGCAATCGTGGATCAGAATGCCACGGTGAATACGTTCCCGAATTGTACACCGCCCGTACACCATGGGGAGTGAATTTGCAAAAGAAGTAGGTAAAAGCAACCTTCAGGAGGCGCTTACCACTTTGTGATTCATGGCTAGGGGTGGGGGAGTCGTAACAAGGTAACCGGG
+
%*-%)'&&**,&)02''*'%'+/*1.)/51&(*)'&*,,.)+*(*1-1.)%(,((&4316+'('($%&(*(/.251558::655*,%))..'#$&*)-.1.,+,(*%(..)2*+/1,,.2195..&%&+28/4:4/..'-..)-$))+/0./..-.3(*+++,55316&/3/7*,.566+,(%((+/*',*)'/,,+*,)$&',//)+/+-.,.+45-&&()(-(&%&$,)%*'%(%+')+'*+%+&1&.-/../0..)4+-70.*2/-/6)(+),*-,)$&%$(--*-239/6.-&#&$*&')*-3333,52'%&&(/,/27;0%5461-.60../)('(,0++59/(/-*,40&,%&%&&)($)**+,,**'&&'(*&2-3,).'%'&+*'(/0,.,+,,)++,)))--'&/42')222+'()*+3//*($'(0+-*')(.7891,,(.0083*4)&'$'*),,.*/-+.+**).1523*37671/-,**),(,+.,05236/,-0,*.27064++*/28-.*/-'*1,.0*%.1)0041)*-3*%,,18/33823-*,,,0,,.+.-0-220811+56.&+'*,0)%&*)(-2./'*('(*/+&%''00.+--*..1/340*')*,-+.-,68/,1*.+#$'-2/,-.4/1*-(,&&$$)/3*15(,)+*.*+),)(+*)&')'&''%&(%+)'%%'&)'*5*.614,0-.415775,**'+32/*,+0)(*)-5:31((+,-<41/.30/3(/$$%%$*-./4856+-+/5''&),776,,,0-58352&0&&'%#&%(''39.0--,+'&$(#&'%'-*801,-/-.',-/2,*'((*3688<828234509-,/2%0(')53/(..2'/1-/0/0*(++''((.6--.+,01;;990-,')*)'/31/57895853)'&&$$()%$($+).2-(,(+/)(25551-')$()//('%$$#%++/11)&(%))'*0+464627/.+*&019350-+-653&*'&%''('&(+.2532.4+(.5.42.&',.,,0/0-,,&&)./7/0/0/--.0406)*,'&#'&'+'*+4025.+-5752*'(,**&'2/./15;.,''%$&)+.00/180/22++(*().*.*)+&'&+(##),((4536+%()(,,12/0./)'(+-0),1.)13,25,//4/.42(,/30-045571('+&+,'.30((,/-*'$%*+.223.0-)*(*,20/6)
@8fc5a983-7b53-470c-9bf3-4cfa0f728a9d ch=477 read=91701 start_time=2019-12-13T16:14:28Z barcode=BC01 runid=2c9cf7bc05858273f10e7d7ec552fc0bd742dc3e
CTCCTACGGGAGGCAGCAGTGGGGAATATTGCACAATGGGCGCAAGCCTGATGCAGCCATGCCGCGTGTATGAAGAAGGCCTTCGGGTTGTAAAAGTACTTTCAGCGGGGAGAAGGGTAAAGTGTAATACCTTTGCTCATTGACGTTACTGCAAACACCGGCTAACTCCGTGCCAGCAGCCGCGGTAATACGGAGGTGCAAGCGTTAATCGGAATTACTGGGCGTAAAGTGCACGCAGGCGGTTTGTTAAGTCAGATGTGAAAATCCCCTTCAACCTGGGAACTGCATCTGATACTGGCAAGCTTAGTCTCGTAGAGGGGGGTAGAATTCCAGGTGTAGCGGTGAAGAATGCGTAGAGATCTGGAGGAATACCGGTGGCAGGCGGCCCCCTGGACGAAGACGACGCTCAGGTGCGAAAGCGTGGGGAGCAAACAGGATTAGATGCCTGGTAGTCCCGCGTAAACGATGTCGACTTGGAGGTTGTGCCCGCTGAGGCGTGGCCGGAGCTAACGCGTTAAAGTCGACCGCCTGAAGGTACGGCCGCAGGTTAAAACTCAAATGAATTGACGGGGGCCCGCACAAGCGGTGGAGCATGGTTTAGTGCAACGCGAAGAACCTTACCTGATCGCGACATCCACAGAACTTTCCAGAGATGGATTGGTGCCTTCGGGAACTGTGAGACAGGTGCTGCATGGCTGTCGTCAGCTCGTGTTGTGAAATGTTGGGTTAAAGTCCGCAGCGAGCGCAACCCTTATCCTTTGTTGCCAGCGGTCCGGCCGGGAACTCAAAGAGCTGCCAGTGATAAACTGGAGGAAGGTGGGGATGACGTCAAGTCATCATGGCCTGACCAGGGGCTACACGTGCTACAATGGCGCATACAAAGCGACCTCGCGAGAGCAAAGCGGACCTCATAAAGTGCGTCGTAGTCCGGATTGGAGTCTACAGCTCGACTCAGCGTCGGAATCGCCTTTAGTAATCGTGGATCAGAGAATGCCACGGTGAATACGTTCCGGGCCTTGTACACCGCCCGTCACACCATGGGAGTGGGTTGCAAAAGAAGTAGAGTAGCTTAACCTTCGGGAGGCGCTTACCACTTTGTGATTCATGACTGGGGTGAAGTCGTAACAAAGGTAACCGG
+
,/30/0418*'/:0.%3,.7599*-8/--7,+,12;5/70.+,64*,2../534,&--*67:89;:;88464/4()-+0297:5.2//41,/6.('-*,.010/23079-)+)-+/-,.920.)*,001131:4.0561444&4+6,&+0/1.),'+0-0*)*//-04767568023,/11&(+)*1,--705/.,*+/.1-./541302(.1'4)+-:9;9871476,2)+)103/709-96::25:260/7,,44//'*23)*15+$$'*.-195670.)-722210%'),-:722-,,&(/+,,:9779912'4.659*--$.'3.0))483/-(+,.23-.*')/*,/88831/0033;208/02100:/8.380''/1&,19580-07*+***')*')*678:5699:9'(*'''1169:0()*(+,01/+'7+/-01/1:4/1.///:8-+///684.----980+*+'/*'-)3;.0+:6+'+-+*-95619)0('*&),-4/...--//3')33474-,0.0/'$&$%&/.429032-5087;;3765-/.+,.81:1695;<8+2-)&)'*,4/+1012800.-0./4;:-)-*+-17451/6,/412-1-.8/2)+%'(-33450()+-014--:-1-+*,..9,+$/)+2357:839.86-112987/6552797874/+..*.556:956-,+,,76970;0008<73.4/0431:0:*,05-*,-%1-.340,.'2,)*.*.12.5:/06/1;7583:962541)*2,2-09631)'&')*28/%,+'*+,56113-*/+,3.53267,,)*+04121&,.13:9786,3((&()6..795-,'($&&-/4986170031/1274761,((),-+23544-+)(,1<6454;-.2.0783;5.0:;::97;:9.4*4*-5/1+(),,.)+($()1/0413%%#&'/**'%(*1/&$'&&&,.5011:::662/''''07696/.*5-+-8/,--206&)462+.,+)2101214;946856248766:0-**+101213271*$'*),-/*,+--/-1333;8<:6</+2-''&%&*/.,-381-/446.1((*0222:83./,(%)**32/,/5(.*/7<;:7,
@6b7d0f90-31ce-45b1-a42f-be2400274b95 ch=413 read=230541 start_time=2019-12-13T16:14:21Z barcode=BC01 runid=2c9cf7bc05858273f10e7d7ec552fc0bd742dc3e
CTCCTCGAGGAGGCAGCAGTGGGAATATTGCACAATGGGCACAAGCCTGATGCAGCCATGCCGCGTGTATGAAGAAGGCCTTCGGGTTGTAAAGTACTTTCAGCGGGGAGGAAGGGAGTAAAGTTAATACCTTGCTCGTGACGTTACCCGCAGGGGAGAAGCACCGGCTAACTCCCGTGCCAGCAGCCGCGGTAATACGGAGGTGCAAGCGTTAATCGGAATTACTGGCGTAAAAGCGCACGCAGGCGGACTGTTAAGTCAGATGTATGAAATCCCGAACCTGGGAACTGCATCTGATACTGGCAAGCTTAGTCTCGTAGAGGGGGGTAGAATTCAGGTGTAGCGGTGAAATGCGTAGAGATCTGGAAGGAATACCGGTAGCGAGCGGCCCTCTGGACGAACTGACGCTCAGGTGCGAAAGCGTGGGAGCCAAACAGATTAGATACCCTGGTAGTCCGCCGTAAACGATGTCGACTTGGAGGTTGTGCCCTTGAGGCGTGGCTTCCGGAGCTAACGCGTTAAGTCGACCGCCTGGGAATACGGCCGCAAGGTTAAAAAACTCAAATGAATTGACGGGGGCCGCACAGAAGCGGTGGAGCATGTGGTTTAATTCGATGCAACGCAGCGAAGAACCTTACCTGATCTTGGCATCCACGGAAGTTTTCAGAGATGAGAATGTGCCTTCAGCCGTGAGACAGGTGCTGCATGGCTGTCGTCGCTCGTGTTGTGAAGAAATGTTGGGTTAGAGTCCGCAACGGTACGCCCTTATCGCTGCCAGCGGTCGGCCGGGAACTCAAGGAGACTGCCAGTGATAAACTGGAGGAAGGGTGGGGATGACGTCAAGTCATCATGGCCCTTATTAGGGCTACACACGTGCTACAATGGCGCATACAAAGCGACCTCGCGAGCAAACGGACCTCATAAAGTGCGTCGTAGTCCCGGACGGAGTCTGCAACTCGACTCCATGAAGTCAGGTCGCTAGTAATCGTGGATCAGAATGCCACGGTAGACCAAATTCCGGAGCCTTGTACACACCGCCCGTCACACCATGGGAAGTGGGTTGCAAAGTAGGTAGCAACCTTCGGGAGGGCGCTTACCGCTTTGTGATTCATGACTGGGGTCGTAACAAGGTAACCGG
+
+13:78.%,,(,/.889.42/))+**-0-))*+043284,&.*4.8<9211++(%(/,3/3/-244686652.(**,2.6465.71395609*(++//:9-'--/35,)/*0+,2-()(+1-,21403/4+++(*96&2)+-+6,+65-%,%+1*)(*.+)+,47081-/**)2*''*+221350,1)**)/-120-271,1,+-646133581813'3+)/(((,1-+,.4:.)(//,*+**-/,6(+$#'(.401/3212561.'*'*0-+161-3999998,5*+...028400/%.115116%+0---66,1.5-)%-.184),,2/2/.4*,73,'%)(-3//3;-,,069721.//1384('()*,-69:795*/.*%.,3257**224;9;524555563546(/9888/14.*-269;6),(%*/)+'&$*1-1:986:)*0:31180.*./2403'&(')*9:50/(-+4,/128-2.0:()')*37458261///)1.112.200,.+..9.137336522(&(('&&''3.746,2.)/./0&-0,3+-+.'(.''2222245/)67113)++,+&(',//1-.,)//23*(+24:7172;4//111.1-$)#%&'(+(+21/9.-/.**(,+-/0/0778/--2/0.+1<;62&'&,332+*2++45799880%&*).,..//9124656988787;8;89;352//01.,,13*,23,(./)..2536.4/)('')16/355+/)&&&$')'(*)+8.-$&+:5477;:4/301/7/38430-'/,'+)65482/222335<:;;;94.-*.+1*+-+54.1()*8785.-,+)/1*-*,..&%($$%'144433/,+')**-01-*0,,0((())1-7-**('33448302-+(%,2(019668556-60(&&+09:7778749'&),&&)+()/0489879782,3235*&(.*)+/(-'+-)++')-0712043<999)+-2.254,/2:7,-.)*(&0114&-((')(+)),,0)-,0953;613756445666;.*'))3737;4812-))(*-.++++.00175,9,(.3+,*)*)),-%)0650131472223300,)+'&$**15667/94685636
@eded79e9-db67-4502-9aa0-4fdbbf010427 ch=260 read=116300 start_time=2019-12-13T16:14:20Z barcode=BC01 runid=2c9cf7bc05858273f10e7d7ec552fc0bd742dc3e
TTGTTGTACTTCGTTCCAGTTACGTATTACTTAGGAGGAATTCCATATTAGCTTAGCGGTGAAATGCGTAGATATATGGAGAGGAACACTAAGTGAGGCATTGATCTGTACCGTGACAGGTCCGAAAACAAGGGAGCAAATAGGATTAGATACCCTAGTAGTCCACTTGCCGTAAACGGTGGTACTATTCGTTTGGATAATTAAGGGTTTAATTTGTTTTGCGATTAAGCTACAATAAATTACTCCGCCTGAGTAGTACGTTCCGCAGAATGAAACTCAAAAGAATTGACGAGTTGCACAGCCAGTGATTAAGAACATAATGGTTTGAATTCAAACAACGCAATACCATAGGTCTTGACGCCATACTCATAAAGGCTCGGTGGAGATAGCCTGTAGGAATGGGTACGGTGCACATGGTTGTCAGTAAACCGATGTCATTTGGTCTGGGTTAAGTCCCCGCAACAGAGCGCGGCCACTATCGTTCGTTACCATGTTAAGTTGAGGATATAGCGAGACGCTACCAGTGATGAAAGCTGGAGAAGGCAGGGATGACGTCAAATCATCAGCCTGCCGGCCTAGACTACGTATACAATGGATGGTGCAGAGAGGCAGCAGGGTGAAACGAAACCCTCGGCTCATTCTCGAGTTCAGTTGTAGTCGGCCTCTGACTACGTGAGTTAAGAATCGCGCTGGCCATCACGGTCGCCGTACTGACCGCATTTCATAGGGCATGTACGCCGTCACGAGGTTGGGTAACTTTTGAAGCCGTGCGGCCTGACACCGGGAAGGAGCTATCCCCTAAGGGCGGTTGGAGATGAAGTCGTAACAAAGGTAACCGG
+
%$),%$'(*,60/0/1&((24-.)-**+%*5+$-++,'-*/+33*+./2/&%$$&$%&&(++34-./.12+/++*'%(*'')'(+)*..-0(%%%$+,+&%'(('$&%&%&#%$$%$&())/(%(.,'&''-*%)&,1981-040/1++1355;+-0)3*+*3.'&$#&+2-409871451+-()%&*1)&,30.1*/)'-'-+'*+.+%&$%)&%*&&%%&&$0'*'%&''&-2165*,++**,/*.20,)()(-117125,.-,3-071*+//*188:0)%&+*1-1))$%'&$%'))&-'$$%'&()&$&'%)**+++*,14+')'),*&)*(,52+(+'$%)*%&*-/1+*((#)#%$%'&(*/-14:6,55/1'**.,,)+3*0.''$%%&*'%%$&%&#$))+*-**,3/,0/..1''*,1.++,.-*,-&.'%*.0)%%*+/80&')*27/*.175'&)%(%(&)*+$'*+05278,-+-%('$&#&-,1132($.*'$$%$$%),/,+''+%)'&-3...(,*(%*+,-+&''+*2*770.56787784:9.2277&&()%&&$%%.0+))&)(&*&)&&%%*'')+*-1-,('*))'$%&%$%%%./0**)'&%$)'$%&&')'-))..12.,.&&'420',+-&)'()*&'&)*&&&%$%%'&%&&&--&+).0.0),*,/)+(/+/($$')'%#$%$'&+%&%###($&)&$%&$'/)('(%$$&$%#&'(%''&)+,.')&()'%%&&%'%$%($+'(',*.+$$$&')))1*-*&)(&(-$+0..*(''0+%$,*)*('&'%-,./*-/778285:*/907:2;12
@0bbef8ec-4ed7-4486-89b3-547f2aba8d0c ch=461 read=91456 start_time=2019-12-13T16:14:16Z barcode=BC01 runid=2c9cf7bc05858273f10e7d7ec552fc0bd742dc3e
CCCGGTTACCTTGTTACGACTTCACCCCAGTCATGAATCACAAAGTGGTAAGCGCCCTCCGAAGGATAAACTACCTACTTCTTTGCAACCCGCTCCTATGGTGTGACGGTGTGTACAAGGCCAGGAACGTATTCACCGTGGCATTCTGATCCACGATTACTAGCGACTCCGACTTCATGGAGTCGAGTTGCAACTCCAATCCGGACTACGACGCACTTTATGAGGTCCGCTTGCTCTCGCGAGGTCGCTTCTCTTTGTATGCGCCATTTGTAGCACGTGTGTAGCCTGGTCGTAGGGCCATGATGACTTGACGTCACTTACCTTCACTCCAGTTTATCACTGGCAGTCTCCTTTGAGTTCCCGGCCGGGCCGCTGGCAACAAAGGATAAGGGTTGCGCTCGTTGCGGGACTTAACAACATTTCACAACACGAGCTGACGACAGCCATGCAGCACCTGTCACAGTTCCCGAGAGAGCACCATCCATCTCTGGAAGTTCTGTGTCAAGACCAGGTAAGGTTCTTCGCGTTACTCAGATTAAACCACATGCTCCACCGCTTGTGCGAGGCCCCGTCAATTCATTTGAGTTTTAACGCGGCCGTACTCCCCAGGCGGTCGACTTAACGCGTTAGCTCCGAGCCGCCTCAGGGCACCAACCTCCAAGTCGACATCGTTTACGGCGTGGACTACCAGGAGTATCTAATCCTGTTTGCCCGCTCCCCACGCTTTCGCACCTGACGTCAGTCTTCGTCCAGGAGGCCGCCTTCGCCACCGGTATTCCTCAGATCTCTACGCATTTCACCGCTACACCTAGATTCTACCCCCCTCTGCGAGACTCCAGAAGCTTGCCAGTATCAGATGCAGTTCCGTTGAGCCCAAGTTTCACATCTGACAACAAACCGCCTGCGTGCGCTTTACGCCAGTAATTCCGATTAACGCTTGCACCCTCCGTATTACCGCGGCTGCTGGCTGGAGGTTAGCCGGTCTTCTTCTGCGGGTAACGTCAATGAGCAAAGGTATTAACTTTACTCCCTTCCTCCCCGCTGAAAGTACTTTACAACCCGAAGGCCTTCTTCATACACGCGGCATGGCTGCATCGGGCTTGCGCCCATTGTTAATATTTCCCCACTGCTGCCTCCCGTAGGG
+
1/'(&-1)-72;1/6(,./1293.3)*(('321323----.28-,,-0.13(*+-3-*,''/0-2&0/3+./04:12380-44./1/1.63%&&*(*/1489520-,-/*-,(*(,-4,135%.39448775;435;9848335<733305-*++,1/--/&-.1.00066.67:75771,--0.)-/8),*(),-&9)09*7-::9767(623,12:8))($(&*/,+*2.&(,..2-.2.1313./06063297(*&)*,01915;6.1./.'+,*+.+*//34)+;::4833561:78---,,104,,--01,+('+2:9:0%''*++0173,15/25/.,)038895187.(,123-).21138&4243030+,(,2:)5/:963-33,900-123379787<:652/.*-',+14;/,-.603(0,&-(*++,,+222292988827575712,*+-.99/*&'%%&&%*+3/.,,/635.-(*,..-,.3666644304/08;72://5*2.<::<:44*3*&.*+&',//0:19;011,+-,383440*+&))++'%0)4:5)'()*7.;2/2;901*489,01,%&(/27-400.29:0*.,+.+,,-))&%4,40///622360.,--11-0339+-8/.+/),-5946(7.6786072562189+*0---67;551148283()+.2823303760770*,0)'(,1:91&++,.85/14147+))1159*+,119744:)(6+(/4/11929;99;0/7/(511272746--3422/0153667<;748957934.4.-%&,//963:379:/(32/0')*.228+)'&$%&.++19)2-../*-/525380*+'&++++03+&%%')340112/1//0343/46*87-.7/222224/$'$&'1-/.',2387;17/0/5.)--+2*+,/094247,++-<0/3,,*0-49:723,',+')*+.++,9)..()/,9<53./-7,+/75..0'/01-8765-)))+-505-185./0.:/0:722-::0,775/7201010:9.-2,2))()'(/-2/205:58851(-)+*%$$)+.-+-./02,64566.0.41)(+*%+'(-./,90155/&')%&&)*-+/7*-842*+
@cb70376c-ba73-414a-9b93-72a76dffa888 ch=320 read=104793 start_time=2019-12-13T16:14:15Z barcode=BC01 runid=2c9cf7bc05858273f10e7d7ec552fc0bd742dc3e
CCGGTTACCTTGTGCGACTTCACCCAAATCATCAATAATCCCGTTAGCTCCTTCCTTGCGGTTAGGCCGCAGCTGGGTGTTATCAACTCTCGTGGTGTGACGGGCGAGTGTGTACAAGGCCGAACGTATTCACCGCGACATGCTGATTCCGCGATTATAGCGATTCCAGCTTCATGTAGTCGAGTTGCAGACTACAATCCGAACTGAATGGTTTATAGGTTTGCTTCACCTCGCTTCGCTTCCCTCTGCTGCATCCATTGTAGCGTGTGTAGCCCAGGTCATAAAGGGCATGATGATTTGACGTCATCCCCGCCTTCCTCCAGCTTGTCACTGGCAGTCTCGCTAGAGTCCCCAATAATGATGGTAACTTCTTTGATAAAGGGTTGCGCTCGTTGCGGGACCAGCAACATCTCACGACACGAGTGACAACCGTGCCACCTGTATCTCTTATGGCTATCCTCTCCATCTCTGGAGCCTTTGCCAGGTATGTCAGAGACCTGGTAAGGCTCTTCGCGTTGCTTCAGATTAAACCACATGCTCCACCGCGTGCGGGCCCAAATCCAGTCCTTTGAGTTTCATTCTTGCGGGCAGTATACTCAGGCAGATACTTATTGCGTTAACTGCGGCACTGAACTTTGACATCAGCGCCGTACTCATCGTTTACGGCGTGGACTACTAGGGTATCTAATCCTATTTGCTCCCCACGCTTTCGGGACTGAGCGTCGGTTGCAGGCCAGATCGTCGCCTTCGCCACTGGTGTTCCTCCATATCTGCGCATTTCATGCGCATGGAATTCCCGATCCTCTCCTGCACAAGCCCGCACCGGTTTCCATATGGCTTACTGAAGTTAAGCTTCAGGCTTTCACCACAGACCTTGCCGCCTGCTCCCTCTTTGCGCCCAATAATTCCGGATAACGCTTGCCACCTGCAATATTACCGCGGCTGCTGGCGCGTAGTTAACCGTGGCTTTCTAATAAAGTGCAAATCACTCGGCTACCATTTCCTGTAGCCGCCGTTCTTCCTTTATAACGAAGTTTACAATCCGAAACCTTCTTCCTTCACGGCGTTGCTCCGGTCAGGTTTCCCCATTGCCGAAAGTCCCTACTGCTGCCTCCCGAGGGG
+
-'*.1/%13./+*))+,01:1003/)1,,-354()+*0,.1,('&%$$&,)4874-6./+--.*4872*,*&*,842*++4/////+**'*-.04)(*,.66:8/(%&'33148952/*.4()3769657213:3322/,///13')%('((6.:.,())+/03421,%*.1978799443+*/31,-'4'0(),5;12.++**'((.,559;8,/&6.281*+/2/-.)(''&''+(*.33<0-.2/(&%&&*/,/0;./*+,+,/))),+15.)/,,,4356'-,*),+*+///06.++/+/25:06:0+1:7;42.0-*+--6,/0)..*+,+)5521))-$%&(*+79)+&$+4++,135*2/++*&&')*+//1(+*(+5--,--2*.()),75/&'*%/+/.0/01.&(+(,(+'$)%().6/.-'.)+2.34/,+((()'*)*.'1/.-11*-055:98884341').)15-)+&(&(+-4.21,&('(165-()+0.7045:<925438/1194224/7/:052,+),(*./-(-)&'%&(%+-0,1,&')*4).&,+.*2.+'*+::449</4.--//1++%*'((+/44144%)0.',**+.5/0139474761'0/'6556;55:++)313,)$&%'%(*(./2278-/12$(&*)(-*2+11,14,/.,./45424/22**29)')*750*(+*,07//*71---+(&++-0&60,,//1342).0,/)+,4764;768<6874,*,1:/20..,--0,0,/.-.08*-$%#'%((((*))/,0***-/0-,.(+3220%(')$(*)$$'+*&.(-.+'&$$%'.+03+.202,*5,-%$%(86*+7/.:90.0.+,/--6.+,)./,43.,++)5*))+5.%()*-+,,+6898653659:;99909//9.35*'(''-+.4%.401184459951/(')1$-,-+%-).349.2970./5314)&'#)%&')+-00+2,,,588/29-0/,,-*-/2.1557:401-1*3600.0/'),*4<8,25973'&,*&127:842.*)+,&(,*+,/6++-/--101%2+35+/5:3-42,26+00)&,,6,+,/+**))/4//('+)*671
@e9e5d701-03dc-4283-9386-dd791bdbce4d ch=329 read=76489 start_time=2019-12-13T16:13:53Z barcode=BC01 runid=2c9cf7bc05858273f10e7d7ec552fc0bd742dc3e
CTCCACGGGGAGGCAGCGATTGGGAATATTGCACAATGGGCGCAAGCCTGATGCAGCCATGCCGCGTGTATGAAGGCCTTCCGGGTTGTAAAAGTACTCAGCGGGGAGGAAAGGGGGTAAAGTTACTTTGCTCGTGACGTTACCCGCAGAAGCACCGGCTAACTCCGTGCCAGCAGCGCAGTAGCTGGAGGTGCAAGCGTTATCAGGTACTGGGCGTAAAGCGCGCAGGCGGTTTGTTAAGTCAGATGTGAAATCCCCGGGCTCAACCTGGGAACTGCATCTGATACTGTAACGAGTCTCGTAGAGGGGTAGAATTCCAGGTGTAGCGGTGAAATGCGTAGAGATCTGGAGAATTACCGGTAGCGGAAAAAGGCGGCCTGGACAGACGCTCGGTAAAAGCGTGAGGGAGCAAACAGGATTGAATACCCTGGTAGTCCACGCCGTAAACGATGTCGACTTGGAGGTTGTGCCCTTGAGGCGGCCGGAGCTAACGCGTTATCGACCGCCTGGGAATTACGGCCGCAGGTTAAAACTCAAATGAATTGACGGGGGGCCCGCACAAGCGGTGGAGCATGTGGTTTAATTCGTGCAACATGAAGAACCTTACCTGGTCTTGGCATCACGGAAGTTTTCAGAGATGAGAATGTGCCTTCCGGGAACCGTGAGACGGGTGCTGCATTGGCTGTCGTCAGCTCGTGTTGTGAAATGTTGGGTTGAAGTCCGCAGCAGGCGCAACCCTTAGCCGCTGTTGCCAGCGGTCCGGCCGGGAACTCAAAGGAGACTGCCAGTGATAAACTGGAGGAAGGTGGGATGACGTCGAAGTCATCATGGCCCTTGACAGGGCTACACACGTGCTACAATGGCGCATACAAAGAAAGCGACCTCGCGAGCAAGCGGACCTCATAAGTGCGTCGTAGTCGGATTGGAGTCTACAGCTCGACTCGAAGTCGGAATCGCTGGTAATCGTGGATCCCAGGAATGCCACAGTGAATGCGTTCCCGAGGCCTTGTACACCGCCCGTCACACCATGGAGTGGAGTTGCAAAGAAGTAGGTAACTTAACCTTCGGGGGCGCTTACCCTTTGTGATTCATGACTGGGGTGGTCGTAACAAGGTAACCGG
+
-34/+,,29/)+1..4.+'.&(/)'))(2,+,00-80,731+224*24/22,*+)'-40835523666656-1-*+-5561*,442;574:8,(.((.))01156+&))&*)+3-+&'+;621/*')-,*/7862+))12;11:**+-'*($%$()&*)+-4.1210477952-,)0+3'+*%')$,.)''(+440--*3+,)0'+%*'(*25,&&.083./,-%,)+/0)74;..1:39-0:'),1+,%*0)*137+)3778:665:56;/3--2233330///0;45%)41.)*),3526.,)+230+/+0-2/)0(*//-**,+/.2+,--(*887.--,+0357.+(%&)'*491/-&--+&(())''*+')1*'(24:34675719(+*&*-,&'*4,'.+&'(+4:*/'0)*/4-+4/-38,+067-0231+-.174553/,,+,,:::8,4*5*1.22:0312:.00,,,1&(%'(2/.,/669413020,)%(,40162*))'(%)&)+.704.44*0-13:4-+*.,86512/32.*.+()0-(+,,(*&*((-53,8//%(*00-,-45;6243951++06*3*)//6-18875724;69953-*)%+,.0(),,,*)*3940.---.2452376687887:2(4;70512250*/14(3026::/.$-'3+55676576*001388525,,+.-*,-598:746''()*5*%'%.20/3213901/')('$()%&/*.9113/**-++/)1,735;1-/.02-5+.,*,.189:5)/0--/0985370+0/+80712::/2657862)+))((./.7839.82,2012)533,+**(*),,.38535552+2/.0143537)'()*('-33322,-00+/47/0185..*(')04),44356,1%((*'5)131-+,,00.3/%129-+,++%')(,0/6/413+-.)-(*,-/57.%,,8-)*-&-(,),)'+%02./,,%%'(+,-,'&0*43.0,*)**0422:101222/2:465*'&(00'(0-3379-&'''),.0.+('%%-)0./64,-+/*.,(&$)1-*+51,//2383)++-13224-')--.3886846,.-487.0/
@41b31e7c-a7a4-4c62-bb3d-34b7b1d29680 ch=385 read=62663 start_time=2019-12-13T16:13:52Z barcode=BC01 runid=2c9cf7bc05858273f10e7d7ec552fc0bd742dc3e
CTCCTACGGGAGAGCAGCAATGAAATTTTCGGCAATAGAAACCTGACCGAAACAACGTGAAGGAAGAAAGGTTTTTCGGTTATGCTTCTGTGCCAAGGAAGAACAGCGGCTACAGGAAATGGTACCGAGTGACGGCTACTTTATTAAGCCACGGCTAACTACGTGCCAGCAGCCGCGGTAATACGTAGGTGGCAAGCGTTATCAGGTGTGGGCGTAAAGAGGGGGCAGGCGGCAGCAGGGTCTGTGGTGAAAGCCTGAAGCAACTTCAGTAAGCGCAAAGAGACAGGCAGCTAGAGTGCGGGGAGAGGATCATTGGAATTCCATGTGTAGCGGTGAAATGCATAGATATATGGAGGAACACCGGTGGCGAAACTGACAGTCTGGCCTGCAACTGACGCTCAGTCAAGCGTGAGGAGCAAATGAGTTGAATACCCTGGCTAGTCCGCGCCGTAAACACGAGTACTAAGTGTTGGATATCAAAGTTCAGTGCTGCAGTTAACGCAATAAGTACTCCGCCTGAGTAGTACGTTCGCGGGAATGAAACTCAAAGGAATTGACGAGGGGCCCGCTGAAGCGGTGGAGCATGTGGTTTAATTTGAAGCAACGCGAAAAGAACCTTACCAGTCTTGACATACTCATAAAGGCTCCAGAGATGGAGGAATGGCTATAAAGGATACAGGTGAGGTGCATGGTTGTCGTCAGCTCGTGTCGTGAGATGTTGAGTTAAGTCCGCAGCAGAGCGCAGCCCTTATCGTTAGTTACCATCGTAGTTGGGGACTCTGGCGAGACTGCCAGTGACAAGAAGCTGGAAGGGATGACGTCAAAATCATCATGCCTTATGACCTGGGCACACGTGCTACAATGGATGGTGCAGAGGAAGCGAAGCCGCGAGGTGAGCAAAACCCATGACCATTCTCTCAGTTCGGATTGTAGTCACAGCTCGACTACATGAAGTTGGAATCGCTAGTAATCGCGAATCAGCATGTCGCGGTGAATACGTTCTCGGGCCTTATGCACACCGCCCGTCACACCACGAGTTGATAACACCGGCCGGTGGCCTAACCGCAAGGAAGAAGGGCTGTCACAAAAGGTGGGGATTAATGATTGGGGGGTGAAGTCGTAACAAGGTAACCGG
+
**)/+-2'54(('.0/23,&.'&(+*4:4/187/6.+)*'&')**)1++'1,+.',*-04901//'++'+..99;10),,+&($%%+*0*-&'','+*.1(+24&0+*,,-66+2/'-/--/3)&)*((),,5/1-,%($'((./60,.523/602181203-5.041,.-)1,()(')()'%)&&(**,19469.2/500/8)0*,,12857722:,''*0.0)&(372*2//.01+-2/1665/1.*,+(%*.*+')&(&+)*1.'/.56+212/.((%(&*()/.0./.')(**-.,.5+()(17188/413+4+3,79/---../00-73+,9434523248775',43.5/,92268)0(*,&')(%(%()2('334334-*('(&()*+71131+066(('(,1.')&'%*576*&&(&,))/.'33+''%%))++5.&(-07638:7)$%&&*++25331244<6737)45062-/996-2-+*/3..4+-')'-,704100-/0/5-01+)'*,&'*+1/59,((%'*%'((.1+*3517.((,,147662&131.39+'-*(.*)+58130'*+4532355;812461+,+--0043,*.--+(+,-)*,*-*$'&'2723265,.)('(,41*3..0(()+,/;::132/2.)//00,'('&,+./0.3/-,&(*(().8074:444567++,-.6687746/0/12558*%22:55354/03456.+')+,93-38)3+++64/;//.602:58/.((-.3)06323653&10)))((((.2*--..)*,%((%&.01,&,,-0-//-,.23;;,1200/'&#..)71103790,)()'(&)(,-26360;110//13355,+)+'%'(,&(.),55+*+)(&'&&0.;8/*82++''*,-4:,1-01-52:3-8.0600/53.$%$$'),++++01134372/:+5,633++)'(*.--.-3))2/,*(,*/-0225'.033;65576:533)871)+,&,'(''(1346<755722,-*,.22273003431(.%&&---21237-)'#,*.,/,0.5-))'(-,,**.*((,4*&,()479.**6+5,*$1*425-)%**)*-,/%-'$$).-2/467819
@4e928f90-4e6e-45f4-8959-97b76140983e ch=294 read=168595 start_time=2019-12-13T16:13:41Z barcode=BC01 runid=2c9cf7bc05858273f10e7d7ec552fc0bd742dc3e
CCATTGCCTTCGTTCAGTTGCACGTATTGCTGGTGCTTTTGAAGAGGTTGTCGGTGTCTTTGTATTGCTTCGCACCATCAGGTTACTTGCTGGCCGGCTTACTGATCATGGAATTCCTGCGAAGTGGTAGCGCCCTCCGGGATTAAACTCGCTAGCACGCAGCCCTCCACTGGGTGCGGCAGGCCGTTGTATGTATTACAAGGCCGAGAGACATATTCACCGTGGCATTCTGATCCACGATTACTAGCGATTCCGACGGTCAGGTTGCAGACTCAATCGGACCTACGACGCACTTTGCCGAGGTCCGCTTGCTCTCGCGGGAGTCGCTTCTCTTTATGCGCCATTTAGCGTGGCGTGGCCTGAGTCATAAGGCCATTGACGGCATCATCCCCGCAGCCTATCTGTTTATCACTGGCGTTCTCCTTTTGGGGATTTCAGCCGGATTGCGCTGGCAGCAAAGGATAGAGGTTGCCGCGCTCATTCTGCAGGATAGCAGCGTTTCACGGCACGGCAGCCATGGCACCTATCTCCACGAAGTTCCCGAAGTACCAATCCATCTTCTGGAAGAGTTCACCAGCGGATGTCCAGAGACCAGGTAAAAGGTTCTTACCGCGTTGCATCAGATTAAACCCCATGCTCCACCACAGCGTATTGCGAAATTTTACGTCAATTCATTTGGGTTTTAAGCAGCCCATCTCCCCAGGCGGTCGACAACCGGAAGCCACGCCTCAGGGGCTGGCCTCCAAGTCGACATCGATTTACGGCGTAGGTTTCTGGGAGTGTATCTGAAAATCCTGGCTGCTCCCCGCTTTTTCTTTCAGGCGTCAGTCAATCCAGGGCCGCCGCCCACCGGTATTCCTCCGGATCTCTACGCATTTCCACCGCTGCACCTGGGATTCTGCCCCTCTGCAGGACTCAAACGCGGTATCGAGACGCAGTTCCCAGGTTGGGCCAGAGTTCACGTAAACCAGCTCGACCATACCTGCGTGCGCTGCCGCCCAGTAATTCCGATTAACGCTTGCGCACCAATATTGCGGCTGCTGGCGCGGGTGGCCAATTCTTCTTCTGCAGAGTAGCATCCAATGGAAGGCAAAGGTAAATGCTTTACTCCTTCCTCCCTTTCGTACTTTGGCCAGGCCTTCATACGCATGGCGTGGCTGCATCAGGCGCGCCCATTGTGAAAATATTCCCCATACTTGCCTCCGTGAATGATATC
+
#+%-'&(,*/,*+.5**//()&()-.7/./6/+((''(,&%&('&'&-0%('')(')'(**'+)+1,,-0.%(%$#$%$#$)**'&&%&&++)+(((**)*,/.04,''&&$$)$(&$$&$&'&'*'$$%&*02&'/'&'($/&('%'&)&*,(%&&+)3,+-/*(2+%'#(0(*''&&$$31-(**)))01--((%%)''-)+*'%)&),3'*$(&$$+++*/++*4/*&&'/,.)*(-4.+&''(.(%+3+'(%&$&%,(-+1,(-&**,54+6-4,.).''&)+*)(("&**&%(%&&*2.2**++,-./0+,()',*'*+.*+*))+*--'$''**0-/*.&%'/-,,+'%$##%%&'$&()&))*),.0%,'(%%%%%%)+.-,&(&#&#&'&'%*&$%')&'')%'('1+,,&&&+)),-*(+.*'0/'))),3)'''&&()+3.0-*,0//'*,--)&'*+/3+(&&((112%03&('(%//-(&%'&&+(/6*,$%'&'##&$##%1+'&%&')+,,(,,*0)%'''%).,53,')''%*.*.,78813-**,+2/2-&&(4;3,-/*,,/913,,1&(''))25-..,+10)()16/,)%)%%&'+-(**+,&'&-)057/4()*((--35+.-#($%&$$$)'&&&#$#%&('(**,/0629+(+/)&*+166+,&$(%&'('%*+-2170+/45,.+))$$$$%+)*%%$('%'/184+))/-.,**&''')%4-2232')+++)''2,$''/,,+%'&+3/+)+/'%&)&&&((*%+),.)0($($$'$%(47-)()+21.)''-)(%)&&$*.-'('&&0.,*0.4+)&(&%%'(&/+')+*/6/+*.()).+,011%.(((,7.0($*/).())'))'+0&'+)&''*1+-),&$+&+2,.23(,,++,'(,-54**,0/,/,/0;04*(+,.719625,+%('0%%&$&$%%$#$$%%%&$(*$$%),--0132.)'$%'))*)*)(-+1.711,,0,+%'%&''$%$&#'(*(--1.'''*''')(*,+&)'-'+$'#%&+)++*0.53/('&#%#&((++,,/&-(**-(&')-((&&%&%&$(&++12,.-67,46-',-()6'%''&&+)'&&)&%&&%$(&$%-,-*)#$(+.(,&(&$$%$(,')$%&+*3/,$)(%%&(+-.-00121.*'&%%&%'))*-)'$'&%$$'-+/.
@eb4561f8-b1b8-42df-ab82-976d56b4f079 ch=412 read=111576 start_time=2019-12-13T16:13:22Z barcode=BC01 runid=2c9cf7bc05858273f10e7d7ec552fc0bd742dc3e
CCGGTTACCTTGTTACGACTTCACCCCAATCATCAATCCCACCTTAGACAGCTCCTTCCCTTGCGGTTAGGCCACCGGCTTCGGGTGTTATCAACTCTCGTGAGACGGGCGGTGTACAAAGGCCGGGGAACGTATTCACCGCGACATGCTGATTCGCGATTACTAGCGATTCCAACTCCATGTAGTCGAGTTGCAGACTACAATCCGAACTGAGAATGGTTTTATGGGTTTTGCTTCACCTCGCGGCTTCGCTTCCTGCACCATCCATTGTAGCACGTGTGTAGCCCAGGTCATAGGGGCATGATGATTTGACTATCTCATCCCCCACGCCTTCCTCAACCTTGTCTGGCAGTCTCGCTAGAGTCCCCAACTTAATGATGGTAACTAACGATAAGGGTTGCGCTCGTTGCGGGACTTAATAGCATCTCACGACACGAGCTGACAGCCATGCACCACCTGTATCTCATATAGCTATCTCTCCATCTCTGGAGCCTTTATGAGCATCAAGACCTGGTAGGTTCTTCGTTGCTTCGAATTAAACCACATGCTCCACCGCTTGTGCGGGCCCAAATCAATTCCTTTGAGTTTCATTCTTGCAGGCAGTACTACTCGAATTATTGCGTTAACTGCAGCACTGAACTTTGACATCAACACTTAGTACTCATCGTTTACGGCGTGGACTACTAGGGTATCTAATCCTATTTGCTCCCCACGCTTTCGGGACTGAGCGTCAGTTGCAGGCCAGATCGTCGCCTTCGCCACTGGTGTTTCCTCTCCATATATCTACGCATTTCACCGCTACGTAGATTCGATCCTCTCCTGCACTCTAGCTGCCTGGTTTCTATGGCTTACTGAAGTTAAGCTTCCAGGCTTTCCTGAGCCCTTGCTGCCGCCTGCTCCCTCTTTACGCTTAATAATTCCGGATAACGCTTGCCACCTACGTATTACCGCGGCTGCTGGCACGTAGTTAGCCGTGACTTTCTAATAAAAATTGCCGTCGCTCGGCTACCATTTCCTGTAGCCGACGTTCTTCCCATAACAGAAGTTTACAATCCGAAAACCTTCTTCCTTCACGCGGCGTTGCTCGGTCAGGGTTTCCCCATTGCCGAAAATTCCTACTGCTGCCTCCGTAGAGG
+
,43131.0++30/-***+46970964)3/3458.8-,84++,(+((*11,-/06-0680'*'(',2.5/-602.3,1-,01.0:5/-.1//20.///-.032%%&+,356.8221.01;*3718)/-)&$+')+/7:9::01/16786444.3/.-//&+.)*+.-454;,9,,+1-2)''%'&,+,,+1.9&.$3$,%&%,61/.-242100//8333:;;/12092010*)259588;766806--71/010-,)),-485;::283)',-..-))'('.-1-<.)+:10+))+2:54770000/940+''%%(-)*(*+9;8)(-'+/295616)+,%)...0,.01,.10/-(&*-,-1009:.*-)*)3.///./++*'%),0/21256+2)+-(*+/16-60-/4;9607+4(%+%-/3365.013468.'+*#'&'$%'*332435889;889998670/--(*-.0310//17652/,-01/.25088-..'(&%*'*-0,)-),-,0005//8,)(()(*/03,&(-(:<98/,,--34/.-).51.7.-.77&.0-30*02/1,8384/6;:,105;:179<29100'(),('+)1,*)'('&%'%%**+-19141330.%,++73448-/:.,-::6706.,+/+,-2149.---,6:2,/)5.138;999,**(0.*+.121.1+0)*)084/0-863*)++-2<:8/<:882*))()49,415,.&'.350002285531/,1-57:*6793..,51240305435566442344779<;668:4--++&(&,/,41-142611/43410+,,.1'&'&-.2.662;921040211623213..5/2,%((5)(',*)2-(*'))+&0753:45579;7:;-,,+.9,-869944/+%$.2028/8-0/52:9720.1..6844;3463526426:88090.-1.:/-(,+,&,1/..863*-$&*2.0-.72/9/&$.)*7:776-5461112159,1;2.0.-043798776840/0.2-+/3:5+)-*)079235444-)*..01:7;46;799;9')&'(&')/0-/231;8;47;44<..7:.*1--961.-55,*2-*,44000//6.79,/.-*/)
@8c8467a7-4041-4c55-9fb7-e21f81f083ed ch=413 read=230473 start_time=2019-12-13T16:13:11Z barcode=BC01 runid=2c9cf7bc05858273f10e7d7ec552fc0bd742dc3e
CGGTTACCTTATTGCACGGCTTCACCCCAGTCATGAATCACAAAGTGGTAAGCGCCCTCGAAGAGTTAAGCTACCTACTTCTTTTGCAGCCACTCCATGGTGTGACGGGCGGTGTGTGCAAGGCCCGGGAACGTATTCACCGTGGCATTCTGATCCACGATTACTATGGTCCGACTTCATGAGTCGAGTTGCAGACTCCAATCCAGTTCCGAGCGCACTTTGCCATGAGGTCGCTTGCTCGGCTGGTCGCTTCTCTTTGTATGCGCCATTGTAGCACGTGTGTAGCCCTGGTCGTAAGGGCCATGATGACTTGACGTCATACCTTCCTCAGTTTATCACTGGCAGTCCTTTGAGTTCAGCCGGACCGCTGGCAATAAGGATAAGGGTTGCGCTCGTTGGGACTTAATAACATTTCACAACACGAGCTGACGACAGCCATTACGGCACCTGTCTCACGGTTCCCGAAGGCACATTCTCATCTCGAAAACTTCCGTGGATGTCAAGACCAGGTAAGGTTCTTCGCGTTGCATCAGATTAAACCACATGCTCCACCGCTTGTGCGGGCCCCGTCAATTCATTTGAGTTTTAACCTTGCGGCCGTACACCCCAGGCGGTCGACTTAACGCGTTAGCTCCGAGCCACGCCTCAAGGGCACAACCTCCAGTCGACATCGTTTACGGCGGCGTGGACTACCAGGGTATCTAGTCATTTGCTCCCCACGCTTTCGCGCACCTGAGCGTCAGTCTTCGTCAGGGGCGCCAGCCATACCGGTATTCCTCCAGATCTCTACGCATTTCACCGCTACACCTGGAATTCTACCCCCTCTACGAGACTCAAAGCTTGCCAGTATCAGATGCAGTTCCCAGGTTGAGCCCGGGGATTTCACATCTGACTTAACAGGCCGCCTGCGTGCGCTTTGCGCCCAGTAATTCCGATTAACGCTTGCACCCTCCGTGTATTACCGCGGCTGCGGGTTAGCCGGTGCTTCTTCTGCGGAGTAACGTCAATGAGAACAAAGGTATTAACTTCTCCCTTCCTCCCCGCTGAAAGTACTTTACAACCCGGAGCCTTCTTCATACACGCGGCATGGCTGCATCAGGCTTGCGCCCATTGTGTGTGCAATATTCCCCACTGCTGCCTCCGTAGG
+
1&-80/5324)1*$&%&)+,,,-(-23,0,34/.&'530++/-*$(%,)&$$&'+-),/*,0)(+/840&-.3675340241771+,-,--())3.,34;:9:997287529425-0'*),/1,9,*89484064460./2.24:566;845/18-,..092.0*()+0+,))+17;5'2-,.//-+-/1-,-.0437'6,42-'.,,-&%$'/23/2182)'('**).0-0),1.+./.&+$&'*/*'),+5551;8//699::;<+9,((/0.-.-/./-/,./4/-18--,+,*+22-0&()*))()-+,,5/1.&)'/-9::945001:0..3+,))&&&),,$$%$*+/129(*,74::::3856800+'.*/83921-6458.0/1022594/5304/3-',,--/751/0233.0014510,'(),-,/1+4'&(('&%(*++/1321428813-+)+&*)++-'*5.-,+/143&)031-/72;348<;:661,+/-3:-63,4&(,8<98=:776/;-./890/-2.2;;91...55343,&',*-,72634+,)052(&)*)7/;347;;-11/;:1/61213/0/-0/&.'+*6.1-*+3161200-.3/40212032/*++/'&,&,7,.*.5570,)/'(&)*/.6,/))&//0,2.23.86-').++-'(,+,4.0003:4/%$2)-,./(12%**'(.,567.,/+00830+.(-+/5,-/20+.00325385753''2813+.)&$)+))&,5-8613;7101)+*/0/,/-+0*.02;9.,.-)+2,.-/413+5*5.7723889.*8855556669946.+*/-*17(.1/02367756.44;24/.2/7.$%261)4953/030+,./233.&$&&0+0/&(-60142698974((*+'&'',,('),+&)-.'&&/0-0+*+./,**-3.-290/%-),7*-..344*)()+0001..15/41-.3:27;6666/+&'(..3.12-7-+**''.+5)-**(**,*(,/+-87+7/0&+005-,.70.0)%(%)-0***,3493+.%&185988<7230/(-+-.22466;7864545*/.*-*(*.094-/7','()**+/,,-4/457.,/000/,.-,03*-24-
@75530b39-eb6c-4539-a640-29f76bbfbae9 ch=243 read=160802 start_time=2019-12-13T16:12:39Z barcode=BC01 runid=2c9cf7bc05858273f10e7d7ec552fc0bd742dc3e
TGGTTACCTTATTTACGGCTTACACCCCGATCCTTGAATCCGCAGAGTAGTGGCGCCCTCCCGGGGAAGGTTAAATACCTGTTCTTTACAGCCCTCCGCCCAGTGCCGGCCAGGCGAGGTGTGTACAAGGCCCAGGAACGTATTCACCGTGGCGTTCCACGATTACTGTGATTCCGGCTTGTGATCAGGTTGCAGACTCAATCCGGACTACGGTACTTTGCCAGGAGTCGCTTGCTCTCGCCAGGGATGGCTACTCTTTAGCCGCTTAAATTTTACTTAGCGCGTGTAGCCCCTGGTCGCTTAAGGGCCGCGGTAACGGCATCATCACCTTCCCTCCAGTTTATCATGGCAGTCTCCTTTAGGTTCCGGCCCGGACCGCTGGCAACCAAAGGATGAGGGGTTGCGCTCGTTGCGGGATAGCCAGCTTGTTCACAACACGGAGCTGGCGGCAATGTACGGCACCTATCTCACACCGAGGGCACATTCTCATCTCTAGAAACTTCCGTGGATGTCAAGAGATAGGTAAGGTTCTTCGCATTGCATCAGATTAAACCCGTACTCCACCGCCCTTGCGGGCCAAATCAATTCATTTGAGTTTTAACCTTACGTATGCTCCCAGGCCAGTCGATAGCATTATGGCTCCGGAAGCCACGCCTCAAAGGGCTTTAGCCTCCAAGTCGACATCGTTTACGGCGTGGATTTCACCAGAATTATCTAATCCATATTTTGCTCCAGCACCGCGCACAGGCGTCAGTCTTCGTCAGGGGCCGCCTTCGCCGCAGTATTCCTCCAGATCTCTACGCATTTCACCGCTGCACCTGGGATTCCTACCCCTCTACCGGGATCCATTGCAATTATCAGATGCAGTTTCCCAGAGTTGGGTGAAATTTCATCGGCTTAACAAACCGCCTGCATTATGTACGCCAGTGAATTCCGATTAACGCTTGCCCTCTACCGTATTACCGCGGCTGCTGGCTGGAGGTTAGCCAGTGCTTCTTCTGCAGGTAAACGTCAATGGGCAAAGTGTGCTTCTCCGCTTCCTCCCGCTGAAGTGCGCACAGCCCAGAGGCGCTATTATTACGCGGCATGGCTGCATCGGAGCGCGCCCGATTTGTACAGTATTGCCTGCCTCCGTAGAACAATGCTCAACACCAACCCAGAAGGTTAACGTAGAGACGCCGACAACCTTTAGTACCAGCCAGTACGTAGCGTT
+
+'(-*(+,+.&/+&$'*)(*)&))/))&')31%&%&&,-/%#*(&'')&,+**-+/2+-+*)()(((*)+/4+.+))-,(%$'$&'&$,*%,)(%.+'(%%&-+/0/.+(%'480.&)()).*,.14117.7,'('(&(%&&(*)(1/05)53*29,-(*+1530,*%&'*2/5,3)+.)$'&&-4)+///-/.9986:/;31*3/152.11,'()24+$)%(-+(,+,())''''))*%&%'),(%)%%%&#&*11:(%&&&%'&&(,*,05,)')((&&&'&,&'%&'.-%''+*-(%%$('*0,,.'(-2+140,.'),3311'-/-71:5+00/018,,/0-+%.0../,*,-.4+(*.37-)&(-*',,+14/18/811*+&*))+/50&')-0*0-)+(**1224,,&.31++&30%%#"#%/2+'))'+&.+)'+/-.-,--.4'''%$(')))/0../0-+(*',)'')-1,)**-6-')-2.,(%''02+*')'%&()102()*'''%)*4,/))()*319501,(+&-+'+'-03-..6.:9--'%&'+,25--.&(''+-+'+,)''%(,*-*)144&)(%%$+-:8*'&'&)'&'()))'+-3-*'0+(&&)21/-(+$&#%%'#$$'(.2*.*((-4-/048654/(+-*&&&%&'.+,/+2/02).014792-63')%**).).+65++&((*.)*-*)*0%&*+,-(*%+22)&((/(#$%&+/.1,1---04201*)'()).)'+/(+28-56*'&'%%''&$)&')-373624%)'00-*(--01322;2.*+*&''#'&)*+))%(3+/,*(--),./,)/).+'/.0(''))-+,.++,7-.,.-5+233'('&(*$&..(,+%$()(&.1//-+)((&%(&&$$..6*,*+).$(%$##$%)&(&&%)&+.-:,2..12/-.)&)&$+3+)-$(-2+0,+/,,0,/,8/009/5,)),.%,(.-*)'((*--/09+2-+*00'.)&&/)&1/0,1-+)**'1+,/*+'()*'*,(%(3.81,14,'*+&+'%'%'$%%(()(,(%%)'&&%$'%*(&)'%&$%))(%&)0.//3/22&*$&-*./075&%-/1,.,5'*/*)*#(''&)*)/'&(&+&*&,,,&(&(''''0.1'3)((()&')(*,$'$%%''*)*%-,+,2.)'%&+#%$"$.()(*&)'2*,+(&%'%#"
@357e0c2a-69af-41a9-8406-c6d7439f1bc2 ch=322 read=79215 start_time=2019-12-13T16:12:28Z barcode=BC01 runid=2c9cf7bc05858273f10e7d7ec552fc0bd742dc3e
CAGTTTACCTTGATACGGCTTCTTTTGATCTATCCGTCCACCTTAGACAGCTCCTTCCTTGCGGTTAGGCCACCGGCTTCGGGTGGTTATCAGCTCTCGTGGTGTGACAGGCAGTGTGTACAAGGCCAGAACGTATTCACGCACGACATGCGCTGGATTCATGATTACTAGCGATTCCAGCTTCGTATAGTCGAGTTGCAGACTACAATCCGAACTGGAATGGTTTTATGAGTTTAGCTACCTCAGCGGCTGGCCCTCTGCCATCCATTTGTAGCGCATTATTGTAGCCCAGGTCATAAGGGGCGCTGATGGTTGACGTCATCCCGCCTTCCTCCAGCTTGTCACTGGCAGTCTCGCTGAAGTCCCAGCTTAATGATGGTAACTAACGATAAGGGTTGCGCTCGTTGCGGGACTTGGCAACATCACGGCTTACGAGCTGAGCGACAACCATGCCTGTATCTCATATGGCTATCTCTCACCTCTGGAGCCTTTATGGTATGCTAAGACCTGGTAAAGGAGTTCTTCGTTAACTTCCAGTTGAGCCACGCGCTCCACCCAGCGTACGCGTTTAAATCGAGATTCTTTGCAGGTTTCATTTCTTGCGGCGTACCTCCGGAGCCGTGCTTATTGCGTTAACTGCAGCACTGAACTTTGACATCCAGCCTTGGTACTCATCACGTTTACGGCGTGGACTACTTTTAGGGTATCTAAATCCCTATTTACTCCCCACGCTTTCAGGACTGAAGGCCGTCAGTTGCCAGGCCAGATGTTATATTCGCCGCAGGTGTTCCTCCATATATCCACGCATTTCCTTTGCATGATTTCTGATCCTCCTGCTCTAACGGTTTCTATGAAGCTACTGGGATAAACACAGGCTTTCACCACGAACATACTGCCACTCTCCTCTTTTACGCCCAATAGTTCCGGATAGCGCTTGCCACCTGCGTATTGCGGCTGCTGGCGTAGTTATGCGTAAACTCAAAGTACCGTCACTCAGCTACCATTTCCTGCTTAGCCCGCCGTTCTTCGCTTATAACAGGGATTTACAATCCGAACGCTTCACCCTTCCGCGGCGTTACTCAGTCAGGAGTTTCCCCATTGCCAAAATTCCCTGCTGCTGCCTCCCGTAG
+
6/40:,),'('$%,'()(*.2'()*%$(**%(),*').,%(&)(,-01&(*,35151-*,,+.-..)+.-/-50+-)-.9-8/-,%.))+,*(*+51302,3302246&./,&-+-,*'%(')2140&'(')0.2*9*&(#%$&&%%(+',%%'%(%/*)%%),392/-)''.,3-*(*%*+/+%,',+-01/.0.9'/*0-2411170/+,.82322.446.799,13'&-098.&&%$**,+&%'+)('$$')*((&&+)&.0,+.8.&&&(*(*).,(,+&$&(./+(,1//-244)78,/*)7(*/0*4)("')--8/78-*.5/714+,*'(%(,*,2398392/02218443)***(/(%'$(&%0()*24372.1./0955564.+3,,-//,113,4''(/7*)')&$&*(..043(,/0+**&*-001.--),1.34248.0'110/0/1121,++.)4546/-&('-(-734+*/&(3+24+$-%.*'($$$++./2:541349*)'&(7;4+*%&)-)'&'%(%#'')%$&)'$(&'%)+*,(+.*'$$%&#+('&+*('+*-1*,+,3+)'('$&%),-562+28-*+)+,,*,&%&),).+'0%).$'(#&)),00././//./000-.-%*'$$)+...*,.//7.(&*'&*(+0-.00/4.%')1<811*1-,-/5/*&#$((((&+00+-,.))+**--&((,5+$*+-41+'*)+5:/1),9440('%%%&%')/.628+-'$,(*3(,+,&(+(*&,'''41)+*'&#$%&)**,4,/+,)-0-$*),,0:2,&$&'%%&')*'6)+$(+0/-).((()(*&&#$&++7))&&(''&#%%$',,+(&(*)('&'%*)()53-,,,&'&%)+$%#%%&,.#$&&'*,&&+-2+)+-,.,.+*)&01/-..9,,)('''&%,,'+.*'+'+,+5,+'*(1/12120,(+5231))-))%$##&%*1+'**.4022''*,))))(+2&,5.2-('%%(+)*+)*151&80385/.//.1/20'&&($-57,,-010'%''&$&&,($(+)+,.)+,-61/2.)*..*.1301,$*,7)0,)*&(,+2/')./)-55-&#%%$)((,4/50)'-%)
@c94b8067-194b-48b6-877b-92f34f515fcc ch=204 read=109376 start_time=2019-12-13T16:12:25Z barcode=BC01 runid=2c9cf7bc05858273f10e7d7ec552fc0bd742dc3e
CCGGTTACCTTGTTGCGACTTCACCCCAATCATCAATCCACCTTAGACAGCTCCTTCCCTTGCGGTTAGGCCACCATTTCGGGTGTTATCAACTCTCGTGGTGTGACGGGCGGTGCGTACAAGGCCGAGAACGTATTCACCGCGACATCGCGATTACTAGCGATTCCAACTTCATGTGATTGCAGACTACAGAAATCCGAACTGAGAATGGTTTTATGGGTTTTGCTTCACCTCGCGGCTTCGCTCCCTCTGCACCATCCATTGTAGCACGTGTGTAGGTCATAAAGGGGCATGATGATTTGACGTCATCCGCCTTCCTCCAACTTGTCACTGGCAGTCTCGCTAGAGTCCCCAACTTAATGGTAACTAACGATAAGGGTTGCGCTCGTTGCGGGACTTAATGGCATCTCACGACACGAGCTGACGACAACCATGCACCACCTGTATCTCCGCGCTATCTCCATCTCTGGAGCCTTTATGAGTATGTCAAGACCTGGTAAGGTTCTTCGCGTTGCTTCGAATTAAACCACCACTCCACCGCTTATTGCGGGCCCCCGTCAATTCCTTTGAGTTTTCATTCTTGCGAACGATACTACTCGGGCGAATTACTTATTGCGTTAACTGCAGCACTGAACTTTGACATCAACACTTAGTACTCATCGTTTACGGCGTGGACTACTAGGGTATCTAATCTATTTGCTCCCACGCTTTCGGGACTGAGCGTCCAGTTGCAGGCCAGATCGTCGCCTTCGCCACTGGTGTTCCTCCATATATCTGCGCATTTCACCGCTACACATGGAATTCCACGATCCTCTCTCCTGCACTCTAGCTGCCTGGTTTCTATATGGCTTACTGAAGTTAAGCTTCGGCTTTCACCACAGACCCTTGCTGCCGCCTGCTCCCTCTTTACGCCCAATAATTCCGGATAACGCTTGCCACCTACGTACCGCGGCTGCTGGCACGTAGTTAGCCGTGGCTTTCAGTGCCGTCACTCGGCTACCATTTCCTGTAGCCGCCGTTCTTCACTTTATAACAGAAGTTTACAATCGAAACCTTCTTCCTTCACGCGGCGTTGCTCGGTCAGGGTTCCCCATTGCCGAAAATTCCCTACTGCTGCTCCGTAGAAC
+
*0,-1-,7919,(3)+-149892955,,4-35870;//5*,*)')*4./1258874:9,08121-8/-2;:204+%&)')(022.6///*2(('4-8/8384/.,,,7::8788887;8::83.7,($&(**&0+.;8465110--&&$&&,.20/11,--,.424'4*02734401,)24)-*0-5211.$(('(,,+.642+-(+0.171<<4/76</78:0,.5;565;63101402;3+)&2:.,:7210/214:<859')(('(*+-/-*()'+-0.124.+*3-.36000.&36')23-,/8070).79<964/,+.*-/*04378292229616.-,,,//./:9/,0-+0*+)*,,796618+*+*+-*.30<6:99:987;56,960/4-8,(&$**00..&(*+035/*+-,.//.895+4:4;5545646:36777633*&%%'((...495862556;21266;6/0*'))*-)*()+,.4:20.027)725172615744++-/-*,-./3<999%%(&*+1'%.,)),*%--,-.2+.6751+.7'.):233::33518<-.2;;344/01)/0,&*)22,001%0/0%%$($#&%$&%$$%(18.6/..2+01).,*-4-.:1,.484:*5--+2*/-2145506837;;151:2228948/*(('-56778532720,+07))./2;8.---3253-:7.+++*/568//+,/:1.)(*)8-/08:6:9(+*)-3364+--187:;::5012(**--040*,)*(*683-0.,0/('&'$,&*+*071/--,/-.(**,.-185664544001487990498<72/)(&)-343:35706/.5;60+,/3/14,.66,,-0()*(18:505...345166510//6.,01:5134/62-2049609-7.;948323493570/5/01+2)----222388924,&+,.-4372138244612391,&1*,4678)2472%/-'-.-3983//.*-.444889:;8842%,,1)()-11/(+-)06+)-00/++791:;9<99</,2:4&/'))/-103/.032839):957459:7)+515;638;74708,)*0/-,)%))8;*,,/,./
@131a722b-5803-419d-9c49-132c45709ec8 ch=462 read=101420 start_time=2019-12-13T16:12:04Z barcode=BC01 runid=2c9cf7bc05858273f10e7d7ec552fc0bd742dc3e
TCGGTACTTCGTTCAGTTACGTATTGCTGGTGCTGAAAGTTGATCCGGTGTTAACCTTTCTGTTGGTGATATTGCTCCTACAGGAGGCAGCAATGAAATTTTTTTTTTCGGCAATGGGGAAACCCTGACCGGCAACGCCGCGTGGAAGAAGGTTTTCGGATTGTAAACTTCTGCTATAAGGAAGAACAGCAGCTACAGGAAATGGTAGCCAGTGACGGTGCTGATAGAAAGCCACGGTAACTACGTGCCAGCCGCGGTAATACGTAGGTGGCAAGCGTTATCGGAATTATTGGGCGTAAAGAGGAGGCAGGCGGCAGCAGGGTCTGTGGTGAAAGCCTGGAAGCTTAACTTCAGTAAGCCATATAGAAACCAGGCAGCTAGAGTGCAGAGGAGGATCGTGGAATTCCATGTGTAGCGGTGAAATGCGTAGATATATGGAACATCGGTGGCGAGGCGACGATCTGGCCTGCAACTGACGCTCAGTCAGCGTGGGGAGCAAATGGGATTATACCCTAGTAGTCCACGCCGTAACGATGAAGGTACTAAGTGTTGGATGTCAAAGTTCAGTGCTGCGATTAACGCAATAAGTACTCCGCCTGAGTAGTACGTTCGCAAGAATGAAACTCTGCAAAGAAAGGAATTGACGAAGGGGCCCGCGCAAGCTATTGGAGCATGTGGTTTAATTCGAAGCAACGCGAAGAACCTTACCAGGTCTTGACATGGGCTCCAGAGATGGAGAGATAGCTATATGAGATACAGGTGGTGCATGGTTGTCGTCAGCTCGTGTCGTGGTGTTGGGTTAAGTCCCGCAACGAGCGCAACCCTTATCGTTAGTTACCATCATTAAGTTGGGGACTCTGGCAGAGACTGCCAGTGACAAGCCGGAGGAAGGCAGGGATGACGTAAATCATCATACATATGACCTGGGCTACACGTGCTACAATGGATGTAGTTGGGGAAGCGAAGCCGCGAGGTGAAGCAAAACCCATAAAACCATTCTCTTCGGATTGTAGTCTGCAACTCGACTACATGAGAAGTTGGAATCGCTAGTAATCGCGAATCAGCATGTCGCGGTGAATACGTTCTCGGGCCTTGTACACACCGCCCGTCACACCACGGGGTTGATAACACCTGCCAGAAGCCGGTGGCCCCTAACCGCAAGGAAGGGCTGTCTAAAGTGGGATTGATGATTGGGGTGAAGTCGTAACAAAGGTAGCTTGG
+
#$)'++23:713950109/1/4+1,,-4882112.02-,09.-,-*%$*#)/*506167356371)-++./-.+++3'$&('2,*+,.2551(3)'*,*06260666.12;92<2283)(.-.2+,.338),(/..)2+(./21)/+%*'((.5,-0-:.02-043,-5097/2-.0/7+/+2+.35...)+/,+-+/+*/4,/9/--3/*,-.0-&(+$-2*.0/,/65.4:40/)'-5/455354.-*-,-.2,))-&-+3135060.3//-331441**'().1/+1-24-,+-07)'&0,'(--'480,720022)8...987441-18/+/;98+&'&&())&')*.'.-+5(,65/.'.-19+3+%%'&())+*(''(-4/1)+(%+)+341--*),,:-:76/52.0//.3+6+06**088%&4233*-)*()'**3'556:/,-,+0.60/..+(./20555380.-((&))2+.*'&%&+0535+&)*8791*95/.2+(+-5++*568881/*,)-/.-0.-+%'+)'&&)*67966664<6<+,,,*473146:-0688766-'34160--,6+/4/.,--23,.,*-%&'',/.26::946.,),70.790.1,**+-/)%+*(&()(0.66-+-(-2.072,%&'**0%,*$)%*(*(*',$'+657.62620/.7.../3/('-,&*.)&'(*+,&,'('-2///+,%'''+2'((+,,9710+,(0,,%&%)+2244.0-.0+5,,66-+,)).223//1677-6666786675--)(*,3-/.3/4--.-50,.0+2(&&'(0-)03.+1-1318/3(...391123/8/3.16).3---0+('&&&%%'/-/)31,'/*-*26-157/.,&(()2/++0--7566*2'0-./2781)'))(3--+9/856-/00.*,*+.40/1193260,)*&+0**,.(),((&&(&'1,))'*'+)+1,,.99102,**(,4-,.36;4+*&*-+*'0/')*,674424122673896555.+%)))10826757443-0//.-.0964629*))%')))++.9.**4.+-./7224-1784140015.304:76:6..03323+++-'*)+(((*/2/(*'%&,(%&*,*,449447/1()(/1360/10'-())---')-.+.6)+++2/+41/0011/:/22*-*++*+1&-&$&&)))/+*,+,*6*
@d530c561-8ea3-4b16-869b-0488be0806d5 ch=387 read=179578 start_time=2019-12-13T16:11:53Z barcode=BC01 runid=2c9cf7bc05858273f10e7d7ec552fc0bd742dc3e
TGAGGTCTTGTTACGACTTCACCCAATCGCTGACCCTGCAATGACCGCTGCCCTCTTGCAGTTAGCTCACGGACTTCAGGTATTACCAACTCATGGTGCTTGACGGGCGGGTGTGTACAAGACCAGGAACGTATTCACCGCGACATTCTGATTCGCGATTACTAAAGTAACTCCTTCATGTAGGCGAGAGTTTCAGCCTACAATCGAACTAAGGACTGGTTTTCAAGTTTGGCTCCACCTCACGGTATTGCATCTCTGTACCAGCCATTGTAGCACGTGTGGCCACCACACATAAGGGCATGATGATTTGACGTCATCCCACCTTCCTCCCTGGTTGCCAGGCAGTCTCCTTCTCAACTTAATGAGTAGTAACTAACGACAAGGGTTGCGCTCGTTGCGGGACTTAACCCAACATCTCACGACACGAGCTGGCGACAACCATGCACCACCTGTCACCTTGTCCCCGAGGATTTCCTCGATTAAAAGAGTAATGCAGGGGATGTCAAGTGTAAGTGGTAGAGTTCTTCGCGTTGCTTCAGATTAAAACCATGCTCCGCTACTTGTGCGGGTCCCAAATCGAATTCCTTTGAGTTTTAATCTTGCGACCGGCGTACTCCCCAGGCGGAATACTTAATGCGTTAGCGGCGGCACGGAGGTGTTGGAACCCCCACACCTAGTATTCATCGTTTGCAGCGTGGACTACCAGGGTATCTAATCCTGTTTGCTCTCCCACGCTTTCCAGGCCTCAGCGTCAGTTACAGTCAGAGAGTCACCTTCGCCACTGGGTGTTCTTCCCTGAAATCTCTACGCGTTTCACCGCTACTAGAATTCCACTCTCCTCTCCTGCACTCTAGATAACCAGCGGAATGCAGCGCAAAGTTGAGCCCGGGTATTTCATCCACTTAATCCCCATCCTTTCTGCTCCTTTGCGCCCAGTAAATCCGGATAACGCTCGCCACCCGTATTACCGCGGCTGCTGGCGTAGTTAGCCGTAAATATCCTTAGGTACCGTCATTATCTTCCCCAAAGAGACAGGCTTTACGATCCGAAAACCTCCATCACTCACGCGGCGTTGCTGCATCAGGGTTTCCCCATTTATTGCAATATTCTTCCTGCTGCCTCCGTAGG
+
*)'*++*-5//-%('$+183/2.,,150((**+283/0-2+()*08587-53+*3+'$&%)0,(%&)2035:788;7+4/.,,3',2-***+*-'3/,&-'+-1+68133**&*'*+,.++/7;/0-0,-68-7,+'.*)157817:0254525)**)5)+-,0..#(&'(*///54%+(+-*,,,*)'*-7+/*),0.-1/212))1*($('1//2*0/22*)/.--5+(,,.;976:6533130/-4//03..,+*100-$,+(#&)&**,,*.0***+)/.%$$%&&)**0))+3)16,-+,)*542277998.72,(1/004+,31)'$,+-'()(-68434321')-++.*3'%&0+1,%&('*.+1+-,2/.-2.+'.-/9344878(33)*/:73,,'+'*'(,,)+--//*,0(1*-.'**+-'*('+038;/3.0/42.22./0012.,-*.2-0,(&+*&76-8655304025/(%%(),6224&-+4.34))(+*++...&()%(($%',4;57<200//813483*++3+579-8:3113341-+5&,/4-,)**1--204'*()+&**2+1('++-321;;-,6.+0,,+6465*'%$&#((6:8-/267383:.,+8*:.:68131,*++2*(,++1/0),0-..7.4.3.676,(*+.2-+).14;8788539/(*&...48:634449*4..+.2666;434.*14+%')+)/5)(0.-394/,&&5398:112118)&5+')-,14$&'(',+,'.0-5/58;44313(*)17353/1+('*30)-1//./.323<70*76),*%)&&(+,./-/)++,+**,.+.44./,,)/+-.874516&$$((-./,3///-/00+*/.++.16)(0//0/942/*.)$'0):,-3,,))).*(--')*,-5-*1.%,))(%'#&$(*'./33420$-&'*..485071((*-:/0712-('*,-+6*))**--0))')(&%%$$%*-0/3/2/0-47/04,:.+-982543*+.+(),.2--(&'-$&()0,1(%)3853;9995/0&)*.(,*'*'')/9-,+---13,**%*.)566*),31..3-.+2..//+*')+*002105467.6,2-
@1a730b8c-82c1-47e5-a47b-ee7e429b4536 ch=163 read=205309 start_time=2019-12-13T16:11:46Z barcode=BC01 runid=2c9cf7bc05858273f10e7d7ec552fc0bd742dc3e
CTCCACAGGGAGGCAGCAGTAGGGTACGGCAATGGGAAACCCTGAGCAACCGCGTGAAGGAAGAAGGTTTTCCGGATTGTAAACTTCTGTTATAAGGAAGAACAGCGGCTACACGAAATGGTAGCCGAGTGACAGTACTTATTAAGCCACGGCTAACGTGCCAGCAGCCGCGGTATTATGCGTAGGTGGCAAGCGTTATCGGAATTATTGGGCGTAAAGAGGGGCAGGCGGCGAAAAGCGGGGTCTGTGGTGGCCTGAAGCAACTTCGGTAAGCCATAGAAACCAGGCAGCTGGGGTGCAGGAGAGGATCGTGGAATTCCATGTGTAGCGGTGAAATGCGTAGATATATGGAGGAACACCGGTGGCGAAGGCGACGATCTGGCTGCAATGACGCTCAGTCAGCGTGAGGGAGCAAATAGGGATTAGATACCCTAGTAGTCCACGCCGTAAACCCCGATGAGTACTAAGTGTGTTGGATGTCAAAGTTCGGTAAGTTAACGCAATAAGTACTCCGCCTGAGTAGTACGTTCGCAGAATGAAACTCAAAGGAATTGACGGGGGCCCGCACAAGCGGTGGAGCGTAATGGTTTAATTCGAAGCAACGCGAAGAACCTTACCGGGTCTTGACATACTCGCAAAGGCTCCAGGAGATGGAGAGAGATAGCTATATGAGATACAGGTGGTGCATGGTTGTCGTCAGCTCGTGTCGTGAGATGTTAGGTTAAGTCCCGCAACGAGCATAACCCATATCGTTAGTTACCATCATTAAGTTGGGGACTCTAGCGAGACGGTGACAAGCTGGAGAAGGCGGGGATGACGTCAAATCATCATGCCCCTTATGACCTGGGCTACACACGTGCTACAATGGATGGTGCAGAGGAAGCCTTGAAGCCGCGAGGTGAAGCAAAACCTAAAACCATTCTCAGTTCGGATTGTAGTCTGCAACTCGACTACATGAAGTTGGAATCGCTAGTAATCGCGAATCAGCATGTCGCGGTGAATACGTTCTCGGAGCGCGCGCACACACCGCCCGTCACACCACGAAGTTGATAACACCCGAAACCGGTGAAACTTAACCGCAAGGAAGGAAGGCTGTCTAAAGGTGGGATTGATGATTGGGGATGAAGTCGTAACAAAGGTAACCGG
+
),//+,.,5+(.510/1(*(('(&%%(%42.:0.,(&+,+/0+--+10+*((6476.7+00/+--+/,0*).'7,4381226*/7/453.8---*))&+(.83*2/3110/.,-)*45-/41/.14)())+)0)(.,'..*7,1+&()*+010--++'(+-91/0--10/.-'''+-,-%211829379563/11.:/-/////10-3/7676357:/)'0,))+,5:6730)*,,--.28:+11-1,5-'*%(&'(%'#'%%'./-(--:<059.-/-053/91/442222&/(*)-*+55-.&-4/32,++)5(9+;921.)'%#%&)/*,,94--.76-,&002,/3615./228:250.+.+))(&*-.742223/7*)##%*%&'**'+,5277/++,,/)&*-)(+,:<;4/0+/)0--)1177;**)657666645899212/(+))&(*/.+,---58721-((*63;3868766312:7*2/./-01515743411(%)'*+4.&))()(()+/22457<767..01/2/:7/0471**(,+0..+.)/782.7*((+.078:6:66,,,,2/-)*044:<47:;807///84:66028)*33009119(,%(#%$),--,+,*--)26+-72/8&(**))-..1+)'()*../0/(()*+/+0-/12%)(/)/.,,/8,+51-264/1'(*)7/3234332101231:%335:223364)*()''&'%%&'*%-4.%))*,-9,,(3+)13**,*)0*-*02,273./0.*+++)&,%(()//40.3+-110/),).,1+255.347:68567--.9998:/05.+.3215299699787//++&((//42334414901/01450.&*)'('((()*+0(*0110&*(*+48100:;43/((25*5489;969.6779)3))/*,-58:98726122//++$'%)*-/-8/)--**1,+-(,2/0-..2+*4**)()-.13424+12..51-024;643(0''+12.-)-*,*/,.5/2;;2551310*'((,+*3;111243//74-.7+677970,-)&$#*)2/-426,--0(+((((*.01410:++005:2,.//000,7.4+-*%)*,10**&)*727<(1*.5;4.59
@220f0d5c-23f5-4fb5-a337-64cada0fcef2 ch=367 read=204989 start_time=2019-12-13T16:11:45Z barcode=BC01 runid=2c9cf7bc05858273f10e7d7ec552fc0bd742dc3e
CGACTTCACCCCAATCGCTGACCCTACCTTCGGCCGCTGCCTCCTTGCGGTTAGCTCACGGACTTCGAGGTATTGCTAGCTCGCCGTTGTGACGGGCGGTGTGTACAAGACCCGGGAACGTATTCACCGCGACATTCCTGATTCGCGATTACTAGTAACTCCAGCTTCATGTAGGCGAGTTTCAGCCTACAATCCGAACTGAGACTGGTTTTAAAGTTTGGCTCCCACCTCACGGTGTGCATCTCTCTGTACCAGCCATTTGTAGCGCGTGTGTAGCCCTACATAAGGGGCATGATGATTTGACGTCATCCCCACCTTCCTCTGGTTAGCAGGCAGTCTCGCTAGAGTCCTCAACAATAGGTAGTAACTAACGACAAGGGTTGCGCTCGTTGCGGGACTGCTTAACATCTCACGACGCTGACAACAGCCATGCCACCTGTCACCTTGTCCCCGAAGGGATTTCCCCCGATTAAGAGTAATGCAAGGGATGTCAAGTGTAGGTAGGGTTGTTCGCGTTGCTTCGAATTAAACCACATGCTCCGCTTCTTGTGCGGGTCCCCGTCAATTCGCTGAGGTTTAATCTTGCGACCGTACTCCCCAGGCGAATACTTAATGCGTTAGCGGCGGCACCGGAGGGTGTTGAAACCCCCACCTGGTATTCATCGTTTACGGCGTGGACTACCAGGGTATCTAATCCTGTTTTGCTCCCCACGCTTTCGAGCCTCAGCGTCGGTTGCACAGTCAGAGAGTCGCCTTCGCCACTGGTGTTCTTCCTAATCTCTACGCATTTCACCGCTACACTAGGAATTCACTCTCCTCTCCCTGCACTCTAGATAACGGTTTGGAATGCAGCACCCAGAAGTTGAGCCGGGTATTTCATCACTTAATCATCCGCCTACGCTCCTTTACGCCCAGTAAATCGGATAACGCTCGCCACCTACGGTAATATTACCGCGGCTGCTGCCTCCGTAG
+
1/-12753/991-23900-,,192./07766,//9056666/65)134*6360013379:911191/(.*-&,)&(''$&()'((,,(&'+,,3;:855612/./)-/,0-42.:72:21779;868/---255781-+-/4<:661.10,07-/0162512,,,0/5%2%'-3555343<2-)312,(*17770078:856236::/8<<11://6<4244246*%.312/0-0/+0..,32.-,(-34.,++(.3.88)+1010.0./**()(+.7)(-/,++/,17,278110/.093./48779-:51,./1/5101.&'+/,/%2')*,/793,3----+01348221&0**(%%))&3749554:75/6/2*324:331/03.:.//1:9-*+$#%$+&(()-0103521.)--,-*,+-)041/,0,,8:788535-2,++/14*)*+.2+)26+,289../2221((,,*3,,-2,,68.;:;:3*,/13,1+&%+-&.'%(,*-133836898+)*/+1;:3<3410,+,/+&(()&&''+45-*4019:.*./3,6,*$$*(&/52::4:2.45*-//0/'*$**5::.-.2/-(4-&*()-.77895.,+,17-'-,*3'.))(12.101.)20/5:9-*-0-1:7//9--5557<;/1,523586-)**5;.:98.4020.123413.6.4/1*6:4*).113<<3-.37:98/////;%--8%%%().10,,-.+344265-::::5.3/2926733;;1**/711088343436;651560/.+,()-(+(,)1.2'++--0834*19-(55),,0.337,2((%.)6(2,71444...*./*+')+)+/*,-24)4264/;.-,+-&()0*:-43:9489;977882;.)3*%1//2+%&&&'&(*5:,,4,,/14.5:<888,()'%*-'/.-412;5-2--.25440.*/,''&,
@25488f05-f1e6-4809-bbca-b7432a7554e6 ch=465 read=51726 start_time=2019-12-13T16:11:33Z barcode=BC01 runid=2c9cf7bc05858273f10e7d7ec552fc0bd742dc3e
CCAGTTACGCGGTACGACTTCACCCAGTCATGAATCACCAAAGTGGTGCTTGCCCTCCAGAAAGGTTAAAGCTACCTACTTCTTTTGCAACCCTCCCTTGGGTATGACGGGCGGTGTGTAGAGGCCCGGGAACGTATTCTGTGGCATTCTGATCCACGATTACTAGCGATTCCGGTGACTGCGGTCAGGTTGCAGACTCAATCCGGACTACGACGCATATGGGGTCCGCCTCTCGCGAGTCAGCTACTCTTTGTATGCGCCATTGCCAGCACGTGTGTAGCCCTGGTCGTAAGGGCCGCGGTATTGACGTCATCCCACCTTCCTCAGTTTATCACTGGCGGTGCCTTTGTTGGCCGGACCGCTGGCAACAAGGATAAGGGGTTGCGCTCGTTGCGGGACTTAGCAACATTTCACAGCGCTTACGAGCTGACGACAGCCATTGCAGCACCTGTCTCCTGGTCCCGAAGCATTCTGTCTCTGAAAACTTCCGTGGATGTCAAGACCAGGTAAAAGAGTTCTTCGCATTGCACATCGGAATTAAAACCACATACTCCACCTTTGCCAGCGTTGGGCCCCATCCAGCGGTCATTTTGAGTTTAACGCGGCCGTACTCCCCAGGCGGTCGACTTAACGCGGGTGGCTCCGCGGAAGCCACGCCTCAAGGGCACAACCTCCAAGTCGACATCGTTTACGGCGTGGACTACAAATTATCTAATCCCTGTTGCTCCCACCAGCACCTGAGCGTCAAGATATTTAAATCCAGGGGCCCGCCTTCGCCACCGGTATTCCTCAGATCTCTACGCATTTCCACCGCTACACGGAATTCTACCCCCTCTGCGAGGACTCCGGCTTGCCAGTATCAGATGCAGTCCCCAGGTTGAGCCAGGATTTCATCGGCCAACAAACCGCCTGCATGCGCTGCGTGGATTTCGGATTAACGCCCTCAGTATTACCCGCGGCTGCTGGCGCGGAGTTAGCCAGTCTTCTTCTGCGGGTAACGTCAATGAGCAAGGTATTAACTGCTCCCTTCCTCCCGCTGAAGGTACTTTTACAACCCGAAGGCCTTCTTCATACGCGGCATGTGCATCCGGAGCTTGCGCCCATTGTGCAATATTCCCCACTGCTTGCCTCCGTAGAG
+
***-1/)*&'''''(&$&(,*'-%%&'/4*+,//./'+')*-)*%%*&#%$&*/)(.+&&0+&/+/601*&&)/07.*)01218;3-2,,-5+)1-&&((-&%$'*340651-4./-*-*&%)&3*).5707316621*$%%)112366,-.884//-,/0,,(&'(*(2.2(&#$$'(-,$+(((',/07/-+,46993:03)6.453--1/./+#$$%%&*+.//+*'+.0500)&'('&'()****1<1/38876687(3,'&#$),+-)*(,''(+/2*''++..5,),4828%%.(.*,2124298818(+%-**6.4/1$&*7+*,8+11.4*)')#'''/)(('&','6,501+-+2((&*0//*6/81.-0/(1313/128839/..:6/++)*&+)++/49(,&'&&'%&%%&*++(101%&+.01.-+'*&(*011/561/2,'*,*,'0*+'&&''(),35.,+)---/.31-,26687804452440-/147+7867:4)'%)07/2*%(*'//()*'*00'(*',,165(./&((*&++0-'*'')'',)''(%'&)(**1.&+--,****1.0'(03---/2;0/1/&'*,,20421-3,)'$116&5552%+(&)','%(&)+&)),1&%%,*-0),4./.5813-.,530+00028-3*.&')-069894109411-.+)*(3021&...3+6,00154.96-(*)*(,.55*%1+(()(1632.-2(.-,**+,&&))+--*/3*,(1,/3(*03-32597'.++./0-8.0,0((-34330.45715<14603,()-&*%&))/*3,0%%)3851*-+'*(%))1255('&'%%',+'%3*,0,0352631/012+-.0.5)&)3)%/,*6;*..+*($%#(%$(+109),,('(%)*-)*'#%$$%%$1/++))(,'($%$')'')$'((+'&.,,))*3/00'%((&%(*,&',))').(/-''1(/,+-342:801:96872./,'*,02*0.$2%&%')'&(,6.-,1**,6.,02)*&'%%#$&'&$$')*/-(%%&*(165;21/,$%%(&)-5/+,*)),,+.(,,&**0601,87+&/()'%()/-/14-12.%%&#$###'))22442.%%
@e5ae39d1-ce70-4f7f-be8a-3ae55e0d1062 ch=282 read=97236 start_time=2019-12-13T16:11:24Z barcode=BC01 runid=2c9cf7bc05858273f10e7d7ec552fc0bd742dc3e
CCCGGTTACCTTGTTACGGCTTCACCCCAGTCATGGTCGTGGTAAGCGCCCTCCCGAAGGTTAAGCTACCTCACTTCTTTGCAACCACTCCATGGTGTGACGGGCGAGGTGTGTACAAGGCCGGAACGTATTCACCGTGGCATTTCTGATCCACGATTACTAGCGATTCCATTCATGGAGTCGGTTACCAGACTCAATCCGGACTGTTGCGCTATGAGTCCGCTTGCTCTCGCGAGAGTCGCTTCTCTTTGTATGCGCCATTGGCACGTGTGTAGCCCTGGTCGTAGGGGCCATGATGACTTGACGTCATCCCGCCTTCCTCAGTTTATCACTGGCGGTCTCCTTTAGGTTCAGCCGGACCGCTGGCAACAAAGGGATAGGGTTGCGCTCGTTGCGGGACTTAACAACATTTCACCTTTTGACGACAGCCAAAGCTGCAGCACCTGTCTGCGTTTGAAGGCGCAATCCATCTCTGGAAAGTTCTGTGGATGTCAAGACCAGGTGAGTTCTTCGCGTTGCATCGAATTAAACCACATGCTCCACCGCTTGTGCGGGCCCCGTCAATTCATTTGAGTTTAACCTTGCGGCCGTACTCCCCAGGCAGTCGACTTAACGCGTTAGCTCCGACCACGCCTCAGGGCACAATACTCCAAGTCGACATCGTTTACGGCGTGAACTACCAGGGAATTATCTAATCCATATTTTGCTCCCCACGCTTTCGCACCTGAGCGTCAGTCTTCGTCCAGGGGCCGCCTTCGCCACCGGTATTCCTCCAGATCTCTACGCATTTCACCGCTACACCTGGAATTCTACCTCTACGGAGACTCAAACTTGCCAATTATCAGATGCAGTTCCCAGGTTGGGCCAGGATTTCATCTGACAACAAACCGCCTGCGTGCGCCGCACGCCCAGTAATTCCGATTAACGCTTACCCTCCGTATTACCGCGGCTGCTGGCGCGGAGTTAGCCGGTGCTTCTTCTGCGGGTAACGTCAATGAGCAAAGGTATTAACTGCTCCCTTCACCACTGAAGTATACCCACAGCCCAAAGGCCTTCTTCATACACGCGGCATGGCTGCATCAGGCTTGCGCCCATTGTGCAATATTCCCCACTTGCCTCCCGTAGGAG
+
/0',,3835545,0,%&'('+07.0*)''&2733&+$$%$'-1/0,..27,*-4)(&&*.,0.-,//,1-'&%),5*26-'00456+-,25)-/9697-,',770.*(,./4.2)+1*1/3/02/754677<657:483:4039))*+.*2+)*-)1*)*1(,,/03854&'&'(/28,,-*)+,)&,,%&77772:22)5/565.3-'*%(,'*%)(*.-+-.6.../,0)),+*&(,+*((*-..251*//1)0/0:53**)))/,,+-()*,.7.-0984+)$(/1(0916//0/-0/41354588281.%024;7777156<63457828/,)&.137,+.'%&333,%*.,::653//-5.+1&/45()707,%+---0-.-145-8,')(47.(-(.&.(,-15;51-0),.3(+,7511,)*.*.-'(*&.'000371335-+,,)2+),5**-,0250241647323706*-8<:8714:594784..009.5---.2675796355520/138.%))))0-*-*(',+)+--*/-.0.3)0+-.4/242,+.3326322/91,,-9:1.030,0*,18775614/978/'267)7757565625202122,,,+,'(&/33768;81/,++*#$%%%%)*1(1+*+-..10580931*+(.-/.0'.-.+5:&,*'(%-()+0)1,+.0$(%+/3,***.+,(#(%'656-/0036/.'&&(,-2510/60529&&/7:027//1/0-*,-+.5/5014930/1''(....30.0/1.372("%+&,.+/15843101070--4845/+2&&$*.-00,-(++*(2*)(3012.)+.000&*6138.+-./04.3/)$//*/5.,85654567;99:78;2775521000)('$&$**.62,-0148;/1,,-/01-.*/)&/2(')&%()+6.0:-23;3435/9*(&*(-'),6,&'+',)&*.30492025+0)))2/015172206718+*,*-)0,*'1$((-/*-4/$)-%,,+--('%$#&)''(*%.-,+3+4,887:77<812,.+,'(%&'&+*.,..0/01167-22&011;:-.4./15585567917+)(-().6,75,*.,,*&'
@14682113-279d-4c6f-88f9-157bd30ec3cf ch=211 read=115531 start_time=2019-12-13T16:11:21Z barcode=BC01 runid=2c9cf7bc05858273f10e7d7ec552fc0bd742dc3e
CCGGTTACCTTGTTACGACTTCTGATCACGAACCCCGCCTGGTATCCTCTGCGGTTAGGCTACCTACTTCTGGCGAGACCAGCCTTCCCCATGGTGTGACGGGCGGTGTACAAGACCCGGGAACGTATTCGCGGCATGCTGATCACGATTACTAGCGATTCGACTTCACGCAGTCGGTTGCAGACTGCGGTCGGATACGACTGGTTTATGGGATTAGCTCCCCTCGCGGGTTGGCCTCTGTACCAGCCATTGGCCTTATGACGTGGCTGGCCCCACCTATGGGGCCATGAGGACTTGACGTCATCCCACCTTCCTCCGGTTCGTCACCGGCGATCTCGATAGGTCAACTGAATGTGCCAACTAATGACAGGTTGCGCTCGTTGCGGGACTTAACCCAACATCGACACAGGCTTTGACGGCAGCGTACAGCACCTGTGTGCGGAACCTCTTTCGAGCTTTGAATCCATCTCTGGAAACTTCCTGCCATATCAAAGGTGGGTAAGGTTTCGTTGCATCGAATTAAACCATCATCCACCGCTTGTGCGGGTCCCCGTCGAATTCCTTTGAGTTTCAACCTTGCGGCCCGTACTGCTCCCAGGCGGTCAACTTCACGCGTTAGCCGTTACTGAAGAGGCAATTCCCAACAACCAGTTACGACGCCGTTTAGAGGCGTGGACTACCAGAGTTATCTAATCCTGTTTGCTCCCCACGCTTTCGTGCATGAGCGTCAGTACAGGTCAGGGGATTGCCTTCGCCATCGGTGTTCCTCCGCATACTGCGCATTTCACTGCTTTACGCGGAATTCCATCCCTCTACCGTACTCAGCCATGCGGTCGATACCAGTTCCCAGGTTGAGCCCGGGATTTTACCGCATCTGTCTTACATAACCGCCTGCGCGCTACGCCCAGTAATTCCGATTAGCAACGCTCGCACCCCATTACCCGGCTGCTGGCGGTCTAGCGATTAGCTACTATTTACAGTACCGTGGGCCCCCTGTATTAGAAGGGCTTTTCGTTCCATTACAAAGCGATTTTAACCCGAAGACGCCATCCTGCACTTGTGCTGGATCAGGCTTTCGCCCATTGTCCAAAATTCCCCTGCTGCCCCTTCCCGTAGGAG
+
51)-/7,.646'10(+./45;3..-32.0,,)262(*4+&%&)&%'(%)&'*'5/:+*032'-)%$/+133,3-)*+,78'''%&(,+/)%')--$(*,,-1./++*&)'5/91304'-992940588,.&/+:665/-('().(),%))%'(('+-(2*..)++-)#()1-10/-40512/3699998855+8-&%%(++/07192,-++.)3./.2/5:12+,'',4004&,+(,.33304*,%2)(+)(&&%&$$)((*),,+($')*/2+*0+(%$&,/98:+*-(170356122579656')$+*-1181//2127400,),-)*)*(+,/+*&*%%&*)+1387/;61/'*))',+2.-,'/()2+:/.-.,./27--+45..2.1-.10/3151-,.0*.%-/'&(&)(0,,+)'(&3)3*02135/+0)+-10.*(+/--.:2,*$&'+,(*-6820.016610.,//),4,11020**&+/-3+---493.4))(+:0*.*.221750'',(2:8.7-+,89:7349/...**'()370787*)+-(.)+:1/075,*+5;76.4+('(('.(.,**0/+)$+).-.+1964646///41/'//0192/$&(,00..3535'&(*('0-2,2,*')',*2..0-$#$$&$)2/2:9.,&4,72656.,-,.3&,$%++)+++-9//71/23)(*+,59,)+)+/8913701%&'*-52.,''),525633,/53+/12*,438658:8:618557951/1-')&'$%%$++023:80')&$&+.2()(('&(&2-'))(),*)43/01+*%))*'(,2,0.,(*++()*%)'(557280()(('((*.-'(/1'1,*&$,.)-./1*&1.0.((((+4,3(,07,-()%&*%+)-//))+-31;60,-0++'(%*+-/31**%*'&$$&'(01+-/+%&'++'$&%$#$$&')&,&%"$*%%,'(-().*.1+/2234602989++34/32-,./*,.-3::5.13822$0&&)&,-&**).4.(*)-,)'+1(%%$(.-464003'('$(#$&-/77::*02,17('&.72-/83/4+-//+-++-/,+*,/,-2-*)()+((,+21*,
@f8cce08b-475a-4b8c-b576-69b3a30ebd27 ch=449 read=49419 start_time=2019-12-13T16:11:20Z barcode=BC01 runid=2c9cf7bc05858273f10e7d7ec552fc0bd742dc3e
TTGGTAATACTTCGTTCAGTTACGTATTGCTGGTGCTGAAAGTTGTCAGTGTGCTATTGACCTTTCTGTTGGTGCTGATATTGCTCCTACGGGAGGCGGCAGTAGGGAATTTTCGGCAATGAAACCCTGACCGAGCAACGCCGCTGTGAAGGAAGAAGGTTGTAAACTTCTGTTATAAAGGAAGAACAGCTACAGGAAATGGTAGCCGGTGACGTACTTTATTAGAAAGCCGAGCCTAGCTACGTGCCAGCAGCCGCCGGTAGCCCGTAGGTGGCAAGCGTTATCGGAATTGGTGGGCGTAAAGGGGCAGGCGGCGGCAAGGGTCTGTGGTAGAAAGCCTGAAACAACTTCAGTAAGCCATGAAACCAGGCAGCTAGAGTGCAGGAGGATCGTGGAATTCCATGTGGTGAAATGCGTAGATATGGAGGAACACCAGTGGCGAAACGTCTGGCCTGCAACTGGCGCTCAGTCGAAAGCGTGGGAGCAAATGGGATTAAGATGCCTAATTAGTCCACGCCGTAAACGATGAGTGCTAAGTGTTGGATGTCAAAGTTCCAGTGCTGCAGTTAACGCAATAAATTACTCCGCCTGAATGGTACGTTCGCAGGAGAATGAAACTCAAAGATTGACGAGGGGCCCGCACAAACTGGTGGAGCATGTGGTTTAATTCAGAGCAGCGAAGAACCTTACAGGTCTTGACATACTCATACAAAGGCTCCAGAGATGGAGAGATAGCTATATGAATACAGGTGGTGCATGGCTGTCGTCAGCTCGTGTTGTGAAATGTTGGGTTAAGTCCGCAACAGGCACAACCCTTATCCTTTGTTGTAGCGGTCGGCCGGGAACTCAAAGGACTGCGCAGTGATAAACTGGAGGAAGGTGGGATGACGTCAGAGTCATCATGGCCCCTTACGACAGAGATACACACGTGCTACAATGGCGCACACACAAGAAGAAGCGACCTCTGAGAGCAAGCGGACCTCATAAAGTGCGTCATGGTGGATTGGAGTCTGCAACTCGACTCCATGAAGTCGTCGCTAATCGTGGATCGATGCCACGGTGAATACGTTCCCGGGCCTTGTACACACCGCCCGTCACACCATGGGAGTGGGTTGCAAAAGAAGTAGGTAACAACCTTCGGGAGGGCGCTTACCACTTTGTGATTCATGGCTGGGAGTGAAGTCGTAACAAAGGTAACCGG
+
&&1%))%'%-11945;90040,..2//3.,,(+*.-))/,)*0,,,8)/0,*$$,%(%&#3+.3-)&'.2-5/188//.+.,++.0()23'3.)*)%(*0,0+*).++/-564*(((,,.,&+,)9++-.2723.26:7477/)&&()/+,*,*+0/,1-2$/.53-,+())---.2*(()(*)-/)')((*+&)'),-))*()(/.,./,+)%'*+0550070'*+-'**))+-&&*/010327526103537834..-+,%&&''*&'+,.///0.//7852/)2),+,&&,,/10-*+/')*.,+-656353&21/2+731.*,-/.-&%()*#&&&&)*%/.10360'**29399++-.371:2.4,/&++0,-/.*(%+)'),)),,--,1)6,9;1)($&(4+/:++6664-+/*&%(+)*),/4368/32030'&&%(*')'),.60.576,)+&'&-+1/634),/.-..-*')&)+9;:74;4,3-/++.0(67.(&.&((,0)'*+79769;7..),&%&)%/346353272736(0*-...406**,:987660,0.3-.-..421,()('+,19663.))'(%/147.9-,()&++)',+,*--(&(%+,+(+.31/2-%.54,/6**++--410,.**,.**)'*%),27<:.6--*((&%%%%)()+(+-,,-,)*'((./04/),+,,/../12036)**(*,**+)*-780+*)),0&)////'&''.-0.(,)(,5///68372./6:210*,-/046/430/.01/*,.*(*0-54:065+%,,%1,-21(().04./1.12),-)(35'&()+09782834&94.412654)-/1278/*,(,-,.23;14441/2*+,*()'.614678100*$%',-256++)(*11)(*$$'(8*))((&%'''&++-49633230,42./-..0242-')'')-)+,(3+*''&)(((*.5.016/.--//,35-+/143775978.25)/,((((*)%&(&%.0..'+)03025.1-,,*(+-+)*()(254746+)(''1)'*262&'2/,0047324+/)*,3-,-42-.+/742:/.010101958781('(--+-803376*')+*+*0**,&)))*)588(70+*))+),-*)-.'-0:0*%*+/94%&+*.,(01&(*+0,)*+&*&),-7(.-*488858
@71327c32-922e-49ff-a5b3-728363de5b78 ch=404 read=108105 start_time=2019-12-13T16:11:09Z barcode=BC01 runid=2c9cf7bc05858273f10e7d7ec552fc0bd742dc3e
CTCCTGGGAGGCAGTGGGAGAATATTGCACAATGGGCGCAAGCCTGATGCGCTGTCATACCGCGTGTATGAAAGGCCTTCGGGTTGTAAAATTACTTTCAGCGGGGAGGAAGGGGTAAAAGTTAATACCTTTGCTCATTGACGTTACCTGCAGAAGAAGCACCGGCTAACTCCGTGCCAGCCGCGGTAATACGGAGGTGCAACGTTAATCGATTACTGGGCGTAAAGCGCACGCAGGCGGTTTGTTAAGTCAGATGTGAAATCCCGAGGCTCCAGCCTGGGAACTGCATCCTGATACTGGCAAAGCGAGTCTCGTAGGGGTAGAATTCCAGGTGTAGCGGTGAAATGCGTAGAGATCTGGAGGAGGAATACCGGTGGCGAGCGGCCCCTGGACGAAGACTGACGCTCAGGTGCAGCGTGGGAGCAAACAGGATTAGATACCCTGGTAGTCCACGCCGTAAACGATGTCGACTTAGGTTGTGCCCTTGAGGCGTGGCTTCCCGGAACTAACGCGTTAAGTCGACCGCCTGGGGAGGTACGGCAAGGTTAAAACTCAAATGAATTGACGAGGGGGGCCCGCACAAGCGGTGGGCATGTGGTTTAATTCGATGCAACGCGAAGAACCTTACCTGGTCTTGACATCCACGGAAGTTTTTCAGAGATGAGTATTGCCTTCGGGAACCGTGAGACGGGTGCTGCATGGCTGTCGTCAACCGTGTTGTGAAATGTTGGGTTAGAGATCGCAACGAGCGCAACCCTTATCCTTTGTTGCCAGCGGTCCGGCCGGAACTCAAAGGAGACTGCCAGTGATAAACTGGAGGAAGGTGGGGATGACGTCAAGTCATCGTAGCCCTTACGACCAGGGCTACACGCTACAATGGCGCATACAAAGAGAAGCGACCTCGACAAGCGGACAGCCTCATAAAGTGCGTCATGGTCAGTTGAGTCGCAACTCGACTCCCATGAAGTCAGATCATGTGTCGTAGATCAGAATGCCACGGTGAATACGTTCCCGGGCCTTGTACACACCACCCGTCACACACCATGGGAGGTGGGTTACCAAAAGAAGTGGTAACAACCTTCGGGAGGGCGCTTACCACTTTGTGATTCATGACTGAGGTGAAGTCGTAACAAGGTAACCGG
+
,+12(+3+'+-),5/72**&)+//53.-..374/0-,)++7.4/1,),#&'*(('(&('2:13675521/+/)(*87:7:+73380/13/*)/*,-883./0/79()0/1/.62+-.6;-*0*6(+,6/69,+//0,2//06/7+&)'&()'&-)&,+%(&(,'&)).,0118/047)()))0.),+-0,-0/2-/0.-//(32///-*0#''4.116;;9683;6--,-*.-1.165&335/(+05,./30231/1''40*/31)&.5119')&,*+.79576644115()),+,3365/(-,&)0./141367/+)33-1,--/-.,,/762/(*)++3-.82,,155..-+,/1778--/)*..0-364-4,1%#&'(.+09.9)(+6380+4*++()(($,-126770-+,,./)1/')).8+6135+0-)',--4<..7:8/6444'-)),//0;30/./.577/*&&%./.54623:)'.+.551678845/7-'*/)&,/172212/907-37.052.2,((13(%&$&'+*))'+,0-16;863450;300.-41778.%445;8*01.*,+016/6-436-())+'*,58<;7:88-*++%.1$,'.(*2,.502110473657.,0-,.111-*+14+0,-484*''()*+,**&'(,,,655;90;:1926/512266.8'()<0.///9:9:;9979..%.,,-,4-,*.062/25;5866:-')%$+-$)'-3+'*--43/581/843/((5+((4+-0,.24:06+2',(*++0/1:75(4+**,9982/&0,--+/5*079525+1+1626::,1755450/)1*.48;6(1.0-3('%&(115<585641+,%&$%',-2666:756445653*&'$(((*544.,++*,,/),.5/.$).3.301/700/03/32&3,545-1/61%))*'))+),8466/89*).+*+++0))//2--&-',.3764553--(0/,80.0.32/0843668-;0+16966+/'+*-+++.-%036-.,**(*+-3..071+-)).5636./1.62,%(+*)*/*-*1-302.5426*&(/*/-1.3/18,,37,,7566;6)&(*,62&.2+,-1/03-0063-,1847;::8:
@fd069e6c-6a11-4805-97ae-699dd6158c12 ch=173 read=219681 start_time=2019-12-13T16:10:58Z barcode=BC01 runid=2c9cf7bc05858273f10e7d7ec552fc0bd742dc3e
CCTGGTTACCTTGTTTACGACCACCCCAGTCATGAATCACAAAGTGGTATTGGCGCTTCCCTCCCGAAGGTTAAGCTACCTACTTCTTTTTGCAACCCACTCCCCGTAGTGTGACGGGCGGTGTGTACAAGGCCGAGACGTATTCACCGTGGCATTCTGATCCCCGATTACTGGCGATTCCGACTTCATGGAGTCGAGTTGCAGACTCAATCCAGTTTGACGCTTGCTTTATGAGTCAGCTCTCGCGGGGTCGCTTCTCTTTGGCAGCTATGCGCCATTGTAGCACGTGTCGCCCAGCCTGGTCATGCGTGATATTGATACGTCATCCACCTTCCTCCAGTTTATCGCGGCAGTCTCGCTTTGAGTTCCCGGCCGGACCGCTTTAATAAAGGATAAGAGGTTGCGCTCGTTGCGGGACTTAATAACATTCTTTAACTACGAGCTGACGACAGCCATGCAGCACCTGTCTCACGGTTCCCGAGGCATTCTCATCTGAAAGCTTCCGTGGATGTCAAGACCAGGTAAGGTTCTTCGCGTTGCATCGAATTAAACCATGCTCCACCGCTTTGATCAATTCATTTGAGTTTTTTAACCTTGCGGCCATGCTCCCCAGGCGGTCGACTTAACGTTAGCTCCGGAAGCCACGCTCAAGGGCGCAACCTCCAAGTCGGCATCGTTTACGGCGTGGACTGCAAATTTATCTAATCCTGTTTGCTCCCCCACGCTTTCGCACCTGAGCGATCAGTCTTCGTCAGAGGCCGCCTTCGCCACCGGTATTCCTCTCCAGATCTCTACGCATTTCACCCGCTACACCTGGAATTCTACCCCCCTCTACGGACTCAGAAGCTTTGCCGGTATCAGATGCGGTTTAGGTTGGGCCAGTTTCATCTGACTTAACAAACTATACCGTGCGCTTTACGCCCAATTCCACGATTAACGCTTGCACCCTCCGGCAATTACCGCGGCTGCTGTGGCACAGGTTAACCGGTGCTTCTTCTGCGAATTGCGTCAATGAGCAAGGTATGCTTTGCTCAGCTTCACTCCCCGCTGAAGTGCTACAACCCGAGGCCTTCTTCATACGCTGGCGAAACGGCATCAGGCTTGCGCCCATTGTGCGAATATTCCCCACTGCTTGCCTCCGTAGAGACAATGGCACCAACAGGTAACACAAAGAAGACACCG
+
0'$(',/(++)/,.7)*.-..0*541*..47-.10851%.*.*'+)*0'')-+/)(%$'4+,/33***)-)2)1,22112/.13;60;95../22:3+%))/:4+),$,+($''.167356/,+(**0426737($+,.05112/-29573:202;6466.5*)''(5-,-32564359,+(',407%)),)*++))/31(+$'-./6-803*%+()&&(0-*(&$&*-1))*&**'%#%))*/05-''**'%(2-88-26-()(&%%%&),-/24*3,&'$&&'*&*&(*-,(''(-+')-4.%0&$')&%0(),,(#$%&-/4497)-7498213(),3:.,,.**-,+%,.,,+&,-1.,,79528,(,2-5657/%+-0),(%04+430,*((%.)0-(*((.++12,-.632/5/0,*+/,-/.&$$#&$'')+''6555430.+%(+,//(+),,,565678+,*++5:148**--413283+,)+)%$(+'$&'0-8477;78634.-)&)1-1/-+',,7:84<11214111757%%-2/3;7.00++1228012,)(('$$*,-+0*)+0:8...359/9,03/0-2--.()$')*.-1.0($-,4,22237/402/*)%(%-,//320-,)*.'(&,-1)/-76,(,+/).,.-704663(3347-:2,*/.2//15:,++%1&'(',,+,14151495707+'/20972)%(((+,**)*&-*/0,/..'+-11/0272467+*'1,.3136275/01/24)2,+4--+))(....245489363432;20(,*'&,,*+'/3020/-+9.204061/+-.//-+,-/51&'''%%%&%&,0)2/0177///./*705+,.-2--,-1'$))9-212442-,+)304242)(**+.4254.-+46-*---''*)-+33')*-.916/**+((*+26777.,%%+&3'*01+/-701134/)*&%#&&+*-**$.)(**'*-3.1:8663-%&*%$%$&++-++)$',**('&'%&)-)#')/%%&)-,&*)2220,*)'.,).))*().,.1*)&'&*1294474-''(%%#(&'%',+*),+),7&/+*/.$)+-:8-.8(/(+(()'-*8,('&$*'''(%(*)).*-%(()&'')')$$'&**-*-'*('+).-.48))-*+1,,.6/
@d0cfcc0a-7781-4009-8176-4ccfa72021df ch=177 read=225684 start_time=2019-12-13T16:10:49Z barcode=BC01 runid=2c9cf7bc05858273f10e7d7ec552fc0bd742dc3e
CTCACAGGGGAGGCAGCGTGGGAATATTGCACAATGGGGAAACCTGATGCAGCAACGCCGCGTAGTGATGAAAGGTTCGGATCCGTAAAGCTCTGTCTTTTGGGGAAGATAATGACGGTACCCAAGGAGGAAGCCGGCCCCAACTACGTGCCAGCAGCCGCGCGGTAGCCACGTAGGTGGCGAGCGTTATCCAGTTACTGGGGCGTAAAGGCCGTAGGCGGATGATTAAGTGGGATGTGAAATACCCGGGCTCCAGCAGGTGCTGCATTCCAAACTGGTTATCTAGAGTGAGAGGAGAAATTAGAATTCCTAGTGTAGCGGTGAATGCGTAGAATTAGGAAGAAGAACACCAGTGGCGAAGGCGACTCTCTGGACTGTAACTGACGCTGAGGCTCAGCGTGGGAACAAACAGGATTAAGATACCCTGGTAGTCACGCCGTAAACGATGAATACTAGGTATGGGGGTTTCCAACACCTCCGTGCCGCCGCTAACCGTGGCCTTCGCCTGGGAGTACGGTCGCAAGATTAAAACTCAAGGGTGGCGGGGACCCCGCACAAGTAGCGGGCATGTGGTTTAATTCGAAGCAACGCGAAGAACCTTACCTGAAGCATCCTTGCATTGCACTCTTAATCGAGGAAATCCTTCGGGGACAAGGTGACAGGTGGTGCATAGTTTGTCGTCAGCTCGTGTCGTGAGATGTTGGGTTAAGTCCACGGCAGAGCGCAACCCGCTTGTCGTTAGTTACTACCATTAAAGTTGAGGACTCTAGCGAGACTGCCCTGGGGTTAACCAGGAGAAGGTGGGGATGACCAAATCATCGTACCCCTTATGTGTAGGGGCTACTTACGTGCTACAATGGCTGGTACAGAGATGCAATACCGTGAGGTGGAACCAAACTTTAAAACCAGTCTCAGTTCGGATTGTAGGCTGAAACTCGCCTACCATGAAGCGCTGATTACCTGTGTCGCGAATCAGAATATTGCAGTGGAATACGTTGGGTCTTGTACACACCCGTCACACACCATGAGAGTTGGCAATACCCGGGGAGTCGTGAGCTAACCGCAAGGAGCAGCTGGCCGAGAAAGGTAGAGATCAGCGATTGGGAGTAGAAGTCGTAACAAAGGTAACCG
+
+(+&(&*--,+..+('%&'&,'+*-)2+,.033262-*'(+-350--../,-/.2--/:665+%&(&(*+03)0+69.-43/+()--6+,-/.6464/;<5,23+),/22.8--)2.74,35*.-/-*0+)3)*,)',++%+%&''(*..3911..,7/')%&&++)&'%'+33)(,-/2/**10138514&#&3.---+2/'*')((&))))()((,('10886461,,,*2100.557::4631*(240,2*('-&,-0..622165.-79834440610111('(*'(('*&&(''&'''%&/,0/*)+6690.../760*++,25-,'%$*&%*.01+,*)--/37;+/,-+'&&,('&&'1111).5;8/,))+/-.,../166/4200.,))*+())(*)02411.-'1(*'(+868:)*8:7-0-2+.06:343;64/+-/043..&(+.-/15;:4,.407*2)0/04133-0.25,/6,+('%&%$$%%%&('($&%'),(('(*2.5+*$%$($(2-068/4750.(*&('%$&*.825:9**++0.,+,*,,',**.522221;;.86;8,0-+*-++*/+,-**(,212,)'$#%)')436*---.448*,&*,.103/26.))'**)'*4-43*-40606/)---44)+++4:95544&258(),2343/057788655,,+)'*.,28/&/,9/7.44*%*&+*%&$+-042.04,&(0*/02/:/.*4.--518;53833)+8+(&2032/.-)(('(/*46/4-')*/4).6/:.:,-2))'',,,17;60,,)('-34,0197$3'+/7).-*++*)'((+0)//,'$$%'+,47:69/:/,65470../,+*'&)(.0/,+/7,3'%*(*/51(%'-1/*.4.2;<97+%'**22(7721..+1+'&)-77853<4147661,+-2,-**,+*)+++$)*'*%%%&%'/&++,388+.',*(+-*--+*('(-.06-1--31.-*)(%&(**(,0+-/0-/,,*/22400,*+0,,('152.06')(()$'#)',)&)*+*/120*0+**&*+-,-%.'3,2($-*&.)*+/.+&+*'&()*+3/11'%%'%*(%)019:;899,*6+2:89.
@35b976fa-56be-4a9c-8613-8f80525c9a2f ch=404 read=108081 start_time=2019-12-13T16:10:48Z barcode=BC01 runid=2c9cf7bc05858273f10e7d7ec552fc0bd742dc3e
CTCCTACGGGGAGGCAGCGATGGGGAATAATATTGCACAATGGAAGGCAAGCCTGATGCAGCCATGCCGCATTAATGAAGAAGGCCTTCGGGTTGTCATTTCCAGCGGGGAGGAAGGGGAGTAGTTAATACCTTTGCTCATTGACGTTACCGCAGAAGAAGCTACCAGCTAACTCCGTGCCAGCAGCCACTGATAATACGGAGGTGCAAGCGTTAATCAGGAATTACTGGGCGTAAAGCGCACGCAGGCGGTTTGTTAAAGTCCAGATGTAGAAATCCCCAGGCTCCAACCTGGGAACTGCATCTGATACTGGCAAGCAGGTCTCGTAGAGGGGTAGAATTCCAGGTGTAGCGGTGAAATGCGTAGAGATCTGGAGGAATACCGGTGGCGAAGGCGGCCCCTGGACGAACTGACGCTCAGGTGCAGCGTGGGGAGCAAACGGATTAGATACCTGGTAGTCCACGCCGTAAACGATGTCGACTTGGAGGTTGTGCCCTTGAGGCGTGGCTTCCGGAGCTAACGCGTTAAGTCGACCGCCACAAGGAATACGGCCGCAAGGTTAAAACTCAAATGAATTGACGGGGCCCGCACAAAGCGGTGGAGCATGTGGTTTAATTCGATGCAACGCGAAGAACCTTACCTGGTCTTGACATCCACGGAAGTTTTCAGAGATGAGAATGTACCTTCGGGAACCGTGAACCCAGGTGCTGCATGGCTGTCGTCAACTCGTGTTGTGAAATGTTGGGTTAGAGATCCCGCAACGAGCGCAACCCAGCATATCGCTTGTTGCCAGCGGTCGGCCGGGAACTCAAAGGGAGACTGCCAGTGATAAACTGGAGGAAGGTGGGATGACGTCAGGTCATCATAGCCCCGCCGACCAGGAGCTACCACGCGATGCTACAATGGCACGCCACAAGAAAGCGACCTCGCGAGTAAGCGGACCTCATAAGTGCGTCGTAGTCAGTTAAGAGTCTGCAACTCGACTCCATGAAGTCGGAATCGCTGGCCAATCGTGGATCAGAATGCCACGGTGAATACGTTCCCGGGCCTTACACACCGCCATCACACCATGAAGTGGGTTGCAAAAGAAGTAGGTAGCTTAACCTTCGGGAGGGCGCTTACCGCTTTGTGATTCTGACTGGGGTGAAGTCGTAACAAAGGTAACCGG
+
*00+))*'.0+(-.0--.)%(+38,+-*'$&&)-((&'.+,,-'$%'(,0./74427230(,..0489511/7.7/102%%)+,424;91:86:/)&#(+()*),.*4:+)1--6+,,)%(+-,/:.;.027085/158%9'()7405'*'%')&+)%('%%$%)')%'((,'**.(*&),),-0)4+&&&)*.06234/4,,))*967.3.-12814)*+%+.,(+/0447771:4)*+/&,'2.-37368;3-1:19-*+.&)*561-,&*./)255)'17640*2.256782/4./33435.+*--774932-((&&)(546672.',03-//'2)7,0()/3/-,)0/1534/80,,+-''&'*+8-+-.*4,/2,17:)52041+0,,++..3973'-1--(('))+,3/444*+/5.,,,,-3410'(%(192.'0)./*+0832;449:87751.,+-2-;;<5,+)*)0/0.,),/++2-2:13245()0+/0-+/(27-'&.(/-'*(34:220,2.1-//0553.+.0*.,+.'-()*,.,/''*-,,0/:2;;-267898/-'&*%')2*582,0+'))*.94/12954+***550/060:9477;7,,+'.2(2+,-04,0-02/523:/.20//3+(/336101.+-*)/6;723/.&(./.,.8//1(21314/:5182:740)(*)*+,13/.,))+-/97:766556.)//07604700148/+.08)16380%'%&*--++00595104265+30&$%&$''*+&(**/376..*)(/.--087.62*,+-.15;3(0/*,/1347623712349.5,-,,0*,,-5+-/0((+-45983,114687(*')+03-#&$&(68-.-&))000,'*%)*,-//++,-32250&.)))%%()&(..*+.3.114(/()&')1.10;87731()))$&(2154486576'0*31)'%(*..01.7///-/253601/42017.9187931+**'$0+/0-:19567,-/5546/*,+40,*'&(*-2/9,(&143,0-''+,+5-242&*,,.+05,-'00$0%+35;2/768.$'&'**.0.-*('&.(,--43/;1,.5,1-(*(*0/&,/,//322492*.(.)//.),+4,**+*-'%(*2(-(.7;8;45
@8c9ca272-8b8f-4941-a31f-84fc31bd24c1 ch=460 read=87310 start_time=2019-12-13T16:10:45Z barcode=BC01 runid=2c9cf7bc05858273f10e7d7ec552fc0bd742dc3e
CCGGTTACCTTGTTACGACTTCACTGATCATGAATCACAAAGTGGTAAGCGCCACTCCCGAAGGTTAAGCTACCTACTTCTTTGCGGCTACTCCCATGGTGTGACGAATAAGTTGTGTGCAGGCCGGGAACAGCGTATTCACCGTGGCATTCTGATCGATTACTAGCGGATTCCGACTTCATGGAGTCGAGTTGCGAACTCCAATCCAGACTACGACGCACTTTATGAGGGTCCGCTTGCTCTCATGAGTCGCTTCTCTTTGTATGCGCCATTGTAGCACGTGTGTAGCCCTGGTCGTAGGGCCATGATGACTTGACGTCATCCCCACCTTCCTCAGTTTATCACTGGCAGTCTCCTTTGAGTTCCCGGCCGGACCGCTGGCGAAACAAAAGGATAAGGGTTGCGCTCGTTGCGGGGACTTAACCCAACATTTCACAACACGAGCTGACGACAGCCGTAAGCACCTGTCTCACAGTTCCCGAGGGACTGTTCTCATCTCCTGAAAACTTCCGTGGATGTCAAGACCGGGTAAGGTTCTTCGTTGCATCGAATTAAACCACATGCTCCACACCGCTTGTTGTGCGGGCCCCGATCAATTCATTTGAGTTTAACCTTGCGGCCGTACTCCCCAGGCGGATCGACTTAACGCGTTAGCTCGAGTACGCCTCAGGGCACAACCTCAAGTCGACATCGTTTACGTGGACTACCAGGGTATCTAATCCTGTTTTGCTCCCCACGCTTTCGCACCTGAGCGTCAGTCTTCGTCAGGGGCCGCCTTCGCCACCGGTATTCCTCCAGATCTACGCATTTCACCGCTACACCTGAATTCTACCCCCTCTCTACGAGACTCAAAGCTTGCCAGTATCAGATGCAGTTCCCAGGTTGAGCCAGGGTTTACATCTGACTTAACAAACCGTGCGCTTTACGCCAGTAATTCCGATTAGCGCACCCTCCGTATTACGGCTGCTGGCACAGAGTTATGATTGCTTCTTCTGCGGGTATCCAATGAGCAAGGTATTAACTTTACTCCCTTCCTCCCCGCTGAAAGTACTTTACAACCAGAGGCCTTCTTCATACACGCGGCATGGCTGCATCGGGCTTGCGCCCGGTATTAATATTTACTACTGCCTCCGTAG
+
2/0,3.-9:3:1/8000156<841'&'161334:67786;64-6-,31,0026%&(3*(',/,5.:66+.--15//.0605::/4&'&&$'',73,-,/1//154,(*%%%(&,&*&*(,--8/9&.+-*+%((023892127095;777;:*)))-'(-,-.+*)'('&1-2---01:15688,,,++*..1-3/18660(/,+))&('&'%%'+-00.0097-0.+*-/,2++/19122212((+(++-+-0506-51,'-,04:::;-41+*'+)%*++./(&((073-18785/0+3498,-/120/+*)(*+,9990<38-++55758-.*738.,.0+,5*50&1555852:.*)+*-82-*/01,65:7/..1.,&/..+451(**706((.6-9.2.233.12.1+/0-11.2-+*(&-5366:60/.+6--.1/6566222264248%0%&')+0324445213-262.*()((2-%(%&,98:;88750)(+/22--/80;778<:976/.0-.4;*24104-3.:49--**)++/-7+*/103:5./.02377806,,,19717/.++)*--*/..53*''*.,92;612;/,-28:5-41.2-,-475921//-9:9,/2(0.1'+..8.9-8)*&%$&&&&,+5%%%,+,+365110:7.../:9;881/)+.5763667289----063*+,.6.7/+0/1672:33433302,+--553-,-,.271-'**08/.,2459:4677975046,.4:,:924:4<;9;;26..-,-2<7731+((,*+))-1448<1/.7010.---21.,&0,40632785-(*)''(,./166880/'(*+4-.1-///3:,.0:86,.064</)/:3:21226(0-**3+'%,-0331.10416582.&(*-,,*+)+$**,.++-196;7.,,.2,&'&(').+(+0.8.20-,5///88-8,*')%,%)*,&'(&.'%*1:+.,,--0,11.(()')/-/)))+*%$*$)+)*&)+(&+)8:.*69740460),./,1)&)$&&)&''+'+'&'++0796<88<65532&.,+.,,,-5---/0003,73007/4/77++'*%%(*52//2,),*%+'&,2.3..%')
@10e30a53-d73c-4a32-a6f7-0ac2d7594113 ch=367 read=204835 start_time=2019-12-13T16:10:40Z barcode=BC01 runid=2c9cf7bc05858273f10e7d7ec552fc0bd742dc3e
CCGGTTACGTGCGACTTCACCCCAGTCATGAATCACAAAGTGGTAAGCGCCCTCCCGAAGGTTAAGCTACCTACTTCTTGCAACCCACTCCCATGTGGTGTGACGGTGTGTACAAGGCCCGGGAACGTATTCACCGTGGCATTCTGATCACGATTACTAGCGATTCCGACTTCATGGAGTCGAGTTGCGAACTCAATCGGACTACGGCGCACTTTATGAAGTCCCGCTTGCTCTCGCTTAGTCGCTTCTCTTTGTATGCGCCATTGTAGCACGATATTAGCCCTGAAGGTCGTGGGGCCATGATGACTTGACGTCATCCCCACCTTCCTCCAGTTTATCGCTGGCGGTCTCCTTTGAGTTCCCGGCCGGACCGGCAGATAAGGGTTGCGCGTTGCGAGACTTAACATTTCACAACTGAGCTGACGACGAGCGTGCGGCACCTGTCTCCACGGTTCCCGTACATTCTCATCTCCTGAAAACTTCCGTGGATGTCAAGACCAGGTAGGTTCTTCGCGTTGCATCGAATTAAACCACATGCTCCACCGCTGTGCGGGCCCGGTAATTCATTTGAGTTGGCAATGGCCCGTACTCTCCCCAGGCGGTCGACTTAACGCGTTTGATAGCTCCGCCGCCTCGAGGCACAACCTCCAAGTCGACATCGTTTACGGCGTGGACTACCAGGGTATCTAATCCTGTTTTGCTCCCCCACGCTTTCGCACCTGAGCGTCCAGTCATCTTCGTCCAGAGACGCCTTCGCCATGATATTCCTCGAATCTCTCTTTCACCCGCTACACCTGGAATTCTGCCTACGAGTTCAAGCTTGCCGAGTATCCGATGCGGTTCCCAGAGTTGAGCCCGGTACATCTGACTTAACAAACCGCCTGCGTGCGCTTTTACGCCCAGTAATTCCGATTAACGCTTGCACCCTCAATGTACCGCGGCTGCTGGCAGGTTAACCGGTCTGCTTCTTCACCGGGTAACGTCAATGAGCAAAGGTATTACTTTACTCCCTTCCTCCCCGCTGAAAGTACAACCCGAAGGCCTTCTTCATACACGCGGCATGGCTTGCATCAGGCTACGCCCGGTGACGTATTCCCCTGCTGCCTCCCGTACCAGGG
+
2.3+4*(&%%$#)'+.5/..;9,(121&&(&796456:2.,-1.,.())//5,62*).5/84:87+.33675669-*3.)30*1;3-/1.4,**)))++))++,040331113/75192--640811887<101919-4,,.883//0/'*,//,')*(--)'-8-10248997941+,,-+(++501)*967/4/*,(1+87551).((%*-44..,-',--6*(++0)&*+00*)$$&(,-*-12041/:0'&(()3/01&,0,,+,(&'&$+')***63-))(&.)*+.4'*203:9:210+()'+,1443::52;:--8;8<9750*+.0;;237:;:29+'+,,84*26,-*+.-08--/0-8:'($&&('+(&'')+/.9//.)*-2,())***,*/,62599//+/'(%&$)))+,10/4)(++('&#&%&(47684323(&**17,8.*%&*-14;66658-+*$$-+585,166;679<:94897577:<75920+0+.),-014347135:9.+.*1)7337,--./3346236.////7828817,%$().+2448;9/,-+'%#$&'$&&'+,'3'-/.-389//161.8051/-0.5.0..,,1(&')&()03+$%)(*+,+('1-0+30.0500)10/22/01-264673)-,2-./3:68338;6863111654.35/.+447,,,/.079+$'()18/+'(&+1*+,-+,),'&$&$%+(.1.+/2*(/$-$/%),.7/129(&'&)(0/3/47**54420*'')*-)17'$&*%0.26561412113)//''(&%&'0.23./8..68(%%(,07(&)303&+/)0*('*&*-/.,107++.)*())-/12.4/3/239888..1,,/49760./.,&$(+-1-+./638:/.-01./*/-.0-+,.48622%$%$&&'()*-800.+)''$%++-*+$'(/1/('(038528+&(..870172,1126445267;*+*.(*+&&)0-&+-*8..75.*261*.278483,0()+(01-+/-1.*+))),-,6613,205..+&()%%&&()111%0)))%*+/0'$$)%%&'+,40244*()*++./,3.+*40)*%*'$
@08d8a50e-9846-4021-8990-3e20a59a9fac ch=451 read=78238 start_time=2019-12-13T16:10:23Z barcode=BC01 runid=2c9cf7bc05858273f10e7d7ec552fc0bd742dc3e
CCGGTTACCTTGTACGGCTTCACCCCAGTCATGAATCACAAAGTGGTAAGCGCCGCCGAAGGTTAAGCTACCTACTTCTTTTGCAACCCCTCCCATGGTGGCGGGCGGTGTGTACAAGGCCGGAACGTATTCACCGTGGCATTCTGATCCACGATTACTAGCGATTCGACTTCATGGAGTCGAGTTGCGAACTCCAATCGGACTACGACGCACTTTGTATGAGGTCGCTTGCTCTCGCGAGTCGCTTCTCTTTGTATGCGCCATTGTAGCATTATTAGCCAGCCCTGGTCGTAGGGGCCATGATGGCGTCATCCCCATTCCTCAGTTTATCACTGGCGTCCTCCTTTGAGTTCCCGGCCGGACCGCTGGCAACAAAGGATAAGGGGTTGCGCTCGTTGGGACTTAACCCAACATTTCACAACTGAGCTGACGACAGCCATGCAGCACCTGTCTCACGGTTCCCGAGGCACATTCTCATCTCAGAAAACTTCGTGGATGTCAAGACCAATTAAGGTTCTTCGCGTTGCATCAAATTAAACCACATGCTCCACCGCTTATTGCGGGCCCCGTCAATTCATTGAGTTTTAACCTTGCGGCCGTACTCCCCAGGCGGTCGACTTAACGCGTTAGCTCCGGAAGCCACGCCTCAGGGGCTGTATCAAGATAGGCATCGTTTACGGCGTGGACTACCGGGGTATCTAATCCTGTTTGCTCCCCACGCTTTCGCACTGAGCGTCAGTCTTCGTCCAGGGCCACCTTCGCCACCGGTATTCACTCCAGATCTCTACGCATTTCACCGCTACACCCACCGGAATTCTACCCCCCCTCTGCAATCAAAGCTTGCCAGTATCAGATGCAGTTCCAGGTTGAGCCGGGGATTTCACATCTGACTTAACAAACCGCCTGCGTGCGCTTTACGCCCAGTAATTCCGATTAACGCTTGCACCCTCCGTATTGCCGCGGCTGCTGGCACGGGGTTAGCCGGTGCTTCTTCTGGCGGGTAACGTCCAATGAACAAAGGTAATTAACTTTACTCCTTCTCCCGCTGAAAGTACGCTTTGCTTGAAGGCCTTCTTCATATACGCGGCATGGCTGCATCAGGCTTGCGCCCGTTGTGCAATATTCCCCACCTTTGCCTCCCGTAGAAGACAATATCAGCACCAACAGAAAGGTTAACACAGGAACATGACAACAACTGGCACCAGCAATGCGTAACCGCA
+
,0060:01/8.(.&))&**.,*179-0135+/,-:74340;-,--+*&'(*+-/$**'*,2/6984.346775146:54<</.1.1,7.,)66*$)&+&*%'.936.21(*&)&'+-03/0)),*+4656;545:6:6;657<85000130/-,1.,+.)/0459:2//059766.+())643/60.0,+9415*6-.5'2-3/)',/0/-&*)-0&*''%'(1*5*-+8*./73646-&10/*,2-13236613566779;37://.--',*+2.,+/,+,3/()6;87,.(+34813#$&%&'+.(+$%)-32.''+24&)')*;700.+-./.)*)'),10.41((*002:3,5031978679/:...(/.6(0,2306)37-,**-15491.3+22,*)*.-.43,1-63;.+**+/*#%%+(*.-030,)&(*.0'/((*+/3233321/10738/3)&%-)0+/23:67858+))'&/660++*+*/3.&'&)*514718-''''&(*.92343.4542/--/116,1,0+%2+-+,--+,37*.,*(*'&./-1(*',++&#)+27393%&*,,-.:<12525/:+.119161+//.773-49;6:833+-1+4.510+0,*+560.+)'&&''&('264'('+++'&$$#&(/)&$'%)(*+.//:8/&*.0/046;57258:&95///0354950)+,48/'0109;4*-()*-2,.2')%)(,/0/0.()(()55/4-,485.,&,(*,,,/5,./.358373)+*3,,+660/,0.11310;9.-64&'-$(&+(%#'%.(3+1-,(+/358:.(()+#/%+(**2*%)/,-7;2,3,-1112414878,9('-+.,+(2/0'(-((6::512202./133739/.862:6694467545545:1+.2394..1279</801192:1/-4*,,/196510,.*/+(.403/;/0/:340-%.(20(&'().3(85344:31,+%'*)++,+-351-5).),+('077)0/,.021.-*-2/%&'3//9.,27++51)**(*(&)&(**'%''%)+/,0.97;67:3/*++')'&')'%-)+)***+/0%+21.7/1*+)'&+**+20.1//2-468,%&%%()&)/1,2++--+.-++06//,/,'&'&)/,680/25*0,43.*)&+'&()'),+-/24/-././04-,-6,-+.+,'.)))(&&$%$
@83425115-2075-4371-8f21-249891310198 ch=357 read=202062 start_time=2019-12-13T16:10:19Z barcode=BC01 runid=2c9cf7bc05858273f10e7d7ec552fc0bd742dc3e
CCGGTTACCTTGTTACGGTTTTGCCCCAATCCCGCTGACCCTACAGCCGGCCGCTGCCTCGCGCAAGCTCACGGACTTCCGGGTATTGCCAGCTCTCGCGGGTGTGACGGGCGGGTGTGCTTATAAGACCAGGAACGTATTCACCGCGACATTCGGTGCGATTACCGCCTGTAACTCAGCTTCATGTAGGCGAGTTTCGGCCTACAATCCGAATCAGACCTGGTTTTAAAGTTTGACTCCACCTCCACAGTGTACATCTCTGTACCAGCCATTGCTTGGCACGTGTGTAGCCCTACACATAAGGGGCATGATGATTTGACGTCATCCCCCACCTTCCTCTGGTGCTTAGGCAGTCTCATGAAGTCTCAACTTAATGGTAGTAACTAACGACAAAGTTGCGCTCGTTGCGGGACTTAACCCAACATCTCGACTACGAGCTGACGGCAACCATGCCACCTGTCACGCTTGTCCCCGAAGGATTTCCTCGATTAAAGGAGTAATGCAGGGATGTCAGAGTGTAGGTAAGGTTCTTCGCGTTGCTTCCAGATTAAACCACATGCTCCGCTACTTGTGCGGGTCCCCGTCAATTCAGCTGAGTTTTAATCTGCGACCATGCTCCCCAGGCTGGAATAACATGGAATTAGCGGCAGCGCTGGAGTGTTGAGAGCCCCACACCTAGTATTCATCGTTTACGGCGTGGACTACCAGGGTATCTAATCCTGTTTACTCCCCACGCTTTTCGAGCCTCAGCGTCAGTTACAGTCCAGAGTCGCCTTCGCCACTGGGTATTCTTCCTAATCTGCGTTCACCGCTACTAAAGATTCCACTTCTCCTCTCACCGCTCCTAGATAACCAGTTTGGAATGCAGCACCCAGAAGTTGGGCGGGTATTTCGCATCCCGTAATCATCCCCGCTGCAACCCTTTGCTTGATAAATCCGGATAACGCTCGCCACCTGCGTATTACCGCGGCTGCTGGCGTAGTTATGGCTTCCTCATGAATTTACCCGTCATTTATCTTTCACAAAGACAGGCTTTACGATCCGAAAACCTTCATCACTCGCGGCGTTACTGCATCAGGGGTTTCCCCATTGTACAATATTTCCCCTGCTGCCTCCCGTAGAGGAG
+
3*(+)9'*-5,*3824-/1/0)$&&&&,-04.,'(&($.,'',.%$%''(.-%*'),633%&$'$&'*-.*++5/020.()573)+)&..-*,+,*-'()-&('--/34,,.+,()%)%"$###+01457%7+0./2888;746866664/570**&'*,,4/+,)&(%'#$%&))0*(+-4-&*%$')+,-+-/:(+&+.-**./:432%&'%$'+,2&'***06+,.)(,2(*$+*/2),20+&%(%*,(-'+-0,.----+,11024.5.*&%%(+0,-0115%(*.263+)*)*+*0)')420477852-5<5012'3360+278/*-70:8841/(()$%&%)+550-//.-%%%'%%(-)*),(+0-9*,&&'55881,.+)*+-/8.003../22411+))*)-,+*'*&(''+1/21/),(')(&)+)-*+.-.+$)-'.5./-)&$(&&&(('(%'&%%(,).((&(&(&,65//,1,+2+/1*)($'))11+*++21-3*34/.*+**,%()+.+)+*85294*+,/.+,03,'('*6*8883;00/113111.11..-/),*3&022/35-*,*-/.5.%$$'()+6;<+14/('$&'03;17-/-045)*())&0*+)(%#$%'&*('*--/.,0/(**((%&+&')*.,*)'&&,2/+%(&*4/++/'2:757876;7,/-90012:786/2.(4/--/28011744423:*&)1-:90&0(**11++*)14546+%*,-3207++---/4+*))*)+/30.-/*0+#&',8/0(.5.-2,'*.0.1*'+%*.)(*-%%&$%%&'%&&*,45&&%%$''&')**'*-%%&.)((-//.*/2'/08//3.61/,',+'70**'))((2&+,1'-+*&-60/).--62,)-.66522--+(&,*'*+(+.''-*&%%%%$*,242458786+&-,/1678.)*((&)(.143/36./(/+-()2)001212*)&&'/-094844*(+&'+*'$01'*112,3/./*17*)%&.,''*%(/1/.4,+*-..0,')27-7/4/33/:(++0(()1*-*-',()*(+4%.47--63.26,..722'-+/.+,2)02+'$$&'(040.(**/1.)**)'
@418647d7-e241-496f-81a2-614597a6d4c7 ch=452 read=81091 start_time=2019-12-13T16:09:54Z barcode=BC01 runid=2c9cf7bc05858273f10e7d7ec552fc0bd742dc3e
CCGGTTGCCTTGTTACGACTTCACCCCAATCATCAATCCCACCTTAGACAATCCTTCCCTTTGCGGTTGACCCACCGGCTTCGGGTGTTATCAACTCTCGTGGTGTGACGGGCGGTCGTACAAGGCCCGAGAACGTATTCACCGCGACATGCTGATTCACGATTACTAGCGATTCCAACTTCATGTAGTCGAGTTGCAGACTACAATCCGAACTGAGAATGGTTTTATGGGTTTTGCTTCACCTCGGCTTCGCTTCCCTCTGCACCATCCATTGGCCAGCACGTGTGTATCATAAGGGGCATGATGGTTGACGTCATCCCGCCTTCCCCAGCTTGTCGCACCGGCAGTCTCGCTAGAGTCCCCAGCAATGATGGTAACTAACGATAAGGGTTGCGCTCGTTGCGGGACTTAACCAACATCTCACGACACGAGCTGACGACAACCATGCCACCTGTATCTCATATAGCTATCTCTCCATCTCTGGAGCCAACTGTAGGTATGTCAAGACCTGGTAAGGTTCTTCGCGTTACTTCGAATTAAACCACATGCTCCACCGCTGTGCGGGCCCCGTCAATTCCTTTGAGTTTCATTCTTGCGAACGTACTACTCAGGCGGAGTACTTATTGCGTTAACTGCAGCACTGAACTTTGACATCCAACTTGGTACTCATCGTTTACGGCGTGGACTACTAGGGTATCTAATCCTGGCTTTGCTCCCCCACGCTTTCGGGACTGAGCGTCAGTTGCAGGCCAGGTCGTCGCCTTCGCCACTGGTGTTCCTCCATATATCTACGCATTTCACCGCTACATGGAATTCCACGTTACCTGCCTCTGGCTGCCTGGTTTCTATGGCTTACTGAAGTTAGCTTCAGGCTTTCCTGAACCCTTGCTGCCGCCTGCTCCCTCTTTACGCCCAATAATTACCGGATAACGCTTGCCACCTACGTATTACCGCGGCTGCTGGCGCGTAGTTAGCCGTGGCTTTCTAATAAAGTACCGTCGCTTTCAGCCTGTTTCCTGCTTAGCCGCCGTTCTTCCTTTATGAAGTTTACAATCCGAAAACCTTCTTCCTTCGCGGCGTTGCTCGGTCGGGGTTTCCCCATTGCCGAAAATTCCCTACTGCTTTGCCGCACTCCGTAG
+
45/21-%0,25,31()+(-194/:;8,32398:89:-94*)1222+-&(*%),0.379'(9-+,/-+.*'67**/,.+*.0..:::/;...11-,,.11369:::9666/53,)($%(*+8825108+,/56:98:96;545<489961578:9:;/.,--.2400.//./06<+1*,(-.4455958987477;46+-36433-4,-*+395500(.3021:7;0136;35;5+*01;1680*()(+293)*3,4:*+-434579899:+8,(''(**/-.-.((($$'(.0.++4696892111&41)+22576*;:,+:;:1:77,+'**3+1131-,-&+*&+-./85782*(()+45)*$&'7+/066:9985568/.-../-6226001:7626<.51:635171/**,/656/,,*--,103201113562&30--61305,/8963634559+413.-,-.155314:562/,.05--('(%-//0*)*,.317963556:82./*,+3-86:;:5751.'+//3)7(3+3<78-)++96777/-3-&&')&(((2/2:6.*459:::816-))&).910-1;436./,+&5())310.13/.69-*('))*--//911/1-1*),1333532437;1052-.11.6).()))**)''*,/454395+*/+++30/*'+(*,'+))(.9956;18+,*(&*/.*-/,9;:4..+/1971)75...0435567,0091435050./722177478242*,889:;:::;9;:547)-+..:9757570:<2/).2-.,+-'(*,,+1-6.())&%$&)(&'%&*-(..-/1((/97<9655741,1-+.3..-,-70'*,79%25*-,(,/-/3::<170,.3146248.-.--3*)009.,.,+((/40,-)1'+0.93::9821/2-//)-.2245776;66:40.3-.0772.,&)+10.7-+*43786905;:-0-8./60(-(*.123%**+2.*)'&%&*61361/--.),.3+.48862+1//+0.+-(,+*.:7.02)+-(&+341/55:8606,///'--4221:00/1)6-')1060<-256-))4/050/5670:28/-/14*(),*%&$%))/0542353
@4b4109f3-d15d-4322-b02e-0e4599e7f5a5 ch=244 read=246576 start_time=2019-12-13T16:09:54Z barcode=BC01 runid=2c9cf7bc05858273f10e7d7ec552fc0bd742dc3e
CTCCACGGGAGGCAGCAGTGGGGAATATTGCACAATAGGCACAAACCTGATGTAGCCATGCCACCGCGTGTATGAAAGGCACTTCCGGGTTGTAAAAGTACTTTCAGCGGGGAGGGAAGGGAGTAAAGTTAATACCTTTGCTCATTGGCGTTACCCGCAGAAGAAGCTTCAGCTAACTCCGTGCCAGCCGCGGTAATACGGAGGTGCAAGCGTTAATCAGGCAAAAGCGCGACGGTTTGTTAAAGTCAGATGTGAAATCCCCGGGCTCAACTAGGGAACTGCATCTGATACTGAAACTTGAGTCTCGTAGAGGGTAGAATTCCAGGTGGCGGTGAAATGCGTAGAGATCTGGAGGAATACCGGTGGCGAAGGCAGCCCCCCCCTGGACCGAACTGACGCTCAGGTGCGAAAGCGTGGGGAGCAAACAGGATTAGATACCTGGTAGTCCACGCCGTAAACGTGTCGACTTGGAGGTTGTGCCCGCTTGAGGCGTGGCTTCCGGAGCTAACGCGTTAAGTCGACCGCCTGGAAGGTACGGCCGCAAAGGTTAAAACTCAAATGAATTGACGGCCCGCACAAGCGGTGGAGCATTAATGGTTTTAATTCGATGCAACGCGAAGGAACCTGTCTTGAGCATCCACGGAAGTTTCAGAGATGAGAATGTGCCTTCGGGAACCGTGAGACAGGTGCTGCATGGCTGTCGTCAGCTCGTGTTGTGAAATGTTGGGTTAAGTCCCGCAGCAGGCGCAGCCCTTATCCTTTGTTGCCAGCGGTCCGGCCGGGAACTCAAAGGGCTGCCAGTGATAAACTGGGGGAAGGTGGGGATGACGTCAGAGTCATCGCATGGCCCTTACGACCAGGGCTACGTGCTACAATGGCGCATACAAAGAGAGAAGCGACCTCGCGAGAGCAAGCGGACCTCATAAAAGTGCGTCATGTTGGATTAAGGTCTGCGCAACTCCCGGCTCCATGAAGTCGGAATCGCTAGTAATCGTGGATCAGAATGCCACGGTGAATACGTTCCCGGGCCTTGTACACCGCCCGTCACGCTGGGGATGGGTTGCAAAGAGTAGGTAAGCAACCTTCAGGAGGCGCTTACCACTTTGTGATTCATGACTGGGGGTAGAATCGTAACGGAGGTAACCGG
+
'*/,&'&55++21328+44++4.*1,)0,+,22574(2.,+,69,1931220'%$%'()+44&+),4/0/0/74.,%'')%&.,3(5745:414:7.,0586;;5./.+)2+(,4(.*(.+$'(/3,))/22/-8.79**,--*6*2*5*6*)48,*-++5,&()%').+-**)'%(&**,-00+)),,2010.1+)*,+)(+&)*88814,.53625)*'&).,)&&(*,-7-638202;/7+,/5**,.,'&%&.((/3-*23/48*+('&*0+,21678787.,,,-1+)%(*$%$$&('+.35632&.,**+*0+/-21,2.*'+(-8123;0./::8.-+,-3336/,/((.*'//-:4430'()(/,21826071,&*1989.,-,-'*+./24735;986*,0/)--5,69(()-16/4*5/)1('%*'',.,.8700012+-/6:346910+015664-0,4-3134:)*).0.%((+,,1887624.-/.),*()*0290/0/.707+382/23.461.)'&&&&(5/354/456)-.../6;67:87;6104121.-+*+,2,'))+,/.(**(*6,+-(+%(%)4*7;<*888:0.//-72+0-*+.-)'*&-2,)*),/-)&+516+'))2&*(,44,/,,-./00.08330..6/09/691538762.216139433:7650/41189926/)+,.:48*1.)'..60/1/</904/2.+/,-++/4/8323660/(21(.+*+1''5,+.7/0;7763:70,-1-2.962633659*1.+&(*0-$(*),.0444449:2()/,5/69:5::982/230')+-0074,-(.1.61(&##$()56-/664(++()243'2091/5203231448&&&*(&))&-,.0988//.)+)*,49+71642454/.1;:*,:9;9;922,+-.-+1+(%.+'(.-+%()---/0(/--.4541416///+4*5/2411)-,/1121:182840--50593)+$%.-099-801712-%.(3))2-0*+*,.53:/**(%(##(''*,$'+./0:7178,&(&((1*)(($&',,+-10%3/+.521345269-0351/446491.+*-/..56/((&%'%(-'3))*.+)'(*,5654:
