# Supplementary material for: De novo species identification using 16S rRNA gene nanopore sequencing
Source: PeerJ. 2020 Oct 21;8:e10029. doi: 10.7717/peerj.10029 (PMC7585375; doi:10.7717/peerj.10029)
Supplement: Supplemental Information 3 [file peerj-08-10029-s003.zip › pass_fastq_runid_2c9cf7bc05858273f10e7d7ec552fc0bd742dc3e_484.fastq]

@5fbb4040-0e73-4840-8c54-9df471a37afe ch=387 read=179469 start_time=2019-12-13T16:09:51Z barcode=BC01 runid=2c9cf7bc05858273f10e7d7ec552fc0bd742dc3e
CTCCTACGGGGAGGCAGCAGTAGGGAATTTTCGGCAATGGAAACCCTGACCGAGCAACGCCATGATGAAGGAGAGTTTCGGATTTATGAAGCCTTCTGTTATAAAAGAACAGCAGCTACAGGAAATGTTAGCCGAGTGGCTACTTTATTAAGCCACGGCTAACTACATTACCCAGCAGCCGCGCAGTAATACGTGGTGGCAAGCGTTATCAGATTATTGATAAAGAGGCAGGCGGCAGCAAGGTCTATGGTGGCCTGAAGCCAACTTCAGTGACCATAGAAACCAGGCAGCTAGAGTGCAGGAGGAGGATCGTGGAATTGTAGCGGTGAAATGCGTAGATATATGGAGAGACACCAGTGAAAGAGCGACGATCTGGCCTGCAATGACGCTCAGTCGAAAGCGTGGGGAGCAAATAGGATTGGAATGCCTAGTAGTCCACGCCGTAAACGATGAGTACTAAGTGTTGGATGTCCAAAGTTCAGTGCTGCAGTTAGCAATAGAGTACTCCGCCTGAGTAGTACGTTCGCGAGAATGAAACTCAAAGGAATTGACCAGGGAGCCCGCACAAGCCAGTGGAGCATGTGGTTTTAATTCAGGAAACAGCGCGAAGAACCTTACAGATCTTGACATACTCGCACAGGCTCAGGATGGAGATAGGCTATATGAGATACAGGTGGTGCATGGTTGTCATCAGCTCGTGTCGTGAGATGTTGAGTTAAGTCCACTGTGAAGCACCAGCCTTATCGTTAGTTACCATCATTAAGTTGGGACTCTGTAGGGCCTGCCAGTGATGACAAGCTGGAGGGAAGAGGCCAGGGATGACGTCGATCATCATGCCCCTTACCAGGCCTGGACTACACACGTGCTACAATGGATGGGTGCAGGGAAGCCCAGAAGCCGCGAGGTGAAGCAAAACCCATAAAACCATTCTCAGTTCGGATTGTAGTGCAACTCGACTACATGAAGTTGGAATCGCTTTAGTAATCCGCCCGGAGAATCAGCATGTCGCGGTGAATACGTTCTCAGGCCTTATGCACCGCTTACGTCACACAGAGTTGATAACGAAGCCGGTGGCCTAACCGCAAGGGAAAGGCTATCTAAGGTGGGATTGATGATTGGGGTGAAGTCGTAACCACAGGTAACCGGAAGATAGAGCGATGAGGCAAATGGAAGGTTAACACAAAGACACCAAACAGCTTTCTTGTAGCAATGCACCAGCACGGCA
+
/05/.+2(06-)-2-/06/'++(&%'(+2894/15570,,'-,):5**)3*('())+,-18*+))+/083**''&177--2%5))')%()$''&--1.)-,///,)(*.2'+-).,+&&&)'+**,)'('*-1&%'('&&$%&(,)(**-(%()))((*,*&&&%'(-+**--(*,..3+&'%(),/,./-0/+(,()0/02,.-/01*,&+'(.(0%'%%+7(($')-+69/-5/,.,)'/.533-1/0'(%)&%%(($('++*((%'&*$%%'-+&(,1..*((&'''),-,+,,-0343.,*(-0/1/**,,(#&%$&(,-*-+,,(2()*+,-23421+,/.*-$'/.-1,+50,())%%&('',,+,+&++.2--+0)&&)*$'(.*,/6%'-0).()%'('&'**6:8(10+3,&((-,)7/)+244474.(+,/1-/).)+,...),+,,12+*,..1/+*+'--'/15/1:7,/--(''**-7'(%**934''&((,.183464-%&'(()*++.9-)(%(*/953,73./2)6+-,+004)((+%+1)((1:0-/.0.+)))(/026)/0/1/+-+068*&1&*.&'%'))**,/)-**/+03/,(&%(&&&*&+'(%&#%#(*.%'')(*1/11%-*228..-.--/(-/.*()()-12353.4./30/*$$''&)**+(51(/-.2(,,/5-.13346*00*(--7.*)*-.$&$$$&'*$%#)%(&+*)+24:468/./(%0-.//*4+-&),,'+4+/1-('%&'+%($%%*+**+*,**/-4-+,-5,(*+,('&%()..*.60/0012473&/-//32,..-1+)*&$+,%)''&%(+&,)&)(('))1.21246;77:9920+,00+1,((,'(''))+/*,571,%*'(++5(--687495))*1:56;/6+.)/*1585-/,7+)*%%+$('),-.333-+,&&(+**/.0/6865)*)'-)*,/3/1(%'&&))&&')(+(*1.1040**)*)(*.*-/,0.-,0(28503/*'$)%''&('&%(&-*&($&$'&,*6..,*('((/,.6398-0/-*0*4/.-0'-02+5-.413/02.16-41.83..0,///*/.*250,-./--/'/'**($%%(,,/5.6181:-.-)(+,-((+))*(/++)+0+,)*,--.,+&1,1(&&+&+((+03.(0/:6//.&$&(/495)0*+'+%'$%##%%
@f1c935d4-9f44-4df2-b72a-d1fde1a9ba8e ch=200 read=93108 start_time=2019-12-13T16:09:50Z barcode=BC01 runid=2c9cf7bc05858273f10e7d7ec552fc0bd742dc3e
TTGTTGTACTTCGTTCCAGTTACGTATTGCTGTGGGGAATATTGCACAGTAATGGGCGCAAGCCTGATGCAGCCATGCCGCGTGTATGAAGAAGGCCTTCGGGTTAAAGTACTTTCAGCGGGGAGGAAGAGATAAAGTTAATACCTTTGCTCATTGACGTTACCGCAGAAAAGCTTACCGGCTAACTCCGTGCCAGCAGCCACTGATAATACGGAAAGTGCAAGCGTTAATCGGAATTACTGGGCGTAAAGCGCACGCAGGCAGGACTGTTAAGTCAGATGTAAGGAAATCCCGGGCTCAACCTGGGAACTGCATCTGTGCTGTAACAACTCGTAGAGGGGTAGAATTCCAGGTGTAGCGGTGAAGCTCACGTAGAGATCTGGGAGGAATACCGGTGGCGAAAGGCGGCCCCTGGACGAGACGGCGCTCAGGTGCAGCGTGGGAGCAAACGGGATTAGATACCCTGGTAGTCCACGCATGCGGCGTAACGATGTCGACGGAGGTTGTGCGCAGGCGTGGCCGGGCTAACGCGTTAAGTCGACCGCCTGGGGAGTACAGCCGCAAGGTGCAAAACTCAAATGAATTGACGCGGGGGGGCCGCACGAAGCGGTGGAGCATGTGGCTAATTCGATGCAACGCGAAGAACCTTACCTGGTCTTGACATCACGGAAGTTTTCAGGATGAAAGTCTTCGGGAACCGTGAGACAGGTGCTGCATGGCTGTCGTCAGCTCGTGTTGTGAAATGTTGGGTTAAGTCCGCAACAAGCAACCCTTATCCCCTTTGTTGCCAGCGGTCCGGCCGGGGCAGGGGCCACCGGTGATAAACTGGAGGAAGGTGGGGACGTCAAGTCATCCTTGGCCCTTACGACCAGAGCTACACGTGCTACAATGGCGCATACAAAGAGAAGCGACCTCGCGAGCAAGCGGACCTCATAAAGTGCGTCGTAGTCCGGATTGATCTGCAACTCGACTCCGCTGAAGTCGGAATCGCTAATGGTAATCGTGGATCAGAATGCCACGGTGAATACGTTCCAGGCCTTGTACACACCGCCCGTCACACCATGGGGAGTTACGCAAAAGTGCTTAACCTTCGGGAGGGCGCCTTTGTGATTCATGACTGGGGTGAAAGTCGTAACAAGGCAACGG
+
$/.)1%('()--1,4,,(,0/(--2*4**+31/0/5*/70-9/-,010,/-(-%)*$%&-2-1:70110//,11141/*+-.53/.-+,+(,+.316467060-,*.,(+)(,:7.*++-18-,,3,/+%'&'(+,)....,,,+.,/)+,983:20,*/,(..&'&&/.(,%)(&&),(*)+.4.22.0267;14**&,)$*$)%--2-,//3-&$*(-,58-0-6.8.99'.)).+/03450032497-./113/1'+12,--')-/-8/8)-9533.-')(&%+)()-('08974:289:94830.-'(()()&&($&%&'(''(')'($&%)&+36.-.*1+/,4,,1400...--5.+&%''**&((((())-0437:((.,0../23083/2.')*)+,411503*)-;74-(%),*'*,//2&3231+.*+06875*(-.4-8.98025203/+.4,)68845,7+$&$(%&%&*)*(&&&%%')(2250./.+,++7++()&)%/2.+(&',,/&%(+27122,1,:.3563,/*'/(//+7.))**,(-5/--03(.)(//66-*./.6:10.417/,**'(/143/)-,)*++'*+*,(3//3(*,,/(+)'$')(/20..12/40.*),.0)/-2+/+(+.*/'))-,((),)/(**,0-,0:95332136,/&'$'%(+++:070:///)%)(+&&(('(.,0/11789:9964/,,,/73522833258732180:3925-/05.*+77.7-)+**58+.,.-622++2/(0-,572234:28'3,68)./('%-.,(('%++)/0/456<578:3.22..2/.58;644242..(++,)-%&&.*3:2-+**)+7;00&02-**&)**,,+0328.2//-/-.--58*(*(*.-..1//010.*+**-:487<73822,-.5/,---04520,-/..00+3,)'/3025/---+.-0473&$'&.-/12*5+724+,(&%+)'))'),567796610-30169//,4*'-**88473:((3./()2.12100+-2)..,'())+*.324/34-#%*+&+&*(2-&%$#%+)2.21179)5()&-'0++%)-+)/++0;554558823.(&(%)',-0+./146916/2,3,1
@81de393e-48f3-492e-a491-8e8db9e4d723 ch=271 read=110523 start_time=2019-12-13T16:09:42Z barcode=BC01 runid=2c9cf7bc05858273f10e7d7ec552fc0bd742dc3e
CTCCTACGGGAGGCAGCAGTAGAATTTTCGGCAATGGGGAAACCTGACCGAGCAACGCCGCGTGAAGGAAGAAGGTTTTTCCGGATTGTAAACCGGTATAAAGGAAGAACAGCGGCTACGGGAAATGGTAGCCGTGACGGTACTTTATTAGAAAGCCACGGCTAACTACGTGCAGCAGCCGCGGTAATACGTAGGTGGCAAGCGTTATCGGAATTATTGGGCGTAAAGGGCAGGCGGCAGCAAGGGTCTGTGGTGAAAGCCTGAAGCGCCGGTAAGCCATAGAAACCAGGCAGCTAGAGTGCAGGAGGATCATTGGAATTCCGTATTGTAGCGGTGAAATGCGTAGATATATGGAGGAACACCAGCGGCGAAGGCGACGATCCTGGCCTGCAAACTGACGCTCAGTCCCGAAAGCGTGGGGAGCAAATAGATACCCTAGTAGTCACGCCGTAAACGATGAGTACTAAGTGTTGGATGTCAAGTTCCGTGCTGCAGTTAACGCAATAAGTACTCCGCCTGAGTAGCAGTACGTTCGCAGATGAAACTCAAAAGAAAGGAATTGACGGGGGGCCCGCACAAGCGGTGGAGCATGGTTTAATTCGAAGCAACGCGAAAAGACGCACCAGGTCTTGACATACTCATAGAGGCTCAGAGATGGAGAATGGCTATATGAAGACCACAGGTGGTGCATGGTTGTCGTCAGCTCGTGTCGTGAGATGTTGGGTTAAGTCCCGCAACGAAGGCATAACCCCTTATCGTTAGTTACCATCATTGGTTAGGGACTCTAGCGGAACCAGTGACAAGCTGGAGGAAGGCGGGATGACGTCAAATCATCATGCCCCTTATGACCTGGGCTACACACGTGCCAATGGATGGTGCAGAGGGAAGCGAAGCCGCGAGGTGAAGCAAAACCATAAAACCATTCTCAGTTCGGATTGTAGTCTGCAACTCGACTACATGAAGTTGGAATCATAGTAATCGCGAATCAGCATGTCGCGGTGAATACGTTCTCGGGCCTTGTACACACCGCCGTCACACCACGAAGTTGATAACACCCGAAGCCGGTGGCTAACCGCAAGGAAGGCGCTGTCTAAGGTGGGATTGATGATTGGGGTGAAGTCGTAACAAAACCGG
+
..3,()./45*.6--3,%,*)+(-/69-,7./60/593()../244196322/12004;98695+2-0.3*,.*1-866.1(1*.717447(,+'(./359-,-/.++(/(/0.)-,**%*)*-,).3/..7*$%')/2(''((,()/00%(()(+**+,8/,./-+,,')%$&%,-.13/3/4,0,-)5)*''**2922489.9-,,2*4-,2+%+'86966*:+&*0.934:73:-*,+(%/3.,*'&+,'2**6713:7)'%$$$()2.,99'-7+--,,58-47553-'*++,/000+).(%+*/77.03-+/*3+2/$)&()(((,-)0-+'0-)4689812111466.,1*-5/010-///:/*),,-45:875/9()0,44/(,)0*)*/06::::.538''(-2,)+374,7.(+.:;:4,+5465;'),+***.0*,06;8908.2.++')'(+/2650652;3.,--88/30442'(*/45577869475515/0/0%-')-35/5671,)*+-.&1002++0813))%%(241,-.570'%+-*,*,)0+44624;99+98(+322/6075:887/-/),,*,:;0:8;6,4-*,84868((32-*+,)*%)***41+-)*+9986655781('.+,-4,--128780/)2/-80//5+*&&'+2/,)*'0-,115-.-23291014234,*)*0./0/)('((('549<8:32641.+20)'(*',+.1)..(%&''13(*++//3384236,3-,-53..'*),'/7/-133'$'(((%,*)(020/0.,))+4.,0*)')*/281/711,*,-.960436600):8-(.1...24725965-,*)()**,*.$*+//2*-)21264+&.0(.,,3,3,*6,---**,)+01*-1;6-,+),/89/4959<4-+'-.68'4%3)$%)+-01++--/0342/++++,.3/,/4-2-201$'&+/-3,*+-,-8470.35670///29779;:::2431054:883261103,2/48*..(*-+-(,,))*,'(/2///255+6/)'*3,/6676.00++1-2.111,,,+*3)+-5345307.5/5;4233-..0-905971-,1,+,1((,55252(-*0+
@47352b1b-c0b8-43b6-bafe-44e1e0456022 ch=260 read=115949 start_time=2019-12-13T16:09:22Z barcode=BC01 runid=2c9cf7bc05858273f10e7d7ec552fc0bd742dc3e
CCGTTACTGTATTACGACTGCCCCAATCGCTGACCCTTCGGCCGCTGCTCGCGCAGTTAGCTCACGGACTTCGGGTATTGTATCTCATGGTGTGACGGGCAGACCGGAACGTATTTCGACGTTCGATTGTGATTGCTACGTATCCCAGCTTCAGCATACATTTGATTTCGGCCTCTGATGCGAACTGAGACTGGTTTTAAGTTTGGCTCCTCGCGTGTGCATCTCTCTGTACCAGCCATTTGTAGCACGATGTGTAGCCCTACACATAAGAGGCATGATGATTTGACGTCAGCCACCTTCCTCCTGGTTAACAGGCGATGCTTCAGTCCTCAATAATAGTGGTAACCAAGCGACAAGGGTTGCGCTCGTTGCGGGGACTTAACAACATCTCACGACACGAGCTGACGACAACCATGCACCACCTGTCGCCTTTGTCCCCGAAGGTTCCTCGATTAAGAGTAATGCAAGGGGATGTCAGAAGTGTAGTGGGTTCTTCGCGTTTGTGGTCGAAGCCACATGCTCCGCTTTACTTGGTCCCCGTCGAATTCCTTTGAGTTTAATCTTGCGACCGTACTCCCCAGGCGGTCGCGGCCGTTAGCGGCGGCACGGAGGTGTTGAAACCCCACACCTGAGTATTCATCGTTTACGGCGTGGACTACCAGGGTATCTAATCCTGTTTGCTCATTTACGCTTTCCGAGCCTCAGCGTCAGTTACCAGTCAGAGAGTCGCCTTCGCCACTGGTGTTCTTCCTAAAATCTCTACGCATTTCACCGCTACTTTGGTTCGCTCTCCTCTCTGCACTCCTGGTAACCAGTTTGGAATGCAGCGCAAGTTGAGCCGGGTATTTTCCACATCCCACTTAATCATCGCGCTTCCTTTACGCCCAGTAAATCCGGATAACGCTCGCCACTACATTATTACGCGGCTGCTGGTTATGGCGTGGCTTCCTCGTGGGTGTTGCCGTCATTATCTTCCCCAAAGACAGAGCTTTGATCGAAAACCTTCATCGCACTCACGGCTTCGTTGCTGCCATCAAGGTTTCCCCATTTGTGCAATATTCCCCACTGCTGCCGGTAGG
+
,''**')&&,')+'*--02)+''%0*+1***)('('%&.-800**'%'&&%$)*%*)3*0./-&,(-+88:7'2/.),($%&(++.(,(*-466585/2+$&&*&+'4*+12.+4**&%&(-+'()15)())/)'*'$$%*+.1/(((,.7,')+$$#%%,.*+/0<93(4130,')&(%'(+/3////3225-4<<12152:7060/2''&&(,--.),.530/+),,.247+00:048,*%'*+(-++-+0,())63-)*,+.**/+*'4100,++++0/8/**/2//)%''$()+018+.,)(&,(-(1''1)'%'##&)('*+0)''-((*5.&**'+'+((%+)%)33673/42.722152.*,.)&-27.,-4,5*',,+'0/--+002212114467.....35)'1)*+67<3430184443/6.,/38;/%')%&00-.-21-3+1*'&))0832,5,,+4.99922/%&&''*+)(,'.1.;10:735111&')*)'&&/0%18+,-166753,)*)&$&$$(-((8:5,-5&3*06/,,65-&,2:5+8-0/2-.-03://,--400)&-)&'$&'$%$'#%&'-*/00:302.-.-8/37446;,47*/83.',+.30%'*,0-7.-.725;5)0.80108:65665;26603032,-1***..7:++1+*$'*.+/,./95./-.0520.&'+0386747--((,59)**+(+-/2:566448:0023446:<76/5'$&(*,').*-144715;40/19/1,))%((&'()%$)+1,-1(,,,)(,+,/.*&,,(+-4.83985))++/.00+/+22*))-32+4')&%.$'**&'&%')024*)%''4,43$+%%&$$%)*%&'%&((*/*%&(,/4..5595::::532+%*/)+)++)*-,.:,-,/-5,+,,)()+--+'#&'''.1296661&0&+)'&%'%,+,.5(8-..8809;<007/.14)(&(*//())-...9:61;9<9/00./&/*+'(%$$'(-.470--$%'&(,755:1<5/58*'+6+',,0-;000.834+')'()('+-'//0-'
@df07d0dd-9e29-4359-a8ee-b1b7a07fbcb3 ch=331 read=99493 start_time=2019-12-13T16:09:12Z barcode=BC01 runid=2c9cf7bc05858273f10e7d7ec552fc0bd742dc3e
CTACGGGAGGCAGCAGTGTGCACAATGGGCGCCGAAGCCTGATGCAACCATGCCGTGTATGAAAGAGCCTTCGGGTTGTAAAGTACTTTCAGGAAGGGGTAAAGTTAATACCGCTCATTGACGTTACCCGCAGAAGAAGCACCGGCTAACTCCCGTGCCAGCAGCCGCGATAATACGGAGGTGCAAGCGTTCAATCGGAATTACTGGGCGTAAAGCGCGCAGGCGGTTGTTAAAGTCGATGTGAAATCCCGGGCTCAACCTGGGAACTGCATCGATACTGGCAACGAGTCTCGTAGAGGGTAGAATTCAGGTGTAGCGGTGAAATGCGTAGAGATCTGGAGGAATACCGGTGGCGAGAGCGGCCCCTGGACTGACGCTCAGGTGCGAAAGCGTGGGGCAAACAGGATTAGGCCCTGGTAGTCCACGCCAATGAAGCGATGTCGACGGGTTGTGCCCCTTGAGGCGTGGCACGGAGCTAACGCGTCGACCGCCTGGGAGGCCACGGCCGGTTATCAAATGAATTGACGGGAATTGCACAAGCGGTGGAGCATGTGGTTTAATTCGTGCAATGCGAAGGCCTTACTGGTCTTGACATCCCACGGAAGTTTTCAGAATGAGAATGTGCCTTCGGGAACCGTGAGACAGGGTGCATGGCTGGTCGTCAGCTCGTGTTGTGAAGTGTTGGGTTAAGTCCACGCGAGCGCAGCCCTTATCTGCTGGTGCCAGCGGTCCGGCGGAACTCAAAGGAACTGCCGATGGAGGAAGATTGGGGATGACGTCAAGTCATCATGGCCCTTGACCAGGGCTACACGTGCTACAATAGCGCATACAAAGAGAAGCGACTCTCGCGAGAGCAAGCGGACCTCATAAAGTGCGTCGTAGTCGGATTGAGTCTGCAACTCGACTCCATGAAGTCGGAATCGCTAGTAATCGTGGATCAGAATGCCACGGTGAATACGTTCCCGGGCCTTAACACTGCCCGTCACACCATGGGAGTGGATTTAAAGTGGGTAGCCCAACTAGGGAGGGCGCTTACCACTTTGGCGATTCATATTTGGGGTGAAGTCGTAACAAAAGGTAACCGG
+
-*,00:4-14,.3313543**)*3:43(,,#(%%'%%-03335264-5944544-)27455/1(%$(6:7<8&867;4072+$+()+9+*&)&*(,0+*,,;2/.80/*)&&%&(0%2''#&(/,,/42.0/*./%**()7606/.,40..44*,63880.*&),.+,,++0-..76740420342,204/*'&&(+,/./0-.369./+*163./01-1.067&,78*3/232/0*.*423./7,)/,*,76554235834',*'+964'2.,-/-//,&$&$$'%())(),243'416.4)0-7+8+,11-,**+-27/26,+-1:774324586::--/)51049566797+,'',/,*585,./4,+&(*5/001-040/-),/-)+205+13,2;567'/&0)(().3,*1341762/*+(+(($(#.-&00,,)//.+)(1,)2/0,894*-,,/3:55/1*($%(,%'&&-/.0..00474:89:84,'(%(%%%$$$%%%''($(,-87604/3033421/%$'$'),.263-.'2+7,/117212337)496;855679;8-6),)'')%%%%*(*38507/119591))10,--,1692,'%&,4/.,-4./514;719-742014/2.,(.0'31'&&'$%%&&$$&*,-,0&(),48870;-.-('.+-0276405)-(*)/%'&*%&-/-/($&-(*-+,,)&'*'&+*/3.&227,7))%$*&+(*7:.9-2,',-.,-'&(((+)*,*((%,&56;8.:7995010&-+.2:9465/5:-*,').:*384+(+*)/.14835.6,-(6530**+,08-()&*))++)()112)*,(&((*/7).0;64640)*099+.7:9:841.1,1*.*0*))+-33540600067688;686/2--.250922+/'%&+,*+/8::::99.**9,,8.,,-4--.83+3/.26''+/+)$$$.(-)*&(,23242).*.68;::3(*)0-'1.$*0+'.)1*+*),/./+)&$,6-+,4102307,.+%*.2)'&'+55:5&,$&,)-54-)*,''+.%-%&'')('(&%*.-2+8
@cabf235c-d989-4459-a60c-0fd20acf1883 ch=200 read=93064 start_time=2019-12-13T16:09:08Z barcode=BC01 runid=2c9cf7bc05858273f10e7d7ec552fc0bd742dc3e
CGGTGGAATATTGCACAATGGGGAAACCCTGATGCAGCAACGCCGCGTGAGTGATGAAAGGTTTTCGGATCGTAAAGCTGTCTTTGGGGAAGATAATGACGGTACCCAAGGAGGAAGCCCACGGCTACGTGCCAGCAGCCCGCGGTAATACGGCGTAGGTGGCGAGCGTTATCGGATTTACTGGGCGTAAAGGGGGGCGTAGGCGGATGATTAAGTGGGATGTGAAATGCAGGCTCAACTTGGGTGCTGCTGCATTTCAAACTGGTTATCCTAGAGTGCAGGAGAGGTGATTCCTAGTGTAGCGGTGAAGTGCGTAGAGATTAGGAAGACACCAGTGGCGAGCGCGACTCTGGACTGTAACTGACGCTGAGGCTCAGCGAAAGCGTGGGAGCAAACAGGTTGAACACCCTGGTCCACGCCGTAAACGATGTCAGATACTAGGTGTGGGGTTTCAGCACCTCCGTGCCGCCGCTAACGCATTAAGTATTCCGCCTGGGAATTACGGTCGCAAGCGTTAAAACTCAAAGGAATTGACGGGGACCCGCACAAGTAGCGGAGCATGTGGTTTTAATTCAGAGCAGCGCGAAGAGACCTTACCGCCAATCCTTGCATTGCAATCGAGGAAATCCTTCGGGGAGGACGAGTGACCAGGTGGTGCATGGTTGACGTCAGCTCGTGTCGTGAGATGTAGGTTAAGTCCGCAGCAGAGCGCAACCCTTGTCGTTAGTTACTACCATTAAGTTGAGGACTCTAGCGAGACTACCTGGGTTAGCCAAGGAGGAAGGTGGGGATGACGTCAAATCGTCATACCCCTTATGTGTAGGGCTACACACGTTTACAATGGCTGGTACAGAGATGCAATACCGTGAGGTGGGGCCGCTTCCGTAGTCTCAGTTCGGATTGTAGGCTGAAACTCGCCTACGTAAGGCTGGAGTTACGTAATCGCGAATCAGAATGTCGCGGTGAAAGATACGTTCCCGGGTCTTGTACACCGCCCGTCACACCATGAGAGTTGGCAATGCAGTCCGTAGGAGGCCTAACCGCAAAGGAGGCAGCGGCGAAGGTAGGGTCAGCGATTAGAGAGTAGCTAACAAGGTAACCGG
+
(%)*,*+,++1**+&,21//1.')-)/94223650//../0,.4.,-/($$%%')*12*00268.0/741.&)*.*&&($'&*+*,680*+-/137/.'%&'(.-2-.--0+')&+(*0*&&&&''+,&-(+/*+,+,44/,,-())))*)((+,2103227312662:32.3&,%40)$-,)+2-7643)--123110-41613:44909/1(*+.88-,&**.70,*7+78222)3'*(*,)*.-)%)(,8*13)*(((+.2-0.)*.'&((*-.0.(/5'(&))()%.)5((*.//,&+(*.(+&'$')332,*&(%+('-0)''&)+,.-/-4--(&,**)),,00/0:6766542-,.--0103,00,,+%&&&(&'()1177,($&..73.,(,,'%&*,15&%'&%&((*.0.*'-4(+*%)'&''(1220-,279966;;5-;:8/'++,2073-34645:92313653454;*,*-,5:8:657326**(,,,*0*,,&'''%%&,+196.213-7,,,&%('*)1(.27+,5/.-.0./,+')+*2%')/0248.4:<-896;6-'-&))',-3**+'%'(,),)&)&#&%$$$')()&(&1*$&(*,.**'&(**)00.1.)'-*&('$$&#'(')+-)-4./9:9823.*1()(/025+323435565'7(*,78,)&-31;373384%,,+,,*%)+-1/827)&').7243/-11./3434,/,60(-,+%4300740,./*),**(&.3003(,)%$%#'%.*&(,'-,1006:5242258897:85648714'711++1/0186100)-0/10,,&(&$&&'./95698883-.0,++*+62426'&'%$*(+*)+()'$$##&+--'(')(,-41+,-/8+2(1*+,.31./4.75-.9377420)-,(&+/,/20*1-'$&&+,,-44/.0./()**,156687<.-0/)*++,.-/11)*(-11,4-+++-,.634;:00/-,-.6.4/.-+-../,*270)2**/9..,+%(%((+*)-2-/+/07+.-&%'&+.-0-*'',')(*266/1-122&5))(*'&%'$%$%$#$%%'*-044405
@d7e9cf21-2c72-4f7b-893f-31bd24b72943 ch=331 read=99491 start_time=2019-12-13T16:09:08Z barcode=BC01 runid=2c9cf7bc05858273f10e7d7ec552fc0bd742dc3e
CCGGAACCTTGTTACGACTTCACCCCAGTCATGAATCACAAAGTGGTAAGCGCCCTCCCGAAGGTTAAGCTACCTACTTCTTTGCAACCCACTCCATGGTGTGACGGGCGGTGTGCAAGGCCGGAACAATATTCACCGTGGCATTCTGATCCACGATTACTAGCGATTCCGACTTCATGGAGTCGGGTTACGGGCACAATCCGGACTACGGCGCACTTTATGGGTCCGCTTGCTCTCATGAGGGTCGCTTCTCTTTGTATGCGCCATTTTAGCACGTGTAGCCCCGGTCGTAAGGCCATGATGACTGACGTCATCCCCGCTTCCTCCAGTTTATCACTGGCGTCTCCTTTGAGTTCCCGGCGGCCGGACCGCTGGCAACAAAGGGATAGGGGTTGCGCTCGTTGCGGGACGCAACAGCATTTCACAACACAGGCTGACGACAGCCGTATGCAGCACCTGTCTCACGGTTCCCGAAGGCACATTCTCATCTCTGACTTCCGTGGATGTCAAGACCAGGTAAGGTTCTTCGCGTTGCATCGAATTAAACCACATGCTCCACCGCTTTGTGCGAGGCCCCCGTCAATTCATTGAGTTTAACCTTGCGGCCGTACTCCCCAGGCGGTCGACTTAACGCGTTAGCTCCGGAAGCCACGCCTCAAAGGGCACAACCTCCAAGTCGACATCGTTTACGGCGTGGACTGCAGGTGTCTAATCCTGTTTGCTCCCACGCTTTCGCACCTGAGCGTCAGTCTTCGTCAGAGACGCCTTCGCCACCAGTATTCCTCCAGATCTCTACGCATTTCACCGCTACACCTGGAATTCTACCCCCCTCTACGAGACTCAAACTTGCCAGTATCAGATGCGGTTCCCAGGCTGAGCCGAGTTCCGCATCCTGAAGCTTAACAAACCGCCTGCGTGCGCTTGCCTTGGTAATTCCGATTAACGCTTGCACCCTCCCGTGGCTGCGGCTGCTGGCGCGGGTTAGCCGGTGCTTCTTCTGCGGGTAACGTCAATGAGCCGTATTAGCTTTACTCCCCTTCCTCCCGCTGGTACTTTACAGCGAAGGCCTTCTTCATACACGCGGCATGGCTGCATCGGGCTTGCGCCCATTATTACAATATTCCCCCCTGCTGCCTCCGTAGGAG
+
7,'($%$$%))..,-43569861874,/.0-*+061/-.0681115.11+,-13)*.+&'.+*,-/6+,--3682/,03*.99,/491;5--/03$)'31237670296795-*%'./*/31*..-,(&'+/90/04,/.2335<867704,)+*,2-*+,+')))(*)*+.13;49:4.*++2-80-)%(),''$%(0//401.10,2/)0*+(+/891,.(,(,(&)2.556443+.+*+1.*++54:453396*.,42699;/41&'&))(..-,)&%(')'((510+1+..78'1*).*((())3336.14/2*&+,./4)+(),1<724546,0,'*/0694066--.451:3-*(()*.44:;:8882:21177;,/0612-&022.5-//22608///8;7-,(+,&.)%'%'*+*+-45323,+..--+0.,+,,9-(4')*1-34457223235387;992,'(*+1-2,/00:802365+,#$&'*8.2,-.:87422-++.38+300..-3/;86:758191--011%%%*&18533-)+1-00-/,.,+*1,*)413)%,,*653**.028393).,((-/;;,:0020,,.3248911,102*+--4441,,)*+,0+--5173/&-+0,6/),$')),/586604)59-+)+497;+:,.+.//322/-+,-04&*+3.//61214'3().&$(-.0613/-.34715.80.%-*-297336)-/-/047/./00:89<;789(*$)'++035;8568*,-%,100+2*+-)*,6777787752//91/*,9-.0//155./*7*8+96063644-&**12-.-.19:89*002028+11119357:78&417('&(-0.,+%*7)'&-.9.,&,--3'())'%&(/070490/1+/4(*++,453126(+%&&%)2288496.+6+5+1-+)&(**-31.,7-+1%$%,'+48775514''',+/-)4)''*-((&&(/99<73/3*49//77325+4/0.+*&%'&-++'*+3)%&(-<6/.:98/:8/(1*(((&*-.-%&'$*'))4*0.1.556426)0'*)*/.,-8592100'37.9946:130180*,-%',*..<000.45663+--..017/8937/1*&&
@48923821-e64f-468c-a1c5-8c0d1f52c55a ch=219 read=115595 start_time=2019-12-13T16:09:07Z barcode=BC01 runid=2c9cf7bc05858273f10e7d7ec552fc0bd742dc3e
CCGGTTACCTTATTTACGACTTCACCCCAATCGCTGACCTACCTTCGTACTGCCTCTTGCGGTTAGCTCACGGACTTCGGGTATTGCCAACTCTCCTTGGTGTGACGGGCGGTGTGTACAAGACCGAGACGTATTCACCGCGATTTCTGATTCGCGATTACTAGTAGCCAACTTCATGTAGGCGAGTTTTCAATACAATCCGAACTGAGACTGGTTTTAAAGTTTGGCTCCACCTCACTATTGCATCTCTGTACCAGCCATTGTAGCACGTGTGCGGCCCTACACATAAGGGCATGATGATTTGACGTCATCCCGCAGCTTCCTCCTGTAGTTAGCCCAGGCGTCTCGCTAGAGTCCTCAGCAATGGTAGTAACTAACGACTAGGGTTGCGCTCGTTGCGGGACAACCCAACATCTCACGACACGAGCTGACGACAGCCATACACCACCTGTCACCTTGTCCCCGAAGAGTTTCCTCGATTAAGAGTAATGCAAGGGATGTCAAGTGTAGGTAAGGTTCTTCGCGTTACTTCGAATTAAACCATGCTCCGCTACTTGTGCGGGTCCCGTCAATTCCTTTGAGTTTTTAATCTTGCGACCGGCACTCCCCAGGCGGAATATACGTTAGCGGCGGCACGGAGGTGTTGAAACCCCCACCTAGTATTCATCGTTTTACGGCGTGGACTACCAGGGTATCTAATCCTGTTTGCTCCCCACGCTTTCGAGCCCTCAACGTCAGTTACAGTCGAGTGCCTTCCGCCACTGGTGTTCTTCTAATCCCTACGCATTTCACCGCTACACTAGAATTCCACTCTCCTCTCCTGCGCTCGATAACCAGTTTGAATGCGGCACCCAAAGTTGAGCCAGGTATTTCACATCCCGCCAATCATCCGCCTACGCTCCCTTTACGCCCAGTAAAATCCGGATAACGCTCGCCCACCTACGTATTACCGCGGCTGCGCTGGCGTAGTTAGCCGTGGCTTCCTCCATAAGGTCGTCATTATCTTCCCCAAAGGAACCAGGCTTTACGATCCAAAACCTTCATCACTCACGCGGCGTTGCCATCAGGGTTTCCCCTTTGTGCAATATTCCCCACTGCTGCCTCCCGTAGAG
+
334607/1837(.6.''+'2592(/+,'20/0*+++(/0+.365:50)+04/,,)+)3/0.708/00645727--066494/((-*.6..***''$)%5,74543428723;6662//12.+42++%&---:::<7512-.'%()-,2766<757982<11/03.0%1)*&*-,412347798533574*)*''''),..*)157710+/1:0/18;+27..2<616496513932))%(2.//7777743685:679<769,,*-//011.0.-(1/6,)),)+*)*'+/8***))/..1;2,.008896;12'*%(),1-'(*+-)+',0,))-+)*-,*)(''**/00(,1558771(-+7.0770/0/6443550-+&'(1,3:23144985;22*710///.-*-'&',-80./00659229786655(63'471201/2:45:356756131/-4.+&),++%')4125330-/.-.%(')//.,.13).0-99::35'3*,0150/*103;8:<947416'),7004/4.:9,-10*+./3/+*-$'+*.+*,).6/5/+**+,31:3*+3,.+,-:;5.,4,*/+*)++.''(')+--7:0,07.6./-0&($*-1;440*.)',,--/.*-*'(/(&09,1880+&**)+02338648829;;,/+*1***,2'00-/.,784102777:398160:.*/2904-(,),4705''+30&((1+,,:82/60./'30-((&%%)+.7,)*./*/0/446.9)-*))29546+*+02546:-,+9,/-0./.00,,(0*100')+-.0))++.,**)%')(%$#(&08025<3(%54&3/64062-13*).6**-2&(-5-,,93+'(&)84-*/009.5*,/8./5*+1112/9+./*%,)-.,')*+450,,5-6.41400456266,,232+3/4+*4,.:580;00.+')'*-+))$)+-//.0-/..-2/8532-'()')&'',01-53),.2./80(10-('+(.5,),.164+-0/03&,0-'-7/,)+++560/,.-/110,0.((%&+-+/-(2;*.0-&$&'*+)+,.+/381782'*,,122/0,09-,424*(
@ef77b22c-c957-475d-95c4-26ff7a3a97da ch=317 read=205352 start_time=2019-12-13T16:09:01Z barcode=BC01 runid=2c9cf7bc05858273f10e7d7ec552fc0bd742dc3e
CTCCTCCAGGAGGCAGCAGTAGAATTTTCGGCAATGGGGAAACCCTGACCGAGCAACGCCGCGTGGAAAGAAGGTTTTGGTTATGAAACTTCTGTTATAAAGGAAGAACTGGCAGCCTACGAAATGTTAGCCGAGTGACGTACTATTAAAGCCACGGCTAACTACGTGCCAGCAGCCGCGGTAATACGTAGGTGGCAAGCGTTATCCGGAATTATTGGGCAAGAGGGAGCAGGCGGCAGCAGGGTGCATGGTGAAAGCCTGGAAACCTTCAGTAAGCCATAGAAGCCAGGCAGCTAAGAATTTGGGAAGGGATCGATGAATTCCGTATTAGCGGTGAAATGCGTGAACCTGCCGGAGGACACCAGTGGCGAAGGCGACGATCCTGGCCTGCAACTGACGCTCAGTCGAAAGCGTAAGGGTAAATAGGATTCGTGCCTGGTAGTCACGCCGTAAGCGGTACTGAAGTGTTGGATGTCAAAGTTCAGTGCTGCAGTTAACACCAGCCGAAGTACTCCGCCTGATGGTACGTTCGCAGAATGAAACTCAAAGAATTGAGAATTGCCTGGCGGTGGAGCATATGGTTTAATTCGAAGCAACGCGAAGAACCTTACCAGGTCTTGACATACTCGCAAAGGCTCCAGAGATGGAGAGAGATAGCTACTGCTAAGGGTCTGGGTGGTGCATAGTTTGTCGTCAGCTCGTGTCTCGTGAGGTGTTGGGTTAAGTCACAACGAGCGCAACCCTTATCGTTAGTTACCATCATTAGGTTGGGGACTCTGGCAGGACTGCCAGTGACAAGCTGGAGGAAGGCCCGGGATGACGTCAAATCATCATGCCCCTTACTTGACCTGGAATTACACGTGCTACAATGGATGGTGCAGAGGCGAGCCGCGAGGTGAAGCAAAACCCATAAAACCATTCTCAGTTCGGATTGTAGTCTGCAGCGACCCACATGAAGTTGGAATCATAGTAATCTTGAATCAGCGTCGCGGTGAATACGTTCTCGGGCCTTTACACCGCCCGTCACACCACGAGTTGATAACACCCGAAGCCATTGGCCTAACCGCAAGAGGCTGTCTAAAAGGTGGTTGATGATTGGGGTGAAGTCGTAACAAGGTAACCCGG
+
./0400&$.+'+,*346)--(%.(08;7-110/70,.,('+)-1''(121/0**371.18365+,&''*'-.+5.3-&)*,.)'%*($/1876227/03;+,+47,/6+(+3*)(*'&&((&)+'/()(+16&%+)+,,'+&'*'+/*++()2%)*..24501-1,306<96:2/28103/-9-.'7+,,.-0,10/3*+,.1,.+0(-('/((+.-01-03*)*.-%(+)79/23'&%%(+33.+,+2//10-2.,00++%+($(()-,10169*36/0'$+'$.(%/62.//-*-&),+0,)1+*')4,238)&,)&**+97-2*(&((0.9/.04'''(&()(/+%&'(*.-(*(&&$+,$),*,)*+0)0,14,,,+/(',.254661-,,,-57869,--5',0,*,3-1')()(*/5.*)*$1&$&'&.6-*22//11)--14.0.*(()&)')&$'&'(23;8;9:699/8+*(9+1520+%(*%/.6..,%+(&(&*''''**,-55+.+%'(*'&'*+4594/0.,.745599338*0)%&'(-*+*%$%$$)('&%'&%3(0(//776/-.*523:8;2,.-),('.--./**+-*9/8/-5(*'*++/,+*-.+/01'+*61,1217+('(*+,71,,+*+0100/.)%)'%(())&('''(*/*+.547767&536**-/567,4444596-,*'&'*(/+,*9/7:24340022(.-'0,,0/2.+('+128466243.()%&'+*.1),-+)'0%&(-*-+--0'*+&&+/14(56.--,.73,***//-1,*.--/''-42)(+'*()%)-+**-+2&+$297,..,(*/.,0*%$&('-'&'%('*+-**/0845<;;543*$$(%&&%&'&&,)-,)*%-),0(./774()&$()0403:87<0,.,.1;8'/&8*+,.-530'*%)()*,/)&'(+.0.,4091887/&)')*,.++%%+.5/-'&'%((20130.4/.-3363636+1.-'('%'*+2930714*,')&/--/,,-+/+,-251-,++),..5:+2132010289:564,(%'(//05,+01--**&*'&+*+,,-5./48.,&+1,,-)''%()*+-/1269,09
@4a8a6ea0-1cf1-4385-9c7a-0941840ad649 ch=320 read=104393 start_time=2019-12-13T16:08:58Z barcode=BC01 runid=2c9cf7bc05858273f10e7d7ec552fc0bd742dc3e
CCGTTTACCTTGTTGCGGCTTCACCTGATCATGAATCACAAAGTGGTAAAGCGCCCTCCCGAAGGTTAAACTACCTACTTCTTTTGCAACCACTCCCACATGGTGTGACGGGCGGAATTGTGTACAAAGGCCGAGACGGCGTATTCACCAAGTAGCATTCCTGATCCACGATTACTAGCGATTCCGACTTCCGTGAGTCAGGTTGCAGACTCAATCGGACCCCGACGCACTTTATGAGTCCGCTTGCTCTCGCAGGTCGCTTCTCTTTGTATGCGCCATTTGTAGCGTGTGTAGCCCTGGTCATGGGGCCATGATGACTTGACGTCATCCCACCTTCCCTCAGTTTATCACTGGCAGTCTCCTTTAGTTCCCGGCGGACCGCTGGCGGACAGGAGTTGCGCTCGTTGGGACTTAACCAACATTCCTGCTTGCGAAGGCTGACGACAGCCATGCAGCACCTGTCTCACAGTTCCCGAAGGCGCAATCCATCTCTGGAAAGTTCTGTGGATGTCAAGACCAGGCGGTTCTTCGCGTTGCATCGAACTAAACCACATGCTCCACCCGCTTGTACGGGCCCTGTCGCTCCGGGTTTTGGCCTTGCGGCCGTAATGCTCCCCAGGCAGTCGACTTAACGCGATTGGCTCGGAAGCCACGCCTCGGGGCGCAACCTCCAAGTCGACATCGTTTTACAGCGTGGACTACCAGGGTATCTAATCCTGTTGCTCCCACGCTTTCGCACCTGAGCGTCAGTCTTCGTCCAGAGGGGCCGCCTTCGCCACCAGTATTCCTCAGACTCTACGCATTTCACCCGCTACCTGGAATTCTACCCCTCTACAGGACCCGGCTTGCCAGTATCAGATGCAGTTCCAGGTTAGGCCAGTTCACATCTGACTTAACAAAATTACGCCTGCGTGCGCTTTACGCCCAGTAATTCCGATTAACGCTTGCCTCCGGTAATTACCGCGGCTGCTGGCACGGGTGTGATTACTTCTTCTGCGGGTAACGTCAATGGGACAAGGTATTAACTTTACTCCCTTCCTCCCCGCTGAAAGTACTTTACAGCCCGAAGGCCTTCTTCATACACGCGGCAAACGCATCAGGCTTGCGCCCATTGTGCAATATTCCCCTGCTGCCTCCCGTAG
+
46+/99..)')&*+*+02118113('(15/)*++7,,(+*,+(+),),3('*01:.,/,)+02141/**(-11586056;0779+022)-7+/-5;.)*)-.1/*'(*./3310*'&/*(*-)&,+2*+,&&(),,,-%%(./1;6///((&*$'),/09&'*2063(*-//911++*))-03/*+-2791%(*)&)*++,*.4*,-2/'/,+:.6)3*/&''(./'/$'()(%'(())/-+.03,-**%%$$%(%()')2-7561;8-.0/0255:6::*(/)+,(*+)(*)+02-),765&0&''*/888111/.1042345999,9/-(02/:69116/24;,-/;767271+.13-.&+/0%13500*&*-*;18734+5&%*&%#%)*%'0-)++(,,,0+(17+*,''$*%-&4,3/,/(&)++$()&&(.*..-,.-41237055.,-,(511,01..-/-195/3))++'/0+4-806657.-,+..-.)+,45,-&+.44-33.,,./9,0*%'**:18;2031.500/-,&&*))68-68-00++++16*/+'&'''*-+/+33/0&)%'&&'&'$&'-189)%$&%&&((&+/-'''&'%++553,'54/,-56422140%,')+$/&%*//0++)+(.2.0/1572+),+)'.244915-&$')-+,+,-3.047+(.)11128;975469-7,'*))*)/712700*-*-,13)',*.172-++','&&$7757744545;9739(**&*..418+,)')./27%0)(122:947.3%'&&*-,+213+/5.-20:++/*)*+'//*(5+3/-453/.1'(*((()*.%$'+-.,15&-/./6/12407694.3((0-1-'(,4+%*-3/,-/0.(')%%%..1172,*'%'%')()-3321.)(&&$++-5.**0074952/03300.&%&##((',-&&(,(4),78130832,%+)''#&(.&*'%&%*($&.167:2,+++230*'''+*.***())*0.*()*-/.-)-,+(.//9.1792/521-/254.3)(*)*,,*&))&(,*))+---1-435:835,+&*''(%$')&&')+-3//7.,4-,+-76(1)&($$',)+,0.0,(''**)()'-5&&+&(
@86b3dcb0-ed03-4c9a-9ef7-721f68fb2722 ch=421 read=213247 start_time=2019-12-13T16:08:48Z barcode=BC01 runid=2c9cf7bc05858273f10e7d7ec552fc0bd742dc3e
CCGGTTACCTTTGGCTGCAGCTTCACCCCAATCTTTGACCCTACCTTTAAGCGCGCCTCATTGCGGTTAGCTCACGGACTTCGGGTATTGCCAACTCTCGTAGTGTGACGGGCGGTGTGTGGCCCTGCAAGACCGGGAACGTATTCACCGCGACATTCTGATTCGCGGTGCTGTGCTCAACAGGCGAGTTTCGGCCACAATCCGAACTGAGACTGGTTTTTTTTTAAGTTTGGCTCCACCTCACGGTATTGCATCTCTCTGCTTCCAGCCATTTAGCACGTGTGTAGCCCTGAGGCATGATGATTTGACGTCATCACGCTTCCTTCCTGGTTAACCCAGGCAGTCTCGCTAAGTCCTCCAACTTAATGGTAGTAACCCAACGACAGGGTTGCGCTCGTTGCGGGACTAACCAACATCTCACGACGCACGGGCAGGCAGCAACCATGCACCACCTGTCACCTTGTCCCCGAAATTTCCTCGGTGATTAAGAGTAATGCAAAGGGATGTCAAATTAATAGGTAAGGTTCTTCGCGTTGCTTCGAATTAAACCACATGCTCCGCTACTTGTGCGGGTCCCCGTCAATTCTTTGAGTTTTAATCTTGACCATGCTCCCCAGGCAGGTTTAATGCGTTAGCGGCGGCACGGAGGTGTTGAAACCCCCACCTAGTATTCATCGTTTACGGCGTGGACTACCAGGGTATCTAATCCCTGTTTGCTCCACGCTTGAACCTCAGCATCAGTTTACAGTCCAGAGTCGCCTTCGCCACTGGTGTTCTTCTAATCTCTACGCATTTCACCGCTGCACTAGGAATTCCACTCCTCCTCTCCTGCACTCTAGATAGCCAGTTTGGAATGCAGCACCCAAGTTAGGCCCGAATTCCCATCCGCGTAATCATCCCCGCCTACCACGCTCCTTTGCGCCCAGTAAATCCGGATAACGCTCGCCACCTACGTATTACCGCGGCTGCTGGCGCGTAGTTAGCCGTGAAGCACCATCCTTAAGGTACCGTCATCTTCCCCAAAGACAGAGCTTTACGATCGAAACCTTCATCACTCACGCGGCGTTGTTGCTGCGTAGGGTTTCCCCCATTTGTGCAATATTCCCCACTGCTGCCTCCCGTAGGG
+
63+,5,'((&)$,%(+,,&(*.1*+.9:3,1.,,+&'*172**,())&''$'((%*&*'$,&+,+82810276465:79:::.83201403:/5.-,,.,0)00/*+456;9040/-/,)&&**(&+,./+--1&552664979<8477()//858;878/5+)%&&')'%&%-()))-&'&%%#&'*.7..%*)'%(.9-3*),81//.+/0573635249;<13904<13148:934955382553.8---2./-,,.-,/10)*+854(7)$(++33101.,/0/0'&&)-,'%&'&+,35<5101)43./.(+$'('''&****&0185,53+*489+463+/))1&,*,.202'5(),2-:/3775545/-&$.++,132)3419353559799,(,1'&%()--2)()'(.//),--.*-*-)&%&#(')+,/287:/)&%$+1(.-)(2-)+.+3000'(%&'&'*0-9:8//('(++.,.()),,5111;:.-)3+889882,4,0+,+13337)3-:58<;7944711397.)2+/.<788./0++,,8:642/-0/,0*/(10,698-025577;+'/1)&(.8;(7,+')&''54+3,00363))&%%%'&+210510020;/../3.+1++-///,13//602;85950)(1*.-1377;5-./,04+&/,74564746322812.1/468-4,*-9./05<601.25(*(''%**1-523/%.&++%%))&$%$*+0+**+,,01:;8<:7:6(*-)(-,/:98:7028659:98835.29//2670//'002365...,/-/*-+2)*,....28652&'(.(()33-(.7-35;:14((*'++*-+-/2,*+*4*+-31+'''0+.0+&*.*$%((*1.0/06.+&#')(*,-*/,123--7,+2-/4/,,0471///021;5:4330/-4../601326/21/492040/199.9-)&*'+./10-,.4(++++&+-/1'*-'()(%0*-*1926/%)+,56:9,11*+,(**),+.;0./0,)&%*+((*-.35441130)-,./:411-+'/,--,+%*%*11.<3,5:6+'.5(*6590:0104698,+21//..0819:(+;13,*
@a2b74988-3388-45e5-8433-903f1600e252 ch=189 read=241847 start_time=2019-12-13T16:08:46Z barcode=BC01 runid=2c9cf7bc05858273f10e7d7ec552fc0bd742dc3e
CCCGGTTACCTTGGCTACGGCTTCGCCCCAGTCATGAATCACAAAGTGGTAAGCGCCCTCCCGAAAGTTAAGCTACCTACTTCTTTTGCAACCCATCCCCTTAGTATGACTGGAGCGGTGTGTACAAGGCCCGGGCATATTCACCGTGGCATTCGATCACGATTACTAGCGATTCCGACTTCATGGAGTCGAGTTGCAGACTCAATCCGGACTACGACGCGCTTTATGAGTCGCGCTTCCTTGAGGAGTCGCTTCTCTTTGTATGCGCCATTTGTAGCACGTCATGTAGCCTGGTCGTAAGGGCCGCGGTAACCAGCGTATCCCCGCCTTCCTCCAGTTTATCACTGGCAGTCTCCGCTTTGAGTTGGCCAGTTTGGCAAAGGATAAGGTTGCGCTCGTTGGGATAGCAACATTTCACAACACGAGCTGAGCGACAGCCATGCAGCACCTGTCTCACGGTTCCCGGGCATTCTCATCTCTGAAACTTCCGTGGATGTCAGAGACAGGTAAAGGTTCTTCGCGTGCATCATGGAATTAAACCACATGCTCCACCCGCTTGGGCCCGATAATTCGAGCACGAGTTTAACCTTGCGGCCGTACTCCCCCAGGCGGTCGACAACGCTGTTAAGCTCCGGAAGCCACGCCTCCAGGGCACAACCTCCAAGTCGACATCGTTTGCGGCGTGGACTACCAGGGTATCTAATCCTGTTTTGCTCCCCACGCTTTCACTTTTCAGGCGTCAGTCTTCGTCAGGGGCCGCCTTCGCCCACCGGTATTCCTCCAGATCTCTACGCATTTCACCGCTTCCGCAGTTCTGCCCCCCTCTACGAGACTCCGGCTTGCGGTATCAGATGCAGTTCCCAGGTTGAGCCAGAGTTTCACATCCTGACTTAACCGACCGCCTGCGTGCGCTTTACGCCCAGTAATTCCGATTAACGCTTGCACCCTCCGTATTGCCGCAAACAACTTTGGCGCAGGTTAGCCAGTGCTTCTTCTGCGGGTAACGTCAATGAGCAAAGGTATTAACTTCCTCCCTTCCTCCCCGCTGAAGTGCTTTACAGCGAAGGTAGCTAATACCATACGCGGCATGGCTGCATCAGGCTTGCGCCCATTGTGCAATACTCCCCTGCTGCCTCCCGTAGGAG
+
8.'($0*$&%&&'$$%$'+*+210+.+,**(371423:51%*)0.+,.5454.//19/./62(*-))-/)'&'&&(.()..7439:1+./-,0-%&+()&,&&%*$&%&''-,$'&)*.-.*.0322+-21*/-)&(*'.'()16+*)-./:9*&&)+'*,01:31--)+,038280125:56881+-+)((+11/12267703..-*//.10+/1*,))$&15:471).//--&,,+/&&%(**(%)*/+/-92622:30367---3.5-6-,+-..*,',)%*(''),-%'1130,5)+,)/5&&(&'('&#$(,''''+790,04171,+/((*4;8223(,,.1.+-./**)$&,,,,'()'%&+,%--3''$'*7+30('(&%/,7/31466-0)*+83,)&*),-+/3-,/0145356597640*)),),2361442000/1502521324585655.)(5.34:968660/-'&'%#&3*93,-6;997780()),%*.-+29+*)6:7740+*-01.0,,%$)'&'+,25:21'''+)+-//&(('%&(&((&&*'')*,0.20*%('))*)/0;:,71809/1,505-7*),)43;-)+;303003:.3*+&'%&(31/+.//4/5+7%0836336-1,,*5,+,.4848,7+2*014534312-28+(+&0/0358//4,.,$1*%-.7555788985299(')*/77-13/0.92.(..67..).2.-/01+31167.35.-6:2/:569078134**42-)**)6,2-0&&'+,,2/+()(*,-711-/,))**)&%'&)(1(((.0575//2403%&+,/34$%%)'''&)&&&)*%'22.2156862+-.311)$(3+$(%*+6+)*++,:)*-0,.+2-1%%,.2.2:89989990./32+///9/+.54/6800./.6/4///52-.//87-.6)+-2*&..'(&*(-&$'&'&/*+'-)+-----69)77///:/8<8800-5225::7881022,.12<//2,-(1+,'(.$++*6,*7.2+4652,.//,-&())*(((.-&(%&'(&$%#&(()$&*4-5%,'++544-4-,,.-*.1(/0./7),/3;60/9.2043;20/*765.-,.*'))'08**3063-)
@01b7e5aa-7205-4d63-8327-7214b04aeafa ch=461 read=91150 start_time=2019-12-13T16:08:36Z barcode=BC01 runid=2c9cf7bc05858273f10e7d7ec552fc0bd742dc3e
CCGGTTACCTTGTTACGACTTCACCCCAATCACATCAATCCACCTTAGACAGCTCCTTCCTTGCGGTTAGGCCACCGGCTTCGGGTGTATCAACTCTCGTGGTGTGACGGGCGGTGTGTACAAGGCCGGAGAACGTATTCACCGCGACATGCTGATTCGCTTGTTTTAGCGATTCCAGCTTCATGTAGTCGAGTTGCCGGAGCTACAATCCGAACTGGGGAGAATGGTTTTATGGGTTTTGCTTCACCTCGCGGCTTCGCTTCCCTCTGCACCATCCATTGTAGCGTGTGTAGCCCAGATATAAGGGGCATGATGATTTGACGTCATCGCCTTCCTCCAACTTGTCACTGGCAGTCTCGCTGAGTCCCCAACTTAATGATGGTAACTAACGATAAGGGTTGCGCTCGTTGCGGGACTTAACCCAACATCTCCTGACACGAGCTGACGACAACCATGCACCACCTATCTCATAGCTATCTCTCCATCTCTGGAGCCTTTATGAGTATGTCAAGACCTGGTAAAGGTTCTTCGCGTTACTTCGAATTAAACCACAGCTCCACCGCTTGTGCGGAGCCCCGTCAATTCAGCACGAGTTTCATTCTTGCAGACGTACTTCTCAGGCGAATTACTTATTGCGTTAACTGCAGCACTGAACTTTGACATCAACGCCCAGGTACTCATCGTTTTACGGCGTGGACTACTAAATTATCTAATCTATTGCTCCCCACGCTTTCCGGAAGGACTGAGCGTCAGTTGCAGAGCCAGATCGACCTTCGCCACTGGTGTTCCTCCATATATCTACGCATTTCACCGCTACACATGGAATTCCACGATCCTCTCCCTGCACTCTAGCTGCCTGGTTTCTATGGCTTACTGAAGTTAAGCTTCAGGCTTTCACCACAGACCCTTTGCTTGCCGCCTGCTCCCTCTTTACGCCCAATAATTCCGGATAACGCTTGCCACCTACGGCGTATTACCGCGGCTGCTGGCGCGTAGTTAGCCGTGGCTTTCTAATAAAGTACCGTCACTCGGCTACCATTTCCTGTAGCCGCCGTTCATCGCTTTATAACAGAAGTTTACAATCCGAAAACCTTCTTCCTTCACGCGTTGCTCGGTCAGGGTTTCCCCCATTGCCGAAAATTCCTACTGCTGCCTCCCGTAGGAG
+
,1,.3.+-+*3-04+,,./8./)0.3*/41,*')*.0:-23&+)))++2.+-./01587/-2-./:4;346;9235-3-/74((')$('*;/0-**(+,038332-00/895574320-137:*6/)11&*,32.734:96794888:7:99:767;3(+&&(023+(&*.25804'$%'/:48464567301.3/.--1&'*-/15:57(*22321&)-(),-3229;</233<.6:;,*.0:033775()+*+7;6002237++76,++0.;;;:141,++,-,:40-,//+7.))231-*)-5:7+-.-./.+18,*+76999-1(./470913(4'+8,-,434032/,2644754+*)(+5::/,/**1,6*++,+3115134:.-,-2,)*.-7/3132456:144:3/)**5,/80.*1400,+%$*200222844411113969<6930034,2++'.,/2,1-*0220,--.198411/1430/375:8-.,..//767:14676:622474++5/;88<:58260'-/2-%)*.-;<;920)'%&&*-*,.++0-+.6722(*512++,0188:0,,**++(1/8,.6:;60;/0+,79121.-,**,+/78)(,0+*+00,8,-.16),''+-0/14158991/3:0--2466331'+)&(/((+4454972824(%')0-/0792564356%+%1(.-,440.'',.').1:;+,1//0<5-*0/*).3/44-*.//561/6/*)')%(-)+,677,,,0,612594254647:5:8314/00358992644-7:2+0291350-*.-/6101,237-1./101.0-.3*,15,,+,-116875:56::<;6545+*&%$'(2./-+0442,./74&7915:..*./.103:;:/01'$'(**3:5770./.52+.217-))(+*%+('.5:./.3.59::97607/19569---1%#&*,6426600-410-/7-.,))(.-/40//26144:,5;:16/:.-:4'1+/8::-(,-.7:777:;95<948666501/+.5/41(%*+$&01*+,687((3*,3::./,5/00-,02-*))0-922/.01-113226113:4;89,6;8-;9+5;8,*/2455007642513+).,,-)&+*%,3,-856*()
@74302753-5a8b-4d6e-aa83-f355cd3fc90f ch=339 read=117055 start_time=2019-12-13T16:08:33Z barcode=BC01 runid=2c9cf7bc05858273f10e7d7ec552fc0bd742dc3e
TTAGTTACCTTGATACGACTTCACCCCAGTCATGAATCACAAAGTGGTAGCGCCCTCGAAGGTTAAGCTACCTACTTCTTTGCAACCCGCTCCATGGTGTGACGGGCAGTGCGTACAAGGCCAGGAACGTATTCACCGTGGCATTCTGATCCGATTGCCTAGCGATTCCGACTTCATGGAGTCAGGTTGCAGAACTCAATCCGGATTCCACGACGCGCTTTATGAGGTCCGCTTGCTCTCGCGAGTCGCTTCTCTTTGTATGCGCCATTGCTTAGCACGATGTGTAGCCCTGGTCGTAAAGGGCCATGATGACTGACGTCATCCCCACCTTCCTCCAGTTTATCGCACGGGCGTCTCGCTGAGTTCCCGGCCGGACCGCTGGCAACAAAGGATAAGAGTTGCTGTCGTTGCGGGACAGCAACATTTCACCAACACGAGCTGACGACAGCCATGCAGCACCTGTCTCACGGTTCCCGAAGGCGTACCATCTCCTGAAAACTTCCGTGGATGTCAAGACCAGGAGTTCTTCGCGTTGCATCGAATTAAACCACATGCTCCACCAGCGTAAGGCCCAAATCAATTCATTTAGTTTTAACCTTGCGGCCGTACTCCCCAGGCGTCGACTTAACGCGTTAATCGGGAAGCCACGCCTCAAGGGGCACAACCTCCAAGTCGACATCGTTTGGCGTGGACTACCGGAGTATCTAATCCTGTTTGCTCCCCACGCTTTCGCGCCTGAGCGTCAGTCTTCGTCAGGGGCCGCCTTCGCCACCGGTATTCCTCCAGATATCTGCATTTCACCGCTACACCTGGAATTCTACCCCTCTACGAGGACTCAAGCTTGCCAGTATCAGATGCAGTTCCCAGGTTGAGCCGAGGATTTCACATCTGACCAACAAACCGCCGCGTGCGCTTTACTGCGCCAGTAATTCCGATTAACGCTTGCACCCTCCATTACCGCGGCTGCTGGCACGGGAGTTAGCCAGTGCTTCTTCTGCGGGTAACGTCAATGAGCAAAGGTATTAGCTCCTTCCTCCCCTGAAAGTGCTACAACCGAAGGCCTTCTTCATACACGCGGCATGGCTGCATCGGGCTTGGCGCCCATTACCAATATTATTCCCCGCTGCTGCCTCCGTAGGAAC
+
/%$''+'/222*&-(+-.014-*254.//10%&&'0,,+,/86/0...-*../;8,1((-'2)7/7.4337:-/16906;5-3/+03+$()04))0./..0-0*///(-.//&(()-61578).4.3/+*%*.--0902-9,,.77677:00'(+.)/2/&./00:;7:87:::;02/,))*1'*1460/$)--.39,:140)/&*()(&)+/23-&+)*($&'')()+(('+/(*..''%)&('+50117/1//86,..,*0+09536*$'%$&'&'&$++2/0./-4.,0589.001)05345),)))+*('+-;9:970837,-199:781.0-/0::../$($')*%$(,-/+&',(,2757+(+2-/13574./0/:43(5.7,0//,0)'%**2&''%()(-**-,83/*((,.'31/:9.,/)//013(&11044441+**1'&'$--,0011(+01+.(+-79<30-+,2044)(#''*+9-.%$%+-+((7.;;889;::885/,/34:-*)&*,6-&)(%)*,.---17),)4'78832)),0-./2,*/)&'*+*(&,,2/,.142226372+//)%)+8:1/6./-0+-,%/80....989,+3821/*,(,1,0'(),,-27/.2*0+/+(/4)-,.2452.)..2-12155917*10/122--.)+9471(3),,70/.--/(+)($.*+.6696333309,*-,150++//,4:---,&/++-.&1.00,-//.541460+,1,,9146-66/0+&+*'//08:31/4()+0-%/.-&)%'-9506:-062466842+.,0+./(650,).(&)(%*',.1722)*).,18*1357:52.-,-.99<59..-3/81/224(&)*#2/+),-./3,))&#1,-079:;922/004796.-)$#')*+,-2',-1,720%&(-0-8/,,2*)+&+.(+43-4*,9;773:562130+)&()+,&+00+./7'54024:39<7454+/)))*)*.709001186;2'-++.%'#$$+1,5953.+((&-)20)*(,0)-0/,-()/.4063:12:5+.&,&*')//,*-,0,)()%)/&('%%#'$)&*()%*+'-*3.2/1,,9+954).0511--,#&1.,.67/+''
@02c8c4e6-f784-4f24-9fbd-a8ae8d8108f3 ch=444 read=208877 start_time=2019-12-13T16:08:28Z barcode=BC01 runid=2c9cf7bc05858273f10e7d7ec552fc0bd742dc3e
CTCCTACCCGGAGGAGGCAGCAGTAAAATTTTCAGCAGTGGGAAACCCTGACCGAGCAACGCCGCGTGAAGGAAGAAGGTTTCAGTTGTGACTTCTGTTGGGAAGAACGGCGGCTACGGAAATGGTAGCCAGTGACGGTACTTTATTGAAAACCACGACTAACTACGTGCCAGCAGCCGCGGTAATACGTAGGTGGCAGCGTTATCCAGGTGTGGGCGTAAAAGAGGGCAGGAGCTGGCAGCAAGGGTCTGTGGTGAAAGCCTGAAGCAACTTCAGTAAACCATAGAAACCAGGCAGCTAGAGGGAGTGCAGGAGGATCGTGAATTCCATGTAGCAGCGGTGAAATGCGTAGATATGGAGAACACCAGTGGCGAAGCGACGATCCTGGCCTGCAACTGACGCTCAGTCCCGAAAGCGTGGGAGCAAATAGGATTAGGTCCCTGGTAGTCCACGCCGTAACGATAGGTGCTAAATTGTTGGATGTCAAAGTTCAGTGCTGCAGTTAACTGCCAGTAAATTACTCCGCCACAGATAATTCACTAAAGATGAAACTCAAAGGAATTGACGGGGGCCGCACGGGCGGTGGGGTATGGTTTAATTCGAAACAACGCGAAGAACCACAAGATACTCATAAAGGCTCCAGAGATGGAGAGATGGCTATATATGAGATACAGGTGGTGCATGGTTTGTCGTCGGCTCATTGATGTGAGATGTTGGAGTTAAGTCCGCAACAGGCGCAGCCCTTATCGTTGGTTACCATCATTAAGTTGGGGACTCTGGCAGGACTGCCAGTGACAAGCTGGAGGCAGGGATGACGTCAAATCATCATGCCTTATGACCCTGGGCACCACGCACGTGCTACAATGCTGGATGAATTGCAGGGAAGCGAAGCCGCGGTGAAACAACCCATAAAACCATTCTCAGTTCGGATTGTAGTCACAACAGCTCGGCTGCATGAAGTTGGGATCGCTAGTAATCGCGAATCAGCATGTCGCCCGGTGAATTCTCAGGCCTTGTACACCGCCCGTCACACGAGTTGAAATAACACCCGAAACCAGTGGCCTAACCGCAAGGAAGGAGCTATCTAAAAGGTGGGATTGATGATTGGGGGTGAAGTCATAACAAGGTAACCGAAGATAGAGGCGACGGGCAAGAGTAGGTTAACCTACAGAGACACCCGACAACAACTGGCGCAACAATACGTAACTACCACC
+
),0.&%*+('0&%(%&&)')*&(%*-**,6::-+,,%,.-*&)*).1*)*/06,,*,-*,)370243.-,+.-0''*/22;0/.-2.*&&)')6+4.2----,1-18,*)(((&*,,+(+,*(*/**)1'%)(*%,/-1*()()(.)%(./(+)&&(%*+*'')/5373794/2-/22+/&*,1.//:56316*,&%('(+*9---1,01/0245/./+77/(('-,*)''(&)'%,+1,-.-1+5---.*,'2-+.1.-/5),&)&(*+))-*()*59)((%&&%-0,&&',//-'+-'&&))''(('(')*'-,***'*&''**)'-/.)#%%'(+*(+&'-*'(-//369-*)+++++/1.83*.,+-/'*)&$.-/,-./2.,./6/1/,--//422333*,*-0+(,/-*-./,11()/08:1)55003-'%'(*(,(.0/228('*24702%,+,)/&')*&,,36'0'(+2..,..4910,028847965421)-/103-/%-'%$%%,-*001354)((&'$&,0,(0&'$'(160-23//1(.0325*+*)+0///0)4:7*1-'((,&05,,.,-54,%)+/+4;3/4060&)/'**+.-.0281+()&%&+*%$%#%*()),02-6227(*'&(+/00,+**/,*('%$&(***(%*/.02+--006.+*'&('/00-/288)&'''0&1&&%&#)*-.6999;/-'+)0+1--3/+-026-.40)/.,1;7/8//0333&0.6,-0*++%*2++))1+382/2752+1.-03/,,&&&$'*+/00.,--5/++&%'+3(.00/-./8585554797803.,+),-.17++.0*)&(((+$,(),.200,+2,+,**+.*8.*',)(()+)*+/,-)+-+283426/,22&*&*'-+&(',20197663+.%-+53&3%3+%*(*,,&(&%*,'1//$$%)#)#&&&,*,/('(')-++..-0123404,+524)*--/6,,*,&%)'**1-/-./0%1/0())',*,+./*.1+*01(+(+*,-*+)*&*.+,+&,&%%(-&08.11156)&++.)+*/.+*&*&(&().'11.41)')*/.92/43.000//2&/58.//61/..%),6.83-023:79/-/+.1((&,+)799&.050,(')*+/0)5+2+&%'))&&))-%1'$'*'+''''%%$)*++,&*+(0/23',$%)$&&$%"
@b33d8372-a695-4835-8f5b-ff8ea4ab15e7 ch=207 read=87543 start_time=2019-12-13T16:08:27Z barcode=BC01 runid=2c9cf7bc05858273f10e7d7ec552fc0bd742dc3e
TTGGTATGAATTCAGTTACATGTGCTGGTGTAGAAGAAGTTGTAAGTATCTTTATTGCACCACTGTGGGTGCTGATGTGCTCCTACAGGAGGAGGCCTTGGTGGGAATATTTTTTCAATGGGCGCAAACCTGATGCATACATACCGTATAGAAGAAAGGCCATGGGGTTATAAAGGAGAATTACTTTCCAGCGGCAGGAGGAAGGGTAAAGTTAATACTATCGTGACATTACACAGAAAAACACCGAAAACAACTCCATTGCCAGCAGCCCATGATAGCAATACAGGAGAGGAGTGCAAGCGATGAAATCAGATTACTGGGCATAAAAGCGCACGCAGGCAGTTTGTTAAAGTCAGATGTGATCCCAGGCTCAACTTGGGTGCCATTTCCGACTGAACCTAGAGTGCAGGAGGAGAGTGGAATTCCCTAGTGCTTGGTGAGAGTCATGGGAATTCCGGGAAGGTACAGAGTGAGGCGACTCTCCTGGACTGTAACTGACGCTGGGAATGGCGTAGGAGCAGACAGGATTAGACTGCAGTGATTACATAGCAGTAGATACTAGGTGGGGTTTCAACACCTCCCGTCGCCGCTAGCATTAAAATTATTCCTTGCAAAGTGCAGGTCATAAATTAAAGGAAACTCAGTGTGGGGACCCGCACAAGTATGGGACATGTGGTTTAATTCAGGCAACACGAAAGGAACCATACCTGCAGCAGCATCCATGCATTCCTCTTGAATCAGGAGAATCCCACAGCCAGGGACAAGGTGACAGGTGAGTGCATATTTTATCGTCAATCGTGTCGTAGAGATGTTGGGTTAAGTCCGCAGCAGGCTTGCAACCCCGCTATCGTTAGTTACTACCATTAAGTTGGGACCTCATGAGAGACTGCCTGGGATTCATGGGAGGAAGGTGGGGTGACGTCAAATCATCCCATACCCACTTATGTGGGGCTACACATTACTACAATGCACAGATGAGATGCAGTATACCCAGTGGGACAAACTTAAAATGATCTCGTTCAGGATTGTAGGCTGGAACTCAGCCTACATGAAGCTAGGTGCACAAATCTCACTTAGATCAGAGATGTCGCAGTGAATACGTTCAGGTCTCTTGTACACCGCCCGCATCACCAAAGGAGTTGGCAATGCCAGAAGTCCATGAGAGCTAACCACCAAGGAAACCCAGCAGCCAGAAAGAGTAAGGTCAAGCGATTAGAGTGAGAAATCGTAACAAGGTAGCAGG
+
)'+%$$$$'%-(+*'/'%'(,)-&+-+))'(%&+*&(''-5//-,()*/01-+%('#%'),%'),../))&&%%'&&)$)(-40/2/0-&)+&')'&&&+*5120+/-'.1-)(&$+)/*.)&&*.2-(&''*,''()&('&$''%&)*''/*'),-)-+,&%%'-(-*(&,/+)(&'%%'%()-1..(''*)-+(&)'*,+(,/)&-/3*0,3++('%&*-'/+-*&,('+%%&(++'.,',*+$'))(&+1--54(*)'+))+***2/+'&'')(&*/0,()%0&')')/(*.,-1)%$&$($*))(*($).+***).('&),43)))((&&#%%&,-1/595&/6-2,*-0-.26&%%%%)4,+.6225*2),*-3(($((+)/),(('/0%$*&$&&*%((+/26.(*(%)$'+*,',+//1*(+,,*)+%(($'&'%''(('&)'%$)&*$',(*''($()+)&(&'$''&&&%)+&&*,13.0/,,,+)&'#)$'+)+,&&%(&&)2)1)&(**&%$%'*'0(((&%&#&&%(%%($%&'#%%&&&*(247574050/(.12-85,,'((/1(-6)%'%$).$%(&)+-/30'%'%'*,'('&)$(&'%'(&&$*()--1-%%(**-,%''++&(*'&(%&%(0,-.5.())+./)*&%%()--/)()+.)/'+,'*+('*//(/()*,,))*'/0&'&%'.+((&$$#%))031&*)+)-0-'()*+(+.,-&''%&*+),3,(+($%'&(46+/31+1-,)2'')--%&()113,,/1/,02,-%'%((-/0/0),(''*--202(/()-)-+//+$&((,/0-'%$%(*'/.-'#$((*/&()-,+3.//151201.0)+,,*/*/')*&,%%''))+,-37+,.(%*%"$#%-.)+,('*),(--%%'#%%())(+++).0/-,-*54/''*,.*++'++&)'$&&'$,&%)*))+'&$#$$&%%+$%)*(&&&%%%($*.(&'&&+.),+3')*,498.'&)+/)++,5.,'*'8+&*()***1-2.32-'#&&%$%'++'(&')'+)+$&$$(((%''*$&&&&%2//+*'&(4130$'')-**4/03%073,,,)*-*,,*('(*--*,21&(&'&%*',..)('*02+/,064),*'(0.),*)'.*+%0$).-1.+%($++)())'.*(&)*(,,2()-+*%&%(((++0-**'(-(-.-('&))+',+())%,()(/*+($%$$&'.
@de048b3b-ce3a-4819-bc5c-ab80e066b1c6 ch=258 read=92305 start_time=2019-12-13T16:08:19Z barcode=BC01 runid=2c9cf7bc05858273f10e7d7ec552fc0bd742dc3e
CCGGTTACCTTGTTACACTTCACCCACAATCATCGTCCCACCTTAGACAGCTCCTTCCTTTGCGGTTAGGCCACCGGCTTCGGGTGTTATCAACTCTCGTGGTGTGACGGGCGGTGTGTACAAGGCCGAAACGTATTCACCGCGACATGCTGATTCGCGATTACTAGCGATTCCAACTTCATGTAGTCGAGTTGCGGAGCTACAATCCGAACTGAGAATGGTTTGGGTTTTGCTTCACCTCGCGGCTTCGCTTCCTCTGCACCATCCATTGTAGCATTATTGTAGCCAGGTCATAAGGGGCATGATGATTTGACGTCATCCCGCCTTCCTCCAACTTGTCACTGGCAGTCTCGCTAGAGTCCCCAGCAATGATGGTAACTAACGATAAGGGTTGCGCTCGTTGCGGACTTAACCAACATCTCACGACACGAGCTGGCGACAACCATGCACCACCTGTATCTCATATAGCTATCTCTCCATCTCTGGAGCCTTTATGAGTATCGAAGACCTGGTAAGGTTCTTCGTTGTCGAATTAAACCACATGCTCCACCGCTTGTGCGGGCCCCGTCAATTCCTTTGAGTTTCATTCTTGCAGACGTACTATACTCAGGCGGAGTACTTATTGCGTTAACTGCAGCACTGAACTTTGACATCAACACTTAGTACTCATCGTTTACGGCGTGGACTACTAGGGTATCTAATCCTATTGCTCCCACGCTTTCGGGACTGACGTCAGTTGCAGGCCAGATCGTCGCCTTCGCCACTGGTGTTCCTCCATATATCTACGCATTTCACCGCTACATGGAATTCCACGATCCTCTCCTGCACTCTAGCTGCCTGGTTTCTATGGCTTACTGAAGTTAAGCTTCAGGCTTTTCACCACAGACCTTGCTGCCGCCTGCTCCCTCTTTACGCCCAATAATTCCGGATACTTGCCACCTACGTATTACCGCGGCTGCTGGCGTAGTTAGCCGTGGCTTTTAACAAAGTACCGTCACTCGGCTACCATTTCCTGTAGCCGCCGTTCTTCCTCCTTTATAGCAGAAGTTTACAATCGAAACCTTCTTCCTTCACGGCGTTGCTCGGTCAGGGTTTCCCCCATTGCCGAAAATTTCTGCTGCCTCCCGTAGGAG
+
6//,2,+2318313,,),025.:7-)+/...:2.$*',.+105/.../*213685511*4-,34817/08;0.5..40186270/.1733404---./469<;;6444/9::5:7543/4:::.9522.-,21908/-+35-2034444233/310033224//0.//0/686)4,0446/1.2*123445/7..+2((,014/401)+467543//712699;0:11:93*,/804594/+,-2--:-/01/25-/234246002203:0,+,.$-$$+*)*,*7-'+*+,++*'/6:2089001009<:2468--,+-93,26,51)+,*,4,00/07&0,,220257495232&)+,0:8,,''.-+*/875413/0296222/3*/+*5/1077963:2./1+&'&.)0)-16773264766643/*,(+3)/111633944021/1'**)*.0797947772678897435::9::972*1((2549813-,,,+/2$'*)+9991:,1-1.8:8901**+*,4..0/00;468.202.../4/30.-3-./36&/6-55,(+/594957/94*'0-86428;41:11')1308342.%'*,/-.790.++,*--4+2///7695*'9+,433.3549404:8133438,5.*(*,+..26999:965:4../:4435857765701364446)11,54(%))(,-290')(*1802&522.+((.67915/9./-4/9'()89858978758569<67035012:8654+&&&',34::;9:32;4018:58934,//,6+9,::45113//-..1433/+.-,0./27709,--.18.6/0.8,5.--5304/*:,5+34;6/,65-9;51780/0/57-)+)')0.//*,2+**)(3-,-1;712,5.(-3038:64-504+'&'$%(&'..+**'($'&(7<995;9973/4'((**527---6)0,*'%%%$)&).51.246;899/0332674137/3<155122223514'(880.*+**,')2,,+0',((-*)-7,&&,2.*(13,-0120989:3<3*,.0/0.9///87;:;18;114//88:--/8124..8:,..')1-2--.0,*8012,5*-*
@a85bd6ce-8e19-449e-ab13-71d2f916a660 ch=404 read=107923 start_time=2019-12-13T16:08:18Z barcode=BC01 runid=2c9cf7bc05858273f10e7d7ec552fc0bd742dc3e
CCAGGTGCAGCGGGCTTCACTTTGCAATCATCAATCCACCTTAGACAGCTCCTTCCTTGCGGTTGAGCCACCGGCTGGGTGTTTATCCGCTCTCACTGGTGTGACGGGCGGTGTACAAAGGCCCGAAACGTATTCACCGCGACATGCTGATTCGCGATTACTAGCGATTCCAACTTCAGTCGAGTTGCAGACTACAATCCGAACTGAGAATGGTTTATGGGTTTTGCTTCCTCGCAGCTTCGCTTCCCTCTGCGCCATCCATTTGTAGCACATTAGTGTAGCCCAGGTCATAAGGGGGGCATGATGATTTGGCGATCATCCCGCCTTCCTCCAGCTTGTCACTGGCGGTCGCGGAGTCCCCAACTTAATGATGGTAGCTAACGATAAGGGTTGCGCTCGTTTGCGGACTTAACAACGTCTCCACGACACGAGCTGACGACAACCATGCACCACCTGTATCTCATAGCTATCTCATGGAGCCTTTGTAGGTATGTCAAGACCTGGTGGGTTCTTCGCGTTACTTCGAATTAAACCACATGCTCCACCGCTTGTGCGGGCCCCAAATCCAGTTCCTTTGAGTTTTCCCATTCTGCGGAACGGTACTCGGGCGGGTACTTATTGCGTTAACTGCAGCACTGGCGACATCCAGCCGCCAGTACTCATCGTTTACGGCGTGGACTGCAGGGTATCTAATCCTGTTTTATACACGCTTTCCGGGACCCCGAGCGTCAGTTGCAGGCCAGATCGTCGCCTTCGCCACTGGTGTTCCCTCCATACGCATTTCACCGCTACATGGAATTCCGGTCCTCTCCTGCACTCCTGGCTGCCCGCGGACATATGGCTTACTGAAGTTAAGCTTCAGGCTTTCACCACAGACCCTTGCTGCGCCTGCTCCCTCTTTGCGCCAATAATTCCGGATAACGCTTGCCACCTACGTATTACCGCGGCTGCTGGCACGTAGTTAGCCGTGGCTTTCTAATAAAGTACCGTCGCTCGTACCATTTCTACATAGCCGCCGTTCAACTCGCGCAGCAGAGTTTACCAATCCGAAACCTTCTTCCTTCGCGGCGTTGTTAACTCGGTCAGGGGTTTCCCCATTGCCGAAAATTCCCTGCTGCCTCCCGTGGGAGCGGCGTAAAGCACCAACAGAAGGTTAACACAAAGAGACACCGACGAAAGCAGCTGGCACCAGCAATACGTGGCACC
+
40'1--))$$$&(&,-4/)***'$((.,1/..+'/2.(-%&'%,%6.....5452)*,+0**(0(%59;36:00+()0('''))*..'(,--*)&)&*-1*')+/(28636///%/.6,.,30*'*)(*./-17,&-7532*')**645+2..+.532;0+&+--1378.2./,003.576//*3++,9:760115751/('&%%')-0856/9;:.12945;<-45973/.2-0(,,++/%),6.:9000+,&'(').4-14)*+++,*+',)'&/%$%',1)(+1//0234,1543.12501.-&0.&*)'(&./9*+2,)00130323--').++.2..0-2.,61.-.()'**242),,+,/,/***.-/*)%*+1665560.08-7.-.4644204)(+-140//1117;5//344.*,01213+)/0/3/98986615284656333923435004''''(0,//))#&$&&&-/-52&-(**%)+*5500/011&%,++0-/;991.--,/1).050*+(3(;;8:</1.247992/44../1,./1(/*-32+&&*+,((+221%&)&'$+%(3/*45+/-*+&)-.21-,&$$%%('.4/--'&&)+,+8++,-3:4:488855624-/('&()4.2&)$*$$'%,+**155598/18-*.2:989:8111(-$-4-3497/5../.)'(/($$%$('*.,58-2.5:5*2+(&%%47658*55:.3+.*(*))+-.565/36*86/0415630-,+033(+/22/%/-/16;9/+-7))'%'%&&+0'6)+'&%)-)*,658223,.,0-+(56305/))+.(''$%()+(*--%+'(+((2,0)*+.61/,5/52-,$(+$&)+.6;/6-)'$'*'(%$%()91,+-0:.+.,.)*,-86::03-.+0*+*()-..1/+6/302-0**-+-4.,/0/057-7,*$)+-&-/1+(+-+..1,06/+,.0.89202%323/-'(*+%'&(.-3;5+&%&$$&$')%()(.3+'$'(.)+('%)+)''(+.'&')../7'%-1*,40313971.11)1(6202+++0&&')//50+%(-**5;-5625,+1122./662193.('',/214+45)'5%-*'%''&&$)%(*&'-011557014,5+815/+0.6.'(*,7683/,+*,*-'(*+2+..++04,00043&0+%%$%$$"
@fbea5397-48ee-4171-8b2d-2605481685d4 ch=341 read=95410 start_time=2019-12-13T16:08:16Z barcode=BC01 runid=2c9cf7bc05858273f10e7d7ec552fc0bd742dc3e
CTCCTACGGGAGGCAGCAGTGGGAATATTGCACAATGGAAGCAAGCCTGATGCAACCATGCCGCGTGTATGAAGAGGCCTTCGGGTTGTAAAGTACTTTCAGCGGGGAGGAAGGGGATGAAGTTAATACCTTGCTCATTGGCGTTACAGAAAAGCACCGGCTAACTCCGTGCCAGCAGCCGCGGTATCACGGAGGTGCAAGCGTTAATCGGAATTACTGGGCGTACAAAGAAGCGCGCAGGCGGTTTGTTAAGTCAGATGTGAAATCCCCGGGCTCAACCGCAGACTGCATCTGATACTGGCGAAACGAGTCTCGTGGTAGAATTCCAGGTGTAGCGGTGAAATGTAGAGATCTGGAGGAATACCGGTGAAGGCGGCCCCCTGGACGAAGACTGACGCTCAGGTGCGAAAGCGTAGAGCAAACAGGATTGAATACCCTGGTAGTCCACGCCGTAAACGATGTCGACTTGGAGGTTGTGCCCGCTTGAGGCGTAGCTTCCGGAATAACGCGTTAGATCGACCGCCTGGGGAGTACAGCCGCAGGTTAAAACTCAAATGAATTGACGGGGGCCCGCACAAGCGGTGGAGCATGGTTTAATTCGATGCAACGAAGAACCTTACCTGGTCTTGACATCCACAGAACTTTCCAGAGATGGATTGGTGCCTTCGGGAACGCTGTGAGACAGGTGCTGCATGGCTGTCGTCAACTCGTGTTGTAGAAATGTTAGGTTAAGTCCCGCAGCGGCACAGCCTTATCCTTTGTTGCCAGCGGTCCGGCCGGGAACTCAAAGAGACTGCCAGTGATAAACTGGAAGGTGGGGATGACGTCAAGTCATCATATTACTGACCAGAGACTTCTACGTGCTACAATGGCGCATACAAAGAGAAGCCTCTCGCGAGAGCAAGCGGACCTCATAAAGTCGTCATGTAGTCCGGATTGGAGTCTGCAACTCGACTCCATGAAGTCGGAATCGCTAGTAATCGTGGATCCAGAGATGCCACGGTGAATACGTTCCGGGCCTTGTACACACCGCCCGTCACACCATGGTGGGTTGCAAAAGTAGGTAAGCTTAACCTTCGGGAGGGCGCTTACCACTTTGTGATTCATGACTGGGGTGAGAAGTCGTAACAAGGTAACCGG
+
..02.',&1/*--,*/0/15(.('+++47*,-.0734//,)039,073225322+1239544/0..1645///)**.19446-:.4-,+10((,*,.69+**/(05,*+)+)*/-,+2+-+)-3241/2-,3,/12*0+0&20-0&$%$+,-1',+.2%0.*/(**264644:424//06*+*),)()(*+-),*)/5::36/9.2,02'.**1&#&#(653(,''./.&+)**+.)-)278*/6:5+2783134(')-*(&,2*,-/2.,3331:.22*#%%&-,2111116/..'-.*&&&**%**(**-453**)'%-*0.3.*'051.+,-,.971'+)''$').-.,,%)(&,/-62141/2..,+).0,51:89,+/323,*'&,,,-./567833965-(.*''*,-',+)-2936.8.+9*%&30029/,.3310646/0.0888:<4--'+(332'++*(-*,**4)+,29)&+/(-.24542.77642*+-)'%+---/25:4*,.2*,0888942+)&%%)',,$29+/.+33;672-*/24<0/-3,3))(''*1-)-8/+,.1+,-01:741&***//55;3231:.---+-&($%)('*+/3/6//921(+*,.,,-00/-,..02620:.1+***-//53%8'&*0*,9296(5.4-)%&)))(*,*2)--23::98798<9:9:8782,&+,/07/5/.+)&+4./-0.&(..71.+,//,&'%((+&(#''$)((**-;5-86-02.21*++.21;*8.55,5-*+0056;-)(*)-.565./1,,,,74.110,'*(+-174269::786/*++-.01*,''/%)'*-0820',&((%%#%')*7741+0))++*'0./*.02-()'))$())+)+'*)()+*.99.43;3451100450*+,-//.0-,$'))-10-1)'(%&)+-.2241243157672503.,,.%-))*.-.--,./4/1295(++/',''&-0294/0)465697244/-,)*4678-8+*)-&++.5/5;1.57576792-..--30-600,3.)$'&+,,..'&&&-(14080(1''*-((&*,)+0-'(79*)+426422574666960.-*&(**///.,)(,))**-53;.1
@4102c8c2-0353-46e9-9a62-c50393912fc9 ch=162 read=174363 start_time=2019-12-13T16:07:52Z barcode=BC01 runid=2c9cf7bc05858273f10e7d7ec552fc0bd742dc3e
TTCATTGCTTCGTTTCAGTTACGTATTGCTGGTGCTGAAGAAGTTGTCGGTGTCTTTGTGTTAACCTGCCGCACTATCGCTCTATCGCCCGGATTTACCCTTGTTACGACTTCACCCCAGTTATTGATTCCACAGCTGACGACTTCTTCCGAGGTTAGATGGTGGCTTCCGGGCGTCTCAACTCCGTGAATTCGCGGGCGAGTTATTAGCCTGGACCAGGAACGCATTCACGCAGCATTCCTGATCTGCGATTACCTGCGTAACCATTAAATAGGCGAGTTTCAGCCTGAAATCCGAACTGGAAGTGGCTTTAAAGGGGATTAAGCTCCACCTTGCAGCAGCAGCCTCTGTACTACCCATTTTGCTTGGCACGTGTATGGCCCTAAGCTGTAAAGGGGCGCTGACGGTTGACGTCATCCCCACCTTCCTCAGGTTATCCTGGCAGTCTCTCTAGAGTGCCCCAGCAATGATGGCGGCTAAAGACAAAGGAGTTGCCGCTCGTTGCGGGACTTCCAGCCCAGCATCTCTGACACGGGCTGGCGACAGCCATGCACCACCTGTCGCAATGTCCCCAGAGAACTCTCCGATTAAGGAGATGTCATTTGGGATGTCAAGCAAAATGAGTTCTTCGCGTTGCTTCAGACCATGCTCCGCTACTTGTGCAGGTCCCCGTCAATTCCTTTGAGTTTCACTCTTGCAGGCGTACTTCCCAGGCGGGTATGAAATGCGTTAGCTGCGGCACCGAAGGGTAACCCCCCGACACCTAGTACTCATCGTTTACAGCGTGGACTACCAGAATTATCTAGTCCTGTTTTAGCCACGCTTTCGTGCCTCAGCGTCAGTTACAGTCCAGAGGCCGCCCATAACTGGTGTTCCTCCTAATATCTACATTTCACCGCTTTACTAGAATTCCCTCTCCTCTCCTGCGCCAGTCTCCCCAGTTTCAAGAGCTTACTGCAGTTGAGCCATGTGCTTTCCTCCTGACTTGAGACCGCCTACGCACCCTTACGCCCAGTAAATCCCACAACGCTAGCCCCTGCAATATTACCGCGGCTGCTGGGCACGTAGTTAGCCGGGGCTTCCTCCTCAAGTACCGTCATTATCTTCCTTAGGGGACAGGAGTTTTACGACCCGAGGCCTTCATCACTCCGCGGCGTTGCTGCATCAGGCTTTCGCCCGTTATGCAATATTCCCCACTGCTGCCTCCGTAGAGG
+
)"#$')%(&(''(9/1&3.9,.+3/08234:9-27631-)*%))5(/3)51563/87+-'0/1.04*&-'&(*&&*/033496563''&'%*#2.((09-2/,1.$'+.66432/6::,21800722273'&)**+'*,03.008/)-/(('('2,%'+,21,/)-00+(,788622--*+-+74-/.%$(%#%'.401'%%-2,++*%-*)'(+,5103/5/&)*-5112*+)-./2:3,+-/327672124-1((%%&'*')'))*)+'')-0-..0.;72))()$%*)+)++%&641-,&'')(,,/7304*179-+/-0,*+-98,/5,7//%0+)*+&748330.%%&&&*11(-86*'%&%(&&&,,32,)%&(6.-(+*++)),/1(--5()$$%)(.,055114/798+:62++,()(--(-%')01.,3(&+4111620-+)*&+&')*521),&')8+///-5*()(*+3,+,/09(1-&(7*)*((+03-9-+,(0520)+&$'(,4++$44.-,)'+++&&)15540&+)+-3-783/&,'-62670...)5.8785924*%''&)(',,+.(((1*.).1-111133))53*28771550+(($)&'(%-+*9867322116-+(*'+()+-(*,5750.01$(+'$%&%%+2-135*%)-397;1)-3/-,,.;31+-../1-/$,)%%&&(*,-51%02-&-))%'$)()(+,061/.2325394+2+'&&),+*,-4/4-6.,/982:1,)0*(+,046./6.+,-23245:55526911'))+,20-,'.755-995)(#)(%),-0:512434727*(-(-3.,5-+,0007&)((*,03()*)$$'%+,55448;96404/-/,)+-$$''*:-+)2+''(&$(+,(%'(-0-7/++*,1-.+/5..)&%-$')2*0/1),-6<42/-**++2/--0,3,3.5**.04*/*'$&*,*03)/'#%&'&%()+*)-+-40-.,-+.3(+($(*+('%%(&'&(/*'%('+++,-(*,-1)&%'%&)+,-//2--7.-.-+/+.'(%').-129/.,4&177..65/.112326*1*/5(54'*++,*2*1'&$#(+-00/(+*%(*570(,/(-4+((/-/4831010&''+)((%+,-.,*+*13/29+53-..+/).3-)7,&++/-5/1134030&)))--.26464144+(+'
@68a4df47-1a2d-4daf-bf17-8f56ea7e5eb8 ch=204 read=109112 start_time=2019-12-13T16:07:49Z barcode=BC01 runid=2c9cf7bc05858273f10e7d7ec552fc0bd742dc3e
CCGGTTACCTTGTTACGACTTCACCCCAATCGCTGACCCTACCTTCGGCCGCTGCCTCCTTGCGGTTAGCTCACGGACTTCAATTGCCAACTCTCATGGTGTGACGGGCGGTGTGTACAGAACCGGGAACGTATTCACCGCGACATTCTGATTCGCGATTACCAAGTAGCTCAGCTTCATGTAGGCGAGTTTCGGCCTACAATCGACTGAGACTGGTTTTAAAGTTTGGCTCCCACCTCGTGTATACTCTCTGTACCAGCCATTGTAGCGTGTGTAGCCCTACACATAAGGGGCATGATGATTTGACGTCATCCACCTTCCTCCTGGTTAACCCAGGCAGTCTCGCTGAGTCAACTTAATGGTAGTAACTAACGACAAGGGTTGCGCTCGTTGCGGGACTTAACCCAACATCTCACGACACGAGCTGACGACAACCATGCACACCACCTGTCACCTTGTCCCGAAGGAATTTCCTCGATTAAGAGTAATGCAAGGGATGTCAGGTACTAGGTAAAGGTTCTTCGCGTTGCTTCGAATTAAACCATGCTCCGCTACTTGTGCGGGTCCCCGTCAATTCCTTTGGTTTAATCTTGCGACCGTACTCCCCAGGCGGAATACTTAATGCGTTAGCGGCGGCGGGTGTTGAAACCCCCACACCTAGTATTCATCGTTTTACGGCGTGGACTGCAGGGTATCTAATCCTGTTTGCTCCCCACGCTTTCGAGCCTCCAGCGTCAGTTACAGTCAGAGAGTCGCCTTCGCCTGGTGTTCTCCTAATCTCTACGCATTTCACCCATACGCAGGAATTCCTCTCCTCTCCTGCACTTTCTATAGATAACTTCAGTTTGGAATGCAGCTTTTTAAGTTGAGCCGGGTATTTCATCCGCCAATCATCCGCCTACGCTCCTTTACGCCCGGTAAGTCGGATAACGCTCGCCTACGTATTACCGCGGCTGCTGTGGTTAGCCGTGGCTTCACTCCTTGGGTACCGTCATTATCTTCCCCAAAGACAGAGCTTTACGATCCGAAAACCTTCCATCGCTATTGTCGCTATCTCCGTGGGAG
+
3.3.30/6-8--86,35489864256)0()'$%0*/1:/++:;:83727289875557314,/,,(2,.00-*-.5188;6&((*'6:/6-**,,,78:9882230270260031.,.'((+.4&854861436<626<4888768<7799:<9862+4/-3'9,/-/&-*6(*-/86693304834241<:.(-3,+,0/351--**'&+-/8919;;/39-,0<6176584''+,..,/')&)%'(*53576451..41-3/-+../(001-.1239.+,+++-1410594---,-8773:1,-24999:98321284:-2+*'.20.0-0.,.843476/-%%$%&&&('*-,4+9+/985672,-%'')())/3+436;690///+.1,-.8440-/-*,,',3368810'*-1237666955587*8899<7951-.*-2145,-.0/2102//16.+'.()(),6/1/-2/.0423)*+.4655.5/*4678455-)***',',/,18).,1017<656724//245(*',',01-22((++6:434/.-6,0+.-7700884126093;4+.1+04285/7.,3.+-276:0611-477-00./20161()''--10030:**)+6,**(+-(*/03/1970446*%(+/60*.203;75893969+(*,---236534%)&-)%,*,1,,80,/.,0<0,25/:;7).141:;1-/.2')/((*121:1.4.,.-347./0/+,--.8;853164263756;9+:-'+;553,)%)*1/6:941+6/&((*$%,/).*/+5**,,6+./998791/.-*7-,+,.,9654,+-.*,/<<-615/)*'&&&+,0*210/800,3(+/+/03;:7445($&$,5122992-,+,-/3861((++)42453'(*,5%02)609875'$*,702'%,/2-10+14.0-501034.,&,(+)'/+9844.060'().$&&'%%)$,+*,.-44356:58590)43/33..).+389,,,,,0-)-32*2-4*)%&%'##$#$$#$#"%%$&&%+,,,(1*,(
@03ffc066-4a7d-4502-9aad-71ba39631441 ch=482 read=128608 start_time=2019-12-13T16:07:43Z barcode=BC01 runid=2c9cf7bc05858273f10e7d7ec552fc0bd742dc3e
CCGGTTACCTTGTTACGGCTTCACCCCAATCCTTGACCCTACCTTCGGCCGCTTTCACCTCCAGGATTCGCTCCACGGACTTCGGGTATTGCCAACTCTCATGGTGTGGGCGGACGGTGTGTGACCGGGAACGTGATACCGCGACATTCTGATTCGCGATTACTAGTAACTCCAGAAAGCTTCATGTAGGCGAGTTTCAGCCTATCGAACTGAGACTGGTTTTAAAGTTTGGCTCCACCTCACGGTATTGCCATCTCTGTACCAGCCATTGTAGCACGTGTTAGCCCTACCGCAAGGTGATTTGGTATCATCCCACCTTTCCTCCTGGTTAACTTGGTAGGTCCTCATAGGTCCCTCAGCAACTTAATGGTAGTAACTAACGATAGGGTTGCGCTCGTTTGCGGGACTTAAACCCAGCCTCTCACGACACGAGCTGACGACAACCATGCACCACCGTCACCTTGTCCCCGAAGGATTTCCTCGATTAAGAGTAATGCGAGGGATGTCAAGTGTGAGTAGGTTCTTCGCGTTGCTTCGAATTAAACATGCTCCGCTACTTGTGCGGGTCCCCGTCAATTCCTTTGAGTTTAATCGCGCAGCGGCGCCGAGCGGAATACTTAATGCGTTAGCGGCGGCACGGAAATTTGAAACCCACACCCAGTATTCATCTCGTTTACGGCGTGGACTACCAGAGATTATCTAATCCTGTTTGCTCCCCACGCTTTCGAGCCTCAGCGTCGGATTACAGTCCAGAAGAGTCGCCTTCGCCATGGTGTTCTTCCTGACTCTACGCATTTCACCGCTACACTGGAATTCCCTCTCCTCTCCTGCACTCTAGATAACCAGTTTGGAATACAGCACCCAAGTTGAGCCCGGGTATTTCACATCCCACTTAATCATCCACCTACGCTCCTTTACGCCCAGTAAATCGATAACGCTCGCCACCTACGTATTACCGCGGCTGCTGGCGTTCAGCCGGTGGCTTCCTCCTTGGGTACCGTCATTATCTTCCCCAAAAGACAGAGCTTTACGATCCGAAAACCTTCATCACTCACGCGGCGTTCTGCTGCATCGGGGTTTCCCCATTGTG
+
33173<44919-/1&'*%(,,*+694)3-34''*')3;6--097;7/904+,**)*&(*(,(%--$*+)&'(,))+0858995-))'(,++0+,%**,*,/163741..++*1'0.22++&$%%*2)77395580.)%(2).268065./767;8730*2,+/)&-477618.%'()($&((*/0/10101/-/);2/1,,+*,2641,++&(():9907<<-392-0;000470*(.451*-,0/,0/+*)&),.---*139.//:/43+(())&)+++,%&',/)&&)(#$&%(%(()+5)%%$'..2-261,123:*14/13/03/.+(()),,'%&$'&%&&,.%*,(++'&,)*,)&*,+4/55:7)---3-.-6,('''(,*-)(*--//128*+2&681,4+5,&*&%$%&&())))11))$(()/122268892(3:385414,'+%)*-,5-01..89;1++2,/),7031130438/1*+/2397721.314.02204'*()'%$&(%/44<::<:88151//4:7.,*2+/+'&)('**/;6321,3,+-0).-7.4<:2,..-58892+420/.290&%('$$%%%'(('&$'%&&33/)4*)+(,'.*++*-,7--.095483231-0($*)&$-1&/1*%)',/)&&+)+<:57/&&).82-.00/105:35328:8)&*$0),,374756544.98+-14:7,-./+2;,,4419:9/'(()*+&2%3*./224/+++,.,-//35792989;:*('/.14.,0+-'&'+,/37778923;2/189//0//.2/))..2006(*.1897778945643/,*))0/8-7/1514-43-70'0-/.*-*&0-200,)$30**.*0,0<:0.000)-+$%(%5*+,889-,3+&*/.3/81,40/7092,+*+/0,*,++./73245658;76;212/1-5.*/3,.31007808('&'(/,'(''&%'((-,-*(--4--0,+.0;8--),/-.5:/:;;0.3/)&*2((*,,09:-/77961..7;7/8,9,./:,-0+()(,/8412,&)'(5/2898%:9-7<257:3..:///
@7a59fe1c-9ea5-45d4-a842-a6d023e13403 ch=267 read=107011 start_time=2019-12-13T16:07:31Z barcode=BC01 runid=2c9cf7bc05858273f10e7d7ec552fc0bd742dc3e
CTCCTACGGGGAGGCAGCAGTAGGAATTTTCGGCAATGGAAACTGAGCCGAGCAACGCCGCGTGAAGAAGGTTTTCGGATTGTAAACTGTTATAAAGGAAGAACAGCGGCTACGGGAAATGGTAGCCGAGTGACGGTACTATTAAGCCACGGCTAACTACGTGCCAGCAGCCGCGGTACGTAGGTGGCAAGCGTTATCAGGTGTGGGCGTAAGAGGGCAGGCGGCAGCAAGGGTCTGTGGTGAAAGCCTGAAGCAACTTCGGTAAGCCATAGAAACCAGGCAGCTAAGAGTGCGGGAGAGGATCGTGGAATTCCATGTGTGGCGGTGAAATGCGTAGATATGTGAACACCAGTGGCGAAGGCGACGATCTGGCCTGCAACGCTCAGTCCCGAAAGCGTGGGGAGCAAATAGGATTGAATACCTAGTAGTCCACGCCGTAAACGATGAGTACTAAGTGTTGGATGTCAAGTTCAGTGCTGCAGTTAACTCGCAATAAGTACTCGCCTGGTAATTACGTTCGCAAGAATGAAACTCAAAGGAATTGACGGGGCCCACACAAGCGGTGGAGCATGTGGTTTAATTCGAAGCAACGCGAAAGGAACCTTAGGTCTTGACATACTCATAAAGGCTCCAGAGATGGAGAGATAGCTATATGAGATACAGGTGGTGCATGGTTGTCGTCAGCTCGTGTCGTGAGATGTTGGGTTAAGTCCGCAACGAGCACCCTTATCGTTAGTTACCATCATTAAGTTGGGACTCTGGCGAGACTGCCAGTGACAAGCTGGAGGAAGGCGGGGATGACGTCAAATCATCATGCCCCTTATGACCTGGGCTACACACGTGCTACAATGGATGGTGCAGAGGGAAGCGAAGCCGCGAGGTGAAACAAAACCCATAAACCATTCTCAGTTCGGATTGTAGTCTGCAACTCGACTACATGAAGTTGGAATCGCTGGTAATCGCGAATCAGCATGTCGCGGTGAATACGTTCTCGGGCCTTGTACACACCGCCCGTCACACCACGAGTTGATAACACCCGAAGCCGGTGGCCTAACCGCAAGGAAGGAGCTGTCTAAAAAGGTGGGATTGATTGGGGTGAAGTCGTAACAAGGTAACCGGAAGATAGAGGCGACAGGCAAATGGGGGGGTTAACACAAAGACACCGACAACACGGCA
+
-+2*('-',,*%)+(%))'(.&(')+.9;:.2;31:62,+-''&((&/033/36852250..*('(&)+(/.955/+/%.()*25-+*)-8/./1)-+362595&3.,/--..%1*+/,-64-,,1,**-0100+-.),/(+-.*%&*/2.1-,..-./125230.)-*-0/-+)$'*758878516.25-.//6336.322154761/*.,(%/0/..4;75;6,513(3751/+,*03253/*)*1/23/../3015+',+0-'./.2//0;66:+/.)(*+,/'('.-./'/2)*-5813306/.,+.04931./-*'((-3456;622363*)0.+*('''*'-3,&.6361++5,5477..,--3566;798/+,',-102504)%*-*--262+6,(*,8965'3.,2+(*)**02++(200612,./79656626+*,*)---6:8778758584966649*.4:130/)%')',7,6))&*&)-1.,+*,454758960('&,*3,.,.30-025,-8924;2.4859.-1%))+*,018.+)**&*),-63426325+--+.,+-/3;7078;5.2++/:2744()3.*'+(2'.&%&/0/4113750.31//016)-216:)+*,-./97.,**-2.6775644/..1114*5+1.6/575967::356533'))+,-/.2869:979:83:20/0945238//2547+*.*-/73*12/3021.)--*.<9:946853.5.17:37874*41'(+,3857744745564,-./:.-/*/+1.&,681:89:88846,+-999686+32,,302379;45,(,/6.+*$&*+21-//-3/0;:;6521/*.&+(('+&&&$&(-15842020-/.)*460+,4.()09-;;9:<878%769800*2+,-966521/.%/0999895545030.618196450//&+'((''**)/+*,/123248825123,.50/0035424,/531/1,*,-*-+/7489:522'*(-,)++-.,5+,*/,,(,-+()4,.68;86813./55++-/0+-,1-*)%%('++405-+(,+*4:9/13.-/(/,50/-4/..63567538+000939/.1.,12,/')))+14365300/+11,.0++.414/1/,0(),/37.*.*3))%&$$%%
@4ccdf23e-a1ae-4653-b069-a7b6e6ad7393 ch=477 read=91336 start_time=2019-12-13T16:07:30Z barcode=BC01 runid=2c9cf7bc05858273f10e7d7ec552fc0bd742dc3e
CGGGAGGCAGCAGTGGGGAATGTGTGCACAATGGGAAACCCTGTTAGCAACGCCGCGTGAGTGATGAAGGTTTTCAGATCGTAAAACTCTGTCTTTGGGGAAGATAATGACGGTACCCAAGGAGAAGCCACGGTAACTACGTGCCAGCAGCCGCGGTAATACGTATAGGTGGCAAGCGTTATCCGGAATTATTGGGCGTAAAGAGGAGCAGGCGGCGGCAAGGGTCTGTGGTACAGCCTGACTTAACTTCAGTAAGCCATAGAAACCAGGCAGCTGGGAGTGCAGGAGAGGATCGTGGAATTCCATGTGTAGCGGTGAAATGCGTAGATATATGGAGAGAACACCAGTGGCGAAGAGCGACGATCTGGCCTGCAACTGACGCTCCGGTAGCGATGAGGAGCAAAATGAGTTAAGATGCCCTGGTAGTCACGCCGTAAACGATGAAGTGCTAAGTGTTGAATGTCAAAGTTCAGTGCTGCAGTTAACGCAATAAGTACTCCGCCTGAGTAGTACGTTCGCAGAATGAAACTCAAAAGGAATTGACGGGGGGCCCACGCACAAGCGGTGGAGCATGTGGTTTAATTCGAAGCAACGCGAAGAACCTACCAGTCTTGACATACTCATAAAGGCTCAGAGATGGAGAGATAGCTATATGAGATACAGGGTGGTGCATGGTTGTCGTCAAGCTCGTGTGTCGTGAGATGTTGGGTTAAGTCCGCAACGAGCACCCAACCCTTAGCGTTAGTTACCATCATTAAGTTGGGGACTCCTAGCGGGAACTGCCAGTGACAAGCTGGAGGAAGGCGGGATGGCGTCAAATCATGTGCCCTTATGACCTGGGCTACGTGCTACAATGGATGGTGCAGAGGGGAAGCGAAGCCGCGAGGTGAAGCAAAACCCATAAAACCATTCTCAGTTCAGTTGTAGTCTGCAGCTCGACTACCATGAAGTTGGAATCGCTAGTAATCGCGAATCAGCATGTCGCGGTGAATACGTTCTCGGGCCTTGTACACCGCCCGTCACACCACGAAAGTGATAACACCCGAAGCCGGCTAACCGCAAGGAAGACTGTCTAAGGTGGGATTGACGAGATTGAGAGGGTGAAGTCGTAACAATTTAACCGG
+
1.1.',*.+///0548:.(**(+)*../326246/(/(,/)'(&&$$)-14466-.-,('(*+.0/350-41-'/%./00563:9(-/1878649,095),5.07080/-529)&'%%.1*,*+(+)+,*+0+%*0.0186:96:/-+)%)($)(.,.501122-(-)/)*,)/4*.3483.1'.*('')(0.589+,+/8)&'0.%*-.7:2-4+%+())*1(.-'((*)'%$)&(*3/.*.*2((,3,,--''(0.232108006145.''('(+)%((--*72-+)+3079466+6+6+97,,*)(&$+/)563085//5851/757718820/+(+/.,/0%*+(-+)+(&%(+8775565,2.603/353'%)*;9:29)-)(&'''*+,*-,()-7<92,*'+*4+1+--'/8()'-1(1,.'**-2078:5/./.,(*&&$$'---/33:3&244561<5.5:75568:48:766:5456716115352447713:5.+*+,&2)-+7;8/51,/:940971396<4))(,,429793++77/79*'.*,-./4/37:8781220/+-.03;;28672%)-(+,'+)(/0823011-&*)),,+03/116-,,,,./034.7315**)+++-.*))'*,).1123/32,/+*./-40((+)/+0.05,30/04465-'')+46434+/0'3,/,.647;853-9.;252/+.07;0,32+/'&+),0(*)($))+-//5525;68847:85+-7&6961535''%''%+)&),*&+.-.16838:0677-+/++0,0-&3.+)1)(*/01://.,-(((/1+*3,-,.4337941+++**355288;868441.0/4,+(--/)(,),(*.+,*'()*+,.017)01<<-77)(2.490/6:9;102*-06/+.*7..-4.*$$&'$*)4/+0/--+*++10004,.-266110*))/+*12:77;86-')*,-1738.31/0536733:0//+799252--))(,/15;1145*0.25*+++)%'$%%'(%&%)/*&),)+()(,(-)0,&0'2)/-/*'&&#..22707232+(,*,+'&&)$-&)%%&'((,*-/-,,(+***'%&+&3+8785
@690df6b8-956c-4072-98ef-89138003169b ch=387 read=179351 start_time=2019-12-13T16:07:26Z barcode=BC01 runid=2c9cf7bc05858273f10e7d7ec552fc0bd742dc3e
CTCCTGCAGGAGAACTGGCAGTGGGAATATTGCACAATGGGCGCAAGCCTGATGCAGCCATGCCGCGTGTATAGAAGAGGCCTTCCGGGTTGTAAAAGTACTCAGCGGGGAGGGAAGGGAGTAAAGTTAATACCTTTATCATTGACGTTACCCGCAGAAGAAAACACCAGCTAACTCCGTGCCAGCAGCCGCGGTAATACGGAAAGTGCAAGCGTTAATCGTTACTGGGCGTAAAGCGCACGCAGGCAGTTTGTTAAGTCAGACGTAGAATCCCCGGACTCAACCTGGGAACTGCATCTGATACTGGCAAGCAGGTCTCGTAGGGGGGTAGAATTCCAGGTGTAGCGAGGTAGAAATGCGTAGAGATCTGGAGGAACCACCGGTGGCGAGCGGCCCCTGGACGAAGACTGACGCTCAGGTGCGAAAGCGTGGGAGCAAACAGGATTAGATACCCTGAAGTAGTCCACGCCGTAAACGATGTCGACTTGGAGGTTGTGTGCCCTTGAGGCGTGGCTTCCGGAGCTAACGCGTTAAGTCGACCGCCTGGGAGTACGGCCGCAAGGTTAAAACTCCAAATGAATTGACGAGGCCCGCACAGAAGCGGTGGAGCATGTGGTTTAATTCGATACAACGCGAGAACCTTACCTGGTCTTGACATCCCACAGAACTTTCCAAGAGATGGATTGGTACCTTCGGGAACTGTGAGACAGGTGCTGCATGGCTGTCGTCAGCTCGTATTTGTGAAATGTTGGGTTAAGTCCGCAGCAGGCGCAACCCTTATCCTTTGTTGCCGGCATTCGGCCGGGAACTCAAAGAGCTGCCAGTGATAAACTGGGGAAGGTGGGGATGACGTCAAGTCATCATGGCCCTTGACCAGGGCTACACACGTGCTACAATGGCGCATACAAAGAGGAAGCGACCTCGCGAGGCAAGCGGACCTCATAGCGTCGTAGTCCCGGATTAGGAGTCTGCAACTCGACTCCATGAAGTCAGAATCCGCTAGTAATCGTGGATCCAAGATGCCACGGTAGATACGTTCCCAGGCCTTGTACACACCGCCCGTCACACCATGGGAGTGGGTTGCAAAGAAGTAGGTAAGCAACCTTCGGGAGGGGCGCTTACCGCTTTGTGATTCATGACTGGGGTGAAGTCGTAACAAGGTAACCGG
+
-/04.+4-0,''%&+(*)+,3-)3,+41.70-,)//7613+*-52736:54373-,,.0243,+((,1210/-*-.')+/.7571+)554:006::*+/))6*(*)'-/*(0/')&()%%%-.30+,130/-2-.6(%))%,***3/8//57%$()'*(&+--)'()+'&())6.//7)1.0.,++*,6/+'(&%)/,,1)5))''(1164,,,+;/9-/++4...4:953118-)*),'-+01072*,67.(2867167))')()()0-)242').(+,+''0+4-45043411112412334:09//4-.()*-./1342,'/06.1,*,+-+4**38.-+'(+.().+)(/0+//3/4+++++1113,(/(&(+)(-)(+*07+)&+(&(666**-67;,6,++0/.,,+--/13:843(.+(*23989,('*35-/'94+.1.-/138;)+,)*'',*+.+&.-13116;874/1-0034/./0**)+)/..++'/-''+,,-535622-,+-(1)+--55720011955,.45259.3733/(&&,,2-725-10'1.-/+/,*/,0(257223868646-&75.56+,-2--.1,-*0,.2&+,275.,.17;489:5/11126'/+)).(..21).%+)(*045070(.2/2.-&4)+06+/8/-(0'(&*+/9.*8)0*0)37384(86145321&(*-55181/.+**)+-4..&14571%&(),(*%0-'&.*','(*02,41/84/,,5+)+.%4*0-,)*+(37628233..,+)2/,35$(($*(+.5/.',2,432641*(%*-./)-()*+1/,/1089:;1.5044.260++,*21321*)),283'(()/3-+5/12:8/1,+,0/+-(,*+-02.+7**060....*&1/(%&&'''*./..33641/,))+.0+./91.65*%%%%)'+,-//..2)'*(&)+&'*$&*134665555112368353/4---,((&(0.().&-,-.++*.59869),''//-8901-33-*/,1546902*)0:5-3,)%()),,.6,23,+/1-.+/0*,&,,(()*++.:-0*5,').(*'--*31+*-,,*094&7.*-303.3628.2/)+0-,,435897/51246440'(+.3../122/-//-11385:/6
@6338b60e-1a68-4476-b7bd-7a978918ed39 ch=444 read=208713 start_time=2019-12-13T16:07:10Z barcode=BC01 runid=2c9cf7bc05858273f10e7d7ec552fc0bd742dc3e
CCCGTTTACTGCTTGATTTGCGGCTTCACCCCGGTCGTGAATCCTGAAATTGGTAAGCGCCCTCCCGAGGTTAAGCTACTACTTCTTTTGCAACCCCTCCCGTGGTGTGACGGGCGGGTGTGTGCAGGCCGGAACGTATTCACCGTGGCATTCTGGTCCACGATTTAGCGATTCCGGCTTCGTAGGTCGAGTTGCAGACTCCAATCCGGACTACGACGCGCTGAGGTCGCTTGTCTCGCGGGTCGCTTCTCTTTAGCATGCGCCATTGTAGCACGTGTAGCCCTGGTCGTGGGGCCGCGGTATTGACGTCATCCCACCTTCCTCAGTTTATCACTTTGGCGGTCTCCTTTGAGTTCCCGGCCGGACCGCTGGCAACAAAGGATAAGGGTTGCGCTCGTTGCGGGACAACATTTCGACACGGGCTGACGACAGCCGCAGCGCCACCTGTCTCCACGGTTTCCCGAGGCCACATTCTCATCTCAAAACTTCCGTGGATGTCAAGACCAGATGGAGTTCTTCGCGTTACATCGAATTAAACCACATGCTCCACCAGCGGCGGGCCCAAATCAATTCATTTGAGTTTTAACCTTGCGGCCGTACTCCCCGGAGCGGTCGACTTAACGCGTTAGCTCCGGAAGCCACCTCAAAGGGCGCAACCTCCAGAATCGACATCGTTTACGGCGTGGACTACCAGGATTATCTAATCCTGTTTGCTCCCCGCGCTTTCGCGCACCTAGGCGTCAGTCAGCTTCGTCAGGGGAGCCCGCCTTCGCCACCGGTATTCCTCCAGATCTCGCGCATTTCACCGCTTCACCTGATTCTACCCCTCTACGGACTCGAGCTTGCCGGTATCAGATGCAGTTCCCAGGTTGAGGATTTCCTCTGACTTAACAAAACCGCCTGCGTGCACCGCCCAGTAACATAATTCCGATTAACGCCGCCCTCCGTATTACCGCGACTGCTGGCACGGAGTTAGCCAGTCTTCTTCTGAGTAACGTCAATGAGCAAAGGTAGTAACTTTACTCCTTCCTCCCGCTGAAGTACTTTACAACCGAGGCCTTCTTCATACGCATGGCTGCATCAGGCTTGCGCCGTTGGTATAATATTCCCCATGCTGTCCCTGAACAATATCAGCACCAACAGAAAGAGTTGCGCACCGAAGACACCGACAGCTTTCTTCGCTTTCCAACCGTATGCGCGTAGCCGCA
+
+)%)-4)$&#$&*$'&&&&%**1*+2/'/,.(),))&$%&&+-((*+.%+*(/.-,*)+-7,).63,+(.-80.*,+,-*(,/533:9-2/3,71,*)/.*'(+*/-..461::/0++&(*(*)*(..-+*,&'*+0/294133/-2--(32+))/0*(')((()$$%'('2,15.&*&&'(&%'&(*+)4,7,.)/..*/(7*33-4032.*-.-1./*-.,+-/0.*(+&%&'%,+0*/-),+.1075//4'%&)$-&().5-36)*-/.*+003*(&*-0$0*++&,$',12:'')'-*+.02599:91684*376;8936)-/<:331%*&*'(+),+,,/52(/3/-479580,01,,1+09875.-+*/.)3,(.//01,312602,/-./3934/3-&&'&)+-7-+&'(,,)''(-.)133+,(0(%)',.)*('0.434432'''394</37,*)),'('**26/)+.33+)&*+**-47:35*4.0,,-*(,)/8+.-1/-**2;::<735,1(%('(7'2(2+04202-..--//39/0.(*).)(&+*/3-(,,*/)1.8332:80-+5;;)0*+%)+,)'&0+(+&&(-*-*%+&')(**,5.112/1,*,/.6000/2-3..6-.-&)*(+,0),3*(%)283804&'&%$'*,*)*-,.3:8)*.++,77;732(.1$+'%()*-32183523/65/)))066,')&&*+0.&(%&&)*+'(363+*****&%'),+.,3+011*$(01('+'%&+--1.11,6./2:.3-2*('320/*#$')-.581-2/()*)&$&'%%/05,+$-01.02-&,'--57,&&&',,,-/,0-218)+-454/448/5)'+,+3*$-.(/83.'+-,)+((*31.898)&)$+,-,.%%#$$+*-24,)++)%'%%*+,4+**()-##$#$$%*7-/4700-0.+.0,-($*..3.7-,+2*,%&0(%&)*&/--'-/280++$').9445505232354/*(&'&$()+*-64--*.,),34-95-*1,,,)$&#)+00((*'-&&)++574;65;:87)(''$**2/100-./&/1023(/027+.5*0./+.1-&.,/64,()%()'/--)(('&'(),,2+&'((341*3.,22')$+',$%$&$)''.**+4+3.))+++.-73-1;/'&(+&/&(%'%$'$$$&%$$$'&''%%#
@754f9fcc-633c-4cce-b90d-75037c79ad3e ch=467 read=94843 start_time=2019-12-13T16:07:06Z barcode=BC01 runid=2c9cf7bc05858273f10e7d7ec552fc0bd742dc3e
CTCCTACGGGAGGCAGCAGTGGGGAATATTGCACAATGGGCGCAAGCCTGATGCAGCCATGCCGCGTGTATGAAGAAGGCCTTCGGGTTGTAAAGTACTCGGCGGGGAGGAAGGGAGTAAAGTTAATACCTTTGCTCATTGACGTTACCGCAGAAGAAGCCACCGGCTAACTCCGTGCCAGCAGCCGCGATACTGAAGTGCAAGCGTTAATCCGGAATTACTGGGCGTAAAGCGCAGGCGGTTTGTTAAGTCAGATGTGAAATCCCCGGGCTCAACCTGGGAACTGCATCTGATACTGGCAAGCGAGTCTCGTAGAGGGTAGAATTCCAGGTGTAGCGGTGAAATGCGTGAGATCTGGAGGAATACCGGTGGCGAAGGCGGCCCTCTGGACGAAGACTGACGCTCAGGTGCAGCGTGGGAGCAAGCAAGTTAAGATACCTGGTAGTCCACGCCGTAAACGATGTCGACGGAGGTTGTGCCCGCTTGAGGCGTGGCTTCCGGAGCTAACGCGTGGGAAGTCGACCGCCTGGGGAAATACGGCCGCAAGGTTAAAACTCCAAATGAATTGACGGGGGCCCGCACAAGCGGTGGAGCGTAATGGTTTTAATTCGATGCAACGCGAAGAACCTTACCTGATGCGAGTTTTCCAGAGATGATGTGCCTTCGGGAACCGTGGACAGGTGCTGCATGGCTGTCGTCAGCTCGTGTTGTGAAATGTTGGGTTAAGTCCCGCAACGAGCGCAACCCTTATCCTTTGTTGCCAGCGGTCGGGAACTCAAAGGAGACTGCCAGTGATAAACTGGAGGAAGGTGGGGATGACGTCAAGTCATCATGGCCCTTGACCAGGGCTACGTGCTACAATGGCGCATACAAGAAGCGACCTCGCGAGAGCAAGCGGACAGCCTCATAAAGTGCGTCGTAGTCGGATTAGGTCTGCAACTCGACTCCATGAAGTCGGAATCGCTAGTAATCGTGGATCCAGAATGCCACGGTGAATACGTTCAGGCCTTGTACACACCGCCGTCACACCATAGAGAGTAGGTTGCAAAAAAAAGTGGTAAACTTAATGGCACTTCGGGAGGGCGCTTACCACTTTGTGATTCGCTGGGGTGAAGTCGTAACAAGGTAACCGGAAATGGAAACGACAGGCAAATGGGATTAACTTTCACCGACAACTTTCTTCAGCACCAGCAATACGTAACGCA
+
%(+0,/65:0)-1,+0.113,+/+',(&8)*).//956:1/*.2939;8776335/6:9979235554745551'*)*,4/-/0/9829++*0+&)'&0-&%$',.+(/,15,62')*0:-.3<0:/./.28--6670642243-9*-2*..-2-'++(**$',,.*,.0/2/)*,360.+*)).*'&%%*)11-5-+,99::8961606,8)5+.7/8.88::1/-,++*+.270761.45<:.442.)&)*00102,.7.)244,+4798:372825::/70-///.8800111612'+*$%('*,-/11/*(#-0(.-%0&2+:)*4./-/.--09,+-2*)+;6.,+(,64353.23/5211(*+&,,,(/,*.7582;6-.23906,//,*+**(.(-,4'-0.00-.///275*+/1<1860-1*6+(*747;.2:843.4,'*/18233980....39611(+'*'07+.1050'*+/,-//03.3-++-.)0.')*).')&$%(%+2-'&(*./4015:663.')%')111:46/21052281990/.3'9931*+(*)--117<82-8+*++/+/+.18645-/0.3.'*4+8<<,7/6.-)+./097867.17+-677/7--2&%$&%&&$&(0542)+++),+*+%(-44:533*10/-11/12-57,/4:89888785;6668977.*+,*2,-/3;2104:500,8.97654)'*-4-+.220/*+,246459/+0.5710930/9124/-./917(5111000,9*.++-,,..2:30-,,-2:888883.*+.-328;;63989:69713,/67:3,*1,46*+(%%(',+243.,.*),1726483090-.01075,'+''*442244---++)*-48+1/81-$&+.355069*,88978707)6.8*8-6/**112487.4.,,//157:,/7-3.---.*)*,/-1)/01412195'305'&(,0349-+,)6665;9/85566$*-.,)*%((+,0145.64*,/,,,,-*1&&%&%&($/309,.-1338,)*&(.-'((''('/&&$()&)/-4&81.-/,..-8-,6;020;82102-)'$&.-01+),031222541./1+/,/2,&(&(''(.,+0,*+()++1102+0/47/.0))((*+)*.1.4.3-).5++191-..-020$*(2+'20,-%($$#
@431e44c9-adab-4089-9532-9756cf53b068 ch=231 read=127401 start_time=2019-12-13T16:07:06Z barcode=BC01 runid=2c9cf7bc05858273f10e7d7ec552fc0bd742dc3e
CTCCTACGGGAGGCAGCAGTGGGAATATTGTGCACAATGGGCGCAAGCCTGATGCAATATGCCGCGTGTATGAAGAAGGCCTTCGGGTTGTACTTTCAGCGGGAGAAGGGTAAAGTTAATACCTTTGCTCGGTGACGTTACCCGCAGAAGAAGCACCGGCTAACTCCGTTACCCGAAGCAGCCGCGGTAATACGGAGGGTGCAAGCGTTAATCAGATTACTGGGCGTAAAAGCGCACGCAGGCAATTTTAATTAAGTCGAATGTGAAATCCCCGGGCTCAACCTGGGGTGCATCTGATACTGGCAACGGAGTCTCGTAGAGGGGTAGAATTCAGAGTGTAGCGGTGAAATGCGTAGAATCTGGAGGAATACCGGTGGCGAAGGCGGCCCCCCCTGGACAGACTGACACTCAGGTGCGAAAGCGTGGGGAGCAAACGGGATTAAGATACCCTGGTAGTTACGCCGTAAACGGTGATGTCGACTTGGAGGTTGTGCCCTTGAGGGGCGTGGCTTCGGGACTAACGCGTTAAGTCGACTGCCTGGAATGGCCGCAAAGTTAAAACTCAAATAGATTGTAGAGTACCTGAAGCGGTGGAGCGTAATGGTTTTAATTCGATGCAACGCGAAAGAACCTTACCTAGTCTGTATCCCCAGAACTTCCAAGAGATGGATTAGGTGCCCCGGGAACTGGAGACAGGTGCTGCATGGCTGTCGTCAACTCGTGTTGTGATGTTAGGTTAAAGTCCGCAACGAGGCGCAACCCTTATCCTTTGTTGCCGGTCCGGCCAGGGAACTCCAAAGGGGAGACTGCCAGTGATAAACTGGAGGAAGGTGGGATGACGTCAAGTCATCATATTACCGACCCAGGGCTACGTGCTACAATGGCGCATACAAAGAGAAGCTGACCTCGCGAGCAAGCGGGACCTCACTTAAGAGTGCGTCGTAGTCCGGATTGGAGTCTCGCAACTCGACTCCATGAGTCAGAATCGCTAGTAATCGTGGATCAGAATGCCGGTGAATACGTTCCCGGGCCTTGTACACACCGCCCGTCACACCATGGGAGTAGGTTGCAAAAGAAGTAGGTAAGCAACCTTCGGGAGGCGCTTACCACTTTGTAGTTCATGACTGGGGTGAAGTCGTAACAAGGTAACCGGAAGATGAAACGACAGGCAGATGAGTTAACACAAAGACACCGACAACAACTGGCACCAGCAATGCGTGAAAAAAAAAAAGA
+
+00-*-+),+(.+,,'('(-&12)22'-)')-,./-3/1981+0/816:75.1$&&$&(/)3745454655558,+1*2-,03.)3-04&,),/48/'*&*/)'''(')'/-:9/25/2./0-46-+/0,)$***.//5/.:-.,/()-(,+)*10'(&''*1,-.6-/'#13('&&'*,/.*$&&)(-.-.10.-+-(0.1493512202-.%*.(7*/0,/0./-/62*(.//.0'-+,340).43/)(0*.,*,2*+62022.6/,131+,28555553..-36)'%'(,93000./5)-(('(&(%(+2377860*-11+(),(/*3-)(%'()''*-/753585124974/+*,008/,3/)6/7:4330-5.,,/.3+',9152810)/3+*%((,,).14678/28532-+1/)+-2331()'+3:56%97-3.-++.14390*/--+*-()-,1/..47'.+%((++'-240+1+1+72207,/,/7++2**-2*2,*+,4-*+'*.),*)($)*0+3-9-244,**+()%$%%&%&%'(-+)--'*/1',/1-041343%,$)%'&)&'#'$'&%$'+'*16334&(*)1-3.',*5:*,+)+3,,...1/.+,()3.')13/1--3:5.****+*,0,6:0,.54,2/,,-&'+)*963,.0&+%&%''**'/0.1/-+,&'.0'03301321,1/726575220.()).55-6/)%%'&+//%266:1:.-/40*-047*(*''*-.'084,121-*,3+),1'-('+,,62827&4/'+(*15'86)224)&)(7675;40-,+,4897912))++025.,.6-.234552())+/78736(+1+-1**/,*'--+)('*(+-0-+,-0--40//.(+.24,()()(((%)(.22737330659*1+10))%*,))*)12)(()*-+-138047*+(,)1,0***+/*)&'(--.--*+,5412,'%%(('(%',&''%%**-./022:449302640-,&)+''/-2446,82,+0-.)))$)(+))'*,(.5*+8653228,/+5.'()&756;49297)&(&%(*)2,-3%,*$)#+./(8-(.+(,-0/*.2+*,-*)-%%052.11./*&'&*(),--.2*-)$&-7,80183*2+3/.77,(.$.004&'.2+*,-,(*+,0*--/04-*+*,220-0.(($%&*&))(+3,-1.32&++*%,*+0/.24/*'%%
@6a819ba5-b80d-4c1d-9806-b1425ef17def ch=410 read=81286 start_time=2019-12-13T16:06:45Z barcode=BC01 runid=2c9cf7bc05858273f10e7d7ec552fc0bd742dc3e
CTGGTATGCTTCCGTTCAGTTACGTATTGCTGGTGCTTGCTGAAGAAAGTTGTCCGGTATCTTTGTGTTAACCTGCCTGTCTATCTTCCGGGATTTACCTTGTACGACTTCACCCCAATCATCAATCCCGCAGCGAACCAGCTCTTCCCTTGCGGTTAGGCCACCGGCTTCGGGTGTTATCAACTCTCGTGGTGTGACCCGGGCGGTGTGTACAAGGCCCGAGAACAATATTCACCGCGACATGCTGATTCGCGATTACTAGCGATTCCGGCTGTACCAGTCGAGTTGGGCTACAATCCGAACTGAAATGGTTTATAGGTTTTGCTTCACCTCGCGGCTTCGCTTCCTCTGCACCATCCATTGTAGCGTGTGTATGGCCAGGTCATAAGGGGGGCATGATGGTTTGACGTCCCGCCTTCCCTCCCAGCTTGTCACTTCAGCGGTCTCGCTAGAGTCCCCAACTTAATGATGGTAACTAACGATAAGGGTTGCGCTCGTTGCTGACAACCCAACATCTCCTGACACGGGCTGGCGATGGCCATGCACCACCTGTATCTCATATAGCTATCTCTCCATCTCTGGAGCCTTTGTAGGTATGCTCAAGACTGGTAGAGTTCTTCGCGTTACTTCGAATTAAACCACATGCTCCACCGCTTGTGCGGGCCCCGTCAATTCCTTTGGGTTTTCATTCTTGCAGACGTACTACTCAAGGCCGAACATTGCGTTAGCACAGCACTGAACTTTGACATCCAGCACTTAAAATTGCTCATCGTTTTACGGCGTGGACTACTAGAATTATCTAATCCTATTTGCGCCACACGCTTTCCGGGACCTGAGCGTCAGTTGCAGGCCAGATCATCGCTCGCCACTGGTGTTCCTCCATATATCTACGCATTTCACCGCTACACATGGAATTCCACGATCTCCCTCTCCTGCACTCTAGCTGCCTGGTTTCTGGCTTGCTGAAGTTAAACTTCAGGCTTTCACCACAGACCCTTGCTGCCGCCTGCTCCTCTTTACGCCCAGCAGACGTTCCGGATGGCGCTTGCCGCCTACGTATTACCACGCGGCTGCTGGCACGTAGTTGAGCCGTGGCTTTCCTAATAAAGTGCGTCACTCGGCTACCGTTCCCTGTAGCCGCCGTTCTTTATAACAGAAGTTTACAATCCGAAAACCTTCTTCCTTCACGCGGCGTTGCTCGGTCAGGGTTTCCCCGGCGAAATTCCCTGCTGCTGCTCCGTAGGAG
+
$)(/2--++(-()+498&/6.-.-6*1+,-989+))(*,-1724*+.-(8+)+*(.,0%234;9/440604)(%$(()')),.2/0//&+./%2,,,0324-.+,,(+-5,+,//-.30772319.64($*%$'%%.1('+4*,-..3+02/**+*,$*067//7+7,.0.%)(-*.0./320.,-,/0923133326'(278244,**&('&/1//51,)**'%+*)+-81//5245613'-)(,+).4/%'(),5.-./-1438:93(/---0.320.,-10306+*&*,'(((*+('+21/*).*(.21::*0.7/79;2&275102526*'+*)-6/--.,-,(,..10498998./0+,+.0.-,+))(,-*3+')6//.32/0/77;//46232-(&#$)()'**'-,457988*)0+))'-+6.0-+)++'%($(%''*,,,,&.+--2..(+$*++3.12366:6481)'%&&'/2../01:465345.5/.,--//53-/+,+2221)+'#''('*'063-/&-+,-+14833/-,1416;64+-22'('(),&/.270/./.:;:600),36&*541:4(0-0-,,-%%+-*+,*($&-*%'&)0:851-*+*2,&+134+-+4+8;68:./014815-)2,.,4,***+050+/,%%(**3040,(,,,.+--+)018<728/00221,0102,./1((0+/-,(***'0,/+3++')&%%&&#'%',4/49-(*,,/2%+$.&((&/21'5'(,00266.98;*34/9.//593872/1-''&)**+1.16602.,-40)*(,'$%''((07/+.(4//0+*,/-0-+.6/9.',(.-,0/,./-(-&%&&+238+0.+&'%(0-6,4:/2256774)0//'/41.(*-+,2--*-)-+)()-63+)()(+(&--*+-.244561213-/178865,1+**)&%&''''%$#%''(/05/'*)+-)0995;:0--.+,-898<713---039564/03125+,/4-,1.27.)**&'+'%002.3/::)81-(&%',4&)''%.-2.7/.3.$''*.--.779.+&)//44330'('-20.3.,.;.-'&&%$),1)+()&+1+-/-0...'*)$$&)+()%%'&*((+&$(&&&))+,/'0+*/**1;6,-/.-00-.8942:7;88:98.97%1-.,.',-72238+557(44*.6*+4.)%%''*+(0)41(&#'('((%)&43-/69/*,
@c8407502-044c-4cfa-9f54-0cb65c77e518 ch=367 read=204391 start_time=2019-12-13T16:06:45Z barcode=BC01 runid=2c9cf7bc05858273f10e7d7ec552fc0bd742dc3e
CTCCTACGGGAGGCAGCAGTGGGAATATTGCACAATGGAAACCCTGATGCAGCAACGCCGCGTGAGTGATGAAGGTTTTTCGGATCGTAAGCTCTGTCTTTGGGGAAGATAATGACGGTACCCAAGGAGGAAGCCACGGCTAACTACGTGCCAGCAGCCGCCTGCGGTAATACGTAGGTGGCAGGCGTTATCGGATTTACTGGGCGTAAAGGGCGTAGGCGGATGAGGTAGGATGTAAATACCGGGCTCAACTTAGATTGCTGCACCAAACTGGTTATCTAGAGTGCAGGAGAGGAGGTGGAATTCCTAGTGTAGCGGTGAAATGCGTAGAGATTAGGAAGAACACGGTGGCGAAGGCGACTCTCTGGACTGTAACTGACGCTGAGCTCAGCGTGGGAGCAAGCAGGATTAGATACCTGGTAGTCCACGCCGTAAACGATGAATACTAGGTGTGGGGGGTTTCAACACCTCCGTGCCGCCGCTAACGCATTAAGTATTCCGCCTGGGGGGGTACGGTCGCAAGATTAAACTCAAAGGAATTGACGGGGACCCGCACAAGTAGCGGAGCATGGCAATTCGAAGCAACGCGAAGAACCTTACCGCCGGCATCCCTTGCATTACTCAATCGAGGAAATCCCTTCGGGGACAAGGTGACAGGTGGTGCATGGTTGTCGTCAGCTCGTGTCGTGAGATGTTGGGTTAAGTCCCGCAACGAAGTACAGCGCTAATCGTTAGTTACTACCATTAAGTTGAGGACTCTAGCGAGACTGCCTGGGTTAACCAGGAGGAAGGTGGGGATGACGTCAAATCATCATGCCCCTTATGTGTAGGGCTACACGTGCTACAATGGCTGGTACAGAGATGCAATGCCGCGAGGTGGAGCCAAACTTAAAACCAGTCTCAGTTCGGATTGTAGGCTGAAACTCATGAAGCTGGAGTTATAGTAATCGCGAATCAGAATGTCGCGGTGAGAGTACGTTCCCGGGTCTTGTACACACCGCCCGTCACACCATGAGAGTTGGCAATACCCGAAGTCCGTGAGCTAACCGCAAGAGAGGCAGCGGCCGAAGGTAGGGTCAGCGGTGGGGTGAGAATCGTAACAAGGTAACCGG
+
))411353;4+-2/013020&*%'%&#*('(*-3:72+(--,0,,//7.6.0139:9:<24/20&'().-+,&(3-676.03:5:7,/33,/0076857</-45+,2.22050./1/9:437*2-310/.*-&)+,.-5/0/85745)))+.0254177,.)'(+'2-1/00966/7/-561$&0024:411&,%020,.159710+.1-&+*)+5207967)(%'(.*,094770.12-04:)5-,,5.0.-1..-03.0/++'('377668141./473-&'))*)22+'))*%'((''-+0:-,**/7541310510092..39670/--,5+2401,./.,/+3319)())'+*.8/-./,15;5864134-03567720*1)20-../188/()+41$++36./5,,0446;()*,,34541314656<;./,+,07;:510+((3'+(2862*/:+3+-(()))*5/227:679733360.0*2*;,23.7-2*&--65221/(&))/020.*,*,'*..)*-''.55,-,/)2()*:-'35+:;82/-/..,,-./04&),,-+%&)1.82/+0)*,2012014,0.5-/3(-(&).*/+/36;22323&8,**,+%+*6,+((),+(+<6/996<;04633070116-,/03:;9989308:.15481./00:89655257778961<1::853*((*/'$*001)('(%()*&*$)(('+-403,+/200235:47:53/02/.39465/)('(()+-1757:678,2-.),+,0.(+,,1-70--89+568869:8<:3226679+/53)*1.2387710341752-/(*28874251.:0/,((&,)+,++12279+*,((.,)*2(+21()).1--/-4::089.58857./3690;/31.,.3455738-,**+)+/3--.6,(&,4+**-+/,+,'*'(/,../020./0/159700'$&))3//2-)+-68764:55543203;-/8/...,-+3634.-)(*,10)&0--*/3+(.,)+365521.+()0160,5/('*%+)*'-++*)0+0.+.'*(,)*-'%(),-.-.(((+'&')(+0('&-)+--./-,)0
@2c7e449a-3dda-4fd3-b7eb-7f828388cd12 ch=322 read=78990 start_time=2019-12-13T16:06:21Z barcode=BC01 runid=2c9cf7bc05858273f10e7d7ec552fc0bd742dc3e
CTCCTGCAGGAGCGGCAGTGGGAATAATGCTGATGGGCGCAAGATACAGTGCAGCCATTGCGTGTCAATATGAAGAAGGCCTTCGGTTCTTCAAGTACTTTCAGCGGGAGGAAGGGAGTAGGTGTACCTTTGCTCGTGGCGTGCCTGCAGAAGCACCAATATCCGTACCTTGTGCAGTATCTGGAGGTGCAAGCGTTAATCGGAATTACTGGGCGTAAAAGCGCAGGCAGTTTATTAGAATCAGATGCTTAAAATCCCGAAGCAAGCGCAGGAACTGCATCGTACTGGCAAGCAGAGTCTCGTAGAGGGGTAGGATGTAGCGGTGTCGTAGAGATCTGGAGGAATACCGGTGGCGAGGCAGCCCCTGGACAGACGGCCTTTCCGTTACCGAAAGCGTGGGAGCAAACAGGATTAGATGCCTGGTAGTCCCGCGTAAACGATGTCGACAGGTTTGTACTTGTGAGCGTGGCTGGAGCTAACGCGTTAAGTCGACCGCCTGGGGAGTACGGCCGCAGGTTAAGAACTCAAATGAATTGACGGGGGCGTATTACAGGCGGTGGGGCATGGTTGACAATTGATGCAACGCGGGGACTACCTGGTCTTACGGCATCCACGGAAGTTTTCAGAGAGATGGGAGAAATGTGTACCTTCCAGGAACCGTGGAACCAGGTGCTGCATGGCCTGTCGTCAGCTCGTGTTGTAAGGAAGTAGGTTAGAATCCCGCAACAAGCAGCACTATCGCTGTTGCCAGCAGTCCGGCCAGGGAACTCCAAAGGGGCGCAGTGATAAACTGGAGGGAAGGTGGGGATGACAATCAAGTCATCACTTCAGCCCCTTACGACCAGAGGCTACACGCGATACTACAATGGCGCATGCAAAGAGAGCATGACCTCGCGAGAACGAAGCGGACCTCATAAAGTGCGTCGTAGTCCCGGTTGATCTGCAACTCGACTCCATGAAGTCAGAATCGCTGGTAATCGTGGATCAGGAATGCCACGGTGAGCCACGGTGCCAGACCTTGTACCTGCATCGCACCATGGGAGTGGAGTTGCAAAGAAGTAGGTAAGCAACCTTCGGGAGGCGCTTGCGCCGTTATTCATGACTGGGAATTTGGGAAGTCGTAACAAGGTAACTGG
+
//1$#&(%))%)'&()(/0+/...+(%*&++//0(0++')-('$&(//)+)*,(*))%$$&%.'(',/,,/1/,(***'---0-*2)2$&)#)'%&#&(.,)'(''11+-2+,+1-%'&'+)&$#$((-3-(--5.11,)'%$%&$$(&%(&$%$%$0'&'$'&'()0),)'&%'&((++,+/,*1+'$),)&$%)1-5/,*0./1700/1,&&)),36-*+*,*+2,217<<+8/0$*%+.('%'$$&%,,,'*05,'&(&()&%&')&)))--/-,%**(+$(()0-0.&(%)&'),1*(+'(%,,2.4/--)&%%#&'*1.,+,,0****+76893/3-*+%&'3)54392.+-.(''.491*,452(,&(&)'&)+),((+*%*)&)+*((35,54(')(/&2,46,4/)*0++,2,.6632,4+'')*+-2,('*+-08+'(%(,*1-.0++(&%''(-*'*)'&&**&'+((',+0.,7/3+046638-00/264+&'()).+3*%%&(+*(4)&&%)*,((+&$&&*)-)/+67-)('((/0'/'*(&'*,-3,.*+++)(*'$%%$+&')+&63/1,.*,0*%'$$(+,(/.'&$"&*)/0-44,/27+5+,8;.*(()(()+..3)-%('(%&*)/)./-+-()0/+'-1+0)-,,3+%)()*/1132*(&'%)(55767+,.1)$%&)2),&&''&%$$$)++51*-)+58*%*,.*+)&'$$&$'*.13000&/6'**)))'/.01*-+*%,0*(-)+/+((',06/-&(&&),21284412+)..(+*./0/79/467.0.0-.,(+-0/1.#'&'&(*124*+,))+,/,*)'/,.+%+%&$&-.1%.+((-)+*+*(,'($+02.((&)&&('(*0235,/,*'$$%%))'()5+2--0%&.71++%(')3+0..1.0)'-+)'&(*+*,,*1,0/56459340*/+,-'2.438+.+-)&-7./*+(+**+.+&0),055.0*0,&&%('%&'%&$%%&()0%(&$($(&$#'%'-'+)572-)-)&&)'+%&/:,-08,&&(%''*'&'(&'/,1-/21*4-(-+)%%%$$&#%$$$+$(,--0/020++*(%''&''(&'&(*'-*3031+))&&*./1
@fa2765bd-1269-421b-848a-f3ad10138550 ch=341 read=95280 start_time=2019-12-13T16:06:03Z barcode=BC01 runid=2c9cf7bc05858273f10e7d7ec552fc0bd742dc3e
CCGGTTACCTTGTTACGACTTCCACCCCAATCGCTGACCCTGCAACTGGCCGCTGCCTCTGCAGTTAGCTCACGGACTTCGGGTATTATAACTCTCATGGTGTGACGGGCGGTGTGTACAAGACCGGAACGTATTCACCGCGACATTCTGATTCGCGATTACTGGTAACTCCAGCTTCATGTACTGGCGAGTTTTAATATACAATCCGAACTGAGACTGGTTTTAAGTTTGGCTCCACACTCTGCGCGGCATTGCATCTCTCTGTACCAGCCATTGCCAGCACGTGTAGCCCTACGCAGGGCATGATGATTTGACGTCATCCCCCACCTTCCTCCTGGTTAGCAGGCAGTCTCATGAGTCCTCAACTGTATGGTGGTAACTAACGACAAGGGTTGCGCTCGTTGCGGGACAACCCAACATCTCACGGCAGGCTGACGACAACCATGCCACCTGTCACCTTGTCCCCGGTTTATGATTAAAGAGTAATTAGGGATGTCAAGTGTAGGTAAGGTTCTTCGCGTTGCTTCAGATTAAACCACATGCTCCGCTACTTGTGCGGGTCCCCGTCAATTCGCTGAGTTTAATCTTGCGACCGTACTCCCCAGGCGGAATACTTAATGCGTTAGCGGCGGCACGGAGATTTGAAACCCACCTAGTATTCATCGTTTACGGCGTGGACTACCAGGGAATTATCTGATCTGTTTGCTCCCCACGCTTTCGAGCCTCAGCGTCAGTTACAGTCAGAGTCGCCTTCGCCACTGGGTGTTCTTCCTGAAATCTCTACGCATTTCACCCGCTACACTAAGATTCCACTCCTCCTCTCCTGCACTCTAGATAACCAGTTTGAATGCAGCACCCAGTTGAGCCAGGTATTTCACATCCCCACTTAGTAATACCGCTCCTTTGCAAAATCCGGATAACGCTCGCCACCTACGTGTACGCGCTGCTGGCGCGTAGTTAGCCGTGGCTTCTATCCTTAGTGCCGTCATTATCTTCCCCAAAGACAGGCTTTACGATCCGAAAACCTTCATCACTCCGTTGCTGCATCAGGGTTTCCCCCATTGTGCAATATTCCCTGCTGCCTCCGTAG
+
522160-1021,35(-.//05/)%+10,2041'+*+$.-)(#+&%)&/)8,%()')''(%()%*--+*-++)-4:20040'111).)((2-/.-)),1391-.+*,09:569234410214/435+*/)*45529-*,4.3.-+&.544435;423/+-3-//'''(%+,1)'*./-/,+)%#%(,0-+%'.20('&&%)*/0923/++1),,**.-15,7;<.3*+6:*/+,-12,,')*+&$**,.63356../002/,)++.+2-,+5*&*&'**(,+*+.-*)'(+52'')&'*(+,)42.010.6:+/$0*01+*(+/0+'.,+1.)*,0-,/3''*-..26.132')$&$&&,..+,.))&&)./491(.+*4...943241).5++'''***/.+3,--776662320-2,111++***%(&$**/2211/6527504(42+252351*/+(*)+*')$($/0)%*((+/3((&%()+%.%*(046988983/2//$((*+3066<99;/,..0.*+/-/%%),*93)72+())*./7:79:1/-0**),)2705..)(*.3:7:7.-1-'02::3:464811258:27001-590*,79659545/5-2.//0.5/-,*++)*4/+/0*'(#&&'%(.'0-*&-+,)*)',.+05752<3%-/22388:86626:**)($%,)../)%),,(&24*'31:990+,**23,,./2483.))('()*.0+%&&%02)))+*,275375138*-,-0(*%-,+4020*&-+))+/.-.0/211:3**.9*%&+%(+.1.+$'5+28'**.-+0)*,+23++,&)*-..05.0(.*,.171-%'+$%$&(%1'&((,)&&*/)$2/.-.:1.,.-13-1*$%&&*$'',*%)*&*-6)(-'%%&')&)-.0219562.122)12339,(***'&&(((')**./060,+)*(-/.(,-/)++-,.-+''(,)((%+**.6796,01,.346459+04--./%())-3,'+*,10,++273+559787724)*&%&+(('''')4*164/980585,'*.(*%&&&,01170)'**,)+'*,8*)**
@664fa5d0-7e9e-4609-9757-371a2bda262f ch=260 read=115767 start_time=2019-12-13T16:06:01Z barcode=BC01 runid=2c9cf7bc05858273f10e7d7ec552fc0bd742dc3e
TTAAACCTTTCGTTTGGTTACACGTATTGCTGTGGTGCTGAAGAAAGTTGTCGGTGTCTTTGTATTTAACCTACGCCATCGTATCTTTAGGTTACCTTGTTTACGACTTCACCCCAATCATCAATCCACCTTAGACAGCTCCTTCCCTTGCGGTTAGGCCACCGGCACCGGGTCAATTTATCAACTCTCGTGGTGTGACGGGCGGTACGCAAGGCCGGAACGTATTCACCGCGACATGCTGATTCGCGATTACTAGCGATTCCAACTTCGTAGCAGTCGAGTTGCAGACTGAAATCCGAACTGAGAATGGTTTTATGGGTTTGCTGCTTCACCTCGCGGCTTCGCTTCCCTCTGCACCATCATTGTAGCACGTGTGTAGCCAGGTCATAAGGGGCATGATGATTTGACGTCATCCCGCCTTCCTCAACTTGTCACTGGCAGTCTCGCTAGAGTCCCAACAGGTGGCGCTAACGATAAAGGTTGCGCTCGTTGCGGACTTAACTAACATCTCACGACACGAGCTGACGACAACCATGCACCACCTGTATTATCTCATATAGCTATCTCTCCATCTCTGGAGCCTTTATGAGTATGTCAAGACCCATGGTAAAGGTTCTTCGCGTTGCTTCAGATTAAACCACATGCTCCACCGCTTATTGCGGGCCCAAATCCAATTCGCTGGGGTTCATTCTTGCCGTACTACTCAGGCGAATTACTTATCGCGTTAACTGCAGCACTGAACTTTGACATCAACGCCAGGTGCTCATCGTTTACGGCGTGGACTACTAGGGTATCTAATCCTATTTGCTCCCCGCTTTCGGGACTGAGCGTCAGTTGCGGAGCCAGATCGTCGCCTTCGCCACTGGTGTTCCTCCATATATCTACGCATTTCACCGCTACACGTAGATTCCACGATCCTCTCCTGCACTCTGGCCTGGTTTCTATGAAACACTGAAGTTAAACTTCAGGCTTTCACCACAGACCCTTGCTGCCGCCTGCTTCCTCTTTACGCCCAATAATTCCGGACAACGCTTGCCACCTACCACGTAATAATTACCGCGGCGCTGGCGCATGGTTAGCCGTGGCTTTCTAATAGTACCGTCATGGCTTCTGACCTGTAGCCGCGTTCTTCTTTATAACAAGTGTCAGAAGCCTTCTTCTTCCTTCACGCGGCGTTGCTCAGTCGGGTTTCCCCATTGCCGAAAATTCCCTACTGCTGCCTCCCGTGGG
+
)#0.))*)-'(,,4+**9+)))**0-/1//13&(,'))2/04+*11,096/6,:122-5:+))*+87+4+2*%'%()(),%+(*+//(#&&/1/3:6:133,&(+,25;5.571,043983)+0*+0(*)+--0163455478867*01/02+1)(*-,0+.&(%%'*()+'*$&).1,,.:,.+,-02.20627768:37,('%%$'$-)-/65/4./(.0216<0//7-54544652555394041119,,+'&)-/431,2)+121)-*+*)0-413,9+++7750,+0-.,4)*5722..+.75653:<6198;76<4+-+),30346;54,))*(-52457508-,0/'-%)-,,+%(+'*,,0+//02.+(%&'%()2..))))(27:55/--,,*291127679891/3+089365+-+5,-6.001/0'-++-10*2//.())''('$*'%$'&'&($%'),704.0.*'(*)/+//899638,,-6++.',')&((,,,/0/.1102/46676654574:4,4;4845132,-5-/.)-**+866%4),'///55211/3:8410.033-/885;;/1+'%+).'+..*1')2*(,-4524*-+897896233/6&,-60(',0-19:5<333304345/24,*.*%-()+9:*-+(,1,,0)/,.**&'%&,.+,.$%-,-30'&$'&$-''*.2),/1'*-9+*,2-13434133333436-/0.0457536;3/03::310-),)$&)&%+-..2043:7*.,5//06;698655'5512226.1<8772$1:-/1-344'''.2-+/;:.2310234781324).&2&)-/+,-027::4/.,/037<:9,8,,,::5965613+3.300113:63:2/.15-,,()%%$'%'1-702..,-/.610/48-/625552)3060537:7,-&%%)+')'+//6/,7.0*&*/*3+38.57,,-1.../03:<09/*+++-4,02/((%&-1+1/94,-1.2/-300//0--,*,(&$+')**%2/-4130-.*+&+''**(//13/&&)%%$%#(.(&(%+*11*&'.''*,70.8*((+-+*%*'+9464$(&((''%$$%&$%$$()01-/('-(+*&&,().340*)$%$'(%&'&%%$))')&-+9137;73421.0(**/.012'87.*;1+:*6:;/+1:0587458732.4((*110./+--*25+'%*0&
@a1b0a343-018f-4e34-9df4-0fbe47b1a5b3 ch=229 read=240278 start_time=2019-12-13T16:05:51Z barcode=BC01 runid=2c9cf7bc05858273f10e7d7ec552fc0bd742dc3e
CCGGTTACCTTGTTACGGCTTCACCCCAATCATCAATCCACCTTAGGGCAACGTCCTTCCTTGCGGTTAGGCCACCGGCTTCGGGTGATTATCAACTCTCGTGGTGTGACGGGCGGTGCTGGCGCAAGGCCCGAGAACGTATTCACCGCGACATGCTGATTCGCGCGATTACCAGCGATTCCAACTTCATGTAGTCGAGTTGCAGACTACAATCCGAACTGAGAATGGTTTTATGGGTTTTAGCTTCACCTCGCGGCTTCGCTTCCCTCTGCACCATCATTTGTAGCACGTGTGTAGCCCAGGTCATAAGGGGCATGATGATTTGACGTCATCCCCGCCTTCCTCCAGCTTGTCGCTGGCAGTCTCGCTAGAGTCCCCAACTTAATGATGGTAACTAACGTGGGGGGTTGCGCTCGTTGCGGGACTTAACTTAACATCTCACGACACGAAGCTGACGGCAATAATGCACCACCTGTATCTCCTTATAGCTATCTCTCCATCTCCTGGAGCCTTTATGAGTATGTCAAGACCTGGTAAGGTTCTTCGCGTTGCTTCGAATTAAACCACATGCTCCACCGCTTGTGCGGGCCCAAATCAATTCCTTTGAGTTTCATTCTTGCAGACGTACTACTCAGGCAGATTACTTATTGCGTTAACTGCCAGCACTTCGAACTTTGACATCAACACTTAGTACTCATCGTTTACGGCGTGGACTACTAGAGGGTATCTAATCCTATTGCTCCCCACGCTTTCGGGACTGAGCGTCAGTTGCAAGGCCAGATCGTCGCTATCGCCACTGGTGTTCCTCCATATATCTACGCATTTCACCGCTTTACACATGGAATTCCACGATCCTCTCCTGCACTCTAGCTGCCTGGTTTCTATGGCTTACTGAAGTTAAGCTTCGAGCTCACCACAGACCCTTGCTGCCGCCTGCTCCTCTTTACGCTTAATAATTCCGGATAACGCTTGCCACCTACGTATTACCGCGGCTGCTGGCGCGTAGTTAGCCGTGGCTTTCCTAATAAAGTGCCGTCCTCGGCTACCATTTCCTGTAGCCGCCGTTCTTCGCATTATAACAGAAGTTTACAATCCGAAAACCTTCTTCCTTCACGCGGCGTTGCTCGGTCAGGGTTTCCCCATTGCCGAAAATTCCCTACTGCTGCCTACTCCCGTAGGAG
+
74543803424+19,-/(/1955;99*3+./6:455050),)+*%,50.'%((+/./52)'('(/233-0378-.2/1,-3/04+**(-*./.6*-.0//'2*61664464;98-2,(&&((+)233-+60))+,.3106023004700,-.01679845-*&&'(,.8..-&.00106.5&*$'/73898:999844409./+2*4625191.)(07865+'-1/002::3144906;;+&%'+5-11;:92/.1-/9556661:.,00++%*-2,+(.-,%(''(&,./260..,3*+*+00-.1/(18;51971111048,++26789819;5*-:9<8663+((),,+13',,3-.-566497431*+.*15.(--+,./40348685'(++.,,))%%)3.+0803388866:440:83131/(($#%$&'(531*./0203'$%&$)*+64*431&'((&,+08/03-/225767(5'()*/0440./0/5:9887/,06200644:6/0/*+,,625654678;3/43/3(.)<77;747819,--70-.04/;8-920/-547871+2(((,)'*((*,(+/,*23133:9;865<84243<:359<190/0((460323,,')*''.4''),&&'3+3/;00/2615..++&&((#*+3+%)-,39:111437-1--*0)*-325898;766;4/0,9111:;788565/++-463//-+,7+6.)'4/(+,2:9/+-+.4:951<:42./1,---.6507+/)++/19222811+*%$%%+--6<:9::84-2.2.1272321--+.)*)+)5<<8673'(0)*+0//.0/-+(2+80/1/0.2/./216))+'))+.+)+-.588997;8/,-//6017,.0+-,,/52++-396-)(*,,-1-%%))4:;/8.-.8789344))&))610691+.+**)-./39600+1.495731,5,,56/080456:83:3393/2/-+/.-30.'0),)...++0.482.,1743)+082254.-&/2.2-)'++3,--8:08<3155211221-41298264.%&$'(,..:0.'*)(+12/03;81.,09;85:9<99<;64:-(,--9;7509..//00//+897-;50:<:+,;3494/3)1++00*)$)**141),'*.,69)*:893',
@6c805d69-0aba-43a1-85da-b587b84990ca ch=216 read=116141 start_time=2019-12-13T16:05:47Z barcode=BC01 runid=2c9cf7bc05858273f10e7d7ec552fc0bd742dc3e
CGGTTACCTTTGTTACGGCTTCCACCCCAATCCATCAATCCCGCAACCGGGCAAAAGCTCCTTCCCTTGCCCGGTTAGGCCACCGGCTTCGGGTGTTATCAGCTCTCGTGGTGTGACGGGCGGTGTGTACAAGGCCGGAACGTATTCGCGCCACCCGACACTTGTGCTGATTCGCGATTACTAGCGATTCCAACTTCATGTAGTCAGGTTACGAATACCAATCCGAACTAAAGGGAGATGGTTTTATGGGTTTTCTGCTTCCTCATGGCTTCGCTTCCCTCTGCGCCATCCATTGTAGCGCGTGTGGCCAGGTCATATGATGATTTGACGTCATCCCCGCCTTCCTCCAGCTTATCTTTGCTTGAGAAGTCCTCGCTAGAGTCCCCAACTTAATGATGGTAACTAACGATAAGGGTTGCGCTCGTTGCGGGACTTAACCCAACATCTCACGACACGAGCTGACGACAACCATGCACCACCTGTATCTCCATGTAGCTATCTCTCCATCTCTGGAGCCTTTATGAGTATGTCAGAGACCGCAAGTAAGGAGTTCTTCGCGTTTACTTCAGATTAAACACATGCTCCACCGCTTGTGCGGCCCCGTCAATTCCTTTGGAGTTTCATTTCGCTTGCAGACGTACTATCAGGCAGATTACTTTATTGCGTTAACTGCGGCACTGAACTTTGACATCCAACGCCCAGGTACTCATCGTTGGCGTGGACTGCTAAATTATCTAATCTATTGCTCCCCACGCTTTCGGGACTGAGCGTCAGTTGCAGGCCAGATCGTCGCCTTCGCCACTGGTGTTCCTCCGCTATATCTACGCATTTCTGCGCTACACGTAGATTCCACGATCCTCTCTCCTGCACTCCTGGCTGCCTGGTTTCCGCCAAGCCACTGGAAGTTAAGCTTCGGAAGTTTCACCACAGACCCTTGCTGCCGCCTGCTCCCTCTTTACGCCCAATAATTCCGGATAACGCTTGCCACCTACGTATTACCGCGGCTGCTGGCGTAGTTAGCCGTGGCTTTCTAATGATAAAATTACCGTCACTCAGCTGCACCATTTCCTGTAGCCGCCGTTCTTCGCTATAACAGAAGTTTTACAATCCGAAACCTTCCTTCACGCGGCGTTGCTCGGTCGGTTTCCCCGTGCCGAAAATCCCTGCTGCCTCCGTAGGG
+
*'(+,(1**1+%+(&(,*(&&,($(%'%2+71,-/27:+87+$)&$('(*&(',0(')+53.2*/)*,,,($('0+'-*()()-281084.70-,//./00*//2,-.4,/445488+30/-3.0221,0)--+2+**,,.-10181-/,.5(,*)&'+&%$#&$$))538:2(*+*/80',02376952.0-+031+3+.++.5(.1/6+/,.0%'().+*(,*(.0)*2')+.*)13))24<,976:,485/$'').+--,/&&.0//,0'+,40;4,1,**$-41840'0*++,,+%()*('&%'&%.2,,+*'**+10/9;6-,/0265/9,2+-079:-.*./,-//3%/'#')&)+,*-%('()2&)*323.+.-/0*)'.-*0,3,3.--.635511564333.-.2109153669413..(6630003-32+.*,-./53/10+/-.))1/24-33+63'6725-0+/52220.*-1347&&).4120../,-1/05,0144791(+/.,/)"%$'&*)((*,(%&(*21#'%&'*+-),&+3;98;943/-6,)+202'&,1*820.'*-0.//-.+,,&'*(,*%(*)(.0(%)--64:8-77.1,*,3<-0+,4*)&'('&(&+..,0**+%)0-323&+&+'''/-)(.6.../.0*'+)%&**+.2./82593..067833&6,21+*-(')/01/67-3--,2399:6853726'*&/(.262922))--(*+867.)+)+38.6(;9852/*6988;2317//(.0,4.1290//0*2+.,22691452.1/1;:9141)),--0677343326</*''(),70,%)%)(,-03.('++1100.-*+*36553)+,--)*51116756934,,&$'&))#&$%(+*('%(-/1-*.082'1$$%&)/*-660312548+2/(-510-*,*..00.:0--262*..050.1/378902/5-.*&+(())(+,%''./7241,0,--++.0...'(+**+220720/15.919/3;2.*,)+%.(.:5&-**2978,'&'(&(''#&%.8,6;80012+,%))*,0381.,,-%&-+,1350+--,.:<4+2/92/)(/,(*+*4,)+452440/20/.5--,1,52,)2)745541'.+--*/77/,30(&')/-1:471-%%)'%
@bb341a5c-b329-48ae-8a74-c0ef5e111eab ch=248 read=134296 start_time=2019-12-13T16:05:38Z barcode=BC01 runid=2c9cf7bc05858273f10e7d7ec552fc0bd742dc3e
CTCCTGAGGAGGCAGCAGTAGGGAATATTGCACAATGCAAGCCTGATGCAATACATACGCGTGTATGAAGAGGGCCTTCGGGTTGTAAAGTACTTTCAGCGGGGAGGAAGGGAGTAAAGTTAATACCTTTGCTCGGTGGCCGTTACCCGCAGAAGAAAGCACCGGCTAACTCCGTGCCAGCAGCCGCGGTAATACGGAGGAGTGCAAGCGTTAATCGGAATTACTGGGCGTAAAGCGCACGCAGGCGGTTTGTTAAGTCAGATGGCAAAGAAATCCCCAGGCTCCAACCTGGGAACTGCATCTGATACTGGCAAACGAGTCTCGGCAGGGGTAGAATTCCAGGTGTAGCGGTGAAATGCGTAGAATCTGGAGGAATACCGGTGGCGAAAGGCGGCCCCTGGACTGAACTGACGCTCAGGTGCGGCGTGAGAGACAACAGGATTAGATACCCTGGTAGTCCACGCCGTAAACGATGTCGACTTGGAGTTGTGCCCTTGAGGGGGCGTGGCTTCCGGAGCTAACGCGTTAAGTCGACCGCCTGGGGAGTACGGCCTGAGTTAAAGAAACTCAAATGAATTGACGGGGGGGCGCACAAGCGGTGGAGCATGGTTTAATTCGATGCAGCGCGAAGAACCTTACCTGGTCTTGACATCCACGGGATTTTCAGAGATGAGAATGTGCCTTCGGGAACCGTGAGACAGGTGCTGCATGGCTGTCACGTCAGCTCGTGTTGTGAAATGTTGGGTTAAGTCCCGCAGCGCAACCGCTTATCCTTTGTTGCCAGCGGTCCCGTGAGAGACTCAAAGGAGACTGCCGATAAACTGGAGGAAAATTAGGGATGACGTCAGGTACATCATAGCGCCGACCAGGGCTACACACGTGCTACAATGGCGCATACAAGAGAAGCGACCTCGCGAGAGCAAGCGGACCTCATAAAGTGCGTCGTAGTCGGATGGAGTCTGCAACTCCACGACTCCGCCAAGTCGGAATCGCTAGTAATCGTGGATCAGAATGCCACAGTGAATACGTTCCGGGCCTTGTACGCACCGCCCGTCACACCATGGGAATTGGGTTGCAAAAGAAGTAGGTAAGCAATAACCTTCGGGAGGAGGGCGCTTACCCTTTGTGATTCATGACTGGGGTGAAGTCGTAACAAGGTAACCGG
+
/22*)*%*.*-30+/.++-'/3.+5-(5***,-,2*&''+*8;632201-*&%&((*1)-.4344-,.)(*+.,,01450;87:0..5,&*)*.64,',,079*+/3/.-4+&''3:*)3.3/35773<81280$%,-(),(---6;0..+,5-*)+*'(,02,3,+.0..00./337010218135/7-2.--3420+*%'(.)0.),66/6...26-3-5-11:;68699;634351/+0--79+8583&-627.49.0//'*,.10%())(/59+'2:719,5-1)(&/-///4777731-,)&%'(-+.50,-,.-/06253).37.23%-*,/-**0.-+##%'0312,91))..(,./459992,-(++/+/307/)3//-5'/-3,,3:3)-43+)+,/70///1675534798,('&(+'&)&&*-0(%'0/,1/,.4879<436:98474+%++453003()(')'.,.,+,-,-%)-934022'&+((*0-.*.2:8;43.3'1+-,..4:542./-'&')//89;7897776*)),,6/;0*&''025+3.'*.,+48+;;72)052534-3719/---,,.087812/0-*...11.-:0396</.-.%,-)-)+&',(,3/201,.821496230$-*02,*-'*,&-8:2/-'(*.911009878697323-5141:;797,.-4&(*234996..*/.976-')*-/,*-..3536520,&'$+,08)./-0-)(+-4-&'&(&'*,211$',+,.4+15.)2.'3-,,++'*+5++1)'$&&,3382;)0,&(,.43+(%&(79:3335-.1+1'*+-%254/4/.,)+/+()%&%'11*+&(+&*&&'27&*,5,10/+-)0/2466679;84:1....2873()&()).551*01--/,*'*-26+./113050(,,611:::848+++,,/).)-'+'),-361700.9,+.11588:3010/+..-70635320'-)+4-.,/141174*+5..6,),'+11187&62142,'/)*/-1.//1&.,2:34:812654242.5/+'%$)'/1)('+,,66(&**'*+-0+,*(()-%+0-4186-:7.-,%-0262.3.-44*+6/-.-/573'+')*.3996,+*(%((+8;8962*0*3957-7
@23ed5582-e448-4b7c-a012-bff2faa5dc33 ch=330 read=85903 start_time=2019-12-13T16:05:26Z barcode=BC01 runid=2c9cf7bc05858273f10e7d7ec552fc0bd742dc3e
CTCCTACGAGGCAGCAGTGAATATTGCACAATGGGCGCAAGCCTGATGCAACCATGCCGCGTGTATCGAAGAAGGCCTTCGGGTTGTAAAGTACTCTTGGGGAGGAAGGGGTAAAGTTACCTTTGCTGTTGACGTTACCCGCAGAAGAAACACCGGCTAACTCCGTGCCAGCAGCCGCGGTAATACGGAGGTGCAAGCGTTAATCGGAATTACTGGGCGTAAAGCGCACGCAGGCGGTTTGTTAAGTCAGAGATGTGAAATCCCCGGGCTCAACCTGGGAACGCGCGCGACCTGATACTGGCAACAGGTCTCGTAGAGGGTAAATTCCAGGTAGCGGTGAAATGCGTAGGAATCTGGAGAATACCGGTGGCGAAGAGCGGCCCCTGGACGACGCTCAGGTGCGAAAGCGTGGGGAGCAAACAGGATTAGATACCCTGGTAGTCCACGCCGTAAGCGATGTCGACGGGATTTGCCCCTTGAGGCGTGGCTTCCGGGGCTAACGTTAAGTCGACCGCCTGAAATTACGGCCGCAAGGTTAAAACTCAAATGAATTGACGGGGGCCCGCACAAGCGGTGGAGCATGTGGTTTAATTCGATGCGAAGAACCTTACCGTCTTGACATCCACGGAAGTTTTTTCAGAGATGAGAATGTGCCTTCGAGACAAGGACAGGTGCTGCATGGCTGTCGTCAGCTCGTGTTGTGAAATGTTGGGTTAAGTCCCGCAACGAGCGCAACCCTTATCCTTTGTGCCAGCGGTCGGCCGGAACTCAAAGGAGACTGCCAGTGATAAACTGGAGGAAGGTGGGGATGACGTCAAGTCATCATGACACCTGACCAGGGCTACGATGCTACAATGGCGCATACAAAGAAGCGACCTCGAGCAAGCGGACTTCATAAAAGTGCGTCGTAGTCCGGATTGGAGTCTGCAACTCGACTCCATGAAGTCAGATCGCTAGTAACCGTGGATCCAGAATGCCACGGTGAATACGTTCCCGGGCCTTGTACACACCGCCCGTCACACACCATGGGAGTGGGTTGCAAAAAGAAGTAGGTAACCTTCGGGGAGGGCGCTTACCACTTTGTGATTCATGACTGGGGTGAAGTCGTAACAAGGTAACCGG
+
1154-.1+(+,)+6745+,'('.-9---10:33:56459;78;2224'*'(&)-029:7814-.*(%+.2%*+,.875;7697596877,*))(-'(&),1+(/(01,.-*+-98,1,+&''+)%&(%,6112728--2-).+).)$,-+/13./,+*0,+,2411-8961.,,1-,,%)+10*)+,-*.,*5314/4/9,6+/0-4//11025365313682.-..'-*/377301171--/+.*,4%%')4361*,06*/33),4797:085822.(#$%&(,('%&$$$%%(///001-030(+')*56787+('(),))+*-.0,0/-**+*0,)-/,(./330+&((+,993,,-0-.6.2,+*,(()*('./.10:0-*041.-+-0334-+./23%(*)',-02+3&+%)3:14/,+$5*--3334<0/2..01751./048*,&*,+((+&)*/,*'(($)($#')-&'')*15/38/211.6*22-(+-3.++&,01.34267647:63$(+%'*,4:62,/.-021;5;952895:1+))'0)**614;72-94,,-106792832.++*-.+*+32::686:,+**(,)*3()1/),+)+,((*+7)**..5)+04-*+(,0:6<-70,*+,-2022558979829//.22*+'&'/1/599::;78443630,(*,-,)*+0/3324:312018,,0;5:96;4)')(5-,-247../-/9888;648220&&+'&*).:3*30877+31+(*+*)6539.//-.1165782220124<37880.4-*,'('/88+,14785776./027:8()&%&&,*$'+6332/.)('('(,0474507/'0335656679,(,*(+-40-,*))%'/704485)'%().19/+,7566890500-.*-*+/*/-*-,/4:898775455389351''(++%&,-3//+,$(+3-2+-.'.02(+,-51358,3*/++,:877+1+*(('203,,/+,.00002959:*0931/-..086946.)()/:257130;64,%),(*,-2-/-*&%&(/46/&(0405647246*/,51,,267;70001474253,110./37889677*5.482/(2
@9ef14710-7647-4e81-8b0e-13526fd8aabc ch=191 read=249413 start_time=2019-12-13T16:05:15Z barcode=BC01 runid=2c9cf7bc05858273f10e7d7ec552fc0bd742dc3e
CTCCTACGGGGAGGCAGCTTAGTGGGGAATATTGCACAATGGGGGGGGAACCTGATGCAGCAACGCCGCGTGAGTGATGAAGGTTTTCCGGATCGTAGCTCTGTCTTTGGGAAGATAATGACGGTACAGGAGGAAGCCACGGCTAACTACGTGCCAGCGGCGGTAATACGTAGGTGGCGAGCGTTATCCGGATTTACTGGGCATGGGGGGCGTAGGCGGATGATTAAGTGGGATGTGAAATACCCGGGCTCAGCAGGTGCTGCATTCCAAACTGGTTATCCACAGAGTGCAGGAGAGGAGGTGATTCCCTGGTGTAGCGGTGAAATGCGCGTAGAGATTAGGAAGAACACCAGTGGCGAAGGCGACTCTGGACTGTAACTGACGCTGAGGCTCAGCGTGGGAGCAACAGGTTAGATACCCTGGTAGTCCACGCCGTAAACGATGAATACTAGGTGTGGGGTTTCCAGCACCTCCGTGCCGCAACGCATTAAGTATTCCGCCTGGGGTACGGTCGCAAGATTAAAACTCAAAGGAATTGACGGGGACCCGCACAAGTAGCGGAGCATGGTTTAATTCGAAGGAAGCAACGCGAAGAACCTTACCTACACTTGACATCCCTTGCGTACCTCTTAATCGAGGGAAATCCCTTCGGGGACAAAGGTGACAGGTGGTGCATGGTTTGTCGTCAGCTCGTGTCGTGAGATGTTGGGTTAAGTCCCGCAACGAAGCGCAACCCGCGTCGTTAGTTACTACCATTAAGTTGAGGACTCTAGCGAGACTGCCTGGGTTAACCAGGAGGAGAATTGGGGATGACGTCAAATCATCATACCCCTTATGTGTGGGAGCTACACGTGCTACAATGGCTGGTACAGAGATGCAATACCGCGAGGTGGAGCCAACTTTAAAACCAGTCTCAGTTCCAGTTGTAGGCTGAAACTCGCCTACATGAAGCTGGAGTTACTAGTAATCGCGAATCAGAGTGTCGCGGTGAATACGTTCGGGTCTTGTACACACCGCCCGTCACACCATGAGAGTTGGCAATACCCGAAGTCGTGAGCTAACGCAAGGAGGCAGCGGCCGAAAGGTAGGGTCAGCGGTGGGGTGAGATCTCATGGCTAGGTAACCGG
+
,./103./'1+(-+*),*),&()-53)---09332-4.3,+05061/,-319,-.8891/162656:56-2&%%*)-(&)),3/<505*:-:98421((,.65857;;06/),+0102-+(++2.+.'+.)/*+*+17../100272437497992/,*,,(1-./.160//35002,*%),3591/1)+-(&.++38960)&'%%()),0364179096874060.-./5,/40.+-31,3:5*.9896.,',%66856,+,,.09-874767-30,,1(((0--/.17856-+(-+)*(&(&',-1,)%-/0+,,,.1.+)--++++(--,&'(+/0'362.-23288,)+*+9+))-*0168--,,1:4755/-+)'+-8788976874/%()069;0(*-241+.+)7+/1768<313:8/3346-0/2;49-9.6101018554753641*(03--;.-+,'2.00--++/372''(*))**1.1*+,.484:/1;8830&%&24:76+0,+(*+-.3992277:.0-,.2/33:,3:5*)&$%*'()('((,-)1)&+$2/11:9456:7)'(&)(,+,2.0*(-/5++1040100.()*+,,41579094*/,+,,6..0/.074758,*''$&&%%)10,7919;63.86.*2.5561.5/11/,*'(&.46.-01660&$)*::9885+7.00792-+.-6180++-44((*.*-(++-.*4,--3+%%%)+22;221;33368:/505-,/*)',,27752*/,)*,.9978655:83:663,*0.*+*((%$*&399,5768:799983,-.9825)153/*644441(&-/*.034/,-,-13,*),224:884,-.0'&,**64559433:6,+*/+.12*/*/1)()484<;727357667.//3-'%)+*,$+-87760631298984000120:/00610,2:2..&1/1621%.)*/572)('+*.00/3)'').5586543&+56446,*)*+226:72<4./801/18443.-%'.7+.001..-5.*+-+*,+,*+-003-,)**./2..01001'407432***&')03.4)(,*-1-24.))'&'&&'($%$%''%(**193,26
@62e97101-cef3-4313-8f70-ae33dee6dc72 ch=219 read=115220 start_time=2019-12-13T16:04:51Z barcode=BC01 runid=2c9cf7bc05858273f10e7d7ec552fc0bd742dc3e
CTCCTACGGGGAGGCAGCAGTGGGAATATTGCACAATGGGGGAACCCTGATGCGTAACGCCGCGTGAGTGATGAAGGTTGGATCGTAAAGCTCTGTCTTTGGGGAAGATAATGACGGTACCCAAGGAGGAAGCCACGGCTAATACGTGCCAACAGCCGCGGTAATACGGAGTGGCGAGCGTTATCAATGATTTACTGGGCGTAAAGGGGCGTAGGCGAGGATGATTAGAATTAGGGATGGCCAAATGCCGGGCTCAACTTGGGTGCTGCATTTCCAAACTGGTTATCAGAAGTGCAGGGAGAGGAGGTGGAATTCCTAGTGTAGCGGTGAAATGCGTAGAGATTAGGGAAGAACACCAGTGGCGAAGGCGACTCTGTAACTGACGCTGAGGCTCAGCGTGGGGAGCAAGCAAGTTAGATACCCTGGTAGTCCACGCCGTAAACGATGAATACTAGGTGTGGGGTTTCCAGCACCTCCGTGCCGCTAACATTAAGTATTCCTAGCAGGTACGGTCGCAAGATTAAAACTCAAAGGTGACGGGGACCCGCACAAGTAGCGGAGCATGTGGTTTAATTCGAAGGCTTAACGCGAAGAACCTTACCTACACTTGACATCCTTGCATTATATCGAGGAAATCCCCTCGGGGACAAGGTGACAGGTGGTGCATGGTTGTCGTCAGCTCGTGTCGTGAATGTTGGGTTAGAGATCCGCAACGAGCGCAACCCTTGTCGTTAGTTACTACCATTAGAGGACTCTAGCGAGACTGCCTGGAGTTAGCTCCAGGAGGAAGGTGGGATGACGATCAAATCATCATGCCCCTTATGTGTGGGGCTACACGTGCTACAATGGCTGGTACAGAAGAGATGCAATACCTGCAGGGGTGGGTAAACTTTAAAACCAGTCAGTTCCGGATTGTAGGCTGAAACTCGCCTACATGAAGCTGGAAGTTACTAGTAATCGCGAATCAGAATGTCGCGAAGTGAATACGTTCCGGGTCTTGTACACACCGCCCGTCACACCATGAGGTGGGTTGCAAAAGAAGTGGTAGCTTAACCTTCGGGAGGGCGCTTACCACTTTGTGATTCATGACTGGGGTGAAGTCTAAAGGTAACCGG
+
+*2-++2179,(-60'5444853-''),1/.-+0/634:91+(+,.*(++-&*&&*3304712*3+)*+*+*)++,-,-5.9885655,*+,663/,.65',1+-+())/0+***'63/10+1/-/*1),)(/4-.,70+/*&(.-11173)2225413/62/5.'(&&#(,-(&*1/142811,,'$&'*3.-0380-0(,*.,'.0-,135432+**+,01114('))+*%/500./&$$-4/*'23*6589936-0-)74447644-5:*.*799888825'+($&(''())'(/.+,)./+)&'5,3,3+4())5654/3209320670059:81(*-*1++0(-.-/**'+)'+,/-,)1+-+-&),,.023540110000,,)1*'('%$%(1288(('**))-01.10/.7543;0../.++-02(+,/4681-1+*12+.55344)1,1,0,58+-5)+'').0/5.04(($''&)*2*/)+/-0)/-/8/''(#$$((()+295513*-'*+6,;9,1635:+-'.)&),,6088;6++*+()&'('+,2*-..5400207:187:3+)%'%*,//1//0126*,///+-,-2)*)*(-//-00/2,(-/0-9)'%'(-*'.+,..*,92,).(046554404./1/)-+-00.-//53655(+,.4622458777885/++0+619(,0/7/''%(/20&.//2'%&&%-*&''$%(%+,/411035111345-/2'&%4/,----*&%)(*00256;437')0+%''&-)*20),*).-/30+2115320%*-12,-.0234;-63.*.211/1.*'23)%),-*+()-872639209342.-/03,+*(''(+,1/70/+*&*,&)0/+*+))(+2-+,--*-04,38897(1)0.(/),6--.7595651;80196360//11-/+)*345.0*/-,+35./1,-/4654978524:766723'*(((+*1+*3)2*,'&.6.//733474525;71;7,-50/010-)*$''',942;13297+(*+(('/))+++*2*/0278.9((33+31051.9;/2-92.0333;3686566401,+,0+*'%**00.735;8:6:
@b74e00b9-4cbd-4e14-9923-457e09c3580c ch=387 read=179179 start_time=2019-12-13T16:04:31Z barcode=BC01 runid=2c9cf7bc05858273f10e7d7ec552fc0bd742dc3e
CTCCTACGGGGAGGCAGTAGGAATTTTTTTCGGCAATGGGAAACCTGACCGAAGCAACGCCGCGTGAAGGAAAAGAGAAAGGGTTTCGGATTATAAACTTCGCAAAGGAAGAACGGCGGCTACAGGAAATGGTAGCCGGTGATGCTGAAGTAAGCCACGGCTAACTACGTGCCAGCAGCCGCGGTAATACGTAGGTGTAAGCGTTATCGGAATTATTGGGCGTAAAGAGGGCAGGCGGCAGCAAGGGTCTGTGGTGAAGCCTGAAGCAACTGTTAAGCCATAGAGCCAGGCAGCTAGAGTGCAGGAGAGGATCATTGGAATTCCATGTGGTGAAATGCGTAGATATGGAGGAACACACCAGTGGCGAAGAGCGACGATCTGACGCAGCGGACGCTCAGTCCAGCGTGGGAGCAAATAGGATTAAGATACCTAGTAGTCCACGCCGTAAACAGTGGAGTACTAAGTGTTGGATGTCAAAAGTTCAGTGCTGCAGTTAACGCAATAAGTACTCCGCCTGAGTAGTACGTTCGCAAGAATGAAACTCAAAGGGATTGACGGGGCCCGCACAAGCGGTGGAGCATGGTTTAATTCGGAAACAGCGCGAAGAACCTTACCAGATATTGACATACTCATAAGGCTCCAGAGATGGAGATGGCTATGAGGATACAGGTGGTGCATGGTTGTCGTCAGCTCGTGTCGTGAGATGTTAGGTTAAGTCCGCAGCAGGCGCAACCCTTATCGTTAGTTACCATCGTTAAGTTGGGGACTCTATGAGACTGTAGTGACAGAAGCTGGAAGGCAGGATGACGTCAATCATCATGCCCTTATGACCTGGGCTACACGTGCTACAATGGATGGTGCAGAGGAAGCCCGAAGCCGCAGGTGAACAAAACCCATAAAAACCATTCTCAGTTCGGATTATGATCTGCAACTCGACTACATGAAGTTGGAATCGCTAGTAATCGCGAATCAGCATGTCGCAGTGAATACGTTCTCGGGCCTTGTACACACCGCCCGTCACACCGATTGGCTTGCAGAAGCCGGTGGCCTAACCGCAAGGAAGGGGCGCTATCTAAGAGTGGGATTGATGATTAGGGGTGAAGTCGTAACAAGGTAACCGG
+
275,--5(05)),*)#%+&*(((246:91//)443832)(%'.'+43351/-('-0+/*,0-//3102+,)/+('('*.)-150<13+5&9*(*.-+)(&%$$&0*(+.4--3-&-+01//12*2+&&'&%(*+.5/*'%&''&++(*0)**-)+.,-),*',+,0,1+1&,*)+,'06120,)&%(*)0.3)-+()*)*&*)-2324&.'(0)(3+389666.9)'%**+328:7292./*2.*28...3./5-%-,(-6++0,().+.0)&)31%&(()*,--.*)0-*),-11,,,,,11+2()(,8671$''((-*2.26(*%$%%&)'-2,-01*)(*(%(+3-.2-0-&-,.5)20,)(*,-*$)+;:98.--*)#&#%$)*00,,).133719&*&')1'1/++-7::6(10)9,2+-/836:202656740/0/29337:0.%(*%(&$&(+-/63553:3915--1.:8+/359,./0.+,/0,4/0-/,/-/0/4)1**+09.1;93'*,//13656431022,,1/*(,)+66-/**)'*1.95:5111+2)&+&')*)+)*.-,),,01+)*.518174,&+(%+-*.*)*.,'*)-)$$)+2*(,-+,80129916665,0)),/0-))+')'771-(,,.175420-/,-610'000/67789;777:346357-.//0/4233*0.1357-:,%'*)7*8-960*++%.-,/-(((%*-2/3345041/+3+)),+.0*(023,0.46:/01-,'$$%%/-.**%(*/0131(*+)*/05..+/3$0..0462.-)'(*+9:955'64*+811168;641./.0/+,&',53.3394595423*-//.(-++,)-*)%*/+.+%%%'&((+*(9<<24;/')*498/2:87<97:/039.0,)5,/1327745320./--).23667/:1--9.5-015*.+'()/*+,/10.865/*.-,/12-0&,022;+(/*-;644(0546360/111/,09/193.13+,*,*+&2($$$%(#-&%++).7)101/5++3867/,1-.-//,.)&'&(*).0310'&)*-58-,1+,*++2.-/(0*/+2,++1***/*.2)3/548;89
@b4310c49-d4f6-411f-ab55-3d3b44a3ae59 ch=273 read=95152 start_time=2019-12-13T16:04:31Z barcode=BC01 runid=2c9cf7bc05858273f10e7d7ec552fc0bd742dc3e
CCGTTTACCTTGTTACGACTTCACCCCAATCGCTACGCTTCAACCGCTGCCTCCTTGCGGTTAGCTCACGGACTTCAGGTATTGCCAACTCTCATGGGTGTGACGGGCGGTGTGTACAAGACCGGGAACGTATTCTGCCGCGACATTCTGATTCGCGATTACTAGTAACTCCAGCCTTCATGTAGGCGGTTTCAGCCTACAATCCGAACTGAGACTGGTTTTAAAGTTTGGCTCCACCTCACGGTATTATCTCTCACCAGCACCAGCCATTGTAGCACGTGTGTAGCCCTACACATAAGGGGTATGATGATTTGACGTCATCCCACCTTCCTCCTGGTTAACCCAGGCAGTCTCGCCTAGAGTCCTCAACTTAATGGTAGTGGCTTAACGACAAGGGTTGCGCTCGTTGTGCGGGACTGTAACATCTCACGACACGAGTGACGGCAACCATGCACCACCTGTCACCTTGTCCCCGAAGGATTTCACTCGATTAGGTAATGCAAGGGATGTCAGAGTGTAGGTAGGTTCTTCTTGTTGCTTCGAATTAAACCATGCTCCGCTACTTGTGCGGGTCCCCGTCAATTCCTTTGAAGGTTTTAATGCTGCGACCGTACTCCCCAGGCGGAATGCCAATGCACGTTAGCGGCGGCACGGAGGTGTTGAAACCCCACACTACAGTATTCATCGTTTACGGCGTGGACTACCAGGGTATCTAATCCTGTTTGCTCCCCACGCTTTCGGGCCTCAGCGTCGAGTTACCCAGTCCAGAGAGTCGCCTTCGCCACTGGTGTTCCTGAAATCTCTACGCATTTCACCGCTACGCCTAGAATTCCACTCATCCTCTCCTGCACTCCTAGATAACCAGTTTGGAATGCAGCACCCAAGTTGAGCCCGGGTATTTCACATCCACTTAATCATCCGCCTACGCTCCTTTACGCCCAGTAAATCCGGATAACGCTCGCCACCTACATTATTACCGCGGCTGCTGGCGCAGCCAGTTAGCCCGTGGCTTCCTCCTTGGGTACCGTCATTATCTTCCCCAAAGACAGAGCTTTACGATCGAAAACCTTCATCACTCACGCGGCGTTGCTGCATCAGGGTTTCCCCATTGTGCAATATTCCCCACTGCTGCCTCCCGTAG
+
+3/00('+207121%%'**.30)289+00/2$%(%&#%%)')).0&(-'))*-%+&+,)+++-+/0/.//734576%2//)2,+-()&**-+-&'*2'--7687/76115///-2026./1;6-:82932:77-.'(+7/133667;:44-3/)*0663;1111'(,4311*)&'$)+.+//-//6-,))1*.-00:/143705+',23.-./22;;,;<;00:4+-:,,-4/40*-2.1+3060)-*'),./..))()')&.,.0.0)-..)*++)23-3++***,/,**-*,'&.2)+2-/120.--+/5/***&.1--17++,,,318664135+91+-)***,-189989&'&%%)*,,27*,-/,.2.4/32+)(*%)+,-6/7//(,,(-/*-(*/199502)**/%77//.,-/%&')*1,*,,-336.%,&)&-,,2255;676444/'3/11477753500258,')(*(&.60.,//0/-4,+0,,3421482+57,6:;:0'&''..'(%)$,,19815+'&+&)'+/70%&$*%.51575-.5624*....12.0,/+,.)/24-+/3094:82062/*(*)0:9*0.+)%+),+-3260/0.;:8,,13423362*.**.422-./1701104/+5-..+0+.3,105-/800;8/'+()&&$&&/+-;658893;:/..-+/45;644/46&7764445(*24787065)(-,043+,.,+3:/,/:769.2002//,()(,3-0'&%2-6'&'-+)*))**(%()145*.,38317/60))-21-221/-/-253<;2159,0410),%'''(*1,:;00.-$*1-/1339666/0/7-/18961'3826:03--,112/.//*22-0/1070/.43+.5400-;0,*,,-4(&(0.2/99458644:64512251-2,)+),/-*,/12'.-*3/46-.0.167567&08110-5.+6--592327233546.,(,(+)(++1-++.00-012./52--0-2-383/02;678/,3*--7089:2+60-//,*%**54.(,,..1)**-1)-:<:9::3777133./...4;/00//,0+()0*/;7.53*)20..408/..6-767,()'(*7432,17--23/
@e4777e73-b69c-4c18-9f3a-caaf033f78ee ch=220 read=105235 start_time=2019-12-13T16:04:27Z barcode=BC01 runid=2c9cf7bc05858273f10e7d7ec552fc0bd742dc3e
CTCCTACGGGGAGGCAGCAGTGGTATTTTTTTTCGGCAATGGGGAAACCCTGACCGAGCAACGCCGCGTGAAGAAGAAGGTTTTCGGATTGTAAACTTCTGTTATAAAAGGAAGAACGGCGGCTACAGGAAATGGTAGCGGTGACAGTACTTTATTAGAAAGCCACGGCTAACTACGTGCCAGCAGCCGCGGTAATACGTAGGTGGCAAGCGTTATCCGGGTGTGGGCGTAAGAGGGAGCAGGCGGCAGCAGGGTCTGTGGTGAAAGCCTGAGCTTCAGTAAACCGCAAAACCAGGCAGCTAGAGTGCAGGAAGGATCGTGGAATTCCATGTGTAGCGGTGAAATGCGTAGATATATGGAGGAACACCAGTGGCGAAGGCGACGATCTGGCCTGCAACGACGCTCCAGTCAGCGTATGGGGAGCAAATAAGTTAGATACCTAGTAGTCCACGCGCCGTAAACGATGAGTACTAAGTGTTGGATGTCAAAGTTCAGTGCAGTTAACGCAATATAAGTACTCCGCCTGAGTAGTACGTTCGCAAGAATGAAACTCAAAGGAATTGACGGGGGCCCGCACAAGCGGTGGAGCATGGTTTAATTCGAAGCAACGCGAAAAGAACCTTACCAGATCTTGACATATAAAAGGCTCCAGAGATGGAGAGATAGCTATATGAGATACAGGTGGTGCATGGTTGTCGTCAGCTCGTGTCGTGAGATGTTGGGTTAAGTCCGCAACGGCGCAACCCACTTATCGTTAGTTACCATCATTAAGTTGGGGACTCTAGCGAGACTGCCAGTGACAAGCTGGAGGAAGGCGGGGATGACGTCAAAATCATCATGCCCCTTATGACCTGGAGCTACACGTGCTACAATGGATGGTGCAGGGGGGGAAGCGAAGCCGCGAGGTGAAACAAAACCCATAAAACCATTCTCAGTTCGGATTGTGATCTGCAACTCACGACTATGAAGTTGGAATCGCTAGTAATCGCGAATCAGCATGTCGCGGTGAATACGTTCTCGGGCCTTGTACACACCGCCCGTCACACCACGAGAGTTGATAACACCCGAAGCCGGTGGCCTAACCGCAAAGGAAGGAGCTGTCTAAGGTGGGATTGATGATTGGGGGGTGAAGTCGTAACAAAAGGTAACCGG
+
+-2.-.0*-41-371-..-.)-&%$()*)))**/09.30.33,(*,+25---,35233.0&--99787--0**','++,+-9;20+3&3*,-670.0527617010;3*)0-))36328.,/../0+0.+21*240).-,/+-+,%+,+.36.+-01$')**/,'%'$$&0,/0143:9:9766.&/4-2+3-,;//095.0()49331*,/47220.(.+,*/+44.+(&'%%*0-&+-68;5162/--(+2-,/7562051,1.*+,++(%'/*'&)*05-23()*',2)0--1,,+,-3-*-,/2160,***)-0/-,'-'3*:955.1/.*11.90//96./07798::56+.3.,0(/,-67:134081//4286657000.*///;2675'.*-04505'')5')%&(///+'20%))16:0-()*11&-.418))+122/50,-.1+07414-'*/22.-+/-/371++))'0/77576777.288-/011%+-0-0,%*+**)-094911220...)-*-.-.322/220+).)(3;87368/.125.(),'0*/,-*.360-7($'$%',-12362,(**(.,,-85.63;8.5.,-3/524,,0,)(..7323006-/'.)01/0132-.-32**0..3(,(*,1::5.+++.,,,++011555567562112/64-...,53736:779()+11475685950.26658.-./8431254(,,%.(+-,221.3+#&.-1115270-.2/297:82837..,4/7;225420%*)$&(*,8686+-,-/544-23962+,)/(1.(7:37:32.),.,88,21288)4&-860,:544000.46(,-&')&')-023575:67:9995544+1&)'*+*+.,,(+))-85..*,).-,2(./46,196046;:-7;78;736+2298)7-01*0-,47989430/*%')'*+')*-1+./6,4///76977448332521725./055881'&(+)046658174...)38406/--/./005:81;://1+,(+.'*))'(*37013361+3/*),0-/8392/--'(.-15--19++*0+**$()+'-000+3+8199106-00112:16897(,)),)*41//3/068/+1.7:2,40
@d43e154a-09d9-4071-97c8-aefb4756f084 ch=183 read=248667 start_time=2019-12-13T16:04:09Z barcode=BC01 runid=2c9cf7bc05858273f10e7d7ec552fc0bd742dc3e
CCACGTTACCTTATTTTTGACTTCACCCCGGTCGCCGAATCACAAAGTGTTAAGCGCCCTCGAAGGTTAAGCTACCTGCTTCTTTGCAACCCACTCCATGGTGTGACGGGCGGTGTGTACAAGGCCGGGAACCCAGTATTCACCGTGGCATTCTGATCCACGATTACTAGCGATTCCGACTTCATGGAGTCGAGTTGCAGACTCAATCCGGACTACGACGCACTTTATGAGTCCGCTTGTCTCGCGAGGTCGCTTCTTTGTATGCGCCATTGTAGCACGTGAAGCGTAGCCCTGGTCGTAAGGCCATGATGACGTCATCACCCACCTTCCTCCAATGATTTATCACTGGCAGTCTCCTTTGAGTTCCCGGCGGACCGCTGGCATAAAGGATAGGGTTGCGCTCGTTGCGGGACTTAACCCAACATTTCACAACACGAGCTGACGGCAGCCATGCAGCACCTGTCTCCACGGTTCCCGAAGGCACATTCTCATCTCTGAAAACTTCGTGGATGTATTAAAGACCAGGTAAGGTTCTTCGCGTTGCATCGAATTAAACCACATGCTCCACCGCTTGTGCGGGCCCGTCAATTCATTTGAGTTTTAACCTTGCGGCCGTACTCCCAGGCGGTCGACTTAACGCGTTAGCTCGGAAACCGCCTCGAGGGCACAATATAAGTCGACATCGTTTGACGTGGACTACCAGGATAATCCTGTTTGCTCCCCACGCTTTCCAGCACCCTGAGCGTCAGTCTTCGTCAGGGGCCGCCTTCGCCACCGGTATTCCTCCAGATCTCTGCGCATTTCACCGCTTCACCTGGAATTCTACCCCTCTACGAGACTCAAGCTTGCCGGTATCGAACAGTTCCAGGTTGAGCCAGGGGTTTCACATCTGACTTAACCGACCGCCTGCGTGCGCCTACGCCCGGTAATTCCGATTAACGCGCCCTCCGTATTACGCGGCTGCTGGCTGGGTTAGCCGGTGCTTCTTCTGCGGGTAACGTCAATGAGCAAAGGTATTAACTTTACTCCCTTCCTCCCCGCTGAAAGTACTTTACAACCCGAAGGCCTTCTTCATACACGCGGCATGGCTGCATCAGGCTTGTTATTATAATATTCGCCCCACTGCTGCCTCCCGTAG
+
3(#%%+4%*526).2/.)*+)0/*+.794(3..&(%%(6-,%(*/.*+',+,&(*-.7++0%&')((/)*)*)(*0))00900:8)-37391()(/)'(:;:967797;:866312021357676-+5,3.2+*$'*,5:567:687:405:701292*).00810.2.,,//2527,(1293676.*)*)('(***,-*7847-:1//13155213451.+,178244/.004/+1.')+,55.-/(*44-*+-+.6501-0-.-3585/-0,-110.&''&%&'%%)-++(26884)3'+,::4+*')(,-711(+-$*+-*-114-&),''&$&(035.++.--183338655.330/249:12,+20.7143''&+&''&-,(1514749211'('))64/5..-;9205/2,31*14370:,)%)341++'%%%--02.'.-)-5'5%/(/333834/-(**%&)638490+0,0-+*-./92/21233-1*576+/0-($&*6/.,*%),01//65;+*.--3174:59<630..'%&'&,)+,9+;:-1*)./000/08564-/02/2267+(0,'-024848444;73214:;+2:3140..0*4:3754.574*18:8:990.(%#($,)-,0/./527+-.-$-)%&%()&'*.3+')+'&'*-4-476)7678998-.&//11.,,.35:.-*))*'(28657<8//--691)--,19.*)')*)--*$(*3456814678;7346',27,:3-.,--+012.26286.00/...+**-/..0-)/+-/2::547.',4+.+,0*/-1-3.34,./,**/7351334026*''(-*,7;26566;*(+--/3/7.)--1-/,/4'&..,(+76.&*.14+//+*&)$&&%',/%''),.02/0&&%&%(+/1*'**,10;:0//21)'''('+1+*/3),-./,,+++--.165773/4/))/,)*+(*++.2339<867734206:7786282238268)+,,-3-3+)*,)'+-08,492'*.:8,,3323;843/0.8:0/55/22-.516394:14:99951*002373335:621.12804984.),)$/%$&))'&+&)#(,--,/1557266,1;,-03*
@d117153c-c7c4-4daf-8faa-817b271d8f05 ch=398 read=93912 start_time=2019-12-13T16:03:58Z barcode=BC01 runid=2c9cf7bc05858273f10e7d7ec552fc0bd742dc3e
CCCTACAGGAGGCAGCAGTGGGAATGTGCACAATGGGCGCAAGCCTGATGCAGCCATGCCGCGTGTATAGAAGAAGGCCTTCAGGTTGTAAGAAGTGGCGGCGGGGAGGAAGGGAGTAAAGTTAATACCTTTGCTCATTGACGTTACCCACCAGAAAACTACCGGCTAACTCCGTGCCAGCAGCCGCGGTAATACGGAAGTGCAAGCGTTAATCAGGATTACTGGGCGTAAAGCGCACGCAGGCAGTTTGTTAAGTCGAATCTCTTGAAATCCCCGGGCTCCAACCTGGGAACTGCATCTGATACTGGCAAGCGAGTCTCGTAGAGGGCAGAATTCCAGGTGTAGCAGCGGTAAGGAATGCGTAGGGGATCTGGAGGAATACCACGGTGAGGCGGCCCCTGGACGAACTGGCTTCGCTCAGGTGCAGCGAAAGCGTGGGGAGCAAACCGTTAAGATACCTGGTAGTCACGCGCCGTAAACGATGTCGACTTGGAGGTTGTGCCCGCTTGAGGCGTGGCTTCCGGAGCTAACGCGTTAAAGTCGACCGCCTGGGAATACAGCCGCAAGTTAAAACTCAAATGAATTGGCAGGGGCCCGCACAAGCGGTGGGCATGTAGTTTAATTCGATGCAACGCGAAGAACCTTACCTGGTCTGCCCGGCGGCATCACGGGAAGTTTTTCAGAATGAGAATGTGCCTTCGGGAACCGTAAGGACAGGTGCTGCATGGCTGTCGTCAGCTCGATGTTGTGAAATGTTAGGTTAAGTCCGCAACAGGCGCAGCCTTATCCTTGTTGCCAGCGGTCGGCCGGGAACTCAAAGAACGGTGATAAACTGGAGGAAGGTGGGGATGACGTCAAGTCATCACTTGGCCCACTTGACCAGGGCTACACACGTGCTACAATGGCGCATACAAGAGAAGCGACCTCGCGAGGCAAGCGGACCTCATAAAGTGCGTCGTAGTCCGGATTGATCTGCAACTCGACTCCATGAAGTCAGATCGCTGGTAATCGTGGATCAGATGCCACGGTGAATACGTTCCGGGCCTTGTACACACCGCCCGTCACACCATGGGAATTAAGGTTGCAAAAGAAGTAGGTAAGCAACCTTCGGGAGGGCGCTTACCACTTTGTGATTCATGACTGGGGTGAAGTCATGGCTAAAAGGTAACCGG
+
&+/.-2&85+/1)+0+&)'%()(1.)6,,-/6:85980/006&222310,+($%**++6-,4553202&&/*))((.+5/50%061-)'((&'((*&('%*),-3.),-1-/6,&&)*;5.,80;167.56.+011/06011+8+*08/(/*))1/+**&$*.'/,+.++,:9+./8555764796:063.7.-.15-(+(,-77--.072715)/)''1*./;;8878997*,++$.,127;80/2;8,3;44,22&$*+'*()($,0**.99.,4,.0.*0.185463.31811111.,'+&-*+.00/,,+'(+/55517(&.3.4&*'0*7,2,3.-,)')(%++/7.,)''&&(00-,)&(*.+44692+,-$$%&,*(*-3+-+*+1-2/:7/-488720--),$)+*,*0/5-/9440$())*-/+,.7799,'+()-3.2.1-0'()4*3.))2//153*+)+(.447765/..-$*+-130320,.2,:,..08+')+,,,07330/423452,3-0007;78756369)+973.2104865-)'&*,,)/7020)*)*-)(13)+7/;6..+,.-,$4(3870,0)(,+--))*'-2.,)+1676,54<7696:6./00170712,.2-/:4.1-)20,+,.)'%&(&)'&'),6/7**+6+&()+18:.2,*(()**&.,-.-)*,*-,%0-7,400/&(,-/.)(*/.1479886;8756545.''))--&-*6//.)*11-029,2-53/+./0'(+333+-20,50-26*5554/,6)-5654212/5-0-022,97/6116-+(%+(-(60..236(4571-//,50453;;06:89989863.06596$'$$*'--*#'%$'(+;78896+)*&((--/211012;:9:53423*431)*),,*.086977621+)(..+),/2)(---01.8/,.46+++%''+-+(/+',&'%/0/003023320102733.3/.,3**,0-++**(&)6133:99:89--05383./16/471/-/-638-)0-0-3,++-.&--2:88<4565-1.146974(&$(&&%1,3;345;7)&**'(*,))*&%&*3,1,/1)7/,-1001,5++890-48,,3135:676433.,,.+-,,,++1$,'++)+3,&,)1196853
@ef04d6eb-4485-4ab1-964b-fa3840d7491a ch=219 read=115164 start_time=2019-12-13T16:03:57Z barcode=BC01 runid=2c9cf7bc05858273f10e7d7ec552fc0bd742dc3e
CTCCTACGGGAGGCAGCAGTAGGAATTTTTCGGCAATGGGGAAACCCTGACCGAGAACGCGTGAAGGAAGAAGGAACAGTTGTAAACTTCTGTTATAAAGGAAGAACGGCGGCTACAGGAAAATGGTAGCCGAGTGACGTACTTTATTAGAAAGCCACGGCTAACTACGTGCCAGCAGCGCAGGCATACGTAGGTGGCAAGCGTTATCGGGGTATTGGGCGTAAAGAGGGCAGGCGGCATGAGGTCTGGTGAAAGCCTGAAGCCTTCAGTAAGCCATAGAAACCGAGCAGCTAGAGTGCAGGAGGATCGTGTTCCATGTGTAGCGGTGAAATGCGTAGATATGGAGGAACACCAGTGGCGAAGGCGACGTCTGGCCTGCAACTGACAGCCAGTCCAGCGTGGGAGCAAATAGGATTAGATGCCTAGTAGTCACGCCGTAACGATGGGTACTAGGTGTTGGATGTCAAGTGCTGCAGTTAACCCGCAGTAATTACTCCGCCTGAGTAGTACGTTCGCAGAATGAAACTCAAAGGAATTGACGAGGGGCCACACAAGCGGTGGAGCATGTGGTTTAATTCGAAGCAACGCGAGAACCTTACCGGAATGTGACATACTCATAAAAGGCTCCAGAGATGGAGAGATAGCTATATGAGATACAGGTGGTGCATGGTTGTCGTCAGCTCGTGTCGTGAATGTTGGGTTAAGTACAACGAGCGCAACCCTTATCGTTAGTTACCATCATTAAGTTGGGGAATCTGGCGGAACTGCCAGTGACAAGCTGGAGGAAGGCAGGGATGACGTCAAAATCATCATGCCCTTATGACCTGGGCTACACGTGCTACAATGGATGGTGCAGAGGAAGCGAAGCCGCGAGGTAAGTATAAACTTGTTCCTTAGATTCGGATTGTCTGCAACTCGGCTACATGAAGTTGGAATCGCTAGTAATCGCGAATCTGTCGCGGTGAATACGTTCTCGGGCCTTGTACACACCGCCCGTCACACCACGAGTTGTGCTGCAAGCCGGTGGCCTAACCGCAAGGAAGAGCTGTCTAGGTGGGATTGATGATTGGGGTGAAGTCGTAACGAAAGGTAACCGG
+
(-31'+.-21(*+'*(+%$&%*'/*.597007;7562/2,&(*)/9.)))0)()(+*+),/410/---.(.+'-%((()/611+*''3,57080//88)1(/+(/1.-2+0.--4:69.153724-/128+*))(,/2))(*-,+(0**%(*(&))././++,2+))+,017;4+0'00-0%)'(,+'/132.-.09.62,.254004'4-),+,60354468;**%3.3-59;9770&&&&/413//*++.1604;93'(&%&(++*024:-48+)+).7/49)(./35443+,/147363*-1+171414;71/-+,,-,--.95127717988102/,.,+)--)6769:'457;:622.5/.+()),,0506088922),*($#()./,:())*,599-)+,2;9732/'.)&'*,%0.(%550444(*--10227/,)*((/0/00)-,-/9;:;;;87.-+')642+2+13500/(+'-(%'('&,*0/1.*..10%(+'*+,65781,,,-.69216.+,0.,((&,*51857/(.22'&'$'+.-)().0*0.%*+&+&&,-060001/.*++))-*+)**+),01,-*+.4.11-0%2')+55378713136,-.-.;'((+,,:99+(%'+'&21+-0030.*-./1(320021.-),//50./7664-/0024532./20+4223125*1+*&%&)-.+.'%&((,-30:1,1/117292.20/9<887-,3./.04(+0(&+('%(''((%''(-07*.../630*))9,..,+/*5/&7:50-,.089839950--...8,:7+),--2.4;444)+-40+.--10+-1.8-('''364690.),)+---,1.,2;690++)(&$%(+337.''(')*)&$$'(.06/07*1*(*43451221/,%/01566418.12911922+10202/800.765:6)''**-3-40.0.)&$'06011,25231800/43325:25:1179444650.*,*)4+-)(*+.(+).6195/:-7-097/+,+(()/**+)11331.),,)4;;/20+-/0-:.7251,*,*)+,-7656,+3+,0.29:975
@deea69e7-d506-43b1-8290-47b792fc3ee3 ch=412 read=110889 start_time=2019-12-13T16:03:56Z barcode=BC01 runid=2c9cf7bc05858273f10e7d7ec552fc0bd742dc3e
CTTGCTCCTACAGGAGGCAGCAGTAGGGAATTTTTTTCGGCAATGGGGAAACCCTGACCGAGCAACGCCGCGTGAAGGAAGAAGGTTTTCAGTTGTAAACTTCTGTTATAAAGGAAGAACGGCGGCTACAGAAATGGTAGCCAGTGACGGTACTGTTAAAGCCACGGCTAACACGTGCCAGCAGCCACTTATTAACGTAGGTGGCAAGCGTTATCAGGTGTGGGCGTAAAGAGGAGCGGGCGGCAGCAAGGGTCTGGTGAAAGCCTGAAGCTTAACTTCAGTAGCCATAACCAGGCAGCTAGAGTGCGGGGAGGGATCATTGGAATTCCATGTGTAGCGGTGAAATGCGTAGATATATGGAGGAACACCAGTGGCGAGAGCGACGTCTGGCCTGCAACTGACACTCAGTCGAAAGCGTGGGAGCAAATAGGATTAGATACCTAGTAGTCCACGCCGTAAACGATGAGTACTAAGTGTTGGATGTCAAAGTTCGGTCTTGCAGTTAACGCAATAAGTACTCCGCCTGATAGTACGTTCGCAAGAATGAAACTCAAAGGAATTGACGGGGGCCCGCACACAAGCGGTGAATATGGTTTAATTCGAAGTAACGCGAAGAACCTGCAAGGTCTTGACATACTCATAAAGGCTCAGAGATGGAGAGATAGCTATATGAGAACGGTGGGTGCATGGTTGTCGTCAGCTCGTGTGTCGTGAGATGTTGGGTTAAGTCCCGCAACGAGCGCAACCCTTGTCGTTAGTTACTACCATTAAGTTGAGGACTCTGGCAGAGACTGCCTGGGTTAATACGGGAGGAAGGTGGGGACGACGTCAAATCATCATGCCCCACTTATGTGTAGGGCTACACGTGCCACAATGGCTGGTACGAAGATGCAATACCGCGAGGCCAAACTTTAAAACCAGTCTCAGTTCAGTTGTGGGCTGAAGCGCCTACATGAAGCTGGAGTTACTAGTAATCGCGAATCAGAATGTCGCGGTGAATACGTTCCGGGTCTTGTTTACACCGCCCGTCACACCATGAGAGTTGGCAATACCCGAAGTCCGTGACTACTTCCTGGGAGGCAGCGGCCGAAAGGTAGGGTCAGCGATTGATTTGAAATCGTAACAAGGTAACCGG
+
%*'()/..'*-*3.,..1-1+**+-(*))).59:<3/228-7..35*''+**;1+*,-5,1*+-886690/+.*)+)()-'*-,03;876480;0.09--5/88/7/..38(-*1-.24001,5-..10++(-+)*4-+*/5(+,.-,*')(+.&-+/*.'*/,-),+*-1)*,+0150-),,+30())%$*+-**+,/03**(&,/%--23104,/87798;898/;0(''-(()/'61,,98.4,2),19/+*0)).-1-*,+-/25-)(%)$&(2*(')'',,++*,0,03:30'/.+.'-.21(13-)+0)(--'2*-&+(-8.:42111/+---,/-,83,+/124111./.350.70396334+/+5,*),$'&)213)&*8373:2/115/20/0'(+-,.-5'(+1'((&'''&+.179-'/8/60++53249((*3337963568<9:::7.(&*+,-//133*1,,305/2243746-..:9'+3'),,//50803-$&*0,01.0//111/27)*'&(,31448;2../()8997487137/:+-*1)2)+,6/*42,/8/*+),-.28.0./.'%&%'((.,2:487;*')'%%.0/-.//82351.*'*(&.)13.6,,,-*+4690//1..6479())*,::32,,+32055420,*(('+('%*&'+'.(,/25528234522+,.0521/-()./550003*5*.+31:692709+*.0-4+,1358897;5284450:0/.5910/02:77<99,8++(242462+&,+))*+00734:875.0(/'&(+&3,*0..5/654562'(-.14889;2./2:947/5,/)$&.)+-01/*%--.+,*)&('))*%%(,6-/:7676,&)&&+)+*//220./81.-'0++,8;41570/:;424056659).025)0-2-.&201/.+()+/1332134318/1151*+/:+,,,.//(+.7988;996204235:5:796548-)**2.3*&/00.5*(&&&&).0964;,-02*-(.6/-)*((*16*0/+5-129-+-*)*.:4541//($((,&%%'-('*.0+*(*++128++**++11..+*,($,%)&'(''*(%*,*0-/+00*-079592-
