# Supplementary material for: De novo species identification using 16S rRNA gene nanopore sequencing
Source: PeerJ. 2020 Oct 21;8:e10029. doi: 10.7717/peerj.10029 (PMC7585375; doi:10.7717/peerj.10029)
Supplement: Supplemental Information 3 [file peerj-08-10029-s003.zip › pass_fastq_runid_2c9cf7bc05858273f10e7d7ec552fc0bd742dc3e_485.fastq]

@6b2e98d8-b579-40c2-adf1-dd9e46462137 ch=353 read=171180 start_time=2019-12-13T16:03:43Z barcode=BC01 runid=2c9cf7bc05858273f10e7d7ec552fc0bd742dc3e
CTCCTACGGGGAGGCAGCAGTGGGGAATATTGCACAATGGGAAAGCCCTGATGCAGCAACGCCGCGTGATGAAGGTCTTCGGATGGTGGCTCTCTTTGGGGAAGATGTGAGCGGTACCCAGGAGGAAGCCACGGCTAACTGCATTACCCAGCAGCCGCGGTAATACGTAGGTGGCGGCGTTATCCGGATTTTACTGGGCGTAGGGGCGTAGGCGGTTGAATTAAGTGGGATGTGAAATGCAGGCTCCAACTTGGGTGCTGCATTTCCAAACTGGTTATCGAGTGCAGGAGAGGAGAGTGGAATTCCTAGTGTAGCGGTGAAATGCGTAGAGATTAGGAAGAACACACCGAGTGGCAGAAAGAGCGACTCTGGATAACTGACGCTGAGGCTCGAAAGCGTGGGGAGCAAACAGGATTAAGGCCACTGGTAGTCCCACGCCGTAAACGATGAATACTAGGTGTGGGGTTTCCAGCACCTCCGTGCCGCCGCTGCATTAAGTATTCCGCCTGGGAGTACGGTCACTTAAGATTAAAACTCAAAGGAATTGACGGGGATGACCCGCACAAGTAGCCAGGCATGTGGTTTAATTCGAAACAGCGCGAAGAACCTTACCTACACTTGACACATCCCTTGCATTGCTCTTAATCGAGGAAATCCCCTCGAGGTTAAGGTGACGGAGTGGTGCATGGTTGCCGTCAGCTCGTGTCGTGAGATGTTAGGTTAAGTCACAACGAGCGCAGCCCACAATCGTTAGTTACTACCATCAAGTTGAAGGACTCTGCTTGAGACTGCCTGGGTTAACCAGGAGGAAGGTAGAGGATGACGTCAAATCATCATGCCCCTTATGTGTAGGGCTGCACACGTGCTACAATGGCTGGTACAGAGATGCAATACCGTGAGGTGGAATAGCTTTAAAACCAGTCTCAGTTCGGATTGTGGCTGAAACTCGCCTACATGAAGCTGGAGTTACTAGTAATCCTTGAATCAAGTCATGATGAATACGTTCCCGGGTCTTGTACACCGCCCGTCACACCATGAGAGTTGTGGCCAGAGAAGTCCGTGAGCTAACCGCAAGAGCAGCAGCGGCCGAAGGTAGGGTCAGCGGTGGGGTAGAGAATCATGGCTAAAGGGTAACCGG
+
+,-/014.7;..231&2/136569/)1,*0/+++,+($(,)+-.%.6()+77676(5566430()*')%'&)*)++-53021++)&%%$$&''%(+,*26(*&'%+-+.))+'1+(*))(,4,-/*(),2/4.'$%0*5525(0*&.*($'%'+.0+,,+)*'*+644*-()./*,++-0:1.3*()$+/1*3350,03)('()+*-0.).10-+(('%)/.50.7/79886731:4.-533:43/).,./719655788742:/1(*''*+3123,+**&)*//'60+++-,'*(*+--6-8+7,+&3531,...742+22+,//-+*)((5-)2-,4*-330.,/3&&'&,++),65+*+0668-,,,....1-3311//140)230580.20./37167**-./5'/*28//0-*)'(&$('(./...52*$+*26978;2/....3;500+-38785351-,<14$*$&(-1.24-0670.24(&%#%%)+0.-.0398/'+4003+(%-%,.:83,*-+11&'..5<<98::64)0,,*1*+'0(6:,4$$'552--.020,+*+.'%.,+*,*'*324.*,,1/,)-')(',(()-+*2.5.*+,23(()&&%$+%.*-./1;,4.*+-.1',()*-.226)',*)+-)-16-.-/)(*1+4-,/,..1*,&''4;99:996492279252-0119899:;7:55345324%/53;4*,..*+-&)%&+,+1)$'.,$%&+,/+8,,,2+)*'(78-,,1,-3-'*)/,88753,,-/,-++*)()'((/-3+*#))-.,)1(,,,82-+''''(5686998;11188965,*-,*).))(((++-2-*(%(())+-0,04./04/.)'(,2//3-+//015-3,+*25140.-*)+00/))%&).*.8;64:88972534705&3(.,(*)1-/0579327+.*&()*3.10-,344-,//--,+-.3..4*)**.5024(()(%&*&124;96756711--01134:66,,,-/1392/25663590/.,*&(/)'&%%'&%%'%(,,446,3..34427490454)(..0+,'+*,4/5-.2-2..-5++,3//-'0(*-++&&'')*-0,--((&-4*+.0*4:968:
@9d590992-fdd6-4580-8abe-f9f6aec0ea71 ch=288 read=79939 start_time=2019-12-13T16:03:25Z barcode=BC01 runid=2c9cf7bc05858273f10e7d7ec552fc0bd742dc3e
CTCCTACGGGGAGGCAGCAGTGGGAATATTGCACAATGGGGAAACCCTGATGCAGCAACGCCGCGTGAGTGATGAAGGTTTTCGGATCGTAAAGCTCTGTCTTTTGGGGAAGATAATGACGGTACCCAGGAGGAAGCCACGGCTAACTACGTGCCAGCAGACCGCGGTAATACGTAGGTGGCGAGCGTTATCAGTTTACTGGGCGTAAAGGGGCGTAGGCGGATGATTAAGTGGGATGTGGCCGGAAGCAGCAGGTGCTGCATTCCAAACTGGTTATCTAGAGTGCAGGAGAGAGGAGGTGGAATTCCTAGTGTAGCGGTGAAATGCGTAGAGATTAGGAAGTACACCAGTGTAGCGACTCTTTCTGGACTGTAACTGACGCTGAGGCTCAGCGTGGGGAGCAAACAGGATTAGATACCCTGGTGGTCCACGCCGTAAACGATGAATGCACTAGGTGTGGGGGTTTCAACACCTCCATTGATATATACGCATAACGCATTAAGTATTCCGCCTGCAGGAGTACGGTCGCAAGATTAAAACTCAAAGGAATTGACGGGACCCGCACAGAGTAGCCGGAGCATGTGGTTTAATTCGAAGCAACGCGAAGAACCTTACTCTATGACATCCCTTGCATTACTCTTAATCGAAATCCTTCGGGGACAAGGTGACAGGTGGTGCATGGTTGTCGTGGCTCGTGTCGGATGTTGGGTTAAGTCCGCAACGAGCGGCGCAACCCTTGTCGTTAGTTACTACCATTAGGATTTGGGGACTCTATTGCTGCCTGGAGTTAACCAGGAGGAGGAAGGTAGGGATGACGTCAAATCAATGTGCCTTATGTGTGGGCACGCGTGCTACAATGGCTGGTACAGAGAGATGCAATACCGTGAGGTGGGCCAAACTTTAAAATAGTCTCAGTTCGGATTGTGTAGGCTGAAACTCGCCTACATGGCTGATTACACTAGTAATCGCGAATCAGAATGTCGCGGTGAATACGTTCGGAGTCTTGTACACACCGCCCGTCACCATGAGAGTTGGCAATACCGAAGTCCGTGCTAACCGCAAGGAGGCAGCGGCCGGGTAGGAGTCAGCGATTGGGGTGGAAGTCGTAACAACAACCGG
+
-.1--03334-+,/-,*.+03,71.10,8-+*--6;81,0'((%)5/**/0(4*)/52/,01))()&&&''***13+/050,22:7::5517/*+//9766298,081*+/+-+,0,./4*121/8..(6)',(.).4/01832*.%'),../31.-+&%(,0/809.0010856+.,,0900/4484;444),,82/29;866.///(*0+)*+555/,3-+44224/,(')202/+(%$&&%)()&)$#$#226343/2/53+/::7622..10001.,--./.,-)'+)++.,))))0.8-8,8+++023---+9/..484113671/)%'3(*-)*)&%'+,-3((0(%%%&)-0/.)',/143576:997///.*&-0/*2713,))*,::;7**,0*5-4)-1*-1,-/0/39215331//5*&))+2047<782112081))&&()05646+6:900;63200/13132&.-()*%%&'%)((*+/)(*+%'(2-,.3518+%'&&&$%+*()+-.4//..416++./-020,+032*.*,-1.5460-3*-8.+,56.'&'(*+0*,2,,-/3/))+1;:485:52,4,--651302:235/-.0'')&'.-,,,/./5*04/0/19/12/5/3/24-('-()-,96+.70233,01//.0$&&-.918:::296:340*&$(+/24554411144150762920.13/*-357**01-/003597;5+311209/0.49244589,8,-(0$/+''(,0+143/'%&)-/159532&(5++&))(0/*-+&'*+*,),&,./,410/..217,+'$#&%)&*''%')+.+*+.)'#%%,-3()&(),8401000/0*2,*))),-0-211/.1746.++*(*-)'-/97036/28:-+''+))/+.28637)1*')()*-2343-62-.578831110.,***)-0--,13146++,/-20.957634776,-)).../48412)0.3&'$&)0/80//2,..27/097003/14666+('+.*)(')&&$'&'(,+,.5'+''(024++.39(2)*,,/02243%*))'/'.%&(-,/1/*4+,&/0+*(&&%(+*.42/&'&--/,2)
@491d4556-5962-4c3e-9f97-4dc3d33b0b46 ch=198 read=145067 start_time=2019-12-13T16:03:17Z barcode=BC01 runid=2c9cf7bc05858273f10e7d7ec552fc0bd742dc3e
CCGGTTACCTTTGACTACGACTTCACCCCCCAATCATGACCCTACCTTCGGCCGCTGCCTCCTTGCGGTTAGCTCACGGACTTCGGGTATTGCCAGCTCATGGTGTGACGGGCGGTGGTGTACAAGACCGGAACGTATTCACCCGCGACATTCTGATTCGCGTTACTAAGTAACTCCAGCTTCGTGCGGGCGGTTTCAGCCTACAATTGAGCGAGACTGGTTTTTTTAAAGTTTGGCTCCACCTCGGTATTGCATCTCTGTACCAGCCATTGCTGTAGCATACGTGTGTAGCCCTACACATAAGGGCATGATGATTTGACGTCATCCCACCTTCCTCCTGGATTGGCAAGGCGGATCTCGCTAAGTCCTCAACAATGGTGTGGCTTCTAACGACTGGGGTTGCGCTCGTTGCGGGACTTAACCAACATCTCACGACAGGCTGACAACCATGCACCACCTGTCACCTTGTCTGAAGAGTTTCCTCGATTAAGAGTAATGCGAGGGATGTCAGAGTGTGGGTAAGGTTCTTCCTTGCTTCGGAGTGCAACCACATGCTCCACTTTACTTGTGCGGGTCCCCGACCAATTCCTTTGAGTTTTAATCTTGACCGTGCTCCCAGGCGGAATACTTAATGCGTTAGCGGCGGCACGGGTGTTGAAACCCCCACACCTAATTCATCGTTTGCAGCGTGGATTCTGGGTATCCTAATCCTGTTTGCTCCACGCTTTCGAGCCTCAGCGTCAGTTACAGTCAGAGTCGCCTTCGCCACTGGTGTTCTTCCTAATCTCTACGCATTCACCGCTACACTAGAATTCCACTCTCCTCTCCTGCCTCTAGATGATAACCAGTTTGGAATGCAGCGCAAGTTGAGCCGGGTATTTCATCCCTTAATCATCATACCGCTCCTTTACGCCCAATAAATCCGGATAACGCTCGCCACCTACGTATTACCGCGGCTGCTGGCGTAGTTAGCCGTGGCTTCCTCCTTGGTGCCGTCATTATCTTCCCCAAAGACAGAGCTTTACGATCGAAAACCTTCATCACTCACGCGGCGTTGCTGCATCAGGGTTTCCCCGGTATTGCAATATCACACTGCTGCTTATCCCGTAG
+
02,106(/((+&'(&+(),-331-+16:;;-+6-7)***.:1,+00/5,+'1-0233060-(,+-.*&2*%*-.0242866774+-'*&/)*533/,++%(,.--/47979501--,014436100147-0+51042-401/90.120.-600,01594/1*0/..46++,.7.--*'&$%($$&&'*0((('-1*))(.--)**(,$(%*/%$%205697026<93.6,.390*,+,42./8.2%)+0-6./-5---,+-55.-.2-)0('&&%&&),%$%((,)+%%()34-),-+'(((&,.6/5/01***895//0.05743)*(06182.+2+*'.#1(')+)'(*1/614756/141))*/7733'(&5,-43,-('&''$%,+,.-(('./+%**--028053//+550,.+-),,++/1-+++),.+,'').#*&+.,/*+.'*%.156;6872*-))+('(%'(+'&&-85+++.,-010/((()+).%-'%.2).049:-*'*+,-(1*()*)-3:88:4&')'(++(')&%)%%)),/()&'%)+12*.&*)'(--+.043:91375,*%(),)./0*&+1+*./9:9+5.(&%&)870*&))1*'*,/-0648/..4/2423155:///+7639412&,*,/12(-8008821),,0/')-+2/5775283&($))+324'*+%%&(),,00+)-4..5342<822-70(*,(29,)*+,54+0.-/.0:122900.)+2(((+*.-51476124,/017.02<.,/+)+4:888886644040)%))%&+./.342.(/*4,7,./1-/000,./--..*1-.24,+,,0126034;5)*+,--2//1,1/)*)(%%%/*(*&'$%$$&((8,'),-.88/,'#&$&''0185,76.0,.+&(&**72006082;:57-349641./01/1220+/,/2,,-1/11838.,)&&+/1000/,,&%%+4,124131+..%16523+3/..8738;;011'(+(&'&+0163+--1/2)+653/45:7891//0/01///0/,3///612./2(,6+2:0.39+%&-&*'(+3845,/$(%)*)*(&','$(15-+,$(
@6902ac53-8aba-4f5e-a180-336dc22747fb ch=467 read=94626 start_time=2019-12-13T16:03:12Z barcode=BC01 runid=2c9cf7bc05858273f10e7d7ec552fc0bd742dc3e
CCGATTTACCTTGTTACGACTTCACCCCAGTCATGAATCACAAAGTGGTAAGCGCCCTCCCGAAGGTTAAACTACCTACTTCTTTGCAACCCACTCCCATGCGTTGTGACGGGCGGTGTGTACAAGGCCCGGGAACGTATTCACCGTGGCATTCTGATCCACGATTACTAGCGATTCCGACTTCATGGGTCGAGTTGCGGAGCTCAATCCGGACTACCGACGCACTTTATGAGGTCCATCGCTCTCGCGAGGTCGCTTCTCTTTGTATGCGCCATTGTAGCACGTGTGTAAGCCCTGGTCGTAGGGCCATGACTTGACGTCATCCCCACCTTCTCCGGTACATCACTGGCAGTCTCCTTTGAGTTCCCGGCCGGACCGTAACAAAGGATAAGGGTTGCGCTCGTTGCGGGACTTAACCCAACATTCCTGTACGAGCTGACGACAACCATGCAGCACCTGTCTCACGGTTGAGGCATTCTCATCTCTGAAAACTTCCGTGGATGTCAAGACCAGGTAAAGGTTCTTCGCGTTGCATCGAATTAAACACATGCTCCACCGCTTTGTGCGGGCCCCCATCGAATTCATTTGAGGTTTTAACCTTGCGGCCGTACTCCCCAGGCGGTCGACTTAACGCGTTAAGCTCCGGAAGCCACGCCTCAAGGGCACAACCTCCCAAGTCGACATCGTTTACGGCGTGGACTACCAGGGTATCTAATATCCTGTTTGCTCCCCACGCTTTCGCACCTGAGCGTCGATCTTCGTCAGGGCCGCCTTCGCCACCAGTATTCACTCGATCTCTACGCATTTCACCGCTACACCTGGAATTCTACCCCCCCCCTCTACGAGACTCAAACGCCGTACATCAGATGCAGTTTAGAGTTGAGCCAGAGTTTCACATCTGACTTAACAAACCGCCTGCGTGCGCTTAGTAATTCCGATTAACGCTTGCACCCTCCGTATTACCGCGGCTGCTGGCTGGAGGTTAGCCGGTCTTCTTCTTCGCGGGTAACGTCAATGAGCAGGCCATTGGCACCTCCTTCCTCCCGCTGGTACTTTACAGCCAGAGGCCTTCTTCATACGCGGCATGGCTGCATCAGGCTTGCGCCCATTTAATGCAATATCCTGCTGCCTCCCGTAG
+
641&61)(+())+).+-..22:40697.//07,-,+1--.56;6/167470+--36:+2-))/4)0)452'*)(.42599;08;4).3118./020:++/,$''**-33411642:64/++-068/-1/'+*'(*,4453<7678422210699000202,,*(3)*+/.113.4902002191..+'-.05796;25(0/$.04-;24-31461/('+0144103;;14/.++(00')))021-1-/,++.+,()'*(')-1,)//2458:<060,''*+,00.10-.,-*-6109;:0,.+.3531-.+++++-.:47879/8:()3;/4*,++'(&#%)+0164554-56667*,2,)'*5/35(2153*9166)&%$,1;1(1,749/42270315798682(+.7+//.-'0+(-2237:0'''%('))++),%()'64-7;5989796557,/11,-),.*2-)*).''*-/36899981,299.1767;679;<<89985558;71:0.8,)1.<::<978646,3347301111<:40,...//79-3.*+(+*',,,+,50798-,.,(/+4-,)+3*))1+5;<+7:4314/0/&$$')%+.-/2.*./4'+*+,'.-,.1++-.105&(().,(*'&#&'(+0:;79..-;41-22:9;.81*---0478949:.::1+.2.-/15210/415-*'%0(**)/*))*,6,/1;1,/2235/&-/00;72.408:,-./1/36&%++-;:97;-0415346:6<7896*0-(,1&)1(%'()%'(,--0/43735933*.600///27888302130.--/5,.1760,10010142102*62/'(''$%'+,2(.02*(%)(*&&')(5*,(57)(++--72,,')23...,.-32478411*01/.+,,+--,-+*)/08185,*&-&&$'&()...009,**.-8031),**-./142223+))+&%(.*,((.,358.1;586+)&&&,-7878;8667/911*(,%')'*%)&(&('(('*4*431*79/*81.*+',.*&%$''++&%/.4025;88;:8301-0085899;75432/5%-5+14+0287-$(-%&%(%-&'*1-6-&&())574193/-,-
@0bbbfa62-8fb8-457a-9636-427e90036278 ch=216 read=115942 start_time=2019-12-13T16:03:01Z barcode=BC01 runid=2c9cf7bc05858273f10e7d7ec552fc0bd742dc3e
CTCCACCACAGAGGCAGCAATGAAATTTTCAACGATAGAAACCCCTGACCGAAGCAACGCCACGGCGTAATGAAGGAAGAAGGTTTTCCAGTTGTAAACTTCTATTTATAAAAGGAAGAACAGCAGCTACAGGAAATGAAGTGTAGTGAAAATTTATTAGAAAGCCACGGCTAACTACATTACCCAGCAGCCACTTGGTAATACGTAGAGTGGCAAGCGTTATCAGGAATTATTGGAAGTAAAAGAGGGCAGGCGTGACAAGGGTCTGTGGTGAAAGCCTGAAGCAACTTCCAGTAAGCCATAGAAACCAGGCAGCTAGAGTGCAGGAAAGGATCGTGGAATTCCATGTGTAGCGGTGAAATGCGTAGATATATGGAGAGGAACACCAGTGGCAGAAGGCGACGATCTGGCCTGCAACTGACATCAGTCCGAAAGCGATAGAGGAGCAAATAGGATTAAGATACCCTAGTAGTCCACGTAAACGATGAGTACTAAGTGTTGGATGCTCAAAGTTCCAGTGCTGCAGTTAACGCAATAAGTACTCCCGCGCCTATGATGGTACGTTCGCAGAATGAAACTCAAAGGAATTGACAGGGGCCCGCACAAGCGAGTTAGACATGGTTTAATTCGGAAGCAACGCGAAAGAGACACCAAGGTCTTGACATACTCATAAAAGGCTCCAGGATGGAGATGGCTATATGAGATACAGGTGGTGCATGGTTGTCGTCAGCTCGTGTCGTGAAGTTAAGGTTAAGTCCGCAACAGGCGCAACCCTTATCGTTGAATTTACCATCATTAAGTTTAGGGGACTCTGGCAGAGACTGCCAGTGACAGAAGCTGGAGGAAGGCGGGGATGACGTCAAATCATCCCATGCCCTTATGACCTGGGCTACATTGCTGCAATGGATGGGTGCAGAGGAAGCCAGAAGCCGCGAGGTGAAACAAAACCCATAAAACCATTCTCTCAGTTCAGTTGTAGTCTGCAGCTCGACTACATGAAGTTGGGTGCGTAATCCCCGCGAATCCAGCATGTCGCGGTGAATACGTTCTCAGACTATGCACCGCCCGTCCGCACCACGAGAGTTGATAACACGGAAGCCGGTGGCCTAACCGCAAGGAAGGGCACAGCTATCTAAAAAAGATTGGGATTGATGATTGGGTGGGAAGTCATGAACAAAGGTAACCGG
+
)01-'(&'*))'((&'*(*)+)&(.'24/*.)1%')$(%(*'5,(#$$1)+,%%'-(*$&&&'(%$&&)'*(,1+/02)+*)-.6/-.))(/*$&)/0,/3/-'0.'(//53)+*/1+.53,/,'+,*.//.*,.,*(&%%)&('-*))('%&)*+/.0&))*'.2,-.--.22.,++&,)(6/*),++*.-**+)&$,...(3),.%'(+*227;6856;400&()(*-/+1/,))(%'/4-+''+,*+*.(((&%')/)/5++++*,.3.-,'-*+32+/*'(%'%)(,**-/41&-1&$'%,./285761../0-()+,16042+0*01112./++(+.7-0././)(*--082/.30-+..20./1-/-14.,+&,0,1-+./-+0-4.''0*+*25894331-.).2//,2.--3*+$&)+&/.)%)/,),++**&'(')'-1795)//+4--)*,4,03))).0'(*,0%&',9;<0/-0)+./0276&'')+:2811+&*/-:1144:&+'/)1,-,&().02/..10+-+$)'()52((.*.-)%#$%)'/0,-,-40*-/++1.//36010+-*)*.//-+(,',.-)/3*)-,.05-/%$%*0,+,-&-/449.).+.0+&'(%(-+1/0%)0.'*+-,'(',),-.1040,.,.-..+())37-)0-.1()*-.14+*)'*%%%*.1/1+*0,..0+.--5;853,-$017,/1545/2++*)*+.000)*$')'%$,(3/0-./2,()/(,(*,.023135,)-+..*2*%)(2+'(0456859;921*7($,7960/0.+%('')'&&(1250-....-)$'&&,-51*+,(--4/+9:366456322((+,+-1-))%-'13+(1+**)23,,0*+)(,(),'''$(*7136533-**)+/,(**&*')&&&*((,0/./'*'*(,+,'171),-+)-/635-4350..-,3+.-81204/./457,'(()%)(/--(&)+++*,,(.((&()&$(*.-,/(,'&)'(201(*&(),,.257*)***,+&))-4---&-&)$#%$&%*+)*,+*.0()-/76/1-*+&*+,(*,180(0%'%(&)7,2015.+(*+/-+2,2*1,,)''&#&&,,...*((/425*(%-&,12+/+,-000./).,.0,(%%'(.#'&*,*/7-,5/1:2:1+
@634353a7-4321-44f1-bc4a-29eed627f341 ch=194 read=107708 start_time=2019-12-13T16:02:51Z barcode=BC01 runid=2c9cf7bc05858273f10e7d7ec552fc0bd742dc3e
CTCCTACGGGAGGCAGCAGTGGGGAATATTACGCAATGGGCGCAAGCCTGATGGCAGCCATGCCGCGTGTGAAGGCCTTCGGGTTGTAAAATTTCAGCGGGGAGGAAGGGAGTAAAGTTAACCTTTGCTCGTGACGTTACTGCAGAAGAAGCACCGGCTAACTCCGTGCCAGCGGCGCGGTAATACGGAGGTGCTGAAAGCGTTAATCGGAATTACTGGGCGTAAAGCGCGCACGCAGGCGGTTTGTTAAGTCAGATCGTAATCCAGGCTCCGGCGCAGGGCTACATCTGATACTGGCAAGCTTGGAGTCTCGTAGGGGGGGTAGAATTCCAGGTGTAGCGGTGAATGCGTAGAAGTCTGGAGGAATACCGGTGGCAGGCGGCCCCTGGACGAACTGACGCTCAGGTGCGAAAGCGTGAGGCAAGCAGGATTAGATACCCTGGTAGTCCACGCCGTAAACGATGTCGACGGTTGTGCCCTTGAGCATTGGCTTCCGGAACTAACGCGTTAAGTCGACCGCCTGGGAGATACGGCCGCAAGGTTAAAAACTCAAATGAATTGACGGGGGGGCCCGCACAAGCGGTGGAGCATGTGGTTTAATTCGATGCAACGCGAAGAACCTTACCTGGTCTTGACATCCACCAGAACTTTCCAGGAAGTTGGTGCCTTCGGGAACTGTGGGGCTGGTGCTGCATGGCTGTCGTCAGCTCGTGTTGTGAAATGTTGGGTTAAGTCCGCAACGAGCGCAACCCTTATCCTTTGTTGCCAGCGGTCCGGCCGGGAACTCAAAGGAGACTGCCAGTGATAAACTGGAGGGAAGGTGGGGATGACGTCAAGTCATCATGGCCCCTTGACCAGGGCTACGTGCTACAATGGCGCATACAAAGAAGCGACCTCGCGCGAGAGCAAGCGAGACCTCATAAAGTGCGTCGTAGTCGGATTGGAGTCTGCAACTCGGCATAAAGTCGGAATCGCTAGTAATCGTGGATCAGAATGCCACGGTGAATACGTTCAGCCTTGTACACACCGCCCGTCACACCATGGGAGTGGGTTGCAAAAAAAGTAGGTAGCTTAACCTTCGGAGGGCGCTTACCACTTTGTGATTCATGACTGAGGTGAAGTCGTAACAAGGTAACCGG
+
0035025-84/13.0/1-/30&)))+,(3*%*'/11-/4/-,.58015.-**'$$&%*//0187760)&'(*+(,+322.(5233'*'))&$&')*--/69.)*-),',*&()1:7-.10'''&+/.989253.3-2*&*((.*$('&)+%(44806//-4./183536./115-4+,-0,1+,+656101/-(%%.)&'(10:3:36.1.0/4/46;877+/1.2+*+**)%+)-3255&76;<3576/,-/..++##(%'(*)&,1-*/-)(0)0(.0-/-$./09545666.8,+13,*))0))*+/,.12/-&/+.+'((*+-,..((552,-%.**41&-))0182*&)''+,.80.3,-51598/*-.1*))-*22273+&+/((*%'&&-+-*..253:444+,.+)*215%+))+;-8558-10-+3169<./9:887687+--/62339*-,+*(-.-&+),-312/64*,-(#%'%0(3(++,0+()*'*4391/04/:26/56449979:995.%$+-%4-968395/335;6;1)'&(-.67/..+0+3194../63-3:.,-)+*--1.:00-(&*4522074<<273:-000*94&401,/7(-**&%$%'()*(*((1,-0782&%('-,.*&,.*4+)-&%#&(4.37776282,*/3,.7521-4)&$*/0.4435665:6879967.'()+98937811/..0+-.701,0,,))+03*-40:6666420/17508777''7,-0:1183233::837555/54.5/0159,,/+-0263551.-*&+.294670,0-)--.0/298415387575(+)-26875741:41((-+0043(//-++.(),6746+:-,9858799.95.$(()+7564.-+**)++')&*03*-+%*(67891.04)+8453444644-4(0+-5+)'')0.0.1/,-46;43/*01-.3-50867---,+1.0..1986877'&-/++01+,.1015;:442/60&%&'&(*+120102714:4344/0/07+0&+(%%*(.0/93649:7,'+&'0.7,-&'+*6,54578(0',/)-(++-+.4.-/9315565:41-+)+*+%,++++0+-/--/-+01(5,/80,21
@ea2b85f9-0a3f-4b6a-9627-98fc19892838 ch=288 read=79899 start_time=2019-12-13T16:02:48Z barcode=BC01 runid=2c9cf7bc05858273f10e7d7ec552fc0bd742dc3e
CTCCTACAGGAGGCAGCAGTGGGGAATATTTACAATGGGCGCAGGCCTGATGCAGCCATGCCGCGTGTATGAAGATATTCGGGTTGTAAAGTACTTTCAGCGGGGAGGAAGGGAGTAAAAGTTAATACCTTTAACCATTGACGTTACCACAGAAGAAACGCAAGCTAACTCCGTGCCAGCAGCCGCGGTATGCAGAGGAGTGCAAAGCGTTAATCGGAGATTACTGGGCGTAAAGCGCACGCAGGCAGTTTGTTAAGTCAGATGTGAAATCCCCAGGCTCAACCTGGGAACTGCATCTGATACTGGCAAACTTGGTCTCTCGTAAGGGGTAGAATTCCAGGTGTAGCGGTGAAATGCGTAGAGATCTGGAGGAATACCGGTGGCGAAGAGCGGCCCCCCCTGGACGAAGACTGACGCTCAGGTGCGAAAGCGTGGGGAGCAAACAGGATTAGATACCCTGGTAGTCCACGCCGTAAACGTCGACGGAGGTTGTGCCCGCGAGGCGTGGCTTCCGGAGCTAACGCGTTAAGTCGACCGCCTGGGAAGTACGGCCGCAAGGTTAAAACTCAAAGTGATATGAATTGACGGGGGGGCCCGCACAAGCGGTGGAGCATGTGGTTTACTGGTCAGTGCAACGCGAAGAACCTGAATGCGGCATCACGGAAGTTTTCAGAGATGAGAATGTGCCTTCGGGAACCGTGAGACGATTGCTGCATGGCTGTCGTCAGCTCGTGTTGTGAAATGTTGGGTTAAAGTCCCGCAACGAGCGCAACCCTTATCCTTTGTTGCCAGCGGTCCGGCCGGGAACTCAAAGGGAGACTGCCAGTGATAAACTGGAGGAAGGTGGGGATGACGTCCAAGTCATCATGGCCCTTGACCAGGGCTACACGTGCTACAATGGCGCATACAAAGAAGCGACCTCGCGAGCAAGCGGACCCTCGCCAAAAGTGCGTCGTAGTCCAGTTGGAGTCTGCAACTCGACTCCATGAAGTCGGAATCGCTAGTAATCGTGGATCAGGAATACCTGCAGTGAATACGTTCCCGGGCCTTGTACACACCGCCCGTCACACCATGGGGTGGGTTGCCAAAGAAGTAAGGTAGCTTAACCTTCGGGAGGGCGCTTACCGCTGTGATTCGTGACTGGGGTGAAGTCGTAACAAGGTAACGGAAGATAGCGCGACAGGCAAGTAGGTTAACACAAAGACACCTGTTCAGCACCAGCAATACGTGAAAAAAAAAAAGA
+
&),''(.&.+(-,//46567664,*,-*)-+&',+,:;41-/.005,'()2330)263839:46557655%'($$$#)*6):80:/0/:.-0,)*3-+).-*09.*+1.,.2+$&&3<7)+3725.%)((*+,-+-+/1/.2-8.'+'%&**1,%)+&&$)%%++,13//.(+76794.5-.0-')''('&%$&((*+&*+656:'(,-:.4-14,1*%*.0-0.,31+,1161034556352682+/4<7-4;7115921+*)((.52./996*25306.75;672,/+,100.031/00*,**-458.*'%-(++--'+,0(')23.+0).,4,1.-2897222.4-/*11.,5443,*-''./391-10-6015846532+-.,)'+,,2355571++,658)**&,12101/.0305:697.0.)**98:62(&()6:,3022./,+'-777<6/0310010/'**1956;;4-(((*-.*0-022;--*26,%(-+/5/0.7.)&)&&+/**/12930.*3,6-.034269444--1**(),,/1430.303*2,:2<;7/655<83/.-+%'*/344455334992(74)&**+.2787;::<./-.98764866''''$+&$%,+.1'3&%)*,(+/./,*'%%',)++-*2)(*,*,*09:10+*'&%+,3/2:202269334-9736-+(&&%*('+$+%(*766462820.124./,-.4587547001397000<49317.7*+203,,//-1/.7768526;539344*+5-,1713<745(52/*0.25)4548759+:*30+&)'..14:,.+*)+.4-3-,,.(((+*5108:220237302')%*,499721/3/5,*+),0;25681*))'(,6453+53:3/8/./356886)&''&)*-+.-2.334378<+128.,71/1)*&899.23587975:28/9($(*3.''(),,,0-8-..576777./+-*-/6(1-..*$$''%())*-8:9+++)%+'*(*)((##&$*5229689202-)(.6*,$%$$&'(()&,.,5482--,,+24001(.**00**9,1(32,(''%%')**++++++6-3636509*(*2,-**(',26++'&(238:6686675-30,++0/,..*&%&&+*%,')-1+72946.../.:367,-454/***)+)3.1.01/72,-1313.+161*,.020/..586-201%*(*.00571/,$%
@65c0c907-b848-4917-8fed-cd56690f952a ch=220 read=105090 start_time=2019-12-13T16:02:38Z barcode=BC01 runid=2c9cf7bc05858273f10e7d7ec552fc0bd742dc3e
CCGGTTACCTTGTTACGACTTCACAATCATCAATCCCACCTTAGACAGCTCCTTCCTTGCGGTTAGGCCACCGGCCGGGTGTTATCAACTCTCGTGGTGTGACCGGGCGGTATGCAGGCCGAGAACACGTATTCACCGCGACATGCTGATTCGCGATTACTAGCGATTCCAACTTCATGTAGTCGAGTTGCAGACTACAATCCAGCAGAGAATGGTTTTATGGGTTTTGCTTCACCTCGCGGCTTCGCTTCCTGCACCATCATTGTAGCACGTGTGTAGCCCAGGTCATAAGGGGCATGATGATTTGACGTCATCCCACTTCATCCAGCTTGTCACTGGCGAGATCTCGCTGAAATTACAACTTAATGATGGTAACCGATAGGTTGCGCTCGTTGCGGGACTTAACAACATCTCGTACGAGCTGGCGACAACCATGCACCACCTGTATCTCATATGGCTATCTCTCCATCTCTGGAGCCTTTATGAGTATGTCAAGACCTGGTAAGGTTCTTCGCGTTGCTTCGAATTAAACCACATGCTCCACCGCTTGTGCGGGCCCCGTCAATTCCTTTGAGGTTTCATTCTTTGCGAACGTATGAGCGAATTACTTATTGCGTTAACTGCAGCACTGAACTTTGACATCCAACGCCGTGCTCATCGTTTACGGCGTGGACTGCTGGGGTATGTCTATTTGTCCCCACGCTTTCGGGACTGAGGCGTCCGGTTGCGGGCCAGATCGTCGCCTTCGCCACTGGTGTTCCTCCATATATCTACGCATTTGCGCTACATGGATTCACGGTCCTCTCCTGCACTCTGGCTGCCTGGTTTCTGCGGCTTACTGGGGTTAAACTTCCGAGGCACCACCTGAACCCTTGCTGCCGCCTGCTCCTCTTTACGCCCAATTCCGGATAACGCTTGCCACCTACGTATTACCGCGGCTGCTGGCACGTGGATTAGCGTGGCTTTCTAATAAAGAGATACCGTCACTCGGCTACCACTTCCTGTAGCCGCCGTTCTTCCTTTATAACAAGTTGCAATCGAAAACCTTCTTCCTTCACGCGGCGTTGTCGGTCAGGTTTCCCCATTGTCGAAAATTCCCTACTACTGCCTCCCGTAGGAG
+
95,&0+'3/4/-.7..././,,'((**,210.5,71+%)(-1'(-/)+-/8989:4+3,,,0.3/2885/1,0*,&)133107112.1+*++.-2-&,()*/2(175-*(%#$$&&'020.,),/-)+,/35<867:561414679::171/+-663:.%&%&,.279/0-,+0010/*--.2633.5.*-'',13554:-4.-+/,+/.175453;:/2845209;-+-5.-',1*+)($)*,4/+,12362*)%...,5*+8,)(.,(-./476121-3.()100.-0++0:1-4-,,-+./91.069::;/;5*$*-3.&,.*)++/+)+-,-+(*(%&%*/428++)'(($*&&),4,-+0+)(*-0553))$$&+)(--;-1577:/8:-3.853,4*2'')0.44314(*(,)'*+-512-(-0--.2221241.512-,+/168/0.,(*+,-0/,++-028531247),140:8222&(*+,-./(/-02;954..'+)+769<623.2.*,363+%+)*;;389/...2-,/'&3,+*,**,17*4,588.,-826594++2-)((51;855:;095('0&%)*&$$%'#11,..0+)*0-22901-3/:/99892365677:4/.+,,((&(++3+620,+0&1145965186,--9000:;543(*&((+','*%)''&-2-((.65,,,+$260#'+)&&%&'-(8777-&.02.-+.--1..3::598791710.7;97910,1391'),7/20007411348/152(,)+/(,'*-//+0'$%&%-44+.*.5763..0-'+,,++.1*.5+5.*(&%&&%'((*.,)&,*;05).-/4(&&*&'$()'+*'()654(&)+/23593580/004:122;6...0,-.2//--//2-4+.,/02.47.071122337:23,*,1:57697860./,.06--6+-...14..6-'&'+.19.*)%)/+3768,(()*542218904462/+()-/36/0:1::./-.(',/,-0//*)&'*$&+0,2')-34-38;76:5,-6/1203.;/,/.)'+*7,+%..,)%,-(('-+)&*(+.4//53:4((((%)((16-87+,:/1%(&
@ffca0a0c-986d-4e31-835a-3d2a678e7b53 ch=348 read=109835 start_time=2019-12-13T16:02:15Z barcode=BC01 runid=2c9cf7bc05858273f10e7d7ec552fc0bd742dc3e
CTCCTACGGGGGCAGCGGTGGGAATGTGCACAATGGGCTGTGAGCTGGTGCAGCCATGCGCGTGAAGGAAGAAGGTTTTCGGATTGTAAACTTCTGTTATAAAGGAAGAACGGCGGCTACAGGAGAATGGTAGCCGAGTGGCGGTGCTATTAAGCCACGGCTAACTACGTGCCAGCAGCCGCGGTATTATGCATGGGTAGCCAGGCGTTATCTTCCGGAATTAGCGGGCAAAGAGGGCGGGGAGGCGGCAGCGAGGGTCTGTGGTAGAAAGCCTGAAGGCTTAGCTATTAAGCCATAGAAACCAGGCAGCTAGAGTGCAGGAGAGGATGGTAGATTCCATGTGTAGCGGTGAAATGCGTAGATATATGGAGGAACACACACCAGTGGCGAAGGCGACAGTCTAGCCTGCAATGACGCTCAGTCCAGAAGAAGCAAATAGAAGTTAGATACCCTAGTAGTCCACGCCGTAAACGATGAGTACTAAGTGTTGGATGTCAAAGTTCAGTGCTGCAGTTAGCACCAATGGTATCCCGCCACCAAGGTAAGTACGTTCGCAAGGAATGAAACTCAAAGGGAATTGAGGCAAGGGAGGCCCACACACAAGCGGTGGAGCATGTGGTTTAATTCGAAGCAACGCGAAAGAACCCTTACCAGATCTTGACGCCTGCGAGGCTCAGAGATGGAGAGATAGCTATATGAGATACAGGTGGTATAGTTGTCGTCAGCTCATTAATGTCTGGTGAGATGTTGGAGTTAAGTCCCGCAACGAGCGCAACCCTTATCGTTACTACCGTAATCATTAAGTTAGGGACTCTGGCAGGACTGCCAGTGACAAGCTGGAGGAGAGCTTGAGGATGACGTCAAATCATCCATGCCTGTGACCTGGGGCTACACGCATTACTTTCCACACCAATGGATGGGGTGCAGAAGAAGCGAAGCCGCGAAGGTGAAGCAAAGCCCATAAAATTGCCATTCTCAGTTCGGATTGTAGTCTGCAACTCGACTTACATGAAGTTGGAATCGCTGAAGTAGTAATCACTTGAATCAGCATGTACACTTGGTGAATACGTTCTCGGAGCCTTGTACACACCGCCCTCACACCACGAGGTAGTAACACCCGAAGCCAGTGGCTAACCGCAGGAAGGAAGGCTGTCTAAGGTGCAGGATTGATGATTGGGGATTGAAGTCGTAACAAGGTAACCCGGAAGATAGAGCGACAGGCCGTGGGATTTAACACCGAGACACCGACAACTCTTCCAGCACCAGCAATACGTAGCGTT
+
*0/4*(,'-,+**,30*0).-**0(%+'&%)(0-)10+%$#%&-.)*%'&'(%*)/*(*((./0121202+--+-,60++)((6'%).52/04..+0*,-9:0,1-4*).*)(&).)**-)*((&+-5..+*-36(&)*-,/&..&+-*2/0+')+./-5//.4,-/06787:76.--8)&)$'.-.1)-&.0002+'&$(&''+,'1))()$%*++-+-0+$%&&)'',2*'&,,,-(-.($*,*131')*&('-,55222.42&%*-.)+1..'('&)***$)+()/0+,42.+)(,.,//**'&((++*)(**/104.+**15.*%$#$&(+1,.,/-,+)$)'*100.0**%++.168778346-*0**-,)--/.1/*--+1)&((&),145''11((%()''(*,)+,+&,).+,,4&&%)($**)//692,*.+*.4/,/234:))*%.&'(/2.0,.0*03:9.-),))(-(,,3.,-/3;8;64+,+'+()*11/15/////*+,-&')&'&)+))&&''&,*'-,)4,92(2(-)$&$'&*.)'+,,,')+-+*8-.8748)++)%$'$)$5.+*''+*&,2-6/++++*,-+--)/11+)**%))/.64;:4848''+(%,1./&(*--,()-+9.4*(+-(**-)-('&)$%&&'($(/+304+++,-991.-'&1-&/1256232211.'%%-+&-)(((%%),$)*'+-*-.30%('.',,/0-*&*()+2489;4/--/:12+-3,+(+,&-''3.,--119738545-3'&$'(+-%)%%*,&()(%)2*'481./**()*.)',036480./..378:45552/-('($')-,+,-3/44566878;9*-*,/**--..+&'')+*$#&()+,),%($(%+''%&&%&%$('++*,,..//)''$)$&&'*'(%&'(%&*(*:30))''),-/2(,*-,',3+-221)&&%%-/(*7/32++/8927/03,//17630/0*-*0'&('%%&''%*+(+2.12976)))$'&&**).-421')''%%223/.0.*)&%&#&'&%*,)*/*.5-0-*+/*.%)5.4.--10.--/5,20,)0''')''''),(*&%,///+/))'+++17&31040'*,.*%(--304)(&()0-3%4/-*)+()%$%-4-.+)++,(3+%'&'&,(+%'&'/+-.4206(3,14/0),/*-,/04-**.,.0*)-5')0+0.(..1+0+)-%'&%'-.361(123/3048/(()*,18143222/41*,%'$""
@0a91a66c-6f65-43c4-9e6a-09960173d648 ch=191 read=248794 start_time=2019-12-13T16:01:54Z barcode=BC01 runid=2c9cf7bc05858273f10e7d7ec552fc0bd742dc3e
CTCCACTACGGGAGGCGGCAGTGGGGAATATTGCACAATGGGCGCAAGCCTGATGTACAGCCATGCCGCGTGTATGAAGAAGGCCTTCGGGTTGTAAAAGTACTTTCAGCGGGGAGGAAGGGTAAAGTTAATACAGCATGTTGACGTTACCCGCAGAAGAAGCACCGGCTAACTCCGTGCCAGCAGCCGCGGTAATACGGAGGTGCAAGCGTTAATCAGATTACTGGGCGTAAAGCGCGACGAAGTTTGTTATGTCAGATGTGAAATCCCCGGGCTCAACCTGGGAACTGCATCTGATACTGTAACGAGTCTCTCGTAGAGGGGTAGAATTCCAGGTGTAGCGGTGAAATGCGTAGAGATCTGGAGGAAGATACCGGTGGCGAGCGGCCCCTGGACGAAGACTGACGCTCAGGTGCAGCGTGGGGAGCAAACAGGATTAAGATACCCTGGTAGTCCACGCCGTAAACGATATCGACTTGGAGGTTGTGCCCATGAGGCGTGGCTTCCGGAGCTAACGCGTTAAGTCGACCGCCTGGGGAGTACGGCCGCAAGGGTTAAAACTCAAATGAATTGACGGGGCCCGCACAAGCGGTGTATGTGGTTTAATTCGATGCAACGCGAAGAACCTTACCTGAATCTTGACATCCACGGAAGTTTTCAGGAGATGAGAATGTGCCTTCGGGAACCGTGAGACAGGTGCTGCATGGCTGTCGTCATCGTGTTGTGAAATGTTGGGTTAAGTCCCGCAACGAGCGCAACCCTTATCGCTTTGTTGGTCCGGCCGGGAACTCAAGGGAGACTGCCAGTGATAAACTGGAGGAAGGTGGGGATGACGTCGAAGTGTACCCACGACCAGGGCTACGATGCTACAATGGCGCATACAAAGAGAAGCGACCTCGCGAGAGCAAACGGACCTCATAAAGTGCGTCGTAGTCCGGATTGGAGTCTGCAACTCGGCTATGAAGTCGGAATCGCTAGTAATCGTGGATCAGAATGCCACGGTGAATACGTTCCGGGCCTTTAACACACCGCCCGTCACACCATGGGAGTGGGTTGCAAAAGAAGTGGGTAACAACCTTCGGGAGGGCGCTTACCACTTTGTGATTCATGATGACTGGGGTGAAGTCGTAACAAAGGTAACCGG
+
-820++*,108*)000&422232*('),0/720/330;32;20&.)8)/<9853,%"#$&'**+*-5797743,-/5.+.,-3/95;43:.2/10656**.,*,28('++,89+)*+)(,-++,78+.+8)*'.$$&')(.---9718--8+-0+(+'$+(%(*083654494143+-5685.-,-5/5),(()9/.06,-,,-5896471712023)(.2.,.9489:89::4,+)('%(&$&'+,/(0+,.35;13++))(01,*798,.51466-3/8/2;6-40043222.--)&()')*)+*'(''*/)64:6+()0.-,0'0+/.1,+3/2/300009763980,-..-/0,,-00;30.*)'&',*,*+(.)0*)%-,1-794.+,437-/*+*-+*,..244+-.1(''(**//88*)*-7;892-)%*'.()+41-920123349860112:59:;4-,)(&+,63))'4)104-/,0*68,%)'&+0.-,.834-4,0*-*-74910///415.22//28/477577+''''((+0.(*-*-50637<<63334:0--+8/:/8)20*&++)'..1373.//'$''(--145<;60:-2),-11:7;71.,*&-,1102-2:75+)+'.-+--0560,-1122.0930-,.-+234773/50/168;:<:2<:6:799;4./02/588//00045-22:9:50./&&*-5324/--/46,/-<1972525+/12((+,,6.//.14-1-1)+/+0/))+()(+)*+1/(1.0.-51'+*-/.*(*)&%%00*68-//))+-44679/,1)*1*0,/27723437785%)'$%#&$-/(',-128/62+.(((''./86,0+.+,32+4-./149+()&**&+..-546753.,&$$11(54;76876785;002510..+0.518(**+4,/*(*+.-),2*+,/7()%%(3471/4'1+2//,,'(,.1/./2::<99971/7//05'+,5396:756001.**0.2&&('/5012*7881;+.2623128260(+&'*-726.-+,.3*&''%((/0*,%'(0,/.7//8'%--*4323403:231:4-067:<92/+('),.2856*++)+('(598:67;)+*.09::79
@68df7643-75f1-43cf-af2b-95250448f5b5 ch=365 read=191638 start_time=2019-12-13T16:01:48Z barcode=BC01 runid=2c9cf7bc05858273f10e7d7ec552fc0bd742dc3e
CCGGTTACTTGTTACGGCCTACCCCAGTCGACAGATCACCAAATTATTAAGCGCCACTCGAGGTTAAATACCTGCTTCTTTTACTATTACTCCCCATGTAGTTGGCGACCCGGGCGGTGTACAAGGCCCGGGAACGTATTCACCGTGGCATTCTGATCCACGATTACTAGCGATTCCGACTTCATGGAGTCAGTTGCAGACTCAATCGGACTACGACGCATGAGGTCCGCTTGCTCGCGAGGTCGCTTCTCTTTGTATGCGCCATTGTAGCACGTGTGTAGCCCTGGTCGTAAGGGCCATGATGACGTCATCCCACCTTCATCAGTTTATCACTGGCAGTCTCCTTTGAGTTCCCGGCGGACCGCTGGCAACAAAGGATAAGAGGTTGCGCTCGTTGGGATGTATTTACAACACGAGCTGACGGCAATGTACAGCACCTGTCTCACGGTTCCCGAAGGCACATTCATCTCTGCTTCCGTGGATGTCAAGACCAGGTAAAGGTTCTTCGCGTTGCATCGAATTAAACCACGTACTCCACCGCGTGCGGGCCCCCGTCAATTCATTTTGAGTTTTAACGGCCGGCCAGGCAGCGGTCGACTTAACGCGTTAGCTCCGGAAACCACGCCTCAAAGGGCACAACCTCCAGAGAGTCGACATCGTTTACGGCGTGGACTACCAGGGTATCTAATCACATTTGCTCCCCGCGCTTTCGCACCTGAGCGTCAGTCTTCGATCCAGGGGTGCCTTCGCCACCGGTATTCCTCAGATCTCACGCATTTCACCGCTACACCTGGTCTACCCCCTCTACGAGACTCCAGAAGCTGCCAGTATCAGATGCAGTTCCCAGGTTGAGCCGGGGATTTCACATCTGACAACAAACCGCCTGCATTACGCTTACGCCCAGTAATTCCGATTAACGCTTGCACCCTCCGTATTACCACGGCTGCTGGCACAGGTTAGCCGGTGCTTCTTCTGCCGGGTGGCGTCAATGAAGCAAGATAGCACTCCTTCCTCCCGCTGAAAGTGCTTTACAACCCGAAGGCCTTCTTCATACACGCGGCATGGCTGCATCAGGCTTGCATGTGCAATATTCCCCACTGCACCCGTAGGAG
+
6539641.3../9/0/(+%(%)11*--//'#%)(2,3'+*+(%(&&.112,///3&').''+,394:.)-063(45:+9;:**('*-...2545/&)'('+3*+-133/,)056520,+*)/68/270*075192/66690(&(%*%-.3571-25-6-)+/.3714/-'',168743234959981./*4(-0/*.'.)/-2+4/63:6:64577745..-+)2-/3+./303471+,'+(,-37582,,.96/.475:996'0)+'(*++011261.0,.27,+7,,,/3)0362977.)')+14:::812+%(%%$&$*-+-/93.0239879-,,--6-)),,**-2132/+3/397:;7::/3.)')0:++3,7/.*$/(0*&)'(-0./0-')$)$'(,1*&*+6635..95552/2+*-)'%-&+*)*&-1-1/...-:7:;333.*.5--,&&*-.//300/)))+)')*+,823251***,/;:7;748.+1/<99<7/./..,,+-2+*).,4;::1,,%.&0015016//,/.1*',.456*&+.4:9<:/:71()&/-:<--))(,..$$$%'*1*%))4((%()-2.1-+&)(),,*-22+.,,,+.2.101604(0)-6.-)).-/0,5'((*)%(+0/3112677<2.-0000854'%.-.9474112332021/('(-6,-.*382(')',.32,),,05.)(56577370+'((((+1)*1.2)%&&&&+**)((/7,7445;60/4,-57743-10438<66499205+.+/,+'&''(*-141,*12262--.-,5&+',+))'*08%*.019-../.6*0143:,*/4/9.%/4*(76-+4793+*..../01,6/7:85:137377'4'&)+*)*&-0.50,+1-4.7&*+,36200*,00-046<7762)2166354+0.6122873+*&)&(,2..,65,1,))-8-7<99937,3(&($*,504(-*/+&,4*)'*'$+*1-58,6330101(-/027.+.),-+,)./+/,,)*1,1296:56723313,0,-.7/+**,+//10.8(-+&)(&)###$&)+,,,6;.37/(+-&(#()-+867.('
@3abd02f8-89f4-460f-94d1-a6a88caea89d ch=365 read=191636 start_time=2019-12-13T16:01:44Z barcode=BC01 runid=2c9cf7bc05858273f10e7d7ec552fc0bd742dc3e
CTCCTACGGGAGGCAGCAGTGAATATTGCACAATGGGCGCAAGCCTGATGCAGCCATGCCGCGTGTATGAAAGGCCTTCGGGTTAATAAAGTACTTTCAGCGGGAGGAAGGGATAAAGTTGTCTGCTGCTCATTGACGTTACCCGCAGAAGAACTTTCAGCTAACTCCGTGCCAGCAGCCGCGGTAATACGGAGGGTGCGAAGCGTTAATCGGAATTACTGGGCGAAAAGCGCACGCAGGCGGTTTGTTAAGTCGAATGTAATCCCCGGGCTCAACCTGGGAACTGCACCTGATACTGGCAAGCAGGTCTCGTAGAGGGGGGTAGAATTCCAGGTGTGGCGGTGAAATGCGTAGAGATCTGGAGGAATTACCGGTGGGCGGCCCTGGACGAACTGACGCTCGGAGTGCGAAAGCGTGAAGGGAGCAAACGGGATTAAGATACCTGGTAGTCCACGCCGTAAACGATGTCGACTTGGGGTTGTGCCCATGGGGCGTGGCTTTGGAGCCTAACGCGTTAAGTCGGCCATAGAGAATTTTGTACAGAGTTAAAACTCAAATGAATTGACGGGGGCCCGCACAAGCGGTGGAGCATGGTTTAATTCGGCGCAGCGCGAAAGAACCTGGTCTTGACATCCACGGAAGTTTTCAGAGATGAGAATGTGCCTTCGGGAACTGAGACCCAGGTGCTGCATGGCTGTCGTCAGCTCGTGTTGTGAAATGTTGGGTTAAGTCCCGCAACGGGCGCAGCCGCATCGCTGTTGCCAGCGGTCGGCCGGGAACTCAAAGGAGACTGCCAGTGATGGCTGGAGGAAGGTGGGGACCGAGCACGTCAAAGTCATCCCGCTTGGCCCGCCGACCAAGAGGCACACGTGCTACAATGGCGCATACAAAGAAGGCGACTCGCGAGCAAGCGGACCTCATAAAGTGCGTCGTAGTCCAGCGGAGTCTGCAACTCGACTCCATAGTCAATGCTTCAAAGTAATCGTGGATCATGCCACGGTGAATACGTTCAGGCGCGCACACACCGCCGAAATCACACCATGGGAGTGAGTTTGCAAAAGAAAGTAGGTAGCTTAACCTTCGGGAGGCGCTTACCACTTTGTGATTCATGACTGGGGTGAAGTCGTAACGTAACCGG
+
',----2.88*,,**01,--.(-+,24--+.,9//9652433,297323336'223/-.+)****+,.01-&'&%'*-7+3-4-%(+.8-+),--97.&)&*0('1--5//)'(//*)&-%($$$%)+,/4,8-,+5/5//173-/--./%('&%%(0'-,-()*+-/,20090//+.22,,)4/170,.0/.*(*-*(&*)(,-5908/0,41.110347*('%(.-.+0/0&/-4457:06287-1170-.7**8-+*..+3:8*'31+-;/*13/+***/-.//.3:3//0/0.0-,-1,,&(..,+,-0//,0*--1.--+2+4,7()4400,)-,.55.,11()-+-+,..2382710-'&%)((.11(%)'&%&#&)&(,3051.1011224646()&')--,1,+*-.1.+-+0))*,8;69(99/0102()%#('(146//2642451:211:3.0*-.:84-.'+$-+'07,5/-97(+*,.(#%$''%%'&,/*&,&&0))'*).,.+*+.)(*)$$'((&')(0/*(*).)%%),028741123:;64),,-.*5+.894.8/++,-,1,/1;883-,+-658588587;0.(($%%(+(*,*0&(&)1,)'-0//1317672)$(+0+0,.::2/(()*-,.0/581-.*/5-11*48560-,&)+0,*+/46:9.-.--4;9:100//5+*+,089566).),0,*32:+565;673,90('--)9%.-,$*(%)&%&(*,425,1-,5:3223734+5/5,58+)))+59.,.*+)')+0854,+*'+'&&*-+0...-1.08:4-'&+,,./3001/7-,-.)-1/,&&$#%%%&'#+()))/+)*$*'(#%$''*+4335353043376627690&'(&)*+(.(*+---*,40,-0:54766)*.7-+-&+*.1587608(%)223,--.38.:-,,,**.267/1)-/-','')0+$**))+.-,,+-8864,'&&+1**/*('&*(*+)1+.%.,*(*'(&&')*/401/&%)***.222:7548+)&%(&'29)+26:3(%++(')&*())/..1333:7:7%60%&*'&''(,38+-.2.+.04300)()-...30&&*(*),.*),-/0658890.
@e3efd5f5-6cd3-41fb-aa50-9b153d66cd34 ch=293 read=170775 start_time=2019-12-13T16:01:34Z barcode=BC01 runid=2c9cf7bc05858273f10e7d7ec552fc0bd742dc3e
CTCCTACGGGGAGGCAGCAGTGGGGAATATTGCACAATGGGCGCAAGCCTGATGCAGCCATGCGCGTGTATGAAGAAGGCCTTCGGGTTGTAAGAATACTTTCAGCGGGGGGGGAGGAAGGGAGTAAAGAGAAGTTAATACCTTTGCTCATTGGCGTTACCCGCAGAAAACACCGGCTAACTCCGTGCCGAAAGCAGCCGCGGTAATACCGCAGGAGGGTGGCGTTAATCAGATTACTGGGCGTAAAGCGCACGCAGGCGGTTTGTTAAGTCAGATGTGAAATCCCCGGGCCCAGCAGGAACTGCATCTGATACTGGCAACGAGTCTCGTGATTAGAATTCCAGGTGTAGCGGAAGTGAAATGCGTAGAGATCTGGAGGAATACCGGTGTAGCGAAGGCAGCCCCTGGACGAAGACTTGACGCTCAGGTCAGCGTGGGAGCAAACAGGATTAGATACCTGGTAGTCCACGCCGTAAACGATGTCGACAGGAGGTTGTGCCCATGAGGCGTGGCACCGGAGCTAACGCGTTAAGTCGACCGCCTGGGGAGTACGGCCGCAAAGGTTAAAACTCAAATGAATTGACGGGGCCCGCACAAGCGGTGGAGCATGTGGTTCCCAATTCGATGCAACGAAGAACCTTACCTGGTCTTGACATCACGGAAGTTTTCAGAGATGAGAATGTGCCTTCCGGGAACCGTGGGACAGGTGCTGCATGGCTGTCGTCAGCTCGTGTTGTGAAATGTTGGGTTAAGTCCCGCAACGAGAGCACAACCCTTATCCTTTGTTACCAGCGGTCCGGGAACTCAAAGGGAGACCGCCAGTGATAAACTGGAGGAAGGTGGGGATGACGTCAAGTCATCATAGCCCCACTTGACCAAGGGCTACACGTGCTACAATGGCGCATACAAAGAGAAGCGACCTCGCGAGCAAGCGGACCTCATAAAAAGTGCGTCGTAGTCCGGATTGGAGCCTGCAACTCGACTCCATGAAGTCGGAATCGCTAGTATCGTGGATCAAGAATGCCGGTGAATACGTTCCCGGGCCTTGTACACGCCCGTCACACGCGCCAAATTGGGTTGCAGAAGTAGGTAGCTTAATAACCTTCGGGAGGGCGCTTACCACTTTGTGATTCATGGCTGGGGTGAAGTCGTAACAGGTAACCGG
+
*.,2/0/',0+'*0(/3322549:(-,+,3/-,/008212+*--51+/6)*+4642//0/.07666567762/1)*-).-4437*6119/,5)')((').8,,-0/059/.,1)(.,+6+52(+*.61**&'+*+3.:.00.17.-774,2,1'8041/2:,,-0//,*'&&*)*()(0*,.287,+-)$)()%($*/)(&'#%%'('('(($(''.+'&(%%(.7.4/5&-/*7-2-3+%,44784-,+,&-*02386,78;2.1434.2:-.0874)*54.454+)3227.*&,$,)5+,44454432367899913+*)'),-284)%$%%)*.202/0/0942())('*%$&)*,2.++287.&''+/249712308337:0/-,)%'&((''--%(161+*0001-)'&)('&*).*--0,0/)$)()()++(((+06'2)27+//+,17/58+.4*+''(.(+/4;9::;700011;;1.-%*&%()06..(*'&##$$.,44**''%)$))'(1041.-..-713-3201340282688()())8/541+,36.-3064:5.+/10;/.-7/7/7710070/8--//02:142:225/0/11)+-451*/,05397/24450),+*2,.70717048.5())//.176--**+*/-,08:3/)(()*,-1.,1,+10488:4.0;8052575/)./508:9:;;.0.--211/36564-//0777.51,-+59+*/1;4;08/6,121.)*.92/-*)%((%)//15()2-1210:4+4+&.0+())5/0,(4/+..0848*/+('*+7757-$+)&'(-0++.4--)&(+.1-,165/966756604.1889721-%$&('$&%%'(,&.&223.*((&'(1276463942:534568861)&(&(*(*-0.223.*,*%-.-(+/643335567;:2*-94612269887/).+,0-/.*-3:534+),)*))*+553652710-18467911++)+0-.487:::6**,+2/+46*423395+.-.604-*'((&/+())**+).4,+.,+,(,'(&('60&4'4)').$%'$)(')$+())%'&%)$%&+*3078.;2)-2(33,9,,4810/94-.579:5*,()*)+57+)+//,,,*++*,'*'(-97597
@63e25661-c9d9-45fe-a813-b03f4e6b070c ch=353 read=170960 start_time=2019-12-13T16:01:14Z barcode=BC01 runid=2c9cf7bc05858273f10e7d7ec552fc0bd742dc3e
CCGGTTACCTTGTTACGGCTTCACCCCAGTCATGAATCACAAGTGGCGCCCTCCCGAAGGTTAAGCTACCACTTCTTTTTGCCAGCCCTCCCCATGGTGTGACGGGCGGTGTGTACAAGGTCCGGGAACGTATTCGCCGTGGCATTCTGATCCACGATTACTAGCGATTCCGACTTCATGGAGTCGAGTTGCAGACTCAATCCGGACTACGACACACTTTATGAGGTCCGCTTGCTCTCGCAGTCGCTTCTCTTTGTAGCGCCATTTAGCACGATGTGTAGCCTGGGGTCGTAAGGGCCATGATGACGTCATCCCCACCTTCCTCCAGTTTATGCTGGCAGTCTCCTTTGAGTTCAGCCCGGACCGCTGGCAACAAAGGATAAAGGTTTGCGCGCTCGTTGCGGGACCAACCCAACATTTCACAACACAGGCTGAGCGACGGCCATTACGGCACCTGTCTCACCGGCTCCCGAAAGCGCAATCCATCTCACCAGAGAAGTTCTGTGGATGCTCAAAGAGACCAGAATTAAGGTTCTTCGCGTTGCATCGATTAAAACCACATGCTCCACCGCTTGTGCGGGCCCCCCGTCAATTCATTTTGAGTTTTAACCTTGCGGCCGTACTCCCCAGGCAGTCGACTTAACGCGTTAGCTCCGGAAGCCACGCCTCAAGGCTGGCAAGTCGAGCATCGTTTACGGCGTGGACTACCAGAATTATCAATCCTGTTGCTCCCACGCTTTCGCGCACAGGCGTCAGTCTTCGTCCAGGGGGGCCGCTTCGCCACCGGTATTCCTCCAGATCTCTACGCGTTTCACCGCTACCTGGAATTCTACCCCTCTGCAGAGACTCAAGCTTGCCGAGTATCAGATGCAGTTCCCAGGTTGGGCCAGGGATTTCACATCCCCGGCAACAAACCGCCTGCGTGCGCTTTACGCCCAGTAATTCCGATTAACGCTTGCACCCTCCGTATTACCGCGGCTGCTGGCAGGTTAGCCGATTACTTCTGGTAAATCAATGAGCAAAGGTATTAACTTTACTCCCTTCCTCCCCGCTGAAAGTGCTTACAGCCGAGTAGCTTCTTCATACGCGGCATGGCTGCATCAGGCTTGCGCCCATTGCAATATTCCCCACTACTGCCTCCCGTAGGAGCAATATCAGCACCAACAGAAGGTTAACACCGGGCACCGACAACGCAG
+
384-4.*02+-)1,$*-%/092.2*&$(%8-,---613)))%&$&%%'*+**++)(*+*)(1.2+///0/$),216875-,/-,'14+*1;5*&..8489884.374+5,++*+(06-,,+-++97172075620/5.-.'**-2:710055.*,--04..,-++.25:01-(.338-1/(&')*''*-/+-/476780;18(6,::955704(0'.-25+-*&)('(,(-+0+,,-00('%11101251220;:/)''('1512;)%')(--&(,61+,(5($&(/,,,+*.)26:8<787353334238,;72(%+&(),++0(&+5:51)*/436+')*+23&&*&&)+30,('.5-0855:66-8,,1'049+5.9:4:2-2,7))*+--13332;33*5.,+)))2/**)-,,70/.2/1.+-&(612/*)++''%')-,6.-+***)93/076-/%&%&+23/,+&('&%((/+9/691,,*)#&%(),(+((3<21/).235,),/0:+**33990+$%((-+'.,656;5./-.101/1-,*+%*13+05+-+,+,.5/.5,()/-./26572.++,0*%,-085;4(+21,)').4:.797453115233',*..486+35:7+21111.../.--/*,($'**4&3)3.*47/0045434-+,,.-110/+.'&&'(/58,24-(.((&&%-2/42/3742*+/++*''+''))(/5-12/1)&*)'.4/-'($&$''+2111,))*+4;7670*)2.840.1-*+-.:843+-.+2..0:.2,0+)*-..463+001.3;-+*2,**-+,,)./2-2153(492-(+*%*%)&*,0561/&))((1*&$%)+23601/,+%/14470+0537-,514&,*($-)&('()(+((%%&((-,14'69255(*-*-(1(())(+--30-+-/447;70./7-1.,'(,(/145;1138(5++6/.1/63:432//1)+&(+(3,,+8)')-(),3+(+)&'*((*/,*+%(208+/)++,+,*'*,)'-*1;-.:654/:7-*0**-0+&)$&&%)**-2.*%'$%#&*-*9;8$&%'')*4.11676./0/0:'5764825180.&,&%(-421042562))*%'&&+---6.++%/&&,-50.&3,+(.).74(6'&,()/*2,3*+,&&')''+85601+*%$"#
@6f3a8f87-cb84-4d70-ae03-b105629ba0ee ch=282 read=96670 start_time=2019-12-13T16:01:10Z barcode=BC01 runid=2c9cf7bc05858273f10e7d7ec552fc0bd742dc3e
CTCCTACGGGGAGGCAGCAGTAAAGGGGTACACTTTTCGGCAATGGAAACCCTGACCGACAACGCCGCGTGAAGGAAGAAGGTTTCCGGATTTGTAAACTGTTATAAAGGAAGAACTGGCTACAGGAAATGGTAGCCGAGTGACGGTACTTTATTAAAGAAGCCACGGCTAACTGCGTGCCAGCAGCGGTAATACGTAGGTGGCAAGCGTTATCAGGTTATTGGGCGTAAAGGGCGAAAGGCGGCAGCAAGGGTCTGTGGTGAAAGCCTGAAAACGCTTCAGTATAGAAGCCAGGCAGCTAGAGTGCGGGAGAGGTCGTGGAATTCCATGTGTAGCGGTGAAATGCGTAGATATGGAGAGGGACACCAGTGGCGAAGGCGACGATCTGGCCTGCAACTGACGCTCAGTCAGCGTGGGGAGCAAATAGGATTAGATACCCTAGTAGTCCACGCCGTAAACGATGAGTACTAAGTGTTGGATGTCGAAGTTCAGTGCTGCAGTTAACGCAATAAGTACTCCGCCTGAGTAGTACGTTCGCAAGAATGGGAAACTCAAAAGGTGAAGCCCCGAAGGGGCCCGCACAAGCGGTGGAGCATGGTTTAATTTGAAACAACGCGAAGAACCTTGAGTCTTGACATGCTCATAAAGGCTCCAGAGATGGAGAATGGCTATATGAGATACAGGTGGTGCATGGTTGTCGTCGAGCTCGTGTCTGGTGAGATGTTGGGTTAAGTCCCGCAGCAGGCGCAACCCTTATCGTTAGTTACCATCATTAAGTTGGGGACTCTGTAGGACGCTGGTGACAAGCTGGAGGAAGGCGGGGATGACGTCAAATCATCATGCCTTATGACCTGGGCTACACGTGCTACAATGGATGGTGCAGAGGAAGCGAAGCCGCGAGGTGAAGCAAAACCCATAAAACCATTCTCAGTTCGGATTGTAGTCTGCAACTCGACTACATGAAGTTGGAATCGCTGTAATCGCGAATCAGCATGTCGCGAGTGAATACGTTCTCGGGCCTTGTACACACCGCCCGTCACACCACGAGTTGATAACGCGAAGCCGGTAGGCTAACCGCAAGGAAGAGGCTGTCTAAAGGTGGGATTGATAGTTAGAGATGAAGTCGCAAGGTAACGG
+
)+1.,02%34(&+,,%'')++10(.00,('($%$&)*./857;87+'-)*4)'(+2.,-/46579<66574/5+-)0&),'&+-+*+)2'0-*'/07-,,(-.--11*+)**,./5$')/01-&+*+,,)12-++-/,,,,-995;924469,5,5,+%()&(,+,-.-.150,%,-.838-00+,,*%%,)*'6230-4+****3,./6;-,-$*(+('-,6997436:+*))&%(&&0/95:.),+,((*,(+..+,))'(,-)+3,./--.*$%'(,)%'&$&$),%*523::00///-,-..2&5/**&)-.326704/3.3520...+),,698/25.,56:8978/--+,**(/4''(+.4289594.,.(,,6984.12-1.1/1886/100/./002.58+,)*,5426+(),1994(+,'-/./28187*)(-33233*%((.-358:89000/+,,).23,()$*)-83712&%-'(3.4*-131/00/2081614559752&/)*,683383.%%''&)-05/;/.01.,1:86)(*)(-,.01,')*'*,-+4-/(&'*)./*1;2-*('(''*-0/67)*')-,,)1**.,4)'(2/,..22224700-.'$#&$&))5...:7:5666467;+0*+*;*)'()+<:/,*((3'8714514454678:.6//320,*',&'(.+/7//.%()+02/301.*&),+--/764915-4-8.-.22-(+-&4*,.-$&-)/21-2-./7/;//,7..477651:25*0,-37-*,/10,*''.+0)()'%(/1755./01:1.4+4(5.'7931567879::<9233986*)4/*63/..700-+,*++,+-./478687;99;996012,.&''*&*(,%)('/7*-)')0,--1&(*47./6.**/::01888;606)+/56.0-0/'--27632*)3()70/1026572:1,0/)+&+-.1766/2*//222181+(((&,*04/2%&').-4003-2/..4)8874/8---2,1.3:74;:+-534248,10/.,3*+,,3/%.$&,*,379-'(('('**/5412*'-+&')+**+..-/4*+.,0:413-+++$%/)&(%($+)/**()'((0+1-/.2(-
@287fc9d1-c27c-4d7c-b4b2-bc03baff7c69 ch=165 read=223175 start_time=2019-12-13T16:01:10Z barcode=BC01 runid=2c9cf7bc05858273f10e7d7ec552fc0bd742dc3e
CCGGTTACCTTGTTACGACTACCCCAATCGCTACCTTCGGCCGCTGCCTCCCTTGCGGTTAGCTCACGGACTTCGGGTATTGCCAGCTCATGGTGTGACGGGCGGTGTACAAGACCGGGAACGTATTCACCGCGACATTCTGATTCGCGATTATTAACTCCAGCTTCATGTAGGCGAGTTTCAGCCTACAATCGAACTGAGACTGGTTTTGGTTTGGCTCCACCTCGCGGTATTGCATCTCTCTGTGCAGCCATTGTAGCGTGTGTGGCCCCTGCATAAGGGGCATGATGATTTGACGTCATCCCACCTTCGCCTGGTTGGCAGGCGGTCTTTCGCTAAGTCTCAGCAATGAAAGGTGGTAACTAACGACAAGGGTTGCGCTCGTTGGCGGGACTTAATAACATCTCACGGTACGAGCTGACGACAACCATGCACCACCTGTCACCTTGTCCCCGAAGGGATTTCCTCGATTAAAGTAATACAGGGATGTCAAGTGTAGGTAAGGTTCTTCGCCGTTGCTTCGAATTAAACCACATGTGCTCCGCTACTTGTGCGGGTCCCCGTCAATTCGCGAGGTTTTAATCGACCGTACTCCCAGGCGAATACTTAATGCGTTAGCGGCGGCACGGAGGGTGTTGAAACCCCACACCTAGTATTCATCGTTTGCGGTGGACTACCAGGGTATCTAATCTGTTTGCTCCCCCACGCTTTCGAGCCTCAGCGTCAGTTACAGTCAGAGAGTCGCCTTCGCCGCCAGTTGTTCTTCTAATCTCTACGCATTTCACCGCTACACTACCGATTCCTCTCCTCCTCCTGCACTCCTAGATAACCAGTTTGGGTGCTTTTTAAGTTGAGCCCGGAACCATTTCACATCCCACTTAATCCTCCGCCTACACGCTCCTTTACGCCCAGTAAATCCGGATAACGCTCGCCACCTACGTATTACCGCGGCTGCTGGCGCGTAGTTAATGGCTTCCTCCTTAGTGCCGTCATTATCTTCCCCAAAGACAGAGCTTTACGATCCAGCCTTCATCACTCACGCGGCGTTGCTGCATCAGGGTTCCCCATTGTGCAATATTCCCCACTGCGCACTCCCGTAGG
+
98/82;006/7*/0-.-&(('.26(1-.-&(('(/-:-1+3/(-4436/89*/7+.-,----27416583448*(*''+.2-06.&---,33844222.-86/12-+)$)*/)-14,4*-.+1667<889;6877825;6585764356/6-&%++-++.,-)0193763555::1%1/:*/'(*0*+,-5/0&&042121114914::.1252+-%'+/''2.7712163-1-++,2//.,,/22.0-+18,62+*-,.**)('%&&,-*''$(''3/0/7.066-,+++2570127432,411(/)*))$&',-02.&.4//58,:53,&(42344(&')(*()-+90224-&'&'.+,'&'%&*,140)/1/+/++./.5&0)))'.46--1-4.23640454.,**%$%(&'&*+4451&0596;685647;437/05866806...-+''*')'&'/9.2.-.*%0')&&%()8/'*+,5967*53.***,,,+++),+0-85584,*)-/7.//93422121<87:2403.2246974453113.01706.,768,..:,303/%&'&*)/8<,5.**((.4....,693(-//-/53,-.1-2011375//1193/80,-/-*//***&.,.84.51+(.//44.26539/,.//72(%&(((28222+%%&0,*.-.020411)).:/+220<87.%)*,-25.,,-./*.((+/*.+03323895:014524665::9<:89:))&%&,+*/74554)*4-,-+.6747248+**49.-**,+++)'(+'*,--).,2200**4920/$''*&(,369696:498<9,3'+&&&&%&$**1.9/-..3++*&$'(*/90-./020-+().*/003425548:-+-%)(-290-7)$((+2/*,.24,+-+.+(%##&%'*.19;56:224,4+//-5836.9//-001+*&)'*%/2.+%&()'/.////$'&$)+&1889743712-0,//1)54,*241-&/,+69--3380+)&)(.6011978973611/5/0/;111..../-/45773::4)/-,)0/;12181498+'('%''*+-*54*)0*62
@8d2f3e71-e71d-45e2-9aa2-f39f15656e32 ch=460 read=86379 start_time=2019-12-13T16:01:01Z barcode=BC01 runid=2c9cf7bc05858273f10e7d7ec552fc0bd742dc3e
CCGGTTACCTTGTTTGACTTCACCCCAGTCATGAATCCACAAAGTGGTAAGCGCCCTCCCGAAGGTTAAGCTACCTGCTGGCACTTTTTTTGCAGCCCACTCTCCCATGGTGTGACGGGCGGTGTGTACCAAGGCCGGGAACGTATTCACCGTGTGGCATTCTGATCCACGATTACTAGCGATTCCGACTTCATGGAGTCGAGTTGCAACTCAATCCGGACTTTGTGCTATGAGGTCGCTTGCTCTCGCGAGGTCGCTTCTGCGCCATTTGGCAGCACGATGTGTAGCCCTGGTCGTAGGGCCATGATGACTTGACGTCATCCCACCTTCCTCAGTTTATCACTGGCAGTCTCCTTTGAGTTCCGGCGGACCGCTGGCAACAAAGGATAAGGGTTGCGCGCTCGTTGCGGGACTTAACCCAACATTTCACAACACGAGCTGACAGCCATGCACCTGTCTCGCAGTTCCCGAAGGCACATTCTCATCTCTGAAAACTTCCGTGGATGTCAAGACCAGGTAAAGGTTCTTCGCGTTGCATCGGAATTAAACCACATGCTCCACCGCTTGTGCGGGCCCCCGTCAATTCATTTGAGTTTTTAACCTTGCGGCCGTACTCCCCAGGCGGTCGACTTAACGCCCGTTAGCTCCGGAAGCCACGCCTCAAAGGGCGCAACCTCAAGTCGACATCTCGTTTACGGCGTGTGAATTTACCAGAATTATCTAATCCTGTTTGCTCCCCACGCTTTCGCACCCTGAGCGTCAGTCTTCGTCCAGGGGGCCGCCTTCGCCACCGGTATTCCTCCAGATCTCTACGCATTTCACCATACACCTGGAATTCTACCCCCCTCTACGAGACTCCCAGCTTGCCAATTATCAGATGCAGTTCCAGGTTGAGCCAGAGTTTCACATCTGACTTAACAAACCATGCGTGCGCTTTACGCCCAGTAATTCCGATTAACGCTTGCACCCTCCGTATTACCGCGGCTGCTGGCGCAGCGGAGTTAGCCGGTGCTTCTTCTGGGCGCGTCAATGAGCAAAGGTATTAACTCCTTCGCACTCCCCGCTGAAAGTACTACAGCCGAAGGCCTTCTTCATACACCCGGCATGGCTGCATCAGGCTCGCGCCCGGTATTACAATATTCCCCTGCTGCCTCCGGG
+
57570;,.7380183/117;,%+)+-./38584+-+,((+/7///1:376000.60.,22+,0-3+7*)')+(,1'%&'&$$#$')..40-/01)180'))+-13.*00/1/.-/1-1.+0/..3-+'(')--719':-2410767<878:(.*--/-/3:4356:8734154921,,,,-46;--,+/070022/()*.()/07/0-4414*3-4.4/.-0-&&#$%+)**(2*).%&.+./11/5*,-+,.//+.)(&('238;438.$)'&''$+,%)+6/)**:7/0;;;:461.47::68111-,--10346669/:).)256901*-)*-;52358999:825665700:3/0203;0*/())$,1*1/59330//-)(*--57.4206**(**/3233:--.7942424/+0*.-655;90*)-4/.0001/,,,%),--+)&))-.'',,-.%-%76;69,+//-5134334*-007700/..053-0488/2937878:-,-/-+*-424:'3-6;65;0-&)/6*+,56)(-).-;;424,*,038984013.0/2.203)0*/486,+266677436:85335:<9+2-3,/2-,--3,),(*-08:.%22306543010543*)*)(*,:/,/+1)6*/.(,.-766;4103)/70-%-28654603/10*+-./.%(*04.$'*(*'&%&%%'&*)'+2(&)&3+12867:43-++.9.,/3/53.'+)*,+1212016/+--03348,/279<:6830%+5:812877:8<98;;11;/8899;7928(**120/0,,046/:<9.677''&'',4/-,.2/5497:/264-,7566-.,/023(%)&'*9-4,,&3)+-5,.286633.*.-).4080..5'((&))8/.,-.144331214,(,1+.+#%&+,2480/051177160+,/57:497,-2:2;76734/.,186331*,,0*)2-)*/...5.))('#*#%')+&(.6,&,4/64(*/509<4//')$(''*-*:0003759.+.**-'&$''1*'3-'*$'&4<8++983021)-%-.)*+'/''*)+5295<5587..))'),/*043,0%%',-/46,3322446.63.%%'$%**.+6++,103630,--./9365/50
@4c9814ca-7858-4966-b60b-2cf6dd0ab8e7 ch=284 read=103365 start_time=2019-12-13T16:01:00Z barcode=BC01 runid=2c9cf7bc05858273f10e7d7ec552fc0bd742dc3e
CTCCACAAGAGGCAGCGAAGTAGGGAATTTTCGGCAATGGGAAACCCTGACCGAACAACGCCGCGTAAACGAAGGAAGAAGGTTTTCGGTTATAGAAACTTCTGTTATAAAGGAAGAACGGCGGCTACAGGAAATGGTAGCCGAGTGACGAATACTGATAAGCCACGGCTAACTACGTGCCAGCAGCCTTGCGGTAATACGTAGGTGGCAAAGCGTTATCAGGGTATTGGGCGTAAAGAGGGCGAGGCGGCAGCAGGTCTGTGGTAAGCCTGAAGCAACTTCCAGTAAGCCATAGAAACCAGGCAGAGTGCAGGAGAGGATCGTGGAATTCCATGTGTAGCGGTGAAATGCGTAGATATATGAAGACACCAGTGGCGAGGCGACGATCTGGCCTGCAATGACAGCTCAGTCGAAAGCGTAGAACAAATGAAGTTAGATACCCTAGTAGTCCACGCCGTAAACGATGAGTACTAAGTGTTTGGATGTCAAAAGTTCAGTGCTGCAGTTAACGCAATAAATTGCTCCGCCTGGAGTAGTACGTTCGCAAAGAATGAAACTCAAAGGAATTGACGAGGGGCCCGCACAAGCGGTGGGCATGTGGTTTAATTCGGAAAACAGCGCGAAGAGGCCTTACCAGGTCTTGACGCTCATAAAGGCTCCAGAGATGGAGAGATGGCTATATATGAGACCGCAGGTGGTGCATGGTTGTCGTCAGCTCGTATCGTGAGATGTTAGGTTAAGTCCCGCAACGGAAGGCGCAACCCTTATCGTTAGTTACCCATCATTAAGTTGGGGACTCTGGCAGAGACTGCCAGTGACAAGCTGGAGGAAGGCGGGGATGACGTCAAATCATCATGCCCACTTATGGCCCTGGAGCTACACGTGCTACAATGGATGGTGGAAGCGAAGCCGCGAGGTGAGAAGCAAAACCCATAAAACCATTCTCAGTTCAGTTGTAGTCTGCAACTCGGCTACCTTAAGTTGGAATCGCTGGTAATCATAGCGAATCAGCATGTCATGGTGAATACGTTCTCGGGCCTGGCACCGCCCGTCACACCACGAGTTGTCTTTTAGAAGCCGGTGGCCTAACCACGGGAAGGCATATAAGGTGGGATTGATGATTGGGGTGAAGTCGTAACAAAGGTAACCGGAAGATAGGCGGTGACGAGCAGAGTAGGTTAACACGAGGAACACCGACAACTTTCTTCAGCACCAGCAATACGTAACGCGGG
+
323(&%+()%&(,(-.%&&&(+%+,).07871465/9/./)-0(17+(+678320125757:)(+&'*%'*(2)/.0),,)-,883.(+**(+%$+,((*5-6.3/.-49-+,15.098.93/7100524)++,*680//8/---***,-%&*))*&'/+,&(-..03114-++**/21843&.+,3(%$''))+5455<68504-/+%-72.0227213'/'$,&*(/3918853+''.0/.&)()70;3.-.&+,+.821.40/20475320&,%%'0+--%.-48(1825**.1-1..19.+)*)+//./4-,+-3/88'1'),(0-31+3-20/,///81.+3.*+:9889953313.')'%%'(1+432:+'))'//030,-./455933+/'%(,.&''&&++/0*..++540'**&,753(''''+2-,/2,14/.*(2,---,*+/98445;83+*.,,,.../+-.320:,2857436+/-),.75+--34347890;09/235842((('&-00.-260.)'')&)(,.::<:0013*(+4-,/3++8840+,*0/3.2.4+&,41506,)*)-/0.3/40.+*,.1.005494/5.66/)+-.+*+*,).-03,''$&$%$&*1)*')(-5+-..0-50,390+0.,;(')'*,670/-,*0-(+)(%)*,)-0+*)&&$)(/-/9:1348627+6,-.4121,+,-,4&-1223/.03478*0-110/-+3)*(/.,5%+&%(-+/12.07/*/38:76:2.21-03)*03)/+6,+3*,.5-20430&1.()))+0.&01*022478:34561/0))+)./)35+,/98:783+-2.04::58,74+$%*'*)-%31++2,,++0'(%'(6131.45;679783('((&*)/,./,274*)(''**,%+,&+,;:16:0/439;756(+*'*1(7874),.1-/668,+***).2:+''&&*&''&'-.9/7/867/./')//810&&&)+-171*#$')3298''+..)(3-364470-0/-,.%%$%''-,.297/1626,43-.+(,())-*+333'&*-*+37;75/6.,5870$/%--**''%#%%'*+-.-/6601+*++-516160()(*.*+00246428(0-57;7680/,,0)'(((+&$)#)%%13/&&''(.31524.*,'('&(*,(1))0-2,+*-6.0:4$)*'+1-%'*.*(-$$%%%$&%#$
@0d291b8d-84c2-4276-936c-a161d46c0697 ch=449 read=49125 start_time=2019-12-13T16:00:58Z barcode=BC01 runid=2c9cf7bc05858273f10e7d7ec552fc0bd742dc3e
CCGGTTACCTTGTTACGACTTCACCCCAGTCATGGTCACAAGTGGTAAGCGCCCTCCCGAAGGTTAAGCTACCTGCTTCTTTTTGCAACCCACTCCCATGGTGAGAGCGGGCGGTGTGTACAAGGCCCGGGAACGTATTCACCGTGGCATTCTGATCCACGATTACTAGCGATTCCGACCATGAGTCGAGTTGCAGACTCCAATCGGACTACGACGCACTTTATAGAGGTCCCTTGCTCTCACTTAAGTCGCTTCTCTTTGTATGCGCCATTGTAGCACGTGTGTAGCCCTGGTCATGGGGCCGCGATGACGACGTCATCCCCACCTTCCTCCAGTTTATCACTGCTTGTTGAGTTCAGCCGGACCGCTGGCAGCAAAGGATAAGGGTTGCGCTCGTTGCGGGACTTAACCCAACATTTCTAACTGACTGACGGCAATACGTAGCACCTGTCTCACGGTTCGAGGCACATTCTCATCTCTGAAAACTTCCGTGGATGTCAAGACCAGGTAAGGTTCTTCGCGTTGCATCGAATTAAACCATGCTCACCGCTTGTGCAGGCCCCAAATCAATTCATTTTGAGTTTTAACCTTGCGGCCCGTACTCCCCAGACGGTCGACTTAACGCGATTAGCTCCGGAAGCCACGCCTCAAGGGCACAACCTCCAAGTCGACATCGTTTTACGGCGTGGACTACCAGGAGTATCTAATCCTGTTGCTCCCCACGCGCTAGCACCTGAGCGTCAGTCTTCGTCCAGGGCCGCCTTCGCCGCCAGTATTCCTCAGATCTCTACGCATTTCCGCTACACCTGGATTCTACCCCTCTACGGAGACTCAAGCTTGCCGGTATCAGATGCAGTTCCCAGGTTGAGCCCGGGATTTCACATCGGCAACAAACCGCCTGCGTGCGCTGCCCAGTAATTTCCGATTAACGCTTGCACCCTCCGTATTACCGCGGCTGCTGGCACGGGTTAGCCGGTGCTTCTTCTGCGGGTAACGTCAATGAGCAAAGGTATTAACTTTCTCCTTCCTCCCCTTTGAAAGTACTTTACAACCCAGGCCTTCTTCATACGCGGCATGGCTGCATCCAGGCTTGCGCCCATTGTACCAATATTCCTGCGCACGTAG
+
-+-//:../8.(1.&(,(35;760784*+0/&.+'*)&(+0(,0861,(**7801.3)',,(-*/1.&(*+57-&--5446.-*+-0.1;1*-,97-.32522&%&)*)--**-+*,,268945827('5/41199,9+,#&$%+-4305;0,,--1601/.180100.01+.,)(('))').+**)('/++*/20///.-./17-7./0*+/12/.,-.640.%&$(+*3.&)1+,-,*+%(&%'(+,0,-/4.///78-.134999;,8-*()+*&+,-+-'*-+0-+&+),,%)%(+/+%&%%$&'('')--/040927,-070066*+.-02<7220***(&'(%)))*/2,*%&+*6933.+-/+(*+-79;//200,)*,*-.)-156726:.0'672.4.2,*)&(%-,.7/,&(&'%)(-26478591-)))-)*+-+021//--0167;954%%(,+.1/09++01,+*+(%(+*)-0438669;:826.-1,-37-03233+6/95682.014:66677(-(1+2;48.,,$),,,-0)),'+.(1%-0//,))++,..96;709;;+00-7<;,282.5-+*(-55.+0+/+4540,..55767631/7/6/--'&)*)'**3,6)3,*3:25+/'%),,18-,+,33,/-5--,23664-*,,)76/($*%.+,-9:765347,3((&*/154598:97/6:-.37-5)$'&'$%%()--/1/24,0540//0/5671/7((212+5,.84;6579+/6(,-/3<4303*),/1665/56742;./,%&&$&(+,*)'((6+-,022,(,253-)$)%*3573))+'(+)(-/238/2/224&678750,.0,7*&+,1',/('/65.)*++,-000,4574+.(+30345866)(%&&*-')+1.47'+**001.())))+)*,03-,.6+6,/1.22-,0./-0.+3''&*'+-,6++*7'-.+/4:5996635-/%)+:368;6:654666;+..111.0))*+''*,4.:602-8-*)301.0))*,+38-(+.0/.)%),/31812:4,'$'%&&--%-,734/11,3'&13.,)'*).4,%*($%$)/.2/0((('%&&#%$&))%'
@01c4c8c8-bc3d-4f1d-967d-6f7460f00522 ch=477 read=90970 start_time=2019-12-13T16:00:41Z barcode=BC01 runid=2c9cf7bc05858273f10e7d7ec552fc0bd742dc3e
CTCCTACGGAGGCAGCAGTAGGGGAATTTTCGGCAATGGAAACCCTGACCGAGCAACGCCGCGTGAAGGAAAAGGTTTTCCGGATTGTAAACTTCTGTTATAAAGGAAGAACGGCGGCTACGAAATGGTAGCCAGTGACGGTACTTTATTAAAGCCACGGCTAACTACGTGCCAGCAGCCGCGCGGTATACGTAGGTGGCAAAGCGTTATCCGGAATTATTGGGCGTAAAGAGGGGCAGGCGGCAGCAGGGTCTGTGGTGTTGAAAGCCTGAAGCTTAACTCCAGTAAGCCATAGAAACCAGGCAGCTAGAGTGCAGGAGAGGATCATTGAATTCCATGTGCTTGGTGAAATGCGTAGATATATAGAGGAACACCAGTGGCGAAGGCGACGATCTGGCCTGCAACTGACGCTCCAGTCAGCGTGGGAGCAAATAGAAGTTAGATACCCTAGTGGTCACGCCGTAAACGATGAGTACCTAAGTGTTGGATGTCAAAGTTCAGTGCTGCAGTTAACGCAATAAGTACTCCGCCTGAGTAGTACGTTCGCAAGAATGAAACTCAAAGAAAGGAATTGACGAGGGCCCGCACAAGCGGTGGAGCATGTGGTTTAATTCGAAGCAACGCGAAGAACCTTACCAGGTGCCCGACGCTCATAAAGGCTCCAGGGTGGAGAGGCCAGCTATATAGGGATACAGGTGGTGCATAGTTGTCGTCGAAAAGCTGTGTCGTGAGATGTTAGGTGCAGATCCCGCAACGAGCGCAACCCTTATCGTTAGTTACCATCGGTAAGTTAGGGACTCTAGCGAGACTGCCAGTGACAAGCTGGAGGAAGGCGAGGATGACGTCAAATCATCATGCCCCGCGCCATGACCTGGGAGCTGTACACGTGCTACAATGGATGGTGCAGAGGAAGCGAAGCCGCGAGGTGAGAAGCAAAACCCATAAAACCATTCTCAGTTCGGATTGTAGTCTGCAACTCGACTACATGAAGTTGGAATCGCTAGTAATCGCGAATCAGCATGTCGCGGTGAATACGTTCTCGGGCCTTTTACACCGCCCGTCACACCACGAGTTGATAACACCCGAAGCCGGTGGCCTAACCGCAAGGAAGGAGCTGTCTAAGGTGGGTTAGTGATTGGGGTGAAGTCGTAACAAGGTTGCAGG
+
+*3.++,..+1/4479/885,23*(--17823181:2/,'*,/1++,77286537677;<56677480.)-+*(,+;85/)10-.7.232*,3839.9.-,394,2,5-.86560(01131+'20*.78.108),,.08/-))*146+-00,/(-1(/,/,...,-,/1456;5423/95*,$%)1)2,,2564/1..4/04-,.32721//.+.)2(*2.4:744,59-'',0*)*)*413:7434+398.1)+-2/.'++)--,&,3-.0-)(&%)((*,))-736*38332.2662:44974300/,-0001.1.(')-1,22+9+(0+8-::6620-%%#(*30/81..:9::9::/.,*+**/-+84275/4509,)-+.-;9941&*,.4-5/65566)+,,,,,)+-(,,*(++,48:,(),:::0(&(&)+6,.14149+0-11&*(+*,.473/.+-(((*''&'&(((+..,/0;798:887290463:+./2()+1.-5.3,7464:44757668941,*'&&)))554567:6+-27-04653:81324:,(,.+'),,00338.%77,27*))0216/6273/0(+)320,/63<;696;6/02//1/601102*+/,)*)+05-(%%&**))*+&-./*++2,-3./1()+*(+-2.,''(%'&'*0032/'(*,',-014335972233%518.01663('(+'&)*/..08471/+/1.6-(,+*+,)(00.84+,0(300343.5-32()(()871:/-/0039-.,&)/1605,&&),./65512322356889;76512211/019-+0'+'''%($-.'''()%65271//.2/13&5--*$&%&%,-//37/16(()*.)&((),,+*,.+00:009898::98-.(-,+0--+..+1875.')*,-,*,-(++;;6-<5-.5;<77;:;<98:/36:82-(.'*,267:99910012/)*(()+,/1-,50809889777)234:563653840.///767+*)))+,/82.171<//1+-((&)),&(*029515*,.046467.0--0./,-*/*.*3.,*-.044220)2/5)*251122-()'**)'*-1367335.3--1/05)%2,+007895*'(-**+-/16868263;+2$3*
@29285c91-8ef2-47ce-b8bf-8c6ac208b099 ch=485 read=153610 start_time=2019-12-13T16:00:10Z barcode=BC01 runid=2c9cf7bc05858273f10e7d7ec552fc0bd742dc3e
CCTTGTTGCGGCTTCACTGATCGCCAGATCACAAGGTAAGCGCCCTCCCGAAGGTTAAGCTACCTACTTCTTTGCACAGCCCACTCCCATGTGGTGCGACGGGCGGCGAGGGTGTACAAGGCCCGGGAACGTATTCACCGTGGCATTCTGATCCACGATTACTAGCGATTCCGACTTCATGGAGTCGAGTTGCAGACTCAATCGGACTACGACGCGCTTTATGAGGGTCCGCTTGCTCTCATGAGGTCTTCTCTTTAATGCGCCATTGTAGCACGTGTGTAGCCCTGGTCATGGGGCCATGATGACTTGACGTCATCCCCACCTTCCTCCAGTTTATCACTGGCAGTCTCCTTTGAGTTCCGGCCGGACCGCTGGCAATAAAGGATAAGGGGTTGCGCTCGTTGGGACTTAACCCAACATTTCACAACACGAGCTGACGGCAATACATTACATACCTGTCGCGGTTCCCGAGGAAACATTCTCATCTCGGCTTCCGTGGATGTCAAGACCAGGTAAAGGTTCTTCGCGTTGCATCGAATTAAACCACATGCTCCACCGGCAATTGCGGGCCCCGATCAATTCATTTGAGTTTTAACCTTGCGTACTCCCCAGGCGGTCGACTTAACGCGTTAGCTCCAGGAAGCCACGCCTCAAAGCACAACCTCAAGTCGACATCGTTTACGGCGTGGACTGGGAGTATCTAATCCTGTTTGCTCCCCACGCTTTCGCACCTGGAGCGTCAGTCTTCGATCCAGGGGCCGCCTTCGCCACCGGTATTCCTCAGATCTACGCATTTCACCGCTACACCTGGAATTCTACCCCCCTCTACCCGAGACTCAAGCTTGCCAGTATCAGATGCAGTTCCCCAGAGGTTGGGCCAGGGGATTTCACATCTGACTTAACAAACCGCCTGCGTACGCTTTACGCCCAGTAATTCTAGCGCTTGCACCCTCGTAATACCGCGGCTGCTGGCTGGAGTTAGCGTGCTGCTGCGAGTAACGTCAATGAGCAGAGTATTAACTTTACTCCCTTCCTCCCCGCTGAAAGTGCCTTACAACCCAGAAGGCCTTCTTCATACACGCGGCATAGGCTGCATCAGGCTTGCGCCACATTGTACAATATTCCCCACTGCTGCCTCCGTAGAACCC
+
403.(,3%&*(+141/-%%%+,&(%'&+,.%*)*)*('*+--98/0,2+'(('1/832,/.056/178;-591(*%+*&-01$'(88..51026.01437&44-)+%'&+,))')(-/,3.:4+314-002::9-3*,80798718;0155661,-.-340146411/81875679;::99:..0++''-.+-%',,-//0+10:385512&+'($'+/-*,,/.4/46*(+/.'+++00&'/,)+*/2:89,96+%')-49;<,;*)&'(.&-*(*-+$'(+8./4897+/,,**-22.-,++)(*)),9689:*:8:,+0.3.4.,0*((..(*,;8:6250(/3446+.5-,24:91--/0/8:135*-.6/,4//1.)/.336.*/1*18032664)(&()5-+.*+$3+',,/,-5+,./-20/0568666555&/4+'&&'-&%&&'-/8..0/%')/.617.()&''&%)),/.,/27663.2.25/++-2;98331/+*,-;,1/0.3)-/3<;8<867131-,(-.'(',&#*)(,,+.301344--.')*+$-',.+33142*(')*094<958;:0211;<5.01,&'*,,+*,,586-,.-,%,+,+(./100,+(&*(((--7,%3,00.283434855.2.&''),+25.6)6,5..,-,4588<;0/*-+.-29/,)',0')*-841.7./7676;/)*)795+)/,+0:---/'01+,+''017:8/..4+,*')4,)157005+21247689354/3..1<::/7&&)000681545882/15-.4,,-194303/304326-2042/4-)++*&$//487-*+..4/3212999:+0/.'*&*-5*+.)&*(,*.+((31:+,/3+*0:-,)++,.2//+1+8,549819*.5888,6'.**.,+%/)*)'&*+/4522+*'*%'1)+++08601)*(),*+7-/.4,,-197:5260+,.7%$$%$%$%$&)&)'$&)).-210//---.4/-()),*1-1+16+'*--:1/873.476,,/4/,1(((%$#(&()*+.2,'(/),%.5343397-,,*'**,0,*&('//124555638965:36083%&$,))('*)&'&./-26/-0,+)&&(,*/3,,+'*('$$
@df7ee227-9104-4539-a8cd-f0f231d07bda ch=303 read=209557 start_time=2019-12-13T15:59:24Z barcode=BC01 runid=2c9cf7bc05858273f10e7d7ec552fc0bd742dc3e
CCTACGGGAGGCAGCAGTGAAATATTGCACAATGGGCACCAAGCCTGATGCACAGCCATGCCGCGTGTATGAAAGGCCTTCGGGTTTAACAAGAATTACTTTCGAGGAGGAAGAGAATTACAAAGTTAATACCTTTGCTCGTGACGTTACCCGCAGAAAACACCATTCATTGCCGCGGTATGCGGAGGGTGCAAGCGTTAATCGGAATTACTGGGCGTAAAGCGCACGCAGGCGGTTTTGTTAAGTCCAGATGTGAAATCCCCGGGCTCAACCTGGGAACTGCATCTGATACTGGCAAAGCGGAGTCTCGTAGGGGGTAGAATTCCAGGTGCTTAGCGGTGAAATGCGTAGAGATCTGGAGGAATACCGGTGGCGAAGGCGGCGGACGGAATGACGCTCAGGTGCAGCGTAGGGAACAAACGGTTAAGATACCCTGGTAGTCCCACCGTAAACGATGTCGACTTGGAGGTTGTGCCTTGAGGCGTGGCTTCCAGGCTAACGCGTTAAGTCGACCGCCTGGGAATACGACCGCAAAGGTTAAAACTCAAATGAATTGACGGGGCCCACTGGTGGAGCATGTGGTTTAATTCGATGCAACGCGAAGAACCTTACCTGGTCTTATCCACGGAAGTTTTCAGAGATGAGAATATTGCCTTCCCGGGAACCGTGAGACAGGTGCTGCATAATCGTCAGCTCGTGATGAAAATGTTAGGTTAAGTCCGCAACAGGCGCAACCCTTATCCTTTGTTGCCAGCGGTCCGGCCGGGAACTCAAAGGAGACTGCCAGTGATAAACTGGAAGGTGAGGATGACGTCAAGTCATCATGGCCCTTACGACCAGGGCTACACGTGCTACAATGGCGCATACAAAGAAGCGACCCTCGCGGAAGCTCAAGCAGGACCTCATAAAGTGCGATAGTCCAGTTGAGTCACAACTCGACTCCATGGAAGTCGAATCGCTAGTAATCGTGGATCAGAATGCCACGGTACAGGCCATTCCAGTACCACACCGCCCGTCACACCGCGCAGTGGGTTGCAAAAAGTAGAGTGGCGCAACATTCGGGAGGGCGCTTACCGCAGCGATTCGCGACTGGGGTGAAGTCGTATTTCGAGTAACCGG
+
*,+,.(33,02***)$)-((++)&/'()+-.54584/'/(,+*.3455-++'(('*++./1+'*+*/10/(.+''*+4434(7/--%')*/3(''*''*36+**'**&+),-*'&%'(%&',*)(+8+8+.-,*-+*236'1+)-041-.4(')((+,++()-+&&&&$)$%(&%*%(+-)%.,))*1+548;:4718120/0-01-1-,.::;766-98/)**.+0-/%--.(40;<--.9.4-/5(*,871.(,+-(131*,4899:00/4-0684778511.0'()../2.4..1+&''(&'+*,-+*()'+0)*('2*4-9,.-6.1'+')*02:40030+-/::6/.***--:9/.6.84124+20(*%()+'&+*-.28130+-'&''(''(+221..'*&&*--)++(')+743-)(('&&-0/1:1-1::98/7.)'.,,-,/--3&),97759.8./*/+331,).)'*+.*3.10+,(%')($0*,-/2-,.01;59/210/5+-9::99*&&'(10&331448'2,9;557.2276<:7160,,))),05-41'#%$$$+,,),,/2-,.62:87:::2/011973414+,6.023-,,,1725440.*((*.010+.*(-;801,++**201,'0,%0((89749&%+54/308682.01/./33761//()''*,562/&./*&%$%&&+),+**09+107+7))&',$.(+)())0&*-'/8-2---6('-&%+.(+0,*/253.&*)/*+24241146;,.(%''8788933.--..681*,)'&)(0*%-020..2256643899:6/.-)-+'$#'(*0/5./,6.*)($&''))+*/.900:31211/329.&'(%%*.380($&%&'&'$%'&%'%-%&-.1990/*0.('*44.*+'--1&'*/4*%$&$%*3758:543/22*,+&,'(,0$%,./,-/&-/.80007141/0,,,91/72*0-5,+**//343401,'%%$&&$'*.5)6:-):5//+-*&&%%%(**/21:35-96--(*-()'+'2*'(()'$'-))31(,52/2152/1-%(#&$(),/.'&,+176.+%(')*&*,%.'(+*&%%%',+.*/.
@2b27f99c-591a-4b25-8632-1d8dbd72871b ch=449 read=49069 start_time=2019-12-13T15:59:24Z barcode=BC01 runid=2c9cf7bc05858273f10e7d7ec552fc0bd742dc3e
CTCCTAAGGAGGCAGCAGTGAGATATTGCACAATGGGCGCAAGCCTGATGCAGCCATGCCGCGTGTGAAGAAGGCCTTCCAGCGGAGTTTAATAAAGTACTTTCAGCGGGGAGGAAGGGGTAAGTTAATACCTTTGCTCATTGGCGTTACCCGCAGAAGCACCGGCTAACTCTGGTACCAGCAGCCATGACCACGGAGGTGCAAGCGTTAATCAGGAATTACTGGGCGTAAAGCGCACGCAGGCGAGTTTGTTAAGTCAGATCATGTGAAATCCCAGGCTCAGCCGCAGAGACTGCATCTGATACTGTAACGAAGTCTCGGCGTAGAGGGGTAGAGAATTCCCAGGTGTAGCGGTGAAATGCGTAGAAGTCTGGAGGAATACTGCACCGGTGGCGAAGGCGGCCCCTGGACGAAGACGACTCAGGTGCAGCGTAGCGAGGAGCAAACGGGGATTAGTGCCTGATCCACGCCGTAAACGATGTCGACTTGGAGGTTGTGCCCGCTTGAGGCGTGGCTTCCGGAGCTAACGCGTTAAGTCGACCACTTAAAATTACGGCCGCAAGGTTAAAAAATAAATGAATTGACGAGGGCCCACAAGCGGTGGAGCGTAATGGTTTAATTCTGGTGCAACGCGAAGAACCTTACCTGGTCTTGACATCACGGAAGTTTCAGAGATGAGAATGTGCCGCTGGGAACCGTGGAACAGGTGCTGCATGGCTGTCGTCAGCTCGTGTTGCTGGAGATGTTAGGTTAAGTCCGCAACGACAACCCATATCCTTTGTTACTGCCAACGGTCCGGCCAGGAACTCAAAGGCTGCCGGTAAACTGGAGGAAGGTGGGGATGACGATCAAGTCATCGCGACACCACGACCGGGCTACCACATGCTACAATGGCGCATACAAAGAGCGACCTCGCGAGAGCAAGCGGACGCGAAGTCCGTCGTAGTCGGATTAGATCTGCAACTCGACTCCATGAGAAGTCGGAATCGCTAATAATCGTGGATCAGAATGTACGGTGAACCATTCCCGAGGCCTTGTATACCTTGTCCTGTAGAATTGGGTTGCAAAAGAAGTAGGTAACAACCTTCGGGAGGCGCTTACCACTTTGTGATTCATGACTGGGGTGAAGTCATGCTCACAGTGGCTTAG
+
.+.'%'((+*,/-.34-02.,&&(+1-,,00267/1-%#&','*/33/32*,%-)1*'5:6845.0**-),,-413113(%*&(+$(49,'*)-62,-30690/)-+-6:,),2-0-1*((*)(1213//20580.787)5*.&)&+,)+9..1+(+($(,02020/40,,)'&.)*.2-11.-02('+-*&%(*.')*(,383122+6+6,1(+()(-,-/4:71-*-045++*)%'$$$&%%&),591-0902-262226.(****(1/*-1+'074.3'%))*,-+)'+973421.,,-..11.&%%(%))+++&'($%(+)+%,*)')%'&&)+,-1/*+/446---+3/--146.'(&('&)&%&)+0+(,(+..-*%&&',/*,+'&%+,0*(('*1;6,*2758,.-)+,'%((0/1755),)(*0,('''(%'%*7:71'23.)0*&&$#%&$%%++,),(-,659;5+*'*)3//+''%.*..2.7,-*3.&%&&%)).2044+966.3,+*(+*+,91/0--4240/0**0/'-,-,2*+)+(*+-5.//0(0+57166*)&$'.)+**.///..*%-0-0.($)).,/3:999112)1%$+-15<;7:880&*&($0),..,+/1,11/,%%)/+0'/3,2+*'0111*++0%('-:6.-,,,-3331.50.0.2*&&.'+,-/1:8:7,*23167655855+++5377740-*&***3220/*&$%'&&$')*15'176450))1+%)'%('%&(--0.(0+.2&&+)%,0&($'+/))1,7444,.15+10,1*-,..()'&%%(%+&),:94450+.+,--*+*,-++45730%,+0.*-/14+'&%#%&)))+./2-)/-///+*'))+,/,()+3,,/-,.-.2259+(%&(++.965*--('&&'04-1390,%$%%%&'$''*+06787637021*,(,,3%4,0../,%++.71--+&())//%1-44821-+&%'*)+-426017+*'1'$%%)'--&'&&%',,*+(%&+(3221(()%%'%$&%(*&$$%)*.*0(+*.,6+3-77+'+1+,..(((++./50584'4,)+***+,-.5:52382*+,/1853200//+--*''*+)+4+,)('%$$&')+1)''%%
@8a2d8c1d-020e-4dab-bb3b-a636d7537de2 ch=415 read=87454 start_time=2019-12-13T15:59:23Z barcode=BC01 runid=2c9cf7bc05858273f10e7d7ec552fc0bd742dc3e
CCCGGTTTACCTTGTTGCATACGACTTACCCCAGTCATGAATCACACAAAGTGGTAAGCGCCCTCCCGAAGGTTAAGCTACCTGCTTCTTTTTGCAACCCACTCCCATGGTGTGACGGGCGGTGTACAAGGCCGGGAACGTATTCACCGTAGCGTTCTGTCCGCGATTACTAGCGATTCCGACTTCATGGAGTCAGGACTGCGAACTCAATCGGACTACGACGCGCGTGAGGTCCGCTTGCTCTCGCGAAGATTCAGCTTCTCTTTGCGCCATTGCTGCAGCACGTAATGTAGCCCTGGTCGTAAGGGCCATGATGACTTGACGTCATCCCCTTCCTCAGTTTATCACTGGCAGTCTCCTTACAGGTTCCAGCCCGGACCGCTGGCAGCAAAGGATAGGGTTGCGCGCTCGTTGCGGGACCAGCAACATTTCACAACACAGGCGCGAGGCGACAGCCATGCAGCACCTGTCTCACAGTTCCCGAAGGCGCATTCTCATCTCTGAAAACTTCCGTGGATGTCAAGACCAGTGGGTTCTTCGCGTTGCATCAGATTAAACCACATGCTCACCGCTTGTGCGGGCCCCGTCAATTCATTTGGGTTTTAACCTTTGCGGCCGTACTCCCCAGACGGTCGACTTAACGCTGATTGAAACAGGCCACGCCTCAGGGCACAACCTCCAAGTCGACATCGTTTGGCGTGGACTACCAGAATTATCTAATCCTGTTTGCTCCCCACGCTTTCGCACCTGAGCGTCAGTCTTCGTCCAGGGGCCGCCCGCCGCCAGTATTCCTCAGATCTCTACGCATTTCACCGCTACACACCAGTTTCCTACCCCCCTCTACGAGGACTCCGAGCTTGCCAGTATCAGATGCAGTTTAGGTTGGGCCAGAGTTTCACATCTGACAACCGTCGCCTGCGTGCGCTTTACGCCCAGTAATTTCCGATTAACGCTTGCACCCTCCGTATTACCGCGGCTGCTGGCACAGGTTAGCCAGTGCTTCTGCGGTAACGTCAATGAGCAAAGGTGGTAACACTCCCTTCCTCCCCGCTGAAAGTACTTTACAACCCGAAGGCCTTCTTCATACGCGGCGGCTTGCATCAGGCTTTAGCCCATTGTGCAATATTCCCCACTGCTGCCTCCCGTAG
+
:.*+/,2,+2739,.0$(%&(+,%327/69:0235610007310/.-23-++*24/&',.405.30-+/3-1+:0.&)).17-&+*1-1:92,+-.0,:1+,-44+%'(312110.02.,.1+++,0362+6+&12,)(%+)*9656;4+%)((,,(('&('%'**,1+-/10471740'*/37;4)3.+()''%'&%$&'**)969:4;27+9,-,++0.121))&)+%*&(+,+,.4,-,-+.%(()))%)&$''+/424+,(&%')/91/,))''%),,))((%%,()*-/81+/797222)-0437*+,*+*)(+*)+98:::1470)&((.,1)+-;3,.3(*%('(%&,-05&''&(,+5309)('45.+5891/0,,2,,&/08,73981+2)/+*((+,.25432.**61+)&'$&(1.-04*-1314.*-%*--'&&&*++1..,(/('*,-,--%.--+-+)+)-'19.69*(+*(/-&(*.371222.-,,*,14/)/2.1016;4202540/11.+,+(,+/9:9<:681.4/0/9:520314;658)'),.0,.'))('&$)+)/)21/82('+,0:8<:98<9/-*,39,05-012+)0-2.3-65525*.($(&),.-(*')+*0.-((&'%*$$.-((&(&)+./--1..&)10,+./20/,0(0)01/,(-.1421;/)-0119:11315:5(+(*.*/646:9:768/8-))*:690(,)))/+.(*(./**(267:985520/,+,-'*-/4.08'*)&$+*&**$-/,-/,..0)*/55581--*,-3890,.(+3.,,(-$&$$(,3),'()40712,/2433,*-00474-&'0118/191/5.07258948431-'(*313&(4.8++&)'8+-*,,44))))((&&%$/)176879:::3//0*&,+01+))24/69)**)+.-+6,+,1-++),3522745./.,4;231:222511-*%*'*,0))$&%'.4+)-2-025-+&''()44-7--(/+,/*'%,&(,.-*&.+28)24/0.,63*)437,4/+*((153(+,&,+((+(/+786:77;62(&)%',&%&&')/*+,-3(,5/+0&$%-85%*4(.+--9///1287.)//.02011-4/'(0/0
@6378b756-cdd8-4858-ad50-1c5e937c9bd7 ch=327 read=92780 start_time=2019-12-13T15:59:22Z barcode=BC01 runid=2c9cf7bc05858273f10e7d7ec552fc0bd742dc3e
CTCCTAGGAGGCAGCAGCAGTAGGAATTTTTCAGCAATGGGGAAACCTGACCGAAACAACGCCATGAAGGAAAAGTTTTCGGATTGTAAGCTTCTATTTATAAAGGAACAGCTACAGGAAATGGTAGCCGAGTGACGGTGCCTGCTATTAGAAAGCCACGGCTAACTTCACCAGCCGCGGTACGTAAGGTGGCAAAGCGTTATCGGAATTATTGGGCGTAAAAAAAGGAGGGCAGGCAGCGAGACCATCAGGGTGAGAGAAGCACAGAAGCTTAACTAGGCAAGCCATAGAAACCCGGGCGGCTAGAGTGCGGGAGAGGATCGTGATTCATGTGTGGCGGTGAAATGCGTATTGAATATATTGGAGGGAACACCAGTGAGAAGGCGACGATCCTGGCCTGCAGCAGCGCTCAGTCAACGGCGTGGGAACAAAATAGGATTAGATACCCTAGTGATCCCACGCCGTAAACGATGAGTACCTAAGTGTTGGATGTCAAGAGTTCGCAGTTAGCGCAATAAGTACTCCGCCTGTAGGTAGTACGTTCCTTGAGAATGAAACTCAAAGAAAGGGAATTGACAGGGGAGCCCGCACAAGCGAGGTGGAGCATATGGTTTTAATTCAAACAGCATGAAGAACACTACCGGAGTCTTGTACCTCATAAAGGCTCCAGAGATGGAGAGATAGCTATATAAAGAGATCACAGGTGGTGCATGGTTGGTCGTCGGCTCGTGTCGTAGAAGAGATGTTGGAGTTAAAGTCCACAACAGAGCGCAACCCATATCGTTAGTTATACCATCACATTAAAGTTGGGGACTCTGTAGAGACTGCCAGTAAACAAGCTGGAGGAAGAGAGCGGGATGACGTCAAATCATCATGCCCCATGACCTGGGCTACACACGTGCCTACAATGGATGGGTGCAGAGAGGCTGAAACCGCAGGGGTGAAACATGAGCCCATGAAACCATTCTCAGATTCCAGTTGTAGTCTGCAGCTCATTTATGAGTTGGAATCTTCATGTCACTTGAATCAGCATGTCGCGGTGAGCCGTTCTGGGAGCTGTACACCGCCCGTCACCACGAGAGTTGATAACACCCAAGCCGGTGGCCCCTACAAAGGAAGGAAGCTGTCTAAGGTGGGACGATGGTTGGGGTGAAGTCGTAACAAAGGTAACCCGGG
+
%&/'''')&((+*++*.10/5-/.'0)679-.)11,**&+++'*)*//-.03+)+&++/*&*($&'&7/3-1,)(*5;3/04.22&.'*$&'*&*$,2++,.3((&''('))*(',+/*32-08-&,/,*+)+,,,(%&$'&&&'*+07,),*)+-7461621/0*++&$'%(),(%'%$%$&$*,')'))6//7.+0,,8,+-).0,1.'*')06/24833.2,'(''.330./+(&+*%%)'),'))$(**)'''(%('&($&&&''&%%%,'(/%,)'(($()#%''-4(,)%*-.1(7532'(*,./+.)&''070750/*&***12-/,,*-*/732/12--0/.%&'((4/&&#'$4))*,,.95-6*''')%$)*,51576/./-'$)*-.+***%($((%&'),,1,''&%(('(%'(%&&(0620/11'*+()--+48(,.(.&&.35'&-+011/.6.-+-3*+'+(,(*.,*+$+0+2/2(-.).'**1+*$%'')*-&+%(.//+-(+*++30(,53&&$&&)*22/2-*-0$$$''&))&'-67..457+(*,*'+*%%,',-3'741+*+.0*&)(,'-(())',.1+)++,0(+-*2;:-,1+6++3,,1+2/.0.433,,&&++18*1%')*5,&$#()-/-/38//11/4())**,77-,+**0/*+-./1-+)3/'$('*(&)).-4/--+)*--6/1*+)&&*(%,,-6(2*,.+)&&1''&((5-6.0.&(/-/-(%'.)&(*'+(''('453-32.%1(*+,2/--/8*''**++.,+)0,31+*7+-,3.,/3221+'%&)+,35592,/(&*-/0))+,1,/()*)((&()'61+./././28;;5658878/4/0*$&$&&'(%-10/*+++),,+,--(*-+*./,)*(&('&(()(&&'&%#*,2,00'-$(1-%"$)'$$$$&&'-7-'$&%$$(-.27+++%($('.'''(*)*++.++*1+,,,*')1/),+**0')&&&,*&*%%'$&(%'&$'(('*&)../336)5)/.*'&%$(*3/*%.'&')&%)(--15055+,+.*+-.0-+*''2.''*)34.5.&$%%*3,3-+000(%$$%'5,+,,+),''&'(-0/.-)(%)&(*&&%%')*)%%,0*'%')&(-*.,*019+,+//.1/)(*(
@99adafc7-211b-494d-94f9-344cb8b49f30 ch=367 read=203680 start_time=2019-12-13T15:59:11Z barcode=BC01 runid=2c9cf7bc05858273f10e7d7ec552fc0bd742dc3e
CCGGTTACCTTGTTTGACTTCACCCAGTCATGAATCACAAAGTGGTAAGCGCCCTCCCGAAGGTTAAGCTACCTACTTCTTTGCAACCCACTCCCATGGTGTGACGGGCGGTGTGTACAAGGCCGGGAACGCGTATTCACCGTGTGATCCACGATTACCTAGCGATTCCGACTTCATGGAGTCGAGTTGCAGACTCAATCGGACTGACGCACTATGGGAGTCCGCTTGCTCTCGCGGGGTCGCTTCTCTTTGTATGCGCCATTGTAGCACGTGTGTAGCCCTGGTCGTAAGGGCCATGATGACTTGACGTCATCCCACCTTCCTCCAGTTTATCACTAGCGGTCTCCTTTTGAGTTCCCAGCCGGACCGCTGGCAACAAGGATAGGAGTTGCGCTCGTTGCGGGACTTAACCAACATTTTCACAACACGAGCTGACGGCAACCATGCAACACCTGTCTCACGGTTCCCGAAAGGCGCATTCATCTCTGAAAACTTCCGTGGATGTCAAGACCAGGTAGGTTCTTCGTTGCATCGAATTAAACCACATGCTCCACCGCTTGTGCGGGCCCGTCAATTCATTTGAGTTTTAACCTTGCGGCCGTACTCCCCGGTCGGCGCAACGCGTTAGCTCCGGAAGCCACGCCTCAAGGGCACAACCTCCAAGTCGACATCGTTTACGGCGTGGACTACCAGGGTATCTAATCCTGTTTGCTCCCACGCTTTCGCACCTGAGCGTCAGTCTTCGTCCAGGGGCCGCCTTCGCCACCGGTATTCCTCCAGATCTCTGCGCATTCACCGCTACACCTGGAATTCTACCCCCCTCTACGAGACTCAAGCTTGCCAGTATCAGGTCAGTTCCCAGGTTGAGCCGGGGTTACCATCTGACTTAACAAACCGCCTGCGGGCGCTTTACGCCCAGTAATTCCGATTAACGCTTGCGCCCTCCGCCGTATTACCGCGGCTGCTGGCTGGAGTTAGCCGGTGCTTCTTCTGCGGGTAACGTCAATGAGCAAAGATTAACTGCTCCCTTCCTCCCGCTGAAATTACTTTACAACCCGAAGGCCTTCTTCATACACGCGGCATGGCTGCATCAGGCTTGCGCCCATTGTTGCAATATTCCCTGCTGCCTCCCGTAGGAG
+
:7236-,4235/.6()*77;5),(%$$++*.,-885.0,),()4221'(+,4:13..0,-102-6--*,-056,(*+/*,.,*-,).97+,-383+012810---,78122//322-77822/0+68574+/&')-2/+0-01'.)*+3*()((-,*522%111(6+420/3858+-00-/0402.6---3646791;29064-*)*+++%'*(+/'*&(*03.22;00,/*50..*+*+,,00:06438/,,055657<070.*++++12011,*-.4:--6798/01)/5;8.-+*-.-0,/*,,30/./.3:7-0;4<47-2,--9<:5671+.*/0*)-.1:122-'+./7:33)*,0/-17885670:0-710114/25+-(,3.,/2344246131;:6/7.0)'&'&//066*+((02002**1-,,&--&02,393625+&,+-4,.324,&(,3;98830,1(+0/*320821010/14250**046;899;9735757668:3'&,()10<79;9-3.,,367/)**)/;4720--6011193481..256470704:/+.305271-17441.1:;/.20/0201.807&6)+,7+,'')552/.)-020*,),//,1102.5)5)1:577998743-/,('+25,/--)7,-../543555169)+(412451/---.500+)2,.0500/120.45-,2,7(,(1./1;9.44225//0-16273577770./1(&0:83543585;3348*-5/6467;45,1*()./0.5)',,-(03,+.2/2432.3645/./25191:22361-01/1005549803..38+0;/,/-.2&-')*177:.,&'+*-*.%,40)/1,(.$&+/+,71100242,.7:/:/224)((+&&&(+.*(*,01+-1367794+*+51780('(('))-74-.1++,+..0932711+*)*,4946+'*,$(5/,+-4'97678:89<:9862,.+7;201-/.-,+&3,+'%&,(/+*2(,-/5/0820-49-*/)(--&.'$'32-,40:/;4//4+31:8<77<8531/*,*,.53452422-20.0-6:7795771;8.07*.*)+.71/1363)),**(+)+/9+,823$'&
@0ab1eaf5-fc54-4084-8e0b-a412dc67315d ch=137 read=125265 start_time=2019-12-13T15:59:07Z barcode=BC01 runid=2c9cf7bc05858273f10e7d7ec552fc0bd742dc3e
CTCTACGGGGAGGCAGCAGTGAATATTGCACAATGGGCGCAAGCCTGATGCAGCCGCGTGTATGAAGAGCCTTCGGGTTGTAAGTACTTTCAGCGGGGAGGAAGGGGTAGAACTAATACCTTGCTCATTGACGTTACCCGCAGAAAAAAACACCGGCTAACTCCGTGCAGCAGCCGCGGTAATACGGAGGTGCAGCGTTAATCGGAATTACTGGGCGTAAAAGCACGCAGGCGGTTTGTTAAGTCAGTGTGAAATCCCCGGGCTCAACCTGGGAACTGCATCTGATACTGGCAACTGAGTCTCGTAGAGGGGTAAATTCCAGGTGTAGCGGTGAAATGCCGTAGAGATCTGGAGAATACCGGTGGCGAAGGCAGCCCCCTGGACGAAAGACTGACGCTCAGGTTGAAAGCGTGGGGAGCAAACAGCAGATACCCATGGTAGTCACGCCGTAAACGATGTCGACGGAGGTTGTGCCCTTGAGGCGTGGCTTCCGGAGCTAACGCGTTAAGTCGACCGCCTGGAAATACGGCCGCAGGTTAAAACTCAAATGAATTGACGGGGGCCCGCACAAGCGGTGGGCATGGTTTAATTCGATGCAACGCGAAGAATTACCTGGTCTTGACATCCACGGAAGTTTTCAGGAATGTGCCTTCGGGAACCGTGAGACAGGTGCTGCATGGCTGTCTCGTCAGCTCGTGTTGTGAAATGTTGGGTTAGAGATCACAACGAGCGCAACCTTATCGCTTTGTTGCCAGCAGTCGGCCACC
+
**+%'((-/+&/4-01847+-)-)-3.(+$%%%(6:76336;-/81667.5,),,')77764443.)'(464975<11.+-/)&%%'*421,//069)),**,'/*&''&'%$',&)(+&%'').2.70/0:-9,%27,+--.*548232,-1/..-.181129'6()&*-,-1-*.,*13*+'7.1)+)'%+,*,*3,-*.1)+*),1-/2;78767892()-%/*/,-./1719*,,5/4,03*+,//,/5+)0/3+*+++'*(-*722:7334/00008.,++%221-))'&'+),-/167-*)&-330.6/62.8,*2540,---0-3,)10-/2'),0--(,777:,+*/,247685499/--+)/--21972)+25,4++1''/,,--/5888)3-.&'/+)+*20,/2,&)(598.,)*(,12,9/,%(+743565+--/87997400,./:::6323-.2/612320))2+-2900.*6++.3&7*-../0,*+,,-7/7/78776679943-**()++0-3-&+(0439,9920778950,2-6+6453275--1*'*)-/4/12<990*+.44*.;/3.6<51121*+'**5)*/&'$&$&)4+)#%$-.,-/2250/01-2.-39;:732.(%*$%%)887:499/2077311013'.446799976585340/&(,20),,+220.3/'/))25*,1:6:9/1,&'')*1&*)02()36/4,0--(.-/2(*.4/,/3&)*-%1/5+5*.2/&$#
@19af10af-3033-44de-acc1-32708228996a ch=137 read=125259 start_time=2019-12-13T15:59:03Z barcode=BC01 runid=2c9cf7bc05858273f10e7d7ec552fc0bd742dc3e
CGGTACTTCGTTCCGGTTACGTATTGCTGGTGCTGAAGAAGTTGTCGGTGTCTTTGTGTTAACCCTGCCCTTGTCGCTCTATCTTCCGGTTACCTTGTTACGACTTCACCCAGTCATGAATCACAAAGTGGTAGCGCCCTCCCGAAGGTTAAAGCTACCGCTTCTTTGCCAGCCACTCCCATGGTGTGACGGGCGGTGGCCTGGAACGTATTCACCGTGGCATTCCGCGATCCACAGTACTAGCGATTCCGACTTCATGGAGTCGAGTTGCGAACTCAATCCGGACTACGACGCCTTTATGGGTCGCTTGCTCTCGCGAGGTCGCTTCTCTTTATGCGCCATTGTAGCACGTGTGTAGCCCTGGTCGTAGGGCCATGATGACTGACGTCATCCCCCCACCTTCCTCAGTTTATCACTGGCGGTCTCCTTTGAGTTCGGCCGGACCGCTGGCAACAAAGGATAAGGGTTGCGCTCGTTGCGGGACTTAACCAACATTTCACAACACGAGCTGACGACAGCCGTACGGCACCTGTCTCACGGTTTCCCGAAGGCACGTTCATCTCCTGAAAACTTCCGTGGATGTCAAGACCGGGTTCTTCGCGTTGCATCCGGAATTAAACCACATGTCCACCGCTTGATGCGGGCCCGTCAATTCATTTGAGGTTTAACCTTGCGGCCGTACTCCCAGGCGGTCGACTTAACGCGTTAGCTCCGGAAAACCACGCCTCAAGGGCACAACCTCAATCGACATATCGTTTGGCGTGGACTACCAGGGTATCTAATCCTGTTTGCTCCCCCACCTTTCGCACCTGAGCGTCAGTCTTCGTCAGGGCCGCCTTCGCCACCGGTATTCCTCCAGATCTCTACGCATTTCACCGCTACACCGCAGATTCTACCCCCCCTCTACGAGACTCAAGCTTGCCAATTATCAGATGCGGTTCCAAGGGTTGACCCGGGGATTTCACATCTGACAACTTTCGCGCCTGCGTGCGCTTTACGCCCGTATTTCCGATTAACCTTGCACCCTCCGTATTACCGCGGCTGCTGGCGAGGTTAACCGGTGCTTCTTCTGCGGGTAACGTCAATGAGCAAAGGTATTAACTTTACTCCCTTCCTCCCGCTGAAATTACTTTTACAACCGAAGGCCTTCTTCATGCGCGGCATGGCTGCATCAGGCTTGCGCCATTGATGCAATATTCCCCACTGCTGCCTCCCGTAG
+
"'%*'/0847799&(*240013)/+*,::;;:;:953'+,(.5436/94684095/-/.0,.02)((**'(&$%*)03488889;00.4-:.0122//7*--/02733143*,091.../.0-00984.6-*+)*+5:--5-,*+.15059:/)21/-)%',('0/)&''($,-$&)1;5.28622367838985--+**-(,2*2**,+221&(&&',.-.045'%&(),2-)+%++*'$#&()3560)*.46:6565.)*+-%&(3.23((04+-+6.5',((*../**+&(&)/-*)**,)/'),+,,/0/30/.()'*,(*0./0039*&(*+68;332,''')&')--,/%)*.9/,/7111723464744/00.-,)*++-++-//.955+-01,--101+202(*+66;;0;0)3454;83;91.1435)1-6/908724659643317-*1.:35,4+-)*+,-03204/-0997-7,+%($/*010:40.-/0-),()035737623//34*8,44:555:556566484.8:(.1/++..*)')%1/.),,42*-54630)43/4002;;;8:9552596'(-4488<734-/+(+,-22/*)(.-3:476,)&'&+-,*1/.+*))(-+,),(,4/(+.*2.7/).2+,%(*59701/'&$&'%&$''*).-3:7,04222335513356-+*(-*)%--;,4008:704/0/4:781)/670(.,(,-,,)++.2,1%%&'()0+(*-+,,270+),.71+2+--842/4015354;5.0208:4)(-()775)+%+,-*).014504548;7576&.55,:./916318+,9-+3223;56/5'**4487662526-6842444++***&.4*,++224/*(,.-131.../,02567576(+()1-.7:.%.)*+3201333&87/6((*(/*+'($,,())-/)6;4-,((,60/.,'&&&('''%)+)%&(*.33-,.0,(0*6-&&$%%1--0,,-+-(+&)*'*(.50/383533946.-,4../2216/-+%(*,0/-,&2'('-*,+/6577;4:9566425708334577<./0..01,-))*-(---9*,43*)06,(.3+0+'(*)*02.),*/+4+)(,)--73;55:543&/-/-2266498735/..)56447(((,,').,',-03:7873824-),--13/*'*-2)(/.1
@adc1719b-7a0a-4798-b04e-09d16af5941d ch=462 read=100695 start_time=2019-12-13T15:59:01Z barcode=BC01 runid=2c9cf7bc05858273f10e7d7ec552fc0bd742dc3e
CACTCCTGCAGGAGGCAGCGGCAGGGAATAAATGCACAATGGGCGCACCGTGATGCAGCCATTACCGCGTGTATGAAGAAGGCCTTCGGGTTGTACAAAGTACTTTCAGCGGGAGGAAGGGTAAAGTTAATACCTTTGCTCATTGACGTTACCCGCAGAAAAGCGCAACTAACTCCGTGCCAGCAGCCGCGGTAATACGGAGGTGCAAGTTAATCGGAATTACTGGGCGTAAAGCGCACGCAGGCGGTTTGTTAAAGTCAGATGTGAAATCCCCGGGCTCAGCAGAACTGCATCTGATACTGGCAACTTGAGTCTCGTAGGGGTAGAATTCCAGGTGTAGCGGTGAAATGCGTAGATCTGGAGGAATACCGGTGGCGAAGGCGGCCCCTGGACGAACTGACGCTCAGGTCACGAAAGCGTGGGGAGCAAACAGGATTGAATACCCTGGTAGTCCACGCTTCGTAAACGATGTCGACTTGGAAGTTGTGCCCTTGAGGCGTGGCTTCCGGAGCTAGCGCGTTAAGTCATTTTCCCACCAGAATTACGGCCGCAGGTTAAAACTCAAATGAATTGACGGGGGCTACTGAAGCGGTGGAGCATGTGGTTTAATTCGATGCAACGCGGGAACCTTACCTGGTGCCCGAACTCCGCGGAGTTTTCAGAGATGAGAATGTGCCTTCGGGAACCGTGAGACAGGTGCTGCATGGCTGTCGTCAGCTCGTGTTGTGAAATGTTGGGTTAAGTCCCGCAACGAGGCGCAGCACTTATCGCTGTTGCCAGCGGTCGGCCGGGAACTCAAAGGAGACTGCCAGTGATAAACTGGAGGAAGGTGGGGATGACGTCAGATCATCGTGGCCCACTTACGACCAGGGCTACGTGCTACAATGGCGCACTGAAAGCGACCTCGCGAGAGCAAGCGGACTATAAAGTGCGTCATGGTCGGATTGAGTCTGCAACTCGGCTCCATGAAGTCGGAATCGCTAGTAATCGTGGATCAGAATGCCCGCGGTGAATACGTTCCCCGGGCCTTGTACACACACCGCCCGTCACACCATGGGAAGTGGGTTGCAAAGAAGTAGGTAGCTTAACCTTCAGGAGGGCGCTTACGCGTGATTCATGACTGGGAGTGAAGTCGTAACAAAGGTAACCGG
+
.())57-+1+3/+.,-312)4,%./(-1..+)*())--60131/))$/**//06664(/2//&'3712040/.1241))*),07778)7126'-&.&++'*))/7,1.33-1,*.&+&./+++3510605-/.,,41.09:353013113+16)&'&&+)+(&'%((%200/.,0',-,04**+)&/0,,+-,/+)%+*4.//-)$%'%)(.)+0'2)4-604474307+:6-)/0-)*')&'/3,3,73.3100''+-+,-)'(&%(,')78./888:7%#%%+*./200/-0&(+/07555/0/'((*'*+-/177*.+5+,-314254//5987/.'.-631-36-.1051+,../31,,*)3/,0*,'',-,(.,),1(70<52)1444&$$&%**/+..0)-4.)%)+,00*,044/1),'.28,6(15*/0''324383-,7111247()*(&$(*565****+)/))),0827..-.2+-/9;1-601-221.10.3,6*-*)'()+$)*-*/,9.455'*,)'*,*&*/.%+%.&&+315/&'%5*4.*586.313;6.-1.7/:680-88/*%%(&&)%'..1*1(%(*664/25694,3-7.1122/6//..(+*,*-$$$%),(.+-++/**-/.0/.(,&)%')-851**+./24200812449:93:,;84897685'+-.&2-1--20087097878:982--/0777.9..-74::21240'0.1.,()+4**+868-(**228/,.),./+--,-0-15,1573/4--,.'26/5-2+/8918+0,$*).7887'21,,)0584862-+*,/-2/6<:,/--.5676.)&,--30-/.7/8.&++)'()*8:.753)()*'/168550://61*-$&#$+*),-145.248:1-+)*,06,..:30./-36),(&(')8),-714&+%/),++.,,-,.+--6/+,*05/22150+0,81968.-,%)*+701/2222390/174459)*/09733974:335865&)2*78172212//,,+.50/67..523127..,5.'((+-2/4;-5.5-%),(*)-)+-%(''*'-(3/2/7-*37-1.-.-()%((+-679600*,.203/%')+,0*-///-/-18)-+3519070
@5636e9a2-d310-4e02-84dd-bced77cce3e8 ch=160 read=193920 start_time=2019-12-13T15:58:50Z barcode=BC01 runid=2c9cf7bc05858273f10e7d7ec552fc0bd742dc3e
CCGGATTTACCTTATTTACGACTTCACCCCAGTCATGAATCCCCACCAAAGTGGTAAGCGCCCTCCCGAAGGTTAAATACCTGCTTCTTTTGCCTTCATCCCATGGTGTGACGGGCGGTGTGTACCAAGGCCGGGAATATTACGTGGCATTCTGATCCACGATTACTAGCGATTCCGACTTCGTAGAGTCGGTTGCAGACTCCAATCCGGACTGACGCGCACTTTATGAGGTCCGCTTGCTCGCGAGGTCGCCTCTTTGTATGCGCCATTGTAGCACGTGTGTAGCTGGTCGTAAAGAATGGCGGTGACGACGTCATCCCCACCTTCCCTCAGTTTATCACTGGCAGTCTCCTTTAGGTTCAGCCGGACCGCTGGCAGCAAAGGATAAGGGTTGCGCTCGTTGCGGAAGCAACCAACATTTCACAACGAAGGCTGACGTGACAGCCATGCAGCACTATCTCGGTTCCCGAAGGCCACATTCTCATCTCTGAAAACTTCCGTGGATGTCAAGACCAGGTAAAGGTTCTTCGCGTTGCATCAGATTAAACCACATGCTCCACCGCTTGTGCAGGCCCCATTTTGAGTTTTAACCTTGCGGCCGTACTCCCAGGCGGTCGACTTAACGCGTTAAGCTCCGGAAAGCGCCTCAGGGCACAACCTCAAGTCGACATCGTTTACGGCGCGGACTACCAGAATTATCTAATCCTGTTTGCTCCCCACGCTTTCCGCACCTGAGCGTCAGTCTTCGTCCAGGGCCGCCTTCGCCACCGGTATTCCTCCAGATCTCTACGCATTTCCACCGCACACCTGGAATTCCCCTCTACAGGACTCAAACGCCAGTATCAGATACGTTTAGGTTAGGCCAGGGGTTCCATCTGACTTAACAAACCGCCTGCGTGCGCTGCCCAGTAATTCGATTAGCACCCTCCATTATTACCGCGGCTGCTGGCTGGGAGTTAGCCAGTGCTTCTTCTGCAGGTAACGTCAGTAGACGAATTAACTGCTCCTTCCTCCCCGCTGAAAGTACTTTACAACCCAGAGGCCTTCTTCATACACGCAGCATGGCTGCATCAGGCTTCCGCCCATTGTAATATTCCCCACTGCTGCCTCCCGTAG
+
2/*,'.30,-,1/'16.(00.2361/,400(+.0$%('/05*0,%,),**&)(,,'%&*+466/3*)(*/(/+626''),30.33:50780)+%&*)%)*,.)+16320/15496**-&)+(*),'1-++21(31)((&'(%,(-.7647:2,1325,)+**+4),*,,.--.40/0/121/'(%'&')'&)-*+-**..+7)6+62,-/+(&())*,+-+./87((*(,().80004*+))()*()%(($&&&31:6../02467<058,+,++*--/.-**+).+0598.10.')%'%$&%(&(&&&)*748870:44*+/.-..2))7.3/:)*-70'+.50/34742&&)'%*//6+%(+*31:1321*3((,&./4*108873-.+-.*,*)0.005..+1)+$&(&.+,023/9-,$$&&)(()-.---.1,'')(,'1.01(+.22*'$%*325/968.8+'%$(/'*&-.09666672/,/,*).-(.//1149;:96670-.-,-+04019*1.3;:8<946.6---889&&(4'11-17++++),,16122('(&&-*,'/1(0)('596+-.+287)5-55*0+-+315+1.//0/+(226+86523448691/**.,-'*,40500/-((++,/46100))')+.-604)5,4611001:2390*-,22567<231+1**,-/13266152+3*((&'(&-.27:0*-+,39+1*&(*.0)+)/338:89:98:8,+0()67828223120'(((10/7322:8625&('10//1246153/6/1)(.3/0,...4552-//-.52-02003$*1',*,(+('&-,*,,,16+((+%)'(2+**0-1*,+0,)*,0')*'''..,-'+.126268648.26245'4(+,(&')**+,-1-42/*,.**&''+0//04&6'*5:45867192328801)&(.&%)0-,-3;+7.,-4./71)((*$+&&%+()1-+&(&(*1),(+)/(+'#'*07+28705;7.+22501(((**48/+23*61)%%*+)*+,412:.+)(*+/./*0002572---,,7(...--%((*62,2.,(-&%(+)234-(+,/03210/44'(++.
@20f4e8a2-4ffc-4597-b775-e28b5d596e03 ch=333 read=86539 start_time=2019-12-13T15:58:41Z barcode=BC01 runid=2c9cf7bc05858273f10e7d7ec552fc0bd742dc3e
CCTTGTTGCGATTTCACCTGATCATGGATACAAAGTGGTAAGCGCCTACTCCCGAATTAAAGCTACCTGCTTCTTTGCAGCCCACTCCATGGTGTGACGGGCGGTGTGTGTACCAAGGCCAGGAACGTATTCACCGTGGCATTTCTGATCACGATTACTGGCGATTCCGACTTCTGGAGTCGAGGTTGCAGACTCAATCCGGACTACGACGCACTTTGCCAGGTCGCTTGCTCTCGCGAGTCGCTTCTCTTTGTATGCGCCATTGTAGCACGTGTGTAGCCCTGGTCGCGTAAAGGGCCATGATGACTTGACGTCATCCCACCTTCCTCAGTTGCTATCACTGGCAGTCTCGCTTTGAGTTCCCGGCCGGACCGCTGGCAAAGGATAAAGGGTTGCGCTGGGACAACCCAGCATTTCACAGCACACGGGCTGACGACAGCCATGCAGCACCTGTCTCACGGTTCCCGAGGCACATTCTCATCTCTGAAAACTTCCGTGGATATCACAGACCAGGTAAGGTTCTTCGCGTTGCATCGAATTAAACCATGCTCCACCGCTTGTGCGGGCCCGTCAATTCATTTGGAACAGCACTTGCAGCCCGTACTCCCCAGGCGGTCGACTTAACGCGGTCAGCTCCGGAAACCACGCCTCAGGGCACAACCTCCAAGTCGACATCCCCGTTTACGGCGGCTGGACTACCAGAATTATCTAATCCTGTTTACTCCCCGCTTTCGCACCTGAGCGTGGTCTTCGTCAGGGGGCCGCCTTCACCGGTATTCACTGAATCTCTACGCATTTCACCGCTACCTGGAGTCTACCCTCTGCAGGACTCAGAAGCGCGGTATCAGATGCAGTTCCCAGGTTGGAGTCCGAGTTTCATCTGACAACAAACCGCCTGCGTGCGCGCTGCCGCCCAGTAATTCCGATTAACGCACCCTCCGTATTACCGCGGCTGCTGGCTGCGGAGTTAGCCGGTGCTTCTTCTGCGCGGGTAACGTCAATGAGCAAGGTGTGCTTTACTCCCTTCCCCGCTGAAAGTGCTACAACCCGAAGGCCTTCTTCATACACGCGGCATGGCTGCATCAGGCTTGCGCCCATTGTGTAATATTCCCCACTGCCTGCCTCCGTAGGG
+
('()(.,&-6.71+'$*)$%+06-.1,1.(,(&+%&(0/03.1,+)%$&%**''-((*/*,*//348-&/70-.1+$&'%-/+),,0(%$&%'&*+.+'+'',3032&.(+,.(2,-2.1'))-'*,0)-+8788+5.54069))./.3,&''&3+///&/-./9<8323440.%()(++**)(-.7)-(*).,.500.(2.3931.322-.'*+0.&-))).*.-0.1*--,*,)(,(*).,/61663070)**)))(,)%'('&'('&+-./1,'()11+**021'%&)*+*)*'*)'()0--+**&'%+))*,-2.-(.3.788,1(*+3(%&%*)%./080,.0023'',.'*%'*()(&''3,7786632/*&+.2+1/:5:7*+/0,.*+&&%))0*),-.0+*&/.3;80'/*$,((&&'*))33*12120023173-,')%))1166.--,1905-1-*++,+(**.6/+,.21200//.41025-+)),.*4/1,(,')'*.(.-0.,*.-647:532,3--..,+&()0*0::21,))0-.4*+4+/-/-/,/,33/3*&-078:<9153.*,+/.-)*%'*'-+%+33-+1,-+151)(.+,%*013.2.7/6.-**$*%&&'(1/4-10&24/0+,,+,**4-,&.2339/3,')+*,((+/,4,0*),;6*--1*'$#$'((&-$'&%&++,1.0/23949965.9*$,0;16/&),322'()./..*540*$)..4;87892/981,44135)-/+/))++,740&'&&'+,+5,..0/0-0-))&-6.21--/+-0&%)'+&.0)(.,),&./+379-%)&(,,82/3.01244556&77/9+'(3404'*$*.)$$&'-5423550,,+,6000(1516:3///..2+*%%$$'(&(*&'%()*/3.600/5+*'&'&+2*)12*.,-903631+*)-04/3*(%&',3++0.-*/6-871).+)1:8983/(..**+0,(-*.'((&$(&+%+(&)&'(.)%(*6;51,8:9,)-+*,-+*+((&$'-+/3.**,/0274;56;7')((%,+-+3123093+*+++;289-5-,-8194,.2--+%),-./318:/.10.-*$&)'(,5+,.)($
@770dcfa7-8198-4c74-bed1-4e5824a6f182 ch=415 read=87399 start_time=2019-12-13T15:58:36Z barcode=BC01 runid=2c9cf7bc05858273f10e7d7ec552fc0bd742dc3e
CCGTTACCTTGTTACGACTTCACCCCAATCATCAATCCCGCAGCAGACGGCTCCTTCCTTGCGGTTGGTGCGACTGGTGTTATCAATCTCGTGGTGCTGACGGGCGGTGTACCGTGAGTAATATTCACCGCGACATGCTGATTCGCGTTACTGGCGATTCCCAGCTTCATGTAGTCAGAGTTGCGGGCCACAATCCGAACTGAGAATAGTTTTTATGGGTTTTGCTTCACCTCGCGCTTCGCGCTTCCTCTACTGCATCATTGCTTAGCGTGTGGCCAGGTCATAAGGGCGCGTGGTTGACGTCATCCCGCAGCTTCCTCAGCTTGTCACTGGCAGTCTCGCTAGAGTCTAACTTTCAATGATGGTAACTAACGATAAGGGTTGCGCTCGTTGCGGGGATAACCCAACATCCTCACGACACGAGCTGGCGACAACCGCGCCCACCCTGCTCTCATATGACTATCTCTCCATCTCTGGAGCCTTTATGAGTATCAAGACCTGGTAAGGTTCTTCGCGTTTCAGCACGAATTAACCATGCTCCACCAGCATTGCGGGCCCCGTCAATTCCTTTATGAGTTTCATTCTTTGCAGACGTACTACTCGGAGTACTTATTGCGTTAACTGCAGCACTGAACTGACATCCAACGCCGTCGTCATCAAAAAGA
+
(%%&*$).0,,,)'*.,3484,666*.105577//+24)%,&%&%',1).*,*')'&$##'&.3+5)(&$&&%''+*'')(*+.,%%&)+354621&'()7'1533./))%'$&'&%%%&(('+4147;795673778:98:<9672+4)'&$--449928-)'))//,-,.(/11)***0-,,&.%-'&'.3730.1302+-*-3/(719:4'#'&1.77:-.0473139552.('*3,,)&)-2/70/.&,'),..4-0.-**'''('()*'(+/))50/-..+-4522,))*-/+())+01/+7-)%&($*/-6-/.*$),)$)32631:0/-1/,.&&2%&'((-%&)'&&$%+'**-/()')(*.,.-,+-1(,/-.5,-.455315+++-4(,$)+2.-,)+-),'')(-,(((*)(*)-0,044-5+5,'(',0&&4(%$$$&'./-001.)./034441554452145.*)+)+11..(('(%0/11/15/2-20.-))-++/.&)()+5+'&##%*(+0.000/732+21-(&()'(-,2..-*&&+./*(.2)2,7-(+.+$%'%0.830.62*+-'(,%&3100+,1&*,-'/$&(**,1,.1---2/2/,-00&-.&+,../,**,2)5++362,+(%&'#$$#$$''%$##&
@5c9713c0-0772-4fe3-8da2-c45b75a95713 ch=275 read=102679 start_time=2019-12-13T15:58:32Z barcode=BC01 runid=2c9cf7bc05858273f10e7d7ec552fc0bd742dc3e
CTCTACGGGAGGCAGCGATGGGGAATATTGCACAATGAAGCGAAGCCTGATGCAATATGCCGCGATGTATGAAGAAGGCCTTCCGGGTTTGTAAATTACTTTCCGGCGGGGAGGAAGGGGAGTAAAGTTAATACCTTTGCTCGTGACGTACCCGCAGAAAAGCGTACTCGAGCAGCAGCCGCGGTGGCCACGGAGGTGCAAGCGTTAATCGGAATTACTGGGCGTACAAAGCACGCAGGCGGTTTTGTTAGAACCAGATGTAATCCCGAATCAACCGGAACTGCATCTGATACTGGCAACAAGTCTCTCGTAGAGGGGGGTGCAGAATTCCAGGTGTAGCGTGAAATGCGTGAGATCTGGAGGAATACCGGTGGCGAAGAGCGGCCCCTGGACGAACTGACGCTCAGGTGCGAAAGCGTGGGGAGCAAACAGGATTAGATACCCGCAGGTAGTCCACGCCGTAAACGATGTCGACTTGGGGTTTTGTGCCGCAGGCGTAGCTTCCGGAGCTAACGCGTTAAGTCGACGCCTGGGGAGCCACGGCCGCAGTTAAAACTCAAATGAATTGAGGGGCCCGCACAAGCAGTGCTGGAGCATAATGGTTTAATTCGATGCAACGCGAAGAACCGCCTGGTCTTGACCACGGAACAGAATTGAAGATGTACCTTCGGGAACAGCGGGGCAGAGTGCTGCATGGCTGTCGTCAGCTCGTGTTGTGAAATGTTGGGTTAAGTCCACAGCAGGCGCAACCCTTATCCTTTATTTGCCAGCGGTCGGCCGGGAACTCAAAGGAGACTGCCAGTGATAGCTGGAGGAAGATTAAAACGTCAGATCATCATGGCCCTTGACCAGGGCTTCTACGATGCTACAATGGCGCATACAAAGAAGCGACCTCGCGAAACAAGCGGACTCATAGTACGTCAATAGTCGGATTTGAGTCTGCGGCTTTCGACTCCATGAAGTCAGAATCGCTAGTAATCGTGGATCCAGAATGCCACGGTGAATACGTTCCCGGGCAGCACCGCCCGTCACACCATGGGGTGGGTTGCAAAAGAAGTAGGTGAAAGCAACCTTCGGAGGGCGCTTACCACTTTGTGATTCCATGACTGGGGTGAAGTCGTAACAGGTAACCGG
+
**-5/-,20*+-+%.-)'-.87'.++113.--0.5,.+2,-),/,0840.-')+%$(+,220/*&(%/+407.)+*+559991(07/52*$$&'&&%').:53')*)*-7-*--,+-4-*$&&5;0,31817123,56./34151%.**&*3,-0+*12,'%''((+*.%%'(+),,-//-+((*%(('(++,+,)*,/32/2,5,3,030/1/15/227;:6,&%%$%+),).--'(,/23210'&2(+'***22//1,-))&*/1(&)-+,+0*).(*))++&*1,*))*-1)*(*'()(*+*)(*+*/)'%(*')*''&'*&)-/0/,%.&,'(%**&().5,*+((&').0333:-+0'/,**2/*1403,*+(&&+3-+1/)&'.8393(4*+0121565/4960.(*.+*+3656:)(*+6836(87((()(887890''(''$*-.5/+-25923390.-**.372,))',+,+*33()+496**%*1+03,3100/-01../12:-+'(0635055/''(.-2462(&&'(&*+/0901(+-3.94-&',.++*('*.)('').-06)%*$''*)0'/.1'%.)(+,*,)'((63:97:8;64-1,0..200'(.%'%%$%+.+/43-*&$#*'*+*,$$%&%&$%*(+''(('.%07497//-++)&)&)2/+*''$+21553-*,+00568777+%)))979.4,,,0*,-))/<.:63912-.2(&)&'*%#655889;<738679117.).9,+/87886:44)0-/.7+0(+/3.9*3,((/13317..-../'*+,.0+-0)1((*,(10,2555-'$,.78722+1/3)%%$&%%)*./.,/($%'&$+,86/32402:734,-046:+(+*&*.-077956-),+*(%)+1.+**)%&''($'&&'&$&%),0/7*..&'&)+-/&0%'%&'('')-.24'$&''&')&''(+,)*+.124//.&',/.49&,)*//,/*(+/60104101/13--*,-&+#%'+,-+72'&)**2123381+)%'*536976687+%)('(&''&%(-+'///100771-(-4-45151.4:&*,6/+02148.)+124563/+%*)+2./0433+)*((+(**,+/
@83793d6c-b0bd-4f64-8f53-e17fa32542fa ch=396 read=94981 start_time=2019-12-13T15:58:11Z barcode=BC01 runid=2c9cf7bc05858273f10e7d7ec552fc0bd742dc3e
CTCCTGGGAGGCAGCAGTGGGGAATCTTCCGCAATGGACGAAAGTCTGACGGAGCAACGCCGCTCATTGAGTGATGACGGCCTTCCGGGTTGTAAAGCTCTGTTAATCCGGGACAGCCTTCTGCGAAGATAGTTAGAAGGATTGACGGTACCGGAATAAATACGGCTAACTACGTGCCAGCAGCCGCGGTAATACGTAGGTAAGCGTTGTCGGAATTATTGGGCGTAAAGCGCGCGCGACGGATGGTCGGTGTCTTAAAAGTTCGGGAACTAACCCGTGATGGGATAAACTGCCAATCTAGGTATTATCGGAGAGAAAGTGGAACCCTAAGTGTAGCGGTGAAATGCGTAGATATTAGGAAGAACACCCAGTGGCGAAGGCGACTTTTCTGGACGAAAACTGACGCTGAAACATGAGGGAGCAGAGCAGGATTAGATACCCCATTGGTCCTGGCCGTAAACGATGGGTACTAAGGTGGTAATGACCCCTTCTGTGCAGGTTAACGCAATGGAAAGTACCCGCCTGGGAGTACGACCGCAAGGTTAAGGGAAACTCAAAGGAATTGACGGGGGGCCCGCACAAGCGGTGGAGTATGTGGTTTAATTCGACGCAACTTGCGAGGAACCTGCAGAATCATGACATTGATGGACAGAACTAGAGATAGTTCCTCTTCTTCGGAAGCCAGAAAACAGGTGGTGCTGGTTGTCGTCAGCTCGTGTCGTGAGATGTTGGGTTAAGTCCCGCAGCGAGCAACCCCTATCTTATGTTGCCCAGCACTTCGGGTGGGAACTCGCGAGAACTGCCGCAGACAATGCGGAGGAAGGCGGGGATGACGTCGTCATCGCACTTATGACCTGGGCTACACGTACTACAATGGGAGTTAATGGTGGAAGCAATACCGCGAGGTGGAGCAAACCCGAAACACTCTCTCCAGTTCGGATCGTGAAGCACGCTCGCCTACGTGAAGTCGGGATCGCTGTATCGCAGGTCAGCATACTGCGGTAGATACGTTCGGGCCTTGTACACACCGCCGTCACACCACGAAAGTCAGAGTGCCCAAAGCCGGTGGGAGTAACCTTCAGGAACTGGCCGTCTAGGTAAAAGTCGATGATTGGGGTGAGAGAATCGTAACAAAGGTAACCGG
+
,/7766:4.130.00-/55:7*,50+0-0(&(+1044--*)0.*,82227-'*%+1++-.3/)&&%-''#&'(1+-/++-/.729+6::952-162))*+65475627'*30+(%()&(($'%('-+')00107-,-+,2$-%&&.131134384850/%#&+-,+*+'))/0.52354/2.14:58/9-0-./;8975,+/,)4619&,,--/,1-*2139996717-)()**,-30-.$*$*$)).*.1*+)3/3:;403:6*1,&%(*/(2/((//119<990+)++.24966++&&'''%+()+8-2-+)())%)&'('$&+'&-/%)%(&,,*)(&&(&*%4017///*/,+76/2,,,+,+0.*+-/30*+()+1/.00870.2356),-56-*(+')),/,%$#&'')'/0(*,.()'$,(2/(7*-.76*2-,)('-(1//,+0.5/124:0....&311/0/2-307744&%'&(+:5)3;331,($%)/60:/94637,)-*/(&*(+/+)104/3/')+,853540.54.4.1'))--&.2*.86:+/,15778787448:/13,*/.3/'(*-9888&(*,020107;:*:3:44587814()'()*%((+.,)'#'#)$#)(&((*+,0+*+168.1,/+6,..-//.0/07;1(),.;45:5531502:0/-578--1-.7810+)3,6+++777734566666788.,+)*--6;9;85;451-8/)(-.&3,(*)(&)+*)&&')*0.1/2/.,2,*+,*-12117+,0810209:65,*'&)(*-987:/.696:63424/-))**0.+49/2977832.''(*)($&$'+)*+/*33145332'+('%)'(./44;7685**+,.,(.'(+--,),-92459662101.0.'*(9<84:.))+')453210.0()-6593;886*5,+-%().'),168:7540.(+*%,1&,+')%&()$&%'.(.+01.-+,..3-2223/60,).,,33489+524-5,(**).//18146)-1,1.16210*.0)*1')*&'/4:.,76+-1&%*$',$%&64997;5+5-..,,&*+--**('()*/59+,077887/8.3/55,+)&&''*+5,-'(+*5),-*7<:683
@e8c5008a-9f2e-44a2-b80e-ed2af7acecd9 ch=169 read=174972 start_time=2019-12-13T15:58:10Z barcode=BC01 runid=2c9cf7bc05858273f10e7d7ec552fc0bd742dc3e
CGCCGGTTACCCTGTTACGGCTTCCACCCCAATCATCGACTTTACCTTAGACGGCTGGTCGAGTTACCCCGGCTTTGGGCTTTTCGACTTTCATTGGTTAACGACCCGGGCGGTGTGTACAAGGCCGGAACGTATTCACCGCAATGCTGACCTGCGATTACTAGCGATTCCGACTTCACGTAGGCGAGTTGCAGCCTGATCGAACTGAGAGAGTGTTTCCTCAGGTTTATCCCACCTCGCCCGGTATTGCTTCGTCTATTAACTCCCATTTGTAGTACGTGTACTTGGCCCAGGTCATAAAGGGGCATGATGATTTGACGTCATCCCGCCTTCCTCGCATTGTCTGCGGCAGTCTCTCATGAGTTCCCACCCGAAGTGCACAGCGGCATAAGATGGGGGTTGCGCTCGTTGCGGGACTTAACCCAACATCTCACATTTTGAGCTGACGACAGCCGTGCACCCACCTGTTTTCTGGCTTCCGAGAGAGGAACCTCTCTAGTTCTGTCCATCGTAGTAAAGACCTGGTAAGGTTCTTCGCGTTGCGTCAGATTAAACCACGCATACTCCACCGCCCCATTGCGGGCCCGTCAATTCAGGTTTCAACCTTGTGGTCGTACTCCCCAGGCGGGGTGCTTGTGCCGTTAACTCCGGCGCAGAGGGTCGATACCTCCACCACCTGCATTGCCATCGTTTGCGTGGGACTACCGGGGTATCTAATCCCGTTCGCTCCCCTGGCTTTCGCGCCTCAGCGTCAGTTTTCGTCCAGAGAGTCGCCTTCGCCGCAGATTGTTCTTCCTAATATCTGCGCATCTCACCCGCTACACTAGGATTCCACTTTCCTCTCCGATACTCTAGATTGGCGAGTTTCCATCCATCACGGGTTAAATACGGGCTTTTAAGACAGACTGTTCAATCCGCCTGCGCGCGCTTTACGCCCAATAATTCCGGACAACGCTTGCCACCTACGTATTATTACCGGCTGCTTTGGCGTAGTTAGTATGGCTTTCTGTTCGGTACCGTCAATCCTTCTAGCTATTCGCAAGAGGCCTTTCGTCCCGATTAGCAGGCTTTACAACCCGAGGCCGTCATCACTCACGCGGCGTTGCTCCGTCGGACTTTCGTCCCGTGCGGAAGATTCCCCACTGCTGCCTCCCGAG
+
%$,')*0/+197---4--(%%%%(+&+01-./,/--.2*.370/883922243:5-/($%&&*(9+-81*'*,055/20%$&'*,**.,89-)0)*&(%''*,.4*+,/../4*-.-/24664448,///.4899<2019+0*3./0:989.)))),.1-+*+**,3625((+636-(*+-/141,(++.+--/06*,-18&',&/+)*++.//13<71/*-)1-53.%)+))'2468.91*)(-*,5/11-1+-74-4/2+-+163,23,)(%+/03,/&'$&%#'&2+**.5544460*)0515-5--..+4;00395678-;7.)861724.5),+50005453/72()+//1,-,+,569.70+',..(''(*221/.-,+**('-4/57/897--722288888<472;:606/0*1+(++..2461,*+,477/335*,&),644162)/(*+/6**36492;<4.0/70/23)*,&&''),%%*')*,64+66<776661.330/$$&'()(10<99701(**+61361*-0.6,1177+,,2,;;;63()$,-0.223,*/,))(,+&+./149/65)'-/498<4)*00;<2156*-)&$*-97('),0378.(+1((11)))))&$(''*,-.-(*,02-))&))+,(0,/,+,-)04/1-(())**(''%0(%.+$*)/-4*%$&&(-*/+.+08/93-(''(*081371-/77552911()-634;92.0,-0-0-/0119&+(*))*)-.(**.'&'()3250633:9&(&('-)(4;67.7,&**(*.,,$()-(.--/*.3*+44//*+.((()1.7.%(,55,20//4'(*.%,)((&)%.+,-+)&&2;912,.15*,4-6/021;36,)%(*()-187+*(&('')&&&$&*+,:/19689332/1)-('3-)*4205'/'(*4,03*7+:8533/,1.(/8+.,(&)***7+*25,4+)(,*-+-1')%(()),6*('#$**5.-..)&$--3+5./1:386734340-+*($+0-6;85/.&&'*)84097./436.*+2,+&(&)-,16+((.*-5,)%1,..,,,+372353(,-/090-3/*+028777&.%%0,)546)9-'0),,7.5218,:77-,.(''#$(*)/*&($)
@9f43fb26-2cda-408f-89ca-e4b54ae60cfd ch=165 read=222650 start_time=2019-12-13T15:58:09Z barcode=BC01 runid=2c9cf7bc05858273f10e7d7ec552fc0bd742dc3e
CCGGTACCTTGTTACGACCACCCCAATCATCAATCCACCTTAGACAGCTCCTTCCTTGCGGTTAGGCCACCGGCTTCGGGTGTTATCAGCTCTCGTGGTGTGACGGGCGGTGTAAGGCCGAGAACGTATTCACCGCGACATGCTGATTCGCGATTACTAGCGATTCCAACTTCGTAGTCGAGTTGCAGACTACAATCCGAACTGAATGGTTTTATGGGTTTGCTTCACCTCGCGGCTTCGCTCTGCACCATCCATTGTAGCGTGTGTAGCTGGAGTCATAAGGGGCATGATGATTTGACGTCATCCCCGCCCTTCCTCCAGCTTGTCACTGGCAGTCTCGCTAGAGTCCCCAACTTAATGATGGTAACTAACGATGGGGTTGCGCTCGTTGCGGGACTTAACCAACATCTCACGGTAACACGAGGCCTGACGACAACCATGCACCACTGTATCTCGCTATAGCTATCTCTCCATCTCTGGAGCCTTTATGAGTATGTCAGAACCTGGTAAAGGTTCTTCGCGTTGCTTCGGGTAAACCACATGCTCCACCGCTTGTGCGGGCCCCAAATCGAATTCCTTTGAGTTTCATTCTTTGCCGAACGTACTACTCAGGCGGAGTACTTATTGCGTTACTGCAGCACTGAACTTTGACATCCAACGCGGTACTCATCGTTTACGGCGTGGACTACTGGGTATCTGTCTATTTGCTCCCCACGCTTTCGGGACTGAGCGTCGTTGCAGGCCAGATCGTCGCCTTCGCCACTGGTGTTCCTCCATATATCTACGCATTTCACCGCCACACATGAGTTCCGCGATCACTCTCCTGCACTCTAGCTGCCTGGTTTCTATGGCTTACTGAAGTTAAGCTTCAGGCTTTCACCACAGACCCTTGCTGCCGCCTGCTCCTCTTTACGCCCAATAATTCCGGATAACGCTTTACCTACGTATTACCGCGGCTGCTGGCACGTGGTGCTTAAACAATAAAGTACCGTCACTGCATTTCCTGTAGCCGCCGTTCATCCTTTATAACAGAAGTTTACAATCAATGCTTCCTTCGCGGCGTTGCTCGGTCAGGGTTTCCCCCATTGCCGAAAATTCCCTACTGCTGCCTCCCGTAAAGGGAG
+
,*...*.+1-,32(*,.46/318+--/039629145*--4.-.63-/125,-8/44:)/157;)0445,/4/-.408553-.-:111/00-,').3::98888:77-++*'))&(++3-+),/410546:42441..**077::958:704407.*()*+545808(4(*35+)(**05)&)1026.00,++/-8530,/1**,-35627;9,7868%&(/*/25467;7712/613:5///,+)&%+*)555122(%'',+/10/,&-)$'+$'),&'**,/2+):84452-35)*..//1881<7.,87*0836/1/-./24114+,2+3./09521.,-)+-1,488-+1,-2.2-/1776889889:72.)&*233;45354550:/--620(*(+%)&-,650--,)/.-($$%)+*)2*3-./67849:8888873/01*+'&)'(()+%%,)-07888865436966878571+)*%%)**.01(''()26,'(,-8433097++6.;.55326,9,+,472,*(*)63*,((*158947-0.+*-***-.*1.1/3/$%'-6)()+-/,.99,136;8658;.28,)-)*42924621+(-,/+64,))&*-.21,3657/2*(+321+.117.-4--459.00750,11-**&/-7677375-32+$&)1,009:15800,&,&-+--*%)*,*28**,2/)-))/-.09:51;612.-,,+-*)'1($$'*1.8.+.//.31/3213129:1668:988)-(')*)+-/+43,-18:1:<0/0287;<..,,.20*-.333)-/051(*+,/48788,+-*)*/01138,/749912453842<1344832192.-/7;8.14-*+')'--+,+*6:<506133,4.),*,$),67./99.-1(*'%-5.08:</./1146.2)+-1+**+)340533:30/+*+1.334-6+(%'()&/+*&)'5.*)),./:4/2467565&)*,.3198131.++,13.42.0;.(++/,4.,+,.(**0.+390)*,'&#($%#().394**%%)(/0.9323;5:96)2:.09/-79:4*-.(,-)-58.+,33+)(-./3;97:1::-.427*,-((,
@a6024bcb-7a10-44c0-b3e5-cc976c2eadfe ch=260 read=115217 start_time=2019-12-13T15:58:08Z barcode=BC01 runid=2c9cf7bc05858273f10e7d7ec552fc0bd742dc3e
CCGCGGTTACGCTACATTGCGACTTCGCAGTCATGAATCACCATGGTAGCGCCCTCCGAAGGTTAAAGCTACCTACTTCTTTTCGCCCTCCCATGGTGTGACGGGCGGTGTGGGAGAAGACATGCGTCACCGTGGCATTCCTACCTGATCCACGATTACTAGCGATTCCGACTTCATGGGTCGAGTTGCAGACTCCGATCGGACTACGACGCGGGAGTCCGCTTGCTCTCGCCAGAGGTGCTCCTCTTTGTATGCGCCATTACGTAGCACGTGTGTGTAAGCCCTGGTCGTAAGGGCCATGATGACTTGACGTCATCTCTCCCCACACCTTCCTCCAGTTTATCACTGGCGGTCTTTGGGTTTCCCGGCCCCCCCGGACCGCTGGCAACAGGATAAAGGGTTGCGCTCGTTGCGGGACCCAACCAGCAGCACCACAACCTTACCACGAGCTGACGACAGCCATGCAGCACCTGTCACGGTTTTGAGGCGTCTCTCATCTGCGAAGGCTTCCGTGGATGTCAAGACCAGGTAAGGTTCTTCGCGTTGCGTCGAATTAAACTACGTAGCGCCACCGCTTGGTAGGCCCCGATGCGGTCGGTTTGGAGGTTTAACCTTGCGGCCGTACTCTCCCCAGACGGTGGAAGCTTCGCCCGTTAAGCTCCGGAAATACCTCAAGGGCACAACCTCCAAGTCGACATCGTTGCGGCGTGGACTACCAGGTATCGTCACCTGTTTTGCTCCCACGCTTTCGCACCTGAGCGTCAGTCTTCGTCCGGGGCCGCCTTCGCCACCGGTATTCCTCCAGATCTTACGCATATACGCCTGTTCACCACACCCCCCTCTACGAGACTCAAACGCCGGTATCAGATGCAGTTCCCAGGTTGAGCCAGGGGATTTTACATCCTGACTTAACAAACCGCCTGCGTGCGCTTTACGCCAATTCCGATTAACGCTTGCACCACTCCATATTACCGCGGCTGCTGGCACGAAGGTTAGCCAGTGCTTCTTCTGCGGGTAACGATCAATGAGCAAGGTGGTATTAACTTTACTCCTTCACCTCCATACGGTACTTTACGGCCGGGCGCGCTTCTTCTTACACGCGGCATGGCTGCATCAGGCTTGCGCCATTGTGCAATATTCCCCGCCTCCGTGGGAG
+
3+'*%1/5&)%%%$&%+&$'('*,-*%2*+.3%%$&)*+),1/22.,,*--2:553+(,5*3.:38,(---/50/129-62/(((.2.'.6-.5597533561:75340(+$&&$#%&'*-%(&'%($'*.-345213.0(&&+'#&&740-,++3,/.*('$)'2.1--,-,**&.'/./10.+0+*+233300,)*,.06490/0//62+%&&$&),-*,,3)(('&'''(%)#*%&$%%(+(3.93,-21(3469/3+%&&#')+,.20/,)%&%(('+84./8;:7146(129:/2--/---2++,4/-14,+%&$')()&('+*-/4831/.03<412517.074/7('%$$%()'.),/*()0,--*++0248:25415//**'&,+:83)(.+./+0)++1/2632-51-**'+)*'(#&$&'(*-'()&%%$%%'&&+'%*--0135,0,,025:32/)///+'%(*'()()+)#$$+),'$#)*,/2,/((+())%&,-5/5025;8989;95789;,7-,01.40<:8<7013/0,*(+.%&%,'34-,##&'%&%&#&&',5***-)(%%()/44(''($%''(&*%'&%)((++17969470:/1/9663821..*031(),&3(&++++*'&*'$%'*(&)(,'%*-+5++*(%#%)-.0,1*8//--2-///1.33/11/11022428/1.30))(,*(-')''*,)(+,)++$(),(..)%$'.-1-)-.47;:2-/%))&&%33577%0-,-70688+(474-74777<8567/09/9767<821/'))..*-&%&&($#$#$(&-1)+(+*&''%)*15546++,../023216762*)',0+5/77:/01207558;872*/,6+,'02-&*10/+*0.)%&*--31+)'(&('.()1'(038112/2274450/(-((',.4:2'))/-2;32.1,%*(+0')+.4-/*---32,,*++&&'+'/'%('&'+4-9-..7+.+'*-2.9;99::*+0.0,)(&**26112241,))$$*(*+.-/(+0+)++53).+'-+-0-%&&-*,+*)*+(#$%%,&)+'&))%(*3.55--)&'(('''+-.7598877667+79653(')13)0*&+%**4/0097)*%&*1059+0(4*,)
@42ee426b-a205-4290-8b40-ff85c0f5ed14 ch=219 read=114701 start_time=2019-12-13T15:58:07Z barcode=BC01 runid=2c9cf7bc05858273f10e7d7ec552fc0bd742dc3e
CTGATGCTTCGTTCAGTTACGTATTGCTGGTGCTGAAAGTTGTCGGTGTCTTTGTGGTAACTGCGCCTGTCACTCTTCCGGTTACCTTGTTGACTTCACCCCAGTCATGAATCACAAAGTGGTAAGCGCCCTCCCGAAGGTTAAGCTACCTACTTCTTTTGCAACCCACTCCATGATGAGCGGGCGGTGTGCAGCCGAACGCGTATTCACCGTGGCATTCTGATCCACGATTACTATAGCGATTCCGACTTCATGGAGTCGAGTTGCGATCAATCCGGACTACGACGCGCTATGAGACCGCTTGCTCTCGCGAGGTCGCTTCTCTTTGTATGCTGCCATTAGCGTGTGCGGCTGGTCGTAGGGCCGTGATGGCTTGACGTCATCCCACCTTCCTCTCAGTTTATCACTGGCGAGTCTCGCTGAGTTCCCGGCCGGACCGCTGGCGCTCGGGATAGGGTTGCGCCGTTGCGGAACTGGCAACATTTCACAACACGAGCTGACGACGGCAGCGCAGCGCCTGTCTCACGGTTCCCGAAAGGCATTTCTCATCTGAAAACTTTTTTGGTGGATATTCGAAGACCAGGTAAGGTTTCTTCGCGTTGCATCGAATTAAACCCACATGCTCCACCGCTTGTGCGGGCCCCATCAATTCATTTGAGTTTCAACCTTGCGGCCGTACCCCAGGCGGTCGAGCTTAACGCGTTGTTAGCTCCGGAGAAGCCGCCTCAGGGCACAACCTCAAGTCGACACGTTTACGGCGTGGACTACCAGAATCTGTTTGCTCCCCACGCTTTCGCACCTGAGCGTCAGTCTTCGTCCAGGGGGCCGCCAGCCATACCGGTATTCCTCAGATCTGCATTTCACCGCTACGCAGTTCACCTCCTGCAGAGACTCAAGCTTGCCGGTATCAGATGCAGTTCAGGTTGAGCCCGGGGATTTCACATCTGACTTAACAAACCGCCGTGCGCTTTGCATAATTCCGATTAACGCTTGCACCTCCGTATTACCGCGGCTGCTGGCACGGAGTTAGCCGGTGCTTCTTCTGCGGGTAACGTCAATGAGCAAGGTATTATTAACTTCTCCCCTTCCTCCCAGCAGAAAGTACTTTACCGGCAAAGGCCTTCTTCATACACGCGGCATGGCTGCGGGCTTTGCGCCCGGTGCAATATTCCCCTGCCCTCCCGTAGG
+
$*'&(&'2646584-1430138.5.-.82:-/091,)'&&9.11',0&(&',)'()-,,++*&($'1065,#'&%-++*02.:./231(-)('019412783(-43../0941,/(4.,+.731+)+*-94/3(()+--4/847+-)(/*$#'&*%-37,232).9/#&--)'--&*'#&)+314/0/*,&(%*-(*&,''''((.+,.39698:779;82349:.+,,,/2+++*).-0345532../0((''62*,,+-0,3+)()%*1(8-./0418.//./2.+%&)%,*)+'$)-..9...213'&*((+*++132,.-066/02533'),0)3,')--1,*'&)).&)-:73+*(-2,)''%')())-,,-87899296*'0/-31,))'+%,+1)),+++(*-+%$&')/1$%,')34083-%//5/:898866-+))))+'25242*(0*1%&&&))*3./24+)('(%&()&'(3.+),.01/13568764621-0)'%%$%.+-.,18444341022::744/,+1)*-,)+0('+,,/52*276,///301(''$)0,/%/,)'++)+1:1/3-4-(-,5,/5;46702.-.235,5+2+0:1:7)'+-++--29-.6+-++)&'&),'*14-01:2.3,&&+/(($'0/)&(%**,.,,-706.6)*&''(/8528/+)'%)-.42221+)-$''''()/)0/.'+((*.-193,.*7,.,-264335(/(,-,,,())090+.0975485255489,4(3**&&)7,+12204-*++)/3))()(.3/.('))./02879<9749').085.36**)+%,/'''(3(4.23.5,)+%&()*('('+4/+&)-..4)*'(#(**)$)+&((((/&''(*0113*()/+*1+(--,./.,/0,/*-24+&(*+.-+-1/'+-13.7:940/028/-.,-1131&'+--*()**,1-*02)&.%,+41543../3-4,+(&$&')+3/48-3/14057+.'*).-*1*0))*)+()*.,,1/.11005:1575302*3-&**014180008589;+6.-+.),,,((+*,--68.,564225,'')''(+*')'(&%$%'''&,(-,,4287;77;8+-%)(,,/2.*''%'')*)**2+.4)'*(,.%%$&%'+2014283-&&$&&'&.2+-5..*
