# Supplementary material for: De novo species identification using 16S rRNA gene nanopore sequencing
Source: PeerJ. 2020 Oct 21;8:e10029. doi: 10.7717/peerj.10029 (PMC7585375; doi:10.7717/peerj.10029)
Supplement: Supplemental Information 3 [file peerj-08-10029-s003.zip › pass_fastq_runid_2c9cf7bc05858273f10e7d7ec552fc0bd742dc3e_486.fastq]

@715c8e87-cdc4-4c29-a4fd-cd74c7de9754 ch=367 read=203479 start_time=2019-12-13T15:57:39Z barcode=BC01 runid=2c9cf7bc05858273f10e7d7ec552fc0bd742dc3e
CTCCTACGAGGCAGCAGTAGGGAATTTTCGGCAATGGAAACCCTGACCGAAACAACGCCGCGGCTTCCGGATTGTAAACTTCTGTTATATAAAGGAAAGAACAGCGGCTACAGAAATGGTAGCCGAGTGACGGCACTATTAGAAAGCCACGGCTAACACGTGCCAGCAGCCGCAGTATACGTGGGTGGCAAGCGTTATCGGAATTATTGGGCGTAAAGAGGAGCGAGGCGACAGGGTCTGTGGTGGAAGCCTGAAGCTTAACTTCAGTAAGCCATATAGAAACCAGGCAGCTAGAGTGCAGGAGAGGATCGTGGAATTCCATGTTAGCGGTGAAATGCGTAGATATATGGAGGAACACCAGTGGCGAAGGCAGCGATCTGGCCTGCAACTGACGCTCAGTCCGAAAGCGTGGGGGCAAATAGGGTTAAGATACCCTGGTAGTCCACGCCGTAAACGCGATGAGGTACTAAGTGTTCATCAAAGTTCAGTGCTGCAGTTAACGCAATAAGTACTCCGCCTGAGGTAGCACGTTCGCAGAATGAAACTCAAAGGAATTGACGGGGGCCCGCACAGCGGTGGGCATGTGGCTTGGTGAAGGCAACGCGAAAGAACCTTACCAGGTCTTGACGTACTCATAATAAGGCTCAGAGATGGAGAAGATAGCTATATGAGATACAGGTGGTGCATGATTTGTCGTCAGCTCGTGTCGTGAGATGTTGGGTTAAGTCCGCAACGAAGCGCAACCCTTATCGTTAGTTACCATCATTAAGTTGGGACTCTGGCGAGACTGCCGGTGACCAAGCTGGAGAGGCGAGGGATGACGTCAAATCATCATGCCCCTGTGACCTGGGCTACACACGTGCTACAATGGATGATTGGGGAAGCAAGCCACCGCGAGGTAACAAAACCCATAAAACCATTCTCAGTTCGGATTGTAGTCTGCAACTCGACGCTGAAGTTGGAATCATGGCAATCGCGAATCAGCGTAATGAATACGTTCTCTCAGGCCTTGTACACACCGTCACACCGAGGTGACAACGCGAAGCCGGTGTGGCCTAACCGCAAGGAAGGGCGCTGTCAGGTGGGATTGATGATTGGGGGGGTGAAGTCGTAGCTGCAAGGTAACCG
+
*,.(''*)$'&&./0,032.0(,*.79433.3%'++(*+'/4**,157/.+&-(')%*)&#&&$,.2))+(8+--795/68553/-'&(*596+/-1+(.23+,.-40)))'*(,--.9-,-7--),+/7/1,&$%%'0,,%(()/2,+,.*/-+)')+&4$)/(,11*/),/'+01,&--.*1++05/15./2.5(()&,$$(''-+69:97329+&'2*&*-(()(+)$)(-/-,//341834.3.*/322-0(&$$)&)+-/+.-/)*6:/.+&''-7-061254+)+*&%+*),,370--)59044-12+3,3-59*1)&%$')+-.,0:104898,(',21)+/0+.,/42353,/0,*(***+/+&''(,.//03.4+'++(*(+)/..-///08(%).*&'*92,5/,*99:/+01.(0*('*314;.+(20//7/)-/08:8713%&'''*)()(&(),-0+***.-&$)-(,,+,9533860-+-'*,3.32+3,3./0)+.7999/30()%%&'%%%%'&)0//,1.2:7.58,,4;6;+.(%+)2.//*5:4.192//,10+.41/4((/.322+3&%'%%1')(((-/7603./6('2821.*'-((-',-,*())111575/.+&%''(+)*5**+--6631*()-/13654+****/-0/.3(&-*+*1((%&(%)0.*,8675.0--.*,899374((+760;063.2.'%&)0*,,2-.+++-/6263:7.6666526000:5798;;.6/3(0+8-:800760+..&'+*-').3*1/**(%6)+-.9-*''(+,+'(26,779;:866971,(/-4<1293,(%++*/++0163222.-&(,.1,)&&*1/2877.%/*+)/,).*/'*&(*&)*,.,+,+*(++09;-184)*)6::578:;545(43;/(/&,*'*%/17664141334361-,*(/+,61.,/00&&&$#'.+/-644:2/(()&(%%&')2327328)))*+%-53739322522),*((.//-/1-'+)-,-)&&&%)%',&,.,/)))*.,2,.8851/4.0*-,'.)'-.)+-+*,,6124266/...-/7/)&'*(%0)*,++50,)++*,-/5,7-41713
@42d39aa5-7ff7-4dff-8f42-0b08151b6e7c ch=473 read=57033 start_time=2019-12-13T15:57:37Z barcode=BC01 runid=2c9cf7bc05858273f10e7d7ec552fc0bd742dc3e
CCGGTTACCTTGTTACGACTTCACCCCAGTGCGAATAAAGTGGTATTGCTTCTCCCAGGTTAAGCTACCTGCTTCTTTTGCAGCCCACTCCCCATGGTGTGACGGGCGGTGTACAAGGCCAGGAACCTGTTCACCGTGGCATTCTGATCCACGATTACTAGCGATTCCGACTTCATGGGTCGAGTTGCGAACTCAATCGGACTTCTGACGCACTTTATGAGGTCCGCTTGCTCTCGCAGGTCGCTTCTCTTTGTATGCGCCATTGTAGCACGTGTGTAGCCCTGGTCGTAGGGCCATGATGACTTGACGTCATCCCCACCTTCCTCCAGTTTATCACTGGCAGTCTCCTTTGAGTTCCCGGCCGGACCGCTGGCAACAAAGGATAGGGTTGCGCTCGTTGCGGGACAACCAACGTTCTAGCACGGTGACGACATTACAGCACCTGTCTCACGGTTCCCGAGGCACATTCTCATCTCTGAAAACTTCCGTGGATGTCAAGACCAGGTAAGGTTCTTCGCGTTGCATCGAATTAAACCACATGCTCCACCGCTTGTGCGGGCCCCGTCAATTCATTTGGTTTTAACCTTGCGGCATACTCCCCAGGCGGTCGACTTAACGTTGCTCGGAAGCCACGCCTCAGGGGCACAACCTCCAAGTCGACATCGTTTACGGCGTGGACTACCAGAATTATCTAATCCTGTTTGCTCCCACGCTTTCGCACCTGAAGCGTCAGTCTTCGTCGGGGCGCGCTTCGCCACCGGTATTCCTCTTGAATCTGCGCATTTCACCTTTACACCTGAATTCTACCCCGCACAGAGACTCAAGCTTACCGGTATCAGATCACGGGTTCCAGGTTGAGCCAGGGGATTTCACATCTGACTTAACAAGAGCCGCCTGCGTGCGCTTTGCCAGTAATTCCGATTAACGCTTGCACCCTCCGTATTACCGCGGCTGCTGGCTGAGTTCAGCCAGTTAAGCTCGCTGCGGGTAACGATCAATGAGCAAGGTATTAACTTTACTCCCTTCCTCCCGCTGAAAGTGCTTTACAACCCGAGGCCTTCTTCATACACGCGGCATGGCTCATCGGGCTTGCGCCCATTGTGCAATATTCCCCTGCTGCCTCCCGTAGGG
+
-4'*,6+-030.29001.3784,796,..+)%(%%%'*+%+%''$'&&')*)),-()(1-959,33288-'..*&,101,./%07.*,,916+)..-0***,.&(.0).-./+474-,2*$(*)(*&&$3**26881/-,*2;765558.,-,0+)%,+&&('();85357898585430.+)0.624--53772727.7-/,2)&+.202,03:0-.0)4511,**..)*./.4'0$***++22201,-0(',*0289:9,7,,,-,+))*-045400/;8,.9;9662.0/1989434+,'+'((*)*121:13)*,/19-9./0-./;5344+((*-*)***&)()0,+.3797;7/95/5998945256,.&,11(4054*/53/6.-*,+,-37575:4621*/**,/$+.(&(%,,,+001010///.*(.0/333721223001/2060/.--*30-0/19889776333/&))(,.606+,699:4452(+005-/6*3/),<<9885+,,)0-..62*)*+,;9247-,-014442.30.-)-+.17/3/264.,(+/64;539;7-(+9;+14-+-*((,'%%%&*).-.(,1662::956/-../,+,+*-25(3)4+04.0.0722/%26+,-,/717/4-103464.11234296-0.7111740172793')%.+,,.+5++79871:.,03.:0%((+.99137/89++.++,3::3,,++.4,(%(++'%'(&())//4-&7-4:/-./+&)(&#%&+,+,'-.0.5<**$&%%(('+),2//)7,8-9,72/)$&$&$''+0231,'&(-/)45-33448,,/-+)+'/-,)&&'-4/911014&*...*1:1.,//44../+-*7-47+'*+57564$&++-533,+)%%''$',/86976///7.00'''&'*+/77./5(4++5*-,*..<///;2:**%($'(+%&%'(&*2*)'%%)%%'++.,2($+'11*-/'&'*45985(-'(*)4**153+-..6)241')33.(/01-1+**&''')'//647/*'-*/.1:26:-&/))$306260+/)'&%')-0(2217716.85)'0+)'%'*3/12+65-+((*()03-.4+,+')((
@c253c93e-336e-4745-b564-a168973b2aef ch=138 read=122151 start_time=2019-12-13T15:57:21Z barcode=BC01 runid=2c9cf7bc05858273f10e7d7ec552fc0bd742dc3e
CCGATTTACCTTGTTACGGCTTCACCCCAGTCATGAATCTGGTAAGCGCCACTCCCGAAGGTTAAGCTACCTACTTCTTTTGCAACCCTCCCATGGTGTGACGGGCGGTGTGTACAAGGCGGGAACGTATTCACCGATGACATTCCTGATCCGATTACTAGCGTTCCGACTTCGCTGGAGTCAAGTTACCTCAATCCGGACTGACGCACTTTATGAGGTCCGCTTGCTCTCGCGAGTCGCTTCTCTTTGTATGCGCCATTGTAGCACGTGTAGCCCCGGTCGTAGGGCCATGATGACTTGACGTCATCCCCACCTTCCCTCCAGTTTCACTGGCAGTCTCACGAGTTTGGCCGGACCGCTGGCAGCAAAGGATACCAAGGGTTGCGCTTTCTGCGGGACTTAACCCAACATTTCACAACACGAGCTGACGACAGCCATGCAGCACCTGTCTGCGGTTCCCGAAGGCACATTCTCATCTCTGAAAACTTCCGTGGATGTCAGGGCCGGTAGGGTTCTTCGCGTTGCATCGAATTAAACCACATGCTCCACCGCTTGTGGGGCCCCGATCGAAGATTCATTTTGAGTTTTAACCTTGCGGCCGTACTCCCCAGTGCGGTCGACTTAACGCGTTAGCTCCGGAAGCCACGCCTCAAGGGCACAACCTCCAGGTCGACATCGTTTTACGGCGTATGGACTACCAGGGTATCTAATCCTGTTTGCTCCCCCGCTTTCGCACCTGACGTCAGTCTTCGTCCAGGGGCCGCCTTCATACCGGTATTCCTCAGATCTCTACGCGTTTCCTTTACACCTGGAATTCTACCCCCCCCCTCTACGAGACTCAAGCGCCGGTAATAAGATGCAGTTCCCAGGTTGAGCCGGGATTTCACATCTGACCCAACAAACCGCCTGCGTGCGCTTGCGCCCAGTAATTCCGTTAACGCTTGCACCCTCCGTATTACCGCGGCTGCTGGCTGGAGTTAGCCAGTGCTTCTTCTGCCGGGTAACGTCAATGAGCAAGGTATTAACTTTACTCCCTTCCTCCCCGCTTCAGTACTTTACGACCCGAAGGCCTTCTTCATACACGCGGCATGGCTGCATCGGGCTTGCGCCCATTGTTACAATATTCCCCACTGCTGCCTCCCGCGAAG
+
3%&%+.+*//,.+.2'*,&,+,-*166)*+986776932*,2003-446:())0-**,0,(0)1/-114690++*1+4;:.0-5*5/+(33/*21::987891230,.1-.013485-20),.&(/*013<422-'%*+)-,.2.(&'),0.)%))&&((*,-091/,00812)&')*'*+2,'&+,&+)*.)3,/-142*)(()&*$'+4/-242-1330.*.+))/./7541)-+/*/0418548/'*'.,.(*2,:,+*'-0033344222982,846-+)),370./,.))*+01/.54441/83:/,.96056*,1*++34.+-/66761788+-$%'+/.3*',+/.<2;9661263//008&5+5/(*&,(*(-,301-+/++)**-+65/(&&/)6*+),*'(-+--/.50.0''.134446(51)373:46.0--.9/4..(&$-.2649.,,-),,11339653((&)-,,179.6695:236;;:374,.($'%,)*(,0,+(&*,+,3337,002301-5-4;57;//.003360-20)&&%*)'-1--22)(&)+*,(%)2.816:;-1-(3;;+896.5-,,.737075506170+-'(')-,,./*/*4+0----1--.1.,12,9-/512.5:771-+4/,+.9984441.28678872230118)'()2.0,),6888666512/((-.978:9855-9<.).//::2(&**:;769588+*(--.56700/7162:+$8:8*97579817%%&+,0751612&02..//--*'%(()(*&%'%&.+,.0363521212.*%.0240.74,,20&.**.1457+*&'&+1-60,1./5,,.-//77;/7/*,0..+)117*(+)44/.+,-0330+('&,4.6323:6::99987+1/),'$&'./+')),-1:/4.,6-5-//33/-%214357++23:4433-4--,/.9*6,(+-((6))(0*(0+*+5-98<9870(-440/78544,901/+*/)-*-*2+6)-.2.**(98,3695)+78,(+-(&)%($*/3-+,0/29)((&&0087<66*+&&'*&),-/6./1297101003%33325+3/68.**-('&%'-2013+889+/254464/502/''$&()(
@71f91285-a2f1-4039-929e-0cede2966f6c ch=157 read=102151 start_time=2019-12-13T15:57:20Z barcode=BC01 runid=2c9cf7bc05858273f10e7d7ec552fc0bd742dc3e
CCGGTTACTTGTTGCGACTTCACCCCAATCATCAATCCCACAGACGGCTCCTTCCTTGCGGTTAGGCCACCGGCTTCGGGTGTTATCAACTCGTGGTGGCGGGCGGTGTGTACAAGGCCCGAGAACGTATTCACCGCGACATACTGATTCGCGATTACTAGCGATTCCAACTTCATGTAGTCGAGTTGCAGACTACAATCCGAACTGAGTGGTTTTATGGGTTTCACCTCGCGGCTTCGCTTCTCGCACCATCCATTGCCAGCACGTGTGTAGCCAGGTCATAAAGGGGCATGATGATTTGACGTCATCCCGCCTTCCTCCAACTTGTCACTGGCAGTCTCGCCAGAGTCCCCAACTTAATGATGGTGACAACGATGGGGTTGCGCTCGTTTGGACTTAACCCAACATCTCACGACACGAGCTGACGACAACCATGCACCACCTGTATCTCATATAGCTATCTCTCCATCTCTGGAGCCTTTATGAGTATGTCAAGACCTGGTAAGGTTCTTCGCGTTGCTTCAGGTAAACCATGCTCCACCGCTTGTGCGGCCCAAATCAATTCCTTTGAGTTTCATTCTTGCAGAGCGTACTATAAGGCGGAGTACTTATTGCGTTAGCAGCACTGAACTTTGACATCAACACTTAGTACTCATCGTTTACGGCGTGGACTACTAGGGTATCTAATCCTATTTGCTCCCCACGCTTTCGGGACTGAGCGTCAGTTGCAGGCCAGATCGTCGCCAGCACTCCATATATCTACGCCACGCCACGCCAAATTCCCGATCTCCTGCACTCTATGCCTGGTTTCTATGGCTTACTGAAGTTAAGCTTCGAGCTTCACCACAGACCCTTGCCGCCTGCTCCTCTTTACGCTTAATAATTTCCGGATAACGCTTGCCACCTACGTATTACCGCGGCTGCTGGCGTAGTTAGCCGTGGCTTTCTAATAAAGTACCGTCACTCGGCTTCTACCGCATTTCCTGTAGCCGCCGTTCTTCCTTTATAACGAAGTTTACAATCCGAAAACCTTCTTCCTTCACGCGGCGTTGCTCGGTCAGGGTTTGGCTGCCGAAAATTCCCTGCTTTTACTTGCTCCGTAG
+
/-/+1.*),.+/2%-.028;86/57.-3045:+,.()4*(+)).,(,+-.'*0+,-6/22:48(488/.9-6/.3752;9.--1/13.3.---/33.('&(,80)-0&()--0754138.+(),00//02<667;+/(%%%'%-.289<8664401,*(*,455:9:11-+1/43-,+*+22406*:*+)0/+,*+.7,3,+6:60.)&&),89;--./683:1//0:5611,0-14..,0*+)+#%$()..,()/6-*))+../..12/,)(&$%-42//015*+16,0192110/4<200464772;1-(++.40/--)--.-4.11*454953177.,('$%(*/,476)/*)/,1.-../2671..&**,,-(*.+,;651,9.33/(,/.1302,,*(/1./211/,...113//3336795602//+*,,146865801(%*,./),-0.014200//.76799989;/./651::--//...0552,--.1831*++.+5-<79<99:-9)()7-7%&'/,8;19800998:455/-1-(.+)*&*-*.4.-1,719,&'--.+12:676:<83911//.0/(,(**.-*0-6811++,+,1.'2'(*72/-%'&%'*,..0*)02)*+;:88341&&%%(%(%,13589/96,%(,314053227434--)(/,02/26431,&*3)+-0367,&(').90,.93.16877998:05.1''%*,.2/02:9273*+&$(,)+,18242565)&&)&2-')')-)*)++,%3/,.''')('+/5457*111-'++.80492:92134***)+&*)))+'(+6-,-/21&%&%(1//14/0/1023),)&)+',;;99626+.292-,*+0)/2/1-+7,..3138181.-.0)0/+.4/01/3/0524;53/2147596.0--/8.;---6,).+(+35,0/1)+*%&%',/0,*()),.6**,)$$&$#&#$(,2./)()+0/38::;;0-0)+078365;5)'1()5/*)2../1+-8901759429516:5,//0.611/8...42;9964:5/0-'%(../970987-0-*&$#$&),&&'*()+,24)+00
@1c76f358-d216-42af-ab2e-4167ee61c8a2 ch=271 read=109770 start_time=2019-12-13T15:57:17Z barcode=BC01 runid=2c9cf7bc05858273f10e7d7ec552fc0bd742dc3e
CTCCTACGGGGGGGGAGGCAGCAGTGGGAATATTGCACAATGGGAAGCCTGATGCAGCAACGCCGCGTGAGTGAAGGTTTTCGGATCGTAAGCTCTGTCTTTGGGGAAGATAATGACGGTACCCAGGAGGGAAGCCACGGCTAACTTTTACGTGCCAGCAGCCACTTGGTGGCGAGCGTTATCGGATTTACTGGGCATGCAAAGGGGCGTAGGCGGATGATTAAGTGGATGTGAAATACGGGCTCAACTTGGGTGCTGCATTCCAAACTGGTTATCTAGAGTGCAGGAGAGGAGAGTGGAATTCCTAGTGTAGCGGTGAAATGCGTAGAATTAGGAAGAACACCGTGGCGAAAGGCGACTCTCTGGACTGTAACTGACGCTGAGGCTCAAAGCGTGGGAGCAACAAGTTAAGATACCCTGGTAGTCCGTAAACGATGAATACTGGGTGTGGGGTTTCAACACCTCCGTGCCGCCGCTAACGCATTAGGAAGTATTGTTGCCTGGGAGTACGGTCCTGAATTAAACTCCAAAGGAATTGACGGGGACCCGCACAGAAGTAGCGGGAAGCATGTGGTTTTAATTCGAAGCAACGCGAAGAACCTTACCTACACTTGACATCCCTTGCATTACTTAATCCGAGGAAATCCCTTCAGGGACAAGGTGACAGGTGGTGCATGGTTGTGATAGCTCGTGTCGTGAGATGTTTGGGTTAAATTCCCGCAACAGGCGCAACTACTAATCGTTAGTTACTACCATTGAGTTTGAGGACTCTGCTTGAGACTGCCTGGGTTAACCAGGAGGAAGGTGGGGATGACGTCAAATCATGCCTTATGTGTGGGGCTACACACGTGCTACAAACGGGTACAGGGGCTGGCCGTGAGGTGGAGCCAAACTTTAAAACCAGTCTCAGTTCAGTTGGGGCTGAAACTCGCCTACATGAAGCTGGAGTTACTGGTAATCGCGAATCAGGGCATGTCGCGGTGAATACGTTCAGGTCTTGTACACACCGCCCGTCACCATGAGAGTTGGCAATACCCGAAGTCCGTGGAAGCTAACCGCAAGGAGGCGGCGAAGCCGAAGGTGAGATGGCGATTGGGGTGAGATCGTAACAAAGGTAACCGG
+
'*+((+3,.223,,-+/0,.4636736,,,-051/..-10.*-.%)(,/+-/55881007007:6887/,'+-23260:87-*703-'*+*)*//77759::396+)+*02-.))',,410-5)++0.1+(&,()2101-($-'((&&''))./15646/./+&(+')'-,3,**)+107.--),&80)(//64-,(-)*15-*124026,,+7*4/761410%%$(&%&&$$(+&%'*)00125/5-+1+87636521/19,30::899023./11,*,-+///041,(,.((%().-8,8-1,+..30-+*+0551042-06::2-')*.)-+/,++,.(/--0--))'*)*+3133322-2589869753.-.-,$+/**-2/,-,2,)+04+43++--1+,''5*,'+-:78;9139877661*,-541../+,64123'/,-/25::7.<26*6,*+1-47,035:342(&(*6-01142.)(&($&&))(.)%,1.493*+))/02(&%$$-%/*,,*%','(,*()--11435-6;607<8/0/0,%(%&(%,+%.-+))*(*'),+0;;,67490-/-&,.'.$&%)+(014,4+),.'(,,/092001-11(1*()*1*('/.0402,('0-*1,*-'((-&&-65372*20131,(*))5**&)*-,2))%%#&'&%(*/131.-%.%%'..--/),,+,73.)(*&(&$(,+6((()#'(+)('*),1.015:12/5++)+-1)-'%&(0:4/-/2.486,'&(()*-..774:45;4442.-+..5,-2--0,,6;;7/767878844++-'*&(&&,*//41.-5-+,/1/+*'*+1,,*'&&&$%'*'&%&&+*+'#$)$%&&'200/),4-./)780*++*279..4///313028-8%)*(')5/0010:101;89;/.-+++()**-07.)*5)*'''*2844/1'%'+,-/''#'+-86485;987669:76:4&104-1//)..-.,//'+1+'41)-/1700.++-1*.(.-**.51*+0/.61()4%+*+-./63/(*)&,,,.,+%'%'%%(23.0,-.-)&($&%((,)6+6795/./*+-30102,31(*2-104-3/
@46b658b6-eb18-4cf6-8417-91244ab001d3 ch=452 read=80519 start_time=2019-12-13T15:57:14Z barcode=BC01 runid=2c9cf7bc05858273f10e7d7ec552fc0bd742dc3e
CCGGTTACGCTTGTTGACTTCACCCCAGTCATGAATCACAAAGTGGTAAGCGCCACTCCCGAAGGTTAAGCTACCTACTTCTTTGCAACCCTCCCCATGGTGTGACGGGCGGTGTACAAGGCCCGGGAACGTATTCACCGTGGCATTCTGATCACGATTACTAGCGATTCCGACACTTCATGGAGTCAGTACCCGGGCATCAATCGGACTACGACGCGCACTTTATGGTCCCTTGCTCTCGCGAGGTCGCTTCTCTTTGGCAATGCGCCATTGTAGCACGTGTGTAGCCCTGGTCGTAGGGCCATGATGACTTGACGTCATCCCCACCTTCCTCCTCCAGTTTATCACTGGCAGTCTCCTTTGAGTTCCCGGCGGACCGCTGGCAACAAGGATAGGGTTGCGCTCGTTGCCGGGATAACCCAACATTTCACAACACGAGCTGACGGCAGCCATGCAGCACCTGTCTCACGGTTCCCGAAGGCACATTCTCATCTCTGAAAACTTCCGTGGATGTCAAGACCAGGTAAGGTTCTTCGCGTTGCATCGAATTAAACCACATGCTCCACCGCTTGTGCGGGCCCCGTCAATTCATTTGAGTTTGCAACCTTGCGGCCGTACTCCCAGGCGGTCGACTTAGCTTGCGTTGATGAAGCCACGCCTCAGGGCACAACCTCCCAAAGTCGACATCGTTTTACGGCGTGGACTACCAGGGAGTATCTAATCCTGTTTGCTCCCCACGCTTTCGCACCTGAGCGTCAGTCTTCGTCCAGGGGCCGCCCTTCGCCACCGGTATTCCTCCAGATCTCTACGCATTTCACCGCTGCACCTGGAATTCTACCCCCCCTCTACGAGACTCAAGCTTGCCGGTATCAGATGCAGTTCCCAGGTTGAGCCCGGGGATTTCACATCTGACTTAACAAACCGCCGTGCGCTTTACGCTTAATTCCGATTAACGCTTGCACCCTCCGTATTACCGCGGCTGCTGGCACGGAGTTAGCCGGTGCTTCTTCTGCGAGGTAACGTCAATGACAATTAACTTTACTCCTTCCTCCCGCTGAAGTGCACAACCCGAAGGCCTTCTTCATACACGCGGCATGGCTGCATCAGGCTTGCGCCCGTTGCAATATTCCCCACTGCTGCCTCCCGTAGGAAC
+
:.1,2,&*&'*'&0+'&)*+&%,.0+**0-,-,+520&((-*+*((*%$&'))0')(+,,+..+,,-02-111685257;'(+('43673,,-27.-/160//--7.8973,+*+-0883+52).8.8//3658<867;/:3:45590(+,+-$))/1911/--.--412--,*#)-.6579.,--5)++*)(')/15&&&0)/1.51/.1+,+'(*)+-02:925)+.0(%%&%')**.0..*-''))+6;777/93)-)+''*:9:<8:;43).-,-24484121392))&**')'*+21:::4420+('%'(0/7770:27+-/9893++/4+2(*,7:/--10181;1/076/87+4-)(-413:/0./-<67745.4--/1868*8.6+(..-61636661281/(4:90*-113-0--+,2-('**0.--&%1/').2)+**,17,8,4&334455676,.--.:;;242--505*()*,<65845643331860-0:2878885425664568<4--,('.*7934:43872;11141*('*)29+0/*).102031.241*+))-/1).',55)(349:9<944;,+%)04+%'&))1/40/*5-6(,%)+.+*)/.-),+22.*.*+%*)**,-'+'%((%*)*82435;9803:3///2:8;27/)+0+)*,'(,57659:<,445/-','.(+,,38%-.+&(+.5502:-/()&.:6,/.154..0-//;;--43571117979964346696531-199161091+-512.2*+,*2-6734*-1--.277778467998<93124++.$&$')(),/*6-774946772.20/11'%,158926/1-90/:'/2-),+,.778143;11,,-74;44.94*2378,5:-,,/,-,--+()+18768,4-()('010/*0-(%'&$##0)1418.//:3;7875910/.5*+2)()()44753/5///8817)&',-.(+,6002412)&&')67:99942&6/9:<;9;0:/*+++'*(/)2-.6/+-.,,*78-,09++65,4,)(%(%(1)67('*-*//:8<:9<87/,,',244<2222:8531007&01005)21152%+)$')--.05:37-(*(%'%)+0-/;4//35/--,
@86e19878-d202-43de-b3a4-66b7aa9e7716 ch=345 read=85689 start_time=2019-12-13T15:56:54Z barcode=BC01 runid=2c9cf7bc05858273f10e7d7ec552fc0bd742dc3e
CCGGTTACCTTGTTGCGGCTTCACCCCGTCATGAATCTGAAGTGGTAAGCGCCCTCCCGAAGGTTAAGCTACCTACTTCTTTGCAGCCCGCTCCCATGGTGTGGCGACGGGCGATTATTACTGCAAAGGCCAGGAACGTGATTCACCGTGGCATTCTGATCCACGATGCACTAGCGATTCCGACTTCATGTCGAGTTGCAGACTCAATCGGACTACGACGCACTTATGGTCCGCTTGCTCTCGCGAGTCTTCTCTTTGTATGCGCCATTGTAGCACGTGTGGCAGCCCTGGTCGTAAGGGCCATGATGACTTGCGACATTAAAAAAAATACCCACCTTCCTCAGTTTATCTGGCAGTCTCCTTTGAGTTCCGGCGGACCAAAAAACGGCGGCAGGATAGGGGTTGCGCTCGTTGCGGGACTTAACTAACATTTCACAACACGAGCTGACGACAGCCATGCAGCACCCTGTCTCCACGGTTCCCGAAGGCATTCTCATCTCTGAAAACTTCCGTGGATGTCAAGACAGGGTAAAGGTTCTTCGCCCGTTGCATCAATTAAACCCCGCATGCTCCACCACGCTCGTTAGGGCCGTCATTTTGAGTTTAACCTTGCGGCCGTACTCTGAGCGGTCGACTTAACGCGTTAGCTCCGGAAGCCACGCCTCAGGCTGTCAAGTCGACATCGTTTTGCGACGTGGACTACCAGGGTATCTAATCCTGTTTGCTCCCACGCTTTCGCACCCTGACGTCAGTCTTCGTCCAGGGGCCGCCTTCGCCACCGGTATTCCTCGAATCTCTACGCATTTCACCACTTTACACCTGCGGATTTACCCCCCCTCACCCAGAGACTCAAGCTTTACGCCCGGTATCGAGATGCAGTTCCCAGGTTGAGCCGGGGGGGGGACTTTATCTGACTTAAGCTGGGAGAAACCGCCTGCGTGCGCTTTACGCCAGTAATTCCGATTAACTTGCACCCTCCGTATTACCGCGGCTGCTGGCACGAGTTAGCGGTGCTTCTTCTGCGGGTAACGTCAATGAGCAAAGGTGGTAACTTTACTCCCTTCCTCCCACTGAAAGTGCTTTACAACCCGAAGGCCTTCTTCATACGCGGCATGAAGCATCGGGCTTGCGCCCATTGTGTATTCCCCTGCTGCCTCCCGTAGGG
+
512,6,)2112014&-,'/0711.0-)&125541522./03-).)*+'&),05*+++()+304385.,--1283+((-&&%$$&&(03*$*,,0(***63+',(&,*1.8973&/,',**++*)).0-1/0'1,+))&'%&2,...5.2%$%)--2*-052+(''&,&)$&()''-/:;4-++,39823'('(')0-'*$'*-+1,;05(3,/.//04715+),-*//%(+((+62..12/823-&((*17164/81&*)-0715956820/0,+++)/-&(&)%-2,+/798.5/++446971..(('%&$$$($*+-/-+17:75-%#,-,*.40:764535380-)+,'-0'-/0191-5()%.6:7+*')(8.14,,0/'$%*)&'&%(,510/),.+-0,-241101744583/'&$(%%&4+815;2214563..+,,,+.,.1,.4(6:5977)+-./6,***'&+,(..663.(&%((&).,*.98822/3./*)+.*./2..--3:9989:7735.(&-),1:-*/5998;6/3&'(/.)**,)%*+*6-(-**($((,).119+.7+0,0361++&'+*10'','(00&'%(+91082-2-+,0)3***+4,,((&&*08826/.+)+&$%'&*.0%,-3-0.,2&,0%()/51.,(+)-)0/*,),,.03101,/24,&&&$&#)'0-33.11,2-*)&'&'+--/1214<5+/,16.&+(),3.0')+/6)*('/387,-557<:205'(3751/8556.8*-/5)0-//0/424,.2''112270/0++)(+9.+/0%-+.*&'),/''+%('(/+$*+..3.*''%*))%&'),*,,2-&'(($$'(-7//**)))+%&())6'66<69-+177:65230'+15410/'$$,.'*+/())'&$%$%''+*'%$'''&)&).,.224372/696-656/,,-3.5290/-7+,)++0.,+.4103;1475:1/,'*.4321((.(('*($+,2,+-%,-134;59:7664(,..0785660/0/.1439'.''*)*/2+.0*$.-75,,/1)*3.((,,,*)**,+/-02(,,+27,+../13906./764*)*()/1)(,+/-'&'%&%/)*,4,0/85.',*%(#'*99470'')(&')'(/.)+)%//0
@7cdec4c6-4c69-42ba-9a04-c464ff7937ac ch=467 read=94235 start_time=2019-12-13T15:56:52Z barcode=BC01 runid=2c9cf7bc05858273f10e7d7ec552fc0bd742dc3e
CCTACGGGAGGCAGCAGTGGGGAATATTGCACAATGGGCGCAAACCTGTTTAGCCATGCCGCGTGTATGAAGAAGCCTTCGGGTTGTAAAGTACTTTCAGCGGGAGGAAGGGGTAAAGTTAATACCTTTGCTCATTGACGTTACCCGCAGAAAAACACCGGCTAACTCCGTGCCAGCAGCCGCCTGACAATACGGAGGTGCAAGCGTTGAGTTACTGGGCGTAAAAGCGCACGCAGGCGGTTTGTTAAGTCAGTGTAATCCCGGGCTCAACCTGGGAACTGCATCTGATACTGGCAACTTGAGTCTCGTAGGGGTAAATTCCAGGTGTAGCGGTGAAATGCGTAGAGATCTGGAGGAATACCGGTGGCGAAGGCGGCCCCTGGACGAACTGACGCTCAGGTGCAGCGTGGGGAGCAAACAGGATTAGATACCCTGGTAGTCCACGCCGTAAACGATGTCACGACTTGGGTTGTGCCCTTGAGGCGTAGCTTCCGGAGCTAACGCGTTAAGTCGACCGCCTGGGAATACGGCCGCAAGGTTAAAACTCAAATGAATTGACGGGGGGCCCGCACAAGCGGTGGAGCATGTGGTTTAATTCGATGCAACGCGAAGAACCTTACCTGGTCTTGACATCCACGGAAGTTTCAGAGATGAGAATGTGCCTTCGGGAACCGTGAGACCGGAGTGCTGCATGGCTGTCGTCGGCTCGTGTTGTGAAATGTTGGGTTAAGTCCGCAACGAGCGCAACCCTTATCCTTTGTTGCCAGCGGTCGGCCGGGAACTCAAAGGAGACTGCCAGTGATAAACTGGAGGAAGGTGGGGATGACGTCAAGTCATCATGGCCCTTACGACCAGGGCTACGTGCTACAATGGCGCATACAAAGAGAAGCGACCTCGCGAAACAAGCGGACCTCTGCAAAGTGCGTCGTAGTCGGTTGGAGTCTGCAACTCGGCTCCATGAAGTCGGAATCGCTAGTAATCGTGGATCAGGAATGCCGTGAATACGTTCCAGGCCTTGTACACACCGCCCGTCACACCATGGGAGTGGGTTGCAAAAAGAAGTAGGCGGCAACTGGGAGGGCGCTTACCACTTTGTGATTCATGACTGGGGTGAAGTCATGCTCAGGTAACCGG
+
''&)-)35-/52378223)081*2,'.*)*,+.--58..*-/4/524508,,+103889-,,,345010--'&%+-3156+88893-09-%+''(**.+12/0-(.,.0*1*''(:5/2-3----.*/,+4574:5303.4//0:,-1--2/*1,+*.-,,++/3-/,((,.16/01-*2+')%'(),,.***,/,---/123//-..*'#+'*,,+4/374979-)),-,..30--.089:.,3253258)('&*(,)061*4666:285857;:-5789758841111203/+-)%%&*(+,/,/13,1*7.-0(4*/4'(032.12347:5-49.*.,--*)++,22298...-/.5:9:;6.//.+,),-/.962,./778)'+,(*)3279:55:654,--..96:1+./1:88-:1+3,)*00,47.-19732414,..497574*++**$('&)*0*,)&.10624/3:1/,+(/,21,%((')*'('(()0152310-3(,*,04496/0,(&*'&')*.0/2.0/3+5.:;5<;13673<0.,3.8.74864997//11--.103455;779-/0./,*04297/:0<-,,-*9:;936-0-++0-')')/94358749211438++,/---)/:,,,,+,-86634;55886:676/92'%(%$(''*.2-(*%&'-*('*+-9;9:99977/**+)989434/..036-//8.484;662661-125:*(/,&,1)63((5,67.18,*0;2396'5)4)3+8783;9677883;/-0*+--7776++,,-44<<::;1/6.24-6-*/1,-178998810/3589544-604)&)&&)+.3'3:86)**'',0847,:,,9644465,91+',&)*'(938;9:8;4.),,.8366<21.-+$$&,/0.212,--..0726'-).)(%)+678.8,-,3)(')05-.+/*++4+5055735**'*(),.0:9987/*-)++0-*'&&(274033438($,3/012235533+5518:*-95//.0.)-.6-)(*-356;452980,%*($$&++)-70-((%&24*.7836444/15+.195(.)(,-*687463313.*,0---2.5.&*%*&,(/89:67
@390f6814-b431-49a1-9465-fb515b84e4b2 ch=146 read=128741 start_time=2019-12-13T15:56:34Z barcode=BC01 runid=2c9cf7bc05858273f10e7d7ec552fc0bd742dc3e
CTCCTGCAGAAGGAGGCAGCAGTAGAATATTACTGTGGGCGCAGAAGCCTGATGCATCCATGCCGCGTGTATGAAGGCCTTCGGGTTGTAAAGTGCTTTCAGCGGGGAGGAAGGGGTAAAGTTAATACCTTTGCTCGACGCTACCCGCAGAAGAAACACCAGCTAACTCCGTGCCAGCAGCCATGATAGCCACAGAGGAGTGCAAAGCGTTAATCAAGGATTACTGGGGCGTAAAAGCGCACGCAGGCAGTTTGTTAAAGTCCAGATCATGAAATCCCGGGGCTCCAACCTGGGAATTGCATCTGATACTGGCAGGTCTCAGCAGGGGTGGGAATTCCAGGTGTAGCGGTGAAATGCGGCGTAGAGATCTGGAGGAATATACCGGTGGCGAAGGCAGCCCCTGGACGAGACGGCCTTTCCAGGCGCGAAAGCGTGGGAACAAACAGAAGTTAGAATACCTGGTAGTCCACGCCGTAAACGATGTCGACTTGGAGGTTGTGCCCTTGGGCGCTGACTGGAGATAGCGCGTTAAGTCGACCGCCACAAATTACGGCCGCAAGGTTCATCAAATGAATTGACGAGAATTTTAAGCGGTGGAGCATGGTTTAATTCGATGCAACGCGTGCCTGGTCTTGACATCCACGGGAAGTTTTCAGAGATGAGAATGTGCCTTCAGGAACCGTAGAACCAGGTGCTGCATAGCTGTCGTCAGCTCGTGTTGTGAAATGTTGGGTTAAGTCCCGCAACGAGCGCAACCCTTATCCTTTGTTGCCAGCGGTCCGGCCGGGAACTCAAAGGAGACTGCCAGTAAACTGGAGGAAGGTGGGGATGACGTCAAGTCATCATGGCCCTTGACCAGGGCTACACGATGCTACAATGGCGCATACAAGAGAAGCGACCTCGCGAGGCAAAGCGGACCTCATAAAGTGCGTCGTAGTCGGTTGGAGTCTGCAACTCGACTCCATGAAGTCGGAATCGCTAGTAATCGTGGATCAAGAATGCCACGGTGAATGCGTTCCCGGGCCTTGTACGCACCGCCCGTCACACCGGCATGGGAGTGGGTTGCAAAGAAGTGGGTAACCCAACCTTCGGAGGGCGCTTACCACTTTGTGATTCACTTGGCTAGGTGAAGTCGTAACAAGGTAACCGGAAGATAGAGCGACAGGCCGTGGAAGAGTTAACGCAAACAGCTTTCTTCAGCACCAGCAATACGTAACACGGG
+
,.53-./*',-(.),70.(.%&+&+*.,+9+(*+,*$+4-'20)+.+.43853**&(('*4/03++.2360)')))626587*3204)&&'&%(%)*/2)))*-96+'(**/+3/*)-4)+-./0/03/89-,88**$&$$%',2.*/-+..(+,)(*/7,/2/00.,1/.0889000//52))(((%((-'*(**+*')+4356**,261+*('*((%&+/,014500-24073+(()*%,%.''**'*.7.*3-4/)*1/,)-+*'%'&&)&(-1)+76.331*.(/1/05/&&(%').///*+--.&(''%.),-5,*&&%)--*-%.&)(*1,,+3..++(,,2422066/.*.)*-2,,,++2339,*-(+))-().2078/2.++4*1-(.1:31*)1+,*)*')&('))/.*-,.96430/3/+,05/5-*%-56-1('(*)*.%$&)%%)*).0245/7/(+,/-)),6-,,.,*.//2-4-3+).++4-1169/-0,)1,)$%($'&()'(%+*..,(()3-4-55576157.',-*'*(-.1626,/-1)-,2,'(+,73//.7160//*&'$#'$$#$%).-5.+)&(+*.,.-;31151300112:*)'%&%$-/))/3-.)'(()2-')+,5*)+*+3974-+,-.9751/70'0',2296,27678957+**,,/(*64/444686,.-.,/0376.&//110*/0*)#)1,+26;581.:/5.226*)(1('(,*-2535170040140.0,'..')&$%(&**4-3425&611./06.9*.,(*)(&&,+*/0/59:::;+).+103.0.0+/,/23/1345.01696000./0&%(&(.').521(()%(*)-(/,*-1243:8789:9:63()((),,256856360+(*-/4*)-.;72542354<4/--.-/2588956%+(1/)(((,103,),,-22267:24-3---7%++**2-/,*&,.80439200/0,,((*(+/7,/-910185,623;.-(*3*0%%%%$%'$((4789;9351/0/06%&%&())*$&'060431276+&*'&*/8433*,(&-0-3385+0)-1/98/6/-6:*30:60177391&&'&.'11%-.'(+-+,0)&))+56)6-2)3,2.,+*.+80123100(',1)*3.+*(&()396-+)++4571%11781592/./.474+7,90,02)6*)#%$$%
@1ca5e147-b99e-4119-aae4-b47b32448f49 ch=140 read=101267 start_time=2019-12-13T15:56:33Z barcode=BC01 runid=2c9cf7bc05858273f10e7d7ec552fc0bd742dc3e
CTCCTACAGGAGGCAGCAGTGGGAATATTGCACAATGGGCGCAAGCCTGATGCTTGCTCATGCCGCGTGTATGAAGAAGGCCTTCGGGTTGTAAAAGTACTTTCAGCGGGGAGGAAGGGGTAAAAGTTAATACCTTTGCTCATTGACGTTACCCGCCAGAAAAGCACCGGCTAACTCGTGCCAGCAGCCGCGGTAATACGAAAGGAGGGTGGCGTTAATCAGATTACTGGGCGTAAAGCGCGGCGGTTTATTTAAGTCAGATGTAGAAATCCCCAGGCTCAACCTGGGGCTGCATCTGATACTGGCAAACTTGAGTCTCGTAGAGGGTAGAATTCCAGGTGTAGCGGTGAAATGCGTAGAGATCTGGAGGAATACCGGTGGCGAGCGGCCCCCTGGACGAAAGACGACGCTCAGGTGCGAAGCGTGGGAGCAAACAGGATTAGATACCCTGGTAGTCCACGCCGTAAACGATGTCGACTTGGAAGTTGTGCCCTTGAGGCGTGGCTTCGGAACTAACGCGTTGATCGACCGCCTGATACGGCCGCAAGGTTAAAACTCAAATGAATTGACGGGGGGGGCCCGCACAAGCGGTAGGAGCATGTGGTTTAATTCGATACAGCGCGAAGAACCTTACCTGGTCTTGACATCCGGGAAGTTTTCAGAGATGAGAATGTGCCTTCGGGAACCGTGAGACAGGTGCTGCATGGCTGTCGTCAGCTCGTGTTGTGAAATGTTGGGTTAAGTCCGCAACGAGGACGCAACCCTTATCCTTTGTTGCCAGCGGTCCGGCCGGGGAACTCAAGGGGCTGCCAGTGATAAACTGGAGGAAGGATGACGTCAAGTCATCGCTGGCCCGCCCCGACCAGGGCTACACGTGCTACAATGGCGCATACAAAGAGAAGCGCGACCTCGCGAGTAAGCGGACCTCATAAAAGTGCGTCGTAGTCCGGATTGGAGTCTGCAACTCGACTCCATGAAGTCGGAATCATAGTAATCGTGGATCAGAATGCCACGGTAGACCGTTCGGGCGCTGTACACACCGCCCGTCACACCATGGGAATTGGGTTGCAAAGAAGTAGGTAAACTTAACCTTCGGGAAGGGGCGCACACTTTGTGATTCATGACTGGGGTGAAGTCGTAACAAAGGTAACCGAAGATAGAGCGACAGGCAAGTAGGTTAACACAAAGACACCGACAAAGGA
+
*)0.-06(76*/63155245597-74/01+---/1.2:9:689;5:;9877.(&$&$#*,,7;;894434366+2(-','+00231:3/-'(/61''(*)2;..+,)-.4*(.+-4*5/*+/95),1/2.,,9)2,)$#$%#+*+24081/93**,(++..)+(*73301..1-(&/'*'+)++2./1415/81.91100,0-%)(,-&&)()+652500&'(5),-79;9872384(()*'+)*-29.&,6&-1446/025/,&&2/*)11)'&(%$((*++.%')-.0.,-,+-*)+1/2/7--25&(*()%'(*889:9)$15+34/.1/.2--48442445/:11-68.12511+)(*+-:33,--0848;:8:4,)''*0/-62142*).00.,,+%')(')-4444349977*-*''++781)+13<59*4/'.(+(2278<3/194++.01-/28;89-71.-*----+++.11+-%(01,.134*/**',.0**0-,002,()(,,252+,.-1/012044**/*$'&%(//-5,*,.)/42-4<;2..0/90/.0.51447+)+,-,)')%'',)*'+,1083*'*%)('($''*7;;/78:8112%0///*''-+()+.%$$(.234778090//9+/.',*)&&',,31,+,,-54533:1+21376770:214289862445224354455305101240088,)'(()*38520),.,*,3<7;:7;520*/+')5&-)')'$)*157183)6,,-50:.,2<6:63366972+2220.59/-8008/2(/)%-*,),'+,,+-.1/.-//+1-)+*-)0788648+2/378;2&$&2+29,$&&&&((:-,3975,))&(+,)(,',2;3,464745)66:,(*&)+')*)*+0:,,')'(%&,)',.089964')+41)**''&(*47,4.4)-*)6)%*$%'(&%*&%*+22-3467664/7../)0-221(,+---6//(*++,-0**-3*06:130.-#$+'++.74()')&'1-02602039.5:1,.5284493402+%&)'/2-//&*)+,'+,))'-+((+''((/,2,/-.(*&*%++(%$%&&''+.58-2/.043782132033/-,1-,,32668987*+1,.6/.)),(216,-/-,,+&'/32+*+,3:35-(*(*+4,(((&)3,*,+*'&%%
@344de106-f028-4f95-a28c-a4fb0791dfe2 ch=126 read=244619 start_time=2019-12-13T15:56:10Z barcode=BC01 runid=2c9cf7bc05858273f10e7d7ec552fc0bd742dc3e
CTCTACGGGGAGGCAGCAGTAGGGAAAATATTGCACAATGGGCGCAAGCCTGATGCAACCATGCCGCGTGTATGAAAGAAGACCTTCGGGTTGTAAAAGTACTTTCGGCGGGAGGAAGGGTAAAGTTAATACGCTTGCTCATTGACGTTACCCGCAGAAAAGCACCAGCCACTTGGTATTGAAGTGCAAGCGTTAATCGGAATTACTGGGCGTAAAGCGCACGCAGGCGGTTTGTTAAGTCCAGATGTGAAATCACGGGCTTCTGGGAACTGCATCTGATACTGGCAACGAGTCTCGTAGGGGTGGGAATTCAGGTGTAGCGGTGGAATGCGTAGAGATCTGGAGGAATACCGGTGGCGAAGGCGGCCCCTGGACGAACTGACGCTCAGGTGCGAAAGCGTGGGGAGCAAACAGGATTAGATACCTGGTAGTCCACGCCGTAAACGATGTCGACTTGGAGTTTGTGCCCTTGAGGCGTGGCTTCCGGAGCTAACGCGTTAAGTCGACCGCCTGGGGAGTACGGCCGCAGGTTAAAACTCAAATGAATTGACGGGGGCCACGCGGTGGGCATGTGGTTTAATTCGATGCAACGCGAAGAACCTTACCTGGTCTTGACATCCACGGAAGTTTTCAGAGATGAGAATGTGCCTTCGGGAACCGTGAGACAGGTGCTGCATATTGTCGTCAGCTCGTGTTGTGAAATGTTTGGATTTAAGTCCCGCAACGAAGCGCAACCCTTATCCTTGTTGCCAGCGGTCCGGCCGGGAACTCAAAGGGAGACTGCCAGTGGTAAACTGGAGGAAGGTGGGGATGACGTCAAGTCATCATGGCCCTTGACCAGGAGCTACACGTGCTACAATGGCGCATACAAAGCGACCTCGCGAGCAAGGCGGACCTCATAAGTACGTCGTAGTCCGGATTGGAAGTCTGCAACTTCGACTCCCATGAAGTCAGATCTTTAGTAATCGTGGTCAGGAATGCCACAGTGAATACGTTCAGACGCCTTTTACACCGCCGTCACACCATGGGAGTGGGTTGCAAAAGTAGGTAGCTTAACCTTCGGGAGGTGCTTACCACTTTGTGATTCATGACTGGGGTGAAGTCGTAACAAAAGGTAACCGG
+
+/4),/29;.',.-012238768.-024+,210./-1..65.-,-2925:4445456&7878/432//00046239*&-*)).2/83'32-8,-.97**.)/-48.10.25+&+.,1-.))*3-*,76964/&'51/07:81://./11-/:2/1.*/.+*&)'.&&&+*&''$+$)%'&(,).+,/5*)+/.4-4-1/9/0/0,/49<:9678<754/2-12456314,682.3642./6+++/0/*$)'&**$*+,0'(%%%&//0/.,+,%%(().0128582-/2100.235894/*3*(&/),-+1,(+741,'++02/2150-./-,.**()2756/)-+3724594:92-,*,0+21.10970-2:861+2*0123:::7+04011)+)').087;:-)//1;2:.67..5.-02*10+3/.)*12468668669:732222586893;2.'*'.**038:/40.-162-,)**-3,003.,14661&)',,10,0:98;;9997655)&()*71513260.6090;<86885<21/549488956;5,4/%&&)(-+/)$%'()(+12<936270.(,,9770///1:.041+,,*-&',3584:2004558231313,2;;111../211.))5*+66688;94<:39687942332.16343732350/3//0546*+-2853-2-(,-,1.,-.2*')%-,+/4/717-+,.*2-+.*.,3.80:212///'))'-1.1:6.55855436372;8.96797;+,--+.226432+./.412:779:,*1,.7353,7;3,43699954)+145;:0-*,.5)&)'*5422-&)-/..*,+.388273931:810-.(.1,)''(13137130//*0*'&)++-/*11..*)(,*///146/1-0(.,1331*%&%'(23423,-,+)--250*)-+8.--0*+/0-./''-.0733/2,-).,((,..)76-.',/.0:8883745&*(-+--)-/*)+.06.87)*001.22(-(&*&()-733;33193*(*),**)&()+4-704//4<:-.0(*)3*+6:3/390.2545;68643441-./++./..7589:7292++.1,43:39
@f1a56a5f-4dba-4b18-9996-7a113c29de80 ch=367 read=203329 start_time=2019-12-13T15:56:09Z barcode=BC01 runid=2c9cf7bc05858273f10e7d7ec552fc0bd742dc3e
CTCCGGGGCAGCAGTGGGGAATATTGCGCAATGGGCGCAAGCCTGATGCAGCCATGCCGCGTGTATGAAGGCCTTCGGGTGTAAAGCTTTCAGCGGGGAGGAGGGGTAAAGTTAATACCCTTGCTCATTGACGTTACCCTGGAGAAGAAGCACCGGCTAACTCCGTGCCAGCAGCCGCGGTAATACGGAGGTGCAAGCGTTAATCGGAATTACTGGGCGTAAAAGCGCACGCAGGCAGTTTGTTAGGTCAGATAATGTGAAATCTGGCTCAACCACGGAACTGCATCTGATACTGGCAAGCGAGTCTCGTAGAGGGTAAATTCCAGGTGTAGCGGTGAAATGCGTAAAGATCTGGAAATTACCGGTGGCGAAGGCGGCTGGACGAAGACTGACGCTCAGGTGCGAAAGCGTGGGGAGCAAACGGTTAGATACCCTGGTAGTCGCCGTAAACGATGTCGACTTGGAGGTTATTGCCCGCTTGAGGCGTGGCACCGGAGCTAACGCGTTAAGTCGACCGCCTGGGAGTACTGCGGCCGCAAGGTTAAAACTCCAAATGAATTGACGGGGGCCCGCACAAGCGGTGATTATATGGGGCATGTGGTTTAATTCGATGCAACGCGAAAGAACATACCTGGTCTTGACATCCACGGAAGTTTTCAGAGATGAGAATGTGCCTTCGGGAACCGTGAGACAGGTGCTGCATGGCTGTCGTCAGCTCGTGTTGTGAAATGTTGGGTTAAGTCCGCAACAGGCGCAACCCTTATCGCTGTTGCCAGCGGTCGGTAAGGGCGCTCAAGGAGACTGCCGGTAAACTGGAGGAAGGTGGGGATGACGTCAAGTCATCATGGCCCCACTTACGACCAGGGCTACACGTGCTACAATAGCGCATACAAAGAGAAGCGACCTCGCGAGGCAAGCGGACCTCATAAAGTGCGTCGTAGTCAGTTGGAGTCTGCAACTCGACTCCATGAAGTCGGAATCGCTAGTAATCTCGTGGATCAGAATGCCACGGTGAATACGTTCCGGGCCTTGTACACACCGCCCGTCACACCATGGGAGTGGGTTGCAAAGAAGTAGGTAGCCAACCTTCGGGAGGGCGCTTACCACTTTGTGATTCATGACTGGGGTGAAGTCATGGCACAAGGTAACCGG
+
+(1('*2-,476245687*))$)(.-.$+-31/3-++049)690////64)57655733443352'(+*',-5455)73532480()+/1++//53:+'+.+&.1-()/..7415101;6070019365446.8.*6-'%)/*%**%,)'(9:81*$%-).///-2/3<99:65321409,2-,,:531+,&$),1.41220203*2//00+$%'24320259,..+-(-&/)+3720684,1.(-4.1)+7.0+*'%&*,.)*%))++0-535*+,*.()-)&$,85333.01,-,)+'(*)+,/36661.(427/0)8,:.2./97621102352370**')'),*'++..7//.)+,+32(%-(2+-,,+2)6',&'*38()+&*,---87811//6871./41,/387280(+028/2,+231(/0259*,520-/21'/,46780.-%')7798513)+)*()'(),-093)+,.*++/+.(,'&"'+13.11148101-2070679752++13+)-*'&)&%$'),52.)-03/3070::5024'99<862523204-09:53:0.-.105&2(&((-,4,/(***-,,.741355;;4:/5.-.87897964/05((*0.(-,0989;;99:5.10137011/./,.8:45//'&,1.0+-5,,,+192;8*:8495656625-5%)*.35<:8782;77724/030666898.2-*)*.5--.3:301.72.0/5/,.406((-,%2.405**0+,-'*0,3/-140/03804(0&(','$($,+.1(.-)).0613-*&(*4.99:1/0),))(+*4933:8::872,4+.5488463/85/+')&'%&*,29-0/3,,+*%&(*+.53-9,+)2315655998*''%))),556:::6/.))+.09145<5787744384/1/012346)778(/+332/0016:8493210-/026)*().+,1*5.40320/'+*+30/+&)+.4455./+0028-+-060+)*)-65637'*(),**+(+)-%*'./++6500422137+.+,,'&&/787:585;2%&)),+.2.,'+(++515;92<1)-60.-*+'(..'*/02,2368<899445535830*+,**4)2))(&',*)(&)7/867
@ae9a8684-e46a-429d-accf-8147f5153fac ch=165 read=222260 start_time=2019-12-13T15:55:23Z barcode=BC01 runid=2c9cf7bc05858273f10e7d7ec552fc0bd742dc3e
CTTGCTCCTACAGGAGGCAGCAGTGAAGGTGACGGGCGAAAGCCTGATCCAGCAATGCCGCGTGCAGGATGAAGGCCTTCAGGTTGTAGCTGCTTTTGTACGGGCAGCTCCCGCTGTAAGGGGCCCATGACGGTACCGTAGAATAAGCACCGGCTAACTACGTGCCAGCAGCCGCGGTAATACGTAGGGTGCAGGCGTTAATCAGATTACTGGGCGTAAAGCGTGCGCAGGCGGTTATGTAAGACAGATGTGAAATCCCCGGGCTCAACAGAGACTTTGCATTTGTGACTGCATGGCTAGAGTACGGTAGAGGGGGATGGAATTGCGCGTGTAGCAGTGAAATGCGTAGATATGCGGAGGAACACCGATGGCGAAGGCAATCCCGCTGAACCTGTACTGACGCTCATGCAAAGCGTGGGAGCAAAGCAGGATTAAGATACCCTGGTAGTCCACGCCCTAAACGATGTCAACTGGTTGTTGGGAATTAGTTTTCTCAGCGTAACAGCAGAAGCTAACGCGTGAAGTTGACCGCCTGTAAATTACGGCCGCAAAGGTTGAAACTCAAAGGTGTGACGAGGACCCGCACAAGCGGTGGATGATGTGGTTTAATTCGATGCAACGCGCGAAAACCTTACCCACCTTTGACATGGCAGGAGTTTCAGAGATGGATTCGTGCTCGAGAACCTGCACACAGGTGCTGCATGGCTGTCGTCAGCTCGTCGTGGATGTTGGGTTAAGTCCGCAGGCGCAATCCTTATCCTTTAATTTGCCAGCGGTCCGGCCGGGAACTCAAAGGAGACTGCCAGTGATAAACTGGAGGAAGGTGGGGATGGCGATCAAGTCATCATGGCCCGCGCCACGACCAGGGCTACACGTGCTACAATGGCGCATACAAAAGCGACATCGCGAGAACGGACCTCATAAAGTGCGTCGTAGTAGTTGGAGTCTGCAACTCGGCTGAAGTCGGAATCGCTAGTAATCGTGGATCAAGAATGCCACGGTGGAATACGTTCGGGCCTTGTACACACCGCCCGTCACACCATGGGGTGGGCTGCAAAGAAGTAGGTAGCTTAACCTTCGGGGAGGGCGCTTACCACTTTGTGATTCATGACTGGTGAAGTCACAACAAAGGTAACCGG
+
)**%&),2+-.,71+..1/00-+0'*'()(+().654'(**'*/+.061*,(+5,,%9635556677:89-1.),275<8*6756*),),.+(/58+2+('()&+)*,*1.*(..)('&,06.6811;988630033134-,+.02-009232..142211/42552/*))5*602/,5.-,1-11(*&(*/',++-9,7+22)'--4.1276221655.**-13467&(+*&+/3*.16490130237542/6.+,58+-49664-.**&&%)*+-)%)*5:1,,/123.,,+*/,,*)*'*+,/--,-)-.55/88:44,2)&'(*,+)&&&*+01--5/,.:988555443:30,6-,++-6////5.,&&+)(),-*13)$&'''331/,0/--*)((*.003/(*+)(+,109.)*-6:3(.0(0(7,-*(*-/69)*/6334984)-*.0')24',+,-.7202./1533+('%('(',*)(4;:.322(-)'(*3/+)&((,''./57.,,,+.+4+*4222:2340-%*,(-(*+/,,('+.5*1-53.&3/)556:.*-5-*,,-,&,,*17,+.-0/,++,(+5../-120-.226:485;51121378,*--,)094*,)))'.4)(,&%1%&)74/7//.3,%))./1&''')230.50312))+.//(+03840*))),0287888575713-0.12757*..//44+-20'1134<27586956694..&%+,./5;85--4.--%(-(%&)./+/61+2,752316/0*,,,.0777;*,(&)*7638330,++,0<99851+)'(''%)%-7201-3---..-(')*/2547+5(:-%&&)))**12907877,,)''()//31466.)-+-3356687+&$%()+$')/1.*)(()+5-69410.38-,7485866-+((#((+&(%(+32'1&'&*,000,.1200726454821-)*+1.//8::;:915'(296784-1.6//*-,+,245:4,7673.9///0/.+0931<7002*+*-20,.68.457454-,/5.%(*)*+00)($%()0*,3-62,82,*.5/65918..8-0576+-+149678755014...+))(#&)-,-0'6*+9+0-14
@40ba9302-71dd-4b82-902f-3d201a997da6 ch=320 read=103389 start_time=2019-12-13T15:55:16Z barcode=BC01 runid=2c9cf7bc05858273f10e7d7ec552fc0bd742dc3e
TCACCCCAATCGCTGACCCTACCTTCGGCCGCTGCCTCATGCGAAGTTGGCTCACGGACTTCGGGTATTGCCAACTCTCGCCCAGTGTGACAGGCGGGTGTGTACAAGACCCGGGAACGTATTCACCGCGACATTCTGATTCGCGATTACTAGTAACTCCAGCTTCATGTAGGCGAGTTTCAGCCTACAATCGAACTGAGACTGGTTTTTTAAAGTTTGGCTCCACCTCCACGGTATTGCATCTCTGTGCAGCCATTTGTAGCACGTGTGCTTGGCCCTACACATAAGGGGCATGATGATTTGACGTCATCACCTTCCTCCTGGATTAACCCAGGCAGTCTCCTTCAGTCCTCAACTTAATGGTAGTAACTAACGACAAGGGTTGCGCTCGTTGCGGGACTTAAGCTTAACATCTCGACACGAGCCGACGACAACCATGCCACCTGTCACCTTGTCACGAAGGGATTTCCTCGATTAAGAGTAATGCAAGGGATGTCAAGAATTAAGGTAGGTTCTTCAACGTTGCTTCGGAATTAAACCATGCTCCGCTACTTGTGCGGGTCAAATCAATTCCTTTGTGAGTTTTAATCTTGCATGTACTCCCCAGGCCGGAATGCCAATGGAGTGGCGGCGGCACGGAGGTGTGGAAACCCCCACGCTAGTATTCATCGTTTACGGCGTGGACTGCGGGTATCTAATCCTGTTGCTCCCCACGCTTTTCGAGCCTCAGCGTCAGTTACAGTCAGAGAGTCGCCTTCGCCCACTGGGTATTCTTCTAATCTACGCATTTCACCGCTTCCACACTGGGAATTCCACTCTCCTCTCCTGCACTCTAGATAACCAGTTTTGGAATGCAGCACCCAAGTTGAGCCAGATTATTTCACATCCCTTAATCATCCGCCTACGCTCCTTTACGCCCAGTAAATCCGGATAACGCTCGCCACCTACGTATTACCGCGGCTGGCGCGTAGTTAGCCAATGGCTTCCTCCTTAGGTACCGTCATTATCACTCCCCAAGACAGAGCTTTACGATCAAAACCTTCATCACTCACGCGGCGTTGCTGCATCAGGAGTTCCCCATTGTGCAATATTCCCCATACTTGCCTCCCGTAG
+
0+)//.)/0-0.0***.61**...2.+../34334962&&'((*&(-)&()+0///94435.'++*&-)(3,3+('(')(.,(%,,,-.14%3.++,'0$)&),04.0217)*5,2211457:4+-40.,'(+1788748:5**,*.2./,&&'+**+3..-/082*-('(,1.1,./:72/02917546/2))2433126697172:78--()')3(($$%(*,0702(')+//'*'&()**+*.++$(&(+2.98.,,)*,)+012.*$&%-(21***++++*.,*22/049344439<20-4456:9720208///0')*1&,(/,,+(*486565220,,4,--/32--',%((./.,.('*+27**,&-,-'-')02.2-,+.35*8-*'-.)''*&)'(&%$,(../04645535*&135527568112:+/,0*)355686,-,,+(*-%)'(()+'&,0//(+-4132/1)&*,09333,(+3+,-,****%-*0+/(-)-,'.-:77;5%%)),--.696(,,*.2/8717530000.-14.)/+**/0(04..%&(),.65:80480(')()49;-7:62/1**$)#&%./3550-/40(.-,5/,-,./,0+(**(,+-,,(51-2*0-),+-0/-)5*'-04-('#%$'&(+.4.5.+++05'()..099:653&&')&*+11-.8517&'*/*.+765-(,*')+*&'&&$4661001012*)/+)+))-1++**&++,.33(,.-04.,00/+&&%1/-)()%&-')-+21512;/,,4.-+)+%'*+123(0(,--11/*+-/3/4--+/54230115)**..//82331:91,1*0.')(*,+/5.-+.-1&&,-+&''-(*.90-)'),9*)&/*:272.36258+'('(+,+)-+*-,261+-.8:8/2,4-33)%(./1422524540516209*03//020.5/--/022627-''((()-+)042421(,(&.,,+22345-33,/3%')3:;.60-02,*'*,150)0./0/%*/,(67;9884+100*-,+,,,-.9.,-/.*13-,/+-5+4980+2.(*25/6,,),,43-(&%&'&'*/+*8-0000
@87734bfe-20cc-40ff-b6c5-d20fc9fe6c17 ch=327 read=92555 start_time=2019-12-13T15:55:07Z barcode=BC01 runid=2c9cf7bc05858273f10e7d7ec552fc0bd742dc3e
CCCGATTTTGTACGACTTCACCTGAGTGCGGCCTACCTTCAACCGCTGCCTCCTTGCGGATAGCTCACGGACTGGTGTTGCAACTCTGTTATGGTGTGACGGGCGGTGTGTACAAGTTCCAGGAACGTATTCACCGCGACATTCTGATTCAGATTACCAGTAACTCAATGTAGGCGAGTTTCAGCTACAATCAGACTGGAATGCCGGTTTCGGTTGAAAATACCTCACGGTGTGCATCTCTCTGGCGCAGCCATTGCGCGTGTAGCCCTACACGCGGGGGCATGATGATTTGACGTGTCGCTGTCGCAGTTAGCAGGCGAATACCAGCTAGAGTCCTCAGCAATGGTAGTAACTAACGACAAGGGGTTGCGCTCTGATTTGCGGGACAACAACATCTCACGACACGAGCTGACGACAACCACCTGTCACCTTGTCCCCGAGAGATTTCCTCGATTAAAGTAATGCGGGATGTAAGGTGGTGGAGTTCTTCGCGTTGCTTCGAATTAAACCACGTACTCCGCTACTTGTGCGGGTGCATCAATTCTGAGTTTTAATCTTGCGACCATTACTCCCCAGGCGGAATAAGCAATGCGTTAGCGGCGGCACGGAGGTGTTGAAACCCCCCACACCTATTATTCATCGTTTGCGGCGTGGACTGCAAGGGTATCAATCCTGTTGCTCCCACGCTTTCGAGGCCTCAACGTCAGTTACAGTCCAGAGTCGCTTCTACGCCTGGGGCGGGCTATTCTAATCTGCGCATTTCACCGCTACACTACGCGATTTATCTCTCCTGCACTCGATAACCGGTTTTGAATTCTGGCACACCGTTGAAACCCGGAGTATTTCACATCCCGCCAATCATCGCCTACGCTCCACGCGCCCAGTAAATCCGGATAACGCTCGCCACCACCGTAAATTACCGGCTGCTGGCACGGCGTAGTTAGCCGTAGCTTCCTTAAGATGCCGTGTTCTCTTTGAAGAGACAGGCTTTGATCCAGCCAACTGCTCCGCAACGTTGCATGGGGTTTTCGCGGCAATAATTACCACCGCGCGCCAGGGCAATGTCATTTCAACAGAAGGTTAACACAAAGACACCTGGGCAACGCAACTGGCACCAGCAATACGTAGCGCGGG
+
11(($,*%$$%$')'+.-,%((%&)),**&&()((.)-*(-046(4434604+-0*.*/&)/-.02/018*'+$(%%+*,..0,+*'$%'&.-4*-1526'-4212)+,(,,-1+&'+,*)3+0,-8979<3*17-112667:964.54,&)')$$+(((),(&&)#$&$$'+1,.&).;()'*)%)).7-3)*./*/1(&%%/./,28/&'+)2'(**&$%)+.-+.-.'&$#$)))*))%'&()),,-/7.43*)(%%%%$&(*8+)&(%('.(-44*,**%*(*+:=9545/-$%$$%(%&&"'#'2-.%-'*..)#$'$%(#'&*(*),-./.-))..6403-*))'%')/++'')..0/4,26230/**$$%,//,.18.,+'(($&$&%&+,02525130.25*-%''%%'$&$&,/3551+-1*3.-//1'&&(%)'48.3+13/,3)3.''(%')*.,76*)%%$)',()(&+,%)39223+'%&)-(+.2/*))*-'-05832,+&++3+''+*(-('''**-''%(&*5076*)$&%.-88-08,+/-(+-/.-/*/+,(375)14,7(.110+&$',0++,,-5.12/.-%.,**/3))*'&,'%.2+43889-'*(/,*(*/.3;5//%&-2*$%'()+),67640--&)(&*&'&)).063146-2-92-&*'(*22.''0+593.&%++.1/3,('(%'&')+))*((%&'*.)(,')&&'.*&$'&$$%$)(&%)1))(&)(-+.7'*(*0%(*$)(,/%((&)$)'#$''-'(&&%%'%&%(%%*%'&*(+03,%%&'))'$%'($'&)(&&.$'($-1+(,%')2/;/,)*(*03&&0'1**($&.),2/)/&'%(&$'+-'1/)%)),4-+27.3-2%#%$$$%#(,)-2%&'$$&&&*++/-+,+014428/%,*0,-,++2*))4--4((('&&&%%'%)#$%*&()$&(&,()(%#((&'))-%**)+-**(0++('*&'#$$#%()&#%$#$&()&&$%&,//104*$$$%#$$$&))$$%)(%*'&(&'$'($)('&(+*&+&$$)'+/65.-4,.3-2/0)'*'/0++/&((%$%#(&%'(+**,)**+',-%''*/.*00.(+,$%%#$
@f29b6410-71c8-4ba2-8764-6cbf712c7bb5 ch=126 read=244329 start_time=2019-12-13T15:55:03Z barcode=BC01 runid=2c9cf7bc05858273f10e7d7ec552fc0bd742dc3e
CCGGTTACCTTGTTACGACTTCACCCCAGTCATGAATCACAAAGTGGTAAGCGCCCTCGAAGGAGTTAAGCTACCTACTTCTTTGCAACCCCTCCCCGTAGTTAGCGACGGGCGGTGTGTACAAGGCCCGGGAACGTGATACCGTGGCATTCTGATCCACACGATTACTAGCGATTCCGACTTCATGGAGTCGAGAGTTGCAATCCGGACTACGACGCACTTTATGAGGTCCGCTTGCTCTCGCGAGTCGCTTCTCTTTGTATGCGCCATTGTAGCGTGTGTAGCCCTGGTCGTACCAGGGGCCATGATGACTTGACGTCATCCCCACCTTCCTCCAGTTTATCACTGGCGGTCTCCTTTGAGTTCCCGGCCGGACCGCTGGCAACAGAAGGATAAGGGATGCGCTCGTTGCGGGACTTAACTTAACATTTCACAACACGAGCTGACGACAGCCATGCAGCACCTGTCTCACGGTTCCCGAGGCACATTCTCATCTCTGAAAACTTCCGTGGATGTCAAGACCAGGTAAGGTTCTTCGCGTTGCGTCGAATTAACCACATGCTCCACCGCTTGTGCGGGCCCAATTCGTTTGAGGTTTTAACCTTGCGGCCGTACTCGGTCGACTTAACGCGTTGATTAGCTCCGACCACGCCTCAAGGGCACAACCTCCAATTGACATCGACGTGGACTGCCAGGGTATCTAATCTGTTTGCTCTCCCCACGCTTTCGCACCTGGGCGTCAGTCTTCGATCCGGGGGGCCGCCTTCGCCACCGGTATTCCTCAGATCTCTACGCATTTCACCGCTACACCTGGAATTCTACCCCCCCTCTGAGACTCAAGCTTGCCGGTATCAGATGCAGTTCCCAGGTTGAGCCAGGGATTTCACATCTGACTTAACAAACCGCCTGCGTGCGCTTACGCCCAGTAATTCCAATTTAACGCTTGCCCTCCGTATTACCGCGGCTGCTGGCACGAGTTGGTGCTTCTTCTGCGGGTAACGTCAATGAGCAAAGGTATTAACTTTACTTCCCTTCCTCCCCGCTGAAAGTACTTTACAACCCGAAGGCCTTCTTCATACACGCGGCATGGCTGCATCAGGCTTGCGCCCATTGTTACAATATTCCCCACTGCTGCCTCCGTAGG
+
270/4/-15271/9%/-&12:372::6,287663/.+++-575/02:86**+)698/2&(+','&,+6+.001896353812;9-14-650)*089+&0&(2*%)',*-,46104,-.44*4204503,-44-,,)*''')-0-//47::::744551,+)*.058234/4667;:/-++,7/00005+-/03.-$(3:+1,./8*5,/34377:981//7:9254531051,-//..-2-/*-+'**+,,7-7763:9,,+,*,-:;/4.+*+,.,11)(*035</.4<87&1&((%)757882/-.-,+)+((*5156661:;2-4;8<9972+-0194./0.73363'7:::9009)+%,4:42)++,).3/--,/.53//2+%')),2//3'+.0&+)*+,,/.-2+%-4.1,-+0*&&%+-5029,,*+41402231.46668832,:1::80///.3;671/%,)+.29918*(**+,+./0:6554555655499724;5/2./7666788977987190.-),(2,,8979120,-.-.'&.-,190;11/17898856;1050/16645234,/-69424;8/.-+/<<+.)3.07-0+/04&++,+0*0,0/+'*)/-542.-+&'*+--005,*+334867847)5,:,++)7*0(+.%7.2.14+*)('%)//7:642&,+).(%+)...2/.1)*,<,,./.*-37))-225<94./,/---'5646555769<51)*7)*.;99+8424225))-+)2+1/4,7;,-/0%&,,,5::9:9:58<1//81+-/***./-0)2'6,87684669--,.,00053670,+,4946:+*0+,.756757034;;51*-/5/..52+%/-*-,4,')-,-1..11-7/9/:;79;0062257:8:5*-)&**2.*)*,/4212).(00)/620.0-)2346690120934:83721/,,,.)'&'(&()*'(0.25:6:<985826545;98932400--/39)0*/2+4/-,399/,/-+5+,73710;:-'/005991300187./297;,*+4+2/96943/.+---&--03755459752422426:68:3882;8--:*+/*(-++*1,(-1..0)('&%)+*24./,6/
@76b1b195-3f29-40b6-9b9a-854968d2462c ch=211 read=114332 start_time=2019-12-13T15:54:54Z barcode=BC01 runid=2c9cf7bc05858273f10e7d7ec552fc0bd742dc3e
CTAAGTGTACTTCGTTCAGTTACGTATTGCTGGTGCTGAAGAAAGTTGTCAGTGTCTTTATTGTTAACCTACTTGCCTGTCAGCTATCACCCGGTTACCTTGTTACGACTTCACCCCAGTCATGAGATCCTGAGTGGTAAGCGCCCTCCCGAAGGTTAAGCTACCTACTTCTTTGCAACCCCTCCCATGGTGTGACGGGCGGGTATTATTGCAAGGCCCGGGAACGTATTCACCGTGGCATTCTGATCCACGATTATAGCGATTCCGACTTCATGGGTCGAGTTGCAGACTCAATCCGGACTACGACGCACTTTATGAGGTCCGCTTGCTCGCCTTGAGTCGCTTCTCTTTGTATGCGCCATTTGTAGCACGTGTGTAGCCCTGGTCGTAAGGGCCATGATGACTTGACGTCATCCCCACCTTCCTCCAGTTTATCACTGGCAGTCTCGCTGAGTTCCCGGCCGGACCGCTGGCAACAAGGATAAGGGTTGCGCTCGTTGCGGGACAACCCAACATTTCACAACACGAGCTGACGACAGCCGCGCTTTTCATCTCACGGTTCCCGAAGGCACATTCTCATCTCTGAAAACGTGGATGTCAAGATAGGTAAAGGTTCTTCGCGTTGCATCGAATTAAACCACATGCTCCACCGCTTGTGCGGGCCCCGTCAATTCATTTGAGTTTTAACCTTGCGGCCGTACTCCCCAGGCGGTCGACAACGCGTTAACTCCGCCTCAAGGGCACAACCTCCAGAACATCGTTTACGGCGTGGACTACCAGGGTATCTAATCCTGTTTGCTCCCCACGCTTTCGCACCTGAGCGTCAGTCTTCGTCCGGGGGCCACGCCTTCGCCACCGGTATTCCTCAGATCTCTGCGCATTTCACCGCTACCTGGAATTCTACCCCCCTCTACAGAGACTCAAGCTTGCCAGTATCAGATGCAGTTCCCAGCAGGTTGACCAGGGATTTCACATCTGATTTAACAAACCATACTGCGTGCGCTTTGCGCCCAGTAATTCCGATTAACGCTTACCCTCATTACCGCGGCTGCTGGCGCAGGTTAGCCGATTCTTCTTCTGCGGGTAACGTCAATGAGCAAAGGTATTAACTTTGCCCTTCCTCCCCACAGGTGCTGGCCAGAAGGCCTTCTTCATACACGCGGCATGGCTGCATCAGGCTTGCGCCCATTGTGCAATATTCCCTGCTGCCTCCCGTAGGAG
+
$++*&&)-,0355267/(/-4..08122014;9645540+(**+0.7111)878-+34+%/()50.0/1+*+.,*)*)*,,$%'%$&.)/,(+3091492:1.6%&)+17<6,500*)-::88.-&'+//(),+..7891.119:3108.+/72+-(.-+-.15:6.47:.54($&0,09,)+084/1:797744009717.+.'(,)/,(.08.390(**,*),889:<:9::30-(((,13)*,30.+-,.56.+++,.06;470//615120-'(*3245915(*.0/7/;382879862/4361.+,3:;461&-/-+-*+.0,.02).-12,(((+/19176-68,)/,-//0:<1:6*(()),+/238861/00;5//6:726.(.4822+-+-0-**',-136577637:)+777237)*..23;:123093743378755/155-0508*(,61235213/.-01/26/0)105659-0/.8/2++,)*28230821,1/,+)-/9/::.,0138410+.1/-1.+)%&'%&+++')+)+*''*,./.009:955-+,)./--.-.:7674721/0,12*%+(/-.,-.29353.%')2018(1-:<:7;:89-6-,+554&/'7(10)**')-.69:41,--*+,/-/022002;91+/3095<525:50%).6:1074:.:.,./:0(3)*+08;4-08:3;8+*)&((%&)+4*.')'3.%'--/.0095+,.099:38&+&'&'(52/04.)()+(,).1,-//1938:677677.1.05222;0-/-/))((+++*+/.-/+/,+-007953)1215<9762+)473-,(&*),0235.401735:6.7-/++-++2..,+&$*1357<:2+-.'+364-+*'0'5*787:2:82.112.4&'),127843/2/9009&13237346888899;37-*(&&.,1,**/;,0)/&0:8/.0001//01;625.,20-/('&))+.223:0-./-&2*)('%),4:4961/-3-2--&%$$',40-+)&((,-*-.0.//:,4)(%'%+)+1.(02,)1+-.529<:/..35413:757/5...88649)/(+$/',,+*)1,.2-*(**+5.1)$%$&'(%&'$'./((.+25267<8;<0**'))-.15.-(((3,.-3233)))''.(/-2;0-16)2,--///2*1''%(*+018,47(*;8:+.%
@c229ae83-8c31-404d-9ee9-afcc1ad8dfaa ch=236 read=184540 start_time=2019-12-13T15:54:22Z barcode=BC01 runid=2c9cf7bc05858273f10e7d7ec552fc0bd742dc3e
CTCCTACGGGGAGGCAGCAGTGGGGAATATTGCACAATGGGCGCAAGCCTGATGCAACCATGCCGCGTGTATGAAGAAGGCCTTCGGGTTGCTTAAAGTACTTTCAGCGGGGAGGAAGGGAGTAAAGTTAATACCTTTGCTCATTGACGTTACCCGCAGAAGAAGCACCAGCTAACTCCGTACCCAGCAGCCGCGGTAATACGGAGGTGCAAGCGTTAATCGGAATTACTGGGCGTAAAGCGCACGCAGGCAGTTTGTTAAGTCAGATGTAAACGAAATCCCAGGCTCAACCTGGGAACTGCATCTGATACTGGCAAGCGGAGTCGTAGAGGGGGTAGAATTGTTCAGGTGTAGCGGTGGGAAATGCGTAGAGATCTGGGAGGAATACCGGTGGCGAAGGCTGGCCCCCTGGACGAAGACTGACGCTCCAGGTGCGGCAGTGGGGAGCAAACAGGATTAGATACCCTGTGGCTAGTCCACGCTGTAAACGATGTCAACTTGGAGGTTGTGCCCCTTGAGGCGTAGCTTCCCGGAGCTAACGCGCGTTGAGATCGACCGCCTGAAATTACGGCCCGCAAAGGTTAAAACTCAAATGATAATTGACGGGGAATTTGCACAGGCGGTGGAGCATGTGGTTTAATTCGATACAACGCGAAGAACCTTACCTGGTCTTGACATCCACGGGAAGTTTTTCAGAGATGAGAATGTACCTTCGGGAACCGTGAGACAGGTGCTGCATGGCTGTCGTCAGCTGTGTTGTGAAATGTTGGGTTAAGTCCGCAACGAAGCGCAACCCACTTATCGCTGTTGCAGCGGTCCGGCCCGGGGACTCAAAGGGAGACTGCCAGTGATAAACTGGAGGAAGGTGGGGATGACGTCAAGTCATCGCCCCTTGACCAGGGCTACCCGTGCTCACAATGGCGCGGCACAAAGAGAAGCGACCTCGCGAGAGCAAGCGGACTCATTAAAAGTGCGTCGTAGTCCGGATTAAGATCTGCAACTCGACTCCATGAAGTCGGAATCGCTAGTAATCGTGGATCAGAATGCCACGGTGAATACGTTCCCGGGCCTTGTACACACCGCCCGTCACACCATGGGAGTGTTGCAAAGAAGTAGGTAAACAACCTTCGGGAAGCGCTTACCACTTTGTGATTCATATTTCTAGGGTGAAGTCGTAACAAGGTAACCGG
+
*(2+'-.**/1(-1.-330152,0*,-.21.++++/60-33--311/082--./.4&6462.2/+.00/2/4767+-',)-5657*787-,&)'38.%/&')22.+.-,5:**0+/.,2*'*+-;8./2-2.044/:4./76%.()+4.8/.48()+++0,'++&(/17'+())7.019*1'+('**-++-/.+0+)3/0/946,-))*2/-*+,.41/-./50829277;9665578().,.+,+///.,(-05/)/91907:99983()(%'$%+,),./',3839261,(('*((*8111112..///802-(2,.0,)**++-..,+.//)*1,*(.*%(./**1-,,001,4033/+/-+,/32-+++,77872.(...4/-984;4091-./-,+&+*+/5/+*0487*$'(((&(*77880**.-((&&**)-0'+.+(+,44///-,(5,/)..(16'&('*)'(+-+7,$'+-$'(*0/..///65))+))%+&(*-8/1+53+)*.,,-/)+)+-0.0,0)/+-,-56940211-2)&&&%)).,0/,-('&%*1)3,/20076/07:+1-252724/069<7/+(&&*)2,01/24,('*)&%(&)+&0-(--79/11290/0/2;:6:8;700/&,*0*)*%&)&&+*-+0*+2/+/23060007594,-+4*/,..3:82111//1;9:435113+8:875&8708146731335*4011586654)2..-65475/1-(+*)*0*-/0:9984:/55195:2-70')/)2&&&'()-3056/%(/-223%&0+-6/)&''-828*0/08,)/2),.7656),./%)'+)(-0+,...236-478/-1-.-/.-1:931.,---3-65-366,-(().()+*,0:257957-2(*(,-0.&()-4///-,,%$%(*/2*'(&*(()75947960/*)&)+571349-,&%$'&/37*-04862..04402/).&1--&&%)*70.8---30-.,.2,.,1-,,1'2,-,-)+%&'*,440+/-466822/81233).,+'$%117:5424,)(/,3,*,+,/.,-*/0./50,-*)*)-94958,)%'&(+)-*4*%))%*(/,*//&(**)*+4008*+&'((.0/+/1,//68/0689;504.///&&'(.1/*/+*+5265766.*-*789:79
@b72ca176-8cba-4840-947e-0bb7d16efd8c ch=449 read=48926 start_time=2019-12-13T15:54:02Z barcode=BC01 runid=2c9cf7bc05858273f10e7d7ec552fc0bd742dc3e
CCGGTTACCTTGTTACGACTTCACCCCAATCATCAACCCACCTTAGACAGCTCCTTCCTTGCGGTTGGGCCCAATACCGGCTTCGGGTGTTATAGCTCTCGTGGTGTGACGGGCGGTGTGTACAAGACCCGGGGCAATTCCTGCCGCGACGACATGCGTTCGAATTACCTAGCGATTCCAACTTCATGTAGTCGAGTTGCCAGACTACAATCCGAACCTGAGAATGGTTTATGGGTTTGCTTCACCTCGCGGCTTCGCTTCCCTCTACCATCCATTTGTAGCGTGTGTGGGTATAGGGCGCCAGTGGTTGTTCATCCCCGCCTTCCTCCAACTTGTCACTGTAGTCTCGCTAGAGTCCCCAGCAATGATGGTAACTAACGATAAGGGTTGCGCTCGTTGCGGGACTTAACCCAACACATCTCGGCACGAGCTGACGACAACCATGTGCACCACCTGTATCTCATATAGCTATATCTCCATCTCCTGGAGCCTTTGCCAAGTATGTCAAGAGACCTGGTAAGGTTCTTCGCGTTGCTTCGAATTAAACCACATGCTGCTTGTGCAGGCCCGTCGAATTCCTTTGAGTTTTTTTCATTCTTGCGAACGTACTACTCAGGCGAATTACTTATTGCGTTAACTGCAGCACTGAACTTTGACATCAACATAGGTACTCATCGTTTTACGGCGTGGACTACTAGAATTATCTAATCTATTTACTCCCCACGCTTTCGGGACTGAGCGTCAGTTGCAGGCCAGATCGTCGCCTTCGCCACTGGTGTTCCTCTATATATCTACGCGTTTCACCCGCTACACATGGAGATTCCACGATCCTCTCCTGCCTCTGTGCCTGGTCTCATGGCTTTACTGGAAGTTAAGCTTCAGGCTTTCACCACAGACCCTTGCTGCCGCCTGCTCCTCTTTGCGCCCAATAATTCCGGATGGCGCTTGCCACCTACGTATTACACCGCGGCTGCTTTTGGCGTAGTTAGCCGTGGCTTTCTAATAAAGTACCGTCACTCGGCTACCGTTTCCTGTACCGTTCTTCTTATAACAGAAGTTTACCAATCCGAGCTTCAGCTACGCAGCGTTGCTCGGTCGGGGTTTCCCCATTGCCGAAATTCCCTACTGCTGCCTCCGTAGGAG
+
:62/7.-7:6;138-10-2396*-&&$1+05++*-&+'%%)%*(')/0,,/02546.))+*,-5.2&+//-)&%))+*/)(+,,'42.-*(''(%((*()'1)3.432462:9/00(*+15/4550&60()),&)$%'.0&()-4.-+&%(,-2642-/-*&')11101,*-02'+)1**&,.00244443560,-0*('(',./00338240-/522/.0328565388*0161266,235/-/5.226-50061'(2.62-)-*)./2:97185-(++)/*.--&%&)*'+,'+.,*%#$&$)'&)-%'*)(+26;4,/21904*+--+(1(()4%('&#%%%&.857711//-0/1+,&-,7/.-547637///3*../0,***.62/-.-/.3:-.0960,.+1*1-**)*(%*))&''%'(,,,0///..3.66489,-)*(-/2312;17778737'($$%$%%%(%)(+,6,.301'(-,**0..1.)(&)(%+(+-513-)**+1,)%*,,+.,5:6666/+*2)%)9-8+(,,,3;6:8.//0,(&#$$%%-')%2'32(%./,5,9-751:;,.28369<53148:308010392-0.//,./10301%,)1+,+0,,07//+3-3-3544211025204--32.-1,34,5/$&&)*,)23339781;9-&)&,,,94827856.())'1+125789772*6/+&./369/(*,,-5,0*9846775-,'+0',,6+/.115210---+.9565,43/3;7876'304443/0222+.*,+(%)()&-81,+35()26.+(*(+30*(%/'+&&'(-./0./.2550.&'(''&&):655/+&($$'-)*/().*-)*'(-3,&'*041)*7./;6,014,/-//57*+,+,/0593380/'*66**18+%++*/.,303/6/1-4/35%..)*-2,17)-2*(**,081)*$'')+.4/.,*-*,'0)*(&'+0-+-17/8390196-)+/-./&(%)*:460+())&%$%$('%-:81**&&$)-239452--1,./50(*-++/<5(,(('/2&&&%%(,)'%&&$'&.)-./.4//04.634+2./-5-1/0.+,3,*((***-.01+(',-++-+.4-63*-/4+()
@9d7415e3-afcc-4358-b99e-1a937f9dfa25 ch=159 read=150677 start_time=2019-12-13T15:53:59Z barcode=BC01 runid=2c9cf7bc05858273f10e7d7ec552fc0bd742dc3e
ACATTGTGCTACCGGTTTTGTTTATTGCTGGTGCTGAAGAAGTTGTGGGTATGTGGTATTCTGCCTGTCGCTCTATCACCCGGTTACCTTGTTACGACTTCACCCAGTCATGGACCACAAAGTGGTAGCGCCCTCCCGAAGGTTAAGCTACCTGCGCTTCTTTTGCAGCCGCTCCCGTAGTTGTGACGGGCGGTGTGTACAAGGCCGGGAACGCGTATTCACCGTATTCTGATCCACGATTGCAGCGTTTGACTTCATGAGTCGAGTTGCGGGCGCTCAATCCGGACTACGACGCACTTTATGAGGTCCGCGCTCTCGCGGGTCCTTCTCTTTGTATGCGCCATTGTAGCACGTGTGTAGCCCTGGTCATGGGGCCATGATAAGGCTGTCATCCCCACCGCTTCCCTCCGATTTATCACTGGCAGTCTCCTTTGGTTCCCGGCCGGACCGCTGGCAACAAAGGATAAGGTTGCGCTCATGCGGGATAAACAGCAACATTTCACAACTACGAGCTGACGACAGCCATGCAGCACCTGTCTCACGTTTGCGGCGTTCTATCTCTGAAACTTCCGTGGATGTCCAAGACCAGGTAAGGTTTCGCGTTGCCATCAATTAACCCATGCTCCACCGCTTGTGCGGGCCCCGTCAATTCATTTGAGTTTTAACTTAGCGGCCGTACCCAGGCGGTCGACTTAACGCGATTAGCTCAGGAAAACCACGCCTCAAGGGCACAACCTCCAAGTCGACATCGTTTACGGCGTGGACTACCAGGGTATCATCCTGTTGCTCCCCGCGCCGCACCCTGAGCGTCAGTCCCTACGGTGGGGCGCTGCTGCTCCGGTCATACGCATTTCACCGCTACACCTGGAATTCTACCCTCGCGAGACTCAAGCTTGCCATTATCAGATGCAGTTCCCAGGTTGAGCCCGGGGATTTCATCTGAAACAACAAACTCACCTGCGATTGCGCTTTACGCTTAGTAATTCCGATTAGCCTTTACCCTCCGTATTACCGCGGCTGCTGGCGCAGGTTAGCCGGTGCTTCTTCTGCGGGTAACGTCAATGAGCAAAGGTATTAACACTCCTTCCTCCCCGCTGAAAGTACTTTAGCCCGAAGGCCTTCTTCATACGCGGCGACGCATCGGGCTTGCGCCATTGTGCTAATATTCCCCACTGCTGCCTCCGGAG
+
#*&1)(*&&,$**-1/++&').()-8345871.-*.-/&*+',-*+*,('*)&&%*,&&)&()+255:956861(.+#*((,,/--782:+1+%,424541/283-048220(./+,-75+,,1.*)(((,15450../5080:52-/06771*(&(2,51:91&/%#'''*(78+'.()//...35589224224442/12/013.9716.+*-/1:--,5+%*$)-,*-.33.,-*(-''*)(+,.1(&&&)2)$&)$''(.-/1;02%.%,%'-+)8.1(+,&)-''-/0++)*.6/(''&/*,.0'''(),).23-3222'(.,+./1/'&',-.+11/87,*,,+)--,,/-,..47-,2994%)%*.3/8720/-,(*(&&#%&'3/59/)+)'')..6(*11+%/61-/*),134/.///26.-.'%+.822,-+2+8/89;-+6.8221838(0+::65-4-7151681/1/.0905&/+-(**.04462;/-&&(&'$%&,,//12134,.,+1066791222363477..*(,*.,%%(&'$,*''$&$%%#&%(',..+((*1988/29),$)(,/&+-,,/.00:3-241/6&,*&))((((/)1+*+-+0/1,,62.+/()+////,++-*&./2:1<0/.73,,*49;-/.)(&'$')),.&&$'&&'.59)74/.-,4.7.1..+$-'+*++0&'%***.+32657:8836*84+,//53526(5,2212-1*0106;7-1282346:70../.076-,--)%'(''%)*+,,365-&'%('((&)1,%'),7676-,-.(''''))(+'&&&&+.&%%$#%'%)$(&$))*+7048(++-5/3422*-)&'%()-.,((*2'%%%'*'+.379/*((,++0-,'1,14./0889(65380-)(/.:11-:3-/690,241--+1,&&'&%*(($$&'(+&),)**($.&&(,)+,()/-)'%&&///4,1*-.18-%.+*0)(-56./4.202847;7859799:/9)(#+$,-/.-*,,*,2.//4.298998,5--/4232-..,,./4-5)-,3.-+)%&%),19/9:-/,69,+74+-*-(2.0-3-)'.70+*0.1.24749<96632,**&'&#$$'(-2+50014-.698,,4(/%($/+-.60655,$&'(/1--1.1'(('&
@dbfa5047-466e-41e8-8160-c3ba40a6d7fe ch=294 read=166648 start_time=2019-12-13T15:53:51Z barcode=BC01 runid=2c9cf7bc05858273f10e7d7ec552fc0bd742dc3e
CCTACAGGAGGCATGATAGAATTTTCGGCAATGGAAACCCTGACCGAGTAACCATAAATGAAGGAAAGAAGGTTTCAGTTGTAAACTTCTATTATAAAAGGAAGAACAGCGGCTACAGGAAATGGTAGCCGGTGACATGCTATTAGAAGCCACGGCTAACTACAGTACCCAGCAGCCACTTGATAATACATGGAGTAGCAAGCGTTATCAGGATTATTAGGCGTAAGAGGGCAGGCAGCAGCGGGTCATGGTGAAGCCTGAAGCAACTTCAGTAAGCCATAGAAACCAGGCAGCTAGGGGGTGCGGAGAGGATCAGTAGATTCCATGCTTAGCGGTAGAAGTGCGTAGATATAGCAGGAGGGGAACACCAGTGGCAGAAGGCGACGATCTGGCCTGCAACTGGCCTCAGTCAGAAAGCTATTAGAACAAATGGGATTACCTAGTAGTCCACGCCATGAAACGGTGGTACTAAGTGTTGGATGTCAAAGTTCAGTGCTGCCAGTTAACGCAATGGTACTCCGCGCCTAGGTAAATACATTCATAAAGATGGAAACCGAAAAGATTGACAGGGGCCCACACAAGCAGTGGGGCATGTGGTTTAATTCAGAACAGCGCGAAGGGGAACCTTACCGAATCTTGACATACTCATAAGGCTCAGGATGGAGGGAATGGCTATATGAGATACAGGTGGTGCATGGTTGTCAAATCCCGGCTCGTGTCGTGAGGATGTTGGGTTAAGTCCGCAACTTGAGCACCAACCTTATCGTTAGTTACCATCATTAGAGTTGGGGACTCTGTAAGGACTGCCAGTGACAGGCTGGAGGAAGGCGGACGTCAAATCATCCCAATGCCCCTTATGGCCCTGGGCTACACACGTGCTACAATGGATGGTGCAGAGGGAAAGCGAAGCCATGAGGTGAAGCAAAGGCCATAAAACCATTCTCAGTTCGGATTGTAGTCTGCAACTCTGACTGCAGAGTTGGAGTCGCTAGTAATCCCTTGAGTGGCATGCTCGCAGTGAATGCGATTCCTCAGGCCTTGCTGTACACACCACCCCGTCACGAGTTGAAGTAACACCCGAAGCCGGTGGCTAGCAAGGAAGGGCTATCTAAGGTGGGATTGACAGTTAGGGTGAAGTCATGCTCAAGGTAACCGG
+
,+))+%/.'(('$%&$))(*).55+217+3++*(+.)3:.*'(,+&%%$%#%&%%%)(+,4/0/26)&***+,5-)'*&,$,,51))0)0-/801/;9-+,++)052+++',(((*(1+++&&$&&$$&%''((&&$$"$',0/1%))(+/,-)1.11302+(&&&'**)+''),.0$'%%%$*)/+.1,51,)*)%)'..((+,7234/04101/-5+/2.(*,1*).0*,)/+(%,)%'&&(*(-01354)).(*688*4++(&),,)&'(+,,360.((*--+363630.0/&')()(&'&(.(*-*1,2-(&)(%()4-0.-+&+'&*1-3-)&)'%*&/-4311-&&$$##/-&*++-)1-831/12261,''',+('%&(++-),-27432/0*+)'''()1/34%$)+'()$$)'(-&)(.:;0-:7.0+(*5*--532231*++.0*-)'-(('))'**,1246.053:3926(..-4-+,70*')%%+).'(*1/.%)%*+22()'%('3)#&%(+)%,-.(1*''/,/270+54(&30/***'(&&,*+*&(0-+'%#.13).1+$(%'((*,'-3.4(*+,2,+*/331070:3..'')+'*&&((((*+(*'-*&'',+)&+,./6/005./433/3,,(1*.0(',,5:,*2/*+*,-44663+')',,/,5-10054645894546-)%*/,,-.-(/176,7/11&(&$'++935.)+*-/1+)+2)$&(&(($%%%')*+'%)+*2-/0-7-/)-8119/11/132&%)17)68-/./*(%&%&-,2/0-..,-.1,+*),/..-'(*&(*+'&&%&&20154..*+.+))&&%5;:-.:1,-'61.+-21//01(/*,,3.4,)--423:*)(%'(*+1/32(,)'('%%,+-4&&.--.,)-+))06('%/.((+,780:6462/1&.(8,-/)3*'*))+*$$&*('(0$()*'%$$'&),,%*&&)+./2-01/-+,('*))&''()((*&'&'&''*21-60&,(%+(-'),&*'+%&%&$"#&%-*+*+-(/32*/.)'%&%(,2'&$$%#$%&+,(&'()*2(0'(&&%&#%%%)()'(***),,-658,21)4+,0*)#"%%)&(&&%+*,+'*$&)*,-*-)+)')&+'(,
@149673bb-ebad-4aec-b70f-7054dd27552f ch=432 read=108570 start_time=2019-12-13T15:53:40Z barcode=BC01 runid=2c9cf7bc05858273f10e7d7ec552fc0bd742dc3e
CTCCTGCAGGAGCGTGGGGCAGAATGTGCTGATGCAGGGGAAACCCACAGTGCAGCAGCGCCGCGTGAGAGTGATGAAGTTTTCCGGATCGTAAAGCTCTGTGCTGGGGAGATAATAGCCCAGTACCCAAGGAGGAAGCCACGGCTAACTACATTACCCAGCAGCCATGATATTACATGGAAGTGGCGAGCGTTATCAGTTACTGGAGGCGTAAAGGGCGTAGGCGGATGATTAAGTGGGATGTAAATACCCAGGCTCAACTTGATTACCATTCCAAACTGGTTATCTAGAGTGCAGGAGAGGAGGTGCGATTCCTATGAGTGTGGCGGTGGGAAATGCGTAAGTTAGGAAGGAGACACCCAGTGGCGAGAGGCGACTCCCTGGACTGTGGCTGAGGCTCGAAAGCGTAGGGAGCAAACAGGATTAGATACCCTGGTAGTCCCACGCCATCAAACGATAGATACCACTAGGTGTAGAGTTTCAACACCTCCATGCCGCCGCTAACCTTGCATTAAGTGGTATTCCGCCTGAAATTGCAGTGCATAAAGATTAAAACTCAAAGGAATTGGCAGGGACCCGCACAAGTAGCGGGCATGTAGTTTTTAATTCAAACAACGCGAAGAGACCTACCTACATGACATCGCCATTACTCTTAATCGAAATCCCTTCAGGGGACAAGGTATTAGGTGGTGCATGGTTGTCACGTCAGCTCGTGTGTGAGATGTTGGAGTTAAGTCCGCAACGGTACAACCCTTGTCATTGAATTACTACCATTAAGTTGAGGACTCTAATGAGACTGCCTGGGTTAACCAGGAGGAAGGTGGGGATGACGTCAAATCATCATACCCCTTATGTGGCAAGATACACGTGCTACAATGGCTGAAAAGGTACAGAGATGCAATACCGTAGAGTGGGGGGCCAAACTTTAAAACCAGTCTCAGTTCGGATTGTAAACAGAACTCGCCTACATGAAGCTGGAGTTACTAGTAATCGCAGATCTGATGTCCTTGGTGAATACGTTCCCAGGTCTTGTACACACCGCCCGTCACACCATGAGAGTTGGCAATGCCCGAAGTCCGGCCAGGCTAGCCGCAAGGAGGCAGCGGCCGAAGGTAAGACCAGCGGTGGGGTAGGGGAATCGTAACAGATAACCGG
+
**..*((&()%))'&')*'(*0(0,'0%$#%%*%)),**&%'(14,'**+.0-*-)&'((,,('))*))'')++.*&$(,10+-*5*441'+*)&&((+*('$%+)/6+(*++(%$$%).+&)-(.-)*+.+(,)(0*,/'))..+,%'&&%&+)&-,(()(((1--,*)(-()()+-06,,()()&$')1+(5+00%')-&(212&%(''*06**+)+,0.,-)+56/-*++0-+3),*#%#''.//&3%'(,/-1,0)(,&'$)%%)+*.1+,585232138,**,.)&()**%(+'+&+-((((&('+.*1+(%$&%(*+,'..486-''+)*+010.0(('1,/+-(*(%&,0385*,01060-(*(+,)+/.,14+,26(2-0&%%%$('02,.,%),+))*1(+,-(-/78885771331.20'00()++))*+7/+%*)-1'($+10++&($((&%'()+,+'++*+*/%0&,))(')*-4.7+%)&,4,.6-.+0))'(*+.(0'(($'%%()29363451*&))().0179-+'%+1*()1(+00(**0+)&&'*)/),$*%073/07.((*(*&&&))()3)))*$($-(2985-44:1-.*+,(/-/&)0''(+))&'.50++())+,//4123.-5&(),,4.3,(&%&)%';/0//&*699187.-0,-07/-/,-463578'038(,+%&(,0*,,*)&+$''%*).65,62+*'&/,++6,8-%)+))&&$&+'))8.+0'./$.*%*'0*+,+(,+(-.0&/,7))15045/(&'')*2243.373'-+.--(-)(3-&*((,--/+053+28572/009712,-+),%.5-)11*(''&()-1,12..+,')-0,+-/55453.+%&')'),+-)(')(86390/%2+()&($&')11-+'$#'''%&%&+59/9:88:60*'))./,0(0+&&#$%&*,/4/02'''()-,.+&('(+*1%%1+*+75334254(++,--&%%)+%)+')(+(,*+4503/18.1+'+/-.,7,.--,,)07//8/,/100.01%''((&*5-*))-/.,03*)(,+*.'($$%*+-+**(5//2-)*)%-(''(&('(&&&(+*.-)))//-///13**2/*&'(,((**.((*-,.)',+/-,(1
@33a2827f-077d-4a74-a081-6a201d7273c9 ch=477 read=90618 start_time=2019-12-13T15:53:39Z barcode=BC01 runid=2c9cf7bc05858273f10e7d7ec552fc0bd742dc3e
CTCCTACGGGAGGCAGCAGTAAGGAATTTTCGGCAATGGGGAAACCCTGACCGAGCAACGCCGCGTGAAGGAAGAAGGTTGCCGGATTGCGGCCTGTTATAAAGGAAGAACAGCGGCTACAGGAAATGGTAGCCAGTGACGGTACTTTATTAGAAAGCCACGACTAACTACGTGCCAGCAGCCGCAGTAATACGTAGGTGGCAAGCGTTATCCAGGTGTGGGCGTAAAGAGGGAGCAGGCGGCAGCAAGGGTCTGTGGTGAAAACCTGAAGCTTAACTTCAGTAAGCCATAGAAACCAGGCAGCTAGAGTGCAGGGAGAGGATCGTGGAATTCCATGTGTAGCGGTGAAATGCGTAGATATATGGAGGAACACCAGTGGCGAGGACGACGATCTGGCCTGCAACTGACGCTCAGTCAGCGTGGGAGCAAATAGGATTAAGATACCTAGTAGTCCCGCCGTAAACGTGAGTACTAAGTGTTGGATGTCAAAAGTTCAGTGCTGCAGTTAACGCAATAAGTACTCCCGCCTGGTATACAATGGGAGACACGTTGCCAGAATGAAACTCAAAGGAATTGACGGGGCCCACACAAGCGGTGGAGCATGTGGTTTTAATTCCGAAGCAACGCAGAAGAACACCACCAGGTCTTGACATACTCGCAAAAGGCTCAGAGATGGAGAGGAATAGCTATATGAGATACAGGTGGTGCATGGTTTGTCGTCAGCTCGTGTCTCGTGAGATGTTGGGTTAAGTCCGCAACGAGTAACCCTTATCGTTAGTTACCATCATTGGTTAGGGGACTCTAGCAGAACTGCCAGTGACAAGCTGGAAGGCGGGGATGACGTCAAATCATCATGCCCCTTATGACCTGGGCTACGTGCTACAATGGATGGTGCAGAGGGAAACTGACCGCGAGGTGGAAACCCATAAAAACCATTCTGCAGTTCGGATTGTAGTCTGCAACTCGACGCTACATGGGGTGGAATCGCTAGTAATCGCGAATCAGCATGTCGCGGTAGATACGTTCTCCGGGCCTTGTACACACCGCCCGATCACGCGAGTTGATAACACCCGAAGCCGGTGGCCTAACCGCAAAGAGGAAGGAGCTGTCTAAGGTTGATGGTTGGGGTGAAGTCGTAACAAGGTAACCGG
+
(+4)*,94;933655180020..-,,2876-881/8.162*)1,/9*+-577*%%(*%($*)'77//2-*-,3)++)++/&+).1-/4-(+&&$)'/,+-51&-(1.+068,43051/03/30(63,945//07&()+086:/.,54/*2./&,+,%)'((*).0061-,,--:9:112/%3+++&))).+,64585942855:143.:.+/*&)%)#*&-.33244*(%)2+),.87983:3,13,)(014489871*(+,*+.0,,/-('&&*))+2//1487.64342.054/:4191+00//*(*)+7219/(+)00,//.4/++,1.37/0/1113354591/44-/478989854*/-3**.)2546;/5-7-)(',,0225610222667;575631.-./)-42256+&'((()***-./<;6,49.3-)(*-4169+'1554-70)(33118<;9/40&',*+/05-/7.;/:/746,-5,***56--0245770314131,-.5050.0.0-41+)0,((%%&''$$%$'('$*''%((0*%-(,(,,,+/3.+:93;,*&(+-/.1+48.*/++%)*--2.137670-..//,+-2/<</1:5.0'&+.(*48303%%+'()'&&'()0.-365529122683331%&181'4+767)')+/2851-)&'(((-%&$(+//1223369+4/0085999:259;,055555/23785860.&)+113457789225191/+.4/13278/(*(*,-5)+.,.31.)+-.934<;;:,;,')7+%*3*((1264+0/+*',024510233671.++,8,-*)2338;56755544459-.038789-17/+,501015903754++,++557423204;9:-68895)-+0)')&'$$%/-673/-+(*).,),21/459;9.58-;,,*$''*481/9./7../56787-5-,-5711&--0156/),)+)/'2*+.65555352216017-1+).-//.-',)3.))/)$(,7;751'2487/7.--11,,)24,60''$'($('&'''-)((*,+**-7-,-4./446218/-,0745*,-.+(((*+1*,'*+362700,/'+%&&$(%.)&+/'*()()*32549557082397-73
@23f0a9f9-6123-4ad4-948f-1e7294267ef0 ch=180 read=209543 start_time=2019-12-13T15:53:35Z barcode=BC01 runid=2c9cf7bc05858273f10e7d7ec552fc0bd742dc3e
CTCTGCAGGAGGCAGCAGTGGGGAATGTGCCTGTGGGCGCAAGCCTGATGCATCATGCCGCGTGTATGAAAGAAGGCCTTCCGGGTTGTAAAGTACTTTCGGGGAGGAAGGGTAAAGTTAATACCTTTTGCTCATTGACGTTACCGCAGAAGAAACACCAGCTAACTCGTGCAGCAGCCCGGTAATACGGAGGGTGCAAGCGTTAATCGGAATTACTGGGCGTAAAACGCGCGCAGGCAGTTTGTTAAGTCAGATGTAATCCCGGGCTCAGCCTGGGAATTGCATCTGATACTGGCGAAGCGAGTCTCGTAGGGTAGAATTCCAGGTGTAGCGGTGAAATGCGCGTAGGGAATCTGGAGGGATACCGCCGGTGGCAGGCGGCCCCTGGACGAAGATTGCGGCGCTCAGGTGCGAAAGCGTGGGGAGCAAACAGGTTGGAATACTGGTAGTCCACGCCGTAAACGATGTCGGCTTGGAGGTTGTGCCCGCCCGAAGAGGCGTGGCTTCGGAACTAACGCGTTAAAGTCGACCGCCTGGGGAGTACGGCCGCAAGGTTAAACTCAGAATGAATTGACGGGGGCCGCTGACGGTAGGCGTAATGGTTTAATTCGATGCAACGCGAAAGAACGCCACCTGGTCTTGACATCACGGAAGTTTTCAAGAGATGAAGAATATTGCCTTCGGGAACCGTGAGACAGGTGCTGCATGGCTGTCGTCAGCTCGTGTTGTGAAATGTTGGTTAAGTCCGCAACGAGCGCAACCCTTATCCTTTGTTGCCAGCGGTCGGGCGAGAACTCAAAGGGGCACCAGTGATAAACTGGAGGAAGGTGAGACCGTCAAGTCATCATGGCCTGGGCTACGATGCTGGCGCATACAAAAGCGACCTCGCGAGAACAAGCGGACCTCGCAAAGTGCGTCGTAGTCGGATTGAGTCTGCAACTCGACTCCATGAAGTCGGAATCTTGTAATCGTGGATCAGAATGCCACGGTGAATACGTTCCCGAGCGCTATTTTCACCCGTCACACCATGGGGAGTGGGTTGCGCAAAAGTAAGAGTAACTTAACCTTCGGGAGGGCGCGTTACCACTTTGTGATTATGACTGGGGTGAAGTCGTAACAAGGTAACCGGAGAGCGACAGGCAAATGGGTTAACACAAAAGACACCGACAGCTTTCTTCAGCACCAGCAATACGTAGCTTACCGCG
+
)('%$+%54,35,306379799,.21&7(*%%&,,/+,).08)4/**(+(,('&%'57:3566+*)+,49''+((,.5-6...5/22*+-:2./+.3.:3*1.**.3-*-*'(+,%)*0/2-,/+-/.)/,,+%-20/206.),'%*)'-+%(&$#$'/,(/-0/0,1++*)('+*&.(&(,*4-//650/,2+../--.135808.1*0+3.6/66:771**+.)$%%'&)(+'(24)13;2.,9-6-37&(,*(')(*17,(*/142,&2.)'(''%%')*011.-,./50.+)'&%$%(')++&(-0.0*2-2)3)1+-++152.*&*+,-4027/.,/1+4-&&'%('+.02(*(1**('+($'&,,,47/&&.+4,3+2,&(9364')&&%)%))&*%%(-(2/0/5++-.++.21380*-037*.$/%*&%&%*+)*+,/60/22,)*+0+--27.1--.*,-/&*&&1,216/8,/-4/+&'(*&&&')-202+/++,--+))&''/*/..-/71:--194772455.,)3*((*+4-1562355)3185:71/+&&''+,&%)&+)/-5:7-1)%%#%+..-,&',64-8../:-9.332950,/12963'*()0-',+,&'(&)-.-1/*+0,01813')'-*0-/:;5+/&%(*,7,0(%'*)&0++3:8374;06/5:76,+''*/053220/3/1*+,--2367/)*++771110'+%+('((-1.2,:2)(+-.-.1/1&&,4(1*.*7,-/-.23*31.091391&12:7.).-*)$('.-3608+,.,%(%)1-/2./139&43751*)+,-///((&&%&'2/))*+-:6(+(%'&$$%$&$%&&$)*,)'()-4678958,)&(*-3&&((*-(*%&%,.-25:74034((270-1356773906,8,4-+)('/00,.21:110,0/0/4,))).().-3-0,(')+0,/--088::::4135104,(,2720./.*+(-(&&+&%44223+,+'&&$//'(,+%('-+688/0+'**+1462++(*/53*'+(*'%&'0,'%%*,+))+-(1,&*.())'&,.(*,+*41,,--+2((*-0332996..-1-./39775/2.3/6<042--)''323/&'10/-(,.13-9.5-///45,)%,-191671$&'*-,2;-+*,,5801,2,-,72/1&$&%#%%%$$
@eb5f62b1-9b40-4f29-b23d-7bd5c0186f27 ch=322 read=78519 start_time=2019-12-13T15:53:21Z barcode=BC01 runid=2c9cf7bc05858273f10e7d7ec552fc0bd742dc3e
CCAATTTGTATTTACGACTTCACACAGTCATGAATCCTGAGAGAGTGGTAAGCGCCCTCCCGAAGGGATTAAATACCTCCTTCTTTTTTTGCAGCTATCCCATGAATTGTGACGGGCGGGTGTGTACAAGGCCCGGAACGTATTCGCAATGGCATTCCTGATCACGATTACCTAGCGATTCCGACTTCATGGAGTCAGGTTGCAGACTCAATCGAACTACGACGCACTTTATGAGTCCTTGCTCTCGCGGAGTCGCTTCTCTTTGTATGCGCCATTGCTTAGCGCGATGTTGTAGCCCTGTGTAAGGACTGCATTGGCTTGACGTCATCCCACCTTCCTCCAGTTTATCAGCAGTCTCGCTGGAGTTCCCAGCCGGACCGCTGGCAACAAAGGATAAAGGTTGCGCTCATTCGCGGACTTAACCCAACATTTCCTGGCACGGGCTGGCGGCAGCCATGCAGCGCCTGTCTCACGGTTTGAAGACGCATTCTCATCTCTGAAAACTTCCGTGGATGTCAAGACCAGGTAAGGTTCTTCGCGTTCCATCCGGAATTCGACCACATGCTCCACCGCTTGTGCAGGCCCCGTCAATTCATTTGAGTTTTAACCTTGCAGCCGTACTCCCCAGGCGGTGACTTAACGTTAGCTCCGGAAGCCACGCCTCAAGGGGCACAACCTCAAGTCGAGCATCGTTTACGGCGTGGACTGCCGTCTAATCCTGTTTGCTCTGCTTTCGCACCTGAGCGTCAGTCTTCGTCCAGGGGGGCCGCGCGCGCAGTATTCATCTTGAATCTCTACGCATTTTCACCCGCTTCTGGAATTCTACCTCTACAGGACTCAAAACGCCAGTATCAGATGCGGGGTTCCCGGGTTAGGCCAGGGGATTTCCACATCACGGCTTAACAAACCGCTGCGTGCGCTACGCCCAGCGTGAATTCCGATTAGCGTACCCTCCGTATTACCGCGGCTGCTGGCGCGGGTTAGCCGGTGCTTCTTCTGCGGGTAACGTCAATGAGCAAAGTGTGCCTACTCCACTGCTCCCCGCTGAAGTAGCACAACCCGAGGCCTTCTTCATACACGCAGCATGGCTGCATCAGGCTTGCGCCCATTGTGCAATATTCCCTGCTGCCTCCCGTAGAACCCAATGCTCCAGCGCACCAACAGAAGGTTAACTTACCGAACACCGACAGCGCCGCGCAGCACCAGCCAGTAGCCCGCA
+
+(&%,/'&)/.7,**((++0/**)),239/1,,224/**(&'&&')+*-/-+..28++*1+(+.,+'&2)3/%%%&'()%%*),178<3)('$$%'$(1-)%(&&%*&&$*)--34021)+/023685.450.)'+)/..67694,,,(+/534305')+5.2&(((0(&*'(()*-/862/)'&*01/120,.-1()325243677443813&'-01541),()$'(.&'%&$&,.-)-,../,3,*)(%%')')-+232076'((**-01846.)(,),-/-.+)-$+-*,/0093-+)*(.*))&++((&+(*$$&$$%'&**3+62)'3-08..-0)+*9;0-.+*)*(*-0,''(2--*).7/1.),013;8:;.232623*559*40/076-)+-/,.'),.',3&((-2*,,')).+)*..'/4+*$$$%(&*'1--%,&*+%24.7:58.*)&)$()&%*,,,%&'+,/**-/*)*&*+/6+&(+1452+++*-+(&&+-,038-0&(,'&'+(-/08,-*,.9;978311)00'))+.)')&#*&%$-02+,'))*.1/'+,**.+,./4(-+')-)(22/517334;000/899(1,.(-)&&')10---.+1:;4/165/&,&&)--/,+*(+'(**-+*)*(%,/'*).113,/'1.((%&,0.515(0+1.*(((456/.4,%+&1.,/17/1)&-0(.2)+53442.50**0+-$%(-564.002/1.)-,*,--...14./03('-/011,,4.-(*&(%*$++././&)((&('''),-+--,.++8::0,.4*(**(%$$&((-+%&%()$%#&(%&.*./1+0.*)'/++/3.-.((&'$'&*,)5-,.((4)1*&')0*'*-0-(,674)%(&**%%(&&')0.76:475'*&%*)++1/.3+0,/-)&'%&)%-*0/.-,+4*)$%#%#*')(24/3/31/54-,+.,-*)/),++/(-/-4++,6)6.**).-194-..,1521511370,1.-355;//.33545-/032.%&$$%&.10+('1&*)&&%%%$$&&--)*.(0.7/9428620--)++,'++&((+++1444/(/1+/-*+''(&&*.,/%/2/.&.))*(&*,--27077,,4000.1)(*1+)%(+*'))&'&-*2,()+,+*-+515)%$&)$$&'+,.2-0/-%,%&$&&%'&''%1*+',%$$&%#'$&$%$
@c189ff71-f6f4-40e5-97e7-55460f6864a5 ch=173 read=216846 start_time=2019-12-13T15:53:18Z barcode=BC01 runid=2c9cf7bc05858273f10e7d7ec552fc0bd742dc3e
CCGGTTACCTGCTTATTTACGACTTCACCCAATCATCAATCCCACCTTAGACAGCTCCTTCCTTGCGGTTAGGCCACCGGCTTCAGATTGTTATCAACTCTCGTGGTGTGACGGGTGGTGTGTACAAGGCCGGAGCGATGATGTTCTGCGACATGCTGCTGATTCGCGTTACTAGCGATTCCAACTTCATGTAGTCGGTTGCAGACTACGTCCGAACTGAGAATGGTTTGTATGGGTTTTGCTTCACCTCGCGGCTTCGCTTCCCTCTGCACCATCCATTTGTAGCGTGGTAGCCCAGGTCATAAGGGGGCATGATGATTTGACGTCATCCCCGCCTTCCTCCAGCTTGTCACTGGCAGTCTCGCTAGAGTCCCCAACTTAATGATGGTAACTAACGATAGGGTTGCGCTCGTTGCGGGACTTAACCAACATCTCACGACACGAGCTGACGCTTAACCATGCACCACCTGTATCTCATATAGCTATCTCTCCATCTCTGGGAGCCTTTGTAGGTATGGGGCGGCAGGTTCTTGCGCGTTGCTTCGAATTAAACCACATGCTCCACCGCTTGTGCGGGCCCCAAATCAATTCAGCACGGAGTTTCATTCTTGCGAGCAGTACTTCTCAGGCGAATTACTTATTGCGTTAACTGCGGCACTGAACTTTGACATCCAACGCAGGTACTCATCGTTTGGCGTGGACTACTAGGGTATCTAATCCCTGTTGCTCCCCACGCTTTCAGGTTCAGGCGTCAGTTGCAGGCCAGATCGTCGCCTTCGCCACTGGTGACCTCCATGTATATCTCTACGCATTTCACGCTACGCTTGGAATTCGATCCTCTCCTGCGCACTCCTGGCTGCCTGGTTTCTATGGCTTACCAGAGTTAAGCTTCGGGCTTTCACCACAGACCCTTGCTGCCGCCTGCTTCCTCTTTACGCCCAATAATTCCGGATGGCAACGCACCCACCTACATTATTACCGCGGCTGCTGGCGTAGTTGTATTAACTCTAATAAAGTACCGTCACTCGGCTGCACCGCCATTTCCTGTAGCCGCCGTTCTTCCTTTATGAAGTTTACAATCCGAAAGCCTTCTTCCTTCGCGCGGCGTTGCTCGGTCAGGGTTTCCCCCCCATTGCCGAAAATTCCCTACTGCTTTTAACGCGCTCCGTAG
+
)*,+2,+473.-,3,1:7./25760/%)'%+507/0147245'&*$'%')42)2102:*761,1./2:0:/.68:,.5/2,.22%)'/*'23/02-2,,,/0+5.6021332/72&*348950*1.50,9,-**&')%)*',,-4,$%'*225330-,/000/40+/,0.)'-,.12'606*3)+2837878////)+,4375675-,,**.)(-86500,-45686;9&*(.-;1264**+-6145-,-*1/0+.62--02.:-)*$$(&)(%(38*04+&'&(*%'%)(&()4.(-7,+(*&&*044+,60////*92*+356779819:5+049:1+&)&'(+1-,-11%**-.,2766836840.2/455*.+)/,1/33376:65753247543+'/1.;04488849;+/3;/-')'-*-+*'-+.360*,-.3255666654.('''102<797667;248101,-.5628663--+,/2575998732-/35)&'(,14-%,&(()))+'+*,+-+%+0..*+%&(00228/1174'(+3+;;99<22121222305-,,3,/016062200*%&%(+-32:1*)(#%+0,,.;7*'.5-1610*'..&&,+/1.//2*/.0*0.2,*+3,)9*(),*3-)&1&&&))$((.0;,670(+,316(3*-&&&(*+,231$&))*-(&'(,539163..0),+'0*,,.4/+86*),+-,-+597,&**+/;/1'21+,(*0.530,*-,3/0*+/3943465458588*7739;71357/-+*&')6./(2044+)(&(/66723<80(.)+3-.+)(%(*+(+)-'),473311.)()&(()*11*(*(+.274781;82445-('''$&%'&)*./0-%*(+)'2630:0,+/3,2++-58/+-,-(*,-,58.-**)+1,-.:)()5/5+/+,0'/'8(5);7%)0+)+)*&*-(&22+*,+11/29*,+'(2.--5:0:--+,+.4-%'%(),)0./+,3-,2**/23:476'+/-,0+)$'%,(&'))-65,(*(()'(,,088;</5,/((,))2(**)-;7,,-40/+&+-,*-56:693:;.7+')&(,1/41;...1/:.7&4934<-246593012;/34*+6:213/6/(()*)*045,+,**-+,,16'(%&
@8886b478-305b-448d-9811-798e9b954454 ch=260 read=114871 start_time=2019-12-13T15:53:11Z barcode=BC01 runid=2c9cf7bc05858273f10e7d7ec552fc0bd742dc3e
CTCCACGGGAGGCAGCAATTAAGGGAATAATATTGCACAATGAGCAGCTGATCGCTGTCCCTACATGCCGCGTGTATGAAGGCCTTCGGGTTGTAAAAATTACTTTCAGCGGGAAGGAAGGGAGTAAAGTTAATACCTTTGCTCGTGACGTTACCCGCAGGCTTTCGGCTAACTCCGTGCCAGCAGCCGCGGTAATACGGAGGGTGCAAGCGTTAATCGGAATTACTGGGCGTAAAGCGCGCACCCAGGCGGTTTTGTTAAGTCAGATGTAAATCACGGGCTCTCAACCTGGGAACTGCGTCCTGATACTGGCAACGAGTCTCGTAGAGGGGTAGAATTCCAGGTGTAGCGGTGAAATGCGTGATCTGGAGGAACCACCGGTGGCGAAGGCGGCCCCTGGACGAAGACTGACGCTCAGGTGCGAAGCGTGGGGAACAAACGGTTAAGATACCTACATTGATGCACATAAGCGAAGCAGTATCGACTTGGAAGTTTGTGCCCTTCAGGCGTGGCTTCCGGAGCTAACGCGTTGATCGACCGCCTGGTACGGCGCAAAGGTTAAAAGAGCTGTCAGATTGACGGGGGCCCGCACAAGCGGTGGAGCATGTGGATTCGATACAACGCGAAGACTACCTGGTCTTGACATCAGAGTTTTCAGAGATGGTAATGCCTTCGGGAACCGTGAGACGGGTGCTGCATGGCTGTCGTCAGCTCGTGTTGTTGTGAAATGTTGGGTTGGGTCCACGCAGCGGAAACAGCCCCTTATCGCTGTTGCCAATACGGTCCGGCCAGAACTCAAAGGGAGATGCCAGTGATAAACTGGAGGAAGGTGGGGATGACGTCAAGTCATCATGGCCCACTACGACAGGGCTACACGTGCTACAATGGCATACAAAGAAGAAGCAGAGCCTCGCGAGCAAGCGGACCTCGCAAAGTGCGTCGTAGTCGGATTGGAGAGTCTGCAACTCGACCATGAAGTCGGAATCGCTGGTAATCGTGGTCAGAATGCCACGGTAATTCCCCGCTTGTACACCGCCCGTCACACCATGGGAGTGGGTTGCAAAAGTAGGTAACAACCTTCGGGAGGCGCTTACCACTTTGTGATTCATGACTGGGGTAAAGTCGTAACAAGGTAACCGGAAGATACAAGGCGACAGGCCAAGTAGGTTAACACAAAGACACCGACAACTTTCTTCCTTTCAACAATACGTAACCCCGCA
+
.01)'((00,20/-0)+%,&$&+64,6,3)*)1.-,01/8-+*$(%&&$$%*&%&&%&(*'%$$&+&542496665)*,*'/,213.&433:,/165+'*''*0:21056393)*+).**.*%))064+2-0,//02)23''.-'.)&-.02/293*.%'#$$)(+/40/143259/027;67730251509.20,,.3,++%%*)4423321;0.,().0619277;756472;5-.,,%-&1''%..++)(**)'+2-2.16))*.*'()()'&)&,.+++*,-75822,/'(**--+*.'&&+/--/%-/)'/,*+),56991/*/+0*,0'-+-2-/12841/23041,%17(+0421,*/265-)--*2*((2+:8402/+-)1.;1-0:/+-6838,*)'(***,11223/49:9.('(+137937,)()*6'/'-4..*)*/-,'$#%$(*)**'))+'()(('#+)',&$$$'(410).(,*)(*7.'-+-9,*1&'*.*08664572-.)-%,2*()''),1/1463588664,-&*)-*+)%+)2)4,27552*$%$'$$$%)(+//77617;83,5.*-.126467.,9()+-'/''%*%.+-+$&&%+/3/4),*'%'((+()/206/-,&***)&($('4582.,+,,,*$%'&,,6:779-:9181:9:87667(3.2693././08355::888&*-459721/+,/,-00:;105:4855/),-+/+$'&)%%''(''%&-%1470*3121&*((...59/('(*-/9786.41%+&2,-8*:*.,.'(%*%0500.,,-29::::1./()()+**-1-55457467530356;:2000-1/*,+++0131+567/**)*)/3450001.-/,))*-/5(&+(%*,%&'''')*+/(/-1556:.+..,00-.%%-4---12657498949.8/-8+4***--1787685564***%%**)+*-*30312221,0),))+78652/2-,6324.-.595.)/-.-4,&()&))+...534873./-..47151)(&&(*,/4;/24:--(**3405*++)-+2:328/')((---*&(*)..:50269::95555633)72-14,((+--,.//+*+)(841653600*'$+)*1.(-0.-/3),'+-//63945022292,(./21+(*/,*19--99.$$&'0.(,0'()/+**$%$$%$%$
@b0f02f84-99d3-4631-ad73-8289f07be1a0 ch=275 read=102353 start_time=2019-12-13T15:53:08Z barcode=BC01 runid=2c9cf7bc05858273f10e7d7ec552fc0bd742dc3e
TTGTTGTGCTTCGTTCGGTTACGTATTGCTGGTGTGAAAGTTGTCGGTGTCTTTGTGGTTAACCTGCCAGCACAATGTCATCTTCCGGTTGTTACGACTTCACCTAAGCGAATCACAAGTGGTAAGCGCCCTCCCGAAGGTTAAGCTACCTGCCGCCTGTTTCATAACCCACTCCCGCTGGTGTGACGGGCGGTGTACAAGGCAGGAACATTCACCGTGGCATTTGATCCACGATTACTGGCGATTCGACTTCATGGAGTCGAGTTACGGGCCTCTCCAATCGGACTACGACGCGCGCATGAGGTCCGCTTGCTCTCGCGAGGTCGCTTCTCTTTGGCAATGCGCCATTGTAGCAGCACGTGTGTAGCCCTGGTCATGCCAGGGCCGCTGACGTCATCACATCCTCCGGTTTATGCTGGCGGTCTCCTTTGGTTCCGGCGGACCGCTGGCAACAAAGGATAAGGGTTGCGCTCGTTGCGGATAACCCAACATTTCACAACACGAGGCTGACGACAGCCATGGCACCTGTCTCTGATTTCACGAAGGCACCAATCCATCTCTGGAAGAGTTCTGATGTCAAGACCAGGTAGGTTCTTCGCGTTGCATCCGGAATTAAACCGCATGCTCCACCGCGCGGGCCCCGTCAATTCATTTGAGTTTTAATGCGGCCGTACTCCCAGGCGGTGACTTAACGCGTTCCAGCTCCGGAAACCCTCAGGGCACAACCTCCAAGTCGACATCGTTTACGGCGTGGATACCAGGGTATCTAATCCTGTTATTTTGCTCCGCTTTCGCACCTGAGCGTCAGTCTTCGTCCAGGGAGCCTTCGCCACCGGTATTCCTCCAGATCTCTACGCATTTCACCGCTACACCTAATTCTACCCCCTCACGAGACTCCAAGCTTGCCAGTATCGGGTGAAGTTCCCAGGCTGAGCGAGTTTCACATCTGACTTAACAAACCGCCTGCGTGCGCTTTGCAGCGAAATTCCGATTGGTGTTAGCGCCCTCCACCGTATTACCGCGGCTGCTGGCTGGAGGTTAGCCGGTGCTTTCTTCTGCGGGTAACGTCAATCGAGCAAAGGTATTCTCTCCGCTGAAAAGTGCCTTGACCTTCTTCACACGCGTAACATCAGGCTTGCGCCATTTGGCGCAATATTCTACTGCCTCCGTAGG
+
&-,--)'%)..31419'/4/+**+),./015+-)('*0*)0.--3/943444<8%0&),/.1/--.(%$#%#''))$&%&'&,()(.'()&','*,/19;85//(),*---.-,*,/2,00750.)*),.30-85-.64313.++,,-03)$&'')**%'***%%,-08/),.25,'%'/,+-27894884--+*,&336+42(+)-&,&*-*..5./04/*-.').01,')'*3,*,/*0+108964358<:8990+-,.''-.3%&)''$'&''-'.*/2)1+006542-+)()')//+')%(0-+)60-,10++)+,,,-,.%(1/4/(15)&'%*++-31451.3)('((')..1/.--+-./282',()*3654/2)1042+''%#'-/0'('%''**(()-(0,-)&)#+,/,*,-242243::.89614*314:38:6889:94'0/1(+.+,4&+2/-1.,%),-/,2(&*1.(.()+&-&0*.44/*,,+-40,)))//67840-.&//&$'()+42/..*+('('23&'&(+05385304-4-1:8:84.046/1&()9<8641113700*-57&,'+++43;5:<94605;*-249&*&.'/-3;263(0////.20+00&%)+,758;9.*+,-.340')-((&*)9;0*()&&)'+(3..(*'(&((640&*&'),/11+*)((''((.271214+20-2,,/'*)%(*+3612/2-,01776)*&'(23;6-/*5//0953&')2*182344764-,4-+*0,(1;;646,1+$'065035359/2232467+2212;9243-%)-*%&)**,68:1/402:552,/)'*&&%42333*&*(*06;8,145&,*%+'*&$(/,3,)*,526.*,.41)..348'1,.007*('($$&*)(+')%'()38793+/710.*.,))(/9++*,,.3+,,)%&/.16:986&25033/241,,-+0*+%('%%%%.)3+)%1)+$((&)&%))+//+-/)*+.0/80/7:0,-712276752++%%'(0-,+/2-5.-*+*,*-.,(((/00047500,&%'(/0/688+-1,'*'%(*..+,1//02-,(.&)$##%%+---,*/*'(#&&$()/-0),./15359+0,55(,5,)'%%&-7/0000&%*/02:32/&%&))
@2206070c-39a0-41a0-b0db-dbeb491c312d ch=236 read=184366 start_time=2019-12-13T15:53:06Z barcode=BC01 runid=2c9cf7bc05858273f10e7d7ec552fc0bd742dc3e
CTCCTGCAGGAGGCAGCAGTGGGAATTTTCGGCAATGGGGAAACCCTGACCGAGCAACGCCGCGTGAAGGAAGAAGGTTTTCAGTTTATAAACTTCTGTTATAAAGGAGAAGAACGGCGGCTACAGGAAATGGTAGCCCGGTGGCGAATACTTTATTAAGCCACGGCTAACTACGTGCCAGCCGCGGTAATGCGTAGGTGGCAAGCGTTATCGGAATTATTGGGCGTAAAGAGGGGCAGGCGGCAGCGGGTCTGTGGTAGAAAGCCTGAAGCAACTTCAGTAAGCCATAGAAACCAGGCAGCTAGAGTGCAGGAGAGGATCGTGGAATTCCATGTGTAGCGATACGTAGATATGGAGGAACACCAGTGGCGAGGACGACGATCAGCCTGCAACTGACATCAGTCAAGCGTAGAGGAGCAAATGCAGGATTAGATACCCTAGTAGTCCGCCGTAAAGCAGTGAGTACTAAGTGTTGGATGTCAAAGTTCAGTGCTGCAGTTAACGCAATAAATTACTCCGCCTGGGTAGTACGTTCGCAAGAATGGAAACTCAAAGGAATTGACGGGGGCCCGCACAAGCGGTGGAGCGTAATGGTTTTAGTTGGAAACAGCACTTGAAGAAGACCTTACCAGGTCTTGACATACTCATAAAGGCTCAGGATGAGAGATGGCTATATGAGATACAGGTGGTGCATGGTTGTCGTCGTGTCGTGAGATGTTAGGTTAGGGTCACAGCGAGCGCAACCCTTATCGTTAGTTACCATCATTAAAGTTAGGGGACTCTAGCGAGACTGCCAGTGACAAAGCTGGAGGAAGGCAGGGATGACGTCAAATCATCATGCCCCTTATGACCTGGGCTACACATTATACAATGGATGAATTGCAGAGGAAGCGAAGCCGCGAGGTGAAACAAAACCATAAAACCATTCTCAGTTCGGATTGTGATCTGCAACTCGACTACATGAAGTTTGGAGATCCTTAGTAATCGCGAATCCCGGCATGTCGCAGTGAATACGTTCTCGGGCCTTGCCACACCGCCGTCACACCGAGGTTGTGCTTTTGAAGCCCGGTGGCTAACCGCAAGGAAGGCTGTAAGGTGGATTGATGATTGGGGTGAAGTGTGGCCTAAGGTAACCGG
+
..10+'+)..*/.,+,)*&)'-(('-7;723850;111*&'*)-3./.*2***&42(3005*)(++*2/0+1)+-)./85.,(,-4'$'.56/./(*)*5/.03+-+('(,-27509/2//.20''&(,,(240../6+.*+/'4*,)*%''&'&)+.)&(*+,./..24.*()&*&'%&'-2..2//481(0,,&((*)...,*+/1-*)+&-%'*(%+)..0-.2790()+45.0038107/(--.64//./-/4/*%)*+)0321++'')(*.5/*//4727:24-**+),+-/70/-)(''&*+1*&(+'&&,-),.476,.)334:930.,'(,+,-.+0113342)()((2**2-,/314/2,(''++*-,210/0,'.326663721122*/.&(20(.)+-5%+$*(**,349*&&$'-''/')+:87:'),5511321+-.-.*90&.$%)*+*,&...41376<6:58065532/076)),&'(+5140;/4/22230'))&+)/.180185/*,-+-0./0278*,,/*+432'14..9:58,,*))*/2.216;:-25)%)&()+,.+//49/00)3%&*-089:))&0',%.+(+2*2&&$#'('&+)(.-4/3+.,%,&'%,)*%0-../0/*+,1+/-849)),*-,%))+..%4544755///01364576798::9;8:8<66*(**'71258977479.7,&(*.**+0---*,+%/-.12070'.4,(1-33/5/-+4/-/3180&').*%(*-&*../-273-*&%&(*233-'''((*+(*+()*-1-*5+*.-.0+6896868899,7/))42454+((%&)*0-2439.,.5/740.))&()%))+0;88:582'&(*,-,.(2)))('&**(..-0/&+),-6<74393-./00/8::39:;<998-21;371+3+&&(*..00//511385882201,2,,00)..%&)/3&',*,13&&*')3193*(&(+/$''*+*.'-147;:9;68;768/3632-3%&%$'*.0+21)-1(.'+''&'(-.+,((&%&%'(0)+3(+)'%*%%*5/6-5.3-/,.(,(**)(),,456/23.111,8.246,--060///)''$&*3+703;9;17
@88972c33-304f-4f74-a915-b28e11236e23 ch=345 read=85502 start_time=2019-12-13T15:52:56Z barcode=BC01 runid=2c9cf7bc05858273f10e7d7ec552fc0bd742dc3e
CCGGTTACCTTGTTACGACTTCACCCTAATCATAAATCACCACCTTAGACGGCTGGCTCCTATAAAAAGTTATCCCACCGGCTTTAGGTGTTACAGACTCTCATGGTGTGACGGGCGGTGTGCTGGGCCGGAGGAACGTATTCACCGCGGCGTGCTTTGATCACGCGATTACTAGCGATTCCAGCTTCGTGTGGGCAGTTGCAGCCTGGTAGTAGTCGAGCGAGAACGGCTTTCAGAGATCCGCTTGCCTTCGCAGGTTCGCCCACTCTCGTTGGCCTGCCGTCCATTGTAGCACGTGTGTAGCGGGTCATAAGGGGCATGATGACGTCATCCCGCAACCGCTTCCTCGGTTTTGTCACCGGCAGTCTCGATAGAGTGCCCAACTTAATGATGGCAACTAATGACAAGGGTTGCGCTCGTTGCGGGACTTAACCCAACATCTCACGACACGAGCTGACGACAGCCATGCACCTGTCTCAGAGAGAACACTAATCTCTTAGGTTTTGCACTGGATGTGTCAAGACCTGGTAGGTTCTTCGCGTTGCTTCGAATTAAACCACATGCTCCACCGCTTGTGCGAGGCCCCGTCAATTCCTTTGAGTTTCAACTTGCGGTCGTACTCCCCAGGCGGAGTGCTTGTCATTAGCTGCAGCACTGAGAGGCGGAAACCTCCCAACACTTAGCACTCTCATCGTTTGGCATGGACTACCAGGGTATCCAATCCTGTTCATACCCATGCTTTCGAGCCTCAGCGTCAGTTTGCAGACCAGAGAGCCGCCTTCGCCCGCTGGTGTTCTTCCATATCTACGTCCACCGCTACGCATGGAGTTCCACTCTCTCTTCTGCACTCAAGTTCAACGGTTTCTGATGCAATTCTCCGGTTGAGCCGAGAGGCTTTCACATCGAACTTATTGAACCACCTGCACTCGCTTTACGCCAATAAATCCGGACAACGCTTGCCACCTACATTATTACCGCGGCTGCTGGCGTAGTTAGCCGTGACTTTCTAACCGTCAAATAAAGGCCAGTTACTACCTCTATCTTTCTTCACTGCAACAGAGCTTTACGAGCCGAAACCCTTCTTCACTCGCGGCACTCCATCAGACTTGCGTCCATTGTGGAAAGATTCCTACCTGCTGCTGCCCACTCCCGTAGGAG
+
876180-//-+)4,+,1./0.+-31()2:4/(((.+(&&)(&,0.1/114150+/,,,..+,-197,$*+/,,84(%+*/*()+)'4341.:..+.40/-*,,.19.----7646/00)-.)%')*1+1-0**)+412867843685:39977/..60-/01*,,,,*.,(&''&,..380''$&'-*)-+)&*'&(-,841-02/',(**(*)+.2%$))''(*+-/50098551/-..-)'+//,386<8)))*,:<715.+)++//52/6+3+5+./415;;2360*+,-*,--11-**,-%-+.&%(,-,483.58333001+)(&(/3($'%$&&#&0)65-8**.:-)011/17185556333,,-.---./.4*,')'&-,0//1061-,--+-+-0024-4/6+*+)*//-6825/73281912,.+,/-0/.**+2213/1+-1666564355)2545,,$++)*4327)(((((,1/-)(/*,,10/6/1,59:-22/788;74'*&+0''&-+6.2.-.-33::4;434647---2,&/(3.3<872-(*1,-,-((/,,+4+,-30/'0*51.*),13:590*-672266;93-*,(-015;66,401,/.-+&1772)%&&%(1(**)&,+*,2310//01470+)()(&)&((&(,*.5.1,*($'%()4/0.,&(-27638*(%%(+,65343451-6*+,0:(4+434/14;711+/3,-2323:;2//10899///.-6*0253,358625(&*&&)190/6/82245(%(%'(4,.720/+'&)+**-%-((*+'+,..022)3357-,.228)'*./-1*(0;7::75548(.+*7.,+4'57;;632..*.385<719-2/0:00197/*&'%%$&),**,+.1('1/-4-/20.%/*&+-*+.,123,/-.+'(%'%*0-098--,31396762035054'-(()2025/22153*&(/--+)4&/)))+38/..41476/,,45/*'$&)*155;;5480(,*-,.092232484356704;9+80.&')$,0869-/..1;8.0016751,65.669:6472&()-,.0/*$)'-,,12+-20.0*,.26983;332337,*+,04/++')''*/,,%'*.,$',,85///0,*+
@93c58314-3628-420b-ae43-a8cc0e281d91 ch=341 read=94391 start_time=2019-12-13T15:52:34Z barcode=BC01 runid=2c9cf7bc05858273f10e7d7ec552fc0bd742dc3e
CTCCTACGGGAGGCAGCAGTGGGAATATTGCACAATGGGCGCAAGCCTGATGCGCCATACCGCGTGTATGAAGAAGGCCTTCGGGTTGTAAGTACTTTCAGCGGGGAGGAAGGGTAAAAGTTAATACCTTTGCTCATTGACGTTACGCAGAAGAAGCACCAGCTAACTCCGTGCCAGCAGCCGCGGTAATACGGAGGATGCAAGCGTTAATCAGATTACTGGGCGTAAAGCGCACGCAGGCAGTTTGTTAAGTCAGATGTAAGGAAATCCCGGGCTCAACCTGAACTGCATCTGATGCACTGGCAACTTGAGTCTCTCGTAGAGGGTAGAATTCCAGGTGTAGCGGTGAAATGCGTAGAGATCTGGAGGGATACCGGTGGCGAAGCGGCCCCTGGACGAAGACTGACGCTCAGGTGCGAAAGCGTGGGGAGCAAACGGATTAGATACCCTGGTAGTCCACGCCGTAAACGATGTCGACTTGGAGGTTGTGCCCTTGAGGCGTGGCTTCCGGAGCTAACGCGTTAGTCGACCGCCTGGGAGTGCAGCCGCAAGGTTAAAACTCAGAGAAATGAATTGACCCAGGGGCCCCACTTTGAAGCGGTGACGTAATGGTTTTAATTCGATACGCGAAGAACCTTACCTGATGTGACATCCACAGGAAGTTTTTTTTCAGAGATGAGAATGTGCCTTCGGGAACCGTAGGGTACTGCATGGCTGTCGATGGCTCAGTAACAATGAAATGTTGGGTTAAGTCCGCAACGAAACACCAGCCCTTATCCTTTGTTGCCAGCCCGGTCCGGCCGGGAACTCAAGGAGACTGCAGTGATAAAGAAACTGGAGGAAGGTAAAGGGAGGGGACCGAGCGTCAAAGGAGTCATCGCCAGTACCCACGACCAGGGCTACACACGTGCTACAATGGCGCATACAAAGAGCGACCTCGCGAGAGCAAACGGACCTCATAAAATTACGTCGTAGTCCGGATTGGAGTCTGCAACTCGACTCCATAAGAGTGGAATCGCTAGTAATCGTGGATCAGGAAATGCCACAGTGAATACGTTCGGGCCTTGTACACCGCCGAAATCACACCATGGGAGTGGGTTGCAAAAGAAGTAGGTAGCAACCTTCGGGAGGGCTACCACTTTGTGATTCATGACTGGGGTGAAGTCAACAAGGTAACCGG
+
,//2+-15-+&+0.&/.*+.06)+..(3()*-./;//63-&')(&++4401')()-00&,2,.167778660&),+4-80.1*533:1+4*%+()+94-+--/79)*,1--0-('(3:1,*7.6.*4-78,+884'')))3.3/-1'(**2,(+-)+*1+$--+1$'&+*-/2741/.+-5,&*(+--70/0),**1260443120351512)**/,45400,+,1994/---),-.+4.3'+,75/5:8535877786-3+'%-)''15-&.00/.-+3-441:77443011.-/-/)+&&&&(%%''(&(*)-.*//16*&,.+(*.,2/30**2///3/002;6.21-+45:61.../257:2.77(///3:.7338,+-'(,+-/3,&'.23/+-*'+0'+),+--2*-7876&'/.+/47255-%**18-0,6++,&&&((17./29666956,..084599952332151/,2,.)),)23../2:.1,,%''%''(,+),),)0&+-15611-,6+)&.-123767:1.'*$'&%%$)...035*/-605933/0'((&-3'(,$),'((+%(%,443.-6*$(,--$))((,-'**,(,*,,170<<-3:792/0*#(&&(+2*,610-0*/,((&%$(&&0004,)(%*&)(')1;;<680;-,,,,:/+,*-*,/36:566)77,6135((&'&&&*-0374,3.0042-$'%$%()%*+,/)&&%(,.0,-.8)0.,7-41/69(-,5/0.*$'%&$)%.4/)0,./,/6,'6.%41../&()317-/+0*,45/4/3-)%-)'*)&$$&#%%%&)(+,&*''***,**+(((((%&&**+'*-*,(&'&'(,*+-35,+'%&)*/:7-0'%%#%-0*&()/.912784.,,))')',&',+.191,''(*+,3885+&'&'223224/30()'')5;/57;85976++3;:003'015657776.*-.+)+.,*+,4356.3---*+.752%('*&(+,.69533.-000/5977354566825&,'*)*.//2*252141,-+.*.'*/4.3.('(*+-4+.($''()--///4,4-5,+(*-7023/.3490$()()++*)*&,)*)(/13&4-),($%))-6-.29.,/012;2/223663.1+)++5.0.'&)/3.3/104,**
@3b5912fa-cbad-491f-94a4-4dc66e49e2a5 ch=188 read=215795 start_time=2019-12-13T15:52:14Z barcode=BC01 runid=2c9cf7bc05858273f10e7d7ec552fc0bd742dc3e
CTACGGGAGGCAGCAGTGGGAATATTGCACAATGGGCGCAAGCCTGATGCAGCCATACCCGCGTGTATGAAGAAACCTTCGGGTTGTAAAGTACTTTCAGCGGAGAGGAAGGGAGTAAAGCTAATACCTTTGCTCATTGACGTTACCCGCAGAAGAAGCACCGACTGCTCCGTGCCAGCAACCGCGGTATGCAGAGGGAGTGCAAGCGTTAATCGGAATTACTGGGCGTAAAGCGCGCAGGCGTTTGTTAAGTCAGATGTGAAATCCCCGGGCTCAACCTGAGACTGCATCTGATACTGGCTTGAGTCTCGTAGAGGGGTAGAATCCCAGGTGTGGCGGTGAAATGCGTAGAGATCTGGAGGAATACCGGTGGCGAAGGCGGCCCCTGGACGAACGACGCTCAGGTGCAGCGTGGGGAGCAAACGGGATTGAATACCTGTTGGTCACGCCAAAGCGATGAACTTGGGTTGTGCCCTTGAGGCGTGGCTTCCGGAGCTAGCGGTCGACCGCCTGGGAATTACGGCCGCAAGGTTAAAAAACTCAAATGAATTGACGGGGGGCCCGCACAAGCGGTGGAGCATGTGGTTTAATTCGATGCAACGCGAAGAGGCCTGGTCTTGACATCCACGGAAGTTTTCAGGAATGAAATGTGCCTTCGGGAACCGTGAGACAGGTGCTGCATGGCTGTCGTCATCGTGTTGTGGGTTAGTCCGCAACGAGCGCAACCCTTATCCTTTGTTGCCAGCGGTCCGGCCGGGAACTCAAAGAGGAGACTGCCAGTGATAAACTGGAGGAAGGTGGGGATGACGTCAAGTCATCATGGCCCGCACCACGACCAGGGCTACGTGCTATGGCGCATACAAAGAAAGCGACCTCGCGAGCAAACGGACCTCATAAGAATTCGTCGTAGTCGGATTGAGTCTGCAACTCGACTCCATGAAGTCGGAATCGCTAGTAATCGTGGATCCAGAATGCCACGGTGAATACGTTCCCGGAGCCTTGTACACACCGCCCGTCACACCATGGGAGTGGGTTGCAAAAAGTAGGTAGCTTAACCTTCGGGAGGGCGCTTACCACTTTGTGATTCATGACTGGGTGAAGTCGTAACAGGTAACCGG
+
,/(*'-+(,2/2(6+772(*)(():/,+--/:0.53855:1.11--.667-))++,(2:*,:86444443.)+,)+*+-20;938/+12**,+,1:;/*1161-*(.(,)-30&()1;3,-*,+()-,,4+*456*4*)*/0.:/1:3(2((+'&),'(+-4/,++&).06+-41*(++)+//)*('++,%*),,/0*&*+2211.32.808070/6,1-.005:63,..88-.*-%)),1(-+20,2/40238*+-/(/(*7/)044*0699981,,)&)$)*-/--./0/../.9--'&$$&'/00,/122.,+/*'&0.16556/+4862*&)*18/+-1+*01993/-,22518/.4(2)*::.8-,6//,+.*/..*,160(-776'$%),/24666139866))*,+1;9)')*.1**%.6..0-'2(,+81-'+')-.+,(*&((($''(*%(*&'$-50/2-1-0;101..0209776335..)*($(++(+,&+***0:/160.-(&%)'*,/:16/143,42:58:54,')-350///7.7-45119:1,07+'*'&+/./4763,*++11/.025<:4/56....-;553.2*.+%%(%%&&(-87360+.03550312.2-.8601/,&&$(((*0)*220201/,984:7;882,,)/&0+,,39754458679:91+/%(*,7212-(*2,5**).3-)-4,4---,0:686;53:654-.:2-060297778876.4.4.468193525.*(%++()+378:;8::1111<:786+*+'0/-50+11+-/48:7681/1248983-''+,)&(%'&&(+1164568)(()(3-.,)+*.01365/556*'(()**.,..,.4975(67:*07917356.,0-&*&&.+,-157..-/'4%6)-+0141./1,/,.--.168*+214//2,70857//*)(&)))*034;869'*/5:97:++*),,,+6127250224-2%)5.2.-.30..,2:5193//1-0(-50.0((&))/756937.7;3,)2,*.'&$&&',*656;829.(-.)('''&*49/,00-,123/:1118796342)*..*,*++2,/.(/+5:9876
