# Supplementary material for: De novo species identification using 16S rRNA gene nanopore sequencing
Source: PeerJ. 2020 Oct 21;8:e10029. doi: 10.7717/peerj.10029 (PMC7585375; doi:10.7717/peerj.10029)
Supplement: Supplemental Information 3 [file peerj-08-10029-s003.zip › pass_fastq_runid_2c9cf7bc05858273f10e7d7ec552fc0bd742dc3e_487.fastq]

@4528f984-2e1a-4d49-bd5b-a2ca2b04f934 ch=231 read=126043 start_time=2019-12-13T15:51:54Z barcode=BC01 runid=2c9cf7bc05858273f10e7d7ec552fc0bd742dc3e
TGCTTCAGTAAACGCGGCTCCAGGCATAGAGTGCAGGAAGGATCGTGAAATTCCATGTACAGCGGTGAAATGCGTAGATATATGGAGACTTTCGGTGTGAGCGACGATCTGGCCTGCAACTGGCCGCTAGATCCCAGCAAGCATGAGAGGAACCAAATGAGGTTAGATACCCTGGTAGGTCCACGCCGTAATTACTATAGTGTTGGATGTCAAAAGTTCAGTGCGTTTAACATAAGTACTCTGCTACTGAGTGGTACCAAAATGAAACTCGAGATTGTGGGGAGCCCGCACAAGCCAGTGGGCATGTGGTTTTAATTCGAAGCAGCATGAAGAACCTTCCAAGTCTTGACCACCATAAAGGCTCCAGAGATGGAGATGGCTATATGTAAGTCTGGAGTGGTGCTGGTTGTCGTCGTGTCGTGAGATGGGTTGATGCAGCTTGAGCGCAACCCTTAGTTACCATCATTGGTTGAGGACTCTGGCAGGGGACTGCCAGTGACAGAAGCTGAAGGCGGGGATGACGATGGAATCATCGGCTTGTGCAGGCTACACACGTGCTACAATGGATGTGCAGGAAGCGAAGCCATGAGGTGACAAGGCCGCAAAACCATTCTCAGTTTCGGATGGCAGTCTGCAACTCGACTGTGGTTAGAATCTTAGTAATCGCGAATCAGCATGCGGTGAATACGTTCTCGGGCCTTGCTTACCTTAAAATCGCACCACGAGAGTTGATAACGCAGAAGCGTTGGCCTAACCGCAGGAAGGGGCCTTGTCTAAGGTCTGGGATTGATGATTGAATTGA
+
$#(5+5/01/-$&%$(&&','**+-/,++&,*,*%/0),,+(&%%(&%')*.,.&%%%#%&)**541+66+,65,/)*)+,'(*+(&'%&+,('+*,%%&)-374/0/.-6276122464.3('&&(-&(.,30*(*,(,%'%'#%&(+&+%.(+,+(%$(%+-//06.69,*(-1+*&'*0-1*,+**.++--///%'(+-5<694.&,./:2')135+*.*+''+,**(())-),&+&*$#%&%'%%%')&%)$%',.(&(')-(*'(%%%&1)*()./*)'18(()(,-0+33'1027++(6)2(0-76+/506/%','*6(2+'),.*//10++$&&**,*-(&'.'&(*('*1/*(())(((()+::80-/.-5/.-,%)%'%%&%&220''),.+))&*21:456776.4,,))+0'0-+(&*)62)/((%%''&''--(..,08.*.-,+6,-66/0-(**&,))(-+,%')*--,'*1.,(/,(')'&,,-.-&(+*,/,*)*.,)5:-16:80.'&%%')())1-$%%%%%'$$#))))'-,.+-.1.3+(-,423:'&&&'*%).',)*')-+04%$*(0+$($'&'&%(%#$187.42*17/06,0/0')%('/$(%),242+,*(.0740/0)*&()+'(&'(&*+%-/1753''+-921)*,)))(*857/:1-3--3-((+//,&&(&%&%$(&%%(+,'()$'*--),*++)-/610,-&%&*$&-('))',/9/300*2-)---4'*(+('()*))*4*,('#($$&/5,,0+,-.+4+*'((+)6
@abb943f0-c3e2-4e84-8c9b-26dbd538e2ed ch=141 read=92375 start_time=2019-12-13T15:51:47Z barcode=BC01 runid=2c9cf7bc05858273f10e7d7ec552fc0bd742dc3e
CGGGAGGCAGCAGTGGGAATATTGCACAATGGGCGCAAGCCTGATGCAACCATGCCGCGTGTATGAAGAAGGCCTTCGGGTTGTAAAGTACTTTCAGCGGGAGGAAGGGGAGTAAAGTTAATACTGCTCATTGACGTTACCCGCAGAAGAAGCTTTACCAGCTAACTCCGTGCCAGCAGCCGCGGTAATACGGAAGTGCAAGCGTTAATCAGTACTGGGCGTAAGCGCGCACTTGAGCGGTTTGTTAATCGAAGATGTGAAATCCCGGGCTCAACCTGGGAACTGCATCTGATACAAGCGAAACTTGAGTCTCGTAGGGGGGTAGAATTCCAGGTGTAGCGGTGAAATGCGTAGAGATCTGGAGGAATACCGGTGGCACGAGGGCGACCCCCTGGACGAAAAGCGGCA
+
3.82-/0/'21.0626-+,,//5.,+-.2/2540+,/8/5;1212-2.,3823640/2384524551'*)*0.76953:76:6165(*4001;;524.14-(1-22010+%&(2;4*,0/0+*)&(+*-&-()+972921:0/2200,'+*%&&('(.3)(/0-4.,-%%)+18/31//4537/6/2/+)*++*%')()'2%''/-1.14/..268:;:95694,--0')),1+0048026;5.324/./),*)+84436;0.0&(*,)++//5----03(1,/111/1%())))*('(&(+)$&$&%'()1470/,'240+--.(2*/,*),2433.00-9.-/7-+/+,*/*)(,.347631104256817+1*(#$&%,)))*$.292()4923/,((&$#%%&&
@cd122294-1bbf-4ac0-8086-c829994f25bc ch=248 read=132251 start_time=2019-12-13T15:51:27Z barcode=BC01 runid=2c9cf7bc05858273f10e7d7ec552fc0bd742dc3e
CCGGTTATCTTGTTGCGACTTCTGCCCCAGTCGCTAAGCCCACCGTGGTCGCCCGCATAACGCGAGGTTAGCCTCTTAACCTTCGAGGTGAACCCAACTCCCCATGGTGTGACGGGCGGTGTCATTGCAAGGCCTGAGCATTCACCGCGGCATGCTGATCGCGATACTAGCGTTCACCTAAATGCTCCAGGTTTGCGAGAATCGAAATCGAACTGAGACGGCTTTTGGTGATCAGCGCACTCTCGCGGTTTTGCTGCCCTGTCACCACCATTGTAGCACGTGTGGCAGCCCAGCGCATCAAGGGCCATGAGGACTTGACGTCATCCCACCTTCCTCCGGCTTATCTACCGGGTTGCTTTAGAGTCCCCAGCTTCAAATGATCGGCTTAAGGCGGGGTTTGCCGCACTCGTTGCGGGACTTAACCCAACATCCTCGGCACAGGCGACGACGGCCATGCAGCACCTGATCACCGGGGTC
+
8)-+1.*,2284481325143-)(-13)+-77*1%+/)/9.*060:7<65150&&)'&'$%&%%%&)/,%&+%$&)'%%)&'*--&.-/.0,1+'(0**.43*.0:99966652896340)*'%+(&+/4/46:53)&+/4:778<7818210('''(+-',++,%*',-.-*2/&'+%%&%&$$$&&&/1.8/-/,*&+**,'0*)+-)(%'$%'*,-,,+.271'(&&%%'&&*(,&()*34/2*0146../.,.1,-3..,4-'%'&0,,((+,*./.12.5+%(1/-*-.11(+()(-*',,*,-2784434111//34052,'.)-0,''*/10-310+,'$,-(-&'*$*176),-2+487-(('(-(/+))((-+0/'%&-+)1)*+0/+3/',)%&$((1-14,/.793--)$'(&'.30150'),(&*,*%')&)(*/(3%/04/5.-%**%,'&&$'%'+***('##
@7b058d1f-62bf-4999-86da-c1bd36a3702c ch=252 read=218387 start_time=2019-12-13T15:51:14Z barcode=BC01 runid=2c9cf7bc05858273f10e7d7ec552fc0bd742dc3e
CTCCTACAGGGGAGGCAGCAGTGGGAATATTACAATGGGCGCAAGCCTGATGCAGCCATGCCGCGTGTATGAAGAAGGCCTTCGGGTTGTAAGTACTTTCAGCGGGGAGGAAGGGTAGTTAATACCTTTGCTCGTGACGTTACCCGCGAAGAAGCACCGGCTAACTCCGTGCCAGCAGCCGCGGTAATACACGGAGGTGCAAGCGTTAATCAGATTACTGGGCGTAAAAGCGCACGCAGGCAGTTTGATAAGTCAGATGTAGAAATCCCCAGGCTCAACCGCTGGGAACTGCATCCTGATACTGGCAAGCGAGTCTCGTAGAGGTGGGAATTCCAGGTGTAGCGGTGAAATGCGTAGAGATCTGGAGGAATACCGGTGGCGAAGGCGGCCCCTGGACGAACTGACGCTCAGGTGCGAAAGCGTGGGGAACAAACAGAGTTAGATACCCTGGTAGTCCCGCCGTAAACGATGTCGACTTGGAGGTTGTGCCCGCTTGAGGCGTGGCTTCCGGAGCCTAACACGTTAAGTCGACCGCCTGGGAAGTACGGCCGCAAGGTTAAAACTCAAATGAATTGACGGGGGCCCGCAGCGGTGGGCAGTAATGGTTTAATTCGATGCAACGCGAAGAACCTTACCTGGTCTTGACATCCACGGAAGTTTTCAGAATGAGAATGTGCCTTCGGGAACCGTGAGACAGGTGCATGGCTGTCGTCAGCTCGTGTTGTGAAATGTTGGGTTAAGTCCGCAACGAGCGCAACCCGCGCTCCCTTTGTTGCCAGCGGTCCGGCCGGGAACTCAAGGGAGACTGCCGGTGATAAACTGGAGAAGGTGGGGATGACGTCAAGTCATCATGGCCCTTACGACCAGGGCTACACACGTGCTACAATGGCGCATACAAAGAGAAGCGACCTCGCGAGAGCAAGCGGACCTCATAAGTGCGTCGTAGTCGGATTGGAGTCTGCAACTCGACTCCATGAAGTCGATCCGCTAGTAATCGTGGATCAGAATGCCACGGTGAATACGTTCCCGGGCCTTGTACACACCGCCCGTCACACCGTAAGGAGTGGGTTGCAAAAATTAGGTAGCTTAACCTTCGGAGGGAACGCTTACCACTTTGTGATTCATGACTGGGGTGAAGTCGTATAAGGTAACCGG
+
,-41234+3-1('0;225836611+(**128205009761**-2,0:4002213*122205+***++-,/0--%()--567:92:128234516-,+.0(&('))2*'.,-,+)'%''-8-8.01,68+*67810011/2:32;1-)%(($+(',,71.0//-4...4--0590+.--132.2--/6.-('),+,+*)./62)-/,9-6-2**+0,223886:894;8-*0/300(2.1::04794-+'&-,7852*)$))$2')*038-'-564-/.2,%&%&(())003322.((),/027.,&.*)*(%+,.,113,-&/,((-'.+.,,)+-3/,(+,03974142/08:9-+*)*//660./*)*+99877446**-++5007/;3.*-501012+2433667:36:980+**'*,99:<9(*%-52)*'%&(-.+(($'*4623:9:82:1-&**--1:220./+/-+-)*'))&(+0523085,&)/((&.)*,-,2.05/110,-,()510&)*/706.44&((-)1/*+.+))&*/0499101221236789146:5:-++)(/,2/42783,--+),(+-03.,)(&&$(((*044;:4847.'*,.;757652,.&./-,--+3804-/),)()24674/12010-19<-,*++3----47101(474:92:8-64:8954405,,01.-%'+2004::649./255775/7---2:-,,570631633..81*,4/511/1/03328(*++/+8-&(+)(38450/).3:94-24362;91:55-5-*.))'*/0031''&&&)0997779/)*/*3/04:358600'/1+'+-0,//--.(23*)+)),-044832210.,,(-./422127<;9::89996973*')%*)()722213664+))'+9;(58740014-+/3+/473457:89.7&-%4(+*(*,/35500010/,0441-.+))+*,'%),*+.52.206122;:<98800)3))--+--880/:84:653/3,,596142101.+,-2:57:567545027(-&$1*'((.612:0205,*&,%%0-+,**)'/,+0+3/*4+,*)&%+'*)))+'')//**0021087843332;822021./0++*%'*,3/3;:;64
@053bec99-70b2-4ce7-a584-e681121c3422 ch=297 read=173518 start_time=2019-12-13T15:51:11Z barcode=BC01 runid=2c9cf7bc05858273f10e7d7ec552fc0bd742dc3e
CCCGGTTACCTTGTTACGGCTTCACCCCAATCAGCTGACCCTACCTTCGGCCTTATCCTTGCAGTTAGCTCACGGACTTCAGGTATTGCCAGCTCGTAGTGTGACGGGCGGGTGTGTATTACCACAAGACCGAACGTATTCACCGCGACATTCTGATTCGCGATTACTATTAACTCCAGCTTCACGTAGGCGAGTTTCAGCCTACAATCCGAACCTGAGACTGGTTTTAAAAGTTTGGCTCCACCTCCACGGTATTAAAAATCTCTGTACGCAGCCATTGTAGCGTGTGTAGCCCTACGCAAGGGGCATGATGGTTGACGATCATCCCACCTTCCTCCTAGTTAACCCAGGCAGTCTCGCTAAAGTCCTCAGCAATGAGTAGTAACTAACGACAAGGTTGCGCTCGTTGCGGGACTTAACTTAACGTCTCACGGCAGGCCGAAACATTTTCCCTGCCAATGAAATTTCCTCGATTAAAGAGTAATGCAAAGGATGTCAAGTGTAGGTAAAGGTTCTTCGCGTTACTTCAGATTAAACCACATGCTCCGCTACTTGTGCGGGTCCCAAATCAATTCCTTTGAGTTTAATCTTGCGACCATGCTCCCCAGGCGGAATACTTAATGCGTTAGGCAGCGGCACGGAGGTGTTGAAACCCCCCACCTGAAGTATTCATCGTTTGCAGCGTGGACTACCAGGGTATAATCCTGTTGCTCCCTTTTCAGGCCTCAGCGTCAGTTCTGATCCAGAGTCGCCTTCGCCGCCAATTCTTCTGAAATCTCTGCGCATTTCACCCTTTTCGGGGATCTCCTCTCCTGCCTCTATAGATAACCAGTTTTGGGATGCAGCACCGGTGGGCCGGTATTTCCGCATCCGCCAATCATCCGCCTGCAGCTCCTTGCGCCCAGTAAATCCGGATAACGCTCGCCACCTACGTATTACCGCGGCTACAGCGCGTAGTTATGCATGGCTTCCTCCTTGGGTACCGTCATTATCTTCCCCAAAGAGACAGAGCTTTGATCGAAAACCTTCATCACTCCGCGGCGTTGCTGCATCAGGGTTTCCCCGTTGTGCAATATTCCTGCTGCCTCCCGTAGAACAATATCAACAACGGTTGCAGGGCATGAACGACCTTCCAGCGCAACCAATGCGTAACGGCA
+
&),*.26*//1/((-')*(.362,21-'-+.,&&(*+*38-..895:/.##$%%'+0$%&)+&,)6,((+,(/0711030%,'.+0844;2*//.'.$2445232/.3413***+''%*'%***%'*,/.3,(3..642:/-,3(,/700491201362222255/+*$%%(),-1/+**+3+(++,06631.11:20++,3-0/20/12'(43.+-.-146.(8<<.398+,/:1153367*-611''*-63(-'&+0..)(,-,+*(+&)'(/-267.(**-,./0+*-.04)*01').5*4/*((+*-/,.8/.,,&()+5/571+0449.0-/+*''&))$.&((,00689852%$')+&&((,*,)$**3,(&((*/003//01.0.61,/6,7+,*,-0--/.--3)*),*)&'%$+%*'**()%%+$+%(*,&&(''%'*04))-&%#$$&$&%%&)&/2/,*-)*,-11+''(*/400-26).-.-*,+/4*1./113149(++2955:645306,0172+)/*6+;917)((,(,,29224+0/8/218*3.+/1-03513/:4:-$%(''''+1+)1*()(%'**/8*/'-+689,.0/4)0-5-,)*(1++*)'''$%%$&)*,/.,*',%(('&+.(*2,1/742-(,/)&+(%)-1:7687.5:+(*-,-+*-/564-4--..()(+***584+3.(+-50%'451/%&,4724-,/(.6+*0(%$((36')%%&(0+/--2.*.(&+)(&).)/31*&,0-++**(()*+*-94-')-&'-'''''(%$')*-&'))23//3),-+)%+)5,6-3-105;9)'+((*&)'))'1,')*%'&&$&$+'39+0'&(*456)),-**+'+1-+0+$%'%*./2)*($).-3*$&,6:-+2/+118767,103-210635//(+*/0-14+/-6.)&%$%%$)(0-++,+(&)$)%)),1.2*,()'(.(*)127992530020-,+)'+-)')-.50)&,--,&&&'.&(.2..-,/08893452.')(--112//122231+-++,6+/,)&(,5).'//82/302.,-14222*05,,1,+)1,4/-%+*)%(+(%&%%$#$%*,(+''(&(%%$&'+/0.*,.(/''+)1+1(,(&)(&$$$%
@3c8e72af-5035-4ae0-94de-ea57d8877dd3 ch=372 read=180154 start_time=2019-12-13T15:51:12Z barcode=BC01 runid=2c9cf7bc05858273f10e7d7ec552fc0bd742dc3e
CGGTTACCTTGTTACGACTTCACCCCAATCATCAATCCACCTTAGACAGCTCCTTCCCTTGCGGTTAGGCCACCGGCTTCGGGTGTTATCAGCTCTCGTGGTGTGACGGGCGGTGTGTACAAGGCCGAGAGCATTCACCGCGACATGCTGATTCGCGTTACTAGCGATTCCAACTTCATGTAGTCGAGTTGCAGACTACAATCCGGAGCGAATGGTTTTATGGGTTTTGCTTCACCTCGCGGCTTCAGCGCCCTCTGCACCATCCATTGTAGCACGTGTGTAGCCCAGGTCATAAGGGGCATGATGATTTGACGTCCCGCCTTTCATCCAGCTTGTCACTGGCAGTCTCGCTAGAGTCCCCAACTTAATGATGTTAACTAACGATAGGGTTGCGCTCGTTGCGGACTTAACCAACATCTCACGACACGAGCTGACGACAACCGCCACCTGTATCTCATATAACTATCTCTCCATCTCTGGAGCCTTTGAGTATGTCAAGACCTGGTGGGTTCTTCGCGTTGCTTCGAATTAAACCACATGCTCCACCGCTTGTGCGAATTTGTCAATTCCTTTGAGTTTCATTCTTGCGAACGTACTACTCAGGCGGAGTACTTATTGCGTTAACTGCAGCACTGAACTTTGACATCAACACTTAGTACTCATCGTTTACGGCGTGGACTACTAAGGGTACTAATCCTATTTGCTCCCCACGCTTTCGGACTGAGCGTCGAGCCAGATCGTCGCCTTCATGCTGGTGCTCCTCCATATCTACGCATTCACCGCTACACGTAGATTCCACGATCTCTCCTGCACTCTAGCTGCCTGGTTTCTATGGCTTACTGAAGTTAAGCTTCAGGCTTTCACCACAGACCCTTGCTGCCGCCTGCTCCCTCTTTACGCCCAATAATTCCGGATAACGCTTGCCACCTACGTATTACCGCGGCTGCTGGCACGTAGTTAACCGTGGCTTTCTAATAAATTACCGTCACTCGGCTACCATTTCCTGTAGCCGCCGTTCTTCCTTTATAACGAAGTTTACAATCGAAACCTTCTTCCTTGCACTGGCGTTGCTCGGTCAGGGTTTCCCCATTGCCGAAAATTCCCTGCTGCTGCCTCCCGGG
+
:304/-3-8-,29%/037::8,2&'$2,67898+,-412414722694554477/:6)1,+,448:56<:;578).,.664;22.:///)('*(-+-(1.5,*+**2/543)-,(()-15+:)922'%('(*-*3-23;)1*'&&++--.)4))&*((3+,.,..*(.0.'1(./9213.0&--1(',,2-**,,,325081..-*+%,1.21244<<1065/-468(')7+957;46574822:4%&*&'/1,/6788:8;;:81873000.,-//332./-5-)),5//.34(,+72/250000-561/-1.*.7**1))*)(&*-,*+-.71224664944487681121-.1/377,02+-0,1-//.2,-20266:/..,.+44-4,-.2898::3728212323/6-4022123.0121014520000374252,*$./26;57766779133./&&(,.221-2140565678--.5381*('+-.77:.1//0**(&*&'.+;88<978418),-90.00212;66700000(-25256/005/334/&%&(''*+.8494/1:1/./.:975:;061./3388*1-00.+*)&(,+)+(&(()0+&.&'*2608.--7722868;;;:337922586:-71,+,+(-212665:88181$%*2-348:460,+++)+02--0+.9889(*-9+*,2378*,2011;6302-//-+,-.*-$%,//,-/8878988457/')#%(),4,-/67667.0,03206353992-4957842*-*,/,.294.---764,-04745.--,1)+04449<99;1;5/*,*'))./..20/2-.4.*-05:4-/7.49*+678000/7;;,7--.94:825:0///2://13<834303+0,57899-*1.388841/11,.3++6-+-*.+/317;67080118,9*)&,-*$.+60/2:5/7-)*+-*-/404;*(+,1;:::00/.10/047;69<16)*+.--2/79;53.-(0.2-6.,,762).+)1;9..-52-+.6.-73;8857)')')')(/106-:../74:9:-9:56<846:0227139)42*.)--7+(&(('(+).7/6.'(..
@e625fec7-1d32-4643-82e7-c6664fd5cfd7 ch=331 read=98218 start_time=2019-12-13T15:50:49Z barcode=BC01 runid=2c9cf7bc05858273f10e7d7ec552fc0bd742dc3e
CTCCCTACGGGAGGCAGCGATAGAAATTTTCTGGCAATGGAATCCCTGACCGAGCAACGCGAAGAAGAAGGTTTTCAGTTGTAAGCTTCTGTTATAAAGGAAGAACGGCGGCTTCCACAGGGAAATGGTAGCCGAGAGTGACGTACTTTATTAGAAAGCCGGCTAACCACGATACCAGCGGCCACGCGGTAATACGTAGGTGGCAAAGCGTTATCCGGGAGTATTATGGAATAAAGAGGCAGGCGGCAGCAGGTCTGTGGTGAAAGCCTGAAGCGCTTCAGTAAAGCGAAACCAGGTAGCCTGGAAGTGCAGAGGATCGTGGAATTCCATGTGGCAGCGGTCAGATATATGGAGGAACACCAGTGGCGACGATCTGGCCTGCAACTGACGCTCTGTCCAGCGATGGGAGCAAATAGTTAGATACCCTGAAACCAGTCCCGCCGTAAACGATGAGTACCTGCTAGAAGATGAATTTGAATCAAAGTTCAGTGCTGCAGTTAACGCAATAAGTACTCTCCGCGAGTAGTACGTTCGCAAGAATGAAGCTCAAAAGGGGCCACGGCGGTGGAGCATGTGGTTGTTCGAAGCAACGCAATTTACCGGAATCTTGACATACTCATAAAGGCTCTAGAGATGGAGAGATGTAGCTATATGAAGATACAGGTGGTTACGTTGTCGTCAGCTCGTGTGTCGTGAAGATGTTGGGTTTAAGTCCGCAACTGGCCTTTATCGTTAGTTACCATCATTGAAGTTGCAGGGACTCTGAAGAAGCTGCCAGTGACAAGCTGGAGGAAGCGGGGACGTCAAAATCATCATACCCCGCACCCTTGACCTGGGCTTACACGTGCTACAATGGATTGGTTACGCAGCAGGGAAGCCGCGAGGTGAAGCAAAACCCATAAAATTCTCCAGTTCGGATTAGCCAGTCTGCAACGCAGGCTACGCCAGTTGGAATGCTATTAATCGCGAATCGCATGTCGCGGTGAATACGTTCTCGGGCCTTGTACACCGCCCGTCACACCACGAGGATAGCACCTGCCGAAGCCACAGCTAACGGAAAGGAGCTGTCTAAGGTGGGATTGATGATTGGGGGGTGAGAGATCATTAACAAGGTAACCGG
+
*.-5+*,3/7/(+)(*%/,$('%''%'*)*,'+.0.2/&'&&$)+)&+*+,*+&)+&%%$%()',*&,).+38/))$(.+()&%%'))'%%(&%(48'4,).)-3/-87.7*(-()'(%)-))1/-07,)*+)+,'&')-6-)&')*.)'*(*%,*,&+%'%%&''(%#()(+(.**()'%**&+*+*,*-%%'**3336/.,+*..+./58..,))1,)&&&((%&'&%#%&4**(,*,*020188/.10.3++2132-*)++-*-42313)/))-32)),/7*%%$%&'))$--,+-/2*)*$$)&'&'+(,013526/++)++41$($&%('%((0500,-5432-50-*0+.0)'-))('()&*610/1/1/---))*,)&%()4/13*&$().***),,*.+()(+41,&()1,-/1/3:.)'('&'%%',--)&*+2149.+(%$%$%(%*%%#&(*'*'&&(%''+0.)(&().7--886+/12898820113233121/26+5,--30.'$%$$%)%,,*-,1:7-,2(&*,,&,*$+344<1&+30,//$)&%((+,-*&(.,0+%'(,0./53(+-&)12-'(%'%))*,2%(&%*.-2-..010414)%03,+%++-*)&+*,1942+)(/-%%&)++010/+*))+425,2.1*,-*(***-...255,//,)((*0'+*(),(%(#&&$$).+,0-*)&)*+&&'$&#%%&$$&&&'(*..('+)'-4036)1($&&&&)*,'59/.-+.--1,'+*()./9;5121-+0+&(%(-)+(&%&&)/2+)*+65-.2,*.245()'++,*#%$&'%)(),2.*++/*,(('(*))-,))-.3*,)&&%&%/(*)(($&'%(-'%&$%)&(&&)'&(-/(,,4.(/5/*+-65('(((*()10))))%0))$&,(+-.***)&(#&%(&,/05+,*'))-2/23--''&%*+)*,.2)(),,%%&*-11((*&'$&*%'(+/5***((''%'(&&()'+.'+/*)1412332./-03602(+*)**%#)+&*/()+%$#.''('&)1+3*&*('))+.015()%(((,$0)--/1,8.87;:8,-)'%&$$(($2&'%&%')++.,0,-+
@93809734-6754-4874-9008-af34ef71332b ch=218 read=139633 start_time=2019-12-13T15:50:38Z barcode=BC01 runid=2c9cf7bc05858273f10e7d7ec552fc0bd742dc3e
CCGGTTACCTTGTGCGGCTTCACCCCAGTCATGATCCTGAAGTGGTAAGCGCCACTCCGAAGGTTAAGCTACCTCGCTTCTTTTGCAGCCACTCTATGGTGTGACGGGCGGTGATATTACCAAGGCCCGGGAACGTATTCACCGTGGCGTTCTGATCCACGATTACTAGCGATTCCGACTTCATGGAGTCGGTTGCAGACTCAATCCGGACTACGACGCACTTTAGAGGTCCGCTTTGCTCTCGCGAGGTCGCTTCTCTTTGTATGCGCCATTGTAGCGTGTGTGTAGCCCTGGTGGGGCCATGATGACTTGACGTCATCCCACCTTCCTCCAGTTTATCATGGCGGTCTCGCTGAGTTCCCGGCCGGACCGCTGGCAACAAGGATAAGGTTGCGCTCGTTGCGGGACTTAATAACATTTCACAACACGAGCTGACGACAGCCATACCAGCACCTGTCTCACGGTTCCCGAAGGCACATTCTCATCTCTGAAAACTTCCGTGGATGTCAAGACCAGGTAAGGTTCTCCGCGTTGCATCGAATTAAACCACGCTCTCCACCGCTTTGTGCGGGCCCCGTCAATTCATTTGAGTTTTAACCTTGCGGCCGTACTCCCCAGGCGGTCGACTTAACGCGTTAACAGACCCGCCTCAAGGGCACAACCTCAAGTCGACATCGTTTACGTGGACTACCAGATTATCAATCTGTTTGCTCCCCACGCTTTCGCGCACTGAGCGTCAGTCTTCGTCAGGGGCCGCCTTCGCCGCCGGTATTCCTCCAGATCTCTACGCATTTCACCGCTACACACTGCGGTCCCCTCTACGGGGCTCAAGCAGTATCAGATGCAGTTCCAGGTTAGGCCGAGTTTACATCTGACTTAACCAATCGCCTGCGTCCTTTACGCCCAGTAATTCCGATTAACGCTTGCACCCTCCGTATTACCGCGGCTGCTGGCACGGAGTTAGCCGGTGCTTCTTCTACGGGTAACGTCAATGAGCAAAGGTATTAACTACTCCCTTTATCCTCCCGCTGAAAGTACTTTAGCCAGAAGGCCTTCTTCATACACGCGGCATGGCTGCATCAGGCTTGCGCCCGATGATGCCAATATTCCCCTGCTGCCTCAGGG
+
5-+)2/*,261+2&'(%)3;51::8.-/06)'&&&*$%%+1(.+92;7.3461+-*4(&((*/.241-/*)1*)$%&+.,/582'.)$-.*+,-$$''*,+**,.3975-+)&%'&%$'0)9/869.*-35050083240/19010+)',2*/11.11+--0/9/0..+.1/291/..00;03463-/11188;17-++)*//;32-101:775-,,,+%,,.'$%%(.+-**-+/-*+-0*1..0*/-++++3.7751;60188899;</8,)%$))((/0./,*+,99437**-.043986/00--.-32457890+86-&**(/*4-+0/01<;/,,%(*61+79877$$''%(7;13+.-7179:;:9867:844536,7.720-.00/0::99738..-78671:-.')-,/074.$$&$'(-''///0-10+*)%&$'(&/-+---292643*+*-(39<471++.,/,',-2;89964.))-1/32,*1/58778::615440368:33543)1.9:840/))-0622151(*+++&),.1**%&'&(20.00+-/2+,5472/)25,'1386:8:7./72-*-/:;202/)&'(+,043+,...645,)0674:753.//132361./.*('&(%,//*/5881*2550-/)&'&&))2*,/014%*..386''&$+5/22*44++',')*6-1-//14<7.2*7;;.35.,/8/*(('(&)(()).4775611162679+3::,:80284:897:,460840231-/-0,,.55488/.,-*,3:549:59,*)'(')&&%&%('+--(/,&*,+.),,*%$#%#&)..4./03036261-&(0739(),3)($*(60,.033/.-(&&1(*$+&$)$%%('+&%&%%'*(,-0.-++.'),-(,+0.9.;033/6.--09620.-71/:.0+()-3/028352--//3+,16/008190.0//68;5*%)')+,066--+.0000124:*-*,,03/,),',,7/)%)&%(**-.:-)+78.6*')-,-0'%&,))$'),2/77;58;77944(.+,*0.-120,'''%)*%0,+4815.66-('.+)-*(,,8-002834,)),2//534$-*)
@ebebc98b-b785-4b6b-b3cd-d2cb2a94dcd5 ch=109 read=234018 start_time=2019-12-13T15:50:31Z barcode=BC01 runid=2c9cf7bc05858273f10e7d7ec552fc0bd742dc3e
TTGGTATGCTTCGTTCAGTTACGTATTGCTGGTGCTGAAGAGTACAGTGTCTTTGGTAATTTAACCCTGCTTGCCTGTCGGCTCTATCTTCCGATTTACCTTGGTACGACTTCACCCAGTCTTGAATCACAAAGTGGTAAGCGCGCCCTCTCGAAGGTTAAGCTGCTACTTCTTTTGCAACCCACTCCCATGGTGTGACCCAGGCGGTGCGTACAAGGCCCGGGAACTAATATTCACCGTAGTTATGATCGATTACTAGCGATTCCGACTTCATGGAGTCGAGTTGCAGACTCAATCCGGACTACGACGCACTTTAGCCAGGTCCACTTGCTCTTGAGGTCGCTTCTCTTTGTATGCGCCATTTATGGCACGTGTGTAGCCCTGGTCGTAAGGGCCGTGATGACAACGTCATCCACCTTCCCTCGGATTTATCCGCTGGCAGTCTCCTTTAGGTTCCAGCCGGATAGCTGGCAACAAAGGATAAGGGTTGCGCTCGTTGCGGGACTTAGCAACATTCACAACACGAGCTGACGACAGCCATACAGCACCGCAATCTCACGGTTCCCGAAGGCACATTCTCATCTCTGAAACTTCCGTGGATGTCAAGACCAGGTAAAGGTTCTTCCGCGTTGCATCAGATTAAACCACATCCACCCTTGTGCAGGCCCCGTCAATTCTTTGAAGGTTTAACCTTGCGGCCCATTACTCCCCCCGGGCGGTCGACTTAACGTTAGCTCCGGAAGCCACGCCTCAAAGGGGCACAACCACTCAAGAGTCGACATCCCGTTTGCGGCGTGGACTACCGAATTATCTAATCTGTTTGCTCCCACGCTTTCCGCCTGAGCATCGGTCTTCGTCAGAGTTGCCTTTATACCGGTATTCCTCCAGATCTGCATTTCACCGCTACACGCAGATTCTGCACCCCTCTACGGAATCAAACGCGAGTATCAGATGCACAGTTCCCAGGTTAGGCCAGTTTCACATCACAACTTAACAAACCGCCTGTGCATGCACGCCCAGTAATTCCGATTAACGCTTGCCATCGTATTACCGCGGCTGCTGGCACGGAGTTAGCCAGTGCTTCTTCTGCGGGTAACGTCAGTAGGCAAGGTAATTAACTGCCCCCTTCCTCCCGCTGAAAGTACTTTACAACGAAGGCCTTCTTCATACGCGGCATGGCTGCATCGGGCTTGCGCCCATTGTGCAATATTCCCCCTGCTGCACTCCCGTAGGAG
+
&%.&)()'+-,*,-4:0438-1/4/22./14767774**'(%'')&,--1.35+('()/06+3)71,((+*)*.31244+)).06675361,(%+/,(,*-**$(#$(*+5;97580*+**%%'+603052,('+062.'&&&**/6-1365/,1/*1*3-&++%*'(*6;*784),335/90*+,58++8331114410+&+30,/),2/0.028*.53)(/).+-',,120921,512'&)&#&'(*0'(+-,+-*&'(*+01'((1182$&(-(*-/////101456876/;11200+-($%)+420,+24+$)()-.413,$(-))*,+(&+,.302+-.5,/..96//)(&*).72690+%%(*(--+,-)''(,2--5:991,6/(/6/1)-+,*()'''+)00,/2&&.60849)*-%(%01,+1.++,./++)+/0/2+-0-%,035*,)+..-+)%%&)*6.--'/19+60766/)/.,836//43134//(78.+-'*#+&-+175/+,0,,)+%%*,')'()2/1%&'*+'6(10..-&-)5+//1+-&4515:2)+(/)3-3/3:-/6330)'$$(./,-6/5349<;:35.*../16.02,18*1,4:5.5*,,211500+/1&&,--/<;57./&+'('.)%%(*,,-(02,72,)00002-)*4,//-,439220204.+,+,14)&+*'((*),/5/&035-74688535.(**),,,,+:',(*)$',,--00-0/9-/:8)'%%'&)%&(*.(/&'(+-,++,()&'&/2-'.*40001853/%)&%&%-+/.32,4,-*)24)(..02*(+,+52*+)&-/+-/476:7*0,*&%%&'0%)$(&'(,''.*(')/.1+)(/11513*'*342+*+')7(,')3,342/&($&*%(*4)'#&%3691-1525,2&,)+)+(&$%%%%),115454.-%&$5261/+'+((*%-3,)%()8*+&&&))$%&''('.*+')*34*,('%%$$$&&(%''*('+*,/4921(')1,.(,)+.,(./),-)-(.0014095;6644-1'&%)),&(07.-.8*3,+,5-57;/*(('*'&(5237++)+&&,.-0)0--(3*/'&4(*7961-644.52,*85627/,,))++)(0/-,(*)+,475;+)'&%&'*')*+(#')31523234&8514,)*)15/*.,)/+,):--.:/96/,,)**(*),..91+,)0(+%
@b459430b-2d9b-4ce0-9fb6-3c1ac7b9f940 ch=134 read=117820 start_time=2019-12-13T15:50:28Z barcode=BC01 runid=2c9cf7bc05858273f10e7d7ec552fc0bd742dc3e
TTGTTGTACTTCGTTCAGTTACGTATTGCTGGTGCAATTGTCGGTGTCTTTGTGTTAACTTTCTGCCTGTCGCTCTATCTTCCGGTTACCTTGTTACGACTTCACCCCAGTCATGAATCACAAAGTGTGGCAGCGCCCTCCCGAAGGTTAAGCTACCTACTTCTTTTGCAACCCACTCTACATGGTGCTGACGGGCGGTGTGTACAAGGCCGGGAACGTATTCACCGTGGCATTCTGATCCACGATTACTAGCGATTCCGACTTCATGGAGTCGAGTTGCAGACTCCAATCCGGACTACGACGCACTTTATGAGGTCCGCTTGCTCTCGCGAGGTCGCTTCTCTTTGTATGCGCCATTTGTAGCACGTGTGCCAGCCCTGGTCGTAAAGGGCCATGATGACCTGACGTCATCCCCACGCTTCCTCAGTTTATCACTGGCAGTCTCCTTTGAGTTCCCGGCCGGACCGCTGGCAACAAAGGATGTAAGGGTTGCGCTCGTTGCGGGACTTAACCCAACATTTCACAACACGAGCTGACGACAGCCATGCAGCACCTGTCTCTACGGTTCCCGAAGGCACATTCATCTCCTGAAAACTTCCGTGGATGTCAAGACCAGGTGGAGTTCTTCGCGTTGCATCGAATTAAACCACATGCTCCACCGCTTGTGCGGACCCCGTCAATTCATTTGAGTTTTAACCTTTGCGGCCATGCTCCCCAGACGGTCGACTTAACGCGTTAGCTCCGGAAGCCACGCCTCAAGGGCACAACCTCCAAGTCGACATCGTTTACGGCGTGGACTACCAGGGTATCTAATCCTGTTGCTCCCCACGCTTTCGCACCTGAGCGTCGTCTTCGTCCAGGGGCCGCCTTCGCCACCGGTATTCTCAGACTCTACGCATTTCACCGCTGCACCTGGAATTCTACCCCCCCTCTACGAGACTCAAACTTGCCGGTATCAGATGCAGTTCCCAGGTTGAGCCAGGAGTTTCACATCTGACAACAAACCGCCTGCGTGCGCTTTACGCCAGTAGTAATTCGATTAACGCTTGCACCCTCCGTACCGCGGCTGCTGGTGGCACAGGTTAGCCAGTCTTCTTCTGCGGGTAACGTCAATGAGCAAAGGTATTAACTTTACTCCCTTCCTCCCCGCTGAAAGTACTTTACAGCCCGAAGGCCTTCTTCATACGCGGCATGGCTGCATCGGGCTTGCGCCCATTGTGCAATATTCCCCTGCCTCCCGGCGTAGAG
+
'-.-2-.*00:1256.%4/:-.)*+-400*+-0***&)&+-4&65574995-.-00-.'(/((&&)+,+05899977889.6.,./;,,106*23)+,.::<982;93,/3:6867:82/2151-,.0/61-.000<43,(+*-3,.)622')(--4-*-/:15<;/031,+/+$('+$$&(*665.-1)/5*762+.-..,547::6987&964510().00-20-016334;83122/*&)*..5../4343-4/04./1656+.,.)*,,2347:5924,5/3'8,/:*6,54234720/-),3:;0931/2,6/)*09.,+,+-&&**+,+--00,)+(.4*)'*.0889;.:9*($().*../431*(((/73/0985(.(())-.088-,,,,7993**)%(122:10+%)%(),++'*(*-740228:923/&-+/,-)011/.2765;6295*50/%')*+80,.&-27)1++,&%+*+253713'(/408:7811('%''0,-/,-/345;4../1/3.0''3-/./033:0.0:,:011430290..-,*')+-9;9152*)/)/+(003;/18760..--793///*,,,5844377.))*+:4021-+'*:<98;988-6/-.789/-3/3.</9.--213647204.,.3.33,4/1%-23*)2356893%&(&&&+);<4,94136()525/0,2(1/289*',&,'-+..).,5.;087455...,/(,+*.&.1/4349684.02)*)).,(,),*3+1211130354299,*--+*02714217;575232270/61273/18-185:9,(*)*089.,0-7:130/.)&$((')51106)(59:,23,/115/3::01:.:57561,,&'-/1556745-4;5)/29'')&(*-145,7+7+220245993.-//041032385.1(*..--8)43538/13202014805,*+,//--325-4-((0;5/-00176/+)*+/28502*-2.068971-*++)',&('%%%')+219;.-15338-'),+.-.2:86682833744-:///998*%,***0'/2.0,,00&//),939<98851,0,154+10/4---016:/*.)&,./*)040-/-7:+078243<;-*871-2-*)&(-,((0.',,()-.1/:;8<66<84,-.(+-8163641235145'::3662461<:-.6+,-20:222:0:-*'&(*(16+5+++,0''*
@9e713b32-2a61-416f-9064-11d976b54ddd ch=444 read=205937 start_time=2019-12-13T15:50:22Z barcode=BC01 runid=2c9cf7bc05858273f10e7d7ec552fc0bd742dc3e
CTGTGTTGCGAAAAACTGCCCCAGTCATGAATCTGAAGTAGTAAGCGCCCTCCCGAAGGTTAAGCTACCGCTAGCGCGCTGACTACTCCCATGAGTGCTTGACGGGCGGTGTGTACAAGCCAGGAACGTATTCACCGTGGCATTCTGATCCCGATTACTAGCGATTCCAAACTTCGCCAGAGTCAGGTTGCAGACTCCAATCAGTTCGTGACACCACTTTATGAGGTCACTTGCTCATAGTCCTTCTCTTTGTATGCATATTTAGCGTGTAGCCTGGTCATAAGAGGCCATGATGACTTGACGTCATCCCCACCTTCCTCAGTTTATCGCCAGCGATCCCGGGTTCTGACGGACCCTTCGCGAAAAACAAAAAGGATATGGGGTTACGCTCTGGGTGCCGGGACTTGGCAACATTTCACAACGAGCTGACGACGGCCATGCAGCACCTGTCTCACAGTTCCCGAGGCGCAATCCATCCTCTGATGTAGATGTCGAGACCAGGTAGGTTCTTCGCGTTGCATCGAATTAAACCACATGCTCCACCGCTTTGTGCGGGCCCCATCAATTCGTTTGAGTTTAACCTTGCGGCCGTACTCGGGCGATCGTGACCAGCATTCAGCTCCGGAAGGCCACTTGCGCCTCAGGGCACAACCTCTGATCGGCATCGTTTACGGCGTGGACTGGCGAAATTATCATCATCGCGCTGCTTTACCGAGCGTCGATCTTCGTCCAGGGGCCGCCTTCACCGCGGTATTCCTCCGTCTCTACGCATTTCACCGCTACACCATAATTCTACCCCCCACCAAGGACTCTGACTTGCGGTATCAGATGCGGTTCCCAGGTTGAGGCCGGGGTTCACATCTGACTTAACAAACCGTGCATACCACGCCAATGAATTCGATTAACGCACCCTCGTATTACCGCGGCTGCTGGCGCAGGTTAACCGGTGCTTCTTCTGCGGAATAACGTCAATGAACAAGGTAACTTTACTCCCCTTCTCCCACAGAAGTACTTTACCAACCCGAGAGACCTTCTTCTGCCGCGGCATGGCGCTGCATCAGGCTTACGCCATTATTACGCCAATATTCCTGCTGCCTCCCGTGAGAACAATATCAACACCAACAGAAGGTTAACAAGGAACGCAAACGGCTTTCTTCGCTTCAATGCGTAACG
+
%#$%%**##%''',%&'$+3/)**,./..,++*$$((&'&''()'()/---.-2+**()*,+)$((%&&$'+&(+**'(%&%&%%(+.4,')($%'''(%'%((*,)-*)&(&)%'%%&*)%*+(-2-)&++(*,81314../70122/2)*).,9+('&$%++100())/*(2&&&&&'%&&'%,(.+%**)-/*,(+,/5,243((%+//%*()+/52*0.**)-,*--11+++$%))++*-6054182+'&'%)''***&%%**/,))(+/+,41+%%'&($4+6.&&*$//-,/,',0102110262+04388807'(+;0-**#%$%&'&&)-&%&(12+*#'(4+4160'$)"&'&-.22-*+3:5-+2,-,()'-(2+&)(*,+,+2++(&$+.3+('&'&*(.,*,6.,,,//.(*(+('&),*'((+)&+$+&+,,/3-)*+*+(+)00<,4.&'(*($(*4*4635,''&$%$%%&))--,)+%&**0)%*('$++,0-12,+-+-6-/.1.''+-00:25-'(')(0232.0/)*-*))1/0'0-042*-36'2*8.&)-((%*-65.21+*,++,&&%'')*),%+*&)%)).++)*$%$%$''*')++1*-)-)'%'&%&'%$'*/.,+%/640)-/--,)($()./-&0.160/:1%((01011.)&'$&&'&'&)(()*%&&#$)%(**,',,)'%&$'$%&)+**+,+*../02-(//.(/-+0-,),)./&,*3./1;300/))**,,($*()*,6.,*,/&'('*(*1$&'/*720/2.335+#%$$&))&*''$(&-.1')(-,.46/1231/()+048+-*,++*&0-06&/2+-0)(++./311-0,1+/36&'$$$$&"$#&&&((*'*()%,).-1&)*+*+*&*%+42.0)-**)'),*/05/,'&$''&$'$1.-3..1.'+,)105550/++.-*$'0375/0.,+))((*.+'%+'-(-//%)*00.'-,.(*.'#%'%((')'(*)'',.+'.0*)'&&)'**+,+-3,*&&'&(''($$%)'((+*+(+-.13239,-,-3&'*%*(%)()*,,/02*,($%*(''&%'(''))()(0,.0..3++&*()+2---,--//1)*)'**'&/-4(.)+,+))'+,)&-1&&'%%&').&,*$('$#
@98bc833c-6f5c-423d-80e2-f3f2db271b09 ch=320 read=103009 start_time=2019-12-13T15:50:05Z barcode=BC01 runid=2c9cf7bc05858273f10e7d7ec552fc0bd742dc3e
CTCCTGCAGGAGGCAGCAGTGGGGAATTGCACAATGGGGAAACCTGATGCAGCAATAGCGCCGCGTAAAGTGATGAAGGTTTCGGATCGTAAAGCTCTGTCTTTAGGGAAGATAATGACGGTACCCAAGGAGGAAGCCACGGCTAACTACGTGCCAGCAGCCGCGGTAATACGTAGGTGGCGTTATCGGATTTACTGGGCGTAAAGGCGTAGGCGGATGATTAAGTGGGATGTAGAATGCGGGCTCAACAGGTGCTGCATTCCAAACTGGTTATCTAGAGTGCAGGAGAGGAGAGTGGAATTCTAGTGTAGCGGTGAAATGCGTAGAGATTAGGAAGAACACCAGTGGCGAGAGCGACTCTCTGGACTGTAACTGACGCTGAGGCTCGAAAGCGTAGAGGCAAACAGGATTAAGATACCCTGGTAGTCCCGCGCCGTAAACGATGAATGATATACTAGGTGTAGGGTTTCCAACACCTCCGTGCCGCCGCTAACTGCCTTAAGTATTCGCCTGGGAATTACGGTCGCAGATTAAAACTCAAAGGAATTGACGGGGACCCGCACAGAAATGTGGAGGCATGGTTTAATTCGAAGCAGCAGAAGAACCTTACATGACATCCCGCGCACTAATCGAGGAAATCCCCTCGAAGGGACAAGGTGACAGGTGGTGCATGGTTGTCGTCAGCTCGTGTCGTGAGATGTTAGGTTAAGTCCGCAACAGGCGCAACCCGCTGTCGTTAGTTACTACCATTAAGTTGGGGACTCTGGCGAGACTGTATAAGGTTAACCAGGAGGAAGGAATTAGGGATGACGTCAAATCATCGTGCCCCTTATGTGTAGGGCTACACGTGCCACAATGGCTGGTGAGAGATGCAATATGGCGGGTAGATTGACTTTAAAACCAGTCTCGGATTCGGATTGTAGGCTGAAACTCGCCTACATAGGCTGGAGTTACTAGTAATCGCGAAAGATCAGAATGTCGCGGTGAATACGTTCATGCACCGCCCGTCACACCATGAGAGTTGGCAATACCCGAAGTCCGTGAGCTAACCGCAAAGGAGAACGGCGGCCGAAGGTAAGTCAGCGGTGGGAGTAGAGAATCGTAACAAAAGATGAAAACGG
+
%&((%&(*.0'-,))0.&',&&'&$#%%('#')*0.-,)$(((1),9852100..%&#)),-)*)*')''(((''+.,40;:22;9997,9-'%&'51'30581,/-*-3-.')'&'))''&%).(,-*,*/)(0)))'*-1,-,,(*&)*,16003.,+2)')')+*)(#'''&,'&()()394,5)1,182-046.,.(%**'(),.033996;74,*/4/,()(40)+/0,+-7.'.&11/15*'*%/)5,./8727423.9;:;;717,)/&'&%&).534/,,*,+(&%'*++)%)%&(()/,*&'$'*--).,()44332/*-03/-1***+51475-/-/0,+,((-.01/-,+(,/837-..6,.-./20/00/472--&&%%(,,/,1%(%*+251),-'5'$$&(*)17*).4233394&$()/4125:/-0%'&'))')+*)*+-,.0122/(.--40&&*).).52571403,-20).+0()&%'%)&/)%)*6671595/,)*'-(',(8,-*,-(*+6/<;822455*-*,+10556-9;44381')),+**(%('%'/&*.'(+*.19;5;6;4*(+'&'%%%$*+'*.-&%$#$&)**,',,'*&(%&$%('*),(()()++(230-.0)+&',4+7701/-,+2%'),1--.8681.42)+-//.+11101867704/*4,45,($)*,-2//32..344:++81/1167:,$%*%(20721-;0//8035*242/++2,08344440,+))(-,0-)(()&&3*7,.&&$%--)*(&),,.1.-+)33.1257551((%'+,4/&+'-/0((+*--/))*2322340(+.-,-')+3:317440)+)())*,94.8-,(#'%$+-(%#'&'%&((,52.:<:096556..+-'0-23/)9(&&$''&(+,43,-;88:64355++.-..-+)-2004.431911*))*.)(,784-+./17679281.+...0..6-&($*(--50:901633+03,+,+*(*0/).,*/-/-:.+%'*)-6-...-3425541158)--''%$&'.),2,1.172742''(*056737491((('%(&))*0037:5776*)'+(/.2),+,
@550c1654-42fc-40cc-b3da-755d74862d57 ch=150 read=95982 start_time=2019-12-13T15:50:05Z barcode=BC01 runid=2c9cf7bc05858273f10e7d7ec552fc0bd742dc3e
CCGGTTACCTTGTTACGACTTCACTGATCATGAATCACAGAAATTGGTAGCGCCACTCCGAAGGTTAAGCTACCTGCTTCTTTTGCAGCCACTCCCATGGTGTGACGGGCGGTGTACAAGGCCAGGGAACGTATTCACTGCGTGGGCATTCTGATCCACGATTACTAGCGATTCCGACTGTAGGTCAGTTGCGGACTCCAATCCGGACTACGACGCACTTTATGAGGTCCGCTTGCTCTCGCGAGGAGTCGCTTCTGCTGGCAGCGCGCCATTGTAGCACGTGTGTAGCCCTGGTCATGGGGCAAAAAAAAAGCGATGACTGACACGTCATCCCCACCTTCCTCCAGTTTATCACTGGCAGTCTCCTTTGAGTTCCGGACCGCTGGCAACAAAGGATAAGGAGTTGCGCTCGTTGCGGAACAACCCAACATTTCACAACACGAGCTGACGACAGCCATGCAACACCACCTGTCTCGGATTCCCGAAGGCACCAATCCATCGCTGGAAAGTTCTGTGGATGTCAAGACCAGGTAAAGGAGTTCTTCGCGTCGCATCGAATTAAACCACATTATCCACCCACGCTTGTGCAGGCCCGTCAATTCATTTGATTTAACCTTGCGGCCGTACTCCCCAGACGGTCGACAACGTTAGCTCGGAAGCCACGCCTCAAGGGCACAACCTCAAAGTCGACATCGTTTACGGCGTGGACTACCAGGGTATCTAATCCTGTTGTTTGCTCCATTTCGCACCTGGAGCGTCAGTCTTCGCCGTCCGGGGGGGGGGCCGCCCAATAAGCCGCCGGTGACCATATCCAAGATCTCTGCGCGTTTCACCATGCACCTGATTCTACTACGAGACTCAAGCACTGAGAGGTATCGAATTCACAGTTCCCAGGTTGGGCCAGAGTTTCACATCTGACTTAACAAACCGCCACCGTGCGCTGCGCCCAGTAGTTCCGATTAACGCTTGCACCCTCCGTATTACGCGGCTGCTGTGGCACGGAGTTAGCCATTGCTTCTGCTGTAACGTCAATGAGCAAAGGTATTAACTACTCCTTCCTCCCCGCTGGCAAACTTTACAGCTGAAGGCCTTCTTCGCCGCGCGCGGCATGGCGCATCAGGCGCCCGTTGTGCAATATTCCCCGCACTTGCCTCCCGTAG
+
0((*/-,6,:,+1.+-1.21:20/+)*./.6775/.%&&%)/()(()()(*+/5'**1))05//0-+)*,*(+(%&'&,(.46(--0(71()*92.%))/1,)),/,54-./,)('-495/2*$2/%0*,24021.*+*(*+,(')./35122245/+*+*-***'%(.-01:45,''.&(*-*))251;10&1*./4).,83+13-*.-.0-3%.%'*./-072,-.0.,-081447/1,.%&++')+++04123-+/--+'$%*215<.52.-/00,0,,01.,-)12-'(,*-%1&*.*)'-111561.)+..00*&(*+-%')-76/6,0+*/61:62/.3./093,.3363721/78833+,1+)%',&')31782-+,+.+,+*+/,*3,21'))&).***'&&'*0-,'-2,.//*,)(,097388544.,.,.10.355467840-+-,--0''(),-(*)''-1-2(,&8.48-**,+*)*2535489534&+*01150/1:51/+14442885569:88/6.//(&,%(3968<:3344568710+,,,-.<;;9--*(&&(.,(+.'$('(2,(./1,0,35,)-/383:4,/3.&#-060:1-2-++0182-.45/876,)**+)',-28590,*(*%''+-,++,)-3*.-34-3-1,9/.*-0+*+++)2*(/0.+,+,7/4;5,.510/76;67/-04.5-+3035569699760)(,2+*.,4($&.*+()%-*,''$*../.)*)),,)$,,..1.)0833-644.0*),((&$&&&$)((-'('&%%#%)',,0)-)))*/20*$*)*'.5/-+.2')$,,.2()')-32*0%&+-+0-1+++('-')'%$$%'&((21'-(2))%'&.0301((--+.-3*++*,%+'4,)+*,,+*)&&'--1-*(2*0,,.$(+*,)(*($%''+/)')-('/5.,*'/)0+.,/00*+*-33236+..40/.1-2.-.70//)-,,+4*0)+/.),0+&)('(,0**'''+*(,-(22460(%0-+-''%*&)-/*)3'*.1*+)*)**4:6+0/2*(*)*'&&%%'%%($%%%&&(*,2/38/,,,',,..0-8/.).,(&''*+'(&(&56-(.+%,11-8//.00.-'$&#$)&&*/,28,-933
@639c62f4-03d3-4772-8418-b2b81042209e ch=141 read=92256 start_time=2019-12-13T15:49:54Z barcode=BC01 runid=2c9cf7bc05858273f10e7d7ec552fc0bd742dc3e
CTCCTACGGGAGGCAGCAGTGGGAAATATTGCACAATGGGCGCAAGCCTGATGCTCGCCATGCCGCGTGTATGAAGAGCCTTCCGGGTTGTAAAGTACTTTCAGCGGGGAGGAAGGGAAGTAAAGTTAATACCTTTGCTCATTGACGTTACCGCAGAAAAACACCAATAACTCCGTGCCAACTTGAAAGCCCGCGGTAATACGGAGGTGCAAGCGTTAATCGGAATTACTGGGGCGTAAAGCGCACGCAGGCCTGATGAATCAGATGTGAAATCCCCGGGCTCCAACCTGGGAACTGCATCTGATACTGGCAAGCGAGTCTCGTAGAGGGTAGAATTCCAGGTGTGGTGAAATGCGTAGAGATCTGGAGGAATACCGGTGGCGAAAGGCAGCCCCTGGACGAAGACTGACGCTCCAGGTGCAGCGTGGGAGCAAACAAGTTAGATACCCTGGTAGTCCACGCCGTAAACGATGTCGACTTGGGAGGTTGTGCCCTTGAGGCGTGGCTTCCCGGAGCTAACGCGTTAAGTCGACCGCCTGGGAATACGGCCGCAAGGTTAAAACTCAAATGAATTGACGGGGGGGCCCGCGGCGGTGGAGCGTAATGGTTTAATTCGATGCAACGCGAAGAACCTTACCTGGTCTTGACATCCACGGAAGTTTTCAGAGATGAGAATGTGCCTTCGGGAACCGTGGAAGGTGCTGCATGAAACATCGTCAGCTCGTGTTGTTGTGAAATGTTGGGTTAAGTCCCGCAGAGCACCAGCCCTTATCCTTTGTTGCCAGCAGCGGTCCGGCCGGGAACTCAAAGGAGACTGCCAGTGATAAACTGGAGGAAAGGTGGGGATGACGTCAAGTCATCGCGGCACCACGACCCAGGGCTACACACGTGCTACAATGGCGCATACAAAGCGACCTCGCGAGAGCAAGCGGACCTCATAAAGTGCGTCGTAGTCCGGATTGGAGTCTGCAACTCGACTCCGTCGGAATCGCTAGTAATCGTGGATCAGAATGCCAATTGAATTACGTTCCGGGCCTTGTACGCACCGCCCGTCACCATGAAGTGGGTTGCAAAAAAAGTAAGGTAGCTTAACCTTCGGGAGGGCGCTTACCCGCCTTTGTGGTGATTCATGACTGGGGTGAAGTCGTAACAAGGTAACCGG
+
-/1412/14/,/3.)),-/2'+'('++)/)(+..220360,(*-1-4:9322.*%%$''43258/////299-3(*&)187;2/2:352127;5254,3;,,),*+36-*,**-).)%&'))48-+3-3,03088-,445*6+.(6.7-)-)'),%,,++(%')+((*+2,0-0./1591)'&#'((((*0*(+)0.23//120-.,(('*-*013;3:11.8/70:095611+0*/03,('&*(.+1-+'+&$%'*&&'(+**'($)(03-(0+)&*/0-3.)183;68<45438555450..0&0/8//9:-3,()*01458/,'00,//1+3,0.*+461.$',43,36+,0:88.-+./34;:321/2/124003193104&(+/,+893+,09684.3'*)+-./00.1()4:53,)++,93:.+-.;<875%,)2,-53203//085/3062+.028001:1/2*,.755-+-*,0.(-1*4/1.6-%##&).119788336/2+,+.-.358565/807.,..478869<878-'+(*2748/+.16-3+7)/.,*/049:/..1628470-,383+/0(')*.,)6751)(&$($&+.55<:5:8;9.-,)*/-0-.(+,&(0+2,2,/75766641--,,881.324,3)-8;/81,+)+1000/642936;7<;7<;0946585),++013400/,*)****,24782.00/867070.2823228/,-37&/*((*)+++4)'(%%$',%-&)'13*)7-77*+-*)1++2-*+,(-0+430-11.*&5408102/4+)((*-1324.010012;<:000/-0+*2/+5-0+01/6578657,2*.2**((&('(%&%%&(0).+%,696,+*))&(*+29961:115853/.//(0-*'+0465567.-)'(&+00)))/&).,...5;/37779989:8713,,-*---,+-.56894-569314(*('%-)0+312*.$((/-5011:93505**-41,/(($0&(,+/',.3518()7863/,')'(%,*3966<7352./3/2-,)(&)-108*+03780+&&(),'*+./.1/9/38040+7/-,2-5405/.39'$&'*/+,+,),,66:621-,-*.22,.0..+,,8568522,+)1,0100
@7b856283-f294-495b-97e5-1ae2eb6b746f ch=280 read=112817 start_time=2019-12-13T15:49:48Z barcode=BC01 runid=2c9cf7bc05858273f10e7d7ec552fc0bd742dc3e
CTCCTGCAGGAGGCAGCAGTGGGAATATTGCACAATGGGCGCAAGCCTGATGCAACCATGCCGCGTGTATGAAGGCCTTCGGGTTGTAAAGTACTTTCAGCGGGGAGGAAGGGGTAAAGTTAATACCTTTGCTCATTGACGTTACCCGCAGAAGAAGCACCGGCTAACTCCCGTGCCAGCAGCCGCGGTAATACGGAGGGTGCAAGCGTTAATCGGAATTACTGGGCGTAGCGCACGCAGGCAGTTTTGTTAAGTCGAATGTAAATCCCCGGGCTCAACCTGGGAACTGCATCTGATACTGGCAAGCGAGTCTCGTAGAGGGTAGAATTCCAGGTGTAGCGGTGAAATGCGTAGAGATCTGGAGGAATACCGGTGAAGGCGGCCCCTGGACAGACGGCGCTCAGGTGCGAAAGCGTGGGGAACAAACGAGTTAAGATACCCTGGTGATCCACGCCGTAAACGATGTCGACTTGGGTTGTGCCCTTGAGGCGGCGTGGCTGGAGCTAACGCGTTAAGTCGACCGCCTGGGAGATACGGCCGCAAAGGTTAAAACTCAAATGGTCCAGGCAGGGGCCCGCACAAGCGGTGGAATAATGGTTTAATTCGATGCAACGCGAAGAACCTTACCTGGTCTTGACATCCACGGAGGTTTCAGAGATGAGAATGTGCCTTCGGAACCGTGAGACAGGTGCTGCATGGCTGTCGTCAGCTCGTGTTGCGAAATGTTGGGTTAAGTCCGCAACGGGCGCAGCCACCCATCTTTGTTGCCAGGGGTCCGGCCGGGAACTCCGAGGAGACTGCCAGTGATAAACTGGAGGAAGGTGGAGATGACGTCAAGTCATCATGGCCCCTTACGACCAGGGCTACACACGTGCTACAATGGCGCATACAAAGAGAAGCGACCTCGCGAGCAAAGCGGACCTCATAAAGTGCGTCGTAGTCCGGATTGGAGTCTACAACTCGACTCCCATGAAGTCAGGAATCGCTAGTAATCGTGGATCAGAATGCCACGGTGAATACGTTCCGGAGCCTTGTACACACCGCCCGTCACACCATGGGAGTGGGTTGCAAAAGTAGGTGCTTTAACCTTCGGGAGGCGCTTACCACTTTGTGATTCATGACTGGGGTGAAGTCGTAACAAAGGTAACCGG
+
,.461(3&69//32'5523816,.-3-4.+-(.,5)*)$$')6;27;6546422%/++*:9657675611())),3689:(8759553;3),+,/:80,00168,'*4,-,2-*)*4//122/-/8,63++788-0.0$1)-,+./(',)).+(+(*..1,---,220042),2/0610/./3136./+-,-.86/.-3)--275/00-8.8.2&+*)2-455;;5846/&&**(,))%0,2,40<<101827,08&&+*+*-77,465+(357571444433-,&,546767.-,((,)2-+1+$&'),-//3555,*-1.66../.2-++13//0011.4//)73017844..,,.34:/.4-.9553-4...15-/,-/-9:/)5727%.'-$(')21;+-9994.,2,))208;9'1+29:58&$*(,+**+4/59-..+-''1.4*,'./9::<9-+*++4:/-,,-(*)*///*6,'',+-/60&+'*'+&&&('&,.357411+.243288683)*/*&%,/&)-237/908/768(1,-209;7548.;..3,'(%%%)*&,680.6*'-.0163656./2/4-0//97899486:211,+,/)1/3*&&&&0+.8-,382279808/,/677-,-06/243<93.,*+,81.--1.04249.,.*+/.7968,'*)+-/45799232/0:898::6771112268/63/.-2;1/2/7.980;01-12.,/3,7(-551./%0.%).,.2/12+*06032089:-60*1/131:-7,*,.%$&-('(+96784.--+,.1:1///1/1.06/6454,+,,1376681,,/0498363.41.*-+))*+27/2.3.+*)'(())**,()*,42083226646/6,')&)'')0.2401(-))''+1)+-29525443.4;1/466566./,.+3)5,.3/,,)*,.1)4'(-12256187,-3131./.%&)&%'*.0,(')+2014:9<;:;855;9884,1-85'*/-3643/4.)-$'+#$#%$(**++1:9847-053536-&&%('($+$)00<4*570)$%%&&&+,084/5.3363*:,(++*5272168-0/92/2---3././-/0.7830,0.+,3.*-/0.1&+&%,94710
@297a82d3-752f-458a-8b50-039d7d1ca4e8 ch=396 read=94421 start_time=2019-12-13T15:49:47Z barcode=BC01 runid=2c9cf7bc05858273f10e7d7ec552fc0bd742dc3e
CCCGGTTACCTTGTTACGACTTCACCCCAATCATCAATCCCACCTTAGACATCCCTTCCTTGCGGTTAGGCCACCGGCTTCCGGGTGTTATCAACTCCGTGGTGTGGCGGGCGGTACGTACAAAGGCCGAGAACGTATTCACCGCGACGTTCGCGATTACTGGCAACTTCATGTAGTCGAGTTGCGGGCTACGTCGAACTGAGAATGGTTTTATGGGTTTGCTTCACCTGCGGCTTCTTCCTCCTGTCATTGCGCGTGCGGGGCCTGATGATTTAGCGTCATCCCCGCCTTCCTCCAACTTGTCACTGGCAGTCTCTGCGCTAAGTCCCAACAATGATGGTAACTTCTTAACGATAAAGGGTTGCGCTCGTTGCGGGACAACAACATCTCACGACACGAGCTGACGACAACCATGCACCACCTGTATCTCATATGGCTATCTCTCCATCTCTGGAGCCTTTATGAGTATCCAAGACTTCGGTGGGTTCTTCGCGTTGCTTCGAATTAAACCACATGCTCCACCGCTTGTGCGGGCCGATCAATTCCTTTGAGTTTCATTCTTGCGTACTACTCCAGGCGGAGTACTTATTGCGTTAACTGCAGCACTGAACTTTGACATCCAGCACTTGGTACTCTCGTTTTACGGCGTGGACTACTAGGGTATCTAATCCTATTTGCTCCCCCCCACGCTTTCCGGGACTGGAAAGGCGTCGGTGCGACCAGATCGTCGCCTTCGCCACAGTGTTCCTCCATATATCTACGCATTTCACCGCTACACATGAATTCACGATCCTCTCCTGCACTCCTAGCTGCCTGGTTTCGCATTTGCACGAGGTTAAACTTCAGGCTCACCACAGGGCCGCGCCGCCATAACGCCCAGCAATTTCCGGTTAACGCTTGCCACCTGCGATATTACCGCGGCTGCTGGCGTAGTTAGCCGTGGCACTAATAAAGTACCGTCACTCGGCTGCCATTTCCTGTAGCCGCCGTTCTTCCTTTATAACAAGTTTACAATCGAAAGCCTTCTTCCTTCACGCTGGCGTTGCTCGGTCAGGGTTTCCCCATTGCCGAAATTCCCTACTGCTGCCGTAG
+
182+'45),.6.+32))*0784332::*/,-.3:3-7,.5.,43/5((,,++01)8683+366-1600.;2217,.--68.)/953247444.*)'('&-&0.-(-**'47.1(&##$(./49+..0,'(*-312878<7333(+&#%&%.+&(&'+$%&%#$%$$'*1-.0011478,,--3+',73/-(&''**-/++**+)1.+91<<5-64732.-')+7/222,)''(%$&$%%((&+%$$&%#%&)(&$%%&&)274.+.-.120362'%+,-677022-*,,/52'()-+%)-/-..,.**-+-1764/)&+**+/,,+00*.(&*3+,-.391/&+/*)).-.+-*.5;)/242,*,',-.'+.'(*/(,+,-.*4-52.-.*,003-41345543321456781-(+(-5./2))++,455+30/&100334112247999779<5453.64-../,.+.)&*)(&$+/,+-,&)20999;434321-.2,.)4,4.4;6:;000044547./0+('*'+.422)*&%%)')*,2.,1;7-021<<4,880/0(%&')*4*-+1+*4;95/,,-+,0.,/:..*5+4+1245222/3647:1/46++,4430/',*)/('*302+)&')88;-%-*2,-.48/33(.-)5;71213/021/+,,.81+,16147:/../+.-;:-20;94-*0*.+&()-,.'(&'%%()+2-/0883774992:945/,+,',(/626008.1/24:98586978;35/085440*&(#%&)).--(),0/7///777,+)#()+'),01589;9:,30'&&&$%)(%'$&)'14-6+.(((--&%0//)%')%&$(-).'%%$%$$%+%&###%&)''&,)+)/142*..20411,1,)34/351*2,&-.-9.180.2.--3809,*)*+34;20170,6)'%%)()*8:5-2(55,.2/-4/*10.*1,,6:9/566//*3-.4:699--.-,.30.6545+((+66-00746)*.,&366834;667;/,,()%+/1-7,&&),-8/3'5:42;019;1.1:46+*5-0+3,7)'%+**+('/+%(*2
@9d779e0c-d20e-40b9-89cb-4c3051e069d8 ch=182 read=228793 start_time=2019-12-13T15:49:46Z barcode=BC01 runid=2c9cf7bc05858273f10e7d7ec552fc0bd742dc3e
CCGGTTACCTTGTACGGCTTCACCCCAGTCACGAACCCCGCCGTAAGCGCCCTCCTTGCGGTTGGGCTGCCTACTTCTGGCGAGACCAGCTCCCATGGTGTGACGGGCGTGTACAAGACCAGGAACATTCACCGCGGCTGCTGATCCGCGATTACTAGCGATTCCGACTTCACGCAGTCGAGGTTGCAGACTGCGATCCGGACCGACTAGTTTACATGGGATTAACTCCCCCCCCCTCGCGGGTTGGCAACCCTCTGTACCAGCCATTGTATGAAAATTATTGTAGCTCCACCTATAGGGCCATGAGGACTTGACATCATCCCCACCTTCCTCCGGTTTGTCACCGGCAGTCTCATTAGAGTGCTCAACTGAGATGTAGCAACTATTGGCAAAGGGTTGCGCTCGTTGCGGGACTTAACCCAGCATCTCACGACACGGAAGCTGACGAGCAGCCATGCAGCGCCTGTGTGCGGAGTTCTCTTTCGAGCACAGATCCATCCTCACGAGCTTCCTGCCCTCAAAGGTGGGTAAGGTTTTCGCGTTGCATCGTTCGACGTCATCCCGCAGCTTGTGCGGGTCCCCGTCAATTCCTTTGAGTTTCAGCCTTGCGGCCGTACTCTGGGCAGTCAGCTTCACCGCGTTAACCGTTACTGAAAACTAATTCCAACAACCCAGTTGGCGGCATCACGTTTAGGGCGTGGACTACCAGGGTATCTAATCCTGTTTGCTCCCCACGCTTTCGTGCATAGACGTCGAGTACAGGTCCAGGGGATTGCCTTCGCCATCAGTGTTCCTCCGCATATCTACGCATTCCGCTGCTGCGCGGAATTCCATCCTCTACCGTACTCTAGCCATGCAGTCACCGTCACCAGTTCACAGGTTAGGCCAGGAGTTTACATCTATCTTACATAACCACGCACGCTTCGCCCAGTAATTCCGATTAACGCTCGCACCCTGCACGTATTACCGCGGCTGCTGGCACGTGGTTAGCCAGTGCTTATTCTTGGTACCGTCTGGGCCCCCTGTATGATAGAAGGGGCTTTTCGTTCCGTACAAAGCAGTTTACAACCGAAGGCCTTCATCCTGCGCGGCATTGCTGGATCAGGCTTTCGCCCGGTTATCCAAATTCCCCACTGCTGCCTCCCGTAG
+
55/.2.+0)0))).0-0,./0+5/*&%$20'('*).73.%&%*(*)()+8:0/4/+101(3*4%(%%%#*.*&.)-(&&*+)*,,,/%)**73/)//5566678&2*+((&-(012+.-0--.%$$%)&)*06'*'%$#$%&'(),&%)**,:32-,*,,-57131/241.,.,/-./*+''*07*.*-2677.---13-5070,*--*0/9.$$()177-4..*./00434000.()$%(05/7&10235<831/('&(0/'42+1,'*+**,((*(+*--)''*..45-/6/*'%,0/7844*().(303/...12:::1:-,.96;360.*+/2;:-58762-1,&)+.10&'**+,,..67..&,+-*(,3-(()*,(,-,-,.(-7:*,6)06,+%*+4,9---.;:3,2,4*82*+(2431,,+.011-0&'%'*013-.-&%')(.))-%*$()%*())*,++,*/&)8<68639:4/142*2+,33:;734/./&1+('++6.33/**%'*./',**,7/139*4,:8700601,((),..)2)*(*&)-335/-(,('(&((-.4(-0--532+-228386++../-14<982'-)()*+(-64-.3230/188:/771)),.4/*11***'%&')(*./.09/-65-546569)*(((0(.'(&0/+.(&)(*,*,')*04-'-1,+)2.9177579)/*&,(.,143026113;3)-+/10)'*').67/,200+)$%'0)(,')*+,83754:)'775*/03*2328349;68/)'+-96731190105551+)--0+/2,&$$$$''%(()3..,0,21%*)*'-427;794772/(),00635+411'*'&)(%'(&-/1-((&,-15%45/2))($(+2(%(++33322..&'%%)(0+%*()',))+'&&('&**.156;73/0261636467.0.261,')')).,2.-7<5.7-,,75637/(,&,%.-;1219'24---1,36()'((+)/*))&&'070462,)(+*-%(*)),-+-)))/6:21.7-5-'2*,08/,..26:2.+.(/*%&+)+-67<8::;7326242;6.5/..67:76*'.'((,/,.::-&%-(,+-(147.+186,,..+-**-/.080(-*-
@b6ae1b73-f7d2-4325-97ba-49b0750ebe1a ch=157 read=101526 start_time=2019-12-13T15:49:23Z barcode=BC01 runid=2c9cf7bc05858273f10e7d7ec552fc0bd742dc3e
CTCCTACGGGAGGCAGCAGTAGGGAATTTCGGCAATGGGAAACTGAGCAACGCCGCGTGAAGGAAAGAAGGTTCCAGTTGTAAACTTCTGTTATAAAGGAGAACGGCGGCTACGGGAAATGGTAACCAGTGACGTTGCTGAAAGCCACGGCTAACTACATGCCAGCAGCCGCGGTAATACGTAGGTGGCGAAGCGTTATCAATGAGGCGTAAAGAGAGCAGGCGGCAGCAAGGGTCTGTGGTGAAAGCCTGAAGCTTAACTTCGGTAAACCATAGAAACCAGGCAGCTAGAGTGCAGGAGAGGATCGTGGAATTCCATGTGTAGCGATGAAATGCGTAGATATATGGGAACTTTCCATTGGCGAAGCGATCTGGCCTGCAACTGACGCTTCCAGTCCCAGCGTGGGGAGCAAATAGGATTAGATACCTAGTAGTCCGCGCCATGTAAAGCGATGAGTACTGAAGTGTTGGATGTCAAGAGTTCAGTGCTGCGGTTAACGCAATAAATTACTCCGCCTGGCAGTCAGTACGTTCGCAAAGAATGAAACTCAAAGAATTGACGGCGGGGCACACAAGCGGTGGAGCATGTGGTTTAATTCGAAGCAACGCGAAGAACCTTACAGGTGACATACTCATAAAGGCTCCAGAGATGGAGAATAGCTATATGAGATACAGGTGGTGCATGGTTGTCGTCAGCTCGCGTGTCGAGATGTTGGGTTAAGTCCGCAACGGTACCGGCCAGCAGTTAGTTACCATCATTAAGTTGGGGAGACTCTAGCGAGACTGCCGAACAAGCTGGAGGAAGGCGGGGATGACGTCAAATCATCATGCTTATATGACCTGGGCTACGTGCTACAATGGATGGTGCGGAAGCCCGAAGCCGCGAGGTGAAGCAAAACCCATAAAACCATTCTCAGTTCGGTTGTAGTCTCTTGCAACTCGACTACATGAAGTTGGAATCGCTAGTAATCGGGGAATCAGCATGTCGCGGTGAGGCTTACGGTTTCTCTCGGGCTGCACACCGCCCGTCACACCACGAGAGTTGATAACACCCGAAGCCGGTGGCTAACCGCAAGGAAGGAGCTGTCTAAGGTGGGATTGATGATTGGGGTGAAGTCGTAACCGAGGTAACCGG
+
*,/3+,/351,+0-.1,++++''%(%+-*.)1//74.2*&)%$#')),150.1847211)+*(+/('-1./.0%&(-,:2559502527/7//.5:'1++)*/-'/,,0,.(.%21'.1),,*./.4%/-+)*$'&#$&$)((+3-**,*,&*)'&))+3/497'7-247/3,30.3001662820+-&')*),1573)*%%''%0)-/:9;,(')&++.2984:0...04.8/0011/.//,((($%&%',*)*,(/()/,-.*(+1()-*,+*1/.588895,&*+&)&(*00282.-,04.1*(..2-5-9.841,0)).0///10/92--675,...+2(*%'&$##+3-/,%&(**.+1/),345509/817567.-&)('&&$$(((+,59,+))+089:+++,9;:3.0-)6))+1025;/-04(*)1-)*+16*/,,29.%10+//./.'**%)'&))+8.7++&*-)+&((0;3(2014988-1/7.5-010400/+..,//3:3470-./$&')&%)+/26;84308))/;:,+()',-03+)&(',,+()*').30'(,-/-/*,+55470%.(/))(,,09/5562-.-*+0761(%*+(06503/-0$'%*(*+.0144457283+1,..))),-.;:20)&+.--.-,*+,)+37445-5--03/.2467:8;676563-//.&))/0100&%&()1/;-541538,,71+,030)&''1')%*'%$&$''(&'/,&+''),)0/1-+1++)+*$%'(+-0*+++-/0/0&-*%$%(,0*/07301.+-,20.253/85341036;///99902,*&%%()+.59841573/13246887-9--;<--/*,33*,$&%-,(',+(+-3.-*0)+(.*')2;;2195.1.560/778;85:,.1993..,&%')*++'''%'*'14/...+...-+.-*1-6-6810*,&&)/3./1088+,3-7-./1220001366'(*.()(%&''*.--))&()&)'&(-*1/2832:*.22,,*,,+-,.,*-29343361)-)'&''&-1274343-/62+*++'-,-4))(**41/*+*+,//1:8*-)()00.404::1-+0+++..4.-1(')-0/1:;8:7
@9af4aa92-ad1c-477f-9950-1e04ebd60f71 ch=320 read=102947 start_time=2019-12-13T15:49:15Z barcode=BC01 runid=2c9cf7bc05858273f10e7d7ec552fc0bd742dc3e
CTCCTGCAGGAGGCAGCAGTGAGAATATTGCGCAATGGGCGCAAGCCTGATGCAACCATGCCGCGTGTATGAAGAAGGCCTTCGGGTTGTAAGTACTTTCAGCGGGAAGGGAGTAAAGTTAATACCTTTGCTCATTGACGTTACCCGCAGAAAGAAGCACCAGCTAACTCCGTGCCAGCAGCCGCGGTAATACGGAGGTGCAAGCGTTAATCGGAATTACTGGGCGTAAAGCGCACGCAGGCGTTTGTTAAGTCGAATGTAGCAAATCCCCGGGCTCAACCTGGGAACTGCATCTGATACTGGCAAGCAGATCTCGTAGAGGGGTAAATTCCAGGTGTAGCGGTGAAATGCCATCTGGAGGAACCACCGGTGGCGAGAGCGGCCCCTGGACAGACTGACGTAAGGTGAAAGCGTGAGGAGCAAACAGGATTAGAATGCCTGGTAGTCCCGCCGTAACGTCGACCCGGAAGTTTGTGCCCTTGAGGCGTGGCTTCCGGAGCTAACGCGTTAAGTCGACCGCCTGGGGAGTACGGCCGCAAGGTTAAAACTCAAATGAATTGACGGGGGCCCGCACGAAGCGGTGGGACATGTGGTTTAATTCAAGTACAGCGCGAAGAACCTTACCTGTAGTCTTGACATCCACGGAGGTTTTCAGTGAATGTGCCTTCAGAACCGTAAGGACAGGTGCTGCATGGCTGTCGTCAGCTCATTGTTGTGAAATGTTGGAGTTAAGTCCGCAACGAAGCGCAACCCTTGTATCGCTTTGTTGCAGCGGTCCGGCCAGGAACTCTGAGACTGCCAGTGATAAACTGGAGGAAGGTAGGGATGACGTCAGAGTCATCATGGCCCCGCCGACCAGGGCTACGTGCTACAATGGCGCATGCAAAGAGAAGCGACCTCGCGAGAGCAAGCGGACCTCATAAAGTGCGTCGTAGTCGGATTGAGTCTGCAGCTCGACTCCATGAAGTCCGGAATCGCTTCAGTAATCGTGGATCAGAATGCAGTGAATACGTTCAGGCCTTGTACACACCGCCGTCACACCATGGAATTAGGTTGCAAAGAAGTAGGTGAGCAACCTTCCGGGAGAATTGCTTACCACTTTGATTCATGACTAGGGTGAAGTCATGGCTGGGTAACCG
+
'./40,3'5/-/,,&4/++++&+%-).250.%,+6-,86727:;27;5322-//%434819:,/33145675/'),*,-324,)3426*'))$(&)/7.,%-+.6,-&).,&(),.+*,5-9-+/1292.374'0'(&)$*()08)*-/..2+$+)'/-,,'/.+-31520.4/0.+*,.1-*$&%+*-0,.1.600-,,3761445:3923%.*-,1+//363/%'$'(*+,+(+'-'*(''&/.(1,6--/.+-6-+((%()0-+.790(+(*+415330/552455566751..//.1262/.&)'*$()23'-(((.0-1',&*(.2*&0./--*-,-1-+./*+)+(&).-.0+,+,0'&$-'--1-6,+)'&)('/+0/*,.481&'0-./-0+'+1(-1&'(((***('+('&+7997115-//'((,,$06,,-0++-+30,023,()*'&%&*/+)/)1))0;5//(24&&&)'01,--11-++/)2/0%,,*))(%%0)8+234457./541.,+'%%(%-)2,5*.+*11295<;1./158/-+*0,3*%*&-57,/7.)*&(&%'+,/75/+&)+)*()(2.7+0.352%%&(%)'&('*+--(*041/2.063))%23512//1177,*,00.&*08:5($&')-3/1975++.(%&&0/.0/&(,,*(&)()*,.,,.54:788:9684')+.4'1'%3,++20;4/.3535+.0966/03'&(-(-((&&''))(-.,++%,+..)(/()&4*&&'()/,+,)1*3-(53131..$%%''//.67424/**-1-2445--)--.21&.0*1568:999/+$'%(*20',+.0/3+$'%''*0-27663),''*/1%)),++3024/3%'/.)''%&%$$&%&''.++,&'$$%%((+0939657/4-5--067586(*%((+&*#2((&+,01682*4465777840../*),+().)6.5/.+0&'%(/65:5851..*()*-/',%).--8216443,%+204/50105/.,.2(10+-0'($*)$'#%)&.''+0061435+&))')()''%)$*.+2.327))1)(($$)&'))((*+'&)(&&'*3./0,,.-*,+'''&&%&'(('&&%$''+,3993
@df3f5e5a-8b51-4aef-bb51-801bcc31b936 ch=263 read=98353 start_time=2019-12-13T15:49:15Z barcode=BC01 runid=2c9cf7bc05858273f10e7d7ec552fc0bd742dc3e
CTGATATGCGCCCGTTCAGTTACGTATTGCTGAGTGCTGAAGAAAGTTGCTCAATTATCTTTATTCGCCTTTTCTGTTGGTGCTGATATTGCTCCTGCAGGAGGCAGCAGTGGAATATTGCACAATGGGGAGGCCCTGGTACAGCAACGCCGCGTGAAGTGATGAAGGTTTTCGGATCGTAAAGCTCTGTCTTTGAAATAGCTGGCCAGTACCCAAGGAGGAAGCCACGGCCCCAACTACGTGCCAGCCGCGGTAGCCGTAGGTGGCGAGCGTTATCCAGTTACTGGGCGTAAAGGGAGCAGGCGGATGATTAAGTGGGATGTAATGCAGGGCTCAACCGGTGCTGCATTCCAAACTGGTTATCTAGAGTGCAGAGGAGAGTAGGTGCTGACATGGCAGTGAAATGCGTAGAGATTAGGAAGACACCAGTGGCAGAAGGCGACTCTCTGGACATCAACTGACGCTGAGGCTCAGAAAGCGTGAGAACAACAGGATTAGATACCTGACAGTCCACGCCGTAAACGATGAATGCACTAGGTATTGAGTTCCGGCACCTCCGTGCCGCCTTCTTGCCATTAAAGTATTCGCCTGGGAGTACGGTCATGAATTAAAACTCAAAGGAATTGACGGGACCCGCACAAGTAGCGGAGCATGTGGTTTAATTCGAAGCAGCATGAAGCCTACGCGGCATCCCTTGCGTGCACTGTAATCGAGGAATCCCCTTCGGGGACAAGGAGACAGGTGCATGGTTGTCGTCAGCTCGTGTCATTGAGATGTTGGAGTTAAGTCCGCAACGGGGCGCAACCCTTGTCATTAGTTACCATTAAGTTGAGGACTCTGGGGAGGCTGCCTGGGTTAACCAGGAGGAAGGTGAGGATGACGTCAAGTCATCATGCCCCATATGTGTGGGAGCTACACACGTGCTGCAATGGTTTCAGGTACGGAGGATGCAATACCATGAGGTGGAGCCAAACTTTAAAACCAGTCTCAGTTCGGATTGTAGGCTGAAACTCGCCTACATAATTTCAGGTTATAGTAATCGAATCCAGAGATATTTGCAGTGGAATACACGTTCCCAAGGTCTTGTACACCGCCCGTCACACCGCAGAGTTGGCAATGCCAGAATCGTGAGCTAACCATAAAAGGCAGCGGCCGAAGTAGAAGTCCAGCGATTGGGGTGAAGTCGTAACAAAGTGCCGG
+
#'(%+(,,-(+.((27.*'))'(.1./4-1/,((+*./428')3.)0,*%&(*''*&+++4'%(($#**'-4/,,*/3*1037.---)0,),).''$*(--'+,)./0,-0..//..58++))++*.1/(%%',2)*+%+$%%&'.30.14-00*)($&((+,+/21-378.0(6286,..0)*+015.662;6'$+)%*%%')()%&)3-23,01+.+',)1,,,(*))+(&%/+0003.)(('&%(%&'')-*)(,'*'(,+,,,(&/-1091,1,(+19).,)1542548),,(''(./632876***,)*())/;6-+$%'*&)''+*.-,0')#,*,-274401/-*,.)/14/30--.-,*'(((2+.'()(&$%$$*%&$%&)$%$%%)+$-+*-6.-.0.0(*(&(-)'03()'%&)++*)**+)%&)+'*.54210,/..9//&)(/00//0.('-*-./135'$((&&)+4-('(&%&'$),6/02/+04674/-*'$&(/1121380526.,%%()*43+,+.()%$&$((''+*4/0231,,((04.30,+#%%%'$$%#&'''.2-(&('*)**575/64*)-).(.-,$$%((-&8:9+828)5+)(%&*())-%-2.7:5(('))+')$%%/.+'*++,.474:95555/+.+(+0&3))()'$(&%$'$%&%&)+.+))))*$5%&$&'()(/*+'')&)+*+0/'*1+'28+/43,*1(')+%)(&',045137112,02,233347556*1)*+558.7.'(&)././--/&%&(')+-1)++01'89,1...8&2('+2(%-,)*210,.62'5837960/))+()*).34943.)-+*',+*..+3,/4,0+*%-,20+'00+*(&'),,-.),*5//)')-,+.(*&+*)(+4//*+)*+,./&%(.++'()+'&)+..07.,*,'%(%++1-(/+(*+&'*+*/&',/0221/2/*.2823.)1325&**3--+&1(+*,-4434/3&/07142.%'%'%%&'%$%*.+5-'('*+./1(,*+.'((&%*.).6--.)--.*.)))'%)).+.,+''0/0416'*%('.-')'%$,,.1.-,&''((+00-1./83%2-)+,*)+%)--1351-12&&37.'*'&'+*(+-*()'')*%'%(-..---*',-(.1+*)((&(2/654954)(.(33,-
@f51c86d0-f441-4b08-bee8-ce47939d990a ch=129 read=115849 start_time=2019-12-13T15:49:12Z barcode=BC01 runid=2c9cf7bc05858273f10e7d7ec552fc0bd742dc3e
CTCCTACGGGAGGCAGCAGTAGGAATTTTTACCTAAACGGAAACCCTGACCGAGCAACGCCGCGTGAAGGAAGAAGGTTCCAGTTGTAAACTTCTGTTATAAAGGAAGAACAGCGGCTACAGGAAATGGTATGATGACGGTACTATTAAGCCACGTAGCGCTACGTGCCAGCAGCCGCGGTATGCAATAGGTGGCAAGCGTTATCGGAATTATTGGGCGTAAAAGAGGGGCGGGGCGGCAGCGGGTCTGTGGTGAGAAAGCCTGAAGCAACTTCAGTAAACCATAGAAACCAGGCAGCTAGGGGTAGGAGGATCGTGGAATTCCATGTGTAGCGGTGAATGCGTAGATATGGAGCCTGGCGAGAGCGACGATCTGGCCTGCAGCGGCGCTCCCAGTCGAAAGCGTGAAAAAAAGGGCAATAGAGTTAGATACCTAGTAGTCCACGCCGTAAACGATGAGTACTAAGTGTTGGATGTCAAAGTTCAAGTGCTGCAAGTTAACGCAATAAGTACTCCGCACAAGTAGTACGTTCGCAGAATGAGCTCGAAAAGGGAATTGACGGGGGTATTTTTAAGTAGCAGACATGGTTCAATTCGAAACCCAACGCGAAGAACCTACACTTTACATCCCTTGCATTACTCTTGTCGACCGGCGCTTCGGGGACAAAGGGCGACAGGTGGTGCATGGTTGTCGTCAGCGCTCGTGTCGTGAGATGTTGGGTTGAGATCCGCAACGAGGCGCAACCAGCATCGTTACCATTAAGTTGAGGACTCTGCTTGAGACTGCCTGGGTTAACCAGAGGAAGGTGGGGATGACGTCAAATCATCATGCCCCTTGTAGGGCTACACACGTGCTGCTACAATGGCTGGTACAGAGATGCAATACCGTGAGGTGGAGCCAAACTTAAAAGCCAGTCTCAGTTCAGTTGTAGGCTGAAACTCGCTACCATGAAGCTGGAGTTACTGGTAATCGCGAATCAGAATGTCGCCCGGGTAGATACGTTCCCATATTTGTACACTGCCCGTCACCATGAGAGTTGGCAATACCCGAAGTCCGTGAGCTAACCGCAAAGGAGGCAGCGGCCGAAGGTAGGGTCAGCGATTGGAGATGAGAATCGTGGCTGAATGCCCGGAGATAGAGCGACAGGCAAAGTAGGATTGGCGCCACAAGACACCGACAGCACCAGCAATACGTAACTGG
+
.421/.2+64/(/./.2./3,*'((00-,,*+-%&(&)(*&)//:--.675--++.961581312638041+(.+)3,36*+,22..46//.3/4/0.//54.(,)1/283(.---,))+-3//0..))*)(()-/.)'$$%)*&(/.+%)))+&)'&(#+--./01681/-,+2-01)+0/1-4.&%$'&(-5-/'&%++7313+/--4,(.,-4432)/5-(&'.0223)10))(-+*//-0-+-433050..&-'*)//))&+#&&&*-5.&0068-/6075/0:81<6985/+//'/*1'$')*((.008-05/3.5/4821/10/333091)#()*+-+')(+(++.%(*''((&('(%**9820///0/),+($#%'(%&'$+.,/(%*,3#&'((+./.-/244.)*)&')00.-&('-+)/,,+,-,-1---2-$()-5123;9541***'(+,065+-01<5:57')(-52./;30)-2352/0'*)+724**+,0,,*%,()+28--%'*)%%%$'&('*'+(,+0175.-'')2((*2*'*)))')*++*.0.'%&+1/1(*&%(&++%,,.'/,'*3)+429,*-1),+(+0.0**.,')+*+)())',*&&)'(/-&(')*&2'&&&(++)+$$$%&%++(),'&*-054443'-*&$%(*//74537000774694442420-,-..86654.+(+)&,2020,4+7,)*+,+43*,5,3)((()%+)'1,%%%%$&&+'%+934949139435750/++'&&%)&).5457:877.1.0+1+)+(***,,./-55)125175566:8233:958(/84*-)&''(24/..-)($'('''&'(,*/241166458753,+,,,19607000;795+..',*%%'-,00-,+057-$/,,34989044<8/013/0239321043.01(($$%('((,**)874,,11//1(0,4-./,2--748/028645520((,.,+)(0078,4,+))%%$('&$*()(*'),.)'*.-1,644*)')00.0-67432;+*(-+-.23681.01175+*+27+/*(*(&'&'(&,(&'0+2-/36300/-/.+4,,(%+&*()$&%,/)0()*&$)(&&'*(/6100.)*()*7960+.+.0*)+(-*%/)*-+%'%&)-')%&&,&%#%$(*.292672;2013/1()%##
@93396dff-1da8-4bb1-b53e-1de83e69b828 ch=372 read=179820 start_time=2019-12-13T15:49:12Z barcode=BC01 runid=2c9cf7bc05858273f10e7d7ec552fc0bd742dc3e
CTCCTACGGGAGAGCAGCAATGGGGAATTTTCGGCAATGGAAACCCTGACCGAGCAACGCGTGAAGGAAGAAGGTTCCGGATTGTAAACTTCTGTTATAAAGGAAGAACGGCGGCTACGAAATGGTAGCCGAGTGACGGTACACATTAGAAAGCCACGGCTAACTACGTGCCAGCAGCCGCGGTAATACGTAGGTGGCAAGCGTTATCCGGAATTATTGGGCGTAAAGAGGCAGGCGGCAACGGGTCTGTGGTGAAAGCCTGAAGCAACTTCAGCCATAGAAACCAGGCAGCAGAGTGCAGGAGAGGATCGTGGAATTCCATGTGTGGCGGTGAAATGCGTAGATATGGAGAACACCAGTGGCGAAAGGCGACGATCTGGCCTGCAACTGACGCTCGATCCGAAAGCGTGGGGAGCAAATAGGATTAGATACCCTAGTGGTCCACGCCGTAAACGATGAAGTACTAAGGTGTTGGATGTCAAAGTTCAGTGCTGCAGTTAACGCAATAAGATACTCCGCCTGGTAGCATTACGTTCGCAAGAATGAAACTCAAAGGAATTGACGGGGGGCCCGCACAAGCGGTGGAGCATGTGGTTTAATTCGAAGCAACGCGAAGAACCTTACCAGGTCTTGACATACTCATAAAGGCTCAGAGATGGAGAGATGGCCTATATGAGATACAGGTGGTGGTTGTCGTCAGCTCGTGTCGTGAGATGTTGGGTTAAGTCCGCAACGAGCGCAACCCTTATCGTTAGTTACCATCATTAAGTTGGGGACTCTGGCAGAGACTGCCAGTGACAGCAAGCTGGAGGAAGGCGGGATGACGTCAAATCATCATGCCCCTTATGACCTGGGCTACACACGTGCTACAATGGATGGTGCAGAGGGAAGCGAAGCCGCGGGGTGAAACAAAACCCATAAAACCATTCTCCAGTTCGGATTGTGGTGCAACTCGACTACATGAAGTTGGAATCGCTGGTAATCGCCAGTCAGCATGTCGCGGTGGGCGTTCTCGGGCCTTGTACACACCGCCCGTCACACCACGAGTTGATAACACCCGAAGCCGGTGGCTAACCGCAAGGAAGGAGCGCTGTCTAAGGTGGGATTGATGATTGGGGTGAAGTCGTAAGGCAATCGG
+
/.15,/33:*((&*-.772)/***')*/68817751<10.(0-,9**.1:999888/0%&%()-60001+.1+..5)*2/+-5*+,3*)&**)).+*236'1)).,-786950910/3%%**((,/0157.,-./3//0.)-$$(),.(-/0).4.0-6-.-/-,+,/1:9;95742635969,5+**420/-5/31,75-07190,-(,.%%+&(19/.,))020+('+,,)120494.+-(.623-/1053-.40)-1,*)'%&('(-40369;56546;554347/%(($''--0/)4.,*-.-,--376.0-1/2:4520.*+-,445229://-4+)*1333/6-1.316:9,40421-,0(,+,-*+,22233)12&%*/./0147::58'%-2'&,41(+..788*(')9982-'0&1*+)2,-08))(+2,3/3()+/386999841&()+(++0-,-.*(),8<8:8;788/:/.0;;67:6774.()*/4/3))13.0+&%-)*-3:-0762*)'%%$***-2737)*,'(497659231959-*()*/10100)44,*47,*,*,&)',*5782),,/3-21758:587:8,0.--76523+-+'&.-('(*+.*('*,12/.000)001''*90-5015(')--888*)())7717)**1-0/0,-,1277:23700/57125651,+++-,....0304),4.7.&282822-/4614350.&*,6522/5/-00054151012046.//.-91*,,2/582-/4-,*1,++,-.7513*(*-,.-)$)+1,-.2/-00)0,12,01(+7763576:8000:;:97097-+7020499974011-,,,*-+,03++,-/55/./025,031-,*),++,++1,-01./*,'('-2'+58<7680.259:84067;310+*.077-6-20)+(&1),....4120-+,,.05522857386533/)&'&&)*&'$&%*++*257778*0&,1/3../.811238::64711/.-.*294/80,/3//''''*./213...1:7317/)*1,.6694160./5..4646,-//..&(),,1143118)2--3400.+,,-9/8/15/--/.+,-'/)3+864:24+2
@2b175ea4-c61a-4057-a628-86682f8fa68b ch=194 read=106922 start_time=2019-12-13T15:49:12Z barcode=BC01 runid=2c9cf7bc05858273f10e7d7ec552fc0bd742dc3e
CCGGTTACCTTCTTCACCCCAATCTCATCAATCCCACCTTAGACAGCTCCTTCCTTGCGGTTAGGCCACCGGCTTCGGGTGTTATCAACTCTCGTAGTGTGACGGGCGGTGTGTACAAGGCCAGAGCAGTATTCACCGCGACATGCTGATTCGCGATTACTGGAACAGCCTCATGTAGTCGAGTTGCAGACTACAATCCGAACTGAGAATGGTTTATGGGTTTTGCTTCACCTGGCTTCGCTTCCCTCTGCACACCATCCATTGTAGCACGTGTGTAGCCAGGCCATAAGGGCATGATGGTTGACACGTCCCGCCTTCCTCCAGCTTGTCACCTGGCAGTCTCGCTAGAGTTAACAATGATGGTGGCTTAACGCGATAAGAGGTTGCGGCGTTTGCGGGACTTAACAACATCTCACGACACGAGCTGGCGGTAACCATTACACCACCTGTATCTCATATAGCTATCTCCATCTCTGGGCCTTTGTAGTAAGGTTCTTCGCGTTGCTTCGAATTAAACCACATGCTCCACCGCTTGTGCGGGCCCCGTCAATTCCTTTGAGTTTCATTCTTGCGAACGTACTTCTCAGGCGGGTACTTATTGCGTTAACTGCAGCACTGAACTTTGACATCCAACACTTAGTACTCATCGTTTACGGCGTGGACTACTAGGGTATCTAATCCTATTTGCTCCCACGCTTTCGGGACTGGGCGTCAGTTGCGGAATCGTCGCCTTCGCCACTGGTGTTCCTCCATATATCTACGCATTTCACCTACGCATGAGTTCCACGATCCTCTCCTGCACTCCTGCCTGGTTTCTATGGCTTACTGAAGTTAAGCTTCGGGCTTTCACCACAGACCCTTGCTGCCGCCTGCTCCTCTTGCGCCCAATAATTCCGGATAACGCTTGCCACCTACGTATTACCGCACGCTGGCACGTAGTTAGCCGTGGCTTTCTAATAAAGCACCGTCACTCGGCTACCATTTCCATAGCCGCCGTTCTTCATGACAGAAGTTTACAATCCGAAAACCTTCTTCCTTCACGCGGCGTTGCTCGGTCAGGGTTTCCCCATTGCCGAAAATTCCTGCTACTTGCTTGCCCGTAGG
+
10010:/25/4'(///-32),+...11369;68(-(11272112012130/32/+/./4:2900890,3-+.,/27&764/5/..3/600/0145475554673:86506,0('&+59218/'(+$-'$+.4:002-(+*//25025336;8677223)&#('&')++04/2--.4777/,*4/6/2,0231/.1868117:9931..5//29;<+/.;/4;90-02;20.(,%)),70,-8,4;0+0520/.,/70.46/14,&&')*..5662.'-.&'-::;3.1&374.581+)*&1,)((&'&+/6,+119<8991**+,.:---0/((200/752/23486+(('%(&).620110-0)''*+.+++()-//2+&+).,+()%&)./,*+.3263++-+),.-/05550257735/,*434(2+%$**9:'8$$'#(-+-.1/2+-,-0&.,-/1000-/00-47675601.26294()%''''-,6:8:::68+9,*)**&(,,3,4;79;-),,-123:34:.+(*-++).0/1:7,+24)6,42*/272177<<47:<29201'%*,*,%$'**,.089:(+(*()/,)8***212020337&78475783110--*,+-.(9-80+/+%,51/233796698(,+654787875.-,*2.'1+-.4091.***0;,,3039/)+*)84&%25,,1/0625:9;/7/:--,*/,,2887673130/5<15631)*.43955632+(',-)+06747<<4000&'*(,-+,)&.50-)+*,-,),.7764,-*+*-('(,00188:84224,4/-7112//*,125++,/82(.5..7..,/0(*,+57:2/4,,*+-0*/3022-261,2,%)--40+2--59:4615022,+*+,402;008.()&')+404:12%*(+,-,+)-,0./4,+%)$')05.-831/140194%+/38588689*.''''*2,8;5),'(+%*.46;9:;553.&+&)2+)/)).73++,2//,+,01*046968;<84;5/22153102400398;::37730-&.2/)*0702-,-8:8/554))+''%%&%(,*,092.10.&
@fd713931-8e89-43aa-baf2-86b0785e8828 ch=149 read=94130 start_time=2019-12-13T15:48:52Z barcode=BC01 runid=2c9cf7bc05858273f10e7d7ec552fc0bd742dc3e
CTCCTACGGGAGGCAGCAGTGGGGAATATTACAATGGGGAAACCTGATGCAGCAACGCCGCGTGAGAATGATGAAGGTTTTCGGATCGTAAAGCTCTGTCTTTGGGAAGATAATGACGGTACCCAAGGAGAATACGGCTAACTACGTGCCAGCAGCCGCGGTAATACGTAGGTGGCGAGCGTTATCCAGTTTACTGGGCGTAAAGGGCGTAGGCGGATGATTAAGTGGGATGTGAAATGCCCGGGCTCAACTTGGGTGCTGCATTCCAAACTGGTTATCTAGAGTGCGGGAGGAGAGTGGAATTCCTAGTGTAGCGGTGAAATGCGTAGAGATTAGGAGGAAGAACACCAGTGGCGAAGAGCTGACTCTGGATAACTGACGCTGAGGCTCGAAAGCGTGGGGAGCAAACAGGATTAGATACCCTGGTAGTCCACGCCGTAAACGATGAATACTAGGTGTGGGGTTCCAACACCTCCCGTGCCGCCGCTAACGCATTAAGTATTCCGCCTGGGGGGAGTACGGTCGCAAGATTAAAACTCAAAGGAATTGACGGGACCCGCACAAGTAGCCCGGAGCATGTGGTTTTAATTCGAAACGGCGCGAAAAGAACCTTACCTACACTTGACATCCTTGCATTACTCTTAATCAATCCCCTCGAGGGACAAGGTGACAGGTGGTGCATGGTTGTCGTCAGCTCGTGTCGTGAGATGGGTTAAGTCGCAACGAAGCGCAACCCTTGTCGTTAGTTACTACCATTAAGTTGAGGACTCTGCTTGAGACTGCCTGGGTTAACCAGGAGGAAGGTGGGGATGACGTCAAATCATCATGCCTTATGTGTAGGGCTACACACGTGCTACAATGGCTGGTACAGAGAGATGCAATACCGTGAGGGTGGAGCCAACTTTAAAACCAGTCTCAGTTCCGGATTGTAGGCTGAAACTCGCCTACATGAAGCTGGAGTTACTATTAATCGCGAATCAGAATGTCGCCGGTGAATACGTTCGGGTCTTGTACACACCGCCGTCACACCATGAGGTTAATACCCGAAGTCCGTGAGCTAACCGCAAGGAGGCAGCGGCGAAAGGTAGGGTCAGCGATTGGGGTGAAGTCGTAACAAGGTAACCGG
+
+.13/03-51-25/2.,*+,4;1(-++508&//95265,'/1/84579886.55632475989/,)($'(),-/61319840.83::1019,*+.99892188*1-.0.111;310-+0,*.3.-,1,/(&$#&)/-/'++-/22..-0503/,-61.-'*+51126042174++**+/7393206'&)*70-16::9978490+2525543857;455-9,0,,-2;97622..9.)(1-(,32-/.-((+(/21259:98398+,246--.80;33256/-//))*0-+,,)+$()2/1,0+.-)*6841000/33,/7-+/4:8.,*((/,+23-'-+0/5:8658(,.09/-/,+%(,&*/1////(0*(++,,-766641/1-*2/-31-.125:9)(*,8;14'37+000(//269+,4*5*+-1++.06;9;:;563,*+,..1..,.446,56,+003&7)4437252((.+.5029121-+*')(-+7,)+-/531,,,+,-51,)&')*021///01-+,/,.::9,6787,/*-+.+336246/565,,,/))&()-2')+-&+.5654624;;-:.7-*)*,+)%(,),-,3/*%'%&&(*,.8251/+1+--51,1*((%'#-%#)()0204.-)*)(+1-+1,&,1)431/).)+/0+0./82//0077:89.243/0,./3562/-+)+,.+*+-0)2211.05-3184.**),4,-%/4,),+.5357&&/*(')*02,8-3)3/8.,/10431,&&)*)*,.-40//(&*1+10+)),2/+21*5,&0*4:6354788799:40129979474)201**)(%67.7630)*&((,15665-;,+;665:7672*)(('*/004:445<:21))21.24&',*3522:/0;;33)-)(*7:57:29'8+004*0,4611015**52/373/+-.-/,**,,3+(*1-,(')',+./,066:669(+5757853*5+-+-731744/6)-0//-:--,0,,+-3,23+,0//-/62+,(()-*/%()07+*)**-.4+302255131/++0-(*%&%%(1208+**,&.)1/0./-++/./(7)445/*)*)(),0138579*2-.28;78
@872a8d68-2fef-4007-b8d0-e6c77d6268f1 ch=320 read=102907 start_time=2019-12-13T15:48:43Z barcode=BC01 runid=2c9cf7bc05858273f10e7d7ec552fc0bd742dc3e
TGGTTACCTTGTGTACGACTACCCCAACCATCAATCCCTGTAGACAGCTCCTTCGGTTAGGCCACCGGCTTCGGGTGTTATCAGCTCTCGTGGTGTGACGGGCGGTGTGTACAAGGCCAGAGCGTATTCACCGACATGCTGGTCGCGTTACTAGCGATTCCAGCCTTCATGTAGATCGAGTTGCAGACTACAATCCAGACTGGGGAATGGTTTTATGGGTTTTGCTTCACCTCGCGGCTTCAACTTCCCCTCTGCACCATCCATTGCCCAGCACGTGTGTAGGTCATAAGGGGCATGATGGTTGACGTCATCCGCCTTCCTCCCAACTTATCGCTGGCAGTCTCGCTGAGTCCCCAGCCAATGATGGTAACTAACGATAGGGTTGCGCTCGTTGCGGACTTAACAACATCTCGACACGAGCTGGCGACAGCCATGCACCTGTATCTCATATAAGCTATCTCTCCATCTCTGGAGCCTTTATGAGTATGTCAAGACCTGGTAAGGTTCTTCGCGTTGCTTCGAATTAAACCATGCTCCACCGCTTGTACGGGCCCAAATCGAATTCCTTTGAGTTTCATTCTTGCAGACGTACTACTCAGGGGCGGAGTACTTATTGCGTTAACTGCAGCGCTGAACTTTGACATCCAACGCTTAGTACTCATCGTTTACATGGACTACTAGGGTATCTAATCCTATTTGCTCCCCACGCTTTCGGGACTGACGTCAGTTGCAGGCCAGATCGTCGCCTTCGCCACTGGTGTTCCTCCATATATCTACGTTCCACCGCTACACATGGAATTCCACGATCCTCTCCCTGCACTCCTAGCTGCCTGGTTTCTATGGCTTACCAGAGGATTGAAACTTCAGGCTTTCACCGCAGACCCTTTGCTTGCCGCCTGCTCCTCTTTACGCCCAATAATTCCGGATAACGCTTGCCGCCTGCATTACCGCGGCTGCTGGCGCGTAGTTAGCCGTGAAACTCTAATAAAGAGTACCGTCACTCGGCTACTGCATTTCCTGTAGCCGCCCGTTCTTCTATAACAGAAGTTCACAATCCAAAACCTTCTTCCTTCACGCGGCGTTGCTCAGTCAGGGGTTTTCCCCCATTGCCGAAATTCCCCTCTGCTGCCTCCGTAGGG
+
&''43+.307+.+,.0/)./)-%%$*'2735335/2*(#%*)*.2)&')-6357',*7&+'2.*-),+,..5)6---64001-%.../057713/..26.970/3111*/.04'1)2,&'+$.5653;3(*+&%((,*343&3+&(((+&%%&%(+223//,---/62.122/-')*'&(-53439745021+,)'%%&$$%')&()*2-7::/02+53/8.-()+7/023*-&&--++.+&$*.4-57.+/130-072896*-.**(')++%),/)('&&,*-/-/.)+*0+1052222*34-..,056291)+6,0,2+1/(-))2+&*4)--285437101113.-*,+42)($)%7*2/.-/510400160/,/(),-.80/.0035-2-*-/,++--,-'--432,,'()+1+)4/-2**'*+/(5:7:76413,*--012516565*++,-/40..030374*-5..-32174/1%%'*/0).//*,/2:847655.72;88<13502.+*0-/*-+1-1;989-,(&).'(/3++-)(*&,/3/051-4+++)7*9+313782120962*,8/2/..'+,2(,,.0%))0%,5.*+(1(*,-025/.8./+7.7-666-**)&*',.5/171-+++,*(3,.((%$'(-+/237:9,77.'+')*0560$,(('('--0132;64-,)02(&)+3+,)$((*,873(6231+,'(*/0,/8*'&''&&&('1/-*/--//,21359-250+,-29:826:66565662(/+/.)(&+0.26//&)'-+.-*.-*'&)-0-3***++.)'1+)+)4+,'23445:53-14)),(/$&')'%(.(+'(%%.&)'%%)+./',63097/+00&0/2389*)-(&&&$$%'%)+0.1027..570.4-85,*''(/+6-04;594:0/-:--72&,+)&+&,))03+++/.0/02.1/*.)+,2552,1.)*(''&',,)+3,.70'%&)+-678.,,-/.901,.(())3;6.',%++,,,')')*/330''%$'14.-****,-*)*.256'-/1*,.)0*-2309<80101-81-1.++24'216)-45.478./3::/+/5/2,+4/.6081.'''**-211*,1803,1)&
@f5eb9338-9703-4a67-9abc-ca45966f4d47 ch=258 read=91230 start_time=2019-12-13T15:48:39Z barcode=BC01 runid=2c9cf7bc05858273f10e7d7ec552fc0bd742dc3e
CCTGGAGGCAGCAGTAAGAATTTTCGGCAATGGAAACCCTGACCGACAACGCCGCGTGGGAAGAGGTTTTCGGATTGTAAACTTCTGTTATAAAGGAAGAACGGCGGCTACAGGAAATGGTAGCCGAGTGACGGCTGCACTTTATTAAGAAAGCCACGGCTAACTACGTGCCAGCAGCCGCGGTAATACGTAGGTAATAGCGTTATCAGGTGTGGGCGTAAAAGAGGAGCAGGCGGCAGCAGGGTCTGTGGTGAAATGACTTAACTTCGGTAAGCCATAGAAACCAGGCAGCTAGAGTGCAGGAGAGGATCGTGGAATTCCATGTGTAGCGGTGAAATGCGTAGATATATGGAGGAACACCAGTGGCGAAGGCGACGATCTGGCCTGCAACTGACGCTCGGTCAGCGTGGGGAGCAAATAGGATTAGATACCCTGGTCCACGCCGTAAACGATGAGTACTAAGTGTTGGATGTGTCAAAGTTCAGTGCTGCAGTTAACGCAATAAGTATACTCCGCCTGGTAGTACGTTCGCAGAATGAAACTCAAAGGAATTGACGGGGGCCCGCAGCGGTGGAGCATGTGGTTTTAATTCGAAGCAACGCGAACCTTACCAGGTCTTGACGTATAATAAAGGCTCCAGAATGGAGAGATAGCTATATGAGATACAGGTGGTGCATGGTTGTCGTCAGCTCGTGTCGTGAGATGTTGGTTAAGTCCGCAACGAGCGCAACCCTTATCGTTAGTTACCATCATTAAGTTGCCCAGGGGACTCTGGCAGAGACTGCCAGTGACAAGCTGGAGGAAGGCAGGGGATGACGTCAAATCATCATGCCCCTTATGGCCTGGGCTACACACGTGCTACAATGGATGGTGCAGAGGAAGCGAAGCCGCGGTGAAAGCAAAACCCATAAACCATTCTCAGTTCAGTTGTAGTCTGCAACTCGACTACATGAAGTTGCGTCGCTGAAGTAATCGCGAATCAGCATGTCGCGGTGAATACGTTCTCGGGCCTTGTACACACCGCCCGTCACACCACGAGTTGATAACACCCGAAGCCGGTGGCCTAACCGCAAGAAGGGACTGTCTAAGGTGGGATTGATGATTGGGGTGAAGTCGTAACAAGGTAACCGGAAGATAGAGCATTGAGCAAGTAGGTTAACACAAAGAACACCGACAACTTTCTTCAGCACCAGCAATACGTAACACCCCACCACC
+
.*(-0*+-.1/+&***'%*(*2:9,0:,7++5,)0,,8+,,461+),2462261127-3*+-%()*19:5128/05/.,*)(---.,//,.3;,0-57./50%7.5--.55-/+,,,+03+*).*(&*+00.8.,+(($&'-,*,.2+*.74.2;2523/.0413353966:101//4+&)'(+2+(()*8/:.+%$%'*+/1:889+320034;79770:.+'%+)()+117/1340)5&)502266732.+%&&')()+*.)+,:-'0/1+%/+*+&&.5+/8/05-)(*,0*++,,:873//.07465101/.*/,+65730+)%,-*0731;-++::9711222466216/2641241'3*:/212053799.-..+.35;5999/0-**)(),.-74,,**-3:97.%)-9;:313.,,-**.2229(('*+0504579677;+0/.,+(++-.335122+7*2)1+,)-/18*,24:)+.9:::93466454020<006020-)+**)'-00,')++0,,,2<8546-.563/24./67<3*-).13889.49/,-6)')'((*&/(.).-554152;<<,788:7310--048-,*,(((((+.71/*+*,4.23)-*'&')06,)-,-1'+**+,11/,+)10889/////7636769(3-.2..488:7:-9--.5571455689787350/'+482;15.87;4072(+-0-+*+,+-5931*++*-4507*).-,6<:;:*9*7*/7/'-*('024/1242,,('&&)(+,755/+*,+++820117/-4-/3+42&-11202/126788;51,-///8/591+2840'-19-17212--*)$)*,45756998:<;/,&'%++,+,'()'+,+1,-257,76451*)-.<</2;9007::0:9:<777/78<7(-2/--0/22488877975/..-.27050/1+)))+6121++*(*,311*+&()*1,/11247748/:.,+710778;978,-332150,+,*,,/768<6560)+,.4+.-,+,*)**21/+-0*%+)*27588./.,).,,('*/2'*++.&&+1166454).,-,()/.0100042334,,**0/03*/+*$)(0-26:985.,/+.-.)(*,&('**46/++,'*)()/))+-,9)&&.,.5:3%)-((29606:3#$%$-1.-+3*+)43433,#-+*&$&&$%#
@4f6e62cc-490d-46b1-9b71-29167d898944 ch=340 read=107330 start_time=2019-12-13T15:48:39Z barcode=BC01 runid=2c9cf7bc05858273f10e7d7ec552fc0bd742dc3e
CAGTATGCTTCGTTCAGTTACGTATTGCTTTCTGTTTAGTGTTGCTCCTACGGGAGGCAGCAGTGAAATATTACAGCAGGGAAACCTGATGCAGCAACGCCGCGTGAGCGATGAAGGTTTTCGGATCGTAAAGCTCTGTCTTTGGGAGATAATGACGGTACTGCCAAGGAGGAAGCCGGCTAACTACGTGCAACAGCCGCAGTAATACCGTAGGTGGCGAGCGTTATCCCGGATTTACTGGAGCGTAAAAAAAAGGGGCGTAGGCGGATGATTAAGTGGGATGTGAAATACCCGGGCTCAACCAGGTGCTGCATTCCAAACTGGTTATCTAGAGTGCAGGAGAGGAGAGTGGAATTCCTAGTGTAGCGGTGAAATGCGTAGAGATTAGGAAGAACACCAGTGGCGAAAGGCGACTCTCTGGACTGTAACTGACGCTGAGGCTCGAAAGCGTGGGGAGCAAACGAAGTTAGATACCCTGGTAGTCCCGTAAACGATGAATACTAGGTGTGGGGTTTCAACACCTCCCGTGCCGCCGCTAACGCATTAAAGTATTCCGCCACCAGAGTACGGTCGCAAGATTAAACTCAAAGGAATTGACGGGGACCCGCACAAGTAGCGGAGCATGTGGTTTAATTCGAAGCAACGCGAAGAACCTACGCCGGCATCCCTTGCATTACTCTTAATCGAGGAAATCGCTTCAGGACAAGGTATTGGGTGGTGCATGGTTGTCGTCAGCTCGTGTCGTGAGATGTTGGGTTAAGTGCAACGAGCGCAACCCGCTTACCATCGTTAGTTACTACCATTAAGTTGAGGACTCTAGCGAGACTGCCTGGGTTAACCAGGAGGAAGGTGGGGATGACGTCAAATCATCATGCCTTATGTGTAGGGCTACGTGCTACAATGGCTGGTACAGAGATGCAATGCCACCCGAGTGGGCAAACTTAAAGCAGTCTCAGTTCGGATTGTGGCTGAAACTCGCCTACATGAAGCTGGAGTTACTAGTAATCGCGAATCAGAATGTCGCGGTGAATACGTTCCCGGTCTTGTACACCGCCCGTCACACCATGAGTTGGCAGCCACCCGAAGTCCGTGAGCCCCAACCTGGGAAGAGCTGTCTAAGGTGGGATTGATGATTGGGGTGAAGTCGTAACAAGGTAACCGG
+
#&),+.,05:437/6(0.612173/6--+:;/0459'%%%%((&(*-,++1,96+-91(/./-93/481.0-+*)%($+.*(.-4:,-/66743232104:7993221-.,.-10./,563/043421--,+)-.7888/:81.4+)*.-270-).*/,*)$&+))-0/+/,)0(*,.)&')&+,+.+/.3,'/-03;0/)..300.0003413,,,+,02574:323*(*-'340-/14.%+447887.60.&,20)+---..1-8899-8,5*.12:897.1..62-)11/*4557/.((''+0./05243626'898877-,...02/-+,.8778/*,*.4+*')*4.7-9-10-/197433248++17,/04880&'%'./',/(0(+3/366(/.-+&(()(,02/.+++-),3/30+))**+*++7,.**+10266--+)**21798+)-/06)1(),(0++).,0/6()06553,91().*6/*)*/2297,,*),')&),572.:1/025038278*-7689/06%&'-+3.110135.+-.4;93.31'+(++'%*%-*700),+,()1(45/++-48,*'0*1.986).8733:-***+--*++,//2.0/3966718:+.0*3./1.+,-520256;5+(*($&(%**)&*-,65-.7/0-21++-+.05216)++,(+('*%&*)(%*-')+.+6-%$%-1*+20.,--3890<,-.778(01226869867,&*23(7;/864244&,$+*/411887;2-/6.%'/+)')%(*/80/-1823358:-6/:1-2//.642/10%#'()''//56+2+,55678;88.54-02.5-.1,/61-,125366592/0287,2+,('&'*/110--(/)**++,8852/20.0933143.0**()*,76364346&3*)&$**/2(*)84+0*154)--2224957:;:10)5)++.70///84/27620*'()*'''(*/1(()1/--2&2/333547)'-,-,0086676.027755975967045*,-++-7000323946974563425;10.)***-))+$(%$*+*(+1/03;/8/.*,(&$/,54..-',+*'*,/63303'7+8778+/-*+/0-:/,31+**-3-,.,/14149/735;7:3:
@8ba01e6e-d269-46cc-b838-784fff3f2225 ch=189 read=237995 start_time=2019-12-13T15:48:30Z barcode=BC01 runid=2c9cf7bc05858273f10e7d7ec552fc0bd742dc3e
CCGGTTACCTTGTTACGACTTCACCCCAGTCATAGTCCACAAAGTGGCGCCACTCCCGAAGGATAAGCTACCGCTGCGCGGCCTCCCCATGGTGTGACGGGCGAGATGGGCCGGGAACGTATTCACCGTGGCATTTCTGATCACGATTACTAGCGATTCCGACTTCATGAGGTCGGTGCGGGCTCAATCCGGACTACGACGCGCTTTGCTTGAGTCCGCTTGCTCTCGCGAGTCGCTTCTCTTTGTATGTATGTGCGTGTAGCCCTGGTCGTAAGGGCCGCGATGACTTGACGTCATCACCTTCCTCAGTTTATCACTGTGATCCCTTTGAGTTCAGCCGGACGCTGGCAACAAAGGATAAAGAGGTTACGCTCGTTGCGGGACAACGCTGCTTACGAGCTGGTGACGACAGCCATGCGCTTTATCTCACACGGTTCCCGAGGCACATTCTCATCTCTGAAAACTTCCGTGGATGTCAAGACTGGTGGTTCTTCCGTTGCATCGGAATTAAACCACGTATACGCATGCGGGCCCAATTCATTTGAGTTTTAACCTTGCGGCCCGTACTCCCAGGCGGTCGACTTAACGTTAGCTCCGGAAGCCACGCCTCAAGGGGCTGTATAAGTCGGCATAAGTTTACGGCGTGAACTACTGCGGTATCATCTGTTTTATCCCGCTTTCGCGCCACCTGAGCGTCAGTCTTCATCCAGGGGCCACTTAACCCGCCCACCAGGTGTTCCTCGAATCCTCTACGCATTTCCGCCTTCACCTGGAATTCTACCCCCCCTCTACAGGACTCAGAAGCTTGCCAGTATCAGATGCAGTTCCCAGGGTGAGCCAGGGATTTCACATCTGACTTAACAAACCGCCTGCGTGCGCTTGCGCCCAATGGTACCGATTAACGTACACCCTCCCGTATTACGCGGCTGCTGGAGTTAGCGGTGTTCGCTGGGTAAACGTCATGCGACAAAGGTAATGCTTTTGCTCCTTCCTCCCCGCTGAAAGTACTTTTAGCCGAGCCTTCTTCATACGCGGCATGGCTGCACCAGGCTTGCGCCGGTGACAAATATTTCCACTTGCCTCCCGTAGGAG
+
53)/+6-/6/6-).&*+.78;6/551),-76//%&'*,),.5)*(&'*&()#'(+''''('*#.&('*(%(%#%'&&')&.33),06,//-%+&&(073013,%)(+*'+*.%1,/++(*-191/09041($#$%'+)*.65))*)5)*(1/002129233589:7%''%&&)((+('&((%$%&*,,0125387534/300&)*-,&&&$%&,+/-%(**-.14*-*+(&0.1/1374984:801245,*(%$%%%)%&&(0.&#%(,&'+*+*)').*).-//)&'')(0'+-2/2',.4:7824'()+'(*+'&'&#&%&'&&&,)).0146'+,008+1),.22/0*28<*3,:974++%2*14)/.25664;33(773/-$)%$%&(+*)*((-*+/&$'$)0/7.,.6,.*-*(%&$$'00-(**,39:<48/+*(*/+--,54,-.,++('&(.0.,/607'.,:59477211,-$*'%%(*3)+0('%..)+**.,/)*-,0:842),*0-/,+()$&(*()%&(&&1)6-36;9.-,19;+351,01.,(.60**6440872(.66),*-%((4..*/&)+*+141)0).,$-3&+).0/2+).1-**&%##$'*'&'%$&%%$%$/14*-)33-1-&'((&%%'&+&,*/*&'))+.0*$$&+)'&&&)',')%)'(16/22+2,,.+0/0,2.((/(&137,56&&%%&#)'(&+/+%-*(/')+7;3.12'&2/-30.)%)&))*0,/'$'%$&'$(-++-.*2,///201353//222.%+-.767&&''&'+-+/2+//009679:671/40.42'+-&&%#)+('15)*/:;.*1.1,+'&&((0,,09715,2314947,+&%%$$'**+'.3+.&($'.+,.8/2,,'')(,72-/6'(4,0,(*'*+/066850(&&((%()**%#''$$$%'()(+*'*'2/$)$%&**18)+&(&$%%&&+('&))*%''-,,62/-+/0/-/-'&#&'('$$&+-&&+-86;56;65)&+')*2,&%'0+272-13%4556805363+,/*%'%'&%&'+%*&#%&&+05.59)*737.-.
@1f8d4ace-0429-43a6-af72-0b6dec154228 ch=88 read=257585 start_time=2019-12-13T15:48:19Z barcode=BC01 runid=2c9cf7bc05858273f10e7d7ec552fc0bd742dc3e
CCAGTTACCTTGTTGCGACTTCACCCCAATCATCGTCCGCATGTGGCTCATTTCGCGCGGTTAGGCCACCGGCTTCAGGTGGTATCAACTCTCGTGGTGTGACGGGCGGAGTGTGTACCAAGGCCGGAACATGTTACCGCGACATGCTGATTCGCGATTACTAGCGATTCCAACCGTAGTCGGTTACCGGACTACAATCGAACTGAGAATGGTTTTATGGGTTTTGCTTCACCTCGCGGCTTCGCTTCCCTCTGCACCATCCATTGCTTAGCGTGTGGCCAGGTCATAGAGGTGATGATTTGACGTCATCAGCAGCTATCTGAAGCGTCGCTGGCAGTCTCTGGAATTACAGCAATGATGGTAACTAACGATAAGGGTTGGCATCGTTGCGGGACTTAACCCAGCATCTCACGACACGAGCTGGCGACAGCCGTGCACCACCTGTATCTCATATGGCCCATCTCCATCTGGAGCCTTTATGAGTATGTCAGAACCATAGTAAGGTTCTTCCAGCGTGCTTCGAATTAAATAACTCCTGCGCTTGTACGGGCCAAATCAATTCCTTTGGGTTTCAGCGCGAACGTACCTACTCAGGCGGAGTACTTATTGCGTTAACGCAGCACTGAACTTTGTCCAACGCCAGAGTACTCATCGTTTACGGCATTTGGTTCTGGAATTATCTAATCCTATTTACTCCCCACGCTTTCAGGACTGGAAATCAGTTGTAGAGCCAGATCGTCGCCTTCGCCACTGGTGTTCCTCCATATATCTACGCATTCACCGCTACACGGCCGATTCCGATCTCCTGCCTCCTGGCTGCCTGGTTTGCTGCATATGGCTTACTGAGTTAAACACCAGGCTTTCCTACAGACCCTTGCTGCCGCCTGCTCCTCTTTACGCCCAATAATTCCGGATAACGCTTACCTGCGTACCGCGGCTGCTGGCGCGTAGTTATCGTGGCTTTCTATCAAAGTACCGTCACTCGGCTACCATTCTGTAGCCGCCGTTCTTCCTCCTTCTCGACGAGTTTACAATCAAAGAAACCTTCTTCACGCGGCGTTGCTCGGTCGGGGTTCCCCGTTGCCGAAATTCCTACTTGCTCCATGGG
+
)'#%*)%))+4.27/3333393).-//+1*---,)+-+%&%'''&017.$'*&&(+--25)6&+,35-14(-()..*.30*)/--+-'''+*1*,).0/0//0..'++)'(&%+''%&%++.,5,,+'(+)+%00,/1))*+,488:9:79/3'*')/,**)&*/,+523-0')$$&'(25()*5(4*')$%%$%*,-3,%&*$($',-,21/760)//92696*$'++,$(*)*'&(+'%$&$%)%.+*)/+*+).72777536+%%$$&)'((%(&2*'*711(')%%*&%&,,/--7.++638993.$#%$$%&'(*')%%&(*-.*'&&)&&*41(&$%&%#)%%*.&-00..175*(*&%%)'.))-*-)))++)$('/043:.-)54/.,--(0/('*-//0/-')+*(),++.-./&--*+,'-)%.&))...1.-(,),1),+0/1**+(%%)''')&*.,,/%(/-,0.%(&((+*)%((&&&(&%%&(%)%%-318.3.*,#&&*)&(0;6&0&4'54,%%+'&)&#%((-0/+..0*)'''#$(*,28491()+'(+&*1('$#$$$%%))(/(,***-01$)..((%&(&,..(-)'(*00,+)$$%')(,*),76071'))&,+4&%$%'$')+-66146648'$$%%($+)%)').)*$%%$0&,-333:37./)05*&)53;;6(,-01;63.9:632*$%&&()-006,'&(((,-**.03/30'(*),-,/301534,).7+')+0)++00240/0-0,46*&('$'*%'%&'&&#&'-))'&'..*+-++/)).&$##$'*,1256/2(#$%#%&(())+*,2021.'%(-.5*+%))',0/16,-%$%(()-3:/4-)(&'(*(-3-,,-350,,.'$-)*'&+,)/76813+3/40,*''%$')-'%&%'((63-3.,,00/.0-/-654525')*',+533:30(%&%'+*')&-'&)*'+*,----(14005+*%%&'*2,.2046+++'%)++*)%$$$'+)*(*42)('&)+'+)%+.-05443.4/$''),*,,,3++,0&)04'1/(02+132+.503)&*,/(0,0&&($#$$$(($%%'%
@73d5a57e-c5db-49b9-837a-82598ed0bff4 ch=141 read=92116 start_time=2019-12-13T15:48:12Z barcode=BC01 runid=2c9cf7bc05858273f10e7d7ec552fc0bd742dc3e
TGGTATGCTTCGTTCAGTTACGTATTGCTGGTGCCGAGTTATAGGTGTCGCTGTGTTAACCTTTCTGTTGGTGCTGATGTGCTCCTACGGGAGGCAGCAGTGGGGAATATTGCACAATGGAAACCCTGATGCAGCAACGCCGCGTGCGTCGATGAAGGTTTTCCGGATCGTAAAGCTCTATGCTTTGGGAAAGATAATGACGGTACCCAAGGAGGAAGCCACGGCTAACTACGTGCCAGCAGCCGCAGTAATACGTAGGTGGCGAGCGTTATCGGTTACTGGGCGTAAAGGGGCGAAAGAGCGGATGATTAAGTGGATGTAAATACTTGGGCTCAACTTGGGTGCTGCATTCCAAACTGGTTATCTAGAGTGCAGGGGAGAGGGAGGTGGAATTCCCTAGTGTAGCGGTGAAATGCATGAAGTTAGGAAGAACACACCGGTGGCGAGCGACTCTCTGGACTGTAACTGACGCTGAGGAAACCAGCGTGGGAGCAAACAGGATTACTTAGATACCTGGTGAGTCCACGCCGTAAACGATGGAAGAATACTAGGTGTGGGGTTTCAACACCTCCCGTGCCGCTAACGCATTAGTATTCCGCCTGGGGTACGATTGCCGTTAAACTCCGAAATTGACGGGGACCCGCACAGAAGCGGGCATGGCGGACACAATTCGAAGCAACGCGAAAGAACCTTACCTACATGACATCCCTTGCATTACTCTTAATCGAAACCCTTCGAGGGACAAGGTGACAGGTGGTGCATGGTTGTCGTCAGCTCGTGTCGTGAATGTTGGGTTAAGTCCCGCAGAGCGCAGCCCTTGTCGTTAGTTGCTACCATTAAGTTGAGGACTCTGGCGAGACTGCCTGGGTTAACCAGGAGGAAGGTGGGGATGACGTCAAATCATCAGCTGCCCCTTATGTGTAGGGCTACACACGTGCTACAATGGCTGGTACAGAGAGATGCAATACCGTGAGGTGGAGCCAAACTTTAAAACCAGTCTCAGTTCGGATTGTAGGCTGAAACTCGCCTATGAAGCTGGAGAGTTACCGTATCGCGAATCAGAATGTCGCCGGTAGGCCACGTTCCGGGTCTTGTACACACCGCCCATACACACCATGAGAGTTGGCATCTACCCGAAGTCCGTGAGCTAACCGCGGGAAGTGGCGGCGAAGGTAGAGACCAGCGATTGGGGTAGAAAGTCGTAACTAAAGGTAACCGG
+
%*%,)/%03:635:7/,0.,,24,0-,-353-)(%'&'))&('()()*&#%(),*-2//-*+45/385;466588999.80330(&'+)48*,33-00/076:5**,+.6/.-012:8/+)++,13+,.9610.//./-19,,**)*&.*+,///8'2*;95/*1/19724.5(')*0-&-++,-0-,()*/)+*15-,)/4;8206-*'0-'(())*473/30--.2/2.2/1***)'1)13615%/,0.-*/,+*,/,,10(&'(*//*,,&)),*+/.6(1//50*+4*5-+))&(&(,/15::43331-//3++0/321-()$#**)*/-5,*3,12,)&(-,*&)-)+57,1-.*1-))('+,./.)-$(++*%*&+-'&'''.204120-*(&.53/)0.-62.05/+,,$*&()%%(',*.))(/*++'+1'22.:+***)5-,+**-.283545665000003661+'&),)+&&)+,41/0*+.3;38550-/-*&&&(*4157;1-3/**,-/3'+,2501164/,)-/+.(,)+**)*,04211-0.1)34.,'+-/6-6:-/75,,%'%&$&&'$)&)&*+/967.0-)(-&()++)$.(&'$((*),')+3$$&)),0000/7;281:.&+'(+$((&+(,,--/*+),%''#$)2*0,)+(&(0$)$$&*-*(,.,+))*.1)(&')/,56576)))(*+//)(''/.4/91+(('$)-,75-'05-4553/30158-0334::9:9:6:3;210+&**,23311),-076044.4026137,1+,.0&%*&%(''$%'*+10+/,0/18:54/2*/.47813710/*,%&-/867501%$'-,-.//88770'*.8.9;/7/(**,3162389-11459:8:0:411198-))*)-1.*)1,21.2&$(++++,+*)(*-/62222.90--,'(0-.///-+,./2760:...8772,++,-3&)/64:70.72+.**'3/56747(0,;0-1)-3-/058876.50-.1)*($(1.60//;:2.+',,2,.2,.50303448761,/99768+,'-(+$((-+%')214,+23//-0(.).-//3;5294'(#'&*,-7062.+,(+))'*'($%'16++.223315:77345690'$(&)&&&('*1-/11)(()((*+&'*+-(,-1001,11''&%**)'--,11--,68*/901;9878
@f59aec83-895e-4546-bd4e-d3ab54407ab2 ch=288 read=78936 start_time=2019-12-13T15:48:02Z barcode=BC01 runid=2c9cf7bc05858273f10e7d7ec552fc0bd742dc3e
CCGGTTACCTTGTTACGACTGCACAGTCATGAATCACAAAGTGAGTAGCGCCCTCCCGAAGCCTGCTGCGGCCTCCCATGGTGTGACGGGCGGTGTGGGCCGGAAACGTATTCACATATAGCATTCGATCCCACGATTGCGGGTCACGACTTCATGCGGGTCAGGTTGCGAACTCCAATCCGGTTCTGACGCTGTAGGGTCAGCATACTTGAGTCGCTTCTCTTTGTACATGCGCATTGTAGCGCGATGGCCCTGGTCGTAGGGCCATGATGGCTTGACGTCATCCCCACCTTCCCTCCAGTTTATCACTGGCAGTCTCGCGCAGTTCCCAGCCGGACCGCTGGCAACAAGGATAAGGAGTTTGCGCTCGTTGCGGGACAGCAACATTTCTTTGAGCTGACGGCAGCCATGCAGCACTGCCTCACGGTTCCCCGAAGACGCACTCTCATCTCTGAAAACTTCCCGTGGATGTCAGAATACAGGCGGGGTTCTTCGCGTTGCATCGAATTAAACACATGCTCCACCGCTTGCGCGGGCCCCGTCAATTCATTTTGAGTTTTAACCTTGCGGCCGTACTCCCCGGGCGGTCGACTTAACGCGTTAGCTCAGGAAGCCACGCCTCGGGCACAACCTCAAGTCGACATCGTTTGGCGTGGACTACCGGGTATCTAATCCTGTTTGTACGCTTTCGCACCTGAGCGTCGATCTTGTCGGGGGGTACGCCTTCGCCACCGGTATTCCTCGAATCTGCGCATTTCCGCCACCCACCGCTACACCTGGAATTCTGCCCCCCTCTACGGACTCGAAACTTTGCCGGTATCAGATGCAGTTGGGTTGAGCCCGGGGTTTCATCTGTTAACAAACCGCCTGCGCGCGCTTACCGCCCAGTAATAATACCGATGTGACACCTCGTATTACCGCGGCTGCTGGCTGAGCGGTGCTTCTTCTGCGTTAACGTCAGCAGGCAAAGGTGATGATAACTTTCGCTTCTCCCCGCTGAAAGTGCTGGCCCGAAGGCCTTCTTCATACGCGGCATGTGCCTCAGGCTTGCGCCCATTGTGCAATATTCCCCTGCTGCCTCCGTGAG
+
74*322.0+,*('(%(,')(&(%&()52)*+(,.//105.,..)*()*+,61,)/0)(**$&&%$%$%%&%(&&*:.-:6+/*'(&+')00(-,&&'**/*(%*1(**+'*(('+()'($)*'+/)),-72,%++)/+&+$(#%%$'+*/3/3,,*$&*,*+%(+/++0))5715(5(,4)+-,--(*()&*(//,(0...&(*'&%&$#'%(),3679741)*1**+'(,&%(,(3,+*,*+(*)'''&)+*(.245./&10034&$)&+&$&%&(**'+/0827:2()5,9/7++2,-/9<42264421/10/7324*&%$$'1425*%)1-.4:9947020-034),-3*(%%)('(,5+*/*)4++6../,5020.)/+0-(+(&%&'$)(//12245'3..0:0;89553+1/-384+)**-59069))+'&$&$)$''(,.,)*/-+)*0.)*1+52)*/1776,,#'&&&%$%%.2,&./-1756;857605-..14*-+3*.-(+*,-3112/-,04+.-0-,),+.-+--*(*+'7*:08/::6//,7::).*//,2/20'32+1+/-169/)26/5.--0042515177,7+$)+*-'+.+1&-5-3/6265&++)*-024:61,6),.()+12278;6.6./.6:./-.20+-++)+*,,1,//.-091')&)%&/3*+51.07.0,0234.(),,+3)+,))/1/*%$%$&)'+)/12-04+2/11<8626$&'***'*)+50;-1'$&$%-*(%++,/066(3,-.*),2514)4/812--0)$*',,.11%)&#$/,*)/02&1*-0)*-423+,.,&*-//*+170('//.')'&(,..'*'*&&)-*-/16;94520/1++-.&,0,15-+1.3-*,-,-4-+)+)%&$''**-012.7/.74&0,2/31.,.,)()'54*88000;0:;98610()1+523.'&&$&**/9)-))&&)%',*.'&&%))),,*(214-,/4205.-.&(%$$0,*),0-3179<9921()&('*+6-%'''%()&(%+4-1/(,-77//382.+//9343+53.+,+.-)*-*2:.,*'&
@7825e45f-fe82-4577-b1b9-a661fcef7991 ch=181 read=215471 start_time=2019-12-13T15:47:49Z barcode=BC01 runid=2c9cf7bc05858273f10e7d7ec552fc0bd742dc3e
CTCCTACGGGAGGCAGCAGTAAGGGAATTTTCGGCAATGGGAAACCCTGACCGAGCAACGCCGCGTGAAGGAAGAAGGTTTTCAGTTGTAAACTTCTGTTATAAGGAAGAACGGCGGCTACAGAATGGTATGCCGAGTGACCGATACTGATAAGCCGCGGCTAACTACGTACCAGCAGCCGCAGTAATACGTAGGTGGCAAGCGTTATCCGGAATTGTGGACGTAAAGGGAGCAGGCGGCAGCAGGGGTCTGTGGTGAAAGCCTGAAGCTTAACTTCCAGTAAACCATAGAAACCAGCAGGCAGCTGAAGTGCAGGAGAGGATCGTGGAATTCCATGTAGCGGTGAAATGCGTAGATATATGGAGGAACACCAGTGAGCGACGATCTGGCCTGCAACTGACGCTCAGTCAGCGTGGGGAGCAGAAATGAAGTTAAGATACCCTAGTAGTCCACGCCGTAAACGATGAAGTACTAAGTGTTGGATGTCAAAGTTCAGTGCTGCGGTGGCAATAAGTACTCCGCCTGGTGAAGCCGTTCGCAGAATGAAACTCAAAGGAATTGACGAGGGGCCCGCACAAGCGGTGGAGCATGGTTTAATTCGAAGCAACGCGAAGAACCTTACCAGGTCTTGACATACTCATAAAGGCTCAGAGATGGAGGGAATGGCATATGAGATGCAGATTGGTGCATAGTTGTCGTCAGCTCGTGTCGTGAGATGTTGGGTTAAGTCCGCAACGAGCGGCGCAACGCTATCGTTAGTTACCATCATTAAGTTGGGGACTCTAGCGAGACTGCCAGTGACAAGCTGGAGGAAGGCGGGGATGACGTCAAATCATCGCCCCTTATGACCTGGGCTACACGTGCTACAATGGATGGTGCAGAGGGAAGCGAAGCCGCCGGGTGAAACAAAACCCATAAAACCATTCTCAGTTCGGATTATGATCTGCAACTCGACTACATGAAGTTGGAATCATGGTAATCGCGGAATCAATAATGCGCGGTGAATACGTTTGGCCTTGTACACACCGCCCGTCACACCACGAGTTGATAACACCCGAAGCCGGTGGCTAACGCAAGGAAAGGCTGTCTAAGGTGGGATTGATGATTGGGGGGTGAGATCGTAACAAGGTAACCGG
+
--0)*-72;1*,/.-11&.+/))(&*).6;95171-://9**+&37,++,40465765869;9:973432313+-3,02;;9/1-3+(&*45//2.4.21./37)1-(*244,71.7/.,.**)/,-33+&&**&''),,'%'))*+-),,.)%'(%..1//0555-,''$)*((00+58.-+'-,/+,-12/:0*-2/.5,2.30/..)+,('-((+2868554:,(+,&*,00983965465-89-1231/21/-02/-064/,((*1/0*+-4.((-239,9:34/.45/3-+*('/15.(..(%(,,55611((%*3-/4072/2/3/4:05/-')02:66,33,,475)',+--+.6/+1-.94374%1222076661-120916/*+-.1..//2/1//010+(%&(/0&41()*+%+,,'$&++((-($*+-9;**%1..+,-302339:6;;5/.&)+.*+*+,24+(**,832/2+-/1;2.,6-').1976+-&)&'')1.20'-)+,48/15-*)++)(*/235;7527+-5/&).1,,:8:,,)((,*+,71%-,+%+*($*$%'5),07872&*)*&').36/63;60/2+00/1)&%'))+.-351013+.0///7./..123043544+'%').'')**7742,+(--+(**$($()&+-235+-)/+3,2+)*.%62:122778315675535631/(%(4105&247:.32151-/744.&(++.-+-0)+$()+-030800/:010,,.--8-5+3-07;5550/.-+2+&-,+,**0*--(&%(+&,-..,/+*1+/.)/20/++,,,--+32/10)($&',+*,.//.47242*+,,-)+(*.6202.+*/,444-+336+(++&)-(+*+1+.5*/'(),*-)0*(*7;50;8/27926+*+/8/./',.57.-&/+((+)//+,,(+'()64660111-)'*,8-4.744&(%)(.,,.564'+((*..))+)$*(0)*(+/2///+,320015/701//..,09/6;0.461/-/3.2/,,---.+./.+16))*/)+49;8851,.+($&+)+,()$)&%%(*)*41,0-.270/6+,,.-335,,00(/+)&+./151/,+-'-+246-70
@dcf9d4ca-4f28-4266-bba6-d6e270b39801 ch=393 read=59651 start_time=2019-12-13T15:47:47Z barcode=BC01 runid=2c9cf7bc05858273f10e7d7ec552fc0bd742dc3e
CTCCTACAGAGGAGGCAGCAGTGGGAATATTGCACAATGGAAACCCTGACAGCAACGCCGCGTGAGTGATGAAGGTTTTCGGATCAGCCAAAGGCTCTGTCTTTGGGAAGATAATGACGAGTGCCAAAAGGAGGAAGCCACGGCTAACTACGTACCAGCAGCCACTTATTAATGCGGTGGCAGGCGTTATCGGATTTACTGGGCGTAAAGGGCGTAAGGCGGATGATTAAGTGGGATGTAAGAATACCCGGGCTCAGCTTGGTGCTGCATTTCAAACTGGTTATCTAGAGTGCAGGAGAGGAGAGTGGAATTTCTAGTGTAGCGGTGAAATGCGTAGAGATTAGGAAGAACACCAGTGGCGAAGGCGACTCTGGACTGTAACTGACGCTACAGGGCTCAGAAAGCAGAGGCAAACAGGATTAGATACCCTGGTAGTCCCACGCCGTAAACGTCGATACTAGGTGTGGGGTTTCCAACACCTCCCGTGCCGCCGCTAACGCGTCGTGTGTCCCGCCTGGGGTACAGTCGCAAGATTAAAACTCAAAGGGAATTGACGGGGACCCACTTGCAAGTAGCGGAGCATGTGGTTTTAATAATTCGAAGCAACGCGAAGAACCTTACCTATGACATCCCTTGCATTACTCTTAATCCGAGGGAAATCCTTCGGGGACAAGGTGACAGGTGGTGCATGGTTATCGTCAGCTCTCGTGTCGTGAGATGTTGGGTTAAGTCCGCAACAGGCGCAAGCCCTTATCGTTAGTTACCATCATTGGGGACTCTGGCGGACTGCCAGTGACAAGCTGGAGGAAGGCGGGGATGACGTCAAATCGTCGCCTTATGACCTGGGCTACGTGCTACAATGGATGGTGCAGAGAGGCAGAAGTAGCGGGTGAAACAAAACCCATAAAACCATTCTCAGTTCGGATTGTAGTCTGCAACTCGACTACATGAGTTGGAATCTAGTAATCGCGAATCAGCATGTCGCCGTGAATACGTTCTCGGGCCTTGTACACACCGCCCGTCACACCACGAGTTATTAACACACCCAGAAGCCGGTGGCCTAACCGCAGGAAAGGGCTATCCTAGGTGGGATTGATGGTGAGGTGA
+
+01.'&($(%*)&++(+,,.686:5(0--/5.--11+)&'&**06(***(*(+3744552223++&'(,.,,)*-.474.29672**+(03,'(+-1525/35.-7403/125931'-%%'(%-*(62)**()(&(&''').8101/-,*+(,&..-++**1+&'(&$(&''(()()&)4.+-742160,1*0+.9+)+./731,-42).,,(***'*(0(-/97/9.5.*..8973/.+&&*2,/94.166546-()+(.0-.4553/15+-)2/..5+8---876.,--/344,)*&,0+*)++.33205,0+--41/.//06,*03+..001/(**,.0023,)''''*+74454:1*)**,+334----786336772312.--+'*''.1/-3'%))'$&+(&'')+938715,5+,())*./++07854084+*-*04-54:954/+).)+/))11012%00.-8-,,0*0(15150-)./2/$&+')(+-+))%/&&*%,&)'.*)01/-..&&'3'110(,*+**0*.7;:23-83*-+,,,5-./3*,78/27,%('&$&)*())))(+%*+51-,-0,8:-,.((,26,*,,)-.52/+*,0+-442././4,&)(*043182-3..,35)+--.414.7*&%)*''*+,.5494*+54*05.,.*-2&(&*+,+,.0/8,)+1&-.&.0/00..)/+)%),-2---043/3&,//7.2..77,/3,-)+,-56-+%-1(+,,,:75;5224./6226)2)+16214421*+))*)*.323.023496/-..8.-((&(*/,+25/16332--/0:801+3'$$$$%'(,)2/,+,,*+),*+/63041944:894445682--*+*--(*'&('(+(%'*&()'(/58448/,.)-57/586:30.&().1&.'2+(-,0655460)--.326:89./-+((/&-*&'&'&,,.4/0/2./970///-5134*+%+0,-853613511/&,,/100())+'+(*/-,0)'++(++.4,/,,-**)'%&*()+)-4/%%/*$+0.5/)+1+%%&+.1,1*0,6(+35/028/,++*&.&,1,6**),110(&+,*+0
@d92bc65e-7f55-4ce2-ae76-4d27e889f00b ch=288 read=78910 start_time=2019-12-13T15:47:35Z barcode=BC01 runid=2c9cf7bc05858273f10e7d7ec552fc0bd742dc3e
TTATCGGTAGCCGCTTCGTTCAGTTACGTATTGCTGGTGCTGAAAGTTGTCGGGTGTCTTTGTGTTAACGGGATGTGCTCCTACAGGAGGCAGCAGTAGGGAATTTTCGGCAATGAAACCCTGACCGAGCAACGCCGCGTGAAGGAAGAAGGTTTTCGGATTGTAAGCTTCATTATAAAGGAAGAACGGCGGCTACAGGAAATGGTAGCCAGTGACGGTACTGATGAAAAGCCACGGCTAACTACGTGCCAGCAGCCGCCCGGTAATACGTAGGTGGCGTTATCCAGGTGTGGGCTGGGGAGCGGACGGCAGCAGGGTCTGTGGTGAAGAAGCGCAGGCTTACTTCGGTAAGCCATAGAAACCAGGCAGCTAGAGTGCAGGAGAGGATCGTGGGTTGTAATGTAGCGGTGAAATGCGTAGATATATGGAGGAACACCAGTGGCGAAGGCGACGATCTGGCCTGCAACTGACTCAGTCCGGAAGCGTGGGAGCAAATAGGATTAGATACCCTAGTAGTCCACGCCGTAAACGATAGGTACTAAGTGTTGGATGTCAAAGTTCAGTGCTGCAGTTAACGCAATAGAGTACTCCGCCTGAGTAGTACGTTCGCAAGAATGAAACTCAAAGGAATTGACGGGGGCCCGCACAAGCGGTGGAGCATGTGTGGTTTAATTCGAAGCAACGCGAAGAGTACGGAGTCTTGACTTGCTCATAGGCTCCAGAGGTGGAGAGATAGCTATATGAGATACAGGTGGTGCATGGTTGTCGTCAGCTCGTGAGATGTTGGGTTAAAGTCCGCAACGAAGCGCAACCCACTTATCGTTAGTTACCATCATTAAGTTGAGGGACTCTAGCAGAGCTATGACCCGGCCGGAGGAAGGCGGGGATGACGTCAAATCATCATGCCCCTTATGACCTGGAGCTACACACGTGCTACAATGGATGGTGCAGAGGAAAGCCGCGAGGTGAAACAAAACCGCAAAACCATTCTCGAGTTCGGATTAGCCAGTCTGCAACTCGACTACATGAAGTTGGAATCGCTTGTAATCGCGAATCAGCATGTCGCGGTGAACCGTTCTCGGGCCTTGTACACACCGCCGTCACCACGAGTTGATAACACCCGAAGCCGGTGGCTAACCGCAGGAAGGAGCTGTCTAAGGTGGGATTGGTGGGGTGAAGTCGTAACAAGGTAACCGG
+
#"&''-.+)''&(+,.-+-69024311/30/6+0041,.06*-/+'-6334+-(*+72491).+-0)%'$&/)-%+&')2(''+'-/*,/*((*($/(),&,/0788,22312,*$'*()(''//70/0569978:/0/20.3+,+)%)'(,/77332:216-.--',/-,$''(*192-2,3*+/0%/,.+*'$%%*&*.++674+,,7'*---,'()(*,'(*&'--,$%$%&))&&)))%')/237924-,+4-&-(%&''(/,0978474)'++-0;001)(4.-)-*++*(&*/.%*-*3)/0742+3(1420004337111,(+)),$&%'%&%$%)+9..825;)2<776/.37/7795/&*+/./,-,-.,2/**(/9455-2-0)+'()'%*+))+,-41/086../63),**)1/36.-2*+,+(+-)*+0.1226/668;;33230312,%%&)&*((&''(%731/)'&$)+*.*/-%(+9;<2043,2,1)4525<..+1323678$.-13468:;3000'+,(*,567....6597:688794245914632.00/146576786:5,(('((*-1/,0740+*-(11356788*--1(*,,*,85/192-**),+1.12846980-7/*+(-,--/1999/-..22,,**+/5;;.:7:6)+($(.)42-,4.'&%$$((+((*-+7*)'.('),/+,&)')+9,-,(,-),-)*+,-.(19988467657978&+$+%--*/101979665427*+.4+&.()04474:4:63809+++36**..,,.)*+5-3+54.$(2--.+*-.,/1:46;9:8/043/,.+($68,66532'..(+%+--&$&#$$$(&'%.+*/--0*.1059.1./311.11:6../9817,1.*&*0-//,6-,.5)+-220**'(')*,2/.,1.2:31/0./4,+',&&&((6954)&&&*')),-9;<643(*/984-&.3:203)')'''++','()/4)+,,,+*0,,-74532..*/,,8-*8081;83('(&('(/./*/%%%'*+&'%(),/133:4.*(%)..74354:67+..-.3111/4;8::/,.+.,-/,+/-0&%*()*,.8+*.3)187:9/-.*+98<222)++(+'')+65650//2007</-3,..2297/--2.--2.+/5842-3*)0,.14
@b2ec65c8-e969-4ca0-acc5-5a4218a35eb2 ch=117 read=200289 start_time=2019-12-13T15:47:19Z barcode=BC01 runid=2c9cf7bc05858273f10e7d7ec552fc0bd742dc3e
CTCCTACGGGAGGCAGCAGTAGGGAATTTTCGCTTAATGGGAAACCCTGACCGGTAACGCCATGAAGGAAAAGTTTTCGGATTGTAAACTTTACTACGGTATAAAGGGAAGAACGGCGGCTGAGGGAAATGAGCGAGTGACGTACTTTATTAAGCCACGGCTAACTACGATGCCAGCAATACCTGCAGTATTATGCGTAGGTGGCAAGCGTTATCCGGAATTATTGGGCGTAGAGGAGGCAGGCGGCGGGGTCTGTGGTGACCTGAAGCTTAACTGATAAGCCAACCAGGCAGCTACCAGAGTGCAGAGGAAGGGATCGTGGAATTCCATGTGTAGCGGTGAAATGCGTAGAATATGGAGGAACACCAGTGGCAGAGGCGACGATCTGACCTGCAACTGACGCTCAGTCCAGCGTGGGGAGCAAATAGTTCGATACCTAGTAGTCCACGCCGTAAACGATGAGTACTGCTAAGTGTTGGATGTCCAAAGTTCAGTGCTGCAGTTAGCATAATAAGTGCTCCGCCTGAGTAGTACGTTCGCAAAGATGAAAACTCAAAGGAATTGACGGGGCCCGCACAAGCGGTGGGCATGTGGTTTAATTCAGAAGCAACGCGAAAGGACACTTACAGGTCTTGACGCATGCTCATAAAAGGCTCAAGAAGGATGGAGATTATATATGAGATTGGGTGGTGCATGGTTGTCGTCAGCTCGTGTCGTGAGATGTTGGGTTAGAATACACGCAACGACACCAACCCTTATCGTTAATTACCATCATTAAGTTGGGACTCCTGGCAGGGCTGCCAGTAAGCTGGAGGAAGGCGGGGATTGACGTCAAATCCCATCGTGTACCTTATGGCCTGGAATACACACGTGCTACAATACGGATGGTGCAGAGCGAAGCCGCGAGGTGAAGTAAAACCATAAACCATTCTCAGTTCGGATTGTGGTGCAACTCGAGCACATGGGGTGGGATCTAGTAATCGCGAATCCAGCCATCGCCCAGTGAATACGTTCTCCGGGCCTTGTACACACCGCCGATCACACCACGAAATTGAAAATGCTTACCGAAGCCGGTGGCCTAACCGCAAGAGGAAGGGAGCTGTCTAAGGTGGGATTAGTGATTAGGGGTGAAGTCGTAGCTTCAGG
+
'(''&%%)0)'/****+*+0(&,*+-.3.5/++-+--001))/*1:-,,45:-+()+)*5,%'*(*(+*.''))-6*2*5+/3/237-)*-(&&)&(*)0/-14+(*'*-.08/4.*4+)%&$)+((.++/(..'%//12-+&&&%%%%('1-*0-++(+*..1..+,'%+%.41330,'%&&#%&'()(,-)('*','%'+*002858090-.4-52/-/+'(',534536&&,,&(,+)46,''&(*+**+)**100-),102,*'),(.'%'%%(,2%'%'$,*'+1(##$(&(*)*.//.25+'),())121642763/3/60:-0/./))**+.0*(.-*320.'',*+'(()(*')((+0-$*)--*'%)(,,098//00.0*.*+++1**)*('')(-)**,')%(',',1()('47*)''$'%&+)*.0+*+)%)+,-*--56-/.2))(&(*,,,((&$()44133496387*11*,50+1:8,9985312'.+1,&+((,/-+)$(%--2/-4:76/(0.-20017:6+2,/%%/32-/07+2637//--1/3020.52+20)$/*107485796-**((&(+04;90807/'&**&)1,.(''&.,&'*-&$&'',$+&(&)''''%&&('*+*,-.40/*2130,)&*&(,+8/))(&'(,...('&#'$%$%).-+-(()'+*..,,.657821203&',-+$-'*+0150;.3+/,()*+*('%(%)23+)(&%*(1-3;/-3/33+421+.0(+27:8,4,-)&',+1+-031)*(32-,('0564*&&&%((*(-/((.)2+73,78..0*.+/.*,/61*/2+%)#$%'*)/.)-*)+&**),,&%%%'%''+*)'('')')%$',/6::6567,&($$'*0%/620-)'$,(+-%)01:.48)*/42*'1.42,*&)*3509+-0,*'())+.5-*'&'%+*,).+***,(.5/4021015955+0+3+*-'(%&#$(+*-))&*2//5+,-),3,&()+/.-032/013,+'/+&)%%%+',,-+--*)+%'.'&,--)/.338-06**3)186:73.3**3:37.300('(++)*((&(/0336/36.'1'13-/,%&)*(.,%101&%)''+*+(*'$$'-'+(.
@dadf2fb4-a0c8-4ca9-9a1d-4c09a6584fe2 ch=246 read=153466 start_time=2019-12-13T15:47:18Z barcode=BC01 runid=2c9cf7bc05858273f10e7d7ec552fc0bd742dc3e
CCGGTTACCTTGTTACGACTTCACCCACAGTCACGAACCCGCCGTGGTAAAACGCCCTCCTTGCGGTTAGGCTACCTACTTCTGGCGAGACCCGCTCCCATGGTGTGACGGGCGGTGTGTACAAGACCGGGAACGTATTCACCGCGGCATGCTACGATCCGCGATTACTAGCGATTCCGACTTCACGCAGTCGAGTTGCGAACTGCGATCCGGACTACGACTGGTTTATGGGATTAGCTCCCCTCGCGGGTTGGCAGCCTCTGGCCAACCATTGTATGACGTGTGTAGCCCCACCTATAAGGGCCATGAGGACTTGACGTCATCCCCACCTTCACTCCGGTTTGTCACCGGCGGTCTCGTGGGGTGCTCAACTTTGAATGTAGCAACTAATGATAAGGGTTGCGCTCGTTGCGGGACTTAGCTTAACATCTCACGACACGAGCTGACGACAGCCATGCAGCACCTGTGTGCAGGTTCTCTTTCGAGCACGAATCATCTCCTGGAAACTTCCTGCCATGTCAAAGGTGGGTAAGGTTTTTTTCGCGTTGCATCGAATTCAACCACATCATCCACCGCTTGTGCGGGCCCGATCAATTCATTTGAGTTTTTAACCTTGCGGCCATCCCCAGGCGGTCGATAACGCGCGTTAGCTCCGGAAGCCACGCCTCAAGGGCACAACCTCAGAAGTCGACATCGTTTTGCGGCGGACTACCAGGGTATCTAATCCTGTTTTGCTCCCCGCGCTTTCGCACCTGAGCGTCGGTCTTCGTCCGGGGCCGCCTTCGCCACCGGGCATTTCCTCGAATCTTCGCATTTCCTGCGCTACACCTGGAATTCTACCCCCTCTACGAGACTCAAGCTTGCCGGTATCGAATGCGGTTCAGGTTGAGCCCGAAGTTTCGCATCTGACTTAACAAACCACCTGCGTGCGCTTTACGCCCAATGGTGCGTTAACGCTTGCACCCTCCGTATTACGCGGCTGCTTTGGCGGGTTAGCCGGTGCTTCTTCTGCGGGTAACGTCAATGAGCAAAGGTGCTTTACTCCCTTCCTCCCCGCTGAAAGTACTTTACAACCCGAAGGCCTTCTTCATACGCGGCATGGCTGCATCGGGCTTTGCGCCCATTGTGCAATATTCTAACGCCTCCCGTAG
+
:54)3.(+'&%#*(')..23;947;-((%'01.0/,3/83+-677786499(*36-+*).//-0./10..73976862)(+&',+++.///:../-6;0+8487777796::9886.2,(&',.)1470:02215786933/8..*5++-1/,*++-026.22133../*,-(/375/./3375$+,.,...123/9//*-6./350001,1268420/.-.052;<.33:710/-*-*;76-357;3907.2.61'172420&&&/-1;04-*)*,564.'(+(+((+,*),5023)6.*/88;884001/+57421-/015,/-)%-*+/,)*+/,+01:.,+*)36/*,(10341','+0-&&$(*'&'*/301;943./0.510-4-,,.0-03-.*(,+,0///52.-81/,2++&*)&2+453301*-025460,0-...24)20/3:4;8965656953+,++,.6650.--/;7)*+('67+1**,./189766)*+()+33;7988775.5)2),0,15//1--3213;:5/119/8.,,012&%''+&-'//,*+./35::564),.6.22964+85+''+,1139527;2+)--6;812:5.4.,,701+%+./5,*.0.156**((+8/-122+1-))0/1%2(-+*.61414.--++.44../197736*%('')21//)/03849-*.+*&,*)66522&3504352-('*1/.,499+12/959.%,+,0772/458;8750223202003<9619(*46.1743718114:058*-(&(14,)-,6$&/0.,&*+-/8<;7//01()/./,460/../03/4039;4/-47683/2346733*23:45:,8666:&%+.-7*6758*-5/910+25()&%'-6*)%'(,-001113..,(+)++)*+,256770/*,&&&++/,/.0/4+.'&'+--23./-1-..6;713200*-)()+4.;00,**+*.)*'230-+&+,,4++,-/99;8999::500667881821/'+50)+()%&'11-.1/83/888829:4)+-,*0,+.%*04-*/0+10-(*)..787<79<98-,,),/2/00395..*%)+%3,+,1)+2-:<,+/8132763112/0*,****'(+96--(*
@4dfbb254-f924-46f6-8e67-19c43dbec0da ch=196 read=106613 start_time=2019-12-13T15:46:58Z barcode=BC01 runid=2c9cf7bc05858273f10e7d7ec552fc0bd742dc3e
CCGGTTACCTTGTTACTACCCCAGTCATGAATCACAAAATTAATTGCCCTCCCGAAGGTTAAGCTACCTGCTTCTTTGCAACCCACTCCCATGGTGTGACGGGCGGTGTGTACAAGGCCGGGAACGTATTCACCGGCATTCCTGATCCACGATTACCGATTCCGGCTTCATGGAGTCAGGTTGCAGACTCAATCGGACTACGACGCACTTTATGGGAGTCCGCTTGCTCTCGCGGGTCGCTTCTCTTTGTATGCGCCATTGTAGCACGTGTGTAGCCTTGGTCATCAGGGCCATGATGACTTGACGTCATCCCCACCTTCCTCCAGTTTATCACTGGCAGTCTCCTTTGAGTTCCGGCGGACCGCTGGCAACAAGGATAAGGTTGCGCGCTCGTTGCGGGACCAACTAACATTTCACAACACAAACTGGCGGCGGCATGCAGCTGTCTTTACGGTTCCCGAAGGCACATTCTCATCTCTGAAAACCCGTGGATGTCAAGACCGATGGAGTTCTTCGCGTTGCATCGAATTAAGAGCACATGCTCCACCGCTTGTGCGGCCCCGTCAATTCATTTTGAGTTTTTAACCTTGCGGCCGTACTCCCCAGGCAGTCGACTTAACGCGTTAGCTCCGGAAGCCACGCCTCAAGGGCGGCACAACCTCAAGTCGACATCGTTTGGCGTGGACTACCAGAATTATCTAATCCTGTTGCTCCCACGCTTTCCTTTTACAGGCGTCAGTCTTCGTCCAGGGGGCCGCCTTCGCCCGCAGTATTCCTCGAATCTCTACGCATTTCACCGCTACCTGATTCTACCCCCCTCCACGAGACTCAAACTTGCCAGTGGTGCAGTTCCCAGGTTAGGCCAGGGGATTTCACATCTGACTTAACAAACCACTTACCGTGCTTGCCGCCTTATTAATTCCGATTAGCAGCTTGCACCCTCCCGTATTACCGCGGCTTAACAGCGCAGGTTAGCCGGTGCTTCTTCTGCGGGTAACGTCAATGAGCAAAGGTATTAACTTTACTCCCTTCCTCCCCATGAAAGTACTTTACAACCGAAGCCTTCTTCATACACGGCATGGCTGCATCAGGCTTGCGCCCGGTATTGCCAATATTCCCACTGCTGCTCCGTAGGAG
+
7)-(+0*/.1,',+$&(&(01.++498:7231,%'()(&&,(%0'%%*1+-.)(-+-.2810'++(*)$#'+,96::442-4:.&)*792)/.87643574;:3.1+-/3326890,3+(5.5/-/0+/*)(/-8:567<./*+,*-*$&++:0((&'(382-,&,.457793.-/.&(/37(2''./.04:07+8082-,.-,*)#'*.4**''+%)+/4/)/*''+*)-00,*0+-+..:1828<2/5440327;77:3,,+*&+-222.+-.++&+&.,,)'&*)//647/--,+--1...3%58642.2-+142:710.-,.1<7122133.4//08878&%.&'*12/5(%'&(6/422,-.-+-0213*91.6.,-*20+-.*+,.,50,21:5./'/'+$'(0(*10,*+-*-)+&/0/1240/0-%.-'3%+*&(&')*/2++0.76;484,+.,./,2/4:889760-,%(*57,)*+-/3;78,.-.2.01,''+0.**.4:8;656587..***)),,,(,$($'$&(*+./3,,6.1/12/240,-,062028396;8+8:<,332-::9)5.8/5/--).,5%-(+*358*).-1&6771--0.0/.-,+....5/8*4)0-)1710,,.,-06*66.($$$%-60947*.+015)45777/6-*,*-34:785.5821&'.*+034575330,02)+-260).*+/7,0(()($#$%'-1/013666286508-.06971.7/79+10&&()&2%)-*+26*,0''555588686868;:5242*'($'&(*-/:20%.,472++4,++,243374%&'*.-.8:--+%)'$)(+/341*)04+5(*)8*%,1.-(95--***0131+)))0-368:.6'&&&$#$%$$&%%%''$(#$$%'(+*/001*&+*$()&$(*))+*-53+16))3,2.+1+')/,--'(%$$&%$%%*,)6/33817-,*3*.2:4315045/.454674:540548;)2*+*01--,,3/')+09,1:7336373%%&())(-&+-++&&+$($&)&(051721632632'0)0.*.*+**,--/1(6863:14196*.(/(,*&16/+/2383-)%*+-/.--,78*,2,')%
@d90f6fd0-a20e-4d55-b87e-1faca40e25ce ch=256 read=150421 start_time=2019-12-13T15:46:55Z barcode=BC01 runid=2c9cf7bc05858273f10e7d7ec552fc0bd742dc3e
CCGGTGCACCTTGTTACGACTTCACCCAGTCATGAATCACAAAAGTGGTAAAGCGCCCTCCGAAGGTTAAAACTACCTACTTCTTTGCAACCCTCCCCATGTGGTGTGACGGGCGGTGTGTACAAGGCCGGGAACGTATTCACCATGACATTCTGATCACGATTACTAGCGATTCCGACTTCATGAGTCGAGTTGCGAACTCAATCGAACTACGACGCACTTTATGAGGTCGCTTGCTCGCGAAAGTCGCTTCTCTTTGTATGCGCCATTGTAGCACGTGTGTAGCCCTGGTCGTAGGGGCCATGATGACTTGACGTCATCCCCACCTTCTCCAGTTTATCACTGGCGGTGCTCGCTGAGTTCCCGGCGGACCGCTGGCAACAAAGGGGATAAGGAGGTTGCGCTCGTTGCGGGACTTAACTTAACATTCACAACACGGCTGACGACAGCCGTACAACACCTGTCTCACAGTTCCCGAGGCACCAATCCATCTCTGGAAAGTTCTGTGGATGTCAAGGGTGGAGTTCTTCGCGTTGCTGCATCGGAATTAAACCACATGCTCCACCGCTTGTGCGGGCCCCGATCAATTCATTTGAGTTTTAACCTTGCGGCCGTACTCCCAGGCGGTCGACTTAACGCGTTAGCTCCGGAAGCCACACGCCTCAAAGGGGCACAACCTCCAAAGTCATCGTTTGCGGCGTGGACTACCAGGTAATAATCCTGTTTGCTCCCCACGCTTTCGCACCTGAGCGTCAGTCTTCGTCAGGGGCCGCCTTCGCCACCAGTATTCCTCAGATCTCTACGCATTTCACCCGCTACATAATTCTACCCCCCTCTACAGACTCAAGCTTGCCAGTATCAGATGCAGTTCCAGGTTGAGCCCGGGGAGTTTCACATCGACCAACAAACCGCCTGCGGTGCGCTTTACGCCCAGTAATTCCGATTAACGCTTACCCTCCGTATTACCGCGGCTGCTGGCACGGGTTAGCCGGTGCTTCTTCTGCGGGTGTCGATGAGCAAAGGTGATAACTTTACTCCCTTCCTCCCCTTCGAAAGTGCTTTACAACCCGAAGGCCTTCTTCATACACGCGGCATGGCTGCATCGAACTGCGCCCATTGTTACCAATATTCCACTGCTGCCTCCCGTAGGAG
+
3-02-+*).+3,*8+'+.-/7/7*1-)(/297:6./0,+,025(*0-7/24+*,036),,+&(+)*)-0:;,76297-.359.8;8,5856;/-,::0)-+)+.12..//3:36-63,+('+23*0-,+('(+,0.7205,'((+.-&+*196),$*,)**)6)'*/++-0059,))+036689.&'))+%'7-))'')1141721)*+1.'&016.4,--6421+*/0.1(+,2--.0(***+)$%((*03/5*-.))+,/-4)-:282(&%((+0--22-0024:0*,*///4('42060,-,.0/++(-*1544780;23,'+*-.,---,-2<:.337992;-*&,'),0,-.//4::/.)),/.4138201/5+.'*5<,/49.0801.,),*/.-.-,.0/09121;863110-(&&,/838;(%&+5424*)(+,356*1.)21'0)*'%))-2(*060/(+%--;69+**-+2229285988:734/0226504:32204923-351('(&$%&%)3117<:*-),*('%%()-8**%$*'4<:96....-3348..3'('#%'+,++')**(&&.0/;7<989<93318;<.4947-9..-344(6-.053/%++/.7/+'%(,,8-4,--+3*,--1)6.-9-.81/&/+9:9125'377+/00186/-0*4860/1-../780&/*4-//650,/035(4/(((*06130116<9/52581-%0/24<;44746;443,0560+,,,/92244(39:225310./*&%%%-+%/.05:)***+'+),6532302,279/62;,+/0.-'&&%(),+//4:75.,-*+*+,..2346%/++-07178773((*,(-(65:2*(-34522301(*,)(%(-6+*+,-22/*)&*/(25.14249000,*/0.-),''%+*./++12767:,+('0+9771-.2&.1/014478/://1/-.+*,//113-+.'+.085559599443626;686454&$'&').---.1160(1,++.-,+079+3/6:,6683-20-(*-&'+,)'.&+)(,'+-0/4))*++//76;26<885/.%-.23;965250017569,)%'-,/23;2.17'-,%-.30/3)**'&******0*+29.-7.3'(&
@520dfdab-f2ba-4af5-b4d0-e25d2c9a8881 ch=136 read=318841 start_time=2019-12-13T15:46:49Z barcode=BC01 runid=2c9cf7bc05858273f10e7d7ec552fc0bd742dc3e
CCGGTGCATTTGACTTCACCCCAATCATCAATCCACCTTAGACTTAGCTCCTTCGCGGTTGAGCCACCGGCTTCGGGTGTTATCAACTCTCGTGGTGTGACGGGCGGTGTGTACAAGGCCCGAGAACGTATTCACTGAACGCTGATTCGCGATTACTAGCGATTCAGCATGTAGTCGAGTGCGGGCTACAATCCGAACTGAGAATGGTTTATGGGTTTTGCTTCACCTCGCGGCTTCGCTTCCCTCTGCACCATCCATTGTAGCACGTGTGTAGCCCAGGTCATAAGGGGCATGATGGTTGACGTCATCCCATAGCCTCCAACTTGTCACCGGCGTCGCTAAAGGTGCAACAATGATGATGGTAGCTTCTTTGATAGAGGTTGCGCTCGTTGCGGGACTTAACCCAACTATCTCGACACGAGCTGGCGACAACCATGCACCACCTGTATCTCATATGGCTATCTCCTCTGGAGCCTTTATGAGTATGTCAAGACCTGGTAAGGTTCTTCGCGTTGCTTCGAATTAAACCACATGCTCCACCGCTTGTGCGGGCCCCAAATCAATTCTGCACCATTCTTGCAGGCGTACTCTCAGGCGGAGTACTTATTTGGTCTTTCACAGCGCAGACTTTGACATCCAACGCCAGGTACTCATCGTTTTACGGCGTGGGCTGGGTATCTAATCTGTTGCTCCCCACGCTTTCGGGACTGAAGCGTGGTGCAGATTCCAGATCGTCGCCTTCGCCGTTCCTCCATATCTACGCATTTCACCGCTACGTAGATTCGATCCTCTCCTGCGCTCTGGCGCACCGGTTTCATGACTTACTGAAGTTAGCTTCAGGCTTTCACCACAGACCCTTGCTGCCGCCTGCTCCCTCTTTACGCCCAATTCCGGATAACGCTTGCCACCTACACGTATTACACCGCGGCTGCTGGCGTAGTTAGCCGTGGCTTTCTAATAAAGTACCGTCACTCGGCTACCATTTCCTGTTCTTCCTTTATAACCAGTTTAATCGAAACCTTCTTCCTTCACGCGGCGTTGCTCGGTCAGAGGTTTCCCCCCCCCATTGCCGAAAATTCCCTGCCGCTTTGCTTGCCTCCCGTAGG
+
.*.*)''$((%'*+151.799,.4/9856*5+55*.313*),+&%(+28775:4,-,1,4**17/,3*,)(+*(-1*-3.:./,/,,*-(*-5495354799:833704533-337-5-1*+'+,103+)-,***('#%'%$%)+,52,//&1()-)*.243686)+,%*'+.170+'(*&()(%($&),4./+*+-.-,,),--3/7;:)-.;04:8-./2:368;882801/233112125*+2+)*,/0122/,152../.-0-+()(((++1-&*/-/4854/9:30),++.0/08--.1178.96.&()%-/,-+*.*,313/&'&&&''()*,61/((+,+1..-+3-,,)()+.02&'(')$')(*+**)%++-35779::94;23(6.0&&'/(,*'+*('+/2*+&&&)-&(*+-4'67879699677745:56954433/-,'+*,'5566220.+*)++,,)-3/7502.,',))'./,3-./.*,3-7)3.8<9:<847646+4461+))0(;:4//,-.2/2228026.-0-+/4473224.)%$&)+184-+'$%#%)++1..6,.%))'%*%$+*02/3::7-))*)2/5)+.&*,))+74*')')+&,#')(()++/1576.4-0')&&'*,+-287:;5917-&,,302(/'&'+(,+./22-141.&#.5)+29492(+&(07..&6-011..'$'())),&'$*$'&&&).268036340/1/.16,386:62&'''(-*%+(,06<:54695656742/-)/(,'*+-,,,,/.,,+')).''((%)&+*(0/990,,.()'(%,00-').7*&(0/:*.967<:100-+-,3574/+4/0067834;,,,*7/)+4087+,,-1,,0,.3-3.4;;;92/1((78.08032+.-2470-+')-+.(5011983-0(()3631143257935;:.2/612:4,.145454123.2..-4;;67<72--*/+.(1()*/,+10-2&((+1+-0*+(-0/.0.2.7;781:4+.-.,0,+-0'+/81:67/-&*).74/.36/7:;1,/+*4.--153-+/3,(&)*('&&&#%%$%*0(05,(60'*
