# Supplementary material for: De novo species identification using 16S rRNA gene nanopore sequencing
Source: PeerJ. 2020 Oct 21;8:e10029. doi: 10.7717/peerj.10029 (PMC7585375; doi:10.7717/peerj.10029)
Supplement: Supplemental Information 3 [file peerj-08-10029-s003.zip › pass_fastq_runid_2c9cf7bc05858273f10e7d7ec552fc0bd742dc3e_488.fastq]

@9dfb50ef-c349-427e-b4c7-11b7cbab15a8 ch=156 read=118198 start_time=2019-12-13T15:46:08Z barcode=BC01 runid=2c9cf7bc05858273f10e7d7ec552fc0bd742dc3e
TCGCATCAATTGCTTCGTTCAGTTACGTATTGCTGGTGCTGAAGAAAGTTGTCGGTGTTGTCTTTGTGTTAACCTGCGCCTGTCGCTCTATCTTCCGGTTACCTTGTTACGACTTCCCGCTGATCATGAATCCACAGAGAAGTGGTAAGCGCCCTCGAAGGTTAAGCTACTACTTCTTTTGCAACCCACTCCCATGGTGTGACGGGCGGTGTGTACAAGGCCGGGGCAATATTCACCGTGGCATTCTGATCCACGATTACTAGCGATTCCGACTTCATGGAGTCGAGTTGCAGACTCAATCCGGACTACGACGCACTTTATGAGGTCGCTTGCTCTCGCGAGTCGCTTCTCTTAGTATGCGCCATTGTAGCACGTGTGTAGCCCTGGTCGTAAGGGCCATGATGACTTGACGTCATCCCCACCTTCCTCAGTTTATCACTGGCGGTCTCCTTTAGGTTCCCGGCCGGACCGCTGGCAACAAAGGATAAGGTTGCGCTGTTGCGGGATAACCCAACATTTCACAGCACAGGCTGACGGCAACCATGCAACTGTCTCCACGGTTCCCGAGGCACATTCTCATCTCTGAAAACTTCCGTGGATGTCAAGACCAGGTAGGTTCTTCGCGTTGCGCATCGAATTGACCATGCTCCACCGCTTGTGCGAACCCCCGTCAATTCATTTGAGTTTTATTGCGGCGTATACGGGCGGTCGACTTAACGCGTTAGCTCCGGAAGCCACGCCTCCCAAGGGGCACAGCTTCAAGTCGACATCTCGTTTACGGCGTGGACTGCAAAATCTAATCCTGTTTGCTCCCACGCTTTCGCACCTGAGCGTCAGTCTTCGTCCGGGGGGCCGCCTTCGCCACCGGTATTCGCCGAATCTCACGCATTTCACCGCTACACCTGCGTTACCCCTCTACGAGACTCAAACGCCGGTATCAGATGCAGTTCAGGTTCAGGCCAGTTCCATATCTGACTTAACAAACCGCCTGCGTGCGCTTTACGCCAGTAATTCCGATTAACGCTGCACCTGTATTACCGCTGGCTGCGCGGCACAGATTCAGCCAGTGCTTCTTCTGCGGGTAACGTCAATGAGCAAAGGTATTAACTTTACTCCCTTCCTCCCGCTGAAAGTACTTTACAACCCGAGGCCTTCTTCATACGCGGCGCTGGCTGTCGGGCTTGCGCCCATTATTACTATTTCCCACCTGCTGCCTCCCGTAGGAG
+
$##$#&&(%*%&)+/-).44*2:0,-,.+0+*+88283347/3)),--09016+**$(((0,640.0.+,5-6+)&'&)-43787643'$).0772+.4-)1228+8,%)--059.0*%'(%&,700,-+)+-%$%$($)'(*-324/),,/8--/(+2.40959.4+'***23928:;-784/561$((9;0+::484-/-23::98:96403./3.0*2))1.'*)(.250.-3-,.-2./098433446,-,,01*(*(,/245:432,,+-+*/1,+,.71/,3--.364612+9/1)4.4853455540'+,-+&&('/.-1(*,-*('(*,0--&.,0,-/5.,*),+,224:;879438.-%+.%)+/133,./64007;95).++)359:5-,,+***)--1789993:/5,*,2/67724/34<834429688719::583*24&(17.76.-503077870.46589598:+5.:9210.0-&,%&),06.1)85)$(&*)(**,-,8.+),/$+)++021*+*,)**+%0122-/,(**',.551/007:;590++)+,(,12;:56687751.19;104:0800-6,-+-.,,013<2150/.95<9:<:7:559',())36&%'+$%'(+)++4679441('(*,-+/.(-+348/+/5'7.;:7:<1,*.072'%%'%'*)(&&'&$&(.3*.,,,74/5151522.11,-/,.-3+.+).10245;634..*/78,*(*+0215436033268473011079)+,85.706/./),)+0))(./5247348=95628:4,0-04:;/-/-18*-2/2867(,135;:709,../.)%*,/255<8220-2001.,+,+&('%%,310,'+*.16;75/79)-134032*)%&''%*81+*.4/3/,01525+*++.6/3/.-34-1251.,.-,.%((&)$%%)+($*-0-*#%+-0,-/-/.3.239489+09++,+,3/.)2*&%.(*''%*)5,5.1))1*3('$$%#%&*&%$'((,+/4%&%+%(*''$%,-,-*&*%('%$%&,$///03;25;667938115998:353115707:,./11/0.-*081,/02930645.720&)),,0-)+(*++))+.-.+'$&+*.+,3+(()''(+(+**(),++-(%$%&)33115/31390'*+*04.+'$&('.0)%)&')472.2+/8(*:10)(%
@bf71d87f-8353-48e8-8491-347073a86f5f ch=129 read=115594 start_time=2019-12-13T15:45:54Z barcode=BC01 runid=2c9cf7bc05858273f10e7d7ec552fc0bd742dc3e
CCGGTTACCTTGTTGACTTCACCCCAGTCATGAATCACAGAAGTGGTAAGCGCGCCACTCCCGAAGGTTAAGCTACTACTTCTTTGCAACCCACTCCCATGGTGTGACGGGCGGTGTGTACAAGGCCGGAACGTATTCACCGTGGCATTCCTGATCCACGATTACTAGCGATTCCGGCTTCATGGAGTCGAGTTGCGAACTCAATCCGGACTACGACGCACTTTATGAGGTCCGCTTGCTCTCGCGGTGCTTCTCTTTGTATGCGCGGTAGCACGTGTGCCGCCCTGGTCGTAAAGGGGCCGGTGACTTGACGTCATCCCACCTTCCTCCAGTTTATCACTGGCAGTCTCCTTTGAGTTCCCGGCCGGACCGCTGGCAGAAAGCAAAGGATAAGGGTTGCCTTTCGTTGCGGGACTTAACCCAGCATTTCACAACACGAGCTGACGACAGCCATGCAGCACCTGTCTCACGGTTTCCGAAGGCACATTCTCATCTCTGAAAACTTCCGTGGATGTCAAGACCAGGTAAGGTTCTTCGCGTTGCATCGAATTAAACCACATGCTCCACCGCTTGTGCGGGCCCCGTCAGTGTTTGAGTTTTAACCTTGCGGCCGTACTCCCCGGGCGGTCGACTTAACGCGTTAGCTCGGAAGCCACGCCTCAGGGCGCAAGTCGACATCGTTTTACGGCGTGGACTACCAGGGTATCTAATCCTGTTTTGCTCCCCACGCTTTCGCACCTGAGCGTCAGTCATCTTCGTCAGGGGCCGCCTTCGCCATCAGTATTCCTCCAGATCTCTGCACGCATTTCACCGCTACCTGGAATTCTACCCCCCTCTACGAGACTCAAACGCCAGTATCAGATGCAGTTCCCAGGTTGGGCCAGGGGATTTCACATCTGACTTAACAAGAACCGCCTGCGTGCGCTTTACGCTTATTAATTCCGATTAGCAACACCCTCCCGTATTACCGCGGCTGCTGGCACGGGTAGCCGGTGCTTCTTCTGCGGGTAACGTCAATGACAAAGGTATTAACTTCCTTCCTCCCGCTGAAAGTACTTTACAACCCGAAGGCCTTCTTCTTTTACGCGGCATGGCTGCATCAGGCTTGCGCCCATTGTGCAATATTCCCCCCCCTGCTGCCTCAGTAGGAG
+
26*+.5),.3--)&(&-1,2,5170,../)*+(2+,&((%((()*/224+-,.*/6'+-0,--06/1/530,--+*%'+,5-16/(&)%).+(+,6..0/0986./354:9658//0/117982741./+3238/10-+.53/00/-06/')-1,3,)*+,04.,-&%%*+6957-%,4.:8882--..-)*1(&$($&,-10930.0301/,./0542+.-00&'').0.3)((/-*++,-.&%)'(((*4*/-0:.&%%)%%%%%$%$'+&&(&&$$&%&),+(04884061*(((%$#(%/)('+))+53889.:0+'2,5211')1*,5<---;787320)+,8/7%%+&(-554/'&'-/21;859645382'&)-+(*09.*5*042,20-9/330885001..09950.-5,:5,+%1-19--03151,0/00//4,4658212:.6'+(//0183,/+((()6:2;,0''.0,0*&+,/155756665/*+463,1396469<::893/01257328351'+*625<:9926000667/20313<6:2,('0.0,0*(,-()'))-..12-420('(*$,,)%((*(/+999*)*&$$()/.6/1...-357+)5886<60*)(**5,1///.1++.07)1).&++(*(*11./.76/&*()(,0--/0043845*',./+--06757649*48413395699:752:55*'*(/55+/1013;6-53)264813632/+**&$'&*21047-++4-.4.1748658;:;;&6568<;54/+*),--10.$.%+&)))7,0'+4134.,1,-0413113/30674-+3213-02667651)('*)&'0&+/+,0202657</5)*+2+2,*+5/%(/.1)096.,,-/3//-'((:-57,&((,/-18398875--%$&,'.+&$#&&'/,4631,,/-+&.($'&+.8168)*5+/+'+.(+510187/8-,&/&7-)&(*))0/124<59<6,*(&(,)19:8::9:712038-.0/*,*'%()('*/50**/9,&&,(,4-,--2/56)(*')&''--..0649697+.)%$&(*,.94570800/5356(1845:-321:0%(*%,()*:00097/20647((()0)*1/3&'+25*.)
@600b556c-067b-4078-b35d-4fad2d7dd7a7 ch=283 read=102482 start_time=2019-12-13T15:45:53Z barcode=BC01 runid=2c9cf7bc05858273f10e7d7ec552fc0bd742dc3e
CTCCACGGGAGGCAGCAGTGGGAATATTGCACAATGGGGAAACCTGATGCAGCAACGCCGCGTGATGAGTTTTCGGATCGTAAAGCTCTGTCTTTGGGAAGATAATGAGCGGTACCCAAGGAGGAAGCCACGGCTAACTACGTGCCAACGCCGCATTGTACGTAGGTGGCGAGCGTTATCGGATTTACTGGGCGTAAAAGGGGCGTAGGTGATTAAGTGGGATGTGAAATACCCGGGCTCAACTTGGGTGCTGCATTCCAAACTGGTTATCAGAGTGCAGGAGAGGAGGGTGGAATTCCCCAGTGTAGCGGTGAAATGCGTAGAGATTAGGAGAAGAACACCAGTGGCGAAGGAAGAGCGACTCTGGACTGTAACTGACGCTGAGGCTCGGCGGTAAGCAGGGGAGCAAACAGGATTAGATACCCTGGTGGTCCACGCCGTAAGCGATGAATACTAGGTGTGGGGGTTTCAACACCTCCGTGCCGCCGCTAACGCATTAAAGTATTCCGCCTGGGGGAGTACGGTCAGATTAAACTCAAAGGAATTGACGGGCCCGCACAAGTAGCGGAGCATGTGGTTTAATTCGAAGCAACGCGAAGAACCTGCTTACCATGACATCCCTTGCATTACTCTTAATCCGGGAAATCCTCGGGGACAAGGTGACAGGTGGTGCATGTGGTTGTCGTCAGCTCGTGTCGTGAGATGTTGGGTTAAGTCCCGCAACGAGCGCAACCCGCTTCAATCGTTAGTTACTACCATTAAGTTGAGGACTCTGCTTGAGACTGCCTGGGTTAACCAGGAAGGTGGGGATGACGTCAAATCATATTGCCCTTATGTGTAGGGCTACGTGCTACAATGGCTGGTACAGAGATGCAATACCGTGGTGGAACTTTAAACCAGTCTCAGTTCGGATTGTGGCTGAAACTCGCCTACATGAAGCTGGAGTTACTAGTAATCGCGAATCAGAATGTCGCGGTGAAGGTACGTTCGGGTCTTGTACACACCGCCCGTCACACACCACGAGTTGGCAATACCTGAGGGTCCGTGAGCTAACCGCAAGGAGGCAGCGGCCGAAGCAGGGTCAGCGGTGGGGAGTGAAAGTCATAACTTCTGGAAGTAACCGG
+
,21,()(6/,.02.,,',-.0***+,//,,/23;656*&(,,.0,-.25661/6///79./.(((''(..790-+94;981188,24488885;;40(*+-0/0,+'&(,/532.:--0*,)3,/6-21..-0--00566705-4),%%$%%#$$'+%,+,/2/60.//,*'-+34;415)/)41*),,.24342764+)2)*--*'''%&'/020/049:887842;:321:+.455604/*1,098:9::::7927,99244855930*()+-./.(3+)*(+*'**'),**).+32.&(*1/,+-0/.7.-44-.3778,+)).+,82.**).15///6.635530/2*+()&%()1))(+*035544440.,./38551+/.++'('&)&(+/&)).55(),-59--*7:,2++(0-5582-3*'(325/45579221('++,.//*)%(&),63577::9-0;..'()),01271502-(13$$'-'+%**..:2*(+,0:7:12937:7.*%'&&(,-')%$)1-3;:,///:,--'418366-0)/2,,,/1)(('&)()/&'()/+*,.1:.2:3;7-./)+,+0--*+4*+11,'%&(%$'(')(+/3/;9*2.+,-0/(*)(+/./*.(**'(*(*-0-00.9611/****,35*/2/05:57//+(+41;-17547-.035565898977/476-8+4513)''),9/,/276&%+-&+++.60%&*'$&(*,,120//3/.034/*,+-)00:/-/605643,-4.-.3369::;86/))'&%(',.(()/5/7:8/433434677:-,&$''*''36,+001686121,+)&(***+-.,+5,,69888998:.-+++-,+00/069/10++0+,%(4356:-295882.0,./;27:1.9-/&2+.-29,,7689:432200()*-,,,)*/;2211/./-,,*-35;29+,.63+///+3-,*+(')--2/057*/-,-/;0/020002:53;0/32-.)-/1.+.*-+/,1((,8,)-940.&0'.674100./5160-**,2*.+,-*)*1-4/4-(.%$'/4522)&)))6..+.%&(&(*)'*+&(&%&*'('%%'$%(294558
@3b2cdc00-cd5a-4fe4-ae4b-9d8b38e5c8b0 ch=260 read=114303 start_time=2019-12-13T15:45:33Z barcode=BC01 runid=2c9cf7bc05858273f10e7d7ec552fc0bd742dc3e
CCGGTTACTGTTACGACTTCACCCCAATCGCTGACCTACCTTCGGCCGCTGCCTCCTTGCGGTTAGCTCACGGACTTCGGGTATTGCCGCCAGCTCTCATGGTGTGACGGGCGGGTGTACAAGACCCGGGAACGTGTTACCGCGACATTCTGATTCGCGATTACTAGTAACTCCGGCTGGCGGCGAGTTCCGGCTACAATCCAGGCAGGGCTGAACGGTTTGTATAAAATTCATTTTCCCTCCTGCGCATCCATTGTAGCGTGTGTGGCCACCACGCCAAGGGCGATGATTTGCGGCGTCATTACACCTTCCTCCATCGGTTGTAGGCAGTCTCGCTAGAGTCCTCAACAATAGTATTTCGCTGACAAGGGTTGCGCTCGTTGCGGGACTTAACCCAACATCTCACGACACGAGCTGACGACAGCCATGCCACCTGTCTGCTTGTCACGAGTCCTCGATTAAGAGTAAGCCGGGGATGTCAAATTGTGGGTAAGGTTCTTCGCGCGTTGCTGGTGCAATACGCCATGCTTATTGGGTCCAGAAGTCGTTCATTTGAGTTTTAATCGTTGGTATACAGGGCGGAATCGCTGGCCGTTAGCGGCGGCACGGAGAGGTGTTGAGCACACCTAGTATTCATCGTTTACGGTTCTGGGGAATTGTATCTAATCGGCATCCCCACGCTTTCGAGCCTCAGCGTCAGTTACCAGTCCAGAAGAGTCCCTTGCTTCGCCACTGGTGAATTTCTTCCTAATCTCTACGCATTTCCACCGCTACCACTAGGAATTCCACTCTCCCTCTCCTGCACTCCTAGATAGCAGTTTGAATGTACCCAAGTTAGGCCGGGTATTTCACATCCCCTTAATCATCCGCCTACGCTTCCCTTTACGCCCGGTAAATCCGGATAACGCTCGCCACCTACATTATTACCGCGTGGCTGCTGGCGTAAATTGTGGCTTCCTCCTTGGGTACCGTCATTATCTTCCCCAAAGAAGACAGGCTTTGATCCGAAAAGCCATCACTCCGCGGCGTTGCTGCATCAGGGTTTCCCCATTGTGCAATATTCCCCACTGCTGCCTCCGTAGGG
+
7.+.92-'#&('&)//5987.299/,3/1.//-,,4-02260/1558.20/-2./326250525.02662217./2839;820/6.,,)-/.)////-).14-,+++1279654))'*)+1-+.-7+/791)(&(&0-,480122-,7/-99:9;8520-21*'((+5160101(.0))'')(-&&*410$'$%'&&-6*2(%%&'$)*&&(+&)(',,)&%$$&&**%($%'.25.--&&((&#$%&''$)(/+'&**.').21.+..0(,(+-'&&,(.0,)'%*)%3*'&'(&#%'#&,'')-2;8;7)+&$$)+&4+/$&$()'$'(--2+..0/.0019-.-4--;.+*1$&*()&'&&&72./141;22111666713-3+022516.70/01//./0/5442022/31222/,%-.(3844-4+,7:6540,,)*&%('$&&#%''*(,384:22)+,,00%('+(1,-.++''(')'&'%+-(.-+-3:86:7230--+)%$#$&$##)'&%&#&&#$#%-($/'.23+2*#'&)$&%%+,)$'(%(#()*(%%%(*')&&$#$&%($+),+)('%%(&*,/.01)+/+++,+,0,1/100,,&+10/0,+*')$(&+//'+2/5;:598719-%&)&&')')-.*&$.&$&&(+''*))&$%%'.2:2*-.,0;-,.)(-/11,,.**.&)'.).(*+711,,.&*'&'65(--(*/..'')&+*-+))%%--)*340.*)2)*)*)(,*,.082/,$+,&'+'*0%--+&')+,3-7,,11()-+(,-4155.+,+4,,.14-+&(%()/-+'*)%%&*1..1,-,&&&-'(+(+$27()-..184/%&++:077;;7015./0&%''(6(46.+0-11)'()+40,0-5/660-+*,1336324-'&'%+)*37-1.+,+&'',-98.:+,(*'($,''&'))3.95263-241,.-68666-7.--/...32)55+(+))31-*)+/6*((-1*)10-*$+*)24.0./-+,.8232;+,+++.01+796/6+,36/),1*1.,6,,,:437;4*.0/22/+'*-505+1,.
@f480d62b-3552-4238-a9f8-1f8ecd52a65f ch=347 read=99847 start_time=2019-12-13T15:45:25Z barcode=BC01 runid=2c9cf7bc05858273f10e7d7ec552fc0bd742dc3e
CCGGTTACCTTGTTACGACTGCCCCAATCATCAATCCCACCTTAGACAGCTTCGCGCGGTTAGGCCACCGGTTTCAGGTGTTATCAACTCTCGTGGTGTGACGGGCGGTGTGTACAAGGGGCGAGAACCTTCAGTGCCGCGACATGCTGATTCGCGATTACTAGCGATTCCAACTTCGTAGTCGAGTTGCAGACTACAATCCGAACTGAGAATGGTTTTATGGGTTTTGTACTGCGGCTTCCGCTTCCCTCTGCACCATCCATTGTAGCGTATTGTAGCGGGTGTAAGGGGCATGATGATTTGACGGTATCCCGCCTTCCTCCAACTTGTCACTGGCAGTCTCGCTAGAGTCCCCCAATAACAATGATGGTGGCTTAACGATAGGGTGCGCTCGTTGCGGGATTAACCAACATCTCCGGTAGGCTGACGACAACCATGCACCACCTGTATCTCATATAGCTATCTCCATCTCTGGAGCCTTTATGGTATGTCAAGACCTGGTAAAGGTTCTTCGCGTTGCTTCGAATTAAACCACATGCTCCACGCCGCTTGTGCGGTACGATCAATTCGCTGGGTTTCATTCTTGCGAACGTACTACTCAGGCAGAATTACTTATTGCGTTAACTGCAGCACTGAACTTTGACATCCACTTGGTACTCATCGTTTACGGCGTGGACTACTAGGGTATCTAATCTATTTGCTCCCCGCTTTCGGAACGAGCGTCAGTTGCAGGTGAATCGTCATATCGCCACTGGTGTTCCTCCATATATCTACGCATTTCACCGCTACACATGGAATTTGATCCTCTCCTGCACTCTAGCTGCCTGGTTTCTATGGCTTACTGAAGTTAAGCTTCAGGCTTTCCGCCACAGACCCTTGCTGCCGCCTGCTCCCTCTTTACGCCCAATAATTCCGGATAGCGCCTGCCACCTACGTATTATTACCGCGGCTGCTGGCGTGGTTAGCCGTGGCTTTCTAATAAAAGTACCGTCACTCGGCTACCATTTCCTGTAGCCGCCGTTCATCCTTTATAACAGAAGTTTACAATCCGAAAACCTTCTTCCTTCACGCGGCGTTGCTCGGTCAGGGTTTCCCCATTGCCGAAAATTCTACTGCTTTTGCCCACTCCCGTAAGAG
+
645-6-,493:108//++++)*))(-+//.1004.25-'+&*(*.5800.001-,,,/83915886/06/9490/)4-,*-+,.20'01534,7-0+2&'(3*4852:10103/-/**20,.***,20&&&%%&)(3/*.+00234720*0$)*10&2+-/4+0000815*6(*7+,(1,0570,,4/'.(*-/.,02935'(/0/),)''../2:5:1.12:2/46+%$%'()'*')/,*)&,/2/9*-1554/586987034++')(&)&(+*''))'+&'&--5*7:517.-,--56<5001)$')*64-)-17;95/5-/-*0,,,9377.5.--22350141-1,20767-)/+.')*0,/37451&%&&,1,-(**,,3+.*,-/3642:11-(2$6)2+1,*()%'&((()'%%''+--/72/0323;8:77469231+,0/5789234447777---./8;101),:00/2.54.6.%&$()0001,.5:7,-338,+2/<;:<96633401366-/.0.0<:561&(534.5,%+%--+,-+-/0413'$$$%)+07220(()*'42;733:<92:221697)2.133345.341%%()*/&&',)0/.0/701+))&-,0301126955:4/014.7)($%$))868897967299(.+2/--2;2542251413)*+++30.-**-8.-/11;-($(/411*5'&$%((.046032;120*''*+74434+$&%*..8<::::;98:;99661.0/038898845+5;1*.7/,+0((%+&*%.)$/10+..0-0.*26(*,%)(*0(,-./0823:697*(+/.5/.3-020.,.,4-2*./00.5:-4::'+%&&')-237:6.:...87;446-,,*58*+45;,+,4/4,/,-6;:1:.2101213.161014037567-6**/*.--27,+,+*/8703)*'(&+-20/36+6/-+274.-.5.2:9.1315:999.233274337;48<01('*--049058/.9*&+,/.77/1216*(,'(.8-*-1720**-6:///1.44.4-2:4(/+/(,,-2/.-880;02)3:5/<0-6<4/36072/0720*,)('),,*+*(**.+($))12.(,,+*+3
@a6db30c9-1750-4a69-8a33-2cd31ffb6782 ch=252 read=217423 start_time=2019-12-13T15:45:10Z barcode=BC01 runid=2c9cf7bc05858273f10e7d7ec552fc0bd742dc3e
CTCCTACGGGGGGCAGCAGTGGGAATATTGCACAATGGGCGCAAGCCTGATGCAACCATGCCGCGTGTATGAAGAGGCCTTCGGGTTGTAAAAGTACTTTCAGCGGGGAGGAAGGGGTAAGTTAATACCTTTGCTCGTGACGTTACCCGCAGAAGAAGCACCGGCTAACTCCGTGCCAGCAGCCGCGTATGCACGGAGGGTGCAAGCGTTAATCCGGAATTACTGGGCGTAAAGCGCGCAGGCGGTTTGTTAAAGTCAGATGTAATGTGAAATCCCGGGCTCAACCTGGGAACTGCATCTGATACTGGCAAGCAGTCTCGTAGAGGGGTAGAATTCAGGTGTAGCGGTGAAATGCGTAGAGATCTGGAGGAACACCGGTGGCGAAGGCGGCCCCCTGGACGAAAGACGACTCCAGGTGCAGCGTGGGGAGCAAACGGGATTACCTGAGGTAGTCCGCCGTAAACGATGTCGACTTGGAGGTTGTGCCCTTGAGGCGTGGCTTCCGGAGCTAACGCGTTAAGTCGACCGCCACCAGAATACGGCCACAAAGGTTAAAACTCAAATAATTGACGGGGGGGCCCGCACAAGCGGTGGAGCATGTGGTTTAATTCGATGCAACGCGAAGAACCTTACCTGAAGTCTTGACATCCCGCAGAACTTTCCAGGAGATGGATTGGTGCCTTCAGGAACTGTGAGACAGGTGCTGCATGGCTGTCGTCAGCTCGTGTTGTGAAATGTTGGTTAAGTCCGCAACGAGCGCAACCCGCCCATCCTTTGTTGCCAGCGGTCGGCCAGGAACTCAAGGGGAGCTGCCAGAGACTGGAGAAGGTGGGGATGACGTCCGTCATCATGGCCCCCACCCACGACCAGGAGCTACACGTGCTACAATGGCGCATACAAGAGAAGCGACCTCGCGAGAGCAAGCGGACCTCGTAAAGTGCGTCGTAGTCGGATTGGAGTCTGCAACTCGACTCCATGAAGTCGGAATCGCTAGTAATCGTGGATCAGAATGCCACGGTGAATACGTTCCGGGCCTTGTACACACACCGCCCGTCACACCATGGGAGTGGGTTGCAAAAAGAAGTAGGTAACAACAGCCTTCCGGAGGCGCTTACCGCTTTGTGATTCATGACTGGGGTGAAGTCGTAACAAGGAACCGG
+
*-62,02+-++,*//'631/34-.2.'3')+44-;..;.---8;%999999675'7877/42,,&,#$'(//.%(),-,..+1573;45197-'*(*.84-+.-26:/*,*)+*3-'('0(,122/'1/48-+.1215325/8/.8;202**/-(-,('*4,0//)-+,-9658534&/.,026.20+,*'+'(.1-,/(+,203,.-:-1-/,*10/,/,,0/4:7544686/3492*$(0*3:76622:/:,-/8&.//))&$$%)'+1,)/3-/155591'5957785746562232,-///16//7:10%(')+3464-&*/47-4).,/-2+,74/))**,/**(3+)*;:9800,++--/://4,7--2904.-/,,102190:.796+*4.580.7)*+,'(('-)&-)+,,*+-.00/4)'+,86+-)7/-2.*,-+,&'''*6+8+&)+,.1.'*+235796+3/6/,*,*-7-/046*(0-03;67:99312/*1.+,*+.0(''*+.81./58:::01,(...,+(+*,/262++*--,257889,.066;3/,2,803429:8;500:,')(+,..135651%)+//../-6;5-51720/2-*&%())*-4--,,+,,++&%(*(,))*65376575'$0*.--+-/.0+(,&&*(004-222546393;3&78273353//127-469986010.0/01-/.-.2,///488.9--,+48,,28495-455//2*'*-(3///4.31448,''(%')0.0;.-4;1394566<880;27'8292297./,4*,%%-356:5-,,-,245.)'+,0/.9:/32667.-0&&-.184-/*0/600.)-4-*-.057226(,,.,*'),-487587;75:86788782.&($)'(*7676676.-+%('+55*-,8563,+%',92-/76787586524(*'2-3.,-.,,-./+,,,(),--9450*)-.5)((().+-+**&,**+789:866(%/(*24/+.2863160*/*/,0*%4-2(,'$&+++,,-13;7291025121174758,)().:546021:8/)&*+(*,,3,.&)(1+'&+/216)3-),0+.+.++5:33083..//0;1:931221374/,1+*+/04574-,+5+:7878
@a0b4589c-5d3e-4406-bda7-2328ad1af617 ch=337 read=135021 start_time=2019-12-13T15:44:55Z barcode=BC01 runid=2c9cf7bc05858273f10e7d7ec552fc0bd742dc3e
CTCCTACAGGAGACAGCAGTAGAGGTACTGGCAATGGGGAAACCCTGACCGAGCAACGCCGCGTGAAGGAAGAAGAAGGTTTTCGGATTGTAAACTTCTGTTATAAAGGAAAACGGCGGCTACAGAGATGGTAGCCAGTGACAGTGCTATTAGAAAGCCACGGCTAACTACGTGCCAGCAGCCGCCGCGGTAATACGTAGGTGGCAAGCGTTATCAGATTATTGGGCATAAAGAGACGAGCGGCAGCAGGGTCTATGGTGGCCTGAAGCAACTCAGTAAGCCGCCATAGAAACCAGGCAGCTAGAGTGCAGGAGGATCGTTGAGTGCAACGGTGAAATGCGCGAATCTGGAGGAATACCGGTGGCGAAGGCGGCCCCCTGGACGAAGACGACGCTCGGAGTGCGAAAGCGGTAGAGTAAACAGGTTAGATACCCACGGTAGTCCACGCCGCTGGCGACGACTTGGAGGTTGTGCGCCGAGGCGGCTTCAGGCCGACGCGTTAAGTCGATGCCAGGGTACGGCCGCAAGTTAAAGCTCATGAATTGACGGGGCCCTGAAGCAGTGGAGCATGTGGTTTAATTCGATGCAGCGCGAAGAACTACCTGGTCTTGAAGCATCCACGAAGTTTTCAGAGATGAGAATGTGCCTTCAGGAACGTGAGACAGGTGCTGCATGGCTGTCGTCATCGTGTTGTGAAATGTTGGGTTAAGTCTGACACAACCCTTATCCTTTGTTGCCAGCGGTCGGCCAGAACTCCAGGAGACTGCCGGTGTCGCTTCGGAGGAAGGTGGAGGGATGACGTCGAAATGGCAGCTGACCAGGGCTACGATACCGTGGCGCATACAAAAGCGGCCTCGCGAAACAACGGACCTCGCAAAGTGCATTAATAGTCCGGATTGGAGTGCAGCACAAACTCCGCCAGTCGGAATCGCTAGTAATCGTGGATCCAGATACCACGGTGACGATTCCGACGCGCTACCGCCCGTCACCATGAAGTGGGTTGCAAAAAGTAGGTAGCAACCTTCGGAGGCGCTACCGCTGTGATTCATGACTGGGGTGAAGTCGTAACAAGGTAACCGGAAGATAGGCGACAGGCAAGTAGGTTAACACAAGACACCGACAACTTTCTTCGCCTGTAATGCATGTGAAAGCGGCGGCA
+
308,+(-%21''&'%.-+)/'%%'$%##%/+44:7551*(.*+2,()-3368/4,2,,-4+***,6664/3)+,'*-&,(7831(0%),..098348464.2-0-40)/)/*((*2+/+*+-.((&&'//2101770264-0%(3+04003+)--.+35.2-&*&*')*132769;5/5,378--*$(')*($$$&%)$,)&).-,0)5238133()',+*00111.$&+0('&()/&%1/0..*.0--0)($&%-))&'%*($%(+$()'')*'()&''.-&$%&&($)*&1.,,8-1&)()))/)1540.'+**76.6-&$&(*--(.-03/092-,(*((&()3221-.+-*'%)')2-/*)+/.-22**1780,-374/+1,)+.+,-6675.+(()*)')-(&'($'(&%%%)+'''+()'%$'($(+'$'&('%(',($&$%%$%&%)+'&'%&,--0++-*,6-&&(&(%%%(%$%'%%%%#)$&&(%+&&%%&)*,,*'$#$&$'((%&&*.,31/1.---355/$&%$%'#((/+/*-*-,&+)&$(+(++&241+*),'.&)*34:6/8+4*)))%'$"#%((.4).(&%&).,--1(%#''''+/22+*,)&)'*97020---./54/171030141:7./3%$&&(1.1241053551-/))'.+,-02082-000504/+*-/7.-+3,&+1.2-/.,)%'()'+2-25+*/+.0*)1*)/1+-++(*+(,-3*0)&),3427'+*0'(*+-+,/(**++,'+,3-)/(*),-),'+-(+/-,*(%(%%$$&''$%'((*---///))0-'&$&%((&+.,0,44.223.-250'&&%%+,3414/+*.*,)322,13.3++/2+((&(%(%%$%%+-.(/--120.(&'$%$%%$**62020-%%&*),.)*/,,3420/),.7111431715'*'//'.)&('.(('.&$+.-&($.((#$#%(.(/0+')$%'-(0,$$'&.2/33+0-69,)%('*('(&''-)0.6/05,+('%&(%+(&'+()*&+(&'./11/-48/,*++(''%)+.//1()(+0206464265-*)12-3&.651.),%/2,5/8/3301))+.4600.0--*15.28/()*(*')*+&*'&%$$'((%%%$$%%$%
@1b3f9226-b3ed-4fcb-8400-e0b5c7f668a0 ch=275 read=101883 start_time=2019-12-13T15:44:42Z barcode=BC01 runid=2c9cf7bc05858273f10e7d7ec552fc0bd742dc3e
CTCCTACGGGGAGGCAGCAGTAGGGAATTTTCGGCAATGGGGAAACCCTGACCGAGCAACGTGAAGGAAAAGAAAGGTTTTCGGATTGTAAACTGCAATTTATAAAGGAAGAACGGCAGCTACAGGAAATGGTAGCCAGTGACGGTACTTTATTAAGCCACGGCTAACTCCGTGCCAGCAGCCGCGGTGGCACGGAGGTGCAAGCGTTAATCAGGAATTACTGGGCGTAAAAAGCGCACGCAGGCGGTTTTGTTAAGTCAGATGTAGAAATCCCGGAGCCTGGGAACTGCATCTGATACTGGCAAGCGAGTCTCGTAGAGGGTAGAATTCCAGGTGTAGCGGTGAAATACGTAGAGATCTGGAGGAATACCGGTGGCGAGGCGGCCCCTGGACGAACTGACGCTCAGGTGCGAAAGCGTGGGAGCAAACAGGATTAGATACCCTGTTAGTCCAAAACGATGTCGACTTGGAGGTTGTGCCTTGAGGCGTGGCTTCCGGAGCTAACGCGTTAAGTCGACCGCCTGGGGTACGGCCCGCAAAGGTTAAGCTCAAATGAATTGACGGGGCCGCACAAGCGGCGGTGGAGCGTAATGGTTTTAATTCGATGCAACGCGAAGAACCTTACCTGGTCTTGACATCCACGGAAGTTTTTCAGAGATGAGAATGTGCCTTCGGGAACCGTGAGACAGGTGCTGCATGGCTGTCGTCAGCTCGTGTTGTGAAATGTTGGGTTAAGTCCGCAACGAGCGCAACAGCAATACGTAACTTAC
+
,+02-+3196)%,/.01/..1//2)+/-587/750,5002,'(,-17.)*078+*+'.4134103/3+3,)&-,)+..785-/0/.0..-.'%%#%))060,1250+0.82385020-))(()%,'+--++2-.-2/)135676;10,-*-+//-+%'*-/-8/+/,,,07)*28<801///,--)-+%')&.1/*+*(-40)*.16160-/&)'&$*-,+.-10+-025;4-*011+/*/--24183;;-31926,-8*.287/*$.-)),')(('%+/)*.+.10.....0(')*,8/6+())%()(*)-/357..&/*+*)/)0+/+((7./,-+,,196/'.-(-0650.,)10215/-11+6-98;8:91:-''.)7-//;50+0451+((*+,-/022.)-(*),'(..*+/125.)+'1627*99325.,.004<0.1+**+99))&&%//0/.5555.5.8-/31/:-,*(%#%(+2257503-..4,3-0.0038001+2.5-,,-.00;5683,+'%('--0-97)*/6(/,8<78&./09;7,-+40:/234;;.12*+,/,/&*'(',4150++.1205026859+'2+5//0222959770//+.+-+(++-6/1200472125456+./2.1,-5;;0/+**++73201833578:955(9208178;944651799+.+,-8:6:67578700+--/196.8--.2380,/583;87:20((-3)-084+*-++20322-4250026720&$$##
@3eb392d5-34c6-4437-bcdb-81056d21e31b ch=394 read=69803 start_time=2019-12-13T15:44:41Z barcode=BC01 runid=2c9cf7bc05858273f10e7d7ec552fc0bd742dc3e
CTCCTACGGGAGGCAGCAGTAGGAATTTTCGGCAATGGAAACCCTGACCGAGCAACCGCGTGAAGGAAAAAGAAGGTTTTCGGATTGTAAACTTCTGTTATAAGGAAGAACGGCGGCTACAGAAATGGTAGCCGAGTGACGGCACTGTTAAGAAAGCCACGGCTAACTACGTGTAGCAGCCGCGGTAATACGTAGGTGTGGCGTTATCCGGGGTGTGGGCGTAAAAGAGGGGAGCAGGCGGCAGCAAGGGTCTGTGGTGAAAGCCTGAGCTTAACTGGTAAGCCATAGAAACCAGGCAGCTGAGTGCAGGAGAGGATCGTGGAATTCCATGTGTGGCGGTGAAATGCGTAGATATATGGAGGAACACACCAGTGGCGAGGCGACGATCTGGCCTGCAACTGACGCTCAGTCCCAGCGTGGGGAGCAAATGGGATTAGATACCTAGTAGTCCACGCCGTAAACGATGAGTACTAAGTGTTGGATGTCAAAGTTCAGTGCTGCAGTTAACGCAATAAGTACTCCGCCTGAGTAATACGTTCGCAAAGAATGAAGCTCAAAGGAATTGACGGGGGCCCGCACAAGCGGTGGGCATGTGGTTTAATTCGAAGCAACGCGAAGAACCTTACCAGGCTTATACTCATAAAGGCTCCAGAGATGGAGATAGCTATATGAGATACAGGTGGTGCATGGTTGTCCACATCGTGTCGTGAGACGTTGGGTTAGAATCCGCAACGAAGCGCAACCCTTATCGTTAGTTACCATCATTAAGTTGGGGACTCTAGCGAGACTGCCAGTGACAAACTGGAGGAAGGCGGGGATGACGTCAAATCATCATGCCTTATGACCTGGGCTACACACGTGCTACAATGGATGATTGCAGAGGAAGCGAAGCCGCAGTGAAGCAAAACCCATAAACCATTCTCAGTTCGGATTGTGGTTGCAACTCACGACTACATGAAGTTGGAATCATGGTAATCATAATCAACATGTCGCGGTGAATACGTTTCTCGGGCCTTGTACACCGCCCGTCACACCACGAGTTGATAACACCCGAAGCCGGTGGCCTAACCGCAAGGAAGGAGCTGTCTGGAGTGGGATTGATGATTGGGAGTGAAGTCGTAACAAGGTAACCGGAAGATAGAAACGTGAGCAGAAGTAGGTTAACACAAGACACCGACAACTTTCTTCAGCACCAGCAATACGTAACTTAC
+
2.5&$'+-50,/0.-00''(())$%-'*,*/873<41-')+3620238923*/-3.1/635101/20521*%*,+5.8,+-)-(:+,,+)'&'/(.-/30/2:)3-5*+70-5--/--,/))()-*+54/..,(#(*,6.-(%%))'*)'%&+1*+/8052/2')//0/401&%'%*)*5,3.1--4*+%53537352+*,--/8/-0+0.'&)%1)-',,2675*&(/'.+&*+*066&/-*-,/+-2-/-.---./..1706:896)*1,3**('((,405827312:84;538-*)(('('+-/433)(*/7466688,9+6,673433/+(,*,13*+87003454000..(,2/-/*&''(*136+..14,''+'-.0/011/+.10;/..-2/,00.+.+,++.00&(%&'2158*,(.8;:0097,2-,-7770:&&*815765*-,.65556-.,-.,,---8699023:3:272002(7--058//3:::::462602.+-14022*+)-.2468:75.--*&*-2552.%&(()&-273.0'-+/49././104000)595.1:,,--//537/((-)),030/172;927677),,'('$((),-+*.665/6//5+52*('*+-00/*,-2++(''.'*)-,++*)&)+-+,+)+.5552/1.13*26//3+)**(,$$%&'*'$&',22468845.0)+/211/52390*+*+87/1614.-()*,..00:021.11.00-/1;22;9:962901,,6.9;477975/00./3567253*42/*-/5(+,.2.1/.1.73.170+-,,/-*--;.-,)))'$#&%%%%)**1404468642+-%(,-056567868932/%0'*,0/(-)*,./2160/611%-),.8*,-::,56-*01853++1.236-039819,30,/)/3:+-9010.&(*,/0/001/,0*,/8/7454&)''&)-//)&&'*..&0/0134,.)53)+***+*,5/0671.236/9..).)*-417,.14/1,.3,.--123./-/70/.62)(2-06-//)./-.4:56,**%-)0/,'*&)0..0'&(%(),22)2/.--,',+/20%&&',**/5389:88:'3)/79,(-)-),-)'('%(&&&'$($$)%%),590906024,+''(1395676301:3.332'(,16;4775;50/0/.0'$$#$
@84b1cd67-d66f-4204-91b9-42b65bffac4e ch=59 read=168454 start_time=2019-12-13T15:44:40Z barcode=BC01 runid=2c9cf7bc05858273f10e7d7ec552fc0bd742dc3e
CCCGGTGCCTTGTTACGACTTCACCCCAGTCATGAGAATCACAAAGTGGTAGCGCCACTCCCGAGAAGGTTAAGCTACCTGCTAACGCAGCCCACTCCCATGGTGTGACGGCGGTGTGTACAAGGCCGGGAACGTATTCACCGTGGCATTCACGATGCGATTACTAGCGATTCGGCTTCGTAGGTCGAGTTGCAGACTCAATCCGGACTACGACGCGCTTTGCTCCGCTTGCTTTCTCGCGAGGTCGCTTCTCTTTGTATGCGCCATTGTAGCACGTGTTAGCCCTGGTCGTAGGGCCATGATGATGACGTCATCCCCACCTTCCTCAGTTTATCACTGGCAGTCTCCTTTGAGTTCCCGGCCGGACCGCTGGCAACAAAGGATAAGGGTTGCGCTCGTTGCGGGACTTAATAACATTTCACAACACGGGCTGACGACAGCCATGCAGCACCTGTCTCACGGTTCCCGAAGGCACATTCTCATCTCTCTGAAAACTTCCGTGGATGTCAAGACCAGGTAAGGTTCTTCGCGTTGCATCAGGTAAACCATATCCACCGCTGCAGGCCCCAAATCAATTCATTTGAGTTTAACCTTGCATCCATTACTCCCAGGCGGTCAACTTAACGCGTTAGCTCGACCACGCCTCCAGGGCACAACCTCAAGTCGACATCGTTTACGGCGTGGACTACCAGGGTATCTAATCCTGTTTTGCTCCCCACGCTTTCGCACCTGAGCGTCAGTCTTCGTCCAGGGGCCACTTCGCCACCGGTATTCCTCAGATCTCTACGCATTTCCACCGCTACACCTGGAATTCTACCCCTCTGCTGAGACTCAAGCTTGCCGGTATCAGATGCAGTTCCCAGGTTGAGCCGGATTTCGCATCTGACTTAACAAACCGCCTGCGTGCCTTTACGCCAGTAATTCCGATTAACGCTTGCACCCTCCGTATTACCGCGGCTGCTGGCACGGAGTTAGCCGGTGCTTCTTCTGCGGGTAACGTCAATGAGCAAGGTATTAACTTTACTCCCTTCCTCCCCGCTGAAGAGTACTTTACAACCGAAGGCCTTCTTCATACACGGGGCATGGCTGCATCAGGCTTGCGCCCATTGTGCAATATTCCCCACTGCTGCCTCCGTAGAG
+
61*/22'+208107'-.**+8-/688,-.44--')')3050+.-*&*).---..00&'(.31++()1),-32)')+'..'&&*&()&''%.53*+*09/'3.-2//01003(-6211-+'./*0+1-08120/087330')+--4//-780-,.'*#&&*040////1131,+),-/98.5+2/..,--/6-0&+(2/5,:2:.83465047664,(*,/-(()+)'%*'$%(**+23450-,001+,02165173+)+,155792,2*('%%#'%(%'-++-90*.664./(,/3/,'((,)('%)1011224:,1..287;6916(),8/+-,')(/))*458794/7/)'(/++*'*).,/7.333234:56-56;+2-:27,)4-0-++),,.+7,++3983/242516::86;1.-..1212,'0-1134600/,51293.+-,,4865779/---77649-+--**($$&(1679610.--2112275244421,/0,-)+,/*),/<8491*+//2:88<98::4<34389*0/1+77/7,,)+,'&0.()(&&%,.0.,(%%')+,7/8--37,('-7;:555/0-+)'%(.'+)'+1599.485)41-2+((%.'((-,10(,..,*/,+(--16./(+)63/-,.//)/111,/1--00147684+-,1469960/,-0:10'%-)///0),8:6609<5+/.889.,.,(-7,)**&2,*,-0579989::;<:719*+/98//3),-40540-30,-./0/2.-8*)00+*(%#'(*/49+0&'7-445++''(*-,0,0,03,/87+)7/,,(*-011350(&(.7662,.+*--,/0246$*35255+-/.0)''/((*$*,++',.00/.,)*+/0259132&*(&',-031)+4.+1-4*&&)/:98980-5))'*'+/,***05.,76&5)*503<9:14...0293204.-%(..-&//,.+**/2-231568&11-.69767/62003873)/-0271-+39<323/+**5.94158.+.1-..**,+++151+),'1+*,//3511,)*-.-854-439:/8::4;311778903:835/1.382*-)(+).-2././2351-/,++,*/0,28+011&(
@0549dc30-3999-41b0-a29b-7f4a9bddc6e0 ch=109 read=232929 start_time=2019-12-13T15:44:31Z barcode=BC01 runid=2c9cf7bc05858273f10e7d7ec552fc0bd742dc3e
CTCCTGGGAGGCAGCAGTAGGAATTTCGGCAATGCAGGAAACCCACAGCCAGGCAACGCCGCGTGGAAGAAGGTTTTCCGGATTGTAAACTTCTGTTATAAAGGAAGAACAGCGGCTACAGGAAATGGTAGCCGGTGACGGTACTTTATTAGAAAGCCACGGCTAACCGTGCCAGCAGCCGCGGTAATACGTAGGTGGCAAAGCGTTATCAGGTGTGGGCGTAAAGAGGAGCAGGCGGCAGCAGGGTCTGTGGTGAAAGCCTGAAGCAACTTCAGTAAGCCAGCCGTGAGCAGCTAAGAGTGCAGGAGAGGATCGTGGAATTCCATGGCATGGCAGTGAAATGCGTAGATATACTGGAGGAACACCAGTGGCAGAAGGCGACGATCTATTACCAGCGGCTCCAGTCGAAAGCGTGAGGCAAATGGGGATTAAGTCACCTATTAGTCCGCGCGTAAACGATGATTACTAAGTGTTGGATGTCAAAGTTCCAGTGCTGCAGTTAACGCAATAAGTACTCCGCCACCAGAGTAGATACGTTCGCAAGGAATGAAACTCAAAGGGTGGTGGGGGCCCGCACAGAGCGGTGGAGCATGTGGTTTAATTCGAAGCAACGCGGGAACCTACGCCAGCATCCCTTGCATTACTCTTAATCGAGGAAATCCCTTCGGGGACAAGGTGACAGGTGGTGCATGGTTGTCGTCGAAATCGTGTCGTGGATGTTGGGTTAAGTCCCGCAACGAGCGCAGCTTGTCGTTAGTTACTACCGGTAAGTTGAGGACTCTGGCAGGACTGCCTGGGTTAACTTCCAGGAGGAAGGTGAGGGATGACGTCAAATCATCATGCCCTTATGTGTAGGGCTACACGATGCGCTACACAATGGCTGGTACAGAGAGATGCAATACCGTGAGGTGGAATGAAACTTTAAAAGACCAGTCTCAGTTCCCGGATTGTAGGCTGGAAACTCGCTTACTACATGAAGCTGGAATTTCGTGATCGCGAAGATCAGAATGTCGCGGTGAATACGTTCCGGGTCTTGTACACACCGCCCGTCACCATGAGGAGTTGGCAATGCAGTCCGTGGAGCTAACCGCAAGGAACTGGCGGCCGAAGGTAGGGTCAGCGATTGGGGTGAAAGTCATTAATAAAGGTAACCGG
+
&*/-)').//,.03-,+-,/+,*39***87080.*+'&+*+-1/&&'(..$(()+&-''))+/./)*)&('*3/732*1-/'5))'05412:12+.)$%(+*/,+++299&2,1.)'()'4,+--,21-,*/.'+/,,+&&++25;8-20/(-0..25..1--./-),+.--2,(0.)19,,)*+3.**,*+3/5/151/1*+2-7/.-3+,-,%)%')())'))&(,-',-+-6/2++)++&59-+*&&+1,-,*0..185,'$$%#(&(1-,.*1/+1/,&))&*&&/4,,.0/+*)*)*+)..,&'-7363(((*,--9.52,1((%)%&%#&*+-80/3511315786**+,0+2(+,,51;01,7--&(+&+0+9:/.-+*(%&&$%%$&((+(+.**.17&)))&(+'*'((-.:;.&11**2*'%'+$$.),(+,+,63/%*(+)*,04.)(*(((',+./0-105191::6881913253,)+1/4/02$&-2/4/./351/*%'%('/7*,-*,'*($)+**$''41348)(-((&,-/,)6/+/103),+(''&%(+660-52$%$&'$''-(--2-,--*.+*+3/3-+++7++2,+-9595,)*(,+)(%&)&,''&((/9+(*2+/,9,*+)*-9.:/1,)(%(*)),8+3,-37;52547-7/118'-+,099:9696314..1880((''')254585.-+(,21:/87582.-0-6+*,*'.%$--)-,&&$'&)+.:,,&*--,'',-)'--+,-9.'/10131/&,+(-20+214986;656--(''(&'..*-+(+(3''',19287853220563448914%55-)8231600/11*''$'#'''*()&(+.,-)+%,+/.0594460.+*)+00383-+**9256012048.)&#&%$).5./34+%+*)--6348-)1**%*,-(3,+,029678).41-/4%((&&&%&))**,.*+.1-&$(*'$((#(+-,0)'+(21510.01-..,-*6.--*)&**-15)'5.-,00&-),)+*/50490.1../4.4/*,(')-4+*/*.++2)*.793))&&(,+044:13/.(*(&')3,/004.*.(('.)**+(+5274*0+-20)+,,.,*+*%*&,)'28,,,,5847,9
@6d41c112-6985-4c01-87ec-bb8881fa7b2c ch=159 read=149337 start_time=2019-12-13T15:44:32Z barcode=BC01 runid=2c9cf7bc05858273f10e7d7ec552fc0bd742dc3e
TTGGTATGCTTCGTTCAGTTACGTATTGCGGATTTGTGCCCTTGAGGCTGGCTTCCGGAGCTAACGCTAAGTCGACCGCCACGGGAGTACGGCCGCAGGTTAAAACTCAAATGAATTGACGAGGGGCCCACAAGCGGTGGAGCATGTGGTTTAATTCGATGCAACGCGAACCTTACCTGGTCTTGACATCCCACGGAAGTTTCAGAGATGAGAATGTGCCTTCGGGTCGTGGAGACGGAACAATGGCTGTCGTCATCGTGTTGTGAAAATGTTGGGTTAAGTCCGCAACGAGCGCAGCCACTATCCTTTGTTGCCAGCGGTCCGGCCGGAACTCAAGGGAGCTGCCAGTATAAACTGGAGGAAGAAGGTGGGGATGACGTCAAGTCATCGCCAGCCCCTTGACCAGGGCTACGTGCTACAATGGCGCATACAAGAGAAGCGACCTCGCGAAACGGACCTATAAGATGCGTCATGTCGAAGTTGGAGTCGCTCGACTCCATGAAGTCGGAATCGCTAATCGTGGATCAGAATGCTGCGATGAGCCCGTTCCCGGGCCTTGTACACACCGCCGTCACACCAGCAGGAGTGGGTTGCAAAAGTAGGTAACTTTAACCTTCGGGAGGGGCGCTTACCACTTTGTGATTCATGACTGGGAAGAAGTCGTAACAAGGTAACCGG
+
$$1'''*&239513310033..-.)4*(('*%2-**0./3'&&'&%%$%,')1.2*+*)*//-1/)(&.,-/1489:443./03+(((./1100+//0-4-/11/.065:30/0111154)%08493,,$))+)+058750/0,,)'/54<:011:2000/-4,-,*,,/*102/150,)((())+24093&%*-/)0*.70-,,-/02..(*20'%&(&&)&&(&',/42*%()3/5,)''%'.1./17979823976/50-/0/89---+,/4334/'()*'&+-*4,,01,0.'4*$'()./*/9)(3;56+-'*,9260-),4.2)/)+(*'***&&**&-10/0,*1694::/,1,*)')(,2(*+,*017898787//123:946.,,68/()*)*.21--+(&')'543232253.-+'**//./'&)%'+)-23385828/.,2.17.3*&(+-5*)+++,-515235()('*,.'&(()'*)4/,.-.)),*2,,+8*7-945//0+***(-3'458,'0.*.,'$*)%+*+%&)+)-3252,/5582:21..,-,19/65*-.)*%'%%%%%12+(),/')5-127,'&)**1&(('%'&.+73326'83.-..1/403,(+,(.-3,)-/13:98844555:3,+&)**-54975861/0-.6./33
@75340c51-37f3-439c-a1ee-b23a1cfb7211 ch=82 read=127284 start_time=2019-12-13T15:44:30Z barcode=BC01 runid=2c9cf7bc05858273f10e7d7ec552fc0bd742dc3e
CTCCTACGGTGTAGTGGGAATATTGCTGTGGAAGCAAACCTGATGCAGCCATGCCGCGTGTATGAAGAAGGCCTTCGGGTTAACAAAGTACTTTCAGGAGGAAGGGGTAAAGTTAATACCTTTGCTCATTGACGTTACCCGCAGAAGCACCGGCTAACTCCGTACCCAGCAGCCACTTGTGTAATACGGAGGTGCAAGCGTTAATCAGATTACTGGGCGTAAAAGCGCACGCAGGCGGTTTGTTAAGTCAGATGTGAAATCCCCGGGCTCAACCTGGGAACTGCATCTGATACTGGCAGCAAAGGTCTCGTAGAGGGTAGTCCAGGTGTAGCGGTGAAATGCGTAGAGATCTGGAGGAATACCGGTGGCGAAGGCGGCCCCTGGACGAATTTGACGCTCAGGTGCGAAAGCGTGGGGAGCAAACAGGATTAGATACCCTGGTAGTCCACGCCGTAAACGATATCGACTTGGAGGTTGTGCCCGCCCAGGGCGTGGCTTCCCGGAGCTAACGCGTTAAGTCGACCGCCGCAGAGTACGGCCGCAAGGTTAAAACTCAAATGAATTGACGGGGGCCCGCACACAAGCGGCGGTGGAGGCATGTGGTTTAATTCCGATGCAACGCGAAGAACCTTGCCTGGTCTTGACATCACAGAACTTTCCAGAGATGGATTGGTGCCTTCAGGGAACTGTAGAGACAGGTGCTGCATGGCTGTCGTCAGCTCGTGTTGAAATGTTGGGTTAAGTCCCGCAACAGGCGCAACCCTTATCCCTTTGTTGCCAGCGGTCCGGCCGGGAACTCAAGGGAGACTGCCAGTGATAAACTGGAGGAAGGTGGGATGACGTCAAGCCATCATGGCCCTTACGACCAGGGCTACCCGCGATGCTACAATGGCGCATACAAGAGAAGCGACCTCGCGAGAACAAGCGGACCTCATAAAGTGCGTGTAGTCCGGATTAGATGCGGCTCGGCTCCTGCCGGGGTCAGGTCGCTAAAACAATGTTGGTCCGGTCTTACGACCAGACCGTTCCGGGTGCCGCCCGTCACCATGGGGTGGTTTGCAAAAGTGATGGCCGCTTGGGAGACGCTTTTGCTTTGCCGGACTGCGGCTGGGGTGAAGTCAGCAGGTGGCCGGAAGGGTGAGCGACAGGCCGTGGACCGCTGAGAACACCGACAAACTGCTGGCACAAAAGCAACCATAAACTACCACC
+
,,.3002).+('(/34<8181-9-*(&&),3,'&'(.'-2./0,)''#%(-.-64/0011756658++/*//-),+'418-,&#-6-&()-.8*($(()1*1).2.,(,72+2.3.203048.,456104..//5205:*)+)'*('+,30-3//-%%%')',',(')-...21(,-*))&&''()-.84/10/1785704121041/119167;555&&)*)($)++(,((-054)68:2-0984456&)-32-%/0)*.8:/)67563/0.0.169/86733333722233-8*'(&(()'('**,.253-),,(&$%&,2-/667345131/+24-+102/0-,*+/246/'(**50.2..,*7---14,7,/01891)+;9-*+'&1-**-.104&.4+,,100-++0979;4)**-321,+*&)*0-/258;)*7:5.3050./04434;;68101'.44/,,+1./2-2-+,+/1/&*'%''-6,5311./-1+&+0+,,/473-.+-4.4-*)*'(8589%%%(&#''++111174/365;8<:40.0*;951++-&*+9/69-)(2-*+)+**23223+%,0,00))''((&*+42:/+.+/8-+,012:3400(*3(+35513),$((04538444:6/&&(.15017-1.,,''((*,%)(*-94333;4(15(2//.2)(%%(+1)+2278:7888784546666:,-032110.5-,0/-..6-)+,3*-*4/4,*+.*.&(()-8585:.*+'*-0)-:/.8;5.7)')-683-0205'/6(2--2./'1*(+-28896-0/.//,)+*,22(),,0/75144.466989925+5974:+-/)9.'$%%(*+4;5612*)&)*)(2257572041923:868540*'(%'%))'(*''/67()((&&%*54(-/:426.,*/080(.&,)+''(')*(-0+/*$(*(&'&&''$%#&&'&$'()&**'%#$)&*+&')$%'%((-++/.-($'%'$%$##$&)$'&&''%()+/0&)*)$#%&$',+,')(,+%(''''$&),-('*(+.+'&'%((&'$#$$$&-,'*$()'))&&&(()*%%$*)&%&&&)'(%&+.(&%%&$%&$%%#)'(&$&%''+''&'%''++(&&%'&')'(+-&&%$$$#)''++',&&%($%#&%$$$)((&+&)('()&$&&%&%)%&%#&%#%"
@eafbc9bf-53bc-42a6-9ece-9cae30590d6e ch=465 read=50880 start_time=2019-12-13T15:44:21Z barcode=BC01 runid=2c9cf7bc05858273f10e7d7ec552fc0bd742dc3e
CTCCTACGGGAGGCAGCAGTGGGAATATTGCACAATGGGCGCAAACCTGTGCTGTATGCCGCGTGTATGAAGAAGGCCTTCGGGTTGTAAAGGTACTTTCAGCGGGGAGAGGGTAAAGTTAATACCTTTGCTCATTGGCCGTTACCGCAGAAGAAGCACCGGCTATCCGTGCCAGCAGCCGCGGTAAACTACGGAGGTGCAAGCGTTAATCGGAATTACTGGGCGTAAAGCGCACGCAGGCGACGGTTTTGTTAAGTCAGATGTAAGTCGGGCTCAACCTGGGAACTGCATCTGATACTGGCAAGCAAAGGAGTCTCGTATAGAGGGGTAGAATTCCAGGTGTAGCGGTGAAATGCGTAGAGATCTGGAGGAATACCGGTGGCGAGCGGCCCCTGGACGAAGACTGACGCTCAGGTGCGGCGTGGGGAGCAAACAGAGTTAGATACCCTGGTAGTCCACGCCGTAAACGGTGTCGGCAGGAGGTTGTGCCCCTTGAGCTGGCGGAGCTAACGTTAAGTCGACCCGCCTGGGGAGTACGGCCGCAAGGTTAAAAACTCAAATGAATTGACGGGGGGGCCCGCACAAGCGGTGGAGCATGTGGTTTAATTCGATGCAGCGCAGAAAGAACCTTACCTGAGTCTTGACATCCACGGGAAGTTTTCAGAGATGAGAATGTGCCTTCGGGAACCGTGAGACAGGTGCTGCATGGCTGTCGTCAGCTCGTGTTGTAAGAAATGTGGGTTAAGTCCACAGCAGAGCGCAACCCTTATCCTTTGGTACCAGCGGTCCGGCCGGGAACTCAAAGGGGGGGGCTGCCAGTGATAGAAACTGGAGGAAAAAGGT
+
)+0,+.3'0.(,0.456.2/++),//,2.+*('&*')72,,123'+).-/03+(')*+78243646664-/')))*.66:61;668//34%*$&(//96-')()+/+')%+*''*82.+9.7-(32691.886)).+**)(.-*41())&*)%*(%'(-+%%*,*-0+*.250--)()4)(,)0*-+%%'')(0+*+(,.998:7202.-.&.)',%()*3733613:3)***(,)/-/3+*$/'2,0.)&)(1+315)(*,''('%&((-,.07323635;201//000.2+*+)*2202.,'%&)0&+*&(*)(),-/--,&309.82-+,..5.'0).++))).332'&)&&,223))*++0681.70-81-,*.,+')(''))+,-43(+2:70+*-)/+--,,-..0*/,1,-)2032/,1)&-/2.-0./)*+/,*/01;;+,50-.1043(*(*&$((,*6/:56:02*)%,*'-,0510-21.&&*)(&+..-.)+((/%()+*),6/55,+*3+++3+)')*+'&((,&,9-4566*7283<:5.9786:70/.406/+1-/38:2,15'''&))(.03:994,,,+1*(,2283+2.4.-..%5*01.1))05-)+3.72811310&'*.,/-./352**+0;1,0,,7:10---++/-./.4/,/-.%'&''1/.,16684-/-.)*),,::6422095427766:/1212693260,(*&(-0,&1'311658154-*+,04)(()'.+,$053-6/00&%)%('+)/5,/4-.,,'0.46(88&2*,3-/(+,/-,(+$2340.++-/01-%*)&(56+*0+*/)%&*&"
@925d1884-f93f-4d5a-b221-26fedbe23460 ch=123 read=179940 start_time=2019-12-13T15:44:19Z barcode=BC01 runid=2c9cf7bc05858273f10e7d7ec552fc0bd742dc3e
CTCGGAGGCAGCAGTGGGAATATTGCACAATGGGCGCAAGCCTGATGCAGCCATGCCGCGTGTATGAAGAAGGCCTTCCGGGTTGTAAGTACTTTCAGCGGGAGGAAGGGGTAAAGTTAATGCAACTTTGCTCGTGGCGTTACCCGCAGAGAAAAACACCGGCTAACTCCGTGCCAGCGGCCGCATTAATACGGAGAGGGTGCAGAAAGCGTTAATCGGAATTACTGGGCGTAAAAGCGCACGCAGGCGGTTTGTTAAGTCAGATGTGAAATCCCCAGGCTCAACCTGGAACTGCATCTGATACTGAGCAACTTGAGTCTCTCGTAGGGGGGTAGGAATTCAGGTGTAGCGGTGAAATGCGAATCTGGAGGAATACCGGTGGCGAAAGGCGGCCCCTGGACGAATTTGACGCTCAGGTGCGAAAGCGTGGGGAGCAAACAGGATTAAGATACCCTGGTAGTCCACGCGCCGTAAGCGATGTCGACTTGGAGGTTGTGCCCTTGAGGCGTGGCTTCCGGAGCTAACTTGCGTTAAGTCGACCGCACCTGGAGTACGGCCGCAGGTTAAAACTTAAATGAATTGACGGGGGCCCGCACAAGCGGTGGAGCATGTGGTTTTAATTCGATGCAACGCGAAGAACCTTACCTGGTCTTGACATCCACGGAAGTTTTCGAGATGAGAATATTGCCTTCGGGAACCGTGAGACAGGTGCTGCATGGCTGTCGTCAGCTCGTGTTGTGTGAAATGTTGGGTTAAGTCCGCAACGAGCGCAACCCTTATCCTTTGTTGCCGGCGATTCGGCCGGGGAACTCAAAAGGAGACTGCCAGTGATAAACTGGAGGAAAGGTGCCAGGGGATGACGTCAATCTCATCATGGCCCATACGACCAGGGCTACACGTGCTACAATGGCGCATACAAAGAGAAGCGACCTCGCGAGCAAGAAGCGGACCTCATAAAGTGCGTCGTAGTCGGATTGGAGTCTGCAACTCGACTCCATGAAGTCGGAATCGCCTAGTAATCGTGGATCAAGAATGCCACGGTGAATACGTTCCCGGGCCTTGTACACACCGCCCGTCACACCATGGGGATGGGTTGCAAAAGTAGGCCAACAACCTTCCGGAGGCGCTTACTGTGATTCATGACTGGGGTGAAGTCGTAACAAAGGTAACCGG
+
*-,(-(,...4312403.-/...2'('*+7//9863347%-1/2234.-)4,75565-/(,&%&()58--1,0/728/)7752:/173-5./.58-'.-278*+2,-+2.-+.85-3*6)*&/)%('(,+222%1)20/03/2:.*-.+-%./)))%)/8-/**./03564766832/1-0..0%)(4')*7430-'',&*(-)$*))&*,,;0:07202-4,-/-.9:8457;;4*,07/656&&03-01:2*2+5+38:/.-2-.(.24+222(%18628'4.5-2(-.7745232//000374(*-40),+++/-0/-'('')()1./)+43.//-2/+.9201///0:521-+)(%'&)+.052/31/:3355,75251()-*)10(/241,&)-,+)*)'/-+.4///0.5::40&&('&(+6699,+-028+/,/-*-,-'%()+/8**-//((320+-+,*.33178+/.&*+/,.&-+,.1-2.20-/372)(+*-.-,,)*)*.201,+*')1/3,,,((+093-)*+0/63/0&/501/&$'),'542+/1)1+84;75,+-/:5/,.-2.223129803:-,-,358883823,*+,,,*(-.3<<*.11:25023697610.21-0/85.9//7+(276260,--..-0122.3.0::8--.02443..0/&2''797:95<;09165753452'1+'##(%)*./7/6112889/4320*-'-,'(()))(,&'66.2-.855355..53%-&&)+891-/2)*,*,.*)-,,-;../'+)+&*%'*-,1+&*'*).97393(-,&()01685210-/019*5790.4/,4+,.++&%&(78:.:9::775+*'('+.23541196.$%$''-1847-,++,+)+-/7:9485:549868997813('(&))(,55526734-----5%'''*+-*,447..3;;.3:;::9/20205,6+./('%'+239:.9////../0526-',))0,52634**()',,,*)+/04911/2().72*.)&((10/./*)+)+.1--*169908..,1*.-19(35+*2236418/1.,)'&,*./2;306;1+&*'+./,.&))2/5409(6*&,*...2+%+,,2569<8465521.33/*-,4000489664:,())+066-8
@66c3cf1a-6cde-4182-8573-e7d26031ebaf ch=283 read=102349 start_time=2019-12-13T15:44:18Z barcode=BC01 runid=2c9cf7bc05858273f10e7d7ec552fc0bd742dc3e
CTCCTACGGGAGGCAGCAGTAAAGGGAATTTTCGGCAATGGGGAAACCCTGACCGGTAACGCCGCGTGGAAGAGTTTTCCGGATTGTAAACTTCTGTTATAAAGGAAGAACGGCGGCTACAGGAAATGGTAGCCAGTGACGGTACTTTATTAAGAAAGCCACGGTTAACTACGTGCCAGCAGCCGCGGTAATACGTAGGTGGCAAGCGTTATCCGGAATTATTGGGCGTATAAAAGAGGAGCAGGCGGCAGCAAGGGTCTGTGGTGAAAGCCTGAAGCTTAACTTCCAGTAAGCCATAAGCCAGGCAGCTAGAGTGCAGGAGAGGATCGTGGAATTCCATGTGTAGCGGTGAAATGCGTAGATATATGGAGGAACACACCGGTGAAGGCGCTTGATCTGGCCTGCAACTGACGCTCAGTCCAGCGTGGGGAGCAAATAGGATTGAATACCCTAGTAGTCCACGCCGTAAACGATGAAGTACTAAGTGTTGGATGTCAAAGTTCAGTGCTGCAGTTGAACGCAATAAGTACTCCGCCTGAGTAGTACGTTCGCAAAGATGAAACTCAAAGGAATTGACGGGGCCACACAAGCGGTGGAGCATGTGGTTTTAATACAGAAGCAACGCGAAGAACCTTACCAGGTCTTGACATACTCGCAAAGGCTCCAGAGATGGAGAATAGCTTATGAGAGATACAGGTGGTGCATGGTTGTCGTCAGCTCGTGTCGTGAGATCGGTTAAGTCCGCAACGAGCGCAACCCCTTATCGTTAGTTACCATCATTAAGTTGGGGACTCTGGCAAGAGCTGCCAGTGACAAGCTGGAGGAAGGCGAGGTGACGTCAAATCATCATGCCCCTTATGACCTGGGCTACACGTGCTACAATGGATGGTGCAGAGGAAGCGAAGCCGCGAGGTGAAGCAAAACCCATAAAACCATTCTCGAAGTTCGGATTGTAGTTTGCAACTCGGTATGAAGTTGGAGATCGCTAGTAATCGCGAATCAGCATGTCGCGGTGAATACGTTCTCGGGCCTTGTACACACCGCCCGTCACACCACGAAGTTGATAACACCCGAAACCGGTGGCCCCTACCGCAGGGGAAGAACTGTCTAAGGTGGGATTGATGATTGGGGGGTGAAGTCGTAACAAGGTAACCGGAAGGAGAGCGACAGGCAAGTAGAGTTGCTACAAAGACACCGACAACACGGG
+
*+120353:8*.50/12%,,+*(+/-)+08;7-390220372)'/*-;6*+,67.((+0/-/4**-,+++(''(07:3/-/1,/6.56<:327022.8.,-4+0+20,/51./++...-/'(%,)-)*')$(('%)++,1250,**),'),.)%(***,439752514040/+0*,6.0++$')-,/,/-5.01996180/9212-0074227'/0'&*&(2*7871-,,'),.)&)0-(*+..8.*/,*/13(57822377651/.2.*-11,0))(.-3,-3,1'$'+)-%-213-*&).44-)'%%'&)&++0/04'',+../.))-*%5&6*85*.(('$&(*,511/8.+*/11//0222364,+0,04,**(/4,4,,,)*0/('&%()+++,.174889422221*0/2-228#+&',8965+)*.2<<2027-11,.0..26/&&)..-1460237:8:;<;:+*,&%$')/05:36777<9;9/..+077,0::30,)$+&*).-+%('))+.9014/2-..27.097/&'(-++.679<;776:-).--/5235949.*+'*..33/1.7)70%('-.6121724-,,,551/06.;</+4.+*&&*(&+*&,+5/03+03.--,(.&(0645/5,//413553$&*1.',)*:++),-/0:4/-***'%'(,+.&&'(*+,-3216/040258:8769556668/1223786653352-.0'**,4/81442-.2*3*)+--3554:5'0+,-21+(%'&,)7<785*(-29008/:;43455517,2+&&%*129;0212389-,--81-/1.2-4)*$*%)*444585:9/..:4,,'--.(*,)-479;442+*+0/,-./3984.9--3(,2(4-::/.)*-+0+0.0/&04022-.0.,.,'*/:;6494,,'(221858:877&&&(26:.2).0-..1391),---.10%&.1-1.,5/5-,')--,,+&,/..+,.1./9/5(),123466848678;8::69<969.0*+0164520./+2:84;10,-,,,3/)+*,*),8,-.192*1.''*0-07.50*..+0+$#'*)-..96*+2*)'-2527--7-61784..6+--007866645*.,30/084465665,2138996-1****+**+.--')/033./&,&)*(%&)*.0;0.0327/))(..,$'$#$
@ff243646-d351-47de-8ae1-51e4af175630 ch=340 read=107039 start_time=2019-12-13T15:44:18Z barcode=BC01 runid=2c9cf7bc05858273f10e7d7ec552fc0bd742dc3e
CCGGTTACCTTGTTGCGACTTCACCCCAGTCATGAATCACAAAGTGGTAAGCGCCCTCCCGAAAGGTTAAGCTACCTACTTCTTTGCAACCCTCCCATGGTGTGACGGGCGGTGTGTACAAGGCCGGGAACGTATTCACCGTGGCATTCTGATCCACGATTACTAGCGATTCCGACGTGGAGTCGAAGGTTGCTGAACTCAATCCGGACTACGACGCTTTGTAAGAGGGTCGCTTGCTCTCGCGAGTCGCTTCTCCTTTGTATGCGCCATTGGCAGCACGTGTTAGCCCTGGTCGTAAGAGGCCATGATGACTTGACGTCATCCCACCTTCCTCAGTTTATCACTGGCAGTCTCGCTGAGTTCCCCGGCCCGCTGGGCAACAAAGGATAAGGGTTGCCGCTCGTTGCGGGACAACAACATTTCACAACACGAGCTGACGACAACCGTAACACCTGTCTCACGGTTCCAGAAGGCACATTTCTCATCGCTCCTGGCTTCCGTGGATGTCAAGACCAGGTAAGGTTCTTCGCGTTGCATCGATTAAAACCACATGCTCCACCGCTTGCGGGCCCCGTCAATTCATTTTGAGTTTTAACCTTGCGGCCGTACTCCCCAGGCAGTCGACTTAACGCGTTAGCTCCGGAAACCACGCCTCAGGGCACAACCTCAAGTCGACATCGTTTACGGCGTGGATTCTGGGGTATCTAATCCTGTTTGCTCACCGCACCTGAGCGTCAGTCTTCGTCCAGAGGCCGCCTTCGCCACCGGTATTCCTCCAGATCTCTACGCATTTCACCGCTACACCTGGAATTCTACCCCCTCTTCTGAGACTCAAACTTGCCGGTATCAGATGCAGTTCCCAGGTTGGGCCGGGGGGGTTTCACATCTGACTTAACAAACCGCCTGCGTGCGCTTTACGCCCAGTAATTCCGATTAACGCTTGCACCCTCCGTATTACCGCGGCTGCTGGCACGGAGTTGGCAGTGCTTCTTCTGCGGGTAACGTCAATGAGCAAGGTATTAACTTTATCCCTTCTTCCCGCTGAAAGTGCTTTACAACCCGAAGGCCTTCTTCATACGCGGCGTGGCTGCATCAGGCTTGCGCCCGATTGTGCAATATTCCCCACTGCTGCCTCCCGTAG
+
34/,0;01:6;351('--1372.377.-.05+-,-4.../094-.3;56915587*+-5.+*3+**060.+.056;6378915:8//3(35,).:6259;9987793987274332379861-4-,6432367206..085:86.+,00(*-79801//12.,-,,,/-7;5-,'*',),%()+*/''+.*)&$(&,,-5*:/4244498757..(().+%*')((+'-+.-3.7---1/3,*)''*8699;421'&,(&*--.169<+9**%&'-,*...*/)(&,3523:;915,'+%0,8860//-+((')(,.678823:4*066935.1047;3/017:7765.69//.&%.*+-97968*-,/40.03-/&*+&013-(2(,/.,-(*8,.()+5984;12+8,005++&&'*1:50/2/30-.-,26442,))'(%3+'))++029(+12--(-*11,6(&&/++/+&(**50/*.,.,'&(.+%&$&+2-5349;::89351./4<65:504)3+947;8.6.+2-,*--),*5,;;74;45400/.0+)../0//-.-,&((,**,14971/*532(../7:;):-991902/657-000.426-+0/'%-/048/5/7/10.)+,(*1-3&1)*,)+.))%&%*-'*4.0&/0/20/3,1,124698;:47<,+,*755551+2/.*(./**.63/03258/51;9/0(+&)+%'+.6/033434456866:7238&(,%3-674676;8560+.3-60/1627/3'((.//652010237;:5+-0*-831.27044'3)6+32,7:82)('(%$'',,156*&(%%%&-/',*,/:156:88778:795-1517+'-1/)*-/+*+-8/-'-,/831.+*0/736::9:246/255525--/84)/,+.*(+1259<5522272<70-0,*+-/66123(-,-2/4;823101::720+$+,(&(8,*-0(-/,-3177<32..-2655:86770:00,3314(0+22750.798-206,+,-*62;+.4:512.++())***.//49,*,5.43:8<77<98.-,%,+++&*'-,/-0168*78849-2-96-(%/&'*55/;///248:012000008:30:2-/,1
@9bf56996-eadd-4ba9-92b7-285c3c060bdb ch=194 read=106586 start_time=2019-12-13T15:44:10Z barcode=BC01 runid=2c9cf7bc05858273f10e7d7ec552fc0bd742dc3e
CTCCTACGGGTAGCAGTGGGAATATTGCGCACAATGGGCGCAAGCCTGATGCGCAATACCGCGTGTATGAAGAAGGCCTTCGGGTTGTAAAGTACTTTCAGCGGGGAGGAAGGGTAAAGTTAATACCTTTGCTCGTGACGTTACCACCAGAAAAGCTGCAACCTCCGTGCCAGCAGCCGCGGTAATACGGAGGTGCAAGCGTTAATCAGGATACTGGGCGTAAAGCGCGCAGGCGGTTTTGTTAAATGTGAAATCCCGAAAGGGCTCAACCTGGGAACTGCATCTGATACTGGCAAGCGAGTCTCGTAGAGGGGGGTAGAAATTCCAGGTGTAGCGGTGCGTGCGTAGAGATCTGGAGGAATACCGGTGGCGAGCGGCCCTGGACGAACTGACGCTCAGGTGCAGCGTGGGGAGCAAACAAGTTAGATACCCTGGTATCCACGCCGTAAGCGGTGTCGACTTAGGTTGTGCCCTTGGGGCGTATTTCCGGAGCTAACGCACGTTAAGTCGACCGCCTGGGGAGTACGGCGCAAGTTAAAACTCAAATGGTGACGGGGCCCCGCACAAGCGGTGGAGCATGTGGTTTAATTCGTACAGCACGCGAACCTTACCTGGTCTTGACGGCTAGAACTTTTCCAGAGATGGTTGGTGCCTTCGGGAACTGTGAGACAGGTGCTGCATGGCTGTCGTCGGCTCGTGTTGTGAAATGTTGGAACGAAGTCCCGCAACGAGCGCAACCCTTATCCTTTGTTGCGGCCCGGTCCGGCCGAGGAATTTCAAAGGAGACTGCCAGTGATAAACTGGAGGAAGGTGGGATGACGTCAAGTCATCACATATGGCCGCCACGACCAGGGCTACGTGCTACAATGGCGCATACAAAGAAGCGACCTCGCGAGAACAAGCGGACCTCATAAAGTGCGTCGTAGTCGGATTGGAGTCTGCTCGACTCCATGAAGTCGGAATCGCTAGTAATCGTGGATCAGAATGCCACGGTAGCGAACTCCCGGGCCTTTGTAGCCACACCGCCCGTCACCATGGGAGTGGGTTGCAAAGAAGTAGGTAGCTTAACCTTCGGGGTTACCACTTTGTGATTCATGACGCTGGGTGAAGTCGTAATACAAAAGTAACCGGAAGATAGAGCGACAGGCAAGTAGGTTAACACAAGACACACCGACAGCAGCACCAATGCGTAACGCCG
+
*+0.()((*)&*,.057745+3/,7.,*&,*+-8.$'0)-/40-5/1111)'$$('(*78-/644,(*)+2(+*/,7750-%073741.9/+/++-84,*++156((+'')+)&()63-.2/1-,-1-6.''+,**)'().4-.-%'%)(/674*-*&)($(%)*1+-./:445/2/*&)),10136555135135432653:1:13%,'(+),-:<:742598,.))'+)311411;<-2234:62-,*,63./02+,3('./*)+*%0&$&./-30)*+)*10-.///-6,')&$%*(-/.*+03.-+..768*-'$.-*/22..7;642//,0.,+%%'))-*'&&*346692,7/+:.-7,411684...-/-5/)'.32651+****3./.1*/878..--.5567+'%&01(.3)&*(&&0.34;.-.3.,%&-(+17:8996'-+(*%--.0-,.'*.01./-55*),)*02-0/'',-,3-2+*,,+)*''%((,-+'(()).0+05<:763'(')(*+'*)--,*(5+542..12:84**+*).),*&'(***,+413.,-6./5++*((''*12<:/2,)$$&%&+)-+.1))('*&'+)0:02775452*/)/..&/*-),31-.**)()*1.-)4/5478:63:/;:.9//540/267.88980....65:77896'42&013646(11,/,/80.0/4/0%%%&'&'(+/*+3587-,.0%22836-,1..1-)4.+16*)'(,*(.853,3311(%)(***(/.65+1-.//06774'+''(--*%((1,,4.06-/0070.667:8:983357783//,-'(+'+%#&(&(*12;65-0*''('*227777;88;411)**/06)&)($,54787715/.')),--)1-4/897878691/244988/3+./3)3(-/.(())-('''*(*,314)*/93208'-,+.31.,'+-3;685:99322/./64379.-0-,(,,(%'&*(-+)364.1.(&))(*.)+,0821:6-+/.//4448.(&*+124+)/*21)*.*+)/4/+()*)+*+*68,**)#)%'3;./31-+.04594&%+()%)*26.--/0-...//('&-.70(&*.76986*+)+**)+*,-10../00.*,+-/-20/,+,+/,.,+.(04/4/&+(&)*'1)0-2.,'%(($##$$
@b673fa2f-c8d0-47c8-a34e-0a61d8ef9fe3 ch=131 read=124840 start_time=2019-12-13T15:44:09Z barcode=BC01 runid=2c9cf7bc05858273f10e7d7ec552fc0bd742dc3e
CGGTTACCTTGTTACGACTTCACCCCAATCAGCCCTACCTTCGGCCCGCTGCTGCCTCCTTGCGGTTAGCTCACGGACTTCGAGGTGCCAACTCTCATGAATTGTGACGGGCGGTGTGTACAAGACCAGGAACGTATTCACCGCGACATTCTGATTCGCGATTACTAGTAACTCCAGCTTCATGTAGGCGGTTTCAGCCACAATCGAACTGAGACTGGTTTAAAGTTTGGCTCCACCTCACGGTATTGCATCTCTCTGTACCAGCCATTTAGCACGTGTGTAGCCCTACACATAAGGGGCATGATGATTTGACGTCATCCCCACCTTCCTCCCTGGTTAACCCAGGCAGTCTCGCTAGAGTCCTCAACTTAATATGGTGGTAACTAACACGGTAAAGGGTTGCGCTCGAGGGACTTAACCCAACATCTCACGACACGAGCTGACGACAACCATGCACCACCTGTCACCTTGTCCCCGAAGGGAATTTCCTCGATTAAGAGTAATGCAAGGGATGTCAGGGTGTAGGTAAGGTTCTTCGCGTTGCTTCGGGTAAACCACATGCTCCGCTACTTGTGCGGGTCCCCGTCAATTCCTTTGAGTTTTAATCTTGCGGCCGTACTCCCAGGCGGAATACTTAATGCGTTAGCGGCGGCACGGAGGTGTTGAAACCCCCACACCTGGTATTCATCGTTTGCGGCGTGGACTACCAGGGTATCTAATTCTGTTTGCTCCCCACGCTTTCGAGCCTCAGCGTCAGTTACAGTCCAGAGAGTCGCCTTCGCCGCAGATTGTTCTTCCTAATCTCATTTCACCGCTACACTAGGAATTCCACTCTCCTCTCTCCTGCACTCTAGATAACCAGTTTGGAGATGCAGCACCCAAGTTGAGCCGGGTATTTCATCACTTAATCATCCGCCATCCCTTTACGCCCAGTAAATCCGGATAACGCTCGCCACCTACGTATTACCGCGGCTACTGGCGTAGTTGGCCAGTGGCTTCTCAACAGGTACCGTCATTATCTTCCCCAAAGACAGAGCTTTACGATCGAAAGCCTTCATCTCACTCGCGCGGCGTTGCTGCATCAAAGGTTTCCCCGGTATGCAATATTCCCCTGCTGCCTCCCG
+
1*/+6-193;/30,+00.,/(%-24*-.++)'.-.*-1:7;71.00(&*,()(),.-.%*)()4818011:9565966780+&,&*'(+(+()+(++,)&&**)(,,/1:;9597685.*/-3240,&3.5235989<:8:<-222447;74,')/+842224..2-//1412/.*,/2:8,1-+-*1-371:--/421./1:59(*54420)/376238729226:;/:/88;7786636051-0/./230/.-)4365571135*-7($+--/.+,-,+,-+6/(((('()30-532013112136;61././2812:7+)../749615,+/51--'+$('++,)**8661133..108777/8--.2-+$'(//%/003/,-5./3/3*12*-6-22--,,,,($*,3,,-()$(%$+*)))*+*)+-/1.,*'-.05243142,4:2753048028),02-/+,/-/9793/.1+,(''+25/022023120))---34481(*7/0;7..+++'*+3+3-,02.5/;89;311-+1,,1-3/1*.,879;55465566:435.,.-+-441-6-19;1,29-81;964;8422/;<--00049.))%1)/,+')&(&&2887;8:-,%'%/*+&+/.511-7.-34-,,++*/4.-51,-8./9;7++--08/(.0/5445;9072/&&,2/558:772369/:9655454669:6//0<9.3-8;9--2/./;5//44365/-./.9;-050006670+('''%)*-36:5<589.%)#'$+&'4828-5**/;320450<;1.76'(6+--*,+.(/-0801&)+-/455555.20+-/,,,,(*+15252:0:7<<31+*+110.00+;3,/()),(**5,'0,,+47./6.4'),)1,5655;4)))'(,*')-(&+(+*'(*/280/486978489466778;659313082/8/0-*++/.358/9...:853.&**&'(/*.('('&&%+*&/.--4:678)2(%)12*2,+(.50),/1..-,.30/50101'*/0%+4-6/75/',+-00*10025434:1353412114+//2:/.7:,,*.///3180//-435.$$%(%(**.4.(
@46952de2-240a-409a-81c1-f282e47313e4 ch=415 read=86600 start_time=2019-12-13T15:44:08Z barcode=BC01 runid=2c9cf7bc05858273f10e7d7ec552fc0bd742dc3e
CTCCTGGGAGGCAGCAGTGGGAGGAATGTGCACAATGGGCGCAAGCCTGATGCAACCATGCAGCGTGTCCATGAAGAAGACCGGGTTTATAAAAGTACTTGTGGGGAGGAAGGAGTAAAGTTAATACCTTTGCTCATTACCCTGAAGCTCAACTAACTCGTGCCCAGCAGCCACTTGATATTTTGGAGAGGGTGCAGCGTTAATCCGGAATTGCTGGGCGTAAAGCGCGCAGGCGGTTGTAAGTCGGATGTATGGCAAATCCCAGGCTCACCTGGGAACCCATCCTGATACAGCAGCAAGTCTCGTAATGAGAGGTGATTCCAGGTAGCAGTGAAATGCGTGAATCTGGAGGAATACCGGTGGCGAAGGCGGCCCCTGGACGAAGACTGACACTCAGGTGCAGCGTGGGGAGCAAACAGGATTAAGATACCCTGGTAGTCCACGCCGTAAGCGATGTCGGCAGGTTGTGCCCTTGACGTGACACCGGAGCCTAACGCGTTAAGTCGACCGCCTGGGGAGTACGGCCGCAAGGTTAAAACTCAAATGGTGTGGGGCCCGCACAAGCGGGTGGGCATGCTAATTCGATGCAGCAGCACGAAGAACCTTACCTGGGTCTTATCCGAGAGGATTTCCAGAGATGAGAATGCAGCCGGGAACCGTGAGACAATTACCTGCATGGCTGGTAAAATACAATGAGAATGTTAAGTCCCGCAACGGCGCACCAGCCCGCCATCTTTTGTTGCAGCGGTCGGCCGGGAGAACTCAAAGGAGACTACCAGTGATAAGCTGGAGGAAGGGTGGGGATGACGTCAAGTCATCATACGGCTACCTGACCAGGGAACACCACGTGCTACAATGGCGCATACAAGAGAAGCGACCTCGCGAGAGCGGACCTCATAAAGTGCGTCGTAGTCCGGGTTTGAGTCTGCAACTCCGACTCCATGAAGGTCGGAATCACTAAGCCAATCGTGGATCAAATGATAAGTGAATACGTTCCCGGAGCCTTACAGCACACCACGTCACACCATGAGTGGGTTGCAAAAGAGTGACAGCAGCAACTGAGAGCGCTTACCGCTGTGGATGTCATGACTGGGGTGAAGTCGTAGCCAGGTAACCGG
+
&'('&+/-)*0,,33+13290)()&+*'/+++-56413((#&*/)03../25,-%($*+),$&&()''%$((-,.(++**.2*2,23'#$)47**+'')&'%')1.(+/,++(&&).11+4.706553-61,.2*&,(&/2'&''&#%'*%).+1-,,2%'%.,))(*&)+)$&%(()*()'%$.+))()++*'&)'*+)2,:+4''**+..*.1386111/3+)*&'%)&./0/)%''+//+-/&0//%($$#&&&+5&(3+$*)%%&$$%&&++)%+)'),2'()0/*'''&($%%%&+,-.'$$(('&*&++&',()-($'%$#&'%01+-60*)&$%%%-,0248.01.01)-'*)+,4/++2,3+,).*)&)*0/8-,*))+)++-%)(-&.3))('()(*&--'&%)*,,3-54,2,*'(+5+6;.-253,-+-)%&"&&&(+3'--..)-%'$$#+),+&%(-3+*)+%)(.)'(&+(),&)/**412291815*'.//237679.*''%%#)&/,126+./6*61511,/*+0.54/2500/*242032+,,0/2%3.2().-*&$&$#&),-4)()+).-**)'*$,)+2**0.)*+),5-.+)'&((%'-(''*()(':9)/''',(*50/-+-)'&$$&&(.4+36;58967/0&(*'%&%%&*+131,&'&&%('%&%+,/,+.+-6/*4,')*+,/*',*(,&(%$)&,)*&0/-())&&('))%%%%%&$)(-5-4-302)/(&)')**/-6/+)&)')%$+**/111354'.--.(,))3-1)&'070-,/)2(()+(,.1)*(''&('(*%$&%$$)(0,&*+%&($&'#&()-/)%(,,20,*)*&''))*%($'&'(1'3745.*)'%&&&5820001''3;7457869:2857.6+-0*0-('$%(***,0,.,8&')7702**('&)&((03/110%'(%'%).-4295:798::552*'')'&(*/-752134+:/)-4,./(&$%(%$%%&$(%#&)+0-+'*,(+)%')+2-.604154*'''%''+))1/%2.**'%&)%&')'%$%(*$&/)'*)')%&&)*,+0.44-''&'*%%$$%$$&(&%%*+.--1,
@0508f910-b216-44f0-bd61-0a7045f1dbf9 ch=187 read=207301 start_time=2019-12-13T15:43:47Z barcode=BC01 runid=2c9cf7bc05858273f10e7d7ec552fc0bd742dc3e
CTCCTACGGGAGGCAGCGGTAAGGAATTTTCGGCAATGGAAACTGACCGAGCAACGCCGCGTGTGAAGGAAGAAGGTTTTCAGTTGTAAACTTCTGTTATGAAGGAAGAACGGCGGCTACAGGAAAATGGTACCGGTGACGAACACTTATTAAGAAAGCCACGGCTAACTACGTGCCAGCAGCCGCGGTATTATGCGTAGGTGTAAGCGTTATCCAGGTGTGGGCGTAAAGAGGAGCAGGCGGCAGCAGGGTCTGTGGTGAAAGCCTGAAGCTTAACCAGTAAGCCATAGAAACCAGGCAGCTAGAGTGCGGGAGAGGATCGTGGGATTCATGTGTAGCGGTGAAATGCGTAGATATAGCGGAGAACACCAGTGGCGAAGGCGACGATCTGGCCTGCAACTGACGCTCAGTCAGCGTGGGGAGCAAAATAAGGATTAGATACCTAGTAGTCCACGCCGTAAACGTGGGTAAGTGTTGGATGTCAAAGAAGTTCAGTGCTGCAGTTAACGCAATAATTACTCCGCCTGAGTAGTACGTTCGCAAGAATGAAACTCAAAGGAATTGACGGGGGCCCGCACAAGCGGTGGAGCATGTGGTTTAATTCGAAGCAACGCGAAGAACCTTACCAGGTCTTGACATACTCATAAAAGGCTCCAGAGATGGAGAGATAGCTATATGAGATACAGGTGGTGCATGGTTGTTGTCGGCTCGTGTCGTGAGATGTTGGGTTAAGTCCGCAACGAGCGCGCAACCCTTATCGTTAGTTACCATCATTAAGTTGGGGACTCTATGGCAGAGACTGCCAGTGACAAGCTGGAGGAAGGCGGGAAATGACGATCAAATCATCATACGCGCCTTGACCTGGGCTACACGTGCTACAATGGATGGTGCAGAGGGAAAAGCGAAGCCGCGAGGTGAAAACCATAAAAAAACCATTCTCAGTTCGGATTGTAGTCTGCAACTCGACTATGAAGTTGGAATCGCTAGTAATCGCGAATCCAGCATGTCGCGGTGAATACGTTCTCGGGCCTTGTACACACCGCCCGTCACACCACGAGTTGATAACACCCGAAGCCGGTGGCCTAACCGCAAGGAAGGAGCTGTCTAAGGTGGGATTGATGATTGGGTGAAGTGTAACAAAGGTAACCGG
+
.,1.+.11;9,080-00,8,,(/).+.6:7,5937532.*,)+/--/312.175769;5301/-**/)/).)--+0/;:95(.*2,04;9109055/;..+)-+1/1/314.7,/,.()+303+/5-+-%('2.,11001,$$$$%&&&+*-('+1.-281-2-,-23/+*+.027;1.0'*,716-/,((),0(2+.)2+,'&(.56704./--&/')%,(8:97682-+&0-',.*//,+4,+(++,56/000005/.0610/600,1,+.+2)-*),/60/61..,*/67.:./76/*))&&$')3/'41+-,/86661920'$.).+-..--+//121/,,'(&,-0-./2+*'*),.,.(,--//)/.801/-.1039:96476426393/0/6+..//5423+,01.*.(.%%1+'-.49:)*+()('++-*,+235)+/566453*-15:9::;54,(%''$()01568433799926+'()'/31-15;:9::43:-8+-.223/1*5+*+015'12120,.1289:7796%/'-(0887-51--/2/*(')-(2+//,6:93-95)*),-2(338760/0/0/,(+11<40-2/2,+3,++8947238,-7,&&()/9(//0.50//453143344662.).0/1++()*-.:1)((')52/2228464523679.7..50901134919--2.01(-+,/03388590001/969-44/9780189,0296-,.)+((.,.-1*)/+./4-;,,+6/0420276379,/4.57..266.(''%'%'')+7616.2333420-((+4.+,+(.+132.)-(%)+*.-%(+3;81229921%,%*&))'+(,07/2;7782)&''*-.2579:89;9;:89886.+.2.-35,(3*,0/1961.*0),+,51-07*-2/2363*33559205.15:6.4-:02.&325/03/6..-2)//(*',+)+:/70967--(&&)-,+-1442834.-*14656826597565-)&'/:+-7389724412353203900;53364446811+-((.,,/085248))+*)02564231))0*.('-0/1148.2)*-01331/,1/38:9-/6/453*6+351,001...)/0.44(5+199;87-
@36edeea5-69e9-4c06-8b80-6ff90ccd0dd6 ch=377 read=167338 start_time=2019-12-13T15:43:47Z barcode=BC01 runid=2c9cf7bc05858273f10e7d7ec552fc0bd742dc3e
CCTGCAGGAGGCAGCAGTAGGGGTACACCGGCAATGGAAGCCTATTGAGCAACGCCATGTCAGAGGAAGGAAGTTTCCGGATTTTGAAGCTACCTGCAATATTTATAAAGAGAGACGGCTACAGGAGTGGTAGCCCAGGCCCAGTGCCTATTAGAAGCCAGCTAGCTTCTACACCCAGCAGCCATGATGGCTACGTGGAGTGTGTAGGCGTTATCAGGTGTGGGCGTAAAGGGAGCGGAGGGGCGGCAGGGTCTGTGGGTAGAAGCCTAGGCTGCTTCAGTAAATACATAGAAACCAGGCAGCTGGAGTGCAGGAGGAGGATCGATGGAATTCATGTGGCAGTCAGAATGCGTAGATATATGGAGGAACACACCAGTGGCGAAGGCGACGATCTGGCACAGCTGGCAGCTCAGTCCCGAAGCGTGGGAGTGAATAGAGTTAGACCTACCTAGTCCACGCGTAGTGATGAAGTGCCTAGGGTGTTGGGATGTCAAAGTTCAATTGCTGCAGTTAACGCGAAAATAGAAGTACTCCGCCTGGAGTAAGTACGTTCGCAGAATGAAACTCAAAGAAAGGTGTGGCCAGGGGCCCGCACAATTGGAGCATAATATGGTTTAATTCCGGAAGCAACGCGAAAGAACTATACCAAGATCTTGACATACTCCATAAAGGGGCTCCAGGATGGAGAGATGGCTATATAGAGATACAGGTGGTGCATGGTTGTCGTCAGCTCGTGTCGTAGGATGTTGAGTTAAGTCCCGCAGCAGGCGCCAGCCAGCCCTTATCGTTAGTTACCATCATTAAGTTGGGGACTCTGGCAGGACTACCCAGTGACAAGCTGTGGAGGAAGGCGAGGGATGACATCAAAATCATCATGCCCCTTATGACCCCTGAATACACACGTGCACAATGGATTGCGTTGCGGGAAATGACCGCGAGGTGAAAGGCAAACCCATAAAAAACCATTCTCAGTTCGGATTGTAGTCTGCACCAGCTCGACTGAAGTTGGAATCGCTAGTAATCACTTGAATCAGCATGTCGCAGTGAATACGTTCTCAGGCCTTATACACACCGCATGCACCACGAGTTGTGTGCTTGCAGAGCCGGTGGCCCCTGTAACCGCAAGAGGAAGAGGCTATCTAAGTGGGATTGATGGTGAAGTCATGCTTAGAAGGTAACCCGG
+
---13/23,.4.*44013-.-3*-&)&($**-)&)-,'%)+('%%$%%--.-/-23)'')#&&(*,,,('))(-5)+)(,#,&%$&'.&((&'&"$((')&(,*),-/,'''(,++.-,+*1//'$%'*4,+-1+'$&&*)'&(,&(&(&-,*'+('+(%%''*')**&%$&#('&%++*,.6'&&%(()'(&('.))&(()'(%(&)-*,/-,,$(/,34573+*),/+,/0&,-'+((+)()&.-,-8+-.2-/.2'()%''&)+*'.+*(')-2-(++,.'$#&&'+*+*(.62/5+)''))/(),-/0.0./+)/5.,)&()*,(*++0+.01*&$&%(#'(.131/+++'*+662345-()(*+..*-2(0/12.'(.(.,370//-,)0)(')*'+(.(.&&&$++.2.)&&)(&*&'&**&''%')(&'&(,6-..31,*0/(('')(#%%&$'%%((*-()%')&2-,-)+&')/,+./*.*/2.0)*1:83,,+&&'(/.,7*0&)&*%+,.(()$''$%#('-.),---*$(*/*)+123794'')'(/0.+1**3420)%))(,).'()&*&'()-++)&$&$$&$6%3+&*(//)')&)*01:;7940-(-/,0'-,$+$$&,-())++&&+&**('*%./1841441-0-.(&'+/))//0-02,*03.389.+++,-,1.021.,'''*,+&%$*'&+(%,*130/.4,0/***%,05:0735624-.0.3011)%.+3++*,0-)#*&'(+/+,$+'(()-#$'*'+**,53/:..++(+*(353060/)2+*/42'&***))(+(2.55-2--&,,24562,,+)*-,)-)(,*.*'%+58.4111'/.*./)+-56)',$''&''*(./)12+&$$'&'+.--'((+%'%&*4132'.(&"%'%%&&*(&&&(+-270*+*(&.,-1('()&*(+/(&*,0733,,*+-3.1403498+7(.,*,5587//.).+'%-.-+$&$$%*(+-.-.224&..&,0+-.3+),+-8:48.,.*,*-.&&&),((86-2/.5102+.58442).(,')'*)$($($&%-(*++*+)+&(&)'(,+)--****),,4,+/3+&&%$'&++%*(/')')*(*&+*-434763),*,82.1-+%)'0''((()-'(%&%&,%&&(.,-249)4)
@8bcdb34a-2d18-4347-bd24-7038fa112499 ch=193 read=2342625 start_time=2019-12-13T15:43:23Z barcode=BC01 runid=2c9cf7bc05858273f10e7d7ec552fc0bd742dc3e
CTCCTACGGGGAGGCAGCAGTGGGGAATATTGCACAATGGGGAAACCCTGATGCAGCAACGCCGCGTGAGTGATGAAAGGTTTTCCGGATCAGTAAGCTCTGTGCTGGAAGATAATGACGGTACCCAAAGGAGAAGCCACGGCTAACTACGTGCCAACAGCCGCGGTAATACACGTAGGTGAGCGTTACCGGATTTACTGGGCGTAAAGGGCGTAGGCGGATGATTAGTGGGATGGTAAATACGAAACTCTTAGCTTGGGTTACTGCATTTTCAAACTGGTTATCTAGAGTGCAGAGGAGAGGAGGTGGAATTCCTAGTGTAGCGGTGGAAATGCGTAAGTTAAACACACCTGGTGGCGAAGGGCGACTCTCTGGACTGTAACTGACGCTGAGGCTCGAAAGCGTGGGGAGCAAACAGGATTGGGCCGCCCTGGTAGTCCACGCCGTAAACGATGAATACTAGGTTGGGGTTTCCAACACCTCCGTGCCGCCGCTAACGCATTAAAGTATTCCGCCTGCTGGGAGTACGGTCCGCAGATTAAAACTCGGGAAATTGACGGGGACCCGCACAAGTAGCGGAGCATGTGGTTTTAATTCGAAGCAGCGCGAAGAACTTACCTACACTTGACATCCACTTGCATTACTCTTAATCGAAATCGCTTCGGGGACAAGGTGACAGGTGGTGCATGGTTGTCGTCAGCTCGTGTCGTGAATGTTGGGTTAAGTCCGCAACAGCGCAACCAGCAATCGTTGGATTACTACCATTAAAGTTGAGGACTCTGGCAGAACTGCCTGGGTTAACCAGGAGGAAGGTGGGGATGACGTCAAATCATGTACCCCTTATGTGTAGGGCTACACACGTGCTGCAATGGCTACACCAGAGAGATGCAATACCACTTGTGGAGGCCAAACTTTAAAACCAGTCTCAGTTCGGATTGTAGGCTGAAACTTTCGCCACCATATGAAGCTGGAGTTACCTAGTAATCGCGAAAGATCAGAGATGTCGCGGTGAATACGTTCCGGGTCTTGTACACACCGCCCGTCACACCGTGAGAGTTGGCAATACCCGAAGTCCGTGAGCTAACCGCAAAGGCAGCGCTGACGAAGGTAGGGTCAGCGTTGGGGTGAGAATCGTAACAAGGTAACCGG
+
001**-0.670'(++/43-00/.0+)/+*+0+,',,1.350()1119,-/198/.//32747;7768+('((/0/4+++3+74..)9-./+))*4.-..44..%$/(--/+--+3,,-,.1,)00)63./1*()(*+,()),,,&&'-,/.2.&%0(--&3-,,+++3..+,%'*1.+-),$&)-0-'/'%&&6.3./09939503-('++.*,,+,64:677/5-&(*%-0.1)(,2:94%.&&)&%&&(%'$'+.,.*-(&*2/1/1.)'&(/,--262;11++&*%+)1/8-'**(*)+-)*((*-+0,1,**-48421000451(,-**-/+./&&(+(/.,)*&)&'&(&(.,*)'(('*010111025:6745.6/.-100))3-258748'((''+.6456''',6:+2,16-2/*'&&&(+4)).&/(,-70-/))&()-5240.01-2/--/,,****-8//;23'0&.+19397-3574013())-,,+*(+-,2,),0149,'-/-*&%&+(''+),-530*)+&&).*5:<6730&&&''*,0+-,+4:2//2+))+,142,+,,-&*'*453244,:;/1304-)(*&*03445(*3(+2..,,0)(()$(&(+*-1/3,$%)&)+-01-++*-/0088.*)*&)&(2123790112/+.,.77//103695779240/-./*.,*+-/088665+4+)12.3:6:79;732/64*,104',,-02/1/#$$''',./6('$20//308:75:4/)*/6-%04-.686.3/-,*+*,.541455.7-2+,*/.+/**/+(.*386/766634648,,-,/%*$032,,1053420,.77142/..+/33270*/-3,0/.***(*/-,,,,*0/212:122/)+-*,/0-(*&(&47..2:54<:,:;544/)+--/6969*/.*)#%&(-+++&%&&&)'('(+0+-%&&*)(+028+*1/-2+,*)/&',-/61.1('.47''%$&-.54142:3'(50,11339+'352216/0-1//-080070/34.-+,-%.++,++/0201395,73,*&))*+76887323140/-128',0*)/-+)(++-'(5/83/06511.-1++,024*(')'$$'&'('%%+1,627:999:
@44b976ae-2ba6-4a04-9d39-be3f00b025ac ch=396 read=93950 start_time=2019-12-13T15:43:17Z barcode=BC01 runid=2c9cf7bc05858273f10e7d7ec552fc0bd742dc3e
CTCCTGCAGAGGTGTAGTGGGGAATGTGTGCACAATGGGGGGAAACCCTGATGCAGCAACGCCGCGTGAGTGATGAAGGTTCGGATCGTAAAGCTCTGTCTTGGGAAGATAATGACGGTACCAAGGAGGAGGAAGCCACGGCTAACTACGTGCCAGCAGCCGCAGTATGCAGCGTAGGTGGCAGGCGTTATCAGACTGGGCGTAAAGGGAGCGTAGGCGGATTAAGTGGGATGTGTGAAATACGGAAAAACCAGCTTGGGTGCTGCATTCCAAACTGGTATCTAGAGTGCAGGAGAGGAGGTGGAAATCCCCTGGTGTTAGCGGTGAAATGCGTAGTTAGGAAGAACACCAGTGGCGGCGCTCTCTGGACTGTAACTGACGCTGAGGCTCGAAAGCGTGGGGAGCAAACGGGATTAGATACTGGTAGTCCACGCCGTAAACGATGAATACTAGGTGGGGGTTTCCAAGCACCTCCGTGCACCGCTAACGGTGATTCGAAGCAACGCGAAAAGAACCTTACACCTACATGACATCCCTTGCATTACTCTTAATCGAAATTCAACCTTCGGGAGGACAAAAGGTGACAGGTGGTGCAGTTTGTCGTCAGCATCGTGTCGTGGGGAGATGTTGGGTTAAGTCCCGCAACGAGCGCAACCCTATCGTTAGTTACTACCATTAGGAAGTTGAGACTCTAGCGAGAGACTGCCTGGGTTAACCAGGAAGGTGGGGATGACGTCGTCATCATGCCCCTTATGTGCTTAGGGCTACACACGTGCTACAATGGCTGGTACAGAGATGCAATACCGTGAATTGGAGCCAAACTTTAAACCAGTCTCCGGATTCGGATTGTAGGCTGAAACTCGCCTACATGAAGCTGGAGTTACTAGTAATCTTGAATCAGAATATTTGCGGTGAATACATTTCCCAGGTCTTGTACACACCGCCCGTCACACCGAAGAGTTGTATGCCGAAGTCCGTGAGCTAACCACCAGGAGGCAGCAGCCGAAAGGTAAGGTCAACGGTGGGGGGTGAAGTCGTAACAAGGTAACCG
+
)+,%%$-(*(*&*%'(+/273',))')'(,+/46;860.0/((..-4-++,/,..'+,0)%,-),-.4/..,,../1/-09**71/.+/,,'&)*0051-.3+1,(**/107..')*+*&5()-+0*..)//*1+,0&'&)((*,),(+,978;.)+*'0.,/%+('%#%#%%(,--10161%&0..,6**,%)$$%&,3467480&.-&)*84+*++,+'*'&(((/::23+,+)+-83..6.0()),-+)+'(&&-677689875728,0+*)(&&%%,1.--,-.44*3/*++++&(*()+)+*(*;/((',3'(%#&))//,-,&*''%%$%'-(/4/6--78742),,-5*,('&()11/34:8:573564462-*+,-1354.6'(-'*./0002+(.//:'3&45*0*))22-8(,3/.-02.*-038+3,5/3,++,*4.',**14+().52.:76',(*(&)(&56+.**%&'$&$&#'$%($&./3*0*&&1,,(('(/2+'*2.+)(((&*2*+,*++,/336;-1/-.04/-,--/4/4.'%((&&(+'',-153385)-./)-0*'/*-078/3645830,.01:5--///0*()%(,,2576320-0*(//2-5-256/9/8-/5,((20/.,*+.),)%22+''../095142../01:-7-.+&)')*+**0,2631'('%''*-.:998:54-*,5162:68,0+,3.-24.,/13545,*,--:8)0(,+-*,-.0441&(&)0,(*-**&&&&%/,--,-.'+'*++35545-+-&(0/1280,.'()&(%))2,%&-+3:6/,023:;/:756523'*+'7181515421-0.-.3293035-24*%%'*,/0..186-*0/-,2+-+,+,%(%(28263((()$+.**2*640.6//0-18(+33&-*2*-52//../24;149/,1-++$&$%&('&).4+&)(%/1%'-*,-87:891343,/($($('((((%$)''(-70//+*/+,(+-*++'52*4,333/)-**&&&,+469431,4-/:+-(
@2b357cc8-a82b-4062-8c68-975cb815f9b4 ch=123 read=179829 start_time=2019-12-13T15:43:15Z barcode=BC01 runid=2c9cf7bc05858273f10e7d7ec552fc0bd742dc3e
CCGGTTACCTTGTTACGACTTCACCCCAGTCATGAATCACCAGTGGTAAGCGCCCTCCCGAAGGTTAAGCTACCTACTTCTTTTTGCAACCCACTCCCATGGTGTGACGGGCGGTGTGTACAAGGCCCGGGAACGTATTCACCGTGGCATTCTGATCCACGATTACTAGCGATTCCGACTTCATGGAGTCGAGTTGCGAATATCAATCCGGTTTACGACGCACTTTATGAAAGGGTCCACTTTGCTCTCGCGAGGTCGCTTCTCTTTGTATGCGCCATTGTAGCACGTGTAGCCCTGGTCGTAGGGCCATGATGACTTGACGTCATCCCCACCTTCCTCCAGTTTATCACTGGCAGTCTCATGCAGGTTCAGCCGGACCGCGCTGGCAACAAGGATAGGGTTACTTGCGCTCGTTGCGGGACTTAACCCAGCGACTGCAACACGAGCTGACGACAGCCATGCAGCACCTGTCTCACAGTTCCCGAAGGCACCAATCCATCTCTGGAAAGTTCTGTGGATGTCAAGACCAGGTAAGGTTCTTCGCGTTGCATCGAATTAAACCACATGCTCCACCGCTTGTGCGGGCCCCGTCAATTCATTTTGAGTTTAACCTTGCGGCCGTACTCCCCAGGCGGTCGACTTAACGCGTTAACTGCAGCACTGAACTTTTGACATCCAACTGCCAAGTACTCCATCGTTTTACGGCGTGGTTTCAGGGTATCTAATCTAGTATTTGCTCCCCCACGCTTTCGGGACTGAGCGTCGGTTGCAGGCCAGATCGTCGCCTTCGCCACTGGTGTTCCTCCATATATATCTACGCATTTCACCGCTACACATGGAATTCCACGATCCTCTCCTGCACCTCTAGCTGCCTGGTTTCACCATGGCTTACTGAAGTTAAGCTTCAGGCTTTCTACAGACCCTTGCTGCCGCCTGCTCCCTCTTTACGCCCAATAATAATTCCGGATAACGCTCGCCACCTACGTATTACCGCGCGGCTGCTGGCTTTTGGCGTTAGCCGTGGCTTCCTCCTTGGGTACCGTCATTATCTTCCCAAAGACAGAGCTTTACGATCAGCCTTCATCACTCACGCGGCGTTGCTGCATCAGGGTTTTCCCCATTGTGCAATATTCCCACTGCTGCCTCCCGTAGGAG
+
11-*09*./+.-41*++,/9<8.::6,/0996879985.1+,(()252)'(+,9.0161,,4).+:69/00---034:;45:<7-/00*.61+-0.6,*,3:9867784::878,,+,./2872/72)25+4**0-/7<876947.576938(*-59.*,,,/0'('''*,37<801/11;18863&()11563:67'%%#$(--9.7((*,0.'(+,.)+%',12+/-/0)(-4,*-%'&--//42-1-)-*,/-0.1373873;80....-/3:/51-+,./.543.+)).2./6:88-3',3767-0--//.004..00.01-<47-+057;:971,,,.90,/3374563'3310/&'$&%&)*'&$&6/+49880.'*+/0,1-,7.*,(,0,*.,-))*-)+,/0655944/:91/001-1/))()+(((&*,01-.,*.+.1545020-454;9;763114(*.12000019:14/++-(,++-6/2+-0./6645/,2.+00712248:898::73348;679/7,3.::8*.,,.32:11177+-*.*<94;;10,,,--49338/**'))+%00'474.-.48:7;6-7<;,-+12:7.506.7-0,107.4.0..7;.+,41/874740502,,(,./75759:;989612110)/26)))5440-/,*))+''&&(%*-/(%'((163*/12;3215')*(#&2,*--.0/09--(&$)'02()0,1993,-110.62.*;:7685--,-..(737(-*,/16002:96835576;7689099;;:699:415;3-///018:98988049/-+0034421.12593434345.0/0222/0+,1421),&'('(+-008811)((%-./0,*+/+.+,-;./,+/61.*++,.)79035/+**,-.9<</7/--32/,'./500/-8-,0994.2-,*)-,)2-.37413/204:9;98779:<1081878-6,-/.7;...-/:2217822($%%$*%%*()()05/83857:9967./--+))+02./0+2...794682-7*+/5-++,,-0+(*//.-'(**0632220051(*+,,100/843167689.6;32;9*4;:,)40--36/8//034+($(),8777520:4/17:2-/
@59ba0fb8-6c69-4746-8565-8b124163031c ch=266 read=97291 start_time=2019-12-13T15:43:03Z barcode=BC01 runid=2c9cf7bc05858273f10e7d7ec552fc0bd742dc3e
CTCCTACGGGAGGCAGCAGTGGGGAATATTACTGTGGGCGCAAGCCTGATGCAACCATGCCGCGTGTATGAAGAAGGCCTTCGGGTTGTAAAAGTACTTTCAGCGAGGAGGAAGGGATAAAGTTAATACCTTTGCTCATTGACGTTGCTGCAGAAGAAACACCGGCTAACTCCGTGCCAGCAGCCGCGGTAATACCAGGAAGGTACAATTAATCAGATACTGGGCGTAAAGCGCGCGCAGGCGGTTTGTTAGTCAGATGTGAAATCCCCGGGCTCTCAACCTGTGCATCTGATACTGGCGAAGCTTGAGTCTCGTAGAGGGTAGAATTCCAGGTGTAGCGGTGAAATGCGTAGAGATCTGGAGGAATACCGGTGGCGAGGCGGCCCCTGGACGAAGACTGACGCTCAGGTGCAGCGTGGGGAGCAAACAGAGTTAGATACCTGGTAGTCCCACGCCGTAAACGATGTCGACTTGGAGGTTGTGCCTTGAGGCGTGGCTTCCGGAGCCTAACGCGTTAAAGTCGACCGCCTGGGAATACGGCCGCAGGTTAAAACTCAAATGAATTGACGAAGGGCCACACAGCGGTGGAGCATGTGGTTTAATTCGATGCAACGCGAAGAACCTTGCAATGTGACATCCCACGGTTTTCAGGAAGAATATTGCCTTCGGGAACCGTGAACCAGGTGCTGCCTGTCGTCAGCTCGTGTTGTGAAATGTTGTTGGGTTAAGTCCCGCAACGAGCGCAACCCTTATCCTTTGTTGCCAACGGTCCGGCCGGGAACTCCAAAGGGAGACTGCCAGTGATAAACTGGAGGAAGGTGGGGATGACGTCAAGTCATCATGGCCCCGCCCACGACCAGGGCGGCTACACGTGCTACAATGGCGCATACAAGAAGCGACCTCGCGAGAGCAAGCGGACCTCATAAAGTGCGTCGTAGTCAGTTGGAGTCTGCAACTCGACTCCATGAAGTCGGAATCGCTAGTAATCGTGGATCAGAATGCCACGGTGAATACGTTCCCGGGCCTTGTACACCGCCCGTCACACCATGGGAGTGGGTTGCAAAAAAAAAAATAGGTAAGCAACCTTCGGGAGGGCGCTTACCACTTTGTGATTCATGACTGGGGTGAAGTCGTAACAAGGTAACCGG
+
)*23+.411*$+,..350-,+++)((*-3/,.201.650011967;78864*+%2*7778344-/'-%'*/4-+2,3--.://*5-:30184('./..672,0,+(+)'*/,0082,/19954;.:../.78.,8790900-3/0('(&'+*(*+$*(&&(,,(+**0,*+0,01499/0,++7-.2,.-.:/-,*$**('*)'%&&'(,./()&(%--227.+/396:4(*+,)++0/-+/&1392-.)($*,))*,+/')1+(,),((/0-,.),.11*,)'&)*/2310-/02-3-'),$'()*+.21/2560-%2/0,.*0+2,3204:887301/5.3-76,,254+),(*7777.,-*+.-38786153-)+).-8+;22,.086:504++**,-.4667&1244/.,+('('+('*+0'('''&).5/+0444;56752,0+5-*.59;8877/52343496641616/2307%/#&%&%'&/.*:-0+*--+-,.),1++.1---+4-40+,9:78:857:785+'%'+.323-+0004010;;5/26.:744.9-7,1)),+,50-*&()+)')-;93/&)*).()-55;9..1/,,.0052520012*)12/*-*#*')')$$(,--2/*%**(033+4/-)*(''&''-.-2+3**(&,*2/64.,((/(&)(*,73&/&)+22871&(*,;956,1)++,2,('(+'.)*/5042)&'*3))2106&&.1294.38629776*)2,).,,594&53845)/(3*1--,,-14(5.,*++%&&0089:234/012<;;:;52.++/.7638;858688832+'*.25:8,-2/322/%''&'*+./7(4.-)')(''(''*,-./--621,864555565.&)(&)/02101,1/+)'(+::353;400//-./8-+.8;:897:7:99%+)-,()*+51553843/+*+,2601/.1--/+71800.-+,-./9331565557**-:88::1207667;:7:5629-(.2.2'((%$'(*,/32:300201038352,*%((-013;4799:31,+(),-++4004)''(5-/266.;5+,/--.+4**3/**51*+6589;823347766820+2-,,75776989/5560513,
@c8b4a48f-a134-482a-8650-fbc6b1409a96 ch=195 read=98304 start_time=2019-12-13T15:43:03Z barcode=BC01 runid=2c9cf7bc05858273f10e7d7ec552fc0bd742dc3e
CCGGTTTTTGTTGCGACTTCACCCCAATCGCTGACCCTACCTTCGGCCGCTGCCTCATGCGGTTAGCTCACGGACTTCGGGTATTGCCAACTCTCATGATTGTGACGGGCGGTGTGTACAAGACGCCGGAACGTATTCACCGCGACATTCTGATTCGCGATTACTAGTAACTCCAGCTTCATGTGAGTTTCAGCCTACAATCGAACTGAATGGTTTAAGTTTGAAAACCCACCTCACGGTATTGCATCTCTCTGTACCAGCCATTTGCCCAGCACGTGTGTAGCCCTACGCCAGGGGCATGATGATTTGAGGCGTGTCCCACCTTCCTCTAGTTAACGGGCAGTCTCGCTAGAGTCCTCAACTTAATGGTAGTAATAACTGATGGGGTTGCGCTCGTTGCGGGACTTAATAACATCTCACGACACGGCTGACGACAACCATGCCACCACCTGTCACGCCTTGTCCCGAAGGTTTCCTCGATTAAAGAGTAATGCAAAGGGATGTCGGGGAGTGGTAGGTAAGGTTCTTCGCGTTGGCTTCCGAGGAATTAAAAAAACCACATGCTCCACTTCCAGCGGTACTGAGGTCCCCGTCAATTCCTTTGAGGTTTTAATCTTTGCGACCAGTACTCCCCAGGCGGAATACTTAATGCGTTAGCGGCGGCACGGAGGTGTTTGAAACCCCCTAGTATTCATTGTTTACGGCGTGGACTACTGAATTATCTAATCCTGTTTGCTCCCCGCTTTCAGCCTCCCGGCGCGTCAGTTACAGTCCAGAGAGTCGCCTTCGCCACTGGTGGCTGTACCTAATCTTCTACGCATTCACCGCTACACTGGAATTCCTCTCCTCTCCTGCACTCTAGATAACCGGTTTGGAATGCAGCACCCAAAGTTGAGCCGGGTATTTCACATCCGCCAATCATCCGCCTACGCTCCTTACGCCCGTGTCCGGATAACGCTCGCCACCTACGTATTACCGCGAAACGGCGTAGTTAGCCGTGGCTTCTATGGGTACCGTCATTATCTTCCCAGGAACAGAGCTTTACGATCCGAAAACCTTCATCACTCACGCGGCGTTGCTGCATCAAGGTTTCATTGTTAATATTCCCCACTGCTGCCTCCCGTAG
+
00-0*-(*'%,+%)101495-7:8)/+01288333;,+(,&&'*/,71-.986754*,+.,/7*))*+///59001;1)0*-'.))8--(()(((%+&$1*(%&,++21,/3433-147998..),.-4.412999<9568.0.0345864558:8.0013611))+/34233(((05:72/,(((,*8-..0170446;1.&)('../31/55:7**-*6+31:97-8-&1186..,1.-/1,-.1120/+1398:91015(01&'%%%&--,,//0431//.90&')$%$%)-71/19,****.8,(%**1..(*)'*'055:78654'10,-((%'*..454493223'&()/7,--,'%%/,/.32'+,+1,+-/$''$$)0210,.0278110.-1<363411,''&'')331+-/-+*)&)-.223569877;61',)(/01684793/,&'&(,+,143+/*.,-6,.21,,&+'41.())*,12./(1)0640/'%&'-.*%'*(&%%'&('%(++1-*,($'(0)+%%),,''%*('**+5./,53356//./.---3'+,3,%&#%%&)&*'&$/*+522-./7,1-5./3:9++*,.6:+*-.--0,)-.002%&(*-,124..23736474121/20/05544////90/2--0610+4.738()+/2,33/,)%%+,/;83382/95)-*0/226;/..*)#((*0)(*060;0//./13+%')0;4.(++:.++&2--32+&(*'*--7',7-,-5658++*-&).120/./0..1255./-)+,))'%$'**.5//*)),+.0408;))0502422+/)))))1028554564446421.-.-,-(+076;54%3088*1+,+&(%)))90**./*.,,+00/**)0,0:72.//,3.$&%'*,+-),((32-+0/012+*.%/,33*'*)*,(5*8::;:88:989;0-.')*).()0.1622('%$%%''''%/(4'(+41405)(+%&%&*,)+-787:9/62,.27-6-'$))()*5/+)(/68)./053-**.0+(,056832--*+'+*.,4-009114121330)0.2:71+.6(.0*..-028631*--122011,28,,*()
@b9951153-48b8-4ad7-89ff-d5cccd76bfc8 ch=117 read=199454 start_time=2019-12-13T15:43:03Z barcode=BC01 runid=2c9cf7bc05858273f10e7d7ec552fc0bd742dc3e
CTCCTACGGGAGGCAGCAGTAGGAATTTTCGGCAATGGGGAAACCCTGACCGAAACAACGCCGCGTGAAGGGAAGAAGGTCAGTTATGACTTCTGTTATAAGGAAGAACGGCGGCTGGAAATGGTGACCACGAGTGACGGTACTGATAGAAAGCCACGGCTAACTACGTACCAGCAATACCGCGGTATGCAGTAGGTGGCGAAGCGTTATCCGGAATTATTGGGCGTAAAGAGGGAGCAGGCGGCAGCAAGGGTCTGAGGTGAGAAACCTGAAGCTTAACTTCAGTAAATATAGAAACCAAGGCAGCTAGAGTGCAGGAGGAAGGATCGTGGAATTCCATGGCGGTGAAATGCGTAGATATATGGAGGAACGCGCCAGTGGCGAAGGCGACGATCTGGCCTGCAACTGACGCTCAGTCCCGAAAGCGTGGGGGGCAAATAGGATTAGATACCCTAGTAGTCCACGCCGTAAACGATGAAATTACTAAGTGTTGGATGTCAAAGTTCAGTGCAGTTAACGCAATAAGTACTCCGCGCCTGGAAGTAGTACGTTCGCAAAGAATGAAACTCAAAGGAATTGAGCGGGGGCCCGCACAGAAGCGGTGGAGCGTAATGGTTTAATTCGAAGCAACGCGAAGAACCTTACCAGGTCTTGACATGCTCATAAGGCTCCAGAATGGAGAGATAATATATGAGATACAGGTGGTGCATATGGTTGTCGTCAGCTCGTGTCGTGAGATGTTGGGTTAAGTCCCGCAGCAGGCGCAACCCTTATCGTTAGTTACCATCATTAAGTTGGGGACTCTGTAAGGACTGCAGTGACAAGCTGGAGGAAGGCGAAGGGATGACGTCAAATCATCATGCCCCTTATGACCTGGAGCTACGTGCACAATGGATGGTAGGCAGAGGAAGCGAAGCCGCGAGGTGAACAAAACCCATAAAACCATTCTCAGTTCGGATTACAATAAACTACATGGTTGGAATCGCTAGTAATCGCGAATCAGCATGTCGCCGGTAGACACGTTCTCAGGCCTTGTACACCGCCGTCACCACGAGTTGATAACGCGAAGCCGGTGGCTAACCGCAAGGAAGGAGCTGTCTAAAGGTGGGATTGATGATTGGGGTGAAGTCGTAACAAGGTAACCGGAAGATGAGGCGACGAGCAAGTAGGTTAACACAAAGACACCGACAACTTTCAGCAATACGTAACTACCGCA
+
()0*++4)34)+1/.23-00+-'+)-6:9+3/.134,-*'(*).32-,-',+*'%()-.028./-///-//',)&)(($&&%*,5()')(,764-05*.08+6,7230-%.*/'(&'%)//+(.0-,/&%'*')+.85765.-*((+*(,*(&))&(--/32511/-)(',96-00%$%&+))(*,--*4(&)')..0-+$(')*5.5+,./0/,,+/'.*6::53.95.((*/*&*-,4110722/529+64,+**%())-,',.),)))*(%(+,.,))*'%()41+%('''.4009/-.4/.,./*,(*'$%$56-*('&+*3487:63.2+9230,-%$''++7;8421)*,-77552221.5./,*&'$-.055270,,4,009671,/0/4'*-*(,,..1226987;1.,1,)'+,*(**+++/3.,.1<;7+-0+10,,,,+02((-.2%150*,..2865;;:30+,,&+())),5782442;5.47666091/128)*.-1.547353,-35375.1.7674,/-1325*+(#(,)//401497170,(.27.3;/.33/0(+)&&(&&&&,'584.29*'()+'#)()+28334,-0./-+,023;9051-/'))'+1/2-.+,.)'/.&()(.*(+++,,./.012*122.153185,-((*%(*/2,*)(,*,$)*5482-./044.1-./2,-444*.&009.15578+))*.170133432-.2235,122;661,4/+*22&7()44-11*/0.+0149393323;34;9:802222117069-,020,'(&'&--20/3-./01031*,/8/,4/+407((+&(1,12227968()(),253%&&)++**0.003584/,&%%'')')))%&*82698730,&'&'+**0**.()().).*&&+(*,()*+,3696472-02:95/666:866-34:96:061,.,%&%)'&',.,-,,+1+)*0()(+*((--+-.17**401(222214++/3*50/'+('*,/9436'132*.*(&%&&'0&+**-,(*/*,+-*(0,,,00-()&)(*19042355..413+0-/+004.2*+--130109+.-44;:307,,,/+4(,47/).,4..,,,)()+*('+,1-/,,-)*1/)($)/077''360(()*+.,20,**/,7.,25/3-'*,++*-/,-5487:726410%%%%&%$%$
@db138d85-fe1d-4995-b351-aa4b344b52c2 ch=398 read=92694 start_time=2019-12-13T15:42:40Z barcode=BC01 runid=2c9cf7bc05858273f10e7d7ec552fc0bd742dc3e
CTCTTACGGGAGGCAGCAGTAGGAATTTTTTTCGGCAATGGGGAAACCCTGACCGAGCAACGCCGCGTGAAGAAGAAGGTTTTCCAGTTGTAAACTTCTGTGCATAAAGGAAGAACGGCGGCTACAGGAAATGGTAGCCGAGCGACAGTACTTTTATTAAAGCCACGGCTAACTACGTGCCAGCAGCCCGTGTATGCAATGAGTGGCAAGCGTTATCAGGTGTGGGCGTAAAGAGGGCAGGCGGCAGCAGGGTCTGTGGTGAAAGCCTGAAGCTTAACTTCAGTAAGCCATAGAAACCAGGCAGCTAAGAGTGCAGGAGAGGATCGTGGAATTCCATGTGTAGCGGTGAAATGCGTAGATATGGAGGGAACACCAGTGGCAGAGACGACGATCTGGCCTGCAACTGACGCTCAGTCGAAAGTGTGGGGAGCAAATAGAAGTTAGATGCCCTAGTAGTCCCACGCCGTAAACGATGAGTACTAAGTGTTGGATGTCAAAGTCAGTGCTGCAGTTAACGCAATAAGTACTCCTGAGTAGTACGTTCGCAAGAATGAAACTCAAAGGAATTGACGGGGCGGTGGAGCGTATGGTTTAATTCAAGAGCAGCGCGAAGAACCTTACCAGATCTTGACATACTCATGAGCTCCAGAGATGGAGAGATAGCTATATGAGATACAGGTGGTGCATGGTTGTCGTCAGCTCGTGTCGTGAGATGTTGGGTTAAGTCCCGCAACGAGCGCAACCCTTATCGTTAGTTACCATCATTAAGTTGGGGACTCTGGCGAGACTGCCAGTGACAAGCTGGAGGAAGGCGGGGATGACGTCAAAATCATCATGCCCCTTATGACCTGGGCTACACGTGCTACAATGGATGGTGCAGAAGAGGGAAGCCCGAAGCCGCGAGGTGAAGCAAAACCCATAAAACCATTCTCAGTTCGGATTATGATCTGCAACTCGACTACATGAAGTTGGAGTGCCCCAAGTAATCGCGAATCAGCATGTCGCGGCGAATACGTTCTCGGGCCTTGTACGCACACCGCCCGTCACACCACGAGTTGTCTTGCAAGCCGGTGGCCTAACCGCAGGAAGGCTGTCTAAGGTGGGATTGATGATTGGGGTGAGAATCATGTTTCAAAGGTAACCGG
+
-/+0+$*%,612.,,///021)((*)200,))-/976;77:2))35,60-,15957/6362028((*)(*)(*,),1)1+881-+)*./+,/7934;13-1%&+,62+.,.3,-5/%0/-5.--1*,(++..//-..7/00341'1'),///89/,2,2**%'*-/.7...810//'/+/311..+46/+...+)')%%(''*+-0-25/0.20*+,%.%)'.,9764157,(',-+-,1623:5-*.)084/..132363.5-/2722*.)'&%+&(+'-%)127+69102/04409*0+%+1211))*1236252)++15177410-/+8,9:/-,.-,...561.-6.,.884424//0-4()1)+-.89:47.7.-'((&%.0475465/.406/3+5*((../7768465.()---.64+27,&)+7944*')*(+21054(48,+'((()*85.*104333;:6-*+-,..0+..+(-+-08795646./0)-33)&+&',00%),3,0./.3,-31,-&+)/-))',./0457/...(-,*0+5-.*37,.951*.*..112.*''%&%/557,++)&.'+.4/95+..1+)'%)&).&+*-+*/*,43635*1*+))+,0534456+2*)&&&&-.38)*+)*+-352,,+.,..013945/..,/.311303865455113124:791.-.-5/50345743000/80.24486502.5,+0158--++#,%&')&&*(,.'+/'(+3.034661943,-,0,59715552-2/&(+-4786:+000*,.+(./01+0-,2.44)8:2365787848;9*,.+,-22*950(+**/168:79910210+-+,084337588:--/)*/0---()%,1(+(''('',0-0746/+*.**3+*+6;;719,)*15570749:787)6773,'&,*&(''024772/(,-0,,*+.32,,**0.('#%&&-,,&,'&')100+/*)8680//'-+.126,53((.**//4:5575:55,0('%#&&(*,.1:6295,-400.0/()(((()/1,,,)*(+(*35:9503/-./470.2+*,((,+-*002.&*((-57-0)*++,.9/8695,,**&,)+.-)%%$$5--,1--:/:.9
@af62e340-d708-471d-9f1b-030aedb9d4b8 ch=196 read=106211 start_time=2019-12-13T15:42:20Z barcode=BC01 runid=2c9cf7bc05858273f10e7d7ec552fc0bd742dc3e
CCGGTTACCTTGTTACGACTTCACCCCAATCGCTGACCCTGCACCTTCACGGCCGCTGCCTCGCTGCGAGTTAGCTCACGGACTTCGAGGTATTGCCAACTCTCATGGTGTGACGGGCGGTGTGTACAAGACCAGGAACGTATTCACCGCAACATTCTGATTCCGCGTTACCCTAGTAACTCCACCCAGCTTCAGCCAGGCGAGTTTCAGCCTACAATCCGAACTGAGACTGGTTTTAAAAGTTTGGCTCCACCTCACGGTATTGCATCTCCTCTGTACCAGCCATTTGTAGCACGTGTGGCCCTGCACCAAGGGGGGGCATGATGGTTGTCATCCGCCTTCCTCAACTGTCACTGGCAGTCTCTCGCTGGTCCCCAACAATGATGGTAGCTTTAACGATAAAGGGTTGCGCTCGTTGCGGGACTTAACCCAACATCTCACGACACGAGCTGACGACAACCATGCACCACCTGTATCTCATATAGCTATCTCTCCATCATCTGGGGCCTTTATGAGTATGTCAAGACTACTGGTAGGTTCTTCGCGTTGCTTCGAATTAAATACATGCTCCACCGCTTGTGCGGGCCCGTCAATTCCTTTGAGTTTTCATTCTTGCGAACGTACTTCTCAGGCGGAGTACTTATTGCGTTAACTGCAGCACTGAACTTTGACATCAACACTTAAGTACTCATCGTTTACGGCGTGGACTACTGGGGTATCTAATCCCTGTTGCTCCCCTTTTTGGGGCTTGAGCGTCAGTTGCCGACCAGATCAATCGCCGCCACTGGTGTTCCTCCATATATCTACGCATTTCACCGCTACGCATGGAATTTGATCCTCCTGCACTCCTGGCTGCTGGTTTCTATGGCTTTTCAAGTTAAGCTTCCGGGCTTTCTGGATTACTTGCTGCCGCGCTTCCCTCTTGCGCTTAATAATTCCGGATAACGCTTTGCCACCTACGTATTACCGCGGCTGCTGGCGTAGTTAGCCGTGGCTTCCTAATAAAGTACCGTCACTCGGCTACCATTTCCTGTAGCCGCCGTTCTTCCCTTTAACAGCAAGTTTACAATCCGAAAACCTTCTTCTTCACGCGGCGTTGCTCGGTCAGGGTTTCCCCATTTATGAAAATTCCCTGCACCACTCCCGTAGAAC
+
-4)2+6-,+''#+'#$&(,7,,')+.(1+/2&&0*+.4*&%%$%()/*&(+144.5887543''''',(+/,++.0357392456/+(+,,)-+*403/-,,())//*.+,-681;73.1+---.*04602.0&/3+2/198:<7578,..-4/2:989869-+%&&'0,+6,+*12060/0,%(%&&*.1,+,$%%$)1.'()/<6-,.:/5523300--183211024:908;;/968,/-;0.13345/28393748603.//040./,(-/23,49013;294-'$&))(*)+)%'')0+'$($+*0(.1645/.5430.-*&10.03584)(*+0758/2)&,.*,-///+++-1820/*,(('(%&%(('*%)(2,0,,1+),%(&*&&$%%',03*..(09.43899628,/*,).&%$,'++(,**'/220,./2638765432-.,&*2,283420(/05:;679887895875/133253+,*05721',/75872243;;663.///72/../.**)%&'-1-'+//<99:;58748.1184&'031491&'*++/00.1.25,,+,*.)0(4,94(%)*,99;944996250;;0268;/8.--'(53122+)/&')''03+-&((**1,/.8---2:69699,*++(3567.-8;;044&36,65-..3/(((+,32035/971-42:5559;682221%21,2366+-4133*+%37+/-2.)(+2:9/*5/+&&%'%**%*++)*,&'$%%)&+*654+(,(%('&-60338;779,:+*.)*+4400+'',,/17:4,(*,*-512/1//+,+*+*$&'1.1/01/21*+),&$%&&)'(),02::,+'')*'%%&((')((0&($'*1/'(58/1;-*)*''+)%'*'*+4446**%()-46/)117.0*))%.('*.+,4+2,3.'')'*-5+)/5&)2)(0..02:446414434;;;0-+,,.527+-,0)&&*&',,((.6354))'),:785//10./**'.0/1::22/('''*3-6:27;+-/43,)3,'&%+%-,**+70)*-1..)(-05.9;9;6716*7654-*)5.538100.05-.07;29<-288+&&/+#&'*67/8.93+(&)')0(+,22(+41.))-
@daef7764-5a94-4597-8197-5ec5752bee19 ch=156 read=117916 start_time=2019-12-13T15:42:18Z barcode=BC01 runid=2c9cf7bc05858273f10e7d7ec552fc0bd742dc3e
CTCCTACGGGAGGCAGCGGTGAATATTGCTGTGGGCGCAAGCCTGATGCAGCCATGCCGCGTGTATGAAGAAGAAGGCCCTCGGGTTGTAAAGGAAGTACTTTCAGCAGGAGGAAGGGTAAAGTTAATACCTTTATGTTGACGTTACCACCAGAGAAAAGCACCAGCTATCCGTGCCAGCAGCCGCGGTAACGGAGGTGCAAGCGTTAATCGGAATACTGGGCGTAAAAGCGCAGCGTTTGGTAAGTCAGATGTGAAATCCCGGGCTCAACCTGGGAACTGCATCTGATACTGGCAAGCGGAGTCTCGTAGGGGAGTGAAATTCAGGTGTGGCGGTGAAATGCGTAGTCTGGAGGAATACCGGTGGCAGGCGGCCCCTGGACGAACTAACTCCGGAGTTGGTGCGAAAGCGTGGGGAGCAAACGGGATTGGAATACCCTGGTAGTCCACGCCGTAAACGATATCGACTTTGAGGTTGTGCCCGCCAGGAGGTTGTGGCTTCCAGGCTAACGCGTTAAGTCGACCGCCTGGGAATGCGGCCGCAAGGTTAAAACTCAAATGAATTGACGGGGGCCCGCACAAGCGGTGGACATGTGGTTTAATTCGATGCAACGCGAAGAACCTTACCTGGTCTTGACATCCACGGAAGTTTTCAGAGATGAATGTGCCTTCGGGAACCGTGAGACAGGTGCTGCATGGCTGTCGTCAGCTCGTGTTGTGAAATGTTGGGTTAAGTCCGCAGCAGAGCGCAACCCTTATCCTTTGTTGCCAGCGGTCGGCCGGGAACTCAAGGGAACTGCCAGTGATAAACTGGAGGAAGGTGGCGTCAAGTCATCATGGCCCTTACGACCAGGGCTACGTGCTACAATGGCATACAAGAGAAGCGACCTCGCGAGGCAACTTGGACCTCATAAAGTGCGTGTAGTCCGGATTTGGAGTCTACCTTTCCAACTCCATAAGTCGGAATCGCTGGCCAATCGTGGATCAGAAGAATGCCACGGTGAATACGTTCGGGCCTTGTACACCGCCCGTCACACCATGGGAGTGGGTTGCAAAAAAAAGTAGGTAGCAACAATAACCTTCGGGGGGCGCTTACCACTTTGTGATTCATGACTGGGGTGAAGTCGTAACAATAACGG
+
//.(''),54/00.,2+&,)*(-+,6.+)&')+971/1-2.27555987+)-0/4-8935252407372*,,',*.-:;72/17.184551**(&(&'++494-&&&&,1'+,.*,.)(/8:*.-8-4123.3.&($*1./1113.25'+,---+12-)%(&+,%*+,.12233,2;466///8-8.6.(*,.75500)**&),75:1:1213.20(*),1512,967,,+,-''&*,722334214:-0097-.,3.*162*2/239343*$$'(2-23//0/--,,,/88-3*+/.3&*'**/)1563)),(%%$%((,).712623/*&'0)00050,-0803,,2590.5./6-)30,7-5-++-02)')41++0738'&-.'%%+-0'.,(&)(&(+.1*+)'*-029;:),/249/7&:/,5,/,+'(+.;003:32327,)+/;:8659*/002(366,,),&&#))1...207.((),-)%,(%$$&(()'+((&)+,,4:232.4-7/,-4468426:882**')&1-744/2/,/0.52<:2221,7602335312;+099129.-..4479:8;7-+%$%(*1269;:5178533435;5:4*)5**40-('%)+5*4,.,5///45550(*/2.5/0;<:60-**,++,)*26899967*2+9576471024636:8:::77884:8768976.'&'(--231;//,165/25:-7759482.53++)(,''&()(.,+-7,/74221/8,+/:1196777;5/,.0-8;7.53593--6.,11283/----42469-559/.4.6/2-,&%(./74.14775,'*&2.*(*()*/0<44+,,*,+('./7552:+)()+3264/+,(*)''(%%)02*+))*(**)&%$.(6582.,*0:1,148/0(**./7',+&+/,*,*+,.577/69,3()%,...+.')'*+397877+,&%%&$/(,-7:8;;66+(+,)1-/09934/9956;:.3(,14+/*.*),()))+.318:.193221287983-)+*12-.9233962.,(+'('(*+*&&)'+0+-03075;7+1++,)00,6++580/26/.2368:5.6+,,,.31'&).2.//)0'&''$$'++*4
@00abe0fe-1fef-4088-85d5-e81cf5571fad ch=94 read=198212 start_time=2019-12-13T15:41:58Z barcode=BC01 runid=2c9cf7bc05858273f10e7d7ec552fc0bd742dc3e
CCAGTTTACCTTGTTGTGACTTCACCCAATCAGCAGAGCCCTGCAACTGGCCGCTGCCTCCTTGCGGTTAGCTCACGGACTTCGGGTATTGCCAACTCGTAGTTGTGACGGGCAGTTGTGTACCACTGGACCAGGGCTGTTATTCACCGCGACATTCCTGATTCGCGATTTACTAGTAGCTCCAGCTTCATGTAGGCAGTTTCAGCCACAGTGAACTGAGACTGGTTTTTAAGTTTGGCTCCACCTCGCAGCATTGCATCTCTGGCGCAGCCATTGGCACGTGTTAGCGGCCTACCCCACGCCATAAAGAGGCATGATAGTTTTGACGTCATCACGCTCCTGGTTAACTGGTGGTCGCTGGGATCCTCAACAATGGTAGTAACTGGAAATAGGGTTGCATCGTTGCGGGACTTATATGGCGCAATCTCGGCCACGAGCTGACGACAACCATGCACCACCTGTCACCACAATACGAAGGGATTTCCTCGATTAAAAAAGAGTAGTACAGGGATGTCCAAAGTGTAGGTAAGGTTCTTCGCGTTGCTTCGGAATTAAACCATGCTCCGCTACTTGTGCGGGTCCCCGTCAATTCCTTTGAGTTTTAAAATCTGCGACCGGCTCCCCAGGCGAATGCTTAATGCGTTGTAGCGGCACGAGGGTGAAACCCCACCTAATTATTCATCTTGCAGCGTGTGGACTACCAGGGTATCAATCCTGTTGCTCCCCACGCTTTCGAGCCTCAGCGTCAGTTACAGTCAGAGAGTCGCCACTGGTGTTCTTCCTAATCTACGCATTTCCACCGCGCTACGGAATTCCGCTCTCTCTCTCCTGCACTCTAGATAGCCAGTTTGGAGATGCAGCACCAAGTTAGGCCGGGTATTTCCACATCCCGCCAATCATCCGCTACGCTTAAATCCGGATAACGCTTCTTCACCACCATTACCGCGAGAAACGCTGGCACGTGGTTAGCGCGTGGCTTCTCCAGGTACCGTCTATCTTCCCCAAAGACCAGAGCTTTACGATCCGAAAACCTTCATCACCTGCTCACGCGGCGTTGCTGCATCAGGGTTTCCCATTGTGCAATATTCCCCACTGCACTTGCCTCCCGTAGGAG
+
++*5096-.021.3*''**54:6155.+...(&(%'%%(2*'$-%&%*'/,7&)*%'))-((()*0(10('07657570224403.-*///676*/+*#'#.-&(&()-5:81'--7,,)),.*%'')*,,4+0+&('''+(361-130544/-110)(%&*43265.5/)%((()&').//+))+,8550,(')*)%)*6')%)0*+**$((*.//..-5588/5;<943327;8.802490420/(*)-13470/'(&()-,*($(&'5-%&'&%($'&)%'&%&%)(*(%$'(*'%,*23*'(+*)&/-,---..),22)+,+.1.15/2'+%%')*'%(*,/)((')*+2.+%&'$()%*,,,,--++-*)&*&)+,1//.,+,0#('()'(#$&)54694(/-/,&&&&(&()+*&*&%&()))%)&&('%**+,-11'+1(/+99+*),3/683454699+..7+&(&&%,1)*/::-3..*-/.43841+&'((($''-+-88,5400&'%$%&%$%*)/02-61<75/7+0.7+**8.5+'0'//2;6995../.1/).-*)+())+,/61(+76.--206290((*'($(21.(+45/,.-)+,050)$%&)-/(++1-*,'($'(+*.-,/)*)%#%('-('$)(%**'%(%(4+42+&+.+*'+))4<898,/*%%#'(&)%%&(''2*+'&20+.,-/162.$%%),(*,389/*-,-/90/,,+/4463787792384+1'')/)(+&'0%(%('')''&'(+:45/0)*),,,+).0407;33('..*+%&'$%%&(++30,$))+,/)*+.(*.,-.+--.,)+2*,%.,.0/77*,*(*6)0,..+0,%&((+)')/7*30/&)*)*))--,3,%$&$/1+-,/05))%#%##%%()))))0/16592.*)'(.71011(*'*',+/-('%&#)*'-'().,*&,)&%&('%%&%$&%&'')(%&((%-'))-.20-,*-16,7:9*0/()+/2-+*++/:8/.,(13**379//5/50667$.%&$,-/)++/.31+3,))/./11110,--9//40&+-',-./9100908:6),/+*$'+*(,*).63)*),)''
@89b42131-774c-44df-9a27-a927de923100 ch=434 read=123448 start_time=2019-12-13T15:41:44Z barcode=BC01 runid=2c9cf7bc05858273f10e7d7ec552fc0bd742dc3e
ATGTTATGCGCTACGTTCAGTTGCATGTATAGTGCTGAAGAAAGTCAGTATCTTTATTGCTGCTTCTGTAGTGCTGATATTGCCTCCTACAGGAGGCAGCGAAGTAGAATTTTCAGCAATGAAACCCTGGCCAGGCAACGCCATGAAGGAAGAAGATTTTCCAGATTATAAACTTCTGTATAAAGGAAGAACAGCTGGCTACAGGGAAATGGTATGGTAGTAGTCACTATTAAATACACCTTCTTCACGTGCCAGCAGCCGCGGTAATGCATGGAGTGGCAAGCGTTATCCAGGTGTGGAGAATAAAGAGGGCAGAGTAGCAAGGTCACATGGTGAAAGCCTAAGGCTTAGCAGTAAATACATAGAACCAGGCAGCCAGGTGCAGGAGAGGATCGTGGGAATTCCATTATGGCAGTGAGAGAATGCACGTAGATATATGGGAGGGAACACCAGTAGAGAGGCGACGATCTGGCCTGCAGCTGGCCTCCAGTCCAAGCGAGGCAAATGGGATTAGATACCTAATGTAGTCCCACGCCATGAAGCAGTAAGGTACTAAATTATTTGGATGCTCAAAGTTCAGTGCTGCAGTTAGCACCGTAAAGTACTCCGCCTGGAGTAGTACGTTCATAAGAGATAGAGCTCAAAGGGAATTGGCAGGGGGGCCCACACAGGCAGTGGAGCCATGTAGTTTTAATTCAAAACAGCAGAAGAGACCATACCAGGTCTTGACATACTCATGAGGCTCAGAGGATGGAGATGGCTATATAAGGATACAGGTGGTGCATGGATTTGTCATCGAAGCTCGTCATCGTAGGATGTTGGGATTCAGCCTGGCAGGCACATAGCCCACTTATCATTAGTTACCATCATTGGGACTCATGGCAGGACTGCCAGTGACAAGTGGAGGAGGCAGGGATGGCATCCGTCATCCATGCCCCTTATGGCCTAGGCTACACGTGCAATGGATGGTGCAGAGGGAAGCCAGAGGCCACTTGAGGTAAAACCAAAGGCCACTCAGACCATTCTCAAGTTCAGGTTGTAGTCACAGCTCGGCTACATGGAAGTTGGGAATCGCTAAGTAATCGAGATCAGCGTCTCACTTGAGTAGATACGTTCTCAGGCCTTATACACACCGCCATCACACCACGAGAGTTAATGCTTACCCAGAAGCCAGTGGCTAACCGCAAGGAAGGAGGCTATCTAAGAGCCCAGGATGATTAGGAGTAGAGAGTCAGCAACAAGGTAACCCGG
+
#&)*&''%)%&'$(&.+((%+)%)/022*))*,'+))+,(+-*,.0&(*(-/.5*&+,&&($'),(+)(%(*02,+&'%/+***)13/0336,(+*-$&%$%&&'1-.-/895++,-.2-)(+**8-'((,((&$&+(+%,,)-+),))((&+)(&)0-*,'&)/0312.,(%((+*&,+,2:0++.-)+,%''&%()+,,.,,'&(,+(+(&%$&)*-/5542*''(&)/-0)&%'%'&',*.,+&&&/,**)%--.06$%'&(**)(,.,+-(%%(((.,**(,6/./''.'''*+,+'%%$)1*)'*.,.+,')$%&%#%)(**(&(.+20%'++')))-'(&%$$)$+(++//+''()''')&../',&)*.,,+/***+,-&)&,8003%0%)&'(/+64%,%#$$&'')--&'((*3,-,'&'*+-68532,,0*(*-)+8/-62./*&&&&(('(''10021*%-03.'-+)))+'*')*-,,.5%(&%$(&*)-,8;,(02*2--,44427..%)%%&%'-4'&+)+,,-(-/')()*'&(%''++0793;30;51:8/,%(*7;6+091426455552241.--*+'$&)))&($'%)/(,.%&,')*,)-).&+1-*)**($&0/#'&&+.0,,))+0&,.../.*/15./*-/,%+)+*'&&&..17-,+&$',./,8;9++.+.*('()&%$&%'0))'*),%()(+*(+%()20,'0/+*,*,*(%&*()*;**$(+1.0*()(0*466531-+.-12034+.,-,+%$$&(%($,3((2/'22$&%%()/)-%&-1)-('2.8+3')''#-$#($&)&'-/-)+'$'(*--25,&(.+./.(+-)(/**+2/45'5'*-4+102'*&)')+4152&/(*)+,-41.('),%))%(+((,/4,+(&'#&%$%'*&(()03*030**,)(),/9*).3/.+'$&$&&')(,.;991,./020-,/)'+)*,*(('*-4'&+)*)2+*&.1+'%++)&#%&$$'%(&'+-/25**)+)'+0-%*'(*&*.0+($'()+-.(+///2/.*'''&*+)-++3-0(,/.-$)('*(#&%*4.,))%(%,,,*-,'%%'%(-*%+(-,+,3,1/-(-()*00,,*,)%'&)))$)(+.'('''&'0--$*#%%##(*''()($%%()-+*+('(.*#%'((*,0((%,-*,...-**)'.051-()&-*%1('-1&((&''&&()1+%)*.+--**)*0.7+-.
@d13d1989-d5e2-482a-b37d-9d8120494ad8 ch=194 read=106456 start_time=2019-12-13T15:41:42Z barcode=BC01 runid=2c9cf7bc05858273f10e7d7ec552fc0bd742dc3e
CCGGTTACCTGTTACGACTTCACCCCAGTCATGAATCACAAAGTGGTAGCGCCCTCCCAGTTAGCTTCTACCTACTTCTTTGCAACCCCTCCCATGGTGTGACGGGCGGTGTGTACAAGGCCGGAACGTATTCACCGTGGCATTCCTGATCCGGTTACTAGCGATTCCGACTTCATGGAGTCGAGTTGCAGACTCCAATCCGGACTACGACACGCACTTTGTAGGGTCCCGCTTGCTCTCGGGTGCTTCTCTTTGTATGTGCGCCATTTAGCCAGCGCGTGTTAGCCCTGGTCGTAGGGGCCATGATGACTTGACGTCCCCACCTTCCTCCAGTTTATCACTGGCAGTCTCCTTTGAGTTCCGGACCGCTGGCAGCAAAGGGATAAGGAGTTGCGCTTCGTTGCGGGACTTAACCCAACATTTCACAACACGAGCTGACGTGACAATATGCAGCACCTGTCTCACGGTTCCCGAAGGCATTCTCATCTCTGAAACTTCCGTGGATGTTAAAGACCAGGTAAGGTTCTTCGCGTTGCATCGAATTAAACCACATGCTCCACCGCTTGACGTCAATTCATTTGAGTTTTAACCTTTGCGGCCGTACTCCCCAGGCGATTCGACTTAACGCGTTAGCTCCGGAAGCCACGCCTCAAAGGGCGCTTTAACCTCAAGTCGACATCGTTTACGGCGTGGACTACCAAGGAGGGTATCTAATCCTGTTTGCTCCCACGCTTTCGCACCTGAGCGTCAGTCTTCGTCAGGGGCCGCCTTCTTCGCCACCGGTATTCCTCAGAGCCACCACGCATTTCACCGCCACCTGAATTCTACCCTCTACGAGGACTCAAGCTTGCCAGTTATCGGATGCAGTTCCCAGGGTGGGGCCAGGGAGTTCACATCTGACCAACAAACCGCCTGCGTGCAGCACGCCAGTAATTCCGATTAACGCTTGCACCCTCCACCGTGTACCGCGGCTGCTGGCAGGTTAGCCGGGTGCTTTCTTCTGCGAAGATTGGCGATCAATGAGCAAAGGTATTAGCTTGCCCTTCCTCCCCGCTGAAAGTGCCCCGCAACCCGAGGCCTTCTTCATACGCGGCATGGCTGCATCGGGCTTGCGCCCGACGGTACCAATATTCCCCACTGCTGCCTCCGTAGAGACACC
+
670708./:9625,/0687;51537-+-376:9610003795-0031.&00262-21)&),,'%''-)*+02.*./8,692+52)570*(*2.)003*,+..10850..2(+),*460./1-',./.196720/63,,01.%'/'/)-1,3*&'.(&)&')*..1:17244959787.&),44708///3445.5'.'*,-.41:9650-.%)','))**''&)**(*0+((1*()11/2(++*)+1./0&'*1*3/-+),-.36*.3&$'%%$&)&))*).**(5/+(.122/1--56871//033,+('(+,0-+1051.1:3;772/1)/095./0477161+*001:.2;;-027*1()*//0,-0.84.*/,6/(101,3+1-')29),**)//.232+01601517..,'-4115:1+((483+2/21./..,+')*1/'&'*)231323:-.0435477:;8362.0+0+,,(,75679831'''('(+/.:+,6657/..,1,)+/:259-9.+,8;88<,,--*800/5612/2/2;;00...1/1126./4)''%%$$%)(1.59:58;933356:)1,.),0)*25430%/)--87:1+.3-/'*&%(332536345,,.,,--;-8/.5+/.()(+012,5--762&&&%$))*/,/)-(,-30//01.990*1.7011846665607)-*('*(/+01+,3./46/87/+2307.()**74-/+,1471.+()+)+(21/,++&+)'*32/-824/)(+.427::219-424635,*'$'%%+,(*,&+),,-802-/7(((&+)/.(213//'.0-&+++/-.-1/369+4+03218-&(-)+,3-23179677;0/(&*-&%%',(1+%,,)*-.8/*)-/1*)''%,089;:8;68:5220-,+%&($*&-+%&(%+'2*)()5*0*-*+/+()*.521340140,''',3*../..2-()$&$'+-.,,/1(*)%$$%('',513761.*+)4*-',-+.0481/.,,1:*)*(*//,)(.)&+,'(5+,+/86('*)-*23+,+.)(&$'*&-0'%(.,798<65:55745-418.%)(-./0869:*85437+.1193++**++()'0*23645380+.*((((2523)(+*+(&.(%)+
@475bc001-ebb8-4f42-8017-cf5ca5310c95 ch=452 read=79867 start_time=2019-12-13T15:41:33Z barcode=BC01 runid=2c9cf7bc05858273f10e7d7ec552fc0bd742dc3e
CTCCTACGGGAGGCAGCGGTGGGAATATTGCACAATGGGCTTAGAAGCCTGATGCAACCATGCCGCGTGTATGAAAAGGCCTTCGGGTTGTAAAAGGTACTTTCAGCGGGAAGGGGTAAAGTTAATACCTTTGCTCATTGACGTTACCGCAGAGAAACACCAGCCTTGCTCGTGCCAGCAGCCGCGGTAATACGGAGGTGCTGTAAGCGTTAATCGGAATTACTGGGCGTAAAGCTACGCAGGTAGCCTGTTAAGTCAGATGTGAAATCCCCGGGCTCAACCTGAGACTGCATCTGATACTGGCAAACTTGAGTCTCGTAGAGGGGTGGAATTCCAGGTGTAGCGGTGAAATGCGTAGAGATCTGGAGGAATACCGGTGGCGAAGGCGGCCCTGGACGAAAGACTGACGCTCAGGTGCGAAAGCGTGGGGAGCAAACAGGATTAAAGATACCCTGGTAGTCACGCCGTAAACGATATCGACTTGGAGGTTATTGCCCTTGAGGCGTGGCTTCGGAACTAACGCGTTAAGTCGACCGCCGCAGAATTACGGCCGCAAGGTTAAAACTCAAATGAATTGACGGTACAGAAGCGGTGGAGCATGTGGTTTAATTGATGCAACGCGAAGAACCTTACCTGGTCTTGGCATCCACAGAACTTTCCAGAGATGGATTGGTGCCTTCGGGAACTGTGAGACAGGTGCTGCATGGCTCGTCAGCTCGTGTTGTGAAATGTTGGGTTAAGTCCGCAACGGCGCAACCCTTATCAGCTGTTGCCAGCGGTCGGCCGGGAACTCAAGGAGACTGCCAGTGGTAAACTGGAAGGTGGGGATGACGTCAAGTCATCATGGCCCTTCCTGACCAGGGCTACCGCGATGCTACAATGGCGCATACAAAGAGAAGCGACCTCGCGAGAGCAAGCGGACCTCACTTAAAGTGCGTCGTAGTCCCGGACCAGGTCACCGCTCGACTCCATGAAGTCGGAATCGCTAAGCCAATCGTGGATCAGAATGCCACGGTGAATACGTTCCCGGGCTGGCAGCACACACCGCCCGTCACACCATGGGAGTGGGTTGCAAAAAGTAGGTAGCTTAACCTTCGGGAGGGCGCTTACCGCTTTGTGATTCATGACTGGGGTGAAGTCGTAACAAAGGTAACGG
+
-/0,((,-27+.400460:6*-'+&&$)())-/1:931*+&&)*./-08787:3/2'2/667990-,,+-)+033.((/-8818-;7576,87.&)&*)*.:.-.///1(''(10.,/95-112000393;71245/33115253+.*''$%(%+.**,.,,&.&''$$,+-.27:2+(&%&(-//50.:0004./')(*''%$'++.42;.:,1)01,3/23/1:81:968.*+#$(.0()+$%',)*+-003),6-..74-&)3-*.681*4887:-8/2/(&',+0.//0.-+,,-236998:21.**&&'),-+,4-&-21,),**-+.4--8;873/...61/1:1.03;90..,-/006/,0.*3..195<,:++(/.*/6+1.8.*-765138-*+--.-12447539777407.,,78;<:')(+9;,9-36)0)*')'.,%3;85693-413+-36;99:<610,-(013605/5.0/.2:)3*+8<318323:87---,002*+(()-.5-,+)/,7))*,/0747:4&*)))'-'(*2-/0*-/5*7326;;75999;30)*+./..((%$$&'$)((,.755-,+,21.))04:7525,)+,-:98633/-4*,3/(-+,3;2411005-3-//5.//0314.-:/0,+*+,-1-2%+++6/77:7<8.81(),-*..,.06/360.---//.).-'//5713434764/6).+.::43474894;20+-00/0587,.,'5)4*:1+2..,%&'')'0,/73022801.921&,%1(,7510,0'))+3.66,/,,.,-0++/0./)-524;;26876989:5/0334.+**+/49,(*(&$'(70,,+,*+*-*'+)$(*2/.-//.-.*+-.353.4*&'%()'*)')//5/41,*)+,::,60866,+*'%)'75*((&(*,:7:9766*),2+$%%),))$)''*1/(()+,/(,0330/1-41467/1(&&$(*-/.12:95764,*+00/22,/09866:86:366:*),.+,$'&'''',.-..08,1*((+,66463::630(%+*425:550693,'.'-10.-*-*5+5786:/;7(+122()0-.2+%*.49.-467:79320125780/.2.+-/07:9359*-9/9;:94
@db77c32b-6db0-47cf-b5f6-9d12ba308d87 ch=457 read=53746 start_time=2019-12-13T15:41:27Z barcode=BC01 runid=2c9cf7bc05858273f10e7d7ec552fc0bd742dc3e
CCGGTTACCTTGTTACGGCTTCCACACCCCAATCATCAATCCACCTTAGACAGCTCCTTCGCGCGGTTGAATGGCCACCGGCTTCAGATTTGTTATCAACTCTCGTGCGGTGTGACGGGCGGTGTGTACAAGGCCGGGAACGTATTCTGCCGCGGTATGCTGATTGTGATTACTAGCGATTCCAACTTCATGTAGTCGAGAACACCGGGCTAATCCGAACGGGGCTGGTTTTATGGGTTTCGGCTACCTCGGCTTCGCTTCCCTCTGCACCATCCATTGTAGCACGTGTGTAGCCCAGGTCATAAGGGGCATGTTTGACGTCATCCCGCCTTCCGCACTCAACTTGTCATAGCAGTCTCGCTAGAGTCTAGCCAATGATGGTAGCTTAACGATAAGGTTGCGCTCGTTGCGGGACTTAACCCAGCATCTCACGACACGAGCTGACGACAACCATGCACCACCGCGTACTCGCCATCTCTGGAGCCTTTATGAGTATGTCAAGACCTGGTAGGGTTCTTCGCGTTGCTTCGGAATTAAACCACATGCTCCACCGCTTGTGCAGACCCAAATCAATTCGCTTTGAGTTTCATTCTTGCGGAACATTACTATGAGTACTGTGCGTTAACTGCAGCGCGAACTTTGACATCCAACACTTAGTACTCATCGTTTTACGGCGTGGACTACTAGGGTATCTAATCCTATTTCTCCCCACGCTTTCGGGCTGAGCGTCAGTTGCAGGCCAGATCGTCGCCTTCGCCACTGGGTGTTCCTCATATATCTACGCATTTCACCGCTACACGCTGGAATTCCACGATCCTCTCCTCTGGCTGCCTGGTTTCTATGGCTTACTGAAGTTAAACTTCGGGCTTCACCACGTTATGCTGCCATTGCGCTTGCCGCCCTCTTTACGCCCAATAATTCCGGATAACGCTTGCTTTTCACGTATTACCGCGGCTGCCAGCGTAGTTAGCCGTGGCTTTCAATAAAGTACCGTCACCCGGCTACCATTTCCTGTAGCCGCCGTTCATCGCTATATGGTTACAATCCAGCCTTCTTCCTTCACGCAGCGCGTTGCTCAGTGGGGTTTCCCCATTGCCGAAAATTCTGCTGCCTCCCCGTAG
+
)/*0+0)*'*(%'0'*,&,+,-'$&#*,/+.31974011,2.%(#*$&)10/24470194*+).++4.&'0+,&1.)6)(*0075'.$-&&&&()../70.-+-+)$')$*(&()08:6808688753458.56602)%'.*-/3;,('+(&))...00*%&%**'('')1*./0024379/.-'-/7300//+24*+(*%$$$)&).$'&*+02'&&..'&(&%%'*(,/,(((,..50%&%')'/5/.(*,172..02/92..*&*+/-+015106,%'()(1--,+)-,/-60++114-+0-(/5./(*)+7-./3769:/:4,%'%&)((&)(+)+).)9.//,'($*//165390/3,++/000,'+*)0(**)3++,$))*1-62220'1.-++')(.//21../9,-*((,..5..&.+*+++,-.-1030021/0'*,).114..--/*17)/*),%-')+,(((*-.31./0%)1./30.02,,-.7001.-,,-220*)'(06,928;857318.1395-'%*-+2;57/---43345:-3-,,4204/4*1&121%))).*,-+,&(+-+)&-091-068021.+)((%*&))((*&$%%'(&&(#,&),373413151/0,,)+23599010-100.-.')-))+3-053457++/<//4/:00179698544/2861213(+1/0/.,21-'*3980./1-85,*'25...)(&).,(,*1'+%&(,0+,-//26457939305:1334:**+1:5712(,,0061)&/-.*/1+*+23**-()),''&+*)-,7-()*+0122--'***,'+.--28;89.8;-,5350-++/(-.+0+,3:12*-/26&2.*-.*%&'&&'*($&&''$&'"$$##&&%$#$$#',-,-19/+,*0/)2++7:815.4/5;890.**'%&('''%'**/-22-19041,++)*%#&('(&2/,**0-150-(&''$),,.90'/'.76892271)2*(&&))3<7564542121-04,-,)$(+$%+''%$&'),'*/:74/,'.-19646/*-41.325-.,,+/222147'00'+24-;-0780&+)*27--61+0((&&''(*,)-+)(,,).
@bfce8273-368d-42bb-ad37-c41d51b0c6bb ch=145 read=119171 start_time=2019-12-13T15:41:27Z barcode=BC01 runid=2c9cf7bc05858273f10e7d7ec552fc0bd742dc3e
CTCCTACGGGAGGCAGCAGTGGGGAATATTGCACAATGGGCGCAAGCCTGATGCAGCCATGCGACAGAAGAAGGCCTTCGGGTTGTAAATTACTTTCAGCGGGGAGGAAGGGGAGTAAAGTTAATACCTTTCTCGTGACGTTACCCGCAGAAAAGAAGCACCAGCCTAACTCCATTAGCAGCAGCCGCGGTAATACGGAGGTGCAAAGCGTTAATCAGATTACTGGGCGTAAAAGCACGCAGGCGGTTTTGTTAAGTCAGATGTAATCCCAGGCTCAACCTGGGAACTGCATCTGATACTGGCAAGCAGGTCTCGTAGAGGGGTAGAATTCAGGTGTAGCGGTGAAATGCGTAGAGATCTGGAGGAGGAGATACCGGTGGCGAAGGCAGCGGCCCCCTGGACGAACTGACGCTCAGGTGCAGCGTGGGAGCAAGTTAGATACCCTGGTAGTCCACACGCCGTAAACGATGTCGACTTGGAGGTTGTGCCCCTTGAAGGCGTGGCTTCCGGAGCTAACGCGTTAAGTCGACCGCCTGGAGTACGGCCGCAAAGGTTAAAACTCAAATGAATTGACGGGGCCCGCACAAGCGGTGGAGCATGTGGTTTAATTCGATGCAACTTGCGAAGAACCTTACCTGGTCTTGACATCCACGGAAGTTTTCAGAGATGAGAATGTGCCTTCGGGAACCGTGAGACAGGTGCTGCATGGCTGTCGTCGGCTCGTGTTGTGAAATGTTGGGTTAAGTCCTGTAGGCATAACCCTTATCCTTGCTTGTTGCCAGCGGTCGGCCGGGGAACTCAAAAGGAGCTACCAGTGATAAACTGGGAAGGTGGGGATGACGTCAAGTCATCATGGCCCCTACGACCAGGGCTACGTGCTACAATGGCGCATACAAAGAGAAGCGACCTCGCGGAAACCGTGACGGACCTCATAAAGTGCGTCGTAGTCCCGGATTGGAGTCTGCAACTCGACTCCATGAAGTCCGGAATCGCTAGTAATCGTGGATCAGAATACGGTGAATACGTTCGGGCCTTGTACACCGCCCGTCACACCATGATTGGGTTGCAAAAGTAGGTAACCTTAACCTTCGGAGGGGCGCTTGCTTTGTGATTCATGACTGGGGTGA
+
-1243+5+.0'+10255/2-,7:.185/02+*+-151.,+)),/5,1732331--',,2)((''))',)&**-001-.,-4102,/0++(*(+28...1/132+'./)0(33*$&',;8*.050502-./+&**%0')+22:207/,02./3-)%++'+./6(,-''300/8*$.'%#))*+-..4-./.+7-.-:51--,,-477-,/52;1:05,+%.+*)88;88*.,.-%&((,,0018/5)269+0543-./6%,+($'(+(*77+2992:(2*0,,*,-)+97740.*)+.-3270/2+$''(-//..-/*(&)),',,,-./--*23433/302100087258992.,)+,-,.-'))%)'%$(13;2/0.,4.(*-'*/$,*()3971-+/76.)'.+//.2//19339+++()0//101*'.-**)1(+...88/,.0-,-320**)++1::;;:/.,*++1177/9/3*(-*280-+//.&''()$**-,++((**,-).*,.'+0--../978387789:56830*(''*0/477/000*,5-96<;61787;4/..33414,*')'**)&+%(+/.50865.('*1,)'),09:35684--,,+%$%)&*+-,0&(*1/9..292268.,*-,0525(()12+3,+5;21'')+,86513855778923.'4,6+6:56/$.).+.048:;:9674:::8:455-1...6/.,3+,((07+,008-445814014.))%&&*()$,)02,-/-/0()'%%&()0-*1/(*,09/1.420&(($,)+57-96*')'%)3-85*-+++-/8/..0-.+/)((&)4,05765..-,0162220'++3-2+'%$&'('&-3,,-+*)((*4765493,1...+76776)'*%'*()+&'+,0'+(%&'&#$$%&)+-356665+)4;0,0*-/32010237-+,0)///..*.0463.1.././188625142001*10/901722*0.3-.08<9:433-*)/-+4,74((96272406'*,,(('$(&)(,01070.0345446.()&)%)/54:47.96)'..81-,')%&&,(0,1:42/*02.-,.-2)%'-+,)..03:5((,),.-'/-/1.
@caa8230e-d461-41cd-b418-2a97a3c8a00b ch=449 read=48570 start_time=2019-12-13T15:41:24Z barcode=BC01 runid=2c9cf7bc05858273f10e7d7ec552fc0bd742dc3e
CTCCTACAGGGGCAGCAGTGGGGAATATTGCACAATGGGGAAACCTTGATGCAGCAACGCCGCGTGAGTGATAAGAAGGTTTCCGGATCGTAAAGCTCTGTCTTTGGGAAGATAATGACGGTGCCAAGGAGGAAGCCACGGCTAACTACGTGCAGCAGCCGCGGTATGCAGTAGGTGGCGAGCGTTATCGGATTTACTGGGCGTAAAGGCGTAGGCGGATGATTAAGTGGGATGTAGAAATACCCGGGCTCAACTTGGGTGCTGCATTCCAAACTGGTTATCTAGAGTGCAGGGGAGAGGGAAATTCAAATTCCTAGTGTAGCGGTGAAATGCGTAGAGATTAGGAAGAACACCAGTGTGACTCTGGACTGTAACTGACGCTGAGGCTCGAAAGCGTGGGAGCAAACAGGATTAGATACCCTGGTAATCCCACGCCGTAAACGATGAATACCACTAGGTGTAGGGGTTTCCAACACCTCCGTGCCGCCGCTAACGCATTAAGTATTCCGCCTGGGAGTACGGTCGCAAGATTAAAACTCAAAGGAATTGACGAGGGACCCGCACAAGTAGCGGAGCATGTGGTTTAATTTCGAAGCAACGCGAAGAACCTTACCACACTTGACATCCCTTGCATTACTCTTAATCCGAAATCCTTCGGGGACAAGGTGACAGGTGGTGCATGGTTGTCGTCAGCTCGTGTCGTGAGATGTTAGGTTAAGTCCGCAACGGGCACCCAACCCTTGTCGTTATTACTACCATTAAGTTGAGGGCTCTAGCGAGAGACTGCCTGGAGTTAACCAGGAGGAAGGTGGGGATGACGTCAAATCATCATACTTATATGTGTAGGGCTACACGTGCTACAATGGCTGGTACAGAGGAGATGCAATACCGTGAGATTGAATGACTTAAAACCAGTCTCAGTTCGGATTGTAGTGAAACTCGCCTACTACATGAAGCTGGAGTTATAGTAATCCTTGAATCAGAATGTCGCGGTGAATACGTTCCCGGGTCTTGTACACCACCCGTCACCATGAGAGTTGGCAATACCCGAAGTCCGTGAGCTAACCGCAAAGGAGGCAGCGGCCGAAGGTAGGGTCAACGGTGAAGTGAAATCATGGCTAAGGTAACGG
+
-,53102)/-)(&&--,,3+',)*1/)3)**1,4-,(+'&'()%%%&&&/..00179767:3566-,()'+*/+*01005;+.,1.:980.0/*)++1#$(&'0+/7/+.--,,.*++-+(1&)*30.4,/1+2..-(*-4/+0()(()-2,/'(),,.4/.(-//4-.&$&%**(+'(*001216233'.+-83/184/($$)((&+*(+003:87889971219*33:87944'(+48-,92+(1113,4*(/)+778799110034(69;886;/7/*****-./33(,---()%)+('*()(#&'2*5.1./093,+++4955073--4998-)')-+-/0---1.,-/0-,1*$')-4/.&)+12///7../-/(*'&'*/+..*.0,+-//-7,(*,7:00243-4../9888:((+$)*'(/.,&..27679<9776776;5--()+1-31301.1261.:,1)6+9577384-0)*&'-8,,)-)&%)(1+7,*--+40207:64.+&&'+0+500+0242+2*498+238.7+*,**0).$+*$-1701:0,,,..)((&***,%(+')&)+5,9838-930).)(*.0,*((,,*+13((+*,.'*'''&,&.0.07,/,++.06.//-4-7-62,,-21+.6280)36,-/5111..24+**-0766578216/-0978,)%*+857671--,-.44383&(13921,..1)..(0&($%$*')+.1:4/3$-/028-/.--1/391324.,.-,'1-/4654)+(&&&),-044485//)'+('))+/40,,++3)/.-57.1311+&*-.<:/0/0052,,.*')),+0,,*-31.,,+**-322-+,-+++.++-0-02541/0++,.0-;-++0)).,(&%(%&%())+)))1792/(*')224+11;804-/2,.(.+,/70.52*,+*)(#%(**+.4*++-8,'+0,((''1*)+$'&'7:89956:967/'('////;6'62010'')/4.)/)'(%)'*)'11+&(&'+5..-**))1.-/-.86145/+&*)+,-+,%&-,32948(++-&1+'(%%'))-0.0-/0)/,/./+,--(*+*,)$*',*,0(++*-)$%&('%&+.-/,6
