# Supplementary material for: De novo species identification using 16S rRNA gene nanopore sequencing
Source: PeerJ. 2020 Oct 21;8:e10029. doi: 10.7717/peerj.10029 (PMC7585375; doi:10.7717/peerj.10029)
Supplement: Supplemental Information 3 [file peerj-08-10029-s003.zip › pass_fastq_runid_2c9cf7bc05858273f10e7d7ec552fc0bd742dc3e_489.fastq]

@8a504623-1ee1-4fbf-b5ca-065e040009ce ch=163 read=200316 start_time=2019-12-13T15:41:04Z barcode=BC01 runid=2c9cf7bc05858273f10e7d7ec552fc0bd742dc3e
CTCCTACGGGAGGCAGCAGTGGGGAATATTGCACAATGGAAACCTTGATGCAGCAACGCCGCGTGAGTGATGAAGGTTTTCGGATCGTAAAGCTCTGTCTTTTGGGAAGTGACGGTACCCAAGGGAGGAAGCCACAGCTACGTGCCAGCAGCCGCGGTATTATGCGGCGTAGGTGGCGAGCGTTATCGGATTTACTGGGCGTAAAGGGGCGGATGATTAGTGGGATGTGTGCGGGCTCAACTTGGTGCTGCATTCCAAACTGGTTATCTAGAGTGCAGGAGAGTGGAATTCTAGATGTGGCGGTGAAATGCGTAGAGATTAGGAAGAACACCAGGCGAAGGCGACTCTCTGGACTGTAACGACGCTGAGGCTCAGCGTGGGGGGAGCAAACAGGATTAAAATGCCCTGGTAGTCCACGCCGTAAACGTGGATACCACTAGGTGTGGGGTTTAACACTCGTGCCGCCGCGCTAACGCGATAAGTATTCCGCCTGGGGAGTACGGTCGCAAGATTAAAACTCAAAGGAATTGACGGGGACGCACAAGTGTGACATGTGGTTTAATTCAAACAGCGAAGAACCTCCTTGACATCCCTTGCATTACTCTTAATCGAGAAATCCTTCGGGGACAGGTGACAGGTGGTGCATAGTTTGTCGAATCAGCTGTGTCGTGAGATGTTGGGTTAAGTCCGCAACGAAGCGCAGCCCTTGTCGTTAGTTACTACCATTAAGTTGAGGACTCTAGCGAGACTGCCTGGGTTAACCAGGAGGAAGAAGGTGGGGATGACGTCAAATCATCATGCCATGTGTAGAGATACACGTGCTACAATGGCTGGTACAGAGGATGCAATACCGTGAGGTGGAGCCAAACTTAAAGCCGTGGGTTCGGATTGTAGGCTGGAAACTCGCCTACATGAAGCTGGAAGTTACTAGTAATCGCGAATCAGAATGTCGCGGTGAATGCGTTCAGGTCTTGTACACACCGCCGTCACACACCAGAGTTGGCAATACCCGAAGTCCGTGAGCTAACCGCAAGGAGGCAGCGGCCGAAGGTAGGGTCAGCGGTGGGGTGAAGTCGTAACAAGGTAACCGG
+
++60//4.89/07337523323,'*++*-/,,+-/0.2-'**)-+0.03662.3160-/81435/.--+13233.35;::649554,+/.*)-.27896153)*&*%&%#$$&.10/12..,-5,)*,(1,-,*'%#%'')*569<8462237),*00.-93215(.+,./21//;00/65619,,.%(%11*)01887766560(+.*)/9565+5('('+8768983+-/)*0+.3.3-2.1,.,0189481:,78;664/18343221,022505,)&%(+./4/5+,(%%'+-+).,.810-84..2200*((+-1/4724/053080%%(%(*--449:71.,**/9763)&-*,)*,457604734/-...::9511*&'00;49005'.(.)(*,**3-)+22147350116:7;<<3/+,.0/.+*&(*,&2779:8;;71;;4-,(*&)'.23911:-.')),&*$$',,%'%(+/95;88;7676,'))+35:885777/-000<;46871/+($*)/20586:<4.4.//21,*+%&')04652572;.0-,+0'*('&()))0*))+)'(''+/685821+)+$%$*('*//-6/7/0)+&**++/5,4.(-5-2,*+/,./5$*(*/7999,*+(,6/.63('$(('%&&%+*+.6730&+/.4084,-84302-)%&(%))/,,-330&16+++(*-+-/0/1610/15843935-8-,*670561.(..*,-,.//8;33:73:897:62-,.*-'&)(//.388/15577577:;711297(((-*,-0/.+,,,**,,+')+.17954651-7.-,2100/.,-,0188381..4./0*,()+.*,706921-./51*,2-+*.2784(5%5'(%#&(&''&*0.*-2001++*+-0-8../60')'*:,,,&))*))*104597;6*))+07705384532.(/+*77%-/,+,64450-/.1:79;.2611))$)&&'&(2.7-/5:5+3/*),2..1235665330305./2)+*'+3)(()/756012,50.()''(*,,2'0),.*,+/-*+//89:643),++//,3-
@e0083223-f52d-41c3-b3d6-ad829fcadb6a ch=389 read=94223 start_time=2019-12-13T15:40:53Z barcode=BC01 runid=2c9cf7bc05858273f10e7d7ec552fc0bd742dc3e
CCGGTTTACCTTGTTACGGCTTCACCCAGTCATGAGATCACCAAGTGGTAAGCGCCGCCGAAGGTTAAGCTACCTGCTTCTTTTTGCAGCCCACTCCCCATGGTGTGACGGGCGGTGTGTTACAAGGCCGGGAACGCGTATTCACCGTGGCGACGGTCGTTACTAGCGATTCCGACTTCATGGAGTCGAGTTGCGAACTCAATCGGACTACGACGCACTTTATGAGGTCCGCTTGCTCTCGCGAGTCGCTTCTCTTTGTATGCGCCATTGTAGCGTGTGTAGCCCTGGTCGTAAGGGCCATGATGACTTGACGTCATCCCACCTTCCTCAGTTTATCACTGGCGGTCTCGCTGAGTTCGGCCGGACTGGCAACAAAGGATAAGGAGTTGCGCTCGTTGCGGGACTTAGCAACATTTCACAACACGAGCTGACGACAGCCATGCAGCACCTGTCTCTTTACGGTTCCCGAAGGCACATTCTCATCCCTGAAAACTTCCGTGGATGTCAAGACCAGGTAAGGTTCTTCGCGTTGCATCAGATTAAACCACATGCTCCACCGCTTGTGCAGGCCCCGTCAATTCGTTTGAGTTTTAACCTTGCGGCGGCCACTCCCCAGGCGGTCGACTTAACGCGTTAGCTCCGGAAGCCACGCCTCAGGAACCTTTCAAGTCGTCGTTTACGGCGTGGACTACCAGGGTATCTAATCCTGTTTTGCTCCCCGCTTTCGCCTGAGCGTCAGTCTTCGTCCAGGGGCGCCTTCGCCACCGGTATTCACTCTCAGATCTCTACGCATTTCACCGCTACACCGCCAGTTACCCCTCTGCGAGACTCAAGCTTTGCCGGTATCAGATGCAGTTCCCAGGTTAGGCCAGGGGATTTCACATCTGAAGCAACAAACCGCCTGCGTTAAACACGCCAGTATTCCGTTAACGCTTGCACCCTCCATTATTACCGCGGCTGCTGGCGGCTGGGTTAGCCGGTGCTTCTTCTGGGGTAACGTCAATGAGCAAGGTATTAGCTTTACTCCCTTCCTCCCCGCTGAAAGTACTTTACAACCAGAAGGCCTTCTTCATACACGCGGCATGGCTGCATCAGGCTTGCGCCCGATGTACCAATATTCCCCACTGCTGCCTCCGTAGGGAG
+
4-()-0*&,1-5-160.0(.153624-)+98'''&%&)*&)'*,*+/0.-))*+05$+-*+405/7+-)-12561(*,6,4977.--.'30)')*/14*/1815352566;..-3../)+&'(60,'/)')+*-/-.00,6,+*-+*)&+(''('+-/())))/.1344:9:84/0/,,--/,')*/('00913'%/,-5&9)/-9485/0./144//190,),'.(-./(+,6,)*..104.((+,+127154155./1458789133)&&(-&-)-0%(&&*0),343,--')/60:6/..+*++/2.0233874178+/97<1423(+.9+,,:112,0.)30125'&'((35-4'-*318/%'--//151:+..5634.1%)/7-/.032136//2:9/0)*+&/*//119-/055664668998531/-1328779760.2.3176656*%&$%')65:5:/,,,*+))*%&))()7547**,+674.432934;<88678845616%'')-++-03:9<71221;45475('../0<:9;//0,...0/-01,-300,+''23474.*+,.7.71,191/2,9;<-18/,1,**/+-*,+/',,033-)1:5(*+/3106/9/62/*,***,.0'-*/+)594656;75/('''(('))-/7183*-.-300&-*71118;898765/66/.08834;6*1-.,9://2.1:6*+,35+)*.5//4467::.--,185305)(2/3(&&)(((,-44337*11&*')#((*'(+,566/.../3982;3216946854039/2-$''(#)+./-63&42054478021308//0:-32448245:792477*30&2180&)60.&+))'$-,&($''(*''*.'+.3-378.879:843*/%'&%%&(*,,%&($%((%&().-0**-1-,+/1/./1'%,--5/0202/7122957'%')'%'.3/6.-.1)34/03:3:;7/0)4/6560.000954.%120.31015-&,,5/,,.::+6:6./-;7+*75/,2*,-..96.+,+1+,'%*&,+3:9<88<,%$%('+)-,42552202--',,'586683671;1*')(((/30811.6/573+-//*'&'%')655,,,%(&
@4216eaeb-aae3-41f6-b194-596265bb41c0 ch=478 read=92819 start_time=2019-12-13T15:40:33Z barcode=BC01 runid=2c9cf7bc05858273f10e7d7ec552fc0bd742dc3e
CTCCTACGGGGAGGCAGCAGTAGGGAATTTTCGGCAATGGGAAACTGACCGAGCAACGCCGCGTGAAGAAGGTTCCAGTTGTAAACTTCTGTTATGAGGAAGAACAGCGGCTGGAAATGGTAGCCGAGTGACGAAGTACTTTATTAAGCCACGGCTAACTACGTGCCAGCAGCCGCGGTATTAATACGTAGGTGGCAAGCGTTATCAGGTGTGGGCGTAAGAGGGCAGGCGGCAGCAGGGTCTGTGGTGAATGCCTGAAGCTTAACTTCAGTAAGCCATGAAACCAGGCAGCTAGAGTGCAGGAAGGATCGTGCTGATTCCATGTGTAGCGGTGAAATGCGTGATATGGAGGAACACCAGTGGCGAAGGCGACGATCTGGCCTGCAACTGACGCTCAGTCCAGCGTGGGGGGCAAATAAGTTAGATACCCTAGTAGTCCACGCCGTAAACGATGAGTACTAGAAGTGTTGGATGTGAGGTTCCAGTGCTGCAGTTAACGCAATAAGTACTCCGCCTGAAGTGATAGTACGTTCACAGAATGAAACTCAAAGGTGACGGGGGGCCCGCACAAGCGGTGGAGCATGGTTAATTCGAAGCGAAGAACCTTACCGAATCTTGACATGCTCATAAAGGCTCAGAGATGGAGAGATAGCTATATGAGATACAGGTGATTGCATGGTTGTCGTCAGCTCGTGTCATGATGTTAGGTTAAAGTCCGCAACGAGCGCAACCCTTATCGTTAGATTCCACCATCTATTTAAGTTGGGGACTCTGGCAGAGACTGCCAGTGACAAGCTGGAGGAAGGCGGGGATGACGTCAAATCATCATGCCTTATGACCTGGGCTACACGTGCTACAATGGATGGTGCAGAGGAAGCGAAGCCGCGAGGTGAAGCAAAACCCATAAAACCATTCTCGGTTCAGTTAGCCAGTCTGCAACTCAGCTACATGAGTTGGAATCTTTAGTAGTAGTCAGCATGTCGCGGTGAATACGTTCTCGGGCCTTGTACACACCGCCGTACACCACGAGTGATAACTTACCCGAAGCCGGTGAAGCACAACCGCAGGAAGGAGCTGTCTAAAGGTGGGATTGATGGTGGGGTGAGATCGTAACAAAGGTAACCGG
+
,.02,-/+12('.-1031-&1'*'%+(/7<;26;97;65/&%(&.,-&),1/%-/(,+575768.20$'(*)/4+'%+-3,0770348531,0++&))(,4-.85&52,4../,(1-,41+++/2,++,-53'&($'(.250+//0+')-.-/0.0460,/44689:7-3./02/151/*++/(+&0.0235315/263582;2221676364:853-7/'&.15458:270-(,.')3.478778:988;94483.'-()-+0((1+9/33/.-50*)&*8.0---0****+0,,+,14,44+**/./0-2,(&%&+,.,+/15547897:7+5/**31/-)+)*++*-6/-1,-19+.,2--)+/)-27::0000+6.6.5686:,--+,+0.7'0,8'&(,-39686)(),9--//+...-6546:*)%+,-/471)--197745'/,-/0///+,('%('*.10;1917+*'%+&*&%&&/16999;783:250-++'*--&,&(*03*074))'%'+,/*+0135791+0)*+74/.51,0853)0(+*.03-.8:,88,*33548896766/./.,/0*,4+80:3(..$',/2.-1-501..5(&'+,.8,,+.*&***&()30.6469&'&)-66/.,,+0.00/-/5453000/-7,8,+0&2*+.785832'()+62,,--,,+*+0'))%($&)#--/013,*//3(+/262335470205.+3-44/70)&%4(*)*/2+-*((-3235-8-78;112320(,+.('&-3779:-2001.4814358203/6073198+3889:889:<:444::9:759/60007;;78;65,,+(),//0//-10.28213-,493-*1**-,0+,,*.-,,*'*$(&*-),5:;55:5).+4:3:99;;99902.14%+),&'$$')865/13613-*++,3211'%(..(--.,*&*&&&()$(&',.*),(-/2547,4011:9&745:74-/-(-.3///54120390/'')&)-/,))($&%%))/*(-)%1*()*/.07390,),%')+,0.)*,.+2-3,,))*334422;'/,628:008.232'3*450'**$%,..66:78:,-6/8:9;7:
@5e2550ee-fda6-4cd5-a561-4843cace05d4 ch=88 read=256127 start_time=2019-12-13T15:40:31Z barcode=BC01 runid=2c9cf7bc05858273f10e7d7ec552fc0bd742dc3e
CTCCTACAGGAGGCAGCAGTAAAGAATTTTCGGCAATGGAAACCCTGACCGAAGCAACGCCGCGTAAGGAAGAAGCCGGATTGTAAACTTCTGTTATAAAGGAAGAACAGCGGCTACAGGAAATGGTAGCCAGTGACAGTACTTTATTAGAAGCCGGCTAACTACGTGCCAGCAGCCGCGCGGTAATACGTAAGGTGGCAAGCGTTATCCGGAATTATTGGGCGTAAAGAGGGCAGGCGGCAGCAAGGGGTCTGTTGAAAATACGGAAACCTTCAGTAAGCCATAGAAACCAGGCAGCTAGAGTGCGGAGAGGATCGTGGAATTCCATGTGTAGCAGTGAAATGCGCGTAGATATATGGAGGAACACCAGTGGCGAGGCGACGATCTGGCCTGCAACTGACGCTCAGTCGAAAGCGTGGGGAGCAAATAAAGTTAAGATGCCTAGTAGTCCCATGCGTAAACGGTACTAAGGTGTTGGATGTCAAAGTTCCAGTGCTGCAGTTAACGCAATAAATTACTCCGCCTGAGTAGTACGTTCGCAAGGAATGAAACTCGAGGAATTGACGGGGCCGCACAAGCGGTGGAGCATATGGTTTTAATTCGAAGCAGCGCGGAAAGACCTTACCAGGTCTTGGCTTATACTCGCAAAGGCTCCAGAGATGGAGAGATGGCTATAAGGATACGGGTGGTGCATATGGTTGGTCGTCAGCTCGTGTCGTGAGATGTTAGGTTAAGTCCGCAACGAGCACAACCCTTATCGTTAAGATTACCATCATTAAGTTGGGGACTCTGGCAGGACTACCCAGTGACAAGCTGGGAAGGCAGGGATGACGTCAAATCATCATGCCCCTTATGGCCTGGAGCTGCACATTGCCACAATGGATGGAGTGCAGAGGAAGCGAAGCCGCGAGAGTGAAACAAAACCCATAAAACCATTCTCAGTTCGGATTGTAGTCTGCAGCTCGACTACATGAAGTTGGAATCGCTAGTAATCATAGCGAATCAGCATGTCGCGGTGAATACGTTCTCGGGCCTTGTACACCGCCCGTCACACCACGAGAGTTGAATGCTTACCCAGAAGCCGGAAGTGGCTAACCGCAAAGGAAGGAGGCTATCTAAGAGTGGGATTGATGGTGGGGCGAACAACGGAACAGGCGGGCAGGCGGACCGGTTGCTGAACACCGACAACTTTCTTCAGCACCAGCAATACGTAACTACCGCA
+
')-.-.2+0.*&)+''&'&(((*''*(/,(-.79261.+(/++;,,,255+)*%*/-,,/5&&))**&%))&*.*+4(1(-2)),8/66;65.&().18.*,)-(0)'%('&.+.06/1/-20-23,++3+%)()(*%$)$)&-(&)')%-+&*)%'&)+2873544,3**'/,014./..--.+/,120/4+.*-0833823/311-.+&,(&-'+4.*30-),.++')+.2.-287383--.-'*30,+)(*(*(**1+,,1((&&$$$$&('(-40.51+)()*,--22/0-++,.+++++01.5*)(-302*),.+31414823+2+*,-*%,-+12.-,+,*175574//(+--).(-0/).,$'-/8,)')&*,).,---,,006151/&,,../1335,225),,(*-/6868,(-.51,*%&')--/*)+/(/*+**1+,12-%#%%))*-75')&))305*1(*&.2.631')*-:9..7/)+-2,(%%%$&*--.-()-..-.&-&&')..+.435,-.-.1/../40*+35-(---*-5.-3+(('(++/14/(()*'$$%'')/,*,*1/0-)+,--'+,41:;413483,3.,.,*-()+*+1+(,/709/.5+,*++/1*4),*)*+--.%(')((-*./))))+,;:+*''%..+4220-)((*..),%/,././+/.,'+,)*.*)..11602221,++372433388779*+01746-020'()&)%%))&*)'-4-*1-12*/6+.''(4),1./.$&(,*-.1*48/11.-)'))&)(((-%-/(%*,,35.+)**,1)+/+1/%,3/-07.4,--28/.-%*)%**.53**++)%$$%&'*&%&)&)'&%-'$*'(,0:109984'$&('+*)(+))-(*&'/)+7+-+.((%,'*-'*281*093+)*48324204643+*+1'/4.05'-(),-/&,'&*+(''()11-.*(+*+4/50867*+-(&*)*,/&'%''((1-*)$&%(%,++/&12102,'++020-3%+/'(&($)&*(*+*.0+'--,--/2-2-%)'%&('*+((+&'#0'&*)*&)0./+*)+(-*.*/65.(*+/.)+*+))%++)86766/1*)),-50-0,)+,*,,'+*$#$$$%%#$()%&%&*))'%$%$)(&,0*%&)*))'%$%%%+)+.')432-170/25*&%&#)*))+,...8.)($&$#$%$%%
@c30e2f82-b14f-4784-8f03-57f7f2f479a9 ch=109 read=232247 start_time=2019-12-13T15:40:24Z barcode=BC01 runid=2c9cf7bc05858273f10e7d7ec552fc0bd742dc3e
CCAGTTACCTTGTTACGACTTCCCCAATCATCAATCCCACCTTAGACAGCTCCTTCCTTGCGGGTTGAGCCACCCGGCTTCGGGTGTTATCAACTCTCGTGGCGTGACGGACGGTGTGTGCAAGGCCGAGAACGTATTCCACCGCGACATGCTGATTCCGCGATTACTAGCGATTCAGCTTCATGTAGTCGAGTTGCAGACTACAATCCGAACTGAGAATGGTTTTATGGGTTTTGCTTCACCTCGCGGCTTCGCTTCCTCTGCACCATCCATTTGTAGCAGCGTGTTAGCCAGGTCATAAGGGGCATGATGATTTGACGTCATCCCCGCCTTCCTCCAACTGTCACTGGCAGTCTCGCTAGAGTCCCAACTTAATGATGGTAACTAACGATAAGGGTTGCGCTCGTTGCGGGACTTCTTAACGCATCTCACGGCACACGAGCGGCGGCAACCATACCACCTGTATCTCGCCTGCTTCTCTCCATCTCTGGAGCTGTAAGGTAATGTCAGAGACCTGGTAAGGTTCTTCGCGTTTACTTCGAATTAAACCACATGCTCCACCGCTTGTGCGGGCCCCGTCGAATTCCTTTGGAGTTTCATTCTTGCAGACGGTACTACTCAGGCGAATTACTTATTGCGTTAACTGCGGTTACTGAACTTTGACATCCAACGCCGTACTCATCGTTGGCGTGGACTACTAAATTATCTAATCCTATTTGCTCCCCACGCTTTCCGTGAGCGTCAGTTGCAGGCCAGATCGTCGCGCTTCGCCACTGGTGTTCCTCCATATATCTACGCATTTCCACCCGCTACGCATGGAATTCCACGGTCCACTCTCCTGCACTCCTAGCTGCCTGGTTTCTATGAAACTGAAGTTAAACCGGGCTTTCACCACAGACCCTTGCAACCGCCTGCTTCTCCTCTTTACGCCCAATAATTCCGGATAACGCTTGCCACCTACGTATTACCGCGGCTGCTGGCACGTAGTTAGCCGTGGCTTTCCTAATAATAAGATGATCACTCGGCTACCATTTCCTGTAGCCGCCGTTCTTCCGCTATAACAGAGTTTACAATCCGAAAACCTTCTTCCTTCACGCGGGCGTTGCTCAGGGGTTTCCCCATTGCCGAAATTCCTGCTGCTGCCTCCCGTAGGAG
+
0'$&37(+233)06-232441204(.-5423-,.+.5--4.01//25-/2359493.-0+.,(*)(*(/34/17,..,105+974/40/020(..0-/'.*/,.2439%*),),+241+''')0024&&,*,3*()+625.45&-*-0353./002:2-(),(.-+),+-,,+8,-'&+17335'''%'4*(/38,1364650+1()1('%*++,-/28345:;<0:99;8053*)*,0+*+3/0,5,1-,0+&(*0-3.065656::;6-,-31+.11.-+.,+).&''-4,29998926+24+-%)*,..2983,-.557:,::;/,4;:8742/.0+*'%*4.0/00//56424/14.,-+*275*/))-./+,/3552142227,-*+-))..-7062223+4+**&88-)&)$&&./4.111/-,)+,)-+,(*,-00&0-1-4/++1-1*02-06/3224541$$'(*153-0,238,/4-+*,,(%&%%'*++++)**+.4(&(*,30-,30-*/.3;89:3(()*/)(+232')..0.<96/)'(*-//71/60+)&&)(&-)1,5;6)'/.%(,-;/15;9*-%*.;<259<-5-,-(+10&%*(+,+-/0.325)*.0././5/46024/;/:.66:&26)%,7786,.2-,-0*,3*7,9.0&(+,-1219843.)/,/47:9987770$(&0*7778;9743(24((.,953.*-,,19-.''''(+3120*-6,+-10(-0++.26185.,&',*/('(&((//&-0<:5546.+'%&,21)2)*-1544''34)).3++$+(,,../303*))+%3.-%'*),.0-05+,+2,)&-..3251/*(+))''((()%&&&(*(/.98(0&)4734:3013:,...6:9--,)&'',+3473/*(&'),0*+/1.+/.,*(../1259*102150**(&''%27-.+%%('+0.7146020733492:1-'**-,105,)+-.5*1)-5,*'&)*).0+-)*$'$&(..01+++)($)+*1452100.*&++(3-55:8834)$&3+./+,((')**)',0542-**/,*)2/:56::6395./-,'(&(,.-*,,,%,-3+.911882+-6.21.+,.*,0.)%+,-1455826.)*1&'(*&
@df61da58-1cb5-40d6-8836-f5dd6c1a113b ch=479 read=262918 start_time=2019-12-13T15:40:22Z barcode=BC01 runid=2c9cf7bc05858273f10e7d7ec552fc0bd742dc3e
CTCCTGCAGGGGAGTGATGGGAATATTGCACAATGGGGCATAGGCCTGGTGCAGCCATGCCGTGTGAAGGAGGGGCCTTCAGGTTATAAAATTACTTTCCAATGGGGAGAGGGAGGAGTAAGAGGTGTACCTTTGCTCATTGACATTACCCTGGAAAGGGACGCAGCTATCCGTACCCAGCAGCCATAGTAATGGAGAGGAGTACAGAAGGCGTTAATCAGATTCACTGGGCGTAAAGCGCACGCAGGCGTTTATTAAGTCAAATGTAAATCCCAGGCTCAGCCTGAGACTGCATCTGAATGCTGGCAAAGCAGGAGTCTCATGTAGAGGTGGGAATTCAGGTGTGGTGGGAAGTGCGTAGAGATCGAGGATACCAGTGGCAGAGAACGGGCCCCTGGACGAGACCCCAGCGCTCCAGGTGCAAGCGTAGGAATAGACAGGGATTAAGATACCTGGTAGTCCACCGTAAACGATGTCGGCTTAGGTTGTGCCTTGAGGCTGTAAGCTTTGGGGCTAACGCGATAGAGTCGAAGCCGCCTGAGTGCAGCCGCAAAGTTAAAGAACTCAAATGATAGATTGACGAAGTGCACAAGCCCAGTGGAGCATGTAGTTTTTAATTCCAGTGCAGCGCGAAGAGACCTTACCTGAGTCCTGACATCCACGGAAGTTTTCCAGAGATGAGAATGTGCCTTCCAGAGACCGTAGGACAGATTACTGCATGGCTAATCCAGCTCGTGTTGTGAGAATGTTGGAGGTTAAGTCCCGCAGCAGGCACATAGCCCATATCCTTTGTTACCCAGCAGTCCCGGTAGGAACTCAAAGGAGACTAACCAGTGATAAACTGGAGAGGAGAATTAGGGATGACATCAAGTCATCCCACTTGGCCCTTACGACCAAGAATTTCACGTACTACAATGCGCATACAAAGAGAAGCTGACCTCCGCGGAAACAGAAGGGACCTCAAGTGCATCATGAGTCAGGATTAAGTCTGCAAACTCCGACTCCATGAAGTCAGGATCGCTATAGTAATCGTGGATCAGAATGCACGGTATTACGTTCCCAGGCCTTGCTACACCGCCCATCACACATGGGAGTAGGTTGCAAAGAAGTAGGTAACAACCCCAGGAGGCGCTTACCGCTGTGTAATTTATGGCTAGGAGTGAAGCGTAACAGAGTAACCGGAGATGGAGGCGACAGGCAGTGGGATTAGCACAAGACACCGTGGCTTTCTTAGCGCAGCAATGCATGCTTCCACC
+
*+12,&/*01-'$&$$$((53)1-&.+)*(),,1-3.&'#%)(),3)+%'('()/,76421,+*-,.1,&$&+,,**%&%$))+,))+/1(.**'+-,',*%')36.()'/.,*-+'&'*)'&,*-*/+-.171*168/01.)/--1+1.'&+1/7./2,')$)%%&&%',/+0&/-*')(()-+($&%&%$%'(()(*)$+,(/'%(#&+',*5.7,1++*0,'$)*'24,)()('%&$($&%)(-*')+22./431044.60//0.*+*,3.*+1-163145..,-23.----5*))*(&-)())*(,'+&,'%&'*++$.&''((&%)%(%(&)-(%*(*('()'('%&%%')*,.,))(),()&,'*)(/-',/252++''$"&(((..0*./6,0&&((...(&)*&,*0('/,,)%('$#**+-**'$)').-/+)&-('*+/0*14/.341-..)'+(%)')-)(),(71.-)()&,(+)&%%+.,*)&&$#'')*)'(&'&',.&((,')%&&'-)$%$%&#%%'2914('&&%)&&%%(((*.4./0720**),,.01,/*+())--23-*+%&(&+$'%''(&&&%&'1+0**0/214*2,:;;-4:232&%#%&()*-+0((/))*-1627-170'%&).+'(%+,*/)''),')%+..+-/-*)+,010,-,,+5++)(')&$($&.--(+'*1.1)($(%&+/036,4*'%%('-)''*+1./)0*))%&'(0-*2*.*%'&-,))**,50'-+(/++/)#%$&)(-6.'/)-,&%''&/+%,(&&'&&+-+,'('%&)+,*,65),(,,(+*.+*)--00-,((3441124*'(''&'(',**,4.*+0%,(+,*4+23+01,-&%((,-.7.,/))*,.7.+(%%%)('$$%''%'*./8,+'%'%%&**.*''&('%&&(*4.,0&$%+)*)'((&&%&))&22''&'%(+---1,2*'&(-%()%-1,.(-1/(/),**+,%&),-03/0'*.*+,-8;:97$''%%'%&*+*--1(-+++*(*/.++**()($&&)*.2:*0&$)*4-6-(&(()/05'('))-+(*&(%('.)''*%)-+2*++0,'&)&('*&%'''(-++.*)-/+.2)%'0))25(*1(*'(%%+&##(,01420+$'*)/.++-.0**&%%''-,.6'-)*,04.)(+*1-2%*('&%(')'$+')%&),.5576461&(#$&)+4105)++%*'()28412-.+&&'$%#$"
@af387ae8-1e8a-4e45-9227-59615cdba026 ch=141 read=91583 start_time=2019-12-13T15:40:21Z barcode=BC01 runid=2c9cf7bc05858273f10e7d7ec552fc0bd742dc3e
CTCCTACAGGAGGCAGCAGCAAGGAATTTTTTCGGCAATGAAACCCTGACGAGCAACACCGTGGAGGAAAGGTTTCGGATTATGGCTTCTGTTATAAAGGAAGAACAGCTGGCGGCTACAGGAAGCTAGTAGCCAGTGACGTACTATTAGAAAGCCACGGCTAACTACGTGCCAGCAGCAGAAGTATGCGTAGGTGGCAGCGTTATCCGGAATTATTGGGCGTAAAGAGGAGCAGGCGGCAGCAAGGGTCTGTGTTTGAAAGCCTAAAGCCTTCCAGTAAAGCCATAGAAACCAGGGCAGCTAGAGTGCAGGAGGATCGTGGAATTCCATGTGTAGCGGTGAAATGCATGAGTATATGGAGAGGAACACCAGTGGCGAAGGCGACGATCTGGCCTGCAACTGACGCTCAGTCCCGAAAGCGTGGGGAGCAAATGGGATTAGATACCTATTGTAGTCCACGCCGTAAACATTGAGTACTAGGTGTTGGATATCAAAGTTCAGTGCTGCAGTTAACGCAATAAGTACTCCGCCTGAGTAGTCGTTCGCAAGAATGAAACTCAAAGGAATTGACGAGGGCCCGCGGCGGTGGAGCATGGTTTAATTCGAAGCAACGCGAGAACCTTACCAGGTCTTGACATACTCATAAAGGCTCCAGAGATGGAGAGATAGCTATATGAGATACAGGTGGTGCATGGTTGTCGTCAGCTCGTGTCGTGAGATGTTGGGTTAAGTCCGCAACGAAGCGCAACCCTTATCGTTAGTTACCATCATTAAGTTAGGGACTCTAGCGAGACTGCCAGTGACAAGCTGGAGGAAGGCGGGGATGACGTCAAATCATCATGCCCCTTATGACCTGGGCTACACACGTGCTACAATGGATGGTGCAGAGGAAGCGAAGCCGCGAGTGAAACCCATAAAACCATTCTCAGTTCGGATTGTAGTCTGCACGCTCGACTACATGGTTAGATGTAGTAATCGCGAATCAGCTGTCGCGTGAATACGTTCTCGGGCCTTGTACACGCCCGTCACACCACGAGAGTTGATAACACCCAGAAGCCGGTGGCCTAACCGCAAGGAAGAGCTGTCTAAGGTGGGATTGATGATTGGGGTAGTCAGCAACAAGGTAACCG
+
(+//,-+%..*0--002*)%)*())109<<<,861/.0.,%--);4--*-&&'*,0/&*(&'*00/0+1)**1:+)+,';*'+&'&'668/8/./87,+*-+(048&+*'-+.-22217*65.6./1%((((0+&-),*(',()'&&(*&*.0(-,*+(1//,(&)&)**,/81(0++-&(+++,/011%&((10/.-,(0-/2000++,*)+-+1.88687547.&&.,&)+'*31341-+-,'12521010//3-).3)(04//80%-1/6/'*+0361-1:772++24.3(+-)&$&()**(*+76*0)&*5/25262/-/,:.1,,+623/222,5--66-+,&()&%,2326980/&(.+0.23:)4.5---101.1;9:2110/163:0497676678566722-7,*)+22*+.11-4*%(*7963&,+*2/.,.//3:++*,&*()/6,,..45333;41'.(**/0026&-**,7;52.,&(++84//72218+*')*+&/)')***-1/24.,,,,5:2240+%(+-737((/0*/+++2:970;300-+/)'('+04555-%*-*.1*'(*-3-.+-(''+56598;05/647*2,*+:997/,*&+3--0,'.5&+$&#*)+-650122233281*0*),)((**-871-'&%)*&'')23289933+.0.///-11/28981;101:657/01115855515/2)+/348685/60..123&0,03/-+(')+33390*3--.031/,30/9<:;:88;7304314;644432***(*+.1506(*+64.-2,*..3/,+--2.41.9:-055797:9320+.*..&*%.56/.;55247831-('''),,(+../21-,/.,2;4446760,+&*+-/,-*--+1;65&$&%)%)+484133;<9498:;:9:.348736+6,&)(*,+)&)%().15424/..(*+.4*&(,)+(&$&%%).-/-*/+0%$&)(.0+*'%''*-.359;4462587421)*,,),'+;534634247.-,+*'+24/0/0.,&+(&%&,*$1:8:7415.-4552'.'+,)3)+*,2224535:)7,5;5.04//02.:07880'&&))&)*/')(+'/'*67++
@4c4db7e4-1e0c-4b0c-bf71-cadb95e7075c ch=342 read=87074 start_time=2019-12-13T15:40:11Z barcode=BC01 runid=2c9cf7bc05858273f10e7d7ec552fc0bd742dc3e
CTCCTACGGGAGAGCAGCAGTGAGAATATTGCACAATGGGCGCAAGCCTGATGCAACCATACCGCGTGGTTAATATGAAGAAGGCCTTCGGGTTGTAAAATTACTTTCAGCGGGGAGGAAGGGAGTAAAAGTTAATACCTTTGCTCATTGACGTTACCCGCAGAAGAAACACCAGCTAACTCCGTGCCAGCAGCCGCGGTAATACGGAGGTGCAAGCGTTAATCAGGTGCTGGGCGTAAAGCGCACGCAGGCGGTTGTTAAGTCGTAGAAATCCCGGGCTCAACCTGGGAACTGCATCTGATACTGGCAAGCTTGAGTCTCGTAGAGGGTAGAATTCCAGGTGTAGCGGCGAAATGCGTAGAGATCTGGAGGGAATACCGGTGGCGAAGGCGGCCCCTGGACGAGACTGACGCTCAGGTGCGAAAGCGTGGGAGCAAGCAAGGATTAGATACCTGGTAGTCCCACGCCGTAAACGATGTCGACTTGGAGGTTGTGCCCTTGAGGGCGTGGCTTCCGGAGCTAACGCGTTAAAGTCGACCGCCTGGGAATGCAGCCGCAAGGTTAAAACTCAAATGAATTGACGGGGCCGCACAGAGCGGTGGAGCATGTGGTTTAATTCGATGCAACGCAGAAGAACCTTACCTGGTCTTGACATCCTGGGAACTTTTAGAGATGGATTGGTGCCTTCGGGAACTGTAGAGACAGGTGCTGCATGGCTGTCGTCAGCTCGTGTTGTGAAATGTTAGGTTAAGTCCCGCAACGAGGCGCAACCCTTATCCTTTGTTAGCCGTCCCGTGGGAACTCAAGGGGCCTTGGTGATAAACTGGGAAGGTGGGGATGACGTCAAGTCATCATAGCCCCTTGACCAGGGCTACACGTGCTATTAAGCTCGCCACAAAGAGAAACGACCTCGCGAAACAAAGCGGACCCCTCATAAAGTGCGTCGTAGTCCCGGATTGGAGTCTGCAACTCGACTCCATGATCCCGGAATCGCTAGTAATCGTGGATCAGAATGCCACGGTGAATACGTTCCGGGCCTTGTACACACCGCCCGTCACACCATGGGAGTGGGTTGCAAAAGAAATGGAAATAACCTTCAGGAGGGCGCTTACCACTTTGTGATTCATGACTGGGGTGAAGTCGTAACAAGGTAACCCGG
+
--02-041;8-,&()+--*/-.&/(,+'.($(*)/,+'2.-(.49+/6.114201%.-31)48322/0',(1(+,4437')/-219876(65,6''*99*1*)-1;92,///8;+)-)+*).,&**.78*+8320//52/31-/24-8---7)6.+-:--0-+4*(-.)*+2/+,*',)**33*3-00/.+*+5,12.3-9---521,/+(039657608/1+-')'*$&$+0,(()+1.''./,/./,,00.-/0%++.(%($&+'(.4,(31++664/8(*/6333-,4--000/02114695400,/++--)((*,+5559-*/55+2%.+/5.0+,3.-+++*-4./1:8//000521121837.+0-*055466/3+*1,,,507./2,40+*/35/-*+)/0010,4/8.33-,,(*+)&&);9<2*+-19&0.&,)(9*,)22(30,06412218/'-36852680+(),*../0/.1/1/14-5/0*53))5+,*64554*522+9+,),,-47:763*8+02.+040.2++8)$$()(()%,&-//$,)*)+/0.992/99:<200/6.7.0-(56.,+'(,-,&)'*18454.//-3),*0/6:5;1++))00;77544*)0-'*-*//.-296401+/,//34563,-5.1-*,)'#&'%))24:,5,.,1-073::):9795685&'(,/0/05.-0247552:67588678066678980;//.(/4++/4*1+6*6+,-29)*.278-*-+1/32.6:/,/-/27187+0+%'+#%%%%%&$%-(,).;81/+)-()&##().//35;;73674**(&,*037/885997231/37897)'%+.41))''))+.4..+,.-'),.,31(/(,)''%-'*))*3:)&)&(+*-)),0,,)0/,'*)+1*)+-9460))')*/4:4-/47796687877,+)*%5(-(&&)*:9-8+**0)&+,/+%$%%%*(&,4043620.+-.08443988000.-/4410,(,/6122;93:8809-&/$-*)0-00400/14./***-013059477;4,++,543:13496*&)*+,)*(()&'+*.356(35',033--/.*32'-**4-.66887643455124-,.010041540/&*,.0085:+09
@dd706f21-6c9c-4879-b383-9fdf18cb6b71 ch=405 read=93921 start_time=2019-12-13T15:35:38Z barcode=BC01 runid=2c9cf7bc05858273f10e7d7ec552fc0bd742dc3e
TTGGTATACTTCGTTCAGTTACATGTGTGCTTTGTCAGTGTCACTTTGTATTGCTTCTGGCAGGTGCTGATGTGCTCCTGCAGGGGAGGCAGCAGTGGGGAATGTGCACAATGGGGCGCAAGCCTGATGCAGCCATGCCGCGTGTATGAAGAAGAGGCCTTCCAGGTTTGTAAGTACTTTCAGCGGGGAGGAAGGGAGTAAAGTTAATACCTTTGCTCATTTGGCGTTACCCGCAGAAGAAGAAATACCAGCTAACTCCATTACCCAGCAATAGCAGTAATGCAAGGAGGTGCAAGCGTTAAATCAGATTACTGGGCGTAAAGGCGCACGCAGGCAGTTTATTAGTCAGATGTAGAATCCCCAGGCTCAGCCTGGGGACTGCATCTGATACTGGCAAGCAGGTCTCGTAGAGGGAGTGAGATTCAGGTGCTTAGCGGTGGGAGTGCGTAGAGATCTGGAGGAATACCGGTGGCAGAAGGCAGCCCCCTGGACAGACCCGAGCGCTCAGGTGCAGGGCAAGCAGAGTTAAGATACCTGGTAGTCCCACGCCGTAAACGGTATCGACTTGGAGGTTGTGCCCCTTGAGGGCGTGGCTTCCGGAGCTAACGCGTTAAGTCCGGCCGCCTGGGGAGTACGGCCGCAAAGGTTAAAACTCAGGATAGATTGACGAGGGGCCCGCACGAAGCGGTGGGAGCGTATGGTTTAATTCCCGATGCAACGCGGGAACCTTACACCTGGTCTTGACATCACGAGAGTTTTCAGAGATGAGAATGTGCCTTCCAGGAACCGTAGGACAGGTGCTGCATGGCTGTCCGTCGAAGCTCGTATTTGTGAAATGTTGCGTTGAAGTCCCGCAGCAGGCGCAACCCTTATCGCTGTTGCCAGCGGTCCGGCCCAGGAACTCAAAGGAGACTGCCAGTGATAAACTGGAGAGGGCAGGGGATGACAATCAAAGTCATCATGGCCTTACGACCAGGCTACTGCACGTACTGCAATGGCGCGCTGAAGCGACCTCGCGGGAAGCAAGCGGACCTCGCAAAGTGCGTCGTAGTCCCGGATTGGAGTCACTGCAGCTCGACTCCATACAGAATGGAATCGCTAGTAATCGTGGATCAGGAATGCCACGGTAGATACGTTCCCAGACTGTATACACCGCCAAATCACACCATGGGAGTGGGTTGCAAAAGAAGTAGGTAAGCAACCTTCAGGAGGGGCGCTTACACTTTGTGATTCATGACTGGTGAAGTCATAACAAAGGTAACCCGG
+
$&+&+,0(-+4,+.71+22)(**2/1(,),,66-03(','*(%&*++)/()-&)+,3*,*'%*)*()$%&('/()'/))(3.176+.052267325*473)4016.--.6;7--(&%'*,)&*4--.,(+,)2179780,-,///12/-5('(&&)01-,,)&&//093)/6(&'&(*58-*,,*3:,(.+(&,0-&+,-67*0/2--(14074+/44139(-&(&/-,41($*''*($()%'**%(*--,0.30//62&5('1/'&)*)'&'$&&,,/)*'0,)'*))+()17601-1-...+,%')***+633*+-.360'-*++',*0..1+.246.$+%&'/0.41+'#$$)(+159*,3/0/..(.1.188%-32/...0-,,/%143434/**')&*&./466+'-,-&'%'%'('.0,-632&)%$'*/2,)%&&&+,.&1')*+,5558:.+,'('&++)-,23..+))+,)%--584+)2532&)+1,+'&+,0203+.765&%(&'..:+72/,+.9/6/33&66/34311/31*)..16145:7///.(/,/3141513576;6/)/-''**,+24)-,*)-)'(''*,(,-+-%)&''.-)%%,/)(*69//,'%+-'&*)&&(&-/+-/3'4/176;9/,,)&*%'()',//,..*'+336.7+))%*%'-)*,0--5'&))/0((+207-+&2-5'()+-',.$.)*((&,)/2-*()'.--(*--*'(*.//1(+*&)$',63/,,.011:2/0-0/./&+)'%+'%-104585,2+3.4)+*,)*/+,(**4//.**+))6*+++.1313'72+)//1381.1-*().(%((%'03*+1/%1%(',*,-+397+6/-0)*+)''$'&&&)-/,-,//,/+),/,2108+9.2.-.//4+01-,,%('-2.778/)('*))(%).,++5310&(-.,4-+.2352%''))))'((*)2+$,%()&'$&''-+--12,038/00,),*,--,.*)**416736/'0%'%(,+',0;66;98)(084./1433214258321&0#6(.-)***%'$())(003222475,'#%$('&&%(')+-0/00-/1833/6+,633-,((*(*+:58/-2*)6313/570.'(+(,%%)(*)202/-2/&'%',,/.28/3'()'('*31,3.007.*$'''(%%&()+',-.)((++&51-14.0/./5-+.'(+30++,0150'*($$$&&*$')&((%*,0/06-'%.(0*6)+,
@f689cc4a-67a7-44d1-8180-bc107c54357b ch=124 read=197111 start_time=2019-12-13T15:35:37Z barcode=BC01 runid=2c9cf7bc05858273f10e7d7ec552fc0bd742dc3e
CTCCCTACGGAAGGCAGCAGTGAGGGAATATTGCACAATGGGGAAACCTGATGCAACAACGCGCGTGGTGATGAAGGTTTTTCAGTAAAGCTCTGTCTTTGGGGAGATGGCGAAGCGGTACAAGGAGGAAGCCACGGCTGGCTACGTGCCAGCAGCCGCGGTAATACGTAGGTGGCGAGCGTTATCCAGTTTGCTGGGCGTAAAAGGGAGCGTAGGCGGATGATTAAGGTGGGATGTGAAATACCCGGGCTCAACTTGGGTGCTGCATTCCAACTGGTTATCTAGAGTGCAGGAGAGGAGAGTGCATTCCTAGTGTAGCGGTGAAATGCGTAGAGATTAGGAAGAACACCAGTGGCGAAGGCGACTCTCATGGACTGTAACTGACGCTGAGGCTCAGCGTGGGAGCAAACAGGATTAGATACCCTGGTAGTCCCGCCGTAAACGATGAATGCCAGGTGGTGGGGTTTCAACACCTCCGTGCCGCCGCTAACGCATTAAAGGAAGTATTCCGCCTGGGAATTACGGTCGCAAGATTAAAACTCAAAGGAACGGGGACCCGCACAAGTAGCGGAGCATGTGGTTTAATTCGAGAGCAGCGCGAAGAACCTTACTACACTTGACATCCCTTGCATTACTTAATCGAGAAATCCTTCGGGGACAAGGGTGACAGGTGGTGCATGGTTGTCGTCAGCTCGTGTCTCGTGAGATGTTGGGTTAAAGTCCCGCAGGCGCAACCCGCTTGTCGTTAGTTACTACCATTAAGTTGAGGACTCTGGCGAGAACTGCCTGGGTTAACCAGGAGGAAGGTGGGGATGATCCAAATCATCATGCCTATGTGTAGGGCTACACGTGCTGCAATGGCTGGTACAGAGAGATGCAATACCGTGAGGACCAAACTTTAAAACCAGTCTCAGTTCGGATTTGTAGGCTGAAACTCGCCTACATGAAGCTGGAGTTACTAGTAATCGCGAATCAGAATGTCGCGGTGAATACGTTCCGGGTCTTGTACACCGCCCGTCACACCATGAGAGTTGGCAATACCCGAAGTCCGTGAGCTAACCGCAAAGGAGGCAGCGGCCGAAGGTAGGTCAGCGATTGGGGTGAAGTCGTAACAAGGTAACCGG
+
+,4/('124/.((0./466491*)+'.,/1270..10;4165/%*,24')*/799*5.*(&)),03*)))),,,(++-66;00,'*-4,''+12587455+070))+'+()(*))+24*((')(**//,/,09.,.+*'&&'(*+-008925/,-2,34/31-9000611-,'))(*.--,:,+*2(')/3*&.,()/*01/020(11%)*4422301878744,4/'(,199782.01:96(74,')+/250-'%&031345665/5.4*0*..3/20--14/+'+,43,1+*+%)(&($')$%(/010))79982220:43-94./5&7)*))+/1.17.346:667<677552//5.6279,+)(&$&/4132./---%)+85632,02/1((&'*0330('+.:01/70-9,-,3243;')394316070.07378;495343.2.%*&(&).,%%+30.*:3-.*,+3788:1378:01:.//41304.,5-9)*))(')+9:862400**'&$)%))*4242640++.1/<;51413;-.,+5504;5/35.()&((*&&%''.*(*+//..+4*4,263:00,&,%*1'($&&14/(0/-4,+,&&&''-+..14,6/(),),%'+'%%$-)1*)'')-))095;/.0813647'4..259(.,/-4/0002//2/$(*+.7/110.,4*,/*,))(%)/0045/533604)')-2++6++-1387678+&)**01041:120;21-/.1%+),*,-3.+1:114/'())&%&'008:::99;404.('%'(-()++.-21,8:3,.,-+.(8992339956+0*(&-+31224./,*,+)*..599880;11;;;84.+-./-,*)(///.4-/1768/.+*)+,15.,)-2.52,)-()-44613584,7,.80)+%)*'(138922862/,+*-/-20,,/3/%'.4-.0.1/2,../,/-4)('&)0-03565/.('%'&&))206)+6910.9-/01-11.4;*-46000397852/,+1-0,-+;.*.6.+,1-.1.14+0*+,3-50-017(0.&'''%*,/945+)*-.,+)-,1/.10,2/1385+()**.3/669440..+/23002
@7eed8090-e9bd-4e7f-a145-e9083620e0ef ch=80 read=231692 start_time=2019-12-13T15:35:07Z barcode=BC01 runid=2c9cf7bc05858273f10e7d7ec552fc0bd742dc3e
CTCCTCAGGAGGCAGCAGTGGGGAATGTGCACAATGGGGCGCAAACCTGATGCAGCCATGCCGCGGCCAGCAAGTAGGTTGTAAAGTACTTTCAGCGGGGAGGAAGGGTAAAGTTAATACCTTTGCTCATTGGCGTTACCCGCAGAAAAGAAACACCGGCTAACTCTGGCAGCCTTGGTAATGGAAGTGCAAGCGTTAATCGGAATTACTGGGCGTAAAGCGCACGCAGGCAGTTTATTAAGTCAGATCATGGGAGGATCCCAGGCTCAACAAGACTTACATTACAATACTGGCAAGCTTGAGTCTCGTGGGGTGAATTCAGGTGCTTGGCAGTGAAGTAAGAGATCTGGAGGAATACCGAGGTGGCGAAGGCGGCCCCTGGACGAAGACTGACGCTCAGGTGATGCAGCGTGGGGAGCAAACAGGATACCCTGGTAGTCCACGCCGTAAACGATGTCAACTTGGAAGTTTGTACCCTTGGGGGCGTGGCTTCCAGGCCTAACTTGCGATTAGAATCGGCCGCCCACCAGAGAATGCAGCCGCAAAGGGTTAAAACTCAAATGAATTGACAGGGGCCACACAAGCGAAAGGTGGAGCATATGGGTTTAATTCGAGTACACTTGCAGAAGAACCTTGCAGATCTTGAGCATCCACGGAAGTTTTCAGAGATGAGAATGTGCCTTCCAGGAACCGTGAGACAGGTGCATGGCTGTCGTCAGCTCGTGTTGTGAAATGTGGAGTTCCCGCAGCCAGGCCTCAGCCCTTATCCTTTGTTGCCAGCGGTCCGGCCGGGAACTCGAAAGGGGCTGCTGGCTGGTGGCTGGAGGAAGGGTGGGATGACGTCAGGTCATCATGGCCCTCCCAGCCAGGGCTACCGTGCTACAGCGCATACAAAGAGAGAAGCGACCTCGCGAGAGCAAACTGGACCTCATAAAGTGCGTGTGATTCCGGATTTGGGAATGCACGGCTCAGCTCTGCAAGTCGGAATCGCTAGTAATCGTGGATCAAGAATGCCACAGTGAATACGTTCCAGGCCTCGGCGCACGCCAAAATCGCACCGGAATTGGAGTTTGCGAAGTAGGTAGCTTAACCTTCAGGAGGCGCTTACCCTTTGCCTTGATTCGCGAAACGGGGGTGATATCACCGTAACCGGAGATAAAGGCGTGACAGAGATTATACAAAAGACACCGACAACTTTGTTTAGCGCAGCAATACGTAACTAT
+
,-/811,//)//+-(/)+,,36)+,1/00..//99895),.01732514332/-%)*,*('&'(&$$#$%$)(&&.,3)3'*,50,-++,0+)%'%'-1,(.,+*+-'(297.3/3/113;6<9/489413-.)&+0,-3,')%-.65*&++'-(/,)++*6-,&%$$$$%&('%$''*-/0321-.//02.-.,3.0/./(--*.-),'&*2/4614+((+-*+'-*-8--0383'2-5./076659'&)$-/++)-0596*.3+-*(%%%$)$('%$$&)&$%%(((+312.,,)*)(*)+,,+*&-'('(&%$+*20//73,')$*&(&20.+,%&$%'',.11071-.,(0/260,&,*.285'''&())1,91*(,-06+((*)-*+*-,./4),+**',0))'''/%*()%*,9;661*(())9:()89700,/0(+-0:679:/.-,-+,,)&'&&+)'&((30+.(03/,12,41)')+)3)%&+(%-++'''%.,2/-+)/*,(+)(+(')*&,,''0(*'('%&'$+)+,0),.3',)+/82:98./0+10.**,/*-%,(/),(%%$'')+*/1,+-+&+/,,(*+1/)+-2)160,+)0-('&'(*'$&&'*$%,*%%0..-+(-))./&'$''&)427-%'..(-(/48,--+++303421:4/2'26334)&642338590,324/-&($&&+(134066.11447771.*'*'%&(((+)')+%&).+0)$%($(&%(&%#&$(%0-())+-2/0:0-/7%.5.*.,313))+2-+64.4/+-$''()..()+('&))(((**',./10(*)(-+1&$(-*+-/0/+.1+'+.2698(()*31(&&&((),,,0,)*+).'%(-0%$$"%))32/-217,*(+*()+)+777955,..,*)(+180)$-5/55*-++07..;770*'$%%%$'(*1(00)+)+&%(*...-5-,-&(/.-,(&&()+..3-1.5222.*--2223:99802')'(-+.2,')%112174244603+$,37;6,+*+$'%'&+))+++*++,*+0*-&&*'/+')0:*()&*)&(+/+**(*+*.-07,23&30+.0))(-'%,(&$(&$&(*/+,-9/%'%$#$%'.1-)'('+'+-()/*-,(0()((%(+/4/'%%'#*(.&%$%$+%$&&*.78*,276961%/0.,-/,$&)+())%-(*+097552,/%'#$#
@211e01c4-4d5d-4863-8689-dadba8cbd9b2 ch=259 read=108055 start_time=2019-12-13T15:34:57Z barcode=BC01 runid=2c9cf7bc05858273f10e7d7ec552fc0bd742dc3e
CTCACTCAGGAGGCAGCGAGGGGAGCATATTACAATGGGCGCAAACCTGATGCAACCATGCCGCGATGTATGAAGGCCTTCGGGTTGTAAAGTACCTTTCAGCGGGGAAGGGAGTAAAGTTAATACCTTGCTCATTGACGTTACCCGCAGAAGCTTTCGGCTAACTCAAGAGTGCCAGCAGCCACTTATGATAAATACGGAGGTGCAAGCGTTATCGGAATTACTGGGCGTAAAAGCGACGGTTTGTTAAGTCAGATGTGAAATCCCCAGGCTCAAAGCAGAACTGCATCTGATACTGGCAACTTGAGTCTCGTAGGGGTAATTCAGGTGTAGCGGTGAAATGCGTAGAGATCTGGAGGAATACCGGTGGCGAGCAGCCCCACCTGGACGAACTGACGCTCGGGTGCGAAAGCGTGGGGAGCAAACAGGATTAGATACCTGGTAGTCCACGCCGTAAACGATGTCGACTTGGAGGTTGTGCCCGCGAGGCGTGGCTTCCGGAACTAACGCGTTAAGTCGACCGCCTATGGGAATTACCGGCCGCAAGGTTAAAACTCAAATGGTGGGGGACGCACAAGCGGTGGAACGTAATGGTTTAATTCGATGCAACGCGAAAGACCTTACCTGGTCTTGACATCCACAGAACTTTCGATTGGTTGTTGCCTTCGAGACTGTGAGACAGGTGCTGCATGGCTGTCGTCAGCTCGTGTTGTGAAATGTTGGGTTAAGTCCGCAACGAGCGCAACCCTTATCCTTTGTTGCCAGCGGTCCGGCCGGGAACTCAAGGGAGACTGCCAGTGATAAACTGGAGGAAGGTGGGGATGACGTCAAGTCATCGCCAAGCCCTTACGACCAGGGCTACACGTGCTACAATGGCGCATACAAGAGAAGCGACCTCGCGCGAGGTAAACGGACCTCGCAAAGTGCGTCATGGTCGGATTAAGGTCTGCAACTCGACTCATGAAGTCGGAATCGCCCAGTAATCGTGGATCAGAATGCCGGTGAATACGTTCCCGGGCATGTACACCGCCCGTCACACCATGGGAGTGGGTTGCAAAAGTAGGTAACCCAACGCCTTCGGGAGGCGCTTACCACTTTGATTCATGACTGGGGTGAAGTCGTAGCAAGGTAACCGG
+
/26'+,4%0-'+..0./*&-*-+%'',-*,))*9/-30)*)-03&23,-/0084+//26360))+&),3/1//3(0,9328*37-5(,/970632..000+.-.6/()(-5*&((/5*(.+4-222118*34882:21267945;/,,&%(&$%&((+/,,+6.-.1((%%&&,-94421&4.#($$$#&$&)*)+,0*3-.**+5..+,,5//,1+/.+//-/058797670'%$%&+.4:28.+.10+*+0%&./-.)10)'352**.5872++'&*)*).02121126..//0466.5-(('(')*,4583*,36-*'.,40,-771*)*)5./+4:/.582/-(&&++//9207/465588-+-)/)'&.1(31;3/$),*-479/++,)*),)(++&2,114.00/+,.076:+()/:;53/,.'/.,,.003:'+,,')140(**//..5;.72-//4776..-3.-4-/-+,249,)*..02//.-3/071*,./,,,),*,-21323.34137524/-('&-,(&+'')*-,10/016'./04:5+03/1<4144.,(..+&+(*),''-.3:873')+*,,10297;97;2;10.3469852123:1+,+(*((1/)069.....02553112-065299)&%&&+((&((&(5;5:41(,1244863468)76:999765631+4.13878)'*,032308-,,040/-5085842.*)),3*-./3.,*-*.185/+--,.,&)3522:33721///-022(314::1921120+/*),--7535,.+**,19.333/,.,/50530196/35475784/0.-.//''&.-(,+'&%&'(*3<67986-,,*+0+-/410143085--,-.727(*()-)*-88,*(%&)),**'+,7-/-3-7879,+38/,/29994$'&+(0(/'.(%',5121/11//./02++++,/8/--2*/0/./20'$'+4/8000;:4977/,)-)+0/-*-.0;10/.27.,)&.%.%(%'(++,.)/)$$))11.0816/3-)(+.86583.0))*&'(/**3)+)',(-%(1289-70(.0-2090081/.131-.232)-./36364,,+.,)+032,'-06,:44;;:7:
@2b409266-48d0-40ad-ad34-7dcf0a3434b0 ch=260 read=113501 start_time=2019-12-13T15:34:38Z barcode=BC01 runid=2c9cf7bc05858273f10e7d7ec552fc0bd742dc3e
CTCCTACGGGAGGCAGCAGTGGGGAATGTGCACAATGGAGCTTAAGCCTGATGCAACCATGCCGCGTGTATGAAGAAGGCCTTCCGGGTTGTAAAAAGTACTTTCAGCGGGGAGGAAGGGGAGTAAAGTTAATACCTTTGCTCATTGTTACCCGCAGAAGCACCGGCTAACTCCGTGCCAGCAGCCGCGGTAATACGGAGGTGCAGCGTTAATCAGGAATTACTGGGCGTAAAGCGCACGCAGGCAGTTTGTTAAGTCCAGATGTGAAATCCCCGGGCTCAACCTGGGAACTGCATCTGATACTGGCAAGCTTGAGTCTCGTAGAGGGGTAAATTCCAGGTGTAGCGGTGAAATGCGTAGAGATCTGGAGGAATACGGTGGCGAGCGGCCCCCCCTGGACGAAGACGACGCTCAGGTGCAGCGTGGGGAGCAAACAGGATTAGATACCCTGGTAGTCCACGCCGTAAACGATGTCGACTTGGTTGTGCCCTTGAGGCGTGGCTTCCGGAGCTAACGCGTTAAGTCGACCGCCTGGGGAAGTACGGCCGCAAAGGGTTAAAACTCAAATGAATTGACGGGGGCCCGCACAGCGGTGGAGCATGTGGTTTAGTCGATGCAACGCGAAAGAACCTTACCTGGTCTTGACATCACAGAACTTTCCAGAGATGGATTGGTGCCTTCGGGAACTGTGAGACAGGTGCTGCATGGCTGTCGTCAGCTCGTGTTGTGAAATGTTGGGTTAAGTCCCGCAACGAGCGCAACCCTTATCCTTTGTTGCCAACTGGTCCGGCCGGGAACTCAAAGGAGACTGCCAGTGATAAACTGGAGGAAGGTGGGGATGACGTCAAGTCATCATGGCCCGCCGGGGCTACGTGCTACAATGGCGCATATACAAAGAAGCGGCCTCGCGAGAATAAAGCGGACCTCATAAGATGCGTCGTAGTCGGATTGGAGTCTGCTCGACTCCATGAAGTCGGAATCGCTAGTAATCGTGGATCAGGAAATGCCACGGTGAATACGTTCCGGGCCTTGTACACACCGCCCGTCACCATGGGAGTGGGTTGCAAAGAGTAGGTAGCTTAACCTTCGGGAGGGCGCTTACCACTTTATGATTCATGACTGGGGTGAAGTCGTAACAAGGTAACCGG
+
/-7((*6/93)+/.064,36348+-8,)/-*,0/630.%()1*0/-.021-353/+2346420,1331.%%',.)+++314572)-8808//.;6*)++'*,14/'30288*(-+-+15/'%(*,4++-3./-.1188,+677'-%%+/)+5/+-+&)('.089%%%,,2.007134:;432115353*/-5--.720/*('%&)().300111&.(,+0,+,7;;:8-/)++(.0135264340'344:0514/1.5(*-99766,9/(,44+-5684-,%1+-.5/--**+0-/50///+)**2+./$'-')(./.,/041,),233*.&5(1-+*08/,,///.42.+.4,-///.-000356:0+4.(5-,0'48661&%3407:11:90*/1900(*.*+,*+*+++-%*0.*'*(*,29:;++,./-0.,41*7*%*3,179,+0:8870:/+--.2..3;96525-7881+)')&+2,/055*+/,0396908/.2/1/,-(**,-.((---8150979:;7//5/152'('%(),-3070557)+4,484;:4377793//-6/0,.-*166(+*(&)(*&('*0260.//621.087<7,++**+123:8948()0*)/1134205;5898/8/..9825&(+501')/)-*)+%(&,,3(4*5,;597585.:8371/,,-*207*20679944443:898:;9::8:::9*8,.1000392.0.9.+3.848106/('-./.++--110/1850733+%&+,21:1295*/%-+81026258<947329+:*3,,-,06554)1/0167;198::1,/,0*0,.7:558679771+)++4574/3177;5,31(14,)&%'''-.%%)264570.,()('+/-5'$)(')1502/20.-)'&%&+01024:85655./0+*'.-06665110-2)-)2-1-,...++(()&(*50-'+(0+**7285:89401)///6111;9;::944/1-.+./*(*1:699:3230635(&1)-(),+*-.,-,2955:245/./4/853''(*+347<562:*&'+,..6./%'&&,(+*+030;4)+1,43529.1/&)(-%&)565:83744698;:00/+---.-*-4026)4,2;763/
@9afa04f5-22a1-466f-901d-aae47bc1bc63 ch=80 read=231634 start_time=2019-12-13T15:34:36Z barcode=BC01 runid=2c9cf7bc05858273f10e7d7ec552fc0bd742dc3e
TTGGTTACCTTAACGGCTTCACTGATCATGAATCACAAGTGGTAAGCGCCCTCGAAGGTTCGGCTACCTACTTCTTTTTGCAGCCCTCCCCGTGGTGTGACGGGCGAGGTGTGGCAGGCCAGGACGTATTCACCGTGGCATTCTGATCCCCGATTACTAGCGATTCCGACTTCATGGAGTCAGGTTGCAGACTCAATCGGACTACGACGCACTTTATGAGGTCCGCTTGCTCTCGCGAGTCGCTTCTCTTTTGCTTATGCGCCAAATTTGGCCAGCACGTGTGTAGCCCTGGTCGTAAGGGCCGTGATGACTTGACGTCATCCCACCTTCCCTCAGTTTATCACTGGCAGTCTCGCCTGAGTTCCAGCCGGACCGCTGGCAACAAAGGGATAAGGAGTTGCTTATCGTTGCGGGACGCCAACCCAACATTTCACAACACGGTGGCGGCAGCCATGCAGCACCTGTCTCACGGTTCAGAAGACGCATTCCACATCTCTGGCTTCCAGTGATGGATGTCAAGACAGATGCGGAGTTCTTCGCGTTGCGTAGATTAAACCCACATGCTCCACCGCTTGTACAGGCCCATCATCCCATTTGGAGTTTAACTTGCGGCCATGCTCCCCGGGCAGTCGACAACGCGTTAAGCTCAGGAAGGCCGCCTCAAGGGCACAACCTCAGAGTGACATCGTTTACGGCGTGGACTACCAGGAGTATCGTCCTGTTTGCTCCCCACGCTTTTTTCCCGCGCGCACAGACGTCAGTCTTCGTCAGGGGGGCCGCCTTCGCCACCAGGTATTCCTCCCAGATCTCTACGCATTTCACCCGCTGCACCTGGAGATTCTACCCCCCTCTACGAGGACTCGACACGCCGGTATCAGATTACAGTTCCCAGGTTAGGCCCAGGATTTCACATCTGACAACTCGACCGCACCGTGCGCTTGCCGCCCGAAGTAATTCCGATTAGCACCTCCGTACCGCGGCGCTGGCGCAGGTTAGCCAGTGCTTCTTCTGCAGGTAACGTCAATGGGCAAGGTATTAGCTTTACTCCTTCCTCCCCTTTAATTACTTTTACAGCCCGAAGGCCTTCTTCATACACGCGGCATGGCTTATCGGGCGCCGCCCATTGTGTAATATTCTCCACTGCTGCCTCCCCGTAGGG
+
+))++6.0.4,%#%(%(1950//,026&&(&**,(*-)*-/1/*&&(*5;-..&'&&/.7.*0,-*/2//057/3:3/---0*12-(311-(*%+,*,..2/62/)%(,++,(#$%*)4,'0(,/2884;0+06-2,0/0221&(*20,*''&)2''&&()2149/0-).1926541')&&#',04+0011757.;.8*5/50/+*(+),&,-.501-.,0/1+)++,*--0-2-.+&*-2+-.2/)*+/(&&&*',+),(+-/53.8+&'&%%%&#(&''('%'(-2**/353&.&$-032726/.**((($(&.+-133.14+-518-1)+1*+-4,*-04510/+,-0011))'(*(+006*()0-243/,+,).*)/&865'--7.,&(,0%*3-(%%$%)0//8.,,6*(%$',*).2+/-,&'(&&&(,(.*+%'$%)0)20,(+//0(,&***15./20/--0(2361&$*')(*'+,16.%$')+3-+$&&'),.&'&%')++0254563,)'&&'&)(%%)&(11111/'*'(++/143-.-7-:214)&*'(''''&&*)''(')(%)),+-0*()(&(,+((+2/+.&+.86).)%&**+007+,()(++.))0+-&533,)('*'&%%%('((**4%,(-+'(*,'+.24-/)0)/,..2/1+/*$)%)*+./3:-40+&)'+(())++..)*&%,&&%*/0,#''1+,-9*'*(31-,&)(*,1:/7,.)-)*()&*'(**)75775432053452))/96:,80.1/*-,,.3(.)%')+/0;10*0(%)/255/,(',.019<;2*1*(%**%(',.+//*')1201/51565.*-)(,)$/*//1/+.*%*&-)))))00.,,.&%,(+,25:2,/214)388-*'*+$.0+()*,,.)))*)+($'((*((,&'''*,/--,(%&'',3-''&%(-83:461/1(''(%*)**'%%$+,'''%''*+,.-*1/2839.-.3%0**2381282368,//.3:974320.1,+,13*,0*,-+$*+-,)-.162;94+64+&#%%&&(%$&,-,)*)*(-,('((1*7647,*/..,+*%(&*)-,$'*('(%&')&.+'$&&'-0+*/7-.-017223;6658+-)(&&&*++1.*())',)$
@04c4a850-fe1c-47d2-8fe3-dcc95da0bc12 ch=452 read=79501 start_time=2019-12-13T15:34:10Z barcode=BC01 runid=2c9cf7bc05858273f10e7d7ec552fc0bd742dc3e
ACATTGTGCTTCGTTCAGTTACGTATTGCTGTAGTTAACGCTGAAGAAGTTGTCGGTGTCTTTGTGTTAACCTGCGCGCAATGCGCTCCTATCTTCCGGTTACCTTGTTGCGACTTCACTGATATCAATCCCACCTTAGACAGCTCCTTCCTTGCGGTTAGGCCACCGGCTGGTTATCAGCTCATTGGTGTGACGGGCGGTGTGTACAAGGCCCGAGAACGTATTCCGCGACATGCTGATTCGCGATTACTAGCGATTCCAGCTTCATGTAGTCGAGTTACGGAGCTACAATCCGAACTGAGAATGGTTTTATGGGTTTTGCTTCCTGCGGCTTCGCTTCTCTGCACCATCCATTGTAGCACGTGTGTAGCCCAGGTCATAAGGGGCATGATGATTTGACGTCATCCGCCTTCCTCCAGCTTGTCACTGGCAGTCTCGCTAGGAATCCCCAACCCAACTTAATGATGGTAACTAACGATAAGGTTGCGCTCGTTGGGACTTAACCCAACATCTCACGACGAGCTGGCGACAACCATGCCACCTGTATCTCATATAGCTATCTCTCCATCTCTGGAGCCTTTATGAGTATGTCAAGACCTGGTAAGGTTCTTCGCGTTGCTTCAGATTAAACCGCAGCCTCCCGCCGCTTGTGCGGGCCCAAATCAATTCCTTTGAGTTTCATTCTTGCGGGCAATGCCTACTCAAGCGGTACTTATTGCGTGCTGCAGCACTGGGCATCCAACGCAGGTACTCATCGTTTACGGCGTGGACTACTAGGGTATCTAATCCTTTATCACGCTTTCAGGTTGAGCGTCAGTTGCAGGCCAGATCGTCGCCTTCGCCACTGGTGTTCCTCCATATATCTACGCATTTCACCGCTACATGGAATTCCACGATCCTCTCCTGCGCACTCCTAGCTGCCTGGTTTCTGCCGGCCTGAAGTTAAGCTTCAGGCTTTCACCACAGACCCTTGCTGCCGCCTGCTCCTCTTTACGCCCAATAATTCCGGATAACGCTTGCCACCTACGTATTACCGCGGCTGCTGGGCACGTAGTTAGCCGTGGCTCTAATAAAGTACCGTCGCTCGGCTACCATTTCCTGTGACCGCCGTTCTTCCTTTATAACAGAGTTTACAATCCGAAACCTTCTTCCTTCACGCGGCGTTGCTCGGTCAGGAGGGTTTCCCCATTGCCGAAAATTCCCTACTGCTGCCTCCCGAGGG
+
#(&*,$-'*/965658,*4(%(./.7..,00/'*-)(#%$'(0..)+))154562855874;:2/1-3,5/91*0'+'(*+*$&%(++,(+/15958-/3.,5113/18%/+++/./(.#$'()*0)9,92,(.,,2,./7.---.3598515134;49*.708/07,4/-)-)&%(%)$%$)%.'1*,-888:8;;161//3/15867(2*-(-$*&*.+//2,.&&),,,+-569930,++37595-3/-.//1:90-*&*06468897998&%,*4(*)/''*/00/7101,,+*$''21669/:;</563<33;;.-026/-*)*,+,272-,-/,,1344359;98:75:../2/+-'*&(%%'+.2.,.6871302-692.060.--)-8/-.54.,)(03',85;674/2,''''+(1,03140.041.1//1,&*())122*'*&-'1)+0022223060,7,--5886551*.0,3455778-7-(',()('++*)))+.+/773'**+,()-2.0,14499::<90,1))5-,,333244(3012.//3676524.%))+--40(,123;7340%),-1//3.1+/5171*,,0036<949667728*./72++11218.3'%%#&%))-6)'2,++7*--001:/4/(+/)*+-70;2/3:;7508;0.,7;15303'401.1/+).---13*8*2'*))*/0-/:00.856645567,/)*-(.*),+,0.)*&'**))-.05783::')*-++23:9986321,1+++*+.195/.14.&''%'&)1:.*&-(''&$'(,,/3-7-,,1,.,50/156012035273%&'(-558457;7867;451433450656-7;5-677.-'(*,*,-1,2+-,*+,/30---362/.0%,(++1+(+*+-085,.1.4-+*(.*'*%%&)+5//966,0196/8;98<;124.-./67:;150,('(+4..8,...15--3:.+.*,.,+.*,355050707342..05,/855:401/1/36248551911./,,*-&'*-/2615///12*0(()(',2./1*&)+,879866854521&2(()75000*('%13-2956:66:,+,-((.//3**,./:7256:81+**/-+20598<:75:0&,,..800//---/2957361,/3'6616::601:428+-'3.77/9*)*1,+,*)08/2'&*)-(&
@0c6eb2ea-c4a7-4a57-b0a4-2252b4e154d1 ch=12 read=70557 start_time=2019-12-13T15:34:01Z barcode=BC01 runid=2c9cf7bc05858273f10e7d7ec552fc0bd742dc3e
CCCGGTTACCTTGTTACGACTTCACCCCAGTCATGAATCACAAAGTGGTAGCGCCCTCCCGAAGGTTAAGCGCTACCTACTTCTTTTGCAAGCCCCTCCCATGGTGCTGACGGGCGGTGGCTAATACAGGCGGGAACGTATTCGCGTGGCATTCTGGTCCGCGTTACTGATTCCGACTTCATGGAGTCAGACTCAATCGGACTACGACGCACTTTATGAGGTCGCTGCTCTCATGAGGTCGCTACTCTTTGTATGCGCCATTGTAGCACGTGTGTAGCCCTGGTCATGGGGCCATGACGACTTGACGTCATCCCCACATCCTCAGTTTATCACTGGCAGTCTCCTTTGAGTTCCCAGCCGGACCGCTGGCAACAAGGGATAAAGGAGGTTGCGCTCGTTGCGGGACCAAGCAACATTTCACAGCACGGGCTGGGCAGGCGTATGCAGCACCTGTCTCGGTTCCCGAGGCACATTCTCATCTCTGAAAACTTCCGTGGATGTCAAGACCAGGTAAGGTTCTTCGCGTTGCATCCAGATTAAACCACATGCTCCACCGCTTGTACTTTGGTGCCGATCAATTCATTTGAGTTTTAACCCGTACTCACAGGCAGTCGACTTAACGCGTTAGCTCCGACCACGCCTCCAGGGCACAACCTCAGAGTCGACATCGTTTACGGCGTGGACTACCAGGGTATCTAATCCTGTTTTGCTCCCCACGCTTTCCGCACCTGAGCGTCAGTCTTCGTCAGGGGCCGCCTTCGCCACCGGTATTCCTCCAGATCTCTACGCATTTCACCGCTACACCTGATTCTACCCCCCTCTACGAGACTCAAGCTTTGCCAGTATCCAGATGCAGTTCCCAGAGTTGGGCCCGAAGTTCACATCTGACTTAACAAACCCGCCTGCGTGCGCTTTACGCCCAGTAATTCCGATTAACGCTTGCACCCTCCGTATTACCGCGGCTGCTGGCGGGTTAGCCGGTGCTTCTTCTGCGGGTAACGTCAGCGACAAAGGTGTGCTTCTCCCTTCCTCCCCGCTGAAGAGTAGCACAGCCAGGTATTCTTCATACACGCGGCATGGCTGCATCGAACTGCGCCCATTGTTGCAATGTTCCCCACTGCTGCCTCCGTAGGG
+
70('3-9./-8,(.8*+*)).4//568/.0376876:80*,*-+))))(%))))*+*2)*)+))2-:/3)**,34350+*,0+.65.-0/'%+-3,'*33,147/,%'(*3*565152%*''&%&',%30-+*(.,-9:2520),&*%-.13:651.+4'$&(,-''#&&3538403394.02.++)-%&,/2617171934.-,/1946/-.-.%%*%0)((&&(*++./0%%+(*')+,0/*+/-2;:.0143524;-70'&$))(...,-)(')/45.1964(4-31138),++-2/-+,+.10330/627,&&%--5791428,++41')+2-..0//54170-,169.5'')51)8,9812,2--0*0),+7+*/15*,0'***/,-*)--//0('.2/+,)'%#(',((*1,-++.&1.2.46721763*-..('(),5*+,+/61353,,%%&5/1/,+)..%/.2;258799865428:826989455<9:044//037<,91*5-/.73001///,+4,.(,-(((,./0<:920/+,'''-..1/-,0,,-(+,,*)'($'+)+-)/72;6/8;,-*,*<</./28/)+)((*&(&.18%6532.-//0/0.6()//0503**+571324:16*+180.-.236936(&''(,3796896173'*'++,55830'&(.(*-).-2587:7874198:+/00/982+*))67-/*%&%),-+-/767656788;956:*,6:-:85685;68:;/1/+3124.5-)1)()12+**%%..258<96461+*2&((,/,.)+8/4340335/,/1+--+/35672.'+,20.2:0.2.-7,+,1424577<07-((&(8/43071'((&'29*),,-00..**)3,2/553;,.6955656332//2('))/5-+01357;93.,0-0-6.,.,(++246438.2-,2/2:50600099/8+(',.031-43(2.&)5/::<85+/).01287460&$$',.04+*(('+)(+,'(,5*3;8:2:.4-(-1121*'(,*%%&&''.)&*)'&(*',+*+200+.,/+62238;892+*.*)'**.,0.59/-09'+(%&-+*%9365;//27312014-56*,'(+,
@af77d67a-7215-478c-8f96-c517792eca4c ch=353 read=168217 start_time=2019-12-13T15:33:26Z barcode=BC01 runid=2c9cf7bc05858273f10e7d7ec552fc0bd742dc3e
CCGGTTACCTTGTTACGACTTCACTTGTCATCAATCCCACAGCAGACGGCTCCTTCCCTTGCGGTTAGGCCACCGGCTTCGGGTGTTGCTTTATCAACTCGTGGTGTGACGGGCGGTGTGTACAAGGGGCCGAAACGTATTCACCGCGACATGCGCTGATTCGCGATTACTAGCGATTCCAACTTCATGTAGTCGAGTTTGCGTTCTAATCCAGAACTGAGAATGGTTTTTTATGGGTTTTGCTTCACCTCGCAGCTTCGCTTCCCTCTGCATCATTGCTTGTAGCACGTGTGTAGCCCAGGTCATAAGGGGCATGATGGTTGACGTCATCCCCGCCTTCCTCCAGCTTGTCACTGGCAGTCTCGCGCTGGATCCCCAACCAATGATGGTAACTAACGATGAGGTTGCGCTCGTTGGGACTTAACCCAACATCTCACGACACGAGCTGACGACAACCATGCACCACCTGTATCTCATATGGCTCTCCATGGAGCCTTTATGGGTATGTCAAGACCTGGTATTAAGGTTCTTCGCGTTGCTTCGAATTAAATACATGCTCCACGCTTGTGCGTTTAAATCAATTCCTTTGAGTTTCATTCTTGCAGACATTACTACTCAGGCGAATTACTTATTGCGTTAACTGCAGCACTGAACTTTGACATCAACACTTGGTATCATCGTTTGCGTGGACTACTAGATTATCTAATCTAATATTGCTCCCCACGCTTTGGGACTGAGCGTCAGTTGCAGGCCAGATCGTCGCCTTCGCCGCTGGTGTTCCTCAGCCATATCTACGCATTTCCTGCCGCTATTTTACATGGAGTCACGATCACTCTCCTGCACTCCTGGCTGCCTGGTTTCTATGGCTTACTGAAGTTAAGCTTCGGGCTTTCTCCCTGAACCCTTGCTGCGCCTGCTCCCTCTTTACGCCCAATAATTCCGGATAACGCTGCCACCTACGCAGTATTACCCGCGGCTGCTGGCGTAGTTAGCCGTGGCTTTCTAATAAAGTACCGTCACTCGGCTACCATTTCCTGTAGCCGCCGTTCTTCCTTTATAACGAAGTTTACAATCCGAAAACCTTCTTCCTTCGCGGCGTTGCTCGGTCAGGGGTTTCCCCCCCATTGCCGAAAATTCCCTACTGCTGCCTCCCGTAGAACAATATCGAAAGCAACAGAAGGTTGGCAATACGTAACGCC
+
6/1*3.*.25704;-42(342.((++,+0+-)).)*6*)-%%&(*+.&/./247.93(1--.2+/++347:01704-,3/094.+/(#$'))(/-1)**+(.09,--//03;87,7477856.4+(/+*-3..,*5/126<:7:;5787:64/,%((/'1&'(9996;520+./00914-0(./8-.0-.*0120..15*($),1.0289/,*.)7-1//+/96699/;7<-886;664:))+3-/(3/1302&//152-/04083++($()*7+//(&%('-*,-+,..263//,,+((-20//151*+1100-,,,1..6--.668:934;++8:8332++4++)-,,.803111/*14668-.%&'&(%(.67),))%0(*+69894552468,+'%%$,0-920/113334-1367683/2.(-./*3573-0112./%&2421/233-0+3-97/..0-,8.9655211226615*')''(&%&%(%+/1521,-&+)+,4135100+('*)+,&()&&)-,::9<98862:)02<9-))/)('&&#%()82/4.%)&(.3,*)(''**&&(*-4:7867/992,./9:8794.5**.1/23)/*+,2.-./*.27+&')'&'3++8///619231135.00/0749;0/:-,-868:222%*(&&)%$*.27995<(*(((272(*''/((),.*,++/3/0-.%*'/0,.+383*..//103-63./13678799.-9-,,%.()/024;;99:9;799758:&),-248:9;12/&$%%'*5461131415:3/&%$)/**5$%')(*,-/0/$&()$(*,/0')*-01455+&))*+))---5997340;85645394596850&*'-,6*,.216'/2-.59/-.-)&&&248,+.'(%(,-/7311-14,*/.8701,2,)-6259:-9+.,:7865(()(-1+//)&*&)&&,-/3&*-('2.80007.9)**,-/9.,,14+-/1//78,,0503+&')+2'%''%&(*/5,+(07/2926530***3.45867952.4,/8/,-12,')-)/;4-26<;63/-53/074:79;9604-#'+)+(10,-4:0:/:&+34*,5/013774.,-3/20/3:872.0-)',.0138887616/./.+(,*5:356/++)(&&-23.-2*))-)(,+,0/%.'&(%&$%$
@8567c497-8a9e-4bb0-92bd-03674c3e44b7 ch=366 read=163274 start_time=2019-12-13T15:33:26Z barcode=BC01 runid=2c9cf7bc05858273f10e7d7ec552fc0bd742dc3e
CTCCTACAGGAGCAGCAGTGGGAATATTGCACAATGGGGAAGGCATGATGCAGCAACGCCGCGTGGTGATGAGGTTTTCGGATCATCAAAGCTCTGTCTTTGGGAAGATAATGACTGGTACCAAGGAAGCCACAGCTAACCATTACCAGCAGCGGAAGTAATACGTAAGGTGAGCGTTATCAGTTACTGATAAAGGGCGTAGGCGGATGATTAAGTGGGATCTTGTGAAATACACGGAGGCTCCAACTTGGAGTGCTGCATTCCAAACTGGTTATCTAGAGTGCAGGAGAGGAGAGTGGAATTCCCTAGTGTGGCGGTGAAATGCGTAGAGGTGGGAAAAGCACACCAGTGTGAAAGGCGACTCTCTGGACTGTAACTGACATGAGGCTCGAAGCGGCGAGGAGCAAGCAGGACCCGGGAGCTCCCCTGGTAGTCCACGCCGTAAACGATGAATACTAGGTGTGGGGTTTCAGCACCTCCGTGCCGCCAGCAACGCGTTAAGTATTCCCGCCTGGGGAATTGCGGTCATAGATTGAAGCTCAAGGCCGACTGAGGACCCGCACCGGTAGCGGAGCATGTGGTTTAGTGAAGCAACGCCGAAGGGCACCACAGCAACTGTCCCCTTGCATTACTCTTAATCGAGGAAATCGCCGGGACGAGCGACAGGTGGTGCAGCGTGGTTGTCGTCAGCTCGTGTCGTGAGATATTTGGGTTGATCCCGCAGCGAGCATAACCCTTGTCGTTAGTTACGCTACCATTAAGTTGAGGACTCTGGCGAGACTGCCTGGGTTAACCAGGAGGAGGCGGGGATGACGTCAAATCATCAATACCCCTTAATATTGGCAGAACACACGTGCTACAATGGCTGGTACAGAGAGATGCAATACCAGCCGGTGGAACCAAACACAAACCAGTCTCAGTTTCTGGTTAGCGAAACGGAAACTCGCCTACATGGCTGGAGTCACTGGTAATCACTTGAATCAGAATGTCGCAGGCGAATACGTTCCCAGGTCTTGTACACACCGCCCGTCACACACTACGCGGAGGTTGGCAATACCCGAAGAGTCCGTAGGCTTCCCGCAGGAGAACGCTGGCCGAAGGTAGGGTCAGCGGTGGGGTGAAGTCATGGCTAAAGGTAACCGG
+
&)-32/3-,'&'+*/0+),&+'-)+),'((+--93066)(&%&()+,,+*+*')&%)#%%#%'$&&&)(('%&+(3900*1,.**,%/0*)*+778959:808001043/-&'%&%(''(-2-++'*''*4,))%&'.**()*)%'%&%&&%'&&&&$&&%%%)(*)&,')*('')(((),%%+(%'$%$$&+)+0,4/5(*+*,:77422937/64:864,-,&-)+12/,+&'))%)-,-8)-(+/*+*&''/.314455.+0756451762051/*(*,02223.+)+.)(%&'-0//1,1/)'-/4/*%*))0.,-,+,1424/.%(%($+-)()*$&&+)--',,+%()1(,.1420..,+15:7854331//000+./,0210(&)(%'')'(&0+)+-39&3.-,&('&&'(%#%%-1.+***''''**&()17,5.87,,-,*&((,.2,012/0*.0/+5./)%*(,)()&&&$%%$**%%&*---/&.*/*'+*.437),64//35+'')(%#,&))*()'&)(((&$%'&&$(($%((+--*06.-8+%'&(''*()())+&$''+*,+2.4,$%'&'/)*-.-)-')*/%'%(%')%&%%)&('**.0,-&$%&'&+)')+'%%5+65)'('),)'+%&$)/,'%&$%$&%(&*',+213-(((&%%)*++,11232356744112**,)-*,'+1*%'&'&'&&'.($%$%%%%$&&(,&**'&)'-1./2,$*(%(%))*-0.5:94,3,*&661452'&%%'-04666.,%%&+/,0)+)*0,+,($'%#(,*(-/02.*,,*0014410'+,&.62*+3)'%%&'),*(*('&%&%&)+*/.144:*0))),///0/,,('*-+33351%.(*$&#'''(+*)(&)&%'$'-66,1103325*,-8))&)+*0#%%%%,))*).3*.78899/..,-,,*'*%&&&'&+,'1.1831&&$#&(52300/1/%.*+.$'0-%%104622-60*&0///18343200,1:48;945+()%&%)&&'%%+++(,**4))%()(/0('((')*,432,+))$%&&&'$$&%'))'((%%(%**2)0))+(&)-,+*()*2.1--1.+())$'(%*$$%$,.'(()+46859
@e428c45a-883c-4f1c-b819-245a1420e2ba ch=458 read=64197 start_time=2019-12-13T15:32:59Z barcode=BC01 runid=2c9cf7bc05858273f10e7d7ec552fc0bd742dc3e
CTCCTACGGGAGGCAGCAGTGAGATATTGCACAATGGAGCAAGCCTGATGCAACCATGCGCGTGTATGAAGAAGGCCTTCCAGATTTATGAAGTACTTTCAGCGGGGAGGAAGAGTGAAGTTAATACCTTTGCTCGTGTGCATTTACCACCAGAAGAAGCACCGGCTAACTCCGTGCAGCAGCCGCAGTAATACGGAGGTGCAAGCGTTAATCGGAATTACTGGGCGTAAAAGCGCACGCAGGCAGTTAAAGTCAGATGTGAAATCCCCAGGCTCAACCTGGGAACTGCATCTGATACTGGCAAGCAGATCTCGTAGAGGTAGAATTCCGGGTGTAGCGGTGAAATGCGTAGAGATCTGGAGGTCCACCGGTGGCGGCGGCCCCTGGACGAAGACTGACGCTCAGGTGCAGCGTGGGGAGCAAACCAGGATTAGATACCTGGTAGTCACGCCGTAAACGATGTCGACTTGGAGTTGTGCCCTTGAGGCGGCTTCCGGAGCTAACGCGTTAGGAGTCGACCGCCTGGGAGTACGGCCGCAGGTTGAAACTCAAATGAATTGACGAGGCCCGCACAAGCGGTAAAGGAAGCATGTGGTTTAATTCGATGCAACACGAAGAACCTTTACCTAGTCTTGACATCCACAGAGTTTTTTTCAGAGATGAGAATGTACGCTGGACAAACGAGACAGGTGCTGCATGGCTAATCGTCAGCTCGTGTTGTAAGAAATGTTGGGTTAAGTCCGCAACAGGCGCAACCCTTATCGCTGTTGCCAGCGGTCCGGCCACGGGAACTCAAAGGGAGACTGCCGATGATAAACTGGAGGAAGGTGGGGATGACGTCAAGTCATCCTTGTTACCGACCCAGGGCTACGTGCTACAACGGCGCATACAAAGCGACATAAAGGAGCGGCAGGACCTCATAAAGTGCGTCGTAGTCCCGGTTGGAGTCTGCAACTCGACTCCATGATCGGAATCGCTAGTAATCGTGGATCAAGAATGCCACGGTGAATACGTTCCCGGGCCTTGTACACACCGCCCGTCACACCATGGGAGTAGGCTGCAAAAGAAGTAGGTAACCCAACGTACCGGGAGGCGCTTACCGCTGTGATTCATGAAGGGTGAAGTCAGCAATAGCGG
+
++1,+$4)87,-30(3.(,+&%'-,082+))+3531,%%&+/*.7/2276.0,/./,(''*015679668**-))-,/--+)((,51),%)*%'',+.2*$++(47()..).((()),)*1513/,1.38.,312(/*'%%%,.*%.3)-)('-.()-*+77:8;86382/04*.&**')&-.7**%(+1:1//0/,,*''+25)++8,7,55./1.3.110758-'(27..*+*+)*',+*1-&/.,)1,(,--451)+(*1.(33.&&*0.26142312743-2467*340-...2312-05%1(+(+,8871+,'.+.0'++1)-%$(+*./*..+5/'+/*(-6653/-,+,/3:0,0'&(''5/.4),('+)*&*574-./888+(*'(.#$&(*,76'*224-,+**1&*5*)*-6:,2*(+4/++)'*/,44+0775728./-0/,/3711000)8888717**%(+0/0*0/&%%*$.++.*),,2+(,($(,*&+)(*//)'*&&'(.165146//-''%'(2-41*,,*''.,-/:52588;;55266633,)$)+)/.*,+-,3.0163-/('*&*)**/')$++96.50:0-)-,06,0/0-.0+054///+*/43(-.(&&'(.52/*))&'&',19:;2-1.+*+.-.-*.2..2'1('))(,5+,('%&,,./22356.----+.-,)()*-//+.016682952-)(&&'*((../517:533//*().(6*)+02:9995()-(,.%&-(.+*-/0*2)324/435712188+745:4:*-.(&,-4446-'$++446:95772,.--0*(/%.6224,,*-.566,08996&(*%+)'--'*+6(%-0+'('*',/76144*0,0.2355585-+''),(&&,/,+*)(&%)-%(-)/5*-2+45+,.199;928437.+)(,,.(*((*+2325/1+3.024495711.1)8/:57322+1249664874:::1-+0440/.-/&663185+*'.)50*'1/50..)')*+*)-/)*),(,.&/+2611,3++'+'+332232;6)&)+&'',0..'*&$*&&#%&+0+82*)/--.20.57.375787975+*),-).(**''&&&%&())&#'(',
@ce1b9a67-bf1a-4398-b68f-5ec43c81b141 ch=250 read=188934 start_time=2019-12-13T15:32:57Z barcode=BC01 runid=2c9cf7bc05858273f10e7d7ec552fc0bd742dc3e
CCGATTTACCTTGTGCGACTTCACCCCAATCATCAATCCCACCTTAGACAGCTCCTTCCCGCGGTTAGGCCACCGGCTTCGGGTGTTATCAGCTCTCGTGATTAGCGACCCGGGCGGGTGTGCTTACAAGGCCGGAACGTATTCACCGCGACATGCTGATTCGCGATTACTAGCGATTCCAGCTTCATGTAGTCGAGTTGCAGTTCTAATAATCCGAATAAAGAATGGTTTTATGGGTTTTGCTTCACCTCGCGGCTTCGCTTCCCTCTGCACCATCATTTGTAGCACGTGGCCAGGTCATAAAGGGGCATGATGATTTGACGTCATCCCCGCCTTCCTCCAGCTTGTCACTGGCAGTCTCCTTCGATCCCCAACTTAATGATGGTAACTAACGATAAAGGAGTTTGCGCTCGTTGCAGGACTTAGCCAACATCTCACGACACGGGCGGCGACAACCTTTTCACCTGTATCTCATACCAGCTATCTCTCTCCATCTCTAAGACCTTTATAGGTAATATGTCCAGAGACCTGGTAAAGGTTCTTCGTTACTTCAGATTAAACCACATGCTCCACCGCTTGTGCAGGCCCAAATCAATTCCTTTGAGTTTCATTCTTGCAGACGTACTACTCAGGCCGGAGTGCTTATTGCGTTAACTGCAGCACTGAACACGACATCCAACGCCGTGCTCATCGTTTTGCAGCGTGGACTACTGGGGTATCTAATCCTATTTGCTCCCCGCGCAGGGACTGGGCGTCAGTTGCAGGCCAGATCGTCGCCCTTCGCCACTGGTGTTCCTCCGACATATCGCATTTCCGCCGCTACACGCATGGAATTCCACGATCCTCTCCTGCCTCTATGCCTGGTTTCATGAAGCTTACTGAAGTTAAACTGGGCTTTCACCACAGACCTTGCTGCCGCCTGCTCCTCTTTGCGCCCAATAGTTTCCGGATGCTTGTACCACCTACGTATTACCGCGGCTGCTGGCGCGTAGTTAGCCGTGGCTTTCTAATAATAAAGTGCAAATCACTCAGCTGCACCATTTCCCTCTTAAGCCGCCGTTCTGCCTTTATAACAGAGTTTACGATCCGAAACCTTCTTCAGCCCCGGCGTTGCTCGGTCCGTTTCCCCCCATTTGCCGAAATTCCTACTGCTGCCTCCGTAGG
+
*'&&/7.,0*+((($%)*+.73-576*.+00+,-*-++3**1))'%'))(---/7345,*%*)2050278,*7)/,*,)/+4*-'+3123.&---)*,)*'/'%&),04-+287603-++,&&+(),145819)+',./987;4248.0425588979+5++&211520/****/)0010*'+,*-%)$(*//4(&)3,%,&&+1)&&))).-.+*-0))(((*.53/3:9+(/,441;<3+..<//9:-/-)/50363./().5.,/343359680&&1,),*.-*+*()&&&&*2.//419+-7:/0-0/1,,(33&+$((019:0;8)*448:9724..,05:464.,+*%%')*++/%&(%'('1+)$(%%%$.+11/5577821-2-+&$.-6-.,)+8;..763..--620%2-0/-++$,*--143431)+.,/+..+''&++216.('%&+*')(-8./113212),'&&'+.216/5332210-/-.+.+''',+.5*''&&+,+*('&$&&(*((,+08-'-/+2-&,-65/*)(&'%,035-,-0-.;:+9--.1///15./2,-/0.0,6&/0/+,&(')*10637-44.'$*-:9.29;3/525155876/-+$%%'039,)*++&+%(-++14,--.6.1-//6201'.-,*0/&&+),030,/,.%'%&''.36589*685*)+&**+217135043*32/1242//4/16/,24-'++148(%%%($,8*44/.*32034+/6/,++*+)-(-,//554233&),,,26%-,,2+04;5,,..++..20+/&*)06210/-0/4541'($%$()-*)/*1.)**024645248325+-.+**+,6.17-/''$'%&'$$%&%)32,2).,86,()&)/0.62--2/--%4-43.4/0045:/3740/,/4)(/0(&00.1,,,+'*-61.1-4-,-(,&$%&,51393.113307./4+-'1+767-1*)&*,/-53/,,1/13.%'(++++(-&(--1:7)-(+&***/(*./*/0/*+*,1,4:16/%($%%&%%(.+-7-33-,%,,,--)),*+*&(),88+,-,/.)(.0-/97;76;.)%'&%$*%+,31//01(353$'(209-899/*+7-,05*),,+133)*10258665250/-+(+
@9d4240e1-8c04-4d69-b80d-8f834da4cf6f ch=27 read=68412 start_time=2019-12-13T15:32:42Z barcode=BC01 runid=2c9cf7bc05858273f10e7d7ec552fc0bd742dc3e
CAGGAGGCAGCGGTGGGAATATTATTGCACAATGGAAACCCTGATGCAACTTAACGCCGCGTGAGTGATGAAGGTTTTCGGATCGTAAAGCTCTGTCTTTAAGGGGAAGATAATGGCGGTACCCAAGGAGGAAGCCACGGCTAACTACGTGCCAACAGCCGCAGTAATACGTAGGTGGCAGAGCGTTATCCGGATTTACTGGGCGTAAAGGGAGCGTAGGCGGATGATTAAGTGGGATGTAAATGCAGGCTCAGCTTGGGTGCACCGCATTCCAAACTGGTTATCTAGAGTGCAGGAGAGGAGGAAGTGGGAATTTCTAGTGTAGCGGTGAAATGCGTAGAGATTAGGAGAGAACACACCAGTGGCGAAGAGCGACTCTCTGGACTGTAACTGACGCTGAGGCTCAGCGTGGGGAGCAAACAGGATTAAGATACCCTGGTAGTCCGCCGTAAACGTGAATACTGGGGTGTGGGGTTTCAACTGCCTCCGTGCCGCCGCTAACGCATTAAATTATTCCCGCCTGGGAGTACGGTCGCAAGATTAAAAACTCGAAAGATTGACGGGGACCCTTTGAAGTGGCCCGGAGCATGTGGTTTGAACAACGCGAAGAACCTTACCTACCGCCGAGCATCCCTTGCATTACTCTTAATCGAGGAAATCCTTCAGGAGGGACAAGGTATTGTAGGTGGTGCATGGTTTGTCGTCAGCTCGTGTCGTGAGATGTTGGGTTAAGTCCGCAACGAGCGCAGCCCTTGTCGTTAGTTACTTTACCATTAAGTTGAGGACTCTAGCGAGACTGCCTGGGTTAACCAGGAGGAAGGTGGGGATGACGTCAAATCTGTCCATTGCCCTTATATTGGCCAAGGGCTACACACGTGCTACAATGGCTGGAGAGAGATGCAATACCGTGAGGTGGAGCCAAGCTTTAAAACCAGTCTCAGTTCCGGATTGTAGGCTGAAACTCGCCTACATGAAGCTGGAGTTACTAGTAATCCCTTGAATCAGAATGTCGCGGTGAATGCACGTTCAGGTCTTATACACCGCCCGTCACACCATGAGAGTTGGCAATACCCGAAGTCCGTGAGCTAACCGCAAAGGAGGCAGCGGCCGAAGGTAGTCAGCGATTGGGGTGAAGTCGTAACAAGGTAACCGG
+
$&/1+/,*)*.+21.-*,'*&+(*(,'('(/54,(,+(13,(*,1(.%#&+/0/+'*,,*))('(((+,()1).063,)+1+./-616+)-./1-1.6:.%$033,*1+/059.0)+'2.$-/*,-..-32(5*,5-,/,,,4611/1/00//1',,,2*%%$'+*,*,-(+''&'2//*+&)+40;0-0.1-,053,-.6232$-&')'/)%+)../0400:8;914433183:96952/.**).+08/.)&%+),*2---.+,,&).42812;;::8/03/04772//.-//29.-*-1++'%%((+.'&$)&%%&',---///+742592..'()(&('(,*%1.,&,)/0/--)+0,0419/,)))*,.1644//'+3955/+(**().1/**2)*1223/++-.55;;0)036;+7)41/0/.)),:799,-67878986135//16..('&'1-)+'(3/'*--.9:2)3,**('$%-4//--/599229.//2((&'$/502+01/4288(*89754-('(*,/99:487.,+0,)6::2344*,+&&%.(++*(*58,2-)&&&&&*())+/*)&-%&)*+**+0+1)+-40.*/.0,-/*&)1-3-+/,&%)%%)''').3.07,,,,-*-*((((/)2*,.'&($))(*,++.0'()&+3.,,/.(.*'+')&++.,6:698581859-)/1247244458877604-+,++*11-6/6;641-51.02.2(%*))3-.-5*))$*01.;/.-5/)'+%'29132/(./-)&2-54533&,+)()//511)&'-413,*--+*+(,)'((%,*;;4167887808:6,.)'+-'%(%%+.)(+**%)$-$)&)*'*+-())+*(+,.4896955652.,,('''&((*-'*(.,01;81-&)++16-),+4/%/2934;9//')*8644/.15//2125834.)+++,+/*(,+//22345-/)*)-.8,+)2500.+(),--.&&$&'/3.00,-433++)**.*.2;5,.&)*368),21+1+%(,+*04058+*-.+104:760**((+-+,+252+55,)(0*+-5350+)(*4.42)..7,.0(&*))0//25.**)(++',./-221-8.,-+&'(/0,220/+('+-'/+196829
@9c448d7f-48af-4432-af8a-a24128a58fcd ch=251 read=202369 start_time=2019-12-13T15:32:41Z barcode=BC01 runid=2c9cf7bc05858273f10e7d7ec552fc0bd742dc3e
CTCCTACGGAGGCAGCAGTGGGAATATTGCACAATGGGCGCAAAAATACAGTGCAGCCATGCCGTGTATGAAGGCCTTCGGGTTGTAAAAATTACTTTCAGCGGGAGGAAGAGATAAAGTTAATACCGCTGCTCATTGACGTTACCCGCAGAGAAGAGCTACCGGCTAACTCCGTGCCAGCAGCCGCGGTAATACGGAGTGCAAGCGTTAATCGGAATTACTGGGCGTAAAGCGCACGCAGGCGGTTGTTAAGTCGGATGTAACGAAATCGGGCTCAACCTGGGAACTGCATCTGATACGCGAAAAAAAACGAGTCTCGTAGAGGGGTAGAATTCCAGGTGTAGCGGTGAAATGCGTAGAGATCTGGAGGAATACCGGTGGCGAAGGCGGCCCCTGGACGAACTGACGCTCAGGTGCGAAAGCGTGGGGAGCAAACGGATTAAGATACCCTGGTAGTTCACGCTGTAAACGATGTCGACTTAAGGTTGTGCCCGCCCGGGCATGGCGGAGCTAACGCGTTAAGTCGACCGCCTGGGAGTACGGCCGCAGGTTAAAACTCAAATGAATTGACGGGGGGCCCACACAAGCGGTGGAGCATGTGGTTTAATTCGATGCAACGCGAAGAAGAACCTTACCTGAATGCTTGAGCATCCACAGAACTTTCCAGAGATGGATTTGGTGCCTTCGGGAACTGTAGGACAGGTGCTGTGGCTGTCGTCAGCGTGTTTGCTGAAATGTTGGGTTAAGTCGTCCGCAACGAAACGCAACCCTTATCGCCTGTTGCCAGCGGTCCGGCCGAGACTCAAAGGAGACGCCAGTGATAAACTGGAGGAAGGTGGGATGACGTCAAGTCATCGCCCGAAGCCCCTTGACCAGGGCTACACACACGTGCTACAATGGCGCATGCAAAGGAAAACGCTGACCTCGCGAGAACAAGCGGACCTCATAAAGTGCGTCGTAGTCCGGATTGAGTCTGCAACTCGACTCCATGAAGTCGGAATCGCTAGTAATCGTGGATCAGAATGCCACGGTGAATGCATTCCCCGGGCCTTACACCGCCCGTCACACCATGGGGAGTTGCAAAGAAGTAGGTAAGCAACCTTCGGGAGGCGCTTTACCACTTTATGGGATTCACAGAGGAGGTGGAAGTCAAACAAGGTAACCGG
+
)*-)+24/.'()+/12+1726/0./18433577;8.1-+,0+840&&&((&3/12'3841,0.-,374+)*)),*--30,2/5733089/'0('(+/1,*-,.80-2/20.&'*//6802-2-,+22('+')61)1)(*531/*,+''--.,),,','($%+(&%(%'(*./-*1'///*..15410/.-00.(/)'&&'(-.646144.3-/+4113102599541.257,5540/+./-67,409//2/6+,4(14-,))%($+0)(/(6567945520.+,/-/,-*(**++-.'0,-+,.34973,++(*,/16763/&/.3,13'.+.:,/-083.((**/867152+*-+-1/--.389;2041,7359:/01-40,,('(..1284-).420*'*)$(+6698:.077.-*,.-+,7680.*&%,384217+22-'&),)67.,0//-65;2-/---..1822222.::1.)&$%%+(12'/)-/+&('''),'(-+-,)0*,--693320.5(,+014798---+).(&%&$,',22241-//6/1581251::-0./0-+-3&*64/+44)'1/249-10:5:,*+,&0%(*46;:*)(,)(&++336533/1+')'(,+04/801:76.4/-)*'((')/+-'')+,.3--32,/,+,./08/'4),+--01:6;8067,0134-&*,/2+246+))(%)1/327842.%'')10-1('%'(-941)6-1485:69/1-++01/24::-+**/020&0/(*++-2(*()+2:./5000.75314540,&'-,/9-7)0,+-,.)+'(****+2<544640,.,2/73396,-7788551-+./0;812)'$)''.-0('+).31/03320.,(((*),,,/5866875,6222762/37**'()2,4+*%()0-/411/+)&%&*2(*/736455))-40+.47888223711(.)*1+.+,-,),.-4011545531*+,12003.3+4/0042,1614122:97876/2..-270*0/525353*/''*.34*0*+*(+(&)-.2+43)+3101029464/1+%)+1134:.&('%'(.-*.&$&+0--084*81-/2.-+.0*(-1((+/*$,&(&(*5-//,-$*++)'+'(()((('.2*-0&,,199742
@e700561b-02fb-41c0-90c5-55980fbb6bd8 ch=200 read=90596 start_time=2019-12-13T15:32:39Z barcode=BC01 runid=2c9cf7bc05858273f10e7d7ec552fc0bd742dc3e
CCGGTTACCTTGTTACGACTTCACCCCAATCATCAATCCCGCAGCAGACAGCTCCTTCCTTGCGGTTAGACCACGAGGTGTTATCAACTCTCGTGGTGTGACGGGCGGCATTGGCCTGAGCCGAACGTATTCACCGCGACATGCTGATTCGCGATTGCAGCGATTCCAACTTCATGTAGTCGAGTTACCGAGACTACAGTCGAACGGAATGGTTTTTTTATGGGTTTTTTTCTTCACCTCGCGGCTTCGCTTCCTCTGCGCCATCGGTAGCACGTGTGTGTAGCCAGGTCATAGGGGCGATGATGATTTGACGTCATCCGCCTTCCTCAACGTCATGGCAGTCGCTAGAGTCCCCAACAATGATGGTAACTAACGATAGAGGTTGCGCTCGTTGCGGGACAACCAACATCTCGGCGAGCTGACGACAACCATACACCACCTGTATCTCATATAGCTATCTCTCCATCTCTAGACCTTGTAGTATGTCGTTAAATCTGGAGTTCTTCGCGTTACTTCAATTAAACCACATGCTCCACCGCTTGTGCGGGCCCCCGTCAATTCGCTTTGAGTTTCATTCTTGCGAACTTATTATACTCAGGCGAATTACTTATTGCGTTAACTGCAGCACTGAACTTTGACATCCAACGCCAGGTACTCATCGTTTACGGCGTGGACTGCACTAAGGGTATCTAATCCTATTTGCTCCCCACGCTTTCCGGGACTGAGCGTCAGTTGCAGGCCAGATCGTCGCCTTCGCCACTTTGGTGTTCCTCCATATATCTACGCATTTCACCGCTACACATGGAATTCCACGATCCTCTCCTGCACTCTGGCTGCCTGGTTCTGTAAACGCTGAAGTTAAGCTTCAGGCTTTCACCACAGACCCTTGCTGCCGCCTGCTCCTCTTTGCATGGCAATTCCGGATAACGCTTGCCTACGTATTACCGCGGCTGCTGGCACGTAGTTGACCGTGGCTCAATAAAGTACCGTCACTCGGCTACCATTCACCAGCAGCCGCCGTTCTTCTTTATAACCAGAAGTTTACAATCGAAAACCTTCTTCCTTCACGCGGCGTTGGCGGTCAGGGTTTCCCCATTGCCGAAAATTCTGCTGCCTCCCGTAGAG
+
5041-:-.627204))**+/.,'.**%1(,-4:9481143).0+5..3.'-,,/*+0,/-0-13230+,''&#%%&-0.,2..-0'',+,(*1278641011,59404-%,))+('$%%-/1.--/064672148041356760),).410-.*5)#)$((-,4/4*.(--61%+&')-24*%04:)5+''**23++)%+,0,(,$$&&(*37019:6***),0*0234,&).6/-05/234373485113.42)*.,,',*+,-(%&$&&#&('()++-&('1+#,.-.061//2,)*--.//.,10)():87645.*(-14.1**.*0,,1.+..7./*/.1-/*,-1109:/-'+,3,,.2152/.../50//0'-$,)+5*+%(-.,6,+,4943/2-2/*/3781+,'(+..*0,+*,,(/345922'/&,/*.*(&*+,,-,(*-54241333430346:7620&-%.(**&'()+./00,)*)*'$&&&&*$(+0+5;1./,4-'(./0'+'+-7112('$(&'(+*'04)'''',,,0,+*542.)*-/104,'(03-+%'.6:129</21./1-+(##$,&&()+.3/256&&(*%&(/.,20//-7.4-01.-+--)2226979;:34478210..%%$$&++(*1)*/03975',+6.007)121(-')*)')*.)+,-45908**$/7))-.506-*,/01<13'789/.-+*&/057.,4-,-49:87634443896665645:6/--4011.,/721/340-../261&102,4:.-57:2//,.--&('.-+1000)-,115*,-541),11110+5++*-35-045:+,.'+1,*%'),,(()9(''+4./&5634;6213.*.*++16,,503377;6791//1+-((+3.),*//1**-,/2124373&4/,2--62'(,-0/,0.190--,+.61.2/,'1-/1/4))$2).*)&&)'(.+180,/.18./7*02-1)('#'+*030(***('&'+')1849;4732+7,+,2623,*.**07*$&(**5--3602;8;56;968:0,.-.-4.,/+%$-)8+-&,++)7*+)++*-.+*)&(*1-,1.++,..30.20)*1%'%&
@cdaf5be5-8d3c-4a0a-8f01-f6e30a59c89b ch=387 read=177590 start_time=2019-12-13T15:32:12Z barcode=BC01 runid=2c9cf7bc05858273f10e7d7ec552fc0bd742dc3e
CTCTACAGGAGGCAGCAGTGGGAATGTGCAATGGGCGCAAGCCTGATGCAGCCATGCCGCGTGTATGAAGGCCTTCCGGGTTTGTAAGAGTACTCAGCGGGGAGGAAGGGTAAAAGTTAATACCTTTGCTCATTGGCGTTACCCGCAGAAGAAACACCAGCTAACTCCGTGCCAGCAGCCGCGGTAATACGGAGGGTGCAAGCGTTAATCAGATTACTGGGCGTAAAGCGCACGCAGGCCAGTTTGTTAAGTCAGATGTAGAATCCCGGGCTCAGCACAGGAACTGCATCTGATACTGTAACGAGTCTCGTAGAGAATTCCAGGTGTGGCGGTGAAATGCGTAGAGATCTGGAGGAGGAATACCGGTGGCGAAGGCGGCCCCCTGGACGAAGACGACGCTCAGGTGCTTGCAGCGTGAGGAGCAAACAGAGTTAGATACCACAGTAAAATTCACGCCGTAAACGATATCGACGGAGGTTGTGCCCTTGAGGCGTGGCTTCCGGAGCTAACGTTAAAGTCGACCGCCTGGGAGAATACGGCCGCAGGTTAAAACTCAAATGTAGATTGACGGGGGGGCCCGCACAAGCGGTGGAGCATGTGGTTTAATTCGATGCAGCGCGAAAGGCCTTACCGCAGTCTTGACATCCACGGAAGTTTCAGGATAGAGATAATGCCTTCGGGAACCGTGAGACAGGTGCATGGCTGTCGTCAGCTCGTGTTGTGAAATGTTGGGTTCATCCCGCAACGAGGCGCAACCCTTATCCTTTATTTGCCAACGGTCGGCCGGGAACTCGAGGGAGACTGCCAGTGATAGAGCGCTGGAGGAAGGTGGGATGACGTCAGAGTCATCATGGCCCTTACGACCAGGGCTACACGTGCTACAATGGCGCATACAAGAGAAGCGACCTCGCCCGAGCAAAGCGGACCTCGCCAAAGTGCGTCGTAGTCGGATTGAGTCTGCAGCTCGACTCCATGAAGTCGGAATCGCGCTAGTAAATGGATCAGAATGCCACGGTAGATACCGGGCCTTGTACACACCGCCCGTCACACCATGGGAGTGGGTTGCAAAAGAAGTAGGTAAGCAACCTTCAGGAGGGCGCTTACCACTTTGTGATTCATGACTGGGGTGAAGTCGTAACAAAGGTAACCGG
+
+..(+-*441221021,./,*&-*0&,#&',,-964348:24:475977525758791.,-,3477)/*)&24480*.8678+++1,&&&'(,-+%)%'.2)'*-'&.*(**5:-3/:/9/146193.177'1'-%&&*)(-71*/++-)%((&(035',,+-/01161...6*/011753/5.+:,-,80.,+*(*+20(,+-.61703)*+-.4548;88./.42**-.',)/+4*,&%)/-)'*/.1-16-/19842+31+.6/-5334.(&'&+&,(.),211218**+.,+.+&*0.*))(-0144.',&((.+8*)-&,'(%/*+5.-*04036992-,+,//.31-3,'-*&+,,24545483,+'')+')*/411+-8971.2-.-**,4:7:/0(2$&%&)'&&'*50'0+%*,9;)7/-%'/:0332*/.$%$'%&+,++*'&+*34457<;77880652//)-%'(/514.7:*+//12854515/./1'1+.-//243.,019*,+2+,0968;8661'&&'('/%/80')+)/.8,+*.*+96982&%'&)503-3'*.473*05*)-*-,'--*222.$()440/167<8243:2212.,/'+(+))0'))*))'%'&#%)132/./047796),).$'&+;/,04.()*($'&,)*-+-8697'772856360.225&1'(()%(.512299981//005*-&(.),+*,1+*/)--),.''*16))-74:&&-*/&00,/6//4002)*5+%.8')193'20878/910-01'&((((&,,*%)-43795(/0-.0+)+''+,011+3/*733..57-0//0+54'+'')0/*++*+--5.,.&%)+5/../-,)()$&),:9:699:86;756677:62(('+)(-/49;87(.*))*,,/6(*.0;546.2&''1-.*,/56782967/9(+'/,,&()()%+('..0//.-2913-5+**/&,)+,1'(%%(%%'%&%+4:99941.2217./3.++%&*'&''&.,/,,,',//./+.511:9**.)0).1*-)1,)))&.548,4-36-'(+))(('&'%#%)2***.,-45.+30--/8/.56-+20.,0/0607565476464+,$))(+2477785:'/'+-123.0
@39d7e3b6-6d01-478b-b6ad-d54d90cead8b ch=460 read=84927 start_time=2019-12-13T15:32:01Z barcode=BC01 runid=2c9cf7bc05858273f10e7d7ec552fc0bd742dc3e
CTCCTACGGGAGGCAGCAGTAGGGGTACGGCAATGGGAAACCCTGACGAGCAACGCCGCGTGAAGAGGTTTTCGGATTGTAAACTTCTGTTATAAAGGAAAAGAACGGCGGCTACAGGAAATGGTAGCCGAGTGACGTACTTTATTAAGAAAGCCGGCTAACTACGTGCCAGCAGCCGCCCGGTAATACGTAGGTGGCAAGCGTTATCGGAATTATTGGGCGTAAAGAGGGCAGGCGGCAGCGGGGTCTGTGGTGAAAGCCTGAAGCTTATCCGGTAAGCCATAGAAACCAGGCAGCTAGAGTGCAGGAGGATCGTGGAATTCCATGTGTAGCGGTGAAATGCGTAGATATATGGAGGAACACACCAGTGGCGAAGGCGACGGTCTGGCCTGCAACGGCCTCAGTCCAGCGTGGGGAGCAAGCCAGGATTAGATACCCTAGTAGTCCGCGCCGTAAACGATGGAAGGTACTAAGTGTTGGATGCCAAAGTTCCGGTATGCAGTTAACGCAGCGGTACTCCGCCTGGTAGTACGTTCGCAGAATGAAACTCAAAGAAAGGAATTGACGGGGGCCCGCACAAGCGGTGGAACGTAATGGTTTAATTCGAAGCAACGCGAAGAACCTTACAGGTCTTGACATACTCATAAAGCTCCAGAGATGGAGATAGCTATATAGTACAGGTGGTGCATGGTTGTCGTCAGCTCGTGTCGTGAGATGTTGGGTTAGAATCCGCAACGAGCGCAGCCCTTATCGTTAGTTACCATCATTAAGTTGGGGACTCTGCTTGAGACTGCCAGTGACAGAAGCTGGAGGAAGGCGGGGATGACGTCAAATCATCATGCCCCTTATGACCTGGGCTACACGTGCTACAATGGATGGTGCAGGGGAAGCGAAACCGCGAGGTGAGAAGCAAAACCCATAAAACCATTCTCCAGTTCGGATTGTAGTCGCAACTCGACTACATGAAGTTGGAATCGCGCTAGTAATGCGAATCAGCATGTCGCGGTGAATACGTTCTCGGGCCTTGTACACACCGCCGTCACACCACGAGTTGATAACGCAGAAGCCACGGTGGCCTAACCACCAGGAAGGAGCTGTCTAAGGTGGGATTGATGATTGGGGTGAAGTCGTAACAAAGGTAACCGG
+
+,1.,14-5++160-..-/5*'%%$-$&'-+191/2*)/.-;,+,+.*+)+,()&(,,1..-+,()(0.;790782250121+)/,-0/.7//1:*1/,83,'.80./.24101401/+32.733-//6****,51-((+/52,1-1(&)*(',0'((+--,''+-.0241&-+)1(&(&%('&)'(+303.6..3:,4614,9-(*9'.&'0*,041122,*71+''-0)('*,+8:7-++%)0.---,-/763/67+,668/0+**++(-*(-67:'29120+.0--8--6200.//-.2334020+,+247+8.1*-,:.956665,,,,25/,+-,)*;;9114344133/+)(&*)+,,.71.5,.+,+0-11599/-333112:..,.&')%+/0-')*0%(%&'.031(((*45$&%&,*(4-0).0*1-&%)/064*7,*+'&&)*+280.*+/,.-)(-,005:.091<-7()$%%0351317&*))&&$+-.4840/,-))((.,*/23106;84&')'+),+/66+*((.01.-:.+.//5-)'(**)/.-4//01486,.:.*//238'4.)2*0)%(&)&%(..5;:-8685.-6//0772..43+.403-0,/'(5415100644)2,3/4/4*&)*-((),,.352/0))/2//.)((%$-**,22029-,++-4-6,,,7/32./22:5856882--*,./+&)0+45500105.*,.*/&&03&+($-4,++*),./;/,0-,9<9;:94<4:17:4:;646631+-..+)).13245+(+'&'($''')141.++(&*+.+-8.--,0.&/1143+,,66..)243,+411.11816)*.0--)*$'175565;66;4448861).'.,,1-.'(,()*+-)(*')))$)*)22;<24;81+79:/86:6;2*1&'(832'2&1,*+.54.%**2144247821..*,+*2.0(3,3216-2132333),/10847.,/014699-/-)%&+'*,.1;1/10//4+-,*,11-.*08098)*535141',+//-,**(-).&1$$,)*/8('*))346')3922'+*,*.*/++()+2135---0007:;621...1/80124-*).*)+8456/-22*)0+.727.(
