# Supplementary material for: De novo species identification using 16S rRNA gene nanopore sequencing
Source: PeerJ. 2020 Oct 21;8:e10029. doi: 10.7717/peerj.10029 (PMC7585375; doi:10.7717/peerj.10029)
Supplement: Supplemental Information 3 [file peerj-08-10029-s003.zip › pass_fastq_runid_2c9cf7bc05858273f10e7d7ec552fc0bd742dc3e_490.fastq]

@e734e87f-dc9f-47d3-a46d-9afb18678873 ch=155 read=121225 start_time=2019-12-13T15:31:34Z barcode=BC01 runid=2c9cf7bc05858273f10e7d7ec552fc0bd742dc3e
CTCCTCAGGAGGCAGCAGTGGGAATATTGCACAATGGGCGCAAGCCTGATGCAGCCATGCCGCGTGTATGAAGAAGGCCTTCGGAGTTGTAGTACTTTCAGCGGGGAGGAAGGAGTAAAGTTAATACCTTTCTCGTGGCGTTACCCGCAGAAGAAGCACCAGCTAACTCCGTGCCAGCAGCCATATGATAATACGGAAGTGCAAGCGTTAGTAAGATTACTGGGCGTAAAGCGCGCGAAGGCGGTTTGTTAAGTCAGATGTAGAAATCCCCAGGCTCCAACCTGGGAACTGCATCTGATACTGGCAAACGAGTCTCGTAGAGAATTCAGGTGTAGCGGTGAAATGCGTAGAGATCTGGAGAGGGGCTGCGGTGGCGAAGGCGGCCCCTGGACGAAGACTGACGCTCAGGTGCAGCAGCGTGAGGAGCAGCAGGATTGGAGAAATGCCTGGTAGTCACACGCCGTAACGATGTCGACGGAGGTTGTGCCCTTGAGGCGGCGGCTTCGGAGCTAACGCGTTAAGTCGACCGCCTGGGGTACTGGCCGCAAGGTTAAAAAACTCAAATGAATTGTTGGGGGGGCCACAAGCGGTGGGCATGGTTTAATTCGATGCAACGCGAAAACCTTACCTGGTCGGCATCCACAGAACTTTCCAGAGATGGATTGGTACGCTTCGGGAACTGTGAGACAGGTGCTGCGCTGGCTGTCGTCAATCGTGTTGTGAAATGTTGGGTTAAGAGGTCCCGCAGCAGAAGCGCCTTGTCGTTGGATTACTGCATTAGAGTTGGGGTCTATGGCAGAGACTGCTGGGTTAACCAGGAGGAAGGTGGGGATGACGTCGTCATCATGCCCCTTATGTGTAGGGCTACACACGTGCCACAATGGCTGGTACAGAGGATGCAATACCGTGAGGTGGAGCCAAACTTAAAACCGATCTCGGATTCCGGTTAGCCGAGGCTGAAGCACCAACCTACATGAGCTGGGTTACTGATAATCGCGAATCAGAATGTCGCGGTGAATACGTTCCCGGAGTCTTGTACACCGCCCGTCACACCGCATGAGAGTTAGCATGCAGAAGTCGTGAGCTAACCGCAGGAGGCAGCGGCCGAAGGTAGAGTCAGCGATTGAGGTGAAGTCGTAACAAGGTAACCGG
+
+).'(+&+,%*&))343265:0.2129951/23:73542*114*1)('&*('($.+343/8.-+-()')*2/'*+*/02865)+$&/+%*+%)('.9))'*')01'&.*/,*'&)),73+0/201//-*.,&,.&,),.'+1+/60),--22',+&'%%(+%0,3,,,5..1590...,,5-(*()++'*'(),-,-%+%((0.(*+.*&%''*&+).,./8;81.*-44)-+,'.()&*+/-18;4/3;-0/34..8614,',-++2*,)%-/11;'8)1%$'**+101221/,+)*,./92;205&,)(()*-.-//+*)$#+$)*-130,,122,&%(()'(-.1420.023890-+&*0())*'*%,/16-+*'*0+2,24/('-329,,*''(,*,1/21...7/50++('()(+''(&'$)&+...4)/)(*,&)'/*&0/)/.-+),(&)'.+4;762-,+,/1664+.%.&((0:01-8:('&)(.+')&%')(,//)4)++,-1*+*+-63+)*,.+.1-/+&)'&%*&($*,,51422,81:417,6/4324920-'&,((%&).39:4*+*$&&'%%'&')+*++52,.;8797;630334726+3)()'&,$%$%)*()&'$&$&%+'($&&(..,.7,1+))(*)3(/%1*12/*,)+,*/+5310.-/*''*-137:9:9764'#%,)6562-%.,*$%)*+/24+**+8/*+07,,..+/*&(&%'*+)(.*+,)(('*+**)&)(++*-0(+%0'*,+$+(.*+*,-1''*($(),))(1.()$*&-*%&'+2229183:07:.02*1.2016:642.*..*&'()-5716)141)+*)*//)&,053//.2/-),.-,-(*+4++*,*55445:.,*((()/,1)+)50./7,1-+-*&'.3220+*&1685+*))65452/,112(**)+&$(%%%*(&$((&$&&'()&*+**,--,&)*+,...:..(%%')(*,-+2264:4317.'+-,+(++,,7,+(,('05-+/(++./8/..1++*#&()(/22423.&($&()'(*+,())&2-2++.,,,0-/5-/014-1*()**4)-20',+&,+/.2/(/),(&'*-,441.43+%/.-+/+&(,*-+/+-0.*0488951
@8b8097f1-89be-437a-af84-517a0acf8726 ch=385 read=61201 start_time=2019-12-13T15:31:33Z barcode=BC01 runid=2c9cf7bc05858273f10e7d7ec552fc0bd742dc3e
CCGGTTGCAGCATTTACGACTTCACCCCAGTCATGAATCCTGCAAAGTGGTAAAGCGCGCCCTCCCGAAAGGTTAAGCTACCGCTTCTTTGCAGCCCACTCCGCAGGTGGCGGTGTGTACAGGCCGGGAACGTATTCACCGTGGCATTCTGATCCACGATTACTGTATTCAGCGGCTTCATGGAGTCGAGTTGCAGACTCAATCCCGGACTGCGTGAGATTGCGCTTGTCTCGCGAGGTGCTTTCTCTCTTTGTATGCGCCATTGTAGCACGTGTGTAGCCTGGTCGTAAGGGCCATGATGACGACGTCATCCCCACCTTTTCCTCCAGTTTTATCACTGGCAGTCTCCTTGAGTTCCCGGCCGGACCGGCAGCGGCAAAGGATAGGGGTTGCGCTCGTTGCGGGACCAGCGGCATTTCACTGCTTACGAGCTGGCGGCAGCCCTTACAGCTTCCATCTCACGTTCCCGAAGGCACATTCTCATCTCCTGAAAACTTCCGTGGATGTCAGACCAGGTAAGGTTCTTCGTGCATCAATTAGACTACGCGCTTCACCAGCGCTTGTGCGGGCCCCATCAGTATTGTTTGATTTTAACCTTGCAGCCGAAGCCTCCCCAGACTGATCGACTTAACGCGTTAGCTCCGGAAGCCACGCCTCAAGGCACAACCTCAGTCGACATCGTTTACGGCGTGGACTACCAGAATTATCTAATCCTGTTTGCTCCCGCGCACCTGAGCGTCGAGGGAGAATCTTCCACCGTCCAGGGGCCGCCTTCGCCACCGGTATTCCTCCAGATCTACCGCATTTCACCGCTGCACCTGGAATTCTGCCCTCTACGAGACTCAAACATGACATCAGATAAGTTCCCAGGTTGGAGCCAGGGATTTCGCATCTGAAGCTTAACAAACCGCCTGCGTGCGCTTGCCAGTAATTCCGATTAACGCTTGCGCCCTCTCCGTAATGCCACTTGGCTGCTGGCACGGAGTTAGCCAGTGCTTCTTCTGCGGGTAACGTCAATGAGCAAAGGTATTAACTTTGCTCCTTCCTCCCCGCTGAAATTACTTTACAACCCGAAGGCCTTCTTCGCCACCGCAGCATGGCTGCATCAGGCTTGCCCATTGGCTGTCAATATTCCCCACCTTCCTTGAGGG
+
./(.-5*--+,*+3+%0.))''*)01/)+-394653822*)),3961//...4+'((-,/6+,-2+,06,0)0-*$%&(%,.)*-('+*'$&&#$''&,-2*$&$1)*)(&*,-12124-/+-1+(/)/2.+-,21/.21.1.80+1:018889-,-,+3+$,#$')*7+%'%%%%''(+,**'((((),)2(+'*+2-2/60/,())##%$$$&(&*%'##&&(1*'**+/')*()'*(,,:0*++,/186+/-1-.*/2.2710,00*0/-*.(()+0/23939331.+-3,811-+('(%,23779:27,1/*-+,*0,2710,/009;//45.-6.4/)12326),***3245)'(+/*4.5/()&%%''(',07-4156.').*/++,'+.212;1./80-,&(*/(+)(-4+-%)++(+))+((+0+/,*,()(%+1**)$'$%'&'('',*,,')+*2+60),+)%.+.149..323312'((-122.02//).,:/1*+(')*-4*-)'2)'+0:4+(&%$%&)*)%%.'(%-*))+'((''#(%*'$&'$&((&---.51164()*(%$$$''&*1*)%-54*/2,,+-(+&(*&%'%&--+465)&)&)$'&*+012666666*).(')-30+)+**#))*-14946-.'&&'&+(+%%%%#,')(*,1,*-42(-+300-51/.-'.)%)'(*.-0167<237-.&(-&''.*)&)&)%*)')'''$)'&&++())&&(),-+.$%'')-(&.00)+7-.1)-/,/5./5*6114;.5-5(**761-''&&((.731/19.46(00/7/0+,+.,0'$)-,())(*014657841'+$&(--(++%,%*$'(/.6,&%.--0,-%'1(%(-*(3152/2+0/,,*($'(&,(')/0/3.02--//032)'*&%*-%)'-0023((*/8.6-()&&)*.173-,*,3.1--/-/3((%#-'-+)'*,3,&0*/'(+,+,04'40--./.145/.323.-.80-.103/10(67<,-+*')*.)(.1,%+,04-/34.15-,)+-')*((+)+14/),.)1+))+--113-,,--*)+,')%'(+23.-&/1447543%+('')),1('+1)'%+'''')),.23-.'#%%$%+'&&%$(%$
@0c57dd17-705f-45ad-b076-1d7886adf35c ch=275 read=100965 start_time=2019-12-13T15:31:23Z barcode=BC01 runid=2c9cf7bc05858273f10e7d7ec552fc0bd742dc3e
CTCCTACGGGAGCAGCAGCAGTGAGAATTTTCGGCAATGGAAACCCTGACCGAAGGCAACGCCGCGTGGAAGGAAGAAGGTTTTCAGTTAATAAACTTCTGTTATAAAGGAAGAACGGCGGCTACAGGAAATGGTAGCCGAGTGACGAAATTTTTTTTTATTAAACCACGGCTAACGTGCCAGCGGCGCGTTAATACGTGGTGTAAGCGTTATCCGGAATTATTGATAAAGGGGCAGGCGGCAGGTGCTGGTGAAGAAACTGACTTAACTTCGTGAAGCGAAACCAGGCAGCTAGAGTGCAGGGAGAGGGATCGTGGAATTCCATGTGTAGCGGTGAAATGCGTAGATATATGGAGAGGCACCGGTGGCAGTCTGTGCCGCTGGCAGCTCGTCCAAAGCATTGAGGAGCAAATAGGATTAGATACCTAGTAGTCCCGCGCCGTAAACGATGAGTACTAAGTGTTGGATGTCAAAGTTCAGTGCTGCAGTTAACGCAATAGAGTACTCCGCCTGAGTAGTACGTTCGCAGAATGAAACTCAAAGGAATTGACGAGGGGCGCAAGCGATTGGAGCATGTGGTTTAATTCGAAGCAACACTTGAAAGAACCTTACCAGGTCTTGACATACTCATAAAGGCTCAGAGATGCGGAGATAGCTATATGAATACAGGTGGTGCATGTGGTTGTCGTGGCTCAGTGTCGTGAATGTTGGGTTGATCCCGCAACAGGCACCAACCCTTATCGTTAGTTACCATCATTAAGTTGGGGATGGCGGGGCTTTCCAGTGACAAGCTGGAGGAAGGCAGGAGATGACGTCAATCATGCCCCTTATGACCTGGGCTACACGTGCTACAATGGATGGTGCAGAGGGAAGCGAAGCCGCGAGTGAAACAAAACCCGTAAACCATTTCTCGGTTGGATTGTAGTGCCGCTCGACTACAGCGAAGTTGGAATCGCTAGTAATCGCGAATCAGCATGTCGCAGTGAGCCCCTACGTTCTCAGGCCTTGTACCCACCGCCCGTCACCGCGAGTTGATAACACCCGAAGCCAGCTAACCACCGGAAGGCTGTAAGGTGGGATTGTTGGGGTGAAGTCGTAACAAGTAACCGG
+
)-30-.3,2/))%%('&,-'*.()(*-/89:234,.-+0*,1+.6)''+-.,/%&-0257461(')*/&+)*103*---01:7962507(*&*0)14:12,1.-.772/5-4.-*+++*00..280/+,01--221137&%&'*+*(&(),/06711000814,&++-0.40./10.2.0--,+..,**'(%)+111-*'**+,/2+/2493322412121*/&&#$*+&.0-))'+,')**&+/.(%&(*4.-1%')'')()&'&,(*-.0&,$*(&('',.-50.2-+++*-,,.*(-**3))()-/)11.'+&&'*/70712--**,-+00/.18.,-4986000//%++.)*&'%(','&)))%%$&--%&&#&$$&'+''$'&)%**.++((')'.*+)*''(+,871148215//23)1-&%&&(-6*5*$',021/296/--.-//2025742560</9/87995:00168036:98783638252/-6-).%((*01420/130-()+(/32416;0%%$)&+&'-;50187:0(*)+0-42.-'+))$%#'&.,-/%4&.*,))'(&')/-70)/*5/,*2,-.*4*-*,+/3*(*/..3,+/3+)+-/+)()(331222-+2:6*7/58('&)+.))+0/010442222---+,.-1*0..498622,$,+1/822/**%&%))'%**../-+*.5/*4'*),(('**3)*0/05$&--)4+1,18--4-34131.-/6'*'%&)(*/,3..6,6/())$%$%,/,(&'&)'''))0123,4490.1-/4.64'44)(+2277882/2/1-//933+-201--2925632***')*-1211-20-0../6::::9-,+-(*.'''(-),342+(*)).2**395)/)%$$#%#%%$(3,2/+)&*')-&.*+('&,(*(')-/354-,)%%&&*,)//8...*&(()',42435,9369970--+-.0679)00*&%*/-(&',,08324%)/10/*(,*+53/5:.27,''(&)*$%&&'),+-351///8.)+/*,5.)-'(),,'+,+%''-62420,+*,13;2)/($(*-28.,+3,*-65869654//084533
@d3a4edb3-900c-4b6b-973e-b59db90a8ccf ch=341 read=93013 start_time=2019-12-13T15:31:06Z barcode=BC01 runid=2c9cf7bc05858273f10e7d7ec552fc0bd742dc3e
CTCCTGCAGGGAGGCAGCAGTGGGGAATGCACAATGGAAGCAAACCTGATGCGAAAATATGCCGCGTGTATGAAGAAGGCCTTCGGGTTATGAAAATTACTTTCAGCAGGGGAGGGAAGGGAGTAAAGTTAATACCTTTATAAATTGACGTTACCCGCAAGAAGAAACACCGGCCTTCAACTCCGTTTGTAGCCGCAGTAATGCAGAGTGCAAGCGTTAATCAGGAATTACACTGGGCATGCAAAAGAGCGCACGCAGGGCGGTTTGTTAAGTCAGATCGTAAGAATCCCGGAGGCTCAACCTGGGAACTGCATCCTGATACTGGCAAGCAGGTCTCGTGGGGGGGTAGAATTCCAGGTGTAGCGGTGAGGTGCGTAGGGATCTGGGAATACCGCCCCCATTGCTTGAAGGCAGCCCCTGGACGAGACTGACGCTCAGGTGCAGCGTAGAGACAAACAGGATTGAACCTGGTAGCGTCCACGCCAGCAAGCAGTGATCGGCTTGGAGGTTGTGCCCTTGAGGCTGGAGCTAACGCGTTAAGTCCGGCCACTTACAGAGTCTGGCCGCAAGGGTTAAAACTCAAATGAATTGTGGGGCCCTGAAGCGGTGGAGCATGTAGTTTAATTCAGTAGCGCAGAACCTTACCTGATCTTGACATCCACGGGAAGTTTCAGAGATGAATGTACCTTGGGAACCGTGAGACAGGTGCTGCATGGCTCGTCAGCTCGTGTTGTGAAGAATGTTGGGTTAAGTCCGCAACGAGCGCAACCCCCCTTATCCTTTGTTGCCAGCGGTCCGGCCCACAGGAACTCAAAGGGAGACTGCCAGTGATGATAAGCTTCTGGAGAGGTGGGATGACGTCAGTCATCGCTGGCAATGGCCCCTTGACCAGGGCTACACACGTGCTACAATGGCGCATACAAAGAGAAGCGACCTCCCGCGAGAGCAAGCGGACTGACCTCATAAAGAGTGCGTCGTAGTCCAGATTGGAGTCTGCAGCTCCGAGCTCCATGAAGTCGGAATCGGCGCTAGTAATCGTGGATCAGGAATGCCACGGTGAATACGTTCAGGCCTTGTACACACCGCCCGTCCACACCATAGGAGTGGGTTTGCAAAGAAGTAGGTAAGCAACTGGGGAGGACGCTTACCACTTTGTGATTCGCATGACTGGGAGTGAAGTCATGGCTCAAGGTAACCGG
+
()5-'%*#10&&*+*+')&&+-**'%%'$$%).4442//%('(&-272..())).(*(++&,+%&%()04513,(,))+-3200*7605,/--//2-0-)-0+*+**(./2*&./(*(.,'%%),9730/2.+$*$$)&&)''%,&($&%),*-6.+/.'(2-)/1()&/+)+-)'0%/*+-0&%&&%%&',/4-,(*,*)*+0,*'*',-+,)-,4,4-.,&'+&',(')&(%'(%#&+'5636+$&++20//++)+210,5072&&&&',.1)+(,$$&&*$%(+1''*/*)&%,00/697580.,.,*-,,.('&)+%((,303-''&+%'))('+,'(*,+''%&((**2,+2/0/++,+-2.+&('((...)/*-(/0/12*)*)&()+,34.,(/+)%$%&+)'+*%2.<50(/47.,,')-,,++())*/31,*'''*(-*-%('*&+'*(25-/,'%$)+'&&($&$%'),$%$&$$$'''&'(*('%'')(+1535.-319)+-.5+-()&)&%%&)),*2/.+*+,0/1/.03+(%('&')(&''&&%%&%'*2-'*)(**&.()*2/-//344-,*+-++#'((&#%%$#%)'')1023,/,,.,+$&'*&*5,2-$)&$$$%&'((,-,'&%''&),-0072-//025..*0)*)(.4+.))*,,01,%,*0,-%))(+70657/2/).*-('+01122213,-''')+-,.05558016//,,+(,0-/391:6372+&()-(*-&-('))%(+*//702).*+-40,62*/4-.0*+*,100,2,49-((%.,,,*0/*3,,3,(*)//'+'&&)%&(&%%##')+)''('(%%))+)28056--,+*)(+/130%(%%'()%$'(.52''&')664266332...+-0300++--8652/./,-*)-2))''*)(,0446/4,,)0.,*,%-23),-62)(&%)10743663)+,.26672+-.3/9)&('*)(.*,,,$%(*%0/0''%&*426//,-)))*&4+015&')(*++),-5///97:89700&,(/'/'%(&-,&%/03)(0('#),40,0*,,//0-18415-%)*-())+3&'&+,))*+1,,4)*-.5-''(%'$&,**+%'))('()1'%+-*,(+--,7:121/+(*((*)*%,./3564//-)%**,(''+'*)&&&$')+0/3/7(.+
@bd751fb6-1a00-4132-bc9c-93702add0362 ch=148 read=106730 start_time=2019-12-13T15:31:07Z barcode=BC01 runid=2c9cf7bc05858273f10e7d7ec552fc0bd742dc3e
CCGGTTACCTTGTTACGACTTCACCCCAATCGCTGACCCTACCTTCGGCCGCTGCCTCCTTGCGGTTAATCACGGACTTCGGGTATTGCCAACTCTCATGTGGTGTGACGGGCGGTGTGTACCGTTGAGGAACGTATTCACCGCGACATTCTGATTCGCGATTACTAGCGATTCCAACTTCATGTAGTCGAGTTGCAGACTACAAATCCAGGCCGGAATGGTTTTATGGGTTTGCTTCACCTCGAAGCCCTTCCCTCTGCCATTTAGCCAGCACGTGTAGCCCAAGGTCATAAGGGGGGCATGATGGTTGACGTCATCCCGCCTTCCTCAACTTGTCACTGGCAGTCTCGCTTCAGTCCCCAACTTAGTGGTAACTAACGATAAGGGTTGCGCTCGTTGCAGGACAATAACATCTCGACACGAGCTGGCGACAACCATGCACCACCTGTATCTCATATAGCTATCTCTCCATCTCTGGAAGACCTTCATGCGATATGAACCTAGTAAGGTTCTTCGCGTTGCTTGGGTCAAACGCTCCACCGCTTGTGCGGAGCCCCATCGTTCGCTGGAGTTTCATTCTTGCGAACGTTTCACTCAGGCAGATTACTTATTGCGTTAACTGCAGCACTGAACTTTGACATCAACGCCGGCGCTCATCGTTTACGGCGTGGACTACTAGGGTATCTAATCTAATATTTGCTCCCACGCTTTCCGGGACTGAGCGTCAGTTGCAGGCCAGATCGTCGCCTTCGCCACTGGTGTTCCTCCATATATCTACGCATTTCACCGCTACACGCCCGATTCGATCCTCTCCTGCCTCTGGCTGCCTGGTTTCCTGTAAACTTACTGAAGTTAAACTGGGCTTTCCGCCACAGACCCTTGCTGCCGCCTGCTCCCTCTTTACGCCCAATAATTCCGGATAACGCTTGCCACCTGCATTATTACGCGGCTGCTGGCACGTAGTTAGCCGGCTTTCTAATAAAGTACCGTCACTCGGCTGCCATTTCCTGTAGCCGCCGTTCTTCCTTTATAACAGAGTTTACAATCGAAAACCTTCTTCCCTTCACGCGGCGTTATCGGTCAGGGTTTTCCCCATTGCTGCCGAAAATTCCCACTGCTGCCTCCCGTAGG
+
(&&)**$($*$#/+#$'(*585)50+%*&''##'&&*90-+.')('('&($%''+/'15.6/-++*-/,/0/56;776:6++*2,1/,5.7+,*+*.-,+(--1.-,,1+1/138832(-%'%&(*)'4*3:52657;5-.3/---30688421.9.*+,-04.01,.011908--&,-51)%%&(),/+%,-2/2/7310..).-*.,(%#%$'(**,-489;/577;7/0*&(558225++&%%$&'((7.:2./&%)(%+.&%%'&'(2$/+-+,')-6,+(2)++-.05)1760*2172210'/7)**,/0349/**368<9910'(*/2/120/1,&&$&0(&%#%4(+,*,037*,&(((*&-*11-.%)/.-'&-,-+,0,301/15665:14%6/*'((&)0+104/4...,.,,,.&)&0-,01/072430/19/44.01275./,112120022-//./85//,(),,'$$%*++,'$')+.))%%&&'+((&-.02/212&&,-(-)0)&&'%&')(%%&(($$%*/+,4')+,*/+5'1%(100,',-&'%&$$%%(')/:;500:523.3(%'($$&%&&)-.*0'/&++()*+2/-3511.3.3.-.38563*00049.022-0+,+,-0,--.&%$$'&335790:8,,3101429553'&%'&($-)223170/''*(%()(&++*3/)*++54.10,906643,,*.12-.3.)*(,00501224(+-55020009931*03,.08/)*,3*))+)2250534-2;--10/-/+*'%'$$#$(--+1'*+4933-.2220...1,30/047445*82.%'$)$&&&()+.,-1--2;49/+'%,021:7*-()*()+,3392,1&)+.07//9/54233++*/2(%.-,/-,/.)(4+6)8+9,+&+))-*(04&(('%&%(&)-0%-(++86543./,*#)(/-546/'(%'%%'+)'&)..-+'&'&)+,-)'&))6-,($+)%/8-3*$$%''+148:76:6474,,0((*010''*)-51,.,/,/'+21*+)-005428-,<82423093302')-%)(-,10*+69*798,(/+)&$&')//8851:-5+&(*+--.04.0:2,./3(
@cecd0fb9-9520-4f5f-af8d-51c6260a8854 ch=117 read=197025 start_time=2019-12-13T15:30:05Z barcode=BC01 runid=2c9cf7bc05858273f10e7d7ec552fc0bd742dc3e
CTCTACGGGGAGGCAGCAGTGGGAATATTGCACAATAGGCGCAAGCCTGATGCAACCATACCGCGTGTATGAAAGAAGGCCTTCGGGTTGTAAGTACTTTCAGCGAAGGAGGAAGGGGTAAGTTATGCTGTAATTACCCGCAGAAAAACCAGCTAACTCCGTGCCAGCAGCCGCGGTAATACGGAGGTGCAAGCGTTAATCGGAATTACTGGGCGTAAAGCGCGCCCAGGCGGTTTGTTAAAGTCAGATGGCCAAAATCCCCGGGCTCAACCTGGGAACTGCGTCTGATACTGAAACTTGAGTCTCGTAGGGGGGGTAGAATTCCAGGTGTAGCGGTGAAATGCGTATTGAGATCTGGAGGAATACCGGTGAAACTGACCCCCCTGGACGAGGAACTGACGCTCAGGTGCGAAAGCGTGGGGGGGCAAACAGGATTGGAATACCCTGTTAGTCCACGCCGTAAAACGATGTCGGCAGAGTTGTGCCCTTGAGGGCGTGGCTTCCGGAGCTAACGCGTTAAGTCGACCGCCTGGGGAATTACGGCCGCAAGGTTAAAACTCAAATGAATTGACGGGGGGCCGCACAAGCGGTGGAGCATGTGGTTTAATTCGATGCAGCGCGAAGAACCTTACCTGGTCTTGACATCCACGGAAGTTTCAGAGAATATTGCCTTCGGGAACCGTGAGACAGGTGCTGCGCTGGCGTCGTCAGCTCGTGTTGTGAAATGTTGGGTTAAGTCCCGCAACGAGCGCAACCCTTATCGCACTGTTGCCAGCGGTCCGACGGGAACTCAAAGGGAGACTGCAGTGATAAACTGGAGGAAGGTGGGGATGACGTCAAGTCATCATGGCCCTTACGACCAGACTACACACGTGCTACAATGGCGCATACAAGAGAAGCGACCTCGCGAGGCAAGCGGACCTCATAAAGTGCGTCGTAGTCCGGTTGGAGTCTGCAACTCGACTCCATGAAAGTCCAGATCGCTAGTAATCGTGGATCAGAATACCACGGTGAATACGTTCCCGGGCCTTGTACACCGCCCGTCACACCATGGGGTAAGGTTGCAAAGAAGTAGGTAGCTTAACCTTCGGGAGGCGCTTGCCGCTGTGATTCATGACTGGGGTGAAGTCGTAACAAAGGTAACCGG
+
,./)-//2/(&+2,,../4944-/-,*3+'*-.27.',+)+,89+-83312135-3761499/3672334448(&*+-/074:5.122:5.85)//*17*)%(*..--/&+*-(-0,'$%&&+0)'$&'$%%%+-+01)(.++,204/-('*,-,6-//+),25;0,.,,/5/608/042.4+0/-0.4687.863322.0.22001/11::67656:7.+**&++'(052+..1./0727,.6:)+)*'%&+185-/.891+56891.00/10732544-,%,-.,//./)(&(%'(&**//1/27701'215-&,,%-*///--233))*--/731+.3+0296,.,)*+++227/-8.296//.)+-,.0)()*(3694.'(-4..-'+&-*(+-.28999+69884...-**0.4:9:;3008:'-(*(&0*((&(++6:0,/),,-983*0-042/0).0++/.&110--++$%,(%-*+8))(,'48)221295404.+.../048222-5-1*-0869::3350343)&%&%()+1.1-213.6.40;;74..560/0''*.//41.,37,1/&'%&)(*,08555+//,/,*-14<8035900/00+,)+(3-/7-.40.,+,24.-*+,786455565/1,/+0+/<82((&%%**&1(*:<:;:2:76676788*0)6+68999:26***,/,(*,340+(,,73/,/.,.56862,12,588489*,86,.96)8&(03++3/5:2,7./-*,(*//01/2:1110964/0%1*8122028,7++*+&,,532)$'))348<4336.-0,.4/43/84)156888892)*++69836/618*(+)))(8,'/'(+--+*())*266305//32..///577/')&**%*.*150-1/--&'.0:034;74:87567;9048989;8::9/9(.+,.0*))&$$$),&/-//)-,/4.46/+-++.'''+*,-.---24313885132/(*)3//57*..6687;7+5.6./2+*0..,3-++--+/.+5;/+46-3/3634//,&(%%.+6;38790&))'((*,*,&())/,/2135-5.+/*)+(,')0/)*)(*/168540/01.(041.+.,(+./3/1.07.,6.6<9:7;
@b596c657-4adf-4949-b131-ff2f989641dc ch=220 read=102496 start_time=2019-12-13T15:29:57Z barcode=BC01 runid=2c9cf7bc05858273f10e7d7ec552fc0bd742dc3e
TGTTGTACTTCGTTCAGTTACGTATTGCTGGTGCTGAAGAAGGATCGGTAGTACTCAACCTTTCTGTTGGTGCTGATGTTGCTCCTACGGGGAGGCAGCAGTGGGGAATATTGCACAATGGGCGCAGGCTGTGCAGCCATGCCGCTACGTGAAAGGCCTTCGGGTTATGCCAGTACTTTCGCGGGAGGAAGGGGTAAAGTTAATACCTTTGCTCGTGACGTTACCCGCAGAAAACACCGGCTAACTCCGTGCCAGCAGCCGCGGTAATACAGAGTGCAAGCAATCGGAATTACTGGGCGTAAAGCGCACCAGGCGGTTTCTGTTAGATCAGATGTGAAATCCCCGGGCTCAACACAGAACTGCATCTGATACTGGCAAGCTTGAGTCTCGTAGGGGTAGAATTCCAGGTGTAGCGGTGAAATGCGTAGAGATCTGGAGGAGGAATACCATTGGCGAAGGCGGCCCCCTGGACGAAAGACGGCGCTCAGGTGCGTGGGGAGCAAACGGGATTAGATACCCTGGTAGTCCACGCCTGCGTAAAACGATGTCTTGGAGGTTGTGCCGAAGTGGCTTCCGGAGCTAGTTAGAATCGACCTGGGAGTACGGCCGCAAGGTTAAACTCAAATGAATTGACGGGGGCCCACAAGCGGTGGAGCATGTGGTTTAATTCGATACGCGAAAAGAACCTTACCTGGTCTTGACATCCACGGAAGTTTTCAGAGATGAGAATGTGCCTTCGGGAACCGTGAGACAGGTGCTGCATGGCTGTCGTCATCGTGTTGTTGTGAAATGTTGGGTTAAGTCCGCAACGAGCGCAACCCTTATCCTTTGTTGCCAGCGGTCCGGCCGGGAACTCAAAGGAGACTGCAGTAAACTGGAGGAAGGTGGGATGACGTCAAAGGTCATCATGGCCATACGACCAGGGCTACACACGATGCTACAATGGCGCATACAAGAGAAAACTCGCGAGAGCAAACCCGGACCTCATAAAGTCGTAGTCGGATTAGGTCTGCAACTCGACTCCATGAAGTCCGGAATCGCTAGTAATCGTGGATCAGAATGCCACGGTAGATACGTTCCCGGGCCTTGTACACACCGCCCGTCACACCATGAAGTGGGTTGCAAAGAAGTAGGTAGCTTAACCTTCGGGAGGCGCTTACCACTTTGTGATTCATGACTGGGGTGAAGTCGTAACAAGGTAACCGG
+
%)'0+/+//:.0-.**)9())'*(0**,616101698/,.,&,%)((&'$$&%%')&&*(.30/;93;3938890/.&-.-.35(*'.+38-(.4,,..-5006..*0-*,.+),*--+09997;6763.)''2/+160517600&%'&&''+))-49798/741501)%$-$-'*,49-)&/52),-++.3+')+58-0353/,,'$$%()55(4,/2-6..7<104.*0))(&(,+%))(')*-/34766741/..1/283;*,'&%%%%&*+,20/%(&*(0'.*+/.1//36443106//145*/+(.+'&*03+(-**/'*&+,-/8754(*41,,690,31230(*++.22498120./220011114*)-,'(,*+*//.++,1'-092,2'-,-2-,,193/,,--1:5-13+).0::410//044;/-6-),-'&&#)*&*'2*,+)''0.452976/+-511,,0((**))+*()/-1)&'');9;:.)0123()&46,,3**16'78/.24214230&)+36//.%*%*10..).+023470,)*.2//*.&&%%%%&*)*,)*'/%(*/.(*60'('*--)-,+'0''$('6.41+')-016/95;;.781;8750518178+5:7...('-,2/2,513+)-.7722377;704499011*,+),.6,+&(*)$&&*/94/,-,.70////63051-+,)-::7.0,+-.97644.+*++2;5::5;:26331766749'1/226687898;88898777+)/02399204//16;84/7:3432645261.),.'1-'),.00100*,,,-5,/2,+6;2481324:42-30337;72:6877:,0-,-,,,+.&+-*0/++.0--,+,012186,3779733..('.56799..,('%$%%')+3:8468852/**(*+%)+20003983:545644450'(%++()(+,,+,+,*/,1.&)&'*.,1--5-.39/.,'),/859)2)1-&.)+*:65/3,.-2,2335-/+3+++0*/-.2/420-***+*)*/00:98741,6015,)*.5/)'.)'((/+/)+-176505/0/2//.29..5.-.2)*).3,-$'&%'(*,-,*+/3-(*.**)3440*(''-),03;92;0*,0/0133/37'1043013016-'((+01/1/-)),---5(2*7,0).**1;4428
@3823b5d1-27de-4057-a7a2-9e24af8b326d ch=433 read=172232 start_time=2019-12-13T15:29:51Z barcode=BC01 runid=2c9cf7bc05858273f10e7d7ec552fc0bd742dc3e
CAGTTACCTTGTTACGACTTCACCCAATCATCAATCCACCTTAGACGGCTCCTTCCTTGCGGTTAGGCCACCGGCTTCAGGTGTTATCAGCTCTCGTGGTGTGACGGGCGGTGTGTATTCACCAGGCCGAGAACGTATTCACCGCGACGCATGCTGATTCGCGATTACTAGCGATCCCAGCTTCATGTAGTCGAGTTGCAGACTACAATCCGAACTGAATGGTTTATGGGTTTTGCTTCACCTCGCGGCTTCGCTTCCCTCTGCACCATCCATTGTAGCACGTGTAGCCCGGGTCATAGGGCGGTTTGACGTCATCCCCTGCCTTCCTCCAACTTGTCACTGGCAGTCTCGCTAAAATTACAACAATGATGGTAACTAACATTAAGGGTTGCGCGTTGCGGGACAACCCAGCATCTCACGTACGAGCTGACGACAGCCATGCACCACCTGTATCTCAGCGCATAGCTATCTCATCTCTGGAGCCTTTATGAGTATGTCAAGACCGTAGGTTCTTCGCGTTGCTTCAGATTAAACCACATGCTCCACCGCTTGTGCGGGCCCAAATCAATTCCTTTGGTTTCATTCTTGCGAACGTACTACTCAGGCGAATTACTTATTGCGTTAACTGCAGCACTGAACTTTGACATCCAACATAGTACTCATCGTTTTGCAGCGTGACGGACTACTAGGGTATCTAATCTACCCATTTGCTCCCCGCGCTTTCGGGACTGAGCGTCAGTTGCAGGCCAGATCGTCGCCTTCATGCTGAATCCATATATCTCGCATTTCACCGCTACACATGGAATTCCACGATCCTCTCCTGCACTCCCTGGCTGCCTGGTTTCTGCCGTACTGAAGTTAAACTTCAGGCTTTCACCACAGACCCTTGCTGCCGCCTGCTCCTCTTTGCAATAATTCCGGATAACGCGCCACCGTATTACCGCGGCTGCTGGCACGTAGTTAGCCCATTAAGCTTTCTAATAAAAGTACCGTCACTCGGCTACCATTTCCTGTAGCCGCCGTTCTTCCTTTATAACAGAAGTTTACAATCGAAACCTTTGCCTTCACGCGGCGTTGCTCGGTCAGGGTTCCCCATTGCCGAAATTCCCTACTGCTGCCTCCGTGG
+
8%-*90-2.2/07**%&&')'',-+*1.1022/9/0-$'#%$')74&64666580**/./13.8+036823622/112'0-)',++.2+)///-.-314231246352/.10/1)*'''(%+''*2,62)%)'(&(*121063)+--,'+)-/11)(382(00138//''(+/1100*)$*/51'/''(*,0,)2-8+/$)%&%&(055620112,+,+*/14:;-/1;/8:3-)*-7-*-3-2//+1./51)+/.2-''*++,+2.24991-,'#%%)(+-***))14+)40103-1*,.*',060./399752-*))$%*119641/--.--3-02,444.,,,-/076726.*$'&$%(&)+6../4263.()*-('+,+42,,*(/((()+,-+)'14/'++,)&'')*+,7-(*'%&((+-.-.../.,,%5.4501-1+)-,%&(-././$$%$%&((&'-())())5321.02(,272;<111,-0/-*,*,--16-+-&('+,88<713566.-++)+)-013:23.'(+,.0012/33,+,((&')),0-2+.2--/586;5.142*,+55018;72801)*99/5,12.//.'796/+//,))6*'1,+-+.+.+..16/11-034391-2.**8404&-&'#$#*./20.&.//82:(#$$()*1*&%(+'.0.01(+/-+-..,,5/,,&)(&%',-./0/85*$(&(11+0)4/,/1//'+235-/8,,-53526,++,-,,-.20171-+',*(&$%,+')&'')&#))*-+4*)&(&&'*-.+/),*.+,/5-/%')+./623275454',,--''+761/0.+277;71..,)%''),271-6/''$&.(+&,,)),*++-3-.-.243%&,))+-0615:0/'*5423/:3)*'+,265120014.7,,'(#%&%'()*,7325:55,2+,+//.)'$)%(',180124'$0&'&(+282-(+/*186*)*-2645,)*+,+0)'&--''-+.((''+'/3155264(&++*-13..236)(+('0:*)+.(0+%'*&'$$$#$),/84(/-.)1,,.1//353934(+(,+-*65,$+304,))*)-.-5*)(....1,.'',.*+0/
@976f8a17-249c-4426-bdc8-bed3f6151e6b ch=12 read=70395 start_time=2019-12-13T15:29:42Z barcode=BC01 runid=2c9cf7bc05858273f10e7d7ec552fc0bd742dc3e
CTCCTACGGAGACAGTAGGGGAATTTTTCGGCAATGGGAAGCCCTGACCGAGCAACGCCGCGTGAAGGAAGAAGGTTCCGGATTGTAAGCCTGTTATAAAGGAAGGGCATTACAGGAAATGGTAGCCAGTGACAGTGCCTATTAAGCCACACGGCTAACTACGCGCCAGCAGCCGCGGTAATGCGTAGGTGGCAAGCGTTATCCGGAATTATTGGAATGTAAAGGAGCAGGCGGCAGCAAGGGTCTGTGGTGAAAGCCTGGAAACCTTCAGTAAGCCATAGAAACCAGGCAGCTAGAGTGCAGAGGCGTGGAATTCCATGTAGCGGTGAAATGCGTAGATATATGGAGAGGAACACACCAATGGCGAAGGCGACGGTGCAACTGGCGCTCAGTCGCGGCAGGGGAGCAAATAGGATTAGATATCCTAGTGTCCACGCCGTAAACGATAATTGTACTAAGTGTTGGATGTCAAAAGTTCAGTGCTGCAGTTAGCAATGGTCTCCACTTTTCTGGAGTGAGTACGTTCATGGAGGAGAATGAAACTCAAAGAAAGTGGGGGGGCCCGCACAATTGGAGCATGGTTTTAATTCGAAGCAACGCGACTATACCGGAACGGACATACCCATAAAGGCTCAGAGAGATAGCTATATGAGATACAGGTGGTGCATGGTTGTCGTCAGCTCGTGTCGTGAGATGTTGGGTTAAGTCCGCAACGAAGCACCATATATCGTTAGTTACCATCATTAGAAGTTGCGGGGACTCTGGCAGGACGCTGCATTGACAAGCTGGAGGAAGGAAGGCGGATGACGTCAGCATGCCCCTTGGCCTGGGCTACGTGCTACAATGGATGGTGCAGAGGGAGGAGGCGAAGCCGCGAGGTGAAGCAAAACCCATAAAACCGTCTCAGTTCAGTTGTAGTCTGCAGCTCGACTACATGAAGTTGGAGTCCTTTAGTAATCACAAGATCAATATGCGCGAAAAGGAGGAATACGTTCCTACTCGGAGCCTTGTACACACCGCCCGTCACACCACAGCTGGTGATAACTTGCAGAAATGACCGGTGGCTAGCAAGGAAGGAGCTGTCTAAGGTAGAGTTGATGATTGGGGTGAAGTCATGTATAAAGGTAACCGGAAGATGGGGGCGGTGACAGAGTAGGGTTAACAATTTTCTTCCAGCACCAGCAATGGCA
+
,).-)%(+-'(%%#&&%)*,)&(,366-.,642:3/*&''%,2,))*/*()(),/.,16)*)*,/0---*(.+-20/,,4-/-5,--0-1320.*%%++,+,-(.)('$$#&&%)'-2..13//.5.',,/54',3*-(('5,,(&(+,,')+/-,2,,-/0+**-0+.,)))&&'%%''$%%(&'&%&')+,572452:121603--*.'1)-)&%&&%*-(-.'+,116-/1+%++00*10.035504/+-.-+.467+(,)(,-2,)*+0-',,-+31254-:.14622233312330%&'&%$'++,1,5,54('%(&(-.02//630023*('))--'',,(+('(*,,+-'+.-%*+0./-105277/,%%$%$$'$*%)((((*(),$%&'%%(,,,)+,-:<5014.00.,.00,9+))&-+-04122341437,,,,,,&/'&$%(,55,,*++*,081/-+74-4566,*.-,)((&&((&'(+*)%$&(),($'(-*)&&$%&$*&%%),,+.34$&%*'))))*.4.1;.-9956+%+*'%&'((),,+95-)/+,($.'7(*,,895'6;8,.5/52$(*(,/.-+(')&$('*+3(3-+)%&'+*)'.,*%+(30(-*)/(()***,-,//...-..6684221-,.)),'(&++,1-++++-,&&(+814313/00612-(/.**+-402.027*.355.-')+$,)')(*-34,6,,+.4+,346879:3'(*)*&%#&(--),01+.&&%',*/)*++,%-((()/,'**,..2/-)'-'++4..7./,./2//)%(,./.30+,+*$+-12532,),'(-61/12;89<66560445+)+0((*+&*+)%',)-.,+'%/)-*5,)):<</6;7,,,68,+)')-.8(46;5'**0'*,+/0--*&'''+*+267888-7,,37+1(%)+(%)()..3832&&)+)/1)*'''2%&'('&,,+%)(*%/()/000;**(&'(-),&&)*+--.454509954;112444363--+&&%(()),,.-+('%0'&*.&%''//-1)&(('+'*,.(.*0)(#''&%),/,&*&*(+('+-(,/0/18/.1-**)2*+*''$$#%*,(**33:36'3,6.24+24-('(&%%&'&&)()++)3*4323'()*+0.162/+++(*%'#$&$$&'#%
@c76a5652-9a58-4a62-83d8-b6b44072bfa2 ch=342 read=86521 start_time=2019-12-13T15:29:27Z barcode=BC01 runid=2c9cf7bc05858273f10e7d7ec552fc0bd742dc3e
CCGGTTACCTTATTTGCGACTTCACCCCAGTCATGAATCCACAAAGTGGTAAGCGCCCTCCCGAAGGTTAAACTACCTACTTCTTTGCAACCCACTCCCATGGTGTGACGGGCGGTGTATACAAGGCCGGGAACGTATTCACCGTGGCATTCAGTCCACGATTACTTAGCGATTCCGACTTCATGGAGTCAGGTTGCAGACTCAATCCGGACTACGACGCACTTTATGAGGTCCGCTTGCCGCGCGAGGTCGCTTCTCTTTGTATGCGCCATTGTATTGTAGCGATGTGTAGCCCTGGTCGTAAGGGCCATGATGACTTGACGTCATCCCCACGCTTCCTCCAGTTTATCACTGGCAGTCTCCTTTGATTCCCGGCCGGACCGCTGGCAACAAAGGATAGGTTGCGCTCGTTGCGGGACTTAACCCAGCATTTCACAACACGAGCTGACGACAGCCATGCAGCACCTGTCACGGTTCCGAAGGCACATTCTCATCTCTGAAAACTTCCGTGGATGCTCAAGACCAGGTAAAGGTTCTTCGTTGCATCGAATTAAACCATGCTCCACCGCTTGTGCAGGCCCAATCAATTCATTTTGAGTTTAACCTTGTACGCGGCCCAAATACTCCCCAGGCGGTCGACTTAACGCGTTAGCTCCGGGAAGCCACGCCTCAAAGGGCTGCAACCTCCAAGTCGACATCGTTTACAGCGTGGACTACCAGGGTATCTAATCCTGTTGCTCCCCACGCTTTCGCGCCTGAGCGTCAGTCTTCATCAGGGGCCGCCTTCGCCACCAGTATTCTCGGTCTCACGCATTTCACCGCTACACCGCAGATTCCTACCCCCTCCTCTACGGGGACTCAAACGCGGTATCAGATGCAGTTCCCAGGTTGGGCCAGGGTTCACGTCTGACTTAACAAACCGCCTGCGTGCCCGGGCAATTCCGATTAACGCTTGCGCCCTCCGTATTACGCGGCTGCTGGCTGGAGTTAGCCAGTCTTCTTCTGCCCAGGTAACGTCAATGAGCAAGGTATTAACTTTACTCCCTTCCTCCCGCTGAAAGTACTTTACCACAACCCGAAGGCGTATTCTTCATACGCGCTTAACGCATCGGGCTTGCGCCCATTGTGCAATATTCCCCACTGCTGCCTTACGTAGGAGCAATATCAGCACCAACAGAAGGTTAACACCGAACAGGCAGCAGCTGGCACCAGCAATGCGTAACCGGCA
+
0+'+18./0.2)/0*&)-,0162*0+*%&$,-)+++010+*,15,)1/86980110:7-2-,)..0.0738-...03,+-/<.::-&4),-8/),*88,'.)-++-.13*9:6/1/-,*&+.433.5.&0*,+,')*,/,-1932910.-/*)'31)(((-1-,('$%&),/3:5/-+-/526773**,/''0,5(+'*0//-,-,.(6,//$&'+,/,.),/6:4,+*-*20.-./1&'$%&''*(*(+-')-2/3/45)%/')+777:427,+(,)%&&'()((%'%%(+-6-)+9:7-0.*.777;88,+)(),''..236673.&++(.(*11/4/0*-.6:7123012.8///338:609+*%+)//(&),&2''16*,.,(&)*),1,./882.3,401-/3457;78+94.'$$+&,'&)&000:0..2225.0-+-,00002320/3114.2010)554300+-2;:35+(+'*)-%,-19,*.23/-),-.1.)*-1/,-06;831&),03./-/*31.64)-3/941.,'()++,24-/,4,4;:.96..01783690.2/,/*3%2,,''''(+-61;734::.-.49;;-55./-)'%&'','-0--2-*%&)367/&.+.-95510&%$)+*,..6.0'+*3+30'+)&+/,--07/0)7,*0)))'+.52837(5--//048478969.++%002:59////6868522../+*0+.5)(72),3276+(+*,/93.')'+033+,2597465460.%./*0572.95696;9688237..2(//'*)''(*%%',-0.5;7.,21,/4..,0'$$(*01/1)*)04832,0((+))+'-/%'/+4*(.+,4'+**+0*,,--9689;1:-),'(./6*/('+-/181'''/.())()'3,0*%(26015+,,$&#$$'&&$&'0*1+/()4-606--0,)*&,25.04(,--+((&(,1/656/1*'$),&'+,*+6-(10*-1)(**,34&($*+*.04354.+-*)-13/*(,()//.()/*)/0.:.1974-75.)451.62,-+))(&$(+'-.(31,((/-+($&&'++182-/+-,+&$&%(%&%))-0+70*-,(+.69.%-1,./51:232,131,),//0.-+'$#$$%%(/+)&)8-./40'%)*.,506500,+-),3+*%)''%'*&)-/+%($')(.*)&,+.++/+,'/-,,.%##$$%
@5365f2f3-2b92-4874-985f-63be6ca75578 ch=366 read=162746 start_time=2019-12-13T15:29:21Z barcode=BC01 runid=2c9cf7bc05858273f10e7d7ec552fc0bd742dc3e
CTCCTACAGGAGGCAGCAGTGGGAATGTGCACAATGGGCGCAAACCTGATGCAACCATACCCGCGTGTATGAAGAAGGCCTTCGGGTTGCTGGTACTTTCAGCGGGGAGGAAGGTAAAGTTAATACTGCTGCTCGGTGACGTTACCCGCGAAGAAACTCGGCTAACTCCCGTGCAGCAGCCGCGGTAGCCTGGAGGAATTGCAAGCGGTAATCGAATTACTGGGCGTAAAGCGTGCCTGCCAGGCAGTTTATTAAGTCAGATGTAGAAATCTGGGCTCAGGAACATCGATACATAAGCTTGGAGTCTCGTAAGGGGTAGAATTCAGGTGTAGCGGTGAAATGCGTGAGATCTGGGAATACCGGTGGCGAGCAGCCCCCTGGACGAAGACGACGCTCCAGGTGCGAAAGCATTAGAGACGAGCAAGTTAAGTACCTGGTAGTCACGCCGTAAACGATGTCGACTTGGGGAGTTGTGCCCTTGAGGCGTGGCTTCGGAGCCTAACTGGGTAAGTCGACCGCCTGGGAGTACGGCCGCAAAGGGTGCTAAAACTCAAATGGTCAGCGGGGCCCACTGAAGCGGTGGAGCATGTGGTTTATTCGATGCAACGCGAAAGGAACCTTACCTGAGTGCTTGGCATCCACGGAAGTTTCCAGGGCAAGGAGAATGTGCCTTGGGGCGTGAGACCAGGTGCTGCATGGCTGTCGTCGCTCGTGTTGTAAAGTGTTGAGTTAGAAGTCCCGCAGCAGGCACCAACCCACTTATCCTTTGTTTGCCAGCGGTCCGGCCGGGAGCTCAAAGAGACTGCCAGTGATAAACTACGGGAGGAAGGTGGGGATGACGTCAAGTCATCATGGCCCCGCCTGACCAGGGCTACACACGATGCCACAATGGCGCAAGAGAAGCGGCCTCTGGAGCAAACGGACCTCATAAAGTGCGTCATGAGTGGATTGGAGTCTGCAGCTCGGCTCACCGGTCAGAATCGCGCTAGTAATCGTGGATCAGAATGCCACGGTGAATACGGCGTTCCCAGGCCACACCGCCGTCACACACCATGGGAGTGGTTTGCAAAATTAGGTAGCTTAACCTTCGGGAGGGCGCTTACCACTTTGTGATTCATGACTGAAATTGCAGAGTGTAACAAAGGTAACCGGAAGACCACAAACGTGAGCAGTAGGTTAACCACAAGAACTGCCGACAACTTTCTTCCTTTGTATGCATGGCGGG
+
()*--%-*-0(*21.34*,*%'&**.$,')+-1;887651258/,,,,++'%%$$*'*(-2-+/0236/,,/+%)*(207232$,/2-)(+')'))/61,++(&/4.),1,+)%#$&(,)5,;4.+&%$'&)+,$%+)%$$+*,,3/()&',&)+&(')**,(,1.,/++).-6*+-..2,)((,/-+,*'.1*))$%')%0/1(+)&)*3+0')+/,12278841/3:5+,'%&*('&&&(++,+-5<;/140-*,.-223./('54-/-+*,*17-%(&'&'()*)+)''$%'(%%&(()#&')33//-%()+'()%-)/40).//0+*++395,29--2310&))-/0%&/,**/18)('%&)((*())32997,*-.)***2+*)('*)*,.'&0)2,,'&&&)*$2%&.#*&,&()//*+)+*'%''+/-241*'+&%++-,)**43.*--+-201//,(+/+(+/514,181.5---/*.,02+**%'(&(2,,*()&+*'('+(*,.35-*-+*()(%%(*+)-2.*+5:)1***'(*29;67453873,&%%$(2+97./3($((&(+)*/756:-32%.&*)--52.)4*))..13+.%%%),(*)..30-))/-*&&&)-+-)-',.31)$(*)-/-.834'&,&&#&%+&&&()-,0-.'&%&).(,**-'(('++2:9::855,+//./887-,*%$(*/303/+'',**0/-,-%,-5)),((**5+'(&&+,,11&3&2)12+&),.-02*).+,10&#('&'.-2/41/00/%,.)$&&&+*)&&+,0/+28./1./1163-++,&.*((*())+'*.75)(,(&%+-&((*,265(+),,.3)%')(),.1-.31.+,/,,))(&(&(&&()/(*)'(.--)*'(()+$$'&&'$&')(+17+3.106861%&(,''**+,-3*0,$)),)&*(-,)*++1+3.'1331',*)$&$&%%&$(,/-,%'$%,*,./63329890//.019745/)0%221292+.('*,)/.0*%&%&%$'%'+(.2+/1//,+)00150'-$&''-)0/'++31*)(&)())+++).+02055,53,.2,.-/,0*+1'--10+--0397652.2//,+,+,)*&'%&'+*&('*-,*:37:8-0/-.)'$%%'++''$(&'&'%%,'))0/-,,'%&*+&(+)'%)*)/+)/).2-,57,&'),(,.+)*&$#$$$$%
@faf4a108-425c-40bc-9b49-e382812d159d ch=23 read=115543 start_time=2019-12-13T15:29:06Z barcode=BC01 runid=2c9cf7bc05858273f10e7d7ec552fc0bd742dc3e
CTCACCACGGGAGGCGGCGGTGGGGAATATTGCACAATGGAAGCAAGCCTGATGCAGCCATGCCGCGTGTATGAAGAAGGCCTTCGGGTTTGTAAAAGTACTTTCAGCGGGAGGAGTAAAGTTAATACAGCGCTGCTCTCATTGACGTTACCCGCAGAAGAAACACCAGCTAACTCCGTGCCAGCAGCGCGCGGTAATGCACGGAGATTACTGGCGTTAATTCGGAGTTACCTGGGCGTAAAGCGCAGGCGGTTTGTTATTAGAAGTCAGATCTTAAAGAATCCCGGAATCAACCCTGGGAACCGCATCTGATGCGTTAGCAACGGAGTCTCGTAGAGGGTAGAATTCCAGGTGTAGCGGTGGAAATGCGTAAAGAGATCGCAAAGATACCGGTGGCGAAGCGGCCCCCTGGACGAAGACGATGACGCTCAGGTGCGAAAAGCGTGGGAACAAACAGGATTAAGATACCCTGGTAGTCCGCGCCGTAAACGATAATCGACTTGGAGGTTGTGCCCTTGAGGCGTGGCTTCCGGAGCTAACGCGTTAAAGTCGACCGCCCTGGAAATTACGGCCCGCAAAGTTAAAACTCAAATGTGAATTGACAGGGGCCACTGGCAGTGGAGCGTAATGGTTTTAATTCGATGCAAAGAACCTTACCTGGTCTTGACATCCACGGAAGTTTTTCAGAGATGAGAATGTACCTTCAGGAACCGTAGGACAGGTGCTGCATGGCTGTCGTCAGCTCGTGTTGTGAATGTTAGGTTAAGTCCCGCAACTTAGGCGCAACCTTATCCTTTATTTGCCAGCGGTCCGGCCGGGAACTCAAAAGGGGGGACTGCCAGTGATAAAACTTCAGGAGGCCAGGATGACGTCAAGTCCTCACTTAACCTTGACCAGGGCTACGATGCTACAATGGCGCATGCAAAGCGACCTCGCGAGAGCAAAGCGGACGTTATCGCAAAGTGCGTCGTAGTCCGGATTGGAGTCTACAACTCGACTCCATGAAGTCGGAATCGCTAGTAATGAAGTAGATCAAGAATGCCACGGTGAATACGTTCCCGGGCCTTGTACACACCGCCCATCACACCATGGGAATTAGGTTGCAAAGTAGGTAAGCTTAACCTTCAGGAGGCGCTTGGGTTTACTTTATGATTCCTTGACTGGGGTGAAGTCGCCTTTTCGGTAACCGG
+
)+-(*(').54**/%&%&*72)21()((*9/+**+03//3%%$'(.&+/.00/)*'%$%&'&96-,-.-+*),-0'()'(*2145&+//7+...70&%&&'),,,'+',2(&)(%(*/<8--:/9-+-#$%$&()/.,&%%))((.-.202;,,-/,0+%+*)'*,2++,*+++)/2-,*0+(+)('(',,+.7/.91&'%'..*,%,'$$&**-//,2))&*%,($+3,/3'*.6-+)++,&('(',257;2:4,1-*/-)&++*+9/095.-*)2+*)2*-1.*,%$&()/.)%$$(,(,0812223,+*+%*(,)(')'')&-%'*++++./+(.1.0/+.,1))')-12-,()$(('*((/++34972.*'(()-/)+,.'%%%(980/--,((+(&+*.-3:5+)-133*+/)-2$%$$&($)+0())0%(&*/+)&'')&)((,--754+'+&5,3+,.544;601973222.&)&/--.1:&---,)&(+8502/,/-,0-0*)%)'%#$&'*-+,-+2*(.&(&+)&),-+.//.4/2'(&''()*-/24'()''*'))*+)*31+)./6++,1089623644)('(*-)5))).$0.,&+)#%$%%'$)+*.'&((*+++/60<<1.85:4-,(&%')+&&&'(&&),,+,-..01+&&((.+)*(+)*)-6;8110./'(0...-6..1)+''%&$35194532,+402+.-0012116/////888220++-.765-1-)'())&&/+(/2181.,,2+('**('%%)-++),4/.)((*,5.,0/&2/*$+-&(*/+,120110)22)1164175)(*.**+**./11./'&'&+,''&'''%)&&)&&$&')(.46900.,('*4-*.&&'%(#$$#$'(,;1942/***)%+,5/-.-30./-+--,,&**&(////024,,+(&%&'1**')3;.-''*),,&()13/25:89:253413.,,+8,*-')+/-*+)%)).,,.01845.4-++1(/---7///.**-(($#%%)*00430**37555*(,-42,,:86957:8&&+323,2+%&##$&%+,'*(&$**--)-3-2130+&*)')+00,.,0,''*242/)&'))1,/2/31(,0+..()''%#&+'.'&%%()$))+,50&'&*%*(&)-*,%'''&)()%$&'%$&$((++)*)
@cd0cd4d8-88f0-472c-bdac-c4fe0f3a0640 ch=34 read=126467 start_time=2019-12-13T15:28:54Z barcode=BC01 runid=2c9cf7bc05858273f10e7d7ec552fc0bd742dc3e
CCGGTTACCTTGTTGCGACTTTCACCCCATCAATCACAGACAGCTCCTTCCTTGCGGTTAGGCCACCGGCTTCGGGTGTTATCAACTCTCGTGGTGTGACGGGCGGTGTGTACAGGCCAGGCAATATTCACCGCGACATGCTGATTCGCGATTACTAGCGGTCCAACTTCATGTAGTCGAGTTGCAGACTACAATCGAACGAGAATGGTTTTATGGGTTTGCTTCACCTCGCGGCTTCGCTTCCTCTGCACCATCCATTGTAGCACGTGTGTAGCCCAGGTCATAGGGGCATGATGATTTGACGTCATCCCCGCCTTCCTCCAGCTTGTCATGGCAGTCTCGCTAGAGTCCCCAACTTAATGATGGTAACTGATAAGGGTTGCGCTCGTTGCGGGACTTAACCCAACATCTCACGACACGAGCTGACGACAACCATGCACCACCTGTATCTCTTATAGCTATCTCTCCATCTCTGGGAACCTTTATGAGTATGTCAAGACCTGGTAAGGTTCTTCGGCGTTGCTTCGAATTAAACCACATGCTCCACCGCTTGTGCGGGCCCCGTCAATTCCTTTGAGTTTCATTCTTGCGAACGTACTACTCAGGCGGAGTACTTTATTGCGTTAACTGCAGCACTGAACTTTTGACATCCAACACTTAGTACTCATCGTTGCAGCGTGGACTACTAAGGTATCTAATCCTATTTGCTCCCCACGCTTTCGGGACTGAGCGTCAGTTGCAGGCCAGATCGTCGCCTTCGCCACTGGGTATTCCATATATCTGCGCATTTCACCGCTACGTAATTCCCACGATCCTCTCCTGCACTCTGGCACCTTGCTGGTTTCTATGGCTTACTGAAGTTAAGCGCTTCAGGCTTTCACCACAGACCTTGCTGCCGCCTGCTCCTCTTTACGCCCAATAATTCCGGATAACGCTTGCCACCTACGTATTGCAAAACAACAGTAGTTAGCCGTGGCTTTCAATAAAGTACCGTCACTCGGCTACCATTTCCTGTAGCCGCCGTTCTTCCTTTATAACAGAAGTTTACAATCAACCTTCTTCCTTCGCGGCGTTGCTCGGTCAGGGTTCCCCCATTGCCGAAAATTCCCTGCACCGCACCCTCCATTAAGAG
+
0+200<1143711.')'%%+**+*10+'('/,;.*&'''+)-.2256818/*...8.7,'-466/.6-0+./12<////:00-8/./635577:764469795.-0),,21/71(8+:**300)--08435:33,),./5::;:7:4.10205//,.-.267/*.-+215371-,*-.7763711070576879.9()32)+(*.-//8;<.79;:7388+.4:579<891+1)(.6023315:0482102:7;:;.7.--..+**,-1'()--:0.(+.2245/.(82,++)+2223:6//467422.37.+697:85..5,,*1.--4-**-,&6650/.-./+,0-30/(,''%&/+--/22415*('')328-421:47688:537-+*4921022-1-*-0145562*,/1324.'+*-,,0310182;295413814:43201/+'''&)102330/0/-4957:99538*(-0--58120+,,-192901368;845303+5+91187)),00/,,3/8-2/223<298.-&(&%(14156114101&4*2*.66)*01191340.81/104:;.6:;41922.+/.+2352/00027:6/+()*--,04*0--.,7,:,::9;4987775334/88+,-9,.2*2+7.(/(')334685655/9'*&323/.-,-65561&/,.00/0.6)12..0:/)*-.783.-,-6454'4,(+%&'+-,+4%-1////-+1:567;:786795-6426<89761(&$(*(&.-11/25++268/7<00.2634313(&&-'2&,*%')+-0%')..025534236--,''''++.045,7/,//1-7-4-%*-*--+.342(,$)+1/-240-1/--5/+,*)&&)*-,,155959;/./.29,,53/.6,3.)0+,96:03*5,62210-/09*.7248322+0)0+%.$%&()'(%&&)*.1800172;671174+&2(27,'6+-9580-,--%%&,(-258<7462,*)*-516:561+(*.,069..2/.((,%%+3/**+-)0('+77912828835*3090/010/23588:*,1(-1069:4)-2/273/'+3*4-8-)$,%%$#%$*'(),3&*'-+*,%
@ad5924ea-80c5-488d-a272-f1ed8c7c6eaf ch=141 read=90881 start_time=2019-12-13T15:28:44Z barcode=BC01 runid=2c9cf7bc05858273f10e7d7ec552fc0bd742dc3e
CCGGTTACCTTGTTTGACTTCACCCCATCATCTATCCCACCTTAGGCGGCTGGCTCAAATGGTTACCTCACCGACTTCGGGTGTTACAAACTCGTGGTGTGACGGGCGGTGTGTACAAGGCGGGAACGTATTCACCGCGGCGTGCTTTGTTTTGATTACTAGCGATTCCGACTTCATGTAGGCGAGTTGCAGCCTACAATCCGAACTGAGACTGGCTTTAAGAGATTAGCTTGCCGTCACCGACTCGCGACTCGTTGTGCCAGCCATTGTAGCACGTGTGTAGCCCAGGTCATAGGGCATGATGATTTGATGTCCCCACGCTTTATCAGGTTTATTACCGGCAGTCTCGCTAGAGTGCCCAACTAAATGATGGCAATAACAATGAGTTTGCTCGTTGCCGGGACTTAACCCAACATCTCACGACACGAGCTGACGAGCAACCATGCACCACCTGTCACCTCTGTCCCGAGGAAAACTCTATCTCTAAGAGGCGGTCAGAGTTGAACCTAGTAAGGTTCTTCGCGTTGCTCGGAATTAAACCACATCCACCGCTTGTGCGGGCCCCGTCAATTCCTTTGAGTTTCAACCTTGCGGTCATTACTCCCCAGGCGGAGTGCTTAATGCCGTTAGCTGCGGCACTGAGTCGGAAAGGACCCAACACCTAGCACTCATCGTTTACGGCGTGGACTGCCAGGAGGTATCTTAATCTGTTTATGCACGCTTTCGAGCCTCAGCGTCAGTTACAGACCAGAGACCGCTTTCGCCACCGGTGTTCCTCCATATATCTACGCATTTCACCGCTACATGGAATTCCATCTCCCTTCTGCACTCAGGTTAAACAGTTTCCAAAGCGGCGTACTATGGCGTTTAGCCACAGCCTTTAACTTCAGACTTATCTAACCGCCTGCGCTCGCTTTACGCCCAATAAATCCGGATAACGCTCGGGACCTACGTATTGGCTGCTGGCACGTAGTTAGCCGTCCCTTTCTGGCAGGTTGCGATGCAGTGTGAACTTTTCCACTCTCACACTCGTTCTTCTCTTACAACAGAGCTTTACGATCAAAACCTTCTTCACTCGCGCGGCGTTGCTCGGTCAGGGGTTGCCCCATTGCCGAAGATTCCTACTGCTGCCTCCCGTAGGAGCAATATCAGCACCAACAGAAGGACAACACAAAAGACACCGGGCAGCACCAGCAATACGTAGTAACTACAA
+
53241;12.4,%+,('+04:77453*')$((/-135(+&--.115:508232:625(5+213-4-0:7767;878869,73/0/70229...,&/*/.41244-5:86:5542/06643&51673767987<645;38,52-+,()&((+*&%(,+4++,*....15/7../8288:8977:864/80//62730024;960''+()../45619/-570,*))'2((++4./8:01205:546232335789090+-'.---5/,-0,+,,--/)-+,./12-86,-300-+.)11./0//0/488+*)*&)*+.)#(##%'''))$,,'44--:-3:9:52641.,(&)+(.-/0-:.+(012<75/01/241*$())0+)'$**.)',.3,70)-,,75,++/21-40-41654/.&'*/04656866410'&$(-10;1:3223:49;7897125.+42.2)&&%)'*-(*'/010301633**()*6597.&&%&)*+)455-%*.,*..1:43:322420+(+.*+'*'.1;732*))*))(.5/402/1/0.3,364)'*/,80:123;94345:63+5170800/;54'4(').475,-4::12**++('$-.5378319--.002.40)+),+/03-,,4),,1*)'+'(()1/+,.-.5537773<.+*4/.,019554)/10+-('%-&'&&%&$*(+*.5,%%%)&,*./:310029041/)12694631,/+-/5)+'(($,(+,099-.6812405/21;361-6&+(*+1700557/3;,,,03267-/)(),0)3+7,%(((-4..76-,+'()),'(+,2:3:*9.<9.2-50,+*%'(/*020300'+(/+(),-+,)-42/3.20+/80,2**/+*,704655000,+,+/041327601+3.*0,,8562.4,5-37975528)8:7696.6670.2+2-/17.5.*()'%&).))%/+2/41(,20+*,'$'*)-2*)&('$-*,/6876903;<-.,*,00++)-(.0427867:7871900/85--..-3;:02222+(17+799;87;8--6--324576,3-**/0*6/+$(---11/5:;3-0301**..*,11//(&('(--.1:/78..80:0,-..9///.****/20./*(+)'+&&*0,,.-2.')&.*2*+&%&%'.04;112091+000'%&'%'%#$"%
@89f90314-e041-4239-956f-5038d49c67db ch=165 read=217484 start_time=2019-12-13T15:28:43Z barcode=BC01 runid=2c9cf7bc05858273f10e7d7ec552fc0bd742dc3e
CATCCTGCCGGGAGGCAGCAGTAGGGAATTTTCACGGCAATGGGGAAACCCTGACCGAGCAACGCCGCGTGAAGAAGAAGGTTCCGGATTGTAAACTTCTATTTATAAAGGAAGAACGGCGGCTACGGAAATGGTAGCCAGTGACGTGCTATTAGAAAGCCACGGCTAACTACATTGCCAGCAGCCGCGGTAATACGTAGGTGGCAAGCGTTATCCAGGAATTATTGGGCGTAAGAGGGGCAGGCGGCAGCAAGGGTCTGTGGTGAAAGCCTGAAGCTTAACTTCAGTAAGCCATAGAAACCAGGCAGCTAGAGTGCAGGAGAGGATCGTGGAATTCCATGTGTAGCGGTGAAATGCGTAGATATATGGAGGAACACACCAGTGAAGGCAGCGATCCTGGCCTGCAACTGACGCTCAGTCAGCGTGAAGAACAAATAGAAGTTCGCAAATGCAATTCACGCCGTAAACGATGAGTACTGAGTGTTGGGTATTAAAGTTCAGTGCTGCGGTTAACGCAATAAGTGCTCCCGCCTGAGTAGTACGTTCGCAAGAATGAAACTCAAAGGAATTGACGGGGGGCCCGCACAAGCGGTGGAGCATAATGGTTTTGATTTCGAAGCTTAAGCGCGAAGAACCTTACCAGGTCTTGACGCTACCCATAAAGGCTCCAGAGATGGAGGTAGCTATAGGGCTGGGTGGTGCATGGTTGTCGTCAGCTCGTGTCGTGAGATGACAGGTTAAGTCCCGCAACGAGCGCAACCCACTTATCGTTAGTTACCATCATTAAGTTGGGGACTCTGGCAGGGCTGCCGACAGAAGCTGGAGGAAGGCGGGGATGACGTAAAATCATCATGCCCCTTATGACCTGGGCTACGTGCTGGCCGGATGGTGCAGAGGAAGCGAAGCCGCGAGGTGAAGCAAAACCCATAAAACCATTCTCCAGTTCAGGTTAAGTCGCAACTCGACTACATGAAGTTGGAATCGCTAGTAATCGCGAATCAGCATGTCGCGGTGAATACGTTCTCGGGCCTTGTACACCGCCCGTCACACCACGAGTTGACTTGCGAAGCCGGTGGCTAACCGCAAGGAAGGAGCTGTCTAAGGTGGGATGATGGTTGGGGGTGAAGTCGTAACAAAGGTAACCGGAAG
+
(%&-0**2-)53/5755561131-*))+*4:4.&),319<:::6-&,0-2300150-.-*.8532:.,+-+&*',(&)(((''%&+60,0-./9/./,*1+112-/26)1+39..2/'5(+(&&&(/,08,-5544358).+'$*'%$$&$,*'&/0**-534170116/0.-'0*+9<8382+4+'&'&))0-/0660//-2:6787861811//**,)).+)-1-7998555*+-21./0043296+3/0-.78110104967/3/,.74/4-)'&&,&)4+6'*+4,,2+&&'$'))(2(*..,*-.+,'/'+%%,0+*)+2,29.703/30409,,)*)002-7.))/0*,-9865454141453.60,842212720/*((+3,**'')++)).05645866/000114454667-,--,&&/''(**.75*(&&((4$#$&',$#$''*0+./569456:+5.')*+*/%.,'*),,6,/(')&*'035./9:467998895;5;4;56.:.-586526285,-373.'''%**+/01<523/*+197((/1*+75;/,0(-1//4-+&*-++/70)-,116477;99:.-,,.,*)+//55)&%(-(+.0,(''')'%-*.-/2,/31'')(*/+)+02/;/)(#%*)07,*25;5/52.1+**,,-203,-*&*00035%&-)-0(/---5233388457768878,00113433328.-,--+$&%,-/.1*++/5'**3)++(,-.5435;4$(1-565/3001797898:8(-,,0..5*.7076954,30+*&(,+&.(&'4-%())./9:/-4+4.63.+87-8511)&',0''&+,..4*530)+5/0/476012-/./223421.0+0*+)+&-046+/&-*+-*--4-+/5361.,-*(,-(,09;.46.+*/9:,9878<5.5+)*578'0.0-',)*,)0*0-1186885677-7-,.;.9.;88241.0247342///2--)+,#-'*,-5,7188:76646<5773314+,-+--.,.3+1.*',3.-+-2/-,*-&'%'%')'/*+.*-58<9853.+,,-'*-/-2.7-,)*,1110*)'2*-7:7,))(+/,02-342*.-,1,./.-06459'1,34;8-0.*,&
@ff41456f-6e48-4a44-b6ac-528671a58d4c ch=495 read=163884 start_time=2019-12-13T15:28:41Z barcode=BC01 runid=2c9cf7bc05858273f10e7d7ec552fc0bd742dc3e
TCGGTAGCCTTCGTTCAGTTACGTATTTCACTTTGAGGTGCTTTGAAGAGTTGTCCGAGTGTCTTCAAAGTAATTGCCCTGCCACTTGCAATAAAGCTCTATCTTTAGTTACCTTATTTACGACTTCACCCCAATCATCAATCCCATGTAGACGAAACCAGCTACGCTTGCGGGTTGGGCCGCGGCAAATTTATCAACTCTCGTGGTGTGACGGGCGGTGTGTACACCGGAACGTATTCACGCGACATGCTGATTCGCGATTGCTGCGTTCCAACTTCATGTAGTCGAGTTGCAGACTACAATCAGCGAATGAGAATGGTTTTACAGGTTTTAGCTTCACTCCTTGTGCTTCCCTCTGCACCATCCATTTGTAGCGCGTGTATGGCCAGGTCATAAAGGGGCACTTGATGATTTGGCGTATCCCCGCCTTCCTCCGGCAACTCGCTGTAGCAGTCTCTTCAGTCCCAACTTAATGATGGTAACTAACGATAAGGTTGCGCTCGTTGCGGGATAGCCAACATCTCACGACACGGGCGGCTGACAGCCGTACACCACCTGCTTATCTCATGCCAGCTCTCCATCTCTGGGTGCCAAGGTATGTCAGAGACCTGGTAAAGGTTCTTCGCATTTACTTCAATTCGTCGCGTACTCCGCCGCTTGCCGGGCCCAAATCAATTCCAGCTGGTTTCATTCTTGCAGACGTGCCTACTCAGGCAGATGCTTATTGCGTTAACTGCAGCACTGAACTTTGAAGCATCAACGCTTAGGTACTCATCGTTTTACGGCGTGGACTACCTAGGGTATCAATCCTATTGCTCCCCGCACTTTTTCAGGACTGGAGCGTCAGTTGGGCAGATCGTCACGCTATCGCCACTTCAATTGTTCATCATATATCTACGCGTTTCACCGCTACATGGATTCCACGATCCTCTCCTGCGCTCTAATGCCTGGTTTTCCTGCCGCAAACACTGAAGTTAAAGGCTTCCAGGCTTTCCACCACGAAGACCCATGCCCGCCTGCTCCCTCTTTGCGCCCAATAATTCCGGATAGCGCTTGCCACCTGCGTATTACCGCGGCTGCTGGCACGTAGTTAGCCGTGGCTTTCCCTAATAAAAGTACCGTCACTCGGCTGCACCATTTTCCTGTAGCCCGCCGTTCTTCCAGCGCTTTATAGCAAGGGATTTTACAATCAAAACCTTCTTCCTTCAGCAGCGTTGCTCAGTCAGGGTTTCCCCATTGCCGGAATTCCCCTCTCTGCCTCCCGTG
+
$%-))(%&&&'*')3/+*-,(++-**+%&$'()$$&'$-&'*3&%')&)*+0--0(&%').,+.(%''(',..4-&)(&%#&%#&('%'),-+1-)),+'&(&+-(%'-4(-+7*)6.+(++*1183*/*+(3.8877585-:7+$%&-)-/.%(30'()(++,.''')()17'/+&-459*,*($*(+*1-,.-.%--0-+/00&+)*+,5'-22-4.220..+(+102.2229134*&'$$&$%$$#%-,..;513/,.3$''('()/.()&,.6,'&%)''+-)(+-20/&-..1-*/**'#%#'(*('''&'((+,8:5'+*6/3:90)(')+'$')*#$$'%%(.,-3+*+,'()0337:641:4)*)))%,*.++(&''*(*-820/003+*34.-''&'*+.//8<5-&'%)(,.78/*,./501,5-(*-*&'''$&&'$$(')./16475-**,/4+,(,-1-4-*&1271/,/-.('()+0&,,-135456735;,/29/,%'$(%0*1.-+',)/.,.*-*.*+%(%%(*+/$(&&&&((23121($%)),-869.-*),(%%*+-04(,30-)'+%,%''+')'),-.,-('()+011242/4-+//62/*$%&$+.'$',*+&.(($#%($$&*&,../#('&&)&&$$&,*-)'(-0.011849'$$%'%+*864372*&)*+%')'$.%(('%')0*,/*)*'+),0.+1.,.-*''(()'$&')*22169.76-)&&%&**,)),$'&&'++,23787;:6503&$%'.+-./5),,))&&)+.*./,+'1+00)%&(&))-2/,%*%*,2812-&77.../*$()*))'*/+()&,%423429+'($%$$*))/6/,--)&$')',1)&),/.26464-(,')&+310-/,&%%%'$)%*'(0*+'((+./1/0(0,''(&().('()*+,,-2/48-+,+(,.&%&&%'%)))''*-8.3)-/.011('++(+10)*',)%($')(-,1*%+%)*+(131/1-36()/)2($&',+)/,,,0-9+4162/.(*)--1/35+0//%2/2,5+&(((+-./0877640%,+-/0710.2300/2(/6.')'%)+/.7-(&(%,102-)*+((%&'%'&,+(,78..-**,+-07,,83/9;///0)$$'$&)*()(+$*(&)((&,.,)*.074-.63,1101.3/.+.2-&))((+(.-,-4,%**.-.1-0:-1832+*2+($(%('-(42-%$%&&%'+.+40('*'
@3fd60a77-7fc2-4aeb-9002-f8b460098e9f ch=244 read=239091 start_time=2019-12-13T15:28:36Z barcode=BC01 runid=2c9cf7bc05858273f10e7d7ec552fc0bd742dc3e
CTCCTACAGGGGAGGCAGCGATGGGGAATATTGCACAATGAACAAGCCTGATGCAACCATGCGTGATGTATGAAGAAGGCCTTCCGGGTTTATGTAAATTGCTGGCGAGGAGGAAGGGAGTAAAGTTAAATACCTTTGCTCGTGACGTTACCCGCAGAAGAAACACCAGCTATCCATTACCAGCAGCCACTGCGGTAATACGGAGGTGCAAGCGTTAATCAGATTACTGGGCGTAAAGCGCACCGAGCAGTTTCGGTAGTCAGATGTGAAATCCCCGGGCTCAACCTGGGAACATCTGATACAGCGAAAGCAGGTCTCGTAGAGGGGGTAGAATTCCAGGTGTAGCGGTGAAATGCGTAGAGATCTGGAGGAATACCGGTGGCGAAGGCGGCCCCTGGACGAAGACTGACGCTCAGGTGCGAAAGCGTGGGAACAAGTTAAGATACCCTGGTAGTCCGCGCCGTAAACGCGATATCGACTTGGAGGTTGTGCCCTTGAGGCGTAGCTTCCGGAGCTAACGCGTTGATCCCGACCGCCTGGTACGCAAGGTTAAAACTCAAATGAATTGACGGGGGGCCCGCACAGGTGGAGCATGTGGCAATTCGATGCAACACGAAGAACCTTACCTGGTCTTGACATCCCACGGAAGTTTTGAGATGAGAATGTGCCTTCCGGGAACCGTAGAGACAGGTGCTGGCTGTCGTCAGCTCGTGTTGTGAAATGTTGGGTTAAGTCCGCAACGAGCGCAACCCTTATCCTTTGTTGCCAGCGATCCCGGCCGGGAACTCCAAAGGAGACTGCCGGTGTCGCTGGAAATTGAAGGCATTAAAGTCATCATGGCCCCTTGACCAGGGCTTCCCGTGCTACAATGCGCACTACAAAGAGAAGCGACCTCGCGGGAGCAAGCGGACCTCATAAAGTGCGTCGTAGTCCAGTTGGAGTCTACCTTTCAAACTCCATGAAATTAAAGATCGCTAAGTAATCGTGGATCAATGCCACAGTGGGCCGTTCCCGGGCGCCGCACACCGCCCGTCACCATGGGAGTGGGTTGCAAAGAAGTAGTAGCAACCTTCGGGAGGGGCGCTTACCACTTTGTGATTCATGACTGGGAATTGAGAAAGCGTAACAAAGGTAACGG
+
,+/)%%*&+62+'-2/-3+&$**+/*+)(%*'&(&(,1.,%$&$%(69775331+$(,-,-2(-($')0.367-'(*),0:859,45529)()%+-,''%%&%&*%'$+*(/-,4(3-()*/82*)1/61,231171+043*/0*+&'%%*--&1((,-(**&&'*2,,)*(*+-%/((-/,./+-14')#%')+*.4../+'()&**3.)((,/42323++,,.-/4:<:958994355/+,*)+.2'.45)&)%'%()847795*(.2-+148(,/24/8.7242337*)+()0.**)()()1/12-'$&&%))./13&(#+224)+*&,(-6-+,2::9545/50-%(,,(.(&&%%()*334;<337/7132635,7,,+,(())(+192()050.),+()+()*;:9..,4.;::004.,.--(/(+&,.'++70((+6669)*373.-334&+,/8215::2((+,.111.-,&&.6-23/3,))143081.17210&12,*,(,**('*&&*+0+.''%(.,(*-14,,)$()&%%%)-/(0+3/7;94241::33/4/5,,*).475+26,&)%'%&%'+-+.-24.+*'&'0+94-,,'+1-/.0-*,(*-,-,.+196030/.4102627/+&++-*-)-97(%'*+50/)*0,)3+/8781,(772.1-,,)(%&)2(.,1**%&(,,5698::1222289728.+*+,,+)2*.34.9/7-27/-12)/&&,.08774:*%'%*+('/,(/,,7<111///43*4576*:050.20(4.)-+,.024,6+1)(%'%%$)).'+))+')(0,6*-+24-,8867601+*,-.''&&'-+&)+&'(%'()*+.0)%&('*&((**,,.154)'(&)*),0666451818,,&+3/)-.7542,/&&*7937::8776643../&+/,+&')-73,+((+)*,-'+-7867022&0'%&%%'')%&''%)).1./199:87717+-.1)+&.40.*1,)..1/'**&(&&%%&&)+-/'))%%)')/20535-))).;,4($,16.(*,))&'('&*(++/-1.)5,'-0,.-338328;,0284,2446;5321132442)&-&'((,*'(())+237:&1(&'*(&(
@75ad5b2c-074c-4161-99ef-bd1baaa49945 ch=218 read=137952 start_time=2019-12-13T15:28:30Z barcode=BC01 runid=2c9cf7bc05858273f10e7d7ec552fc0bd742dc3e
TTAGGATTTACCTTGTTGCGACTTCACCCCAGTCGCCAGATCACAAAGTGGTAGCGCCCTCGAGAAGGTTAAGCTACCGCCTTTTTGCAGCCCATGGTGTGACGGGCGGTGTGTACAAGGCCCGGGAACGTATTCACCGTGGCATTCTGATCCACGATTACTGGCGATTCCGACTTCATGAGTCGAGTTGCGGGCTCCAATCGGACTGACGCACTTTATGAGGTCCGCTTGCTCTCGCGAAGTCGCTTCTCTTTGTATGCCATTGTAGCACGTGTAGCCCTGATCGTAGAGGGCCATGATGACTTGACGTCATCACCTTCCTCAGTTTATCGCCTGGCAGTCTCCTTTGAGTTCCCGGCCGGACCGCTGGCAACAAAGGATAAGGGTTGCCGCGCTCGTTGCGGGACTTAACCCAACGGCTACAACACGAGCTGACGGCAGCCATGCAGGCACCTGTCTCGCGCGGTCCCGAGCACATTCTCATCTCTGAAAACTTCCGTGGATGTCAAGACCAGGTGAGTTCTTCGCGTTTATGAATTAAACCACATGCTCCACCGCTTGTACGGGGCCCGTCAATTCATTTTGAGTTTAACCTTGCGGGCCATTACTCCCAGGCGGTCGACTTAACGTTAGCTCCGGAAGCCACGCCTCAGGGCACAGAAGCCTCAAGTCGACATCGTTTACGGCGTGGACTACCAGGGTATCTAATCCTGTTTTGCTCCCCGCTTTCGCACCTGAGCGTCAGTCTTCGTCAGGGGCGCCTTCGCCACCGGTATTCCTCCCGAATCTCTACGCATTTTCACCGCTACACCTGGAATTCCTACCCCCCCTCTGCGGCTCAAGCTTGCCAGTATCAGATGCAGTTCCCAGGTTGGGCCAGGGATTTCATCTGACTTAACAAACCGCCTGCGATGCGCTTTACGCCCAGTAATTCCGTGCTTGCACCCTCGTATTACCGCGGCTGCTGGCACAGGTTAGCCAGTGCTTCTTCTGCGGTGCGTCAATGAGCAAAGGTAGTAACCTCCGCCACTCCCCGCTGAAAGTACTTTGCAACCCGAAGGCCTTCTTCTAGCGCACGCGGCATGGCTGCATCAGGCTTGCGCCCATTGTGCAATATTCCTGCTGCCTCCGTAGGAACAATATCAGCACCAACAGGAAAGAGTTAACACAAAGACACCGTAACTTTCTTTGGCACCTGGTGCTGACTGGTGCAACTTTAGACATCTAGTTAACCTTTCTGTTGGTGCTGATATTTTGCTCCTACGGGAGGCAACCGTGCGGGAATGTGCACAATGGGCGCAAACTTTCAATACAACGACTTCATTAATGGAAGACGCTGGGTTCTCTTTATCAGGGGAGCAAGCGTGAGTAGGTTACCCGTTAGAATGGCACCGGCTAACTGCAATGCCAGCAATAGAATAAGCGATATCAAATGGGCGTAAAGAACTCGTAGGCAGTTCGTCAAATCCGGTGGCGAAAGTCCATCGCTTAACGGTGGATCCGCGCCGGTACGGGCGGGCGAGTGCGGTAGGGGACTGGAATTCCCGGTGTAACGGTGGAATGTGTAGATATCAGGAAGAACTTTTGGCTGGCGAAGGCGGGTCTCTGGGCCGTTACTGACGCTGAAGGGGCGAAAGCGTGGGAGCGAACGGATTAGATACCCTGGTAGTCCACGCCGTAAACGGTGGATGCTGGATGTGGGGCCCGTTCCACGGGTTGCCGTGTCGGAACTAACGTTAAGCATCCCGCCTGGGAATTACGGCCATAAGGCTAAAACTCAAAAGATTGACGGGGCCGCACAGAGGCGGCCGGGCATGCCGGATTAATTTCGTGCAGCGCGAAAAGGCTACCTAGGCTTTGACATAATTGATCCCAGAGATGGGGTTTCCCTTCAGGGGCGGGTTCACAGGTGGTGCATGGTCGTCGTCGAAACCGATAATCAAATGTTAGGTTAGAATCACAACGAAACGCAACCGCCATGTTGCCAGCGGATTGTGCAGGAACTCTGAAGACCGCCGGGGTGGCTTTCCGGAGGAAGGTGGGGACTGTTTGATCAGATCATCATGCCCTTACGTCAGAATACATACTACAATGACGTACAACAGGATGCGACGCGGCGACGCGGAGCGGATCCTGAAAACCGGTCTCAGTTCGGATCGCAGTCTGCAGCTCGATGCGTGAAGGCAGTCGCTAGTAATCACTTGAATCAGCAACGTCGCGGTGAATGCGTTTCCCGGGCCTTGTACACCGCCCGTCAAAGTCCTTGAAGTGGAGGCGCTTTGAGCGAGTGGCCTAACCCGCCGTGGGATGGAGCCGTCTGGGTGAGGCTCGTGATTGGGACTAAGTCGTAACAAGGTAACCAGGAAGATAGAGCGACGAGCCGTAGGTTAACTAGATGTTCCAAAGCTGCTTTCCAGTCAGCACCAGCCGTACGTAGAAACCGCG
+
*&$()$5*((/66;306&./25:<7,1&%&)%22()()'8770305//+/++-'+-/5+++&&'))+4-9/3*0,+**(++*454(#&#$&**.36110/137)*363;3110139954644--773;887+3*)*7989684/6:435681)(**64932-')')+/21+,-7673',&$'),,2209/1&)%&&*)/..2(8,0)-..&,&*/6945..0/)/0.,3/,-243730-'&(,-+/08061660,+,,.01+-22.--.&))*&&%&)+,((%+((+)*%1,-++((''(()+,40118:::74+.1/52635//1;3/--&*%)/9223:98:65:81//354:7*40.037;855/12/10217/,5.854-0/-4--()-347:61:01):952414/,,+.2/''(*%-2-/*0,(-+,--12+--')%#$&'%&)+/172560(*)+*,+.*+.,''+,.636<8683633131/141/378;348;;:47845575;,,,.-(,-:89<966/02,*-(*-,-3<8;;0220.002.,3--,/,,-(403.&+,($-.396<97554-+.48;<2:79/://.2*64+5,+,26;9+298.953//,+..'.,.0,+./--+0(3),711../,,',3,+()&%*'',328-3/4258858976;9.+0-,-99;799769.51*0.01/1:99:6.:62*,..178/(*.6212526921247)),&+202:2387,./7./.1/..0/4836802//0;13-/30)(543442110113<:/0/65('(&'*.2/213040**+'//37:64*./')((%+,(6+.6/.3:*/.00:2134435440./1*-(),359/8-/)-&.61.,/-,+%*,,1199;49889;100,%)()'(-,,)//195-,//47+6)&)%'**(**.78./+,-05138//.0,53302-*%'%'.41..19*43&*0327<987,-%'%+'))1-,,56885)&))$&*(&**+0-),/'*..40*)0/)-2+'2&*,+($*,+43,'(2(2097;/3('%'&*%*),((/63559;980,,//.55217/343:+#&*$)&&)2.21453+*.--/9598'0)00/.1.6/./9///-.4454$&&'*-*%(,8.9/2734-**3/71)((%)12-)+//-/.179788543/0+/-/4503272/3/%%26+0*'').)-)*)3<10660;07/67,+++'-.0-)*.03..//7.)+,*,*/751,(,2.*.,,&&&'+15475.,%''&(%&+-)'&'%''')(&%'%&'*./0-0+/,*-,'()%(&&&&%*-50.26%*50(&&*,-*+,./,,,&+029.170-0.%'--2+.....1-+,2624)0%-,*-0-&((((*$$$'%(&5103+,)*('('(2242372*,3./.*-+&*5'44:703.''&'2063;23-),((')+2243)*++2/2)0.1:6644//*/2(+()04:;;7,--'%*--,*--1*2-'(-.3+/*4,:3-131324964;78<:;533./1012(01*/0.*+,2&%'(%$%%&+*)')(++7'684/.').5657123*-,/,.)*-..2+/,*+'+*'*-.08:6)--.1,-.-(.(*)320880+-9503554.003:.7)3-)(/./53447;<<;92/'689.95..95/-.+/*,*$,-*+245&(%%#&+&&%)+--143098.-7:88:/())*,-2695%%./+/,*.7:9367/63)()/63-/+20+1/&((,)'(*0).++&2+*+.542+/.+2*.(*--%'()*2(2/**2+&+#$&+*,+('(&'&)%%%%')$%'(''+-*)'&(*./342208.58,294%.:055'6:7<+%&&)+-/3755698999899.-*%'(&)+*))%%'%%&%$&,*'0/4//*2,..(-19,+-)*+(*+)&'%(*&'(-8001/,+.6*/-+.2.$*&(%)11)*++'+*)(.-/1/'(&$&(+(1*+**)++2-30+--'%&((+-&$%)*,++)&()-/3'48.*-+-234-(()'('&'$(+(),4++(,(+($+*+(/5354666320120255/0*.+)*,4/,/'&&/8;93;5854261659678;85341499688/-1--)'))/+1.++((&(-/0143%((+033%%%#(+2//,).2788/*&)(0-()45/0-,4)5++,0564-4./+-+04//0),233,((*+%,&'-.()/0&)*.(('+'*'&)&%')-)6+')(*)&$%#&)+271.1-*+2;753-&*//1/1666:7:8/;.71.,.5571108977561.1-3617&0&-*/0/1+*()-02'()+(',&,40508*-31385834'2)-&')('%$&-,./2+*)(&3**'($$+++..)#&(&%%$%$
@496b1abf-a701-489c-befa-6ab18db5e017 ch=465 read=50399 start_time=2019-12-13T15:28:25Z barcode=BC01 runid=2c9cf7bc05858273f10e7d7ec552fc0bd742dc3e
CTCCTGCAGGGAGGCAGCAGTGGGGAATATTGCACAATGGGAAGCCCTGATTACATGCTTGCCATGAGTGATGAAGGTTTCGGATCGTAGAAGCTCTGTCTTTTGGGGAAGATAATGGCCGGTACTTAAGGAGGAGGAAGCCACGGCTAACTACATTACCAGCAGCCACTTATTAATACGTAAGGTGGCAGAGCGTTATCGGATTTACTGGGCGTAAAGGGCGGATGGTCAAGTGGGATGTAAATACCCAGGCTCAGCAGGTGCTGCATTCCAAACTGGTTATCCCTAGAGTGCAGGAGAGAGTGGAATTCCTAGTGTAGCGGTAGAGAATGCGTAGAGATTAGGAAGAACACCAGTGGCCGAAGGCGACTCCTCCTGGACTGTAACTGACGCTGAGGCTCAGCAGAAGCGTGGGAGCAAACAGGATTAGATACCCTGGTAGTCACGCCGTAGACGATGAATACTAGGTGTGGGGTTTCAACACCCCTCCCGTGCCGCCGCTAACGCATTAAGTATTCCGCCTGGGAATTGCAGTCGCAAGATCAAAACTCGAATTGACGAGGACCCGCACAAGTAGCTTGGAGCATGTGGTTTTAATTCTGACAACGCGAGAAAGAACCTTACCATGACATCCCTTGCATTACTCTTAATCGAGGAAATCCCTTCAGGACAAAGGTAGCAGGTGGTGCACGGTTGTCGTCAAGCTCGTGTCGTGAGATGTTAGGTTAAGTCCGCAACAGGCGCAACCCTTGTCGTTAGTTACTACCTTCATTAAGTTGGAGACTCTGGCAGAGACTGCCTGGGATTGTGCTCCCAGGAGGAGGGTGGGATGACGTCAAATCATCATGCCCCTTATGTGTAGGGAGCTACGTGCTACAATGGCTGGTACAGAGATGCAATACCGTGAGTGGGGCCAAACTTTAAAACCAGTCTCAGTTCCAGTTGTAGGCTGAAACTCATACCATGAAGCTGGAGTTACTAGTAATCCTTGAATCAGAATGTCGCAGTGAATACGTTCCCGGAGTCTTGTACACACCGCCGTCACACCATGGCTGGCAATACCCGAGTGTGCTGACTAACCGCAGGAGCAGCCAGTGGGAGTCAGCGATTACCAGGTGTGATCGCCAACAAGGTGTGCCGG
+
&*-'&%('15)'06-346//-.20*+5/10;/,)+(-..4+''%,5)++-3+***'%$(&&&&#&'%(***,-+,+--89,08668-.*%')&'-./.2/552)%**)+.,./.%&%&%%*+-(++(/(*'%**&,+*6/0702.800..0126417004000,-02&%'%$'%-(1.301,)+.-,5.*)&(*-040.,'('*43-/33242,.14,-74++1-.133453*.+58,+'$&()&%'&&$,014.,$%%'(/&''*$%0/,.18--,'*./,+-,'(-++,-,1/0.+*()%'&)*/)1+27()'4('%*.173.+,&++*++,-+,(*+,1-/6-5,386224)*/-0.'(/+0.-../+.%&+)*7:7::7-3+)#(#,'+,,%,(((''%&'$(&'&66695*+.1-+),28111-+..346-)-+*+021*,&'&$&%$'&()--.10&+%(-7341164,09,,,')(0-.1(/8-*6331(02..//1-&,/261)&()090+(+..,/,&()(%&%&)*%&*+,&*(+872,&%$&(-/-0/,(5:,59+'(()*&&'&%%##*('()1/-13//89-835.,((())/1./')%++/),114*)%(($%&'(**00,,-*+))-),-2073735+,(%()))+0(-)(%,.+,7:++7+%)%')**44440,-,207212-/.,*)+/1353664852666538)1539140/42()/&1/..2+31148/-/228/81,(1.**)$%%(,*(.+*%(&(+,#+++67+('&%%%*02477;65*/$8*%,(((,,'(66/0.**)*))30-66786856:112555463.650+41114224/2+(,./.2(*065217100/,-,*-&/,+-..0343931664-+)*).1-,+20;++/62-67625201233),,15'%&&(%%),..0.&-+*12%)%%&''(,-+*.1.+,4-*'('455543&(),(1+,.+)..341+/--4-,85-545/341&-$&&'1)((//&,(,.+..(/2/.'.3004,)$%%'&&&%*2,($%$%'&$))'')+'/-%&&)('%%%')(&//&)(&')-(-,-)13*)''-++*(''/-()+,-1-4)4*%%$)*-0
@65584ae8-efaf-484d-886f-d87d2398f399 ch=444 read=202333 start_time=2019-12-13T15:28:25Z barcode=BC01 runid=2c9cf7bc05858273f10e7d7ec552fc0bd742dc3e
CGATTTTGGTTACGACTTCCACTGATCATGAATCACAAAGTGAGTAGCGTCCCTCGAAAGGTTAAGCTACCTATTTCTTTTTTTGCAACTGCTCCCATGGTGTGACGGGCGGTATTGTGCAGGCCAGAACAATATTCACCGTGGCATTCTGATCCACGATTATAGCGATTCCGACTTCATGGAGTCCCGGATTGCGAACTCAAATCAGGCTACGACGCGGCTATGAGGAGTCGCTTGCTCTCGCGAGGTCGCTTCTCTTTAATGCGCCATTGTAGCACGTGTGTATCCTGGTCATAAGGGCCATGATGATGACGTCCATCCCCACCTTCCTCCAGTTTATCACTGGCAGTCTCGCTGAGTTCCCGGCGGACCGCTGGCAACAAAGGATAAAGGGGTTGCGCTCGTTGCGGGACTTAATAACATTTCACAACACGAGTGGCGTAGCCATGCGGCACCTGTCACGGTTCCGAGCACATTCATCTCCTGAAAACTTCCGTCGGATCATCAAGACCAGGTAGGTTCTTCGCGTTGCATCCGGGTCACATGCTCCACCGCTTGTGCGGGCCCCGTCGATTCATTTGAGTTTTATTGCAGCCCATGCTCCCCAGGCAGTCGGCACCAACGCGTTAGCTCCGGAAGCCACGCCTCAAGGGCACAACCTCAAGTCGACATATCGTTTACAGCGTGGACTACCGGGAGTATCTTTAATCCTGTTTGCTCCCGCGGCTTTCGCACCTGAGCGTCAGTCTTCGTCAGGGCCGCCTTCGCCACCGGTATTCCTCCAGATCTCTACGCATTTCACCGCTGCACCTGGAATTTCTACCCCACTACGAGACTCCGGCACCGGTATCAGATGCAGTTCCAGGTTGGCCAGGGGATTTCACATCACAGCAACAAACCGCTGCGTGCGCGCATTGATGAATTCCGATTAACGCTTGCACCTCGTATTACCGCGGCTGGCACGGAGTTAGCCGGTGCTTCTTCTGCGGGTAACGTCAATGACAAAAGGTAATCCTCCTTCTCCCCGCTGAAAGTACTTTTACGCAACCCAGAAGGCCCTTCGCTACGCGGCATGGCTGCATCAGGCTTGCGCCGGTATTGCGATATTCCCCACTGCTGCTTGCTCCGTAGGAAC
+
&$$&(&%&$(&$%&%%$&')',+,024/321422%%)'-&()&%'*++'))))(-(*.),./982-..')''$27(+6357<6.1/+)'%#((,-)'005,-+,,4/-(+)%%%%$%#%')+-4,*)$%%'(*(1---891.&&,.57342210'%&())/&%%&)+(,,+**-158-$&&(')+/*)+,)5+-/./8573,3)).+1352%//-,'%('''#%#'()%'(.**0,++.-(,*-)(')*,&(-3-1.13&*-+(--42)0(&$$%''-,-.)('&$&&%%,**&*''/5565++*)*)*)())(0-((+.62)$.,6385.0/'.0;*),/%//062--65/3(+)+*05;4;9+0/+53540,,,8.0(..7,-:+--++('.,14&/*0221*0/3/:83..*,)&(1-069**+0,./,.&%(&()(&#$#&&&(%3'5223;3452.1/33+.*),/0'120;4-.62.))++++&&0)1/**%.((1)%*'1214+3*-/.%).33627,)+)/))))+3'(($($&'(1.//15240+)(-,%')&++175''(''%/)1-/3-*)+,:;0'-(((&,-4-*8/11+)+'&+)+,012-%*(-4.*-,.,+5/,./4(3(.+'/5132385.(%+'#(&,+1+5.5,0+-11&/)'(),22:-**%+,+-08585'3)'-&'&,/0)&&',514.0204,&),09.(.'&&*/*+.1+20-..)0(*30/000:001.).01/2,,'%%$%(((.)&,*02;.50.,,+./011,00/0)-5:,-35,-+*))..+)--&20)*5..2/*#%&%-*(--246$%%(&+*)/.*,/167755&1841+*.2)0'+(+)+120)/3,+,,/2($&$(+14038867(+')-2233+,)*###$&&&/*3.-+')+2/.,')*(&'$,,)*%0+,2..,+,.9,*-(((.&+$)(-)&+5*4*)*8+57930++&.0-)))&+./,('(*2:5).//1(('**5.*)**157/+.1204))*%(036,&'#')-,2''&+)+,-0*+**').,..,//.-4273324...-68011-/155&..&(&%((*+,/22/30)---,**($$#')8:+-4,.-%-
@6653414d-96e5-41bc-8f41-9e1bae479004 ch=97 read=171246 start_time=2019-12-13T15:28:22Z barcode=BC01 runid=2c9cf7bc05858273f10e7d7ec552fc0bd742dc3e
TTGCCTCGGTACTTCGTTCAGTTACACGTATTGCTGGTGGTGCCAGAAGAAGGTTGTCGGTATCTTTGTATTTGGTGCTGATGTACTCCTACGGGAGGCCTTGGTGAAAGAATGTGCACAATGGGCGCAAACCTGATGCAGCCATGCCGCGTGTATGAAGAGGCCTTCGGGTTATAAAGTACTTTCGGCGGGAGGAAGGGAGTAAAGTTAATACCTTTGCTCGTGGCGTTACGCAGAAGAAGCACCAGCTATCCCGTGCCAGCAGCCGCGGTAATACAGGAGGAGTGCAAGCGTTAATCAGGTGCACTGGGCGTAAAGCGCACCAGGCAGTTTGTTAAGTCAGATCATGAAATCCCCAGGCTCAACCTGGGAACTGCATCTGATACTGGCGAAGCTTGAGTCTCGTAGAGAGGGGTAGATTCCAGGTGTAGCGGTGAGAGTAGCGTAGAGATCTGGAGGAATACCACCGGTGTAGAAGGCGGCCCTGGACGGGGCGGCAGCTCAGGTGCGAAAGCGTGGGAACAAACAGGATTAGATACCTGGTAGTCCGCCGTAAACGATGTCGACTTGGAGGTTGTGCCCTTGGGGGCGTGGCTTCCGGAGCTAACGCGTTAAGTCGACCGCCTGGGGAGTACGGCCGCAAGGTTAAAACTCAAATGAATTGACAGGGGCCCGCACAGAAGCGGTGGAGCGTAATAGGTTTAATTCGATGCAACGCGAAAGACCTTACCCGGTCTTGACATCACGGGAGTTTCAGAGATGAGAGGAATGTGTGCCTTCGGGAACCGTAGGACAGGTGCTGCATGGCTGTCGTCGAGCTCGTGTTGTGAGATGTTGGGTTAAGTCCCGCAACCAGGCGCAACCCCTTATCGCTGTTGCCAGCGGTCCGGGAACTCAAAGGGACTGCCAGTGATAAAACTGGAGGAAGGTGGGGATGACGTCAAGTCATCATGGCCACCGGCCAGGGCTACACACGATGCTACAATGGCGCATACAAAGAGAAGCGACCTCGCGAGAGCAAGCGGACCTCATAAAGTGCGTCGTAGTCCGGATTAGGTCTGCAACTCGGCTCCATGAAGTCGGAATCGCTAGTAATCGTGGATCAGAATGCCACGGTGAATACGTTCCCGGGCCTTATTACACACCGCCGTCACACCGTAGAATTAGGTTGCAAAGAAGTAGGTAAGCAACCTTCGGGAGGGCGCTTACCACTTTGTGATTCGCGGCTGGGAGGTGAAGTCGTAACAAAATTGGCGG
+
)'$%%%%%&($**1002;/(/50--/025031-../('+.---)('-++/3/111..2')'(-143,%(%*0*,01333/0,&+&(*.0.'.&01*+0,(()0.00/3'(&)*$+*)*./::990+'.,52683679620,060525822,0./0141-),*3/87<9+9041&,-47/-+*1850&,&,2-*,/*/,+,*,,-4*+37170/1..5-,50.(,)*-+-,*-*-,*1+&&+$&)00'2//.-3-,).(/(&)4/1461/.,-,6,+,'3%&))%(*/065*,*;-5*+.*.7401/02587633566-0-/'-*+102+0.85(/803/364336'#''(22.335(%21.081-0/*(***'+220115,+./+/+-22(+)$%&&(),../4671/-,&./5--$&*++6(*131/+*++,75'&&&$&#%%',)%&)459692/1+,7126.+6/.8.*%&%*(*..%%//(.1:9:02:1,*-,&(*+:(,0,,.(.+(*2366:5'())+(('0/*+*('++,28)*53244/(&),/118941010135/0515/./4/8/+$%'&&&+,441,'((./031&++'),44910/,2-6,0.,-,')-051110)'$(&,*--'()13(4,7.;;6522.4+*.$&+('%*&-1.+.1*)**.-(*)+(*+*,1//025*(+%',09;2;5<8111,058766--6,+-,52:-12.,2..1-+(-.-.)**+($'*244)'),.130-()&''1,.*,&,)'&,**2.,464//-1.4,-1446871010836376557+))(*:50+0,(($(&'**9-.1,3/*/-329()*4)5&'5752596854()*++1///-/90/900.+.&'&%&(-*-7+&(%),*(23560,.-+//,055188/+*'),/41-140+,489..-/')+,0:6*+&'%%%,.)**(./2.2220))%&'-0.1//12;2097661-+(/2)(&'&('./10400,+,++)-058*5072267323285-114775.2235/-1000-&(&'(9751///)+%)*410221901/285979123//./7222:59..104595163*-(320/90/8.602(&',./+.+&(%&((+)28022&*///.05*/(.&*,+*(0.:+-6:1(()())-3,.%$%+*,..42*90+.612111304:.4374,..*,,,*(-)+,/31''-*-,2..0,+')+).+&(&(&).5
@7b3cfe8a-ec5f-458f-b4d0-7e3e53a47932 ch=157 read=99890 start_time=2019-12-13T15:28:07Z barcode=BC01 runid=2c9cf7bc05858273f10e7d7ec552fc0bd742dc3e
CCGGTTACCTTGTTACGACTTCACCCCAGTCGCCAGATCACAAAGTGGTAAGCGCCCTCGAAGGTTAAGCTACCTACTTCTTTACAGCCCACTCCCATGGTGTGACGGGCGGTGTGTACAAGGCCAGGAACGTATTCACCGTGGCATTCTGATCCACGATTACTAGCGATTCCGACTTCATGAGTCGGTTTGCGAATCGAAATCCGGACTACGACGCACTTTATGAGGTCGCTTGCTCTCGCGAGGTCGCTTCTCTTTGTATGCGCCATTGCCCAGCACGTGTTAACAGCCCTGGTCGTAAGGGCCATGATGACTTGACGTCATCCCACCTTCCTCAGTTTATCACTGGCAGTCTCCTTTGGGTTCGGCCGGACCGCTGGCAACAAAGGATAAAGGGTCGCGCTCGTTGCGGGACAGCCAACATTCTAGCACGAGCTGACGACAGCCATGCGGCACACCTGTCTCACGGTTCCCGAGGCACATTCTCATCTCTGAAAACTTCCGTGGATGTCAAGACCAGGTAAGGTTCTTCGCGTTGCATCGAATTAAACCACGTAGCACCGCTTGTGCGGGCCCCAAATCGAATTCATTTGAGTTTTAACCTTGCGGCCGTACTCCCCAGGCGGTCGACTTAACGCCGTTCGCTCCGGAAACCACGCCTCAAGGGCACAACCTCCAAGTCGACATCGTTTACGGCGTGGACTACCGGGGTATCTAATCCTGTTTTGCTCCCCACGCTTTCGCACCTGAGCGTCAGTCTTCGTCCAGGGGGCCGCGCCACCGGTATTCCTCGAATCTCTACGCATTTCACCGCTACACCTGGAATTCTACCCCCTCTGCGAGACTCAAACTTGCCAGTATCCAGATGCAGTTCCCAGGTTGAGCCCGAAGTTTCACATCTGACTTAACAAACCTGCGTGCGCTTTACGCCCAGTAATTCCGATTAACCTTGCACCCTCCGTATTACCGCGGCTGCTGGCGTTAGCAGTGCTTCTTCTGCGAGGTAACGTCAATGAGCAAAGGTAGTAACTTTACTCCTTCTCCCCGCTGAAAGTGCTGGCCGAAGGCCTTCTTCATACACGCGGCATGGCTGCATCAGGCTTGCGCCCATTGTGCAATATTCCCCGCTGCTGCCTCCCGTAGGAG
+
//003:13030.,-'+,+2-7,)-7:++,76'&&('.///049-*,1422)),-12-,4(),.92:11$((,57/).0:/2;8(,-+-;4,-+0:0+995/-.+-78;:27321535020,*,++$/,2--/+(*1*45724394566655592)()*,,8-.+,++*./801/.02/4032&*+,)1)0+)))*-,+%-*))115634$&(-.534.139924/**+,/-2161301.214.'))12.106/654;;65775567;215*+/*%*+)....6(*&%%)055/18:94800)/55986/+*((%&--/0/***)023.4;7;71/4,./:6//2321092)0223:/09(,'-689'-+2496;9766282.2../*'/068:)+/8233:8/./-5432493,(%$)(.3/*02**+(+*3111//1/110...:/7767&60))'.+**.036/25;;534,)*.*3/,%%*)++)+,-0()-42+*7.45689;:9358.1/279*00,-5+40<::<:8:71911188&%))*.7644+,')'%'(-..+5)&-++-6/5/4)'(+-/*0-5/6((+.+.+7;<09;8747.2.225-.-.-4:;,*042097520.+/-4-0/(*,)(+111//1),)'(*32496:,1/9,*+*3:08-3(4+346744'13/2:3,,20/09:;::99:;)66/-.143272323.;43'&&(,0/,'++-0;:4,,)0.-..7879938889:9749(&*+,/+.())+.5+-7.;:7995544)(433489885536;:246:59:3/&/705)1)1-34329940/2,)0,+++,8848*)'(*/,',/052)*,28486;:<5:6-229110608(&%%(*80,(((+1432**)5+98;2-+$%'*(+,&+32.+1.34'(/017695.,,3,1,,').&)*/58134.462<22:34/801181;*'**),&)'*)--4-2082201+()**-.10330;222289;+-*))%-+/+,2/&()55*1+*,04,.1767:6,4&.*,)*%',4/5368;69;95951-0.*4,+*1.5.+)+,.8./6318/2,87-')1$,%')/-//33:9,,9:56865;.94+*/04+$)
@6cae639b-ebc5-42e6-9631-91f7339750c1 ch=158 read=118593 start_time=2019-12-13T15:27:54Z barcode=BC01 runid=2c9cf7bc05858273f10e7d7ec552fc0bd742dc3e
CTCCTACGGGAGGCAGCAGTAGGAATTTTCGGCAATGGAAACCTGACCGACAACGCCGCGTGAAGGGAAAAGAAGGTTTTCCAGTTGTAAACTTCTGTTACCAAGGAAGAACGGCGGCTACAGGAAATGGTAGCCGAGTGACGACAACTTTATTAGAAATACATTAACTGCATTACCAGCAGCCGCGGTAATACGTAGGTGGCAAGCGTATCCGGAATTAATGGCGTAAAAGAGGGGGCAGGCGGCAGCGGGGTCATATGGTGAGAAGCCTGAGACTTAACTTCCAGTAAGCCATAGAAACCAGGCAGCTAGGTGCAGGGAAGGGATCTGGAATTCCATGTGTAGCGGTGAAGAATGCGTAGATATATGGAGGGAACACCAGTGGCGAAGGCGACGATCTGGCCTGCAACTGACGCTCAACCCGAAAGCGTAAAGGGGAGCAAATGGATTAGATACCCTAGTAGTCCACGCCGTAAACGATAGTACTAAGTGTTGGATGTCAAAGTTCAGTGCTGCAGTTAACATAATAAGTACTCCGCCTGGAAGTAGTACGTTCGCAGAATGCTCAAAGGAATTGACGAGGGGCCCGCACAAGCGGTGGAGCATGTGGTTTTAATTCGGAAACGGCGCGAAGAACCTTCAGAATCTTGACATACTCATAAAAGGCTCCAGAGATGGAGATGGCTATGTAAAGGATACAGGTGGTGCATGGTTGTCGTCAGCTCGTGTCGTGAGATGTTGGGTTAAGTCCGCAGCAGGCGCAACCCTTATCGTTAGTTACCATCATTAAGTTAGGGACTCTGCTTGAGACTGCCAGTGACAAGCTGGAGGAAGGCGAGGGATGACGTCAAATCATCAGCGCACCTTGACCCTGGGCTACACGTGCTACAATGGATGGTGCAGAGAGCCGCGGGTGAAGCAAAACCCATAAACCATTCTCAGTTCGGATTGTAGTCTGCAGCTCGACTACATGAAGTTGGGTCCTTTAGTAATCGCGAATCAATGTCGCGGTGAATACGTTCTCGGGCCTTGTACACACCGCCGTCACACCACGAGTTATTAACACCCAGAAGCCAGTGGCCTAACCGCAAGGAAAGACTGTCATAAAATTAAGTTGATGATTGGGGTGAAATTCGTAACAAAGGTAACCGG
+
,///')1*56--23001+,)*+))*.8;623;6685.*)0+-8)*+31/1.,*,'-4,..00+0,.(+/0(&+,)/-5)',*).,8--/97+*3(-)0)$0(.*()/4002-%-+(--16712+23-,441/%&+*%()*.,)&%'&'.660/;+)+***),%('/*22%1%1'&-5,2434572/-+-1/.-2121**)///78)*'+*00+32../+*&*''(--3;6('(',-2,4++4,,(%%-,&,3++*$%'**36,)&))'-..-*'%''(*()/,-(()-38+0+'$%&)3*/,).:83434/-'(+3082*)*&//112,.-0,3-:9.-++)/-.//21018).024877324331(+./*.)*,.02.0'&)'*('**()&)-.....*,/252677:42,,+()-,/%6/)&++()/..*0(.,/-&+.2:8.-/%+'('+*&35(',/12165,,025;88:;841.3'*--05994795<5;472212:80186/131.+,-,-6*.'%%(*,,'*$-'(+3702/'&''$&*&%)-,16;4,/2..75',.548-)(''-,4/4($.22)+1/*,)/./1539876-/0'*&),.5<<,918//-'+,')&+-*0,,.)((*''&'&')+*)254574/*+*-+-.76,,11-8)(+&))5.,+*,,'24535&,).'*3.569-1//0-,&)&+&4.6/00798()+-/27678776/558537-+(+,/+,,.-'(%13306432/&163181336/;/+/.-5:553'.(-'(3.(482.40/(%&*''(0/49960....780*''(1402-+)+*'%%*06/6651.+/3;...33,&&%$'$('((%%0.(''++'%&''*,-,+$$%&+,-61111-00--+)').211/++),.3),+144086)+'+(.+::<84903872*6'1+&))*24115/(148966724//*,**2/)(&+/**3)*''(()***./9.-(,)%6346&.0,,80*1/3:422'345-2/-/34/.+22/6*%&)%,*0-(+,01.1,*+/--+/4+('-*)14)---.0+',2364615-1+1(*%+0210%&,.2,/-,$,*/,-/)(05+.*&('+2*.**,,/615:(3)+4848--
@a470c718-13ec-4bfd-b30b-95d77908ce5a ch=216 read=112671 start_time=2019-12-13T15:26:51Z barcode=BC01 runid=2c9cf7bc05858273f10e7d7ec552fc0bd742dc3e
CTCCTACAGAGGCAGCGAGTACAAAATTTTTTTCAGCCGTGGGAAACCCTGACCGAGCAACGCCGCGTGAAGGAAGAGGTTTTCGGATTGTAAACTTCTGGTATAAAGGAAGAACGGCGGCTACAGGAAATGGTATGGTGGCGAATGCCTGATATTAGAAGCCACACGGCTAACTACGTGCCAACAGCCGCGGTAATACGTAGGTGGCAAGCGTTATCCAGGAATTATTGGGCGTAAAGGGGCAGGCGGCAGCAGGGTCATATGGTGAAAGCCTGAAGCAACTGGTAAGCCATACAGAAACCAGCTAGAGTGCAGGAGAGGATCGTGGAATTCCATGTGCTTGGTGAAATGCGTAGATATATGGAGGGAACACCAGTGGCAGAGCGACGATCAGCCTGCAACTGACACTCAGTCCAGAAAGCGTAGGGAGCAAATGGGATTAGATACCTAGTAGTCCACGCCGTAAAACATGATGAGTACTAAGTGTTGGATGTCAAAGTTCCAGTGCTGCAGTTAACGCAATAGAGTACTCCACTGAGTAGTACGTTCGCAAGAATGAAACTCAAAGATTGACGGGGGGGCCCAGCACAAGCGGTGGGGCATATGGTTTTAATTCAGAAGCAACGCGAAAGAACAGGTCTTGACATACTCACTACAAGGCTCAGAGGATGGAGAGATAGCTATATGAGATACAGGTGGTGCATAGTTTGCCCGTCAGCTCGTGTCGTGAGATGTTGGGTTAAGTCCCGCAGCAGGCGCAACCCCTTATCGTTAGTTACCATCATTAAGTTAGGGACTCCTGGCAAGAGACTGCCAGTGACAAGCTGGAGGAAGGCAGGGATGACGTCAAATCATCATGCCTTATGACCCTGGGCTACACGTGCTACAATGGATGGTGCAGAGGGGAAGCGAAGCCGCGAGGTGAAACAAAACCCATAAACCGTTCTCAGTTCGGATTGTAGTCTGCAACTCGACTACATGAAGTTGGAATCGCTAGTAATCGCAGATCATGTCGCGATAGATACGTTCTCTCCCAGGCCTTGTACACGCCCGTCACACCACGAGTTATTAACACGAAACCGGTGGCTAACCGCAAGAGGCTGTCTAAAAGGTGGGATTGATGATTGGGGTGAAGTCGTAACAAAGGTAACCGG
+
*,//(()&+$)*),/.''&(%$*(&((0322,)''#$#$'(-(+,)-:,'',-3-20101/)/5'+),..0,0+-&'*,2;:;350*;)%*047238.)'%&(-/6.-/07)23,,*(&(&%'))-&/.+-6--'(*,*+'&'*,+)-'$#&)&'+.&,,)-+**'-+4-*+1*+.1,3.275&/,.4/--+,/-7/006706-**&*2:,5.4..-8'%,+,,..*3/.-+&%'+0*),,+*%(.,,1+(()*)-//,$&%*)/4,,-4+1900.-()&)''&')57(2/&(''-+052/.+))*+-'(,,/,0,*-,/,,,+'1)(0,1905.0,,)&(%(+0.,/4-0434208865/24/*2-'/)5408/-.,2(&%&*1271///*',3,+*).)++--.%,,3*+,9))%(/-'20501/,(++/80,*56+31,(--.26'++378636*--07-0.79.,%'(*-+*+-,.-0+)+08<9:9;78937/-132()+4--,,1,)'-((6,.250-'('()*+1+$((&%'*()*,047;7460.)***-,88.090.*'(0-1.1-131-+(31+#$%&((*'')(-%,-'((*&*)+09<,668;5,&'+%'.)/)))*1,*(-+'(4.10.)()'-*+,/%$%&')()+*09((&'*+441/.++320997773440//014.6..49)-.44*083'&/0+,82--./357789684/./+,1,-0.-638+/86+%,)&0)(+0.04,480'*3-44,5--*6.-985/.%,3..+3,$68,1216&''-.-''')+92008/2256;8843232*1,,*.1/*2452:98/-'*-;411105()&/)&&(+6349+,*253-*.&))*-46347868:566,-.01-**320&,),$%)(0:.,'(0*//28(01;;6084**'23-502:556000.-',(2,+-8887436/.//))'&'&'&()-,.2:-6-6/73553-.0420),''.++-1103*,****)212-+%*&&'/-.*)-268,5)'&().))0/(+0,,*,2+.,,/)4,+/.+,+-*(+%.++-,-54+-)-*)),(%%((++.02.25+*+-98;0+7)))*(&0/+,21,./0..0%)&'(.3,*5+..3209
@06111950-41e5-4ec9-8b4a-cca4b46e3864 ch=281 read=96335 start_time=2019-12-13T15:26:33Z barcode=BC01 runid=2c9cf7bc05858273f10e7d7ec552fc0bd742dc3e
CCGGTTACCTTGTTGCGAGCTTCACCCCAGTCGCCGATCACCAAAGTGGTAGCGCCCTCCCGAAGGTTAAGCACCCGCTTCTTTGCAACCCACTCCCATGGTGTGACGGGCGGTGTGTACAAGGCCCGAACGTATTCACCGTGGCATTTCTGATCCACGATTACTGGCGATTCCGACTTCGCTTAGGTCAGGTTGCAGACTCCAATCGGACTACGACGCACTTTGGGTCCGCTTGCTCTCACTTGAGGTCGCTTCTCTTTGTATGCGCCATTTGTAGCACGTGTGTAGCCCTGGTCGTAGGGCCATGATGACTTGACGTCATCCCCACCTTCCTCCAGTTTATCACTGGCAGTCTCCTTTAGGTTCCCGGCCGGACCGCTGGCAACAAGGATAAGGGTTGCGCTCGTTGCGGGACTTAACCCAACATTTCACAACACGAGCTGACGGCAGCCATGCAGCACCTGTCTCACGGTTCCCGAAGGCACATTCTCATCTCTGAAAACTTCCGTGGATGTCAAGACCAGGTAAGGTTCTTCGCGTTGCATCGAATTAAACCACATGCTCCACCGCGTGCGAATTTTACGTCAATTCATTTGAGTTTTAACCTTGCGGCCGTACCCAGGCGGTCGACTTAGCGTTAGCTCCGGAAACCACGCCTCAAGGCACAACCTCAAGTCGACATCGTTTACGGCGTGGACTACCAGGGTATCTAATCCTGTTTGCTCCCCACGCTTTCGCACCTGATCAGTCTTCGTCCAGGGGCCGCCTTCGCGCATTCCTCCAGATCTCTACGCATTTTCACCGCTACACGCTGATTCTACCCCTCTACGAGACTCGAGCTTTGCCAGTATCCAGATGCAGTTCCCAGGTTGAGCCAGGGGATTTCACATCTGACTTAACAAACCGCCTGCGTGCGCTTTACGCCCAGTAATTCCGATTAACATGCACCCTCCCGTATTACCGGCTGCTGGCTGGAGTTAGCCAGTGCTTCTTCTGCGGGAGTGCGTCAGTAAGGCAAGGTGTGCTTTGCTCCCTTCCTCCCGCTGAGAATTGCTTTACAACCCTTCTTCATACGCGGCATGGCTGCATCAGGCTTGCGCCCATTGTGCAATATTCCCCACTGCTGCTTACTCCCGTAGGAG
+
25+3.6(-+*1*-.(,+*&*220..21/)-05**#&*+*(-'24.1/0.*+*..2.)(+4-+.3/5074.'*#(*'$&)(('+2012+00('++76/*00664/.023:;857011,*&+00-6,8,)(433658;889<5210///;*..//,1*%'**10124*.*.04:240(15;7,'%%'1-..&',,800.24452)4**1-9/330.0-323)-.64(.**.)')/.--.-,.$)().-,/0.(*4-4554;945673203953;10)(+-+123253--.678-1:::,2+-4796//002+)'&$(*8478:/568)+7:73+/+,4/01;:011688473/0234954:-'(66.81(')+(+,-,,+-.18213*7-+/826'++)*00...//1.:.0,761(,-1.22+//+)+2/,-/021.0.05331+*0*+0%)../-,+)))013365/2*+/69723/*,.,./0/00:/*.0:856210797)+++)+,-726577852369./0.+)(,+88:<7442/4.0..0.*1,2,;99;/..*),-6;246))(+),(*(*)&%%)&05-71<3,240+0.5:<,372502.-+(((')$,.+./2031/.0,0.*)',+(-)*,.10+-*-)./+,,2756/6-6)*0045906)3+33674122/174***0-147:447.9.-3-&()//,++-35.14:3./.3::,*/++-8/..1/27+,*,-/039:<:609**0670-6.294;6,-%%#%%%')+,+**/--+45534.1;:,2579,/1(*%'$&%)('5/-'480('(('*()++&(-++-1172+0-&(**20+*,038879:<6<0++1-3)%'2*&)-+-'39/-.-/2610..0022/2:19:28;554534.+'%$#%,*2..,,.486;03.//8261.*%*%+55--8--306/.0-2,,.7844.)$**'*00,,.1%8))):*980/5/-.,(%'$#%&)--)-*+-.102*1.&+(*167&-..3.-601,03+*41--&(),)()/,-*,-.26)3979<924)+')(13221*+.,0367,34..2(+,46,+/5)-%&'3)+,2/570(+,+*()('&$)*0;*,3152-.
@0bbdfa94-9171-4535-a466-fae46c8f1e5a ch=43 read=136091 start_time=2019-12-13T15:26:17Z barcode=BC01 runid=2c9cf7bc05858273f10e7d7ec552fc0bd742dc3e
TGCGTCTCACTCGCCATGGCGATATCTCGGTGCTTGCGGCGAGTGGTTGCCAGTATTACCGCGGCTGGCACGTAGTTAGCCGTGGCTTTCAATAAAGTACCGTCGGCTACCATTTCCTGTAGCCGCCGTTCTTCCTTTATAACCGAAGTTGTCGAAAACCTTCTTCCTTCACGCAGCGTTGCTCGGTCAGGGTTTCCCCCATTGCCGAAAATTCCCTACTGCTGCCTCCCGTAGG
+
#$#$#%')%$#%$%%##%%$%$%$'%%%'&*('%######$%&$'&%%$%&&%/+,747<87/,*&(&*&.+,'1,9-018.//.-.48.,0,47,,1023124.)(0'+0/2:25312,/,12+//182*)-,*'+/.0111%'%%)%'')*(+68-893823789*25%.),'..-23--/0.75;13,-1<8/988/,-9-.5018566.92,())(&(&(+-*/-((2.3*
@f6b040a0-22ef-4b8f-85c4-0fa214bcaa61 ch=426 read=157516 start_time=2019-12-13T15:26:05Z barcode=BC01 runid=2c9cf7bc05858273f10e7d7ec552fc0bd742dc3e
TTGTTGTGCTTCGTTCCAGTTACGTATTGCTGTAGTGCTGAAGAGTTGTCGGTGTCTTTTGTGTTAACCTGCGCCTGCGTAACCATCTTCGGTTACCTTGTTACGACTTCACAGTCATGAATCACAAAGTGGTGGCGCCCTCCCGAAGGTTAGGCTACCTGCTTCTTTTGCAGCCCACTCCCATGGTGTGACGGGCGGTGTGTACAAGGCCGGAACGTATTATTCACCGTGGCATTCTGATCGTTACTAGCGATTCGGCTTCATGGAGTCAGGTTGCGAATCAATCCGGACTACGACGCGCACTTTATGAGGTCCGCTTGCTCTCGCGAGGTCGCTTCTCTTTAACATGCGCCATTGTAGCATTATTGTAGCCCTGGTCGTAAGGGCCGCGATGATGACGTCATCCCACGCTTCCTCAGTTTATCACTGGCGAGTCTCCCTTTGAGTTCCAGCCCGGACCGCTGGCAACAAAGGTTGCGCTCGTTGCGGGACTTAACAACATTTCAGCACAGGCTGACGGCAGCTGTGCAACACCTGTCTGCAGTTTGAGCGCATTCTCATCTCTGAAACTTCCGTGGATGTCAAGGCCAGGTAAGGTTCTTCGCGTTGCATCAGATTAAACCACATGCTCCACCGCTTGTGCGGGCCCGATCAATTCATTTGAGTTTTAACCTTGCAGCCGTACTCCCCAGGCAGTCGGCTTAACGCGTTAGCTCCGGAAGCCACGCCTCAGGGCACAACCTCCAAGTCGACATCGTTTACGGCGTGGACTACCAGGGTATCTAATCCTGTTTGCTCCCCACGCTTTCGCACCTGAGCGTCAGTCTTCAGGGGCGCCTTCGCCACCGGGTATTCCTCCAGATCTCTACGCATTTCCACCCGCTGCATAGATTCTACCCCCCTCTACAGGACTCAAACACCCGGTATCAGATGCAGTTTCCCAGGTTAGGTGGCCCGGGATTTGTCACATCTGACGCTTAACCGACCGCCTGCTGCGTGCGCTTGCGCCCAGTAGTTCCGATTGGCTTGCGCCTCCGTATTACCGCGGCTGCTGGCGCAGGTTAGCGGTGCTTCTTCTGCGGGTAACGTCAATGGGCAAAGTGTGCTTTGCTCCTTCCTCCCGCTGAAAGTACTTTTACAACCCGAAGGCCTTCTTCATACACGCGGCGGCTGCATCGGGCTTGCGCCGTTATTGCAACCCTGCCGCACTCCGTAG
+
$##*''(&***-.15.0%-,;-..974:220/)%.2/1,./)')),401224634/9;;,./015.,.6+&'&')&%%'/.-)()+02/1(3*:.-0.,'.0)*+(+.51/0//663432:84-3-0,,+-3-),,,:96100,*,.-224((**-.1/*&%#($'&(+*3,,-2/'))2-'$'&,+'$(''(..303334/4254-435225572/0+0+*4;65681113/.1973334.(&-'+-+0//'402,613;8+)**''*/&*//823&&1/1*0.6*71.*&$''*4)))-*.079.1/+0-+-()+.5+.0102/-10.301+-2.,4051,*%--.16476+04,,,*+%)'&,(()0062(%'178/40.,4544'%%'(('''--357:9/,/&*&)2,3.-.11,83+,325605/)$%)*382(/41*'0202''*12-3:8::881:001+2,(&('/3.0399:87:672:74*.),%*(/-%--(%%&(')&'10-,(./-0)&'%%($2)1/118/(241*2)304.*),/(,-/81),.2662.'(32,3*/-'(5740'+,'4+002-/11))*.0789;75763:3326.,')-+4:89:./.-,/.57149+,2)*+'&&(%/.+'%)*397<8.2:5./3/9;6-4.22210(/+--500,189.*,54.35710*,+0-0-+(/-,-838&,)--%35%&'+447.)50--.0+22.4'1()++72515560:0++)((++/664545612)%/+4467:7::2.:7*'+,816)$))).841()(-0-,+35223-./2297+07901,,+)(+&)(&*'+).-18750,/*+,999899898922;-1-&'--()*%'%%)),-6/61648444-.($%$*1&('%+.)(%*1*++,-.2...00;/61<)1(''0.7-%')'*0+/(',/(06+&++'(*.820*+''((111))1061692/-*,/55741''$%&.-32*')%&*.//-'/(&$%'''*'-0-2*,./7/*,3,02645//3,.*&**.,5)$'.%**446;59;877532--/65355/1/.(435;,1)+*-,//+&&%*()01/+49.)::917-,-,*321(**.).21*+2/2283966:65532+10),'%'1-.--)-3&11..702,.)%+(&,,(*'%(%%%%&%&)%)*25-1,,
@f31da2e3-40d8-45d9-ae01-e79da25b9973 ch=94 read=195779 start_time=2019-12-13T15:26:05Z barcode=BC01 runid=2c9cf7bc05858273f10e7d7ec552fc0bd742dc3e
CTCTACGGGAGGCAGCGGTAGGGAATATTGCACAATGGGCGCAAACCTGATGCAGCCATGCCGCTTTATGAAGAAGGCCTTCGGGTTAAAGTACTTTCAGCGGGGAGGAAGGGGAGTAAAGTTAATACCTTTGCTCATTGACGTTACCCGCAGAAGAAACACCGGCTAACTCCGTGCCAGCAGCCGCGGTAATACGGAGGTGCAAGCGTTAATCGGAATTACTGGGCGTAAAAGCGCACGCAGGCAGTTTGTTAAGTCAGATGTGAAATCCCGAACAAGCACGAGACTGCATCTGATGCGGCAGGTCTCGTAGGGGTAGAATTCCAGGTGTAGCGGTGAAATGCGTAGAGATCTGGAGGAATACCGGTGAAAGGCGGCCCCTGGACGAACTGACCTCAGGTGCAGCGTGGGAGCAAACAGGATTGGAAGCACCTGTTAGTCCACGCGTAAACGATGTCGACTTGGAGGTTGTGCCCTTGAGGCGTGGCTTCCGGAGCTAACGCGTTAAGTCGACCGCCTGGGAATACGGCCGCAAGGTTAAAACTCAAATGGTGGCGGGGGGGCCCGCACAAGCGGTGGAGCATGTGGTTTAATTCGATGCAACGCGAACCTTACCTGGTCTTGACATCCACGGAAGTTTTCAGAGATGAGAATATTGCCTTCGGGAACCGTGAGACAGGTGCTGCATGAGAAACGTCGTCAGCTCGTGTTGTGAAATGTTGGGTTAAGTCCCGCAACGAGCGCAGCATATCGCCTTTGTTGCCAGCGGTCAGGAACTCAAAGGAGATAAACTGGAGGAGGTGGGGATGACGTCAAGTCATCATGGCCCGCCGACCAGGGCTACGATGCTACAATGGCGCATACAAGAAGCGACCTCGCGAGGAACAAGCGGACCTCATAAAGTGCGTCGTAGTCGGTTAGATGCAACTCGACTCCATGAAGTCCGGAATCGCTAGTATCCCTCGTGGATCAGAATGCCGCAGTGAATACGTTCCCGGGCCTTGTACACACCGCCCGTCACACCATGGGAGTGGGTTGCAAAGAAGTGATGCTTAACCTTCGGGAGGGCGCTTACCACTTTGTGATTCATGACTGGGGTGAAGTCGTAACAAAGGTAACCGG
+
.88213/80--+(/2/410+191/.,,621,-,,1..3-,*,2/')&-+-.-,-).226043,+/).+.,16++2-308701%3)1(-+&)%(&/,.*%*(/59.)+'*(*,2-$&'/;3++8.:.01098/-340..4-015/:,/5)***&)+',-'*457321%'.*./10.,2.,0234945708.10/0:8:64.3.12879-:,4+/1.0.-/..288;78.-783/*.14.113+040-3.8*21637-/7(,0988237-*273,&%,+(%&('($-&633445:60*.,+(,+)+++-7798,3/*'(''*+-2.2.0765-../38/)&**)2,,+*(***,/-/7.*)-((35070,-+,'2--(%),*%&*227521--.-.)*.(,..01///0/7:,)&+8914715*1(((*%$$%*).+$&')023+--../*3,,--..87766,7-9.3149,.56;..8000:86500-.-1'5*.//137.,/,//6-01/668979;97-)++)622-.('),521212::53796:3/+*')(0(,0772**)''-,.)-*--3388.//05/&&*/54-238900001:797/..+),)'(**(*&(%)+)*-/148--.)).,48:80*))*,-)(&%'--/71385797;:1354.01&)---2689910/,,()$*.-))12579&,,/087-9-.-47;--.0:13.20/+-./9/.1577//+-)+&&&#$&(+%+$,--+22.02/+//400,3+++*2329,,)$%%$&6:777://)((*)-27-3567888662/256;9784.89,$+'&&,*,..2,(((&%))+(%%'&&*.--111./3,'(((*758;88230'*,)+-05466951.,.)*,1*,:885769;791:%('/('&)(1.901/24468977/4/-,..,.,.-444+*'''+*3*(+/15(325***///15+0%+237:8,31260/-,.,)()('%''),13:42;10.,,-,17%/&2/())-2238-/.4.%()''(%(%&'(-)('(21-;7)+30-/.6..9;465;4./.27;9996265254.00/3///0214144-*3*/7::94
@5eb68c43-4fcb-45e9-b393-e26dd9985644 ch=37 read=138955 start_time=2019-12-13T15:25:48Z barcode=BC01 runid=2c9cf7bc05858273f10e7d7ec552fc0bd742dc3e
CTCCTACGGGGAGGCAGCAGTGGGAATATTGCACAATGGGCGCAAGCCTGGTTGCGCAGCCATACCCGCGTGTATGAAGAAGGCCTTCCGGGTTGTAAAGTACTTTCAGCGGAGGAAGGGGTAAAGTTAATACCTTTATGTTGACGTTACCCGCAGAAGAAACGCGGCTAACTCGGTACCAGCAGCCGCGGTAATACGGAGGGTGCAAGCGTTAATCGGAATTACTGGGCGTAAAGCGCACGCAGGCGGTTTGTTAAGTCAGATGTGAAATCCCGGGCTCAACCTGGGGCTGCATCTGATACTGGCAAGCGAGTCTCGTAGAGGGTAAATTCCAGGTGGCAGCGGCGGTGAAATGCGGCGTAGAGATCGCGGAGGAATACCGGTGAAGGCGGCCCCTGGTTGAACGGCGTTCAGGTGCAGCGTGGGGGCAGGATTGATACCTTGTGGTAGAAGTGCGCCGTAAACGATGTCGACTTGGAGTTTGTGCCCGCTTGAGGCGTGGCTTCAAGCTAACGCGTTAGAGATGAGCCGCCTGGGGAAGTACGGCCGCAAAGGTTAAAACTCAAACGAATTGACGGGGGCCCGCACGAAGCGGTGGAGCATGGTTTAATTCGATGCAACGCGAACCTACCTGGTCTTGACATCCACGGAAGTTTTCAGAGATGAGAATGTGCCTTCGGGAACCATTATGAGACAGGTGCTGCATGGTTGTCGTCAGCTCGTGTTGTGAAAATGTTGAGTTAAGTCCCGCAACGAGCGCAACCCTTATCGCTTGTGCCAGCGGTCCGACCCGGGAACTCAAAAGGAGACTGCCAGTGATAAACTGGGAGGAAGGTGGGGATGACGTCAAAGATCATCATGGCCCACCCGACCAGGGCTACCACGTGCTACAATGGCGCATACAAAGAGCGACTCGCGAGAGCAAGCGGACCTCATAAATTACGTCGTAGTCCGGATTGAGTCTACAACTCGACTCCGTTGAAGTGGAATCGCTAGTAATCGTGGATCAGAATGCCACGGTGAATACGTTCGGGCCTTGTACACACCGCCCGTCACCATGGGAGTGGGTTGCAAAAGAAGTAGGTAGCTTAACCTTCGGAGGCGCTTACCACTTTGTGATTCATGACTGGGGTGATGTAGCTAAGGTAACCGG
+
(*..*+0-25/(+-,/2313755-+-,,+,,./3070+5873655/4757-0'%&%''$.*32*57)+0.-+--026/)++*.-5759)-46-60/182,020262,***,+).*,1*41()-92/-7**)%(##%%$($*2./272810:/+.'(1*',+%+%,&1,.000-8',+-25(12125720',-5..-)))(()(.,13615517/4,/0-0,2-266:7997696+*+031213/*))'+3:9.3+,(,.8((3411**66,-62+353563/41.-0($((-.1/1,()...2.5..-('&&&')*-)*,0%/,*'*)-*6++*4,*')'%)*-,%+,)),5*,-05*),0..&'+52**+3+-4-335:97*(((((--.'58/'&'&&%')++*-+-2:80.8.-,...11.53(%)'+,+.(''%$&$'&&',)()$()&(&*(.66898*01*++--421414,%),1.*-,63,&(((+'.5-,,/0++*,'+&+,45220/5,(&'&('&&#,*(1-541/*''(*++)/6/899:+,/-.'(18)*65651**604,/314;50/81),+/%/((+08120.,+*./-0<:.66;621435:891--%(&%%%+2,5//,4+*)+,013/01/2.*491*5++*)*4//'+3.,503/3/--77/714%-'('*'(.-%-)-.22*+,-0132--4301++-/47:547210/86,)&(%&$,2044/40;++.8670/51120525+)4+-,&'/+(++,+*)*-5/3*,&0,&','.+12828,((*&(+65/3-,*,*,.0:,/,*+-(-(+'**,-7:346--))+307.)(-98;7,3,.22*$'&&)..924-++'&(&%()-./2/0062+22.555568,+%'%)'%('('''$&'%(38.257419661/68*1(%&)+0.+(()+*6+)&#&$&'$&&**/-/010//.-''&**+)*,0,.-0+,*,$-)/*.-)/4002)*+82/0)'(.+,-7;8./.072)+15-5,,,744424;207-.+/()-/+-80))*)/)).56622,%(('(),1,.%%%$1)0229712'01.142513:2228.++&'-10551233364+('$%&##%$%.*---5;8527
@3e43a768-3524-4347-a35f-2409efc3824d ch=339 read=114532 start_time=2019-12-13T15:25:44Z barcode=BC01 runid=2c9cf7bc05858273f10e7d7ec552fc0bd742dc3e
CTCCTACGGGAGCAGCAGTGGGGAATATTGCACAATGGGCTTGAGCTGGTATGCATGTATGAAGAAGGCCTTGGGTTTGTAAGTACTTTCAGCGGGGAGGGAAGGGTAAGTTGTACGCTGCGCTCGTGACGTTACCGCGACTTCAATAACTCGTACGCAGCCACTTAGCAGTAATACGGAGGTGCAAGCGTTATTCGAGAGATTACTGGGCGTAAAGCACGCAGGCGACAGTTCATTCAGTCAGATCTGTAGCAAATCCCGAAACTCCAACCTAGAGACTGCATCTGATACTGAAAACGAGTCTCGTAGAGGGTAGAATTCCAGGTGTAGCGGTGAAATGCGTAGAGATCCTGGAGGAATACCGGTGACGAAAGGCGGCCCCTGGACGAAGACTGACGCTCAGGTGCAGCGTGGGGCGAGCAGGATTAAGATACCCTGTGGTGCGCCGTAAACGATGTCGACTTGGAGGTTGTGCCCAGCGGGGCGTAAGCTTCCGGAGCTAACGCGTTAAGTCTGACCGCCTAGAGTACGGCGCGAGTTTGAAACCGATGAATTGGCCGAGGGTACTGCGGCAGTGGAGCATGTGGTTTCCGGTCGTGCGGCGAAGACTGCCCTGGTCTTGACATCCACAGAACTTTCCAGGGTGGTTTACGTTACTTCCGGGAACTGTGGAACGGAGTGCTGCATGGCTGTCGTCAATCGTGTTGTGAAATGTTGGGTTAAAGTCCGCAGCAGGCGAAAGCCGCTTATCCTTTGTTGCCCAGCGGGAGCTCAAAGGAGGCTGCCAGTGATAAACTGGAGGAAGGTGGGGATGACGTCAAGTCATCATGGCCCTTACGACCAGGGCCACGTGCTACAATGGCGCATACAAAGAGAAGCGACCTCGCGAGGAGCAAGCGGACTGTACTCATAAAGTGCGTCAGTAGTCCGGATTGGAGTCTGCAACTCGACTCCTGAAGTCCAAGATGGCTAGTAATCGTGGATCAAGTGCTGCCACGGTACGTTCCGGTACGCGTGCACCATGGGAGTGGGTTGCAAAAGAAGTAGGTAGCTTAACCTTCGGGAGGGCGCTTACCGCTTTGTGATTCGCGTGGGGTGAAGTCAACGGTAACCGGAAGATAGAGCGACAGGCAAGTAGGTTGCCACAAAGACACCGACAACTTTCTTCAGCGCTGGGGTGATCCCAACAAGCTGAAGTATTAACCCTGCGCGCAATATCTTCCGGTTACCTTGTTACGACTTCACAATCCTTGTGTGTATTTCTATAGGTCAACATAACTTACGCGTTAGCTCACGAACTTTGGGTATTGCCAACTCTCATGGTGTGACGGGCGGTGTACAAGGCCGGGAACGTATTCACCACCGCGACATTCTGATTCGCGATTACTAGCGATTCCAGCTTCGTGTAGTCGGGTTGGGCTACAGTCCGAACTGGGACGTTATTTTTTTAAGTTGCCTTCGCAGGGTGCTTCGCGTTTACGCCATTGTAGCACGTGTAGCCCCAAATCATAAAGGGCGCGTGATTTTGCGACGTCATCTGCAACCCTCCAGGACATCCTGGCAGTCTCCCTGAAATTGCCCACCATCATCACGTGCTGGCTACTTTAAAGTTGGGGACAAAAGCAGGTGGGACTTAACCCAACATCGACACGAGCTGACGACAACCATGCACCACCTGTCTCCCTGTCGAGGAAGGGCCCCGTTACGGACCGGTCGGGGGGGATCAAGACTTAGTAAGGTTTCTTGTTGCTTCGGAATTAAACCACATGCTCCACCGCTTGTGCGGGTCCCGTCAATTCGGTTTCATTCTTGCGAAGACATTACTCCCCAGGTGGAATGCTTATTGCGTTGGCGGCAAAGAAGGGCTTTGCTGACACCTAGCATTCATCGTTTACGGCGTGGACTGGAGATACAATCCATGTTTGCTCCCCACGCTTTCGCACCTGACGTCAGTCACTGTCCAGGGGCCGCCTTCACCGCACCGAGTATTCCTCCAGATCTCTACGCATTTCACCGCCGCAGATTTCTACCCCCCTCTGCGAACAGCGCAGTTTCGAATGCAGTTCCCAGTTGGGCAGGATTTCATCCGACTTGACAGACCGCCTGCGCTTACGCGTAGTCCGATTAACGCTTGCACCCTCCGTATTACCGCGGCTGCTGGCACGGAGTTAGCCGGTGCTTCTTAAGGTGGCGTCAGTGGTAGGGTTATTAACCGCCTTCCTCCGCTGAAAGTGCTTCTGGCCCGAAGGCCTTCACACACGCATGGCTGCATCAGGCTTACGCCCATTGTGCAATATTCCTGCTCCCGTAGGAGCAATATCAACACCAACAGAAGGTTTAAGCGCACGCTTGTTGGGTTCTCCAGCACCAGCGTACGTAGCGGG
+
+12.,,1)-0%+,067/-1,45)/--)8,*),-3841.))*())+,*)*'&%$&&'%1),.1+(-*,()&(%%))(%$$'(&'(),64-.)+,,15)(,.),,)1)))'%('')(*%&)+++--.--,)(*/3.17*'&'&&'&$&)-2--.+-%'%$$)-/*(*(&'*(*+,3.,-(1(0*,(0-.*,,,/('($&((''*1-013941125483''%*(/-/.+'#$$(25*%).&++.25--/**&&$&'*.6)/4***+'''2%4'5)2&**+-)$%*+.12122(-$%+,)&()()*+)*+,,*&/2..,)+/+3-++/*0(*+01.90-)0/+--00-----.5+,47+,3+633540800/0,/4-.12/3/;7/)69870.5+--11-,,..9./465*,)'&%(*((('&()(,0$/%((').%32''((&)'#''/7356;894./-250/,,*-.')'06+0,10*#'$'(/0-//()%&((+(-/-,/0.4.-.31:04+20,.02+'*%%$('&&&(+**11&$(02()+,'&$$&&%&.15...()%)(%$#&(*)+***-.4:2.+//,,+)18()')%($'-'*-,*%%&%()*$(('&*,**'*(*,1/,'&&'--5+26+**&+./&&,,1*&,),*'&&&'''*)')++-((.''%&+&(+00366)'*-.1/5660/*(*).1.30//87:7012<8;849.5.+).,(+-&4%)('$&(('/3&'-),-<97;:24:.30$$$#%**&$*7759(-*'++32689,32.++..,01.5-+0/51,4-484.042443434.577:7*'%&')%'&&(-..,(((%&%$%'')*2/28<25220343*237+)(().*+.++*+-+-++(((,-58.038-,((&$%&(+/./*()-533.%'..178',,&...4)-,-0:;16111-(,-/3+)')&'2),+,.5.,('%$%'1/0,939644,'&(&&$%**)+,/&$##'*-'&$##&%)''&'%*')*33,()++2439./+57)&+'&*+260/)'%%)(+-.76/7-)+0+31+5+*4/&--34/0659;/*)(('-+(,),.(&&%$(())*+22186:5662/,/.077&54640&/)+.0*$)&&(480,-1'/.,,--(+1892844*&(%'')*'%*)-.2:/0.8-1++&&*'$*+..1.3972220-'&(%$%&&()(,,+2615737-00...034*,'+&.*,$*(%)&'()'+0())),*201+(&'&&,1,,0,-./+1,+)-,,*++.5222511)+,2219+7))(-+/1624.,)**3388758321./4-2-0,&00+/4.000;6017027/245555374549;7./-,.:7666/3336.:+'+0052.-,*%'(*/7,1+(&&*'&))+.0+,290.)334534;558:<;0)-&(*.),+-1,))',()*()-1)%&$*77.028+)0,&%'))()))))%&(4,)(+*./)2-5(./-**&('($(*)'%#&()*/49,,$$'+'('.(20+,-(*+.-2+-7/-../237*)+'42*1--00(+0,,-)++(+'****.(**&*(&-.4')'(&((')'&**(%.%+%&&).)1.3/)+1*,)&&&(&)*,1,)+),0014489::<45/..10/910/43-6,)(&**()-0.2,03,792,/:56/:6838;88.880.--*-,)(',(%&&++-(0+.2*&()'$('*-9.&)'(--2;::50/0233442.22///1*/.005'*,62),.12.,)*+4;153;<-4.-./-3),-'0&&&&876*,.-/8<9:/,*,,*1*(),/313/,'*')(%***//..81--'(*/07.,+-.13;73766063+**.+,039/+'&'&%&%&&,2,2&$&'-6-),*010+,-,,37./**)+..0.2012&0-'#'*0.6((330).0&)'')(&*0&/(01)''(+2:6+,+.+,.102133767,27,,(,*%(&$'$&%*+))+)/27482.,&$(*,,,)$'&('0.;81,,985:878<.6-&+,4+-,)$&)%18/.,--'')+.1.040157969'%%$#$&%&(,)*&%%),*),/0/4/.-2.+-13;965411015.37+,-)(,01765.)+(,$&),-.342:8133,()'%'*,''()&.,',*'&(&(+/)4++,-%)$%(*+/-%$*,*65634//..+*)%$&%.,''*,((((),)..-0%)''%)*22//0007%1/-+0./02<5+/-*,.+2,,,7//)''..37--87940-0074444/,-,,*,*+()/*.-.2-+,*,%'$&&*1/.13-,1%+*'(%*&--.2.)+((*0-&+####$
@2244372e-ee4e-45ad-a6c8-3d052456d996 ch=404 read=105005 start_time=2019-12-13T15:25:46Z barcode=BC01 runid=2c9cf7bc05858273f10e7d7ec552fc0bd742dc3e
CTCCTACGGGGAGGCAGCAGTGGGAATATTGCACAATGGGCGCAAGCCTGATGCAACCATGCCGCGTGTATGAAAAGGCCTTCGGTTGTAAGTACTTTCAGCGGGGAGGAAGGGAGTAAAGTTAATACCTTTGCTCATTGGCGTTACCCGCAGAAACACCGGCTAACTCCGTGCCAGCAGCCGCGGTAATACGGAGGTGCAAGCGTTAATCGGAATTACTGGGCGTAAAGCGCACCAGGCGGTTGATCCAGATGTGAAATCCCCGGGCTCAACCTGGAACTGCATCTGATACTGGCAAGCTGAGTCTCGTAGAGGGGTAGAATTCAGGTGTAGCGGTGAAATGCGTAGAGAGATCTGGAGGAGGAATATACCGGTGAAGGCGGCCCCTGGACGAAGACTGACGCTCAGGTGCAGCGTGGGGAGCAAACAGAGTTAAGATACCCTGGTAGTGCGCCGTAAACGATATCGACGGAGGTTGTGCCCTTGGGCGTGGCTTCAGGCTAACGCGTTAAGTCGACCGCCTGGGGAGTACGGCCGCAAGGTTAAAACTCAAATGGTTGACGGGGGCCCGCACAAGCGGTGGAGCATGTGGTTTAATTCGATGCAACGCGAAAGAACCTTACCTGGTCTTGACATCCACGGAAGTTTTTCAGAGATGAGAATGTGCGGGAACCGTGAGACAGGTGCTGCATGGCTGTCGTCAGCTCGTGTTGTGAAATGTTGGGTTAAAGTCCCGCAACGGGCGCAACCCTTATCGCTGTTGCCAGCGGTCCGGCCGGGAACTCAAAGGGAACTGCCAGTGATAAACTGGAGGAAGGTGGGGATGACGTCAGAGTCATCATGGCCCTTACGACCAGGGCTACACACGTGCTACAATGGCGCATACAAAGAGAAGCGACCTCGCGAGAACAGAAGCGGACCTCGCATAAAGTGCGTCGTAGTCCGGATTGGAGTCTGCAACTCGACTCCATGAAGTCGGAATCCTTAGTAATCGTGAGATCCACGGTGAATACGTTCAGGCCTTGTACACACCGCCGTCACCATGGGAGTGGGTTGCAAAGAAGTAGGTAACAACCTTCGGGAGGGCGCTTACCACTTTTGTGATTCATGACTGGGGTGAAGTCGTAACAAGGTAACCGG
+
*)-&#%',48.*,61066)+-,3-*+*+-01-./.53-1)(%+.816300/31/.--1.336746552535104)*&**1204)3+5.210,-,+-5))'))+-6+(,-+-).*&&'*;/-/131247167,*435''+030004009*,-,'*(&&,/.3.,)4++,9:459;:0///-582...+.//,953*.*(+7662342.1---'0+*5+-*+69-8746<6/2-,'()+*,.'*)+((,'('+/543/37.*332+-355353:8;88/3)++++*,6211355/./,-+&%#+)+-,*+0042'0,3,.0/031/2)*80-)$/+00-+))'*11:44''''(*456:954-*0//5-.)*.3/1**,+(,,*15:4-(/--./,2()'')+,2321.,700*&&&+091/+*'-/6,+&(&(*+*+),--330.4:87++()(155::97/.**&..31.'0'+--8+-*/,%%#%.956-/*()*-(+///32/-**-417.5656::021)).-*&&))+,,75-.-.)4+9441/*).3:.-.'(.*/239<9//82--,1041714463--./0.-,54<8694920145::9777349''-.1+*)).6.:997+))')/02(),-*,+*-5;;53/+)+,1,+)/...11-)3*+-79793.,+)()./45988894913045786-..-.44:5<540392///40:64137((1/60-/2486:81),,2/<4330//&(0)0-,4:5242717'8)..&))++.:986,..*()44678&10--00<:8893/-**)-..8;;757566648-)&)+--01495821((($%'(69433.22--**(//278642732.1/01786915(&(')(().-/))2-/./**+/(&-)'54:2140/,.00471026::996:6852*0-+5,4.,.//.424101220104:/1625001*0.//5*-+*(*-+-.610)&+330,-.60*,82464365%)22123./3834239288012+.5-1/**&&))+-3;3533,%(('),-8/.-)(-/98320;1*02+,2016+3:(,/99,(+,13<8754587577/,),*(*1-*.4548(5,4993/6
@eccad0e9-dec7-4e07-821b-1395155e3b24 ch=271 read=107322 start_time=2019-12-13T15:25:45Z barcode=BC01 runid=2c9cf7bc05858273f10e7d7ec552fc0bd742dc3e
CTCCTGGGAGCAGCAGTGGGGAATATTATGGAAGCCCCTGATGCGGCAACGCCGCGTGGTGATGAAGGTTTTCGGATCGTAATCTGTCTTTGGGAAGATAATGACGGTACCCAAGGAGGAAGCCGGCTATACGTGCAGCAGCCGCGGTATGCGTAGGTGGCGAGCGTTATCCGGATTTACTGGGCGTAAAGGGCGTAGGCGGATGATTAAGTGGGATGTAAAATACCCGGGCTCAACTTGGGTGCTGCATTCCAAACTGGTTATCTAGGTGCAGGAGAGTGGAATTCCTAGTGTAGCGGTGAAATGCGTAGAGATTAGAGGAAGAACACACACCAGTGGCAGCGACTCTGGACTGTAACGACTGTGAGGCTCAGCGTGGGGAGCAAACAGAGTTAGATACCCTGGTAGTCCACGCCGTAAACGATGAATACTAGGTGTGGGGGTTTCAACACCTCCGTGCCGCTAACGCCGATGGTATTTCCCGCCTGGGGCTATGCGATCGCAAGATTAAAATAAAAGGAATTGACGGGGACCCGCACAAGTAGCGGAGCATGTGGTTTAATTCAAACAGCAGAACCTTACCTTGACATCCCTTGCATTACTCTTAATCGAAATCCCTTCGGGGACAAGGTGACAGAGTGGTGCATGGTTGTCGTCAGCTCGTGTCGTGAGATGTTGGGTTAAGTCCACCCAGCAGGCGTACCAGCTCGGTAGTTACTACCACCATTAAGTTGGCTCTGCTTGAGACGCCTGGGTTAGCTCCAGGAGGAAGGTGGGGATGACGTCAAATCATCATACTTATGTGTGTGGGGCTACACACGTGCTACAATGGCAAGGTACAGAGACGTAATATGCAAATGAGGTGGACAAACTTTAAAACCAGTCTCGAGTTCGGATTGTAGGCTGAAACGCTCGCCTACTACATGAAGCTGGGTTACTAGTAGTCGCGAATCAGGAGAATGTCGCGGTGAATACGTTCGGGTCTTGTACGCACCGCCCGTCACACCATAGAGGTTGGCAATACCCGGGTCCGTGAGCTAACCTGGGGAGAGGCAGCGGCGAAGGTAGAGATCCTTGGTGGGATGAAGTCGCAACAGGTAACCGGAGAGATGGAGGCGACAGGCAGAAATGGGATTGGCTGAGCACCGACAACTTTCTTCCAGCACCCTTGGCGCGGCGGG
+
(-31)()(##$%'/)0526/')&('*)$))+++%&*+'&'((&(&&.--,,/0/./0(-)))**..(,)7310)3)-.0/3...7687477.4-+,,//()(((,.((&)%&*+(*&+(')'-1&&),*)*,*/*)()))-5.2/0,+()$+*.'**)3.2**75617*),)./-1:500,,/0)-,,1,)-++-0)(35./-)*$*'-)(++46560,+0330-4/(*26973-)(&')13031../.2:.6(281/+),5*.2.*-/-)(%.)'(&),,-2-7*8*)&.00****16-*,/))*-((&&&$&1)(,%*,+0156/+,())--&-/-2*%)+&&%'(*+4253*+*,(+)-)+$)&0.))*&))+2116*&)*-2((*(%'+**)11'-0)),/0./0-,&(',*)/03'.,-/045///-,00/0/0::6+-6:,-)-*.0+-1+,*+&&)*+%)'(&&&'&$''(2++1**44+)23.*$&)(2-&*)')06+,/4062*'(06)()%&(+-.0+180//52+,,//4-))))**()*,+((*-+982649-*/+,-/0.0132*)$#%&&*,'00.1(()3+/++,(%%%'&/)*+$%'*%'2+/63(14/.0/(0+,-47-*'))/)&&'&.,+23+*,,--../(**)+/-)+-*-/-,+9%.4+8-3,*.(#&('**--+0/&*%'&&$'&&&$&&*-1..,+*)$&)*,/,,),,(-++)'$&'&&%(%%%/0465.4'$%&%(($(*)0-,-+'+&+12*/3786666:511/1'#(%('&$%$('.(')-/,1-+*()(+)+0455467*'&%$%*)+-90+*)('%%'+*('$)&'$%'',.,-+(')31/1501:;82,2--,,+'&&&+)04125+/.1856153',')+,*.0+--*,,-.0'4'*/77.20/0)(,22251/1//4/2-03-++-))-.0-2,'%'('.//321%)2/.,5,,+2).-/53285/1210//735.,')*05+0-/3/-21)))+(+008545742534/128-'(&'&$#*())(%&&((,+,*)**-%&$-+-++*%)*-/+*&$$&)+(*,+277852*%%'$$((&,*)901)&-4%&'&%(),-%/(,$%#$%&*160++**'(*//-16/,)))*.,')&*((&(*%$%#$
@f6c960a5-2072-49be-bb72-349a74e37d5c ch=147 read=116463 start_time=2019-12-13T15:25:28Z barcode=BC01 runid=2c9cf7bc05858273f10e7d7ec552fc0bd742dc3e
CTCTACGGGAGGCAGCAGTAGGAATTTTTTTCGGCAATGGGGAAACCCTGACCGAGCAACGCCGCGTGAAGAAGGTTTTTCGGATTGTAACTTCTGTTATAAAGGAAGAACAGCGGCTACGAAATGGTAGCCGAGTGACGTACTTTATTAAGCCACGGTAACTACGTGCCAGCAGCCGCCAATACGTAGGTGGCAAGGCGTTATCCGGAATTATTGGGCGTAAAGAGGGCAGGCGGCAGCGAGGGTCTGTGGTGAAAGCCTGAAGCAACTTCAGCCATGCATAGAAACCAGGCAGCTACTGATTGCGGGAGAGGATCGTGGAATTCCATGTGTAGCGGTGAAATGCGTAAGATATGGAGGAACACCAGTGGCGAAAGGCGACGATCTGGCCTGCAACTGACGCTCAGTCCCGAAAGCGTGGGGAGCAAATGGGGATTAGATACCCTAGTAGTCCACGCCGTAAACGATGAGTACTAAGTGTTGGATGTCAAAGTTCAGTGCTGCAGTTAACGCAATAAGTACTCCGCCTGAGTAGTACGTTCGCAGAATGGAAACTCAAAGGAATTGACGAATTTGCCTGAAAATTGGAGCATGTGGTTTTAATTCGAAGCAACGCGAAGGAGGCCTTACCAGATCTTGACATATACTCATAAAAGGCTCAGGATGGAGAGATAGCTATATGAGGATACAGGTGGTGCGCTGGTTGTCGTCAACACGTGTCGTGAGATGTTAGGTTAAGTCCGCAACAGGCGCAACCCTTATCGTTAATTACCATCATTAAGTTGGGGACTCTGGCGAGACTGCCGGTGACAAGCTGGAGGAAGGCAGGGGATGACGTCAAATCATCATGCCTTATGACCTGGGCTACACGTGCTACAATGGATGTGGTGCGGGGAGGAGGCGAAGCCGCGAGGTGAAGCAAAACCCATAAACCATTCTCAGTTCAGTTGTAGTCTGCAACTCGACTACATGAAGTTGGAATCGCTAGTAATCGCGAATCAATGTCGCGGTGAATACGTTCTCGGGCCTTGTACACACCGCCCGTCACACCACGAGAGTTGATAACGCAGAAGCCGGTGGCCTAACTTAGGAAGGAGCTGTCTAAGGTGGGATTGATGATTGGGAATGAAGTCGTAACAAGGTAACCGG
+
$$''(7390,-0/0.5000((*(*1+&&((((-4138222-'(-/.6**+568500-2(--41..,-4./(,+*.,7780/30)7((%&%'*5.2.2///72.(.(+',,,(3,3-,+,,,17961--.051,&)+,21,+**284,0-/('),0/*)*/9466:9:871/,,*,00)'$*&*+31404-./730+,00169435&2-/.1.)4+58/---39.)(,.*&-585383-12'%+26321.1,140-/+*,201-/')($'3**%%%&'%#&(./..790;:695210.*%%&%)(+4&60)+(08.01088232635:41/.-+++*)2/239:1./-,,1/5...,0/0----242134073..3++0,34..--/+)1.6-//.+.-/223404,+..-*&,,)*0285::*(--38:0&1541/5./26-84)&'(3--452/01296/53-+640)('*+0421-/00<1:1:8:955--,44&/-)**,322443132-8--.,',(()-/)/76-%()*4,)++-..,,3()553+/4-,//,0+**,,00./.,)())('12,../,,*-00-,1/4-()-1;:016661...+-1-+)''*,*,&)&*')'(+.)*%+(-3/0133-(*,-/0446+*+.834''+.5630.-*4223232/,.0.2)-134,/+,498--%&',+0.)*)+,.&'(%&(+9896877658747%-+,827154,,/1+6&'.+)+,.076/8344,6,7,1911;898.24/,*.*'.233674,'-*)(./46863&21268)+(*,683+()/-4.%*(.6075796798:8.//:1+1+,-*(,-1139124+)((('().266/64856;:94&'-,*('+))%.,&(('(*4+,,++-$,&').8*..8.)+53'&)441:89<815)-0<6',+0*.139998/6-..5/-/62200/42)-')(,***%%()./.900-51/+**&%&)6636293(*00.136:6580.5616/-.662636:72:-/,-%'&3*)+))+(,15%(/')(+,''0,,/3041.15,+,+))&(+0.--)&''/.01.//-.-190+.,*)//)+'&(*%%$('*(,42577713+./6:8965
