# Supplementary material for: De novo species identification using 16S rRNA gene nanopore sequencing
Source: PeerJ. 2020 Oct 21;8:e10029. doi: 10.7717/peerj.10029 (PMC7585375; doi:10.7717/peerj.10029)
Supplement: Supplemental Information 3 [file peerj-08-10029-s003.zip › pass_fastq_runid_2c9cf7bc05858273f10e7d7ec552fc0bd742dc3e_491.fastq]

@e84afab8-595d-465c-b178-1eb97cca844e ch=221 read=79938 start_time=2019-12-13T15:25:17Z barcode=BC01 runid=2c9cf7bc05858273f10e7d7ec552fc0bd742dc3e
CTCCTACGGGAGGCAGCAGTGGGAATATTGCACAATGGGGAAACCCGATGCAGCAACGCCGCGTGAGAATGATGAAGGTTTTCGGATCGTAAAGCTCTGTCTTTGGGAAGATAATGACGTTTTAAGGAGGAAGCCACGGCTAACTACGTGCCAGCAGCCGCGGTAATACGTAGGTGGCGAGCGTTATCCAGTTTACTGGGCGTATTAAAGGGGCGTAGGCGGATGATTAAGTGGGATGTAAGAAATACCGGGCTCAACTTGGGTGCTGCATTCCAAACTGGTTATCTACAGGGTGCGGGAGGGAGTGGAATTCCTAGTGTAGCGGTGAAATGCGTAGGGTGGGAAGGCACAGTGGCGAAAACGACTCTCTGGACTATGGCAACGCTGAGGCTCGAAGCGTGGGAGCAAACAGGATTGGATACCCTGGTAGTCCACGCCGTAAACGATGAATACTAGGTGTGGGGGGTTTCCAACACCTCCCGTGCCGCCGCTAGCATTAGAGTATTCCGCCTGGGGAGGTACGGTCGCAAGATTAAAACTCAAAGGAATTGACGGGGACCCGCACAAGTAGCGGGCATGTGGTTTTAATTCGAAGCAACGCGAAAGAACCTTACCCTACCTTGACATCCCTTGCATTACTCTTAATCGAGGCTCCTTCGGGGACAAGGTGAGTGGTGCATGGTTGTCGTCAGCTCGTCGTGTGAGATGTTGGGTTAAGTCCGCAACGAAGCACAACCCTTGTCGTTAGTTACTACCGGTAAGTTGAGGACTCTGGCGAGAGACTGCCTGGGTTAACCAGGAGGAAGAGTGGGGATGACGTCAAATCATCATGCCCTTATGTGTAGGGCTACACGTGCTACAATGGCTGGTACAGAGATGCAATACCGTGAGGTGGAGCCAAACTTTAAAAACCAGTCTCAGTTCGGTTGAGCTGAAACTCGCCTACATGAAGCTGGAGTTACTGGTAATCGCGAATCAGAATGTCGCGGTGAATACGTTCCCGGGTCTTGTACACCGCCCGTCACACCATGAGTTGGCAATACCCGAAGTCCGGCCCCTAACCGCAAGGAGCAGCAGCCGAAGGTAGGGTCAGCGGTGGGGTGAAGTCATAACAAGGTAACCGG
+
.-5++-85<2*,.,0332286:8+30060//3364324.(',/,/++)665302245368003/1*'%%'(,-00/14/865/++-34272:.+,.888903;2093,1/1.(&))&'&+253.5.7/15.7016//./-,/.61/0,+-5;7773/4503,+12**(*+(&-//26/+*.,01:0.1+&*)/1,-268122.,'+.7/&-0/,0866:;9;9:9-7.8-597:78-,,%(#2*-133:+5140.2.,2108-..;:998:79+/16.32-06*,0()(+'(''+2+6.*()'&('3333300'(+586++++2821291./475/.(',+7,/+00+*.-4509,+-1*'*)*+-,-(+2:576,..-+(--(*.//)//3.(+,(+/9:;5*./5834+16+//./--)06.,2%/%--.-*+*66579;+520224;9646.2310222424)7:/8'4)0.04/49*,949513913.*(+*/-/*+*+,46573571163('((*+,.-,/020.)+-+4;:/.1127-*,/00195616;5589200121)&%$&&(*'$&('(+-/8<-399;8.6.--824././5('*20**1,15)&&()+/-.5562;//,',+0/--01/5-4-0)*'$$+11085.9:21448,7.1(,,/6878544531+*&%*,+.00-3-))**%'%'*-+023:3433,)),&$(--,*'')'%**027.0/./961:&/,4))()0-/*-67.30/*681252.),)'()),.8779;8:<7271438470,3-+)&$&)3;;6764565781:52449976(32+(2,311,)'-043650)+-/338804/--6+-+/-59/-.-,66415/.0552/,0,-50/.6(;;5//9628;9009012839-4799.,.*'(((*,14++/-048656860,3+,.33.,7-..928/02//0801948702/0/983711.)*,+49562411)246.2-,-2347<74;+/27685796/+--)6.6./:1-03-,05023+1,0*)'(/66:4.4,()%'+'23/)56)&''($%(-,/05&41-4086/-)*&%(,,128452./.151236
@98a354c3-ea42-4e5e-af13-dc040989e97b ch=14 read=79825 start_time=2019-12-13T15:25:16Z barcode=BC01 runid=2c9cf7bc05858273f10e7d7ec552fc0bd742dc3e
CCGGTTACCTTATTTTGACTTCACCCCAATCGCTGACCTACCTTCGGCCGCTGCCTCATGCGGTTAGCTCACGGACTCCGGGTATTGCCAACTCTCATGGTGTGACGGGCGGTGTGCACGGAACCAGGAACACCGCGACATTCTGATTCGCGATGCCTAGTAACTCCAGCTTCATGTAGGCGAGTTTCGGCCTACAATCCGAACTGAGACTGGTTTTAAAGTTTGGCTCCACCTCATTGCATCTCTGTACCAGCCATTGTAGCACGTGTGTAGCCCTACATAAAGGCATGATGATTTGACGTCATCACCTTCCTCCTGGTTAACCCAGGCAGTCTCGCTAAGAGTCCTCAACTTAATGGTAGTAACTAACGACAAGGGTTGCGCTCGTTGCGGGACTTAACCCAACTTATCTCGACACGAGGCGGCGACAACCATGCACCACCTGTCACCTTGTCCCCGAAGGAATTTCCTCGATTAAAGAGTAATGCAAGGGATGTCAAAGTGTAGGTAAAGGTTCTTCGCGTTACTTCGAATTAAACCACATGCTCCGCTACTTGTGCGGGTCCCCGTCAATTCCTTTGAGTTTAATCTTGCGACCGTACTCCCCAGGCAGAATACTTAATGCGTTAGCGGCGGCACGGAAGGTGTTAGAGAACCACACCTAGTATTCATCGTTTGGCGTGGACTACCAGGGTATCTAATCCTGTTTGCTCCCCCCGCTTTCAAACCTCAGCGTCAGTTACAGTCCAGAGTCGCCTTCGCCCTGGTGTTCTTCCTAATCTCTACGCATTTCACCGCTACTGCTAGGAATTCCACTCTCTCCTGCACTCTAGATAACCAGTTTGGAATGCAGCGCCCAAAGTTGAGCCAGATTATTTCACATCCCACTTAATCATCGCCTACGCTCCCTTTGCATGATAAATCCGGATAACGCTCGCCACCTACGTATTACCGCGGCTGCTGGCGTGGTTAGCCGTGGCTTCCTCATGGGTACCGTCATTATCCCAAAGACAGAGCTTTACGATCCGAAGCCTTCATCGCTCACGCGGCGTTGCTGCATCAGGGTTTTCCCCATTGTGCAATATTCCCCACTGCTGCCTCCCGTGAGGAG
+
301408/0162+241+))+-10,178*2,12&'))(00)*-/.5.(-5.789+-,))%0'*)4/:-*+.-0005.%(+&-1-0'+'$&%0)++--.,11866667418986/.-)%&')()/(.5'/2.41.3.*+,+369;:7889;825+,-%)-/-...,..1-++,184.2/)/-50./1/;8.)/.,+,--8,1+)/.,,,+-0264.8:;+165.2<:4:466:227*0'())*4222214645/-+*,-/8-0.2.--..40.,0+20*#%'(12:'1,),8///-+(5.-.699::.2',.4:8810.,(.3.4+4-))*/1/67325-,-/*&%'(/5204.*,(2),,43,235843362//..0-5/-711/0/332:152<72.2./,13-((%&),,--.)'&+.+,-+4/024352,**,-11/1:135.0/-&*.,6.///0('(2*+,+09221.0463400)((**.122331)332999063(),./336135*-6/<97;613/4.%.737,,/010<9:90/0277424.-./))'((%&(.,(088../134181-)1.+,02;6051006.0/12:+-++*986,+/-*($*+1//1101389536./0*4/*,*)+001-0*+-76**+%'%*)),,/0/.1248<9665304*',/0/552+013513+'.+.044:600.+25+)./30898/&+,46.+)'(078002669//1;222371()('*'*.;;9<61*,'(*8879<::2;+*3;44487783724750-/3-./)(&%)+,('.'5*52+,,-2.-001/-),,/()+5,5+5+543:6)')()&''&'$*'',.*)+3//,8-&%,.--060.,,.3/40%'/,1077607()-./22416;(73)'.'(%%'/;41/+/.198;84454)674597576776;68.-+1../22.3,+'-)100..5507//+,2,333*.(+)*'00.0/+9.'((&&..++,620),,28-$''(-0+)+-%-96<:989&7685866383152&%%&)*,1./:393:+)*-/(+7+-07354660740+,-.-))))/*03)*5)'3,,%
@8bd92b03-c3fb-4dc8-b045-07354ba0bc44 ch=253 read=215560 start_time=2019-12-13T15:25:09Z barcode=BC01 runid=2c9cf7bc05858273f10e7d7ec552fc0bd742dc3e
TTGTTATTACTTCGTTCAGTTACGTATTGCTGGTGCTGAAGAAAGTTGTCCGGTGTCTTTGTGTTAACCGCGCCTGTCGCTCTATCTTCCGGTTACCTTGTTACGACTTCACCCAATCATCAATCCACCTTAGACAGCTCCTTCCTGCGGTTAGGCCACCGGCTTCGGGTGTTATCAGCGTGGTGCTGACGGGCGGTGTGTACAAAGGCGAACGTATTCACCGCGACATGCTGATTCGCGATTACTAGCGATTCCAACTTCATGTAGTCGAGTTGCAGACTACAATCGAACTGAGAATGGTTTTATGGGTTTTGCTTCGCCTCGCGGCTTCGCTTCCCTCCTGCACCATCCATTTAGCACGTGTGTAGCCCAGGTCATAAGGGGCATGATGATTTGACGTCATCCCCGCCTTCCTCAACTCGTCACTGGCAGTCTCGCTAGAGTCCCCAACTTAATGATGGTAACTAACGATAAGGAGTTGCGCTCGTTGCGGGACTTAACCCAACATCTCGACACGAGCTGAGCGACAACCATGCACCACCTGTATCTCATATAGCTATCTCTCCATCTCTGGAGCCTTTATGATATGTCAAGACCTGTAGTAAGGTTCGCGTTACTTCGAATTAAGTATGCTCCACCGCGTGCGGGCCCCCCCGTCAATTCAGCGGGTTTTCATTCTTGCGAACTACTCCAGGCAGGTACTTATTGCGTTAACTGCAGCACTGAACTTTGACATCCAACACTTAGTACTCATCGTTTACAGCGTGGACTACTAGATTATCTAATCCTATTGCTCCCCACGCTTTCGGGACTGAGCGTCAGTTGCAGGCCAGATCGTCGCCTTCGCCACTGGTGTTCCTCCATATATCTACGCATTTCACCGCTACGCTTGGAATTCCACGATCCTCTCCTGCCTCTAGCTGCCTGGTTTCTATGGCTTGCAGTTAAGCTTCAGGCTTTCACCACAGACCTGCTGCCTGCTCCTCTTTACGCCCAATAATTCCGGATAACGCTTGCCACCGTATTACCCGCGGCTGCTGGCACGGCGGATTGTGGCTTTCTAATAAAGTACCGTCACTCGGCTACCATTTCCTGCCCGGCCGCCGTTCTTCCTTTATAACAGAGTTTGATCCGAAAACCTTCTTCCTTCACGCGGCGTTGCTCGGTCAGGGTTTCCCCATTGCCGAAAATTCCCTTCTGCTGCCTCCCCGTAGGAG
+
%$,'-&,($+6952554,4/;./0765;455:89:;;:73-.0,007417)5-87:+*00)1,4.5.61*102.1.0+5878658898/5,50:.0686217'00...2,&''%-)+-39888199*..//-.3714434553,&$&(/-2-+0425.03-3--4/-5/00.9//+++-,83441,---53;;723,,,-++,/0./05()0-1957<889<9:98;4:789:78:703,&.*-/045675:37)4*226557677796*)-5)()**48827/.,/(,5820)',/**-/:<.665:0648,(*2-2)-605,,1.,352'*020:0*,(''**.41843+,2(&&((.220-'())-0,')2,,,/62+363/37445438<933334661459.+-429:;37/2./.573./.,0.//96465475..///88,/-+.,4+-+.53:648535:1/--''**$)06-/.122,3,+,,:9/0/11.0.'+1,+344,+-046.*/'&$$,356:464;+2),(-529:87.,.**,'/./046611*+,,242:97768/-,01.5+')&&')-688633498.*(&)*((,.,1-,/.3,$(0+:,*+/++('(+0./03.'.((*)+.3-/*+/0823*),-(/*2.$&'(+.3;;+5**))*.+/-/-,&%'-/))/38&%&%$&*)*/*&)'(5.2.1294764565.813800/879/2/)+&*,.)+./2898:965:8&0+01238:11./.0&(%.&&&'&,5030,)24,/.496)&)(+29<3-;7544,*++,:9'/-/,../53954678678687183-0634404346:;:99:78798860.-'*(,4:269823)**'('('+*+,0.)%')*-1601(+876-,-04035546;689186/'*/*//1,%%%&'+0,%,,14$&*/03.))-5031301)'%&$+,+'&'(.5-/394157274-8.06;.0*0-5141/.,4-,6.)-)$&(+0//:,)')()+224+3(%+/.++-$.&$%'*+37+)&(0037,,-(33233(*,,./.)')-'-98/0/-)($)&0,3440-(&/(+'',-+1287''+)2-+(,-/((,6:6.97;78<;97:5-/,)++*,.610..*0)*+-+)15*.;:1.5:-3967;775441),21++,()5803/9,,-44-('
@5b63d722-1a4c-487f-bd56-cfc87e1a407c ch=365 read=186118 start_time=2019-12-13T15:25:07Z barcode=BC01 runid=2c9cf7bc05858273f10e7d7ec552fc0bd742dc3e
CTCTCCTACAGGAGGCACAGTAGGGAATTTTCGGCAATGGAAACCTGACCGAGCAACGCGCCGCGTGAAGGAAGAAGGTTTTCGGATTGTAAGCTTCTGTTATAAAGGAAGAACGGCTACAGGAAATGGTAGCGAGTGACGGTACTCTATTAGAAAGCCACGGCTAATACGTGCCAGCGCAGTAATGCGTAGGTGGCAAGCGTTATCCGGAATTATTGGGCGTAAAGAGGGAGCAGGCGGCAAGGGTCTGTGGTGAAAGCCTGAAGCAACTTCAGTAAGCCATGAAACCAGGCAGCTAGAGTGCAGGAGAGGATCGTGGAATTCCATGTAGCGGTGAAATGCGTAGATATGGAGGAACACCAGTGGCAGAAGGCGACGATCTGGCCTGCAACTGACGCTCAGTCGAAGCGTGGGGAGCAAATGGGATTAGATACCCTGGTAGTCCACGCCGTAAACGGTGAGAGTGCCTTAAGTGTTGGATGTCAAAGTTCAGTGCTGCAGTTAACGCAATAAGTACTCCGCCTGAGTGATACGTTCGCAAGAATGAAACTCAAAGGAATTGACGGGGCCGCACCAAGCGGTGGAGCATGTGGTTTAATTCGAAACGCGCGAAAAGAACCTGAGTCTTGACATACTCATAAAGGCTCCAGAGATGGAGAATGGCTATATGAGGATACAGGTGGTGCATGGTTATCGTCGGCTCGTGTCGTGAGATGTTGGGTTAAGTCCGCAACGAGCGCAACCCTTATCGTTAGTTACCATCATTAAGTTGGGGACTCTATGGCGGGCTGCCAGTGACAAGCTGGAGGAAGGCGGGGATGACGTCAAATCATCATGCCTTATGACCTGGGCTACACACGTGCTACAATGGATGGTGCAGAGGGAAGCGAAGCCGCGAGGTGAAGCAAAACCCATAAAAACCATTCTCAGTTCGGATTGTAGTCTGCAACTCGACTACATGAAGTTGGAATCTAGTAATCGCGAATCAGCATGTCGCGGTGAATACGTTCTCGGGCGCTTGTACACACCGCCCGTCACACCACGAGTTATTAACACCCGAAGCCGGTGGCCTAACCGCAAGGAAGGAGCTGTCTAAGGTGGGATTGATGATTGGGGTGAAGTCGTAACAAGGTAACCGG
+
'(,),3,)1(56--,,-.+23,'''((*4;9,1;61720)//*/:...82.3*-/2-+/.28433552-2,/.)---21;:94)5(+/)+,1&/0903/1...48-*,33/3-.+,()*,)*&.,*-430&.,($&(*,//)&')*21//1/)-/-)-+(+3/,)/**+6,4,-+(')*.&)-3*+&2+/1/4204-,3.065;752220.,-/,10-30/1575.''(.,(.0/065.6+//)24/014238,*-/,-.433/)('&+'*+-(..9:*3700(*6+-,55;9-.-.,++-./6611,+)38134.40)0*101*(+('(,,-890141,/288757741()(..0/077:.///73,+-.-618:73244.2.2/2675////015553011*'**&+'3%+.'%),:;;5'10/422.551392()4767460)**,3536-.548/.+&&%)&*&'%/*//04362:9366-,))*/5+-0867364446+%*%'.-12-*/+.01.,420+)&(&)/.016943421+.00-13&')+&))))--/1001057249/0,2)-*233;558,//0420193;7385:4),2(*(**.017-*''01%$&%'+,35439984442(&17(-1,+-(&&)*-.:30-()/*987872.,+/*-778+1+,/543436333:+,.99,*&''110,,-./2001253:1676556-21-()*&+'',,$*.(862+4.453.1,+-;45;896-/2-.*2,.8;4.+325/+(,+)*%$().50344588:89991/1(*,-2+&67//,/036682:1/03998:374*-1,+-9.32.,))(+(*%**,283140812:::871/)'))+-+,/-.()2*+546/+-,.,-9,-.:;84;9/30;:91;;::<9540249:/7*5//,+0322+,,(*004*56597611()335.20-+)')+(')+7842725/,/0146735-51./85-5/50//905//%&*&#'111212988<:4551323701-,*)+,*.,/-+11+)--+/4,99818&(5888/,/,,*/.'*$'(,+02.39,14/21*-,)++,+6+/171/%''')658999810/-%&,+.8
@c9745b1e-0fac-4062-9c08-8098c95ea18e ch=172 read=206477 start_time=2019-12-13T15:24:40Z barcode=BC01 runid=2c9cf7bc05858273f10e7d7ec552fc0bd742dc3e
CTCTTACGGGAGGCAGCAGTAGGAATTTTCGGCAGAAACCCTGACCGGTAACGCCAAAAAAAAGTGAAGGAAGAAGGTTTTCGGATTGTAAACTTCTGTTATAAAGGAAGAACGGCTACGAAATGGTAGCCGAGTGACGTACTTTATTAGAAAGCCACGGCTAACTACGTGCCAACAGCCGCAGTATGCAATAGGTGGCAAGCGTTATCCAGGTGTGGGCGTAAAGAGGGCAGGCGGCAGCGGGTCTGTGGTGAAAGCCTGAAGCTTAACTTCAGTAAGCCATAGAAACCAGGCAGCTAGAGTGCAGGGAGAGGATCATTGGAATTCCATGTGTAGCGGTGAAATGCGTAGATGGAGGAACACCAGTGGCAGAAGGCGACGATCTGGCCTGCAACTGACGCTCAGTCAGCGTGGGGAGCAAATAGAAGTTAGATACCCTGTGGTCCACGCCGTAAACTGATGAGTACTAAGTGTTGGATGTCAAAGTTCAGTGCAGTTAACGCAATAGATACTCCGCCTGAGTAGTACGTTCGCAAGAATGAAACTCAAAGGAGGAATTGACGGGGGCCGCACAAGCGGTGGAGCGTAATGGTTTTAATTCGAAGCAACGCGAGAACCACCGGAATGTGACATACTCATAAAGGCTCAGAGATGGAGAGATAGCTATATGAGATACAGGTGAGGTGCATGGTTGTCGTCAGCTCGTGTCGTGAGATGTTGGTTAAGTCCCGCAACGGAGCGCAACCCTTATCGTTAGTTACCATCATTAAGTTGGGGACTCTGGCAGACTGCCAGTGACAAGCTGGAGAAGGCAGGGGATGATGACGTCAAATCATCATGTACTTGCTATGACCTGGGCTACACACGTGCTACAATGGATGGTGCAGAGGAAGCCAGAGCCGCGAGGTGAAGCAAAACCCCATAAAACCATTCTCAGTTCGGATTATGATCTGCCATCGACTACATGAAGGTTGGAATCGCTAGTAATCGCGAAGATCAGCATGTCCGCGGTGAATACGTTCTCGGGCCTTGTACGCACCGCCCGTCACACCACGAGAGTTATTAACACGAAGCCGGTGGCCTTACCGCAAGGAAGAGCTGTCTAAGGTGGGATTGATGATTGGGGTGAAGTCATGGCACAAAGG
+
//23703282-.1..22(36.3-+-377/(('&)((*)*9/++,27,++**/*+)&&(())((%'*/5/./0(+,,/28:-3'0(0./1270153674/9///;/.008.26.(0,((((+/2-..+**3-/-...0.'''''((',+(&,+,*.60-2...24/0/2374503&/+%'&$(&(-00,3*()*%*+/5/39143562.4&%-)&&-*699888:/)*-12,01946;531438//06.,*+'$*)((030//1,-./2+(4-*)))7;5:.*+*)/741723764111.+)++-4612'&,)19578'++/-/.3/391200/-..-41,*-1))'+,.412000-00-9675423.7..)*0/)3-5674432,2-4--++*++*,.22556,)(''&'):669*.*/::;--)'%)(5*177-56)((,%*-32&,0298785%,&'',-%&&'544.-.16<7:68443+0+,-7;00-++)24.-*,&).6.(%&'().-++040(&''&23252157031.)')(&(2/,-78:4(-()*/1/61110(89/26'(&++//549664++&#,&&,+,1<<+::9;8./,+./&1%-.)%)*)&%(*../0,'$%%)'+-11300,+(+...2)*,/099850..1*()*+5545)),,-,7)5)),%(*,-/6912572233.-)..36686763652..0//80((-.++++5('+3/6((&*)*0036<6385333.:///;63:344224720310&4826885.2,)*&*141,*+./7644,247/-*++)/-&+413*)*'*/01-(+.7801187(,'(%(&%#%'''(*15-17546.-,*'-/0599443513<::756575.)1-+.,/&%(&)'320/+-(,-/;.//<<9957..-4;;72:7:<:8;,.1<959216%.&'./-,.'''/.4665556/,&-&*'3,/9011787441611,0,-+%+33..0.0112''),/./27))*(-/.,22.-/..21100'.-1896;4347.10231/.)+',,.&'''(,*/&()+79699797607/-+(*+3(''''%&//*32429*3.2;;-3,**/0.;134/*)+.-**)'3,,,&&291)/
@12113c37-695e-4c6e-ad87-fc219376c89e ch=327 read=90671 start_time=2019-12-13T15:24:01Z barcode=BC01 runid=2c9cf7bc05858273f10e7d7ec552fc0bd742dc3e
CTCCTACAGGGGCAGCAGTGGGGCTGTGCGGGCAATGGGCGCAAGCCGATCCAGCCATGCCGCGTGAGTGATGAGAGGAGCCCTAGGGTTGTAAAGCTCTTTTGTGCGGTGTGACGGTACCGCAGAATAAGCCCAGTAACGCTTCGTACCAGCAGCCGCGGTAATGAAGGGCTAAGCGTTGCTCAGGAATCACTGGGCGTAAAGGGGTGCGTAGGCGGGTCTTTAAGTCAGGGTGAAATCCTGGAGCTCAACTCCAGAACTGCCTTTGATACTGAAGATCTTGAGTTCGGGAGAGGTGGGATGGGATGCGAGTGTAGAGTGAAATTCGTAGATATTCGCAAGAACACCAGTGGCGAAGGCGCTCACTGGCCCGATACTGACGCTGAGGCACGAAAGCGTGGGGAGCAAACAGGATTAGATACCCTGGTAGTCGCCGTAAACGGAGATACCAGCCGTTAGTGAGTTTACTCACTAGTGGCGCAACTAACGCTTTAAGCATTCCGCCTGGAATTACGGTCGCAAGATTAAAACTCAAAGGAAGGGAATTGGCGGGGGCCCGCACAAGCGGTGGAGCATGGTTTAATTCGACGCAACGCGCAGGGAACCTTACCAGCCCTTGACATCCCGGTCGCGGACTCCAGAGAGACAGGATTCTTCAGTTCGGCTGGACCGGGGACAGGTGCTGCATGGCTGTCGTCAGCTCGTGTCGTGAGATGTTGGGTTAAGTCCCGCAACAGGCGCAACCCCGTCGCCAGTTGCTACCATTTAGTTAGGCACTCTAAAGGAGACTGCCAGTGATAAGCCGCGAGGAGGTAGGGGATGACGTCAATCATGGCCCTTACAGGCTGGGCTACACGTGCTACAATGGCGGTGACAATGGGATGCTAAAGGGGGCGACCCTTCGCCGATCTCAAAAGCCGTCTCAGTTCGGATTGGGCTCTGCAGCTCGAGCCCATGAAGTTGGAATCGCTATTAATCGTGGATCAACACGCCACAGTGAATGCGTTCCCGGGCCTTACCGCCCGTCACCGTAGGGAGTTAAGTTTTACCTGAGACGGTGCGCTAACCGAAGGGCAGCCGGCCACGGTAGAGATCAGCGACTGGGGTGAAATCGTAACAAAGGTAACCGG
+
'*-)((,,-8:21.44)/*,*&%$$%(%$*'$''-')/322255'-,*+/0)**/34509886550,,*),+*(&%(*%(04,+)27,3.&)')&&&(,,8:6'))-)(''$%#%&+/*0700-)&-+..+/1*',),/,$'-).**(39*.810180/2-+7,*)/*+04+22((+//72347$.(0434*-+/2+)+.1:2*.1)2/359:275*/.-.0793304934740'(/3*-3+-/-*112-..-/'*,/,+%$'&&)((-.104328000,1,/&)*5:&:0-,,,3+,)/(.34*+,%.)%,))&&(&)+,+3518656-,,,$+)(&)&)+165458'1,./..04.1,)*.0)().,.3-,-1(-%)),*,//+44,*0,'%&&&+--57.*'.0;891+2(-1--0535:)*/'%%'&,&(/-/4976*/'%*1%67344:,:,()(*%+3;90345466%)/1852-/(+*4,-*,36829*0)-.,424710-)()(((')*.)-)(()2+4<;447815./,'(%&'')**.(2,674--3+'),.(-(+.8119,/,((&(*1/4/9;321767755/0..*)+*,*-&'$%)*)+296.70117822/+,/34:8<:418')*.,(+12&1.)/1/-6756691).,02;98:66-)%()024:9898.--.--15657:78746',()+,94438:827--*./0--605**-.58.24,&,).4:8,((*%&$))+,+-*)*.,/87%*-+)(4.+,--.28'3-+-,-/,0)'),+,/8943.,.)'+,&**(+*05,62221)30(**/'($&&(''*,-'6987:42)))($'+435314-9.,40131168090195686666:-,6:9.00./2').-+,(%(*,05082)%-++0/.1&+*90.3-101::000113/*1130230:7,+*+))0,,,/514001,+-.-01198899-/%*)335/*.&-/**-*+*-//482-.(*&)%$)(&/75.....2(-%/6*++.//''1:<,,41.15133578774262847))(*.9454741/,,'),3//())'./(123-597-/&&(%&&'0068663:++(1+.2258
@c2aca585-eff2-4b1b-9265-77097613784c ch=301 read=172000 start_time=2019-12-13T15:23:50Z barcode=BC01 runid=2c9cf7bc05858273f10e7d7ec552fc0bd742dc3e
TTGTTCCGTTCCGGTTACGTATTGCTTTAACCACCTGCCCGCCTGTCGCTCTATCTTCCAGTTACCTTGTTACGACTTCACCCCAGTCATGAATCACAAAGTGTGCACTCGGAAGAGTTAAGCTACCTACTTCTTTTGCAGCCCACTCCCATGGGTGTGACGGGCGTTGTAATGTAAAGGCCCGGGAACGTATTCTGCGGCATTCTGATCCACGATTACTGTAGTTGACTTCATGGAGTCGAGTTGCCGATCTCCAATCGGACTACGACTGCGCTTTATGAGGTCCGCTTGCTCTCGCGAGGTCGCTTCTCTTTGGCATCGCCATTGTAGCGTGTGTAGCCTGGTCGTAAGGGCCATGATGACGACGTCATCACCTTCCTCAGTTTATCACTGGCAGTCTCCTTTGAGTTCCCAGCCGGACCGCTGGCAGCAAAGGATAAAGAGGTTGCGCGCTCGTTGCGGGACTTAACCCAACATTTCCTGTAGCACAGGCTGGCGACAGCCATGCAGCATACCTGTCTCACGGTTCCCGAAGGCACATTCTCATCTCCTGAAAACTTCCGTGGATGTCAGAGACCAGGTAAGGTTCTTCGCGTTGCATCAGATTAAACCACATGCTCCACCGCTTGTACGGGCCCAATTCCTTTGAGTTTCATTCTTGCAGACGTACTACTCAGGCGGAGTACTTATTGCGTTAACTGCAGCACTGAACTTTTGACATCCAACGCCGTACTCATCGTTTGGCGGTATTGGACTACTAGGGTATCTAATCCTATTTACTCCCCACGCTTTCCGGGACTGAGCGTCAGTTGCAGGCCAGATCGTCGCCTTCGCCACTGAATTGTTCCTCCATATATCTTTCACGCATTTCCACCGCTACGTAGATTCCACGATCCTCTGCACTCTAGCTGCCTGGTTTCTATGAAGCACTGAAGTTAAGCTTCAGGCTTTCACCACAGACCCTTGCTGCCGCCTGCTCCCTCTTTACGCCCAATAATTCCGGATAACGCTTTGCCAAAGTATTACCGCGGCTGCTGGCACGTAGTTAGCCGTGGCTTTCTAATAAAAGTACCGTCCACTCGGCTACCATTTCCTGTAGCCGCCGTTCTTCCTTTATAACAGAAGTTTACAATCCGAAAACCTTCTTCCCTTCACGCGGCGTTGCTCGGTCAGGTTTTCCCCATTGCCGAAAATTCCCTACTGCTGCCTCCCGGCGGGGTGG
+
'$#%%$&(.523('.+-4(2%**(+/3+**'+$',).-.)'-83148.324/1255332&,./-79470-1&,./25;73513.*)04'))*310-0//(&&#$$%#('.$&%'&(,-548(02263-,/.362:9-0-.%95,)0,2*(#$(+.,..367,(&*'')#'%$'$%&)*(,*.*(3-2+,///3/,'&&'(()/98333712(*()**'&(&'$%'&&(1286132(%')+($%0(&*&'(./*0(1*58,6052-,.--'()())*.')(-,-.--*,.**+++232//(*')-&(710/+/3,)&%&)'*05057)',.1(*/.'&'**2%'59826./,14+0/0/01-,+&)/019941/232411*-+,+5/-16189<<;1011/4+*/%$%*4805+&,2)4,50723.8..0&2290*1.44)&%%--+6*+)++557507000;90/012-06-102049+3)&&%$%'&(&%.1')*+6641.242857+21%$%(,+.3320011:94/0)),3-.,*)*/7,/78:773/1++275/375839:<;:657(%'*129.10/.*,00:55;9691620/114,-1292<:994./+++,6,-7.&(3)23-303004.-1.6.)+00.)20;745:<1910.$'',%((*')-/1,*24+1,&,')+-$)'%)+/+0)'(..-0/+10132/+/4.../618(0'(%%#%%(/01.01**3+'*+.)*+-./.19817/1,2+1003*,526')&21)'+,6:;+*0-,.9.2)+9:56767687891,5,,,::837/./1-01.))+)-+01-(*),&&.'(7<:435:566778*(****-,./19452-/6153//(()+/.5/4),./04,((&')*001-&02345:5698;90**/,$$&')+-).+*428.'((*%%1:51;7.,./-005778-..+*+))'&-/0.00,6/,/265257/0--0-**+1.-4/531',&)+**(-*,,,(**5/-.+))*/-113+5)&#%'*,0++&),/(-+/(%((%(+--.26./0378753.%+.0-600.7827;6730134146,16+42&'(.0+1.--1-0((*''0:,')-3/6)(28:.:;67/.4-5+1;3-.-++,*(.*++64232.-+.,58+15<.*37+/1/.0622-76+')-/*+3+,2,45(-&%%((&*+'
@12d02e77-2da8-49aa-97a2-a0dfab137aab ch=45 read=158576 start_time=2019-12-13T15:23:31Z barcode=BC01 runid=2c9cf7bc05858273f10e7d7ec552fc0bd742dc3e
CTCCTGCAGGAGGCAGCAGTGAGGGAATGGTGCACAATGGGGAAACCTGATGCAGCAACGCCGCGTGAGTGATGAAGGTTTTCGGATCGTAAAGCTCTGTCTTTGGGAAGATAATGACGGTACCCAAAGGGAGGAATACGGCTAACTACGTGCCAGCAGCCGCGGTAATACGTAGTGGCGAGCGTTATCCGGATTTACTGGCGTAAAAGGGGCGTAAGGCGGATGATTAAGTGGGATGTGAAATACCCGGGCTCAACTTGGGTGCTGCATTCCAAACTGGTTATCTAGAGTGCAGGAGGAGGTGGAATTCCCTGGTGTAGCGTTGAAATGCGTAAGAGATTAGGAAGAGCACCAGTGGCGAAGGCGACTCTCTGGACTGTAACTGACGCTGAGGAAACAAAGCGTGGGGAGCAAACAGGATTAGATACCCTGGTAGTCCACGCCGTAAACGCAGTGAATACTAGGTGTGGGGTTTCAACACCTCCGTGCCGCCGCTAACGCATTAGGAAGTATTCCGCCTGGGAGTGCGGTCGCAAGATTAAAACTCAAAGGTGTGAGGACCCGCACAAGTAGCGGAGCATGTGGTTTAATTCGAAGCAACGCGAAGAACCTTACCTACACTTGACATCCCTTGCATTACCTCTTAATCGAGGAAATCCTTCGGGGACAAGGTGACAGGTGGTGCATGGTTGTCGTCAGCTCGTGTCGTGAAGATGTTGGGTTAGAATCCGCAACGAAGCGCAACCCTTGTCGTTAGTTACTACCATTAAAGTTAGGGGACTCTGGCAAGAGACTGCCTGGGTTAACCAGGAGAAGGTGGGGATGACGTCAAATCATCATGCCCCTTATGTGTAGGGCTACACGTGCTACAATGGCTGGTACAGAGATGCAATACCGTGAGGAATTGGAGCCAAGCAAAACCAGTCTGGATTCCGGATTGTAGGCTGAAACTCGCCTACATGAAGCTGGAGTTACTAGTAATCGCGAATCAGAATGTCGCGGTGAATGCACGTTCCCGGGTCTTGTACACACCGCCCGTCACACCATGAGAGTTGGCAATACCCGAAGTCCGTGAGCTAACGCAAGGAGGCAGCGGCCGAAGGTAGAGATCCGAGGTGGGGTGAAGTCGTAACAAGGTAACCGG
+
&)05//11,3*.,/244313.(*.))))''*('&+/32360)(./-6134544,-006878:0.11))))*/0.08.8.;5626:8:1)*-9.,--3446212*'/5)4/1112/0054:96091-0(,-((-(+''+-.31-+*''*,,117800.)+,/-)('+*//0;54.4),82+*79+1.+.-.+)(178-.1&,,2.660'*/,.110/)/*)+++,,54545.417+-;88,46,+6063,56999-*)*(/0,-+,231-30.+19;9::8382211-,+--*&%.)'*)'()*-.5.4.16,,..+)&%&'(,)),30+,4461(&'(&+*,0616.+&,).-(01/6.('/&'*-22300+-29233312/,.+,..0-.(*%'''&(-+(,13/57+*-13:-2('-$5*-+12126,-27777394+.458457:50('%',-/85,0.+/+,)11::7.<5-&,)*.4/3512113036+.'*)-'(*200*&&)$*)*83/,040.5-)*('(+2/3)*+))%*%)*)&'&%(-(*+**(+)090693,++-2.,*()*',$(+432/395;75:5;4()'$''&'%#%-)**2.818/0&%',),-5.5783:4,4623.01)('()+01337,+&%*((&//.56)(2.,578-5-117+./.0898857/.7))+9693/.0045934557711.*-5/:+1107,&'(+7/%-/12(((*+(.*,+44.9111/6/.+11./2134)0,51+,59()25()8765.0/,))'+)+&(,.-.42797:593770)&)+..,59145354125273/4477574096+-,%)%''('.67343/*,)).4.0-10042//.4.&1.----96.9.--643//*(,%%('/+((,+-)#%'./*.3-+,)(--,8././2+3/)-&**+222;8238222.-/122/3..01.-)19411-'((*).*-,+3-71,,-)0597:9<987;7,-())023'*+0,+,/5+,+,,.+21.39-,9,+++/6*-)*(''1+/+,16*&,0)((/+,-//0.%,,.170124*2(%*&$%+60:04(++(,(*)('%+3''*&(-()**&(),),5//-+)&(*0,098:88
@271ede6f-1f40-407c-aba8-c614b2380c73 ch=196 read=104915 start_time=2019-12-13T15:23:30Z barcode=BC01 runid=2c9cf7bc05858273f10e7d7ec552fc0bd742dc3e
CCAGTTACCTTATTGACTTCACCCCAGTCATGAATCCACAAAGTGGTAGCACGCCCACTCGAGATTACTGCTTCTTTTGCAACCCTCCATGGTGTGACGGGCGTTAATGTACAAGGCCGGAACTATTCCACCATGGCATTCTGATCCACGTTACCAGCGTTCCACGACCATGGAGTCGAGTTGCAGACTCAATCGGACTGACGCACTTCGCCAAGGTCCGCTTACTCGCGGGAGTCGCTTCTCTTTGTATGCGCCATTGTAGCACATTAGTAGCCCTGAAAAGTGCTGGCAGAGACCGTGAAACGGCGTCATCCACCTTCCTCCAGTTTATCTGGCGATTCGCTGAGTTCCAGCCGGACCGCTGGCAACAAAGGATAAGGGGTTGCGCTCGTTGGGACTTAACCAACATTTCACAACGAGCTGACGGCAGCCGGCGCAGCACCATCTCGGTTCCCGAGCCACATTCTCATCTCTGAAAACTTCCGTGGATGTCAAGACCAGGTAAGGTTCTTCGCGTTGCATCAGATTAAACCATGCTCCACCAGCATTGCCGTTTATCCGGAATTCATTTGAGTTTTGCTGCAGCCACGTACTCCCCAGACGGTCGACTTAACGCGATTAATCCGGAAACCACGCCTCGGGGCACAACCTCAAGTCGACATCGTTCACGGCGTGGACTTCACCAGGGTATCTAATCTGTTGCTCCCGCTTCCCGCACCCTGGAGCGTCAGTCTTCGTCCGGGGGGCCGCCTTCGCCACCAGTATTCCTCCAGATCTCGCATTTCACCGCTTCTGGAATTCTACCTCTGCAGGACCGGCTTACCGGTATCAGATGCAGTTCCAGGTTAAGGCCAGGGGATTTCACATCTGAAACAACAAATTCGCCGCGTGCGCTTTACGCCCAGTAATTCGATTAACGCGCACCTCCGTATTACCGCGGCTGCTGGCGCAGGTTAATGGTCGCTTCTTCTGCAGGTAACGATCAATGAACAAAGGTAATTAACTGCTCCTTCCTCCCGCTGAAAGTGCTTTACAGCCGAGACCGCTTCATACGCGCGGCATGGCTGCCGCATCAGGCTTACGCCGGTATCGCAATATTCCCCTGCCTCCCGTAGGG
+
)*(//812-0+$)#%$%'1/-1,*&('19561.232(%*06*,+-'%&$%%('*-(#%$&%'''2(#$&$%&''',.((),&*''&,)&$',,+++.50732-/+,&,(++.04/011(1,.*$$%),,(+/+-++,,/30())..0),)-,'-)$%%'(-'*&'(/15120'&),,''+(,+2,002561:13)6)+$''(%'#&((%$$$&%.)31+)'-'$%')')&*'%(),+24/./+41)%))+.0.140+-'&'*,*,&*''%'&')0(%%,++))*)%$(((&)&(&%$$$$$%&','.)),1,0(%+**,*-+-&$*.5)))+&)*)'$+$%%('))-0,0'&'0-372-.)-.-0--*1+2.0/98/(*--&('$(''+((-(&*-***(-'(''&(&+.&*#%$#'&'+-./1/0'*+&++,*+%&&$'#$&#%$(*-36:25''&((&'*,/7/+-020/-,*,03.,2.07+.641.'++-4-021,*--/4)4,;73:300103//.33)(,/,/4)%%&'#&+.-(,+%(+*,,),'%*.,&--%*'$%''/*042+1*799($$$$&$)0.%')--)+*,,*)(%*'//400.-+&$%%$$&,&(%(*&0,+1'*/(*)+.**%+/1*).-/16300/,/5.45677/1-,()(+*13/8(%&-&&()*($$,*/-),3.3*+1:(*,3*($)*.+,)$%#()'&&'$')&(*,,0/052/-0&*+51/'1*'-')''&*+*04&))).,0-,-))*.-'%&%(,0920,.2+))''$&'/+..+)'+.'*&#&$),++&%$$&($.+''.*,05222--+0106'&-/+(&&+)2+,*(*)%0.,)))&*1'(+('(($$$%$&$%#&'&.-,.2-+/3-+3-53-++.*../0+-.*,&'$$$%$,,)+)'(0,5/1800040213-6+*%&$/(++-'%).*%$&'+./4.**,)1/1140.*,-.3//.)226)+(**&+'3+-+(+*00(0.2*06('+,%'+*%*&')(%%&'%*(&%)$-(%$&&(%('(%'()%))$')**-,-)(+,+,),-(*)&)/04),/,)'#'')'','00.($$))-/1().'*,(
@85278beb-1869-40c4-9135-392d292c8f2e ch=202 read=102091 start_time=2019-12-13T15:23:29Z barcode=BC01 runid=2c9cf7bc05858273f10e7d7ec552fc0bd742dc3e
TTCGTTCAGACACGTATTGCTGTGTACTGAAGAAAGTTGTCAGTGTCTTTGTGTTAAACTGCCTGTCGCTCTATCTTCCGGTTACCTTGTTACGACTTCACTATCATCAATCACATAGACAGCTCTTGCGGATTGACCACCGGCTTCGGGTGATATCAACTCTCGTGGTGTGACGGGCGGTGTATGACCCGAGAACGTATTCACCGCGACATGCTGATTCGCGATTACTAGCGATTCCAACTTCATGTAGTCGGTTTCTGCAATCCGAACTGAGAATGGTTTTATGGGTTTGCTTCACCTCGCGGCTTCCTTCCCTCTGCACCATCCATTGTAGCGTGTGTAGCCCAGGTCATAAGGGGCATGATGAGGATTTGACGTCATCCCCGCCTTCCTCCAGCTTGTCACTGGCGAGTCTCGCTGATCCCAGCAATGATGGTAACTAACGATAAGGGTTGCGCTCGTTGCGGGACTTAACCCAACATCTCACGACACAATGACGACGGCCTTTTCCTGCTGTTATCTCGCGCCCTTAGCTATCTCTCTCTCCATCTCTGGAGCCTTTATGGTATGTCAAGAGACCTGGTAAGGTTCTTCGCGTTATCAGATTAAACCACATGCTCCACCGCTTGTGCGGCCCCGTCAATTCCTTTGAGTTTCATTCTTGCGAACGTACTACTCAGGCGAATTATGGCCCGTTAACTGCGGCACTGAACTTTGACATCCAACGCCAGGTGATGCTCATCGTTTTACGGCGTGGACTACTGGGTATCTAATCCTATTGCTCCACGCTTTCAGGTTCCAGAGCGTCAGTTGCAGGCCAGATCGTCGCCTTCACCACTGGTGTTCCTCCATATATACGCATTTCACCGCTTTACGCCGGAATTCCACGATCCTCCTCCTGCGCCCGCCAGCTGAACCGCATATTACTGAAGTTAAGCTTCAGGCTTTCACCACAGACCCTTGCTGCCGCCTGCTCCCTCTTTACGCCCAATAATTCCGGATAACGCTTGCCACCTACGTATTACCGCGGCTGCTGGCGCGTAGTTAGCTGTGGCTTTCAATAAAATTACCGTCACTCTGCACCATTTCCGCAGCCGCCGTTCTTCCTTTATAACAGAAGTTTGCAATCGAAAACCTTCTTCAGCCTTCCGCGCGGCGTTGCTCGGTCGGGTTTTGCCCCATTGCCGAAAATTCCACCACTGCTTACTTTCCGTAGGGG
+
$$$%&42$(**',+0)2+**1/+(%$,/23/)*,,+..--5&777874:4,1-/9*81)')*(+&),24152589:366+,48)*537/2/+++%./35./))'+05638*0'*%)%(**'++*&'&&'/6'*)*%0/'+(+,++2/+/1..%-*-,)',*,(+**+**+''(./71/01+2.'%(%,6-,&(&))-0-2:436803435(6132224:2,*))/-0222340.1.-*-'*0.2''%)'*'(%**/-$%#%%0*+-,072-,+(-3034849-264;34;2*.61322914-*11--2,%&'*5(**%%'$.307:93+0%$$'(,-030.00.2-&/3.-'(*-(+10.,0,-++(()%/64-,.45412,45.+532,4-*13,+*0,++4-+)3('(,,///3121/..12/*$)*5*++,-/008533613231.-230:/1179:83933097-)'(,(*&(++/...-+'*+%*+*+('*(**'*(%&&'*,*+)$#)+*.--./-1()&(($$$')+,+/--,,*,-+-.+,.///30%*1.14.%0'+*,3---+*(*-./:320/27(5-;97;806.3,%')%)%+)047;:../+),+03,-7-,.****&*'0281),2*0.0)'+641+00::4)4:/4/+-)*67-4)550113*,07(,*0+)&&&''))/701-0*)'()'+.02954:4003,23'4*6*,'$*+(%#&#%+,468.9:8(**---.9870..**.05.//66./57770+,1+.,/'%((((*&&$+'(&%%&''*-/693,8(%$$()0833389574./&''&&-*.-,,&&(.02.-10,.(((''-*226:91013,+/-,)0&%#&(.&4+2'$'*+,2+()*)/1#%%$$''"(%$$%$%$/,%#&$$$'&&)+*'&)/7))%')*+-,4,081+))/(*+148<-6,*+/0065::-+$'&+()-/90-/,75,/7/25863)5.3,+$&&').-3,*2+(',,./3814901-:/0.050/-(((/)0051.0028694/96*++*096./5.15112/.00/')$')-/:8.'%$$%((+.88:<8791%&(,,-3050*-,*.:4&/-206+.54*47597970%&+-1/2(&)''(+)+2-++/1-411-1/,.0'%),0/)/,,;;61878-+(*%')&)(*)'%$&'')18+,.4)'%
@bed2b816-d988-4311-952d-85b53c3f5024 ch=477 read=88869 start_time=2019-12-13T15:23:30Z barcode=BC01 runid=2c9cf7bc05858273f10e7d7ec552fc0bd742dc3e
CCTTGCTCTACGGGAGGCAGCAGTGGGAATGTGCACAATGGGCGCAAACCTGATGCAGCATACATGCCGCGTGTATGAAAGCCTTCGGGTTGTAAAGTACTTTCAGCGGGAGGAAGGGGTAAAGTTCTTGCTCGTGACGTTACACCCGCAGAAACACCGGCTAACTCCGTGCCAGCAGCCGCGCGCGGTAGCCTGTGGAGGGTGCAAGCGTTAATCGGAATTACTGGGCGTAAAGCGCACACCAGGCGGTTTGTTAAGTCAGGCGTCCAGGCTCAACCTGGAACTGCCTCGTACTGGCAGGTCTGGGGGGGGGGGTAGAATTCAGGTGTAGCGGTGAAATGCGCGTGAGATCTGGAGGAATACCACCGGTGAAGGCGGCCCCCCTGGACGAACGACGCTCAGGTGCGCAGAAAGCGTGGGGGGGGAGCAAACAGGATGCCTGGTAGTCCACGCCGTAAACGATGTCGACTTGGAGGTTGTGCCCGCTTGAGGCGGCTTCCGGAGCTAACGCGTTAAGTCGTGCGCCTGGGGGAATTACGGCCGCAAGGTTAAAACTCAAATGAATTGACGAGGGCCCGCCTGGTGGAGCATGTGGTTTTAATTCGTGCAACGCGAAGAACCTTTACCTGGTCTTGACATCCACGGAAGTTTTCAAGAGATGAGAATGGCCTTCGAGACAAGTAGAGACAGGTGCTGCAGCTGTCGTCAGCTCGTGTTGTGAAAGTATTTGGGTTAAGTCACCGACACCAACCCTTATCCTTTGTTGCATGGTCGGCCGGGAACTTCGAGACTGCCAGTGATAAACTGGAGGAGGAAGGTGGGGATCGTCATCATGGCCCCTTACGACCAGGGCTACACGTGCTGGCGCATACAGAGAAGCGACCTCGCGAGCAAGCGGACCTCATAAAAGTGCCGTCGTAGTCCAGTTGGGAGTCTGCAACTCGACTCCATGAAGTCGAATCGCGTATCGTGGATCAGAATGCCACGGTGAATACGTTCCCGGGCCTTGTACTTACCGCCCGTCACACCATGGGAGTGGGTTGCCAAAAGTAAAATTGTAACCTTCGGGAGGCGCTTACCACTTTGTGATTCATGACTGGTGAAGTCGTAACAAGGTAACCGGAAGATAGAGCGACGAGCCGTGGGGTTAACACAAAGACACCGACAACTTTCTTCCAGCACCAGCAATACGTAATGGCAG
+
25+-++,--,.,14+-4,.3555614-/-)&-*+-,-855;:3,/-3-063445(1,'.('%&),363+**('.,/1--,().2:1-713,&(+3*+3&(,0()&'$+,)(01-+.1,)(,50+)1'*./139&8)'+&%%%&%+.$%&'%)(&%.-+&&%$0+10/+,,--,+&,,,7-,-*)('+))&####$%)-+23,.(,+2*.1356645112/.0.0/7;855640+((*-','2-*/893-5:5/1916+.2$&$#%)++'0:7/0(&./568..+('(%&+$,$,'$'*%,-)(/0..-/++.43,+1-)3,3.,/63/()++3952,1()'((*'(($)--5895-'+*)*-1-(,0-30,.((,6/691893*+05390,0*++*-01,&452/,(+&$,*())/09452505),(-571/&3-''$)+'466+2.42*-5652222,**++)011752803(,.+.+.*.2*&(+(.*6.,/,*-,2,)+(+/*1*)')(0,41123/(&*+,1001))'%%)'',+322-0.1)0,52<;6567/4,+(%)..)'&&$23+-5+'((&'*&*.%*+1110271<;-.704-+*.04'3.--1.-5672.-)(+100787392236591-./5/701:<:2.((%++-//*'&'%#(%%)((&0)*-)'))&$*(.(,29:::43(*,.076452,,01:76629...-.)&)*,:3/8223/3.()#&$&$&%*/-3.</0/..81.62+.8,-$-(1./(/,/.95,*'*(*)'-%,0+4-(&(''.591/.3/(.,&//'-.22/73+()(#$($2/*,-3367*3/**++48,/-.+&((*+(.1.+'()*1/124((-(**)*979://.*)*)&0/+,0.-.--31,268-/0,-.-/368:854-(-,2,4'(*-03)3()+/0),022924/0+,,7$%(*'00/')'*)-36557((+,**78+./77438645*,/55/+-/0('&#%#%##%*.+2;82--+*).3/848-+**1/).,'--.46-'*('%#(&%'(%,+/88,80$(,,0+5+*62&-*,,+/247851./03/2'%&))*,0*&''')+&.(+03++0///24/-*+/16600081/5/3*++8/30&2-1+*,.5:;88998.4:.-4:1))+-/1:20-4.-,4+,'$(&($$$
@7d08528e-8c5b-412a-bc08-583357cfc2eb ch=1 read=48001 start_time=2019-12-13T15:23:22Z barcode=BC01 runid=2c9cf7bc05858273f10e7d7ec552fc0bd742dc3e
CCGGTTACCTTGTTACGACTTCACCCCAATCATCAATCCACCTTAGACAGCTCCTTCCTTGCGGTTAGGCCACCATTTCAGGTGTTATCAACTCGTGGTGTGACGGGCGGTGTGTACAAGGCCGGGGCATTCACCGCGACATGCTGATTCGCGATTACTAGCGATTCCAACTTCATGTAGTCAGGTTGCAGACTACAATCCGAACTGAGAATGGTTTTATGGGTTTTGCTTCACCTCGGCAGCTGCTTCCCTCTGCCATCCATTTGTAGCACGTGTAGCCCAGGTCGCGCAAGGGGCATGATGGTTTGACGTCATCCCCGCCTTCCTCCAGCTTATGCTGGCAGTCGCTAAGTCCCAACTTAATGATGGTAACTGTAACGATAAGAGGTTGCGCTCGTTGCGGGACTTAACAACATCTCACGACACGAGCTGAGCGACAACCATACCTGTATCTCATATAGCTATCTCTCCATCTCTGGAGCCAACTATGAGTATGTCAAGAGACCTGAAGTGGAGTTCTTCGCGTTGCTTCGAATTAAACCACATGCTCCACCCAGCGTACGGGCCCAAATCAATTCCTTTGAGTTTCATTCTTGCAGACGTACAGGCGAATTACTTATTGCCAACTGCAGCACTGAACTTTGACATCCAACGCAAAGTACTCATCGTTTGCAGCGTGGACTACTAGGGTATCTAATCTATTTGCTCCCCACGCTTTCGGGGCTGAGCGTCAGTTGCAAGGCAGATCGTCGCCTTCGCCACTGGGTGTTCCTCCGCTATATCTTCACGCATTTCCGCATAGAATTCCACGATCCTCTCCTGCCTCTGGCTGCCGCAGAGACTTTCTATGGCTTACTGAGTTAAGCTTCAGGCTTTCACCACAGACCCTTGCTGCCGCCTGCTCCCTCTTTACGCTAATAATTCCGGATAACGCTTGCCACCTACGTATTACCGCGGCTGCTGGCGCAGTAGTTAGCCGTGGCTTTTCAATAAAGTACCGTCACTCGGCCACCATAGCTAGCCGCCGTTCTTCCTTTATAACAGAGTTTACAATCCGAAAACCTTCTTCCTTCACGCGTTGCTCGGTCAGGGTTCCCCATTGCCGAAAATTCCCTGCTGCCTCCATTAG
+
32),1,*2-//*5+)+.),-3'%%$%$.)/4*+.6:030)*'+*%'.2'-++,*.58/)-,/3406+0660&-&$#%$*,08//,0--,0,++1/0,4--.5695:6,0-,,-+..14(0020,-.))-,4.-/1*0/24669877-6-+'*,,2;11++**+0353-1),6-956440-0/&((+)*,*,.-..0/81161--+())''..1395:-.01;95;;701372(15/*')'#$$%$&.+-6+,.,*)--/38108,+../.,.00+)&').*(),32)*$&&%-5:10590//+,5;*,-0.-.27180*)(**0,)-3(+%'('&)%(((/,+,-.(-/.)''+41),(&'..../137600.-*(').+++2+%%+,,*+-365972;211::0)('/(2*314633/-./)/,.,.++'(&&&.--2357'&&*-+*0,0055(+,/*'&(*....+,23854./49++.)&$&)*+('*+-73774.&&&&%#''$$$%''')5746;9596-5'-/94,&)''8;86:013323335+0.)((+**'1-.,)+++/.-/+7094((1-..0,::0-8;/6/./&)+,%(')&*10(,+.+,+1-.51*($/,10232,3/0114++/-,++/+0312')$%'(((+-/0/7886083(++0.0259755221(12-,--/01611,-/81+.1.66/*/-/.501&23+)%&')*+2869692,1&'*41./001;:8:5352126.+(/1()'/4,,)+),+-.014+$&&$))/,58)1'$%#%)%-)/;04+-./751/.*+1()*)+.0/41/--)$%%'%&''/.--54-1,,-50110+*)132-0162+-2+)42+(*,*,.388<918244357141-.0.19,-6.1)'**)&'0-264/7':*94877/,..(36(/5.00.1/31+.'((.--.99.;-,)/&%')87;4448-/)-**271.03-25+-/037387*.11/688+/4'()'(%&)/4+.0/8956;2)+2/+./55%&&**75/-5..0))06875748.2.1*3;4&'&&'/*))+.+9/6+0..,22610,,3455118862,-(*&+,6779176&.)()
@3fa77a97-da9e-402a-9662-19466dbdef39 ch=181 read=210983 start_time=2019-12-13T15:23:03Z barcode=BC01 runid=2c9cf7bc05858273f10e7d7ec552fc0bd742dc3e
CCGGTTACCTTGTTACGACTTCACCCAGTCATGAGGGTCACAAAGTGGTAAGCGCCACTCCAGTGGCTACCTACTTCTTTGCAGCCCACTCCCCATGGTGTGACGGGCGGTGTTGTGTACAAGGCCGGGAACGTACCGTGGCATTCTGATCCACGATTACTAGCGATTCCGACTTCATGGAGTCGAGGTTGCAGACTCCAATCGGACTACGACGCACTTTATGAGGTCCGCTTCTCGCGAAGTCGCTTCTCTTTGTATGCGCCATTGTAGCACGTGGTGTAGCCCTGGTCGTAAGGGCCATGATGACTGACGTCATCCCACCTTCCTCCAGTTTATCACTGGCAGTCTCCTTTGAGTTCCCGGCCGGACCGCTGGCAACAAAGGATAAGGGGTTGCGCTCGTTGCGGGACTTAACCCAACATTTCTAGCCACGAGGCGCTGACGGCCATTACGGCACCTGTCACGGTTCCCGAAGGCACATTCTCATCTCTGAAAACTTCCGTGTGGATGTCAAGACCAAGGTAAGGTTCTTCGCGTTGCATCGAATTAAACCACATGCTCCACCGCTTGTGCGGGCCCCATCATTGTTTGAGTTTTAACCTTGCGGCCATTACTCCCCAGGCAGTCGACTTAACGCGTTAGCTCCGGAAGCCACGCCTCAGGGCACAACCTCCAAGTCGACATCGTTTACGGCGTGGACTACCAGGGTATCTAATCCTGTTTGCTCCACGCTTTCGCACCTGAGCGTCAGTCTTCGTCCAGGGCCACCTTCGCCACCGGTATCAGATCTCTACGCATTTCACCGCTACACCTGGAATTCCTACCCCTCTACAGGACTCAGCTTGCCAGTGTATCAGATGCAGTTCCCAGGTTGAGCCAGGGGATTTCATCTGACAACAAGCCGCCTGCGTGCGCTGCGCCCAGTAATTCCGATTAACGCTTGCACCCTCCGTATTACCGCGGCTGCTGGCAGGTTAGCCGGTGCTTCTTCTGCGGGTAACGTCAATGAGCAAAGGTATTAACTTTACTCCTTCCTCCCCGCTGAAAGTACTTTTAGCCCGAAGGCCTTCTTCATACACGCGGCATGAAACGCATCAGGCTTGCGCCCATTGTTAATATTCCCCACTGCTGCCTCCCGTAG
+
61+10;.2122+3,&*3-78:61074+,26((&$&&'(('*06))()%-(+(,.15%()1-&(-'1/00363-4:<2275*'()*-,(,+/--*&-,46433487;;772++,'(+*-/3864+7.(2+.)(&'&'/,316..+6.--114(&(-*2-++,*,,.-75682*1000)+-,)+,,-1+7.:24113211(3*34/:33-,-34774.126+*++-450.)&%%'&'2'*))(()2066:24/370%&')/058;43/())*+++,,,)**-.0/95,-7::13/,/576934./0,)&$$&(*88718(($+')4.:32**,3<734639:1;1/1988:/56/-1379.8*'+802:5485433:24-435(809952,/1,0:4711332480-.8642505,/,'-62/29,+-,+-*)))*,+3''*+((&$&)&*'$'&-*,-92340-/086961.,,/+1+.0,0935667675,,,*(&(-,52..,))3.921231321+7*..:95066;79<8250/5./.34((/2/1950;463412246.1/'%'%$.'*(5.2/-(()+)+)%*./+-*5;<,5:4.4/+.356:*-.-.-34/*-488%887780:/8/201/.30-/5/30/.0-185646864)+7,*)+38/3.6+814754444:988<;21-2//0798841494440323664934/..4;:,/.2,*.036;;/14.88.267:85:67788996290,640.-',/8;98:<243'(&&(+&&*+*322235:57;/2)+403434235//02/42+,+%.76,,-1)3''/.476.'*,546:.,0%+*05*+././669<3;1+.--('%*0.+-(+()2676213+*+,,6899(8;57;8892823.*'$*(++)''-.13;+/014;6;92207-.-096-2&*%*(('+*34/:00-..)&+(,111../0*53334;49;75364,&)&%-./3-84735571'/)/,-845.-3-&()35+/34*33-*,..21:3-*''*))%(%.2*')0-33:3:66;6/.+,)--2293%*&()&$(//14/69468)2*46+&.)&'$0(,,./+7;31332*&&).-,710,.,
@d0089d08-a24e-402a-8324-e33b6257233c ch=365 read=185843 start_time=2019-12-13T15:23:01Z barcode=BC01 runid=2c9cf7bc05858273f10e7d7ec552fc0bd742dc3e
CTCCTACGGGAGGCAGCAGTAGGAATTTTTCGGCAATGGGGAAACCCTGACCGAGCAACGCCGCGTAAAACGGAAGGTTTTCCCGGATTGTAAACTTCTGTTATAAAGGAAGAACGGCGAGCTACAGAAATGGTAGCCCGTGACTGATACTTTATTAAAGCCACGGCTAACTACGTGCCAGCAGCCGCGGTATGCAGCAGGTGGCAAGCGTTATCCGGGTGTGGGCGTAAGAGGGGCAGGCGGCAGCAGGGTCTGTGGTGAAAGCCTGAAGCAACTTCAGTAAGCCATAGAAACCAGGCAGCTAGAGTGCAGGAGAGGATCGTGGAATTCCATGTAGCGGTGAAATGCGTAGATATGGAGGAACACCAGTGGCGAAGAGCGACGATCTGACCTGCAACTGACGCTCAGTCGAAAGCGTGGGGAGCAAAATAGGATTAGATGCCTAGTAGTCCCGCGCCGTAAACGATGGTGTTGGATGTCAAAGTTCAGTGCTGCAGTTAGCATAAATTACTCCGCCTGAGTAGTACGTTCGCAAGAATGAAACTCAAAGGAATTGACGGGGCCCACTGAAGCGGTGGAGCATGTGGTTCAATTCGAAGCAGCGCGAAGAACCTTACCAGGTCTTGACATACTCATAAAGGCTCAGAGATGGAGATAGCTATATAAGGATACAGGTGGTGCATGGTTGTCGTCAGCTCGTGTCGTGAGATGTTGGAGTTAAAGTCCCGCAACAGGCGCAACCCATATCGTTAGTTACCATCATTAAGTTGGGGACTCTGGCAGAGACTGCCAGTGACAAGCTGGAGGAAGGCGGGGATGACGTCAAATCATCGTACTTACTTGACCTGGGCTACGTGTATACAATGGATGGTGCAGAGGAAGCGAAGCCGCGAGGTGAAGCAAAGCCCATAAAACCATTCTCAGTTCGGATTGTAGTCTTAGCTCGACTACATGAAGTTGGAATCGCTGAATCGCGAATCAGCATGTCGCGGTGAATACGTTCTCGGAGCCTTGTGCACACCGCCCGTCACACCACGAGTTATTGCTTACCCGAAGCCGGTGGCTAACCGCAAGGAAGAGGCTGTCTAAGGTGGGATTGATGATTGGGGGTGAAGTCGTAACAAGGTAACCG
+
+/31)+3-86++0-/23/0220-0-4;<<4-0:5563,1-(+1/2:+-/06812*-/(,),1)**)')))%$$*)'/,977-1*(+%1)-..66()*%(,*1/01:--/+0(-5-*,+(&'()54*-'*,+-)')*2,%('**,(()+*,/9/-9074+*5.,.02,..2/2387968:4'3123549)323331'(%)/41/80158961.+*-+&40/032-%$%%,-(%/213-09;:282./1'-7101265070-.550298414*/*+)-**%*-9;17:*+-+-663;+4-'&*+.2))--../33('&.4-16483-*./1/5,-,('**7:4.08/++-(''&(32321,.-*27.5/),01:3/))''+-7664343+-(0',-43*-*,(*#%'(/055%+(')/0/253*)+.-;::4&21+..((65'37&')343150)'-'*+-.0;95-%*'(++3;-2.-*,114../49+--,)&(*'.+,/%(&+-0)+)'+./867960*),+++,/54))(*(+*/520*4/++//7+*(),)/980.99,01'#)'))(),0..57(,./3,'+,086397;/)-,$&'$+,31362160-,/,0,'0)))31/055135+*&$(60+1.03))%'*670.,.)'12/132/-++.,*./+.-,9;979375057014877)+-.48989979998:;0;/1,)+3:1:2.215+-14+7(.0128,0+5.*-/,/+0-,+:0/3949978:85..418:4/3334,8,&&&))/43,.*+,03801./072--*),-25*/5/./68:887;<8+**,/**'(%$&%-()*21241)%&(*/-*&%&'()434912.3170++&+('+'(()-+24/40,.,++-1*.1;6.3:1.049;77982311106689,7/21,-/35++(($*)+*($%')+/0-0,+3-1.54602+&&%&0)+('0++)-.0111.--1530050/5128522,.'.1*,+),&,%+)26/065+,-+..3,*+(-0/7*))%$%&&2.('%')+33559:765831//02/--.*&+0.1255615,6,2;;40/+)('''-,786*)(2)(+8567710/+.,*.--)
@e6368131-6db2-4b89-a662-27e76dd1489e ch=414 read=91068 start_time=2019-12-13T15:23:00Z barcode=BC01 runid=2c9cf7bc05858273f10e7d7ec552fc0bd742dc3e
CCGGTTACCTTGTTGCGACTTCACCCCAGTCTTGAATCCTAGAAGTGGTAAGCGCCACTCCCGAAGGTTAAGCTACCTGCTTCTTTTACCAGCCCCTCCCATGGTGTGACGGGCGGTGTGTACAAGGCCCAGGAACGTATTCACCGTGGCATTCTGATCCACGATTACTAGCGATTCGACTTCATGGAGTCAGGTTGCAGACTCAATCGGACTACGACGCTATGAGGTCCGCTTGCTCTCGCGAGTCGCTTCTCTTTGTATGCGCCATTTGTAGCACGTGTGTAGCCTGGTCGTAAGGGCCGCGATGACTTGATCATCCCCACCTTCCTCCAGTTTATCACTGGCGGTCTCGAGTTCAGCCGGACCGCTGGCAACAAAGGATAAGGTTGCGCTCGTTGCGGGACTTAACCCAACATTTCTAACACGAGGCTGACGACAGCCATGCAGCTTCTGTCTCACGGTTCCCGAAGGCACATTCTCATCTCTGAAAACTTCCGTGGATGTCAAGACCAGGTAAGGTTCTTCGCGTTGCATCGAATTAAACCACATGCTCCACCGCTTGTGCGGGCCCCGTCCAATTCATTTGAGTTTTAACCTTGCGGCCGTACTCCCCAGGCGGTCGACTTAGCGCGATTAGCTCCGGAAAACCACGCCTCAAGGGCACAACCTCCAAGTCGACATCGTTTTACGGCGTGACTACCAGAATTATCTAATCCTGTTTGCTCACGCTTTCGCGCCTGAGCGTCAGTCTTCGTCAGGGCCGCCTTCGCCACCGGTATTCCTCCAGATCTCTACGCATTTCACCCGCTGCACCTGGAATTCTGCCCCCCCCCTCTACGAGACTCAAGCTTTGCCAGTATCAGATGCGGTTCCCAGGTTGAGCCCGGGGTTTCACATCTGACAACAAACCGCCTGCGTGCGCTTTGTAGTAATTCCGATTAACGCTTGCACCCTCCCGTATTACCGCGGCTGCTGGCACGGAGTTAGCCGGTGCTTCTTCTGCGGGTAACGTCAATGAGCAAAGGTGTGCTTTACTCCCTTCCTCCCCGCTGAAGTACTTTACAACCCGAAGGCCTTCTTCATACGCGGCATGGCTGCATCCGAGCCGCCATTGACAATATTCCCCCGCTGCGCACTCCCGTAGGCG
+
1-*+2-,4303+13$')*/781&-..))).+*++/:87'(('*&%'*0.0*)-/05(*)86*)(')2/:25/10.01+(+*,('+.()183,450*')4.*14987.-.34;96/4.00/+&),)//440,0101/187741/428:8;728<578880+()(,-3+0'&*.'),-.*)+6-96780*+,-%&10:01,1.0153529/9143/.1--()''*'&(-.01.007/13337310)+--+,/1003*6*$&'(7878;5:;),//00+/1/10+*,./6/3556(/,(24867(()(**()*+*(,+4.38;2+.:8;7/--/-.0;,*+;565-*)&23449/).,/8'*-317080./.8..0)1+6,-1.73-+.*/)+*,/03,3-.+552205/0/3*.(4.47/+(&*)&()&-+1651.+'*.+657813*&&&&'(*15+-(+*20:8,)())-+,(*+294023771-,''+.0,6687*(-6-.12/.0+,,41294,'.+/;9:<;6736223998%%$(%,275-&++53.-0*(1-33++,.'0).+45-&$&))/,5;6/4;910)840()'&&$$$$)&46-0-.,.33+)+,1*0/2..('%($)'&&&+-,./90/)+)''%('.0.24458//81*.-145:47'0*-./347478194:,,+-(('&'&(,568*)))-.-023/8.07/0:6+*2,.)+)--;9+/646:778:;:79$()).+1*,0)0:82900:/;6564/43,8011747.0++,,-**(1074745;960::+*-.%-032/.+*+1..,$-05538:7-443,42.50642%,&)+8.-23*//..2/26;9:)67;06,(),*7.(-56(,),*+3)+&-',,-++*(--8906/47;989:988/-.,&$$$')/789:7544510+%&+(-.23;2/34'&0)+603;7435122243&$#'*.$',.-.29025+**'))++556282004879844112,.3<1(3-),''*-,)..3;)9<5/-4783034,2-)+,+..)&)),1/*&'''&')+00:<:0-,-+-086564,,,,-+*2&%&%'&#%%$',(*,.7012:38;7)$//.-,.)++57()-&..*&
@3d2b854e-a2de-47fc-937e-1cca006ae7e4 ch=145 read=117817 start_time=2019-12-13T15:22:44Z barcode=BC01 runid=2c9cf7bc05858273f10e7d7ec552fc0bd742dc3e
CTCCCTACAGGAGGCACAGTGGGAATATTGCACAATGGGCGCAAGCCTGATCGCAGCCATGCGCGTGTATGAAGAAGGCCTTCGGGTTGTAAAGTACTTTCAGCGGGAGGAAGGGAGTAAAGTTAATACCTTTGCTCATTGACGTTACCCGCAGAAGAAACACCAGCTAACTCCGTGCCGCTTGGCCGCGGTAATACGGAGAAGTGCAAGCGTTAATCGGAATTACTGGGCGTAAAGCGCGCAGGCGGTTTGTTAAGTCAGATGTAAATCCCCGGGCTCAACCTGGGAACTGCATCTGATACTGGCAAGCTTGAGTCTCGTAGGGGTAGAAATTCCAGGTGTAGCGGTGAAATGCGTAGAGATCTGGAGGAATACCGGTGGCGAGAGCTGGCCCCCTGGACGAAGACTGACGCTCAGGTTGCAGCGTGGGGAGCAAACAGGATTAGATACCCTGGTAGTCCCGCGCCGTAAACGATGTCGGCTTGGGTTGTGCCCATGAGGCGTAGCTTCCCGGAGCTAACGCGTTAAGTCGACCGCCTGGGAAGTACGGCCGCAAGGTTAGAAACTTTCAAATGAATTGACGGGGGCCCGCACAAGCGGTGGAGCATGTGGTTTAATTCGATGCAACGCGAAGAACCTGGTCTTGACATCCACGGAAGTTTCAGAATTGAGAATGTGCCTTCGGGAACCGTGAGACAGGTGCTGCATGGCTGTCGTCAGCTCGTGTTGTGAAATGTTGGGTTAAGTCCGCAGCAGGCACCTTATCCTTTGTTGCCAGCGGTCGGCCGGGGAACTCAAAGGAGACTGCCAGTATAAACTGGAGAAGATTGGGGATGACGTCAAAAGTCATCATGGCCCTGACCAGGGCTACACGTGCTACAATGGCGCATACAAAGAGAAGCGACCTCGCGAGAGCAAAGCGGACCTCATAAAGTGCGTCGTAGTCGGATTGATCTGCAACTCGACTCCATAAGTCGGAATCGCTAGTAATCGCGGATCAGAATGCCACGGTGAATACGTTCCGGGCCTTGTACACCGCCCGTCACACCATGGGAGTGGGTTGCAAAGAAGTGGTAGCTTAACCTTCCGGGAGGGCGCTTACCACTTTGATTCATGACTGGGAAGTCGTAACAAAGGTAACCGG
+
,,00)(-1,1.+),-,0./3&-&,('&*)(**-081/61/,-27,/://.-)$*&'*/-0(,+,*-1561132'*()***.-1*686:245:*'((),-5+),+-:6+,1,/.7,$)(-61/.102..228:0.65563:32390:/.8++--,1+%-))-/21&--*0,+-30/0450,+,*&$++-/,7.,6/.0021&'%*+6647..,1.5/55*4,+-,*.4;:7941073)*'(')(-20(,582*05,1-/0'(474,-+(',13&/36321/,020.3,2*-8,--.-1-,)*+.151/+$%$$'',+--000*--5+,+*-+,+0/,)1832++++4;96+61**;82.((&),-7:/+1,(:0.3//42372.,(%$**-(-634,+19893.5,++,,.66888,1/*(((*)),7552)'*+8:).*33+3/--55428,*)-106191&$*+7899:;/)*%'&-(%$%%&,.+2.*..55,(,,-0706,&(())2+(,/++.018.--/-916.340256570*'0+*,$+**+)+2*+,*++1*)%..))')-*+5--''&1+65817:/-.80--/50..1/8018.-.-,*'*,+,*/61:7235455743--40(+)*'&%*,2.5./0959/-..22313:40++'%&'(+3287777767:7/5/-+46454/1.6*..246:753/&'&()+9541(**,04.,1-*+-,89..6;8852246)*/,&).&4058-&)$&&',8**5-,/91296666:28+:16/37(0.-;845*4/**%.153:*-*)'/;6669/-.'+)&/)(,13-43563/-45/)/03366895808+)+-2'(8555***')-/144/41;3285454320+/'%)%&**,.967784-.)''$&0.+*-.8..655)*38...-../;691101)2*4)))*(((,03/./+*+-15&)'0),/,6/869421.%+*1/41.*5,02*'*4//02,-//..4:98:99190*/,/&'&%%()*-4//:5..0--+,4.2282&&).10/720/7.').*++-('%'&&**,-/3.*,0.').--()+)(35,,-/*&&*5615555864)(&&(00.08559'1),19333/
@df32bc3f-4065-477d-b321-a42f45a711b5 ch=312 read=182395 start_time=2019-12-13T15:22:23Z barcode=BC01 runid=2c9cf7bc05858273f10e7d7ec552fc0bd742dc3e
CCGTTACCTTGTTACGACTTCACCCCAATCATCAATCCCGCCTTAGACAGCTCCTTCCTTTGCAGTTGGGCCATTACCGGCTTCGGGTATTTATCAACTCTCATTGTGACGGGCGGCGGGTGTACAAGGCCGGAACGTATTCACCCGCGACATGCTGGATTCGCGATTACCTAGCGATTCCAACTCCATGTAGTCAGGTGCAGACTACAATCGAACTGAGAATGGTTTTATGGGTTTTGCTTCCCTCATGGCTTCGCTTCCTCTGCACCATCCATTTAGCCAGCGTGTGAGCCAGGTCATAAGGGGCATGATGATTTGACATCGCCCGCCTTCCCTCCAGCTTGTCACTGTAGTCTCGCTAGAGTCCCCAATATGGCGGTAGGTAGCTAACGATAGAGTTGCGCTCGTTGCAGGACTTAATAACATCCACGACACGAATTTACGGCGACAACCATGCACCATATCTCATATGGCTATCTCCATCCCTGGAGCCTTTGTAGTGTCAAGAGATATAGTAAGGTTCTTCGCATTACTTCAGATTAAACCACATGCTCCACCCAGCGTGCGGGCCCGTCAATTCCTTTGAGTTTCATTCTTGCGGGCAATGCCTACTTCAGGCCAGATTACTTATTGCGTTAACTGCGGCACTGAACTTTGACATCCAACGCCAGGTACTCATCACGTTTACGGCGTGGACTACTGGGGTATCTAATCCTATTTGCTCCCCACGCTTTCAGGGACTGAGCGTCAGTTGCAGGCCAGATCGTCGCCTTCGCCACTGGGTGTTCCTCCGTATATCCACGCATTTCACCGCTACACATGGAGTTCCGATCCTCTCCTCTAGCTGCCTGGTTTCTATGGCTTGCACTGAAGTTAAGCTTCAGGCTTTCACCACAGACCCTTGCTGCCGCCTGCTCCGCATCTTCGCCCAATAATTCCGGATACTAACGCTTGCCACCTACGTATTACCGCGGCTGCTGGCACGTAGTTAGCCGTGAGCTTTCAATAAAGTACCGTCGCTCGGCTACCACCATTTCCTGTAGCCGCCGTTCCTTTATAACAGAGTTTGTCCGAAACCTTCTTCCTTCGCGGCGTTGTTCGGTCAGGGTTTCCCCGTGCCGAAATTCCCTACTGCTGCCTCCCGTAGGAG
+
*&&-.*-261*5-*,328790,+68,.-12111261,9-%,*,2--0././2532743.4,*/$0'7%-)'&''%')1(6./54&2,-$*2'+,223,++,+$6$%%+*.&/+'()%*(('%'$'*3-22./-*/.*-47;5)+*'(11/*&('))-'&1-610.,4,()))&--+*2/./0*/244-/*+-269,325(,+423/+-/9/0(*21,*')*++*..39,-/196289,)-72.4)((&%*)-.5---5-3/''(&)),03975359,*%(%'(///--*&&)+(+)-''),0-391/6-----49<*)((,**)330+.56397*)9++(-,1*.0(.+,%(,0633+)-))'()055+.3+,-+2,,..*(&&%%('+(((,,--%+*-*,*0021,4''$1..,1)-&&(/)+0-&$'),.'+&'%()'$'&()(%(*2*304,.)-(%%',-47+.$(&(*,-01//-++29,*/6&(.,.4-'&%%&#&')*%&&%#$'%(*&&'*11(+')(.+.-'-275,**4*01.,+)**,&,)5,)3,'$&'(-*,*)'&&'$)2289;:8/78,)35:6+&-6+/3,.,0210)(&,)()),./*.19)%%+3*&)+.,/.+,(/*2)*..0-51&-+)%*-)*.+),)*++--3'(%*&((*112302)-+04:,/.6...08786,3.)01-012/+/556/.*21+*2-454+')))05+1%-3-&'))))*+)4%-*1-1*)//2/0153+,-,04,60/0:65558)+4481(*.1&)+224/'%(*2'499-'+)).40,'*%')+'%+6**(*-.0..,-.')$&&()/15)+3/8554230-*-*'(&(+*)%),7,-)+-53&1,+1:--*+.+001677**.)+().7+/(####'($''//22''(+).++%+,-/+31360,*22-+*,'(03*.3+)*-'+&-)2-,,'($)(+)2(&%+*43435322017,'%'*-1)*20682+,+0.364'000%0/.%/..4;47<;1200---/7/4:7***%&)''*/52')))+,'$%('&.6/177:64,,')-*(+,47243/5893:68-174-:/0671+-+-'(/5-0+53+&$'&&+--/10/80++),))%
@cd2bb2fe-139c-4ec1-8118-99b94f32d119 ch=131 read=123296 start_time=2019-12-13T15:22:22Z barcode=BC01 runid=2c9cf7bc05858273f10e7d7ec552fc0bd742dc3e
CTCCTACGGGAGGCAGCAGTGAAATTTTGGACAATGGGCGAAAGCCTGATAACAATGCCGCGTGCAGGATGAAGGCCTTCCGGGTTTGTAAACTGCTTTTGTACAGGAACGAAAAAGCTCCCTTCTAATACAGGGGCCCATGACGGTACCGTAAGAACCGACACCGGCTAACTACGTGCCAGCAGCCGCGGTAATACGTAGGGTGCGAGCGTTAATCGGAATTACTGGGCGTAAAAGCGTGCGCGCAGGCGGTTGTAGCAAGACAGATGTAAATCCCCGGGCTCAACACGGGAACTGCATTTGTGACTGCATGGCTGCCAGAGTACGGTAGGGGATGAATTCCGCGTGTAGCAGTGAAATGCGTAGATATGCGGAGAACACCGATGGCGAAGGCAATCCCTGGACCTGCTGACGCTCATGCACAGCAGCGTAGAGGTAAACGGATTAGATACCCTGGTGGTCCACGCCTAAACGATGTCAACTGGTTGTTGGGAATTAGTTTTCTCAGTAACAGAAGCTAACGCTGTGAAGTTGACCGCCTGGGAGTACGGCCCGCAAAGGTTGGAAACTCAAAGGAATTGACGGGGACCCGCACAAGCGGTGGATGATGTGGTTTTAATTCGATGCAACGCGAAAACCTTACCCACCTTTGACATGGCAGGAAGTTTCAGAAGAGATGGTTCGTGCTCGAGAAAGAGAACCTGCACACAGGTGCTGCGCGCTATTGTCGTCAGCTCGTGTCATTGAGATGTTAGGTTAAGTCCGCAACAGAGCGCAACCCTTGTCGTTGCTACATTCAGTTGAGCACTCTAGTAGAGACTGCCGGTGATGACAAACCGGAGGAAGGTGGGGATGACGTCAAGTCCTCATATGGCCCTTATAGGTGGGGCTACACGTCATACAATAGCTGGTACAGAGGGTTGCCAACCCGCGAGGGAAGACTATCCCATAAAACCAGTCGTAGTCGGATCGCAGTCTGCAACTCGACTGCGTGAAGTCGGAATCGCTAGTAACCGCGGATCAGCATGCCGCGGTGAATACGTTCGGGTCTTGTACACCGCCCGTCACACCATGGGAGCGGGTCTCGCCAGAAGTAGGTAGCCTAACCGCAAGGAGGCGCTTACCACGGCGGGGTTCGTGACGCTGGGGTAATCATGGCGTAACCGG
+
(*//.-2&.1,/11244'.1,'(,+698463208/3:89..0/*-0*&$$'(0195..1++00450681.--3+0065/4)(0/&)+$)'/-/000)(*)(+(0')*&/-028:;*+.0:0(+1-,/213:+8::,./'%+44:4:867:.0.'(2,.%$(,/1:774520.//158554()*)+4.,.*++.///:8860,(')0.0(**6-4.430-5*7)+-872/,*+-52)(),/.--.('&)*-),)5'%%$&**'-,5877/)&'-')/2,'/57995+3'/$3(0*,:88/5:1*+&&&)$$%(/41/&%',+-,,%+./.*,/8/771'1+215//-)**+)*&+.*47,+0456/--1+.,90*(*&/*,5:*'--64218/62283180-0867..(')/0289:;9:71*+(()+*,-3*0%'%&-;3002.12.-/102;..4:5*565,-010610553,,---32537:55:/.6*++),*.()+24.3450253&1*(--,,+/6.+,&()-,3,0,++3017:466(('()8+)'('&+.:,0.4:0'.4++37)9--+(--1644-/6,-26+**./5/1-/++:;76/,.)))+3;;*131:4//1-+,'*+73.9:7-83933:0*2/5:-,,924081)3/00,/811&%(,((+-.32&7.7999;;-,'+,(&&*'*+766500./)0,-.2877/0&&&'%((,,161*+,-989888(7),-227/7.'-8/:443178+-4*3))'))./-.19))&$+.+7,*,8/22998034821.*,--1*)$,&%%+/01*.125-('(&)'2;:8;6/-1+,.)+-+1833511235375/3.5./()&()-/71-410-11/.9665442*,,/135+3+8-(/./1:97910&-,61:44.5,32402-,,0***),*-/'*2,'-+5;98:69:98:7728+9098+0-/00,/.+(+,8769:9;4*+,+)-.5-1*+./.01018;7:572;;;;.00/09;.,-(..--84,/+,//'.33,1**')*+-426;4453),*.5677;7+-.,1',*././9+)-*(,,/--,.08(+.3+-/0-*.()-*-.22/20),-65*436.:/./753*,--..)'%*')+323/*,&,,,69
@c3a18d32-c79f-46f4-9764-ac8c76c8bf65 ch=11 read=62987 start_time=2019-12-13T15:22:15Z barcode=BC01 runid=2c9cf7bc05858273f10e7d7ec552fc0bd742dc3e
CCGGTTACTGATGCGACTTCACCCCCAGTCATGAATCACAAAGTGGTAAGCGCCCTCCCGAAGGTTAAGCTACCTACTTCTTTTGCAACCCACTCCATGGTGTGACGGGCGGTGTACAAGGCCCGGGAACGTATTCACCGTGGCATTCTGATCCACGATTACTAGCGATTCCGACTTCATGGAGTCCGGAGTTGCCAGCAGACTCCAATCCGGACTGACGCACTTTATGAGTCCGCTTGCTCTCGCGAGTCGCTTCTCTTTGTATCGCCATTGCTTAGCACGTGTGTAGCCCTGGTCATGGGGCCATGATGACTTGACTCCCACCTTCCTCAGTTTATCACTGGCAGTCTCCTTTAAGGTTCTGCAATGGCCGGACCGCTGGCAACAAAGGATAAGGGTTGCATCTCGTTGCCGGGACTTAAGCCCAACATTTCACAACACGAGCTGACGTGGCAGCTCTCACGGTTCCCGAAGGCATTCTCATCTCTGAAAACTTCCGTGGATGTCAAGACCAGGTAAGGTTCTTCGCGTTGCATCGAATTAAACACATGCTCCACCCAGCATGCGGTTTACGTCAATTCCTTTGAGTTTCATTCTTGCAGACGTACTACTCAGGCAGATGCGGCCGTTAACTGCGGCGCACTGGGCGACATCCAACGCCAGGTATCATCGTTTGCAGCGTGGGCTACTGGGTATCTAATCTATTTGCTCCCCACGCTTTTCGGGACTGAGCGTCAGTTGCAGGTAGATCGTCGCCTTCGCCACTTTGGTGTTCCTCCATATATCTACGCATTTCACCGCTTACGTAGATTCCACGATCCTCCTCCTGCACTCTAGCTGCCTGTTTCTATGGCTTAGGTTAAGCTTCAGGCTTTCTACAGACCCTTGCCGCCTGCTCCCTCTTTACACCCAATAATTCGGATAACGCTTGCCACCTACGTATTACCGCGGCTGCTGGCGCGTAGTTAGCCAAGTGGCTTTCTAATAAAATTACCGTCCTCGGCTGTTTCCTGCCAGCCGCCGTTCTTCCTTTATAACAGAGTTTACAATCCGAAAACCTTCTTCCTTCACGCAGCGTTGCTCGGTCAGGGTTTCCCCATTACCGAAAATTCCTACTGCTGCCTCCCGTAGGAG
+
8,*(-)%('&).&--,.-501/776'%$*+%(((5653615))),+*+(&'(5:3.3-*+.---,4/4,11299-)*'+*,10*$()%30+$'(68127441,.1668,*+(&'(-038*-40),,.&&*&'),4/-16-6-8123;933399.***),,)+('&()/1833/&)++*).-)&')*&()'(/,%+*%'&%'--16'8+63(5/-*'),3&,&(-4-+,,(,(,+*+-1,.0.)./11-101(*4/71,--,&(%)+,5:37/+),''*,&)*,,-,/124;6.1882&&(*.+'/*.(('&&&$%'(.'(**'-.131-02$0(62+*+-.-6:8277104&',(')),.7.(&'%"%%**//4628/0/.71/)46:-2/:050,30/412++&+/.3:43+/9:1,/,*($&(%,,6%0+((,-.52.1)&)'),'(&$%''$%%(&'-)*+/2+41,*/1/50)-61.0344.')(+-,(()*,--.3:8701.--)+.5%-/1.,,0.9:8;612112,/.04)*+1*-,&%$'(1-+.03+/1)%$%$(&))&(,.&($+10-7,+%&*''$'-58113:,6+++%(.134.-,)&+,289:,++,%&$(%*)+21-*&&%('&%.)1/4-+3111(+,(*)/(*-(++(')+-59-140))&023564).-+,()0(,-/0.--+*(&.3'(..082+(++,/44,0(55/'%&'&&,12,023(/'+-(**,/412960/)2+,.8',&(')'(',816259)/+,-778450335:50*1-)''$%&&%%).,4.*(+,-,5,+-()140,+%''*0+14623-$''04+-+,*1+2+&'++;23.029/++3.7:0-,+*)(**2'*)&,.*.,*)+,29,+,19*''$+*+,/*,/056,:5705-**3++66137200/011:10:/--,,-3+*-(&%'$'(*+**&'$*()+-1.061*,+/,+02+//,54-/1%()&'((((5-12.&&%('./*-347;77:-*&'+,-/',*&''-;9042:533*+00/.3.5.7;872:4'-+*'*,*9+%*.03:3,&(,,2;/075-%**%-.+,5440551,+1,*,**-.*/2*+)*0)))
@26441903-27b5-463b-9e11-061c12d1e3ea ch=404 read=104811 start_time=2019-12-13T15:22:03Z barcode=BC01 runid=2c9cf7bc05858273f10e7d7ec552fc0bd742dc3e
CCGGTGCAGTACGACTTCACCCCAGTCATGAATCACAAAGTGGTAAGCGCCCTCCGAAGGTTAAGCTACCTACTTCTTTACCAGCCCACTCCCATGGTGTGACGGGCGAGGGTGTGTACAAGGCCGAGACGTATTCACCGTGGCATTCTGATCCACGATTACTAGCGATTCCGACTTCATGGAGTCGAGTTGCAGACTCAATCCGGACTACGACGCACTTTATGAGGTCCGCTTGCTCTCGCGAGGTCGCTTCTCTTTGTATGCGCCATTGTAGCGATGTGTAGCCCTGGTCGTAAGGGCCATGATGACTTGACGTCATCCCCACCCACTCCTCAGTTTATCACTGGCGGTCTCCTTTGAGTTCCCGGCCGGACCGCTGGCAACAAAGGATAAGGGTTGCGCTCGTTGCGGGACTTAACCCATTTCACAACACGAGCTGACGACAGCCATCACGCTGTCTCCCGCGATTCCCGGACGCAATCCGCATCTCTGGAAATGCTGTGGATGTCAAGACCAGGTAAGGTTCTTCGCGTTGCATCGAATTAAACCACATGCTCCACCGCTTGTGCGGGCCCGATCAATTCATTTGAGTTTCGCTTATTGCGGCCGTACTCCCCAGGCGGTCGACTTAACGCGATTAGCTCCGGAAGCCACGCCTCAAGGGCACAACCTCCAAGTCGACATCGTTTACGGCGTGGACTACCGGGGTATCTAATCCTGTTTGCTCCCCCACGCTTTCGCACCTGAGCGTCAGTCTTCGTCAGGGCCGCCTTCGCCACCGGTATTCCTCCAGATCTCTACATTTCACCGCTACACCTGGAATTCTACCCCCCTCTACGAGACTCAAGCTTGCCAGTATCAGATGCAGTTTAGGTTGAGCAGGGATTTACCACATCTGACTTAAACAGAGCCGCCTGCGTGCGCGCACGCCCAGTAGTTCGTTAACGCTTGCACCCTCCACCGTATTACCGCGGCTGCTGGCACGGAGTTAGCCAGTGCTTCTTCTGCGGGTAACGTCAATGAGCAAAGGTATTAACTTTACTCCCTTCCTCCCCGCTGAAGTACTTTACAACCGAAGGCCTTCTTCATACACGCGGCATGGCTGCATCAGGCTTGCGCCCATTGTGCACCAATATTCCCCACTGCTGCCTCCATTAG
+
60..1*+($.'***//71.2860+,.6(($&-*+*+24*),/'''*(*,-:/-.-%%))*,,5.-/1367.-.052273%.&+%+69%('/9.)758856240/-**,&.,+*+.-/237:/.8-('++-.42-.*)-,%+&*(+27754354-***.21+0-,,-.0663--035;64672,-./..+0)**&+*1/.5/.0,-0-113746504.0.59//-)/)+,((&'&#$)+,22,()&)/0,0/902..2,(*+.1447;777)%&(+()**-()*,.4.,08:94714%/(5979433/*'%%()86711-155.$0/*'001//0/45<0./2454.4/(22..,%&)'+*/38/5,+,1-19050.,,.4..3,/9*,25454-6/0,)-+-2766<57/;:60603+)+&&----.11//+-/78988088452036350*)#%(&1269-*'**(0,--/--).386;::2,--3473+,+((&(#(')008595713/().1058/44*2.<99<836501,,,05(&'-*.3172++,,29433.040/.1+-/947.14,&&+,278;8087..$*/1+%&'),'++*,-108'5+,.1;:7,145$..52,2143213./*/*+,,.0420/0,18354510064/:0/-.584314'1),)))()/37516+%(&)/54410///22*63(,-673251011-37.(,--::9-)-+./::71416;.-/01-/000789<8468,075,45798<91//*00.+*+.875+3-)*998733+.$).0,-48.21(/0084615110.0-215780+0/,11/55677,+*-09015.00028712323887:.,/-1-,*-0'+3+&+*&%'-*.//510101)0.&&(&*'/834:6899:871/)+,01.53,,03326/*'5+2/')+-+++,5/-01$(**314526;412200/5630-%((4()0:21/7'31013427;211136--/78548+;-.*221;/1-+()',(*,.0+--1:,1:87419:.*5/(,*%+'*,.-')+,..)+.-2195:3453&*')'++.0:3343:2315245'792541241;4+0,*)%&%((,*,--,5:;-*+.+-%(-318:'6'(,
@e490ba9f-cec8-40b0-a60f-66d2540ac037 ch=364 read=203761 start_time=2019-12-13T15:21:33Z barcode=BC01 runid=2c9cf7bc05858273f10e7d7ec552fc0bd742dc3e
CCAGTTTACCTTGTTACGGCTTCACCCAGTCATGAATCACAGGAAGTGGTAAGCGCCCTCCCAGAGGTTAAAGCTACCTACTTCTTTGCAACCCACTCCCTTGGTGCTTGACGGGCGGGTGTGCAAGGCCAGGAACAATATTCATGGCATTCCTGATCTTACGATTACTAGCGATTCCGACTTCGCTTGGAGTCGAGTTGCGGGCTCAATCCGGACTACGACGCACTTCTGAGGTCACTTGCTCTCGCGAGTCGCTTCTCTTTGTATGCGCCATTGCCCAGCACGTGTAGCCCTGTGGTCGTAAGGGCCATGATGACTTGACGTCATCCCCACGCTATCAGTTTATCACTGCTTGGCGTCTCCTTTGAGTTCCCGGCCCGGACCGCTGGCAACAAAGGATGGGGGTTGCGCTCGTTGCGGGACAGCAACATTTACAACACAGGCTGACGGCAGCCATTGCAGCACCTGTCTCACGGTTCCCGAAGGCACATTCTCATCGAAACTGCGTGGATGTCAAGAGACCAGGTAAGGTTCTTCGCGTTGCATCGAATTAAACCATGCTCCACCGCTTGTACGGGCCCCGTCAGATTCATTTTGAGTTTTAACCTTGCGGCCGTACTCCCCAGGCGGTCGACTTAACGCGTTAGCTCGGAAGCCACGCCTCAAGGGCACAACCTCAAGTCGACATCGTTTACGGCGTGGACTACCGGGTATCTAATCCTGTTTGCTCCCACGCTTTTGCACCTGAGCGGCCAGTCTTCGTCAGGGGCCGCCCTTCGCCACCGGTATTCCTCCAGATCTACGCATTTCACCCGCTACACCTGGAATTCTACCCCCCTCTACGAGAGATCAAACGCGGTATCAGATGCAGTTCCCAGGTTGGGCCGGGGGGATTTCACATCTGACTTAACAAACCGCCTGCATTGCGCTACCGCCCAGTAATAATTCCGATTAACGCTTGCGCCTCCATTATTACCGCGGCTGCTGGCTGGAGGTTATGCGATCTCTTCTGCGGGTAACGTCAATGAGCAAAGGTATTAGCTACTCCCTTCCTCCCCGCTGAAAGTACTTTACAACCCGAAGGCCTTTAGCCTTTATACACGCGGCATGGCTGCATCAGGCTTGCGCCCATTGTGCAATATTCCCCACTGCTGCCTCCCGTAGG
+
*'$*/3))-,8+*11)-*/..,+*,)(*-9943'%105-232+*%'*'*,&&&()15**3/&(,-'+,6)4.'*,.371(01952:9/31/14.$&(17),,*-+)''++-.+0-+,,''''$(+-.1.6..2)(.+1-1193'+)/.+.//,'))/)')(*2/140/+,,,-4584/-(.///%%($)'()+2%&++7*/(,%,+2/7/3,6.45213101()%+,1(&&()).-&(,--.12/62-+-,+0'+/18764:4&..10557:-0**,0(%')&++--,+*16,)((*/-0*+,)**6+744333(&%&%'(0,/1589&5*$(%&)&),++,84***&(+*')()'%()*+33/88.-04:15*+*/**.4/1933342./&039/4055.(/,(+20557773.6//*83++*+/224)292)-/-1/3)-76554.7-,0%//.7'(+.--(183266..-.187:46/)((&+)'(,03.0,,*(%')&%1$+/12:94,.,*+&(*,/-+,/,-1,32:26-+(**+2,--47&(+4+8:9796/+2/2/(,3-,2-+,%1-31567,.//'$.416(39:-/010;<4.86525-+*(-.-/12.3::,0/)519640-2/5-4++++.,,)*+.(-+2&),)//1876410:.-,/524625,1,225241452753(-)86776256976,-/&,***(*-,+0+,,9.,0,44,&/,,-11**++/2.'%1,%%'(./178<:87:+-9;-36025)55606557;,22358260.))*02223300.0:31*+50),/),+.10411/00+,*00662))))&+&$%&(()(,112,-,2-/09,+,.-/7893/0()0050(-561)885*''036,(,,-20//01443./635;.32210(1)*-((+$')(*0.(',&%$+*/817121502+*+-*()$+,+/5*4*+/-.050/20/0::/8-($*.%(),1/,)+(&*(+-/:6:991.((*49763/2..&//.1'+&.*+,'&'2*,-0:05;97/2::-)-04041+-/,13.&()'-))((.))(())&%%&&((%)*1/*.-+*--##$%',12334231.+.*./0;9*/.'*13/90--2..4+&),+)%'-.+37**2%6,
@d818645a-830f-42ff-8376-9360a59c7109 ch=45 read=158372 start_time=2019-12-13T15:21:32Z barcode=BC01 runid=2c9cf7bc05858273f10e7d7ec552fc0bd742dc3e
CTCCTAGGAGGCAGCAGTAGAATAATATTGCACAATGGAAGGCGAAAGCCTGATGCAGCAACGCCGCGTGAGTGATAGAGCCTGGGTCGTAAAACTCATCCTCAAGGAAGATAATGACGGTACTTGAGGGAGGAAGCCCCGGCGGACTAACTACGTGCCAGCAGCCGCGGTATACGTAGGGGCTAGCGTTATCGGATTTACTGGGCGTAAAGGGTGCGTAGGCGGTCTTTCAAGTCAGGGTGAGCTACAGCTCAACCGTATGTAAGCTCTTGAAACTGGGAGACTTGAGTGCAGGAGAGGAGAGTGGAATTCCTAGTATGGCGACGTAGATATTAGGAGGAACACCAGTTGCGAAGCGGCTCTGGACTGGCTGACGCTGAGGCACGAAAGCGTGGGGGCAAGCAAGTTAGATACCCTGGTAGTCCACGCTGCAGCTTGATAGTACTGAGTGTCGGGGGTTGCACCCCTTCGGTGCCACCAGCTAGCATTAGAGGTACTCCGCCTGGGAAGTGCAGCTCGCAAGTGAAACTCAAAGGGAATTGACGGGGACCCGCACAGTAGCGGGCATGTGGTTTAATTCGAAGCAACGCGAAGAACCTTACCTAAGCTTGACATCTCAATGACGTCTCCTTAATCGGAGTTCCCTTCCGGGGACATTGGTGACGGAGTGGTGCATAGTTGTCAGCTCATGGTGAGATGTTGGGTTAAGTCCCGCAACGAAGCGCAACCCTTGTCTTTAGATTGCCAAAATGTCCACATTGGGAGGATTTAAGGCACTCTGAGAGACTGCCAGGGGTTAACCTGGGAGGGAAGGAGTGGGATGACGAAATCAAATCATCATGCCCCTTATGCTTAGAACTACACGTGCTACAATGGGTAGTACAGAGGTTGCCAAGCCGTAGGTGGAATGAAATCACAAAGCTACTCTCAGTTCGGATTGTGGCTGAAACTCGCCTACATGAAGCTGGAGTTACTAGTAATCGCAGATCAGAACGCTGCGGTGAATGCCGTTACGGGTCTTGCACCATGATCACAAGAGGTTGGAGACGCCGAAGCCGATTATCTAACCTTTTGGAAGAAGTCGTCGAAGGTGGAATCAATAACTGGGGTGAAGTCGTAACAAGGTAACCGG
+
+.3'&+,-',02.1*(*,*)'&%&))',/-,-0/61/,$$))*'(/.*/3114865/)//-,%16.001+))()*-+))+,(&$-*/)*,-8:7310)+.10/13,2--,./1700.3.81/.-+*)-0)*)(**'250)%'$%$&&).,-./11557:5121/3/0/,)*,,).11-*,/,///001.9.,.*+)078-.182(+0579--260234728882842.660/3225/5640../01&4067882(5:*0&(%&*(+,/123.390.224,++,71<1-.124770.+*+3*+&)(--5/2,0&(+'*%(+&$%#%&()17764:457125,7/.21.31711--(-,,4/1388;8-+&%&$(&-,041144.,-*++***10640($-*&&'0++)0%%7344;--5984306+()),-/,&()+-,+/*0/0370%((),..88/)--$+',202+46+710-,%'&'')&'$*(*.+'&&)()+.0.**()'.)-%&)')%*-,8,41-*+-055,+--6+('+$$(&'((*)2,00:7..+-(**(++-4../6314717;1011.),(').(0,)*))(*-0*+)*/4/2/*.,-+--(...//31/-11../2+311102/++*(+89-414)).7088-6,0+1157*'%&(,587779/90:/.-..0*)%%%&$)//56428&01224106/3)$%(&*')')+'1*2-2.),02-12/%)$+)(+,,41+)*/1,''(2*(+.''+)-6,,+272-3.1,'''&('41,5***/+$$$.).(&'*)&3-'-'*(%('(-3*+.00&&'(',+8:044989:-.4+-,20013261(&%*-*+)**779:8/7/.590.,.025..)3,79/-.,/,3140-(')((+&(%*')''(+.:3*24/0/0075890/2//01,-)&$%&-5+,55)+*+(0112+-++,7.-(-0--,0,+./-6/611223/0-+-3/00/,0/+*,-)*%%(&#%&-54(*&&',.5,**+**'*&'&&*+,5*.(')3017)+4.00)++7.745/4//-66./203)*,,/3485-./--14:3:7-9,++$+&&,875020-.032./30)+()+,5809
@ef186833-88e6-46d4-a4a1-027e3d09b365 ch=169 read=169794 start_time=2019-12-13T15:21:04Z barcode=BC01 runid=2c9cf7bc05858273f10e7d7ec552fc0bd742dc3e
CCGGTTACCTTGTTACGACTACACCCACAGTCATGAATCACAGAGTGGTAAGCGACGCCCTCCCGAAGGGATTGGCTACCTACTTCTTTTGCAACCCACTCCCACATGGTGTGACGGGTGGTATGTACAAGGCCGGGAACGTATTCACCGTGGCATTCTGATCCACGATTACTAGCGATTCCGACTTCTACATGGGTCAGGTTGCAGACTCCAATCGGACTACTGACGCGCTTTATGAGGTCCGCTTGCTCTCGCGAGTCGCTTCTCTTTAGCGCGCCAGCAGCGTGTGTAGCCCTGGTCGTAGAGACCGCTGGCAGTGACTTGACGTCATCCCACCTTCCTCAGTTTATCACTGGCAGTCTCCTTTGAGTTCCAGCCGGACCGCTGGCAACAAAGGATAAGGGTTGCGCTCGTTGCGGGACTTAACCCAGCATTTCACAACACGAGTGACGGCAGCCGTGGCTGCGGTTTGAAGGCCACATTCTCATCTCAAGAAACTTCCGTGGATGCTCAAGGCCAGGTAAGGTTCTTCGCGTTAGCATCAGATTAAACCACATGTGCTCCGCCCAGCATGCGGGCCCGTCAATTCGATTTTGAGTTTTAACCTTGCGGCCCGTACTCCAGGCGGTCGACTTAACGCGTTAACTCCGGAAATACGCCTCAGGGCGCAACCTCAAGTCGACATCGTTTACGGCGGCGTGGACTACCCGGGGTATCTAATCCTGTTTGCTCCCCACGCTTTTCGCACCTGGGCGTCGGTCTTCGTCCAGGGGCCGCCTTCGCCACGGTATTCCTCCAGATCTCTACGCATTTCACGCTTTACACGCAAGTTCATACCCCTCTACGGGGACTCAAACTTGCCGGTATCGGATGCGGTTCCAGGTTGGGCAGAGGTTTCACATCTGACTTAACAAACCGCCTGCATTAACGCCTTGCGCCCAGTAATTCCGATTAACGTACCCTCCATTACCGCTGGCTGCTGGCGCAGGTTAGCCAGTGCTTCTTCTGCGGGTAACGTCAATGAGCAAGGTATTAACTTTACTCCTTCTCCCCGCTGAAGTAGCACACAGCCCGGAAGGCCTTCTTCATTACACTTGGCATGGCTGCATCGAACTGCTTCGTTGTGCAATATTCCCCACTGCTGCCTCCGTAGG
+
9.*(-.).4/5%-.'**)(%$'%)''$*)+-6*-,-320,.)*'%*%*,)%'()%*..0))/.*)%')/*)7*%()'),,&$+.62/8:/,13'42.%*(2,)%)(+,100))*-05,$)-)+/0-**+'2447'/(0()*,,-20-0/67*41139702398/**('+.*,,&&$+/3734-),-4+&%'(*+,212--,0-)+%&.%&'-/918+7/20))'')*&(%&*/)((%&'-)/.*+--),--)-,+,(*(.-//515/75-''%&''()&'&&*--+-/)),./5((/487(.&'$($)(%'%$&&#%)*-..1/1125791:1,(2-.25826+0/:++-<8::2;0,.13./+*0+)+-472,'*-,*/.)++-/0640*2+4-21//4/)0.0114376653813'99//--.+42)*(+-3;73244+513,))*)+**-..11,&%$#$##&(0,79.--)*($'*/06215686420)$*)+/042:+,5910-,00013320).,,+,().82494),),*&#%'33%..)4-9553..+-***,.64,/-%$%%#%%*)1,04+)342,585&%-//'()-088,1**(&$&('+52-'*&*).,*.1+-,,+.%-.0/2.00-5*,%*(2+,+10,+0138;86-'1/-&./85757-/+,,115,2.0/63,,(-++//434;989-90((-,(0-02030-35,.),)(/1201)%(&'/22+632)00.,(**+,+&.((*.*05.)'*391/;0493<854,(-.7333;6/31*+-355124575752;:1)+((('((,*0$$&%(,.&%'&01-//3568.*2--89:40+))**69(21216'-.0/0&432-*).-2/5665%'(***7.,+**-712)--*.)$*/0+2%./++,'1(+#(&)%&&%&&+,((**-.5:,+++6+0)*))+,+,&)&')/-15*&'-,22,-*+&&#('0.5.,-4:38:344;48:7887*8-,3:8662.0/0&())/('+)*,,&'*)(&*+1659550;3*,66,1+(($$%%''))'3+('(()*..77:5594'2&%&%&&%1',,7585512023**122*,))&$+50004.6///85))*&)**..,,+)16*-0.&
@aff4b5b5-8126-4be8-806c-895c60492d77 ch=485 read=149236 start_time=2019-12-13T15:20:43Z barcode=BC01 runid=2c9cf7bc05858273f10e7d7ec552fc0bd742dc3e
CTCCTACGGGAGGCAGCAGTAGGAATTTTCGGCAATGGGGAAACCTGATGACGCCGCGTGAAGGAAGAAGGGTTTTCCAGTTGTAAACTTCTGTTATAAAGGAAGAACGGCGGCTACAGAATGATAGCCGAGTGACGGTACTTTATTAGAAAGCCACGAAGCTAACTACGTGCCAGCAGCCGCGGTAATGCGAGTGGCAAGCGTTATCAGAATTATTATGGGCGTAAAGGGGGGGCAGGCGGCAGCGGGGTCCGTGGTGAAAGCCTGAAGCAACTGGTAAATACCATAGAAACCAGGCAGCCCCTAGAGTGCAGGAGGATCGTGGAATTCCATGTGGCGGTGAAATGCGTAGATATATGGAGAGGAACACACACCAGTGGCGAGAGCGACGATCTGGCCTGCAACTGACGCTCAGTCCGAAAGCGTAAGGAGCAAATGGGGATTAAGATACCCTAGTAGTCCACGCCGTAAACGATGAGTACTAAGTGTTGGATGTCAAAGTTCAGTGCTGCAGTTAACGCAATGAGTACTCCGCCTGATACGTTCGCAAGAATGAAACTCAAAGAGGAATTGACGGGGGGTACACAAGCGGTGGAGCATGTGGTTTTAATTCGGAAGCAACGCGAAGAACCTTACCAGGTCTTGACATACTCCTGCAAAGGCTCCAGAGATGGAGAGATGGCTATATGAGATACAGGTGGTGCATGGTTGTGTCGAAATGATGTCGTGAGATGTTGGGTTAGTCCGCAACAGGCGCAACCCTTATCGTTAGTTACCATCGTTAAGTTGGGACTCTGGCAGGACTGCCGAAGTGACAAATACGGAGGAAGAGGCAGGGATGACGTCAAATCATCGTACCCCTTATGACCCTGGAGCTACACGTGCTACAATGGATGGTGCAGAGGGAAGCGGGGTGAAGCAAAACCCATAAAACCATTCTCAGTTCGGATTGTGATCTGCAACTCGACTACATGAGTTGGAATCGCTAGTAATCGCGAATCAGCATGTCGCGGTGAATACGTTCTCGGGCCTTGTACACACGCCCGTACGCCACGAGAGTTGATAACACCCGAAGCCGGTGGCCTAACCGCAAGGAAGGCTGTCTAAGGTGGGATTGACGATTGGGGTGAAGTCGTAACAAGGTAACCGG
+
,23.036091).0+112'3872**),.,+*095375365)*0*-(&&&%()))++(-2467424'-&'&').,22*0'%)*0)).5/./9/1,/))+/4*,*1-064-'/**--/88*,',(-(*)*/-&%'('(+,0-,-133-400&+***-+&*&((&'.06165705'4310,*+6*%'(**)(+*/)&'(.(%(-*-224103),$%,)*-5../9868,90*,.215+))(4543:,*++&2740271/,.+)--*%''++(*'(*-'(&*)07*%%%)(+&&)/-,3.0)+&,,3*)/.()-+354/,)--029/813//.0)((,,.'))-31-+31/3867867865(*4-,+'.1,&--/-./0724,9+(&%'$)*668...-*.-/0--/03*),-.(+,/44*1&%(-+)*,-*%,*(+.;<;/'04()/+0-,.986<)*27767822./,8;568<96/-.+*,/.436/011377:8;79926.0084')*.2111.,0.,(*$'*-*$'$+')+0/)-'()),--*/65-036-/522.9;038-..'*+1-0012135-005)%'**+(0),.9560),-24.-0.6:9*.//6/)'-(&*./225./3-//0(%%&)+)/5465543314010.(*',/0'++-,*.))*-.;82)&&%(7/865461461.--*-+.+-,1-018:5648//()-$'&%#$%))330511067527*.((')'..-',/14*-20'*-0298)2/00,4'&%-'+03/24**/12,0//7;66741%.,%'-,2411&%(('*,023/*'%%*,)0+)*&')*2'+05,77883569<:56576(,'0310+6341215(,,.%)-**.),1531+*,.578:216116:11-++'))*++')%.*+5&*-8:11:3/05:9259785.(,'*,:1.0(,,&()+./0804+/.2*--,+-.-.2+-./.499877765675663154;64/)-+0234,))(((+6436122--/,976903%,&)''&*,.6/)*(*%+-),.*)&)5-,,-23+$)(''*/+/5+723923.2/3-&&&'(+**'&%&%,--06+23471071514/%1'//2)((-+)''()250,.1--9<:969
@3befd7eb-8c06-47dd-a416-58098488b449 ch=271 read=107046 start_time=2019-12-13T15:20:43Z barcode=BC01 runid=2c9cf7bc05858273f10e7d7ec552fc0bd742dc3e
CCGGTTACCTTGTTGACTTCACCCCAGTCATGAATCACAAAGGTAGCGCCCTCCCGAGTTGGCTACCTGCTTCTTTGCAACCCTCCCATGGTGTGACGGGCGGTGTGTACAAGGCCGAGACGTATTCACCGGCATTCTGATCCACGATTACTAGCGATTCCGACTTCATGGAGTCAGTTGCCAGACTCAATCCGGACTACGACGCACTTTATGAGGTCCGCTTGCTCTCGCGAGGAGTCGCTTCTCTCTTTGTATGCGCCATTGTAGCACGTGTGTAGCCCTGGTCGGGCCATGATGACTTGACGTCATCCCCCACCTTCCTCCAGTTTATCACTGGCAGTCTCCTTTGAGTTCCCGGCCGGACCGCTGGCAATGAGGATAAGGGTTGCGCTCGTTGGGACTTAAGCAACATTTCACAACACGAGCTGACGACAGCCATGCAGCACCCTGTCTCCACGGTTCCCGAAAGGCACATTCTCATCTCTGAAAACTTCCGTGGATGTCAAGACCAGGTAAGGTTCTTCGCGTTGCATCGAATTAAACCATGCTCCACCGCTGTGCGGGCATCGAATTCATTTGAGTTTAACCTTGCGGCCGTACTCCCCAGGCAGTCGACTTAACGCCGATTAGCTCGGAAGCCACGCCTCAGGGCGCCTCCAGAAGTCGACTCGTTTTGGCGTGGACTGCCAGGGTATCTAATCCTGTTGCTCCCCGCTTTCGCACTGAGCGTCAGTCTTCGTCCAGGGGCCGCCTTCGCCACCGGTATTCTCCAGATCTCTACGCATTTCACCGCTACCTGGAATTCTACCCCTCTACGAGACTCAAACGCCGGTACCAGATGCAGTTCAGGTTGAGCCAGGGGATTTCACATCTGATAACAAACCGCCTGCGTCGCTTGCGCCCAGTAATCCCGATTAACGCTTGCACCCTCCACATTATTACCGCGGCTGCTGGCACGGAGTTAGCCGGTGCTTCTTCTGCGGGTAACGTCAATGAGCAAAATTATTAGCTTTACTCCCTTCCTCCCGCTGAAAGTACTTTGGCTGACCTTCGCGCGGCATGGCTGCATCAGGCTTGCGCCCATTGTGCCAATATTCCCCACTGCCGCACTCCCGTAGGAG
+
0..0/4./739+3**)3273,4.-)..296789;9857/+%)%%))+--1'),.(''*.+$%%'(17.+-4.,12,&)''-*((/0*.77666721,*.4/001.0-223761))%&%)2/2988;6*+(()++396334635,.-0.8/00+001.7640/098;84561*+*..2/9*-*))-//,1../,+1-233132303,,+,(''&'+.,3*)*00-,4488.-.))(%()0.103.,'(*-95/05771.070-5(&%(*(./,/)((+-/9103865*136840--)()'(%('.+,)*--494'$.*/.0,.02034;7/36679-.*)).4572,4.,+.29383*2246986:67225*0+('*.150500750:./.336,.(*+*'(+*(%%'/3373;0.,-58623-*2+)/%//'0+*.1/210+--..6)'((+-0((*(25161-()1)++4013294.0/*,345+456+1164:258:78///122833307103/65:89<9340.2*//28.2-1,08355851224--7/)))&(&+*,&'$&&%,+09237;:1317:,.,4.0+(&*'0)+-01,474*+4780347711/1.1..0()*/--./23)-,.'15022487+'))&1.07.5')%(&',-.,+()+/87**(+,528764)..,01+,.1654951)+,4;+03502+((,5,(,-,0-/-2444501477;7549++2681.6/-1172462-21,2.+-20/.'('+,-:963658-6;.,04626324526.6-5-/)%/34.*61*/+*--2775851+0)&','+1+++-(1+0401*-11:63214%/0-((2531/.034))%*/718:-37./0././+%%$%%$&+,1-++/050.13+++,,+)(*,(')(-51-2-$&&*103945;00-1/1777..*(*),&(+,*)2,+96-..</8;981./-,*,8249717112673;+%(+)7+)%*/44+//-:-1457)09-%')),//)+(-+-(&$&&-+-7273')%(',)$%(+*.06567257637.42/81).,))''%1(,,+6-978.11*+'&*$'(49+,:68..+
@5debf077-b07d-46b1-ada8-606083f7bda9 ch=160 read=188683 start_time=2019-12-13T15:20:24Z barcode=BC01 runid=2c9cf7bc05858273f10e7d7ec552fc0bd742dc3e
CTCCTACAGGAGGCAGCAGTGAGGAATATTGCACAATGGGGCGCAAGCCTGATACATGCATGCCGCGTGTATGAAGAAGGCCTTCAGGTTGTAAAGAAGTACTTTCAGCGGGGAGAAGGAGTAAAGTTAATACCTTTGCTCGTGGCGGTACGCAGAAGAAGCACCAATAACTCCGGTACTTAGCAGCCGCGTAATGCAGGTGCAAGCGTTAATCAGGAATTACTGGGCGTAAAGCGCGCAGGCAGTTTATTAAGTCAGATGTATAGCGAATCCCAGGCTCAACCTGGGAACTGCATCTGATACTGGCAAAACGAGGAGTCTCGTAAAGAGGGGTAGAATTCCAGGTGTAGCGGTGAAGTGCGTAGAGGTCTGGAGAGTGCACCTGCCGGTGGCGAAGGCAGCAGCCCCTGGACGAAGACTGACGCTCAAGGTGCAGAAAGCGTGAGGAGCAAACAGGATTAGGATACCCTGGTAGTCACGCCGTAAACGATATCGACTTGGAAGTTGTGCCCCGAGGCGAAATGGCCCCGGGAATAGCGTTAAGATCACGACCGCCTGGGGAATACGGCCGCAAGGTTAAAACTCAAATGAATTGACAGAAATTTTACAAGCGGTGGAACATGGTTTTAATTCCCGATGCAACGCGAAGAACCTTACCTGGTCTTGACATCCACAGAACTTTCCAGAGATGGATTGGTGCCTTCCGGGAACTGAGACAGGTGCTGCATGGCTGTCGTCAGCTCGTGTTGTGAAATGTTAGGTTAGAAGTCCCGCAACGAGAGCGCAACCCTTATCCTTTGTTGCCAGCGGTCCGGCCAGGAACTCAAAGGGACTGCCAGTGATAAACTGGAGGAAGGTGGGGATGACGTCAGTCATCATGGCCGCCGACCAGGGCTACACACGTGCCACAATGGATGGTGCAGAGGGAAAGCGAAGCCCGCGAGGTGAAGCAAACCCATAAAACCATTCTCAGTTCGGATTGTAGTCTGCAGCTCGACTACATGAAGTTGGAATCGCTAATCGCGAATCCAGCATGTCGCGGTAAGATACGTTCTCAGGCCTTAATACACACCGCCCAAATCACACCACGAGTTAACACCCGGAGCCGGTGGCTGGCAACCGCAAAGGAAGAAGGGCGCTGTCTAAAGGTGGGATTGATGATTGAGGTGAAGTCGTAACAAAGGTAACCGGAAGATAGGAGCGGTAACGAGTAAAGTTAACACAAAGGAACACCGACAACTTTCTTCAGCACCAGCAATACAT
+
'&*0)*///1*)-+,..+*,+(-,+-..7.++%&))((*&)*+/39-19*)*-+3//$*-0/3+*++-./1.&,*%'()**+,,-%0-.-&'+,'('(&(,+25*+&'&&,-*(()'.)'#(()'&*,/5..1/-84./12'+*++('&%)$(*+0-'*+%),.)/''*1**.+)'-++.*&+)((-,23-**()'0,-),-412/21,8):*-(()(%/,12272,,*++++$%&*%+),03356;2+3+-(()1+,.-(((&'%'$((&,+'&+1,14)(-.()%&()+-,../021113464+)),*((')**&()*)*.26/)((-.,(*,)0(/&(%(+1-110/,/.-,/0&-+1110.*.-.028.+,''&#&$()'%+0-2,+)))+)'&&%()),-72,)00/*&(*))-&)%%$%%(''0+/-.-(+.)(+441,.+)),5947).*'0-*'.-1124()-/.,.+.(*&02013:741121263-*''))''(+/.0+20-(($/,%&')((,).'(''(('(&)*.)**+&%&)($'(+98466)',*%'%&%'$-2-+.28*6.94:73224.79..*/./-&2,,'%%%&'&%*./-0&)++-&$&()0+*('$),*7*('(*.//3+1''+,0(+,,6564694-%()+,&+,1/2-,-.016-33-**()(*'//1*,-*3**590,+''4527102.*(+'+.-0/000098:96277254(*+*,()(.6&*(%).(-13*,51;,'*('*.2*(+.'1*('&())1.229-,,+-8''.('0,,13.00-44/,//00'/,--.1468&/(*'+-..4)++&'')(*-24/,30*1)0,%)-.,)**0++*)()*/62&&%'+)$(('(6:351/11/.**'***)+%&+/*//1200(&')+/,-+&''(%%((0,.2*(*'(+,1-4/,/-/2.68-,/55+-1/1:326)+-982;.4/()&()('--.&/.30*,('))*2.*,++..0:01((*&))+/-.-.,0()*/.159968,)'%(%-758023.,/019/*.)+'++0*,),00240)(*)/,-+.)&('('&*(&'&,.)*0)-37,+'($$$$$%(-,1,/.5.*,)/%(',.0-(**(../4;0.2.+81,9,+*+*&.*)$(%*(&('',,3--&+.-),*('***+,,*32*/*'))+('&''$&#)(1-,603./--(*(*'1../1,,3+/'')+)((,(**+,0)-.,/.%%#%#
@87dd328f-4248-42be-9c2d-907c28c0011f ch=220 read=101853 start_time=2019-12-13T15:20:14Z barcode=BC01 runid=2c9cf7bc05858273f10e7d7ec552fc0bd742dc3e
CCGGTTACCTTGTTACGACTTCACCCCAGTCATGAGATCACAAAGTGGTAAGCGCCCTCGAAGGTTAAGCTACCTACTTCTTTTGCAACCCTCCCCATGGTGTGACGGGCGGTGTGTACAAGGCCAGGAACGATTCACCGTGGCATTCTGATCCACGTTAGCGATTCCGACTTCATGGAGTCGAGTTGCAGACTTTTAATCGGACTACGACGCACTTTATGAAGTCCGCTTGCTCTCGCGGGAGTCGCTTCTCTTTGTATGCGCCATTTGTAGCACGTGTGGCAGCCCTGGTCGTAGAGACCATGATGACTTGACGTCATCCCCACCTTCCCTCCAGTTTATCACTGCTTCAGTCTCCTTTGAGTTCCCGGCCGGACCGCTGGCAACAAAGGATAAGGAGTTGCGCTCGTTGCGGGACTTAACCAACATTTCACAGCACGAGCTGACGGCAGCCATGCAGCACCTGTCTCACGGTTCGAGGCACATTTCTCATCTCTGAAAACTTCCGTGGATGTCAAGACCAGGTAAGGTTCTTCGCGTTGCATCGAATTAAACCACATGCTCCACCGCTTGTGCGGCCCAATCGAATTCATTTGAGTTTTTAACCTTGCGGCCGTACTCCCCAGGCAGTCGACTTAACGCGTTGCTCCGGAAGCCACGCCTCAAGGCACAACCTCAAGTCGACATCGTTTACGGCGTGGACTACCAGGGTATCTAATCCTGTTTGCTCCCCACGCTTTCGCACCTGAGCGTCAGTCTTCGTCAGGGGCCGCCCTTCGCCACCGGTATTCCTCAGATCTCTACGCACTTCACCGCTACGCAGATTCTACCCCCCCCCTCTACGAGACTCAAGCTTGCCAGTATCAGATGCAGTTCCCCAGGTTGAGCCCGGGGATTTCACATCTGACTTAACAAACCGCCTGCCGTACGCTTTTACGCCCAGTAATTCCGATTAACGCTTGCGCCCTCCGTATTGCCGCGGCTGCCGGCACGAGTTGGCGGTGCTTCTTCTGCAGGTAACGTCAATGAGTATTAGCTTTACTCCCTTCCTCCCCGCTGAAAGTACTTTACAACCCGAAGGCCTTCTTCATACACGCGGCATGGCTGCGCATCAGGCTTGCGCCCATTTATTACCAATATTCCCCACTGCTGCCTCCGTAG
+
13204107090-03.-..12;2/3000-.68011.,/0/,1/,7332553/-/.37))0%',(/,833-./06:9454:45985-33&26*(*7:1*/056565772<;9781111.-1164)9+&0720('&((215<418101974(),1-&&'&(*&'()*07*4-.0626''*+(*+-,/3-9,.')((&+.)...0,6151244562.+*30,(,).(),01+,0-++-.1840.&*%*+0-12528/86,'%')-317901.+&&$&&$*.,5))&%(//5/,.59743-&')))($/)+,/--..,+/0766809;6*-2.107*+/-./1;2./4101*(**++-2879,78*+&)1512('*1,9;5594:.;-,3*47;.033413,,$%&'&)+-06051/.+576-4,4+37-0331:..-0-(/..10.244352'23,37475911111;882.,,*-08957(+*./-1()0+/3878602--.7-))*(///28;::597847579$.)+,/(0,;:9<:79150//657&-+3.4<:;2+(*,8877404/+*-'))(()/)-)'')*(++0-7,3:821129;9..60150/,6.5.%/),,8880128:'66845317-7,-*+&,$#&+//--.).5)*((.),-7*/-*.4608/0)+(+.))&'+115:6+-,7222:;564-3,,-3,//875589998099**00947-&))(27,+56487.022569:356:8652.9',62(,.-26,/95//0/4807001727+-(*+,,.-.1313*/161268'('&(%('(++5/2244:458;2-212,-/.2256:-,&*'-+-.%+--44569::;7:994)*()-322*(/05()360)19--11236420..1.2+,133588:620-,0)/.(*)&()-,72,+-/366921/0/7../)'&'')&-5325:,./4.%4810-,-02:524-$('&(*)))**7714898;<64/0',21.91018/0.-,///.5.'*-5*%()89.8;7//.:5*'12112((-+/1++&$((-6-.16.5598<88<98842+0022<9983/....),./5,.41430255:4&)-('(0(**5+/0927;;0.55-..//939:,140
@367a4acd-23d3-4b3e-b7b3-f8d884a4372f ch=374 read=128194 start_time=2019-12-13T15:20:06Z barcode=BC01 runid=2c9cf7bc05858273f10e7d7ec552fc0bd742dc3e
CTCTACAGGCAGCAGTAGAAACTTCGGCAATGGGGGCAACCCTGACCGAGCAACGCCGCGTGAGTGAAGAAAGGTTTTTCGGATCGTAGTAAAGCTCTGTTGTAAGAGGAGAAAGGAGCAGAGTGTGAGAGTGGAAAGTTCACACTGTGACGGTATCTTGCAGAAAGGGACGGCTAACACCACGTGCCGTATGCCGTGGCACGTAGGTCCCGAGCGTTATCCGGATTTGTGGGCGTAAAGCAGGCGCAGGCAGTTGCCAGATAAAGTCTGAAGTTAAAGGCGTAGGCAACATGATACGCTTTGGAAACTGTTTAACTTGAGTACAGAGGGAGGTGAATTCCATGTGGTGAAATGCGTGAATATGGAGGAACACCGGTGGCGAAAGCAGCTCTGCAACTATAACTGACGCTGAGGCTCGAAAGCGTGGGGAGCAAACAGGGGTTAGATACCCGCAGTAGTCCACGCCGTAAACGATGAGTGCTGCTGGGTGTTAGACCCTTTCCGGGGTTTAGTGCACCAGCTAACGCGTCGCCTCCGCCACGATTTTTTGGCCGCAGAGTTAAAACTCAAATGAATTGACGGGGCCCGCACAAGCGGTGGAGCATGTGGTTTAATTCGATGCAGCGCGAAGAACCTGAATGCGGCGTCGCGGAAGTTTTCAGAGATGAATGTGCCTTCGGGGACTACAGGACAGGTGCTGCATGGCTGTCGTCAGCTCGTGTTGTGAAATGTTGGGTTAAGTCCGCAACGAGCGCAACCTTGCTCGCTTTGTTGCGGTCCGGCCAGGAACTCGAGACTGCCAGTGATAAACTGGAGGAAGGTGCAGGGAACGGCGTCAAGTCATCATGTACCGACCAGGGCTACGATGCTACAATGGCGCAGCATACAAAGCGACCTCGCGAGGCAAGCGGACCTCATAAAAGTCGTCGTAGTCCGGATTGGAGTCTGTACGACTCCATGAAGTCGGAATCGCTGGTAATCCGTGGATCAGAATACTACGGTAGAATACGTTCCCGGGCCGCCGCACACACGCCCGTCACACCATGGGAGTGGGTCATAAAGAAACCGGTAGCTTAACCTTCGGGAGGGCGCTTACCGCTTTGTGATTCATGACTGGGGTGAAGTCGTAACAAAGGTAACCGG
+
,20-01)-*')331141-+*''-,12-),603/9;131/072*+-29/-/3122%(*).684221026)*0,*3*69:1137011/.,&*+5-+/228466/)'()***)(**,**)(+).$)*-3/-+)+-1963,)+)*()')+,.34643+,,+('$,)'0.(,543+1*++0.*%'(&),.01))%'''*$'$%&&$**++46515-,,/.338///0-1$9,)*65;85450:/+/$'/./31,4,'+5-),)'%--)*('012-5-+3)59)-+-*&%%$)%$%'(%%(%&%('**1*1.($&$(+5*2'$$%%''&'''$,-+'('$'-+0-17((($(1+--:913+))%%('**++*0,+2-*/+*73.51,.2.((')**1/(('&',$(+)($+'-''),,,,/2+*./)//231*-*(*/8925()*'(&,)-02065/%'$'%)-01/+./26418;0.,/1/.41--(&(0,4,,-26.036916;01-'7:42;6)'*$&%,,'(55462/.(,%%(''+4&&'$&).25766'2,4.%,*'&-.52<;979:1160/31818274;</58))/,1.+.226544'+,,3'&)+09:45585..-(./)..,-..)((+((.+,/('&%%$*)&-/2....5<4-*+')'((((*&6*.:546,77,'))((%)0+-'1-410+++'*2:798.-(*-),/52.-(.1)()15,,,/3,-*.2/:-.81+./.31.12051/,&$$&),)')*+/,.-.0*143-5.3.(/+*(*)(&')'5357-,(,('(00*..1/,4.-7,2*(%'&'(#%%(())*&)(./252*$$###&$$&2212/1--+*&&',/0.//63*+')+%%((,,&*+'%'6011+)&(('%$*,))+2742459'&/6-*&.&*04.7/5-4(/,/220+)),++*&(+,0674324/://*8&+*898222*526.,,$&)-13,1+)(./(30-.,.-'&,)0.00/8-)(*,'*&%(,+-*.*-&-).6*-+,$)(26.//1+(%+)250/(&/7(%+&#%&,.1.+,+214096;7)6-'+/*63/6.-1)&'37.,72239,---+-&&))-*-+('(+578778:*-7.4:8887
@a70d863c-f15e-4e74-af9e-8c6fca1d20c9 ch=131 read=123120 start_time=2019-12-13T15:19:57Z barcode=BC01 runid=2c9cf7bc05858273f10e7d7ec552fc0bd742dc3e
CCAGTTTACCTTGTTACGACTACACCCCAGTCATAGCAGATCACAAAGTGGTAAGCGCCCTCCCGAAGGTTAAGCTACCGCCTGGCACAGCCCACTCCCCATGGTGTGACGGGCGGTGTGTACAAGGCCCGGGGTTCACCGTGGCATTCTGATCCACGATTACTAGCGATTCCGACTTCATGGAGTCGAGTTGCGAACTCAATCGGACGACGCACTTTATGAGGTCCTTGCTCTCGCGAGGTCGCTTCTCTTTAGCTATGCGCCATTGTAGCACGTGTGTAGCCCTGGTCGTAGGGCCATGATGACTTGACGTCATCCCCACCTTCCCTCAGTTTATCACTGGCAGTCTCCTTTGAGTTCCCGGCCGGACCGCTGGCAACAAAGGATAAGGGGTTGCGCGCTCGTTGGGACAGCAACATTTCACAACACGAGCTGACGACATGGCGCACCTGTCTCACGGTTCCCGAAGGCATTCTCATCTCTGAAAACGGATGTCAAGACCAGGTAAAGGTTCTTCGCGTTGCATCGAATTAAACCACATGCTCCACCGCTTGTGCGGGCCCCGTCAATTCATTTGAGTTTTAACCTTGCGGCCGTACTCCCCGGGCGGTCGACTTAACGCGTTAGCTCGGAAGCCACGCCTCAAGGGCACAACCTCCAAGTCGACATCGTTTACAGCGTGGACTACCAGGAATTATCTAATCCTGTTTGCTCCCACGCTTTCGCACCTGGGCGTCGAGGAAGTCTTCGTCAGGGGCGCCTTCGCCACCGGTATTCCTCCAGATCTCTACGCATTTCACCGCTACACCTGGAATTCTACCCCCCTCTACGAGACTCAAGCTTGCCGGTATCAGATGCAGTTCCAGGTTGGGCCAGGGGATTTCACATCTTAACAAACCGCCTGCGTGCGCTTTACGCCGGTATTCCGATTAACATTGCACCCTCCGTATTATTACCGCGGCTGCTGGCATGGGTTAGCCGGTGCTTCTTCTGCGGGTAACGTCAATGAGCAAAAGGAGTAACTTTACTCCCTTCCTCCCCGCTGAAAGTACTTTACAACCCGAAGGCCTTCTTCATACACGCGGCATGGCTGCATCAGGCTTGCGCCCATTGTGCAATATTCCCTGCTGCCTCCCGTAGGAG
+
21(--82-085;310)),%)&%')177/236:21,--)-0///1565231+*')*,,,-1-3/*()0,5.;29(.*&((%('('&'%'('.7.%'(215*.0552111255:83.3.-+)+,1.9*:,8)../%%(*(,411-0+,,57134870.../23.))))/00:<444035:52/0(%&*,42/40/0429757.<,2(9*,'()00%+14:03//1202,,/,+,,+-*'+',,++),2/27344/%(%'(+569:5)0*(%&''%',,55+*,-171.1:::141,69891/*+++(()))*-'*+,,;78-.345:15*,/-1182-,,/0/.3-(,(('.*-30+-/9556/,/.+,129300//.--)0-6&/0)*-*-4/--2(''*,-35214034,*)%/+1.2792..0/-1-1/011./075.1'')&%&($')%&-777-1275:4;1*+/+10016736698321-/60'&-257762-.+,530/7.-9..20:99<736//544373/01-2/<;;0/./5/0.2+*5+34.:./+3+,-0930)-12224114;8.-/1<=9-;783720,510)+,556576%153405563,-)7-0,++-4,*+./03,3+,4-127767+1,96/./.706/2-20,-,,,4-0110:7-(%'(*8;;89879;28'++,5-2366869940::.-45090,..00;9..102:30',0036&$&(%)+.03:61-5(+9;4./0;8;645925;19889<9670.--1666:7799:87<;459;68931-0835-9,9,661836862-5557-..++11/.-+0,,29/72437401212689:/.(+.5-+-324%+412+.:;.+01.,&)+-76812/.70766543,$&/*('/..,#$*')710..10.(*%'))*,/9-/:969.8.+1315832+2.666312-+,(3+1))*3-4;6001705:4212.0''+-/586260/,24280&.(&'(1/.))/*-+04,--6)*1:5++76944,.*)(11*(-.4.51**1-21:9<88<877.,*+).2-+++0100.0000(1/-06(*-31.,51/0-2.4000335*'++,'(*+.7++//3)*%
@fb81d1fb-0623-4ddf-9bfe-53d2d46bf7ff ch=275 read=100190 start_time=2019-12-13T15:19:56Z barcode=BC01 runid=2c9cf7bc05858273f10e7d7ec552fc0bd742dc3e
CTCCTACGGGGGGGCAGCGGTAGGGAATTTTTTTTTCGGCAATGGGGAAACCTGACCGAGCAACGCCGCGTGAAGGAAGAAGGTTTTCGGACTGTAAACTTCTGTTATAAGGAAGAACGGCGGCTACGAATGGTAGCCGGTGGCAATGTACTTTATTAAAGCCACGGCTAACTACGTGCCAGCAGCCGCGGTAATACGTAGGTGGCAAGCGTTATCCGGAGATTATTGGGCGTAAAGAGAGGGCAGGCGGCAGCAGGGTCTGTGGTGAAGCCTGAGCTTAACTGATGGCCATAGAAACCAGGCAGCTGGGGTGCAGGGGAGAGGATCGTGGAATTCCATGTGTAGCGGTGGAATGCGTAGATATATGGAGAACATCAGTGGCGAAGGCGACGATCTGTACAACTGACGCTCAGTCGAAAGCGTGGGGAGCAAATAAGTTAGATACCTAGTAGTCCGCCGTAAACGATGAAGTGCCTAAGTGTTGGATGTCGAGTTCAGTGCTGCAGTTAACTGTGGTACTCCGCCTGAGTAGTACGTCGCAAGAATGAAACTCAAAGAATTGACGTTTTTAAGCGAGAGCATGTGGTTTAATTCGAAACAACGCGAAGAACGCTACCAGGTCTTGACATACTCCGCCGACTCCAGAGATGGAGAGATAGCTATATGAGATACAGGTGGTGCATGGTTGTCGTCCAGCTCGTCGTGAGATGTTGGGTTAAAGTCGCAGCAGGCGCAGCCCTTATCGTTAGTTACCATCATTAAGTTGGGGACTCTAGCGAGACTGCCGGTGATGAAGCTGGAGGAAGGCGAAGGGGATGACGTCAAATCATCATGCCCCTTGGCCTGGAGCTACACGTGCTACAATGGATGAGTGCAGAGGAAGCAGAAGCCGCGAGTGAAGCAAAACCCCGCGAGCAGCTCTCAGTTCGGATCATAGTCTGCAACTCGACTACATGGGGTTGGGAATCGCTAGTAATCGCGAATCAGCATGTCGCGGTGAATGGATTCTCCGGACGCTAACACCGCCCGTCACCACGAGTTGATAACACGAAGCCGGTGGCCTAACCGCAAGGAAGGAGCTGTCTAAGGTGGGATTGATGATTGGTGAAGTCGCTTAGCTCGGGGTAACCGG
+
%%''(*/*-.))+*+-23)11*)2*--020/-).**04;7692)+,'()',,%&$4+31',&$)(,3-.,...60,.)'-++1*993+'0(/,.**/2.39623.83343*1+//163-8/20/010)'.(*10+&'$)+--2,'%%#&$('+-+-,3-1*,.---.2232/.)-'+#+*%(22,2)'('(+.9.,.2,,(+).2./503,4++*,-'-'')+')*+1797672:1'''&+-+,*14415++++)7871.,-'**'(--(-6674/.103.2/,,/'+/)'''%,31.787:1000/+*),+/030/.-+,),52-5147/2.1023%*&&%'%*-.5/2857--.--5464221.0,**%&%)(-'.+0)'(*(+-211---.+,'+(+,*--,&)'()/$))*&)()+.02331+&&'-2/-,'((-((74,06002.+,*/&$(/-26;69)'++))+'&('&,4*,.596200//.'*(+66)-..,,,.*16973,)(($*+*.1284651-+*,&+-+-/.1'),0).6953:5128--,&)((.+*)%/064,*+&&(%(&*4-/'',068837591-*)%+,,/-+,+('4,+%%'()+')/)*+702222010/%#$%,'/3/0))*+-1631,,)11&&%*'+-2&%''*+-/67778:8768777:7778/9'&*00../,-48867977;2,+03.90013$*)(.))22-61+4:6/7221/02,-10.09/22.44530/60:;400124&11(&2045355)40'&##&(%&&)*)/*+5073/..-+2-00006988441/028500.301*)++)-4/2-,''/**(*(.54//2.701:.-*)+./455.0.*'&'&'1))1744-),+,/2'.1<<83/+(%%&'(+)%&((*/,,/:806-)%$$%'+.-,./-0..*+.233350'**('(-*1524545,//.**'&(*,84812344999342723382),(/---2((*%%(').+--.045773//,//+,+,.+1..+1,+&.(*./279:9707('./43255/3432*'&))0754006-50688/21-.//)7),.''))&'+%$'%'%'('&--./023+-+
@48a9caae-6abe-418b-a9c4-99eff4ab424d ch=53 read=172883 start_time=2019-12-13T15:19:47Z barcode=BC01 runid=2c9cf7bc05858273f10e7d7ec552fc0bd742dc3e
CCGGTTACCTTGATTTTTTGACTTCACTAATCATCAATCCCGCAGCCAGACAGCTCCTTCCTTGCGGTTAGGCCACCGGCTTCGGGTGTTATCAACTCTGCGTGGTGTGACGGCGGTGTGTACAAAGGCCCGGAACGTATTCACCGCGACATGCTGATTCGCGATTACTAGCGATTCCAACTTCATGTCGAGTTGCGGGCTACAATCCGAACTGAGAATGGTTTATGGGTTTTGCTTCACCTCGCGAAAGCCGCTTCCCTCTGCACCATCCATTGTAGCACGTGTGTAGCCAAGGTCATAAAGGGGGCATGATGATTTGACGTCATCCGCCTTCCTCCAACTTGTCACTGGCAGTCTCCGCTAGAGTCCCCAACTTAATGATGGTAACTAACGATAAAGGGTTGCGCTCGTTGCGGGACTTAACAACATCTCGGCAGGCTGACGGCAGCCATGCACCACCTGTATCTCCTTATGGCTATCTCTCCGTCTCTGGAGCCTTTATGAGTATGTCAAGACTGGTAAGGTTCTTCGCGTTGCTTCGGAATTAAACCACATGCTCCACCGCTTGTGCGGGCCCATCAATTCCTTTGAGTTTCATTCTTGCAGACATTACTCAGGCAGATACCTGTGCGTTAACTGCAGCGCTGAACTTTGACATCAACGCCAGTACTCATCGTTTACGGCGTGGACTACTAGAATTATCCTGAAATCCTATTTGCTCCCCACGCTTTCAGGACTGACGTCAGTTGCAGGCCAGATCGTCGCCTTCGCCACTGGTGTTCCTCCATATATCTACGCATTTCACCGCTACACGCTTGGAATTCGATCCTCTCCTGCACTCTGGCTGCTGGTTTTCACAAACTACTGAAGTTAAGCCAGGCTTTCACCACAGACCCTTGCCGCCTGCTCCTCTTTACGCTAATTCCGGATAACGCTTGCCACCTACGTATTACCGCGGCTGCTGGCACGTAGTTAGCCGTGGCTTTCAATAAAATTACCGTCACTCGGCTACCATTTCCTGTAGCCGCCGTTCCTCCGCTATAACAGAAGTTTACAATCGAAACCTTCTTCCTTCACGCGGCGTTGCTCGGTCAGGGTTTCCCCGGTAAATTCCCTACTGCTGCCTCCGTAGG
+
-3)-5,$+&('(%/)&&%#*+5665,-&*4-33:96;/74,$*%$&-,/174656689483-302*)/0),7:2,.'0''023,1)**30//22*+)(&#&()7:998860'/,*.,03202244(--.,(+(',-.767:602934+-/47532633521433382340,,++.-2*0*-/41*/&-1,*2/*),*)(,-178;:5*+314*+-/164457;:,22<43:;2/46:567:8621*&''%&*&'-+15*+1++,/1526:9.21,--//.03120*&$(&'.,*2***+3:*-49930/4565437:6/0157888:3/0;:;6.,0+,*(.)%,-'1/284112.*+'$$')+.-1.79/,/*.,1-0,,..97885589/---43)./,.9443447515./.9771716/4,518531/++.%&20+,'-/&(($).,0),'(**,0343110.0+,-*-(33458565320&,,0-1371236299+-.*+,0/1595/1-,').975-42800+&(**69*1292'-.(-,/<;90.,-31411.),,%'/,,((&,2+03*%/1.94<9.-2.**-,:<20;<,8+++$+'-'',*+,0/398(-,*$++*'+,7081211218110(,.37;3399/15888351)*'(*.+,./3898169+*+0//504.,+(-/&.$&((+41+(()(*(*2/*31)&//088-'+*,0;:2(77+*())-/2447-5*-),(%&$&*02-/-&&%(++*+-%)(+,'*,:46-//.-2325:823/1*.2,+013/452/*/*'$#''.-3+/'*-272228:831(('*(,''%&&*%('.70-$%',)'+*,86554/:,+$)+)183/62+)+1+/2/19<23*),,)18.--,78235;511((&%&//.*--297804060.21+04-+.--0.2.25/0.721-/..-+',,53668323539552144+-/*52*%.)+47162&'*+20///16*07763/,*)+-8/7;560+'*2,$%2+00.0'',,).;0+*/,,(&.2+443649;974;831-+)-),*<---0,612.+./+9-4;8/&)'&+.+381+(*,.+,3..8179,267*
@0553ff79-a8c5-46b1-877f-124394581173 ch=360 read=156586 start_time=2019-12-13T15:19:46Z barcode=BC01 runid=2c9cf7bc05858273f10e7d7ec552fc0bd742dc3e
CCGGTTACTTGTTACGACTTCACCCAGTCATGAATCACAAAGTGGTAAGCGCCCTCGAAGGTTAAGCTACCTACTTCTTTTGCAACCCACTCCCATGGTGTGACCGGGCGTGTGTACAAGGCCCGGGAACGCGTATTCACCGTGGCGTCCACGATTACTAGCGTTCCGACTTCATGGAGTCAGGTTGCGGGCTTTCAATCCGGACGACGCACTTTATGAGGTCGCTTGCTCTCGCGAGGTCGCTTCTCTTTGTATGCGCCATTGTAGCACGTGTGTAATACCCTGGTCGTAAGGGCCATGATGACTGACGTCATCCCACCTTCCTCCAGTTTATCACTGGCGGTCTCCTTTGAGTTCAGCCGGACCGCTGGCAACAAAGGATAAGGGTTGCGCTCGTTGCGGGACTTAACCCAACATTTCACAACACGAGCTGACGACAGCCATGCAGCACCGTAATCTCACGGTTCCCGAGCACATTCTCATCTCTGAAAACTTCCGTGGATGTCAAGACCAGGTAAAGGTTCTTCGCGTTGCATCGAATTAAACCACATGCTCCGCTTGGGCCCCGTCAATTCATTTGAGTTTTAACCTTGCGGCCGTACTCCCCAGGCGGACTTAACGCGTTAGCTCCTTACGCCTCAAGGGCACAACCTCAAGTCGACATCGTTACGGCGTGGACTACCAGGGGTATCTAATCCTGTTTGCTCCCCACGCTTTCGCACCTGAACGTCAGTCTTCGTCAGGGGCCGCCTTCGCCACCGGTATTCCTCCAGATCTCTACGCATTTCACCGCTACGCAAATTCCTACCCCCCCCTCTACCGAATCAAGCACTTGAGTATCAGATGCAGTTCAGGTTGAGCGGGGATTTCATCTGACTTAACAAACCGCCTGCGTGCGCTTACGCCCAGTAATTCCGATTAACGCTTGCCTCAGTATTTTCCGCGGCTGCTGGCACGGAGTTAGCGGTGCTTCTTCTGCTAACGTCAATGAGCAAAGGTATTAACTTTACTCCCTTCCTCCCATGAAGAAGTACTTTTACAACCCGAAGGCTTCTTCATACACGCGGCATGGCTGCATCAGGCTTTGCGCCGATTATTACCAATATTCCCCTGCTGCCTCCCGTAGAG
+
/,1225.-1/&51(+/169<53283,.195:972////2:7356:896/000:525')-,619-+,./5792&22/,/42:.0.2-8-'(+//5./.&+)*+(.0)((',,-.,...075+8,)3:071/./.30520/4;6:7;2)+)*),+104(,--/2--9../028:7577-))*+''*1646*-'($$%(/2/3)1.))'()+-)(//*).-*1/-0000/,-,-/0.1-*.100()-31311:4),*..;;;;58;24221,/2478501&%$,,3,--,&'+)-,359:87321,+&('0189::05:2+082723232023:7-..5;98:4779778..31,./858)+-1050..)+.-5439548(5,/,+-)**-5.12699307,+(61/'%%/%/*(.21&*/*)).0.1'-,2344457:972&+)*+&,'''&+($&%),0./*-.87642)(%)*.256;64640-+)+.,461*-20+,.2842**+'),-/<388,7/'+52;963,'(,*6...57*(.-.3;84.,++548160''%%'&%885*)..,60:188;925/:<<08:7.6.-+1.2.053//9461*/62-+)*-+5,97706/'-206(%$)+/29661+054,,-06392530,.30.//05236*.-50(0,:19889<0734+3241312231/01<7.245/-)%'((06-,/-+-,'(&&//1/1201273645)*27+.5,535;79::-.8.04/6;17.4**+1,-,,-497967;96588/2/))'((%0..2'()6/11800...-)-&'%$%&0/&/%'$$'$%()78401222468,1').250+.-(*31)79(&%('2441414245:64826:9:9699..,3-%.0/53*+.-03510./1;574..//+-3*-%')+0,(''&&',,/05::28.,.07*+.1./3286-./:/:<542'*4:65557;303)*5;.0//&.(''&&)&$(*3;72855.33,'++-+$(&&&&$&'(',-65580)(,+*+)007<87743(0/208-*,,01,/4*3407;267)*5374)%-&%(+(,4/60670483*'**()*,,.:1.020.1
@c5b45513-c694-4f00-a80f-8e3b49e4a29f ch=172 read=205595 start_time=2019-12-13T15:19:36Z barcode=BC01 runid=2c9cf7bc05858273f10e7d7ec552fc0bd742dc3e
CTCCTACGGAGGCAGCAGCAGGAATTTCGGCAATGGAAACCAGCCAGGCAACGCCGCGTGAAGGAAGAAGGTTTTCGGATTGCTTAAACTTCTGTTATAAAGGAAGAACGGCTACAGGAATCCAGGAATTATTGGAATAAAGAAGGAGCAGGCGGCAGCAAGGGTCTGTGGTGTGAAGCTTAACTTCAGTAAGCCGCCAAACCAGGCAGCTAAGTACAGGAGAGAGGATCGTGGAATTCCATGTGTAGCGAGGTGCGTATAGATATGGAGGAGAAGTACCAGTGGCGAAGGCGGTGGCCTGCAACTGACTCAGTCGAAGGCGTGGGGAGCAAATAGGATTAGATACCCTAGTAGTCCACGCCGTAAACGTGGAGGTACTAAGTGGATGTCAAAGTTCAGTGCTGCGGTTAACGCAATAAGTATACTCTCCGCCTGAGTGAAATGCACGTTCGCAGAATGAAACTCAAAGGAATTGACGGGGACCCGCACAGAAGTGGCGAATGTGGACAATTGAAGCAACGCAGAAAGAACCTTACCTACATGACATCCCTTGCATTACTTAATCGAGGAAATCCCTTCGGGGAGGTATTAGGTGGTGCATGGTTGTCGTCAGCTCGTGTCGTGAGATGTTGGGTTTAAGTCCTGGCAATGTCGTTAGTTACTACCATTAAGTTGAGGACTAGCGAGACTACCTGGAGTTAACCAGGAGGAAGGTGGGGATGACGTCAGGCATCCCATGCCCCTTATTGTAGGAGCTACGTGCTAAATGGCTGGTACAGAGAGATGCAATGCCAAAGGTGGAGCCAAACTTAAAACCAGTCAGTTCGGATTGCTTGGCACAGAACTCGCCACCATGAAGCTGGAGTTACTAGTAATCGCGAATCAGAATGTCGCAGTGAATACGTTCCCGGGTCTTACCTTTTTACCGCCCGTCACACCATGAGAGTTGGCAATACCCGGTCGTGAGCCCCCAGCTAACCGCAAAGGAGGCAGCAGCCGAAAGGTAGGTCAGCGGTGGGGGGGGTGAGAACAACAA
+
-./3/.0*0'+/,//0-.0.-()&'+)'&%&*1-1)(-),/(*.+%&$%')*02)(''%)''()()&(').0942-34,4,+$'&84/.07122221'-,*'/+1,-**,,*//412)&%&'*&()''+*)0-/+)'(00+&'()+&,.1-+,)2*'((++/371001,,*+'')),))*(1)*.60+,/97+/1++,/6:2:3210+**+)(+))-(0+(&'('+502414,+-*0+69)+(*)+,-,.'*)**%()(''%))(*,1,//*'&'(%+.220/04.10+/2/%%-0.1-,++)(($(#)'2-)((%(*))*.8&-1+)*,.:64321.12*'**-47'(*&1)-.87/156;2846$+('%(%&%(*,148478:797775.***13*-,)))+,%0(5+3-,.+)+.+&+'&&)),,01)0.62()*$()&(%-(),2;70/4*+542,71-/7/6-)))(-+)'&*474,-:5*+(*)%((%(*,)'%&$%'.3,,-.,+(*.(,/)/+,&(-.')(-+:8:651+)($*)*,-.74+3/./04)$)&&1127+*+)),+)/5./51,4+)$%&('&%&+/.015(&'*()./*-.389.,---,/14.-...8::226/3*''')('))'.-+*-)'%++004-/.7/*)),-&&)*(*-...03+(((*-.03331'59443(*/*&$+*++'().*++,(/25338879843'%%'*.,()(+0201))*%)'&').,%)*2.10110*)&('/3/--1)*.6/-+++./47797*6+-2*)(/3..)-/9:40417::632453,*)-5-4216/+()'&%$#%&&/*+**(-,%')*,,4---:8-.(*:///433/3..'201857223;:8887:'66/31/-1()*81-,+)**.,'*,*492*).*')')(,,)*),3,../.,,-6-9,-910/7,&)//'+&'#+5-+(#$%&*++8418;*.,))-'*++(116((2(**)*,/*/.,/355356/0),+.+**$'%/3(*1
@4010b3b5-fb7a-4923-a4a5-74d9a29c3a04 ch=137 read=122318 start_time=2019-12-13T15:19:35Z barcode=BC01 runid=2c9cf7bc05858273f10e7d7ec552fc0bd742dc3e
CTCCTACAGGAGGCAGCAGTAGGGAATTTTCGGCAATGGGAGACCCTGACGAACAACGCCGCGTGAAGGAAGAAGGTTCGGATTGTAAACTTCTGTTATAAAGGAAGAACGGCGGCTACAGGAAATGAGTAGCCGAGTGGCAGTACTTTATTAAGAAAGCCACGGCTAACTACGTGCCAGCAGCCGCGGTAATACGTAGGTGGCAAGCGTTATCCAGGTGGTAGGCGTAAAGAGGGCAGGCGGCAGCAAGGGTCTGTGGTGAAAGCTGAAGCAACTTCAGTAAAGCCATGGAAACCGGGCAGCTAGAGTGCAGGGAGAGGATCGTGGAATTCCATGTGTAGCGGTGAAATGCGTAGATATATGGAGGAGAGAACACACCAGTGGCAGAAGGCGACGATCTGGCCTCTGACTATCAGTCAGCGTGGGGAGCAAATAGGATTAGATACCTAGTAGTCCACGCCGTAAACGATGAGTACTAAGTGTTGGATGTCAAAGTTCAGTGCAGTTAACGCAATAAGTACTCCGCGCCACAAATTAGTACGTTCACAGGTGAAACTCAAAGGGATTGACGGGGCCCGCAAGCAGTGGAGCATGGTTTAATTCGAGCAACGCGAAAAAAGAACCTGGAATCTTGACATACTCATAAAGGCTCCAGAGATGGAGATAGCTATATATGAGATACAGGTGGTGCATAGTTTGTCGTCAGCTCGTGTCGTGAGATGTTGAGTTAAGTCCGCAACAGCGCAACCCACTTATCGTTAGTTACCATCATTAAGTTAGGGTCTAGCGAGACTGCCAGTGACAAGCTGGAGGAAGGCGGGGATGACGTCAAATCATCATGCCCCTTATGACCTGGGCTACACGTGCTACAATGGATGGTGCAGAGGAAGCGAAGCCGCGAGGTGAAGCAAAACCCATAAAACCATTCTCTCAGTTCCGGATTGTAGTCTGCAACTCGACTACATGAAGAAGTTGGAATCGCTAGTAATCGCGAATCAATGTCGCAGTGAATACGTTCTCGGGCCTTGTACACACCGCCAAATCACACCACGAGAGTTGATAACACCCGAAGCCGGTGGCCTAACCACCGCAAGGAAGGAAGCTGTCTAAGGTGGGATTGATGATTGGGGTGAAATCATGGCTAAGGTAACCGG
+
,,0++.3'22*,--*+)()+)((&))-02/-263,9,%))%(*-2,**.+%(&).5112:5535556..,0*++-/1:827)3)&(-4,03855039)+,9+,,-+(//-)--.+)('(-0+*.-.,&'&'-.3'$&'*%(&%''),40*3+,)$)))/1/(,-/-./2./02355961+.++/4')())1,.0:8832/02:325,,-,:1.1($0(*)'(%('%)%+1.%%+0.3,/,+.85/2-*'.11+,**,2661.11**'(&'%%')'*(*&++7/)'(+173*11)2;)24--,--%+(,+16+6-)'-*.7/06284,0,1-5;575343,/./310195//3::736554245/,2*((&'()'&''+-125382*))+)/*,53/0//../*-+**./)&$&)-//,-+,/69:7)(,-19:003506,$&0/.6:)(+3.135223238102;:0.)++++,),*)3-/43;7:7;89969.,1/5+.--.',332311.0/-1/*2+,+-2('%*&'(0,%(('*,/327;4*.&((%(+44-.7)9.+.&-/..2),.0+*-'%(,.)2%687/'*)+.,.6989784-(.&*05451.1644.**(','$(+(),&+.-/16654.-$$',(&,,,6,+*../983+*((-,2-+)*-345503003334+.-)1022))55)(**1/1*+-016868804/0(,3-5--)3.:/3-.12(*-'&&(,*+/.)(($%*(,-2-3-&&'*(+4-::14151-9-'-*)+*)*(((*+0...40.,,,,.650012-,0(.*/--(-67474555798:5001::8:.:53-,40104685:200+,,)*0/.--(05:56;;;;9:992,).(+.)-..5/0:7++,/-/0-0)-.;<8286),+8;806694200,4-4668,(,$2(''+*2332/6/./5/*0,-...468(+)'.,9+2.,+0/1.+,1,,-+-./32+1)(',,.1(.02141-11150/0(0-.0.0.//302/46*)&&)*',.0/10./-*(')30/0/..0)22*(.4/022/0/12()1/.-%.,/-2.*+0/(*%$&)0014)-,,+0/4*+8./000-554:;4...2)))'*((*)-0-3/4:9798
@f2bfa36b-cff6-48f7-96e5-dc2c36cceea7 ch=483 read=181322 start_time=2019-12-13T15:18:57Z barcode=BC01 runid=2c9cf7bc05858273f10e7d7ec552fc0bd742dc3e
CCGGTTGCCTTGTTACGGCTTCACTGATCGCCAGATCACAAGGTGGTAGCGCCCTCCCGAGGTTAAGCTACCTACTGCGCTAGCGCGCAGCCCACTCCCATGGTGCTTGTGACGGGCGGTGTGTACAGGCCGGAACGTATTCACCATGGCATTCTGATCACGATTACTGGCGATTCCGACTTCATGGAGTTACCCAGACTCAATCCGGACTGACGCACTTTATGAGGTCCGCTTGCTCCTCGCAGGTCGCTTCTCTTTGTATGCGCCATTTGTAGCACGTGTGTAGCCCTGGTCGTAGAGGCCATGTGATGACTTGACTCATCCCCACCTTCCTCAGTTTATCACTGGCGGTCTCCTTTGAGTTCCCGGCCGGACCTGCGCTGGCAACAAGGATAAGGAGTTGCGCTCGTTGCGGGACTTAACCCAACATTTCACAACACAGGCTGGCGAGCAATACATTACAGCACCCTGTCTCACGGTTCCCGAGCACATTCTCATCTCTAAGAAACCCGTGGATGTCAAGACCAGGTAAGGTTCTTCGCGTTGCATCCAGATTAAACCACAGCCGCTTACCGCTTGTGCGGGCCCCGTCAATTCATTTGAGTTTTAACCTTGCGGCCGTACTCCCCAGGCGGTCGACTTAACGCCGATTAGCTCCGGAAAGCCACGCGCCTCAAGGGCACAACCTCAAGTCGACATCGTTTACGGCGTGGTTTACCAGGGTATCTAATCTGTTTGCTCCCACGCTTTCGCGCCTGAGCGTCAGTCTTCGTCAGGGGCCGCCTTCGCCACCGGTATTCCTCCAGATCTCTACGCATTTCACCGCTACACCTGGAATTCTACCCCCCCCCCTCTACGAGACTCAAGCTTGCCAGTATCAGATGCAGTTCCCAGGTTAGGCCCGGGGATTTCACATCTGACTTAACAAACCGCCTGCGTGCGCTTTACGTAGTAATGGTGATTAACGCTTGCACCCTCCGTATTACCGCGGCTGCTGGCACGGGTTAGCCGGCGCTTCTTCTGCGGGTAACGTCAATGAGCAAGGTATTAGCTTCTCCTTCCTCCCGCTGAAATTACTTTACCCAACCCGAAGGCCTTCTTCATACGCGGCATGGCTGCATCGGGCTTGCGCCCATTTGTGCAATATTCCCCACTGCCTCCGCGAAG
+
56.27-'(&&)*,*'*2(002*%&%')/9+,(++0/1,.-+()(2;8/))*.///,22)(-5,80<,5123//'*(&'&(+%(,'+,.--/;/+,*76-&,)..+(*'$$)*3/777-61221/2515192/2392.0//1.(.0/325344<654420*-.-1+))(&42869:74346787.223))..$/)().111/./.2225341224,-+-.83//-01.420*-0/*,+/5/0/5''-2514595958<:57799:9:;4:1/'+(***+(2+)('**-7413576*0('(2,::-,*'(())*,/-,,'(+5528;.,/40968/3*,,<1+*-../1:3&476235074-&*1-7'&'+0,5:2+($%(,.84913-./0**)-,*0/%),-)+,008.51+,,98.)((*&)'',21/89-+,*-&)'+)*0756%5.(%),%%%''-*',***'-5)*-7522(**69<4:,)'(((+,4;69;8:10.,('$*,&'&&(*.:99417)4-9:<919018(5.;667603/-2.//26))*+3-698/0+*&')**+*,*-1)++('-&('3.1760*...43944297/'*/4;,6842-/.-+.+1*-+41555,-016474114323200-,,($),(-.16'-+-.+(+0'))/32:33,.-80..0/02916,,*.,,)..433289*+,1-021632&&,..340..00./955415<4/220:3...*7:0+//'-)%%%59999&.,,-<966:--55*-,&&(,+/.1/-1406438;2'()+)(/34578-,+,*2;;668;./0,,)*228241340/*407424:92,/11/3//32377(*+-00/68.12149---1&)+.:447.&1/8/&'525-+04.*+54.)//1421*'&%4)87::8;04766687893-56,$-%*&*,)')+,+**.84841.2.,.+010*02-1//+*/-1/1/-/1++,.*%*&-0,0//2/04---9.:8;6.-*/34/.0222/7-.+'/122)0++4-&&(.+++080976,3..&-.)+*%(&$'-.('*'(*'/4.+**(+*44;44:743)*%''51-0/3/-)*&)&'/,./3,10383'),(*2//9/..7.665/-/)()*'1+%$%''&
@b9e23020-53e7-4f5d-8a13-b2b6dbe050d1 ch=276 read=106436 start_time=2019-12-13T15:18:36Z barcode=BC01 runid=2c9cf7bc05858273f10e7d7ec552fc0bd742dc3e
CTCCTACGGGAGGCAGCAGTGAATGTTACCAATGGGCGCAAACCTGATGCATCAATACCGCGTGTATGAAAGAAGGCCTTCAGGTTGTAAAGTACTTTCAGCGGGAGGAAGGGGTAAGGGTCAATACCTTTGCTCATTGACGTTACCCGCAGAAGCACCGGCTAACTCCGTGCAGCAGCCGCGGTAATACGGAGGTGCAAGCGTTAATCCGGAATTACTGGGCGTAAAAGCGCGCAGGCAGTTTTGTTAAGTCAGATGTGATACGCGGGCTCAACCCAGGAACTGCATCTGATACTGGCAAACGGAAGGTCTCGTAGAGGGTAGAATTCCGGGTGTAGCGGTGGGAAATGCGTAGAGATCTGGAGGAATACCGGTGGCGAAGAGCTGGCCCCTGGACGAAGACGGCGCTCAGGTGCAGCGTAGAGAGCAAACAGGATTAGATACCCTGGTAGTCCACGCCGCTTAAACGATATCGGCTTAGGTTGTGCCCTTGAGAGGCGTAGCTTCCGGAACTAACGCTAAAGTCACGACCGCCTAGAAATACGGCGCAAAGGTTAAAACTCAAATGATATGAAGATTGACAGGGGCCCGCACAAGCGGTGGAGCATGTAGTTTAATTCGATGCAACGCGAAGAACCTTACCTGTCTTGACATCCACGGGATTTCAGGGTAAAGATATGCCTTCCGGAACCGTGAGACAGGTGCTGCATGGCTATAAATCAGCTCGTGTTGTGAAATGTTGGAGTTAAGAATCCCGCAACGGCGCAGCCGCACTTATCCTTTATTGCCAGCGGTCCGGCCGGGAACTCAAAGACTGCCAGTGATAGACGTCGGGTTAATGGCTGCGGCCAGGGGCTACACACGTGCCACAATGCGCATACAAAGAAGCGACCTCGCGAGGAACGCAAGCGGACCTCATAAAAGTGCGTCATGTAGTCGGTTAGGTCTGCAACTCGACTCCATGAAGTCGGAATCGCTGGTAATCGTGGATCAAAGTGCCGCATTGAATACTCCCGGAGCCTTGTACACACCACGCCCGTCACACCATGGGAGTGGGTCACGCCAAAGAAGTGCGTGAGCTAACCTTCCGGAGGGCGCTTACCACTTTGTGATTCATGGTGAAGTCGCTAACAAGGTAACGG
+
)),'$$)%3-(-*.32401/+')'%1)$(%%(-'-(&%'-1(.7844/-)&&%.&+(4.((((&,-/221,(.,.6388<8,245;.+0.('$%''()*'(*.90+../.+-)((00,2+,))(),.7+54*+66513-+,+1-.48**,-'-)%+%-4-..-/**+22*((+'),,,7-/-+*)5,-,643+,,(,:30.1301/0,1(&*&)--01198100/:6/)''(,(,(.22**/20(#%$$$-.2,-34.*%&%#%%'(+&&').'-'%#&')**,(*+,93001128-2**3&2+)(&&&')34250+(--)')).-4+7(*-(((+$%&'))(*((.-),;:70-.()-1370,/,,3-.676:5).,,++)(*)%(),8+''+-13,1*('*)+,.235/.721)('').%('*')*3887*52'1+-'/.+7980141.)*.,$(-17/*)&(+.'))*%/-)%(*'$+').&+/1;305-+*$.-200/*,,1.'-)*'*+0''&''+,**//')*128310,%'$).&-,,**'),3,0.1./05-00728-(&(&((&*+',,0..0'2/.*)(*')*,-1,.,3342,/.+*((%14;9526/.*()%%$$)*+*--*'+)&&$'*1,,,($%&'5684'&)(**'*7/,,+-,)%')&')'(&-125-,*'()/1-152204,,-.125431)*&&$&)&&&'-),-01/0).,)',,55,(0/0*(*0--(%'+-05+*--..-+*+*)%%$&'%&(,/00)*4)$0*)58232+082.1715.6+.1++-*)&(%//+0/,))&$$#%#&%&$&&%%%%$&&%$$$$(%)%#*,)*(3*+')(-+,(*()*6330---++*'/2&$()%&&%(1.401.*.+))&$(+3+3287654/.-/26,--69655()%%&'*+&.+0),(+,11--(**-%'(-.3/0-.)(()&/'334,.-('&(.+,.31;98/.3,+,395-/+,*++,+&%&,00..**0((&%#%&&((,+%))-660/2%*'.'#&'*)$&(.1)+)&''((/0(&'&%(%#&(*)()%'*((*,0'5.%(1-75708///+-19/,-.00:0,++&*)()&(%'$&,*+-/*/-49535
@b9c14b76-8437-487d-934b-e6ac4a788816 ch=179 read=196195 start_time=2019-12-13T15:18:28Z barcode=BC01 runid=2c9cf7bc05858273f10e7d7ec552fc0bd742dc3e
CTCCTACGGGAGGCAGCAGTAGGGAATTTTCGGCAATGGGAAACCTGACCGAGCAACGCCGCGTGAAGGAGTTTTCCAGTTGTAAACTTCTGTTATAAAGGAAGAACGGCGGCTACACGAAATGGTAGCCGGTGACGGGCTGCTATTAGAAGCCACGGCTAACTACGTGCCAGCAGCCGCGGTAATGCGTAGGTGAAGCGAAGCGTTATCCGGAATTATTGGGCGTAAAGAGGGCAGGCGGCAGCAGGGTCTGTGGTGAAAGCCTGAAGCAACTTCGGTAAGCCATAGAAACCAGGCAGCTAGAGTTTTGGGAGAGGATCGTGGAATTCCATGTGTAGCGGTGAAATGCGTAGATATATGGAGGAACACCAGTGGCGAAGGCGACGATCTGGCCTGCAACTGACGCTCAGTCGAAAGCGTGGGGAGCAAAATGGGATTAGATACCTAGTAGTCCACGCCGTAAACGATGAGTACTAAGTGTTGAATGTAAAGTTCGTGCTGCAGTTAACGCAATAAATTACTCCGCCTGAGTAGTACGTTCGCAGAATGAAATCAAAGGAATTGACGGTACACAAGCATTGGAACGTAATGGTTTAATTCAGGCAACGCGAAGAAGAACCTTACCAGGTCTTGGCATACTCATAAAAGGCTCCAGAGATGGAGAGATAGCTATATAGAGATACAGGTGCATGATTTTGTCGTCAGCTCGTGTCGTGAGATGTTAGGTTAAGTCCACAACGAGCGCAACCCTTTATCGTTAGTTACCATCATTAGAAGTTGGGGACTCTGGCAGACTGCCAGTGACAAGCTGGAGGAAGGCGGGATGACGTCAAATCATCGCCTGCCCCTTATGACCCTGGAGCTACACACGTGCTACAATGGATGAATTGCAGAGGAAGCCAGGCGCGAGGTGAAACAAAGCCAAACCATTTCTCAGGTTCAGTTGTAGTCTGCAACTCGGCGCTACATGAAGTTGGAATCGCCTAGTAATCGCGAATCCAGCATGTCGCCCAGTGAATACGTTCTCAGGCCTGTACACCGCCCGTCACACCACGAGAGTTGATAACACTTTGAAGCCGGTGGCCTAACCGCAAGGAAGGAAGGGCTATCTAAGGTGGGATTGATGATTGGGGTGAAGTCGTAACAAGGTAACCGG
+
019,)&**54(*,.-/0*335+,')*.6;:54:57643/+*.(07))*/2/3/.3,--6;221,,4-,-'(*<://'$*(7).-6--3-,)))+*,99(6*36(,.1(5)-,+&'('(('*5/073../3,*),/0/(&&*(*/,/9-)+('2.+,1/-),.+-'--/975,2//.5*661/./,,%1-0*+*'(/,&'('(*-/4:.-.*/1.,2,(2+875/-.480*(+-,,-6861<7112-,61100,-.535,6/,-5--01+,/3(&2%-+/7:+585520/343;55360/0/%-%*'(()-52+*(-40366851.1/5.60/-/.))**01514;33441.4*.030*-19114052249.36091/-3.4179-,,,++-//606:93000/,,--)(++-&**)(,-/0.2-&+/-<;-0&)/'++,-:9439*,/646373++,1,*0189,.-.+))*&104535347.))**,83-,,5,*))**+,..042422-2-+,/'+'')-/-,1-01)/002889763-&**,*+.(&*&(*2.*-*0/3043/--%#'')0,(,%*)+*(%''+'-,+.39:/,3+*'%%'('.*,-.1+)+(*1,529136++'')1-.()&)))*035464-+0/-1()*001381-+*)-/+23463)$&&(')-31$-'(*12--&320,136768325678:7996944358180%4314..**-'$)-.,&%**&(+2.8,(-'(,;.9-.*,401:22.&&(*&)**-4/8;.27775351)..14,0*&)./123/,-/5.,2-*.),*+63)))('))-/:835345$%%##+-.*-(%&$)142./0&')..-+,&(.4586576;65;777'%(%)+10/01+0++&&&)(*,)),*+,64+/595,2**))'%&,13,,'$+.')$$)(5'()-343-2+).01-)./0456676.7,.1517877*2&(,/,2-..&&01:74))+,%.*,*',('$//,+4.)1*+1-.2%6/430+./++-0+48/+./-115/,.-**)*21$'.-/-*,./,))4)/83:4+012,06971201)+()*-(),,--5.4532.110494-7,+,++*4)21.&&****+/*'*/01.-/,377244
@71156314-8a59-482f-bfe5-a122ca5ccd02 ch=191 read=241259 start_time=2019-12-13T15:18:27Z barcode=BC01 runid=2c9cf7bc05858273f10e7d7ec552fc0bd742dc3e
CTCCTACGGGAGGCAGCAGTGGGAATATTGCACAATGGGCGCAAGCCTGATGCAGCCATGCCGCGTGTATGAAGAAGACCTTCCGGGTTAATAAGTACTTTCAGCGGGGAGGAAGGGTAAAAAAGTTAATACCTTTGCTCATTGGCGTGCCGCAGAAGAAACACCGGCTAACTCCGTGCCAGCAGCCGCGGTAATACGGAGAAGTGCAAGCGTTAATCAGATTACTGGGCGTAAAGCGCACGCAGGCAGTTTGTTAAGTCCAGATGTAAGAAATCTGGCGGGCTCAACCTGAGACTGCATCTGATACTGAAAGCTTGAGTCTCGTAGAGGGTAGAATTCCAGGTGTAGCGGTGAAATGCGTAGAGATCTGGAGGAATACCGGTGGCAGAAGGCGGCCCCTGGACGAACTGACGCTCAGGTGCAGCGTGGGGAGCAAGCAAGTTAGATGCCTGGTAGTCCACGCCGTAAACGATGTCGACTTGGAGGTTGTGCCCTTGAGGCGTGGCTTCCGGAGCTAACGCGTTAAGGGTGACCGCCTGGGAGTACGGCCGCAAGGTTAAAACTCAAATGAATTGACGGGGGGCCCGCACGGAAGCGGTGGAGCATGGTTTAATTCGATGCAACGCGAAAGAACCTTACCTGGTCTTGACATCCACGGAAGTTTTCAGAGATGAGAATGTGCGCTGGGAACCGTGAGACAGGTGCTGCATGTGGCTGTCGATCAGCTCGTGTTGTGAAATGTTGGGTTAAGTCCCGCAACGACTGCCCTTATCCTTTGTTGCCAGCGGTCCGGCCGGGAACTCAAAGGAGACTGCGGTGATAAACTGGAGGAAGGTGGGGATGACGTCAGAGTCATCGCAGCCCCACCGACCAGGGCTACGATACCACAATGGCGCATACAGAGAAGCGACCTCGCGAGAGCAAGCGGACTCATAAAGTGCGTCGTAGTCCGGATTGGAGTCTGCAACTCGACTCATGAAGTCCGGAATCGCTAGTAATCGTGGATCAGAATGCCACGGTGAATACGTTTCAGGCCTTGTACACACCACCGCCCGTCACACCATAGGAGTAGGTTACCAAAAGAAATAGGTAAACAACCTTCAGGAGGCGCACCACTTTGTGATTCATGACTGGGGTGAAGTCGTAACAAAAGGTAACCGG
+
-/32015,76/,6//00//7592)0+*4-,+-..584885043904901.2+()%((+,-7944/+)*&*02/)+-)+07608'86434/)*''%'(*-6:/-11.69+'.*,)*1('+2;20('.):)-*/1.31+,06222-)'(+&*/),-,0,%+*&'+.+&'*(4,,,64-03450-))%))(*))+/.,-.,.+(+)()4501*+-6;5:36%-(*5/4350+)*,34((//-'-*/0243)01-1)/547/6/-(((+*'&(#).*(+$%(/19:9::57530**()+6/00/0/-.)())'&''$'(*,*-,+*-,36+'**(,+-.4003+,5:6965666;8312/+,436/.,*+123;0.5.2556:212-/,*%&.(/1.,3,860-6;783/++()*/*+),+0:,+*+*-.2799(,%,79284*,-51-42&24--+4,,-2/-036;788<9:.,'%'()/*-)+(()).0*+&.,&$'**,/2791744-7)','*,///--./5/2'))(%((0.054555,(()*53;72+/27.147285).,5+9:203-4,/.2/3988+/3+),-01-.))*5456.+-)&)(*183192;7.',$&&%+),+.8+',66414/,+&%%1/061228982-./+-+*06:87,+,..12,*+())/),'&&+/305576762645257799:0/-+)-+305,73,(&(*+-2454.0,&%').1-0231344778-+/('%,,)*'&('(&%'(/*/1.-8+(.0,251154918(3,23.6-..-9857,'(&**//,.%.//556:)578/-0&--+4,-5:65786988710'*+.522'*&+,)-($()'(+5-0,+*10..)(%(&''2++&.++-,-,*'$'&*,)*-*3628880.)'),.;/213,++.2275+,6698:9262414'5,04//)'),,394:3111(*.23(,*-0-,0--02657+-%')1-7---679988-.085356/2+2.)*,,&)/2:'0$*)*&'&%%%%&&'*)(.0-/5-+0433203/,(43&&'&*).,$,,033+$)*&'%)&&01),3545446'//*00*.1).3%.-442468:;:991010/66/,,0-+,111620053.+,/599849
@8d1acecb-2bec-4c12-89af-77cc2e6b5ae5 ch=165 read=215815 start_time=2019-12-13T15:18:26Z barcode=BC01 runid=2c9cf7bc05858273f10e7d7ec552fc0bd742dc3e
CCGGTTACCTTGTTACGACTTCACCCAATCATCAATCCCACCTTAGACAGCTCCTTCCCTTGCGGTTAGGCCACCGGCTTCGGGTGTTATCAACTCTCATTATTGGTGTGACGGGCGTTGTGTATAAGGCCGGAACGCGTATTCACCGCGACATGCTGATTCGCGATTACCTTGATTCCAACTTCGTATGAGTTGCAGACTACAATCGAACTGAATGGTTTTATGGGTTTTGCTTCCACCTCGCGGCTTCGCTTTATCTGCACCATCCATTGTAGCACGTGTAGCCCAGGTCATAAGGGGCATGATGATTTGACGTCATCCCGCCTTCCTCCCAGCTTGTCACTGGCAGTCTCGCTAGAGTCCCAACAATGATGGTAACTAACGATAAAGGGTTGCGCTCGTTTGCGGACTTAACCAACATCTCGACACGGGCTGACGACAACCATCAGCACCACCTGTATCTCATATAGCTATCTCTCCATCTCTGGAGCCTTTATGAGTATCCAAGAGACCTGGTAAGGTTCTTCGCGTTGCTTCAGATTAAACCACATGCTCCACCGGGCCCCGTCCAATTCCTTTGAGTTTCATTCTTGCAGACGTACTACTCAGGCGAATTGCCCATTGCGTGCTGCAGCACTGAACTTTGACATCAACTTGCGCGTGCTCATCGTTTACGGCGTGGACTACTGGGGTATCTAATCACAATATTTGCTCCCCACGCTTTCGGGACTGAGCGTCAGTTGCAGGCCAGATCGTCGCCTTCGCCGCGTTTCTCATATATCTACGCATTTCACCGCTACACGCTAGATTCCACGATCCTCTCTCCTGCACTCTAGCTGCCTGGTTTCTATGGCTTACTGAAGTTAAGCTTCAGGCTTTCACCACAGACCTTGCCGCCGCCTGCTCCCTCTTTACGCCCAATAATTCCGGATAGCAGCTTGCCACCTACGTATTACCGCGGCTGCTGGCGTAGTTGGCAAACTCTAATAAAGTACGTCACTCGGCTACCATTTCCTGTAGCCGCCGTTCTTCCGCTTTACCAACAGAAGTTTACAATCGAAAACCTTCTTCCTTCACGCGGCGTTGCTCGGTCAGGGTTTCCCCATTTGCCAGAAAATTCCCTATACTTACGCCTCCCGTGAAC
+
:9+64;12252/350124698806+'*0-03:94.,+..-06/8///3-01259066,(&&(+.508*47:613300.121&6--,4200314.-.0/-7-)/,//88889;50,-+-*&--.2524-6.,$')++(.0046;3127++,/0-/010799;:88666:0,(),,13/7+6+-120&+$%*&,+3,-.8662...7/2*/531.,0.0-24/),.;:8256*)-40.-+0535331812970,.1*&*-6322294:5:14:122321200,+((+3-&.5/.).-)-44.(#+)+-44:<:2469995+97-*9765232/0*)--.4/02-7647.-.//36657++)))+)*,*(,5.23-7,,6--.7.765/50*).'/-+-+/+1+-+%$$)-,)1+.(+*3-6575/0'''+.-'-.00222.1.(47//(%$%&2,+,6/-+)*.273356-68690..-+19//1+/),0,/50180,/,')*'.+*.(&))*0;176//(2,7934753732733497&&0042<;:;221./.-/,*/,*,0,66**-/)8+9;867;;5329<<15:6429(,)+9742131.3/7/099)'&*&%,.,),/-&-())54433445889:3134+,.103)+'+&&(()*)%,,+7896494--,7.--28989.--'793111453911$$%$'&),)%(,/42.),,)$%%,084.442.76441(//5)0-/628211210237995:856:.2-+62228-457732)*-3636;70,-3+,+-,./('(((0333,&**12121../+163133203()+42,,*',34<:1789579/:/../2--3:65034;8'65/85+,%%&$&&%)*'-+&'&%)/+3563441;6013<933311//2/4788849:97,)2&')2:45;569301(('+0/3;8:394643.5))'''037,++,0('(')-,134'+*))'*,$*-3.4//,6727;6353320.0918;6:9006+($&(($$$%4+75++&(-2.+,)(),(*463+..1-1;80172.111042/41//232:59+261.;/5:<8,,8++-4&%/44505,2)'$'%$$$%&$&$'-4,*4&&++
@734fa4e5-2099-432d-ad42-f7f305a34dcc ch=177 read=218823 start_time=2019-12-13T15:18:13Z barcode=BC01 runid=2c9cf7bc05858273f10e7d7ec552fc0bd742dc3e
TTGGGTTACGACACGACTTCACCCCAGTCATGAATCACAAAGTGGTAAGCGCCACTCCCGAAGGTTAAGCCACCTGCTTCTTTTGCAACCCACTCATGGTGTGACGGGCGGTGTGTACAAGGCCCGGGAACAGCGTATTCACCGTGGCATTCCTGATCCACGATTACTAGCGATTCCGACTTCATGGAGTCGAGTTGCAGACTCAATCAGTTCCTGACGCACTTTATGAGGTCGCTTGCTCTCGCAGTCGCTTCTCTTTGTATGCGCCATTGTAGCGTGTGTGTAGCCCTGGTCGTAAGGGCCATGATGACTTAACGTCATCCCCACCTTCCCTCAGTTTATCACTGGCAGTCTCCAGCTGAGTTCCCGGCCGGACCGCTGGCAACAAAGGATAAGGGGTTGCGCGTTGCGGGACTTAGCAACATTTCACAACACGAGCTGACGACAGCCATGCAACACCTGTCTCACGGTTCCCGAGGCACATTCTCATCTCTGAAAACTTCCGTGGATGTCAAGACAGGTAAGGTTCTTCGCGTTGCATCAGATTAGAAGCACATGCTCCACCGCTTATTGCGGGCCCGTCAATTCATTTTGAGGTTTTAACCTTGCGGCTGGCCGTACTCCCCAGGCGGTCGACTTAACGCGTTAGCTCGGAAACCACGCCTCAAGGGCACAACCTCAAGAGCATCGTTTACGGCGTGGACTACCAGGGTATCTAATCTGTTGCTCCCCACGCTTTCGCACCTGAGCGTCAATCTTCGTCAGGGGGGCCGCCTTCGCCACCGGTATTCCTCCAGATCTCTACGCATTTCACCGCTACGCCTGGGTCACCCTCTACGAGACTCAAGCTTGCCAGTATCCAGATGCAGTTCCCAGGTTGGGCGGGGATTTCCGCATCTGACTTAACAAACCGCCTGCGTGCGCTTACGCCAGTAATTCCGATTAACGCTTGCCTCCGTATTACCGCGGCTGCTGTGGCAGGTTAGCCGGTGCTTCTTCTGCGGGTAACGTCAATGAGCAAAGGTATTAACTTTACTCCCCTTCCTCCCCACGCTTCAAAGTGCTTTACAACCCAAAGGCCTTGCTTCGCACGCGGCATGAAACATCGGGCCTTGTTGGTACCAATATTCCCCGCTTGCCTCCCCGCAGGAG
+
/(%'+)(%%%+((+..16<639492./5/./..80/-/332-,-)'+.*+,4/&((,2,*-3*3.8/-%)'+20)%++813;<6.60,09/()+-*-/878787829:619*+*..++.2-.22+267256',))-026234:572820255,/.222'(*0018100/02224:252289<9866/,--30-/00-/126756,:,2*+-0,%$*030.)+*//,//,*,+/+,)'%&*'33,/*--+)+/*7751:8..0239:;;+5.%$'+-/0-,&+),-33<1,2:95&+'(,467832---,+('%&#&&()68099,+4;534:-,4240;-+,9.011:.,---26&#$%*++18;00'**-*/80751342;5../.8/*0,642.450-5-+)***/-./:50.4-*$(+,.*-7.,,-202/1)(0-//0::78458:6826/--+.723630.+.-758-2*'&*)+)++183.0277943319;6058/0.07;87577../12*-**+1+61<889:1606-,/767&%+.*+%-*'**-11/0025252+)-)$,((,27.75(%+,-89<7*07:*((&.0:;,-6-.1.-./)%&'-+3,...*965+)/++&./-11/3354101,/10,004')(&$0+--,0736/2+7.+',2716240)%'&*..134:3./,8/..23/235785/'&*),1((411**.7,/-283/,.,,0:52/0.2:10.0.388+404254/24(11:79-3-(*(,-117825.4---9340-0++*43100*'-,-)47,-&(,+-,,-(-4033)+,$)--&11242244468+)'*-.-0-.%/()+*,-23023679063**0*4.650,-22'02)/1-/115/11-1-7.7373/8-4800010751('%#&(,,*,26398-1,-/11.+&$###&'&0-(3,,4.1931/5239964'('+&5/7/,,09.65013737;632.02//047685140125699*1.-*2,)$((+,'+-7-30,163/425)%)+*(+%(++'')/..1+..50:007,+-,.,*%$2*2''%('++.+))'('%$$'&()&'&%'%(('%*)-,/.,/:+9;8)')-'*/3/723,',&&)''
@d40c11b0-beaa-4820-83bd-475005fd4873 ch=283 read=100802 start_time=2019-12-13T15:18:06Z barcode=BC01 runid=2c9cf7bc05858273f10e7d7ec552fc0bd742dc3e
CTCCTGAGGAGGCAGCAGTAAAATTTTGGATAATGGGCGAAAGCCTGATCCAGCAATGCCGCGTGCAGGATAGAAGGCCTTCGGGTTGTAAACTGCTTTTGTACGGGCGAAAAAGCTCCTTCTAGCTGGGGGGCCCATGACGGTACCGTAAGAATAAGCACCGGCTTCTTCGATGCCAGCAGCCGCGGTAATACGGCGTAGGGTGCGAGCGTTAATCGGAATTACTGGGCGTAAAGCGTGCGCAGGCGGTTTATGTAAGACAGATGTAGGAAATCCCGGGCTCAACCGCAGGGTGCTACATTTGTGACTGCATGGCTAGAGCACGGCAGTAGGGGATGGAATTCCGCGTGTAGCGGTGAAATGCGTAGATATGCGAGAACGCGATGGCGAAGAGCAATCCCTGGACCTGTACTGACGCTCATGCAGCGTCAGGAGCAAACAGGATTGGAATGCCTAATAGTAGTCCGCCCTAAACGATAATCCAACTGGTTGTTGGGAATTAGTTTCTCAGTAACGAAGCTAACGTGAGTTGACCGCCTGGGGAGTACGGCGCAAGGTTGAAACTCAAAAGGAATTGACGGGGACCCGCACAAGCGGTGGATGATGTGGTTTAATTACGTGCAGCGCGAAGAACCTTACCTGGTCTTGAGCATCCACGGAAGTTTTACGAGATGAGGCTATTGCCTTCGGGAACAAATGGGAGTGCTGCATGGCTGTCGTCCAGCTCGTGTTGGCGAAATGTTAAGGTTGGTCCGCGGCGAAACGGCTTGCCGTTGGTGCCATCGTGGGTTGGGGCTCTGGCGGGGCACGCGGTAGTAAACTGGAAGGTGAGAGTTGAAATCAGAATAAATATGACACCAGGGCTACGTGCCGGGCACTGTTTCGAGAGACAGCCTGGCCAGGGCAGGAGCCGGCAAAACAGAGTCTCAGTTCTGGACAGGCTGAAACTCGCCTACATGAAGCTGAACACTGACAAATGAGATCAAGTGTCAGACAGGCACCGTCCCGGTCTTGCACGCCGTCGCCGCGGACGGCAATGCCGAGTCATGGCTCGCTGCAGGGGCTGGCGAGCGAAGGTGGATTCGGCGGTTGAGGGAACATCCATGCTTCCCGGGTGGCAGAGGGCAGAGCGACGACGTGGACCTTTGAGCACCGGCCAGCGGC
+
*,-%$%#+)'&(*/16*-,',)3)468/*/%('*00*((*46-07*+-24+/%-1;2368882/.,)/,,+&%)*+--76:/'243;366;771.--37/.315+.))'+-14)(+1314.-*)%*),+/9:3-:017423+3558:629(*19.-*)*/34-1(&/%)'((&)*+,+.-.&5.01('-2.-/6754387/3---30*12-2.2-12+30/3//049;9865281.048852*.(2,(06980/&**2-3646675,''%*')'-+((2677.3,3*$%#)(%%#))+/1,31)**-.0386719210110*'('(*%/0+/)2,222*3+1,50-0/+)$((,')*,-650147543687530,((**.)/-//*430/*)%+,8:.81*$,449::8940/0//)+-1$)%(%%%&$$%0/*).2;47,7,+4(#%(,0*240,8.%21,*)-*'+2++21,))(*&%*3)-*/0/97;/09/322104.,08.+44*.2563)/*((.**)*))+,+7.//6342***+(%')*1/620113)2.4/.55,06792)')*-0266518:2223,())+14)5296:<;;3331021770**+($((*%&%&'(0')2),65.0--162/46-5**&$'-121/1/,,+(0.*(%'&%%&'*))%$%$('&+)*)*&36+5743,-0*+'((.387756-532012332-'./120,)+1(('()++((-+&&*('%'%%'&%&'&&&()'&'&&(($&%%&&&'&$%''&%&%%+'-.&+0'(''#%%#&(*&*$)')'''%$%%&%&%+))&*+'($*#(&*'$%%%&('&&'&+%%$''&(#$$$%&%&%$&$$#%$'%$'#%$&(*'%%%%%'%&%&+(&%%%$#--'&&,(&$%%&%%&+,&'&'$$%(()%)(+%#%-(+%),)**&,+(*%$&'')+$$%%%%$&'&*+'**&$$&(,+&%((''')&'$&%#%#%%&'*%(*&)$'$')&$&%#$#%%&$%$$#&%$#('$$&&$&&%%3*'%%&(&%&##$&&*+'+$,2,'%%'()&%)-%&$)%$%($+'&&'&,+&&'%)(*$&&)(()$$$$$&''&))/&%$,(,&+)%&%%%*('#&&%+%%&)$%$#$#$%13100(&&%$&($#"
@a2bf4f64-5718-4889-9588-2bfd16ac48eb ch=145 read=117470 start_time=2019-12-13T15:18:05Z barcode=BC01 runid=2c9cf7bc05858273f10e7d7ec552fc0bd742dc3e
CTCTACGGGAGGCAGCAGTAGAGATCTTGCTTCGGCAATGGGGGCAACTGTCGAGCAACGCCGCGTGTGTGAAGAGGTTTTCGGATCATCAAAGCTCTGTTGTAAGAGAGAACGAGTGTGAGAGTGGAAAGTTCACGCTGTGACGGTATCTTACCAGAAAGGGACGGCTAACTACGTGCCAGCAGCCGCGGTAATACGTAGGTCCCGAGCGTTATCAGTTTATTGGGCATGCAAAGCGAGCGCAGGCGGTTAGATAAGTCTGAAGTTAAAGGCTGTGAAGCAGCCATGGTACGCTTTGGAAACTGTTTAGCAGGTGCAAGGGGAGGAATTCCATGTGTAGCGGTGAAATGCGTAGATATATGGAGGAACACCGGTGGCGAAAGCGGCTCTCTGGCTTGTAACTGACGCTGAGGCTCGAAAGCGTGGGGAGCAAGTTAGATACCCTGGTAGTCCACGCCGTAAACGATGAGAGTGCTAGGTGTTGGAGCCCTTTCCAGCGGGGTTTAGTGCCGCAGCTAACGCATTAAGCACTCCGCCTGGGAATTACGACCGCAAGGTTGAAACTCAAAGATTGACGGGGCCCGCACAAGCGGCGGGCATGTGGTTTAATTCGAAGCAACGCGAAGAACCTTACCAGGTCTTGACATCCCTCTGACCGCTCTAGAGATAGAGTTTTCCTTCCGGGACAGGAGGTGACAGGTGGTGCATAGTTTGTCGTCAGCTCGTGTCGTGAGATGTTGGTTAAGTCCCGCAACGAGCGCAACCTGTGTTAGTTGCCATCATTCCAGTTGGGCACTCTAGCGAGACTGCCGGTAATAAACCGGAGGAAGGTGCTGGGGATGACGTCAATCATCATGCCCCTTATGACCTGGGCTACACACGGTGCTACAATGGTTGTACAACGAGTCGCAAGCCGAGTGACGGCAAGCTAATCTCTTAAAGCCAATCTCAGTTCGGATTGTAGGCTGCAACTCGCCTACATGAAGTCCCGGAATCGCTGGTAATCGCGGATCAACACGCCGCGGTGAATACGTTCCCGGGCCTTGTACACACGCCGTCACACACCACGAGTTTGTAACACCCGAAGTCGGTGAGGTAACCTTTTAGGAGCCAGCCGCCTAAGGTGGGATAGATGATTGGGGTGAAGTCGTAACAAGGTAACCGG
+
11/,$(*1+*070-/-++.-,%%+*./1$(0:66;859647:81/2'/((&1+0(,/'.-593566764*)/*')'+*37/1*7044&/$2/*&&(.72250+2.(*),'*-3.--+*,&'''*.05--,(*/4&'$%&*(+-//.1,..62-,)&(./*'32806,.(,//+*++,623+--//210.4..03///632'0+.42++//%/'''/$+(;8+0-8663&-').52,.+,//09)/02.-41()85670187211+1,84)(*&)*,.%&%*)&/348./11-)*,+-/)00*(('/+,%())0435*6*))-*(+'*).,:944.0*())+1,3)+7-,2678/0-.+,'*/53330622:73/.+.*()0/)./9430/)+05014//12.&,-4../00115/7'.*'-33-,34**'*)%),00,7778<1048665/9*$(+.1../3/0..-,,''(*0120./132;*0,'6;..8//)&)&'172/64+247711,,&($)*))/04847$-(+,02036.**)%$&%%''(*.%*+**0/:12::56723+()1-557251))()%+)*+0/)'&$'+))*-+*-/7<4+2/150/1(.0(1-0226--.,')&%*+','+,07./04707,,.(('/6)*+,-+,++,9-,&+)4;913561*+7937.,('(.*-05405126-+),-%417*+.5778/011189565+5-//7836302,5562716(*0/'2'-*,%+'$(&&#-$(,%(1.(2869:7:53*++3/3.++-1-0($()')*-3854/1-/1;22<9::6/,-++,.**+'(,39-/125675,1.+/:::9;8474),+*)-.434,../211,,*+,(,-33221822756.--/4))))*--+258.3.,+**0-//))+/)+-430/00.807.*)-1:0868288:7*)&.-0/)1)(&+-*+/0331.'))-.//4.-.((*-/,,7335-4-.60.*-/57/6+&..21296..))'*,-0557/55+,*$*&',),,.++&*'/($'*)0..)-2(+**,04))7762)3-*)-.,.*4**'&+/.153.+00)('(%)6//(.)+09/.3)0-18506446864/7.53.+*,.,-0/./3.0-,./188;/7
@3408dcb7-0144-413f-b081-f33fd098b31f ch=211 read=111581 start_time=2019-12-13T15:17:55Z barcode=BC01 runid=2c9cf7bc05858273f10e7d7ec552fc0bd742dc3e
CCGGTTTACCTTGTTACGACTTCACCCCAATCATCAATCCCACCTTAGACAGCTCCTTCGCGGTTAGGCCACCGGCTTCGGGTGTTATCAACTCTCGTGGGTGTGACGGGCGGTGTGTACACAAGGCCCAGGCAATATTCACCGCGACATGCTGATTCGCGATTACTAGCGATTCCAACTTCGTAAGTCGAGTTGCAGACTACAATCCGAACTGAGAATGGTTTTATGGTTTGCTTCACCTCGCGGCTTCGCTTCCCTCTGCACCATCCATTGTAGCGCGTGTGTAGCCCAGGTCATAGAGGGCATGATGATTTGTAAATCATCCCCGCCTTCCTCCAGCTTAATCACTGGCAGTCTCGCGCCGAGTCCCCAACAATGGTGGTAACTTCGCGATAAGGGTTGCGCTTTCGTTTGCGGGACTTAATAACATCTCGCACGGCACGGTGACGACGCGCACCTGTATCTCATATAGCTATCTCTCCATCTCTGGGCCGCTGTAATTATCAAGACCTGGTAAGGTTCTTCGCGTTGCTTCGAATTAAACCACATGCTCCACGCGTGGGCCCCGTCAATTCCTTTGAGTTTCATTCTTGCGAACGTACTACTCCAGGCGGGTACTTATTGCGTTAACTGCAGCACTGAACTGACATCCAACGCCAGTACTCATCGTTTACGGCGTGGACTACTAGGGTATCTAATCCTATTTGCTCCCCACGCTTTCCGGGATGACGTCCAGTTGCAGGGGCCAGATCGTCGCCCAGCTTCGCCACTGGTGTTCCTCCATATATCTACGCATTTCACCGCTACGTAGATTCCACGATCCTCTCCTGCATCGCAGCTGCCTGGTTTCCTATGGCTTACTGAAGTTAAGCTTCAGGCTTTCACCACAGACCCTTGCTGCCGCCTGCTCCTCTTTACGCCCAATGTTCCGGATAACGCTTGCCACCTACGTATTACCGCGGCTGCTGGCACGTGGTTAGCCGTGGCTTTCTAATAAGTACCGTCACTCAGCTGCAACTTTATGCAGCCGCCGTGGCTTCGCTTTATAACAGGGTTACAATCGAAAACCTTCTTCCTTCACGGCGTTTGCTCGGTCAGGGTTTCCCCATTGCCGAAAATTCCCTTCTGCTGCCTCCCGTAGAGG
+
/...19*.7576337//0'12957:::,2127585/7/-8,*/,510064&434494;6/---*1-.706-26-70043,:20,3...-4,+,1//.31:)+,677720+020---,520/019+9,6+%',-0753.7256:/3789897566655/,-,.<-..2)./0/<27..''(('%'%&').&%(/;./*/,-/,./6.6)&)63--,*262.759:.-369,9:/139/13818787;87:912382:2..1577788797-6,,--////40/0..13-81)-+,,%$-&&+2-543010-+)+'%$$'('*+)687,)+4-0,))-0+),,1,.-//51711178625,,$%&'(*(-75)-(''&&&'%&))(&('-$$%)+.01-/.+0/.+(,-((.0:,23/68/,0+0)$(.-68525**&())($&%'#&'*/&/()%*',+%&)*.348.249555432010/479653323/(*/(&%&'&&'('***50--)*&6602,3-;77;656442-.100%()4+87,67,1-32355,%'&&%$())/77--59588:7.18.,.24;<839;1/7//&&85671560110**3674-)))'%%&),*,+0(-&&'$,*/0/0887:-./34942010/%(%(,**/3449872<.$**112999221**'&.5/019878;,+*--183./23;;3*-*+/;.6'244*&)*,653(*+51//)+-,(5//.967.20/50)%&()*0-184898:75592+/05-1/3278876/0/0;:7/90-/414*.'&.+;.,(**///--/.1.,*,$$%$))),//7:35:/94')''*.0,-5-1507/.,;-,)*,3.+152/;:1045////249+2-**)),358;+***+1/-1.))3.63*+$%',60(1.1;::63.7..8;--3-,.+/*3+*42495610-*/+)&'*,2110610285843+.0+-&'2344&2)072680132%0//*-))&'(%#%$$%&+5189--%%%'%**,/.**)*)0+,'++/)+/22/&)266393:66776*53'(((&-+))'**5-:14.1:76<159:4,.5028207910248)5854131/-.,-6+'&*('&(
