# Supplementary material for: De novo species identification using 16S rRNA gene nanopore sequencing
Source: PeerJ. 2020 Oct 21;8:e10029. doi: 10.7717/peerj.10029 (PMC7585375; doi:10.7717/peerj.10029)
Supplement: Supplemental Information 3 [file peerj-08-10029-s003.zip › pass_fastq_runid_2c9cf7bc05858273f10e7d7ec552fc0bd742dc3e_492.fastq]

@9f19f5eb-a949-42ca-8b3d-a32eda2cefb8 ch=324 read=107526 start_time=2019-12-13T15:17:44Z barcode=BC01 runid=2c9cf7bc05858273f10e7d7ec552fc0bd742dc3e
CCGGTTACCTTGTTACGACTTCACCCCAATCATCAATCCCACCTTAGACAGCTCCTTCCTTGCGGTTAGGCCACCGGCTTCGGGTGTTATCAACTCTCGTGGTGTGACGGGCGGTGTGTACAAGGCCGGGAACGTGTGCGCGACGATTCTGATTACCTAGCGATTCCAGCTTCATGTAGTCAGTTGCAGACTACAATCCGAATGAGAATGGTTTTATGGGTTTGCTTCACCTCGCAGCTTCGCTTCCCTCCTGCACCATCCATTGTAACGTGTGTAGCCCAGGTCATAAAGGGGCATGATGATTTGACGTCATCCCGCCTTCCTCAACATCACTGGCAGTCTCCTTCGAGTCCCAACAATGATGGTAACTAACGATAAGGGTTGCGCTCGTTGCGGGACGCCAACTAACATCTCGACTGGAGCTGACGACAACCATCCTGTATCTCATATAGCTATCTCTCCATCTCTGGAGCCTTTGTAATTATGTCAAGACCTGGTAAAGGTTCTTCGTTCGCTTCAGATTAAACCACATGCTCCACCGCTTGTGCAGGGCCCAAATCCTTCAGAGTTTCATTCTTGCCAGACGTACTGCTCAGGCGAATTCTTATTGCGTTAACTGCAGCGCTAGGCTTTGACATCCAACGCATAGTACTCATCGTTTACGGCGTGGACTGCTAGGGTATCTGGTACAATTATTTGCTCCCCGCTTTCGGGACTGAGCGTCAGTTGCAGGCCAGATCGTCGCCTTCGCCGCGAATTGTTCGCATATATCTACGCATTTCACCGCTTCACATGGAATTCCACGATCTCTCCTGCCTCTGGCTGCCTGGTTTCTGCCAAACTACTGAAGTTAAACTTCAGGCTTTTCCACCTGAACCCTTGCTGCCGCCTGCTCCTCTTTACGCCCAATGAATTCCGGTTGCCTTTGCCACCCTGCGTATTACCGCGGCGTAGTTAGCCGTGGCTCTAATAAAGAGTACCGTCCTTTCGGCTGCCATTTCCCGCCAGCCGCCGTTCTTCCCCTTTATAACCAGAAGTTTGGTAAGCCTTCTTCCTTCACGCGGCGTTGCTCGGTCAGGGGTTTTCACCATTGCCGAAAATTCCCTACTGCCTCCCGTAGAGACAATATCAGCACCAACAGAAAGGTTAATACAGACACCGACAACGCGGG
+
)''(-6()1,3$,5$'++-/1-+/&'&-,/008749/61,*2217/.20(),,777:5+),)),8.:)040,&.&*&+072(1./,00/030/-,,)-0258221..0,+1/2:654,-*,6./423*+%(*3/,$%#&&(*)./109-).417.1.-&.-,-59/,*%),.0'-*//56-)+)+%&&),++,-4,+/)&%,$%'*&,+,/469+*,,;77;;/,1,*&-203-/%*+*0,)+223:4...+***11-/16*-*()**+,,0/((*)2.*)-4453271,,03/++.,/11.4:0-051777/;2.&+(++**,+)))&,*(-019/-.//46)()*((%(,*&*%)*3-./3*((((/009630552+3/.645468966;45)88,+#'%)(+&0-4452/-'&&''(''+*..//3;7.34%'&('),*/+*,&-,.1688881..)06,,-2))*.%*/4*4-),+*&,*1/4636110+,*-+.6,,4/9141.)'&+'*215'%*1+2;5:942123/.21-04),/3/,)*%&-,15.37..+'(*)%*'*.8979:;3/0'(&$$61'/),+%*+'&-)*(%()((+-+/9,.-27665751,.-&*,%)./--2+*-533,**/%(&%),-+0343:770:9&,$../07;782'0/+0.,,,00$&%''%(%+''35*)2-5-*&&&+/1+'::/,%'#/1/')%)08221-..5-,,-++//*,'%%)+36()(.*/..1;856322223421303,/85-*.,$%))%&')*/+'&+*1&',,'+))*(-4+-1**,('/1,.2+,46564,)')+**&&&$'(+,,,061*%,0:1&+81.78-*)*/4364:390*.-//349217--.-5/+,69.*+))*(,2.))(,-/,1)-(&'%%+,*//,61*+)6783931641&(&&%,%(*6/./216/)*-01/402:.'%&(*,0,-/$%&'$''((%-0+,9-0,$#%%'(,,-27.9<.40932-.320-3,-(&&/('30'%#'%($&(/0-/52,+.,),+*')*,.+')(,-5-.1159*199*.$*-&+,,33.-6822838+&%'((./*.1++-()&%'&(%))24(()**-/-8+./2(.)),%&$#$%$,)%)--+*-)($%%#$
@b04b54c4-fe69-45e1-a738-a2249c8d4ad9 ch=139 read=108055 start_time=2019-12-13T15:17:33Z barcode=BC01 runid=2c9cf7bc05858273f10e7d7ec552fc0bd742dc3e
CCACAGGGCAGCAGTAAAGAATTTTTTCGGCAATGGAAACCCTGACCGAGCAACGCCATACGTGAAGGAAGGTTTTCCGGATTGTAAACTTCTGTTATAAAGGAACAGCGGCTACAGGAAATGGTAGCCAGTGACCAGTACTATTAAGAAGCCTACGTAACTACGTGCCAGCAGCCGCCGGTAATACGTAGGTGGCAGAAAGCGTTATCCAGGTGTGGGCGTAAAGAGGGCAGGCGGCAGCAAGGGTCTGTGGTGAAAGCCTGAGCTTCAGTAATGCATAGAAACCAGGCAGCTAGAGTGCGGAGGATCGTGGAATTCCATGTGTAGCGGTGAAATGCGTAGATATATGGAGAGAACACCAGTGGCAAGAAGGCGACGATCTGGCCTGCAACTGACCTCAGTCGAAAGCGTGGGGAGCAAATAGGATTAGATACCTAGTAGTCCACGCCGTAAACGATGAGTACTAAGTGTTGGATGTCAAAGAAGTTCAGTGCTGCAGTTAACGCAATAAATTACTCCGCCTGGAAGTAAACACGTTCGCAAGAATGAAACTCAAAGGGAATTGGTAGGGGCCCGCACAGAAGCGGTGGAGCATGTGGTTTAAATTCCGAAACAGCGCGAAGAACCTTACCAAGGAATGTGACATACTCATGAGGCTCGAGATGGAGAGATAGCTATATGAGATACAGGTGGTGCATGGTTGTCGTCAGCTCGTGTCGTGAGATGTTAGGTTAAGTCCCGCAGAGCGCAACCCTTATCGTTAGTTACCATCATTAAGTTGGGGACTCTAGCGAGACTGCCAGTGACAAGCTGGAGGAAGGGCGGGGATGACGTCAAATCATGTTTATATGACCTGGGGCTACACGTGCTACAATGGATGGTGCAGAGGAAGCGGACCGCGAGGTGAAACAAAACCCATAAAACCATTCTCGGATTAATGATCTGCAACTCGACGCTACATGAAGTTGGAATCGCTAGTAATCGAATCAGCATGTCGCGGTGAATACGTTCTCGGGCCTTGTACACACCGCCGTCGCACCGAGGTTAGTGGCGCGAAGCCGGTGGCTGCGCAAGGAAGGAGCTGTCTAAAAGGTGGGATTGATGATTGGTGAATCGTAACAAGGTAACCGGAAGGAGAAATGGGGAGCGACAGGCAAATGGGGGATTAACACAAAGACACCGACAACTTTCTTCCAGCACCAGCAATACGTAACTGCA
+
(*)*%3:9/&,-,-/,-('(()0789-65:9111/*'-+*90))+5-1126675268-'#%&).-4*(+,'0+:50/+',&+,*+244025477/4)/.7*)&**+%-*45.+,,(0.-23.095220,%*++..*()*((,%*,1*&*'%('$%*)('&+++/0358;74,)+3,,)*((1)'0.0079.7,/,+.$((()//29762/,333-4/8600,02-(&*+*-'+10297/2+0+/48200..067426601502/,/11.*+*0*)$''(-),3(-8349;*+*+)*0./10()&*)')&(+.-2.3,4.-,24/,--.2;:4363,-/757678472680/-)(,12001.0279.1)%***0-4;0////,1,0,/./213--$%'+-.23.%((*+-/22)0))(-.9:9566,0/+,6451:++,45454-*,''&$)(,/+,..(&')'*+1,./33;4401-1653+''**,68435.,'*+)0482-+&().,,,'+)(+02:37:85),((,''(&),-/.4(+-/+-1./+,1+/479+++*%&+)(%'&+/2/0-('++0-&)&),.0*-0,1168145.5:6)0,/.7)((+&'*(+'+)'&('),2.3*.,((&,(.-&*&)+1.-&(()(%'+,-/1)),--00,))(..-.///2+,,--..47'6/)'---100041:1346821(//4695653355025459)24181**+-()(*)&&(*-/0313*/,)*1,2,,+821364556190,*2+17:637887).,%&)/18;:7,../162+)*+830-*+.)3,215;523238578541//+,$(..*-+%)&/.,+'())6./).(-/9724.2.083337896.,()&'('&&%&012-)*-,--48123;:26:1+..8:71;;;:-.++,-3-+**,-5410.,,--0...%(*+,240/&'+)-*:979600/.,5..,*)./1)),--'(-2509353;6234/9../2794503+*+-')',+...(//%.(-+)&(')$&%#$&&$%$&&&0.6.,*&&&$$%'().,160))')2023229-)&(+(2/-.))*,.92;1,()%',-+//4316*4*.*3-46-.*'('(+*()-*('&()'+))-..*&)/65.+&/+*/(*+/6)*.-/795/03/,/795791*),046;4451;313710)'$#%%
@6fda764d-a95d-4632-96f3-99befaa2c0ad ch=271 read=106842 start_time=2019-12-13T15:17:13Z barcode=BC01 runid=2c9cf7bc05858273f10e7d7ec552fc0bd742dc3e
TCGGTACTTCGTTCAGTTACGTATTGCTGAAGTTGTCGGTGTCTTTAATACTGCCCTTGTCGCTCTATCTTTGCGGTTACGCTGTTACGACTTCACCCCAACCATCAATCCCTTAGACAGCTCCTTCCCTTGCGGTTAGGCCACCGGCTTCGGGTGTTATCAGCTCTCGTGGTGTGACGGGCGGTGTGTACAAGGCCGAGAACGTATTCACCGCGACATGCTGATTCGCAATTACTAGCGATTCCAACTTCATGTAGTCGGATTGCAGACTACAATCCGGGCTGAGAATGGTTTATGGGTTTGCTTCACCTCGCGGCTTCGCCCTCTACCATCCATTGCTTAGCACGTGTGTAGTAGGTCACTTAAAGGGGCATGATGATTGACGTCATCCCGCCTTCCTCCAACTTGTCACTGCTGATCTCGCTAGAGTCCCCAACAATGATGGTAACTGATAAGAGTTGCGCTCGTTGCGGGACTTAACCCAACATCTCACGACACGAGCTGACGACAACCATGCACCACCTGTATCTCCTTATAGCTATCTCTCCATCTCTGGAGCCTTTATGAGTATGGTAGAGACCTGAGTAAGGTTGTAGCGTTGCTTCGAATTAAACCATTACTCCACCGCTTGTGCAGGCCCAAATCAATTCCTTTGAGTTTCATTCTTGCGAACGTACCCTACTCAGGCGAATTGCCAGCCGTTAACTGCAGCACTGAACACGGCGTAACACTTAGTGCTCATCGTTTGCAGCGTGGACTGCTAAGGGTATCTAATCCCTATTGCTCCCACGCTTTCCGGGACTGAGCGTCGGTGCAGGCCAGATCGTCGCCTTCGCCATGGTGTTCGCCATATATCGCATTTCACCGCTACATGGAATTCCACGATCCTCTCCTGCACTCTGGCTGCCTGGTTTCTATGGCTTACTGAAGTTAAGCTTCAGGCTTTCACCACAGACCCTTACTGCCGCCTGCTCCTCTTTACGCCCAATAATTCCCGGATAACGCACCTACGTATTACCGGCTGCTGGGCACGTAGTTAGCCGTGGCATAATAAAGGTACCGTCACTCGGCTGCCATTTCCTGTAGCCGCCGTTCTTCCGCTATAGTAGAAGTTTACGGTCAACCTTCTTCCCTTCACGCGTTGCTCGGTCGGGGTTTCCCCATTGCCGAAAATTCCCTGCTGCTGCCTCCGTAG
+
$$+''&)(0.*/09),.:2206,3,(%$&%('*0./035533041'$$&$%%%+''&(&33047845.)&(%%'''1.*-,*-%*0**,&-2911.521+30;677.8)/)'&)(*3/,,-.3983:8+11,/04-5)+448.0.7-,4:44;0.-.0//3/*.---.024/400061+2//27.3444.78:)8/30--1546998;433;,,3517956885652*30271/.2.2653817)0)-133*/)+(,,/(*%0)*,*+1/&*,075/2&($%$$%$&%%,31:4)(+4.8:/,57;2/19,,.//84391),40),%%*.+356367)&'%'(..///.0+,+'%&*143.'*+26,*03*,-/./0.)1.()234540351(,3376522,/),2933344--%&)(.2050/0%&**+289*2*)*4/125586830.,.101*$+/3-/132230304-70/-//1,/-).-0%2.,+%(+,/140+/112././3302614)-++/',,..*.*-49-1-./468872+*))196562147;0///180.3)('(((&&(&))*+12/,&%&1++,-*%$#$&$+.&()*+'+)0-6;:-2')%%)-26(*/))-,*-02$,+,32*5601/839/+,430/42:9218<29100((,+((/5-+(*+23./01%((*%$/*'$&(**220/225221.0/*&-)%&)%0-.120'))'+&('-//266,93,%-$0.//67/21&.+)%++)*,.,&0.27/(&$''&,..42&((*08./*.8:-,,,-78600*($$&,+/./-/15677620,,,'%%%&(0766853$%'&'-./13-/.1;:1479216--%(&-))-/-+')+--1./0///'&,$)++*)31897;663/6//..,.*'&%&)/-.,-/7/1'**,-')//03/)'*%#%)*206*1*$'((.416;322149-/3:613*/*(+0*&.'.*1)0415/'*'(),4/243746944-++*-48/8-)(%)+0063.,')+,*/('$'***67+*$*)05463&)-.-3.,+,1+-7.4..532028+-509*(&)+'%%+)*'$$&&***23.%(%%&'&%*(.,+236:*4<4'-*,,).2.04'5+('+46,<628.1((*,12018352044-*(+,,/12320:9./63
@b9444df8-c45b-495d-b14c-0d5435df74f4 ch=198 read=142807 start_time=2019-12-13T15:17:04Z barcode=BC01 runid=2c9cf7bc05858273f10e7d7ec552fc0bd742dc3e
TTAGTATCTTTATTCAGATGTTATCGTTATTGTCAAAGTGTTCAGTCTGTTACTGGCGATTCCCGGCTTCATGGGTCGGGTTGCAGACTCCAATCCGGACTACGACGCGCTATGGTCGCTTTGCTCTCGCGAGTCGCTTCTCTTTGCGCCATTTGGCACGTGTGTAGCCCTGGTCGTAGAGGCCGCTGATGACTTGACGTCATCCCCACCTTCTCCAGTTTATCACTGGCAGTCTCCTTTTGAGTTCCAGCCGGACCGCTGGCAGCAAAGGATAAAGAGTTTGCGCTCGTTGCGGGACTTAACCCAACATTTCACAACACAGGCTGACGACAGCCATGCAGCACCTGTCTCACGGTTCCCGAAGGCATTCTCATCTGAAAACTGCGTGGATGTCAAGACCAGGTAAGGTTCTTCGCGTTGCATCAAAGATTAAAACCGCATGCTCCACCGCTTGTGCGGGCCCCGTCAATTCATTTTGAGTTTAACCTTGCGGCCGTACTCCCCAGGCGGTCGACTTAACGCGTTAGCTCCGGAAGCCACGCCTCAAAGGGGCACAACCTCCAGAGCATCGTTTACGGCGTGGACTACCAGGGTGTATCTAATCCCTGTTTGCTCCCACGCTTTCGCACCTGAGCGTCAGTCTTCGTCAGGGCCGCCCTTCGCCACCGGTATTCCTCCAGATCTCTGCATTTCACCTGCACCTGGAATTCTACCACCACGGGACTCCAAACGCCCGGTATCAGATGCAGTTCCCAGGTTGGGCCAGAGTTTCATCTGACTTAACAAACCGCCTGCGTGCGCTTTACGCCCGAATGTGAATTCCGATTAACGCTTGCGCCCTCCGTATTACCGCGGCTGCTGGCACGGAGTTAGCCGGTGCTTCTTCTGCGGGTAGCGATCAATGAGCAAGGTATTAACTTCTCCCTTCCTCCCCGCTGAAAGTACTTTGGCCCGAAGGCCTTCGCCACACGCGGCATGGCTGCATCGGGCTTTACGCCATTTATTACAATATTCCCCACTGCTGCCTCCCGTAAGAAG
+
$$'$)'(&%(%%'/'%'$$##$#$#%%%#$$#$$&$####$$##%'%$$&$')4/7210710+*+)-.,1'+-21./+&.,8-4)(,+(.'2(/2-4:575.04131/***&),,)/+,/2*)***-0/./*,,--124/34/::--/08719(&%%&-.10+'$&*05227:86)**)&0--0%$&')++..140038782-73/+)-,-1-',)'+2;.--;58211.,186691498(()33521./14298990/4-5.-),3:+/.8850+(+'0/*)/-23446933.742.+-10-41,+052:4.%&)-)-/$&/+10&-),-0175580700/./;/32.+-(*+57</6/+*-+1.16:689...,*1/0&('%'+,6:;;9:8463599*774..,0//,,--765352343339/)-//2;9-65%-.20222+*1.,-03//0900+1771+04063;6//21(+'/6:2//,(-+,,2/44/112-3::-)5:87;8642.5-2-1//00412491/++*.,07+,+-124,7+,4-(*.13:79/6&)%-(-78722:1)./41248;98788:33,()&&',-13:053**72:2)-/296-.,*29--,-+//,.0088::7833392168(/77/6/15-3:6026/02-4/05;*55/,,+-1.--'+.*.;431-,(#)*-0/2.6+2*((%)+&'%&(+//,0-6'*&'').4)+-..88,35732/22<36/),2.7.,/5-+.%+&80+)+,,-*+,0*)'&(+)/159679663,)&*+,(-*0-)%(''&'$),-0.0,-231222/5/./37;867:,8,+6--.+,*4.-,///6.*.+,&)38///9+1-+*507:<78/6*1'''--,*++...,+07/,0-*'('$$'**&'-7-7404,.86,+3//*,*')%)('&$&*-*&'))1187+*$$#%&),+.,40-0.431/0013&31235'$)*38')-*(-.-,10/02207:4+14/+3-./+40().,*&*)%
@58cdd2c2-4580-4ae7-a248-c9b7139d930d ch=331 read=96245 start_time=2019-12-13T15:16:10Z barcode=BC01 runid=2c9cf7bc05858273f10e7d7ec552fc0bd742dc3e
CTCCTGAGGAGGCAGCAGTGGGGAATAATGCACAATGGGGGAAACCTGATGCAGCAACGCCGCGTGATGAAGGTTTTCGGATCGTAAAGCTCTGTCTTTGGGGAAGATAATGACGGGTACCCAAGGAGGAAGCCACGGCTAACACTACGTGCCAGCAGCCGCGGTAATACGTAGGTGGCGAGCGTTATCGGATTTACTGGGTAAAGGGAGCGTAGGCGGATGATTAAGTGGGATGTGAAATACCGGGCTCCAACGGGTGCTGCATTCCAAACTGGTTATCTAGAGTGCAGGAGGAGAGTGGAATTCCTAATTGTAGCGGTGAAATGCGTGAATTAGGAAGAACACCAGTGGCGAAGGCGACTCTCTGGACTGTAACTGACGCTGAGGGCTCGAAGCGTGGGGAGCAAACAGGATTAGATGCCTGGTCCACGCCGTAAACGATGAATACTAGGTGTGGGGGGTTCAACACCTCCGTGCCGCCGCTAACGCATTAAGTATTCCGCCTGGGAGTACGGTCGCAAGATTAAAACTCAAAGGAATTGACGGGGACCCGCACAAGTAGCGGAGCATGGTTTTGGTGAGAAGCAACGCGAAGAATTGCTACCTACACTTGACATCCCTTGCGTTACTCGTCGAGGAAATCCCCTTCGGGGACAAGGTGACAGGTGGTGCATGGTTGTCGTCAGCTCGTGTCGTGAGATGTTGGGTTAAGTCCCGCAACGAGCGCAACCCTTGTCGTTAGTTACTACCATTAAGTTGAGGACTCTAGCGGACTGCCTGGGTTAACTCAGGAGGAAGGTGGGGATGACGTCAAATCATCATGCCCCTTATGTGTAGGGCTACACGTGCTACAATGGCTGGTACAGAGATGCAATACCGTGAGGTGGAGCCAAACTTTAAAACCAGTCTCCAGTTCGGATTGTAGGCTGAAACTCGCCTACATGAAGCTGGGTTACCAGTAATCACTTGAATCAAGAATGTCACTTATTGAATACGTTCCAGGTCTTGTACACACCGCCCGTCACACACCATGAGGTTGCTTAATGCCGAAGTCCGTGAAGGAGCTAACCGCAAGGAGGCAGCGGCCGAAGGTAGGGTCAGCGATTGGGGTGAAGTCGTAACAAGGTAACCGG
+
(*.(('%/,-/5,,--+/1/97()'&()-*-.12;:8:4.*(.-.6)*+86721-1--+36//-0,,)(*/*1-;;.,,3,651148**.0888:53;;086+)-+,-/31/,-),)),+-))(5.-,0(2-082021--04/010.001280...-0471..,,7.//97831../.,))-0/,4//0*,(87-,55/)''-8.(0-&().135;:8:99:15142054822/+../80,-3:*-+--:(/&*(33779:98118-0.9;99:;5;42/11-.121223/),,'%%'(**+*0-2)*3(6())342341149:///40*'$'0)1.,++.3269:354/3,('-*0.4530//).475544662////10/0/-05-125(((()21322))%)&((,--4)2.,,13(1-,,1134',,07588:3,+***09623430934315:94+4971,3139499.156946:35564.,.,2/3'(((3/2925:89:-+*--00:02'.*.))0*.6;.2774;1+,)+)1///-,66142('((.0*('%(),*)('&*-*777*%*4,+&))(-+&-'+(+,%'&''%'*)+0+,+(%(),,14,54+,-..:8;000,)/,'('$***(*0-./;5249.--8405/015,2--46413/.-(*-11178711111420--./083792815520733)*/0,+10,7%&0237546:+*/.08042012;443659/.,/'(&+)).7-452-&(((*)-,%--,0935330--2./1.01-1-1/29:+-37676898;501365*/**32,,0//376735+**)*)*+,.4::78190097749555,+++*8680;112<871/14.873072:;522740;<03:757405()*09117+2,*((.65/.09..19542++*-01+')*,-*%'('-),%+&&(+%&&$'../.3)*081010+)+'%,++29867+,*+*'*83729111421028/32-(,/72./-/76--,,''(&#$$6',%67+,201443--0)()),+-1//.+*11)/*,.,-0//300137,6.2042001264.:/1151../1019679::9/3.,575337
@dde70415-fe9b-4011-95e2-c63f547efcf1 ch=90 read=124056 start_time=2019-12-13T15:16:08Z barcode=BC01 runid=2c9cf7bc05858273f10e7d7ec552fc0bd742dc3e
CTCCTACGGGAGGCAGCAGTGGGAATATTGCACAATGGGGCGCAAGCCTGATCTGCAGCCATGCCGCGTGTATGAAGAAGGCCTTCGGAGTTGTAAAATTACTTTCAGCGGGGAGGAAGGGAGTAAAGTTAATACCTTTGCTCATTGACGTTACCCGCAGAAGAAACACCAATAACTCCGTGCCAGCAGCCGCGGTAATACAGGAGTGCAAGCGTTAATCGGAATTTTGGGCGTAAAGCGCACGCAGGCGGTTTGTTAAGTCCAGTGTAGAAATCCCCGGGCCCAACCTGGGAACTGCATCTGATACTGGCAAGCAAGGTCTCGTAGAGTGGGAATTCAGGTGTAGCGGTGAAATGCGTGAGATCTGGAGGAGGAATACCACCGGTGAAGGCGGCCCCCTGGACGAAGACTGACTCGGGTGCGAAAGCGTGGGGAGCAAACAGGATTAGATGCCTGGTAGTCCACGCCACCGTAAAGCGATGTCGACTTGGAGGTTGTGCCCATGAGGCGTGGCTTCGGAGCTAACGCGTTAAGTCAGGCGCAGGTACGGTACTGAAGTTTAAGCTCCGACCGTTGACGGGTTTTGCGGTGGAGCATGGTTAATTCGATGCAGCACGCGAAAAGAACCTGGTCTTGACATCCACGGAAGTTTTCAGAGATGAGAATGTACTTCGGGAACCGTGAGACAGGTGCTGCATGGCTGTCGTCAGCTCGTGTTGTGAAATGTTGGGTTAAGTCCGCAACAGGCGCAACATATAAGCTGTTGCTGCCAGCGGTCCGGCCGGGAACTCAAAGGAGGCTGCCGTGACAAACTGGAGGAAGGTGGGGATGACGTCAAGTCATCATGGCCCGCCACGACCAGGGCTACACGTGCTACAATGGCGCATACAAAGAGAGAAGCGACCTCGCGCAGCAAAGCGGACCTCATAAAAGTGCGTCGTAGTCCCGGATTGGAGTCTGCAACTCGACTCCATGAAGTCGGAATCGCTAGTAGTCGTGGATCAGAATGCCACGGTAGATACGTTCAGGCCTTGTACACACCGCCCGTCACACCATGGGAGTGGTTGCAAAAGTAGGTAGCTTAACCTTCAGGAGGGCGCTTACCACTTTGTGATTCATGACTGGGGTGAAGTCGTAACAAGGTAACCGG
+
,.32-+1/76+05*)--*,//6/)-+++/)+--200*/1*+.0.0,+100/0%%((&&*+455783100-)&)11.*,(*))*,3../&).,)+21(&&'')/91,*,,33:3+-6+0+1.%&(.;6.3,8+,-83/7)'.87+7..,4/3//7;602**1,&+-)+)/(&%)+3.23979668-+)(*3+2-1-,900+2&-*(,,,-024571312,1%,*%,(%)-1451,571,/0224248898*68<9,8+8,./4'+(--2,+2:--.25/-6708/./37-.'('+,7345556..///958/+*%)&'+''()*(/,*(,'073-2-01*(2+,&%')56645:73322-$),/446;1-0+(1,*33300%)..6*+%&)-,0127851+6:8.-3.,/..(&&%('-10.+))*++,04347+(-.7:88%74--2,+**%--447435:83/20//%))3)::1%0/011263,,./,.--0*2.-)/0+'&''1-968433917)/'+,77:32224;5++,,-00*&,$))$$(($&#%#%'$(+,$'&&()+%$&%'**-*)*(,(')(#%%%&*-0&)'(*/(57286<93341./'*&)&'*-40+'''+*(-2453:344987/---2(1*)5;;6-,(*+/3*&(.,0(%)')0)792769:;96745)6467760--)+.//489///,,122:9846((*,691,1,114/800.351/0547&/'+(*/*/%(*..-'+--70+)&).4/,//606/.,7//83-2.432:'-*%&*+0..*+,010+8.557-)-)+)*(*)6632879::9932.458;9442217/'*)%')01;465532,,')(),13332:559735440567'&')*'*)*+534233.*'&%'+.4(),2:646684.68-&%)',-/1641/1/4--.&1-&-'''(*,-274445+224:764260/1(5+43763422488999:::9872.-2202*'**4/0+0/0064;5&4966--'-,//-,.6,5:.-2/+/-/:7846/+))*-,0-029.(%))&$$&#$%&,-43396'14),/+-6619027*/196/0+).--/22143497/-/.3-.146833/.*,)699;+/
@64dbf56e-0fdd-47cc-8c7c-53ef305236f4 ch=330 read=83252 start_time=2019-12-13T15:15:48Z barcode=BC01 runid=2c9cf7bc05858273f10e7d7ec552fc0bd742dc3e
CTCGGGAGGCAGTGGGGAATTTTTTTTTCGGCAATGGGGAAACCCTGACCACGAGCAACGCCGCGTGAAGAACGTTGTAAACTTCTGTTATAAAGGAAGACGGCAGCCACAGGAAATGAGCAGCCCGGTGACGTACTTTTATTAAGCCACGGCTAACTACGTGCCAGCAGCCGCGGTAATACGTAGGTGGCAAGCGTTATCCAGTGGGCGTAAAGAGGCAGGCGTAGCAAGGGTCGTAGTCGTGAAAGCCTGAAGCAACTTCCAGTAACCATAAGACGAGGCAGCCTAAGAGAGGATCGTGGAATTCCATGTGTAGCGGTGATACGTATGAATATATGGAGGAACACCAGTGGCGAAGGCGACGATCTGTACACAACTGACGCTCGGTCAGCATTAACAAATATGGCGTTGATACCCTGTAGTCCACGCCGTAAACGGTAGTACTGAATTTGGATGTCAAAGTTCCCAGTGCGCAGTTAACGCAATAAGTACTCCGCCTGAGTAGCGTACGTTCACGATAAACAAAGGGGCAGAAGACGCGGTGGAGCATGGTTTAATTCGAAGTAACGCGAAGAACCTTGACATACTCATAAGGCTCCAGAGATGGAGATGTATATATGAGATACAGGTGGTTACATGGTTGTCGTGGCGCTCTGTTGTCGTGAGATGTTAGAGATCGTCCGCAACAGGCACAACCTATCGTTAGTTACCATCGTTGGGGATAGCAGAAGTTTGCCAGTGACAACAACAAGCTGGAGGATGACGCCGTCATGTGCCGCGATGACTGGGCTACACGTGCTACAATATGGATGATTGCAGGAGAGCTAGCCGCGGTGAAATATCTCCCTCAGTTCGAAGTTGTAGTCTGCAACTCGACTACATGAAGTTGGAATCGCTGGTAATCGCCGAATCAGCGCTGTCGCGGTGATTCTCACGGGCCTTGTACACCGCCCGTCACACCACGGTGATAGCACGGAAACTGGTGGCTAACCGCGAGCTGTCTAAGGTGGGATTGATGATTGGGGTGAAGTCGTGGGTAACCGG
+
)**'))&('*(,.%(.)'(*5885210++,1.,62552+)1/0;1+*+5-'')*.0136379683-,+*&(&%%''(%).//0848217,,020(.++'.,(**$*+(%&(-,,-++*%($(*-,,+2-..)%$$%&'*))3+,)'()+++./128223920...-%2&06)&'%#)()**/,,+/++01017-1//8/+,+&&((.173.17.*&)+*/./.)$%')+,,64/+&((,-'(&&('')*(&),*&'(%((*,*'+0.1+2-0/)'')%&(,-.*.''$%&&'%+4/23'%&%'&))%&*)$,')-06))'&'+'../,*(&.,+-*-03//2-6.,6-%)+(-.*-(.-32/1/../%(*,/++,+*'(),.868+02++'*'.+0*//8,+*(')&'-&(,/.27,*$-%+/-.&,,03.1161/'(*)(.,.,''&',1,5/7(13.9311+0*'&**)'&(..41512..//+,'+-.0,./)/;30+*-*)%**,-003*($&()&%%&))(()(&'+')'(%*&*,.-1/&(.*--)-<:60774&((()/12),&'+&,++')(''436556-&%(,*1/./(('&)*-(+(&%'(&''*-)++*/3468.7..,')*%+34392;(**(,)-,+/21/0(.)..24542+*(.)&&*++1$%'+(/1131&'(*(/1.--(*.1,8,+*05.074,+(-('14(*+))*&&*''&01%,4/110401.)-'&**(,-+++)().126550&**)*$(&'(()%#&%$*)+..-(')&(,./11.-(')%')-.*&$'&(*%+%%&&$%&%'0&()'('(&'&$'%%&(+(*+(+,75+.()1,+,-343022.8//.310.,--.1,1-.7531.18443'-0+.,*()%$&*',&'*''),./4*0)(')-302/',,172,/,('*++.733;4./2/.03.+(+&$$&()*.(.+&,0'(0,0'+*-&)%*&$%'&&'+-++'(&((.6:2/20/2554/9/54)')./-*+'&'-*259671/
@cae2a001-1a2a-4efa-bebb-2450a33b83e6 ch=357 read=193903 start_time=2019-12-13T15:15:39Z barcode=BC01 runid=2c9cf7bc05858273f10e7d7ec552fc0bd742dc3e
CTCCAAGAATGGTAGGTACTGGCGTGAAACCCTGACCGAGCAGCGCCGCGTGAAGGAAAGAAGGTTTTCGGTTATGAAACTTCTGTTATAAAGGAAGAACAGCGGCTACAGGAAATGGTAGCCGAGTGGCGAATGCTGATAGAAAGCCACGGCTAACTACGTGCCAGCAGCCGCCGTGTACGTAGGTGTAAGCGTTATCCGGAATTATTGGGCGTAAAGAGGGCGAGGTCTGTGGTGAAAGCCTGAAGCAACTTCGGTAAACCATAGAGAACCAGGCAGCTAGAGTGCAGAGGTCGTGAATTCAAGTAGTAGCCAGCGAAGGTGGGAAGTCGCGTGGAGAAATGTAATGGGAGGGAACACCCGAGTGGCAGAAGGGCGGCGGTCGGCTGCAACTGACGCTCCAGTCGAAAGCGTGAGACGATAGGATTAAGATACCTAGTAGTCCACGCCGTAAACGATGAGTACTAAGTGTTGGATGTCAAAGTTCAGTGCTGCAGTTAACGCAATAATGCACTCCGCCTGGTGGTGTTCGCGGGGAATGAAACTTTCGAGGAATTGACGGGGGCCACTGGCAGAAATTGGAGCATGTAGAACTTTAATTCAGAGCGGCGTGAAGAACCTTACCAGATCTTGACATACTCGCAAAGGCTCAGAGATGGAGAGATGGCTATATGAGGATACAGGTGGTGCATGGTTGTATTGGTGTCGTGAGATGTTGGGTTAAGTCCGCAGCAACAGCCCTTATCGTTAGTTACCATCATTAAGTTGGGGACTCTGGCAGGACTGCCAGTGACAAGCTGGAGGGAAGGCGGGGATGACGTCAAATCATCATGCCTTATGACCTGGAGCTACACACGTGCTACAATGGATTAAGGTGCGAGAGAATGTGCGGTGACAAAGCGCAAACCATTCTCAGCGAAGTTCGGATTGTAGTCTGCAACTCGACTACATGAAGTTGGAATCGCTGGGAGGGCTCAATTTCGGCATGTGCCCGGTGGAGAATACGTTCTCGGCCTTGTACACCACCCGTCCACACGAGTTGAAATGCTTTTGGTGGCCTAGCACCAAGGAAAGGCCTACAGGGTGAGTTGATGATTGGGGTGAAGTCGTAACAAAGGTAACCGGGAAGATAGAGCGACAGGCAAATGGAAGTTAACACAAAGACACTACGACAACTTTCTTCGCTGCTTAGTACGTAACTACCATA
+
'')%&&(&&%%&&%'*)(+,&++()*$(+(9*++2460/.20//-03-/,012915.90)--.+09;60,*)+*+,08.,392/-.,*-36-*)+)'-.3/-.'0.,((+,*06+*-(*,.76-)**+-,%%&%$(&%))'%))-*10,-&0/20301-20338<5)3/(-/')'))&'&)&,',-+(%*2.12/:1100,3+-.1+/22:965527,'%*&&%%$(&)%%$)(+.,,79./613,/)''(&'0)*0034&00.-&''((.*433612*,,()%'(&((.&,,/-+()',,)*%'#$&%)'&''%(*'-)''&%%%'(&)#$#%'%(*$*++))*(&',-'&-.(+()$.*()%'(1..&(-+(-0)/%$&'(('-,..466442-,'&%))')./),0,(*3,+&((,*//,/2&3'2,135/56(),1469+**,,/:77:<8.'#+&&())12/&&'/0</:.40.(*--+.946499999925270..),*))'())*')'(%$&%$%&&('%&&&%$$','&(*/**+'')('))'('-,/./.2+374+2+#%%')'$%)(%.&2*-.,-2-++*&&'&((-40:0&&'*-**(&#&),/.2.-,))/,./16,3+--21-+-+.&&(5004159,+,--;:4/--,/.1---,*))*)0../1123430.,/-11/8261/&,%&$&&)*+,22125206)--/.2.((/*%)+$))')+&5,(,++.5.0;0//4./8/66217,***1+79+3455,(20)++'32-1-+,,-971)'(*06(),+*,-0*$12138789943--,,.3:99:.74*.0015894/0&**+0/.-)./0585/43966:0.1)&%'($$&%&&($%$%%&(*1+,((.4*+-&',.,*))(,)-+&&&(&&*-0&(+(0.(0.156455130-1*+,1&&).'((%.,--0414,-.%+'%&&$$$&)'(+',+5.',&'&*(*(0-+%,$/+02567:76/+*(0(($%%*),-+-)&%&'&%(%''&-+-&*.)'&-234'+%%&&%)&'%(&,&/(/(33*'$%%&&)*'22,.-)*-')*()/7-,0++(,('(+)22,+54+*)-,4/518.2//11012.0256.-43/*%&'%(&'/,3-3-0/4.,./.-((*)*,-3.091.39-++))'*&'%((+*).%'&%&$##%
@4630fc38-ce97-477f-9248-672d2f24d641 ch=26 read=56335 start_time=2019-12-13T15:15:31Z barcode=BC01 runid=2c9cf7bc05858273f10e7d7ec552fc0bd742dc3e
CCGGTTACCTTGTACGACTTCACCCAATCAGCAGCCCTACCTTCGTACGCCCTCCTTGCGGTTAAGCTCACGGACTTCAGGTACTTATCATGTGGTGTGACGGGTGGTGTGTACCAGACCGGGAACGTATTCACCGCGACATTCTGATTCGCGATTACTAAAGTAACTCCAGCTTCATGTAGGCGGAGTTTCCGAAGCCTACAATCCCGAACCTGAGACTGGTTTTAAGTTTGAAAACCACCCTCTCGCGGTACATCTCTCTGTTACCAGCCATTGTAGCACGTGTGTAGCCCTACACATAAAGAGGGGCATGATGATTTGACGTCATCCCCACCTTCCTCCTCGTTAACCCAGGCAGTCTCGCCTAAGAGTCCTCAACAATGAGTAGTAACTAACGACAAGGGTTGCGCTCGTTGCGGGACTTAACTAACATCTCACGACACGAGCTGACGGCAACCATGCACCACCTGTACTTGTCCCCGAAGTTTCTCGATTAAAGTAATGCAAAGGGATGTCAAGTGTAGGTAGGTTCTTCAGCGTTGCTTCGAATTAAATTTTCCTCCACTGCTTGTGCGGGTCCCCGTCAATTCCTTTGAGTTTTTAATCTTGCGACCGTACTCCCAGGCGGAATACTTAATGCGTTAGCGGCGGCACGGAGGTGTTGAAACCCCACACCTAGTATTCATCGTTACGGCGTGGACTACCGAGTTATCTAATCCTGTTTTGCTCCACACGCTTTCGAGCCTCAGCGTCAGTTACAGTCCAGAGAGTCGCCTTCGCCACTGGTGAACCTTCCTAATCTCTACGCATTCCACCGCTACACTAAATTCCGCTCTCCTCTCCTGCACTCCTGGATAACCGGTTTGGAATGCAGCGCAAAGTTGAGCCTGGGTATTTCACATCCCATAATCATCCGCCTACGCTCCTTTACGCCCAGTAAATCCGGATAACGCTCGCCACCTACGTAATATTACCGCGGCTGCTGGCGTAGTTAGCCGTGGCTTCCTCCTTGGGTACCGTCATTTATCTTCCCCCAAAGACAGAGCTTTACATTCGAAAACCTTCATCACTCGCGGCGTTGCTGCATCAGGGTTTCCCCATTGTGCAATATTCCCCTGCTGCCTCCCGTAGAGAACAATATCAGCACCAACAGAAGAGTTAACACGAAGACACCGACAACAATGGCGCCAACTTATTACGTAACTGG
+
13.6/;005.4*,(,*+--6/132,-/55+(($+.640-27470+)'(&*('(-0.7,.-1140('),.468:577;7(,(+')&'+,/33/,.4,.,,*/(,*'+/,44011'%*'321'25286486720/322678:37:--//6:637000;/630+%&*/8*)-*(+,-501332.+0&'*$'099.*&(''-0'%)+0+)/((',,-*,.002980596*(*)*46/.20+&.+/3))0(246./1))(2121200/(/&.4//03,41-,,--.11.//-.2135*$%&&(..1.(&%)5280/.-.,+&02''')+016/58:1.287<75/3.+--6.1..82,.8.,.-+1-&+*)+/'(+-265-3)(%:,.%&(,13370026364835(,,*-%%%*,20+2**0:31(%%'#''*1,331//+.0&0+.+'2133244(7344<1-+**1727;31-+,*0*,-*($$%#&)22-)))/-10,()**43339:).09+1/0-3)%(%($,,*-+4/957:8'&*)-,)+6/4%',4+2+$''))'&(/8&.3))-+',&+(3/+3::1069:98;4./56*%).:;<+4;3..2(*,13:)*(+)271$*&&-+8,,+-.+0.44456-,,,+2/-/-)-.-'.*,-7:3-:2/84,(../60,+(*/0*579.6,$%*-2339:78964(*&&'1,1335;7892.783+-0/5+&'&)/03<821148;8921334917-;,-.489'&')%(-.0345262341../2522,**(+0-0(*243653/1-2/354''16,-3.*%')*',(6,-).011/,,..0,,,)&(((-,%.255859&5-2*,/.2010.,/%+&(''-/,./3968:40./70/()++25)#'&1+1(,*)&.2-.33457,16+%/.04.%)+))(*/*7.98/4/./44++((.).*.(,%(++,64693/3/..00,-++*0.)0&$&4*3446238+((+'**-4..,88376.62((1189/;;9,.72/34+++012:5/-%%-*').00,4275:;:/110)+.,,,5:,0210..3#)/,)3,,44,,/8+.35171*-1.71-*,--+15/1:3.0%'(*'+'((*(40.,-,0/345-,2--&*-8.5'%%#('',-,30++)&-(.+&%&'&3)/)(%#''/*-,/)&($$%
@46a6b039-afbb-43ec-80bb-474b84668cf3 ch=385 read=60677 start_time=2019-12-13T15:15:19Z barcode=BC01 runid=2c9cf7bc05858273f10e7d7ec552fc0bd742dc3e
CCAGTTACCTTGTTACGTGACTTCACCCCAGTCATGAATCACAAAGTGGTAAGCGCCCTCCCGAAGGTTAAGCTACCGCTTCTTTGCAACCACTCCCATGGTGTGACGGGCGGGTGTGTACAGGCCGGAACGTATTCACCGGCGTTCACGGTCGGGTACTAGCGGTCCGGCTTCGCTGGAGTCAGGTTGCAGACTCAATCCAGTTCTGACGCACTTTATGAGGTCACTTGCTCTCGCGGTCGCTTCCTGCTGTATGCGCCATTGTAGCGCAGTGTAGTAGCCCTGGTCGTAAGGGCCATGATGACTGACGTCATCCCGCCTTCCTCCAGTTTATCACTGGCAGTCTCACGAGTTCGGCGGACGCTGGCAACAAAGGATAAGGAGTTGCGCTCGTTGCGGGACTTAACTTAACATTTCACAACACGAGCTGACGACAGCCATGCAGCACCTGTCTCACGAAGGCACATTCTCATCTCTAAAGGCTTCCGTGGATGTCCAGAGGCCAGGTAAGGTTCTTCGCGTTGCATCGAATTAAACCACATGCTCCACCGCTTGTACGCGGGCCCCGATCAATTCATTTGAGTTTTAACCTTGCGGCCGTACTCCCCAGGCAGTCGACTTAACGTTAGCTCCGGAAGCCACGCCTCAGGGCACAACCTCAAGTCGACATCGTTTTGCAGCGTGGACTACCAGGGTATCTAATCCTGTTGCTCCCCACGCTTCGCACCTGAACGTCAGTCTTCGTCGGGGCCATATTTAGCCACCGGTATTCCTCGAGATCTTCGCATTTCACCGCTACACCTGGAATTCTACCCCTCTACGGGGACTCAAACGCCGGTCGGATGCAGTTCCCAGGTTGAGCCCGGGGATTTCACATCTGGCTTAACAAAGAGCCGCCTGCGTGCGCTACGCGAAAGTAATTCCGATTAACGCTTGCACCCTCCGTATTACCCGCGGCTGCTGGCGCAGAGTTAGCCAGTGCTTCTTCTGCGGGTAGCAACGTCAATGAGTAAAGGTAATGCTTTACTCCCTTCCTCCCCGCTGAAAGTGCGCACACAACCCAGAAGGCCTTCCTTCGCCACGCGGCATGGCTGCATCAGGCTTGCGCCAGGCTGTGCAATATTACTGCTGCCTCCCGTAGGAG
+
()%4191491:006++*$&&(0-5/255/,.3:8844;831216))+-652'),..5/)//*)-,+1,737/3201)&(8*,1/*&(+'(&(*/1;5/11,,++-597031.,(''($'&'+*,-)((+*,+.,00006(*&$&+-*&'-'''&'%)&'-+.15-8/330./40%&(4,(()*'*108/1$+(114)8.1''*00($((1.0)-120%#&%-3.2%,+4+-+-)*&%&)+*%&(('+'$&'$(*,+/.06433,((.10/#$&&)%%&&'+.3*(.*+)3.,/336:79321/+&%')223786/60+-43617,.840181,-30222975665++$&&(1623),('+$'((),-+53049,-7-7+--/'+07/5/56942511/:6223/0-)''+1../950/23.1&&&&(655424274467.1%-,*-//6-.01-,,,+++*-,+-/086165741/$(*)$%%&(&%%&$)+..).(&%'''*7.12-04265:560.,(-)))-/052+-.+)0'+466130%*58351**+'')%&&&/632:3(&))+/80:822950+-.9:4,8/615352768+222-5/0*(,-,(,,,71-2,2'*+,*,)*+430--+'042327899+13.,.0386947(5+630/14583522*%.(0/016<773338/.)'/,35.096875559,./0/3+$'&&0+0*+&,-)*'%3265567334/--/.172,+$%%)0('&-+-/+.,**2:2531$&&(0.-+/-0-3;72/23/15.1-01/,+''+-/2)582-002(2&)-+&,,--)&((,)&&0.044879-669391*,.1-($20..+54**02+)%)&+2*/&(*,0205.)&&&,6265-,./199.-'$%&'))+)'()0.80+++17/,0/0.6*)(-54025,//06./8*+-00.//0)1)($'&,&)-10./1*..-36:66;400/)-)'%&(-323785-,+'%$,7-,/.+)+$%&)&&++24,/946.42/+/./++-('+&&%(&+')).-0.%'+*.31849/,085*((&)',(/-/03:5511103)/5/20*++--$%$&(*''+*/,&*'&(.),-+,3..8--.+-(&&
@036400b2-0b3c-40bb-9597-ab4c84319aca ch=90 read=124002 start_time=2019-12-13T15:15:17Z barcode=BC01 runid=2c9cf7bc05858273f10e7d7ec552fc0bd742dc3e
TCGGTATTGGCTGATTCGATTGCATGTATTGCTGGTGTATTGCTGAAGAAAGTTGTGGGTGTCTTTTATTGTTAACCCTGCTGCTGTATCTGTCTTAGGTGCGCTGGTACGACTTCTTTGAGTGGTCACCGAAATTTGTTGGCACTTCCTCTCGAAGGTTAAGCTACCTACTTCTTTTGCAACCCACTCCCCGCCAGATTGTGACCCGGGCGGGTGTACAAGGCCGGAGACGTATTCACCGTGGCATTCCACGATTGTGGCGTTCCGACTTCATGGAGTCGAGTTGCAGACTCAATCCGGGCTACCACGACGCGCGCTGTGATTGTACTCTCAGAGATTAGCTTCTCTTTGGCGTACTTGGTGGCGTGTGGCCTTCGGTCGCGGGCGGCGATGACCAGGGCATTAATGCACCTCCAGTTTATCACTGGCAGATCTCCTTTGGTTCGGCCGGACCGGCTGGCGTAAAGGACAGGTTGCGCTCGTTGGGGACTTAACCCAACATTTCACAACACAGCTGACGACAGCCATGCAGACACCTGTCTCTCACGGTTCCCGAAGGCATTCTCACATCTGGAAAGCTTTGTGGATGGCCAGAGCTAGGTGTTAAAGGTTCTTCGCGTTGCATCAGATTAAATACGCTCCACCGCTTGTACGGGCCCCGTCGTTGAACTGAGTTTTAACCTTTGACCGTACTCCCCAGACGGCCGACTTAACGCTGATGGCTCACGGAAGCGCCTCAAGGGCACAACCTCCAAGTCGACATGGCGTTTTGGCGTCGGACTACCGAGGTGTAATCCTGTTTTGCTCCCCACGCTTTCGCGCGACGTCAGGTCTTTGTCCGGAAGGCGCCTTCGCCACCAGTATTCCTCAGATATCACCGCTGCCGCTGCGCACCGTTCTGCCCCCCCTCTGGGACTCCGGCTTGCCAGTATCCGGTGCAGTTCCCAGGTTTGGGGCGGGTTTCATCTGACTTAACCGAGCGCTGCCGTGCGCTGCGCCCGGTAATTCCGATTAACTCCGTATTACCGCGGCTGCTGGCAGGTTAGCCGGTGCTTCTTCTGCGGGTAACGTCAATGAGCAAAGGTATTAGCACCTCCCTTCCTCCCGCTGAAGTGCTGGCCAGGGCGTACTTCATACGCGGCATGGCTGCATCGGAGCTTGCGCCCCATTGTGCAATATTCCCCACTGCTGCGCCGTAG
+
/'*(-&(%&%$%)$*'%'$(-%&%&"'%,3.()'%'$'')+'&&%&)&+0)11500.2*'%,-055-(0+(1*5)31(($(+'(&&'$'(%#&')&%'',)*&&'&'*''('++*'$('(+%'$$&&$)&#'(%&%%'(&*)(%+-+-.*.*2'),143541'/--/2*',16/576+**+&)44(**84-%##$%'(--++-,2))*332'.')(**.%'+0/2/,$%$)(+.25225;472-*&('*(()()).&%'1+/-6/0..58;80/)-%'(*)$(,4+-%),-/5)9-2**,&('&&%%')//-/(,('-'()','%#$(*2.,)&%&$'*&'(,30+((-'&&''+''*&+$%$&%''&$'&&#$&%'%(#&&*2.+*&%'&))**)%--('$'&+-&#'&(0-0)))02,/15488361'+*+,34+.1-+'/0,'.+(10/.+)&')23/%%*-(((+'$(.+3--,...-6.0/5/,..2))'''1.+%'-(*+,5,-)+'(+,-&,*&)'#&)+,31&&',24-&')-,,'&$'(++-/61'%$$%''.3640-(+.0/((*,)('/2)))',(*'#%&%''&'%*&'(())&&'(+-;77<97830700.42/--0+,-&$$%#%*3,+1+*('%)($)(-+340*(*4+20)())#(%(399+/,-*$'(*'110246-788(&)&,)+/222246654--**).'(&'%#%(*%%&*(,0153,165-,*-+*)),(+()*,14,)+%%$&*03'**'%('.9242+8,)$,&&%&*923640741*+.,460+,,++62*-&(%%&&*.-(#'&((+1)()*)+))$))*,.32.-'(-*..&)//3;82.3&(*+&)*&'(&$((*+%%1%(&+&*,+,3.+(.-0683-,-&)*1/452.*+)+,.273051,1%+),%&$)---/*&.,)'$&03*,'-*56*+**,/-,&&&2'/'()(,&)+'('*.03)))**+,)(*.+*(5401...1&%&%(62863:21101274434..')'*1061238493+*,0+-,)(((/1745:9897121115884(3*/-0*(&'%(),+62/75)+02.)32+/)%&$$$''*&%(((&$'%*+6011--((++)#*'+,-01113(3&'),-+*(-055*+/+&&(*,*-:/9873$'&&'%&)%*+&($(
@dfe10418-03a3-4f8d-a627-7c839f148599 ch=106 read=181791 start_time=2019-12-13T15:14:46Z barcode=BC01 runid=2c9cf7bc05858273f10e7d7ec552fc0bd742dc3e
CCGGTTACCTTGTTGCGACTTCACCCAATCATCAATCCCACCTTAGACAGCTCCTTCCTTGCGGTTAGGCCTGGCTTCCGGGTGTTATCAACTCTCGTGGTGTGACCCGGGCGGTGTGTACAAGGCCGGTATTCACCGCGACGCTGATTCGCGATTACTAGCGATTCCAACTTCATGTAGTCGGATTGCAGACCTTACCAATCCGAACTGAAATGGTTTTATGGGTTTGCTTCACCTCGCGGCTTCGCTTCCCTCTGCACCATCCATTGTAGCGTGTAGCCCAGGTCATAAGAGGCATGATGATTTGACTCATCCACCTTCCTCCAGCTTGTCACTGGCAGTCTCGCTAGAGTCCCCAACTTAATGATGGTAACTAACGATAAAGTTGCGCTCGTTTGCGGGACTAACCCAACATCTCGACTTTGGGCGAGCGGCAACCATGCCACCTGTATCTCATGGCTATCTCCATCTCTGGAGCCTTATGAGTATGTCAAGACCTGGTAAGTTGCTGCTTGTTGCTTCGAATTAAACCATGCTCCACCGCTTGTGCGGGCCCCGTCAATTCCTTTGAGTTTCATTCTTGCGGGCGTACTCTCAGGCGAATACTTATTGCGTTAACTGCAGCACTGAACGACATCAACACTTAGTGCTCATGTTTACGGCGTGGACTACTAGGGTATCTAATCCTATTTGCTCCCCTTTCGGGACTGAGCGTCAGTTGCAGGCCAGATCGTCGCCTTCGCCACTGGTGTTCCTCCATATATCTACGCATTTTACCACGCTACGTGGAATTCCGTTCTCTCCTGCCTCTGGCTGCCTGGTTTCATAGGCTTTACTGAAGTTTAAGCTTCAGGCTTTCACCACGAACCCTTGCTGCCGCCTGCTCCTCTTTACGCCCAATAATTCCGGATAACGCTTGCCACCTACGTATTACCGCGGCTGCTGGCGCGTAGTTAGCCGTGGCTTTCTAACAAAATTGCAATCACTCGGCTGCATTTCCTGTAACCGCCGTTCTTCGCTATAACAAGTTTACCAATCCGAAAAGCCTTCTTCCTTCACGCGGCGTTGCTCGGTCGGGTTTCCCCATTGCCGAAAATTCCTACTGCTGCCCCGTAGGAG
+
63+/3:,/,+8,.6&**-06;80551+3-11988:2:6)'-'*(()31&+*-130502-102702.,-54,)+**.//,2;8131944133//0./169:964460/+.786&,,-/.056993-6,)+()*609;<8:11/(),-.997353327212*5578;1;+0')1*95756/332(+'/,.0/441+/,'-(7-16+),6111,+)+./6:;+454613;9+126169;8877552364255:.97,/5666998:/7.,0(&&&*(+*+*(/3*(+2.-.2(*-(*)-.5/00027:7('%)*.)/'$))))(&)0,*++2---535.10.'+*+03*/2-'+),0/0*,0,/201,),0-6335%(3+279:19--*4+-,./0279*,6570)&%+)2-+,+-//01-.%((*'&/-''&''1(21'2:4+(.,*770-.,--01.)%&').,,-..4755525:0,-*++$+,')*-6556,-,.3<:71*+&)('##%%'')+05-1678.5)5*6:1520+-99885790+-.(+56/8,5:93+-4(7*9-''*+*&10;<//:<435/0',)'#%#%*,0:.1660(/+(+.*)--+,//851.0./../--,,)'%'(+0861/*$&&#(#&&234)*))02,-13//245123456&44-/-124595./*(+9,*-/-0++'68..::9410-,-./1--5-()(*/+1*)1465:::8:29113;88:1+.-1;465685212229:69785:78)(.+(,11+*+%(*-2*6+82(&,*)*+6.--1/..*+.5457956:09+*$%#('(*40/.3-((()2'')%',0.,/733<60020((&&/-5+,2..034:55.'(,,.,+-0;/-1.+*'/,35::3:161<99760-2.+87..1-+02435<55322+4223:1;/-+/./0*4%#$0(.1/.,06,2')+'/74))%*-/641*+,.370.%&#+0+113102*/657;995365330322245'-'*97.0(5+4.+*020)%/75:2485//:323112:3402.-/23523):70;4/9<7/2;448//8:76+8,''/.))0()5/**2-0,,-
@360d217b-3dff-4a13-bbd7-40cc026415c0 ch=357 read=193719 start_time=2019-12-13T15:14:16Z barcode=BC01 runid=2c9cf7bc05858273f10e7d7ec552fc0bd742dc3e
CTCCACCGGGGCAGCAGGTGGGAATGTCGAGCAAACCTGATGCAATATGCCGTGTGCAGAGAAGCCTTCAGGTTTGTAAAAATTACTTTCAGCGGGAGGAAGGGAGTAAAGTTAATACCTTCTCATGTTGTTGCCTTGCCAGAAGAAACACCGGCTAACTCCGTGCCAGCAGCCGCCTTACGGTATGCAGAATTGCCAGGCAAATCGGAATTACTGGATAAAACGCACGCACCAGGCAGTTTTACTGTTAAGTCAGATCGCCAAAATCCGGAATAAACCACGGGGCTGCATCTGATGCGTAAGCACCAGATTAATGGGGGGTGAATTTGCGGTGCTTCAGCGGTAGAAGTACGTAGGATGGAGGAATGCAGGTGGCGAAGGCGGCCCCTGGACGAGACCGGTTGCAGCGATAGAGACAAATATGGGTTCGATCCCCTGGTACGATGCGAAGCAAAATATCGACTTGGGGACATGCCGAGGCGTGGCTTCGGGCTGCGCGATTAAGTCGACCGCGCCAAGGTGACGCAGTTAAACTCGGAAAAAAATAGGTTGGCGAGAAGCGCACCGGTGGAACGTAATGGTTTTCGTTCGATACCCAACGCGAAGAACCTTACCGCAGTCGCAATGGAAGTTTTCAGAGATGAGATGGCGCTTCAGGGGCCGGCAGACAGGTGCTGCATGGCTGTCGTCAGCTCGTGTTGTGAAATGTTGGTTCAGTCCGCGGCTGACGCAATATATGTACCGGTACCAGTTGACCGGGGCTCAGGGGGGGCCTGCCGATGATAAACTGGAGGAATTAGGGATCGAGTCATCATGGCCACTTGACCCAGGGCTACCTACGTGCTACAATGGCGCATACAAAGAGAAGCGACACCATGAGAACAAGCAGCGGACCCCTCATAAAGTGCGTCGTAGTCCGGATTCAGTCTGCAGCTCAGTCAAGGTCGCGTAATCGTGGGTCAGAATGCCACGGTGAATGCGTTCCAGGGCCTTGTACACGCCGCCCGTCACACCATGGGAGTGGGTTGCGAAGTAGGTAAGCTTAACCGGGACGCTTACCGCTGTGATTCATGACTGGGAACAGAATCGTATAGGTAACTGGAAGATAGAGGCGACGGAGCCAAGTAGGTTGTACCGGGAGCGCGACAACTTTCTTCGCGCCAGCGGCTAAGCGAAAAAAGA
+
)*+,$'(),.+)&*/%)&&')(-%%#%%%'&)054/4))+0/.2(')&$%$%%%$$%(')&)(&**.0.&0215)**,873+1-++//))&'*+3+',-*.,1'&'*.8704514/)-&%&%'-%,',0+,.'&%$%%'$%(-*(*-(((.-%*+,.4/,0%''&)''&&'%+'$&%(&$&&)#$&%,+'*','%)%$&&%*1+*-%,(&+)**+()%%'**''),&)$'%(%%)&/$,/2(''),*,403-14*0-*$%&%()*+'*)()%'%'*')%$'%010/'*-/-,#%#&$%%&')$&&,-)&%-%(%#&(''&%'&&%('%$$))+,)-'%$**/-+&%*('()*,,*+'%&))'+&)('''%&'(*1.**/-2**///0*(*62+&%(&&$$$,'%%%)''%(*))'*/--*&&%'+)1/*((&&*-(')'''*,$$$%$*)$'$(,*()+))*'(())-'%%#$$%$%%0,21++))*'&()&&)%%&&('.312-22003/-/+,&''%$'&#&&(%(((()&(&'(')+.,./,*%'%%$))-(&&'&$&&)%'$*&'((*(+*0((,'-/25'$%()*(,,&,*(+0/..**0*(/,+&&).,(*$&+$#$##'%''(*/:98/.''*(***'2/)+(%&(()%-.*(*&('%$+++&'/02398712,0-...--01.--./330720,(,/**%+'''+('%$&(%%&('&#%%&&'*(%%'$&$'#)))%$#%$$%(('%+'*+&&&)+'*00.+,$.''',''&+)*+2598892,&(&%*'&-4--+($&'(*,/./01863%&&#&&3()$//++*&*&$%)(+).2.219-1+*(,&+)/07)'(%'***)&(%++%&&$'&&(/.'*#'&+4+32*+.-&,*0+/+0-886,//012).1001$%%*+534,(**&&'**+(.)(&%%%((3./**).)())%%$'#$%(*.76+',+(0*,-7*%-,(/*)'#)(-*+&-,%')+)-.+.+.0(*(/.)((&*..7.-'*,$&$''))*&(+)4)+'&(&$&'(+.,31%*.'+*.0:767666.33)'&$$'&&('%%%%$(&(''&%/609-./''+*,*,%$&(&&,--)()$)'+%%$%))'+*&'((+,050-(&''&%&%'++04.**&%$%&%$$%'(+((&#%
@988d39c7-09c4-4080-8adc-2f8d55bff085 ch=457 read=52883 start_time=2019-12-13T15:14:15Z barcode=BC01 runid=2c9cf7bc05858273f10e7d7ec552fc0bd742dc3e
CGGTTACCTTGTTACGACTTCACCCCAGTCGTGAATCACAAAGTGGTAAGCGCCCTCCGGGTTAAGCTACCTGCTTCTTTGCAACCCACTCCCATGGTGTGACGGGCGGTGTGTACAAGGCCCGGGAACGTATTCACCGTGGCATTCTGATCCACGATTACTAGCGATTCCCGACTTCATGGAGTCGAGTTGCAGACTCAATCCGGACTACGGCGCGCTTTGGGGTCGCTTGCTCTCGCGAGGTCGCTTCTCTTTGTATGCGCCATTTGTAGCACGTGTGTAGCCCTGTGGTCGTAAAGGGCCGCGATGACGTCATCCCCGCGCTTCCTCAGTTTATCACTGGCAGTCATCCTTTGAGTTCCCGGCCGGACCGCTGGCAACAAAGGATAAAGGAGTTGCGCTCGTTGCGGGACTTAACCCAACATTTCACAACACGAGCTGGCGACAGCCATGCAGCACCTGTCTCACAGTTCCCGAAGGCGCAATCCATCTCTGGAAAGTTCTGGATGTCAAGACCAGGTAGGGTTCTTCGCGTTGCATCAGATTAAACACATGCTCCACCGCTTGTGCGGGCCCCATCAATTCATTTGAGTTTTAACCTTGCGGCCGTACTCACAGGCGGCCGACTTAACACGGGTAAGCTCCGGAAGCCACGCCTCAAGGGCGCAACCACTCCCAAGTCGACATCGTTTACGGCGTACCGATTATCTAATCCTGTTGCTCCCCACGCTTTCGCACCTGAGCGTCAGTCTTCGTCCAGGGGCCCGCCTTCGCCACCGGTATTCCTCGAATCTCTGCATTTCACCGCTACACCTGGATTCTACCCCCCTCTACGGACTCAAGCTTGCCGGTATCCAGATGCAGTTCCCAGGTTGAGCCCGAGTTTCATCTGACTTAACAAACCGCCTGCGTGCGCTTTACGCCCGGTAATTCCGATTAACGCTTGCACCCTCCATTATTACCGCGGCTGCTGGCACGAGTTAGCCGGTGCTTCTTCTGCGGGTAACGTCAATGAGCAAGGTAATTAACTTTGCCCTTCCTCCCCGCTGAAAGTACTTTACAACCCGAAGGCCTTCTTCATACACGCGGCATGGCTGCATCGAACGCGTATTGCAATATTCCCCTGCCCACTCCCGTAG
+
''*-8,.1.4$/-()*,26<5):78+11698:778653-4:0)1*,+3*')*636+2*&&'(2.1,//-52+&((*+-51++(%24,(,).-))-.87664685:985810--&')),0025+(0..-/2-,060-.2-/(0((*87+,-884/0//)3%$)*+.-*./(4.--26574350,+-/*)*1*))&&---827/7.8/302-//)0.,',,2*)')*(,+-,2//0325221(*()+%'0*9972:9//23599:;4::*+1..../4211+-./6:.,+()1.02418(+(&&'%%*++-'%%)+40438*%)'**,37/2)*-;-,-83774-.(/.3%*4+,7))*4-2+1.*/-/6:977)222630/1.6)-+01/:(,)$'01*&$(,+413,*&344/302+0,).10-5:,,2303.)+-,/112.0.//337;68242-0)-/)+/1+++,(1122,&(,.)-0074<8:88::431('++(,/7++.,*1-451311)('(%($'+'/*''/0.4233+*-/6')&,%&&*1',.-+,+/)*7;20/2-/1853,274+-/03939113;:0518;</531&&')(,/05*1-/..'))+16042410./.2/3%/&1/1/&'(00,2-1/-2:2447;7833)4,,*,/0*&$')/6*0-3-,-+-/56..11$***))/-.5+,/1..0/0:5/,,20/$**510+**)*2584/0./1*+,,-(+(),224;6658&(151*35)'**)1/))))7.*50-.5/3.4&(+,,42/*1%.753491.-*&+%)****+)7*1240/03-/2-)/')')-0*.)./7/1,%%1(**%)(/-./267<-6-+-719-*..3%(%)*70./--&((1.11634518;/174.//,021116:128197+1,133;//-..0-6+*+6*+,/-84.16*0--.;0187434113:9/.*')'%-.6.009&7,+)0(*0841-.+('(04547,7*+*-,006(4,+)031,(,-)#(+.,64(*+47)(+.0230,+*-/10()*&*+(()%'(238;77;75,)'$'((---.:9:8/--,--))$&&(#($**+.,8--,,.-),-+33+%&'53(*001
@7b185a91-5165-4a78-8f95-6012399deb6d ch=480 read=111976 start_time=2019-12-13T15:14:14Z barcode=BC01 runid=2c9cf7bc05858273f10e7d7ec552fc0bd742dc3e
CCCGGTGCACTTATTTACGACTTCACTGATCCCAGCTGACCCTACCTTCGGCCGCTGCCTCCTTGCGGTTAGCTCACGGACTTCAGGTATTGCCAGCTCTCATGAATTGACGGGCGGTGTGTACAAGACCAGGAACGTATTCACCTGCTGTCTGATTCCGCGATTACTAGTGCTCAGCTTGCTACATGTAGGCGAGTTTCAGCCCTGCTGAAATCGAACTGAGACTGGTTTTAAAGTTGGCTCCCACCTCACGGTATTGCATCTCTGTACCAGCCATTTGTAGCACGTGTGCTTGGCCTACACATAAGGAGCATGATGATTTGACGTCTCCCCACAGCTATCCTGGTTAACCCAGGCAGCAGTCTCGCTAAGAGTCGCAGCAATGGTAGTAACTAACGTGCAAGGTTGCGCTCGTTGCGGGACTTAATAACATCTCACGACACGAGCTGACGGCAATGACACCACCTGTCACCTTGTCCCCGAGGATTTCGATTAAAGAGTAATGCAAAGGGATGTCAAGTGTAGGTAAGGTTCTTCGCGTTGCTTCAGATTAAACCACATGCTCCGCTTCGCATTGCGGAGTCCCAAATCAATTCCTTGTGAGTTTTAATCTTGCGACCGTACTCCCCAGGCGGAATGCTTAATGCGTTAGCGGCGGCACGGAGGTGTTGAAACCCCACACCTGAAATTCATCGTTTACGGCGTGGACTACCAGGGTATCTAATCCTGTTTGCTCCCGCTTTCGAGCCTCAGCGTCAGTTGCACAGTCAGAGTCGCCTTCGCCACTGGTGTTCTTCCTAATCTCTACGCATTCCACCGCTACACTGGGAATTCCACTCTCCTCTCCCTGCACTCTAGATAACCAGTTTGGAATGCAGCGGTCCAGGCCAGGTATTTCACATCCGCCAATCATCGCCTACGCTCCTTTACGCCCAGTAAATCCGGATAACGCTCGCCACCTACGTATTACCGCGGCTGCTGGCGTAGTTAGCCATGGCTTCCTCCTTAGGTACCGTCATTATCTTCCCCAAAGACAGGCTTTACGATCGAAACCTTCATCACTCACGCGGCGTTGCTGCATCAGGGTTTCCCCATTTATTACCCAGTATTCCCCACTGCTGCCTCCCGTAGGAG
+
61()*)%%$(+0-/:8,.1.4542,,&&%')(&&'-/---9-)*,-*70*0.6.540-**/),*(('-',/-.-1+,,3,'+,2&210-14+//,++).+.141%%(()(.+/3009110003678-269*5/+013546;722/-,&(',../1:-3&&)--8.11+%%''+,.(&&$$%(*(**.*+'+)(-.00;9-)(*1&'%&'%-*&((/-65599795725/96))*)**6(*'(05)*0*//+0030+.-.008-,,,))**,*.0/-36,*1.21//./-+,%%#&%*(((++-0-2.,++,.76,++*+/8))%($)*(/52'')##$*',,203.3-.(0,*'++-)*(,-02360144))*+**%%(#%)8-754233/0.-.50,+'''').)9394665267564;44-2*1(&%$%((())%)*%*)+--33.+(.04,.($&##'/1*0,++2200*/+++531((((+%...+23.6.:/('()*24438:+*.5.87857603620*,+17*7/:884327619+--3/%&+/,5<;5:1-/257871-,,*(&(*..//*+$'+.52-//-/197:60/4*--02.;=4098.7-+,5274'-$,/7/5+)/;968983.**(4/115778...+4+(+++*.*)*%')03*)5*/35*%''*/*).3).5/1352.7)$%'+*)+/5044012)/)&-),-679821.*.5-(,.9/(&).8/,*&-065:112217&+)0&(&(**/8)(()(216249668;1.,**,%*0/3/7()+6+-/31%/(+),5-+'*-)+1*--0/%/'0'3))*(+,.-.1/1+/5,)*,%'()/,-464968,/6;5*1)5+'*('&))*,(*0.8-%200/-89+)),-1,$%%)207314%+3.063405-,1,,3/75+)**3;8/3-72:;983,'+.8:<7782+3.2009148.)..,---0/,*())35:20.0%-'/0273323-3-'+,+*.5699,6-++1.-215*.00/003',)-66)*,022%'25)79<9;;:6783*0/017221<56/32./9-4913:4/350,/0'%-)%-(''%+-95879/(*)))$$)*--77+,*.+((
@1b8b7967-97b3-4423-9df1-d6a1b2ba7614 ch=198 read=142659 start_time=2019-12-13T15:14:05Z barcode=BC01 runid=2c9cf7bc05858273f10e7d7ec552fc0bd742dc3e
CCAGTTACCTTGTTACGGCTTCACCCCAATCATCAATCCACCTTGGGCAGCTCCTTCCCTTGCGGTTGGGCCACCGGCTTCGGGTGTTATCAACTCTCATTGGTGTGACGGGCGGTGTGTACAAGGCCGGAACGTATTCACCGCGTGCTGATTCGCGATTACCCCAGCGATTCCAGCGCCTTCATGTAGTCGAGTTGCAGACTACAATCCGAACTGAGAATGGTTTTATGGGTTTGCTTCACCTCGCGGCTGCTTCCCTCTGCACCATCCATTGTAGCACGTGTAGCCCAAGGTCATAAGGGGCATGATGATTTGACGTCATCCCCGCCTTCCTCCAGCTTGTCACTGGCAGTCTCGCTAGGTCCCCAGCAATGATGGTAACTAACGATAAGGGTTGCGCTCGTTGCGGGACTTAACCCAACATCTCGACACGAGCTGGCGAGCAGCATGCACCACCTGTATCTCCTTATAGCTATCTCTCTCCATCTCTGGAGCCTTTATGAGTATGTATGTCATGGTAAAGGTTCTTCGCGTTGCTTCGAATTAAACCACATGCTCCACCGCTTGTGCGGGCCCCGTCAATTCGCTGAGTTTCATTCTTGCAGACGTACTACTCAGGCAGATGCCCATTGCGTTAACTGCAGCGCCGGGCGACATCAACACCTGGTGCGCTCATCGTTTACGGCGTATGGATTTTACTAGGGGTATCTAATCCTATTTGCTCCCCACGCTTTCGGGACTGAGCGTCAGTTGCAAAGACCAGATCGTCGCCTTCGCCACTGGTGTTCCTCCATATATCTACGCATCTCCACCGCTACACATGGAATTCCACGATCCTCTCCTGCACTCCTGGCTGCCTGGTTTCTATGGCTTACTGAAGTTGGCTTCAGGGACTCACCACAGACCCTTGCTGCCCTCCCTCTTTACGCCCAATAATTCCGGATAGCGCTTGCCACCTGCACGTATTACCGCGGCTGCTGGCACGTAGTTAGCCGTGGCTTTCTAATAAAATTACCGTCGCTCGGCTACCATTTCCTGTAGCCGCCGTTCTTCCTTATAACAGAGTTTACAATCCGAAAACCTTCTTCCTTCACGCGGCGTTGCTCGGTCAGGGTTTCCCCCATTGCCGAAAATTCCCTGCTGCTGCCTCCCGTAG
+
0*%'(&'.1,5)/1,-1,00410/**)-/-0032192373402/-764,'**/70665'0,**./,3)4551.3.3/.260%-'.,-7211/+/..-.(2)8-964314+9510/,-/2.,.-),+/---,+/7:2830-44/,++*+2026:6'**,12(030*++.0/:.5+*&)%&&(,2..,,)+..*,//:./.475./0/931/04985-./344890<;0-0/;2045)*3;2')2081(-&%%&(,-.8,,4,,,.264:;;054+(*)$%--,,*,+,6-,-+.21-,.'0495048000007;9-.077:;;/9:-)3810/,*6++,..3045)5,4**'202/22351).*51/).'0050//03/-.+**2,642521/8,9+('*+-1-6-,-095/&'(.(.''+0024501*+,)3)'142302-'&&%,0,0'))/1036,,/,,-7;7172-+..-56/0---*2856442350.-1*-10*0-)--/,))'+*''%&'2006/)2+876<;9:242//285()+-..;784+-//.4439249-+/-'/.,07*085+-12,40:-&'*)-20;3005820:-.$((-%%&)+,.05(')'%&),&.2*+-9...1746399:1,+')%)(%*+-0.34)00102-')((**..97:922;.&*)*')*%'*+(731*/05,/-+(-,03/2;78++(/20.45074*(-,,4<.+*76444318:8:(%%7&&&,+))'10-,07102,(+2,6347;7761.0/1745/286757577++067831+0()45)-0+///,/0-,,01.+))'///1.//24-./--.0-))**(*)('+6,8+5*--5/,2/+-32*.*+*)&*17/'+5-1230/+)%'&,/7/(()$*2-0/'&-2--/790/8035-.3.19241-306/..,*+1,-4;0/4)&)%',*)/,,8<601/--27630-(*(+*+/-,+4,083915:00))4(/3,&-*+48442')+(,)()%--,/9810*+'*/2959;965*(*,+-1*-1*4.(*,/:201/90.*),0..09540/1384;-))',#&%+.+++++.,+,0651/:6,7;;..1;247.+211/71:3,,.'&(((-1+-4.*5*.
@37f73092-d16f-462c-962f-6f0194631298 ch=263 read=96775 start_time=2019-12-13T15:14:05Z barcode=BC01 runid=2c9cf7bc05858273f10e7d7ec552fc0bd742dc3e
CCAGTTACCTTGTTGCGAGCTTACGATCATGAATCCACCAAAGTGGTGGCGCCCTCCCGAGGTTAAGCTACCTGCTTCTTTTGCAGCCCTCCCGCTGGTGTGACGGGCGGTGTGTACAAGGCCAGGAACGTATTCACCGTGGCATTCTGATCACGATTACTAGCGATTCCGACTTCATGGAGTCGAGTTGCAGACTCAATCCGGACTACTGACACTGGGAGTCCGCTTGCTCTCGCCGAGGTCTTCTCTTTGTATGCGCCATTTGTAGCACGTGTAGCCCTGGTCGTAAGGGCCATGATGACTTGACGTCATCCCACCTTCCTCAGTTTATCACTGGCAGTCTCCTTTGAGTTCCAGCGGACCGCTGGCAACAAAGGATAAGGTTGCGCTCGTTGCGGGACCAGCAACATTTCACAGCACGAGCTGACGACGGCCATGCAGCGCCTGTCTCACGGTTCCCGAGGCACGTTCTCATCTCTGAAAACTTCCGTGGATGTCAAGACCAGGTAAAGGTTCTTCGCGTTGCATCAGATTAAACCCGCATGCTCCACTTTGGCCAAGACCCCAAATCAATTCATTTGAGTTTAACGCGGCCGTACTCCCCAGGCAGTCGACTTAACCGCGATTAACTCCGGAAACCACGCCTCAAAGGGCACAACCTCAAGTCGACATCGTTTGGCGTGGACTACCAGAATTATATCTAATCCTATTTGCTCCCCACGCTTTTCGCACCTGAGCGTCAGTCTTCGTCAGGGCGCTTCGCCACCGGTATTCCTCCAGATCTCTACGCATTTCACCCGCTACACCTGGAATTCTACCTCTACGAGACTCAGGCTTGCGGTATCAGATGCAGTTCCCGGAAGGTTGAGCCGGGGATTTCACATCTGAAGCAACAAACCATATAACGTGCGCTTTACGCCCAGTAATTCCGATTAACGCTTGCCCTCCGTATTACCGCGGCTGCTGGCTGGAGTTAGCCGGTGCTTCTTCTGCGGAGGTAACTTTGTGGGCAAAGGTAATGCTTCTCCTTCCTCATGAAGAGTAGCACCCACAACCCGAAGGGCCTTCATACACGCGGCGCTGGCTGCATCAGGCTTGCGCCCATTGTCTGCAATATTCCCCACTGCTGCTCCCGTAG
+
/($(*.(1006--*%&'$').'%'%&++#$#$+42,)-*%))')++&%()(4-*(1-)))+1-967','$*)'$()3)-+(&%&'&)*)',0''$%))'%&&(*)/56-63240356784929%0./651532;7572,,()--285433-,'(*115),(%-/+)3230-)-+*,$+(0++,/&$(1))+/2/-+1*:0/(2/13,'&#'&'$%'&&*&*-.//0/4---.)--/-)'*+014<443098./12.566;6:5.)('((&&%&&&$(,+((.476).,**(4,522/0.-('&'()0/-0385;9*.:2;9824,-/92-///%&)++)*+007-02,+'2314+#)+)3/866540,',(*39(6,6.6-+/.514..-/,4-..6;50(%$+.2641/4.+++,*.*-)'1.450555.&,9-47%1//0+282221(-,.,5570-(&'(')'(&+5**.055422/-22/.01-('+4;7721-'++,-;537049,'(3/59;311.0,*,//0*),6-8<81:)$*+-,--5/&*'1*)%&$%%(%,-.*&')+,3889646:0--18:8,.)&&')/,((-./3..+%.*.)/-3.,-,1**+'$%'*/2.,-,1)3)//&/94643:44/3(++.)+.074.+/&(%)**+)038-/-)(,'(),3677353(-&%*&$&'+015:6+4+%*3)),,/1.*#&$&/35++'*)-,'&&*.-566521-3.-*/*,23-&'-&&#%'&.,+2,-/:2+*+(()165343/21203;52)0-)*3301,.4/10,/.1'&$))+---0.$.(+,1%%&%$$(.&++./4,46/.0,/3149/(-+,*.,1'%002&+*+%-200*..15..0.%-/7389:37,.../6446554-,*,%2/.3(('0(2)7*1+(002/31.27,39414858768/.2+,+6,--0.6-+(11),671/,*)$&$%'924:6300(*&%&+)('$&)**+0633/(*(-*(+(&%$%%/-.(+&'*%%&).%&&'$$%#'(&%)+*-+&''%'(%&$&'%%&&)(-.-1.-'')+0.+++,.6$.)*,5*/*05+)27-0(&%%&&((+.10/*&+)&&%%'(.6--04.
@d19e8510-1eb9-4efa-ada8-34bf770c8d83 ch=460 read=84004 start_time=2019-12-13T15:13:56Z barcode=BC01 runid=2c9cf7bc05858273f10e7d7ec552fc0bd742dc3e
CTCCTACGGGGAGGCAGCAGTGGGAATATTGCACAATGGGAAGCCGTGCAGCAACGCCGCGTGAGTGATGAAAGGTTTTCGGATCGTAAGCTGTCTTTGGGAAGATAATGACGGTACCCAGGAGGAGGAAGCCACGGCTAACTACGTGCCAGCAGCCGCGGTAATACACGTAGGTGGCGAGCGTTATCCAGTTTGCAGGCGTAAAGGGAGCGTAGGCGGATGATTAAGTGGGATGTGAAATGCCAGGCTCAACTTGGGTGCTGCATTTCCAAACTGGTTATCTAGGTGCAGGAGGAAGTGGAATTCCTAGTGTAGCGGTGAAATGCGTAGAGATTAGGAAGAACACCAGTGGCGAAGGCGACTCTCTGGACTGTAACTGACGCTGAGGCGAAAGCGTGGGGAGCAAACGGGATTAGATGCCCTGTTAGTCCACGCCGTAAACGATGAATACTATTGGGGTTTCAACACCTCCGTGCCGCCGCTAACGCATTAAGTCTTTCGCCTGGGAGTACGGTCGCAAGATTAAAACTCAAAGGAATTGACGGGGACCCGCACAAGTGTGGAGCATGTGGTTTAATTCGAGCAGCGCGAAGAACCTTACCTACATGACATCCTTGCATTGCCGCAATCGAGGAAATCCCTTCGGGGACAAGGTGACAGGTGGTGCATGGTTGTCGTCAGCTCGTGTCGTGAGATGTTGGGGTTAAGTCCGCAACGAGCGCAACCCCTTGTCGTTAGTTACTACCGTAAGTTGGGGACTCTAGCGAGACTGCCTCGTTAACCAAGGAGGGAAGGTGGGGATGACGTCAAATCATCATGCCCATATGTGTAGAGACTGCGTACTACAATGCTGGTACAGAGAGATGCAATACCGCGGTGGAGCCAAACTTTTAAAACCAGTCTCAGTTCGGATTGTAGGCTGAAACTCGCCTACATGGAAGCTGGAGTTACTAATGTCGCGAATCAGAATGTCGCGGTGAATACGTTCCGGGTCTTGTACACACCGCCCGTCACACCATGGTGGCAATACCCGAAGTCCGTGAGCTAACCGCAAGGAGGCAGCAGCCGAAGGTAAGTCAGCGATTGGGGTGAAGTCGTAACAAGGTAACCGAGAGCGCAGCACCAACAATGTGGCACGGG
+
+-3+))/(-50*.8204533:563)/.,4-*-//4;962)&)$('&)0.06877635<379;4/.-,-/,-)()1*::6-294:92345*+1.202:5.73/2/0--.-/05*52,30-,.'&./)--+/032-).'(&)''(%&%)*./*+,*,454160,*))*+&(*-*1,,9991/2345;440+&.(5/&(%1647691-+43'+,1866;99;9:86181-,.0979325/060-&1,),549.0'($$'-1...//4069**%068778-9---31/+))+-'50*''$&++2.1.0-/1()+/-(%('-4/239623595.+**)4+*1-)-,032119,457;.-0./64774210-/49573323510112)('+%.)*),10*(()++5-+'01;78*03+1/0.--%,-3,-((()5474558;7773*.)'..0:8-22./3+254.;83,4034:31/-00.6.01$'(,,2/1-4.3)%&$+8-/59:458')'*-05175)*22.001.99337419+-+.//1//.'132/5;/-,042/')&&'(&'//547607<:/:262'('((&(')'(/+-43:0800,())',)+.679/1.+,%0'#'$#%*-,,(&((*,+*.54,6.,49./116,6+038./3448979799806001677/0001884121144+*))+4.24/.7/0.,25,-0-6+,.0158372/&%')/444;3326012554%*(2+110&570654-*/10024489-'%)+-7/./&'$-+-//)+-,-2*28/253/0.-/79/./38859160-%,(*.332$%$)$'&%''(%(((*.-,'()072250/-+)+,:99393213/*-))/4*++0;;6/0/*'1<:9,,,-./37,55:739,3.--/6899,40,)024361./12/'&&'),2/-'-.,,0/&/()(),,/56752*2/0--'--9577;54755:6&(685020.-00..*1972;6001---/64720-.-,563)-,*'*4-./437863422720*//2(+''(('%&%(0*302.5))+-,-(**)$*'/573,/5/,./&-''&,.,0.8;63&&'&((%(%'.,002*+)$&%$(&'%&$#$
@a324ac74-2623-4ce4-9bec-a758241893ce ch=451 read=75365 start_time=2019-12-13T15:13:45Z barcode=BC01 runid=2c9cf7bc05858273f10e7d7ec552fc0bd742dc3e
CTCCTATGAGGAGGCAGCAGTAGAATTTCGGCAATGGAAGCCTGTTGAGCAACGCGCGTGAAAGAAGTTTTCCCGGTTAAACTTCTGTTATAAAGGAAGAGCAGCGGCTACAGGGAATGGTAGCCGATGACTGAAGTACTATTAAGCCACGGCTAACTACGTGCCAGCAGCCGCGGTAATACGTAGGTGGCAAGCGGTATCGGAATTATTGGGCGTAAAGAGGGCAGGCGGCGGCAGGGTCTGTGTTGAAGCAACTCGGTAAGCCATAAGAAACCAGGCAGCTAGAGTGCAGGAGAGGATCGTGTTCATGGCGGTAATGCGTGGAGGTACACCAGTGGCGAAGGCGACGATCTGGCTGCGGCGCTCAGTCTGGCGTGAAACCGGCTGGATTAAGAATACCCTAGTGATCCACGCCATGAAGCGATGATGAGTACTAAGTGTTGGACGTCAAAGTTCAGTGCTGCAGTTAACGCAATAAGTACTCCGCCTGCCGAGTATTGCGTTCGCAGAATGAAACTCAAGAATTGACGGGGCCCACTGAAGCGGTGGAGCATGTGGTTTAATTCGAAGCAACGCGAAAAGACCTTACCAGATCTTGACATACTCGCAAAGGCTCCAGGAATGGAGATAGCTATGCCAGACTACAGGTGGTGCATGGTTGTCGTCAGCTCGTGTCGTGAGATGTTAGGATTGATCCCGCAGGCGCAGCCTTATCGTTAGTTACCATCATTAAGTTGGGGACTCTGTGAGACTGCAGTGACAAGCTGGAGGAAAGGCGGGGATGGCGTCAAATCATCATATGACCTGGAAGCTACACACGTGCTACAATGGATGGTGCAGAGGAAGCGAAGCCGCGAGGTGAAGCAAAACCGCAAACCCCATTCTCAGTTCGAGTTGTAGTCTGCAACTCGACTTCCGCATGAAGTTGGAATCGCCGTATCGCGGAATCAGCATGTCATGAATACGTTCTCAGGCCTTGTACACACCGCCGTCACCACGAGAGTTAAATGGCACCGCAGAAGCCGGTGACTAACCGCAAGGAAGGCTGTCTAAGGTGGGATTGATGATTGGGGATGAAGTGTAACAAGGTAACCGG
+
-/120-0.),,%*)(4-3*-10++*,6--3971;21+-+'*'(',(()*-4:1./-)*'(%''%)%'/77*-(&')+**./+*/+,-/71.29,/5,1%(%'&)*7:9611))))%'(+&&''++/(/0,1$'*)&'(+1)-4/*&(+-/-51116123767233/-10.0..-+,+4*+'5/0,,**.8116.--$'%)&+()','&,()5822316('%.+)))113492''''*080102,*&+'-*)*(&%*&%.-7906:/+-)%*)&($%&45+2*)(&$+(/2-90,,(+(&&'&&%%(&#$%(%).()-)+96%&%%$%#$%&-**034831/5(105673340./.,&''(',*203%'),,***)))'--,+,*.,16'.((&'(3-,90))))'%%('((,,/'$)&,/(.0/+'''')'++232////508/367992;/015/(+/13566025/4))&*.,+/+,1-0-1((,)'%%$'%%'&%%#%*285*2-,0;7210(-.812%,'1,2&1/05,08+&)'''**-.610603213*()1/;757760)(.$)'$*)-*/63*('(')))18().2%,,+-09,*++)&&+21+1/01-,22+422/*)(''('()+$'&$'&#%&(,02347764453634---/4.+,--989889/922479529'..'-+(*02+,*.++.-&)''*)+*+..,23-,/.+-2)/2/4141,/0./8/65554/&,-1131(+'+,4337/)*-4.,3*--'()(),32*'&&'(..48542212$)(+*247451(%%%&/..+&'(,-/1/57;98.*(''*()*-*/),(%$*2.-67/--,.*+),-&+061,%&%))--/1,+*-6561(+,2-.(*(2++.2580/+1,,-37788:52/-+1.+7-0//,437746.+,.-1*++(+),,+$,).,-*$%'(6367573/++$*211/2+--0/0138.-+)))*3,$&')'%'*)'(-*),)',*'))&))&+1170.)**--:7465+$'%&(+./131*1+)),.91-60+,,,,-5.143*,..3,,,-+,126-0'*+/*+,
@8f7dff70-d84f-44b3-a7a6-4de22b9c5e68 ch=223 read=280104 start_time=2019-12-13T15:13:34Z barcode=BC01 runid=2c9cf7bc05858273f10e7d7ec552fc0bd742dc3e
TCGCTGGGTTGGTTACGTATTACTGTTGCTGAAGAGTTGTCAGTGTCTTTGTTAACCTGCCCTGTCGCTCTATCTTCCGGTTACCTTGTTACGACTTCACCCTACGAACCCGCCGTGGTAAGCGCCCTCCCTTGCGGTTGGGCTACCTGCGCTTCTGGCGAGACCCGCTCCCATGGTGTGACGGGCGGTGTGTGAACGCCAGAACATATTCACCGCGGCATGCTGATCCGGTTACTAGCGATTCACGACTTCACGCAGTCGAGTTGCAGACTGCGATCCGGACTGACTTTGGTTTACATGGGATTAATCCCCTCGCGGGTTGGCAGCCCTCTGTACCAGCCATTGTAGGCGATGATAGCCCACCTATAAGGGCCAGGGACTTGACGTCATCCCACCTTCCTCCAGTTTGTCACCGGCAGTCTCATCTAGAGTGCTCGGCTGAATGTAGCAGCTAATGACAGGGTTGCGCTCGTTGCGGGACTTAATAACATCTCGACACGAGCTGACGACAACCATGCAGCTTTACCTGTGTGCAGGTTCTCTTTCGAGCACGAATCCATCTCTGGAAACCTCTGCCATGTAAAAGGTGGGTAAGGTTTTCGCGTTGCATCGAATTAAACCACATCATCCACCGCTTGTGGAATCAGATCAGCACGAGTTTCAACCTTGCGGCCCATTACTCCCCAGGCGGTCAACTTCACGCGGTCAGCTTCGTTATAGAAAGCTAATTCCCAACAACCAGTTGACATCGTTTAGGGCGTGGACTACCAGAAGTTATCTAATCCTGTTTTATGCACTTGACGCAATCAGAGTACAGGTCCGAGGATTTTGTAATCGGTGTTATCGCTTATCACCGCGTTTCCACTGCACACGCGGAATTCCATCCCCTCTACCGTACTCGCCACGGCCGCAGTCACAAATGCAGTTCCCAGGTTGAGCCGAGGTTTCCTCTGTCTTACCAGCCGCCTGCGCACTTTTACGCCCAATGTATTCAGTGCGCTCACTTTTCAGTAACACCGCGGCTGCTGGCGCATGTAGTTAGCCGGTGCTTATTCTTACAGTACCGTCATGGGCCCCCTGTATTGAAAGGAGCTTTCGTTTCCGTACGAAAGCAGTTTACACAACCCGGGCCTTCATCCTGCACGCGACATTGCTGGATCAGGCTTTCGCCCATTGTCAAATTCCCTGCCTCCCGTAG
+
##$$$((#%%'&0'#%%(')+')'+)*&''(*)'$'/2&'%#'+)-.-9.+*/*818/+.()*.01*,0154678142-+.3(+-.)(+&$&1167;8505*%$**,/.32'),111442+**,67.1/7,,403-7-6%,033242.&)$$$-&((,(,*2/471+-+3:,,::;642237.3./06-,,')&%+'$(-%+'.*'-027+%)*'*&30229;85554../+7.,./-/1.64,%(*//.-(#&),(*,55154;47699896922.3+..)(+)**)'*/+66-('+.141)'+)'&+284+2482:9/7-603&286-.1/0.30,),+*.*&&%**-)''%$'(',//,24--///(,&+(%)7502543687589.:.+)5.5.3/01/%/-62,.2-15)-,$)(*,4'2)'&'&')(-+.%',)&'/0,%'%+'(+,,1,,,/,'-.+:56457506300284/'*)/*--0./01('%%&%,+,,4-.-./(-/'**1237'%&&''(0,'$*&)$,$&+37600*53/-*%,/3&&4/37+14.+%$%((%-)&(%$&($$$))25+,0.2/&''*.01;7;/47213*)%*++--.//80)(&+-.79::6133))&'&&('++-3&'%''%%('()&//8:31636-8)'&')(('/-,-2.0.))1281677.1,-50+0+/(')$&%+.55338*)&$)'&$&+436;/5:--06617..0-+*+(4456:6%-,,+-/.38510/3.'*)(/856824916500284&%%$&#%%&)&&$$%&&&'$%$)'.*.430*)&+*%(')'$&*)%%(+)*('&'*$%%'((+$&'')1/:-2($'+,,)*(+)*&+')*.)),,661.11/-4867212.'()%')&'$'(,/.-&&&)''$)(.0.2(&(-3170*.1&&$.,+6+,(''*%*,,'&)%+$)''---,)('#&*+-'&((//''%$$$$-+5%&'$%##)(%&'-1+3+%(&$$'),,/-4+++-,3/*')$'$'&1.81103/6/0001/0;251),'),287884'%(+3-877--23),)&'0,*.*-+4<;-079.*((+*+$()'&'396;.('(',)63'*,6.36:9998,-/0-.,/.1269;8:::95/2'*632;:3')),*)1,-,&/'2)22'&'*((.8))0+.
@bb7b113c-4850-4103-aa18-5575cc10b326 ch=163 read=195852 start_time=2019-12-13T15:13:23Z barcode=BC01 runid=2c9cf7bc05858273f10e7d7ec552fc0bd742dc3e
CTCCTACAGGAGGCAGCAGTGGGAATGTGCACAATGGGCGCAAGCCTGATGCAACCATGCCGCGTGTATGAAGAAGGCCTTCGGGTTGTAGAATACTTTCAGCGGGAGAAGGGTAAAGGTTAATACTGCTCATTGACGTTACCGCAGAAGAAACACCAACTAACTCCGTGCCAGCAGCCGCGATATGCGGAGGTGCAAGCGTTAATCGGAATTACTGGGCGTAAAGCGCACGCAGGCGGAACTGTTAAGTCAGATGTGAAATCCCGGGCTCAACTGGGAACTGCATCGTACTGGCGAAACTTAGTCTCGTAAGGGGTAGAATTCCAGGTGTAGCGGTGAAAATGCGTATTGAGATCTGGAATGCAAGTGGCGAAGAGCGGCCCCCTGGACGAAGACTGACGCTCGGAGTGCGAAAGCGTGAGGCAAACAGGATTAGAATACCCTGGTAGTCCGCCGTAAACGATGTCGACTTGGAGTTGTGCCCGCTTGAGGCGTGGCTGAGCTAACGCGTTAAGTCGACCGCCTGAAGGAAGTACGGCCGCAAGGTTAAAACTCAAATGAATTGACGAGGCCCACAAGCGGTGGAGCATGTGGTTTAATTCGATGCAACGCGAAAGACCTTACCTGGTCTTGGCATCCACGGAAGTTTTCAGAGATGAGAATGTGCCTTCGGGGAACCGTGAGACAGGTGCTGCATGGCTGTCGTCAGCTCGTGTTGTGAAGTGTTGGGTTAGAATCCCTGTGAGCGGCCTTATCCTTTGTTGCCAGCGGTCCGGCCGGGAACTCCAAAGAGAACTGCCAGTGATAAACTGGAGGAAGGTGGGGATGACGTCAAGTCATCATGGCCTGACCAGGAGCTACCACGTGCTACAATGGCGCATACAAGAAGAAGCGACCTCGCGAGAGCAAGCGGACCTCATAAAGAGTGCGTCATGTGATCCGGATTGGAGTCTGCAACTCGACTCCATGAAGTCGGAATCGCTGGTAATCGTGGATCAGAATGCCACGGTGAATACGTTCCCGGGCCTTGTACACACCGCCGTCACACCATGGGATGGGTTGCAAAGAAGTAGGTAACAGCTAACCTTCGGAAGCGCTTACCACTTTGTGATTCATGACTGGGGTGAAGTCGTAACAAGGTAACCGG
+
2.5.,+4(35,/41-11(,-/8..*'%+)(-*:+,-433.2,.&.07742/,,%*(*))89575666///++')+,02446758626.()%+*)(..29.,-)25*)-,+,(&))34%,*+)()%&$%%'**//.,7151*+-'*-.02%*'%%%(''%.,+*(0-2.0/-,++.-069)*++.0027343*,)+,/)/33.9.:/2%-'+(.+01<<73034:724131301-,+,+0,-+015788+.834*)&$#)-+)/5,'0//022.-+*/++&,65546.()$('(-*%)'$%&%)'**+-*-5'+*4,./,*/..4--9;95+*++04/1/0-/****/&)'&&(+,3340+&%%&(&()+.))(&%%+1083::5,*16383/4,++'()01888*)$(--1'&))%'*-.*'-/3<54&3*,5-.%'+0035,,7:912.4*'+/./1921-..+.145,0+0)&((---+75(&*,).&*+(+85.++&&&-.290.,,-0-1,/43300.01()()')&+%(',+867242,--28-9;9558/:51.1.3/543,'/+-,'&)*)/2-756:34401--.3,0,2314.+*-0196766/04)+-0())'),-/32+&$)&&+-0.,--2(1((8<:3())-001.(&()'.*+51:8089*11745651356-/56787552-/)+,223.5524666530/6++-*,%''5,49-3.-+05558))**)'''')&%%&'+/&'3+)0,(*-**-,31244741,1.)++15)--((%,)1-38:;010)+,.96:::80/1+-&,')-3+55*)&%)20./1-.-,'(&+,%#%'*4,82,,,-,-(&)*+)2216685.3203&&&()0')(%)()/046856.6*)')(),2&+2611223,/18(+%((+-545'/&&'&*3,'-$5)..&)*,07.0)--9112022-/2*)+/007084313*&&(+0-,*(-12335,/4502-*.28777;-..,0131,0112.1,''')&)*-3-7)'*,+-+.7//252++,-149.1151&))*,,1--.&+%'(%/-567:8..&&()&),,+1/(+12/**-.5670222656890/-7+*)-:9:89112527;8:84
@08e2ae70-8f9a-4625-a5c2-7ffbbae19d06 ch=209 read=104044 start_time=2019-12-13T15:13:13Z barcode=BC01 runid=2c9cf7bc05858273f10e7d7ec552fc0bd742dc3e
CACAGGAGGCAGCAGTGGGAATGTGCACAATGGGCGCAAAGCCTGATGCAAAGCCACATGCCGCGTGTATGAAGAAGGCCTTCCGGGTTATAAATACTTTCAGGAGGAGTAAGTTAATACCTTTGCTCGTGGCGTTACCCGCAGAAACACCGGCTAACTCCATTACCAGCAGCCGCGGTAATACGGAGGTGCAAGCGTGTCAGGAATTACTGGGCATCACCTGCAAAAGCGCACGCAGGCCAGTTTATTGAAGTCGGATCTTGCGATCCCCGGGCTCAACCTAGGGAACTGCATCCGATACCAGCGAAGCAGGTCGTAGAGGGTAAATTCAGGTGTAGCGGTGAAAATGAATCTGGAGGGAATACCGGTGAAGGCGGCCCTGGACGAAGACGGCGCTCAGGTGCAGCAGTAAGGAGCAAACAGGATTAGATGCCCTGTAGTGATCACGCCGTAAACGATAATGTCGACTTGGAGTTGCCCGCCAGGCGTGGCTTCCGGAACTAACGCGTTAAGTCGACCATACCAGAATGCAGCCGCAAGGTTAAAACTCAAATGAATTGACGAGGGCCCGCACAAGCGAAGGCGGTGGGCATGGTTTAATTCGATGCAACGCGAAGAACCTTACCTGGTCGGCGGCATCCACGGGAACAGGATGAGAATGTGCCTTCGACTAAGCCGTAGAGACAACAGGTGCTGCATGGCTGTCGTCAGCTCGTGTTAGCCAGGAAAATGTTGCGTTAGTCCCGCAGAAGCGCAACATATCCTTTGTTGCCAGCGGTCCGGCCGGGAACTCAAAGGGGCGCAGTGATAAACTGGAGGAAGGTGGGATGACGTCAAGTCATCGCGGCCTACGACCAGGGCTACACGTGCTACAATGGCATACAAAGAGAAGCGACCTCGCCGAGCAAGCGGACCCAAAGTGCGTCATCGTCCGGATTGGAGTCTGCAACTCGACTCCAGCAGAAGTCGGAATCGCGCTAGTAATCGTGGATCAGAATGCCACACGGTAGATGCGATTCAGGCCTTGCACCGCCCGTCACACCATGGGTGGGTTACGCAAAAGTAGGTAACCAACTTCAGGCGCTTACCTTTGTGATTCGCCGGCTAGGGTGAAGTCTAACAAAGTGAAAAACCGG
+
'$&&.0'*/,*.*)((,4-**(%*&*'-+4*)+(&#&**)()-2424++**)'.-))&+,22,+,.-100)*)&))+/-619/)+88-/),,0()$')//.(*'&('%''*'((2.6324/.81-042,-+,,'/2,/6-(+%$))&$$%)&()+.4/00,'3*&)))++(**.,-0-*.''$)+-*)((*2442+*(#'0+)'&$+%(*78630%+(&((%$%*+0+++,+(**,)2,-++/1;0*1)%%%%)')*-.,+.()'&&',,'(,1-1935673&(**%$*)),-.10(*,(('%(/$('$%%&&()'(()%''#'$&),60,+/,-''(++,/*++0+,*(0+-.6+),+*(/,34/+*(%$%),**,,1*',412)%&'&*'.,0157((,/-')'&#')*)/)'(+7;74-1+(+&&'-,*29.,+)&%%')).$''1741397,,*)'&%%-,02103')'+,0*-0.$&%')+*,,*,*))*)+,)'&%$$)+3219,,+53/(16%+&)&*)%*&$2),56-/.5(0--(-+(+),%*+,(+--/337&%-0)16,+.0/,/,.,.(*&+)+&**')-/)1092/0,41+(/***)*&)))30183..-(-3)(&('&%%(&)*5.&%((+&&&+*,'&)$)%'&)+0.01/1+%%$%('#&((*&(),5-/),*+%((--.5500.,-.0/)/1)%&'+,3(,'(&14*+'),,-(),+)(*+*'&).,&%,&%')&'+-1&(',+,-%',,',-+/..,/-841*/,+((2003/176:-(,.'('(%'((()((,(*7.+-()/*.*.52,0+,,--2.,,-.-.-&%.-.+&&+,.08,-*'(&%'%*+-08624684*++$'%'-.*'+&'.)),+++-.*0'()%'(+$*)-+**'()+).03298)*)'(,.,-'*3&+%%*-+)+)',-2-.-,.&%'''*++)+,)1-41300%&.'$((3,-+0/5212,..7513-+,(-*20&&+)$('%3+6&(%,%%$#%(,3.00(%&'&102821).%(&/1(+$&&(05.(%'$)**/,)'*(&#$%#*)),,2(&*'&0-+-036930/++0--)(+*(((+((-%(%&&(&(*))+*)(*/07
@6d76fa4a-2f1d-426d-9a62-e8cdbe68c249 ch=159 read=145890 start_time=2019-12-13T15:12:54Z barcode=BC01 runid=2c9cf7bc05858273f10e7d7ec552fc0bd742dc3e
CCGGTTACCTTATTTACGACTTCACCCCAGTCATGAATCACAAAGTGGTAAGCGCCCTCCCGAAGGTTAAGCTACCTACTTCTTTTGCGGCCACTCCATGGTGGCGTGGGCGGTGTGTACAGGCCGGAACGTATTCACCGTGGCATTCTGATCCACGATTACTAGCGATTCCGACTTTATGGAGTCAGGTTGCAGACTCCAATCCGGACTACGACACTTTATGAGGGTAAACTGCTCTCGCGAGGGTCGCTTCTCTTTGTATGCGCCTGTAGCGTGTGTAGCCCCTGGTCGTAAGGGCCATGATGACTTGACGTCATCCCCACCTTCCTCCAGTTTATCACTGGCGGTCTCCTTTGAGTTCCCGGCGGACGCTGGCAGCAAAGGATAAGGGTTGCGCTCGTTGGGACTTAACTGGCATTTCGCTTTGAGCTGACGGCAATATACCTTTCTAATCTCCACGGTTCCCGAAGGCACGGTCTCATCTCTGAAAACTTCCGTGGATGTCAAGACCAGGCCAAGTTTCTTCGCGTTGCATCGAATTAAACCACATGCTCCCACCGCTTTGTGCAGGCCCCGTCAATTCATTTGAGTTTAACCTTGCGGCCGTACTCCCCGGGCGTTCTTAACGCGTTAGCTCCGGAAGCCACGCCTCAAGGGCACAACCTCAAGTCGACCGTTTACGGCGTGGACTACCAGGGTATCTAATCCTGTTTGCTCCCCACGCTTTCGCACCTGAGTCAGTCTTCGTCCAGGGGCCGCCTTCGCCACCGGTATTCCTCCAGATCTCTGCATTTCACCGCGCAGATTCACCTCTACGAGACTCAAGCTTGCCGAGTATCAGATGGAGTTCCCAGGTTGAGCCCGAAGTTTCATCTGACTTAACAAACCCGCCCTGCGTGCGCTTTTACGCCCAGTAGTTCCGATTAACGCTTGCACCCTCCGTATTGCGGCTGCTGGCACGGGTTAGCCGGTGCTTCTTCTGCGAGGTAACGTCAATGAGCAAAGGTATTAGCTTTACTCCCTTCCTCCCGCTGAAAGTGCTGCAACCCGAAGGCCTTCTTCATACACGCGGCATGGCTGCATCAGGCTTGCGCCCATTGCGCAATATTCCCCGCCTGCCTCCCGTAGGAG
+
65+5.:,-2/3'*3+&+6579<98/78,'*+,4;:92/.,-044023**/,+23586/44/,04284967-0007;6559</9:;-.0.0),*-+/'%(,&+('%'$+/-748420*.&*%/)4+&*')*99/4.--6:1266549<832126-+,+..3*+'%%',.2:864*/.131250,.,/*,0/4252-,,*/'4*+0*0-760,+.0*%)'+3-/./16.-.3))&&$%&+..2%%*010325493662::21353201*('%'+,0/44-,,-/*+*--422-1-%2562-'*&''()$%$'(978884:481-077678*0+,.0<+**8,35.4.+&--10%%)%(.2585;7/..(-(/+/,8,,-$+',*.305/*-0*))$&$+-1.7,&'-)4251++%&%&#)++)%'(+(*+,5563661-6+****0*(-&++*(*'.0+)-39::4:.*)(.**'((&*+2446566453974/1904-0/6121491//0(()-0&$'(*)32//558993;0002210-2-3;9;1/0/2,/+11**5.,+2.,$.'*-906:7/-3:79:<927:6/*+28:+:098:/13-360011,-&(&.216.,72.7/6-0.*++)&)'*-/2/70164666;64,+0:3.*,.,0014-5-675/*-+-62,,*20.20536637:35,&*+9540:017666<701.4360%+(*)78,,40395.'&'(,--.294429.,259005.*))/3999%(''*./3;36.2&'(4234331200880/00(($&$'(1,(&**&10/0/13456701-//7./8($&+,34000+'%'*-5372+1233/0296++&%)+:-,(''&()03082968.89(*85+,10//-1/,.21)*,,5.+*/01-7:+*+(/++'-&%%%$)'/3556803-2-++.0.131310-%'(2420..30'97334:4:<:990/++03434233/7.-'-+19/,3,+++)&-.6/--+64(*+6--282+066393/+,('#)0&2+)'&+*.,).628<951/,&+,/1;99/6/../.-./&87326*011;4).(*+,+/-,.111/3*#%&%%+((,:.,;55..&
@ce4dc596-09ce-4420-bebf-d88f698e3a74 ch=365 read=184357 start_time=2019-12-13T15:12:33Z barcode=BC01 runid=2c9cf7bc05858273f10e7d7ec552fc0bd742dc3e
CTGGCGATGGGGGGTACCGAAGCGTGAGGCCTGTTCCGAGCAACGCCATGATGGAGGAAGGTTTTCGGTTATAAACTTCTGTTATAAAGGAAGAACGGCTACGGAAGTAGCCGAGTGACGAATACTTTACTAAGAAGCCACGGTAGCTATACTACACGTGTATACGCTGCCGTATTAATGCGGCAGGTAGCGTGCATCGACAGAGGGAACTGGCGTATGAATCTGGTGAAAGCCTGAAGCAACTTCATTGAAGCCATATGGGCATGGAGCTAAGGAGGATCGTGGATTCAAGCCTGCGGCGGTGAATGCGTAGAATCGGGAGAACACCAATGACGAAGAGCGACGTCTGGCGCAACTGACGCTCAGTCCCGAAGCGTGGGAGCAAATGGGGTTAGATATAGTAGTCATAGCAAGCGATGGTACCCTGGTGTTGGATGTCAAAGTTCTGAGTGCTGCAGCGTTCAGCAATAAGTACTCCCCTTGCGCCCTGGAATGCGTTCGCAGAATGAAACTCACAAAAGGTGTGCGGAAGACAGGCGGTGGAGCATGTGGTTTTGAAATTCAGAAGCGGCACGAAGGGCATACCAATTGACGCTGCTCATAAGGCTCAGAGATGGAGAGATAGCTATATATGAGGATACGGGTGGTGCATGGTTATTAAGTATCATCTGTCGTGAGATGTTGGGTTAGATCCTGTAGCGAGCGCAACCTTATCGTTAGTTACCCATCATTAAGTTGGGGACTCTAGCCCGGACTGCCGGTGATAAGCTGGAGGAAGGCAGGATGACGTCAAATCATCGCTATGACCTGGGCTACACACGTGCTACAATGGATGTGGTGCAGAGGAAGCAGAAGCCGCGAGGTGAAATAAAACCCATAAAACCATTCTCAGTTCAGCAGTCTGTAATGACTACATGAAGTTGGAATCGCTAGTAATCGCGAAAGATCAGCATGTCGCGTTGAATACGTTCTCGGGCCTTGTACACCGCCCAATGCACCACGAGTTGATAACACCCGAAGCCGGTGAAAGCATGCCGCAAGGAAGGCTGTCTAAAGGTGGGATTGATGATTGGGAGTGAAGTCGTAACAAAGGTAACCGG
+
).+.*)(+-,-.*%)&('$)&&)0+($&''),,(*1))+03565469%'('+6+*0**++,+2/*--6/7),+0+*/,12216223.-&'(&'&$(&*++$.,+&%%#$%'%(''(+-.'%%%&'''&(..1(%)'&251.-(&&&&%$%$%.**'(('&$%%#'$%($(&%&#%%+)-*)&&&$'%%$%%+,)/%%$$$#&%)&))(&%$&&%'&&($%)),),-+'(++%+*(%')#&'%&*2,%((&)*'+2'&&$%'&%%&%)&%%&+*,*',*-.5+3)*&*'%-+&*''''*1+,,,)*.)+/*'$'*('%'(),)'+)&(',*'&&%%('&'(&)''('&#&++)-(**,--,($$$&$*/.)&()())+(10'&$)/1/,-**(3))%%#%%)+&)&'###$%))$%&$%'&'%)+'%''*(*0/4271365:8--/,$&$'()*.*&%$$(),''$&(++,)')&*).*(''&&(%,*&&(''$&#$)+91-1&'))($),(*..((-23+'&%%%%'((*###%#%(-,3437,./+/(''-/0,&%())).&%%*(%()*'%&(),+'#'$(%(('&'&)+5(%&#%%'(&.5+700-,)(*+89.*)(%211555554/*)(&)-2335(,'+092-2474+0($&')(%'$&$&&%&%('-00.105.2,'-).**'%(++-*(&%&&((*+,-&,&()()4-4.(*-*$&&%'+,23649,307991/1/.+%,+)*+*(&'',.%-.'&%&&&&&(,).2*3/6/(4326773+)+2;700+)&#%**,168<986.244100++((%$(%()420:,+(('/.061-+1,('&(''-))/8373)2+*&*+'%(-0.,'%%+.67-0522;655,0))&$%$'/0,+)%*('($(/-1.-,-++-,)-03/5,..+*,+212-.,*-('-6-+*,+3/0*&$&%$'0;927369437299:.9,&()+,15)-*&(&&$103.--,-0-2-.-0-0.06**-3+-/00*)--+$%$'&,4,0/5+++))-)+*10348*'&+'++&)*',.1,8-54+%&(,,/--01559648(2,30717/:
@07722fb7-b225-4d39-80ae-5ece28ac87d3 ch=319 read=154608 start_time=2019-12-13T15:12:13Z barcode=BC01 runid=2c9cf7bc05858273f10e7d7ec552fc0bd742dc3e
CTCCTACAGGAGGCAGCAGTAGGAATTTTCAGCAATGGGAAACCCTGACCGAGCAACGCCGCGTGGAAAGGAAGAAGGTTTTCCAGTTTTATAAACTTCTATTATAAAGGAAGAACAGCTACAGGAAATGAAGTAGCCAGGTATTGATACTGATGAAAGCCACGGCTAACCATTACCAGCAACCGCAGTAATGCACGTAAATTGGCAAGCGTTATCAAGGATTATTAGGCGTAAAAGAGGAGCAGGCGTAGCAAAGGGGTCTGTAGTGAAGCCTGAAACGCTTCAGTAAAATACATAGAACCCGAACAAGTGCGGAGAGGATCGTGGAATTCCATGTAGCGAGTGAAATGCAATAGATATATGGGAGAGAACACCGAATGGCGAAACGACGATCTGGCCTGCAACTGTATGATCTGAAAGCGTAGAGGAGCAAATACGAGGTTAAGATACCTAGTAGTCCCACGCCGTAAACGATAGGTACTAAAGTGTTGGATGTCAAAGGGATTCAGTGCTGCAGTTAACGGCTAAATTTACTCCGCCTGGAAGTAGTACGTTCCGCAGGAGAAATGAAACTCAAAAGGTGTGGGGAGGCCCGCACAGAAGCGAGGTGGGCATGGTTTAATTCCGGAAACAGCATGAAGGACATACCAGATCTTGACATACTCCGCCAAAGGCTCCAGAGATGGAGAGATGGCTATATGAGATACAGGTGAATTACATGGTTGTCGTCGAAACTCGTGTCGTGAGATGTTGGGATTAAGTCCCTGGCAGGCATAGCCCTTATCAAATTGAATTACCATCATTAAAGTTGGGGACTCTGGCAGGACTGCCAGTGACCAAGCTGGAGGAAGGCAGGGATGGCAATCAAATCATCCGGCACTTATACTGACCCTGCGACTACACGTGCACAATGGACAGGTGCCAGAGGAAGCCCAGAGCCGCGGAGGTGAAACCGACCATAAAACCATTCTCAGTTCGGATTATAGTCTGCAACTCGACTGCATAGGCTGGAGTTACTAAGTAATCCCGCAGATCAGAATGCTCGCGGTGAATACGTTCCAGGTCTTATACACCGCCCATCCACACCATGAGAGTTGGCAATGCAGAGTCCGTGAAGCTAACAAGGAGATGGCAATGAAAGGTAGAGATCAGCGATTAGGAGTGAGATCGTAACAGATGGCAGGAATGGGAGCGACAAACAGAAGTGGGATGCTTACAAAGACACCGGCTTTCTTGCGCCAGCAATACATGAAA
+
%(*1.01-.2)+5/-)0/*5/(+().,++''.017664-(/4,3)+-146)(&//./#&%#$%')&/(&(-*0+-..60840-('+2/,&%*)-+(('%'%+.+--2,,-,,'*.*'%%$%&',)-,(*))+*+,148*.'(($&&)*''($((&(,+&,-))%)-..+)(')+)+-*)*-&&'%'%)+-.*$)$'&))*&('&''.3)-.-7,+,*''((+***-'053226<2)()+)%'(*-+*&#%&'/5+(*3,0/00-)+.,-*'*+$$).'($'-(,',1266)%$(%%&%(&0+&%$%(+.*.((***'(-2-32'*(,,-102,,*'')+,)''&%%/.--0&')*,.,&&('(,+(((*,'(&-'&%%'',&%*+%)*+--)(*$$$%%&&,,(('&(&'&&,-$&*20(((((%$(&'%(-0-,&$'&++*0+((-4)2+(''+,+-.,)&(%''&,+40'))-()---%(34('/&++0/74(/.19.+&(%7+73143)#&'&(,(%#%&'%%()'&)&$&&.(&())()*&&'%%(%(+122(%&'*)'')(('+%)6'(442,&'%'&'%)')$(.,2-$'%''$(&'()(%%+-,),%-&),86,6285%'%-(&'%%&%(-/1)&&'$$&(+%&),,0**()%'&(),&$%$12(,))).'&'*+-881.,*&21.1/+*+,,'(*,++*('%,'%%*&%)(*((.,&'%#(+(**(%())/).0*0'%1/3-5.'*,%4*/(()*-'#%$'*'+-(%+%*.'()'*)%'(/,)/)3,'.6-11'**4,*+01+/651342-&)'&).)+&%(%&%*(,-'-(%'&-**()).-21'*.++..*0,000(('),'')%')'$'&%%'%$$'%*3&'$$''1'&(%''(%($$&%(&&**/(',&'()++./+/+.1,*'.&/622,)&''&*%%$&&&),)**-57/,2-/6--/)1094&3/+0%(&+021*1.(///)%'&#'+,&&),./-**/5++,-)'),.,***%&%',++-..4+(&')(((+.++/)&((((-''*,+(,)$)&((*+(-.*%./+(++-4'))*)$('0'/(*&%#+&'%&(-../(%&')+)%%$(&,'(&&(''&#&)12),+.,*''%,-,,*))/+&-(($&&&&#()&*&&&&%&&'%%#,((&&,-'&&((((*&'.*$%&*+'3,**''(('(-0*))+'))&%$$%$$'&&&#$%&%'(((%%%%#%%%
@5979ef1c-8ccb-44e1-9820-b3bff63d0d62 ch=126 read=236577 start_time=2019-12-13T15:12:07Z barcode=BC01 runid=2c9cf7bc05858273f10e7d7ec552fc0bd742dc3e
CCCCGGTTACCTTGTTGCGACTTCACCCCAGTCATGAATCGCAAAGTGGTAAGCGCCCTCGAAGGTTAAGCTACCTACTTCTTTTGCAACCCGCTCATGGTGTGACGGGCGGTGTGTACAAGGCCCGGGAACGTATTCACCGTGGCATTCTGATCCACGATTACTAGCGATTCCGACTTCATGGAGTCGAGTTGAACTCAATCGGACTACGACGCACTTTATGGGGTCGCTTTGCTCTCGCGAGTCGCTTCTCTTTGGCAATGCGCCATTGGCAGCACGTGTGTAGCCCTGGTCGTAAGGGCCATGATGACTTGACGTCATCCCCACCTTCCCTCCAGTTTATCACTGGCAGTCTCCTTCGAGTTCCCGGCCAGGCCGCTGGCAACAAAGGATGAGTTGCTCGTTGCGGGACTTAACCAACATTCTAACACGAGCTGACGACAGCCATGCAGCACCTGTCTCACGGTTCCCGAGCATTCTCATCTCCTGAAAACTTCCGTGGATGTCAAGACCAGGTAAGGTTCTTCCGCTTTGCATCGAATTAAACCACATGCTCCACCGCTTGTGCGGGCCCCGTCAATTCATTTGAGTTTTAAACCTTGCGGCCGTACTCCCCGGGCGGTCGATAACGCTGACTCGGAAGCCACGCCTCCAGGCACAACCTCCAAGTCGACATCGTTTACGGCGTGGACTACCAGAATTATCAGAAGCATCCTGTTTGCTCCCCACGCTTTCGCGCCCACGGTAATCAGTCTTCGTCAGGGGGGCCGCCTTCGCCACCGGTATTCCTCCAGATCTCTACGCATTTCACCGCTACGCGGAATTCCTGCCCCCTCTACGAGACTCAAGCGCCGGTATCAGATCACAGTTCCAGGTTGGGCAGAGTTTCACATCTGACTTAACAAACCGCCTGCGTGCGCTTGCGCCAGTAATTCCGATTAACGCTTGCACCCTCCACATTACCGCGGCTGCTGGCACGAGGTTAGCCAGGTGCTTCAACGTCAATGACAAAAGGTATTAGCTTTACTCCCTTCCTCCCCGCTGAAGTGCGCACAACCCGAAGACCTTCTTCATACACGCGGCATGGCTGCATCAGGCTTGCGCCCATTGTCCAATATTCCTGCTGCCTCCGGTAG
+
7..+-0-8-.-8-,83&03-0+3,*+,-)((/860,**-/%+.2,*,,326,*+,26-+,())./,514-11104//18993:;5..6-95/$)*+*)+152249:7<;7551.,(*-1850717(5:935314114/03;5:11.$*/100/980-.,.0821/---,,.267038:<7***&$')0++0,/''&%'-*4/6+4-7514646,,%),01)$&(,'(+**+-)%()*-425-(',-,-9-7651:8/'$&%&/038<+9.(**$(')+*&)+-)**642179:9*+,%29;8:.2.../,-.3,24632)+*'+,*-50917')-()+5;-//479/9.-)22645*-0&*+/37.0**(/&#&&+--16,3*+303:2(2+2,+00)&%(%&/+'$)).*''(0,/.),/*2+'$.-3-0234444322+5*),8,5*)()*%))++./21)++489.+*&%('%(.+0224581,,..:9.,6/32015:::59:2101//-133/.021;:860&$$')*(+(/.''*++6<:3/.//9323152480205/227+($(*,)'*,-82;688;801098<+07)/3.9..,846-,+.-138-'/38043320(,1.+,')%((,(1*0-/81342945&'.%*%')1,2+2'8*35554445587<:11*3..//4/11,141()&-6-./%&(,%'$)/1294<8021625)(,32176-(*$*,*#,))$'(&'+6667;89::28187:037798592013(,2)6445;730/&&$63348825564.:5.,37***&'%'%*'*0,.+))-57:4,3234112115510'+(+0+50009(-*/'')*-8/5'',*4,-&*)%)&**91.,/.16)+-2244548;9:<47;6565566'&(&$'&)&%%&%(*50601262627/7.+*(.3-+2(%'%(2-1:./5111:97170,./&&)/+)(,&$),)(*)'%&'../308/.,/.92+),*./5*)),7/(-.29)932.-+79/+8.-)&%**0*+)(*&1+,*-2(&*58:73954-+(&+121521399783/,..*277483403;1),,%'&)*7+,--++&'-132836-&'')2
@2e9701f4-69e3-49b6-9304-26a86f6a8ea8 ch=330 read=82982 start_time=2019-12-13T15:11:26Z barcode=BC01 runid=2c9cf7bc05858273f10e7d7ec552fc0bd742dc3e
CAGGAGGCAGCAGTGGGGAATATTGCACAATAGGCGCAAGCTGATGCAATAATACCCGCGTGTATGAAGAAGGCCTTCGGGTTTATGCAAGAAGTGCTTTCAGCGGGGAGGAAGGGAGTAAAAGTTAATACCTTTGCTCATTGGCGTTGCCGCAGAAGAAGCACCGGCTAACTCCGTGCCAGCAGCCGCGGTAATACGGAGGTGCAAGCGTTAATCAGGTACTGGGCGTAAAGCGCACGCAGGCGGTTTGTTAGTCAGATGTGAAATCCCAGCGGGCTCCAACCTGGGAACTGCATCTGATACTGGCAAACGAGTCTCGTAGAGGGTAAATTCCAGGTGTAGCGGTGAAATGCGTAGGGATCTGGAGGAATACCGGTGGCAGGGAGCGGCCCCTGGACAGACTGACGCTCAGGTGCGAAAGCGTGGGGAGCAAACAGGATTGGAATACCCTGGTAGTCGCCGTAAACGATGTCGACTTGGAGGTTGTGCCCTTGAGGCGTGGCTTCCGGAGCTAGCGCGTTAAGTCGACCGCCGCAAATTACGGCCGCAAAGTTAAAGCTCAAATGAATTGACGGGGGGCCCGCACAAGCGGTGGAGCATGTGGTTTAATTCGATGCAACGCGAAGAACCTTACTGGTCTTGACATCCACGGAAGTTTTCAGAAGATGAGAATGTGCCTTCGGGAACCGTGAGACAGGTGCTGCATGGCTGTCGTCGCTCGTGTTGTGAAATGTTGGGTTAAGTCCCTGTGAGCGCAGCCACTTATCGCTGTTGCCAGCGGTCCGGCCGGGAACTCAAAAGGGAGACTGCCAGTGATAAACTGGAGGAAGGTGGGGATGACGTCAAAATGCATGGCCCTTACGACCAGGGCTACACACGTGCTACAATGGCGCATACAAAGAGAAGCGACCTCGCGGGAGCAGCGGATATAAAGTGCGTCGTAGTCAGTTGGAGTCTGCAACTCGACTCCCATGTGAAGTCGGAATCGCTAGTAATCGTGGATCAAATGCCACGGTGAATACGTTCCAGGCCTTGTACACCGCCCGTCACACCATGGGAGTGGGTTGCAAAAGAAGTAGGTAGCTTAACCTTCGGGGAGGGCGCTTACCACTTTGTGATTCATGACTGGGGTGAAGTCGTAACAAGGTAACCGGAAGATAGAGCGACGAGCCGTGATTTAACACAAAGACACCGACAACTTCTTCAGCACCAACAATACGTAGCGGC
+
+&21'+/'*46023256+)0)*.-)--.20/$)23-232-001356.5($*0+/.84,-+./30411-&)+)0.2539466/6.()((*(%((&%#$(&/--34/-5-'-.)1(,)'),189-+../'()45.82,-22/1-1*-./0&+-(+*+.3(,+)*1/5/*...30125.1031)..+11,()),))5//03++,)22278361501-05..4///5;<:7-,1-,()(/+//0-,,+(,4:/.02,,.7+-.9762173-185**'&.22/7(5(6857;010/2322211-+,(.-8-+3/'(,+--.+++-+)%15./0(6*7,()-4,,),..67653891230,))-/6698;.,8-1924698:.:-+&')'&)0103:7-(--('&%.*++,.668708:998,-.+))-12-5+%-.:;(7(61,8*('((*,4<,,,--&*+,&((()-7'+*),0597040819046.9-.+67%'())/3035262218(/(,&)++*,.5.6.8,357869557-%0'&%&%')1/311617*/,8.0+%(*0/:80/-405018.-277,47/(,+..489,453-*(),,*,.55:769697323155/2++,.6,08706/./..53'(''&02881//1/-.,06;841/,)(1055.1/.-877;:<:3::0:598;:8777&.-0480.-..)4-.-00898666768025//179:455:4(,.878/406+'(**+()&,,(03%'1.668,+2+,6./71/,-,,0326233<9.7-*/)45'+).(-.39:::/341134<59992///+2,4.211(-.64645-)11+-%%&(2517-.,''*+1;6799874/.,,..054614/:/*9,,-62//'*)$'&))()./04141505,&%&(&(),(&$%&-/-,00005%*%')7)++0+/(++,/25012114(212-)(***)+++,6173946,**()%*7-10/57223*/3-069,2,030280.//3-7)'022()*&)-.%(,-19.04.,,+0847760'(+*112;464;8*&+)&,&/*,-.*-+8+796;3'12.+-0/-+,+*,63//19613467;5*)*(+-49:43143113174710/1234;9:36/5/165,.31100%%/0')*,$//&.*+&-+1--.1364,),,.().*.61+(+)*&*%$)*/'(&&%$%$"#
@1bd25ebf-53e1-4695-8a7c-e59a2bae8a45 ch=263 read=96637 start_time=2019-12-13T15:11:26Z barcode=BC01 runid=2c9cf7bc05858273f10e7d7ec552fc0bd742dc3e
CCCATTTACCTTACATTTGCGACTTCACTTTGATCTGACCCTACCTTCGGCCGCTGCCTCATGCAGTTAGCTCATGACTTCGGGTATTGCCAACTCTCATGGTGTGACGGGCGGTGTGTACAAGACCAGGAACGTATTCACCCGCGGCGATTCTGATTCGCGATTAGTAACTCCAGCTTCATGTAGTCGAGTTGCAGACTACAATCCGAACTGAGGAGTAGTTTTATGGGTTTTGCTTCCTCATGGCTTCGCTTCCTCTGCACCATCCATTGTAGCTGCGTGGCCCAGGTCATAAGGGGCATGATGATTTGACGTCATCCCGCACCTTCCTCCAACTTGTCGCTGGCAGTCTCGCTAAGTCCCCAACAATGATGGTAACTAGCGATAAGGTTGCGCTCGTTGCAGGACTTAACCAACATCTCACGACTTTACAGGCCCCGGCCCTTATCGTTGAATTACCATCATTAAGTTGAGGGATCTGGCAAGGACTGCCAGTGACAAGCTGGAGGCGGGGATGACGTCAAATCATCATGCCCTTATGACCTGGGCTACGTGCTACAATGGATGGTGCCAGAGGGGGGCCAAGCCGCAGGAATTGAAATAAAACCCATAAAACCATTCTCCAGTTCCGGATTATGAGTCTGCCAGCTCGACTACATGAAGTTGGAATCGCTAGTAATCGCGAATCAGCATGTCGCGGTGAAGTCACGTTCTCAGGCGCGTACACCGCCCGTCACACCACGAGAGTTGATAACGCGAAGCCGGTGGCTAACCGCAGAGCTGTCTAAAGGTGGGATTGATGATTGGGGTGGAAATTAATAACAAGGTAACCGG
+
30)$(/,'01.0'&*-2,'*+*-,+/'(''&$&.-+-)/3()*3440.))'%(&'(),,.(*,,).8.-*0,,$%&)'(((&,+,*2-,2/0',.0/1**-,*.04697;98(31,/()(+372331$1+/.378./*+&)%$%*'*1+%,'%&++040/11(,%&$&''*)6*)).5:746522323''+13/0/230-'(*+)/)&(133-)(('%)**08;-/13;05;3*(+0-3&)+&&)*)+--&',).0(+/**%*(*,160-8**),-''.(**((.,)+.,/)).---/)+*+./0/,9.++)1*.17(0+(%*$)''(.--3,0%,.0(++)/--5+))-,'*%'*(('(.-.')$,/8011/6.-552,*&+-342(--*624133552612)781+-*0*5/1-74533.%(*)-097+/&'-1&&%&&))+-0.017-6&$%,*'/337789;:8226-*+4(*'(/***$,)4256572,//../-+')*40))'$'*4.,/3140048;9/228554*36-,:4-,)2-152('))+)*-.*'*('(*1.5:231..++*0/110')&++&(*&'$(*'%)%&()'%'(--)52,+-6;:4544622/*+-138(5+12.,-%$&(+)()((+03))'&%*,22/0++0;291:886/0+333885.2./860(00-6/3766120%'(((*&(',+)+.-1//('','*)+(%10/+,/-/*/6-.-),'(0*''(+''&+%&+*-,),)*&%$*.67...--..186/+.4)0-2385-/5,../*7,.08201/*-*+)-&(+44.+++*7:796:
@09457ca0-f80d-4085-9a2d-83f7f64579e7 ch=134 read=115589 start_time=2019-12-13T15:11:14Z barcode=BC01 runid=2c9cf7bc05858273f10e7d7ec552fc0bd742dc3e
CCGGTTACCTTGTTGACTTCACCCCAGTCACGGGCATGACAGGTAAGCGCCCTCCTTGCGGTTAGGACTACCTACTTCTGGCGAGACCCGCTCCCCATGGTGTGACGGGCGGTGCGTACAAGACCAGGAACGTATTCACCGCGGCATGCTGATCCGCGATTACTAGCGATTCCGAGCTTCACGCAGTCAGGTGCAGACTGCGATCCGGACCACGACTGGTTTTATGGGATTAAGCTCCCCACCAGCGGGTTGGCAACCCTCTTTCTTACCAGCCATTGTATGACGTGTAGCCCCACCTATAAAGTGAGGACTTGACGTCATCCCACCTTCACTCCGGTTTGTCACCGGCAGTCTCAGTAAGTGCTCAGCTGGATAACAGCAGCTAATGACAAAGAGGTTGCGCTCGTTGCGGGACTTCATCTCGGCCACGGAGAGCTGACGGCAATATTTACGCGCACCTGTGTGCCAGGTTCTGCTCTTTCGAGCACGAAGATCATCTCTGGAAACTTCCTGCCATGTCAAAGGTGGTAAGGTTTTCGCGTTGCATCGAATTAAACCACATCATCACCGCTTGTGGGAATTACAAATCAATTCGCTGATTTCAACCTTGCGGCCGTACTCCCCAGGCGGTCAACTTCGCGTGCTTCGTTACTGAAAACTAATTCCCAACAACCAGTTGACATCGTTTGGGGCGTGGACTGCAGGGTATCTAATCCTGTTTGCTCCCCACGCTTTCATGCGCGGGCGTCGAGTACAGGTCAGAGTTGCCTTCGCCATCGGTGTTCCTCCGCATATCTACGCATTTCACTGCTACGCGCGGAATTCCATCCCCTCCTACCGTACTCTAGCCATGCAGTCACAAATGCAGTTCCCCAGGTTGAGCCGGGGATTTCACATCTGTCTTTACATAACGCCTGCGCACGCTTTACGCCCAGTAATTCCGATTAACGCTCGCACTTACAGCCATTACCGCGGCTGCTGGCGTGATTGGCGGTGCTTATTCTTACGGTACCGTCGCCCGTTTCCCCTGTATTGGGCTTTTCGTTTACGTACAAAGCAGTTTACAGCGAGGCCTTCATCCTGCGCGGCATTGCTGGATCAGGCTTTCATACATTGTCAAATTCCCTCTGCTTGCCTCCCGTAG
+
5/...9)+,7-*6-++*,10---.-*,,+$&*((,&&'($'('*/+)(&,*('/1+202,301+*3-10,310125:96270,,/0170.04057.-178:854698:7427)**)*++(+*/99)78-91.565<5359143:77856555743)+*,.3,&''(+-/7.-%)%&&./0'+&0+.09(/51(*//00888-,/,-01-)(#$'..36-9::1235;;5554-++,;24+%&$'*1,8/-.)--02583-((*.)),&.,**8+*2+**011365,+*)).55.*01,(%,,($#$&+0&./2../024650,)$)0/:4../.*+12<<37767;,3,++00,)'#((+)+),22'',11788,&+,-2/'*)%%))).-9*+$++.3--*+*2,8-,,498+('&$(()+-&%&'%((+&(&**.../.*++%#$#%'%('(*+.2:4631))')&267;)(&)(.29312200141.+$**/*,-000/(+2*)573511181455817)1513.-'((,.;:6./-&'''(')/-*.-/15'/4/0114564.00'*-.+,*&+$#&$%#,./,0*2,41'&0(%-:;-.5.+.,,+.,840000,278./2;9(4432-11,.).-,%'-+2,5-+-++./0/-/426;481/.02'/%$(,00*..141,0+(.0:..-.54/2*0*41*+,.-00:227114;0-00/59.'+,-0<5/()(($%',+)(&(%'%*(*-9445--'+++'('),)+5.999/788:;:78351218:;:9786724;73(),-0-,,,0775,),+-1;8/587.)1'(&46'6*+-...-09578:6684(*.0)(13-564239,/1/6/..835)++*(/81/+./16*,.1.8)(*)(/00-02/..'-'1*1191,-+68,*+-./6703--,8,;.5798/.%($$&&'$'%)3//64'&,3234-*,+(*&)$&.'8)381.+0+,79+5**+/31765566,1,&(&'&%'*-*-0,1,-+**,5:6,*.*%#%%+&**22,--.67,+//%-)**./047768.)%%')+/3/43811379243%1/..88-')%,*-/*.-098,364)*1+**,&)/2-1:0.*()
@7da616aa-6ade-4c08-a775-e7245d071634 ch=259 read=106602 start_time=2019-12-13T15:10:38Z barcode=BC01 runid=2c9cf7bc05858273f10e7d7ec552fc0bd742dc3e
CTCTACGGAAGGAGGCAGCGGTAAGAGTATTGCACAATGAACAAGCCTGATGCATATACCGCGTGTATGAAGAAGGCCTTCGGGTTGTAAAAATTACTTTCAGCGGGAGAAGGGAGTAAAGTTAATACCCAACTGCTCATTGACGTTACCCGCAGAAAAAAAACACCAGCAACTCCCGTGCCAGCAGCCGCGGTAATACGGAGGTGCAAAGCGTTGATCGGAATTACTGGGCGTAAAGCGCACGCAAGCGGTTTGCTAAGTCCGAATGTGCATCCCGGGCTCAACCTGGGAACCGCATCTGATACTGGCAAGTCTCGTAGAGGGGTAGAATTCCAGGTGTAGCGGTGAAATGCGTGAGATCTGGAGGATACCGGTGGCGAGGCGGCCCCTGGACGAAGACTGACGCTCAGGTCGCAGCGTGGGGAGCAAACAGAGTTAGATACCCTGGTAGTCCACGCCGTAAACGATGTCGACAGGTTGTGCCCTTGAGGCGGCTTCCGGAGCTAACGCGTTAAAGTCGACCGCCTGGGAGAGTACGGCACTGGATTTAAAACTCAAATGAATTGACGGGGGCCCGCACAAGCGGTGGAGCATATGGTTTAGTCGATGCAACGCGAAGAACCTTACCTGGTCTTGACGGCATCACGGAAGTTTTCAGAGATGAGAATGTGCCTTCGGGAACCGTGAGACAGGTGCTGCATGGCTGTCGTCAGCTCGTGTTGTAATGTTGGGTTAAGTCCGCAGCGAGCGCAACCCTCGCTGTTGCCAGCGGTCGGCCGGGAACTCAAAGGGGAGACTGCCAGTGATAAGCTGGAGGAAGGTGGGGATGACGTCAAGTCATCATGGCCCACCACGACCAGGGCTACACGTGCTACAATATGGCGCCACAAAGAGAAGCGACCTCGCGAGAGCAAACGGACCTCATAAGTGCGTCGTAGTCCGGATTGGAGTCTGCTCGACTCCATGAAGTCGGAATCGCTAGTAATCGTGGATCAAGAATGCCACGGTGAATACGTTCGGGCCTTGTACACACCGCCCGTCACACCATGGGAGTGGGTTGCAAAGAAGTGGTAAGCAACCTTCGGAGGCGCTTGCACTTTGTGATTCGTTCATGAGCTGGGGTGAAGTCGTAACAAGGTAACCGG
+
*),()+/+)*--&+,))-.%/.('(%%'&-''*/1095/(&(*.+5:866600*,*,&29247835-/018++*+/.65.3**6-;403:5/&1(()26.-../(+/*)*,-.)(&+,91**004,+.*(+-+.0234,--**+,04029/-.))//+))*,)*,/6'*)*-+.3**,149610/..6111-/,/83336.+*+(1./1*+127-,*,,%)+',+-.05;97679:403441211+(+/.47;8+13410.7(%&3/&)$#+*15-)18646-80425<:094:23344.----6534*-(&&0///0..)//4+/1(-+/.1,,3:576176777-,)()(+)))+&(013942+'-,.2.5..4:-)***1',6:.'(36372,+)+*'(+958893672)')'))*56;;.*..1;,6**%(,4,+3327;0.298232551368:675+4,.0/+/33/2'0,+116-77)(00106**''-1.1-0)%)%)*0/-,5.183./5137<8772/1/'&&$(*+.04')$$&$,7-48:66989;9761/0.,,4/)21,-5.'*)/7;97362&+%',-/-.157<4/'3')),-:956+5+.6(+2206/.6954+67240+)(&*-,.*+,,,,*.7;80.,,-.255.2941606;8;6(8310232465333041/,-05556+57618979:34555*0+-9/.-30228322160/+.0-%)'(*&'.725.7.:3*+'(,$-2+.87.75;84*//54:7,*))))+*)/0+&(//2306+102222.(,.67//*+0-4--2853789:98850.354773413/+&#&%$%%'5/68650*((&(*129:793:2(),/.&&$(*5:,')%(*)-068:88-0**('('(0%/0:/80-+)).&+*+,9998::952)0/+5-1,+,)*'(*,/.2556501.-/--.'/*/-1..-)'')))+797899910-/97683)--5/-.5002*286&434111.-/,+-/195/9;/04///29/2(31.,0/70300276+%'()),++.'&'*649091,6'+2*/)+&#'(*08401799;2*&/-&%((%(30452,/32038689:885+3.29;729
@0054e816-ee92-4c6e-8d69-de474d4810f1 ch=157 read=98555 start_time=2019-12-13T15:10:38Z barcode=BC01 runid=2c9cf7bc05858273f10e7d7ec552fc0bd742dc3e
CCGGTTACCTTGTTGCGACTGCAGTCATGAATCACAAGTGGTAAGCGCCCTCCCGAAGGTTAAGCTACCGCTTCTTTTGCAACCCACTCCCATGGTGTGACGGGCGGTGTGTACAAGGCCGAGACGTGATACCGTGGCATTCTGATCAGTGCGATTCCGACTTCATGGGTCAGGTTGCAGGCTCAATCCGGACCACGACGCACTTTGGGGTCCGCTTGCTCTCGAGTCGCTTCTCTTTGTATGCGCCATTGTAGCACGTGTAGCCCTGGTCGTAGAGACCCATGATGACTGACGTCATCACGCTATCCAGTTTATCACTGGCGGTCTCCTAGCGCGGGTGCAGCCAGACCGCTGGCAACAAAGGATAAGGGTTGCGCTCGTTGCGGATAGCAACGTTTCACAACACGAGCTGACGACAGCCAGCACCTGTCACGGTTCCGAGGCACATTCTCATCTCTGGCTTCCGTGGATGTCAAGACCAGGTAAAGGTTCTTCGCGTTGCATCGGGTAAACCACATGTTCCACCGCTTGTGCGGAATTTTAAATCAATTCATTTGAGTTTAACCGCGGCCCGTACTCCCCCAGACGGTCGACTTAACGCGTTCGCTCCGGAAACCACGCCTCCAAGGGCACAACCTCAAGTCGACATCGTTTACGGCGTGGACTGCCAGAATTATCTAATCCTGTTTGCTCGCGCACCTGACGTCAGTCTTCGTCCAGGGGCCGCCTTCGCCATGGTATTCCTCAGATCTACGCATTTTCACCGCTACACCTGGGAATTCTACCCCTCTACGAGACTCAAGCTTTGCCAGTATCAGATGCAGTTCCCAGGTTGAGCCCGGGGGGATTTCACATCTGACTTAACAAACCGCCTGCGTGCGCTTACGCCCAGTAATTCCGATTAACGCTTGCACCTCCGTATTACCGCGGCTGCTGGCACGGAGCTGGCCGGTGCTTCTGCGGGTAACGTCAATGAGCAAAGGTATTAACTACTCCCTTCCTCCCCGCTGAAAGTACTTTACAACCCGAAGGCCTTCTTCATACACGCGGCATGGCTGCATCAGGCTTGCGCCCATTGTCGCAATATTCCCCACTGCTGCCTCCCGTAGGAG
+
552119012:1*0*&&'&&&#'&+-6*.,.7.,++-3*,58364(,/275/1(()//17240/,-/175,-11-576)0107.62*,,.60*0485744466;:9/6,+)))*.354-5,($,1+00%),-34506.-,597,,,,+&'()))46160.,34841..-*+-&&008+5'*/616/:35+0/.-''(-53/.(*/2,((+''*)*+4-**++%%$%&,--//9/865:912000202:-;-,+//.-.-))))))1-(,,--21-''+)-9,-043.-*(++,/889:;2'.*+(%&.6243;5012.74/4/&111/4%$$'(%%&(%+$&&*-/1107401519450348(10,,/+-2-/:210/0255<233:4-)-/07.'+44,.10:5230-2211%-1.1/+3,&))&),)(.2+16;9+0)&'&+-'+*+3(,/0664213''5)6,454:5;8::96247;548489+477:99<:7981:1108,),'')-+((((*128<3601602/1.-,.-(&$&'/',11-/1969557<9///3;-4(.(%%&&-06/0//.-687/),%67887820*+-/-++**.()*,/3+')'%475887:57(1,,6331315*-),',,0564136777<825.801/26-,$#',(,%&+(,.46/4..422*8-(%&&$%&'(44-++,48703//-505/8+,-673460263<91,1$$&-.129;703(**(&(&*.209<:+7358+-/,-'.(&(,(&%+(**..95*)00020113356)1(--4+++9-//98;3/0100465;16/--4-8-*//3)*+,+*(&1781///04543545673.45/5),2458635/.,2/&,+,1-*+4317261&&.*02/-,/+,-.03,/4*0&)*)/5112.+,,,20&%&*-.)*,-&)(')+/&(7-6001*3*)(--/300,++./329)/,.)(&+&'-)-/3:+8;9880571((7++5-++&(0/-(.1021,**+-0188<88<95520(.---30-01;7310.,2).878;5751;.+-3/01'*)81117178.),0/33024/59(+:783/&
@490bb4fb-fca6-42bd-a9f3-eb12d0c571c4 ch=43 read=134453 start_time=2019-12-13T15:10:28Z barcode=BC01 runid=2c9cf7bc05858273f10e7d7ec552fc0bd742dc3e
CTCCTACGGGAGGCAGCAGTGGGAAGCCTGCAATGGGGAAACTGATGCAGCAACGCCGCGTGAGTGATGAAGGTTTCGGATCGTAAAGCTCTGTCTTTGGGAAGATAATGGCCGAGGTACCAGGAGGAAGCCACGGCTAACTGATGCCAGCAGCCGCGAGTATGCGTAGGTGTGAGCGTTATCGGATTTACTGGGCGTAAAAGGGAATAGGCGGATGATTAAATTAGGATGTGAAATACCCGGGCTCAGCAGGTGCTGCATTTCCAAACTGGTTATCGTGCAGGAGAGGAGAGTGGAATTCTAGTGTAGCGGTGAAATGCGTGAGAGATTGGGAAGAACAGTGAAGGCGACTCTCTGGACTGTGACCGACGCTGGGAGCTCGAAAGCGTGGGGAGCAGGATTAGTACCCTGGTCCACGCCGTAAACTGATGAATACTAGGTGTGGGGGGTTTCAACCTCCGTGCCGCCGCTAACGCATTAAGTATTCCGCCTGGGAGTACGGTCGCAGATTAAAAACTCAAAGGAATTGACGGGGACCCGCACAAGTAGCCCGGAGCGTAATGAACAATTCAAACAACGAAGAACCTTGACTGTCCCTTGCATTGCCTCTTAATCGAGGAATCCTTCGGGACAAGGTGACAGGTGGTGCATGGTTTGTCGTCGCTCGTGTCGTGAGATGTTGGAGTTAAGTCCCTTAACAGGCGCAACCCTTAATCGTCAGTTACTACCACTAAGTTGAGGACTCTGCTTGAGACTGCCTGGAGTTCGCCAGGAAGTGGGGATGACGTCCATCATCATGCCTTATGTGGGCTGCACGTGCTACAATGGCTGGCTGAGATGCAGCCGTGAGGTGGGAGCCAAACTTCAAAACCAGTCTCGAGTTCGGATTGTAGGCTGACTCGCTACATGAAGCTGGAGTTACTAGTAATCGCGAATCAGAATGTCGCGGTGAATACGTTCCCCGGGTCTTGTACACACCGCCCGTCACCATGAGTTGGCAATACCCGAGTCCGTAGAGCTAACCGCAAGGAGGCAGCAGCGGCCGAAGGTAGGGTCAGCGATTGGGGTGAAGTCGTAACAAGGTAACCGGAAGATACTTGACAGGCAAAGTAGGTTAGCTTACGACGCAAACAGCTTTCTTCGCACCAGCAATACGTGAAAAAAAGA
+
,0230$0'4.+2-+-)(**,17+(')')%%$+)./87++.(*$&(./8.//,*+'*.***,)')))-..04*1.:3-28565(.+3-+-0675532:81:6+4-0.,*)*())('',('+&&,5(,+)+&)($()63655,)%&),.302/./5024'$%'(%$'(,205/0$((*))+6/0/)0'8,))---*,../464*-0)*'(&)/-+302304350,/.'.6548422950*2+(-07627+$)%/1//2622,29*4-510565115*.-)+*./30,*%++')&()-///-+*)*017.---4:71680-..+/%&&'((/)&20-1125300-/&%&//3..,,,./2:154331004.30*,-.0+*(()(&)10,.0:9:;/*)**(+&-$-#''37,,()+.4..+/5/030--&()..096*.('*3899::;;:-19-.)'*%$+**548-)6-200//,$(%.2)('((+00($%%%%-((%*+/.410(('&..119;:-4786;+-+)(2+333-7;610:/)+/00**+*/---)**%+)/&%%+$%&'*(,,.)%$&#%%*.',&'&$$(&&%%**,,,5++(0+&)%'%&%/-1/(()(''$&0*+',2,/035,4-..4**-//1,))'**4/6)+/2&/112311&(*/+2,'&-14680/&).9-4,*4-%(%/*2*-43*,/*)&%'&(+,//101,5/-.32394899:+4()$4,3-,,+&$(')+-.0:483/.4+,.7.$'.))+,%$&)+45257641.-)),-654/(#%%&&'+''()(&&#%$''..222/6//402,..(''&(+*100-/0(.*)-)*15)(*-4391,(&'-7:6,777:844.-/..,(+%3+-)'(*)&(&&&($'$$(+,,,.*+-96+*.8+.,/275556*+++75733/0--1931-2-*)0-+-,28168.,588648444630.03.6;42++)/)10-%)$%)'+312)/0+%'++/512*)*))(-*.&'*+&1,+/7,(*)%**(1/1,+%)('(*+*''''(('0*202(.**/*+277661.).-34690(.(++./%$&')+2+)./18*,115/30+(+,*)&$&)&.*.01/%/.88,17+())/5.00132,2),'*+-.,+(#%
@cbde548b-1b76-422a-9d74-1f07783f8a30 ch=25 read=32659 start_time=2019-12-13T15:10:28Z barcode=BC01 runid=2c9cf7bc05858273f10e7d7ec552fc0bd742dc3e
CTCCTACGGGAGGCAGCAGTGGGGAATATTGCACAATGGGCGCAAGCCTGATGCAGCCATGCCGTGTATGAGCCTTCGGGTTGTAAGTACTTTCAGCGGGGAGGAAGGGTAAGTTAATACCGCTCGTGACACCCGCAAGCACCGGCTCATTGCCAGCAGCCGCGGTATGCAGGTGCAAGCGTTATCGGAATTACTGGGCGTAAGCGCACGCAGGCGGTTTATTCAGATGTGGCTCCGGGCTCAACCTGGGAACTGCATCTGATACTGGCAACTTGAGTCTCGTAGAGGGTAGAATTCCAGGTGCCCAGCGGTGAAATGCGTATTGAGATCTGGGAGAGGGAATACCGGTGGCGAAGGCGGCCCCTGGTTGAACCTTGACGCTCAGGTGCAGCAGCGTGGGGAGCAAGCAGGATTCGTCCCTGGTAGTCACGCCGTAAACGATGTCGGCAGGTTGTTGTGCGCTGAGGCGTGGCTTCGGGCTAACGCGTGGGGTGACGCCGCAAGAGGAAGTACGACGCAAGGTTAAAACTCTCAATATGAATTGACGGGGGGCCCGCACAAGCGGTGGAGCATGTGGTTTTAATTCGATGCAACGCGAAGAACCTTACTGAATGTGACATCACGGAAACCAGAGATGAGAATGTGCCTTCGGGAACCGTGGAACAGGTGCGCATGGCGCTGTCGTCAGCTCGTGTTGTGAAATGTTGGGTTAAGTCCCGCAGCGGCGTACTATCCTTTGTTGCCAGCGGTCGGCCGGGAACTCCAAGGAAGACTGCCAGTAATAAACTGGAGGAAGGTGGGGATGACGTCAAGTCATCATGGCACCGACCAGAGGCTACGTATACAATGGCGCAAGAGAAGCGACCTCGCGAGCAAGCGGACCTCAAGTGCGTCGTCCGGATTGAGTCTGCAACTCGACCCCATAAGTCGAATCGCCTAGTAATCGTGGATCAGAATGCCACAGTGAATACGTTCCGGGCCTTGTACACCGCCCGTCACACCATGGGAGTGGGTTGCAAAAATGAAGTATACTTCGGGAGGCGCTTACCACTTTGTGGAACTGGGGTGAGAATGTAACAAAGGTAACCGG
+
*,75027*5)'),+678+//09:,+.,+3.-*$&)+./1..-.7:3791--.-02)/+*-,2/,+,00.--)+5.6/(5-221141----/68--..+/4*'*'*('*&('**+6-7,-*('++/)''#$%+-0*()'#&((*$&*,6*0.,2;0/,**-+2123323,3$*&',/45(()),,,/(5,4241457530,++,(*/.+($(%&66255:3-00.*+.00+'(&(,+(2.023/*0&##0'/.13773.,))+/,+.'%$%%%&&,(*+))))),-)..,..-*-,-1*(0+,)**))3484.+02)((..2+0,*)&.17769++,(*+*+-436030/05.,,.,.,(*,15,*/5))%%'),+1-1522--$0--.+))(%++'3+57)*),27(,*1+'-'$$)*+)(321+'-#&+14:7975'1-.000*,%'%+*)2**)(0,-,/001.024/2/*,1,&,(-&)*))+$/#(**&'%'%/*&/--)(+)%&(*,-2%.&')-(.++&*0.*+.++.+()''-+,..//24987-386(..0480113273-//5710/0+6;0798;2000/3595/,./4(*0-.-*&&$&(+/+/0.000/'(--+,&&,++,+..--+*.))045;::;4<;.9126-,)('+'0,,.+'*-0481)%%')*&-.,045867/00.-.,.0()6509616-)))22))1-&1,+*&'$)+*247+48++3-/74,5.2.2011-,6417309(/+(.&'')*2.2/,,+())-928682.*-,1.2-/*3-11----.3+&*-3987+)*/.&-)*-26-,(&%.)(*''%#%%,.-.*(%$'(&*%(('*,103/,)-*+&(+-(+,745*'&%$&,.8710-,,0-/(/)**./053757445431852*+'*)/0((1.1*+'&%*+,2.2*.51.+*)(),0358./%-//++)++-302&'-%/#%$$&')'+2-32((-))+*.4.-+-,)'**401.)*+286+*+%'%*++($+')'-+()+,++*('*+%*-60*.**%%%)((,-)+-*)+*)+&&&'*'+)%%&(,*6
