# Supplementary material for: De novo species identification using 16S rRNA gene nanopore sequencing
Source: PeerJ. 2020 Oct 21;8:e10029. doi: 10.7717/peerj.10029 (PMC7585375; doi:10.7717/peerj.10029)
Supplement: Supplemental Information 3 [file peerj-08-10029-s003.zip › pass_fastq_runid_2c9cf7bc05858273f10e7d7ec552fc0bd742dc3e_493.fastq]

@92195e6b-382b-4b85-809f-fdd8db008390 ch=43 read=134393 start_time=2019-12-13T15:10:00Z barcode=BC01 runid=2c9cf7bc05858273f10e7d7ec552fc0bd742dc3e
CTCCTACGGGAGGCAGGTGGGAATATTGCACAATGGGCGCAAGCCTGATGCAACCATGCCGCGTGTATGAAGAAGGCCTTCGGGTTTATAAAAAGTACTTTCAGCGGGGAGGAAGGGAGTAAAGTTAATACCTTTGCTCATTGACGTTACCCGCAGAAACACCAGCTAACTCATTGCCAGCAGCCGCGGTAATACGGAGGGTGCAAGCGTTAATCGGAATTACTGGGCGTAAAAGCGCGCAGGCGGTCTGTTAAGTCAGATGTAAATGAAATCCCGGGCTCAACCTGGGAACTGCATCTGATACTGGCAGGTCTCGTAGAGGGTAGAATTCCAGGTGTAGCGGTGAAATGCGTAGAGATCTGGAGGAGGGTACCGGTGGCGAGCGGCCCCCCTGGACGAACTGACGCTCAGGTGCGAAAGCGTGGGAGCAAACAGGTTAGATACCCTGGTAGTCCACGCCGTAAACGATGTCGACTTGGAGGTTGTGTGCCCGCCAGAGGCGTGGCTGGAGCTTCAACGCGTTAAGTCGACCGCCTGGGAGTACGGCCGCAAAGGTTAAAACTCAAATGAATTGAGGGCCCGCACAGGCGGTGGAGCATGGTTTAATTCGATGCAGCACTTGAAAGAACCTTACCTGAATGTGCATCCACAGAACTTTCCAGAGATGGATTGGTGCCTTTGGGAACTGTGAGACAGGTGCTGCGCTGTCAAATCAGCTCGTGTTGTGAAATGTTAGGTTAAGTCCGCAACGAGCGCAACCCTTATCCTTTGTTGCCAGCGGTCCGGCCGGGAACTCAAAGGGACTGCCAGTGATAAACTGGAGGAAGGTGGGGATGACGTCAAGTCATCATGGCCCACCCGACCAGGGCTACACGTGCTACAATGAAACATGCAAAGAGAAGCGACCTCGCGAGAGCAAGCGGACCTCATAAAGTGCGTCGTGGTCGGATTGGAGTCGCAACTCGACTCCATGAAGTCGGAATCGCTAGTAATCGTGGATCAGAATGCCACAGTGAATACGTTCCGGGCCTTGTACACACCGCCACGTCACACCATGGGAGTGGGTTGCAAAAAGAAGTAGGTAACCTTCGGGAGGCGCTTACCGCTGTGATTCATGACTGGGGTGAAGTCGTAACAAGGTAACCGG
+
,/.)*.2/97.03.)+../-0).*(*,((),3<43362357935;565755.&+0,4/77*-10.22233/+,++)-64:5)//28)&*,45.--,,*-19-+-0)/6/*.(,(,1*'()(.+*,,1,023:/99./55/431+**/.++6+(-*','&&'*+%---+2*+-%))%,2000//7.++')+*%'(120.//.../8979311-2-0%.,*2.4548000/0084**(((()*,//-97720525+-,2*,.72/--)%')46,5-)'1++14193927:-3--:654410-././**&)&())*,0557+',3.0%*'*+)0(%)')-**+*0./-07204524/-,+./34::0+-',,)*-2629/+5)'))*,510610,-.866'&3.//019::;468987+,+)+0/4298)+25:'2++**1.,//--73/1;:78483,-./:444:76/.//.8653244.,3.19//.-*363(.(((%)--4-6,(&&&$&**+)*&)'(&*-/11:9887;552+,-)*&**(+*2+)2*6+.403/8940451:1/)$&*++(,6+46))0/3,(')-911.%)*+./++8.596;0-.//:1-0)))))39)(245/*%'*(''%$&$(#&'--.((--34-23*/)+''',-50/:.43550*&*&&)*.1014.*+,-/*4,3-0453-,,+-,$%%'),011278.19-/037.,*:-)4/70.'()-6.0435,,0.%++$05-/64663095.1:019556397-)3:47.98)348.93((+*%**((&&&,)),4;;8::.+2-.6.5,/51*12683//022/468:2-.(*++('.+*,--6-/5762*)$&'*8893.1&*%((&,,.%113-((()-*-.07/0001.**)*,9:4:6<4652///0:2211577638)5/6(3*4.2-***((+0743++++,7557161/-5'**757112.,3-7.0.974220()+-,-2623'443+9/08.-01,%,&+//40.,,+,,04+++%('*++-/277859*,)*-6159/61;8.,%)('())(('+)14:8/8*'-2.2142048%(+(*268:9554323455-,,/5010,),5338.9045:610
@7fc92cf9-9fd7-4469-ba1a-e5ab33495802 ch=149 read=91581 start_time=2019-12-13T15:09:51Z barcode=BC01 runid=2c9cf7bc05858273f10e7d7ec552fc0bd742dc3e
CTCCTGCAGGGAGGCAGCGGTGGGGAATATTAGCAATGGGGAAACCCTGATGCAGCAACGCCGCGTGAGTGATGAAGGTTTTCGGATCGTAAGCTCTGTCTTTTGGGAAGATGTGTGGCAATTTGCCAAAGGAAGCCACGGCTAACTACGTACCAGCAGCCGCAGTAATACGTAGGTGGCGAGCGTTATCGGATTTACTGGGCATGTAAAGGGAGCGTAGGCGGATGATTAAGTGGGATGTGAAATACCCGGGCTCCAACTTGGGTGCTGCATTCCAGACTGGTTATCTAGAGTGCAGGAGAGAATTCCTAGTGTAGCGGTGAAATGCGTAGAGATTAGGAAGAACACCAGTGGCGAAGAGCGACTCTCTGGACTAGCTGACGCTGAGGCTCGAAAGCGTGGGGAGCAAACAAGGATTAGATACCTGGTAGTCCACATAATGAAACGATGAATACTAGGTGTGGGGTTTCAACACTTGCGTGCCGCCCTTAACGCATTCGTATTCCGCCTGCAGGAGTACGGTCGCAAGATTAAAACTCAAAGGAATTGACGGGGACCCACTGCAAGTAGCGGAGCATGTGGTTTTACTAATTCGAAGCAACGCGAAGAACCTTACCGCCGGCATCCCTTGCATTACTCAATCGAGGAAATCCTTCGGGGACAAGGTGACAGGTGGCGCATGGTTGTCGTCAGCTCGTGTCGTGAGATGTTGGGTTAAGTCCCGCAGCAGAGCGCAACCTTGTCGTTAGTTACTACCATTAAGTTGAGGACTCTAGCAGAGACTGCCTGGGTTAACCAGGAGGAAGGTCAGGGATGACGTCAAACCATCATGCCCCTTATGTGTGTAAAGACTACATTGCTACAATGGCTGGTACAGAGATGCAATACCGTGAGGTGGAGGCCAAACACTAAGAATAGTCTCAGTTCGGATTGTAGGCTGAAACTCGCCTACATGAAGCTGGAGTTACTAGTAATCGCGAATCAAGTGTCGCGGTGGTGATTCCCGGGTCTTGTACACACCGCCCGTCACTGCGGTTGGCAATGCCCGAAGTCCGTGAGCTAACCGCAAGGAGGCAGCGGCCGAAGGTAGGTCACAGCGAGTGAGGTGAGAATCGTAAAGCAAGGTAACCGG
+
*,1'&$-#+0-(-3..23&52065(///(/'%$(+6..10,%*/-3+-.677703-1*++463466-&&&'*,-58250;5/-,8/783--'&'+99980787(-73,,+,+&)(')//).+1*')(./)-(&'%.2/1//--5.5545472731,+'+1102%.0-4../336.7..//-/8:727///*2*/3+*228200&0&$,3++2,&)+9710642579924240286;982..)(10-'0&'*.0-.9*1+()(31/053211032+))'+*.2/20--03.+*--/521*)*&(%((.3,))34/(),./765389--.;85.*)).-/0*.)',0/789683341.//+&+-6741//*,27//+%&'(*+7/.-,%'%$#0--2+)*,4335))'*-5+,/(,+&2+,,-+)+)(+.62212*'(%&'')%19+20/122;:755.278876::./:52-(*%&'')+02257225%&)'&+%*)-.$&)%&(')+1*($$$.)'&&&+-;883740+)2*9::,++*.,)((*++.,-7))58,5/)#('$+-%#$#&&&-)%,1.-(,,-*+%$$')5-90-/-,,:57,,)*/**0,,)&#&&$('()-01-,(&&''%,,)++*(&)+)))&))(*/:.59.680054/7/-.56-8..2/,(++//510'/266911223-.+,*014503463:,42/630--,1)+63,6)((*-075045+1(,-+8..,4622247;1321/0.5+',,-731.(,-'((((,)+046664-7,1+6,1((00//,+*&&*0-+,2497775<;9;:76,,&/55+121-,-**,+,)),/0'''%&+'(+,/3:96;665/,&)))*++97223..0625/,*(-+-&)'0-98--***&)'1,&,+/435(*-46'1%,*)(*/8497.21,...1:66357-1+++56,+*7,,,-,++.*++*()(-,1-*++&)**/,.-.1*,)*),2/)265315/001..+.520:9/,.()'**(++3.71/:0,04(%%()(+5)6,.3657;8;14/+00+.-**(),-/100++)($&(&*%(&,-'&'%'$*)+))(*)//3013)$+0-(+..64:.9
@8da8e56d-c5c6-482b-98f4-d85cc72ee2fa ch=47 read=111034 start_time=2019-12-13T15:09:47Z barcode=BC01 runid=2c9cf7bc05858273f10e7d7ec552fc0bd742dc3e
CCAGTTGCAACGGCCCTTCACCCCAGTCGTGAATCCACCAAAGTGGTAGCGCCCTCCCGAAGGTTAAAGCTACCTCGCTTCTTTTGCAGCCTCCCATGAATTGTGACGGGCGGGTAATAATACCAAGGCCCAGGAACGTATTCTGGCATTCTGATCCACGATTACTAAAGCGATTCCGACTTCGCCGTCAGGTTATCAATCCGGACTACGGACGCGCTTTCGCAAAGGGTCCGCTTACTCTCGCGGGAGTCCCTTCTCTTTGTATGTGCGCCATTGCTGGCATGTGTAGCCCTGGGTCGTAGGGCCATGATGACCAGGCATCATCCCCACCTTCCTCCAGTTTATCACTGGCAGTCTCCTTTGAGTTCCTGGCGGCCGGACCGCTGGCAGCAAAGGATAAAGGGGTTGCGCTCGTTGCGGGACTTAACCCAACATTTCACAACACAGGCTGGCGGCAGCCATGCAGCACCCTGTCACGGTTCCCGAAGGCACATTCTCATCTCTGAAACTTCCGTGGATGTCAAGACCAGGTAAAGGTTCTTCGCGTGCATCCAGGTGAAACCACGCTCCACCGCTGGCTGGAGGCCCCATCAATTCATTTTGAGTTTAACCTTGCGGCGTACTCCCCGGGCGGTCGACTTAGCGCGTTAATCGACCACGCCTCAAAGTTTTAACCTCCAAGTCGGCATTCGTTTACGGCGAAATGGACTACCAGGGTATCTAATCCTGTTGCTCTACGCTTTCGGGACTGAGCGTCAGTTGCAGGCCAGATCGTAACTTCGCCATGAATTGTTCCTCCATATATCCTACGCATTTCACCCGCTACACTGATTCCTACCCCCTCTGCAGAATCAAACTGCCAGTATCAGATGCAGTTCCCAGGTTAAGGCCCGAAGTTCGCATCTGACTTAACCGACCGCCGCAAATTGCGCGTACGCCCGAAGTGAATTCCGATTAAGCAGCCTCCGTATTACCGCGGCTGCTGGCACGGAAGGTTAGCCAGTCGCTTCTTCTGCGGGTAACGTCAATGGGCAAAGGTGTGCTTCTCCTTCACTCGCTAGAAGTACGCCTTTACAACCCGAAGGCCTTCTTGCATACGCGGCATGGCTGCATCAGGCTTGCATACATTGTGTGCAATGTTCCTACCCCACTGCTGCTCCTGAGGG
+
1,(,18.1.),(')&$%''%//0,%$-.%,*0952'$'&*,.)+03*)%&%(,()+*((-4*0+6/5*)4/-,().&**,&2782/--&5-'+7-,1/'')+&'))-,332.0+)(&)'&(',(.')'&((*/4130,403./&%,'(+:++/03.,(--/18-,,')&&'*54944-,)()'(((())%-./3(-.*92/-0002,%(''*+()%(*00$$%(.(')*)2)')0-&)*-,10501.(*+/6-3;56/176*+'&%%%&).3786.++-)(#'%(')'//01*,0,,,+-/+2424++*+''''%%'()%0420947,(*)*.,-0/++-1<805768/6/.-5442.%&'%%%307/(%)(''+,,63687/0/.6+%&)*2-217325'*')(.-*-0216200+((--*))'-*1-(-10/59/-+*-')%(%,+-+1-..6.,+/.,0*0-00.07()(--),-779.4)((('(*&.)+50367:87500()&'*(*'+-0977--.*4/56:.+))*3'(*,478;500+-(**+/(&'$*#')(+)('$#%&)(-/(&%)&%#),'(*-01/*,1295:4/.54-(&*,86.121031//--&+&()30.(*.))&.,..)--1.',++)0)-'+*(&(/)/-/71-+-&&%+,*.+1.*,,(*-.-1+*$'%((&00$$*('%%%'&.2587516)+(&,),.52:457926:+.),#$(&',,*-'34,1-++12*00%5/0133451;1+*'&%'%%%*4.35-++%%&),)18./,//17674+/''$+),*,::6.25)*5821./,)...0,(),200.++)$(&)%(&'&*''%%,+'')*-02/2322&3317*)&0+*)'(*,2/*(&%'+7*%)+-/.*'&''1./+,12*(,&&&().+/('%&$'%*)+.)&''%(&1)61/0-/200*$&$$''(+*'',/.,-2--+3-0/22.*)'-)-**,,,,*,/4'/)'$%*425;7,+*)0*+26634614/+05009.*)*%.))*0+-05+34''(-+,+&&')''-.+,,+0(%'(%0+()01/400..'&&%')*+,(*+1,(,+*)+(*)*++.1(%&$%%&&*,/:++(**..62211.'%$+),,%)**,('(&,+)(%&**
@18e65e3c-de82-4eb6-82a6-7fc294a5ecac ch=398 read=90774 start_time=2019-12-13T15:09:39Z barcode=BC01 runid=2c9cf7bc05858273f10e7d7ec552fc0bd742dc3e
TTGGTATGCACTTCGTTCGGGGTTACGTATTGCTGTGGTGCTGAAGTTGTCGGTGTCATTAACCTTTCTGTTGGTGCTGATGTACTCCGGGGAGGCAGCAGTGGGAATATTACTGTGAAACAGCCTGATGCAACCCGCGCGTGTATGAAGAGAGCCTTCGGGTTGTAAATTACTTTCCATGAGGGAGGAAGGGAGTAAAAGTTAATACCTTTGCTCATTGACGTTACCGCAGAAGCACCGGCTAACCGTGCCAGCAGCCGCGGTAATACGGAGGAGTGCAAGCGTTAATCAGATTACTGGGCGTAAAGCGCACGCAGAAAGCGGTTTGTTAAGTCAGATGTAGGAATCCCCAGGCTCCAGCACAGAGACTGCATCTGATACTGGCAAGCAGGTCTCGTAGAGTTAGGAATTCAGCGGTGAAATGCGTAGAGATCTGGAGGAATACCGGTGGCGAAGGCGGCCCCCCTGGACGAAGACTGACGCTCGGGTGCGAAGCGTGGGAGCAAACAGGATTAGATACCCTGGTAGTCCACGCCGTAACGTGTCGACTTGGAGGTTGTGCCCTTGGGCGTGGCTTCCGGAGCTAGCACCGTTAAGTCGACCGCCTGGGAAGTGCTGGCCGCAAGTTAAAACTCAAATGAATTGACAGGGGGCCCGCACAAGCGGTGGAGCATGTGGTTTAATTCGATGCAGCGCGAAGAACCTTACCTGAATCTTGACATCCACGGAAGTTTTCAGAGATGAGAATGTGCCTTCGGGAACCGTGAGACAGGTGCTGCATGGCTGTATCGTCAGCTCGTGTTGTGAAATGTTGGGTTAAGTCCCGCAACGGGCGCAACCCTATCGCTGTTGCCAGCGGTCGGCCGGGAACTCAAAGGAGACTGCCAGTGATAAACTGGAGGAAGGGATGACGTCAAGTCATCGCCAATGGCCCTTACGACCAGAAGGGCTACACGTGCTACAATGGCGCATACGAAGCGACCTCGCGAGAGCAAGCGGACTCCATAAAGTGCATCGTAGTCCGGATTGCAGTCACGTAAACTCCCATGAAGTCGGAATCACTTAGTAATCGTGGATCCAGAATGCCACGGTAGATACGTTCCCGGGCAGCAACCGCACACCGCCCGTCACACCATAGAGGTGGGTTGCAAAGAAATGCATTAACCCAACCTTCAGGAGGGCGCTTACCACTTTGTGATTCGCGGCTAAGAGGGTGAAGTCGTAACAAGGTAACCGG
+
%$'.../,+$)(),'*2.(+'',.,./5/7/-.10+*)*+/,,/.(-3+12&..))&#(&&%*(37.*775543068510/(,%,,/)+&2.*.0/234/./*7-4--*9*#(#&$&%,+-*(.7/217./2*-+&$%'*+))+*+00/)(('),3.45-8/20,349'.')*69.31,))(+2-*+,,,)01'*,.64('.5151,.,-0**123/30.*0//3.07,4,(.)&+-74(52.,))*)+878.-.(*-/'+'+*+8-+*..//+&+,221-.0-9-5-65%1()2024;9777484-+,00*/+-&*,*'(-5748802;69179*7/.,*)'&).)*39*&473/9&-#)##%'%&)((+++.7++.556804.-5'-(0(+*//-/-**&()'0)2*2*((()-30009833463400/02769.,3,*2/04:36/6..'))&(+'/+/6:7-+/545,.*(,//0012436$36661.*-')-37:1(*,7:68$.2'+*+(-.--85,,&&''*24,./36.*)%(((',441,)'1*4353;13-57,/3-,1,-),+*-+1(.+,+,+&''$*')*0/.*-23788.00,&*'*(%'()+405/221(+)94<;5760495./*,-,*+-'/283*36)&&'(,***.1079.11(-..,66:5394:0,-/(/--+),**)*)*,233/2530*'*,-,)%)-.3-+,45.5//9<-5++)*+..,%(+-143624--.8.0,2;795-..0.769:;;22111:8:9758:899///009928-+(&'(*'(4.02+--.-3319**/1(.)((*++3,25/)+94()/)...82-,--2-/0725'92.001707+++'+,089:8/00-.12;:865/)+*)(-4-887897831*)+-./.&%#%#'&+/.&%($$')89,+)&*.020**&)%()+6365;645214563+$((&&53414702,**%'(30(**+&''(+&+)4..044'25--,,,.),-+8)$%%&*('(&.+--''1-''-,/0-.4'4,73/&()''(0.7120///,+.(*+/33483.4395&&70-..2091-021-&'',')&$(&)'053390-/0/0.38'+'(%'&('/./901281%).('()$%)(&($%*00/055(/2*+3-2485:469(,25,,779894''--,,-*)(.2**&)*)+3/2266461624:4:28
@8ddc7362-0076-4012-b836-649d05100a4d ch=283 read=100272 start_time=2019-12-13T15:09:21Z barcode=BC01 runid=2c9cf7bc05858273f10e7d7ec552fc0bd742dc3e
CTCCGGAGCAGCAGTAAGAGGAATTTTCGGCAAACCTGACCGAGAGCAACGCCGCGTGAAGGAAGAAGGTTTTCGGATTGTAAACTTCTGTTATAAGGAAGAACGGCGGCTACAGGAAATGGTAGCCAGTGACAGTACTATTAGAAAGCCACGGCTAACTACGTGCCAGCAGCCGCGGTAATACGTAGGTGGCAAGCGTTATCAGGATTATTGGGCGTAAAGAGGGCAGGCGGCAGCAAAAGGGTCTGTGGTGAAAGCCTGGAAGCTTAACTTCCAGTAAGCCATACGAAACCAGGCAGCTTCGAGTGCAGGAAGGTTAGATTCCATGTGTAGCGGTGAAATGCGTAGATATATGGAGGAACACCAGTGGCGACGATCTGGCCTGCAACTGACGCTCAGTCCAGCGTGGGGAGCAAATAGGATTAAGATACCCTAGTAGTCCACGCCGTAAACGATGAGTACTGGTGTTGGATGTCAAGTTCCAGTGCTGCAGTTAAGCGCAATAAATTACTCCGCCTGAGTGAAGTACGTTCGCAGAATGAAGAACTCAAAGGAATTGACGGGGGCCCGCACAAGCGGTGCGACATGGTTTAATTCGAAGCAACGCGAAGAACCTTACCAGGTGTGACATACTCATAAAGGCTCCAGAGATGGAGAGATGGCTATATGAGATACAGGTGGTTATGGTTGTCGTCAGCTCGTCGTGAGATGTTGGGTTAAGTCCCGCAACGAGCGCAACCCTTATCGTTAGTTACCATCATTAAGTTGGGGACTCTAGCGAGACTGCCAGTGACAAGCTGGAGGAAGGCGGAGATGACGTCAAATCATCATGCCCCTTATGACCTGGGCTACACACGTGCTACACAATGGATGGTGCAGGGGAAGCGAGTAGCCGCGAGGTGAAACAAAACCCATAAAACCATTCTCAGTTCGGATTGTAGTCTGCAACTCGACTACATGAAGTTGAATGCGCTAGTAATCGCGATCAGCATGTCGCGGTGAATACGTTCTCGGGCCTTGTACACACCGCCCGTCACACCACGAGTTGATAACGCACCCGAAGCCGGTACAACCGCAAGGAAGGCTGTCTAAGGTGGGATTGATGATTGGGGTGGGGAATCGTAACAAGGTAACCGG
+
$%(&$'$&''&'&++/)'',&/(2788.0&)#%*'')))6.-+)),-980./7--,//-4100/+-2-432.,1/9/.9.347/+-)())+/./78+6..+19939-6,,*-.'-,/62.-++((+1%..14,&+-*,,'+()&,+*'341001.-/8233615439-&('&/.0304,2-..;864.0-.236846232/.1$.'',*(./1:622/383((**0412;984.'--,+*(,0813496863133102757'-(((,+1)''*,'')00.,.*%&%&&)-2.7499/-*(&,%'')**0/43+,)/$$$'+-425)1././/0-0-/)+-.*+1;:;::964-/37*,1*/014898)-(()00&&111879;:98:74,,,++//0)2-:'(&'*7999,(--;;75048,1.-'%'-,2:.*,8889341+-069341*)'),.,)+++,*&*++7/7/;7%/+1/--90(),.,01170141*'%+*-/4134)4(%*015+/576--/)(&%&(*-7;766.+1.-311'..01917,,++-446671887/.7/***-/3.41730',(''(-)8;;.:898.-3+0.&1.+,..(,47.9..7;(/)*%0)+,+,$,'((+.4+0372:'()-.-::3+)(').+57575.-,,,-**,(46603.7,.)3-8+.,*,0..0-6-.-*,4767962:1/3493+')*6--3337,,-.,31429/0.+.2-2..,70/7;9:953648.31+3:4,1.0.&)*),/./4471.//.5568--.-5--1,2/614-&(+9899666542()*,,10'/0*)&+(0/0:2861'+,/.-*)+,.162.,.(..,)+,,2780/'0-,(+-))&&#(*.15'*$&'(-)+0%-/;<9-<9463;;53:9:9668025;75/,9,./9899;::09//./03776685:5,.)($%''+'(+'%-%%'&***(*,.+-,-01302,42+'/+-778;757/865336/120--(.301:/021,-,07030*+++,,,68*#'$)))+.1*2,.((()*-1'),/.01---0+--/611/0/-7<0/5++,,,-40201&'&((*%)./3999934.3/1051-7
@50579236-cbb0-49a5-a386-7217796a1b72 ch=276 read=105886 start_time=2019-12-13T15:09:12Z barcode=BC01 runid=2c9cf7bc05858273f10e7d7ec552fc0bd742dc3e
CTCCTACGGGAGGCAGCAGTGGGAATATTGCACAATGGAAGCAAGCCTGATGCAACCATGCCGCGTGTGAAGGCCTTCAGGTTGTAAAAGTACTTTCAGCGGGAGGAAGGGGAGTAAAAAAGTTAATACCCAGCTGCTCATTGGCGTTACCACCCGCAGAAGAAGCCTCGGCTAACTCCGTGCCAGCAGCCGCGGTAATACCTGGAGGAGTGCAAGCGTTAATGGAATTACTGGGCGTAAGCGCACGCAGGCAGTTTATTAAAGTCGAATGGCAATCCCGGGCTCCAGCCTGGGAACTGCATCTGATACTGGCAAGCACCCGGAGTCTGCGGGGTAGAATTCCAGGTGTAGCGGTGAAATGCGTAGAGATCTGGGAATACCGGTGGCGGCAGCCCCTGGACAGACTGACTCCAGGTGCGAAAGCGTAGGGGAGCAAACAGGATTAGATACCCAGGTAGTCCGCCGTAAACGATGTCGACTTGGAGGTTGTGCCCGCTTAGGCGTAGCTTCCGGAGCTAACGCGTTAAAGTCGAGCCGCCTGAAATTGCAGCCGCAGGTTAAAACTCTGGAAATGGTGTGGGGCCGCACAGAGTGGAGACATAGTTTAATTCGATGCAACGCGAAAAGAGAACCTTACCTGGTCTTGACATCACGGAAGTTTCAGAGATGAGATGTACCTTCGGAACCGTGAGACAGGTGCTGCGCTGGCTGTCGTCAGCTCGTGTTGTGAATGTTGGGTTAAGTCCGCGGCAGGGCGCAACCCTTATCGCTGCTGCCAGCGGTCGGCCAGGAGACTCAAAGGGAGACTGCCAGTGATAAACTGGAGGAAGGTGGGGATGACGTCAAGTCATCATAGCCCCTTGACGGGCTGCACGTGCTACAATGGCGCATACAAAGAGAAGCGACCTCGCGAAAGGAGAGCAAACGGACCTCATAAAAGTGCGTCATGAAGTGGTTAGGTGGCTCACGACTCCGTAAAGTCGGAATCGCTAATAATCGTGGATCAGAATGCCGCGGTGAATACGTTCCCGGGCCTTGTACCACCGCCCGTCACACCATGAAATTAGGTTGCGAAAGTAGGTAAGCAGCCTTCCGGAGGGGCGCTTGCCACTTTGTGATTCATGACTGGGAGTGAAGTGTAACAAGGTAACCGG
+
)*44+%/$41,0.++-,)34/6100..410//.10/2..*&&(5%240.),)')%.+2,)+*).*,-,**1*,+3081'4136)+1:8,+..049:0*.-/86,.-.-*2-)&&**:948,,7,5,3)3-(&''&&%*)(1,/)2).,&+)%)/3*,,,1)&*,%&&$&&'**/-//06452/-./3/036/,+++/4/#&%&,--)'%()*+0026112,&-$)((.--..+*'&$'%%%%%('/.51,-.+16;1(+/20,-85)%..)*''.(,0*,1,+,5()*0.-/44122,,-++71/00117,)%('$%$+'('(%&),*'%&))('0(5)9)<+)1610-+/.165((,*(348530/--.1/)*'%%'%*4+/1/5--,,(+0;8/-5858)),*(*(-,3)*28676///,*)-01403,'*,1:+5/21+8.1/77,5*+(-0565,-+(,;94361+)*+(.--2-1.&-)*,)2'0(,2-%((%&+0.,+*,,0202)3)..133*)((),.0-,7/.''7:5863.(,')'$(&.34./*'+(5,99-12+$'+*+,-1*((''),('&$&*+,((&((+%&('')%00:5786;6..0.066-+)*-3+)&%('**7,3---**06.4-.&5043&0-2.1-.83*%&)*1..*)%(%)$.0203(+(,8:65(%*+0,)/-795+/*+(5)*+188466-,../56-372,+,.*.22.65-2)-+*10*,.-3((+))*.-239*(0,33***'%%%*2(*+.547.7/2&-*&&0/277:.+2)&),.76861/2/035<89:::0-,-**)(,.33,,,-..75/*'*+8:8--.+45*&%%((+(*-)+&,%(*-0772709-+'')2322525('('''&'0.3634))&''(*,)-'(,08%*())(45668498&')*(354./)'(%''-)8&+)')%'&'$&&'+,/-(&%,,,-5+507563.,-,&,203399:810(()43*63*0)2/))22.1((,200+489.6-),,0'%)'%((('++)--01*0)('((-(/55:1/(+)*%%$,)(,(%&%&,+5/6'.,)+/,(+/*1)$,.&(+-((.,.446020-00(-(%&*+-/**)(+/01:,83656443
@e9fa5e3b-1b65-4c7a-b378-cf4cdaa1a369 ch=340 read=104588 start_time=2019-12-13T15:09:12Z barcode=BC01 runid=2c9cf7bc05858273f10e7d7ec552fc0bd742dc3e
TGAGTTGCCTTGTTACGGCTTCACCCCAATCAGTAATCCCACCTTAGACAGCTCCTTCCTTGCGGTTAGGCCACCACCGGGTGTTATCAACTCTCGTGGTGTGACGGGCCGGTGTGTACAAGGCCCGAGAACGTATTCCTGCGACATGCTGATTCGCGATTACTATAGCGATTCCCAACTTCATGTAGTCGAGTTGCAGACCACAATCCAGGCTGAGAATGGTTTATGGGTTTTCGCTTTACCTCGCGGCTGGCACTCACCCATCCATTTGTAGCCCAGGTGCAGGGCGTGGTTGACGTCATCCCCCACTTCCTCCAGCTTACATTCACTGGCAGTCTCGCTAAGAGTCAACTTAATGATGACAACGATAAGGGTTGCGCTCGTTGCGGGATAACCCAACATCTCACGGCGAGCTGAGCGGCAACCGCGCCACCTGTATCTCATATAGCTATCTCTCCATCTCTGGAGCCTTTGTAAGGTATGTCAAGACGGTAAGGTTCTTCGCGTTGTTCGGTCGCCACGCATGCTCCACCGCTTGTGCGGGCCCCGTCGAATTCCTTTGAGTTTCATTCTTGCGAACGTACTACTCAGGCGAATTACTTATTGCGTTAACTGCAGCACTGAACTTTGACATCCAACGCCAGGTACTCATCACGTTTTACAGCGTGGACTGCTAGGGTATCTAATCCTGTTGCTCCCCACGCTTTCGGGACTGAGCGTCAGTTGCGGGCTGAATCGCCTTCGCCACTGGTGTTCCTCCATATATCTGCGCATTTCACCGCTACACGCGGAATTCCCGCGATCCTCTCCTGCACTCCTGGCTGCCTGGTTTCTATGGCTTGCGGTTTAAGCTTCAGGCTTTCACCACAGACCCTTGCTGCCGCCTGCTCCCTCTTTACGCCCAATAATTCCGGATAGCAGCGCGCACCGTATTACTGGCTGCTGGCGTAGTTAGCCGTGGCTTTCAATAAAGTGCGTCACTCGGCTACCATTTCCTGTAGCCGCCGTTCTTCCTTTATAACGAAGTTTACAATCGAAAACCTTCTTCCTTCGCGCTGGCGTTGCTCGGTCAGGGTTTCCCCCATTGCCGAAAATTCCCCTGCTGCTGCACTCCCGTAGAGACAATATCAGCACCAACAGAAGGTTGAAAAGCACAGACAACGACAACAGCACCAGCAATGCGTAGCGCG
+
((&'/-&.2/5/08//+&,,5-*./0)204/'%*17,83)(-(,,'(+&)-026724.,+.+.046,&-,.9.02(++-3-,+2/03/2).,1--*,/1113348+-41+----,*1/41/./10*(''+*+.012;0&%)*,*2143++++,:768808.)&$&(&'(+-741.(+')060-.*///211110:03101.+%')103-(,))%&'*)*)*0081-/2<+1:4&%$$(**).614('+%&$)%&$(&)%,,,-9::194*%$$%&2,&,)*'*$,0/)+*+(/8)$-'')-93;84,%*..8855741,0,((%)(*(,.-))-350+.))-*('',-/)**.,4++,//-**((,+).*,,*))3*/488..*1.2.1+)&)(*((+&(''(-+((+&*$%'&')((*,*33.,&(%$*0-356665411424462-..575554699:::9860'),()*('('&)%'*.(-.)*'%&$)-''(.1:46977914+()0*$)))&)0&'&*..02248..2+,2,,,/1-7-962))+,%&,5-7367411-4;:.8:<241/0+$&1)))*($().'+45*%'('&(10,5,*+-*6-7-65,+++%.*,280*+*()86-4*+%)'-**+1/--10)5/()*-/9,')%,,.85-+**'-.',+,0-/2+-6185(%.-))+/0--&*)*/9/0(:533((&,257754380/'0)&)()33324314559<78997-/3953276+,,-/433&3./169<41550230*%)'+&+-&2*50*'**,//0-./422451433(+.44/--.,-2-65-*+/--*+*()(,*2+,%&)4:4-581/94//27-...446',)+,547:+.))&#&/4+*+12+)-++,*.0,.3./3.3/4;12+*(+(.'+'*,(+-22-+%(*)-.0/2()((*85;4347**-+)))++07019-)('(%).+-111953/11-0;95654,++8+56:66;349;83:5/./12)(3*+91-*2*+)(*.15.32513::86;1)-&&%2(++;0//55/89:2572.;8*098*)44*.705;;/3-351+++..-1.10')*98(*6-0'($2/80/13.12.03223,+2(0/*+'(.2,%+++'&*,-03.)%%#&%,-/3;421432-4-(*$'#%%
@96656001-55fc-443b-a28e-1e75a2d967bc ch=251 read=198759 start_time=2019-12-13T15:09:11Z barcode=BC01 runid=2c9cf7bc05858273f10e7d7ec552fc0bd742dc3e
CCGGTTACCTTGTTACGACTTCACCCCAATCAGCGGCCCTGCAACCCCGGCCGCTGCCTCTTGCAGTTAGCTCACGACCTCAGGTGTACCAACTCTCATGGTGTTGACAGGCGGGTGTGTGCAAGACCTGAGACATGTTATTCACCGCGACATTCTGATTCGCGATTACTAGTAGCTCCAGCTTCATGTAGGCGAGTTTCAGCCTACAATCCGAACTAGGGGCTGGATTTTAAGTTGCTCCACCTCACGGTGTGTGCATCTCTCTGTACCAGCCATTGTAGCGTGTGTAGCCCACATAAGGGCATGATTTGGCAATCATCCCACCTTCTCCTAGTTAACCCAGGCAGTCTCGCTAAGTCCTCAACAATGGTGTAACTAACGACAAGGGTTGCGCTCGTTGCAGGACTTAATAACATCGACACGGGCTGACAGCCGTGCACCACCTGTCACCTTGTCCCTGAGGGGGATTTCCTCGATTAAGAGTAGTGGGATGTCAAGTGTAGGTAAGGTTCTTCGCGTTGCTTCGAATTAAACCACATGCTCCGCTACTTGTGCGGATCCCGTCAATTCCTTTGAGTTTTAATCTTGCGACCGTACTCCCCAGGCGGAATACTTAGAAATGCGTTAGCGGCGGCACGGAGTGTTGAAACCCCCACTAAGTATTCATCGTTTTACGGCGTGGTCTGGGAGGGTATCTAATCCTGTTTGCCCCCACGCTTTCGAGCCCCTCAGCGTCAGTTACAGTCAGAGAGTCGCCTTCGCCACTGGTGTTCTTCCTAATCTCTACACCTTTCACCCGCTACACTGGGAATTCCACTCTCACTCTCCTGCACTCTAAGATAGCAGTTTTGAATGCAGCACCAAGTTGAGCCGGGTATTTCACATCCCACTTAATCATCCGCGCTCCCTTTGCATGATAAATCCGGATAACTTGCTCGCCACCTACGTATTACCGCGGCTGCTGGCGCAGCTAGTTAGCCGTAGCTTCCTCCTTGGGTACCGTCATTATCTTCCCCAAGACAGGCTTTACGATCCGAAACCTTCATCACTCACGCGGCGTTGCTGCATCAGGGTTTCCCCATTGTGCAATATTCCCCACTCACTGCCTCCCCATTAGG
+
65.31:,-7/;/-800,%-.61*/*)%**((&'')'04(&$&'&110*+023/688997111-.%.+6////1*+$&$'*(&((,*-,-1,'+-/./,4022.1'*+4%26004,.+-()%++3330.+)$))*$.&*2-/6545723')*(/+,+21361/27333,+.),.-'+*1)*+55:9898879645205;30//23.,03733/.30++)%-5-..*1$.29+.,*+.+&'-)'1.34.1&,-(/&)),-0064423463384335145/2./0*+--.),+,/*'(+.1,*+(('()'210/,-,--.2446.+0-.)+(50*&/.95050**,315631.0*),.'&(*2443/,,620-+%()..032421436,++.9021+(()+'((),7/50,/*',+',,/../.1))-0*))'&&0*(/%)(/+.33044522/10,/07+**'-52.)&.1-522469/5--((+**'.*211255353,-31**(+&&))-9689:89270./77.)&%))+-*&+*,/6555533560/02,-'(*+&*26*%)**&*610+0201/889*21/*2*'(,,39-2.1/299-.-3348591.('%)$***'(4,,/+',)1-*)()++*(('.+2)(5*0888)).+.'(*35<8586,30*&$%*++,++'()(&/0*,.*,046.8/.64.0/5'$&&*0.*-..5;1-**.43,0-+()*'42/426),))*-'())$)+++01*-+./6%'%,1-11:5512,+/8*,-1.+,%(%(1-/,07,'))'***+')')(*,+.%),/.4)++0,/6.00***-**'(+://///1;<+,,++,*+&'$+''&+)5*-042%2.../;/-+*++26,&%'(7153,,/1,//2-:9*./'%*#&$%(05,+2-4.5853(&$$&-.58;459)*,+-24869<883:444730'&%'$&%%'//,*+/'((%+13:5823(+(&/*,+4/&..+1/(+/:.999,8456830,.187,2232.))//,175./'(*./00+-./,411/7..+.0&0.,1613:2,03,,-:-0.7263120102*$&*%$&%%())//,%#&$%+,
@ec7934f3-8ceb-434c-8c40-fd308d7c1aed ch=292 read=175783 start_time=2019-12-13T15:09:02Z barcode=BC01 runid=2c9cf7bc05858273f10e7d7ec552fc0bd742dc3e
CCGGTTACCTTATTTACGGCTTCACCCCAGTCATGAATCACCGAAGTGGTAAGCGCCCTCCCGAAAGTTAAGCTACCACCTACTTCTTTTTGCAGCCTCCCATGGTGTGACGGGCGGGTAATGTACGTACAAGGCCGGAACGTATTCACCGTGGCATTCTGATCCACGATTACTACTTGATTCCGACTTCGCTTAGGTCAGGTTGCAGACTCAATCGGACTTCGGCGCACTTTATGAGAGGTCCGCTTGCTCGCGAGGTCGCTTCTCTTTGTATGCGCCATTGTAGCACGTGTAGCCTGGTCGTAAAGGGGCCGCGGTGACTTGACGTCATCCCACCTTCCTCCAGTTTATCACTGGCAGTCTCCTTTAGGTTCCAGCCCGGACCGCTGGCAGCAGCAAAGGATAAGGTTGCCGCGCTCGTGCGGGACTTAACCCAACATTTCACAACACGGTGGCGACAGCCATGCGGCACCTCTCCACGGTTCCCGAAGGGGCACATTCTCATCTCTGAAAACTTCCGTGGATGTCAAGACCAGGTGGAGTTCTTCGCGTTGCATCAGATTAAACCACATGCTCCACCGCTTGTGCGGGCCCGTCAATTCATTTTGAGTTTTAACCTTGCGGCCATGCTCCCCAGGCGGTCGACTTAACGCGTGGCTCCGGAAGCCACGCCTCCAAGGGGCACAACCTCCAAGTCGACATCGTTTGCAGCGTGGACTACCAGGAGTATCTAATCCTGTTGCTCCCCACGCTTTCGGGACTGAGCGTCAGTTGCAGGGCTGAATCGTCGCCTTCGCCACTGGGTGTTCCTCCATATATATCTACGCGTTTTTACCGCTACATGATTCCACGATCCTCTCCTGCACTCTAGCTGCCTGGTTTCTATGGCTTACTGAAGTTAAACTGGGCTTTCACCACAGACCCTTGCTGCCCGCCTGCTCCCTCTTTACGCCCAATGAATTTCCGGATAACGCTTGCCGCCTGCATTACCGCGGGCTGCTGGCGCGTAGTTAGCCGTGGCTTTCCTAATAGAAGTACCGTCACTCGTACCATTTCCTGTAGCCGCCGTTCTTCCTTTATAACAGAGTTTACAATCCGAAACCTTCTTCCTTCACGCCGGCGTTGCTCAGTCCAGGAGTTTCCCCATTGCCGAAAATTCCCCACCTGCTGCCTCCCGTAGAG
+
%%))/;,-/2/'11(&,-,/08,*465++-24,-,)3,,)+$&)((*,654-*,,21''*/+*.63++133+33+33(050')*)#.025+&%'$,)')6*-65660--.12681/,()('*-544'-'008,/3/1/07315335203955,.,-/96145464+.0-7-++,%),*./0:2..*--1*&%$#$+0*/&,(*./1(+3*,55:461901161-..(,$('-$#$$'&',./0)(*-+())*,,-(*((+**-*/1.45/,12212335*7.,*)**%).2,*''*,(+3112585*+'/-.1)(''*++-.4/13654.,5,)&.3286513/,1*3,-,,,--0;4//1229103/%*+.*.*++07,125897756&$%-.''07:,32::51+-&0(+'),124612)+,654.6(-%'$%*/231:5..+.(+'2)(&&(')&))+3+,-'')'''22-*+2)%(,03;37-)*%*031-)1121+&'&0/221./-41--1&'())94/,../64415(-)*'*%(27202*,0,1)&%')5&*'//0869;00(/*/131.23**&'&'&)&,)..)'12699<6)3;;50./357,-,0//.+()*2,$$$('+254.223%,+20-./,2+++*))%*+05',*/+)2.+-,00)0(-',24.+.3/8/7.5+2/44*)'(*39062.)*(-.-330-'-*+,&/)(%,*+./198320008-/.203,'+(-.81/)9:752.,/0./1*55:01),4+1,1&647,782362998:;55541)*,0768348.3)-.//33/*.,-,3984,'06.2***%%'%'4-0+++,+1*+,///.,+%+,41./12268545.51.014/2+0,**-*)'',:42%.+.2-+13/..3,,--77:8106+/2075*)00+*.+2/-,/37/%0-15-))&&&,0850+-4.0-)-)()&&-1%,31/0,().1901(+((++.25,'%&&)%,)2*-//+-0,+/600)(4--0%,('+/4634.+),+%((.+*-:15.*')',-3/4939;01//).,+(-,3/((((/::-1)),,+*,''*,/*&*,.//.,'-+,/)+),+:...3%1,5'(,*%(.9/09:4)02*.7.,014-6204($&('(+++03.33((2*,%&
@763fdff0-da6f-456c-8cd0-185fb63bdf42 ch=244 read=235717 start_time=2019-12-13T15:09:02Z barcode=BC01 runid=2c9cf7bc05858273f10e7d7ec552fc0bd742dc3e
TTCGTAGCTTCGTTCAGTTGCATATTGCTGGTGCTGAAGAAAGTTGTCAGTGTCTTTGTGTTAACCTGCTTTTGTCTCTTCCGGTTACCTTGTTACGACTTCACACCCCAGTCATGAATCACCAAAGTGGTAGCGCCCCTCGAAGGTTAAGCTACCTACTTCTTTTTTAACCCACTCCATGGTGTGACGGGCGGTGTGTACAAGGCCAGGAATTCCTGTGGCATTCTGATCCACGATTACTAGCGATTCCGACTTCATGGAGTCGAGTTGCGAACTCAATCCGGACTACAAGACGCACTTGCCAGGAGTCCGCTTGCTCTCGAGGTCGCTTCTCTTTGTATGCGCCATTTAGCACGTGTGTAGCCCTGGTCATGCAGGGCCATGATGGCTGACGTCATCCCACCTTCCTCAGTTTATCACTGGCAGTCTCGCTGAGTTCCAGCCCGGACCGCTGGCAACAAAGGATAAGAGGTTGCGCTCGTTGCGGGACTTAACCCAACATTTCACAACACGAGCTGACGACAGCCATGCAGCACCTGTCTCACGTTTGAAGAGGCGCAATCCATCTCTGGAAGAGTTCTGTGGATGTCAAGACCAGGTAAGGTTCTTCGCGTTGCATCGAATTAACATGTCCACCGCTTGTGCGGGGCCCCGTCAATTCATTTGAGTTTTAACCTTGCAGCCATCTCTAGGCGAGTCGACTTAACGATTAGCTCCGACCACGCCTGGGCTGTATAGTCAGGCATCGTTTACGGCGTGGACTGCCAGGGTATCTAATCCTGTTTGCTCCCACGCTTTCGCACCTGAGCGTGGTCTTCGTCAAGGGCCGCCTTCGCCACCGGTATTCCTCCAGATCTCTACGCATTCCACCGCGCTTCACCTGAATTCTACCCCTCTGCAGGACTCAAACTTGCCAATTATCGGATGCAGTTCCAGGTTGGGCCAGGGATTTCACATCGACTTAACAAACCGCCTGCGTGCGCTTTGCATGATAGTTCCGATTAACGCTTGCACCCTCCGTATTACCGCGGCTGCTGGCACGGGTTAGCTGGTGCTTCTTCTGCGGGTAACGTCAATGGGGCAAAGGTATTAACTGCTCCTTCACTCCCGCTGAAAGTGCTTTGCAACCCGAAGGCCTTCTTCTTACACGCGGCATGGCTGCATCGGGCTTGCGCCCATTGTGCAATATTCCCCATACTTGCCTCCCGTGAG
+
+)%%'%$&+.-')28,-1+&&$)*.0.037335771-,&*,+/,8.-0(-.011294-/1/1.-*()$&(')&#&'(*120+*1.9/1-8,(-6(**,.084,,)*)*(),8710&'343',+.80+0/00,***(3--(7)+.1,1+1.&-./795277:990;55')**,,),,/-(+03435779.:8546212,0).+/.2-6'/.))&()'$&$(+-.09600225.,-.-8-+,((')*5593.,/37;2&(&+'))*(%-0../1/3303/:1/-01-.($%&&%%$$&#%'($$%(**'*+4/$'52,-00+('&((,*()*446229,%*+.55)&%)01(%''',1/-0*$'(+3,-9::8641-*-,0560*)*+*%'%'&-1323,4,)$+..468*/(*,94,..156393)0553,$&)+.58522,,,7-8<9:774914,+,029*5.55-'*$++/312344574:440:43//1//-3*.)71/6:5477/.*,*+-(/1146%6/+./)&&('$)*-/*.010,$%)%,)*.0+%',+-/7<8::6788744.+)'*)/788868445197102358+0*+%$()/999;745539///0/+&'-'$##$+$+,(%,+,-,2,0+-(23(085*(./094:.&'/,+((.:9*4+.)++%($(+'$'&&(%(.36()*+/02531+'&$$6(-+312)''25/11262',&%&(&(++),+$'+0,--./97+.0:77899413)-./.('/,050186+7,,-:1/8.594*./23:41)+)//+*'.,--+,.*,,)'++'*,073:66829334;4682.0,191(('+*,.0./*($)(*/392.',2+.')**)).522(00416.4850-//$1&+-.671.)$*.5.06(&.,+-0).1205%6492../202'/525$.22,2:/++,&0/00+0,9.00+*0723:48927..*)*-(%)%&$$+&+2/1()*61011.,.,%**-5214934*4,*3712,:,--:942,$,&1+/..//3275253:045.+,*(/-.2;988302-/,**-,1(-+++/.-'(&#**0537-$')/:/*+9+/+'(1+-11,%()*+,*((,+00:89630*)+)*+..+.++$''(),-222.*74446134/;:,-6.1/.5...9.831*#'$'%%')*)2:+*+*''
@5e92c9fc-ae1a-47c0-b69c-1600f71e1659 ch=156 read=109800 start_time=2019-12-13T15:08:54Z barcode=BC01 runid=2c9cf7bc05858273f10e7d7ec552fc0bd742dc3e
CGGGAGCAGCAGCGAGAATATTGCACAATGGGAAACCTTGATGCAGCAACGCCGCGTGAGTGATGGTTTTCGGATCGTAAAAGCTCTGTGCTGGGAAGATAATGACGGTACCCAAGAGGAAATACGGCTAACTACGTGCCAGCAGCCGCGGTAATACGTAGGTGGCGAGCGTTATCGGATTTACTGGGCGTAAAGGCGTAGGCGGATGATGGAGTGGGATGTGAAATACCCGGGCTCGGGTGCTGCATTCCAAACTGGATCTAGAAGTGCAGGAAGGAGAGTGGAATTCCCTGATGGCCAGCGGTGAAATGCACGTAGAGATTGGGAAGAACACCAGTGGCGAAGGCGACTCTCTGGACTGTAACGACGCTGAGGCTCAGCGTGGGAGCAAACAGTTAGATACCCTGGTAGTCACGCCGTAACGATAAGACGGAGGTTGTGCCCGCCAGAGGCGTAAGCTTCCAGAGCTAACTGAAGTCGACCGCCTGGGAAATGCAGCCGCAAGGTTAAAACTCAAATAGATTATTGAGGGCCGCACAAGCGGTGGAACATGTGGTTAATTCGATGCAACGCGAACCTTACCTGATGCATCCACGGAAGTTTTTAAGTGAGAATGTGCCTTCGGGAACCGTGAGAGACAGGTGCTGCATAGCTGTCGTCGGTGTGAAATGTTGGGTTAAGTCCCGCAACAGGCGCAACCCTTATCCTTTTGTTGCCAGCGGTCCGGCCGGGGAACTCAAGGGAGACTGCCAGTGTCGGCTATGGAAGGTGGGGATGACGTCTGGGAAGTCAATGTAAGCGCGACCGGGCTACACGTGCTACAATGGCATACAAAGAGAAGCGACCTCGCGAGCAAGCGGACCTCAAAGTGCGTCGTAGTCGGATTGGAGTCTGCAACTCGACTCCATGAAGTCGGAATCGCTAGTAATCGTGGATCAGAATGCCACGGTGAATACGTTCCCGGGCCTTGTACACACCGCCCGTCACACCATGGGGTGGAGTTGCAGAGAAGTAGGTAGCTTAACCTTCGGAGGGCGCTTACCACTTTGCGATTCATGACTGGGGGGGTGAAGTCGTAACAAGGTAACCGG
+
2+61++),%-*+*'$((+)'3('(()))'%,*&,'('(,-+1'**+-185336()).+*++,/-,(*.1.0-;2:972+57++./.101,..40,+2,4.3-,+01-87143(10)'(()(('++&$%$&$%'(**-0192233.4*./-40-70/0+.%)&)060.../4190.107+5/+*55;97:8+:4'-+.5552956:8843-/+'&**33333-)06+*.26,25:779,:4237:;:588/*16:2352/231.()(**1/,+)-)(('(('+./,0-0.-)$%%)&*(/+.0,60)+55,..')++,++((5*-79-7/0///4:2233;4*-*+,98974330/396:70//+..-43/4463:891..//3335,/00/(((),1.+4389;*)4--,3.3',+4:3.130000+&%&((,*0203,)&(*)$')**))(*,--((*.-7)%-,+,+0)++''%$'*,.:;78:953-'+*+%1&/27-4151506487315;:<98&+#*&$+'(#05+87'**).+*,3/3.0-'.04212-+-,62;/..--99980212-.,&&)-+++%'$%%0/)(-+*,**/652),*&'()(+200325:607(06142,-.%%%&)*31+,,351...-(10/16756.'',$'&),-+,6.2,)'1*826.64-/3(8./67062604+&'*,7*&(/-+130292222740249431/0(&$#''&',-*$)'./.04-00*'&)&))&),+*())++(/5,87853-,(.0-,,''&(-***),&,$*&'(5(-'''')(++,0451-6+.))**)2.63+&(%(()*5645563841./38.23;77.-*,/8358:97614(114+6+2/1,++,/3895:555687786,.38421-&+)01.--,,/7797869:6:76**+444:2/---*(*2089+3,++,.1350-,*%#$%().3039/2..)*(2525570*)*-%)17/30*-%((&'-1.-,(&$%2).328503*,,(/)))(*68/3//3562/23/2975767-*++,(((,+)+.,-*(%)*(').;4014
@4e7bed8b-37ac-40f4-a513-230f9a3eaecb ch=409 read=69662 start_time=2019-12-13T15:08:33Z barcode=BC01 runid=2c9cf7bc05858273f10e7d7ec552fc0bd742dc3e
CCGGTTACCTTGTTACGACTTCACCCCAGTCATGAATCACCAAAGTGGTAGCGCCCTCCCGAGTTAAGCTACCTACTTCTTTGCAACCCACTCCCATGGTGTGACGGGCGGTGTTACAAGGCGGGAACATTATTCACCGTGGCATTCTGATCCACACGATTACTAGCGATTCCGACTTCATGAGTCGAGTTGCGGAGCTCAATCCGGACTACGACGCACTTTATGAGGTCCGCTTGCTCTCGCGAGGAGTCGCTTCTCTTGTATGCCATTGTAGCACGTGTTAGCCCTGGTCGTAAGGGCCATTGACTTGACGTCATCCCCACCTTCCTCAGTTTATCGCACGGCAGTCTCCTTTGAGTTCCCGGCCGGACCGCTGGCAACAAAGGATAGGGTTGCGCGCTCGTTGCGGACTTAACAACATTTCACAACACGAGCTGACGACAGCCATGCAGCACCTGTCTCACGGTTCCCGAAGGCACATTCTCATCTCTAGAAAACTTCCGTGGATGTCAAGACCAGGTAAGGTTCTTCGCGTTGCATCGAATTAAACCATGCTCCACCCAAGACCCCATCCATTCGTTGAGTTTAACCTTGCGGCCGTACTCCCCAGGCGGTCGACTTAACGCGTTAGCTCCGACCGCCTCAAAGGGCACAACATAAGTCGTCGTTTACGGCGTGGACTACCAGGGTATCTAATCCTGTTTGCTCCCCACGCTTTCGCACCTGAGCGTCGATCTTCGTTGAGGGCCGCCTTCGCCACCGGTATTCTCAGATCTCTGCGCATTTCACCGCTACGCAAATTCTACCCCCCTCTACAGACTCAAGCTTGCCAGTATCAGATGCAGTTCCCAGGTTGAGCCCGGGGATTTCACATCTGACTTAACAAACCGCCTGCGTGCGCTTTACGCCCAGTAATTCCGATTAACGCTTGCACCCTCCGTATTACCGCGGCTGCTGGCACGGGTTAGCCGGTGCTTCTTCTGCAGCGGGTAACGTCAATGACGAAAGGTATTAACTTTACTCCTTCACCTCCCCGCTGAAAAGTGCACAACCCGAAGGCCTTCTTCATACACGCGGCATGAAACGCATCGGGCTTGCGCCCGGTATTCAATATTCCCCACGCCTCCCGTAG
+
657/8/.43.2),)*+1(221.+-/2-+.047:9+0/0(0&57/-++)++,.-12&'/+(**-/763/11489+(.61.8<8,65/0:0,-/0:7+22,3((*-22864.)(%)'+-.6/27(51,12+2-,28346;575621064-,--/(')*,+-39/'((*233:;874369::76/$())'&1/9/2'/'()--*4-4122102-/014+.)+-383654/50./++/222564924+'*'%))/,//0)0(*)(+*,.12+3*'&$(+&++/)-&&$)),*198850.&15')'$&''*+.--/85346769;6+.48;3826,./90..4(.&&&*'$)-1178491--29618+)*3,7968623403./134:)3+*+''(*/4-..0.-3022:1216/&'&2'30322.8/+*-.--/2015557857/6.1592879001008/0/.01.25:76390,-0+1,,002:3354610+,%%-33-,/422-005/2-562*--5:506..5)2/;670/+0.3/,-..1).)6-97+302,*+**/,41'(),$//1)(&(('(*&&(')),1;;096+5**(3+6,*0+*.348-..7:48677666856400,/.,%-+0&)%&))-079.8*-.**()/+((*)-+('%&&.-1-)*174-(,85453530-/)-12566707**,5:9/00-94+*+*+(-0140,08-073731,*+..896/22+(+)&+**152;:9:937:59707;0-2+,06643,%,,-33;6458;+*,((&*&$*$.(+,/2:24,++,'($&'&+0,2)..1,2-++1/03.05589787;58++-,)''&,+1)/872,/6-+.-//0'()-,-1118<9;<9;;766220.*(,)+).-63-,--0335642033430,/6./,*/8--4:,5-,:11;78/955590:.-,2,))*/-,17$.6%')1,5954/-#'&/2,,8970*,.4,..1)('&*)/'./*)+/1,)++75*51&'+(./2/+/3639.((1'*'')&-+*).1-/31-1//302335-436530.((++'$'))+9&0**.,*5387+($)%&%&((.01,142)%'%(((/1,../0
@7a71e1e3-01f0-4255-89c7-00bb117eac39 ch=271 read=106273 start_time=2019-12-13T15:08:22Z barcode=BC01 runid=2c9cf7bc05858273f10e7d7ec552fc0bd742dc3e
CTCCTACGGGAGGAGGCAGCAGTGGGGAATATTGCACAATGGGCGCAAGCCTGATACGTATGCCGCGTGTATGAAGAAAGGCCTTCAGGTTGTAAAATTTTCAGCGGGGAGGGAAGAGTAAAGTTAATACCTTTGCTCGTGACGTTACCCGCAGAAGAAAGCACCAGCTAACTCGATGCCAGCAACCGCGGTAATACAGAGAAGTGCAAGCGTTAATCAGATTACTGGGCGTAAAGCGCAAGGCGGTTTGTTAAAGTCAGATGTGAAATCCCCGGGCTCAACCTGGGAGCTGCATCTGATACTGGCAAACGAGTCTCGTAGAGAGGTAGAATTCCAGGTGTAGCGGTGAAATGCGTGAGATCTGGAGGAGGAATACCGGTGGCGAAGGCGGCCCCTGGACGAACTGACGCTCAGGTGCAGCGAAAGCGTGGGGGGCAAACAGGATTAGATACCTGGTAGTCCACGCCGTAAACGATGTCGACTTGGAGGTTGTGCCCTTGAGGCGTGGCTTCGGAGCTAACGCGTTAAAGTCGACTGCGCCGCAAATTACGGCCGCAAGGTTAAAACTCAAATGAATTGACGGGGGTGCCCGCACAAGCGGTGGAGCATGGTTTAATTCGATGCAACGAAGAACCTTACCTGAATCTTGACATCCACGGAAGTTTTCAGAGATGAGAATGTGCCTTCGGGAACCGTAAGGACAGGTGCTGCATGGCTGTCGTCAGCTCATTGTTGTGAAATGTTGGGTTAGTCCGCAACGGGGCGCAACCCTTATCCTTTGTTGCCAGCGGTCCGGCCAGGGAACTCAAGGGGCTGCCAGTGATAAACTGGAGGAAGGTGGGGATGACGTCAAGTCATCATGGCCCTTACGACCAGGGCTACACACGTGCTACAATGGCGCATACAAGAAGCGACCTCGCGAAACAGAAAGCGGACCTCGCGAAGTGCGTCGTCCAGTTGAGTCTGCAACTCGACTCCATGAAGTCAGGAATCGCTAATCGTGGATCCAGAGTGCCACGGTGAATACATTCCAGGCCTTGTACACACCGCCCGTCACACCATGAATTAAGGTTGCAAAAGGAAAGAGTAGGCTGGCAACCTTCGGGAGGCGCTTACCACTTTGTGATTCATGACGCAGGGGGTGAAGTCGTAACAAAGGTAACCAG
+
.//1*,/3;6,.1',/..11./1.08/-731/5))&)/123983*,19.58*))*'-''(*-274334313640,%))&0-.5-6/*/-.)%*(,+)*,/2))*),7:-*,/*)''$&&.2)*+40;0/7137.,234%7*.0007.03)%0((++%)'%$&&)-''%%5*555.%*+0403..(40+3)42/70.0(-,&'&(*+,596763<+:,-((-/))++5<;;9/;:.*++),+,/01605*)4462()..&'-00/,164.205)'15419075:448*&')$%'(),*)-./2,6)'.+&&**,.,*+,.//-,&.1-0+5,6.0/,0632/../-8000661310---)+277;:7-)&/+)/++/-+5.0--,/3(1,3.75-''-50))&%&%)(-,036.040/,%&%'+,)))6670/6...27)3599007,.23179*.88444/-')*-4345;41001061/-*.*/+,,,/8(*052%&+*-,4.34292/0.(**$+323.+&(./81-.7663/+()$+1'++,'*(*+3.31015-3-4..8/.+/03::77/605.12+442*(%'('&((+,)+/)//1.'*++..-.<:178:7/01117/)(')(1613,5,-:77).,'++-984..,*,/.-0-.595...-),/3332731556;7;7,6./2064/-*,*+-)+578:::955/1/-/46736%-,-.'/*+371/,,.)*%/4,/2300*-60*.57/-+0()')'&'1,*/./24/;/*)1+-4333563/,0207&,6.*355-+('+,)+)*,8,+,)*.1;20/0.-/)*)*')-7:72200*)*2)(')*164/3/6/9/-3))+-2;662431*,))&+,/241001745:85643/32.&(((,.1586761/--(0)%*&)+,0730+*'$#%(&'''))(*--05%/)1,()*-375730,3'()458,-&*()+/'+%,()4)1+$$')-+,5.07'(((,-073-,/-,*+50./2269'(607/,/..32(+(++,-5--03+0.16*.,'%('&&0,/4(+'46-&(,)'%%&*+.0-+)+,+3,4.7.-5+)0.+90://79-,15-(0,-5874//*+##'+*&*+-+..+-4./.0//8).(,6876*.
@228544d3-0a4f-467d-a676-dad88f2f6934 ch=146 read=124946 start_time=2019-12-13T15:08:22Z barcode=BC01 runid=2c9cf7bc05858273f10e7d7ec552fc0bd742dc3e
CCGGTTACCTTGTTACGGCTTCACTGATCATGAATCACAAGGTGGTAAGCGCCCACTCGAAGGTTAAGCTACCTACTTCTTTTGCAGCCCGCTCCATGGTGTAGTGGGCGGTGTGTACAAGGTCGGGGCAGTATTCCTGCATCATTCTGATCCACGATTACTAGCGATTCCGACTTCGCCGGAGTCGAGTTGCAGACTCAATCGGACTACGACGCACTTTATGAGGTCGCGCTCTCCGCGAGTCGCTTCTCTTTGTATGTGCGCCATTGCTTAGCGCGTGTGTGGTCGTAAGGGCCATGATGACTTGACGTCATCCCACCTTCCTCAAAGTTTATCACTGGCAGTCCTTTGAGTTCCAGCCGGACCGCTGGCAACAAAGGATAAAGGGGTTGCGCTCGTTGCGGGACTTAGCAACATTTCACAACACGAGCTGACAGCCATGCAGCACCATGTCTCACCAGAGAGCACCAATCCATCTCTGGAGTTCTGTGGATGTCAAGACCGGGTAAAGGTTCTTCGCGTTGCATCGAATTAAACCACATGCTCCACCGCTGTACGGGCTGACCCCGTCAATTCATTTGGTTTTAACCTTGCGGCCGTACTCCCCAGGCAGATGAGCAACGCGTTAAGCTCCGACCACGCCTCAAAGGGCACAACCTCAAATTCGACATCGTTTACGGCGTGGACTACTTATCAATCTGTTTGCTCCCCACGCTTTCGCACCTGGTAAGTCTTCGTCCAGGGGGCCGCCTTCGCCACCGGTATTCTTCAGAATCTACGCATTTCGCCGCTACGCAGATTCTACCCCCCTCTACGAGACTCAAACTTGCCAGTATCAGATGCAGTTTGAGTTGAGCCCGGGGAGTTTCACATCTGATAACAAACCGCCACCGTGCGCCTTTGCACTTGATAATTCCGATTAACACTTTGCGCCCTCCGCCGCTACCGCGGCTGCTGTGGCACGGAGTTAGCCAGTGCTTCTTCTGCGGGCGGCAAATCAATGAGCAAAGGGTATGCTTGCTCCTTCACTCCCCCCCGCTGAAAGTACTTTACGAAGCCAGGGCCTTCTTCATACTGGCGCCCGAAGCATGGAACGCTGGCAATATTCCTGCTGCCTCCGTAGGAG
+
73+)..%)**,'+*(*./-/4&&((..44'(--8/-'''(,',.,1,('*+.8,&++0((+-43655%)'&)(&&/--+,57*).*+,8.'+-13+),)('#$''+1/4'8654/22451..-.*+-'+)&.(+)+%&&(&((*-72244991//-/13,,1-0200290,*++,8-))&((&'*.)),*7+,&'3547+7*-*325324333*)#&(+*(,,,-0-/&'#%''/.)(*+)*)*-.7/73.62*)1-.(,,*,,0/./+'+')*)''&'**(%(+06/,4+,3403221231-//20300123.80.',1-816110,()1862254864730212))4.-'+,.2+'(-./<14:.-),'%+,*.9)2/5685()),+21.1-/24,2,(+.79/,0+*'+)).,,4--,/.))%'%%*(%&'+(&&)).,40010.6%)*54-,%'%%%'&'&&$(',,478/143/21++)-<78501966//,,0+/03'/1/19),),-)370/00,7/..77+,-1-4;91.*+%'&*(1.&*+'('')%5)2*(%&$---*-/15:7<9607&,(+5<3.34-2.,+2+2+*+))(*)-'(.74%()+,,-0--/+-*,+1))+).&&&&'(,.256+-,'((&('(014747/(''%%(042893298+--7//07;224)'#$(+,)()*()/6-)+*.581$((+/78+.0258*-%&(0*,.0/2406*&,776.56.18687005)-0,20-2*(%&%#%%$&'**,03/4754,27)+.)*$+$()/-.*(.4998144334.*1-/04//+())*4.&,,-9:/246(2&.,50%%-//.&305'))*)$)'6,,))+.0-+(&)2-8998:671&&*((+0'(&&),(+(''$%%(.84;35-+./'&&$)(,(&'$*0,)+&$&%$%&'.:3+8***:;73&(,*(+)*&,02/.02*32.-+.(-01577,-''&%$()**0)4-44.-3/(('$$&*%'()#&*-*(2/'*,1/3650.()*&',(')()-,,&)$*&$01)',,)%%/*/44&%#'$+)+),)%%*(%%&&%(%#$$#$&&&)5011610))*,+2406;*-43/%(
@daba22a1-8864-498c-96a1-78de57af714d ch=207 read=84690 start_time=2019-12-13T15:08:15Z barcode=BC01 runid=2c9cf7bc05858273f10e7d7ec552fc0bd742dc3e
TTGGTATGCTTGTTCAGTTACATGTACTGGTGCTGAAAGTTATCCAATTAATCTTTGTATTGCCTTTCTGTTGGTGTGATATTTATCCTGCAGGAGGCAGCAGTAGGAGTGCCTCGGCAATGGGAGCCCTGACCAGTGCTTAGCGTGGGGAAGGAGAGAAGGTTTTTCGGATTATGGCTTCTGTTATAAAGGAAGAACGGCGGCTACAGGAAATGGTAAGCCAGTGACAGTACTGATAGAAAGCCACGGCTAACTACGTACAGCATGCAGTGAATACACATGGGTGTGGCGTTATCGGAATTATTGGGCGTAAGAGGCAGGCGGGTCTGTAGTGAAGCCTGAAGCTTAACTTCAGTAAATGCAGAAACCAGGCAGCTAGAGTGCAGGAGAGGATCGTGGAATTCCATGTGCAGCGGTGAAATGCGTAGATGTGGAGGAGACACCAGTGGCAGAAGGCGACGATCTGGCCTGGCTCAGTCCAGAAAGCGTAAGAACAAATAGAAGTTAAGATACACAGTAGTCACATAAATGAGCGATGGTACTGATGTTGGATGCTCAAAGCTCAGTGCCAAGTTAACGTAAGTACTCCGCCTGGAATCAAGTACGTTCGCATAAGGAGAAATGGAAACAAAGATTGACAGAGGCCCACACAAGTGAGTGGGGCATGTGGTTTAATTCAAGGCAGCAGAACCTTACAAGGAATCTTGGCATACTCTTGAGAAACCAGAGATGGAGATAAGCTATATAGAATACAGGTGGTGCATAGTTGTCATCCAGCTCATTAATGCGTGAGATGAGTTAAGTCCCACCAGCAGGCTGGCCCCTTATGGTGGATTACCATCATTAAGTTGGGGACTCTGGCAGGACTACTTGATGACAAGCTGGAGGAAGGCAGGGATGACGTCAAATCATCCATGCCCTTATGGCCCTGGAGCTGCCACGTGCTACAATGGGATGGTGCAGAGGAAGCCAAGCCGCGAAAGGTGAAACAAAACCCATAAAACCATTCTCGGATTGTAGTCTGCAGCTCAGCTACATGGAAGTTGGAATCAGCACAAAGTAATCACTGAATCAATGTCGCGGATGAATGCGTTCCTCGGGCCTTATACACCGCCAATCACACCCACGAGAGTTAATGCTTGACCGGTGGCTAACCGCAAGGAAGGGCTATCTAAGGTAGGATTGATGATTGGGGTAAGTCGTAACAAGGGTAACCGG
+
$"'**+.+%$$'+,&%&-)&*'-*.,*-)21/1*'++)(-2+,2)(&))&$()/:6..,-*&%&*.*)+&)(&'''&%&'$%$$&),/*(0.11+1/,,.,(),*+)&))(,%(+054393+)'%&*-)***+($$###$$'(,*+.,(('&**'((&*))-+587-2',%2,,,,),/813.+/,+.0).)26,(-*%($'''*%++.,,0-/,))(&%%$&'+*,2''*()+$&+***2,+/1&(*/.//1452415%3.(1'&%%$&-&)))+-))%2,1')%$%'(./7111/.2-3-(/'+/'&#&&'%&,*326)'+-)'(&%&')*&'(&')((%&%%(%*%(-,,*,0/-%$#&(&*-*477776000..*)++..+26*+*.4247390/-.103:.-(''$%'(*5/..1-*++(%)+00-*(+&+,'-+)+0/(*-,'(%&(**.-/01114.+-5/*&'$%$.-0..('$'()&(*+/+/&*(+:++'-&%%'.)()+.*+*'*')*.2-%&%&''()&(&*'(++''%($'$.%/1-//0+,-0/**()+5204..('&())+&'#))/*,.2340&''&$%%'(&('&**+).90&)-,-(1+---+-'*-.2,,()&)$&(+*-(+%2+*3,$*())$'$&&'&'-1+****(&01:868482+%&'(&&%%&&('&$$%'%&(*)*(&(&(&42/'/-)'(%%'&&%$,&&$'*62+***52,+++,,,,+*)02'0-),)'353333&0,9**/,,1+$*005)3)*&,$#$''&)&)%&++730-*0)(%,--(0,-'&$&')+*%/'')()&&(&&&&+/-13*,2/-,+7'075.231)$%%$,,.74'*&$))//2./1-./01+,)())('&.5611./-*3349.**))-)$)'*23081--(13-*'(%***(($&(*+())(+/,-*)'$'%)*(10,+2+)+&-+-.+.5%'%*/+&(-+-/)*$'-(+72,+'/4012/224)'))'*.*(*.01-,-+&)+*%$%%%&'&$%&)()706074.&$&&&+-(%'+('*)()+*21-,&''/*$$)%$&*+7*&)%).-,,/+0,+(+*%)&)$&''),%)+-,-),2'&&(%*%**+&&&$$%%((23&/0+,+(((/.(*+,+1,1/2((()01668)++%0,/05,./0*6++/,(%(/()+%''++*())&'.315)0
@66805638-b2e8-4729-b6b9-2387720f127f ch=196 read=103909 start_time=2019-12-13T15:08:13Z barcode=BC01 runid=2c9cf7bc05858273f10e7d7ec552fc0bd742dc3e
CTCCTACAGGGAGGCAGCAGTGGGAATATTGCACAAGCTAGGGGAAACCTGAGTGCACAGCAACGCCGCGTGAGTGATGAAGGTTTTCGGATAAAGCTCTGTACTTTGGGAGAGATAATGACATTTTTAGGAGGAAGCCGGCTAACTACATTTACAGCCGCGGTATACGTAGGTGGCAGGCGTTATCCGGATTTACTGGGCGTAAAGGGAGCGTAGGCCGGATGATTAAGTGGGATGTAAGAATACCCACGGGCTCAGCGGTGCTGCATTTGGTTATCTAGAGTGCAGGAGAGGAGATTCCTAGTGTGGCGGTGAAATGCGTAGAGATTAGGAAGAACACACCAGTGGCGAAGGGGCTGACTCTCTGGACTGTAACTGACGCTGGGGCTCAGCTGATGGGGGCAAACAGGATTAGATAGCCCTGGTAGTCCCATAGAAAACGATGAATGCCTAGGTGTGGGGTTTCCAGCCTCCGTGCCGCCGCTAACGCATTAAGTATTCCGCCTGGGAATTGGTCGCAAGATTAAAACTCAAAGGAATTGACGAGGACCCTTGCAAGTAGCGGAGCATGGTTTTAATTGAAGCAGCACCAAAGGAACCTTACCTACCTTGACATCCTTGCATTGCACTCTTAATCGAGGGAAATCCCTTCCGGGGACAAAGGTGACAGGTGGTGCATGGTTGTCATCAGCTCAATGTCGTGAGATGTTGGGTTAAGTCCCGCAACAGAGCGCAACCCTTGTCGTTAGTTACTACCATTAAGTTGAGGACTCTAGCAAGAGACTGCCTAGGTTAACCAGGAGGAAGGTGGGGTGACGTCAAATCATCATGCCCCTTATGGCAAGGGCTACACACGTGCTACAATGGCTGGGTACAGAGATACAATACCGTAAAATTGGAATACTAAAACCAGTCACAGTTCGGACGTAGGCTGAAACTCGCCTACATGAAGCTGGAGTTACTAGTAATCGCGAATCAGAATGTCGCAGTGAATACGTTCCCAGGTCTTTGTACACACCATGCATCACACCATGAGAGTTGGCAATACCCGAAGTCCGTGGAAGCTAACCGCAAAGGAGACAGCCGAAGGTAGGGTCAGCGATTGGGAGTGAGAATCATGTAAGGTAACCGG
+
*+0.'&(&(1*',-).0)**,5:6(1,+9+)+/00+'()%/10()-),+&&%$'&(('-**)()*-0'')*)&'()/1-,.*//:7*2*)(((3-+,-//,'%'*0,193+))*/102/.&/%)&%%$(+4,-'')'+,&()+/(''#%$&$$%'&'+5*-%(&'('1,/*11.-52*,...221/8(/*)190,-.-,-())*+)*.+%)+*)*.56/25421-0-8/-.8<;**)&'(%'((*01-$%&0/63.'%''(()+116.-31/.'.)+0661000./,/0.)$*('%&(***'%**-+'+)'(')+,.,,.(+,,,++20,1411*'+*)*(.,*--,1,((0'/5--'+)./03024826:846-,+,,70321&96,-)%&$$&$**066367752&691+,*,/-)%263/04543-5-+&%&&+./-,*)+-,52%1%')79786+1./-8/1.(&'&&-/+/678./.&'&'&'%,,/72('')19696671+*'+&,%'&--1770///.057823649.,+,-40222+&27)0,(%%#+%%$'%((+1'*+'*-+068''$*))2.),+',%,&*)(*-'++()((.3/+0'*(**1*01++4/214-((%'().01030&')+)).0,.0*--*''/55,1-6),,,-/1.)++/+)+/043849131*34..20-+&$$(+,0/&*-9.9.5743913.244($/'','(%')13452:014002+340'+%$*+/.755;2((-(*%36/476-&)))+()+,34185/$-%'%%#)*+,-,3,.0(,*+10&(),.1587;7.+&()))&./,).4+),,,/*+/,/0.-+,+--.1.*&(-0.16.,+(-,..-'&'(-,9-3/014-216,(.()(*,,'*-)1.2)+43//&'+//3+.*'&#&#+,122,99+,5133.)-,--00--88,,,5722--)/2945%'()438,***-1554/../2*5.-1..015-)-720-(**/21++)0,%'$')+-(,-/4''%&)&))3/5/173./22)'-,*-2/46/,()+.2-40&-)+&-*')+'&&''01-+,()')$+/*+/6/8//+*&(())')')+)'$$%&)+.062,)'
@7126a668-2701-47ac-a218-488b98325643 ch=149 read=91468 start_time=2019-12-13T15:07:51Z barcode=BC01 runid=2c9cf7bc05858273f10e7d7ec552fc0bd742dc3e
CTCCTACGGGAGGCAGCAGTGGGGAATATTGTGTGCACAATGGGCGCAAGCCTGATGCGCATCATGCCGCGTGTATGAAAGGCCTTCGGGTTGTAAAGTCCTTTCGGCGGGGGAGGAAGAGGGGTAAAGTTAATACCTTTCGGTAGGCGTTACCCGCAGAAGAAACACCAGCTAACTCCGTGCCAGCAGCCGCGGTAATACGGAGGTGCAAGCGTTAATCGGAATTACTGGGCGTAAAGCGCGCGAGCGGTTTTGTTAAAGTCAGATGTGAAATCCCCGGGCTCCAGCCTTAGAACTGCATGGATACTGTAAAGCGAGTCTCGTAGGGGTAGAATTCCAGGTGTAGCGGTGAAATGCGTATAGAGATCTGGAGGAATGCCGGTGAGCGGCCCCCTGGACGAACTGACGCTCAGGTGCAGCGGTGGGGAGCAAACGGATTAGATACCCTGGCCAGTCCACGCCGTAAAGCGATGTCGACAGGTTGTGCCCTTGAGGCGTGGCTGGAGCTAACGCGTTAAGTCCGACCGCCTGGGGAGTACGGCCGCAAGGTTAAAACTCAATGAATTGACGGGGGCCCGCACAAGCGGTGGAGCATGGTTTAATTCGATGCAACGCGAAAGAACCTGGTCTTGACATCCACAGAACTTTCCAGAGATGGATTGGTGCCTTCGGGAACTGTAGAGACAGGTGCTGCATGGCTGTCGTCATCGTGTTGTGGAAATGTTGGGTAAGTCCCGCAGCAGGCGCAACCCGCTATCGCTTTGTTGCCAGCTGGTCCGGCGGGAACTCAAAGGGGCTACCAGTGATATAAACTGGAGGTGGGATGACGTCAAGTCATCGCCCACGACCAATGGCAAAGACCTCGCGAGCAAAGCGGACCTCATAAAGTGCGTCGTAGTCCGGTTAAGGTCTGCAACTCGACTCCATGAAGTCGGAATCGCTGGTAATCGTGGATCAGAATGCCACGGTGAATACGTTCCGGGCCTTGTACACACCGCCCGTCACCATGGGGGGTGGGTTGCAAAGTAGGTAGCTTAACCTTCGGGGCGCTTACCGCGTGATTCATGACTGGGGTGAAGTTAATGACAAGTAACCGGAAGATGGAGCCTCTTCGCTCATCAGCGGGTCACCCAAAACAACTCTTATAAAAAGA
+
)),,*(5.:8/023-32015343*,1-,1-&)&(),,1-://<962456,08,--,+)%%$(,++*2*,3/2,.01*1,)(,+84563;84:.3481,,150::,'-*.981*(-(('&&+0,*/0/+))-*3),/2281,0.-,/32218.02)*3..3*'('&&'+.*)-,/3/125,/),:/22-1241-6,+29..///--0+017546,3+2,15%/*&0*-.023--.350)''*/-/))3329,8;:52/24)*56141/(('*2,+246.%1775;&(%)(%#%'&-+*(-'((,)0'+(+'**&'(%%--0/4-.(.,0+//0*3,5-0-/652*+-./;7-16,*,331,)*(**+35/2:..7-72/88550.%)*(52774.+4843*&+(++,34435+.42((%''&)*',6/%(*0;5501+--*+0649<512/&%%*+0/-.38;7799**8*))')3-*+'*0/7)1).,'&())3220)%%&'')&*.212324206,0+-.'')4-&,,.+13+'+,./407/65.*0.387:8704-3/.,6/7/858-5:71/5*)---06021+4,2*1+*,0*9<:/;7;4.,21:2,,+,/.1'(&&*,(18964/.-.*80+,-.*),++31,/-*+,/5;;/40..0-4-0,1+*02//10/,*&-/,,489898786729667;93.,&*,06525.%%&((,()-8/86222-3.2,(*.$4&(2304353:.&()(*+&(*)--/:)0/&''',-83(.0,*24,412755',)*$)(%05*-+*+,*%(*0)('($&&)()'*02473...2-43)%$$$$%#%&%$$%%2$$#%%$%$%(&&%(('*),3*),&'%%&./4.66.'3+1688295343'&,*,.'2)11//437,++)*./863404/.-/'.),),)*)))).400066;835/()--.0-+-3973/82/1,3-1&*,/-8+4342211/5;*;:*)')'*)'*&((''%,(1,1-'*),+'&-41**)(/)-*+/3;61/0)())**(-/(()--1291/44566360**+/-&,*(''*004/**/88:44/5/0+.*&%%%''+*($%(+..,%('('%)'#%%%&(&$%%$$%#%%')*+++($$
@f7a7ed04-cdc1-4ac9-a008-e14712d06fd1 ch=485 read=147872 start_time=2019-12-13T15:07:55Z barcode=BC01 runid=2c9cf7bc05858273f10e7d7ec552fc0bd742dc3e
CCGGTTACCTTGTTACGACTTCATATCGTGAATCACCAAAGTGGTAAAGCGCCCTCGAAGGTTAAAGCTACCTACTTCTTTGCAGCCCACTCCCCATGGTGTGACGGGCGGTAGTAATGCAAGGCCGGAACTGTGTCACCGTGGCATTCTGATCACGATTACTAGCGATTCCGACTTCATGGAGTCAGGTGCGGGCTCAATCCGGACTGACGCGCACTTTATGAGGTCGCTTGCTCTCGCGAGGTCGCTTCTCTCTTTGTATGCGCCATTTAGCGTGTGTAGCCCTGGTCGTAAGGAGGGCCACTTGATGACGTCATCCCCACCTTCCTCAGTTTATCACTGGCAGTCTCCTTTGAGTTCCAGCCCGGACCGCTGGCAACAAAGGATAAAGAGGTTGCGCTCGTTGCGGGACTTAGCAACATTTCCTGGCGACGGCGGCAATACGTGCAGCACCTGTCTCACGGCTCCCGAAGCGCATTCTCATCTCTGAAAACTTCCGTGGATGTCAAGACCAGGTAAGGTTCTTCGCGTTGCATCAGATTAAACCATGCTCCACCGCTTGCAGGCCCCGTCAATTCATTTTGAGTTTTTTAACCTTGCGGCCGTACTCCCCAGGCGGTCGACTTAACGCGTTAGCTCCGGAAGCCACGCCTCAGGGCTGCAACCTCAAGTCGACATCGTTTACGGCGTGGACTACCAGGGTATCTAATCCTGTTTGCTCCCCACCTTTCGCACCACAGGCGGTGATCTTCGTCAGGGCCGCCTTCGCCGCAGTATTCCTCAGATCTACGCATTTCACGCTGCACGCAGATTCCCCACTCTACGAGACTCCGGCTTTGCCAGTATCAGATGCAGTTCCCAGGTTGGCCCGGGGATTTCACATCTGATGACTTAACAAACCGCCTGCGTGCGCTTTGCGCCCAGTAATTCGATTAACGCGCACGCCTCCGTATTGCCGCGGCTGCTGGCGCAGGTTAGCCGGTGCTTCTTCTGCGGGTAACGTCCAATGAGCAAAGGTGTGCTTCTCCCTTCCTCCCGCTGAAAATTGCCTTTTAGCCCCGAAGGCCTTCCTTCGCCACCGCGGCATGGCTGCATCGGGCTTGCGCCCATTGTGCAATATTCCCCACTGCTGCCTCCGTAGAACAATATCAGCACCAACAGAAGGTTAACGCAAGACACCGACAACTGGCACCGGCAATGCGTGGCTATCCTC
+
02*--7)--6,(/(&)0/16-+$&$*'$(),,---3'572/02:453--113:,*/'(**(,)14++22204-)/48258,&)*),3,'*+/:7*+;::977776.4-3,/0-*--..%5451*8,,.+-+%&*,--(,1.1.91/2<6610)*%'(%0..&)*-/86790))+/2/.*),'%&'*&,-,&%(&$')*':).-,/00--((')%(%)+24./*+,*(/-32:445541,'-*,5-/,136..,++.3/+.0157/0;0,+&&'*(,03112118/.2874*6'&-(&**&33#$(%*'()))89988098,-377866++-(*20-/356,.%%$)20.-*.2,(%14/:(')5+)-<9;;69141/1,78;-6/8888),'*00936356754;341582)(&&'/-2421921-,.7420',*10+0/)'')%-(+'11+16034852./.71.00*&&'))&++5<868677643-.02+46877799<:;247(+*-/85372-&0+:/---)*,,(0,-.22('+,-(.*)+'++.1/.*/3'()'('&04192*+38-:3<964:;432051<8<-74.+(&((2,7+&)'*.38:1.245-40/03207-5..0.210,23225/00,-0&)(+,+,&+*&,*-/355102'/+/30(1./0./94(,,3+-()0))500)%*-(.*,-55;8875.74,+010/5,&*&)2.+*+'.+$&$(/,*&(&%((45964:(++/*1-/6.81/+,#)$1178;7223-.-,,0/266-4;31*/*+*'+$-%,)*-4-250,%''(*&.-,15540&)'*/9.+2.(,/009(--/.7569:28,)-.-.-'.*(*30+'52,,+'(122,+3,,,&&*+)0/8.:469137/735..+16+02/2(&%')2873--20201-*&'$%$,0-1.-)+.0*-,')).-*)*5(1,+.)/+/(((2+183///5382,&')0675697515'-%--18929*)..(*%&(-'(08,/<:8/94()77621+&,''-*089)($))*(,-2-1175;1/18721,$,''*+1-/08:8.----<.9883;13/:;+)9.,-1-/+*+-1-69.+/,+)'',329:0268',*-46-67-.//.7263.-6-*4-73//*0/+)))$-2..()$)*,10334+.,/55,/))*'+$''*#$$
@475ea395-5a5e-4dd7-b172-a9227c0575e5 ch=246 read=150095 start_time=2019-12-13T15:07:45Z barcode=BC01 runid=2c9cf7bc05858273f10e7d7ec552fc0bd742dc3e
CTCCCCATACGGGAGGCAGCAGTGGGGAATATTAACAATGGGCGCAAACCTGATGCAACCATGCCGCGTGTATGAAGAAGGCCTTCGGGTTTGTAAAAGTACTTTCAGCGGGGAGGAAGGGGTAAAGTTAATACTGCTCATTGACGTTACCCGCAGAAATACCGGCTAACTCCGTGCCAGCAGCCGCGTGATAGCCGGAGGATGCAAGCGTTAATCGGAATTACTGGGCGTAAAAGCGCACGCAGGCAGTTTGTTAAGTCAGATGTGAAATCCCGGGCTCAACCTGGGAACTGCATCTGATACTGGCAGTCTCGTGGAGGGTAGAATTCCAGGTGTAGCGGTGAAATGCGAGATCTGGAGGAATACCGGTGGCGAGAGCGGCCCTGGACGAACTGACGCTCAGGTGCGAAAGCATTAAGAACAAAGCAGGATTAGATACCTGGTAGTCCACGCCGTAAACGATGTCGACTTGGAGGTTGTGCCCTTGAGGCGTGGCTTCCGGAGCTATTTGCGTTAAGTCGACCGCCTGGGAAGTACGGCCGCAAGGTTAAAACTCAAATGAATTGACGGGGGCCCGCACAAGCGGTGGAGCATAATGGTTTAATTCGATGCAACGCGAAGAACCTTACACCTGGTCTTGACATCCACAAGAACTTTCCAGAGATAGTTAGTGCCTTCGAGACTTCGCCAGGACAGGTGCTGCATGGCTGTCGTCAGCTCGTGTTGTGAAATGTTGGGTTAAGTCCGCAACGAGCACCCTTATCGCTGTTGCCAGCGGTCCGGCCGGGAACTCAAAGGAGCTGCCAGTGATAAACTGGAGGAAGGTGGGGATGACGTAAGTCATGCATAGCCCTTACGACCAGGGCTACACGTGCTACAATGGCGCATACAAACGACCTCGCGAGCAAGCGGACCTCATAAAGTGCGTCATGTGGTCCAGTTGGAGTCGCAACTCGACTCCATGAGAGTCGGAATCGCTGGTGTCATTATGCCGCGGTGAATACGTTCCCGGGCCTTGTACACCGCCCGTCACACCATGGGAGTGGGTTGCAAAAGAAAGTAGGTAGCTTAACCTTCGGGAGGGCGCTTACCACTTTGTGATTCATGACTGGGGGGTGAAGTCGTAACAAGGTAACCGGAAGATAGAGCGACGAGCAAGTAGGTTAACACAAAGACACCGACAACTTTCTTCCTTCCAACAGCCCGTAACCCCGCA
+
,,104*)*+-+65.-544(54357;9.*3+(0)%''(7*)/./387:(73+++++-..,-0.+48223346233/+'*))/+-,0/,'/.8-03055)*'#()02-(0+-14-&),)0-20()/:257363.)-.-067)0+-+3050*4-)(2+(*&&#(.*'(()-1.0198:8891--,+4200.'(*')'*)+.-1720+&&%'',/.9,*(*...4/1224;797637:+-176/424/786)/9<9-2<35/49467;8856;6.470,533491+-*'('*(,0044321*)*)*2)-'%$%(,5579:1+11*.,0(4*6,((+('42/.0*630'35*(*'%'+*54783//-./173338-8/,*)%((+1090*3767+),*)*+4-324,0-,-/*-1.)+'.(*)+%&*-7.)0/+/&1&((-446;4672'(,//,.-444774'.-+-/::/.-,,03-35.:+0.1:206355:8992/+''/))+&)*-&)'%'1')-8-158.0,.-36+-0.'(&*-/121/--27*6/96::8656893/(/)/174839;7//5))('+(/,-283.6-/0)2'%)*-.;;274;5111128286502601/76.4.-,/53*8(((9033988/)+-)*37)*12+0-+*-.81408+.1359993/-..**($$*('))11.8/.,*'*,.42910.23581-///:8981:0...5600+7*768732/2/4,--/8/-+*$*(&('(*6''*&+4-/1.//4:7555956491(''*23/+)(%''11;;.10+*)/.&,,//+3/*5,-029;546555+2-3*13*)%&&(%,/6..0*+,+0626/*)('(()-/4::816104954534-0&/))*/02771400+.+1'**359967446<94577675$.((),*1($(+,*)%')'$'+,22356565+&%&&&'++0).*025./**+.011)0-..55.**-4,((.-26/3./33,266*-,+))*+/8097*-8301.07532)*&%),4-)5##*5-(%*.+'*)1+**+-/-6,0,012(97,/4420//1,00.+82+*114270,,//2254578,/,1-+,01978840-*&*3,72964345,+)005..&%,//+*))55,9+8,35451,/1892-)*0*(27,*/3/++3,.1+,+(-01*(,&($$%$%%
@f6558b2a-39d1-450a-96c6-53b3e9ed58af ch=82 read=124391 start_time=2019-12-13T15:07:22Z barcode=BC01 runid=2c9cf7bc05858273f10e7d7ec552fc0bd742dc3e
CTATCACAGGAGGCAGCAGTGGGAATGTGCACAATGGGCACAAACCTGATGCAGCCATACCGCGTGTATGGCTTCAGGTTGTAAAATTACTTTCAGCGGGAGGAAGGGTAAGTTAATACCTTTGCTCATTGACGTTACCCGCGAAGCACCGGCTAACTCCGTGCCAACAGCCGCGGTAACTCTGGAAGTGCAAGCGTTAATCGGAATTACTGGGCGTAAAGCGCACGCAGGCAGTTTGTTAAGTCAGATGTAGAAATCCCGGGCTCAACTAGAGACTGCATCTGATACTGGCAAACTTAGTACCGTAGAGAGGGTAGAATTCAGACGCGGTGGAAATGCGTAGAGATCTGGAGGAATACCGGTGGCGAAGGCGGCCCCTGGACGAACTGACGCTCAGGTACAGCGGTAAAGGAGCAAAACAGGATTAAGGCCTGGTAGTCCGCCGTAAAACGATGTCGACGGAGGTTGTGCCCTTGAGCTGGCCGGAGCTAACGCGTTAAGTCGACCGCCTGGGAATACGGCCGCAAGGTTAAAACTCAAATGAATTGATTGAGGCCCGCACAAGCAGTGGAGCATGTGGTTTAATTCGATGCAACGCGAAGAGACCTTACCTGGTCTTGACATCCACGGAAGTTTTCAGAGATGAGAATGTGCCTTCAGAACCGTGAGACTGGTGCTGCATGGCTGTCGTCGAACTCGTGTTGTGAAATGTTGGGTTAAGTCCCGCAACGAGCGCAACCCTTATCCTTTGTTGCCAGCGGTCGGCCGGGAACTCAAAGGGAGACTGCCAGTATCGCTGGAGGAAGAGTGGGGGATGAGCGTCAAAGTCATCATGGCCCTTACGACCAGGGCTACACACGTGCTACAATGGCGCATACAAGAGAAGCGACCTCGCGGAGCAAGCCGGACCTCATAAAAGTGCGTCGTAGTCCGGATTGGAGTCTGCAGCTCGACTCATGAAGTCGGAATCGCTAGTAATCGTACGATCGAATGCCACGGTGAATACGTTCCCGGAGCCCCTTGTACACCGCCCGTCACACCATGGGAGTGGGTTGCAAAGAAGTAGGTAAGCAACAACCTTCGGGAGGCGCTTACCGCTGTGTGATTCGCGACTGGGTGAAGTCGTAACAAGGTAACCGG
+
&&%()')*05/472234//+())&)((-1,+--7656,*'+).&45/-,*)(($*&((%,120.//.-1*&%&(0&.63:1-46/&1(*.3;92%1/-9.(,+*101++08-0:0:/044/8.++-.41:0004.-*,.)')$')#%+-,,+*)-6.0/1-3/164&40.36,,((++'**)$'(*&'(0,/+(',1.4-+*&0,*0/.126:95*)25-3423+/%&&&22.47:5&20707892013-0,),51*33-.68./9-.+*(+&(-,*----3/,-./0345+2,$&'#%$$%%&)()(*(&-*//1*1,0//**&%$$()0,*15.,/-.-*)&&+..042/6/,81&8647404*(*)).)1,24.**+*'$&')---.98869--4.**(())(**/'.)('-89.%11'.%5+1/)%(*)*9945*2'&)-,//7:*12110462/,%.(),11,121:0-.(&*)((#%&%'%(,33964011837.4412552491*+('*,*-001+*,.)0.773932-250::30%$)%'&)$&&-*11-'-*-.-*0)6673000/2*,.437,7-8:/--/066-40100/((&*251811;8..2060//55.4.$('+(/+-51-0('),+,,+,-30*2(2415/)/(408-*+(**12-))**(&'*+,721133-2-(('%+-/528/,,(,400028(///804-05,*$,&)(,')-5492::,+.-043483-4610/-)*,/.7-222',),,/0809/-3.'*.17888**-%,/324-+))().%'%)'-23--1/-(0'&'(*+).1/1200//*3)+(%%()231/5870/,''%&',-03+.6..7:65322135/'('**+-035:66/0-'&(*+8,,/1-+0/*-+/+57+/-./13337.')(*1+,4'()'(*+.'2&'-11/+&&$'(+3,++3'3+5467760333:550,*((&--+-1003-**.5333;94:,2.71)/3+-,8++-4.-,-.0334;5100(+(,3).,-+*'(0522<24*9,%))&****)).'*+'&-2/729408.%'()++1.-45),*')&(('1++%%)(/102-*,-/+,/10010.+*)*.61417
@adda76dd-91d7-4fde-888d-e6c4757a968d ch=200 read=89169 start_time=2019-12-13T15:07:14Z barcode=BC01 runid=2c9cf7bc05858273f10e7d7ec552fc0bd742dc3e
TCACCCCAATCGCTGACCCTACCTTCGGCCGCTGCCTCCTTGCGGTTAGCTCACGGACTTCGGGTATTGCCAACCCTCATGGTGTGACGGGCGGGTGTGTACAAGACCGGGAACGTATTCACCGCGACATTCCTGATTCCGCGATTACTAGTAACTCCAGCTTACAGCAGGCGGTTCAGCCCTACAATCGAACTGGACTGGTTTTAAGGATTTGGCTCCCACCTCACGGTATTGCATCTCTCTGTACCAGCCATTGTAGCACGTGTGTAGCCCTGCACATAAGGGGCATGATGATTTGACGTCATCCCCACCTTCCTCCTGGTTAACCCAGGCAGTCTCGCTAGAGTCCTCAACTTAATAGTAGTAACTAACGACAAGGGTTGCGCTCGTTGCGGGACTTAACCCAACATCTCACGACACGAGCTGACGACAACCATGCACCACCTGTATCTCATATAGCGCTATCTCTCCATCTCTGGAGCCTTTATGGTATGTCAAGACCTGGTTCTTCAGCGTTGCTTCGAATTAAACCACATGCTCCACCCGCTTGTGCGGGCCCAAATCAATTCCTTTGAGTTTCATTCTTGCGAACGTGCACTACTCAGGCAGGTACTTGTGCACGTTAACTGCAACGCTTCGAACTTTGACATCAACACTTAGTACTCATCGTTTACGGCGTGGACTACTAGGGTATCTAATCTATTGCTCCCCGCTTTCCGGGACTGAGCGTCAGTTGCAGGCCAGATCGTCGCCTTCATGCTGGTGTTCCTCCATATATCTACGCATTTCACCGCTACATGGAATTCCACGATCCTCTCCTGCACTCTGGCTGCCTGGTTTCTATGGCTTACTGAAGTTAAGCTTCAGGCTTTCACCACAGACCCTTGCTGCCGCCTGCTTCCCTCGCCCAATAATTCGGATGGCAGCGCCCACCTACGTATTACCGCGGCTGCTGGCGTAGTTAGCCGGTAACTCTAATAAAGTACCGTCGCTCGGCTGCCATTTCCTGTAGCCGCCGTTCTTCCTTATAACAAGTTTACAATCAAAACCTTCTTCCTTCACGCAGCGTTGCTCGGTCAGGGTTTCCCCATTGCCGAAAATTCCCTACTGCTGCCTCCCGTAG
+
-,)724*.--6')(+'.34../85:/4/5.35977925+*--/)/+-),/0/,.0-+,6:6'30/),+)204,1-622,332431246(6720/')+5/3+522-32-)4,5;7697::766;5762221;1,,0,7+4*)*5.9.--0+12474/5.'*()+&&&%%&-,,'-)5)),,8),)61903(*22+*+.2806/:8//'./.2:7351-30-)-2./%(*/-'-(*+/...,,.02779;678;283*&()+,--111,)%+*52.*,++,.12+/4-159-+**,24-,,:9:981927,+.33:231/0/03130-,,*)/81001/21,*,)(+0135/0(,'&%5+3(61,../70/10+.,/00+603679899883924*:98.7-.&/,(.+*,,/15/322//0/*1021245/95.-*()&)',-&+,,0647888+2/2.10')-/1365268(1431130--1-.7/-1*)*,1789-*,)0621./3:9;4%'(+16+0183(,'-(*.)&'()010222.*5,&('()(/+,&/.030%'&')0//6/'',+,,05;5-39;348012/+*)'&+')**+-1,./0%*$'&+3+&0*+%')/3432112-'-%)(((0374044**-56621-)(-('+,,066541.097*/,711184*-/124,0.-214733:440/16,--1:.(%')/,/(87953246676681504(+*-52;3338969:7895;4+,%,./--14<..+*.))*,,646.54638;6/01:,,,+*%(',)(.4-*')+.00.-.05734-'**+/$%%),679:289()((+(*)*+$(%)(+(-;40)-/42,6:31:12+,72331698,)1*.,/07.040.-+.+6++-(0-)-.+*&313*,%(#$(%$%'+/*)//0*0/4./-',1*-1../7425+,)(*0141.40,/1/0),+%.--+-'&)'',--/&*/1.900&2002<706))'$&,'*28484/*,/'(-+-0+&)(%&+0,.184,*21*03/5,18-86;846572341.6/0084:6:..10.:.1;;0---&,,/.5//)5+9.)*-/-01228-8:++901
@3fd1dfd1-f8bb-4f5c-bced-27428a4131c8 ch=312 read=181416 start_time=2019-12-13T15:07:03Z barcode=BC01 runid=2c9cf7bc05858273f10e7d7ec552fc0bd742dc3e
CCGGTTGCAACGGTACGGCTTCGCCCCAGTCGCAGATCACAGAGTGGTAAGCCCTCCCGAAGGTTAAACTACCCTACTTCTTTTGCAGCCTCCCATGGTGTGACGGGCGGTGTGTACAAGGCCCGGGGCAGTATTCACCGTAGGCGTTTCTGATCGTTACTGGCGATTCCGGCTTCATGGAGTCAGGTTGCAGACTCAATCCGGACTTCGACGCACTTTATAGAGGTCCGCTTGCTCTCGCGAGTCGCTTCTCTTTGCTATGCGCCATTTGCTTGGCCAGCACGTGTGTGGCCTGGTCGTAAGGGCCGTGACTTGACGTCATCCCCACCTTCCTCCAGTTTATCACTGGCAGTCTCATGCCTTTGAGTTCCCCGGCCGGTTGCTGGCAACAAGGATAAAGGGTTGCGCTCGTTGCAGGACTTAACATTTCACAACACGAGGCTGACGGCAGCCATGCAGCACCTGTCTCACAGTTCCCGAAGGCACCAATCCATCTCTGGAAAGTTCTGTGGATGTAGAGACCAGGTGAGTTCTTCGCGTTGCATCCAGTTAAACCACATGCTCCACCGCTTGTGCAGGCCCGTCAATTCATTTTGAGTTTTAACCTTGCGGCCCGTACTCCCCCAGGCAGTCTGACTTAACGCGTTAGCTCCGGAAGCCACGCCTCAAGGGCACAACCTCAAAGTCGACATCGTTTTACGGCGTGGACTACCAGAATTATCTAATCCTGTTTGCTCCCCGCTTTCGCGCACAGGCGTGATCTTCGTCAGGGCCGCCTTGCCGCCGGTATTCCATCAGATCTCTACGCATTTTCGCGCTACGCAGATTCTACCCCTCTACAGGACTCAGAAGCTTGCCAGTATCAGATTCGCCCGAAGTTCCCAGGTTGGGCCAGAAGTTTCACATCTGACAACAAACCGCCTGCGTGCGCTTATTCCGATTAACGCTTGCACCCTCCATTATTACCGCGGCTGCTGGCTGGAGTTAGCCGGTGCTTCTTCTGCGGGTAACGTCAATCAGAGCAAGGTATTAACTTCTCCTTCCTCCCCACAGCACAGAAGTACTTTGTGAGGCCTTCTTCATACACGCCCAGCATGGCTGCATCAGGCTTGCGCCCGTGTGCAATATTCCCCTGCTGCCTCCCATTG
+
+(%(-.%)%#'')1+,(1454/+047-//25'))*14724*(((*,23,*&*,/.-*''++*),,-,&&'-06))$**5*1391+11+3/'+6++65421.0265831(/+--+.149747/9))*/(,&%(,361.03,-&)')'+7,-,..24'(,--/%***-24/,-',4/72450--/0*0-01),'+,.355;,2,.-2,((&'$+&(&)-44*)%'&.3/0-)(1*)*00,.+,)((')*(-))**,4,()-+00789;265*(%)%(&'%%')(.//-,,)&))+(,6671-3++///(&'()(&')+,+--.-866,),38:84.1**+8;8.1+'))('%&'++)*#%$'&-1)&$-3/631*,/0-0,&%'*1)5-+)1/3):.77/)*/,+2--*./3408**%4764)'-)-)-54./2.40,,(())113+30'//(,,-,&,*.1565/.//.128*68;45((**'**)4,6/8657::1/.,-+-2+-852-(,4-/./.)()(''),+,%&*+.-3<5442/8,,-/0+'+*6/<:96-/.-.5437038-0-5,/+4+4+20($+,180.-&(*9)))).34)2,02.2,//65:(%0&--.8:6,)-'&$*,*$)*&%%0)/,/2.3/.-1/2-2-2-/2)),0633/5-:6,'.-262/0+-++.3405346,332)$-,3//06:78835:1.()--0013/8005551;/-/,82/)((),)-*+(/+++.*-,+)',,1.:768+257-.')%$$&+/'.*&),+,2(+%,,)*0464332312,19;-*%,*.1--'-((-071-+0521-2214'.2-437,&++%%&')5:&3/228-.+)(*)-/+&'')3-16,*/.6.'-668%''%&*8,/)+),-',&1*.&'%+,77:;899782'%%##*).,))+26285.*,+'),154.03&**+0624811-6.*)***/*%(+%'01-.18.15(/0958;7575'/-,.433201),)&'&%,+/***%.0//))%**76+9/0.-65)$&&$%##('+*(+*+1/*&&&*)+143744:86754-/,,&%$''$(+***.//03,5/2/4)0/183()&,.+4,,,;*:9/(+)../18-94'%+&&
@9e98d087-2a59-4396-988a-891887b1086b ch=82 read=124373 start_time=2019-12-13T15:07:04Z barcode=BC01 runid=2c9cf7bc05858273f10e7d7ec552fc0bd742dc3e
CTCTGCGGAGGCAGCGGTAAGGAATTTTTTCGGCAATGGGAAACCCTGACGAACAACGTGGTTTCAGTTGTAAACTTCTGTTATAAGGAAGAACAGCGGCGGCTACAGAATGGTAGCCGAGCGGGAGAATACTATTAAACCACGGCTAACTACGTACTGGCAGCGCGGTAATACGTAGGTGGCAAGCGTTATCCGGAATTATTGGGCTTCGGGACAGGCGGCGGGTCTTCTGGTAGAAACTTCGAAACCCCAACTCAGTAAGCCATGTAGAAACCGAAGGCAGCCAAAGTGCGAAGGAGAGGATCCGTGGAATTCCATGGCGGTGATACGTGAACATGGAGGAACACCAGTGGCGAAAGGCACAGCCTGCTGACGCTCGGTCGGCGATAGAGGCAATGGGATTAGATACCCTGGTAGTCCACGCGCCGTGAAGCGATGAGTACCCAAGTGTTAGCGGATGTCAAAGTTCCAGTGCTGCGATTAACGCAATAAAGTACTCCGCCTGGAAGTACGTGCAGAATGAAACTCGAATTGTTGGGCCTGGCGGTGGAGCATGTGGTTTATTCGAAGCAACGCGAAAATTTTCTGCGCACTCATAACAAAAGAACCAGAGGATGGAGGGCAGCTGCTTATATGGGTGCTGGTGGTGCATGGTTGTCGTCGGCTCGTGTCGTGAGATGTTGGGTTAGAATCCCGCAACGCAACCCTTATCGTTGAATTCTGCCATCATTGAAGTTGAGACTGGCAGGGCCTACCAGGCTGACAAGAAGCTGGAGGAAGAGGCAGGAGTGAAATCATCATGCCCCTCCATGACCCTGGAAGCTACACACGTGCTACAATGGATGAGTGCAGAGGAAGCGAAGCCGCGAAGTCGAAACCAAAACCCATAAAACCATTCTCGAGTTCCGGATTGTAGTCTGCAACTCGACTACATGAAGTTGGAATCGCTAGTAATCCCGCGAATCAGCATGTCGCGAGTGAACCGTTCTCGGACCTTGTACACCCGTCACACCACGGGGAGTTTGATAACTGGAAACCGGTGGCCTAACCGCAAGGAAGGAAGGAAGAGCTGTAATCTAAGGTGGGATTGACGATACGGTTAGGGTGAAGTCATGGCAAGGTAACGGG
+
&++*&)(-%'*('**,-)6,'(*+,010,'(+-3*3*)*-%+/.72..+/$$%$$#%&$''')6,(*)5,/17013722*-(()(&)))-'+((%''*0+/-*)*+)&/()/.+*'*)&%&&'.((')''&)**.41.'*'&(+++*/)($$%%'$&&&''&-/+-&&&&*,--/30152/0/16452051-2+.+6-3-+2+*,3/03(*(&%%$&*'+$#&'%'#%(%%'*'(%(&%&&'($'(&*..(&%&()&*-+0(+,))()**28020&,('/*%&)'+)'&&('&',)-,,&',)*0&'(&&*),4,,%%%''()(%''$%&&)$#$%%*)()-)1/247*./-3/&'+(&%&%&&$%%#$%&''*&'**(+))%&%%%)('$&'(&(*198-/0)(00(35,)&*-&,,,'$''()+2(2&00'*)'*&'$($/'%(,&('/($&%(,).-33**&))0+(',000,)&''3557.')(/+25++321031+--'&&'%$$$'%+$%&'3**0,*2)*+%''(,&*('(&(&$&%&'((*,'),0+*&,.689//:20*,()+(,)/+..(**63,&$%$'.(+./)*''()//*$%#&(&'')'$*.-*)%#&$'')%(.),.%'#%%%$&'*-)),..0-2.665''%&*+'200-./.-/)-,&()'%*1,))-)+')&(,3*%'('+(*,,160/0..0+1+&&&+(&%#')),/-+1%&*)(,(&(%$$$$$#-,//*(%&#$%%$$&&%))$('%((.-+.0()'%)/,'**$$$#+0*1228965.+.+(&'%&(&'++*(1*'$&('''%&'*+/,-'),-8711--,(+-',('(/,+.-3'(+)*921-*)'*()*-/)(0652.51%'(5:609/20.--%%(,44'-($/&'$,+.01',(*)*1'*),**,.-31+/*/*52350100,./0./(,')*+56/--..;899+)(&(&(()&004;641*,%).,-*)'(&(,/.0.')'-*(*('-)$(+-%$%%&%&##$'&&-3+1)%(+(*.-++(--**.,101-))*&&&%''(%)%'*))**,,*)()(22-)%'(('((&*'%(/+))/*),2)+)%$(&+(%,70)6)
@9438c57f-0176-43e0-9e93-32984d2953be ch=27 read=67521 start_time=2019-12-13T15:06:54Z barcode=BC01 runid=2c9cf7bc05858273f10e7d7ec552fc0bd742dc3e
CACCAAGGGAGGGCAGCGAGTAGAGAGGGATTTTCGGCAATGGGAAACCTGGCCGAGCAACGCCGCGTGAAGGAAGAAGGTTTCAGTTATGAAGCTTCTGTTATAAAGGAAGAACGGCGGCTACAGAAGTGACAGCCAGTGATTACTATTAGAAGCCACAGCTACATTACCAGCCGCGCGGTAATACGTAGGTAGCGGCGTTCCAGGTTATTGGGCGTAAAGAGGGCGGGCGGCAGCAGGGTCTGTGGTGAAGCCTGGGAGAAGCAACTTCAGTAAGCCATAGAAACGGGCAGCTAGAGTGCGGAGAGGATCGGTAGATTCCATGGCGGTAGAGATGCGTAGATATATGGAGACACCAGTGGCAGAAGGCGACGATCTGGCCTGCAACGGCGCTCAGTCGAAAGCGTGAGGAGCAAATGAGTTAGATGCCTGGTAGTGCACGCCGTAAACGATAGTACTAAGTGTTGTTGGATGTCAAAGTTCAGTGCTGCAGTTAACTTAATAAATTACTCCGCCTGAGTAGTACGTTCGCAAAGAATGGAAACTCGAGGAATTGACGGAAATTTTGAAGCGAGGGTGGGCATATGATTTATTCAGGCAGCGAAGAACCTTACAAGTCTTGACATACTCATGAGGCTCCAGAGATGGAGAGGAATGGCTATATAGGGCTAGGTGGTGCCTTAGTTGTCGTAGCTCGTGTCGTGAGATGTTGGGTTAAATTACTGAGCGCAGCCTTATCGTTAGATTACCATCATTAAGTTAGGGACTCTGGCAGAGACTGCCAGTGACAAGCTGGAAGGCGGACGACGTCAATCATGGCACCCGCCTGGCCTGGGCTACACGTGCACAATATGGATGGTGCAGAAGCGAAGCCGCGAGGTGAAGCAAAACCGCAAACATTCAGTTCAGGATTGTAATTTAAACTCGGCTACATGAAGTTGGGATCATAATCATATCCAGCGTATCGCGGTGAATACGTTCTCGGGCGCCGCCAATCACACCACGAGTTAATGCTTACCCGAAGCCGGTGGCCCTGGCGCAGGGAAGGAGGCTGTCTAGGTGGGATTGATGATTGGGGTGAAGTCGTAACAAGGTAACGG
+
&$)'&%'/,'(+)-)))%&&)(''&&)-(#*%$$),+22;8870)1'-**-+1-).&+-2//05(&&''/,,++/(+-.,35,3%-'5).(+/$)+50212/&%&'%.&.+(%(/(.,+7.,,1-)*%&')&'%%(($'$%$$$&*3-31.%*)&2-+(&$')*,&+('(*'''.(*&(',*4++$/--(.(($'&')&%)),*$,(*+(**/3011562*''*,('('&',/*&**%06301,,)-))',,&(+)*)*(%)'%&)(',*1*-013*.3%%*'+(%&'*)'&(),*'(((1-/4+,'+3305&((%&))5+2'('&&.4/')%(%'(22.9355/.&,*)(&(0297+,0,1/&&,(&),04----.))-/647++%),+1-0/5,.-,%*,**,/,+&,+**/.,4*%&).8./47&76)'02121+*&+*.-&*(*.+.&,*&*).1873614/,,/-525*,)++.))05)+-+*%(*,.06.+&%$/*0-,(***,-13/2312.///-,031716&',5+*-5-(&('#&')'('(**.0024(&&&&()''')-&(*'+4-,0&+.,,&$%%)4**+3,'&$%#$$%'+$(*+*+*&-,/,/2.7.../.).)'$$$&),+*/(('),-.92+)&('-,-+6665440(4923*+-522/0.-&-&%'++%(2&*&)+/3-.()*'(26011/-4+/030.43/+%'%')-,&,,%,(*-,/1-70-*%1)-282330353&-,6)/48-00+*'&%&('))-3'493342568:35441(&&$%')'&,)/.0*(&(#$'$###((%#%$$''./+*,%$%$&&+,(('&&+0/&'+42745*+/)(*'%'((.-.1*+)&+,,)0,*+252'*1#'%'&%%)&%)*374)..&1&$%($)%#&(')(&('(.-/123/6*.+)((&(%%%&'*,&((+,+)('&('('')&*.//;2+,)+1+-1-.*.$%%#&&%%()))+.8..++,)-+)*&&((+1/)(,.*.1*,+-3/2,(,**,,%.4.+,'($'')*(110++)-+03*--*+..-15)/.**,+4//0+.03*2*)%%+(*(8
@eb910e85-e106-4b18-9eba-9b20de3ff274 ch=151 read=117730 start_time=2019-12-13T15:06:43Z barcode=BC01 runid=2c9cf7bc05858273f10e7d7ec552fc0bd742dc3e
CTCCTAAGGGAGGCAGCAGTAGGAATATTGCACAATGCGGTACAAGCCCTGATGCATAATACCGCATGTATGAAGAGAAGGCCAGGTTTATAAAGTACTTTCGAGGAGGAAGGGAAGTAAAGGGTGTGCAACTGCTCGTGGCATTACCCGCAGAAGAAACGCGAGATTATCCATTGCAGCAGCCGCGGTAATGGAGGAGTGCAGGCGTTAATCAGGAATTACTGGGGCATACAAAGCGCACGCAGGCAGTTTATTAAGTCAGATGTAGAATCCCAGGCTCAACTATAGGAACTGCATCCCGAAAATGCTGGCAGAAGCAAAGGTCTCGTAGAGGTAGAATTCAGGTGCTTAGTAGTGGGAAGTAAAAGTAGAGATCTGGAGAGATACCAGTGGCAGGCAGCCCCTGGACGAGAGACAGCGCTCAGGTGCAGAAGCGTAGGGAGCAAACAGGATTAAGATACCTGGTAGTCCACGCCGTAAACGATATCGGCTTGGAGGTTGTACCCCGCCAGGGCATGCTTCCAGGCTAGCATTAAAGTCGACCGCCTGGGGAGTGCAGCCGCAAAGTTAAAACTCAAATGAATTGGCAGAGGCCCGCACGGCGAGAATGGAGCATGTGGATTTAATTCGATGCAACGCAGAAGAACCTTACCTGATCAGCATCCACGGAAGTTCAGAGATGAGAATGTACCTTCAGGAACCGTAGGACAGGTGCTGCATGGCTGTCATCAGCTCGTGTTGTGGGAAATGTTAGGTTAAGTCCCGCAGCAGGGCACCAACCCCTTATCCCTTTGTTGCCAGCGGATCCGGCCGGGGCGCTCGAGACTGCCAGTATTGTCTAAAGCTGGGAGAGTGGGGATGACGTCAAGTCATGCCAGCCCCGACCAGGGGACTACGTGCTACAATGAAAGCGCATGTACAAAGGAAGGAAACTGACCTCGAGGAGCAAGCCAGAGGACCTCATAAAGGTATGTCGTAGTCCGGATTTAAAGTCTGCAGCTCAGCTCCTTGAAGTCAGGATCATGGTAATCGTAGATCAGAGATACCCACAGTAGACCATTCCAGACATATACCACCGCCCCACATCCGCACCATGGGAGATGCGGTTTGCCAAAGTAGGTAAACAACCTTCAGGAGGCGCTTACCTTTGTGATTCATGGCTAAGGTGAAGTCGCGTAACAAAGGTAACCCGGAAGATAGAGCGGCAAGGCGTGGGATTGCTTACAAGAGACACCGGTAACTCTTCCAGCACCAGCAATGCATGCTTCCATA
+
)+0.()'**&%()'))*),/%*-,2.-:0*)(*28-,''%$#&&-&*2((().%#%%)0,'.,$%&+-/0*'))%(&('*(-*$'..5.&++50&,'%&)+*'%*,+,4+,,5)*((),*',0),%)')-)*,/141+*-&'%()*-2+%(&*+(&*($''+%%'$4),.50&-)&.')*+*60&&(($&%')*(*&%'*),/'....6,9*)(&'*)0-01/12*%%%%%%,3/+)()&((+.0865.6;6-111--.-(('&%%'()*),'&%.23612/.,.2114&*-0/.0*1('&+00.*'(%%&'&%''$%(+'(&)*+,%-')&++()*('()'&)),)&(&&''(./,/'(($($%''%'&&%))44677**'%()%+%$'++/)(,++,)59/(+/000*&%'))2))*+--4**/142&%*)'(25,.0((%+33-4+.-(+**'&.+(//),440.30+%)',0+0/5+-,-/1501,/1424,,+02)*/3*.*$%$$+(%#%%%%'*,))*3+..*+&,-45))0-$')0+/34+//&'%)$'&,0/%-%.---91:98556550.+$$((,./+)&)(*,(%''%%$$%&&&'('+&)*-10-',$530/50:2'(/*0511-.(&))(),*(&''*,(((*+**/150.*,)1*.)-/*''(**8)'+,12-,*,+*-$&+,.*67,5&*/./)-+0.1231,-,333.0,&,,('').,0)/.,-&.'/)(*,/8--/.+--**1+'&-+&0(.*,'%+'+',10'+)((96)).+'0+%.*()).,(*00+-0+%,..*(*).''+),1,)''&)%,'&'(')+&&()58()'&(*(073/.,(-&+('+&(-10'&()&(*'&%%2-),/2.'&%$'$*'))'(***(%&'&&'+(*')(+-6))((&'&('''%')'(0/&$)&*%,((&)&&$%&+')()*&-+4/('((+'.,%*%%')-(.(00,/.()+1,-30)/0($%%&0(''$)'')*,,145,*(&&&---,(*&(++-,+*),0(40)((&%*(+-&'''/8)).)-'))))+)).40/73($'&(0*&+(+-+-/./()/*)%)&02)&0(*+*&%'))'--%+)/-4003)-0.,.+**-*(+'&,+'+(,//1***./.,'.,.-//*,,%&&')()'(&(&')'.*)+2,2/01,..1-//,+/)/145+..(//$$$$'(*+%'*,436,*%%+((-+*/,(')+(/,')+-**%)#%%$%&&%#$%
@36f40380-6dac-4930-a3cc-b9f9d2e89380 ch=82 read=124333 start_time=2019-12-13T15:06:35Z barcode=BC01 runid=2c9cf7bc05858273f10e7d7ec552fc0bd742dc3e
CCGGTTACCTTGTTGCGACTACTTCCAATCCCGCTGACCCTACCTTCGGCCGCTGCCTCGGTTAAGCTCACGGACTTCGGGTATTGCCAGCTCATGGTGTGACGGGCGGGTGTGTACCAAGACCGGGAACGTATTCACCGCGACATTTCTGATTCGCGATTACCTGGTAACTCCAGCTTCATGGGCGAGTTTCAATACCACAATCGAACTGAGACTGGTTTTAAGTTTGGCTCACCTCGCGGCATTGCATCTGTACCAGCCATTAGCGTGTGGCAGCCCTACATACGAGGCATGATGGTTGACGTCATCCCCACCTTCCTCTAGTTAACCCAGGCAATTTCGCTAAGAGTCCTCAACAATGGTAGTAACTAACGGCAAAGGGTTGCGCTCGTTGCGGGACTTAACCCAACATCTCACGGCAGGCTGACGGCAATACATTACCACCTGTCGCCTTGTCTGAAGGGATTTCCTCGATTAAGAGTAATGCAAGGGATGTCAGAGTGTAGGTAGGAGTTCTTCGCGTTGCTTCGAATTAAACCACATGCTCCGCGCTACTTGTGCAGGTCCCGTCAATTCCTTTGAGTTTTAATCTTGCGACCGTACTCCCCAGGCGGAATACTTAATGCGTTAGCGGCGGCACGGAAGTGTGAAACCCCACACCTGGTAATTATCGTTGTGGACTACCAGAATTATCTAATCCTGTTGCTCCCCACCTTTCCGAGCCTCAGCGTCAGTTACAGTCAGAGAGTCGCCTTCGCCACTGGTGTTCTTCCTAATCTCTACGCATTTCACCCATACACTAGAATTCCACTCTCTCCTCTCCTGCACTCCTAGATAACCAGTTTGGAATGCAGCACCCAAGTTGAGCCAGGTGACATCCCTTAATCATCCGCCTACGCTCCCTTTACCCGAAATGCAATCAGATGCGCCACCTACGTATTACCTGCGGCTGCTGGCGTAGTTAGCCGTGAAAGCACCATCCTTGGGTACCGTCATTATCTTTAAAGACAGAGGCACGATCCGAAGGCCAACCATCACTCGCGGCGTTGTCAGGGTTTCCCCATTTGTACAATATTCCCCACTGCTGCCTCCGGCTGGG
+
&$*/.;/0020(2)$)((&(%'('&%.',,--'*2233;5..06482+--/(*/-46,,&((/-(+,/-$,(+43374+-*,++4/0:1)+**%*+,/011796;:/1,)(()&%%%$('%%,'&01*'$"(&/.('..2367610;1/.30675/2/+1,)0)*&*),,--;((),373./17501041;/0$$%'**,.2;03&'588876662315<<//).19/05246()22+(*(-,,1//17..-).65++'*'(0)%&(')./.%%'.59.-()&'(+*)+/102./.+*5.,-4-55682784*+117120..(,/06,77-+0/,%%'%**&'*()''-.250/,&(*6-1/--+024114541,1/5*-*()9-4599982;221;9/*(&'++.+)%(**,.0-25'+(')554'2/.++)$$%'2-,5727:345/'('++'+)&'*-'(*%.75075.,-3)3,&'**-047785*83/3%'())))+,,0.2.(&($)29578705629,+-5,(0,///91;;-')++))5+(('(++,00.0.6%43*34*&,-*4,7-*-20+)+2:;0-/.-/4--.-17**&++278.//74394;7(.*'1,003)-,)),.+-0-+',*)(',)*+(%*$,--)$'&)*'&$('%+&++1(+'%%-58884252+/+/,./177;85,/011*,+974,**((74.-,.3787/,,--9935:5/00.67+(*,*-0/7;;9,**9*'+*-0/,241591(*4:96323355831:*,,-30)**,+.0&,&0)0,.(*-0))+.(,.77432/(++/,-/0463549287;7-/**+1.(+*(.4)-)'0('&.11))','%')-,2+--0/00+.15/0332416-7:(07,&+%%%+,'(&'%%&(*--4&&$%$'-4005,4,*1*,*$')-4..-.,*((&('-7+**0,03+)(&%'#&''(*$$%&/,1,/386972:12212'.2.-/20,','''*)/0.&%)(')/('%.--.)'**-&)&/0306-.-.57/2;+,4;0./6))-',**,.15.684-1000//4713,%''&,.,
@00deea2a-4df7-407a-b9ef-faf4eaae3c58 ch=478 read=90565 start_time=2019-12-13T15:06:34Z barcode=BC01 runid=2c9cf7bc05858273f10e7d7ec552fc0bd742dc3e
CTCCTACGAGGCAGCAGTAGGGGTACAAGGGCAATGGGGAAACCCTGACCGAGCAACGCCGCGTGAAGGAAAAGAAGGTTTCAGTTGTAAACTTCTGTTATAAAAGGGAAGAACGGCGGCTACAGGAAATGGTAGCCAGTGACGGTACTTATTAAACTACGGCTAACTACGTGCCAGCAGCCGCGGTAATACGTAGGTGGCAAGCGTTATCCGGATGGGCATCAGACGAGGCGGCAGCAAAGGGTCTGTGGTGAAAGCCTGAAGCAACTTCAGTAAGCCATAGAGCCAGGCAGCTAGAGTGCAGGGAGAGGATCGTGGAATTCCGTAGTAGCCAGCGGTGAAATGCGTAGATATATGGAGGAACACCAGTGAAGGCGACGATCACAACCTGCAACTGACGCTCAGTCAGAAAGCGTAAAGGGAGCAAATGAAGTTAGATGCCGAAGTAGTCCCGCGTAAACGATGAGTACTAAGTGTTGGATGTCAAAGTTCAGTGCTGCAGTTAACGCAATAAGTACTCCGCCTACAGGGATAGTACGTTCGCAAGAATGAAACTCAAAGAAAGATTGACGGGGGGAATTGCTGAAGCGGTGGAGCATGTGGTTTAATTCAACCAACGCGAAGAACGCCACAGGTCTTGGCATACTCGCAAAGGCTCAGAGATGGAGAGATAGCTATATGAGATACAGGTGGTGCATGGTTGTCGTCAGCTCGTGTCGTGAGATGTTGGTTAAGTCCGCAACGAAGCGCAGCCCCTTATCGTTAGTTACCATCATTAAGTTGGGGACTCTGGCAGGGCTGCCAGTGACAAGCTACGGAGGAAGGCGGGGATGACGTCAAATCATGCCCCACTATGGCCTGGAGCTACGATATACAATGGATGGTGCAGAGGAAACTGAAGCCGCGAAATTGAAGCAAGAGCATAAAACCATTCTCGGTTCCGGATTGTAGTCTGCAACTCGACTACATGAGTTGGAATCGCTAGTAATCGCAGATAACATGTCGCATTGAATACGTTCTCGGGCCTTGTACTGCCCGTCACACACAGCCGATAACGCGAAGCCGGTGGCTAACCGCAAGAAGGAGCTGTCTAAGGTGGGATTGATGATTGGGGTGAAGTCGTAGCAGGCGG
+
*/.)&'*%$-**+12+.0()'(%'%&%&(''+.0/054)).+*0.*,-3547/4631-+++-083/2+/)1+(()/).0:)-),,51014.-.8/75.7/-081)+1/.61495)2*.))*./-.0,54--.*&''&'),-/4+*+*&)&&))*,(%&),-31--2-.-*(+',/)+02,66482941822346')&',3/-+++).+()-(*0,/0*27%0%+++,'%,(+.50,4643)073311,,+2--/3-,-5.*)('(,+*4+7-.00+*/2)('%(%-3/27-+,,++*)++44/63)**).4-/10766.5.9.6','$)%'(%#),795.05/.788998:987-/1218/2:868:&5/1&'((*,2865.-''(&/,23.6/-+,--.488,117&&+.*(*.-&))*.(',-3846+&&((0+*30(3)'(+&*+//61(&&')378/-))'()+,598501/040919,42+1../9,(%)$%&*/%+000((%&&&*.20202322004/-,'()%&(')/*/*+42.20)(/.-+2://985;3'*.*(&-))*/')*--)#%(&&(&&+(')(,*.,)-/173677:;:294;60,-((&),,'),&'-.,.+*+')+0327,,***+122&'/9/--**('')*,93/+%''*./-.03853*+*./69/42136057-,)(/6...01.%())418467382124568-*$-(0**+.6)++)+)+,'(%)-,020*////5314/-/4029364(+,-('7*',,-'220+*,)&'.'&&$.2%&%%&,.1)-,%'+0+'.,2*61&7:66:877410).*,+.2/-*)'$$'+-%234029))'&%'$()()+,6968;91--)&$')&+')*)**/22.380-+('%&*)01..++%'%*()/:;57:874-(*++(*3'/+%-&%&(,,,*'+%$),-*&((&'''$'&/,3*/,,-757.113:23/2$')&)+-/2334//%/++)6/%545;545)12,)/&&%$'**-8)-15-0*,+**)-$'&,221**'*()04(&0(6+,-96-,*-('*1(0)-.0652-,2/32343*1+++--(+/%12+-*..'((&&'&)%$$&(4
@d7a38fcc-24d3-4b72-9770-89535c50d5f7 ch=390 read=98429 start_time=2019-12-13T15:06:25Z barcode=BC01 runid=2c9cf7bc05858273f10e7d7ec552fc0bd742dc3e
TTGTTATGCTTCGTTCAGTTACGTATTGCTGGTGCTGAAGAAGTTGTCAGTGTCTTTGTGTTAACCCTGCTTGCCTGTCTATCTTCCGAGATTTACCTTGTTACGACTTCACCCCAGTCACAGATCACAGAAGTGGTAAGCGCCCTCGAAGGTTAAGCTACCGCTTCTTTTGCAGCCTCCCATGGTGCTTGACCCGGGCGGGTGTACAAGGCCGGGAACATGATACCGTGGCGTTTCCTGATCCACGATTACTAGCGATTCCGACTTCATGGAGTCGAGTTGCAGGCTCAATCGGACTACGACGCACTTTGCAGGGTCGCTTGCTCTCGCGAAGTCGCTTCTCTTTATGCGCCATTGTAGCACGTGTGTAGCCCGGTCGTAAGGGCCATGATGACTTGACGTCATCCCACCTTCCTCCAGTTTATCACTGGCAGTCTCCTTTGAGTTTAGCCGGACCGCTGGCAGCAAAGGATAAGGGTTGCGCTCGTTGCGGACTTAACCCAACATTTCTGGCAGGCCGGCGGCAGCCATTGCAGCACCTGTCGCAGTTCCCGAGCACATTCTCATCTCCGAAACTTTGTGGATGTCAAGACCAGGTAAGGTTCAACCGCGTTGCATCGAATTAAAACCACATGCTCCACCCAGCGTGCGGAGGCCCCGTCAATTCATTTGAGTTTTAACCTTGCAGTTCGTACTCCCCAGGCGGTCGACTTAACGCGTTAGCTCCGGAGCCACGCCTCAGGGCACAACCTCCAAAGTCGACATCGTTTACGGCGTGGACTACCAGGTATCTAATCCTGTTTTGCTCCCCACGCTTTTCGCACGTCAGTCTTCGTCCAGGGGCCGCGCTACGCACTGGTATTCCCTCCAGATCTCTACGCATTTCACCGCTACACCAGATTCTACCCCTCTACGGGACTCAAACGCCCGGTATCAGATGCAGTTCCCAGGTTGAGCCCGGGATTTCACATCTGGCTTAACAAACCGCCTGCGTGCGCTGCCGCCCAGTAATTCCGATTAACGCTTGCACCCCTCCGTATTACCGCGGCTGCTTTAACGGAGTTAGCCAGTGCTTCTTCTGCGGGTAACGTCAATGAGCAAGGTATTAACTGCTCCTTCCTCCCCGCTGAAATTAGCACCACAGCCCGAAGGCCTTCTTCATACACGCGGCATGGCTGCATCAGGCTTGCGCCCGGTAATATTCCCCTGCTGCCTCGTAG
+
&%-+&%(&(+-51651*+1,(*0313500285)**/+,)&)+*.70-1%0.02.8;9-1.0.2.11+++/10/321721//14870+)&''2./)++/-(,'$(/.4491'/&'%$-/.,-)*/-.())$))(*,31.*+-,/3+)1&'*)1-349*,/-51*.11129:3*+.'3.+02+$'&*,-,.-/0,1,+321,)''$(%*./2.4++1)&$)%$%(%%*,.,1,+'38(0'&)0/2-&()./4../,++./5;770/-)*'()..****((*5*)*$)%))1/:.6-92832122402$)()'%#$))+)1,--/--3337110,.+,,-/7/99211('(02799/:.-'(+,,//00/+()-.61#''6..3/)01./+**)-)(&%#$%)+01..1).(/6/:9:06)++:<7.35455+/'&'*+47,.-)+),/2/'**0,5268131040/(608*7285&%++-/7.10334029,)1/.160/&/---.2069(0-,810-,0)*,31/.*&(-&/%&+3562540)//&-+15<53+)*..*0+02.*,,)*91-+.01-/-)()*003.2533235:,42-.1)/-8/+(*'*,0+400034)**-*,06.67../.1223:/77,$''&)&+,2&)(.44.+/1247:80298/11/:;-,*,*''('%%(*)'/*,.122))/,0&00/10.-+00,,+)-/.+/+.)((&(030346:67/(2,(&*.2/2.3+1/()/1--1016100*%('/,./7:326367).%''+.,06,58331/.+$&).66-+/,+165*/(($$%'+5376293*,0)(246-56,,%&%#%$&(+-/-3/0.01,*2-))/0+2-1+.*--,74/,1--24'+%(%'',1.50+0512)1),2'-3,58822/.*2,&''--22/112/2+04753++.+0,&%,.0)(&,%26*,&))*,)+))*,/204-13:48;;:96722(&%#()'*.+*'5-1/9/-)*,8.71//1-*&%+.-).28-127219;3020/-.+**&&(-)-%(-;3318&4*()+*+/+)'**-3413983682321-6659)2-.-2/+*2+0/3-*010/61,,.0,,+/(++%$$$''%')%4/*%%&,*+./637;7,*(*)*(,/,*)+.,*)**,05)5..2.12244(-''*,+-4403,('%')'*0.4)+(1
@da10d23f-4a66-41e4-950c-b50280539ba1 ch=229 read=232208 start_time=2019-12-13T15:06:25Z barcode=BC01 runid=2c9cf7bc05858273f10e7d7ec552fc0bd742dc3e
CTCTGGGAGGCAGCGATGAGAGATATTGCACAATGGGCGCAAGCCTGATGCGCGCAGCCATGCCGCGTGTATGAAGAAGGCCTTCCGGGTGTAAAATTACTTTCAGCGGGAGGAAGGGGAGTAAAGTTAAATACCTTTGCTCATTGACGTTACCCGCAGAAGCACCGGTAACTCCGTGCCAGCAGCCGCGGTAATACGGAGGTGCAAGCGTTAATCGGAATTACTTTGGGCGTAAAGAAAGCGCACGCAGGCGGTTTGTTAAGTCGATAATGAAATCGGCTCAACCTGGGAACTGCATCTGATACTGGCAACTTGAGTCTCGTAGAGGGGTAGAATTCCAGGTGTAGCGGTGAAATGCGTAGAGATCTGGAGGAATACCGGTGGCGAGCGGCCCCCTGGACGAAGACTGACGCTCAGGTGCAGCGTGGGGAACCAGCGGATTAGATACCCTGGTAGTCCACGCCGTAAACGTCGACTTTGGAGGGTTGTGCCCTTGAGGCGTGGCTTCGGAGCTAACGCGTTAAGTCGACCGCCTGGGAATGCGGCCGCAAGGTTAAAACTCAAATGAATTGACGGGGGGGGGCCCGCACAAGCGGTGGAGCATGGTTTAATTCGGTCGCAACGCGAAGAACCTGCCTGGTGTGACATCCTGTTTCAGAGATGGATTGGTGCCTTCGGGAACTGTGAGACAGGTGCTGCATGGCTGTCGTCAGCTCGTGTTGTGAGAAATGCTGGTTAAAGTCGCAACGGAAGCTGTATATCGCTGTTGCCAGCGGTCCGGCCGGGAACTCAAAGGGAGACTGCCAGTAAACTGGAGGAAGGTGGGGATGACGTCAGTCATCATGGCCCTTGACAGGGCTACGTGCTATTGGCGCATACAAAGAAGCGACCTCGCGAGAGCAAGCGGACGCATCGCAAAGTGCGTCGTCCGGATTGGAGTCTGCAACTCGACTCCCATGAAGTCGGAATCGCTAGTAATCGTGGATCAGAATGCCACGGTGAATACGATTCGGGCCTTGTACACACCGCCGTCATGGGAGTGGGTTGCAAAAGAGTAGGTAGCTTAACCTTCGGGAGGGCGCTTACCACTTTGTGATTCATGACTGGGAGGTGAAGTCTCGTAACAAGGTAACCGG
+
+1*'(.-*,4/,10,*2.++'&)/,1010/348712,+%)*4%153432.+()'+,&.3366971301+*'++/3)*)(*-338548;2.+*-72(+**-.97+&--5:.(-,27//4,'(*190/902,.*),-/7.,/1+%'&'',*.,'.0'&(&%)(&,,1,&&'%''*07,-47:--,+'820++$(0))*2-6,/0-,,+)),,+-4638)3+,3.**+*//8853230+'*)'((+-*0/0./4/0308;-:.;.78*(()#&(+-2,*))*()4)/.567772633221/.((*0338573.0'&%%%/,0288:0.(+,40-1-/103//,401.,,,+6..-7:0-.0522,+(,.12;.,6,04+)((-606520012011:42)+089:/-'&&%'+-753462/1,,))*++:698)+*,3)*.+2+03/.1805:1-286-12+*+/03:9:9820,&(-/42:815,.0,**)*-16)&'($.-'423721-2)+'((01:523,/75/,1778987:;984(2++-2++73/1/-+-.82595238/7.+).,5+65:01571272(22)',*,14457:99/-.--0..,34064944*2,1459:8956:563.*'$%'++''$&*+48+7*%&(-2*,+(&)-,3+.3,60333/40-/1*.)((*)*,/2)0/1229778555437::9::11221+,)/1060/(.*,(327.+-..5)(,+&'-47/'&(''%%%$'')-&(2+2.,,2,-/393/'0*243<9192275;.--*&))5677**&((-*+,:0.7118044/6941355557-*),-787+-,0-3+*-+.3&/02*%&''52//**.-097862)-16+&(''*-7577;744+))&)(0'./)(($%'*-,+58++0010,+)*,(2)-3,'&%'*0.01523355553497,228/..11121/3)*($)-.**+66865361..1002/)0.85/31/,2-%,20&466222./0332-36.-1/-1**'-)(%)',00;7.772+%($)%+*),%)''/,,(,+.)33)+0/33233/47+-/86,-..8/:55567576/(*++-++''&(..47;997.6069::99
@57d5fe4f-abbd-457d-abcb-4649d51bf6e4 ch=250 read=185475 start_time=2019-12-13T15:06:14Z barcode=BC01 runid=2c9cf7bc05858273f10e7d7ec552fc0bd742dc3e
CCGGATTTTTGCTTATTTACGACTTCCACCCCAATCGCCCCAGCCCTACAACCCGGCCGCTGCCTCGCGCGGATTAGCTCACGGACTTCAGGTAGCCCCACTTAGCTCTCGTAGGTGCCTTGACGGGCGGGTGTGTACGGAACCAGGGCATCCACCACCGCGACATTTCTGATTCGCGATTACTAAAATTAACTCCAGCTTCATGTAGGCTGAGTTTCAGCCTACAATCCGAACTGAGACTGGTTTTAAGTTTATCCCACCTCACGGTATTTGCATCTCTCTGTACAGCCATTGTAGCACGTGTAGCAGCCCTGCACGCAAGGGGCGTGATTTGGCTTGTCATCCCCACCTTCCTGAACACTTTAGGCAGTCTCGCTAGAGTCCTCAACTTAATGGTAGTAACTAGCAGCAAAGGGAGTTGCTGGTGCAGGACTTAATAACATCCACGGCAGGCTGACGACAATACATGCACCACCTGTCACCTTGTCTGACGCCGATTAAAGAGTAATGCAAGGGATGTCAGAGTGTAGGTAAAGGTTCTTCGCGTTGCTTCAGATTAAAACCATTATCCCGCTACTTGTACGGGTCCTATCAATTCCTTTGGAGTTTTAATTCTTGCGACCGGCCTCCCCAGGCCCGGAATGCTTAATGCGTTAGCGGCGGCACGGAGGTGTTAGAGCCCACACTAGTATTCATCGTTTGCGGCGTGGACTGCAGAATTATCTAATCCTGTTTGCTCCCCACGCTTTCCAGGCCTCAGCGTCAGTTACAGTCAGAGTCGCCTTCGCCGCAGGTGTTCTTCCCTAATCTACGCATTTCCACCCGCTTCACCAGGAGATTCCACTCTCCTCTCCTTGCACTCTAGATAACCAGTTTGGGATACAGCGCAGAAGTTAAGGCCAGAATTATTTGCATCCCTTAATCATCCGCCTACGCTCCCTTTACGCCCAGTAAATCCGGATATCGCCACCTACGTATTACCGCGGCTGCTGGCACGTAGTTAGCCAATGGCTTCCTCATAGGTACCGTCATTTATCTTCCCCAAAGAGACAGGCTTTACGATCCGAAACCTTCATCACTCCGCGGCGTTGCTGCATCAAGGGTTTCCCCATTTGTGCAATATTCCCCACTGCTGCCTCCGTGAACAATATCAGCGCACCAACAGAAGGTTAACTGCGGGCCACCGACAGCTCTTCAGCGCCAGCAGTACGTAGCGGG
+
/*')%3/***)(-+(,.'$'(*.0.-(&*((%.*..02/3/+./:3),,,(*(''*++.3345552%$&(),'6()+0,,',+0,3583,,1-(*)..+%'))+,,)*%%$#$)*-,*%%'(*5.37912+*&+''&'%''+1:.+*%,%)&&#'('./,/324&02''5557:40-.,2/((&&''%*&1),,.*+/1142(-('),//%),67;;71.1.')++461-(+-.-%*++28*(/87/54327,()0/*+455601-.-)+.'%(*.2//+/+/2/-((.**--'+&*)*,,011'&%+*11,&#'&($%-/,/0*+**-/4;712,0-,-4+,087*,0669*''%$'&%')/-&&43++,-,5+,-+''').6().(&&',+./1.-..--)),$($&))8*,/)'-62,$%)',),)892++,/-(''('()*(,-(.(+100/,**$%,()(,*+),'+/+/7,27868:2:210(*)-&'&)*.3.42)(')*,-,0/,*04-6*+*)$'(.,/,/30.8/*00:66:523/.4,/183'&,3,297064.+),,5,**44352823&5,/**,1,-/325162.,3.0+((7<<)*')%&)*))/.,/$%$)*/17*,1.1((*/020-+/+-*,*)*.*%*)&((),)*.-.'+)+,25''+)17('(--00)/04;1-././7)&%(+*++181+-*-*'(),./32.28-351,16/+61588//2,,0802(')53:25..002'&&:'4-,--/,,*+*-/7:5;42,+&&%&%*'):81/0,(&&,'*++42636<53)$**($*+*(#%$$)*&&$.&,**-.1.-,.0.2'*&&)%'')+(35500/3,,4;,28.20,.&//(3*&&(',**&)'+(#%%%0*)44)%(&(,.)&*/034219;.291*+))--:*.6/*/2/6,(&'())*--/05:877,,+)+/+,.042*2-06-*--+,49.4.+'-(.)2,4+*''((+.-,1029+-&,()('#&('()*(22+-.915;;./:.*+-.&(*.)+41$%*,12'',21.+-,,,9912,-)&)**,1/:...--11262)5)3:/3562))4+*,/3,*,*(3.95-&,)''*).1059+-0022%'---2+(&%&&)3269--.***+3-*)$$%&($%%&.7*-41%*.*+.-%+--.)*&)$%-,26+/&'$$&
@d7d35c30-745b-42dc-a1c8-b626df733880 ch=394 read=67630 start_time=2019-12-13T15:06:14Z barcode=BC01 runid=2c9cf7bc05858273f10e7d7ec552fc0bd742dc3e
CTCCTACAGGAGGCAGCAGTGAATATTGCACAATGGGGAAACCTGATGCAGCAACGCCGCGTGAGTGATGAAAGGTTTTCGGATCATGAAAGCTCTGTCTTTGGGAAGATAATGACGGTACCCAGGAGGGAAGCCACGGCTAACTACGTGCCAGCAGCCGCGGTAATACGTAGGTGGCGAGCGTTATCAATTTACTGGGCGTAAAGGGGCGACGGATGATTAAAGTGGATGTGAAATACCGGGCTCAACTTGGGTGCACATTCCAAACTGGTTATCTAGAGTGCAGGAAGTGGAATTCCCTAGTGTAGCGGTGAGAATGCGTAGTTAGGAAGAACACACCAGTGGCGAAACGACTCTCTGGACTGTAACTGACGCTGAGGCTCGAAAGCGTGGGGAGCAAACAGGATTAGATACCCTGGTAGTCCACGCCGTAAACGATGAATACTAGGTATTGGGGGTTTCAACACCTCCGTGCCGCCGCTAACGCATTAAGTATTATTCCGCCTGGGAGTACGGTCGCAAGATTAAAACTCAAAGGAATTGACGGGGACCCGCACAAGTAGCGGAGCATGTGTGGTAATTCGAAGCAACGCGAAGAACCGCCACCTACACTTGACATCCCTTGCATTACTCTTAATCGAGGAAATCCCTTCGGGGACAAAGGTGACAGGTGGTGCATGGTTGTCGATCAGTTCGTGTCGTGAGATGTTGGGTTAAAGTCCCGCAACGAGCGCAACCGCCAATCGTTAGTTACTACCATTAAGTTGAGGACTCTAGCAGAGCTGCCTGGGTTAACCAGGAGGAAAGGTGGGGATGACGTCAAATCATCATGCCCTTATGTGTAGGGCTACACGTGCTACAATGGCTGGTACAGAGATGCAATACCGTGAGTGGAGCCAAACTTAAAAACCAGTCTCAGTTCAGTTGTAGGCTGAAACTCATACATGGCTTCACTGGTAATCGCGAATCAGAATGTCGCGGTGAATACGCTCCGGGTCTTGTACACACCGCCCGCGTCACACCATGAAGTTGGCAATACCCGAGAGATCCGTGAGCTAATAACCGCAAAGGAGGCAGCGGCCGAAGGTAGGGTCAACGGTGGGGTGAATCGTAACAAGGTAACCGG
+
,*4,,(3&68//40/6764*,(,,-420/.117656-*&)*/4--+/./277787-/2,/(2'(')(,-./9)1,4;442+8.84--)))('),176881::17/),)*))-++(*(*''+)()./-1/(*-,-3../70/.-+-&))+1<;2020.27100/,9...954+,*+1883446+,0)+'(%''))/-0./24594(0-)+,.+1,4366/5.13-(*+614+3#)3,(.17)78:50,0)/,15/,()&)+081.2;999:;-:---65012224&700&)(()0(7),-+*)6851,/0226-*%+)(./83%%&((1335,(.,-/-0967716-,(,(**++*)+./085898995/-//2/5320./.13%'))(-/69:4*),,.2+-..1+3,,'0138:/+-:896,9/+,68;8997((&'(10;3--,+0/.*1,66;9+3<86465146.-)-106-*4-...6/1./(-),())'*+*.808-,.(&/,'(()414000890-+7+787722.48+-+2,4-757469202;5//./...))++36,,.-600-()02697:1*2,%*6665-*./(0*(%%)**,,&(,1.01025640/(()+-1520/23///-+.+(,'+/*)-:4198-.52351:.,1./06/0723;;66663657430.-,+)23864-+-/-.,+'*01917673:/7.(*-81/035867676-5*/)$%$$'((*1,--26.+*-09/:.5+++.,,.7/676-)('%%&(*458;9:;959342/0/3)/1/4*+0+29:46525787:2;2./2;:8:)9.(&&$)(()))-112.0.*+,.1-,--.6+2++*7976:5-,+++/05-*+.7070&&'35(),,/192/5,5;:3-8*340.112:<;.6091218::91+,&'3,)''(()./,-.,&**&**,1.//:65:8843686477660565:<;9:34.5-*784435--+++--29-02'&()./5435:46.0()2.+$%*'**40('&'))*.4915-(%#(*(%+./7277;,..2./.--/-+,/+-+3,.//,*+,(%++*-')+-)*+'',),&(()./31181024
@34f04bd8-0e73-40c2-bb6c-73af87651c48 ch=334 read=157715 start_time=2019-12-13T15:06:13Z barcode=BC01 runid=2c9cf7bc05858273f10e7d7ec552fc0bd742dc3e
CCGGTTACTGCGACTTCACCCCAGTCATGAATCCACCAAAGTGGTAAGCGCCCTCGAAGGGATTAAGCTACTCACTTCTTTTGCAGCCCTCCCATGAATTGTGACGGGCGGTGTGTACAAGGCGGAACGTATTCACCGTGGCATTCTGATCCCACGATTTTCTTGATTCAAACTTCGCTGGAGTCGGGTGCAGACTCAATCCGGACTACGACGCGCTATGAGGAGTCCGCTTATGGTCGCTGCTCTTTGTATGCCGTAGCGTGTGTAGCCCTGGTCGTAAGGGCGGCGTGGCTTGACGTCATCCCACCTTCCTCCAGTTTATGCTGGCGAATTCTCCTTTGAGTTCCCAGCCCGTTGCTGTAGCTAAAGGATGGGTTGCGCTCGTTGCGGGACCAACATTCACAGCACGAGGCTGACGACAGCTGCATCTGACACCTGTCTGCAGTTCCCGAGGCGCATTCTCATCTCTGAAAACTTCCGTGGATGTCAAGACCAGGTAAGGTTCTTCGCGTTCGCATCCAGATTAAATGCGCTCCACCAGCAATGCAGGGCCCCATCAATTCATTTTGAGTTTTTTAACCTTGCGGCCGTACTCCCCGGGCAGTCGATAACGCGTTAGCTCCGGAAGCCACGCCTCGGCACAACCTCAGTCGATCGTTTACGGCGTGGACTACCAGGGTATCAATCTGTTTGTCGCTCGCACCTGAGCGTCCAGTCTTCGTCAGGGCCGCCTTCGCCACCGGTATTCCTCCAGATCTCTACGCGTTTACCGCTGCACCTGGAATTCCTACCCCTCTTGAGACTCAAACTTGCCAGTATCAGATGCGGTTCACGGTTGGGGCGGATTCACATCTGGCAACGACACTTGCGTGCGCGCGCCAGTAATTCGATTAACGCTTGCACCCTCCATCATACCGCTGCTGGCACGGGGAGTTAGCCAGTGCTTCTTCTGCAAAGGGTGGCGATCAATGAGCAAAGGCGTTAACTTTACTCGCCTCCAGCTGAAGTGCTTTGGCCGAAGCCTTCTTCATACACGCTGGCGGCGTAGTACGTCAGGCTTGCGCCCATTGTTATCGCCCCACGCTGCTGCCTCCGTAGAACAATATCCAGCACCAACAGAAGTTAACGCAAAGGAGCACGACGAAGCTTTCTTGGCTGCCGGCAATACGTAATA
+
0,+(4)'%$%$%()1;1,063+((.1''%&)+2+'-+%(&&'('&('%'(/5732+*(+/,-014,)**&%&'$,*00/682)1/&11(&+80%))'%('$'//42-)*,3,.0-,*'+)/2,*)'(+*/02:5138363:322:4,.1.:.''+'+/1.*'('((.),%)'+.6-'&$''$'(0+40.,-%+.237+;26+61675,1.-.*.()-%&'')'$().,)),-&((,+(%&'&*%)197*--.(&%%%%&''&))(,+,.9//4457,,0(+/'&*0+*++(''$()53579.5('%3+5941-2*+-4;/+,))&''$%&%%**-2+'*,)*-718+(',//()&++''(%&%'(03(0*0*&(-):46131/-4-,*(43'(&%&2+4:++./&-,/.%&'*),-,.1,(&('''#&&&(+//85123/'%'%,478:+'%)%)$'('.523122/.')*47604847468:7967752--.0//10-..6/:77:4/.0)+%%').1''%(+)+0*&$&$'(,5'))$$$$#%$&$(-)-0+''*+0-464/2;;11124/;57,,,/+0+*)&,5.*-)&*,&&%(157%89..))*)*)**,1.'('.&-(+%$&(),/33/2&&##&((*,,+()+*+*&&/097**'**-.08644(0)',($-+.-.,*))(),($%(%'+*)+(,402-.1107'()00/591.7()/4,51452:4446&2),,9355+',,*(,0/-,*+)*)(%(*&'.4*,..1012/.+-).(-*+(292+(&%%()33316)1+&%%&/*$).-/4./13-+&0-5*&')+,0'+++)',%--,+/.24,.(()()(%&&'&'&)---,*)(+',)%&'),885+-/50&)$'-*+-)*,(-14'($&)(*(%%%)+)*,*$'),))%'.5--.;,76../2+45.'&)/0,('$'%%$$)(((%%$(&)(-&+'.&.*&&',,)%$&)''$$)(#&&#$&(%(&%%%#$$&$$%'%')/0,*0(-*))&)''&%)'&()'*&'#$)%/0%3311513/96/%,,$'&''+'(%&'%+(*,-+-./7089*--1&*)--,'),&&%'$(&3+3.*+%*/0-0+'(+.-*)(&'&((%.&&$$'.7/(,'((*&%&%%'(($'%1-(''#%
@a1f2b385-eb5a-4f37-aa8a-9722aa8df4bc ch=219 read=111012 start_time=2019-12-13T15:06:13Z barcode=BC01 runid=2c9cf7bc05858273f10e7d7ec552fc0bd742dc3e
CTCTACGGGGAGGCAGCAGTGGGAATTTTTTGGACAATGGGCGAAAGCCTGATCAACAATGCCGCGTGCAGGATGAAGGCCTTCGGGTTGTAAAGCTGCTTTTGTACGGAACGAAAAGCTCCTTACTTCTAATACAGGGGGGCCCATGACGGTACAGAATAAGCACCGGCTAACTACGTGCCAGCAGCCGCCTGATGGCACGTAGAAGTGCGAGCGTTAATCGGAATTACTGGGCGTAAAGCGTGCGCAGGCGGTTATGTAGGACGAATGTGAAATCCCGGGCTCAACCTGGGAACTGCATTTGTGACTGCATGGCTAGAGTACGGTAGAGGATGGAATTCCGCGTGTAGCAGTGAAATGCGTAGATATGCGGAGGAACACCGATGGCGAGAAGGCAATCCCTGGACCTGTACTGACGCTCATGCACAGCAGCGTGGGGAGCAAACAGGGATTGAATACCCTGGTAGTCCACGCCTAAACTGTCAACTGGTTTGTTGGGAATTAGTTTTCTCAGTAACGAAATAACGCGTGAGAAGTTGACCGCCTGTAAGGGTACGGCCGCAAGGTTGAAACTCAAAGGAATTGACGGGGACCCGCACAAGCGGTGGATGATGTGGTTTAATTCGATGCAACGCGAAAAACCTTACCCACCTGACATGGCAGGAAGTTTCCAGAGATGGATTCGTGCTCGAAGAGAACCTGCACACAGGTGTTGCATGGCTGTCGTCAGCTCGTGTCGTGAGATGTTGGGTTAGATCCACAGCAGGCGCAGCCCTTAATCATTAGTTGCTACGACGGTTAACCTCTAATGAGACTGCCGGTGACAAACGGAGGAAGGTGGGGATGACGTCAAGTCCTCATGGCCCTTATAGGTGGGGCTACACACGTCATACAATGGCTGGTACAGAGGGTTGCCGACCCGCGAGGGAGCTAATCCCATAAAACCAGTCGTAGTCCGGATCGCAGTCTGCAACTCGGCCGCGTGAAGTCAGATAGCTATTAATCGCGGATCAGCATGCCGCGATACGTTCCCGGTCTTGTACACACCGCCCGTCACACCATGGGAGCGAAGTCTCGCCAGAAGTAGGTAGCCTAATAACCGCAAAGGGCACGGCAGGGTTCGTGACTGGGGTAGTCGTAACAAAGGTAACCGG
+
%+.+,)&*1+(/.*554.2.1/)(**1659)5-44-9/0;45*+(*',076556-00495/47((')*128<9:814-2/99<:3990;0/03'(,/3,6::.4538,1254&)0.**+-8.2.+/28/-,)('(+)2:74+37.,21,00)'&+**,73--.0028.2/00805//-//9;8283*3,&(#%'(*%$&%('/.,.&+*,--01333:18-*,.2-3-/+(++*225782-0155514(),41/4/..5736849--9845139.)8/*/34351,,33312-/,-4/0'+.*(2344378898975(+)'%$)).,/,%42-/:/8+93-0%)*--**(*&'('*--).:653/).'()82/+/(,()+-/233091,*%'**2-8;/94-+489674142/1.0/33338:4410%(%'$%(.*,.)*)-.985*26''4)&&8426;5./52015661344:115*(%&+207606-61*+/5/*,+)-.)(.::7166/-./30-,3&'*0.0278/-&')(0,,,564571+&&'),'$&,/344/20/-./-*.7-+1:85*/+/13233.()6302:1'--.57987:78;99500-*+2,3--4165//0.03'0,---6760--,.*48,'*$$&+,-4180)/*)'-4;./*(')+-2984788674552*.*&(*../5/./.--.-01115;234372227870//,*--0466885622/1487<740182*,/10',,$1''/301/./5)+*+*-/',,&(,,+,7//+**&0.-)()&&&%,,/..3329553/30..'16/1*+',(&&(-*''('(+.0018865178:9742+21:52955.2/2/67447-,('$((*/&(*.,810+)0'.,--++),/70:556477:7/.+%,/((),2291651,31:<849556669:828'2*;;9$7$%&+,3/0-,-5,')+&'./-8-,+1&()1&%%)&((.,/01,*+,30,),)0*215)+&(&-.4-3++)28616,/-.*,,0/*4,)2364413656.8+)+*)*('*++-,4/))('#%%(')+(-*,4/,/020/316-)(%%&*(21'-/55:7.3++&&%)/+)'$&(1668306,.338::752
@c6843c08-4ddf-4155-8dcd-fffc2a1bab04 ch=85 read=133609 start_time=2019-12-13T15:06:04Z barcode=BC01 runid=2c9cf7bc05858273f10e7d7ec552fc0bd742dc3e
CTCCTGCAGGAGGCAGCAGTGGGAATGCACAATGGGCGCAAGCCTGATGCAGCATACCGCGTGTATGAAGAAGGCCTTCCCGGGTTGTAAAGTACTTTCAGCGGGGAGGAAGGGAGTAAAGTTAATACAACTTTGCTCATTTGGCGTTACCCGCAAGAAGAAGCACCAGCTAACTCGTGCCAGCAGCCGCAGTAATACGGAAATTTGGCGTTAATCGGAATTACTGGGAGTAAAGCGCACGCAGGCAGTTTTGTTAAGTCAGATGTGAAATCCCCGGGCTCAACCTGGGGCATCTGATACTGGCAAGCTTGAGTCTCGTAGAGGGTAGAATTCCAGGTGTAGCGAGGTGAAATGCGTAGAGATCTGGAGGAATACCGGTGAGCGGCCTGGACGAAGACTGACGCTCAGGTGCAGCGTAGAGGAGCAAACAGGATTAGATACCCTGGTAGTGCACGCCGTAAACGATATCGAGAAACTTGGAGACATGCCCTTGAGGCGTGGCTTCCGGAGCTAACGCGTTAAATTAAACCTTACCAGATACGGCCGCAAGGTTAAAACTCAAATGAATTGACGGGGGCCACTGAAGCGGGGTGGGCATGTGGTTTAATTCGATGCAACGCGGGGAACCTTACCTGGTCTTGACATCCCGCAGGAGTTTTCAGAGATGAGAATGTGCTTCGGGAACCGTGAGACAGGTGCTGCATAGCTGTCGTCAGCTCGTGTTGTGAAATGTTGGGTTAAGTCCCGCAACAGGCGCAACCCTTATCCCGCTTTGTTGCCAGCGGTCCGGCCGGGGCGAGGAGACTGCCAGTGATAAACTGGAGGAAGGTGGGGATGACGTCCAGTCATCATGGCCCGCCCACGACCAGGGCTACATACGTGCTACAATGGCGCATACAAGAGAAGCGACCTCGCGAGAGCAAGCGGACCTCATAAAAGTGCGTCGTAGTCGGATTGGAGTCTGCAACTCGACTCCATGAAGTCAGGTCCGTAAGTAATCGTGGATCCAGAATGCCACAGTGAATACGTTCCCGGGCCTTGTACACACCGCCCGTCACACCATGGGAGTGGGTTGCAAAGAAACAGGTAGCTTAACTTCAGGGGAGGCGCTTACCACTTTGTGATTCATGACTGGGAAGTCGTAACAAAGGTAACCCGG
+
*/465.3-.0(*'&&(*.-1%0,+)*++,,.6+.6+*(,29.9<7435(''$%$&&06,.-.027853-')**31;58-*&-1)/80114&&(()-9--$%$,+1.*//.2-1''))/761196:3,.&%&+*-*/25/4.'(,*-.,)-,(++.&%,(&,+'*/.3-./,/+**31342,-)+*,6)#%#%&-,,)3,,)'$')%&&$&(('/%''5,//1+/-*-(%$(),4//00&,&(+.52.64<<4,1:2606911)(&'&.*2(,2:-,49879,5/514-($'%&*4+--,.213000('&%(&+*/123:6+'/3,--/,1/16+*6++))')))(*.+-+42++2+,,,..0178:0-5-.:8719.+))'&(,)1.)7878&&)'**$'&)-/0:+-6,*%(%'(0','*,'**/411)9.,:,01889:<1.053,,-*--1.16113;22)%-&/1(($'(*(2*.*%%"#%))091+4,,-1147*113/2,,*+',-/222333923&,&(+(**''((''(++(..102.+5,(*3/52/---55;200.605/233:<;1.0'**,&&-('(('(/4*')-,'+/4<997:;62122-6---3+&,&+*2816.0&''/)++-)))+/12)#(%()&'*39/6.-*)))))'&&+'&$&'),&05245:8910103,.329:;661/%215365-+1./00/+6+/3+,,*71-36:4;86;473283)*2+',*-6438648<7-2()%+)%&+02*06/00-,-2:50'3,32**10.-..('*+20//))+,-123;9;;;/-/),..2.16955988:852((+.-+00*+)),-)%**'%(*/--*/0.+02240.,+--/0/1/61161/0005982&(&&(,-26421211)$)(./4;.00/-.445,.2:9+.3324362-.414*0*6,5/-*..099190/1)*+88;896350012)0(&+*('&'(+200062/018(*+01/5:-,,&4322;85814250--274608,./20/*09/6:/,0100/0604-60*)*-033;4657,&**'#%)&'(&&##+&&'('&70+.)..*)+1-,781126+*+,04;72,+*--15,-(%)/066:77;'1((5*4,(41
@136d4347-dd73-44fd-be03-561619b8c1a8 ch=339 read=113341 start_time=2019-12-13T15:06:04Z barcode=BC01 runid=2c9cf7bc05858273f10e7d7ec552fc0bd742dc3e
CCGGTTACCTTGTTACGACTTCCCCAGTCGTCCACAAAGTGGTAAGCGCCCTCCCGAGTTGGCTCCTACTTCTTTTACAACCTCCCCATGGTGTGACGGGCGGTGTGTGTACAAGGCCCGGGGTGTTCACCGTGGCATTCGATCCACGATTGCTGCTGATTCCGACTTCATGTGGAGTCGAGTTGCAGACTCAATCCGGGCTACGACGCTTTATGAGGTCGCTTGCTCTCATAGTCGCTTCTCTTTGTATGCGCCATTTGTAGCACGTGTGTAGCCCTGAGGTCGTAAGGGCCGCGGTGACTGACGTCATCCCACCTTCCTCCAGTTTATCACTGGCAGTCTCCTTTGAGTTCCCAGCCCGGACCGCTGGCAAAGGACCAGGGTTGCGCTCGTTGGACAACAGCATTTCACAACACGAGCTGGCGACGTGCAGCACCTGTCTCACGGTTCCCGAGGCACATTCTCATCTCTGAAAACTTCCGTGGATGTAGAACCAGGTAAGGTTCTTCGCGTTGCATCGAATTCGGCATGCTCCACCGCTTGTGCGGGCCCCGTCAATTCATTTGAGTTTAACCTTGCGGCCGTACTCCCAGGCGGTCGACTTAACGCGTTAAGCTCGGAAGCCACGCCTCAAAGGGCACAACCTCAAGTCGACATCGTTTACAGCGTGGACTACCAGGGTATCTAATCCTGTTTGCTCCCCACGCTTTCGCTTTCGACGTCAGTCTTCGTCCAGGGGGCCACCCTTCGCCACCGGTATTCTCAGATCTCTACGCATTTCACCCGCTTCACCTGATTCTACCCCTCTGCGGACTCAAGCTTGCCAGTATCAGATGCAGTTCCCAGGTTGGGCCAGGGGATTTCATCTGACTTAATGCCGACCTTACCGTGCGCTTGCCCAGTAGTTAACGCTTGCACCCTCCGTATTACGCGGCTGCTGGCTGGGGTGTGGTCTTCTTCTGCGGGTAACGTCAATGAGCAAAGGTATTAGCACTTCCTTCCTCCCGCTGAAAGTAGCACCACAACCCGAAGGCCTTCTTCATACACGCAGCGTGGCTGCATCAGGCTTGCGCCCGTTATGCAATATTCCCCGCGCGCACTCCGTAGG
+
33&)/*+46/9)-+)+12/4,1-1-,((&&(,'(*156/-/0/54(()+:0.5-()''%-$'%%''%%)+8-286-'11+20-200+(-/6/.,+,11861'1,.0))(+*.*+(*.,*(+,(-+,/-,.8/6.:../4-(*.5-*++/16,.-+*%'*9;47123684//+*.-'*+,33181-1+-2274/;7242;960--.')''&/()++),+)+**.*((+,*.**(),--015./)/74.04500008-75+)++,*),-,44-/-+*31++%(*+-1.5,,0269('.))%'&&()95578/78.+245<::09*&,312+-+''')('%(*.77)(1*+-17611($(/''*85:7667*)((+'/+(&%%'/-,9/0/6750-,)+)**,+'')(/4-+/013,*+)+1131'.-'''%$'%()'+,,*-++*(--52434,),)0-(..0:88900,-*0--,0-,-/)**+-7/-'&&&%$+2,1/..,,0/42432./+-,++/00)&'&($(&)&)'*-0-,/-).*6-0.2&++.62('(*-512+).6/,,06<:-/-)(---1383+3-.02:4,065*/.)*&'%),0.01.3.3)$&&(())-',0.115;46)8*3:4.*-)2,907*3+2212458964:4+,+.*-,/9996579)60*..1254930*+))3.()+353.(++/093.%)')/)-*1147&20.0;5437')0891*-+$(--.6650-%,*(.,/166060.0.--.-)103.57,3)-6,)+)-(%()((,0:34+/98.(/*)%).1259-.$(&&(,*%,./99668:78/23<272-.05/&,*5-&+242+.53,-10,-+('(+)$#(/-06/0+&&()*.4,')''),+++*+&-+370+,8*+++05-,0616042--,-.000::261/-/-(%(&$&,,,,7/7:4+,--5651910190;/007:8;)1-0200+'*'))*0.0520/4)+%&(&&')(-(&&&'%(*2.,4/()2/2481565<86623)*'($&'%''.)++./12,..02334/97-(,)$+$%++-.3+764-+-./.113587.279.
@a522b809-c7f1-4401-899d-986653ff31f1 ch=218 read=136391 start_time=2019-12-13T15:05:54Z barcode=BC01 runid=2c9cf7bc05858273f10e7d7ec552fc0bd742dc3e
CTCCTACAGGGTAAGCAGTGGGAATATTGCACAATGGGCGCAAGCTGATGCAACCATCGCGTGTATGAAGAAGGCTTCGGGTTGTAAAGTACTTTCAGCGGGGAGGAGAATTAAAGTTAATACCTTGCTCATTGACATACCCGCAGAAGAAACACCGGCTAACTCCGTGCCAGCAGCCGCGGTAATACGGAGGTGCAAGCGTTAATGGAATTACTGGGTGTAAGCGCAGGCAGTTTATTAAGTCAGATGTAGAAATCCCAGCGGGCTCAACCTGGGAACTGCATCTGATACTGGCAAGCTTGAGTCTCGTAGAGGGGTAGAATTCCAGGTAGCGGTGAAGCCGTGAGATCTGGAGGAATACCGGTGGCGAAGGCGGCCCCTGGACGAAGGCTGACGCTCAGGTGCAGCGTAGGGAGCAAACCAGAGTTAGATACCCCGGTAGTCCCACGCCTGCGTAAACGATCGCCGACTTGGGCTGCATGCCCTTGAGGCGTGGCTGGAGCTAACGCGTTAAGTCGATCGGCCGCCTGGGGAAGTACGGCCGCAAAGTTAAAACTCAAATGAGATTGACGGGGGCCCGCACAAGCGGTGGAGCATGTGGTTTTAATTTCGATGCAACGCGAAGAACCTTACCTGAATGTGACATCCACGGGTTTCAGAGATGAGGTAACGCCCTTCAGGAACCGTAGGACAGGTGCTGCATGGCTGTCAATCAGCTCGTGTTGTGAGAATGTTGGGTTAAGTCCCGCATGGCAGGCGCAACCCTTATCGCTGTTGCCAGCGGCCGGGGAACTCAAGGAGGCTGCCAGTGATAAACTGGAGGTGGGGATGACGTCAGTCCTCAGCAGCCCCTTGACCAGGGCTACACGTGCTACAATGGCGCATACAAGAGAAGCGACCTCGCGAGCAAGCGGACCTGACCTCATAAAGTGCGTCGTAGTCCAGTTGGAAGGTCTACCGCTCGACTCCATGAAAAGTCAAATCCGCTAGTAATCTCGTGGATCGAATGCGGTGAATACGTTCCCGGGCCTTGTACACACACACCGCCCGTCACACCGTAGAATTAGGTTGCAATTAGGTAGCTTAGCCTTCGGGAGGCGCTTACCACTTTGTGATTCATGACTGGGGTGA
+
//1-+*0',*)',&(*--1../0-./5100236:7'4,*(*57(.,)$-$'(%((+-+++*+&+,.&(4())(''181'7)4($%*2.(*)(-6/0.32,/7+)+)()'')'266,+8+9.04/62-/3303*+%'#%$-.*%/((-*&+,,)0/,,***03//16.4,,3*+1111-.102.,&'(.-1*./+/58668-8*,$,1702/7-./1:852/'(%)),+,0.'.(,)(0213,/2116865.(-2,*62-)+,&042993.5756:9777877466+)))(/,/+(-.$(+((&()*41*1**(/.0+*-*1,5+7,,23/)..081,*&(*(&&((%)23550+(*,20782//-.30((/*2/..0:6,*3869,,(,)+&)%('*+-)11.,'&'&'((+1,(++*(((&)'%&-6.026)61/),212/2-60*-/25(()%+*/)))&&&&*+**3/4)/,+)+'%+-09,)--,1601()$&$'(&)+*+,,,..-3('&)''')+,&09/2826:8*(*(*+1-446*/,7)-*1+.0'./92;9/.+(+002.3-493(-1('****'&$(+*.0&''&',')'')-%''..&*%&/0398512-/522.63(.,/822$&&$&%&*+49,+,,*-+24.+*&()820-/+*'(#(()+1.'/6/,0*''$')***+,558;0///2:977-,*-(,*-//078659,)*+%),,.320871607-//5%$&%&)+)*.04484,49.+7-//-+4)-+(,*&(+(-,7,25&1)*23.'+)%&)(+-2,)*)),-+)$(#())*/(*5:7033/4555,(')%/,(&%',011'&&&',300))+)+*''+-346+45:318334441541'(%)()1118752&(()*+.-*+.0,.'&&$+,+-))08,0,(-+-.7;68.8+$*-/'-&$&(),.&5735..++*..,+/.--*))+,)+++/1-//(+-241+)%&(,32,/&&%)+5(75131/,.-+-4---033..1*/.320..*--/855;0123/200)$&&%,&1''083;1(+($$'.422--.+*'+/-52)5,%*0-03/5/0:0.090-0169;851013*0//)**.
@d7c04c34-d796-40e0-b43b-99bd119432c9 ch=190 read=226203 start_time=2019-12-13T15:05:53Z barcode=BC01 runid=2c9cf7bc05858273f10e7d7ec552fc0bd742dc3e
CTCCTGCGAAGGAGGCGAAAAATTAGGGAATATTGCACAATGGGCGCAAGCCACAATTAGCCATGCCGCGTGTATGAAGAAGGCCTTCGGGTTATAAAGTACTTTCAGCGGGGAGGAAGAATTAAAGTTAATACCTTTGCTCGGTGACGTACCCCGCAGAAGAAACACCAGCTAACTCCGTGCCAGCATGCCCAGTAATACGGAGGTGCAAGCGTTAATCGGAATTACTGGGCATGCAAAAGCGCACGCAGGCAGTTTGTTAAGTCAGATGTGAGAAATCCCGGGCTCAACCTGGGAACTGCATCTGATACTGGCAAACTTGAGTCTCGTAGAGGGGTAGAATTCCAGGTGTAGCGGTGGAAATGCGTAGAGATCTGGAGGAATACCGGTGGCGAAGAGCGGCCCCTGAACTGACGCTCAGGTGCGAAAGCGTGGGGGGAGCAAACAGGATTAGATACCCTGGTAGTCACGCCGTAAACGATATCGACTTGGAGGTTTGTGCCCTTGAGGCGTGGCCCCGGAGCCTAACGCGTTAGTCGACCGCCTGGGAATACAGCCGCAAGGAGTTAAAGAACTCAAATGAATTGGCAGGGGCCCGCACAAGCGGTGGAGCATATGGTTTAATTCGATGCAGCACTTGAGAACCTTACCTGGTCTTGAGCATCCACGGAAGTTTTCAGAGATGAGAATGTGCCTTCCAGGAACCGTGGACAGGTGCTGCATGGCTGTCGTCAGCTCGTGTTGTGAAATGTTAGGTTAAGTCCGCAGCAGGCGCAACCCTTATCGCTGGTGTTGCCAGCGGTCGGCCAGGAACTCAAAGGAGACTGCCAGTGATAAACTGGAGGAAGGTAGAGGATGACGTCAAGTCATCATGGCCACGACCAGGGCTACACGTGCTACCAATGGCGCATACAAGAGAAGCGACCTCGCGAGGGCAAGCGGACCTCATAAAGTGCGTCATGGTCCGGATTAAGGTCACCAACTCGACTCCATGAAGTCGGAATCGCTGGTAATCGTGGATCAGAATGCCACGGTAGATACGTTCCCGGGCCTTGTATACACACCGCCCGTCACACCATGGGAGTAGGTTGCAAAAGAAATGGTAACAACCTTCGGGAGGCGCTTACCACTTTGTGACTCATGACTGGGGAATTGAAGTCGTAACAAGACGG
+
//271(1&()((%)-*())--%,'&+3-1541:31-&-,*0-7/.,.25(,'%&+%)%%$'205688342.+*()+--'+))*686970;/5.%*+13,/-*++1))++,39+(+''''**2,5:9/392910290:9./86+'',$*&$'-48**3++1(&(,)(*16(00--7/11759877.2/*&%)&&$,./6/-/.3*.,(,-.00203/4356&/-*1*++,/3)(#($'*.1+*).0+1-22493.44;;0086737:-.1;87+*%+,3,49/,-++,4,9196788241.-'%*.**-022641.+/,''&)&)*,)-234.*++.++,&,+-1..,2.3+)*,,.814,3/-+.//.,&)*125682.31194)12&14452,,*'%)+,-5:60,.)2+,*)))*/3049766&&()((+*+)(-3*(-+:;68334.301/3436:+,1423411%(%'(**083-,**&+,./2.4,4)(+,6--//28*0+-&72*++...$((-.,-3''.,-.0.4+1(//.+45-.)$$(&('))7--25+00-/0&-0:480)*)-39064/--.4.0&/%.30*-0))*,.2.)/&)(7/,-*'-,,/67;95965.()*(4-%+((/**.&(//050/2//0/0,,)*('(212-&''.'.-.4802**+,-:721051.4'.'&'+))25458:2+,')*(),,*+*+0163941456066424553351;//-,/50514-.548553121('*'+)+10(2++090,4/00610/0-'/)&,-)*-.5380745(32.67672:)0+%(',,**-+0.-.0::530./(+.,0(/+'.$--.+)0/1220,+,-3:7))&,.+%''*04-&2348--&()--//,/'0+23:9,+++,14-'(&((*)523211--,)15-356),*545:44126:90625465)4.627(-,'7+(&,*++%.%-%,+7-04125-/-8/..4(0/0/612,%&('*+/0879868//,72-0)&'+('%%86375616))&-1/.,.)(')..0204934:85630/..4(-(1+(%+'.133.0085,'*/.-,0%+-.+-1,0,8.7,+*3,208//78&**,*+,,-..31300230+('&$)()2/./1)+(')/6)(1,0
@dd563da3-6178-40c7-ba49-ef0af474193d ch=150 read=93034 start_time=2019-12-13T15:05:35Z barcode=BC01 runid=2c9cf7bc05858273f10e7d7ec552fc0bd742dc3e
CCAGTTACCTTGTTACGACTTCACCCCAATCATCAATCCCACCTTAGACAGCTCCTTCCCTTGCGGTTAGGCCACCAGCTTCAGGTGTTATCAACTCTCGTGGTGTGACGGGCGAATTGATAATACAAGGCCGGGCAATATTCACCGCGACATGCTGATTCGCGATTACTGGCGATTCAACTACATGTAGTCGAGTTGCAGACTACAATCCAGACGGGAATGGTTTTATGGGTTTTGCCTTCACCTCGCGGCTTCGCTTCCCTGCACCATCCGACTTGTAGCGTGTAGCCCAGGTCATACCAAAGGGCGCGATGATTTGACGTCATCCCCACTTAGCCTCCAGCTTGTCGCGCTCTCGCTAGAGTCCCCAACTTAATGATGGTAACTAACGATAAGGGTTGCGCTCGTTGCGGGACTTAACCCAACGCATCTCACGACACGAGCTGGCATTAACCATGCACCACCTGCTTATCTCATATAGCTAACCCTCTCCATCTGGAGCCTTTATGAGTATCTCCAGAGACCTGGTAAAGGTTCTTCGCGTTACTTCAGATTAAACCACATGCTCCACCGCTTGTGCGGGCCCAAATCGAATTCCTTTGAGTTTCATTTCTTGCGAGACGTACTACTCAGGCCGAATTACTTATTGCGTTAACTGCAGCTGCTGAACTGACATCCAACACTTGAGTACTCATCGTTTTACAGCGTGGACTACTAGGGTATCTAATCCTATTTGCTCCCCACGCTTTCGGGACTGAGCGTCAGTTGCAGAATGTCATATCGCCACTGGTGTTCCTCCATATATCTACGCATTTCACCGCTACACATGGATTCCACGATCCTCTCCTGCACTCTAGCTGCCTGGTTTCTATGGCTTACTGAAGTTAAGCGGGCTTTCACCACAGACCCTTTACTGCCGCCTGCTCCTCTTACGCCCAATAATTCCGGATAACGCTTGCCACCTGCGTATTACCGCGGCTGCTGGCGTAGTTAATGTGGCTTTCTAATAAAGTACCGTCACTCGGCTACCATTTCCTGTAGCCGCCGTTCTTCCTTTATAACCAGAGTTTACAATCGAAAGCCTTCCATCGCTTCACGCGGCGTTGTCAGTCAGGGGTTTCCCCATTGCCGAAATTCCTACTGCTGCCTCCCGTAGGAG
+
*&$1-9*-417(36+/248910./11+*-*.45.24+18+*0).+,-67)(),0520..()*+,%-27-.04;.2.(*+.,2%0,,*-.123180--*/.73666567-15-,.(+1++,+'$%$&(&,.0-,-**(&+./:1(*)()-(*-02655.0/.++,+:*)/)'-'))406&)(*&&$)$(),24..044464726..02:+*0$'*/*0,())6/988,./.-)387'%$&)-+//5.2++,)/1:5455804&*%((076983)&%&'&'&&(''()((.2+*01/.))%'%+,(.5*('%()+/*6-*)133469:3;9+)(*''&&$)-'&&(-*&+7(.*+,0-1,.1%%&&,0-/(-'**-*4,--763248435701113)-31/4-.*.02/52/..7,0+-,.*.,)+2,--,-/2.+-.+*',&%..$)''$$%.30;3955454,.3,*'.)-.767/12-',+++$)*'(+668889671++/*)+*)-++*-,+)-/')&)(*77.-0,.9++-.6),(&#,--1+-/74'&////9703+,*+&'*-,-06*+,0,016(./+10*-*+,&,*-9.-,6-/(+,8.''*3)*/1./)(&-530,*-%(),..26)#%,(+(+-0./4/./0544430,,*(&'((10*),(*1002.-'-*).,&&'(,2883653747,'+)...77:135/27/0.1*12222900+,+.4.'(+/+-+&)))14*.+:8**&'$'(&+-*/08++%(%&,(-1&+'+*2993(,+.,),4/3.+*-76865.)(-.34/:+0&(/-2/+,)**,*--1,)'#))124845.44---%+-/1+'),(.20)'%+3.-01*23.:,..3(3*+321(,(+'&&(,--38/20045:--.(%(+)3878;214066().-$(&))',2-,035273827./10/.2-13/22-&-*+-10.35-,*20102/3(('')/8--$%'*+4/.3+(****+2/$/'*0/044552*4/2067,2<;6731'&)///,6,+6614.'(/))-781-++*,.79-2041,&)*)$'('+()(01)'&$&$)&&*0-)).&(*)1-1)*1.,+64086+&*/.39+,,&(/)()#&&&)*+-70/8,*0)2(')
@248ad0e4-c29d-47ad-a12b-7ed568a6132c ch=38 read=154630 start_time=2019-12-13T15:05:15Z barcode=BC01 runid=2c9cf7bc05858273f10e7d7ec552fc0bd742dc3e
CCAGTTACCTTGTTACGACCACCCCAATCCCACCTTAGACAATCCTTCCTTGCGGTTAGGCCACCGGCTTCAGGTGGTATCAACCATTGGTGTGACGGGCGGGTGTGTACAAGGCCAGGCAATATTCACCGCGACATGCTGATTCCGCGATTACCAGCGATTCAACTTCATATAGTCAGGTTGCAGACTACAATCCAGGTGAAATGGTTTTATGGGTTTTACTTCCTCGCGGCTTCTTCCCTCCGCACCATCCATTTGCTGCTTTGATATGTAGCCAGGTCATAAAGAGGGCATGATGATTTGGCGTCATCGCCTTCCTCAGCGCATCACTGGCAGTCTCGCTAGAGTCCCCAACTTAATGATGGTAACTAACGATGGGGTTGCGCTCGTTGGGACTTAACCCAACATCTCACGAGCACAGGCTGACAGCCATGCACCACCATATCTCATATAGCTATCTCTCCATCTCTGGGCCTTTATAAGGTATGTCAGGACACCGTGGTTCGCTAGCGTTACTTCAGATTAAACCACATGCTCCACCGCTTGTGCGGCCCCGTCAATTCCTTGGAGTTTCATTCACGGGCAATACTTCCTCAGGCAGATACTTATTGCGTTAGCTGCCCAGCTGAACTTTGACGGCATCAACACTTATTTTCATCGTTTGCAGCGTGGACTACTAGAATTATCTAATCCTATTTATCCCCACACGCTTTCAGGACTGAACGTCAGTTGCAGGCCAGATCGTCGCCTTCGCCACTACAATTGTTCCTCCATATATCTACGCATTTCACCGCTACACGTTGATTCCGATCCTCTCCTGCTCTAGCTGCGTTTCTTATGAAGCACTGAAGTTAAGCTTGGGCTTTCACCACAGACCCTTGCACCGCCGCCGCCCTCTTTACGCCCAATAATTCCGGATAACGCTTTTCAATATTACCACTTGGCTGCTGGCGTGATTTAGCCGTGACTCCTAATAAAATTACCGTCACTCGGCTACCATTTCCTGTAGCCGCCGTTCCTTCCTTCACCAAGCAGAGTTTGCAGTCGAAACGCTGCTTTCCTTCACGCGGCGTTGCTCGGTCAGGGTTTTATTTGCAGAAAGAGATTCCCTACTGCTTTCCCCTTGCTCCACGTAG
+
13&+/.'-**+'+3(,-.,))-'('**.-1*&('+)**2,-.-0+,10.72126908.0878+..+1+,4.(//,,&-*-(*%+(&,'&(-,+.16496610&((1.101.10/3*'/.--,014;9135)+%')/05442+6+-'()102;..+'+-/.88+)*'.61,.&)+,-7&)+,3(,-1454/0/7-2,(((**&$#%+1.6;4/4(9.8;<2),.-*&#$$(-2--.*)0/;3+31(+*,,6897,-5+($(%&&('(*/.31,+)4.&)).-,1.1*)(.5865-,,,,+58-+'-(*.0/0$%&),471+('''((-+&(')20)13-)-++-***,-48:)3)&%$*)(((.0220012184/-,(,1,/+++6668453665,'%&/)3-((&'),-.-(*+(&*--$('/./'++%)&(-*,+-4/21$%&')+2*0-../11,,,,,223476421/0'',+45*))'')(*+%,,)'+*&,.2,.+2./+$#%$'*+3/&+144-.-1-5;:69--)*),/39106,*+,)%&&*)052*)00779:5+,/,+)*/;1-.6/+%('-,1,10')&&')(+0/42+++,),0-*1-&'++2(''*'+-('(.-,.2+55+**(&%&&),'2+(*+($,'&&)/01/185%*'+*,028763%120'*(*.,00551/0++,1:,)*444*%('*,,2;1/(+7053.&$+(+1'),/,--.,-+%.758/33695362032)*,%&&)+-+4899059/121.020034647<//&).133++&&%$#)((0+)'(458230-(('+(,2(-,++%*0,-''%$'%*(#%(*,4&2''41/$&&&)13-3:-,.00/11347:-2/*+$%%&*(%'%&*23*)()*')*,2-.-1./2/0/4+-,&('%&,--,)&'(,+('+*()'&)((+**+-,()*)%'3'('(&&$&$&**()014443*/306;699,-.0+4.-'.2.-9/-*)$&%(/+3474791%&&)'()'%%%-0$0%&)*+3.$&#$(&%()&''(,(')/*,/,1-'**+,2-/,8++,/,949-04-,..)&+4*%.%&-3)&$&)/009/,,--&),/*+1-((&#()2/'())*+
@20933604-501f-4709-8496-fe7f0b7bbc08 ch=76 read=119298 start_time=2019-12-13T15:04:37Z barcode=BC01 runid=2c9cf7bc05858273f10e7d7ec552fc0bd742dc3e
CCGGTTGTATTTACGACCACCCCAATCATCAATCCCACCTTAGACAGCTCCTTCCCTTGCGATTAGGCCACCGGCTTCGGGTGTTATCAACTCTCATGGCGTGACGGGCGGTGTACAAGGCCGGAACGTACCGCGACATGCTGATTCGCGATTACTAGCGATTCCAACTTCATGTAGTCGAGTTGCAGACTACAATCCAGACGAATGGTTTTATGGGTTTTGCTTCCTCGCGGCTTCGCTTCCCTCTGCACCATCCATTTGCTTAGCACGTGGTATTGTGGCCAAGGTCCTTAAAGGGGCATGATGATTTGACGTCATCCTCGCCTTCCTCCAGCTTGTCACTGGCAGTCTCGCTAGAGTCCCCAGCAATGATGGTAACTAACGATAGGGTTGCGCTCGTTGCGGGACTTAACCAACATCTCACGACACGAGGCTGACGACCATTGCACCACCTGTATCTCATATAGCTATCTCTCCATCTCTGGGCCTTTATGGAGTATGTCAAGACCTGGTAAAGGTTCTTCGCGTTGCTTCGAATTAAACCACATGCTCCACCGCTTGTGCGGGCCCGTCAATTCCTTTGAGTTTCATTCTTGCAGGCAATGCTACTCAGGCGGAGTACTTATTGCGTTAACTGCAGCGCAGACTTTGACATCAACGCACTTAGTACTCATCGTTTACGGCGTGGACTACTAGGGTATCTAATCCTATTTGCTCCCCACGCTTTCCGGGACTGAGCGTCAGTTGCAGGCCAGATCGTCGCCTTCGCCACTGGTGTTCTCCATATATCTACGCATTTCACCGCTACGCTTAGATTCCACGATCCTCTCCTGCCTCTAGCTGCCTGGTTTCTATGGCTTACTGAAGTTAAGCTTCAGGCTTTCTACAGACCCTTGCTGCCGCCTGCTCCCTCTTTACGCCCAATAATTCCGGATGCTTGCCACCTACGTATTACCGCGGCTGCTGGCACGTAGTTAGCCGTGGCTTTCTAATAAAGTACCGTCACTCGGCTACACCACCATTTCCTGTAGCCGCCGTTCTTGCTGCCGAAGTTTACAATCCGAAAACCTTCTTCCTTCACGCGGCGTTGCTCGGTCAGGGTTTCCCCCATTGCCGAAAATTCCCTACTGCCGCCTCCCGTAGAAC
+
03,4+-&(#*2'%&&%%&+.9:4.61768969525+(+%&&'+'.+-++0,6486)-+)+2216006/3*,2/60265,964114003.1.*)((&5/9677438),200.-+0,2570/44+2&',+*.293544467599434<55984*/%$$%'(*+-/.(3(+272**(**,07+'-.81618899889;1:,++.-**22/.18:1,,-02-:<9)0230'(20*1/-084124218,+-+**+/6499:.96)(*,+*+**,./,()(-(&')()&'*-/0.'((011)37-++0032.*.6-+-02457589,.68:8;::/8-+,+..+,10.1+&%&'10.8256.+,,,.)*&)$&)6,11978//1-140,+++.+2-/:21011464/**)3:1+,-,),(.+310470')-*/*,&&)+.0/./)&05.5($,&-5./7-)*')*42''(-'366630000498895521/(+.0/*&0(,'',,**-5,,*)('''--/6(001;58::16-6-),291&(,2)9::90-,(-+/036.03)(,*))*.+2)12(&*++86886/892./3<;2495.4'(+$*3-1*+%*)&&),'-*-,,))**+1-,21/031:19165:/-.,.1050251.03472.+-&*%(('($+$),//0/-3:6+-1000645.11044(.+*+-/323:,4-++.6.,..234,+-++05'2*,7<877896243714/;/--(-*5/./9:19634.//..47324320/,+,(*112288889886845<9159:79./0)*$$&,02563*,,.361/00550..''+,003478:774.:5,.)*+1.07/112*/,+5//()*2-&,++05.,)*,,,6:;26.,-./38-.4.--.,94/-12*%))-1-,-+485523*0-.%')+-6:1394679994<3.,,-/0+,3760+*%**--.1//.75422/-.57,*/.,00+&)%(5*24-2445660.*%(&&3*60<704.+(()--*/279<.46)+.'(&&&-(*52,.4//..+,561097:4691--5/-0.+-,,+30,,.0,8-4.5:048*5:::2*-2--.**3441609,($)').745:188)+646)/,
@5e9eb320-dfca-425f-acbb-5c9bd92ca5f0 ch=483 read=179667 start_time=2019-12-13T15:04:07Z barcode=BC01 runid=2c9cf7bc05858273f10e7d7ec552fc0bd742dc3e
CCGGTTACCTTGTTACGACTTCACCCCAGTCATGAATCACCAAAGTGGTAAGCGCCCTCCCGAAGGTTAAATACCTGCTTCTTTGCAACCCACTCCCATGGTGTGACGGGCGAGATTGTGTACAAGGCCCGGGAACGTATTCACCATTAGCATTCTGATCCACGATTACTATGATTCCGACTTCATGGAGTCGAGTTGCAGACTCAATCGGACTGACGCACTTTATGAGGTCCGCTTGCTCTCGCGGTCGCTTCTCTTTGTATGCGTTGTAGCGTGTGGCAAGCCCTGGGTCGTAGGGGGGCCGCTGATGGCTTGATCATCACCTTCTCAGTTTATCACTGGCAGTCTCCTTTGAGTTCCCCGGCCGGACCGCTGGCAACAAGGATAAAGGGGTTGCGCTCGTTGCGGGACTTAACCCAACATTTCACAACTTACGAGCTGACGGCAGCCATGCAGCACCTGTCTCCACGGTTCCCGAAGGCACATTTCTCATCTCCTGAAACTTCGTGGATGTCAAGACCAGGTAAGGTTCTTCGCGTTGCATCGAATTAAACCACATGTGCTCCACCGCTTGTGCGGGCCCCGTCAATTCATTGAGTTTTAACCTTGCGGCCATTACTCCCCAGGCGGTCGGCTTAACGCGTTAGCTCCGGAAGCCACGCCTCAAGGGCACAACCTCCAAGTCGACATCGTTTGCGGCGTGGACTACCAGGGTATCTAATCCTGTTTTGCTCCCACGCTTTCGCACCTGAGCGTCAGTCTTCGTCAGGGCCGCCTTCGCCACCAGTATTCCTCAGATCTCTACGCATTTCACCGCTACACTGGAATTCCTACCCCTCTACGAGACTCAAACGCCAGTATCAGATGCAGTTCCCAGGTTGAGCCGGGGTTTACATCTGACTTAACAAACCTGCGTGCGCTTTACGCCAGTAATTCCGATTAACGCTTGCCCTCCGTATTACCGCGGCTGCTGGCGCGGGACCAGTGCTTCCTCTGCGGGTAACGTCAATGAGCAAGATTATTAACTTTACTCCCTTCCTCCCCACGTTGAAAGTACTTTACAACCCGAAGGCCTTCTTCATACACGCGGCATGGCTGCATCAGACTACGCCGTTATTTTAATATTCCCCTGCTGCCTCCCGTAGGAG
+
64-/38*.,6,*5,++113292./572,.37*.-.9--)+'55,,*//-.*),,/7004+('-****.293+,,1*''*)(*/+(+*%090(*,0;4-/54485323.760+$'$+)(++--/44.617)05/4./5551:0./7%2%$%))885()).6.-.,+1)&&((#$%3855223462-00/)*++'&,3.--++445000.0.2*,++-2..--3;<0121.305(&)5/--./.2%%'-,/.3363651:4'''()&$)*()'*++013+)%&)').,'*2'*++,,*0:9;/4-&()*+,)('&##'+,::932,-2.12147<:1119:;3:0/033990,+#%&0094./)(,1.8:781'%(-14/0225)8,.87,*))),2/2(/1464;020:1531413-1--0///8/1.0-''%$*,21241313+'''&0+**&'$),-8:/....2-)+.24</92,+.,..%-.+9-4489::88'((*)&'))),.3;55249823*2*'20+4+/,6997;534,5,))-/1+,,3+<<,2+*+%)$*)/13+*7./003/2'2,333;80,3615092,12+-/8<<-7550+.,,-6/7-70,.-399-+342/0)'%&&*)1-2/+&'*(./26(.,..).0+43488833*7/-,-685:36,2-++16151553944%++.-/44:476015-,)&++2033837544-74)&+,5;.*-002;82/2*57440,1346.1399;7667./687;78;5;6330-23-6658;7856,,.//6365611.58.-/0806.-,'(&+-/-5.5(*+8362)*))+',0.6985,%&&),('4**//05:48869;:4/(++'+.&11-'-+('(&$()*80)'()*5,/32-*-)/2.1/.*+09:02+5,')/088:86/23:4;7525,*,-++06)4+0.+.0,-/8654./,))%%&((223.670//1.,-0367410.265568-812,..1+((,-/0/-))./*'*,77)69983.;9-',,,5((2%*)+,12.*+-)06/,+,,/((&)'.64---*)($$*'').09::8856/('&)/%,,-.$*3+*699,://0.202-+*+-,774/91-/34*%'
@a3fc457f-a988-4713-a3fd-f80ffb6dabb7 ch=433 read=169612 start_time=2019-12-13T15:04:07Z barcode=BC01 runid=2c9cf7bc05858273f10e7d7ec552fc0bd742dc3e
TTGGTACTTCGTTCAGTTACATGTGCGATCTTTGAAGAAAGTTGTATCGGCGGGTATCTTGTGTTAACCTGTTAAGTGCTGATATTGCTCCTACGGGAGAGGCAGCAGCAGAATTTTCGGCAATGGGAAACCCTGACCGAGCAACGCCGCGGTAGTAGGAAGAAGGTTTTCAGTTGTAAACTGTTATAAAGGAAGAACAGCGGCTACAGAAATGGTAGCCGGTGACGAATACTTTATTAGAAACCGGCTAACTACGTGCCAGCAGCCGCGGTAATGCGTAGGTGTAAAGCGTTATCAGGTGTGGGCGTAAAGGAGGGCAGGCGGCAGCGGGGTCTGTGGTGAAGCCTGAAGCAACTGGTAAAGCCATAGAAGCCAGGCAGCTAGGTGCAGGAGAGGATCGTGGAATTCCATGGCGGTGAAATGCGTAGATATGGAGAACACCAGTGGCGAAGGCGACGTCTGGCCTGCAACTGACGCTCAGTCAGCGTGAAAGAACCAAATGGGATTAAGATACCTAGTAGTCCACGCCGTAAACAGTGAGTACTAAGTGTTGGATGTCAAAGTTCAATTACTGCAGTTAACGCAATAAGTATCCGCCTGAGTAGTACGTTCGCAAGAATGAAACTCGAAAGGAATTGACAGGGGCCGAAGCGAGGTGGAATAATGGTTTAATTCAGGAAACAACGCGAAGAACCTTACCAGGTCTTGACATGCTCACAAGGCTCCAGAGATGGAGAATGGCTATATGAGATACAGGTGAATGGTTGTCGTGGCTCGTGTCGTGAGATGTTGGGTTAAGTCCGCAACAGGCGCAACCCTTATCGTTAGTTACCATCATTAAGTTGGGGACTCTAGCGAGACTGCCAGTGACAAGCTGGAGGGAAGGCAGGGATGACGTCAAATCATCATGCCCATATGACCTGGGCTACACACGTGCTACAATGGATGGGTGAGAGGGAAGCGAAGCCGCGAGGTGAAGCAGAGCCATAAACCATTCTCAGTTCGGATGTGGTCTGCAACTCGACTACATGAAGTTGGAATCGCTAGTAATCGCGAATCAGCATGTCGCCAGTGAATACGTTCTCAGGCCGCTGTACACACCATACATCACACCGAGAGTTGATAACACCCGAAGCCGGTGGCCTAACCTGGAAGGAGAAACATCTAAGGTGGGATTGATGATTAGGGAATTGAAATCGTAACAAGGTAACCGG
+
%&)&)(,-51-49.''*(()(.(-())+,)..-))/%)+,)--',(,,')&+*((*-*3*()-,41)+()&..''(*'./...'((&(-/3.-,*/)'(')+*-,.+()%$++-57.,3:95<530*)-+.3+,0689,+00/.0.03)()')'*&((&*+%)*(/0946/'.(8*019/44/12/129+,+67*/50--,'/.044,,),*(+74//08*&&)**'*&$&)*03--4,&,*&+)(-+.03*,01.40.5--,.+0.''(&+/,(%*())*'()&)0**213:423*),()-/9665569,0($)/.5,88553,(*+(.541,+()-.--.5*-96-,(%%$#$#))-6:)*:;12.++'&16020-&,*,*---.2,33,-)/6,.1077.7,6,36%*))(.,.)&*)(34;8328+*)-))))++,/8+//.4/)*)(*201/+()+5/5197841///056757-2.+((''/)),+),,(('+-3&5613613,13/5+'(')+780)(,.3;249;61*+.*))+(31/'()10:2906--*(+))-453-7,,.849351101,-018741./)-/5,/244+,.-.133446/(+(''(*-+-51,1(%-*'.+1.2/003%-3/))$$))&&''(+,-/(%%'&)427<;0;7;7&+'&()+-(.-.,,0*)2,5.6*-1%,%''0301135)*,++0/0)1*,4(()'(*/7/.+**4,400094/.---.-1+*,*.&&&(-*2.4/&)&'&*2/1///&0*-4753160501985//1*&),%,*2-,(**-16335224569-.1,,05.//*.-4.(1,),731-11/*,-*(0,12*3+)-/../1/(*+.2032*/,/51)8:93:978898651...2329,85-',+..589*+/)*'(*()(*+-991*/1-225410)((+'%%-/'+)&)'(0+.6/-+&*(+,/1--&%*$*,''*/22957<989/4591,0%.%''$('(*0-,/0020/,)***,/3..:29298811/$%&-101,0*,757.////76/&(%$'346:65535;256*/(1%%),(0/421--.*,-0/..))'+)))+&*/5./.131,24(&,/&*+***.+1,('&,**-(-','(%(%$$''/*-.(&/%.1/30,*+*+,2&&++%'/(*)**+3/2275430515949/.
@7879f840-7023-4ee1-9f40-2930c820a690 ch=11 read=62430 start_time=2019-12-13T15:03:56Z barcode=BC01 runid=2c9cf7bc05858273f10e7d7ec552fc0bd742dc3e
CTCCTACGGGAGGCAGCAGTGGGGAATATTGCACAATGAGCGCAAGCCTGATGCAGCGCGCGCGTGTATGAAGAAGGCCTTCGGTTGTAAAGTACTTTCAGCGGGAGGGAAGGAGTAAAAGTTAATACCTTTGCTCATTGACGTTACCGCAGAAAAACACCAGCTAACTCCGTGCCAGCAGCCGCGGTAATACGGAGATTACCGTTAATCAGAATTACTGGGCGTAAAAGCGCACGCAGGCGGTTTTGATGCAGAAGTCAGATGTGAAATCCCGGGCTCAACACAGGAACTGCATCTGATACTGGCAACTTGAGTCTCGTAGAGGGTGGGAATTCCAGGTGTAGCGGTGAAATGCGTAGAGATCTGGAGGATACCGGTGGCGAAGGCGGCCCCCCTGGACGAAGACTGACGCTCAGGTGCGAAAGCGTGGGGAGCAAGAAGCAGGATTAGATACCCTGTTAGTCCACGCCGTAAACGATGTCGACTTGGAGTTGTGCCCTTGAGGCGTATTGGCTTCCGGAGCTAACGCGTTAAGTCGACCGCCTGGAATTACACGGCCGTTAAACTCAAATGAATTGACGGGGGGCCCGCACAAGCGGTGGAGCATATGGTTTAATTCGATGCAACGCGAAGAACCGCCTGGTCGCCGGCATCACGGAAGTTTTCAGAGATGAGAATGTGCGAAGACCGTGAGACAGGTGCTGCATGGCTGTCGTCAGCTCGTGTTGTGAAATGTTAAGGTTAAGTCCCGCAACAGGCGCAACCTTATCCTTTGTTGCCAGCGGTCCGGCCGGGAACTCAAAGGACTGCCAGTGATAAACTGGAGGAAGGTGGGATGACGTCAGTCATCATAGCCCTTACGACCAGGGCTACACACGTGCTACAATGGCGCATACAAAGAGAAGCGACCTCGCGAGAACAAGCGGATCGCAAAGTGCGTCGTAGTCGGATTGGAGTCTGCAACTCGACTCCATGAAGTCGGAATCGCTAGTAATCGTGGATCAAGGATACCTTACGGTGAATACGTTCGGGCCTTGTACACACCGCCCGTCACACCATGAGGTGGGTTGCAAGTAGGTAGCAACAGCCAGGGAGGGCGCTTACCACTTTGTGATTCATGACTGGTGAAGTCGTAACAAAGGTAACCGG
+
+.3.-/10:5.14/-.0-/5*36,/62337//.,5,,)$'&$(--(.156684+$&($%'..43634--,-0)(*)-,335**5,6.)*0++,+)07**(/-,61)+4++.-/()*.69)+1928126/46.-4563:6417+7-)00&(,+.1(.1--11)(..01//3*(,*+6-220/53105/-4//,0,3,)$*+//3.,60606&-(.)1-1/48651+,,0*--/0,.,00158+62:8+'(*%&)%(*+.8./33,2,.83)30*+67457233(''2-6-/7333233/001115,'.(&&(+-/2458860+'--)*&-(.+/,4)*4:553443/-+()0,+,1731.--./77960--&'')0+7//,*&)&)(-+-/1571)+0<852,+)2+..//5458,,667/*..*,054-*/((&+0'&*+(+1),&/-.-/1.28/,,+)('225./.08768;442220-.))*0,-'%(/;23019)1-+*,,')($((+-,-.+)//--,..,****1,8,2686'893430/-()*((*(*+02*+-4*671143;0.+)+1.0,0(*17-)06*(/,0/2.5376')&()--&(+3090(%+0.**-/:64656203,&+&(%()(*,.*()-&,+,,--/00&-)*5:.13/---,-+*+.*)'$&#%&(0.6584144605689::998:8;899::7870/1248938311/02,,)9,&%6+7;4/.,02*),0)202576:3*.-*-556)*6))0;33:..*--,..20211:71746881+(+)21258-.-,-23;:79860./.20,-+./-.26523.'&+-465+.%2272,1+++,17*310/.,,,,+.,/)14./.2-(2//333566;+((&+((,246956173-,,',35(11.--0#$&)/+./6343588727'0(2-2-,---,-.,-001466099+04160//172934,-+++1193439:;;;0/(&'1)%)%%$())5-./:8793677$-'-$(&#*).+,*.7699,/:61/+.6.,*'%(*(**+7**1*&%(/-*.%))'($$$+$*5,*+4+202/5-04,.390,0248;98832312652-0+*+,-0-66;,--/2:9:47
@fbe32dda-db4b-4c92-9db4-21e655ab45f5 ch=365 read=183066 start_time=2019-12-13T15:03:29Z barcode=BC01 runid=2c9cf7bc05858273f10e7d7ec552fc0bd742dc3e
CTCCTACGGGGAGGCAGCAGAATGTGCACAATGGGAAACCCTGATGCAGCAACGCCGCGTAGTGATGAGTTTTCGGATCGTAAAGCTCTGTCTTTGGGGAAGATAATGACGGTACCCAAGGAGGAAGCCACGGCTAACTACGTGCCAGCAGCCGCGGTATTAATACGTAGGTGGCGAGCGTTATCGGATTTACTGGGCGTAAAGGGCGTAGGCGGATGATTAAGTGGGATGTGAAATGCGGGCTCAGCTTGGTGCTGCATTCCGGCTAGTTATCTAGAGTGCAGGAGAGGAGAGTGGAATTCCTAGTGCTTGGCGGTGAAATGCGTAGAAGTTAGGAAGAACACCAGTGGCGAAGGCCCGACTCTGGATATGTAACTGACTGAGAGCTCAAGCGTGGGGAGCAAACAGAAGTTAGATACCCTGGTAGTCCACGCCGTAAACGATGAATACTAGGTGTGGGGTTTCAACACCTCCGTGCCGCCGCTAGCATTAAGTATTCCGCCTGCTGGGGAGTACGGTCGCAAGATTAAAACTCAAAGGAATTGACGGGGACCCGCACAAATGTGGAGCATGTGGTTTTAATTCGAAGCAACGCGAAGAACCTACCTACATGACATCCCTTGCATTACTCTTAATCGAGGAAATCCTTCAGGACAAGGTGACAGGTGGTGCATGGTTATCGTCAGCTCGTGTCGTGAGATGTTAAGTCCGCAACGAGCGCAACCCTTACAATCGTTAGTTACTACCATTAAGTTGAGGACTCTGGCGAGACTGCCTGGGTTAACCAGGAGGAAGGTGGGAATGGTAAATCATCATGCCTTATGTGTAGGGTTACACACGTGCTACAATGGCTGGTACAGGGAGATGCAATACCGTGAGAGTGGGACAAACTTTAAAACCAGTCTCAGTTCCGGATTGTAGGCTGAAACTCGCCTACCATGAAGCTGGAGTTACTAGTAATCGCGAATCAGAATGTCGCGGTAGTGAATACGTTCAGGTCTTGTACACCGCCCGTCACACCATGAGAGTTAGCAATGCCGAAGTCCGTGAGCTAACCGCAAAGTGGCGGCCGAAGGTAGGGTCAGCGATTGGGGTGAGAATCGTAACAAGGTAACCGG
+
),44.&1)-1,'..)&'&%+(0**.)),-)6*(.(+-*17)*-345422227647;3//-'&''(*('+-57/-.4398/2895,-..98974:6)49++((/-*'''%'+3.)/)'+*/.+--,-*0,,-09000657452639:50-,-8-/.,-*)))'.,,//130700:4/.225281.2'1'/8/,.99:861/-.-(.*89;:99;8;::9.9+3--10:97751+,24/*3&/4454(&'%&)++,.454047,..--./*6-'(--.+.+-9769/-+(,*(')%-)-..3//6*'.0)(,++011:7./3.,56988-/+)*2,24/0,/1.&.'')71.,(,)%%%$%(++-,-39+&%'%/*.+--+0*-++&().1&+&',2.&+*%,,9:3-*'&%'+5)+--./9**0:988:7402136/0786321445;832+')../6%4-2-:/0(+*,,11.3/1/2--56**&'$)'+.43).,-:661432*$&-17,((-.02100.1)((,+0-;96268.53&)()1.0+0/(30*.50++,0-.&+*&**'+-3720100:<,8:8:8070..3//-.-+.+++,*-)+211/-,,)31363-03-.-06.//013632-((,*+/-*1*.(&$*-+460,0--04229559;8:9:/101&,08990/00189976*3,--79,69.0+,4-(*.31+++.1995::*0)$&)()+,8--,1:110/.-)'+-/*/+)'3-2222.(('%'+/342/,*'-2/8260**10+-/,1,3.-2*+'&))&)0-)*+--47/97)32307431188.8.//1*,..07855393/91001235+-8/./365+9+++;;990.+(*-.53-)+)*).2.-79716536457/1519&7(-7.10037666/7-+0024,)&'*,++),)*23/,*8+*((''',,--''/1:56103756860227201558:5-0.056&*....1+...'),,364(01'))-./2..*&*/+%*+465(2.'(--.3766**4766567)0*,&&$'&(-755,/,&'(*(//34,)*((1,.44-,,-'+)+22887326-5.463726
@e39490ca-149a-4957-b292-674b467bf30a ch=146 read=124544 start_time=2019-12-13T15:03:16Z barcode=BC01 runid=2c9cf7bc05858273f10e7d7ec552fc0bd742dc3e
CCAGTTTACCTTGTTACGGCTTCACTGATCATGAATCACAAAGTGGTAAAGCGCCCTCGAAGGTTAAAGCTACTTCTTTTGCAACCCACTCCATGGTGCTGACGGGCGGTGTGTAGGGCCAGGAACGTATTCACGGCATTCTGATCCACGATTACTGCTTGATTCCGGCTGGCGATTGAGTTGCGGACTCAATAATCCCGGACTGACGCTGTAGAGGTCCGCTGCTCTCGCCTTCTCTTTGTATGCGCCATTGTAGCGCAGCCCTGGTCGTAAGGCCATGATGACGACGTCATCCCCACCTTCCCCTCCAGTTTATCACTGGCAGTCTCCTTTGAGTTCCCGACCCGGACCGCTTTGGCAACAAAGGATAACAAGGGTTGCGCTTTCGTTGCGGGACTTAACCCAACATTTCACAGCACGAAGGCGACAGCCATTACGGCACCTGTCTCACAGTTCCCGAAGGCGCAATCCATCTCTGGAAGTTCTGTGGATGTCAAGAGACCAGGTAAGGTTCTTCGCGTTGCATCGAATTAAACCACATGCTCCACCCAGCGACAGGAAATCAATTCGATTTGAGTTTTAACCTTGCGGCCGTACTCCCCAGACGTCGACTTAACGCGTTAGGCTCCAGGCCACGCCTCAAGGGCACAACCTCAAGTCGACATCGTTTGGCGGTATGGACTACCAGGATTTATCTAATCCTGTTTGCTCCCCGCGACTTTCGGCACCTGAGCGTCAGTCTTCGTCAGGGCCGCCTTCGCCACCGGTATTCCTCAGATCTCTACGTTTCACCGCTACCTGGAATTCTACCTCTACGAGACTCAAGCTTTACCAGTATCAGATGCAGTTCCCAGGTTGAAGGTGAGGTTCACATCCTGACTTAACAAACCGCCTGCGTGCGCTTTACGCCCAGTAATTTCCGTTAACGCTTGCACCCTCCATTTACCGCGGCTGCTTTTGGCGCAGGTGATTAAGCTATTTCTGCTGGTTAACGTCAATGAAGGCAAGGTAACTGCTCCCTTCCTCCCCGCTGAAAGGTAACAACCCGAAGGCGCTAACTTCATACGCGCGGCATGGCTTAAAATCCAGGGCTTGCGCCGATTTTATTGCAATATTCCCCACTGCTGCCTCCCGTGG
+
00*,//+)//01.02&--.,-1//-)*--/%''*/.0/-54/,-.400*&%&&-,'')%%&(-+5.6-'(($)*,)-,)*(63-1/*$''38+.340/'**,-&,&'))&**)+)%,+3,(320511982(($$%/-)/-)-((110()().,,-+&+/,5/58**3**))(#*&'(//3/:/0/9542-,,(&,((,++05*((()(('$$'&(*3,.''&%$&)*.0*,20938.26-&++/05134-8-,+/0&&$#$-.,),5987-61+2,700...+)''),368:39-4.+/347.70/*.(*,2;+++4/2)*()(((114%%)(')+,8353(&,5+0.271'**0'*$(&%*.4&2,4-0(%))*...1/.$%/.)(..9//.:62//+,&,)'++-&-541130*/-/++),-.1.5*//4&3&%*&2.,,.-.03/0-/,45:.0***.),,&')&)+)*++/..0.*'()+)*++/722,--*(&)(*:<3464*(*.2;98<978-80++444(+)7*;939;45*-+,-.-*0*+&&+())%&%##$'(5171/)&28,+'*157/171/.4,(((()%.)++353,.*(('(,+)+*)/,+,0,.1+&)),.&&($$$%&&,10111)4-+,,3**'*,/3),./26377,561*.(*%$$$')(,2118*-)%.+*(-03495541.45/*01/31+$&%$%--()''+0270--.-/:1**////8525()10)0/5263228:003/325665013*+277865'+%(-01148-)('**31.0,2.75*22&'((+('.-131&'%')22*.5))1(*0..01-4.048/2/+,.5.)*)(&$&%)*(4(('+,-0,*+.-32616.4.9113****),/,,11)(*,//))%'%((*-2*()3-3,*)/*&*',44/.+')%&&)+-10*%%$%).2'/,,%-%*'()$*&(&%%,(17*,-&&#()(-201/2131-)&%'),,,*')(&%)"')24,-;45-430-.024,.*''')(&*-/6-++-,)*$%&&%&+82/2,.+*&(*+)')*(')%$###'.'$+)&%'($&&'%$%,(*($+)(--30/2,536.+.0//0.//*/1(%1'*
