# Supplementary material for: De novo species identification using 16S rRNA gene nanopore sequencing
Source: PeerJ. 2020 Oct 21;8:e10029. doi: 10.7717/peerj.10029 (PMC7585375; doi:10.7717/peerj.10029)
Supplement: Supplemental Information 3 [file peerj-08-10029-s003.zip › pass_fastq_runid_2c9cf7bc05858273f10e7d7ec552fc0bd742dc3e_494.fastq]

@1b18317f-e6fb-4c9d-815d-a98be9cc7220 ch=334 read=157537 start_time=2019-12-13T15:03:01Z barcode=BC01 runid=2c9cf7bc05858273f10e7d7ec552fc0bd742dc3e
TTGATATGCTTCGTTCAGTTGCATGCTGCTGGTGCTGAAGAAGTTGTCAGTGTCTTTATGTGCTTCTACTTGCCTGTCTAATTATCTTCCGGTTACCTTGTTACGACTTCACCGCAATCATCGCCCACCTTAGACAGCTCCTTCCTTGCGGTTAGACCCACCGGCTTCGGGTATTATCAACTCTCGTGGTGCTTGTTGGGCGGTGTATTACCAAGGCCAGAGAGGGCAATATTCACCGCATGCTGATTCGCGATTACCCTGCTTGATTCCAACTTCATGTAGTCAGAGTTGCAGATACAATCCGAACTGGAGATAGTTTATGAGTTTTGCTTCACCTCATGGCTTCGCTTCCCTCTGCACCATATCCATTTGTAGCACGTGTATGGCTGAGTGCCTGGGGCATGATGGTTATTGACGTCATCCCGCCTTCCTCCAGCTTGTCACTGGCAGTCTCGCTAAGTCCCCAACTTGTGATGGTAACTAACGATAAGGAGGTTGCGCTCGTTGCGGGACAACCCAACATCTCACGACACAGGCTGACGACAACCATGCACGCCGCCTGTATCTCGCTATCCTCTCCATCTCTGGAGCCTTTATGAGTATCATCAAGACCTGGTAAGGTTCTTCGCGTTGCTTCGAATTAAACCACGGCGCTCACACCGCTTGTGCGGAGGCCCGTCAATTCCTTTGGAGTTTCATTCTTGCGGAACGTACTCTCAGGCGAATTATTGCGTTAGCAACTGCAACGAACTTTGACATCCAACGCAGGTACTCATCGTTTTACAGCGTGGACTACTAGATTATCTAATCCTATTTGCTCCCCACGCTTTCGGGACTGAGCGTCAGTTGCAGGCCAGATCGTCGCCAGCCGCACTGGAGTGTTCCTCCATATATCTACGCATTTCCACCGCTACACGCCGGAATTCCACGATCCTCTCCTGCACTCCTGGCTGCCCGGATATGGCTTACTGGAAGTTAACTGGGCTTTCACCACAGACCCTTGCTGCCGCCTGCTCCCTCTTTACGCCCAATAATTCCCGGATAACGCTTGCCACCTACGTATTACCGCGGCTGCTGGCGCCAGATTAGCCAGTGGCTTTCCTAATAAGTACCGTCACTCGGCTGCATTTCACTGTAGCCGCCGTTCTTCCTTTATAACGGGATTTGAAATCCGAAAACCTTCTTCCTTCACGCGGCGTTGCTCGGTCAGGGTTCCCCGGTACCGAAATTCCCTACTGCTGCCTCAATGGGAG
+
.'*$*'-,.5//,/60&./7-0.0*'+*+,667,++,,/&'&&-.,/4-123756;8.-,,&')&)(&)+-.196130**&,&*+78883*+'3,0.9-&44&'++1664'')%*'))*&'$%'0*&(#(%(,12%((+199;9/./++)---&-&-3**/5.40031(-'.$(/*,,-,-+,)++7/22/*/*''&&(00.*)%*%)(*--122(55/)('&(,-200..030,/-%)%((1*--654&++--.+-/''$$%&()4,*'**+.1956630'))%)&),/,.)+-*),*4/33+(01-+&&%(()36;;/67/00::4+-35277:--#&+4/05/)+123<.,-740-++''(+/1045((**+.-.12)(%&'*(#%$((-(&&'*0-+87////.7/%&**+--0120;6.*406:72011+%(+)(-.)/0+*&%(&&)1/-/,,),/*&%-),,*&'&&/098874106000/0))+%('.8/0066975;16,50,')*-3,101%21/.'),-013%)30/0'1659777<10,,%,&.0),-.0133334&'-022+)+..788955145)*996;2./,+)-)*$&(+(((,-983644,*,+7369866659567:8'(,3,4<;6,**$$&%'(,()(.4-002+/-..2$*(/5*(+-.30;7/01/-,++3;9,38<,6-,,'(%,-(,)*/*,-,-/1'+(+)(,.,.,.++#%'('-('&%'%')*-1,,-9609(0&.%&&$%(*1243886/;5*&'%*+,108464*33*(%)*,.12484643,65,).//480(+))1:4)&88/.5111.296.1/8'/)2.%%+,56527520-(#&$#&*-./*$'()9:9502;66140440)1./33;42+&)**,102&.%&$,),,.1.0-/./11412036663*,-/((/*)++,-(**%'&((-+.2.12.*.*)/50,(&%,4.-95/,0,*+*0-,3+*+*,234:78:600.09.,83:9238.6+-+,569:71*,7.170..-0))04148523--./5.08.1/91216:4-*%%#$$$+3.-/)'$((*(,3+((&%$%&)%+(/*(&(',+,*,---21/:52'(*+1024:3420260*)('%/,/0///&0.)3.($&&%('**,144.77954:782;.(--*.1--21/03.*--,&(./03,6:5&&-%)*)24-5-32,)+.1101()((,&''&1))%
@ef2bedfe-27f5-4500-aaf0-fbd50fbd2e56 ch=145 read=116343 start_time=2019-12-13T15:02:59Z barcode=BC01 runid=2c9cf7bc05858273f10e7d7ec552fc0bd742dc3e
CCGGATTGCTTGTTACGACTTCACCCCAATCGCTGACCTACCTTCGGCCATGCCTCCTTGCGGTTAGCTCACGGACTTCGGGTATTGCCAACTCTCATGGTGTGACGGGCGGTGTGTACAAGACCAGAACGTATTCACCGCGACATTCTGATTCGCGATTACCTAGTAACTCCAGCTTCATGTAGGCGAGTTCCATTACAATCGAACTGAACTGGTTTAAAGTTTGGCTCCGCCTCGCGTATTGCATCTCTCTGTACCAGCCATTGTAGCACGTGTGTAGCCCTACACGCCGAGGGGCATGATGATTTGACGTCATCCCACCTTCCTCCTGGTGTGAGCAGTCTCGCTAGAGTCCTCAACTTAATTTAGTAACTAACGACAAGGAGTTGCGCTCGTTGCGGGACTTAATAACTTTATCTCGACACGAGCTGACGACAACCATGCACCACCTGTCACCTTGTCCCCGAAGGATTTCCTCGGTCAAAGTAATGCAGGGATGTCAAGTGTGGAGTAAGGTTCTTCTTCGCGTTGCTTCAGATTAAACCACATGCTCCGCTACTTTGTGCGGGTCCCCGTCAATTCCTTTGAGTTTTAATCTTTGCGACCGTACTCCCCAGGCGGAATCGCAATGCGTTAGCGGCGGCACGGAGGTGTTAGAGCCCCACACCTAGTATTCATCGTTTACGGCGTGGACTACCAGGGTATCTAATCACCACATCCCCACCTTTCGAGCCTCAGCGTCGTTACAGTCCAGAGAGTCGCCTTCGCCACTGGTGTTCTTCCTAATCTCTACGCATTTCACCGCTACACTAGGAATTCCACTCTCCTCTCCTGCACTCTAGATAACCAGTTTGGAGATGCAGCACCCAAAGTTGAGCCTGGGTATTTCACATCCCACTTAATCATCCGCCTACGCTCCCTTTACGCTTATTAAGTCGGATAACGCTCGCCACCTACATTATTACCGCGGCTGCTGGCGTAGTTAGCCGTGGCTTCCTCCTTAGATGCCGTCATTATCTTCCCCAAGGAACCAGAGCACGATCCGAAAACCTTCATCCACTCACGCGGCGTTGCTGCATCAGGGGTTTTCGTGCAATATTCCCCACTGCTGCCTCCGTAAG
+
9).+%.&%%)'$,1(11357:6-2/.*/205,,///07(),/1305281*,),))*)+1+0,+,--,0126854.2394,4..*0)'.*-'*)*)*(*,%'''')25/()(1-422))(*'&+25./'.-023650023/34576895576:;81410/7.0,.1).-,/.2''(..86'1,-37:9866859+--(')0038./00*(&0-8:49<:/:11.4.)2)./834986//-*'-*&*++/1/.)/253485159236*)+-//13231&'+./1)(((&)(,)&&/5;7023,,.//7;-,-9489:181*(+3+765/1')+*+&%$%++',++++&&%')223343/--((-&'0)*'&*,/(+0:3//0/5/0(-/:0//002/.6+.)743/(+*-&)+(,13,//*,'()2434476433*,'+*;-84+/.06133+-.346636214890,-))&$)3+-1+/++.)('(%'(*.+**+581537692*0)+(.&''/2+009,*',);3,-**-)+2422.//1/;::4--+,/1-4-+*0'&+//),03--1-088/.3568665237853058:(3+-,4;.-4628:(3%*,./02,-55.5%**#$'+8/46132.-1*40*50/0-.'))+.13''/&1660')*/,)/%(*/;:9881069+,'0/029777657943,+.020/5:71)*3+,(++).+$)')6404778865*+)*+),)/-0//.9)())*(*+768:6:657;68889137:66:2,,29878997723/-9*)(/,,-,))&*+,0)/+2029-.2236524126678572321/452828193<;35/&*0...*+(+)(.0)'/+**+-,-/42113:8-++&&%%''++0,6.2)114.465677682:-/84,++($#$(&/,&-*(4,05/+'+,,67:23-*++&'',56179//032398481000+808,++*),062225-.-((('&+,0696::519/017.8::,2)&(,)%%)+'(')*,/12,&(/.*-6/9081;('*64*-../1/023././13340089-3..&%%-)+)7-0042575(+++*')233;8/01+*
@8edfdd3e-c4ea-4097-bf54-c1ca7b4b1481 ch=444 read=198042 start_time=2019-12-13T15:02:43Z barcode=BC01 runid=2c9cf7bc05858273f10e7d7ec552fc0bd742dc3e
CCGGTTACCATTGTACGACTTCACCCAGTCATGAATCACAAGTGGTAAGCGCCACTCGAAAGGTTAAGCTACCTGCTTCTTTTGCAACCCTCCCCGTAGTGTGACGGGCGGTGTGTACAGGCCAGAGACGTATTCACCGTGGCATTCTGATGCCCACGATTACCTTGATTCGACTTCGTGGAGTCAGGTTGCGAACTCCAATCCGGACTACTGACACCCCGCACTTTGTAGGGGTCGCTTGCTCTCGCGAGTCGCTTCTCTTTATGCGCCATTGTAGCACGTGTGTAGCCCTGGTCGTAAGGGCCAGCGGTGACGACATCATCCCCACCTTCCTCGGTTATCGCGAGTCTCCCTTTGAGTTCCCAGCCGGACCGCTGGCAACCAATAAGGTTGCGCTCGTTGCGGACTTAAACCCAGCCATTTCTGGCAACACGAGCTGACGACAGCCGTGCAGAAGAACCTGTCTCACGGTTACGAGGCGCATTCTCATCTCTAGAAACTTCGTGGATGTCAAGACCAGGTAGGGTTCTTCGTTGCATCGAATTAAACCCATGCTCACCGCTTGATGGGCCCCGTCCAATTCATTTGAGTTTAACGCAGCCCGTACTCCCCAGGCGGTCGACTTAACGCGTTAGCTCCGGAAGCCACGCCTCAAGGGCACAACCTCCCAGAGTCGACATCGTTGCGGCGTGGACTGCTGGGGTATCTAATCCTGTTTTGCTCACGCTTTCGCACCTGGGCGTCAGTCTTCGTCCGGGGGGCCATAGCCGCCGCCAGTATTCCTCGATCTCGCATTTCACCGCTACACCTGGATTAGCAATGCCTCAATGTTTGCA
+
+'(*05(+*%+&$%%%&+.264/472+-//.523554261.)/*--..))'13'))(%()(')/+**&()/,+'$$&'),461++5+74))*32+)0&00+../3.7-2)113513./+4.58''()-.46100/.2805'-0(17/+,,,$***'-,,00(,%%#$'4-4,..-..+///+++.$',-7-0,-9727&7+71'*+),-+,&((*%''&&&(&*+44+'$&'((+$#$$&'(,-45,*)&//000/1-3228--),.&(/10:2..0.(,,+/.+&))+5/(3697351-/4271$%&)*,*-..,*'-/*.101+',.-4//,0(%,.%)3'&&$(*/.31*18-+*2.554.$-1/5:211+,2-50.-/',*)(,,2.6010536030-.19++6.11(2-()%*($,2.-2//'+')%())-+/243440)***$-'-+(+('+*,0.022+,++*%-&#%'(,1,+..4;66638673/((22*.-5/*4.969-45-'(-+))+()&(()4595340,////4:201011:.32(&.)-./+-1,,/**##%('.55)%+-+1/2:525:850.294+(($%$)0/(''(---)((&*)*).641'1/1120.,,0*(')+11,+-+&*,)+-1622+')--))-01/1,-2+(&%&),,,0,15/71++%.***.632/*%&&*+(**00.+*(%'*)268+,-.-&*(,-0-+&(%)*)*,2442.--.-121/3/*'023/%%&%&)''*&'($('$&'%,1/&((&(,-.-&'&-64+)*2()0()(0,'&.,,+)**)(*%'''&%&%$'&$%&%
@c8e1f9f6-da0e-44c0-9115-c1f77bcf5318 ch=394 read=67429 start_time=2019-12-13T15:02:09Z barcode=BC01 runid=2c9cf7bc05858273f10e7d7ec552fc0bd742dc3e
CCGATTTACCTTGTTACGACTGCACAGTCATGAGTCACAAAGTGGTAAGCGCCCTCCCGAAAGGTTAAGCTACCTACTTCTTTACAACCCACTCCCATGGTGTGACGGGCGGTGTGTACAAGGCCCGGGAACGTATTCACCGTGTTCCTGATCCACGATTACTAGCGATTCCGACTTCATGGAGTCGAGTTGCAGACACAATCCGAACTGAGAATGGTTTATGGGTTTTGCTTCACCTCGCGGCTTCGCTTCCCTCTGCACCATCCATTGTAGCACGTGTGTAGCCCAGGTCATAAGGGGCATGATGATTTGACGTCATCCCGCCTTCCTCCAACTTGTCACTGGCAGTCGCTAGAGTCCCAACTTAATGATGGTAACTAACGATAAGGGTTGCGCTCGTTGCGGGACTTAACAACATCTCACGACACGAGCTGACGACGCAACCATGCACCACCTGTATCTCCTTATAGCTATCTCTCCATCTCTGGAGCCTTTATGAACATGTCAAGACCTGGTAAGGTTGTTGCTTCGAATTAAACCATGCTCCACCGCTGTGCGGGCCCATCAATTGTCCTTTGAGTTTCATTCTTGCGGAACGTACTACTCAGGCGAGTACTTATTGCGTTAACTGCAGCACTGAACGCGACATCCAACACTTAGTACTCATCGTTTACGGCGTGGACTACTAGGGTATCTAATCTATTTGCTCCGCTTTCGGGACTGAGCGTCAGTTGCAGGCAGGTCGTCGCCTTCGCCACTGGTGTTCCTCATATATCTACGCATTTCACCGCTACACATGGAATTCACGATCCTCTCCTGCACTCTAGCTGCCTGGTTTCTATGGCTTACTGAAGTTAGCTTCAGGCTTTCTACAGACCCTTGCTGCCGCCTGCTCCCTCTTTACGCCAATAATTCCGGATAACGCTTGCCACCTACGTATTACCGCACCTTTGGCACGTAGTTAGCCGTGGCTCTAATAAAGTACCATCACTCGGCTACCATTTCCTGTAGCCGCCGTTCTTCTTTAACAGAAGTTTACAATCCGAAAACCTTCTTCCTTCACGCGGCTCGGTCAGGGTTCCCCCATTGCCGAAAATTCCCTACTGCTGCCTCCGTAG
+
8++%85)*385;34-&''%)*(*))+.2423/&)+((*6:7462;3370657:7,75-+38++6,947/2336;5465777<9)1+073-')*5;8-2589864465;95580/.0,-5794-9,)26/0)+*)*71.,4/,.'%,+()+5*2-&(.-12106101.,888+)(,-<.455.+,,2-'./8*/%%)'$&*3/00049871..*1.2828;*,.<42:8,)+0.:88;85542524;8788;-://04001289;:85,3)('(++-,-0410+,*.,)-111/.45*595/27123239:8-./7457.80+(.46;530-0-0+2-.0733.0(&$*+,)-'*()+24;.0,+2.4.0,+,2..1/.,-18001.2/.')8/42433.1../28857.6..**2/6666+'()(,%%'($()+,65,/),.439,+%''-1023.004789:34532241113021.2:7897768;33397;90112.-**+,,30136;96-,.*..+)))1,.146),+5,<9322,**-148,/2'(+*,4579-87,(23,,,0*,/66;;7567<:689;76913.'/(-661.+)*-1//45))&,*-/2/06....;0:08751+1125357+#%*+8780,-/-&'%'%2023799::99<95/3///48;998723..)*.-0363:3323/9.'+)05+/0<80,:86781*..-*..234/1+146,3,++67646111//4;6787966514405222011123735316:8455'),--+/(+)/*--8,(+)+-,,)))*+*-012232/0577786774;6.6702.-/2+*$)%(&-)('+07227;74<4')$%('-/7603.//03:07<512-25)+0750-0.3*()*367843545849;843403:66954657061/58-.%)(&/'-*-)--.&/1//%())+-&()'')0**0/((*,*',-3443166568:559812232114401:0:;7774*5)-*70.-1,,72/11:31))-6:-)-,109<;86;0&-,+1+)',/-,,)8:239(8<9+*/6-3').)60+25/,$&),+/4229569/278
@d39b807d-8eb4-48a4-8872-2b195b3dff0c ch=177 read=216829 start_time=2019-12-13T15:02:07Z barcode=BC01 runid=2c9cf7bc05858273f10e7d7ec552fc0bd742dc3e
CTCCTACGGAGAGGTAGGAATTTTCGGCAATGGGGAAACCCTGACCGAGCAACGCCGCGTGAAGGAAGAAGGTTTTCGGATTGTAAACTTCTGTTATAAAGGGAGCAGCGGCTACGAGTAGTGGCGAGTGATACTTTGATAAGCCACGGCTAACTACGTGCCAGCAGCCGCGGTACGTAAGGTGGCAAGCGTTATCCAGATTGTGGGCGTAAAGAGGCAGGCGGCAGCAGGGTCTGTGGTGAAAGCCTGAAGCCAACCGGTAAGCCATAAAGCAAACGTAGAGTGCAGGAGGATCGTGGAATTCCATGTGTGACGGTGGAATGCGTAGATATGGGAGGAACACCGGTGGCGAAGGCGGCGATCTGGCCTGCAACTGACGCTCAGTCGAAAAGCGTAGGGGAGCAAATAGGATTAGATGCCTAGTAGTCCACGCGTAAACATTGAGTACTAAGTGTTGGATGTCAAAGTTCAGTGCTGCAGTTAACGCAATAGAGTACTCCGCCTGGTAGTACGTTCTAAAGAATGAAACTCAAAGGAATTGACGGGGGGGGCCCACGCAAGCGGTGGAGCATGTGGTTTTAATTCGAAGCAACGCGAAAGAACCTTACCAGGTCTTGTTATACTCATAAAAGGCTCAGAGATGGAGAATGGCTATATGAGATACAGGTGGTGCATGGTTGTCGTCAGCTCGTGTCGTGAATGTTGGGTTAAGTCCCGCAACGAGCGCAACCCACTTATCGTTAGTTACCATCATTAAGTTAGGGACTCTATGCTTAGAGACTACCGAAGTGACAAAGCTGGAGGAAACGGGGATGACGTCAAATCATCGTACCCCTTATGACCTGGGCCACACACGTGCTACAATGCGTGGATGGTGCAGAAGCGAAGCCGCGAGGTGAAGCAAAACCCATAAAACCATTCTCAGTTCCGGTTAGCAGTCTGCAACTCGACTACATGAAGTTGGAATCGCTAGTAATCACTTGAATCCAGCATGTCGCGAGTGAATACGTTCTCGGGCCTTGTACACACCGCCCGTCACACCACGGGAGTTGATAACGCGAAGCCGGTGGCCTAACCGCAGGAAGAGCTGTCTAAGGTGGGATTGATGATTGGGGTGAAGTCGTAACAAGGTAACCGG
+
(,,,./8/6''%&('*,,*,.032+1642<6584(,3-3.**)0193545524,4-((*)+284132,/3(/,:8212921:/005**(')()-71100)((&&&-%/.-6,,+*(%%&%,*'))'%'&&'()**.(&(/..)+-.0-5../625665889;4441035*%'%%#''+&')&*0735434-5--,7'%'*-+&1)8.,)*-4,((,,-*/374;50140.62++%%(+/3.10/+-.'(%%$%%($()'014909;/++'&%&&(()%)&))++..-1.&,)&),083,2-3,0,)*,*)&'%(-602:99:9;744*,.341:.+0./:2+-*&*'(*+*,'*+,,9.-,--0/01524450,---4348945++&*,+&(+,9'(1/)(-/4<;60)(%-(.+.-+17''%+)-,3'&'#%$%'+,-%'&%%$*)*-4501*+/-12;388/94*,892-2-1//34,4--)-%*('&&$%$('))1+(-,2/))*,//436:1((()(0;50/81.18/:/+,+-1001256:8:57):7+$*&*,2...1025.+,),)++.3:;+697;62/3//12503/08((,.+11/,-(&($((29*./,./359879:2,.6011()*./<;1-*(++--,,6857301446:44756997677')8.+,209:526786978733.)11/427222837..3-'&/143+),,06413;5)*-1/0031;203437;8:90:/4+,0-(4:44445,*('&&&(*'()-.(/('),),(('*-/*,.14.,(''%,)0822/0-+*,.2:701/77%3'10.,-310-./-)'..+(&'+,(*-.39916/1/,&%%'*,*-*)(/%)&''0+/,+6;5/-(((**/5/.0;;,7;.-59;;98878;75/')'(..,/-2&)(+,/45-1))+,-,..837671:1.7/908889778*55-5-+%(&%*5951**,/1198323'%)+01;87747:625'067-3,+,0011/4;/8</-5502*.+()'.+(+/812140/$0&&++,132-5-2(+0,3124%&&+)($)--0/-)10/034;-*7)&%.('+,-07-,*2.,,143573/,,&#)&&*20
@de44335f-337b-4f6a-9bae-53885e80f1fe ch=353 read=164791 start_time=2019-12-13T15:01:58Z barcode=BC01 runid=2c9cf7bc05858273f10e7d7ec552fc0bd742dc3e
CTCTACGGGGAGGCAGCAGTGGGAATATTGCACAATGGAAACCTTGATAGCAACGCCGCGTGAGTGATGAAGGTTTTCGGATCGTAAAGCTCTGTCTTTGGGAAGATAATGACGGTACCCAGGAGGAAGCCACGGCTAACTACGTGCCAGCAGCCGCGGTAATACGTAGGTGGCAGCGTTATCGGATTTACTGGGCGTAAAGGGGAGCGTAGGCGGATGATTAAGTGGGATGTGAAATACCGGGCTCAACCCAGGTGCTGCATTCCAAACTGGTTATCTAGGGGTGCAGGAGAGGGAGTGGAATTCCTAGTGTAGCGGTGAAATGCGTAGAGATTAGGAAGAACACCAGTGGCGAGAGCGACTCTGGACTGTAACTGACGCTGAGGCTCGAAAGCGTGGGAGCAAACGGATTAGATACCCTGGTAGTCCACATAGCAAGCGATATGAATACTAGGTGTGGGGGGTTTCAACACCTCCGTGCCGCCGCTAACGCATTAAGTATTCCGCCTGGGAGTACGGTCCGTTAAAACTCAAAGGAAATTGACGGGGACCCGCACAAGTAGCGGAGCATGGTTTTAATTCGAAGCAACGCGGAGAACCTTTACCTACACTTGACATCCCTTGCATTACTCTTAATCGAGGAAATCCTTCGGGGACAAGGTGACAGGTGGTGCATGGTTGTCGTCAGCGTGTCGTGAGATGTTAAGGTTAAGTCCCGCAACAGGCACAACCCTTATCGTTAGTTACCATTAGGTTAGGGGACTCTAGCGAGAGACTGCCTGGGTTAACAGGAGGAAGGTGGGATGACGTCAAATCATCATGCCTGTAGGGCTACACGTGCTACAATGGCTGGTACAGAGATGCAATACCGTGAGGTGGAGCCAAACCCAAAAAAACCAGTCTCACGGATTGGATTGTAGGCTGAAACTTTCGCCTACATGAAGCTGGAGTTACTAGTAATCGCGAATCAGAATGTCGCGGTGAATGCGTTCCCGGGTCTTGCCGCCCGTCACACACCATGAGAGTTGTTGAAGTCCGTGAGCCCCAACCGCAAGAGGCAGCGGCCGAAGGTAGGGTCAGCGGTGGGGTGAAGTCGCCTTTCTAAGGTAACCGG
+
&(+%&(&27')/3.1.10/5-21,**)+('&$%')+)**-/-.41,))'(+45336:1437(''')./(*6-34:6334:99:+*26*)*,.0776098.56+1,5440..,-/864.0(*+0+-(+/*+/))-+*,573000**+29400--1-1,5--.4-+-44134113.*.0,/,+.0-3-262-04:;68982:5(23-%((&((-3/-63453262..1/77,*'('050.&1&'04015--,*'&.6368977374+.3969;:09//.4*')/./*/.-21)+*).('('.,3,0-25-+.60)(*+4821167./095/+,+*3//62.'()1-28:65131*+*&&*+887766670775353+),,/05651-3122*-.)')+-5:*'()97,+)/+,01145357/03654330,''%%%&%(,&))*+'(*.49...+6283637:85-/545/-/03536857477017(**1/145,7+-''(*/:871690**'(&,*/5615(&)+0976+/.6:..,****4,--'+-0*,-)*+/0021+*(++++--/20--::022.1-,+1*,-7945'0,+*/*%$$$'-3-//,).2-01517/(+*&+..2//./020203*)))(-**29*48)388.95010./47&'(2-817899.97;45557.',+)*+,.&0)*-21575,'5,07.-,1-70*+-)2(+/.%-1,36(&&%-6123//.)'++(190&+**%&-,1-0876++)('+++55741/-09434140)-/-4.322203913:7874248:./078889233&%($%35-53,(***0+)$$*/.1:3338559.-,,*65527212:4()'+&.).'+3948'20(.27992/::977622-/-4(-++/-,8-.-65555.3.)*)()$%%$&)*0/4/.-775---.,-116786890411;630,.76445-4-63..5+'++8-92,+475))(%&+*.74-,,,,*,./54751.*,*+$%$&'*+,2877.)*1/1)*,04.51-('()'+0/3/7.70,+*'-)3200.443%6)41*'(*)%+,/-''-+()),*/+.63+20
@a5326ab7-f782-4ac6-addd-76dd0fae4ab7 ch=400 read=98845 start_time=2019-12-13T15:01:39Z barcode=BC01 runid=2c9cf7bc05858273f10e7d7ec552fc0bd742dc3e
CCGGTTACCTTATTTACGACTTCACCCCAATCGCTGACCACAGCCGGTAACTGCCTCCTTTGCGGTTAGCTCACGGACTTCGGGTATTGCCAACTCTCATGGTGTGACGGGCCAGTTATTAGCGCAAGACCGGGAACGTATTCACCGCGACATTCTGATTCGCGATTACTAGTAACTCCAGCTTCATGTAGGCGGTTTCAGCCTACCACAATCCGAACTGAGACTGGTTTTAAGTTTGGCTCCACCTCGCGGTATTGCATCTCTCTGTACACCAGCCATTTGTATGGCACGTGTGCCCAGCCCACCTACACATAGGGCATGATGATTTGACGTCATCCCCACCTTCCTCCTGGTTAACAGGCAGTCTCGCTAGAGTCCTCAACTTAATGGTAGTAACCCCAACGACAGGGTTGCGCTCGTTGCGGGATAGCCAACATCTCACGACACGAGCTGGCGACAACCATGCCACCTGTCACCTTGTCCACGAAGGTCGATTAGAGTAATGCAAGGGATGTCAAGTGTAGGTAAAGGTTCTTCGCGTTGCTTCGGATTAAACCACATGCTCCGCTACTTGTGCCGGAATTCATTCCTTTGAGTTTAATCTTGCGGCCTTCCCCAGCGGAATACTTAATGCGTTAGCAGCAGCGGCACGGTGTTGAAACCCCACACTAGTATTCATCGTTTTACGGCGTGGACTACCGATTATCTAATCCTGTTTGCTCCCCACGCTTTCGAGCCTCAGCGTCAGTTACAGTCCAGAGAGTCGCCTTCGCCACTGGTGTTCTTCCTAATCTCTACGCATTTCACCGCTACACTAGGAATTCCTCTCCTCTCCTGCACTCCTAGATAACCAGTTTGGAATGCAGCACCAAGTTGAGCCCGGGTATTTCACATCCCTTAATCATCCGCCTACGCTCCTTTACGCGGTAAATCCGGATAGCAGCGCTCGCCACCTACGTATTACCGCGGCTGCTGGCGTAGTTAGCGTGGCTTCCTCCTTGGAATTTACCGTCATTATCTTCCCCAAAGACAGAGCTTTACGATCGAAAACCTTCATCACTCACGCGGCGTTGCTGCATCAGGGTTCTCCCCATTGTGCAATATTCACTGCTGCCTCCGTAGGAG
+
-.,,3.%+-,3+33.*+,,47:66/;;.-.64&&%'$(&$%&%&$(%(%#'/()++0117*+2+6/:-,,100224+)*.0,4..'-)(0+/(+*80:3999654341)+-0)%'27/1/)$&#-(-*34/(8...,687180./803:9;6:;204299716665:332/*)-(.-0,*+/195488864.()*.3./0--,')+)*-2912**1643220757317;;,0*))8.,40129249441307/0&.,-)10310-0+,)($-/007:808-'($(',--5/(*-3-0/+*-,)$)()*,-,.*,+5.101-..-*73,+126665/741+-/79<8-+/**,.1,0)/(146-78871&%('%)),0+++'-)2,3,00/.--10/2)&$1)..46//20*5364556529120;40))'.+*&&&)015.2445241144273..''*32;8/..&'405465135071-0'#%*++(%&(+*.,/(*)**60-.1)09/8888;700514339459+-,7:88:2-1108122:4),%0&06+70*()..005966623640/-,'),&%)%(&)773-78..28;9.5.-.0.*.(%#%$%))&%$%*3,95,)''+088809/*)))+,(11.0,%%&-+--:*/9+1<8.*0.101.45699679-774*)*,44578997666/+%2*-.:76:331000;3.02/73,+/*-/320.36882,,*,,23335:562719+**-+*-./932/4.2;;56642,./:4649+,3:420.1012437:;..07/6823(%'(2-0/2.2.,.,4.-.453./62212(*1256495;447;;24/10$'%(*'4****)/*.115'*2/.//<:.,31,80'&)--./2:;:9:;868564:/+0)$-))()&,37+.3.2/-&')%$''-,-+3,+3,%$'$%$'&'+'(*/70118321)*+(+41,+,+**))///605.8-*)('*,'&/737888;0316055;//:0/3/.,,-.198&//.57)-7:-874;2145/777-/-.,742:222;11-01+.647;:5;6:0./4*.18/;//.00'*)/18767289,-,3.*,
@3d55d827-17df-4766-a6d8-7143edc56600 ch=211 read=110599 start_time=2019-12-13T15:01:20Z barcode=BC01 runid=2c9cf7bc05858273f10e7d7ec552fc0bd742dc3e
CTCCCTACGGGAGGCAGCAGTGGGGTATTGCTGTGGGCAAGCGGTACAGCCATGCCGCGTGTATGAAGGCCTTCGGGTTGTAAAATTACTTTCAGCGGGAGGGCGAAGTTAATACCTTTGGCACCATTGACGTTACCCGCCAGAAGCACCAGCTAACTCCGTGCCAGCGCGTAATGCTGGAGGGTGCAAGCGTTAATCGGAATTGCTGGGCATAAAGCGCACGCAGGCGGTTTGTTAAGTCAAGTCTTGAAATCCCCGGGCTCAACCTGGGAACTGCGCCACGATGCTGGCGAAGCAGTCTCGTAGGGGGGGAGTAAGAATTCCAGGTGTAGCTGGTGAAATACGTCAAATCTGGAGAATACCAGTAACGAAGGCAACGAACTGACCAGGTGCACAACGTGAAACAAACTGAGATGAATACTGGGCCGTCCGCAATAACGTCGACGGAGGTTGTGCGTGAGGCGGCTTCCGGAACTGCTGCGTTAAAGTGGCCGCCTGGGGAGTACGGCCGCAAGGTTAAACTCAAATTAATAATCGACGGGGGCCCGCACAGGTGGGCATGGTTTAATTCGATTACGAAGAACTTGCACGTGTGACATCACGGGATTTTGAAACGGTGGGAAATGTGCCTTCGGAACCGTGAGACGGAGTGCTGCATGGCGCTGTCGTCAGCTCGTGTTGTGAAATGTTGGGTTAAGTCCGCAACGAGCGCAACCCATATCCAGCGACGCGGCGGTCCGTCCGAACAAAGGGAGACTGCGGTGATAAACTTCCAGGAGGAAGGTGGGGATGACGTCAAGTCATCATGGCCCGCCCTGACCAGGGCTACACACGTGCTACAATGGCGCGCGAAGAGGCGACCTCGCGAGGCATGAAAGCGGACTCATAAAGTGCGTCAGCCGGATTGGAGTCTGCCCAGCTCGACTCCATGAAGTCGGAATCGCTAGTAATCGTGGATCAAGAATGCCACGGTGAATACGTTCCCGGACGCCTTACCCACACCGCCCGTCACACCGTGAATTAGGTTGCAAAAGTAGAGTAGCCCAACGCTGGGAGGGCGCTTACCACTTTGTGATTCGCGCTGACTGGGGTGATCGCTTTCAGG
+
)),4)),.'9../-,.11')*+,,%'&/'(+25*+'$$%%#%&&'&(+#')*()31++*++22((++(*(*&(+065283)83(''(&(+10*(++22-')*&$$*+,.5/4.39.30)'&'&+-++0').1-8(,3,()*(&)'#$$',',.+.(+)27.3*0'%%&&)&-')'&)'110,2*..-5,)*)0*6*77212,3+'*&*-.)#$(.+++,-(,**%&))+34<.14:79276,&'*'*,*/0/+,39,/78423+,/656:40.0//-%','((-0(1.1'&%*'(($&()--143,',+-.-%'&+)%*++2,'(2642+)((%*&)$,'''(/&('&&%')*+/,,+1/488-+/)%2,-*&&,%&))*),&&$&))+34+*$$&&()/+&'%%0/)*$'&%&%%&)+%*'))%&&%).&$&)('((%%(+,87-0-),/.&,))*'&$'%%'*(**.-,-+'&''')''(+)((&$&$$$&%.+*/00'(&*))'.26//1),*/.387-690*))&(%&'&*'*-1(016..0-)+%&$'%$(0*+&)+.0:;697:3/00'&)&('%'%&)''(())+',&(*7-1()*-+*/4/*%((%$()&(('*,**/168;:::4:092432*))),&-((-//13/(*-0-%%*/13+**+'**.283450-*33**/14(-2.7+*')*5-.-30&&%(%*)//2+%'&*0+%&'&'(*+-21.5.,%%(%$&%%')-**))'/-454(+&%'213/))&(')%+*).,+*+-+0:<8287380/36,-+**,,0//0/6/&'%%$)+0:+,668700,+(-+,15534/90'0---&('()&&*(,+(04264++'&$&'&$'&%&'02//-.,1/8**-,2152*$(**-)-0*3'*+,**+'%'#'),))++++(1*2,++4-5+5.011+,%*-5/.'*.1862)+).9408-/+3++(+61564548.**.,/**)+.'.'*'-,-/'..,*40//+*(&&'%$)'%&,,6041:0(&''/'*,,+/3/02*%(%),*'+2-/1-9,,80-/262.00//4-(*)**+.12-,.)%'(&&%$$%%$+(.
@6d982f63-8c41-46ad-a166-104f5c6d711e ch=340 read=104032 start_time=2019-12-13T15:01:12Z barcode=BC01 runid=2c9cf7bc05858273f10e7d7ec552fc0bd742dc3e
TTGTTGTGCTTCGTTTCAGTTACGTATTGCTGGTGAAGAAGTTGTCAGTGTCTTTGTGTTAGCCTGCTTTGCTGCTCTATCTTCCGGTTACCTTGTTACGACTTCACCCCAATCATCAATCCCACCTTAGACAGCTCCTTCCTTTGCGGTTGGGCCGCGGCTTCGGGTGTTATCAACTCTCGTGGTGTGACGGGCGTGTGTACAAGGCCGGAACGTATTCACCGCGACATGCTGATTCGCGATTACTAGCGGTGCAACTTCATGTAGTCGAGTTGCAGACCTGATCCGAACTGAGAATGGTTTTATGGGTTTTGCTTCACCTCGCGGCTTCGCTTCCTCTGCACCATCCATTGGCGTGGTAGCCCGGAGTCATAAGGGGGCATGATGATTTGACGTCATCCGCGCTTCCTCAGCTTGCTGGCAGAATCGTCAGTGGTGGGATGTTATCTGGTCGTCTCACCGCTTGTGGGGCGTCGAGATTCGAGGTTTCATTCTTGCGAACTTCTCAGGCGAATGCTTATTGCGTTAACGCTGCAGCACTGAACTTTGACATCCAACGCGGAAATTGCTCATCGTTTACGGCGTGAGCTATGGGAGTTACCTAATCTATTTGCTCCCCGCTTTCGGGACTGAGCGTCAGTTGGGCAGATCGTCGCCTTCGCCACTGGTGCTTCCTCATATATCTGCGCGTTTCACCGCTTCATGGAATTCCCGGTCTGCCATATGACTGCCTGGTTTCTGAAACTGCCGGTTAAGCTTCAGGCTTTCACCACAGACCCTTGCTGCCGCCTGCTCCTCTTTACGCTAATGAATTCCGGATAGCGCTTGCCACCTGGCTACCGCGGCTGCTGGCACGTAGTTAGCCGTGGCTTTTCTAATAAAGAGTACCGTCACTCGGCTACCATTTCATAGCAGCGCTGGGCTGTTCGCCTGGCAAAGTTTACAATCAAAACCTTCTTCCTTCGCGGCGTTGCTCGGTCAGGGTTTTCCCCCGAAAAATTCCTGCTGCTCCGTAGAG
+
&$%11,/-3350-+7+../7/%-*,)/.+-94+.)(*()*(+4222,-/./43;7.0+.1'&''%$%$%$$'*--12)*-,/:431030,5003.07)10)220-(+(%$*&*,9:96:.500*.0,2')*,&))20-.60-+422++(*+)...*&'(0)*20-9:2-2...70(0-*))),89-,,++,+,')&('-+-.563/744,((,16878<989:410233488780663(-,,-2+1.&-.,%)#%&&'/-8(0()*/472/-5-(,&3%+'&&$+(').363.-+.1/408::+00,0/.9:3).0:4232/00/00+,5))*.143++)'(%()+,2;,:+*(*+,(((&&,.,(*%&((-/-2-522*//,++--0/:6//3677,+*%$%#%5+7157..*+((&'(&&&&)%%$####$$$$&&'%$&$),($#$##(%$'&')&+3.33841.*-'&&((()%'8(*%$((57.,02:17000300/3/346-/-2&'+*&,)).,8./,5/6/2$),12010/066:;88;-+,6349',',%((***%+'$(..18:74:9)0+7222*%%0)'&%''%%,0)-2*-613**.91,-/-52*%(*2/125954434588:94.8-.+.-()08703,%'')'&%5,100++'%&/*2)++&''(&''$#&'(%)-.0.0+(()(($%&,),-,11)&')(&$'&$$$$$%),,59787130+)*(/('%%)&&',0+/',-21(39//8*+'+'(**0157+..,++-,1,004...-/++-4.+0146.7-'('/6+/0;..*)+%%%%$)&'-*$$##&&(+((+--/.*+*&$#%%)(3281127-/44-+,*+'&+0/4:.)&(**0014.,,-+,())&)+(-:+)$($$%%+)&(#(-),-45))#$#$%)'&())-94,0036-%(0/)-4.-4698,.-*-*6332;3///&+12)34)3::-/473+(.397,2,,)*+6,*+(1**-30.,
@457f18f3-3c83-41a7-b2bc-5afbbad18c4d ch=377 read=163303 start_time=2019-12-13T15:00:51Z barcode=BC01 runid=2c9cf7bc05858273f10e7d7ec552fc0bd742dc3e
CCGGTTACCTTGTTACGACTTCACCCCAGTCATGAATCACAAAGTGGTAAAGCGCCCTCCCGAGTTAAGCTACCTACTTCTTTTGCAACCCACTCCCATGGTGTGACGGGCGAGAGGGTGTGTACAAGGCCAGGAACGTATTCACCGTGGCATTCTGATCCACGATTACTAGCGATTCCGACTTCGCCAGGTCGAGTTCACCAGACTCCAATCCGGACTACGGCACTTTATGAGTCCGCTTGCTCTCGCGAGTCGCTTCTCTTTGTATGCGCCATTGTAGCACATTAATTGTAGCCCTGGTCGTAAGGGCCATGATGACGACGTCATCCCCACCCTTCCTCCAGTTTATCACTGGCAGTCTCCTTTGAGTTCCGGCCGGACCGCTGGCAACAAAGAGTTAAGGGTTGCGCTCGTTGGGACTTAACCAACATTTCACAACACGAGCTGACGACAGCCATTACGGCGCCTGTCTCGCGGTTCCCGAAGGCACATTCTCATCTCTGAAAACTTCCGTGGATGTCAAGACCAGGTAAGGTTCTTCGCGTTGCATCGAATTAAACCACATGCTCCACCGCTTGTGCGGGCCCGTCAATTCATTTGAGTTTTAACCTTGCGGCCGTACTCCCCAGGCGGTCGACTTAACGCGTTAGCTCCGGAAGCCACACGCCTCAAGGGGCGCAACCTCAAGTCGACATCGTTTACGGCGTGGACTACCAGGGTATCTAATCCTGTTTGCTCCCCGCTTTCGCACCTGAGCGTCAGTCTTCGTCCAGGGGCCGCCTTCGCCACCGGTATTCCTCCAGATCTCATTTCACCTTCACACCTGGAATTCCCCCTCTCTACGAGACTCAAGCTTGCCAGTATCAGATGCAGTTCCCAGGTTGAGCCAGGGATTTCACATCGACAACAAACCGCCTGCGTGCGCTTTACGCCCAGTAATTCCGATTAACCTTGCACCCTCCGTATTACCGCGGCTGCTGGCGCAGGTTAGCCGGTGCTTCTTCTGCGGGTAACGTCAATGAGCAAAGGTATTAACTGCTCCCTTCCTCCCCTGAAAGTGCTACAACCCGAGGCCTTCTTCGCCACGCGGCGTATTGCATCAGGCTTGCGCCCATTGTGCAATATTCCCCACTGCTGCCTCCCGTAGGAG
+
94*(0,*02-1+,401246710-67;0/01:2332966%''..(,+5.53,)-24:/,57)''()-9++006796568;,/37,/028.:.&(*1;3/147856456.2-*+%''('(**,+*)(++2-62*07190/6121..295./-,-3;94345/,&()01411-,+++.2888651584-,+%*(),,++/-&$,'&'7517'9*+;).+771,*/$1&,(+031-).*-.-//7112753,+.'**-,0232552;2)(+)*8:;;))+*,+-,)..-3.'/),(+,-:*,/7763600,4786-,**'&'%(1302011//5,*-2&'.,2),)**3:,./14572830377473-2,+*0617)*)7,52/633564:51,.36.(%'*)*)/3./0,.1207*6*/,505556-1(.*957;54,))$&$(),267626427/12:+8-,)/)($')+,0300*//6620.'')--2.&-,092598::543+.-4*).,9:468<::79865468:.5--10+1-99683023/2+++,1),)2)<;73:4656022352381436263638.75)&+,.82<62393--+1:<.9:8:5;32205-()++/0:94-05302216402131134/5/.+01/./*0*)5/..'/24:8971-07+-',0425/4)7,5113206573;6..110147968974:222,-.61016088*-6<3-/01;1+(/.9942628:+*)&/04567//-2.1/4-.7;:252*,/.623//*.-26457;9807),+0001758;:3/..,2&(*.0523-4*0*12:82)**((&***/259:0*$%$%'.,(*---2445<89799<481./262**)4*$20-*07/-+++.(%&'&1*+331<79:567484.+*.16.0.//*)')'.*4++**2,1,,((++.13;6438.123.,+*(*.,--8696:.,.',014//0/0+,'*+8/9<8466,.2-3::8882832,8757,-)0*+5.'+-%+,89*8<:881;6-')*4/+0+))%(202;,*,,3094:12-+'&&%'',-(&$('-,-.98:.47325'33.;:,*7(+'1252239/1**$()..-+*/)06+-4()&&$
@4bd53c5c-26cd-429b-a952-3b0228b8afaf ch=252 read=210214 start_time=2019-12-13T15:00:31Z barcode=BC01 runid=2c9cf7bc05858273f10e7d7ec552fc0bd742dc3e
CTCCTACGGGAGGCAGTAAAGGGAATTTTCAGCAATGAAACCCTGACCGAAACGCCGCGGCAGGAAGAAGGTTTTCAGTTGTAAACTTCTGTACCTATATAAAGGAAGAACGTAGCTACAGGAAATGGTAGCCGAGTGACGGTACTTATTAAGAAAGCCACGGCTAACTGCGTGCCAGCAGCCGCAATACGTAGGTGGCAAGCGTTATCGGAATTGTGGGCGTAAAGAGGAGCAGGCGGCAACGGGTCTGTGGTGAAAGCCTGAAGCAACTTCCAGTAAGCCATAGAAACCAGGCAGCTGGAGTGCAGGGAGAGGATCGTAAAATTCCATAATGTAGCGGTGAAATGCGTAGATATATGGAGGAACACCAGTGATGGCGAAGGCGACGATCTGGCCTGCAACTGACGCTCAGTCAAAGCAGTAAGGGAATAGGATTAGATACCTAGTAGTCCACGCCGTAAACGATGAGTACTAAGTGTTGGATGTCAAAGTTCCAGTGCTGCAGTTAACGCAATAAGTACTCCGCCTGAGTAGTACGTTCGCAAGAATGAAACTCGGAAGAATTGACGAGGGGCCCGCACACAAGCGATTAAGGCATGTGGTTTAATTCGAACAACGCGAAGAACCTTACCGAATGTGACATACTCGCAAGAGCTCCAGAGATGGAGATAGCTATATGAGATACAGGTGGTGCATGGTTGTCGTCAGCTCGTGTCGTAGATGTTGGGTTAAGTCCGCAACAGGCGCAACCCTTATCGTTAGTTACCATCATTAGGTTAAGGGACTCTTGAGACTGCCAGTGACAAGCTGGAAGGCGGGGATGACGTCAAATCATCATGCCTTATGACCTGGAGCTACGTGCTACAGTGGATGGTACTGAGAGGAAGCGAAGCCGCGAGGTGAAGCAAAACCCATAAAACCATTCTCAGTTCGGATTGTAGTCTGCAACTCGACTACATGAAGTTGGAATCGCTAGTAATCTCCTTGAGTCAGCATGTCGCGGTGAATACGTTCTCGGAGCCTTGTACACACCGCCCGTCACACCGAAGTTGTGCTGCACGGAAGCCGGTGGCCTAACCGCAAGGAGCTGTCTAAGGTGGGATTGATGATTGGGGGTGAAGTCGTAACAAAGGTAACCGGAAGGCGACAGGCAAGTAGGTTAACACAAGGAACACCGACAACTTTCTTCAGCACCAGCAATACGTAACGCGGG
+
,,.,-//'1.+')+-.33.+(*())-6941(-.0.,+&+*)1((0164+,%%&$(*$&'$$%,(-+$)*&.*3010&)(3,.3:542:/*))(&,%#'&)/3-+-4,)/**,')+++/.%2&25.05312264))*,,35-00)))'*1-1+%(*+',2+-,0//1403243+.2;4/2,./3'%&(),833..1+)-'**((/13.-0)2,*-+)+/588-,22,++..)+,')1,-30,*1+74-,(%*04330/1+-26,/)'')+(+4,+&*&&%%&.,.()-41.:/28510/*+*&(+23144+(%'.7/76.*)-/..70+)(%$&%&'.0-6434<8223229231411240.6.)6117801-+''+(')-3(1:9;973770:090:9986000107869/233+,'''%(*.+/3-(.*).4,1.-.99,:4),667664/&++4:75994/+*/***-+35533-+4,-/::79711+,-70.-/1886982334322/0.2/0---+133027965..1,011639;6670.*.440/:0-28/(+.'(*'032-,%/13+*-)(*),,.27476/6/(&++0--,*./6;3433:5($,-064-3//4+*.-))#&*0((-,&-(*-972222%%.)(%)0.7'))-./07,-,,00121.2051345568251158789:;::09///5492568958563/,()--23<5:50725-11,'*.05))--'0.(16)'4+-.70:.+/.-1:3;:192,&+.,)%/34..../53131+%&+++,-.9668.1*.)(%).//4:215468787884/0.2*)*&0/')0/549:724&)+'()'(01/.011769872**%)''*'&/+*/)('+,'/9894,3**(1,')3;<87;6,+,7971/568217*,1/;,1)7)(*&14377401../668635-2-3--74735532,-**+.0930,.%%&%&+,50)2&1,.145/61++50.744:54626+0662900*1,-(162/:7..1-.+.3-%$'+,+*+*,('&)&'(-)*33435/5+)0667/,.(/+().0530-.,*,)9;9-/3,.-,*3-34:8*++)&)(/0347-.0*+9+3)3-*-,')()-35()555)))**4.203/324.&-*)/29:658431.78/0;610///1,./57547-+*'&$&%#$
@d3c37e35-1c27-445a-86dc-aca4bc254050 ch=223 read=279251 start_time=2019-12-13T15:00:30Z barcode=BC01 runid=2c9cf7bc05858273f10e7d7ec552fc0bd742dc3e
CCGGTTACCTTGTTGCGACTTCACCCCAGTCATGAATCACAAAGTGAGTGCTTCCTCCCGAAGGTTAGCTACCTACTTCTTTTGCAACCCACTCCATGGTGTGACGGGCGAGGTGTGTACAAGGCCGGGAACGTATTCACCGTGGCATTCTGATCACGATTACCTAGCGATTCCGACTTCGTAGGTCGAGTTGCCGGAGCTCAATCGGACCACGACGCACTTTATGAGGTCCGCTTGCTCTCGCGAGTCGCTTCTCTTTGTATGCGCCATTGTGCTTTGATATTAGCTGGTCGTAGGGCCATGATGACTTGACGTCATCCCCACCTTCCTCAGTTTATCCTGGCAGTCTCGCGAGTTCCAGCGGACCGCTGGCAACAAAGGATAAGGGAGGTTGCGCTCGTTGGGACTTAATAACATTCCTGAGCTGACGACAGCCATGCAACACCTGTCTCCACGGTTCCCGAAGGCACATTCTCATCTCTGAAAACTTCGTGAATGTCAAGACCAGGTGGGTTCTTCGCGTTGCATCGAATTAAACCACATGCTCCACCGCTTGTGCGGGCCCGATCAATTCATTTGAGTTTTAACCTTGCGGCCGTACTCCCCAGGCAGTCGACTTAGCAGCGTTAGCTCCGGAAGCCACGCCTCCAAAGGGCACAACCTCCAAGTCGACATCGTTTACGGCGTGGACTACCAGAATTATCTAATCCTGTTTGCTCCCACGCTTTCGCACCTGAGCGTCAGTCTTCGTCAGGGGCCGCCTTCGCCACCGGTATTCCTCAGTCTACGCATTTCACCGCTACACCTGGAATTCTACCCCCCTCTGCAAGGACTCAAGCTTGCCAGTATCAGATGCAGTTCCAGGTTGGGCCAGGGATTTCGCATCTGACTTAACGACCGCCTGCGTGCGCTTGCCGCCCAGTAATTCCGATTAACGCTTGCACCCTCCGTATTACCGCGGCTGCTGGCGCAGGTTAGCCGGTGCTTCTTCTGCGGGTAACGTCAATGAGCAAAGGTAACTTTACTCCTTCCTCCCGCTGAAAGTACTTTACAGCGAAGGCCTTCTTCATACACGCGGCATGGCTGCATCAGGCTTGCGCCCATTGTTTTTTCGAGAAAATATTCCCCACTGCTGCCTCCCGTG
+
95162:12.7.*02&,+),.400976.)*-1-0,*02203&)+**)&&)')*-.8,3))(,223632)+,148/128:73;;3.477/<9+-1-*((+371,-23./7,,&)-+*-.158844658'8755-()+0;6678%0(...793//00121/003.14.-./+*.5.3,+,1,1+/.465621527-0*1.(*-33,9+,*3/34-/013/0*+0--,/**),+4.''1*'(,.55-**)0.1&(40861780.4245647<90;,*(&'+-+'(%*&$#$%$$--)--&.---%&&()*++**13:99::.;65+*./.<7616)*-85,)+)'*,,+675,+&%('*705*$*.(2,/'#&++0/.-..6.00936*31.&*,/867.020/23-/743230.%(,+169-+)+//154)(+(),+/--/+0'+*-/5--36+-*')269819.).+.-42433;1,-.001/.-2798./,**00)*+,57/41142*,))%,*/++6.-,.*25/02572/1-0*1-310/0633457236*--2./*0/3*-/)&*,/-83<966;622/9:<-766,7,))+'-4,/-..931,&051./--07504.).,+,()0/'//2-45,6&.4%,)-2/3(50-23.*+.064723(5,434/0256702;+'+(5223:<99568:2-*(.,.,-,/1-.+.1*5.-//64*)/,.0;;4,/(0622/--03659878<9766(,56.:9567150())).7.988:<693/&((2*+-7857:9102:1272302/+))%$,.411549563.1++*.+(-769941*-,302:4363470-/0/2989+7,(,-4-,)214-,(,$173/)000..,,,1031/(*),)+,-.-0()*)+.,),1,3/,**-/69<360/0101/)+*(&($*53-/9/112604;9:1:1116725.(.*,-6-,,46,1,()6.::<:999422-.653353730.-,,8*+'*()(-7/**/38*20+,.2**103-/))+*).1-(/+'.')0,/1;6;76;62214+0/0085667:8856356&121293609:,*,0%)-112*$&)%-,*-)0/45981%''&(((),*15+*--
@5801137f-464d-415e-8e4f-dfc5fe109ca2 ch=163 read=193782 start_time=2019-12-13T15:00:05Z barcode=BC01 runid=2c9cf7bc05858273f10e7d7ec552fc0bd742dc3e
CTCCACCACGGGAGGCAGCAGTAGGGTACTGGCAATGGGGAAACCCTGACCGGCGCCGTGAAGGAAAGAAGGTTTTTCGGATTGTAAACTTCTGTTATAAAGGAAGAACGGCGGCTACAGGAAATGAGTAGCCGAGTGACGGTACTTTATTAGAAAGCCACGGCTAACTACGTGCCAGCAGCCGCAGTAATGAGTGGCTTAAGCGTTATCGGGTATTGGGCGTAAAGAGGGGACAGGCGGCAGCAGGGTCTGTGTTGAAAGCCTGGGGAAGCAACTTCCAGTAAGCCATAAAGTAGAGCAGCTAGAGTGCAGGAGAAGGATCGTGGAATTCCATGTGTAGCGGTGAAATGCGTAGATATATGGGAGGAACACCAGTGGCGAAAGGCGACGATCTGGCCTACAACTGACTGGCTCAGTCCGAAAGCGTGGGGAGCAAATAGGATTAAGTACGATACACACGCCGTAAATGATAGGTACTGGTGGATATCCGTTAGGTGCTGCAGGTTGACAATAAGTACTCCGCGCCTGGAAATAGTACGTTCGCAAGGAAGAATGAAACTCAAAGATTGACCCACGGGGGCCCGCGCAGCGGTGGAGCGTAATGGTTTTAATTCGAAGCAACGCGAACCTGAGTCTTGACATACTCATAAAGACTCCAGAGATGGAGAGATAGCTATATGAGATACAGGTGGTGCATGGTTGTCGTCAGCTCGTGTCGTGAGATGTTGGAGTTAAGTCCGCAACGAAGCGCAACCCTTATCGTTAGTTACCATCATTAAGTTGGGGACTCTGGCGAGACTGCCAGTGACAAGCTGGAGAAGGCGGGGATGACGTCAAATCATCATGCCCCTTATGACCTGGGCTACACACGTGCTACAATGGATGGTGCAGAGGGAAGCGAAGCCGCGGTGAAGCAAAACCCGCCAAACATTTCTAAAGTTTCCGGATTGTAGTCTGCAACTCGACTACATGGGGTGAATCTTGTGTCGCGAATCAGCATGTCGCGGTGAATTCGTTCTCGGGCCTTGTACACACCGCCCGTCACACCACGAGAGTTGATAACACCCGAAGCCGGTGGCCGCCGCAAGGAAGGAGCTGTCTAAGGTGGGATTGATGATTGGGGTGAAGTCGTAACAAGGTATTAACCGG
+
.-2+&('')(72-03/.-///()))'('-*,,,/6/085-'.+07*+,33)(%(&)***%('+/.4+%+--4/78:5,(5(1-)-/73015./)2.,-::--/-3*-51,2--71227/4.,20+*&'()-20'')+-.56;8112;9+4,.%((*,.1+--3-.+2+-+01369/.-,++3/25',*)))'#&).4'%&6)35546123&+%+(*4//*(),,/)'',,)+*./2:5383-/-.*5100164.1-,04-+-*%%&(&$#"$%&),0-'(-267-382630-&(%'(+,,,,,1...-./-01.&'&3-810/12,3+3,571/-../566396028/-0599978952*-17'&20-;5230())-)**-5'0+99;://.**,/*,,%341/,,+-)+*)&0,002(&+2,(-651.6,,+05;;0'44+6+3*$%#$$'%%&&(),+02.2*&$%%&+')*+*+,*'&(''&%%%$&&&%((&&%&()%*&&$'(*,)&+5.....33-.+0866%(((*&210237/.%,&)*++,)++41.37..81+&'((-2*2(*'0-29.**4)()&**+.18:88/,2(/)(++,4:;-2820,''.,-,*1-+)'&(+(-+-01,5,,.997755*)*+&)(,03)**,,.181/,*%30+7765622,+(0.15/2660/.-//1)129123989-.02500/00-/0115:,7)0)%(-422**-+$%)),+-,-/%+),.884:410/-0*)+0.4;79974932-5/56<235-,)'%''+,-38789**-())02/01:/,,*,272)450012597997;:1229885'+(''+,+.0&26.07.0*))(((*,-2/...3:77:1113233--**(&*,*../7//512(++(),%(.88-/0)%%$%'&&%&'&#%(*$')2,+*23.10+-*-135651:00--)..4457425*'''%*)&)()')++011511,.//088888384/&&(%)+49868,1.3('.,..62653/(-/)()*(.-0.-.,.*()*30118:5//.*'(*)+:2:20/1,&***,7(5(2),'')*/-/.-20)/,481*,,()--2.:.63*'')('(21015546(+(&&'3-:819
@ec480c11-11c8-4131-97b1-69f97f3068e6 ch=331 read=95477 start_time=2019-12-13T14:59:53Z barcode=BC01 runid=2c9cf7bc05858273f10e7d7ec552fc0bd742dc3e
CTCCTACGGGAGGCGGCAGTGGGGAATATTGCACAATGGGCGCAAGCCTGATGCAACCATGCCGCGTGTATGAAGAAGGCCTTCCAGGTTGTAAAGTACTTTCAGCGGGAGGAAGGTAAAGTTAATACCTTTGCTCATTGACGTTACCCGCGAAGAAACACCGGCTAACTCCAGCAGCCGCGGTATACGGAGGGTGCAAGCGTTAATCGGAATTACTGGGCGTAAAGCGCACGCAGGCGGTTTGTTAAGTCAGATGTGAAATCCCCGGGCTCAACCTGGAACTGCATCCTGATACTGGCAAGCTTGAGTCTCGTAGAGGGGTAGAATTCCAGGTGTAGCGGGAGGTGAGAATGCGTAGAGATCTGGAGGAGGAATACCGGTGGCGAGGCGGCCCCTGGACGAACTTGACGCTCAGGTGCAGCGTGGGAGCAAACGGGATTAGATACCCTGGTAGTCCCGCGCCGTAAAACGTGTCGACTTGGAGGTTGTGCCCTTGAGGCGTGGCTTCCAGGCTAACGCGTTAAGTCGACCGCCTGCCAGGGAGTACGGCCGCAGGTTAAAACTCAAATGAATTGGCAGGGGCCCACACAAGCGGTGGAGCGTAATGGTTTAATTCGATGCAACGCGAACCTTACCTGGTCTTGACATCACGGAAGTTTTTTCAGAAGAGATGGCGAGAATGTGCCTTCGGGAACCGCAGAGACAGGTGCTGCATGTGTCGTCAGCTCGTGTTGTGAAATGTTGGGTTAAGTCCGCAACGAGCGCAACCCTTATCGCTGTTGCCAGCGGTCCGGCCGGGAACTCAAAGGAGACTACCCGGTGATAAGCTGGAGGAGGAAAGGTGGGGATGACGTCAAGTCATCACTGGCCCCTTGACTACACACGTGCTACAATGGCGCATACAAAGCGACCTGCGAGCAAGCGGACCTCATAAAGTGCGTCGTAGTCCCGGATTGAGTCTACAACTCGACTCCATGAAGTCGGAATCATGGTAATCGTGGATCAGAATGCCACGGTGAATACGTTCCGGGCTGCTTGTACACACCGCCCGTCACACCATGGGAGTGGGTTGCAAAAGAAGTAGGTAGGCTTAACCTTCGGGAGGGCGCTTACCGCTTTGTGATTCATGACTGGGGTGA
+
///1,.22:2(-0-'-./787;9*.2/+4-**%%'&(23/,*-3;36<:989385.4759798.,*()**./33*)(),+33/3&'857:024<7.-.-46;2/,/&25,.5-*-)&);5.4-,-+,-.6:--566329102161129,(%&+*%,,)(./0/+,,01/*++&&,-.6804-6.//.2'.))*),-688296292910,.-.1/2337643466:.,-,/(+(,,,53368<91/213.381330++%+./()25(&(-(67362---5(60.000,8)&(.//8626111))(*--000,/99:2,,).)&'*/1212/+220,(%*)*11&,.+*,(.3/0130/*+,.4346/-0*'0--6131459233-++++1102:1..6/..*%(,.2.01,-./*/798+)'(,3436*+-.;44%97-6,('20$25+*4,--8.95*')')*((.87)**))+3.+('%3(+*,./.-)/,'***)78/1.,23316(&/2335;3323191208851.-),1*&+)(/1&%&$&,+324(-,-7/;5;:05578<2,,%%&%*'))06,+,5-',),.65,+)+.+'))$-%++,48<;17684/-1%)*(,,)*-2+74723940(2$0$&)3244223/..+.3<9<*:++.)'(((*('%&()5:44456788:.;50,0+)/%()+/00376656.11))**-85261-2237874;21*/2,)326+894;532299+.3891132-43849,(1+/0((-)+,,4:222084111020,./)%*897;*+'&&),.%1/&''('*+.3*,./0,-+&.()*()30498+2746/-,/.415667,&''()-.8+.-,),+*+**(*,5342.1382&545778675/)%(*//)))(**-./4/3-3/5867461:8/07998799477//(.+../,(*+*+$&*'0014.4235./1))-*+)5.77725/-+.5332:9:665))3+*016.329544;:7:09-1'(1./&%$+(,-.21227;85;3244231285536-)**/.(+:3/530*&(+*,,/.(&&(,1+3,253<7)83,.40/024104,'(52,-7456;777600.13620/1
@d60d4d96-2736-47e9-b500-31cb169f1642 ch=426 read=154899 start_time=2019-12-13T14:59:35Z barcode=BC01 runid=2c9cf7bc05858273f10e7d7ec552fc0bd742dc3e
CTCCTACAGGAGGCAGCAATGCAAAATTTTCAGCAATGAGAAACCCTGACCGAGCAACGCCGCGTGAAGAGTTTTCCGGATTGTAAACTTCTGTTATAAAGGAAGAACAGCGGCTACAGAAATGGTAGCCCGAGTGACAATACTTTATTAGAAAGCCACGGCCCCAACCGTGCCAGCAGCCAGTAATACGTAGGTGGCAAGCGTTATCCAGATTATTGGGCGTAAAGAGGCAGGCGTAAAGAGGTCATGGTGAAAGCCTGAAGCAACTTCAGTAAATACATACCGAGAAACCAGGCAGCTAAGAGTGCAGGAGGAGGATCGTGGAATTCATAGTAGCGGTGAAATGCGTAGATATGGAGGAACACCAGTGGCGAAGGCGACGATCTGGCCTGCAACTGGCCTCAGTCAGAAGCGTGGGGCAAATGGGATTAATACCCTAGTAGTCCCGCCGTAAACGTGGAGTACTAAGTGTTGGATGTCAAGTTCAGTGCCAGTTAACGCAATAAGTACTCCGCCTGAGTAGTACGTTCCGCAAGGGAATGAAACGCTCAAAGGAATTGACAGGGGGCCCGCACGAAGCCCGGCGGTGGAGCATGTGGTTAATTCGATGCAGCGCGAAGAACCTTACCTGAGTCTTGGCATCACAGGAACCAGAGATGGATTGGTGCCTTCCGGGAACTGGCCAAGGACAGGTGCTGCATGGCTGTCGTCAACTCGTGTTGTGAAGTGTTGGGTTAAGTCCCGCAGCAGGCGCAGCCCTTATCGCCTGTTGCCCAGCGAGGTCGGCCAGGAACTCGAGGAGACTGCCAGTGATAAACTGGAGGAAGGTGAAAAGGGATGACGTCAAGTCATCATGGCCCCTTACGACCAGGGCTACACACGTGCTACAATGGCGCATACAAAGCGACCTCGCGCGGAGCAAGCGGACCTCATAAAGTGCGTCGTAGTCCCGGATTGGAGTCTGCAACTCGACTCCAGCAGAAGTCGGAATCGCTAGTAATCGTGGATCAAATTACCACAGTGAATGCGTTCCCGGGCCTTGTACGCACCGCCCATCACACCATGGGAGTGGAGTTGCAAAGAAGTAGGTGAACAACCTTCCCGGAGGGCGCTTTCACTTTGTGATTCATGACTGGGGTGGAAGTCGTAACAAGGTAACCGG
+
')23,15)75-11.-01/31/---',(085+&+*5;6/&)$)-';,))(40./.-/,.),,))%$%%'%$(194//+-.+4../:;43698760;0019**''*)+15'0/%0,*(+()&)+'2623+0+(&()+*'1.,0&+,1++/7/(,1)*6:.--/50-(3,&(%+(*10',(''&$%)+-,+.)/+/--*-(-1),./81-1)'.**3+//+1-+-/07-(&+*,&'%%%'*/,)'-7---2111-/+-)+*((+*(*,-,/2/++-+.,'')*,+)(()'+-/,111-)&'(*6+*+-.0722-))+(,1-361/'-)*0,4.+&&%%---60.08/.11.-,+.0../0-/3)34189/41120++4+5-626/00/+3-2,2224-,).%'%((*-/.(%))(*.0)4/),0;00(14(2)1/%+/6(*12268081,,64718:93(.*(%*,--.+-/5070:1<;383(/*-38)'('(&()6000//,3-./0%*&')59,/652)-/*(*+-04;2&')(%-++*2+)&(&().25-3-)+&&)*)&($(153+,-+&('''*+*-.,+-).1,/1*.0/.,*--/1)2/81/022:/,/-,*+*((*011*-0342%')+2/+(.0/1(&&'''%&%&&(),99201003044/0+)%)0///-(*%+&/+/313+2-2+*)+,-13:97188740.()+/26/251/--+'++,4+258<61+-42,+10'3$'-+*..)48*&/+32(*)'(,/',0+*+..)*+-1+5.9,913200/'&((&+*1-+3,*,)&((,1,2/1.-3+((-,,-%&''(/-2/1,.//023+2770/&)++19-%'(%%(*62-16/-*)**)&))*1//0,2,++/../0.*(0-()--+13-,-.)&((&()34%,**))875)-+-)()29::928758.0/--(8*)+%&()63,.(+*/)*,+4*$$%%%*))*1+4.61721,++./900(*2:3340/),(&++(+'-.--50)0((*)*)'....2.,+./(+*1/.34.'1.&)&**(-+0)'()/2'+/9.3.1(&((&)#'(&%'('+),,)2/+)//,.3*.)'%%%((*.4/(---.6/230+//.66--0)()&'-,)-1656/7/2:1;,+
@38102c00-7d73-4cdc-8b63-4968f2921703 ch=134 read=114924 start_time=2019-12-13T14:59:17Z barcode=BC01 runid=2c9cf7bc05858273f10e7d7ec552fc0bd742dc3e
CTCCTACGGGAGGCAGCAGTGGGAATATTGCACAATGGGGCGCAAGCCTGATGCAGCCATGCCGCGTGTATGAAGAAGGCCTTCGGGTTGTAAAGTACTTTCAGCGGGAAGGGAGTAAGTTAATACCTTTGCTCATTGACGTTACCACAGAAAGCGCCTCGGCTAACTCCGTACCAGCGGTAATACAGCGGAGGGTGCAAGCGTTAATCAACACTGGGCGTAAAAGCGCACGCAGGCGGTTTGTTAAGTCAGATGTAGAAATCCCCAGGCTCCAACCTGGGAACTGCATCCTGATACTGGCAAGCTTGAGTCTCGTAGAGGGGGGTAGAATTCAGGTAGCGGTGGGAAATGCGTAGAGATGCGGAGAACACCGGTGGCAGAAGGCGGCTGGACGAAAGACCTGACGCTCAGGTCGCAGCGATGAGAACAAGCAAGTTAGATACCCTGGTGATCCACGCCGTAAACGATCGACTTAGGGTTGTGCCCTTGAGGCGTGGCCCGGAAGCTAACGCGTTAAGTCGACCGCCTGGGGATACGGCCGCAGGTTAAACTCAAATGTGGTGGCAAAATTTTACAAGCGGTGGAGCATGTGGTTTTAATTCGATGCAACGCGAAGAACCTTACAGTCTTGACATCCACGGGAAGTTTTCAGGATGAGAATGTGCCTTCGGGAACCGTGGGGCTGGAGTGCTGCATGGCTGTCGTCAGCTCGTGTTGAAATGTTGGTTAAGTCCGCAACGAGCGCAACCTCGCTGTTACCAGCGGTCCGGCCGGGAACTCAAAGGAGACTGCCAGTGATAAGCTGGAGGAAGGTGGGGATGATCAAGTCATCATGGCCCCTTACGACCAGGGCTACGTGCTACAATAGCGCATACAAGAGAAGCGACCTCGCGTAAGCGAGGACTCATAAAGTGCGTCATGTGAACCGGATTGGAGTCTGCAACTCGACTCATGAAGTCAGGAATCGCTGTGTCGTGGATCAAATTGCCACGGTGAATACGTTCCGGGCCTTGTACACACCGCCCGTCACACCGTAAGTGGGTTGCAAAGAAGTAGGTAAGCAACCTTTCCGGAGGCGCTACCACTTTGGCGATTCATGACTGGGTAGAGTAAGCCAACAAGGTAACCGG
+
*,0..05+72(+2/233205+2+(*++3.,,./090+-+%&$),6.9<9:9723+*+5-228:79795434337%)(,*131/1*0558545:616//0;3-,,,,2*(*)..'**77,1100.,0+-7,,551(1()(5308.0,$(().)'&&$&%&*)*,,.8-//6+2)-*%%%&(*-/.&3+--09+(,.,364--.00130./+-*,./2:698372,'&'20'/+1576:)25:60.906.3:(*,800'&,1.,-230%.*+*0'0&21+44+031-,+*)*'%')*+++.))02'*.++*-//-2+2--//-044)&'%.)2-8*-+(%&'263.1(,-/-,-+**)*+,--,*.&(('$(,/2255950-/-,0+()('(,4.-46-*++&%'*+/556-584*'))(*&$'%')()).0%)*')-/-,0//48/.67-%%,22-.,.)&&*-)+(&('0,--*$+-+.1-2+25*(+**0.*++)%()()4**)()*,*--00:57-..-24458;70,-'+.-,&-6-3.010685;;488;:90/-////3/*+-'+*)&%)-1,5+1/3...-%4&-*+.49+787:+*()$((&++**20',--*)('**+0-//,,13-8*((.4(/--37;;/2+..,./''.+)./598;92;:1:17862,0+,'&+'&'210.14408323:;57/-,++.,.01+(+.,.22;//(604/.1+),0-5%%,-+1)%((%,+22/.4(+2+,-.5/0+,177..0&*)++31'-,*+-07989000--004),+,-)+.,4*20167.+(&&)*3-)+-4:9)+(*372((($$#%'#$(0%(#$')*164/+0*,'334555254,((%((*/277865+.'',5,0+'''&&',+//70/0698:8&.&%%%%)(&'%(,')')+,+**('()++%*+,/21.7...'/*1734+*+)*)((%&(/-/.))&*&&.-+,-33.-74,10/3..&..1*+***+,(**.640<3.120/--4(0'$+((-2280/,7+&()'+(.++.)&')4.1.5*1'--'+1+*+($+1&)()(.5.+$210%'&%13/5*(%&&$'$%'%&.*'.3*1-003.+2
@3e37cc17-7fbf-4566-9c10-eec722b1bc34 ch=267 read=102776 start_time=2019-12-13T14:59:16Z barcode=BC01 runid=2c9cf7bc05858273f10e7d7ec552fc0bd742dc3e
TTCGGTATTACTTCGTTCAGTTACCTGTTGCTCGTATTCACCGTGGCATTCTGATCCACGATTACTAGCGGTCCGACTTCATGGAGTCAGTTGCGGAGCTCTCAATCGGACTGGTACTTTATGAGGAGTCGCTTGCTCTCGCGAGTCGCTTCTCTTTGTATGCGCCATTGTAGCACGTGTATGGCCTGGTCGTAAAAGGCCATGTTATTGACTTGACGTCATCCCACAGCTTCCTCAGTTTATCACTGGCAGTCTCGCTGAGTTCGGCGGACGCTGGCAACAAGGATAAGGTTGCGCTCGTTGCGGGACTTAACCCAACATTTCACAACGAGGCTGACGGCTAATACATGCAGCACCTGTCTCACGGTTCCAGGCACATTCTCATCTCCTGAAAACTTCCGTGGATGTCAAGACGAGTAAGGTTCTTCGCGTTGCATCGAATTAAACCACATGCTCCGCTTGTGCGGGCCCCGTCAATTCATTTGAGTTTTAACCTTGCGGCCGTACTCTAGGCGGTCGACTTAACGCGTTAGCTCCGGAAGCCACGCCTCAAGGGCGCAACACCAAGTCGACATCGTTTACGGCGTGGACTACCGGGGTATCTAATCCTGTTTGCTCCCCACGCTTTCGCACCTGAGCGTCAGTCTTCGTCCAGGGGCCGCCTTCGCCACCGGTATTCCTCCAGATCTCTACGCATTTCACCGCTACCTGGAATTCTACCCCCCCCCTCTACGAGACTCAAGCTTGCCAGTATCAGATGCAGTTCCCAGGTTGAGCCCGGGGATTTCACATCTGACTTAACAAACCGCCTGCGTGCTACGCCCAGTAATTCCGATTAACGCGCACCCTCCGTATTACCGCGGCTGCTGTGGCACGGGTTAGCCAGTGCTTCTTCTGCGGGTAACGTCAATGAGCAAAGGTATTAACTTCTCCCTTCCTCCCGCTGATGCCTGGCCCGAAGGCCTTCTTCATACACGCGGCATGGCTGCATCAGGCTTGCGCCCGTTGTCTGTATTCACACTGCGCACTCCCGTAG
+
(#+0+,(''$(/7,).5--233.06//1..2,,&($+*./41//5-2+68152221(')-.05+)'(&(+&0)1,.012/*0+(%()-+4394537-.,,-'*18/7.8.,1$)$#&(.60.0+*(%'*//*-*'(,,45--/)**/-12729.94/*/./0489;667.(+,+*+**))$((/4--6;964561+(&'&%#$%(+',,*'%).-156-+*++.(%((%,/41868/14<.--56782:/./1-./..22))-'(&(*+2,,.0103*&&%)*'-+615-7-1)+)/35/9/-,1:944152-24,.-0056/,'',((&'(*654/-(%&%'&%%,-0'30/10197744431448;:21'),++255:0++*,-40++-08:93699:249<;5/-,*)'))&&((2.116;96;934206000462.4.6/<3:-**+4/2341('+('.&++5/894-357681;10083/./8;;)90685923455554110/*%)2/,2013713141/,-*,.-)33000,/.,45,./3:805-(0,,'&(%'%)+//.344,3036301*()-6/007;35/032)+(')(1+03:485862:6,--285*+---/;1-34.2722068798631024242:')317222/13187340+*2(.//0926+2+**3444:;885624:74144.1,*+'&)*2*6,6646033.49+*,-1-.*+-0488.*)*+6.16*667:;579:9:.8787-)*,,0-,,883-)/--(/:92+./14123-3.:,5697290695698+))%'/.*.1,+.3/,//+)+.1.0,%%''*0731697997;640--/201233.&'(&$&((*,6+,-:/761224-,.)'.//+(*'-*00543124/26<.--*$%+')&(+#$(22085--480)*++*+./-&)'*&$%)*+1//42/4;77775.423.:111973477789(88/12')'+.,(.2&'(%&*&,+,')(-,)($'$().7,,014
@ba369c80-f96d-4aaf-b3c5-3ce48d416101 ch=200 read=88670 start_time=2019-12-13T14:58:55Z barcode=BC01 runid=2c9cf7bc05858273f10e7d7ec552fc0bd742dc3e
CTCCTACGGGAGGCAGCGAGGTGGGGAATAATGTGCACAATGGAGCACCAGCCTGATGCAACCATGCCGCGTGTATGAAGAAGGCCTTCGGGTTGTAAAGAATACTTTCAGCGGGGAGGAAGGAGTAAAGTTAATACCTTTGCTCATTGACGTTACCCGCAGAAGAAAGCTTCAACTAACTCATGCCAGCAGCCGCGGTAATACGGAAGTGCAAGCACGTTAATCAACGGAATTACTGGGCGTAAAGCGCACGCAGGCGGTTGTTAAGTCAGATGTGAAATCCCAGCAGGCTCAACCTGGGAACTGCATCTGATACTGGGCTGAGTCTCGTAGAGGGGTAGAATTCAGGTGTAGCGGTGAAATGCGTAGAGATCTGGAGGAATACCGGTGGCGAAGGCGGCCCCTGGACGAACTGACTCCAGGTGCGAAAGCGTGGGGAGCAAACAAGTTAGATACCTGGTGAACCGTAAACGATGTCGACTTGAGTTGTGCCCGCTTGAGGCGTGGCTTCGGAGCTAACGCGTTAAGTCGACCGCCTGGGAATACAGCCGCAAAGGTTAAAACTCAAATGAATTGACGGGGGGGCCCGCACAGAAGCGGTGGAGCATGTGGTTTAATTCGATGCAACGCGAAGAACCTTACCTGGTCTTGACATCCACAGAACTTTCCAGAGATGGATTGGTGCCTTCGGGAACTGTGAGACGGGTGCTGCATGGCTGTCGTCAGCTGGTATTTAATGAAATGTTGGTTGCGGTCACAACGAAGCGCAACGCCAGCATCCTTTGTTGCCAACGGTCCGGCCGGGAACTCAAAGGGAGACTGCCAGTGATAAACTGGAGGAAGGTGGGGATGACGTCAAAAGTCATCATGGCCCTACGACCAGGGCTACACGTGCTACAGCGCATACAAAGCGACCTCGCGAGCAAGCGGACCTCATAAAGTGCGTCGTAGTTGAGTCTGCAACTCGACTCCATGAAGTCCGGAATCGCTAGTAATCGTGGATCAGAATGCCACGGTAGAGACCGTTCCCGGGCCTTGTACACACCGCCCGTCACACACCATGGGAGTGGGTTGCAAAAGAAGTAGGTAAACTTAACCTTCGGGAGGCGCTTACCACTTTGTGATTCATGGCTATGGGGTGAAGTCGTACAAAGG
+
),.0,.149,(.++*1,'''),+1-)'((+--)0+-.308114''%&0&(',+7778787'676659966/1&/'(*30+---406102',569345:,(+.-*,/-/*$)',.2*(.*)+).&)*-1)''(7,0.7243/*+--*,0+038/:-,88-.)*-+',)'$$''))&+*....0#')/12233,7534-5..1/,3*-+$(&-(5.''%'(.4.5-/&%&+,15.6.//:0222124&'**/).*/,01.&(10)1060362,+.0014496,11*&*(%(-*-/-*552241-20166551))+.''(*(-'%&$&+,44564.)-55/-0-5-5.9*+4.-*,..173.*47+-887-,,*+223;;006/9443729232/+,1,2..-4:6-+2;::,+/,,,+.(2'(0550.)',.**/4:;9))*.65(0/')*.(&*-)-6,+2/'%%''(428-,)&(),--.-,.+%+,5-/-66/(-+*,,/6+23052/-1)0,+,122-+''1-6//38686411.(&'&'&&(,*.81*,,2.074;7;:*4515/+)''),6-585125:4,291+,(()(,)'),2134...1200175<:391:3/-00271535122-,33325/495.++*.31348422+-.235+08-/+))+,,99;,0/..2137204&450:5475-+..0,0)+09911/1-9///67354/))('$(#'*(+*++022)(++(()*$%'&(((*.'+$&)*,25030/.0*&&'(''(1*%('%%%(%*(.-81-5370;6.1--2-9-+(*$'&&')/6)0-+*.-84223/,+))&')'*576332676674;2((/0398672380))'*,.046.886)*)&&,-0,+&&&&'**,)'*(+-()+07973...+'*/1,2+.-/+,11.493,046555()$+&+%$)**,,---//41&/-+*),,1/---*/00845&&)$),00017889818*-195,20,/-11&%('*%'().3+)),1211400164536:8/<7..5)0-/.18.5.1.+))++),4,.178-%(('((,(&''%$&$0)34368,9+(,-*)+/,+34+/041.046865--//1/(&%,-*--/.*.1+310+43(3
@8ff23972-2d93-48de-9580-53133ef22972 ch=172 read=202246 start_time=2019-12-13T14:58:00Z barcode=BC01 runid=2c9cf7bc05858273f10e7d7ec552fc0bd742dc3e
CCCGGTTACCTTGTTGCGACTTCGCGGTCCATGAATCACAAGTGGTAAGCGCCCTCCAGAGAAGGTTAAGCTACCTACTTCTTTTGCAACCCACTCCCATGGTGTGACGGGCGGTGTGTACAAGGCCCGGGAACGTATTCACCGTGGCATTCCTGATCCACGATTACTAGCGATTCCGACTTCATGGAGTCAGGTTGCAGACTCAATCCGGACTACGACGCGCTTTATGAGGTCCGCTTGCTCTCGCGAGGTCGCTTCTCTTTGTATGCGCCATTTGTAGCACGATGTGTAGCCCTGGTCGTAGGGCCATGATGACTTGACGTCATCCCACCTTCCTCAGTTTATCATGGCGTTATATTTTGGTTTACGGCCGGACCGCTGGCAGCCAAAGGATAAGGGTTGCGCTCGTTGCGGGACTTAACCCAACATTTCACAACATTTGACGATACCACCACAGTTCCCGAAGGGCACCAATCCATCTCTGGAAAGTTCTGTGGATGTCAAGACCAGGTAAGGTTCTTCGCGCGTTGCATCGGAATTAAACCACATGCTCCACCGCTTGGCCACGGGCCCCGTCAATTCGACGAGGTTTTAACCTTTGCGGCCGTACTCTGGGCGGTCGACTTAACGTTAGCTCGGAAGCCACGCCTCAAGGGCTGCAACCTCAAGTCGACATCGTTTGCGGCGTGGGCTACCAGGGTATCTAATCCTGTTTGCTCCCCACGCTTACCCTGAATAAGTCTTCGTCCAGGGGCGCCTTCGCCACCGGTATTATCCGAATCTCTACGCATTTCACTACACCTGGAATTCTACCCCTCTACGGACTCAAGCTTGCCGTATCGGTGCAGTTTAGGTTGAGCCAGGGATTTCACATCTGACTTAACAAACCGCCTGCGTGCATACGCCCAGTAATTCCGATTAACGCTTGCACCCTCCATTATTGCCGCTGCTGGCTGGGGTTAGCCGATTCAAGCTTCTTCTGCGGGTAACGTCAATGAGCAAAGGTATTAACTTTACTCCCTTCCTCCCCGCTGAAATTGCTTTACAACCCGAAGGCCTTCTTCATACACGCGGCATGGCTGCATCAGGCTTGCCCATTGTGCAATATTCCCCGCTGCTGCCTCCCGTAGACAATATCAGCACCAACAGAAGGTTAACGCAAAGACGCAAACGGCTTCTTCCAGCGCCAATACGTAGAAAAGA
+
:4),2,:-.939,8*%(*(.0,+%*()/)-&)'*:41-.-1(++522++,-08)+)1%')(+,%-(4/-)-*+0.,14.))(,50..0*80*(-,/9(*549685123297746311034497*436*07825448000--1;47584460:-)).04.),-214'(('''005;9800033:3560*,,-*+1+3-009870.),+3.3213(+/334,,$()--+/0+),,-0+,-9/45534..31/11-*+-.5:5272)(+.089;:73;*42,,*(),*003420019,,6;65-32*378;62..-+*((+++.0008,:2,+596835.2+,.:6.10*,,0/*+.*+--55++,-2+(*+0/20:77:78493,+'.&77)3+42&$)2+3:35255445;43097/**+/*10*./143:4,*&%$%#%&$%$$%%$&('#%%#%,/17543----.).'1)5028:147753/))'+**441-)+1-/'-/(,-0113/*-&%/*6978<:62/-,....334)).'0*2;906'')21666:.24&&%&+((*&(-1-+/3//09888;3(()**)*3;;,01/..-(%&)).3-/000/))/5.&---64,3,4,0),-*)/-3),,+)06,--/46842.1140056539-5(6.7/....442470)/064468:654-04-..**)--*+.,/3+01:+-2-577+$-('(%$),**-)'*(,*004<;6/9**3991-13,1,-+8:&25041,1*),6)&&*),*'*.1499:<8+((&$'%''()-*+-304.511.(/7/527458953-,-,,22*,'00),*&'#'+-&'+609//249.2/1)/54.*,..///0/./2203522/+4549:8742%+-13/62+*,045;401234340,,('*,.175389,6-+8-'4+*)&(,)0(%$(.-(*-(,.3.%0*(/+')045:<8546571/4:2022-4,--2409*-*-)+0+*+,3/,-.0:+2/4-,9390-08/1.),+&*261-143492-.6144:6;56<95631(/.-'''%+)/,145434'15621,*,-)0+%*$*',..053874.18888630/.1+'&%&()*+.1:3/00,3.7,:6/,0,2.5531%0-2'+(+'.%%&(%%'(,&)-'+$*(%1((&('51'&#(((%%%
@bf4d1a29-52b7-4377-b062-04a5390329d8 ch=158 read=115914 start_time=2019-12-13T14:58:00Z barcode=BC01 runid=2c9cf7bc05858273f10e7d7ec552fc0bd742dc3e
TTGTTATTGCGCTACGTTCAGTTACGTATTGCTGGTGCTGGAAGTTGTCCCGGTGTCTTTGTGTTAGCCTGCTATCAATCAATCTCCGTATCGCCCTCCCGAAGGTTAAGTTACCTGCGCTATTTTTGCAACCCCACTCCCGCTGGTGGGCGGGTGTGTACAAGGCCCGGGAACGTATTCACCGTGGCATTCTGATCCACGATTACTAGATTTAAAGGCTTCATGGAGTCGGTTGCAGACTCCCAATCGGACTACGACGCACTTTATGAGGTCCGCTTGCTCTCGCGGAGTCGCTTCTCTTTGTATGCGCCATTTAGCTGGCACGTGTGTAGCCCTGGTCATGGGGCCATTGACTGACGTCATCCCACCTTCCCTCCAGTTTATCACTGGCGGTCTCATACAGGTTCCCGGACCGCTGGCAATGAGGATAGGGTTGCGCTCGTTGCGGGACTTAACCCAACATTTCACAGCACGAGCTGACGACAGCCATGCAGCACCTGTCTCACGGTTCCAGAGGCACATTCTCATCTCTGAAACTTCCGTGGATGTCCAGACCAGGTAAGGTTCTTCGCGTCATCAGATTAAACCACATGCTCCACCCGCTTGTACGCGATTTAAAATCAATTCGACGGGTTTTAACCTTGCGGACATTACGTACTCCACAGGCGGTCAGGCTTAACGCGTTAAGCTCCGGAAGCCCACGCCTCAGGGCGCAACCTCCAAGTCGACATCGTTTTGCGGCGTGGACTACCAGGAATTATCTAATCCTGTTGCTCCGCTTTCGCGCCTGAGCGTCAGTCTTCGTCAGGGGCCGCCTTCATACCGGTATTCCTCAGATCTCGCATTTCACGCTGCTGGAATTCTACCACCCCTCTACGGGACTCAAAACTTGCCAGTATCAGATGCAGTTCCCGGGTTGAGCCAGGGGTTTCACATCTGACTTAACGACCATACTGCGGTACGCTTTACGCTGATGAATTCGATTAACGCTTGCACCCTCCGTAACCACCGCGGCTGCTGGCTGGAGTTAGCCAGTGCTTCTTCTGCGGAGTAACGTCAATGAGCAAGGTATTAACTCTCCCCGCCAGAGAATTGCTTTACAGCCGAAGGCCTTCTTCATACACGCAGCATGGCGCATCAGGCGCCCATTGTACCAATATTCCCCTGCTTTTACTCCGTAGG
+
$%)$'$&&%'&&%$').9/*/5+$)*.)-+)*1/00...*&*('1/..5)(,2-1/&%(&%(%+(&%'''$$$#$$#%&%&&&&$%$#$&''),4*),/**),,+),1-135./2-**((.).499-,+,)3+//%))32,'&++'-((((.2+)(,*-.0350554)/200320666:646601.71)+52444-4'')234:-+((&&)/(,))'(),+.'),/**++/,6,*)$'*3342+2*/4-5./1.-0.310'./54020,0+*0+&*-,./13/7230.(+--(,-413...0&-),.2039338/(&%$&&*(,.-/0-()+-5107:;7*4+5640+'+'&'$&()869:94586+.3.7*4-00,*04:7/13//.*,,,2---1()')')11(2/,(7163133/)%(&$%'-3061*8739570013058441;450/100-3/.1343:60*(*&.010/356766520.*((''%)(%%&25489954/1,+23'2#&$*,().02:44767512'&)46(/-%%'(+::7-.,(%'''+))1---&0*:48:2+*(#')+,-.*/+,+)1-,-++**)))&+*'&&%%+,*,*&(%1++)/43.2,428,*#&)%),;:*-+.120../+&$#%$#&((*,,0+&((679*,..)(&)((001350336-,.-0*)(&'(//)(+*1913((/.+(+0+-/05(1-/12324168499;*+*-))+9580,-')'$*'.&.(+,943843'*-54+.-/*%%&)(.*+).003/256:422336./')*-08:/260.,&&*'+.2/%+**-;755513683/.*,(7:,-*+&'%$'*)-(+0.+&&)'$-.0-./..2&03,499/92)(*+)-1%'(),/'+(21513335-,)/)3,&%&-&%'(+(0;4/).,,4''('')0*)''1,$%#&%'(*$&%+())),(*)*$'(-()%,(-++/-.*)'('(&((/7405745,'&&+/3,2-8355:231+',/&(,.')+/*2335492392341./&)+355441/.++)//)*,)-(,),''(&&*%+--07++*'&%)'$'))&%&(&)&&))()/21.-0..622.(,++%++''+(&$'(/2+*-2/.42.,4))%'%(')').*,/.-)+-.0($(&&(''%'-
@2c981da9-06d4-4aa4-a18a-0b9bca412a31 ch=148 read=104693 start_time=2019-12-13T14:57:38Z barcode=BC01 runid=2c9cf7bc05858273f10e7d7ec552fc0bd742dc3e
CCGATTTACCTTGTTACGACTTCACCCCAATCATCAATCCCACCTTAGACAGCTCCTTCCGCGCGCGGTTAGGCCACCGGCTTCGAAGATTGTTATCAACTCTCGTGGTGTGACGGGCGGTGTGTACAAGGCCGGAACGTATTCACCGCGACATGCTGATTCCGCGATTGCCTGGCGATTCCAGCTTCATGTAGTCGAGTTGCAGACTACAATCCGAACTGAGAATGGTTTTATGGGTTTTAGCTACCACCTCGCGGCTTCAGCTTCCCTCTGCACCATCCATTGTAGCGTGTGGCAGCCCAGGTCGCCCAAAGGGGCTTGATGATTTGACGTCATCCCCGCCTTCCTCCAACTTGTCGCACAGCGGTCTCGCTAGAGTCCCAACTTAATGAGTGGTAACTAACGATAAAGGGGTTGCGCTCGTTGCGGGACAACAGCAACATCTCACGACACGAGCTGACGACAGCCATGCACCACCTGTATCTCCTTATGGCTATCTCTCCATCTCCACCAAGATTTGCCAGGTATCAGACCACCGGAGTTCTTCCGTTGCTTCGAATTAAACCACAGCCGCCCACCGCGCATTGCGGGCCCCGTCAATTCAGCGAGTTTCATTCTTGCGAGGCAGTACTACTCAGAGGCCAGGTACTTATTGCGTTAACTGCAGCACTGAACTTTGACATCAACACTTAGCTCATCGTTTACGGCGTGGACTACTGGGGTATCTAATCCTATTTGCTCCCGCTTTCCGGGACTGAGCGTAAGTTGCAGGCCAGATCGTCGCCTTCGCCACTGGTGTTCCCTCCATATATCTACGCATTTCCACCGCGCTACGTAGATTCCCGCGATCCTACTCTGCACTCTGGCTGCCTGGTTTCTATGAAACTTTACTGGTTAAACCGGGCACCACAGACCCTTGCTGCCGCCTGCTCCTCTTGCATGTAATAATTCCGGATGGCAGCTTGCCACCCTACGTATTACCGCTGGCTGCTGGTAGTTGGCCGTGGCTCTAATAAAATTACCGCCACTCGGCTACCGTTTCCACCATGACCGCCAAAGTTCTTCAGCTTTATAACGAAGTTTACAATCCGAAACCTTCTTCCTTCCTACGCGCGGCGTTGCTCGGTCAGGGTTTCCCCATTTGCGAGATTTCTGCTTGCTCCAGTAGAG
+
&'&'12,*-.2/+3-,-1-10.,*0-/')()*6408/,7/(&,'.*+,2-+--.21/4-0%)(()+//4/)2633.0+/++/61-+,))-,(4,,,.7-,-.,*+2.52,'(,35;;7.-'()*)+*/3,110(+'&&&*+/:3/14'('(+.146761260,+*))5)&.-)/,,+3481//'+,-+*,,45544))2//(%$)*.*(+(,'))).5210%(*-,2.567,,/8:/161&%%%&&)..2515/0-.*+3,#%')-,1./87210275563')+)()+/-0.+)'$#&(+,*,200,-+)-1,*1/)''')*+-'+5,**75567.822,0386/2/*/*/++,1+/0,-#%'*&&'&&)//55--'(),-+*(**/)1**'%'+)(('+-/40''0*6,,/2-,/*-*,.252:0/,36-%+'')&,)+,20/-.&*,-/'*///111122010%-.-.-/-13045246655**'(&&'%'*-853--,*.''&)+((/+.+'&*((&(&&),./3/(((),$'%&)%*,,.+**&&)/(+051,*../1;;8-((%%'&#&+)%.'%&$%$,'(**12/82+&,-/4291'&%'%)28.*)19-/1,-'%*+**)1++.%**,('((((%'''))'/''3+-,/01/),,/0..-$*+/45-11/,./013)2,$&'%&$%&--21.,68,-)/.206;465332(.+*.-13/1:5.*+*/9,,4-41*#(+1/3'29811//),),*())*//.(0,-7.,,00056.52353014),.+.(*,:18(*1601,--44(%(&)$(*/+*&1((()*'''%"#&(-065(&,,,./&'%''&&#&%()*)%(((')&%$((.*()),+'($&&&()/*.'%&('$&+)/&'%)*/110356&'(%&)+-3+,/+&%+,((),,$%$$$%%+(+(/14+5/41''*$&'/++/+(0.+&$)*/)1*)1,)*%+'/166/0)%'+.--+4.%-&(&**(.-02;90.2,22.40)'.-50)((.+&/:2,.'(&')+)0-+,-')&&09128/&&*/38../80''*(+30*+,01-+*.0,376<69286251&$#&$&''-)))))*+542555012*18(262,*/0(%%%%%$/,))(&&&%#&*.$&$$&%&&
@d45a06b1-16a3-473c-9219-f099364da797 ch=381 read=172910 start_time=2019-12-13T14:57:40Z barcode=BC01 runid=2c9cf7bc05858273f10e7d7ec552fc0bd742dc3e
CTCCTCGGGAGGCAGCAGTGGGGAATATTGCACAATGAAACCTTGATGCAGCAACGCCGCGTGAGCGATGAGTTTTCGGATCGTAAAGCTCCTGTCTTTGGGAAGATAATGAAGCGGGGTACCCAAGGGAGAGAAGCCACGGCTAACTACGTGCCAGCAGCCGCGATACGTAGGTGGCGACGCGTTATCCCGGATTTACTGGGCGTAAAGGGAGCGTAGGCGGATGATTAAGTGGGATGTGAAATACCCGGGCTCAACGGGTGCTGCATTCCAAACTGGTTATCCTAGAGTGCAGGAGAGAGTGGAATTCCTAGTGTAGCGGAATGCGTAGAGATTAGGAAGAACACCAGTGGCGAAAGCGACTCTCTGGACTGTAACTGACGCTGAGCTCAGCGTGGGGACAAACAGGATTAGATACCCTGGTAGTCCACGCCGTAAACGATGAATACTAGGTGTAGGTTTCAACACTCGTGCCGCCGCTAACGCATTAAGTACTCCGCCTGGGGAGTACGGTCGCAAGATAAAACTCAAAGGAATTGACGAGGTTACCACAAGTAGCGGAGCATGTGGTCTAATTCGAAGCAACGCGAAGAACCTTACCTACCGCCGGCATCCTTGCATTACTCTTAATCGAAATCCCTTCGGGGACAAGGTGACAGGTGGTGCATGGTTGTCGTCAGCTCGTGTCGTGAGATGTTGGGTTAAGTCCCATAGCGACGCAACCCTTGTCGTTAGTTACTACCATTAAGTTGAGGACTCGCCAGAGACTGCCTGGGTTAACCAGGAGGAAGGTGGGATGACGTCAAATCATCATGCTTATATTGTAGGGGCTACACGTGCTACAATGGCTGGTACAGAGATGCAATACCGTGAGTGGAATAGAAGCACCAAAACCAGTCTCCAGTTCCGGATTGTAGGCTGAAACTCGCCTACGGCTAAATTACTAGTAATCGCGAATCAGAATGTCGCGGTGAATGCGTTCGGGTCTTGTACACACCGCCGTCACACCATGAGGAGTTGGCAATACCCGAAGTCCGTGAAGCTAACCGCAAGGAGGCAGCGGCCGAAGGTGAGGTCGCGATTGGGGTG
+
/05236&40-/3./+0)16232()'((*')+2214,+%)+()+-,.1689/77632495-4++)'%)+)$&'*;88109586011/,'*+2+-.84089&04-4,/104+('(&(('(++*22*.*+--)*'&('&..,-.0.02755575889<41/--5-52//0049:758407*)&.-(*278.8/-,4..;4-.:9:8:98:9../2&125545799<9::81:18-8046798855:.-,52,+/++,9)(,%1-,,++-,,0/-2+3.012-74005((+,-1348496.))))*-1/2/3.2-+-7820,/-))')(*.2420.,,+3,11.*),0.58;57701/'(/*%)(**--.+.4;556665724444320.+/+5.*+)-/**,'&*/312.8;325-(+*-1<834;9165762458;566;:0.(*-2:868:143211&40(1/3+7.--+0,147:48;4556:44544<860700268..2**'))&'*+50876*--)&&-+9<97:96:,((+)0.6561-.-+-((('*+*)++.0-/+-.031/174555132/-2--/20212.07&'%%*---3+('(%%+)&,-*.6-).,/-7-+,11/819143378/-7-1:908:*1576472113'3--0.++/56696;636//2///).-.46960///07445/;75666.155)%''$#&%(4574271.912239)%'-*././39+0.7.,6,+(50-++(%&%&&)*.:::792283395826320-.),(,((%+/-16898999;8245:942*($%%(,/101..65-3764./()/:98889/40//551250---,34.:...888/+(+)48-.,''(&&''-'6456/0488848'),:9:'4-,4/./(0('#'-7.+,-*,,'&%&%&&+&(--,/,,+.--+**,/0:79/017469981200.090%/.051',/.-/82875./*/7)()&'(()(-55611/'')091914861273+)0-/18742,,)+.18373)0.,0**-*)1207.2(*1'*'&$+&***',&0)3486++
@ee111c2f-fe3f-4dcb-8ece-9d970e9fc81e ch=123 read=173114 start_time=2019-12-13T14:57:38Z barcode=BC01 runid=2c9cf7bc05858273f10e7d7ec552fc0bd742dc3e
TCACCCACAATCATCAATCCCACCTTAGACAGCTCCTTCCCCTTGCGGTTAGGCCACCGGCTTCGGTGTTATCAACTCTCGTGTGTGACGGGCGGTGTGTACAAGGCCGAAACGTATTCACCGCGACATGCTGATTCGCGATTACTGGATTCCAGCTTCATGTAGTCGAGTTTGCAGACTACAATCCGAACTGAGAATGGTTTTATGGGTTTGCTTCCTCATGGCTTCGCTTCCCCTCTGCACCATCCATTTGTAGCGCATTGTAGCCAGATTAAGGGGCGTGATGATTTGACGTCATCCCGCCTTCCTCCAACTTGCTGGCAGTCTCGCCTGATCCCCAACTTGATGGTAGCTTAACGATAAAGGGTTGCGCATCGTTGCGGACAGCAACATCTCACGACACGAGCTGACGACAACCATCACCACCTGTATCTCATATAGCTATCTCTCTCCATCTCTGGAGCCTTTATGAGGTAATGTCAAGACCTGGTAAGTTCTTCGCGTTGCTTCAGGTAAACCACATGCTCCACCGCTTGTGCCGGGCCCTCGTCAATTCCTTTGGTTCATTCTTGCGAACGTACTACTCCGGGCGGAGTACTTATTGCGTTAACTGCAGCACTGAACTTTGACATCAACACCTAGTACTCATCGTTTGCAGCGTGGACTACTAAATTATCTAATCCTAATGTTGCTCCCCACGCTTTCGGGACTGAGCGTCAGTTGCAGGCCAGATCGTCGCCTTCGCCACTGGTGTTCCTCCATATATCTACGCATTTCACCGCTACATGGAATTCCACGATCCTCTCCTGCTCTAGCTGCCTGGTTTCACATGGCTTGCCAAAGGGAAGTTAAACAGGCTTTCTGAACCCTTGCCGCCTGCTCCTCTTTACGCCCAATAATTCCGGATAACGCTTGCCACCTACATTATTACGCGGCTGCTGGCACGTAAACCGTGGCTTTCTAATAAAGTACCGTCACTCGGCTACCATTTCCTGTAGCCGCCGTTCTTCCTTATAACGAAGTTTACAATCCGAAAACCTTCTTCCTTCACGCTGGCGTTGCTCGGTCAGGGTTTCCCCCATTGCCGAAAATTCCTACTGCGCCTCCCGTAGGAG
+
.)',.,&)+-*./,.(&)/2*(++,/*,*100113730943*/.+..355-17:;//8-533+))'&)-+02225,++))./0-.$($'(,(+09444/-,251.314((0))(+*+7224;898997:76476787,10-5,&%%$%')45*(&*07239788887,)/-8.,0/11--+0-9/--++2-/..-39680:9:-144<179;+.3:0//0%%,.+).)'*-+180+/3----2+++.&'32*-.-//+.&/&$$$&)(('%-()(,,*&'(***-./388.-08888,:6.'-04:53/01.+)*(&%(&*,&,-.+5,0'')0.105+.*&&%'(6781''(&&,)4/0005+-6-8-+**+$)+-/8,)*'%($$%&((+3362-./+/+/,),223211'41/02).%'*7368777632120430-)*).0/3333645%+-223590015088-,+%((*-'&&'('))-38,)$*('--:7863,,,/-())+2(0),,8:0;322311.2-+10/2042221+/3.35*.3/12-64-3,'+2/--5+.9<05/..34-0,)*.-*-./+2;992'*&*((0)'1++,3647+*4&0/2334869534:70,,'(*-3--.))%%*(+,6121.171'++4444552332350%($0)++*,3+/((+2/&/&'((511+#(''(002*9+'(%)(135660+3+%*%&*4./.:77/006:/5/.+0514357600926/5'%)**+225362332;/0243((*')%)+1,-+1+5'(,-05..0(+3//1000247983511.060*%&*,,+))+$,*))()('('(*934&,(+2.04.-/+--01..,(,0,54/01/42),1:2./-34,/2/76:4105259493-+2+)5700,(&''0+*1,*+++..-/6562/,$(),,'%-2/98:.44,%%(5*,6.+,-1856/(+-/050.,45,7;80'%&%(*-./4268<78:1.-1).09,'))(*;6*+0621*)*5:5.;:;68;63374,/,,(++.0/900032;4-))0+..(+0486+/8252/262;0236*+.'''&',,,5+,2,1**$
@9b7c00ab-1278-4954-813a-86007453f48d ch=153 read=125416 start_time=2019-12-13T14:57:37Z barcode=BC01 runid=2c9cf7bc05858273f10e7d7ec552fc0bd742dc3e
CTCCTACGGGAGGCAGCAGTAAATTTTCGGCAATGGAAACCCTGACCGAGCAACGCCGCGTGGAAAGGAAGAAGGTTTTGGATTATAAACTTCTGTTATAAAAAGGGGAGAACGGCGGTTCTGGGGAAATGGTAGCCGAGTGGCAGTACTTTATTAGAAATACGGCTAACTACGTACCAGCAACCCGCGGTAATACGTAGGTGGCGTTATCCAGGATTATTGGGCGTGAGGGAGGCAGGCGGCGGCAAGGGTCTGTGGTGAAGCCTGAAGCTTAACTTCAGTAAATACATAGAAACCAGGCAGCTAGAGTGCAGGGAGAGGATCGTGGAATTCCATGTGTAGCGGTGAAGAATGCGTAGATATATGGAGAGGAACACCGAAAGTGGCAGAAGGCGACGATCTGGCCTGCAGCGACGCTCAGTCCGAAAGCGTGGGGAGCAAACAGGATTAGATACCTAGTAGTCACGCCGTAAACGATGAGTACTAAGTGTTGGATGTCAAAGTTCGAATTAACAGTTAACGCGAAATAAAGTACTCCCGCCTGAGTAGTACGTTCCGCAGGGGTAAAGTAAAGGAATTGACAGGGGCCCGCACAAGCGAAATTGGAGCGTAGTTTTAATTCACGGAAACAGCGCGAAACCTTACCAGATCTTGACATACTCATAAAGGCTCCAGAGATGGAGAGATAGCTATATAGAGATACAGGTGGTGCATGGTTGTCGTCAGCTCGTATCGTGAGATGTTGGAGTTAAGTCCGCAGCAGGCGCAACCCTTATCGTTAGTTACCATCATTAAGTTGGGGACTCTGGCAGAGACTACCAGTGACAAGCTGGAGGAAGGCGGGATGACGTCAGTAAAATCATCATGCCCCTTATGACCCGCAAGGCTACACACGTGCTACACAATGGATGGTGCAGAGGGAAGCAGAAGCCGCGAGGTGAAGCAAAACCCATAAAACCATTCTCAGTTCGGATTGTTAGTCTGCAACTCCGACTACTGAAGTTGGAATCGCTAGTAATCGCGAATCAGCATGTCATAGTGAATACGTTCTCGAAATTTATGCCACCATACGTCACCACGAGTTAATGCTTACCCGAAGCCGGTGGCCTAACCGCAAGGAAGGAGGCTGTCTAAAATTGGGATTGATGATTGGGAGTGAAGTCATGGCGATAACCGG
+
,-20++/)80+*))*//,.4*(&'&&'$%%+&*..-'--/5**,037/,',*./.0.+*&'(&,/)+)-,$'%)(*-,'/,(1-(,*,.,4843)2,+-6:1+%+.*((+,3.)1*%&)(($%'*(%)*)((&('.,&$**))0%320+)*''-/,&00'#%&'1.0080())')-08*,02&27(%&&$((*''413/.-()'&(--..:)%-'%+)(,++.3-30*)),+%(),/240.3,('((&,-4023/-/21,(*$(*2.4,))*+'(%$%'')//6.*))*,('(,-15--5*&&&).++,+,,*15.+''.4+//,,++3)7+89*+)&(&%((0.-*,)&(,,0655648775.24/.*)/,.93-3+%'*)&.*1.&'-),,5538/.,+(++02-,,*(*-,2(0001644(&+4-*+02258**)*,,)'*+0++/+)--.*-++'1../6&-.23,+,55/.+.)'&(&/+..,..15.5/3/53196-/;5&%#)&(')%&2-3-2./%.*0.0)+$-&)+-4*)-4/*&%'$%((+,-/9&()--*+&(,7/'$'()%)*-11303%./0*-0,(*(*+0*+'%'''-1,**-)/%)/4;,161.+(%(&.*,..,0.,,0.',.,8/.7/.*.)+,+.03/-*+,22483*4-05(***,-226(''()/(455551+&')*,(),(-*,05630010,2+*,5442%&&(.//)2+,-/105654:21'*/00))*,1()(&)%'++&0)%*6+**+*(&+))(,3.384:7-/211(+-)48.0154(%&'$'&')*,&25)0///076+44561./*/-1,*01-/-,,,.2%)+').-+)+..,0*+)(),0/0/+25*%'**1/511/.,(+*-%/*&)'*,825:)*(*(335.+,,)+(&&%'+-+,..1-*+*(*-4&*,651-6-&(+7;13;696329)-1:4..)4+&+&&&3457//()(&$%(*)'+%(3.+8-:.2501*,++%'''**'(+-.(/-),-2578'')*0-.84/3203+),'&%&%%'','.)&-+%%&(),1*,/((''*',,*,(&''',)'%%&&++,/5335*,263/+,/)+*.3*+&%&++).-(-*&$0&.49*+6*,,/+4,-'+&&(*-+)+..5-4*($)/7.908
@e3d68298-b566-45fe-a79f-7e0c41d12251 ch=345 read=83054 start_time=2019-12-13T14:57:19Z barcode=BC01 runid=2c9cf7bc05858273f10e7d7ec552fc0bd742dc3e
CTCCTACGGGAGGCAGCAGAGGGAATATTGCACAATGGGCGCAAATGATGCAACCATGCCGCGTGTATGAAGGCCTTCGGAGTTGTAAAGTACTTTCAGCGGGAGGAAGGGAGTAGTTAACCACCTTTGCTCGTGACGTTACCCGCAGAAGAAACACCGGCTAACTCCGTGCCAGCAGCCGCGGTATGCAGAGGTGCAAGCGTTAATCAGATTACTGGGCGTAAAGCGCACGCAGGCAGTTTGTTCGTCAGCGAAATCCCCGGGCTCAGCCTGGGAACTGCATCTGATACTGGCAACTTGAGGTCTCGTAGAGGGGGGTAGAATTCCAGGTGTAGCGGTGAAATGCGTAGAGATCTGGAGGGAGGAATACCGGTGGCGAAAGGCGGCCCCTGGACGAACTGACGCTCAGGTGCGAAAGCGTGGGAGCAAGCAGGATTAGATACCCTGTAGTCCACGCCGTAAACGATGTCGACTTGGAGGTTATTGCCCGCTTGAGGCGTGGCTTCCGGAGCTAACGCGTTAAGTCGACCGCCACCAAGGGAGTACGGCCGCAAAGGTTAAAACTCAAATGGTCAGGCGGTACACAGAAGCGGTGGAGCATGGTTTAATTCCGATGCAACGCGAAAGAACCTTACCTGGTCATCCACGGAAGTTTTCAGAGATGAGAATGTGCCTTCGGGAACCGTGAGACAGGTGCTGCATGGCTGTCGTCAGCTCGTGTTAATGAAATGTTGGGTTAAGTCCCGCAACGAGAGCGCAACCCCTTATCCTTTGTTGCCAGCGGTGGTCCGGCCGGGAACTCAAAGGGGACTGCCAGTGATAAGCGCTGGAGGAAGGTGGAGATGACGTCAAGTCATCATGGCCTTGACCAAGGGCTACACGATGCTACAATGGCGCATACAAAGAAACATTACTCGCGAAACAAAGCGGTTCTCATAAAGTGCGTCGTAGTCCCGGATTGGAGTCTGCAACTCGACTCCATGAAGTCGGAATCGCTTCGTAATCGTGGATCAGAATGCCACAGTGAATACGTTCCCGGGCCTTAACACACCGCCCGTCACACCATGGGAGTGGGTTGCAAAAGTAGGTAGCAACCTTCGGGAGGGCGCTTACCACTTTGTGATTCATGACTGGGGTGAAGTCGTAACAAGTAACCGG
+
-*4*%%-.97*+0/.00/,,+---1/+-.$(%$(0,/;7621.-&$&%*+-1*14/4499232225124-((006175,0&+13/118*(1+*,05.%.')00(,&/&070)))()3.0''&'1)*29,-48'/*./+3+*39**-,+/-$),)&--010/,4/./8135.01)+1/.14233.10/,0(*&+),+,,-()-09/-**$&*,--299<96413:6)+00,1,1.042%/7;9+,1$'')*,/()3,*.47/)21/-/)'-.37<2164///.-.,+,.,6/1'%&$$&%)'))+,.15643.(+035-+-&-*-.-''1621/1221:4//00,/076.--,-555;2/20,+1.(2-14-5,*(('**1+./201.94/*040/('.*--.1133574845((0*)0/569<,+++8:(1.++&0**)../1;+-0'&+,0,&(+186:::.00.-/3/*)'''6,343/3(,,,95/%)+*--07231,.---+-.,*,,.10,,/,1.5,-,/,--+(.*%+(-))5-')++.5.5)*+59,.-792;983/0,89//)&'#*-'+-()/.21*-.,,08443+0/364-151318;50-.113;9:68-35*&-31002019-.6-*%'(**++-/.,,5;7-..(+,3././787877:8<:,2-,&*7143/266237577;421.4//.699672.,..0142/3'%'(*20++03,-24;052714((,.,.'%%&((7-8+954)*/+//--5*(.-(0///0.6+*/2015743,42,00,,05-+/4/,,89:/..,,016,'*&**+*)-*+,1-,60)*-9667678832558:8/1.11/)*'*-;0(155+)*)&**-17;;899:7080./12437:+'))(+&((%(+.')*,)-*,1(&)&.'*%&(+,/5+()29800,1-23.)),.,7-4/,--*'(*(')*+,+.0,10+*,+()7'5,536/*%(().0./09:964351--+,-80+-&1247<8671232)(.-(*$$&+*--.-39-,)'')*/00/6001;-**+/:74:444;3*%'(3.)('()30559719+'-4/63/4/-55&//42.//12921//.00332+))1+*+52436346./)(*)),
@eb92eff6-cd3f-443c-9285-d2b99bb45800 ch=257 read=79257 start_time=2019-12-13T14:57:11Z barcode=BC01 runid=2c9cf7bc05858273f10e7d7ec552fc0bd742dc3e
CTCCTACGGGAGGCAGCAGTAGGGAATTTTCGGCAATGAGGGAAACCCTGACCGAAGCAACACCGCGTGAAGGAAGAAAGGTTTTCAGTTGTAAACTTCTGTTATAAAAGGAAGAACAGCGGCTGGGAAATGGTAGCCGAGTGACGGTACTTTATTAAGCGGCTAACTACGTGCAGCCGCGGTAATACGTAGGTGGCAAAGCGTTATCCCTTATTGGGCGTAAAGAGGGCAGGCGGCGGCGGGTCTGTGGTGAAAGCCTGAAGCAGCTTCGGTAAGCCATAGAAACCAGCAGGCAGCTAGAGTGCAGGAGAGGATCGATGAATTCCATGTGGCAGCGGTGAAATGCGTAAGATATGGAGGAACACCAGTGGCGAAGGCGACGATCTGGCCTGCAACTGACGCTCAGTCCCAGCAGCGTGGGGAGCAAATAGAGTTAGATACCCTGGCCATTCCACGCCGTAAACGATGAGTACTAAGTGTTGGATGTAGAGTTCGGTGCTGCAGTTAGCGCAATAAGTACTCCGCCTGATGAAATACGTTCTAAGAATGAAACTCAAAAGAATTGACGGGGGCCCGCACAAGCGGTGGAGCATGGTTTAATTCGAAGCAACGCGAAAGAACCTGCAGACGACGCCTCATAAAAAGGCTCCAGAGATGGAGAGAGATAGCTATATGAAGATACAGGTGGTGCATGTGGTTGTCGTCAGCTCGTGTCGTGAGATGTGGGTTAGAAGTCCGCAACGAGCGCAACCCTTATCGTTAGTTACCATCATTAAGTTGGGGACTCTAGCAGGGCTACCAGTGACAAGCTGGAGGAAGGCGGGGATGACGTCAAATCATCATGCCCCTTATGACCTGGAGCTACGTGCTACAATGGATGGTGCAGGAAGCGAAGCCGCGAGGTGAAACAAAACCCATAAAACCATTCTCAGTTCGGATTGTAGTCTACAGCTCGACTACATGAAGTTGGAATCGCTAATGGCGCGAATCAGCATGTCGCGTTGAATACGTTCTCGAGCCTTGTATACCGCACCGCCCGTCACACCACGAGTTGAAATGCTGCAGAAAAGCCGGTGGCTGCCGCAAAGAGGAAGGAAAGCTGTCTAAGGTGCGGTTGATGATTGGGGTGAAGTCGTAACAAAGGTAACCGG
+
+//1.01,26.-/.06-++,+(+.%(***(,+4-1/-+&)+''/0,4,**670*,,%*.//%0203242071./,(-/(+..39-//-7,*&',-,193:/8...::3*,/.-(-/0.0,3((&&***3,*51--.6/*)**+88463-*+/-)4+7.(+*-.0650000*((%&+.5*+*&)%))%,/0.6..6;55:.+-0:32070++6-/2285.+*36*''+),,.4320,*(-,3:430.+,(-,,-54/063,3,**%&').)$+(*1,0501)(,1..0,*&'+2311121001228(53*&*)3+.-&$*%'-2.66&*%()''*0/030-1:0//-($&&%'(&/16.)+-0-027),-,9*)+*'-,46,,),-60705+++&%.+***'--0-5/36(&&(),-/.5&,'*&+5975.,$')2*055228+''&$#$*$+*&*02:480:8-.-...12,-*,.2101333282*'%''65:%4/66243%++2-,.*,096::6922202-/0))%%$&&$%'//17+)',+2;87286132187,&&/)1,.0'*35.+6.*,)127684;433**+-0)(+55285,+*//-/0)1+/-05+(*2073--%&$#()2*+(,-))0359.*83-.)&'(*,::.-+('()+8+512120521&'&%%%%...13/,+)(()-..547998-**+,565200/0021//),(/.082$(#%&'(&.*.1(%4446486<-2+$*,--11.2109<8:42384922409;24564)%&&%/)+,.&-.*-.--+01)--.4.*&&')4,'15221/0+,/+.3++44::53%.,)%-(*.6+.*&(+&++''(''302+22956;9:70423-0+*1.6034.2;68**)-*++7,/0356167013;:9+519<749./2:801-/-'+&)//*')*%)).+--./214414,0-:/8545,,(&$('%(+2./97-,)+*..2.&$)()(.0.)$'/9146.''*%&,&(()*-*(*$(''-0-,20./-04..+)(+2+-+)'*'*'/)(+6-)%)))'%(&&&%&((*/1'%&),(.*.*,*(***00+61)-50'('(&&%()335124((,)0,-10,-%(092.5-+(*-*0
@29963e93-69d1-4d48-a47e-2af51c19a92a ch=365 read=182128 start_time=2019-12-13T14:56:41Z barcode=BC01 runid=2c9cf7bc05858273f10e7d7ec552fc0bd742dc3e
CTCCTACAGGGAGGCAGCAGTGGGGAATATTGCACAATGGGCGCAAGCCTGATGCAACAATGCCGCGTGTATGAAAAGGCCTTCGGGTTGTAAAGTACTTTCAGCGGGAAGGAGTAAAGTTAATACCTTTGCTCGTGGCGTTACCCGCAGAAGAAACACCGGCTAACTCCGTGCCAGCAGCCGCGGTAATACGCAGAGGGTGCAAGCGTTAATCGGAATTGCACTGGGCGTAAAAGCGCGCAGGTTTGTTAAGTCAGATGTAAGAATCGGGCTCAACCACCAGACTGCATCTGATAATACTGGCAAACGGAGTCTCGTAGGGTAGAATTCAGGTGTAGCGGTGAAATGCGCGTAGAGATCTGGAGGAATACCGGTTGGCGAAGGCGGCCCCTGGACAGACTGACGCTCCGGGTGCGAAAGCGTGGGGAGCAAACAGGATTAAGATACCTGGTAGTCCACGCCGTAAACGATATCGGCAGAGTTGTGCCTTGAGGCGTGGCTTCCGGAGCTAACGCGTTAAGTCGACCGCCTGGGAATACGGCCGCAAAGGTTAAAACTCAAATGAATTGACGGGGCCCGCGCACGAAGCGGTGGAGCGTAATGGTTTTAATTCGATGCAACGCGAAAAGTGCCACCTGGTCTTGGCATCCACGGGAAGTTTTCAGGGTGAATGTACGCTGGGAACCGTGAGACAGGTGCTGTTTATGGCTGTCGTCAGCTCGTGTTTAATGAAATGTTGAGTTCGTACCAACGAGCGCAACCCTTATCCTTTGTTGCCAGCGGTCCGGCCGGGAACTCAAAGGAGACTGCCAGTGATAAACTGGAGGAAGGTGGGAGATGACGTCAAGTCATCATGGCCCTTACGACCAGGGCTACACGTGCTACAATGGCGCATACAAAAGAGAAGCGACCTCGCGAGAGCAGAAAGCGGACCTCATAAAGTGCGTCGTAGTCCGGATTGGAGTCTGCAACTCGACTCCATGAAGTCCAGAATCGCTAGTAATCGTGGATCAGAATGCCACGGTAGATGCGTTCCCGGGCCTTGTACACACCGCCCGTCACACCGCTAAATTGGGTTGCAAAAAGAAGTAGGTAACTTAACCTTCGGGAGGGCGCTTACCACTTTGTGATTCATGACTGGGGGGTGAAGTCGTAACAAAGGTAACCGG
+
,023116*390*,..-00//747:2+53(.+'')*4861:41026:38<7555567'+*)($32'*110445332),(.,88:8)9508*)-85/0330850-00191,-*+')*-80./807/,-..4,,567)2+(-+,-,/7)'+),)+%,,',.0/.))*2-43595879:011//544-9-*9,-%+&+(++*,&()34546,5(7()+%/%$)&%($'(18::876;3))./1'(&$(/21)/29389:5/010+2*$(&(1%-2./-1*-'$'')+,3345544/..-0..13486203+--''),--047--+,),01213,)*0-/.,002:2/3:1/--***3,++**:9543-,-,4237/.*,'.)))..)3,3)0)-'%*20)&&+)),//6989))*112,)*-,+.15494(*,/5<49&69/230+)+/-05/0879796//229989960.,,-,67050,,(*2/,,$'#$$'%2.735792.*0(/*--/16:41/.0858/11/(26459769,'''(7198../18--5185<;54654;9-,+,5.5/3.040-54++'*(*&-)(*4788/,--05,3,,17;<,867:10/00964323-/50+)---+)/123%'&'&.)0212--0.0(.(*2<<90.47/.036331'&$'((*2+42516*(.--033/,),%%%$&,4998789465(*+.6:64/2'*+-/::75210*'/-7)%&$'%2*2,.*-497636+1...9&&.-036-442345:62/131.,5//5126-5,+)&'(226.2-.01346:(4320,*+,2+4157-$&)3358875((')+.77571.53'&)&'*+2945300%&'$((,(11.25923322652,2266('*((.)*,3655542.-'*',-)+/))*5:435641/11+*3/2020.00),8')+%6*.*&%)*42326124/25883%'(()((+)#,*512..,%*+-911089;;:90---)%('%--7362/,'*+1061-/379/7.-./1(**0731:7**3++(/+)(*-'&())1.42//2:81+%)+'+++(''&*(+...2066-:/',4.3408/.8:,/1/-,,/35;721,',--*+,-*1+.-++9531/...()''-.2/34
@ea868ae9-be3e-4c51-9fc8-2dfbc449982c ch=258 read=88669 start_time=2019-12-13T14:56:22Z barcode=BC01 runid=2c9cf7bc05858273f10e7d7ec552fc0bd742dc3e
CCTACGGGAGGCAGCAGTGGGAATATTGCACAATGGGCGCAAGCCTGATGCAGCCATGCCGCGTGTATGAAGGCCTTCGGGTTGTAAAGTACTTTCAGCGGGAAGGGAGTAAGTTAATACCTTTGCTCATTGACGTTACCCGCAGAAGAAACACCGGCTAACTCCGTGCCAGCAGCCGCGGTATACGGAGGTGCAAGCGTTAATCGGAATTACTGGGCGTAAAGCGCACGCAGGTGCGGTTTGTTAAGTCAGTAGCCAAATCCCCGGGACTCAACCTGGAACTGCATCTGATACTGGCAACGAGTCTCGTAGAGGGGGGTAAATTCCAGGTGTAGCGGTGAAATGCGTAGAGATCTGGAGGAATACCGGTGGCGAAGCCCCTGGACGAAAGACGCTCAGGTGCGAAAGCGTGGGGGTAAACGGATTAGATACCCTGGTAGTCCACGCCGTAAACGATATCGACTTGGAGGTTGTGCCCTTGAGGCGTGACTTCCGGAGCTAACGCGTTAAGTCGACCGCCACCAGAATACGGCCGCAAGGTTAAAACTCAAATGGTGACGGGGGCCCGCAAGCGGTGGAGCATGTGGTTTAATTCGATGCAACGCGAAGAACCTTACCTGGTCTTGACCAGGGCAGAGGTTGGTACCTTCGGGAACTGTAGACAGGTGCTGCATGGCTGTCGTCAGCTCGTGTTGTGAAAATGTTGGGTTAAGTCCGCAACGAGCGCAACCCTTATCGCTGTTTGCCAGCGGTCGGCCGGGAACTCAAAGGAGACCGGTGATAAACTGGAAGGTGGGGATGACGTCAAGTCATCATGGCCCGCGACCAGGAATACCACGTGCTACAATGGCGCATACAAAGAGAAGCGACCTCGCGAGCAAGCGGACCTCATAAAGTGCGTCGTAGTCGGGTTGGAGTCTGCAACTCGACTCCATGAAGTCGGAATCGCTAGTAATCGTGGATCAGAATGCCGGTGAATACGTTCCGGGCAGCGCACCGCCCATCACACCATGGGAAGTGGGTGCAAAAGAAGTGATAGGTAACCAACCTTCGGGAGGCGCTTGCACTTTGTGATTCATGACTGGGGTGAAGTCATGGCGCAAGGTAACCGG
+
+-++-,88//22045-26)4)++-,7/-,..-6-+2,+)+4726;:::<::8*9:7:7:9796533)(',+'+89798-9866350:4-/423840*//..),+*0+(&++*')+02/233/5+*.37409//0628019.023./3&)0+'458-,.005245858.275671114.0/2./044,4.,)***,')+7.3-3-0/65305011:95896694..//-102,./'(+),.2.+4+:.336,)+*'(()22',52*(-*(*+1)67:0700//4213336011118681/(-.-/003945(*$3,086-22'4)4,0'.0-+++,./8/-07...033242/0011:203//726:;467451-.+%192+01961-.2)()+,038'+789)'//+)*/3.)'&%&0;76*.'1)&%0,..:8*-666756)&).19848:15134+/33121414-03-6/-*04(&**++*''$%(*+2/4,/-,+/11/0/22:1835,((&$$*(+-10-+,,&-&-.44940*.,3.665/15+8842,('%)%*0:/'-'$%%',/35867/0/(-')+*15**00;01132<<:;9:()5+/36051/7:77'*')''%&%%)(-1..%*(&,-,''1/8;7*(+(,-./-%(/2.178::<;:8.6.--4776692356895,5,**..-53+,6:8743632-41-*-.53)&)-%*(-+6++--/4)*//39+-693415828(5-66::2:4637;0-1.+(,)'*)''(,373:;96.1(+.188321233791..02799786710/('+/0942'($%&&&'))-/5988190/7435556776('*')-)+.1302951++,),8396;26413*,.72.-587886:8968'&+'),*)(*)-*))'+,54434651347655714+1/86402/-1++,776+2132./630)$+(20476884627+'/)*##$#()28,2.*%**(+-4188/54-*+-071-(),01('++')&'*+(0+2/0(,*144773:0%(1,1555+.*+,81.12305.()+,-221-'%''+*+2%6''(%(*)++(03/)40
@14b16137-3c4b-4e6a-87d7-422ad44d0122 ch=393 read=57906 start_time=2019-12-13T14:56:21Z barcode=BC01 runid=2c9cf7bc05858273f10e7d7ec552fc0bd742dc3e
CGATTTACCTTGTTACGACTACCCCAGTCGCTAAGCCCACCGTGGTCGCCTGCCTCTCTTGCAAAGAGTTAGCGCAACGCCTTCAGGTAGGTGCTCCATGGTGTGACGGGCGGTGTGTACAGGCCTGGAACGTGTTATTCACCGCGTACTGATCCGTTGCTGGCGATTCCGCCTTCGTACTCCTCAGGTTGAGCAATCCGAACTGAGACGGCTTTGGAGGTCAGCGCACTCTGCGCAGGTTTGCTGCCCACTGTCACCGCCATTGTGGCACGTGTGTAGCCCAGCGCGTAAGGGCCATGAGGACTTGACGTCATCCCAGCTCCTCCGGCTTATCACCGGCGGTTCGCTTCAGTCCCCAGCTTCGTGGTAACCAAGGCGGGGTTGCGCTCGTTGCGGGACTTAACCAGCATATCCCGGCTTGCAGGCTGGCGGCAGCCATGCAACGCCTGTGTTCCGTCCCCGGGAAGGATCCATCTCTGGAAATCGTCCCGGTTGTGTCATAGAGCGCTGGTAAAGGTTCTGCGCGTTGCTTCAGATTAAAACCCACATGCTCCACCCGCTTGTACAGGCCCCGATCAATTCCTTTTTTGAGTTTTAATCTTGCGACCGTACTCCCAGGCCGGATAACTTGTCGTTGGCTGCGCCACCAAGCGCAGGTGCCCGGCCTAGTTATCATCCCTCGTTTCAGCGTGGATGCGAATTATCTAATCCTGTTTGCCCACTCCCACGCTTTCGCACATCCGTCGTACCGAATTCAGTGAGCCATAGCCGCCACCAGTATTTCGCGAATATGCGTTTTACTCACTCGAATTCCCATACTCTCTGGACCAAAATGATGCGCGATCCTCAAAGGGGCAGTTGGGAGTTGACTCCAGGCTTTCACCTCGGCCTGCAAAGCCGCCTACCGCCCAGTAATAATTCGAACGGCGCTGGCTCTCCATTACCGCGGCTGCTGGCAGGTTGGCCGGAACTTATTCTCCGGTACTGTCATTATCATCCGGGTAAAGGCTTTAACCCTAAGGCCTTCATCCTCCGCGGCGTTGCTGGACAGGCTTTCCTTGTTGTCAATATTTACACCGCCTTGCCTCCACGTGAACAATATCAGCAACAGAAGGTTAACTTCGCCGACAACAGCGCGGCATGAAAAAGA
+
*'$,8-*/7/:,.0(.1,*-%*-22.245'(2).'/2-%+,+/18997963/*(*+**)&))+'''&)/,',22.4+*&0.426'/+'$)$$#%&./'''(0&(*/34:8532*()''&)()-*)'('%''%)',.$('%%4*()'&$./125/,*),)(%%%%*,39.++174-+&$#&'+)*+%*.-2'&%),8-/*(&+-&('-/102)%''+-')')#$$$$)%((*$$%&%&'4193--0699*,20((*&)7-39254)%%('(**)..''&&,,&%#%%(++-)(')(+$%'',/,)(&(%)''),+50)$$%&-*/.,&('&%%'''-',*.)010-&%''(())222+(&+.02(''''%''%++,0*,'-+./,-))*-.11-*+2*(&(&,(0/&+)).&,.)&%-$#$%)'*/0.0**.*30%(+0/.-.&-%44331/441$'()02/,4(1))+(+-6...3231,00,-+('(-'(()-',%(&#&%&'$)&)+*.+.0**0-70+++--+-61337/&(+*--89,:8+'))+556/*%))'&&&&%%$'%/,,-+$#')*(*052.-,/./++)/1;;1-1,)+)%)..3:&0'''&'$&--.'0,74/0($##%%&&%''(((&$(+%(%'&$'&,%%%+)*1*0)5))+)*20((&()1,&)%'*++&(),)&(%'%)'*+-1-0.+.3-/2.,10*$%'(%''-.*%+('+/*)')%'#('"$%#$'$&&$&&*+)**4,,043&')'00/13%*$($,%06)(%'')9544$('(,3,&'%)#&&'%*(4*2.($&%*+)''%))%&&,.)$##%)#%&*($(+&'%*.*()-*0%)*((-,$%,()*//03-1,*.0,+(+,,,(&(%$#$%(*%(-,03)$%$$$&$($'(++-021.&&%%&'(%%%&%%%'')$$%'$*-%&).01/,()$$$'%*((+**)(+''&)(1*++2&%%&#&&%,-4373447-6))+((+,')''.+'&-)1('))+)-.06231-**,,'))*-,.61225/,%(1728:3,&%$$&)'*,.20+/3(&(%(&$'%%(%,2/1)'('()),,(8+45*$&(')-)(++),-++('&&'%&(&&)*((%))+''&$#%$')'(&#%
@b3de8d83-6b59-4896-9ec8-edc0dfc8b72b ch=374 read=125503 start_time=2019-12-13T14:56:11Z barcode=BC01 runid=2c9cf7bc05858273f10e7d7ec552fc0bd742dc3e
CTCCTACGGGAGGCAGCAGTGGGAATATTGCACAATGGGCGCAAAGCCTGATGCAGCCATGCCGCGTGTATGAAGAAGGCCCTCGGGTTTATGAGGAGTACTCTGGCGGGGAGGAAGGGAGTAAAGTTAATACTAACATTGACGTTACCGCAGAAAACACCGGCTAACTCCGTGCCAGCAGCCGCGGTAATACGGAGGTGCAAGCGTTAATTAAGATTACTGGGCGTAAAGCGCTTGCAGGCGGTTTGTTAAGTCAGATGTGAAATCCCGGGCTCAACCTGGAACTGCATCTGATACTGGCAGAAAGCGAGGTCTCTCGTAGAGGGGGTAGAATTCAGGTGTAGCGGTGAAATGCGTAGAGATCTGGAGGAGGGAATACCGGTGGCGAAGGCGGCCCCCTGGACGAACTGACGCTCAGGTGCGAAAGCGTGGGGAGCAACAGGATTAGATACCCTGGTAGTCCCACGCCGTAAACGATGTCGACAGGGTTGTGCCCCTTGAGGCGTGGCTTCCGGAGCTAACGCGATTAAGTCGACCGCCTGGGAAATTACGGCCGCAAAGGTTAAAACTCAAATGAATTGACGGGGGCCCGCACAAGCGGTGGAGCATGTGGTTTAATTCGATTAACGCAGAAGAACCTTACCTAGTGCTGACATCCACGGAAGTTTTCAGAGATGAGAATGTGCCTTCGGGAACCGTGAGACAGGTGCTGCATGGCTGTCGTCAGCTCGTGTTGTGAAATGTTGGGTTAAGTCCCGCAGGCGCAACCCTTATCGCTGTTGCCAGCGGTCCGGCCGGGAACTCAAAGGAGACTGCCAGTGATAAACTGGAGGAAGGTGGGGATGACGTCAAGTCATCCTTGGCCCCACCCGACCAGGGCTACACGTGCTACAGCGCATACAAAGAAGCGACCTCGCGAGAGCAAGCGGACCTCGCAAAGTGCGTCGTAGTCCCGAGTTGGGTCTGCAACTCGACTCATGAAGTCAGATCGCTAGTAATCGTGGATCAGAATGCTTACGGTGAATACGTTCGAGGCCTTGTACACACCGCCCGTCACACTATGGGAATTGGGTTGCAAAGTAGGTAGCTTAACCTTCGGGGCGCCACTTTGTGATTCGTGACTGGGGTGAAGTCGTAACAAGGTAACCGG
+
-33,&(+.79-/63'6687:52.*+)-/2+--//860+$&%))5+%4/1103354'272619:88788828585--0-21<413./*//(')$(&&%$&%%*&)+/-+68)'/-*4*32$&'094..8563+,&%%-,-430454:15.)**+---(&+.+,)(*-0-1282-+3++,4..02&+$&(*-*-10.,-*'016667518+'-*,&&'2-133;;7:799;5-+'(&%)*$(*+&32/4//410.22()(')''./--3)((/6:::565:5590827788651.//****)*)'+)(')()+1.*)))*2.6))*.262-2,/.2333150.*(*)/711045..1102-.,/17998,++'+-'-./3:0:-+4.-..2,3/1518994,0851,'+),...-3351/11443198/1::9:8*+(*244-//(6./,54489++099881:3+%//285699',*))&)'*07'./,2<45/52,&'+,..733.2,)%'*'(,%&&+1./+-&$*5/7387518989;868.(+(*)),1541)*,-)(-+22::9436/:80-/.2.103'2871+*(((,.-/-/06423)+-0324555<:3455.)',&10667%$0)*222320)*&%&',''''(),,1.%,+'&'',897-)(),./44.-2.(3+-:5;9.:.7/9;8::5677539343:5554*62218878810112::96<440151+.493:86:44++33*(.))095:7974('.)03'&4+-9/0;8897985358661:7,644337(+('--079:9-0001420,,-8/,/,+0-10/4743678:995()*.0787&1'4)704)$(('(.092598,+*)(-,/641,&&''&)*+8969+%(('-341/0-+&(&'('+38+-6:86:88(),1)-+&((*;787304'()$&/--2../14776666+*,02)**0.-.7''((*%**&*02513498:8746,.531,&&*++41..984811.2%'*0/86:5520--+08-9:-*63122475631)&$)(5133:/198,)(,-1,,++/,3.3;392,2--*)++&'45()43549315213310/('',+*+3177896:.717:9;6:
@ef520945-1117-43e1-b56b-52deb5c7cbb8 ch=275 read=98865 start_time=2019-12-13T14:56:11Z barcode=BC01 runid=2c9cf7bc05858273f10e7d7ec552fc0bd742dc3e
CCGGTTACCTTGTTGCGACTTCACCCCAGTCATGAATCACAAAGTGGTAAGCGCCCTCCCGAAGGTTAAGCTACCTACTTCTTTTAAACCCACTCCCCATGGTGTGACGGGCGGTGTGTACAGGCCCGGGAACGCGTATTCACCGTGGCATTCTGATCCACGATTACTAGCGTTCCGACTTCATGGAGTCAGACTCAATCCGGACTACGACGCACTTTATGAGGTCCGCTTGCTCTCGCGAGGTCGCTTCTCTTTGTATTAGCCATTGTAGCACGTGTGTAGCCCTGGTCGTAAGGGCCATGATGACAGGCGTCATCCCACCTTCCTCAGTTTATCACTGGCAGTCTCCTTTGAGTTCCCAGCCGGACCGCTTTGGCAACAAAGGATAAGGGTTGCGCTCGTTGCGGGACTTAACCCAACATTTCACAACACGACTGACGACAGCCATGCAGCGCCTGTCTCACGGTTCCCGAAGGCACATTCTCATCTCCTGAAAACTTCCGTGGATGTCAGGATAGGTAAGGTTCTTCGCGTTGCATCGGAATTAAACCATGCTCCACCGCTTGTGCGGGCCCCGTCAATTCATTTGAGTAACCTTGCGGCCGTATTACTCCCCAGGCGGTCGACTTAACGCGTTAGCTCCGGAAGCCACGCCTCAAGGGGCACAACCTCCAAGTCGACATCGTTTACGGCGTGGACTACCAGGAGTATCTAATCCTGTTTTGCTCCCCACGCTTTCGCGCAGGCATTAGTCTTTACCGTCCAGGGGCCGCCTTCGCCACCGGTATTCCTCAGATCTCTGCGCATTTCACCGCTACACCTGGAATTCTCTCTACGAGACTCAAGCTTGCCGGTATCAGATGCGAGTTCCCAGGTTGAGCCAGGGGATTTCACATCTGACTTAACAAACCGCCTGCGTGCGCTTTACCTTGATAATTCCGATTAACGCTTGCACCCTCCGTATTACCGCGGCTGCTGGCGCAGGTTAGCCGGTGCTTCTTCTGCGGGTAACGTCAATGAGCAAAGGTAACTTTACTCCCTTCCTCCCCGCTGAAGTGCTTTACAACCCGAAGGCCTTCTTCATACGCGGCATGGCGCATCAGGCTTGCGCCCATTGTGCAATATTCCCCACTGCTGCCTCCGTAGAG
+
-((,5:*.3/:.03+-1014:87954-(-/32666;82/1.1'&*&+-+**,.03-+,((),/-0.887+-,'+,*.3593043+'-,-80,./-78*,:971//..31:9215-..,.-.)&)/3-,69482/.-3044105:480:4568541132,,--+3-+,20/201:6-*)+5-7++.+),,**),2685;66+508:70-2-3/4**-6/,,&'+(*1.-10.+,,.3620.+4/44./02-0,27+#%%&(%(14./7)*,..()-102/(,+080-.,-.24.)-575-'*,10-+)$&%&((),-2.($','-2413)+-:,+,55556;6.011171.72/.2661*()+.3-66950**))23/5+/8<,1-88.'+-)/6--')1-+3-*-*73020/-'00,0'453;4//00.,'(+''$((3317446;4863&''#.4130///')-76/45-+.31-,)(*0455:5744.(),09:6387;:13::,/*.+13-)$$('),3*53;8:<:35/.233448)-,'0(16.')((*2478--;+.-5+/176862:7*(()+3,63//65/(,/465040..4884,.(&'*,363:,+0:2).226773731234003.,/21/-,.*%--,./18760+08;4---,337.2)2+.//-(+.3555;:-/06315591./,/85:7%(&+-2/08.0*2.1880(')007-)-),,91-+/./&'01#*%'(710/$%+0/08''667,4144:5<98::5800...472+.3*+-0//44/11103;;0/44-/403/./+-20/(&)&')(++,)(01236(0(*((*05)*0,,0156887'')45:8202.8-('(0*&287(,8:;3,/-//*+((--1/98:15/(+,++./-*-.0/:923,-)())17838+)(1&39460:/.-2083//8-/-2**-2/50800//++'&$*)-418//0:-9.-.8/79<621*(-+,/98607'4.0.5627.)()('(027...-:1-7;74/;9,):9254),,,,/1-.1*33+',**,286<76<86810-./886522'%(*+9%75-4,+,30:7)1)(())/---932576.2+))'&*+)434*,**$
