# Supplementary material for: De novo species identification using 16S rRNA gene nanopore sequencing
Source: PeerJ. 2020 Oct 21;8:e10029. doi: 10.7717/peerj.10029 (PMC7585375; doi:10.7717/peerj.10029)
Supplement: Supplemental Information 3 [file peerj-08-10029-s003.zip › pass_fastq_runid_2c9cf7bc05858273f10e7d7ec552fc0bd742dc3e_495.fastq]

@aafdf387-14a4-4901-aebe-01d5e15ea87a ch=451 read=74757 start_time=2019-12-13T14:55:41Z barcode=BC01 runid=2c9cf7bc05858273f10e7d7ec552fc0bd742dc3e
CTCCTACGGGGGGTAGCAGTGGGAATATTGCACAATGGGCGCAAGCCTGATGCAACCATACCCGCGTGTATGAAGAAGGCCTTCCGGGTTGTAAGAATACTTTCAGCGGGAGAAGGGAGTAGAAGTTAATACCTTTGCTCATTGACGTTACCGCAGAAAGCTTTACCAGCTAACTCCGTGCCAGCAGCCGCGTATGCGGAGGTGCAAGCGTTAATCAGGTGCACTGGGCGTAAAGCACGCCGAGCCGGTTTTGTTAAGTCAGATGTGAAATCCCCGGGCTCAACCTGGAACTGCATCTGATGCTGGCAAGCGCGAGTCTCGTAGGGGGGGGTAGAATTCCAGGTGTAGCGGTGAAATGCGTAGAGATCTGGAATACCGGTGGCGAGCGGCCCCTGGACGAAGACTGACGCTCAGGTGCGAAAGCGTGGGAACAAACGGGATTAGATACGGTAGTCCACGCCGTAAACGATATCGACTTAGGTTGTGCCCTTGGCGTGGCTTCAGGAGCTAACGCGTTAAGTCGACCGCCTGGGGAGTACGGCCGCAAGGTTAAAACTCAAATGAATTGACGGGGGGGGGGGCCCGCACCAGCGGTGGGCATGTGGTTTAATTCGATGCAACGCGAAGAGCCTTACCTGGTCTTGACGTAAAGAGTTTTCAGGATGAGAATGTTGCCTTCAGGGAACCGTGAGACAGGTGCTGCATGGCTGTCGTGCTCGTGTTGTGGAAATGTTGGATTAGAGTCCGCAACGAGCACCAACCTTTATCCTTTGTTCAGCGGTCAGGCGGGAACTCAAAGGGAGACTGCCAGTGATAAGCTGGAGGAAGGTGGGGATGACGTCAGATCATCATGGCCACCCGACCAGAATACACGTGCTACAATGGCATACAAGAGAAGCGACCTCGCGAGCAAGCGGACCTCATAAAGTGCGTCGTAGTCGGATTGATCTGCAACTCGGCTCCATGAAGTCGGAATCCGCTAGTAATCGTGGATCAGAATGCCACGGTGAATACGTTCCGGGCCTTGTACACACCGCCCGTCACACCATGGAATTGGGTTGCAAAAGTAGGTAAACTAACCTTCAGGGAGGGCGCTTACCACTTTGTGGTCATGACTGGGGTGAAGTCGTAACAAAGGTAACCGG
+
,,2*))*(-056,'(+,'7646.)--+/.*,-1.9//:62%2(4+061118652&.+.)(,7*,5550221-10'(((),11/8+'6.762324)*/*(*39:3*11/9/&&((),(&&&($*&&.*/,136/77..666266336.8+*3-*3,*/*'$$%()+.0%/.+/1.0353646:.02115312-)()(+,/+,))+:73/1-0130540.,/&,%'/3*(&$%$).')$)%&+&&-/'2+0:<,-0;27037()156,)+7/,577.178569+7.4-.,('+712221+++,*8644..*&'&&((,00246601+3-2183./0100/.))384445556;7013507887)*++,./*,+)+*--6/2.+-''&)+2/6;61+,501+)*(,.///0(/-1)+:665/-0.*,47'2(('(,998)671342,0(')&*..4475/057;8184/+../+34.-.)*'))-3*-23;21/3+-.501/2-4&,4+,..46..//1967.699:::2271404+()*,1204---5:494;1<<239:9;96,%$(*-)/++&+)/*.51)/4)()')%&&*,4373++--+)+11;;6:6;/-)('(*(3.2.-1&,&//,2-.4+1-,-584230/,'&*'',87,71-)-144+,))%'+*-23,,%+4.-68:597/2-2),,./5-,+#$-0,+2683+'').66519/-)&/,'()46.5*/.&(+,-02*-.11()%'%.(+(2+66/-54-39+$1+)+,/*50*#)-+,,/-212907,(..,011446:)0/--/),&*,7/-60+815309:43679:664-&'+./84%%%&++$&&'(*,:35&'(*+)+++0381-7,,-.)'(//+.&(&(+*+177576/13/2239-/2;8881034483./3656/.///64-,(-))'+.55304/00+%''.,*,405/--,4,3/3'''((),0,,-087:66540,53/-$&+-326494&,*/25)*375111-+,-*,-0845;:248563594.,(&$+%(2759.5.,,($*%+(&)*&**,1196<9%+5,)-1.-,2/5-/1)**,+''),-.',+/385550**,0*,-1997835*/.12:882.
@a873b190-776d-45c5-9dec-d788abc40151 ch=100 read=217743 start_time=2019-12-13T14:55:24Z barcode=BC01 runid=2c9cf7bc05858273f10e7d7ec552fc0bd742dc3e
TGATTTACCTTGTTACGACTTCACCCCAGTCACGAGCCCGCCGTGGTAAGCGCCCTCGCGGTTGGAAACACCTGCGCTTCTGGGGGCCCGCTCCATGGTGTGACGGGCGGTGTACAAGACCAGGAACGTATTCACCGTATGCTGATCGTTACTAGCGATTCGACTTCACGCAGTCAGGTTGCAGACTACGATCCAGTTCTGACTGGTTTTGTAGGATTAAGCTCCCCTCGCGGGTTGGCAACCCCTCTGTACCAGCCATTGTATGACGTGTGTAGCCCCCACCTATAAAGGCCATGAGGACTTGACGTCATCCCACCTTCCTCCGGTTTGTCACCGGCAGTCTCGATGATTTTCTTCAGATGTAGCAGCTAATGACAGGGTTGCGCTCGTTGGGACTTAACCAACATCTCACGGTGAGCTGACGACAGCCATGCAGCACCTGTGTGCAGGTTCTCTTTCGAGCACGAATCCATCTCCTGGAAACTTCCTGCCATGTCAAAGGTGGGTAAGGTTTTCGCGTTGCATCGAATTAAACCACATCATCTGCGCTTGTGCGGGTCCCGTCAATTCCTTTGAGGTTTCAACCTTGCGGCCGTACTCCCCAGGCGGTCAGCTTCACGCGTTAGCTTCGTTACTGAAAACTAATTCCCAACAACCAGTTGACATCGTTTAGGGCGTGGACTGCCAGGGTATCTAATCCTGTTTGCTCCCCACGCTTTCGTGCATGAGCGATAATTACAGGTCCAGGGGATTGCCTTCGCCATCGGTGTTCCTCCGCATATCTACGCATTTCACTGCTACGCGGAATTCCATCCCCTCTACCGTACTCTAGCCATGCAGTCCACAAAGTTCCCAGGTTGAGCCCGGGGATTTCACATCTGTCTTACATAACCGCCTGCGCGCTTTACGCCCAGTAATTCCGATTAACTCGCGCCTACGTATTACCCGCGGCTGCTGGCGTAGTTAGCCGGTGCCTATTCTTACGGTACCGTCATGGGCCCTGTATTAGAAGGGCTTTTCGTTCCATTACAAAGCAGTTTACAACCCGAGGACCTTCATCCTGCACGCGGCATTGCTGGATCAGGCTTTCGCCCATTGCCAAATTCCCCACTGCTGCCTCCCGTAGGAGCAATATCAGCACCAACAGAAGGTGTAATGCGTAACG
+
%'%,6/-1080,4/',,+13:88/794+01301'%+.7,.2:78-21*(%(&-.('$$&&,(1*,))'%'*1.++$%*1-0,*.3(-/))74;:1105344677(77211,/1998725870804523889<825.(%)+12+***+''./-,(''**/096220*-)*34(.-.0054:.6/3+64.61112-'**/,,/136681<;/),))3*5.3*,.-2:93+*&',574.-&'-5.::)+0488.33.,23/790343202/-.0--/029;:+//4+)')+-+32:,.0.46,-7...:9922.075(+()0,3315280;:101,//0834*5./.(&&&%&&''%$)$(%:9880-+%(((**,+.-,,51-8-1(766341,(/+/8/1,**)*//,6..&%%$('',/0257631'('(%'')&*--22.-2++,31589:30,0:-,2720/0/0:99938919')44.71-15461105242792:-../060++,--7::02//.-62226:0+2,2/;(49&1138991-&*'(()),065;7618--/3695942/98/+)+*:310/4528-.3-60.2..*19:-+.307700+'+,5./101+1-.)+,73/9/-/8.0/.+*,,-011.--.17278*4.:///.5887;8*49:03365/.3*-.,3-)-/666597789.::.*4,78/+.0,/098545-,**())*,%&-+0+&.*-41:'(/)+)$-.-/56<64:<:78%3077:1-,.../027863,3/2/7;:-*,,*03+-,--/3/4.122,3;8.,220370833543103;38163233*$&-3.,/82:.+-0/4&'24/)&+20(95+,,-/13876/70..((385727::9:71--541+.-950-/078::741.*5')&.-)*&*2..0/2+4--08-*,00...+*/11122616001-/)/+,5--.9-2.,-&22*33-,,$')/,+-)&(*+-4-,+-)+*--:;3.12:;6.8-+,/17,-/648.++.,00)*%()',32:6987//03&+)2143,7,,,:;;67926:87:;0./;6-.2(&%479/58690&')+6646:.55*+:781.+,3...99314331474.'*'**)%'(0/,0)&*'%#
@aea883a5-ebf5-4822-9021-ed05bab48b2a ch=161 read=171655 start_time=2019-12-13T14:55:21Z barcode=BC01 runid=2c9cf7bc05858273f10e7d7ec552fc0bd742dc3e
CTCCTACAGGAGGCAGCAATGGGGAATTTTCGGCAATGAGGAAACTGACCGAAAACAGCATACGCGGCGTGAAGAAGAAGGTTTTCGGATTGTAAACTTCCGTTATAAAGGAAAAGAACAGCAGCTACAGGAATGGTAGCCGAGTGGCAGTACTTTATTGAAGCCGGCTAACTACGTGCAGCAGCCACTTGATAATGCACGTAGGTGGCAAGCGTTATCAGGGTATGGGCGTAAAGAGGAGCGGAAGGCGGCAGCAAGGAGTCTGTGGTAAAGCCTGGAAAGCAGCAGTAAGCCATAGAAACCGGGCAGCTGGGGTGGGGAGAGGATCGGTAAAATTCCCGTAATGTAGCGGTGAAATGCGTAGATATGGAGAGGAACACCAGTGGCAGAAACGACGATCGGCCCCTTACAACTGACATCAGTCCAAAGCGTGGGGAGCAAATAAAGTTAGATGCCTAGTAGTCCACATATGAAACGTGGAAATTACTAAGTGTTGGATGTCAAAGTTCAGTGCTGCGATTAGCGCAATAGAGTACTCCGCCTGCTGAGTAGTACGTTCGCAAGAATGAAACTCAAAGGAATTGACGAGGGGCCCGCACAAGCGGTGGGTATGGTTTTAATTCCGAGCAGCGCAGAAAGAACCGCGCTACCAGGTCTTAGCATACTCATAAGGCTCCAGGATGGAGAGATAGCTATAGAGATACAGGTGGTGCATAGTTTGTCGTCAGCTCGTATCGTGAGATGTTGAGTTAAGTCCGCAACAGGCGCAAGCCCTTATCGTTAGATTACCATCATTAAGTTGAGGGACTCTGGCGAGACTGCCAGTGACAGAGCTGGAGAGAGCGAGGAGTTATTGGCGTCAAATCATCATGCCCCCTTATGACAGGCTACACACATTACTACAATGGATGAATTGCAGAGGAAGCGAAGCCGCGGTGAAACCAAAGGCCATGGAAACCATTCTCAGTTCGGATTGCTTAGTCTGCAGCTCGACTACATGAGTTGGAATCGCTGGTAATCGCGAATCAAGCGTATCGCGAAGTGGGAATACGTTCTCGGAGCCTTGTACACCGCCCGTCACACCACGAGTTGATAACACGAAATGGTGGCCTAACCGCAAGGAAAGGAGCTATCTAAGATTAGGATTGATGATTAGGGTGAAGTCATGTTTCCGTGGCGG
+
)),&&&%'.+*+++/14.,*(''&')*262+&2.6--%$(((21,(*&0.&*,,'-.'-%&%'(*)%#$((+*')+(+,)+/92*2.6*0-*,4851252/*.,)(-05(/(4.)'.21.-.,.0.-0+,&)/*+400/14'&'(+)/((*+-48,+/)'*+$))(*--0033,5.0+6**//(7-)*+()(12--&'$&&+)--+*,))'&').5--.&/2*+%/,7775179)('/+',.'/'&*-,.9/,.,()),&(*--**))(())(,*&'')('%'&#&$('06&,0&%$%(,.*-,850./.-&+'(&+.2'&*&/++6+('*.(&&)*.+&#'%$'&%&)+%--)*3/+,11--+,*0011-**--,/.*,-,3-6-,))-''+,3...+((+(*'%&$$%'(((-**%)*-335%*,*&+()%&,*(*+7:8434-,.4+&'(%++)*%/))+--)(&&'$#*7)7465.%'%%'%)&*-)+'26+2-2026/5,,+784442.%*+'%2-0',&$+1.)')'()+--.)1,)(''+&(,('().26;70011)'0,.071/2969+1-*0-2002*%-.6-.5,*+-0*+(-&+*--)$*-)),6:*28365(%&)*+%*),'(4+'((//%%'%%$&*1)0+-++,$&&,,0110*,+/)40/6&(.-'+4-))(&*4&0/0+,*''+,554/103//3---1,1070-05-.133333)4)+-+-)*+.6+7*+$*/+*)()*1+-//8)-4*')+(&15**+*./'+.,,./0(08,4'$10./.290,*1*''*,+*&#'&()&$%**(,../3(&&)+/3/.++&&'&&&(**+/5%-+*&,%.327658882.*&+*(-),2..,)'$))--'*&(%'#*(%('')+:34:64++&.&&))+''('()+('0,-765+,.+-/&)'-3-&%..''&%0()04256/.1),,;23912-(%&%%)0...*)$()5*-0856242+(*04+0.,1//,**,./-,'''(1,2-)%&(1(,*&'''&()&*(+'&,)/18-.1//(-2,+*())))**).4-+,/)0*/2*,**+)5(*./85,0&$*1(&*)*10(*.706.31,++,-(++&(+0124+2-($*+*20.6.000.&5,'*($$&**(*/(+&$%%'&'+&+++3
@6ade900e-e990-4b12-9ea0-4d77b61b0118 ch=221 read=78199 start_time=2019-12-13T14:55:15Z barcode=BC01 runid=2c9cf7bc05858273f10e7d7ec552fc0bd742dc3e
CGATTTACCTTGTTACGGCTTCACCCCAGTCATGAATCACAAAGTGAGTAGCGCCCTCCCGAAGGTTAAGCTGCACTGCTTCTTTTACCGACGCTCCCGCTTGATTGTGACGGGCGGTGTGTACAAGGCCAGGAACGTAAAGTGGCATTCTGATCCGATTACTAGCGATTCCGACTGGCGGGGAGTCAAGGTTGAGCTCAATCCGGACTACGACGCACTTTATGAGGTCCGCTTGCTCTCGCGAAATTTCATCTTTGTATGCGCCATTGTGGCACGATGTGCCTTTAGGTCGTGGGGCCATGATGACGTCATCCCCATCTTCCTCAGTTTATCACTACGGCGATCTCCTTTGAGTTGGCGGACCACTGGCAACAAGGATAAGGGTTGCGCTCGTTGCGGGACTTAATAACATTTCACAACACGAGCTGACGACAGCCATGCAACACCTGTCTCCGCGGTTCCCGAGCACATTCTCATCTCTGTGAAAGAGCTTCCGTGGATGTCAAGACCAGGTAAGGTTCTTCGCGTTGCATCAATTAAACTACATGCTCCACCGCTTACGTGCGGGCCCCAAATCAATTCATTTGAGTTTTAACCTTGCAGCCCGTACTCACGGGCGGTCGACTCCAACGCGATTAGCTCCGGAAGCCACGCCTCGGGGCTTTGCCCTCAAGTCGACATCGTTTTGCGGCGTGGACTACCAGGAGTATCGAAAATCTGTTTGCTCCCCCACCGCACCTGAGCGTCAGTCTTCGTCCAGGGGGCCACCGCTTGCTTACCGGTATTTCTCAGATCTCGCGCATTTCACCGCTACACCTGGAATTCTACCCCTCTACGAGACTCAAGCTTGCCAGTATCAGATGCAGTTCCCAGGTTGAGCCCGGGGATTTCACATCTGACTTAACAAACCGCCTGCGTGCGCTTTACGCGCCAGTAATTCCGATTAACGCTTGCACCCTCGTATTACCGCGGCTGCTGGCACGGGTTAGCCAGTGCTTCTTCTGCGGGTAACGTCAATGAGCAAAATTAACTTTACTCCCTTCCTCCCCGCTGAAAGTACTTTACAACCGAGGCCTTCTTCATACGCGGCATGGCTGCATCAGGCTTGCGCCATTGTGCAATATTCCCCACGCTGCTTGCCTCCCGTAG
+
+)&,3-*,46;/3/')+(,25946..,+*185765961,/-1.+,-'((+*,-06,-/60.//.40950,.,'.+,0'',*%+22+&*)+)-$&'(*)%()$)*.4/*,)+,476.582(&(&(/41517.0+0%&#%%*&$$*,-570-)**40(&'*:00-,+-.16855131--1+'-))%'(*,()*-*(&&,411513,/1-1-+**,1,1,-,67131*,+'',(*-,'')*+,)*('*++3/-'+.276014543/.3+2+**'))())$(()($%%&$$')**','&,)364---*+'+*2294;6:,3378837./246<767820/+,,2++'++/0.)1(($%1(*'/.625,$*$+,/.4428-8076)000-6,0*/39-9+(&+16235431)+1/139+,0101.+-.640./.0/%+*&)'-(%)*3.---*$()*/)%,(3.97:0+*(,*.-/87687960.(%$$(+)'(*,0888778<::7906.-.7953840-032;:9,**--03//089'&&+,:92756697762((/0-*0*))'*'*(/'012+%%%(+464/,%)')+,50;</1:6616,+%+,5,.64//.*,)32,+%,-32'&('(&*'('%,'&&,*0'*)-4*0912.0.*'&'-+()+*+2.+*2-6.-+-/049805<:*&('..2:910/1-0/%6+%()1//%(-.**-030<8-.0.974+&)2,1-29/018987:457784.-,1&&*025006'+-().+&&%%'*4)-,.06+.),)*-/.,/)-/445<6)%))'146769941.-)2*0,'033003734201257805.21725:)++,/3&+-..0-280591*/5270.112*)'*((/440,1322..-.205047:9:<88:89::955./066,,-4,31(*.062:611,2+-)*(**-&(&*,)+51554;222*(,-..12-1()'-'10.1-)00'36234:49;7532.,,(08621508232/56:)&+(*(+153-/0.;2.7:88.9:/(+0018-,+*(('%')1-3/)-).176:01:176*+)+000,-+))+.0/12+5617825213.-1.--/1:551+144,%*((&&&&$$(''/3+,547
@5ea1a818-9db4-4869-bf84-44b1d3609160 ch=229 read=230463 start_time=2019-12-13T14:55:06Z barcode=BC01 runid=2c9cf7bc05858273f10e7d7ec552fc0bd742dc3e
CTCTTGGGAGGCAGCGGTGGGGAATGTGCACAATGGGCGCAAACCTGATGCAAACCCGTACCGCGTGTATGAAGAAGGCCTTCGGTTATGGGAAGGTACTTTCAGCGGGGAGGAAATTAAAGTTAATACCTTTGCTCATTGACGTTTACCGCGGCTTTCAACTAACTCCGTGCCAGCAGCCCGCGCGGTAACGGAGGTGCGGCGATAATCGGAATTACTGGGCGTAAAGCGCGGTTTAAGTCGAATCATGTGAAATCCCCGGGCTCAACCTGGGAACTGCATCTGATACTGGCGGCAGTCTCGTAGAGGGGTAGAATTCAGGTGCGGTGAAATGCGTAGAGATCTGGAGAATACCGGTGGCGAGGCGGCCTGGACGAACTTGACATCAGGTGCGAAAGCTGATGGGGTAACAGGATTAGATACCCTGGTAGTCCCGCGCATGGCGATGTCGACTTGGAGGTTGTGCCCGCTTGAAGGCGTGGCTTCAGGGCTTTAGGTGATCGTGCGCCGCCTGGGGCGACGCGGGTTAAAACTTCAAATAAATTGATGGGGAGCCCGCACAAAGCGATTGAACGCCGGTTTATTCGTCAAGCGCGAAGACGCTACTGGTGCTGGCATCCACGGGGCTTCCAGAAATTGTTTTCGGGAACTGTAAGGACGGTGCTGCATGGCTATCGTCATTTCGGTATGAAATGTTGATTCGATCCCCGCAACGAGCTGCAATACCATCCTTTGTTGCCAGCAGTCCGGCCGGAAGACTCAGGAACTGCCAGTAGTCGCTGGAGGAAGGTGGGATGACGTCAAGTCATCATGGCCCGCCGACCAGGCTACGTGCTGGTAAACACTTCTGAAAGCGACCTCTCCGCGAAACAAAGCGGACCTCGCCGGTAAACCGGTCAGGATCGGAGTCTGCAACTCGACTCCATGAAGTCGGAATCGCTGGTAATCTCGTGGATCAGAATGCCACGGTGAATACGTTCAGGCCTTGTACACCGCCCATACCGCTGGGAGTGGGATTGCAAAAGAAATGAGTAACAACCTTCAGGAGGCGCTTACCGCCGTTCATGACTGGGGCGAAGTCGTAACAAGGTAACCGGAAGATGAGCGGCAGGCGGTAGTTGGCACGAAGACGCAAACAACTCTTCAGCACCAGCAATACGTAAAAAGA
+
-3,-*)*1'+.,.-2(542:9**''&'%&%'/5133,,*,293696300'%**,,0&%*0586:863413671-/.+-05/8-&+).'+$)'(('&)(,,870,//.87('*('&%)&799214-4+,,''5/-088/310*+(-/(#&%$%%$&(0,(,%(%1*..-)+.0581.1+*,0)&'&%'%%%''','*''&(***($&+-)+/1.-/-,/67840.-65.-4)'''%/&-*00-)&%'(&*$$$'''(1)*((/58:9/(03,.3/10/356653+*)*&)&(%&'%'&'***,'*(*&*)+')),,203/&+$#%&&(%&(+*)01-*%%&**,,%*,++(,/01/.../5/+,()))(/-'(3/33/4)+(('*&*.,4**''&)*&%))+&%&.15-+*,*-5*01--6577;8//64/)+,.&&(&)&&&,+,,-'--0/-0,2-.,+2-)*&)1+%*),+*('--,(**+)*($,3/117+)')%%%&%%#$%%)'%''#$'(%%&'('''0.396;6,))')%'+(*,,+-&''*+0*$'/7,%))*..&%&%%.-%&3.,///2/2-*34')%#((%+(*&()$&&$%)&(('&(&&$('(')+&%((+,(%'&+/))+/**,*1,.')&141,(&&($&)-02)1-,.3+*&&)'&('+1-*)%$(+))&$$$%,0))(,.(%).'()+12/+,/..3+'),*+**&%#%%#')'),-%-.,-.-+,%-+.2).04)*%&'((),(.+((--,5,)&&$'+(*(*0,*-,*.0448<94554678575/087::3514/8*&'&')40*(*%%%(&()))&%&,40*&%&%()'*-,'*,432/.,2(&(*)(&+,3+)-,5533/0&'%&$(&'%%$&(()+11..0&.($(*.///54++'&')+*$&)+0--//91754'(%)*,2/.--+*,199841.--/477-+-))+-+&%&&*)'$'/0/.4+++,-1:/02'#%$&'--+,(+&%)+01&..-/079-&)/-*)%#&*(-,--).21),-(+*(()()+.3%'$%%))%()+,+-0**&$'((,-...2*.))(+16654516/.0,+))''(&))*'()%*+/'%%#&%%&&$'#%$&&*'%'+(776,---+,$'&))(&+')')%%$$$
@09d191f9-b8d8-453f-aa81-22495472b1cf ch=357 read=191325 start_time=2019-12-13T14:54:54Z barcode=BC01 runid=2c9cf7bc05858273f10e7d7ec552fc0bd742dc3e
CCGATTTACCTTGTTGCGACTTCACTGATCATGAATCACCAAAGTGGTAAAGCGCCCTCCCGAAGGTTAAGCTACCTACTTCTTTTGCAACCAACCCACTCCCATGGTGTGACGGGCGGTGTAGGCCAGGAACGTATTCACCGTGGCATTCTGATCCACGATTACTGCTTGATTCCGACTTCGCTAAGGTCAGGTTGCAGACTCAATCCGGACTACGACGCGCTTTATGAGGTCCGCTTGCTCTCGAGTCGCTTCTCTTTGTATGCGCCATTTGTAGCACGTGTGGCAGCCCTGGTCGTAAGGGCCATGATGACGTCATCCCCGCTTCCTCCAGTTTATCACTGGCAGTCTCCTTTGAGTTCCCAGCCGGACCGCTGGCAGCAAAGGATAAGGGTTGCGCTCGTTGCGGGACTTAACCCAACATTTCACAACACGAAGGTTGACGGCAATACATACAGCACCTGTCTCACGGTTCCCGAGGCACGGTCTCATCTCTAGAAAACTTCCGTGGATGTCAAGACCAGGTAAGGTTCTTCGCGTTGCATCGAATTAAACCACATGCTCCACCGCTTGTACGGGCCCCGTCAATTCATTTGAGTTTTAACCTTGCGGCGTACTCCCCCAGGCCAGTCGACTTAACGCTTCATTCTAGCTCCGGAAGCCACGCCTCAAAGGCGCAACCTCCCAAGTCGACGTTTACGGCGTGGACTACCGAATTATCTAATCCCTGTTGCTCCCACGCTTTCGCACCTGAGCGTCAGTCTTCGTCCAGGGCCGCCTTCGCCACCGGTATTCTCAGATCTCTACGCATTTCCTGCCGCTACACCTGGAATTCTACCCCTCTACGAGACTCAAGCTTGCCCAGTATCAGATGCAGTTCCCAGGTTGAGCCCGAGGTTTCGCATCTGACTTAACAGACCGCCTGCGTGCGCTTGCCGCGCCCAGTAATTCCGATTAACGCTTGCACCCTCCGTATTACCGCGGCTGCTTTAGCTGCAGGTTAGCCGGTGCTTCTTCTGCGGAGTAACGTCAATGAGCAAAGGTATTAACTGCCACTTCCTCCCGCTGAAAGTGCGCCGAAGGCCTTCTTCATACACGCGGCATGGCTGCATCAGGCTTGCGCCCATTGTACAATATTCCCCACTGCCTCCGTAGGG
+
.('&080,,+/-,8;446489-,+,*/0461444955-3+13-+-0:8351,,+-74-0)(),.),,6.4,111370/05;65861*-.++(+)(00%&'-)&#'&0/2--.005653,+''%()7-*/*)01073321(*3*-.///9;8.--0-''()+20/.*&$%$)*9;5*+*)/++(*+0*5-23*+/-6.7((550*-*)+().(&&$$(,543++.,+$-%'/1/05*+*.)*+**)('.+-+.4..40126/.03368:;0:1+(&&()&,-664/3,++-52*/8:9/6.1)-/-2%-)*,+,4.534+77.'&(.+38./5012<:575.,5,2/,.023,')300*..4.3'%%-+.1279.333841,/28(42887.+-),813377897;61,393/8.1*--)0+5.09,++,444/3+1)+%&(.'638646,(,*-(3/00--0&&.310.0.89;01.**(&%*1++/.,/372/.,%&167-5587723869:154243./+*37-3).*5;77<:986.3&--37'+,2-3<6:;,-,,,.-3.),-*,0/01*3/3+,0/**-1/,.:423851/13<<6.50*++,,6.-'*&,--978,*/1/1-./88721-0+(&&'&&&+)&&(',-.**,*0)/6131292483'.,(&0*&+*'(1)/14570)-(*-2+.-//-012../,0.('%*4/333250-9*,22/'))4:0)-**05+(##$*'&(*250154/--,104/:**8:799/16040029340+*+,56302/2777524.44651;2,%$&,3044(0-04247463634.160++4104/&.+3461-$'&'(03)%+.-34346:89*87;17')2;4;3.,41+*&(*+4.,&,.05/.-),,5-0)&+39--+%'),001+&&$%&&%&&.,)(02366701..112397290-,'.7735:49847/0-)*/7233,-),#*),,0&55+5/0/7'12+08<78<8643/,$')/87538(++--2458(/,0..3..('')-+-323(*-./'.-5+5-,-+,(+)((0+1164:*++&&'')'**/,8.--38663444405754:453/:2,08).+(,3----/45.%+,)*((/1,*-)&$
@038d3366-8a59-4c2f-9f1e-94575fdc8c49 ch=481 read=115379 start_time=2019-12-13T14:54:24Z barcode=BC01 runid=2c9cf7bc05858273f10e7d7ec552fc0bd742dc3e
CGGGAGGCAGCAGTGGGAATGTGCACAATGGGCTTAAGCTGATGCTGTATGCCGCGTATGAAGAGGCCTTGGGTTGTAAAAAAAAAGTGCACTTTCAGCGGGAGGAAGGGTAAAGTTAATACCTTTGCTCGGTGGCGGTACCGCAAGAAGAAACACCAGCTAACCTCCATTATAGCAGCCGCGGTAATACGGGGCTGGCGTCAGGAGTACTGGGCGTAAAGCGCGCATAGGCAGTTTGTTAAGTCAGATGTGAAATCCCCAGGCTCAACGGAACTGCATCTGATACAGCAACAGGTCTCTCGTAGAGGGTAGAATTCCAGGTGTAGCGGTGAAATGCGGCGGAGTCTGGAGGAATGCAGTGGCGGGCGGCGGCACTGGACGAAGACTGGAGTGCGAAAGCGTGAAGGGCAAACGGGATTAAGATTACCTGGTGATCCACGCCGTAAACGATATCGACTTGGAGGTTGTGCCCACAGCGAGGCGTGGCGAATTTAACGTTAAGTCGACCGCCGCAAATTGCAGCCGCAAAGGTTAAAACTCAAATGAATTGACGGGGCCCACTTTCGGCGAGGTGGAGGCATGTGCGTTTTAATTCGGTACAGCGAAAGAACCTTACTGGGTCTTGACATCCTTTGGAAGTTTTCCAGAGATGAGAATGCCTTCGGGAACCATTAGGACAGGTGCTGCGCCAGCACATCATCAGCTCGTGTTGTAAATGTGATTTAGTCCACAACGAGCGCAACCCTTATCGCTGGTACCAGCGGTCCGGCGGAACTCAAAGGGGACGCTGCCAGTTGATAAACTGGAGGAAGGTGGGATGACGTCAGAGTCATCATGGCCCGCCGACTAAGAACTTTACGATACTACAATGCGCATACAAGAGAAGCGGCCTCGCGAGAGCAAGCGGACCTCATAAAAGTGCGTCGTAGTCCGGATTAGGAGTCTGCAACTCGACTCCGCGCGAAGTCGAATCGCTGAAAGTAATCAATGGATCAGAATGCCACAGTAGACATTCCGGAGCCTTATACCTGCCAATCACGCGGAGGTAGGTTGCAAAAGAAGTGATGAAAAGCAACCTTCGGAGGCTTACCTTTGTAGTTTCCTTGACTAGGGAATTGAAGTCGTAACAAGGTAACCGGAAGATAGAGCGACAGGCAAATGCGGTTGCTGAAAGGCGAGCAACTTTCTTGCAGCCACCAGCAATACGTAAAAAGA
+
1%67-/6/,10-.2)64150(*$'(*1973.'(-,3,(*'((*++*&%&'%42.0--)+*+,()*+3)+'',./5)-/5;78382-).*+)),--+)..0:/+.*'(*)'(+45./607/47579,+856&'0(-('%-)+3%((('2*&+*(&*27(*)&'%'%$+*%0'$%#''(*3+01-2+2,,*6-2-&$#&'%%()*1.(&#&)',,*-.2410)+,,&*%%$(&)'23:.*/5/4-16&**1''&+0),09;1/05001/,.-/.621111./%&'%$$%$%*''%%'&'+,(0)**(%)*''&(*(1*9)).++)(&().-11,6.**-/*(+)$%,-134'(*'')%)$&''(').,')**+,,))'++'''$&($&#$&%'(//).,**,-1)%')*,,/:47'78*0-1+(),$%,.'('.''/01-00484768/+),/019433')*/*/-02,-3/1-(('(*'&/+.+)2)*&')+00+((%((,*$&%&'33450'**'((&%*(.,+').4'0*+1,:<88895::0($,2251,+21/(8-$'%%%$**))%&%'&*&()2.3/.(&'-97+04095(,***,('%''((%,())&$&''*%)).+*&1.22%#%&,,-.+.7:,-'(+$&'')(&)''&(&&),&4/,(,0%0$&)0/2'/(*+7953)*&)%&#%'-.,/4'.+,,+,*1/,*24/*+''$(4(''(+/$%%''%$&)%)))+6-,4100''1'&.',1,02++),+*)&'()+++.29,.,-,,+*-..2:+514$',*380323*(,)/*2-.86,0357354.*+-./584%&%%&(&&*'%%%%'&($%%+,*'*)*+*-+'()%&&&%+,,-.-.')&***-.%45+)((('()$)-.%'+3/-.0102157+/027799.2/0/2+2++4+&)'%&(*3.40+124863302%&&%'**+,2.)/+*)+(&,.+)).+*(&%(,53443237/'($%'%+,%+$$#&$%%)()')$)&(+%.'$&+,,.0(%&%$++(*()*.21:01/61(&((()+*/,++0+$(,002464(.'&%%''&*'&(-+-%&+3-0),))'/0(++)*'-')).)*0))-433,+**/42.1.20.34.-+02--2/037(+)''**/&,'''((/%'&*%(%)*++08.*-+$)'*.+$%$&&*-1.),$$''%%$#%
@e9040df9-20b5-41ae-9a07-6250fd9e1adb ch=179 read=192176 start_time=2019-12-13T14:53:55Z barcode=BC01 runid=2c9cf7bc05858273f10e7d7ec552fc0bd742dc3e
CTCCTACAGGAGGCAGCAGTGGGGAATATTGCTGTGGGGCGCAAGCCTGATGCAATACATGCACCACGTGTATGAAGAGAGGCCTTCCGGGTTCATAAAAGGTACTTTCAGCGGGAGGAAGGGAGTAGGTGTACCTTTGCTCATTGACGTTACCCACCAGAAGAAACACCAGCTAACTCGTGCCAGCAGCCCGCGGTAGCCTGAAGTGCAAGCGTTAATCAGGTGCGGGGCATCACAAAGCGCAGGCAGTTTGTTAAGTCAGATCCCCGGGCTCAACCTGGGAACTGCATCACAATACCGGCAAACTCGAGTCTCTGTAGAGGGAATTGCGAATTCAGGTGTAGCAATTGAAATGCGGTAGAGATCTGGAGAGGGGCCACCGGTGGCGAGAGCGGCCCCTGAACGAAGACTGACGCTCAGGTGCAGCGTGGGGAGCAAACAGGATTGAATGCCACGGTAATTCACGCCGTAAACGATGTCGACTTGGAGGTTGTGCCCGCTTAGGGCGTGGCTTCCGGAGCTAACGCGTTAAGTCGACCGCCTGGAAGGTACGACCGCAAGGTTAAAACTCAAATGAATTGACAGAGATTTTACAAGCGGTAAGGCATGTGGTTTAATTCGATGCAACGCGAAGAAGACCTTACCTGGTCTTGACATCACGGAAGTTTTCAGAGATGAGAATGTACCTTCGGGAACCGTGAGACAGGTGCTGCATGGCTGTCGTCAGCTCGTGTTGTGAATGTTGGTTAAAGTCCCGCAACGAGCGCAACCCTTATCCTTTGTTGCCAGCGGTCCGGCCGGGAACTCGAGGAGACTGCACCAGTGATAAACTGGAGGAAGGTGGGGATGACGTCAAGTCATCATTAGCCCCGCCAGCCAGGGCTACTACGTGCTGCACAATGGCGCATACGAGAGCATTTCGCGGGCAAACGGACCTCATAAAGTGCGTCGTAGTCGGATTGGAGAGTCTGCAACTCGACTCCATGAAGTCGGAATCGCTAGTAATCTCAATGGATCGAGAATGCCACGGTGGGCCACGTTCCAGGCCTTGTACACACCGCCCGTCCCGCACCATAGGAGTGGGTTGCAAAGTGGGTAGCTTAACCTTCAGGGAGGGCGCTTACAGAGGATTCCATGACGTGAGGGTGAAGTCGTAACAAGGTAACCGG
+
,025-03'0,&),(&.,,/1+.4)))()-,--*))+5711/03:-1:85541+/)%'*,,/0%*/+-,,,,*,*)0((()/-0/3/0)'00,*(%$'26-&)+**06/*(***7,(,,*+*.(&')&+''#%#$%)-)(-/6-11..14060-7.+.7.-0)%*+(',.0)*+*,---.*-057/-.)(.5)(&'&%%).0-.'/-.13861708+7)(*)%%,&&(,)(('*+&'$'+&*(*&++0$,(0)%.706.16+'('+63+/68707,607/0)0(0--+,,*)&&,*((+-,/-/1,+*/*)(,./,$'&+,+++)+(.,)+(**,-/(&(*)*&**(%5&'/0.+--+&&$%'(,,5583/+&,.+,++*/104/(-*'***01/*:8*&')))0).+()-,..2+-.:449/0+)*+,0&%'''),:;96(34+//()72(30&(),+0407.**+-.+.026,,*+)11580909/.2,-,(-+/7+(-.-(+107792722,2,+,'$)(+,45630731/231&69210,'')'(%%$&)(6**+2-*-)4*:9210/140.+-.4.444*+(*%*'$$&(.2/1/3-)&((1120/10-5'''&'0-...752433..+%*+(++&)'(0946:97.-)(()*,)++,+*),5;32..,+,222438445678829+072747081+*,,*,-1121.00-2..-101410+/127135/9.,**/(*,.-//,/2))/06'(),-.,./10,-(04,0--.7*)4*)14,-(*%3/66/..0/5.97.60*/)%,+)+,/611*)-'**+,19;-/.1/--&)&*(1+2511477767570,,.,,,(.)('3/-)'))(*.0042131/.'''&'-.+&+'(012595'-%$$&%'%%&%$&&'((+*%*1::'1/70398767190.268345*0/008).*/200,*((****,-)576235545,.*+,**3+8/:7:-,**(,/-.-(%%&),//-(&'%()4170+-+%,.-*''$&'*-1)&.16.,.+...*+'.4018,)-.**&)(+'%%$%'&()/6270*.,0,'('+')+())+7.27391).5*&+-*)012/')$''),+/1.1+,+.0)('%04(*(),$)+1165653*1+/48878
@abd44286-dadd-42eb-9e99-51769b6ec1b8 ch=189 read=227250 start_time=2019-12-13T14:53:29Z barcode=BC01 runid=2c9cf7bc05858273f10e7d7ec552fc0bd742dc3e
TTAGGTTACCTTGTTACGACTTCACCCCAATCATCCGCAGCCAGACAGCTCCTTCGCGCGGTTTAGGCCACCGGCTTCCCAGATTGTTATCAGCTCTCGTGGTGTGACGGGCGGTGTGTACAAGGCCGAACGTATTCACTACCCGCGACATGCTGATTCGCGATTACTAGCGATTCCAACTTCATGTAGTCGAGTTGCAGACTACAGATCGATTGAATGGTTTTATGGGTTTTGCTTCACCTCGCGGCTTCGCTTCCTCTGCACCATCAGCAGCGCGTGTCAGCCCAGGTCATAAGGGGCGCGATGATTTGACGTCATCCCGCCTTCATCCCAGCTTGTCACTGGCAGTCTCGCTAGAGTCAACAATGATGGTAACTAACGTGGGGTTGCGCTCGTTGTTGCGGGACTTAACCAACATCTCGACACGAGGCTGACGGCAACCGTATTCTGCACCACCTGTATCTCGCGCCATGGCTATCTCCATCTCTGGAGCCTTTGTAGTGCTTGTCAGACCTGGTAAGGTTCTTCGCGTTGCTTCGAATTAAACCATGCTCCACCGCTTGTGCGGGCCAAATCAATTCCTTTGGTTTCGTGTACTGAACGTACTATCAGGCGAATTACTTATTGCGTTAACTGCAGCACTGAACTTTGACAACGCCAGTACTCATCGTTTACGGCGTGGACTACCACTGGGTATCTAATCCCTGTTGCTCCCACGCTTTCAGGACTGGTAATCGAGTTGCAAGACCAGATCGTCGCTAATACGCCGCTGGTGTTCCTCCGCCTTATCTGCGCATTTCACCGCTTCTGCATAGATTCACGATCCTCTCCTGCACTCTGGCTGCCTGGTTTCTATATGGCTTACTGAAGTTAAGCTTCCGGGCTTTCACCACGAAGACCCTTTGCTGCCGCCTGCTCCTCTTTGCGCCCAATAGTTCCGGATGGCAGCTTGCCACCTACGTATTACCGCGGCTGCTTTGGCGTAGTTAGCCATTAACTCAATAAAGTGCGCTCGGCTGCACCATTCCTGTGGCCGCCGTTCTTCGCTATAACAGAAGTTTACAATCCGAAACCTTCTTCCTTCACGCGGCGTTGCTCGGTCGGGGTTTTCCCCATTGCCGAGAATTCCTACTGCACCACCCGCCAGAACAATATCAGCACCAACAGAAAGGTTAACACACCGAAACGCAGAACCTTGGCATCTTCGGCACCAGCCATTACGTAGC
+
*%#(%)1).4271.7,-+,00.,*059,,+*(**,'(-&#$$%()-(''),')--/0-*,*-1..1572*-3,,*0+2''#,%.(+2510112200),.0**-('(+43996650//,-141*-(+*%#%'',-2:,%%$&0.*+75/,/.-11-)/5//23-5,)-+'+))+1.10.),/42,.')),-1(%)-,04015/(++*%()*$$&$&',*&30;<102364-:9/+//72+-.)++.-3/1:0,+*))*&(((*%)+-20)'''))'(*.()&%&+.,'(+**'(')-43((&')*.)%*40-.2/123/5-)'+0000*(,.&$***-*./04,2+**/2-+1'**'')(()&%'/911140.&&%'*56331+22+.+)+*+-.,0-))/*&,2/-**)),,/+*0222./++,(/))/,131100%/)*-6+/)+($(()),-*-3,/0-0110''%%$%'(3/0598447345...21')(%%)&(2***&#&'(*)%'),+,*)+-*(+*0+'*$((*30,,3/7,/-010:816,((-+4-+0/(&%%)$%')./2+&),+//7693//70.036001/*+(+#&)))58543233/./.%)(+''(2*0/5+-+4.1*2//11(*%**657/134.-..*,&&$%*,*0678:623:6..-00/:9:0/,'-++,,-5/,/00..7,,60,&-'%&),1.'*)+2:70)671110,,%%(*%)+-2...++',.2--+-)--)(()$(#''..'.,25557::6*3+&)(+++,2,&,+.+2:;510+'(-+*%$&%*'))1+2+.-/00634577454-2./*-+,,6,-.467;8(&$$&+*6,..)*)*(()-8/3&)&/(-)*'+-802017,,&'.(+05'%&$$)*,-4023211249+/-:9*,**&&+2,-.5/1)2-3.&+-*.-2//8<41,)&+*000:,/730-*&)&'''*)'&&&'**)%(/*$.&((../,7--5.(*%('-.+5+*)'+%)4.684'%%&()/3/25363025/)(-**,,,%)%)')92-.*1,,/*-1/+42938;71,4.),*/)/,.4/--3.1-,,'-0(,/5+-3:9*-1/660-','3*//('')(*&+.(.+'$$$&*(,+,101330+0.0331.*(*.++1,7/0+'*'*$%)('(&)('+(+&'%'$%$$(*1)&))'/,+))$)+.)-%$%##
@d0514cd9-d319-4eb2-ab6a-028262cb7ae7 ch=339 read=112537 start_time=2019-12-13T14:53:19Z barcode=BC01 runid=2c9cf7bc05858273f10e7d7ec552fc0bd742dc3e
CTCCTACGGGAGGCAGCAGTAAAGGGAATTTTCGGCAATGAAACCCTGACCGAGCAACGCCGCGTGAAGGAAGAAGGTTTTCGAAGTTGTAAACTTCTGTTATAAAGGGAAGAACAGCGGCTACGGAAATGGTAGCCGGTGACGGTGCTTTATTAGAAAGCCCGGCTAACTACGTGCCAGCAGCCGCGGTAATACGTAGGTGGCAAGCGTTATCCGGAATTATTGGGCGTAAAGAGGGCAGGCGGCAGCGAAAGGGTCTGTGGTAAGCCTGAAACCTTCCAGTAAGCCATAGAAACCAGGCAGCTAGAGTGCAGGGAGAGGATCGTGGAATTCCATGTGTAGCGGTGAAATGCGTAGATATGTGGAGAGGAACACACACCAGTGGCGAAGGCGACGATCTGGCCTGCAACTGACGCTCGGTCAGCGTGGGGAGCAAATGAGGATTAGATACCTGATAGTCCACGCCGTAAACGATGATACTAAGTGTTGGATGTCAAAGTTCAGTGCCAACGCAATAAGTACTCCGCCTGGAGTACGTTCGCAGAATGGAAACTCAAAGGAATTGACGGGGCCCGCACAAGCGAAGTGGAACGTAATGGTTTAATTCGATGCAACGCGAAGAACCTTACCTGGTCTTGACATCACAGGAAGTTTTCAGAGATGAGAATGTGCCTTCGGGAACCGTGAGACAGGTGCTGCATGGCTGTCGTCAGCTCGTGTTGTGAATGTTGGGTTAAAGTCCCGCAACGAAGCGCAGCCCTTATCGTTAGTTACCATCATTAAGTTGGGGACTCCGCTACTCTGGCGAGACTGCCAGTGACAAGCTGGAGGAAGGCGGGGATGACGTCAAATCATGCCTTATGACCTGGGCTACGTGCTACAATGGATGGTGCAGAGGAAATGAAGCCGCGAGGTGGCTCTAAAACCCATAAAACCATTCTCAGTTCGGATTGTAGTCTACCCAACTCGACTACATGAAGTTGGAATCGCTAGTAATCGCGAATCAGCATGTCGCGGTGAATACGTTCTCGGAGCCTTGTACACCGCCCGTCACACCACGAGAGTTATTAACACTGCAGAAGCCGGTATGGCCTAACCGCAGACTGTCTAAGGTGGGATTGATGATTGGTGAAGTCGTAACAAAGGTAACCGGAGATAGAGCGACAAGCAAGTAGAGTTAACACAAGGCACCGACCAACACGGG
+
(+30.163:,-...332.-/-('&(%((-4:;/4864<5.%*'(6(**.25.0(-/7757:,.+**+3,/.-),(',.7:5*)/.,05(3370137798-<--.7,*)-)1-.0-%()(0+//2+0,01015//)+2)-,,,2*1*((&()(+*,%*(').6+2,+*0*('*--3.0*(''$)+/*,,'+'%(&20/,((*3758:-1++2111-3..,..+2,79:9525;+((//.-28:9280,-0())'%&*)*+-*+,()-'*75..+$(''*,()+32759;890.38..7.05,()))000232.'17,)+*/747+(*((/)4,43,,*-*++...52//8-++62330--&*'//6/.+/0284..%,*/5/12.8220/-4238221100325645757000-,./.9(732*,-/146:+(+-:::3'&)1).2,)+,,44*&%,&,-0.&**,1226;2.,-/+,((,,2135-7-6+76*24*,,))6:03/(+&*+825353-,-,+./7945853'&&'(-1481)))&(2/0'56*/59*4.(,(030101-090,4.*,-03854,0,**,+($**,)+*(21;86:9<0//0/:01,%'&'+(),*307/2642-35.-)'*+2201&,*''(.5983/.--0:200+4358878798*9827424766587',+-+(.&&'((5565::67/--..916018*&()*-*1,2/'*045)),12)(,057/&+$$)+.,/5,*0,/175:2/03036213367433.8,89/1**'($&$$&&&'$%(*-23..,/43433477.--.8.-.(+**.)))5-66689567790-/,-'--)/.0/2462280*&')%+)+1144;54937979882/-,)(*'%)-,*/5*--)*)*+(&*('.7;909+,0/8:4.;66:334268<9-2)8*+,-,42,%*'&.+12465551112.8/-7061052314844446564:43832/00.0347/3*0../:88958;858.7)./,4-*,,-)+-+45,+433556910.-'),+0'')1+1(*#%.%&+)*/4054-..8483345+&$$$&%..45-6/--83;:54,+++,.:+-+''(+*,4/36;56;*.),48844,.+-971111016452043++-+%'3-3-11112,)+'*/,06(2*+%%$$$
@86a14f38-f562-4801-b5f5-9e4531cf178b ch=343 read=84441 start_time=2019-12-13T14:53:18Z barcode=BC01 runid=2c9cf7bc05858273f10e7d7ec552fc0bd742dc3e
CTCCTACAGGAGGCAGCAGTAGAATTTTCGGCAATGGGAAACCCTGACCGAGCAACGCCGCGTAAGAAGGAAGGTTTTTCAGATTATAAACTTCTGTTACAAAGGAAGAACAGCAGCTACAGGAAATGGTAGCCAGTGGCAGTACTTTATTAGAAGAAGCCACGGCTAACTACGTGCAACAGCCACTTGGTAATACGTAGGTAAGCAGAAGCGTTATCAGGAATTATTAGGTAAAAGAGGCAGGCCAGCGGCAAAGGGTCATATGGTAGAAGCCTGAAGCAACAGTAAAGCCATGAGAAACCAGGCAGCTGGGAGTGCAGGAGAGGATCGTGGAATTCCATGGTGAATGCATGGATATGAGGGGAACACCAGTGGCAGAGGCGACGATCTGGCCTGCAACTGAGCGCTCAGTCAGAGACAAATGAAGTTAAGATACCCTAGTAGTCCCACGCCGTAAACGATGGAGTACTAAGTGTTGGATGTCAGAAGTTCAGTGCGATTAACGCAATAGAAGTACTCCGCCTGAGTAGTACGTTCGCAGGAGAATGGAAACTCAGAAGGAATTGGCAGGGGCCCGCACCAGGCGTGGGCATGGTTTTGGTCGGAAACAGCAGAAGAACCTTACCAGGTCTTGCATACTCATAAAGGCTCCAGAGATGGAGATGGCTGTATAGGATACAGGTGGAGTGCATAGTTGTAAATCTGGCTCGTGTCGTGAGATGTTGGGTTAAGTCCTGGCAGGCGCAACCCTTATCGTTAGTTACCATCGTGGACTCTGGCAGGACTACCAGTGACAAGCTGGAGGAGGCGGGGATGACGTCAAAATCATCATGCCCCTTACTTGGCCCTAGGCTACACACGTGCTACAATGGATGGAGTGCAGAGGGAAGCCAAACCGCGAAGGTGAAGCAAAGAGCCAAACCATTCTCAGTTCAGTTGCTTAGTCTACAGCTCGGCTACATAAGAAGTTGGAATCGCTAGTAATCCCTTGAATCAGCGTATCGCAGTAGAATGCACGTTCTCGGGACCTTATACACACCGCCCATCCCACACCACGGGGTGTAATGCTTTTGAAGCCGGTAGGGCCTAACCACAAGGAAAGGGGCTATCCTAAAATTAGGATTCCAGTAGTTAGGAGTGATCCTTAACAAAGATGCCAGAAGATAGAGCGGCAAACCCGTGGGGTCTTACAAAGGGCACCCAAACAACTTTCTTGTCACCAACAATACATGTACCA
+
()+'%%'*,,(-**111.--&'%+(373+')-.3111,)0*-2****0*((*-643136.*)*(('.)+**'('+085/,))*1225536/.4--'-''(,2++*(-++*-)++**,)*,++*+-,+-.*''&&)*,+++('($&%(&(+)&%+(%()(0/--&---0+.054/1(+&')++//*(('($))**).&-'&%(%&&)*()+*,,.4,,*$+)--//+.,%)$&&,.'&%-+**4.-'%'+&,*+.**12,++,-3251)(,/+-76-*,%))&*(**46-&)+*+&&&+-+.9637,,)))$('%'(*/.12*+)/1-.//32.*/0+)%%%&+''%()).'-%),041&$)*+*(20/25/13-7/,+,.0+,020000/475;464533/.)&('//3*+-8'%&$'(,23.&(*)--2*+-757:*)+14'&*-1*(-,16.0.3,,$$+%*&%(*0059013283;33+**(%('&,14./461(%0**$*')+++%$('$'%*),1,.0*%$'(('(),/460')),/*)&)*+)(+,*,/*%)(')%%,'.'.),-4-/5-%)'*((,1+-)*-,''*))+35/&'+-')()&'%$%&%**+((/.1/*//)(&'&%%$&&+(*+42410,))'(2))*+,*6770.02(555,*)-*+1/1220./-0*'*)0166'.03..+4(')#&'*+0.)'''',*).00)1('.*)-))'',($&)..),*'*,%3,&))),1)3,,)2.*-5/04()()&(12+)%%%*-+2/'10---,/(42+,--,)*((,+,&,/5-89884872;8,132225606/-)+-'%'%(&//)*$****++)'')(**/((017233//+''&*(*+,,..()+'+(&('''%&).,0--%*+%,&-($%&0)''+(078;6**%*(6.&(')%$''*,0/*).-)101%%'''*((&(%+))-33438/1(,,/-/.8-1-&%$'&('.)))).-/3,1'+*)()//'+&''',*//*3'..()*)*,,-///5+.3*+160)'**..(+()-()&&&(&%&'%##%(((17(,)('&%)%',/04-/02+0)/'(*42*.-0+*+00'&&'('*$)&#$%&'(./2+**%&'++++(-),*0/6-&%,&'-&)+++104-,1-*&+*%&))$$)'/4*+&&)(*(+',)*.016*1433+*).3,+1*$$(%&#%%$)(&*51,)$$#%$
@d1cabed1-0f35-42f3-95e3-f09e7f7e0c29 ch=160 read=185063 start_time=2019-12-13T14:53:00Z barcode=BC01 runid=2c9cf7bc05858273f10e7d7ec552fc0bd742dc3e
TTTGATTTGCCTTGTACGGCTTCACTGATCATGAATCCACCAGAAGTGGTAAAGCGCCCTCCCGGAGGTTAAGCTACCTGCTTCTTTTACGCTTCCTCCCACAGGTGCTGACGGGCGGTCAATGTACAGGCCCGGGAACGTATTCACCGTGGCATTCTGATCCACGATTACTAGCGATTCTGACTTCACATGGAGTCAGGTTGCAGACTCAATCCGGACTACGACGCCTTTATGAGTCCGCTTGCTCTCGCGGGTGCTTCTCTTTGTATGCGCCATTTGTAGCAGCGTGTGCTTAGCCCATAGTCATGGGGCCGCGATGAAACTTGACGTCATCCCACCTTCCTCCAGTTTATCACTGGCGGAAGTCTCCTTTGAGTTCCCAGCCGGACCGCTGGCAGCAAGGGATAAGGGTTGCGCGCGCGCTCGTTGCGGGACTTAACCCAACATTTCACAGCACGAGCTGACGACGTACATGCAGCACCTGTCTCACGGTTCCCGAAGGCACATTCTCATCTCTGAAAGCCGTGGATGTCAAGACCAGGTAAGGTTCTTCGCGTTATCCAGATTAAACCACATGCCCCACCGCTTGTGCGGGCCCAAATCAATTCGGTTTGAGTTTAACCTTGCGGCCCGTACTCACAGGCAGTCGATAACGCGTTAGCTCCGGAAGCCACGCCTCCAAGGCACAACCTCCAAGTCGGCATCGTTTACGGCGTGGACTGCAGAATTATCTAATCCTGTTTGCTCCCGCTTTCGCACCCTGGGCGTCAGTCTTCGTCCAGGGTGCCTTCGCCACCGGTATTCCTCCAGATCTCACCACGCATTTCCTGCCACTGGAATTCTACCCCCCCCTCTACGGGACTCAAACGCAGTATCAGATGCAGTTCCCAGAGTTGAGCCAGGGATTTCCACATCCTGACTTAACAAATAACCTGCGTGCGCTTTACGCCCAGTAATTCCGATTAACATGCACCCTCCACGTATTACCGCGGCTGCTGGCAGGGTTAATAGCTTCTTCTGGGTAACGTCAATGAGCAAAGGGTATTAGCTGCTCCCTTCCTCCCGCTGAAAGTACTTTACAACCGAAGGCCTTCTTCATACGCGTAAAACGCATCAGGCTTGCGCCCGTTGTGCAATATTCCCCACTGCTGCCTCCCGTAGAG
+
013,+/1,*-.2.*.)*-(-183//.-/2/)***754,,/6/,,0%*#().4*()(-/))-,)((&)+/6/.(++(/-((/.52265.(*'$%&(*'-5)(*&.,(%%(+-.,//.,--())-++-00)./3,+66050,+-/94456316100873011693.///16,/0/-..$.+(%''*4/4.(*23/+--0..41,,2282102*910*1/.10/24)*%'$+-.(,)())1*++3)&((*77/.0-&'$$)(&,0/68-,.,+,,842:74'*(+,(*-++)'&'(*),//-$&&/1535231))-,---*()(&$&()+235561;/.$+*+1481/.,.1<6233..+*)(()&'+,--12)-&'(556.0+%)70845.0*+,-2,*'..,(5//0/).2/+3++'('))*))+.1/9/.+992-2,+$4*(*+/),1.,.00&+))'(/.0/./1-/)%$%(-&**0//16/11/*,+.599714-+/4+2,%*-/776879640)')+*%('()/:54-+,-3.25;647324)02:872/(+***))++%''/+09/3115350597.-17-/-2)+''*0001.+--,.1161/,(/((+/05;7,2--).*+.-50(&,)*--%(%)(-)33+*%)+4,00.11/-0),'''),$)(&(.15.5'0).,*$%(-)2,0'0--.21*.../2.8,')/52125:752(2'))./0034453723.-).,(+-18))+35..%%#'(+((+01,66//.-/72205'(.+($$('((,()(%'()-,--84603++)..0+,$%%$&(/,2;7-)*'*&&*+(*1(3+3/.0124832+*+**,++0+/95./,,)+$''+870..000188803(''$)(4(++9-$-)-%1:77((),-/-+*,-1,1**')3&'*-2/3404)/,+..+*-3.7/+*/102*-())2''$##''.,194//-(*(/./**2-)3%)(0/5,.'&$'*+/4-2-'-//25:<5,.,*)-61343310-./2%+(&'%.)+.*&'*$'+/;1,574058+*40((*($*$&&%$&'(%,('))+,022:34:.(((')(*$'()'$&)(*6(63.-3.21631(*,)+$))8011/75:0+-0-/../60/62.0//,)
@bb006f28-44b7-4d4c-bc4b-105ab68f92f9 ch=267 read=102326 start_time=2019-12-13T14:52:52Z barcode=BC01 runid=2c9cf7bc05858273f10e7d7ec552fc0bd742dc3e
CTCACGAAGGAGGCGAGTGGGGAATATTACACAATGGGCGCAAGCCTGGTCGCCATGCCGCGTGTATGAAAGGCCTTCGGGTTTATAAAGAATACTTTCAGCGGGGAGGAAGGGTAAGTTAATACCTTTGCTCATTGACGTTACCCGCAAGAAGAAACTTTCGGCTAACTCCGTGCCAGCAGCCGCGGTAATACGCGAAAGGAGGGTGCAGCGTTAATCAGATTACTGGGCGTAAAAGCGCGCGGTGATTTGTGCAAGTCAGATGTGAAATCCCCGGGCTCAACCTGGGAACTGCATCTGTGCTGGCGAGCTTGAGTCTCGTAGAGGGTAGAATTCAGGTGTAGCGGTGAAATGCGTAGAGATCTGGAGGAATACCGGTGGCGAAAGGCGGCCCCTGGACAGACGACGCTCAGGTGCGAAAGCGTGGGAGCAAACGGATTAGATACCCTGGTAGTCCACGCCGTAAACCCGATATTATCGACTTGGAGGTTGTGCCCTTGAGGCGTGGCGGAGCTAACGCGTTAAGTCGACCGCCACCAAATTACGGCAAGGTTAAAACTCGATGAATTGACGGGGGCCCGCACAAGCGGTGGAGCATGTGGTTTTACCCAATTCGATGCAACGCGAAGAACCTTACCTGGTCTTGACATCCACGGAAGTTTTCAGAGATGAGAATGTGCGCTTCGGGAACCGTGGAGACAGGTGCTGCATGGCTGTCGTCGAAAACATTGTGAAATGTTGGGTTAAGTCCCGCAACGAGCGCAACCCTTATCCTTTGTTGCCAGCGGTCCGGCCGGGAACTCAAAGGAGACTGCCAGTGATAAACTGGAGGAAGGTGGGGATGACGTCAAGTCATCGCCCGCCACGACGGGGCTACACGTGCTGTGGCGCATACAAGAGAAGCACTCGCGAGAGCAAGCGGACCTCATAAAGTGCGTCGTAGTCCGGATTGAGTCGCAACTCGACTCCCATGAAGTCGGAATCGCTAGTAATCGTGGATCCAGAATGCCACGGTGAATACGTTCAGGCCTTGTACACCGCCCGTCACACCATGGGAGTGGGTTGCAAAAGTGAAGTAACAACCTTCGGGAGGGCGCTTACCACTTTGTGATTCATGACGGCTGGGGTGAAGTCGTAACAGGTAACCGG
+
&%%%'*(*,+(,-*&&'(-/0)+0*'+*'.//1204:.-,,5:,/742-)(%'(*.)/,-/498998870-+2-:999,622:%&)07)(--/,15971-/-*36.(,,,2.2**./)+3*0*%''(/'(1))&***).+0(&--'%&('%))$'*&'')-/*3-.-5-//2///.+&'(&&/0--3-,6)*%-'*'')()*++.*)()*')+0.3.37//%./,.28<997698:.,,**'*%*&'%-2+%)$%&&*,/,.-4+0).1)).-0/(/34675,43025110/266661,('%.0/+(&*%%'%)&))+/3556+)06.00,*.,/1)-//.5//.,3/,03,,1266.-+++/008/+-)&/2298//(**),,0'+/,/.85-*-/:37$%40/,35657',,/../.,+((.*04.*-.9<:3)0',,,*10,10'(05344250./2686665&&,(%&)()))+8500-6-3+1)0*+--2.'(0)0-524/40.*+%&&'0003232935288754*&('%*(,+0+1,0/6.,'++-24<;73,(%))%&&+'*&3-&24//8/)**-07255:99,,,+'0)),.666)$&'&1-5;622333:2821*24/1)7--/'.,((+-%/,01:989)&)-0.1-/8<8/+*+../11.0:5310+))/)3,88060.022)&(2.*727578110-*+(&',,)56'++*%))32+,3)/6+*4..532665-/-.0+.056+,4545080:8-8//.13:9/270410001811&*%0%+/(-8127%'%-*%&%42404)-'&&&'/*502,+6,172530::11777989750-.04:8'((%$'&'(),*)6,)('''&,,.440()&)&(+/0/51/(*(+-()%'&)40.,(%*-6;1415-/004-.072/0796663388,8(/).1/()--.+--31343'43/4//0.9---702-01461/*,-07454:60213'),366582,.,,/%&78596536%*12*,+',-112:-6;.-16031385985,('*(0229-.07/(&'&&)'*,'(*31-3:9/;/,05,52,8+*2-%+16/--1237340/('%&(0111)()0...60.3793/2/168924
@857b47b3-0c8c-4bac-8eec-e9be75490c8a ch=176 read=162859 start_time=2019-12-13T14:52:50Z barcode=BC01 runid=2c9cf7bc05858273f10e7d7ec552fc0bd742dc3e
CAGGAGGCAGCAGTGGGAATGTGTGCACAATGGGCGCAGGCCTGGTGCCCAGCCATGCCATGTGTATAGAGAGGTGTGGGTTATAAAAGTACTTTCCAGGGAGGGAAGGGAGTAGAGATTAAATGCCTTTAGCTCATTGACATTACCCATGGAAAGAACGCCAGCTATCCGTACTTGGCCACTTGAGTAATACAGGAGGTACAAGGCGATGAAATCAGGATTACTGGAGAAATAAAGCTGGCGCAGGCGGGCTACATTAAAGTCAATAAGATCCCAGGCTCAGCCTGGGAGCTGCATGCAATGCTTGGCTTAGTCTCGTAGAGGGTAGAATTTAGGTGTGGTGGGAATGCATGAGAGATCTGGAGGGAATGCAGTGGCAGAGGAGGCCCCTGGACCCGAAGACTGACATCTCAGGTGCAGAAGCGTAGGAGCAAACAGGATTAGATGCCCTGGTAGTCCATGCATGAAACGATGTCGACTTGGAGGTTGCCCATGGTGTGGCTGGGCCCTGCTTGCGTGAGTCTGACCGCCTGGGGAGTACAGCCCGCAGGAGGTTAAAACTCAAGATGAATTGGCAGAGGGTATTGCACAGAAGCGAGTGGGCATGTAGTTTAATTCATTGGCATGAAGAGGGCCTTATACACCCTGAGTCTTAGCATCACAGAGTTTTTAAGGATGAGAATGTACGTAGGAACCGTAGGACAGGTGCTGCATGGCTGTATGTCCGTCGGCTCGTGTTGTGGGAATGTTGATTCAAGTCCACCCAGCAGGCTGTACTTGTGTGCTGTTGTAGTCAGCCCAGGAACTCAAAGGGACTACCAGTGATAAGCTGGAGGGAAGGTAAAGGGATGACATCAAGTCATCCTTGGCCCTTGACCAGGGCTACACACATGCTACGTGGCATACAAAGAGGAAAACCTCCTTGGAGCAAGAAGCTGGACCTCATAAAAGTGCATCATAGTCAGGTTAGATCTGCAACTCAGAAGCTCCATGGAGATCCTCACTTCAAAATAATCGTAGATCAGGATGCAGTGAATGCATTCCAGGGCGCCTACCACCATACATCCACACCATGGGAATTAGGTTGCAAAAGTAGAGTAAGCAATAACCTTCAGGAGGGCCTTACCATACCTTGATTCCTTGAAGCTGAGGTGAAGTCATGTAAGGTAACCG
+
-*58./7,),+(+--2+-+.12.2.,,,/4347-*$%&('.6(('.-+1,)(')-..3(%%()&,')((*&(*('$)%*-47'--45+')()-.-(&&()(&+/-(-,2*(())&)(%2'7/+**&%%%#%$*)1&-('$'$()*1/,&(*+24*%(%'$'.+-.*+-52,.-((%%%*)'&'%%$&',/1&+&-'&(&)&--.03-+%/*,/*(+)*'&+1,1123+''''&()'%$%*%&%'&++'&&%&$%(+,,2+'&(($%#$%$'*041(,+((..*/0+,/,$&**')(&$$&%'%%%%'%&&$&&&&-.)3**(+)&$$)##%%#&*.,+''*((&%'&-++%(%%((+,.3,-.%()/)3+'0''*1.*)*(+)%('*+*(,-302+&&()()-))'%$$$,.-()&''(%((&++-+.)*$$,&&.1&.%/)../4&/5-*+&'$&%((%%%%'((*4*-,.,*-,,(,1-2-,/+,)&%()$%%&#%')&'$%')+-&&$%,(('*)&&&'&&(&.,,372*33+&&%%&$&((%$%''($&(,5/0()'(.++%**&&,-+'&%%&$)(%$#&$$&$$()'%&%%%%&',,*/*(&&)05,*(+1*((-('*(*),+(&(+&,)%%$$$')/3((($&(((&%%)+40**)(()+262*)&--./0%,-302+%&&&$-*+..7.4'1756*)+,/4821.,'*()*--/0.2'%'%%,-22*,*/+(%%+-)0)*/,+&-,$*.-034(+&&($)%(-212*&'&%$%%'#%(%*&%$$').''()%%,*)414878,)10145237/-*(&%%$$)*2.())*('*1-/*')4,312*/&+++'(+,,..(&%').2)'%$%$&),.)())(%&%&%*'''#%%%%'$%1/-83+'&*%+((%02/3%$%&($$'*'%*($%&',,.50/+*.3.),-1341/%,%))*''()($('(.-*./&,)-&&*((+454223+*('(*+-/(''&#%*))(+200-2,,*+,+'%)+'-+(*0.9-&,$.+/*$*.'/'+/-$-)).2'($--,6)$&',0,**-,'&()+3519.-23)%%%&/+-..($%&1'-42201'()-'/3--)*+'.($##'%*),+.+/%&%''()*,((,+,*+)'),&+$%(-(0,/4,(*
@1cfaa162-d762-4dca-bcf7-1f2cf86862ae ch=12 read=68941 start_time=2019-12-13T14:52:39Z barcode=BC01 runid=2c9cf7bc05858273f10e7d7ec552fc0bd742dc3e
CTCCACGAGGAGGCAGCAGTAGGGAATTTTCGGCAATGGAAACCCTGACCGAGCAACGCCACCGCGTGAAGAAGAAGGTTTCAGTTGTAAACTTCATTTATAAAGGAAGAACAGCGGCTACAGGTAGCCAGTGACAATACTTTATTAAGCCACGGCTAACTACGTGCCAGCAGCCGCGGTAATACGTAGGTGGTAAGCGTTATCAGGAATTATTGGGCGTAAAAGAGGGCGGAAGGCGGCAGCAAGGGTCTGTGTGAAAGCCTGAAGCCAACTTCAGTAAGCCATAGAAACCAGGCAACTAGAGTGCAGGAGGAGAGGATCGTGGGGTCATGTGTAGCGGTGAAATGCGTAGATATATGGAGGAACACGCACCAGTGGCGAAGGCGACGATCTGGCCTGCAACTGACGCCAGTCAGCGTGGGAGCAAATAGGATTAAGATACCCTAGTAGTCCACGCCGTAAACGATAATTACTACTAAGTGTTGGATGTCAAAGTTCAGTGCTGCAGTTAACGCAATAAGTACTCCGCCTGAGTAGTACGTTCGCAAGAATGGAAACTCAAAGAAAGGAATTGACGGGGGCCGCACAAGCGGTGGGCATGTGGTTTAATTCGAAGCAACGCGAAGAACCTTACCAGGTCTTGACATATACTCATAAAAGGCTCCAGAGATGGAGAGATAGCTATATGATACAGGGCGGTGCATGGTTGTCGTCAGCCCGTGTCGTGAGATGTTAGGTTAAGTCCCGCAACGAGCGCAACCCTTATCGTTAGTTACCATCATTAAGTTAGGGACTCTGTAGAGACTACCAGTGACAAGCTGGAGGAAGGCGGGGATGACGTCAAATCTATCGTACTTATATGACCTATTTCTACGTGCTACAATGGATGGTGCAGAGGAAGCGAAGCCGCGAGGGTGAAACAAAACCCATAAAACCATTCTCAGTTCGGGATTGTAGTCTGCAACTCGACTACATGAAGTTGGAATCGCTAGTAATCGCGAATCAGCATGTCGCGGTGAATACGTTCTGTTGCTTGTACGCACCGCCCGTCACACCACGAGAGTTGATAACACCCGAAGCCGGTGGCTAACCGCAAGAAGGAGCTGTCTAGGTGGGATTGATGATTGGGGTGAAGTCGTAACAAGGTAACCGG
+
-./3..&%/,(()'+,--/1,&)'&),495-6;6763-*&)+25/-./7978/6695328(,-*,+-+).)*)%+(+4-7-1*/,4%-&,)+./)%,+&'*.,(+2,1)-05)1306221,&(&$%'//'.-/,,('(',05-+330.(/,+,-*%)/74668699:80--*'-4-./'-)*(),1110.-+,*.1.36-;--.$,(,*0+)2,226520293+'(*,),,0+-,4/4;20/1/'48732351-+'--((0431--&'&-*-37301242&+-333*/5)**)29400---*,,-../2.,2+)+*0736.**(-*&(').-44221/252.38.,/44-*)0+/.(*15--/+20**$)'-81454:-+.**309873,/04686945567100,)(.00'(*$%+-*1,*'+-6://,87,-0./*-8)59()%)+,,//0/126;9978020//)&*'$''&+22737/405036569584.054-.1578881569595022;2353111114/.800&(*-(2+,-43,,5/+-4755'03*-986:*'+(''(-/2534422;;,54*,,/-3,.-4--.,).-*').0:7388:642/,25887*+0('.22,/+$*)(**+,/7/.-/+'&&'*+0/345-+///4'((,*+-22-))).2.///.536,-.*+%+/'%.30345804/8-00236+,.9;/078864.-,,+*4-)+6.9++%((2+*-..-)(+,/478494-4456509./.6..4012-:.4-120&38354342-)'''&%%)$)/,.//-03.,/0584-((+(0/39;356270-)+,91.-)(*6,/*-,+()++*-,'%%',(($&()/,-/+/.3/298844''(**+--+,*,%(+(*./1.)'))((**%$-022*.-*+/:<74:::<77646:<:-8+,3410127666627011/+++()+,16,-/:080977)),&(----/,,./82/,'--878;89051)-))%//0+*(%)-)'&)&+)+$+,25115-.340202*()())()1.--.793(,)((,3039878733-.668563+&(((&%&&3240+%,++0930/2+,,/,8/0851)'++(,/2344759*6,1:8452
@db7eb22e-15ff-4dcd-b0db-f9e4bec31611 ch=478 read=89764 start_time=2019-12-13T14:52:30Z barcode=BC01 runid=2c9cf7bc05858273f10e7d7ec552fc0bd742dc3e
CTCCTACAGGAGCAGCAGTGGGGAATATTGCACAATGGGCGCAAGCCTGGTACAGCCATGCCGCGTGTATGAAGGCCTTCGGGTTGTAAAGGAAATTACTCAGCGGGGAGGAAGGGAGTAAGAAAGTTAATACGCTGCTCATTGACGTTACCCGCGAAGAAACATAACTCCGTGCAGCAGCCGGTAATACGGAAGTGCAAGCGTTAATCAGATTACTGGGCGTAAAGCGCACGCAGGCGGTTTACTGTTAAGTCCAGATAATGAAATCCCGGGGCTCAACCTGGGAACTGCATCTGATACTGGCAGCTTGAGTCTCGTAGAGGGGTAAATTCCAGGTGTGGCGGTGAAATGCGTATCTGGAGGAATACCGGTGGCGAGGCGGCCCCCCTGGACGAAGACTGACGCTCAGGTGCGAAAGCGTGGGGAGCAAACAGAGTTAGATACCCTGGTAGTCACGCCGTAAACGATGTCGACTTGGAGGTTGTGCCCCTTGACGTGGCTTCCGGAGCTAACGCGTTAAGTCGACCGCTAGGGAGTACGGCCGGTTAAAACTCGATAGATTGACGGGGACCCGCACCAAGCGGTGGAGCGTAATAGTTTAATTCGATGCAACGCGAAGAGCCTTACCTGTCTTGACATCCACAGGATTTTCAGAGATGAGGGAAATGTGCCTTCGGGAACCGTGAGACAGGTGCTGCATGGCTGTCGTCAGCTCGTGTCGTGGCAAATGTTGGGTTAAGTCACAACGGGGCGCAACCGCATCGCGTTGCCAGCGGTCCGGCCGGGAACTCAAAAGGGAGACTGCCAGTGATAAACTACTGGAGGAAGGTGGGGATGACGTCAAGTCATCATGGCCCTTGACCAGGAGCTACGATGCTACAATGGCGCATGCAAAGCGACCTCGCGAGAGCAAGCGGACCTCATAAAGTGCGTCGTAGTCCGGATTGAGTCTGCAACTCTGACTCCATGAAGTCGGAATCGCTAGTAATCGTGGATCAGAAGAATGCCACGGTGAATACGTTCCCCAGGCCTTGTACACCGCCCGTCACACCATGGGAATTGGGTTGCAAAAGAAGTAGCAACGCTTCGGGAGGCGCTTACCACTTTGTGGTCATGACTGGGGTAATCGTAACAAAGG
+
,,0.((*(-*&)('//-56.24-,1.-9.++,,//08,.-('*,'*.040/()++01396886612'&%&&,**,53615+3+63,/3:-+((*&((&','&)*-;;*+0//0.7/'*,,2')..).-1-5+/+)'(*.0$3&+'00.0&-.(')''0%()%%$$+)426:,.68004-++'()/132/+*&*&)*)*-0/0,9,5,25%)*)*,-,*.+*455;40236/21/()./7459-'&3//010/38'''((&&(+044--41(26*-6,,'4,44;889:.---,1&&(--./7)'%$%%%&&,,+)*).4-),//1*+'/)/,**9:873&76797//0'+-27,+*)*30-,,*-*032383/50-+(*.,)+()21+,2664*1/),.)++*).,03384.-*,++,+41866''((+1+/0'&(-/+*--.3:1.08856870334:578<9..,-,3423/8/%+%'(/500/73,&(&*#*%*',(.+,./3.,+),$*+00/927152348910((+)%$$&02483-,+*50<;72.)&''(&*,6,01272+',1,+.'0%4)24,8771,-.%1%'*)/2;8492:1/-3,63)421'*,&)(//4/.11+..1/93242/0+''&-2,.:<02,,+)+-()+*&)*'**4124121-79446:673,,++'+(0*-/33/12<:97:9585-,..0587664/)&%&))%&0*)*..50+&(*$'(/5(,-**(**-*($')*-'($,*&%''*,/20-/**(+',006114050((*(%)(56:9:&42124,'%))&(%./,/-0538740973/./01885.,/0896*+&',/)&&%'(0*00(***$&&&'&('&'*(*)012550)0-,+&&*+,576-0.+*(*.32&..8039440119200238:92888/4)/*-3/0-.21124.8/.)%)(,+--*.045320377897*,&$'008332989:68-*+,(/1053,(-(1445:75968;8-3($*569392211-.6/05/'+11206:,.,51*)*+-6629/0)48*&+)(**&)'*)$&&+&+57,,0-332202812+300044341--++,-42(&%''.*-.4139(/+
@6b540344-2699-4c0c-bc18-1f63560244fb ch=140 read=97036 start_time=2019-12-13T14:52:11Z barcode=BC01 runid=2c9cf7bc05858273f10e7d7ec552fc0bd742dc3e
CAACAGTAGGGAATTTTCGGCAATGGGGAAACCCTGACCGAGCAACGCCGCGTGAAGGAAGAAGGTTTCAGTTATGAAGCTTCTGTTATAAAGGAAAGAACAGCGGCTACAGGTGGCGAGTGACAGTACTGATAGAAAGCCACGGCTAACTACGATGCCAGCAGCCGCGCGACATTGTTAATGCACGTAGGTGGCAAGCGTTATCGGAATTATTGGGCGTAAAAGAGGGCAGGCGGCAGCAAGGGTCATGGTGAAAGCCTGAAGCTTAACTTCAGTAAGCCATAGAAACCAGGCAGCTAGAGGTGCAGGAGAGGATCGTGGAATTCCATGTAGCGGTGAAATGCGTAGATATATGGAGGAGGAACTTACCAGTGGCGAAGGCGACGATCTGGCCTGCAACTGACGCTCCAGTCCCGAAAAGCGTGGGGAGCAAATGGATTAAGATACCTAGTAGTCCACGCCGTAAACGATGAGTACTAAGTGTTGGATGTCAAAGTTCAGTGCTGCAGTTAACACAATAAGTGCTCCGCCTGGTAGTACGTTCGCAAGAATGAAACTCAAAGAAAGGAATTGACGGGGGCCCGCACTGAAGCGGTGGAGCATGTGGTTTAATTCGAAGCAACGCGAAGAACCTTACCAGGTGTGACATACTCATAAAAGGCTCAGAGATGGAGAGATAGCTATATGAGATACGGGTACGTAGTTTGTCGTCAGCTCGTGTCGCGAGATGTTAGGTTAAAGTCCTGACGAGCGCAACCCTTATCGTTAGTTACCATCATTAAGTTGGGGACTCTGGCGAGACTGCCAGTGACAAGCTGGGAGGAAGGCGGGGATGACGTCAAATCATCATGCCTTATGACCTGGGCTACGCACATTTCCACAATGGATGAATTGCAGAGGGAAGCGAAGCCGCGAGGTGAAGCAAAACCCATAAAACCATTCTCAGTTCGGATTGTAGTCACAACTCGACTTCTACATGAAGTTGGAATCGCTAGTAATCGCGAATCAGCATGTCGCGGTGTCACGTTCTCGGGCCTTGTACGCACCGCCCGTCACACCGAGTTGATAACACCCGAGCCGGTGGCTAACCGCAAGGAAGGAGCTGTCTAAAGGTGGGATTGATGATTGGGGTGAAGTCGTAACAAAGGTAACCGG
+
$*)+,%0%'+(+*/8<:0/7//3/.-((%*-)7.+*,/0+&'*.70/0-***/--2,.--(++-,/9,+'-)3%.$*+%),0771821-:9,+).2-'+8/.../70005)+'$(&&%%&),22&,1++,%&/)',.*.04-./+,-1003,+,&(,4,,**).5/1-+))&&+,5*/,4*.%+&)(6000--2*-2,..9..-4--/,2,'.+155,-,/:/*(,.-+*'/0-.7.(+)('-2800+43051.11+,226/,)'(%.'(-+0'++4.,7.697//85.946860/-+()&(-113/0)(,+2804504/3*1,4/0))&%'*+/962336/588/735322'-1/-40+..'+&&)*2:265684),))+45:41111/9/7098986.-.-))+*++*-,3-('/3//-178;87+&(+4;953'&.)+*),8/53+)$+%(*/**++33548-*+*)/--,//06980110;394953//3**-46.0449255*2-8,2*%%()',)'&##'*-,10'(+)'+/135953/.3((-102.54./4*2+&***')('.*--/.-23.*0)&&&(')(,$&.856/*,-120.225<:79640+.-),0*.+),,0(,/1-2.*05-1/2(.*-.10..-//4577)084.3)++'*.28+***,/0000/2-.-.04558'6//,111130;**.964.,,--3677993266668325'.46087()310,+)-&'10-/-).1*)+22,,+7-52;45/-.-))/+(%&)(12.03551*/-*+/10456/+,,,23/*'&)10,(,-(/,.0/:;31865778:8;,,-:;;16,0,))+)*+2-11.,,3)-**')#('&('(+5<88;0/,$%)&*')(&*+($'&'$&)&**)((*'+-)/-''37934;6-1289432,9<959*13990.*4*,-:9:,(,++1124.+)-'(+-/3/8//1;/70962533/01/300/1-,1.1//.0<:;978,+0&++,--063/4.0-/,/+()%&&().224;4//657443,,/.0**+-0-,0;-*./06692500/012612-).,/*+(''(3386517+0328:.-5-0012246/(00-)*,++2014567<*3-35:8771
@092aebcc-62e5-4450-84c5-a21862e58986 ch=150 read=92151 start_time=2019-12-13T14:51:41Z barcode=BC01 runid=2c9cf7bc05858273f10e7d7ec552fc0bd742dc3e
TTGGTATGCGCGTTCAGTTACGTATTGCTGTTGGTGCTGATGTGCTCCTACAGGGCAGCAGTAGAATTTCGTGGGAAACCCTGACCGAGCAACGCCGCGTGGAAGAAGGTTTTTCGGATTGTAAACTACTGTTATAAAGGAAGAACGGCTGCAGGAAATGGTAGCCAGTGACCGGTACTATTAGAAGCCACGGCTAACTGCCAGCAGCCACGCGGTAATACGTAGGTGGCAAGCGTTATCAGGTGTGGGCGTAGGGAGCAGAAGCGGCAGCAAGGGTCTGTGGTGAAAGCCTGAAGCCTTCAGTAAGCCATAGAAACCAGGCAGCTAGAGTGCAGGGAGAGGATCGTGGAATTCCATGTGGCGGTGGGAAATGCGTAGATATATGGAGGAACACCAGTGGCGAAGGCGACGATCTGGCCTGCAGCGGCCTCAGTCAGCGGTAAGGAGCAAATGGGGATTAGACCCTAGTAGTCCCACGCCGTAAACGTGAGTACTAAGTGTTGGATGTCAAAGTTCAGGTACTGCCAACGCAATACGTTACTCCCGCCTGGTAGTACGTTCGCAGGAGAGCTCAAAGGGAATTGACGGGGGGGGGTACACAGAAGCGGTGGAGCATGTGGTTTAATTCGAAGCAACAGGGCACTTTTAGGTCTGGCGCGAAACCAGAACGGAGATGACTGCCAAGATACAGGTGAGTGCATGGTTGTCGTCAGCTCGTGGCGTGAGATGTTGGATTTGATCCCGCAACGAAACGAAACCCTTATCGTTAGTTACCATCGGTAAGTTGGGGACTCTGGCAGGACTGCCAGTGACAAAACGGAGGAAGCCCGGGGATGACGTCAAATCATCATGCCTTATGACCTGGGCTACACGTGCTGCAATGGATGGTGCAGAGGAAGCCAGAAGCGCGGAGTGAAACAAGACCCATAAAACCATTCTCGAGATTCGGATTGTAGTCTGCAACTCGACTATGAAGTTGGAATCGCTGGTAATCGCGAATAAGCGTATCCAGTGAATACGTTCTCGGAGCCTTGTACACACCGCCCGTCACCACGAGAGTTGATAACACCCGAAGCCGGTGGCACAACCGCAAGGAAGGAGCTGCCAGGTGGGATTGATGATTGGGGTGAAGTGTAACCGGTAACCCGG
+
$,-,,+'&&((*)2/,,4/%-)0(,,)0/1/9,//../0.4'2'(*04345(3+%%%+)(*(%'&%.-)(&)%)')+-,;0///410..,0*3138353.,('((+++1,656.1/8114.02:404+,*).-,,6.&2)/+''0.+7/.&/00.*2-,4242339*-,-+/&)&'%'*+,1(&),)25/1/0--1)*('+/&+*(+0-&+))/,+'(-%-122/3/3(&$$()042105%1%%$+(/130#$'+)(*+/)*'&)20/*11)&/7603141342++*+$(+*+'$$%$$&$$&*(.%+1-.$'-2,03.*10/0//++*//06547)(-'-537:9;:/8.8/57*+'%&()0710)&2**)-/564643*/*442//)..-2483564;4-/*0-23720/0+((0393420$*&*+,,.*)*&&%%''*)&+,(,,133-&(.,),/**++5+++*)+*+,4-)/.17121.,+&*('+),520((')-6*4+3-/+/84.-7.('&)&&%$+()$.%+&&$#$&/*)*-01*&&&#%&('()),,1.,()')/'('$*32/5+.,*+0/5746)+.21..+%($(&((%())+18779.00'+$&'.174.504))++$'&%%%(,*,$(&'(''+0,,(*&&#$#&(','%)%$$((''$%&&()%$#%&(+-)3'/))*&)**//0..04-.0255167785/7...8311-.-&((-&-.'&()43)&+.+1*'($'&))%,-(,,-/5'25(+*-*./-//'%+%*')-*08/14963-1,)),+-%%*.)//13+.,*('(0**'((&')('+56.1144373561,122334%3/*3100689205.-0..*+'/&/2(50931.-03),'&'))/-)4).+)&)''&,,/+)),(+/()/7*,.7,+-/8;90845965/+&(&/-1*/'5()+1150*+++%+).*')'**05105:5:4;15(*,(---.,-(())1,+(&')2....',-//;579429324-4)-4222,./0//,18-60-+)**-**-++*)*0+**(*$&$(,,'*-))-0320*)$&*)-0-023++)'('&)(*()'**/,.3.,/-+*-0.40+*...,-,)+,/00.&(*&'.+3*48
@700ecc02-b668-4b8c-a6b8-39b65a621ada ch=305 read=179000 start_time=2019-12-13T14:51:41Z barcode=BC01 runid=2c9cf7bc05858273f10e7d7ec552fc0bd742dc3e
CGGTTACCTTGCGAAGCTTCACCCCAGTCATGAATCACAAAGAGTGGTAAGCGCCCTCCCGAAGAGTTAAGCTACCTCGCTTCTTTGCAACCCTCCCATGGTGTGACGGGCGGTGTGTACAAGGCCCGGGAACGTATTCATAATGGCATTCTGATCCACGATTACTGGCGATTCCGACTTCATGGAGTCAGTTGCAGACTCAATCGGACTACGACGCACTTTGAGGTCGCTTGCTCTCACTTGGTCGCTTCTCTTTGTATGCGCCATTTGTAGCACGTGTGTAGCCCTGGTCGTAAGGGCCAGCGGTGACTTGACGTCATTCCACCTTCCTCAGTTTATCACTGGCAGTCTCCTTTGAGTTCCCAGCCGGACCTTTGTAGCAAAGGATGAGGTTGCGCTCGTTGGGACTTAACCCAGACATTTCACAACACAGGCTGACGACGGCTGTGCGGCACCTGTCTCACGGTTCCCGAAGGGCACATTCTCATCTCTGAAACTTCCGTGGATGTCAAGACCAGGTAAGGTTCTTCGCGTTGCATCGAATTAAACCACATGCTCCACCGCTTATTACGCGGGCCCGTCAATTCATTTGAGTTTTAACCTTGCGGCCGTACTTGGGCAGTCGACTTAACGCGTTAGCTCCGGAAGCCACGCCTCCAAGGGGCACAACCTCCAAGTCGACATCGTTTACGGCGTGGACTACCGGGGAATTATCTAATCCTGTTTGCTCCCACGCTTTTCGCGCCTGAGCGTCAGTCTTCGTCAGGGGCCGCCTTCATACCGGTATTCCTCCAGATCTCGCACTTCACCGCTACACCTGGAATTCTACCCCCCTCTACAGGACTCAGGCTTGCCAGTATCAGATGCAGTTCCCAGGTTGGGCCAGAAGTTCACATCTGACTTAACGAGCCGCCTGCGTGCGCTTTACGCCCAGTGAATTCCGATTAACGCTTGCACCCTCCGTATTACCGCGGCTGCTGGCACGGGGTTAGCCAGTGCTTCTTCTGCGGGTAACGTCAATGAGCAAAGGTATTAACTGCTCCCTTCCTCCGCTGAAAGTAGCACAACCCGAAGGCCTTCTTCATACGCGGCATGAAACGCATCGGGCTTGCGCCCGGTGTGCAATATTCCCCACTGCTGCCGTAG
+
8&--)(,')(%%('&%'/2:.773+003/)*)+97736/3)%&'(%..+'&()2842-1+(,))'(9-7.,//(--*%#)1;/790.86+21+'.94-13/--(*-1/86012),43438776936(,-***+'+*,2.%#%%)/1..368)+-7/+')),.0+/%%'''0.-/,+*46;7013.+--/()%(&%(),7895;19+6.3++*+%-*,'+*1,(*&+,/-446--,,'&$&'(./,-%(0-66.69.)0034523817.+&'$''(43313+.0117,,25764+7-(,/++&%%('(&(&'()'./07)*217),37<:715))+01-134//,-+.08877))3()+413,*''(24.96300,*&#&'*01,3-/.+,04370217686/1*+-,2131+0/('&&'(*2)---..-*/-/7853'3102&.(&$&&,),+),,&%-20/./1:8400+'&&/1+*&)+294/25520-((,/(026/-..4;98135/21,4;44934(*,0957:9485/9***-.'%-+.+0*+,()12367-,',(%&&$$('$%%(*4,24'%+,6:884-/5*,-73<<0-05.12.,1.80-/.(('-576(31/-+,,2/6.001.7,*+2/*+,()(,0.103847'0*-2/4,+/056915*0)-2643515787<91*0*))30705..29,/)(('*++/011:3675487,')),-,%+*(%%&&&'(&-2/11078974.22289275),03),)')%'%&&,)14'1.//:1604-,-,,)(%$%%(-.556;244,.)-.,)-)*/8/0*1-031-,+(%**2858:9',4.4.-49&+0+-1++,,,75775684,0706&,*1,#&&%(,6.-1134,+('')2.3$&&/4&)%'(,3440.))'*$1*+*'&%)&(+-:/4433525111/6,,+/74038)/1260395509/.-),,1+(,*4*).5.--8*77578;69;87/7'(-,4954320400+53+.)%''&(,0,),%*)4:,492+-23).32/1*&*%%&'((+/41((3+3487;74:5))'*&&',)%$%.0+1..,03)86226/2-88,'$+&'%%)*+-70768--//.-.,/)),--
@86678ead-3843-4937-b164-7afc59220f2a ch=329 read=72999 start_time=2019-12-13T14:51:19Z barcode=BC01 runid=2c9cf7bc05858273f10e7d7ec552fc0bd742dc3e
CTACGGGAGGCAGCGAGTGGGGAATATTGCACAATGGGCGCAAGCCTGGTATGCCGCGTGTATGAAGGCCTTCGGGTTGTAAAGTACTTTCAGCGGGGAGGAAGGGTAGAATAGCCGCAGCACTCGACCGGCGTTACGCAGAAGAAACACCAGTAACTTCCGTGCGGCGGCGCGGTAATACCAGCGGAGGGTGCAGCGTTAATCGGAATTACTGGGCGCAAAGCACGCAGAGCAGTTTAATTGATCAGATATAAATCCCAGGCTCAAACGCAGGAACTTCACCATTTTAGCAACGGAGTCTCGTGAAGGTAGAATTCTGGAATTAGCGAGGTGAAATGCGTAAGTCTGGAGAAGTGCGCGGTAGCGAAGGAGCAGGCTGCTGGACTGAACGGCATCGGTGCGGGGAGCCGTTTGGTTGATGCTGGTAGTCCCGCAAACGGCATTATCGACTTGGAGGTTTGAGGCGGCTTCCGGAGCTAACGTTGCAGTGCGACCGCCGCAAATTACGAAGACCGCAAAGGTTAAACTCAAATGAATTGACGGCCCGCACAAGCGGTGGAGCATGGCATCGGTTTAAGTGTTACAACGCGAAAAAGAACTGCCTGGTCTGACATCCGGGAAGTTTTCGGATACGAATATGCTTCGGGAACCGTGAGACAGGTGCTGCATGGCTGTCATTATTCGTGTTGTTGTGAAAGAAATGGGTTAAGTCCCGCAACAGGCGCAATACCTGTTGCAGCGGTCGGCAGAACTCAAAGGGGCTACCAGTATTGTCAAGCTGGAGGAAGGTGAGGATGACATCGTCATCATGGCCCATACGACCAGGGCTACACATTTCACAATGGCGCATACAGAAGAAGCGAACCTCCTGCGAGCAAGCGGACCTCATAAAGTGCGTAGTCCGGATTGGAGTCACCGTATTCCATGAAGTCAGATAGTAATCGTGGATCAGAATGCCACGGTAGAATACGTTCCGGGCGCTAGCACACCGCCCACCGTCACACCATGAAGGTACGGTTGCACCAAAAAGTGAAAAAAAGGTAACTAACTGGAAGGGCGCTTACGCTTTGGAACTATGACTGTAGGGTGAAATCATAACGGAAGCCAGAGAAACGACAGAGCAAATGATTCGCCAGGCTTCGGCTCTTTCTTCAGCACCAGCAATACTGCTTAC
+
%(&(292-.2,&++&&),-.1,-54-8,*+''+4.+/,)$&./%+%(++*,*(.(((//02/1*0-*(0+),,&1*+)'&.0,$*%')18,,--.48.)-,+).-((('&#($$%&%''&+%***))%&+)*(+%#&$%)%+&$)'$$%'+''**('+**,-3/1*3.&,,.*.*))&'$'%%'*).*++&$&(*)-00:07-4(/++6+,-351++$%*/-(,,.*32/-/1&34:7+),&%&&)%&((&''-))+/+&,8666/8+,.2$'*(&(-+)$%$'+../(%&''%$('(+,*)()(&&)''('*)+('$*),','%'*'$&+,*)+'$',-.0,'+,2512*+''($%&-*3,'')*-*)''%)$&&*+-,224+$$%$$)%%&$'%'%#%$'/,&&%(&%&'$&()))&)')($%'%**0*($'$&$%%&)&'(&,,,,)('-*&+'&&$%#((%'&'*+1(0,(+--2./+.+&&%')$(*12+'+)%)+*/).*,&''&$/2-0.3,,4*,'.&(%%+10+(')('(##&%&,(&*)*+,'**/+,-*((&)$$$%&()*37),($&&&('+/120)(,,/2)&''&&#)'&(%&%#$)+-*-%(,)+((398..-3-)'(%%%#%&%%''&%(($%'$$$%((03.-+,/20,.,-+//0,,)$)$%),,-1275*/+))%+/*&)0,*,.,,1-/)).5(*/110&&01.*+&$#$$%#,)'($&&*(()-''%*$&((*),*(++)*.&.2.'*%&&&**&&&()()''()*...*&)/-02/.(,(('()-/00,+22-(&&&'+/1**(/+/+,&'%'*%('(-2.,6.-.+)'*&&*)%)(&')'%&%'++()+()*,00),.753-1/'&)-/*/+)(''-,-,-*+1,0.*,,+%(%$$%%)*,(()/6/00$'%%%'&++,+'**1.13++-3-482.0//+$&%$##((0/0((-+0')''(+&)')/.30)&)'))*(+(/112*%&'&'%%''(-'(&,+'160+'((*-./..)&%)''&$&#&&'(''*')))(+&$&$%)'&'+'*'%'((()+'&%(+(%%(''&'%&'&'&'%$$%$$&&$&($%%&'&&%%(')&&(%*)+#$%%','%%&$%$(&(16+67-&%&$'($#&+6'&'$#####$
@e825b35f-3023-4b14-b60b-712fd14c0339 ch=287 read=112743 start_time=2019-12-13T14:51:17Z barcode=BC01 runid=2c9cf7bc05858273f10e7d7ec552fc0bd742dc3e
TGCCAGAAGTTGTCGGGTATCTTTGTATTAGCCTTTCATGTGGTGCTGATGTTGCTCCTGCAGGAGGCAGCTGATGGGGAATGTGCACAGTAGGGAGCCACAGGTACAGCAACGCCACATGGGAGTGAGGTTTTGGATCAGCAAGGCTCTATCTCTTTAGGGAGAGATGTGGCCAGGTACAAGGGAGAGCCACACAGCCCTTCACGTGTGCCTTGGCCACTGATAATGCATGCGTGCTTGACGTTATCAGTTACTAGGCATCTAAAGGGTATGGGCGGATGATTAAGTGGGATCTGCAGAATGCAGGCTCAACCCGGTGCCATTTCCAGAGCTGAATTTATCCTAGAGTGCAGGAGAGAGGGAGGTGATTCCTAGTGCCAAAGGTGGGAATGCATGAGATTAGGAAGAACCTTGATGGCAGAAGGCGACTCTGGACTGTAACTGAGCGCTAAGGGCTCAAGCATGGGAGACAGAGCAGGATTAAGATACCCTGAGTAGTCCACTTAGCAGTCAGATTACCTAGGTGTGGGGTTTCTTACCTCCCGTGCCGCCACTTCTTGCATTAGAAGTATTCCGCCTGGGAATTACGGTCCATAAGATTAAAACTCAAGAAGGGTGGCAGGGACCCGCACCGTGTGGGAGGCATGGTTTTAATTCAGGAAACAGCGCAGGGCCTTACCTACGCCAGCATCCCATGCATTACCTCTTAATCCAGGAATCCCAGCGGGGACAAGGTGACAGGTGAATTGCATGGTTATCAATCAAAAGCTCGGTATCGTAAGGATGGGATTAAGTCCCGCACGACAGGCTATAAGCCCTTATCATTAGTTACCACCCATTGGTTGAGGACTCTGGCAGGACTGCCTAGGTTAACTTAGGAGGAAGGAAGGTAGGATGACGGTAATCAGATCATCATGCATATGTGTAGAATACACACGTACCACAATGGCTGGTACAGGAGAGAGATGCAATACCGTAGAGGTGGAGCCAAACTTTACAAAGAGCCAGTCTCGGATTCCAGGTTATAGAGGCTGGAAACTCGCCTACATGAAGCTGGAGATTATAGTAATCACCAGATCAGAATGCTCCTTGGTAAGATACATTCAGGTCTTATACACCGCCCATCCCGCAGGAGTTGGCAATGCCAGAGAGTCCCGTAGGACTAACCCGCAAGGAGGCAGCCGAGAGGCCAAGGAGTCAGCGATTAGGGTGGGAATCCTTAACAAGGTAG
+
$#"#$)+)'--),/&'$))/-17-+0'3)&$'$%'(((+$($('-06332).*&'*13.,))0,&))(%$#$'&-)/4,+-0/7+++(($%&)+*%',/)+*)'&$'(&&*'**..'%$&++(%($'&'',-.&.+73*'%$'*&++-.3.2-3)/+)$,2)'((*0/*-+&$$%(()(-3(1/(&)%'+3)((('(/.(**(&''((*)+('&.)3/&'(()-+)*,.0-*$''(&)))&'(.9../*)-,'+*'-2.&+&'+/,(/)%&()/((.8343/)1.3+2.443-+*&&)).20+,,)0*,..,.3*((/*)+*+5--+)(*+,2.)+2.,)(+'%&**,-00156/(''%).)(,'$)-,6.0+++**-(*&&&)'+(,()+03,2,+,-+2*.3+-+,')&$#&$+*+)''*+(,*+*0++&&*'-((&*''%%$%'%&()'*(&&)/**'%'.-5/(&%%&&'&3144*/+')*,6+15*,,%(*(+-,*''(%&'&'+,$&(&&$#%'(+-0+(%',75-4-'&&&,/*-5(%/%*/+/2)(*(###$&'+-)(('$&$(*)()-/&&&&%$*&)+1713*%%''')/*,/,%+((')%(&)0*+2+-*-5,+28/$%$&$%'$$%*0)-2((+)('26,270:2.'&&&'&()*'-%'(%*'%%(-*)&'#%%$'*&/35-&-&)*/5*-.-/-1/512-',)''*,-((,,(',0-,0,*+,-04,.)+'%#'&()./1,'*)+*,(*+&)+*&*+-'()&/,(*''0%%*(/5*02,1107.'$*'))'/')**%$&$%%&+'*()*/-25('''$%&'13+*22&*)))$2505640'%%%)710.)./-$*++.*&')&'/+*.))/-/+-(('$(-)1/++&&$%*(0+%023+*.&'#&%))1,,%%%%&-&'*()')(.)+*))+1.,*'*(-*-/1.))+))',,.).-,,&..03''&+/+-,'&//*/1---)&%-4)')'151*/2''%.%7,/**-3.;,-$'&'*')+,-(+,-1$'$&$%&-((&((4,+&%%-,/../.11-,)0+'(//.,'&'''++,$&%(***1+,.),*+12(*-///2,.)+*-*%&%&')*%%#&$(+%'+*'$&'(,',*$%%&'(+,1%&)%(+-.*+%/.'&*.2).*,0'&&%&,)(&))(&(&'(%''(**)+(2'%*+'**&%'%*.+/+1*./0+.*)$
@0c8de152-0314-43b8-a927-a63b77864b10 ch=188 read=206447 start_time=2019-12-13T14:51:11Z barcode=BC01 runid=2c9cf7bc05858273f10e7d7ec552fc0bd742dc3e
CGGGAGGCAGCAGTGGAATATTGCACAATGGGCGCAAAGCCTGATGCAGCCATGCCGCGTGTATGAAGAAGGCCTTTCGGGTTGCGTACTTTCCAGCGGGGAGGAAGGGAGTAAAGTTAATACCTTTGCTCATTGACGCTACCCGCAGAAAGCACCGGCTAACTCCGTGCCAGCGGCGCAGTGTACGGAGGTGCGGCATTAATCGGAATTACTGGGCGTAAAGCGCACGCAGGCGGTTTGTTAAGTCAGATGTGAAATCCCCGGAAGCTCAACCTGGGAACTGCATGTTGGCAACTGAGTCTCGTAGAGGGTAGAATTCCAGGGTGGCGCGTTGTGCAGTAGAGATCTGGAGGAATACCGGTGGCGAGAGGCGGCCCCTGGACGAAGACTGACGCTCAGGTGCGAAAGCGTGAGCAAACAGGATTGAATACCCTGTTAGTCCACGCCGTAAACGATGTCGGCGGAGGTTGTGCGCAGGCGTGGCTTCCGAACTAACGCGTTAAGTCGACCGCCTGGGGTACGGCCGCAAGGTTAAAACTCAAATGAATTGACGGGGCCCGCACAAGCGATTATGGAGCATGTGGTTTAATTCGATGCAACGCGAAGAACCTTACAGTCTTGACATCCACGGAAGTTTTCAGAGGTGAGAATGTGCCTTCGGGAACCGTGGACAGGTGCTGCATGGCTGTCGTCAGCTCGTGTTGTGAAATGTTGGGTTAAGTCCCGCAACGAGCGCAACCCTTATCCTTTGTTGCCAGCGGTCCGGCCAGAACTCAAAGGGGCGCTGCCAGTGATAACTGGAGGAAGGTGGGGATGACGTCAAGTCATCATATTGCCTGACCGGGCTACACGTGCTACAATGGCGCATACAAAGAGAAACGCGACCTCGCGAGTAAGCGGACCTCATAAAGTGCGTCGTAGTCGGATTGGAGTCTGCAACTCGACTCCATGAAGTCGGAATCGCTAGTAATCGTGGTCAGAATGCCACGGTGAATACGTTCCGGGCGCCCAGCGCACCGCCCGTCACACCATGGGAGTGGGTTGCAAAAGAAGTAGGTAGCAACCTTCGGGAGGGCGCTTACTACTTTGTGATTCATGACTGGGGTGAAGTCGTAACAAAGGTAACCGG
+
'%//*.0.7167.)1+')-*1--,/10;55;896,940$)'''&($$%%*/.1/12-/122336754*))*)+))/(,*()('%$'(''&&%,'&))239('))()+/)&()/2,,14090/0026-,56829220,.01117*&&'%-+(&(.1.1-,+/1/395/2,+)#''&,-)*((*$%%()*&'%&%%(+.,0602/1&-(%*'*,777543309-*,//0222-,/1'4:<6-0;2506:65670-,26,'994*)3'&(,1202/+('(((/6411/1-))'+)20622-23434454($+,*./.-0-201*00*&(('())()+../%('(((%+4559-+2*2/./49;9807//-*'(*-1,595,,0502/-3,.,00004679/2:98,)*+((()'*+.21<43(..*/)'-+,218-+/-/.036601-/-(+08&,,+++-.24-++%)).0./3611&,2./904,)*,'+&,+*3*)(..1945044133:877).)'$''1),--#&$)12033<<89999;--.06160563:<7-8-&))-.2377,3/'&(**+/00-,-369:2829/+*,+-494/7037/291*,**+'&&&*-+++.342/01//0-/9;;92.'&&*)-),212657;889.::1921/./0,/44955/1,,,//989;886780000182,2,*,.074033<7;446530080)*7758432000438:1+-24605;*(2005;837486566,6,(,.51668;4+43..-0016<343//.)++/11-.*.*1.-49906225620/(*),0287-0(-)&*.&+,0')(,)11/+,+.2887637209423035356)(+(+/'&(**/1:8857+*)(08365;66763444;756:;8740.0219(,'.)--*,./49453116/-01/.+./-7.//302/06610,'(+))*%6&&*.*+-/.-33(*)14*+0**.-013.'1,-),+(&''$().6009++-,+--/6012.+(((221294.73/*%()(+)5,+*''(5+4/9/&4/)*4*96/8,**'%)..,+2035;542211259400-4.,-4348;78<(/-12;;:,)
@bc207f6a-941e-49e7-b79d-120ab0081b0f ch=221 read=77982 start_time=2019-12-13T14:51:00Z barcode=BC01 runid=2c9cf7bc05858273f10e7d7ec552fc0bd742dc3e
CTCCTACGGGAGGCAGCCAGTGGGGAATATTGCACAATGGGCGCAAGCCTGATGCAACCATGCCGCGTGTATGAAAGAAGGCCTTCGGGTTGTAAAGTACTTTCAGCGGGGAGGAAGGGAGTAAGTTAATACTGCTGTCATTGGCGTTACCCGCAGAAAGCACCGACTAACTCCGTGCCAGCAGCCGCGGTAATACGGAGGGTGCAAGCGTTAATCGGAATTACCTGGGCGTAAAAGCGCGCAGGCGGTTTGTTAAGTCCAGATAATCCCGGGCTCAACCTGGGAACTGCATCTGATACTGGCAAGCAGGTCGTAGAGGGGGTAGAATTCCAGGTGTAGCGGTGAAATGCGGCCAGAGATCTGGAGGAATACCGGTGGCGAGCGGCCCCCCTGGACAGACTGACTAGCTCAGGTGCAGAAAGCGTGGGGAGCAAACAGGATTAGATACCCTGGTAGTCCACGCCGTAAACGATGTCGACTTGGAGGTTGTGCCCTTGAGGCGTGGCTTCCGGAGCTAACGCGTTAAGTCGACCGCCTGGGAGTACGGCCGCAAGGTTAAAACTCAAAATGAATTGACGAGGGGCCCGCACAAGCGGTGGAGCATCGCGGTTTGAATTCGATGCAACGCGAAGAACCCCACCTGAATGCTTGACATCCACAGGAAGTTTTTTCAGAGATGAGAATGTGCCTTCGGGAACCGTGAGACAGGTGCTGCATGGCTGTCGTCAGCTCGTGTTGTGAAATGTTGGGTTAAGTCCCGCAACGAGCGCAACCTTATCCTTTGTTGCCAGCGGTCCGGCCGGGAACTCAAAGGAGACTGCCAGTGATAAACTACGGAAGGTGGGGATGACGTCAGTCATCATGGCCCCTTGACCAGGGCTACGTGCTACAATTGGCGCATGCAAAGGCGACCTCGCGAGAACAAGCGGACCTCATAAAGTGCGTCGTAGTCCGGATTGGAGTCTGCAACTCGACTCCCATGAAGTCAGGAGATCACTAGTAATCGTGGATCAGAATGCCACAGTAGATACGTTCCAGGCCTTGTACACACCGCCCGTCACACCATGGGAGTGGGTTGCAAAAGTAGGTAGCTTAACCTTCGGGAGGCGCTTACCGCTTTGTGATTCATGACTGGGGTGAGAAGTCGTAACAAAGGTAACCGG
+
**2++-7&62*/2+)+2*,.8787*+-*,+1--/43:889786799+8;9211/**$**/0/13/0157867/6/(&++*./87;77;72601-:42./,/0*(&*)+17.*.+-+*+'%%)((')1*2+(***+.)'*%0&3*5216.093.,'%+'($,24,*$'&--./1818427122-./8-52;,7+++-,*)++(+,85+)*--5/5/3/50.5.,1'(9<:9872:;//22/'/)*21)3/7.4/901.09&(*1,'-+,0**.+*,2/02727;7.647544553,----1+.)('$&(*.1103.-*-043,.---0-1.0/143+%$',165649811.)(&&((++,,0685*+.*0.-/1+*)+,()'''.)41926*(4853*+300//,'$%,0,'1,+641-/4-)*.074))&$+8:69%()%/./(+.96<523:8679712435748291.-./.92/,,+14224061//666((4,1.4././833/1+3.-0017:331/231-,+/032;9:;99-*'&&+,+011-/.2(.+.,;96+51088*&%1'6.545/'-3/007*%)$%%'*.+663+'*,14/11-0.2/%/'2,3*+03447522-+,)-2,+%%%1+44%&(%(/'--1289/./%0(.,+.0<84,5,-+,,631-,0../137359/8:697789:5858'1/358988797647478620++**//03/9///16:00775:4261/-208+-3719,)314654/,%*+-:3/83./:67<707586421502'4,0-0:14;0+,))%210,6,++.-,/7,,*$)**(*)90289-/8759774)(&(.11/2)--/4((('*.75012*&%)'312.(&+&+(/416857(61*)''''(*.,34810&,,012'/1514746&&)2--068765/1*53/)10.:250-*,004.5+../)+++76*,7425002%/.*'*(621,/005334688;65.%&),/-1/+/%/0++41/0,,0-*(,46-1.).),'++06..1,-/4.--.-2868/'(+05348034:2+)./554220/2232:7<92;1-13*'()&&+'$'-,2.046626./-*)+(05+)*+%(*)*4076945:++,-688768
@c02baac6-ca29-481b-9d0c-e7642c7c2edc ch=191 read=237052 start_time=2019-12-13T14:50:50Z barcode=BC01 runid=2c9cf7bc05858273f10e7d7ec552fc0bd742dc3e
TTGGTTGCGCCCAGTACGACTTCACCCCAATCATCAATAATCCACTTGCCGGGCGGCTCCGCTTCCTTGCGGTTAGGCCACCGGCTTCGGGTGTTATCAACTTTCGTAGTCAGCGGGCGGTGTGTGCAAGGCCGAGGCATGTTCACCGCGACATGCTGATTCGCGATTACTAGCGATTCCCAACTTCATGTAGTCGAGTTGTGGGCTACAATCCAGCTGAATGGTTTTGCCGGACGTTTTGCTTCCACCTCATGGCTTCGCTACTCTGCACCATCCATTTGTAGCACGTGTGTAGCCCAGTCGCAAGGGCATGATGATTTGACGTCATCCGCTTCTTCCGCCGCTTTATTAAGCGGCGGTCTCGCTGAGTCACAGCAATGATGATGGTAACTAACGATGGGGTTGCGCTCGTTGCGGGACTTAGCATCTTTCACGGCACGACTGACGACAACCATGCACCACCGCAGCGTAATGTCGCCCATAGCTATCTCCATCGCCGGGCCTTTATGGTATGTCAAGACCTGTAAAGGTTCTTCGCGTTGCTTCAGATTGGCAGCCTTCCACCCCGCTTGTGCGGGCCCGTCAATTCCTTTGAGTTTCATTCTTGCAGACGGCACTTTCACTCAGGCGGAGTACTTATTGCGTTAACTGCAGCACTGAACTTTGACATCCAGCGCCCAGTACTCATCGTTTACAGCGTGGACTACTAAGTGCATCAATCCTGGCCTCCCCGCTTACCGGGACTGCGAGCGTCAGTTGCAGGCCAGATCGTCGCCTTCATCACTGGTGGTACCGCCGCCATCACACGCGTTTCACCGCGCGGAATTCCACGATCCTCTCCTGCACTCTGGCTGCCTGGTTTCTATGGCTTACTGAAGTTAAAAAACAGGCTTTCCAGACCCTTGCCCGCCTGCTCCTCTTGCAGCCAAAATTCCGGATAACGCTTGCCACCTACGTATTACCGCGGCTGCTGGCGGTTAGCCGTGGCTTTCTAATAAATTACCGTCACTCGGCTGCCATTTCCTGTAGCCGCCGTTCTTCCTTATAGAAGAGCGCCTTCTTCCTTCACGCTGACGTTGCTCGGTTTCCCCATTGCCGAAATTCCCTATAACGCACTCCGTAG
+
.%$(47//))$$$(+'+/*))0&&057-/63765131,///0-$'&%(-4(/*(+*()('%)-.0%&'*,0-4-*278;56502,-30&782.11./31/--32017++*%%'()766+30++*/..+-,/2,**+)(%+$*/%'3.12*'('((155349,)-5-8,+&'&$$))352)'*0-054578:89896428/*'))'())).300.-+,)('()5231,&%&&*,&%%).,(#&.)-*+1810&$'*****&%+#'()*)**.2/342039))-,,,*,/04-+(&()+'(())*-0*+-,(4+++++53;,*(.//07,2'$(-/04:7))1,'))0,.21/-$'(0+*322.3+*'(%&'+'')&&),)(('&'(-'&*(*+575440&,1.))'(+-.2121'%)1-0**&'%)*+'(+''$%'&%%&(&,,,*00(578:;85,*)./'-($%&&&(&'('$%%$%$&%(+/34.8216/+-.$'''++*-.9812+'))-).1-/1348,0**3),/1:84;76552/&)0+4**)-$%%%%&&&&''&$.,.,)-,5,0,2*4251'$/4,7283*')**)+-5:5)1)'/-,/').-'%&%',+)%%()21678''(&*)-.2-//,--,7-2-3-.(.--.001833860.12.0)+%(&('(&()-.111986182**%.-/3442224343%%&#$''&*)*01*($%%)*.-*&(.,)***1*&$''(&%/2/34/459561748')+777578../),*%&*),,/3.1+*()''0**+-.1-+-'))+%*/3(&&($%$$%'()-//-()*1133+--./655),,/2-511+6*&)+)383-**(+),**,2./-*//4-,))&&('*).4+**$%.+5*.+'.4-/49-..-36*(-&$%$$&#+('')0-*.2+.9;80...*39358-'---409.09/0,5/334&*&%(-*&&'0-.1-3.-6+('+.,//%,%&11,.2&*,/('&'$'-,,73/2//13349159482--*&&&$#$#%)&&%)()0)*85:;;84;4-0//04/2,4***.0322;/18:9/28+*'%/.-/8.0'''%'(*'*%'&/8-.35
@be296227-02a1-4a9c-b096-76f1c1a1f228 ch=374 read=124809 start_time=2019-12-13T14:50:40Z barcode=BC01 runid=2c9cf7bc05858273f10e7d7ec552fc0bd742dc3e
CCGTTCCACCTTGTTACGACTTCACCCCAGTCGCGATCACAAAGTGGTAAGCGCCACTCGAAGGTTAAGCTACCTACTTCTTTGCAACCCACTCCCGCGTTGACGGGCGAGACCGTACAAGGCCGGAACAGTATTCACCGTGGCATTCTGATCCGCGATTACTAGCGATTCCGGCCATGAGTCGAGTTGCGATCAATCGGACTACGACGCACTTTATGAGGGTCCGCTTTACTTCATTGCTGTATGCGCCATTGTAGCACGTGTGTAGCCCTGGTCGTAAGGGCCATGATGACTTGACGTGTCCCCACCTTCCTCAGTTTATCACTGGCAGTCTCCTTTGAGTTCCCGGCCGGACCGCTGGCAACAAAGGATAAGGGTTGCGCTCGTTGCGGGACTTAACCCAACATTTCTGGCACGAGCTGACGACAGCCATACGGCTTTTATCTCACGGTTCCCGAGTACATTCTCATCTGAAAACTTCCGTGGATGTCAGGGTAATTCTTCCCGTTGCATCGAATTAAACCACATGCTCCACCGCTTGTGCGGGCCCCGTCAATTCATTTGAGTTTTAACCTTTGCGGCCGTACTCGGGCGGTCGACTTAACGCGTTAGCTCGGAAGCCACGCCTCAGGGCACAACCTCCAAGTCGACATCGTTTACCTGGACTACCAGGGTATCTAATCCTGTTTTGCTCCCCACGCTTTCGCACCTGAGCGTCAGTCTTCGTCCAGGGCCACCTTCGCCACCGGTATTCCTCCAGATCTCTACGCATTTCACGCGCCACCTGGAATTCTACCCCCCCCCTCTACGGACTCGACGCTTGCCGGTATCAGATGCAGTTCCCAGGTTGAGCCAGAGTTCGCATCCTGACTTAACAAACCGCCTGCGTGCGCTTTACGCCAGTAATTCCGATAACGCTTGCACCCTCGTATTACCGCGGCTGCTGGCACGGAGGTTAGCCGGTGCTTCTTCTTCGGGTAACGTCAATGAGCAAAGGTATTAACTTTACTCCTTCCTCCCCCGCTGAAAGTACTTTACAACCGAAGGCCTTCTTCATACACGCGGCATGGCTGCATCAGGCTTGCGCCACACCAATATTCCCCACTGCTGCCTCCCGTGGG
+
7/.)/%((./0404/)())+522-5-+('%0/$&'()+,.-1+*+,:23:07680***0')..41601'11..-(),.932;9,/5939-*+-21+(('++**2.38/)%*#..-//5-80874,7161$()*86214:39.5---46.,-2.6-./347-,)*)+)$525*'%&&#**&')*)),15-,)&*+)0,6'4)//1111/,-&'&(0+/1300-..20,1.&$&&'#%('#'1/0245:;<<96:2+*-,+0.**-&%().;228663,1&%1581:65.-,+)**.,.10205/76+&,5-675.2)+-;5/0159:9;7/45330)064/,-1/7;6-7/6/:698500/:/37468-,9-910,--*6/4+3323-0,1*7414362021,+),/192*(&$(#$+''*0133'$%&%*+*-&.),,),-('+23402-479470'%'&.023;9770221,177//36//388:99/51+'*)*+&).16219/+2---114,,0/04<:;:*))))3117019-(&$)*.0/.(/60*-.05::<:8280*&).9;,373'&+,/0/618*-/00/(2++/8444881606./-'(&(+778*0)1(.6343587,&-4-+*)1110+4**+./2310+/007;9+.''(&/**)-+)-+)0-040146;971995')+,84.,)+*-59:524/86,/2/38981.666;962:'%9;96-&2./3768:&-'&&&'-0./-..-,021277677805;1-(&''&')*.16:35343366758-/+5/,012&0%21421+%'$')+)26,33569*+.1126262202.08/;/./.+'*$'++*%(+.--+-.1152629<:73)-*&()*,*--+-)*(0//2*/018101&&%+),,.,0-),$+-+)809310-11.92722367380-/(1$&(.7//07083125659:72+(&,5,/7645-7-))+'*/2)+,+,14/,*060./0880801./5;8+*87:35,*+'/-59/,2,7.***0.39.6-.756721(/.03:88989658767:+8858836/2*%'&&%/+/01739:7+/0//,-,1,.;--,&+(
@9450800c-5d3f-4ceb-ae94-11b1396d4757 ch=284 read=98232 start_time=2019-12-13T14:50:30Z barcode=BC01 runid=2c9cf7bc05858273f10e7d7ec552fc0bd742dc3e
CGGTTACCTTGTGCGGCTTCACCCCAATCATCAATCCACCTTAGACAGCTCCTTCCCCTTGCGGTTAGGCCACCGGCTTCGGGTGTTATCAACTCTCGTGGTGTGACGGGCGGTGTGTACAAGGCCAGAACGTATTCACCGCGATGCTGTTCGCGATTACTAGCGATTTCAACTTCATGTAGTCGAGTTACCCAGGGCTACAATCCGAACTGAGAATGGTTTATGGGTTTTGCTTCACCTCGCGGCTTCGCTTCCCTCTACACCGTCCGTTGTAGCGTGGCAAGGTCATAAAGGGGCATGATGACGTTTGATCATCCCGCCTTCCTCAGCTTGTCACTGGCAGTCTCGCTAAGTCCCCAACTTAATGATGGTAACTAACGATAAGGGTTGCGCTCGTTGCAGGACAACCCAACATCTCGGCACGGGCTGGCGACAACCATGCCACCACCTGTATCTCATATAGCTATCTCTCCATCTCTGGAGCCTTTATGAGTATGTCAAGACCTGGTAGGTTCTTCGCGTTGCTTCGAATTAAACCACATGCTCCACCGCTTGTACGAATTTAAATCAATTCTTTGAGTTTCATTCTTGCGGAACGTACTACTCCAGGCAGATACTTGTGCGATTAACAGCGCCAGACTTTGACATCAACACTTAGGTACTCATCGTTTACGGCGTGGATCTGGGGTATCCCCAATCTATTTGCTCCCCACGCTTTCCGGAGCTGAAGGCGTCAGTTGCAGGCCAGATCGTCGCCGCCGCGCCACTGGGTGTTCCTCCATATATCACCGCATTTCACCGCTACACATGGAATTCCACGATCCCTCTCCCCTGCCTCTGGCACCGCCTGGTTTCTATGACTACTGAAGTTAAGCTGGGCTTTCACACAGACTCTTGCTGCCGCCTGCTCCCTCTTTACGCTTAATAATTCCGGATAACGCTTGCCACCACCGTATTACCGCGGCTGCTGGCACGTAGTTAGCCATTGGCTTTCCTAATAAAGTACCGTCACTCGGCTACCATTTCCTGTGGCCGCCGTTCTTGCTATAACAGAGTTTACAATCGAAAACCTTCTTCCTTCACGGCGTTGCTCGATTATCCCCATTGCCGAAAATTCCCCTACTGCTGCCTCCCGTAGGAG
+
/.,5-+4627+0')))*)+'(.33,---..*-1703624027334/....994.+2-,02+0,*+6(*590-10,5-,.+,/,.,*9////6--,*-2488442236257013/125547:;-:08,-.053545;5478./.),/46/-*)$+()+9,+&$(,.389)/(&'%&(),/999,+***/0*(.&#32-30123;662/1960/))$('055;;-10;34;6)(-251.69/42229239/)*./1;1-03-*%('$'($&'&%'%*-'&&('*-*0485454*+792137223/++,+3&%%*,6+84-&-23::968.-,///.536.6...6877974424/-58:(0,.21313336485/20123-,+,.4)12-7.//./.-28+-&98933.2**,./677./'%(.0(*/,,,'-1277439//)+''-31495565667826772-..1677547969988370+,45,4614/-../623/02+-2452-+.)2/53-/146511,,/23*+,1*-4059-.-+,..58120,,3,./)3.&%%&%,1617,:./-*/)*&)3<94.38,..)+(*,%('*+,,,.//()292'),*)*/,'1-..&0%)%$#)(,+*&(',.9+++8428)3+%*(%'(')*1221675263'(*'./.'.%*'*&,,)+..6()$3)36,,0;6++-+67,(/**-2+,'.,%),2/)$%-1021%**9/-.+-.1.,011197&*)$&%&)+.+*+)10'++::5)),8*)(,-/.,,1.008<,,)1.%&*&(*+,.0/--,/*&$%'&)40(*3/31)+/.1&*.3431()*)0-1376;:33310''+).0/1++1;35)()%)2+07/'&('*+.442329++)+-87:94//-06.+.3:/.12(%#(/..2603*)1008253012/38110))*'**4/.2817161313212.&*,10.9-*).2'3((&+.600(',/-12(%&$)*)810/0.11.019907:-58,./+12624:7:9+/*''.-0746.'(+.7:+,/535+-134-427676885;.%(*,-)+((*/1*'.,*+0)*.++8-6+)+79.9;9-1*()3/--++/200;2.22/'*'
@ed900b2e-286a-4a77-be94-4a2ecea53fca ch=100 read=217029 start_time=2019-12-13T14:50:03Z barcode=BC01 runid=2c9cf7bc05858273f10e7d7ec552fc0bd742dc3e
CTCCTACGGGAGGCAGCAGTAGGGAATTTTCGGCAATGGGGAAACCTGACCGAGCAACGCCGCGTGAAGGAAGAAGGTTTTCGGATTGTAAACTTCTGTTATAAAGGAAGAACAGCGGCTACAGAAATGGTAGCCAGTGACGGTACTTTAAGCCACGGCTAACTACGTGCCAGCAGCCGCCCGGTAATACGTAGGTAGCAAGCGTTATCCGGAATTATTGGGCGTAAAGAGGGCAGGCGGCTGGCAAGGGTCTGTGGTGAAAGCCTGAAGCTTAACCTCAGTAAACCATAGAAACCAGGCAGCTAGAGTGCAGGAAAGTCGTGGAATTCCATGTGTAGCGATCAAATGCGTAGATATATGGAGGAACACACCAGTGGCGAAGAGCGACGATCTGGCCTGCAACTGGCGCTCAGTCCAGCGTGGGGAGCAAATGGGATTAGATACCTAGTAGTCCACGCCGTAAACGATGAGTACTAAGTGTTGGATGTCAAAGTTGCTGCAGTTAACGCAATAAATTACTCCGCCTGTAGGTAGTACGTTCGCAAGAATGAAACTCAAAGGAATTGACGGGGCCCGCACAAGCGGTGGAGCATATGGTTTTAATTCGGAAACAGCGCGAAAGAACCTTACAGATAATGAAACTTGTACTCATAAAGGCTCAGAGATGGAGAGATAGCTATATGAATACAGGTGGTGCATGGTTGTCGTCAGCTCGTGTCGTGAGATGTTGGGTTAAGTCCCGCAGGCGCAGCCCTTATCGTTAGTTACCATCATTAAGTTGGGGACTCTGCTTGAGACTGCCAGTGACAAGCTGGAGGAAGGCGGGATGACGTCAAATCTTGCCTTGACCTGGAGCTACACACACGTGCTACAATGGATGGTGCAGAGGGAAGCCCGAAGCCGCGAGGTGAAGCAAAACCCATAAAACCATTCAGTTCGGATTGTAGTCTGCAACTCGACTACATGAAGTTGGAATCGCTTCAAAGTAATCGCGAATCAGCATGTCGCGGTGAATAAGTTCTCGGCCTTGTACACACCGCCCGTCACACCACGAGTTGATAACACCCGAAGCCGGTGGCCTAACCGCAAGGAAGGAGCTGTCTAAGGTGGGATCGATGATTGGGGCGAAGTCGTAACAAGGTAACCGG
+
+,21//1,12,/520,3//1/+4,,3-79536:76:5./*()-,/5+-/8998889;98:<8:893/--1.0+-,*./83-6390.9.11:5('3&0,11124<3,1/744:402-0,--/0))'/0*+112337)+,-.*)&'$+-(,.1*..+,0.--1512..+/*255&51237+,''(/,2///:78644/./+/3*,55;525+'0-*2+,1,14/+1119+)&,1502:;1//)$&)**(167101554/,*1.+*.2,.+/(&$$'%-..710239&88*,/+/44.7668853333/01358556.5)+,/280-1,3-.6..111-,-,+*-/**-))//0166712).31-.*'(+,.&,))+2.,*))))(+,::;5451,2,3.6679863*/)&*021317)-&(++778-%+,6683*36-12.,2346;43160012/1667;8.:;+-.)+,-)+,/174.1/31414:89977/*)0),3334.;.8.85526/15)1)'),/3/262('%')20(6*..8;74218)*52339:22-0:.---*2*+,0.363+/*&(*-4:8908/0.,-+-,&(*0+:<;6;6;0(%+*%'&-,,.539)*.2-'))(+()*,%#$%'+'(*(%'$&%''(,24-5102&&')./9.-,-,51000012+,/+.1'.*0,,59/.+,+,0.1+,+/22+,--/67552133688:91:.23.7/0,.-3*(**)217.-,72**++.2,9,+*6,+.1.124/7/1*..2:;603544/&&&&&.22558946751/0-),-2.+0***+2229:135521+-042++,*$&%&&)(66-1.$&*1-.),+*(+-/284240:22:885+,*+,+(--(-.)/+)%-*)/;131..//119.218;-66+*2/99/08729/,-.43/6+/4,//488136/)101668767771:206442/30/++)'%*(&&,.3/1).-/641+++,/0177:6;91080.'+0:561+.'*,+)*23242461.76./755237,-))+'/*,,,,*+/4-&'0(*37:9838()2738..2,/-.5&*&(/-*24468)7-7:1010/:::39211961&'3)*/)/+-./41736589.7
@4b5ba883-951b-439d-adbc-f2eb436187ef ch=390 read=97543 start_time=2019-12-13T14:49:43Z barcode=BC01 runid=2c9cf7bc05858273f10e7d7ec552fc0bd742dc3e
TTGGTTACTTATTACGACTTCCCAATCCTTGAATCAAAGTGGTAAGCGCCCTCCGGGTTCAGCTACCTGCGCTGCAACCACTCCATGGTGTGACGGGCGGTAATAGTACCAAGGCCCAGGAACGTATTCACCGTGGCATTCCTGATCCGGGTTACACTGGCGATTCCGACTACCATGGAGTCAGGTTGCAGACTCAATCGGACTACGACGCACTTTACGAGGTCACTTGCTCTCGAGTCCCCTTCTCTTTGTATGCGCCATTGCCAGCACGTGTAGCCCTGGACCGCGGTGACCGGCATGTCCCTTCCTCCAGTTTATCGCGACCTAACGAGTTCCCGGCCGGACCCGCTGTAGCAAAGGTTGAGTTTGCGCACGTTGCGGGACTTAACTGCTTGTTTGCCACAGCACAGGCTGACGACAGCCATGCAGCACCATCTCACACGGTTCCCGAAGGCGCATTCTCTCATCTCTGAAAACTTCCGTGGATGTCGAGACCAGGCAGTTCTTCGCGTTGCATGAATTAAACCACGTACTCCCACCGCCCCAAATCAATTCGATACGGACAACCTTGCAGTGCTCACAGTGATCCGAGCAACGCGTTGAAAGAAGCTCCGGAAGCCACGCCTCAGGCACAACCTCAAGTCGACATCTCGTTTGGCGCGTGGACTACCAGGGAATTATCTAATCCTGTTTGCTCCGCGCACCTGAGCGATGGTCGCACCGTCAGGGGCCGCCTTCGCCCATTCCTCAGATCTCTACGCATTTCCACCGCGCTACACCAGATTCACCCCTCTACAGGACTCAAGCGTACCCAATTATCAGATGCAGTTCTCCCAGGTTGGGCCAGGGATTTCACATCCGACAACAAACCGCGCGTGCGCTTGCACTGATAATTCCGATTAGCAACACCCTCCGTAGCCACCGCGGCTGCTGTAACGGAGGTTAGCCGGGTGGTGCTTCTTCTGCGGAGTAGCGTCAATGACAAAGGTAATAGCACCTCCCCTTCTCCCCGCTGAAATTTTTTAGCCGGGCCGCTTCGCCTTCGCCCACGCGGCATGGCTGCATCCAAGGCTTGCGCCCATTGTTACCCAATATTCCTGCTGCCTCCCGTAGGAGCAATATCAGCACCAACAGAAGGTTAACACAAAGGGTGCGGCTTGGCTTTCTTGTTTTGACAATGCATGTGAAAGCGGG
+
-($(*+*)-)%((%))'('&((&''--##$)'*)-)))*+*7//8+/02<9,/'(-,'0&&')-)-+($(&(.*.13/3%')78*,3++*)*03302./0-+/**%)',,-*/10:-,36352--,000/752/6..-10++(+,:23*()+($(&),&0.10550.*()'$',+,.1*,,.,-22:)3(.-..()&&$.+/)-)+13558.2-44-.2,1,*+&&-'&(-*((&&',,/,+,4./-4-,+0021368:.-2*($%)-*-..''%&)//)*+)+.((()''%'%*$(&($%(((&2-2),--/1<945*''&#&''##$&',4:06)''*)59238+,2/0&'&+,,('(&&&&),8+)(%%%(().3./96/-3//,''##$#%&&%%+)(&(%&&)'(5612)+-/../20(($-+342/,$'&%(%'$*&235*2,)''&,*)+./9/--*-0573/)&(.20.06/4-,0865//,+,,++((-($&,,7651*)*&*-#$''(/+.,.6337-.).%'+02'&,%%%&&+-/0./04572*$'(+)*(',10,-)&$#$$$)))#%$'%&$(/$%%#$,4/23+2+',.*#))&'./-/,,*$)-'(*2922,*)((4447846)++-03860/.$&'54,,,),+.526661/10*0/(((.--.-)),+0300-7*)0*2'$&$%(+0++*0/*&(*'()%'$&'%)/%+,3-1633.1,/&*(%(.23/,3)*/1101258464846*0+/4*,'++++&*$#*&*('#+*..*2-'2'*4+,./&'),+1/0.%%&'/-/2,,-/.60228-).5/)))'.(1218)-.,)0:0/((%*+&&'&)/*('+-%#%#%('$&%&%%$&%''%(,)3,640./3*+$($$$%)0..25(.&%%&).5,/*/*.-320))&)'(%'(+0*()(.-((-&&$'*-5582-/1*)$(*+'0/13/5.,+(-+&)%'('()%)()2-3-2,,+)**48.*/01%+&%&''&$'$/(&),,0)*/*,$&,.120..**,)-*4/,-/1-*+---1(+(0-/.0',+0350/7&,(',-&/'*(,-,.((-,++0,16*-0.2++(,('((+,((+*021.2,+2/--1)-%%&).0*)*&))(&%&(%(%%(*'$&&&(''%'(++71-21-,#$%'%%&&$&
@a5f59043-af43-42a9-904e-e192638d9913 ch=196 read=102831 start_time=2019-12-13T14:49:43Z barcode=BC01 runid=2c9cf7bc05858273f10e7d7ec552fc0bd742dc3e
CCAGTTGCCTTATTTACGACTTCACCCAATCGCTGACTACCTTCGGCCGCTGCCTCGCGCGGTTAGCTGCGGACTGGGTATTGCCAGCTCTCGTGGTGTGACGGGCGAGTTATTAGCCGCAAGACCAGGAACGTATTCCCGCCGCGACATTTCTGATTCGCGATTACTAGTAACTCCAGCTTCATGTAGGCGGGTTTCAGCCTACAATCGAACTGAGACTGGTTTTAAAGTTTGCTCCCACCTCACGGTGTGCATCTCTGTACCAATACCATTTGCTTAGCACGTGTGTAGCCCTACATAAGGGCATGATGATTTGACGTCATCCCACCTTCCTCCTGGTTAACCCAGGCAGTCTCGCTAGAGTCCTCAACTTAATGGTAGTAACTAACGACCAAGGGTTGCGCTCGTTGCGGGACTTAATAACATCTCACGGCACGAGCTGACGACAGCCATGCCACCTGTCACCTTGTCCCCGAGGATTTCCTCGATTAAGGTAATGCAAGGGATGTCAAGTGTAGGTAAGGTTCTTCGCGTTGCTTCCAGATTAAACCACATGCTCCGCTACTTGTACGGGTCCCGTCAATTCAGCACAGTTTAATCTTGCGACCGTACTCCCCAGGCCAGGAATACCGCGAAATGCGTTAGCGGCGGCACGGAGGTGTTGAAACCCCGCACCTAGTATTAAATGTCGTTTACGGCGTGGACTACCAGAATTATCTAATCCTGTTTGCTCCCCGCGCTTTCGAGCCTCAGCGTCAGTTACAGTCAGAGAGTCGCCTTCGCCACTGGTGTTCTTCCTAATCTACGCATTTCACCGCTACACTAGAATTCCCTCTCCTCTCCTGCATAGATAACCAGTTTGGAATGCAGCACCCAAGTTGAGCCGGTATTTCACATCCCCACTTAATCATCCGCCTACGCTCCCTTTACGCCCAGTAAATCCGGATAACGCTCGCCACCTACGTATTACCGCGGCTGCTGGCGCGTAGTTAGCCGTAGCTTCCTCCTTAGGTACCGTCATTATCTTCCCCAAAGACAGAGCTTTTACGATCCGAAGCCTTCATCACTCACGCGGCGTTGCTGCATCAAAGGTTTCCCCCCATTGTGCAATATTTACTGCTGCCTCCCCGTAGGG
+
+,%)..$)')0)+72)+1*429.)*/,),23+,-+),&)+866.0,/,)/./,(*1&%'()/2-,*(*'-07/,,.0,0,2/-51/'.,0,,&+(+*++,-0)270-'&(+$.%#$$&&)-1.*3.*/.+)+/74814*'$,,+-136(/2)+2246;83--,1)&%'+,117335*,),,484543*.521/+-9-*().,.-.1918+/6630*,0376.5;9/04,*.3-$,-26)(-5.0)*)'+'4+,.212/11534:*-)*,:/89+(*-++,-(,,1-0-*,--61')-+,0../0,00./11/7<2139499:-:8-+674988/6.,&+5+6*57)%,,**6798://..,--/072301---1.-2++-/34411231232/1/(,+-7+..22447;./3946-2+2''%&'+,-/0,.0'4,,++4-11&1.-,1&341-+/+',(%$-,+11/1.+.**%%$0)*.5661631.4*1('((++,.:7/,943726782.0---.00/1+.1636:735538,0021()*0515<:2:23332230501/.).)),%*)2,/38/(-/-82:4*%'&&'*+9:5;7232../016')+534420+,.-&$-++2/)0,%&%*))).0154001/90/82+32/*0)(+04-*3,098-%)'+2*+-+++6)63*+.336;4--('&&'/4683*0,*,&')+-31--7/13733;/,1.2581&-/.1:4.))./86))(():8%-(8,63556,,././11351495689/%').,.0879:1.-09211-14889<;5026*.3&1.01())(///5'(*+/5--*-44..-,+24364644.8:.682731,++,+05./0-2/&%*.&&'*$*-))''*,2,:-$')*0418729826;87868916(.4512+4/*&))+/5125888.8--+5884762.-&(*)),./03.+*,6/88:;582.))./.80..45-5&,.32653.+,-,/0.-/4,044492668289;-.60.284.,(**55'((,,-7-+/2+/6686469453,$%%&-,1218..-..122,/)*2,:88.::7-(/.*,%0**)%'**)-.1344672968.,-,/0,
@22632e5b-a635-463d-915e-8573c7bc31be ch=414 read=88915 start_time=2019-12-13T14:49:35Z barcode=BC01 runid=2c9cf7bc05858273f10e7d7ec552fc0bd742dc3e
CCGGTTACCTTGTTGACTTCACCCCAGTCATGAATCACAAAGTGGTAAGCGCCCTCCCGAAGGTTCTTCTACTTCTTTTGCCAACCCACTCCCCATGGTGTGACGGGCGGTGTGTACAGGCCGGGAACTATATTCACCGTGGCATTCTGATCCACGGTACCAACGATTCGACTTCATGGGTCGAGTTACCGAACTCAATCCGGACTACGACGCACTTTATGAGGTCCGCTTGCTCTCGCGAGGAGTCCTTCTCTTTGTATGCGCCATTGTAGCACGTGTGTAGCCCTGGTCATGTAAGGGCCATGACTTGACGTCATCCCCACCTTCCTCCAGTTTATCACTGGCAGTCTCCTTTGAGTTCCCCGGCCGGACCCGCTGGCAACAAAGGATAGGGTTGCGCTCGTTGCGGGACTTAACATTTCACAACACAGGCTGACGACCTTCATGCAGCACCTGTCTCCACGGTTCCCGAGGCACATTCTCATCTCTGAAAACTTCCGTGGATGTCAGACCAAGGTAAAGGTTCAGCTCGCGTTGCATCGAATTAAACCACATGCTCCACCCGCTGTGCGGGCCCCGATCAATTCGGTAGTTTTAACCTTGCGGCCGTACTCTGAGCGGTCGACTTAACATGGCTCCGGAAGCCACGCCTCCAAGGGCGGCACAACCTCAAGTCGACATCGTTTACGGCGTGGACTACCAGGGTATCTAATCATGTTTGTCACGCTTTCCGCACCTGAGACGTCCGGTCTTCGTCCGGGGGGGCCGCCGCCACCGGTATTCCTCCAGATCTCGCATTTCACCGCTTCGCACAGATTCTACCCCTCTACCGAGACTCCGGCTTGCCAGTATCAGATGCAGTTCCAGGTTGAGCCGGGGATTTCATCTGACAACAAACCGCCTGCGTGCGCTTGCCGCCCAGTAATTCCGATTCAACAACACGCACCCTCCCGTATTACCGGCTGCTGGCACGGGTTAGCCGGTCTTCTTCTGCGGGTAACGTCAATGAGCAAAGGTAATTAACTTTACTCCCTTCTCCGCTGAAAGTACTTTACAACCCGAGGCCTTCTTCATACACGCGGCATGGCTGCATCGGGCTTGCGCCATTGGTACCAATATTCCCTGCTGCCTCCCGTAGGAG
+
*'&++-,/*1+)/+*)(*.../7:2+0886998.,*))+-/),,5//&'+,7://140,.120++&&('''()*,0681./)/'03,),-076.)6670.*)+3'67333.,,,,-,4,-8.+3*4-+&&*')2/+,5*2+61123,%)+-3('&)%-('',%1/.481/(-151*/0/**+.141+&)(&(45787:71)1.15512201/1,//46,/,+/6.630.5.-.73.-***%*)')).(.-886897+++)(**43.8..,-.//51/00.15758+$(160**&$,-+1339.,+)+,+*,123999:.61),35,9**+**.2:8034+6361-''-..5&&)*-+.12;96,014357818('*--.-)('-5,+/3+'(+-,//2258:698734891)+*-+5%.72,/+0'&#&%)())30.-*($#$+00060-,*//,,04,3+++37::32+&',*30335;53656665124665127494578884.*./04*0+,../60-5..('$&'*),+.000679//,1+/853+()(-,+-67.46,&(-+,,,*0+,(*(&&)*08394('0'+*63++-*''()+2159/424,,)*)3358720+1.7.9-''(,--.)+,)-)0/-..58.7&)',35/,,+*,542/0.+7*/955545982:9*++3.018:763.37/3.((,4967:00&+)45+%***,(,/6/-'&*'*/**')**)*,%((**.63208-+2474-+8.+2*).,,/5+2,(-32.+-000790./,0*5;+,467-/+.($($'%-+*,('%-43+)/**-)*(-+-23+'('(,*-4-)()**(3580+-,,..*+)--,++-7/&32/(58/11,.0/+,+.-/5407300&)+2223/,-/%%&&(-,*,-/53.5-,'',(-(,%#$$&%*).72029)-7/50+0+(&%&%%.'0+%5+/+*1,,.0*/,''4+7:72./,-')-5635364.-+1/36'*&((&,'-(+-2602.5.+-9//47),5125+**-*66,+.0858')*,.,/-629;954/.(*)++',/-1///57684&0647.+(&,4*,.)'*),&4)12:6/31,,.,*&&&,2++2(61--
@56e21bd8-53e9-49e4-b627-b457b7f2788e ch=211 read=109578 start_time=2019-12-13T14:49:25Z barcode=BC01 runid=2c9cf7bc05858273f10e7d7ec552fc0bd742dc3e
CCGGTTGCTGCTTATTTACGACTTCGCAGTCATGAATCACAAAGTGGTAGGCGCCCTCCCGAAAGGATTAAATACCTGCTTCTTTTTGCAACCCACTCCCATAATAGTGTGACGGGCGGTGTGTACAAGGCCGGGAACGTATTCACCGTGGCATTCTGATCCACGATTACCTAGCGATTCCGACTTCATGGAGTCGAGTTGCAGACTCAATCCCGGACTACGACGCGCACTGAAGTCCGCTTGCTCTCGCGAGTCAGCTTCTCTTTGTATGCGCCATTGTAGCTTTACGATAGTAGCCCTGGTCGTAGGGCCATGATGACTTGACATTTTCTTCCTCCAGTTTATCACTGGCAGTCTTCTTTGAGTTCCGGCCGGACCGCTGGCAACAAAGGATAAGGGTTGCGCTCGTTGCCGGGACTTAACCCAACATTTCACAACACGAGCTGACGACAATACATGCAGCACCTGTCTCACGGTTCCCGAAGGCATTCTCATCTCTGAAAACTTCCGTGGATGTCAAGACCAGGTAAGGACTTCGCGTTGCATCAGATTAAACCACATGCTCCACCGCTTGTGCAGGCCCCGTCAATTCATTTGAGTTTTAACCTTGCGGCCGTACTCCCCAGGCGGTCGACAACGCGTTAGCTCCGGAAGCCACGCCTCAGGGCACACTCAAGTCGACATTGTTTACGGCGTGGACTACCGGTATCTAATCCTGTTTGCTCCCCACGCTTTCGCACCTGAGGCGTCAGTCTTCGTCAGGGCCGCCTTCATACCGGTATTCCTCAGATCTCTACGCATTTCACCGCTACACCTGGAATTACCCCTCTACGGACTCCAGAAGCTTGCCGATATCAGATGCAGTTTCCCAGGTTGAGCCGAGGTTTCACATCTGGCAACGACGCCTGCGTGCGCTTTACGCCCAGTAATTTCCGATTAACGCGCACCCTCCGTATTACCGCGGCTGCTGGCGCGGAGTTGGCCGGTGCTTCTTCTGCGGGTAACGTCAATGAGCAAAGGTATTAACTTTACTCCCTTCTCCCCGCTGAAAGTGCTTTACAACCCGAGGCCTTCACGCGGCATGGCTGCATCAGGCTTGCGCCCGGTGTGCAATATTCCCCACACTGCGCACTCGTAG
+
541215&***(/)%,0+)+,(0051'0)*,41432865.1+/1-/15/+(%&'+4/.,12++2*./%2*10&&'*,'&**3405:40-..&28/*..590(0''(&(./1317,1/-3+-0/..05566162(3-/91098996%0&()+1467<9433704,.-027,3(&&'%--28841/33;98783,,,-*%214+*)+-/.0(0),*',741.**-/123',$%&%%(',-,)+-/,../43+)*%)*++-04:77-,68+334678::)58..%')+.+%**+*$%)((*0..0:11/20(/5599:4440.//2..0*,*%($&(,2/2-$&(8,)+456368736785<54:50002913.4//45531)'4+657087:(5-8775)+,,6.01413-1-*-)+783+/*/)00,/+15371,&%1*(&+,6//...563.8,++334232).-00-01374-0185817*(%%&,*)*/1,-/1235/-.56/0556:797;:;9:;74536:,0/-0*,,$'+:4511-8+,)++'&')&,566:22*3/1240.4-,-3--.--)22/88/,/5-5171/382/.0/::/.41.5+*)0+81.4--*/11,+.526543/*++1/-/.,5(*+0-)++).'.5532272-')/))'($&'/)5+454+2(/1,32.+//945598564-0+),,+-3--/./53307,))*2983+,)(-/+,-/(.*()&+*4593/&(&+(*+-.(677586073:33436:48667;5426++-+****%)(,*39:-,.9-32--,/643-*'-()*22/+31&1--+*2.+*')''(-.06,)(*+/9246300/.2<,36''1*+)%%(+))(+)*/&)'**+-,/*)*00-**'+0---+*544348/,++21,)+,418;(+,++1+(&)&'$%%+.+,994972<23/+++-/444,4+)%&,(')15,(+-).1+-4179<::::492-.79778/500/5329,)-(**/.1(()'%+,99)542,+98.*751-4-*,&,,33,-5189,,).02642($&')4/.*,+-('&((./25975:25288,)$/%4(*,//.180692(,)/)(('(()*-()).
@22490643-8e11-427b-bad5-b2afda1a0de3 ch=252 read=208158 start_time=2019-12-13T14:49:25Z barcode=BC01 runid=2c9cf7bc05858273f10e7d7ec552fc0bd742dc3e
CTCTACGGGAGGCAGCGGTAAAATTTTTTCAAATGGAAGCCTGACCGAGCAACGCCGCGTGAGAAGGAAGAAGGTTTTCGGTTGTAAACTTCTGTTATAAAGGAAGAACGGCAGCTACAGAATGGTAGCCAGTGACGACACTTTATTAGAAAACCACGACTGCTTACGTGCCAGCAACCACTGATAATACGTAGGTAGCAACGTTATCCAGGTATTGGGCGTAAGAGCAGGCGGCAGCAGGGTCTGTGAAGCCGGCTTAACCTCAATGCCATAGAAACCAGGCAGCTAGAGTGCGGAAGGATCATTGGAATTCCGTGGCGGTAAGCGGAGCCATGGAGGAACACCGGTGGCGAAGGCGACGATCTGGCCTGCAACTGACGCTTCAGTCGAAAGCGTGGGAGCAAAATAGGATTAGATACCCTAGTAGTCCACGCCGTAAACGATAGAGTACTAAGTGTTGGATGTCGAAAGTTCAGTGCAGTTAACGCAATAGAGTACTCGCCTGAGTGTTCGCAGAATGAAAAAACTCAAGGAGATTGACGGGGCCCACACAAGCGGTGGAGCATGGTTTAATTCGAAGCAGCAGAGACGCTACCAGGTCTTGACATACTCATGAAGGCTCAGAGATGGAGAGATAGCTATATGAGATACAGGTGGTGCATGGTTGTCGTCAGCTCGTGTCGTGAATGTTGGGTTAAGTCCCGCAACGAGCGCAACCCTTATCGTTAGTTACCATCATTAAGTTAGGGACGAGAGACTGCCAGTGACAAGCTGGAGAAGGCGGGGATGACGTCAAATCATGCCCCTTATGACCTGGGCTACACGCGTGCTACAATGGATGAATTGCAGAAGAGGAAGCGAAGCCGCGAGGTGAAGCAAAACCCATAAAACCATTCACGGTTCGGATTGTAGTCTGCAACTCGACTACATGAGTTGGAATCGCTAGTATCACTTAGCGAATCAGCATGTCGCAGTTAGACCGTTCTCGGGTATACCTGCCCGTCACACGAGTTGATAACACCCGAAGCCGGTGGCCTAACCGCAAGGAAGGAGCTGTCTAAGGTGGGATTGATGGTTGGGGTGAAGTCGTAACAAAGGTAACCGG
+
++.)+.&70(+**,(-)3.0/,.+-052),,)'&)*%&%'$%'./1+*+1**,-/922231-'*++1++)/+064;:94+-(3)+++((1*021/2002:*7*23,.6/,40')())0)('*&'')&'.)%(*(&%&&'**+.,,04.%*'(&/,*,-'(&%&(+,-226652/12*.*#&''&''2+,.33+2)(*%((()*-9.,0*(.)(')(25687.5/*''*&4583;6011--2*((&&)('$$-(('(()-,*))-/,/($%')*+,01.-**.++*+*-((*++('+')+3-3+%.(0'3)5)5,&*(*%&&&$$')%($$#%&'-6/040-,,./395773/,,(++/881)+*&+(8,420*%(())*('&&)(,,1'),/**.34,0(''-6/:0)*-(7+,+6660;('',1+,12+)+,12/143(.-,+'&%*,45/:3+,0708-63&21%-0)*.:910//.,157643.1/61.(&'&(326(,5530/)''*&(--+/117620,/.../%'1*)$'0319:0953/8+%0/2-2.1/3899./00...-8433386,,+&,)'*'((+*2+/.,0)&-0../:574.1'001-/'-))0*10'%'*0194.+++/0121217137623556.170.*)()()/0-+),,.,/.-/445768:77+*(((*.,,358,*)*12&$)$$''')+&(,'7:.0/-,,),-)'-602830/(-+-',1-(67)45&%''+*/3345%53210460768-+)(%,,0**25,--355797:.+,/0-054.,6-0137;98+.-+),+04657320*29:99;::3&&)(+,*)--)'-**++/,20','')++.-,,*-&*,;8127))/39:633051,#&)-148,3(,*))*/1866866544('%(),+.)'+,/00176712,,%*'*+(&'&&'(**-,//1567853-/*/0.,,+/0,)2.01-++%$%%''%(+20046))'*&,)-84537;6.4)&&'.+.42:715/4/4;::680)*(')(*&+/-025367071182.5*)*),'1/,/60,-.-*--644554:*/1.89/0.0
