# Supplementary material for: De novo species identification using 16S rRNA gene nanopore sequencing
Source: PeerJ. 2020 Oct 21;8:e10029. doi: 10.7717/peerj.10029 (PMC7585375; doi:10.7717/peerj.10029)
Supplement: Supplemental Information 3 [file peerj-08-10029-s003.zip › pass_fastq_runid_2c9cf7bc05858273f10e7d7ec552fc0bd742dc3e_496.fastq]

@a2015275-cf03-4850-936b-605526c442a6 ch=477 read=86910 start_time=2019-12-13T14:49:16Z barcode=BC01 runid=2c9cf7bc05858273f10e7d7ec552fc0bd742dc3e
CTCCACGGGAGGCAGCAGTGGGGAATACTGCACCGTGGGCTGCCTGATGCAGCCATGCGTGTATGAGGAAGGCCTTCGGGTTGTAAAAGTACTTTCAGCGGGGAGGAAGGGAATTAAAGTTAACCGCTGCTCGTGACGTTACCGCAGAAGAAGCACCGGCTAACTCCGTGCCAGCAGCCGCGGTAATACGGAGGAGTGCAAGCGTTAATCGGAATTACTGGGCGTAAAGCGCACGCAGGCAGTTTTGTTAAGTCAGATGTGTAGAAATCCCGGGCTCAACCTGGGAACTGCATCTGATACTGGCAAGCGAGTCTCGTAGGGGTAGAATTCGATTGTAGCGGTGAAATGCGTAGAGATCTGGAGGAATACCGGTGGCGAAGGCGGCCCCTGGACGGGCTGACGCTCGGTGCGAAAGCGTGGGGAGCAAACGGGATTAGAATACCCTGGTAGTCCACGCCGTGATAATCGACTTGGAGGTTGTGCCCTTGAGGCGTGGCACCGGAGCTAACGCGTTAAAGTCGACCGCCTGGGAAATACGGCCGCAAAAGGTTAAACTCAAATGAATTGACGGGGGCCGCACGAGGCGGTGGAACATGTGGTTAATTCGATGCAACGCGAAAAGAACCTTACCTGGTCTTGGCATCCACGGGAAGTTTTCAGAGATGAGAATGTGCCTTCGGGAACGCTGAGACAGGTGCTGCATGGCTGTCGTCAGCTCGTGTTGTGAAATATTTGGGTTAAGTCCCGCAACGAGCGCAACCCTTATCGCTTTGTTGCCAGCGGTCCGGCCGGGAACTCAAGGAGACTGCCAGTGATAAACTGGAGGAAGGTGGGGATGACGTCAGAGTCATCACATGAGCCCTTGACCAGGGCTACACACGTGCTACAATGCGCATGCAAAGAGAAGCGACCTCGCGAGAACAAACGGACCTCATAAAGTGCGTCGTAGTCCGGATTGGAGTCTACAGCTCGACTCCATGAAGTCGGAATCGCTAGTAATCGTGGATCAGAATGCCACGGTGAATACGTTCCCGGGCCTTGTACACACCGCCCGTCACTGCATGGGAGTGGGTTGCAAAAGAAGTAGGTAGCTTAACCTTCGGAGGGGCGCTTACCACTTTGTGATTCATGACTGGGGTGAAGTCGTAAAGGTAACCGG
+
-.51-/178.282-11008622'+'(#'&&&$%((+(./+%$'(**,.-).)-.*)''),..-0/-30.40/59888-953:35392)*/..18:2./0-,0(&.,-2,3/%&('175-2,5*$%&'+2356-3-%,--6/1-'-().,&+)(+,6241.,1302582788;36//-63(((')0/./420/-)$**2276-513310./(-*,-1046;<8:789;5*-0103/4523201687*&-4-3.570.361-+,*(5/-..20+58836*4/504;5+3/0-/.+*,()-./5451,)$%&(()()...-10/'&$&)*./-,'/(&(///084017601263,+('-223:/-2+,20./6.55/.(''&&.-2,4<4-.798:.(&')+,5455,*/036-35((*1;9:9)))-2421,67/-1)))*-+07.),*0')),+)++/1'*(('&&&'(,++.6/-03.1++)43'%())63,*)+))#''-*)),22977835158)+592389671-,&&&&')+,104:),,1-*,013.00+,/.//()),+198;*-7:/.4+-,-%%)))).*20+&*--+')-8:6:9;8344449797/-55+-*/301,--.1.598+*(,&1266.+-,2*(+).54/4'')**51211:6560/++4.(1,.)('(*'&/,3,587:::87788;:9999567)*+.187539/0*(,+&(+/*)2-3,2,1717+-24-8&&25492.0/*)1,31()-*+,1721:22249702//,0+16.4118(7(2(+.06762)+*))*.-*--95+2,.+--,.673075785560(''*/000**&%&%%(*)'('+29376913/,,,+,()-430//,,%%'*/00344*'(%'))+.88888520-'(*-13(-.533210005;5-/3776738'507(,,(-))('(*,-&**(,-0,./63/,--.1..0+3*--../.+'.-6012996645*)+9989*)*095,+61+"&&%((*,986638221412/2:6689),,+/1122556/'&**+**/+,)68-&))''(**+'%''*1.::978.1&,/3+((+-/.34--.6*')/.330.//+2357,-'6251,,-.-0&,(&((**++
@0f1443c7-b934-46f9-8f3d-0d25b439ba8d ch=198 read=141490 start_time=2019-12-13T14:49:17Z barcode=BC01 runid=2c9cf7bc05858273f10e7d7ec552fc0bd742dc3e
CGGGAGGCAGCAGTGGGAATATTATGCACAATGGGGGAACCTGATGCAGCAACGCCGCGTGAGTGATGAAGGTTTTCGGATCGTAAGCTGTCTTTAGAGGAATGTAGCGGTGGGAAGTACGGCTAACTACGTGCCAGCAGCCGCGGTAATACGTAGGTGGCGAGCGTTATCGGATTTACTGGGCGTAAAGGGCGTAGGCGGATGATTAAGTGGGATGTGAAATACCGGGCTCAACTTGGGTGCTGCATTCCAAACTGGTTATCTAGAGTGCAGGAGGTGGAATTCCTAGTGTAGCGGTGTGCGTAGAATTGGGAAGAACACCAGTGGCCCGAGCGACTCTCTGGACTGTAAACTGACGCTGAGGCTCAGCGTGGGGAGCAAACAGAGTTAGATACCCTGGTAGTCCACGCCGTAAACGATGAATACTAGGTGTAGGGGTTCCAACACTCCGTGCCGCCACTAACGCATTAGAGTATTCACCTGGGGAGTACGGTCGCAAGATTAAAACTCAAATTTGACGGGGACCCGCACAAGTGGAGCATGTGGTTTAATTCGAAGCAACGCGAAAGACACCTACTTGACATCCCTTGCATTACTCTTAATCAATCCTTCAGGGACAAGGTGACAGGTGGTGCATGGTTGTCGTCAGCTCATTGTCTCGTGAGATGTTGGGTTAGAGATCCCGCAACGAGCTGTAATCGTTAGTTACTACCATTAAGTTGAGGACTCTAGCGAGACTGCCTGGGTTGGCTAACCAGGAGGAAGGTGGGGATGACAAATCATCTGCCCCTTATGTGTAGGGCTACACGTGCTACAATGGCTGGTACAGAGAGATGCAATACCGCGAGGTGGAATAAACTTTACAAAACCAGTCTCTCAGTTCGGATAGGCTGAAGCTTCCGCCTACATGAAGCTGGAGTTACTAGTAATCATAGCGAATCAGGAGATGTCGCGGTGAATACGTTCCCGAGCAATACGTAGCGCG
+
&'02+-4-255.121:6150.0/*+%)+-1005039+*7175234220+./51179556,*)(')./007181:96//8458454*)*-)0-22*%(&)&)+*,)$')'11-/('%'&*+,54011./031549:5360(17-218/3001:7682910,*-,1-090//1(0)08-,559<83436.(.++-.66792-21180903)**1:79821**30+25:29698.1.)0,2988799775816.760666/*2,,-32-,-..*'++((&'.07/7-8*'*331.),*.(*%%%'-/,0$%*&'4446./63//0,-0.,,0&&'**0:61/.(,4:564*/*+'(...22321/544520,/.3078('')77854*&('5)'+.248**/301218(%(,098:;;93//122;:988266653'279..5+(0+,)*)17/3-1--1.'((**.+-/0:2*('(*-:5*4646:3(')*+73:88.,21**3-;:7*,)*$$#+&()&+&17/:8<6++*++''()*&+-6765775<52569/&).$*.'+)(%++'('('()%')-//235/14)-6.0//5---/03/3.,.--3-),0%/75475-/.+.8825855/)&''(175:/..-.222331%2)',-(*-1213.10*4('',+%&))),55*(..450/.-&&%%(+.,9//+6/--0148-0.'&'.,+)2.8702/$()&&.+1677;76:-/*''('-0.2220-1,/0/00-78130*(''(-./90/-(00,('-+.,.*'$--++.10,/++140.-0/.2-*$%+*+/60,+)*+1681;111<8:7/10-12.'').,*,+($&.25...-.30/.*/(*,58()%&$)**+--,&%&'*)+38543343/1,./81/)-1,,((%.(),/'*)+-.2;5742/+)+-14747,1./0<:::458.,)%$/013310.')$%$'$
@149c7cb3-0e74-491c-ae7d-6c60dbb3c5b6 ch=137 read=120041 start_time=2019-12-13T14:48:56Z barcode=BC01 runid=2c9cf7bc05858273f10e7d7ec552fc0bd742dc3e
CTTGTTGACTTCAAGTCGCCAGATCACAAAGTGGTAAGCGCCTCCCGAGTTAGCTACCTACTTCTTTTGCAACCCTCCCATGGTGTGACGGGCGGTGTGTACAGGCCCGGGAACGTATTCACCGTGGCATTCTGATCCACGATTACTAGTAACTCCAGCTTTCGTAGCAGGCGAGTTTCAGCCTGTGTCCAGACTGAGCTGGTTTTAAAGTTTAGCTCCACCTCACGGTATTGCATCTCTGTACCGGCATTGTAGCACGTGTGGCAGCCCTACGCATAAGGGGCATGATGATTTGACGTCATCCCCACCTTCCTCCTGGATTATGCCAGGCAGTCTCGCTAAGTCCTCAACTTCGTGGTAGCAACGACAAGGGTTGCGCTCGTTGCGGGACCTTAACATCTCGACACGAGCTGACGGCCATGCACCACCTGTCGCCTTGTCCCGAAGAGTTTACTCGATTAAGAGTAATGCAAAGGGATGTCAAGTGGTAAGGTTCTTCGCGTTGCTTCGAATTAAACCACATGCTCCGCTACTTGTGCGGGTCCCCGTCATTCGCTGGGGTTTTGTCGCGACCGCTCCCCAGGCAGATGTGGCGGCGGCAGTGTTGAAACCACCTAGTATTCATCGTTTACGGCGTGGGACTACTGGGGTATCTAATCCCTGTTTGCTCCCCACGCTTTTCGAGCCTCAGCGTCAGTTACAGTCCAGAGAGTCGCCTTCGCTGCTGGGTGAACAGCGCCTAATCTTTCTACGCATTTCACCGCTACACTAGAATTCCGCTTCTCCTCTCCTGCACTCTAGATAACCAGTTTGGAATGCACCCAAGTTAAGGCCAGATTTCACATCCATAATCATCGCCTACGCTCCCTTTACGCCCAGTAAATCCGGATAACGCTCGCCACCTACATTATTACCGCGGCTGCTGGCGTAGTTAGCCGTGGCTTCTCCTTAGGTACCGTCATTATCTTCCCCAAAGACAGAGCTTTACGATCAAAAGCCTTCATCACTCACGCGGCGTTGCTGCATCAGGTTTCCCCATTGTGCAATATTCCCCTGCTGCCTCCCGTAGGAG
+
,-0(,,()-0/'*')11%&&'''+.%))41/379984/3+32(+,'&'(&.-%&()-532412-041)*/-+03*'-3,*.07887778/.511/,++'**,-)3/2++1,/201998<766;6939334<:99824-*,,/43322%1/060-1()$$$&(/(+*./-4872120;5-%.2**)'&'',%'&(*+*0.3:+9<<20;--07)(+1126./41845)*)'),)+./+++++2726'0,&.2,++--*../114)&(,15.+(,%(,0-..551,1/.../%49)),//077.7:;/.2:898500')/1)1+&(%('')6125/4),19996.2665.2*()'$$%&('&'%+405472,/4.1346887886;56091))&$''-),,/00+-/110-/.*,''+&)',++-+5:237/322*--.30106,&''($&)/($'(+-,./-0))))+51/154'-5,6788861-)'&%$(+,3:208+&((+*()-4.)%&/(89233,-+,,0/5-,-,),7+-.36/:6-585+,/,*)(&#$&'/6*-55/%&%$$&$&&')(,64.-/27'-%%%%&*(),++*,*,--11*,2,)+(+**)&+(+:989975:5,..42+')-*131-*%%*+&*'+,889/:/'(20;6,..322--23.842),(+-/878+&**+7/.5-+*()/-1/,**%)*+37946/+'$&((,/(%%#$$$%'%&''(500-11--266979<;2016)+1/0-00-)&+*,-+%&'*.01-,.-36354*//00//58778;-90;90.2((%%%*++00.2-+'(%,)$&(*++*(+--5)(+15552,5,/57670/1-7*15.,3.43+(''(-,),04457-)-(*.017:222/-/&-(),3./81.2+**++.4+,()(45911241,+)&&/',.&',%,*1)02166043-/3:1;:;+68,,,0....-.89)../00)(,-&'+&'.668677401...1./.;00000122+55*7+59:0.43./05.9.//46120,,00036//80./35-&%
@e9ae9407-faa3-47d1-afea-23fbed90fdbd ch=375 read=256097 start_time=2019-12-13T14:48:36Z barcode=BC01 runid=2c9cf7bc05858273f10e7d7ec552fc0bd742dc3e
CCGGTTACCTTATTTACGACTTCCCACCCCAATCAGCTGACCCTACCTTGACCGCTGCCTCCTTGCAGTTAATGCGGACCAGGTATTGCCAACTCTCGTAGTGTGGGCGGTGTACAAGACCAGGAACGTATTCACCGCGACATTCTGATTCGCGATTACTAGTAACTCCAGCTTCATGTAGGCGGTTCAGCCTACAATCGAACTAGACTGGTTTTAAGTTTGGCTCCACCTCATTGCATCTCTCTGTACCAGCCATTGCTTGGCACGTGTGTAGCCCTACACATAGGGCATGATGATTTGACATCATCCCACCTTCCTCCTGGTTAACCCAGGAGGCAGTCTCGCTAGAGTCTCAACTTAATGGTAGTAACTAACATTAAAGGGTTGCGCTCGTTTGGGACTTAACCAACATCTCACGACACGAGCTGACGACAACCACATGCACCACCCTGTCACCTTGTCCCGAGGATTTCCTCGATTAAAGAGTAATGCAAGGGATGTCAGAGTGTAGGTAAAGGTTCTTCAGCGTTGCTTCAGATTAAACCACATGCTCCGCTACTTGTGCAGGTCCCCGTCAATTCCTTTGGAGTTTCAATCTTGCGACCGTACTCCCCAGGCGGAATACTTAGTAATGCGTTAGCGGCGGCACGAGGTGTTGAAACCCCCACCCTGGTATTCATCGTTTGCAGCGTGGACTGCAGGGTATCTAATCCCTGCTCCCACGCTTCGCACCTGAGCGTCAGTCTTCGTCAGGGGGCGCCTTCGCCCGCAGTATTCCTCAGATCTCTACGCATTTCACCGCTACACGCGATTCCTACCCGGACTCAAGCTTGCCGGTATCAGATGCAGTTCCCAGGTTGGGCCAGAAGTTTCACATCGACAACAAACCGCCTGCGTGCGCTTTTACGCCCAGTAATTCCGATTAACGCTTTACCCTCCGTATTACCGCGGCTGCTGGCGTAGTTAGCCGTGGCTTTCTAATAAAGTACCGTCGCTCGTACCATTTCCTGTAGCCGCCGTTCTTCCTTTATAACAGAAGTTTACAATCCGAAAACCTTCTTCCTTCACGCCGTGCTCGGTCAGGGTTTCCCCATTTTACTTTAGAAATTCCCTGCTGCCTCCCGTAGGAG
+
0,-.14,/020&*3(&*/12808)+%321)/2..&%''-+1:1,+-*$$%$(+&(+%(')0,0--,%3*4)('$&)&&'+)11.*)/',*.')*,,-&)'//+,(-37&-.,-/5133845*0.01/2977:1*,-+-/-646:65/.-9-+,4/81..0(((,'-,9&&)228617221//)-++4,*..5.//-(-..3855'*,-5181<<7-4)+5,'++,.4./414.12../.-/..22460772368225%#'&')-+/0014/.010;1,%--/))%+16+440000(08--.13331+362+144/7/**(()//524,5.%*+'+...78735201/&(**,-.,-'('.+.062+./.511288-2+../)1--60201360/3,)-30-6+3*+%,*-++)()*,01.+.,+-/00)111--%-(()+-4547;365'('0.(.+,.+.38+(*&(%1/+44,.02/5-62((),/00/14-+5-55./.+&(&(,0+'',,5*087;85:0%&*-,8&)(4)*)*/-0:396)+,,0978%&).*&(($.*,%+/.543,+026733+'''$()&&(,0%*2++.2,-2679,,*+)+01,+.15)61:.,*-'+$'&**),,0/+)(,+,140*.)'('&*'+))1+/891*',0,(%(*+1;96673185(+(+,,767420'.%-2-/135458433'&%%(073*,,,8.5()%,..2477.52)(686/---.+,574,2/41113149($,'+,07863-/()12113+(*'*-/9:5/31-.2,-&)$%'%)%)'$&*+..857:954..0//84&123771/1212355<)***,103,1736*&%%&/9+0(*-1*&&()8,9998<5:<;::88680-*//(')3.5-%%&(,1645--/9022+),)&'.03/33*/12<33;837222896675311477423332//('&))#',-384+3(.1660(+),&(+1824;73220///1617;488..-/.15.+(*%)))-**2<8134866.*/-0).0.22357:4;2+-)+*)+()02*2..,2200;/49:-)03.%"'&&%%%.1)0+/1)'&('+-4019--253',$
@fe6bd000-3218-4d93-84d3-2ca021363ac8 ch=242 read=192508 start_time=2019-12-13T14:48:26Z barcode=BC01 runid=2c9cf7bc05858273f10e7d7ec552fc0bd742dc3e
CTCCTGCGAGGAGGCAGCAGTGGGGAATATTGCACAATGGGCGCAAGCCTGATGCAGCCATGCCGCTGTGTATGAAGAAGGCCTTCAGGTTGTAAAGAGTACTTTCAGCGGGGAGGGAAGGGAGTAAAGTTAAGCCACCTTTGCTCATTGGCGTGCACCCATGGAAAAGCACCAAGCTATCCGGCATGCCTTGCGGCAATACAGGAGGAGTGCAAGCGTTAATCGGAATTACTGGGCGTAAAGCGCACGCAGGCGGTTTGTTAAGTCAGATCTCTTAGAATCCCAGGCTCAACTGGAACTGCATCTGATGCTGGCAGCTTGATCTCGTAGAGGTAGAATTCCGGAGTGTAGCGGTGAAATGCGTAGAGATCTGGAGGAGACCCGGTGGCGAAGGCAGCCCCTGGACGAGACTGGCGCTCAGGTGAAAGCGTGGGAGCAAACAGGGGATTAGATACCCGGCTGAGTCACGCCGTAAACGATATCTGACTTGGAGGTTGTGCCCCGCTTGAGGCGTAGCTTCCGGAGCTAATAACGCGTTAATTGACCGCCAGGGAGTACGGCCGCAAGAGTTAAGAGCGCTCAAATGGGTGGCAGAGGGGCGCACAGGCAGTGGAGCGTAAGTTTAAATTCCCGATGCAGCGCGAAGAACCTTACCTGGTCTTGACATCCACGGGCACCAGGATGGATTGGTGCCTTCAGCTGTAAGGACAGGTGCTGCATGGCTGTCGTCAGCTCGTGTTGTGAAATGTTGGGTTAAGTCCGCGGCAAGAGCGCAAACCCCTTATCAGCATTGCCAGCGGTCGGCCGAGACTCAGAGGACTGCCAGTGATAAACTGGAGGAAGGTGAGGATGACGTCATCATGGTACTTGACCAGGGCTACACACGTGCTACAATGGCGCATGCAAGAGAAGCGACCTCGCGAGGAACAAACGGACCTCATAAAGTGCGTCGTAGTCGGATTGGAGTCTGCAGCTCGACTCCATGAAGTCGGAATCGCTAGTAATCGTGGATCAAGTCACCACGGTGGTGCGTTCCCGGGCCTTATACACGCCGCCATCCGCACATAGAGGAGTAGGTTGCAAAAGAAGTAGAGTAAACAGCAGCCGGGAGGCGCTTACCACTTTGTGATTCATGGCTGAGGTGAAGTCGCTTTCGGAAGTAACCG
+
*,.2-)+)&*-'*+,-02/./-33.062/610/1239967)'%*.0)-61..,-+,&/+75477/0&&&$'(+20.)+,*/03)-2+.547&'(-,%'&()*.+.-/10(173*-6),*-2()')+90(/)+&&)((1+67/,11/*3+1'-(.$('-4/)+*&/)'*$',.1.,,./*-/&)%&$-%'#$%**+*,1///11(-(*(%&+*200**).+/,,,+2-1.5.30174,(,,21+/1535-01697'+.,&#%,(0+0302351/--/)',.*.3+'.3-.*/&/'*/'(.0.01/2(().&6021.(''%%'%&,+4376*(()''.(*)'+&('%&'(%#'()20*)*.+,467.-,,-153/)'))'*%/0'&%'%''&(+)+*%*27:,).0-.*%'&+&)*((+/3,3-*&&('&'()$))&'.3864+/)..,/++'--*,)%&&))&&'&**,)(($'&/)%%%''+,&)+/4/..+(,+5,.+-62*%(*(..32/)(''&''&%,+*+,/2/+,')(*(+'.'/'$%&&(+*(*-)'()(3$241(+0*)&**2-0''))%/-5392/.,%('&%%&%,+,'''*)4.,*)&,.2.'+&%(%$(36++6410+&%&*0,/.',**')0(.0.)%$%&,)%),/06212783+%%()&)%*)%(,*557&..+3/57-2,,%')3/040-1+)**-221.+*$%&)'&$&'),+,,,,4-1.-5,.,/3-,-08(4.4.1-../+-2'1..'$'''&*(($534)+,,.1%$$#&*)1.))&')(*++26+%.+.01.)%'*+,2698314/036808981+*+('+&(&&,.6778+*++*.0&&%(($'%%(),81589.,*,&'&),+,.-,33;42.-+,/*$(-+''&&)**4307,+%&)'++&+,,*&)+957576678;80223,11**,.02*-'.0(/'&''(*/-&../../225/./'+))+&/,344010)&-)/*.)*,79::6+&-*$---*,))+)(&*+,/061)104-2*)+(,(*%0,'+)%(.($((,,-((#,&&)*&(()/,.:89,&)($'%&&%&)&$$&'*-,/3(8**.-+-1/8/070,27,+/02482((&,+/%%)('))/(*)%%*+,'%)%&&)+460,
@8efe39e1-da4f-4c3a-b703-625ea72a23d3 ch=467 read=89697 start_time=2019-12-13T14:48:20Z barcode=BC01 runid=2c9cf7bc05858273f10e7d7ec552fc0bd742dc3e
CCGGTTACCTTGTTACGACTTCACCCCAGTCATCAGCCCGCACCGTGGCAAGCGCCCTCCCAGCGAAGGTTAAGCTACCTGCTTCTGGTGCAACAAGCTCCCATGGTGTGACGGGCGGTGTGTACAAGGCCGGGAACGTATTCACCGCAACAGTGATCTGCGATTACTAGCGATTCCGACTTCATGGAGTCGAGTTGCAGACTCAATCGGACTGAGATAGGGTTTCTGGGATTGGCTTACCGTCGCCGGACTTGCAGCCACCTCTGTCCCTACCATTATAGTACGTGTGTAGCCCTGGCCGTAAGGGCCGTGACTTGACGTCATCCCCACCTTCCTCCGGTTTGTCACCGGCGGTCTCCTTAAAGTTCCCCACCATTTACGTGCTGGCAGCTAAGGACAAGGGTTGCGCTCGTTGCGGGACTTAACCAACATCTCGACACGAGCCCCGGCGGCAGCCATTGCAGCACCTGTGTTCGAGTTCTGAGCACCAATCCATCTCTGGAAAGTTTCCTCGACATGTCAAAGGCCAGGTAGGTTCTTCGCGTTGCATCGAATTAAACCACATACTCCACCGCTTGTGCGGGCCCCGTCAATTCCTTTGAGGTTTCGTCTTTGACCGTACTCCCCAGGCGGCGAACTTAACGCGTTAGCTTCGATACTGCGTGCCAAATTGCACCCAACATCCAGTTCACGTTTGGGGCTGGACTACCAGAATTGTATCTAATCCTGTTTGCTCCCCACGCTTTTCGTGCCTCAGTGTCAGTGTTGGTCCAGGTAGCTGCCTTCGCCATGGATGTTCCTCCTGATCTCTACGCATTTCACTGCTACACCAGAATTCCTACCCTCTACCACACTCTAGTCATCAGTATCCCTGCAGTTCCCAGAGTTCAGGCCCAGGGCTTTCACAGCGGACAAGCTTGACCACCGCCACCGCACGCTTTACGCCCAGTAATTCGAGTAATGCTTGCACCCTTCATTATTACCGCGGCTGCTGTTTTGAAGTTAGCCGGTGCTTATTCTTTGGGTACCCGTCATCCCAACGGGTATTAGCCGGCTGGTTCTTTCCCAACAAGACTTTACGAAGGCCTTCTTCACCCACGCGGTATGGCTGGATCAGGCTTGCGCCCATTGTCCAATATTCCCCACTGCCTCCCGTAGAG
+
58-7.:./73:409'/0578;7,870+/02:68:+,02+$-*0857-)--*&)(,.,+)/(*&+./2*.+022+1204:9577;44455362-,24%/,/84-022)().32198455334356895/214(78282,114;:7::.2-(-*(.*-074342.12),-&00+,,4,5//3484+1.,*)*-('+1;23188848'7+0-:26787589.763598/*+/,,.0+0.0825:79839/0)&'(*)+&+--$((*-05229.+,29,8.*,)00-03412))('(.-)+4882302*01+)&''$)*,0147/-,++36.)/12:89422371;02311290:6.721/2%-).+*)-/3,(()-4/66**536788181/&(),(042345/5,0)*(*(,++27*,1:8/))'/*3&.*8.542,*+.133334$%',+./(21-14,4)',+10014../-47-,+--,+%()))+.1.0..(),3/169-1+)).8*',,1/34/5++,-.*13/7+-*+,/83<94:88873;-.02/(&(/*9;;::/..-//1881383/7/,/3657,/*'&&-3288:5-+04.-..15/*+)$%&$)+:9&/(**:88.%+2++,*&&512537334559,./14..--%3(*2.**))..1.3--+.1.,./22/)*+-3*&(),:2&1--)'-;8994684-1,3,,)**)*/85.+--3;.)00168/%(+-07;.,,1.0-/04599::689/6/5.-7,%---(.../491;:7:;39404429;79-7.*+0185865526389:6+,,+*+(+,/4-,&-++6,+,592431./.,.,-.0425:*'')&**.174+(*+478;8;2)+%&'*'&'-1.+'+11-56**$$&%,/41:9/)'&$()99006(,,(,))+4200389*1(*')(*-282/8('').33/1/2+++07750/%/((-4-.965/7//.-+'&(+'(1--15/--1/6++*2*-2:63;;22&')82-),-97475)'-,2//,.1.-.-))*+-32760;3//,,1560*%'()(%&'((+4240302:3+32,'+()+((*/69788;94:,06240,/-2;0..60-0)1+/010768.',('+'(+93-/33&(
@c7732101-bc0e-4d96-809d-54c491bc1885 ch=398 read=89516 start_time=2019-12-13T14:48:18Z barcode=BC01 runid=2c9cf7bc05858273f10e7d7ec552fc0bd742dc3e
CGGTTACCTTGTTACGACTTCACAGTCGCCAGATCAAAGTGGTAAGCGCCCTCGAAAGGATAAGCTACCTACTTCTTTGCAACCCCTCCCCATGGTGTGACGGGCGAGGTGTGTACAAGGGGCCGGGAACGTATTCACCCGTGGCATTCTGATCCACGATTACTAGCGATTCCGACTTCGTGGAGTCGAGTTGCAGACTCAATCCGGACTACGACGCACTTTATGAGGTCCGCTTGCTCATGAGTCGCTTCTCTTTGTATGCGCCATTGTAGCACGTGTGTAGCCCTGGTCGTAAGGGCCATGATGACTTGACGTCATCCCACCTTCTCAGTTTATCACTGGCAGTCTCGCTGAGTTCCAGCGGACCGCTGGCAACTAAGGGTTGCGCTCGTGCGGGACTTAACCTTTGTTCACAGCACGAGCTGACGACAGCCATGCGGCACCTGTCTCACGGTTCCCGAAGGCACATTCTCATCTCTGAAAACTTTGTTGGATGTCAAGACCAGGTAAGGTTCTTCGCGTTGCATCGAATTAAACCACATGCTCCACCGCTTATGCGGGCCCCGTCGAATTCATTTGAGTTTTAACTTGCGGCCCGTACTCCCCAGGCAGTCGGCTTAACGCCGATTAGCTCGAATACACGCCTCAGGGCACAACCTCCAGAGTCGGCATACGTTTGCAGCGTGGACTACCAGAATTATCTAATCCTGTTTGCTCCCCACGCTTTCGCACCTGAGCCTCAGTCTTCGTCCAGGGGACGCCTTCGCCGCAGTATTCCTCAGATCTCTACGCATTTCACCGCTACACCTAGATTCTACCCCCTCTACGAGACTCAAGCTTGCCAGTATCAGATGCAGTTCCCAGGTTGAGCCAGAGTTTCACATCTGGCTTAACAAATACCTGCGTGCGCTTTACGCCCAGTAATTCCGATTAACCCTCCGTATTACCGCGGCTGCTGCTGGCACAGGTTAGCCGGTGCTTCTTCTGCGGGTAACGTCAATGAGCAAAGGTATTAACTTCTCCCTTCCTCCCGCTGAAAGTGCACACAGCCGAGGCCTTCTTCATACACGCGGTAGCTGCATCGGAGGCTTGCGCCCATTGTACCAATGTTCCCCACTGCTGCCTCCGTAGGG
+
5,204(04.5%05%')(*.+*'(%*.5&&&)&/.++./*...--/,/09;7.5)+-'2,*,)+(*,2591033737;8-34/518++)5:7,28/0-''*,)262-*(0()+**'*+*)1*'*-(331823974;3/38--3-6.-/992/0-0))+/,6-+,2.,/-+19.((*,1103676----*+108.1'+-035/:01.53697516250..-7:5,0(',-()''(.*())*$)'%)),+-8-8877<:46577889<839+((,,(*,,*,))()*:2038::5621,)1,888/0-,+./.*)((/768194+./220'+&.,7.+,2**+(.-+.0-,.&&+()052:'&(/087:84-..:,0),'($%)-+6.10554++%&)573.6/3-/0%*-)/3**3/%.,.*%02463665.*-9.6645/52219445552),-61956*)/+05.+..0;66766543/+*/41+**(%*,1/4937760687;368577.65;8777597/4,--56..3030;77;44466755-,2+-+5*#&&'*-,+,)'%(*&-).2-)096,1*5;:*.'((,*01618,%,$*)-9<+-6::&3(%%%'+,1-*&)*&%+*../48&'*)()',)+*3/.(61-,/0745,1'+&&')+301.-'**,6/&'$(+(),;68576:6)3*1-121325147343<8.02104.&---28.,'((+2)+.++-+.,001285460**.)/+%*&)-.7557:'4&,),/352-5*)-/,*)+/31403;61138),-++&'%(+)+,:))(+3/-,+-&%)%$-.256,)#$#$&.7'004594233.383886,*(-,7.((624++&)+5.----12/0%*((00141-%$')))+,00-%$%%'&--,32'%&&'.+*'().()(-/++28(..*9+*.++.222)*&'(*(-('*%)-,5,127-66+0.1.5:661-.3)()02118/3..,76081*3-4/6..*/,'(,9*8<:21454)234/1&&$$%$&))*+2.(&.0/62824;8341/&,+,.-')%%&)*,/3(.')-,19'52094).,&,&'%4'+&32,55-)3233643605:,.13('
@3e8800a6-bc23-406b-88d5-646fcd37ae00 ch=219 read=109871 start_time=2019-12-13T14:48:11Z barcode=BC01 runid=2c9cf7bc05858273f10e7d7ec552fc0bd742dc3e
CCGGTTACCTTGTTACGGCTTCACCCAGTCATGAATCACAAAGTGGTAAAGCGCCCTCCCCGAAGGTTAAGCTACCTACTTCTTTAGCCACTCCCATGGTGTGACGGGCGGTGTGTACAAGGCCCAGGAACTGTGTCACCGTGGCATTCTGATCCACGATTACTGGCGATTCCGACTTCATGGAGTCGAGTTGCAGACTCAATCCGGACTACGACGCACTTATGAGGTCCGCTTGCTCTCGCGAGGTCGCTTCTCTTTGTATGCGCCATTGTAGCACGTGTGTAGCCCTGGTCGTAGGGCATGATGGTTGACGTCATCCCGCCTTCCTCAACTTGTCACTGGCAGTCGCTAAGTCCCCAGCAATGATGGTAACTAACGATAAAGGCGCGCTCGTTGCGGGACTTAACCAACATCTCACGACACGAGCTGACGACAACCATGCACGCTGCCTCCTCATATGGCTATCTCTCCATCTCTGGAGCCTTTATGAGTATCAAGACCTGGTAAAAGGTTCTTCGCGTTACTTCGAATTAAACCACATGCTCCACCGCTTGTGCGGGCCCCGTCAATTCCTTTGGGTTTCATTCTTGCGAACGTACTACTCGGGCGGGTACTTATTGCGTTAACTGCAGCACTGAACTTTGACATCAACACTTGGTACTCATCGTTTACGGCGTGGACTACTAGGAGAATTATCTAATCCTATTTGCTCCCACGCTTTCCCGGGACTGAGCGTCGGTTGCAGGCCAGATCGTCGCCTTCGCCACTGGTGTTCCTCATATATCTACGCATTTCACCGCTACACGGAATTCCACGATCCTCTTCCCTGCACTCCTGGCACACTGGTTTCTATGGCTTACTGAAGTTAAGCTTCGAACTTTCACCTGACCTTGCTGCCGCCTGCTCCCTCTTTACGCCCAATAATTCCGGATAACGCTTGCCACCACCGTATTACCTTACCGCGGCTGCTGGCGCGTATTAGTTAGCCGTGGCTTTCTAATAAAGTACCGTCACTCGGCTACTGTTTCCTGCTTAGCCGCCGTTTCTTCCTTTATAACAGAGTTTACAATCGAAAACCTTCTTCCTTCGCGGCGTTGCTCGGTCAGGGTTTCCCCATTGCCGAAAATTCCCTACTGCTGCCTCCGGCCAG
+
885:1;./..1*5+%+,--.742674-026%&''75*&&(+)(*/5-*4/,013;/-235)))--,1,.&(*))*,(1468/-,'''.0')*,/.+44:755233*-715:300./,.05/:88-%3312)$&+&(')/4-//1./49:78739+%&(&2)%'%%')+99:410.13947668,--)+)**4*-*,/13-4-,.*+007----.800'&))+-723322*%()))))*-./02,+,.2,-*++.,38,,5445::;<246))+.-)+..2.+(((/7.,29984./*10-60//.0(02,04788+'44)*30475302(1-061/000.10/,13.),+----596),%',7/0010))'%&)..00./,('&)&'(%%*+172*2/:71624/'+*-+-+,+),)-02358*&,.0636879730-*($)&+%&'$%$''*+0+.')'222254543787998768:-.0107401,,+,,-.')*3492//-04((..17357,.32.9',-22&',./3;299.///1:214.0.+(7('&&+(71365+(,//112/'*,(-203;2/18;,*4++,,/2)++/1.233&,/+(*'''--6..4..-6383846900/*/44364005++-93/+*)&''%&)+(055699148,&()1.567:465434/0-+)&'.0-/0//401--,.90.1.85,)*)(78*2)(.5.+,*(()+-,0)-2-+)%(),4../6649932((5/78:4215975:<.*+.),)++134575638;://-7+-+)*$%*,*-,4,)'(,03./..3+58.)78223.*+163&&#,(+38<942/323228-.6:-4--564&&%'%%'$)((,)&(&#&%&&&-+,,88:67:401,16**56;867/91*./-165281&-'((%(')*,+1615/%'%&''(,)*'&$%+.'+'+)558:14.)-'.+0.+,92-,/8-448.*0)&&,-1283+2(1535/-00+.,+'$&&%07,+6//)**,-15-+-,39('*'((*,3-*/4.++-*-:4,./475//61-.7/;348;9/83-.),*-+3//090:23.8:36<5.87.*02,16229:74;15,&%(()22--5,02(,,**/
@3f469c0e-40d0-4c39-ba2e-06bc6a78882e ch=477 read=86824 start_time=2019-12-13T14:47:59Z barcode=BC01 runid=2c9cf7bc05858273f10e7d7ec552fc0bd742dc3e
CTCCTACGGGAGGCAGCAGTGGGGAATTATTGCACAATGGGCGCAAGCCTGATGCAGCCATGCCGCGTGTATGAAGAAGGCCTTCGGGTTGTAAAGTACTTTCGGCGGGGAGGAAGGGGATAAAGTTAATACCTTTGCTCATTGACGTTACCCGCAGAAGAAGCACCGGCTAACTCCGTGCCAGCAGCCGCGGTAATACGGAAGAGGGTGCAGCGTTAATCCGGAATTACTGGGCGTAAAGCGCACGCAGGCAGTTTGTTAAGTCCGATGTGAAATCCCGGGCTCAACCTGGGAGCTGCATCCTGATACTAGCCAACAGTCTCGTAGAGGGGGTAGAATTCCAGGTGTAGCGGTGAAATGCGTAGAATCTGGAGGAATACCGGTGGCAGGCAGCCCCCCTGGACGAACTGACGCTCAGGTGCAGCGTGGGGAGCAAACAGTTAGATACCTGGTAGTCCACGCCGTAAGCGATATCGGCGGAGGTTGTGCCCGCCCAGGGCGTGGCTTCCGGAGCTAACGCGTTAAGTCGACCGCCTGGGAAATTACGGCCGCAAGGTTAAAACTCAAATGAATTGACGGGGGGCCCGCACAAGCGGTGGAGCATGTGGTTTAATTCGATGCACGAAAGAACCTTACCTGGTCGCCGACATCCACGGGAAGTTTTCAGAGATGAGAATGTGCCTTCGGGAGCCGTGAGACAGGTGCTGCATGGCTGTCGTCATCGTGTTGTGAAATGTTGGGTTAAGTCCGCAACGAGCGCAACCCGCATATCGCTGTTGCCAGCGTTCGGCCGAGGAACTCAAAGGAGACTGCCAGTGATAAACTGGAGGAAGGTGGGATGACGTCAAAGTCATCATGGCCCTTACGACCAGGGCTACACGTGCTACAATGGCGCATACAAAGAGAAGCGACCTCGCGAGCAAGCGGACGCCTCATAAGTGCGTCGTAGTCCGGATTGGAGTCTGCAACTCGACTCCATGAAGTCGGAATCGCCCCAGTAATCGTGGATCAGAATGCCACGGTGAATACGTTCGGGCCTTGTACACACCGCCGTCACACCATGGGAGTGGGTTGCAAAAGAAATTAGGTAGCAACCTTCGGAGGGCGCTTACCGCTTTGTGATTCATGACTGGGGTGAAGTCGTAAAGGTAACCGG
+
/.2+*.2082+,/./11/02--/)%%(&'0--/578;:9310-/*5(.414*2'+%%(-.3334/1)*4875222)*(*'),2823:9482345/,,++/+)**)(+,2-'*..,/3/-(.26),73.1,++)).**/11+/.-.5749209.,.,,1.%+)%)01-0*),-3.118./3540+0//240.2--.9//00,)&(&(+*+(+-).+7+3).,)///51:18966--.;8;31335,1.1.375.5473,.200/18,)(**/.28/-032*.+(+-0*2/,+0*'$'..2205+++/.&,*&)1-,*0*,16489:2)&+0/5,.+),,1+4.-48774111186.45..77844-,-/0041.5/374440,''-4.*+1,((819:9.',0293/+-*)**+046599:8+,**,973:0,+/1:-7&(',+-65427(*5,+++-1,-.39562-&+*,/*,,,&/-4+,+//'0*+52)---&-47-/.,0,-*-*0,,+-2350//,//5/3750223.68.48,-.%+'()8-6,/1/*1-1.6;:488:9:90/047585943899,4;300114256)0(+*&*.//.')*:<<458<3455,-%(+/5-(,22405/1:251/.$%%'(788:4012:(.+-/:<53+**+,8440071-3111688,20*.7;5721248(0')(&'#)+.0:887:90/+%',,1326/.-2:/-.696;98:884776/137:-,,-+/1/74)'))-./1&'1*+8/.2.+-/)443620+%1'3-.886;-+-(+,09780,//-2339*5566//+-)*0'*0-)%,*6..-)+((**.21'(,2061*0'&)+6;35551,()%')014+*(.,2-51.1246475+(*'**'+4/67774/,,+)--(*(,()$(*/0&%,(&),12336758910/0*--+.+(+.2,4///,.'()212'('*.+,/%2,524-4+*'+''**)+9675526)&.,.99400.74//96185495)455-6-,,331214;16503000/45,+(*&%$*)413;252<2*%-+(*()1-,&)***,11:3+6)/2/24.3.-30'-../+-258<98765776:5-,,2.-,.)))2'-+-/50.13
@ac0f0252-91c0-474a-a034-37223e3a7ab2 ch=139 read=105885 start_time=2019-12-13T14:47:52Z barcode=BC01 runid=2c9cf7bc05858273f10e7d7ec552fc0bd742dc3e
CACAATGGAGAAGCCTGATGCAACCATACCGCGTAATATGAAGAGCCTTCGGAGTTGTAAAAAGTACTTTTCAGCGGGGAGGAAGGGGTAAAGTTAATACCTTGCATATTGCAGAAAAACACCGGCCTCGTGCCGCTTATGCGCGGTAGCCTACGGAGGAGGAGTGCAAGCAAAATCGGAATTACTGGGCGTAAAAAAGCGCACGCAGGCGGTTTCGGTAAGTCAGATCGCCAAATCCGGAGTCAACAGGAACTGCCATTTTGGCAGCACCAGGTCTCGTAGAGGGTAGAGGCCAGGTGTAGCGGTGAAATGCGTAGAGATCTGGAGGAATACCTGCCGGGTGGCGAAGGCCCCCTGGACGGGTGACGCTCAGGTGCGAAAGCGTGGGGAGCAAACAGGATTTGAATACCTGGTAGTCCACGCCGTAAACGATGTCGACTTGGGGGTTGTGCCCATGAGGCGTGGCTTCCGGAGCTAACGCGTTAAGTCGACCGCGCCACCTGGGGAGTACGGCACCAGGTTAAAACTCAAATGAATTGACGGGGGCCCGCGCACAAGCCGGTGGAGCATGGTTTAATTCGATGCAACGCGAAGAACCTTACCTGAATGTGACATCACGGTTTTCAGAGATGAGAATGTACGCTGGGAACCGTGGGGCGGGTACTGCATGGCTGTCGTCTGGCTGTGTTGTAAATGTTGATTTAAGTCCCGCAACGAAGCGCAACCCTTATCCTTTGTTGCCAGCGGTCCGGCCGGGAACTCAAAGGGAGACTGCCGATGATAAACTGGAGGAAGGTGGGGATGACGTCAGTCGCTCATGGCTACCGACCGGGCTACCGTGCTGGCGCATACAAGAAGAAGCGACCTCGCGAAACAAGCGGACCTCATAAAGTGCGTCGTAGTGCCAGTTGATGCAACTCTAAACTCCATGAAGTCGCTAGTATCGTGGATCCAGAATACCACGGTGAATACGTTCCAGGCCTTGTACACACCGCCCGATACCTACATAGGAGTGGGTTTGCAAAAGAAGTGGTAGCTTAACTTCCGGAAGGCGCTTACCGCTTTGTGATTCGCGGTAAGGGGTGAAGTGTAACAGAACAACCGG
+
+*0.3.$))#('(3:4544+,+)((,--/5,))))$#$)%)(&%&**+/,&0$(18221;6,**.-//:;-4436278**.5-+-*('%'+('0211-+)%%$"&$&$&'%%$'.4/-&%&/*(%'%$%&'(,0)+,.-,**%((-,-(++**341/2+*('$(),.01$,$$&))++..-0-++*,2185787830+*,21/0/0./39.5550&*&+-.--/((**%%%%-,*(+('(&&(./022(+%$'%%%$$(&$"%$&&))'-)%&)(,06793(%,,(&&%&*.05)/..,2-,,-424274..2;6,****5569521,01/-**%%)(+)&***&&))+-+-/3,*,37;,&$'(,-6627(.(*'$&(++*+/2/,4+',-:<18&74)0.+(+21.)()&,/'*,/4,.02941/3(*)))).0.0*&%)0+,).-)+(+0+%$''*+9899;556//+*(&&,-1,+,,,51//243--)&(&,)#'(-./0+&%&&'($'%/&&+5+3+4/(&(102+*)#%(&**+)'02-+6+)/&--,++'')',,/,+,,063-3::092;1//0049898:549.250-,2,/757011))'(-.,-%+&&.4:,0)'()+93/-++((('-*+*'/*1:4-,*&,,(''/*&%)*+1,(&%$#$&11.-#'%''&((.*(''*-+(*'(&.3(-('((0)(*,(/'&&(+,,061:121//30582*.71065586937'1,1./7./.++,0/'/**%'((((-(,%)((,/6//277/*&+'&&+&&-..10/1//.1(+,()(''),)($#&&'(,((*,-'&('%'(''')&$'((+202)*(&)()013.)+.++)-+&-03)/-4+(%%'(//7*-**,+)-,,*.1'&%$(+)(&'%%)'))*%%(+,-28/10+**(*&((-/0.--'-,00-0)*')()#*&&,/50&'*('+$%(8.%,%+$(&%,))())-4.22)&%(&()&'*)(%'&%(*/2&&/+013;7*%(()*'.)*&'&&,''***,)+((+/(%$$#&,+&))-/,03/+,%#$($%)'+--**)*)'($%%'(,''&'-433*6
@4d19744f-4d8d-4caa-8f30-67d92fa0b98f ch=136 read=313034 start_time=2019-12-13T14:47:52Z barcode=BC01 runid=2c9cf7bc05858273f10e7d7ec552fc0bd742dc3e
CAGTTACATTGACTTCACCCCAATCATGACCCTACCTTCAATGCTGCCGCCATCGCTGCGGATTAAACTCTACGGACTTCGGGTATTTGCTGGCTCTCCATGTGCGGCGGCGGTGTAGGCCGGGAACGTATTCACGGCGACCGTTCCGCATTTATTGCTCCAGCTGCGTAGCAGGCTGGCCTGATCTGAGCTGGTTTCGTTGGCTCCCCCCTGCGGTGGCTGCCATCTCTCAACCACCAGCCATTGCGCGTGTGGCCCTGCATGGGGGCATGATGAGTTTGACGTCATCCCACCTTCCTCCTGGACAGCGGGCGGGTCTCCTTCGAGTCCTCAGAAACAATAAGTAACTTAACGACAAAGGTTGCGCTCGTTGCGGGACTTAACCTTTATCTGACACGAGCTGGCGAAACAACCATACCACCTATCACCACTCTCGTCCGGTTTCGCCGATTAAGGTATTGCAAGGGATGTCAAGTGTAAAGTGGAGTTCTTCACCGATTGCTGAATTAAACCATGCTCCGCTGCGCAATGCGGGTCCCCATCGAATTCCTTGAGTTTAATCTTACGACCGTACTCCCAGGCGGAATACTTGGTAATGCGTTGGCGGCGGCACGGTGTTAGAGCCCCACCTGGTATTCATCGTTTACGGCGTGGACTGCCAGGGTGGCATCCATATAGTTGCTCACACGCTTTTTTCGAGCCTCAGCGTCGGTTACAGTCAGAGTCGCCACTCGCCGCTGGTGTTCTTCCTGAAATCTCTGCGCATTTCACTCGCGATTCCTCCCTCTCCTGCACTCGATAAACCAGTTTCAGCACCGGACTGAGCCAAATTTTTTCATCCCGCCAATCAATCGCCTGCTCCTTTACGCCCGAATGCCAATCCGGATTAACGCTCGCCACCTACATATTCTGGCTGCTGGCGTAGTTAGCCGTGGCTTCCTCGCCAGGTACCGTCATTTATCTTCCCACAAAGAGACAGGCTTTTGATCATGCTATCCTCACGGCGTGCCGCTTGCATCAGGTTTCCCCATTTAACACATCATTCCCCTGCTACTCCGCTGG
+
6&0+6)'%(+(()+'''+00+,4.0$%%')60++*)&'''%&%')$''%&(&&$#$$$%''$.&*&%),,%$&(($%*2+)*),',1+*'%&&'**'*'$%&$&&(&&,-,++'%%%&+(.*3,+*-,1'')(&(*+)'%'&(*71)((%(3)%)&$((0+('(+'+(*)+*+.**$%$&'&'*,,#$$%$$)-+41'')/',.,.((,-(%#%&)()%%%#(,*/0*)'%&%&&)1,,&1-*7*'%%&)0..-0/8.-*.-++154,/(,+,+,)*162+,.9::9+;7*%.))++%%'*-34+&)-.'/34,5+0033$%%&&*)-/5/0)%++(&(+..+)+1.+-)7/88785:+/-4924368754623(86.)&',()&$&)')*%%$'(*--&4/0,/,($(&,0,)%%'-2122-&.)&)*&))+.-..-%(+-3','&,+(0)-++,)*,+&')'&+1.623128+00,.-'&+&(#'+/).-)&*')&.)&&,(%%)'''%&($%$'(-++,,(*'&('(&-+-3*-++'%'(%&$,&&$%$&$+'84+4/1//*+)'-0-0.-++*&$.*+1*6+,0../&//-7.--3-9)4.05//5+&%())*60--0*2/,'&*++-33+693068/5:<+1+4.116:667+30*34+*&%''()%&'%&%$'('(-'%&)+/113949,*,)0/222.03334),8.,.&989,+)+(+&)'$&*-*++%-017225;34/8-*&.(()-/2,*+'(-2:,)$$&&&(,(1(-('*,&%)**)'(($'&'%&&(1-.41,14)###$#%#'(($'&('-(--+*.114)*++++,%'')//,(&*+&''&%%(/+/4+&*)(&&''/-)&*/3),())&.&000,./0$&'&)+&&'$&%''(#')00/+3**(+*-33.%(-))++,*1*-&11%&'*-20.16787-82(%,)'**))%))*)%&'*+-140-/+&)*41*+&))(&)&&)$%%)$&&%&$$%%'&)*,3$,)/4*/10(((*&-,/--,++(,)01+&&$%,$&$)'$%&'&
@20733388-1a39-4e0d-9fb9-bfa3619880e9 ch=159 read=143325 start_time=2019-12-13T14:47:29Z barcode=BC01 runid=2c9cf7bc05858273f10e7d7ec552fc0bd742dc3e
CCGGTTACCTTGTTGCGACTTCACCCCAGTCATGAATCACAAAGTGGTAAGCGCGCCACTCGGAGTTAAGCTACCCTACTTCTTTGCAACCCTCCCCATGTGGTGTGACGGGCGGTGTGTACACAAGGCCGGGAACATTCACCGTGGCATTCTGATCCACGATTACTAGCGATTCCGACTTCATGGAGTCGAGTTGCAGACTCAATCCAGTTCTGACGCACTTTATGAGGTCCGCTTTAACTCTCGCGGGTCGTTTCTCTTTGTATGCGCCATTTGTAGCGCGATGTGTAGCCCTGGTCGTAGGGCCATGATGACTTGACGTCATCCCACCTTCCTCCAGTTTATCACTGGCAGTCTCCTTTGGGTTCCCGGCCGGACCGCTGGCGAAGGATAAAGTTGCCCGCTCGTTGCGGGACTTAACCCAACATTTCACAACACGAGCTGACGACAGCCATTGCAGCACCTGTCTCACGGTTCCCGAAGGCACATTCTCATCTCTATGAAACTTCCGTGGATGTCAAGACCAGGTGGAGTTCTTCGCGTTCGCATCGAATTAAACCATGCTCCACCCAGCAGGCCCAAATCAATTCATTTGAGTTTTAACCTTGCAGCCAGCCGTACTCCCCAGGCGTCGACTTAACGCGTTAGCTCCGGAAGCCACGCCTCAAAGGGGACAACCTCCAAGTCGACATCGTTTACGGCGTGGACTACCGGTTATCTAATCCTGTTTGCTCCCACGCTTTCGCACCTGAGCGTCAGTCTTCGTCCAGGGGCCGCCTTCGCCGCCAGGTATTCCTCAGATCTCGCATTTCACCGCTACACCTGGAATTCCTACCCCCCTCTACGAGACTCAAACGCCGGTATCAGATGCAGTTCCAAGGTTGAGCCCGGGGATTTTCACATCTGATAACAAGCCTCCTGCGTGCTTTACGCCCAGTAATTCCGATTAACGCTTGCACCCTCCGTATTACCGCGGCTGCTGGCACAGGTTAGCCGGTGCTTCTTCTGCGGGTAACGTCAATGAGCCAAGGTATTAACTTTACTCCCTTCCTCTCCCGCTGAAAGTACTTTACAACCCGAAGGCCTTCTTCGCGCCGCACGCGGCATGGCTGCATCAGGCTTGCGCCCATTGTACATTCCCCACTGCTGCCTCCGTAGAAC
+
47-6.1,..0/--+%)/.37<80945+%'2.%&'(/7423357/-/103.)))-,12&')0%%%*2/4.-10334&(*67;34:4,0.2/:4,-58+*0,(+013//12.38668-0134/-*,+04837(98570005/44:4576336;665564/*-.0191-.//1649936-)0384-334')*-1245724*1*,),/10:)'+,,%&)*5-3*.09946754804)*+*/(+')).,.,,,'+()*4<;///164',)-169;<81;2/,-..*/-%(*864222;812982./+(148/,+)),+'(+*+.9799:19+-+7:9;48/1(*+:<7235351621/45445./8/+6794371-60029467/+,,4,*'+*/-1))%0+8,3/))449428013<8440412,5..0214:2/0345630+,/+.0016661003,2)$+(///0701127434,9::6:0,3+4,11012;523467546/&''''*/+28+.:;9:68983778;(,()%)%)8;9:<9551/-(&*256%&$'%(/.)1**.8998/33-''%%%'%4.+*/+,.469615:1)(./87+252918/1&*')%(+1+/43/965+)588434/1.404020../1+,001)1-.1(,*(+),0152:/+/,'%)-.09/6'7+243431+0001:.$&$'$')/7176580*&0.01601:557884:6/0,0/)%*,,/50/*+*0512,243/02...047558&+15:427,,2*00478(04(,'),6;00/1(),641-+-./7723:;96654356130414.3+,-;1972+(++-0,',,158*1()(,,.+.,/0889988655,4,/+.2,1*(,1,+-/++$,.*+++023652+(03245*/6163..-.+**//..772:1,-2437;*1,-.80:534/2-,)-42-/64703-,05,1160*())2-,*,%.++6./+7'40344:49;86323:41597//-*.--/-)#(&&$*)//.,()*,*.,)46,87432,(/(%'4,,2+*.-,28.,34-.(''*-,,690889<1+*&'&%''+(**2.01396634445166642*2.01.(,6-/),'(+-490035445439156,-78-..
@e39b3407-8e3a-40b6-b639-d43918a7b64d ch=460 read=82713 start_time=2019-12-13T14:47:28Z barcode=BC01 runid=2c9cf7bc05858273f10e7d7ec552fc0bd742dc3e
CTCTGGGAGCAGTGGGAGAAATATTGCACAATGGGTACCAAGCCTGATGCTTTAGCCATGCCGCGTGTATGAAGAAGGCCTTCGGGTTGTAAAGTACTTTCAGCGGGAGGAAGGGGTAAAGTTAACCACCTTTGCTCATTGACGTTACCCAAGAAGAAGCACCGGCTAACTCCGTGCCAGCAGCGCAGTATACGGAGAGGTGCAAGCGTTAATCGGAATTACTGGGCGTAAAGCGCACGCAGGCGGTTTTGTGCAAGTCAGATGTAAGAAATCCCCGGAAGTAAACTGGGAACTGCATCTGATACTGGCAAGCAAGGTCTCGTAGGGGTGGGAATTCCAGGTGTAGCGGTGAAATGCGTAGAGATCTGGAGGAATACCGGTGGCGAAGGCGGCCCCCTGGACGGGCTGACGCTCAGGTGCGAAAGCGTGGGAACAGGATTAGATACCCTGGTGATCACGCCGTAAACGATGTCCGGAGGTTGTGCGCAGGCGTAGCTTCCGGAGCTAACGCGTTAAGTCGACCGCCTGGGAGTACAGCCTGGAGTTAAAACTCAAATGAATTGACGGGGGGGCCCGCACAGAAAGCGGTGGAGCGTAATGGCTTAATTCGATGCAACGCGAAGGGCACTGGTCTTGACATCCACGGGAAGTTTTCAGAGATGAGAATGTGCCTTCGGGAACCGTGAGACAGGTGCTGCATGGCTGTCGTCAACTCGTGTTTGTGAAATGTTGGGTTAAAGTCCCGCAACGAGCGCAACCCACTTATCGCTTGTTGCCGAAGTCCGGCCGGGAACTCAAAAGGAGACTGCCAGTGATAAACTGGAGGAAGGTGGGGATGACGTCAGTCATCATGGCCCACTTGACCAGGGCTACCACACGTGCTACAATGGCGCATACAAAGAGAAGCGACCTCGCGAGTGAAGCGGACCTCATAATGCGTCGTAGTCGGATTGGAGTCTGCAACTCGACTCCATGAAGTCGGAATCGCTAATCGTGGATCCAGAATGCCACGGTGAATACGTTCCGGGCCTTGTACACACCGCCGTCACACCATGGGAGTGGGTTACAAAAAAGTAGGTAACCGCTTCGGGAGGGCGCTTACCCACTTTGTGATTCATGACTGGGGTGAAGTCGTAACAAAGGCCGG
+
&)*&'))#%&236470)')..(-2/-,(,+,,*0,'%,%4*39<8..,$#$$#'%*,,6577//-..0)-/1.*-++319729)980:,--:0&-)+-38*%**+-+')(,))-,)',4.*.+4+&'&)&'()((,/*5+.'.,/-*//*)'%,*&+*(//4+1**+...,17)+24:56311402'*--&&(.2**',+5444004*2*3+00132.3.-.6:<9;996<30111---.,376(2789($'()1,,,2(*,3+-&($+.)).89-,'(%#%)*%'&(.3-54565554211345414/-.'''%/-0/0046,0(2*+).'*-,5,)*123'&#)&*.,,.0/+.:991/+'*,1-342/(++*.7877,4,+&'&&(*(006780,0713&./-*-&-'*+2*66455(*,+%,-4..-'+*+*1+01.,/125:1.05*)%*'&**.86579220000(*%(*--.,5.-**&'(+/,*+%/33-6(**()+46:45440918+09473.-1)'))(%&(**)58:885(-1:50.)*+:0;:52.*/+,-434998/-.6.,,,-+$)(*,/4:8891.0(/)),.8-5/7/8;1//..2.)500.*)((''$'(**,-10.*,,1/611,4*(-(-6<9--+++,:7733:5487856783:2819;9:21211$02001,**%'(,).,./5761'20553033*+.-022075<5970:-:+,224()-/+/((,2475&67-%&-)*,3&&+(*+)&(&&$&(-,+1/271;657341252**/)+-01571///-./-1(&&&(((**(,)-.79/1025:400+**,/87)+,4.;2')+(*+-5/0/6*+*+'(*)++-200/-06148646778887+((&)))0165456551&(%&),%*04/0622.0,((,089979/737*8-4443*+,,3:/8--.322357:54,7,+,1(6/89902((1+0/96;45/'&).6334/*.'.(&/()286/2/)(677814+.-...,0/++./..),)+-+-02/-)+,5/281229998/+-),++-$,)$)*.417,')+/,+.,3+-7)#**)*'%-1195012247774+*,.2+-./662035*)*-+-,
@d55f7454-3bc4-474b-8cf3-9715da1dee7a ch=179 read=191086 start_time=2019-12-13T14:47:01Z barcode=BC01 runid=2c9cf7bc05858273f10e7d7ec552fc0bd742dc3e
CTCCTCCGGGGAGGCAGTGGGAATATTGCACAATGGGGGAACCTGATGCAGCAACGCCCGCGTGAGTGATGAAGGTTTTCGGATCATCAAAGCTCATGTCTTTGGGGAAGATAATGGCGGTACGGGAGAGGAAGCCACAGCTACTACATTTGATACCAGCAGCCGCGAAGTATACGTAGAGTGGCGAGCGTTATCAGTTTACTGGGCGTAAAGGGGCGTAGGTGGATGAAGTTAAGTGGTCTTGAAATACCCGGAGGCTCAACAGGTGCCATTCCAAACTGGTTATCTAGAGTGCAGAAGGAGAGGAGAGTGGAATTCCCTAGTGTAGCGGTGAAATGCGTAAGGGTCGGAAGGAACGCAGTGGCGAGAAAGGCGACTCTCTGGACTGTAACTGACGCTGAGGGGCTCAGCGTGGGGAGCAAGCCCAGGATTAGATACCCTGGTGTCCACGCCGTAAACGATGAATACTAGGTGTGGGGGGTTTCCAGCACCTCCGTGCCGCCCATAGCAGAAGTATTCCGCCTGGGGGAGTACGGTCGCAAGATTAAATTCAAAGGAATTGACGGGGACCCGCACAAGTAGCGGAGCATGTGGTTTAATTCCGAAACGGCGCGAAGGACCCACCTACATGACATCCCTTGCATTACTCTTAATCCGAGGGAATCCCTTCGGGGACAAGGTGACAGGTGGTGCATGGTTGTCATCCAGCTCTCGTGTCGTGAGATGTTGGGTTAGAAGTCACAGCAGAGCGCAGCTGCCGTTAGTTACTACCATTAAGTTGAGGACTCTGGCAGGACTGCCTGGGTTAGCTCACTTGGGAGGAAGGTGGGGATGACGTCAAATCCATCATGCCCCTTATGTGAGGGCTACACGTGCTACAATGGCTGGTGGTCACAATACCGTGAGGTGGAGCCAAACTTTAAAACCAGTCTCAGTTCCCGGACAGGCTGAAACTCGCCTACATGAGCTGGAGTTACCTAGTAATCGCCGAATCAAGATGTCGCGGTGAATACGTTCCCGGGTCTTGTACACCGCCATCCGCACCATGAGAGTTGGCAATACCCGAAGTCCGTATGACTAACCGCAAGGAGGCAGCGGCCGAAGGTAGAGTCCAGCGATTGGGGTGAAGTCGTAACAAGGTAACCGG
+
013844/,4.'&(%()(/31+&,).2/,,,+/-,3762*+9397778660+--3.0.8.+,..)-*)*.0*+1-20:3514869:55353''&)0.1,004;8/77**''**'&&'%&()($&&('')&.)+-+/,*,&++*&%''''((&&'*%/*%+.-/26)(&)'&')*)*)(+'')*+++%'56011.))$'(8/).-*-,*)**,*)/---37/3./10--()+**224&/))'&**',3-,$2.)*0)+0-/.-**)00/-((().++762/+-(./)*-./+,-.,,%)&')*)&&-*)'%&'%%+&2*80('%()))'*(+3+,++1)+03.3&()&%%/)0-*)$$&',+.-*,,+,&,.)))+*/1.0--37835-+(,,//012332.-,6,*,22()+/263:('*+4.*)&&&,0*/60036-49.+*+**308-.,/2,.142.../030*%)$%(*-'/%)551*17-4++*002957604788348&%''$&(&'%$'(/87/-2049<:3+(*,,36:75-4-))+0.5::.:15;-,,,.504-0*4:.0170)**.'''('+,,-'*+,/-**/*1011026(''+()%'.((*.-'&)+,'%*.&'*%%*+2/+-5).701033-//0-3.6/8(''**'(('(66,05(47)**+)/--,02--02//.,,289:5:400/101)')*+2236200-././4578<7/1.8/')+*(0&)(*0,)(-.081(*+*07(23),.3.00-30,14'%$%&*$.,.23311'&&%-,1675;668,5*&$'%&$%&$%(,'00)-./,4:<8.2477.4/562,4((.0./--4+++2*.-2+*-**0/21-/011/(''&$'&/--/2'*112)30811-../('(*)+4/1152-%(,.51791-1112200-119..).-53111/17)26)*6688435/1*'(/,+/)(-//1()+./-3/0.2***0.1-**26*11,/)3-00:847-..4,('+/-,//(../-/.,/.&*+&$((/-2762-*)/-1-21:2(20)'+++,370,&%))1))(+**,/0.3,02--&,.532442,/+*%&**+((*+,*3+,394,-+,(+,%0(*,.3(1-10-++1
@de677c5d-5083-4779-a3cb-9106f3f9dcd9 ch=259 read=105172 start_time=2019-12-13T14:46:59Z barcode=BC01 runid=2c9cf7bc05858273f10e7d7ec552fc0bd742dc3e
CCAGTTTACCTTATTTACGACTTCACTGATCATGAATCACAAAGAGTGGTAAGCGCCCTCCCGAAAGGTTAGGCTACCTACTTCTTTTGCAGCCCACTCCACACATGTGACGGGCGGCAGGTGTATACAAGGCCGGGAACGTATTCACCGTGGCATTCTGATCCACGATTAGCGATTCAGGCTGTGGGTCAGTTGCGAACTCAATCCGGACTGACGCATATGGTCCGCTTGCTCTCGCGAGTCGCTTCTCTTCGTATGCGCCATTGTAGCGTGTGTAGCCCCTGGTCGTAGGGCCATGATGACTGACGTCATCCCCACCTTCCTCCAGTTTATCACTGGCAGTCTCCTTTGAGTTCCCGGCCGGACCATGGCAACAAAGGATAAGGGTTGCGCTCGTTGCGGGACTTAATAACATTTCACAACACGAGCTGACGACAGCCATGCAGCACCTGTCTCACGGTTCCCAGGCACATTCTCATCTCTGGCGTGGATGTCAAGACCAGGTAGGTTCTTCGCGTTGCATCGAATTAAACCACATGCTCCCACCGCTTGTGCGGGCCCCGTCAATTCATTTGAGTTTTTTAACCTTGCGGCCGTACTCCCAGGCGGTCGACTTAACGCGTTAACTCCGGAAACCACGCCTCAAGGCACAACCTCCAAGTCGACATCGTTTACGGCGTGGACTACCAGGGTATCCTGTTTGCTCCCCACGCTTTCGCACCTGAGCGTCAGTCTTCGTCCAGGGGCCGCCTTCGCCACCGGTATTCCTCCAGATCTCTACGCATTTCACCGCTACACCACCAAATTCTACCCCCCCCCTCTGAGACTCAAGCTTGCCAGAGTATCAGATGCGGTCCCCGGGACAGGCCGGGGATTTCACATCTGGCTTAACAAACCGCCTGCGTGCTTCCGCCCGGTAATTCCGATTAACGCTTGCACCCTCCGTACGCGGCTGCTGGCACGGGTTAGCCGGTGCTTCTTCTGCGGGTAACGTCAATGAGCAAAGGTATTAACTGCTCCCTTCACTCCCCGCTGAAGTGCTTTACAACCCGAAGGCCTTCTTCGCTACACGCGGCATGGCTGCATCGGGCTTGCGCCCATTGTGCAATATTTACCTGCTGCCTCCGTAG
+
62/.4;.-331-%(*(%%+-59.-*,%''198:999853446,($)(.2555//.0:0/4,*'*-(..880053.-,0.-35;39:;0///)19,$&)83,-)))+*(*.3'-.1'(%&,2*-/6555843/51+002/197:;95)0(&&%(.-076/..,4,')*)+('$*+331.&&&..*(&)**,)%-5*0(*85971:20-213,+)*)**'(*-/01398/9.,++-)/181&**+.032.0/307.812178:<907.+(+.,/250100.:4*+0488751+4865&&'#())&$(*989:::37:/-019;2541,,./;:56699326113;92:7*.2/.155182-7445:'99'()927077:(33**.+..**7+++-034471(.2+,-7,0($&,*0.:-*))2)*%)(.11124581/*,367::9678479775321.0/42927,',92.../7435565-(&(&&)..*&(/.//6.081/57+0-4/5629313.5-&-12-)*.*1/<9;;34342452:.,1.++-,,.-2*12285-,/02:6<8+/.*+*010;4<-1720/-++0(31()./.084).5..///573263746506-2***4*+',))-2-/.26562.04.//)3(0)1+1,1355697::/8:/.6232-10920012:5961.,-,+-./:44544;91.1.,19.-1116;3566;67828744744,+0,.00++..4:1;857;35766658<71./+)*132247554736<<3-34),0+++.*).-/,002/16:7:364:2-2423304677.5+137211,&%&()8965675-()**13*&,,%$$(,01--,.$142++---1.2/./7271.1/..(-..02-/''*)'('.2-.72487;,-,..:095(()((+-3:3134&.&%%(-102991:0/,2(*,,52114+5---:/88;3100)7712764680:.--'+47)/+..-6/1-.',).0'/71'(*.=<.*54+-,'((*/0-*014/5-()*..879<89<8%%&&(',-/.;1004;51/0//4(34141./00;5,.3,--3182,2.(%(*+*-1./6269,.87
@c3330445-4752-4268-86a0-d1836be20b82 ch=219 read=109793 start_time=2019-12-13T14:46:51Z barcode=BC01 runid=2c9cf7bc05858273f10e7d7ec552fc0bd742dc3e
CCGGTTACCTTGTTACGACTTCACCCCAATCGCTGACCTACCTTCGGCCGCGCTGCCTCCTTGCGGTTAGCTCACGGACTTCGGGTATTGCCAGCTCTCGCTTGGTGTGACGGTGTACAGAACCGGGAACGTATTCACCGCGACATTTCTGATTCGCGATTACTGGTAACTCCAGCTTCATGTAGGCGAGTTTCAGCCTACAATCGAACTGAGACCTGGGTTTTTTTAAAGTTTGGCTCCGCCTCGCGGCATTGCATCTCTCTGTACCAGCCATTTGTAGCCCTGGTCGTAAGGGCCATGATGACTTGACGTCATCCCACCTTCCTCCAGTTTATCACTGGCAGTCTCCTTTGAGTTCCCGGCCGGACCGCTGGCAACAAAGGATAAAGGGTTTGCGCTCGTTGCGGGACAGCAACATTTCACAACACAGGCTGACGACAGCCATGCAGCACCTGTCTCACAGTTCCCGAAGGCACCAATCCATCTCAGTTCTGTGGATGTCAAGACCAGGTAAGGTTCTTCGCGTTGCATCGAATTAAACCACATGCTCCACCGCTTGTGCGGCCCCGTCAATTCATTTGAGTTTTAACCCCTTGCGGTAGCCTGACGGTCGACTTAACGCGTTAGCTCCGGAAGCCACGCCTCAAGGGCACAACCTCGAAGTCGACATCGTTTACGGCGTGGGCTACCGGTATCTAATCCTATTTTGCTCCCACGCTTTCGCACCTGAGCGTCAGTCTTCGTCAGGGCCGCCTTCGCCACCGGTATTCCTCGAATCTCTCGCATTTCACCGCTACACCTGAATTCTACCCCCCCTCTACGAGACTCAAAACTTGCCAGTATCAGATGCAGTTTAGGTTGGCAGGCCCGGGGATTTCACGTGATAACAAACCGCCTGCGTGCGCTTTTACGCCCGTAATTCCGATTAACGCTTGCACCCAGCAATACGTAACTGGG
+
14014'%(%&)+)1),-288;85179+.015-.,++30/0096;604..+,'+-0210.&'(),,0.413475245:679:8/-,**+40493&100-.*%##$'.(),+1.0/+-'-*)*096(4./40-536;8077+-34623:55/01;<:789030--/)),204500,,,3:845+)$',/,-.5<43258:4667;77-.664-+)+,&%)/,+/24=3-/8*--74+1,197.0:9937*1011*'-))-.,,,1+*-0-1338/68*,,+,8-0.19:922-(/058:60..,+)('()*((043,:8/*43908.-/*+.6<-,-:764684/4677:1.86.-256560)1/2.7.432378;57*28;+6/8827),,.,7*+02392024.)).4.+*$0'&)42:50.3.1*&'$&,-45540+,*-3/:97965656;46,++*)//18;2.,++2/4134558-.6-+,*'$'(-565/510057935367;64921&1-;;:8;:9:425//044+()0(89457-,./27779239*,2/.0+2',)586,297:9<969;1-,.2<;2,...*('&('))&$#$&$)&,268557/9*9()*3,0.-,34---/,0%/54777<700(.4-**,6:690/)+0+./22102670<1**-3.-024&0110-',)&)/67:53-)$-96-*./.3*')+,+03/(**05/439:878,-.01;72461/,+*,/04/52776134,.20493/22019722-&++..6;9,.-.*,-++(,1.,%&6.44161187-,-/1.10-1130/*7/'2.6/15&..-.3'(.311),,42-+-/+)($%,-7/+368-*18*,**)-%$),7/7<98<367--..035-**,**%-,46-+447883620504/30-3.,,%.)*)+/,1/'.//.))$$$$
@6920be24-5207-4862-bc2b-245ec4c820fe ch=160 read=184120 start_time=2019-12-13T14:46:42Z barcode=BC01 runid=2c9cf7bc05858273f10e7d7ec552fc0bd742dc3e
CTCCCTGCAGGAGGCAGCAGTGGGAATATTGCTGGTGAGCAAGCCTGATGCAGCCATGCCGCGTGTATGAAGAAGGCCTTCGGGTTGTAAAGTACTTTCCGGCGGGAGGGAAGGGAGTAAAAGTTAATACCTTGCTCATTGACGTTACCCGCAAGAAAACACCACAGCTAACTCCGTGCCAGCAGCCGCGGTAATACGGAGAAGTGCAAGCGTTAATCGGAATTACTGGGCGTAAAGCGCAGGCAGTTTGATAAGTCAGATGTAGAATCCCGGGCTCAACCTGGGAACTGCATCTGATACTGGCAAAGCGAGTCTCATAGAGGTGAATTCCAGGTGTAGCAGTGAAATGCGTAGAGATCTGGAGGAATACCGGTGGCGGGCGGCCCCCCCTGGACAGACTGACGCTCCAGGTGCGAAAGCGTGGGAGCAACAGAGTTAAGATACCCTGGTAGTCACGCCGTAAACGATGTCGGCAGGAGGTTGTGCCTTGAGGGCGTGGCTTCCGGAGCTAACGCGTTAAGTCGACCGCCTGGGAATACAGCCGCAGGTTAAAAACTCAAATGAATTGACGAGGGGCGCGGCAGTGGAGCATGTGGTTTGAATTCGGTACAGCGCGAAGAACCTGGTCGCCAGCTTTACGGAAGTTTTCAGAGATGAGAATGTGCCTCCGAGACCGTGAGACAGGTGCTGCATGGCTGTCGTCAGCTCGTGTTGTGAAATGTTGGGTTAAGTCCCGCAACGAGCGCATATATCCTTTGTTGCCAGCGGTCGGCCAGGAACTCCAAAGGAGACTGCCAGTGATAAACTGGAGGAAGGTGGGGATGACGTCAAGTCATCATGGCCCTCCCGACCAGGGCTGCACGTGCTGCAATGGCGCATACGAAGAAGCGACCTCGCGAGAACCGGCGGACCTCGCAAAAGTGCGTCGTAGTCCGGATTGGAGTCTGCAACTCGACTCCATGAAGTCAGGAGATCGCTGGTAATCGTAGATCGAAATGCCACGGTAGATACATTCCAGGCCTTATACACACCGCCCGTCACACCATGGGAGTGGAGTTGCAAAGAAATGCATTAACAACCTTCGGGAGGGCGCTTACCACTTGTGATTCATGACTGGGAGTGAAGTCGTAACAAGGTAACCGG
+
/-45''''')-)/.-233./..74.5/,21--)**('+$*67498''%((21-4;57.53$$**,.,-,-+&*)(0/.,..&355:+-38(%(&'+8-(''&%&(*&+1/)++/+%&%/3,-+(6&.'(**+,)458&1&&)3(23/00/(*%)*(/)*'%%('(++//,/&()((,+191.+**/($%''*/-,,.*6+*''++-29701*/,0-/1(/-,7-)+.,6-./359-+-,4,-5+'/-2+'')-/*025224.--%,((3,(*55689242.)(/1.21.---.73233014-60-6)&))*00120),('&-))&/*0.0+.*)++*)*,)//*%()%)/2430-*-.117,&''*''**.39736*'.,*(.503/611+47..%(+*,-*/,,-1')7941/)(,(')-0)*-'(,.+**)$%+7(.,44/4;+).(6..+/'))88*2*1&*+,--7.-$(&+)'-*/111-2(##($).5/35597731/++)++5373230010.,/0002/,01016-&'&'3))(&'+*--/5+6733.35/590/0..,-*.)%,-6-,''&(()-./.'+*-,++-/19-')*,,.&'$%&(&)'))((''%('&&,.)#)'%&&&'&$'(-,3..9;04-,+,,;221265,3//6*/')$'+36572/104&,)+,+2023002//0443141137846/380,*,320-;/*332:231321''*.76-,**/2+*,./485078(,'%%#&()/632250+'35060/3+(*',-'..17633//0-/11;06870'+*))*,+-6;3,')&0003*((01254'(++65)()*+*-2-,+(%.&$&%&,.0-)&').-+...11/),'()&')')0-1//00-.**+**&'*..753425(-+44+*/,/145&*%)*-)/-),-(+')()+*+0*3564023462//0/+--'**$&%./+,,%'.-424/4)+,02$&11*-/2+/+0-'%--.402,7($*)+'''&*)0(*(-306;5032/0028231.+''(&,%'3;+3,8/%','%%&%)),'(*)))*.-(47,*00-0525/15&(+)')113:76654546/0'(*,*-*++-**0157/6/03+/,1
@f8744132-4c5a-423f-973c-48f287b5483d ch=251 read=195164 start_time=2019-12-13T14:46:41Z barcode=BC01 runid=2c9cf7bc05858273f10e7d7ec552fc0bd742dc3e
CTCCTGCAGGAGGCAGCGAGTGGGAATGTTACTGAAAATGGGCGCAAGCCTGGTGCAGCCAATACCGCGTGAAGAAGGCCTTCGGGTTGTAAAAGGTACGTAGCCCGGGAGGAAAGGGAGTAAAGTTAATACCTTTGCTCGGTGACGTTACCGCAGAAGAAGCTTACCAATGACTCCGTGCCGGCAGCCGCGGTAATACGGAGGGTACAAGCGTTAATCGGAATTACTGGGCGTAAAAGCGCACGCAGGCAGTTTGTTAAGTCAGATGTGAAATCCCCGGGCTCAACCACAGGAACTGCATCTGATACTGGCAAGCTTGAGTCTCGTAGAGGGTAGAATTCAGGTGTAGCGGTGAAATGCGTAGAGATCTGGAGAGGAGCCGGTGGCGAAGGCGGCCCCTGGACGAAGACTGACGCTCAGGTGCGAAAGCGTGGGGAGCAAACGGTTAGATACCCTGGTAGTCCGCCGTAAACGATGTCGAGCGGAGGTTGTACCCTTGAAGCGTAGCTTCAGAGCTAACGCGTTAAGAGATGAAACCGCCTGGGAATACGGCGCAAGGTTAAAACTCAAATGAATTGACAGGGGCCCGCACAAGCGGTGCTTGTAGCCGGTTTTAATTCGATGCAACGCGAAAGAACCTTACCTGAATGTGACATCACGGGAAGTTTTCAGAGATGAGAATGTGCCGGGAACCGTGAGACAGGTGCTGCATGGTATCATCGTGTTGTGAAATGTTGGGTTAAGTCCGCAGCAGGCGCAGCCCTTATCGCTGTTGCCAGCGGTCCGGCCGGGAACTCAAAGGGACTGCCAGTGATAAACTGGAGGAAGGTGGGGATGACGTCAAGTCATCATGGCCCTTACGACCAGGGCTACACACGTGCTACAATGGCGCATACAAAGAGAAAAGCGACCTCGCGAGAGCAAGCGGACCTGTAGGGTACGCCGTAGTCCGGACGGAGTCTGCAACTCGACTCCATGAAGTCAGGAATCGCGTAATCGTGGATGCACGGTGAATACGTTCCCCGGGCCTTGCCCCACCGCCCGTCACACCATGGGAGTGGGTTGCAAAGAAGTAGGTAACAACATTCGGGAGGGCGCTTACCGCTTTGTGATTCATGACTAAGGTGAAGTCGTAACAGGTAACCGGAAGATAGAGCGACAGGCAAGTGATTAACACAAGACACCAAACAACGTA
+
/175.&/-25*.4/.43''&*)0-).,$2)&''(0,4:,,+.'&(),'*11410),*,0+.,,&-,+,'+*),+--+--5/532:64:+.577+&+&&'#&&*,)()5,(,,)4*(,(&()-0/(*315,%**)2,,676%)1.+/+/,*1/&'&'0+(+,%%%%'.0'&%#')(3317414+---//2''&(',1./555//4.-(2)*)+-;18034*10(5*.023:9997470&&&))$,*-*)+*'-295&5,6,334+-1-/$$'*-(+30')10342.*0.+,(040834111128444457260.0'&$#%&+*-*-344+%)(&*')'1*4,)(3.7...-.633*,2*,079//-,-344;92.&)0'',0,31-6.*),('%&*.96,*4864,,*&-/.---,0440092321.52+-/-)26,(+,731+(,(/'&$$%,-,+3;::9687+-6159<921/,,..*')')0++./7..*-.(,)*&$&(),'*+.31)-)*/024.--//71(%')(*'(*'031543,*,'(+*,+40/15423171;:63778:93/)*/-0)-**00.-51+,(*'&,0,36*(&&%&%$$)+./8:-497;6450%*+$+'5/-5.).-/*%#(,-&''0/**'*+374()*1&,()06;130,,-.094327022141(:724485:5/325/479,.),-.*)&$&),(),/1005*()*12,&)/-7628-0+22'%*+.4,,41-10+34++--.1,*/,0644601/06621.6.4/6/.013579+())%)+..6).-,,-,4766:9/.-+*-/./84'+++1,-220+))*176(,*-41('.**,,48.4782/**(('+-.2985764639746663758,)))+.,)%*0.5+/2.--+*'),57'1/4(/,)&&*&,*,''+-614,/,,,1/,*(-)),/4111///23446675/)*-(*4(-)0075'&'',./04768-1%%$'(/--06579428,032*1/0+)'%%%('(+:67<9364/2,2505224,*.*0+22+//40(+,)*&(*%((*+/0$),-+43++33+*(&%&'(&')(++/0,1--+-*''&'*(.()*.*+.*$'-(++.+.8686937143/--22555//5422,.+)-4-/.-0/1,-3/4,027)3((&#$
@7ecb7763-31a5-4f75-811f-72870b5c07f4 ch=183 read=236888 start_time=2019-12-13T14:46:39Z barcode=BC01 runid=2c9cf7bc05858273f10e7d7ec552fc0bd742dc3e
ATCGATTACTTCGGTCAGTTACGTATTGTTGAGTGCTGAAGAAGAAGTTAGTCCAATTAATCTTCGTAATTTAACCTTTCACCAATTGCTGATATTGCTCCTACGGGGAGGCAGCAGTAAAGGGAATTTTTCGGCGTAGGGGAAGCCTGACCGAGAGCAACTGCCGCGTGAAGGAAGAAGGTTTTCCAGTTGTAAACTACGGACGCATAAAGGAAAAACGCGCTTCCTACCGAAATGGTAGCCGGAAGTGACAATACTTTATTAAACCGGCTAACTACGTTGCCAGCAGCCGCGGTAATACGGTGATGGCAAGCGTTATCCAGGTGTGGGCGTAAAGGGAGCAGGCGGCAGCAAAGGGTCTGTGGTGAAGCCTGGAAGCGACCAGTAAATACATAGAAACCAGGCGGGTGAAGTGCAAGGAGGATCGTGATTCCATGTGTAGCGGTGAAATGCGTAGATATGGAGGAACACACCAGTGGCAGGAAGGCGACGACTGAACCTGCAACGACGCTCAGTCGAAAGCGTAAGTTCAAATAGGATTAGATACCCCTAGTAGTCACGCCGTAGGCTTGATGGTGCACTAGGTGTTGGATGTCGAGTTCAGTGCTGCGGTTAACGCAATAGAATTGCTCCGCCTGGTAGTACGTTCGCAAGAATGAGACTCAAAGGTGGCAGGGGGTTACACAAGCGGTGGAGCATGGTTTAATAATTCAAACAACGAAGAAGAACGTACCGGAATGTTGACATGCTCATAAAGGGCTCCCAGAGATGGAGGAATGGCTGAGATACAGGTGGTGCATGGTTGTCGTCAGCTCGTGTCGTGAGATGTTAGGTTAAGTCCCGCAACAGGCATAACCCTTATCGTTAGTTACCATCATTAAGTTGGGGACTCTAGCGAACTGCCAGTGACAAGAACTGGAGGAAAGGCAGGGATGACGTCAATCATCATGCCCCTTATGACCTGGGCTACGTGCTACAATGGATATGGTGCAGAGGAAGCGGACCGCGAGTGAAAGCAAAACCCATAAAACCATTCTCAGTTCGGATTGTAGTCTGCAACTCATAGGCCGGTGGTCGCTAGTATTGTCCGCGAACCAGCATGTCGCAGTGAATACGTTCTCAGGCCTTGTACACACCGCCCGTCACACCACGGAAGTTGATAACTTACGAAGCCGGTGGCCTAACCGCAAGATATGGTGGATGATGATTGAGGTAAATGCATGCTTTCATTAACCGGG
+
"%$%$)&&&%(&%+*-,%,*$''+%)'%&&'&()**(&'*$)(%)('++&(*+(&('*--33.4)%+)*+-(++//)//,())(''%'(**/-,.-,,/43/03(20)%,+-6(1.-/00*(*'%',--/,//)/(*%/-/)&)&.9./14.-))'$())'''49661873834-4'*.,0/95..-&.,9/222('/$((/$$$$''16(/),544((&'$',-/-,-1))+*,0+0/...0)'''&&&(&'&())+-)+/-51&,*''(-/3---0)1(&-6.-3/.12.,.)*+%&$,(.((%(,4+/6)---61/1--10//215243.77)'**'$*%(.71:65+739)+,.,/22006.*)'&*,)+','%&%#$'*,.04&&$''*-+/0(/32/9/+,(&&&'').)-&-*,,-%++-***3-974730-+)//.5.,-0(*%$&(**-,,-./.0&-%',.-.437/9.,&(&('''),8/+&%%%%%-).(-,0+(),%10+(&((&,-)&'/..&&&'$(+3.0,5-/3+(,--10,),-35460.(,,./.0))(%#%&(.)(*&'$((%',,2/8181:5)&%)*-69&43..,,-&.4/8/843-+./&*&,'#(00+).415.-%34/356;76744*,4-(,//37701*.'*(%'&)*)+'*1%%%&*6/,'()(3+-,+/,--86+1((.*0(),*&')&&).%)*&+.(&&%%,),*)+$-/-/11-(..-+1+2.*/++/,))&')*,;90++'&()-(*'%$(*-07(.(-)3-4467.85:113789%'().696799:87565647+,219560/97,)//(4,.04'#((*30/20/14190/1204;898/403+*8*.8;2167672.-)(/44.5+,//./+)(%(2156/-.),-+%,)&*0318898568+1*-.:967-96/)/..///09052-*('+))11-+-..43955.,+,)'%*(((*)+**.2,-412+*&+),0-$+8;<8486/2356.3279;878124;7*3'1,,/6698326370/.&'%(&()))++)%+&(.%'+)**&)+,&)019672222//01/6+,./174/0009226%,548/6/004/103;66:90232213,+,,'%(&$$$((-/)&&(,(+++44--5,607'*+7,,0**'%%((''#&)%&((+.+3,)%*/+,'*%$)%'$#$$%*,,//,0.,0.
@d5554aab-9d4b-4541-87ca-ff83c13b0ab1 ch=129 read=111005 start_time=2019-12-13T14:46:30Z barcode=BC01 runid=2c9cf7bc05858273f10e7d7ec552fc0bd742dc3e
CCGGTTACCTTGTTACGACTTCACCCCAGTCATGAATCCTGAAGTGGTAAGCGCCCTCCCGAAGGTTAAGCTACCTACTTCTTTGCAACCCACTCCCATGGTGTGACGAATTTCGGTGTGTACAAGGCCGGGAACGTATTCACCGTGGCATTCTGATCCACGATTACTAGCGATTCCGACTTCATGGAGTCGGTTGCGAATATCGGACTACGACGCGCACTTTATGAGGTCCGCTTGCTCTCGCGAGTCGCTTCTCTTTGTATGCATAGCACGTGTGTAGCCCTGGTCGTAAGGGGCCATGACTTGACGTCATCCCACCTTCCTCAGAACATCACTGGCGGTCTCGCTGAGTTCAGCCGGACCGCTGGCAACAAAGGATAAAGGGTTGCGCTCGTTGCGGGACTTAACCCAACATTTCTGGCACGAGGGCTGACGACAGCCATGCAGCACCTGTCTCACGGTTCCCGAAGGCACATTCTCATCTCCTGAAAACTTCCGTGGATGTCAAGACCAGGTAAAAGGTTCTTCGCGTTGCATCGAATTAAACCACATGCTCCACCGCTTGTGCGGGCCCAATCCAATTCATTTGAGTTTTAACCTTGCGGCCGTACTCCCCAGGCGGTCGACAACGCGTTAGCTCCGGAAGCCACTTGAGGGCGCACAACCTCCAAGTCGACATCGTTTGCAGCGTGGACTACCAGGGTATCTAATCCTGTTTGCTCCCCACGCTTTCGCACCTGAGCGTCAGTCTTCGTCCGGGGCCGCCTTCGCCACCGGTATTCATCAGATCTCTGCGCATTTCACCGCTACCTGGAATTCTACCCCCCCCCTCTACGAGACTCAAGCTTGCCAGTATCAGATGCAGTTCCCAGGTTGAGCCCGGGGATTTCGCATCTGACTTAACAAATATTGTGGATATCAGTCTTCTGCGGGTAGCGACCGAGCAAAGGTATTAACTTTACTCCCTTCCTCCCCGCTGAAGTGCTTTACAGCCCGAGGCCTTCTTCATACACGCCCGGCATGGCTGCATCAGGCTTGCGCCCATTGTCACCAATATTCCCCTGCTGCCTCCGTAG
+
13.3/2*,*-0*10)+.,.31616662(+2.(('&546)()++(+,557.)++8;0/040*-,-.3748&111496067:46;504202;5,,-0:5/5817//.//)&',/*((,*.02358834836'510411565<4028-026203;464440(''(&,4),+(,**(7,3./148;6001/),,(((,++,+)'*,*+*5/-/00357,.)*&,18;43*,/3.,2/0/://./.1%((&'&))+7/8853;811.-*.$%%&&)))*),--.-1;215:;;693/*+0,55./*((.*)*./998/6;6*-5/;3634((')).2/.0/-70(39319*+.--114*$)+)18-8855557-.'*4;)8,:746*-354:471656123/0.:-2.5-0)1/*.+/0192,&&'**-,(/,..0459801*..;25.1102044-05.')(*,55928/+/--,0//12;54335740,+*,*1/45931125;;9-772//36<*04**3/()+/<65/)+//09,+*,-((.3-<;77/('&*$$(2.*.,-./-,2//28,62,#%*1(7,8;70261/109;<-5;4221/02-++)+*.*/68+,/76-77611.2*+).,.-*'.-1.3/-7+-2%%$$&&+3-2%*'+/158.7*3*//1,-/6//**0:./111/34:422/24097246652.,0/++,/;1+00389,-.-/1:3214%4./45/58:2,+//3<:580)'283.:+/:7<864.+0++330480(/2+*/00/80.4455:<<7677155/3212.,(17/(+50340488-+/0&*()/24780+*-.4016&())-3,2./*1+/.336,*-2.4+'13('(())%17+)$+)/020+*-++&$#$#$#&$#$'(+,./+'))&%%%$$%&'+)*(,-+&%(*/059)-/,..+.)'06.*+.*;-86.0).50+./+*+**-*)*+(')*&3/(()+0*40800:9662,$*%)*)(//1943-/(**./$%&''0+-23;5%)0+**&++,..227.75,)..0/-*+/6.030
@dcc3c2c4-c711-4455-92b7-73c3d212de8d ch=303 read=202118 start_time=2019-12-13T14:46:22Z barcode=BC01 runid=2c9cf7bc05858273f10e7d7ec552fc0bd742dc3e
CTCCTACGGGAGGCAGCAGTGGGGAATTTTGGACAATGGGCAGCCTGATCCAGCAATGCCGCGTGCAGGATGAAGGCCTTCGGGTTGTAAACTGCTTTTGTACGGAACGAAAACTCCTTCTAATACAGGGGCCATGACGGTACCGTAAGAATAAGCACCGGCTAACTACGTGCCAGCAGCCGCGGTATTACGTAGGGTGCGAGCGTTAATCGGAATTACTGGGCGTAAAGCGTGCGCAGGCGGTTATGTAGACAGATGTAGAAATCCCCGGGCTCAACCTGGGAACTGCATTTGTGACTGCATGGCTAGAGTACGGTAGAGGGGATGATTTCGCGTAGCAGTGAAATGCGTAGATATGCGGAGAACACCGATGGCGAAGGCAATCCCTGGACCTGTACTGACGCTCATGCACGGAAGCGTGGGGAGCAAGCAAGTTAGATACCCTGGTAGTCCACGCGCCTAAACGATGTCAACTGGTTGTTGGGGTGGATTTTCTCAGTAGCAGAAGCTAACGCGTGAAGTTGACCGCCTGGGAATTACGGCCGCAAGGTTGAAACTCAAAGGTGACGGAGGACCCGCACAAGCGGTGTGGTTTTAATTCGATGCAACGCGAAAAACCTTACCCACCTTTGACATGGCGGAAGTTTCCAGAGATGGATTCGTGCTCGAAGAGAACTGCACACAGGTGCTGCATGGCTGTCGTCAGCTCGTGTCGTGAATGTTGGGTTAAGTCCCGCAACGAAGCGCAACCCTTGTCATTAGTTGCTACATTCAGTTGAGCACTCTGTAGAGACTGCCGGTGACAAACCGGAGGAAGGTGGGGATGACGTCAAGTCCTCGCTAACCCCCCTTATAGGTGGGGCTACACGTCATACAATGGCTGGTACAGAGGGTTGCCAACCCGCGAGGAGAACTAATCCCATAAAAACCAGTCGTAGTCCGGATCACCGGTCTGCAACTCGACTGCGAAGTCAGAATCGCTAGTAATCGCGGATCAGCATGCCGCGGTGAATACGTTCCGGGTCTTATTACACCGCCCGTCACACCATGGGAGCGGGTCTCGCCAGAAGTAGGTAGCCTAACCGCAAGGAGCGCTTACCACGGCAGGGTTCGTGACTGGGGTGAGATCGTAACAGGTAACCGG
+
,--,(*.,5-*/,06171/3463(.+077/3968093373,')..888931.&,**./65-//,/0-:;9:2*'(()5698472/8-./:/5.-,1:<7,668-232/,,.-*'(+-*/)(*.-+/,..6.32'-2362;:79:666&).224322(3227323745565879:0-/..2:4.2++,(+*,122026421324685;292438/6.4-445--1387:4/1336000,.74170://.2+*45346974*&2.*,933((2667:/62632:,15220//.:2./236746898:86,++*,*/29.4)).54-+&'')3,'(%'())30133249-./85659999999:/.)4+.8:5553:5-2,2.+8+(29-)4169:986-+1)+++,,1-''(%((+((''((').)'*,38&/+((+-,-9998<.,5/.//33-')*3.87)+9841//-/208233:0:.-6/.0&+(.$49<3179+-/)$.'&))*,67;8978:0:/.63129;6:;9772,1.1012441.1.)321:,,1(*2652+*',*+/0*&(.0:;31../0:891*)'')01:8'9,9;43344951400..898-,++()*720210:-+,855352'3&3*,900.,+*,-100*70857478:)3*&*&(%'%')+,,.-1522299977,3+*+/,-78.,//078768772-5210<262395)%)*8*+/348--'(-9:9574*'1.3444611/:022487979,/.4///6/3+*)%(%&&+/24780/*.-436;:6<90-0.10-.-.1834749.-.,,.*//0,-&(),(11952-/445/5//39844))($&+-8772/8//;<;;7*''*'-*/604;7/9.--4+(+*),*%*'*)*4/4155,./6;603;7:;97<:809).+455%+('62989,2-,,00++()&'(++,2+0+104000&,-/633045;784..//255502.410122)712+5**37,,-0(-&%'(,5.5;1.3-++(0;54/52')(&465626689.*-*&(%.&((.51//746264--'#%#$&&%*.0,0071&07,8;:2932444261,''('*1.3,(''',+-7::2+
@322d19c5-167b-42ab-a1f1-674a97bdb268 ch=454 read=92437 start_time=2019-12-13T14:46:20Z barcode=BC01 runid=2c9cf7bc05858273f10e7d7ec552fc0bd742dc3e
CCGGTTACCTTGTTACGACTTCACCCCAGTCATGGATGCGAAGTGGTAAGCGCCCACTCCCGAAGTTAAGCTGCTGCAACCCACTCATGTGGTGTGACGGGCGGTGTGCAAGGCTGAGGAACGTATTCACCGTGGCATTCTGATCCACGATTACTAGCGATTCCGACTTCATGGGTCGAGTTGCAGACTCAATCCGGACTGACGCACTTCATGAGGTCGCTTGCTCTCGCGAGGTCATACTCTTTGTATGCGCCCTTGTGGCACGTGTGCATAGCCCTGGTCGTAAGGGCCGCTGATGACGACGTCATCCCCACCTTCCTCAGTTTATCACTGGCAGTCTCCTTTGAGTTCCCGGCCGGACCGCTGGCAACAAAGGATAGGGGAGTTGCGCTCGTTGCGGGACTTAACCAACATTTCACAACACGAGCTGACGGCAAGCCATGCAGCACCTGTCTCACGGTTCCCGAAGGCACATTCTCATCTCTGAAAACTGGATGTCAAGACCAGGTAAAGGTTCTTCGCGTTGCATCGAATTAAACCCACATGCTCCACCGCGTGCGTTTGTCAAATTCATTTTGAGTTTAACCTTGCGGCCGTACTCCCCAGGCGGTCGACTTAACGCGTTAGCTCCGGAAGCCACTCCAGGGCACAACCTCAAGTCACGACATCGTTTACGGCGTGGACTACCAGGGTATCTAATCCTGTTTGTACGCTTTCGCACCTGAGCGTCAGTCTTCGTCAGGGGCCGCCTTCGCCACCGGTCACTCAGATCTCTACGCATTTCACCGCTACACCTGGAATTCCTACCTCTACGAGACTCAAGCTTGCCGGTATCAGATGCAGTTCCCAGGTTGAGCCCGGGGAGGTTCGCATCTGACAAACCGCCTGCGTGCGCTTTACGCCCAGTAATTTGATTAACGCTTTGCACCCTCCGTATTACCGCGGCTGCTGGCACGGGTTAGCCGGTGCTTCCTCTGCGGAATTAACGTCAATGAGCAAGGTATTAACTTTACTCCCTTCTCCCCGCTGGAAAGTACTTTACAACCCGAGGCCTTCTTCATACACGCGGCAGCTTGCATCGGGCTTGCGCCCATTGTGCAATATTCCCCTGCTGCCTCCCGTAGGAG
+
3-2-.7/1241+-)'(2178;953230,-03022.562/)))*+/32-+*,-29,(,-/32*'$))/))%%'&&()*205<2./1314//2:4733584:970810/'/162,,&($,*,55-61485(+*'((*.08:9222332-0027:543/5689:08-)'.6.702/3/.....40(1%&77873771*2.320101/1+-.80%'*(-1+2(+.50234/5(++**0(*&(%)*+/98..--.0473+0-,,&.-&*+-+.)+''((.59139;97/4'36746&&()+-*)('(167881557/,.317/))+,40/(*(;89829.'-//98427))(-2;1.%&&'*8:479,5/:.--(//8*4020))03+&)6-,/+011228,2)1+,*(&)',(--2/172,(&-(.&**-7555554)22(%.5/75:2310170110(*(+,4296:.,,.+0/03338746687765/143+*)-43:48:434777315219+126:::40//+/**+500-//000<;1;+++.0021/2//0)'''),+-4.+,-+-%/&)*/9;--.02::-73/-3,*,*40&.)))115*(/03074430-3-2'-.102--+./;)7-01*./*+*4&((5,*(-102502'-'*+(*+.168862<+(',/,.63546767;35.4-34865:278,168)%%%(-,2;//+,.8<34547896.2213<9779+.8;26;*,5.727:207+)$,(&),/%&23444212356:<<6042*-735.0,*+(+(-//''(24'/2)10110122-.,-31044+-1.06$--822-0/;37/,06/8..-80+(())$)(.2(&./--('(%/820/+196884644-*-/,(.*.)&*-.,$,*%')-*.1.2308,**(.3*+9749060/7;993:4501+2+++3,*+3)((2,,967769-+-33281*,(*,-;0842/60127893+//-.3-&)--+(,-/8*530,407//05/(.1-.**+277+*2*3,(&&,*/0/:.687511.*./1,+(&&)++)*,/1,73328+200;.+16,,.2.:///34.,//042169.88(*626)++
@4ccc53d9-735c-4241-bd58-9b511835b7fd ch=183 read=236834 start_time=2019-12-13T14:46:12Z barcode=BC01 runid=2c9cf7bc05858273f10e7d7ec552fc0bd742dc3e
CTCCTGGGAGGCAGCAGTGGGAATGTGCACAATGGGCGCAAACCTGATGCAGCCATGCCGCGTGTATGAAGGAAGCCCTTCAGGTTGTAAAGTACTTTCAGCGGGAGAGGATAAGTTGTTGCTGTATTGAAGCGTTACAAGAAAACAAACTGTCGAGGGCGGTACGGAGGGTGCAAAGCGTTAATCGGATTACTGGGCGTAGAAGCGCGCGGGCGGTTTTGTTGATCAGATGTAAGAATCCCCGGGCTCAGCCTGGGAACTGCATCTGATGCGCAGCGAAGCGGAATACGTAGAAATTGCGAATTCCAGGTGTAGCGGTGAAATGCGTAGAGATCTGGAGGAGGAATGCCGGTGGCGACGGCGTACCCCTGGACGAAGACTGACGCTCAGGTGCAAAAGCGTGGGGAACAAACGGACGTGCCTGGTAGTCCACGCCGTAAACTGATGTCGCTTGGAGGTTGTGCCCTTGAGGCGTGGCTTCCGGAAAGCTAACGCGTTAGTCGACCGCCACAGAAATTACGGCCGCAAGGTTAAAACTCAAATGTCTTGACGGGGAATTGCGGCGGAGCATGGTTTAATTCGATGCAGCGCGAAGAACCTGGTCTTGACATCCACGGGTTTTCAGAGATGAGTATTTTGGGGCTGTGAGACAGGTACATAGCTGTCGTCAGCTCGTGTTGTTGTGAAATGTTGGGTTAAGTCCCGCAGCAGGCGCCCTTATCGCGCTTGTTATGGTCGGCCAGAACTCGAAGACTGCCAGTGATAAACTGGAGGAGGAAGGTGGGGATGACGTCAAAGTGTCGGCCCGCCACGACCAGGGCAGCAATACGTGAAAAAGA
+
((+%#'//-18326.-.//3++('&.++),/55/541.05:-35-,-..:4&3632,4-*,--166750-+&''(*-)283'13390249/,-.-190*'))&10((&)'%&%%'(.&+.)+-))&(/,-50/(,'%$+*'-,&#$$%#$&$),'%&&%$%$%&(*.)/3-54-33++31./0.,/',(3*'*46:74332%))''**'''-3114/:9--2/*'12),-0/,)+$)&)0/2.+15022)'&'')-2313553--&%&%))+$&%-.*,)&)%(&(&%''+/-+'&(&&%(,/012,,3630/00/1/4-.5.+,4761---.0776/(,+'0/*82'16.2*-1432,)*('+*-43.+199;*+0,-/12322203(*41/-',.-./8:123(+&.2/%,+)')'(&*0,.5854280&())()+.7-2')+0+36)')).,214/6(1,19.)-('+*0256910,1*.*))&$&(())))*+++(224664365%&&(#$%%%'(328/3436-3/6.6631598;7,)(&'*+,30-2-&&)%#&()&*,*))+*,.+1:/97;7...,*.%+)/++-*)()+)+33309011665*%+)**'/602**+-/1-+'&#%#%&'))&&&($&'(+9,,%$%)%'),01354'77/00018908,),++2//21+,,-)0-/040-,3,'$,-'2('12)/(&%&&,1)*&&,(%.-&&)/,/&++*&,(1./0(&$'%,-56703/../.6.0125..-(.*+,.-.+385267798--+*%&($&&(++0-(-,&()+**&,0.2.0*/,++51)$+((&%$%
@44fb0ab9-3f5f-4a31-b19d-39e8c01c06c9 ch=198 read=141345 start_time=2019-12-13T14:46:04Z barcode=BC01 runid=2c9cf7bc05858273f10e7d7ec552fc0bd742dc3e
CTCCTACAGGAGGCAGCAGTGGGGAATATTGCACAATGGGCGCAAGCCTGATGCAACCATGCCGCGTGTATGAAGAAGAGGCCTTCGGGTTGTAAAGTACTTTCCTTGGGGAGGAGGAGTAAAGTTAATACCTTTGCTCGTGACACCACAGAAAGCACCGGCTAACTCCGTGCCAGCAGCCGCGGTAATACGGAGGTGCAAGCGTTAATCAGATTACTGGGCGTAAAAGCGCACGCAGGCAGTTTTGTTGAAGTCAGATGTAAGAAATCCCCGGGCTCAACCTGGGAACTGCATCTGATACTGGCAAGCTTGAGTCTCGTAGAGGGGAATTGCAGAATTCCAGGTGTGAAATGCGTAAGTCTGGAGGAGGAATACCGTGGCGAAGGCGGCCCCCCCCTGGACAGACGGCGCTCAGGTGCGAAAGCGTGGGAGCAAACAGGATTAGATACCCTGGTAGTCCACGCCGTAAACGATGTCGACTTGGGAGTTGTGCCCTTGAGGGCGTGGCTTCCGGAGCTAACGCGTTAAGTCGACCGCCTGGGAGATGCAGCCGCAAAGGTTAAAAACTCAAATGAATTGACGGGGGCCCGCACTGAAGCGGTGGAGCATGTGGTTTAATTCGATGCAACGCGAAGAACACCTGGTCTTGACATCAGGATTCAAGAGATGAGAATGTGCCTTCGAGAACCGTGAGACTAGATGCTGCATGGCTATCGTCAGCTCGTGTTGTGAAATGTTGGGATTAAGTCCCGCAACAGGCACCGGCCTTATCCTTTGTTGCCAGCGGTCCGGCCCGGGAACTCAAGGAGACTGCAGTGATAAACTGGAGGAAGAGAATTAGGATGACGTCAAGTCATCGCAGCCCCTTACGACCAGGGCTACACACGTGCTACAATAAGCATACAAAGAAGCGACCTCGCGAGCGGACCTCGCAAAGTGCGTCGTAGTCCCGGATTGGAGTCTGCAACTCGACTCCATGGGAATCGCTAGTAATCGTCGTGGATCAGAATGCCACAGTGAATACGTTCCAGGCCTTGTACACCGCCCGTCACACACACACCATGGGAGTGGGTTGCAAAAAAGTAGGTAAGCTTAATAACCTTGGGAGGGCGCTTACCGCTTTGTGATTCATGACTGGGATGAAGTCGTAACAAGGTAACCGG
+
()3-%%)(./+0..,00.0317:1+30293/.--/4248.-)+.1&,/+-+1/0-&,./.+3,,0103525.3+),(&''%.0./-(5139/-4:5)6./05++&##,3:().*())$()384.1-5-.-2-/0+*.//&7(()%)+%(&'-((*+1981910/70.05+2.1501.--8//0,21/70..//+04*47631653.2*()$(0+407792.12611/('',1.0-13462,/89:)&)('++*+-02486//($*.),/;;4&-0211232212,2.43511112411./022:856***(+(+,.+,/13,&+-,(%%('),0'1)4)4))41((%%%,)()0+*(&'./5:1..+',*(*')+*&,(5-&()'(+-.7262:25,/0853$(%('((*//3606-,,+.65/0234:7(*./:05(65,3-*),*)86+)-*)*++/1./478335;;6201/03441/2.-'$&+($'*,7)+2-*,-'(*&)'),+,)-)++-565779.8-8.2343/./*-,(%&(%'***-3687/46:)0029+6;;.434,93,'%..34.52:;3108&#&(*)''&))3103:-00*0..0702*--382.-1100'103/17-/2+(+43468.2,.(736*$(($&'++(')+,:320/5/*0)/3377,&%$)-),6610-*-'+--,,((('((('&'*.361/.00;772440),))/'(-2,02(02/60,3/('.,*.,---$)$&$&%$#')/./5211:22,,,,6:7753-79)%*)+*-5:*+)+%*+550.%((**.-//77:32//*+'(&&)+,.299921223961146486)($)/8:*+*'()*33-08775'*'&&)*,/241,:,'&$%&+,/24,'&))')-..223282.'),,43420%&+/++64758:9:98091-.3*7-4-.,/057312//0.*,+3933451,,.1)+''*32810&((-//-(*)*23++'''%(')/))*)&,-109*%253040-,.//2766:24661-,*(((,,/635+3,-')',,-8.017;52**+)+''%&$%&&-)&)&&%'(&-2+'.',-162192.006701589:756656631-*+*3,,-31760679.8/0:8:78
@56256413-81dd-4f83-a4ab-8d329ce17537 ch=268 read=105237 start_time=2019-12-13T14:46:03Z barcode=BC01 runid=2c9cf7bc05858273f10e7d7ec552fc0bd742dc3e
CTCCTACGGGAGGCAGCAGTAAGGGAATTTTCGGCAATGGAAACCACAATGAACAACGCGTGAGGAAAGGGTTTTCGTTGTAAACTTCTGTTATAAAAAGGAAGAACGGCGGCTACACAGGAAATGAGTAGCCGAGTGACGAAACCTGCTATTAAGCCACGGCTAACTGCGTGCCAGCAGCCGCGGTAATGCGTAGGTGGCAAGCGTTATCGGAATTATTGGGCGTAAAGAGGAGCGAAGGCAGCAAGGGTCTGTGGTAAGCCTGAAGCTTAGCCTCATTATTACCGAAACCAGGCAACCGGTACGGGAGAGGATCGTGGAATTCCATGTGGCGGTGAAATCGCGTAGATATATGGAGGAACACCAGTGGCGAAGGCGACGATCTGGCCTGCAACTGACGCTCCGTCCGAAAGCGTAAGGCAAATAGGGATTAGATGCCCTAGTAGTCCACGCGTAAACGATGAGTACTAAGTGTTGGATATCAAAGAGACTGGCTGCAGTTAACGCAATAAGTACTCCGCCTGAGTAGTACGTTCGCAGAATGAAACTCAAAGGAATTGACGGGGCCCGCACAAGCGGTGGAGCATGTGGTTTTGGTTAAAACAACGCGAAGAACCTTACCAGGTCTTGACATACTCATAAAGGCTTAGAGATGGAGAAGTGCTATATGAGATACAGGTGGTGCATATTAGTTTGTCGTCGGCTCGTGTCGTGAGATGTTGGGTAAGTCCGCAACAGGCGCAACCCTTATCGTTAGTTACCATCATTAAGTTGGGGACTCCAGCGAGACGCCACAGAAGCTGGAGGAAGGCGGGGATGACGTCAAATCATCATGCCCCTTGTGTGGGCTACACACGTGCTACAATGGATGTGGTGCGAAGGAAGCCGAAGCCGCGAGGTGAAGCAACCCATACAAAACCATTCTCAGTTCGGATTAGCAGTCACAACTCTGGAATCGCTGACAGGAATCCATGTGGTGGAGCCATTCTCGGGCATGCAGCATGCGATTTGACTATACCCGAAGCCGGTGTAGCAGCTAACCGCCAGGAAGGGCTGTCTAAGGTGGGATTGATGATTGAAGTGTAGGCGTAACAAGGTAACCCGG
+
-010.*1*2-)++*/.0*,--&&'%+'.7<;/4+506011/4*)(((34+*)')(')'*9-.%,*,2))-(+.,.'((.&++1,,/836316121;7.+)+,2-/84161051+*+))(**,00,2&'(,358*)**+4-+)(&$%&&).*/,6/+0.,.-7///743)'&)'/4-..+'%&$&&-,/-.%3/.-/2/22436-,*)+-/1(/*(/)%.(79;8627:-)&0/,/0&''-+))+*)))/.00/&'*3/)-(,2/0,*()*&*$'$$#$&&'$$#&&&*1'..+%#$''%((*)'(-30()'/6-.6.+)&.(1*14,-,-'1/./0+,2,+&&)+3/-74872658/-,*0..43*00*%'+,0/339:985::,:+,)../60.///22736$%'(%$(+'%%'%%&(*+-;;5'+3+-3/-,64(29-&&*(&%*-.+/-/(*+75-+&****-.0144+-).-1712+11*2,&%'%#$%$%%(*+*:,-%1,,2-/.1-0-/0/6/1320+%*.%/(*-46326222214*76-.744,*)(&(-223.9;8.5-))022-0-99994'*+000.152::,)%%).50..,'1,/')1',-/-)))*-&)%))0/./667452***,,+)'%$"&&''+,901&(%)()&*)*++('&2+,-*-,,-04--,/)++&,6:)*/3783'2125..///375413462906,'))%'/(&*/,3&)..'++-27/+.1356/0,,-404;89:2543-./228:11130+)+-,).*.*)(%%&%'(()01-*0-)1,7.-&0,/,*+(),1.10/2328+,+38/(/'&&#%&)*),51--(**,/86150;00;95/%(.311&%**(+'(,0)-.*30+-**+/,.*,(++&)/($$$%+1752889;7/6(*.:648/00'&$'(..+-.(/$$$$$'(*&%%&'$$$((%&'($$&%'&(&'''%'&$&*()(&-)+%&%'#%'$%%%&$'2))++,*&&.3+).2)/3-1.)%$')(/20/62,%&#())))''%$'#(,/***,(,6+'--)*++).-*,+++-*$&%&*348658,5/4,3%')+
@a5262bb6-9606-42ba-ae23-0071cba2ddba ch=169 read=165299 start_time=2019-12-13T14:45:51Z barcode=BC01 runid=2c9cf7bc05858273f10e7d7ec552fc0bd742dc3e
CTCGGAGACGTATTAGGAATTTTTTCAGCAATGGGGAAACCCTGACCGAGCAACGCCGCGGCTGTGAAGGAAGAAGGTTTTCGGGTTGTAAACTGTTATAAAGGAAGAACAGCTACAGAAATGGTAGCCGGTGACGATACTGATAAGCCACGGCTAACCACGTGCCAGCAGCGCGGTAATACGTAGGTGGCGTTATCCGGAATTATTGGGCGTAAAGAGGGCAGGCGGCGGCAAAGGGTCTGTGAAATTGAAAGCCTGAAACAACTTCAATGGCCGCGAAACCAGGCAGCTAGAGTGCAGAAGTCAGTAGATTCCATGTGTGGCGGTGAAATGCACGTAGATATGGAGGAACACCAGTGGCGAGGCGACGATCCTGGCCTGCAACTGGCAGCTCCAGTCGAAAGCGTGGGGAGCAAATAGGATTAAGAATGCCTAGTAGTCCACGCCATCAAACATTGAGTACTAAGTGTTGGATGTCAAAGTTCAGTGCTGCGGATTAACGCAATAGAAGTACTCCGCCTGAGTGATACGTTCGCAGAATGAAACTCAAAGGTACGGCGGGGAGCCCGCACAAGCGGTGGAGCATGTGGTTTAATTCGAAGCAGCGCGAAAAGAGTGCTTACCAGGTCTTGACGCCACCATAGAAATCAGAGATGGAGAGATAGCTATAGCGAGACCACGAGTGGTGCATACGTTGTCGTCGGCTCGTGTCGTGAGATGTTGGAGTTAAGTCCGCAACGAGCTGCTTATCGATTGAACAAGCGTCATTAAGTTGGGGACTCTGGCGGGGCTGCCAGTGACAAGCTGGAGAGGCGGGGATGACGTCAAATCATCATGCCTGCAGCCTGGGCTACACGTGCTACAATGGATGGTGCGAGAGGAAGCGAAGCCGCGAGGTGAAACAAAACCCATAAAACCATTCTCAGTTCGGATTGATCTGCAACTCGACTTCGCTGAGTTGGAATCCTTTAGTAATCGCGAATCGGCATGTCGCGGTGAATGCACGTTCTCAGGCCCTTGTACACACCGCCCGTCACACCACGAGGAGTTGATAACACCCGAAGCCGTTAGCCTAACCGCAAGGAAGAGCTGTCTAAGGTGGGATTGATGATTGGGGTGAAGTCATGCTGGTAAACCGGAAGATAAGAGCGACAGGCAGAATGGGTGGCCTGTTCGACAACTCTTCAGCGCCAGCAATGCAGCG
+
,.(,+%&&&')*5/-/(+(/6;9:+8.25/9/,/2*(-,*8+*+,3;--&-.72,03&'*(&%$)-*3*.*3'*.)/-5.,,%/'-(&+.+$)(&)4./38+,+.,'/-)$)))/.,)&*-+,&'()2,%/0322*&))()&&&&)&'('(**,.44.-%'+2,3.-+(%''&)((').-.02403/''''$(,),,--.,,.0+/02-0025591''*+,--5:64:7/3234'22400)),*,.&+&%*'('030/(.*)'&&$%+&&)%'(*))(+2/+2/.21,,--+&&%(%(&''&'(*$),'+.-946,3))+*,-'+')++.2++-%(,0400-),*+(.,)8203913538-**.+95783312((2536387986426,(&((,'&'-2')/.)+04*474'),0:;3)+-+/,-''&%&&,4))(.22135%().2+1/.(+)$(&'&&(./48212,0,5,::89806/+-92--54322/(*%17242..1/--&))'*(++1+&+,),%''&(,,2-22/,0,1(5.-06.'(*++'&$&%&)%),.1*'*19+))*)()%'-1220*-.)/*+-0387+3.5-(-*$(**+&*&'01+%%$$%%&%',*'('')120/0&'%$%''()%'&%%('*())457*'(&)/+*,,+*%$$$%)**.'*'$)*.24..**%&)+6*,,22.&+**,,+),2134436794;2,&'3+2,,.33)*,./**&*''&%&&*/)%.-(%&%&'$%',0+.20.,,.+)2-,(%&#%&$'-*&',+,2&.-,+,1-,/012)(&))-&+22152452-.673/0083.1,13./2-*,8.13/10**&''+150*.***'-+..0.,)%%*'*'(-')%(-*-1-4+).+,.497.1::6/0*%(&.23*313:334144<671'+'&$/,-*,,'-.2-*('&&$%&(**,..+,,-3&%.&%')-+,--+.-533%/**+,188..,,*-61),'*,061.-',-(.(/-&-.-*+&,-62;2131..,.*(*)'-('(,'%'((/)).,(&('&+'''0&)*()2558(/))+&.')&()..//'*,*-+-6--40../0+7,)22,),*-*,-.,-))),%(,&....,0*,-,()$,++%$&'+++&*&').'&&$(''(-.,''(&&&((.5.-))*.20-1041''#$$%
@876876c3-9a02-4bbe-a555-816e28f3d04f ch=283 read=98893 start_time=2019-12-13T14:45:36Z barcode=BC01 runid=2c9cf7bc05858273f10e7d7ec552fc0bd742dc3e
CCGGTTACCTTGTTACGACTTCACTAATCATCAATCTGTAGACAGCTCCTTCCTTGCGGTTAGGCCACCGGCTTCGGGTGTTATCAACTCTCGTGGTGTGACGGGCGGTGTGTAAAGGCCGGAGGCGTATTCACTGCGACATGCTGATTCGCGATTACTGGCGATTCAACTTCATGTAGTCGAGTTGCGAACTACAATCAACTGAGAATGGTTTTATGGTTTTGCTTCACCTCGCGGCTTCGCTTCCTCTGCACCATCCATTGTAGCACGTGTGTAGCCCAGGTCATAAGAGGGGCATGATGATTTGACGTCATCCCATAGCCTTCCTCCAGCTGTCACTGGCAGTCTCTTCGTCCCCAACTTAATGATGGTAACTAACGATAAAGGGTTGCTGCGCTCGTTGCGGGACTTAACCAACACCTCACGACACGAGCTGACGGCAATAATAGCCATCTCCATATAGCTATCTCTCCATCTCATAAGGTATTTATGAGTATCGTAAAGACCTGGTAGGTTCTTCGCGTTGCTTCGAATTAAACCACATGCTCCACCGCTTGTGCGGCCCCGTCAATTCCTTTGAGTTTCATTCTTGCGAACGTACTACTCAGGCGAGTACTTATTGCGTTAACTGCAGCACTGAACTTTGACATCCAACACTTAGTACTCATGCACGGCGTGGACTACTAGAGATTATCTAATCTATTTGCTCCCCACGCTTTCCGGGACTGGTCAGTTGCAGGCCAGATCGTCGCCTTCGCCACTGGTGTTCACTCCATATATCTACGCATTTTCACCCGCTACACATGATTCCACGATCCTCTCCTGCACTCTAGCTGCCTGGTTTCTGCCGTGAAACGCACTGAAGTTAAGCTTCAGGCTTTCACCCTGAACCCTTGCTGCCACCTGCTGCTCCCTCTTTACGCTTAATATTAATTCCGGATAACGCTTGTCACCTACGTATTACCGCGGCTGCTGGCACGTAGTTAGCCGTGGCTTTCTAATAAAGTACCGTCACTCGGCTACCATTTCCTGTAGCCGCCGTTCTTCCCCAACAGAAGTTTACAATCCGAAAACCTTCTTCCTTCGCGCTGGCGTTGCTCGGTCAGGGTTTCCCCATTGCCGAAAATTCCCTACTGCTGCCTCCGTAGG
+
74550;01.7-+02./129:87.0%),,04:95810---..0+(*++687984+6)/1914,189;115-.,$(*-2,..-5,*)+++-6)),.111543223:86.82+*))&'(,,7,'($&-359;7;7353455.0256322129434625:540&...1280),*2-0,,,0/899+),/,%&''0./675;/4&(&'',(,5347:68*&'*+)+92)/38566:0157-6/+0-&(,,98-1/,-+.1779;233'%%'((+*+-,''(),2,,+5//-.0-(',62--48233226<8136/058/:9,$'(%,00:6:664+((%%,-)20611,..-),-/-'*/6:,/,()'7+3/0013211/03758761.*+,3/3,)%')*225605(&,5,0,++1.0,+.4+04**).0+0),,0310/-143675%$%$$&)+--450')*-827988414446556866&,&&*'&#&(((2--,-.61&%&)*)/-850211(5.;66:832--8.01;5).+8,;;:4/'')214/0,)+.++00)())(**35/-06,3174.-884369<<917<44933,,5202/.''(,/-.86(((*+,.,*-2+-*0-:.7978/796876+&*11/--2607.6-0'&&&(*&')222/&'&(-70118:9977'*-.*(*--+.065:36,+1;+)+*2:7,..-,6.*,'/87043*'+,./8/./*)).6()45536202010//;<59845667<9%'):;689;9955-3350984*//02(&()**&*$))+*5.5'*+.55867698677++,-.,02320))*-29--,))(%,+++&($&%+,.20*9*7+)(%&)'/88294,%'0,*+,068*/+(*1129135-*'(&(,4/,+33:0-.+-,../+-+1.22925181:843.--0-05439322.0./4.0;2717001;;69,$&++$&*.*,0)(*,*+/98112;34;5-/+3-111'+18/8243;;44;73/.-++$,7-1;99<8805)'&.*3,*1))270+,,://0128:/.)%')+,/5.6*%(%'&.*3071,+-/.;::)598-;5)136+03/43//1*1*/.4-')*)&$)(-1369&2)2/
@f39af4fb-b29a-463d-be6f-235885fc4d5b ch=281 read=94308 start_time=2019-12-13T14:45:24Z barcode=BC01 runid=2c9cf7bc05858273f10e7d7ec552fc0bd742dc3e
CCGGTGACCTTGTTGCGACTTCACTAATCATCAATCCACCTTAGACATCTCCTTCCTTGCGGTTGAGCCCTGCGGCTTCGGGTGTTATCAACTCTCATTGGTGTGACGGGCGGTGTACAAAGGCGAACGTATTCACCGCGACATGCTGATCGCGATTACTAGCGATTCCAGCTTCATGTAGTCAGGTTGCAGACTACAATCCGAACTGAGAATGGTTTTATGGGTTTTGCTTCACCTCGCGGCTTCGCTTCCCTCTACCATCCATTGTAGCGTGTGGCAGGTCATAAGGGGCATGATGATTTGACGTCATCCCCACCTTCCTCAGCTTGTCACTGGCGTTCTACAAGTCCCCAACAATGATGGTAACTAACGATAAGGGTTGCGCTCGTTGCGGACTTAACCCAGCATCTCACGGTGGTGACGACAGCCATGCACCACCATCTCGCCATAAGCCTATCTCTCCATCTCTGGAGCGCATGAGTAATAATGAGACCTAGTGGAGTTCTTCGCGCTGCTTCGATTAAATACATGCTCCACCGCTTGTGCGGGCCCCGTCAATTCCTTTGAGTTTCATTCTTGCGAACGTACTACTCAGGCGATATACTTATTGCGTTAACTGCAGCGCACTGAACTTTGACATCCAACACTTAGTACTCATCGTTTACGGCGTGGACTACTAGGGTATCTAATCCTATTTGCTCCCCACGCTTTCGGGACTGAGCGTCAGTTGCAGGCAGATCGTCGCCTTCGCCACTGGTGTTCCTCCATATCTACGCATTTCACCCGCTACATGGAATTCCACGATCCTCTCCTGCCTCTAGCTGCCTGGTTTCTATGGCTTACTGAAGTTAAGCTTCAGGCTTTCTGAACCCTTGCTGCCGCCTGCTCCTCTTTACGCCCAATAATTCCGGAGCAATACGTAGCGCGGG
+
/0/22434()*(2+%*668967,,%).,--/045031((')'')13,-2..++5//01./2213)')21'$$$,(+262'71110900,1,*)--/&*)+(.'')+1'*3-,5110/079+002('*0+/)0+))40-0./089784/&,),.556:644435879;0+*%),31663,(())%'2,5'1(+164444;16''(*))(((3,,849:;-445;51:;2/25;546;7754+0./31/04432'*0/%1/2755-+3-*),-(,0.%%&&)301..,--6:00.1./.,)182+,.018478-4,&,-9852/5(*,.4/0278','&%'&&##$(),,.9:)+%((8,-,/27022..150.,-1+144.804588760:)%.0***/./+)'('+,-/.-+,+))&*+*+/4-80+07.1+..10-+,+.088((&#%%(',)()50-,,-/15646378+*($##&)'-,)++&()))*.0-,(&+,/+.1;//60(+(**&(*.(**,,0:4&&()-498742681403//./&*'175,-04&6(7,2/:84358;9/'04-1/--1042.1.43.///-07(*&)%%%&)-*.+)+,*3/3-,*.+.-%+(*-1783011./1907&1'1)(**).1/044288285(%&*2+,-/85651/,'+.*+,/-/4;50()(/7,(./,(+('.+./75,&3-+1+./77//.,+4/--/.03'*,22899/3/,./27<8998934/1,(''(%)(//3153654<:3+/30*/+)*''*--)).-+*,+022976445320**-,/251/4-+05191-*')))()0-/161501:76*0084'222,8,(&%(575.--()(),,)0-(($%&&()/8+,1-..(2,-498936*/(+-2;3221%)$##%$##
@c1b611f1-c95e-4e45-9d06-cb288547747b ch=149 read=90028 start_time=2019-12-13T14:45:17Z barcode=BC01 runid=2c9cf7bc05858273f10e7d7ec552fc0bd742dc3e
TTGTTATTACTTCGTTCCAGTTACGTATTGCTCAAACAGGATTAGATACCCTGGTAGTCCACGCCGTAAACGATAATGAATACTAGGTGTGGGGTTTCAACACCTCCCGTGCCGCTAACGCATTAAGTATTCCGCCTAGGTATTTACAGTCGCAAGATTAAAACTCAAAGAATTGACGAGGGACCCGCACAAGTAGCGGAGCATGTGGTTTAATTCGGAAACAACGCGAAGAACCTTACACTTGACATCCCTTGCATTACTCTTAATCGAGGAAATCCCCTCGGGGACAAAGGTGACAGGTGGTGCATGGTTGTCGTCAGCTCGTGTCGTGAGATCATTGGGTTAAGTCCCGCAACGAGCGCAACCGCTAATCGTTAGTTACTACCATTAAATTTGAGGACTCTACTTGAGACTGCCTGGGTTAACCAGAGGAGGAAGGTGGGGATGACGTCAAATCATCATGCCTTATGTGAGGGCTACACGTGCTACAATGGCTGGTACAGAGAGATGCAATACCGTGAGGTGGAGCCAAACTTTAAAAACCAGTCTCAGTTCGGATTGTGAAACGACCATACCACATGAAGCTGGATTACTAGTAATCGCGAATCAGAATGTCGCGGTGAATTCATTCAGGTCTTGTACACCGCCGTCACACCATGAGAGTTGGCAATACCCGAAGTCCGTGAGCTAACCGCAAGGAGGCAGCGGCGGCCAGAAGGTAGGGTCAGCGGTGGGGTGAAATCGTAACAAAGGTAACCGGG
+
$$*$,+,---072-/16'(*15/-(2(*.+.247<51&7/.2/002545:4./633559:-/.07468:0*)))((&'-107893412140:.+.61()**+-6386**(')($(*0--'((0+,'&')0224,05*&*%$$**+(+),02/794--2.3;;:355,,(&(*,0000/&/0)2294+++-,''(()+)*()+33--/01<:18381''+(&)2530+(,0'-33,1-)*)%)))*244/82+3,.+0.+***/.4.44-)'&(((&22-+02'04(-/;;+0*+,77/.1..7755786:7:566440+',-6-.0274100.13('04+453:47/2/60-/23/%',/568833$%')*./3191,0-,,1,10*1+5)&,5/'%26/-,*'&$$$%(,,1664944<8383:2;3,(+,&*.*/*,,,05.)<90/.,-1:7++*+0)*+45)+**)(%%)*&-/).,.(*/41-1162476020,,01.++**+/035933476.+(++(4/+,92;;8+/.(,2:912:98:939/15<308114,*''&#$#%%&%#$&%&(+62*1*+.220323344554643&,(*2/23)*23475%%+')')&**))/-4&*.6645+*))*.6.41)+/-1015020/---/80003:848:,+17135355&%10.-4.5.04+.*)*4/,/+(,*.827&'-*(+,1,2***+(*)*1.40(&%)*))*8856'29*2:3789:5-(
@28880ec9-bf56-494c-894d-8e917bb9a3f6 ch=187 read=198545 start_time=2019-12-13T14:45:16Z barcode=BC01 runid=2c9cf7bc05858273f10e7d7ec552fc0bd742dc3e
CCGGTTACCTTGTTACGACTTCACCCCAATCATCAATCCCACCTTAGACGGCTCTTCCTTGCGGTTAGGCCCACCGGCTTCGGGTGTTATCAGCTCTCGTGGTGTGACGGGCGGTGTGTACAGGCCGAGAACGTATTCACCGCGACATGCTGATTCGATTACTAGCGATTCCAACTTCATGTAGTCGAGTTGCAGACTACAATCCGAACTGAGAATGGTTTATGGGTTTTGCTTCACCTCGCGGCTTCGCTTCCCTCTGCACCATCCATTGTAGCGTGGTAGCCCAGGTCATAAGGGCATGATGGTTTGACGTCATCCCCGCCTTCCTCCAGCTTGTCACTTTGGCAGTCGCTAGAGTCCCAACTTAATGATGGTAACTAACGATAAGGTTGCGCTCGTTGCGGGACTTAACCCAACATCTCACGACACGAGCTGACGACAACCATGTGCGCCACCTGTATCTCCTTATAGCTATCTCTCCATCTCATGGGCCTTTATGAGTATGTCAAGACCTGGTAAAGGTTCTTCGCGTTGCTTCGAATTAAACCACATGCTCCGCAGTGCGGGCCCCGTCAATTCTTTGAGTTTTCATTCTTGCGAACGTACTACTCAGGCGGAGTACTTATTGCGTTAACTGCAGCACTGAACTTTGACATCAACACTTAGTACTCATCGTTTACAGCGTGGACTACTAGGGTATCTAATCCCTGTTGCTCCCACGCTTTCGGGACTGAGCGTCAGTTGCAGAGTCAGATCGTCGCCTTCGCCACTGGTGTTCCTCCATATATCTACGCATTTCACCGCTACACATAGATTCCACGATCCTCTCCTGCCTCCTAGCTGCCGTTTCATGGCTTACTGAAGTTAAGCTTCCGGGCTTCCACCACCAGACCCTTGCTGCCGCCTGCTCCTCTTTACGCTCAATAATTCCGGATAACGCTTGCCACCGTATTACCGCGGCTGCTTTGGCACGTAGTTAGCCGGTGGCTTTCTAATAAAGTACCGTCACTCGGCTACCATTTCCTGTAGCGCCGTTCTTCCTTTATAACAGAAGTTTACAATCCGAAAACCTTCTTCCTTCACGCGGCGTTGCTCGGTCGGTTTCCCCATTGCCGAAAATTCCCTACTACTGCTGCCTCCCGTAGGAG
+
67-42;23526/050/0-24:46/68,-0179:8/8-15-+1.01./13'22-,0/0.,/./5:793579:+-6+1)(.-*.4..-50/0:2&.//04.4395972332::320-,+,/(/,/11''%++4.19.5//.4;57674451230/26,+-27256545829904/,,3/7622212381347;677:877578;:1().,1'(**+10328<<,6)0/.8;4,1231+92+2422302:5/257491,+&#)(+86:;:79:-+../'-))))),6-++4./-,/%/+'+&((,./,)3+,//./66-;7.,/289<:5/3,*'*2--./.--1).+4.332,040.-/,59.*+,,2)7*,,404/,**+3,/-+0.0)3+0,,*,/144932.:80+..0,1.(-.130100-233557586666554,123375+)'*,.3++4+11+'.24:202./.7787988739;7.+,*',/.-,,3-(%**)*-084682.../;9213--),2.<97;95644701100,'/+1/<::6/-,323034'.%*0*/,60376('').94:124/,((/;;.5579-9,+++*35037631.0126992/++,+.-2+-0-.-314249:8334/0/'))'/4/*0:747+,/***-(-/.024142.93.%*)/01498651023146/10//&((,33)+%3,'*0-4-(),,4;632;;669,))*-696:0;0.+)%(-/-0455-01:;;9871455260&)).36204:65443460%0.0,2:12344-+3&($*',+-12924-...2-+.535631112301188864*''*)$%(*.++0-..-0,*/*5))+526')5556943031-0)/0446.1/++&(())1876651+),.64.52336(7*349811421,.1../30.38&()'(*/;/0,)+,0241/.3+/--&*+-.208,/-0)&''*'&**''-,)86,*,&16557**/4.1-.'0--/400///0101*(.1370/7+$%)()-,5.-*,')0<;276:26.+056.8021/3353/85-/.0-5131;//02/5,(-+*,)'('((,5,/,+497869192++*'')*()*),5*7;*):69-1%
@a7ca960f-c16c-4e76-868c-46d2cc5533d7 ch=457 read=51986 start_time=2019-12-13T14:45:03Z barcode=BC01 runid=2c9cf7bc05858273f10e7d7ec552fc0bd742dc3e
CCGGTTGCGCTATTTACGACTTCACCCCAATCATCAATCCACATAGACAGCTCCTTCCCTTGCCGGTTGAGCCCACCGGCTTCGGGTGTTATCGACTCTCGTGCTGACGGGCGGTGGCCTGGGCGGGAACGTATTGCGCGACATGCTGATTCGCGATTACTGAGTTCAACTTCATGTAGTCGGTTCGCGGGCCCCGTCCGAACTGGATGTTTTGGGTTTTGCTTCACCCTGCGCTTCGCTTCCTCTGCACCATCCATTGTAGCACGTGTGTAGCCCAGGTCACCAGGGGCATGACGTTTGGCGATATCCGCCTTCCTCCAGCTGTCACTGGCAGTCTCATGAGTGCTAACTTAATGATGGTAACTAACGCGTAGGGTTGCTCGTTGCGGGACAGGCAACATCTCTGCGACATTTGGCGACGCTTCGCCACCTGTATCTCATATGCTTCTCTCTCATCTCTGGAGCCTTTATGGTATATGCAGACCTGGTATTAAAGTTCTTTCGCGTTGCTTCGAATTAAACCACATGCTCACCGCTTGTGCGGGCCCCAAATCCATTCCTTTGGGAACTTTCATTCTTGCGAACGTACTTCTCAGGCGAAGACGCCGTGCGTTAACTGCCCGGCACTGAACTTTGACATCAACGCTGGTGCCTCGTAATTTTAGCGTGGACACTAGAGACGTAATCCTCTTTGCTCCCCGCTTTCGGGACTGAGCGTCGATTGCAGGCAGATCGTCGCCACTGGTGTTCCTCGCGCATCTGCGCACGTTTGCCATTACACATGGAATTCCACGGTCTCGCGCTATTGCCTGGTTTCTGTAACTACTGAAGTTAAGCTTCAGGCTTTCACCACAGACCCTTGCTGCCGCCTGCTCCCTCTTTACGCCCAATAATTCCCGATGGCAACGCCGCCTACGTATTTTGGCTGCTGGCGTAGTTAGCCGTGGCACTATAAATTACCGTCCTCGGCTACCATTTCTGTAGCCGCCGTTCATCCTTTATAACCAGAGTTTACAATCCGAAAACCTTCTTCCTTCACGCCGGCGTTGCTCGGTCGGGGTTTCCCCATTGCCGAAGACCCTGCTGCCTCCCGTAGGAG
+
13&*)(#%$&,',,'%*,.01:8)79:,-6/86232925*()'+(*(/($*+.2-5/.*-2-1'2)6.+&'04*)/3.2,+1*-1-,-/6)()&%211'&$'&''((+(11*-*(+')%%&//0*+***-%'$&($)(),-*&%$%'(-/42/32226122-,)/1/./.072)1**,/3.*'-/'$',5//,*&$)+.-076522+(*(47*,.(38-+)+/75303''%$$'*,1),.106.3300/2859./'))&%$('&*,//0+***-5*(--,+%+*,/861.(+**''.3)+'0/,,&')2(.27//'*+'(+19789455*2+-.6526$%''(+**''+)).(*&(),13*/((&(%%%&&%%'++*))-)0149+-.:45,'&'*++-/20.(%)-.+/'(*'-)/.,+$$%$%').+28/14/.,(*$&$%#$&'&'))*,2),0.--0/+,53075+.,,-/0%,$$%%&,-***)%&(&)(,+7+26)/./335*./5/))4.6/<37-'($&&*,,+,3-0/2)0**'*(,+*)&&'),-,06.&',('))&$$-(+-7891/1''(*34.2)*,1-12(250)&&&'('*)$#%'+-.0..0.00++/,.344541321-.,278)*-%%&&).(*%')%-#$)('$$*44466('$'(*'$)#'%())(,)&$)-**(*--*)&()2.,,760640.5450/)%/3-0*.**%()*3+1)$%%$*238559<-*)*%(&-)))$$&%&%'&'-+*,3&+('),-)--..-1./&#$&$&$'&$'%%&$'%&03+/97/2+,(.,)(*(.00./,.64.,.688(.8345,)(*2+,'(,+2+*1**)),2045331//4**,/0(#'&+*)+)(.13653-*&(,&&&#%%%'%)+*)./.%(%##%()('(&)&%%&$)(-+)-+'%&)'&()'2*.&(''(-%+/+,*'+)+&0*(59-+..00025)'))-*%&),//64,/1210+**),;5-10716'$-.*-.449440.(-3)&'%)*+--,0/'$&(-/56'37.2:4072*).23-*'+(''$&%&&)*%&'(.;,,++/*('
@9da1bf8a-8bca-4af7-a9b5-bb2ea27fd3e6 ch=453 read=150226 start_time=2019-12-13T14:44:55Z barcode=BC01 runid=2c9cf7bc05858273f10e7d7ec552fc0bd742dc3e
CTCCTACAGGGAGGCAGCAGTGGGGAATATTGCACAATGGGCGCAAACCTGATGCAGCCATGCCGCGTGTATGAAGAAGGCCTTCGGGTTGTAAAGTACTTTTCAGCGGGGAGGAAGGGAGTAAGTTAATACCTTTGCTCATTGGCATTTACCCGCAGAAGCAGCTAACTCCGTGCCAGCAGCCGCGGTAATACCGGAGAAGTGCAAGCGTTAATCAGATTACTGGGCGTAAACGCAGGCAGTTTGTTAAAGTCAGATGTAATGAAATCCCCAGCAGGCTCAGCACCAGGAACTGCATCTGATACTGGCAAGCTTAGCGATCTCGTAGAGGGAGTAGAATTCCAGGTGCCAGCGGTGAAATGCGTAGAGATCTGGAGAATACCGGTAGCGAAGCGGCCCCTGGACGAAGACGACGCTCAGGTGCGAAAGCGTGGGAGCAAACAGGATTAGATACCCTGGTGAAGTCCGCCGTAAACGATATCGACTTAAGGTTGTGCCCGCTTGAGGCGTGGCTGACTAACGCGTTAAAGTCGACCGCCTGGGAGTACGGCCGCAAAGGTTAAACTCAAATGAATTGGCAGGGGGCCCGCTGGCGGTGGAGCATGTGGTTTAATTCGATGCAACGCGAAGAACCTTACCTGGAGTGACATCCACGGAAGTTTTCAGGGATGAGAATGTGCCTTCGGGAACCGTGAGGACAGGTGCTGCATGGCTGTCGTCAGCTCGTGTTGTGAGTGTTGGGTTAAGTCCGCAGCAGGCGCAACCCTTATCCTTTGTTGCCAGCGGTCGGCCGGGAACTCGGGGACTGCCAGTGATAAGCTGGAGGAAGGTGGGGATGACGTCAGGTCATCATGGCCCCACTTACGACCAGGGCTACGTGCTACAATGCGCATGCAAAGAGAGCGACCTCGAGCAAGCGGACCTCATAAAGTGCGTCGTAGTCCAGTTGGAGTCTGCAACTCCGACTCCATGAAGTCGGAGTCGCTTCAATAATCGTGGATCCAGAATGCCACGGTGAATACGTTCCCCGGACCTTGTACACACCGCCCGTCACACCATGGGAGTGGGTTGCAAAGAAGTAGGTAGCTTAACCTTCCGGGAGGGCGCTTACCACTTTGTGATTCATGACTGAGGGTAGGAAGTCGCTAACAAGGTAACCGG
+
*123+(,(05,).41-//./7.69.'1*)0-)(')',(-4/,$&'+*(1///1152$'*,.0886844)...'-'&&'++,7::63;98<555;1--00,7;/.,+*+20)'-,.-+4/(*+-4).424115/53,,554+0*1))%,/'(/3))-*'+'#%%%-./41234,.%.)('*$&')).+3/193,-%,**&('**23843431<3:07(,/-5-239852%'$$#%%/+/67065<9256:8+,893340)('&('*53+354(&'$$,*))00$*&)%%/-+1./89857(+.5252.2.04(-.,*$%')+.034/6)(*/,&(&)(.-1+8()4430(%&('*+),.91..1220/(**86760((&0-/78/++$&(),)*)+4/:6.*/687-1.,+())),./0+,*)),(*01*,/5*-+'(,8:-2-7:.3./)0/759-,+'(%,*'*0.',2+40786556/3422,.*%$+++2/0.77*%((&''.3+,*+(&)&''200../1/6.7/15101273691/.*'&)./+841./37*-3-66921,1+8/*)()/+/%.)1365,(2+%'%%('(((*/*01',%)(107,(,*/,((+++--00**0-',/05-301323*$%&&%()24)(--2&*).::1-*29819..,.4347469564.45/218853)/.46,.4///;87465:862676892666877-/,**(%%+),1'-03235--83./+))(+84563&7;+-,,042284'570353550512'4*0(55-+)(('*//.236931110442'&**,-)*,-*+*(*2:448789--0('&()988)))+/45/&*-+,-006:5753,(')')122/./+''$$#'(+105+'&&%+,114543/./*13,/3;786661228+.*,-8984766.7+%+10,+()),/9854525'(&+),*(*.)1+,+%+%$))(,2,,.*(,/,.((8)*40&()14.-4*',.42245729560855(,1)01.5/0/1--'*-+.2*+/1-1/18020/+''&%022:786:/'*(&'*.*+*'**/-18:405'-51+/5-33.9--7;///;5/1699;9512-/.%'))*''*''%&'+%%(.+*1+*)+4;9959
@6f67c3bb-bfd5-4fe0-a2bc-9d55c7199986 ch=389 read=91050 start_time=2019-12-13T14:44:54Z barcode=BC01 runid=2c9cf7bc05858273f10e7d7ec552fc0bd742dc3e
CTCCTACGGGAGGCAGCAGTGGGAATATTGCTACAATGGGGGAAACCCTGATGCAGCAACGCCGCGTGAGTGATGAAAGTTTTCGGATCGTAAAGCTCTGTCTTTGGGAAGATAATGACTAAGGAGGAAGCCACGGCTACGTGCCAGCAGCCGCGGTAATACGTAGGTGGCGAGCGTTATCGGATTTACTGGGCGTAAAGGGGCGTAGGCGGTGAGTGGAATGTATGAAATACCCGGGCTCCAACTTGGGTGCTGCATTCCAAACTGGTTATCTAGAGTGCAGGAGAGAGGAGGTGGAATTCCTAGTGTAGCGGTGAAATGCGTAGAGATTAGGAAGAACACCAGTGGCGAAAGGCGACTCTGGACTGTAACTGACGCTGAGGCTCGAAAGCGTGGGAGCGAACGGGATTAGATACCCTGGTAGTCCACGCCGTAAAGCGATGAATACCCAGGTGTGGGGGGTTTCAACACCTCCGTGCCGCCACTTAAGTATTCCGCCTGGGGGAGTACGGTCGCAAGATTAAAACTCAAAGGAATTGACGGGGACCCGCACAAGTAGCCCGGAGCATGTGGTTTAATTCGAAGCAACGCGAAGAACCTTACCTACACTTGACATCCCTTGCATTACTCTTAATCGAGGAAATCAGCTTCGGGGACAAGGTGACAGGTGGTGCATGGTTCATCGTCAGCTCGTGTCGTGAGATGTTGGGTTAAGTCCGCAGCGAGCAACCCTTGTCGTTAGTTACTACCATTAAGTTGAGGACTCTGCTTGAACTGCCTGGGTTAACCAGGAGGAAGGTGGGGATGACGTCGATATCCCATGCCCCTTATGTGTAGGGCTACACACGTGCTACAATGGCTGGTACAGAGATGCAATGCCGCGAGGTGGAGCCAAACTTAAAACCAGTCTCAGTTCCGGATTGTAGGCTGGAAACTCGCCACCACATGAAGCTGGAGTTACTAGTAATCGCGAATCAGAATGTCGCGGTGAATACGTTCAGGTCTTGTACACCGCCCGTCACACCATGAGGAGTTGGCAATACCCGAAGTCCGTGAGCTAACCGCAAGGAGGCGGCGGCCGTAGGTAGGGTCAGCGATTGATTGAAGTCGTAACAAGGTAACCGG
+
-243--/'+.%(+--.0..43:6+52-8-(*()*./.,/*(%)+,-6/)*.9600)/795039//./(%&()/00-.(-,83200:366152;0-.0099927<;/83+1//,-)&$'(#',-.+2*0*+44'&&#%&()),*.,-,/..32/4190132.0111685494')13339213,/(64,+008:654,.6-(102077867)-)%$''*.65:5-1.+*/4,.+64-/-,..8'*()**2955/11112627.786//0214/0042/.00373:6.-*)),,*)(**+3+6+01-.00.*+,/0:80//-+-3333.)&).+,58230261349.440:,*+0,(//66,,+*-95766882//./26777289668&(('+/258<6*+//044&57*/.*&//)76*)04744514)**,4769:1$61(,/184(1)((/.5'0'0467-1;-15/009:81()*+58452'%$%(+0142533/5;78;95/'*++15:79589:/.,5+::6003*:+5.,2.2.///5:71797..+2/0+(().)-+2')*/74-/7297.5,1'),5-//75340/1**/-/1/,.81//''-+///1286)4701,,+++.+1,8+64)''&((&(+&&(,01/8:/3345/7/007034439413235++)%(/05770111212011155768866,38-2944/51++,*/0($'))&12.(,.0842610.:011-3.,.53500.(%+0*,865&1-1+)4497:::8:7293300342/0...0/.37983668961.(*+&-3.-,709280,101.1.(%/.(%&++,-)+/1577484;438432'')++,++,226965(**(+-,,-+10''*416-)2-.;:406103728+-055(3-,,4,./46555()10),2('&$)**&(/007...170-16212145.1..,/23:6874488889677:64)8/1:4424&+1+*3-,24/..4-2875774535;75201('''.,4.092/-1+')**+12*-+++224344-)1+))%''&'4-.1111551822146231,44/8--%(**-.'*52889778-713:9;59
@8b9f45bb-c317-4fb6-9eff-d2d0f2a7d896 ch=155 read=117606 start_time=2019-12-13T14:44:43Z barcode=BC01 runid=2c9cf7bc05858273f10e7d7ec552fc0bd742dc3e
CCGGTTACCTTGTTACGACTTCACTGATCTGTAAGATCACAAAGTGGTAAGCGCCACTCAGTTAAGCTACCTACTTCTTTTGCAACCTCCCATGGTATGACGGGCGGTGTGTACAAGGCCCGGGAACGTATTCACCGTGGCATTCTGATCCACGATTACTGGCGATTCCGACTTCATGGAGTCGAGTTGCAGACTCAATCCAGTTCTGACCTTTATGAGGTCCGCTTGCTCTCCTTGAGTCGCTTCTCTTTGTATGCGCCATTAGCACGTGTAGCCCTGGTCGTAAGGGCCATTATTGACGTCATCCCCACCTTCCTCCAGTTTATCACTGGCAGTCTCCTTTGAGTTCCGGCCGGACCGCTGGCAACAAAGGATAAGGAGTTGCGCTCGTTGCGGGACGCTTAACATTCACAACACAGGCTGACGGCAGCCATTACAGCACCTGTCTCACGGTTCCCGAAGGCACATTCTCATCTCTGAAAACTTCCGTGGATGTCAAGATAGGCCGAAAGTTTCTTCGCGTTATCCGAAGATTAAACCATATCACGCGTTTATCAGTCATTTGAGTTTAACCTTGCGGCCGTACTCCCAGGCGGTCTGACTTAACGTTAGCTCCGGAAGCCGCCTCAAAGGCTGCAACCTCCAAGTCGACATCGTTTACGGCGGCGTGGATCAGAATTATCTAATCCTGTTTGCTCCCCACGCTTTTCGCACCTGAGCGTCAGTCTTCGTCAGGGGCCGCCTTCGCCACCGGTATTCCTCCAGATCTCTACGCATTTCACCGCTACGCCTGGAATTCCCCTCTACGAGACTCAGAACGCCGGTATCAGATGCAGTTCCCAGAGTTGGGCCAGGGGATTTCACATCTGACTTAACAAACCGCCTGCGTGCGCTTACGCCCAGTAATTCCGATTAACGCTTGCGCCTCCGTATTACCGCGGCTGCTGGCGCAGCGGGTTAGCCGGTGCTTCTTCTGCGAATTAACGTCAATGAACAAAGGTATTAACTTCTCCCTTCCTCCCCGCTGAAAGTGCTTTACAACCCGAAGGCCTTCTTCATACGGCATGGCTGCATCAAACTGCGCCCATTGTGTCTATTCCCCTGCTGCCTCCCGTAAG
+
1*/-20,1151,4(%(*)..700/&&)02$$&#&&*972633/./3:928)+,37)*+,&)(,-4&*).262)0292286-*2)$+'',98/0-3-'+//5.489.;7774478::/.4.'(/)'$,'().1/+/2//26758::10/03.'(&&)-'+'&54769:5/-+/0834962())*+-.30//399868*:/16-//3-)**'%%()&))+.2230)+,0.-,-,.%*&%'$(+&'.-02/19)$%$$%('.3%''%&*&+.,')('*2,)+145())++6878(5)(/..0:7889/811+,/78833-.4/-08-*.2699/5/*,1412('*).*,/422)013380&&)*,4:76.979)3-8866-*$*//-./26661911/8/++$%(&/+,*06,+/...+/(+7866131'1.')-*1,+,&1112944/.'(&)')/8/73*)/-0--.00:5340,+)(*(+,2,-10**-13<;:065.--.,*-)'$%'(%*(7235<:79230+-.,&)(%)/+4;3:921+-/()&&&'+(&&'&-*,*,-*(*.5;9,7./-*)*,)/4.901-6;4+1/2(0)&$'&,++1-/-*,..337,1,*.$,(&+956,3(,(&'%',+.7/5'1)1366871687280'*+-,+.*//42&)*-%*%.(-.867930(()/9//1/733,),-+561+40337:6879;99733447:7677+-262/71340;434812315225;38.2'(*776554&/./,.86/,46335..',.+-*(*2)2310+.,+-++.+./1.)/(&--*().//.0134-0*.+7+/)(*&&0-/(115%144)+2;.--/0121/-'&'0+277:37014/1641.)(&)&$(.-51,-1496:3*)(2-5:53-2*%*(,1+.5,2-/71491010/044.4,)%'%('(01171/11-(2-25<6:<9866+(''%7*545.6.**+%*67*/,.,2.4,).,%&*6+//5,+356.,.1.)1+*-'+-)*))*%-+)()+-0+)*0+/20.'$&')6/4.,*-16577'***%()056.%-*&($%%%'&(,0--//32344019/*,-*)
@9b8dac11-d4da-45c2-9e62-38d256f6c558 ch=142 read=155928 start_time=2019-12-13T14:44:33Z barcode=BC01 runid=2c9cf7bc05858273f10e7d7ec552fc0bd742dc3e
CCCGGTTACCTTGTTACGAGCTTCACCCCAGTCATGAATCACCAAAGTGGTATCGAGTTAAGCTACTCGCCTTTGCCAACCCACTCCCATGGTGTGACGGGCGGTAATGTACAAGGCCAGGAACGTATTCACCCGTGGCATTCCTGATCCACGATTACTAGCGATTCCGGCTTCAGCAGGTCGGAGTTGCAGACTCAATCCGGACCATGACGCGCTGCCGCCAGGGTCCGCTTGCTCTCGCGAGTCGCTTCTCTTTGTATGCGCCATTGTAGCGCAGTAGCCCTGGTCATAAGGGCCATGATGACTTGACGTCATCCCCACCTTCCTCAGTTTATCACAGCAGTCTCCTTTGAGTTCCCGGCCGGACCGCTGTAACAAAGGATAAGGGTGCGCTCGTTGCGGGACTTAACCCAACATTTCACAACACGAGGCTGAAGGCGACAGCCATGCAGCGCCTGTCTCACGGTTCCCGAAGGCATTCTCATCTCCTGAAACTTCCGTGGATGTCAAGGTAGGTAAGGTTCTTCGCGTTGCATCAGATTAAACCATGCTCCACCGCTTGTGCGGGCCCCGTCAATTCATTTAAGTTCATTTCTTGCGGGCAATGCTCTCAGGCCCGGAGTACTTATTGCGTTAACTGCAGCACTGAACTTTTGACATCCAACACTTAGTACTCATCGTTTGCGGCGTGGACTACTAGGGTATCTAATCCTATTTGCTCCCACGCTTTCCGGGACTGGAGGACGTCGAAGTTGCAGGCCAGATCGTCGCCGCCACTGGTGTTCCTCCATATATCTACGCATTTCACCGCTACACACATGGAATTCCACGATCCTCTCTGCACTCTGTACTGGTTTCTATGGCTTACTGAAGTTAAACTGGGCTTCACAGACCCTTATGTATATCCCTCTTGCGCTAATAATAATTCCGGATAACGCTTGCCACCTACATTATTACCGCTGGCTGCTGGCGCGTAGTTAGCCGTGGCTTTCTAATAGTACCGTCTCATTTACCATTTCCTGTAGCCGCCGTTCTTCCTTTATAACAGAAAGTTTACAGTCGAAACCTTCTTCCTTCACGCGGCGTTGCTCCGGTCGGTTTCCCCATTGCCGAAATTCCCCTGCTGCCTCCCGTAGG
+
.4/&/0/%+)(+')-(*,+&,292**)*(*/86**)(521+1)380-&&&%$,.)**-641+++$)(/*(&)1.)*%+&4.+)-,84/#+'-++-,-**+&&)))+(*+6385,/3,4)17171-/,.-+)00,-81:10010*)+108+),--3/-01++.-*6;552/23:1%%$%()**)+&(3;,1((.++.*:,/020..&$%*0/,-(+--.+(-,+(+1/1*+-.1---/11//1,./-()+/2001;8//122/**+(--)/,--#%&,**+/8501786+1('.580///-22-+())*+87790.3790-4:6920+-(+/<955/%&%')*,33462.3-%')+33+%((*1164'()+,*'()(14-20173,(3*,*0/54802622/51,+,*-%+('+(-*/8*)*44,1(,*%+&$$&''),13/6-447+5++,/.-22405**,(*,:88//+()&-+.(-131477770+*(&%%%(',**.,202/+)&&)&)%*'*')+/0886;73441,***);-+,4,-+-*/%&',-11.10+,+-+,+0.4+.1+(,-0*5-9/(.62)(**5))*6,+2,+,.,()(&&#$%$&+'()+%()0()-)'&&&*../.9/6/3333+12145567/*./,+18//.-.,-%)))*/'&'((444017/*+-312459376/23',,*011643;515-,,71+-03:3(+)(1:1)'.68121&'%&&'*/.-&%''1+(*(+,*4/,-000,+()('(20/3.&)(,9-541/*,.21432-0,-).952),6/01&,+,)+)+(-*)/.21++,/32--/.1+,/,...(('')+',*1.0-,2/9316-/0001.2246/0-162,1/*&()+.-410)$&#%#$#'),)&.,.(*(,(.*%+2('*-..5,50/3,-*+,/*-+$*))&**/1-10/47))(.(1+*+,,,*'*+33768(3343867.-3,**/-,+'*&-71-.()$%('(/4+1;./-+*&%+,7.37688/02/1-44,,1*6+(1++)38/())%*(%,3-::090/750/:7121--,+-15-.-/-003-',)7+09;5*07,0,*/4+-/452((&)&'*('*90*-+2/
@123a4b6a-4fda-47bb-9884-8584b2c9ff1a ch=219 read=109631 start_time=2019-12-13T14:44:26Z barcode=BC01 runid=2c9cf7bc05858273f10e7d7ec552fc0bd742dc3e
TTAGGATTACCTTGTTACGACTTCACCCCAATCATCAATCCACCTTAGACAGCTCCTTCCTGCGGTTAGGCCACCGGCTTCAGGTGTTATCAACTCTCGTGTGGTGTGACGGGCGGTGTGGCCTGAGCCGAACGTATTCACCGCGACATGCTGATTCACTGACTACTGCTTGATTCCAACTTCATATGTAGTCGAGTTGCACGAATACAATCCCGAACTGAGAATGGTTTTATGGGTTTTGCTTCACCTCGCGCTTCGCTTCCCTCTGCACCATCCATTGTAGCGTTGTTGTAGCTGGGTCATAAGGGGCATGATGATTTGACGTCATCCCATAGCTTCCTCCAGCTTGTCACTGGCGGTCTCGCTAGAGTCCCCAATGATGGTAACTAACGATAAGGGTTGCGCTCGTTTGCGGGACTTAAGCAACATCTCACGACACAGGCTGACGACAGCGCCACCTGTACCTCATATAGCTCTCTCCATCTCTGGAGCCTTTATGGGTATGTCGAGAGACCTGGTAAGGTTCTTCGCGTTGCTTCGAATTAAACCATGCTCCACCGCTTGTGCGGGCCCAAATCAATTCCTTTGAGTTTCATTCTTGCGAACGTACTACTCAGGCGAATTACTTATTGCGTTAACTGCAGCACTGAACTTTGACATCAACACTTAGTACTCATCGTTTACGGCGTGGACTACTAGGGTATCTAATCTATTTGCTCCCCACGCTTTCAGGACTGAGCGTCAGTTACCCAGACTGAATCGTCGCCAACCCTATGGTGTTCCTCCATATATCTACGCATTTCACCGCCACACATGGAATTCCACGATCCTCTCCTGCACTCGGCTGCCTGGTTTCTATGCTTACTGAAGTTAAACTGGGCTTTCACCACAGACCCTTGCTGCCGCCTGCTCCCTCTTTGCCAATAATTCGGATAACGCTTGCCACCACCTACGTATTACCTGCGGCTGCTGGCACGTAGTTAGCCATTAACTCAATAAAATTACCGTCACTCGGCTGCCATTTCCTGCTTAGCCGCCGTTCTTCCTTTATAACAGAAGTTTACAATCGAAAACTTCTTCCTTCACGCGGCGTTGCTCGGTCAGGGTTTCCCCATTGTGATTCCCTACTGCTGCCTCCCGTAGAG
+
&'%(,)./-./0/,07000.5553.,892,40103224-20,/,1-.-,/(++35/793+(')(-,4&058612/1..787,441.0/,1-5)*(*)0*-&'(-875569483218-./0+(*+-%234,+741778<:56;5878657778876:5+-***..,+*'%&'(*:19'3)+111&(&.027786-+-01&($)''*()+,7070,+/5561213;75.+4:,-0170473/)+13378983,*&'1+,+,;13:1.05112254269..:4,+('&(%%(/,-,('',.-..4+8)*-73335223318<1..48993.44*&'&$'3,745+/*++////:-'(-,.'460(*)))(232+442&(&&(77572.0.015432/4,-23/0,-,/665070,.180/*+(.(#&(,(.22340456506+(0***(*04((%&$+-.1710.*-767698+*)(('**,+.08:8647/-.6+64,&+)*'()2023$%(')(.0056668)8/;32:778/7*()5-6-&-+-2<768/)*113:456/13.-3/2241101%&').597;963;81,47<;26:<83:22()767:6751356-02--+30/,,0-,/-+,,.232.//00,.*+-/3867:7234786650&'&%++.-.000751.8+&%(,*.87:7982641*,(/*.-56:63,-/;5/032;;4-///1<82+::/-,,),21884+9*%*'&''%'$&&.,'*,,()('%**'&'(+3577256015%.&()988881424:95379/35,,)++,+(,'7):2*+,-7564401777.--,+&**,-09789.92)*()%$%&(+10,)+3.2.$(%(13-+'+++0,.002;;<393/.,-.0/2/4////4/.24/(&&$/+-(-,5.2:54101..,2,.7.1(&/+-%-+**./(,'&)..9122,+.+)*+-.,182//23%)'.+--*)-,14*'+)'39324&(*-*2(&$)(,.:7395/%(%&(07-16270)'(*-,4100737,*.,+0;.,-18./'),0+('++5:760;8231//22.;/..68-;19/03+-9)1;9+),+)%&--.)5.''0/11555:098)*66,+0
@04403b73-4c6a-4e58-8c5c-600553909174 ch=165 read=209815 start_time=2019-12-13T14:44:17Z barcode=BC01 runid=2c9cf7bc05858273f10e7d7ec552fc0bd742dc3e
CGGTTACTTATTTACGGCTTCACCCCAATCATCAATCCCACCTTAGACAGCTCCTTCCTTGCGGTTGGGCCACCGGCTGAGGTGTTATCAACTCATTGATTGTGACGGGCGGTGTATACAAGGCCCGAGAACGTATTCACCGCATGCTGATTCGCGATTACTAGCGATTCCAACTGTAGTCGAGTTACGTTACAATCCGGGCGAGAATGGTCTTATGGGTTTTGCTTCACCTCGCGGCTTCGCTTCCCTCCTGCACCATCCATTGTAGCACGTGTTAGTAGCCCAGGTCATAAGGGGCATGATGATTTGACGTCATCCCCGCCTTCCTCAGCTTGTCACTGGCGGTCGCTAAGGTCCCCAACAATGATGGTAACTAACGGTAAGGGTTGCGCTCGTTGCGGGACTTAACCCAACATCTCACGACACGAGCTGACGACAACCAGCTGTGCACCACCTGTATCTCATAGCTATCTCTCCATCTCTGGAGCCTTTTATGAGTATGTCAAGACCTGGTAAGGTTCTTCGCGTTACTTCGAATTAAACCACATGCTCCACGGTACGCGGGCCCCGTCAATTCCCTTTGAGTTTCATTCTTGCAGGCAGCGCCTCAGGCCAGAACACTTATCGCGTTAACTGCAGCACTGAACTTTGACATCCAACACTTAGTACTCATCGTTTGGCGTGGACTACTAGGGTATCTAATCTATTTGCTCCCCACGCTTTCGGGACCCCGAGCGTCAGTTGCAGGCCAGATCGTCGCCTTCGCCCACTGGTGAACCCTCCGCCTGTCTACGCATTTCACCGCTACACATGGAATTCCACGATCCTCTCCTGCCTCTAACATGGTTTCTATGGCTTACTGAAGTTAAGCTTCAGGCTTTCACCACAGACCCTTGCTGCCGCCTGCTCCTCTTTACGCCCAATAATTCCGGATAACGCTTGCCACCTACGTATTGCGGCTGCTGGCACGTGGTTAACCGTGGCTTTCTAATAAGTACCGTCACTCGGCTACCATTTTCCTGCAGCCGCCGTTCTTCCTTTATAGCAGAAGTTTACAATCCGAAAACCTTCTTCCTTCACGCGGCGTTGCTCGGTCAGGGTTTCCCCATTGCCGAAAATTCCTACTGCTGCCTCCCGTAGAACAATATCGCACCAACAGAAGGTTAACACAAGACTTGGTGCTTTCTTCAGCACCAGCAATACGTAACGCCG
+
70.30++-1*13/((('(*-+,/:;/01676:99:/86--807/(&'*,-03499;85-6.0/939,687958.6+*+*$).21/811107****.20)1+)(,-26;;:8;554676888.328+*+/.7628041.-13)+,-2;;;8692&&3/03/./226656:0*-'$($('*01..217%.'(+%&,/).)*)',%&(++*271,0-,/;;74:6--.4:2.1857.)-'(522/0432;3//,+-.248479;2::,-1-,(*)-'/'*&))+06,)-1/.,.*'/230-70...-/-5-*+8689805;7,+:;;<::0:++,.2))+++/;/0'/23010/'),)043+0(0.6/,-4162,,,**4-.84.1+4005.1188977:54-68/6/.-(-**+*,,,-..-.//3-.)%%(*11342642'&&&(-*+&()//08,&'*,3688&+%&'+*.77556;8;53334100660:;/./31/.,,+-.()**.)+'-,-+./4:88<847734.0212,4+9,;;88<25,57990*()'&&%&)(-2)/23($*,)+'+07+2<:3031;;78:;39311%&'2%'&$'))1/38()))''$&'0225344.2/8-.6-3/'-(-337:13;94579:2/1/1*'(('-*+.786:8735-+1-12:96643132*'')$.0,.81114091*-1.684,/321;:1+26)+,'%&(..*+%$&+)*,.259/.08887:4**)).0245)%-.//.*&$(,)),+*..-(**,36896:<;../6.4432.0/12+1+2-5:11./1++.212/01201.*(&&%'*70:9211422/13/2+''+&).3**+,-2-3976790/0804348:;060./:58424;500018+12:7()'*)'2*2:7924/437:69623/8-0--8-91533/7/./..,+*+.--*$*(.%15./'4,1411-078200811.(,'-64661456+44438:+8:1*1)+13527969<9:;88:8/(-1.**#)$''&(+7**+67512-/9:22;7;79;:95;6,/...7471-**+-8971&07.6;+9;:+(*4-/5-13010528-/56110.-6/-63*.-/1771++,,,&'()0,1,-,12,40747266680+,&&%%))*+35049611223;3053;5556.,*&##$#
@e98ea17b-67fe-47cf-9bc0-82f4f5232a9c ch=400 read=97448 start_time=2019-12-13T14:44:08Z barcode=BC01 runid=2c9cf7bc05858273f10e7d7ec552fc0bd742dc3e
CTCCTACAGGAACGGCAGTGAGAATATTGCACAATGGGCGCAAGCCTGATGCAGCCATTAGCGTGTATGAAGAAGGCCTTCAGGTTGTAAAGTACTTTCAGCGGGAGAGGGTAAAGTTAATACCTTTGCTCGTGGCGTTACCCGCGAAGCACCAGCTATCTCGTGCCAGCAGCCGCGGTAATACGGAGGTGCAAGCGTTAATCGGAATTACTGGGCGTAAAGCGCACGCAGGCAGTTTGTTAAGTCAGATGTAAAATCCCGGGCTCAACCTGGGAACTGCATCTCTGATACTGGCAACGAGTCTCGTAGAGGGAGGTAGAATTCAGGTGCCGCG
+
+01.(&(%*('%(%-1+../+.)1-'2+,*)-*7-'-+)*-15+3&%&*+441,-.(*&'+41:5555555,.*/,7:846%/+7,40380*.,-/9;41333;,(('+3.+,86,1/2/1228/<3--66'3+(10-90/6'*-$&($&').++,,,-.-3)*.881.0-,1606/:0.:10105.11*,/-/46609.7/2)-0(3++-6696765:<9.///.10224640518,).325.29))-2,)&-/-(29.(/7022/,)()*.+*,3399821*'&'(*+803)&),+,,,/52204('$)/+&))+,)/+3,1)''+&)&%%%
@0adbc7e8-6500-4f0c-8d45-6bde21aef246 ch=444 read=194730 start_time=2019-12-13T14:43:49Z barcode=BC01 runid=2c9cf7bc05858273f10e7d7ec552fc0bd742dc3e
CCTCCTGGGAGGCAGCAGTGGGGAATATTGCACAATGGGGAAACCCTGATGCAACAACCGCGTGATGATAGAGTTTTCAGATCGTAAAGCTCTGTCTTTAGGAAGATAATGACGGTACCCAAGGAGGAAGCCACGGCTAACTACATTAGCAATACAGTAATACGTAGGTGGCAGAGGCACTATCAGTTACTGGGCGTAAAAGGGAGCGTAGGCGTTAGTTAAGTGGGATGTGAAATAATACAGGCTCAACTTAGGTGCTGCATTCCAAACTGGTTATCTAGAGTGCAGGAGAGGAGAAGTGGAATTCCTAATTAGCCAGCGGTGAAATGCGTGAGATTGGGAAGAACACCAGTGAAGGCGACTCTCTGGACTATGGCAACGCTGAGGTAAGCGTGGGGAGCAAACAGGATTAGATGCCCTGGTAGTCCACTTAAATGAAGCATTCAGATACTAGGTGCTAAAGAGTTTCCAACACACTCATTACCGCCGCTAACGCATTAAGTATTCCGCCTGGGAGTACGGTCGCAAGATTAAAACTCAAAGGGAATTGACAGGGACCCGCACAAGTAGCCAGACATGTGGTTTAATTCGAAATGTGCGAAGAACCTTACCTACACTTGACATCCCTTGCATTACTCTTAATCGAGGGAAATCCCTTTAAGGGACAAGGTGACAATTGGTGCATGGACATCACGTCAGCTCGTGTCATTGAGATGTTGGTTCAGTCCCGCAACAGGCACCAACCCTTGTCGTTAGACCTACCATTGGTTACAGGGACTCTAGCGAGACTGCCTGGGTTAGCTCAAATTAGAGGATGACGTCAGTCATCATGCCCCTTATGTGTAGGAGCTACACGTGCTACAATGGCTGGTACAGAGATGCAATACCGTGAGGTGGGCCAAACTTTAAAAACCAGTCTCAGTTCGGATTGTAGGCTGAAACTCGCCTACATGACTGGAGTTACTAGTAATGTGAATCAGAGATGCTCGCGGTGAATACGTTCCCAGGTCTTGTACACACCGCCGTCACACCAGAGTTGGCAATACCCGAAGTCGTGAGCTAACCGCAAGGAACAGCGGCCAGAAGGTAGGTCAGCGGTGGGAGGGTGAAGTCGTAAAGGTAACCGG
+
((*/0+'*.*/5,-/0(+.+/4.)11071,+&*,/-383)+6009,****%&%$(,***',,.,())**%%&'145-/**124*/(-(&&(.*'**)*+%-*(')./-/,+-/'46,0+(0,,/)*.*1,.1()%&')(+*,,,&'%$#&'$(&&$+++5-,--/.25,,+)&(&)**121422(+-5),*,,)()*-73))/-&**,-.-2,*++''/5,(,75;999*&$'))'(*)&('+4-81,((*+%**)*,214/74.1289668/31//0++,+./1202.+*'+,*''&&++1.4.+,)&,%-%$#%(**-,22/,./++/02./--/.'2319),73339-40,+-(+*()).,,+..;986-1.'&%$&)+,,(((&&&&&**#+*((,01;34',+&**,)/.,..('(+'*+/.,('$(21*))01&*%+'&(*174-+)'%%$#%-)('(,*6./+-'(&'$$')&*)&4:57:2213/412//1&((*,0<:834.*(,+)())23634'/*.)*2,28952.,01*+-*,..,+)*',31*,63()),,+((%((%((0043/42),(()3184*'.**'&%&&()'&,(%(%%)-)*+&&.)..2.+-84,6-0+4,'*--018388*))/),0,*/2,-3''%,*+*.10/2//1-/&.&4(*'((-..$'+,-')(+,**+.076543%-(*,18809(*)./'+,/11($(-43$'%%',.-&07*()'+1.50+'(+'%$,*()%%&+)&&+*42,,743$($()*+,421--1.+.*(%('+-)'*($,#0*77682/,,%$')())$(#---'*')*0231--('$%$%'&()358846/;0-64013/.0))'))988/:..0:68/++))-+,/,65+-1.)-799.98547756136<560+:+,+(.0**014,/99021.*--.,(-03.)&*'()2.../21/-&&'+./--+.11045/41543364)-'*/./.'-312/3+-,32415;368+,))*()&''')0/4---3-)-4*%%&(/013-*.0)*)/-,.-'-()%('-+&+.*&&&&(&%&))-.*12+..)..)*.(,&()')/-+07)(+01:6045
@809cc820-ec6d-4e7b-9b6d-956af6c0b1ce ch=317 read=192674 start_time=2019-12-13T14:43:47Z barcode=BC01 runid=2c9cf7bc05858273f10e7d7ec552fc0bd742dc3e
CTCCTGAGGCAGTGGGGAATGTGCACAATGGGAAACCCTGATGCAGCAACGCCGCGCGGAGTATTGAAGGTTTTCCGGATCGTAAAGCTCTGTCTTTAGGGAAGATAATGACGGTACCCAAGGAGGAAGCCATTTCTTCGTGCCTTGGCCGCGGTAGCGTAGGTGGCAGGCATTATCGGATTGCACACAAGGCGTAAAAGGGGCGTAGGCGGATGATTAAGTGGTTAAAACGAAATACCCGGGCTCAACTTGGGTGCTGCATTCCAAACTGGTTATCTAGAGTGCAGGAGGAGGTGGAATTCCTAGTGTAGCGGTAGCGCAAGTTAGGAAGAACACACCAGAGTGGCGAAGGCGACTCTCTGGACTGTAACTGACGCTGGGCTCTTGGCCCAGTAAGGAGCAAACAGGATTAGAATACCCTGGTCACGCGCCGGCATTACTAGGTGTAGGGTTTCAGCACCTCCCGATGATACCGCCGCTAACGCATTAAAGTATTCCGCCCGCCAGGGGTACGGTCGCAGGTTCAAAGCTCAAAATTGACGGGGACGCACTGCGTGGCAGGTGGTTTAATTCGGAAACAACGCGAAGAACCTTACCTATGACGTCGCCATTACTCTTAATCGAAATCCCAGCCAGGGGACAAAGTGGGTGGTGCATGTAGTTTGTCGTCAGCTCATTGTCGTGAGATGTTGGGTTCGTGATCCGCAACGAGCGCAACTGCTGTCGTTAGTTACTACCATTAAGTTGAGGGACTCTATTGCTGAGACTGCCTGGGTTAACCAGGAGAAGGTGGGGTTCAAATCATCATACCCCTTATGTTCCCGATGCTACAATGAAACATTGAGAGATGCAATACGTAGTGAACCAAACTTTTAAAACCAGTCTCAGTTCGGATTGTAGGCTGAAACTCGCCTACATGAAGCTGGAATTTTAGTAATCGCGAATCAAGGAATGTTGCAGTGAATACGTTCCCGGGTCTTGTACACACCGCCCGTCACACCATGAGAGTTGGCAGCACCAGTCCGTAGGCCTAACCGCAGACAGCGGCGAAGGTAGGGTCAGCGGTGGGAGTGAGAATCGTAATAAGGTAACCG
+
,,)($%$&(%')1185*),+&4))).-71'))).*-63+,/6:86/14,+$')&'')&)$&)(*))-.+0/6,-.,/.585.519++-.65164294%46*0846.4+'($&&$'$'''/-/-+0(*)'+,((('$'&&(003-/,,*'$$%'&'%%'(*&/'',-(%'+)%*.+,1'0'0.)+()$$%%3*50.8:4)*/)%&'.,//+*.)*32373,'+''%'&''$%&*0+,(5/&'$%$.,+))+-/6*'&''*+*07-*8:;989979652/.**-./0&4,+*)%)(&((&'.(4+,,-0,*%&$&&%%$$$$,/-+8-/50/,+.**+&'%%%%'+-0-+-),+.+-.543/468210,-/20+/+*&&$&-+)****(+))($'*'),)&+/5:2011++4,0''.0/38())))$%''*&&$)(,''+++1028541(++3+64/-&,*+1+,0)+/0(&(&)7248/)(*+((,)/,1-('*45;73,31(%-'+))&%.).*716')&'()*(**'&+0133)%+*,&)(4591/%'$&&&&(($*-%(&$&+':909494+*'+**.-101../*1-*&'&'++$&(**-(00')&$('$'&%(&.+3-&-)&%/6,"'%%%).00026-&&'&/.,+,4(*).'''/1:/072///)0333*0,,-38;88787246)*+.6)*%%%+0,&+0-3))),/21.('(+,0//+262108000+.2+063...0&%*/6-342-%%$#$%),/55878;97;4262613314-)()*,*&)*''(%(.0-//5..*&+/.,**&&%&)&&&'%---+&*-63.))&($&(((()++22319/)+(&%'.'%&'''&%'+22-/5:639,+,,-2*+-7525,01./32:21+18++./)0-1/-12/+,(++-1*,-00-,.20523)*-075-2'/'))0&0/.-(-./7;72313323*('''((4(*,//2/26&.63+-32434;..,++'*,..,)%$$$-'%)++'%+$,'*&&/876'%%&$/+,-+.-)*/-/,+,+---,-*/),&0,%'(-*)*.,0'3&''&*(-,198-,
@8a2a2d52-020e-458d-9bbf-a8de7135d504 ch=340 read=102688 start_time=2019-12-13T14:43:35Z barcode=BC01 runid=2c9cf7bc05858273f10e7d7ec552fc0bd742dc3e
ATCGGTATTACTTCGTTCAGTTACGTATTGCTGGTGCTGGTATCAGTGTCTTGTGTTAACCTTTCCGTTTGTGATATTGCTCCTACAGGAGGCAGCAGTAAAATTTTTCGGCAATGGGGAAACCCCTGATGACAACGCCGCGTGAAGGAAGAAGGTTTTCGGATTGTAAACTTCTGTTATAAAGGAAGAACGGCGGCTACACGAAATGGTAGCCAGTGACGGTACTTTATTAGAAAGCCATGGCTAACTACGTTGCCAGCAGCCGCGGTAATACGTAGGTGGCAAGCGTTATCGGAATTATTGGGCGTAAAGAGGGGCGAAAGGCGGCAGCAGGGTGCCGTGGTGAAAGCCTGAAGCTGCTTCCAGCAAGCCATGAAACCAGGCAGCTAGAGAGTGCAGGAGGATCGTGGAACCAGCAGCGGTGAAATGCGTAGATATATGGAGGAACACCAGTGGCGAAGACGACGATCTGGCCTGTGACGCTGATCCCGAAAGCGTGGGGGGGAGCAAATAGAGTTAGATACCCTAGTAGTCCACGCCGTAAACGATGAGTACTAAGTGTTGGATGTCAAAGTTCAGTGCTGCAGTTAACGCAATGAGTACTCGCCTGAGTAGTACGTTCGCAGAGTGAAACTCAAAGGAATTGACGGGGGCCCGACACAAACGGTGGAGCATGGTTTAATTCGGGAAGCAACGCGAAGAACCTTACCGAGTCTTGACATACCATAAAGGCTCAGAGGTGGAGAGATAGCTATATGAGATACAGGTGGTGCATGGTTGTCGTCGAAAACCGTGTCGTGAGATGTTGGTTAAGTCGCAACCCTTATCGTTAGTTACATCATTAAGTTGGGGACTCTGGCGAGACTGCCGGTGACAAGCTGGAGGAAGGCGGGGATGACGTCAAATCATCATACCCCTTATGACCTGGGCTACGTGCTGCAATGGATGGTGCGGGAAGCGAAGCCGCGAGGTGAAACAAAACCCATAAAACCATTCTCAGTTCAGTTGTAGTCTGCAACTCGACTACATGAAGTTGGAATCGCTGGCTTGTCGCGAATCAGCATGTCGCGGTGAATACGTTCTCAGGCCTTGCACGCCCGTCACACCGAGAGTTGATAACACGAAGCCGGTATTTCGCCGCAAGGAAGGAGCTGTCTAAGGTGGGATTGATGATTGGGGA
+
$3-'+-(+'(+856457:1+1/+-16-5-*,4+1347)+&%$13'/.+-*/3*,*/+2*2(58))#%$%%$%((-,/.,,/01++,'-2+-5--33-31.,'+&/9:037;:6<5./0+'-+//.(%&&$&'*,11058+,(*+/2.211'))*--:75006.8001:;7239263140029-)*++'-'+%,+0..+,*)*'$*1(),***8+&244,.)(*)*.0.+.6,),+'+.7%3+4---0.,)+*0'',+(),,026()(-/,8/006.2-2./:34957344*)+$)&,+..0438561,91+'*.5.,+*+*)-211:21(*&)+&'%'%'**10,/0/-0211)-&&%#%*)1())406&69--+-2.0-.693/-..-,+**+-26)-0(+*(-557880/-&&$&&+,/343*13))-/.'&7533*/2/-/,+:00130674:5/,4,-088975630/'--)(&),0+)'$$16&&%&&)'+*,'(().1+(.,0;:-1+*(),''13(46(+,1345:4102274&,)4/-.,-,-(*().192791<19.2-04+8533:0-..-../4/2232221/00,)(%(*+,0(**))*---.65767<9452%&%()&5+*7079,+)++/.557,-8:5,/&%$%()+,&*..1/-+-.,-.+/;;1:655)0)(-$*,,1+2+-4*,2,%''(.-'&-./,+/22)&$$($)(.*-2,.4))&+*),.,,)%,,*)'()-.78523438428328745475646..*+,.)),*%%$%(*.1-/35..10/8+((*..///)'+137,)-)//241&)*,+')-4*/+))()..9:.34453.3+$%+$00143+/0-++-,%'(-/*0,,/,3//:;.256864656;610,0+(*'1-.,05754246211/-&%'%)***'*+5/09652+)06*1,+./0,*()+25/.&**)+,/**3<;018,&',6:20605;-+)'')*0&'+.,+,-3.+,-+(...&'&''&+0-6/.83853723134-.$%&%)-,/.-326/./,-031/4*4277:2/0-/820)%+))$&'#&%'&+.//2223+11-*)&'1**+&*(.)+(+**070((%'(%&$&-).,--.06/,+++3767-/607359;-5-**//-14020)&
@ddd091b1-afae-4bfb-8d28-d8a9da1a2402 ch=293 read=159588 start_time=2019-12-13T14:42:58Z barcode=BC01 runid=2c9cf7bc05858273f10e7d7ec552fc0bd742dc3e
CCGGGTTTACCTTGTTACGACTTCACCCCAATCATCAATCCACCTTAGACAGCTCCTTCCTTGCGGTTAGGCCACCGGCTTCGGGTGTTATCAGCTCTCTCGTGGTGTGACGGGCGGTGTGTACAAGGCCGAGAACGTATTCACCGCGACATGCTGATTCGCGTTACTAGCGATTCAACTTCATGTAGTCGAGTTGCAGACTACAATCCGAACGAGAATGGTTTTATGGGTTTTGCTTCACCTCGCGGCTTCGCTTCCCTCTGCATTTAGCAGCACGTGTAGCCCAGGTCACGAGGGCATGATGATTCATCCCGCCTTCCTCCAGCTTGTCACTGGCAGTCTCGCTAAGTCCCAATAATGATGGTAATAACGATAAGGGTTGCGCTCGTTGCGGGACTTAACCAACATCTCACGACACGAGCTGACGACAATATTGCACCACCTGTATCTCATATAGCTATCTCCCCATCTCTGGAGCCTTTATGAGTATGCCAAGACCTGGTAAGGTTCTTCGCGTTGCTTCAATTAAACCACATGCTCCACCGCTTGTGCGGGCCCCGTCAATTCCTTTGAGTTTCATTCTTGCGAACGTACTACTCAGGCAGGTACTTATTGCGTTAACTGCAGCACTGAACTTTGACATCCAACACTTAGTATATCGTTTACGGCGGGCTACTAGGGTATCTAATCTATTATTGCTCCCCACGCTTTCCGGGACTGACGTCAGTTGCAGGCCAGATCGTCGCCTTCGCCACTTTGGTGGTTCCTCATATATCTACGCATTTCACTTTACACATGGAATTCCGTTCCTCCTGCACTCTAGCTGCCTGGTTTCTATGGCTTACTGAGTTAAGCTTCGGGCTTTCACCACAGACCCTTGCTGCCGCCTGCTCCCTCTTTACGCCCAATAATTCCGGATAACGCTTGCACCACGTATTACCGCGGCTGCTTGGCACGTAGTTAGCCGTGACTTTCAAATTACCGTCCACTCGGCTACCATTTTCCATAGCCAGCCGCCGTTCTTCCTTTATAACAGAGTTTACAATCCGAAAACCTTCTTCCTTCACGCGGCGTTGCTCGGTCTCCCCATTGCCGAAAATTCCCTGCTGCCTCCCGTAGGAG
+
02+)(+/++5718/.0&'('*3-77/::.+-,-38839265(,/,0--07,3443316/--7010**-'(.2203,1++262%210--0/070/110.-'(,23:78988:8<922/-/3660547(/,.)%(%+*/6364+(-7//.-.115;;:05.,*.+*:0/+,,,,,36.-1/2440536310326,:+*+13469665662/)'+-(*,/5/06:;<.99:<73:88),1:1469871-.1,.:-00420:-*,'')()8*%(%(*++541.-(-,5-*,3-,&'(+-56057/.,)(01*-22;5+-4/5,/12/...25/01681810.675/0(,,2-+,0/*)%%+2+..00:118.455123/3)1+16,/4779260.0*651-6-1*0+*,7/--++(**1122/,+541/.,)*3'%&)%#%'-847943/03558,+++(855454010/('+-95599//055;+**2%()*6.6-).569:8-1.-2-7/;99;904137...:.&2)5-<:;<34441222:79:306/-/3655.174/,16686:6+,1.,.06<7867:2/4/0//45,0&.*(()-&(12&('(&)*,+/6/0/,2,0)-)&%()(+0+/7338/..9842/-+,&%&&)+('&$(+,,53(()'%'+%/3/131/&'()*+,4/-.)')+'.1+-,821'$(((.9/-,358/00/01/3357/6---(++7333996:98967:768;/001.)1*&,05.601(1+-)./007585585-&)'*-**,,.-/1-01,1'%&**,*02240%''*/&01/03846:1;7/.452:-4-,,620''3..)++).'1/*0-)()***+-57:<210,,045:2373-,*1.)*3197./31960601064/-0.1748500.7-.(.*)+,214514:7324.---.(1(($)(3261;/./1/)-&()(+((/--609;859('*1/.-,-/5/,469/1,'(,).3/06::;<9:<997;3.:1../40)&&'0:8./-6.0,++-31,65;8:::7796)0../512/.**)-,0+''.2<911:33803:93-/0-)')*0049-:9*+9+1-%)
