# Supplementary material for: De novo species identification using 16S rRNA gene nanopore sequencing
Source: PeerJ. 2020 Oct 21;8:e10029. doi: 10.7717/peerj.10029 (PMC7585375; doi:10.7717/peerj.10029)
Supplement: Supplemental Information 3 [file peerj-08-10029-s003.zip › pass_fastq_runid_2c9cf7bc05858273f10e7d7ec552fc0bd742dc3e_497.fastq]

@45563638-5118-446e-83a4-7d8690e32a2c ch=37 read=133819 start_time=2019-12-13T14:42:50Z barcode=BC01 runid=2c9cf7bc05858273f10e7d7ec552fc0bd742dc3e
CACGTATACTTCGTTCAGTTACGTATTGCTGAGTGCTGAAGAAAGTTGTCCAGTGTCTTTAATATTGCTTAGTGCCAATGTGCTCCAGGAGGCAGCAGTAGGAATTTTTTCGGCAATGGGGAAACCCCTGACCGAGCAGCGCCGCGTGAAGGAAGAAGGAGTTTTCGGATTGTAAACTTCTGTTATAAAGGAAGAACTGGCTACAGGAAATGAGTAGCCAGTGACGACACTTTATTAGAAGCCACGTCTAACTACGTGCCAGCAGCGCGGTATTATGCGTAGGTGGCAAGCGTTATCAGGAATTGGGCGTAAAGGAGCAGGCGGCAGCAAGGGTGCTGGTGACACCGACCCAACTTCAGTATACATAGAAACCAGGCAGCTAGAGTGCAGGAGAGGATCGTGGAATTCCATGTGTAGCGGTGAAATGCGTAGTAGATATATGGAGGAACACCAGTGGCGAAGGCGACGATCTGGCCTGCAACTGACGCTCCGGATTCAAAGAAAGCATTGAACAAATAGGATTAGATACCTAGTAGTCCACGCGCCGTAAACGATGAGTACTAAGTGTTGGATGTCAAGTTCAGTGCTGCAGTTAACGCAATAAATTACTCTCCCGCCTGAGTAGTACGTTCCGCAGATAAACTCAAAGGAATTGACGGGGGCCCGCACAAGCGGTGGAGCATGTGGTTTAATTCGAAGCAACGCGAAGAACCTTACCAGATCTTGACATACTCATAAAGGCTCAGAGATGGAGATAGCTATATGAGGATACCACAGGTGGTGCATGGTTGTCGATCAGCTCGTGTCGTGAGATGTTGGGTTAAATTACGCAACGAGCGCAACCCTTATCGTTAGTTACCATCATTAAGTTGGGGACTCTAGCGAGACTGCCAGTGACGAAGCTGGAGGAAGGCGGGGATGACGTCAAATCATCATGCCCCTTGGCCTGGGCTACACACGTGCTACAATGGATGGTGCAGAGGGAAGCGAAGCCGCGGTGAAGCAAAACCCATAAAACCATTCTCAGTTCGGGTTGTAGTCTGCAACTCGAACTATGAGACGGAATCGCTAGTAATCGCGAATCAGCATGTCGCGGTGAATACGTTCTCGGAGCCTTGTACACACCGCCCGTCACACCACGAGAGTTGGTAACACCCGAAGCCGGTGGCCTAACCGCAAGGAAGGACTGTCTAAGGTGGGATTGATGATTGGGGGGTGAAGTCGTAACAAGGTAACCGG
+
$$)%-$+,12;53530&*-)'(&,'-+-.1.&%),.2;:8*+03+-2/,3&&(878.53+&)+$*%#$$&$.,+/+..**,'*&+&$()&.)/20,+*,+.&+)30<97/4-+*3+*)+.)'*&+/*(&&566,-((*&+&35/-03427,2.0(**)*%*3:;2.32/.5-//1,01904004//21*/,03,.1.#('%%%%).)+1/,3(**+.:2$+,,,-'&&&'%&)&/-,&**(472/+%%',/054626/5/-+*'(/.4.-,'('('%*(('''('..1445041.+,(+((%-''(+))*')()(&*+45:/7/.)01-*')+'$'(&)$&&(%*&&(,..+0*+2-+,/0('*((-,+11-2027.,...10012./+0)'(-04//(+.0,0,--296967542334:72491./123'()..0000468956708438;3592:3+-,*,44870/01-5,1&*+21(.+../''(,'*()8.0(-)%)20*,(.(*('(3;9771,'))*038,5.,.+-./:0'(**-)-5367860.-/+)***531/,-58:8867672/1+,98548/.,+&)()-/5/.-.&(,.&-((+--)'/-')1.-''--.54328;2($&&'-2&/5'*5/8.*++-/2888/273),1,*,-/.2-/2:788/.-,.,')/4845;4:5*+0).14424)*5((12282-6-('%-.0701010012354/52,2105((&&'--('''&(,-35711/+())2-,'(+/1889:988894+/.*(''&)-&,.1456654332-/144593782118,+*&%%(,)-,/48707-23+*-,.:74:401523:9:9-:.5.061589.1+**+$00**12589:8/12267*1+)*-0000/'*'*)'*79+9669678682,/197+1)12/+*-)%,8+-645442//)-03486051;12;98545791+)+-+'-),+--)0626232+-0&+465427+''/7;97;::<99:359;:3;727/0/475673/3..-*)&''''('+&&+,,//4234+1.1+,/5--*1)3/0224236-1.1/01;717239213/-&+3/4-()))*+/1:60:0//1.1,15.,,*)')0+-',03-(++&&.2.351866,4-&&(+*+-.1,-,*()$(/034)+0132936*1/+,-//2413-,+%.*..--4367981-161558;00
@f7dceb1e-7ea0-4c6c-9e88-79d6e3bf5fa0 ch=141 read=88190 start_time=2019-12-13T14:42:41Z barcode=BC01 runid=2c9cf7bc05858273f10e7d7ec552fc0bd742dc3e
CTCCTGGGAGGCAGTGGGGAATATTGCACAATGGGGGGAACCCTGATGCAGCAACGCCGCGCGTGAGTGATGAAGGTTTTCCGGATCGTAAAGCTCTGTCTTTAGAATAATGACCCGGTACCCAAGGAGGGAAGCCACGGCTAACTACGTGCCAGCAGCCCGCGGTAATACGTAGGTGGCGAGCGTTATCGGATTGCGGGCGTAAAGGGCGTAGGCGGATGATTAAGTGGGATGTAAATACCCGGGCTCAGCAGGTGCTGCATTCAAACTGGTTATCACAGAATTGCGGGAGGAGAGTGGAATTCCTGAGTGGCGGTGAAATGCGAGATTAGGAAGAACACCAGAGTGGCAGGCGACTCTGGACTGGCGAGCGCTGAGGCTCAGCGTGGGGAGCAAACAGGATTAGATACCTGGTAGTCCCGCCGTAAACGATGAATACTAGGTGTAGGGGTTTCAGCACCTGTTGCCGCTAACGCATTAAGTATTCCGCCTGGGAGTACGGTCGCAAGATTAAAACTCAAAAGGTGTGGGGACCCGCACAAGTAGCGGAGCATGGTTTTAATTCGAAGCAGCGCGAAGAACCGCCTACACTTGACGTATGCATTACTCTTAATCGAGGAAATCCCTTCAGGGGACAAGGTGACGGAGTGGTGCATGATTTGTCGTCAGCTCGTGTCGTGAGATGTTGGGTTAAGTCCCACAGCAGGCGGCGCAACCCGCTTGTCGTTAGTTACTACCATTAAGTTGAGGACTCTGGCAGACTGCCTGGGTTAACCAGGAAGGTGGGGATGACCAAATCATCATGCCCCTTATGTGTAAAGGGCTACACGTGCTACAATGGCTGGTACAGAGAGATGCAATATCGCGAGGTGGAGCCAAACTTTAAAATGATCTCAGTTCGAGTTGTAGGCTGAAACTCGCCTACATGAAGCTGGAGTTACTAGTAGTAATCGCGAATCAGAATGTCGCGGTGAATACGTTCCGGGTCTTGTACACACCGCCCGTCACACACCATGAGAGTTGGCAATACCCGAAGTCCGTGGAAGCTAATGGCACCGCAAGGAGAGCAGCGGCCGAAGGTAGGGTCAGCGATTGGGGGTGAAGTCGTAACAAAGGTAACCGG
+
..3.)()1-'((%&''+,'**+/41-,+//8/-5762++436'(+15778364+()*1.1////())**-/.15-5/;640'/-//87909/+-//999704.*,.4-.)''&*'*+4+(+)++/,3,.3+*1-03+++.021323.1121;93/30078)).'.*,,+)*+++4..(32-/3860:.+0*7(3+%('133/102)-.)210///50:322/5/5/044;::973*-5)%41+.37622*$'&-34794121382*9.0..1250--'&,'+'.*./,4+((-,*((*+.1/1+2'((+-,+((010-270*,%&&'(/.(0701-0311252***-.9,&&+)/.,()+(-*((*%'('&)330/+)'()+*++-/57:0/136:(7.3/,4,--48479034654191,(-/899;661,-*)+((($&+0--,'159.1;8/*'+()&&&&%'*1.015433/&'(+)')(,107*.4,/3.'('*/.65:373-,*7(-45+114763)+*421/1871796111321//,-.//'+-338/6<<,9:8;70.3)+&(+*((/+(+-.+*-**)*'*)*,&&$(#+),.29./..0.2-+1(''''*+*+7-050%*.5,775//.+.35'0%&'2686656-$19+-16636(()*+9:888384539:9/9.144978/.94-%,(*.)',-')*.02)/.(%&((*-.02:766:45458;-3-1).,8)(-6-3652)-*,+-/218:654225/4/7+55*/+/.-,0-&%%$$'.471216644&42,*+4//*1(**'))*-)%&'(*,,344456:649887:97931-++,-:997;666:751.-0-11))819:0-.8//77'$$%&+,2/454-'$'*+'&$(++**+6.01865523436305../3-)+4511.($'%+*+0-,'((*.1691/7212000+8986:8-41291*/8---081003//*09415((,-.-++*.1.0..+(*-7+511700.8-,+1-/1/+,)+)*&*+**'')(+2.-//4,3()))..00-700/04,2,.,)(+,76880:/5241*%')+*,/),+-//7*.,34;9:69
@2d03884c-2ba5-4d48-8582-54b15bd2a7b1 ch=82 read=122474 start_time=2019-12-13T14:42:40Z barcode=BC01 runid=2c9cf7bc05858273f10e7d7ec552fc0bd742dc3e
CCGGTTACCTTGTTGCGAGCTTCACCCCAATCATCAATCCACAGCCAGACGGCTCCTTCGCGCGGTCAGGCCACCGGCTTCGGGTGTTATCAACTCGTGGTGTGACGGGCGGTGCTAAGGAGCCGAGAACGTATTCACCGCGACATGCTGATTCGCGATTACTAGCGATTCCAACTTCATGTAGTCACGAGTTGCAGACTACAATCCCGGACTGGGGAATGGTTTTATGGGTTTGGCTTCACCTCGCGGCTTCAGCCCTGCCGCCATCCATTGTAGCACGTGTGTAGCCCAGGTCATAAAGGCATGATGATTTGACGTCATCCCCGCCTTCCTCCAGCTTGTCGCTGGCAGTCTCAGTCCCCAACAATGGGTGGTAACTAACGATAAAGTTTGCGCTCGTTGCGGGACAACCCAACAACCATCTCACGGCCCACGAGCTGACGACAACCATGCACCGCCTGTACCTCATATAGCTATCTCTCATCTCTGGAGCCTTTATGGGGTATGTCAAGACCTGGTAAGGTTCTTCGCGTTACTTCGAATTAAACCACATGCTCCGCCAGCGTGCGGGCCCCGTCAATTCCTTTGGGTTTCATTCTTGCAGGCAATGCCTACTCAGGCGGAGTACTTATTGCGTTAACTGCAGCTGAACTTTGACATCAACGCCCAGGTACTCCTCGTTTGGCGTGGACTACTAAATTCTAATCTATTTTACTCCCCACGCTTTCCCGGGACTGAGCGTCAGTTGCAGGCCAGGTCGCCTTCGCCACGTGTTCCTCCATATATCTACGCATTTCACCGCTACGTAGATTCCACGATCCTCTCCGCACTCTGGCTGCCTTTTGGTTTCACCTTGGGCTGCTGAGTTGAAGCACCGGGCTTTCCACCACAGACGCCTGCCGCCTGCTCCCTCTTTACGCTAATGAATTTCCGGATAACTTGCCACCTACGTATTACCGCGGCTGCTGGCGCATTAGTTAGCCGTGGCTTTCTAATAAGTACCGCTCGGCTGCGAACATAGCAGCCGCCGTTCTTCCTTTATGGCAAGTTTTACAATCCGAAACCTTCTTCCTTCGCAGCGTTGCTCGGTCAGGGTTTCCCCGTTGCCGAAAATTCCCCTGCAAACGCTATCGTAG
+
2*'*-4.0-5-(+-)(''&*.831699-0103../42698*+(),3.000*7340&','%&(',((%&034-+4+(0-.32*4,,)9-,-9/5,--'/.8088554(2803.,(&%$&)*((6+)'-*22/0/171,10,-+,.2-+*7*15<97800/7-./00387:27-1*-01.*-*-./+(#'(*+21014365516./.2-%(-'('&()'')1.,7<<--127(8;9-2/052&+401*)))('*(*%-,*)'/+%)%106:608-((**$+**)+*,-.,,,&****(--2()/*-6/0/.)1:'()')1016.05.*417;3-..,1%+35113+22120'1,+)(%)*655+/*,,5203),043552)*1/01723)+,7*+1&21.)++)*(32*((*+-*)%&%$&%%)+./)'%#%$$$)*01441222-0603/1,)*(/3&*')(,+,4283587667667/6514*.33,%&,%%,/,5*((*'*&')*+---2.68951-0))(+*639<988709(,-:3((/./296670/-0101-*$&&%&)+0*,).).44.-.58:::;168*-,*8<:17:;/41*,'4-5)/,*+'((-/2./27*0*)*()-*+1/---1/5,0./+)&++./4.+//,-3255151-)&$$&')&$%$#%&%/24*0,/17:556.0..'.(0(++4.1()-4.)&,,//0-())*57,4('/55/0/2-//7686/;..-%')'%'(%')*357973.,&(')+,93/,--*2023554244657<:1,06.0)**'($')))+&'(*0-2'(+')'%'$&&)'&*+),,&%###(*++)($&$'%*'$%'$%++(')/)*0')*.6%2530920)&*+&')-0.(*()*.*&&%'&),01+(1/88(0-+*+/-&-'3/*-+6088+(''&)3:+.1++,+.22;56644244-**+'&%$'(/-/+/7...6,-./),1,(&,1-00'.),4-'++3--)$''%'(,++%&%)/,02938;,4+*%&+))+.-/23/.8<4*,-12/*)/46/99;379)*03.()%(--05**+-,;15+27.3;730-+''-+3/-+.-4+/12+),+%$$%$$%'&*6020*
@9f76f2f3-3a43-4e1c-b8a9-911194d9ed8e ch=294 read=159904 start_time=2019-12-13T14:42:37Z barcode=BC01 runid=2c9cf7bc05858273f10e7d7ec552fc0bd742dc3e
CTCCTACAGGAGGCAGCAGTAGGGAATTTTCGGCAGAAACCCTGACCGAGCAGCACCGCGTGAAGGAAGAAAGGTTACCGGATTGTAAACTACTGTTATAAAGGAAGAACAGCGGCTACAGGAAATGGTAGCCGGTGGCGAATACTTTATTAAAGCCACGGCTAACTTTACGTACCAGCAGCCACTTGGTAATACGTAAGGTGGCAAGCGTTATCCAGGATTATTGGGCGTAAAGAGGGCAGGCGGCAGCAAGAGGGTCTATGGTGAAGCCTGAGCGCTTCCAGTAAGCCGCAAAACCAGGCAGCTAGAGTGCAGGAGGAGGATCGTAGATTCCATGTGGCGGTGGAAATGCGTAGATATGGAGAGGAACACCAGTGAAGGCGACGTCAGCCTGCAACTGGCGCTCAGTCCCAGCGGCGTGGGAGCAAATAGGATTAGATACCTAGTAGTCACGCCATGAAGCGATGGAATTACTAAGTATTTGGATGTCAAAGTTCAGTGCTGCAGTTAACGCAATAGAATTACTCCGCCTGAGTAGTACGTTCGCAAAGAATGAAACTCAAAGGTGTTGAGGGGCCCGTAGGCGGTGGAGCGTATGGTTTTAATTCGAAGCAACGCAGAAGGAACCTTACAGTCTTGACATACTCGCAAGGCTCCAGAGATGGAGATAGCTATATGAGATAGGTGGGTGCATGGTTGTCATCAGCTCGTGTCGTGAGATGTTAGGTTAAGTCCCGCAACAGAGCGCAACCCTTATCGTTAGTTCACCATCATTAAGTTGGGGACTCTAGCGGACTGCCAGTGACAAGCTGGAGGAAGGCCCAGGGGATGACGTCAAATCATCCCATGCCTTGGCCCTGGGAGGCTACACACGTGCTACAATGGATGTAAGGTGCAGAGAGGAAAGCTAAGAGAGCCACTTGAGTGAAACAAAACCCATGGAAACCATTCTCCAGTTCAGTTGTAGTCTACCCAGCTCGACTACATGAAGTTGGAATCGCTAGTAATCGCGGAATCAGCATGTCGCGGTGAATACGTTCTCGGGCCTTGTACACCGCCCGTCACACCACGAGTTGAAATGCTTGCAAGAGCCGGTGGCTAACCGCAGGAAGGGCTGAAAATCTAAAGGTGGGATTGATAGTTAGGGTGGGGAGATCAGCCAACAGGTAATGG
+
,-25/02+0.((*$%'(++/,-)(%%+)++'$#$&&'*+).'$%&'&&'%,.)/&/70250.,1-2-.&*))+3)3%%+%-%/.'-.81.3'$&&+))+58,/,/3,.64,10)30104**)+.,-041//04',*(&%&&,(-*03+*0*3++'0/,/&-,/.0)'-$%&&()/,)+0,.45+,...-*12016216(+')03248132262.2()/+#)''+-274.1/6:+'%,**,*+0,*0*&++.)'%+1)++*%*+.))'%%0*&&&&+)-3/.'++1.4&,-%%''+)1/1,7-----+()*+/3(1+).,*/4363,/%/(/,04*0+)')((+0*&*(*),//1214211/..+'-//94211,-()&('1-140*(*(,.0---/.,%((%')+5+(*0-(%&&''').%0-'*,,/2/%-0()3+,0427;)*-98773+-'&%'***.%)+(+(*(&)**,22,+-.:630636*0//90/2;96161201210331..*+..-)'*&)((+/59*-4)(%%%%'++/.1-2((',)(%(%&&')+/2+-&+()))')'.1.$'%%#%&())')(*3..0'*$(**15/'7/491),,*+0(-%&(()&(&(+-*.'%&%&%%''%',.0/400$%).*0-,0*)+%')9/,++,2%0113323+.3.*')(+-.%')-.-/043134,6,&&'*4.6155799::794.3&',+6050/75''+-)/,,)-//62029,++))*)0+-'0.)+00,,-(.0,%*,)'/63/456,&(&)/,31-/.+-./486322220,-&%(+4//.'*3/1./25730/+-'))+*00**(&*'&)').3,((+-'+--4--&'$()3397523103:65'*(')%/)..+*('*&,+($%$+'&'&'*16')'&&&%('+3--&.,..760/%$)((-558251.)*,2:6'**)&*-.16)'''&*)21//*++,-*2--6-1/4/,5/1,0.-,,0-**())'-(*1-))()*//*('('(+60,4034103(*43912),)++,.*+,*).-+,,,,+-*(+*,(*&'&%&(%'()'&&..,&*'(()*2314)/.233611+**''((&'')/2+(+/-47+,-(('$)2+'1+(+)*(($%&+/)'*(.)/.+)+)('*3
@8d76f845-c3f2-4aa4-aa5a-f7d1385213b7 ch=467 read=89303 start_time=2019-12-13T14:42:29Z barcode=BC01 runid=2c9cf7bc05858273f10e7d7ec552fc0bd742dc3e
CTCCTACGGGGAGGGCAGCAGTAAGGGAATTTTCGGCAATGGGGAAACTGACCGAAGCAACGCCGCGTGAAGGAAGAAGGTTTTCGGATTGTAAACTTCTGGTATAAAGGAAGAACGGCGGCTGGAAATGGTAGCCGGTGACGATGCCACTTTATTAGAAAGCCACGGCTAATACGTGCCTTAGCCGCGGTAATACGTAGGTGTAAAGCGTTATCCAGGTGTAAGATAAGGGGAGCAGGCGGCAGCAAGGGTCTGTGGTGAAAGCCTGAAGCTTAACTTCGGTAAGCCATAGAAACCAGGCAGCTAGAGTGGGAGAGGATCGTGGAATTCCATGTGTAGCGGTGAAATGCGTAGATATGGAGGAACACCAGTGGCGAAGGCGACGATCTGGCCTGCAACTGACGCTCAGTCGAAAGCGTGGGGAGCAAATAGGATTAGATACCTAATAGTAGTCCACGCCGTAAACGATGGAGGTACTAAGTGTTGGATGTCAAAGTTCAGTGCTGCAGTTAACGCAATAAAATTGCTCCGCCTGAGTGAATACGTTCGCAAGAATGAAACTCAAAGAAAGGAATTGACGGGGCCCGCACAAGCGGTGGAGCATGTGGTTTAATTCGAAGCAACGCGAAGAACCTTACCAGGTCTTGACATACCATAAAGGCTCAGAGATGGAGAGATAGCTATATGAGATACAGGTGGTGCATGGTTGTCGTCAGCTCGTGTCGTGAGATGTTGGGTTAAGTCCACAACAGGCGCAACCCACTTATCGTTAGTTACCATCATTAAGTTGGGGACTCACGAGACTGCCAGTGACAAGCTGGAGGAAGGCGGGGATGACGTCAAATCATCATGCCCCTTATGACCTGGGCTACGTGCTACAATGGATGGTGCAGAGGAAGTGAAGCCGCGGTGAAGCAAAACCATAAAACCATTCTCGAGTTCGGATTGTAGTCTGCAACTCTACACATGAGGTTTGGAATCGCTAGTAATCGCGAATCAGCATGTCGCGGTGAATACGTTCACCAGGCCTTGTACACACCGCCCGTCACACCACGAGTTGATAACACCGAAGCCGGTGGCTAACCGCAAGGAAGGAGCTGTCTAAGGTGGGATTGATGATTGGGGTGAAGTCGTAACAAGGTAACCGG
+
043/./4)89)(/62/2'404.4)*+(*'.29.74;041/46/)',)'%();--/($3103226//-//23.635+.-,,287,5'5'00,,02),0+)&$+,,-35+2*6/-70*'.+0)*()'.3-,5+,).0.)*)+/.,',%)#$%',)*-,.%+)((/1/103.,.**-216/*$$%(*16,0(&1,9-34784120/+&)+*1336213')0210)0)'%$&&%&,*(+-(+2255-(1.*),4722233,'2((/9/374//+**+,.)(+(''(*01(8<32,+*,..0-01+'')*&''(((+.))(,3-/5196,.,/-/3030/-+-.10720+02+-;::;0/.../9/07.70/29497260/-0*1.8551-0/--,*%$$))',---224687776%*(')-/4343)),-0::-*&)&1+-*31025**----01198//004<9;;;6.-&&*%&)(-.1685453/:09198957;8139,)+++321131273823/5//500)2)'(),40192/**+'(&+.38770)*/5/2890080-1824)')-*)+*).+3254::3-41),-1-/..0-02.),,/1./075<73689/',-)./2645236+,,.+))%%$&)%''./,-04,'***,57,)-*+0'('(+457+**)+1355520')..//()++.61/77888:99:;039981'((&**/267.9//.0042:1755854/21(%''/,)&1.-1162:3((+..-/+0---3;44846+&1,5.1/-(/3+-*((%$%$)0//-1//23259962-,1.*/),1/76,.60366999788;--.;:;9:307+).8220234//1(&&'((*,5/,/3345;::588940,+.-(0(/,/1.28444613/3/0,8:6/*&(.7:-;;69;796,'*.79/2);(&&/,/2122/'//.,)&'(*+1)(-(,,252333311(---2/0.21.0/3++,-/02638.9789<:4:,-.)#(&'*1.-0+&+.--//380.8//./,*',)'+*--)/*++1/1'1&&+1-.61948743221+,.131/04(*()+8765/*,/)1+58/07+./0*.))+311-4---41349721)-+5;:95:
@2741734d-880a-4551-bfd2-d92ab1a80588 ch=412 read=105206 start_time=2019-12-13T14:42:30Z barcode=BC01 runid=2c9cf7bc05858273f10e7d7ec552fc0bd742dc3e
CTTGTTACGACTTCACTAATCATCAATCCCACCTTAGACAGCTCCTTCCTTGCGGTTAGGCCACCGGCTTCGGGTGTTATCAACTCTCGTGGTGTGACGGGCGGTGTGTACAAGGCCGAAACGTATTCACCGCGACATGCTGATTCGCGATTACTAGCGATTCCAACTGGTAGTCGAGTTGCGGGCCTACAATCCGAACTGAGAATAGTTTTATGGGTTTTGCTTCACCTCGCGGCTTCAGCACCTGCACCATCCATTTAGCCCAGCACGTGGTAGCCCAGGTCATAAGAGGCATGATGATTTGACGTCATCCCCGCCTTCCTCCAGCTTGTCACTGGCAGTCTCGCTAGAGTCTTTAACTTAATGATGGTAACTAACGATAAGTTTGCGCTCGTTGCGGGACTTAACCAACATCTCACGACACGAGCTGACGACAACCATGCCACCTGTATCTCATATAGCTATCTCTCCATCTCTGGGCCTTTATGAGTATGTCAGACCTGGTAAAGGTTCTTCGCGTTGCTTCGAATTAAACCACATGCTCCACCGCTTGTGCGGGCCCCGTCAATTCCTTTGAGTTTCATTCTTGCCGAACGTGCTACTCAGGCGGAGTACTTATTGCGTTAACTGCAGCACTGAACTTTGACATCAACGCAGGTACTCATCGTTTACGGCGTGGACTACTAGGGTATCTAATCCTATTTGCTCCCCCCACGCTTTTCGGGACCGGGCGTCAGTTGCAGGCCAGATCGTCGCCTTCGTCACTGGTGTTCCTCAGCAATACGTAGCCGCA
+
+4/239/22347:60/')--8897896150)($,''(,/-',069697,0+*,./).$5628258260033,:-*)-+/040//0123254:985655/36524/--+.&/390940-+(),,557<746723/1233878880:/-.31+;+,*----80..-.4/0+%%%''2**-3720,*'+)#(+.9940,**+)'(),40&/47:*+-(872<8+)/2:3669554103.01/%''%'*)(+,-30;7644:/))&&&'./&)/225/.*/..(,153332.*)1.119313223;71133566939;5+/3397:71(+&*1+%*($'()/+(/76683463311/-/4..0*.*/*++./+((()**,12(()**,+52+,/99446;.46:3/''%0)4-3.//..0/./.-,,5*(/,+/-,+(-6,9<8:6:;67867454525-,..../236666269682-'%'+&(*030.2,&')---34**&&()*452:*,-8:75651332814487.0.0.4<301+,.179,7*)483707.//6.1+563*,.425583/5911569;;869;64612((-1,),+0301220238.'*&-**..'2))+2/4/2.139-88422221.189/..,01542+-$()*+45559897<:01-7..-776:8..-(/7.,.;986:15,.//94-.142:65*&)&&.170108*((*(&11547194;43'(116../3534:6::9<97:7)3*/-+,//2.,-++./0//484+''($&$
@ced27a55-3fe0-40f1-8da2-412e3bcbec59 ch=458 read=62411 start_time=2019-12-13T14:42:11Z barcode=BC01 runid=2c9cf7bc05858273f10e7d7ec552fc0bd742dc3e
CTCCTACGGGAGGCAGCAGTGGGGAATATTGTGCACAATGGGCGCAAGCCTGATGCAGCCATGCCGCGTGTATGAAGGCCTTCCCCGGGTTGTAAAGTACTTTCAGCGGGGAGGAAGGGGTAAAGTTAATACCTTTGCTCATTGACGTTACCCGCAGAAGCACCGGCTAACTCCGTGCCAGCAGCCGCGGTAATACGGAGGTGCTTCAATCAGGAATTACTGGGCGTAAAAGCGCACGCAGGCGGTTTGTTAAGTCAGATGCTTGAAATCCCGGGCTCAACCTGAGACTGCATCTGATACTGAAAGCAGGTCTCGTAGGGGTAGAATTCCAGGTGTGGTGAAATGCGTAAGGATCTGGGGAATACCGGTGTAGCGAAGGCCTCCCTGGACGAAGACTAACGCTCAGGTGCGAAAGCGTAGGAGTAAACGGGATTAAGATACCCTGGTAGTCCACGCCGTAAACGATATCGACTTGGGGGTTGTGCCCTTGAGGCGTGGCTTTGGAGCTAACGCGTTAAGTCGACCGCCTGGGAAATTACGGCCGCAGGTTAAAACTCAAATGAATTGACGGGGGGCCCGCACAAGCGGTGGAGCATGTGGTTTAATTCGATGCAACGCGAAAGAACCTTACCTGGTCATCCACAGAACTTCCAGAGATGGATTGGTGCCTTCGGGAACTGTGAGACAGGTGCTGCATGGCTGTCATTAAAGCTCGTGTTGTGAAATGTTGGGTTAAAGTCCGCAACGAGCGCAACCCTTATCCTTTGTTGCCAGCGGTCGGCCGGGAACTCAAGGGAGACTGCCAGTGATAAACTGGAAGGTGGGATGACGTCAAGTCATCATGGCCCGCCGACCAGGGCTACACGTGCTACAATGGCGCATACAAGAGAAGCGACCTCGCGAGAGCAAGCGGACCTCATAAAGTGCGTCGTAGTCCGGATTAGGTCGCAGCTCGACTCCATGAAGTCGGAATCGCTAGTAATCGTGGATCAGAATGCCACGGTGAATACGTTCGGGCCCAGCGCACGCCGCCCGTCACACCATGGGAGGTGGGTTGCAAAGAAGTGGTGAAAGCAACCTTCGGGAGGGCGCTTACGCTGTGATTCATGACTGGGGTGAAGTCGTAACAAGGTAACCGG
+
-.3('))'24+/6/+0/+-0136*-02)3-).+,03385374,-33,*,756/00/.))+,-,683743340++.)*4/4,.+1/+)/0+4*.125/10,38/)+,,*57''0+,(,,(&)*.()(()*,(,%*.,(:9934300322921:+,0.*+-&&%*-%+)(($)(/6-.8::67-,,5-//3.-240/017--)'&&%%&++11,)(%$**,//3<:654667***++&,).0285317;.*2141149*++,'%)'&))(&)-*(3677:1510**'+0//0/00:2126567/**)'(%(.121789.3'3*00.1.2-;,-0)+*%&()*+++)23:18*.-,,5,599-+643:;0610-,11.-.-(23&+2))/:91.0/+./24946537*,0+**)/.+*/01&1-&(&-83+&632113()*2018++-2312275(+.0845394-,./%2-,+++0+685'&'%),02((5*3032((+0,-/'+.+-.37:7784-:.6)+-)*:5.0/*(*&())'''*+106')(.4)115:1449560./576:77749;4+*-4)(*&-)'-23976-(,,5530105<:.8652)*,44:6734445+)*1.1.4,+(&*+**%+*)+-/22-),,,+**(*+990//.+5*+05/11'4.5--1//%&,-4'00132100.0.:11173&+)/1-++,3454472..&*1()-:&22///7+,15*')-(6''./0241*51,7223/08-)1--963323:31.*332:9+7-/*+)',/*4456383211/2222&*()-)2.1+.20*:800(//0(')*2:81302090*,,**+.361/1*++)*/123.)(,'0&)(*//2/83/)))++*-1/822623+)*)%-.3014<74976457;824+..0107*333(0.,2-&-&)'%*('*..1*0,-2-.,5,,+2(6-65931/.,..9-/.99;000,//6537*'),630/;5,315:7(+&('&%+($))*&2953;203/..-/7)2-42')'(&335<5569-(--(+&,)(,,(#')/,2136)84*+22/1/7.--,../0078<83-+*()0*30..+/*+,/,-5242+-+.23736
@7a9de139-5af1-4ccb-ba99-f2a3edf4f908 ch=203 read=100677 start_time=2019-12-13T14:42:00Z barcode=BC01 runid=2c9cf7bc05858273f10e7d7ec552fc0bd742dc3e
CCGGTTATGACGCTGGATCGCCAGATCACCGGTAGTGGCCTCCGAAGGTTAAGCTACCTGCTTCTTTACCAACCCTCCATGGGTGGGCACGGGCGGGTATGTGCAGGCCGGGCATATTCACCGTGGCATTCCTGATCCGATTACTAGCGATTCACGGCTGGCGAATTCGGTGCGGGCTCCCAATCCGGACGCGCTATGAGGTCACTTGCTCTCGCGGAGTCGCTTCTCTTTGTATGCGCCATTGTAGCACGTGTAGCCCTGGTATGGGGCCATGATGACGACATCCCACCTTCCTCAGTTTCGCGTTCGCGGTTGGACCGCTGGCAACAAAGTTAAGGGTTGCGCTCGTTTGGGACAACAACATTTCTAACACAGGCTGGCGGCGTACGGCAGCTTCCCTGCGGTTCCCGGGCATTCTCATCTCAGAAAACTTCCGTGGATGTCAAGACCAGGTAAAGAGTTCTTCGCGTTGCATCGAATTAAACCACATATGCCAGCACGGGCCCGTCAATTCATTTGAGTTTTAACCTTGCGGCCGTACTCCCCCAGGCAGTCGACTTAACGCGCGTTAACAGGCCGCTTTCAGGCACAACCTCCAAGTCGACATCGTTTACGGCGTGGACTACCAGGGTATCTAATCATTTTGCTCCCCACGCTTTCGCACCTGGGCGTCAGTCTTCGTCAGGGCCGCCAGTATTATCCGATCTCACGCATTTCACCACGGAACTACCCTCTACGGACTCAGCTTGACATCGGATGCAGTTCCGGGTTGGACCGGGGATTTCACATCTGAAAGCAACAAACCGCCTGCGTGCGCTTGCATACGCCCAGTAGTGGTCTGCCCGCCTCCATGGCTGCGGCTGCTGGCTGGGTGCTGGTGCTTCTTCTGCGGAGTAACGCGTCAATGGCAGGTAACTTTGCTCCTTCCTCCCCGCTGAAAGTACTTTTACAGCCCGAAGGCCTTCTTCGCGGCTGCATCGGGCTTGCGCCCATTGCAATATTCCCACTGCTGCTTGCCTCCGTAAG
+
40,330'$%$$$&%$&&).%&$&%40,&''')*%-**))(&*(&)+*/-:65.24366.).17-37-&0,-&/0(&*,')*+&&)'')%+'-*+*.%$%()3./-)1-+,.*.''&)*-*,,,-.51.29././2*0'&'06,,,*(%*,01.'(*&(&''&(%$)%&.+5//--*+)..*)3*.(.'&&&%%(**-/2467-(+/**+*++.)+,(')+,/339253397)(''%*36:/5.(''),%'(*&$%&*1+)+3/)((.7529,0.-)''%(*/54066,.1/74616+-020(),&)('&%),*,-*%&%#%&%/,-()*'%'%&(&*((+4*,+,-.-13+)/+,+*&+)*-)-3*(&&$%',+19520'(-2//+)('$&$$%%$&&'$&*-44.5,&*,-,55:74668766)(.56416:98889;10+/10/025<./-,,/**%'5<98;9067/:+,,01*&-,-2:2/2./.0&(%)(%$$#&&*)+.)&+,288;6(+/'$%+*8;2..0+,*)+0010))(')/:73-0364&*),,*),*.*-+++*)+/+)'$)'('&&%&%,',0..05769/2+-*+/35388::76;;3/20.-115865252.6/(+-..')/&'(-56,+-+555*$))((05*(+')'$%**),.5-,/.-42,-1)*.--+#$$#$((),)+,$&$('+)'**.-57.*(&&$&%0+%$%#).,*-0'.&+(*6--%%##$$()--&8686705-()&'.&',,0,2/%'/**.46..1110-,)*'#%,,./6.0)%)-).14442-+'%#%$&%)')($&&'$'&&)&%('..'#')%,.)+*+%%%%(-+**%%''%'()%%&$$%%&$'(1*.21222)'$$100-*'(.*.)%'$%%'&&&(',.*%-.3*()'))-67.+.4548313.*.0-)(**(0-&(+/-3.84912''$%%&%))*+.:-0(*,4-./1::019,-,*+-9782)&*))**)(*&%+,*86-.0%&
@f7723fe2-537a-46fe-97f1-7abdb4cc64b6 ch=194 read=102822 start_time=2019-12-13T14:41:57Z barcode=BC01 runid=2c9cf7bc05858273f10e7d7ec552fc0bd742dc3e
CTCCACCACGGGGAGGCAGCAGTAGATTTTCGGCAATGGGGAAACCCTGACCGAGCAACGCCGCGTGAAGGAAGAAGGTTTTCGGATTGTAAACTTCTGTTGCGCATAAAGGAAGAACGGCGGCTACAGGAAATGGTAGCCGGTGACGGTACTTTATTAAGCCACGGCTAACTACGTGCCAGCAGCCGCTGATGGCGTAGGTGGCAAGCGTTATCCGGAATTATTGGGCGTAAAGAGGGGGCAGGCGGCAACAAGGGTCTGTGGTGAAAGCCACGGAAAGCAACTTCAGTAAGCCATAGCTAGAAACCAGGCAGCTAGAGTGCAGGGAGAGGATCGTGGAATTCCATGTGTAGCGGTGAAATGCGTAGATATGGAGGAACACAGTGGCGAAGGCGACGATCTGGCCTGCAACTGACGCTCAGTCGAAAGCGTGGGGAGCAAACAGGATTAGGTACCTGGTAGTCCACGCGTAAACGATGAATACTAGGTGTGGGGGTTTCAACACCTCCGTGCCGCCGCTAACGCATTAAGTATTCCGCCTGGGAGTACGGTCGCAAGATTAAAAAACTCAAAGGAATTGACGGGGACCCGCACAAGTAGCGGGCATGTGGTTTAATTCGAAGCAACGCGAAACCTTACCTACACTTGACATCCCTTGCATTACTCTTAATCGGAAGTCGCTTCGGGGACAAGGTGACAGGTGGTGCATGGTTGTCGTCAGCTCGTGTCGTGAGATGTTGGGTTAAGTCCGCAACGAGCGCAGCCCTTGTCGTTAGTTACTACCTGATAAGTTGAGGACTCTGGCAGAGACTGCCTGGGTTAACCAGGAGGAAGGTGGGGATAACGTCAAATCATCATGCCCTTATGTGTAGGGCTACACACGTGCTACAATGGCTGGTACGAGATGCAATGCCGCGAGGGCCGAAGCTTAAAACCAGTCTCAGTTCGGATTGGAAACGAAACTCGCCTACATGAAGCTGGAGTTACTGTGTCGCTTGAATCAGAATGTCGCGGTGAATACGTTCGGGTCTTGTACACACCGCCCGTCACACCATGAGAGTTGGCAATACCCGGGGGTCCGTAGGCTAACCGCAAAGAGCAGCGGCCGGGTAGGGTCAGCGGTGGGGGTGAAATCGTAACAAGGTGAAAAACCGAG
+
&)+)%''(*/.32+-8,&,,.,0*-/(4852-6..622+''*--.<)+-/26,*+-12647;65467745/..)++',.9.)-*5'0..027..7.663,*&('((,04-*-*-*075170,**)**.2.1*,)86/..2,/0+//)&&'#(''(%**1,,-.,--)+,,1-400(0(*65342.4*()$&%*,/--01.3+.,*/419527000*5/0,3,&0*98::8538(&%*-./,+*-407992*-0++0-/08646;6-.,(&+('(.()'$%&)(),3-)005**9*('&&(-+,2;98;1572.%-*%(*+1+.')-*(-+17267536.2.5/4742,50/.0-0///78.--622/17/.-)++0-*'')2./0/1-,+/)--0610/003/90:/8754-./1/23233557--34.1799;9((,,:;29069,0.+,)*,13*+4753143*++,-7771-)*.22;-++('+254959:9.,80,/.31467882245;89<7643521357::860./0.2+.-,29./-0157:9:0.)**)5*<9;49+0327:---0423.-++18-98:/)))+-421/-+,-)+,654486;816334++/*+-1942)*,-),+)&(*&&($&$$)(,./281.4/016:1110/515160'&&$%,)-/502;9.565/0.-.481465455')-0'118//05681/1228:998898937982<1876;741060(+66756697-.(6/,*-*./216,,-7.,+)),*+*-,-.-50+3607965(53.--..6886:7792/.*(+--8-*.*..1200561148;776:263,..8778)52*&-+/+0.+'.3756220.()+,17722.9//;889;832)(&'*1058-**('-+(05//6*+'$&*),25,-6'41001'/,9435'+'(%+)%/'*,&)327;;810//,-4/0265*'-3-////(*+$&%(*/869535867997671/-,,+)+*//7-11/.14011/---/6.3:-/:85746;7.-,+)(/*/+.2:750:0*+-(&'*3+,)),-+/.9+)-*,*('&+)11+0,*'*(+-%(-+//663+3,143(*+11/+216-1-+.+/+'*/04*0&('(
@651189ef-9ef6-47e7-bd80-8bbc465a851c ch=258 read=87854 start_time=2019-12-13T14:41:43Z barcode=BC01 runid=2c9cf7bc05858273f10e7d7ec552fc0bd742dc3e
CTCCTACGGGAGGCAGCAGTGGGGAATATTGCACAATGGGCGCAAGCCTGATGCAGCCATGCCGCGCGTGTATGAAGAAGGCCTTCGGGTTGTAAAGTACTTTCAGCGGGAGGAAGGGAGTAAAGTTAATACCTTTGCTCATTGACGTTACCCGCAGAAGAAACACCGGCTAACTCCGTGCCAGCAGCCGCGGTAATACGGAGGGTGCAAGCGTTAATCGGAATTACTGGGCGTAAAGCGCACGCAGGCAGTTTGTTAAGTCAGATATGTGAAATCCCCGGGCTCAACCTGGGAACTGCATCTGATACTGGCAAGCGAGGAGTCTCGTAGAGGGGTAAATTCCAGGTGTGGTGAAATGCGTAGAGATCTGGAGGAATACCGGTGGCGAAGGACGGCCCCTGGACCCGAAGACGCTCAGGTGCGAAAGCGTGGGGGGCAAACAGGTTAGATACCCTGGTAGTCCACGCCGTAAACGATGTCGACTTGGAGGTTGTGCCCTTGAGGCGTGGCTTCCGGAGCCTTCAACGTTAAAGTCGACGCCTGGGGAATTACGGCAAAGTTCGCTCAAATGAATTGACGGGGAATTTTTTAAGCGGTGGAGCATGTGGTTTAATTCGATGCAACGCGAAGAACCTTACCTGGTCTTGACATCCACGGAAGTTTTCCAGAGATGAGAATGTGCCTTCCGGGAACCGTGGGGCAGGTGCTCGCATGGCTGGTCGTCAGCTCGTGTTGTGAAATGTTGGGTTAAGTCCCGCAACGAGCGCAACCCTTATCCTTTGTTGCCAGCGGTCGGCCGGGAACTCAAAGGAGACTGCAGTGATAAACTGGAGGAAGGTGGGGATGACGTCAGAGTCATCATGGCCCTGCAGCCAGGGCTACACGTGCTACGTGGCGCATACAAAGAAGCGACCTCGCGAGCAAGCGGGCCTCATAAGAGATGCGTCGTAGTCGGATTGGGTCTGCAACTCGACTCCATGAAGTCCGGGAGATCGCTAGTATCGTGGATCAGAATGCCACGGTGAATACGTTCCCGGGCACGCTAACACACCGCCCGTCACACCATGGGAGTGGGTTGCAAAGAAGTAGGTAAGCTTAACCTTCGGGAGGGCGCTTACCACTTTGTTCATGACTGGGTGAAGTCGTAACAAGGTAACCGG
+
-//.(+/096-14238825639:)395192-,,--:0/:86/425.17/358542&011/+*('*.344357767/,.-,0.68<9284.6,01:7,,--7:8/+..396)+408/76),,-:5-+:)7()+)(4-,.23*6+,-752:22:4/0)*/-%-('-/38'-10/1--/9588::5530/31233--.1--1-.*&(&(*778592:6.5/0.453/4+-,6:;987281..0/).+/.29;)7/6%'-112.16')(,')(*(*./-.9:0,6998:222700::,53322&+'),-013::;62+&''*+,&*,11434&')+13--026333,)/820))&*')9-+,+,+-,.--.-'2-.60/835:;9<1510*+(()(+&*366.-59,9)*(*0+-*&*)-(21857*(*()(225-23.)*/:73,)(),--/7339/136423353-.02768:9).-(*(**8200/1/////3)*(*+&&-+++3.2663.--'''-%(*''(%'%)(*-8/+,87710&/514*,(''**1.0.-%&('4)'$&%0-74+''++8.5540)'('./43,).05:8;;:50113964597;9577;0..//958555428/1510/.+-3-057311-'++-:4),--+.*-7;4.&'(,,-**))+.+,433/)01+1983/58*++01.2/,0412-)(,,./9655-.0781,../704+0.-.1044,+.:2:6/7,2-.67*+4337.,30.0116:0.1/140-40./;.10/(1-107,8241;:3;7797;-.6+...647'+/.//09)234.,0+,41.4-692-+-../870&(*,12<:551010)))+,.172./01,-,')))+-.+*)++312330/129(&(('-06624741,,++.;3337'15))%&(*'),/2-----185799)2(1--(*+-8662711158899:892)+)*+)53*)'&'0/1.+(,(,06::::99.*,,+,51-/-90..:73659163.+&+,*,+,')-42214:13:/033/-)+2,4&(*%'(-(+,4-02;,'+,*--2303)('''2*.0.75,7-(,44/3/6-+/3-,3-(&(),-1336566-./54237401843:*815;.)19
@9b13b48d-3fc6-4463-b2e2-38cd25b66c7b ch=312 read=179693 start_time=2019-12-13T14:41:39Z barcode=BC01 runid=2c9cf7bc05858273f10e7d7ec552fc0bd742dc3e
CCAGTTACCTTATTTACGGCTTCACTAAGTCGCGAATCACAAAGCGGTAAGCGCCACTCCGAAGGTTAAGGCTACCTACGCTTCTTTTGCAGCCCACTCCCATGTGACGGGCGTTATTATTACCGGGCGGGAACAGTATTCACCGTGGCATTCTGATCCACGATTACTAGCCGATTCCGACTTCATGGAGTCAGGTTGCGAACTCAATCCAGTTCTGACGCGCGCTTTATGAGGGTCCTTTGCTCTCGCGAGGTCGCTTCTCTTTGTATGCGCCATTTGTAGCACGTGTGGCAGCCCTGGTCGTGGGGCCATGATGACTGACGTCATCCCACTATCCAGTTTATCGCTGGCAGTCTCCTTTGGGTTCAGCCCGGACCGCTGGCAACCAAAGGATAGGGTTGCGCTCGTTGCGGGACAACCCAACATTTCACAGCACGAGCTGACGACAGCCATGCAGCACCTGTCTCCACGGTTCCCGAAGGCACATTCTCATCTCTGAAAACTTCCGTGGATGTCAAGACTTGGGTAAGGTTCTTCGCGTTGCGTAAGATTAAAACCCACATGCTCCACCCGCTTGTGCGGGGCCCCGTCAATTCATTTGAGTTTTAACCTTACGGCCCGTACTCCCCAGACGGTCGACTTAACGCGTTAGCTCCAGGCCACGCCTCAAGGCACAACCTCCCAAGTCGACATCGTTTGGCAATGGACTACCAAATTATATCTAATCCTGTTTGCTCACGCTTTCGCACCTGAGCGTCAGTCTTCGTCCAGGGGCCGCCTTACGCCGCAGTATTCCTCAGATCTCTGCGAACTCACCGCTACACCTGGAATTCTACCCCCTCTACCCAGGACTCCAAACTTGCCGGTATCAGGTCTGCAGTTCCCAAGGTTGGGCCAGAGGTTTCACATCTGACTTAACAAGACCGCCTGCGTGCGCTTGCCGCCCAGTAATTCCGATTAACCTTGCACCCCTCCGTATTACCGCGGCTGCTGGCGCAGGTTAGTCGGTCTTCTTCTGCCGGGTAACGTCAATGAAACCAAGGTATTAGCACTCCCTTCCTCCCCGCTAGAAGTGCTGGCCGGGCCTTATTTTATTACCGCGGCATGCATCAGGCTTGCGCCCATTTGTGCAATATTCCCCGCCACTTTCCCGTAGAGACAATGTCAGCACCAACAAGTTTAACACGGGAGCACCGTGGCTTTCTTCCCAGCACCAGCAATACGTAATACCCCGCA
+
45'+6,+5223)21-)-,'))*'&())+,.2&',)002(2)(*&()5/&)%'(0145.7,&',*/-7-2&,+,,51*&(%'1,+242+'&$'*(+$()6:-))($'(,(1,+*((&,)$($%&&'*.+',/((+(*+01;813300*/10541(,/-5,)))+-3+)*'&(%+-8;31/*//70).-*(')-++0/:34(*..,1+80/../14,(()-.,**$'-1-,/-,,2()-,*/+*/0412*+*&&*-..09072-2/,''&((124:118'%'%)))+112-&*%)+-2*(++.003(3580:66--..-(%&((./00.76*''&)+1')-291000'*/*3.016758729.+*/.80,-21-(+*76)+,'%&)),'0/'0-4/*)/+---0,127055*(+4.,,*.22+,*-*./+$'&+&/%,)',+.0225+-)*,+,../,,,+/5,-12,/-+.-7616,+)+0-1(&+),7678663/,,()/4/.131/*-27662332200+&$',*--/+1285+-.+--14,/+*-(''+3)00*,3'$'%&'(+63/15,*+./+.,.'+0*.61'&,-0(252'*/('()187*-%'%%$##)$2/()1,0109;,+1&2(-)-*--121-++++431),-11)*(+*&'(06250(02,/..425026-10,/05.62264573*,-.1247566//4''&)((),)'(..77753/8**(%(#(&%+.*.00032&')3559:55764754.4+*0-*('(&(&()'))+($+$(&),;3655++231/,,'''%%'(*),-+.125412,'*(&0600/.344.(*+)-(&',2.429'/)&'''(+0)2/008&1+1+'&*(-1;0:).+325;3,+2+'&'().9+-(,-/540/,+,30/''&'/5**)*+*+)('&'*'&))(+/+*/012362/--1*,%+))1)*',0/,/-3'1*,1*-+),-;00,+---+&,%.(,+,+.1'1*+)/-7;-,*,((-*/,3335*1((')-&-0*-+5,*+)+$(%((69-268640;9/)/2'(*&()*'&$$('')&'%'((158-33/(*&'(&+*)+,..22&576490421:0++6)'&&*.///5/542(#%&#%'*)/1(')'-$&),./.&+-,--*+0,+0-(((,),/.()+-((%(''%&%$%%(+.+/-.0)&+-,/3-((-60041-,%##'%%%%%$
@52338887-3532-47b2-b5ec-0951541d2bd2 ch=223 read=277985 start_time=2019-12-13T14:41:31Z barcode=BC01 runid=2c9cf7bc05858273f10e7d7ec552fc0bd742dc3e
CCAGTTTACCTTGTTGACTTCCAGTCATGAATCATAGAAGTGGTAAGCGCCCTCCCGAAGGTTAAGCTACCTACTTCTTTTGCAACCCACTCCCATGGTGTGACGGGCGGTGTGTACAAGGCCGGGAACGTATTCACCGTGGCATTCCTGATCCACGATTACTAGCGATTCCGACTTCATGGAGTCAGGTTGCAGACTCCAATCGGACTACGACGCACTTTATGAGGTCCGCTTGCTCTCATAGTCGCTTCTCTTTGTATGCGCCATTGTAGCACGTGGTAGCCCTGGTCGTAAGGGCCATGATGATGACGTCATCCCCACCTTCCTCAGTTTATCACTGGCAGTCTCCTTTGAGTTCCCCGGCCGGACCGCTGGCAACAAAGGATAAGGAGTTGCGTTGCGGGACTTAACCCAACATTTCACAACACGGGCTGACGACAGCCATTGCAGCACCTGGCTCCACAGTTCCCGAAGGCGCAATCCATCTCTGGAAAGTTCTGTGGATGTCAAAGGCCAGGTAGGTTCTTCGCGTTGCATCGAATTAAACCACATGCTCCACCGCTTGTGCGGGCCCCGTCAATTCATTTGAGTTTAACCTTGCAGCCCGTACTCCCCAGGCGGTCGACTTAACGCGTTGGCTCCGGAAGCCACGCCTCAGGGCACAACCGCCTCCAGGTCGACATCGTTTACAGCGTGGACTACCAGAATTATCCTAATCCTGTTTGCTCCCCACGCTTTTCGCACCTGAGCGTCAGTCTTCGTCCAGGGGCCGCCTTCGCCACCGGTACTCCTCCAGATCTCTACGCATTTCACCGCTACACCTGGAATTCTACCCCTCTACGAGAGACTCAAGCACTTAATTATCAGATGCAGTTCCCAAGGTTGAGCCCGGGGATTTCACATCCTGACTTAACAAACCGCCTGCGTGCGCTTGCGCCCAGTAATTCCGATTAGCAGCTTGCACCCTCCGTATTACCGCTGGCTGCTGGCACGAGTTAGCCAGTGCTTCTTCTGCGGGTAACGTCAATGAGCAAAGGTATTAGCTTTCTCCCTTCCTCCCGCTGAAAGTACTTTACAACCCGAGCCTTCTTCATACGCGGCATGGCTGCATCAGGCTGCGCCCATTATTCAATATTCCCCGCTGCCTGCCTCCGTAGAACAATCTACAGCACCAACAAGAAGTTGCCTAAAGACACCGACAGCTTTCTTCCGCCAGCAATACGTAATA
+
53$-15**18/:.,/,+-/--*(+97,000*)*%%,'*'(*,/2**%'*580+11-+161618-4)*+/49323352220-+,.(73.&**59,-55355779:8<;/6/..457472.3148'770754798=867;6743-''*0((+4/3)')-.260)***.//9779-+23743567*,,-((11:48328861+3.29093986786503)*,0.,31-/.,03,-,/+**++,&&*,..+,-.,0-,01-.02249:;245,,,-,*+.1-*('&*).,4842..+'*('.1*,./---)*45888806:;/,094;9:56234<./0:6847331343/85.9://675387)-4/50;6989::9;83,216)209835+2(/06/0..913&:91.3-4,''&-.650<:,*,++/.0)*,,-.03440//5/'3&'*3787670.&'(+**./97<00*)++*-4'5(5*:85999824;430,-5331/3:6757887',',*&*(),)5-;5473///4423777,+2/20<587./-22213))00+,,)+/..)3-21,(%)+0.303/4880-.6<;.9470:1.'//4,*--.*:;:.02332864553181800/-0*)/507*5-+6),3(+*.343,/97//+/+)'#-(),()(+/03&1135129-',(222285--+&+4',),-/-.1()32038566;8/01278.+/--087*+(*+19..0./2740100184/7:*,0173-74597:434:,(+(5146675./()*2760&(.014*+84..0;0:54534;87-8+6-77+97,//2534&')%,*5593*')%%&&%%-''(44./0//515021+,())*5/-/71'&()*)/7.-)*,-/3//02263834:414144755-4*-**+*(*'()&*,0458;5/))+3(&*+(,,*)--080257.351822/,+%1(*+358271++&&,.---4/'-.'*0609;999/1/,+-213440820/0/5:*0,/*2+*$'(+*(*,6+/85/,290):96-1,'*&)'(%&(-*/)(*+1588:-..**+,.(-08257+6--.6769*3,+--.62:8,/-(*(&((667+532*(0*)*(%(),+05--252524830(#%&%'',30821*&+*(,(#%$%(,,',1.5&%(()-0075./73,&)+*)((%('./&*'"'
@16d2efdb-6f6f-485a-bddc-e5ccdd60507c ch=381 read=170504 start_time=2019-12-13T14:41:29Z barcode=BC01 runid=2c9cf7bc05858273f10e7d7ec552fc0bd742dc3e
CCGGTTACCTTATTTTGACTTCACCCCAGTCATGAATCCACAAAGTGGTAAGCGCCCTCCCGAAGGGTTAAGCTACCTACTTCTTTTGCAACCCACTCCCATGGTGTGACGGGCGGTGTGTACAAGGCCGGAACGTATTCACCGTGGCATTCTGATCCTGATTACTAGCGATTCGACTTCATGGAGTCGAGTTGCAGACTCAGGCGGACTACGACGCACTTTATGAGTCCGCTTGCTCTCGCGAGGTCGCTTCTTTGTATGCGCCATTTGTGGCACGTGTGTACACAGTCGTAAAGGGCCAAAAAAAAAACTGATGACGACGTCATCCCACCTTCCTCCAGTTTATCACTGGCAGTCTCCTTTGAGTTCCCGGCCGGACCGCTGGCAACCAAAAGGATAAGGGTTGCGCTCGTTGACCAGCCCAACATTTCACAACACGAGCTGACGACAGCCATTACGGCACCCTGTCGTCACGGTTCCCGAGGCACATTCTCATCTCTGAAAACTTCCGTGGATGTCAAGACCGGTAAAGGTTCTTCGCGTTGCATCGAATTAAACCACATGCTCCACCGCTTGTGCGGGCCCCGATCAATTCATTTGAGTTTTAACCTTTGCGGCCGTACTCCCAGACGGTCGACTTAACGCGCCCCAGCTCGGAAGCCACGCCTCAGGGCACAACCTCCAGAGTCGACATCGTTTACGTGGACTACCAGGGTATCTGAAATCCTGTTTGCTCCCCACGCTTTCGCACCTGAGCGTCAGTCTTCGTCAGGGCCGCAGCCTTCGCCACCGGTATTCCTCAGATCTCTACGCATTGCCGCTACACCTGGAATTCTACCCCCTCTACGAGACTCAAACGCCCAATTATCAGATGCGGTTCCCAGGTTGAGCCAGAGGTTCACATCTGACTTAACAAACCGCCTGCGTGCGCTTAGTAATTCCGATTAACGCTTGCGCCCTCCGTATTACCGCGGCTGCTGGCGCAGGTTAGCCGGTGCTTCTTCTGCGGGTAACGTCAATGAGCAAAGGTATTAACTTCTCCCTTCCTCCCCGCTGAAATTGCTTTACAACCCAGGCCTTCTTCATACACGCGGCATGGCTGCATCAGGCTTGCGCCCGGTGACAATATTCCCCACCTGCTGCCTCCCGTAGG
+
720/2302737(2*&$'+77:7/+..,&(,11976:70'$%'*)&,.7683+,+/2**/*&'-)+0+.638)112692*35:8/9<.+21&0;1/01181*.05555677&3844;21.++..:8+809,-.--9767;/./9.5.1-/138+++/-'$,-57)$'')0/.460/'284904.1,-.0+)00846&.+/.0%($%-3-,-%&.07,.'**/,'*+',-.1++--*(,+)2/5/*-0..),0*++/),//3/1,,*-/8*''''))*',&'&'(+++&+*+4480*,1.6.705170:70()&)(.--//3888;:;1:7./89:97.0)*)3:-,278:514-&,00891/10,-.737;6.844570+..-0090/2/(087**1,331)5/1+')&(-31--('(&*$7.)/413092-++/3-'*('122452224/148)6($*%.0.32'',+-''+(+-45/14*'%2*0,)-/86355530..02;:7/+1(++-/<88467682328(0*.90.33<;8;864/05*-,/1(&'.(0600/0//////41/47100/&0+//0,..-($'.22:9<:8:<;2409;<-343,-+('1//*,),34230,+.',4,++2-2/6171-,&.2.'++-.2))&&&,-,-(*('+(-0-100/,,().*'$')0/3.437773;4&'*',6476-44(4.*/,.20%)''),322*81-/.6.4-&)'*-65113*3,'&%/54896789699517&0;61:-,$%)-047689027,1../;5201/0332253(100(,+&-7/2/+)%*,+01,.35**+/8962.3723,(1,.16((%&'-/'/005,,,')-.-/252472/+1040/,777(+(/+69/+,--.522305272:<89<758./1*1+($&'%*+/108;954.533542041.-&/24368-40/70.911063357.7--,:(2-0.--77363//;36763/003/4-067458*2--)346;-,+'%(-++(-*-+0))+5/.-3<:+*24(**&%(''(*&'*/,24((*//97<67<861//+./1-+*'*+1.0131/5%,9869+4209/&'%$%&)1.1083:;-)-)+&)-159-:;()7-1'
@7d9d969b-41bc-4902-afa1-7855b5c99db3 ch=260 read=109888 start_time=2019-12-13T14:41:10Z barcode=BC01 runid=2c9cf7bc05858273f10e7d7ec552fc0bd742dc3e
CTCCTACGGGAGGCAGCAGTAAGGAATTTTTTCGGCAATGGAAACCCTGACCGAGCAACGCCGCGTGAAGGAAGAAGGTTTATACTTCTGTTATAAAAGGAAGAACGGCGGCTACAGGAAATGGTAGCCGGTGACGATACTTTATTAAGCCACGGCTAACTGGTGCCAGCAGCCGCAGAGTAATACGTAGGTGGCAAGCGTTATCCAGGAGATTATTGGGCGTAAAGAGGAGCAGGCGGCAGCAAGGTCTGTGGTGAAAACGCGGAAAGCAACTTCGGTAAGCCATAGAAACCAGGCAGCTAGAGTGCAGGAGAGGATCGTGGAGTCCATGTGTAGCGGTGAAATGCGTAGATATATGGAGGAACACCAGTGGCAGGCGACGATCTGGCCTGCAACGACGCTCGGTCGAAAGCGTGGGGAGCAAAATGGGATTAGATACCCTGGTAGTCCCGCCGTAAACGTGCTAAGTGTTGGATGTCAAAGTTCAGTGCTGCAGTTAACGCAATAAGGATACTCCGCCTGGTAGTACGTTCGCCAGAATGAAACTCAAAGATTGACGGGGGGCCCGCACAAGCGAGGAGGTGGAGCATGTGGTTTAGTCGAAACGCGAAGAACCTGAATCTTGACATACTCAAAGAAACAGACGGAGATGACTGCCGAGAGATTTGATTTTGCGGTTTTGGTTGCGCCCGTGAAGCTGTGCTGTGGGACCGGAGAGCTGCACCTCGTTAGTTACCATCATTAAGTTGGGGACTCTGGCGAGACTGCCAGTGACAAGCTGGAGGAAGGCAGGGATGACGTCAAATCATCATGCCCCTTATGACCTGGGCTACACGTGCTACAGCGGATGGTGCGGAAGCGAAGCCGCGGGGAGTGAAGCAAAACCCATAAAACCATTCTCAGTTCGGATTGCCAGTCTGCAACTCGACTACGCCGGGGAGTTGGAATCGCTGGTAATCGCGAATCAGCATGTCGCGGTGAATACGTTCTCGGGCCTTGTACACCGCCCGTCACACCACGAAGTTGATAACGCGAAGCCGGTGGCCTAACCGCAAGGAAGGAGCTGTCTAAGGTGGGATTGATGATTGGGGTGAAGTCGTAACAAAGGTAACCGGG
+
.232()++14(+0+059+++3-22-429<;;-65;5472.)(++3630..03'*%.79889;*)+(+,6).-2*-/*)()(%-,/19./,.-,,263))**-+.31*41/60005.3./12/18/..6,,-(+)('&(',-67.156216.(.38654,,'#'+-1:32.,+/*(%&&&&)+332635612.)(%-1*.//4//1/&//)(,/4-0236,//559,&%++),217:23.+((,-(..8320+(+.32:;+.&')(+)'')-+,+0.-301;%3800513:7191166/*)-+++,+3-,21-,*59579,8/3'%'(,.1231,-.-564318634866436210).32.50-74689.302'$&&*+0:9101116;6:455/+.,-2+367.922+-31,0681+-')'*00*%#&.1+2.-)11547+(()*+32251+/0112;7,(*(,262-.-1500./+1049./1;647:10//0.00312/,./70*')''*,-151+0477+-++/+-.195(+),)+5524;2049--''&(*2253-1/+''()(+2323+/.'+-&++(+-**,&,%&'..77'&+())-&'%*')*&''(('(*22234114781331,0+&(+&$$'%))-'''%%$%%#&%%&%%&$('%)$+&'%#$)%*(+'*&*&&'$$%&%(&(+$#%$&$$&'#$%$#%'$$$$#%%%&)&((%,(+.,*10/9<8:96-8-9+/41891,+/2++('',-/2547;7786633.*+.10.-+)*.-4*0740436420218-,,1223:83;9**511/128000(+-1.*,+-5//..*232;9;:8944021/+/./3+0504/-1*%%((,-'+0783/:70047341479;9:;387:879.2/-+.+-./0891400001.,*++/2,)+)$**1.2186,**(((',523/311516//16674113-9789;76668;867(0763/4,*+-,,*'-57..201/25,.*-')60.-.163'1$(+&,3.0-,/1'(47867788+1-1+*)*,11322/,/1/8;;..-))*+/05/01+(2264/.%)$&()1+.117;9:,3,
@8c332dba-9337-4522-ac66-2905de970e25 ch=329 read=72666 start_time=2019-12-13T14:41:09Z barcode=BC01 runid=2c9cf7bc05858273f10e7d7ec552fc0bd742dc3e
CCGGTTACTTGCTTGTTGCGACTTCACCCCAGTCATGAATCACAAAGTGGTAAGCTCGGTTAAATTTCGCCTTTGCAACCCATCCCCATGGTGGCGGGCGGTGTGTACAAGGCCAGGAACGTATTCACCGTGGCATTCTGATCCACGATTACTAGCGATTCCGACTTCATGGAGTCGAGTTGCAGACTCAATCCGGACTACGACGCGGTAGCTTGCTCTGGAGTCGCTTCTCTTTGCTTATGCCATTTAGCGGCCACTGGTCAGGGCCATGATGACCTGACATCATCCCCGCAACTATAGTTTATCACTAGCGTCTCCTTTGAGTTCCCGGCTGGACCGCTGGCTGTAAGAGATGAGGTTGCGCAACTCGCGGGACTTAACTTAACTTGTTTCACAACTACGAGCTGACGGCGGCAATACGCTGGCACTATAATCTCACGGTTCCCGAAGGCGCATTCATCAGAAAACTTCCGTGGTCATCGGGGCTGAGTAAGGTTCGTTCTCGAATTAAACCACATGCTCCTGCTTATTGCGGGCCCAAATCCAATTCATTTGGTTTTAACTTATTGCATTGCATGCTCCCCAGACGGTCGACTTAACGCTGTCGAGCATCAAGGGCACAACCTCCAAAGAAGTCGACATCGTTTACGGCGTGGACTACCAGGGTATCTAATCTGTTTGTGCACGGCACTTTCAGGCGTCAGTCTTCGTCAGGGGCGCCTTCATACCAATTCAGATCTCTACGCATTTCACCGCTTTACGCAGATTCTACCCCTCTGGCTGCCGGTGTCGATGCAGTTTCCCAGGTTGAGCCCCGAAGTTTCATCTGAAGCTTAACCATTATTACCGTGCGCACTGATAGTACCGATTAACGCTTGCCCATCCGCTGCCGCGGCTGCTGGCTGGAGTTGGCGGTGCACTTTCTTCTGGGTAGCGTCAATGAGCAAAGGTAACTGCTCGCTTTATCCCCGCTAAAGTACTTTACAGCGAAGGCCTTCTTCACGCAGCGCCCGAAGCTGCATCGAGCACGCCCATTTGTGAAATATTCCCCTGCTCCGGCCAGAACAATATCAGCACCAGCAGAAGGTTGCCCTCAGACACCGACAACTTTCGCTTCCAGCAATACGTGGCGC
+
210-8,%(%%$%,*(.,&-0-013-+,/4.*,17252.510.4/95225861,&+(,%)(2*/'%%$%$%%(,+(2/)0.'#&()+(-.4-0''#(+++(.'./.)$'*+.008,/4460'.()/,-25/-,/)&*,*.//35*)+-,7.+-6446556:30..03432324)-,2.0/40,/**/447.920*1.3521..%&%%%&&$$%-,+,-,*)&$%&)()-*.+*,+'$#$$&'**,+6:0)&$$$#&&+,&.'&$)+759/1-,,,,,('(*0.337.3)(&#'((&))+*+,52,--&-+&++))'+.''.&(*34348**'''-2,--)))((*%'%((%'(((*&+(1+%&#&%%'),'++-/+&(&(%&##('&&&'06--+)1**&')%%-..0033*(*),/1/-0/-+)%%$%%$%$#)*0.+-,3442-'&%%&-+(,--/)$&%('*042./300+.2-))',/(-1''''%-,0.(,.(&%&&((,$%*,*<;;:7---,/23+*#$%((&+/,,+(%%%%&*.*-&(++-('**'+.*8;2.3*&%#''%))-(%%((&(+1+*'$,%4%20,,+,+1.5.''&&%(&%$&%'(00*/.+(-00-0')()(+%*(*/0433045.86/(.*/0257;846/6/%)(&*,.10132/.-09+''$%%(&((&&*5/+'%54523&/,*,332/0+*1/(*)*..72++)+(&&,,1--021131'/-0.+16-,21+,))-&(%&)'/-6--%14-)&%$&%%&',1'(.'*+()+,-(/-:.180(+)++'%,./,&&%%)(41,+-,++&'%'++2,&&&&&$&&%*'$%#$#&$'''++%&%#$$#&/*23,*)+&$(+)%/-(&'%&.403/61../006112,%(,)*&'*+-'(#%(//76:31,-*')%'$)$)(./1488;+/+)(**+****((-*%$(*$(+(()(/,**)&+'$%')$-(,,,-030.-+'(%)'/,02+-)'&)*)++//-/9%'%&&*(..+$.+'((&),.)+0,21)&##%')*(&%$&(&'0-2135/,-+&'(($*(),-,*+)$''%$%('*,&(*(*(*'+-03,''&'-+)-+,&&$,,.(%&$$
@57da67d1-3e42-44f6-a021-c1eeea5e55cf ch=276 read=104107 start_time=2019-12-13T14:41:08Z barcode=BC01 runid=2c9cf7bc05858273f10e7d7ec552fc0bd742dc3e
TTGGATTTGCAGCGGTACGGCTTCCACCCCAATCTTTGACCCTACCTTCGGCCGCTGCCTCCTTGCGGTTAGCTCACGGACTTCAGGTATTGCCAACTCGTAGTGTGACGGGCGGTGTGTACAAGACCCGGGAACGTATTCACCGCAACATTCTGATTCGCGATTACTAGTAACTCCAGCTTCATGTAGGCGAGTTTCAGCCTACAATCGAACTGAGACTGGTTTTAAGTTTGGCTCCACCTCACGGTATTGCATCTCTGTACCAGCCATTGCTTAGCACGTGTGTAGCCCTACATAAGGGGCATGATGATTTGACGTCATCCCACCTTCCTCTAGTTAACTTAGGCAGTCTCGCTAGAGTCCTCAACTTAATGGTAGTAACTAACGACAAGGGTTGCGCTCGTTGCGGGACTTAGCTTAACATCTCACGACACGAGCTGACGACAACCATGCACCACCTGTCTGCCTTGTCCCCGAAAGTTTCCTCGATTAAAGAGTAATGCAAAGGGATGTCAGAGTGGTAAGGTTCTTCGGAATTAAACCATGCTCCGCCGCGTACGGAGTCCCCGTCAATTCCTTTGAGTTTTAATCTTGCGACCGTACTCCCCAGGCCCCGGAATACTTAATGCGTTAGCGGCGGCACGGAAGGTGTTGAAACCCACACCTAGTATTCATCGTTTACGGCGTGGACTACCAGAATTATCTAATCCTGTTGCTCCCCACGCTTTCGAGCCTCAGCGTCAGTTACAGTCAGAGTCGCCTTCGCCACTGGTGTTCTTCCTAATGAAATCTCTACGCATTTCACCGCTACACTGGGAATTCCACTCCTCCTCTCCTGCACTCTAGATAACCAGTTTGGAATGCAGCACCCAAGTTGAGCCAGGTATTTCATCCCTTAATCGCCTACGCTCCTTTACGCCCAGTAAATCCGGATAACGCTCGCCACCTGCGTATTACCGCTGACTGCTGGCACGTAGTTAGCCGTGGCTTCATCCTTAGGTACCGTCATTATCTTCCCCAAAGACAAGGCTTTACGATCCGAAAGCCTTCATCACTCACGCGGCGTGCTGCATCAGGGTTTCCCCGGTGTACAATATTCCCCTGCGCGCCGTAGAG
+
5'**'/1*%+')*''0&,,-+,+%&&-14,0,3*%%)')070(%-546+.()-/266440/%,-)*)/-1-/215*+-9888;8%/,,*/1,6+7)**+'&)/444466.36443///02-/*(,+9:)*404-/43134.(*'(-,5345;51227;8852243032.*),&++0('(1298/35668:9120/;60./490122967)*0//0.)/140,3:9,,*)*8426467;76:4514+/-215331./*+,,++2*'*3-662-(*'')++--/-+'$$().,*++*-./*-6123---./58<94577999/:5-(,/-51000(%+/50+)(&$&01(+4331&'++)+-,/513*1+..404022.+0/1..112313.2+301:1-+-,0-7-*-/:56/3,-$%%%/)-.,,/-)*)'*)/+,511.%*.13749:5760,/+$2*23532/06-7//144)'&*'%)/3/--02.;-941(*)+*%,'(,/),6071/0/.&&&&',')5,-.)*(++.(-(.00<;7<7621-3/+,+))&$$'(*$((.58.1/372734009:/0.99:+09/,()),2169(3(./386,00..&'%*)1./-+,+)'+*/.0-,,-40**+**77/.)+)--22/+2))))#($.-.+4433;67::38<9+4.92115:988532'*),.325576;8999834+-,01.,,/,-1;:+()0/7::/..--2'*,0/02435)&((*7/00/54378(,'*)+,3:7311,)'()'.,+,.47735$/&)1/,,51-.6.2.1.)0&**,4.6*+)++,.0.0,5530-*+),,,*/027.:-/-<815645/.-,-.69-30-01.-+1)$*)((-8+,,(+0%%%./010353%3'427+(3+(*)--*(,.1:6//+)*(*5753557665*,-'&(()32;134-,)-++,,-,13,*.-./.7/..89375510+-&'*)+*&.(,)/255;74:334:,772+53))*+(+(1229;382231+)/1.)-13376//'+)1-0/01,)')''&))&,0.-6-1:,.48+*$-(-%+-*,+0,,.,'%&'%&#('()++%&
@bdff551a-6c35-4220-a3af-0015411ae7e4 ch=458 read=62355 start_time=2019-12-13T14:41:01Z barcode=BC01 runid=2c9cf7bc05858273f10e7d7ec552fc0bd742dc3e
CTCCTACGGGAGGCAGCAGTGGGAATGTGCAATGGGCGCAAGCCTGATGCAGCCATGCCGCGTGTGAAGGCCTTCGGGTTGTAAAGTACTTTCAGCGGGAGGGAGAGGAGTAAAGTTAATACCTTTGCTCATTGGCGTTACCGCAGAAGAAACACCAGCTAACTCGTGCCAGCAGCCGCCTGACTAATGCAGTTGCAAGCGTTAATCAGGTACTGGGCGTAAAGCGCACGCAGGCAGTTTGTTAAGTCAGATGTGATCCCGAACAACCTGAGACTGCATCTGATACTGGCAAGCTTGGAGTCTCGTAGAGGTAGAATTCCAGGTGTGGTGGTACGTAGAGATCTGGAGGAATACCGGTGGCGAAGGCGGCCCCCTGGACGGGCCACCAGGTGCGAAGCGTGGGAGCAAACGGGATTAGATACCCTGGTAGTCCACGCCGTAAACGATGTCGACTTGGAGGTTGTGCCCTTGAGGCGTGGCTTCCGGAGCTAACGCGTTAAGTCGACCGCCTGGAAGGAATACGGCCGCAAGGTTAAAACTCAAATGAATTGACGGGGGGCCACTGCAAACCCGGTGGAGCGTAATGGTTTAATTCGGTCGCGCGAAGGGGAACCTTACCTGGTCTTGACATCCACGGGAAGTTTTCAGGAAGTGAGAATGTGCCTTCGGGAACCGTGGGACAGGTGCTGCATGGCTGTCGTCAGCTCGTGTTGTGAAATGTTGGGTTCACTGGCAGGCGCAACCCTTATCCTTTGTTGCCAGCGGTCCGGCCGGGAACTCAAAGGGGGCCTGCCAGTGATAAACTGGAGGAAGGTGGGGATGACGTCAAGTCATCATGGCCCTTACGACCAGGGCTACACACGTGCTACAATGGCGCATACAAAGTGACCTCGCGAGCAAGACGGACCTCATAAAGTGCGTCGTAGTCCGGTTGGAGTCTGCAACTCGACTCCATGAAGTCAGGTCCGCTAGTAATCGTGGATCAGAATGCCACGGTAGATACGTTCCAGGCCTTGTACACACCGCCCGTCGCACCATGGGAGTGGGTTGCAAAAGTAGGTAAGCAACGCTGGAGGGCGCTTACCACTTTGTGATTCACTTGACTGAGGGTGAAGTGTAACAAGGTAACCGG
+
,-/,*+1+89-27-(--*023:6.64)3++(+12;.-)*46).1*)%+*/-)/809572+++*''&***5/5-0-,482+(')*-'))+1;90&'$)1,+/1&&*(/-&((*+(*-00/,'2.03,*667030..22,9*.3*,-,./'*.*'-0.)-,+-/*+/23688,-++,/5%)$&&)(++1.&,'*.'&(+-.20522102'+&*%(+764/,,2..*,/5'1/2/3:2)29<8.38531/:&(*/,+'-,/2+*()((%,*.)$(-*///..02124'1&'(&(*#%%%(+%'(-.431-*%++//)6+7*8-'*1++%&*()%%$%'+)&'),:9:;1/0',-,1544;8/5.('%&0(,(/-50,).43.,&%&$#%/,0686*(/)',-3)6-)*+:;6-'996463,/1/87+*.40-.12-'*03:558;1201103:94.4.5+//./4-/0481,6//.1/)(-102-6(7)-,.56:312.206-,//035948977,'*&&(((173758.0')'2386<876989:;108/7-0)+%)*46+74$,**,*0'+'&%'/(2%)++-,/--/-37)/+:)+$'$$',.,,,,,'(&'-,0.)1;8886+++''*./7-&*/3,,*..7;6-+.&('&+*,/.7223%584+4,8373:;:91-//1+/4211677377957688787&//0277,4+&'*(&()./7,+/,++$&#((0&'10.0.,-3,(3110*-+*(.--3;5550:51-1,23'5.6//13-5,,0.'$$$'(13,,,+,-4:93330,0-)'*%&%+34-6567675+&)*,/;:885/72(,1)(+,0.+01,.-.000.//02/1-2/9//31/2//,12-+)&)+-20112././0/'&+1333:751.442-0162841314/7).+,,*)$(,-47717.-*&((-26++*.)))+(-2-,)((1*,-1000-1486220..4358,+++4+&'5434/.,.*$/1/.,0-,--+++/756;8332$)(-2/0/7,+&,+73090128*(%&%+&$*)%)0/-%(,+.(,.)*2317/293/6;/.4788;0(),*+)+-+(-0(')()'''),310-,+()&,+-0
@deb9ab7e-a24d-4113-9c98-06a1153f8fca ch=477 read=86353 start_time=2019-12-13T14:41:00Z barcode=BC01 runid=2c9cf7bc05858273f10e7d7ec552fc0bd742dc3e
CTCCACGGGAGGCAGCGGTAAGAATTTTCGGCAATGGGGGAAACCCTGACCGAGCAACGCCGCGTGAAGGAAGAGGTTTTCGGATTGTAAGCTTCTGTTATAAAAGGAAGAACGGCAGCTACAGGAAATGGTAGCCGGTGACGGTACGCAGTAGAAAGCCACGGCTAACTACGTGCCAGCAGCCGCGGTAATACCTACGTAGGTGGCAAGCGTTATCGGAATTATTGGGCGTAAAGAGGAGCAGGCAGCAGGGTCTGTGGTGAAAGCCTGAAGCTTAACTTCAGTGACCATAGAAACCAGGCAGCTAAGAGTGCAGGAGGATCGCGTGGAATTCCATGTGTAGCGAATGCGTAGATATGGAGGAACACCAATTGGCAGAAGAGCGACGATCTGGCCTGCAACTGACGCTCAGTCCCAGCGTGGGAGCAAATAGAGTTAGATACCTAATCGAGGTCCACGCCGTAAACGATGAGTACTAAGTGTTGGATGTCAAAGTTCAGTGCTGCGTTGCGCAATAAGTACTCCGCCTGAGTAGTACGTTCGCAGAATGAAACTCAAAGGAATTGACGGGGGGCCCGCACAAGCGGTATGGTTTAATTCGGCAACGCGAAAGAACCTTACCAGGTCTTGACATACTCATAAAGAGCTCCAGAGATGGAGGTATATGAGATTACAGGTGGTGCATGGTTGTCGTCAGCTCGTGTCGTGAGATGTTGGGTTAAAGTCCCGCAACGAGCGCAACCCTTATCGTTAGTTACCATCGTGAAGTTGGGGACTCCTAGCGAGACTGCCAGTGACAAGCTGGAGGAAGGTGGGGATGACGTCAAGTCATCATGGCCCTTGACCAGGGCTACACACACGTGCTACAATGGCGCTGAAGAGGCGGACCTCGCAGCCGGACCCTCATAAAGTGCGTCGTAGTCCAGTTGGGTCTGCAACTCGACTCCATGAAATTCCGGAATCGCGCTAATGATGGATCAGAATGCCACGGTGAATACGTTCCAGACGCGCTGTACACACCGCCCGTCACACCATGGGAGTGGGTTGCAAAAGAAGTAGTGCTTAACTTCGGGAGGGCGCTTACCACTTTGTGATTCATGACTGGGGGGGTGAAGTCGTAACAAGGTAACCG
+
''*($%*0+'*++,,-&--..+(/)5:5/2954:5486/((.,+93,-12:2104396438+10126823.6--.3.:72:660341230&02735/7/00185(++(/+-31,4-'-.-33+3---*+,400/50)0/022)%%%$$+&&,,*01/&)*),2755666511/-,/8,,31)4738/7+0++',)%'--02.,/-501234567424)6*2.4*.009:78769,((+)&)*'','')*-,8//086114.--1+'&%$))*'(*),'%(/,,0.&&).-0)(40'/7//6//+0''&'&/&/04-*(.,271((*+2/1/1//5---,,0./*(%'&+,985/.+(**+.1/27.-..1'1*-.,%%.**%'*339/*,&##(,6.455</1001,21-%&)70)))*&+&,'+)-8<;931&+1..)//53:---,,'%-&*47/226;789<212020('((114,-+,3/60;:88832..//.),-7.--+-,1()),27061()',,02,./-/&%)&%)-236;713-')-1,-,'(&().*('+)..5573'/4/)18*'+'*,+/2/4.*-/,-<<499;)*%%*/856..5,').0113149$+$'%.,*,.+-,0012328.))+/29())*++75+&&%%&..1+(+&-%%'*004225/479:969/-0/-2,,--.47578&.(((+9-9+&(/+72:3-.18-)0068.,471./9071*./036150-.512:8:8.5+++'+++3;9,4/3+(#&'.-102447:/3211703%/114/.,()*&'((01886895664/0368;901.-45)'(&()*,+.+**+-..*)')*+1+,(,-82+))&%&'(&&%(*'(((*10144---'0.1-8/-.367<9558:99827+1-,+&-3.-120103456015445514).(/1)'+'''(%$'*13024/1/-.01/2232/+-.6:40248--/..26+4(*'#*&-**&'($))**+)/3/1;./1410,08177:,)%*):738124:4,%((''(*&#%&$0**+.--52),2,51-4,,79102:/,-134;77855754//12+--'),()5146979;1:67;59)
@54d46437-e9dc-4456-b6d0-ee2ce1f7a73d ch=268 read=104874 start_time=2019-12-13T14:40:50Z barcode=BC01 runid=2c9cf7bc05858273f10e7d7ec552fc0bd742dc3e
TTCACTTCGTTCAGTTACATGTGCTGCAGTTAGCACCCAATAAGTACTCGCCTGAAGTAGTACGTTGCGGAATAAACTCAAAGGAATTGACGGGGAGCCCGCACAAGCGGTGGGCATGGTTTAATTCGAAGCAGCGCGAGAACCTTACCAGATGTGACATACTCATAAAAGGCTCAGAGATGGAGAGATAGCTATATGAGATACAGGTAGTGCATGGTTGTCGTCAGCTCGTGTCGTGAGATGTTGGGTTAAGTCCGCAACAGGCGCAACCCTTATCGTTAGTTATCATTAAGTTGGGGACTCTGGCAGAGACTGCCAGTGATGACAAGCTGGAGGAAGGCAGGGATGACGTCAAATCATCATGCCCCTTATGACCTGGGCTACACACGTGCTACAATGGATGGTGCAGAGGAAGCGAAGCCGCGGTGAAACAAAACCCATCAAAACCATTCTCAGTTCGGATTATGATCTGCAACTCGACTACATGAAGTTGGAATCGCTGGTAATCGCGAATCAGCATGTCGCGGTGAATACGTTCTCGGGCCTTGTACACACCGCCCGTCACACCACGAGAGTTGATAACACCCGAAGCCGGTGGCCTAACCGCAAGGGAAGGAGCTGTCTAAAGGTGGGATTGATGATTGGTGAAGTCGTAACAAAAGGTAACCGG
+
($$%&)74/3:../6-%-)/)1)(,+/11472%1(2,(,7-05032322&).00*/%'($,+./.+$'&)+0124:1268;1*+&&-)*'/*).((%294)**+0504*.20.*-256/7;;676:7-41&-1+-'*)*).317.4,+-((*'#&%'444+434386;6/+5868,+-/0;;7+*))*3,21205266701001,4/.*47555--*)-0/3031//002/8239798102106:/1/-7/4-43(&),&/)(-0287853-)3,/0619./.5-/10513-/-6+24,,2371'1.)&%*-.8896740/)%(+,::1110.*+&()'(*'/5.4449;8:99<-+++,8/.(/4,')200/356330.-**+(,+.//464575:76746,1355**'(&**++(,+&*(%().)*,0*'1;;64;5,0/,7:83787<525%,*947:003,1-(1676800//0,*--01354/8./2:27;57.23,-,/2552542925'%')+.581*-%+,/864765:3344697/5.,-32/0/283/6))+/)*).)&(('(&)12*+*+&++-7-))0,-6797//.(),-+72221-3).+,*%((3/30.19)0*)(**$-0./00/,5)'(((--/6/60,(/5-&2*1564/43
@37312ba6-2e34-4265-92ba-7f3558ef645d ch=504 read=151651 start_time=2019-12-13T14:40:51Z barcode=BC01 runid=2c9cf7bc05858273f10e7d7ec552fc0bd742dc3e
CCGGTTACTGCCCAATTTGACTTCACCCCCAATCATGACCTGCAGCCAACCGCTGCCTCCTTGCGGTTAGCTCACGGACTTCGGGTATTTGCCAACTCTCGTGGTGTGACGGGCGGTGTATGTACCAAGACCAGGAACGTATTCGCCGCGACGTTCTGATTCGCATTCACTAAAGTAACTCCCGGCTTCATGTGGCGAGTTCAGCCTGCAATCCGAACTGAGACCCTGGTTTGGCTCCACCTCACGGTGTGCATCTCTGTACCAGCCATTTGTAGCACGTGTGTAGCCCTGCATATAAGGGGGCGCGTGATGATTTGACGTCATCCCCTTCCTCCTGGTGCTTAGGCAGTCGCTAGAGGTCCTCCAGCAATGGTAATGGCTAACGACGGGGTTGCGCGCTCGTTGCCGGGACCAACCAACATCTCACGGCCACAGGCTGACGACAGCCGTACCACCTTGTCGCCAATGCGAAGGTTTCCTCGATTGGTGGCGGG
+
,0%..0%)'&&%%%%-'%(**/,+*-444-+112*+*%)+*&+'%&&(%5.()(%&)).,+-.0*+(-(-40//017/.1632720(0-''.1/-+**++'+(1.*++,1.874002+*$%$%&--+)).07&4-2.1787710.10,-00/(0.+&''02,%))..'''(('&'*-3.,/,)'*+395-1.%'*()),-,'%%''$#(+1002..6410-(-0/*''*).-'-,./5,.70515371,-),.130.)&*&),+-5+'..)%'%%&'/.02((%)**.)'#(%&()('*/56+*''%)+,..184+)'*,455,:6,**+1*-0()0,/)''&*,800+23,34/,)*'-.)'+*&*+.6223,+&(*&((,016.+'*.*05)))*(++.,5,%'%(-.),*++0-1)0-12--%)+%,&$*),3.*+%*''((%-,&.&,+$(($&*'($'$$'*%('()*').)'$(('%.'('%%$$&#%
@07fbaa1e-cd09-40b0-96fb-e300d5c75554 ch=132 read=102300 start_time=2019-12-13T14:40:43Z barcode=BC01 runid=2c9cf7bc05858273f10e7d7ec552fc0bd742dc3e
CAGCGATAAATTTTTTCGGCAATGGGGAAACCCTGACCGAAACAACCGCGTGAAGAAGAAGGTTTTCAGTTGTAAACTTCTGTTATAAAGGAGAAGAACAGCGGCTACACAGGAAATGGTAGCCGGTACTTTAAAGCCACGGCCTAACTACGTGCCAGCAGCCGCGGTATGCGTAGGTGGCAAGCGTTATCGGAATTATTGGGCGTAAAGAGGGCAGGCGGCGTAGGGGTCATAATGGTGAAAGCCTGAAGCGCTTCCAGTAAGCCATAGAAACCAGGCAGCTAGAGTGCAGGAGAGGATCGTGGAATTCCATGTGTAGCGGTGAAATGCGTAGATATATGGAGGAACACCAGTGAGCGATCGGCTACAGCTGACGCTCAGTCCCGAAAGCGTGGGAGCAAGCGGATTAGATATACAAAGTAGTCCCACGCCGTAAACGTGAGTACTAAGTGTTGGATGTCAAAGTTCAGTGCTGCAGTTAACGCAATAAGTACTCCGCCTATGAGTGGCGCGATTTAGCAAGAATGAAACTCCGAAAGGAATTGACGGGGAGCCCCGCACAAGCGGTGGAGCATGTGGTTTTAATTTAAAACTTAACGCGAAGAGACATACAGATAACGACATACTCATAAAAGAGCTCAGAGATGGAGAATGGCTATATGAGATACCACGAGGTGGTGCATGGTTGTCGTCAGCTCGTGTCTCTGTGAATCATTGGAGTTAAGTCCCGAACGGCCTTATCGTTAGTTACCATCATTAGAAGTTGGGGACTCTGGCAGGACACCGGTGCGGCGCTGGAGGAAGGCAGGGATGACGTCAAATCATCATGCCCCTTATGACCTGGAGCTACACGTGTGCTACAATGGATGGTGCAGAGGGAAGCGAAGCCGCGAGGTGAAGCAAAACCCATAAAACCATTCTCAGTTCGGATTGTAGTCTGCAACTCGACTATGAAGTTGGAATCGCTGGTAATCGCGGAATCAGCGTAATGCGGTGAATACGTTCTCGGGCCTTGTACGCCCGTCACGCGGGAAGTTGATGCTGCCAGAAGCCGGTGGCCTAACCGCAAGGAAGGAGCTGTCTAAGGTGGGGTTGATTGGGGTAAGAATCGTAACAAAGGTAACCGG
+
),+,(*./(1'4799.-124462154(,3+28-)*,/+-++(,++,)%&&),,3+),&*)*..:950&-(.%**,+,.,-/,1///:;+,))&+.,373*0-0//+++))*1--0.-.74001'&)'&+*+'&(,')234226&*.2.-,/-/4::3/.,+.0*&''&(756'(+,31/7//7015281,/&/,(3*-1419998,82.&++-,,&,+(-*)(%$(3/0,+$%*))/64/041',1-12-(*&(-/**(,239/88')((,350;5544/-/-*-,..0)***)-',,+-./4.,.(2,99..---/+.-020)-.**.2502022./-0392*)-+1168,0,*(+,3011&-'$$&'$&'&'''()-+,41-(&.-**+)+%*,')'-,%&),*9+*(-,$#$$%)'$'''+11)(.*-3159946-,*)&)(+(+14441927*+(*'*+*-.55'*-9;9:94738222../0-2635566762550..&$'&&(&$(*#.,$##'+2',2/-/6/-.2%%-,)('()*.767,)3,&'43-,,-,0/.02/8457-22/0,)+-3;;/99071-784%&$4*534020,)%'*%)&)'*2,'%$)-./.-////040-)&'%*/0+++)-1-.))(*2*.0,-05441221.,%'*(&*(-0654545&+1/)*-./2//000++&($,')$*'(2+)&+-(+%+,6,()+,+&$%'+(-.+,.-/142600/71255893350)+.)/+/2;81542,)$$%)/*,%+(('&%''+)('(%(%*),,-5/&**',-8787896;84449957+871+-544248;76.,''(*)&**,(((-1268<9:;89744163.-/4-*2-0,./+.3520%-*.-/8+/.;;4/60),+,)0'+3;<458248;6-6+03/2136412+)+()-.-00-.+2-,/7/9/:78566)+),700*.-+.*+5-+-(+(&($#'')*37001,4/.-4420.%$%%&'(',/+,+*((#'%&''*)1,)&'&((',*''.)).2,/)/*/)*+/10-/.+.++.()&))'%),'((/+)*1/&0)*),0(/1.*'%%&&++6776018+/,2376333
@3950ac7b-8563-4c79-b110-e9655f6e1c83 ch=433 read=167120 start_time=2019-12-13T14:40:22Z barcode=BC01 runid=2c9cf7bc05858273f10e7d7ec552fc0bd742dc3e
CCCGGTTACCTTGTTACGACTTCACCCCAATCATCAGCGAAATCCACATAGACAGCTCCTTCCTTGCGGTTAGGCCACAGCTTCCGAAAAGATTATTATCAACTCTCGTGGTGTGACGGGCGGTGTGTACAAGGCCGGGCAATATTCACGCCGCGGCATGCTGATTCGCGATTACTAGCGATTCCCAACTTCATGTAGTCGAGTTACGGACTACAATCCAGACTTCAAAGATGGTTTTATGGGTTTTGCTTCACCTCATGGCTTCGCTTCCCTCTGCACCATCCGACGGCGTGTGTAGCCAGGTCATAGGGCATGATGATTTGACGTCATCCCGCCTTCCTCCAACTTATCACTGCTTAGTCTCTTCAGTCCCCAGCAATGATGGTAACTAACGATAAGGGTTGCGCTCGTTGCGGGACTTAACCCAGCTTATCTCGACACGAGCTGACGGCAACCATGCACCACCTGTATCTCATATAGCTATCTCTCCATCTCTGGAGCCTTTGTAGGTATGTCAAGACCTGGTAAAGGTTCTTCCTTTACTTCGAATTAAACCACATGCTCCACCCTTGTGCGGGCCAAATCGAATTCCTTTGAGTTTCATTCTTGCGAACGTACTACTCAGGCCAGGTACTTATTGCGTTAACTGCAGCACTGAACTGACATCCAACGCCAGGTACTCATCGTTTACGGCGTGGACTACTAGAATTATCTAATCTATTTGCTCCCCACGCTTTCAGGACTGAGCGTCAGTTGCAGCAGGCCAGATCGTCGCCTTCGCCACTGGTGTTCCTCCATATATCTGCACTGTTTGCTACACATGGAATTCCCGATCCTCTCCTGCACTCTAGCTGCCTGGTTTCTATGGCTTGCAGAGTTAAGCTTCGGGCCTTCACCACAGACCCTTGCTGCCGCCTGCTCCTCTTTACGCCCAATAATTCCGGATAACGCTTGCCACCTACGTATTACCGCGGCTGCTGGCGTAGTTAGCCGTGGCTTTCTAATAAAGTACCGTCACTCGGCTACCACCGCTTCCATAGCAGCCGCCGTTCTTCCTTCTATAACAGAAGTTTACAATCCGAAACCTTCTTCCTTCACGCGGCGTCAGCTCGGTCAGGGTTTCCCCATTGCCGAAAATTCCTACTGCTGCCCCGTAG
+
7/)((++*3112*.1(+-/5793)/0-)/408532.%,*-32*+0(*'*)),4444435273203.-,/(0)0767+,(()))+(',/0('&,+'/3*,.''*++*4+5.0/.,,043:;669-.022447;+614).+-&,*68<3-.,.2+.'&%&(*465/6:7200+6+&*+*'*((*96-+*'*.2103452)(*&%,3/)-'1,,/+.,601/&&0.,,%-,&&.,-7/;<1*/1;.647.(*-2+'+*)*'%)%'(-*(*-,41//661-)-+/*./($$)&&))*-*)(**&'+430//,)33.'*()*083:9//4+765.;4.)../014*-(,/**+,.3'*)'&&$%'1/.*,+$&&')1/()$&$2%''.13.,'.016.--,0(+('+,()',,6345-.(..-)**.,05-,&'&%&)-(++/.),&&2441*20,**&+(-.-..0-,3/,,&&'(*314/-(()*-//))*6857873368003-27-&+)&&))''+3-3*-5;95:28:/.91;7697''1&$(0-0**.-.2;62/-,)-,--32--4'(,(,/205-1.&(.,/).,4/3,26-,/2587429<42911'%7..6/,,+)/0,()-($+&((,0-+8-..55.5++,..*/0//33.()'''00-5(7),*/*%''(,5633443496)*+)'*),7043(..()(*+6-0/.8-./))/5)(01.52/&*&).6,0%././(%%,8418,+1-))$&$$//0910,,,+-857738223:+01353699710/3/017610'&+%(&&/2*'*-++,,.//2011,+'(',0/711+,433-)+++&&*12235*+--8/,.12/84/4%&'(&(+'-)'*.82%/14314.%'**+,.&17+,/+*'*,/+-***/017**73-,4*0.(0/.6:9.5*-,:68340,1,)3,)1*(%(%,**307:51/2.//2.2,-,.043/--3/.4/6-085)')1-.5-(()-167-+*,+3.,)%'%%1,&**-+'$%()+'++/-8<989/,2/,+,',+.0,3**)().41+,-70/*)-+0795;45:7118-),--/60102%(+,:3<690//-)5-389/)+0+.0/..,2+0/.+(++,17,560,1461
@3caf2394-b70b-436d-bb9c-15321f887d42 ch=204 read=102766 start_time=2019-12-13T14:40:22Z barcode=BC01 runid=2c9cf7bc05858273f10e7d7ec552fc0bd742dc3e
CCGGTTACCTTGTTACGACTTCACCCAGTCATGAATCCTGCAAAGTGGTAAAGCGCCCTCCCGAAGGTTAAGCTACCTACTTCTTTTGCAGCCCTCCCATGGTGTGACGGGCGGTGTGTACAAGGCCGAGACGTGATGCCGTGGCATTCCTGATCGATTACTAGCGATTCCGACTTCATGGAGTCGAGTTGCAGACTCAATCCGGACTACGACGCACTTTATGGTCGCTTGCTCTGAGTCGCTTCTCTTTGTATGCGCCATTGTAGCACGTGTGTAGCCCTGGTCATGCAGGGCCATGATGACTTGACGTCATCCCCACCTTCCTCCAGTTTATCACTGGCAGTCTCCTTTGAGTTCCCGGCCGGACCGCTGGCAACAAAGGATAAGGTTGCGCTCGTTGCGGGACTTAAGCAACATTTCACAACACGAGCTGGCGAGCAGCCATTACAGCACCTGTCTCACGGTTCCCGAAGGCACATTCTCATCTCTGAAAACTTCCGTGGATGTCAAGACCAGGTAAGGTTCTTCGCGTTGCATCGAATTCAACCACATCACCGCTTGTGCGGGCCCCGATCAATTCATTTGAGTTTTAACCTTGCGGCCGTACTCCCCAGGCAGTCGACTTAACGCGTTAGCTCGGAAAAACACGCCTCAAGGGCACAACCTCCAAGTCGACATCGTTTGTGGACTACCAAATTATCTAATCCTGTTTGCTCCCCACGCTTTCGCACCTGAGCGATCAGTCTTCATTCAGGGCCGCCTTCGCCGCCGGTATTCACTCCAGATCTCTACGCATTTCACCGCTACACCTGGAATTCTACCCCCCCTCTACGAGACTCAAGCACGCCGGTATCAGATGCAGTTCCCAGGTTGAGCCCGAAGTTTCACATCTGACTTAACAAACCTGCGTGCGCTTCGCGCCCAGTAATTCCGATTAACGCTTTACCCTCCACCCTGCGGCTGCTGGCACGGAGTTAGCCGGTGCTTCTTCTGCGGGTAACGTCAATGAACAGGTATTAACTTTACTCCTTCCTCCCGCTGGTACTTTACAACCGAAGGCCTTCTTCATACACGCGGCATGGCTGCATCGAAACTGCGCCCATTGTGCAATATTCCCCACTGCTGCCTCCCCGTAGGAG
+
7()+.8+16360/4%,,'/506+011)-18+,007+-&$$'-.-(*+4152((*789+*-1,*.+-.&1,1()('*3(%(1/41:<3/10%2:.)-;:-598752/126;:6691/-)*-.59006/('&*.55(&($,,22130-01/+,./20.204-.*&*+,95703-.13925884-.///0-0.+/$&)000(1,/./50910010633',-44-/3836)*,*())*,)$&),$&(-*-+/2()%(+..0292-6*'(+,)-+*%'$##$+1,+0500/,*(&*,+02/12/*)('''*,879:917,1((0-9;21/1--019.(,/0$'*1./577682/760046347,',1.7:8:5:::6;648-51(.4/78*440900.546/80.&+,72//)/+*,3460.3//)../.-0**/-101-*)),'(+0+0('++*+.2445556602389025+',()*-,..2<768474300,,253.2258*+597799:-.//00)1/0('*,272582-.,/2..065%&%(&$)*23.-.,/)..-2.3.0/6(6-761)((),.828548;703)6;;-16/-,+'$*&672844308:.-637)013,&..+-'&&'(+.&)-19)3)334*,-124947,0-23./42937/4+1+**0656265*.)%%'+8-22/655&)'.*2277:7111-59,)++923+,/-.062/12169*(())+(*+0147775%*()'(+1,44597<831.&++*1./.90'*+1'((433224695947<:4431+,-(.,,.,-*4)4+82)4,/14,(),.,1/-.,,-1+-('&%%*-)1.738**,/..357;793-210910228/+))*-:02.//044221257.-15/65++./01-*+2''#'&0-))/0348:3++./8.90/-.3('067662.10'$(*-6/11:.;-,)/+&$*..++1-776478;8:<;9795974484455.801.)*+&)(-3.3-,49/--/943935).3,+7/++,,,57-,431/)'('&/188<89<971,+(++-,+(#$$%'**+*/1*))'*/.3./26)+3*-16392111/7;5,0,---.691;29.,-296+-
@85605c6a-ce43-4dab-baa4-58fd37c50104 ch=459 read=82885 start_time=2019-12-13T14:40:12Z barcode=BC01 runid=2c9cf7bc05858273f10e7d7ec552fc0bd742dc3e
CCTCCTACGGGGAGGCAGCGGTGGGGAATATGTGCACAATGGGCGCAAGCCTGATGCCAGCCACATGCCGCGTGTATGAAGAGGCCTTCGGGTTATAAAGTACTTTCAGCGGGGAGGAAGGGGAGTAAAGTTAATACCTTTGCTCATTGACGTTACCAGAAAAGCTTTCGGCTAACTCCATTGCCAGCAGCCGCGGTAATACCCGGAGGTGCAAGCGTTAATCCAGATTACTGGGCATGCAAAGAAAGCGCACGCAGGCGGTTTGTTAAGTCAGATGTGAAATCCCCGGGCTCAACCTGGGAACTGCATCCTGATACTGGCAGAAAGCGGAGTCTCGTAGGGGTAGAATTCCAGGTGTAGCGGGTGAAATGCGTAGAGATCTGGAGAGGATACCGGTGGCGAAGGCAGCCCCTGGACGAAGACTGACGCTCAGGTGCGAAAGCGTGAAACAGAAGCAAGTTAAGTGCGCAGAGTCCACGCCGTAAACGATGCCGACTTGGAGGTTGTGCCCGCTTGAGGGCGTGGCTTCCAGGCTGGCGTTAAGTCGACCGCGCCTGGGAATTACCGGCCGCAGGTTAAAACTCAAATGAATTGGCAGGGGCGCACAAGCGGTGGAGCATGGTTTAATTCGGTACGGCATGAACCTTACCTGGTCGCCAGCATCCACAGAACTTTCCAGAATAGTTGGTGCCTTCGGGAACTGTGGAACAGGTGCTGCATGGCTGTCGTCAGCTCGTGTTGTGAAATGTTGGGTTAAGTCGCAAACGGCACCAGCCGCGCTCGCTGTTGCCAACCGGTCCGGCCGGGAACTCGAGGTGCCGGTGATAAAACTACGGAGGAAGGTGGGGATGACGTCAGAGTCATCATGGCCACGACCGGGGGCTACGTGCTACAATGGCGCATACAAAGAGAAGCGACCTCGCGAGCAAGCAGGACCTCATAAAGTACGTCGTAGTCCGGATTGGAGTCTACAACTCACGACTCCATGAAGTCAGAATCGCCCGGTAAGTGGATCAGAATACCGCGGTGAATACGTTCCCGGAGCCTTGCCGCACCGCCCGTCACACCATGGGAGTGGGTTGCGAAAGAGTAGGTAACAACCTTTCGGGGAGGGCGCTTACCGCTGTGATTCATGACTGGGGTGAAGTCGTAACAAGGTAACCGG
+
(&*)4+),/5:1*,5/-/1)+)-36)080)/*2++).2:67<864636.5612/+('$%$()(')//6/088866665.-'('--47;7(6004-.&,3*.,/.85/')(',8)(/,-,-2/+(+.0:6.1-1-,-42781.4552160010+(&'&$%)+)+%'(,+0%),--3.-+*&'+-2/,,,*+/2./1--/-+',&&(,))(')03155426/6,0(%(())&)/0;7533//05+&+.,./34/2020666))27++.7/(,.5)*-+)%&(14.-362*48878114857:/1/-0011,-%&'./11-7+*/'*('#%*('*+//5770.(62-2(,,,0-++69321-..-,((&&./,/350.-,++-)(-)&%&+*+5462720496526/5+&+153)(0067.0/,,0100/.147)-.,+,+-10,+,2,()&')),4-/0(,)+%$(&(**,)%()'/0'+/4:7:;<.90-/.1;70)'&-*,-0/9.0-81+'$$$'%*.0(,&())*..,&-/-+--+$(0(/*-,*.---1+-/,--(&&))/592854+,)'(/2.;:0.22-:-,**+4/3+2$38910+-,,26144:57:-./,4549;;083;//$-&0-*)%#&%)(%%$#%&'*('&&'*'+/384/-/014300:7/)((&+,(448*5428050.&3+0/-,&*(*)(-*//122,,,,-.6554210/.,,//98965;10.152,,.4*162941-+1&&'%%&&'&$'))(+(%&&&*+./,-/;11,0',&+,.0++*.,+/./*'%%%'('%&,--1/.10-'*%''&'--**'&((),*99301245649+'')**&+,&'%$('')+,25)6:5+)'&*'.26433466/5102677688,)*(),(+,26:8957,(.,.7%*%/1**+*-**/+&*''+,./57797/2,3*3121+,,,1474533+&(**1027332/2-,/*++2/.))$&'%$%('./7885.()./&*('))+)&%/-*4,,15-*+/%*2+/)&&(%++.32471-//***+,-+*.*&&(,0','%'.-4-&(&()+0),,.*)/-/3'.&-50')01//0.2-070/+*,/25754-,,,,1)50-*.))+2163.//-++.39556:
@2e67466d-2ee8-4353-82ad-f72ab3940dd9 ch=478 read=89002 start_time=2019-12-13T14:39:55Z barcode=BC01 runid=2c9cf7bc05858273f10e7d7ec552fc0bd742dc3e
CTCCTACGGGAGGCAGCAGTGGGAATATTGCACAATGGGGAAACCCTGATGCAGCAACGCCGCGGTGATGAAGGTTTTCGGATCGTAAAAAACCTGTCTTTAGGGAAGATAATGGCGGTACCAAGAGGAGAATACGGCTAACTACGTGCCAGCAGCCCGCGGTAATACGGCGTAGGTGGCGGGGCATCAGCGGATTTACTGGGCGTAAAGGGAGCGTAGGCGGATGATTAAAGTGGGATGTGAAATACCCGCTCCAGCAGGTGCTGCATTCCAAACTGGTTATCTAAGTGCAGGAGAGGAGTGGAATTCCTAGTGTAGCGGTGAAATGCGTAGAATTGGGAAGAACACACCAGTGGCGAAGAGCGACTCTCTGGACTGTAACTGACGCTGAGGCTCAGCGTGGGGAGCAAACAGGATTAGGTATACCTGGTAGTCCACGCCGTAAACGATGAATACTAGGTATTGAGGGGTTTCAACACCTCCGTGCCGCCGCTAACGCATTAAGTATTCCGCCTGGGAGTACGGTCGCAGATTAAAACTCAAAGGAATTGACGGGGACCCGCGCAAGTAGCGGAGCATGTGGTTTAATTCGAAGCAGCATGAAAGGAACCTTACCACTTGACATCCCTTGCATTACTCTTAATCGAGGAAATCCTTCGGGGACAAGGTGACAGAGTGGCGCATAGTTGTCGTAAGCTCCGTGTCGTGAGATATTTGGGTTAAGTCGCAACGAGCGCAGCCCTTGTCGTTAGTTACTACCATTAAGTTGAGGACTCTGTAGGGCTACCTGGGTTAACCAGGAGGAAGGTGGGGATGACGTCAAATCATCATGCCCCTTATGTGTGAGGGCTACACGTGCTACAATGGCTGGTACAGAGAGATGCAATACCGTGAGGTGGAGCCAAACTTTAAAACCAGTCTCAGTTCGGATTGTAGGCTGAAACTCGCCTACATGAGCTGGAGTTACTAGTAATCGCGAATCAGAATGTGTTGAATACGTTCCCGGAGTCTTGTACCACACCGCCCGTCACACCATGAGAGTTAGCGTACCCGAAGTCCGTGAGCTAACCGCAAGGAGGCAGCGAAGCCGAAGGTAAGTCGCGATTGGGGGGTGGAAGTCGTAACAAGGTAACCGG
+
'-//**2(4622,,(,,,45/85+52-7-+,-1/932760&/1+4)+,65344/32,.+.4-$(&%'**'+-'/-6743-95471360:63,-'++.+08.*,))-0-.///+)(''+/)1,*0,,-0+)&)'(//00/2657597959--,,+/250.114-3.)))'&)*43586483.-+'(,2/%(&,,'03+),,0,,.(,-/*.5-'*+:8:8::8:781-2+1*'&*.77875**-81//37,))))-+*+*/0778;665746-:::888.;--,0&((/035234*)%''%$&%%'/*-/+*(*,,+&+(+(%')(+)+42.,))())'20+2,160/0+28-7587/..*&'*,5-,,+*(+,1,..4115./3323344434670.../4:;:+)-//;08/64,4.,+'#$'',/13,+.*+14-..2879;<9-,+++517787%3*,&-(+&-4,..8965/3/30.78.148-+4.0./3126745966/21/-20*/:66:0)()*/3;8:4-0)+-00821.2870)-*3051613,'1207;4//.1-(())--.6,---,+(043<;5:4;5-(-)+5&6&&..)-&''%)%'%&*(&(.*./54*,:/.5.0*:*)'('*,'0+6'(&%*/-*.6*2-'/5('&.+,30223/('(*/844566(*8*)&'&'()&)+.+/0---013,++*'-5./646654-/.$(',+/.54282+2:4.7..-+,-*,.6/,..0;.;-:.*.--*4544530.&),304-$**('.0062314-/,)+**.+0-18;44311322.-0.,/88821)*(&%)((+//*'%&.323.-,(+,-26:8:0:0.5012783+'+(('+-78697649;7731/7.67*'-,9:98598.7:;4;004317-.0;638207/0/9::::5<6337372--.//40*+,,5/++4//0/,-/74727002125541,)((,,--..)2-.*4.*)-')*+000/.1'',/1973:),252515:4/0+,%(0+%'*().-40)*,*.552656.--3,2&)*.+++&((&%)''&''*/**))+,.'))(+*0)4+52534*-*(+((*124-*0/4-7.439;97
@8bd8f84a-1586-434c-a955-64b401c6b1d5 ch=246 read=146950 start_time=2019-12-13T14:39:53Z barcode=BC01 runid=2c9cf7bc05858273f10e7d7ec552fc0bd742dc3e
CTCCTACGAAGGGAGGCAGCAGTGGGGTATTTTCGGCAATGGAAACCCTGACCGAGAGCAACGCCGCGTGAAGGGAAGAAGGTTTTCGGATTGTAGCTTCTGTTATAAAGAACGGCTACAGGAAATGGTAGCCGAGTGACGTACTTTATTAGAAACCACGGCTAACTACGTTAGCAGCCGCGGTAATACGTAGGTGGCAAGCGTTATCCGGAATTATTGGGCGTAAAGAGAGGGCAGGCGGTATGAGCAATTGTGAAGCTTAACTTCGGTAAGCCATAGAAACCAGGCAGCTAGAGTGCAGGAGAGGATCGTGAATTCCATGTGTAGCGGTGAAATGCGTAGATATATGGAGGAACACCAGTGGCGAAGGCGACGATCTGACCTGCAACTGACGCTCCAGTCCCGAAAGCGTGGGGGGCAAATAGGATTAAGATACCTAGTAGTCCACGCCAGCTTCCAGCGGTGAGAGGAGCGCACTAAGTGGCTGGATTAAAGGGATTTCAGTGCTGCAGTTAACGCAATAAGTACTCCGCCTGAGTAGTACGTTCGCAAGAATGAAACTCAAAGGGAGATGGAGGCCCGCACAAGCGGTGGAGCATGGTTTAATTCGAAACAGCGCGAAGAACCTTACCAGGTCTTGACATACTATGTAAAGGCTCAGGATGGAGAGATAGCTATATGAGATACAGGTGGTGCATGGTTGTCGTCAGCTCGTGTCATTGAATGTTGGGTTAAGTCCCTGCTTGAGCGCAACCATATCGTTAGTTACCATCGGTAAGTTGGGGACTCTAGCGAGACTGCCAGTGACAAGCTGGAGGAAGGCGGGGATGACGTCAAATCATCATGCCCCTTATGACCTGGGCTACACGTGCTACAATGGATGTGGTGCAGGAAGCGAAGCCGCGAGTGAAACAAAACCCCATAAAACCATTCTCAGTTCGGATTGTAGTCTGCAACTACATGAAGTTGGAATCATAGTAATCGCGAATCAGCATGTCGCGGTGAATACGTTCTCGGGCCTGTACACCGCCCGTCACACCACGAGTTATTAACACCGAAGCCGGTGGCCTAACCGCAAGAGGAAGGAGCTGTCTAAGGTGGGATTGATGATTGGGGGTGAAGTCGTAACAAAGGTAACCGG
+
/00/.//0++*/-'(,.3/0.-)&,/**(*+-2,3:4-;--.'--)8.(*+0.,,()'+++-+07477741..2)0,)-,+.,7850*1'9)(*&*/19131/,()+*(&)/()+)&./.0*/-**.((*+8-,,,,,7830/-0/.+0/-&*+(14-.,/-/19291/*-30-//&14/10,.0//173544876:/78.073;32.,*-)()+(0*79:97+2/*'(*&-+,./+:04)$%#%&(/-/4/,+%'(&&'%0()2,82934;69;240*,7219&46.-,,,,+&+,10.*1*-+08451*.+&3+6.8576541-0//6222;300++-*)1555,//-*0-,3048:2343741/508110/-,-2()&1)*(&&',&*+6/2211./,94)%(++)+-23097***.:30(/)(+-0+*,865:/,-7)1056-///1(''+()'))+%+-''((,+&+((,(*.+)&'$&#((&%&%,0,('($--)(*(()+)+/1164:396768700)**.-47,0:7-+*)'),,-+,/7,)4,*0961169-/058*/+)'&')(+%+*/8/(*(++5/032047-..,0050;905495-)3))'(+*+*+*(+-,))(*.91100-4102997543,.(--74*2258-+.*.31/,,*321/---1067625,,//22123--/8;556:0/1121*%(*,/2666(1)*.2292;07726461.94+)+)*)),)*+12616&,*00334+(.&'-3498&-0.5./9/9;126342&-,(*+-1556911.,,+07135710/.+-+41084)-39973245</--3;968)98/*,6/..45<228664/.+.,/4;:7;8;77;8..),.)***-)',.-+2++08.,)%(('2-'(9;7*6/5,**-773,*,2066803464+.(6())/032/01*))'%,-//.4+,00-./.1&&%%%&%'*$'-/769--/00754'2'4-&&1+*--18420&(.,.+(**(+39310,',413356//,-,*5**./01/42((3%27075&/0/&)24708/5)&*(1).,(+/0898802/2-26./5...//308./22)+)+*(+6/-3816:2*8/;;:987
@9796f4dd-e4f8-418d-9031-ca5c56a53e30 ch=210 read=93697 start_time=2019-12-13T14:39:43Z barcode=BC01 runid=2c9cf7bc05858273f10e7d7ec552fc0bd742dc3e
CTCTACGGGAGGCGGCAGTAGGGAATTTCGGCAATGGGGAAACCCTGACCGAGCAACGCCGCGTGAAGGTTTTCAGTTGCTTAAACTTCTGTTATAAAAGGAAGAACGGCGGCTGAAATGTAATTTGTGGCCGGTGACGTACTTTATTAAGCCACGGCTAACTACGTGCCAGCAGCCGCGGTAATACGTAGGTGGCAAGCGTTATCGGGAGATTATTGGGCGTAAAGAGGAGCAGGCGGCAGCAAAGGGTCTGTGGTGAAAGCCTGAAGCAACTTCAGTAAGCCATAGAAACCGGAGCAGCTAGAGGGGTGCAGGAGAGGATCGTGGAATTCCATGTAGCGGTGAAATGCGTAGATATATGGAGGAACACCAGTGGCGAAGGCGACGATCTGGCCTGCAACTGACGCTCAGTCCCAGCGTGGGGAGCAAGCGGATTAAATTTCATGCGCCGTAACGATGAGTACTTACTAAGTGTTGGATGTCAAAGTTCAGTGCTGCAGTTAACGCAATAAAGTACTCCGCGCCACCAGGTAGTACACGTTCGCAGAATGAAACTCAAAGGTGACGGGGGCCCGCACAAGCGGTGGGGCATGTGGTTTTAATTCCGAGCAACGCGAAGAACCTTACCGGAATCTTGACATACTCATAAAGGCTCCAGAGATGGAAGTAGCTATATGAGATACAGGTGGTGCATATGGTTGTCGTCAGCTCGTGTCGTGAGATGTTGGGTTAAGTCCCGCAACGAGCGCAACCCTTATCGTTAGTTACCATCATTTAAGTTTAAGGGACTCTAGCGAGACTGCCAGTGACAAGCTGGAGGAAGGCGGATGACGTCAAATCATCATGCCCCTTATGACCTGGAGCTACGTGCTACAATGGATGGTTTGAGAGGAAGCCGAAGCCGCGAGGTGAAAACAAAGCCCATAAACCATTACCAGTTCAGGATTGTAGTCTGCAACTCGACTACATGAAGTTGGAATCGCTAGTAATCGCGAATCAGCATGTCGCGGTGAATACGTTCTCGGGCCTTGTACACACCGCCCGTCACACCACGAGAGTTGATAACGCAGAAGCCGGTGGCCTAACCGCAAGGAAGGAACATCTAGGTGGGATTGATGATTGGGGTAAGTCGTAACAAAGGTAACCGG
+
)+.+,-.77),./')-&'/&',)(&-490/8/*2..1(''*(/4(%(&/5011225639;520%''&(-0:50.$()+(%$#52-070420/10//62**..*(2.+',+1,(&&'.3/-()**-(&&%(*-',(*,/((),-4.,.'*&%&+()---06844343668/*./.).-&'***+2,0079203119/68*-659546&-+$'$)(+13378655:5.*&-.%)''-03674'.,,-'+06-1--,-,+'(++(371./+#&'/*-31-2348%.2**)*-3406'-%&)-+--+(('./-+./(04--,/7568(5('0&2(,,&&&$%(+./,++17*+-:9619574&)..(+(')*+.0.34181((*()%)%'*./00262939998323++)**,465/'&(+012441*&),-(%%,+$)&&&&(+**&*)+(+..0.)()*,+*)*)('%&(-.1*-.4:2:4:3871/(+0;9*3510-01-408/3+%',0.,)*),+.133*+)-4+0+)%$-)*,/.*,,/6:/-+,1/27(47*-8--)(%1((+2693+06**+.0/004130.,,(*+-*+.70<<2/361,*')*,12623,.4,/75190/1;',%$'*4945532-1++%')4.032/7))*-/091/'%%$%((+,111/-,,+*3002+,4..31.(()*-6+-48894455668666(6,./232/8-*..327*..:/+.-.2****&**11;5072343-5.--;346043-/32*&,21&(,.85.4644.111-245577:045/223-+,,80+1,,/07235466795343960339713'650('-*///54-00'*)*+,)+.0(,-.757:8,2(&%%($&$*()+&**),1&,*%,((+//,+/+''/46&10)'&'++',(.)%'/+.0;1%.0'-+),002200---,/8678645566/7..2939989955'02.3.//:67;8:0010077414+2533:312/43/-4*7897180103-/,01/046,,-5.-.2+.,,-)++5++,166(3%&+*+,54))*)'))/02/,./+-/-0),)++%(*/*(+(*5:757//00/12((-,').(*+--,/+.9.*5,.758*8
@64f71c64-a3e4-4ba2-bf4d-ffe1ed2c577a ch=467 read=89146 start_time=2019-12-13T14:39:42Z barcode=BC01 runid=2c9cf7bc05858273f10e7d7ec552fc0bd742dc3e
CTCCTACGGGAGGCAGCGAGTGGGAATATTGCACAATGGGCGCAAACCTGATGCTGCCATGCCGCGTGTATGAAGAAGGCCTTCGGGTTGTAAAGTACTTTCAGCGGCGGGGAGGAAGGGTAAAAGTTAATACCTTTGCTCGGCGTTACCCGCAGAAGAAACACCGGCTAACTTTCCGTGCCAGCAGCCGCGGTAATACGGAGGGTGCAAGCGTTAATCGGAATTACTGGGCGTAAAAGCGCACGCAGGCGGTTTGTTAAGTCCAGATGTGAAATCCCCGGGCTCCAGCCTGGGAACTGCATCTGATACTGGCAAACTTGAGTCTCGTAGAGGGGTAAATTCCAGGTGTAGCGGTGAAATGCGTAGAGATCTGGAGAATACCGGTGGCGAAGGCGGCCCCCCCTGGACGAAGACTGACGCTCAGGTGCGAAAGCGTGGGGAGCAAACAGGATTGAATGCCCTGGTAGTCCCGCGCCGTAAACGATGACTTGGAGGTTGTGCCCCGCTTGAGGCGTGGCTTCCGGAGCCGCGTTAAGTCGACCGCCTGGGGTGGCCGCGGGTTAAAAACTCAAATGAATTGACGGGGGCCCGCACAAGCGGTGGGACATGTGGTTTAATTGTTGCTTGCAGAAGAACCTTACCTGGTCTTGACGGCATCACGGAAGTTTTAGAGATGAGAATGTGCCTTCGGGAACCGTGGAGACCAGGTGCTGCATGGCTGTCGTCAGCTCGTGTTGTGAAATGTTGGGTTAAGTCCTGCAGCAGGCGCAACCCTTATCCTTTGTTGCCAGCGGTCCGGCCGGGAACTCAAAGGGGCGCAGTGATAAACTGGAGGAAGGTGGGGATGACGTCAAGTCATCATGGCCCTTGATAGGGCTACGTGCTGACTGGCGCATACAAAGAAGCGACCTCGCGAGCAAGCGGACCTCATAAAGTGCGTCGTAGTCGGATTGGAGTCTGCAGCTCGACTCCATGAAGTCGGAATCGCTAGTAATCGTGGATCAGAATGCCACGGTGAATACGTTCCCGGGCCTTGTACACACCTTACGTCACACCATGGGAGTGGGTTGCAAAAGAAGTAGGTAGCTTAACCTTCGGGAGGGCGCTTACCACTTTGTGATTCACTTGGCTGGGGTGAAGTCGTAACAGGTAACCGG
+
-+3+%&(+35-050266&&()-+*).,*4,-.234;970&&),58-47-0.,)&%$%)447:77987453448.+1--619778'335;576:1',)*00,,,-+*1027:-)/.,.-/''+;8**18/7/).))*(%&(()%/0,;+,9007+*0+%-,))+5,)**%%$)+4218-046;212/+1125/6,0.*,0,0-)-(*+43.+,-21.3,-,11/20...4:954529:0*+),).,0)04-+.245-6/5/,+6+()++')&)3/-.13,-25*(,('/092554-*/++,221101111407008&.++,+-/23740*(',0/1,/(8+00-,3:3/+**)6-.-094/.:8920/-.033;10-(*..04*7-4++,,5,5-14212861+.08/.*,*)%.)*+++//0).0/.0)+*()*-5097+(.08;7:%92,2*(-7008;0-/4766,91(%**58879;70/**'&&'++.'/0,64890;8,),/,,*993.-2+(&'))+.'&'%$'('003/45579;462+,,+&$'(,+-.(,**'/345.325,822/00301/4-+69,49+&,),//3627212*)()+*(+,-46/01+'(.()()*+()/,),4:97945;7687513*%&)+,034&*)/+8-.86-'')*-16632965968;7.8)-64:5:674*&'--)%+-1680-+%*%&'(&.1581-.//868.:..-1016/24:4985:5603522/+*)+*-58/-/'161/6000++7,*/9./4),*/1253-6461;:+8/6;8;/--.'+&/),---./***+-213.2/29344-0'1)*+23111.56689042-6/'%$&%$&*,01.+-&')+(&$&(.135667252/)&))(,288364++*(',0.%'(5*--*,&&+3./0443335876.7'*(5,.('(*)'*)%(+,5/*146002.-,**.01-..410+)*+*1*+,:9:247+*-++*+(%(,5//.9019409122(1/2-++*--.+)&*%$$%(*,965349587:4)*+-312:,-/:3)&*.(**-1/,,)+)4*:;:;:5<0,/6.2/040/41'.142/158973,)+),&/00583+0/-+*+0//'+'&*)045:.3
@fed0532d-b0c0-4f78-a2ea-dc281c1fc9b3 ch=267 read=101489 start_time=2019-12-13T14:39:32Z barcode=BC01 runid=2c9cf7bc05858273f10e7d7ec552fc0bd742dc3e
TTGGTATGCTTCGTTCAGTTACGTATTGCTGGTGCTGAAGAGTTGTCGGTGTCTTTATTAGGTAACCTGCTTTTATTAACCTATCTTCCGGTTACCTTGTTACGACTTCACCCCAGTCATGAATCACAAAGTGGTAAGCGCCTCCCGAAGGTTAAGCTGCTTCTTTTGCAGCCACTCCCATGGTGGCGAGCGGGCGGTGTGTACAGGCCGAAGTCACCGTGGCATTCTGATCCACGATTACTAGCGATTCGACTTCGCCAGGTCGAGTTGCGAATCAATCCGGACTGACGCGCTTTATGAGGTCCGCTGCTCTCGCGAGTCGCTTCTCTTTAATAACCATTGTAGCGCGATAGCCCTGGTCATGGGGCCATGATGACTTGACGTCATCCCCACCTTCCTCCAGTTTGCTCCACTGGCAGTCTCCTTTGAGTTCCCGGCCGGTGCTGGCGGCAGGATAAAGGTTGCGCTGTTGCGGGACTTAACCCAACATTTCACAACGCGAGCTGACGACAGCCATGCAGCACCTGTCTCACGGTCCCCGAAGGCACATTCTCATCTCTGAAAACTTCCGTGGATGTCAAGACCAGGCGGGTTGCTGGCGTTGCATCAAATTAAAGCCCACATGCTCCACCACTTGATACCCGGCCCGATAAATTCCGTTTGGGTTTTGTAACCTTTGCGGCCCGTACTCCCGAGCGGTCGACTTAACGCGTTAAACTCCGGGCTTCCGCACTCCAAGGGCGCCTCAGTCGGCATCGTTTTGGCGTGGACTACCCGGGGTATCCGTCATGTTTGCTCCCCGCTCTGGCACCGAGCGATGATCTTCGTCCAGGGGCCGCCTTCGCCACCGGTATTTCATCCGGATCTCCGCATTTCACCGCTACACCCGCCAGATTCCTGCCTCTACGGACTTCGGCTTTGCCCGGTATCAGATGCAGTTCCCAGGTTGAGCCCGAGTTTCACATCTGACTTAACAAACCGCCTGCGTGCGCTTGCGCGCCAGTAATTCCGATTAACGCTTGCACCCTCCGTATTACCGCGGCTGCACGGCGCGGGTTAACCGGTGCTTCTTCTGCGGTAGATCAATGAGCAAAGGTATTAACTTTACTTGCTCCTCCCGCTGAAAGTACTTTACAACCCAGGCCTTCTTCGCACGCGGCATAGCATCAGGCTTACGCCCATTGATACTGCCAATATTCCCCACTGCGCTCCCGTATGGGAG
+
##/0-..*25;75569*,.0..1536:454567031,++&'&394467;978.46/&+)%-0-29,5+('*((%#%$)++.,+0038,'.&4(+1/40-21&&+,25867,9:-+/77.001:86253;8111421/-+*0311*-,063624--&))%,4;21:9.182%.0'*--:6/08..-&&'&)-'511,10043-'1+0.0.()'&(+,6744/7////400130.*,-4,9+(**+.00573)(*1.5.(-%)())2-,0-+.)))**/-,-)3./1-+*.)-%,.13-.-.+..12%&%#%.-23//*&+-1/13311//3%%%&&'),)1**+/0/*)(')&(*5++08990813207500,,//,2.3,-,/06870/2)$,),1-,''+&(+2/'(*3(#$'&++&222-2%%)(*024669--+*$-&'%**,1..415(5,3:2'/.--+*&'))-.&%*-*)*0+/(,*))%201:+*)*2**%'(+-,587895.-,6.*7,1.21017+-/7//+,20.-$'&*-1//.--+48878796442+,35-.0810236;88*7776558:41..)1*++*+.*'(--9(./44,*()++1)&..,(,-..887-,7,%''%%%)%(&$'%'&$$((**)()($%).'(,-.74'&&'-.)+,'(,+-8.*)7-.+0)%%#&-+:874/('-.9-/01112'%)(2)+(%$%$''%'%((,%4*')&-2472*%''',(*&,,)0,*%-)76:::50*'-,(&./-,''($#+,%*(7:/*815*)'&''($$$%#'%'%('(%(%$()--3113''3;;.3865342113+*3%,''&/6))$'*&'(%(++)%()*1;7101:121,,&.1+%(&+,444*&$$'*(5452+1(*)*)'*'()&$'&'%$'*.//34644386<0&%)+1+6-).04.+(--/(+(-./1,-.+,,6/33:99;582//0/0064.3+')()',-**1365<3,+-04.1,(&&%$&%.641261241:16;23.5(%%'$(+/-,--,('('$2+366...2.4;:745.4,&&(()./--0-487,+2,1161.+05/((&&'(1/5+65,)0.*-,').*2012+-.709.&(327070/40)*'-)3/+)%&%$&&-.'687.5'.+59,*-3+)-)***+&-+323,855)$&%%)'*)+1))2*&&+&)$
@298f8c45-f1a5-4722-a2a5-27e4de01c377 ch=444 read=193973 start_time=2019-12-13T14:39:24Z barcode=BC01 runid=2c9cf7bc05858273f10e7d7ec552fc0bd742dc3e
CTCCTACGGGGAGCAGCAGTAAGAATATTGCACAATGGGCGCAAGCCACAGTGCAACCATACCGCGTGTATAGAAGAAACCCTTACAGTTGTAAAGTACTTTCTGGCGGGGGAGGAAGGGAGTAAGTTAATACCTTTGCTCATTGACTGTGCCACCAGAAGAAGCCTCAACTAACTCGTGCCAGCAGCCGCGGTAATACGGAGAGGTGCAAGCGTTAATCAGTTGGGCATGAAGCACACAGGCGGTTGTTAAGTCAGATGTGAAATCCCGGGTAACCTGGGAACTGCATCTGATACTGGCAAGCAGAGTCTCTGGCCAGAGGGTAGAATTCCAGGTGCTTAGCGAAGTGAAATGCGTGAGATCTGGAGGAATACCGGTGGCGAGGCCCCACGGACAGACCCGGCGCTCAGGTGCGAAAAGCGTGGGGAGCAAACAGGATTAGATACCCTGGTGAGTCCGCCGTAAACGATATCGACTTGGAGGTTGCCCATGAGGCGTGGCTTCCCGAGCCTAACGCGTTAAGTCGACCGCCTGGGGAGTACGGCCGCAAGGCTAAACTCAAATGAATTGACGGGGCCCGCACAAGCGGTAAGGCATGTGGTTTAATTCGATGCAACGCGAAGAACCTGGTCTTGACATCACGGAAGTTTTCAGAGATGAGTATGTGCCTTCAGGAACCGTGAGACAGGTGCTGCATGGCTAATAAAATCAGCTCGTGTTGTGAAATGTTGAAGTCCCTGGCGCAGGCACCAGCCCTTATCGCTGTTGCCAGCGGTCGGCCGGAACTCAAAGGGAGACTGCCAGTGATAAACTGGAGGGAAGGTGGGGATGACGTCAGAGTCATCGCCAAGCACTACGACCAGGGCTACGTGCTACAATGGCGCATACAAAGAAGCGACCTCGCGAGAGAGCAAGCGGACCTCATAAAGTGCGTCGTAGTCAGTTGGGTCTGCAACTCCGACTCCATGAAGTCGGAATCGCTAGTAATCGTGGATCAGGGGTGCCACGGTGAATACGTTCCAGGCCTTGTACACCGCCGTCACACCATGGAGTGGGTTGCAAAAGAAGTAGGTAGCAACAGCTGGGAGGGGCGCTTACCACTTTGTGATTCATGGCTGGGGTAGAAGTCGTAACAAGGTGGG
+
/)5)&'4((*'$**,&***,..)(,+(,.+--57;86930-0.3*05&'*&*'./'155:+8934132622.*-.&,/'..%(%$%$)).$&)37141.33/,),,-+244*()+*)',+'(*+1))-/,)*,(**''546,4*($'%%&#'*&*&''2/#*($&%$%)&%%3*,-7-33351141.02(,&++--,+.-/,+*.305610.0-:.7/.+(&*+()+'#%$'&$%$%%((466/457)3,-))*1&225552151)22-*,'$('/216;.2-.:+,+,,644544418210'+%'&)-./-('*)'$&&''%('.'2)/-,,/5--,2)(()&(()(((*+'(+')&&(()348/-.**())*.3632,'&$)&)+-*#%&)*/+*,.%&&)+,/02)*0156)*-.)-.010.1()')/1--(14-//-,1468;')16-*&%&+&$%%&'(.*(*++')*)(,,.11//..('13-$''(,40+-07656.)''',,-*'**+,2.6.*)*,*(.*+59-/&/+&(*+6/649/200+,)%-0/-/05:50-+)0***++.3-,.)%('(+-,0',-(&)',-/-+*2,73.417020413-)*&,+,7+-+*('%+02284242,/)+)4(/-.8972(('((0,)%)&0-303,6++%43/0*'%+))))-,-25899553+.('$+()-16-*,(*-1766555..--32+)--&+*'()3)*0.-'&&()+&-%$#'')+/-02#$*$(2++:-*,/6-/,230171877558--52-/149:69*+,--34<77213(**-(-.42116---/36773-&')+/397(.'+'&(#'%(+,1131-56*('('+*,%'*-36/1//132.2)+)$('))/*/628-4.+)((&')02031:6887522173'-(/02312//.1$,(/,0+,.2881:00/2/-1210')%+)*..&0')+,033-.00523.38886)*)',*0037)+)0/-)/+%+,2-:*&-',)'(%&%&&+3-13*-56756;7973'&(*375:0./8-'%*(&'%+**,$,'*+*&&&',.(,.0/.'(*'&),'+193..025:7899:98888)&'(+,*,02/1-/-(-)*'5/
@47c38847-5f02-4132-896f-d5807d447815 ch=183 read=235916 start_time=2019-12-13T14:39:23Z barcode=BC01 runid=2c9cf7bc05858273f10e7d7ec552fc0bd742dc3e
CTCCTACGGGAGCAGCAGTGGGGAATATTGCACAATGGGCGCAGTTCTCACAACCATGCCGCGGCAGAAAAAAAGAAGGCCTTCGGGTTGTAAAGAATACTTTCAGCGGGGAGGAAGGGGAATGCGAGTTAATACCTTTGCTCAATGACGTTACCGCAGAGACTTCAGCTAATTCGTGCCAGCAGCCGCGGTAATACGGAGGTGCAAGCGTTAATCAGGTGCTGGGCGTAAAGCGCGGCACCGGGTTTTGTTAGATATGTGAAATCCCGGGCTTAACCGCAGAGACTGCATCTGGATACAGGCGAAGCTTGAGTCTCGTAGGGTAGAATTCCAGGTGTAGCGGTGGTGCGTAGAGATCTGGAGGAATACCGGTGGCGAGCGGCCCTGGACGAAGACTGACTGAGTGCGAAAGCGTGGGAGCAAACGAGTTAGATACCCTGGTCCACGCCGTAAACGATGTCGACTTGGAGGTTGTGCCCTTGTGAGGCGTGGCTTCGGAGCTAACGCGTTAAGTCGACCGTACCAGAATTACACGGCCGCAAGGTTAAAACTCAAATGAATGAATTGACGGGGGCCCGCACAGGCGGTGGGCATGTGGTTTAATTCGATGCAACGCGAAGAACCTTACCTGGTCTTGACATCCACGGGAAGTTTTCAGAGATGAGAATGTGCCTTCACCGGGAACCGTGAGACAGAGTGCTACATAACAATCGTCAGCTCGTGTTGTGAAATGTTGGGTTAAGTCGCAACGGCCTGTATCCTTTGTTGCCAGCGGTCCGGCCGGGAACTCAAAGGGAGACTGCCAGTGATAAACTGGAGGAAGGTGGGGATGACGTCAAGTCATCGCCTGGCCCTTACGACCAGGGCTACACACGTGCTACAATGGCGCATACAAAGAGAAGCGACCTCGCGAGCAAACGGACCTCATAAAGTGCGTCGTAGTCCGGATTGGAGTCTGCAACTCGGCTCATGAAGTCGGAATCGCTGGTAATCGTGGATCAAATGCCTGCGGTGGACGGTTCTTGAGCCTTATACACCGCCAAATCACGGCATAGAGGTGGGTTTACGCAAAAAAGTGAGTAGCTTAACCTTCAGGAGAAATTTATTTCCACCCCTGGTGATTCATGACTGGGGTGAAATCGTAACAAGGTAACCCACGG
+
+,,2-,1/4/)&&../--1*-/.+43072.-/00922876-3+(-1(*(#$%%(,.310+./*%$%%)0--.,)&*0)/,5261'877;.449+((0-,,162/()*')4**-+--,..)&(('(&&&'1/2.022.4.+-//++--.3313+.,%)+****(&'%&$&'(%'&('.,/-,,.,-08/6/0(.'((5*0(),+428588435/4.1'-$*')*;<9:8956.))+.*)(&+''/+*.9+/6/,*),'('&#,,++.5*-*)))+1634%.'''()34.0110112)'$$$)'&$'&$$%&(&*,00531+,)(&*&2'5+00$02/.+%+-/811,('-/23/-*+)(&+,,1-16./6.-74.5.,,((%22:+*4624-+0*+,/.+,&((334.),+(()3288/)(-57%2)'+)4,.35/69*%)&'(414458,,0:;9///./84-)('0*33.6/-.187(%&'())**548195484+1.,1+,7645/415,/0-*-0+)'&%&())*(&(('*'3,.+.-',+.6-+.+*+8.40+&%&'-,70916725;9+.84,+-0(&'(.3252--22.(+3271(1,5/..///8.//8348241/.-,*+-('(*-/.*++-46.***)+'.+-5:,.,+,,.:210/3117780-1)%(,(211326272*--)('%),+,,(./+-)'%+-559/.---556182-.4427--,;/0+0.,''(*(0-(1.*+'$$&'*5+,85./523;666595/.+--)&+&5+-47.6,-1('--78754-----12<7776/((+&/.522:;447689886*(*-25:7'-#%)1/5.,.-.125;.742.0-.++'-.0343..-/,,///2*+),03-)*'++&)((*1,0.0--.-/:(,*)(((*//83;60267+,,'**..,+/7*-5,+()*,-7873565,6110(,*-,*+4-/.556573()/,1./1;:;899*)1.),*%&**,,0(&%(&#&%&'&&)2),'&$%&&*/+10)*)))''&$&&,))&&$((421;(),455+1.,+'*'&&'*&&%$&(.-15/'2-,',+*-40',3(,)',(('&'('*,.6980/./+(('%.)'(-&'*57774.1,-3:7:+',11
@f504881e-bcc0-463e-8964-1c18d8f2de81 ch=303 read=201401 start_time=2019-12-13T14:39:16Z barcode=BC01 runid=2c9cf7bc05858273f10e7d7ec552fc0bd742dc3e
CTCCTACGGGAGGCAGCAATGAGGCTGCGGCAATGGGGGGGGAAACCCTGACCGAACGCCGCGTGGCAGAGAAGGTTTTCAGTTGTAAACTTCTGTTATAAAGGAAAGAACGGCGGCTACAGGAAATGGTAGCCAGTGACGGCTGCTATTAAGAAGCCACGGCTAACTACGTGCCAGCAGCCGCGCGGTAATACGTAGGTGGCAAGCGTTATCCGGAGATTGTGGGCGTAAAGAGGGCAGGCGGCAGCGAAGGGTCTGTGGTGAAAATACCAGGCTGCTCGGTAAGCCGCAGAAACCAGGCAGCTAGAGTGCAGGAGAGGATCGTGGAATTCCATGTGGCGGTGAAATGCGTAGATATGGAGGAACACCAGTGGCGAAGGCGATCTGGCCTGCAACTGACGCTCAGTCAGCGTGGGGAGCAAATAAGTTAGATACCCTAGTAGTCCACGCCGTAAACGTGGAAATTAAGTGTTGGATGTCAAAGTTCAGTGCTGCAGTTAGCGCAATAAGTACTCCGCCAGTACGTTCGCAAGAATGAAACTCAAAGGAATTGACGGGGGCCCGCACAAGCGGTGGGCATGTGGTTTGATTCGAAGCAACGCGAAGAACCTTACCAGGATGTTGACATACTCATAAAGGCTCCAGAGATGGAGAGAGATAGCTATATGAGATACAGGTGGTGCATGGTTGCCGTCAGCTCGTGTCGTGAGATGTTGGGTTAGAGATCCTGAAGCGCAACCCTTATCGTTAGTTACCATCATTAAGTTGGGGACTCTATGGCGAGGACTGCCCGTGACGCAAGCTGGAGAAGGCGGGGATGACGTCTATCAAAAAATGTGCCTTATGACCTGGGCTACGTGCTACAATGGATGGTGCAAGGAGAAGCGAAGCCGCGAGGTGAAGCAAAACATAAAACCATTCTCAGTTCCGGATTGTAGTCTGCAACTCGACTACATGAAGTTGGAATCGCTTAGTAATCGCGAATCAGCATGTCGCGGTGAATACGTTCTTTCGGGCATACACCGCCCGTCACACCACGAGAGTTGATAACGCAGAAGCCGGTGGCCTAACCGCAAGGAAAGGGCTGTCTAAAGGGGCGGTGAGGTTGATTGGGGTGAAGTCGTAACAGGTAACCGGAAGATAGAGCGATGAGCAAGTGAGTTAGCACAAAGACGACAACTTTCTTCGAAGCACCAGCAATACGTGAAAAAAAAGA
+
0520),/+89-.3--0,2('%%%%$$%$&'*).-*(('*-.((-*-7(*-33.-*&)(,.,+.+.('$%*%)))3-94.3+,0--+69.,-+/15,9+(-9,-/,-+(188+0--01345332-52-,-+++4-&'(*()*'$(%+/*-/1)%+)'250223002420/0/139;-+*))11-.&&'&-0.,)//0.21/26545677684/6,/,$($,'$.)59;986;)((/21--39:4;7234/.-/42/04:5586+21/''%('&)0-+%%(+&0//-(05%(()-6402&325)(+-*))*+--%02(),/83485885-5,5-8-,,*()+,422520)''/../77351//31*4..67+574<.-.*,1--(+'+0.249764+.,-.45562*3400/003.23,(+-3362'&*&1()/388<.++.//2.36)+0295:;;88010&('&),,-,/+600*+,,68293*+643466656658762*//.12/.+'(*1305**))+10218;9881')270.07-./8+-)*(-+10768.*57//70,-*0/2244:83-**051.-3/8-%*/2+',+$(11234--1**/+,,1-05$-(,0*-'(+9841,--..06,))+,.()),,-/41.,*)'&,-%33245366525335216138:787:9869132022%0/.13467968865550,6&0414,)((&,,&$&()+,/./&67/+4.11.2/--/81189;65/;/6-12-46'(),.,(()*'&'&)43300)(*((''$)1.,-.47-,-,.841;;,645552*)'*(%-16/,+''0*/0*102*((&'--&&&())1399189988:89675521&-)'*'&).*0,,162,,)0+,)++$)/5-(.%&*+.-**-06789.4549(7+-2./034795161(,()&())&,*+-4.-5250.//-,)*%'&+*/-.,3+-,--1-32366695).*+./*13//6,/,,,(''&$$*,+-02+5,.04-0.2.++*-++--/,,-45625,*//%0.7.+'(*&%(++.,-,./4/7,)(%%(&+)),1-)15.(-&%&&*)+++,.0(+3.***/++,2733.))-.3:9;9638*.3/++,,+&)+**2&&$&'%)+)&$'%+.5)%'&&'-(&)/3826;9(**''-.8-2329100-,*$$*26//+#%
@a31c4365-60cd-4239-83b7-1f5ec70df773 ch=444 read=193935 start_time=2019-12-13T14:39:07Z barcode=BC01 runid=2c9cf7bc05858273f10e7d7ec552fc0bd742dc3e
TTGGTAGCCGCCCGTTCCAGTTACATGTGCTTTTCTGTTGGTGCTGATATTGCTCCTACGGAGGCAGCAGTGGGGAATGTGCAATGGAGGCTTAGGCCTGATGCAGCCATACGCGTGTTATGAAAGGCAGGTTGTAAAAAGTACTTTCAGCGGGGAGGAAGGGTAAAGTTAATACCTTTGCTCATTGACGTTACCCGCAGAAGAAAGCACCAAGCTAACTCCGTGCCAGCAGCCACTTGATAATACGGAGGTGCAAGCGTTAATCGGAATTACTGGGCATAAAGCGCATGCGAGCTGTTAAGTCAGATGTGAAATCCCGGGCTCAACCTGGGAGCTGCATCTGATACTGGCAACGAGTCTCGTAGAGGGGTAGAATTCCGGTGTAGCGGTGAAATGCGTAGAATCTGGAGGAATACCGGTGGCGAAGGCGGCCCCCTGGACGAACTGACGCTCAGGTGCAGCTGACAAGGAGCAAACAGGATTAATTCCTGGTAGTCGCCGTAAACGATGTCGACTTGGAGGTTGTGCCCAGCAGGGCGTGGCTTCGGGCTAACGCGTTAAGTCGGCCGCCTGAAATTACGGCCGCAAGGTTAAAACTCAAATGAATTGACGGGGCCGCAGGCAGTGGAGCGTAATGGTTTAGTCGATGCAACGCGAAAGAGCCTTACTGATGTGACATCCACGGAGTTTTCAGAGATGAGATGTGCCCAGGAACCGTGAGACAGGTGCTGCATGAAAACGTCGTCGCTCGTGTTGTGAAATGCGGGTTAAGTCCGCAACGAGCACAACCATATCCTTTGTTGCCAGCGGGTCCGGCGGGAGACTCCAGCTACCAGTGATAAACTGGAGGAAGATTGGGGTGACGTCAAGTCATCCTTGTGCCACGACCAGGGCTACACACGTGCTACAATGGCGCATGCAAGAGAGCGACCTCGCGAAACAGCGGACCTCGCAAAGTGCGTCGTAGTCCAGTTGGAGTCTGCAACTCGACTCCATGAAGTCGGAATCGCTAATGTCGTGGATCAGAATGCCACGGTGAATACGTTCCCGGGCCTTGTACACACCGCCCGTCACACCATGGGAGTGGTTGCAAAAGAAGTAGGTAGCTTAACGCTGGAGGCGCTTGCTGTGATTTATTGACGCTGGGGTGAAGTCGTAACAAGGTAACCGG
+
#$(/+++/(%&&*'1:2,*+2-'+%/&+%''&(.(0-4///,-.0.,.*.2-.-01,,/-2*,2/0)50/1+5:--3../-//1.0-&)&('''&*-'%'$+(+1/5822%+))(+%*,,-,-*,)(($**,*&)+461.%,()*:9.,..,69)'+,..0/('(53,,711-*.*.2/.6671433-4625/-7*(-*'+,(,..&)+-(++(-///0000,0)-%&+6+05/**)(+*0.**+0./,.0*048924418.9/0)3/*.1,./76-.'*+01*0366878'&--(*..'+)/0//431)$..*(40+'-14502+604020)$()**+3310,0'*),00.)/-,-,0,.00/*(/3.0+,,,,+,-*((3***-.05534;6/-.--4+*-03590),*,/,,07(/0085&'2(1,.-1695+*29620,+*/,+*&''+'3-.%)'))&))+)*-/%)*64/,,*-$5&'%%$*'&'+'$%$'%(+))+410,(+0.4+*+0.1//01-4/..25-)(+(*/+**(+///31)-()*26233*,.1-**-*&())0-('(*+*,+,*--/+1.5,4243<:6318-70../41818918610,$&&*54'3427-.1041-/224:9%.2...1344'0((,.2)'&(4,6,+-++&,&(()'*44(%&)*))*4;/0*++,,*+)'$*(&#&$$%*2/558(0)+*,0')%)(--+0)'++45*(&*))+*(*,/16030-*)/4**)'(/+.-,0+(/,+,/22+)-)%*,+-2(,./2//87203+,)''+.5'(.&+%%&,)&%(.-4('%&$$*,(-01236<:::;/,3*(&'%/'2683+-.3245,(,-0/43$($$$%,/%(+/0:5++*++,.''&(()./*(((2*,75343/%++*'(%'''--148833/)%')*)03977665*)04)-656*21%+%&('+$-(41(&')-,*,0(,-1+,-.03120../.1)+0)*711,-0++.0-33;766'*'+)*((&)(+(()-6571461//&,'-+)-'+)+,++/8+47)(0.&()-40.(-+)(*,3(7.0092)&))&)((((&$&$$.((((+'*&&')')+*').+1551.%$)(,+-*+.,,1--/+0++-7888666,2*,102.7
@fc433b31-c06c-4d8e-94b5-d6315e1fb8f9 ch=185 read=171021 start_time=2019-12-13T14:39:06Z barcode=BC01 runid=2c9cf7bc05858273f10e7d7ec552fc0bd742dc3e
TGGTATTCCGTTCCCGTTACATGTGCTGGTGCTGGGAAAAGACATGAGTGTCTTTGTGTTAACCCTGGTATGGTGCTGATATTGCTCCTACGGGAGGCAGCAGTAAAGAGATTTTCGGCAATGAAACTGACAGGCAACACCAAATGAAGAAAGTGCCGGATTGTAAACTTCTGTTATAAAGGAAGACAGCGGCCTGCAGAAGTGGCGGTGAGCGATATACTGGCCAGAAGCGCAGCTAACTACGTACCAGCAGCCGCGGTAATACGGCGTGTAGCAAGCGTTATCCAGGTGTGGGCGTAAAAGGGGAGCAGGCGGCAGCGGTCTGTGGTGAAAGCCTGAAGTACTTCAGTAAGCCATAGAAACAGGCAGCTAGAGTGCAGGAGAGGATCAAATTCCATGTGCTTAGCGGTGAAATGCGTAGGTACTGGAGAGGAACACACCAGCCGTGGCGACGATCTGGCCCGCAACGACGCTCCAGTCGAAAGCGTAAAAGAGGGCAAATAGGATTAGGCCTGCTATTAGTGCATAACGTGGTGAGTACTAAGTGTTGAATCAGTTCAGTGCTGCGGTTGCGCAATAGAATTATCCGCCTGAGTAGATACGTTTCGCGGGAATGAAGGCATCAAAGAAAGACTGACGGGGGCCGCACAAGCGGTGGAGCATGGTTCTGAAGCAGCAGGAACCTTACCGGAATATTGACATAAAAACCAGGAAATTGGAGATGGCTATCATGAGATACGGAACTGGTGCATGTTTGTCGTCAGCTCGTGTCGCGAGATCGTGGGTTAAATTACGCGGCAGACGACACTTATCGTGGTACATCATTAAAGTTGGGGACTCCTGGCAGGAACAGTGACAAGCTGGAGGAAAGGCAGGGATGGCGTCAAATCATCATACCCCTTATGGCCTGGGCTACGCACGTGCTACAATGGATGGTGCAGAGGGAAAGCGAAACCGCGGCGAGGTGACAAAACCCACTCAGAAACCATTCTCAGTTGGATTATGATCTGCAACAAAGTGCATGAAGTTGGAATCGCTAGTAATCGCGGTCATGCTCGCCAGTGAATACGTTCTCGGGCCTTATACACACCGCCCGTGCACCACGGAAGTTGATAACGAAGCCGGTGGCTAACGCAAGGAAAGGAGAAACATCTAAAGGTGGGATTGATGGTTAGGTGGAAGTCATGACAAGGTAACCGG
+
$$#%#&$(&',-/($')+%($'')&+)+'%%,-/.+17,&&$$&'%$')(2.26*&*&+''%&&%%%)+,-)-,/27431%.)(),/3+(1-5)'**)'+)()*//)&&%(+1;52*71.1/)%-/'&(&%%''''$$%(%%&&'('*%()%()%*-*1+4.++/0--2:65*++*,46+.*.+',+*.-20.%($+&%((%'$%%'*&&%&&$')'&')*(%%()%))&'#$%(*+/-+))*%1%+41,10-62-+()(,*'$%$$%&'&$%&&,-(*--61-2((1*0%-'992784:4&(*1+&*,0785,6,+))*0((())'(-&'-.*+712,0)&%%$(%%'-/6*1-(('&+1,3),5.)('(''')+/1).*'))-81**''4,75:531.,&(&')*-,++&*1()/-)$('$$%$&(&'%+*,5,++(-*$*++'()+*.58.//.,2026.+-,'+-.+)+***((*+&*)($&)+)42((&/*(*,:1.).+$/'((#$%&&.0(0(&$##%$'*&)'))**))&*)004300*0,)%&()022:30*4/13/4'.)(&)()+8-+%($'$%&*()266+#'(((&,/133;5/(%*+(--*&%)*)(%),*0)%,)'%%%(+)2,-/.&(&#$#%&*%(),24,,'+&(*&&&%%&*+),1'3),*'''$&&'-2)+*(+(-+'%'%$()*(%&%%()+)(()0*+**&&&&'&'*$'%&'*)-3),+))$)''###%$+/)(+2%24%)*.4)2+-/(&**+-00-+)+++3)+(+&#'%(.)(&&'.)$(%&&%&'%%&$%(#$(,,-6/2/-,,7(/5./'()'')//+02.,)%%(./11,))+1/(.+))('))%+04-.%5445668--.675/0'641*+1+,)'.7.2-+-**+%*,-,,./.%0192.4--.2(*,3*)+0&*''+)(+6*1556()')&('&((*%+1.//(&')(+*-1*'+/081-.-*&*.../**)(',,)***))'(&$$$('*'*+),7/6,1/0++*+,00,((%%'')+%&&',.'%%%&((&-**.++4.-*&*&+%&&%&&((*+/8286*+,((%).,.-''()-+)&''%&')+(.6+2/+(&$&*+(),,../6+&)'$))&%'*)(,5(0+1.6..3--%(%,2-).,-+'*('()$&#%%&+)-/164356
@cd73e860-43d2-47d0-a0ab-7b58d8ece40e ch=239 read=148362 start_time=2019-12-13T14:38:36Z barcode=BC01 runid=2c9cf7bc05858273f10e7d7ec552fc0bd742dc3e
TTCATTGCTTCGTTCAGTTACGTATTGCTGGTGCTGAAGAGTTGTCAGTTGTCTTTGTGTTAACCTGCGCGCACATCGCTTCCAGTTACCTTGTTACGGCTTCACCCCAGTCGCAGATCACCAAAGTGGTAAGCGCCCTCGAGTTAAGCTACCTACTTCTTTTACAGCCCTCCCCATGTGAATTGTGACGGAAGGCGTTATTAACACTGCAGGCCCGGGAACGGCGTATTCACCGTGGCATTTCTGATCCCGATTGCTAGCGTTCAGTCGGAAGTTGCCGGAGCCTCAATCGGACTACGACGCACTTTATGAGGTCCGCTTGGTCAGCTATCTTGCTTATGCGCCATTGTAGCACGTGTAGCCTGGTCGTAAGGACCGCGGTAATGACGTCATCCCCACCTTCCTCCAGTTTATCACTGGCAGTCTTTGAGTTTCAGCCGGACCGCGCAGCAGCAAAGGATAAGGGTTGCTCGTTGCGGGACTTAACCACGGTATTTTCCACAACACACGAGCTGACGGCAGCCGGCACCTGTCTCACGGTTCCCGAGCTATTTCTCATCTCTAGAAAACTTCCGTGGATCTCAGACCAGGTATTAAGGTTCTTCGCTTGCACATCAGATTAAACCATACTCCACCGCGTACGGGCCCGTCAATTCATTTGAGTTTTAACGCGGCCCGTATTACTCCCCAGGCAGTCGACTTAACGCGTTAACGGAAGGCCACGCGCCTCAAGGGCCACAACCTCAAGTCGACATCGTTTACGGCGGCTACCAGGATTATCTAATCTGTTTGCTCCCCACGCTTTCGCACCTGGAGCGTCAGTCTTCGTCAGGGGCCGCCAACCCCATACCAGTATTCATCAGATCTCACCGCATTTCACCGCTGCACACTGGAATTCTACCTCTACGGGACTCCGGCGCGAATTATCAGATGCAGTTCAGGTTGGGCCCGGGGATTTCACATCTGACTTAACAAACCGCCTGCATTGCGCTGCGCTGATGAATTCCGATTAACGCTTACCCTCCATTATTACCGCGGCTGCTGTGGCGCAGGTTAGCCAGTTATCTTCTTCTGCGGGTAACGTCCATTGGGCAAAGGTATTAACTTCTCCTTCCTCCCGCTGAAAGTACTTTACAGCCCGAAGGTAGCTACATACGGCGTAAACCTCGGGCTTGCTTGATTGTGCAATATTCCCCTGCGCACTCCCGTAGGAG
+
$&%$'&)--/-,.1.&&-)&))+-/21248:99887)+&('4-,,7&-0%'*5298-.*-++&.-,)+)/,,&)*,&$%%&$&%(5,*4/8/'/,%/./-.20*34.),-//%($*+,-()&%('&++/+&$%'),4+*/''+.4')(++.120./0811463%**)26,),)'&%'&&&'(/(+'+*('+&&&&$'(1,*-0.-$'%'('-3-4.'2,.(*%&'%(*07559:,5/50209/0,-,-7.&%%()%+1,*)'%$%#$*-+-)-*.:'0+12(*+*(/'1).)6-11011,2,/+./5612.+1*)+-),*++-.*)()*)/,4.+#(&(&(*,-5(.*)(&)*%'.'&%&%0,(,,-,'/*'))&+**,*.-&'',13378871582+/35:8918+-/9;:,++'+,-4//0/*(%&*.0/:*-()++/2)'&'&#%&(()+.4;-3/5/6**1)*''(*-104*('12-+-,0)-)%&&$'&+/2(*&'+0++)+'(*(/00/(-.)*)(0*$&()-06654..-.384703*('('$%)-,.3457541.&&/4501192++0//')%)(&*).6,,,-')-,.(..;5250%(*0)*&('-.)(*2)/1++.-*&**/+&-)((''&+)3,17+&+,0/:+,)*.8-/1/;;2('&&')('&&%''&+&*)-+)'%*%,#,+..(+-+2,.-0.013.0&+''')*)#'%+-/556*'('%$##$(,+1.3(-+-+*)).142-7/)*00.00/,(,+(,-(.'*+.)+4.1-/2:5+,,135-&('(-34*()&)*()'&')1320--,20:679*,%*'%$%(('%1..+.0*/.(-0*-1(%)**260.''&-,),'18:3,0303.%)(*$''(,*&.+,*%,/',4&4'00'+-6,)$&'*$&&*.+/40/0104**+''%*739*03/5(')-+%2-++))&./-+),+./0.)+,+.,.5655+1-+---,&+')$$'-&'&-.10.-8,1-+)(-(%.4/,13,0+).,*+,&**2./1*'''((&$&$*+))()6+%+-%$((-0.4:1/-),1--.75541'**%),2/22**&'#(&%'$&'*+25,884/46/*65)*,*$'&%''&#&%),+)'('(%%%$%&#&$%$&''&%#'++'%%&$,.,.)&&%#%%*&%)%*('&(*0-42*&''%&#&&2.&))*,-))
@62be9cb3-d914-4954-a36d-1aee78874c9b ch=221 read=77216 start_time=2019-12-13T14:38:34Z barcode=BC01 runid=2c9cf7bc05858273f10e7d7ec552fc0bd742dc3e
CCGGTTACCTTGTTACGGCTTCACCCCAATCATCAATCCACAGCAGACAGCTCGCCTTGCGGTTAGGCCACCGGCTTCGGGTGTTATCAACTCGTGGTGTGACGGGCGGTGTGTACAAGGCCGAGAACGTATTCACCGCGACATGCTGATTCGCGATTACTGGCGATTCCAACTTCATGTAGTCGAGTTGCAGACTACAATCCGAACTGAGAATACGTTTTTATGGGTTTTGCTTCACCTGTTCCTTCCCTCTGCGCCATTCATTGTAGCACGATGTGTAGCCCAGGTCATAAGGGGCATGATGATTTGACGTCATCCCGCCCTTCCTCAGCTTGTCACTGGCAGTCTCGCTAGAGTCCCCAGCAATGATGGTAACTAACGATAAGGGTTGCGCTCGTTGCGGGACTTAACCAACATCTCGACACGAGCTGACGACAACCATGCACCACCTGTATCTCATATATCTCTCCTCTCTGGAGCCTTTTATGAGTATGTCAAGACCTAGTGGAGTTCTTCGCGTTGCTTCGAATTAAACCACATGCTCCACACTTGTGCGGGCCCCGTCAATTCCTTTGAGTTTTCGTTGTACGAACGTACTACTCAGGCGAATTACTTATTGCGTTAACTGCGGCACTGAACTTTGACATCCAACACTTAAGTACTTTCATCGTTACGGCGTGGTTAAGATATCTAATCCCTATTTGCTCCCCACGCTTTCCGGGACTGAGCGTCAGTTGCAGGCCAGATCGTCGCCCTTCGCCACTGGTGTTCCTCCATATATCTACGCATTTCACCGCTACGCCAGATTCCACGATCCTCTCCTGCACTCCTGCTGCCTGGTTTCTATGGCTTACTGAAGTTAAGCTTCAGGCTTTTCACCCTGAACCCTTGCTGCCGCCTGCTCCCTCTTTTACGCCCAATAATTCCGGATAACGCTTGCCACCTACGTATTACCGCGGCTGCTGGCACGTAGTTAGCCGTGGCTTTCAATAAAATTACCGTCACTCGGCTACCATTTCCTGCTTAGCCGCCGTTCTTCCTTTATAACAGAAGTTTGTAATCCGAAAACCTTCTTCCTTCACGCGGCGTTGCTCGGTCGGGGTTTCCCCCATTGCCGAAAATTCCCTACTGCTGCCCTTTCCCGTAGGAG
+
63.2.6-0-8,(-1,./+.1331889-//-0::;8;495+,.'.1130.01.1%'&'(*+5:38'/419.01.*,,2,+342.6///-8,*+/,/8:672332,-55462123045881/60($((+++1-64316332+++1219841161-0336830.%,+,-653-.'*+2026565556.*/.3+//7885351342*(*/***.-08-%**+2881163904:;0.0371,--,#.2)(&2)83.0555/06/0<873:*)(+)')-'.-3+*-,.-+*,8000886197/)4,,,,,75;72244343/**(',)+-64545235/://,(-//641374047:88,-.1.:;5,%/-9.,,0164-.+,-6.1*)-++2*/.475/2012:141:02.).).**,+6355.1((*243'.,'('.388.2.;.855-03235.)+)/368,0.,,()*,+.3'*2234:22371;;+-/*'%'(..8632014:2&0-&)&*47+&+)).-0*%)6+8*0-3044.0-**+0.1122+.+,0.,/45452755.*,/31803*,12/+-5;;,1*--$%$&&&''%3$*-224409:8*/+-+'*----3--.0:394647-976878665598245:83-32.(,+).0)*)('*,0078528%,%,,--4209-+&$&().03:163.'*-.,&%'+351(,+,19(./6;6301344899;3/9...,,002/0288589475.16458<99;:44358,()-758697:::764533;6339;-,,,,&&#)(1-91.+,,233855334346,-*+''%&*(244680830013395/;///412-1/7-(++73*,7+0:;2*&%0+'&(3.9-.--.;:;;08..-0.46+),,0-3-/-0/,/1049:;070;244410.7/.4.(,-//48996:67<8/7...228,7*(,)*(&*-*),*+,/---41*)2)5/'$&&'-2,.5',043:8626913;168*)$&$'(7067910.)%(+,,45-,142.,0/-03.('(0.1((+--*-2/8129;98;5)1013:8.9.++01/841*33-.;9.8;;7--:.,3/.:;82/63,(,/1238415*&)(1/&'--.1*,
@13017bab-73a3-4596-945f-299def92e864 ch=189 read=224758 start_time=2019-12-13T14:38:26Z barcode=BC01 runid=2c9cf7bc05858273f10e7d7ec552fc0bd742dc3e
CTCCTACGGGAGGCAGCAATGGGGAATTTTTCAGCAATGGGGAAACCCTGACCGAGCAACGCCATGAAGGAAGGTTTTCCGGTTTATAAACTTCTGTTATAAAGGAAGAACAGCGGCTACAGGAAATAGAAATTTGCTTAGAGTGATACTATTAAAGCTGACTAACTTCGTGCCAGCAGCCGCGTATGCACGTAGACAAGCGTTATCAGGTGTGGGCGTAAAGAGGGGCAGGCGGCAAAGGGTCGCAATGGTGAAAGCCTGAAGCTTAACTTCAGTAAGCCATAGAACCAGGCAGCTAGAGTGCAGGAGAGGATCGGTAAATTCCATGTGCCAGCGGTGGGAATGCGTGAATGGAGAACACCGTGGCGAAGGCGACGATCTGGCCTGCAACTGACGCCAGTCAGAAAGCGTGGGGAGCAAATAGGATTAAAGGCCACCTGTAGTCCACGCCGTAAACGATGAGTACTAAGTGTTGGATGTCAAAGTTCAATTATGCCGATTAGCATAGTGCTGCTGAGTAGTGCGTTCGCAAGAATGAAACTCAAAGATTGACAGGGGGGGCCCGCACAAGCGGTGGAGCATGTAGTTTAATTCGAAGCAACGCGAAGAACCTGCACCAGGTCTTGACTTATGCTCATAAAAGGCTCCAGAGATGGAGAGATGGCTATATGAGATACAGGTGGTGCGGTTATTCGTCGAAGCTCCGTGTCGTGAGATGTTGGGTTAAGTCCGCAACGAGCGCAACCATATCGTTGGATTACCGGCGTTAAGTTAGAGGACTCACAAGCAGGACTGCCAGTGACAAGCCAAGGAGGAAGGCAGGGATGACGTCAAATCACCATGCCCCTTATGACCCTGGAGCTACACGTGCTACAATGGATGGTGCAGGAGGAAGCAGAGAGCGCGAGGTGAAGCAAAACCCGCCGGAAACCATTCTCAGTTCGGATTGTAGTCTGCAACTCGACTGCATGAAGTTGGAATCGCTAGTAATCGCGAATCAGCATGTCGCGGTGAATGCGTTCTCGGGCCTTGTACACACCGCCCGTCACGAGTTGATAACACACGAAGCCGGTGGCTAACCCGCAAAGGAAAGGCTATCTAAGGTGGGATTGATGATTGGGAGGTGAAATGGCGCAAGGTAACCGGAAGATAGAGCGACGGACAAATGGGGTGCTTACAAAGACACCGGCAACTTTCTTTGGCACCAGCAATACATGCTTGCCCCGCA
+
*,.**-1)/.).-,+3-3+-,(*(.+0:;;,3,2,9,-,*)'*0-3;//0554/1-035414*$'((/+')'',,6910&)*,,'&)15844822..41+01*+*14.370+--(/*)(+(/('(,)&%+,)&,''$##'&(''&''')'&*)++(&&#&%&&0-)(((),26,-%+,56943.)&'$'%((*&%(%+*,./400-/(3,//7461,))*,*%'+++*++775.2..5+-43./&$+')-.,))/+*--+-*,'&&%0*+,3-()*.3,-613.*/()8128-,+++*+')+03,43*'(+2,-5)++(&,(8,2)*$&%%%'((*,1.(%,.+,001%)***-&)*+-)0&&&)*)'*(.*/.12535/&(.61667635-/+2)(-)('+%$,,*(+/,104++-./;//)10'+(*)-&),.)/1--/-./6713248658;;.+++&(*..378636506161985.,/++1831'0&#%%'%)%/+*'(%#%%%&*($&&%$&)'(&$''-19,/--)+)((024(*+(+($'*)0+0%*--.-.,-1)(*-00,*)*+,/4.0/(-&()/2<958471*-,(*/,20,,10(,,0+$#**05+,(,))*)*(&'()$*,.++.93)+4.,2'((-./2:71-*)..-551-*&%%%-3022//2337853*'.+#-(*/65)'&%++3-)+4568852005416-422842,/1-')*%.'&0-..0'++%+),.01*&'&.-)'&(',$),20(0+))&-2(8.,&'+)()&(1043359-767842(&&$))'+*+&')(0.(26-.357:932390//&'/*1'961)(*/12249-),,&((''('(-.05,-/.4224111-15602'%,*(-&%'(*&((/13,+(+)-,3&+)//*-76))'&$,*&-/.4426607867(3&2++,3285/),+%*,7552+&+*+++-*03525440**+',.2-//02/089:/00,/0)*%&'&&(302-/,,5636)588-6+($%('+*22336+(*%$&%'+*0%'.-,-(+),,.0/09)5018600526,-275*))*,(01.-/00315-32(88-0.)+.--02.(+$-*.,(+&+&)*%126.51391-2/2..14/-+*,+(+*,').0+*'')'($$##(*37,*(,.48/'./0)++*'$)%%%*(-+,'033104$'$$&&$&%%%$&%
@02ab565c-7d71-4849-81dc-45a6c7696896 ch=273 read=90375 start_time=2019-12-13T14:38:24Z barcode=BC01 runid=2c9cf7bc05858273f10e7d7ec552fc0bd742dc3e
CCGGTTACCTTATTGCGGCTTCACCCCAGTCATGAATCACAAAGTGGTAAGCGCCCTCGAAGGTTAAGCTACTACTTCTTTGCAACCCACTCCCGTAGTGTGACGGGTGTGTACAAGGCCCGGAACGCGTATTCACCGTGGCATTCTGATCCACGATTACTAGCGATTCCGACTTCATGGAGTCAGTTGCAGACTCAATCCGGACTACGACGCACTTTATAGTCCGCTTGCTCTCGAGAGTCGCTTCTCTTTGTATGCGCCATTGTAGCACGTGTGTAGCCGGTCGTAAAGGGCCAAAATGACGTCATCACCTTCCTCAGTTTATCACTGGCAGTCTCCTTTGGAAGGTTCCCGGCCGGACCGCTGGCAGCAAAGGATAAGGGTTGCGCTCGTTGCGGGATAGCAACATTTCACAACACAGGCTGACGACAGCCATCTGGCACCTGTCTCCACGGTTCCCGAGCACATTCATCTCTGAAAACTTCCGTGGATGTCAGGGTAAAGGTTCTTCGCGTTGCATCGAATTAAACCACATGCTCCACCGCTTGTGCGGGCCCGATCAATTCATCACGAGTTTTAGCAGCGGCCCGTACTCCCAGGCGGTCGACTTAACGCGTTAGCTCGGAAAGCCACGCCTCAAGGGCACAACCTCCAAGTCGGCTTATCGTTTACGGCGTGGACTACCAGGGTATCTAATCCTGTTTGCTCCCCACGCTTTCGCGCCCTGAGCGTCAGTCTTCGTCAGGGGCCGCCTTCGCCACCGGTATTCCTCCAGATCTCTACGCATTTCACCGCTACACCTGGAATTCTACTCCCCTCTACGGACTCAAACGCGGTATCAGATGCAGTTCAAGGTTGGGCCAGGGGATTTCACATCCTGACTTAACCGACCGCCTGCGTGCGCTTGCGCCCAGTAATTCCGTTAGCAACACCCTCGTATTACCGCGGCTGCTGGCGCAGGTTAGCCGGTGCTTCTTCTGCGGGGTAACGTCAATGAGCAAAGGTAGCTTTACTCCCTTCCTCCCCGCTGAAGTACTTTACAACCCGAAGGCCTTCTTCATACGCGGCATGGCTGCATCAGGCTTGCGCCCATTGTGCAATATTCCCGCTTGCTCCGTAGGGCAATATCCAGCACCAACAGAAGGTTAACACAAAGAAGACACCGACAGCTGTGGCACCAGCAATGCGTAACTGG
+
70-),/).**)$++(*,''',(&),1+*.230/,,6353648--.144,%$&)*:,,*(,++-(229,4/-*('+,,)40*(*+.15/*,*9:-*0%**+-/.4).(*)0-/148:-/:2*14.11-++01510,.1,1-400285...130)**+64+/-)((*,.50**)12:3/32.+*,/)-'2+-+-41/5+7.7'1+542./42500*-07:31'')*0--/-+*,-.,'&)%)11-//4-/-092.01334250.51-0*,)'('')*(.,,.-&((,0796--5.4+)(+%+),-5569+-+1,9634.1*,-:)*-)#&,(.+)*+.06/-4-.'&&'..623,,+5+418877778;64(58<-3.9.7/,.+,.-.4/-.-,5--,5,,''*/256--5-+-//*0*0%,,--002405-12913+$%%)&)-)*-///)(-*8-6,61**--(.-..+'*26521.771-247;564623*43+'+&*+6++10;:9<855.2.-.456'%$)$+30+7,.-,..-10-..//40..10(.)*+&%*,+)-,/0120()+*-563(*#-&))*)+2**0-*-))''/89/:00.0//4.5,+,,3..,013(,,,'$)2.23576620,4/,*,/45835(5./43.''%&'*9+91*)21:6663444+++1+.**0/2.0.3.3:-56<1/1*142+',,,,65/++'-,'(*40375*'*((+22789.069+278:5764281-1/(),*,/8-(+(**00+++*&**.12:5../;.5977441+*+/)1,50-.-,47/,8757.5443*,,&'*-)6/22:368989--6-('('',/,3+2*'52+()420-,--,-0/./-.5250%&124/3766866631)(&#&&))&&&(,-2,5'))'&%(($&'-21.,&*(/62796/30./5::11,(,&/(+*+',-+22157:59:7765.:4)+0385664/,,,-127(()((%&%&&%)*76,,;776/61+*5302/%+$,-44/0/,0)&)*..3/54<68:2,.,/-1-2011,(&'%)*-:021015..+48.(-,))((,2056396*').'&)(+()++--0,2.-,.:)))))/2455%%.*,...5/53116/(')'&+*/575,,$&($'(1,*-+)*+00/,24/&$(##$
@9578042d-0aef-4272-9069-e16a5bba0f75 ch=154 read=117091 start_time=2019-12-13T14:38:17Z barcode=BC01 runid=2c9cf7bc05858273f10e7d7ec552fc0bd742dc3e
TTGTTGTACTTCGGTTGGTTACATGCTGGTGCTGAAGAAGTTGTCCGTATTGTGTTAGCAACTGTTGGTGCTGTCGCCCTCAAGAGGCGGCAGAAGGGAATTTTCGGCAATGGGGAAATCCCTGACCGAGCAACGCCGCGTGAAGGAAGAAGGTTTCGGATTGTAAGCTTCTGTTATAAGGAAGAACGGCGGCTACAGGAAATGGTAGCCGAGTGACGGTACTGTTAAATACGGCTAATACATGCCAGCAGCCGCGGTAATACGTAGGTAGGCGTTATCAGGGTGTGGGCGTAAAGAGGGCAGGCGGCAAGGGGTCGCCAGCGGTAGAAGCCTGAAGCCTTCAGTAAGCCGCTAGAAACCAGGCAGCTGATTGCGGGGAGAGGGATCGTGGAATTCCATGTAGCGGTGAAATGCGTAGATATGTGGAGGAACACCAGTGGCGAAGGCGACGATCTGGCCTTACGCTGACGGCGCTCAGTCAGCGTGAGAGCAAATGAGTTAGATACCTAGTAGTCCACGCCGTAAACGATGAGTACTAAGTGTTGGATGTCAAAGTTCAGTGCTGCAGTTAACGCAATAAGTACTCCGCCTGGAAGTGAGTACGTTCGCAAGAATGAAACTCAAAGGGTGACGGGGCCGCACAAGCGGTGGAGCATGGTTTAATTCGAAGCAACGCAATGCCACCGGAGTCTTGACATACTCATAAAAGGCTCCAGAGATGGAGAGAGATAGCTATATGAGATACAGGTGGTGCATGGTTGTCGTCAGCTCGTGTCGTGAGATGTTGGTTAGTCCCGCGGCGACGCAAACCCTTATCATAGTTACCATCATTAAGTTGGGGACTCTGTAGGAACTGCAGTGACAAGCTGGAGGAAGGCAGGGATGACGTCAAATCATCATGCCCCTTATGACCTGGAGCTGCACATTTTCATGGATGTAGTGCAGGGGAAGCGGAAACCGCGAGGTGAAGCAAAACCCATAAAACCATTCTCAGTTCGGATTGTAGTCTGCAACTCGACTACATGAAGTTGGAATCGCTGTGCCAGCATGTCGCGGTAGTGAATACGTTCTCGGGCGCTAACCGCACACCGCCCGTCACACCACGAAGTTGATAACACCCGAAGCCATTGGCCTAACCTACCGCAGGAAGGAGCTGTCTAAGGTGGGATTGATGATTGGGGTGAAGTCATGTACAAGGTAACCGG
+
$)+'.(.***1&'%.-)+-)$&$&((+,3233544-(,+(-2324%%($+'&*)+,)$.(#&'%(/)-1&((('$#%(*(2-(%),*1)-,**/(+-*+'.,,*22::9;7,,,('**&(-,)*/5877588:7555..+-0/60004*,2-51:+*/-+5+$)'(#%)+(*$0-),56(,*'&*+)%--./.-0216/36//9::1117(%()*4-*%'(+-')(,+*'/-+61/0,&&&(+-175182269.++*(1810268,/+'%&((133,+-).,),%,'688'')7/&&+*,,-6;:6;+6-+5:,++(,(%'&((%%%')'+.9,,)((((++&*47-'/*''*$&*0,/3/144130++'+''&&++*'+(.6.77:2:5,6+9+8:.-+&'.07:54*3/+,043216654.*-/*/0+;776:,31.(%(),+1.98731-*((&)%$$%(((,,//&/-),-1055+)(').)%&*(/39:+*%'(3)*--.7:/.0778983/1139856:66.'*-+.0,04662223:2:7:78667/+-8;358:;6885.6*0')#&(*(&*'+*+02806;98,)(%&%%')(,()/0,0.3/2:76-26-/865)11/*214.481.2'((*,..55988:33304/,1;90:556,/+))-'1)'&&$%--&*)(*'%(,-3010284676686;2,,40.:)*)/013;2-+(''')4(74444-/00/03677291052226:736911400122323(2/01*/+,-7:52+*'&&%&*(/1(+),--+/&+'--/79/9330,..//601::;:8-:-8,40,/9716*(&%'&+(+)*-'(%&$%&'00)+198/.2,0.50*.2.775776778:966564362/9.-,;11-013+1-++()&(&((,/,-+),-01/,)'*,+,*/+.++,*,+)&*'%&(**&)'.)+2)+.<<768/''*4;4599:<959,./;/39-01*./155)+-2///4014-,---425,1./-14363+)%&$$$#$(*//26,0).($(*+6;:4414886:-,(0'()'$&&&*+224;5,53,-27757/..+/()5---1321,.3+')3,.,&))1+4*+5950*&)'$$&'&-())#&'('.-(0-),/18/,1-*+,,*6-231,,-,.,,/03-(*..7)4,99;;76
@2f6e9232-c4ed-470b-b55d-d2cc978f2b65 ch=191 read=234921 start_time=2019-12-13T14:38:07Z barcode=BC01 runid=2c9cf7bc05858273f10e7d7ec552fc0bd742dc3e
CCGGTTACCTTGTTACGGCTCACCCCAGTCATGAATCACAAAGTGGTAAACGCCCACTCCGAAGAAGGTTAAGCTACCTACTTCTTTTGCAACCCTCCCATGGTGTGACGGGCGGTGTACAGGCAGGAACAATTCACCGTGGCATTCTGATCCACGATTACTAGCGATTCCGACTTCACGTAGTCGAGTTGCAGACTCAATCGAGGACTACGACGCTTTATGGTCCGCTTGCTTTCTCGCAGTCGCTTCTCTTCGTATGCGCCATTGTAGCGTGTGTAGCCCTGGTCGTAAGGGCCATGACCGACCAGCGTCATCCCCACCTTCCTCCAGTTTATCACTGGCAGTCTCCTTTGAGTTCCCGGCCGGACCGCTGGCAATAAAGGATAAAGGTTTGCGCTCGTTCGGGACTTAACCCAACATTTCACAACACGAGCTGACGACAGCCATGCAGCACCTGTCTCACAGTTCCCGAAGGCATTCTCATCTCTGAAAACTTCCGTGGATGTCAAGACCAGGTAAAGGTTCTTCGCGTTGCATCGAATTAAACCACATGCTCCACCGCGGGCCCATCAATTCATTTTGAGTTTAACCTTGCGGCCGTACTCCCCAGGCGGTCGACAACGTTAGCTCCGGAAGCCACGCCTCAAAGGGCACAACCTCCAAGTCGACATCGTTTACGGCGTGGACTACCGGGGTATCTAATCCTGTTTGCTCCCCACGCTTTCGCACCCTGAGCGATCAGTCTTCGTCCAGGGCCGCCTTCGCCACCGGTATTCCTCCAGATCTCTACGCATTTCACCGCTACACCTGGAATTCTACCCCCCTCTGCGAGACTCAAGCTTGCCAGTATCAGATGCAGTTCCCAGGTTGAGCCCGGGGATTTCATCTGACAACAAAACCGCTTCCTGCGTGCGCTTTACGCCCAGTAATTTCCGATTAACGCTGCCCTCCGTATTACCGCGGCTGCTGGCACGGAGTTAGCCGGTCGCTTCTTCTGCGGAAGCCGTAATGAACAAAGGTATTAACTTTACTCCCTTCCTCCCGCTGAAAGTACTTTTACAGCGAAGGCCTTCTTCATACACGCGGCATGGCTGCATCGGGGCTTGCGCCCATTGTGCAATATTCCCCACTGCCTTTCCGTAGAG
+
8:1040,28+/43802/*))*109;0+-41****4-/./.10/149799,113;)(./--+,3&'(*')).+(***/4-&)*4(8;9*112018/)/9.+85/+*))*2,199683-*%',+2-'/555-))1+0129/71:378:6)-/;8-%-+,/+*(+,.1::;;:62...2-()*.'+(**(-1:/4+2*2+.3;88+&+,,3.(',--(,*-9140*)+)*)5+((&&*'.*(**+..266;0101:5334-,,+8<56:2,+,-*-,)$#%&+3/.19:6'2(&/385721..))*+-+)+/0267,5,,))*+,./.,.0,,0;1..18::0:00.873303:5113984711:53799<;9:78851-%190/20542((/,2*)-),/8*-(),881/-,//.4+.,/16;1//0/(+)*(/784303279578;67-3,011241152/.*+&,8,2.+*./200%&++-8477442449;:45:7:859:9:89:/6/169/.1+2/)*2/854;84672:+-,..''*,-1<:6:.),22::86/23&*,.++,)'..*5,4.%,32*-,/0::06.-,.,1-5.3.,*,(,54)..32243/,,+)&)()*)),-1*-)(1$+4/113923-5-,63)'..328/4*-+,--388788727:*,,103484312-/4&,0)/+,.54543+,/3;6112132/+0..,93,&(+-5-+2+1++')*-.//308,-7*(768795495;79:;-0.+1/.08100.%&'2888953435.7;/),10,,,**.052419/2/+))+09973**(%(&&-4447.2'*)**2//,/+/4-13988365;14+0*...,*170()''*$4/-/6572.-+(+)+2.8*+'($%'('(+,)*+,,0*&#((/.*%),-0,:/01/00:472,+&#+55..//2070/8<650201177361'2'/$'5,,,4./.-%&'1015922/0+**'%&%$&'.,-,&007,-1../8))'*5.)--7:+/;78/73.)5744:3.,++4/,'%&%$)&'.+1-609.*(()+&-*-+-/221+,&&$')-/4.5*)()*')(.3,+15//023410438591*-,++&%()/9-.&()(
@59a903a2-879a-4b6d-bd53-50b81f25e638 ch=138 read=116151 start_time=2019-12-13T14:37:39Z barcode=BC01 runid=2c9cf7bc05858273f10e7d7ec552fc0bd742dc3e
CTCACGGGGAGGCAGCAGTGGGGAATATTGCTGGCTGGGCGCAAACCTGATGCAACCATGCCGCGTGTGAAGAAGGCCTTCGGGTTTGTAAAGTACTTTCAGCGGGAGGAAGGGTAAGTTAATACCTTTGCTCGTGACGTTACCCGCAGAAAAGCACCGGTAACTCCCATTGCCAGCGCGGTAATACGGAGGTGCAAGCGTTAATCGGAATTACTGGGCGTAAAGCGCGCAGACGATTTTGTTAAGTCAGATGTGGAAATCCCGGAAGGGCTCAACCTGGGAACTGCATCTGATACTGGCAAGCTTGGAGTCTCTCGTAGGGGTAGAATTCAGGTGTAGCGGTGAAATGCGTAGAGATCTGGAGGAATACCGGTGGCGAAGGCAGCCCCTGGACGAAGACTGACGCTCAGGTGCGAAAAGCGTGGGGAGCAAACGGGATTAGATGCCTGGTCCACGCCGTAAACGATGTCGACTTAGGTTGTGCCCTTGAGGCGTGGCTTCCGGAATAACAACGTTAAGTCGACCGCCTGGGGAGTGACCGCAAGGTTAAACCAAATGAGATTGACGGGGCCGCACAAGCGGTGGTGGAGCATGGTTTAATTCGATGCACAGCGCGAAGAACCTTACCTGGTCTTGACATCCACAGAACTTTCCAGAGATAGTTGGTGCCTTCGGGAACTGTGAGACAGGTGCTGCATGGCTGTCGTCGAGCTCGTGTTGTTGTGAAATGTTGGGTTAAGTCCCGCAACGAAGCACAACCCTTATCCTTTGTTGCCAGCGGTCCGGCCGGGAACTCAAGGAGACTGCCGGTGATAAACTGGAGGAAGATTGGGGATGACGTCAAGTCATCATGGCCCGCCACGACCAGGGCTACACACGTGCTACAATGGCGCATACAAAGAGAAGCGACCTCGCGAGCAAGCGGACCTCATAAAGTGCGTCGTAGTCCGGATTGGAGTCTGCAACTCGACTCCATGAAGTCGCCTTAGTAATCGTGGATCAGGCCTTACACGGTGAATACGTTCCCGGGCCTTGTACACACCGCCCGTCACACACCAGCCAGGATGGGTTGCAAAGAAGTAGAGTAGCAACCTTCGGGAGGCGCTTACCGCTTTGTGATTCATGACTGGGGTGAAGTCGTAACAAGGTAACCGG
+
002&'(-2.&,2/178246/)+++1,)),(**+*+-0751.//6*50..--/..(3.77667,,+(&))-60//*+()2-808//5*+1/90)+%)+)(($()/83),.+&.*((+-''.(.)&)&'2,,(,-)4,+0205..5((++.*0+1$-/60/(&*.,,02($0*++-&()**&*+/6../10-10+136224.8-6+/4'.+,.4./.7;9957*0-,./2'1(*(,*')776-07+&*+0&%++*,'%,*'(,(***'&')1-::/1060673.++,*--,+'(+./0444101&)+)$'%%&',,-.-5'.,6..1(.,.8/,0574,,,+++/*,7-+-7/60011122-,)).+,/-003.1105/'('&,.)-12-,,.78:3/0+'%$$#'(.//'+()+1(')*('+-22.63,/01;37+<:333,,28%3*)%),/0+,,/654:;+7/+.(02,&+')(--02-./57*1))$)(*)))-***(),(,()32,%$(*0499485225;9;<92..)%$&&(-,.007+85889'(/,6888....(*-449<5/51214325562//,*0.*--08+-)86-/57.-.,%*)'&&*'+)+3&.+0.,/,16525886955685:/--/131)/9+/+))%&'($+*4--1/08611*20033*('&'/05064758--,,+-9001::8:1(&%$*,570241/901049:00/8/322932/-4+'&./16''()))208070/5335139805<778,,-.223,0.16+-0///4753*5).'(%%&/'.+&(*.7)3558*.0+/0&/(13:45868816/''(+5456(*-)37,%&&(*+-/:421/222/..).012331/5;55861422157:.*(')*')*-/7996600.-.7-/+-+.)+33655)+-17566+.'',+-(.'0,/)()*/288383340)/)+*+74.+***%&#&&'*,/0008;99761**%%#$$&'(((*(()70/1158123*368190*)*++314;.41('22*+()&(%$#$#',/*--/(*3./3:-&(-))))%')0.+,+*+016(3+&*/+*++2*-,$',33*..58;899867.2482,.-2+++,/3787,.+*5840/3
@811ca873-19ad-4c1a-b564-535736dc45ed ch=389 read=90689 start_time=2019-12-13T14:37:36Z barcode=BC01 runid=2c9cf7bc05858273f10e7d7ec552fc0bd742dc3e
CTCCTACAGGAGGCAGCAGTGGGAATAACAATGGGCACCCAAGCCTGATGCAGCCATGCCGCGTGTATGAAAGAAGGCCTTCCAGATTTGTAAAGTACTTTCAGCGGGAGGAAGGGGTAAAGTTAAATACCTTTGCTCATTGACGTTACCCGCGAAGAAACACCGACTAACTCCGTGCCAGCAGCCGCGGTAATACGGAGAAGTGCAAGCGTTAATCGGAATTACTGGGCGTAAAGCGCACGCCGACGGTTTGTTAAGTCAGATGTAGGAAATCCCGGGCTCAACCTGGGAACTGCATCTGATACTGGCAAACTTGAGTCGGGGGTAAATTCCAGGTGTAGCGGTGAAATGCGTAGAGATCTGGAGGAATACCGGTGGCAGGCGGCCCCTGGACGAACTGACGCTCAGGTGCAGCAGCTAGAACAAACAGGATTAGATACCCTGGTAGTCACGCCGTAAACGATGTCTGACTTGGAGGTTGACGCTTGGGGTATTTCCAGGAGCTAACGCGTAAGTCGACCGCCTGGAATTACGGCCGCAGGTTAAAACTCAAATGAATTGACGGGGCCCGCAAGCGGTGGAGCATGTGGTTTAATTCGATGCAACGCGGGAACCTTACCTGGTCTTGACATCCACGGAAGTTTTCAGGATGAGAATGTGCCTTCGGGAACCGTGAGACAGGTGCTGCATGGCTGTCGTCAGCTCGTGTTGTGAAATGTTGGGTTAAGTCCCGCAACGGGGCGCAACCCTTATCCTTTTGTGCCAGCGGTCCGGCGGAACTCAAAGGAGACTGCCAGTGATAAACTGGAGAAGGTGGGGATGACGTCAAGTCGCATGGCCGACCAGGGCTACCACGATGCTACAATGGCGCATACAAAGAGAAGCGACCTCGCGAGCAAGCGGACCTCATAAAGTGCGTCGTAGTCAGTTGGAGTCACAACTCGACTCCATGAAGTCGGAATCGCTTCGTAATCATTGAATCCAGAATGCTGCAGTGAATACACGGGCGCGCGCGCACACCGCCCGTCACACCATGGGAGTGGGTTGCAAAGTAGGCGGCAGCACTTCGGGAGGCCTTGCACTTTGTGATTCATGACTGGGGTGAAGTCGTAACAAGGTAGCAGAAGGTAAGTGACGAAACCCGATGGGGTTAACACAAGACACCGACAAGCAATACGTAACGCG
+
&),,++/.0.+/*('((&&+(,)(*+)((,3018-)(2*)/3/6;5212112&1334445./000555436'&***-2:7:3.&(*27/,+29-'7,+/:-)%($(2.*()+-,.,'',:3.00/./++34/67/188225113433-/70(,%'/&(+')*,&$(++,+,-08350&$&'')+033100,;.//:78,(**(/0589.0+2+3+45*4+.-/+/3:853-+281(012.3&+(-&/'*,90.6<:9262++046/%&%-*)*2*(*.1//4/521/+)+)).3565650////4525..2('%#+'(''&&-4-,.*8-32)+,-.452211654157--054''')./77:5013-4*)/++3+:***-22(-5<8005989/,/---,,-..1',,061//+)&&$(+(**.8355+3*--'*/224;0-0751212')''()+.:380,-,++'++*+.1/-00.,+'+%'%%')*(##&'&-'$,*)+,56;6.-,-.**.--+171262301)1(*+526112/+7.94::20'&%&.*,*-/0-02.45++/(&)+6/0/7881*,+//+)+13::284;8001118541+'-)(%/.+-+,21:99-4)(&'',2//206-7//:<5/0022/0*))*-,0/2;6<7%961412251'+./,425138853327577950/0,,0014634;5442870159)4./3/*%()*.-35+2)('')/222380.8022*(.,)).()*+,.4;80'-++'0(46688:.,)''(447;:,/.,,.3<;:::1.+(*.41/89237688433--+/0**)'%$)*-.0:)9:563/+'%(')/./0/1250010,.((&'-4&%&$))).055314--.//04<0810-0/46+,.97.0688988988'&#'%3).()))&*+(-.373445913031./3043444./,+.,*,*(*&0)--706(,&)'*%'&')(*,77<:8/%'/34/+,,--+',,..3;0/7-+..)*(,,+1(('%$'-73480+,)'$#$)'&%%''&)+//80,90+-/-'*+&+)++66012329.&&,0886:73()*001901//,--(()&(-%'&%&$$%%%$&%(().*)'%%&('(,&//0/0&'(*&+-13986856/-2..,62&.'&$%$
@17b644e9-e63f-47bf-9d30-dad1288fed72 ch=444 read=193693 start_time=2019-12-13T14:37:35Z barcode=BC01 runid=2c9cf7bc05858273f10e7d7ec552fc0bd742dc3e
CTCCTACAGAGGCGGCAGTAGGAATTTTTCGGCAATGGGGAAACCTGACCGAGCAACGCCGCGTGAAGAAAGGTTTTCCAGTTGTGAAACTTCTGTTGCATAAAGGAAGACAGCTTACAGGAAATGGTATGATGACGGTACTTTATTAAGCCGGCTAACTGCGTGCCAGCAATATGATAATACGTAGGTGGCAAGCTTTAGATTATCCGGAATTATTGGGCGTAAAGAGGAGCAGGCAGCAGCAGGGTCTGTGGTGAAAGCCTGAAGCGTACTTCAGTAAACCATAAAACCAGGCAGAGTGCAGAGGAGAGGATCGTGGAATTCCATGGCCAGCGGTGAAATGCGTAGATATGGAGAGGAGCCACCAGTGGCGAAAGAGCGACGATCTGGCCTGCAACTGACGCTCAGTCCCGAAAGCGTGGGGAGCAAAATAGGATTGATACCATTAGTCACGCCGTAAACGATGAGTGCCGGTGTTGGATGTCAGAGTTCATTGCTGCAGTTAACACCAATATTACTCCGCCGCAAAATTAGTACGTTCGCAAAGGTAAACTCAAAGGAATTGACGGGGCCGCACAAGCGGTGGAGCATGGTTTAATTCGAAGCAACGCGAGAACCTGAGTCTTGACATACTCATAAAGGCTCAGGAATGGAGAATGGCTATATGAGATACAGGTGGTGCATGGTTGTCGTCAGCTCGTGTCGTAGATGTTGGGTTAAGTCCCGCAACAGAGCGCAACCCGCTATCGTTAGTTACCATCATTAAGTTAGGGGACTTTCTTGGCCAGAGACTATGGGTGACAAGCTGGAGGAAGGCGGGAACATCAAATCATCATACCCTTATGACCTGGAGCTACACGTGCTACAATGGATGGTGCAGAGGAAGCGAAGCCGCGAGGTGAAGCAAAACCCATAGAAACCATTCTCAGTTCGGATTATGATCTGCGCTCGACTACATGAAGTTGGAATCGCTGGTAATCGCGAATCAGCATGTCGCGAGTGAATACGTTCTCGGTATGCCCACCGCGCCGTCACACCACGAGTTAATGTACCCGAAGCCGGTGGCTAACACGGGAAGGAGCTGTCTAAGGTGGGATTGATGATTGGGGTAGAGAGATCGTAACAAGGTAACCGG
+
('(%$$(')'((''022)1*/.+.79:;,7465/50,-0(-2+.1&&'.,*'',.-/')'&+-.*+(&(,(.+/761.)&*),&&$-.(-.6.0.-/'&)*.3+()*&&&&&&&)((,*-3(37++*(%&''((),(4+,.14*(+-0+'*,*,+/273*%)(*369.5++#$$$&&***.,0,-'.*106337++)*&%%&')*,3101-,/-()(0'022968)''/+*+.1006031/,/0)42-/&$,,.,')../3:721)(&)(&(++)&)(*93-8/,0/13-30/3+()&*/0320),0)+'+2336*6,0*1+8+1*'&$&$%&),10039-,*.*,()//,)+)''(&)''*()--/)0+5/((,(%(%04560-/-)-'0/101//-',.12554-0-2&&'00,+/12316,*,0.<;,0&1,&*$$#$#(%#'''*-1)+++.(+(2.,,,-.-/0..(''(*)+1/87040($(,074&*'#&*,0)),-8-7&,*.**'*(()0-,-./%%',)&/()$3+-**11.304*)'/%/,(,839)0+*-./-.3+260/0+--0.-(30775,+'+),+.-:7243530..,01%5*()'%*&,*(,+)1112,+'+(,,4,%$*0,,3046..,(../:332:2/20/051/.1.0323&,-,.55-+%(&(+*(*32/1)-/0/.-.072-&'((*05.6326/)',,4/'.036*()(,+14466)$$**-/3-1%&-/.47454.-3/5,4-+),.%%$),*(&&&%'$$&&)1/+$$%'('),/06259:90-)((((('))##$&'*,/-,..4757*361-2,,,.27.+*($$%))*,)++,,++/3/144:6554-++*.+*-+.115/1:70/-,*/,/1))/4.&,&'%&&%*14.0/4/008+03;9&1+3*%-))-4/)-*,1,)))$&)*+.,(&%&(,0535+-)%$'(0())+))()+../,0421+,'%'),3:736-/1*/('%%#&#&)(%,,,-(,1+--,.+-5/1--.+-,)+*$$'(&'0+,89550-+,')()$&%,/40*(((+3.0//0*.*72;2//1,-.21.7,162,*('''()44*+*(&/5*2..+14.3
@83243693-fc8e-4085-b00d-00bc1525dab0 ch=140 read=96179 start_time=2019-12-13T14:37:17Z barcode=BC01 runid=2c9cf7bc05858273f10e7d7ec552fc0bd742dc3e
TTGTTGTACTTCGTTTCAGTTACGTATTGCTGGTGCTGAAGAAGTTGTCAGTCTTTGTGTTAACCTGCTGTCGCTCTATCTTCCGGTTACCTTGTTACGACTTCACCCCAGTCATGAATCACAAAGTGGTAGCGCGCCCTCCCGAAGGTTAAGCTACGCTAACGCAACCCACTCCCATGTGGTGTGACGGGCGGTGTGTACAAGGCGGGAACTGGCGTATTCACAGTGGCATTCTGATCACGATTACTAGCGATTCCGACTTCATGGAGTCGAGTTGCAGACTCAATCCGGACTACGACGCGCGCATGAGGTCCGCTTGCTCTCGCGAGGTCGCTTCTCTTTGTAATGCGCCATTTGTAGCACGTGTGTAGCCCTGGTCGTAAGGGCCATGATGACTTGACGTCATCCCCACCTTCCTCCAGTTTATCACTGGCAGTCTCCTTTGAGTTCCCAGCCGGATAGCAGCAAAGGATAAGGGGTTGCGCTCGTTGCGGGACTTAACAACATTTCACAACACGGGCTGACGACAGCCATGCAGCACCTGTCTCACGGTTCCCGAAGGCACATTCTCATCTCTGAAAACTTCCGTGGATGTCAAGACCAGGTAAGGTTCTTCGCGTTGCATCGAATTAAACCACATGCTCCACCGCTTGTGCAGGCCCCGATCGAATTCATTTGAGTTTTAACCTTGCGGCCGTACTCCCAGGCGGTCGACTTAACGCGGTGTTAGCTCCGGAAGCCACGCCTCAAGGGCACAACCTCCAGAAGTCGACATCGTTTGCGGGCGTGGACTGCCAGGGTATCTAATCCTGTTTCCACGCTTTCGCACCTGAGCGTCAGTCTTCGTCCAGGGGCCGCCTTCGCCACCGGTATCCTCAGATCTACGCGCATTTCACCGCTGCACCTGGAATTCTACCCCCTCTGCAGGACTCAAGCTTGCCAATTATCAGATGCAGTTCCCAGGTTGGGCCGAGTTTCACATCTGACAAACCTGCGTGCGCTACGCCCAGTAATTCCGATTAACGCGCCTCCATTATTACCGCGGCTGCTGGCACGGAGTTAGCCGGTGCTTCTTCTGCGGGTAACGTCAATGAGCAAAGATTATTACAACTTTACTCCTTCCTCCCCGCTGAAAGTGCTTTACAACCCGAAGGCCTTCTTCATACACGCGGCATGGCTGCATCAGGCTTGCGCCCATTGATGCAATATTCCTGCTGCCTCCGTAGG
+
+,+'+&,+/256**.(+$))1.0&5&*/()1188762.-,())(.6433&/.*/:8+++,9/8/7/.-1/1)()))///,0512162<01669,07'(+-.8<751667,043.1//:63-22930/0550++,24:74019-+/5/84:4)%&&$')*.)()$*,+19/)+,37,,--(,(*((&)+/64.-/)*(((''16477)1-0-+%+(,(.014*&%'%(*///3<632240+-//14//1../0.96361*/262577.,-..0-//8/65899983;74214--,-.5571-*+%&(,**+)+/-*+/5,056583-,)**.//45;5665:7+*)'*+:8;:917-*++-+'--/3520//0;22;:75..*)-88290-122/,,*0,/0799:29.2*+/:4;7914+.19<;79:6805)(%11116.+/,(*361591&+)--91('00/,005*),)/33*)*).4.0*+1112910/:5/-4+2()*0/44<0.-.4347966-+,,,6776//16//-/+,/01;,.5364-/0867/1++-6)/+'**.5/,./64//'&(256-1608569;;:567/0156:/1410*2-3:8:<:4741811187.)//.3:-40++%('*035),8/3/5.0/4%31444-*%*-)5)8+:59<;/4):<<-40/,,-,/(115-11-+.*(*,583:9865425341+*((')*0-%--.000*2*-0,.*/...18*860*-/51:/9+*'*-**/+..588195.+,-,)+218;98400*+031--280/91066+77,))&***.:,.*+(-001,256992.--,32558'(788/:;775463369224'*+-,:6).()+6-,*,+0+-,398-17:.15'0(-&$$*,%4+4.).7042-25/5-15-79:86.+-*),2*,11237.12425266<6:4-,01146814+()*20+()*+:+*(&%''('$%'*35831-$*(&%&&''*.8:32,-3.1/+'*#(*(-6.7.+6--591+-1,./110/(+/+0&'0--/-7%//./0;/4;3214.4++%&.*()+811)-/1/((&*))6.*%/-0176&-.2:08350-:6+(66917-/2+,-1*()1-15-*/,0,687<66;1000/).,./4+(*(.,.11*+-159235-/2193*0+($)&((,*.500)&%(,*,3/6504)0*
@5c534f02-66f2-4aa4-b111-2e08b148b4be ch=220 read=99027 start_time=2019-12-13T14:36:57Z barcode=BC01 runid=2c9cf7bc05858273f10e7d7ec552fc0bd742dc3e
CTCCTACGGGAGGCAGCAGTGGGAATGTGCACAATGGGCGCAAACCTGATGCAGCCATGCCGCGTGTATGAAGAAGGCCTTCGGGTTAATAAAATTACTTTCAGCGGGAGGAAGGGAGTAAAGTTAATACCTTTGCTCGTGACGTTACCCGCAGAAGAAACACCAGCTAACTCCGTGCCAGCAGCCGCGGTAATACGGAGGTGCAAGCGTTATCGGAATACTGGGCGTAAAGCGCAGGCGGTTTGTTAAGTCAGATGTGAAATCCCCGGGCTCAACCTGGGAACTGCATCTGATACTGGCGAAGCTTGAGTCTCGTAGAGGGGGTAGAATTCCAGGTGTAGCGGTGAAATGCGTAGAGATCTGGAGGAATACCGGTGGCGAAGGCGGCCCCCCTGGACGAAGACGACGCTCAGGTGCGAAGCGTGGGAGCAAACGGGATTAGATGCCCTGTTAGTCCACGCCGTAAACGATGTCGACTTGGAGGTTGTGCCCTTGAGGCGTGGCTTCCGGAGCTAACGCGTTAAGTCGACCGCCTGGGAATACGGCCGCAGGTTAAAACTCAAATGAATTGACGGGGGCCCGCACAGGCAGGCGGGCATGGTTTAATTCGATGCAGCGCAGAAGGCCTGAATGTGACATCCCACGGGAAGTTTTCAGAGATGAGAATGTGCCTTCGGGAACCGTGAGACGTGCTGCATGGCTGTCGTCGAAAGCTCGTGTTGTGGTGTTGGGTTAAAGTCCGCAACAGGCGCAACCCTTATCCTTTATTGTTGCCAGCGGTCCGGCCGGGAACTCAAAGGAGACTGCCAGTGATAAACTGGAGGGAAGGTGGGGATGATCAAGTCATCATGGCTTATTTGCCGACCAGGGCTACACGTGCTACAATGGCGCATACAAGAGAAGCGACCTCGCGAGAACAAGCGGACCTCATAAAGTGCGTCATGTGGTCGGATTGGAGTCTCTGCAACTCGACTCCATGAAGTCGGAATCGCTAGTAATCGTGGATCAAAGAATGCCACAGGCGGAATACGGGCTTGTACACCGCCCGTACACCATGGGAGTGGAGTTGCAAAAGAAGTAGGTAACCTTGACCTTCCGGGAGGGCGCTTACCACTTGTGATTCATGAAGCACAGGGTGAAGTCGTAACAAGGTAACCGG
+
&)-*+,2(71-1/,-//)12')%+'&%)'./,4..3331../6'/83545*--&.,+5*444531.10148:+,.+.1849/,664745325*%*()..:5/).,+02)-1,1*22&()-:8,//0...141;91177(7+-.-7..29.++)(-,&+,*),/,%+**-0.02878:72---*)*(&()**.4..10+(,)(*,,,044,8-,-).(&%(*457421,,,&&*(-*-0+&++2/,/4,2055334642/,3-*+590*57678643711(-1*-:00000.,-//092/,&+($&)(&&)((')175,'*0490/20325/8+*/0,,--433864*.+'',.3.,)'*.0295,+.)1+*..(/+,-,*.3-45,-)0544-)-439,3/)*/&%'(*++$,0,+)'&'*-/64;0+,.:<69'81+8*,,45136**0*.-1495)-*1,++8:6,44515870+)(-,+**/4.336<6/8,+-.+/.59115.2,-++-.5.--516270.02-04:78:837.%%$$*)0/7340*+3+111-+,.,7611-2/2,(-'/47-08.')()(%#($,+*,+&&&()99:7383:301*()(%(&($&+**'*,*+)/-(0*+.2305**/.6(.)*.9<205+*))+---,3,,035:442+897:897:3-/*'+,,265343&22.269795(*+'%))234-9--,.*+,+9*4608.3---1($)('(&&*+0.40794051033/96%,/-3;0282-33;9907.62,12-313;17,*/),/06476-0/--01;;999411/(--.3/7:8+)&'**-/0/015;8.-)$$$$%*()%*---.65.13+))(%()+99:794:4-5,+***-.52++)+*)+/-),03-3..)'+,/9587;668-0355:31357775'2(('0/5+0)7+3++,-,.(-%3'3,61422369135483330525358550/,1.-*'-/5669)2*)*.1496-/#)&%)-)1,.3+--*-(((-,,11/27()+*104906','&((01%*3.--088-%()'(&)%%(%($&(*+02918(584/040///6..54+-/1,-/68;5*)%'&&'$%%('&1()1./4/1399770602:49+6
@5154ad4e-de81-4b68-bd83-ff2f0fc3f0b1 ch=221 read=77141 start_time=2019-12-13T14:36:51Z barcode=BC01 runid=2c9cf7bc05858273f10e7d7ec552fc0bd742dc3e
TTGTTATTACTTCGTTCCAGTTACATTATTGCTTAAAGCGCACGCAGGCGCGGTTTATTAGAATCAGATGTAGAAATCCCCGGGCTCAACCTGGGAACTGCATCTGATACTTGTAACGAGTCTCGTAGAGGGTAGAATTCCAGGGTGTAGCGGTGAAATGCATTATTAGAGATCTGGAGGGAATACCGGTGGCAGCGGCCCCTGGACGAAGACTGACGCTCAGGTGCGAAAGCGTGGGGAACCAGAAGCAAAGTTAGATACCCTGGTAGTCACGCCGTAAACGATGTCGACGGAGGTTGTGCCCTTGAGGCGTGGCTTCGGAGCCCGCGTTAAGTCGACCGCCTGGGAGTACGGCCGCAGGTTAAAACTCAAATGAATTGACGGGGGTACACAAGCGGTGGGCATGGTTTAATTCGTGCAACGCGAAGAACCTTACCTGGTGGCGGCATCCACGGAAGCTTTCAGAGATGAGAATGCCTTCGGGAACCGTGAGACAGGTGCTGCATGGCTGTCGTCAGCTCGTGTTGTGAAATGTTGGGTTAAGTCTGTGAGCACAACCCTTATCCTTTGTTGCCAGCGGTCCGGCCGGGAACTCAAGGGAACTGCCAGTGATAAACTGGAGGAAGATTAGGGGATGACGTCAAGTCATCATGGCGACCAGGGCTACACGTGCTACAATGGCGCATACAAAGAAGCGGTGACCTCACGCGAAACAAGCGGACCTCATAAAGTGCGTCGTAGTCCGGATTGGAGTCTGCAACTCGACTCCATGAAGTCGGAATCGCTAGTAATCGTGGATCCAGAATGCCACGGTAGAATATGTTCCCGGGCCTTGTACACACCGCCCGTCACACCATGGGAATTGGGTTGCAAAAGAAGTAAGGTAGCTTAACCTTCGGGAGGGCGCTTACCACTTTATTGATTCATGACTGGGGTGAAGTCGTAACAAGGTAACCG
+
)'%,-%-''(;096739()+8733&5++10',,2,:40/-0,.-002,)(*.839-'.0.%'&(*442321&%..,(,49*06889:131:17;--.,/00009/..0+)+,(+./,--,.214664)%03,./*2*5+3&)''')++./,4//,,*.()+%+(%'.)()+.07667+,0(.92%64+31182).-++.1+'*0731,()&)+()+0+*+/(*1),*%)+)(*0062.)('+),(+.*+58&+'0*(./68<91185%10/*.+21577;1642227600.(1+.-./+603;.2-,+05.(6*7/537+.)(+%$%,&'+-5,//-/19322,2*'&&'//1324--+-+/+0:;7221,92+%&&-6/573/1.'%$&$(,.102117/+,-21*,60/72:/+*)*-/1342250-,/+''&)*''%(%(*.5234831138,-)(,786/,-..08712021-1140-7,2;3:8:8476715688+*++(./84;;;;6750,0/0343/9///166/0264:1707-010.0&(*+*'-1*38-26557/-4-)2--2:----7/7,4-8208:/:008/%.+)(/.1114++,+,/9<;4361.1)+)(((.'024-88789976.(+-01;8..*.+'*+:88;971++(*)/379797:6397565678//(%(&%+)$%'+/74/'.,+.+('/,3,/1;87653+*+2-)+05667160727(**(0-.+'')*534465782)+*496-)/,'*5050445630,.-11018874412('),2.692/0'.-$'0846858167-(0447+500030/*-.'05*)44451228:9:5(','-889<26985*%')'()&)%''*')(*)46385.8(',3+23-9,,8923295'),*/0;876111*.,-)-,01..0)1)&%(,*1/074/,
@6747dec8-b7a9-412b-b147-73045b1db8b7 ch=242 read=190990 start_time=2019-12-13T14:36:51Z barcode=BC01 runid=2c9cf7bc05858273f10e7d7ec552fc0bd742dc3e
CCAGTTACCTTATTTTTTGACTTCCACTGATCATGAATCACAAAGTGTAAGCGCCACTCCCGAAGGTTAAGCTACCTGCGCCTTTTACAGCCACTCCCATGGTGTGACCCGGGCGAGGTGGCCAAGGCCAGGAGCAGCGTATTCACCGTGGCATTCTGATCCACGATTACTGCTTGATTCCGACTACATGAGTCGAGTTGCGAACTCAATCCGGACTACGACGCACTTTATGAGTCCGCTTGCTCTCGCGAGTCCTTCTCTTTGCTTATGCGCCATTTGTAGCACGTGGTAGCCAGCCTTAGTCGTAAAGGGCCATGATGACGACGTCATCCCCACCTTCCTCCAGTTTATCACTGGCGGTCTCGCTGGAGTTCCCGGCGGACCGCTGGCAGCAAAGGACCGAAGTTGCGCTCGTTGCGGGACTTAACCCAGCATTTCACAACACGGGAAGCTGGCGGCCAGCCATGCAGCACCTGTCTCACAGTTCCCGAAGGCACGATACTCATCTCACAAGAAACTTCCCGTGGATGTCGGACGGGTAAAGGTTCTTCGCGTTGCATCGAATTAAACCACATGCTCCTTGTGCGGAGGCCCGTCAATTCATTTTGAGTTTTAACCTTGCGGCGCTCTCCCCAGGCCAGTCGACTTAGCGTTAAGCTCCGGAAGCCACGCTGTCGGGGCACAACCTCGATCGGCATCGTTTACGGCGTGGACTACCAGAATTATCTAATCATAACATCCCCACGCTTTCCTTTTACCCTGAGCGTCGATCTTCGTCAGGGGCCATGGCCCACTTGATATTCCTCAGATCTCCGCATTTCCGCGCTTCACCTGGAATTCCCTGCCCCTCTACGAGGACTCAAACATGGTATCAGGTCACAGTTCCCAGGTTGGGCCCGGGATTTCCATCTGGCTTAACAAACCGCCTGCGTGCGCTTGCCGCCCAGTAATTCCGACGCTTGCACCCTCCGTATTACCGCTGGCTGCTGGCTTTTGGAGGTTAGCCAGTGCTTCTTCTGCAGGTAAGCATCAATGAGCAAAGGTATTAACTTTACTCCCTTCCTCCCCGCTAAAGTGCTTTACAGCCGAAGAGCCTTCTTCATACATGGCATGGCTGCATCAGGCTTGCGCCCGATTGTGCAATATTCCCCTGCTGCCTCCCGTAGG
+
&'#('-%)&''&++'''$'(**+*,'+--/372631:32-1/7/++*()+')*35%)(..)*(3+050,()+.257/')$$$%-2*$)-&/.$$%-1,%/('2%')..*),7:/.'*)**(%$)(,-*1%.+)%*%)*+,.(0/,/7588:886:.$)'25.*-/22;32-.'+,-.4:62-%(%$%$&'&'**)'-08(+'$&*-7.;0.3353950,)$'(')*,2/&&&())0,)'(&')/-,-.//(.-.'(3.6.48,))+),,-.139,1:((('--(+-,+%($'(''(*$(%&(:8---1*,2+670)(()((''(*(***+768,,775267*-)**+;/*+9/-+*,+(*+,,53435('(7;02,*+)(0+12/0-4.,,(/6:*.0)&'%%'++3,0/345513./-860),',%.())%.).6,***-).-.+2)'&&)/2003+3((&(+++(.,+-+06548723.0'434*1-''&))+&(()*&*+11833*$%()'+11,-8,6,,.7988.42*5)+(&&-,7+.*1--16-**+.4.-+/.&',4,;;958(001011/$##(&%&')$'&-2*)01899<931::10(.1:;-34.)'*)&)(($$&)(,)+)&/.6+)*.*)((.++')&+*(%'(*/*)-),(*-'(&)%$())*-'&(*0+24/+%'-2.)//-.'6:-*+0//,2277/3,-/*-(-4-66644510%)'+(#&/063'---19-1%%$$#',1(&'(+/*++&'/02250-3%).8-7-%'&%(&%$'$$%%./347314.-0-,'*&')68<:+'$)%)*+++0833/',/0-5./)497/,+)(+'%-+457713//&''',*,-%))))&.&+*.*1/$*-3037*:0%&++(26*,)*+8*.&(,14634898<88;66999730-+)(,-.02.+-/33790/++,*-2.//(021*/:37352158./%,//019774-336,/-',)*,(,,2)2///9076;5424%-*)(0')*66/8/+&43/9,,,-(*'&$&'(+$'(.7+412.,,93+&(&'.0*-(*)('%'(&/4'()'$)1415018753+,&$%/--0160.-,+-2-37436,3.38*&$.&(+('()()72462+)),+-05/61)'''(%
