# Supplementary material for: De novo species identification using 16S rRNA gene nanopore sequencing
Source: PeerJ. 2020 Oct 21;8:e10029. doi: 10.7717/peerj.10029 (PMC7585375; doi:10.7717/peerj.10029)
Supplement: Supplemental Information 3 [file peerj-08-10029-s003.zip › pass_fastq_runid_2c9cf7bc05858273f10e7d7ec552fc0bd742dc3e_498.fastq]

@68f26e1c-1a7c-4778-9a35-cac1caf506c9 ch=204 read=102481 start_time=2019-12-13T14:36:39Z barcode=BC01 runid=2c9cf7bc05858273f10e7d7ec552fc0bd742dc3e
CTCTACAGCGGGAGGCAGCAGTGGGAATATTGCACAATAGACTTGACTGTTACAGCCATGCCGCGTGTATAGAAGGCCTTCGGGTTGTAAAATTACTTTCAGCGGGGAGAAGGGTAAAGTTAATACCTTGCTCATTGACGTTACCCGCAGAAATACCGGCTTAACTCCGTGCCAGCAGCGCGGTAATACGGGAGGGTGCAAGCGTTAATCCGGAATTACTGGGCGTAAAAGCGCACGCAGGCAGTTTGTTAAGTCAGATGTGAAATCCCGGGCTCAACCTGGGAACTGCATCTGATACTGGCAGAAAGCAGGTCTCGTAGAGGGGGTAGAATTCCAGGTGTAGCGGTGAAATGCGTAGAGATCTGGAGGAATACCGGTGGCGAAGGCGGCCCCTGGACAGACTGACTCAGGTGCGGGGAGCAAACAGGATACCCTGGTAGTCACGCCGTAAACGATGTCGACTTGGAGGTTTATTGCCGCTTGAGGCGTGGCTTCCGGAGCTAACGCGTTAAGTCGACCGCCACCAGGAGTACGGCCGCAGGTTAAAACTCAAATGAATTGACGGGGGCCCGCACAAGCGGTGGAGCATGGTTTAATTCGATGCAACGAAGAACCTTACCTGGTCTTGACATCCACGGAAGTTTTCAGAGATGAGAATGTGCCTTCGGGAACCGTGAGACAGGTGCTGCATGGCTGTCGTCAGCTCGTGTTGTGAAATGTTGGGTTAAGTCCGCAACGAGCGCAGCCACTTATCCTTCTGTTGCCAGCGGTCCGGCCGGGAACTCAAAGGAGACTGCCGGTGACGAAGCTGGAGGTGGGGATGACGTCAAGTCATCATGGCCCTTACGACCAGGGCTACTTTACGATGCTACAATGGCGCATGCAAAGAAGCGACCTCTCGCGAAACAAGCGGACCTCATAAGTGCGTCGTAGTCCGGATTGGGGTCTGCAACTCGACTCCCATGAAGTCGGAATCGCTAGTAATCGTGGATCCAGAATGCCACGGTGAATACGTTCCGGGCCTTGTACACACCGCCCGTCACACCATGGGAGTGGGTTGCAAAAGTGGGTAACAACCTTCCGGGAGGGCGCTTACCACTTTGTGATTCATGACTGGGGTGGGGATCGTAACAAGGTAACCGG
+
34/.+*&'*,50-/202132287:7)5.--7.,,/041$*%&&$%$'((&(&('&'+22/55/-,--122*')((1.7572&706-$).53*-*').62.-005:;.*+)(,,(+.78/0515/017181235.30/24507/07(&)%$)(%#%&)++'(*.,/0/80479:7392+0*+,0*+*('))-)&,-)--5:87:0:/1.-1(/+,0-2.006:::99:8:.212/)-+,++.,%/17,(1*6+005((*.,.+-4+(.+')4776:085:73;5251345466522(&*&(*++'+.*'/+*//./0045/-+047+-0/1121*.)*2/,+'(%&,((,))(+-10))))*+-/3,*0,182489476360-/).-.3,4:4,/6879'(000...0115877.')(((*)88-5/4./-'.9--0901153(+-/6779;071000064.-*+,.,-)+7,(.+*14(+020/270.06:536)*%)'*-+/'*))'1+9,0252/1336.$'$'.()'+)-+4363656636257/,,1370/0556655727:91.9,,0.3111245857+*-)-.,+;:79695/.0.15.0-*.0199:7;78::0800/74457::7564./-+.5:43***+-021*260/226<9/82;;164022/.004&'.04689877484669:782../097877;32/175/..501..22.*,05+-5/.)(++.63&4.$&'),-/((1$''.1*.0/-0.20235931,7*15/0+-1'*)$(%.'&(&'*..,*$&$%./73(,-&(19//0/5677962360010-,1)-*&''&',-1;/1/.-.)((&($)'')***&%*(,.636971)104(&&''/224/.-(.,0.-*-.-(').;867663367,/33785566440-22,3+)+1()(&(+*3//0:773175-1.5--,6-)4)+945++**0859577:;9:'-,/8959302086.,4/.1.5.1)%025000.-/32325731960/334238564.+%'&-4+44+-01,(%%$+0-/((,**4534'42)'*5.15343/37(-172/4698;777718751/&&()..')*0/(*--6*544558.2
@3537a844-98af-4dfd-9ac2-f21d5c9502ab ch=177 read=213390 start_time=2019-12-13T14:36:36Z barcode=BC01 runid=2c9cf7bc05858273f10e7d7ec552fc0bd742dc3e
CCGGTTACCTTTGGTACGACTTCACCCCAGTCATGAATCACAAAGTGGTAAGCGCCCTCCCGAAAGGTTAAGCTACCTACTTCTTTTGCAACCCCACTCCATGGTGTGACGGGCGGTGTGTGCAAGGCCGGGAACGTATTCTACCGTGGCATTCTGATTACGATTACTAGCGATTCCGACTTCATGGAGTCGAGTTGCAGACTCAATCCGGACTACGACGCGCTGAGGTCCGCTTGCCCTCGCGAGGTCGCTTCTCTTTGTATGCGCCATTGTTGTAGCACGTGTGTAGCTGGTCGTAAGGGCCAGCTTGATGACTTGACGTCATCCCACCTTCCCTCAGTTTATCACTGGCAGTCTCGCTGAGTTCCCGGCCGGACCGCTGGCAACAAAGGATAAAGGGTTGCGTCGTTGCGGGACTTAACAACATTTCACAACACGAGCTGACGACAGCCATGCAGCACCTGTCTCACGGTTCCCGAAGGCACATTCTCATCTCTGAACTTCCCGTGGATGTCAAGAGACCAAGGTAAGGTTCTTCGCGTTGCATCGAATTAAACCACATGCTCCACCGCTTGTGCGGGCCCCGTCAATTCATTTGAGTTTTAACCTTGCGGCCGTACTCCCCCAGGCGGTCGACTTAACGCCTGGCTCCGGAAGCCACGCCTCAGGGCACAACCTCGAAGTCGACATCGTTTTTTGGCGTGGACTACCAGGGTATCTAATCCTGTCTGCTCCCCACGCTTTCGCACCTGAGCGTCAGTCTTCGTCCAGGGGGCCGCCTTCGCCACCAGTATTCCCTCCAGTCCTCATGTTTCACCGCTACACCTGGAATTCCTACCCCCCTCTACGAGACTCAAACTTGCCGGTATCGGAATGCAGTTCCCAGAGTTTAGGCAGGGATTTCCACATCCTGAGCTTAAACCGAAGCCGCCGTGCGCGCCCAGTAATTCCGATTAACGCTTGCACCCTCCGTATTACCGCGGCTGCTGGCTGGGTTAGCCAGTGCTTCTTCGTGCGGGTAACGTCAATGAGCAAAGGTGATAGCTTTACTCCTTCCTCCCGCTGAAAGTACTTTTAGCCGAAGGCCTTCTTCATACACGCGGCATGGCTGCATCGGGCTTGCGCCCATTGTTACAATATTCCCCACTGCCTCCGTAG
+
22,005-/(%)&,4.///,/708+9:9+/379685577000.:5/18:923'(*073.-6-+/1'2*4751+.//::/+..5/5;;4491)165+)+,8:4587-+)*)42:1-12/-0++',,+2307+;7.7439660+&(/8107..+31,%(+**)**437112012528:110*45;7344.%)--.,-11-.)*946-/-,4,5276.//10423$&('%14.330,2-,6<844/3/-,0-41309.1./75-.1/02689166+.6.,+,+*-//1+)('*,*1996+.($1463)($$&&()..*--0.19634311;8/288697)*2/22;:112034353267983$$))*56525,('/(7+79883,3,*6,.8;+3-987:/+3,6+..'&'+/())1701*,(1(/)--3598.34362,.-.26666899210523422,/001:3544--,-29:935-**++.-'+*16/5977510'&,.&3530)+-2</.,,-(*'()+'%.)/---)1-4;9784.1-,3.,*01%&-3.3<9:;33234540++2/,-7,0011/13185(%*,*4-9622980-.3:<12;2//4.20946+')./+:9:,02:;89:940*)&1*4()&&*0//+,--,.)474555953*/93//0186:43$*+*-.69:89:.634-3).5/018:67657:-3-(),-/61:/27*-5.,,--079/,10-59.-3403:,,-(,2396/0//993.4'$,054,.--519;:8;;45;.3432168+,2.*()*&((&)'+384217-//1-..6/5'-)2./++,21126-12-*.(%0-./0+,'(')*17%-1/+4*1+0026/89<5;0.*$&)2)'+('%++,(/7.0+**-2/+&&%,+(&)'%(*)*)),-%%'&%&($&%'((*+,034:13-,-+.+*')-(')(-5545;3652813:883:3/-.1+.)%(++*6//07.561461-*.&$()/0861368725'2,,-//79-'0**&+&$(.5.+,-8:.978087++50--0())+*79;*,*6*')4+44:6:448,,,,,*0,4193337:9:99859$+1/.5,,-/;2,4-'()#&-:12256;:,),0),1/290447
@76457b09-fae1-4917-b0d8-2b5fcdf44df6 ch=200 read=87306 start_time=2019-12-13T14:36:31Z barcode=BC01 runid=2c9cf7bc05858273f10e7d7ec552fc0bd742dc3e
CTCCTACGGGAGGCAGCAGTGGGAATATTGCACAATGGAGCTTAAAGCCTGATGCAACCATGCCGCGTGTATGAAGAAGGCCTTCGGGTTGTAAAGTACTTTCGGCGGGGAGGAAGGGTAAAGTTAATACCTTTTATGTGACGTTACCCGCAGAAGAAACACCGGCTAACTCCGTGCCAGCAGCCGCAGTAATACGGAGAGGTGCAAGCGTTAATCGGAATTACTGGGCGTAAGCGCACGCGGAAGCGGTTTGTTAAGTCAGATGTGAAATCCCGGGCTCAACCTGGGAACTGCATCTGATACTGGCAACTTGAGTCTCTCGTAGAGGGGTAGAATTCAGGTGTAGCGGTGAAATGCGTAGAGATCTGGAGGAATATGCCGGTGGCGAAGGCGGCCCCTGGACGAACTGACGCTCAGGTGCAGCGTAGAACAAACAGGATACCCTGGTAGTCCACGCCGTAAACGATGTCGACTTGGAGGTTGTACTTAGCGGGCGTGGCTTCCAGGGGCTAACGCGTTAAGTCGACCGCCTGGGGAATTACGGCCGCAACGGAGTTAAAACTCAAATGAATTGACGGGGGGCCCGCACAGGCGGTGGAGCGTAATGGTTTAATTCGATGCAACGCGAAGAACCTTACCTGGTCAACATCCACGGAAGTTTTCAAGAGATGAGAATGTGCCTTCGGGAACCGTGAGACAGGTGCTGCATGGCTGTCGTCAGCTCGTGTTGTGAAATGTTGGGTTAAGTCCGCAGCAGGCAACCCTTATCCTTTGTTGCCAGCGGTCCGGCCGGGAACTCAAAGGGAGACTGCCAGTGATGATAAACTGGAAGGGTGGGATGGACGTAAGTGTCATAGCCCCTTACGACCAGGGGCTACACGTGCTACAATAGCGCATACAAAGAAGCGACCTCGCGAAACAAGCGGACCGCTCATAAAGTGCGTCGTAGTCGGATTGGGGTCGCAGCTCGACTCCATGAAGTCGGAATCGCTAGTAATCGTGGATCAAATTGCCACGGTGAATACGTTCCGGGCCTTGTACACCGCCCGTCACACCATGGGGGGGGTGGGTTGCAAAAGAAGTAGATAGCTTAACCTTCAGGGAGGGCGCTTACCACTGTGATTCGCTGACTGGGGTGAAGTCGTAACAAGGTAACCGGAAGGCGACAGGCCGTGGGTTAACACAAAGACACCGACAACTTTCTTCCGGCACCAGCAATACGTAACTGGG
+
+-//-02'22,/12(010-2192.2.*)))*-/3:6,)&'',()*,)/3+++**11-11165-.,//2121...,(**+,277;6/35/7).((($&%),63+&,(/03+',*.4*.)'*50-,2,1+.2/273'%&$)&%)+0,'/5('))(-($,)*.148/63-4-,,4716567('''#$('**,*,))+302/,'),,0-5+()-;04/44*-.*-0-//9:696676),--&**+)+(**2/63<8-5-8-459/.++)*')51*.*+(000/..*2+))-...1/0/0/0++*-,.1*1/.1&'&''*,-1407.2/-*,.3)()'1*2-2*.204/--.,--+1+-*12975///01607.+,-(,)-*$0*/5,1--+/7)1+4,651+-/657+*)('*+93644%&)++(('&'.+-*,+0915/('()'07-,*,,&&.//%*+089:;<:833323976.4,'*&)(/9/0&($$%).(3750003/-+1'#*0+)('%%'(,,/623+35661/-47666/(&)'(()-081,,,*&''#%''.6840.15;65-(&/))*6/.144*+/.()&''%(*-2/4*+()-.,)+2.5;8244632132::4:8:--))**,**0,.601432'((.30-)+./+,(+644/0('(*,80.*))*&)(,+.,,%74/3293400416#3'),-4./-.,4334:9781----178525/.*-83-5/</972411)+4-)+-$,&)+-380:3+7../1/42(3**974/4/92;)/,/7.,1+(-2-)+)*2-&),,448:630+*)&)-/784451-'&)(&))*(&&&&('+'('*%)*%&&'+30)*('&-.88/0/)$&())%(-.499490:,'**(,(*')+4,'*(')54765722,,)*+5;/28;244).-/244:535112230))&(&&,%.0*22)()$'$&(*614629:15060..3(40325/.-+-,5.-../09985/0&('&2,*,+--+1/..955110)-*+/40..0/.0230;9.,/,--58697550/+3*-*311:.0/96*&++(*-1:55.-**-,-12:6(,2*'+/-11171089,,1-.27291%(****)),53/./-,,,)/+33/(1,,5;8979-,','8/0,,42).531.(0+0,-2+2+++,-4487854-27/-4,2+)-.//7+0/.0.-16.2(&&#$#
@79ce3938-6bd7-47ec-969b-d6383619ba79 ch=398 read=88772 start_time=2019-12-13T14:35:51Z barcode=BC01 runid=2c9cf7bc05858273f10e7d7ec552fc0bd742dc3e
CCGGTTACCTTGTTGCGGCTTCACCCCAGTCATGAATCACAAAGTGGTAAGCGCCACTCCCGAAGAGTTAAGCTACCTACGCCCTGGCACAGCCCACTCCCATGGTGTGACGGGCGGTGTACAAGGCCCGGGAACGTATTCACCGTGGCATTCTGATCCACGATTACGCGATTCCGACTTCATGGAGTCGAGTTGCCGAACTCAATCGGACTGCGACGCACTTTATGAGGTCCGCTTGCTCTCGCGAGGCCGCTTCTCTTTGTATGCGCCATTGTAGCGTGTGTAGCCCTGGTCGTAGGGCCACGATGACTTGACGTCATCCCACCTTCCGCCAGTTTATCTGGCAGTCTCCTTTGAGTTCCAGCCGGACCGCTGGCAAAGGATAAGGGTTGCGCTCGTTGCGGGACTTAACCCAACATTTCACAACACGAGCTGACGACAGCCATACAGCACCTGTCTCACGGTTTCCCGAGGCACACTCTCATCTCTGAAACTTCCGTGGATGTTAAGACCAGGTAGGTTCTTCGCGTTATCGGGTCGACACATGCTCGCAGCGTGCGGGCCCCGTCAATTCATTTGAGTTTAACCTTGCGGCCCGTACTCTGGGCAGTCGACTTAACGCGTTAGCTCCGATACCTCAAAGGGCACAACCTCCAAGTCGACATCGTTTACGGCGTGGACTACCAGAATTATCCTAATCCTGTTTGCTCCCCACGCTTTCGCGCACCTGAGCGTCAGTCTTCGTCCAGGGGCCGCCTTCATACCAGTATTCCGCATCAGATCTCTACGCATTTCACCGCTACACCTGGAATTCTACCCCCCCTCTACGGACTCAAGCTTGCCAGTATCAGATGCAGTTCCCAGAGTTGGGCCAGAGTTTCACATCTGACTTAACAAGGCGCCTGCGTGCGCTTACGCCCAGTAATTCCGATTAACCTTGCACCCTCCGTATTACCGCGGCTGCTGGCGCGGAGTTGGCAGTGCTTCTTCTGCGGGTAACGTCAATGAGCAAAGTGTGCTGCTCCTTCCTCCCCGCTGAAGTACTTTTACAGCCCGAAGGCCTTCTTCATACACGCGGCGTAAAACATCAGACGCGTTGTGCAGCTGTTCCCCGCCGCTTGCTCCGGCAGGGGCAAATATAGGCACCCAGCAGAGGTTGCTTTGAAGACTTAAACGACTTAACTTAAACGTACGCTGCAG
+
006340-11.8-,7'&&(()3..047./035''--744+0/..(,*004-(((*3*,+0-*)*/(&+/122.01023-'('070(++)()''0+)&*+0;,-14434467:8<:9,52,/).383919**75143-+-)2.014012644734),.75/)***7/*$%&''5.24.,1360()+,)))0('107+/(&(967849-4*9/1,$()&1.2&,/694,+,1,645/.-5*,.0-2./1%/*'&)+42760880&++..878;73:))*+-)*.1/*,/541-/574%+$-/777//,-0+'&%%)+968890520,3:7920#'.++0;2.+-++00/132.0++7+++6610-*+-..3/2800,/--*3*+5,423-745879576654:1./551+*+1)44+-)/,07/-2-2)-)-,*24//++++*-+3-(-((%&&&2+'(,/0,&)-,087..+(&)'0+,%&&*)/.1234++''',.4020(.624,+',*)&(&%((*&%/0<89<433-0/--1(,&.'(%&*-.+)&)-#-%&)&.*0+3)-21'&)++2/;7/580**/47603--**()).162%,'').'+/.-%+,-9770:0:0896681./++%'&&'++,539*-1*)%(+'.5/8'3+4556484897591'()+++21312888;3.()'-((*(&+7267729;-,./6870,.12172,)+(./28443026863154596780.)168+::5594:+#%%',+22-87,'$'%$*(*--../.,1340,:-.*.8436/1(24...++,:093945685+)*(')+.(+,1..&+)0.01....491/0-,.//68173,-')1,0/527//%():0..0014,,+,-507//)&%()15578975.(&(((-00:6//4465:53*--5.4/().'*./600140/0/:12/.*2,--:96450.0*1'(5.(.2%--,-0;/9;8878-4.-.58/04+7.//552/(('$'%%'$%(,''(***-*&'%&)%*)%+(&''&$$%'$,++')'(+015:23943/++)*')'')+7.-+%))+,--))&(&)/))'*$%&('-3/1/'$(%%%&$#%'+-)(%%++&',&-*)()+$&)&-(&&')$)'*)%%%%%&%&&%($((&%''(&&%%$)),*-'(&,*&$'%%($&"$
@d5f85f40-457e-40cd-8def-79e46b79c5cb ch=297 read=165143 start_time=2019-12-13T14:35:51Z barcode=BC01 runid=2c9cf7bc05858273f10e7d7ec552fc0bd742dc3e
TTGGTGGCATACCGTTCAGTTGCGTATTGCTGTGGTGCTGAAGGTTGTCGGTGTCTTTGTGTTAACCTGCGCGCCATCTATCTTCCGGTTACCTTGTTGCGACTTCACTGATGGCTGACCCTGCAGCTGGCCGCTGCTCGCGCGAGTTAGCTCACGGACTTCGAATTATTGCTTAACTCTCATGGTGTGACGGGCGGTGTGTACAAGACCAGGAACGTATTCGCCGCGACATTCTGGTTCGCGATTACTAGTAACTCCGGCCTTCAGCGTAAGCGAGTTTCAGCCCTACAATCCGAACTGAGACTAGTTTTAAGTTTGAAACCACCTCCACGGTATCGCATCTCTCTGTACCAGCCGGTGTAGCACGTAGCCCTACATAAGGGCATGATGATTTGACGTCATCACCTTCCTCCTAGTTAACCAGGCAGTCTCGCTAAGATCCTCAACAATGGTAGTAACCAACGACAAGGGTTGCGCTCGTTGCGGGACTTAACCCAACATCTCACGACACGAGCTGACGACAACCATGCACCACCTGTCACCTTGTCCCCGAAGAGTTTCCTCCGATTAAAGAGTATGCAAGGGATGTCAAGGTGTAAAGGTGGGTTCTTCGCGTTGGCTAAATACACACGCTCCACTTCACTTGGCGCGGAGTCCCCGTCAATTCCTTTGGAGTTTTAATCTTGCGACCATGCCAGGCGGAATACTTAATGCGTTAGCGGCAGCGAGAGGTGTTGGAAACCCCACCTGAAAATTCATCGTTTACGGCGTGGACTACCAGGGTATCTAATCCTGTTTTGCTCCCGCTTTTCGAGCCTCAGCGTCAGTTACAGTCAGAGTCGCCTTCCGCCACTGGTGTTCTTCCTGAAATCTCTACGCATTTCACCGCTGCACTGAGATTCCACTCTCCTCTCCTGCACTCTAGATAACCAGTTTGGAATGCAGCACCCAAGTTAGGCGGGTATTTCATCCCACTTAATCATCCGCCTACCACGCTCCTTTACGCCCAGTAAATCCGGATAGCAACTCGCCACCTGCGTATTACCGCGGCTGGCGTAGTTAGCCGTGGCTTCCTCCTTAGATTGCCGTCATTATCTTCCCAAGACAGAGCTTTACGATCCGGCCTCCATCACTCACGCGTTGCTGCATCGAGTTTCCCCATTGTACAATATTCCCCTGCTGCCTCCCGTGAGGG
+
$$()('&'#$#&)**46,/8.+-+4(07,.**''*:999+*)))-.(,5.912435;6)11-2.2/3.*(&'#$($(.267..++)*-,;+-120,-*'*20/.-,&)(&&)&&')'&+1,'-/-&(%'%.-+..-.)-%&)+'%'*-(',.002/526777,,*3*$)%#$&#+(../3+&&().-&(***34.,.*+.124517-12605-4,+%()1:3'0-,0646+08+/8:8:1&%+)6+**,)++-1120(*&'$'(,&)++2+&&%)&).9,.%%&('&$')*),(',.**)&*+--%+05<1020/1+%(,&-3,,0+.($%%'%)-2,.),.11215340.1-*,-&%,'&%)**+('$'*2+&')*)+)187-.1../-(393./03576)0&+),104-0-,(*1)(%+&&/30379902,--*%)&'*8-)+&'(9-(*(**/02'',+,+*,+*(+,4:466:9:74:/4'20-''&.)/,'-)(****(')(*1*1.,)333$-.*(,,/;-41//07/886554/2-,0//400(((,&$'/41/++--*)0/2+,''&&(+*/+)*6,0118-6+',4316.(&((,+((747;.,-*1*,&(,/45'&&')+/13490%-0.,'()+/0))'0/&()-04-+-238:80.23/1+'*,86.,:0165),./0/%(),/)014)70:1-/3/101.3-3-(*('+)%'(%%)&*-,,1/2).4,.;40'/.-.-1,(.3//10((+/$+(,,**-3/67257'1,*/,.014747701077-(+*15-(--:;0-)'1.84-(&'&+,.114..-156,+'((--/.)/-+*-4'**,&(',2+))('$#***+,0112517.7;13-/-()*#%%'%%&'+2)4/$''+-,2//-/1...)--/1104--%0(+,4;70/-/./2(+,1.80-++,5*()2&+(,#+(%(,,01,%%&&,1-0,138247...,&-*2190/6/(-(('&$%)+10004768.)(*'*,3324.*.)('))1-10*55+-,)'&'(()..016--.8.6270184224040),#)&)2837647;4771+16,/.+,*/1&**253),./21')*'**,3-.4(,-.$&%'(24,,*+*+,,%&(&1-/7:2*05)-,/&*-02:.:2)''(+((.)/-''*%$(+%
@881d30dd-4aa6-4cea-9d22-a09b4bb81fbd ch=163 read=190023 start_time=2019-12-13T14:35:50Z barcode=BC01 runid=2c9cf7bc05858273f10e7d7ec552fc0bd742dc3e
CCGGTTACCTTGTTACACGACTTCACCCCAGTCATGAATCACAAAGTGGTAGCGCCCTCTCGAGGTTAAAGCTACCTACCGCTTCTTTTTGCAACCCACTCCCATGGTGTGACGGGCGGTGTGTTACCAAGGCCCAGAACGTATTCACCGTGGCATTCTGATCACGATTACTAGCGTCCGACTTCATGGAGTCGAGTTGCAGACTCAATCCGGACTACGACGCACTTTATGAGGTCCGCTTGCTCTCGCGAGGTCGCTTCTCTTTGTATGCGCCATTGTAGCGTGTGTAGCCAGCCCTGGTCGTAGGGCCATGATGACTTGACGTCATCCCCACCTTCCTCCAGTTTATCACTAGCCAGTCTCCTTTGAGTTCCCAGCCGGACCGCTGGCAACAAAGGATAAGGGTTGCGCTCGTTGCGGGACAGCAACATTTCACAACACGAGCTGACGGCGGTGTGCGGCACCTGTCTCCACGGTTCCCGAAGGCACATTCCTCATCTCTGAAAACTTCCGTGGATGTCAAGACCAGGTAAGTTCTTTGCTTTACGTTGCATCGAATTAAACCACATGCTCCACCGCTTGTGCGGGTGTCAATTCAGGCACGAGTTTTAACCTTGCGGCCATTACTCCCGGGCGGTCAGAGCTTAACGCGTTAGCTCCGGGAAGCTTCCCGCCTCAAAGGGCACAACCTCAAGTCGACATCGTTTACGGCGTGGGGCTACCAAGGGGTATCTAATCCTGTTTGCTCCCCACGCTTTCGCACCTGGGCGATGCAGTCTTCGTCCAGGGCCGCCTCCGCCACCGGTATTCCTCCAGATCTCTGCGTTCACCGCTTTACACCTGGAATTCTACCCCCCTCTACGGACTCAAGCTTGCCGGTATCAGATGCAGTTCCCCAGGTTGAGCCCGGGGGTTTCACATCTGACTTAACAAACCGCCTGCGTGCGCTTTTACGCCCAGTAATTCCGATTAACGCTTGCACCCGTACCGCGGCTGCTGGCACGGAGTTAGCCGGTGCTTCTTCTGCGGGTAACGTCAATGAGCAAAGGTAATGCTTTACTCCCTTCCTCCCCGCTGAAAGTACTTTACAACGAGGCCTTCTTCATACACGCGGCATGGCTGCATCAGGCTTGCGCCATTGTGCAATATTCCCCCTGCTGCCTCCCGTAG
+
0-'+1:-0,:,'/4'(')-069<96398-),865887;63-1.3+*),)*+(*+-/--.*-+)',-9.8,'),(142,,**+0024<;8+567-/81+./11-'*-)*55011-52133-43.2')*(1..4171*+)0005337/.09/849455<92//0.(**,4/..0.,-*,/1--01:1999.,,,,1/,1**,((7750-,*1*.43:877863.0(./9://1100.263527,,--,*))(&')+,,/3:3651;50168843491830,,,.')(+&&%&')*+-:/,0978150-379:761/+('&&()+457553/051*.62;99110013;80120*+'++5/2/1/232:0+),686:.,.5/7953,+,)*2./+38;+3.9855+,)+.**+,.375:454;,4,)'0,*--.7/,'&+%'',,00..00050-%&%&*&*+.,)13+,26711/0096:1;7--1/6,-/0223(*,7321+%+/791-112440463479:725873+,)',&(')%&*'&(&('%(+2;12122++(*,.;45+**1159:93/22/1/0+,,/'*%%%,-38551)'((%&&('-7<,2100,0,*/,8-*3++,*41'&,')(&+(%&+%(+/03./1.1742462--..*-((&'1-+'021545)4::-12,0-8.17.,---22117/83+%(&.++,'*''+//2//)+-.+0.,(*,//1**,/52/14196,)1112:6314136,/.,&&&()857789<:61;+'2.1*25792,')+2.8216223;2**)'&(/04430/+''+,+/3$&'&'+*./2*+,/+3012/22745-./--1+112881/%&%$&)'('+,9:+,87/1/554860(,56.8..)6*'1572&-42--/02522*+(./228825:.49,,*&($''(&$'&&)213-,-1658:+-+,0.15.,.+/*+(,)%$$$)/.134331,/)'&&).,%'0//08:171--1117;87410.,,7;:738)903/+/39*.,+.(0%&'0+&('79,,<9855:;++888285.-%++,8--0((&&'(68)-33-,%%')(+-20755402,,-1.79058848,3254%*()()+284/4:-785,+.2346762<7/-*.
@9ead3c20-7d2b-4bf4-ad89-5f4f85ef5a35 ch=267 read=101261 start_time=2019-12-13T14:35:50Z barcode=BC01 runid=2c9cf7bc05858273f10e7d7ec552fc0bd742dc3e
CCGATTTACCTTGTTACGACTTCACCCCAGTCATGAATCGCAAAGTGGTAGCGCCCTCCCGAAAAGGTTAAGCTACCTGCGCTATTCTTTTGCAGCCCTCCCGTAGTTGTGACGGGCGGTGTGCAAGGCCGGGAACGTATTCACCGTGGCATTCTGATCCACGATTACTAGCGATTCCGACTTCATGGAGTCGAGTTGCCAGACTCAATCCGGACTACGGCTTGCACTTTATGGAGTCCGCTTGCTCTCGCGAGGTCGCTTCTCTTTGTATGCGCCATTGTAGCACGTGTGTAGCCTGGTCGTAAGGGCCATGATGACTTGACGTCATCCCCACCTTCCTCCAGTTTATCATAGCCGTCTCGCTGAGTTCCCGGCCGGACCGCTGGCAACAAAGGATAAGGGTTGCGCTCGTTGCGGGACTTAACCCAACATTTCACAACACGAGCTGACGACAGCCATGCAGCACCTGTCTCACGGTTCCGAAGGCACATTCTCATCTGAAAACTTCCGTGGATGTCAAGACCAGGTAAAGGTTCTTCGCGTTGCATCGAATTAAACCACATGCTCCACCGCTTGTGCGGGCCCCGTCATTCATTTGAGTTTTAACCTTGCGGCGTACTCCCCAGGTGATCGACTTAACGTTAACTCCGGAAGCCACGCCTCAAGGGCACAACCTCCAAGTCGACATCGTTTACGGCGTGGACTACCAGGGTATCTAATCCTGTTTGCTCCCACGCGCACCTGAGCGTCAGTCTTCGTCAGGGGCCGCCTTCGCCGCCGGTATTCCTCCGGTCGCATTTCACCGCTACACCTGATTCTACCCCCCTCTACGAGACTCAAGCTTGCCAGTATCAGATGCAGTTCCCAGGTTGGGCCGGGGATTTCACATCTGACTTAACAAGCCGCCTGCCGTGCGCTTTACGCCCAGTAATTCCGATTAACGCTTGCCACTCCGTATTACCCGTGCTGGCACGGGTTAGCCGGTGCTTCTTCTGCGGGTAACGTCAATGAGCAAAGGTATTAACTACTCCCTTCCTCCCGCTGAAAGTGCTTTACAACCCGAAGGCCTTCTTCATACGCGGCATGGCTGCATCGGGCTTGCGCCCATTGTGCAATATTCCCCACTGCCGCCTCCCGTAGGAG
+
)&*%,4*)/330,/2-0269:;4&.4:-(*:62534;75)4*15/1495.--,,6,0054*,53))0-4.4(*+-371--))*&(+%.45+-1/)15)&*5.'3).0)*,04829:.01*,)%%)*..:8-62++-'+)(7011<814-++1:;33364,*+*//7.233444359.1+,0384899,+,-324/7+(-(%'57837532-1236433-2++-..&).3/,-+*'*12611/7,..1/5201&+)./,00818722+)%'')+44;227/*,-..40.),&%%&1*+3:892/4+.172::4///++%&(*,478//0.25..298769//&')/7*+-9*(*(*$(*-63&'0*-0580.)+,)+50581/0/2;50611:+3,/.0.)//3858734431;22(670+*,,,+-),.87/;0,,/13/,.-,2-88875.10./5.1+.--./3979779:696::,/(&)))*/+105:225477336:;:248245:9<;603225225;*3-,6:'-*1:77<9572.4/0.39,,4/40<61;34$,%&(-*)0,&)*+..-/'24171(%'&-/70169***460-(&'(()-(-*&'(,+.//21.&)(&($-6688491/-*('+%+,322407/285657;77(*.57023384-(-(.*./270.,-.03:.&&+//036;89709:47+'/+./78;859/32<2.120:0--,((+-2:4454346516668;7467)099*8579:7995,-%(%-*2,35/,+.)*#'%$&)-5.+*0-*,0-0.02,-')30..0689;1+.1)40011329*/)-0:44/&)-,34,,-/.213723+*&,1)*%,//0'067/59//.00./542.3.6/879(64++*%%(++.121.21.*/..0-+,/59:;.1--/3130((&%$))%)--.-182<12-)&*)+*,%&'.)33060019/9.,,.238<422316/,.3:911-8.104169*,+*-331((+$((*42(02++08/*64/34,,3.-/20,0.2-8)+/1124:9<::<:98..+.-9/-./93302222(,.-,2())017,0.*-/64;44436,-*%()/0/-37317,-02')&(
@d03d512d-9ffc-4c25-aaef-6fdce2f6c1a2 ch=138 read=115993 start_time=2019-12-13T14:35:34Z barcode=BC01 runid=2c9cf7bc05858273f10e7d7ec552fc0bd742dc3e
CTCCTACGGGAGGCAGCAGTGGGGAATATTGCACAATGGAAGCCTGATGCAGCCATGCCGCGTGTATGAAGGCCTTCGGGTTGTAAAGTACTTTCAGCGGGGAGGAAGGGTAAAGTTAATACCTTTGCTCATTGACGTTACCCGCAGAAGAAGCACCGGCTAACTCCGCGCAGCAGCCGCGGTAATGCAGAAGTGCAAGCGTTAATCGGAATTACTGGGCGTAAAGCGCACGCAGGCGGTTTTGTTAAGTCAGATGTAGAAATCCCCGGGCTCAGCCTGGGAACTGCATCTGATACTGGCAGTTGAGTCTCGTAGAGGGTAAAATTCCAGGTGTGTAGCGGTGAAATGCGTAGAGATCTGGAGGAATACCGGTGGCGAAGGCGGCCCCTGGACGGGCGCTGACGCTCAGGTGCAGCGTGGGAGCAAACAGGATTAGATACCCTGGTAGTCCACGCCGTAAGTGTCGACTTGGAGGTTGTGCCCCTTGAGGCGTGGCCGGAGCTAACGCGTTAAGTCGACCGCCTGGGAGTACAGCCGCAAGGTTAAAACTCAAATGAATTGACGGGGGCCCGCACAAGCGGTAGAGGTGGAGCGTGTGGTTTAATTCGATGCAACGCGAAGAACCTTACCTGGTCTTGACATCCACAGAACTTTCCAGAGATGGATTGGTGCCTTCGGGAACTGTGAGACAGGTGCTGCATGGCTGTCGTCAGCTCGTGTTGTGAAATGTTGGTTTAAGTCCCGCGACGGAAAATAGCCCCTTATCGCTGTTGCCAGCGGTCCGGCCGGGAACTCAAAGAGACTGCCAGTGATAAACTGGAGGAAGGTGGGGATGACGTCAAGTCATCATGCCTGACAGGGCTACGTGCTACAATGGCGCATACAAAGAAGCGACCTCGCGAACAAGCGGACCTCATAAGTGCGTCGTAGTCGGATTGGAGTCTGCCGCTCGACTCCATGAAGTCGGAATCGTCGCCCCAGTAATCGTGGATCAGAATGCCACGGTGAATACGTTCCGGGCCTTGTACACACCGCCCGTCACACCATGGGAGTGGGTTGCAAAAGAAGTAGGTAGCTTAACCTTCGGGAGGCGCTTACCGCTGTGATTCATGACTGGGGTGAAGTCGTAACAAGGTAACCGGAAGATAGGGCGACAGGCAAGAGTAGGTTAACACAAAGACACCGACAACTTTCTTCCTTTCAGCAATGCGTAACTGCA
+
,,332$/'10'(),114')2(/-*&(*/421-.0.94.)''%**4752,+)&)+-0+28246653232+1(+)2344-24.3,,-7,-,,,0751*--,39-*0,.+-2,,19-).*1-,-;.::-+657(/+..2/8//5;313()1+'*.()/8-/,-+0322.,'&'.)**,-41++)%*''('4*,*&+*,,966883;1902-4.3250212;78577;/..*+)+*1//56,6/:<,,5/70030-,-.,,&%,0,(880**22142/(234083,21/..--14//0//924.+)-*,'*+-/3351+&//*'('&''-*,(-+++,))-/14;:5:;5443/,+'(*0244:1.6//6488:7:611.-,0.2.,1,;8/)6874(++/#%(+),*++0-.511./0-+(&,,,+/1;+4*52-.,*),04294./443583*,-25:6540+-(-/41/00010232;.0-96/&&()/)7+-,+*,%),'),-59545-28984676699788781,&%'**%,3+*+-+)*(,4514-/936622063500/(+,1,)+*(,*./638,.*''&&%+--')*-2/**-04</93;000/*/..***-+2017648428<9:::98:767887,+.0150-27/1,,+-./199032213558475(4,5-.744,*005.4789970011/711)45243.+/1079468544465//'%'(-9..(&'(.%$)(+-*'**.,'%$*/5*.81//*/*'*2,///./6;39.1184,58+22231.(($&%(,320*-++-.9<9796+*/++4,5//084'''(4388931,**+*&')-,*+-0+/*,*))+'(04851:1,6.-+1225837)'*('+416898/6.*%222(..7/5:775258*/13221*0-315+9,5-0+&*,.+))%'+5443542($''+***4%*&)))-11)-''&')*/)(('(73677'))0+295/419433:7782382(+6562030000.-+0750;;004-1.1778471**+-753:332:6)&,*)*0.3/,-,.*2)($&(*0:0*/4+2332,0-&(1),/33:1,/0/3.1.+(0,//..658765/5'1+1:884010.12)/,(.06812423,('+,*-,-*,%().17)+-16853,6.1-/98/79.%$%%*,,/-4,(('')%'$#$%
@379b8bb5-1acc-4e7a-8984-1436eda7c4d4 ch=324 read=104919 start_time=2019-12-13T14:35:22Z barcode=BC01 runid=2c9cf7bc05858273f10e7d7ec552fc0bd742dc3e
CTCCTACGGGAGGCAGCAGTGGGGAATAATATGCACAATGGGCGCAAGCCTGATGCAACCATGCCGCGTGTATGAAGAAGGCCTTCGAGGTTTGTAAAAATTACTTTCAGCGGGGAGGAAGGGGTGATTTAATACCTTTGCTCAAGTGACGTTACCCGCAGAAGAAACACCGGCTAACTCCGTGCCAGCAGCCACGCGGTAATACGGAGGGTACAAGCGTTAATCGGAATTACTGGGCAAGCGCAGAGCGGTTTGTTAAGTCCAGATGTGAAATCCCCGGGCTCAACACAGAGACTGCATCTGATACTGCACCAGCGAAAGCGAGTCTCGTAGAGGGGTAGAATTCCAGGTGGCGGTGAGGCGTAGAGATCTGGAGGAATACCGGTGGCAGGCGGCCCCTGGTTGAACTGACGCTCAGGTGCAGCGTGGGGAACAAACAGGATTAAGATACCCTGGTAGTCCACGCCGTAAACGATGTCGACGGAGTTGTACCCTTGAGGCGTGGCTTCCGGAGCTAACGCGTTAAGTCGACCGCCTGGGAGTACGGCCGCAAGGTTAAAACTCAAATGAATTGACGGGGGCCCGCACAAGCGGTGGAGCATGTGGTTTAATTCGATGCAGCGCGAAGAACCTTACACAGTCTTGACATCCACGGGAAGTTTCAGAGATGAGATATTACTTCGGGAACCGTGGACGATTGCTGCATGGCTGTCGTCAGCTCGTGTTGTGAAAATGTTGGGTTAAAGTCCGCAACAGGCGCAACCCTTATCCGCTTTGTTGCCAGCGGTCCGGCAGAACTCAAAGGGAGACTGCCAGTGATAAACTGGAGGAAGGTGGGAATGACGTCAAGTCACATCATGGCCCCTTGACCAGGGCTACACGTGCACAATGGCGCATACAAAAGAGAAGCGACCTCGCGAGCAAGCGAGGACCTCATAAAAAGTGCGTCGTAGTCCGGATTGGAGTCTGCAGCGCTCGACTCCATGAAGTCGGAATCGCTAGTAATCGTGGATCAGAAGAATGCCACGGTGAATACGTTCCCAGCCTTGTACACACCGCCCGTCACACCATGGGAGGTAAGGTTTACAAAAGAAGTAGGTAACCCAACCTTCGGGGAGGGCGCTTACCACTTTGTGATTCATGACTGGGGTGAAGTCGTAACAATAACCGG
+
,,0,)*--67,16-,--)+/(/*%&$%*&*%+())+.9/.41.036616:7332/0.''(/659:8999674557/*.,/+39712*&('90,,64:4,).-+)1.)*)0/2:5)'/+.5+41,(&)(0--2/34+49+*45+%('.,-/33633;1/2./2+&))'%)++%.---3.1288989<4220.17'-,./80.61-./.+-'$*&2387990;03.1-16.4//125.)'(*&('+')((+04975/3;67.-3)*+8860&)6/,0.-&)()/236-/%'(()+.17120001+,-+'%$&$%&((+)(**%),)++.15117,+.24/+/*1,3*3*+28*)&',:91,%&$()*-++.07681-1--9566:29021/%(3.*,193-,35&$&)'++,.0010/5*4-3'&$%(5%((')(04;57275-3.0/)-.'/6/).-,,1432.0279.1.20/1-.&/75.3(*&).9/0/49.+0/,-0+,,*5--+2&.'+*--281,(*/729,09,.298;;:992**,+/-6.6.53/-/023;:640//+*)'-383:7:15;:1/5-*-*/01242845-+,,45/,-20::567670+3,+,&+)4034*)-,($$%''(&)+(+3,/1552-./)0)**'0:,,-(*,-+)('.3-..'*+3/+89.66543*(&%'%.(+.210///+.-,/0246-++*+,6124//..472-.09,1'-)/+)(-02)+/)2()1579636;5/5456*%'080,/6.110057;38,.(%()&/*+92:***+&((33610'--),.0:9:::/-2,-.-0-+65&3346999;24161-'',.+..+35-''+'+-')41330+*$''*).$')3+/92.0225.3:-'&'&**&*1,1333(**'('.6//.,2.10632021;7+*/2365764403./*00*0*%'$'),)**((*)/.1**,33013031//3.81944)()&&/,6021995:99-*-,*,2//24-0.:0,,73.2./812*&'(&',()'*%''.513:532422-20+0*2.'+,*,),&-.*$1092)%*+&*&,/)+,.,'-306696397+&(.,2323403:)/+46-.458;8786676474,**0+*+73671404-.3-(,-
@f90ba963-057a-42ff-9268-f1d85ea70377 ch=134 read=113653 start_time=2019-12-13T14:35:13Z barcode=BC01 runid=2c9cf7bc05858273f10e7d7ec552fc0bd742dc3e
CCTTGTTACGACTTCACAGTCATGAATCACCAAGTGGTAGCGCCCTCCGAAAGGTTAAGCTACCTGCTTCTTTTGCAACCCACTCCCATGGTGTGACGGGCGGTGTTAATGCAGGAACGTATTATTCACCGTGGCATTCTGATCACGATTACTAGCGATTCCGACTTCGGGAGTCGAGTTGCAGACTCAATCCGGACTACGACGCACTTTATGAGGTCCGCTTGCTTCTTGAGTCTAGCTTCTCTTTGTATGCGCCATTGTAGCGCGTGTGGCCCCTGGTCGTAAGGCCATGATGACTTGACGCCATCCACGCCTCCAGTTTATGCCACTGGCAGTCTCCTTTGAGTTCCCGGCCGGATGCGCTGGCAGCAAGGGTGGGAGTTTGCGCTCGTTGCCGGGACAACTAACGGCTGCTTACAGCTGACGACAGCCATTAAAGCGCCTGTCTCACGGTTCCCAGGCGTTCTCATCTACCAAACTTCGCCTGGTCTTCAGACCAGGTAAGGTTCTTCGCGTTGCGCTCGAATTAAACCACGTAATACCGCGCTTGTGCGGGCCCCGTCAATTCACGAGGTTTTAACCTTGCGGCCGTATTGCTCCCCAGGCGGTCGACCAACGCGTTAGCTCCGGAAGCCACTCGAACAACTCAAGTCGACATCGTTTACGGCGTGGACTACCAGGGTATCTAATCTGTTTGCTCCCCGCGCTTTCGCACCTGAGCGATAAGTCGCCAGCGTCCAGGGGCCGCCTTCGCCACCGGTATTCCTCCAGATCTCTACGCATTCTGCCGCTACGCAGATTCTACCCTCTACGAGACTCCAAGCTTACCATTATCAGATGCGTTCCGGTTGAGCCAGGGGATTTCACATCACCAACAAAATAACCACTTTGCGTGCGCTTGCGCCCAGTAATTCCGATTAACGCTTGCACCCTCCGTATTACCGCGGCGCAACGGGTTAGCCAGTGCTTCTGCGGAGTAACGCGTCAATGAGCAAAGGTATTAACTGCCTCCCTTCACTCGAAGTACTTTACAACCCGAGGCCTTCTTCATACGCGGCATGGCTGCATCAGGCTTGCGCCCATTGTGCCAATATTCCCTGCCTCCCGGCTAGGAG
+
+.20.16%,,,.652)1'(*62/..+.1(-%/-*/.20.,++,0,*,((*0'-)&-&$%()47:5'44;5199--501.93*+-.:+-18:7:9676.78106.+,%$#$#$#))*2212,..*14.&&(')(,,*-50)*'*+&()&-/+*'$%%)0193---.592($+&()*0/2.5'&#%%%()*/+,/..&010354623-0-63))'&(,-2/--/+'&'$%$#'&(**'&'+*1*+),94,,/02477:104)'&((&'()''%(+(***,691/-,--21922.//.-+,,++0,,-01.*'*,06-3/',0<:21'+,+32/;0-.31.02/30,+1744*''.-2.2(('+*.023*+&'&''*$&$+,')53()//56:/5.*+&,,,,,*'('($&(#%%#&%#%'$./,/186,7---2&+%'')&)&487678752548:<.6+&)''%(*&%%$$%&$&$$%%&)/-$%%&'))#)($+,/3;.-.-*'*+89008067,1-+*(((-$%,2,31(3/)+&*'$##,*')&&$%&),/131082+.572150.,-)'.)1;<//.11-4.0-..1,00/.+,,/+/+*/97282**%(%/***()/10/391*-)++(,*$&%%'%$$$%'+2*2,/100235446<:*0-3...6834./1:+46504-.$&'/0183=7./-455/*/&&&*)/*+'+.-1/+*($&$%&&%#$%$$'%()1)/41/-244939.-.1-11-:679;88/4-,+133343+2/2-00%&#+2-,.&)'*'**'4(($,-+,-.),*(,-178)&&'(+*'+.',)))-'*11//,)'$$''$$''*0(#)-),%2.(')*,+*%''*(-.44($%)(,&*+1+(,*,22,&'$$'(+0+)01515722./09193,*+-*-/0821.5,,++-(*/),0%'#$$$%'*&)&$&((%%%%()/+()+,/&)*58)'')),.,**+),+0)3)/-/.-('-%)'(-+(':-)*+,$%&%'*,283,01-02*'((,-0+4)+)$%*),(--3.11076554147,554,3,2-6:-*9,(+&&$,''%(&&''#$(((-+&).(,%+,('
@75610b7c-d4ab-4078-be46-1610574860e9 ch=326 read=176556 start_time=2019-12-13T14:35:07Z barcode=BC01 runid=2c9cf7bc05858273f10e7d7ec552fc0bd742dc3e
CTCCTACGGGAGGCAGCAGTGGGAATATTGCACAATGGGAAACCTGATGCAGCTACGCGCCGCGTGGTGATGAAGGTTTTTTCGGATCGTAAAGCTCTGTCTTTGGGAAGATAATGACGGTACGCAAGGAGGAAGCCACGGCTAACTACGTGCCAGCAGCCGCGGTATGCGTAAGGTGGCGAGCGTTATCGGATTTACTGGGCGTAAAGGGCGTAGGCGGATGATTAAGTGGGATGTAGAATACCGGGCTCCAGGTGCTGCATTCCAAACTGGTTATCTAAGGTGCAGGAGAGGAGGTGGAATTCCTAGTGTAGCGGTGGAAATGCGTAGAGATTAGGAGGAACACCAGTGGCGAAGGCGACTCTCTGGACTGTAACTGACGCCGAGGGCTCGAAAGCGTGGGAGCAAACGGGATTAGATACCCTGGTAGTCCATATTAAGAGCGATGGAGAAATACTAGGTGTGGGGTTTTCCAGCACCTCCGTGCCGCCATAACGCGTAAGTATTCCGCCTGCTGGGGAATTGCGGTCTGGAATTAAAACTCAAAGGGAATTGGCAGGGACCCGCACAGTAGCGGGTGTGGTTTAATTCGAAGCAACGCGAAGAACCTTACCTACACTTGACATCCCTTGCATTACTCTTAATCGGGAAATCCTTCGGGGACAAGGTGACAGGTGGTGCATGGTTGTCGTCAGCTCGTGTCGTGAGATGTTAGGTTAAGTCTGCAACGAGCGCAACCCTTCAATCGTTAGTTACTACCATTAAGTTGGGGACTCTAGCGAGACTGCCTGGTTAATGGGAGGAAGGTGGGGATGACGTCAAATCATCATGCCCCTTATGTGTAGGGCTACACACGTGCTACAATGAAAAGCTGGTACAGAGAGATGCAATGCCGCGAGGTGGAGGCCAAACTTAAAGAAACCAGTCTCAGTTCGGATTGTAGGCTGAAACTCGCCTACATGAAGCTGGAGTTACTAGTAATCGCGAATCAGAATGTCGCAGTGAATACGTTCAGGTCTTGTACACACCGCCCGTCACACCATGAGAGTTGGCAATACGAAGTCCGTGAGCTAACCGCAAAGGAGCAGCCGAAGGTAGAGGTCAGCGGTGGGAATTGAAAGTCATGGCACAAAGGTAACCGG
+
*/.++,0(44,-00/342/12;:+56,0.++),,*/-.(*.*-0)*,/23../+*+),*/5.211+%'&%),,0*-/2:8<.8.;39978995/24487780::.23+2-1-.)''&(/942303/'20-/-*.+-/++2,-.5/-.%*,.375-.0,,-,'*(&1))'2/1/).-02:2('33669326-3*/2-*+/22(*.31.),*,-.78899:<898/7.,&'(-797973+&--.'12-75/..%$-)**,-9:69040*'*)(-,.9*++-.)**/*'%/*(*(,/****10213.1-,,897/-//3803*/-*)12577/,++-./40,1.'623577794520.2.22675633135:88524/7./.46889/&+370/7$&%(*,//785,,//925)11)6-,+87(32,*,111/,2*%$&+)-'&)%&+,-.**&++**+--(1//..+1/1,:;...-.0./1-00&+%(*&/)%'(+())(+/6/013638),40+'')..)%%,'$-(-,-%#$%++/0;:627803*0-.(+*-.-2)583//82,-,,)&($**''+++,183;8090;7-2''+6.30/-,/,+/12-0+,.()+%&/*3022/68*8.--&.('(+,*5,8.-&))'(+(,0,.//497,-2,-+*,88.,-./62239:8738233662,+*,/25578464+.36446&166967--/&%+1/4((-.-4.//5)(($)),-/82104821237:1443.,2-/3<866753*&')),235347740-4(&%$,/+2-*72243591017999::8;01189864,0*(')((,320*)+.00300-.+.025::8:4932+-)(#%%*13,723+,+,,755793.,$'),-1.-/2)'*/46;;-5,310$',,-689:512$)3;740-100337:7717<00:8+*%%%')++))(*662$'(4,02/--,711/355;89834::984(*$+)),,*--++0.()64102-,.,33136/0:7551''%,1++(*('**/-*'0*+*6++.,/18671//1..1-/).,2)),&('(+./.-0)))++&+%)+0/479:87-)$*&'((*()/3716,,-/9-,1+278899
@d95e9724-467a-4a62-8eae-6a9027f13aae ch=203 read=100281 start_time=2019-12-13T14:35:02Z barcode=BC01 runid=2c9cf7bc05858273f10e7d7ec552fc0bd742dc3e
CCGGTTACTGCCCAATCGCCTTGGCTGTACCGGCCGCTACCTCCTTGCGGGTAGCTCACGGACTTTGGTGTGCCATCTCATGGTGCTGACGGGCGGTGTGTACAAGTTCGGAACGTATTCACCGCGACATTCTGATTCGCGATTGCTAAGTAACTCCAGCTACGTAGGCGAGTTTCAGCCTACAATCCAGACTGAGACTGGTTTAAGTTTGGCCCCACCTCGCGGTATTGCATCTCTGTACCAGCCATTGTAGCGCGTGTAGCCCTGCATAAGGGGCATGATGGTTGACGTCATCACCTTCCTCCTGGATTAACTTAGGCAGTCTCGCTAAGTCCTCAACAATAGCGTAGCCTTAACGACAAAGTTTGCGCTCGTTGCGGGACTTAACCCAACATCTCGACACAGGCTGACGACAACCCATGCCACATCACGCCTTGTCCCCGGAAAGTTTCCATAATTAAAGAAATGCAGGGATGTCAGAAGTGTAAGTGGAGTTCTTCGCGTTGCTTCGGGTAAACCACCACATGCTCCGCTGCTTGTGCGGTCCCGTCAATTCAGCTGGTTTAATCTTGCGACCGTACTCCCCAGGCGGAATACTTAATGCGTTAGCGGCGGCACGAGTGTTGAAACCCCCACCTGGTATTCATCGCGTTTACGGCGGCCAGTTTTACGGGTATCTAATCCTGTTTGCTCCCCGCTTTCGAGGCCCTCAGCGTCAGTTACAGTCCAGAGAGTCGCCTTCGCCGCTGGTGTTCTTCCTAATCTCTACCACGCCCGCTTCACACTGGAATTCCACTCCTCTCCTGCACTCCTGAATGCCAGTTTGGAATGCTGGGGTCAGGCCAGGTATTTCATCCCTTAATCATCCGCCTACGCTCCGCCCAGTAAATCCGGATAACGCTCGCCACCTACGTATTACCGCACGGCTGCTGGCTGTAGTTAGCCGTGGCTTCCTCATGGTGCCGTCATTTATCTTCCCAAAGACCAGGCTTTACGATCCCGAAACCTTCATCACGCGTGCTGCATCCGGAGTTCCCCATTTGTGCAATATTCCCCTGCGCCTCCCGTAGGGCAATATCCAGCACCAACAGAAGGTTAACACAAAGACGCGACAACCCGGCACCAGCAATGCATGTACCGCA
+
,&((.&##%$'/,+../''%#"&$%%#&#++(-.,*--'03+/103./-3*('+-32.//2,-/03-00,-$'&&(,,/-10/+-'+)-/.89534...-23024,((*).*31/529---8.1256849;84569;877:151--/2+**6...7(((%'$('(()*-,-10:45./19/0043-7(%%*'()+45594:0;9/8.3:+*):883,.31270))+*1+*+++.,+-++(-,++,1,7))$''(%'(1./--,.(%#($#-,/58.+())/21+36++-158800)1.+542-0*)%($**0&)*')279514/(+*--/0(+24.10*+**(&%$'&&&)%&),/01)005*/*61*+,-,0408--.90.,,,20.40,01422(('%('(')22/0.12/431090.+()($'%-)'*&()*4/..&*&/*,0(('.,1-$&(.0.6*'%%&+(++/*3218897-).()+2/-&()0+&)0-+)+')*+*8011:9-($+&9:39.+&(+,:31.16()*$&(&'*.,35-7;3-1/')(-(##$*&+)86361+3.),4447-2/00486(&/4205-.,%).)1,/250/1((('*,/82.0,%''+,4,+7106302),/*)0..14/.1.)+,-5.&&('&*'&%%%.20)%()+&),8657;799862;2.02360)'*)-1,''+(3:.38345558()+-*-.++/'&&)(',12548292/20-1345+.3:2412&%,7.-23*')%$'%'(&$'(**(*+.,-(*++7-,'()-5/102421-(**,&&(%0)&'.-01<927-&%&&%(),(,(''*3+$+(5*-;32/)/+''&+*1224550480//*,)+($&&&'&),1+(.,.3.1)(+*./1-040152+1--++5,2-**$&(6/113-3('&')*/1-)((%%*.53493532%)%)+$+*()('+-))32.*/0)493//3'%(%&())'+23/2,&%&&$()'(/***$&%%''&()*.,-6(,)$',)88:1)+4+*43191009/95/(%%&$'((/1**0.41/3292/00('(,,0.2)++,,0+../2-.(,-5*-(,%(',,4-30)%*)&(&&&+)5-+,&(%"#$&%%$
@27f0e7b8-e6fb-4a2e-bba4-1faec2e51cd7 ch=327 read=87963 start_time=2019-12-13T14:34:47Z barcode=BC01 runid=2c9cf7bc05858273f10e7d7ec552fc0bd742dc3e
CTCCTGCAGGCAGCAGTGGGAATATTGCAATGGGCGCAAGCCTGATGCAGCCATGCCAGCGTGTGAAGAAGGCCTTCGGGTTAATAAAGAATGCTTTCAGCGGGGAGGAAGGTAAAGTTAATACCGCTGCTCATGACGTTACCCGCAGAAGAAACACCAGCTAACTCCGTGCCAGCAGCCGCGGTAATACCGGAGGTGCAAGTGTTAATCAGGTGCTGGGCGTAAAGCGCGCAGGCAGTTTGTTAAGTCAGATGTGAAATCCCGGGCTCAACCTGGGAACTGCATCTGATACTGGCAACGAGTCTCGTAGAGGGTAGAATTCCAGGTGTAGCGGTGGAAATGCGTAGAATCTGGAGGAATACCGGTGGCGGCAGCCCCTGGACGAGAACTGACGCTCAGTGCAGAAAGCATTAAGGGGAGCAAAACAAGGATTGGAATACCCTGTTAGTCCACGCCGTAAGAGAAACGATGTCGACTTGGAGGTTGTACCCATGAGGCGTGGCTTCGCGGAGCTAACGCGTTAAGTCGACCGCCTGGGAGTACAGCCGCAAGTTAAAACTCAAATGAATTGACGAGGGGCCCGCACAAGCGGTGGAGCATAATGGTTTAATTCGATGCAACGCGAAGAACCTTACCTGGTCTTGACATCCACGGAGGTTTCCAGAGATGAATGTACCTTCGGGAACCGTGAGACAGGTGCTGCATGGCTGCTCAGTCAGCTCGTGTTGTGGAAATCGGCGGTTTGATCCGCAACGAGCGCCCTTATCCTTTGTTGCCAGCGGTCCGGCCGGGAACTCAAAGGGAGACTGCGAAGTGATAAACTGGAGGAAGATTAGGGGATGACGTCAAGTCATCGCAGCCCCTTCCCGACCAGGGCTACACGTGCTACAATGGCGCATACAAAGAAACTGACCTCGCCAAGCGGACCTCATAAAGTGCGTCGTAGTCCGGATGAATCTGCTCGGCTCCTTAAGTCGGAATCGCTAGTGTGGATCAGAATGCCACGGTGAATACGTTCCGGGCGCTATGCCAAATCACACCATGGGAGTAGGTTGCGAAGTAGGTAACTTAACCTTCGGGAGGGCGCTTACCACTTTGTGATTCATGACTGGGGTGGAAGTCGTAACAAGGTAACCGAAGATAAGAGCGACGAGCCGTGGGTTAACACAAAGACACCGACAACTTTCTTCAGCACCAGCAATACGTAGTA
+
,,.+$#%$()-+2/./3/50'0-*-)%$&(()--,+,28-2:0./200/*-//.)/&&%(((&*&()&),-0287.6-9841*)).0.&$%&%-089-%)&+22*'./)-+-$/88+-/00-,1.$&/-.13022,2+'-,-83.01/13%,-),,2.,&('&*./0747131.-*)'0*,0-3.,6/%)&+(,))*-2:522-2.2..3.//-,.337501,68.)*+-+,&*0-&+.81%+',))),'(,5/.&.+&'4:3,20137,1/30132-2/--**&(%%&1'0*)-./)))%'(*/555.,$,)'*,,./0//0-4875-,-,5//1'.3,)-4783'''(,68:105/8469;,2+**(()'&)/0,'&-61--+++.&'(+535610**+.&%'))&)+*/-3+1.*')*085+.0'+)%+)(,+2.)5:.+.))((./3&+-/2.-//)*&)*'***,,31-.,+-1.---2/./%34,%+()*3532691/+&$$((*'+-/)'(+++4/,(*-'(,.-+8//70*&)*.0258+--&//8/9:3346581,*$',,./03%.02+/6-'*(-+(%(&&).2(.//2'&)345<:3;03-,,035986-4&(0-/86/4/-395010.*,,*-689645/3&+-,3/)0))),-/1-0-10)15.72(2,0.7969/'*-0+/)*+./-004/9/,'$%$&#&)(+*+,1103:020'/)&%$&*)*(0,,'(+00),22.&&*,,.5.*-*-21.93..712:3433950-13150(+,&(4515*,,+(,+1110'&-(*+-35;3242.+4*+'+&&*$+4041.++(&+2,*+.1495))$'&(*'$%+,*.1:95161**+)(,,.58101466.70/0763689)&,,((&.34756)*'6.123:347164578-(9/2699274653)3//1'$,('&%&'),&)&(#&%(()+-)/),,1()'%$%%--7656+(*+)*82240.0&'0--1005.),452&(%$%%()$$%'*.0,3;43-5.+)/(,45;5.',*'*+,.,-*,--3036466+8*)*,*21.1+%,+#)-/2-./133//0--11/,,-,.-,'&''(*,3603.4-0587/2/,-3,&%%(+;9:.,250-3*1.+5.5-./17,+..368---.2/28805:8-.+),/+3457.%.*%&##$
@6ee6de57-8418-441d-9af5-b708f74ccaf8 ch=321 read=71104 start_time=2019-12-13T14:34:44Z barcode=BC01 runid=2c9cf7bc05858273f10e7d7ec552fc0bd742dc3e
CTCCTACGGGAGGCAGCAGTGGGGAATATTGCACAATGGGCGCAAACTGATGCAACCATGCCGCGTGTATGAAGAAGGCCTTCGAGTTTAGCAAAATTACTTTCGGCGGGAGGAAGGGTAAAAGTTAATACCTTTGCTCATTGACGTTACCCGCAGAAAAATACCGGCTAACTCCGTGCCAGCAGCCGCGGTAATACGGAAGTGCAAGCGTTAATCAGGTGCACTGGGCGTAAAGAAGCGCGCACCAGGCAGTTTGTTAAGTCCAGATGTGAAATCCCAGGCTCAGCAGACTGCATCCTGATACTGGCAAGCTTGAGTCTCGTAGAGGGGTAGAATTCAGGTGTAGCGGTGAAATGCGTAGTAGAGATCTGGAGGAGGAATACCGGTGGCGAAGGCGGCCCCTGGACGAATTTGACGCTCGGGTTAGAAAGCGTAGGGAGCAAACAGGGATTAGATACTCTGGTAGTCCACGCCGTAAGCGATGTCGACTTGGAGGTTGTGCCCGCTTGAGGCGTATTTCCGGAGCTAACGCGTTAAGTCGACCGCCTGGGAATTGCAGCCGCAGGTTAAAACTCAAATGGATGACGGGGGGGCCCGCACGAGAAGCGGTGGAGCATGGTTTAATTCGATGCAGCGAACTACCTGGTCTGACATCCACGGAAGTTTCAGAGATGAGGTAATGCCTTCGGGAACCGTGAGACAGGTGCTGCATGGCTGTCGTCAGCTCGTGTTGTGAAATGTTGGTTAGAGTCCGCAACGAGCGCAACCCCTTATCCTTTGTTGCTGTGGTCCGGCCGGGAACTCAAAGGGAGACTGCCAGTGATAAACTGGAGGAAGGTGGGGATGACGTCAAGTCATCATGGCCCTTACGACCAGGGCTACACACGTGCTACAATGGCGCATACAAAGAGAAGCGACCTCGCGAGAGCAAGCGGACCTCATAAAGTGCGTCGTAGTCCGGATTGAGTCTGCAACTCGACTCCATGAAGTCAGGTACTTTAGTAATCGTCAGGAGAATGCCGGTGAATACGTTCGGGCCTTGTACACACCGCCCGTCACACCATGAAGTGGGTTGCAAAAGTAGGTAACAACCTTCGGAGGGCGCTTACCACTTTGTGATTCATGACTGGGGTGAAGTCGTAACAGTACCG
+
,21+,).+7/*0-,.01014087+-/10:41.//0:5'55,(.*1&/,0041/+&0+7749840///055331*--,..6472+%./9()#$+.*&)'&'()-(&2..91(+))&,1-..:7*+3416001.96-+129)9)*+976:309+,1402710(&)/-0+*+./,.00-3++)(+,)..0,1+7*/,-+42,/(((31866875424/0&.'*%'%'*/4875189*''&%-.1%/&.()374,.7<0,5;65+/5'*-;:33-/50,20,&016/1+)(&(),077)))%'-/2101.)))*$%'(*).../33-5('+2/+10*3+7-6,2443+-/0051+))%*0142.&0+))')//460)*,&-3-6679868/0.,(*)++22+585)).52+**'%*((--)--/(3-1%&#*()')+,2*.+)),69(4,17-++4,+0*$***87:73552&&*/8556:8&.---+66547-7-5-022;01/75+%%&$)&04,.-&%)'5*//')-263/,.'*-3/27989:86:50.1*)).)(')&*1444-4.91;:148517,*,/),-/2468634)73+'.%*+(&')*1/835-+--/11519150978124340)+%%$&'(*/./,/(,(,-67752310+-(,64-)()+,(,*&$)((..5:997-5)5-7;6110005189888-+,,-4;88892)*,)*,+.01507---19;53/6.,)//'())6++,/)/(((+555.1)+,*0266118/,08,-+('&&*0.2.20/971922527++,,)+21677.2')(-.29:999:,,.+0.1359;3/567888774+-7::943-,09)+(&&*)4-,-*..3&0+-),)+/0885662.31363455-4+&'&))&(*)*453/.-++**+0;357<61823**1:3/199::98;:626.50..2('((('()*204454556524)+,+-.'0&+')*.(&%&,612*11-+%0$&*0//.)*+-+1//82718)-4582812/,&+*1847;946656578-/*)'*(*))+4-.4:2('+(-1/,%*+,23338)0(()))+,01-2811282/2254:30.-&+,(,+''(.*(),)'-61.(().)*
@6e9569ff-afb9-42ec-8557-0a81a2dc32ec ch=485 read=143927 start_time=2019-12-13T14:34:43Z barcode=BC01 runid=2c9cf7bc05858273f10e7d7ec552fc0bd742dc3e
TCATGCGCTTCCGTTCAGTTACATGTGCACAGTGCTGAAAGTTGTGGATGTCTTTGTATTTAGCACTTTCATTGGTGCTGATATTGCTCCTACAGGAGACATGATAGGAATTTTTTTCGGCAATGGAAACCCTGACCGGAAGCCTTAGCGTGAAGAAGGTTTGGTTATAAACTTCTGTTATATAAAAGGAAGAACGGCGGCTACAGGAAATGGTGACCGGTGACAGTACTGATAAAGTACGGCTAACTATGCAGCAGCCGCAGTAATACGTAGGTGGCAAGCGTTATCCAGAGTGTGGGCGGCAAGAGGCAGAGGCGGCAGCAGGGTCTGTGAAAGCCTGAAGCTTAACTTCAGTAGAAAGCCATAGAAACCAGGCAGCTAGAGTGCAGGGAGAGGATCGTGGAATTCCATGTGTGCAGCGGTGAAATGCGTGTGTGAATGGAGGGAACACACCAGTGGCAGAAGGCGACGATCTGGCCTGCATGGCTGAAACAAGTCCAGCGATAGGAGCAAATGGGATTAAGATACCCTAATTGGTCCGCCGTAGCTTGATAGAATTTTACTAAGTGTTATGGATGTAAAGTTTAGTGCTGCAGTTAACGCAATAAATTACTCACTAATTAGTACGTTCGCGAATGAAACAAAGGAATGACGAATTTGCACAAGCGGTGGAGCATGTGGTTTTAATTCCGAAGCAACGCGAAGGGCCTGAATCTTGACGCTCGCAAAAGGAAACCAGAGATGGAGAGATGGCTATATATATGAGAGATGGGTGCATGGTTGTCGTCAGCTCTGCGGTAATCTCTGAGATGTTGGGTTCTAAGTCCGCAACGGGGCGCAACCTTATCAGGTGGTACCGTATTAAGTTGCAGGGGCTCTGCTTGAGACACCCTACAGTAGGCTGGAGGAAGGCGGGATGACGTCAAATCATCATGCCCCTTATGACCTGGGCTACACGTGCTACAATGGATGGTGCAGAGGAAGCTGAAGCCGCGAGGTGAAGCAAAACCCGTAAAACCATTCTGGTTCGTGGTTGCCAGTGCAACTCATTACGAAGTTGGTCCGCTTCAAGTAATCCGCAGAATCAGCATGTCGCGGTGGAGATGCCAGGCCTTAACACCGCCTTCACACCACGAGTTATTACGAAGCCGGTAGCCTACTTGCCGGGAAGGCGGCGCTGTCTAAGGTGGGATTGATTGAGAGGTGAAGTCATGCTCGCCGG
+
#416--&'$'&%'()+(-2.+-+,)-*+-..)3+.22.0))'3.+/-&,+1/1:1*.,*-%%#($(-60/)1,,-..12.,,*+-*+*03/'1)51..')%%%&*+,'+)06;;<20/&/-*5,-0*.*+0/')%)$'%(&#####&'-,()&)&**+*56.+)-,(').2++512/11%$'),66(-*,.+043%41276543-2.-32.,2.%&+-))%&'*%,/,-2*++))'%#$&&))+01,($(&-*(-/&/5((%)+.*)%*$%%$%)(''+4*,)*(((+***%&('))1,('$$'('&,).')&)(%(&%%(),-67/)&$''),)$))*),+'),(,&),3*($'%$*))(.313/-2:0298783&,***)'(''('/5,()(-1,46'/))**1-25//*+)()(%''&&&&(31,-/(+()(,))))&&%**().2,+(+/334292'(/.'0+456454402364+*)&')$$#&%&&)')(+1).()'')&*'(%(235-)25-1.-(',0./4()-'/.&**-*&,1---&&'&((,((&#)%%)(+,04-,&',#''../&'$'**.4+('*-/0,.%++4+-**,0721-(*('&'('(+(',(&%+'--17/&%&&')&'*')*/*((%-,,()($$*()%('),.-.-0./-)+,21,)+1/:;2/6234&%*,$'+%*%)&'+()$&$#$%--,()&%$$$'&#$'-.(&&&%$(*((+.,.310.(*/0,+*)&'&'(((((%)%(&(%&'&%&$%)-%''//064&---)%&&(&'&&'&)'),)0-0005&*++4('(*(+-.')*&)'(+,'%&)&(%%'+.)#)&+')*',%%%$&&((+(/&&%)./)////&''(+)///(*-'##$%%'%'%%-+5)..))013/44,+/1/,-/-86))*44352-2.)''&)*,10..-*+)&*#%'(42+)15/.5.-40-+22+-&,))/))&('(%+-))*),0)-,6*.-78-59)&')371-1..2-(+*2++&%(,+1+&$%(1%')+-,,'(&$$%&('-(&((((%')(&)('(--,0'&(%&)+34)&)&*%.1/2',0)&%%$&#%&(,&/+,(##$$('&+'+))'+*+*$&(+,++%%&$,%'+),5/7)'&(&'&&&&*,&++**,-41,'&((*%/401/))$%**'/()&)(&%'%-+*()))*)%'%$'(%&$&&
@feca745f-457c-4ba2-ba2e-4e977d3e8e0a ch=159 read=141992 start_time=2019-12-13T14:34:43Z barcode=BC01 runid=2c9cf7bc05858273f10e7d7ec552fc0bd742dc3e
CCGGTTACCTTGTTACGACTTCACCCCAATCATCAATCCACCTTAGACGAAGCTCCTTCCTTGCGGTTGGGCCACCGGCTTCGGGTGTTATCAGCTCTCGTGGTGTGACGGGCGGATTGTGTACAGGCCGAGAACGATGCCGCGACATGCTGATTCGCGATTACTAGCGATTCCAGCTGTAGTCGAGTTGCAGACTACAATCCGAACTGAGAATGGTTTTATGGGTTTTGCTTCACCTCGCGGCCCTTCCCTCTGCACCATCCATTGTAGCACGTGTAGCCCAGGTCATAAGGGGCATGATGATTTGACGTCATCCCCGCCTTCCTCCAACTTGTCACTGGCAGTCTCCTTCAAGAGTCCCCAACTTAATGATGGTAACTAACGATGGGAGGTTGCGCTCGTTGCGGGACTTAACCCAACATCTCACGACGAGCTGACGACAACCATGCACCGCACCTGTATCATATAGCTATCTCTCCATCTCTGGGCCTTTATGAGTATGTCAAGACCTGGTAAGGTTCTTCGCATTACTTCGAATTAAACCACATGCTCCACCGCTTGTGCGGGCCCCGTCAATTCCTTTGAGTTTCATTCTTGCGAACGTACTACTCAGGCGAATTACTTATTGCGTTGACTGCAGCGCACTGAACTTTGACATCCAACACTTAGTACTCATCGTTTTACGGCGTGGACTACTAAATTATCTAATCCTATTTGCTCCCCACGCTTTCGACTGAGCGTCAGTTGCAGGCCAGATCGTCGCCTTCGCCACTGGTGTTCCTCCATATATTATCTACGCATTTCACCGCTACACATGGAATTCACGATCCTCTCTGCACTCTAGCTGCCTGGTTTCTATGGCTTACTGAAGTTAAGCTTCAGGCTTTCACCACAGACCCTTGCTGCCGCCTGCTCCCTCTTTACGCCCAATAATTCCGGATAACGCTTGCACCGTATTACCGCGGCTGCTGGCACGTAGTTAGCCGTGGCTTTCAATAAAGTACCGTCCACTCGGCTACCATTTCCTGTAGCCGCCGTTCTTTACGCTTTATAACGAAGTTTACAATCCGAGCAGCTATTTCCTTCACGCAGCGTTGCTCGGTCAGGGTTCCCCATTGCCGAAAATTCCCCACCGCGCGCCGGG
+
/.+./-+790;,-6')))+/,,+866+0001/0-.3-07*.-/--.64,%%(-157:29529,3534124017145141235/:411/6..--%-,0/.2,5-.-10020583(*#.&%'&%&()*+0+&%(-*()()&2748776*615/0/077+0/-2/.01'011*4.7,*&./355788'&0,:)+)1/45353950.,1984120398892;<,266<478:,)*00807745*&'$&('))23++320,*.0-345023.)(++)+10*)&'&('&(74844.+0*6...633422/53--127233.96+*,+/104121/.,.4/3469515/0190.,((4+*,)*/.300).-+-,2,,,-.(&*'-,13941-.+-1(+.2;232557779323660*0+0*,,&()./10**%'*(+%&%+,,(5669979<581./08'0%''&'(),-$&(,-/.///-8777;4784634.++2/66)*+(***6,43431/46+,()(0+6,:8:23-..*6&(*<:122/6/;5:93423////1'((&)./,0-516-3982,0705414/(./././:9139<309-0'(16.321-./15/258*/)0)()---2412212...287332+.$*,01811;93448:2/*2''),.+*&'$(&++00706)'))43438;7983,2220-3),,56:19)*+:3/$''-6;/+,-,.),&+)-.378:7;;70:/**&)*0:111:65653897<;:;<98889.05/7+,7702//,+++0;:996837<61288-+3--+/%'*(.)2*-((*+0070/,0),-'))-435797771497;54247/1'*+*,301**/;2-*-5:7/3:3.9:/.5201/1325&))'(/*-3598400//2**/.;2+,+19(4)**++40'8+:9/60--/6*,((&%%(1:12;584;997-*+('$(*0+76://08.2-,'&('&(/*181%/'*94.3)$*212.,+(.3.4<7343)&'%,959;564)&&))-(+-0,+/0/3((-*-<;24080/,**)-)').(07.790;7..+)&---.9...;4:8;.326/40,00,+90.0+098+5-4*1)%))&)%&&,&+&$
@5a6730eb-5edc-4d59-8282-ca7475371ca2 ch=454 read=91622 start_time=2019-12-13T14:34:33Z barcode=BC01 runid=2c9cf7bc05858273f10e7d7ec552fc0bd742dc3e
CTCCTACGGGGAGGCAGCAGTGGGAATATTGCACAATGGGCGCAAGCCTGATGCAGCCGTACCGCGTGTATGAAAGACCTTCGGGTTGTAAGTACTTTCAGCGGAGGAAGGGGAGTAAAAGTTAATACCTTTGCTCATTGACGTTACCCGCAGAAGAAACACCAGCTAACTCCATTGCCAGCAGCCGCGGTAATACGGAGAGGTGCAAGCGTTAATCGGAATTACTGGGCGTAAAGCGCACGCAGGCAGTTTGTTAAGTCCAGATGTGAAATCCCGGGCTCAACCTGGGAACTGCATCTGATACTGGCGAAGCTTGAGTCTCGTAGAGGGGGTGGGAATTCCAGGTGTAGCGGTGAAATGCGTAGAGATCTGGAGGAATACCGGTGGCGAAGGCGGCCCCTGGACGAAGACGACGCTCAGGGTGCGAAAGCGTGGGGAGCAAAGCAGGATACCCTGGTAGTCACGCCGTAAACGATGTCGGCTTGGAGGTTGTGCCCGCTTGAGGCGTGGCTTCGGGCTAACGCATTAAGTCGACCGCCTGGGGAGTACACGGCCGCAAAGGTTAAAACTCAAATGAATTGACGGGGCCCGCACAAGCGGTGGAGCGTAATGGTTTAATTCGATGCAACGCGAAGAACCCACCTGGTCTTGACATCCACAGAACTTTCCAGAAGTGGTTGGTGCCTTCGGGAACTGTGAGACAGGTGCTGCATGGCTGTCGTCAGCTCGTGTTGTGAAAATGTTGGGTTAAGTCCCGCAACAGGCGCAACCCTTATCGCTGTTGCCAACGGTCCGGCCGGGAACTCAAAGGGGCTGCCAGTGATAAACTGGAAGGTGGGAATGACGTCAGGTCATCATGGCCCGCCTGACCAGGGCTACACGTGCTACAATGGCGCATACAAGAGAAGCGACCTCGCGAGCAAGCGGACCTCATAAAGTGCGTCGTAGTCGGTTGGAGTCTGCAACTCGACTCCATGAAGTCGGAATCGCTAGTAATCGTGGATCAGAATGCCACGGTGAATACGTTCCCGGGCCTTGTACACACCGCCCGTCACACCATGGGAGTGGGTTGCAAAGTAGGTAACCAACCTTCGGGAGGCGCTTACCACTTTGTGATTCATGACTGGGGTGAAGTCTCGTAACAAGGTAACCGG
+
+/03133+-1,&-,-133238690*/*+/-,)&,,455552-.17*4534451--&*%$&(+1,/.,,,.10310')*50911:221'&..*5232::4/00/1,/*-.(-/-)*+-79,,/909036189/,344).+++;869428-*.*---%*,&2.40*//,5/..98'7()7;5+..'2-2123,;,--;70..&)0/3576470512125.0/..100/8:335073)+.-//014.23.',55*)2847039*,+,+)**/70+37.*0222:)-,2.13/.***(*(*,/./2254-*)'*&'')(++//1.2567-+-232'*(++(/*5-3/1:9742545;--,3..04510++,.067;;0/6-.-,2-37718/..0/43+.-7.(,3858708.+)*+,/234/(0-,./,--***41499,).048*%-)12+/.3;.+/(*'**53455;9:::6.-,,,51+//.1252544;,..6/'%()(+,--,-+40/365&.,+'*/.-1/0637075898978;6575(&(++(')*)011462*-0/03104.066;9403061757478+72*(*(+*0*-.:120../)2&&+/55<9528683243479768.0)%+''%#%3*6586739155::22*+---7.3:/1()()'''&'2-'-4*-:483.'0,(,43544320%2-677830$/&.../31120---.2996290114<;/.,:/5997913/130()0-,2((4757604:5+1435((.+4..9<4&,+,-/1.5.72:05/0::9;+,(+%430884450+*18-:950*-*-3+02(75679,64+((((355.0,+78-%)($)+2725883.((%'&)'*0-44603210666581)***-,*+:9797654/,,(.80002./766,-2:00/13486.4'648',',-++,-0021,7./0-),,-633-2-,-6/93:79..,)+),,*,789;:88+'(0105.,--41.,81/766160+(-%*$$%&)*+-3*6547<7575132392/15/*)(*5)*35+76-(0+4-+,'*)/-./..4+23+/7-2.8,))%&)1540233171/0215537820..7--0*.-27:977)7-097;58
@1c18b413-9abf-4fe6-9f76-01cc2be8f897 ch=342 read=84015 start_time=2019-12-13T14:34:27Z barcode=BC01 runid=2c9cf7bc05858273f10e7d7ec552fc0bd742dc3e
CCAGTTACCTTGTTACGACCTTGCTTGGATACAGTGGTGGCACCACTCCGGATTCAGGCTACCGCTGCGCATTACTCCATGGTGTGACGGGCGGGTGTGTAGGCCAGGAACCTTTATTCACCGTGGCATTCTGATCCACGATTACTAGCGGTCGACTTCATGAGTCGAGTTGCAGACTCAATCCGGTTCTGACGCGCGAGGTCCGCTTGCTCTCGCGAGTCGCTTCTCTTTGTATGCGCCGTTGTAGCGCGTGTAGCAGCCCTGGTCTGGGGCCGCGGTGACTTGACGTCATCCCACCTTCCCTCCAGTTTATCACTGGCAGTCTCCTTTTGAGTTCGGCGGACCGCTGGCAGCAAAGGATAAAGGGTTGCGCTCGTTGCGGGACTTAACCCAACATTTCACAACACGGGCGGCGGCAGCCATTACGGCACCTGTCTCACAGTTCCCGAAGGCACATTCTCATCTCTATGAAAACTTCCCGTGGATGTCAAGATAGGTGGAGTTCTTCGCGTTGCATCAGATTAAACCACATGCTCCACCGCTTGTGCGGGCCCAAATCAATTCATTTTGAGTTTTAACCTTGCGGCCGTACTCCCCGGGCGGTCGACTTAACGCGTTAGCTCGGAAGCCACGCCTCAAGGGCACAGCCTCCAAGTCGACATCGTTTTGCAGCGTGGACTACCAGGGTATCTAATCCTGTTGCTCCCCACGCTTTCCTTTCAGGCGTCAGTCTTCGTCAGAGGCCGCCTTCGCTGCCATTATTCCTCCAGATCTCTACGCATTTCACCGCTACCTGGAGTTCTACCTCTAGGACTCCATTTGCCAGTATCAGATGCAGTTCGGTTGGGCCCGGTTTCATCGGCTTAACAAACCGCCTGCGTGCGCTGCGCCCAGTAATTCCGATTAACGCTTGCACCCTCCGTACGCGGCTGCTGGCGCGGAGTTAATGCAGTCTTCTTCTGCGGAGTAACGTCAATGGGCAAAGGTATTAACTTCTCCCTTCCTCCCCGCTGAAAGTGCTTTACAACGAAGGCCTTCTTCATACGCGGCATGGCATGCATCGGGCTTGCGCCATTGTGCAATATTCCCCTGCCTCCGTAG
+
/1)/-814180-/.&%(%(%('&'+(')0/-)*(&&%&(''#*,%'(,&'&'&0+%%$#&#&)'*2--''$$#%',31%*,452./,.*-'&)+)(,,)&%'&&'%1,-1.,.))),/101408273-49.+//104.//+3.,,//..0*3*((-4:411/'(*,+)1-5+./434/5+;/8,**')(*111('%%&$'(*((&(.)))+++/.21*.//*+,0/2.39/-13469:89'/7,,,-,'))+),%&%&+-0)&)7++('*.2/3///-/-+,,-,.1326:2;2-*33/6080-/-,,3;/-/43221413256568*6;..%/492&.',2.67791:0//(301&-*-*48*+,)01-.+/.-013.3-82*-,/.,,1+-*631:5-$$%&)+-*//**&++(-/.16*3/,0**+()(&$,.-+)++):<393,+1.30133243*,.551.)%&')/0.-436:+,::<870443522&()2.)*',9;9:<;5864;23278)(.415<:7:2210./02-*2,-*-++*&.+3-2/1%'(+.343:4+1:;*33/8;<-3723-4./0282*2,.//8:4*345.951-*&**5/875+3)(,4/0(+)'&-40467555651:85161%19.3*7./121*2045/405+&(%000088686-4./70*,*+*++34230,./))(497.&.,+/;.+&&''$$,22456.0000:7/.5((&,*/1.19582-,'&)(%)((5;6301/,+./.0/,'+,-+5;81129022,,'&'&(#*)$%$**')'('-*-.-'$(&)(-,&*,-99511101/,43*,'1*52846'+(*+'&*)*)/)))3,/.4/0607:667688:-,'%',,,*((*/73:543447362.(-($)$)+'(03-)($%(,1/138934.(*(*$(0*)%%$%%(4*+677;8888*'$&'$'..23)*'*++,.71%'-)+04.*))(*22.48834.:6-+40*))(&'').1/*)*'+),3.4085;54;21+*+(*1/.$%$'$#)&())*&8:66;564:8')1+-1547556148,)('))(+**//3
@f00f0398-8b51-4fd3-9ce0-843ecd73ea73 ch=145 read=114216 start_time=2019-12-13T14:34:18Z barcode=BC01 runid=2c9cf7bc05858273f10e7d7ec552fc0bd742dc3e
CTCCTACAGGGGAGGCAATTAGGGAATTTTTTCGGCAATGGGAAGCCGGCCAGTAACGCCGCGTGAAGAAGGTTTTCAGTTGTAAACTTCTGTTATAAAGAACGGCTACAGGAAATGGTAGCCGAGTGACGGTACTATTAAGCCACAGCTAACTACGTTGGCAACCGCGGTAATACCGTAGGTGGCAAGCGTTATCCGGATTATTGGGCGTAAAGAGGAGCAGGCGGCAGCAAGGGTCTGTGGTGAAAGCCTGAAGCTTCAGTAGCCGCGAGCAGGCAGCTAAGGTGCAGGAAGGGATCGTGGAATTCCATATTGGTGAAATGCGTAGATATGGAGGAACACCGAGTAGCGAAAGAGCGACGATCTGGCCTGCAACTGACGCTCAGTCAGCGTGGGGAGCAAATGGATTGCCTAGTAGTCCACGCCGTATTAAACGATGTAGAGTACTTAAGTGTTTGGACCAAAGTCCAGTGCTGCAGTTAACGCAATAAGTACTTCCCGCCTGAGTAGTACGTTGCGAAATGAAACTCAAAGGAATTGACGGGGGGCCTGAAGCGGTGGGCATGTGGTTTAATTCGAAGCAACGCGAAGAACCTTACGGAGTCTTGACATACTCATAAAGGCTCCAGAGATGGAGAGATGGCTATATGAGATACAAGGTGGTGCATGGTTGTCGTCAGCTCGTGTCGTGAGATGTTGGGTTAAGTCCCGCAACGAGCGCAACCCTTATCGTTAGTTACCATCATTAAGTTGGGGAGTCTAGACTGCCAGTGACAAGCTGGAGGAAGGCTGTGAGGATGACGTCAAGTATCATGCCCCTTATGACCTGGGCTACGTGCTACAATGGATGGTGCAGAGGGAAGCGAAGCCGCGAGGTGAAACAAAACCCGCTAAAACCATTCTCAGTTCGGATTGTAGTCTGCAACTCGACGCTACACATGAAGTTGGAATCGCTGGTAATCGCGAATCAGCATGTCGCGGTGGGCCTCGGGCCTTGTACACACCGCCCGTCACACCACGAGAGTTGATAACACCGAAAAGCCGGTGGCCTAACCGCAAGGAAGGAGCTGTCACAAAGGTGGGATTGATGATTGGGAACGAAGTCGTAACAAGGTAACCCGG
+
--0.(+/&+3/)&(''(%,''02***-5810(%&&(+7.'/,(+&+.*0/2'../.0.16'&'()((&,*)/1:8*6&**,*,8:7--4-05)2/1-/-)-3-'.,)''&++-..-+12112/'%&'*&+)%&%&&''%))&(*&'%$$&1*+-+-&-''%)),-41308-5,(%(%&*&*+*.62225663;413))+0.0,4-3820/028*)(.+$'()//,,0-))*((,3,-,3100130-3-*.63/-'$'&'-'(),**''**),*.&-)+)*(3*'+,,1+/2)*)1-0+3'/**/*1-24(($&$&&('*3,*/39573468880-0**31+6*(&&('+,+*))%)'+/78/(+,+/,/+('+--,)*))+-.2,/11,,..//02'*(*997+**%+'#+))%&.&,,-*$((.,&(),,1864111,-&)%%('''),/-01260))%%)-73113-,-4265671.9.7+2-/,735426,-*.-7+,6859,.0/./),)-,((%()%+)+4/,/0,4,+,)-2133534864*('$$'(%%)&$''&-+.,./34<:096:0---%.,&/.3236-/47/7-)-&)'%,-/81100236763/09/,5013())'),788(''&(6/32214(*.00340(.)''11/,+++-+55844554.(+,-:98763.2.)(.2)/2.551721,..('$-(++++47587/6:9)3566/9//--8..859965621-/3/3/*%$'(&&&('.-.+)*),.036///0922-0-,/-+,%%%--+,566++,-+&&%).12,.1-'(()*--21220*,.0.+***)(+,526;9:824222-&-.&+*+.()--/6131/,-+--6*--78-,3)%()28841354822317786(0$0*,.0666621-0-012.)&%&&(..03-9-+:/0//7/7///'.20323.2///+3/000158947*)&((%%'+..0+-/5-,(++--.090586/02*--3302//*+-+7-.-303+3(&*.,**.2042.,4+(-+-*)+-1,.,++&&%&*-60-./8-/20187242/./104-+/3&''().-,-...25//01/+&(%%+-
@2e961aba-3451-4a8c-aba0-120d22ca92cc ch=394 read=66065 start_time=2019-12-13T14:34:04Z barcode=BC01 runid=2c9cf7bc05858273f10e7d7ec552fc0bd742dc3e
CCGGTTACCTTGTTACGGTACTAGTCATGAATCACAAAGTGGTAAGCGCCCTCCAGAGGTTAAGCTACTTCTTTGCAACCCACTCCCCATGGTGTGACGGGCGGTGTGTACAAGGCCGGGAACGGCACTCACCGTGGCATTCTGATCCACGATTACTAGCGATTCCGACTTCATGGGTCGAGTTGCAGACTCAATCCGGACTACGACGCACTTTATGAGGGTCCGCTTGCTCTCGTGAGGTCGCTTCTCTTTGTATGCGCCATTGTGGCACGTGTGTAGCCCTGTGGGGCCATGATGACTGACGTCATCCCCACCTTCCTCAGTTTATCACTGGCGGTCTCCTTTAGGTTCCAGCCGGACCGCTGGCAGCAACAAGGATAAGAGTTTGCGCTTCGTTGCGGGATAACCAGCATTTCACAACACGAGCTGACGACAGCCATCCCCAGCTTTTACCTGTCTCACGGTTCCCGAAGGCACATTCTCATCTCTGAAAACTTCCGTGGATGTCAAGACCAGGTAAAGGTTCTTCGTTGCATCGAATTAAACCACATGCTCCACCGCTTGGCCGGGCCCGTCAATTCATTTGAGGTTTTAACCTTGCGGCCGTACTCCCCAGGCGGTCGACTTAACGCGCGTTAGCTCCGAGCCACGCCTCAAGGGCACAACCTCCAAAGTCGACATCGTTTACGGCGTGGACTACCAGGGTATCTAATCTGTTTGCTCCCCACGCTTTCGCGCACCTGAGCGTCAGTCTTCGTCAGGGCCGCCTTCGCCACCGGTATTCCTCCCGGATCTCTACGCATTTCACCGCTACGCGTTCTACCCCCCCCCTCTACGAGACTCAAGCTTGCCAGTATGGTCGGTTGGAGATTTGAGCCAGGGGATTTCCGCATCTGACTTAACAAACCGCCTGCGTGCGCTTTACGCCAATTCCGATTAACGCCTCCGTATTACCGCGGCTGCTGGCACGAGGTTAGCCGGTGCTTCTTCTGCGGGTAACGTCAATGAGCAAAAGGTGTGCTTTACTCCCTTCCTCCCCGCTGAAAGTGCGCACAACTTGAAGGCCTTCTTCATACACGCAGCATGGCTGCATCGGGCTTGCGCCCATTGTGCCAATATTCCCCACTGCTGCCTCCCGTAGG
+
210/0.,2638/22.**%'$('''/5&&$%---'),.3*-,624*%,-/:7.7(&)))4*6350)((*'1.+1/+,5/28-&(--39,/152543232/)8,670/.++'+0*(&.))/3,0/00-+/1,0273758335:745577/.-,+,.,.....//7<67/./4155*0'+-434697.6++..5-/:21)40352253+,++&,-5712.,*20-0+,-/5-/0203(5*',.../0221401820254667::.72*(%+,,/.-3642/.-,*%$'$*265:7632/.-,,-.5566:90:6*(0/3889-/245<2--/01.,2(&**,/6/*2+$,/1:11%004495950)*))($'%+/..3)8+945.%-,7**/0237352:1)062/)1/,*(&'&-2)(()3)(&()./-/1/.169778;4-4+/),&(%&&%&(/)*0550)-0:<;46,*,,,104445;/,..2/-*%(*16/+.14:9:9/..+-1/3367;068236)0-6;98/1,,+/076:.0*5);<:;6111479886131-)'&'%%%-13/:4*-67:9;816:8-*),/:<-045536110445,233-6:;/129;788446/6/70677101.2,,--.+++*+41136;79.-)32+)027331-*.6756-,++,421295,.0:5668152567:/732+/1814103**.;4+2239;-.1/.4:3,**'++/720//2268/3476:434(&34+3/,0./445::77835/./:9701-)')06788847362037834:98841+0+&/**(,2:56793.136/2,-/038180+,,2018&510*%)(*-,0-**$'(,3*(',/(%)1--)47.2,*-135110.100+*()127+/2-+-++0//.045./2..,31;3//1280'(%)*-11('((-.3:3502...004,+),,'.-+6+(+5/7422364:;:1011-*+.70,+-,556699156*--+#1%&'16/130;12:;76/:9-+872-1.(*+/-.-//5/-----*.,54;5:<:660.(.,-)--,26867010//+,,.,4.1-7;0*,/&-%'&0*11215440+.--/...80.8+,3,4(
@a649ceca-6f83-4fe5-9643-4b6d690696e9 ch=172 read=198322 start_time=2019-12-13T14:33:56Z barcode=BC01 runid=2c9cf7bc05858273f10e7d7ec552fc0bd742dc3e
CTCCTACGGGAGGCAGCAGTGGGAATATTGCTGTGGGGGAAACCTTGATGCAGCAACGCCGCGTGAGTGATGAAGGTTTTCGGATCGTAAAGCTCTGTCTTTGGGGAGATAATGTGTGTGGCAGTGCCAAGGAAGGCCACACGGCTAACTACGTGCCAGCAGCCGCGGTAATACGTAGGTGGCGAGCGTTATCCGGATTTACTGGGCGTAAAGGGGCGTAGGCGGATGATGATTAAGTGGGATGTAAATGCCGGGCTCCAGCAGGTGCATTCCAAACTGGTTATCTAGAGTGCAGGAGAGGAGAGTGGAATTCTAGTGTAGCGGTGAAATGCGTAGAGATTAGGAAAACACCAGTGGCGAAAGCGACTCTCTGAGACTGTAACTGACGCGCTGAGGCTCGAAAGCGTGGGGAGCAGGATTATACCCTGGTAGTCCACGCCGTAAACGATGAATACTAGGTGTGGGGTTTCAACACCTCCGTGCGCCGCTAGCGTGCAGAAGTATTCCTTGCCTGGGAGTACGGTCGCAAGATTAAAACTCAAAGGAATTGACGGGGACCGCACAGAGTGAAAGACATGTGGTTTAATTCGAAGCAACGCGAAGAACCTTACTACACTTGACATCCCTTGCATTACTCTTAATCGAAATCCCTTCGGGGACAAGGTGACGAAGGTGGTGCATATGGTTGTCGTCAGCTCGTGTCGTGAGATGTTGGGTTAGTCAACCCGAGCGCAACCCGCTAATCGTTAGTTACTACCATTAGAGTTGAGGACTCTGGCAGGTTTCTCTGGAGTTAACCAGGAGGAAGAGAATTAGGGGATGACGTCAAATCATCATGCCCCTTATATGTGTGAAGACTACACGATATACAATGGCTGGTACAGAGAGATGCAATACCGTGAGAGTGGAGCCAAACTTAAAAACCAGTCTCAGTTCGGATTGTAGGCTGAAACTCGCCTACATGAAGCTGAGTGCAATGTAATCGCGAATTAGAATGTCGCGTGGTGGGTCTTGTACACACCGCCCGTCACCATGAGAGTTGGCAATACCCGAAGTCCGTGAGAGCTAACCGCAAAGGTGGCAGCCGAAGGTAGGGTCAGCCAGGGTAGTCGTAACAAAGGTAACCGGAAGATAGAGCATTGACAGAGTAGGTTAACACAAGGCACCGACAACTTTCTTCAGCACCAGCAATGGCCAACACGCA
+
-8522,4.:9*,/--34248,75)2/(/*&('')*0-)&*.0-526...022232776593435-++)(*++69-2,.**11:8874774-''(-9760672097)*(+*)&((-+++*,%(',,(0'..13.'')+-++&)+/0/2344,+)+)0-,./,.2-+,+.+1)('*(/51820:/)'71.:-++0(1-..:9./68841.026(-57/17823312:::-*,++.2020758:576.(04,*.5(43416+*)*&5.0-//4421.55588/33./140+,(),0263**,.3.,)**+),*-+7')*64))))3:55161.-,0/,)+)(00/4523-,(-3;59:5:3+))(',,/01.-))'&*+**+105/01210/)-11/-2/03(++((++8797,,%,&-5./4//+2;/.495.3354/134:9:<<20/..(+***65-34654.76*.6)1*&4244130,1.1(0-''%$#**1/1(&*(%-).05,''%'***1,')+-:7;:8.2,)*+2+27;74::45-,+.+3.447+26-&*'%((/,&'%$%(('(',/1.*./+402:4:3,1-,-6865600**-/-++*'(''+&(*',,667+9*.--.4260//2232425&')-(*-,0/3/8950120)/).0-*'('',+4+*+)*(*-4,1++*(.00344546567798837973:3:111%(())'-(&(&./)0.+38/%%-*,,/.9/.,060/.(*(''+*'&(.:+)+4/6743+(#$'%+2,'(%&+/&(-8.4.2/63+,/**'(&&%-$$*2/40+*.**26791./1:7440084*((%,)++21.%('%''()*(*(#'$%&'*3,+500-70/020*)()&'$&+3/25808/-)('*.701186:;64629;7+/:79:8791138,)/&6()+023111,73/14688)))'))+-,-*.%&0)++.($%0&,-+-&*&,*,.18762)%($)-5-/001229323655452$&'(&/.$&++-,-*)(/))%$))*%/5''((&(+1/40/+(+-.575,-2/1'('#%))$+/+*-*+2.1,154+)(($'1621-*-/364526:1+2/5;7:68552366-/22565202(&''',,4/906/0113,-*(,126433-1:1/:44)**,.13(31))%%'%-+-#&&(%
@5bfc1c84-a005-4187-b260-21d4fd6000a9 ch=182 read=216530 start_time=2019-12-13T14:33:38Z barcode=BC01 runid=2c9cf7bc05858273f10e7d7ec552fc0bd742dc3e
CCGGTTACCTTATTTACGGCTTCCCACCCCAATCATGACCCTACCGGCCGCTGCCTCCTTGCGGTTAGCTCACGGACTTCGGGTACTGCCAACTCTCATGGTGTGACGGGTTGATTATTAGCACAAGACCAGGAACGTATTCACCGCGACATTCTGATTCGCGATTACTAGTAACTCCCGGCTTACATGTAGGCGAGTTTCGGCCTACAATCGAACTTCGAGACTAGTTTTAAAGTTTGGCTCCACCTCACGGTATTGCATCTCTGTACCAGCCATTTGTAGCACGTGTAGCAGCCCTACACATAAGGGGCATGATGGTTGACGTCATCCCACCTTCCTCCTGGTTAACCCGGAGCCCAGCAGTCTCGCTAAGTCCTCAACAATGGTAGTAACTAACGACAAAGGTGCGCTCGTTGCGGGACTTAACAACATCTCACGACTTTGAGCTGACGACAACCATGCACCACCTGTCACCTTGTCCCCGAAGGTTTCCTCGATTAAAATTAATGCAAGGGTCATCAAGTGTAGAGTAAGGTTCTTCGCGTTGCTTCAGATTAAACCACATGCTCCGCTACTTGTGCAGGTCCCCGTCAATTCCTTTGAGTTTAATCTTGCGACCGTAACACTCCCCAGGCGGAATACTTAATGCGTTAGCGGCGGCACGGAGGTGTGAAACCCCACACCTAGTATTCATCGTTTGCAGCGTGGACTACCAGAATTATCTAATCCTGTTTGCTCCCCACGCTTTCGAGCCTCAGCGTCAGTTACAGTCCAGAGAAGTCCTTCGCCACTGGTGATGCTTCCTAATCTACCGCATTTCACCGCTTCGCCACTAAATTCCACTCCTCCTCTCCTGCACTCCTAGATAACCAGTTTGGGATACGGCACCGTTTAGGCCGGGTATTTCATCACTTAATCATCGCCTACGCTCCTTTACGCCCAGTAAATCCGGATAACTCGCCACCTACGTATTACCGCGGCTGCTGGCGCGTAGTTAGCCGTGGCTTCTCCTCCTTAGGTACCCGTCATTATCTTCCCCAAGACAGGCTTTACGATCGAAAACCTTCATCACTCACTGGCGTTGCTGCATCAGGGTTTCCCCATTGTGCAATATTCCCCACTGCTGCCTCACGTAGG
+
5,**30-3628'07***.,+//1*(%0.3)4.6/%(((,9.)'**,0,1+//34966010/00*',(*520%'(-+-5-,)74/*/./561.,*)*,.;600//55601&&%*+05-0+'%%'*544669531*01+113<6032*-6785891/3-8,-'+.01821/0(++1,-61&'%$#$"&(()(')/..'./1('))250212:-4&*+)*()%)//07'./85-/91.05*+.,13956655454742.6//05530335477../:,:9+*+)+,(+/10.%**+/15))*0/02310*374057///*/26.027998-97-,8;8<;99631082:4-56+(-')&(%#&(%/2768),-.4.4670/./(-1-&((+06281218655449++-%-/-0/2406,-(2/-,,.0**',(),*++(+)&%%%$((.+,-./67/0&8.'***'.4/49027514609001:;0--,++)2.0301/010/.*((),)0283.,3*)%%')')''(()*)+-/3,1-956;70232:-/082.--4-3;;92///222236-51--8,-.63')2,/760-165:1:22.66/,03:3-1/..2+*++00'(&(&$()11.*),(-/5554-206/613441:../-4,+'&%&06,.,,'0&&1++95-%)).81&&'*.;73677166'+)00017;998656*,(),,*.067;/:.+,2;:015156.)-,*1;8.++36875.,-//82.8.'/+,,8&(),+(+*+,),/1.00$'%'.((%.$&+((+'+1,.*#%%&))5:8/232-,,-)$&%%&(&'.(2/3%').')04),,2/0.,*+*0+,-799272;147;7)4456*-&''%*&((4+((-20&,*+**3.00),)+++0***)(+)0322514460.5*%)*-7/*)-.312051729,6++,79:2543/1-.-0+(.()+,.)-18825/+**11750-.1.154930/('-.-0%-(&+&+&*0+33747/&(),0:;;+5-)*/)*('+56...&-''+-03097:878:344+%)$(+234644200224..114;./67/*0,),&'+/-/2,5251%((()*(++(*%'(-..)
@78a964e7-5a72-4c1c-9610-fd0e4179213d ch=481 read=114176 start_time=2019-12-13T14:33:27Z barcode=BC01 runid=2c9cf7bc05858273f10e7d7ec552fc0bd742dc3e
ATCGCTTCGGTAGCCAGCTGCGTTCCGGTTACGTATTGCTGGTGCTGAAGAAGTTAATGGGTATCTTTGCAATATTTAACCTGCACTTGCCTGTCGCTCTATCTTCGGATTACTGGCGGCCCGACTTCACCCCAGTCATGAATCTGAAGTGGTAAGCGCCACTCCCGAAGGTTCGTACGCTTCTTTTAGCCCACTCATGGTGCTGACGGGCGAGATTATTAATACAAGGCCAGGAACGTATTCACCGTGGCGTTTCTGAATACGATTACTAGCGATTCGACTTCATGGAGTCAGGTTGCTGAACTCAATCCGGACTTCGACGCACTTTAGCAAGTCCGCTTATATCGCGGGTCAGCGCTATATGCGCCATTTATACGTGTGTAGCCCTGGTCGTAAGGGCGGCGTCATCCCCACCTTCCTCCAGTTTATCATAGCGTTCTCCTGAGTTCCAGCCGGACCGCTGGCAACAAAGGATAAAGGAGTTGCGCTCGTTGCGGGACTTAACTAACTTTCACAGCACGAGCTGACGACAGCCATGCAGCACCTGTCTCGCGGTTCCCGAGGCACATTCTCATCTCTGAAAACTTCCGTGGATGTCAAGACCAGTGGAGTTCTTCGCGTTGCATCAGATTCAAACCATACTCCACCGCTTGCGAACCCCAAATCAATTCGTTTGAGTTTTAACCTTGCGGCCGTACTCCCCAGGTTAGTCCGGCTTAGCGTTAGCTCCGGAAGCCACGCCTCAAGGGCGCAACCTCCAAGTCGGCATCGTTTGCAGCGTGAGGACTGCACCAGGGAATTATCTAATCCTGTTTGCTCCCCACGCTTTCGCACCAGGCGTCAGTCTTCGTCAGGGGCCGCCTTCGCCACCGGGCGTTCCTCAGATCTCTACGCATTTCACCGCTACACCTGGAATTCTGCCTCGCCAAGGACTCGACGCGGTATCAGATGCAGTTCCCCAGGTTAGGCCAGGGATTTCGACAAGCAACAAACCATATAACGTGCGCTTTGCGCCCAGTAGTTCCGATTAACGCTTGCACCTCCATATTACCGCGGCTGCTGGCACGGGAGTTAGCCGGTGCTTCTTCTGCGGGTAACGTCAATGAGCAAGATTATTAACACCTCCCTTCCTCCCCGCTTCAGAAGTAAGCACAGCAGAAAGGCGGCTATTCGCCACGCGCGGCAAACGCATCAGGCTTGCGCCCGATTGTGCAATATTCCCTGCTGCCTCCCGTAGGAG
+
""%$$%%&'.*%'&#%&((,/2558(')-7,--986<566::651.-),%-*(15$$)%'''%-,.8*#%(&'(*-(1-.0+#%#&+*-098899667655671**)+&.,()&)('('''''),/84,3./+--2323/)4--&&$%('&(('$$(/28.2//'&&)-(*,40+-''#$$+$(++'((410%&'+$&%/,,(++-./1.-(''$&))+-)&$$*+14919'22111663051-/0(&&''%+01,&)%&&%&%'-5-011-.--0/-(,,.8.&((*&')+'.)')&')'$%&,.-:/6-(/'&%&*)%)%%#)*+$&$'*+))0**(-+&(%(*')(-*()'&)'+)$(%'03129-79'$(&)*('+%$%&,/'&)/,/171-,0&%&%%127:33,2+(,3.774/.1/01:5.//(&%**(,+-+,(&')+4:55+//4/8517/.-/604-659(2*,-02+-+()/.)--245,5*($(/71+*&+$$$%%&'.-*&&''+%),--1+,'+/%..%))+-,,)++(//-,-//3),+,2(3+'(%*'+*/025769786411-)/5,)4,-*+.2<98&'(&'*+.++.'(*%(//-3:756.-+)))+6()%-**%((**)*&.+.4139**,)('*$%&(+*+4/+.*6.83)16-+(&099+--.)/*(&,)0)%))+.621)'+&''$&03'*)),*+(**++&))*11/4+.&(+)+-210/,/,5+(#$$)*4-6.,'--.+))+2773;8/-+//.,(%)--0/&'%.))*,(&')+./155455321(61+,//881*-+*-3+)&'$*&$&--+'&**+,588682+,48128-/,,),+1+)1)'*%%$(1-,.3-05986787878/5<0./47+*+&(&,)'()*)1,20+23(*%&'&%.-124-%*()+()*+/2*+-4001027632)%+*+-%0+9,)00-(/1*)%$&%&&(,',-4979+,,))*,-040.+((&%'*,2*))0(&-7,32/21./+&'3)*+.16,.*$(&00.38/,./..4+--*'$$+.)%(..,+0,(05346756<5414.1)**+)).,3.//13861'&)''0..')$*,(09+-;61,0/-,+,,('(&*&$'%#$%%&&&,$&)2/)-+()','+2)%&%#%&)(.**&%(&)%')+-&65-/4*.188,(%-%()(&+*-,.+.,)''(&&')',/(*51+))%
@59efbdb2-af9e-4171-bdd8-3e91f3f1d44a ch=261 read=84744 start_time=2019-12-13T14:33:21Z barcode=BC01 runid=2c9cf7bc05858273f10e7d7ec552fc0bd742dc3e
CAGGGTAGCAGCCCTTGATATCTGGAGGTGTAAGCGTTGATAGAATTACTGGGTAAAAGCGCGCATGAGCGGTTTTGTTAAGTCAGATGTGAAATCCCGAAGAACTCCTTGGGAGCTGCATCTGATACTGGCAAGCAGGTCACCACGTAGAGGTAGGATTGGAGTTAACGCGGTGAAATGCGTAGAATCTGAAATGCACCGGTGGCGAAGGCGGCCCCCCGGACGAACTGACGCTCGGGGTAGAAAGCGATAAGGAGCAAACAGTTAGATACATATGAATTACGCCGTAAACGATGTCGACTTGGAGGTTGTGCCGCTTGAGGCGTAGCTTCCGGAACTAACGCGTTAAGTCGACCGCCTGGGGAGTACGGCCCGCAGGGTTAAACTCAAATGAATTGACGAGGGCCCACTGAAGCGGTGGAGCATGTGGTTTCAATTCGATGCAACGCGAAAGAACCTTACCTGGTCTTGACATCCACGGAAGTTTGAAGTTGATATTGCCTTCGAGACCGTATTGAGACAGAGTGCTGCGCGTGGCTGTCAGTAAAGCTCGTGTTGTGAAATGTTGGGTTAAAGTCCCGCAACAGAGCGCAACCCTTATCCTTTGGCGTTGCGGCCGGGAACTCAAAGGAGACTGCCAGTGATAAACTGGAGGAAGGTGGGGATGACGTCAAGTCATCATGGCCCCACCCTGACTAGGGCTACGATGCTACAATGGCGCATACGAAGGCGACCTCGCGAAACCGGCGGACCTCGCAAAGTGCGTCGTAGTCCGGGATTGGAGTCAGCTCGACTCCGCCGAAGTCAGGATGTGGCAATGTGGATCCATGCCACGGTGAATAAAGTTCCCGGGCCTTGTACACCGCCCGTGCGATTAAGGTTGCAAAAGTGGTGGCTTAACCTTCGGGAGAGCGCTGCATTTCTTGATTCCTTGGCCTGGGGTGAAGTCGTAACAAGGTAACCGGAAGATAGAGCGTAGGCAAACAGAGTTAACACCGAGCCACCGACAACTTTCTTCAGCGCAGCAATACGTGAAAAAAAAAGA
+
'&((&$%)(+%.+$&&$&-.430-&))&('%)*)*)(,))*(*&+(./00+'$')+-)'(('$'()+),-106::,+05),,0112442857;9.33/()/&%,+,/$$#%))(%+/.1**+''-.,/6242.)%&$'%'&'-0(++,'(''&++0-(4(-*%$+)(&%&(*-.2/;6008953)))*,85,43,(*(,)'%*//.,/+(..((0+0/,'*435.)-+*++*(.01(-2&%$$&)(*),%)&%+(%*+%('.&))+,'+('(%%$&&'&+&'('/63638*1./0-0840,)(+*)*'**&(279*+0))(&+)+-&1..5-**)'&('&$%%(()1/2.10()+932-'(..('&'&(')26)$%(,2,,(&)0'(,,0+)$'+/-/.3($.3*4/*&+'(%%'',(*.*'''+,,/0722.()-.11,-.//654*1)(/.&',*)))*-2+.,./37665532'#$(++/*-2'%$&&##')*(2)+8:621*(*/+0+-$'&'&3-51/'**14)')''*--755//.*$-',)$'+,4542;1101950033-311932(),43)$*%%&)+,-.+,,'*+&&(**.)*,'&((*+'%$('())2/,//34&,)()')*--,,0.030112891110,4.+30)+-18*/..06434,+*-08;:%%(&%&-)%(''%)'-&)6874()('%*+--'&&'+%)(+.%&%(())&%#$&*4140**&%&$%((*.:9::64'&37*,-,0054,-+)++--6*'1*1+-((*'&223514667**+&()%()$+)*,,*&,(1)(+()420.&&&%-,**1++,25..*'&2+:8/)1+.))')$%**-766:0-('&&&+++)012:34/8-&&$('&,2,-,&%++.23'.1++'&.&&%$($&'(#))+,385)()**((%%-,+/+/,,,5+,//335,31307122/,*..$&*(+.-%'-(((,(*/&+/-+),$%''(+/-&*)'-2/+*/1--55/,.131-0015,+*(*%)'(.02-)(%$
@24e9e520-632d-46b8-a492-604f791252fe ch=188 read=203092 start_time=2019-12-13T14:33:11Z barcode=BC01 runid=2c9cf7bc05858273f10e7d7ec552fc0bd742dc3e
CTCCTACGGGGAGGCGGCAATGAGGGAATTTTCGGCAATGGAAACCCTGACCGAGCAACGCCGCGTGAAGGAAGAAGGTTCCGGATTGTAAACTTCTGGTATAAAGGAAGAACGGCGGCTACAGGAAATGGTAGCCGAGTGACGAACGCACTTTATTAAGCCACGGCTAACTACGTGCCAGCAGCCGCGGTAATACGTAGGTGGCAAGCGTTATCCAGGTATTGGGCGTAAAGGGGAGCGGAAGGCGGCGGCAAGGGTCTGTGGTGGTGAAGCCTGAAGCAGCTACGGTGATAAGCCATGAAACCAGGCGGCTGGAGTTAGGGAAGGATCGTGGAATTCCATGGTGGAGGATGGGAACTGGCGGGTATGGTCCGGCGTGGACGTGGGATTGAGTTCTTTCGGTCGCGGAACGGTAACAGACGAATAAAGTTTGTTGGCGGATGGAAGCGGTGAAACATAGAACACGGGCGGACCGAAGGATGACGGGGGCCACACAAGCGGTGGAGGCATGTGGTTTAATTCGAAGCAACGCGAAAGAACCTTACCAGGTCTTGACATACTCGCAAAGGCTCAGAGATGGAGAGATAGCTATATGAGATACAGGTGGTGCATGGTTGTCGTCAGTGTCGTGAGATGTTAGGTTAAGTCCCGCAACGAGCGCAACCCTTATCGTTAGTTACCATCATTGAAAGTTGGGGACTCTGTGAGACGCAGTGACAAGCTGGAGGAAGGCGGGGATGACGTAAAATCATCATGCCCCTTATGACCTGGGCTACACACGTGCCACAATGGATGGTGCGAGAGGGAAAGCGAAGCCGCGGGTGAAGCAAAACCCATAAAACCATTCTCAGTTCGGATTGTAGTCTGCAACTCGACTACATGAAGTTGGAATCGCTAGTAATCGCGAATCAGCATGTCGCGGTGAATACGTTCTCGGGCCTTGTACACACCGCCCGTCACACCACGAGTTGATAACACCGAAGCCGGTGGCTAACCGCAAGGAAGAGCTGTCTAAGGTGGGATTGATGATTGGGGTGAAGTCTAACAAAGGTAACCGGAAGGCCGAGCGACAGAGCAGAGTAGGTTAACACAAAGACACCGACAACTTTCTTCCCTTTTCCAGCAATACGTAACGGCA
+
,-.*)-0.11(%**/'554.2*&+)')),6<708<:5<51-*,-,02../9:0.,*/7547;8767622/,..+.1/43;).-0(1.-/76/,)*%%+)+-04;2*1.6/14121/623489)20-4.+07//.5.(%')--30&%'&*&)-22).,,,'),(,,,*+--,0-/022:7+/0/%49151/+1+-/;8:534.6//8:5778:820-*-*.'**7997337<.-14-'*..1-+/5.-3.*-+-+/64--+115:00'))0,&&%#'''%''$((')&(((%))-,.5.-*,')*2%((()*)+++(),,+*+),)*,,-2/13,5+5-:8/%'$#&&$&('((-)(%%$%&'')&'&&(%&&%'&&&&*($&('&+*%($'$(&&%''%$&$'$$%')%$%'2*&%%#&&(&$$$(3-+/3*'(%%$$(($(+(&%%"&%$%(*&'%$$$%%%$$%&$#%(%'''''*+*%'%'&-64/3.(*+,031539622))+-/61/17695+40:1,1-+.:997//23-),21-/+)+0()',)-1/12764444')1;1-5325(()-./742+)'/,+/---.03--+-249/2302:9899:4749223342)*+(+-.523-02107%+.2533011(((20.2,,+-/621/3(*++.76-3+),-.7;597001)..)*+5+26/5454+)$(+*,+%(&*+,1-/*')+.0-3*.(,+3,27402/0+)*+5:4.234433.-.+),..1758415434220**%'*101+&&2647:79-02-2*%'&*)&,'+.1104-.101-,,-)1+%'.9:3.<5021321/,9::768026;:'0$3('*236644538233864323364-,)(--*(+*.033&(*(**+,102745+/0)0'-,-.+4324646757;0-,'356200-,/22325;42;//14/3126/223.4*&'+172+5(&)2+,5593/5412985.1/4-+.)())*./7430)-,-.80//0,,,.,-5*,-'*('-((*'(.(*+*).029796842.&%$%%')+23&'%)*4&&&(,06.8-3,.-.3.-0415/,4120.04501554(240,-32040;1002)-*&$$%&
@7699381c-d1cd-43d6-97b4-b9e547fce994 ch=280 read=108383 start_time=2019-12-13T14:33:07Z barcode=BC01 runid=2c9cf7bc05858273f10e7d7ec552fc0bd742dc3e
CTCCTACGAGGAGGCAGCAGTAAGGAATTTTTTCGGCAATGGGAAACCCTGACCGAGCAACGCCGCGTGAAGGAAGAAGGTTTTCCGGATTGTAAACTTCTGTTACTTATAAAGGCAGCGGCTACAGAAATGGTAGCCGAGTGGCAATACTTTATTAAGCACGGCTAACTACGTTGCGGCAGCCGCGCGGTAATGCGTAGGTGGCAAGCGTTATCCGGAATTGTGGGCGTAAAGAGGGCAGGCGGCAGCGAAAGGGTCTGTGGTAAGCCTGAAGCTTAACTTCAGTAAGCCATAGAAACAGGCAGCTAGAGTGCAGGAGAGGATCGTGGAATTCCAGCAGCGGCGGGAATGCGTAGATATATGGAGAGGAACACCAGTGGCGAAAGGCGACGATCTGGCCTGCAACTGACGCTCAGTCGAAAGCGTGGAGGAGCAAATGGGATTAGATACCTAGTAGTCACGCCGTAAACGTGAGTACTAAGTGTTGGATGTCAAAGTTCAGTGCCGCGGTGCGCAATAAGTACTCCGCTGGTAGTACGTTCGCCAGAATGAAACTCAAAGATTGACGGGGGCCCGCACAAGCGGTGGAGCGTAATGGTTTAATTCGAAACAGCGCGAAGAACCTTACCAGGTCTTGACATACTCATAAAGGCTCCAGAGATGGAGGAATGGCTATATATGAGATACAGGTGGTGCATGTTGTCGTCAGCTCGTGTCGTGAGATGTTAAGAATCCCGCAACGAGCGCAGCCCTTATCGTTAGTTACCATCATTAAGTTGGGGACTCTAGCAGAGACTGCCAGTGACAAGCTGGAGGAAGGCGGGGATGACGTCAAATCATCATGCCCCTTATGACCTGGGCTACGTGCTACAATGGATGGTGCAGAGGAAGCGAAGCCGCGAGGTGAGGCAAAACCCATAAAACCATTCTCAGTTCGGATTGTAGTCTGCAGCTCGACTACATGAAGTTGGAATCGCTAGTAATCGCGAATCAGCATGTCGCCCGGTGAATACGTTCTCGGCCTGAGTACGCACCGCCCGTCACACCACGAGAGTTGACACCCGAAGCCGGTAGCCCACAACGCAAAGGAATTGTCTAAAGAGTGGGATTGATGATTGAGATGAAGTCGTAACAAGGTAACCGG
+
*.041,*)%*)*.),,,'$'')(,(,*04875,30554:/(*%'--+;--/79,--)*2675675646658.,/,').,24;:2.'4*+1-+-9:343:47708,(*-+/6*(&'%)+*.7/+*)(''1+(5610040&&(**&+%'''&')''*&*'('%&'')*-33500,/))(())-).0'*..10.3(('-,..5.-6:658.0019/-/(8.3010(1+768764:,''3/7029;91:1+/0&',()./,-//.474*+')+./&-'&%&2(,/*-'.308&..,,+.27/,')1411/,)(*-*01-21+&&/4+-9689110.1+&&&$%++3:8',(/*-87:9:7761.*-/20,%(.08.+/2-6748/3/6(/*:::32033181:298544113577748*-/9--34*+.041(+')*,8:71%+*(.,++554+-543533,5./349657<66*)(('()-+)6./42:4:22-0+09715;977952**(*%)$&%(---2-*.+-.2*$'()+((%1&(+8;6+/')(,-,2,/+1-0.0**',.+,10683-.3))*+.,..00732,'((%%%$(/4473-403.()-)('&(*2106,,0/+--*00.('.,.42,,++)/22&&270-3..1*+++-/08/,,(&**)4578877./1+-,137)//,*+*+-./&'&)+9466332343767989//.-))-)((+,304*,+65660054230+394*3133.4.,*4++-6-22-04100.9-3610122*('.$&''$$*),.+,-.873/../<9002-5076.9:255021127891238974604:7*-8/0/28831)('&')'4011-03;9:;:;7988)(''))+*)*)0+(1;81/)-(((+)'22873176(-.78258)*8247)/2/:,:/.7,-*,0.--/.(/01650./1145.5-.1709:99755*0/1./06875;7833413622,1(()1/22864677;20*)+0151%&*.3%1.2652:801511.1-,-+((')+6.+))*))(,5&25,./'/(-)$&-0.%%&('&-&$%')*./035&&'*/3++0.*+./)5(&$&$++20-.0'+*/-++$%.,32962
@72cbcead-c8ab-40ed-b989-28239d500dd7 ch=251 read=192950 start_time=2019-12-13T14:32:51Z barcode=BC01 runid=2c9cf7bc05858273f10e7d7ec552fc0bd742dc3e
CTCCTACGGGAGGCAGCAGTGGGGAATATTGCACAATGGGCGCAAGCCTGATGCAGCCATGCCGCGATGTATGAAGAAGGCGGGTTATGAAAGTACTTTCAGCGGGAAGGGAGTAAAGTTAATACCTTTGCTCATTGACGTTACCCGCAGAACACTCCGGCTAACTCCGTGCCAGCAGCCGCGGTATTACGGAGATTGCAAGCGTTAATCGGAATTACTGGTCGTAAAGCGCACGCGAGCAGTTTTGTTAAGTCAGATGTAGAAATCCCCAGGTCAACCTGGGAACTGCATCTGATACTGGCAAAGCGAGTCTCGTAGAGGTGGGTGCCGGTGTAGCGGTGAAATGCGTAAGTCTGGAGGGTACGGTGAGCGGCCCCTGGACGAAGACTGACGCTCGGGTGCGAAAGCGTGGGGCAAACGGGATTAGATGCCTGGTAGTCCACGCCGTAAACGATGTCGACTTGGAGGTTGTGCCCGCTTGAGGCGTGGCTTCCAGACTTAGCGTTAAGTCGACCGCACGGGGAGATTACGGCCGCAAGGTTAAAACTCAAATGAATTGACAGGGGCCCGCACAAGCGGTGCGGAGCATGTGGTTTAATTCGATGCAACGCGAAGAACCTTACCTGGTCTTGATATCCACGGAAGTTTTCAGAGATGAGAATGTGCCTTCGGGAACCGTGAGACAGGTGCTGCATGGCTGTCGTCAGCTCATTTGTGAAATGTTGGGATTTAAGTCCCGCAAGCAGAGCGCAACCCTTGTCGCTGTTTACCAGCGGTCCGGCCGGGAACTCAAGGCTGCCAGTGATAAACTGGAGAAGGTGGGGATGACGTCAGTCATCCTTGGCCTACGACCAGGGCTACACACGTGCTACAATGGCGCATACAAAGAAGCGACCTCGCGAGAAGCAAGCGGACCTCATAAAGTGCGTCTGGTCGGATTGGAGTGCAAAGCAAACTCCATGAAGTCGGAATCGCTAGTAATCGTGGATCAGAATGCTGCGGTGAATACGTTCCCGGAGCCTTGTACACCGCCCGTCACACCATGGAGTGAGTTGCAAAGAAGTGAAATTAGCAACGGGAGGCGCTTACCGCTGGTTGCGACTGGGGAAGTCGTAACAAAGGTAACCGGAAGATAGAGCGGCAGGCAGTGGGAGATTGCACAAGACACCGACGCTCTTCTGGCACCAGCAATGCGTAACT
+
-773357/:5//2..+-%&1/13(---+5-*)**090)+1,1678%6;67780+)&-+55665+.+%*(*)*+/2**)-,6-82.4&''+1,&''+.5.,$*(.50&+',(&&%*2/++7361-3/.55..51'),,.8-32.2;0.1*')&$$&(0)+(((0+//37,.369463)/2254021/(,+,24-/%)''*6645.9.6-11-20147467;::6-+25)((*++,))''(-%72:<003657,29+,7835+'-,0(.0/&%&'&**6/70/60120133226.02336/7-+-3-*+,*)++,556*+&*(&*('')('*+++'&.,/63126312660.&&')174-*%%'%'''#%$(-/.195,*04/:)+***.'(*+*,-.&20/01,,.,),&)(,*&((3,-'56,1.+(0.'59)-.--407-')67<959:92/-///1,*))(++21017*/,76,%**(--/20-9/8..0,)%**)*.#%'')/-4-3-,-3,..%/&-3+&('('(*/775-312+4.,2,**,-6)&-&'(&*($$#$,8:/2;.-/-/&%+//881%(.++/+0*))/17;4:7;.-,)),*&0+.+-5,,1,(%'%)**+02/11/**,033+.*1-70/;;.2)(&&(12524:633.502-/*69,87:76/&-.4(/2&(,.01.15:433330431344+(.0))-/0591/02,(-%.-+-+)+*3'%,&*'10/.12/5-,-1(%%#'(%(()-8'$.4-022:96268664:..--77*-(+,/479///--12;9659,,()+./0184+-3689680-'')-99*1*1+//)%,134;678997..**'*)+289797:4020/2677582,&)+*+27576769**&'%*+.3+//957756'(,23,-4889720447(2&9*7/-/0,-,/*(*(-111595862700-,414461/0./013000767333,,,,-%)&&'%$*))+%%'&)-64-(*(%0+0,,,--++-.06....--+66-0))%$%$#'(&%''1+%(*+,..*'($'$'')'(-,&+)&(+*,+.1))%&'-(&$&$(**(*)%',,,,...439*,6-1342/--/,20++$,,,(.&*-)%%)&)'$&$/(%$$%(''(..87756-,5-/40#&*,&.')+/0+2%20&$&$#
@f1c5a1d9-db09-4f32-8196-1b683b40df55 ch=350 read=137960 start_time=2019-12-13T14:32:41Z barcode=BC01 runid=2c9cf7bc05858273f10e7d7ec552fc0bd742dc3e
ATGTTGTAAGCGTTCAGTTGCATGGCCTGCTGGTGCGCACAGAAGTTGTCGGTATCTTTGTATTTAGCCCTGCCCGCCTGTCGCTCTATCTTCAGTTGCCTTGTACGGCCACTGATCGCCAGATCCTGCGGTGGTAGCGCCCTCCCGAAGGTTAAGCTACCTGCGCCTTTGCAGCCACTCCCATGGGTGGCGGCGGGCGGGTGTGTACAAGGCCAGGAACGTATTCACCGTGGCATTCTGATCCACGATTACTATTGTTCGACTTCATGAAGTCGGTTACCGAGACTCAATCGGACTACGGCCTTTGCCAGGGTCAGCTTGCTCTCGCGAGGTCAGCTTCTCTTTGTATGCGCCATTGTAGCGCGTGGCATACAATAGTCGTAGAGGGCCGCGGTAACCGGCGTATTACGCTTCTCGTTTATCATGGCAGTCCTTTAGGTTCCACAGCCGGACGACAAAGGATAGGGGTTTGCGCTCGTTGGATAACCCAACATTCCACAGCAGGCTGGCGGCAGCCATTACGGCACCTGTCTCGGTTCCCGGGCACATTCTCATCTGAAAACTTTTGCGTGGATGTCAAGACCAGGTAAAGGTTCTTCGCGTTGCATCAGATTAAACCCACATGCTCCACCGCTTGTACGGGGCCCAAATCAATTCCTTTGAGTTTCATTCTTGCGGGCAGTACTACTCAGGCAGATGCTTATTGCGTTAACTGCAGCACTGGGCACGGCATCCAACGCCAGAGTACTCATCGTTTGCAGCGTAATGGACCTGCACTAAATTATCTAATCCTAATTGCTCCGCTTTTCCAGGACTAAGGCGTCAGTTGCGGTGATCGTCGCCTTCGCCACTGGTGTTCCTCCATATATCTACGCATTTCACCGCTACACGTAGGAATTCCACGATCCTCCTCCCCTTGCCTCTGACTGCCTGGTTTCTGCCAAACTGGAGACTTCAGGCTTTCACCACAGACCCTTGCCGCCTGCTCCTCTTGCCTTGTAATGAATTCGGATGGCAGCGCACCCTACGTATTACCGCGGCTGCTGTGGCATGGATTAATACGGCTTTCTAATAGAAAGTACCGTCATCGGCTGCTACCATTTCCTGCCAGCCGCCGTTCTTCACAGCATTACCAGCAGAGTTTACAATCCGAAGGCACTTCTTCCTTCACGCGCGGCGTTGCTCAGTCAGGAGTTTCCCCATTGCCGAAATTCTACTGCCTCACGGG
+
#'++((+)'&&'(+&+(+)$'$'%$%$%$&')''%$%'%'''(''*.*01$(*%(*087()&+*&'%+*(&&('*&+('(+))*+.2477504%,,-%,)&('))0/),)&+)+,2/'($&(-.0,&%%&%)')%,.1237,,/,(')'()//-/$&&#&'%#%&-/-20),*%*'#)),3+&)**')*'%+))*0-2-.)(%%#(%((/.4/,%2/171-1.+3112514'021571/12785+,*+,8*)'(#%'+,*(&++-0((*)(,./&/08'0&'((*88809.0'5,6212&''%%1,,23-+3*)+%''(('(,,--&'('()+-$#%)*-/,08-%&&)+,*-*%'(%)$*)**(*$%%$&$&&(('*02-/,*)*''+)((&(*4255*/+*(&)'$%%%%%%'%&')%$(*)**2*&'*-&'..))*.)-'"%'(1,-&$%%$()3*3034.'*-+(-'%&$%&//02,(&&()*20+-0+282''(*%*$&%''2,1-/-)$&+'-%%'&-/-842*.,).&,,'+)(),/*(-(.7.)+),,,*/+)&')//'()-1-4.3++,(,+,,1+.4122+'-+82220&)(*&&&()1((/1/1<29:,)+(++/315122,,0*--(4,01-..)+.0-/.45;0&*,)*..4;;97951),+-()'+)&)*,&%)-0,0,,*,+,),1.,02--.1..()%#%$$&&/+-(#&$%(',),,,1/2+4)*%&')*-01167,37/()%'%&(&$)05-.%'$&$%&(',,.-/5)4134(''%''+)(0)&*174+.'%.)'.&%%&$)&*+*218*+*(%%%00+-.'((*-..00)))'-,&-7/52/1)-,01762.0/0/45++*05/.1&)$'%(#((('+)/-)+,.0584-,,0/)'++)+++.-*%,.07625821/)$%&)(+&*'')%&$$%'/'/31.44,)*/&'('.03,/)%&**153/0,-1++,/',$$*)(-,*)%%(-+',+7%.+*()%&$*+(&$(&$%'**-5,--2.,+))'''))$+',&1'/)'%'**('-+)(/*)($*(''(*//-00)*,,20.$)''+/(-5100*('$(+34128267,*)+'(()*&-)'%)*(**(+*-8/+-/843/)+-%&)%&-/.03/1+.0(++-++.2.0.6,,,/'443(6.'*-3*267.(-)).'&*('*,(%#&%&'&*+%%()&
@dfe18d02-0755-454d-b1a0-5c61c76f3bcb ch=142 read=155402 start_time=2019-12-13T14:32:29Z barcode=BC01 runid=2c9cf7bc05858273f10e7d7ec552fc0bd742dc3e
CCGGTTACCTTGTTACGGCTTCACCCAATCATCAATCCCACCTAGACAGCTCCTTCTTACTTCGGTTCGGCCACCGGCTTCGGGTGTTATCAACTCTCGTGGTGTGACGGGCCAGTGGCCTGGAGCCCGGGCAATATTCACCGCGACATGCTGATTCCTGATGCTAGCGATTCCAACTTCATGTAGTCAGGTTGCGGGCCTACAATCCGAACTGAGAATGGTTTTATGGTTTTGCTTCACCTCGCGGCTTCGCTTCCCTCTGCACCATCCATTGTAGCGTGTGTAGCCCAGTCATAAGGGCATGATGATTTGTCCGCCCTCCAACTTGTATCACTGGCAGTCTCGCTTCTAGAGTCCCACAACTTAATGATGGTAACTAACGATAAGGGTTGCGCTGCCGGGACTCCAACCCAACATCTCGACACGAGCTGGTGACAACCATGCACCACCTGCTGTCTCGTATAAGCTATCTCCATCTCTGGGCCTTTATGAGTATGTCCAAGACCATAGTAAGGTTCTTCGCGTTGCTGATTGACATGCTCCACCGCGCGGGCCCGTCAATTCGCTGGTTCATTCTTGCGAACGTACTACTCCAGGCGATGCTTATTGCGTTAACTGCAGCGCTGAACTTTGACATCCAGCGCCGTACTCATCGTTTGCAGCGTGGACTACTAAATTATCTAATCTGTTGCTCCCCCACGCTTTCGGGACTGAGCGTCAGTTGCGGGCCAGATCGTCGCCTTCGCCACTGGTGTTCCTCCATATATCTACGCATTCACGCTACGCGATTCCACGATCCTCTCCTGCACTCCTGGCACGCCTGGTTCTACTGGCTTACCAGGATTAAGCTTCCGGAAACTCACCACCAGACCCGCCTGCCGCCTGCTCCTCTTTACGCCCAATAATTCCGGACGCTTGCCACCTGCACGTACGGCTGCTGGCACGTAGTTAGCCGTGGCTAATAAAATTGCCGTCACTCGGCTACCATTTCCTGTAGCCGCCGTTCTTCCTTTATAACAGAAGTTTACAATCCGGCCTTCGCGGCGTTGCTCGGTCAGTTTCACCGTGCCGAAATTCCTGCTGCCTCGTAGGAG
+
0./131.4318.1-'))&(+/+')++,4.11125:7055+-,*((1-&//1/*+,'%&$&&'*(1/,(((.1.2.-*+..))1+0,0.-''&%(**'(),261136695803+'+2,-'/*'.$&/1'+./01'2+322036.1124&0,/012,0,%%(*-$&'*)334854/-&*.-532557354',..++.$-'+%&(01:71-),375-+)).+'*,3<3.1/6+66*(*/9)((/)4+,-),-50&(-6,51,-0,-,001577245*(**-*.+1*)+-,/)(*,,..+'./*)34110.&3.(&')-&*,(),--'*3+'*'*-,17543---3,.&'*(%&+,//1/6,)*/++/103.-../4148555864441.074,600.03-2).46**+'&,-0-.'((--/)+'')+-.,*+&+'),444&34.-)+)*+*+0+.,-+.3(*&,(*,'')+413.+**+,*+)*)(+007-$''%&(+.)-3,.(-//.(&$'('%2)**.587443-/%%##$+(())&(&*-.1+/1*+%&*.+/,&%-.''%((++,++-,()+1)**)+('23,1-1,+**/)&/+&%$'#)++*.1-/06/2*((+.'*+&,1444-.0**,9450)*%+(*(')'012397274.,/+0//09947,++,-**++(+-)-0020&3*##'+/04.&+++27,-*6924--)14666360://(+)*-../44289375/43055'2,/0614:-).386733043501,.,46)$%$%/#&$((-.3*-)**+-0&',./322-(**0.+.2+&)%(**-+12)'%'%'&&&%$'&'*'&/)2.&),+.'*+(**),-*-4+-++..84)&&%$%'*$&&'%%).3*-480&-*--(-3.4788641/)'$#%$$''(.,'')'(%*&((/022770.+$*)114870.--.6($$%%.+.78*2,(0''))(,+-,5.-*11.8;:78763/'*+*3178<75:80.3,,.0/3*(,'*288-./1.4%&$''*/--,-)135;4-,*,'''%,)841$+-&*).'&-.+-2'**+.22273/)'(+%(%
@5bf35ef9-e590-485b-bc08-5b2d8b2baf21 ch=280 read=108329 start_time=2019-12-13T14:32:10Z barcode=BC01 runid=2c9cf7bc05858273f10e7d7ec552fc0bd742dc3e
CCGATTTACCTTGTTACGACTTCACCCCAGTCATGAATCACAAAGTGGTAAGCGCCCTCGAAGGTTAAGCTGCCTACTTCTTTGCAGCACTCCCACATGGTGTGACGGGCGAGGGTAATGTACAAGGCCCGGGAACGTATTCACCGTGGCATTCTGATCCACGATTACTAGCGTTACGACTTCATGGAGTCGGTTGCAGACTCAATCCGGACTTCGACGCACTTATGAGGTCCGCTTGCTCTCCTTGGTCGCTTCTCTTTGTATGCGCCATTTAGCCAGCGTGTGTAGCCCTGGCCGTAAGGGGCCATGACGACTTGGCGTCATCCCCACCTTCCTCCAGTTTATCACTGGCAGTCTCCTTTGAGTTCCAGCCGGACCGCTGGCAACAAAGGATAAAGGTTTCGCGCTCGTTGCGGGACCAACCCAACATTCCACGACACGAGCGGCGGCAGCCGCACTTGGCACCTGTCTCCACCGGTTCCGAAGGCACATTCTCATCTCTGAAAACTTCCGTGGATGTCAAGACCAGGTATTGAGTTCTTCGCGTTGCATCAGATTAAACCACATGCTCCACCGCTTGTGCGGAGGCCCCGTCAATTCATTTGAGTTTTAACCTTGCGGCCTTTCCCCAGGCGGTCGACTTAACGCCCGTTAGCTCGGAAGCCACGCCTCAAAGGGCGCAACCTCAAGTCGACATCGTTTTACGGCGTGGACTACCAGGGTATCTAATCCTGTTTGCTCCCCGCTTTCGCACCTGAGCGTCAGTCTTCGTCCAGGGCCGCCTTCGCCGTTATTCCTCAGATCTCTACGCATTTCACCGCTGCAGATTACCACCCCCTCACTACGAGACTCAAGCTTGCCAGTATCAGATGCAGTTCCCAGGTTGAGCCGAAGTTCATCGACTTAACCGACCGCCGTGCGCTTTACGCCCAGTGATTCCGATTAACGCTTGCACCCTCCGTATTACCGCGGCTGCTGGCACAGGTTAGCCGGTGCTTCTTCTGCGGGTAACGTCGAGCAAAGGTATTAACTTTACTCCTTCCTCCCCGCTGAAAGTACTTTACAACCCAGGCCAGCGCTTCATACGCGCGGCATGGCTGCATCAGGCTTGCCTTGTTATTACAATATTCCCCACTGCTGCCTCCCGG
+
11+(07*(/017205(,,+./70/768+(*.//54580/+/0/*)(-1-+)&''//4222034.3.4+./+%-'&'+-405:5,,)(,%))16*()(32232348-.8,*+%+.)*)%'$&%*-31514)+'*(*01:72;...916.3.--58++,./+)+*&(0+.0,,&')'$&)*44320-.5+)+*)*,+%+(,+/..120/,-1/+'(%''()*$%%((*+(.0-2/**1,()+,,0(,))(++)+40120/981145565:;50:+)*))'&)*225.+**/43/1:8)(*(&*334.6/1228/.(%#)'-,,0:;1895),609410/1.2185-/0*77.:.-.53360073..4826(&).,0649:99:/:--+27:,6/6,+$%(+--&)%'(**2014//0:7-'$-)+.(.11/32-*',*))),++-++'%&#$%)02+,((*%,&('/212322/)'**(18.6'&'&+*(/1%-44467777762186--6-68-.9;;/(++,3-066)/))%''**66;9:<;8:7841123.&&*)+5:861/-.73452-+/,*((&)+03,/$(&275/.343110)'-5852-4:;029143301'0.*%(--7;4).60231140--./-,)'&&%'-).038-+*)%('&*()-*0.8*/762'2-+/908+/,22824.32*-6:/0-.-,+/16267588*8+',+13-5--10,*09-+672//*$&088-+/,72122).676+,102;98/:)&324,6.174;7576%0**4.4,,.++075677687809<;.247.*(%&#(#(&%*1,054,/*($&'(3015669976+208/14*,-,0545673657+(,)&(*(+...,8.&('(,4-%'(**++1.2.1.+20,-/,)10/*/+&#(')*()&,*,198..-6/4/6303-,,..84016*1).+%,/',+5.//52.'&$)$*+--,-2*))%%*2:59<873,.0+,084/22+,155;)4),*)..+)++($''330965.651-268616*-,*+/,(#%'%-.)'*+/*$%'$'),17740+-*+)2,-.594323203%,.+1+*-&&(&*.(/*&''2*2265:8-'*)$*)(.2-32&)'
@0a272e0e-92c6-4d66-bc7c-514899225bd9 ch=473 read=54533 start_time=2019-12-13T14:32:10Z barcode=BC01 runid=2c9cf7bc05858273f10e7d7ec552fc0bd742dc3e
CTCCTAGGAGGCAGCAGTAGAAATTTTTTCGGCAATGGGGAAACCCTGACCGAGCAACGCCGCGTGAAGGAAGAAGGTTCCGGATTGTAAACTTCTATTTATAAAGGAAGAACGGCGGCTACAGGAAATGGTAGCCAGTGACGAAACACTATTAAGCGGCTAACTACGGTATAGCAGCCGCGGTATTATGCAATAGGTGGCAAGCGTTATCCGGGTATTAGGCCAAAAGAGGCAGGCGGCAGCAAGGGTCTGTGGTGAAAGCCACGAAAGCTTAACTTCCAGTAAGCCATAGAAACCAGGCAGCTAGAGTGCAGGAGAATCGTGGAATTCCGTATTGTAGCGGTGAAATGTGCGTAGATATGGAGAACACCAGTGGCAGAAAGGCGACGATCCTGGCCTGCAACTGACGCTCAGTCGAAAGCGTCAAAGAACAAATAGGATTAAGTACTGTAGTCCACGCCGTAAACGATGAGAGCAGTGACGGATGTCGGTTGTTGCTGCAGTTAACTTGCAATAAGTACTCCGCCTGGCAAATTGATACGTTCTTAAAGAATGAAACTCGAAAGGAATTGACGGGGGGTCCGCACAAACGGTGGAGCATGTGGTTTTAATTCGATGCAGCGAAGAACCTTACCTGGTCTTGACATCCACGGGAAGTTTCAGAGATGAGAATGCCTTCGGGAACCGTGAGACCAGGTGCTGCGTAATCGTCAGCTCGTGTTGTGAAGAAATGTTGGGTTAAGTCCCGCAACGAGCGCAACCCTTATCCTTTGTTGCCAGCGGTCCGGCCGGGAACTCAAAGGGAGACTGCCAGTGATAAACTTGGAGGAAGGTGGGGATGACGTCAAGTCATCATGGCCCTTACGACCAGGGCTACGTGCTACAATGGCGCATACAAAAGAGAGAAGCGACCTCACTTGAGAACAAACCGGACCTCATAAGTGCGTCGTAGTCCGGATTGAGTCTGCAAGCTCGATATGAGAATAAGGTCAGCAGTAATCGTGGATCAGAATGCCACGGTGAATACGTTCAGGCCTTAGCCTGCGCCGCCCGTCACCGTAGAATTGGTTGCAAAAAGTGATGGCTAACCTTCGGGGAGGGCGCCACCACTTTGTGATTCATGACTGGGGTAATCGCCAACAAAGGTAACCGGAAGATAGAACGACAGGCAAACAGGGTTAACACAAGGAACACCGACAACAGCACCAGCAATACGTAACTAC
+
'',($''.).5,**,(*/-(&&.'2:;2+4&42184*''%'('*2/*+.00,,&,.5445+&)')70+2--3')'.-3:+-..&0**-/2&,),&)%+6-,/17.,-,0+03010.-3..,.(*+)/,/-')*,1;,//--1%($&&&(,*-+.,&'&)&&&&%,,,,&*$#&'*,-6-52120)'*-*+.,*+%1&%%&'0.-/,4,,+;+)3+2%,'&+)''130)'%.,*'0/*-;82673/-6-./052251.,-/-/,$&')()%&%&&&(/-0(')+7;.72)**))0.+1*+.-*)*+,+,,,887:..+'(-/246-8,8,2*$*%,)(),///50-08/+')/0498898674.+-&),-.8.5+8++&'+**)/,2*42//2'(0'797605.**-/2.//1,-,3$()&&)')$*-((&)(1985467002/.)+*(''''()2,'//19387852.%&&'&$#$#%&#$$)--/&(%&)(+,''%&'(1..0-41/..*'+....,3,../80172/)'(&#(#%%&$((,*'%%.2((,0/2+0,&(%&-*'((-,243354(055+//,)*(.05'1*-,+,'++//,*-4,<<;579;,**(%.-(*((,(),+)+.-485675++'($'(-01/015*)))*2;63,++./.-('&(%+57<90933586461)*&&%((0.2478--+)(*',,,$,-.:56/30--()($'))'-205776660++0+*)1/08,(,*'//3++'&&)),''.**/0-/21144:9311607/:204/.1+5+,/+*+54878:&110124<1/*,*-*0--./,./8:5,0011/11./*13598()(*,+'&%%')+68.602*('((1141002767:946410/544*&)')&,*%(876766')('('()&*59)1*-/24777.-17,366566287762.)/,2./)*,,,,*))%&&%%$%$$$$($&&$$+&&%%#&$..4./09::;:49))-:9895/2)),*-0/.4+6+.'*04'''%&&&%$(*.6,*'(%&%%(0%*'%'%)'-)(,(+179,-()(()%)%%)5,53:7061,%(*((&(&&*,)*.-+*..15;53515783890*,')+3**,(&'-++,./310-207+,,(&2(*(&*++*.$&%(%,792:480./04(*(*-36930''%$%)**--.),1/./96/3&&$$$
@f77c31cb-6eea-420f-a628-436f802a94d4 ch=246 read=146027 start_time=2019-12-13T14:31:59Z barcode=BC01 runid=2c9cf7bc05858273f10e7d7ec552fc0bd742dc3e
CTCTACGGGGGAGGCAGCGGTAGAATATTGCGCAATGGGCGCAAAGCCTGATCGCCATGCCGCGTGTATGAAGAAACCTTCAGGTTGTAAAGTACTCAGCGGGAGGAGGGAGTAAAAGTTAATACCTTTGCTCGTGACGTTACCCGCAGAAGAAACACCGGCTAACTCCGTGCCCAGCAGCCGCGGTAATACGGAGGTGCAAGCGTTAATCGGAATTACTGGGCGTAAAGCGCACGCAGGCGGTTTGTTAAAGTCAGATGTGAAATCCCCGGGCTCAACCTGGGAACTGCATCTGATACTGGCAAACTTGAGTCTCGTAGGGGGGTAGAATTCCAGATTAGCGGTGAAATGCGTAGAGATCTCTGGAGGAGGAATACCGGTGGCGAAGGCGGCCCCCCTGGACGAAGACTGACGCTCAGGTACGAAAGCGTGGGGAGCAAACAGAGTTAGATACTGGTAGTCCACGCCGTAACGATGTCGACTTGGAGGTTGTGCCCGCTTGAGGCGTGGCCAGGCTAACGCGTTAAGTCGACCGCCTGGGAATACGGCCGCAAGGTTAAAACTCAAATGATTGACGGGGCCACTGCAACGGTGGAGCGTAATGGTTTAATTCGATGCAACGCGAACCTTACCTGGTCTTGACATCCACGGAGTTTTTTCAGAGATTGAGAATGTGCCTTCGGGAACCGTGAGACGGGTGCTGCATGGCTGTCGTCAGCTCGTGTTGTGAAATGTTGGGTTAAGTCCGCAACGCGCACCTTATCCTTTGTTGCCAGCCGTTGACCGGGAACTCAAAGGGGCAGTGATAAACTGGAGGAAGGTGGGGATGACGTCAAGTCATCATGGCCCCTTACGACCAGGGCTACGTGCTACAATGGCGCATACAAAGAGAAGCGACCTCGCGAGAGCAAGCGGACCTCATAAAGTGCGTCGTAGTCCGGATTGGAGTCACAACTCGACTCCATGAAGTCGGAATCGCTAAGTAATCGTGGATCCAGAATGCCACGGTGAATACGTTCCGGGCCTTATTTACCGCCGTCACACCATGGGGAGTGGGTTTGCAAAAGAAGTAGGTAGCAACCTTCAGGGAGGCCTTTACCGCTGTGATTCATGACTGGGGTGAAGTCGTAACAAGGTAACCGG
+
().''*'/43-,.6+)++'-,(+.01-3--.522413;/.++/4-)341/,0'%*1+66;:53.)(*+.020()&%.221/'50464-5-)%+'&&*(,+/56*,)&'0,%)*.89.+,3-/+&+++3,,778'0(%)*+30/91/00./+),-&-.49*85.2/--0.*++*0,)+/+-1+*)+)*0..-521,0.)+--(+.12513.0//5/404427552//380..-0,0053348(694:-/30:)*:9--..-4/.72+125*.59759-82538:5.2/.**++,312224.;--6://3/..3441677+2-449.-1*(/,/3(*-$,&$&+2647243..3:950.-.-0/),-((0-)+)&..49::6.0-.,/8)4))./.5:91+371-,-.*/--./10436+.8+(.--0/--589::)*-/2;430/%'+-)+00.1)*-(*+596+,**'('(,('()&+,.87576632/28,/+35+(*.-+,360,,0(+%%(%*+5821,,6.:.79:788959;768*+'%)+*725,245/6467<;65773:/,()..001//.*+.$*$%%&&',85:;/,/)2*+-219<</::<3111127*1,**,,&%%%'.731*4)'5*0067842610(')3;7;+8/+*)&.(+.,.7224459325.:32130/774588'51457;57776;89789781./00499384.1/098/0-;0::6:5-+-/+(+26-*)&)(+)(&)+5-/70/3;45,-%,%()((&.1.8-2128:17)/384/%.,*((/40388/,2,*4-*0,7;85777878845159799/0.,87.'((%%'(6:-50/*'()&/07756/:0,6768877899,*+),,,-567:85510-,'',/:+-/<98:52*(&*1.078545,,-2..+)+%7*3/+,+*).&%-0465798758334//2/14118452))%(,6134:93423'*.27334:12071..63372578),2-4-/)%(&%$&*'-3*,26625733/'()$&(0;728/-//43'&,.+*)--*)&'&3*0-7+$32*(..(%&+(&),')'(&*+-223535775;7)*,620142257987.91499859
@6feae324-cb14-4126-883d-0fa476f696d5 ch=180 read=197803 start_time=2019-12-13T14:31:41Z barcode=BC01 runid=2c9cf7bc05858273f10e7d7ec552fc0bd742dc3e
CGGTTACCTTGTTACGACTTCACCCCAGTCATGGCACAAAGTGGTAAGCGCCACTCCGAAGGTTAAACTACCCTCGCCTTTTTGCAACCCTCCCATGGTGTGACGGGCGGTGTGTACCAAGGCCGGGAACGTATTCACCGTGGCATTCTGATCCGCGATTACTAGCGATTCGACTTCGTGGGTCGAGTTGCAGACTCAATCCGGACTGACGCACTTTATGAGGTCGCTTGCTCGCAGTCGCTTCTCTTTGTATGTTGCCATTGTAGCGTGTGTAGCCCTGGTCGTAAAGGGCCATGATGACTTGACGTCATCCCCACCTTCCTCAGTTTATCACTGGCGGTCTCCTTTGGTCGGCCGGACCGCTGGCCCAACAAAGGATAGAGTTGCGCGCTCGCGGGACAACAACATTTCACAACACCGCGAGCTGACGGCAGCCATGCAGCACCTGTCTCACACGGTTCCCGAAGGCACATTCTCATCTGAAACTTCCGTGGATGTCAAAGGGCGGTAAGGTTCTTCGCGTTGCATCGAATTAAAACCACATGCTCCACCGCTTGTGCGGGCCCCGTCAATTCATTTTGAGTTTAACCTTGCGGCCGTACTCCCCAGGCGGTCGACTTAACGTTAGCTCGGAAGCCACGCCTCAAGGGCACAACCTCAAGTCGACATCGTTTGTTTACAGCGTGGACTACCAGGGTATCTAATCCTGTTGTTTGCTCCACGCTTTCGCACCTGAGCGTCAGTCTTCGTCCAGGGGGGCCGCCTTCGCCACCGGTATTCCTCCGAATCTCTGCGCATTTCACCGCTACACCTGGAGATTCTACCCCTCTACGGACTCAAGCTTGCCGGTATCAGATGCAGTTCCCAGGTTGAGCCGGGATTTCACATCTGAAGCTTAACAAACCGCCTGCGTTGCGCTTACGCCAATGTGAATTCCGATTAACGCGCCACTCCAATTACCGCGGCTGCTGGCGCAGGTTAGCCGGTGCTTCTTCTGCGGGTAACGATCAATGAACAAGGAATTAACTGCTCGCTTCCTCCCCGCTGAAAATTGCTTTACAACCCGAGGCCTTCTTCATACACGCGGCATGGCTGCATCGGGCTTGCGCCCGTTACCAATATTCCCCACTTGCCTCCCGTAGG
+
6+9+;00:4:,1.,,26898-'+33,./12-//,++,5:,,,5:98.*+*-0--,4('.8-4-453&,*+-/((../3.7;8--/4+6/)(,60(637856677.996682102204)0+4236/4-1///634:0//90:6;667<:62221'&*./07111+0//-002*,.8.,'*(,''(6455923%'+**1*4.0/05/30../)-&+,486773463415/7/005**)').-04235.14-+0,0%/,,3;627%$%&***.160114:2.099:7/:/*/53172000+**+/0/2679985679,+088;6735/02<823509:.:/)36565),/-(&*/'--44:788--/.-/.+)*/28)4/:40''(,-)-+-*,.,))02/../)..2110:/.-.7)*'(&%)-,0113265,5.%+3.77;000/09344/,1')&)*/.3492--/-300246<734155/+)*&(.+130289687403/*+0++&/(**2,;<;:<:898481225-('*.-4;90),*,.0,./27/25)-.5/--0*.',1-(+-/-5153/629++*/7:00/765722,2.9-5/0-2.-''132,2//-*)('-(+)*31/124%2'3%+2.0/097633*32/.-/-'-./)1),,.//0120+,'(-87//'12226;43437:+,-)*-0264;4373/1-).5/-.,0''*/0/;;-/748:258678;:045459/472../.651(12+,.*/..1857;*522/:17.5'&(-..985,53435<84/7:445-/,/2298-%+062400:0))+,*-+)*/9:47/21:3571644671546.3.-4*91,*-112-+/0.,66)1:0)%'')5.*)(%&*)4,88<;5;12-)*,..()(+(-(%((+('&*$$$)(0...--/412,+-*+)"('*(1'0+..2+,*,+)(&'+'%%)&+,+...423.0+++*+*.*,++0,(%&'*'%(-+)+*+*0.,)-()**.,--+(&+(*+40*,-7:2+.423.2)-+*)26.-,0,3.)'))+2223/290-.,,+..104357621/-//.2+74452'((56+'(.'))3')*7+676,$%&'*,-+8:,,410+
@78678ca9-d8bd-471c-8165-7ec42753acc8 ch=375 read=254686 start_time=2019-12-13T14:31:40Z barcode=BC01 runid=2c9cf7bc05858273f10e7d7ec552fc0bd742dc3e
CCGGTTACCTTGTTGCAGCTTCACCCCTGATCATGGATCACAAAGTGGTAAGCGCCCTCCCGGGGTTAAGCTACCTACTTCTTTTTTGCAACCCATATCCCCATGGTGTGACGGGCGGTGTGTACAAGGCGGGAACGTATTCACCGTGGCGCGTTCGTCCACGATTACTAGCAATTCCGACTTCATGGAGTCGAGTTGCAGACTCAATCGGACTACGGCAGCACTTTATGAGGTCCTTATCTCGCGGAGTCGCTTCTCTTTGCTTATGCGCCATTGGCACGTGTGTAGCCCTGGTCACGTAAGGGCCATGATGACCGACGTCGTACCTTCCTCCAGTTTACTGGCAGTCTCCTTTGAGTTCCCAGCCGGACCGCTGGCAACCAAGGATAAGGGGTTGCGCTCGTTGCGGGACTTAACCTTCACAACACGGAGCTGACAGCCATGCAGCACCTGTCTCACGGTTCCCGAAGGCACATTCTCATCTCTAAGAAACTTCCAGAAGTGGATGTCAGGGCAGGTGAGTTCTTCGCGTTGCATCAGATTAAACCACATGCTCCACCGCTTGTACGGGCCCCCGTCGAATTCATTTGAGTTTTAACCTTGCGGCCGTACTCCCCAGGCGGTCGACTTAACGCGTTAGCTCAGGAAGCCACGCCTCAGGGCACAACCTCAGTCGGCATCGTTTACGGCGTGGACTGCAGAGTTATCCTAATCCTGCTTGCTCCCCACGCTTTCACCTGGGCGTCAGTCTTCGTCAGGGGCCGCCTTCGCCACCGGTATTCCTCCAGATCTCTCTGCAGCATTTCACCGCTACGCCTGGAATTCTCCCCTCTGCAGGACTCCAGAAGCGCAGTATCAGATGCGGTTCCCAGGTTGGGCAGGATTTCACATCTATTAACAAACCCGCCTGCCTGCGCTTTTGCGCCCAGTAGTTCGATTAACGCTTGCACCTCCGTATTACCGCGGCTGCTGGCGCAGGTTAGCCAGTGCTTCTTCTGCGGGTAACGTCAATGAGCAAGGTATTAACTGCTCCTTCCTCCCGCTGAAAGTGCGCTGCAACCCGAAGGCCTTCTTCGCCGCGGCATGGCTGCATCAGGCTTGCGCCCGGTATTACAATATTCCCACTGCTGCACTCCCGTAGGGAG
+
15*3,3')()*'*(''$(*2:6/4/+'%%'+-+-/9876.2-31%.%((('&(*-2,,0.),+,*+-1.*0/020-*+-2.535/6,+-.-04(%&')018+125986434629:632**,./34/.111(/),(*&&$'(&)+0*(**)'&%+.-,347+++(4*)**'''%(*3.31'//802352,,-))$*.:34%,**)+')()&4+,)%(--//'.)-+66,-1/30.2(&)$(),,%('(&'()(*4.6752;-+%*'(+0145;.6('$%$)*+21/*,*,/.-2:1/(*)-+,,5611&%)&'&%'$(*6686&/)*'&+01/.+,,0:2),()/3125516.,1.)&-09531%0141:77779.9-*)&-)/---*,0'+)*(./&&%(++283//,397354/)0+1/1$%(%*(+&)&(++779648;29573863580/10,0/306562))''&-+/.234:546487320,'%00++*,'''&(%&&,61/&()$)*&*%((((%31;.0,,*011711066-+./0/9/6;354////03+/2,*,'''%.)422882+'++(.(///.4:1-'++54&0'*%&%((+1.)&*&&*.87.).14/7680+'%%/)/01/7-'(+-0&/.-0'-2),)(*'(%)4++,-3333+*)(,-1(11135/69--.,+,-.3885.2*&&$',*+-')*0.0(*),/.+/20784)...4;:+,01%'(&'025)+,0+3/567',797*3034494348-1.,+**'-/(,-()*//*)('))%*%&+02;:625:34/++'.0.-/+&+'('*.0.,..+,&*...16)%#&&$&'-(,-458-/2434%2/0,,)(/3/30767$(('06.-+,,1,$%%&*+515/21'(35+*)&&()%&&**,(/)*(%$$'**/6812292851300/0(37478',(,++68./*-**(%%((&$(#(()6--.;/89467967932/'043,2--,66202/*41-.-212/2/.*0',+4/'3+4,29.-14224+))&(%&'$+04580--1)-,21856:4+(($&&()(*(+,,,-)+-*.433614217-++-&''&(/+()),0.,$))(($%)%))5:*+7120()&
@58950076-38a6-4bc3-bd1c-0358461b184d ch=156 read=106876 start_time=2019-12-13T14:31:33Z barcode=BC01 runid=2c9cf7bc05858273f10e7d7ec552fc0bd742dc3e
CCAGTTACCTTGTTACGAGCTTCACTGAAATCAATAATCCCACCTTAGACAGCTCCTTCCCTTGCGGTTAGGCCACCGGCTTCGGGTGTTATCAACTCTCGTGGTGTGACGGGCGGTGTGTACAAGGCCGGGAACGTATTCACCGCGACAGCTGATTCGCGTTACTGGCGATTCCAACTTCATGTAGTCGGGTTGCGGGCTACAATCCGAATGGTTTTATGGGTTTTGCTTCACCTCGCGGCTTCGCTTCCCTCTGCACCATCCATTGTAGCGCATTGGTAGCAGCCAGGTCATAAGGGGCATGATGATTTGACGTCATCCCGCCTTCCTCCAGCTTGTCACTGGCAGTCTCGCTGATCCCCAACTCAATGATGGTAATAACGATAAGGTTGCGCTCGTTGGGACTTAACCCAACGCATCTCGACACGAGCTGACGACAACCATGCACCACCTGTATCTCATATAGCTATCTCTCCATCTCTGGAGCCTTTGTAGGTAATATTAGAATAGGCAGGTTCTTCGCGTTGCTTCGAATTAAACCACATGCTCCACCGCTTGTGCGGGCCCCGTCAATTCCTTTGAGTTTCATTCTTGCGAACGTACTACTCAGGCGGAGTACTTATTGCGTTAACTGCAGCACTGAACTTTGACATCCAACACTTACTCATCGTTTACGGCGTGGACTACTAGGGTATCCTAATCCTATTTGCTCTCCCCACGCTTTCGGGACTGAGCGTCAGTTGCAGGCCAGATCGTCGCCTTCGCCACTGGTGTTCCTCCGCTATATCTACGCATTTCACCGCTACACATGGAATTCCACGATCCTCTCCTGCACTCTAGCTGCCTGGTTTCCTGAAGCACTGGAAGTTAAGCTGGGCTTTCACCACAGACCCTTGCTGCGCCTGCTCCTCTTTACGCCCAATAATTCCGGATAACGCTTGCCACCCATTATTACCGCGGCTGCTGGCGTGGTTAGCCGTGGCTCTAATAAAATTACCGTCCTCGGCTACCATTTCCTGCTTAGCCGCCGTTCTTCTTTATAAAGAAGTTTACAATCGAAAACCTTCTTCCTTCACGCGGCGTTGCTCGGTCAGGGTTTCCCCCATTGCCGAAAATTCCCCTCCTGCCTCCCGTAGGG
+
5.)-0912140.0:+)))&)292,0'%('&((*-)(,')40*1//40/.2'0,,.+-337+1-./326.,398//9/652270&0*..0:....)-,+(*0368776401086729555740968+431)****/.778<989;79755&...-/697482250./*2...57-*.(+0/01-041+*,(*-.1-1(*)..+*,'*,'(&-+,-4;;./79;.2;91.04:4477894313259513452;3./.()(-/::;<343--*()((',)'+,(('%%*(&*41413/*-44**+/001102:.-.66679-;:/*;;:<4.-.610029-./,.,320/3:657875.&/19;,.,./35852133:7/.'*01333,*1319/.-//441/*,/,*.+-&&%#,7.+,/1486521,/214566453/.331*0)%)%*/.01'')+-/6:,/.0*2///107668:7986556-+,693;3(.)))'*)*$+$(%%,%%&,,$'0-;:9;:.1061,-132&.+.9-:603((+302238341,+*++.,3.61265)'+,/83:4-.730//1<7...4,/1%')*()(''*)$&(*++260/+(+*+2-,141215401-.-4888421+(-+05/)/::;121-.+,-,'-/1052.44.$,)3/23::443110+1200009')47.60+,/9/'&)*.-9;-).,.,50.-8313530-1/45&0,3'**.20301288688971-0.17:75576-02986552$&)+.35999:893982//15/+*%)(.+-0*/)4+93%(*+00')*+1/12+')()403456884698;/5'(&%&&((,+8()*')*('%''(-362:3/))&'(.-39:-4+)&$$('.5100.06)-/:2,,,*)(/./-1-7-013.-19:7627129/..')+30093496425226:820.,*+6281016/2,(()'))0,162%.,*1624,++,*3,/-8:86<;5832*3**+3827<99;472/3641-39+',((5<:363;04(+58/8:78126233:423340:5/2.)+-/0623/5:/.9++7;;,,2:4250/579279/2'(-53469049--103()
@3ad0efbb-7094-4292-ac46-21af3f575301 ch=202 read=98997 start_time=2019-12-13T14:31:29Z barcode=BC01 runid=2c9cf7bc05858273f10e7d7ec552fc0bd742dc3e
CTCCTACGGGAGGCAGCAGTGGGAGTAATGCACAATGGGCGCAAGCCTGATGCAACCATGCCGCGTGTATGAAAGGCCTTCGGGTTGTAAAGTACTTTCAGCGGGAGGAAGGTAAAGTTAATACCTTTGCTCATTGACGTTACCGCAGAAGCTTTACAAGCTAACTCCGTGCCAGCAGCCGCGGTAATACGGAGGGTGCAAGCGTTAATCGGAATTACTGGGCGTAAAGCGCGCGAACGGTTTTGTTAAGTCAGATGTAGAAATCCCCGGGCTCAACCTGGGAACTGCATCTGATACTGGCAAGCAAGGTCTCTCGTAGAGGGGTAGAACTCCAGGTGTAGCGGTGAAATGCGTAGAGATCTGGAGGAATACCGAATGGCGAGCGGCCCCCTGGACGAAGACTGACGCTCAGGTGCAGCGTGGGGAACAAACAGAGTTAGATACCCTGGTAGTCCACGCCGTAAACGGATGTCGACTTGGAGGTTGTGCCTTGAGGCGTGGCTTCCAGAGCTAACGCGTTAAGTCGACCGCCTGGGAGTACGGCCACAAGGTTAAAACTCAAATGAATTGACGGGGGGCCACTGGCGGTGGAGCATGTGGTTTAATTCGATGCAACGCGAAGAACCTTACCTGGTCTTGACATCCACGGAAGTTTTCAGAGATGAGAATGTGCCTTCGGGAACCGTGAGACAGGTGCTGCATGGCTGTCGTCAGCTCGTGTTGTGAAATGTTGGGTTAAGTCCCGCAGCAGGCGCAACCCTTATCCTTTGTTGCCAGCGGTCGGCCGGGAACTCAAAGGAGACTGCCAGTGATAAACTGGAGGAAGGTGGGGATGACGTCAAAGTCATCATGGCCCGCGCCACGACCAGGGCTACGTGCTACAATGGCGCATACAAAGGAAGCGCGACCTCGCGAGAACAAAGCGGACCTCGCCGAAGTGCGTCGTAGTCCGGATTAGGTCTGCAGCTCGACTCTTGAAGTCGGAATCGCGCTAGTAATCGTGGATCAGAATGCCACGGTGAATACGTTCGGGCCTTGTACCGCCCGTACACCATGGGAGTGGGTTGCAAAAGAAGTAGGTAGCAACCTTCGGGAGGGCGCTTACCACTTTGTGATTCATGACTGGGGTGAAGTCGTAACAAGGTAACCGG
+
+022-/43<0+0..33544:65-'%''&,('%,+5332,+$(,.'/*'''("%*&*...+44-+--/487202/+/24064+5630+&&3*)./,-)-.%*'(1+)*'+(%$&*,-/.615/,,($(-..02/622-8345,58.1+')%$%%'&')-0(*,,4-/162664:4455574%&'%*/3//27:/,5./259423,4,8+/03652440135956567;8/-.,,,(&(1(-089/02948015+,/974+&2++..651,66537+./8*48,.96766356-,,,,93:210,()&')*.-..,0132.*,143,/0353/8,,8;931&,+,685441/,,.-,*(&+04899/05-63+6)*'''/+*)-'+(11757,+5867*,,*+011/00236&'135((&'+46*1+)'*,5+7,($%0.+(--.75*,085512250235;9-98))-&&'*-.-.*0)4+-.23:24.5.+0.**.+,,/755.7)%)'*,-3524440917.688988791+()(&%').-512*-)*-3062995,,-38+++/.2/2/315976'''%)'(-1/657/*,,+,+)-45<5457:1/.///91114/*))0464;328756151040-,..1025,.*+*.3996-,,,-;7642:30646::112;-70886774726'-)+-/155-,-8355986730/0028961;///-.,('8/50//:580162*,86&8')22040(194/6112/-950/;2351*/041227835;8397793:*0-,-.1212:.10.+++2/45:0,/'()))*)0445724499167+-888:956.4)/-$&&*.(+,/1:4:98:3//,,.8-2,.,,25001016886''%&'()))++05885/.,'(()46+)*)3.273434.&&%*,-39:8.9&719)6*+9,&(%)*556,-,++**+,*+&',-)(647475556+++'+1.8//,:28....31720-.,-+-'()//12&-,*)+)*-3-('+0)81;4.*-20487722**%,)032802.96*&*+)*126.-&''0),/61&73+0740**0)*38,/,9-**369;75755675783./,*))*-879977+6/6;9;75
