# Supplementary material for: De novo species identification using 16S rRNA gene nanopore sequencing
Source: PeerJ. 2020 Oct 21;8:e10029. doi: 10.7717/peerj.10029 (PMC7585375; doi:10.7717/peerj.10029)
Supplement: Supplemental Information 3 [file peerj-08-10029-s003.zip › pass_fastq_runid_2c9cf7bc05858273f10e7d7ec552fc0bd742dc3e_499.fastq]

@835f6669-3b07-4c07-9d2d-68673b94ce78 ch=202 read=98941 start_time=2019-12-13T14:30:57Z barcode=BC01 runid=2c9cf7bc05858273f10e7d7ec552fc0bd742dc3e
CCGTTTTTGCTTGTTACGACTTCACCCCAGTCGCCGAATCACAAAGTGGTAGCGCCCTCCCGAAGGTTAAGCTACCTGTCTTTGCAACCCACTCCCATGGTGTGACGGGCGGTGTACAGGCCAGGAACGTATTCACCGTGGCATTCTGATCCACGATTACTAAGCGTTCGAGCTTCGTGGAGTCGAGGTTACGGGCCTCAATCGGACTACGACGCACTTTATGAAGTCCGCTTGCTCTCGCGAAGTCGCTTCTCTTTGTATGCGCCATTGCCTTTTGATGTGTAGCCCTGGTCGTAGGGCCATGATGACTTGTCATCCCCACCTTCCTCCGAAGTTTATCACTGGCAGTCTCGCTGAGTTCCGGCCGGACCGCTGGCAACAAAGGATAAGGTTGCGCTCGTTGCGGGACTTAACCCAACATTTCACAACACGAGCTGACGACAGCCACTTTGCGGCACCTGTCTCCACAGTTCCCGAGGCACATTCTCATCTCTGAAAACTTCCGTGGATGTCAAGGCCAGGTAAGGTTCTTCGCGTTGCATCGAATTAAACCACATGCTCACCGCTTGTGCGGGCCCCCACCGTCAATTCATTTTGAGTTTTAACCTTGCGGCCGTACTCCCCAGGCGGTCGACTTAACGCGTTAGCTCAGGCCACGCCTCAAGGGCACAACCTCAAGTCGACATCGTTTACGGCGTGGACTACCAGGGTATCTAATCCTGTTTGCTCCCCACGCTTTCGCACCTGACGTCAGTCTTCGTCGGGGCCGCCTTCGCCGGTATTCCTCAGATCTCTACGCATTTCACCGCTACACCTGGAATTCTACCCCCCTCTACGAGACTCAAGCTTGCCGGTATCAGATGCAGTTCCCAGGTTGAGCCAGGATTTCACATCTGACTTAACAAACCGCCTGCGTGCGCTTTGCATAGTAATTCCGATTAACAGCACCCTCCGTATTACCGCGGCTGCTGGCACGAGTTAGCCGGTGCCTTCTTCTGCGGGTAACGTCAATGAGCAAAGGGTATTAACTTTACTCCCTTCCTCCCGCTGAAAGTACTTTACAACCAGGCCTTCTTCATACACGCGGCATGGCTGCATCAGGCTTGCGCCATTGTGCAATATTCCCGCGCCTCCGTAGAG
+
(#')+/--'*,0.06)./,4472.968,./17'&$'3:6301361+-+0)&(+,77,.-//*,0/0-532+0110-)%&$(/4+54609*(*,771/65:9879896:-+*'&%+'(+)4/9'6467/*,,/95246370;11299)*+00+())-/3/01-()')(&()((*)))&.+-&)+,,,.*1/%0+/)2&(+2;33.80.('())2,-&,-59/2-1(++2'')/60116/4)*('))-/3779./-,75'(***7699777.+))('$(*.,0*-./0:.+-+,0,1&(/12:89///-,/.0--0467,0,*096;591/)'-**5:31..%*)/73)02117&&1,./9.63)142678985433613-536(-.-.27(1*6,4011100500.972**)+*)*&-/844;5.+,/16451.3565562,3.'+*()*65--&//.63,-4/54,+-.1:842+(*,+5+1/1917875463272;:2-2228667;;9.0/-+)(0,0,4.3,205<68:869507///66/0)3);91:0*((+33,,$%&(*.-//:9252/21-&#)(),/.337.*(145,0+4;;,/3.7.5.00:75-6-**19<3+065.4101343646244/40/-327','*.0148::9/&26.-,+.607.4(7+6867657:96<:2.1*+.05:987566*85+-/330-0-16133<6-/+788-(--/0;:612*1.)))+)*+-2779<:72,%27/450669;,).,&/119;2400,/4:888745.-)069576;322/334:..+3)4,62041577,++*'))(*+.12//)*/++6/'++*.8(*-536777<20+,2635/+207&*(&44,,.//0430/-..+&'),,18+,,%'+.-..,(,,)#&#$%&/199<91.(8)7*+&$&$*2((.*+21+3)+4465:90///3-,%)'&)-1./27./.,)&&))-1055<9:335:76674:56589:7.,2//.0+*%)-35*+01:/2864.260(+/,)*,$*%),34./2+5(+(*-40846;643.0+00320,++-41,,+().(270/4./**,)+1-/0.5...3.1)&#&&.437710'%&+
@c688f690-7302-451e-affb-7724a3cf550c ch=204 read=102062 start_time=2019-12-13T14:30:56Z barcode=BC01 runid=2c9cf7bc05858273f10e7d7ec552fc0bd742dc3e
CAGTTACCTTGTTACGACTTCACCCCAATCATCAATCCACCTTAGACGAAAATCGCTTCGCCCCGCGGTTAGGCCACCGGCTTCGGGTGTTATCAACTCTCTCGTGGTGACCGGGCGGCGGTGTGTACAAGGCCGAACGTATTCACCGCGACATGCTGATTCGCGATTCGCGGTTCCAGCCATGTAGTCGAGTTTGGACTACGAAATCCGGAACTGAGAATGGTTTTATGGTTTTGCTTCCTCCTTCCTTTTCCCTCTGCCATCCATTGTAGCGATGTGTAGCCCGGGTCATAAGGCATGACGTTGTCGTCACCTGTCCAGCTTGCCTCACTGGCAGTCTCTTCAGAGTCCCCAATAATGATGGTAACTAACGATAAAGAGTTTGCGCTCGTTGGGACTTAACCAGCATCTCTGACACGAGCTAGCCATGCACCACCTGTATCTCAGCGCAGCTATCTCTCCGCTGGAGCAGCGCTATGAGTATGTCAAGACCTGGTAAGGTTCTTCGCGTTGCTTCGAATTAAACCACATGCTCCACCGCTTGTGCGGGCCCCGTCAATTCAGCACGGGATTTTAGTCGCGTTCTACCAGGCAGGTACCTATTGCCGCGTTAACTGCAGCACTGAACTTTGACATCCAACGCCAGGTACTCATCGTTTACGGCGTGGACTACTGAATTATCTAATCCTATTTGCTCCCGCTTTCGGGACTGAGCATCGTTGCAGGCCAGATCGTCGCCTTCGCCATGGTGTTCCTCCATATCTACGCATTTCACCGCTTCCCCGCCCAGAATTCCACGATCCTCCTGCACTCTAAGCTGCCTGGGGTTTCTATAAGCTTGCTGAAGTTAGCTTCAAACTTTCTACAGACCCTTGCTGCCGCCTGCTCCCTCCTTTTAATAATTCCGGATAACGCTTTGCCACCTGCAGCACTACTGCGCTGCTGTGGCGCGTGGTCCGTGGCTTTCAATAAAGTACCGTCACTGGCTACCATTTCCTGCCAGCCGCCGTTCGCTACCATATAACAGAAGTTTACAATCCGAAAACGCTTCTTCCTTCACGCGGCGTTGCTCGGTCAGGGTTTCCCCATTGCCGAAAATTCCCTACTGCTGCCTCCCGTAGAG
+
*%)**%)*+3*.2+,-(+-3/1.21,-2155997:/73*.151&&16&'%'(*+%&'%,')%())+.0.5+1685$-'.(*1/0-6**+-:/../0-,-+++.,2/30.,.*/842,,'*,../.0/.00,.01-.55778794-03-.-//364100+/+*)/+),.'),/-47/,,$*')+)-/027)'/25'()()%$%&,+*,42//+&*)**'',(*.35<,8889,9;0/34-/())').)((+*(.7213413,**-*)1+'$%$('#%&)''').)'&.12301*&*(&$&'')),*%('$*-'+(&$(,)*&&$$"%%+,+,-,'%&&&(1+#'$*%'((50-%*%%'7*103340371466.-+-020'&(/5++2/.-+'((*-1-0053122-'01,,,+$'(*)+)*2((%&*631.,,/1+.4+0544625(%&#%%(+.78665031(')&(%%(&'))*3*.-.,,-0)/233++1+,55542163;99:745202)-086/3-3-371,0*+,/155483390206/216+6+4/.)'+-468:4-%(%%(.,$'*)%&$'$$$$$$&%%*1,-,+&)()&.'))3-(-(''+)4,5,0..++,*.,2))&,.+**,)/1.1*/'*%)'.*23996897597++)4../7944,,+)'%&))(,+)-,./())13,.2+/5.'((**-)41'*))%$%#&%&-,*-&')4../90001187-5-,(--)+,88582+2*-7*,04472313/4;70154/0/+.-/*&'&%&+).-012**(*,1)).7.1700..))*)--,11(')')*-*)(*/''()-7&10/*++*,*(*074$&%')1+*'*-.3498)*(%'((+-*.3.)--,6)),).6:-,--88:;797970600-'(.**06%,0,()'%%#%'&'&&$&&$''$'&'+()&-.14,+..027-29/,.5.28*'.)-,*+-&'%*-+,*16'-32/0))#$'*15/26378.''-)**%$&(.1,&%('(/40+,-4-3*'*+.*+'**+6437:/:3././1:7760,*+*(',--/-).:*5;;1+-:388...)0*4,61+,.1.11235)-5+)3''%)
@4c1e8cdb-baf6-4327-ba9c-dfbd25ebf2f8 ch=141 read=87439 start_time=2019-12-13T14:30:46Z barcode=BC01 runid=2c9cf7bc05858273f10e7d7ec552fc0bd742dc3e
CTCCTACGGGGGAGGCAGCGGTGGGAATATTGCACAATGGGCGCAAGCCTGATGCAGCCATGCCGCGTGTATGAAAGGCCTTCGGGTTATACTTTCAGCGGGGAGGAAGGGGTAAAGTTAATACCTTTGCTCATTGACGTTGCCGCAGAAGAAGCACCGGCTAACTCCGTGCCAGCAGCCGCGGTAATACGGAGGGTGCAAGCGTTAATCGGAATTACTGGGCGTAAAGCGCACGCAGGCGGTTTGTTAAGTCAGATGTAAAATCCCCAGGCTCAACCTAGAACTGCATCTGATACTGGCAAGCAGGTATCGTAGAGGGGTAGAATTCCAGGTGTAGCGGTGAAATGCGTAGTCTGGAGGAATACCGGTGGGCGAAGGCGGCCTGGACGAAGACTGACGCTCAGGTGCAGCGTGGGGGCAGAAACAGGATTAGATACCCTGGTACGGTACGCCGTAAGCGATGTCGACTTGGAGGTTGTGCCCTTGAGGCGTGGCTTCCGGAGCTAACGCGTTAAAGTGTACCGCAAGAATTACGGCCGCAAGGTTAAAACTCGATAATTGACGGGGGCCCGCACAAGCGGTGGGACATGTGGCTTAATTTGATGCAACGCGAAGAACCTCACCTGGTCTTGACATCGATTTCAGAGATGAGAATGTGCCTTCGGGAACCGTGAGACAGGTGCTGCATGGCTGTCGTCAGCTCGTGTTGTGAAATGTTGGGTTAAGTCCGCAACGAAGCGCAACCCTTATCCTTTGTTGCCCGTATGGTCCGGCCAGGGCATCAAAGGAGACTGCCCAGTGATAAACTGGAGGAAGGTGGGATGACGTCAAGTCATCATGGCCCCGCCCACGACAGGGCTACACGTGCCACAATGGCACGCCACAAAGAAAGCGACCTCGCGAGCAAGCGGACATCGCAGTGCGTCGTAGTCGGATTGGAGTCTGCAACTCGACTCCCGCTGAAGTCGGAATCGCTAGTAATCGTGGATCAGGGAAATGCCACGGTGAATACGTTCCCGGGCGCTACACCGCGTCACTGTAGAATTAAGGTTGCAAAAGAAGTAGGTGGCTTAACCTTCGGGAGGGCGCTTACCGCTGTGATTCATGACTGGGGTGAAGTCGTAACAAAGGTAACCGG
+
//0-'*.+12/,(+./22*&((',-)/.2474//00867:5.)*-4.5963442,-'0,43421,,)))++/1+)&&'15457/8-+(*+*05:;./00.49,+////03.*++56.-2/0++/0-44..58103-,/,2,%33.12023%+*'),:512-.,5/12:54,2)*'222996/2.-3012;7--)((**03./04.;+3*,+11/0/-//6;;886791+/342313,597*,/--&.,4-157../..&$+4-)322($('&'-/**$'%**0-2/1112633,++),,-62*-')%%#()34/.)017---%,)-4,)+0;46----58606;0,-.-,)((('5/.5.2436:98;464*-.-&&0.,/8:()898/+0')(()+:998:07874/,-./40-43))*%.*).-78/24/17748:/*1*'%%'&.&)*988774&,*+,.8871+2+5)-1+2-,--8:-/71./6-.01:87-8*1,-.//78543,0/13,))'%#*)'()'(('*($*(3/6.60,/0/53588221*/.*)*)*-,'0891-91---20345-7505)-1-2.--/+--)'))%'(-5;;99.6,-4-18460.+/1336784832222-%%)3-.))+/13//.13557622,2,*4768.5+,-2334-334433&./..632/54317.02480.)-.+-//7/+(/61-**1)++.28)**06.1+,-6.2-28.,-,.91-7+*0;2181+)(&,4-40/,-/'3,&&%)+-3*')',-034.-*%)/-014;:100-)0*,/*-+-'.-1878:975*--/09943/4504+%'&%$&&)+(,42.)'&'(*,/5-,+8/06--%,&&&$%'(($)+''(9751272320-.1,(..8)*$&&$'%((18899383768+/(...-(**,-.2/6//+,,,-3-'%%''+/*,-0638,0---11/70116988655,..&,'((441+./96'(30176878+(,-)+&%%'(02:33**(&&#$&&&'%)%%$2*37221.0+$()%&$*&)&%&'*++79688-:+)08336/8/.92--5,5467:7::99725344++*-++-477985:++.-19;97-
@c47c560c-6622-4dff-885a-3c9b4f8d87f9 ch=131 read=119544 start_time=2019-12-13T14:30:43Z barcode=BC01 runid=2c9cf7bc05858273f10e7d7ec552fc0bd742dc3e
CTCCTACGGGAGGAGGCAGCAGTAGGGAATTTTCGGCAATGGGAAACCCTGACCGAGCAACCGCGTGAAGGAAGAAAGGTTTTCGGATTGTAAACTTCTGTTATAAAGGAAGAACAGCGGCTACAGGAAATGGTAGCCGAGTGACGGTACTATTAGAAAGCCACGGCTAACTACGTGCCAGCAACCGCGGTAATACGTAGGTGGCAAGCGTTATCCGGAATTATTGGGCGTAAAAGAGGGAGCAGGCGGCAGCAGGGTCTGTGGTGAAAGCCTGAAGCAACTTCAGTAAGCCATAGAAACCAGGCGCTAGAGTGCAGGAGAGGATCGTGGAATTCCATGTGTAGCGGTGAAATGCGTAGATATGGAGGAACATGGCGAAGGCGACGATCTGGCCTGCAACTGACGCTCGGTCGAAAGCGTGGGAACAAATAGGATTAGATACCCTGGTAGTCCACGCCGTAAACGATGAGTACTAAGTGTTGGATGTCAAAGTTCCAGTGCTGCAGTTAACGCAATAAAGTACTCCGCCTGAGTGAGCCACGTTCGCAGAATGAAACTCGAAAGATTGACGGGGGCCGCACAAGCGGTGGGGCATGTGGTTTTAATTCGAAGCAGCGAAGAACCTTACCGAATATTGACATACTCATAAAGGCTCCAGAGATGGAGAGATAGCTATATGAGATACAGGTGGTGCATGGTTGTCGTCAGCTCGTGTCGTGAAGTTGGGTTGATCCCGCAACGAGCGCAACCCTTATCGTTAGTTACCATCATTAAGTTGGGGACTCTGGCGGACTGCCAGTGACAAGCTGGAGGAAGGCGGGGATGACGTCAAACATCATGCCCCTTATGACCTGGGCTACACGTGCTACAATGGATGGTGCAGAGGAGCGAAGCCGCGAGTGAAACAAAACCCATAAAACCATTCTCAGTTCGGATTGTAGTCTGCAACTCGACTACATGAAGTTGCAGATCGCGCTAGTAATCGCGAATCCAGCATGTCGCGGTGAGATACGTTCTCGGGCCTTGTACACACCGCCCGTCACACCACGAGTTGATAACACCCGAAGCCGGTGGCCTAACCGCAAGAGCTGTCTAAGGTGGGATTGATGATTGGGGTGAGAATCGTAACAAGGTAACCGG
+
-/30**.,42*,*$**(004/1)+'&&'*+-0.*,73574'.(%*,(;2...690/(+0,1.,-.01360216(+2**+39225+-)-/+./9455856.1.-.8;*,'..-088661610.)((+++23..:/..9--+++,/6.00,,2(,-+&+*,*+)$(**++/0././/1778&&&&$()*.+1-4/,,.-.6.5-10-58452:22,9+*-&%-(*/32:998+;70''&+3-).-+48051.,-./,6-,(%$'(766430-1622-2-,-'+.30+221-()--/-+12+0-/260+*+))(**55123-,+*+),/.+(&()-6,,+0-,,-023396-11,*23988.-*)*.,+.)(/+(&&'(''''0.676222320:2;2564,-,,.05565*576(+/.(*-2/())(+-868406*0/,-55,68++()),.470+.24;87:;91.)-.(.//1331//1.:18030332;22717'(+;8:::9377:574/.41031'*',-.54+.950'&(()%(&&)/1++**.)*31159114.*,*(%(*3-/047;:-49*+/01566261.2*,+).)*,.1;:+(0)-,),.)*)(++,,))-144745:($-'$-.*,/33,465,-043.4--/****+,665+*)*+-+**,22/46535235+2++889579866463446,9%2/3351000,6,'')).,5635)*,//))3/,*'&&+/03-01/.8355617/.-;218987)*406/262:;6/796./*',)+66574-10-.1162458.*/,)0---'054-679:88921*'(./49.946-+345589:782120.,*+)).55467;6120/2:9:;8+)/)',.*.-*-366-(+,,+50+.;:3195.00;:3,,**/667268;9483442225566765845640,)+,.0-0-((1')**,120.(',&,+3-./763051/,+-/227787735-,,')0%,./9867.)225-8-//5-0,/3337723767576-1/00.7,,-/53*2/(),/+-:8;9729-.5:893-5*'(--.6776250403;2-9,,-23.:.884/-*)(((/0364*.27(1,26/+32
@d1661017-0be3-4aa4-b9f5-c55fbd998931 ch=409 read=67872 start_time=2019-12-13T14:30:43Z barcode=BC01 runid=2c9cf7bc05858273f10e7d7ec552fc0bd742dc3e
CCGGTTACGCTTATTTACGACTTCACCCCAGTCGCTAAGCCCACCGTGGTCGCCTGCCTCTTGCGAGGTTAGCGCAACGCCTTCGGGTGAACCCAACTCCATGGTGTGACGGGCGGTGTGTACAAGGCCTGGGTGGTATTCACCGCGGCATGCTGATCGCGATTACTAGCGATTCACCTTCATGCTCTCGAGTTGCAGGAGCAATCCGAACTGAGACGGCTTTTGGAGATTAGCGCACTCTCGGTTGCTATACTGTACCGCCATTGTAGCACGTGTGTAGCCCAGCGCGCTGGGGCCATGAGGACTGACATCATCCCACCTTCCTCCGGCTTATCACCGGGCGGTTCTTTAAGTCCCCAACTAAATGATGGTAACTAAAGGCAGGGTTGCGCTCGTTGCGGGACTTAACCCAACATCTCACGACACGAGCTGACGACAGCCATGCAGCACCTGTGTTCCAGTCCCCGAAGGAAAGAGATCATCTCTGGAAATCGTCCGGACATGTCAAACGCTGGTAAGGTTCTGCGCGTTGCTTCGAGGTAAACCACATGCTCCACCGCTTGTGCAGGCCCCCGTCAATTCGCTTTGAGTTTTTTAACCTTGCGGCCGTACTCCCCAGGCGGTCGACTTGCGATTAGCTCCGGAAGCCACGCCTCAAGGGCGCAACCTCAAGTCGACATCGTTTACGGCGTGGACCACCAGGGTATCAATCCTGTTTGCTCCCACGGCACTTTTGGGCGTCAGTCTTCGTCCAGGGGCCGCCTTCGCCACCGGTATTCCTCGAACCTCTACGCATTTCGCCGCTACATCTGAATTCTACCCCCTCTACGAGACTCAAAGCTTGCCAGTATCGGAGATGCAGTTCAGGTTGAGCCGGGGATTTCTGACTTAACAAACCGCCTGCGTGCGCTTTACGCCCAGTAATTCCGATTAACATGCACCCTCAACCATTACCGCGGCTGCTGGCGCAGGGTTAGCCAGTGCTTCTTCTGCGGGTAATGTCAATGAGCAAAGGTATTAACTTTACTCCCCTCCCCCGCTGAAAGTACTTTACAACGAGGCCTTCTTCATACACGCGGCATGGCTGCCATCGGGCTTGCGCCCATTGACACGTATTCCCCGCTGCTGCCTCCCGTGGGAGCAATATCAGCGCCAACAAGCAATACGTGGCTTCCCGCA
+
6602431/&'3&$52*(,,-/161+730(-/18((+-+)+70,/4377879357562-,,.410/+),17'*)()/'-.244;2*/++,2808*-+/01945:9941*%%*56-.4&)*43,43;-895684+(&&()/3,58:6932+-./543332+202150..0129874/&+()0.9:42423/+*-)8)(%,)+%(7-,3++,4440/'-5080-9:4*0)(++1.,../,/01240/36'&&%()++'*&(9+68165*)(.,)*+,/030/.34-*,-..,$')13489-,*(--)('(*3*2225.4)$(+,9/4555/8+-0-,.-/62.030677-*88,**)-59*//.18:84345495596679/094%(35,9/1/10112822083/.,.,),)(-21+0/.-'333412/(,035645062)1.4958+./.17.0315651/1-83.**,'/(*.*%'))-2./01012*/0+)0/15*'**/01/49-58658931,(%0+20,,,+-.//:/0080*&*(-.;5:;44/33736.%**++.-)+)+*02.9::3/28093;4+/2:1+''12:6<-7:584:.40/37,11102,/(),30-%0.*)'(),,.*2-12308(1,.:-/7,..2410,**9//&)+&/*04+0.3612637636<513.:2107;665#$%&44++++--3/21012:3.1/19.%)$&)&')./)'()))+9/)**.,8509-+08911/-6/4;6))(*5728445;67/1&&258645352314<62$%'#$&$'-.841&('/,,-.582+)-)$%(+124882:1**/.*/4+.0177,-,'*-(3-75:825806.+*1,(-).&28)+%'*02232/(,,17340&(.0233--/74.///4,*(***,98.,-1,)7'$''(/1.)))'-(+)./,.))(-/./14603-'+&,/))*'&+&%(2+.0:39<9998564.3///:9/9111355<-203)/-/+((*)'*++0/.,.:<9*+346081+,+.013-/0.1$%(/173;68<4)*),*/033944314/'&(((*1-53227/2044+$&*)&'$'%++-14262-0-,,,+1/*62)%/#*%)%*+**,0/%)+(143263/,/./-%.+,'()+()'$#$$
@cffbfc70-ef62-4496-959f-1f7fdec748e1 ch=485 read=143510 start_time=2019-12-13T14:30:37Z barcode=BC01 runid=2c9cf7bc05858273f10e7d7ec552fc0bd742dc3e
CCGGTTACCTTGTTACGACTTCACCCCAGTCGCGGATCACCAGAAGTGGTAAGCACTCCCGAAGGTTAAGCTACCTACTTCTTTGCAACCCACTCCGCTGGTGTGACGGGCGGGGTGTGTACAGGGAACGTATTCACCGTGGGCGTTGATCCACGATTACGATTCCGACTTCATGGAGTCGAGTTGCAGACTCAATCCGGACTACGACTGCTTTTTGCAGGGTCCGCTTGCTCTCATAGTCGCTTCTCTTTGTATGCGCCATTGTAGCACATTAATGTAGCCCTGGTCGTAAGGGCCATGATGACTTGACGTCATCCCACCTTCCCTCAGTTTATCACTGGCAGTCTCCTTTGGAGTTCCCGGCCGGACCGCTGGCAACAAAGGATAAAGGGTTGCGCTCGTTGCGGGACAACAACATTTCACAGCACGAGCTGACGACAGCCATGCAGCACCTGTCACGGTTCCCGAAGGCACATTCTCATCTCACGAAAACTTCCGTGGATGTCAAGACCAGGTAGGGTTCTTCGCGTTGCATCAGACCACATGCTCCACCGCTTGTGCGGGCCCCAATCCAATTCATTTGAGTTTTAACCTTGCGGCCGTACTCCCCAGGCGGTCGACAACGTTAAGCTCGGAAGCCACGCCTCAAGGGCACAACCTCAAGTCGACATCGTTTTGCAGCGTGGACTGGGTATCCTAATCCTGTTTGCTCCCCACGCTTTCGCACCTGGCGTCAGTCTTCGTCAGGGGCCGCCTTCGCCACCAGTATTCCTCGAATCTCTACGCATTTCCACCGCTACCTGGAATTCTACCCCCTCTACGGGAATCAAGCTTGCCGGTATCAGATGCATTTCCCCAGGTTGAGCCGGGGATTTCATCTGACTTAACAAACCGCCTGCGTGCGCGCTACGCTGATAATTCCGTTAACGCCTCCGTATTACCGCGGCTGCTGGCGCGAAGGTTAGCCAGTGCTTCTTCTGCGGGTAACGTCAATGAGCAAGGTGACCAACTTTACTCCCTTCCGCCACCGCTGAAAGTACTTTACAACCCGAAGGCCTTCTTCGCCACACGCGGCATGGCTGCATCGGGCTTAACGCCATTGTTACCAATGAAGCCCCTGCTGCCTCCCGAGGG
+
53)),9'*0.4./:.-,&25740034.),86+,'+3+.%'&%$(*(+-3**&#%#&(--*'(.)1-;10+/./0.'(,+222;:+-3/2<7/0343''*2*0../266;;),),&'#)'%$''&%(*()9804/)*483/3,)*'*)((00,+*))/(%'&$+,4-./,.0,&,*/(*--.)+*:03$-%-,.*0+6)2,;;88987/'&).32-'&%$'+*+,**,/-((,().+3,246/11917627.(**3289:<98:4.---**)/.+*,-/012;2/3598000(.0*4:43111**'&&**01479,<:/*8976:9),/...9--.:787674/04459+.0)%(('.8261-5.3092::6.-,6-1-33:(6-8782+/8438120698,2-''.8+*++*5'+,20:2.-,-',+1168444431555-786002-//-/4,-++**-4:;13-*-*/,((,.316,..72++'&&,/.2.383;889<9979:979:9;482.,)+*//+),+/22.6.//6:2.335-//067579243-(*'('+-,1+40-%+(**)3-3<862;83209;;+3921.1-/086:16110/89/)/+6178:/*)%((%'(%%(*+.)/+2*,-+,*/859,6-:0//0998:78162662//-,,,)051')&..0145*'$%&$%$'('%++)/)*+5;)()')*++&)''*-*-()).3)-%')/01,10093++-).,-)10%&$$#'(2*&,'%,13292212$''+0285-.''$*0*.*+79,-,(+,)/0213238639:0*',+.0-+(%,+,)+$'+($-+(+..174892--&)0*284)-2-7--+44-%,*-$,+*,*)**(&&&%0,32793:27,+*)(('()+%$%'+'%%&%'(-(+*)(&)-+0,.)',-&*(+1.-0-/074678852,(+''&...0//63'79345<59<.-,,,,()*&,*+,.:40))+(')'''%'&)&))+,)-/.8*,)/)&-)',*,-*''*'%)%'*,*(*+)+.'&''+21:9;99<4))))*&*'''***//52++)((+%/+'*'((1..*&(+%,-*...'&#&%$(,/)*+/8604.00,+*0/-
@dc5d9624-e111-4809-98d5-121abd7bc954 ch=385 read=59246 start_time=2019-12-13T14:30:34Z barcode=BC01 runid=2c9cf7bc05858273f10e7d7ec552fc0bd742dc3e
CCGGATTTACCTTGTTGCGACTTCACCCCAGTCCGCTAAGCCACCGTGGTCATACCTGCCTCTCTTGCGAGTTAGCGCAACGCCTTCCAGGTGAACCCAGCTCCCAGCGTGTGACGGGCGGTGTGTACAAAGGCCTGGAACGTATTCACCGCGGCATGCTGATCCGCGTTACTAGCGATTCGCCTTCATGCTCTCGAGTTGCAGAGAACAATCCGAACTGAGACGGCTTTGGAGATTAAGCGCACTCTCGCGAAGTTTACTCGCCCACTGTCGCACCGTTGTAGCACGTGTGTAGCCCAGCGCGTAAGGGCCATGAGGACTTGACGTCATCCCACCTTCCTCAGCTTATCACCGGCGGTTCCTTTGGAATACAACTAAATGATGGTAACTAAAGGCGGGTTGCGCGTTGCGGGACTTAACCCAACATCTCACGACACGAGCTGACGGCAGCCATGCAGCACCTGTGTTCAGTCCCCGAAGGAGATCCATCTCTGGAAATCGTCCGGACATGTCAAACGCTGGTAAGGTTCGTGCGCGTTGCTTCGAATTAAACCACATGCTCCACCGCTTGTGCAGGCCCCATCGTTCCTTTGAGTTTAATCGCGACCGGCTCCCCAGGCGGATAACCAATGCGTTAAGCTGCGCCACCCAAGCGCAAGTGCCCGGACAGCTAAGTTATCATCGTTTACGGCGTGGACTACCAGGGTATCTAATCCTGTTTGCTCCCAGCTTTCGCACCTCAGCGTCAATACCAGTCCAGTGAGCCGCCTTCGCCACTGGTGTTCTTCGAATATCTACGAATTTCACCTCTACCTCGGAGATTCCACTCCGCCTCTCCTGGATTCAAGCGATGCAGTCCCAAGGCGTTCACAGGGTTGAGCTCCGGGCTTTCACCTCTGACACAAAGCCGCTTCATTGCGCTTTACGCCCAGTAATTCCGAACAACGCTTTAAGCTCCCTCCGTGTACCGCGGCTGCTGGCACGAGTTAGCCAGACTTATTCTCCCGGTACTGTCATTATCATCGGTAAAAGAGCTTTCACAACTTCAGGCCTTCATCACTCACGCGGCATTGCTGGATCGGGCTTTTCGCCCATTGTCCAATATTCCCCACTGCTGCCTCCGGCGGGG
+
:+.+&/.)(/373-2+&),+.171/0782-130*$%1--*,-(*-237998'%$$%%%',*+,,/2/124432.++*117///8117*')0)*+/22,+$,.22-%$%(...011/40.-.,-1244754(*++()0-*-.56051-,/9/76847:78/....'%()/10/****+030/)-96<767210//20/011,,**)))+'.535./43222011-+,*059+4++)7)/&()130/..&,-1-&''*2)$/*&'-42*+))++$.%13.02)(+,-,../430+,,-*)(),.7524'165:;:70/.1+-,4./05768.85-+657<431,$(*00//044-1,,8147,-(*'))('($',,34697,)'++2/000,19-/530,/,2,*)*)*2.-/:72*+)1+12-0)011140'(-++)**/-/...51*.,*/515,/(,,.58.1320**%&,368-,(()'&)..8867763340+1/)1/10)2.2175*00051+',-06*14'*2.,$&&)*/-15/0196*(+-(9;69:./126884*'.-,-+.'((*(,.+,-)%&'%,.0&%)&'()1:9*3-)%'((2/,/--.992(.(,%,',2,(%,.,++*1,/&(*/.3-.0+++(),+.&-&++22/0,/6550//-.)(.;0009::22;)*+292225;88878846)(.+-243624:8.99*%,)0.*$%'+3+.')&,5..**,-4:7:4(12+)*%"$&-0126977949001:(&%&'/.0:7410()22224-'-'+)(91-%(..2+**%(0+.(%',(+,$+*-($+-(+)-3/262371/8)2//00.//.5('%'(**--51%&$59116,$')+;'(::42830042,,(&'$)*/31$''&(%(&$()*-.-0+)$)(34.,016:8;1)(,.+/-*&(+13-)*+,.2-.11)-'%&+/.1.6-.+./0-+%)'%,,70.1.,+.00:00;88333)3/234457)+-*.196-+,)+55*&''')+(&'(-+)*,'$'&)*,/0379-./.(++++0./0;333;<22-&.,+19;-3//80'*2-.0(2,122+975*+,-*,-+*+)--**')01.
@79701318-6742-4c8b-ae05-f22e257c9eb6 ch=414 read=87818 start_time=2019-12-13T14:30:26Z barcode=BC01 runid=2c9cf7bc05858273f10e7d7ec552fc0bd742dc3e
CTCACGGAGGGCAGCAGTGGGGAATTTTCGGCAATGGGGGAAACCCTGACCGAGCAACGCCGCGTGAAAGGAGGAAGGTTTTTCGGACCGCTTCTGTTATAAAGGAAGAACGGCTACAGGGAAATGGTAGCCAACCGAGTGACGGTACTTTATTAAAGCCACGGCTAACCGTGCCAGCAGCCGCGGTAATACGTAGGTGGCAAGCGTTATCGGAATTATTGGGCGTAAAGAGGGCGAAGGCGGCAGCAAAGGGTCTGTGGTGAAAGCCTGAAGCTTAACTGGTAAGCCGCGCAAGGAAGCCGGGCAGCTAGAGTGCGGAGAGGATCGTGGAATTCCATGTGTAGCGGTGAAATGCGTAGATATATGGAGAACACCAGTGGCGAAAGGCGACGATCTGGCCTGCAACTGACGCTCGGTCAGAAAGCGTGGGAGCAAATGGGATTAGATACCCTAGTAGTCACGCCGTAAACGGTAAAGAGTACTAAGTGTTGGATGTCAAAGTTCAGTGCTGCAGTTAACGCAATAAGTACTCCGCCTGAGTAGTACGTTCGCAGAATGAAACTCGAATTTGACGGGGGCCCGCACAAGCGGGCATATGGTTTAATTCAAACAGCATGAAAAGAACCTTACCAGATCGCCGACATACTCATAAAGGCTCCAGAGAGATGGAGAGATAGCTATATGAGATACAGGTGGGGTGCATGGTTACATCGTCAGCTCGTGTCGTGAGATGTTGGAGTTAAGTCCGCAACGAAGCGCAACCCTTATCGTTAGTTACCATCATTAAGTTGGGGACTCTGGCGAGACTGCCAGTGACAAGCTGGGGGAAGGCGGGGATGACGTCAAATCATCATGCCTTATGACCTGGGCTACACACTGCTACAATGGATGGTGCAGAGGGAAGCAGAAGCCGCGAAGGTGAAGCAAAGCCCATAAAACCATTCTCGGACGAGTTCGGATTGCCAGTCTGCAACTCGACTACGTAGAAGTTGGAATCCGCTAGTAATCACTTAGCAGAATCGAAAGCATGTCGCGGTGGAATACGTTCTCAGGCCTTGTACACCGCCCGTCACACCACGAGTTGATAACACCCGAAGCCGGTGGCCTAACCGCAGGAAGGGCGCTGTCTAAGGTGGGATTGATGATTGGGGGGTGAAGTCGGCGGGTAACCGG
+
0//&(*2++2.+*,,)35&)*)'*+2873679/;.+278),2+.4+**./1+,)*/4878:2/-00/8(1,--*+2.639:;-423)$&%).*-4/090019(2*18,.62+3//.1,.''(*+()/,-'(%(',/,++,-8:7:74+)((&-+11((36./-21.0*)')*59<9086+7952/-.-2-1479/2///80(+,1279739%-()/-)1,68:3547:.)(-,+-+(&'),073&3-0+&/53033342667289//201--+)0+0+,,,525;+3:)*&('&''((&,'.430+-..--'+''+,1+,&)414+((*,3-4.4868664/111285348.,-453123425445,)*&)*+8;4888;/-/-(/.96870(-/127**,.//4---023467))()%$+'(*,./78,().2;95'21*3-&&+*,.;.)'5464-3(*+2:879;87,)+',(')())../66983;3:384647:*/3*+'()$./46/02321/*+-3-46.1-./2:78:87+,-*0525159736422931/1..-0%&$)(()2448:7-/41+-/31-%&()'&*+*)*21:4-)+-#%''(3'2***)23+(---*+)(*''%(**%%$%#$%'',-/698;-,-+,.+('&&(*+46+-(*)32686544))--24677,7/-(54)*,5669/9,%('-3212(--/431--..--.-,0620+,$(/,7,6280+-642.-)*,4568793-73677/;/,00/7<9:93/4(&-*6)48217852**')+.0187-0+**+460-,,-5:;7/&.+33(48505689734:<;35201*/%3,%(,.445://44/.-,*+()()+,'*2+-9<:;888991/***)(+).&%*&&/,./-+(105324,/,0,&++(&$'298.92392/'*+&&%*(+<94:,2-)*+0145-++(%*)3237.+,%$%%)&(1-*-,2//-01.-$(%'&'$($%&%&$*(0/+%)*)&',//0.-/'231'/,002117//3$(1/526/10201143932583545-+*(%)04,)+/4.(--*''*(*4/6415-)*1764022+(++*.0)%%').21020305:9//1+..0218/54/-&+,02014&+,'**,/54928
@06ff0fca-94e9-481a-9929-72e97c46fe2a ch=149 read=89086 start_time=2019-12-13T14:30:17Z barcode=BC01 runid=2c9cf7bc05858273f10e7d7ec552fc0bd742dc3e
CTCCTACGGGGAGGCAGCAGTGGGAATGTTACTGCAATGGGCGCAAGCCTGATGCAACCAATGCCGCGTGTATGAAAGAGGCGCTTCGGGTTGTAAGTACTTTTCAGCGGGGAGGAAAGGGAGTAAAGTTAATACCTTTGCTCGTGACGTTACCGCAGAAGAAACACCGGCTAACTCCGTGCCAGCAGCCGCGGTAGCGCGGAACGGCGTTAATCGGAATTACTGGGCGTAAAGCGCACGCAGGCAGTTTGTTAAGTCAGATGTGAAATCCCCGGGCTCTCAACCTGGGAACTGCATCGTACTGGCAACGAGTCTCGTAGGGGAATTCCAGGTGTAGCGGTGAAATGCGTAGAGATCTGGAGGAATACCGGTGGCGAGCGGCCCCTGGACAGACTGACGCTCAGGTGCGAAAGCGTGGGGAGCAAACGGGATTAGATACCCTGGTAGTCCACGCCGTAAGCGATGTCGACGGAGGTTGTGCCCCATGAGGCGTGGCTTCCGGAGCTAACGCGTTAAGTCGACCGCCTGCAAGAGGTACGGCCGCAAGGTTAAAACTCAAATGAATTGACGGGGCCCGCACAAGCGGTGGAGCATGTGGTTTAATTCGATGCAACGCGAAGAACCTTACCTGGTCTTGACATCACAAGAACTTTCCAGAAGAGATGGATTGGTGCCTTCGGGAACTGTGGGACGGAGTGCTGCATGGCTGTCGTCAGCTCGTGTTGTGAAATGTTGGAGTTAAGTCCCGCAACGAAACGCAACCCTTATCCTTTGTTGCCAGCGGTCGGCCGGGAACTCAAAGGAGACTACCAGTGATAAGCGGAAGGTGGGGATGACGTCAAGTCATCATGGCCCATACGACCAGGGCTACACACGTGCTACAATGGCGCATACAAAGAGAAGCGACCTCGCGAGCAAGCGGACCCCTCATAAAGTGCGTCGTAGTCCGGATTGGAGTCTGCAACTCGACTCCATGAAGTCGGAATCGCTAGTAATCGTGGATCAGAATGCCACGGTGAATACGTTCTCCCCGGGCCTTGTACACACCGCCCGTCACACCATGGGAGTGGGTTGCAAAAGTAGGTAGCTTAACCTTCGGGAGGGCGCTTACCACTTTGTATTCATGACTGGGGGTGAAGTCGTAACAAAGGTAACCGGAAGATAGAGCAGGCAAGTGGGGTTAACACAAAGACACCGACAACTTTCTTCCTTTACCAGCAATGCAGCCGAAAAAAAAAAAAAAGGT
+
',430242,40+-1,,),++-/1+,+,%5*)*-+*+2.1400&*.3&2:476:752/./*)**996731.-%''*.*%((((&))0-*51+,()('%&''+38,+)*+38;*''+*.('*,'*+-;40166730.3(-/-.47786)4/.8/0935,+5.%+(#%(/6&)*)&($'/80558;54512572,1+&&%%$&'%$$&'*)+,4.7.0-/4,9+./44751.0-6))))+(-+.'*01/2312+-237.196892/-(*-+*/88,./30.-(+,)161492200376))(&(%/*,0+,'&&'(+,,144)0.4-')*-+1+//21.%0/6665.31+-697,+**,76//.)+)-,+/2307433+)()(.6-;65*/71/%&.(....0223038877)))'(,.969;.*/126,)(//%0).*349;<10887+4-3,')).,/038*0+++$,,30.(5/242:0/%1.,*#&&&*3-2761-&'+).1,.-045,--,,:58044318:582*((,('%&$'(3/8491748-73;5:954497;;9-:-7-635-0,,.7-,.,004344:974),1&0)*-64<:9::<.-,,,::10///27++,4415/1;779::59544440-./'(7-+25+2+)'+)'()*958+2,-+018:7773:81/-4-),')*6(2&()99::804-:./0561232232488163/04069,*0-/-%)(3+9,307+*-..1)))%/*/-.09/00/064-84,.988;655-2/2(8,2*6/0(()*/:./-*++15/35/1323334'.''$%(&(+23+*-/28785/*&)*.87/4/,26,&%&)),29234432,+))',-0447246:619313448854*''$'&*0298:9876121035)/081/5--,3-/28-./798:97:76,9+&+$8*','),34,0))*,343433979/4/-+2(/-4576100..172239995530-'1.180*.083((4026462-+836++4453/4...,))&**),.,(()((&)*)+,--()+,0-*9//2;/'&))..+,')((4+78689'8,*35.32-9,,8;0./8*(+039405445758670,/*3**+2325,/70*3.5:9932-**-.2-.-11.519:56.62*/4/,+*)385*,26767926+)/8/.47/***($'*'%&+-+'/'''%'+//,-+/...42*''%"
@77057681-13ce-452a-a603-1105a60ea4b7 ch=321 read=70927 start_time=2019-12-13T14:30:09Z barcode=BC01 runid=2c9cf7bc05858273f10e7d7ec552fc0bd742dc3e
CTCCTACGGGAGGCAGCGAGTAGGGAATTTACTCGGCAATGGAAACCCTGACCGAGAACAGCTTGCCGGAAGAAGGTTTTCGGATTGTAAACTTCTGTTATAAAGGAAGAACGGCGGCTACGGAAATGGTAGCCGAGTGACGATACTTTGATAAATACGGCTAACTACGTGCCAGCAGCCGCGGTAATACGTAGGTGGCAAGCGTTATCAGGTGTGGGCGTAAAAAGAGGGCAGGCGGCAGCGGGTCTGGTGAAAGCCTGGTATGATAAGCCATAGAAACCGAGCGAGCTAGAAGTGCAGGAGGATCGTGGAATTCCATGTGTAGCGGTGAAATGCGTAATGAATATGGAGGAACACCAGTGGCGAAGGCGACGATCTGGCCTGCAACTGACCTCAGTCCCGAAAGCGTGGGGAGCCAAATGATTGAAATACCCTGAAGTAGTCCACGCCGTAAACGTGATGAGTACTAGTGTTGGATGTCAAAGTTCGGTGCTGCAGTTAACGCAATAAGTGCTCCGCCTGAGTAAATGCGTTCATGACGACTCAAAGGAATGACGGGGCCCGCACAAGCGGTGGAGCATGTGGTTTGAATTCGAAACAGCGCGAAGAACCTTACCAGTCTTGACATACTCATAAAGGCTCCAGAGATGGAGAGATAGCTATATGAATACGGGTGGTGCATGGTTGTCGTCAGCTCGTGAAGATGTTAGGTTAAAGTCCCGCAACGAGCGCAACCCTTATCGTTAGTTACCATCATTGGTGGGACTCTAGCGAGACTGCCGGTGACAAGCTGGAGGCAGGGATGACGTCAGGTATCATGCCTTATGACCTGGGCTACACACGTGCTACAATGGATGTGGTGCGGGAAGCGAAGCCGCGAGGTAACAAAACCCATAAAACCATTCTCAGTTCGGATTGTAGTCACCGCAACTCGGCTACATGAAGTTGGAATCGCTAGTAATCGCGGCGAGATCAGCATGTCGCGGTGAGCCGGTCTCGGGCCTTGTACACCGCCGTCACACCACGAGTCGATAACACCCGAAGCCGGTGGCCTAACCTGAGAAGGCGCTGTCTCAAAAGGTGGGATTGATGATTGGGGTGAAGTCGTAACAAGGTAACCGG
+
..21022.5/-112.00+)&(+)+')',*($%('*/--832-&++.:*+/1/.-+&*&)(')(-,,+(&&+(-,11/:90).2++/,-/5,*)4*10/:0018+.-250/4.)61,6...7+/%,-,-763455+(*)'''%%(),.6/&(,)22.1-5.--150/.5.61),..+,,9//048/1)(&*(,.22+1,+3613520-,.&((*%,)8777:4;9.*().,)&)-203:2//2.81*()+'754950233.'&%%$$+03)2.'*('+33.6+'//)%%()%&)((*...5.+'-*:9146+0+3,::563321(221921/81./512((+*(&*)-.1/282:88::3645550/,+.222/+,-,(1.183457455533./1)-1.-+*+-,,-657/0*$&)'89:.*('-%'-((*1:,+''&')2086.0235;98:<90----.,'(*)/.(*1/1:4926%*+'(/),6:/:9;:988375.2,,*./3/--+.(/0.*)/31-&'''($'%1140.'#&$%%*//42:-+**+-237024-/0(%*%()2)+06861/0,01--1624+&))+3,.,2(.'()))'.+)/,,'&%#'&$()+*)''&&*-569'$2;2-5450/*)**+:85,)'',10-..352575:836,/+,/898969329111977825544352.'&$))+2$+*3*0-((,13'())&)),)+/75656-.1./3.7+))///1;791&()'($(/,-/40.'-.++/.28849&5131739698-*''(0%55*11249898-,,+.47(+)/,)*)*,)39110)('((&')+((((+.1060,,(+*&)0568%-*',,3*0+(-../(%+')',)/:<9/7/-/1995//148850%++4-03/0.(&)*++&''$'%%,112&+&*116234.30/(40564220/2///.&'$(**(%)-0,(/01484100..,(%(&%&-.3426444273423340199./512113*+))..0.00253,+-)(,-,0.)653724/.3.)'((&'&'*(%'('0,*(-4.,(-+/0*'1,--.0/13/-33-104/0000177442915::9.-
@9a5f5e42-2405-414a-9b70-a1fdb29f8772 ch=150 read=90784 start_time=2019-12-13T14:30:05Z barcode=BC01 runid=2c9cf7bc05858273f10e7d7ec552fc0bd742dc3e
CCTTGTTACGACTTCGCCCAATCATCAATCCGCCAGACGGCTCCTTCCTTGCCAGGCCACCGGCTTCGGGTGTTATCAGCTCTCGTGGTGTGACGGGCGAGGTGTGTACAAGGCCAGGAACGTATTCACCGCGACATGCTGATTCGCGATTACTGGCGATTCCAGCTTCATGTAGTCGAGGTTACGGGCTGAAAATCCGAACTGGGGAAATGGTTTTATGGGTTTTGCTTCACCTCGCGGCTTCGCTTCCCTCTGCACCATCATTTGTAGCACGTGTGTAGCCCAGGTCATAGGGCATGACGTTGACGTCATCCCGCCTTCCTCCAGCTTGTCACTGGCGATCTCGCTAGAGTCCCCAGCAATGATGGTAACTAACGATAAGGGGTTGCGCTCGTTGCGGGACTTAACTGGCATCTCCCGCGACACGAGCGGCAACCATGCACCACCTGTATCTCTTCTATCTCTCCATCTCTGGGCGCCGAATTATGTCAGAGACCTGGTAGGGTTCTTCGCGTTACTTCAGATTAAACCACATGCTCCACCGCTTGTGCGGCCCCCGTCAATTCCTTTTCGGAACACCATTCTTGCAGGCAATACCTACTCAGACGGAGTACTTATTGCGTTAACTGCAGCACTGAACTTTGACATCCAGCAGCGGTACTCATCGTTTGGCGTGGACTACTAAGGGTATCATCCTAACACTCCCGCTTTCCGGGACTGAAGGCGTCAGTTGCAAGGCCAGATCGTCGCCTTCGCCACTGGTGTTTATCTCCATACTACGCCATTTCACGCTACGCATGGAATTCCGTCCTCCTCCTGCACTCTAGCTGCCTGGTTTCTATGAAGCTACTGAAGTTAAACTGAAGCACCACAGACCCTTGCTGCCGCCTGCTCCTCTTCCCCGCCCAATAATTCCGGATAACGCTTGCCACTACGTATTACCGCGGCTGCTGGCGTGGTTAGCCGTGGCTTTCTAATAAAGAATTACCGATCACTCGGCTGCACCATTTCATAGCCAGCCGCCGTTCTTCCTTTATAACGAAGTTTATCCGAAACCTTCTTCCTTCACGCCCCGGCGTTGCTCGGTCGGGTTTCCCCGTGCCGAAATTCCCTGCTGCTGCCTCCCGTAG
+
')--,04**,(.324+10-)1+//1329,2&$&%)*3+'&')568;2//2'*)*.12:679593387+74.-*-,-**$(&((+'*-432+-25254--&.))(,)+-11,2324(())--/106<7475),,.0131133.7./-5542;23322/0/6830,+-/72473133580+)+12+0*3)*(%)02+*.2,-,++/,-)''$%((547*+.*6,7;;-,-2335684+%'%),/7.,,0+45+,10'*&++)'-+.2.%'&)+(,*,-1/)*,08/,+/-/*+/,7955.-'%(*0,.34571+/5,,::7989/5'&*...,/2/3.6.+)$))/**,/.(())565-.&--2+*)-,/11/-)).0001+(*-02094.---.46:45,963334441,*'/15.,*+('*0/766((,*((%0/.//1.0,28/1903302//)'/$,(041/.06,+-*(*,(''&('%)(.+12107)%&*.064,..//042:88:0(+*.-)+142%&+,*4:49-,++41657)'-1,-/,+.+2+20788-.29:5855'*-0),*/)+)&--'3/-0-*.),3+.46/2(''()+*+&.(((#'#(%&')-*-,304/363/)--%.101:6388-.-//6'*&)%$$$$%$')+,..(1-(',0-$&*)+0'-,%&**%')--+,/0*&')&+,1:-*+14/1')10/73,+((+13576627//.,+.2235846(-0-12/2/05633357,-/:4/..,0'''%&'%)'()&-6/-02)*-+-+.,*,-+)3)4.()-1..)(,,+*($'')2-/2027:886.951/.11-/**,-2(+)*+,0'/1()(''(+-11+-()-%&'+*%+/01:68:511004+0.-%'&*).././.749:,02;24-%0()+,,/.$('')%(,,4)-,)')+(/./-4-,***,6/--05/4.8+/:..((-*+0,%)&-).57-%,2$*,*2*+,%)$(,)28).%'$%'%'')-*.405612901071-+/),**.+-6($%'0,/)()-.//2733566..(,)('**+*3.+*-04:43)5.*41/32-%.)--+/2500760)%)()*))+)(,63-/+4
@366f6b43-f24a-4769-b8e0-137ab15cbce8 ch=305 read=176427 start_time=2019-12-13T14:30:05Z barcode=BC01 runid=2c9cf7bc05858273f10e7d7ec552fc0bd742dc3e
CTCCTACGGGAGGCAGCGGTGAATATTGCACAATGGAAGCAAACTGATGCAGCCATGCCGCGTGTATGAAGAAGGCCTTTGGGTGTAAAGTACTTTCAGCGGGGAGGAAGGGGTAAAGTTAATACCTTTGCTCATTGGCGTTACCCGCAGAAGAAGCCTCTGAAATAACTCCGTGCCAGCGGCCATGATAATACGGAGGGAGTGCAGCGTTAATCGGAATTACTGGGCGTAAAGAAGCGCGCAGGCGGTTTGTTAAGTCAGATGTAGAAATCCCGGGCTCAGCCTGGGAACTGCATCTGATGCTGGCAGAAACTTGAGTCTCGAGGGGTAGAATTCCAGGTGTAGCGGTGAAATGCGTAGAGATCTGGAGGAATACCGGTGGCGAAGGCCCTGGACGAACTGACGCTCAGGTGCAGCGTGGGGAGCAAACGGATTAGATACCCTGGTAGTCCACGCCACCGTAAACGATGTATCGACTTGGAGGTTGTGCCCATGAGGCGTAGCTTCGGAAGACTAACGCGTTAAGTCGACCGCCTGAAATTACGGCCGCAAGGTTAAAACTCAAATGAATTGACGGGGCCCACAAGCGGTAGACATGGTTTAATTCGATGCAACGCGAGAACCTTACCCTGGTCTTGACATCCACGGAAGTTTTCAGAGATGAGAATGTGCCGGGAACCGTAGGACAGGTGCTGCATGAAACATCGTCAGTATTTGTGAAATGTTGGTTAAGTCCGCAACAGGCGCAGCCCTTATCCTTTGTTGCCAGCGGTCCGGCCAGGAACTCAAAGGGGCTACTTGAAGTGATAAAGCTGGAGGAAGGTGGGGATGACGTCAAGTCATCGCGGGCCCGCCACGACCCGGGGCTTTACACGTGCTACAGTAAGCATACAAAGAGAAGCGACACCTCGCGCGAGAGCAAGCGGACCTCATAAAAGTGCGTGTAGTCAGTTTGGTCTGCAACTCGACTCCATGAAGTCGGAATCCGCTAGTAATCGTGGATCAGAATGCCACGGTGAATACGTTCCCAGGCCTTGCCACGCCCGTCACCATGGGAGTGGGTTGCAAAGAAGTAGGTAAGCAACCTTCAGGAGGCGCTTACCGCTAAGTGATTCATGACCTGGGGTGATCGTAACAAGGTAACCGG
+
*+24)*,*32)170154260.'/+%7-,*+,+3--)&($)/0%+(*+..++#%',-/21**+++012467**2,0+(#$#*1/0.017+*,+--36/)*)(27-+14/,,400(18,)34-2..015;4/493)-*+*0-10.06.)(''/*(-.),*)&$$-,-*0+-.55+++1--./+,/3*'%%+*,)'+.0/.,)$))),,*-..;.;.2&+)(1(,-;;<98759:1)(+)))*&)%+.,%/.8643831,02168;711.46+*/00+02*-20(426:<7/7/056542-,02*2,+3/,'++(&,()'*+*.,*'+11,'*,/.1,2/.38670*10/60.-50/1760+*'))666:0-5+)-*-,+'+*.0*(*-***'''.120+&()%+'-.4,,+,8441*./+-)40,(--2:.,*-':+++72/-2((-/...1/*),00/&*(%*.76)+,)%*'-97312/..*-/-8//,1.)$&%'05145)5212.)-*')(012,+***151+)*(,*(*6.7+(%&('*(,(060133,7/672;920654.0,.056101-(276/1.'+***-.42+0.0,--(.92/76:5/03,561711+)&(')('()06'(,)++,/,-.896**,-.),+/5;;45/,+.04312610-(*)'(+)'.*,,%)*(+'-*025:9823.''&')03386,)+',7)(*/59.**0,04-7150333*-.(3&(.00-.%3,((/+46)&),,-4)/2.-01751+04/4).'.),66+10(03..%&(%%')'''','//+$')60.5.*/-&*(186/4445557+))./023.*))&)-*'+,'(('*/&(.+)%&&$%)'**+2/,'((&()-)-150779*)+)*,''+*/*,301(,)&)'''$*::395842312244:;+-3980.&*'((+%.)0+%()659:/-///2,.--,--/+*(*,%.&&(.*+-02*,/734/1.6458..39886/)-.3/'(/-,3.04.4,(/7900.&)'$('*6.*+++/0*.+.+*)(06110(-)--')++-,2--0/')+')(+1/*:8+-1+-315'.+&&((('',,191*,-,-%'041,'(,((676:7:;+547;:6:9
@235c8a0a-f668-4012-b274-579c4252a8e8 ch=389 read=90277 start_time=2019-12-13T14:29:57Z barcode=BC01 runid=2c9cf7bc05858273f10e7d7ec552fc0bd742dc3e
CCGGTTACCTTGTTACGACTTCACCCCAATCGCTGACCCTACCTTCGTACTGCCTCATTGCGGTTAGCTCACGGACTTCGGGTATTGCCAACTCTCATGGTGTGACGGGCGGTGTACAAGACAGGAACGTATTCACCGCGACATTCTGATTCGCGATTACTATTAACTCCAGCTCCATGTAGGCGAGTTTCAGCCTACAATCCGAACTGAGACTGGTTTTAAGTTTGGCTCCACCTCACGGTATTGCATCTCTCTGTACCAGCCATTGTAGCACGTGTTAGCCAGCCCTACACATAAGGGGCACTGATGATTTGACGTCATCCCACCTTCCTCGGTTAACAGGCAGTCTCGCTAAGTCCTCAACTTAATGGTAGTAACTAACGACAGGGTTGCGCTCGTTGCGGGACTTAATAGCATCACGACACGAGGCTGACGACAACCATGCGCCCACCTGTCACCTTGTCCCCGAAGAGTTTCACTCGATTAAAGAGTAATGCAAAGGGATGTCAGGTAAAGGTTCTTCGCGTTGCTTCGAATTAAACCACATGCTCCGCTACTTGTGCGGGTCCCCGTCAATTCCTTTGAGTTTTAATCTTGCGACCGTACTCCCCAGGCGGAATGCCAATGCGTTAGCGGCGGCACGGAGGTGTTGAAACCCCCACACCCTGTATTCATCGTTTACGGCGTGGACTACCAGGGTATCTAATCCTGTTTGCTCCCACGCCGAGCCTCAGCGTCAGTTACAGTCAGAGAGTCGCCTTCGCCACCGGTATTCCTCCAGATCTCTACGCATTCCACCGCTACACAAATTCTACCCCCCCTCTACGAGATCAAGCTTGCCAATATCAGATGCAGTTCCCAGGTTGAGCCAGGATTTCATCTAACCAACAAACTCACGCCTGCGTGCGCTTTACGCCCAGTAATTCCGATTAACGCTTGCACCCTCCGTATTACCGCGGCTGCTGGCGCAGGAGTTAGCCGGTGCTTCTTCTGCGGGTAACGTCAATGCGCAAAGGCCGTGCTTTACTCCTTCTCCCCGCTGAAAGTACTTTACAACCCGAGGCCTTCTTCATACACGCTTGGCATGGCTGCATCGGGCTTTGCGCCCATTGTGCAATATTCCCCACTCTTGCCTCCCGTAGGAG
+
4)/+3:-/517008023488;86434--0-/,-,,+05++,9:9<8.//15.-.,.)3(),3817,((+/2422--/51/.,/)/++7610.//2258::0././64633(/.*+,-9:568(/1+.*+003/..5./006769:8983651/1214710/(&+,,/.1**)*,87'+'*.2632227<1-+.3626689,8*&&+*(+//22::07<;55968;6,3,/075594225398273115669877::;;:86589369/-,-,)/./20.'&$#()39+)))*(..14)5851,&('(//33;41031223/:/2+-0-200330,8-/'32387/32.*/,-./&*)3-,-/2,,1.:1482-./04232878320-877;22))+*+08221;4415*1($(%.+,,%)/6447*',6/2242111279;9779571,'--./11%--,2//0790*++*''.:20)+,02282940)*+-1///274+-4542.'')&&&.6*.03:9374*+/05.0186-'-,.099:;00.+--.9;8452024/33628607981357::993-.2/../9:;(/,0/1321657817//.07:0,/6547777,+'00755-5-+,3-9/.7-(-++'0.234;/4:-3989+')',1+**.-19879:8489-+,/./58;98557;4;741128658122,-0<9+.057*(*&&**),3.,/-.//.50216/2-+22('(+(.//268.8;8:604500*)+/*)*,'()344369674528:,'(2642)))$'(+6+7+*)+/3892,3563320++-.65++*4*,-7,,,49+-1989998646.))*.,-'47.'04*+7***((%%&($*%'',-(&&$*,07//00/32('2.((1,.,(,-/379<*)((1+4853+3*'),4760061333))-+)104/01770/+(+(11),1/-+0/242.0121493337,3433:7573231045/41+(($,,*)(.12,040/1220077,*--)0/+*.+-.1,&%($7.((/)1-96<47<8)4*+*0*+%$+2/994;4339688&..1,1/./0/7-,-9',%),64446869---/(-+*-2+17),822')%
@b9b0e4ae-4fa3-4b9b-abc8-4329056a5e1c ch=310 read=134017 start_time=2019-12-13T14:29:57Z barcode=BC01 runid=2c9cf7bc05858273f10e7d7ec552fc0bd742dc3e
CCGGTCTTGTTACGACTTCACTAATCATCAATCCCACCTTAGACGGCTCCTTCCTTGCGGTTAGGCCACCGGCTTCGGGTGTTATCAACTCTCGTGAACTGACGGGCGGTGTGTACAAGGCCGGGGAACGTATTCACCGCGACATGCTGATTCGCGATTACTAGCGATTCCAACTTCATGTAGTCGAGTTGCAGACTACAATCCGAACTGAGAATGGTTTTATGGGTTTTGCTTCACCTCGCGGCTTCGCTTCCCTCCTGCACCATCCATTGTAGCACGTGTGTAGCCAGGTCATAGGGGCATGATGATTTGACGTCATCCCCGCCTTCCTCCAACTTGTCACTGGCAGTCTCGCTGGTCCCCAACTTAATGATGGTAACTAACGATAAGAGTTTGCGCTCGTTGCGGGACAACTTAACATCTCATTTTGAGCTGGCAACCGTGCACCACCTGTATCTCATAGCTATCTCCATCTCTGGAGCCTTTATGAGTATGTCAAGACCTGGTAAGGTTCTTCGCGTTGCTTCGAATTAAACTACTCCACCGCTTGTGCGGGCCCCAATCAATTCCTTTGAGTTTCATTCTTGCAGACGTACTACTCAGGCGAATTACTTATTGCGTTAACTGCAGCACTGAACTTTGACATCAACACTTAATGCTCATCGTTTTACGGCGTGGACTACTGAATTATCTAATCCTATTTGCTCCCCACGCTTTCGGGACTGAGCGTCAGTTGCAGGCCAGATCGTCGCCTTCGCCATGGTGTTCCTCATATATCTACGCATTTCACCGCTACATGGAATTCCACGATCCTCTCCTGCTGGCTGCCTGGTTTCTATGGCTTACTGAAGTTAAGCTTCAGGCTTTCTGCCACAGGCCTTGCTGCCGCCTGCTCCTCTTTACGTAATAATTCCGGATAGCAACATACCTACGTATTACGCGGCTGCTGGCGCGTAGTTAGCCGTGGCTACAATAAAGTACCGTCGCTCGGCTGCATTTCCTGTAGCCGCCGTTCTTCCTTTATAACGAAGTTTACAATCCGAAAACCTTCTTCCTTCACGCGGCGTTGCTCGGTCAGAGGGTTTCCCCATTGCCGAAAATTCCCCACTGCTGCCTCCCGTAG
+
3).,3,1,$43(*..36;821(),-/89151-48(%2*-/0027)422362402)4-13;9:/,)*''5+3402:5(6,,+710041400101-5220*)**619989963301'168+/31(+')'&2)++,3/03;8:8895889:757:65674.6)+)*+055:03-+,1262*)%*&(25445261106577.71942/,000,+*)+002369<3578<4399,+14;379;8800.2-/9/019207/,.+-,/.20246865:3///-(+()(+('&*+''.:71)(&(-2,5**,,-.*65.,/064454+672,471727-,*/)*.0*.08882833388.-()%'&)0,.&++)-'3'((*,./-2531272/1/+,(&*(,'%'')28717/*,3,,),))'%0.91/.-,),,+&*+0.)%&(.)6($,(+*,0$&&)*54685+-0236720//04*,17658--,37386-./.).-.28433/1481&1,)(+*1;788324315%-.53+*//.+(&&&#&%14121,+5),-69*0-..4,(*.//68:825;4+'2-75327<.2.-.'(2/(((.20/./.1)4'&(+()','%,()+4--.,*-4-+,,,9878;78;9444616)0,$&$%(%)(44568871;<3.1),)++19744$(%&((-)/0964924/.+66*(/,:892&-+-043/)::58540226394/:/)/%/414.019:9;91/+))(*150/).60+44102-1145854'-$'$,,70247254)0%('+4)8*6-*--12/7+**.-1,-%(-666650271;9/.-012/06034618-1/,*+-174*-7.-98-)&(+''$.,0.0/+-334:8::+)&$)*(+4/,+3,.+3-08:13,5),*+&+,..%$%(),)/*2-.7'+&**3/,,,,//+'()10.5,**20'*)&&($$*1-07/,.,00.**&''-*+++*./3;8321/))+.5,062883163.083.+1,*%%)&(2*'*/446.,.2//.64;79<:67:82432/34327002/2...4.'+/,0:)271**-019:6590900356-+.,+*&(,0*26**,3,
@9d638378-c357-4845-87fc-557c7dbfdda0 ch=480 read=108784 start_time=2019-12-13T14:29:46Z barcode=BC01 runid=2c9cf7bc05858273f10e7d7ec552fc0bd742dc3e
CTCCTACGGGAGGCAATGAGAATTTTCGGCAATGAAACCTGACCGAGCAGCATACCATGGCCTTTTCAGTTGTAAACTTCTGTTATAAAGGAAGAACGGCGAAAGCTACAGGAAATGGTATGTTGACGAATACTTTATTAGAAAGCCACGGCTAACTACGTGCCAGCAGCCGCGGTAATACGTAGGTGGCAAGCGTTATCCGGAATTATTGGGCGTAAAGGGGCAGGCGGCAGCAAAGGGTCTGTGGTGAAAGCCTGAAGCGCTTCAGTAAGCCATGAAACCAGGCAGCTAGAGTGCAGGAGAGGATGATGGAATTCCATGTGGCGGTGAAATGCGTAGATATGTGGAGAGCACACCAGTGGCGAAGGCGACGATCTGGCCTGTGGCAGCTCAGTCAAAAGCGTGAGAACAAATGGTTGGGCTTCCAGTGATCCCGCGCCGTAAAACGATGAGTACTAAGTGTTGGATGTCAAGTTCAGTGCTGCAGTTAGCAATAAATTCCGCCTGGTAGTACGTTCGCAAGAATGACTCGAAAAGGAATTGACGGGGCCCGCACAAGCGGTGGGCATGTGGTTTAATTCCGGAAGCAGCGCGAAGAAGAACCTTACCAGATGCGGCACTACTCATGAGGCTCCCAGGATGGAGAGATAGCTATGAGATACAGGTGGAGGGTGCATGGTTGTCGTCAGCTCGTGTCGGCGGAGGTGTTGGGTTAAGTCCCGCAACAGGCGCAGCCATATCGTTAGTTACCTGCATCATTAAGTTGGGGACTCTGCTTGAGACTGCCAGTGACAAGCTGGAGGAGAGGCGAGGGATGACGTCAAATCATCATGCCCTTGCCTGACCTGAGCTACACACGTGCTACAATGGATGGTGCAGAGGAAGCGAAGCGAGGTGAAGCAAAATAAACCATTCTCAGTTCGGATTGTAGTCTGCAACTCGGCTACCATGAAGTTGGAATCGCTAGTAATCATGAATCAGCATGTCGCGGTGAATACGTTCTCAGGCATGTACACACCGCCCGTCACTACGAGTTGAGAAATGCTTACCCAGAAACCCCGGTGGCTGCCGCAGGAAGGAAGGCGCTGTATCTAAGGTGGGACGATGATTGGGGGGGGTGAGGGCGTAACAAGGTAACCGG
+
)),,*+.*83,,**-+,+))/*087..*3+1,+'$(*'''(-,,)-'+.%/((*,3($()'(+272/%-(3&,/71-.7+-)**+,;:+4*01-296+/(')*(()*/0/13.75.454,*((***.-*-../167-3--%*('*08/0%0/00-,,,,/5.1/**++++&$&&''&&++7340/++,/+173656:844.,,+),//.6084-&(*,(*)+(,*,3767,(+*))(*0+--423,/-&'')'+/2-,/&*(*//1+-.3+06:0-()53370.76**)(%%'++2)'0+',*.+&'&'-2+0*0*.6),*(&)&,.+/42.)*+.21.121/,(,.,*%%((+,.7022280,+'--159100/..1316/-'&&$$%)-4/113%,.,**2.&$*&**.:;,'+'(&*)*'*()%()&'310&$&*28472<:--,%-)$())-,/2,/2242204441.,+,6/++//76/4%.+%#$(&-(+)'%%--/2887/.-02/319<945.+'&*+/****&+*//(+.135445/49+16+',*/+*()/23650-,++)/0-0*2-64/+*,(-&)(&)*)*.0(,.,014,%%)*0%)&(%&''+*+-0444*,$&),)+03()(+,0920-')..*411//-.262/5+/244+'*0)++53+-435345134/1357110/+&+)'+$))',+.)034:61,*/0)(...6&',,/21+30)*,024393,4+)**$$&'(4$-()(-+4'48427840&-.2/11434/68222130.-*+,/10..+')-4,,&).1.02256848980768968,:9..*'+*)+0293/&32113/.(*)*.222041/396763.260/-3/)'&&&&,*''$&%+)*3%,-242,3:6-878;779.,/)+,-*0-//-/65344,9-++)**'&''&))-/--3456356211'*,.222((/-0)+(&$$%$%)&()./3395552270..'33.&&$&$*&)23:/6:/,2-*)$%'&(+'*(($)()(%$$$&1.(&(,-',2.++1-)'%&&(+&))(-,2(*(*+1+)'())(+.*)(*+.+/-(%(***(/-)+.*-*1-0+'(*&$&)+**./(0.0624)1
@d20614b4-90ed-4346-b5bd-757b7ace7a55 ch=453 read=149634 start_time=2019-12-13T14:28:55Z barcode=BC01 runid=2c9cf7bc05858273f10e7d7ec552fc0bd742dc3e
CTCCTACGGGAGGCAGCAGTGGGGGAATTTTCGGCAATGGGGGAAACCTGACCGAGCAACGCCGCGTGAAGGAAGAAGGTTTTCGGATTGCGCGGCTTCTGGTATAAAGGAAAAACAGCGGCTACAGGTAGCCGATGACGGTACTTTATTAAGCCACAGCTGCTACGTGCAGCGACGCGACAAGCCGTAGGTGGCAAGCGTTATCCGGAATTATTGGGTAAAAGAGGGAGCAGGCGGCTTATGAGGGTCATGGTGAAAAGCCTGGAAAGCACTGGTAAACCATAAAGCCAGAGCAGCTGAAGTGCAGGAGAGGATCATGGAATTCCATGTGGCGGTGAATGCGTAGATATGGAGGAACACCAGTGGCGAAGACGACGATCTGGCCTGCAACTGACGCTCCCGATCCTCGAAAGCGTGAGCAAACCGATTAGATACCCTAGTAGTCCCACGCCGTAAACGATGAGTACTAAGTGTTGGATGTCAAAGTTCAGTGCTGCGATTAACGCAATAATAAGTACTCCGCCTGGATGACGTTCGCAGAATGAAACTCAAAGGGAATTGACGGGGGCGCACAAGCGGTGGAACATGGTTTAATTCAGAAGCAGCGCGAAAAGAACCACCGGAATCTTGGCGCAAAGGCAGAGATGGAGAGACAGCTATATATGAAGTTGCGGTGCATAGTTTGTCGTCAGCTCGTGTCGTGAGATGTTGGGTTAAGTCCGCAACAGGCGCAACCCCCCTTATCGTTAGTTACCATCATTAAGTTGGGGACTCTGGCAGACTGCCAGTGACCAGCTGGAGGAAGGCGAGGATGACGTCAAATCATCATGTCCCTTATGACCTGGGCTACACGTGCTACAATGGATGGTGCAGAGGAAGCCGGCGAATTGAAGCAAAACCCATAAAATGTTTACTCAATTCAGTTTGCTGGTCTGCTCGACTACATGAAGTTGGATCATAGTAATCGCGATCAGCATGTCGCGGTGAATACGTTCTCGGGCCTTGTACACACCGCCCGTCACACGAGTTGGTAACACCCGAAGCCGGTAACAACGGGAAGGAGCTATCTAAGGTGGGATTGGTGATTGGGAGTGAAGTCGCAACAAAAAGGTAACCGG
+
(*762,/%-*(-).,*-(++%+.1+##-$%&*+.1+4/*450().*..)*,.4,.-+-22/2:21220)2,104..3112::9.6:,0-+,--())).*&(&$'-.9,2)-+(**)(.0.2++$##&%&$$$$&&++(*%%'(*264+/,/)&()--)***)+)$%&&&'(*))()&'&%&&(&05162,2.187/,*,,7---/.,3,2/0*--&00,/33)&'+4.((*05614.'&$&)*),($(%$(+0'&*,+)&*+-.'.(&#%#$%%%+-1&25+)+-*')(%&'((&&%&%(''((*+04/,)+1+)*$%''**-/-4/0+)&)).3*'(/+/,**&&''%(-/*2/)5466;/1-2/,**0*+-:89858615&)))*23711101.33,*)%%/1(&('(.(''231.)026-''**.30,///.;+*)./)())2+%++06116:81.-.***++1255.40273:4:/43/3*-+04/36644//'$,/.0046693-+,*0,213367100+,()('$$%&%*&)**-542*-1)*649,/++((*,--0.-61,/)+-0,.*,&(+*1&)))+)-+;98:31.&%++$(-++*,+061.).--)$)/',()*.,2''+%)(,'(&'')(&-.04))&)$$&'+./1110212('('&%'(''++()-29/,,//0610102593796,%&2.775:.+,,540)+1...837(-210,,&2/4+.)/2255143/,2,))**-.31622-4/'39.322/,&((''('&%,/,00/-.))-124.*(*+1)+*(*.3-0261/((*0.,-413/--81:0-910,/17,.;875--)*(*-78732-+0.25+787771-/,)++-+/)('$$*&*/6*--;<6160(*,)%#$$'*((**+%%)1)()-2('./*'(%###$&((*(')551/2,0/&)''%%(**020-,&&'(*.,.007678++022+-52360/532208629480.-.-0038305)*//*+%&%%&(-,*),4.(+&&',3-0-,*$')+034-6040-(&''/(02305+0-'53--4-527.9.0-.%&().*)()#%(')/930**-,0873-.
@fe3ff33a-dfe4-42ab-b575-95f4b9870495 ch=138 read=115461 start_time=2019-12-13T14:28:51Z barcode=BC01 runid=2c9cf7bc05858273f10e7d7ec552fc0bd742dc3e
CTCCTACGGGGAGGCAGCAGTGGGGAATGTGCTGGAGCGCAAGCCTGATGCAGCCATGCCGCGTGTATGAAGAAGGCCTTCGGTTGTAAAGTACTTTCAGCGAAGGGAGGAAGGGAGTAAAAGTTAATACCTTTGCTCGTGGCGTTACCCGCAAACCAGCTAACTCCGTTATAGGAGCCGCGGTAATACGGAGGTGCAAGCGTTAATCGGAATTACTGGGCGTAAAGCTGCGGTGGTTTGTTAAGTCAGATGTGAAATCCCGGGCTCAACAGGAACGCATCTGATACTGGCGGAGTCTCGTAGAGGGTAGGAATTCCAGGTGTGGTGAAATGCGTAGAGATCTGGAGGAATACCGGTATGGCGAAAGGCAGCCCCCTGGACAGACGACGCTCAGGTGCGAAAGCGTGGGGAGCAAACAGGATTAGATACCCTGGTAGTCACGTAAAGCGATGTCGACTTGGAGGTTGTGCCAGAGGCGTGGCGGGCAACGCGTTAAGTCGACCGCCTGGGAGGAAATTGCGGCCGCAAGGTTAAACTCAAATGAATTGACGGGGGCCCGCACAAGCGGTGGGCATGTGGTTTTAATTCGATGCAACGCCTTGAAGAACCTGTCACGGGATCCTTCAGGAACCGTGAGACAGGTGCTGCATATTGTCGTCAGCTCGTGTTGTGAAGTATTTATTGGGTTAAGTCCCGCAGGCGCAACCCACTTATCTTGTGCCAGCGGTCGGCAGAACTCCCGAGGAGACTGCAGTGATAAACTATGGAGGTGGGGATGACGTCAGAGTCATCCTTGGCCCGACCAGGGCTACCGTGCTACAATGGCACGAGAAAGCGACCTCGCGAGCAAGCGGACCTCTGGGGTCGTCGTAGTAGTCCCGGATTGGAGTCTGCAACTCGACTCCATGAAGTCGGAATGTGTCATTAGTCAGAATGCCACGGTGGATGCGTTCCGGGCGCTTGTACACACCGCCCGTCACACCATGGGAGTGGGTTGCAAAAGAAGTAGTACTTAACCTTCGGGAGGGCTTGCCACTTTGTGATTCATGACTGGGAGTGAAGTCGTAACAAGGTAACCGGAGATAGAGCAGCGAGTTAGCAAAGACACAAACAGCTTTCTGGCACCAGCAGCGTAACTTAC
+
-..-)),'...(-4,-68556177+-2/'5'+&),&(+/110*/50///,**%'%()545,+)+-+*,-07+.--.578:8/5*8,*1-'&)%()*+/*200+)-0'&-0/+-/(%((+370/,8,3,0152:61399/4-/-+/-+.))&&'%%&&%*--620/83,3($#&),'+/557)/+/--+2060*/*-.623524201/1+/,).(%,'(010++'')$$#%&'&$&,-6,.38:-66;+,,.(*,-3.+17-+59776-+.).-,)*$'(11.+()$)%(&'&,&&(./4566+(-/+++-%2)224)(,/..%&.3,31,+14/+&(+*-077:;..6-8679.1*,%&(*+()1)+-/&,/574+(/349562-+(-.220&++1/1&'))'(+7065)+%*.728),,'-,/-1535:+*.*3)+,.))'(&%$%'('),622-(('1*..317(%%+&&''2*976221(,-++4***(*,6-*22,,.0),-&,.*'&&&&%(''+3658250.'+/6291,0-/7951.-./1143299.17-)+*030036:647+&(+%)(2+:;;/88;20.//98+0%&#$#%,+'++.,&$&&#%,*%)(63476*56+0/.//,-./4&*&(',+*-,.%('(*134.,-..989425/)'((%(&/4('2*-''.)3.,,.,(%%%%.-.70416+')6)+,01++0,-521.03.0*.)'+*-)'+($$'-,-/24526),00031/'+,'''%%''+*05-**,.9544*$%&*+593%'&&'))&%%694-2//0),&%&876667:858,&(&$%(+*--/357564551/27705-.*-3-.-,*()%(),.60.,+*,-,,,-1,3.()%(+/37222//21+..14-,)0,,,7'/&&''*'+-%5()+870115521.()*+.*(&&$'+,37('*,+'(++'(+*,-*0828:,07-*,*09-5.3.)*+-222:688990%*)((,+(&(+)2-./1861:*&,+'&&&#+-'--52,,046;891000048/('',.-,-01799881+0,43881*,(*00)'-0*'.)),2-+&+.5-),,')(,'*-+//75-,')+.3:5.2*$%)+.+'$$"#
@d6fee951-f02c-4b87-a78b-90788f1ff9d2 ch=343 read=83592 start_time=2019-12-13T14:28:07Z barcode=BC01 runid=2c9cf7bc05858273f10e7d7ec552fc0bd742dc3e
CCGGGTTACCTTGTTGCAGCTTCACCCCAGTCATGGAATCCTGCAAGTGGTAAAGCGCCCTCCAGAGAGTTAAAGCTACCTCGCTTCTTTTGCAAGCCCCTCCCGTAGTGCTGACGGGCGGTGTGCTTAAAGGCCCAGACAATATTCACCCGTAAGCATTCTGATCCACGATTACTGGCGGTTCCGGCTTCATAGAGTCCGGAGTTACGGAACTCAATCCCGGACTACGACGCCTTTAAGTCGCTTGCTCTCGCGAGAGTCGCTTCTCTTTGTATGCATATTTATAGCACGTGTAGCAGCCCTGGTCATGGGGCCAAAAGCGTGGCTGACGTCATCCCCTTCCCCAGTTTATCACTGGCAGTCTCGCTGAGTTCCAGCCGGACCGCTGGCAAAGGATAAGAGTTGCCAGCACGTTGCGGGACCAGCAACATTTCACAGCACAGGCTGGCAGCCATGCAGCACCTGTCACCACGGTTCCCGAGCGCATTCTCATCTCCTGAGAAACTTCCGTGGTCAAGACCAGGTAAAATTCTTCGCGTTGCATCAAGATTCGACCACAGCCTCCACCGCTTGTGCGGGTAAATCGAATTCATTTGGGCTTTAACGCGGCCATTGCTCTGGGCGAGTCGACAACGCGGTGGCTCCGGAAGCCACGCCTCCGGGGCACAACCTCAAGTCGGCATCGTTTACGGCGTGGACTACCAGATTATCTAATCATTTGCCCTTTCGCACCTGGGCAATCAGTCTTCGTCAGGGGTCGCCTTCGCCACCGGTATTCCTCAGATCTCTACGCGTTCACCGCTGCACCTGGGTCTACCCCCTCTACGAGACTCAAACGCGGTATCAGGTGCAGTTCCCAGGTTGGGCCAGGGATTTCCACATCTGACTTAACAAACCGCCTGCGTACGCGCTACGCCCAAATGTGAATTCCGATTAACCTTGCACCCTCCGTACCGCGGCTGCTGGCGCAGGTTAGCCGGTGCTTCTTCTGCAGGTAAATCAATGGAGCAAAGGTATTAACTGCTCCTTCCTCCCCGCTGAAGTACGCCCACAGCCCGAAGGCCTTCTTCATACGCATGGCGTGGCTGCATCAGGCTTGCGCCCGGTGTGCAATAATGGCCCCTGCTGCCTCCCGTAGGAATTATTATCAGCACCAACAGAAGAGTTAGCACAAAGAGACGCCGACATGCTCTTCCAGGCACCATGATACGTAATA
+
&%%)'.1),,4,),+%+&++-+((,/3/''.3)+)*+020/)*/0+'(+6/32))//276*0+%(+'%)-,/*&%%&&(+*)'*2)6.69:--12+,.1.).6/).)00,&&'*3(36-))')*'$'&))0+:16.#(***0+--5.(04'&.'%'(%)+)%)*033))((0*&'$%%%'&-.-+.,+(+(%%&($'),(4*)'.3&(..+.//7,:-4)()1+.443656--%%'%'(++,&(/((*+,-.&'-,*'+..*-0/2-,/3+''%$#%&(+.5)(((),,,,.(+'($)'*/((%,//**),2222*'*'((-+*)(*..4123.*./*'&',27,)+74-+,3-,*0,+,59954%&((*.5/7+$+-+15472((*%#$,,)008850(&+,6,)("%$$%&),/2'1..-,)+01,.&.5'((''%'%)$(.,*-(&%&(+34..-,/)./+,.)#%)(,+246,&$$$)+)++37.-,)0334/,)(%*,-./6,-,03/-.-/13581454/6+'%1%'**)+---,,-,.&)(-1025582'%%'-.-.7027'')'((&&'+*$%%&)+(/(6+3*.30(*.((,&*%'%&(-02'1%$(++./441,'*,40+,+(+()((''((*/%(+'&(03*//486-%(-/)(&(*%.+/2*)*,--&,/246/77(*&-(+568664(.0&*)'1*00+-6/1,.7,$'((&64,&'#'%$$(*%&&+0,23000.*03*+,)'%&(17377010+/.,-+.-62216**,/+*)*-1/.*22-,.1.01'*'+-.-2(%$%"&-073-1/-0+$3'3122:7/.,&%*)++-+'/&))6481+')'*)208'370/,*%2+)4+&+../((''(,13/2/10:46;23303-5*)%%&$&&).+**&)&(%(,-:/40,4).&)#&$#&$*0,002).,.72-7---8651+(%$$))+80,,.(,,(-/7058//./.02,+)((+0+,/*&%*)-(-(/+/*-%'$"')-))).+/,71.*20*-+&)%'$+-(%((%,'%%(',+.2092176''''%(%%'.-),'23.----8+39424.0-31,&%&$(++./.-0.++275.+011115+87*&*%*(%'$%*,+*+5(),/17768--.*(%*-.*''$()+)%$)--&4,,/723.1213--&'%$&#&$%%%&/%(''(&#%
@2e677d33-6b6e-4f96-9555-d52bc9768b9a ch=129 read=109592 start_time=2019-12-13T14:28:07Z barcode=BC01 runid=2c9cf7bc05858273f10e7d7ec552fc0bd742dc3e
CCGTTTACCTTATTACGGCTGCTACAATCCTCATGACCACCTTCGGCCGCTTTAGCATCCTTGCGGTTAGCTCACGGACTTCGGGTATTGCCAACTCTCATGGTGTGACGGGCGGTGTGTACAAGACCGAACGTATTCACCGCGACATTCTGATTCGCGATTACCCCTGATAACTCCAGCTTCATGTATAGGCGAGTTTCAGCCTACAATCCCGAACTGAGACTGGTTTTAAAGTTTAGCTCCACCTCACGGTATTGCATCTCACCAACCATTTAGCCAGCACGTGTGTAGCCCTACACATAAGGGGCATGATGATTTGACGTCATCCCACCTTCCTCCTGGTTAACCAGGCAGTCTCGCTAGAGTCCTCAACAATAATTGTGAAAAAAAACTAACGACAAAGGAGTTTGCGCTCGTTGCGGGACTGCTTAACATCTCACGACACGGGCGGCGACAGCCATGCACCACCTGTCTGCTTGTCCCCGAGGATTTCCTCGATTAAGAGTAATGCGGGGATGTCAAGTGTAGGTAGGTTCTTCGCGTTGCTTCGAATTAAACCACATGCTCCGCTTTACTTGTGCGGGTCCCCGTCAATTCCTTTGAGTTTTAATCTTGCGACCATGCTCCTGACGGAATGCTTAATGCGTTAGCGGCGGCACGGAGGTGTTGAAACCCCACACCTGGTATTCATCGTTTACGGCGTGGACTACCAGAATTATCTAATCCTGTTGCTCACACGCTTTCGAGCCCCTCAGCGTCAGTTACAGTCAGAGTCGCCTTTGCCTTACTGGTGTTCTTCTAATCTACGCATTTCACCCGCTACACTAGAATTCCCTCTCCTCTCCTGCCTCCTAGATAACCAGTTTGGAATGCAGCACCCAAGTTGAGCGGTATTTCGCATCCCTTAATCATCCGCCTACGCTCCCTTTACGCCCAGTAAAATCCGGATAACGCTCGCCACCTACGTATTACCGCGGCTGCTGGCGTAGTTAGCCGTGGCTTCCTCCTTGGGTACCGTCATTATCTTCCCAGAGACAGAGCTTTACGATCCAAAACCTTCATCACTCGCGCGGCGTTGCTGCATCAGGAGGTTTCCCCATTGTGCAATATTCCCCTGCTGCCTCCGTAGGAG
+
1.++6((/,4,(260+.(&,&(*%&('(+&$''')(('$'%(*)/-0-)).0)*%+)-00,5/1-.2/-.5653569323626912.8//9<//,,+-.,/.,*02443)661&23..)+*,662452&&)*)-/1<757<5892778;823.;,,*/..5-&'.+*&)().51210-))&*&)'%'&()*-/..//;5/-/131/447410&)01.,,-/12782198(41(,38,&)-.0.,/72.+-+52//-&,0132/+1//'1:249+'.-/++,(+-6/3/-//26,*%)((((1*-.2.*0/..0039<9.////1.0-63+.66:986320'70-+'+*'(++/78723''*,*00210*)+'().-(*+-..,.671./-+-.00,,+,47&2.&)/7**-034432820%.310,((.)5-.0/020*/0023613766575/63%04250.(.1-33264-)&))6...+,'))+('063420133341-)*+,3'(*,')4-567::8-+1*)(,**(044,+6+,12-7-)+050&(+0*2;39822142102+&(/-1.1/2/0/5+31/.48.),2/:8;9.52,+-,3;<+253.5.)))),9'+'-(*('*21.),,,%**),4.34800,**+0--5)$'+1-5--,740*3,,41+&*+/64)-023;779864;8*/*3/016:866-3+-'6)1.11054:346.//0%)*/%'%($(.1+-..00:+/,8111125+2/7011366'&&''),67,2+%'&'++./0.+&-3.271&'*&&))/.536<80-53(&',-//43,+&1)6-8'(,///./0620/0,+0++,2576;6;397<97:79777+00,/1--4,5/&%&,*/'(*552).//25((*/*-.998327;:7999/66*-4+&.-+0(((,.86-032638::;:0/352674242,-*,*.7046,/,6233718,.**)508../4/52789;7'*-+-+&*-),03/331:3238712/+++,,-,+)',/194-,-.,5',15./83855773542'.+)(+**21/300///6%,-',,091-6;2++7*,''*-*-.+185./04344:379/2101,(
@d51535da-fe96-4e65-a252-dfb2aec30189 ch=404 read=101537 start_time=2019-12-13T14:27:57Z barcode=BC01 runid=2c9cf7bc05858273f10e7d7ec552fc0bd742dc3e
CCGGTTACCTTGTTACGACTTCACCCCAATCATCAATCCATGGAGCAGCTCCTTCCTTGCGGTTGGAGCCTGGCTTCGGGTGTTATCAACTCTCGTTGGTGACGGGCGGTGTACAAGGCCGAGAACGTATTCCGCGACATGCTGATTCCTTGATTACTAGCGATTCCAACTTCATGTAGTCGAGTTGCAGACTACAATCGAACTGAGAATGGTTTTAGCGGGTTTGCTTCACCTCCGGCTTCGCTTCCTCTGCACCATCCGTGTAGCACGTGTGTAGCCCAGGTCATAGGGGCATGATGATTTGACGTCATCGCTTCCTCAGCTTGTCCTGCTTGGTCTCGCTGAGTCCCCAACTTAATGATGGTAACTAACGATAGGGTTGCGTTGCGGGACTTAACCCAACATCTGACACGAGCTGACGACAGCCATTACCACCTGTATCTCCTTATAGCTATCTCTCTCCATCTCTGGAGCCTTTATGAGTATGTCAAGACCTGGTAGGTTCTTCGCGTTGCTTCGAATTAAACCACATGCTCCACCGCTTGCGGGCCCCGTCAATTCATTTGAGTTTTAACCTTGCGGCCATTCACAGGCGGTCGACTTAACGTTAGCTCCGGAAGCCACGCTCCAAAGGGGCACAACCTCAAGTCGACATCGTTTACGGCGTGGACTACCAGGGTATCTAATCCTGTTTGCTCCCCAACAGCACCTGAGCGTCAGTCTTCGTCAGGGGTTACGCCTTCGCCACCGGTATTCCTCAGATCTCTACGCATTCACCGCTACACACGAATTCTACCCCCCCCTCTACGAGACTCAAGCTTGCCAGTATCAGATGCAGTTCCCAGGTTAGGCCGGGGATTTCACATCTGACTTAACAAACCGCCTGCGTGCGCTTTACGCCCAGTAATTCCGATTAACACCCTCCGTATTACCGCGGCTGCGCAGGTTAGCCGGTGCTTCTTCTGCGGGTAACGTCAATGAGCAAGGTATTAAGCACTGCTCCCGCTGAAAGTGCTTTACAGCCAGGCCTTCTTCATACACGCTGGCATGGCTGCATCAGGCTTGCGCCCATTGTGCAATATTCCCCCACTGCTGCACTCCGTAGGAG
+
0.-0/6.2868..2(*+'.173/3*)(-//455-/0,*5+.+*+$+1011286:53)5//.454*+'(+%#&))//2*11,-,6120/*,,-+0/30&(%(()+27777543,3(5,63.,,-6:6/42690''+..24546:63481$&%),372/0...0/9,7+.+.072,33556:;7733400/789:99:;99448553/(-226.889(&'%)-*&*1&),4/312++#'&(,:200.,02),2333494.1('&%%'()*.*.()$"$%-7-),6110.2*/84+*+*+1,-/<00/4/,/2,+%'*40003((+.4-++%$%##$-(./00132('*-275*-+/0.0/-/26497633,.7,,,,,),.,+))))8,.3983-2-1+/.),,/0/,&&'(''%%'./104-/))'20/4))58256234330//'-'),/144421/..226:7992744:++,-095.0/&()+1137221246425.'+4184*&'').2,*+3.2'(-4-5;6991//255546&/++,+*..-5.6;8-*45-70;758;9/1-8:<-8;565812.113%1&%#%%)23085565325364/.+*()(4)+*','(*)+(+(,(61)-3:-.)/085103+5.431%224554</,+1/-.67;743242+180.1563/0/183201)*,-/,(&'$'&%'+.903178776461/2/.066-058-+&%+-196:97:.*/'&&/+.:995733655566987808;-,9:/3/.-*-&&&''1+-.+055281/033213,-0438:.-'(**)19,'/(*-224707769;05.)+-*.&-10*099)*8::701231/,,,,206399742(''#$$()2.-+..--4-97,+./285:56--.+-((%*0*-38/5109357/.*1+()&%''***3.-/9(60..;0:9;898610**,5957141/.+&#+1'4,//2/('(%&'%%')+,,76616.--%-,-,&())/-*(.-60;69<931/*&(&(',-02002/++,,,;.7:65:34+.*(%'''++,0,-.3:,67;/+.-*(''($()491466(*%
@da070c14-28af-43ab-b047-731d577c0305 ch=398 read=88244 start_time=2019-12-13T14:27:55Z barcode=BC01 runid=2c9cf7bc05858273f10e7d7ec552fc0bd742dc3e
CTCCTACAGGAGGGCAGCAGTGGGAAGATAATATTGCACAATGGGCGCAAGCCTGATGCAGCCATGCCGCGTGTATGAAGAAGGCCTTCGGGTTATGAATTTCAGCGGGGAGGAAGGGTAAAGTTAATACCTTTGCTCATTGACGTTACCCGCAGAAGAAACACCAGCTAACTCGTGCCAGCAGCCGCGGTAATACCGGAGGTGCAAGCGTTAATCGATTACTGGGCGTAAAAGCGCACGCAGAGCAGTTTGTTAAATTGGATGTAGAAATCCCCAGGCTCAACCTGGGAACTGCATCTGATACTGGCAAGCAGGTCTCGTAGAGGGGGGGTAGAATTCCAGGTGTAGCGGTGAAATGCGTAGAGATCTGGAGAGAGGAATACCGTGGCAGCCCCTGGACGAAGACTTGACGCTCAGGTGCGAAAGCGTGTAAACAAGTTAGATACCTGGTAGTCCCGCCGTAAACGATATCGGCAGAGGATTTGTGCCCTTGAGGGGCGTGGCTTCCGGAGCTAACGCGTTAAGTCGACCGCCTGGGAATACAGCCGCAAGGTTAAAACTCAAATGAATTGGCAGGGGCCCGCACAAGCGGTGGAGCATGTGGTTTAATTCGATGCAACGCGAAGAACCTTACCTGAATGTGACATCCACAGAACTTTCCAGGAAGTAGTTGGTGCCTTCGGGAACTGTGAGACAAGGTGCTGCATGGCTGTCGTCAGCTCGTATTTGTGAAATGTTGGGTTAAGTCCCGCAACAGGCACCAGCCCATATCCTTTGTTGCCTTGGTCCGGCCGGGAACTCAAAGGGGCTGCCAGTGATAAACTGGAAGGTGGGGATGACGTCAAGTCATCATGGCCCTTACGACCAGGGCTACACGTGCTACAATGGCGCATACAGAGAAGCGACCTCGCGAGAGCAAGCGGACCTCATAAAGTGCGTCGTAGTCGGATTGGAGTCTGCAACTCGACTCCATGAAGTCGGAATCATAGTAATCGTGGATCAGAATGCCACGGTGAATGCACGTTCCCGGGCCTTGTACACACCGCCCGTCGCACCATGGGAGTGGGTTGCAAAGAAGTAGGTAACAACCTTCAGGAGGGCGCTTACGCTGTGATTCATGACTGGGGTGAAGTCATGCAAGGTAACCGG
+
(.12025*2.',.&**--/,1,31)/,/-/3.-.30--02:739622-0/,04,+)0.20.05133895858766666/,.*.-/0878&64+3)''%%$%)+&)))(/+)0)0(0/+-.:4009/5/*.+-3-+666.3723460;0.:/.+-(--$*)&&)-5,1/-./.+73542663-,,8,.6/6.5..,0,(''&&():958:72:19-+)%,('(&),(),1297*+3151423'($'(.*23*$0)2/*2+,%5433,%.*(*285+'04325)50844:55468000102//12209,+02%+'.&))-,),-+*/+,/43/221/51/5--39/.,,,/075+/.,)116661../167:91-*(',,*7/152-$$((&/50-+*,376,.+('(+,+-33489*3/1/40162.-,-*&+-1/901/4/.35659++4110-91**.6457;;72-4++*-,,))'),(-4.((&*-*+/-&,0)((,,-1($%'&***&,660.-.-0:24054247;37850+)''&(1)124/229*70656470-/,691.(&*'/+4*.040-3)()+.+,)+,7457.+*)**)+-4:838581./10872503028*+4907//3601011550459::7-+,).1,35+2++,'('&)%.'3)1,77;878-6201/294&%+,/)&2*./5854454;52144358144430,$-8)*/14:511-7*787978467.''**(0./0/,.&)%512%*'*)((6,'4*&(&('1,:403,1/(.3,(++.54*,,*+*,.29123//11<;993)*(+*-%-*-*478:6:9673698:7&**-,3)%%&(*/0;29775/++%')-.17578:89;:8866-+'%)%*)'(/+27421.-.--*.1:*.053/:88004<844899::486505(0)2-1))++33605.(()'&/03522,1-,,5'2,833%(*-019222:8;:956+-8788-*+(7666:8)'%'&/1201,1*+-1-**,,,//3:44;5//6-/.4;.4221,/,*235;77590(++)))((&*'(*5268;8'0/*-1,1./6+''#%-),056:665411256+'((,+**.&,&'*/*4/1,0-'2
@81915fcc-19ff-41d2-b89c-59149c6c2c8e ch=137 read=118333 start_time=2019-12-13T14:27:55Z barcode=BC01 runid=2c9cf7bc05858273f10e7d7ec552fc0bd742dc3e
CCGGTTACCTTGTTACGACTTCACCCCAAATATTAATCCACAGACAGCTCCTTCCTTTGCGGTTAGGCCTGCGGCTTCGGGTGTTATCAACTCTCGTGGTGTGACGGGCGGTGTGTACGAGCCCGAACGTATTCACGCGACATGCTGATTCGCGATTACTAGCGATTCCAACTTCATGTAGTCGAGTTGCAGACTACAATCGAACTGAGAATGGTTTTATGGGTTTTGCTTCACCTCGCGGCTCGCTTCCTCTGCACCATCCATTTGTAGCACGTGTGTAGCCCAGGTCATAAGGGGCATGATGATGATTTGACGTCATCCCGCCTTCCTCCAGCTTGTCACTGGCAGTCTCGCTAGAGTCCCCAACCAATGATGGTAACTAACGATGGGAGTTTGCGCTCGTTGCGGGACTTAACCAACATCTCCTGACACGAGCTGACGACAACCATGCACCATATTATCTCCTTATGGCTATCTCTCCATCTCTGGAGCCTTTATGAGTATGTCAAGACCTGGTAAGGTTCTTCGCGTTGCTTCGAATTAAACCACATGCTCCACCGCTTGTGCGGGCCCCGTCCTTTGAGTTCATTCTTGCGAACGTACTACTCAGGCGGAGTACTTATTGCGTTAACTGCAGCACTGAACTGACATCCAACGCCCAGTACTTTCGTCGTTTACGGCGTGGACTACTAAATTATCTAATCTATTTACTCCCCACGCTTTCGGGACTGAGCGTCAGTTGCAGGCCAGATCGTCGCCTTCGCCACTGGTGTTCCTCCATATCTACGCATTTCACCGCTACATGGAATTCCGATCCTCTCCTGCACTCTAGCTGCCCTTACCTGCTGGTTTCTATGGCTTACTGAAGTTAAGCTTCAGGCTTTCACCACAGACCCTTGCTGCATATAACCACTCTTTACGCCCAATAATTCCGGATAACGCTTGCCACCTACGTATTACTGGCTGCTGGCGTAGTTAGCCGTGGCACCTCTAATAAAGTACCGTCACTCGGCTGCATTTCCTGTAGCCGCCGTTCTTCCTTTATAACGAAGTTTACAATCCGAAACCTTCTTCCTCCCGCGCGGCGTTGCTCGGTCAGGGTTTCCCCATTTGCCGAAAATTCCCTACTGCTGCCTCCCGTAGGG
+
523.4//990:/-5-./17983,0,*&())-)*,//390,+)*,,-,./318896)55--05.9--43-&**),*..1)3-++3-//8/8-,,+-0553.+(+.2/7:215//11.&+**.84**1687:6672-/)-),+1520+'%*5.*,+,/7-+/)-/44;29-0(*2047987766686/7/./6201&##%,())*21.-..5;99/::;*4537/4:9+&&(+&(12265,.**(/&')),.*/6321374597045-&()+.,221586..-.1.&04440004+6;679:100**,,-3:7-,.4698,;9-)9:;;26-1&&(-321197781921298897795//0+488,*0),,2/+)+,-.58723930*,*61+,/.('-.455-6-,-13+,),*5*7(+(655412%&*2325*+0-%-$+*,-386<7843134))&.(*,65744523094242...-2:8:87568.,,/.-2.+.0+,-/7.,(.0.-)&&++*/(2,9;76:1+),,7.1295)+1/2/<:;;0,.124455021-+3++))*(-*075+',*+*362/559445<75945.+744636.+--0,.563(+',))1*,82.130:290771/./.2535-+0-/3128*6,.((&$&*)),/68/.2226<7-.+()--18155.*+/''&()+776;58--21)%+*863+.0/-4:/,*3*+*%'(-358:7808-..--/7,*-./172.05.50.05*0247779/7-+.+*-/.6311,,),5+,.2+&$&%'-,30*,)2+/(+-0700.0300,$'(..,.//.4/)')%(+)&&),.1;/1**..'')2.03200,1/7--//72-3:98;1./6012,+89;02,)(%%&&*++,017-//.4:2050..,.7039::3/2257625&+..,9:014')-,+(+)$%%/1/24420.,'(*55,'(+(/04/*$$$&&',,./91.2)59787/256330*%/,-6950./)*+/4.58479,0+-)(..,+01.,0/.2;:,02:76)(43)432402:37036+(-+,)2,/-9...10<8:)79,01/-)'&(-21046.-.0,+*30((-.0--.),+'+5+*8..+0
@a48b0395-898f-47db-a58a-da743b83da6f ch=218 read=133981 start_time=2019-12-13T14:27:45Z barcode=BC01 runid=2c9cf7bc05858273f10e7d7ec552fc0bd742dc3e
CCGGTTACCCAGCGGTACGACTTCACCCCAGTCGCAGATCACAAAGTGGTAAGCGCCCTCCCGAAGGTTAAGCTGCTTCTTTTGCAACCCACTCCCATGGTGTGACGGGCGAGGGTGTGTACAAGGCCAGGAACCGTATTCACCGTGGCATTCTGATCCACGATTACTAGCGATTCCGACTTCATGGAGTCGAGTTGCGAAGACTCAATCCGGACTACGACGCGCACATAGGGGTCCGCTTGCTCCTCGCGAGAGTCGCTTCTCTTTGTAATAGCATTTGTAGCACGTGTAGCCCTGGTCGTGGGCCATGATGACTTGACGTCATCCCACGCCTTCCTCCAGTTTATCATAGCAGTCTCCTTTGGCCGGACCGCTTCTGGCAACAAAGGATAAGGGTTGCGCTCGTTGCGGGACTTAACCCAACATTTCACAACACGAGCTGACGACAGCCATGCAGCACCTGTCTCACGGTTCTGAAGGCACATTCTCATCTCTGAAAACTTCCGTGGATGTCAAGACCAGGTAGGTTCTTCGCGTTGCATCAGATTAAACCACATGCTCCACCGCTTGTGCAGGGCCCCGTCAATTCATTTTGAGTTTTAACCTTGCGGCCGTACTCCCCAGGCAGTCGACTTAACGCGTTAGCTCAGGAAGCCACGCCTCGAGGCGCAACCTCCAAGTCGACATCGTTTGCGGCGTGGACTACCAGGGTATCTAATCCTGTTTGCTCCCCACGCTTTCGCACCCACAGGCGTCAGTCTTCGTCAGGCCCGCCTTCGCCACCGGTATTCCTCAGATCTCTACGCATTTCACCGCTACACCTGAAATTCTACCCCTCTACGAGACTCAAACGCCCGGTATCGAGATGCAGTTCCCAGGTTGGGCCGGGGATTTCACATCTGACTTAACAGGCCGCCGTGCGCTTTACGCTAATTCCGATTTAACGCTTGCACCCTCCATTATTACCGCGGCTGCTGGCTGGAAGGTTAGCCGGTCAGCCTTCTGCGGGTAACGTCAATGAGCAAAGGTATTAACTTCTCCCTTCACTCCCCGCTGAAAGTGCTTTTACAACCCGAAGGCCTTCATACGCGGCATGGCTGCATCAGGCTTGCGCCCATTGTGCAATGTTATTCCCCCCTGCTGCCTCCGTAGGG
+
3--/,6,,-)&'((('&)*)23640548.)+/0.4***)*+,58//0/3.&%%()79406&').315052+%&&$'(.)/763,/.&32)(-,81.'))204./277984.+-3)**,(-./08--/,&6921.%$()*53/0;73:221927*,-89-,,+.21/14,.-,',+,*1289:96774,++,('31:10+'&&'+./+:03'2+452//0142601...,'))351+3$(,++,,1(*0../+,'--1055;070345+)()(**-*06-..-..$+/1,''(+7.+1460/,%*32:81/,%%''*)*)34477*:9,#,$*)*214-//-*++.(.-2+*++&00/24(((%%%0*08-')(((*'&)1.*'-/6+6.98/,-4223575555*+,)*096320323-:/,)3/.6-+()*%+%(*.2122/2507649943(*%/013146-6(+,/4769,',),&*)%-/15124486654.-5840274;479<8844154227:/1'%%')/0,(--,115333893(&.,/1:06804.1,*),''.5.2,6,-,,$)/)+.//+.44;8<973;:4)%(076*2,3.3.,.053:-4440656.33:9'89878506/5,+((-1.&,-/%()'*(-22466:80%'+,(%-.13:-6/,/345534,0560;,&'&0,,,5;645359/88544450/831864494*,*5:5,.2.1.;;0.3.21%$'**27556/0214;5653&('$&(',1.8478:.3728225<7746*+0445330100'/613.52),2*40383.04+/.0.&38//10/&--,12578,*-+)3-(%%,)*++)*,107588<37+-218/*(.50'(&,#8-().00/3-,*'&'./0&''(*%(*')373+)))(+,/0265:67/+12+.2.%'4-0022:70..&0)*:0051//-5/+-/1/3.+240116/1-,..,3-*'%&#%*(()..8869;9786/6//,.169)1,.,/..('+-&'*6,794%''5;8*(+*,+*(()(('%'''(,+/.*')--/398<8'&&(&)-6123293,+,+-1%1.-+.&))+0*+.2.0395:4..4-/93.6:3++./6767077+-/8,(
@ed7e1c72-5876-4b46-bf16-e7ad26ba8d72 ch=159 read=141224 start_time=2019-12-13T14:27:44Z barcode=BC01 runid=2c9cf7bc05858273f10e7d7ec552fc0bd742dc3e
CTCTGCAGGGAGGCAGCAGTGGGAATGTGCACAATGGGGAAACCCTGATGCAGCAACGCCGCGTGAGAATGATGAAGGTTTTCGGATCGTAAAGCTCTTTGGGGAAGATGTGACGGTACTGCCCAAGGAGGAAGCCACGGCTAACTACGTGCCAGCAACCGCGGTGATACGTAGGTGGCGAGAGCGTTATCGGATTTACTGGGCGTAAAGGGGAGCGTAGGCGGATGATTAAGTGGGATGTGAAATGCCGGGCTCAACTTGGGTGCTGCATTCCAAAGCTGGTTATCTAGAGTGCAGGAGAGGAGAGTGGAATTCCTAGTGTGGCAGAGGTGAAATGCGTAGAGATTAGGAAGAACACACCAGTGGCGAGCGACTCTGGACTATGGCTTGACGCTGAAGGCTCGAAAGCGTGGGAGCAAACAGGGGATTAGATACCCTGGTAGTCCACGCCGTAAACGATGAATACTAGGTGTGGGGTTTCAACACCTCCGTGCCGCCGCGCTAACGCATTAAGTATTCCGCCTGGGAGTACGGTCGCAAGATTAACTCAAAGGAATTGACGGGGACCCGCACCAAGTAGCCCGGGCATGTGGTTTAATTCGAAGCAACGCGAAGGAGACCTTACCTACACTTGACATCCTTGCATTACTCTTAATCAGGAAATCCCTTCGGGGACAAGGTGACAGGTGGTGCATGGTTGTCGTCAGCTCGCGTCGTGAGATATTTAGGTTAAGTCCCGCAACGAAGCGCAACCCTTGTCGTTAGTTACTACCATTAAGTTGAGACTCTAGCGAGACTGCCTGGGTTAACCAGGAGGAAGGTGGGGATGACGTCGATAATCATGCCCCTTATGTGTAGGGCTACACACGTGCTACGTAACGGTACAGAGATGCAATACCGTGAGGTGGAGCCAAACCAAAACCAGTCTCAGTTCGGATTGTAGGCAGAAACTCGCCCTACATGAAGCTGGAGTTACTAGTAATCGCGAATCTTCAGAATGTCGCGGTGAATACGTTCCCGGGTCTTGTACACACTGCCCGTCACACCACGAGTTGGCAATACCCGAAGTCCGTAGGCTAACCGCAAGGGCAGCGGCCGAGGTAGGGTCAGCGGTGGGGTGGAGAAGTCGTAACAAGGTAACCGG
+
,-13&2%/10'*0.05755951/(('&+**.23;98:;.'*,(64.-.2226245:657987750)&&%'')+(13*.15/+41:79947.73'((''20/74+.1,-.)./.2.,,*+&#*/-./.,(+'(+).500/1/015110228797/+.1&77/3,3+)*,,:570/.,080/)'&(*/50/.3)0%,/+*,.+.22*-+,*(16*%++8877543;35606160346;;21,-&./))&.:09894/*)),./626345987746+53,%6783864--*+)&+/61$/***%,+())+,25.2,5,5,,.420)0-,+'')--1:6001744/-++/.,36,4365-,,)/8041140.--247,,++,800/+-'%'&)+,645623*2.3,,&'(+)),;8;:+,..9.5'5/-*+-3,,),,,54..652//32/135;7:;:4..--+,630684675877;84*<74334,.3041243667:</0*+*0.213/8/3.00/1704159543/&&((-.30/25/1*',(*.-.169.(),+/05,5-)79,9;+&&%'%,')()*/*+*/+--31/01/54,;6;9.-.,-2*602+$&(&'%1.--,(*/)**++101.//*'$$$&&%1((*0.0)0(()#(((+*)03*294(8;-37/.-0,.16.020,*(-,::08260003897686-,,,-:5:74556/16+$4:5;651/75)%-*3,&&'&'(,+,+4+,/./72.9/,...-546;151.')).('-,0332%'''*-13511/-+47496642354-.3-3-1+--3.2/,)&%*,21/.+*-)+(-53.+7/0071238575531/.),-.074/-'%'**(4223.-,,,99:0<0/0;992//2*.-%'0906)%(,450/4344346-30;455-5-,,+/)'#&+3.,07340))-./41/+**,40**8/.-,,/40500.64453)('-+..5/..1+1+3/..;78:3300($*00.+)+&%()*+,/235<404322126.0+,,)--,*.2,*12+)+./445*.$)+1/3:8:6*6+-,)*+//0.//-)*)*+506--+./-(6,::.*2()%('*00()&&&+,...)-065:
@7a7c6834-299c-415e-ac3f-342248ea4d17 ch=209 read=101563 start_time=2019-12-13T14:27:01Z barcode=BC01 runid=2c9cf7bc05858273f10e7d7ec552fc0bd742dc3e
CTCAGGAGGCGGTAGTGAGGAATATTTTGAAAATGGGAAACCCTGATGCAGCAACGCCGCGTGAGTGATGAGGTTCCGGATCGTAAAGCTCTGTCTTTAGGGGAAGATAATGGCCCAATTTTAAGGAGGAAATACGGCTAACTACGTGCCAGCTTGTATGATATGCGTAGGTGTCGAGAGCGTTATCGGATTTACTATGCAAGGGAAGCGTAGGCGGATGATTAAAGTGGGATGTAAATGCAGGCTCAACTTGGAACTGCATTTCCAAACTGGTTATCTAGAGTGCAGGAGAGGAGAATTCGATTCCTAGTGTAGCGGTGAAATGCATGAGGAATGGAAGAACACCAGTGGCGAAACGACTCTCTGGACCTGTAACTGACGCTGAGGCTCGAAAGCGTAGGAACAAACAAGGATTAAATGCCTGGTAGTCCGCGTAAACGATGAATACTAGGTGTGGGGTTTCCAACACCTCCGTGCCGCCGCTAACGCATTAAAGTATTCACCGCAAAATTACGGTCGCAAGATTAAAACTCAAAGATTGGGCGGGATTTTTTTATTAGCAGGCATGTGAACTAATTCGAAACGCGAAGAACCTTACCGCCAGCATCCTTGCATTACTTAATCGAGGAAATCCTTCGGGGACAAGGTGACAGAGTGGTGCGGTTGTCGTCAGCTCGTGTCGTGAGATGTTAGGTTAAGTCCCGCAACAGGCGCAACCCATATCGTTAGTTACTACCGATAAGTTAGGACTCTGGCGAGACTATGGGTTAACCAGGAGGAAGGTGGGATGACGTCAAATCATCATGCCCCACTTATGTGGCCGGAACACGTGCTTCTAATGGCTAGGTACAGAGATGCAATACCGTGAGTGGAGGCCAAACTTTAAAACCAGTATAGTTGGATTATGAAGGCTGAAACTCGCCTACATGAAGCTGGAGTTAGTAATCGCGAATCAGAATATTTGCGGTGAATACGTTCCCAGGTCTTATACACCGCCCGTCACACCATGAGAGTTGCTTATTGCCAGAAGTCGTGGGCTAGCCGCAAGGAGCAGCGCATCCGAAGGTAGGGTCAGCGATTGGGGTGATCGTAACAAGTAACCGGAAGATAGAGCGACAGGCAGTGGGATTGCTTACAAAGAAGACGCGACAACTTTCTTGCTGCTTAATACGTAGCG
+
&'-$(*'+)*(0-%)(&&((+/,..-+'$*0641-+''+)*;'*+9988505423&(*'(**&'(()./,+**04*'8+9981/38,+,-./.-*/62%*1,-)**-+1()*%.*(''*&&$*+))+-(,0*'&'*'*+4345374620++(,./,+*'%$,,)&0.0+,**&$%&')&)002:2/3-6-08/*++%&%%'''--'&&%'.-.248<::9/7.80+,:8<9761-23/+,-(-3.44'%&'%)+$#%(&*').+,0/4+.3/316222(')()*,/380-'(+'(%'%+&'&*+7.(*-.4/(),/*/-,/64000+/(&*&,++))-+*/31-21)+0*.*'('%*&&1420*,18/0()*.0/.--.7130-%+('(+(*.)&&0/(2,(',())&&'),'2**)+'%-)#(077782*'+*..<6.+**),1/0164450.,).0.&)')(*&/*/2477+-*0-*/5+.011/-../402)(*.1--)./*,+51+..+.+7..))*,'*0-2851+-,06,)&)'*)+*.00(%###%&$'-'%')%)(*,3//)$&&'+//51&'.+*'2,-5*+1.&($$'%$&$%$&&-.0,4---00*(%$-'..'')$)+(,08206*/4)++41+8.006-(&)*.4--*(+,:...778/.//057578683+)-6769'13572,)-21'&(.(/(+(%#1.0230&+&,/.:/.-17,+''*)*12+().)'*,'-**'%')((/,20&(&./-3-5+3*10-3-16/51287+///++14374-1056/6%*31+*+.-.*)('&$#(&%'%%'%(%(),%%+1/'%%'$),,,02.,+*.-21420241-(&*(/2+**().7978;+8/-''&($($$%(+.-4.2415,&'&%(()/8+,29-///3403*-*))663,),-+&)/+,,)*,,-++)''+,),1*)2&),+-<:::5513*+%)-./-2&(%()/5-+.++-101..,&&()(',2-('(')+&$/*''()'()),'*+)'&$-*%''&)'((((**'''&('',,*+)+*,)*+4365*7*),/(&'(&)3+.)()+(*+).2/7350132*+--,+,-26-'&+)/0(1-&$$#&'()*%)*(*'$&%'*+/+/60+,)&&-&%*(-/../0)&%&#
@66a5310c-39cc-4f56-adc1-c82a7bf67f81 ch=421 read=198959 start_time=2019-12-13T14:26:58Z barcode=BC01 runid=2c9cf7bc05858273f10e7d7ec552fc0bd742dc3e
CTCCTACGGGAGGCAGCAGTAGAATTTTTTTCGGCAATGGGGAAACTGACCGAGCAACGCCGCTATTGAAGAAGGTTTTCAGTTGTAAACTTCTGTGCATAAAGGAAGAACAGCGGCGGCTACAGGAAATGGTAGCCGAGTGACAGTACTTTATTAAGCCACGGCTAACTACGTGCCAGCAGCCGCGGTAACCATGGCAAGCGTTATCCGGAATTATTGGGCGTAAAGAGGGGCAGGCGGCAGCGAAAGGGTCTGGTGAAAGCCTGAAGCAACTTCAGTAAGCCGCCGTAGGCAGCTAGAGTGCAGGAGAGGATCGTGGAATTCCATGTGTAGCGGTGAAATGCGTAGATATATGGAGGAACACCAGTGGCGAGGCGACGATCTGGCCTGCAACTGACGCTCAGTCCCGAAAGCGTAGAGGGCAAATAGGATTAGATACCTAGTAGTCCACGCGCCGTAAACGATGAGTACTAAGTGTTGGATGTCAAAGTTCCAGTGCTGCAGTTAACGCAGTACTCCGCCTGAGTAGTACGTTCGCAAGAATGAAATTCAAAGGAATTGACGGGGGGGGCCCGCACAAGCGGTGGAGCATGGTTTAATTCGAAGCAACGCAGAACCTTACCAGGTCTTGACATACTCATAAAGGCTCCAGAGATGGAGAGATGGCTATATGAGATACAGGTGGTGCATGGTTGTCGTCAGCTCGTGTCGTATTGAGATGTTGGGTTAAGTCCCGCAACGAGCGCAACCCTTATCGTTAGTTACCATGTTAAGTTGGGGACTCTATGGCAGAGACTGCCAGTGACAAGCTGGAGGAGAGGCGGGGATGACGTTAAATCATCATGCCCCTTATGACCTGGGCTACACACGTGCTACAATGGATGGTGCAGGGAAGCAGAAGCCCGCCAGGGGTAAACAAAGAGCCCGCAAAACCATTCTCAGTTCGGATTATGTTTAACTCGACTACATGAAGTTGGAATCATAGTAATCGCGAATCAGCATGTCGCAGTGAATGCGTTCTCGGGCCTTGTACACCGCCCGTCACACCACGAGTTATTAACACCCGAAACCGGTGGCCTAACCGCAAGGAAGGAGCTGTCTAAGGTGGGATTGATGATTGGGTGAAGTCGTAACAAGTAACCGG
+
./8//47(8.,192/3-%,-.&'''389;.-84;64/4,+(&')*-///1917045:658911)%+%&'*&+1,1/7)+7-0/4,*397//8--,-)+-.320*-',*.530-,,0,3//044-*%+)+128,',6,''(*+01%)-+-/67-+202)-424.0.(**))./0354.++,,-7845.',+,'(&&',-.635227)0-&*/&%(($((15764,8/+**+.1.,3(2,0:633/&('&/3.//87127486139.-*)%&',()&(&//39&67(++(*&&--,.//0**-//11//))&,6029587,4+5,4853.-+%$''/6231:1./<:94155440452150193128*--.2*)('&)*(43133..()*-3675222247737(*,9((+-3.**0.&0%,'(+.;<5-070051/3764;///54570.(*).')-%-'+60.-.+)/0/014526,9,9,996768:6//00-,.611..../33322,(&$'&--.3*/613'),*&++.57<613/-'+,7679:5;768.'(),0465768;680-(*1.**..4301/4-0-*))(+,17;:-96;7115032/525%('+*%$#&*+)+50-6,+,12.,+--,+/:7+7///'*,,+/20,+**)21&-+++.22323777:04644:88888.42,*'*)53.-./16:976..%(*-/235528/762926./74)),127*),,06/./7,-.,176.<.*/*$('')%)-//137.8:+2464,(&%&'&&'*14897;667689740112-(.)&&&+/+*26.4224/+0-0:/,/398792/3/,-...-,/7.4/./22/-,'+-/388799;99;8:7.01131()(*(+''+)&(+(%'%&(-./*-2+-(1,&)$(00()*02-1087;101*).6:20,/**,*')%)*-128,*,%&&)--1.-0000:44'.)--.6552562710-010868722'+*++4-(%(2:5273686656111/+-.*112011././2,--.1,5++/.0../8+'(-)*53:/6-5&+6:70-/-+.-.0,(()+86763/0.017;9/7.,+./,4-.)&''(.//7245550+**,66:+8
@7b0c3f85-c7f4-4be7-bfe2-e1dfd3aeae49 ch=266 read=93157 start_time=2019-12-13T14:26:58Z barcode=BC01 runid=2c9cf7bc05858273f10e7d7ec552fc0bd742dc3e
CTCTACGGGAGGCAGCAATTAGGGAGATATATTGCACAATGAGCTTAACCTGGTATGCCGCGTGTATGAAGAAGCCTTCGGGTTATGGAAATACTTTCAGCGGGGAAGGTAAAGTTAATACGCTTGCTCATTGACGTTACCCGCAGAAAAGCACCGGCTAACTCCGTGCCAGCAGCCGCGGTAATACGGAGGTGCAAGCGTTAATCAGATTACGGGCGTAAAGCGCACGCAGGCAGTTTTGTTAAGTCAGATGTGAAATCCCCGGGCTCAACCTGGGAGCTGCATCTGATACTGGCAACGAGTCTCGTAGGGGGTAGAATTCAGGTGTGGCGGTGAAATGCGTAGAGTCTGGAGGAATACCGGTGGCGAAGGCGGCCCCTGGACGAAGACTGACGCTCCGGGTGAAAGCGTGGGGGGGCAAACGGGATTGGAATACCCCTGGTAGTCCACGCCGTAAACGATGTCGACTTGGAGGTTGTGCCCGCCCAGGGGCGTGGCACCGGAGCTAACGCGTTAAGTCGACCGCCTGGGGAGTACGGCCGCAAGGTTAAACTCAAAGCAAGATTGACGGGGGCGCAAGCGGTGGAGCATGTGGTTTAATTCAGAAATTGCAACGCGAAGAACCTTACCTGGTCTTGACATCCACGGAAGTTTTTCAGAGATGAGAATGTGCCTTCGGGGTAGACAGGTGCTGCATGGCTGTCGTCAGCTCGTGTTGTGAGATGTTGGGTTAAAGTCCCGCAGCAGGCGCAACCCTTATCCTTTGTTGCCAGCGGTCCGGCCGGGAACTCAAGGGAGACTGCCAGTGATAAGCTGGAGGAAGGCGGGGATGACGTCAAATCATCATGCCCCTTATGACCTGGGCTACACGATGCTGGTTGGTGCAGAGGGAAGCGAAGCCGCGGTGAAACAAAACCCATAAAACCGTCTCGAGTTCGGATGTAGTCTGCAACTCGACTACATGAAGTTGAATCGCTAGTAATCGCGAATCAGCGTAATGCATACGTTCTCGGGCCTTGTACACACCGCCCGTCACACCACGAGTTGTGCCTGAAGCCGGTGGCTAACCACCGCAAGGGAAGAGCTGTCTAAGGTGGGATTGATGATTGGGGTGAGAAGTCATGCTAAAGGTAACCGG
+
((+++./61-/0//.11'4&'/-,''+,+-%/'(+.10:64+$$%%.+/5).&%$$#&+*/45575402+&*(&-34:5)65-6,.,&+)')))/60-),,,.2'(&%$*+95,,6686340,)+()**'8)*,8/8/.1;,04634/',$'&1,()()*',-0-*-39;657533301/&,-%'&0/31.2-0165564.7-2.4%)%+&'(,/**124:/+-.0'.*51365*,574+,/331/15*+-630',-,(767-(4876:0:3626:8,/0289862+*+.12999-1*+)(.---.4431/75*)'.&,(-+-67950&22081,.4(()00//)(%(+,:205109--20+2/1750/4*1-6-595.)+425%','*,0-.0+*)*(((%(#,-)'(*881112)++/:06&76*3+)(*.,*.3+$$,2035.71$(+//.1487.1.,(**,.,0-4/.0-)5,1.62-%()('(*-511+3)(%+4/1+),-,/**+0-818-373589-.6-/33((')*/01:+''*)..55,,'*(,&)'%(*(%(0300+*)74)*&*/4)(,)'*+&)),.('',27;2846/''''&'&%+(',,2125)-12/.1()1+,00-/-+///65-,-.3+3++8;6-:-+**+3/-,-1,.-,/..40+).*)%&+1&*,157;;:9:4800012678//001612))&,)+,257292964:06*+/-3)''&%/&&,0-6-30;4.40.+,05.)+623<648294/-,++/*34-6//8*-(.-*-326750*--,00//%,...)0),,.0..05,4568:7:8750*,-/0::6*60,(/037669+)+.*641,/(')$%$%%%%*+,--++*+*)%'%&''*(+-,()+')-3))2;;60<8/13;;)34011-,&(&09;59//'%').1766/2....//0//-+'**(-,+,857'(%&().*+($%((./.,./+.,(($$$$%$+4812544550,4*,,00105;3372*+-&..15,.,,*.-+)*,)(')%&1435,4*,&)..*$-'()+(+.+..*&*,,022429-406:210.+,+-/60829/,+-%(()+4&/&'(+4(/-*/.6.2+
@0920a544-2559-4db4-8b4c-780ef2477765 ch=421 read=198943 start_time=2019-12-13T14:26:51Z barcode=BC01 runid=2c9cf7bc05858273f10e7d7ec552fc0bd742dc3e
CTCTACGGGAGAGCGTATTGAGAATTTTTTCGGCAATGGGGGAAACCCTGACCGAAGAGCAACGCCGCGCGTGAAGAAGGTTTTTCAGTTGTAAGCTTCTGTTATAAAGGAGAAGAACGGCGGCTACAGAAATGGTAGCCGGTGACATGACATACTTTTATTAAGCCACGGCTAACTACGTGCCAGCAGCCGCGGTAATGCGTAGGTGATATCGGTGTCAGGTCAGCAATAAACAAATGGTCGGTATATGGTGCAATCAGCTCGTTAAGACAATATTGGTGAAAATCGTGCGTTAAGTGGTAATGGTTAATTCGAGCAACGCCGAAGAACCCACCGAATATTGACATACTCATAAAGGCTCCAGAGATGGAGAGATGGCTATATGAGATACGGAGTGGTGCGCATGGTTGTCGTCGCTCGTGTCATTGAGATGTTGGGATTTAAAGTCCCGCAACGAGCGCAACCCTTATCGTTGAATTACCATCATTAAGTTGGGACTCTGGCAGGAGACTGCCAGTGACAAGCTGGAGGAAGGCGGGGATGACGTCAAATCATCATGCATATGACCTGGGCTACGCGTGCTACAATGGATGGTGCAGAGGCAAGCCGCGAGGTGAAGCAAAACCCATACAAACCATTCTCGGTTCAGTTGTAGTCTGCAACTCGACTACATGAAGTTGGAATCGCTGGTAATCGCAGCGAATCAGCATGTCGCGGTGAATACGTTCTCGGGCCTTGGCACACCGCCGTCACACCACGAGTTGATAACACCCGAAGCCGGTGGCCTAACCGCAAGGAAAGGGCTATCTGGGTGGGATTGATGATTGGGGGGTGAAGTCGTAACAAGGTAACCGG
+
-,1067260(*%&*'(')'''&(++7;<<+97:3130/742((-+16,++./3+(&%))22731**&%$)),*(+&)***,/,3.2$/'7*-+*'(*1)*)..--97(/+)'*/)59815-*-('&(&')0+(3+++,05,7612-(*'%%%&)(+47,+1,3*&&'),.5/00513-311+-4,/65530-*,**2'&$&(.,0/%&$%$&%'$#$$#%$$#$$#''&%&(%#$$$#)*+$$#$#&$#$####$%##%#%$#%(&%$"$$$$$#%#$$$#)(($$##$$$#$$%%$$'$$%$##&*--33-('*$(26/+/('19-.1-+'%,,'&2+*$%').5+%++,'&,96+50-8))),,-766+*)'*3&0.--0012/)(+),(,&'*,/430')+-0669/05540)*+-67021%3'(*34505211'$8+'14)').,,(.-03($((*//64:11500--(0..02/,-1-65/91-*++00772322-&*+$,*)--177670223342827890/0+*,-.+042-/078946578312386,*')&'-.138:67.)'&'(%((*+(%(**811:,,,,*49*,&+*/))')02/-'*(+(/+')3;;701+&'&',36197:;88:&+,88..00-/368679/7,..:64555547506.*9,5-6561//&&)$$'*(''(*))0,,)*+,866979360019544-31//8/,31,)+%''()*/749:+0534353,-)))'2,,(*-,+-2(*//+4605/-41,,6;8803/+0.-3(&-/.1)432&,+-18003//013.9**%,,-(,*,0,.177:8612/625062+0
@66121464-212e-4806-be77-0ed44ba6f38f ch=208 read=163184 start_time=2019-12-13T14:26:30Z barcode=BC01 runid=2c9cf7bc05858273f10e7d7ec552fc0bd742dc3e
TTGGTAACCAACACGTTCAGTTACGTATTGCTGGTGCTGAAGAGTTATCAGTGTCTTTATTATGCTTCTGGCAGGTACTGATGTATACAGGAGGTGCAGGAAAATGGGGGAGGCCTGACTGGGCAGGAGGTTTTGGATTGCAACTTCTGTATAAAGGAAGAACAGCAGCTACAGAGTAGTGGCCGAGTGGCCAGGCTACTTTATTAGAAGCCAGCTAATAACTGTGTGCTGATAATGCATGGTGGCAGGCTATCCGGAATTATTGGGCGTAAAGAGGAGCGGAAAGGCAGCAGCAGCAAGGGTCTATGGTGAGAAAGCCCTGAAGCAACTGATAAGCCATAGGAAACCAGGCAGCTAGGTGCAGGAGGATCATTGGAATTCCATGTATGGCAGGTGGGAAATGCAGCCAATAGATGGAGGCACCGAGTGGCTGAAGGCGACGATCTGGCCAGCTGGCAGCTCAGTCCAGAAACGTGGGCAAATGGGATTAGATACCTAAGTCCGCCATGAAGCGATGGAAATTACTAAGTGTTGGATGTCAAAGTTCAGGTGCAGTTAACGCAATAAGTACTCCGCACCTGAGTAGATACGTTCCGCAGGGAATGAAACTCAGAATTGTGGGGGGCCCACTTACAAGCAGTGGAGCGTAATAGTTTAAGTTAGAAGCAGAAGGAACCTTACAGGTCTTGACATACTCCTTAAAGGCTCCAGGATGGAGATGGCTATATGAGATACAGGTGGTGCACATGGTTGCTCATCAGCTCAATGTCAGTAGGATGTGGGTTAAGGTCTGGCGGGCTGTACTTATCATTGAATTACCATCATTAAGTTAGGGACTCTAAGCAGGGGACTGCCAGTGACAAGCTGGAGGAAGGCCCAGGGACGTATCATCATGCCTGCTGGCCCTGGGCTTCACACATTACTACAATGGATGGGTACAGAGGGAAGCAAGCCGCGAGGTGAAACAAACCCATACAAAACCATTCTCAGTTGGATTGCTTAGTCTGCAACTCGGCCTGCAGAGACTAGGTGCTGTGGCTCACTGAATCAGCATGCTCCTTGGTGAATACGTTCTCAGGCCTTGCACCGCCCATCCACACCACGAGAGTTGAGAGAATGCTTTTGAAGCCAGTAGCCCTAGCAAGGAAGGAGGTGGGATTGAGTAGTTAGGAGTGA
+
$"'%$'$(&'%&$%&05,--1*&(%(*/,*-1/2,++((()&(&.6343+++*.-/))&,(%&$(*-,,*)%#,(*%.)(*+'*')'(('&#'&%$%#))&&%%(/34,,&('.*$'(((*)($$&'%(&+.2.*0&&%#%'&++0,&&'%'&+)%&'(*,2+*)'#&&'%$(''&&&%$%%'%&%)'+*+$%%#%&#%%&'(**,(+/&*)&&+(,)$$#%%('&%$#&''(+(('$$$+.+05/'+&$&**-*&/(1,4&/&,.)'%'+0,((+*',--,/+'-+*#&%%')+&)((*-*)-3565..&%%)'*'14),(''%&'%'''%*')%(+)*(+'')(,63253/.0--,-./1-66-/4,11).+0*,)*--7-2,,(*'-,',,+*+)')**+-*&&$-(-&*((&%%)%%%*%%%'(,+)#&''&&$&(((./0./)*'&%**('&%$((/),,4*'&('%*,.%(*)2:2.09:/04/,..'0,'(%&(1,%&%%&'+0%),%*4+3.)-4/531,+/-571862*1/2;3,//)$'')')))5*+$,&+,6,&&&'&*).)&('*-)(''*(,-0/0./35'$%%'-%1),/((**(%'%%$-''$'-652,+4-'&(%%&+)&'$-,26*,+')&',(-183-*%.(&&,*&(#%'*)')',&&$&(('&*(+&&#%$&%,*,$(%140.5128((*('%++&(('&/00330/,*//-02+0+,/-(%*,--0.61/.014256'*+0/'&++*,&)($-)&(,%)1+.((%)%%&#&.-'4//('$%'(/./,%'(''()%)0,88873;2'))3$*,1(-'+('%''('.,-*1/003*--,*++)&')16/*)%&)'%('',42&$$$$&(&()*0&1/&$'&,*/3,**1+'%&$&($(%,&$))),,42/5.--0((&./+)0/**))().(.2(++&)('),-&(-33094--()(,-+-2(*)*'*')(4$%#,(&'++,.274/,/'+))'%'$##&%'&(&&&'(('&%&''**(,+$&(()/2.-+--31120$%'(-./,60%/&*'&$$$)*/6),%%$&'(/-&)))&%')-*&'%(&&*/4/))'&&*($'(%%$&+**47.'&$&','')%'&*(705%%%$$*'/),3-%%&(*+7,&2)*&*'&
@b3a92c06-8cdc-44fd-b110-c6767cdebbb0 ch=343 read=83530 start_time=2019-12-13T14:26:28Z barcode=BC01 runid=2c9cf7bc05858273f10e7d7ec552fc0bd742dc3e
CCAGTTACCTTATTGCGAGCTTCACTGATCGCGCGTCCGCAAAGTGGTAAGCGCCCTCCAGAAGATTCAGCTACCTGCGCTTCTTTTGCAGCCCACTCCCATGGTGTGACGGGCGGCGGGTGTGTACAAGGCCCGGAACTATTCACCGTAGCGTTGATCCACGATTACTAGCGATTCCGACCATGGAGTCAGGTTACGGGCTCAATCCGGACCGACGCGCTTTACTTAGAGAGTCCGCTTGCTCTCGCGAGTCCTTCTCTTTGTATGCGCCATTTATGGCACGTAGCCCTGGTCGTAAGGGCCGCGGTAATGACGTCATCCCGCTATCCAGTTTATCACTGGCAGTCTCCTTTGAGTTCCAGCGGACCGCTGGCAACAAAGGATAAAGAGGTTGCGCATCGTTGCGGACTTAACTGACATTTCACAGCACGGGCTGACGGCAATACATTGCAGCACCTGTCCACGGTTCCCGAAGGCACATTTCCTCATCTCTAGAGCCGTGGATGCTCAAGGCCAGGTAAGGTTCTTCGCGTGCCGCATCAGATTAAACCACATGCTCCACCGCTTGTGCAGGCCCGTCAATTCATTTTGAGTTTTAACCTTACGGCCATTACTCCCCGGGCGGTCGACAACGCGATTGGCTCGGAAGCCACGCCTCAAGGGCGCAACTGAAGTCGACATCGTTGCAGCGTGGACTGCAGAATTATCTAATCCTGTTTGCTCCCCACGCTTTCGCGCAGGCGTCAGTCTTCGTCAGGGCCGCCCAGCCGCCACCAGTATTCCTCAGATCTCTACGCATTTCACCGCTTCACCTGGAGATTTCACCTCTACGGGATATCCGTGCAATTATCGGATGCAGTTCCCAGGTTAGGCCAGAGTTTCACATCTGACTTAACCGACCGCCTGCGTGCGCTTACGCCAATGTATGAATTCCGATTAACACCTCTTACGTGGCCGCGGCTGCTGGCTGGGTTGGCCAGTGCTTCTTCTGCGGGTAACGTCAGTAGGCAAAGGTATTAACGCTCCTTCCTCCCGCTTCTAAGTGCTTACCACAGCCCAGAGGTATTATTACGCGGCGAAACATCGGGCTTGCGCCCGTTATTACCAATATTCCTGCTGCCGCCCCTCCCGTG
+
*,$((3'*318+1/''*)&(.72.0/2452+*))+,74()05+)+17/56-/.387)2,'(/)*$()'&+.//3-%%'$&,(*),+*%%)',1,*112))$$%&)%'*.4&2+%)*),('('+*.44776073*--),)%%*0.-08..&0.-+0,,-0*%(),-9.//+(*..48/-,-13))*&%().*,+0+%,,6+1.2,9-5*+.743*$)%*'(.+)%$%%(&(&%0/46%')'')./+0)))))(0*--+,//5/-/2-./*..++/+&)(2-*,,-'&'72,-577/-0',5648%%,(('((*-/&-08126-$%&%&*1-*3:+*-7**)'''))1335('+*()/031*(*.+6066466572.,,18*2-3413,'')0+8.-+-*.,+/,(&-4.,/*)&%%$%'%,3+*,+,&,)0&+02--&/0--,*'$&%+((*(--*31*)-0'&)(,-10-(('%'(.*/(*.,2-/1843*&&&$(&,)'(+337,/-/*3)/,0..412/*--.*%$*&)),*.-+++4,()*1+48263-./,*-+29.//&*+-),)-)1,*+&$)*,0/8-*1.1(*(*2::,.*)&''$&))-/*.*)*,6/--),,./56)((%),*)+'$)(50686&,(&#&'&)+18726*01*+%'(''$$)+*//3.2144+2/'**---57;732(0'%+(/03//)00687-*-,*')+70/,'++'770'-($'$)-(%..,-03388328,.3104*-+(*$'&&(-),-&)+-2;8825**-1-*)++.-.*0:3-*42)///-*,+(*(&&&/(&'$,+&*'&*&.1*'$'(%%'%*&'+*./6/00784++.4,/)*.+-/&4-3.&&&&(82,*,./2))(%%%+()%'*.3-13323,2-.,--+,,--2)-*('%'&,*2-6,,)5'*$%$+(.*&&#%%&&)*0'++++009751*%)+$('$%(,)3-,,0-,/11011,43137000/-(-(''))0(+)*&,%$%(&-,12(-,))12($+,+)'&,')('('%**),,-/4)'(%'%'&*$$'$#&$%&&%$'&%%&&)&'&%%'')-/4('.,*.))--/2/,/3-*)),+*)&%()+,(11)&(&
@7d966741-3fa7-4a02-9e79-344d8151e908 ch=365 read=177258 start_time=2019-12-13T14:26:29Z barcode=BC01 runid=2c9cf7bc05858273f10e7d7ec552fc0bd742dc3e
CTCTCCTACGGAGGCAGCAGTGGGGAATATTGCACAATGGGCGCAAGCCTGATGCAGCTCATGCCGCGTGTATGAAGAAGGCCTTCGGGTTGTAAGAGTACTTTCAGCGGGGAGGAAGGGTAAAAGTTAATACCTTTGCTCATTGGCGTTACCCGCAGAAAACACCGGCTAACTCCGTGCCAGCAGCCGCGGTATGCGGAGGTCTGCTTAATCGGAATTACTGGGCGTAAAGCGCGCAGGCGGTTGTTAAGTCAGATGTGAAATCGGGCTCAGCCGCAGAGACTGCATCTGATACTGGCAGAAACGAGTCTCGTAGGGGTGGGATTCCAGGTGTAGCGGTGAAATGCGTAGAGATCTGGAGGAATACCGGTGGCGAAGGCAGCCCCTGGACGAAGACGGCGCTCAGGTGCGAAAGCGTGGGGAGCAACAAGTTAAGATACCCTGGTAGTCCACGCCGTAAACGATGTCGACTTGGAGGTTGTGCCCGCTTGAGGCGTGGCTTCCCGAAGCTAACGCGTTAAGTCGACCGCCTGGGAAGTACGGCCGCAAGGTTAAAACTCAAATGAATTGACGGGGCCCGCACAAGCGGTAGGGCATCATGGTTTAATTCGATGCAACGCGAAGAACCTTACCTGGTCTTAGCCCGGCATCCACGGGAAGTTTTCAGAGATGAGAATGTGCCTTCGGGAACCGTGAGACAGGTGCTGCATGGCTGTCGTCAGCTCGTGTTGTGAAATGTTGGGTTAAGTCCCGCAACAGGCGCAACCTTATCCTTTGTTGCCAGCGGTCCGGCCGGGAACTCAAAGGAGACTGCCAGTGATAAACTGGAGGAAGGTGGGGATGACGTCAAGTCATGCATGGCCGCCGACCAGGGCTACGTGCTACAATGGCGCATACAAAGAGAAAGCGACCTCGCGAGAGCAAGCGGTTATGAAGTGCGTCGTAGTCGGATTGGAGTCTGCAACTCGACTCCATGAAGTCGGAATCGCTAGTAATCGTGGATCAGAATGCCACGGTGAATACGTTCAGGCCTTGTACACACCGCCCGTCACACCATGAAGTGGGTTGCAAAAGTAGGTATTGCTTAACCTTCGGGGGGCGCTTACCACTTTGTGATTCATGACTGGGGTGAGATCGTAACAAAGGTAACCGG
+
*,,(--,-344.(0/478+11+03',**1/8//,/+8..:72/22;186/0.1,-)#&&--2396///08888554)*'&%+4477(4216'$),''))*.//4-*,-/38)(-**))+&((15+*/4.6./1/75-+127'6'2&/0-7/.93,.)*,*'%$+,.',*)*5+..312183.121456122111)&-)3*+*)''&&&%,--1+/0-7.457:;7751795*+))(,+390+,--)/11..12-./001(*/*).(-5934+).4-0-++,,76888885//0//,//.)).+&))+/23479:40'.-&%*)(1+:'+,)*,*+-+/3./.68...9;3/.,,.108-(.**0/2::2:1162--.(-+&-3<4+(/4*(((.),*()++13819:9.,+'(*('-,567)+#%'%),))*.2)'(./6;..4:854,21)++5-,-89)/.-.+0544.6-7-0/+3.(*/.5-()-,++384673511+7,()-5/..-4../206*,,23769:654/.2+)&&)..)454+,-5*3291234.197;92,*(,*/*2.284.3/*,&),3,/-44+,.().,(%*066;:7:8;1001062.001-/7),276.6-/96352/11.,22+-)/.120+.(2*-.+-0/,()**,-110./502778:430.,0((,''%'&)*2&'*467::4),,719899782,-..28:/9/.-2383./281551527+-81)*1265&&13253//*%&()4%$.()*-)*-2253960+0/11(32-123845(-*').057;9---,-12;8:99301.*+-)-03762989;93324-47.-''&()((($))'(,5-)36)'''&./251-6,,6222788-715*'(&)(&#$((6941/+*)-),-31,.*+*(%&$&*'(88962676929+5,222.-./547120//276555977/4.--5*0+./3)&$%%',0./098.//075196683-0,/224:1&1,258)*/4*.,--2200,/821;41,,(($+((+%*-&,(/44;405:.,(*+0,)%)'%$#%0*27293&,922*0//23/35,,0.*&)+01;466515,4/.))*,*+1238:5589+.803;624.
@5da5fbf5-f8cc-4bf8-aeea-bc06fdce017d ch=477 read=85523 start_time=2019-12-13T14:26:28Z barcode=BC01 runid=2c9cf7bc05858273f10e7d7ec552fc0bd742dc3e
CTCCTACGGGAGGCAGCAGTAAGGGAATTTTTTTTTTCGGCAATGGGGAAACCCTGACCGAGCAACGCCGCGAAGGTTTTCAGATTGTAAACTTCTGGTATAAAGGAACGGCGGCTACGGAAATGGTAGCCAGTGACGGTACTGATAGAAACCACGGCTAACTACGTGCCAGCAGCCGCGGTAATACGTAGGTGGCAAGCGTTATCCAGAATTATTGGGCGTAAAGAGGGAGCAGGCGGCAGCAAGGGTCTGTGGTGAAAGCCTGAAGCCTTCAGTAAACCATAGAAACCAGGCAGCTAAGAGTGCAGGGAGGATCGTGGAATTCCATGTGTAGCGGTGAAATGCGTAGATATGGAGGAACACCAGTGGCGAGGGCGACGATCTGGCCTGCAACTGACGCTCAGTCCCCAGCAGCGTGGGGGCAAATAGGATTGGAATGCCTAGTGGTCCACGCCGTAAACGATGAGTACTAAGTGTTGGATGTCAAAGTTCAGTGCTGCAGTTAACGCAATAAGTACTCCGCGCCTGAGTAGTACGTTCGCAGAATGAAACTCAAAGGAATTGACGGGGCCGCACAAGCGGTGGAGCATGTGGTTTAATTCAGGCAACGCGAGAACCTTACCGGAATACGGCATACTCATAAAGGCTCCAGAGATGGAGAGATAGCTATATGAGACCACAGGTGGTGCATGGTTGTTTGTCGTCAGCTCGTGTCGTGAGATGTTGGGTTAAGTCCGCGAGCCGCAACCCGCTTATCGTTAGTTACCATCATTAAGTTGGGGACTCTAGCAGAACTGCCAGTGACAAGCTGGAGGAAGGCGGGGATGACGTCAAATCATCATGCCCCTTATGACCTGGGCTACGTGCTACAATGGATGGTGCAGAGGGAAGCGAAGCCGCGAGAGTGAAAGCAAAACCCATAAAACCACTCAGTTCGGATTATGGTCTACCAACTCGACTTCCATGGTTGGAATCGCTAGTAATGCGGAATCGGCATGTCGCGGTGAATACGTTCGGGCCTTGTACACACCGCCCGTCACACCACGAGAGTTGATAACACCGAAGCCGGTGGCCTAATAACCGCAAGGAAAGGCTGTCTAAGGTGGGATTGATGATTGGGGTGAAGTCGTAACAAGGTAACCGG
+
,/2--05(85.04//3.-,*4+'-*(*+-0030/*'%,152-6,*-0),3,3<*,.67210-//6535-*%&&''3.931+&*',4,242)*'(&%'(0-.1;2*+**(-:87;952-)'*-,,+7-++/*%'(*+4&+(%'$#'+(&1/&65142,22253----.59:6/32/25.*)(&*('(+*,'*()0:0,6-./17202&%***/*)-0.5976579*($*/0'*+-6;74;+*))-(230//0-)*22.,-/,03./50*,,,11%,+.5&18360//4059655.+---7+++346.,-/,(/.+15360,),,:.:,,++++*+,675+,4/+154/*(1233+,-6/-602211421/,+(00305764322-6+,((((,*,+./0%-+0(*+:57+,*,,/121005../4::5)10+/0(-)*'$*1)&+/&.041353594749;/...*(()+456603/2,20::65,12-(15:1-+(*),663911,.*-*/)*)'(),,05.0).320(+,.,3,-,094.22-09867<856763*'''',,,,'$*/,43///025773:44;1221432052:5.43;4(%)-.+3))''&)+.('&$&&-+-*+&,(&,/93555488;427507)*)++.299.('(-,($&&(+0102..,,*+'.00397355612*+&*/)'%$&()),013873575310112/2.)'--20(%'*3'*%'*/&&*,..3+$&.*/02324000855:79956:4-,+.-7921522120212074764:.----,2:13559/*,(*-/2/:;4311364569<6+0166/71/8-.-700.136162-.0.0((*-/'62823;9:://...,+/.'-*//()/),0&*()&&&)(,,+$,/:<72;,.31:;403(((-+-3/-)($*&%&''++'%)&.*345.(++-+(%(+0.4%()+,211.'+*-+(,//+*+,,)52.0/335+/(()11/56643.*.23/+7,,,4/1,2974:.143/.&,++,+*%')160/14:8+6+')/*,4-4-2,7)+.0+)+.10,3,-,.5*)+,-.775./00/4;;..5+./2.075660)++1,2352/+0/6-7/3111-2
@48a5755a-95a9-4c2b-8a88-1f154f47fea2 ch=187 read=195274 start_time=2019-12-13T14:26:13Z barcode=BC01 runid=2c9cf7bc05858273f10e7d7ec552fc0bd742dc3e
CTTGCTCCTACGGAGGCAGCAGTGGGGAATATTGCACAATGGGCGCAAGCCTGATGCAACCATGCCGCGTGTATGAAGAAGGCCTTCGGGTTGTAAAATTACTTTCAGCGGGAGGAAGGGAGTAAAGGATAATACCTTTGCTCGTGACGTTACCCGCAGAAAGCAACTAACTCCGTGCCAGCAGCCGCGGTAATACGGAAGTGCAAGCGTTAATCGGAATTACTGGGCGTAAAGAAGCGCACGCAGGCGGTTTATTAGGGTCAGATGTGAAATCCCGGGCTCAACCTGGAGACTGCATCTGATACTGGCGAAACGGAGTCATCGTAGGGGTAGAATTCCAGGTGTAGCGGTGAAATGCGTAGAGATCTGGAGAATACCGGTGAAGGCGGCCCCCCTGGACGAAGACGACGCTCAGGTGCGAAAGCGTGGGGAGCAAGCAAGTTAGGCCCTGGTGGTCCGCCGTAAACGATGTCGACTTGGGTTGTGCCGCGAGGCGTGGCTTCCGGAGCCAACGCGTTAAAGTCCGACCGCCTGGGAAATACGGCCGCATTCGCTCAAATGAGTGACGGGGCCCGCACAAGCGGTGGAGCATGTGGTTTTAATTCGGTCGCGCGAAGAACCTTACCTGTCTTGACATCCACGGAAGTTTCAGAAATGAGAATGTGCCTTCAGGAACCGTGAGACAGGTGCTGCATGGCTGTCGTCAGCTCGTGTTGTGAAATGTTGGGTTAGTCCGCAGCAACGAGCGCAACCTTATCCTTTGTTGCCTTGGTCGGCCGGGAGCTCAAGGGAGACTGCCAGTGATAAACTGGAGGAAGGTGGGGATGACGTCAAGTCATCATGGCCCTTACAGGCCGGGCTACACGTGCTACAATGGCGCATGCAAAGAGAAGCGACCTCGCGAGAGCAAACGGACCTCATAAAGTGCGTCATGTAGTCCGGATTGGAGTCTGCAACTCGACTCTCCATATGAAGTCAGACCGCTGGTAATCGTGGATCAGAATTACGGTGAATACGTTCCCGGGCCTTGTACACACCGCCCGTCACACCATGGGAGTGGGTTGCAAAAGAAGTAGGTAGCTTAACCTTCAGGAGGCGCTTACACTTTGTGATTCATGACTGGGGTGAAGTCGTAACAAGGTAACCGG
+
*.1,++/-+02470163388446-,,%+(((,+)+311301802-)07,.</.)*)*+-/8,-)7.00..-.,.11.'--,1.5.5..;95;1228.+)-**-*30,**-1+'**+.)2,())-:/*+)./3/135087/187'2+%1031/06),21)+*%#$%%))0++-97564440,+++-517,.+./00:62)&'').14,3()+7...+3/0/3.0**-1,468;4'*,**01+-,..223/8594(,-)&&&'*(+-410-/82+2)(133.,/*5-1+++$(1,022113++,101)1('$**&'')(+..%/045+/*3/+.*(/*,++(,,,))*+*1//-4;/--254,+(''*+594.-'0337:762.+,(1.-6/4789-,5933.+-+-+,.49;::188789'*1+),/8.77&+$+)'$),&+'0),/-3*++0.(-.-0+03468;:.-+**0127/3-0/),,+&').'+'%0*/342521/5')+')0.1(+)*+-205)).3)*%4125856:./4.**/++15,,',(&$((..170+,).+,.-53))2+++/003157:872,,,/2-(*.30.')+0/(&#+%&((+()-)345;3;22;663+/)(&))--,*.,0-1-.88/3*''''*/.02/054586<8%98283779941/.),58766341108466::001**+-/78023./,*5,*.282:908.*(*0'))&).+2%$662-.&0)+0.133/80)-6)****5,46+4-4,.-)&)+,3++/,)./-012:-421224;-8893,//'*--,4:8/,**,--996//23/20$('/,5+)%$%$$&'((+')%$&(*+*-01178;06//-201)0130()&()(*,*-*+,+/+*)((*37(316587271005-)*-.045(.)($**8'4*-4-++)+-1382621162,,**(/4--+'&&&'(4()+$(')++//.611./21/23/,(&%%'**335*91/5427/1.-572/-0'-,2//-/6,::,,62//-07370/(&%,)/0..+-./1*&*))*.+.)($'%'*+123;6%3,)-.*)('%$'')*1--6556;650/-*+0;72./.1*-..039989)+-07132.
@18f11406-8631-4c73-a69f-2dac1db3d2dd ch=246 read=145480 start_time=2019-12-13T14:26:12Z barcode=BC01 runid=2c9cf7bc05858273f10e7d7ec552fc0bd742dc3e
CTCCTACGGGGAGGCAGCAGTAGAATTTTCGGCAATGGGAAACCCTGACCGAAACAGCATACCGCGTGAAGGAAAGAAAGTTTTCGGATTGTAAACTTCTGTTATAAAGGAAGAACGGCGGCTACAGGGAAATGGTAGCCGAGTGACGGTACTTTATTAAGCCACGGCTAACTACGTGCCAGCAGCCATGACCACGTAGGTGGCAAGCGTTATCCAGGTGTGGGCGTAAGAGGAGCAGGCGGCAGCAGGGTCTGTGGTGAAAGCCTGAAGCAACTTCCAGTAAGCCATAGAAACCAGGCAGCTAGAGTGCAGGAGAGGATCATGGAATTCCATGTGTAGCGGTGAAATGCGTAGATATATGGAGGGAACACCAGTGGCGACGATCTGGCTACAACTGACGCTCAGTCCCAGCGTGGGGAGCAGATGGATTAGATACCCTAGTAGTCCACGCCGTAAACGATGAGTACTAAGTGTTGGATGTCAAGTTCCAGTGCAGTTAACGCAATAAGTACTCCCGCCTATGGTACGTTCGCAGAATGAAACTCAAAGGAATTGACGGGGGCCCGCACAAACGATGATTGGAGCATGTGGTTTTAATTCGAAGCAACGCGAAGAACCTTACCAGGTCTTGACATACTCATAAAAGGCTCCAGAGGTGGAGAGATATTTTCATGATTTGGAACGGGCGAACATGTGAAACAACAGGCGATGTTTGCGTTAGTGCAGCTGAGCGGCTGGCGTTAGTTACCATCATTAAGTTGGGGACTCTAGCGAGACTGCCGGTAAGCTGGAAGGCGGGGATGACGTCAAATCATCATGCCTTATGACCTGGGCTACACGTGCTACAATGGATGTGGTTGCAGAGGGAAGCGAAGCGAGGTGAAATGAAACCCATAAAACCATTCTCAGTTCGGATTGTGGTCTGCAACTCAAACACATGAAGTTGGAATCGCTAGTAATCGCAGAATCAGCATGTCGCGGTGAATACGTTCTCGAACGCCTTTTACCGCCCGTCACGCACGAGTTGATAACACCGAAGCCGGTGGCCTAACCGCAAAGGAAGGAGCTGTCTAAGGTGGGATTGATGATTGGGGGGTGAAGTCGTAACAACGG
+
)..0(,1279.(*2,/164542,&*'/2334;68:74-)*.--3/..6821)(.,.46421/40-++,(-+/.3'&/-%0-74*.07,2.-.:90262574261,3:*,*-+.012+9-6,,,21*)1*+34/11---9.---..5344.-,475*-503*-/)*-*),302347797:0/...'36**)+%&')+184943:46734-9,,+9(&0%*$)'0026-:+*$2/-/1374,/,+*-2/*2./070,.6176:6/070,'&%&',*.0/+*,11*-4:767--6937-:92//.1///1237'11')+/20,&%/(*-(5+46-,+(&&&)-/52,13,*,.440-'.))')11-31-1--+1.%1(*%$%&&448754+)&)*6.--/..-43737526'*&)+3441.+-03598.('4)*&()&07/(*$*)++81+-04:889:-**))+,/0034104667<8:71%')(),+12-,.343%0+9.8*+0+10152455419+-1:64,-%%%*+6:8645+-662274256395*,(.05756-174-+96++/116).-%&'%)(1,-...60/-2.9;.472:1)*)('.3423-/9//745.5--3*-(,*/0//34779:;417:2.+1/,9+,+)-.*26.()).0+%'&%%$$(&()'%)%&$''%&&$%'%*&&$'($$%%$$(%#%&(((+&#&)+)%&%#'$$%$'&%$$$%&&)-/2:300403899961716-7069;52340*'+'(**+6569+))'.1%,23./&(,217;43500/.,2(*)*019823++)$''/02772420-)*(%'))004--4..5810,(&.+,-//-*0-)0//0,0,')$%+,-).*&%&*,(,54-.0542/8968766022;;33+1()*&.*%%&()'),5)-0(),--)/+(.2.16757102-0-7///+0)+/213*-.115888:4:998;98978<865-%%)&'%&(-,*6:1;:./55./'+(**,*)/--2379,83++8*0,0220*-(%+00/,2+5,+/+,*('')5354327.5.51))/-,-.0,9,72954+0.12-,-)+),&)'((1
@f1484fee-07bf-4aa2-9cb5-a5df03965ea2 ch=159 read=141080 start_time=2019-12-13T14:26:12Z barcode=BC01 runid=2c9cf7bc05858273f10e7d7ec552fc0bd742dc3e
CCAGTTACCTTGTTACGACTTCCCCAATCGCTGACCCTACCTTCGGCCGCGCCTCATTGCAGTTAGCTCACGGACTTCGGGTATTGCCAGCGAAAACTCTCATGGTGTGACGGGCGGTGTGTGTGCAAGACCGGAACGTACTCACCGCGACATTCTGATTCGCGATTACTAGCAACTCCAGCTTCATGTAGGCGAGTTTCAATACAATCCGAACTGAGACTGGTTTTTTTTTTTAAAGTTGGCTCCACCTCGCGGTATTGCATCTCTGTACCAGCCATTTGTAGCACGTGTGTAGCCCTACATAAGGGGCATGATGATTTGGCGATCATCCCACCTTCCTCCTGGTTAGCCAGGCAGTCTCGCTAGAGTCCTCAACTTAATGGTAGTAACTAACGACAAGGGGTTGCGCTCGTTGGGACAACCCAACTTTATCTCACGACACGAGCTGACGACAATACATGCACCACCTGTATCTCATATAGCTATCTCTCCATCTCTGGAGCGCTTTATGAGTATGTGAAGACCTGGTAAAGGTTCGCGTTGCTTCGAATTAAACCACCACATGCTCCACCGCTGTGCGGGCCCGTCAATTCCTTTGAGTTTCATTCTTGCGAACGTACTACTCAGGCGGAGTACTTATTGCGTTAACTGCAGCACTGAACGCTGACATCCAGCACTTAGTACTCATCGTTTACGGCGTGGACTACTGGGGTATCTATTATTTGCTCCCCACGCTTTCGGGACTTCGAGCGTCAGTTGCAGGCCAGATCGTCTTATGCCATACTGGGTGTTCCTCCATATATCTGCGTTTACATGGAATTACGATCCTCTCCTGCACTCTAGCTGCCCTGGTTTCTATGGCTTACTGAAGTTAAGCTTCCAGGCTTTCACCACAGACCTTTGCCGCCGCTTTCCCTCTCTTTACGCCCAATAATTCCGGATAACGCTTGCCACCTACGGCCATTACCGCGGCTGCTGGCACGTAGTTAGCCGTGGCTTTCTAATAAAATTACCGTTACTCGGCTGCCATTTCCATAGCCGCCGTTTGCTTCACTTTATAACAAAGAAGTTTACAATCCGAAAACCTTCTTCCTTCACGCGGCGTTGCTCGGTCAGGGTTTCCCCATTGCCGAAATTTCTGCGCTGCCTCCCAGGAG
+
52'/02-12130/;0/.255',..)31660..--.7/,.193:84*7:23'+-.3&0+*.*312+--.0225:0./91/410*./),6,$*')-//*,/1159:;:981121:9668,+++*%%%*.51-30,*,.6.6568648;.46----86//,2,,*.,-00./,&(+-1/1/-,*+-35874.'.3-3234:1+/(()+,.*0*+631111.-*4+*69:7;9688;---%)04298183-1657388;:71700.-,,,-4;8:<91::174(*-./.,..000-+-+/6-&'()(/3/442033--0//4;1/*-+*,-9,:6/*878:4(&(,-,/0**%50+,76566564&%&$&++13:45-1*++,'-,0/*++,,*,/.6514/*,521-1.-(,,/93408-+*',.0,-(&'(*+*,+*',,+.*+%$.4453445/4+'&'*//5581.3+0*,*--/0$)(-++-.,-+,-00712276343(,-+)$%%$&&'')),%%#''*+99647555(*(10,,---9%*+72))-1-2<:47..**,-/7::6014,)&&)001,2+00)',-,60:3*+,)+,-0;4157;-2*+,10160212/.../4668&-%%&)*,5*6.*,0-:/9-430,1108642,+#$'()38;5-+,,(''&+/('&(*23479<;110;55557433012*8414423)')&&,9,+--096-*1-//;32(953,+*''*248::6-9,,,3.03')*75633,%%&%#&),-266/2(/(,,2+,0-&%&(),))'%$#%%(*,/32+''%&'+,145323220.2),+,...15247.)+5.<22/0-+..3:577/6.+6-6-.2314'(3//49;113/-0(*+2-))*+05&(&$&*+)49++/.)42('0--*'/(),-,/3*4.66363/.2')73/533,41*&')1405;8/7...944/-*$()0-4/;,++20/3/.077,),1-04)&+.+1420,*-5502-'&-0/1;;03&'(#'*.59471&&)-4,&*07///711+**&-)*3<:22475520/8:90;8;76;665;*&(&(*3-.00//5;3;3307:0/97+473-2969,+)'#%%%&(('%(&'/51274'./)(
@5602638c-c31e-40e9-ab24-39f42e967d6e ch=161 read=167777 start_time=2019-12-13T14:26:04Z barcode=BC01 runid=2c9cf7bc05858273f10e7d7ec552fc0bd742dc3e
CCAGTTCTTGTGCGGCTTCACCCCAGTCTTGAATCACCAAAGTGGTAGCGCCCTCCCGAAGGAGTTGGCTACCTATTCTTTGCAGCCCCACTCACGTAGTGCTGACCCGGGCGAAAGTGTCTTACAAGGCCAGGAACGTATTCACCGTGGCATTCTGATCACGATTACTGTGATTCCGACTTCGCTGGAGTCGGGTTGCAGACTCAATCGGACTACGACGCGCTTTATGAGTCCGCTTGCTCTCGCTATGAGTCGCTTCTGTATGCGCCATTGTAGCGTGTAGCAGCCCCTGAAGTCGTAAAGGGGCCATGATGACTTGACGTCATCCCACCTTCATCGGTTATCACTGGCAGTCTCCTTTGGAGTTCAGCCGGACCGCTGGCAGCAAAGGATAAAGGTTGCGCTCGTTGGGACTTAACCCAACGTTTCACAACACGGGCTGACGACGGCCAGCCACGGCACCTGTCTCACAGTTCCCGAAGGCACCAATCCATCTCTGGAAAGTTCTGTGGATGTCAAGACCAGGTAAGATTCTTAGCGTTGCATCGAATTAAAATACACCTGCTCCACCGCTTGTACGGGGCCCCAAATCAATTCATTTGAGTTTTATGCTTGCAGCCGTACTCCCCGGGCAGTCGACTTAGCAGCGTTAGCTCGGAAACCACGCCTCCAGGGGCGCAACCTCAAGTCGACATCGTTTACGGCGGATTTACCAGGAATTATCTAATCATTTTGCTCCCACGCTTTGCACAAGGCAATCAGTCTTCATCAGGGGCCGCCTTCGCCACCAGTATTCCTCAGATCTCATACGCATTTCACCGTTACACCTGGAATTCTACCCCTCTACAGGACTCAAGCTTGCCAATTATCAGATGCAGTTCCAGGATTGGGCCAGGGGATTTCACATCTGGCCAACCAAACCGCCTGCGTGCGCTTTAATTCCGATTAACGCCCTCCGTATTACCGCGGCTGCTGGCACAGGTTAGCCAGTGCTTCTTCAGGTAATCAATGGAAGCAAAGGTATTAACTACTCCCCACTGCTCCCGCTGAAATTGCGCACAGCGAAGGCCTTCTTCCTTACGCGGCATGGCTTACGTAAGGCTTGCGCGCCATTGTGCAATATTCCCCTCTGCTGCCTCCCGTAG
+
))&02;-3,%.$')()-.+*/37)&'()*,+/91.'+)-1*+,),/.(,,-/,*/4.,./(*$'-*&))'','&$&)%%(($)*(/21)#%')$&&%$)(($&*-/()-122-,0*''()&*,(*)/-5.-%*&)()34718.-.7-/)/..2;1+--/1(,++0-++.'(*-2518/&-2/7/,,.3)*(&%.,22/2201.*-.915'/,0-)*..0..&),-0.0/,0,+3+*--*+/-(,+,++)**-,4.01806323456:992/9&'$((%-'&%)')*--+&%&)(*,7+2.1*,23)&'#$&()*)'&((*./547,:6+%,)(/%%)-%),1*,.).//62&.76680/64/'')870&),/*2..5%&.*1,/%/,,*(,%)&)%)('1-.-//2301+2414293/22+--.).6..0*1%&$('0313322/'+&'-)+'))%('/-,//06789413136;01''''(/.%0)151985552155//+')*266656;9:578765788(//.(+,).20)(&$*+.-&%(+3&%*2)220)&&'(15+,.0/,%+''%%%&'%))((&*)*'&'()*-,.10./56,,/199(%%##&$%'%$$%#'(*-1++''/--,-+233103+&)($'$()-)-.3(3*4'*,)++/1.3),(55++(*..0413/0.233-2223/65/%'+-*-(%,./+2:.8.%%.)*-/10,+)&--+)).-4,)&+)+/0,'(#%'&+,)'.+,$&..+-+),/*+0)(,*$&&(/+&&&&/+(-,,.70301*+--*%%%(%))-*/8).%*''/,**)+,*+(1)3-0.&260+,-2-/%'1-37.*&'),3)+2.*00/253458682681:)'/3$5'*)*-,*-*,(+1;50,/.00/-.(')*+(0297;024)**'((*(%&%$$+),0,**3.'%%%(3-.28-1*+++,*'('''('()+*)%)'*++-,-71'.-(04345,*&&$(%&'+3642,*()+(2))**(*+,(()$')4/,($%&$''1.+&,1'*,%'&$&#%$%%&(&%%((,*--,385%)&%%$%(%$#$%$#$$$%''('4-33://12.39+,8()%**0.//.402*(-)*,501*),.''('(
@7c651e3b-6a9a-423c-bae4-cdc6a0f15405 ch=194 read=101784 start_time=2019-12-13T14:25:51Z barcode=BC01 runid=2c9cf7bc05858273f10e7d7ec552fc0bd742dc3e
CTCCTACGGGGAATAGCAGGGTGGGAATATTGCACAATGGAAGGCGCAAGCCTGATGCAACCATGCCGCGTGTATGAAGAGGCCTTCGGGTTGTAAAGAAGTACTTTCAGCGGGGAGGAAGGGGTAAAGTTAATACCTTTGCTCGTGGGCGTACCCGCAGAAAAATGCAACGCTCCGTGCCAGCAGCCGCGGTAATACGGAGGTGCGTTAATCGGAATTACTGGGCGTAAAGCGCACGCAGGCGGTTTGTTAAGTCGTGTGAAATCCCCGGGCTCAACCTGGGAACTGCATCTGATACTGGCAACGAGGTCGTAGAGGGGTAGAATTCAGGTGTAGCGGTGAAGTAGAGATCTGGAGGAATACCGGTGGCGAAGGCGACGATCTGGCCTGCAGCGACGCTCAGTCCCGAAAGCGTGGAGACAAATAGGATTAGATACCCTAGTAGTCCACGCCGTAAACGATGAGTACTAAGTGTGGATGTCAAAGTTCAGGTGCTGCAGTTAACGCAATAAGTACTCTCTCCGCCTGAGTAGTACGTTCGCAAGAATGGCTCAAAGGAATTGACGGGGGCCCGCACAAGCGGTATGTGGTTTAATTCGAAGCAACACGAAGAACCTTACCGGAATGTGACATACTCATAAAGGCTCCAGAGATGGAGAGATAGCTATATGAGATACAGGTGGTGCATGGTTGTCGTCAGCTCGTGTCGTGAGATGTTGGGTTAAGTCCGCAACGAAGCGCAACCCTTATCGTTAGTTACCATCATTAAGTTGGGGACTCAGAGACTGCCAGTGAGCAAGCTGGAAGGAGGAAGGCGGGAATGACGTCAAATCATCATGCGTATATGACCTGGGCTACACACGATGCTACAATGGATGGTGCAGAGGAAGCGAAGCCGCAATTGAAGCAAACCCATAAAACCATTCTCAGTTCGGATTGTAGTCTGCAACTCGACTACATGGAAGTTGGAATCGCTAATGTCGCGAATCAGCATGTCGCGGTGAATACCTTCTCGGGCCTTGTACACACCGCCCGTCACACCACGAGAGTTGGTAACACGAAGCCGGTGGCTAACCGCAGGAAGGGCTGTCTAAGGTGGATTGATGGTGGGGTGAAGTCGCTAAAGGTAACCGG
+
+004../*,-'&$#($&#((('*(*....8/,.11-:-)+&$)++.32:28;633323/+)*++)-13431252112-(*(+35555&4432$+(.+%'('+*-.7-+&)'.4/,*,2,3*30+).;6,./3//+-,--((114&3')/-*'%/54*0++441)'%%')')&(+/6()1693&0-/6//,5-+/.+,..4),+(&()-80<16,//-3-2358857778;93402%/)72566*80:-+,5/7()('),(&)-+./6:+&'*+69341,((+)*,/0121.1212678/9-,)3****)22+,+0&209+00*3+6)+$)*,-.,/.052/.,%('&))4467;;537061135352574--,*.17:2111013-10-*''$&*,-,136-.,8,)(+10+,044($%$&1/0/&,,*5,-,4374;*+26465086-.13;99;<8,*)+((((&+')/&(&%(0-26896;9,0:6++*.336660.3/7/:4408,.,(.,*****+/3+/;:9..0,..,-,384(.*)*/54/++.057,)(&(),(+,*-66+/80&*(*)+*+),))+,),03;6474;93,4,-.65&3,-4/+5-+/((/7,1-,-02/213211666082&+)+,-'''*++;:0/))'*((+*)73342/,('+**..-4459:9;305813/-+.),-+,000897977446/9.-/1085.*,4*#*''('(*(+)1.33:3+50123251.0204;9:9,7-5./2118:,*('&%%&'010(/6.-,*'&)/4,/2/,(%()'.+/7-72(42.---974238<935498/0,)''%'&(*/452.355531.+&((%++75678968;897:97783.2.)-+.*0-&*-(-*%*''/0)).<94;3125:;85357<566+1/9853+3',-3457767645/00009889970'0'(-829+*(')''+.,30''(*2,4(%(&))3797/**..93/1//5003)../.12.0260/+0468<223966565032*(')2+*'+.2/-2)+-/399:5312)*967.1/*3+-)))-0-05.4,3.564+,0+***0+,35/2,1,,,3,').7-+)(0;7166
@4c5dd992-5a56-46f6-ad15-10aee7152776 ch=317 read=190047 start_time=2019-12-13T14:25:41Z barcode=BC01 runid=2c9cf7bc05858273f10e7d7ec552fc0bd742dc3e
CAGAGGCGTAGAATATTGCACAATGGGCGCAAGCCTGATGCAGCCATGCCGCGTGTATGAAAGGCCTTCGGGTTGTAAAGTACTTTCAGCGGGAGGAAGGGAATTAAAGTTAATACGCTGCTCGTGACGTTACCCGCAGAAGAAGCACCGGCTAACTCCGTGCCAGCAGCCGCGGTAATACGGAGGGTGCAGAAGATTAATCGGAATTACTGGAATAAAGCGCACGCAGGCGGTTTGTTAAGTCCAGATGTGAAATCCCGGGCTCAACCTGGGAACTGCATCTGATACTGGCAAAGCGAGGAGTCTCGTAGGGTAGAATTCCAGGTGTAGCGGTGGAAATGCGTAGAGATCTGGAGGAATGCACCACGGTGGCAGAAAGCCAGCCCCTGGACGAAGACTGACGCTCAAGATGCAGCGTAGAACCAAACAGAGTTAGATACCTGGTAGTCACGCCGTAAACGATGTCGACTTGGAACGTGCCCTTGAGGCGTGGCTTCCAGGAGCTAACGTTAAGTCGACCGCCTGGGAAGTACGGCCGCAAGGTTAAAACTCAAATGAATTGACAGGGGCCCGCACAAGCGGTGGAGCATGTGGTTTAATTCGATGCAACGCGAAAGAACCTTACCTGGTCTTGTGACATCCACGGAAGTTTTCAAGAGATGAGAATGTGCCTTCAGGAACCGTGAGACAGGTGCTGCATGGCTGTCAGCTCGTGTTGTGAAATGTTGAGTTAAGTCCCGCAACGAAGCGCAACCCTTATCCTTTGTTGCCAGCGGTCCGGCCGGGAACTCAAAGGGGCTGATAAACTGGAGGAAGGTGGGGATGACGTCAAGTCATCATAGCCCCTTGACCAGGGCTACACGTGCTACAATGGCGCATACAAAGAGAGAGAAGCGACCTGCCGCGAAACAAGCGGACCTCATAAAGTGCGTCGTAGTCCGGATTGGAGTCTGCAACTCGACTCCATGAAGTCGGAATCGCCTAGTAATCGTGGATCAGAATGCCACGGTGAATACGTTCAGCCTTGTACACATACGTCACACCATGGGGTAGGTTGCAAAAGTAGTGGCACCAACCTTCGGGAGGGCGCTTACCACTTTGTGATTCATGACTGGGGTGAAGTCGTAACAAAGG
+
4')%3*'''%'+3.%0+*,/,3--982.-.17,18532/,-,%*++.56-,-+*3756()+((&,6039)635:2307,)0*+-711.2208+',+)+(*(%$'&284--5.+*')'''$%)+(/))+*.7+.-++0.+/,'+*(*241/1/,.1//3:.088412/.0525.7-*;,,-75/-/*,311-(++&(-+.,4406.6070765-%%&+90(*+1/3/40265(517(*2:77-/0(+.96-0+,5+*592,3/0163-441-64-+)))00037122.15-7-,2+(,'(''&)+-%'*20.,'&%)+/.-5('253,.-./1943&-3*)+;9:2..--/34:6./-*2-(-',/&'(,-./0((-1,),($'082)+0775(*1()3220136742)&%)'+*))%)'+*(+'38.6-,,),9/,./)+-**.+%&%&'+,0476792-,,+&/012)'&))$%$$%')+'(**(----/.4/.2-'%)%&#%()%,,-513/566867248112)'$('(,/420+/12,2/928:-*,2/982.*1335/4%152*(,(%((,273,3,+00&,,0.+'+32;86:6<7000/09494-(-.*)-5//+,(-2.115*,'&%&%-/163024/--*.9<7+/)'(**.,.,+7..989215+&111448//0,/23(+,.136545642+'%&'*.//98:71;1119;987/:.+/4:39/407)),277/-()+0-1(65++7234'),('.202:857,762.1420,5+/.-..()%)*-%-.,--.29299/-1),,')*+8923797899:76,--+*,(*$).00'',(-.2*-0*))((&()+27979/;/..+('%'((/00'((*,,(,+)*0+-%()1/(())%*(+1)--*(%%&+)40;2/078188898943./.+3-*(('+139:1200//.121501,1.-,2,71867+,'((+,.,-.8898213-/096480,.*/.('-.58365.'*-./1--+,++)**,,/521/0635339.))-.193239.&%&%()(++%'$1)/*+270:.*,311451:129%.,0/.25799756.--..24')'**,+-+(,101:*/.
@f05a8530-77be-4f93-a96a-3395d6dfab6e ch=187 read=195202 start_time=2019-12-13T14:25:34Z barcode=BC01 runid=2c9cf7bc05858273f10e7d7ec552fc0bd742dc3e
CTCCTACGGGGAGGCAGCAGTGGGGAATATTGCTGTGGGCGCAAACCTGATGCAGCCATGCCGCGTGTATGAAGAAGGCCTTCGGGTTGTAAAAGTACTTTCGGGGAGGGAGAAGGGTAAAGTTAATACCTTTGCTCGTGACGTTACCCGCAGAAGAAAGCACCAGCTAACTCCGTGCCAACAGCCGCGATAATACGGAGAGGTGCAAGCGTTAATCGGAATTACTGGGCGTAAAGCGCACGCAGGCGGTTTGTTAAGTCGATGTGAAATCCCCGGGCTCCTTACCAGGGCTGCATCTGTTACTGGCAAGCGAGTCTCGTAGGGGTAGAATTCCAGGTCGCGGTGAAGTAGTAGAGATCTGGAGGAATACCGGTGGCGAGGCGGCTACCGGACTGACGCTCGGGTGCGGCGTGAAACTCACTCGCGTCGGCTCTAGTAATCCACCATGCGCACAATCAGCAAGTTATTACCCGCAAGGCGTAACTTCCGGAAACTAACTAAGTCGACCACCTAGAATACAACCGCAAGGTTAAAACTCAAATGAATTGACGAGGGGCCCACAAGCGGTGAGCATGTGGTTTAATTCGATGCAACACCGAAGAACCTTACCTGGTCTTGACATCCACGGAAGTTTTCAGAGATGAGGATATTGCCTTCGGGAACCGTGAGACAGGTGCTGCATGGCTGTCGTCAGCTCGTGTTGTGAAATGTTGGGTTAAGTCCCGCAACGAGCGCAACCCTTATCCTTTGTTGCCAGCGGTCGGCCGGGAACTCAAAGGAGACTGCCAGTGATATAAACTGGAGGAAGGATGACGTCAAGTCATCCGCCCATTGCCGACCAGGGCTACTACACGTGTAATGGCGCATACAAAGAAAGCGACCTCGCGAGAGCAAGCGGACCTCATAAAAGTGCGTCGTAGTCCGGATTGGGTTGGGGTTGAGCGTTGGTGGGATTAGGGTGGCATCGGTGAATACGTTCCAGGCCTTGTACACACCGCCCACGTCACACCATGGGAGTGGGTTGCAAAGAAGTAGGTAACAACGCCGGAGGGCGCTTACCACTTTGTGATTCATGACTGGGGTAAGTCGTAACAAGGTAACCCGGAAGATAGAGGCGACAGAGCAAAGTAAGGACGGAACACCAGCAACTTTTCTTCAGCACCAGCAATACGTAACTGG
+
,334-$+)/9/(,4,+22-/2/%2',)*48652//,/2+*%)'($+&$%%0-.,*090867:2/-.-/24200(+)*+78765+)/,7)0/89.+,-+9:1.(-02),3*&')'***)+6,,+3/3/1217:-+777,-,%*#--'+2.$,((+0'+,*(/-00*()*,/..41)+#%%'$&('..3/.+++%&&0+3.-&)++&&&%)*/-6.6/4/03-4,0146<:97171'&)+2(0-006:6'63<72.902064&%++0013/-0790-79763&'&%*/+,)%,/111560)+.)-**&$(($%&'(+'*&(6*1/5))()*0-.1,&/&&#%%)(8-+/'($()(('*-/1,441-.''&&(+.1.200-*),-)('&%**-+,+'++*)'()*-&,(**,*-'&)(&$%*$&&%#"&&&'&(('&&$(&0&*('-+//$%$%#$&&'(-%/.,)*+(+%%03*)*)*)..)*,.--1+''&,(')')&&&/*(,+(.1+&+'%%*%+'&*..47)-/2,334486*('&,13/.0112346+%/0-*-(&$&(836052-&(.05.-.45;21//1/(,-(13,1&/**03*-0+'()*294/10')(%%+,27501-3,2+-7::0-++,+9723,/,)/*)486:96<:,4793//+/-9/266891100-8///988846)+,-/55-7.,.-.7:074;4;35854.1/7+*-.171.32+/,/02*(/,/2**2)(+402;5+52;38.523+37/9255.6+*,*+-/2571%***)*((-3-.875/,0*(-)'3225645..,12562+)1)&%&#',2(*+;582..-.,+'(&)''$%(+,+.//3986777(&)*)+-078778110*(%&)+)%)+62246633087,044667858557/'0+$$$%%((,/.1&-+.,*-,&2''&%*.%,)(*,&&$$#($%&+*+28789,6+5))*/0%)*+-42/0-07416,%()10231384625+)))&26/8...9,%(+(*.,-$%$%(.+'(+04,,0*+'))-(.5-.1:1/1)/0426411110)2)')+)222./8+7+-++2-3,-+0)6,/53.-++/589(&&'++6((*/*+)$#%%%()-7.%%'+')376.6878.+-./6.$)),--/.'(%&$##
@ae46141b-4c18-4160-a9af-3f1e340268ea ch=365 read=177079 start_time=2019-12-13T14:25:33Z barcode=BC01 runid=2c9cf7bc05858273f10e7d7ec552fc0bd742dc3e
CTCCTACGGGAGGCAGCAGTAGAATTTTCGGCAATGGGAAACCCTGACCGAAGAGCAACGCCGCGTGAAGGAAGAAGGTTTTCCAGTTATGAAACTTCTAGTATAAAAGGAAGAACGGCGGCTACAAGTGACGATACTTTATTAGCTAACCGTGCCAGCAGCCGCGATACGTAGAGTGGCAAAGCGTTATCGGAATTATTGGGCGTAGGGCAGGCAGCAAGGGTCTGTGGTGAAAGCCTGAAGCTTAACTTCAGTAAGCCATAGAAACCAGGCAGCTAGAGTGCAGGAGAGGATCGTGAATTCCATGTGTAGCGGTGAAATGCGTAGATATGGAGGAACACCAGTGGCGAAGGCATGATGATCTGGCCTGCAACTGGCCTCAGTCAGCGTGAGAGAGCAAATAGGATTAGGCCACGCCAAAGCGATGAGTACTAAGTGTTGGATGTCAAAGTTCAGTGCTGCAGTTAACGCGATAAGTACTCACTGAGTAGTACGTTCAGGCCAAAACTCAAAGGTGGCAGGGGGGCCAGTGGGAGCATGTGGTTTAATTCGAAGCAACGCGAAGAACCTTACCAGGTCTTGACATATGCAAGGCTCAGAGATGGAGAGATAGCTATATGAGATACAGGTGGTGCATGGTTGTCGTCGGCTCGTGTCATTATGAGATGTTGAGTTAAGTCACAGCGAGCGCAACCCTTATCGTTAGTACATCATTAAGTTGGGGACTCTAGCGAGACTGCCGGTGACAGAAGCTGGAAGGCGGGGATGACGTCAAATCATCATGCCCTTATGACCTGGGCTACACACGTGCTGCAATGGATGGTGCAGAGGAAGCGAAACGCGAGGTGAAGCAAAATCCACTAATGAATTCAGATATAATCTACACTCAACTATAAAGTAGAATCCGTAATCGCGAATCAACATGTCGCAGTGAATACGTTCTCCGGAGCCTTACACACCATAAATCACACCACGAAGTTGATAACACCCGAAGCGGTGGCCTAACCGCAGGAAAGGAGCTGTCTAAGGTGGGATTGATGATTGGAGTGAAGTCGTAACAAGGTAACCGG
+
,+3../1155)*1*)**)7,-)*),21+,'(+(,*0+(%)+*,-,,115210)*)./24127*+)+.051-/0,/2*1,-('))&,*7(2%-/)-.4.1)..36688))(+.014,'*()3-0/1+$%&&('&&*'%'''&0''%''.1/+,/76:2-1/047/)('0.3240(%'',6424'),,1-++.&0&)+,(--(3.+'&)&)(%$)('%&%')(.++,100061/-46--8881.,+--.-*,2+,,,5;276//-,0500056751001123566:0-*)()+6/32*('&&*(26/.--+..000:767:60.0)('&(,,-50.4..50230022261(**)).(,*+))*,,--01;2799/-*-$)'(*224.*++))%(*$)(&-3;95216/04)*%'''),/5,1+&'*..+),--47741220:1609588254-.66(),-.33/2026/&-++-/110(/(,/3-1/+*)**(5+,,5('&'(',))55,-7*/,)*-/'***/744*('$&('-(%*,14,,,13;848797,1('*56503,.5*,65627027--011.4---0020&00./4037()*--0951.('*)(7788958666896:469888:7878495:30..00&622257210$,&'(00/56449/%*,22/),-(.-%3-.,-17050;.3.-.6+7+%*/**-033/90)*)-+.:645974'0///4/,,,+,'+,-25+%(%&((1***+31-39434567564.6-,/8994733:/.8/-,'8110377/.,,,(*.003.$-*,..8,067763%+%,,)*+,)),&)))*(/-.,.*,,/55)&)'#&&%%%"&'*3,.+,+'(*,))'&'%',+-'(&&'.,*$&&((,)++(),'%&&(''/)+.30,,(+--1122**-(((),40()(+,'((%'&%''('**&$%'')+++)*)(+,)&)*/-..+)('+,)&'/)*,7522/(*3661-1,++*.(**%%&-+2315+6+.%..)7*()0.02610'()+11-./060..,0,3,0804.4
